# Supplementary material for: Evolution of naturally arising SARS-CoV-2 defective interfering particles
Source: Commun Biol. 2022 Oct 27;5:1140. doi: 10.1038/s42003-022-04058-5 (PMC9610340; doi:10.1038/s42003-022-04058-5)
Supplement: Supplementary file 7 — Supplementary Data 5 [file 42003_2022_4058_MOESM7_ESM.zip]

Archive with 60 entries (54 files):
- experiment1/
- experiment1/Pipeline_intermediate_files_experiment1/
- experiment1/Pipeline_intermediate_files_experiment1/collapsed_RNA_models_reconstruction_experiment_1_passage_30.bed12
- experiment1/Pipeline_intermediate_files_experiment1/collapsed_RNA_models_reconstruction_experiment_1_passage_14.fasta
- experiment1/Pipeline_intermediate_files_experiment1/PINFISH_RNA_models_reconstruction_experiment_1_passage_14.fasta
- experiment1/Pipeline_intermediate_files_experiment1/collapsed_RNA_models_reconstruction_experiment_1_passage_1.bed12
- experiment1/Pipeline_intermediate_files_experiment1/CARNACLR_RNA_models_reconstruction_experiment_1_passage_30.fasta
- experiment1/Pipeline_intermediate_files_experiment1/RATTLE_RNA_models_reconstruction_experiment_1_passage_14.fasta
- experiment1/Pipeline_intermediate_files_experiment1/collapsed_RNA_models_reconstruction_experiment_1_passage_14.bed12
- experiment1/Pipeline_intermediate_files_experiment1/collapsed_RNA_models_reconstruction_trans_read_experiment_1_passage_30.bed
- experiment1/Pipeline_intermediate_files_experiment1/collapsed_RNA_models_reconstruction_experiment_1_passage_30.fasta
- experiment1/Pipeline_intermediate_files_experiment1/collapsed_RNA_models_reconstruction_trans_read_experiment_1_passage_14.bed
- experiment1/Pipeline_intermediate_files_experiment1/PINFISH_RNA_models_reconstruction_experiment_1_passage_1.fasta
- experiment1/Pipeline_intermediate_files_experiment1/RATTLE_RNA_models_reconstruction_experiment_1_passage_1.fasta
- experiment1/Pipeline_intermediate_files_experiment1/PINFISH_RNA_models_reconstruction_experiment_1_passage_30.fasta
- experiment1/Pipeline_intermediate_files_experiment1/collapsed_RNA_models_reconstruction_experiment_1_passage_1.fasta
- experiment1/Pipeline_intermediate_files_experiment1/RATTLE_RNA_models_reconstruction_experiment_1_passage_30.fasta
- experiment1/Pipeline_intermediate_files_experiment1/collapsed_RNA_models_reconstruction_trans_read_experiment_1_passage_1.bed
- experiment1/Pipeline_intermediate_files_experiment1/CARNACLR_RNA_models_reconstruction_experiment_1_passage_14.fasta
- experiment1/Pipeline_intermediate_files_experiment1/CARNACLR_RNA_models_reconstruction_experiment_1_passage_1.fasta
- experiment1/Files_used_for_the_analysis_of_the_manuscript_experiment1/
- experiment1/Files_used_for_the_analysis_of_the_manuscript_experiment1/RNA_MODELS_WITH_COVERAGE_experiment_1_passage_1.pdf
- experiment1/Files_used_for_the_analysis_of_the_manuscript_experiment1/abundance_of_RNA_models_experiment_1_passage_1
- experiment1/Files_used_for_the_analysis_of_the_manuscript_experiment1/experiment_1_collapsed_RNA_models_reconstruction_trans_read.bed
- experiment1/Files_used_for_the_analysis_of_the_manuscript_experiment1/abundance_of_RNA_models_experiment_1_passage_14
- experiment1/Files_used_for_the_analysis_of_the_manuscript_experiment1/experiment_1_collapsed_RNA_models_reconstruction.fasta
- experiment1/Files_used_for_the_analysis_of_the_manuscript_experiment1/RNA_MODELS_WITH_COVERAGE_experiment_1_passage_14.pdf
- experiment1/Files_used_for_the_analysis_of_the_manuscript_experiment1/abundance_of_RNA_models_experiment_1_passage_30
- experiment1/Files_used_for_the_analysis_of_the_manuscript_experiment1/RNA_MODELS_WITH_COVERAGE_experiment_1_passage_30.pdf
- experiment1/Files_used_for_the_analysis_of_the_manuscript_experiment1/experiment_1_collapsed_RNA_models_reconstruction.bed12
- experiment2/
- experiment2/Files_used_for_the_analysis_of_the_manuscript_experiment2/
- experiment2/Files_used_for_the_analysis_of_the_manuscript_experiment2/abundance_of_RNA_models_experiment_2_passage_15
- experiment2/Files_used_for_the_analysis_of_the_manuscript_experiment2/abundance_of_RNA_models_experiment_2_passage_29
- experiment2/Files_used_for_the_analysis_of_the_manuscript_experiment2/RNA_MODELS_WITH_COVERAGE_experiment_2_passage_1.pdf
- experiment2/Files_used_for_the_analysis_of_the_manuscript_experiment2/experiment_2_collapsed_RNA_models_reconstruction_trans_read.bed
- experiment2/Files_used_for_the_analysis_of_the_manuscript_experiment2/RNA_MODELS_WITH_COVERAGE_experiment_2_passage_29.pdf
- experiment2/Files_used_for_the_analysis_of_the_manuscript_experiment2/RNA_MODELS_WITH_COVERAGE_experiment_2_passage_15.pdf
- experiment2/Files_used_for_the_analysis_of_the_manuscript_experiment2/experiment_2_collapsed_RNA_models_reconstruction.bed12
- experiment2/Files_used_for_the_analysis_of_the_manuscript_experiment2/abundance_of_RNA_models_experiment_2_passage_1
- experiment2/Files_used_for_the_analysis_of_the_manuscript_experiment2/experiment_2_collapsed_RNA_models_reconstruction.fasta
- experiment2/Pipeline_intermediate_files_experiment2/
- experiment2/Pipeline_intermediate_files_experiment2/collapsed_RNA_models_reconstruction_experiment_2_passage_29.bed12
- experiment2/Pipeline_intermediate_files_experiment2/PINFISH_RNA_models_reconstruction_experiment_2_passage_15.fasta
- experiment2/Pipeline_intermediate_files_experiment2/CARNACLR_RNA_models_reconstruction_experiment_2_passage_29.fasta
- experiment2/Pipeline_intermediate_files_experiment2/collapsed_RNA_models_reconstruction_experiment_2_passage_1.bed12
- experiment2/Pipeline_intermediate_files_experiment2/RATTLE_RNA_models_reconstruction_experiment_2_passage_1.fasta
- experiment2/Pipeline_intermediate_files_experiment2/collapsed_RNA_models_reconstruction_experiment_2_passage_15.fasta
- experiment2/Pipeline_intermediate_files_experiment2/collapsed_RNA_models_reconstruction_trans_read_experiment_2_passage_1.bed
- experiment2/Pipeline_intermediate_files_experiment2/RATTLE_RNA_models_reconstruction_experiment_2_passage_15.fasta
- experiment2/Pipeline_intermediate_files_experiment2/RATTLE_RNA_models_reconstruction_experiment_2_passage_29.fasta
- experiment2/Pipeline_intermediate_files_experiment2/collapsed_RNA_models_reconstruction_experiment_2_passage_1.fasta
- experiment2/Pipeline_intermediate_files_experiment2/PINFISH_RNA_models_reconstruction_experiment_2_passage_1.fasta
- experiment2/Pipeline_intermediate_files_experiment2/collapsed_RNA_models_reconstruction_trans_read_experiment_2_passage_15.bed
- experiment2/Pipeline_intermediate_files_experiment2/collapsed_RNA_models_reconstruction_experiment_2_passage_29.fasta
- experiment2/Pipeline_intermediate_files_experiment2/collapsed_RNA_models_reconstruction_trans_read_experiment_2_passage_29.bed
- experiment2/Pipeline_intermediate_files_experiment2/CARNACLR_RNA_models_reconstruction_experiment_2_passage_1.fasta
- experiment2/Pipeline_intermediate_files_experiment2/CARNACLR_RNA_models_reconstruction_experiment_2_passage_15.fasta
- experiment2/Pipeline_intermediate_files_experiment2/PINFISH_RNA_models_reconstruction_experiment_2_passage_29.fasta
- experiment2/Pipeline_intermediate_files_experiment2/collapsed_RNA_models_reconstruction_experiment_2_passage_15.bed12
