# Supplementary material for: Evolution of naturally arising SARS-CoV-2 defective interfering particles
Source: Commun Biol. 2022 Oct 27;5:1140. doi: 10.1038/s42003-022-04058-5 (PMC9610340; doi:10.1038/s42003-022-04058-5)
Supplement: Supplementary file 7 — Supplementary Data 5 [file 42003_2022_4058_MOESM7_ESM.zip › experiment1/Pipeline_intermediate_files_experiment1/collapsed_RNA_models_reconstruction_experiment_1_passage_30.bed12]

NC_045512.2	2	29874	G1;p30_G1.1	40	+	2	29874	255,0,0	2	2090,883	0,28989
NC_045512.2	4	21678	G1;p30_G1.2	40	+	4	21678	255,0,0	2	61,127	0,21547
NC_045512.2	4	29874	G1;p30_G1.3	40	+	4	29874	255,0,0	3	59,1551,61	0,21547,29809
NC_045512.2	6	29874	G1;p30_G1.4	40	+	6	29874	255,0,0	3	1923,216,590	0,16506,29278
NC_045512.2	8	29876	G1;p30_G1.5	40	+	8	29876	255,0,0	2	9590,2578	0,27290
NC_045512.2	9	26069	G1;p30_G1.6	40	+	9	26069	255,0,0	2	57,688	0,25372
NC_045512.2	9	27262	G1;p30_G1.7	40	+	9	27262	255,0,0	2	60,1026	0,26227
NC_045512.2	10	14507	G1;p30_G1.8	40	+	10	14507	255,0,0	2	739,1197	0,13300
NC_045512.2	10	25639	G1;p30_G1.9	40	+	10	25639	255,0,0	2	54,258	0,25371
NC_045512.2	10	26291	G1;p30_G1.10	40	+	10	26291	255,0,0	2	56,910	0,25371
NC_045512.2	10	27098	G1;p30_G1.11	40	+	10	27098	255,0,0	2	54,631	0,26457
NC_045512.2	10	28091	G1;p30_G1.12	40	+	10	28091	255,0,0	2	56,707	0,27374
NC_045512.2	10	28705	G1;p30_G1.13	40	+	10	28705	255,0,0	2	54,2238	0,26457
NC_045512.2	10	29633	G1;p30_G1.14	40	+	10	29633	255,0,0	2	54,1379	0,28244
NC_045512.2	10	29871	G1;p30_G1.15	40	+	10	29871	255,0,0	3	55,327,4110	0,25370,25751
NC_045512.2	10	29871	G1;p30_G1.16	40	+	10	29871	255,0,0	4	739,3136,143,454	0,13300,16688,29407
NC_045512.2	10	29873	G1;p30_G1.17	40	+	10	29873	255,0,0	4	739,1992,796,456	0,13300,16033,29407
NC_045512.2	10	29874	G1;p30_G1.18	40	+	10	29874	255,0,0	3	56,120,4316	0,25371,25548
NC_045512.2	10	29874	G1;p30_G1.19	40	+	10	29874	255,0,0	4	739,2211,786,457	0,13300,16045,29407
NC_045512.2	10	29874	G1;p30_G1.20	40	+	10	29874	255,0,0	3	739,3528,418	0,13300,29446
NC_045512.2	10	29874	G1;p30_G1.21	40	+	10	29874	255,0,0	2	3797,4069	0,25795
NC_045512.2	10	29875	G1;p30_G1.22	40	+	10	29875	255,0,0	3	56,317,206	0,27374,29659
NC_045512.2	10	29875	G1;p30_G1.23	40	+	10	29875	255,0,0	4	739,1892,185,458	0,13300,16645,29407
NC_045512.2	10	29875	G1;p30_G1.24	40	+	10	29875	255,0,0	2	6963,1673	0,28192
NC_045512.2	10	29876	G1;p30_G1.25	40	+	10	29876	255,0,0	3	55,4718,2965	0,21541,26901
NC_045512.2	10	29876	G1;p30_G1.26	40	+	10	29876	255,0,0	2	1127,506	0,29360
NC_045512.2	10	29877	G1;p30_G1.27	40	+	10	29877	255,0,0	5	739,3062,135,71,460	0,13300,16591,16761,29407
NC_045512.2	11	169	G1;p30_G1.28	40	+	11	169	255,0,0	1	158	0
NC_045512.2	11	285	G1;p30_G1.29	40	+	11	285	255,0,0	1	274	0
NC_045512.2	11	440	G1;p30_G1.30	40	+	11	440	255,0,0	1	429	0
NC_045512.2	11	554	G1;p30_G1.31	40	+	11	554	255,0,0	1	543	0
NC_045512.2	11	615	G1;p30_G1.32	40	+	11	615	255,0,0	1	604	0
NC_045512.2	11	733	G1;p30_G1.33	40	+	11	733	255,0,0	1	722	0
NC_045512.2	11	873	G1;p30_G1.34	40	+	11	873	255,0,0	1	862	0
NC_045512.2	11	933	G1;p30_G1.35	40	+	11	933	255,0,0	1	922	0
NC_045512.2	11	992	G1;p30_G1.36	40	+	11	992	255,0,0	1	981	0
NC_045512.2	11	1164	G1;p30_G1.37	40	+	11	1164	255,0,0	1	1153	0
NC_045512.2	11	1436	G1;p30_G1.38	40	+	11	1436	255,0,0	1	1425	0
NC_045512.2	11	1536	G1;p30_G1.39	40	+	11	1536	255,0,0	1	1525	0
NC_045512.2	11	1992	G1;p30_G1.40	40	+	11	1992	255,0,0	1	1981	0
NC_045512.2	11	2186	G1;p30_G1.41	40	+	11	2186	255,0,0	1	2175	0
NC_045512.2	11	2254	G1;p30_G1.42	40	+	11	2254	255,0,0	1	2243	0
NC_045512.2	11	2958	G1;p30_G1.43	40	+	11	2958	255,0,0	1	2947	0
NC_045512.2	11	3081	G1;p30_G1.44	40	+	11	3081	255,0,0	1	3070	0
NC_045512.2	11	9618	G1;p30_G1.45	40	+	11	9618	255,0,0	3	30,3668,354	0,5509,9253
NC_045512.2	11	13351	G1;p30_G1.46	40	+	11	13351	255,0,0	2	738,41	0,13299
NC_045512.2	11	13458	G1;p30_G1.47	40	+	11	13458	255,0,0	2	738,148	0,13299
NC_045512.2	11	13571	G1;p30_G1.48	40	+	11	13571	255,0,0	2	738,261	0,13299
NC_045512.2	11	13662	G1;p30_G1.49	40	+	11	13662	255,0,0	2	738,352	0,13299
NC_045512.2	11	13760	G1;p30_G1.50	40	+	11	13760	255,0,0	2	738,450	0,13299
NC_045512.2	11	13873	G1;p30_G1.51	40	+	11	13873	255,0,0	2	738,563	0,13299
NC_045512.2	11	14060	G1;p30_G1.52	40	+	11	14060	255,0,0	2	738,750	0,13299
NC_045512.2	11	14145	G1;p30_G1.53	40	+	11	14145	255,0,0	2	738,835	0,13299
NC_045512.2	11	14249	G1;p30_G1.54	40	+	11	14249	255,0,0	2	738,939	0,13299
NC_045512.2	11	14314	G1;p30_G1.55	40	+	11	14314	255,0,0	2	738,1004	0,13299
NC_045512.2	11	14447	G1;p30_G1.56	40	+	11	14447	255,0,0	2	738,1137	0,13299
NC_045512.2	11	14572	G1;p30_G1.57	40	+	11	14572	255,0,0	2	738,1262	0,13299
NC_045512.2	11	14612	G1;p30_G1.58	40	+	11	14612	255,0,0	2	738,1302	0,13299
NC_045512.2	11	14871	G1;p30_G1.59	40	+	11	14871	255,0,0	2	738,1561	0,13299
NC_045512.2	11	14918	G1;p30_G1.60	40	+	11	14918	255,0,0	2	743,1597	0,13310
NC_045512.2	11	14949	G1;p30_G1.61	40	+	11	14949	255,0,0	2	738,1639	0,13299
NC_045512.2	11	15011	G1;p30_G1.62	40	+	11	15011	255,0,0	2	738,1701	0,13299
NC_045512.2	11	15191	G1;p30_G1.63	40	+	11	15191	255,0,0	2	738,1881	0,13299
NC_045512.2	11	15271	G1;p30_G1.64	40	+	11	15271	255,0,0	2	738,1961	0,13299
NC_045512.2	11	15314	G1;p30_G1.65	40	+	11	15314	255,0,0	2	738,2004	0,13299
NC_045512.2	11	15482	G1;p30_G1.66	40	+	11	15482	255,0,0	2	738,2172	0,13299
NC_045512.2	11	15536	G1;p30_G1.67	40	+	11	15536	255,0,0	2	738,2226	0,13299
NC_045512.2	11	15647	G1;p30_G1.68	40	+	11	15647	255,0,0	2	738,2337	0,13299
NC_045512.2	11	15710	G1;p30_G1.69	40	+	11	15710	255,0,0	2	738,2400	0,13299
NC_045512.2	11	16013	G1;p30_G1.70	40	+	11	16013	255,0,0	2	738,2703	0,13299
NC_045512.2	11	16089	G1;p30_G1.71	40	+	11	16089	255,0,0	2	738,2779	0,13299
NC_045512.2	11	16131	G1;p30_G1.72	40	+	11	16131	255,0,0	2	738,2821	0,13299
NC_045512.2	11	16242	G1;p30_G1.73	40	+	11	16242	255,0,0	2	738,2932	0,13299
NC_045512.2	11	16295	G1;p30_G1.74	40	+	11	16295	255,0,0	2	738,2985	0,13299
NC_045512.2	11	16397	G1;p30_G1.75	40	+	11	16397	255,0,0	2	57,621	0,15765
NC_045512.2	11	16454	G1;p30_G1.76	40	+	11	16454	255,0,0	2	738,3144	0,13299
NC_045512.2	11	16550	G1;p30_G1.77	40	+	11	16550	255,0,0	2	738,3240	0,13299
NC_045512.2	11	16618	G1;p30_G1.78	40	+	11	16618	255,0,0	2	738,3308	0,13299
NC_045512.2	11	16811	G1;p30_G1.79	40	+	11	16811	255,0,0	2	738,3501	0,13299
NC_045512.2	11	21902	G1;p30_G1.80	40	+	11	21902	255,0,0	2	54,351	0,21540
NC_045512.2	11	21959	G1;p30_G1.81	40	+	11	21959	255,0,0	2	54,408	0,21540
NC_045512.2	11	22038	G1;p30_G1.82	40	+	11	22038	255,0,0	2	52,487	0,21540
NC_045512.2	11	22206	G1;p30_G1.83	40	+	11	22206	255,0,0	2	54,655	0,21540
NC_045512.2	11	22565	G1;p30_G1.84	40	+	11	22565	255,0,0	2	52,1015	0,21539
NC_045512.2	11	22639	G1;p30_G1.85	40	+	11	22639	255,0,0	2	54,1088	0,21540
NC_045512.2	11	22782	G1;p30_G1.86	40	+	11	22782	255,0,0	2	54,1230	0,21541
NC_045512.2	11	24416	G1;p30_G1.87	40	+	11	24416	255,0,0	2	54,2865	0,21540
NC_045512.2	11	25231	G1;p30_G1.88	40	+	11	25231	255,0,0	2	54,3680	0,21540
NC_045512.2	11	25454	G1;p30_G1.89	40	+	11	25454	255,0,0	2	55,73	0,25370
NC_045512.2	11	25508	G1;p30_G1.90	40	+	11	25508	255,0,0	2	53,127	0,25370
NC_045512.2	11	25611	G1;p30_G1.91	40	+	11	25611	255,0,0	2	52,4060	0,21540
NC_045512.2	11	25698	G1;p30_G1.92	40	+	11	25698	255,0,0	2	55,317	0,25370
NC_045512.2	11	25743	G1;p30_G1.93	40	+	11	25743	255,0,0	2	52,4192	0,21540
NC_045512.2	11	25794	G1;p30_G1.94	40	+	11	25794	255,0,0	2	55,413	0,25370
NC_045512.2	11	25980	G1;p30_G1.95	40	+	11	25980	255,0,0	2	55,599	0,25370
NC_045512.2	11	26159	G1;p30_G1.96	40	+	11	26159	255,0,0	2	53,778	0,25370
NC_045512.2	11	26269	G1;p30_G1.97	40	+	11	26269	255,0,0	2	65,876	0,25382
NC_045512.2	11	26459	G1;p30_G1.98	40	+	11	26459	255,0,0	2	55,1078	0,25370
NC_045512.2	11	26459	G1;p30_G1.99	40	+	11	26459	255,0,0	2	58,223	0,26225
NC_045512.2	11	26538	G1;p30_G1.100	40	+	11	26538	255,0,0	2	58,302	0,26225
NC_045512.2	11	26540	G1;p30_G1.101	40	+	11	26540	255,0,0	2	55,1159	0,25370
NC_045512.2	11	26621	G1;p30_G1.102	40	+	11	26621	255,0,0	2	53,154	0,26456
NC_045512.2	11	26692	G1;p30_G1.103	40	+	11	26692	255,0,0	2	55,1311	0,25370
NC_045512.2	11	26697	G1;p30_G1.104	40	+	11	26697	255,0,0	2	51,230	0,26456
NC_045512.2	11	26748	G1;p30_G1.105	40	+	11	26748	255,0,0	2	58,512	0,26225
NC_045512.2	11	26761	G1;p30_G1.106	40	+	11	26761	255,0,0	2	55,1380	0,25370
NC_045512.2	11	26778	G1;p30_G1.107	40	+	11	26778	255,0,0	2	52,5227	0,21540
NC_045512.2	11	26788	G1;p30_G1.108	40	+	11	26788	255,0,0	2	53,321	0,26456
NC_045512.2	11	26928	G1;p30_G1.109	40	+	11	26928	255,0,0	2	51,461	0,26456
NC_045512.2	11	26952	G1;p30_G1.110	40	+	11	26952	255,0,0	2	55,1571	0,25370
NC_045512.2	11	26981	G1;p30_G1.111	40	+	11	26981	255,0,0	2	65,1588	0,25382
NC_045512.2	11	26987	G1;p30_G1.112	40	+	11	26987	255,0,0	2	58,751	0,26225
NC_045512.2	11	27029	G1;p30_G1.113	40	+	11	27029	255,0,0	2	53,562	0,26456
NC_045512.2	11	27122	G1;p30_G1.114	40	+	11	27122	255,0,0	2	54,5571	0,21540
NC_045512.2	11	27204	G1;p30_G1.115	40	+	11	27204	255,0,0	2	53,737	0,26456
NC_045512.2	11	27219	G1;p30_G1.116	40	+	11	27219	255,0,0	2	55,1840	0,25368
NC_045512.2	11	27219	G1;p30_G1.117	40	+	11	27219	255,0,0	2	67,172	0,27036
NC_045512.2	11	27259	G1;p30_G1.118	40	+	11	27259	255,0,0	2	63,212	0,27036
NC_045512.2	11	27284	G1;p30_G1.119	40	+	11	27284	255,0,0	2	53,817	0,26456
NC_045512.2	11	27291	G1;p30_G1.120	40	+	11	27291	255,0,0	2	58,251	0,27029
NC_045512.2	11	27346	G1;p30_G1.121	40	+	11	27346	255,0,0	2	53,879	0,26456
NC_045512.2	11	27346	G1;p30_G1.122	40	+	11	27346	255,0,0	2	58,1110	0,26225
NC_045512.2	11	27379	G1;p30_G1.123	40	+	11	27379	255,0,0	2	53,1998	0,25370
NC_045512.2	11	27384	G1;p30_G1.124	40	+	11	27384	255,0,0	2	51,917	0,26456
NC_045512.2	11	27470	G1;p30_G1.125	40	+	11	27470	255,0,0	2	65,989	0,26470
NC_045512.2	11	27517	G1;p30_G1.126	40	+	11	27517	255,0,0	2	55,133	0,27373
NC_045512.2	11	27522	G1;p30_G1.127	40	+	11	27522	255,0,0	2	51,1055	0,26456
NC_045512.2	11	27522	G1;p30_G1.128	40	+	11	27522	255,0,0	2	55,2141	0,25370
NC_045512.2	11	27573	G1;p30_G1.129	40	+	11	27573	255,0,0	2	55,2192	0,25370
NC_045512.2	11	27592	G1;p30_G1.130	40	+	11	27592	255,0,0	2	53,554	0,27027
NC_045512.2	11	27599	G1;p30_G1.131	40	+	11	27599	255,0,0	2	55,215	0,27373
NC_045512.2	11	27677	G1;p30_G1.132	40	+	11	27677	255,0,0	2	55,293	0,27373
NC_045512.2	11	27677	G1;p30_G1.133	40	+	11	27677	255,0,0	2	68,2282	0,25384
NC_045512.2	11	27759	G1;p30_G1.134	40	+	11	27759	255,0,0	2	55,375	0,27373
NC_045512.2	11	27796	G1;p30_G1.135	40	+	11	27796	255,0,0	2	53,1329	0,26456
NC_045512.2	11	27866	G1;p30_G1.136	40	+	11	27866	255,0,0	2	55,482	0,27373
NC_045512.2	11	27872	G1;p30_G1.137	40	+	11	27872	255,0,0	2	64,1388	0,26473
NC_045512.2	11	27900	G1;p30_G1.138	40	+	11	27900	255,0,0	2	55,516	0,27373
NC_045512.2	11	27919	G1;p30_G1.139	40	+	11	27919	255,0,0	2	63,879	0,27029
NC_045512.2	11	27954	G1;p30_G1.140	40	+	11	27954	255,0,0	2	52,6403	0,21540
NC_045512.2	11	27956	G1;p30_G1.141	40	+	11	27956	255,0,0	2	55,2575	0,25370
NC_045512.2	11	27956	G1;p30_G1.142	40	+	11	27956	255,0,0	2	65,1475	0,26470
NC_045512.2	11	27957	G1;p30_G1.143	40	+	11	27957	255,0,0	2	55,573	0,27373
NC_045512.2	11	27957	G1;p30_G1.144	40	+	11	27957	255,0,0	2	63,910	0,27036
NC_045512.2	11	27958	G1;p30_G1.145	40	+	11	27958	255,0,0	2	52,1491	0,26456
NC_045512.2	11	27994	G1;p30_G1.146	40	+	11	27994	255,0,0	2	54,611	0,27372
NC_045512.2	11	28053	G1;p30_G1.147	40	+	11	28053	255,0,0	2	55,669	0,27373
NC_045512.2	11	28069	G1;p30_G1.148	40	+	11	28069	255,0,0	2	58,1833	0,26225
NC_045512.2	11	28091	G1;p30_G1.149	40	+	11	28091	255,0,0	2	51,1624	0,26456
NC_045512.2	11	28091	G1;p30_G1.150	40	+	11	28091	255,0,0	2	53,2710	0,25370
NC_045512.2	11	28110	G1;p30_G1.151	40	+	11	28110	255,0,0	2	54,227	0,27872
NC_045512.2	11	28110	G1;p30_G1.152	40	+	11	28110	255,0,0	2	63,1070	0,27029
NC_045512.2	11	28110	G1;p30_G1.153	40	+	11	28110	255,0,0	2	65,1630	0,26469
NC_045512.2	11	28182	G1;p30_G1.154	40	+	11	28182	255,0,0	2	54,300	0,27871
NC_045512.2	11	28184	G1;p30_G1.155	40	+	11	28184	255,0,0	2	55,800	0,27373
NC_045512.2	11	28199	G1;p30_G1.156	40	+	11	28199	255,0,0	2	53,1732	0,26456
NC_045512.2	11	28217	G1;p30_G1.157	40	+	11	28217	255,0,0	2	52,834	0,27372
NC_045512.2	11	28230	G1;p30_G1.158	40	+	11	28230	255,0,0	2	53,1763	0,26456
NC_045512.2	11	28245	G1;p30_G1.159	40	+	11	28245	255,0,0	2	54,362	0,27872
NC_045512.2	11	28281	G1;p30_G1.160	40	+	11	28281	255,0,0	2	54,398	0,27872
NC_045512.2	11	28364	G1;p30_G1.161	40	+	11	28364	255,0,0	2	65,1884	0,26469
NC_045512.2	11	28365	G1;p30_G1.162	40	+	11	28365	255,0,0	2	53,111	0,28243
NC_045512.2	11	28365	G1;p30_G1.163	40	+	11	28365	255,0,0	2	55,2984	0,25370
NC_045512.2	11	28365	G1;p30_G1.164	40	+	11	28365	255,0,0	2	55,981	0,27373
NC_045512.2	11	28366	G1;p30_G1.165	40	+	11	28366	255,0,0	2	58,1326	0,27029
NC_045512.2	11	28404	G1;p30_G1.166	40	+	11	28404	255,0,0	2	52,6853	0,21540
NC_045512.2	11	28405	G1;p30_G1.167	40	+	11	28405	255,0,0	2	55,1021	0,27373
NC_045512.2	11	28461	G1;p30_G1.168	40	+	11	28461	255,0,0	2	55,1077	0,27373
NC_045512.2	11	28469	G1;p30_G1.169	40	+	11	28469	255,0,0	2	55,3088	0,25370
NC_045512.2	11	28473	G1;p30_G1.170	40	+	11	28473	255,0,0	2	53,219	0,28243
NC_045512.2	11	28479	G1;p30_G1.171	40	+	11	28479	255,0,0	2	54,596	0,27872
NC_045512.2	11	28504	G1;p30_G1.172	40	+	11	28504	255,0,0	2	55,3123	0,25370
NC_045512.2	11	28540	G1;p30_G1.173	40	+	11	28540	255,0,0	2	55,1156	0,27373
NC_045512.2	11	28542	G1;p30_G1.174	40	+	11	28542	255,0,0	2	53,288	0,28243
NC_045512.2	11	28570	G1;p30_G1.175	40	+	11	28570	255,0,0	2	54,687	0,27872
NC_045512.2	11	28581	G1;p30_G1.176	40	+	11	28581	255,0,0	2	58,1541	0,27029
NC_045512.2	11	28594	G1;p30_G1.177	40	+	11	28594	255,0,0	2	53,2127	0,26456
NC_045512.2	11	28598	G1;p30_G1.178	40	+	11	28598	255,0,0	2	53,344	0,28243
NC_045512.2	11	28626	G1;p30_G1.179	40	+	11	28626	255,0,0	2	64,362	0,28253
NC_045512.2	11	28633	G1;p30_G1.180	40	+	11	28633	255,0,0	2	53,3252	0,25370
NC_045512.2	11	28633	G1;p30_G1.181	40	+	11	28633	255,0,0	2	54,750	0,27872
NC_045512.2	11	28653	G1;p30_G1.182	40	+	11	28653	255,0,0	2	58,2417	0,26225
NC_045512.2	11	28692	G1;p30_G1.183	40	+	11	28692	255,0,0	2	53,438	0,28243
NC_045512.2	11	28704	G1;p30_G1.184	40	+	11	28704	255,0,0	2	55,1320	0,27373
NC_045512.2	11	28707	G1;p30_G1.185	40	+	11	28707	255,0,0	2	54,824	0,27872
NC_045512.2	11	28797	G1;p30_G1.186	40	+	11	28797	255,0,0	2	53,543	0,28243
NC_045512.2	11	28805	G1;p30_G1.187	40	+	11	28805	255,0,0	2	53,2338	0,26456
NC_045512.2	11	28805	G1;p30_G1.188	40	+	11	28805	255,0,0	2	55,1421	0,27373
NC_045512.2	11	28807	G1;p30_G1.189	40	+	11	28807	255,0,0	2	58,1767	0,27029
NC_045512.2	11	28861	G1;p30_G1.190	40	+	11	28861	255,0,0	2	55,3480	0,25370
NC_045512.2	11	28861	G1;p30_G1.191	40	+	11	28861	255,0,0	2	58,2625	0,26225
NC_045512.2	11	28882	G1;p30_G1.192	40	+	11	28882	255,0,0	2	58,1842	0,27029
NC_045512.2	11	28883	G1;p30_G1.193	40	+	11	28883	255,0,0	2	53,2416	0,26456
NC_045512.2	11	28883	G1;p30_G1.194	40	+	11	28883	255,0,0	2	53,629	0,28243
NC_045512.2	11	28885	G1;p30_G1.195	40	+	11	28885	255,0,0	2	54,1002	0,27872
NC_045512.2	11	28885	G1;p30_G1.196	40	+	11	28885	255,0,0	2	55,1501	0,27373
NC_045512.2	11	28955	G1;p30_G1.197	40	+	11	28955	255,0,0	2	55,3574	0,25370
NC_045512.2	11	28969	G1;p30_G1.198	40	+	11	28969	255,0,0	2	58,1929	0,27029
NC_045512.2	11	28973	G1;p30_G1.199	40	+	11	28973	255,0,0	2	53,719	0,28243
NC_045512.2	11	29019	G1;p30_G1.200	40	+	11	29019	255,0,0	2	55,3638	0,25370
NC_045512.2	11	29033	G1;p30_G1.201	40	+	11	29033	255,0,0	2	55,1650	0,27372
NC_045512.2	11	29093	G1;p30_G1.202	40	+	11	29093	255,0,0	2	55,1709	0,27373
NC_045512.2	11	29101	G1;p30_G1.203	40	+	11	29101	255,0,0	2	53,847	0,28243
NC_045512.2	11	29111	G1;p30_G1.204	40	+	11	29111	255,0,0	2	53,2644	0,26456
NC_045512.2	11	29112	G1;p30_G1.205	40	+	11	29112	255,0,0	2	53,3731	0,25370
NC_045512.2	11	29116	G1;p30_G1.206	40	+	11	29116	255,0,0	2	54,1233	0,27872
NC_045512.2	11	29135	G1;p30_G1.207	40	+	11	29135	255,0,0	2	58,2095	0,27029
NC_045512.2	11	29141	G1;p30_G1.208	40	+	11	29141	255,0,0	2	52,7590	0,21540
NC_045512.2	11	29152	G1;p30_G1.209	40	+	11	29152	255,0,0	2	54,1269	0,27872
NC_045512.2	11	29163	G1;p30_G1.210	40	+	11	29163	255,0,0	2	53,1779	0,27373
NC_045512.2	11	29185	G1;p30_G1.211	40	+	11	29185	255,0,0	2	53,3804	0,25370
NC_045512.2	11	29223	G1;p30_G1.212	40	+	11	29223	255,0,0	2	55,1839	0,27373
NC_045512.2	11	29244	G1;p30_G1.213	40	+	11	29244	255,0,0	2	55,3863	0,25370
NC_045512.2	11	29244	G1;p30_G1.214	40	+	11	29244	255,0,0	2	63,2197	0,27036
NC_045512.2	11	29244	G1;p30_G1.215	40	+	11	29244	255,0,0	2	64,978	0,28255
NC_045512.2	11	29301	G1;p30_G1.216	40	+	11	29301	255,0,0	2	55,1917	0,27373
NC_045512.2	11	29306	G1;p30_G1.217	40	+	11	29306	255,0,0	2	64,1042	0,28253
NC_045512.2	11	29308	G1;p30_G1.218	40	+	11	29308	255,0,0	2	54,1425	0,27872
NC_045512.2	11	29308	G1;p30_G1.219	40	+	11	29308	255,0,0	2	55,3927	0,25370
NC_045512.2	11	29308	G1;p30_G1.220	40	+	11	29308	255,0,0	2	58,3072	0,26225
NC_045512.2	11	29316	G1;p30_G1.221	40	+	11	29316	255,0,0	2	54,7765	0,21540
NC_045512.2	11	29322	G1;p30_G1.222	40	+	11	29322	255,0,0	2	53,2855	0,26456
NC_045512.2	11	29390	G1;p30_G1.223	40	+	11	29390	255,0,0	2	53,1136	0,28243
NC_045512.2	11	29409	G1;p30_G1.224	40	+	11	29409	255,0,0	2	52,1526	0,27872
NC_045512.2	11	29410	G1;p30_G1.225	40	+	11	29410	255,0,0	2	55,2026	0,27373
NC_045512.2	11	29417	G1;p30_G1.226	40	+	11	29417	255,0,0	2	53,2950	0,26456
NC_045512.2	11	29444	G1;p30_G1.227	40	+	11	29444	255,0,0	3	738,3531,27	0,13299,29406
NC_045512.2	11	29451	G1;p30_G1.228	40	+	11	29451	255,0,0	2	53,2984	0,26456
NC_045512.2	11	29451	G1;p30_G1.229	40	+	11	29451	255,0,0	2	55,2067	0,27373
NC_045512.2	11	29475	G1;p30_G1.230	40	+	11	29475	255,0,0	3	738,3531,58	0,13299,29406
NC_045512.2	11	29478	G1;p30_G1.231	40	+	11	29478	255,0,0	2	55,4097	0,25370
NC_045512.2	11	29493	G1;p30_G1.232	40	+	11	29493	255,0,0	2	51,3026	0,26456
NC_045512.2	11	29523	G1;p30_G1.233	40	+	11	29523	255,0,0	3	738,3510,24	0,13299,29488
NC_045512.2	11	29523	G1;p30_G1.234	40	+	11	29523	255,0,0	3	4956,4272,6089	0,18918,23423
NC_045512.2	11	29544	G1;p30_G1.235	40	+	11	29544	255,0,0	2	52,1661	0,27872
NC_045512.2	11	29544	G1;p30_G1.236	40	+	11	29544	255,0,0	2	53,4163	0,25370
NC_045512.2	11	29545	G1;p30_G1.237	40	+	11	29545	255,0,0	2	55,2161	0,27373
NC_045512.2	11	29563	G1;p30_G1.238	40	+	11	29563	255,0,0	3	738,3530,146	0,13299,29406
NC_045512.2	11	29598	G1;p30_G1.239	40	+	11	29598	255,0,0	2	53,3131	0,26456
NC_045512.2	11	29621	G1;p30_G1.240	40	+	11	29621	255,0,0	3	738,3531,204	0,13299,29406
NC_045512.2	11	29646	G1;p30_G1.241	40	+	11	29646	255,0,0	2	55,4265	0,25370
NC_045512.2	11	29655	G1;p30_G1.242	40	+	11	29655	255,0,0	2	53,3188	0,26456
NC_045512.2	11	29707	G1;p30_G1.243	40	+	11	29707	255,0,0	2	51,3240	0,26456
NC_045512.2	11	29716	G1;p30_G1.244	40	+	11	29716	255,0,0	3	738,3510,217	0,13299,29488
NC_045512.2	11	29718	G1;p30_G1.245	40	+	11	29718	255,0,0	2	53,4337	0,25370
NC_045512.2	11	29718	G1;p30_G1.246	40	+	11	29718	255,0,0	2	55,2334	0,27373
NC_045512.2	11	29721	G1;p30_G1.247	40	+	11	29721	255,0,0	3	738,3531,304	0,13299,29406
NC_045512.2	11	29782	G1;p30_G1.248	40	+	11	29782	255,0,0	2	53,3315	0,26456
NC_045512.2	11	29782	G1;p30_G1.249	40	+	11	29782	255,0,0	2	58,3546	0,26225
NC_045512.2	11	29783	G1;p30_G1.250	40	+	11	29783	255,0,0	3	738,3510,285	0,13299,29487
NC_045512.2	11	29784	G1;p30_G1.251	40	+	11	29784	255,0,0	2	53,1530	0,28243
NC_045512.2	11	29827	G1;p30_G1.252	40	+	11	29827	255,0,0	2	64,2487	0,27329
NC_045512.2	11	29866	G1;p30_G1.253	40	+	11	29866	255,0,0	3	738,3395,1621	0,13299,28234
NC_045512.2	11	29871	G1;p30_G1.254	40	+	11	29871	255,0,0	2	19,4314	0,25546
NC_045512.2	11	29871	G1;p30_G1.255	40	+	11	29871	255,0,0	3	26,1592,454	0,15238,29406
NC_045512.2	11	29871	G1;p30_G1.256	40	+	11	29871	255,0,0	2	29,563	0,29297
NC_045512.2	11	29871	G1;p30_G1.257	40	+	11	29871	255,0,0	3	30,3512,454	0,13318,29406
NC_045512.2	11	29871	G1;p30_G1.258	40	+	11	29871	255,0,0	3	31,3541,454	0,13289,29406
NC_045512.2	11	29871	G1;p30_G1.259	40	+	11	29871	255,0,0	2	31,2589	0,27271
NC_045512.2	11	29871	G1;p30_G1.260	40	+	11	29871	255,0,0	3	51,1301,676	0,26456,29184
NC_045512.2	11	29871	G1;p30_G1.261	40	+	11	29871	255,0,0	3	53,2019,2174	0,25370,27686
NC_045512.2	11	29871	G1;p30_G1.262	40	+	11	29871	255,0,0	3	53,1115,2248	0,26455,27612
NC_045512.2	11	29871	G1;p30_G1.263	40	+	11	29871	255,0,0	3	53,308,3054	0,26456,26806
NC_045512.2	11	29871	G1;p30_G1.264	40	+	11	29871	255,0,0	3	53,1894,1440	0,26456,28420
NC_045512.2	11	29871	G1;p30_G1.265	40	+	11	29871	255,0,0	3	53,1456,79	0,28243,29781
NC_045512.2	11	29871	G1;p30_G1.266	40	+	11	29871	255,0,0	2	54,1988	0,27872
NC_045512.2	11	29871	G1;p30_G1.267	40	+	11	29871	255,0,0	3	55,2687,1752	0,25370,28108
NC_045512.2	11	29871	G1;p30_G1.268	40	+	11	29871	255,0,0	3	58,3223,454	0,13607,29406
NC_045512.2	11	29871	G1;p30_G1.269	40	+	11	29871	255,0,0	2	58,2831	0,27029
NC_045512.2	11	29871	G1;p30_G1.270	40	+	11	29871	255,0,0	2	60,6841	0,23019
NC_045512.2	11	29871	G1;p30_G1.271	40	+	11	29871	255,0,0	2	64,2618	0,27242
NC_045512.2	11	29871	G1;p30_G1.272	40	+	11	29871	255,0,0	2	65,5087	0,24773
NC_045512.2	11	29871	G1;p30_G1.273	40	+	11	29871	255,0,0	2	65,1666	0,28194
NC_045512.2	11	29871	G1;p30_G1.274	40	+	11	29871	255,0,0	2	76,728	0,29132
NC_045512.2	11	29871	G1;p30_G1.275	40	+	11	29871	255,0,0	2	729,517	0,29343
NC_045512.2	11	29871	G1;p30_G1.276	40	+	11	29871	255,0,0	3	738,36,391	0,13299,29469
NC_045512.2	11	29871	G1;p30_G1.277	40	+	11	29871	255,0,0	4	738,51,3429,454	0,13299,13401,29406
NC_045512.2	11	29871	G1;p30_G1.278	40	+	11	29871	255,0,0	4	738,1440,2037,454	0,13299,14793,29406
NC_045512.2	11	29871	G1;p30_G1.279	40	+	11	29871	255,0,0	4	738,1493,1980,454	0,13299,14849,29406
NC_045512.2	11	29871	G1;p30_G1.280	40	+	11	29871	255,0,0	4	738,1619,1864,454	0,13299,14967,29406
NC_045512.2	11	29871	G1;p30_G1.281	40	+	11	29871	255,0,0	4	738,1652,1585,454	0,13299,15245,29406
NC_045512.2	11	29871	G1;p30_G1.282	40	+	11	29871	255,0,0	4	738,1957,1492,453	0,13299,15338,29407
NC_045512.2	11	29871	G1;p30_G1.283	40	+	11	29871	255,0,0	3	738,1958,50	0,13299,29810
NC_045512.2	11	29871	G1;p30_G1.284	40	+	11	29871	255,0,0	4	738,1985,256,454	0,13299,16574,29406
NC_045512.2	11	29871	G1;p30_G1.285	40	+	11	29871	255,0,0	4	738,2092,513,454	0,13299,16318,29406
NC_045512.2	11	29871	G1;p30_G1.286	40	+	11	29871	255,0,0	4	738,2349,811,454	0,13299,16020,29406
NC_045512.2	11	29871	G1;p30_G1.287	40	+	11	29871	255,0,0	4	738,2429,429,454	0,13299,16402,29406
NC_045512.2	11	29871	G1;p30_G1.288	40	+	11	29871	255,0,0	3	738,2613,343	0,13299,29517
NC_045512.2	11	29871	G1;p30_G1.289	40	+	11	29871	255,0,0	3	738,2632,457	0,13299,29403
NC_045512.2	11	29871	G1;p30_G1.290	40	+	11	29871	255,0,0	3	738,2721,344	0,13299,29516
NC_045512.2	11	29871	G1;p30_G1.291	40	+	11	29871	255,0,0	4	738,2787,268,454	0,13299,16562,29406
NC_045512.2	11	29871	G1;p30_G1.292	40	+	11	29871	255,0,0	4	738,2805,288,454	0,13299,16542,29406
NC_045512.2	11	29871	G1;p30_G1.293	40	+	11	29871	255,0,0	4	738,2983,418,454	0,13299,16412,29406
NC_045512.2	11	29871	G1;p30_G1.294	40	+	11	29871	255,0,0	4	738,3000,81,454	0,13299,16749,29406
NC_045512.2	11	29871	G1;p30_G1.295	40	+	11	29871	255,0,0	3	738,3002,442	0,13299,29418
NC_045512.2	11	29871	G1;p30_G1.296	40	+	11	29871	255,0,0	4	738,3047,327,454	0,13299,16503,29406
NC_045512.2	11	29871	G1;p30_G1.297	40	+	11	29871	255,0,0	4	738,3103,360,454	0,13299,16471,29406
NC_045512.2	11	29871	G1;p30_G1.298	40	+	11	29871	255,0,0	4	738,3115,340,454	0,13299,16490,29406
NC_045512.2	11	29871	G1;p30_G1.299	40	+	11	29871	255,0,0	4	738,3115,96,450	0,13299,16737,29410
NC_045512.2	11	29871	G1;p30_G1.300	40	+	11	29871	255,0,0	3	738,3123,352	0,13299,29508
NC_045512.2	11	29871	G1;p30_G1.301	40	+	11	29871	255,0,0	5	738,3148,65,117,454	0,13299,16566,16713,29406
NC_045512.2	11	29871	G1;p30_G1.302	40	+	11	29871	255,0,0	4	738,3191,259,372	0,13299,16550,29488
NC_045512.2	11	29871	G1;p30_G1.303	40	+	11	29871	255,0,0	3	738,3272,461	0,13299,29399
NC_045512.2	11	29871	G1;p30_G1.304	40	+	11	29871	255,0,0	3	738,3304,373	0,13299,29487
NC_045512.2	11	29871	G1;p30_G1.305	40	+	11	29871	255,0,0	4	738,3366,96,454	0,13299,16734,29406
NC_045512.2	11	29871	G1;p30_G1.306	40	+	11	29871	255,0,0	4	738,3415,71,454	0,13299,16759,29406
NC_045512.2	11	29871	G1;p30_G1.307	40	+	11	29871	255,0,0	4	738,3419,41,454	0,13299,16789,29406
NC_045512.2	11	29871	G1;p30_G1.308	40	+	11	29871	255,0,0	3	738,3445,392	0,13299,29468
NC_045512.2	11	29871	G1;p30_G1.309	40	+	11	29871	255,0,0	3	738,3446,343	0,13299,29517
NC_045512.2	11	29871	G1;p30_G1.310	40	+	11	29871	255,0,0	3	738,3503,475	0,13299,29385
NC_045512.2	11	29871	G1;p30_G1.311	40	+	11	29871	255,0,0	3	738,3531,454	0,13299,29406
NC_045512.2	11	29871	G1;p30_G1.312	40	+	11	29871	255,0,0	3	738,3551,588	0,13299,29272
NC_045512.2	11	29871	G1;p30_G1.313	40	+	11	29871	255,0,0	2	746,488	0,29372
NC_045512.2	11	29871	G1;p30_G1.314	40	+	11	29871	255,0,0	2	748,1641	0,28219
NC_045512.2	11	29871	G1;p30_G1.315	40	+	11	29871	255,0,0	3	749,92,454	0,16738,29406
NC_045512.2	11	29871	G1;p30_G1.316	40	+	11	29871	255,0,0	2	866,1638	0,28222
NC_045512.2	11	29871	G1;p30_G1.317	40	+	11	29871	255,0,0	2	918,527	0,29333
NC_045512.2	11	29871	G1;p30_G1.318	40	+	11	29871	255,0,0	2	1122,1151	0,28709
NC_045512.2	11	29871	G1;p30_G1.319	40	+	11	29871	255,0,0	2	1284,394	0,29466
NC_045512.2	11	29871	G1;p30_G1.320	40	+	11	29871	255,0,0	2	1361,394	0,29466
NC_045512.2	11	29871	G1;p30_G1.321	40	+	11	29871	255,0,0	2	6602,1641	0,28219
NC_045512.2	11	29872	G1;p30_G1.322	40	+	11	29872	255,0,0	3	53,212,1019	0,28243,28842
NC_045512.2	11	29872	G1;p30_G1.323	40	+	11	29872	255,0,0	3	54,3112,455	0,13718,29406
NC_045512.2	11	29872	G1;p30_G1.324	40	+	11	29872	255,0,0	2	56,4073	0,25788
NC_045512.2	11	29872	G1;p30_G1.325	40	+	11	29872	255,0,0	3	58,296,455	0,16534,29406
NC_045512.2	11	29872	G1;p30_G1.326	40	+	11	29872	255,0,0	3	694,3518,455	0,13312,29406
NC_045512.2	11	29872	G1;p30_G1.327	40	+	11	29872	255,0,0	3	731,3402,455	0,13428,29406
NC_045512.2	11	29872	G1;p30_G1.328	40	+	11	29872	255,0,0	4	738,30,1596,455	0,13299,15233,29406
NC_045512.2	11	29872	G1;p30_G1.329	40	+	11	29872	255,0,0	4	738,1247,2214,449	0,13299,14617,29412
NC_045512.2	11	29872	G1;p30_G1.330	40	+	11	29872	255,0,0	3	738,1361,461	0,13299,29400
NC_045512.2	11	29872	G1;p30_G1.331	40	+	11	29872	255,0,0	3	738,1930,380	0,13299,29481
NC_045512.2	11	29872	G1;p30_G1.332	40	+	11	29872	255,0,0	4	738,1993,111,455	0,13299,16719,29406
NC_045512.2	11	29872	G1;p30_G1.333	40	+	11	29872	255,0,0	4	738,3073,408,455	0,13299,16422,29406
NC_045512.2	11	29872	G1;p30_G1.334	40	+	11	29872	255,0,0	4	738,3191,173,455	0,13299,16657,29406
NC_045512.2	11	29872	G1;p30_G1.335	40	+	11	29872	255,0,0	3	738,3528,337	0,13299,29524
NC_045512.2	11	29872	G1;p30_G1.336	40	+	11	29872	255,0,0	3	738,3587,479	0,13299,29382
NC_045512.2	11	29872	G1;p30_G1.337	40	+	11	29872	255,0,0	2	1020,485	0,29376
NC_045512.2	11	29872	G1;p30_G1.338	40	+	11	29872	255,0,0	2	1091,522	0,29339
NC_045512.2	11	29872	G1;p30_G1.339	40	+	11	29872	255,0,0	2	1264,530	0,29331
NC_045512.2	11	29872	G1;p30_G1.340	40	+	11	29872	255,0,0	3	1628,3712,423	0,2847,29438
NC_045512.2	11	29872	G1;p30_G1.341	40	+	11	29872	255,0,0	2	3510,1081	0,28780
NC_045512.2	11	29873	G1;p30_G1.342	40	+	11	29873	255,0,0	2	31,521	0,29341
NC_045512.2	11	29873	G1;p30_G1.343	40	+	11	29873	255,0,0	3	53,919,406	0,26456,29456
NC_045512.2	11	29873	G1;p30_G1.344	40	+	11	29873	255,0,0	3	53,1085,2234	0,26456,27628
NC_045512.2	11	29873	G1;p30_G1.345	40	+	11	29873	255,0,0	3	55,2010,2327	0,25370,27535
NC_045512.2	11	29873	G1;p30_G1.346	40	+	11	29873	255,0,0	3	55,1630,792	0,27372,29070
NC_045512.2	11	29873	G1;p30_G1.347	40	+	11	29873	255,0,0	3	55,318,2104	0,27373,27758
NC_045512.2	11	29873	G1;p30_G1.348	40	+	11	29873	255,0,0	3	55,404,677	0,27373,29185
NC_045512.2	11	29873	G1;p30_G1.349	40	+	11	29873	255,0,0	3	55,1082,1019	0,27373,28843
NC_045512.2	11	29873	G1;p30_G1.350	40	+	11	29873	255,0,0	3	57,1044,374	0,15765,29488
NC_045512.2	11	29873	G1;p30_G1.351	40	+	11	29873	255,0,0	3	57,1065,456	0,15765,29406
NC_045512.2	11	29873	G1;p30_G1.352	40	+	11	29873	255,0,0	2	57,762	0,29100
NC_045512.2	11	29873	G1;p30_G1.353	40	+	11	29873	255,0,0	3	58,404,456	0,16426,29406
NC_045512.2	11	29873	G1;p30_G1.354	40	+	11	29873	255,0,0	3	60,3177,456	0,13653,29406
NC_045512.2	11	29873	G1;p30_G1.355	40	+	11	29873	255,0,0	2	67,398	0,29464
NC_045512.2	11	29873	G1;p30_G1.356	40	+	11	29873	255,0,0	3	500,949,336	0,1527,29526
NC_045512.2	11	29873	G1;p30_G1.357	40	+	11	29873	255,0,0	2	722,694	0,29168
NC_045512.2	11	29873	G1;p30_G1.358	40	+	11	29873	255,0,0	2	722,391	0,29471
NC_045512.2	11	29873	G1;p30_G1.359	40	+	11	29873	255,0,0	2	724,494	0,29368
NC_045512.2	11	29873	G1;p30_G1.360	40	+	11	29873	255,0,0	3	738,25,533	0,13299,29329
NC_045512.2	11	29873	G1;p30_G1.361	40	+	11	29873	255,0,0	4	738,1268,2214,456	0,13299,14616,29406
NC_045512.2	11	29873	G1;p30_G1.362	40	+	11	29873	255,0,0	4	738,1498,1238,453	0,13299,15591,29409
NC_045512.2	11	29873	G1;p30_G1.363	40	+	11	29873	255,0,0	4	738,1665,1544,456	0,13299,15285,29406
NC_045512.2	11	29873	G1;p30_G1.364	40	+	11	29873	255,0,0	4	738,1928,144,456	0,13299,16686,29406
NC_045512.2	11	29873	G1;p30_G1.365	40	+	11	29873	255,0,0	4	738,1958,325,456	0,13299,16505,29406
NC_045512.2	11	29873	G1;p30_G1.366	40	+	11	29873	255,0,0	3	738,1996,400	0,13299,29462
NC_045512.2	11	29873	G1;p30_G1.367	40	+	11	29873	255,0,0	4	738,2018,355,456	0,13299,16475,29406
NC_045512.2	11	29873	G1;p30_G1.368	40	+	11	29873	255,0,0	4	738,2611,201,456	0,13299,16629,29406
NC_045512.2	11	29873	G1;p30_G1.369	40	+	11	29873	255,0,0	3	738,2952,456	0,13299,29406
NC_045512.2	11	29873	G1;p30_G1.370	40	+	11	29873	255,0,0	4	738,2964,493,483	0,13299,16344,29379
NC_045512.2	11	29873	G1;p30_G1.371	40	+	11	29873	255,0,0	4	738,2985,39,456	0,13299,16791,29406
NC_045512.2	11	29873	G1;p30_G1.372	40	+	11	29873	255,0,0	3	738,3000,524	0,13299,29338
NC_045512.2	11	29873	G1;p30_G1.373	40	+	11	29873	255,0,0	4	738,3015,44,455	0,13299,16785,29407
NC_045512.2	11	29873	G1;p30_G1.374	40	+	11	29873	255,0,0	4	738,3025,266,456	0,13299,16564,29406
NC_045512.2	11	29873	G1;p30_G1.375	40	+	11	29873	255,0,0	4	738,3089,169,456	0,13299,16661,29406
NC_045512.2	11	29873	G1;p30_G1.376	40	+	11	29873	255,0,0	3	738,3097,403	0,13299,29459
NC_045512.2	11	29873	G1;p30_G1.377	40	+	11	29873	255,0,0	4	738,3266,76,456	0,13299,16754,29406
NC_045512.2	11	29873	G1;p30_G1.378	40	+	11	29873	255,0,0	3	738,3413,405	0,13299,29457
NC_045512.2	11	29873	G1;p30_G1.379	40	+	11	29873	255,0,0	3	738,3509,334	0,13299,29528
NC_045512.2	11	29873	G1;p30_G1.380	40	+	11	29873	255,0,0	3	738,3526,406	0,13299,29456
NC_045512.2	11	29873	G1;p30_G1.381	40	+	11	29873	255,0,0	4	738,3530,22,400	0,13299,29406,29462
NC_045512.2	11	29873	G1;p30_G1.382	40	+	11	29873	255,0,0	3	738,3692,580	0,13299,29282
NC_045512.2	11	29873	G1;p30_G1.383	40	+	11	29873	255,0,0	3	774,3598,451	0,13233,29411
NC_045512.2	11	29873	G1;p30_G1.384	40	+	11	29873	255,0,0	2	1042,1649	0,28213
NC_045512.2	11	29873	G1;p30_G1.385	40	+	11	29873	255,0,0	2	1831,608	0,29254
NC_045512.2	11	29873	G1;p30_G1.386	40	+	11	29873	255,0,0	2	1841,544	0,29318
NC_045512.2	11	29873	G1;p30_G1.387	40	+	11	29873	255,0,0	2	16830,456	0,29406
NC_045512.2	11	29874	G1;p30_G1.388	40	+	11	29874	255,0,0	2	37,1631	0,28232
NC_045512.2	11	29874	G1;p30_G1.389	40	+	11	29874	255,0,0	3	51,1852,791	0,26455,29072
NC_045512.2	11	29874	G1;p30_G1.390	40	+	11	29874	255,0,0	3	53,1810,2646	0,25369,27217
NC_045512.2	11	29874	G1;p30_G1.391	40	+	11	29874	255,0,0	3	53,1529,1730	0,26456,28133
NC_045512.2	11	29874	G1;p30_G1.392	40	+	11	29874	255,0,0	3	53,339,2071	0,27373,27792
NC_045512.2	11	29874	G1;p30_G1.393	40	+	11	29874	255,0,0	3	53,1407,64	0,28243,29799
NC_045512.2	11	29874	G1;p30_G1.394	40	+	11	29874	255,0,0	3	53,1436,62	0,28243,29801
NC_045512.2	11	29874	G1;p30_G1.395	40	+	11	29874	255,0,0	2	54,14099	0,15764
NC_045512.2	11	29874	G1;p30_G1.396	40	+	11	29874	255,0,0	2	54,8323	0,21540
NC_045512.2	11	29874	G1;p30_G1.397	40	+	11	29874	255,0,0	6	55,1734,65,736,1840,42	0,21537,26706,26803,27626,29821
NC_045512.2	11	29874	G1;p30_G1.398	40	+	11	29874	255,0,0	3	55,4330,82	0,25370,29781
NC_045512.2	11	29874	G1;p30_G1.399	40	+	11	29874	255,0,0	3	55,168,2253	0,27373,27610
NC_045512.2	11	29874	G1;p30_G1.400	40	+	11	29874	255,0,0	3	55,195,2251	0,27373,27612
NC_045512.2	11	29874	G1;p30_G1.401	40	+	11	29874	255,0,0	3	55,247,1658	0,27373,28205
NC_045512.2	11	29874	G1;p30_G1.402	40	+	11	29874	255,0,0	3	55,423,702	0,27373,29161
NC_045512.2	11	29874	G1;p30_G1.403	40	+	11	29874	255,0,0	3	55,977,1443	0,27373,28420
NC_045512.2	11	29874	G1;p30_G1.404	40	+	11	29874	255,0,0	3	55,2306,84	0,27373,29779
NC_045512.2	11	29874	G1;p30_G1.405	40	+	11	29874	255,0,0	3	55,2325,84	0,27373,29779
NC_045512.2	11	29874	G1;p30_G1.406	40	+	11	29874	255,0,0	2	55,2490	0,27373
NC_045512.2	11	29874	G1;p30_G1.407	40	+	11	29874	255,0,0	2	57,3585	0,26278
NC_045512.2	11	29874	G1;p30_G1.408	40	+	11	29874	255,0,0	3	58,1124,457	0,15707,29406
NC_045512.2	11	29874	G1;p30_G1.409	40	+	11	29874	255,0,0	3	58,577,457	0,16254,29406
NC_045512.2	11	29874	G1;p30_G1.410	40	+	11	29874	255,0,0	2	58,4984	0,24879
NC_045512.2	11	29874	G1;p30_G1.411	40	+	11	29874	255,0,0	3	58,1146,402	0,26225,29461
NC_045512.2	11	29874	G1;p30_G1.412	40	+	11	29874	255,0,0	2	58,3638	0,26225
NC_045512.2	11	29874	G1;p30_G1.413	40	+	11	29874	255,0,0	2	58,2575	0,27288
NC_045512.2	11	29874	G1;p30_G1.414	40	+	11	29874	255,0,0	3	59,2470,457	0,14360,29406
NC_045512.2	11	29874	G1;p30_G1.415	40	+	11	29874	255,0,0	3	64,1820,457	0,15010,29406
NC_045512.2	11	29874	G1;p30_G1.416	40	+	11	29874	255,0,0	3	64,404,936	0,27883,28927
NC_045512.2	11	29874	G1;p30_G1.417	40	+	11	29874	255,0,0	2	64,1648	0,28215
NC_045512.2	11	29874	G1;p30_G1.418	40	+	11	29874	255,0,0	3	65,906,402	0,26469,29461
NC_045512.2	11	29874	G1;p30_G1.419	40	+	11	29874	255,0,0	2	66,2856	0,27007
NC_045512.2	11	29874	G1;p30_G1.420	40	+	11	29874	255,0,0	2	67,2070	0,27793
NC_045512.2	11	29874	G1;p30_G1.421	40	+	11	29874	255,0,0	2	74,2083	0,27780
NC_045512.2	11	29874	G1;p30_G1.422	40	+	11	29874	255,0,0	3	86,136,4426	0,6620,25437
NC_045512.2	11	29874	G1;p30_G1.423	40	+	11	29874	255,0,0	3	685,3534,457	0,13295,29406
NC_045512.2	11	29874	G1;p30_G1.424	40	+	11	29874	255,0,0	4	714,37,1725,602	0,13297,15131,29261
NC_045512.2	11	29874	G1;p30_G1.425	40	+	11	29874	255,0,0	2	723,1116	0,28747
NC_045512.2	11	29874	G1;p30_G1.426	40	+	11	29874	255,0,0	2	723,50	0,29813
NC_045512.2	11	29874	G1;p30_G1.427	40	+	11	29874	255,0,0	3	735,3482,427	0,13297,29436
NC_045512.2	11	29874	G1;p30_G1.428	40	+	11	29874	255,0,0	4	738,138,3343,457	0,13299,13487,29406
NC_045512.2	11	29874	G1;p30_G1.429	40	+	11	29874	255,0,0	4	738,1366,428,457	0,13299,16402,29406
NC_045512.2	11	29874	G1;p30_G1.430	40	+	11	29874	255,0,0	4	738,1792,1629,457	0,13299,15202,29406
NC_045512.2	11	29874	G1;p30_G1.431	40	+	11	29874	255,0,0	4	738,1851,176,457	0,13299,16654,29406
NC_045512.2	11	29874	G1;p30_G1.432	40	+	11	29874	255,0,0	4	738,1868,1575,457	0,13299,15255,29406
NC_045512.2	11	29874	G1;p30_G1.433	40	+	11	29874	255,0,0	4	738,1889,982,457	0,13299,15848,29406
NC_045512.2	11	29874	G1;p30_G1.434	40	+	11	29874	255,0,0	4	738,2061,491,457	0,13299,16339,29406
NC_045512.2	11	29874	G1;p30_G1.435	40	+	11	29874	255,0,0	4	738,2962,205,457	0,13299,16625,29406
NC_045512.2	11	29874	G1;p30_G1.436	40	+	11	29874	255,0,0	4	738,2967,472,457	0,13299,16358,29406
NC_045512.2	11	29874	G1;p30_G1.437	40	+	11	29874	255,0,0	4	738,2980,290,457	0,13299,16540,29406
NC_045512.2	11	29874	G1;p30_G1.438	40	+	11	29874	255,0,0	4	738,3017,286,457	0,13299,16544,29406
NC_045512.2	11	29874	G1;p30_G1.439	40	+	11	29874	255,0,0	4	738,3092,337,457	0,13299,16493,29406
NC_045512.2	11	29874	G1;p30_G1.440	40	+	11	29874	255,0,0	4	738,3116,292,457	0,13299,16538,29406
NC_045512.2	11	29874	G1;p30_G1.441	40	+	11	29874	255,0,0	4	738,3144,288,457	0,13299,16542,29406
NC_045512.2	11	29874	G1;p30_G1.442	40	+	11	29874	255,0,0	4	738,3241,242,457	0,13299,16588,29406
NC_045512.2	11	29874	G1;p30_G1.443	40	+	11	29874	255,0,0	3	738,3241,397	0,13299,29466
NC_045512.2	11	29874	G1;p30_G1.444	40	+	11	29874	255,0,0	3	738,3261,336	0,13299,29527
NC_045512.2	11	29874	G1;p30_G1.445	40	+	11	29874	255,0,0	4	738,3313,113,457	0,13299,16717,29406
NC_045512.2	11	29874	G1;p30_G1.446	40	+	11	29874	255,0,0	4	738,3352,73,457	0,13299,16757,29406
NC_045512.2	11	29874	G1;p30_G1.447	40	+	11	29874	255,0,0	3	738,3394,497	0,13299,29366
NC_045512.2	11	29874	G1;p30_G1.448	40	+	11	29874	255,0,0	3	738,3415,358	0,13299,29505
NC_045512.2	11	29874	G1;p30_G1.449	40	+	11	29874	255,0,0	3	738,3461,504	0,13299,29359
NC_045512.2	11	29874	G1;p30_G1.450	40	+	11	29874	255,0,0	3	738,3479,374	0,13299,29489
NC_045512.2	11	29874	G1;p30_G1.451	40	+	11	29874	255,0,0	3	738,3510,423	0,13299,29440
NC_045512.2	11	29874	G1;p30_G1.452	40	+	11	29874	255,0,0	3	738,3531,511	0,13299,29352
NC_045512.2	11	29874	G1;p30_G1.453	40	+	11	29874	255,0,0	4	738,3531,309,100	0,13299,29406,29763
NC_045512.2	11	29874	G1;p30_G1.454	40	+	11	29874	255,0,0	2	738,16564	0,13299
NC_045512.2	11	29874	G1;p30_G1.455	40	+	11	29874	255,0,0	3	746,3594,457	0,13237,29406
NC_045512.2	11	29874	G1;p30_G1.456	40	+	11	29874	255,0,0	2	816,667	0,29196
NC_045512.2	11	29874	G1;p30_G1.457	40	+	11	29874	255,0,0	2	1068,397	0,29466
NC_045512.2	11	29874	G1;p30_G1.458	40	+	11	29874	255,0,0	2	1134,1652	0,28211
NC_045512.2	11	29874	G1;p30_G1.459	40	+	11	29874	255,0,0	2	1350,548	0,29315
NC_045512.2	11	29874	G1;p30_G1.460	40	+	11	29874	255,0,0	2	1414,604	0,29259
NC_045512.2	11	29874	G1;p30_G1.461	40	+	11	29874	255,0,0	2	2785,559	0,29304
NC_045512.2	11	29874	G1;p30_G1.462	40	+	11	29874	255,0,0	2	6675,1641	0,28222
NC_045512.2	11	29875	G1;p30_G1.463	40	+	11	29875	255,0,0	3	16,3533,458	0,13298,29406
NC_045512.2	11	29875	G1;p30_G1.464	40	+	11	29875	255,0,0	2	25,3003	0,26861
NC_045512.2	11	29875	G1;p30_G1.465	40	+	11	29875	255,0,0	3	51,1317,681	0,26456,29183
NC_045512.2	11	29875	G1;p30_G1.466	40	+	11	29875	255,0,0	3	52,2313,458	0,14517,29406
NC_045512.2	11	29875	G1;p30_G1.467	40	+	11	29875	255,0,0	3	52,5831,408	0,21539,29456
NC_045512.2	11	29875	G1;p30_G1.468	40	+	11	29875	255,0,0	3	53,1333,703	0,26456,29161
NC_045512.2	11	29875	G1;p30_G1.469	40	+	11	29875	255,0,0	3	53,519,1021	0,28243,28843
NC_045512.2	11	29875	G1;p30_G1.470	40	+	11	29875	255,0,0	3	53,759,794	0,28243,29070
NC_045512.2	11	29875	G1;p30_G1.471	40	+	11	29875	255,0,0	3	54,1447,56	0,21540,29808
NC_045512.2	11	29875	G1;p30_G1.472	40	+	11	29875	255,0,0	3	54,479,1449	0,27871,28415
NC_045512.2	11	29875	G1;p30_G1.473	40	+	11	29875	255,0,0	3	55,2417,709	0,25370,29155
NC_045512.2	11	29875	G1;p30_G1.474	40	+	11	29875	255,0,0	3	55,2980,1448	0,25370,28416
NC_045512.2	11	29875	G1;p30_G1.475	40	+	11	29875	255,0,0	2	55,4494	0,25370
NC_045512.2	11	29875	G1;p30_G1.476	40	+	11	29875	255,0,0	3	55,2345,99	0,27372,29765
NC_045512.2	11	29875	G1;p30_G1.477	40	+	11	29875	255,0,0	3	55,170,2229	0,27373,27635
NC_045512.2	11	29875	G1;p30_G1.478	40	+	11	29875	255,0,0	3	55,934,792	0,27373,29072
NC_045512.2	11	29875	G1;p30_G1.479	40	+	11	29875	255,0,0	3	55,1112,1203	0,27373,28661
NC_045512.2	11	29875	G1;p30_G1.480	40	+	11	29875	255,0,0	3	55,1141,1299	0,27373,28565
NC_045512.2	11	29875	G1;p30_G1.481	40	+	11	29875	255,0,0	3	56,2926,458	0,13904,29406
NC_045512.2	11	29875	G1;p30_G1.482	40	+	11	29875	255,0,0	3	57,1231,458	0,15599,29406
NC_045512.2	11	29875	G1;p30_G1.483	40	+	11	29875	255,0,0	4	57,497,491,458	0,15765,16339,29406
NC_045512.2	11	29875	G1;p30_G1.484	40	+	11	29875	255,0,0	2	57,4451	0,25413
NC_045512.2	11	29875	G1;p30_G1.485	40	+	11	29875	255,0,0	4	58,45,3532,458	0,693,13299,29406
NC_045512.2	11	29875	G1;p30_G1.486	40	+	11	29875	255,0,0	3	58,3163,458	0,13667,29406
NC_045512.2	11	29875	G1;p30_G1.487	40	+	11	29875	255,0,0	3	59,3418,458	0,13413,29406
NC_045512.2	11	29875	G1;p30_G1.488	40	+	11	29875	255,0,0	2	59,2115	0,27749
NC_045512.2	11	29875	G1;p30_G1.489	40	+	11	29875	255,0,0	2	60,3378	0,26486
NC_045512.2	11	29875	G1;p30_G1.490	40	+	11	29875	255,0,0	3	65,1297,693	0,26469,29171
NC_045512.2	11	29875	G1;p30_G1.491	40	+	11	29875	255,0,0	3	65,2291,1024	0,26469,28840
NC_045512.2	11	29875	G1;p30_G1.492	40	+	11	29875	255,0,0	2	688,258	0,29606
NC_045512.2	11	29875	G1;p30_G1.493	40	+	11	29875	255,0,0	2	732,621	0,29243
NC_045512.2	11	29875	G1;p30_G1.494	40	+	11	29875	255,0,0	4	738,48,3397,458	0,13299,13434,29406
NC_045512.2	11	29875	G1;p30_G1.495	40	+	11	29875	255,0,0	4	738,105,3376,458	0,13299,13454,29406
NC_045512.2	11	29875	G1;p30_G1.496	40	+	11	29875	255,0,0	4	738,963,902,458	0,13299,15928,29406
NC_045512.2	11	29875	G1;p30_G1.497	40	+	11	29875	255,0,0	4	738,1589,1640,458	0,13299,15190,29406
NC_045512.2	11	29875	G1;p30_G1.498	40	+	11	29875	255,0,0	4	738,1856,1598,458	0,13299,15232,29406
NC_045512.2	11	29875	G1;p30_G1.499	40	+	11	29875	255,0,0	4	738,1991,1493,453	0,13299,15338,29411
NC_045512.2	11	29875	G1;p30_G1.500	40	+	11	29875	255,0,0	3	738,2362,363	0,13299,29501
NC_045512.2	11	29875	G1;p30_G1.501	40	+	11	29875	255,0,0	4	738,2597,840,458	0,13299,15990,29406
NC_045512.2	11	29875	G1;p30_G1.502	40	+	11	29875	255,0,0	4	738,2702,200,458	0,13299,16631,29406
NC_045512.2	11	29875	G1;p30_G1.503	40	+	11	29875	255,0,0	4	738,2964,486,458	0,13299,16344,29406
NC_045512.2	11	29875	G1;p30_G1.504	40	+	11	29875	255,0,0	4	738,2972,445,458	0,13299,16385,29406
NC_045512.2	11	29875	G1;p30_G1.505	40	+	11	29875	255,0,0	4	738,2987,157,458	0,13299,16673,29406
NC_045512.2	11	29875	G1;p30_G1.506	40	+	11	29875	255,0,0	3	738,2991,432	0,13299,29432
NC_045512.2	11	29875	G1;p30_G1.507	40	+	11	29875	255,0,0	3	738,2991,377	0,13299,29487
NC_045512.2	11	29875	G1;p30_G1.508	40	+	11	29875	255,0,0	4	738,3009,228,458	0,13299,16602,29406
NC_045512.2	11	29875	G1;p30_G1.509	40	+	11	29875	255,0,0	4	738,3033,321,458	0,13299,16510,29406
NC_045512.2	11	29875	G1;p30_G1.510	40	+	11	29875	255,0,0	4	738,3089,286,458	0,13299,16544,29406
NC_045512.2	11	29875	G1;p30_G1.511	40	+	11	29875	255,0,0	4	738,3195,293,458	0,13299,16537,29406
NC_045512.2	11	29875	G1;p30_G1.512	40	+	11	29875	255,0,0	4	738,3287,86,458	0,13299,16745,29406
NC_045512.2	11	29875	G1;p30_G1.513	40	+	11	29875	255,0,0	3	738,3311,458	0,13299,29406
NC_045512.2	11	29875	G1;p30_G1.514	40	+	11	29875	255,0,0	4	738,3350,109,458	0,13299,16722,29406
NC_045512.2	11	29875	G1;p30_G1.515	40	+	11	29875	255,0,0	4	738,3384,49,458	0,13299,16782,29406
NC_045512.2	11	29875	G1;p30_G1.516	40	+	11	29875	255,0,0	3	738,3451,522	0,13299,29342
NC_045512.2	11	29875	G1;p30_G1.517	40	+	11	29875	255,0,0	3	738,3493,458	0,13299,29406
NC_045512.2	11	29875	G1;p30_G1.518	40	+	11	29875	255,0,0	3	738,3510,376	0,13299,29488
NC_045512.2	11	29875	G1;p30_G1.519	40	+	11	29875	255,0,0	4	738,3531,73,337	0,13299,29406,29527
NC_045512.2	11	29875	G1;p30_G1.520	40	+	11	29875	255,0,0	2	745,393	0,29471
NC_045512.2	11	29875	G1;p30_G1.521	40	+	11	29875	255,0,0	2	1246,1203	0,28661
NC_045512.2	11	29875	G1;p30_G1.522	40	+	11	29875	255,0,0	2	1399,1651	0,28213
NC_045512.2	11	29875	G1;p30_G1.523	40	+	11	29875	255,0,0	2	1460,458	0,29406
NC_045512.2	11	29875	G1;p30_G1.524	40	+	11	29875	255,0,0	1	29864	0
NC_045512.2	11	29876	G1;p30_G1.525	40	+	11	29876	255,0,0	2	10,3277	0,26588
NC_045512.2	11	29876	G1;p30_G1.526	40	+	11	29876	255,0,0	2	34,398	0,29467
NC_045512.2	11	29876	G1;p30_G1.527	40	+	11	29876	255,0,0	3	53,924,2330	0,26456,27535
NC_045512.2	11	29876	G1;p30_G1.528	40	+	11	29876	255,0,0	3	53,1038,1024	0,27373,28841
NC_045512.2	11	29876	G1;p30_G1.529	40	+	11	29876	255,0,0	3	53,108,1470	0,28242,28395
NC_045512.2	11	29876	G1;p30_G1.530	40	+	11	29876	255,0,0	3	53,64,755	0,28243,29110
NC_045512.2	11	29876	G1;p30_G1.531	40	+	11	29876	255,0,0	2	53,1622	0,28243
NC_045512.2	11	29876	G1;p30_G1.532	40	+	11	29876	255,0,0	3	54,1827,84	0,27872,29781
NC_045512.2	11	29876	G1;p30_G1.533	40	+	11	29876	255,0,0	3	55,1395,3057	0,25370,26808
NC_045512.2	11	29876	G1;p30_G1.534	40	+	11	29876	255,0,0	3	55,2170,2258	0,25370,27607
NC_045512.2	11	29876	G1;p30_G1.535	40	+	11	29876	255,0,0	3	55,2175,2235	0,25370,27630
NC_045512.2	11	29876	G1;p30_G1.536	40	+	11	29876	255,0,0	3	55,399,646	0,27373,29219
NC_045512.2	11	29876	G1;p30_G1.537	40	+	11	29876	255,0,0	3	55,1079,1105	0,27373,28760
NC_045512.2	11	29876	G1;p30_G1.538	40	+	11	29876	255,0,0	2	55,2395	0,27470
NC_045512.2	11	29876	G1;p30_G1.539	40	+	11	29876	255,0,0	2	56,2951	0,26914
NC_045512.2	11	29876	G1;p30_G1.540	40	+	11	29876	255,0,0	3	57,2620,459	0,14211,29406
NC_045512.2	11	29876	G1;p30_G1.541	40	+	11	29876	255,0,0	3	58,514,459	0,16316,29406
NC_045512.2	11	29876	G1;p30_G1.542	40	+	11	29876	255,0,0	2	59,7375	0,22490
NC_045512.2	11	29876	G1;p30_G1.543	40	+	11	29876	255,0,0	3	62,1290,459	0,15539,29406
NC_045512.2	11	29876	G1;p30_G1.544	40	+	11	29876	255,0,0	4	506,66,3531,459	0,672,13299,29406
NC_045512.2	11	29876	G1;p30_G1.545	40	+	11	29876	255,0,0	2	722,915	0,28950
NC_045512.2	11	29876	G1;p30_G1.546	40	+	11	29876	255,0,0	2	724,486	0,29379
NC_045512.2	11	29876	G1;p30_G1.547	40	+	11	29876	255,0,0	4	738,1579,222,459	0,13299,16608,29406
NC_045512.2	11	29876	G1;p30_G1.548	40	+	11	29876	255,0,0	4	738,1592,1798,459	0,13299,15032,29406
NC_045512.2	11	29876	G1;p30_G1.549	40	+	11	29876	255,0,0	3	738,1848,333	0,13299,29532
NC_045512.2	11	29876	G1;p30_G1.550	40	+	11	29876	255,0,0	4	738,1909,668,459	0,13299,16164,29406
NC_045512.2	11	29876	G1;p30_G1.551	40	+	11	29876	255,0,0	4	738,2025,299,459	0,13299,16530,29406
NC_045512.2	11	29876	G1;p30_G1.552	40	+	11	29876	255,0,0	4	738,2066,468,459	0,13299,16361,29406
NC_045512.2	11	29876	G1;p30_G1.553	40	+	11	29876	255,0,0	4	738,2371,478,459	0,13299,16351,29406
NC_045512.2	11	29876	G1;p30_G1.554	40	+	11	29876	255,0,0	4	738,2596,42,459	0,13299,16788,29406
NC_045512.2	11	29876	G1;p30_G1.555	40	+	11	29876	255,0,0	4	738,2640,20,459	0,13299,16810,29406
NC_045512.2	11	29876	G1;p30_G1.556	40	+	11	29876	255,0,0	4	738,2672,106,459	0,13299,16724,29406
NC_045512.2	11	29876	G1;p30_G1.557	40	+	11	29876	255,0,0	4	738,2693,119,459	0,13299,16710,29406
NC_045512.2	11	29876	G1;p30_G1.558	40	+	11	29876	255,0,0	4	738,2793,42,459	0,13299,16788,29406
NC_045512.2	11	29876	G1;p30_G1.559	40	+	11	29876	255,0,0	4	738,2940,479,459	0,13299,16350,29406
NC_045512.2	11	29876	G1;p30_G1.560	40	+	11	29876	255,0,0	3	738,2954,359	0,13299,29506
NC_045512.2	11	29876	G1;p30_G1.561	40	+	11	29876	255,0,0	4	738,3005,469,459	0,13299,16361,29406
NC_045512.2	11	29876	G1;p30_G1.562	40	+	11	29876	255,0,0	4	738,3020,197,459	0,13299,16633,29406
NC_045512.2	11	29876	G1;p30_G1.563	40	+	11	29876	255,0,0	4	738,3024,132,459	0,13299,16698,29406
NC_045512.2	11	29876	G1;p30_G1.564	40	+	11	29876	255,0,0	4	738,3173,47,459	0,13299,16784,29406
NC_045512.2	11	29876	G1;p30_G1.565	40	+	11	29876	255,0,0	4	738,3191,245,459	0,13299,16586,29406
NC_045512.2	11	29876	G1;p30_G1.566	40	+	11	29876	255,0,0	3	738,3251,459	0,13299,29406
NC_045512.2	11	29876	G1;p30_G1.567	40	+	11	29876	255,0,0	4	738,3303,186,459	0,13299,16644,29406
NC_045512.2	11	29876	G1;p30_G1.568	40	+	11	29876	255,0,0	3	738,3357,464	0,13299,29401
NC_045512.2	11	29876	G1;p30_G1.569	40	+	11	29876	255,0,0	4	738,3363,122,459	0,13299,16708,29406
NC_045512.2	11	29876	G1;p30_G1.570	40	+	11	29876	255,0,0	3	738,3443,566	0,13299,29299
NC_045512.2	11	29876	G1;p30_G1.571	40	+	11	29876	255,0,0	4	738,3478,21,459	0,13299,16808,29406
NC_045512.2	11	29876	G1;p30_G1.572	40	+	11	29876	255,0,0	3	738,3480,637	0,13299,29228
NC_045512.2	11	29876	G1;p30_G1.573	40	+	11	29876	255,0,0	3	738,3525,370	0,13299,29495
NC_045512.2	11	29876	G1;p30_G1.574	40	+	11	29876	255,0,0	4	738,3531,293,86	0,13299,29406,29779
NC_045512.2	11	29876	G1;p30_G1.575	40	+	11	29876	255,0,0	2	738,585	0,29280
NC_045512.2	11	29876	G1;p30_G1.576	40	+	11	29876	255,0,0	3	739,130,454	0,16701,29411
NC_045512.2	11	29876	G1;p30_G1.577	40	+	11	29876	255,0,0	2	748,459	0,29406
NC_045512.2	11	29876	G1;p30_G1.578	40	+	11	29876	255,0,0	2	924,569	0,29296
NC_045512.2	11	29876	G1;p30_G1.579	40	+	11	29876	255,0,0	2	1028,804	0,29061
NC_045512.2	11	29876	G1;p30_G1.580	40	+	11	29876	255,0,0	2	1047,527	0,29338
NC_045512.2	11	29876	G1;p30_G1.581	40	+	11	29876	255,0,0	2	1294,785	0,29080
NC_045512.2	11	29876	G1;p30_G1.582	40	+	11	29876	255,0,0	2	1441,1653	0,28212
NC_045512.2	11	29876	G1;p30_G1.583	40	+	11	29876	255,0,0	2	1481,1222	0,28643
NC_045512.2	11	29876	G1;p30_G1.584	40	+	11	29876	255,0,0	2	1842,612	0,29253
NC_045512.2	11	29876	G1;p30_G1.585	40	+	11	29876	255,0,0	2	1978,402	0,29463
NC_045512.2	11	29876	G1;p30_G1.586	40	+	11	29876	255,0,0	2	2482,566	0,29299
NC_045512.2	11	29876	G1;p30_G1.587	40	+	11	29876	255,0,0	2	6865,2279	0,27586
NC_045512.2	11	29876	G1;p30_G1.588	40	+	11	29876	255,0,0	2	6982,1662	0,28203
NC_045512.2	11	29877	G1;p30_G1.589	40	+	11	29877	255,0,0	2	11,2321	0,27545
NC_045512.2	11	29877	G1;p30_G1.590	40	+	11	29877	255,0,0	5	12,13,1790,1142,566	0,5246,9813,27956,29300
NC_045512.2	11	29877	G1;p30_G1.591	40	+	11	29877	255,0,0	3	52,5221,3051	0,21540,26815
NC_045512.2	11	29877	G1;p30_G1.592	40	+	11	29877	255,0,0	2	55,6028	0,23838
NC_045512.2	11	29877	G1;p30_G1.593	40	+	11	29877	255,0,0	3	57,1872,460	0,14958,29406
NC_045512.2	11	29877	G1;p30_G1.594	40	+	11	29877	255,0,0	3	58,546,460	0,16284,29406
NC_045512.2	11	29877	G1;p30_G1.595	40	+	11	29877	255,0,0	3	65,1219,2116	0,26470,27750
NC_045512.2	11	29877	G1;p30_G1.596	40	+	11	29877	255,0,0	4	738,47,449,460	0,13299,16382,29406
NC_045512.2	11	29877	G1;p30_G1.597	40	+	11	29877	255,0,0	4	738,1891,1597,460	0,13299,15233,29406
NC_045512.2	11	29877	G1;p30_G1.598	40	+	11	29877	255,0,0	4	738,1931,478,460	0,13299,16352,29406
NC_045512.2	11	29877	G1;p30_G1.599	40	+	11	29877	255,0,0	4	738,2762,130,460	0,13299,16700,29406
NC_045512.2	11	29877	G1;p30_G1.600	40	+	11	29877	255,0,0	4	738,2871,3755,454	0,13299,25359,29412
NC_045512.2	11	29877	G1;p30_G1.601	40	+	11	29877	255,0,0	4	738,2962,117,460	0,13299,16714,29406
NC_045512.2	11	29877	G1;p30_G1.602	40	+	11	29877	255,0,0	4	738,3007,438,460	0,13299,16392,29406
NC_045512.2	11	29877	G1;p30_G1.603	40	+	11	29877	255,0,0	4	738,3250,110,460	0,13299,16720,29406
NC_045512.2	11	29877	G1;p30_G1.604	40	+	11	29877	255,0,0	2	1295,572	0,29294
NC_045512.2	11	29877	G1;p30_G1.605	40	+	11	29877	255,0,0	2	12503,16569	0,13297
NC_045512.2	11	29878	G1;p30_G1.606	40	+	11	29878	255,0,0	3	53,1164,1662	0,26456,28205
NC_045512.2	11	29878	G1;p30_G1.607	40	+	11	29878	255,0,0	2	53,3411	0,26456
NC_045512.2	11	29878	G1;p30_G1.608	40	+	11	29878	255,0,0	3	55,2005,407	0,25370,29460
NC_045512.2	11	29878	G1;p30_G1.609	40	+	11	29878	255,0,0	3	55,681,1744	0,27373,28123
NC_045512.2	11	29878	G1;p30_G1.610	40	+	11	29878	255,0,0	3	56,1780,461	0,15050,29406
NC_045512.2	11	29878	G1;p30_G1.611	40	+	11	29878	255,0,0	3	57,426,461	0,16405,29406
NC_045512.2	11	29878	G1;p30_G1.612	40	+	11	29878	255,0,0	3	57,2297,68	0,27373,29799
NC_045512.2	11	29878	G1;p30_G1.613	40	+	11	29878	255,0,0	3	58,1564,706	0,26225,29161
NC_045512.2	11	29878	G1;p30_G1.614	40	+	11	29878	255,0,0	3	65,1836,865	0,26469,29002
NC_045512.2	11	29878	G1;p30_G1.615	40	+	11	29878	255,0,0	4	738,619,2599,583	0,13299,14233,29284
NC_045512.2	11	29878	G1;p30_G1.616	40	+	11	29878	255,0,0	4	738,1594,1593,461	0,13299,15236,29406
NC_045512.2	11	29878	G1;p30_G1.617	40	+	11	29878	255,0,0	4	738,1648,1663,461	0,13299,15166,29406
NC_045512.2	11	29878	G1;p30_G1.618	40	+	11	29878	255,0,0	4	738,1774,506,461	0,13299,16323,29406
NC_045512.2	11	29878	G1;p30_G1.619	40	+	11	29878	255,0,0	4	738,1845,261,461	0,13299,16569,29406
NC_045512.2	11	29878	G1;p30_G1.620	40	+	11	29878	255,0,0	4	738,3001,483,461	0,13299,16347,29406
NC_045512.2	11	29878	G1;p30_G1.621	40	+	11	29878	255,0,0	4	738,3152,257,458	0,13299,16574,29409
NC_045512.2	11	29878	G1;p30_G1.622	40	+	11	29878	255,0,0	4	738,3206,254,461	0,13299,16575,29406
NC_045512.2	11	29878	G1;p30_G1.623	40	+	11	29878	255,0,0	4	738,3239,217,461	0,13299,16613,29406
NC_045512.2	11	29878	G1;p30_G1.624	40	+	11	29878	255,0,0	3	738,3446,361	0,13299,29506
NC_045512.2	11	29878	G1;p30_G1.625	40	+	11	29878	255,0,0	2	6944,1666	0,28201
NC_045512.2	11	29879	G1;p30_G1.626	40	+	11	29879	255,0,0	3	55,2391,684	0,25370,29184
NC_045512.2	11	29879	G1;p30_G1.627	40	+	11	29879	255,0,0	4	738,1565,1604,462	0,13299,15227,29406
NC_045512.2	11	29879	G1;p30_G1.628	40	+	11	29879	255,0,0	3	738,1852,462	0,13299,29406
NC_045512.2	11	29879	G1;p30_G1.629	40	+	11	29879	255,0,0	4	738,3143,273,462	0,13299,16557,29406
NC_045512.2	11	29879	G1;p30_G1.630	40	+	11	29879	255,0,0	2	1982,1991	0,27877
NC_045512.2	11	29880	G1;p30_G1.631	40	+	11	29880	255,0,0	3	54,414,260	0,27872,29609
NC_045512.2	11	29880	G1;p30_G1.632	40	+	11	29880	255,0,0	2	67,1747	0,28122
NC_045512.2	11	29880	G1;p30_G1.633	40	+	11	29880	255,0,0	2	724,348	0,29521
NC_045512.2	11	29880	G1;p30_G1.634	40	+	11	29880	255,0,0	4	738,1877,346,463	0,13299,16484,29406
NC_045512.2	11	29880	G1;p30_G1.635	40	+	11	29880	255,0,0	4	738,1951,84,463	0,13299,16746,29406
NC_045512.2	11	29880	G1;p30_G1.636	40	+	11	29880	255,0,0	3	738,2732,390	0,13299,29479
NC_045512.2	11	29880	G1;p30_G1.637	40	+	11	29880	255,0,0	4	738,3270,202,463	0,13299,16628,29406
NC_045512.2	11	29880	G1;p30_G1.638	40	+	11	29880	255,0,0	2	4630,2718	0,27151
NC_045512.2	11	29881	G1;p30_G1.639	40	+	11	29881	255,0,0	3	55,369,616	0,27373,29254
NC_045512.2	11	29881	G1;p30_G1.640	40	+	11	29881	255,0,0	3	65,1151,1665	0,26469,28205
NC_045512.2	11	29881	G1;p30_G1.641	40	+	11	29881	255,0,0	4	738,3442,40,464	0,13299,16790,29406
NC_045512.2	11	29881	G1;p30_G1.642	40	+	11	29881	255,0,0	2	9854,1047	0,28823
NC_045512.2	11	29882	G1;p30_G1.643	40	+	11	29882	255,0,0	3	58,1155,2336	0,26225,27535
NC_045512.2	11	29882	G1;p30_G1.644	40	+	11	29882	255,0,0	3	738,3115,479	0,13299,29392
NC_045512.2	11	29883	G1;p30_G1.645	40	+	11	29883	255,0,0	3	9,2197,466	0,14634,29406
NC_045512.2	11	29883	G1;p30_G1.646	40	+	11	29883	255,0,0	3	738,3417,466	0,13299,29406
NC_045512.2	11	29884	G1;p30_G1.647	40	+	11	29884	255,0,0	4	738,1570,1699,413	0,13299,15130,29460
NC_045512.2	11	29889	G1;p30_G1.648	40	+	11	29889	255,0,0	2	1972,694	0,29184
NC_045512.2	12	27919	G1;p30_G1.649	40	+	12	27919	255,0,0	2	51,1452	0,26455
NC_045512.2	12	28985	G1;p30_G1.650	40	+	12	28985	255,0,0	2	53,1102	0,27871
NC_045512.2	12	29163	G1;p30_G1.651	40	+	12	29163	255,0,0	2	52,909	0,28242
NC_045512.2	12	29403	G1;p30_G1.652	40	+	12	29403	255,0,0	2	54,4022	0,25369
NC_045512.2	12	29649	G1;p30_G1.653	40	+	12	29649	255,0,0	2	54,2265	0,27372
NC_045512.2	12	29871	G1;p30_G1.654	40	+	12	29871	255,0,0	3	52,385,1144	0,28242,28715
NC_045512.2	12	29871	G1;p30_G1.655	40	+	12	29871	255,0,0	4	737,2988,504,454	0,13298,16325,29405
NC_045512.2	12	29871	G1;p30_G1.656	40	+	12	29871	255,0,0	2	1135,1629	0,28230
NC_045512.2	12	29873	G1;p30_G1.657	40	+	12	29873	255,0,0	3	737,1991,3457	0,13298,26404
NC_045512.2	12	29874	G1;p30_G1.658	40	+	12	29874	255,0,0	3	58,2180,457	0,14649,29405
NC_045512.2	12	29874	G1;p30_G1.659	40	+	12	29874	255,0,0	4	734,1442,1637,457	0,13296,15192,29405
NC_045512.2	12	29877	G1;p30_G1.660	40	+	12	29877	255,0,0	3	737,3463,474	0,13298,29391
NC_045512.2	12	29878	G1;p30_G1.661	40	+	12	29878	255,0,0	3	737,3440,1629	0,13298,28237
NC_045512.2	13	1081	G1;p30_G1.662	40	+	13	1081	255,0,0	1	1068	0
NC_045512.2	13	2500	G1;p30_G1.663	40	+	13	2500	255,0,0	1	2487	0
NC_045512.2	13	3677	G1;p30_G1.664	40	+	13	3677	255,0,0	1	3664	0
NC_045512.2	13	14694	G1;p30_G1.665	40	+	13	14694	255,0,0	2	737,1384	0,13297
NC_045512.2	13	22960	G1;p30_G1.666	40	+	13	22960	255,0,0	2	28,406	0,22541
NC_045512.2	13	24051	G1;p30_G1.667	40	+	13	24051	255,0,0	2	52,2500	0,21538
NC_045512.2	13	24619	G1;p30_G1.668	40	+	13	24619	255,0,0	2	52,3068	0,21538
NC_045512.2	13	25914	G1;p30_G1.669	40	+	13	25914	255,0,0	2	63,524	0,25377
NC_045512.2	13	26582	G1;p30_G1.670	40	+	13	26582	255,0,0	2	53,1201	0,25368
NC_045512.2	13	27091	G1;p30_G1.671	40	+	13	27091	255,0,0	2	53,1710	0,25368
NC_045512.2	13	27501	G1;p30_G1.672	40	+	13	27501	255,0,0	2	63,1021	0,26467
NC_045512.2	13	27570	G1;p30_G1.673	40	+	13	27570	255,0,0	2	63,1090	0,26467
NC_045512.2	13	27594	G1;p30_G1.674	40	+	13	27594	255,0,0	2	56,1358	0,26223
NC_045512.2	13	27756	G1;p30_G1.675	40	+	13	27756	255,0,0	2	51,2375	0,25368
NC_045512.2	13	27862	G1;p30_G1.676	40	+	13	27862	255,0,0	2	56,1626	0,26223
NC_045512.2	13	27909	G1;p30_G1.677	40	+	13	27909	255,0,0	2	53,2528	0,25368
NC_045512.2	13	28249	G1;p30_G1.678	40	+	13	28249	255,0,0	2	53,865	0,27371
NC_045512.2	13	28249	G1;p30_G1.679	40	+	13	28249	255,0,0	2	56,1209	0,27027
NC_045512.2	13	28338	G1;p30_G1.680	40	+	13	28338	255,0,0	2	52,455	0,27870
NC_045512.2	13	28485	G1;p30_G1.681	40	+	13	28485	255,0,0	2	51,2018	0,26454
NC_045512.2	13	28628	G1;p30_G1.682	40	+	13	28628	255,0,0	2	53,1244	0,27371
NC_045512.2	13	28633	G1;p30_G1.683	40	+	13	28633	255,0,0	2	51,2166	0,26454
NC_045512.2	13	28704	G1;p30_G1.684	40	+	13	28704	255,0,0	2	62,440	0,28251
NC_045512.2	13	28972	G1;p30_G1.685	40	+	13	28972	255,0,0	2	53,1588	0,27371
NC_045512.2	13	29163	G1;p30_G1.686	40	+	13	29163	255,0,0	2	49,2696	0,26454
NC_045512.2	13	29243	G1;p30_G1.687	40	+	13	29243	255,0,0	2	63,2763	0,26467
NC_045512.2	13	29652	G1;p30_G1.688	40	+	13	29652	255,0,0	3	736,3530,235	0,13297,29404
NC_045512.2	13	29703	G1;p30_G1.689	40	+	13	29703	255,0,0	2	56,2663	0,27027
NC_045512.2	13	29718	G1;p30_G1.690	40	+	13	29718	255,0,0	2	63,3238	0,26467
NC_045512.2	13	29856	G1;p30_G1.691	40	+	13	29856	255,0,0	4	736,1910,494,439	0,13297,16334,29404
NC_045512.2	13	29870	G1;p30_G1.692	40	+	13	29870	255,0,0	2	720,563	0,29294
NC_045512.2	13	29870	G1;p30_G1.693	40	+	13	29870	255,0,0	4	736,2543,485,453	0,13297,16343,29404
NC_045512.2	13	29870	G1;p30_G1.694	40	+	13	29870	255,0,0	2	1393,1620	0,28237
NC_045512.2	13	29871	G1;p30_G1.695	40	+	13	29871	255,0,0	3	53,956,856	0,27371,29002
NC_045512.2	13	29871	G1;p30_G1.696	40	+	13	29871	255,0,0	2	56,1707	0,28151
NC_045512.2	13	29871	G1;p30_G1.697	40	+	13	29871	255,0,0	4	736,1606,1622,372	0,13297,15185,29486
NC_045512.2	13	29871	G1;p30_G1.698	40	+	13	29871	255,0,0	4	736,2671,199,454	0,13297,16628,29404
NC_045512.2	13	29871	G1;p30_G1.699	40	+	13	29871	255,0,0	4	736,2971,301,454	0,13297,16526,29404
NC_045512.2	13	29871	G1;p30_G1.700	40	+	13	29871	255,0,0	4	736,2988,320,402	0,13297,16501,29456
NC_045512.2	13	29871	G1;p30_G1.701	40	+	13	29871	255,0,0	4	736,3149,333,454	0,13297,16495,29404
NC_045512.2	13	29871	G1;p30_G1.702	40	+	13	29871	255,0,0	4	736,3324,97,454	0,13297,16732,29404
NC_045512.2	13	29871	G1;p30_G1.703	40	+	13	29871	255,0,0	3	744,241,454	0,16587,29404
NC_045512.2	13	29871	G1;p30_G1.704	40	+	13	29871	255,0,0	2	1023,531	0,29327
NC_045512.2	13	29871	G1;p30_G1.705	40	+	13	29871	255,0,0	2	1295,541	0,29317
NC_045512.2	13	29871	G1;p30_G1.706	40	+	13	29871	255,0,0	2	1316,393	0,29465
NC_045512.2	13	29872	G1;p30_G1.707	40	+	13	29872	255,0,0	3	51,1427,117	0,28241,29742
NC_045512.2	13	29872	G1;p30_G1.708	40	+	13	29872	255,0,0	3	57,2159,373	0,14648,29486
NC_045512.2	13	29872	G1;p30_G1.709	40	+	13	29872	255,0,0	2	729,1149	0,28710
NC_045512.2	13	29872	G1;p30_G1.710	40	+	13	29872	255,0,0	3	736,3386,340	0,13297,29519
NC_045512.2	13	29872	G1;p30_G1.711	40	+	13	29872	255,0,0	3	736,3559,414	0,13297,29445
NC_045512.2	13	29873	G1;p30_G1.712	40	+	13	29873	255,0,0	3	51,271,1297	0,28241,28563
NC_045512.2	13	29873	G1;p30_G1.713	40	+	13	29873	255,0,0	3	52,113,1729	0,27870,28131
NC_045512.2	13	29873	G1;p30_G1.714	40	+	13	29873	255,0,0	4	736,2638,512,456	0,13297,16317,29404
NC_045512.2	13	29873	G1;p30_G1.715	40	+	13	29873	255,0,0	4	736,2943,138,456	0,13297,16690,29404
NC_045512.2	13	29873	G1;p30_G1.716	40	+	13	29873	255,0,0	4	736,3438,25,456	0,13297,16803,29404
NC_045512.2	13	29873	G1;p30_G1.717	40	+	13	29873	255,0,0	3	736,3505,1631	0,13297,28229
NC_045512.2	13	29873	G1;p30_G1.718	40	+	13	29873	255,0,0	2	1472,555	0,29305
NC_045512.2	13	29874	G1;p30_G1.719	40	+	13	29874	255,0,0	3	53,2407,678	0,25368,29183
NC_045512.2	13	29874	G1;p30_G1.720	40	+	13	29874	255,0,0	3	63,1074,2239	0,26467,27622
NC_045512.2	13	29874	G1;p30_G1.721	40	+	13	29874	255,0,0	3	736,60,451	0,13297,29410
NC_045512.2	13	29874	G1;p30_G1.722	40	+	13	29874	255,0,0	4	736,133,1637,456	0,13297,15190,29405
NC_045512.2	13	29874	G1;p30_G1.723	40	+	13	29874	255,0,0	4	736,1948,548,457	0,13297,16280,29404
NC_045512.2	13	29874	G1;p30_G1.724	40	+	13	29874	255,0,0	4	736,2043,1418,457	0,13297,15410,29404
NC_045512.2	13	29874	G1;p30_G1.725	40	+	13	29874	255,0,0	4	736,2948,469,457	0,13297,16359,29404
NC_045512.2	13	29874	G1;p30_G1.726	40	+	13	29874	255,0,0	3	736,3531,650	0,13297,29211
NC_045512.2	13	29874	G1;p30_G1.727	40	+	13	29874	255,0,0	4	736,3531,265,84	0,13297,29404,29777
NC_045512.2	13	29874	G1;p30_G1.728	40	+	13	29874	255,0,0	4	736,3532,273,62	0,13297,29404,29799
NC_045512.2	13	29874	G1;p30_G1.729	40	+	13	29874	255,0,0	2	742,1021	0,28840
NC_045512.2	13	29874	G1;p30_G1.730	40	+	13	29874	255,0,0	3	758,3478,457	0,13350,29404
NC_045512.2	13	29874	G1;p30_G1.731	40	+	13	29874	255,0,0	3	811,3559,457	0,13269,29404
NC_045512.2	13	29874	G1;p30_G1.732	40	+	13	29874	255,0,0	3	1053,1293,245	0,28220,29616
NC_045512.2	13	29874	G1;p30_G1.733	40	+	13	29874	255,0,0	2	2468,534	0,29327
NC_045512.2	13	29875	G1;p30_G1.734	40	+	13	29875	255,0,0	3	55,61,860	0,28244,29002
NC_045512.2	13	29875	G1;p30_G1.735	40	+	13	29875	255,0,0	4	736,263,2194,458	0,13297,14634,29404
NC_045512.2	13	29875	G1;p30_G1.736	40	+	13	29875	255,0,0	4	736,2419,635,455	0,13297,16193,29407
NC_045512.2	13	29875	G1;p30_G1.737	40	+	13	29875	255,0,0	4	736,2868,123,458	0,13297,16705,29404
NC_045512.2	13	29875	G1;p30_G1.738	40	+	13	29875	255,0,0	4	736,2966,176,458	0,13297,16650,29404
NC_045512.2	13	29875	G1;p30_G1.739	40	+	13	29875	255,0,0	4	736,3145,115,452	0,13297,16713,29410
NC_045512.2	13	29875	G1;p30_G1.740	40	+	13	29875	255,0,0	4	736,3152,92,458	0,13297,16736,29404
NC_045512.2	13	29875	G1;p30_G1.741	40	+	13	29875	255,0,0	3	736,3408,380	0,13297,29482
NC_045512.2	13	29875	G1;p30_G1.742	40	+	13	29875	255,0,0	3	1192,1888,476	0,2694,29386
NC_045512.2	13	29875	G1;p30_G1.743	40	+	13	29875	255,0,0	2	1354,536	0,29326
NC_045512.2	13	29875	G1;p30_G1.744	40	+	13	29875	255,0,0	3	3214,3532,458	0,13295,29404
NC_045512.2	13	29876	G1;p30_G1.745	40	+	13	29876	255,0,0	3	51,107,1449	0,28241,28414
NC_045512.2	13	29876	G1;p30_G1.746	40	+	13	29876	255,0,0	3	53,486,1876	0,27371,27987
NC_045512.2	13	29876	G1;p30_G1.747	40	+	13	29876	255,0,0	4	57,256,3531,459	0,480,13297,29404
NC_045512.2	13	29876	G1;p30_G1.748	40	+	13	29876	255,0,0	3	736,3542,565	0,13297,29298
NC_045512.2	13	29876	G1;p30_G1.749	40	+	13	29876	255,0,0	2	849,568	0,29295
NC_045512.2	13	29876	G1;p30_G1.750	40	+	13	29876	255,0,0	2	1053,1634	0,28229
NC_045512.2	13	29877	G1;p30_G1.751	40	+	13	29877	255,0,0	3	64,1003,2490	0,26229,27374
NC_045512.2	13	29877	G1;p30_G1.752	40	+	13	29877	255,0,0	3	736,1908,403	0,13297,29461
NC_045512.2	13	29877	G1;p30_G1.753	40	+	13	29877	255,0,0	3	736,2898,460	0,13297,29404
NC_045512.2	13	29877	G1;p30_G1.754	40	+	13	29877	255,0,0	2	816,571	0,29293
NC_045512.2	13	29877	G1;p30_G1.755	40	+	13	29877	255,0,0	2	931,635	0,29229
NC_045512.2	13	29877	G1;p30_G1.756	40	+	13	29877	255,0,0	3	1761,4244,545	0,2701,29319
NC_045512.2	13	29878	G1;p30_G1.757	40	+	13	29878	255,0,0	3	54,1131,792	0,27870,29073
NC_045512.2	13	29878	G1;p30_G1.758	40	+	13	29878	255,0,0	3	56,2670,86	0,27027,29779
NC_045512.2	13	29878	G1;p30_G1.759	40	+	13	29878	255,0,0	3	63,710,2650	0,26467,27215
NC_045512.2	13	29879	G1;p30_G1.760	40	+	13	29879	255,0,0	2	1769,586	0,29280
NC_045512.2	13	29882	G1;p30_G1.761	40	+	13	29882	255,0,0	3	736,3505,1652	0,13297,28217
NC_045512.2	13	29882	G1;p30_G1.762	40	+	13	29882	255,0,0	2	1068,719	0,29150
NC_045512.2	13	29893	G1;p30_G1.763	40	+	13	29893	255,0,0	2	1028,589	0,29291
NC_045512.2	14	1323	G1;p30_G1.764	40	+	14	1323	255,0,0	1	1309	0
NC_045512.2	14	1758	G1;p30_G1.765	40	+	14	1758	255,0,0	1	1744	0
NC_045512.2	14	15097	G1;p30_G1.766	40	+	14	15097	255,0,0	2	735,1787	0,13296
NC_045512.2	14	16723	G1;p30_G1.767	40	+	14	16723	255,0,0	2	735,3413	0,13296
NC_045512.2	14	22149	G1;p30_G1.768	40	+	14	22149	255,0,0	2	51,598	0,21537
NC_045512.2	14	26891	G1;p30_G1.769	40	+	14	26891	255,0,0	2	62,410	0,26467
NC_045512.2	14	26962	G1;p30_G1.770	40	+	14	26962	255,0,0	2	50,495	0,26453
NC_045512.2	14	27098	G1;p30_G1.771	40	+	14	27098	255,0,0	2	62,618	0,26466
NC_045512.2	14	27284	G1;p30_G1.772	40	+	14	27284	255,0,0	2	50,1903	0,25367
NC_045512.2	14	27367	G1;p30_G1.773	40	+	14	27367	255,0,0	2	60,327	0,27026
NC_045512.2	14	27677	G1;p30_G1.774	40	+	14	27677	255,0,0	2	50,1210	0,26453
NC_045512.2	14	27873	G1;p30_G1.775	40	+	14	27873	255,0,0	2	49,1406	0,26453
NC_045512.2	14	28305	G1;p30_G1.776	40	+	14	28305	255,0,0	2	52,2924	0,25367
NC_045512.2	14	28404	G1;p30_G1.777	40	+	14	28404	255,0,0	2	50,1937	0,26453
NC_045512.2	14	28404	G1;p30_G1.778	40	+	14	28404	255,0,0	2	55,1364	0,27026
NC_045512.2	14	28461	G1;p30_G1.779	40	+	14	28461	255,0,0	2	64,1413	0,27034
NC_045512.2	14	28600	G1;p30_G1.780	40	+	14	28600	255,0,0	2	49,7048	0,21538
NC_045512.2	14	28805	G1;p30_G1.781	40	+	14	28805	255,0,0	2	52,3424	0,25367
NC_045512.2	14	29107	G1;p30_G1.782	40	+	14	29107	255,0,0	2	55,2871	0,26222
NC_045512.2	14	29415	G1;p30_G1.783	40	+	14	29415	255,0,0	2	55,3179	0,26222
NC_045512.2	14	29474	G1;p30_G1.784	40	+	14	29474	255,0,0	2	51,1591	0,27869
NC_045512.2	14	29613	G1;p30_G1.785	40	+	14	29613	255,0,0	2	50,4232	0,25367
NC_045512.2	14	29748	G1;p30_G1.786	40	+	14	29748	255,0,0	3	54,1066,328	0,15762,29406
NC_045512.2	14	29865	G1;p30_G1.787	40	+	14	29865	255,0,0	3	735,3582,444	0,13296,29407
NC_045512.2	14	29870	G1;p30_G1.788	40	+	14	29870	255,0,0	4	735,342,3130,453	0,13296,13698,29403
NC_045512.2	14	29871	G1;p30_G1.789	40	+	14	29871	255,0,0	3	50,214,1099	0,28240,28758
NC_045512.2	14	29871	G1;p30_G1.790	40	+	14	29871	255,0,0	3	53,2561,454	0,14266,29403
NC_045512.2	14	29871	G1;p30_G1.791	40	+	14	29871	255,0,0	2	733,1223	0,28634
NC_045512.2	14	29871	G1;p30_G1.792	40	+	14	29871	255,0,0	4	735,1245,441,400	0,13296,16382,29457
NC_045512.2	14	29871	G1;p30_G1.793	40	+	14	29871	255,0,0	4	735,1416,2062,454	0,13296,14765,29403
NC_045512.2	14	29871	G1;p30_G1.794	40	+	14	29871	255,0,0	4	735,2756,71,455	0,13296,16757,29402
NC_045512.2	14	29871	G1;p30_G1.795	40	+	14	29871	255,0,0	4	735,2996,93,454	0,13296,16734,29403
NC_045512.2	14	29871	G1;p30_G1.796	40	+	14	29871	255,0,0	4	735,3115,303,454	0,13296,16524,29403
NC_045512.2	14	29871	G1;p30_G1.797	40	+	14	29871	255,0,0	3	735,3128,391	0,13296,29466
NC_045512.2	14	29871	G1;p30_G1.798	40	+	14	29871	255,0,0	3	735,3531,594	0,13296,29263
NC_045512.2	14	29871	G1;p30_G1.799	40	+	14	29871	255,0,0	2	741,523	0,29334
NC_045512.2	14	29871	G1;p30_G1.800	40	+	14	29871	255,0,0	2	916,1659	0,28198
NC_045512.2	14	29871	G1;p30_G1.801	40	+	14	29871	255,0,0	2	1351,568	0,29289
NC_045512.2	14	29872	G1;p30_G1.802	40	+	14	29872	255,0,0	3	52,2319,97	0,27370,29761
NC_045512.2	14	29872	G1;p30_G1.803	40	+	14	29872	255,0,0	2	53,3007	0,26851
NC_045512.2	14	29872	G1;p30_G1.804	40	+	14	29872	255,0,0	3	62,1397,1642	0,26467,28216
NC_045512.2	14	29872	G1;p30_G1.805	40	+	14	29872	255,0,0	3	69,2038,1296	0,26473,28562
NC_045512.2	14	29872	G1;p30_G1.806	40	+	14	29872	255,0,0	4	735,2578,661,455	0,13296,16165,29403
NC_045512.2	14	29872	G1;p30_G1.807	40	+	14	29872	255,0,0	4	735,3265,107,455	0,13296,16720,29403
NC_045512.2	14	29872	G1;p30_G1.808	40	+	14	29872	255,0,0	2	1290,520	0,29338
NC_045512.2	14	29872	G1;p30_G1.809	40	+	14	29872	255,0,0	2	1838,1617	0,28241
NC_045512.2	14	29873	G1;p30_G1.810	40	+	14	29873	255,0,0	3	52,940,858	0,27370,29001
NC_045512.2	14	29873	G1;p30_G1.811	40	+	14	29873	255,0,0	4	735,3142,103,456	0,13296,16724,29403
NC_045512.2	14	29873	G1;p30_G1.812	40	+	14	29873	255,0,0	2	736,413	0,29446
NC_045512.2	14	29873	G1;p30_G1.813	40	+	14	29873	255,0,0	2	768,2511	0,27348
NC_045512.2	14	29873	G1;p30_G1.814	40	+	14	29873	255,0,0	4	3957,667,2267,1061	0,4017,5020,28798
NC_045512.2	14	29874	G1;p30_G1.815	40	+	14	29874	255,0,0	3	50,103,903	0,28240,28957
NC_045512.2	14	29874	G1;p30_G1.816	40	+	14	29874	255,0,0	2	55,8822	0,21038
NC_045512.2	14	29874	G1;p30_G1.817	40	+	14	29874	255,0,0	3	55,540,3054	0,26222,26806
NC_045512.2	14	29874	G1;p30_G1.818	40	+	14	29874	255,0,0	3	55,514,2230	0,27026,27630
NC_045512.2	14	29874	G1;p30_G1.819	40	+	14	29874	255,0,0	2	69,4530	0,25330
NC_045512.2	14	29874	G1;p30_G1.820	40	+	14	29874	255,0,0	4	735,1935,1540,457	0,13296,15287,29403
NC_045512.2	14	29874	G1;p30_G1.821	40	+	14	29874	255,0,0	4	735,2142,804,457	0,13296,16023,29403
NC_045512.2	14	29874	G1;p30_G1.822	40	+	14	29874	255,0,0	4	735,2626,112,457	0,13296,16715,29403
NC_045512.2	14	29874	G1;p30_G1.823	40	+	14	29874	255,0,0	4	735,2764,257,457	0,13296,16568,29403
NC_045512.2	14	29874	G1;p30_G1.824	40	+	14	29874	255,0,0	3	735,2896,413	0,13296,29447
NC_045512.2	14	29874	G1;p30_G1.825	40	+	14	29874	255,0,0	4	735,2989,327,457	0,13296,16500,29403
NC_045512.2	14	29874	G1;p30_G1.826	40	+	14	29874	255,0,0	3	735,3533,579	0,13296,29281
NC_045512.2	14	29874	G1;p30_G1.827	40	+	14	29874	255,0,0	3	746,3483,457	0,13344,29403
NC_045512.2	14	29874	G1;p30_G1.828	40	+	14	29874	255,0,0	2	951,495	0,29365
NC_045512.2	14	29874	G1;p30_G1.829	40	+	14	29874	255,0,0	2	1001,1187	0,28673
NC_045512.2	14	29875	G1;p30_G1.830	40	+	14	29875	255,0,0	3	41,3428,458	0,13400,29403
NC_045512.2	14	29875	G1;p30_G1.831	40	+	14	29875	255,0,0	4	61,60,1698,862	0,26226,27268,28999
NC_045512.2	14	29875	G1;p30_G1.832	40	+	14	29875	255,0,0	2	734,213	0,29648
NC_045512.2	14	29875	G1;p30_G1.833	40	+	14	29875	255,0,0	4	735,1641,1629,458	0,13296,15198,29403
NC_045512.2	14	29875	G1;p30_G1.834	40	+	14	29875	255,0,0	4	735,2257,574,458	0,13296,16252,29403
NC_045512.2	14	29875	G1;p30_G1.835	40	+	14	29875	255,0,0	4	735,2606,790,458	0,13296,16037,29403
NC_045512.2	14	29875	G1;p30_G1.836	40	+	14	29875	255,0,0	4	735,2894,341,458	0,13296,16484,29403
NC_045512.2	14	29875	G1;p30_G1.837	40	+	14	29875	255,0,0	3	735,2988,395	0,13296,29466
NC_045512.2	14	29875	G1;p30_G1.838	40	+	14	29875	255,0,0	4	735,3147,202,458	0,13296,16625,29403
NC_045512.2	14	29875	G1;p30_G1.839	40	+	14	29875	255,0,0	3	735,3643,458	0,13296,29403
NC_045512.2	14	29875	G1;p30_G1.840	40	+	14	29875	255,0,0	2	736,567	0,29294
NC_045512.2	14	29875	G1;p30_G1.841	40	+	14	29875	255,0,0	2	815,1662	0,28199
NC_045512.2	14	29875	G1;p30_G1.842	40	+	14	29875	255,0,0	2	1280,602	0,29259
NC_045512.2	14	29875	G1;p30_G1.843	40	+	14	29875	255,0,0	2	1293,407	0,29454
NC_045512.2	14	29876	G1;p30_G1.844	40	+	14	29876	255,0,0	3	50,87,862	0,28240,29000
NC_045512.2	14	29876	G1;p30_G1.845	40	+	14	29876	255,0,0	3	52,979,866	0,27370,28996
NC_045512.2	14	29876	G1;p30_G1.846	40	+	14	29876	255,0,0	3	55,264,1646	0,27026,28216
NC_045512.2	14	29876	G1;p30_G1.847	40	+	14	29876	255,0,0	2	60,241	0,29621
NC_045512.2	14	29876	G1;p30_G1.848	40	+	14	29876	255,0,0	3	61,605,1733	0,27380,28129
NC_045512.2	14	29876	G1;p30_G1.849	40	+	14	29876	255,0,0	4	735,1549,447,456	0,13296,16381,29406
NC_045512.2	14	29876	G1;p30_G1.850	40	+	14	29876	255,0,0	4	735,1650,144,459	0,13296,16682,29403
NC_045512.2	14	29876	G1;p30_G1.851	40	+	14	29876	255,0,0	4	735,2666,142,459	0,13296,16685,29403
NC_045512.2	14	29876	G1;p30_G1.852	40	+	14	29876	255,0,0	4	735,3002,203,459	0,13296,16624,29403
NC_045512.2	14	29876	G1;p30_G1.853	40	+	14	29876	255,0,0	3	735,3040,396	0,13296,29466
NC_045512.2	14	29876	G1;p30_G1.854	40	+	14	29876	255,0,0	3	735,3214,459	0,13296,29403
NC_045512.2	14	29876	G1;p30_G1.855	40	+	14	29876	255,0,0	3	746,3703,459	0,13124,29403
NC_045512.2	14	29876	G1;p30_G1.856	40	+	14	29876	255,0,0	2	1066,568	0,29294
NC_045512.2	14	29876	G1;p30_G1.857	40	+	14	29876	255,0,0	2	1197,540	0,29322
NC_045512.2	14	29876	G1;p30_G1.858	40	+	14	29876	255,0,0	2	1336,1655	0,28207
NC_045512.2	14	29876	G1;p30_G1.859	40	+	14	29876	255,0,0	2	1359,1146	0,28716
NC_045512.2	14	29876	G1;p30_G1.860	40	+	14	29876	255,0,0	2	1507,1652	0,28210
NC_045512.2	14	29877	G1;p30_G1.861	40	+	14	29877	255,0,0	3	50,3243,87	0,26453,29776
NC_045512.2	14	29877	G1;p30_G1.862	40	+	14	29877	255,0,0	4	735,2449,479,460	0,13296,16348,29403
NC_045512.2	14	29877	G1;p30_G1.863	40	+	14	29877	255,0,0	4	735,3128,191,460	0,13296,16636,29403
NC_045512.2	14	29877	G1;p30_G1.864	40	+	14	29877	255,0,0	2	3331,537	0,29326
NC_045512.2	14	29878	G1;p30_G1.865	40	+	14	29878	255,0,0	3	62,1860,863	0,26466,29001
NC_045512.2	14	29879	G1;p30_G1.866	40	+	14	29879	255,0,0	3	52,168,2222	0,27370,27643
NC_045512.2	14	29880	G1;p30_G1.867	40	+	14	29880	255,0,0	3	54,1058,411	0,15762,29455
NC_045512.2	14	29882	G1;p30_G1.868	40	+	14	29882	255,0,0	3	50,930,1667	0,26453,28201
NC_045512.2	14	29887	G1;p30_G1.869	40	+	14	29887	255,0,0	3	50,71,807	0,28240,29066
NC_045512.2	15	16828	G1;p30_G1.870	40	+	15	16828	255,0,0	2	53,1052	0,15761
NC_045512.2	15	23174	G1;p30_G1.871	40	+	15	23174	255,0,0	2	50,1623	0,21536
NC_045512.2	15	25089	G1;p30_G1.872	40	+	15	25089	255,0,0	2	50,3538	0,21536
NC_045512.2	15	27584	G1;p30_G1.873	40	+	15	27584	255,0,0	2	49,1117	0,26452
NC_045512.2	15	28244	G1;p30_G1.874	40	+	15	28244	255,0,0	2	61,1764	0,26465
NC_045512.2	15	28664	G1;p30_G1.875	40	+	15	28664	255,0,0	2	51,3283	0,25366
NC_045512.2	15	28974	G1;p30_G1.876	40	+	15	28974	255,0,0	2	48,2507	0,26452
NC_045512.2	15	29784	G1;p30_G1.877	40	+	15	29784	255,0,0	2	48,8232	0,21537
NC_045512.2	15	29871	G1;p30_G1.878	40	+	15	29871	255,0,0	3	51,385,681	0,27369,29175
NC_045512.2	15	29871	G1;p30_G1.879	40	+	15	29871	255,0,0	4	734,1672,1673,454	0,13295,15153,29402
NC_045512.2	15	29871	G1;p30_G1.880	40	+	15	29871	255,0,0	4	734,2363,1099,453	0,13295,15725,29403
NC_045512.2	15	29871	G1;p30_G1.881	40	+	15	29871	255,0,0	4	734,3304,72,454	0,13295,16754,29402
NC_045512.2	15	29872	G1;p30_G1.882	40	+	15	29872	255,0,0	3	734,3438,473	0,13295,29384
NC_045512.2	15	29875	G1;p30_G1.883	40	+	15	29875	255,0,0	2	54,2202	0,27658
NC_045512.2	15	29876	G1;p30_G1.884	40	+	15	29876	255,0,0	3	53,158,901	0,28242,28960
NC_045512.2	15	29876	G1;p30_G1.885	40	+	15	29876	255,0,0	11	590,53,143,198,1465,210,178,155,288,53,460	0,664,13295,13474,13731,15331,15589,15815,16308,16754,29401
NC_045512.2	15	29879	G1;p30_G1.886	40	+	15	29879	255,0,0	2	1015,1646	0,28218
NC_045512.2	16	16752	G1;p30_G1.887	40	+	16	16752	255,0,0	2	49,977	0,15759
NC_045512.2	16	27023	G1;p30_G1.888	40	+	16	27023	255,0,0	2	53,787	0,26220
NC_045512.2	16	27491	G1;p30_G1.889	40	+	16	27491	255,0,0	2	53,1255	0,26220
NC_045512.2	16	27677	G1;p30_G1.890	40	+	16	27677	255,0,0	2	50,2296	0,25365
NC_045512.2	16	29718	G1;p30_G1.891	40	+	16	29718	255,0,0	2	49,8167	0,21535
NC_045512.2	16	29752	G1;p30_G1.892	40	+	16	29752	255,0,0	2	59,1488	0,28248
NC_045512.2	16	29871	G1;p30_G1.893	40	+	16	29871	255,0,0	2	808,532	0,29323
NC_045512.2	16	29872	G1;p30_G1.894	40	+	16	29872	255,0,0	3	733,3465,379	0,13294,29477
NC_045512.2	16	29872	G1;p30_G1.895	40	+	16	29872	255,0,0	3	2617,2100,5298	0,3009,24558
NC_045512.2	16	29873	G1;p30_G1.896	40	+	16	29873	255,0,0	4	733,223,2156,456	0,13294,14669,29401
NC_045512.2	16	29873	G1;p30_G1.897	40	+	16	29873	255,0,0	4	733,1887,1578,456	0,13294,15247,29401
NC_045512.2	16	29873	G1;p30_G1.898	40	+	16	29873	255,0,0	3	733,3208,353	0,13294,29504
NC_045512.2	16	29873	G1;p30_G1.899	40	+	16	29873	255,0,0	2	1099,1628	0,28229
NC_045512.2	16	29873	G1;p30_G1.900	40	+	16	29873	255,0,0	2	1903,1662	0,28195
NC_045512.2	16	29874	G1;p30_G1.901	40	+	16	29874	255,0,0	3	49,1807,62	0,27867,29796
NC_045512.2	16	29874	G1;p30_G1.902	40	+	16	29874	255,0,0	3	733,1962,457	0,13294,29401
NC_045512.2	16	29874	G1;p30_G1.903	40	+	16	29874	255,0,0	4	733,2870,354,457	0,13294,16470,29401
NC_045512.2	16	29875	G1;p30_G1.904	40	+	16	29875	255,0,0	3	733,2640,484	0,13294,29375
NC_045512.2	16	29876	G1;p30_G1.905	40	+	16	29876	255,0,0	3	48,207,1120	0,28238,28740
NC_045512.2	16	29876	G1;p30_G1.906	40	+	16	29876	255,0,0	3	49,403,28	0,21535,29832
NC_045512.2	16	29876	G1;p30_G1.907	40	+	16	29876	255,0,0	2	1335,1644	0,28216
NC_045512.2	16	29882	G1;p30_G1.908	40	+	16	29882	255,0,0	3	50,684,1763	0,27368,28103
NC_045512.2	16	29882	G1;p30_G1.909	40	+	16	29882	255,0,0	4	733,868,571,427	0,13294,16240,29439
NC_045512.2	17	13950	G1;p30_G1.910	40	+	17	13950	255,0,0	2	732,640	0,13293
NC_045512.2	17	16302	G1;p30_G1.911	40	+	17	16302	255,0,0	2	48,527	0,15758
NC_045512.2	17	23307	G1;p30_G1.912	40	+	17	23307	255,0,0	2	46,1756	0,21534
NC_045512.2	17	23549	G1;p30_G1.913	40	+	17	23549	255,0,0	2	48,1998	0,21534
NC_045512.2	17	26596	G1;p30_G1.914	40	+	17	26596	255,0,0	2	52,360	0,26219
NC_045512.2	17	26701	G1;p30_G1.915	40	+	17	26701	255,0,0	2	59,221	0,26463
NC_045512.2	17	27091	G1;p30_G1.916	40	+	17	27091	255,0,0	2	52,855	0,26219
NC_045512.2	17	28882	G1;p30_G1.917	40	+	17	28882	255,0,0	2	48,7331	0,21534
NC_045512.2	17	28955	G1;p30_G1.918	40	+	17	28955	255,0,0	2	52,2719	0,26219
NC_045512.2	17	29045	G1;p30_G1.919	40	+	17	29045	255,0,0	2	47,2578	0,26450
NC_045512.2	17	29198	G1;p30_G1.920	40	+	17	29198	255,0,0	2	45,2731	0,26450
NC_045512.2	17	29475	G1;p30_G1.921	40	+	17	29475	255,0,0	2	52,3239	0,26219
NC_045512.2	17	29847	G1;p30_G1.922	40	+	17	29847	255,0,0	3	732,3010,430	0,13293,29400
NC_045512.2	17	29856	G1;p30_G1.923	40	+	17	29856	255,0,0	3	49,1059,1004	0,27367,28835
NC_045512.2	17	29864	G1;p30_G1.924	40	+	17	29864	255,0,0	4	732,2783,683,447	0,13293,16141,29400
NC_045512.2	17	29869	G1;p30_G1.925	40	+	17	29869	255,0,0	4	732,3361,107,452	0,13293,16717,29400
NC_045512.2	17	29870	G1;p30_G1.926	40	+	17	29870	255,0,0	2	742,1628	0,28225
NC_045512.2	17	29871	G1;p30_G1.927	40	+	17	29871	255,0,0	4	655,31,3531,453	0,701,13293,29401
NC_045512.2	17	29871	G1;p30_G1.928	40	+	17	29871	255,0,0	5	732,280,1004,854,454	0,13293,14764,15969,29400
NC_045512.2	17	29871	G1;p30_G1.929	40	+	17	29871	255,0,0	3	732,1963,403	0,13293,29451
NC_045512.2	17	29871	G1;p30_G1.930	40	+	17	29871	255,0,0	3	732,2937,424	0,13293,29430
NC_045512.2	17	29871	G1;p30_G1.931	40	+	17	29871	255,0,0	2	1035,341	0,29513
NC_045512.2	17	29871	G1;p30_G1.932	40	+	17	29871	255,0,0	2	1066,538	0,29316
NC_045512.2	17	29872	G1;p30_G1.933	40	+	17	29872	255,0,0	4	732,1971,1396,450	0,13293,15429,29405
NC_045512.2	17	29873	G1;p30_G1.934	40	+	17	29873	255,0,0	3	49,1389,1022	0,27367,28834
NC_045512.2	17	29873	G1;p30_G1.935	40	+	17	29873	255,0,0	2	61,1679	0,28177
NC_045512.2	17	29873	G1;p30_G1.936	40	+	17	29873	255,0,0	4	732,3123,327,456	0,13293,16497,29400
NC_045512.2	17	29873	G1;p30_G1.937	40	+	17	29873	255,0,0	4	732,3262,120,456	0,13293,16702,29400
NC_045512.2	17	29873	G1;p30_G1.938	40	+	17	29873	255,0,0	4	732,3359,46,456	0,13293,16778,29400
NC_045512.2	17	29873	G1;p30_G1.939	40	+	17	29873	255,0,0	3	732,3507,2492	0,13293,27364
NC_045512.2	17	29873	G1;p30_G1.940	40	+	17	29873	255,0,0	2	1427,1628	0,28228
NC_045512.2	17	29874	G1;p30_G1.941	40	+	17	29874	255,0,0	3	46,1439,84	0,28237,29773
NC_045512.2	17	29874	G1;p30_G1.942	40	+	17	29874	255,0,0	3	51,2055,1298	0,26453,28559
NC_045512.2	17	29874	G1;p30_G1.943	40	+	17	29874	255,0,0	4	732,1818,303,457	0,13293,16521,29400
NC_045512.2	17	29874	G1;p30_G1.944	40	+	17	29874	255,0,0	3	732,3154,458	0,13293,29399
NC_045512.2	17	29874	G1;p30_G1.945	40	+	17	29874	255,0,0	3	732,3315,377	0,13293,29480
NC_045512.2	17	29875	G1;p30_G1.946	40	+	17	29875	255,0,0	3	52,2187,685	0,26219,29173
NC_045512.2	17	29875	G1;p30_G1.947	40	+	17	29875	255,0,0	5	732,1663,1273,48,458	0,13293,15196,16776,29400
NC_045512.2	17	29875	G1;p30_G1.948	40	+	17	29875	255,0,0	4	732,1991,1376,458	0,13293,15446,29400
NC_045512.2	17	29875	G1;p30_G1.949	40	+	17	29875	255,0,0	4	732,2240,847,453	0,13293,15757,29405
NC_045512.2	17	29875	G1;p30_G1.950	40	+	17	29875	255,0,0	3	732,3110,388	0,13293,29470
NC_045512.2	17	29875	G1;p30_G1.951	40	+	17	29875	255,0,0	2	1273,575	0,29283
NC_045512.2	17	29875	G1;p30_G1.952	40	+	17	29875	255,0,0	2	1350,514	0,29344
NC_045512.2	17	29876	G1;p30_G1.953	40	+	17	29876	255,0,0	3	47,263,4162	0,25364,25697
NC_045512.2	17	29876	G1;p30_G1.954	40	+	17	29876	255,0,0	3	49,1160,3276	0,25364,26583
NC_045512.2	17	29876	G1;p30_G1.955	40	+	17	29876	255,0,0	3	51,238,1222	0,28240,28637
NC_045512.2	17	29876	G1;p30_G1.956	40	+	17	29876	255,0,0	3	732,2870,399	0,13293,29460
NC_045512.2	17	29876	G1;p30_G1.957	40	+	17	29876	255,0,0	2	758,1659	0,28200
NC_045512.2	17	29876	G1;p30_G1.958	40	+	17	29876	255,0,0	2	908,1634	0,28225
NC_045512.2	17	29877	G1;p30_G1.959	40	+	17	29877	255,0,0	3	732,1381,460	0,13293,29400
NC_045512.2	17	29878	G1;p30_G1.960	40	+	17	29878	255,0,0	4	732,2594,484,461	0,13293,16340,29400
NC_045512.2	17	29880	G1;p30_G1.961	40	+	17	29880	255,0,0	2	1276,1668	0,28195
NC_045512.2	18	24996	G1;p30_G1.962	40	+	18	24996	255,0,0	2	47,3445	0,21533
NC_045512.2	18	28097	G1;p30_G1.963	40	+	18	28097	255,0,0	2	47,6546	0,21533
NC_045512.2	18	28135	G1;p30_G1.964	40	+	18	28135	255,0,0	2	48,751	0,27366
NC_045512.2	18	28288	G1;p30_G1.965	40	+	18	28288	255,0,0	2	51,1248	0,27022
NC_045512.2	18	28583	G1;p30_G1.966	40	+	18	28583	255,0,0	2	48,3202	0,25363
NC_045512.2	18	29558	G1;p30_G1.967	40	+	18	29558	255,0,0	2	57,1294	0,28246
NC_045512.2	18	29623	G1;p30_G1.968	40	+	18	29623	255,0,0	2	52,3387	0,26218
NC_045512.2	18	29851	G1;p30_G1.969	40	+	18	29851	255,0,0	3	731,3478,501	0,13292,29332
NC_045512.2	18	29871	G1;p30_G1.970	40	+	18	29871	255,0,0	3	46,251,1199	0,28236,28654
NC_045512.2	18	29871	G1;p30_G1.971	40	+	18	29871	255,0,0	2	61,2186	0,27667
NC_045512.2	18	29871	G1;p30_G1.972	40	+	18	29871	255,0,0	4	731,463,3018,454	0,13292,13804,29399
NC_045512.2	18	29871	G1;p30_G1.973	40	+	18	29871	255,0,0	3	731,2054,457	0,13292,29396
NC_045512.2	18	29871	G1;p30_G1.974	40	+	18	29871	255,0,0	4	731,2592,345,454	0,13292,16478,29399
NC_045512.2	18	29871	G1;p30_G1.975	40	+	18	29871	255,0,0	4	731,2869,110,454	0,13292,16713,29399
NC_045512.2	18	29871	G1;p30_G1.976	40	+	18	29871	255,0,0	3	731,3289,389	0,13292,29464
NC_045512.2	18	29871	G1;p30_G1.977	40	+	18	29871	255,0,0	3	731,3307,394	0,13292,29459
NC_045512.2	18	29871	G1;p30_G1.978	40	+	18	29871	255,0,0	2	1595,1188	0,28665
NC_045512.2	18	29872	G1;p30_G1.979	40	+	18	29872	255,0,0	4	731,2954,94,455	0,13292,16729,29399
NC_045512.2	18	29872	G1;p30_G1.980	40	+	18	29872	255,0,0	3	731,3446,410	0,13292,29444
NC_045512.2	18	29872	G1;p30_G1.981	40	+	18	29872	255,0,0	2	1098,399	0,29455
NC_045512.2	18	29873	G1;p30_G1.982	40	+	18	29873	255,0,0	4	731,3171,120,456	0,13292,16703,29399
NC_045512.2	18	29874	G1;p30_G1.983	40	+	18	29874	255,0,0	3	46,162,857	0,28236,28999
NC_045512.2	18	29874	G1;p30_G1.984	40	+	18	29874	255,0,0	3	61,1385,3040	0,25377,26816
NC_045512.2	18	29874	G1;p30_G1.985	40	+	18	29874	255,0,0	2	64,1582	0,28274
NC_045512.2	18	29874	G1;p30_G1.986	40	+	18	29874	255,0,0	2	73,3387	0,26469
NC_045512.2	18	29874	G1;p30_G1.987	40	+	18	29874	255,0,0	2	728,696	0,29160
NC_045512.2	18	29874	G1;p30_G1.988	40	+	18	29874	255,0,0	4	731,3175,265,457	0,13292,16557,29399
NC_045512.2	18	29874	G1;p30_G1.989	40	+	18	29874	255,0,0	3	731,4501,495	0,13292,29361
NC_045512.2	18	29875	G1;p30_G1.990	40	+	18	29875	255,0,0	2	25,3404	0,26453
NC_045512.2	18	29875	G1;p30_G1.991	40	+	18	29875	255,0,0	4	731,2262,492,458	0,13292,16331,29399
NC_045512.2	18	29875	G1;p30_G1.992	40	+	18	29875	255,0,0	3	731,3481,451	0,13292,29406
NC_045512.2	18	29876	G1;p30_G1.993	40	+	18	29876	255,0,0	3	47,1513,25	0,21533,29833
NC_045512.2	18	29876	G1;p30_G1.994	40	+	18	29876	255,0,0	4	731,327,3150,458	0,13292,13673,29400
NC_045512.2	18	29876	G1;p30_G1.995	40	+	18	29876	255,0,0	4	731,1804,1629,459	0,13292,15195,29399
NC_045512.2	18	29876	G1;p30_G1.996	40	+	18	29876	255,0,0	4	731,2099,474,459	0,13292,16348,29399
NC_045512.2	18	29876	G1;p30_G1.997	40	+	18	29876	255,0,0	4	731,3064,205,459	0,13292,16618,29399
NC_045512.2	18	29876	G1;p30_G1.998	40	+	18	29876	255,0,0	4	731,3281,177,459	0,13292,16646,29399
NC_045512.2	18	29877	G1;p30_G1.999	40	+	18	29877	255,0,0	3	731,3543,392	0,13292,29467
NC_045512.2	18	29878	G1;p30_G1.1000	40	+	18	29878	255,0,0	4	731,2663,300,461	0,13292,16524,29399
NC_045512.2	18	29879	G1;p30_G1.1001	40	+	18	29879	255,0,0	2	7208,1033	0,28828
NC_045512.2	18	29882	G1;p30_G1.1002	40	+	18	29882	255,0,0	4	731,2061,1026,465	0,13292,15797,29399
NC_045512.2	19	27633	G1;p30_G1.1003	40	+	19	27633	255,0,0	2	45,2252	0,25362
NC_045512.2	19	27677	G1;p30_G1.1004	40	+	19	27677	255,0,0	2	46,6126	0,21532
NC_045512.2	19	28331	G1;p30_G1.1005	40	+	19	28331	255,0,0	2	43,1864	0,26448
NC_045512.2	19	29537	G1;p30_G1.1006	40	+	19	29537	255,0,0	2	45,3070	0,26448
NC_045512.2	19	29871	G1;p30_G1.1007	40	+	19	29871	255,0,0	3	54,1882,1440	0,26460,28412
NC_045512.2	19	29871	G1;p30_G1.1008	40	+	19	29871	255,0,0	4	730,3531,245,139	0,13291,29398,29713
NC_045512.2	19	29872	G1;p30_G1.1009	40	+	19	29872	255,0,0	2	51,8567	0,21286
NC_045512.2	19	29873	G1;p30_G1.1010	40	+	19	29873	255,0,0	2	739,271	0,29583
NC_045512.2	19	29874	G1;p30_G1.1011	40	+	19	29874	255,0,0	3	729,32,457	0,16790,29398
NC_045512.2	19	29875	G1;p30_G1.1012	40	+	19	29875	255,0,0	3	57,1072,2254	0,26461,27602
NC_045512.2	19	29880	G1;p30_G1.1013	40	+	19	29880	255,0,0	3	730,3535,490	0,13291,29371
NC_045512.2	20	29873	G1;p30_G1.1014	40	+	20	29873	255,0,0	3	46,3144,1297	0,25361,28556
NC_045512.2	21	29872	G1;p30_G1.1015	40	+	21	29872	255,0,0	2	1902,1023	0,28828
NC_045512.2	22	29875	G1;p30_G1.1016	40	+	22	29875	255,0,0	4	727,2023,842,458	0,13288,15976,29395
NC_045512.2	23	25967	G1;p30_G1.1017	40	+	23	25967	255,0,0	2	42,4416	0,21528
NC_045512.2	32	29876	G1;p30_G1.1018	40	+	32	29876	255,0,0	4	717,3013,393,453	0,13278,16417,29391
NC_045512.2	33	29874	G1;p30_G1.1019	40	+	33	29874	255,0,0	2	798,393	0,29448
NC_045512.2	34	29874	G1;p30_G1.1020	40	+	34	29874	255,0,0	4	715,3107,194,457	0,13276,16613,29383
NC_045512.2	40	29876	G1;p30_G1.1021	40	+	40	29876	255,0,0	3	709,3325,447	0,13270,29389
NC_045512.2	41	29881	G1;p30_G1.1022	40	+	41	29881	255,0,0	3	708,3242,447	0,13269,29393
NC_045512.2	42	29874	G1;p30_G1.1023	40	+	42	29874	255,0,0	5	707,250,1607,114,457	0,13268,14992,16684,29375
NC_045512.2	48	29874	G1;p30_G1.1024	40	+	48	29874	255,0,0	4	701,1770,1587,457	0,13262,15206,29369
NC_045512.2	49	29874	G1;p30_G1.1025	40	+	49	29874	255,0,0	4	700,3168,326,457	0,13261,16465,29368
NC_045512.2	52	29879	G1;p30_G1.1026	40	+	52	29879	255,0,0	2	3043,610	0,29217
NC_045512.2	53	15151	G1;p30_G1.1027	40	+	53	15151	255,0,0	2	696,1841	0,13257
NC_045512.2	54	29876	G1;p30_G1.1028	40	+	54	29876	255,0,0	4	695,1880,1121,459	0,13256,15666,29363
NC_045512.2	58	29875	G1;p30_G1.1029	40	+	58	29875	255,0,0	2	1162,1663	0,28154
NC_045512.2	77	29872	G1;p30_G1.1030	40	+	77	29872	255,0,0	4	672,2964,486,455	0,13233,16278,29340
NC_045512.2	84	29876	G1;p30_G1.1031	40	+	84	29876	255,0,0	4	665,3200,265,459	0,13226,16493,29333
NC_045512.2	94	29876	G1;p30_G1.1032	40	+	94	29876	255,0,0	3	957,3895,1630	0,2910,28152
NC_045512.2	95	8918	G1;p30_G1.1033	40	+	95	8918	255,0,0	1	8823	0
NC_045512.2	97	29872	G1;p30_G1.1034	40	+	97	29872	255,0,0	3	666,3521,449	0,13222,29326
NC_045512.2	98	29875	G1;p30_G1.1035	40	+	98	29875	255,0,0	4	651,3531,294,85	0,13212,29319,29692
NC_045512.2	112	29876	G1;p30_G1.1036	40	+	112	29876	255,0,0	3	671,3553,459	0,13176,29305
NC_045512.2	126	29875	G1;p30_G1.1037	40	+	126	29875	255,0,0	4	623,2964,484,458	0,13184,16229,29291
NC_045512.2	133	15132	G1;p30_G1.1038	40	+	133	15132	255,0,0	2	616,1822	0,13177
NC_045512.2	133	15271	G1;p30_G1.1039	40	+	133	15271	255,0,0	2	616,1961	0,13177
NC_045512.2	133	29784	G1;p30_G1.1040	40	+	133	29784	255,0,0	3	616,3531,367	0,13177,29284
NC_045512.2	140	29875	G1;p30_G1.1041	40	+	140	29875	255,0,0	3	609,3510,376	0,13170,29359
NC_045512.2	145	15965	G1;p30_G1.1042	40	+	145	15965	255,0,0	2	604,2655	0,13165
NC_045512.2	147	14612	G1;p30_G1.1043	40	+	147	14612	255,0,0	2	602,1302	0,13163
NC_045512.2	153	16131	G1;p30_G1.1044	40	+	153	16131	255,0,0	2	596,2821	0,13157
NC_045512.2	155	15341	G1;p30_G1.1045	40	+	155	15341	255,0,0	2	594,2031	0,13155
NC_045512.2	162	14935	G1;p30_G1.1046	40	+	162	14935	255,0,0	2	587,1625	0,13148
NC_045512.2	165	14560	G1;p30_G1.1047	40	+	165	14560	255,0,0	2	584,1250	0,13145
NC_045512.2	184	13762	G1;p30_G1.1048	40	+	184	13762	255,0,0	2	565,452	0,13126
NC_045512.2	190	13351	G1;p30_G1.1049	40	+	190	13351	255,0,0	2	559,41	0,13120
NC_045512.2	201	15014	G1;p30_G1.1050	40	+	201	15014	255,0,0	2	548,1704	0,13109
NC_045512.2	201	16366	G1;p30_G1.1051	40	+	201	16366	255,0,0	2	548,3056	0,13109
NC_045512.2	207	16289	G1;p30_G1.1052	40	+	207	16289	255,0,0	2	542,2979	0,13103
NC_045512.2	212	29874	G1;p30_G1.1053	40	+	212	29874	255,0,0	4	537,3193,270,457	0,13098,16359,29205
NC_045512.2	214	29876	G1;p30_G1.1054	40	+	214	29876	255,0,0	3	535,3531,459	0,13096,29203
NC_045512.2	216	15539	G1;p30_G1.1055	40	+	216	15539	255,0,0	2	533,2229	0,13094
NC_045512.2	220	550	G1;p30_G1.1056	40	+	220	550	255,0,0	1	330	0
NC_045512.2	221	29874	G1;p30_G1.1057	40	+	221	29874	255,0,0	3	528,3573,496	0,13089,29157
NC_045512.2	239	13448	G1;p30_G1.1058	40	+	239	13448	255,0,0	2	510,138	0,13071
NC_045512.2	255	29450	G1;p30_G1.1059	40	+	255	29450	255,0,0	3	494,3531,33	0,13055,29162
NC_045512.2	257	13660	G1;p30_G1.1060	40	+	257	13660	255,0,0	2	492,350	0,13053
NC_045512.2	257	15312	G1;p30_G1.1061	40	+	257	15312	255,0,0	2	492,2002	0,13053
NC_045512.2	258	16131	G1;p30_G1.1062	40	+	258	16131	255,0,0	2	491,2821	0,13052
NC_045512.2	268	15480	G1;p30_G1.1063	40	+	268	15480	255,0,0	2	481,2170	0,13042
NC_045512.2	268	16677	G1;p30_G1.1064	40	+	268	16677	255,0,0	2	481,3367	0,13042
NC_045512.2	272	16242	G1;p30_G1.1065	40	+	272	16242	255,0,0	2	477,2932	0,13038
NC_045512.2	280	615	G1;p30_G1.1066	40	+	280	615	255,0,0	1	335	0
NC_045512.2	280	29871	G1;p30_G1.1067	40	+	280	29871	255,0,0	3	469,3530,454	0,13030,29137
NC_045512.2	291	15667	G1;p30_G1.1068	40	+	291	15667	255,0,0	2	458,2357	0,13019
NC_045512.2	302	29874	G1;p30_G1.1069	40	+	302	29874	255,0,0	4	447,2964,486,457	0,13008,16053,29115
NC_045512.2	305	13994	G1;p30_G1.1070	40	+	305	13994	255,0,0	2	444,684	0,13005
NC_045512.2	306	710	G1;p30_G1.1071	40	+	306	710	255,0,0	1	404	0
NC_045512.2	311	14287	G1;p30_G1.1072	40	+	311	14287	255,0,0	2	438,977	0,12999
NC_045512.2	311	15968	G1;p30_G1.1073	40	+	311	15968	255,0,0	2	438,2658	0,12999
NC_045512.2	311	29872	G1;p30_G1.1074	40	+	311	29872	255,0,0	3	438,3536,455	0,12999,29106
NC_045512.2	312	14376	G1;p30_G1.1075	40	+	312	14376	255,0,0	2	437,1066	0,12998
NC_045512.2	313	16505	G1;p30_G1.1076	40	+	313	16505	255,0,0	2	436,3195	0,12997
NC_045512.2	314	15013	G1;p30_G1.1077	40	+	314	15013	255,0,0	2	435,1703	0,12996
NC_045512.2	318	14496	G1;p30_G1.1078	40	+	318	14496	255,0,0	2	431,1186	0,12992
NC_045512.2	348	15100	G1;p30_G1.1079	40	+	348	15100	255,0,0	2	401,1790	0,12962
NC_045512.2	348	15491	G1;p30_G1.1080	40	+	348	15491	255,0,0	2	401,2181	0,12962
NC_045512.2	352	14864	G1;p30_G1.1081	40	+	352	14864	255,0,0	2	397,1554	0,12958
NC_045512.2	352	29871	G1;p30_G1.1082	40	+	352	29871	255,0,0	4	397,2117,1262,454	0,12958,15227,29065
NC_045512.2	356	15270	G1;p30_G1.1083	40	+	356	15270	255,0,0	2	393,1960	0,12954
NC_045512.2	357	29871	G1;p30_G1.1084	40	+	357	29871	255,0,0	4	392,3193,286,454	0,12953,16198,29060
NC_045512.2	365	15763	G1;p30_G1.1085	40	+	365	15763	255,0,0	2	384,2453	0,12945
NC_045512.2	367	1262	G1;p30_G1.1086	40	+	367	1262	255,0,0	1	895	0
NC_045512.2	369	16264	G1;p30_G1.1087	40	+	369	16264	255,0,0	2	380,2954	0,12941
NC_045512.2	372	13351	G1;p30_G1.1088	40	+	372	13351	255,0,0	2	377,41	0,12938
NC_045512.2	384	15709	G1;p30_G1.1089	40	+	384	15709	255,0,0	2	365,2399	0,12926
NC_045512.2	390	29661	G1;p30_G1.1090	40	+	390	29661	255,0,0	2	3355,151	0,29120
NC_045512.2	391	15922	G1;p30_G1.1091	40	+	391	15922	255,0,0	2	358,2612	0,12919
NC_045512.2	395	15659	G1;p30_G1.1092	40	+	395	15659	255,0,0	2	354,2349	0,12915
NC_045512.2	395	29474	G1;p30_G1.1093	40	+	395	29474	255,0,0	3	354,3531,57	0,12915,29022
NC_045512.2	400	15197	G1;p30_G1.1094	40	+	400	15197	255,0,0	2	349,1887	0,12910
NC_045512.2	401	15151	G1;p30_G1.1095	40	+	401	15151	255,0,0	2	348,1841	0,12909
NC_045512.2	409	29872	G1;p30_G1.1096	40	+	409	29872	255,0,0	3	340,3465,449	0,12901,29014
NC_045512.2	410	13662	G1;p30_G1.1097	40	+	410	13662	255,0,0	2	339,352	0,12900
NC_045512.2	413	13570	G1;p30_G1.1098	40	+	413	13570	255,0,0	2	336,260	0,12897
NC_045512.2	413	14469	G1;p30_G1.1099	40	+	413	14469	255,0,0	2	336,1159	0,12897
NC_045512.2	413	29876	G1;p30_G1.1100	40	+	413	29876	255,0,0	3	336,3531,459	0,12897,29004
NC_045512.2	415	16022	G1;p30_G1.1101	40	+	415	16022	255,0,0	2	334,2712	0,12895
NC_045512.2	415	29719	G1;p30_G1.1102	40	+	415	29719	255,0,0	3	334,3531,302	0,12895,29002
NC_045512.2	416	14513	G1;p30_G1.1103	40	+	416	14513	255,0,0	2	333,1203	0,12894
NC_045512.2	417	16723	G1;p30_G1.1104	40	+	417	16723	255,0,0	2	332,3413	0,12893
NC_045512.2	420	14998	G1;p30_G1.1105	40	+	420	14998	255,0,0	2	329,1688	0,12890
NC_045512.2	423	16828	G1;p30_G1.1106	40	+	423	16828	255,0,0	2	326,3518	0,12887
NC_045512.2	426	530	G1;p30_G1.1107	40	+	426	530	255,0,0	1	104	0
NC_045512.2	426	16505	G1;p30_G1.1108	40	+	426	16505	255,0,0	2	323,3195	0,12884
NC_045512.2	429	16396	G1;p30_G1.1109	40	+	429	16396	255,0,0	2	320,3086	0,12881
NC_045512.2	430	750	G1;p30_G1.1110	40	+	430	750	255,0,0	1	320	0
NC_045512.2	439	15191	G1;p30_G1.1111	40	+	439	15191	255,0,0	2	310,1881	0,12871
NC_045512.2	440	13874	G1;p30_G1.1112	40	+	440	13874	255,0,0	2	309,564	0,12870
NC_045512.2	444	14918	G1;p30_G1.1113	40	+	444	14918	255,0,0	2	305,1608	0,12866
NC_045512.2	448	14214	G1;p30_G1.1114	40	+	448	14214	255,0,0	2	301,904	0,12862
NC_045512.2	450	16190	G1;p30_G1.1115	40	+	450	16190	255,0,0	2	299,2880	0,12860
NC_045512.2	456	15647	G1;p30_G1.1116	40	+	456	15647	255,0,0	2	293,2337	0,12854
NC_045512.2	472	627	G1;p30_G1.1117	40	+	472	627	255,0,0	1	155	0
NC_045512.2	492	13351	G1;p30_G1.1118	40	+	492	13351	255,0,0	2	257,41	0,12818
NC_045512.2	493	15340	G1;p30_G1.1119	40	+	493	15340	255,0,0	2	256,2030	0,12817
NC_045512.2	499	29475	G1;p30_G1.1120	40	+	499	29475	255,0,0	3	250,3531,58	0,12811,28918
NC_045512.2	502	14355	G1;p30_G1.1121	40	+	502	14355	255,0,0	2	247,1045	0,12808
NC_045512.2	502	29880	G1;p30_G1.1122	40	+	502	29880	255,0,0	3	247,3532,463	0,12808,28915
NC_045512.2	503	13760	G1;p30_G1.1123	40	+	503	13760	255,0,0	2	246,450	0,12807
NC_045512.2	507	29782	G1;p30_G1.1124	40	+	507	29782	255,0,0	3	242,3532,365	0,12803,28910
NC_045512.2	509	29874	G1;p30_G1.1125	40	+	509	29874	255,0,0	6	240,1043,192,819,286,457	0,12801,14126,14840,16046,28908
NC_045512.2	515	14551	G1;p30_G1.1126	40	+	515	14551	255,0,0	2	234,1241	0,12795
NC_045512.2	519	14144	G1;p30_G1.1127	40	+	519	14144	255,0,0	2	230,834	0,12791
NC_045512.2	519	16666	G1;p30_G1.1128	40	+	519	16666	255,0,0	2	230,3356	0,12791
NC_045512.2	520	15490	G1;p30_G1.1129	40	+	520	15490	255,0,0	2	229,2180	0,12790
NC_045512.2	525	29874	G1;p30_G1.1130	40	+	525	29874	255,0,0	3	224,3510,375	0,12785,28974
NC_045512.2	527	13541	G1;p30_G1.1131	40	+	527	13541	255,0,0	2	222,231	0,12783
NC_045512.2	529	13625	G1;p30_G1.1132	40	+	529	13625	255,0,0	2	220,315	0,12781
NC_045512.2	529	14841	G1;p30_G1.1133	40	+	529	14841	255,0,0	2	220,1531	0,12781
NC_045512.2	534	29660	G1;p30_G1.1134	40	+	534	29660	255,0,0	3	215,3531,243	0,12776,28883
NC_045512.2	539	14098	G1;p30_G1.1135	40	+	539	14098	255,0,0	2	210,788	0,12771
NC_045512.2	549	15661	G1;p30_G1.1136	40	+	549	15661	255,0,0	2	200,2351	0,12761
NC_045512.2	554	29876	G1;p30_G1.1137	40	+	554	29876	255,0,0	3	195,3533,458	0,12754,28864
NC_045512.2	556	16600	G1;p30_G1.1138	40	+	556	16600	255,0,0	2	193,3290	0,12754
NC_045512.2	560	14438	G1;p30_G1.1139	40	+	560	14438	255,0,0	2	189,1128	0,12750
NC_045512.2	562	29876	G1;p30_G1.1140	40	+	562	29876	255,0,0	4	187,1520,1934,377	0,12758,14324,28937
NC_045512.2	568	16015	G1;p30_G1.1141	40	+	568	16015	255,0,0	2	181,2705	0,12742
NC_045512.2	570	13471	G1;p30_G1.1142	40	+	570	13471	255,0,0	2	179,161	0,12740
NC_045512.2	571	16519	G1;p30_G1.1143	40	+	571	16519	255,0,0	2	178,3209	0,12739
NC_045512.2	580	15101	G1;p30_G1.1144	40	+	580	15101	255,0,0	2	169,1791	0,12730
NC_045512.2	589	16208	G1;p30_G1.1145	40	+	589	16208	255,0,0	2	160,2898	0,12721
NC_045512.2	595	15491	G1;p30_G1.1146	40	+	595	15491	255,0,0	2	154,2181	0,12715
NC_045512.2	595	16723	G1;p30_G1.1147	40	+	595	16723	255,0,0	2	154,3413	0,12715
NC_045512.2	597	15235	G1;p30_G1.1148	40	+	597	15235	255,0,0	2	152,1925	0,12713
NC_045512.2	604	15161	G1;p30_G1.1149	40	+	604	15161	255,0,0	2	145,1851	0,12706
NC_045512.2	605	15451	G1;p30_G1.1150	40	+	605	15451	255,0,0	2	144,2141	0,12705
NC_045512.2	609	14551	G1;p30_G1.1151	40	+	609	14551	255,0,0	2	140,1241	0,12701
NC_045512.2	610	14130	G1;p30_G1.1152	40	+	610	14130	255,0,0	2	139,820	0,12700
NC_045512.2	610	14980	G1;p30_G1.1153	40	+	610	14980	255,0,0	2	139,1670	0,12700
NC_045512.2	618	14283	G1;p30_G1.1154	40	+	618	14283	255,0,0	2	131,973	0,12692
NC_045512.2	625	14072	G1;p30_G1.1155	40	+	625	14072	255,0,0	2	124,762	0,12685
NC_045512.2	626	29878	G1;p30_G1.1156	40	+	626	29878	255,0,0	4	123,3191,288,461	0,12684,15926,28791
NC_045512.2	632	13713	G1;p30_G1.1157	40	+	632	13713	255,0,0	2	117,403	0,12678
NC_045512.2	634	15922	G1;p30_G1.1158	40	+	634	15922	255,0,0	2	115,2612	0,12676
NC_045512.2	637	29879	G1;p30_G1.1159	40	+	637	29879	255,0,0	3	112,3532,463	0,12673,28779
NC_045512.2	638	14609	G1;p30_G1.1160	40	+	638	14609	255,0,0	2	111,1299	0,12672
NC_045512.2	638	16666	G1;p30_G1.1161	40	+	638	16666	255,0,0	2	111,3356	0,12672
NC_045512.2	643	15265	G1;p30_G1.1162	40	+	643	15265	255,0,0	2	106,1955	0,12667
NC_045512.2	649	16489	G1;p30_G1.1163	40	+	649	16489	255,0,0	2	100,3179	0,12661
NC_045512.2	653	13661	G1;p30_G1.1164	40	+	653	13661	255,0,0	2	96,351	0,12657
NC_045512.2	656	15101	G1;p30_G1.1165	40	+	656	15101	255,0,0	2	93,1791	0,12654
NC_045512.2	657	16299	G1;p30_G1.1166	40	+	657	16299	255,0,0	2	92,2989	0,12653
NC_045512.2	667	15781	G1;p30_G1.1167	40	+	667	15781	255,0,0	2	82,2471	0,12643
NC_045512.2	676	29649	G1;p30_G1.1168	40	+	676	29649	255,0,0	3	73,3530,232	0,12634,28741
NC_045512.2	678	15673	G1;p30_G1.1169	40	+	678	15673	255,0,0	2	71,2363	0,12632
NC_045512.2	711	15335	G1;p30_G1.1170	40	+	711	15335	255,0,0	2	38,2025	0,12599
NC_045512.2	782	29874	G1;p30_G1.1171	40	+	782	29874	255,0,0	3	305,926,527	0,522,28565
NC_045512.2	879	29871	G1;p30_G1.1172	40	+	879	29871	255,0,0	2	261,1393	0,27599
NC_045512.2	900	29876	G1;p30_G1.1173	40	+	900	29876	255,0,0	2	12704,662	0,28314
NC_045512.2	936	29874	G1;p30_G1.1174	40	+	936	29874	255,0,0	2	694,95	0,28843
NC_045512.2	1075	29877	G1;p30_G1.1175	40	+	1075	29877	255,0,0	3	888,981,3059	0,24721,25743
NC_045512.2	1189	29876	G1;p30_G1.1176	40	+	1189	29876	255,0,0	2	770,434	0,28253
NC_045512.2	1484	29874	G1;p30_G1.1177	40	+	1484	29874	255,0,0	2	10644,861	0,27529
NC_045512.2	1593	29877	G1;p30_G1.1178	40	+	1593	29877	255,0,0	2	2212,1041	0,27243
NC_045512.2	1717	29876	G1;p30_G1.1179	40	+	1717	29876	255,0,0	3	3129,6055,1087	0,19878,27072
NC_045512.2	1742	29878	G1;p30_G1.1180	40	+	1742	29878	255,0,0	2	959,398	0,27738
NC_045512.2	2014	29880	G1;p30_G1.1181	40	+	2014	29880	255,0,0	3	2930,3417,965	0,22971,26901
NC_045512.2	2085	29875	G1;p30_G1.1182	40	+	2085	29875	255,0,0	2	857,516	0,27274
NC_045512.2	2284	29876	G1;p30_G1.1183	40	+	2284	29876	255,0,0	2	1394,558	0,27034
NC_045512.2	2524	29876	G1;p30_G1.1184	40	+	2524	29876	255,0,0	3	1949,1168,425	0,2190,26927
NC_045512.2	2766	29879	G1;p30_G1.1185	40	+	2766	29879	255,0,0	3	870,416,756	0,7934,26357
NC_045512.2	2781	29267	G1;p30_G1.1186	40	+	2781	29267	255,0,0	2	396,283	0,26203
NC_045512.2	2786	29875	G1;p30_G1.1187	40	+	2786	29875	255,0,0	3	4431,6782,861	0,18765,26228
NC_045512.2	2949	4324	G1;p30_G1.1188	40	+	2949	4324	255,0,0	1	1375	0
NC_045512.2	3379	29876	G1;p30_G1.1189	40	+	3379	29876	255,0,0	3	971,415,459	0,13046,26038
NC_045512.2	3759	29876	G1;p30_G1.1190	40	+	3759	29876	255,0,0	2	1770,525	0,25592
NC_045512.2	3981	29873	G1;p30_G1.1191	40	+	3981	29873	255,0,0	4	1111,7963,312,398	0,1152,23401,25494
NC_045512.2	3988	29874	G1;p30_G1.1192	40	+	3988	29874	255,0,0	4	4965,1409,862,644	0,21389,22832,25242
NC_045512.2	4182	29876	G1;p30_G1.1193	40	+	4182	29876	255,0,0	2	2695,417	0,25277
NC_045512.2	4224	29874	G1;p30_G1.1194	40	+	4224	29874	255,0,0	4	1261,3189,2170,902	0,9087,22012,24748
NC_045512.2	4288	29409	G1;p30_G1.1195	40	+	4288	29409	255,0,0	3	546,604,1763	0,22662,23358
NC_045512.2	4561	29876	G1;p30_G1.1196	40	+	4561	29876	255,0,0	2	1156,824	0,24491
NC_045512.2	4723	5284	G1;p30_G1.1197	40	+	4723	5284	255,0,0	1	561	0
NC_045512.2	5366	29871	G1;p30_G1.1198	40	+	5366	29871	255,0,0	1	24505	0
NC_045512.2	5448	29871	G1;p30_G1.1199	40	+	5448	29871	255,0,0	2	1495,1802	0,22621
NC_045512.2	5654	29874	G1;p30_G1.1200	40	+	5654	29874	255,0,0	2	1305,544	0,23676
NC_045512.2	5688	14696	G1;p30_G1.1201	40	+	5688	14696	255,0,0	2	939,61	0,8947
NC_045512.2	5869	29871	G1;p30_G1.1202	40	+	5869	29871	255,0,0	2	10973,448	0,23554
NC_045512.2	5977	29876	G1;p30_G1.1203	40	+	5977	29876	255,0,0	2	10864,459	0,23440
NC_045512.2	6060	29876	G1;p30_G1.1204	40	+	6060	29876	255,0,0	2	10782,459	0,23357
NC_045512.2	6154	29873	G1;p30_G1.1205	40	+	6154	29873	255,0,0	2	5855,482	0,23237
NC_045512.2	6154	29877	G1;p30_G1.1206	40	+	6154	29877	255,0,0	2	246,538	0,23185
NC_045512.2	6202	29878	G1;p30_G1.1207	40	+	6202	29878	255,0,0	2	10639,458	0,23218
NC_045512.2	6218	29871	G1;p30_G1.1208	40	+	6218	29871	255,0,0	1	23653	0
NC_045512.2	6315	29872	G1;p30_G1.1209	40	+	6315	29872	255,0,0	2	10527,450	0,23107
NC_045512.2	6452	29873	G1;p30_G1.1210	40	+	6452	29873	255,0,0	2	1083,451	0,22970
NC_045512.2	6667	29873	G1;p30_G1.1211	40	+	6667	29873	255,0,0	2	10175,453	0,22753
NC_045512.2	6875	29872	G1;p30_G1.1212	40	+	6875	29872	255,0,0	3	3430,1402,455	0,8562,22542
NC_045512.2	6883	29871	G1;p30_G1.1213	40	+	6883	29871	255,0,0	1	22988	0
NC_045512.2	6891	29877	G1;p30_G1.1214	40	+	6891	29877	255,0,0	2	1775,381	0,22605
NC_045512.2	6918	29873	G1;p30_G1.1215	40	+	6918	29873	255,0,0	2	9922,455	0,22500
NC_045512.2	6969	29875	G1;p30_G1.1216	40	+	6969	29875	255,0,0	2	12374,733	0,22173
NC_045512.2	7087	10773	G1;p30_G1.1217	40	+	7087	10773	255,0,0	1	3686	0
NC_045512.2	7392	29876	G1;p30_G1.1218	40	+	7392	29876	255,0,0	2	9449,459	0,22025
NC_045512.2	7521	29871	G1;p30_G1.1219	40	+	7521	29871	255,0,0	2	9319,454	0,21896
NC_045512.2	7680	29855	G1;p30_G1.1220	40	+	7680	29855	255,0,0	1	22175	0
NC_045512.2	7908	29878	G1;p30_G1.1221	40	+	7908	29878	255,0,0	2	8933,461	0,21509
NC_045512.2	8034	29876	G1;p30_G1.1222	40	+	8034	29876	255,0,0	2	8807,459	0,21383
NC_045512.2	8262	29879	G1;p30_G1.1223	40	+	8262	29879	255,0,0	2	8579,462	0,21155
NC_045512.2	8267	29879	G1;p30_G1.1224	40	+	8267	29879	255,0,0	2	1738,368	0,21244
NC_045512.2	8318	29871	G1;p30_G1.1225	40	+	8318	29871	255,0,0	1	21553	0
NC_045512.2	8340	27401	G1;p30_G1.1226	40	+	8340	27401	255,0,0	2	267,720	0,18341
NC_045512.2	8408	11011	G1;p30_G1.1227	40	+	8408	11011	255,0,0	1	2603	0
NC_045512.2	8411	29875	G1;p30_G1.1228	40	+	8411	29875	255,0,0	2	8430,458	0,21006
NC_045512.2	8573	29876	G1;p30_G1.1229	40	+	8573	29876	255,0,0	2	8267,459	0,20844
NC_045512.2	8617	29876	G1;p30_G1.1230	40	+	8617	29876	255,0,0	2	8224,459	0,20800
NC_045512.2	8628	29872	G1;p30_G1.1231	40	+	8628	29872	255,0,0	3	16,226,450	0,7988,20794
NC_045512.2	8643	29877	G1;p30_G1.1232	40	+	8643	29877	255,0,0	1	21234	0
NC_045512.2	8687	29874	G1;p30_G1.1233	40	+	8687	29874	255,0,0	2	8154,457	0,20730
NC_045512.2	8792	29878	G1;p30_G1.1234	40	+	8792	29878	255,0,0	2	8049,461	0,20625
NC_045512.2	8807	29877	G1;p30_G1.1235	40	+	8807	29877	255,0,0	1	21070	0
NC_045512.2	8854	29875	G1;p30_G1.1236	40	+	8854	29875	255,0,0	1	21021	0
NC_045512.2	8909	29875	G1;p30_G1.1237	40	+	8909	29875	255,0,0	2	7931,458	0,20508
NC_045512.2	8922	29876	G1;p30_G1.1238	40	+	8922	29876	255,0,0	1	20954	0
NC_045512.2	9007	29873	G1;p30_G1.1239	40	+	9007	29873	255,0,0	2	7834,456	0,20410
NC_045512.2	9042	12827	G1;p30_G1.1240	40	+	9042	12827	255,0,0	1	3785	0
NC_045512.2	9094	29874	G1;p30_G1.1241	40	+	9094	29874	255,0,0	1	20780	0
NC_045512.2	9107	29878	G1;p30_G1.1242	40	+	9107	29878	255,0,0	2	424,490	0,20281
NC_045512.2	9199	16451	G1;p30_G1.1243	40	+	9199	16451	255,0,0	1	7252	0
NC_045512.2	9263	29875	G1;p30_G1.1244	40	+	9263	29875	255,0,0	1	20612	0
NC_045512.2	9284	29871	G1;p30_G1.1245	40	+	9284	29871	255,0,0	2	7557,454	0,20133
NC_045512.2	9329	29876	G1;p30_G1.1246	40	+	9329	29876	255,0,0	2	7513,459	0,20088
NC_045512.2	9350	29874	G1;p30_G1.1247	40	+	9350	29874	255,0,0	1	20524	0
NC_045512.2	9431	29873	G1;p30_G1.1248	40	+	9431	29873	255,0,0	2	7410,456	0,19986
NC_045512.2	9578	29877	G1;p30_G1.1249	40	+	9578	29877	255,0,0	5	558,508,2992,302,460	0,2428,3730,6961,19839
NC_045512.2	9599	29871	G1;p30_G1.1250	40	+	9599	29871	255,0,0	2	7242,454	0,19818
NC_045512.2	9644	29875	G1;p30_G1.1251	40	+	9644	29875	255,0,0	1	20231	0
NC_045512.2	9681	29876	G1;p30_G1.1252	40	+	9681	29876	255,0,0	2	7160,459	0,19736
NC_045512.2	9790	29876	G1;p30_G1.1253	40	+	9790	29876	255,0,0	2	7051,459	0,19627
NC_045512.2	9897	29871	G1;p30_G1.1254	40	+	9897	29871	255,0,0	2	6944,454	0,19520
NC_045512.2	9976	29875	G1;p30_G1.1255	40	+	9976	29875	255,0,0	1	19899	0
NC_045512.2	9979	29873	G1;p30_G1.1256	40	+	9979	29873	255,0,0	2	6862,456	0,19438
NC_045512.2	10037	29874	G1;p30_G1.1257	40	+	10037	29874	255,0,0	2	6804,457	0,19380
NC_045512.2	10088	29872	G1;p30_G1.1258	40	+	10088	29872	255,0,0	1	19784	0
NC_045512.2	10187	29877	G1;p30_G1.1259	40	+	10187	29877	255,0,0	2	6654,460	0,19230
NC_045512.2	10216	29875	G1;p30_G1.1260	40	+	10216	29875	255,0,0	4	313,150,11065,2522	0,1201,1440,17137
NC_045512.2	10268	29876	G1;p30_G1.1261	40	+	10268	29876	255,0,0	2	6573,459	0,19149
NC_045512.2	10353	29871	G1;p30_G1.1262	40	+	10353	29871	255,0,0	2	6488,454	0,19064
NC_045512.2	10359	29873	G1;p30_G1.1263	40	+	10359	29873	255,0,0	3	2138,2495,2765	0,2951,16749
NC_045512.2	10374	29878	G1;p30_G1.1264	40	+	10374	29878	255,0,0	1	19504	0
NC_045512.2	10554	29874	G1;p30_G1.1265	40	+	10554	29874	255,0,0	1	19320	0
NC_045512.2	10566	29874	G1;p30_G1.1266	40	+	10566	29874	255,0,0	2	6275,457	0,18851
NC_045512.2	10612	29875	G1;p30_G1.1267	40	+	10612	29875	255,0,0	3	1775,3531,458	0,2698,18805
NC_045512.2	10692	29873	G1;p30_G1.1268	40	+	10692	29873	255,0,0	2	6149,456	0,18725
NC_045512.2	10803	29873	G1;p30_G1.1269	40	+	10803	29873	255,0,0	1	19070	0
NC_045512.2	10898	29873	G1;p30_G1.1270	40	+	10898	29873	255,0,0	2	5943,456	0,18519
NC_045512.2	10935	29871	G1;p30_G1.1271	40	+	10935	29871	255,0,0	1	18936	0
NC_045512.2	11027	13347	G1;p30_G1.1272	40	+	11027	13347	255,0,0	1	2320	0
NC_045512.2	11132	29873	G1;p30_G1.1273	40	+	11132	29873	255,0,0	1	18741	0
NC_045512.2	11143	29871	G1;p30_G1.1274	40	+	11143	29871	255,0,0	2	5698,454	0,18274
NC_045512.2	11232	29876	G1;p30_G1.1275	40	+	11232	29876	255,0,0	2	5609,459	0,18185
NC_045512.2	11384	29874	G1;p30_G1.1276	40	+	11384	29874	255,0,0	2	5457,457	0,18033
NC_045512.2	11454	29874	G1;p30_G1.1277	40	+	11454	29874	255,0,0	2	5387,457	0,17963
NC_045512.2	11514	29870	G1;p30_G1.1278	40	+	11514	29870	255,0,0	1	18356	0
NC_045512.2	11593	29875	G1;p30_G1.1279	40	+	11593	29875	255,0,0	2	5248,458	0,17824
NC_045512.2	11883	29873	G1;p30_G1.1280	40	+	11883	29873	255,0,0	1	17990	0
NC_045512.2	11931	29874	G1;p30_G1.1281	40	+	11931	29874	255,0,0	2	4910,457	0,17486
NC_045512.2	11952	29874	G1;p30_G1.1282	40	+	11952	29874	255,0,0	1	17922	0
NC_045512.2	12024	29874	G1;p30_G1.1283	40	+	12024	29874	255,0,0	2	4817,457	0,17393
NC_045512.2	12133	29874	G1;p30_G1.1284	40	+	12133	29874	255,0,0	1	17741	0
NC_045512.2	12249	29871	G1;p30_G1.1285	40	+	12249	29871	255,0,0	2	4592,454	0,17168
NC_045512.2	12561	29874	G1;p30_G1.1286	40	+	12561	29874	255,0,0	2	4280,457	0,16856
NC_045512.2	13140	29873	G1;p30_G1.1287	40	+	13140	29873	255,0,0	2	9988,3169	0,13564
NC_045512.2	13310	13662	G1;p30_G1.1288	40	+	13310	13662	255,0,0	1	352	0
NC_045512.2	13310	13878	G1;p30_G1.1289	40	+	13310	13878	255,0,0	1	568	0
NC_045512.2	13310	15536	G1;p30_G1.1290	40	+	13310	15536	255,0,0	1	2226	0
NC_045512.2	13310	29599	G1;p30_G1.1291	40	+	13310	29599	255,0,0	2	3531,182	0,16107
NC_045512.2	13310	29871	G1;p30_G1.1292	40	+	13310	29871	255,0,0	2	3530,454	0,16107
NC_045512.2	13312	29874	G1;p30_G1.1293	40	+	13312	29874	255,0,0	3	1649,407,457	0,3122,16105
NC_045512.2	13317	14538	G1;p30_G1.1294	40	+	13317	14538	255,0,0	1	1221	0
NC_045512.2	13320	29474	G1;p30_G1.1295	40	+	13320	29474	255,0,0	2	3522,57	0,16097
NC_045512.2	13321	29881	G1;p30_G1.1296	40	+	13321	29881	255,0,0	2	3576,488	0,16072
NC_045512.2	13325	16154	G1;p30_G1.1297	40	+	13325	16154	255,0,0	1	2829	0
NC_045512.2	13325	29541	G1;p30_G1.1298	40	+	13325	29541	255,0,0	2	3516,124	0,16092
NC_045512.2	13326	13521	G1;p30_G1.1299	40	+	13326	13521	255,0,0	1	195	0
NC_045512.2	13327	29645	G1;p30_G1.1300	40	+	13327	29645	255,0,0	2	3515,228	0,16090
NC_045512.2	13329	16197	G1;p30_G1.1301	40	+	13329	16197	255,0,0	1	2868	0
NC_045512.2	13329	29871	G1;p30_G1.1302	40	+	13329	29871	255,0,0	3	2945,486,454	0,3026,16088
NC_045512.2	13330	14463	G1;p30_G1.1303	40	+	13330	14463	255,0,0	1	1133	0
NC_045512.2	13337	16517	G1;p30_G1.1304	40	+	13337	16517	255,0,0	1	3180	0
NC_045512.2	13339	15731	G1;p30_G1.1305	40	+	13339	15731	255,0,0	1	2392	0
NC_045512.2	13339	15863	G1;p30_G1.1306	40	+	13339	15863	255,0,0	1	2524	0
NC_045512.2	13341	15647	G1;p30_G1.1307	40	+	13341	15647	255,0,0	1	2306	0
NC_045512.2	13346	29876	G1;p30_G1.1308	40	+	13346	29876	255,0,0	3	3157,286,459	0,3209,16071
NC_045512.2	13348	15101	G1;p30_G1.1309	40	+	13348	15101	255,0,0	1	1753	0
NC_045512.2	13351	14317	G1;p30_G1.1310	40	+	13351	14317	255,0,0	1	966	0
NC_045512.2	13358	16644	G1;p30_G1.1311	40	+	13358	16644	255,0,0	1	3286	0
NC_045512.2	13359	14638	G1;p30_G1.1312	40	+	13359	14638	255,0,0	1	1279	0
NC_045512.2	13367	29718	G1;p30_G1.1313	40	+	13367	29718	255,0,0	2	3474,301	0,16050
NC_045512.2	13368	16828	G1;p30_G1.1314	40	+	13368	16828	255,0,0	1	3460	0
NC_045512.2	13371	29871	G1;p30_G1.1315	40	+	13371	29871	255,0,0	3	3470,292,79	0,16046,16421
NC_045512.2	13373	29879	G1;p30_G1.1316	40	+	13373	29879	255,0,0	3	2923,500,457	0,2969,16049
NC_045512.2	13376	15491	G1;p30_G1.1317	40	+	13376	15491	255,0,0	1	2115	0
NC_045512.2	13377	14841	G1;p30_G1.1318	40	+	13377	14841	255,0,0	1	1464	0
NC_045512.2	13379	15786	G1;p30_G1.1319	40	+	13379	15786	255,0,0	1	2407	0
NC_045512.2	13386	16722	G1;p30_G1.1320	40	+	13386	16722	255,0,0	1	3336	0
NC_045512.2	13392	29874	G1;p30_G1.1321	40	+	13392	29874	255,0,0	3	3377,25,457	0,3425,16025
NC_045512.2	13394	14103	G1;p30_G1.1322	40	+	13394	14103	255,0,0	1	709	0
NC_045512.2	13394	15312	G1;p30_G1.1323	40	+	13394	15312	255,0,0	1	1918	0
NC_045512.2	13395	29876	G1;p30_G1.1324	40	+	13395	29876	255,0,0	3	2879,485,459	0,2960,16022
NC_045512.2	13396	29872	G1;p30_G1.1325	40	+	13396	29872	255,0,0	3	3067,283,455	0,3162,16021
NC_045512.2	13403	15435	G1;p30_G1.1326	40	+	13403	15435	255,0,0	1	2032	0
NC_045512.2	13403	29475	G1;p30_G1.1327	40	+	13403	29475	255,0,0	2	3438,58	0,16014
NC_045512.2	13417	16454	G1;p30_G1.1328	40	+	13417	16454	255,0,0	1	3037	0
NC_045512.2	13423	14519	G1;p30_G1.1329	40	+	13423	14519	255,0,0	1	1096	0
NC_045512.2	13426	29787	G1;p30_G1.1330	40	+	13426	29787	255,0,0	2	3415,370	0,15991
NC_045512.2	13431	13766	G1;p30_G1.1331	40	+	13431	13766	255,0,0	1	335	0
NC_045512.2	13436	14476	G1;p30_G1.1332	40	+	13436	14476	255,0,0	1	1040	0
NC_045512.2	13437	13625	G1;p30_G1.1333	40	+	13437	13625	255,0,0	1	188	0
NC_045512.2	13438	14918	G1;p30_G1.1334	40	+	13438	14918	255,0,0	1	1480	0
NC_045512.2	13452	15183	G1;p30_G1.1335	40	+	13452	15183	255,0,0	1	1731	0
NC_045512.2	13459	16131	G1;p30_G1.1336	40	+	13459	16131	255,0,0	1	2672	0
NC_045512.2	13466	29876	G1;p30_G1.1337	40	+	13466	29876	255,0,0	2	3375,459	0,15951
NC_045512.2	13471	29871	G1;p30_G1.1338	40	+	13471	29871	255,0,0	3	3370,293,79	0,15946,16321
NC_045512.2	13473	13715	G1;p30_G1.1339	40	+	13473	13715	255,0,0	1	242	0
NC_045512.2	13474	16412	G1;p30_G1.1340	40	+	13474	16412	255,0,0	1	2938	0
NC_045512.2	13476	14841	G1;p30_G1.1341	40	+	13476	14841	255,0,0	1	1365	0
NC_045512.2	13476	15659	G1;p30_G1.1342	40	+	13476	15659	255,0,0	1	2183	0
NC_045512.2	13483	13952	G1;p30_G1.1343	40	+	13483	13952	255,0,0	1	469	0
NC_045512.2	13487	29716	G1;p30_G1.1344	40	+	13487	29716	255,0,0	2	3355,299	0,15930
NC_045512.2	13501	29649	G1;p30_G1.1345	40	+	13501	29649	255,0,0	2	3340,232	0,15916
NC_045512.2	13506	14245	G1;p30_G1.1346	40	+	13506	14245	255,0,0	1	739	0
NC_045512.2	13508	16630	G1;p30_G1.1347	40	+	13508	16630	255,0,0	1	3122	0
NC_045512.2	13509	14469	G1;p30_G1.1348	40	+	13509	14469	255,0,0	1	960	0
NC_045512.2	13510	13874	G1;p30_G1.1349	40	+	13510	13874	255,0,0	1	364	0
NC_045512.2	13512	14603	G1;p30_G1.1350	40	+	13512	14603	255,0,0	1	1091	0
NC_045512.2	13512	16772	G1;p30_G1.1351	40	+	13512	16772	255,0,0	1	3260	0
NC_045512.2	13512	29874	G1;p30_G1.1352	40	+	13512	29874	255,0,0	2	3308,375	0,15987
NC_045512.2	13513	15312	G1;p30_G1.1353	40	+	13513	15312	255,0,0	1	1799	0
NC_045512.2	13515	15101	G1;p30_G1.1354	40	+	13515	15101	255,0,0	1	1586	0
NC_045512.2	13533	16828	G1;p30_G1.1355	40	+	13533	16828	255,0,0	1	3295	0
NC_045512.2	13552	15713	G1;p30_G1.1356	40	+	13552	15713	255,0,0	1	2161	0
NC_045512.2	13565	29875	G1;p30_G1.1357	40	+	13565	29875	255,0,0	3	2938,286,458	0,2990,15852
NC_045512.2	13570	14072	G1;p30_G1.1358	40	+	13570	14072	255,0,0	1	502	0
NC_045512.2	13570	29871	G1;p30_G1.1359	40	+	13570	29871	255,0,0	3	3270,302,108	0,15847,16193
NC_045512.2	13572	14440	G1;p30_G1.1360	40	+	13572	14440	255,0,0	1	868	0
NC_045512.2	13572	16198	G1;p30_G1.1361	40	+	13572	16198	255,0,0	1	2626	0
NC_045512.2	13572	16723	G1;p30_G1.1362	40	+	13572	16723	255,0,0	1	3151	0
NC_045512.2	13574	16076	G1;p30_G1.1363	40	+	13574	16076	255,0,0	1	2502	0
NC_045512.2	13574	29873	G1;p30_G1.1364	40	+	13574	29873	255,0,0	2	3244,468	0,15831
NC_045512.2	13576	15860	G1;p30_G1.1365	40	+	13576	15860	255,0,0	1	2284	0
NC_045512.2	13577	15786	G1;p30_G1.1366	40	+	13577	15786	255,0,0	1	2209	0
NC_045512.2	13577	16405	G1;p30_G1.1367	40	+	13577	16405	255,0,0	1	2828	0
NC_045512.2	13579	14288	G1;p30_G1.1368	40	+	13579	14288	255,0,0	1	709	0
NC_045512.2	13585	29519	G1;p30_G1.1369	40	+	13585	29519	255,0,0	2	3256,102	0,15832
NC_045512.2	13587	29655	G1;p30_G1.1370	40	+	13587	29655	255,0,0	2	3252,238	0,15830
NC_045512.2	13592	29871	G1;p30_G1.1371	40	+	13592	29871	255,0,0	3	2920,266,454	0,2983,15825
NC_045512.2	13605	15539	G1;p30_G1.1372	40	+	13605	15539	255,0,0	1	1934	0
NC_045512.2	13607	29708	G1;p30_G1.1373	40	+	13607	29708	255,0,0	2	3235,291	0,15810
NC_045512.2	13607	29871	G1;p30_G1.1374	40	+	13607	29871	255,0,0	2	3167,468	0,15796
NC_045512.2	13610	29874	G1;p30_G1.1375	40	+	13610	29874	255,0,0	2	3230,457	0,15807
NC_045512.2	13620	14145	G1;p30_G1.1376	40	+	13620	14145	255,0,0	1	525	0
NC_045512.2	13622	14247	G1;p30_G1.1377	40	+	13622	14247	255,0,0	1	625	0
NC_045512.2	13633	15647	G1;p30_G1.1378	40	+	13633	15647	255,0,0	1	2014	0
NC_045512.2	13648	14739	G1;p30_G1.1379	40	+	13648	14739	255,0,0	1	1091	0
NC_045512.2	13648	29876	G1;p30_G1.1380	40	+	13648	29876	255,0,0	3	2626,485,459	0,2707,15769
NC_045512.2	13674	29546	G1;p30_G1.1381	40	+	13674	29546	255,0,0	2	3167,129	0,15743
NC_045512.2	13674	29876	G1;p30_G1.1382	40	+	13674	29876	255,0,0	2	3166,459	0,15743
NC_045512.2	13675	15101	G1;p30_G1.1383	40	+	13675	15101	255,0,0	1	1426	0
NC_045512.2	13677	16723	G1;p30_G1.1384	40	+	13677	16723	255,0,0	1	3046	0
NC_045512.2	13679	16825	G1;p30_G1.1385	40	+	13679	16825	255,0,0	1	3146	0
NC_045512.2	13682	15949	G1;p30_G1.1386	40	+	13682	15949	255,0,0	1	2267	0
NC_045512.2	13686	14355	G1;p30_G1.1387	40	+	13686	14355	255,0,0	1	669	0
NC_045512.2	13690	15147	G1;p30_G1.1388	40	+	13690	15147	255,0,0	1	1457	0
NC_045512.2	13698	16662	G1;p30_G1.1389	40	+	13698	16662	255,0,0	1	2964	0
NC_045512.2	13700	15490	G1;p30_G1.1390	40	+	13700	15490	255,0,0	1	1790	0
NC_045512.2	13701	15413	G1;p30_G1.1391	40	+	13701	15413	255,0,0	1	1712	0
NC_045512.2	13704	29787	G1;p30_G1.1392	40	+	13704	29787	255,0,0	2	3137,370	0,15713
NC_045512.2	13705	14202	G1;p30_G1.1393	40	+	13705	14202	255,0,0	1	497	0
NC_045512.2	13711	16298	G1;p30_G1.1394	40	+	13711	16298	255,0,0	1	2587	0
NC_045512.2	13715	16030	G1;p30_G1.1395	40	+	13715	16030	255,0,0	1	2315	0
NC_045512.2	13716	13872	G1;p30_G1.1396	40	+	13716	13872	255,0,0	1	156	0
NC_045512.2	13718	16113	G1;p30_G1.1397	40	+	13718	16113	255,0,0	1	2395	0
NC_045512.2	13721	14089	G1;p30_G1.1398	40	+	13721	14089	255,0,0	1	368	0
NC_045512.2	13721	14129	G1;p30_G1.1399	40	+	13721	14129	255,0,0	1	408	0
NC_045512.2	13723	29875	G1;p30_G1.1400	40	+	13723	29875	255,0,0	2	3116,458	0,15694
NC_045512.2	13731	14570	G1;p30_G1.1401	40	+	13731	14570	255,0,0	1	839	0
NC_045512.2	13731	29873	G1;p30_G1.1402	40	+	13731	29873	255,0,0	2	3046,483	0,15659
NC_045512.2	13743	29874	G1;p30_G1.1403	40	+	13743	29874	255,0,0	2	3018,470	0,15661
NC_045512.2	13747	15782	G1;p30_G1.1404	40	+	13747	15782	255,0,0	1	2035	0
NC_045512.2	13750	16443	G1;p30_G1.1405	40	+	13750	16443	255,0,0	1	2693	0
NC_045512.2	13754	29718	G1;p30_G1.1406	40	+	13754	29718	255,0,0	2	3087,301	0,15663
NC_045512.2	13757	29878	G1;p30_G1.1407	40	+	13757	29878	255,0,0	3	2744,279,461	0,2804,15660
NC_045512.2	13762	29873	G1;p30_G1.1408	40	+	13762	29873	255,0,0	2	3055,375	0,15736
NC_045512.2	13766	15172	G1;p30_G1.1409	40	+	13766	15172	255,0,0	1	1406	0
NC_045512.2	13769	26169	G1;p30_G1.1410	40	+	13769	26169	255,0,0	2	1415,812	0,11588
NC_045512.2	13770	14276	G1;p30_G1.1411	40	+	13770	14276	255,0,0	1	506	0
NC_045512.2	13770	15713	G1;p30_G1.1412	40	+	13770	15713	255,0,0	1	1943	0
NC_045512.2	13770	29544	G1;p30_G1.1413	40	+	13770	29544	255,0,0	2	3070,127	0,15647
NC_045512.2	13779	29880	G1;p30_G1.1414	40	+	13779	29880	255,0,0	2	3063,463	0,15638
NC_045512.2	13784	16592	G1;p30_G1.1415	40	+	13784	16592	255,0,0	1	2808	0
NC_045512.2	13784	29876	G1;p30_G1.1416	40	+	13784	29876	255,0,0	2	3072,419	0,15673
NC_045512.2	13790	29875	G1;p30_G1.1417	40	+	13790	29875	255,0,0	3	2713,283,458	0,2769,15627
NC_045512.2	13806	14056	G1;p30_G1.1418	40	+	13806	14056	255,0,0	1	250	0
NC_045512.2	13806	15418	G1;p30_G1.1419	40	+	13806	15418	255,0,0	1	1612	0
NC_045512.2	13811	16403	G1;p30_G1.1420	40	+	13811	16403	255,0,0	1	2592	0
NC_045512.2	13819	29874	G1;p30_G1.1421	40	+	13819	29874	255,0,0	2	10966,3274	0,12781
NC_045512.2	13824	15314	G1;p30_G1.1422	40	+	13824	15314	255,0,0	1	1490	0
NC_045512.2	13825	14145	G1;p30_G1.1423	40	+	13825	14145	255,0,0	1	320	0
NC_045512.2	13839	14246	G1;p30_G1.1424	40	+	13839	14246	255,0,0	1	407	0
NC_045512.2	13841	15717	G1;p30_G1.1425	40	+	13841	15717	255,0,0	1	1876	0
NC_045512.2	13841	29478	G1;p30_G1.1426	40	+	13841	29478	255,0,0	2	3000,61	0,15576
NC_045512.2	13866	14476	G1;p30_G1.1427	40	+	13866	14476	255,0,0	1	610	0
NC_045512.2	13866	14870	G1;p30_G1.1428	40	+	13866	14870	255,0,0	1	1004	0
NC_045512.2	13867	29527	G1;p30_G1.1429	40	+	13867	29527	255,0,0	2	2972,110	0,15550
NC_045512.2	13877	29873	G1;p30_G1.1430	40	+	13877	29873	255,0,0	2	2895,458	0,15538
NC_045512.2	13885	16134	G1;p30_G1.1431	40	+	13885	16134	255,0,0	1	2249	0
NC_045512.2	13891	16051	G1;p30_G1.1432	40	+	13891	16051	255,0,0	1	2160	0
NC_045512.2	13892	16454	G1;p30_G1.1433	40	+	13892	16454	255,0,0	1	2562	0
NC_045512.2	13895	29702	G1;p30_G1.1434	40	+	13895	29702	255,0,0	2	2946,285	0,15522
NC_045512.2	13895	29871	G1;p30_G1.1435	40	+	13895	29871	255,0,0	2	2946,454	0,15522
NC_045512.2	13895	29874	G1;p30_G1.1436	40	+	13895	29874	255,0,0	3	2379,485,457	0,2460,15522
NC_045512.2	13913	14202	G1;p30_G1.1437	40	+	13913	14202	255,0,0	1	289	0
NC_045512.2	13919	29545	G1;p30_G1.1438	40	+	13919	29545	255,0,0	2	2922,128	0,15498
NC_045512.2	13921	29623	G1;p30_G1.1439	40	+	13921	29623	255,0,0	2	2920,206	0,15496
NC_045512.2	13923	15538	G1;p30_G1.1440	40	+	13923	15538	255,0,0	1	1615	0
NC_045512.2	13928	29721	G1;p30_G1.1441	40	+	13928	29721	255,0,0	2	2914,301	0,15492
NC_045512.2	13931	14693	G1;p30_G1.1442	40	+	13931	14693	255,0,0	1	762	0
NC_045512.2	13932	15783	G1;p30_G1.1443	40	+	13932	15783	255,0,0	1	1851	0
NC_045512.2	13932	29872	G1;p30_G1.1444	40	+	13932	29872	255,0,0	3	2569,289,455	0,2620,15485
NC_045512.2	13934	15908	G1;p30_G1.1445	40	+	13934	15908	255,0,0	1	1974	0
NC_045512.2	13945	16212	G1;p30_G1.1446	40	+	13945	16212	255,0,0	1	2267	0
NC_045512.2	13949	14639	G1;p30_G1.1447	40	+	13949	14639	255,0,0	1	690	0
NC_045512.2	13950	16825	G1;p30_G1.1448	40	+	13950	16825	255,0,0	1	2875	0
NC_045512.2	13952	15270	G1;p30_G1.1449	40	+	13952	15270	255,0,0	1	1318	0
NC_045512.2	13954	15647	G1;p30_G1.1450	40	+	13954	15647	255,0,0	1	1693	0
NC_045512.2	13961	16666	G1;p30_G1.1451	40	+	13961	16666	255,0,0	1	2705	0
NC_045512.2	13967	29876	G1;p30_G1.1452	40	+	13967	29876	255,0,0	3	2538,265,459	0,2608,15450
NC_045512.2	13969	15101	G1;p30_G1.1453	40	+	13969	15101	255,0,0	1	1132	0
NC_045512.2	13971	16595	G1;p30_G1.1454	40	+	13971	16595	255,0,0	1	2624	0
NC_045512.2	13976	15435	G1;p30_G1.1455	40	+	13976	15435	255,0,0	1	1459	0
NC_045512.2	13981	29876	G1;p30_G1.1456	40	+	13981	29876	255,0,0	2	2861,459	0,15436
NC_045512.2	13982	16136	G1;p30_G1.1457	40	+	13982	16136	255,0,0	1	2154	0
NC_045512.2	13989	29875	G1;p30_G1.1458	40	+	13989	29875	255,0,0	3	2852,293,85	0,15428,15801
NC_045512.2	13995	29873	G1;p30_G1.1459	40	+	13995	29873	255,0,0	2	2853,483	0,15395
NC_045512.2	14001	29530	G1;p30_G1.1460	40	+	14001	29530	255,0,0	2	2841,108	0,15421
NC_045512.2	14006	15708	G1;p30_G1.1461	40	+	14006	15708	255,0,0	1	1702	0
NC_045512.2	14009	29773	G1;p30_G1.1462	40	+	14009	29773	255,0,0	2	2832,356	0,15408
NC_045512.2	14016	29871	G1;p30_G1.1463	40	+	14016	29871	255,0,0	2	2756,454	0,15401
NC_045512.2	14016	29874	G1;p30_G1.1464	40	+	14016	29874	255,0,0	2	2827,457	0,15401
NC_045512.2	14034	15477	G1;p30_G1.1465	40	+	14034	15477	255,0,0	1	1443	0
NC_045512.2	14045	16142	G1;p30_G1.1466	40	+	14045	16142	255,0,0	1	2097	0
NC_045512.2	14047	29875	G1;p30_G1.1467	40	+	14047	29875	255,0,0	3	531,2215,458	0,580,15370
NC_045512.2	14052	29718	G1;p30_G1.1468	40	+	14052	29718	255,0,0	2	2790,301	0,15365
NC_045512.2	14053	14348	G1;p30_G1.1469	40	+	14053	14348	255,0,0	1	295	0
NC_045512.2	14059	16666	G1;p30_G1.1470	40	+	14059	16666	255,0,0	1	2607	0
NC_045512.2	14061	29475	G1;p30_G1.1471	40	+	14061	29475	255,0,0	2	2781,58	0,15356
NC_045512.2	14073	15538	G1;p30_G1.1472	40	+	14073	15538	255,0,0	1	1465	0
NC_045512.2	14074	29872	G1;p30_G1.1473	40	+	14074	29872	255,0,0	3	2651,82,455	0,2685,15343
NC_045512.2	14076	14317	G1;p30_G1.1474	40	+	14076	14317	255,0,0	1	241	0
NC_045512.2	14077	29872	G1;p30_G1.1475	40	+	14077	29872	255,0,0	2	2763,452	0,15343
NC_045512.2	14079	15850	G1;p30_G1.1476	40	+	14079	15850	255,0,0	1	1771	0
NC_045512.2	14082	16067	G1;p30_G1.1477	40	+	14082	16067	255,0,0	1	1985	0
NC_045512.2	14104	14440	G1;p30_G1.1478	40	+	14104	14440	255,0,0	1	336	0
NC_045512.2	14106	16828	G1;p30_G1.1479	40	+	14106	16828	255,0,0	1	2722	0
NC_045512.2	14112	29558	G1;p30_G1.1480	40	+	14112	29558	255,0,0	2	2729,141	0,15305
NC_045512.2	14114	29784	G1;p30_G1.1481	40	+	14114	29784	255,0,0	2	2727,367	0,15303
NC_045512.2	14117	15794	G1;p30_G1.1482	40	+	14117	15794	255,0,0	1	1677	0
NC_045512.2	14121	29872	G1;p30_G1.1483	40	+	14121	29872	255,0,0	3	2380,289,455	0,2431,15296
NC_045512.2	14126	16302	G1;p30_G1.1484	40	+	14126	16302	255,0,0	1	2176	0
NC_045512.2	14145	15180	G1;p30_G1.1485	40	+	14145	15180	255,0,0	1	1035	0
NC_045512.2	14151	29878	G1;p30_G1.1486	40	+	14151	29878	255,0,0	2	2691,461	0,15266
NC_045512.2	14162	14610	G1;p30_G1.1487	40	+	14162	14610	255,0,0	1	448	0
NC_045512.2	14171	15270	G1;p30_G1.1488	40	+	14171	15270	255,0,0	1	1099	0
NC_045512.2	14173	29718	G1;p30_G1.1489	40	+	14173	29718	255,0,0	2	2668,301	0,15244
NC_045512.2	14174	15538	G1;p30_G1.1490	40	+	14174	15538	255,0,0	1	1364	0
NC_045512.2	14175	29873	G1;p30_G1.1491	40	+	14175	29873	255,0,0	2	2623,457	0,15241
NC_045512.2	14181	15907	G1;p30_G1.1492	40	+	14181	15907	255,0,0	1	1726	0
NC_045512.2	14184	29475	G1;p30_G1.1493	40	+	14184	29475	255,0,0	2	2656,58	0,15233
NC_045512.2	14190	29544	G1;p30_G1.1494	40	+	14190	29544	255,0,0	2	2651,127	0,15227
NC_045512.2	14192	29648	G1;p30_G1.1495	40	+	14192	29648	255,0,0	2	2649,231	0,15225
NC_045512.2	14195	16610	G1;p30_G1.1496	40	+	14195	16610	255,0,0	1	2415	0
NC_045512.2	14204	29792	G1;p30_G1.1497	40	+	14204	29792	255,0,0	2	2636,375	0,15213
NC_045512.2	14204	29876	G1;p30_G1.1498	40	+	14204	29876	255,0,0	3	2637,313,103	0,15213,15569
NC_045512.2	14205	16123	G1;p30_G1.1499	40	+	14205	16123	255,0,0	1	1918	0
NC_045512.2	14205	16519	G1;p30_G1.1500	40	+	14205	16519	255,0,0	1	2314	0
NC_045512.2	14220	15132	G1;p30_G1.1501	40	+	14220	15132	255,0,0	1	912	0
NC_045512.2	14222	15424	G1;p30_G1.1502	40	+	14222	15424	255,0,0	1	1202	0
NC_045512.2	14243	29872	G1;p30_G1.1503	40	+	14243	29872	255,0,0	3	2031,486,455	0,2112,15174
NC_045512.2	14245	29872	G1;p30_G1.1504	40	+	14245	29872	255,0,0	2	2584,450	0,15177
NC_045512.2	14249	15014	G1;p30_G1.1505	40	+	14249	15014	255,0,0	1	765	0
NC_045512.2	14251	15491	G1;p30_G1.1506	40	+	14251	15491	255,0,0	1	1240	0
NC_045512.2	14253	15647	G1;p30_G1.1507	40	+	14253	15647	255,0,0	1	1394	0
NC_045512.2	14253	16015	G1;p30_G1.1508	40	+	14253	16015	255,0,0	1	1762	0
NC_045512.2	14263	14911	G1;p30_G1.1509	40	+	14263	14911	255,0,0	1	648	0
NC_045512.2	14267	29876	G1;p30_G1.1510	40	+	14267	29876	255,0,0	2	2573,459	0,15150
NC_045512.2	14270	14571	G1;p30_G1.1511	40	+	14270	14571	255,0,0	1	301	0
NC_045512.2	14288	29874	G1;p30_G1.1512	40	+	14288	29874	255,0,0	2	2532,375	0,15211
NC_045512.2	14290	14494	G1;p30_G1.1513	40	+	14290	14494	255,0,0	1	204	0
NC_045512.2	14307	15539	G1;p30_G1.1514	40	+	14307	15539	255,0,0	1	1232	0
NC_045512.2	14316	29718	G1;p30_G1.1515	40	+	14316	29718	255,0,0	2	2526,301	0,15101
NC_045512.2	14323	14597	G1;p30_G1.1516	40	+	14323	14597	255,0,0	1	274	0
NC_045512.2	14340	29874	G1;p30_G1.1517	40	+	14340	29874	255,0,0	3	2165,286,457	0,2215,15077
NC_045512.2	14344	29622	G1;p30_G1.1518	40	+	14344	29622	255,0,0	2	2497,205	0,15073
NC_045512.2	14356	29876	G1;p30_G1.1519	40	+	14356	29876	255,0,0	2	2408,473	0,15047
NC_045512.2	14360	15101	G1;p30_G1.1520	40	+	14360	15101	255,0,0	1	741	0
NC_045512.2	14362	29764	G1;p30_G1.1521	40	+	14362	29764	255,0,0	2	2479,347	0,15055
NC_045512.2	14378	15856	G1;p30_G1.1522	40	+	14378	15856	255,0,0	1	1478	0
NC_045512.2	14379	29876	G1;p30_G1.1523	40	+	14379	29876	255,0,0	3	1912,501,459	0,1960,15038
NC_045512.2	14384	29871	G1;p30_G1.1524	40	+	14384	29871	255,0,0	3	1890,487,454	0,1971,15033
NC_045512.2	14391	29874	G1;p30_G1.1525	40	+	14391	29874	255,0,0	2	2429,380	0,15103
NC_045512.2	14392	14803	G1;p30_G1.1526	40	+	14392	14803	255,0,0	1	411	0
NC_045512.2	14394	15312	G1;p30_G1.1527	40	+	14394	15312	255,0,0	1	918	0
NC_045512.2	14394	15539	G1;p30_G1.1528	40	+	14394	15539	255,0,0	1	1145	0
NC_045512.2	14394	29876	G1;p30_G1.1529	40	+	14394	29876	255,0,0	2	2448,459	0,15023
NC_045512.2	14395	29876	G1;p30_G1.1530	40	+	14395	29876	255,0,0	2	2431,475	0,15006
NC_045512.2	14397	16644	G1;p30_G1.1531	40	+	14397	16644	255,0,0	1	2247	0
NC_045512.2	14406	29872	G1;p30_G1.1532	40	+	14406	29872	255,0,0	3	2098,286,455	0,2149,15011
NC_045512.2	14407	16435	G1;p30_G1.1533	40	+	14407	16435	255,0,0	1	2028	0
NC_045512.2	14416	15713	G1;p30_G1.1534	40	+	14416	15713	255,0,0	1	1297	0
NC_045512.2	14422	29469	G1;p30_G1.1535	40	+	14422	29469	255,0,0	2	2418,47	0,15000
NC_045512.2	14430	29691	G1;p30_G1.1536	40	+	14430	29691	255,0,0	2	2411,274	0,14987
NC_045512.2	14439	16129	G1;p30_G1.1537	40	+	14439	16129	255,0,0	1	1690	0
NC_045512.2	14441	15576	G1;p30_G1.1538	40	+	14441	15576	255,0,0	1	1135	0
NC_045512.2	14449	29871	G1;p30_G1.1539	40	+	14449	29871	255,0,0	3	1461,833,454	0,1559,14968
NC_045512.2	14482	16208	G1;p30_G1.1540	40	+	14482	16208	255,0,0	1	1726	0
NC_045512.2	14483	29871	G1;p30_G1.1541	40	+	14483	29871	255,0,0	2	2358,454	0,14934
NC_045512.2	14486	15146	G1;p30_G1.1542	40	+	14486	15146	255,0,0	1	660	0
NC_045512.2	14504	29876	G1;p30_G1.1543	40	+	14504	29876	255,0,0	2	2271,456	0,14916
NC_045512.2	14505	15477	G1;p30_G1.1544	40	+	14505	15477	255,0,0	1	972	0
NC_045512.2	14526	15911	G1;p30_G1.1545	40	+	14526	15911	255,0,0	1	1385	0
NC_045512.2	14541	15269	G1;p30_G1.1546	40	+	14541	15269	255,0,0	1	728	0
NC_045512.2	14543	14979	G1;p30_G1.1547	40	+	14543	14979	255,0,0	1	436	0
NC_045512.2	14545	15477	G1;p30_G1.1548	40	+	14545	15477	255,0,0	1	932	0
NC_045512.2	14547	15314	G1;p30_G1.1549	40	+	14547	15314	255,0,0	1	767	0
NC_045512.2	14548	16123	G1;p30_G1.1550	40	+	14548	16123	255,0,0	1	1575	0
NC_045512.2	14551	29474	G1;p30_G1.1551	40	+	14551	29474	255,0,0	2	2290,57	0,14866
NC_045512.2	14555	15629	G1;p30_G1.1552	40	+	14555	15629	255,0,0	1	1074	0
NC_045512.2	14564	15555	G1;p30_G1.1553	40	+	14564	15555	255,0,0	1	991	0
NC_045512.2	14575	15843	G1;p30_G1.1554	40	+	14575	15843	255,0,0	1	1268	0
NC_045512.2	14581	16061	G1;p30_G1.1555	40	+	14581	16061	255,0,0	1	1480	0
NC_045512.2	14586	15163	G1;p30_G1.1556	40	+	14586	15163	255,0,0	1	577	0
NC_045512.2	14586	29778	G1;p30_G1.1557	40	+	14586	29778	255,0,0	2	4183,299	0,14893
NC_045512.2	14605	29714	G1;p30_G1.1558	40	+	14605	29714	255,0,0	2	2236,297	0,14812
NC_045512.2	14606	29872	G1;p30_G1.1559	40	+	14606	29872	255,0,0	2	2235,455	0,14811
NC_045512.2	14619	16623	G1;p30_G1.1560	40	+	14619	16623	255,0,0	1	2004	0
NC_045512.2	14634	14841	G1;p30_G1.1561	40	+	14634	14841	255,0,0	1	207	0
NC_045512.2	14646	29856	G1;p30_G1.1562	40	+	14646	29856	255,0,0	2	1932,476	0,14734
NC_045512.2	14649	15402	G1;p30_G1.1563	40	+	14649	15402	255,0,0	1	753	0
NC_045512.2	14663	15335	G1;p30_G1.1564	40	+	14663	15335	255,0,0	1	672	0
NC_045512.2	14664	29877	G1;p30_G1.1565	40	+	14664	29877	255,0,0	3	1610,485,460	0,1691,14753
NC_045512.2	14677	29873	G1;p30_G1.1566	40	+	14677	29873	255,0,0	3	2164,310,97	0,14740,15099
NC_045512.2	14683	15847	G1;p30_G1.1567	40	+	14683	15847	255,0,0	1	1164	0
NC_045512.2	14690	14918	G1;p30_G1.1568	40	+	14690	14918	255,0,0	1	228	0
NC_045512.2	14690	15101	G1;p30_G1.1569	40	+	14690	15101	255,0,0	1	411	0
NC_045512.2	14695	29760	G1;p30_G1.1570	40	+	14695	29760	255,0,0	2	2145,343	0,14722
NC_045512.2	14699	29842	G1;p30_G1.1571	40	+	14699	29842	255,0,0	3	2020,47,419	0,2093,14724
NC_045512.2	14700	29648	G1;p30_G1.1572	40	+	14700	29648	255,0,0	2	2141,231	0,14717
NC_045512.2	14704	16124	G1;p30_G1.1573	40	+	14704	16124	255,0,0	1	1420	0
NC_045512.2	14715	29475	G1;p30_G1.1574	40	+	14715	29475	255,0,0	2	2127,58	0,14702
NC_045512.2	14724	14875	G1;p30_G1.1575	40	+	14724	14875	255,0,0	1	151	0
NC_045512.2	14727	29873	G1;p30_G1.1576	40	+	14727	29873	255,0,0	3	1547,493,483	0,1628,14663
NC_045512.2	14728	15440	G1;p30_G1.1577	40	+	14728	15440	255,0,0	1	712	0
NC_045512.2	14728	15742	G1;p30_G1.1578	40	+	14728	15742	255,0,0	1	1014	0
NC_045512.2	14731	29690	G1;p30_G1.1579	40	+	14731	29690	255,0,0	2	2110,273	0,14686
NC_045512.2	14739	29875	G1;p30_G1.1580	40	+	14739	29875	255,0,0	3	1764,282,458	0,1820,14678
NC_045512.2	14742	16662	G1;p30_G1.1581	40	+	14742	16662	255,0,0	1	1920	0
NC_045512.2	14744	29533	G1;p30_G1.1582	40	+	14744	29533	255,0,0	2	2097,116	0,14673
NC_045512.2	14765	29871	G1;p30_G1.1583	40	+	14765	29871	255,0,0	3	1509,486,454	0,1590,14652
NC_045512.2	14775	29648	G1;p30_G1.1584	40	+	14775	29648	255,0,0	2	2066,231	0,14642
NC_045512.2	14779	16721	G1;p30_G1.1585	40	+	14779	16721	255,0,0	1	1942	0
NC_045512.2	14793	29873	G1;p30_G1.1586	40	+	14793	29873	255,0,0	2	2027,374	0,14706
NC_045512.2	14793	29885	G1;p30_G1.1587	40	+	14793	29885	255,0,0	3	1652,289,463	0,1759,14629
NC_045512.2	14804	16551	G1;p30_G1.1588	40	+	14804	16551	255,0,0	1	1747	0
NC_045512.2	14813	16076	G1;p30_G1.1589	40	+	14813	16076	255,0,0	1	1263	0
NC_045512.2	14814	29873	G1;p30_G1.1590	40	+	14814	29873	255,0,0	2	1958,457	0,14602
NC_045512.2	14829	16755	G1;p30_G1.1591	40	+	14829	16755	255,0,0	1	1926	0
NC_045512.2	14835	15491	G1;p30_G1.1592	40	+	14835	15491	255,0,0	1	656	0
NC_045512.2	14845	29874	G1;p30_G1.1593	40	+	14845	29874	255,0,0	3	1659,289,457	0,1707,14572
NC_045512.2	14862	15446	G1;p30_G1.1594	40	+	14862	15446	255,0,0	1	584	0
NC_045512.2	14865	16721	G1;p30_G1.1595	40	+	14865	16721	255,0,0	1	1856	0
NC_045512.2	14866	29878	G1;p30_G1.1596	40	+	14866	29878	255,0,0	2	1942,478	0,14534
NC_045512.2	14871	29874	G1;p30_G1.1597	40	+	14871	29874	255,0,0	2	1971,457	0,14546
NC_045512.2	14872	29784	G1;p30_G1.1598	40	+	14872	29784	255,0,0	2	1969,367	0,14545
NC_045512.2	14879	29718	G1;p30_G1.1599	40	+	14879	29718	255,0,0	2	1962,301	0,14538
NC_045512.2	14883	15741	G1;p30_G1.1600	40	+	14883	15741	255,0,0	1	858	0
NC_045512.2	14886	16502	G1;p30_G1.1601	40	+	14886	16502	255,0,0	1	1616	0
NC_045512.2	14890	15210	G1;p30_G1.1602	40	+	14890	15210	255,0,0	1	320	0
NC_045512.2	14898	29876	G1;p30_G1.1603	40	+	14898	29876	255,0,0	3	1944,311,100	0,14519,14878
NC_045512.2	14900	29548	G1;p30_G1.1604	40	+	14900	29548	255,0,0	2	1941,131	0,14517
NC_045512.2	14901	29474	G1;p30_G1.1605	40	+	14901	29474	255,0,0	2	1940,57	0,14516
NC_045512.2	14916	29668	G1;p30_G1.1606	40	+	14916	29668	255,0,0	2	1926,251	0,14501
NC_045512.2	14920	29874	G1;p30_G1.1607	40	+	14920	29874	255,0,0	3	1356,489,457	0,1432,14497
NC_045512.2	14923	29880	G1;p30_G1.1608	40	+	14923	29880	255,0,0	2	1849,463	0,14494
NC_045512.2	14945	29878	G1;p30_G1.1609	40	+	14945	29878	255,0,0	2	1897,461	0,14472
NC_045512.2	14958	29874	G1;p30_G1.1610	40	+	14958	29874	255,0,0	2	1796,393	0,14523
NC_045512.2	14961	29475	G1;p30_G1.1611	40	+	14961	29475	255,0,0	2	1878,58	0,14456
NC_045512.2	14968	29875	G1;p30_G1.1612	40	+	14968	29875	255,0,0	3	258,863,458	0,1010,14449
NC_045512.2	14986	15793	G1;p30_G1.1613	40	+	14986	15793	255,0,0	1	807	0
NC_045512.2	14988	15851	G1;p30_G1.1614	40	+	14988	15851	255,0,0	1	863	0
NC_045512.2	14990	15538	G1;p30_G1.1615	40	+	14990	15538	255,0,0	1	548	0
NC_045512.2	14997	29872	G1;p30_G1.1616	40	+	14997	29872	255,0,0	3	1844,293,85	0,14420,14790
NC_045512.2	15000	29632	G1;p30_G1.1617	40	+	15000	29632	255,0,0	2	1842,210	0,14422
NC_045512.2	15000	29877	G1;p30_G1.1618	40	+	15000	29877	255,0,0	2	1817,379	0,14498
NC_045512.2	15001	29723	G1;p30_G1.1619	40	+	15001	29723	255,0,0	2	1840,306	0,14416
NC_045512.2	15004	29872	G1;p30_G1.1620	40	+	15004	29872	255,0,0	1	14868	0
NC_045512.2	15015	29876	G1;p30_G1.1621	40	+	15015	29876	255,0,0	3	1486,290,459	0,1537,14402
NC_045512.2	15020	29876	G1;p30_G1.1622	40	+	15020	29876	255,0,0	2	1828,486	0,14370
NC_045512.2	15021	29875	G1;p30_G1.1623	40	+	15021	29875	255,0,0	3	1253,486,458	0,1334,14396
NC_045512.2	15028	15417	G1;p30_G1.1624	40	+	15028	15417	255,0,0	1	389	0
NC_045512.2	15054	29874	G1;p30_G1.1625	40	+	15054	29874	255,0,0	2	1787,459	0,14361
NC_045512.2	15057	15671	G1;p30_G1.1626	40	+	15057	15671	255,0,0	1	614	0
NC_045512.2	15057	29544	G1;p30_G1.1627	40	+	15057	29544	255,0,0	2	1784,127	0,14360
NC_045512.2	15059	16067	G1;p30_G1.1628	40	+	15059	16067	255,0,0	1	1008	0
NC_045512.2	15064	29478	G1;p30_G1.1629	40	+	15064	29478	255,0,0	2	1777,61	0,14353
NC_045512.2	15066	29718	G1;p30_G1.1630	40	+	15066	29718	255,0,0	2	1774,301	0,14351
NC_045512.2	15072	16545	G1;p30_G1.1631	40	+	15072	16545	255,0,0	1	1473	0
NC_045512.2	15103	29874	G1;p30_G1.1632	40	+	15103	29874	255,0,0	2	1738,461	0,14310
NC_045512.2	15108	29871	G1;p30_G1.1633	40	+	15108	29871	255,0,0	2	1741,389	0,14374
NC_045512.2	15108	29875	G1;p30_G1.1634	40	+	15108	29875	255,0,0	2	1666,459	0,14308
NC_045512.2	15110	16111	G1;p30_G1.1635	40	+	15110	16111	255,0,0	1	1001	0
NC_045512.2	15115	29719	G1;p30_G1.1636	40	+	15115	29719	255,0,0	2	1727,302	0,14302
NC_045512.2	15124	29474	G1;p30_G1.1637	40	+	15124	29474	255,0,0	2	1717,57	0,14293
NC_045512.2	15130	29649	G1;p30_G1.1638	40	+	15130	29649	255,0,0	2	1709,232	0,14287
NC_045512.2	15138	15743	G1;p30_G1.1639	40	+	15138	15743	255,0,0	1	605	0
NC_045512.2	15148	29871	G1;p30_G1.1640	40	+	15148	29871	255,0,0	2	1061,452	0,14271
NC_045512.2	15150	16034	G1;p30_G1.1641	40	+	15150	16034	255,0,0	1	884	0
NC_045512.2	15153	29878	G1;p30_G1.1642	40	+	15153	29878	255,0,0	2	1699,567	0,14158
NC_045512.2	15154	16550	G1;p30_G1.1643	40	+	15154	16550	255,0,0	1	1396	0
NC_045512.2	15159	29874	G1;p30_G1.1644	40	+	15159	29874	255,0,0	3	1286,265,457	0,1417,14258
NC_045512.2	15161	16666	G1;p30_G1.1645	40	+	15161	16666	255,0,0	1	1505	0
NC_045512.2	15166	29871	G1;p30_G1.1646	40	+	15166	29871	255,0,0	2	1675,454	0,14251
NC_045512.2	15169	16417	G1;p30_G1.1647	40	+	15169	16417	255,0,0	1	1248	0
NC_045512.2	15180	15491	G1;p30_G1.1648	40	+	15180	15491	255,0,0	1	311	0
NC_045512.2	15188	29871	G1;p30_G1.1649	40	+	15188	29871	255,0,0	3	1313,289,454	0,1364,14229
NC_045512.2	15189	29635	G1;p30_G1.1650	40	+	15189	29635	255,0,0	2	1653,220	0,14226
NC_045512.2	15203	15778	G1;p30_G1.1651	40	+	15203	15778	255,0,0	1	575	0
NC_045512.2	15208	29876	G1;p30_G1.1652	40	+	15208	29876	255,0,0	2	1675,498	0,14170
NC_045512.2	15212	29871	G1;p30_G1.1653	40	+	15212	29871	255,0,0	3	1062,486,454	0,1143,14205
NC_045512.2	15213	29877	G1;p30_G1.1654	40	+	15213	29877	255,0,0	3	1079,503,460	0,1124,14204
NC_045512.2	15225	29874	G1;p30_G1.1655	40	+	15225	29874	255,0,0	2	1578,457	0,14192
NC_045512.2	15226	29575	G1;p30_G1.1656	40	+	15226	29575	255,0,0	2	1615,158	0,14191
NC_045512.2	15228	29871	G1;p30_G1.1657	40	+	15228	29871	255,0,0	3	1613,304,106	0,14189,14537
NC_045512.2	15231	29871	G1;p30_G1.1658	40	+	15231	29871	255,0,0	2	1544,454	0,14186
NC_045512.2	15246	29877	G1;p30_G1.1659	40	+	15246	29877	255,0,0	3	1726,7744,4551	0,2252,10080
NC_045512.2	15256	29622	G1;p30_G1.1660	40	+	15256	29622	255,0,0	2	1585,205	0,14161
NC_045512.2	15285	15781	G1;p30_G1.1661	40	+	15285	15781	255,0,0	1	496	0
NC_045512.2	15285	29873	G1;p30_G1.1662	40	+	15285	29873	255,0,0	3	1219,286,456	0,1270,14132
NC_045512.2	15306	29563	G1;p30_G1.1663	40	+	15306	29563	255,0,0	2	1535,146	0,14111
NC_045512.2	15306	29875	G1;p30_G1.1664	40	+	15306	29875	255,0,0	3	1196,266,458	0,1269,14111
NC_045512.2	15311	15536	G1;p30_G1.1665	40	+	15311	15536	255,0,0	1	225	0
NC_045512.2	15317	16030	G1;p30_G1.1666	40	+	15317	16030	255,0,0	1	713	0
NC_045512.2	15329	29875	G1;p30_G1.1667	40	+	15329	29875	255,0,0	2	1459,525	0,14021
NC_045512.2	15332	15794	G1;p30_G1.1668	40	+	15332	15794	255,0,0	1	462	0
NC_045512.2	15345	16592	G1;p30_G1.1669	40	+	15345	16592	255,0,0	1	1247	0
NC_045512.2	15352	29882	G1;p30_G1.1670	40	+	15352	29882	255,0,0	2	1477,457	0,14073
NC_045512.2	15357	29875	G1;p30_G1.1671	40	+	15357	29875	255,0,0	3	351,1071,457	0,413,14061
NC_045512.2	15359	29718	G1;p30_G1.1672	40	+	15359	29718	255,0,0	2	1483,301	0,14058
NC_045512.2	15368	16226	G1;p30_G1.1673	40	+	15368	16226	255,0,0	1	858	0
NC_045512.2	15369	29472	G1;p30_G1.1674	40	+	15369	29472	255,0,0	2	1472,55	0,14048
NC_045512.2	15371	29875	G1;p30_G1.1675	40	+	15371	29875	255,0,0	2	12012,405	0,14099
NC_045512.2	15385	16661	G1;p30_G1.1676	40	+	15385	16661	255,0,0	1	1276	0
NC_045512.2	15388	15709	G1;p30_G1.1677	40	+	15388	15709	255,0,0	1	321	0
NC_045512.2	15389	29877	G1;p30_G1.1678	40	+	15389	29877	255,0,0	3	885,486,460	0,966,14028
NC_045512.2	15396	29873	G1;p30_G1.1679	40	+	15396	29873	255,0,0	2	1376,468	0,14009
NC_045512.2	15397	16412	G1;p30_G1.1680	40	+	15397	16412	255,0,0	1	1015	0
NC_045512.2	15398	29652	G1;p30_G1.1681	40	+	15398	29652	255,0,0	2	1443,235	0,14019
NC_045512.2	15422	29475	G1;p30_G1.1682	40	+	15422	29475	255,0,0	2	1419,58	0,13995
NC_045512.2	15438	29871	G1;p30_G1.1683	40	+	15438	29871	255,0,0	3	1066,286,454	0,1117,13979
NC_045512.2	15441	29871	G1;p30_G1.1684	40	+	15441	29871	255,0,0	2	1400,454	0,13976
NC_045512.2	15443	16506	G1;p30_G1.1685	40	+	15443	16506	255,0,0	1	1063	0
NC_045512.2	15453	16213	G1;p30_G1.1686	40	+	15453	16213	255,0,0	1	760	0
NC_045512.2	15465	29558	G1;p30_G1.1687	40	+	15465	29558	255,0,0	2	1376,141	0,13952
NC_045512.2	15469	16813	G1;p30_G1.1688	40	+	15469	16813	255,0,0	1	1344	0
NC_045512.2	15482	16034	G1;p30_G1.1689	40	+	15482	16034	255,0,0	1	552	0
NC_045512.2	15496	29876	G1;p30_G1.1690	40	+	15496	29876	255,0,0	2	1287,459	0,13921
NC_045512.2	15501	29544	G1;p30_G1.1691	40	+	15501	29544	255,0,0	2	1340,127	0,13916
NC_045512.2	15509	29874	G1;p30_G1.1692	40	+	15509	29874	255,0,0	2	1332,457	0,13908
NC_045512.2	15510	29874	G1;p30_G1.1693	40	+	15510	29874	255,0,0	2	1164,52	0,14312
NC_045512.2	15526	29871	G1;p30_G1.1694	40	+	15526	29871	255,0,0	3	976,280,454	0,1035,13891
NC_045512.2	15534	29654	G1;p30_G1.1695	40	+	15534	29654	255,0,0	2	1307,237	0,13883
NC_045512.2	15543	16080	G1;p30_G1.1696	40	+	15543	16080	255,0,0	1	537	0
NC_045512.2	15567	29875	G1;p30_G1.1697	40	+	15567	29875	255,0,0	3	844,279,377	0,973,13931
NC_045512.2	15580	29718	G1;p30_G1.1698	40	+	15580	29718	255,0,0	2	1261,301	0,13837
NC_045512.2	15580	29874	G1;p30_G1.1699	40	+	15580	29874	255,0,0	3	694,487,457	0,775,13837
NC_045512.2	15591	29876	G1;p30_G1.1700	40	+	15591	29876	255,0,0	2	1249,459	0,13826
NC_045512.2	15601	29645	G1;p30_G1.1701	40	+	15601	29645	255,0,0	2	1240,228	0,13816
NC_045512.2	15607	16723	G1;p30_G1.1702	40	+	15607	16723	255,0,0	1	1116	0
NC_045512.2	15607	29875	G1;p30_G1.1703	40	+	15607	29875	255,0,0	2	1165,471	0,13797
NC_045512.2	15625	29876	G1;p30_G1.1704	40	+	15625	29876	255,0,0	3	813,191,459	0,1025,13792
NC_045512.2	15633	29717	G1;p30_G1.1705	40	+	15633	29717	255,0,0	2	1207,300	0,13784
NC_045512.2	15642	29527	G1;p30_G1.1706	40	+	15642	29527	255,0,0	2	1198,110	0,13775
NC_045512.2	15646	16030	G1;p30_G1.1707	40	+	15646	16030	255,0,0	1	384	0
NC_045512.2	15651	29475	G1;p30_G1.1708	40	+	15651	29475	255,0,0	2	1190,58	0,13766
NC_045512.2	15655	29878	G1;p30_G1.1709	40	+	15655	29878	255,0,0	2	1174,457	0,13766
NC_045512.2	15673	29871	G1;p30_G1.1710	40	+	15673	29871	255,0,0	3	619,504,454	0,664,13744
NC_045512.2	15673	29878	G1;p30_G1.1711	40	+	15673	29878	255,0,0	2	1168,461	0,13744
NC_045512.2	15675	29558	G1;p30_G1.1712	40	+	15675	29558	255,0,0	2	1166,141	0,13742
NC_045512.2	15676	16287	G1;p30_G1.1713	40	+	15676	16287	255,0,0	1	611	0
NC_045512.2	15692	16633	G1;p30_G1.1714	40	+	15692	16633	255,0,0	1	941	0
NC_045512.2	15700	16071	G1;p30_G1.1715	40	+	15700	16071	255,0,0	1	371	0
NC_045512.2	15704	29877	G1;p30_G1.1716	40	+	15704	29877	255,0,0	3	1068,205,217	0,13713,13956
NC_045512.2	15716	29784	G1;p30_G1.1717	40	+	15716	29784	255,0,0	2	1125,367	0,13701
NC_045512.2	15725	29718	G1;p30_G1.1718	40	+	15725	29718	255,0,0	2	1116,301	0,13692
NC_045512.2	15740	29874	G1;p30_G1.1719	40	+	15740	29874	255,0,0	2	1101,581	0,13553
NC_045512.2	15748	29474	G1;p30_G1.1720	40	+	15748	29474	255,0,0	2	1091,57	0,13669
NC_045512.2	15752	29883	G1;p30_G1.1721	40	+	15752	29883	255,0,0	3	1047,1447,66	0,12471,14065
NC_045512.2	15760	29878	G1;p30_G1.1722	40	+	15760	29878	255,0,0	2	1128,453	0,13665
NC_045512.2	15768	29654	G1;p30_G1.1723	40	+	15768	29654	255,0,0	2	1074,237	0,13649
NC_045512.2	15775	16633	G1;p30_G1.1724	40	+	15775	16633	255,0,0	1	858	0
NC_045512.2	15775	29871	G1;p30_G1.1725	40	+	15775	29871	255,0,0	3	726,291,454	0,776,13642
NC_045512.2	15775	29876	G1;p30_G1.1726	40	+	15775	29876	255,0,0	3	499,487,459	0,580,13642
NC_045512.2	15776	29871	G1;p30_G1.1727	40	+	15776	29871	255,0,0	2	1065,454	0,13641
NC_045512.2	15778	16579	G1;p30_G1.1728	40	+	15778	16579	255,0,0	1	801	0
NC_045512.2	15789	29876	G1;p30_G1.1729	40	+	15789	29876	255,0,0	2	989,456	0,13631
NC_045512.2	15825	29877	G1;p30_G1.1730	40	+	15825	29877	255,0,0	3	470,503,460	0,514,13592
NC_045512.2	15830	16015	G1;p30_G1.1731	40	+	15830	16015	255,0,0	1	185	0
NC_045512.2	15830	16069	G1;p30_G1.1732	40	+	15830	16069	255,0,0	1	239	0
NC_045512.2	15839	29871	G1;p30_G1.1733	40	+	15839	29871	255,0,0	3	604,291,454	0,711,13578
NC_045512.2	15848	29876	G1;p30_G1.1734	40	+	15848	29876	255,0,0	3	993,312,100	0,13569,13928
NC_045512.2	15856	29874	G1;p30_G1.1735	40	+	15856	29874	255,0,0	3	645,289,457	0,696,13561
NC_045512.2	15857	29473	G1;p30_G1.1736	40	+	15857	29473	255,0,0	2	984,56	0,13560
NC_045512.2	15857	29873	G1;p30_G1.1737	40	+	15857	29873	255,0,0	3	985,292,83	0,13560,13933
NC_045512.2	15857	29876	G1;p30_G1.1738	40	+	15857	29876	255,0,0	3	417,485,459	0,498,13560
NC_045512.2	15869	29781	G1;p30_G1.1739	40	+	15869	29781	255,0,0	2	972,364	0,13548
NC_045512.2	15879	29871	G1;p30_G1.1740	40	+	15879	29871	255,0,0	3	672,243,454	0,720,13538
NC_045512.2	15880	29557	G1;p30_G1.1741	40	+	15880	29557	255,0,0	2	961,140	0,13537
NC_045512.2	15886	29623	G1;p30_G1.1742	40	+	15886	29623	255,0,0	2	955,206	0,13531
NC_045512.2	15889	16079	G1;p30_G1.1743	40	+	15889	16079	255,0,0	1	190	0
NC_045512.2	15900	29873	G1;p30_G1.1744	40	+	15900	29873	255,0,0	2	930,386	0,13587
NC_045512.2	15912	29874	G1;p30_G1.1745	40	+	15912	29874	255,0,0	2	908,375	0,13587
NC_045512.2	15926	29870	G1;p30_G1.1746	40	+	15926	29870	255,0,0	2	879,453	0,13491
NC_045512.2	15945	29618	G1;p30_G1.1747	40	+	15945	29618	255,0,0	2	895,201	0,13472
NC_045512.2	15954	29450	G1;p30_G1.1748	40	+	15954	29450	255,0,0	2	887,33	0,13463
NC_045512.2	15956	29718	G1;p30_G1.1749	40	+	15956	29718	255,0,0	2	886,301	0,13461
NC_045512.2	15960	29871	G1;p30_G1.1750	40	+	15960	29871	255,0,0	3	314,487,454	0,395,13457
NC_045512.2	15966	29874	G1;p30_G1.1751	40	+	15966	29874	255,0,0	3	585,244,457	0,631,13451
NC_045512.2	15968	16476	G1;p30_G1.1752	40	+	15968	16476	255,0,0	1	508	0
NC_045512.2	15968	29879	G1;p30_G1.1753	40	+	15968	29879	255,0,0	2	786,398	0,13513
NC_045512.2	15998	29875	G1;p30_G1.1754	40	+	15998	29875	255,0,0	3	842,197,458	0,8908,13419
NC_045512.2	16001	29475	G1;p30_G1.1755	40	+	16001	29475	255,0,0	2	840,58	0,13416
NC_045512.2	16019	29876	G1;p30_G1.1756	40	+	16019	29876	255,0,0	2	871,460	0,13397
NC_045512.2	16046	29876	G1;p30_G1.1757	40	+	16046	29876	255,0,0	3	457,277,459	0,519,13371
NC_045512.2	16047	29874	G1;p30_G1.1758	40	+	16047	29874	255,0,0	3	454,289,457	0,505,13370
NC_045512.2	16047	29877	G1;p30_G1.1759	40	+	16047	29877	255,0,0	2	793,460	0,13370
NC_045512.2	16093	29472	G1;p30_G1.1760	40	+	16093	29472	255,0,0	2	749,55	0,13324
NC_045512.2	16109	29558	G1;p30_G1.1761	40	+	16109	29558	255,0,0	2	732,141	0,13308
NC_045512.2	16114	29649	G1;p30_G1.1762	40	+	16114	29649	255,0,0	2	728,232	0,13303
NC_045512.2	16114	29873	G1;p30_G1.1763	40	+	16114	29873	255,0,0	2	660,470	0,13289
NC_045512.2	16133	29874	G1;p30_G1.1764	40	+	16133	29874	255,0,0	3	141,486,457	0,222,13284
NC_045512.2	16136	29872	G1;p30_G1.1765	40	+	16136	29872	255,0,0	3	321,287,455	0,418,13281
NC_045512.2	16144	16666	G1;p30_G1.1766	40	+	16144	16666	255,0,0	1	522	0
NC_045512.2	16151	29875	G1;p30_G1.1767	40	+	16151	29875	255,0,0	3	353,286,458	0,404,13266
NC_045512.2	16151	29876	G1;p30_G1.1768	40	+	16151	29876	255,0,0	2	637,526	0,13199
NC_045512.2	16164	16550	G1;p30_G1.1769	40	+	16164	16550	255,0,0	1	386	0
NC_045512.2	16166	29871	G1;p30_G1.1770	40	+	16166	29871	255,0,0	3	126,504,454	0,171,13251
NC_045512.2	16190	29645	G1;p30_G1.1771	40	+	16190	29645	255,0,0	2	652,228	0,13227
NC_045512.2	16197	29871	G1;p30_G1.1772	40	+	16197	29871	255,0,0	3	307,287,454	0,358,13220
NC_045512.2	16201	29479	G1;p30_G1.1773	40	+	16201	29479	255,0,0	2	641,62	0,13216
NC_045512.2	16201	29871	G1;p30_G1.1774	40	+	16201	29871	255,0,0	3	304,264,454	0,376,13216
NC_045512.2	16203	29874	G1;p30_G1.1775	40	+	16203	29874	255,0,0	2	569,457	0,13214
NC_045512.2	16230	29876	G1;p30_G1.1776	40	+	16230	29876	255,0,0	2	617,583	0,13063
NC_045512.2	16245	29718	G1;p30_G1.1777	40	+	16245	29718	255,0,0	2	596,301	0,13172
NC_045512.2	16265	29873	G1;p30_G1.1778	40	+	16265	29873	255,0,0	2	541,451	0,13157
NC_045512.2	16266	29874	G1;p30_G1.1779	40	+	16266	29874	255,0,0	2	560,457	0,13151
NC_045512.2	16273	16543	G1;p30_G1.1780	40	+	16273	16543	255,0,0	1	270	0
NC_045512.2	16274	16643	G1;p30_G1.1781	40	+	16274	16643	255,0,0	1	369	0
NC_045512.2	16278	29879	G1;p30_G1.1782	40	+	16278	29879	255,0,0	2	494,462	0,13139
NC_045512.2	16282	29558	G1;p30_G1.1783	40	+	16282	29558	255,0,0	2	559,141	0,13135
NC_045512.2	16283	29877	G1;p30_G1.1784	40	+	16283	29877	255,0,0	3	558,293,85	0,13134,13509
NC_045512.2	16304	29873	G1;p30_G1.1785	40	+	16304	29873	255,0,0	3	121,72,453	0,468,13116
NC_045512.2	16306	29876	G1;p30_G1.1786	40	+	16306	29876	255,0,0	2	492,460	0,13110
NC_045512.2	16312	29873	G1;p30_G1.1787	40	+	16312	29873	255,0,0	2	550,510	0,13051
NC_045512.2	16317	29875	G1;p30_G1.1788	40	+	16317	29875	255,0,0	2	524,512	0,13046
NC_045512.2	16340	29872	G1;p30_G1.1789	40	+	16340	29872	255,0,0	2	464,455	0,13077
NC_045512.2	16342	29871	G1;p30_G1.1790	40	+	16342	29871	255,0,0	3	162,286,454	0,213,13075
NC_045512.2	16349	16497	G1;p30_G1.1791	40	+	16349	16497	255,0,0	1	148	0
NC_045512.2	16365	29871	G1;p30_G1.1792	40	+	16365	29871	255,0,0	2	476,454	0,13052
NC_045512.2	16369	29876	G1;p30_G1.1793	40	+	16369	29876	255,0,0	2	12081,1021	0,12486
NC_045512.2	16393	29876	G1;p30_G1.1794	40	+	16393	29876	255,0,0	2	449,513	0,12970
NC_045512.2	16394	29871	G1;p30_G1.1795	40	+	16394	29871	255,0,0	2	427,455	0,13022
NC_045512.2	16399	29718	G1;p30_G1.1796	40	+	16399	29718	255,0,0	2	442,301	0,13018
NC_045512.2	16406	29871	G1;p30_G1.1797	40	+	16406	29871	255,0,0	2	377,454	0,13011
NC_045512.2	16407	29874	G1;p30_G1.1798	40	+	16407	29874	255,0,0	2	286,452	0,13015
NC_045512.2	16410	29877	G1;p30_G1.1799	40	+	16410	29877	255,0,0	2	425,47	0,13420
NC_045512.2	16413	29517	G1;p30_G1.1800	40	+	16413	29517	255,0,0	2	429,100	0,13004
NC_045512.2	16434	29877	G1;p30_G1.1801	40	+	16434	29877	255,0,0	3	67,289,460	0,118,12983
NC_045512.2	16446	16592	G1;p30_G1.1802	40	+	16446	16592	255,0,0	1	146	0
NC_045512.2	16446	29877	G1;p30_G1.1803	40	+	16446	29877	255,0,0	2	331,205	0,13226
NC_045512.2	16457	29874	G1;p30_G1.1804	40	+	16457	29874	255,0,0	2	3744,408	0,13009
NC_045512.2	16461	29871	G1;p30_G1.1805	40	+	16461	29871	255,0,0	2	336,400	0,13010
NC_045512.2	16463	29872	G1;p30_G1.1806	40	+	16463	29872	255,0,0	3	378,292,84	0,12954,13325
NC_045512.2	16478	29623	G1;p30_G1.1807	40	+	16478	29623	255,0,0	2	363,206	0,12939
NC_045512.2	16479	29492	G1;p30_G1.1808	40	+	16479	29492	255,0,0	2	362,75	0,12938
NC_045512.2	16483	16755	G1;p30_G1.1809	40	+	16483	16755	255,0,0	1	272	0
NC_045512.2	16483	29871	G1;p30_G1.1810	40	+	16483	29871	255,0,0	3	27,203,405	0,66,12983
NC_045512.2	16568	29655	G1;p30_G1.1811	40	+	16568	29655	255,0,0	2	274,238	0,12849
NC_045512.2	16568	29832	G1;p30_G1.1812	40	+	16568	29832	255,0,0	2	258,412	0,12852
NC_045512.2	16586	29871	G1;p30_G1.1813	40	+	16586	29871	255,0,0	2	172,454	0,12831
NC_045512.2	16589	29560	G1;p30_G1.1814	40	+	16589	29560	255,0,0	2	253,143	0,12828
NC_045512.2	16589	29871	G1;p30_G1.1815	40	+	16589	29871	255,0,0	2	252,508	0,12774
NC_045512.2	16597	29879	G1;p30_G1.1816	40	+	16597	29879	255,0,0	2	221,381	0,12901
NC_045512.2	16598	29873	G1;p30_G1.1817	40	+	16598	29873	255,0,0	2	185,456	0,12819
NC_045512.2	16624	29875	G1;p30_G1.1818	40	+	16624	29875	255,0,0	3	215,311,101	0,12793,13150
NC_045512.2	16638	29871	G1;p30_G1.1819	40	+	16638	29871	255,0,0	2	150,521	0,12712
NC_045512.2	16640	29450	G1;p30_G1.1820	40	+	16640	29450	255,0,0	2	202,33	0,12777
NC_045512.2	16640	29844	G1;p30_G1.1821	40	+	16640	29844	255,0,0	3	201,310,70	0,12777,13134
NC_045512.2	16648	29874	G1;p30_G1.1822	40	+	16648	29874	255,0,0	2	192,583	0,12643
NC_045512.2	16671	29517	G1;p30_G1.1823	40	+	16671	29517	255,0,0	2	171,100	0,12746
NC_045512.2	16671	29876	G1;p30_G1.1824	40	+	16671	29876	255,0,0	2	112,459	0,12746
NC_045512.2	16684	29871	G1;p30_G1.1825	40	+	16684	29871	255,0,0	3	157,291,81	0,12736,13106
NC_045512.2	16709	29880	G1;p30_G1.1826	40	+	16709	29880	255,0,0	2	132,463	0,12708
NC_045512.2	16733	29871	G1;p30_G1.1827	40	+	16733	29871	255,0,0	2	42,450	0,12688
NC_045512.2	16733	29877	G1;p30_G1.1828	40	+	16733	29877	255,0,0	1	13144	0
NC_045512.2	16758	29652	G1;p30_G1.1829	40	+	16758	29652	255,0,0	2	83,235	0,12659
NC_045512.2	16767	29876	G1;p30_G1.1830	40	+	16767	29876	255,0,0	2	72,544	0,12565
NC_045512.2	16769	29877	G1;p30_G1.1831	40	+	16769	29877	255,0,0	2	73,460	0,12648
NC_045512.2	16783	29558	G1;p30_G1.1832	40	+	16783	29558	255,0,0	2	58,141	0,12634
NC_045512.2	16976	17809	G1;p30_G1.1833	40	+	16976	17809	255,0,0	1	833	0
NC_045512.2	17354	29878	G1;p30_G1.1834	40	+	17354	29878	255,0,0	1	12524	0
NC_045512.2	17533	29875	G1;p30_G1.1835	40	+	17533	29875	255,0,0	3	2941,4918,2177	0,4818,10165
NC_045512.2	17740	29877	G1;p30_G1.1836	40	+	17740	29877	255,0,0	2	6971,1650	0,10487
NC_045512.2	17814	29875	G1;p30_G1.1837	40	+	17814	29875	255,0,0	2	8864,472	0,11589
NC_045512.2	17909	26460	G1;p30_G1.1838	40	+	17909	26460	255,0,0	1	8551	0
NC_045512.2	18618	29877	G1;p30_G1.1839	40	+	18618	29877	255,0,0	2	9118,454	0,10805
NC_045512.2	18754	29875	G1;p30_G1.1840	40	+	18754	29875	255,0,0	1	11121	0
NC_045512.2	18845	20227	G1;p30_G1.1841	40	+	18845	20227	255,0,0	1	1382	0
NC_045512.2	18998	29874	G1;p30_G1.1842	40	+	18998	29874	255,0,0	1	10876	0
NC_045512.2	19377	29874	G1;p30_G1.1843	40	+	19377	29874	255,0,0	1	10497	0
NC_045512.2	19599	29873	G1;p30_G1.1844	40	+	19599	29873	255,0,0	2	5401,2556	0,7718
NC_045512.2	19616	29874	G1;p30_G1.1845	40	+	19616	29874	255,0,0	1	10258	0
NC_045512.2	19653	27121	G1;p30_G1.1846	40	+	19653	27121	255,0,0	1	7468	0
NC_045512.2	19827	29875	G1;p30_G1.1847	40	+	19827	29875	255,0,0	1	10048	0
NC_045512.2	20014	22863	G1;p30_G1.1848	40	+	20014	22863	255,0,0	1	2849	0
NC_045512.2	20445	29876	G1;p30_G1.1849	40	+	20445	29876	255,0,0	2	3936,5152	0,4279
NC_045512.2	20505	21317	G1;p30_G1.1850	40	+	20505	21317	255,0,0	1	812	0
NC_045512.2	20977	21685	G1;p30_G1.1851	40	+	20977	21685	255,0,0	1	708	0
NC_045512.2	21052	29873	G1;p30_G1.1852	40	+	21052	29873	255,0,0	2	5841,653	0,8168
NC_045512.2	21126	29871	G1;p30_G1.1853	40	+	21126	29871	255,0,0	1	8745	0
NC_045512.2	21487	29874	G1;p30_G1.1854	40	+	21487	29874	255,0,0	1	8387	0
NC_045512.2	21551	22310	G1;p30_G1.1855	40	+	21551	22310	255,0,0	1	759	0
NC_045512.2	21551	22382	G1;p30_G1.1856	40	+	21551	22382	255,0,0	1	831	0
NC_045512.2	21551	23402	G1;p30_G1.1857	40	+	21551	23402	255,0,0	1	1851	0
NC_045512.2	21551	23836	G1;p30_G1.1858	40	+	21551	23836	255,0,0	1	2285	0
NC_045512.2	21551	24105	G1;p30_G1.1859	40	+	21551	24105	255,0,0	1	2554	0
NC_045512.2	21551	24317	G1;p30_G1.1860	40	+	21551	24317	255,0,0	1	2766	0
NC_045512.2	21551	24782	G1;p30_G1.1861	40	+	21551	24782	255,0,0	1	3231	0
NC_045512.2	21551	24886	G1;p30_G1.1862	40	+	21551	24886	255,0,0	1	3335	0
NC_045512.2	21551	25216	G1;p30_G1.1863	40	+	21551	25216	255,0,0	1	3665	0
NC_045512.2	21551	25370	G1;p30_G1.1864	40	+	21551	25370	255,0,0	1	3819	0
NC_045512.2	21551	25456	G1;p30_G1.1865	40	+	21551	25456	255,0,0	1	3905	0
NC_045512.2	21551	26171	G1;p30_G1.1866	40	+	21551	26171	255,0,0	1	4620	0
NC_045512.2	21551	27269	G1;p30_G1.1867	40	+	21551	27269	255,0,0	1	5718	0
NC_045512.2	21551	29837	G1;p30_G1.1868	40	+	21551	29837	255,0,0	1	8286	0
NC_045512.2	21551	29873	G1;p30_G1.1869	40	+	21551	29873	255,0,0	2	1601,634	0,7688
NC_045512.2	21551	29874	G1;p30_G1.1870	40	+	21551	29874	255,0,0	2	561,730	0,7593
NC_045512.2	21551	29877	G1;p30_G1.1871	40	+	21551	29877	255,0,0	3	2810,3377,635	0,3316,7691
NC_045512.2	21551	29877	G1;p30_G1.1872	40	+	21551	29877	255,0,0	1	8326	0
NC_045512.2	21552	23772	G1;p30_G1.1873	40	+	21552	23772	255,0,0	1	2220	0
NC_045512.2	21552	24742	G1;p30_G1.1874	40	+	21552	24742	255,0,0	1	3190	0
NC_045512.2	21553	22504	G1;p30_G1.1875	40	+	21553	22504	255,0,0	1	951	0
NC_045512.2	21553	25329	G1;p30_G1.1876	40	+	21553	25329	255,0,0	1	3776	0
NC_045512.2	21553	26929	G1;p30_G1.1877	40	+	21553	26929	255,0,0	1	5376	0
NC_045512.2	21553	29873	G1;p30_G1.1878	40	+	21553	29873	255,0,0	2	5843,2185	0,6135
NC_045512.2	21557	29876	G1;p30_G1.1879	40	+	21557	29876	255,0,0	2	889,730	0,7589
NC_045512.2	21657	29878	G1;p30_G1.1880	40	+	21657	29878	255,0,0	1	8221	0
NC_045512.2	21688	29871	G1;p30_G1.1881	40	+	21688	29871	255,0,0	1	8183	0
NC_045512.2	21788	29880	G1;p30_G1.1882	40	+	21788	29880	255,0,0	3	1748,643,5604	0,1793,2488
NC_045512.2	21820	29871	G1;p30_G1.1883	40	+	21820	29871	255,0,0	1	8051	0
NC_045512.2	21921	22440	G1;p30_G1.1884	40	+	21921	22440	255,0,0	1	519	0
NC_045512.2	21933	29876	G1;p30_G1.1885	40	+	21933	29876	255,0,0	1	7943	0
NC_045512.2	21960	25601	G1;p30_G1.1886	40	+	21960	25601	255,0,0	1	3641	0
NC_045512.2	22202	27147	G1;p30_G1.1887	40	+	22202	27147	255,0,0	1	4945	0
NC_045512.2	22256	22814	G1;p30_G1.1888	40	+	22256	22814	255,0,0	1	558	0
NC_045512.2	22260	29876	G1;p30_G1.1889	40	+	22260	29876	255,0,0	1	7616	0
NC_045512.2	22301	29876	G1;p30_G1.1890	40	+	22301	29876	255,0,0	1	7575	0
NC_045512.2	22489	24105	G1;p30_G1.1891	40	+	22489	24105	255,0,0	1	1616	0
NC_045512.2	22542	23394	G1;p30_G1.1892	40	+	22542	23394	255,0,0	1	852	0
NC_045512.2	22597	24469	G1;p30_G1.1893	40	+	22597	24469	255,0,0	1	1872	0
NC_045512.2	22692	29876	G1;p30_G1.1894	40	+	22692	29876	255,0,0	3	1645,2865,1669	0,2476,5515
NC_045512.2	22693	24404	G1;p30_G1.1895	40	+	22693	24404	255,0,0	1	1711	0
NC_045512.2	22732	25037	G1;p30_G1.1896	40	+	22732	25037	255,0,0	1	2305	0
NC_045512.2	22824	23629	G1;p30_G1.1897	40	+	22824	23629	255,0,0	1	805	0
NC_045512.2	22843	27677	G1;p30_G1.1898	40	+	22843	27677	255,0,0	1	4834	0
NC_045512.2	22860	24405	G1;p30_G1.1899	40	+	22860	24405	255,0,0	1	1545	0
NC_045512.2	22937	29877	G1;p30_G1.1900	40	+	22937	29877	255,0,0	1	6940	0
NC_045512.2	22979	27113	G1;p30_G1.1901	40	+	22979	27113	255,0,0	1	4134	0
NC_045512.2	23083	29874	G1;p30_G1.1902	40	+	23083	29874	255,0,0	2	3691,3043	0,3748
NC_045512.2	23136	26245	G1;p30_G1.1903	40	+	23136	26245	255,0,0	1	3109	0
NC_045512.2	23155	29881	G1;p30_G1.1904	40	+	23155	29881	255,0,0	1	6726	0
NC_045512.2	23165	24302	G1;p30_G1.1905	40	+	23165	24302	255,0,0	1	1137	0
NC_045512.2	23191	29874	G1;p30_G1.1906	40	+	23191	29874	255,0,0	1	6683	0
NC_045512.2	23230	29879	G1;p30_G1.1907	40	+	23230	29879	255,0,0	1	6649	0
NC_045512.2	23240	24411	G1;p30_G1.1908	40	+	23240	24411	255,0,0	1	1171	0
NC_045512.2	23280	25594	G1;p30_G1.1909	40	+	23280	25594	255,0,0	1	2314	0
NC_045512.2	23362	24698	G1;p30_G1.1910	40	+	23362	24698	255,0,0	1	1336	0
NC_045512.2	23430	29875	G1;p30_G1.1911	40	+	23430	29875	255,0,0	2	3347,3057	0,3388
NC_045512.2	23442	24411	G1;p30_G1.1912	40	+	23442	24411	255,0,0	1	969	0
NC_045512.2	23451	23776	G1;p30_G1.1913	40	+	23451	23776	255,0,0	1	325	0
NC_045512.2	23451	29265	G1;p30_G1.1914	40	+	23451	29265	255,0,0	1	5814	0
NC_045512.2	23487	29875	G1;p30_G1.1915	40	+	23487	29875	255,0,0	1	6388	0
NC_045512.2	23493	26158	G1;p30_G1.1916	40	+	23493	26158	255,0,0	1	2665	0
NC_045512.2	23502	24292	G1;p30_G1.1917	40	+	23502	24292	255,0,0	1	790	0
NC_045512.2	23539	24370	G1;p30_G1.1918	40	+	23539	24370	255,0,0	1	831	0
NC_045512.2	23559	25604	G1;p30_G1.1919	40	+	23559	25604	255,0,0	1	2045	0
NC_045512.2	23579	28057	G1;p30_G1.1920	40	+	23579	28057	255,0,0	1	4478	0
NC_045512.2	23602	24021	G1;p30_G1.1921	40	+	23602	24021	255,0,0	1	419	0
NC_045512.2	23640	24294	G1;p30_G1.1922	40	+	23640	24294	255,0,0	1	654	0
NC_045512.2	23658	24425	G1;p30_G1.1923	40	+	23658	24425	255,0,0	1	767	0
NC_045512.2	23692	27345	G1;p30_G1.1924	40	+	23692	27345	255,0,0	1	3653	0
NC_045512.2	23719	25455	G1;p30_G1.1925	40	+	23719	25455	255,0,0	1	1736	0
NC_045512.2	23723	25596	G1;p30_G1.1926	40	+	23723	25596	255,0,0	1	1873	0
NC_045512.2	23731	29317	G1;p30_G1.1927	40	+	23731	29317	255,0,0	1	5586	0
NC_045512.2	23741	25148	G1;p30_G1.1928	40	+	23741	25148	255,0,0	1	1407	0
NC_045512.2	23741	28288	G1;p30_G1.1929	40	+	23741	28288	255,0,0	1	4547	0
NC_045512.2	23804	24880	G1;p30_G1.1930	40	+	23804	24880	255,0,0	1	1076	0
NC_045512.2	23821	24684	G1;p30_G1.1931	40	+	23821	24684	255,0,0	1	863	0
NC_045512.2	23822	29876	G1;p30_G1.1932	40	+	23822	29876	255,0,0	1	6054	0
NC_045512.2	23823	24305	G1;p30_G1.1933	40	+	23823	24305	255,0,0	1	482	0
NC_045512.2	23830	25788	G1;p30_G1.1934	40	+	23830	25788	255,0,0	1	1958	0
NC_045512.2	23839	24351	G1;p30_G1.1935	40	+	23839	24351	255,0,0	1	512	0
NC_045512.2	23857	26530	G1;p30_G1.1936	40	+	23857	26530	255,0,0	1	2673	0
NC_045512.2	23860	26171	G1;p30_G1.1937	40	+	23860	26171	255,0,0	1	2311	0
NC_045512.2	23862	28632	G1;p30_G1.1938	40	+	23862	28632	255,0,0	1	4770	0
NC_045512.2	23894	24435	G1;p30_G1.1939	40	+	23894	24435	255,0,0	1	541	0
NC_045512.2	23924	27956	G1;p30_G1.1940	40	+	23924	27956	255,0,0	1	4032	0
NC_045512.2	23940	25105	G1;p30_G1.1941	40	+	23940	25105	255,0,0	1	1165	0
NC_045512.2	23940	26129	G1;p30_G1.1942	40	+	23940	26129	255,0,0	1	2189	0
NC_045512.2	23973	27634	G1;p30_G1.1943	40	+	23973	27634	255,0,0	1	3661	0
NC_045512.2	23975	26731	G1;p30_G1.1944	40	+	23975	26731	255,0,0	1	2756	0
NC_045512.2	23978	25922	G1;p30_G1.1945	40	+	23978	25922	255,0,0	1	1944	0
NC_045512.2	23991	24371	G1;p30_G1.1946	40	+	23991	24371	255,0,0	1	380	0
NC_045512.2	24045	24426	G1;p30_G1.1947	40	+	24045	24426	255,0,0	1	381	0
NC_045512.2	24079	27266	G1;p30_G1.1948	40	+	24079	27266	255,0,0	1	3187	0
NC_045512.2	24110	29874	G1;p30_G1.1949	40	+	24110	29874	255,0,0	1	5764	0
NC_045512.2	24140	24370	G1;p30_G1.1950	40	+	24140	24370	255,0,0	1	230	0
NC_045512.2	24170	29142	G1;p30_G1.1951	40	+	24170	29142	255,0,0	1	4972	0
NC_045512.2	24223	25618	G1;p30_G1.1952	40	+	24223	25618	255,0,0	1	1395	0
NC_045512.2	24225	24587	G1;p30_G1.1953	40	+	24225	24587	255,0,0	1	362	0
NC_045512.2	24297	28885	G1;p30_G1.1954	40	+	24297	28885	255,0,0	1	4588	0
NC_045512.2	24321	29873	G1;p30_G1.1955	40	+	24321	29873	255,0,0	2	2463,3035	0,2517
NC_045512.2	24337	25037	G1;p30_G1.1956	40	+	24337	25037	255,0,0	1	700	0
NC_045512.2	24385	24587	G1;p30_G1.1957	40	+	24385	24587	255,0,0	1	202	0
NC_045512.2	24387	25475	G1;p30_G1.1958	40	+	24387	25475	255,0,0	1	1088	0
NC_045512.2	24388	29874	G1;p30_G1.1959	40	+	24388	29874	255,0,0	2	2391,3054	0,2432
NC_045512.2	24391	25620	G1;p30_G1.1960	40	+	24391	25620	255,0,0	1	1229	0
NC_045512.2	24407	29782	G1;p30_G1.1961	40	+	24407	29782	255,0,0	1	5375	0
NC_045512.2	24420	26274	G1;p30_G1.1962	40	+	24420	26274	255,0,0	1	1854	0
NC_045512.2	24429	25092	G1;p30_G1.1963	40	+	24429	25092	255,0,0	1	663	0
NC_045512.2	24436	24819	G1;p30_G1.1964	40	+	24436	24819	255,0,0	1	383	0
NC_045512.2	24453	29876	G1;p30_G1.1965	40	+	24453	29876	255,0,0	2	5274,86	0,5337
NC_045512.2	24461	29875	G1;p30_G1.1966	40	+	24461	29875	255,0,0	1	5414	0
NC_045512.2	24503	24909	G1;p30_G1.1967	40	+	24503	24909	255,0,0	1	406	0
NC_045512.2	24519	29875	G1;p30_G1.1968	40	+	24519	29875	255,0,0	1	5356	0
NC_045512.2	24548	29301	G1;p30_G1.1969	40	+	24548	29301	255,0,0	1	4753	0
NC_045512.2	24553	29876	G1;p30_G1.1970	40	+	24553	29876	255,0,0	2	2226,3056	0,2267
NC_045512.2	24601	25966	G1;p30_G1.1971	40	+	24601	25966	255,0,0	1	1365	0
NC_045512.2	24617	29876	G1;p30_G1.1972	40	+	24617	29876	255,0,0	1	5259	0
NC_045512.2	24660	29883	G1;p30_G1.1973	40	+	24660	29883	255,0,0	1	5223	0
NC_045512.2	24675	26597	G1;p30_G1.1974	40	+	24675	26597	255,0,0	1	1922	0
NC_045512.2	24676	28286	G1;p30_G1.1975	40	+	24676	28286	255,0,0	1	3610	0
NC_045512.2	24685	25200	G1;p30_G1.1976	40	+	24685	25200	255,0,0	1	515	0
NC_045512.2	24701	25584	G1;p30_G1.1977	40	+	24701	25584	255,0,0	1	883	0
NC_045512.2	24750	29876	G1;p30_G1.1978	40	+	24750	29876	255,0,0	1	5126	0
NC_045512.2	24776	28882	G1;p30_G1.1979	40	+	24776	28882	255,0,0	1	4106	0
NC_045512.2	24833	25766	G1;p30_G1.1980	40	+	24833	25766	255,0,0	1	933	0
NC_045512.2	24852	25089	G1;p30_G1.1981	40	+	24852	25089	255,0,0	1	237	0
NC_045512.2	24876	29874	G1;p30_G1.1982	40	+	24876	29874	255,0,0	2	1898,3051	0,1947
NC_045512.2	24879	28861	G1;p30_G1.1983	40	+	24879	28861	255,0,0	1	3982	0
NC_045512.2	24894	29873	G1;p30_G1.1984	40	+	24894	29873	255,0,0	2	2492,401	0,4578
NC_045512.2	24902	29060	G1;p30_G1.1985	40	+	24902	29060	255,0,0	1	4158	0
NC_045512.2	24912	25457	G1;p30_G1.1986	40	+	24912	25457	255,0,0	1	545	0
NC_045512.2	24915	29876	G1;p30_G1.1987	40	+	24915	29876	255,0,0	2	3225,275	0,4686
NC_045512.2	24937	29748	G1;p30_G1.1988	40	+	24937	29748	255,0,0	1	4811	0
NC_045512.2	24939	25289	G1;p30_G1.1989	40	+	24939	25289	255,0,0	1	350	0
NC_045512.2	24945	28658	G1;p30_G1.1990	40	+	24945	28658	255,0,0	1	3713	0
NC_045512.2	24959	25147	G1;p30_G1.1991	40	+	24959	25147	255,0,0	1	188	0
NC_045512.2	24987	28633	G1;p30_G1.1992	40	+	24987	28633	255,0,0	1	3646	0
NC_045512.2	24987	29871	G1;p30_G1.1993	40	+	24987	29871	255,0,0	1	4884	0
NC_045512.2	24996	29784	G1;p30_G1.1994	40	+	24996	29784	255,0,0	1	4788	0
NC_045512.2	25007	27367	G1;p30_G1.1995	40	+	25007	27367	255,0,0	1	2360	0
NC_045512.2	25007	29872	G1;p30_G1.1996	40	+	25007	29872	255,0,0	2	1772,3051	0,1814
NC_045512.2	25027	29875	G1;p30_G1.1997	40	+	25027	29875	255,0,0	2	2359,404	0,4444
NC_045512.2	25043	27673	G1;p30_G1.1998	40	+	25043	27673	255,0,0	1	2630	0
NC_045512.2	25069	25601	G1;p30_G1.1999	40	+	25069	25601	255,0,0	1	532	0
NC_045512.2	25071	29718	G1;p30_G1.2000	40	+	25071	29718	255,0,0	1	4647	0
[truncated: 488 more rows]
