# Supplementary material for: Evolution of naturally arising SARS-CoV-2 defective interfering particles
Source: Commun Biol. 2022 Oct 27;5:1140. doi: 10.1038/s42003-022-04058-5 (PMC9610340; doi:10.1038/s42003-022-04058-5)
Supplement: Supplementary file 7 — Supplementary Data 5 [file 42003_2022_4058_MOESM7_ESM.zip › experiment1/Pipeline_intermediate_files_experiment1/PINFISH_RNA_models_reconstruction_experiment_1_passage_14.fasta]

>820a9577-56d3-4692-a871-30b669b9746d|11
ATTTCAGGTTGGACAGCTGGTGCTGCAGCTTATTATGTGGGTTATCTTCAACCTAGGACTTTCTATTAAAATATAATGAAAATGGAACCATTACAGATGT
AGACTGTGTCTTGACCCCTCTCAGAAACAAAGTGTACGTTGAAATCCTCACTGTAGAAAAAGGAATTTATCAAACTTCTAACTTTTAGAGTCCAACCAAC
AGAATCTATTGTTAGATTTCCTAATATTACAAACTTGTGCCCTTTTGGTGAAGTTTTTAACGCCACCAGATTTGCATCTGTTTATGCTTGGAACAGGAAG
AGAATCAGCAACTGTGTTGCTGATTATTCTGTCCTATATAATTCCGCATCATTTTCCACTTTTAAGTGTTATGGAGTGTCTCCTACTAAATTAAATGATC
TCTGCTTTACTAATGTCTATGCAGATTCATTTGTAATTAGAGGTGATGAAGTCAGACAAATCGCTCCAGGGCAAACTGGAAAGATTGCTGATTATAATTA
TAAATTACCAGATGATTTTACAGGCTGCGTTATAGCTTGGAATTCTAACAATCTTGATTCTAAGGTTGGTGGTAATTATAATTACCTGTATAGATTGTTT
AGGAAGTCTAATCTCAAACCTTTGAGAGAGATATTTCAACTGAAATCTATCAGGCCGGTAGCACACCTTGTAATGGTGTTGAAGGTTTTAATTGTTACTT
TTCACAATCATATGGTTTCCAACCCACTAATGGTGTTGGTTACCAACCATACAGAGTAGTGGTACTTTCTTTGAACTTCTACATGCACCAGCAACTGTTT
GTGGACCTAAAAAGTCTACTAATTTGGTTAAAAACAAATGTGTCAATTTCAACTTCAATGGTTTAACAGGCACAGGTGTTCTTACTGAGTCTAACAAAAG
TTTCTGCCTTTCCAACAATTTGGCAGAGACATTGCTGACACTACTGATGCTGTCCGTGATCCACAGACACTAAAGATTCTTGACATTACACCATGTTCTT
TTTGGTGGTGTCAGTGGTTATAACACCAGGAACAAATACTTCTAACCAGGTTGCTGTTTTTATCAGGATGTTAACTGCACAGAAGTCCCTGTTGCTATTC
ATGCAGATCAACTTACTCCTACTTGGCGTGTTTATTCTACAGGTTCTAATGTTTTTCAAACACGTGCAGGCTGTTTAATAGGGGCTGAATATGTCAACAA
CTCATATGAGTGTGACATACCCATTGGTGCAGGTATATGCGCTAGTTATCAGACTCAGACTAATTCCTTTCAGCGGGCACGTAGTGTAGCTAGTCAATCC
ATCATTGCCTACACTATGTCACTTGGTGCAGAAAAATTCAGTTGCTTACTCTAATAACTCTATTGCCATACCCACAAATTTTACTATTAGTGTACCACAG
AAATTTTACCAGTGTCTATGACCAAGACATCAGTAGATTGTACAATGTACATTTGTGGTGATTCAACTGAATGCAGCAATTTTTGTTGCAATATGGCAGT
TTTTGTACACAATTAAACCGTGCTTTAACTGGAATAGCTGTTGAACAAGACAAAACACCCAAGAAGTTTTTGCACAAGTCAAACAAATTTACAAAACACC
AATTAAAGATTTTGGTGGTTTAATTTTTCACAAATATTACCAGATCCATCAAAACCAAGCAAGAGGTCATTTATTGAAGATCTACTTTCAACAAAGTGAC
ACTTGCAGATGCTGGCTTCATCAAACAATATGGTGATTGCCTTGGTGATATTGCTGCTAGAGACCTCATTTGTGCACAAAAGTTTAACGGCCTTACTGTT
TTGCCACCTTTGCTCACAGATGAAATGATTGCTCAATACACTTCTGCACTGTTAGCGGGTACAATCACTTCTGGTTGGACCTTTGGTGCAGGTGCTGCAT
TACAAATACCATTTGCTATGCAAATGGCTTATAGGTTTAATGGTATTGGAGTTACACAGAATGTTCTCTATGAGAACCAAAATTGATTGCCAACCAATTT
AATAGTGCTATTGGCAAAATTCAAGACTCTTTCCACAGCAAGTGCACTTGGAAAACTTCAAGATGTGGTCAACCAAAATGCACAAGCTTTAAACACGCTT
GTTAAACAACTTAGCTCCAATTTGGTGCAATTTCAAGTGTTTTAAATGATATCCTTTCACGTCTTGACAAAGTTGAGGCTGAAGTGCAAATTGATAGGTT
GATCACAGGCAGACTTCAAAGTTTGCAGACATATGTGACTCAACAATTAATTAGAGCTGCAGAAATCAGAGCTTCTGCTAATCTTGCTGCTACTAAAATG
TCAGAGTGTGTACTTGGACAATCAAAAAGAGTTGATTTTGTGGAAAGGGCTATCATTTATGTCCTCCCCTAGTCAGCACCTCATGGTAGTAGTCTTGCAT
GTGACTTATGTCCCTGCACAAGAAAAGAACTTCACAACTGCTCCTGCCATTTGTCATGATGGAAAAGCACACTTTCCTCGTGAAGGTGTCTTGTTTCAAA
TGGCACACACTGGTTTGTAACACAAAGGAATTTTTATGAACCACAAATCATTACTACAGACAACACATTTGTGTCTGGTAACTGTGATGTTGTAATAGGA
ATTGTCAACAACACAGTTTATGATCCTTTGCAACCTGAATTAGACTCATTCAAGGAGGAGTTAGATAAATATTTTAAGAAATCATACATCACCAGATGTT
GATTTAGGTGACATCTCTGGCATTAATGCTTTCAGTTGTAAACATTCAAAAAGAATTGACCGCCTCAATGAGGTTGCCAAGAATTTAAATGAATCTCATC
GATCTCCAAGAACTTGGAAAGTATGAGCAGTATATAAAATGGCCATGGTACATTTGGCTAGGTTTATAGCTGGCTTGATTGCCATAGTAATGGTGACAAT
TATGCTTTGCTGTATGACCAGTTGCTGTAGTTGTTCAAGGGCTGTTGTTCTTGTGGATCCTGCTGCAAATTTGATGAAGACGACTTGAGCCAGTGCTCAA
AAGGAGTCAAATTACATTACACATAAACGAACTTATGGATTTGTTTATGAGAATCTCACAATTGGAACTGTAACTTTTGAAGCAAGGTGAAATCAAGGAT
GCTACTCCTTACAGATTTTGTTCGCGCTACTGCAACGATACCGATACAAGCCTCACTCCCTTTCGGATGGCTTATTGTTGGCGTTGCACTTCTTCTGCTG
TTTCAGAGCGCTTCCAAAATCATAACCTCAAAAGAGATGGCAACTAGCACTCCAAGGGTGTTCACTTTGTTTGCAACTTGCTGTTGTTGTTTGTAACAGT
ACTCACACCTTTTGCTCGTTGCTGCTGGCCTTGAAGCCCCTTCTCTATCTTTATGCTTTAGTCTACTTCTTGCAGAGTATAAACTTTTGTAAGAATAATA
ATGAGGCTTTGGCTCTGCTGGAAATGCCGTTCCAAAAACCCATTACTTTTATGATGCCATTATTTTCTTGCTGGCATACTAATTGTTACGACTATTGTAT
ACCTTACAATAGTGTAACTTCTTCAATTGTCATTACTTCAGGTGATGGCACAACAAGTCCTATTTGAACATGACTACCAGATTGGTGGTTATACTGAAAA
TGGGAATCTAGAGTAAAAGACTGTGTTGTATTACACAGTTACTTCACTCAGACTATTACCAGCTGTACTCAACTCAATTGAGTACAGACACTGGTGTTGA
ACATGTTACCTTCTTCATCTACAATAAAATTGTTGATGAGCCTGAAGAACATGTCCAAATTTTAACAACAATCGACGGTTCATCCGGAGTTGTTAATCCA
GTAATGGAACCAATTTATGATGAACCGACGACGACTACTAGCGTGCCTTTGTAAGCAAGCTGATGAGTACGAACTTATGTACTCATTCGTTATAGAAGAG
ACAGGTACGTTAATAGTTAATAGCGTACTTTCTTGCTTTCGTGGTATTCTTGCTAGTTACACTAGCCATCCTACTGCGCTTCGATTGTGTGCGTACTGCT
GCAATATTGTTAACGTGAGTCTGTAAAACCTTCTTTACGTTTTACTCTCGTGTTAAAAATTTGAATTTTCTAGAGTTCCTGATTTCTGGTCTAAACGAAC
TAAATATTATATTAGTTTTTCTGTTTGGAACTTTAATTTTAGCCATGGCAGATTCCAACGGTACTATTACCGTTGAAGAGCTTAAAAAGCTCTTGAACAA
TGGAACCTAGTAATAGGTTTCCTATTCCTTACATGGATTTGTCTTCTACAATTTGCCTATGCCAACAGGAATAGTTTTTTGTATATAATTAAGTTAATTT
TCCTCTGGCTGTTATGGCCAGTAACTTTAGCTTGTTTGTGCTTGCTGCTGTTCACAGAATAAATTGGATTCACCGGTGGAATTGCTATCGCAATGGCTTG
TTTGTAGGCTTGATGTGGCTCAGCTACTTCATTGCTTCTTTTCAGACTGTTTGCGCGTACGCGTTCCATGTGGTCATTCAATCCAGAAACTAACATTTCT
CAACGTGCCACTCCATGGCACTATTTTGACCAGACCGCTTCTAGAAAGTGAACTCGTAATCGGAGCTGTGATCCTTTGGACATCTTCGTATTGCTGGACA
CCATCTAGGACGCTGTGACATCAAGGACCTGCCTAAAGAAATCACTGTTGCTACATACACGAACGTTCTTATTACAAATTGGGAGCTCGCAGCGTGTAGC
AGGTGACTCAGGTTTTGCTGCATACAGTCGCTACAGGATTGGCAACTATAAATTAAACACAGACCATTCCAGTAGCAGTGACAATATTGCTTTGCTTGTA
CAGTAAGTGACAACAGATGTTCATCTCGTTGACTTTCAGGTTACTATAGCAGAGAGATTCTAATTATTATGAGGACTTTAAAGTTTCCATTTGGAATCTT
GATTACATCATAAACCTCATAATTAAAAATTTATCTAGTCACTAACTGAGAATAAATATTCTCAATTAGATGAAGAGCAACCAATGGAGATTGATTAAAC
GAACATGAAAAATTATTTTCTTGGCACTGATAACACTCGCTACTCTGTGAGCTTTATCACTACCAAGAGTGTGTTAGAGGTACAACAGTACTTTTAAAAG
AACCTTGCTTTCTGGAACATACGAGGGCAATTTCACCATTTCATCCTCTAGCTGATAACAAATTTGCACTGACTTGCTTTAGCACTCAATTTGCTTTTGC
TTGTCCTGACGGCGTAAAACACGTCTATCAGTTACGTGCCAGATCAGTTTCACCTAAACTGTTCATCAGACAAGAGGAAGTTCAAGAACTTTTTACTCTC
CAATTTTTATTGTTGCGGCAATAGTGTTTATAACACTTTGCTCACACTCAAAAGAAAGACAGAATGATTGAACTTTCATTAATTGACTTCTATTTGTGCT
TTTTAGCCTTTCTGCTATTCCTTGTTTTAATTATGCTTATTATCTTTGGGTTCACTTGAACTGCAAGATCATAATGGTGTCCTATTCACTTCTATTCTAA
ATGGTATTAGAGTAGGAGCTAGAAAATCAGCACCTTTAATTGAATTGTGCGTGGATGAGGCTGGTTCTAAATCACCCATTCAGTACATCGATATCGGTAA
TTATACAGTTTCCTGTTTACCTTTTACAATTAATTGCCAGGAACCTAAATTGGGTAGTCTGTAGTGCGTTGTTCGTTCTATGAAGACTTTTTAGAGTATC
ATGACGTTCGTGTTGTTTTAGATTTCATCTAAACGAACAAACTAAAATGTCTGATAATGGACCCCAAAATCAGCGAAATGCACCCCCATTACGTTTGGTG
ACCTCAGATTCAACTGGCAGTAACCAGAATGGAGAACGCAGTGGGGCGCGATCAAAACAACGTCGGCCCCAAGGTTTACCCAATAATACTGCGTCTTGGT
TTCACCGCTCACTCAACATGGCAAGGAAGACCTTAAATTCCCTCGAGGACAAGGCGTTCCAATTAACACCAATAGCAGTCCAGATGACCAAATTGGCTAC
TACCGAAGAGCTACCAGACGAATTCGTGGTGGTGACGGTAAAATGAAAGATTCAGTCCAAGATGGTATTTTACTACCTAGGAACTGGGCCAGAAGCTGGA
CTTCCCTATGGTGCTAACAAAAGACGGCATCATATGGGTTGCAACTGAGGGAGCCTTGAATACACCAAAAGATTTGGCACCCGCAATCCTGCTAACAATG
CTGCAATCGTGCTACAACTTCCAAGGAACAACATTGCCAAAAGGCTTTACGCAGAAGGGAGCAGAGGCGGCAGTCAAGCCTCTCTCGTTCCTCACACGTA
GTCGCAACAGTTTAAGAAATTCAACTCCAGGCAGCAGTAGGGGAACTTCCTCCTGCTAGAATGGCTGGCAATGGCGGTGATGCTGCTCTTGCTTTGCTGC
TGCTTGACAGATTGAACCAGCTTGAGAGCAAAATGTCTGGTAAAGGCCAACAACAACAAGGCCAAACTGTCACTAAGAAATTGCTGCTGAGGCTTCTAAG
AAGCCGGCAAAACGTACTGCCACTAAAGCAGCAATGTAACACAAGCTTCGGCAGACGTGGTCCAGAACAAACCCAAGGAAATTTTGGGGACCAGGAACTA
ATCAGACAAGGAACTGATTACAAACATTGGCCGCAAATTGCACAATTTGCCCCAGCGCTTCAGCGTTTTCGGAATGTCGCGCATTGGCATGGAAGTCACA
CCTTCGGGAACGTGGTTGACCTACACAGGTGCCATCAAATTGGATGACAAAGATCCAAATTCAAAGATCAAGTCATTTGCTGAATAAGCATTGACGCATA
CAAAACATTCCCACCAACAGAGCCTAAAAAGGACAAAAAGAAGAAGGCTGATGAAACTCAAGCCACCGCAGAGACAGAAGAAACAGCAAACTGTGACTCT
TTTCCTGCTGCAGATTTGGATGATTTCCAAACAATTGCAACAATCCATGAGCAGTGCTGACTCAACTCAGGCCTAAACTCATGCAGACATCACAAGGCAG
ATGGGCTATAAACGTTTCGCTTTTCCGTTTACGATATAGTCTACTCTTGTGCAGAATGAATTCTCGTAACATAGCACAAGTAGATGTAGTTTATTTTAAT
ACAGCAATCTTTAATCAGTGTGTAACATTTAGGGAGGACTTGAAAGAGCCACATTCACCGAGGCCACGGAGTACGATCGAGTGTACAGTGAACAATGCTA
GGAGAGCTGCCTATGGAAGAGCCCTAATGTGTAAAATTAATTTTAGTAGTGCTATCCCATGTGATTTTAATAGCTTCTTAGGAGAATGACAA
>f8824ca2-10f8-446a-8d0a-8f311d6d4eda|8
ATGCACCAGCAACTGTTTGTGGACCTAAAAGTCTACTAATTTGGTTAAAAACAAATGTGTCAATTTCAACTCAATGGTTTAACAGGCACAGGTGTTCTTA
CTGAGTCTAACAAAAAGTTCTGCCTTCCAACAATTTGGCAGAGACATTGCTGACACTGATGCTGTCCGTGATCCACAGACACTTGAGATTTTGACATTAC
ACCATGTTTTCTTTGGTGGTGTCAGTGTTATAACACCAGGAACAAATACTTCTAACCAGGTTGCTGTTTTTTATCAGGATGTTAACTGCACAGAAGTCCC
TGTTGCTATTCATGCAGATCAACTTACTCCTACTTGGCGTGTTTATTCTACAGGTTCTAATGTTTCAAACACGTGCAGGCTGTTTAATAGGGGCTGAATA
TGTCAACAACTCATATGAGTGTGACATACCCATTGGTGCAGGTATATGCGCTAGTTATCAGACTCAGACTAATTCCTAGCGGGCACGTAGTGTAGCTAGT
CAATCCATCATTGCCTACACTATGTCACTTGGTGCAGAAAATTCAGTTGCTTACTCTAATAACTCTATTGCCATACCCACAAATTTTACTATTAGTGTTA
CCACAGAAATTTTACCAGTGTCTATGACCAAGACATCAGTAGATTGTACAATGTACATTTGTGGTGATTCAACTGAATGCAGCAATCTTTGTTGCAATAT
GGCAGTTTTTGTACACAATTAAACCGTGCTTTAACTGGAATAGCTGTTGAACAAGACAAAACACCCAAGAAGTTTTTGCACAAGTCAAACAAATACAAAA
ACACCAATTAAAGATTTGGTGGTTTTATTTTTTTTTCACAAATATTACCAGATCCATCAAAACCAAGCAAGAGGTCATTTATTGAAGATCTACTTTCAAC
AAAGTGACACTTGCAGATGCTGGCTTCATCAAACAATATGGTGATTGCCTTGGTGATATTGCTGCTAGAGACCTCATTTGTGCACAAAAGTTTAACGGCC
TTACTGTTTTGCCACCTTTGCTCACAGATGAAATGATTGCTCAATACACTTCTGCACTGTTAGCGGGTACAATCACTTTTGGTTGGACCTTTGGTGCAGG
TGCTGCATTACAAATACCATTTGCTATGCAAATGGCTTATAGGTTTAATGGTATTGGAGTTACACAGAATGTTCTCTATGAGAACCAAAATTGATTGCCA
ACCAATTTAATAGTGCTATTGGCAAAATTCAAGACTACTCTTTCCACAGCAAGTGCACTTGGAAAACTTCAAGATGTGGTCAACCAAAAATGCACAAGCT
TTAAACACGCTTGTTAAACAACTTAGCTCAAATTTGGTGCAATTTCAAGTGTTTTAAATGATATCCTTTCACGTCTTGACAAAGTTGAGGCTGAAGTGCA
AATTGATAGGTTGATCACAGGCAGACTTCAAAGTTTGCAGACATATGTGACTTCAACAATTAATTAGAGCTGCAGAAATCAGAGCTTCTGCTAATCTTGC
TGCTACTAAATGTCAGAGTGTGTACTTGGACAATCAAAAAGAGTTGATTTTGTGGAAAGGGCTATCATCTTATGTCCTTTCCTCAGTCAGCACCTCATGG
TGTAGTCTTGCATGTGACTTATGTCCCTGCACAAGAAAAGAACTTCACAACTGCTCCTGCCATTTGTCATGATGGAAAAGCACACTTTCCTCGTGAAGGT
GTTTGTTTTCAAATGGCACACACTGGTTTGTAACAAAGGAATTTTTATGAACCACAAATCATTACTACAGACAACACATTTGTGTCTGGTAACTGTGATG
TTGTAATAGGAATTGTCAACAACACAGTTTATGATCCTTTGCAACCTGAATTAGACTCATTCAAGGAGGAGTTAGATAAATATTTAAGAATCATCTATCA
CCAGATGTTGATTAGGTGACATCCACTGGCATTAATGCTTCAGTTGTAAACATTCAAAAAGAATTGACCGCCTCAATGAGGTTGCCAAGAATTTAAATGA
ATCTCATCGATCTCCAAGAACTTGGAAAGTATGAGCAGTATATAAAATGGCCATGGTACATTTGGCTAGGTTTTATAGCTGGCTTGATTGCCATAGTAAT
GGTGACAATTATGCTTCTGCTGTATGACCAGTTGCTGTGGTTGTCTCAAGGGCTGTTGTTCTTGTGGATCCTGCTGCAAATTTGATGAAGACGACACTGA
GCCAGTGCTCAAAGGAGTCAAATTACATTACACATAAACGAACTTATGGATTTGTTTATGAGAATCACAATTGGAACTGTAACTTTGAAGCAAGGTGAAA
TCAAGGATGCTACTCCTTCAGATTTTGTTCGCGCTACTGCAACGATACCGATACAAGCCTCACTCCCTTTCGGATGGCTTATTGTTGGCGTTGCACTTCT
TGCTGTTTTTCAGAGCGCTTCCAAAATCATAACCCTCAAAAGAGATGGCAACTAGCACTCCAAGGGTGTTCACTTTGTTTGCAACTTGCTGTTGTTGTTT
GTAACAGTTTACTTCTACACCTTTTGCTCGTTGCTGTTGGCCTTGAAGCCCCTTTTCTATCTTATGCTTTAGTTTTACTTCTTCTTGCAGAGTATAAACT
TTGTAAGAATAATAATGAGGCTTTGGCTTTGCTGGAAATGCCGTTCCAAAAACCCATACTTTATGATGCCAACTATTTATTTTATTGCTGGCATACTAAT
TGTTACGACTATTGTATACCTTTACAATAGTGTAACTCTTCAATTGTCATTACTTCAGGTGATGGCACAACAAGTCCTATTCTGAACATGACTACCAGAT
TGGTGGTTATACTGAAAATGGGAATCTGGAGTAAAAGACTGTGTTGTATTACACAGTTACTTTCAAGAGACTATTACCAGCTGTACTCAACTCAATTGAG
TACAGACACTGGTGTTGAACATGTTGTTACCTTCATCTACAATAAAATTGTTGATGAGCCTGAAGAACATGTCCAAATTTCAATCGACGGTTCATCCAGA
GTTGTTAATCCAGTAATGGAACCAATTTATGATGAACCGACGACGACTACTAGCGTGCCTTTGTAAGCACAAGCTGATGAGTACGAACTTATGTACTCAT
TCGTTTTCAGAAGAGACAGGTACGTTAATAGTTAATAGCGTACTTCTTTTTCTTGCTTTGTGGTATTCTTGCTAGTTACACTAGCCATCCCTACTGCGCT
CGATTGTGTGCGTACTGCTGCAATATTGTTAACGTGAGTCTTGTAAAACCTTCTTTTACGTTTACTCGTGTTAAAAATCTGAATTTTCTAGAGTTCCTGA
TTTCTGGTCTAAACGAACTAAATATTATATTAGTTTCTGTTTGGAACTTTAATTTTAGCCGTGGCAGATTCCAACGGTACTATTACCGTTGAAGAGCTTA
AAAAGCTTTGAACAATGGAACCTAGTAATAGGTTTCCTATTCCTTACATGGATTTGTCTTTTACAATTTGCCTATGCCAACAGGAATAGGTTTTTGTATA
TAATTAAGTTAATTTTCCTCTGGCTGTTATGGCCAGTAACTTTAGCTTGTTTTGTGCTTGCTGCTGTTTACAGAATAATTGGATCACCGGTGGAATTGCT
ATCGCAATGGCTTGTCTTGTAGGCTTGATGTGGCTCAGCTACTTCATTGCTTTTCTTTCAGACTGTTTGCGCGTACGCGTTCCATGTGGTCATTCAATCC
AGAAACTAACATTTTCAACGTGCCACTCCATGGCACTATTTGACCAGACCGCTTCTAGAAAGTGAACTCGTAATCGGAGCTGTGATCCTTCGTGGACATC
TTCGTATTGCTGGACACCATCTAGGACGCTGTGACATCAAGGACCTGCCTAAAGAAATCACTGTTGCTACATCACGAACGCTTCTTATTACAAATTGGGA
GCTTCGCAGCGTGTAGCAGGTGACTCAGGTTTTGCTGCATACAGTCGCTACAGGATTGGCAACTATAAATTAAACACAGACCATTCCAGTAGCAGTGACA
ATATTGCTTTTGCTTGTACAGTAAGTGACAACAGATGTTTCATCTCGTTGACTCTCAGGTTACTATAGCAGAGATTTACTAATTATTATGAGGACTTTAA
AGTTTCCATTTGGAATCTTGATTACATCAATAAACCATTAATTAAAAATTTATCTAAGTCACTAACTGAGAATAAAATATTCTCTCAATTAGATGAAGAG
CAACCAATGGAGATTGATTAAACGAACATGAAAAATTATTTTTCTTGGCACTGATAACACTCGCTACTTGTGAGCTTTATCACTACCAAGAGTGTGTTAG
AGGTACAACAGTACTTTAAAAGAACCTTGCTTCTGGAACATACGAGGGCAATTCACCATTTCATCCTTAGCTGATAACAAATTTGCACTGACTTGCTTTA
GCACTCAATTTGCTTTTGCTTGTCCTGACGGCGTAAACACGTCTATCAGTTACGTGCCAGATCAGTTTCACCTAAACTGTTCATCAGACAAGAGGAAGTT
CAAGAACTTTACTTTCTCCAATTTTTCTTATTGTTGCGGCAATAGTGTTTATAACACTTTGCTCACACTCAAAAGAAAGACAGAATGATTGAACTTTCAT
TAATTGACTTTTATTTGTGCTTTTTAGCCTTTCTGCTATTCCTTGTTTTAATTATGCTTATTATCTTTGGTTCTCACTTGAACTGCAAGATCATAATGGT
GTCCTATTTCTATTTTAAATGGTATATTAGAGTAGGAGCTAGAAAATCAGCACCTTTAATTGAATTGTGCGTGGATGAGGCTGGTTCTAAATCACCCATT
CAGTACATCGATATCGGTAATTATACAGTTTCCTGTTTACCTTTTACAATTAATTGCCAGGAACCTAAATTGGGTAGTCTTGTAGTGCGTTGTTCGTTCT
ATGAAGACTTTTTAGAGTATCATGACGTTTGTTGTTTTAGATTTCATCTAAACGAACAAAACTAAAATGTCTGATAATGGACCCCAAAATCAGCGAATGC
ACCCCGCATTACGTTTTGGTGGACCTCAGATTCAACTGGCAGTAACCAGAATAGAGAACGCAGTGGGGCGCGATCAAACAACGTCGGCCCCAAGGTTTAC
CCAATAATACTGCGTCTTGGTTTCCGCTCACTCATCATGGCAAGGAAGACCTTAAATTCCCTCGAGGACAAGGCGTTCCAATTAACACCAAGCAGTCCAG
ATGACCAAATTGGCTACTACCGAAGAGCTACCAGACGAATTCGTGGTGGTGACGGTAAAATGAAAGATTCAGTCCAAGATGGTATTTCTACTACCTAGGA
ACTGGGCCAGAAGCTGGACTTCCCTATGGTGCTAACAAAGACGGCATCATATGGGTTGCAACTGAGGAGCCTTGAATACACCAAAAGATCACATTGGCAC
CCGCAATCCTGCTAACAATGCTGCAATCGTGCTACAACTTCCAAGGAACAACTATTGCCAAAAGGCTTTACGCAGAAGGGAGCAGAGGCGGCAGTCAAGC
CTCTTCTTCCTCATCACGTAGTCGCAACAGTTTTAAGAAATTCAACTCCAGGCAGCAGTAGGGAACTTTTCCTGCTAGAATGGCTGGCAATGGCGGTGAT
GCTGCTCTTGCTTTGCTGCTGCTTGACAGATTGAACCAGCTTGAGAGCAAAATGTCTGGTAAAGGCCAACAACAACAAGGCCAAACTGTTACTAAGAAAT
TGCTGCTGAGGCTTCTAAGAAGCCATGGCAAAACGTACTGCCACTAAAGCATCAATGTAACACAAGCTTCGGCAGACGTGGTCCAGAACAAACCAAGGAA
ATTTTGGGGACCAGGAACTAATCAGACAAGGAACTGATTACAAACATTGGCCGCAAATTGCACAATTTGCCCCAGCGCTTCAGCGTTCGGAATGTCGCGC
ATTGGCATGGAAGTCACACCTTCGGGAACGTGGTTGACCTACACAGGTGCCATCAAATTGGATGACAAAGATCCAAATTTCAAAGATCAAGTCATTTTGC
TGAATAAGCATATTGACGCATACAAAACATACCCACCAACAGAGCCTAAAAAGGACAAAAAGAAGAAGGCTGATGAAACTTAAGCCACCGCAGAGACAGA
AGAAACAGCAAACTGTGACTTTTCCTGCTGCAGATTTGGATGATTTTCCAAACAATTGCAACAATCCATGAGCAGTGCTGACTCAACTCAGGCCTAAACT
CATGCAGACCACACAAGGCAGATGGGCTATAAACGTTCGCTTTCCGTTTACGATATATAGTCTACTCTTGTGCAGAATGAATTCTCGTAAACATAGCACA
AGTAGATGTAGTTAACTCTAATCTCACATAGCAATCTTTAATCAGTGTGTAACATTGGGAGGACTTGAAAGAGCCACATTTCACCGAGGCCACGCGGAGT
ACGATCGAGTGTACAGTGAACAATGCTAGGGAGAGCTGCCTATATGGAAGAGCCCTAATGTGTAAAATTAATTTTAGTAGTGCTATCCCATGTGATTTTT
AATAGCTTCTTAGGAGAATGACAAAAATCCCCTACATCCATACATCCCTACCATCATCTTATTCCATATTTACATTCACAACCTATCCCATCCTACATCC
CCAAACC
>2efd6eac-f1b5-4e16-8fdb-85863dfe1f3e|6
TCCCAGGTAACAAACCAACCAACTTTCGATACTGTAGATCTGTTCTAAACGAACTTATGGATTTGTTTATGAGAATCTCACAATTGGAACTGTAACTTTG
AAGCAAGGTGAAATCAAGGATGCTACTCCTTCAGATTTTGTTCGCGCTACTGCAACGATACCGATACAAGCCTCACTCCCTTTCGGATGGCTTATTGTTG
GCGTTGCACTTCTGCTGTTTTTCAGAGCGCTTCCAAAAAAATAACCCTCAAAAGAGATGGCAACTAGCACTCCAAGGGTGTTCTTTTTGTTTGCAACTTG
CTGTTGTTGTTTGTAACAGTTTACTTCACACCTTTTGCTCGTTGCTGCTGGCCTTGAAGCCCCTTTTTCTATCTTCTATGTTAGTCTACTTCTTGCAGAG
TATAAACTTTGTAAGAATAATAATGAGGCTTTGGCTTTGCTGGAAATGCCGTTCCAAAACCCATACTTTATGATGCCAACTATTTTCTTTGCTGGCATAC
TAATTGTTACGACTATTGTATACCTTACAATAGTGTAACTTTTCAATTGTCATTACTCAGGTGATGGCACAACAAGTCCTATTTTTGAACATGACTACCA
GATTGGTGGTTATACTGAAAATGGGAATAAGAGTAAAAGACTGTGTTGTATTACACAGTTACTTCATTTCAGAACTATTACCAGCTGTACTCACTCAATT
GAGTACAGACACTGGTGTTGAACATGTTACCTTCTTCATACAATAAAAATTGTTGATGAGCCTGAAGAACATGTCCAAATTTTACACAATCGACGGTTCA
TCCAGAGTTGTTATCCAGTAATGGAACCAATTTATGATGAACCGACGACGACTACTAGCGTGCCTTTTGATAAGCTGATGAGTACGAACTTATGTACTCA
TTCGTTTTAGAAGAGACAGGTACGTTAATAGTTAATAGCGTACTTTCTTGCTTTCGTGGTATTCTTGCTAGTTACACTAGCCATCCTACTGCGCTTCGAT
TGTGTGCGTACTGCTGCAATATTGTTAACGTGAGTCTTGTAAAACCTTCTTTTACGTTTACTCGTGTTAAAAATCTGAATTCTTTAGAGTTCCTGATTTC
TGGTCTAAACGAACTAAATATTATATTAGTTTCTGTTTGGAACTTTAATTTTAGCCATCGCAGATTCCAACGGTACTATTACCGTTGAAGAGCTTAAAAA
GCTCTTGAACAATGGAACCTAGTAATAGGTTTCCTATTCCTTACATGGATTTGTCTTCTACAATTTGCCTATGCCAACAGGAATAGGTTTTGTATATAAT
TAAGTTAATTTTCCTCTGGCTGTTATGGCCAGTAACTTTAGCTTGTTTTGTGCTTGCTGCTGTTTACAGAATAAATTGGATCACCGGTGGAATTGCTATC
GCAATGGCTTGTCTTGTAGGCTTGATGTGGCTCAGCTACTTCATTGCTTTTCAGACTGTTTGCGCGTACGCGTTCCATGTGGTCATTCAATCCAGAAACT
AACATTTTCTTCAACGTGCCACTCCATGGCACTATTCTGACCAGACCGCTTCTAGAAAGTGAACTCGTAATCGGAGCTGTGATCCTTCGTGGACATCTTC
GTATTGCTGGACACCATCTAGGACGTCTGACATCAAGGACCTGCCTAAGAAATCACTGTTGCTACTCACGAACGCTTCTTATTACAAATTGGGAGCTTCG
CAGCGTGTAGCAGGTGACTCAGGTTTTGCTGCATACAGTCGCTACAGGATTGGCAACTATAAATTAAACACAGACCATTCCAGTAGCAGTGACAATATTG
CTTTGCTTGTACAGTAAGTGACAACAGATGTTTCATCTTATTGACTTTCAGGTTACTATAGCAGAGATACTAATTATTATGAGGACTTTAAAGTTTCCAT
TTGGAATCTTGATTACATCATAAACCTCATAATTAAAAATTTATCTAAGTCATTAACTGAGAATAAATATTCTCAATTAGATGAAGAGCAACCAATGGAG
ATTGATTAAACGAACATGAAAATTATTCTTCTTGGCACTGATAACACTCGCTACTGTGAGCTTTATCACTACCAAGAGTGTGTTAGAGGTACAACAGTAC
TTTTAAAAGAACCTTGCTCTTTGGAACATACGAGGGCAATTCACCATTTCATCCTCTAGCTGATAACAAATTTGCACTGACTTGCTTTAGCACTCAATTT
GCTTTTGCTTGTCCTGACGGCGTAAACACGTCTATCAGTTACGTGCCAGATCAGTTTTCACCTAAACTGTTTATCAGACAAGAGGAAGTCAAGAACATTC
TCCAATTTTTATTGTTGCGTGCAATAGTGTTTATAACACTTTGCTCACACTCAAAAGAAAGACAGAATGATTGAACTTTCATTAATTGACTTCTATTTGT
GCTTTTTAGCCTTTCTGCTATTCCTTGTTTTAATTATGCTTATTATCTGTTGGTTCTCACTTGAACTGCAAGATCATAATGAAACTTGTCACGCCTAAAC
GAACATGAAATTCTTGTTCTTAGGAATATCACAACTGTAGCTGCATTTTCACCAAGAATGTAGTTTACAGTATGTACTCAACATCAACCATATGTAGTTG
ATGACCCGTTGTCCTATCACTTCTCTATTCTAAATGGTATATTAGAGTAGGAGCTAGAAAATCAGCACCTTTAATTGAATTGTGCGTGGATGAGGCTGGT
TCTAAATCACCCATTCAGTACATCGATATCGGTAATTATACAGTCTCCTGTTTACCTTTTACAATTAATTGCCAGGAACCTAAATTGGGTAGTCTTACTG
TAGTGCGTTGTTCGTTCTATGAAGACTTTAGAGTATCATGATGTTCGTGTTGTTTTAGATTTCATCTAAACGAACAAACTAAAATGTCTTGATAATGGAC
CCAAAATCAGCGAAATGCACCCCGCATTACGTTTGTGGACCTCAGATTCAACTGGCAGTAACCAGAATGGAGAACGCAGTGGGCGCGATCAAAACAACGT
CGGCCCCAAGGTTTACCCAATAATACTGCGTCTTGGTTCACCGCTCACTCAACATGGCAAGGAAGACCTTAAATTCCCTCGAGGACAAGGCGTTCCAATT
AACACCAATAGCAGTCCAGATGACCAAATTGGCTACCGAAGAGCTACCAGACGAATTCGTGGTGGTGACGGTAAATGAAAGATCAGTCCAAGATGGTATT
CTACTACCTAGGAACTGGGCCAGAAGCTGGACTTCCCTATGGTGCTACAAAAGACGGCATCATATGGGTTGCAACTGAGGGAGCCTTGAATACACCAAAA
GATATTTGGCACCCGCAATCCTGCTAACAATGCTGCAATCGTGCTACAACTTCCAAGGAACAACATTGTCAAAGGCTTTTACGCAGAAGGGAGCAGAG
>8cfe20f0-bd7f-4a82-a65d-3bb4f3a63c29|9
ATACCTTCCCAGGTAACAAACCAACCATTTTTCGATCTCTTGTAGATCTGTTCTCTAAACGAACTTTAAAATCTGTGTGGCTGTCACTCGGCTGCATGCT
TAGTGCACTTCACGCAGTATAATTAATAACTAATTGTCGTTGACAGGACACGAGTAACTCGTCTATCTTCTGCAGGCTGCTTACGGTTCGTCCGTGTTGC
AGCCGATCATCAGCACATCTAGGTTTCGTCCGGGTGTGACCGAAAGGTAAGATGGAGAGCCTTGTCCCTGGTTTCAACGAGAAAACACACGTCCACATAT
TCAGTTTGCCTGTTTTACAGGTTCGCGACGTGCTCGTACGTGGCTTGGAGACTCCGTGGAGGAGGTCTTATCAGAGGCACGTCAACATCTTAAAGATGGC
ACTTGTGGCTTAGTAGAAGTTGAAAAGGCGTTCTGCCTCAACTTGAACAGCCCTATGTGTTCATCAAACGTTCGGATGCTCGAACTGCACCTCATGGTCA
TGTTATGGTTGAGCTGGTAGCAGAACTCGAAGGCATTCAGTACGGTCGTAGTGGTGAGACACTTTGGTGTCCTTGTCCCTCATGTGGGCGAAATACCAGT
GGCTTACCGCAAGGTTCTTCTTCGTAAGAACGGTAATAAAGGAGCTGGTGGCCATAGTTACGGCGCCGATCTAAAGTCATTTGACTTAGGCGACGAGCTT
GGCACTGATCCTTATGAAGATTTTCAAGAAAACTGGAACACTAAACATAGCAGTGGTGTTACCCGTGAACTCATGCGTGAGCTTAACGGAGGGCATACAC
TCGCTATGTCGATAATTAACTGTGGCCCTGATGGCTACCTTGAGTGCATAAGGTTTATACCTTCCCAGGTAACAAACCAACCAACTTCGATCTTGTAGAT
CTGTTCTAAACGAACAAACTAAAATGTCTTGATAATGGACCCAAAATCAGCGAAATGCACCCCGCATTACGTTTGGTGGACCTCAGATTCAACTGGCAGT
AACCAGAATGGAGAACGCAGTGGGGCGCGATCAAAACAACGTCGGCCCCAAGGTTTACCCAATAATACTGCGTCTTGGTTCACCGCTCACTCAACATGGC
AAGGAAGACCTTAAATTCCCTCGAGGACAAGGCGTTCCAATTAACACCAATAGCAGTCCAGATGACCAAATTGGCTACTACCGAAGAGCTACCAGACGAA
TTCGTGGTGGTGACGGTAAAATGAAAGATTTCAGTCCAAGATGGTATTTCTACTACCTAGGAACTGGGCCAGAAGCTGGACTTCCCTATGGTGCTAACAA
AAGACGGCATCATATGGGTTGCAACTGAGGAGCCTTGAATACACCAAAAGATTTGGCACCCGCAATCCTGCTAACAATGCTGCAATCGTGCTACAACTTC
CTCAAGGAACAACATTGCCAAAAGGCTTTACGCAGAAGGGGAGCAGAGGCGGCAGTCAAGCCTCTTCTCGTTCCTCATCACGTAGTCGCAACAGTTTAAG
AAATTTCAACTCCAGGCAGCAGTAGGGGAACTTCTCCTGCTAGAATGGCTGGCAATGGCGGTGATGCTGCTCTTGCTTTGCTGCTGCTTGACAGATTGAA
CCAGCTTGAGAGCAAAATGTCTGGTAAAGGCCAACAACAACAAGGCCAAACTGTCACTAAGAAATTGCTGCTGAGGCTTCTAAGAAGCCTCGGCAAAACG
TACTGCCACTAAAGCATACAATGTAACACAAGCTTCGGCAGACGTGGTCCAGAACAAACCCAAGGAAATTTTGGGGACCAGGAACTAATCAGACAAGGAA
CTGATTACAAAATTGGCCGCAAATTGCACAATTTGCCCCAGCGCTTCAGCGTTCTTCGGAATGTCGCGCATTGGCATGGAAGTCACACCTTCGGGAACGT
GGTTGACCTACACAGGTGCCATCAAATTGGATGACAAAGATCCAAATTTCAAAGATCAAGTCATTTGCTGAATAAGCATTGACGCATCTACAAAACATTC
CCACCAACAGAGCCTAAAAAGGACAAAAAGAAGAAGGCTGATGAAACTCAAGCCTTACCGCAAGAGACAGAAGAAACAGCAAACTGTGACTTTTTCCTGC
TGCAGATTTGGATGATTTTCCAAACAATTGCAACAATCCATGAGCAGTGCTGACTCAACTCAGGCCTAAACTCATGCAGACATCACAAGGCAGATGGGCT
ATATAAACGTTTTCGCTTTCCGTTTACGATATAGTCTACTTGTGCAGAATGAATTCTCGTAAACATAGCACAAGTAGATGTAGTTAACTTTAATCCACAT
AGCAATCTTTAATCAGTGTGTAACATTAGGGAGGACTTGAAAGAGCCACCACTTCACCGAGGCCACGCGGAGTACGATCGAGTGTACAGTGAACAATGCT
AGGGAGAGCTGCCTATATGGAAGAGCCCTAATGTGTAAAATTAATTTTAGTAGTGCTATCCCCATGTGATTTTAATAGCTTCTAGGAGAATGACAAAGC
>c2076c3d-0409-4de3-a08d-bd58d10804c6|7
ATACCTTCCCAGGTAACAAACCATACCAACTTCGATCTCTTTGTAGATCTGTTCTCTAAACGAACTTTAAAATCTGTGTGGCTGTCACTCGGCTGCATGC
TTAGTGCACTCACAGTATAATTAATACTAATTGTCGTTGACAGGACACGAGTAACTGTTTATTTCTGCAGGCTGCTTACGGTTCGTCCGTGTTGCAGCCG
ATCATCAGCACATCTAGGTTTGTCCGGGTGTGACCGAAAGGTAAGATGGAGAGCCTTGTCCCTGGTTTCAACGAGAAAACACACGTCCAACTCAGTTTGC
CTGTTTACAGGTTTCGACGTGCTCGTACGTGGCTCTTGGAGACTCCGTGGAGGAGGTCTTATCAGAGGCACGTCAACATCTTAAAGATGGCACTTGTGGC
TTAGTAGAAGTTGAAAAAGGCGTTTGCCTCAACTTGACAGCCCTATGTGTTCATCAAACGTTCGGATGCTCGAACTGCACCTTGGTCATGTTATGGTTGA
GCTGGTAAAGAACTCGAAGGCATTCAGTACGGTCGTAGTGGTGAGACTTGGTGTCCTGTCCCTCATGTGGGCGAAATACCAGTGGCTCTACCGCAAGGTT
CTTCTTCGTAAGAACGGTAATAAAGGAGCTGGTGGCCATGGTTACGGCGCCGATCTAAAGTCATTTGACATAGGCGACGAGCTTGGCACTGATCCTTATG
AAGATTTCAAGAAACTGGAACACTAAACATAGCAGTGGTGTTACCCGTGAACTCATGCGTGAGCTTAACGGAGGGCATACACTCGCTATGTCGATAGCAT
AGAAGAAGTCACACCTTCGGGAACGTGGTTGACCTACACAGGTGCCATCAAATTGGATGACAAAGATCCAAATTTAAAGATCAAGTCATTTGCTGAATAA
GCATTGACGCATACAAAACATTCCCACCAACAGAGCCTAAAAAGGACAAAAAGAAGAAGGCTGATGAAACTCAAGCCTCGCAGAGACAGAAGAAACAGCA
AACTGTGACTTTTTCCTGCTGCAGATTTGGATGATTTCCAAACAATTGCAACAATCCATGAGCAGTGCTGACTCAACTCAGGCCTAAAACTCATGCAGAC
ATCAAGGCAGATGGGCTATAAACGTTTTCGCTTTCCGTTTACGATATAGTCTACTCTTGTGCAGAATGAATTCTCGTAACTACAGCACAAGTAGATGTGG
TTATTTTAATCACATAGCAATTTAATCAGTGTGTAACATTAGGGAGGACTTGAAAGAGCCACCACACTTCACCGAGGCCACGCGGAGTACGATCGAGTGT
ACAGTGAACAATGCTAGGGAGAGCTGCCTATATGGAAGAGCCCTAATGTGTAAAATTAATTTTAGTAGTGCTATCCCCATGTGATTTTAATAGCTTCTTA
GGAGAATGACAAAA
>76fa142e-dad0-4cef-af62-2a1c58d8ad90|9
GAATCTTGATTATCATAAACCTCATAATTAAAAATTTATCTAAGTCACTAACTGAGAATAATATATTCTCAATTAGATGAAGAGCAACCAATGGAGATTG
ATTAAACGAACATGAAAATTTATTCTTGGCACTGATAACACTCGCTACTCTGTGAGCTTATCACTACCAAGAGTGTGTTAGAGGTACAACAGTACTTTAA
AAGAACCTTGCTCTTGGAACATACGAGGGCAATTCACCATTTCATCCTCTAGCTGATAACAAATTTGCACTGACTTGCTTTAGCACTCAATTTGCTTTTG
CTTGTCCTGACGGCGTAAACACGTCTATCAGTTACGTGCCAGATCAGTTCACCTAAACTGTTCATCAGACAAGAGGAAGTTCAAGAACTTCTACTTTCCA
ATTTTTATTGTTGCGGCAATAGTGTTTATAACACTTTTGCTCACACTCAAAAGAAAGACAGAATGATTGAACTTTCATTAATTGACTTCTATTTGTGCTT
TTTAGCCTTTCTGCTATTCCTTGTTTTAATTATGCTTATTATCTGTTGGTCTCACTTGAACTGCAAGATCATAATGAAACTTGTCACGCCTAAACGAACA
TGAAATTTCTTGTTTTCTTAGGAATCAATATACAACTGTAGCTGCATTTCACCAAGAATGTAGTTTACAGTATGTACTCAACATCAACCATATGTAGTTG
ATGACCCGTGTCCTATTCACTTCTATTCTAAATGGTATTAGAGTAGGAGCTAGAAAATCAGCACCTTTAATTGAATTGTGCGTGGATGAGGCTGGTTCTA
AATCACCCATTCAGTACATCGATATCGGTAATTATACAGTTTCCTGTTTACCTTTACAATTAATTGCCAGGAACCTAAATTGGGTAGTCTTGTAGTGCGT
TGTTCGTTCTATATGAAGACTTTTTAGAGTATCATGACGTTCGTGTTGTTTAGATTTCATCTAAACGAACAAACTAAAATGTCTGATAATGGACCCAAAA
TCAGCGAAATGCACCCCGCATTACGTTTTGGTGGACCTCAGATTCAACTGGCAGTAACCAGAATGGAGAACGCAGTGGGGCGCGATCAAACAACGTCGGC
CCCAAGGTTTACCCAATAATACTGCGTCTTGGTTTCCGCTCTCACTCAATTGGCAAGGAAGACCTTAAATTCCCTCGAGGACAAGGCGTTCCAATTAACA
CCAATAGCAGTCCAGATGACCAAATTGGCTACTACCGAAGAGCTACCAGACGAATTCGTGGTGGTGACGGTAAAATGAAAGATTCAGTCCAAGATGGTAT
TTTACTACCTAGGAACTGGGCCAGAAGCTGGACTTCCCTATGGTGCTAACAAAAGACGGCATCATATGGGTTGCAACTGAGGGAGCCTTGAATACACCAA
AAGATATTTGGCACCCGCAATCCTGCTAACAATGCTGCAATCGTGCTACAACTTCCAAGGAACAACATTGTCAAAAGGGCTTCTACGCAGAAGGGAGCAG
AGGCGGCAGTCAAGCCTCTTCGTTCCTCCATCACGTAGTCGCAACAGTTTAAGAAATTCAACTCCAGGCAGCAGTAGGGGAACTTTCCTGCTAGAATGGC
TGGCAATGGCGGTGATGCTGCTCTTGCTTTGCTGCTGCTTGACAGATTGAACCAGCTTGAGAGCAAAATGTCTGGTAAAGGCCAACAACAACAAGGCCAA
ACTGTCACTAAGAATTGCTGCTGAGGCTTCTAAGAAGCCATGGCAAAACGTACTGCCACTAAAGCATACAATGTAACACAAGCTTTCGGCAGACGTGGTC
CAGAACAAACCCAAGGAAATTTTGGGGACCAGGAACTAATCAGACAAGGAACTGATTACAAACATTGGCCGCAAATTGCACAATTTGCCCCAGCGCTTCA
GCGTTCTTCGGAATGTCGCGCATTGGCATGGAAGTCACACCTTTCGGGAACGTGGTTGACCTACACAGGTGCCATCAAATTGGATGACAAAGATCCAAAT
TCAAAGATCAAGTCATTTGCTGAATAAGCATTGACGCATACAAACATTCCCACCAACAGAGCCTAAAAAAGGACAAAAAGAAGAAGGCTGATGAAACTCA
AGCCAAGCAGAGACAGAAGAAACAGCAAACTGTGACTCTTTCCTGCTGCAGATTTGGATGATTTCCAAACAATTGCAACAATCCATGAGCAGTGCTGACT
CAACTCAGGCCTAAACTCATGCAGACCACAAGGCAGATGGGCTATATAAACGTTTCGCTTTTCCGTTTACGATATATAGTTTACTCTTGTGCAGAATGAA
TTCTCGTAACTACATAGCACAAGTAGATGTAGTTAACTTTAATCTCACATAGCAATTTAATCAGTGTGTAACATTAGGGAGGACTTGAAAGAGCCACCAC
ATTTTCCGAGGCCAGGCCGGAGTACGATCGAGTGTACAGTGAACAATGCTAGGGAGAGCTGCCTATATGGAAGAGCCCTAATGTGTAAAATTAATTTAGT
AGTGCTATCCCCCATGTGATTTTAATAGCTTCTTTAGGAGAATGACAAATCCCCTCTTCCTCCATATCTACTTCATCCCTTTTTTTCTTCTTATCATCAT
AACATATTCATATTTCAATATCCATAACCCTATCCTACATAATC
>71cf45f6-cd48-4903-80b4-c8b5cf61d49e|5
CCTTCCCAGGTAACAAACCAACCAACTTTTCGATCTTGTAGATCTGTTCTCTAAACGAACTTATGGATTTGTTTATGAGAATCTCACAATTGGAACTGTA
ACTTTGAAGCAAGGTGAAATCAAGGATGCTACTCCTTCAGATTTTGTTCGCGCTACTGCAACGATACCGATACAAGCCTCACTCCCTCAAGATGGCTTAT
TGTTGGCGTTGCACTTCTTGCTGTTTTTCAGAGCGCTTCCAAAATCATAACCCTCAAAAAGATGGCAACTAGCACTCCAAGGGTGTTCACTTTGTTTGCA
ACTTGCTGTTGTTGTTTGTAACAGTTCACTTCACACCTTTTGCTCTATGCTGCTGGCCTTGAAGCCCCCTTCTCTATCTTTATGCTTTAGTCTCACTTCT
TGCAGAGTATAAACTTGTAAGAATAATAATGAGGCTTTGGCTCTGCTGGAAATGCCGTTCCAAAAAACCATACTTCATGATGCCAACTATTTGCTGGCAT
ACTAATTGTTACGACTATTGTATACCTTACAATAGTGTAACTTTTCAATTGTCATTACTTCAGGTGATGGCACAACAAGTCCTATTTGAACATGACTACC
AGATGGTGGTTATACTGAAATGGGAATCTAGAGTAAAAGACTGTGTTGTATTACACAGTTACTTCACTACAGACTATTACCAGCTGTACTCACTCAATTG
AGTACAGACTCTGGTGTTGAACATGTTACCTTCTCATCTACAATAAAATTGTTGATGAGCCTGAAGAACATGTCCAAATTCAACAATCGACGGTTCATCC
GGAGTTGTTAATCCAGTAATGGAACCAATTTATGATGAACCGACGACGACTACTAGCGTGCCTTTGTAAGCACAAGCTGATGAGTACGAACTTATGTACT
CATTCGTTTAGAAGAGACAGGTACGTTAATAGTTAATAGCGTACTTCTTTTTCTTGCTTAAGTGGTATTCTTGTTAGTTACACTAGCCATCCTACTGCGC
TCGATTGTGTGCGTACTGCTGCAATATTGTTAACGTGAGTCTTGTAAAACCTTCTTTACGTTTACTCTCGTGTTAAAATTGAATTCAATAGAGATCCTGA
TTTCTGGTCTAAACGAACTAAATATTTATTAGTTTCTGTTTGGAACTTTAATTTTAGCCATGGCAGATTCCAACGGTACTATTACCGTTGAAGAGCTTAA
AAAGCTCTGAACAATGGAACCTAGTAATAGGTTTCCTATTCCTTAGATGGATTTCTTTTACAATTTGCCTATGCCAACAGGAATAGGTTTTTGTATATAA
TTAAGTTAATTTTCCTCTGGCTGTTATGGCCAGTAACTTTAGCTTGTTTGTGCTTGCTGCTGTTACAGAATAAATTGGATCACCGGTGGAATTGCTATCG
CAATGGCTTGTCTTGTAGGCTTGATGTGGCTCAGCTACTTCATTGCTTCTTTCAGACTGTTTGCGCGTACGCGTTCCATGTGGTCATTCAATCCAGAAAC
TAACATTCTCAACGTGCCACTCCATGGCACTATTTTGACCAGACCGCTTCTAGAAAAGTGAACTCGTAATCGGAGCTGTGATCCTTCGTGGACATCTTCG
TATTGCTGGACCATCTAGGACGCTGTGACATCAAGGACCTGCCTAAAGAAATCACTGTTGCTACATCACGAACGCTTCTTATTACAAATTGGGAGCTCGC
AGCGTGTAGCAGGTGACTCAGGTTTGCTGCATACAGTCGCTACAGGATTGGCAACTACTAATAAACACAGACCATTCCAGTAGCAGTGACAATATTGCTT
TGCTTGTACAGTAAGTGACATAGATGTTTCATCTCGTTGACTTTCAGGTTACTATAGCAGAGATTACTAATTATTATGAGGACTTTTTAAAGTTTCCATT
TGGAATCTTGATTACATCATAAACCTCATAATTAAAAATTTATCTAAGGTACTAACTGAGAATAATATTCTCAATTAGATGAAGAGCAACCAATGGAGAT
TGATTAAACGAACATGAAAATTATTCTTTTTTAAGCACTGATAACACTTCGCTACTCTGTGAGCTTTATCACTACCAAGAGTGTGTTAGAGGTACAACAG
TACTTTAAAAGAACCTTGCTTTCTGGAACATACGAGGGCAATTCACCATTCATCCTCTAGCTGATAACAAATTTGCACTGACTTGCTTAGCACTCAATTT
GCTTTTGCTTGTCCTGACGGCGTAAAACACGTCTATCAGTTACGTGCCAGATCAGTTCACCTAAACTGTTCATCAGACAAGAGGAAGTCAAGAACTTGAC
GCATACAAAACATTCCCACCAACAGAGCCTAAAAAGGACAAAAGAAGAAGGCTGATGAAACTCAAGCCACCAAGAGACAGAAGAAACAGCAAACTGTGAC
TCTTCCTGCTGCAGATTTGGATGATTTCTCCAAACAATTGCAACAATCCATGAGCAGTGCTGACTCAACTCAGGCCTAAACTCATGCAGACCACACAAGG
CAGATGGGCTATAAACGTTCGCTTTCCGTTTACGATATAGTCTACTCTTGTGCAGAATGAATTCTCGTAAACATAGCACAAGTAGATGTAGTTAACTTTA
ATCACATAGCAATTTTTAATCAGTGTGTAACATTAGGAGGACTTGAAAGAGCCACCACATTTCACCGAGGCCACGCGGAGTACGATCGAGTGTACAGTGA
ACAATGCTAGGAAAGAGCTGCCTATGGAAGAGCCCTAATGTGTAAAATTAATTTAGTAGTGCTATCCCATGTGATTTTTAATAGCTTTTAGGAGAATGAC
AAAAAATTCCTCCAACCTTCATATCTCCCCATCATCTTATATTTCCTTCATACATTTCACAACCATCCATATCATCGCATCATATCATCCCTTTATCCAC
TAAAAAAA
>42a4f1bd-a65d-4770-952b-770e58b2a37e|43
ATACCTTCCCAGGTAACAAACCAACCAACTTTCGATCTTGTAGATCTGTTCTCTAAACGAACTAAATATTTATTAGTTTCTGTTTGGAACTTTAATTTTA
GCCATGGCAGATTCCAACGGTACTATTACCGTTGAAGAGCTTAAAAAGCTCTTGAACAATGGAACCTAGTAATAGGTTTCCTATTCCTTACATGGATTTG
TCTCTACAATTTGCCTATGCCAACAGGAATAGGTTTTTGTATATAATTAAGTTAATTTTCCTCTGGCTGTTATGGCCAGTAACTTTAGCTTGTTTGTGCT
TGCTGCTGTTTACAGAATAAATTGGATCACCGGTGGAATTGCTATCGCAATCAGACTGTTTGCGCGTACGCGTTCCATGTGGTCATTCAATCCAGAAACT
AACATTCTCAACGTGCCACTCCATGGCACTATTTGACCAGACCGCTTCTAGAAAGTGAACTCGTAATCGGAGCTGTGATCCTTCGTGGACATCTTCGTAT
TGCTGGACACCATCTAGGACGCTGTGACATCAAGGACCTGCCTAAAGAAATCACTGTTGCTACACGAACGCTTCTTATTACAAATTGGGAGCTCGCAGCG
TGTAGCAGGTGACTCAGGTTTTGCTGCATACAGTCGCTACAGGATTGGCAACTATAAATTAAACACAGACCATTCCAGTAGCAGTGACAATATTGCTTTG
CTTGTACAGTAAGTGACAACAGATGTTTCATCTCGTTGACTTTCAGGTTACTATAGCAGAGATATTACTAATTATTATGAGGACTTTTAAAGTTTCCATT
TGGAATCTTGATTACATCATAAACCTCATAATTAAAAATTTATCTAAGTCACTAACTGAGAATAATATTCTCAATTAGATGAAGAGCAACCAATGGAGAT
TGATTAAACGAACATGAAAATTATTCTTTTCTTGGCACTGATAACACTCGCTACTTGTGAGCTTTATCACTACCAAGAGTGTGTTAGAGGTACAACAGTA
CTTTTAAAAGAACCTTGCTCTCTGGAACATACGAGGGCAATTCACCATTTCATCCTCTAGCTGATAACAAATTTGCACTGACTTGCTTTAGCACTCAATT
TGCTTTTGCTTGTCCTGACGGCGTAAACACGTCTATCAGTTACGTGCCAGATCAGTTCACCTAAACTGTTCATCAGACAAGAGGAAGTTCAAGAACTTTA
CTACTCCAATTTTTATTGTTGCGGCAATAGTGTTTATAACACTTTGCTCACACTCAAAAGAAAGACAGAATGATTGAACTTTCATTAATTGACTTCTATT
TGTGCTTTTTAGCCTTTTGCTATTCCTTGTTTTAATTATGCTTATTATCTGTTGGTTTCACTTGAACTGCAAGATCATAATGAAACTTGTCACGCCTAAA
CGAACATGAAATTTCTTGTTTTCTTAGGAATATCTACAACTGTAGCTGCATTTCACCAAGAATGTAGTTTACAGTTATGTACTCAACATCAACCATATGT
AGTTGATGACCCGTGTCCTATTCACTTCTATTCTAAATGGTATATTAGAGTAGGAGCTAGAAAATCAGCACCTTTAATTGAATTGTGCGTGGATGAGGCT
GGTTCTAAATCACCCATTCAGTACATCGATATCGGTAATTATACAGTTTCCTGTTTACCTTTACAATTAATTGCCAGGAACCTAAATTGGGTAGTCTTGT
AGTGCGTTGTTCGTTCTATGAAGACTTTTTAGAGTATCATGACGTTCGTGTTGTTTTAGATTTCATCTAAACGAACAAACTAAAATGTCTGATAATGGAC
CCCAAAATCAGCGAATGCACCCCGCATTACGTTTGGTGGACCTCAGATTCAACTGGCAGTAACCAGAATGGAGAACGCAGTGGGGCGCGATCAAAACAAC
GTCGGCCCCAAGGTTTACCCAATAATACTGCGTCTTGGTTCACCGCTCTCACTCAACATGGCAAGGAAGACCTTAAATTCCCTCGAGGACAAGGCGTTCC
AATTAACACCAATAGCAGTCCAGATGACCAAATTGGCTACTACCGAAGAGCTACCAGACGAATTCGTGGTGGTGACGGTAAAATGAAAGATCAGTCCAAG
ATGGTATTCTACTACCTAGGAACTGGGCCAGAAGCTGGACTTCCCTATGGTGCTAACAAAGACGGCATCATATGGGTTGCAACTGAGGGAGCCTTGAATA
CACCAAAAGATCACATTGGCACCCGCAATCCTGCTAACAATGCTGCAATCGTGCTACAACTTCCAAGGAACAACATTGTCAAAAGGCTTTACGCAGAAGG
GAGCAGAGGCGGCAGTCAAGCCTCTTCTCGTTCCTCATCACGTAGTCGCAACAGTTTAAGAAATTCAACTCCAGGCAGCAGTAGGGGAACTTTCTCCTGC
TAGAATGGCTGGCAATGGCGGTGATGCTGCTCTTGCTTTGCTGCTGCTTGACAGATTGAACCAGCTTGAGAGCAAAATGTCTGGTAAAGGCCAACAACAA
CAAGGCCAAACTGTCACTAAGAAATTGCTGCTGAGGCTTCTAAGAAGCCTCGGCAAAACGTACTGCCACTAAAGCATACAATGTAACACAAGCTTCGGCA
GACGTGGTCCAGAACAAACCCAAGGAAATTTTGGGGACCAGGAACTAATCAGACAAGGAACTGATTACAAACATTGGCCGCAAATTGCACAATTTGCCCC
AGCGCTTCAGCGTTTTCGGAATGTCGCGCATTGGCATGGAAGTCACACCTTCGGGAACGTGGTTGACCTACACAGGTGCCATCAAATTGGATGACAAAGA
TCCAAATTTCAAAGATCAAGTCATTTGCTGAATAAGCATTGACGCATACAAAACATTCCCACCAACAGAGCCTAAAAAGGACAAAAAGAAGAAGGCTGAT
GAAACTCAAGCCTTACCGCAGAGACAGAAGAAACAGCAAACTGTGACTTTTTTCCTGCTGCAGATTTGGATGATTTTCCAAACAATTGCAACAATCCATG
AGCAGTGCTGACTCAACTCAGGCCTAAACTCATGCAGACATCAAGGCAGATGGGCTATATAAACGTTTCGCTTTCCGTTTACGATATAGTCTACTCTTGT
GCAGAATGAATTCTCGTAACTACATAGCACAAGTAGATGTAGTTAACTTTAATCTCACATAGCAATCTTTAATCAGTGTGTAACATTAGGGAGGACTTGA
AAGAGCCACCACATTTCACCGAGGCCACGCGGAGTACGATCGAGTGTACAGTGAACAATGCTAGGGAGAGCTGCCTATATGGAAGAGCCCTAATGTGTAA
AATTAATTTAGTAGTGCTATCCCATGTGATTTTAATAGCTTCTAGGAGAATGACAAAAA
>58e755a3-6691-4f78-bcc9-e01211255bbf|12
ATACCTTCCCAGGTAACAAACCAACCAACTTTCGATCTTGTAGATCTGTTCTCTAAACGAACAAACTAAAATGTCTGATAATGGACCCCAAAATCAGCGA
AATGCACCCCGCATTAAGCATACAAGCTTTCGGCAGACGTGGTCCAGAACAAACCCAAGGAAATTTTGGGGACCAGGAACTAATCAGACAAGGAACTGAT
TACAAACATTGGCCGCAAATTGCACAATTTGCCCCAGCGCTTCAGCGTTTTCGGAATGTCGCGCATTGGCATGGAAGTCACACCTCGGGAACGTGGTTGA
CCTACACAGGTGCCATCAAATTGGATGACAAAGATCCAAATTTTAAAGATCAAGTCATTTTGCTGAATAAGCATTGACGCATACAAAACATTCCCACCAA
CAGAGCCTAAAAAAGGACAAAAGAAGAAGGCTGATGAAACTCAAGCCTTACCGCAGAGACAGAAGAAACAGCAAACTGTGACTCTTTTCCTGCTGCAGAT
TTGGATGATTTCTCCAAACAATTGCAACAATCCATGAGCAGTGCTGACTCAACTCAGGCCTAAACTCATGCAGACCATCAAGGCAGATGGGCTATATAAA
CGTTTCGCTTTCCGTTTACGATATAGTCTACTCTTGTGCAGAATGAATTCTCGTAACATAGCACAAGTAGATGTAGTTAACTTTAATCACATAGCAATCT
TTAATCAGTGTGTAACATAGGGAGGACTTGAAAGAGCCACCACATTTTCCACCGAGGCCACGCGGAGTACGATCGAGTGTACAGTGAACAATGCTAGGGA
GAGCTGCCTATATGGAAGAGCCCTAATGTGTAAAATTAATTTAGTAGTGCTATCCCATGATTTTAATAGCTTCTCTAGGAGAATGACAAAT
>065f2097-feee-4572-b6bd-7d180500f3f6|12
ATACCTTCCCAGGTAACAAACCAACCAACTTTCGATCTCTTGTAGATCTGTTCTCTAAACGAACATGAAAATTATTCTTCTCTTGGCACTGATAACACTC
GCTACTTGTGAGCTTTATCACTACCAAGAGTGTGTTAGAGGTACAACAGTACTTTTAAAAGAACCTTGCTTTCTGGAACATACGAGGGCAATCTCATTTC
ATCCTCTAGCTGATAACAAATTTCACCTAAACATCAGACAAGAGGAAGTCAAGAACTTTTACTCTCCAATTTTTTATTGTTGCGGCAATAGTGTTTATAC
ACTTTGCTTCACACTCAAAAGAAAGACAGAATGATTGAACTTTCATTAATTGACTTCTATTTGTGTTTTTTAGCCTTTCTGCTATTCCTTGTTTTAATTA
TGCTTATTATCTGTTGGTTCACTTGAACTGCAAGATCATAATGAAACTTGTCACGCCTAAACGAACATGAAATTTCTTGTTTTCTTAGGAATATCTACAA
CTGTAGCTGCATTTCACCAAGAATGTAGTTTACAGTATGTACTCAACATCAACCATATGTAGTTGATGACCCGTGTCCTATTCACTTCTATTCTAAATGG
TATATTAGAGTAGGAGCTAGAAAATCAGCACCTTTAATTGAATTGTGCGTGGATGAGGCTGGTTCTAAATCACCCATTCAGTACATCGATATCGGTAATT
ATACAGTTTCCTGTTTACCTTTACAATTAATTGCCAGGAACCTAAATTGGGTAGTCTTGTAGTGCGTTGTTCGTTCTATGAAGACTTTTAGAGTATCATG
ACGTTCGTGTTGTTTTTAGATTTCATCTAAACGAACAAACTAAAATGTCTGATAATGGACCCAAAATCAGCGAAATGCACCCCGCATTACGTTTGGTGGA
CCTCAGATTCAACTGGCAGTAACCAGAATGGAGAACGCAGTGGGGCGCGATCAAAACAACGTCGGCCCCAAGGTTTACCCAATAATACTGCGTCTTGGTT
CACCGCTCCACTCAACATGGCAAGGAAGACCTTAAATTCCCTCGAGGACAAGGCGTTCCAATTAACACCAATAGCAGTCCAGATGACCAAATTGGCTACT
ACCGAAGAGCTACCAGACGAATTCGTGGTGGTGACGGTAAAATGAAAGATCTCAGTCCAAGATGGTATTTACTACCAAGGAACTGGGCCAGAAGCTGGAC
TTCCCTATGGTGCTAACAAAGACGGCATCATATGGGTTGCAACTGAGGGAGCCTTGAATACACCAAAAGATCACATTGGCACCCGCAATCCTGCTAACAA
TGCTGCAATCGTGCTACAACTTCCAAGGAACAACTATTGCCAAAAGGCTTTTACGCAGAAGGGAGCAGAGGCGGCAGTCAAGCCCTTCTCGTTCCTCATC
ACGTAGTCGCAACAGTTTAAGAAATTCAACTCCAGGCAGCAGTAGGGGAACTTCTCCTGCTAGAATGGCTGGCAATGGCGGTGATGCTGCTCTTGCTTTG
CTGCTGCTTGACAGATTGAACCAGCTTGAGAGCAAAATGTCTGGTAAAGGCCAACAACAACAAGGCCAAACTGTCACTAAGAAATTGCTGCTGAGGCTCT
AAGAAGCCATGGCAAAACGTACTGCCACTAAAGCATACAATGTAACACAAGCTTTCGGCAGACGTGGTCCAGAACAAACCCAAGGAAATTTTGGGGACCA
GGAACTAATCAGACAAGGAACTGATTACAAACATTGGCCGCAAATTGCACAATTTGCCCCAGCGCTTCAGCGTTTTCGGAATGTCGCGCATTGGCATGGA
AGTCACACCTCGGGAACGTGGTTGACCTACACAGGTGCCATCAAATTGGATGACAAAGATCCAAATTCAAAGATCAAGTCATTTGCTGAATAAGCATTGA
CGCATACACAAAACATTCCCACCAACAGAGCCTAAAAAGGACAAAAAGAAGAAGGCTGATGAAACTCAAGCCTTACCGCAGAGACAGAAGAACAGCAAAC
TGTGACTCTTCCTGCTGCAGATTTGGATGATTTCTCCAAACAATTGCAACAATCCATGAGCAGTGCTGACTCAACTCAGGCCTAAAAACTCATGCAGACC
ATAAGGCAGATGGGCTATATAAACGTTTTCGCTTTTCCGTTTACGATATAGTCTACTCTTGTGCAGAATGAATTCTCGTAACTACATAGCACAAGTAGAT
GTAGTTAACTTTAATCTCACATAGCAATTTTTAATCAGTGTGTAACATTAGGGAGGACTTGAAAGAGCCACCACATTTCACCGAGGCCACGCGGAGTACG
ATCGAGTGTACAGTGAACAATGCTAGGGAGAGCTGCCTATATGGAAGAGCCCTAATGTGTAAAAATTAATTTTAGTAGTGCTATCCCCATGTGATTTTAA
TAGCTTCTTAGGAGAATGACAAAAAAAA
>bac3a9d8-5691-4f39-aaa7-0e0a357fffc0|6
ATCTCCTTCCCAGGTAACAAACCAACCTTTCGATTTCGTAGATCTGTTCTCTAAACGAACAAACTAAAATGTCTGATAATGGACCCCAAAATCAGCGAAA
TGCACCCCGCATTACGTTTGGTGGACCTCAGATTCAACTGGCAGTAACCAGAATGGAAGAACGCAGTGGGGCGCGATCAAAACAACGTCGGCCCCAAGGT
TTACCCAATAATACTGCGCTTGGTTTCCGCTCCACTCAATTGGCAAGGAAGACCTTAAATTCCCTCGAGGACAAGGCGTTCCAATTAACACCAATAGCAG
TCCAGATGACCAAATTGGCTACTACCGAAGAGCTACCAGACGAATCGTGGTGGTGACGGTAAAATGAAAAGATTCAGTCCAAGATGGTATTTACTACCTA
GGAACTGGGCCAGAAGCTGGACTTCCCTATGGTGCTAACAAAGACGGCATCATATGGGTTGCAACTGAGGGAGCCTTGAATACACCAAAGATTTGGCACC
CGCAATCCTGCTAACAATGCTGCAATCGTGCTACAACTTCCACCAAGGAACAACATTGCCAAAAGGCTTTACGCAGAAGAGCAGAGGCGGCAGTCAAGCC
TCTCGTTCCTCATCACGTAGTCGCAACAGTTTAAGAAATTCAACTCCAGGCAGCAGTAGGGGTTCCTGCTAGAATGGCTGGCAATGGCGGTGATGCTGCT
CTTGCTTTGCTGCTGCTTGACAGATTGAACCAGCTTGAGAGCAAAATGTCTGGTAAAGGCCAACAACAACAAGGCCAAACTGTCACTAAGATTTGCTGCT
GAGCTTCTAAAGAAGCCATGGCAAAACGTACTGCCACTAAGCATACAATGTAACACAAGCTTTCGGCAGACGTGGTCCAGAACAAACCCAAGGAAATTTT
GGGGACCAAAATGTCTGATAATGGACCCAAAATCAGCGAAAATGCACCCGCATTACGTTTGGTGACCTCAGATTCAACTGGCAGTAACCAGAATGGAGAA
CGCAGTGGGGCGCGATCAAAACAACGTCGGCCCCAAGGTTTACCCAATAATACTGCGTTTGGTTTCACCGCTCACTCAACATGGCAAGGAAGACCTTAAA
TTCCCTCGAGGACAAGGCGTTCCAATTAACACCAATAGCAGTCCAGATGACCAAATTGGCTACTACCGAAGAGCTACCAGACGAATTCGTGGTGGTGACG
GTAAAATGAAAGATCTCAGTCCAAGATGGTATTTCTACTACCAAGGAACTGGGCCAGAAGCTGGACTTCCCTATGGTGCTAATAAAGACGGCATCATATG
GGTTGCAACTGGGAGCCTTGAATACACCAAAAGATTTTGGCACCCGCAATCCTGCTAACAATGCTGCAATCGTGCTACAACTTCCTCAAGGAACATTGCC
AAAAAGGCTTTACGCAGAAGGAGCAGAGGCGGCAGTCAAGCCTCTTCTCGTTCCTCATCACGTAGTCGCAACAGTTTAAGAAATTCAACCAGGCAGCAGT
AGGGGAACTTCTCCCTGCTAGAATGGCTGGCAATGGCGGTGATGCTGCTCTTGCTTTGCTGCTGCTTGACAGATTGAACCAGCTTGAGAGCAAAATGTCT
GGTAAAGGCCAACAACAACAAGGCCAAACTGTCACTAAGAAATTGCTGCTGAGGCTTCTAAGAAGCTCGGCAAAACGTACTGCCACTAAAGCATACAATG
TAACACAAGCTTCGGCAGACGTGGTCCAGAACAAACCCAAGGAAATTTTGGGGACCAGGAACTAATCAGACAAGGAACTGATTACAAACATTGGCCGCAA
ATTGCACAATTTGCCCCAGCGCTTCAGCGTTTTCGGAATGTCGCGCATTGGCATGGAAGTCACACCTTCGGGAACGTGGTTGACCTACACAGGTGCCATC
AAATTGGATGACAAAGATCCAAATTTAAAGATCAAGTCATTTGCTGAATAAGCATTGACGCATACAAAAAACCCACCAACAGAGCCTAAAAAAGGACAAA
AAGAAGAAGGCTGATGAAACTCAAGCCTTACCGCAGAGACAGAAGAAACAGCAAACTGTGACTCTTTCACCTGCTGCAGATTTGGATGATTTCCAAACAA
TTGCAACAATCCATGAGCAGTGCTGACTCAACTCAGGCCTAAACTCATGCAGACACAAGGCAGATGGGCTATATAAACGTTTCGCTTTTCCGTTTACGAT
ATAGTACTACTCTTGTGCAGAATGAATCGTAACATAGCACAAGTAGATGTAGTTAACTTTTAATCACATAGCAATCTTTAATCAGTGTGTAACATTAGGG
AGGACTTGAAAGAGCCACCACATTTCACCGAGGCCGCCGGAGTACGATCGAGTGTACAGTGAACAATGCTAGGGAGAGCTGCCTATATGGAAGAGCCCTA
ATGTGTAAAATTAATTTTAGTAGTGCTATCCCATGTGATTTTAATAGCTTCTTAGGAGAATGACAAAAAAATCCCCTACCCCCCCATACACCCCCATCAT
ATCCACATCATAACCTATCCCATCCCCACACAACACCTAA
>a969e1a2-5da9-4a15-af08-b7e8f4901a68|24
ACCTTCCCAGGTAACAAACCAACCAACTTTCGATCTCTTGTAGATCTGTTCTCTAAACGAACATGAAAATTATTTTTCTTGGCACTGATAACACTCGCTA
CTCTGTGAGCTTTATCACTACCAAGAGTGTGTTAGAGGTACAACAGTACTTTAAAAGAACCTTGCTCTGGAACATACGAGGGCAATTCACCATTTCATCC
TCTAGCTGATAACAAATTTGCACTGACTTGCTTTAGCACTCAATTTGCTTTTGCTTGTCCTGACGGCGTAAAACACGTCTATCAGTTACGTGCCAGATCA
GTTTCACCTAAACTGTTCATCAGACAAGAGGAAGTTCAAGAACTTTACTCCAATTTCTTATTGTTGCGGCAATAGTGTTTATAACACTTTGCTCACACTC
AAAAGAAAGACAGAATGATTGAACTTTCATTAATTGACTTCTATTTGTGCTTTTTAGCCTTTTGCTATTCCTTGTTTTAATTATGCTTATTATCTGTTGG
TTTCACTTGAACTGCAAGATCATAATGAAACTTGTCACGCCTAAACGAACATGAAATTTCTTGTTTTCTTAGGAATATTTACAACTGTAGCTGCATTTCA
CCAAGAATGTAGTTTACAGTATGTACTCAACATCAACCATATGTAGTTGATGACCCGTGTCCTATTCACTTCTATTCTAAATGGTATATTAGAGTAGGAG
CTAGAAAATCAGCACCTTTAATTGAATTGTGCGTGGATGAGGCTGGTTCTAAATCACCCATTCAGTACATCGATATCGGTAATTATACAGTTTCCTGTTT
ACCTTTTACAATTAATTGCCAGGAACCTAAATTGGGTAGTCTTGTAGTGCGTTGTTCGTTCTATGAAGACTTTTAGAGTATCATGACGTTCGTGTTGTTT
TAGATTTCATCTAAACGAACAAACTAAAATGTCTGATAATGGACCCCAAAATCAGCGAAATGCACCCCGCATTACGTTTGGTGGACCTCAGATTCAACTG
GCAGTAACCAGAATGGAGAACGCAGTGGGGCGCGATCAAAACAACGTCGGCCCCAAGGTTTACCCAATAATACTGCGTCTTGGTTCACCGCTCACTCAAC
ATGGCAAGGAAGACCTTAAATTCCCTCGAGGACAAGGCGTTCCAATTAACACCAATAGCAGTCCAGATGACCAAATTGGCTACTACCGAAGAGCTACCAG
ACGAATTCGTGGTGGTGACGGTAAAATGAAAGATTCAGTCCAAGATGGTATTTCTACTACCTAGGAACTGGGCCAGAAGCTGGACTTCCCTATGGTGCTA
ACAAAAGAGGCATCATATGGGTTGCAACTGAGGAGCCTTGAATACACCAAAAGATTTGGCACCCGCAATCCTGCTAACAATGCTGCAATCGTGCAACTTC
TTCCAAGGAACAACATTGTCAAAAGGCTTTACGCAGAAGGGAGCAGAGGCGGCAGTCAAGCCTCTTCTCGTTCCTCATCACGTAGTCGCAACAGTTTAAG
AAATTCAACTCCAGGCAGCAGTAGGGGAACTTCTCCTGCTAGAATGGCTGGCAATGGCGGTGATGCTGCTCTTGCTTTGCTGCTGCTTGACAGATTGAAC
CAGCTTGAGAGCAAAATGTCTGGTAAAGGCCAACAACAACAAGGCCAAACTGTCACTAAGAATTGCTGCTGAGGCTTCTAAGAAGCCTCGGCAAAACGTA
CTGCCACTAAAGCATACAATGTAACACAAGCTTCGGCAGACGTGGTCCAGAACAAACCCAAGGAAATTTTGGGGACCAGGAACTAATCAGACAAGGAACT
GATTACAAACATTGGCCGCAAATTGCACAATTTGCCCCAGCGCTTCAGCGTTTTCGGAATGTCGCGCATTGGCATGGAAGTCACACCTTCGGGAACGTGG
TTGACCTACACAGGTGCCATCAAATTGGATGACAAAGA
>2f8596d8-5a05-491e-a523-77987989c3dd|7
ATACCTTCCCAGGTAACAAACCAACCAACTTTCGATCTTGTAGATCTGTTCTCTAAACGAACATGAAAATTATTTTTTGGCACTGATAACACTCGCTACA
TCTGTGAGCTTTATCACTACCAAGAGTGTGTTAGAGGTACAACAGTACTTTAAAAGAACCTTGCTTTCTGGAACATACGAGGGCAATTCACCATTCATCC
TCTAGCTGATAACAAAATCAGACAAGAGGAAGTCAAGAACTTTACTCTTTCCAATTTTTATTGTTGCGGCAATAGTGTTTATAACACTTTGCTCACACTC
AAAAGAAAGACAGAATGATTGAACTTCATTAATTGACTTCTATTTGTGTTTTTAGCCTTTCTGCTATTCCTTGTTTTAATTATGCTTATTATCTGTTGGT
TTTCACACTTGAACTGCAAGATCATAATGAAACTTGTCACGCCTAAACGAACATGAAATTTGTTTCTTAGGAATATACAACTGTAGCTGCATTTCACCAA
GAATGTAGTTTACAGATGTATGTACTCAACATCAACCATATGTAGTTGATGACCCGTGTCCTATTCTATCTATCTAAAATGGTATATTAGAGTAGGAGCT
AGAAAATCAGCACCTTTAATTGAATTGTGCGTGGATGAGGCTGGTTCTAATCACCCATTCAGTACATCGATATCGGTAATTATACAGTTTCCTGTTTACC
TTTTACAATTAATTGCCAGGAACCTAAATTGGGTAGTCTTGTAGTGCGTTGTTCGTTTCTATGAAGACTTTTAGAGTATCATGACGTTCGTGTTGTTTTA
GATCATCTAAACGAACAAACTAAAATGTCTGATAATGGACCCCAAAATCAGCGAAATGCACCCCGCATTACGTTTGGTGGACCTCAGATTCAACTGGCAG
TAACCAGAATAGAGAACGCAGTGGGGCGCGATCAAAACAACGTCGGCCCCAAGGTTTACCCAATAATACTGCGTCTTGGTTCACCGCTCACTCAACTATG
GCAAGGAAGACCTTAAATTCCCTCGAGGACAAGGCGTTCCAATTAACACCAATAGCAGTCCAGATGACCAAATTGGCTACTACCGAAGAGCTACCAGACG
AATTCGTGGTGGTGACGGTAAAATGAAAGATTTCAGTCCAAGATGGTATTTCTACTACCTAGGAACTGGGCCAGAAGCTGGACTTCCCTATGGTGCTAAC
AAAGACGGCATCATATGGGTTGCAACTGAAGGAGCCTTGAATACACCAAAAGAGATTTGGCACCCGCAATCCTGCTAACAATGCTGCAATCGTGCTACAA
CTTCCTCCAAGGAACAACATTGTCAAAAGGCTTTACGCAGAAGGGAGCAGAGGCGGCAGTCAAGCCTCTTCTCGTTCATCACGTAGTCGCAACAGTTTAA
GAAATTCAACTCCAGGCAGCAGTAGGGGAACTTCTCCTGCTAGAATGGCTGGCAATGGCGGTGATGCTGCTCTTGTTTTGCTGCTGTTTGACAGATTGAA
CCAGCTTGAGAGCAAAATGTCTGGTAAAGGCCAACAACAACAAGGCCAAACTGTCACTAAGAATTGCTGCTGAGGCTTCTAAGAAGCCATGGCAAAAACG
TACTGCCACTAAAGCATCTATGTAACACAAGCTTCGGCAGACGTGGTCCAGAACAAACCCAAGGAAATTTTGGGGACCAGGAACTAATCAGACAAGGAAC
TGATTACAAACATTGGCCGCAAATTGCACAATTTGCCCCAGCGCTTCAGCGTTTTCGGAATGTCGCGCATTGGCATGGAAGTCACACTCGGGAACGTGGT
TGACCTACACAGGTGCCATCAAATTGGATGACAAAGATCCAAATTTAAAGATCAAGTCATTTGCTGAATAAGCATTGACGCATACAAAAATTTCCCACCA
ACAGAGCCTAAAAAGGACAAAAAGAAGAAGGCTGATGAAACTCAAGCCTTCAAGAGACAGAAGAAACAGCAAACTGTGACTCTTTCCTGCTGCAGATTTG
GATGATTTCTCCAAACAATTGCAACAATCCATGAGCAGTGCTGACTCAACTCAGGCCTAAACTCATGCAGACATACAAGGCAGATGGGCTATATAAACGT
TTTCGTTTTCCGTTTACGATATATAGTCTACTTGTGCAGAATGAATTCTTCGTAACATAGCACAAGTAGATGTAGTTAACTTTAATCACATAGCAATTTT
TAATCAGTGTGTAACATTAGGGAGGACTTGAAAGAGCCACCACATTTCACCGAGGCCACGCGGAGTACGATCGAGTGTACAGTGAACAATGCTAGGGAGA
GCTGCCTATATGGAAGAGCCCTAATGTGTAAAATTAATTTAGTAGTGCTATCCCATGTGATTTTAATAGCTTTCTAGGAGAATGACATCCCCTCCCCCAT
ACATCCCACCATATCATATCCATACATTCATCCTAGCCCCTCCATCCC
>7969abde-de9d-4476-b393-7839e5caf3ca|7
CAAACTTGCCTATGCCAACAGGAATAGGTTTGTATATAATTAAGTTAATTTCCTCTGGCTGTTATGGCCAGTAACTTCTTAGCTTGTTTGTGCTTGCTGC
TGTTTACAGAATAAATTGGATCACCGGTGGAATTGCTATCGCAATTGCTATAGGCTTGATGTGGCTCAGCTACTTCATTGCTTGTTTCAGACTGTTTGCG
CGTACGCGTTCCATGTGGTCATTCAATCCAGAAACTAACATTCTCATAACGTGCCACTCCATGGCACTATTTTGACCAGACCGCTTCTAGAAAGTGAACT
CGTAATGGAGCTGTGATCCTCGTGGACATCTTCGTATTGCTGGACACCATCTAGGACGCTGTTGACATCAAGGACCTGCCTAAAGAAATACTGTTGCTAC
ATTCACGAACGCTTCTTATTACAAATTGGGAGCTCGCAGCGTGTAGCAGGTGACTCAGGTTTTGCTAATACAGTCGCTACAGGATTGGCAACTATAAATT
AAACACAGACCATTCCAGTAGCAGTGACAATATTGCTTTGCTTGTACAGTAAGTGACACAGATGTTTCATCTCATTGACTTTTCAGGTTACTATAGCAGA
GATATACTAATTATTATGAGGACTTTTAAAGTTCCATTTGGAATCTTGATTACATCATAAACCTCATAATTAAAAATTTATCTAAGTCTAACTGAGAATA
AATATTTCAATTAGATGAAGAGCAACCAATGGAGATTGATTAAACGAACATGAAAATTATTTTTCTTGGCACTGATAACACTCATACTTGTGAGCTTTAT
CACTACCAAGAGTGTGTTAGAGGTACAACAGTACTTTAAAAGAACCTTGCTGCTCTGGAACATACGAGGGCAATTCACCATTTCATCCTCTAGCTGATAA
CAAATTTAACTGTTTTATCAGACAAGAGGAAGTTCAAGAAACTCCAAATTCTTATTGTTGCGGCAATAGTGTTTATAACACTTTGTCACACTCAAAAGAA
AGACAGAATGATTGAACTTCATTAATTGACTTTATATTTGTGCTTTCTTAGCCTTTGCTATTCCTTGTTTTAATTATGCTTATTATCTGTTGGTTCACTT
GAACTGCAAGATCAATGAAACTTGTCACGCCTAAACGAACATGAAATTTCTTTGTCTTAGGAATCATACAACTGTAGCTGCATTTCACCAAGAATGTAGT
TTACAAGTATGTACTCAACATCAACCATATGTAGTTGATGACCCGTGTCCTATCACTTCTATTCTAAATGGTATTAGAGTAGGAGCTAGAAAATCAGCAC
CTTTAATTGAATTGTGCGTGGATGAGGCTGGTTCTAAATCACCCACCCATCAGTACATCGATATCGGTAATTATACAGTTCCTGTTTACCTTTACAATTA
ATTGCCAGGAACCTAAATTGGGTAGTCTTGTAGTGCGTTGTTCGTTCTATGAAGACTTTTTAGAGTATCATGACGTTCGTGTTGTTTAGATTTCATCTAA
ACGAACAAACTAAAATGTCTGATAATGGACCCAAAATCAGCGAAATGCACCCCATTACGTTTGGTGGACCCTCAGATTCAACTGGCAGTAACCAGAATGG
AGAACGCAGTGGGCGCGATCAAACAACGTCGGCCCCAAGGTTTACCCAATAATACTGCGTCTGGTTCACCGCTCACTTCATTGGCAAGGAAGACCTTAAA
TTCCCTCGAGGACAAGGCGTTCCAATTAACACCAATAGCAGTCCAGATGACCAAATTGGCTACTACCGAAGAGCTACCAGACGAATTCGTGGTGGTGACG
GTAAAATGAAAGATTTCAGTCCAAGATGGTATTTCTACTACCTAGGAACTGGGCCAGAAGCTGGACTTCCCTATGGTGCTAACAAAAGACGGCATCATAT
GGGTTGCAACTGAGGAGCCTTGAAATACACCAAAAGATTGGCACCCGCAATCCTGCTAACAATGCTGCAATCGTGCTACAACTTCCAAGGAACACTATTG
CCAAAGGCTTTTCTACGCAGAAGGGAGCAGAGGCGGCAGTCAAGCCTCTTCTCGTTCCTCATCACGTAGTCGCAACAGTTTAAGAAATTCAACTCCAGGC
AGCAGTAGGGGAACTTCCCTGCTAGAATGGCTGGCAATGGCGGTGATGCTGCTCTTGCTTTGCTGCTGCTTGACAGATTGAACCAGCTTGAGAGCAAAAT
GTCTGGTAAAGGCCAACAACAACAAGGCCAAACTGTCACTAAGAGCCTGCTGCTGAGGCTTCTAAGAAGCCTCGGCAAAACGTACTGCCACTAAAGCATC
AATGTAACACAAGCTTCGGCAGACGTGGTCCAGAACAAACCCAAGGAAATTTTGGGGACCAGGAACTAATCAGACAAGGAACTGATTACAAACTGGCCGC
AAATTGCACAATTTGCCCCAGCGTTCAGCGTTTAGAGAATGTCGCGCATTGGCATGGAAGTCACACCTTCGGGAACGTGGTTGACCTACACAGGTGCCAT
CAAAATTGGATGACAAAGATCCAAATTTTTAAAGATTTAGTCATTTGCTGAATAAGCATTGACGCATACAAAACATTCCCACCAACAGAGCCTAAAAAAG
GACAAAAAGAAGAAGGCTGATGAAACTCAAGCCTCGCAGAGACAGAAGAAACAGCAAACTGTGACTTTCCTGCTGCAGATTTGGATGATTTCTCCAAACA
ATTGCAACAATCCATGAGCAGTGCTGACTCAACTCAGGCCTAAACTCATGCAGACACAAGGCAGATGGGCTATATAAACGTTTTCGCTTTTCCGTTTACG
ATATATAGTCTACTCTTGTGCAGAATGAATTCTCGTAACTATAGCACAAGTAGATGTAGTTAACTTTAATCCTAGCAGCAATCTAATCAGTGTGTAACAT
TAGGGAGGACTTGAAAGAGCCACATTTCTCCGAGGCCACGCAAGAGTACGATCGAGTGTACAGTGAACAATGCTAGGGAGAGCTGCCTATGGAAGAGCCC
TAATGTGTAAAATTAATTTAGTAGTGCTATCCCATGTGATTTTAATAGCTAGGAGAATGACAAAAACAAAAA
>5c918336-52a8-43da-b2de-4bbadb24f0cf|48
TCCCAGGTAACAAACCAACCAACTTTCGATTCTTGTAGATCTGTTCTAAACGAACATGAAAAATATTTTTCTTGGCACTGATAACACTCGCTACTTGTGA
GCTTTATCACTACCAAGAGTGTGTTAGAGGTACAACAGTACTTTAAAAGAACCTTGCTTTCTGGAACATACGAGGGCAATTCACCATTTCATCCTCTAGC
TGATAACAAATTAACTGTTTCATCAGACAAGAGGAAGTTCAAGAACTTTACTCTCCAATTTTTATTGTTGCGGCAATAGTGTTTATAACACTTTGCTTCA
CACTCAAAAGAAAGACAGAATGATTGAACTTTCATTAATTGACTTCTATTTGTGCTTTTTAGCCTTTTGCTATTCCTTGTTTTAATTATGCTTATTATCT
GTTGGTTTTCACTTGAACTGCAAGATCATAATGAAACTTGTCACGCCTAAACGAACATGAAATTTCTTGTTTTCTTAGGAATCATACAACTGTAGCTGCA
TTTCACCAAGAATGTAGTTTACAGTATGTACTCAACATCAACCATATGTAGTTGATGACCCGTGTCCTATTCACTTCTATTCTAAATGGTATATTAGAGT
AGGAGCTAGAAAATCAGCACCTTTAATTGAATTGTGCGTGGATGAGGCTGGTTCTAAATCACCCATTCAGTACATCGATATCGGTAATTATACAGTTTCC
TGTTTACCTTTTACAATTAATTGCCAGGAACCTAAATTGGGTAGTCTTGTAGTGCGTTGTTCGTTCTATGAAGACTTTTTAGAGTATCATGACGTTCGTG
TTGTTTTAGATTTCATCTAAACGAACAAACTAAAATGTCTGATAATGGACCCAAAATCAGCGAAATGCACCCCGCATTACGTTTGGTGGACCCTCAGATT
CAACTGGCAGTAACCAGAATGGAGAACGCAGTGGGGCGCGATCAAAACAACGTCGGCCCCAAGGTTTACCCAATAATACTGCGTCTTGGTTCACCGCTCA
CTCAACATGGCAAGGAAGACCTTAAATTCCCTCGAGGACAAGGCGTTCCAATTAACACCAATAGCAGTCCAGATGACCAAATTGGCTACTACCGAAGAGC
TACCAGACGAATTCGTGGTGGTGACGGTAAAATGAAAGATCAGTCCAAGATGGTATTTCTACTACCTAGGAACTGGGCCAGAAGCTGGACTTCCCTATGG
TGCTAACAAAGACGGCATCATATGGGTTGCAACTGAGGGAGCCTTGAATACACCAAAAGATTTGGCACCCGCAATCCTGCTAACAATGCTGCAATCGTGC
TACAACTTCCAAGGAACAACATTGTCAAAAGGCTTTACGCAGAAGGGAGCAGAGGCGGCAGTCAAGCCTCTCTCGTTCCTCATCACGTAGTCGCAACAGT
TTAAGAAATTCAACTCCAGGCAGCAGTAGGGGAACTTCTCCTGCTAGAATGGCTGGCAATGGCGGTGATGCTGCTCTTGCTTTGCTGCTGCTTGACAGAT
TGAACCAGCTTGAGAGCAAAATGTCTGGTAAAGGCCAACAACAACAAGGCCAAACTGTCACTAAGAATTGCTGCTGAGGCTTCTAAGAAGCCTCGGCAAA
ACGTACTGCCACTAAAGCATACAATGTAACACAAGCTTCGGCAGACGTGGTCCAGAACAAACCCAAGGAAATTTTGGGGACCAGGAACTAATCAGACAAG
GAACTGATTACAAACATTGGCCGCAAATTGCACAATTTGCCCCAGCGCTTCAGCGTTTTCGGAATGTCGCGCATTGGCATGGAAGTCACACACCTTCGGG
AACGTGGTTGACCTACACAGGTGCCATCAAATTGGATGACAAAGATCCAAATTTTAAAGATCAAGTCATTTGCTGAATAAGCATTGACGCATACAAAACA
TTCCCACCAACAGAGCCTAAAAAGGACAAAAAGAAGAAGGCTGATGAAACTCAAGCCACCGCAGAGACAGAAGAAACAGCAAACTGTGACTTTTTCCTGC
TGCAGATTTGGATGATTTCTCCAAACAATTGCAACAATCCATGAGCAGTGCTGACTCAACTCAGGCCTAAAACTCATGCAGACATCAAGGCAGATGGGCT
ATATAAACGTTTTCGCTTTTCCGTTTACGATATAGTCTACTCTTGTGCAGAATGAATTCTCGTAACATAGCACAAGTAGATGTAGTTAACTTTAATCACA
TAGCAATTTTAATCAGTGTGTAACATTAGGGAGGACTTGAAAGAGCCACATTTCACCGAGGCCACGCGGAGTACGATCGAGTGTACAGTGAACAATGCTA
GGGAGAGCTGCCTATATGGAAGAGCCCTAATGTGTAAAATTAATTTTAGTAGTGCTATCCCATGTGATTTTAATAGCTTCTTAGGAGAATGACAAAAA
>b80b0e12-ef8c-4823-9d1d-af0ac65144ca|17
GAGGACAAGGCGTTCCAATTAACACCAATAATAGTCCAGATGACCAAATTGGCTACTACCGAAGAGCTACCAGACGAATTCGTGGTGGTGACGGTAAAAT
GAAAGATTCAGTCCAAGATGGTATTCTACTACCAAGGAACTGGGCCAGAAGCTGGACTTCCCTATGGTGCTAACAAAGACGGCATCATATGGGTTGCAAC
TGAGGAGCCTTGAATACACCAAAAGATCACTGGCACCCGCAATCCTGCTAACAATGCTGCAATCGTGCTACAACTTCCAAGGAACAACATTGTCAAAAGG
CTTTACGCAGAAGGGAGCAGAGGCGGCAGTCAAGCCTTCTCGTTCCTCATCACGTAGTCGCAACAGTTTAAGAAATTTCAACTCCAGGCAGCAGTAGGGG
AACTTTCCCTGCTAGAATGGCTGGCAATGGCGGTGATGCTGCTCTTGCTTTGCTGCTGCTTGACAGATTGAACCAGCTTGAGAGCAAAATGTCTGGTAAA
GGCCAACAACAACAAGGCCAAACTGTCACTAAGAAATTGCTGCTGAGGCTTCTAAGAAGCTCGGCAAAACGTACTGCCACTAAAGCATACAATGTAACAC
AAGCTTTCGGCAGACGTGGTCCAGAACAAACCCAAGGAAATTTTGGGGACAAGGAACTAATCAGACAAGGAACTGATTACAAACATTGGCCGCAAATTGC
ACAATTTGCCCCAGCGCTTCAGCGTTCTTCGGAATGTCGCGCATTGGCATGGAAGTCACACCTCGGGAACGTGGTTGACCTACACAGGTGCCATCAAATT
GGATGACAAAGATCCAAATTTTAAAGATCAAGTCATTTGCTGAATAAGCATTGACGCATACAAAACATTCCCACCAACAGAGCCTAAAAAGGACAAAAAG
AAGAAGGCTGATGAAACTCAAGCCACCGCAAGAGACAGAAGAAACAGCAAACTGTGACTCTTTTCACCTGCTGCAGATTTGGATGATTTCCAAACAATTG
CAACAATCCATGAGCAGTGCTGACTCAACTCAGGCCTAAACTCATGCAGACACCAAGGCAGATGGGCTATAAACGTTTTCGCTTTTCCGTTTACGATATA
GTCTACTCTTGTGCAGAATGAAC
>e6df5596-70a5-4a33-bbf5-a7b7514df00c|27
ATACCTTCCCAGGTAACAAACCAACCAACTTTCGATCTCTTGTAGATCTGTTCTCTAAACGAACTTTAAAATCTGTGTGGCTGTCACTCGGCTGCATGCT
TAGTGCACTCACGCAGTATAATTAATAACTAATTGTCGTTGACAGGACACGAGTAACTCGTCTATCTTCTGCAGGCTGCTTACGGTTTCGTCCGTGTTGC
AGCCGATCATCAGCACATCTAGGTTTCGTCCGGGTGTGACCGAAAGGTAAGATGGAGAGCCTTGTCCCTGGTTTCAACGAGAAAAAAT
>b87cef5f-c576-4662-8446-92ea116ae535|16
ATACCTTCCCAGGTAACAAACCAACCAACTTTCGATTCTGTAGATCTGTTCTCTAAACGAACATGAAAATTATTTTTCTTGGCACTGATAACACTCGCTA
CTTGTGAGCTTTATCACTACCAAGAGTGTGTTAGAGGTACAACAGTACTTTAAAAGAACCTTGCTCTTCTGGAACATACGAGGGCAATTCACCATTTCAT
CCTCTAGCTGATAACAAATTTGCACTGACTTGCTTTAGCACTCAATTTGCTTTTGCTTGTCCTGACGGCGTAAACACGTCTATCAGTTACGTGCCAGATC
AGTTTCACCTAAACTGTTCATCAGACAAGAGGAAGTTCAAGAACTTTACTCTCCAAATTTTTATTGTTGCGGCAATAGTGTTTATAACACTTTGCTCACA
CTCAAAAAGAAAGACAGAATGATTGAACTTTCATTAATTGACTTCTATTTGTGCTTTTTAGCCTTTCTGCTATTCCTTGTTTTAATTATGCTTATTATCT
GTTGGTCTCACTTGAACTGCAAGATCATAATGAAACTTGTCACGCCTAAACGAACATGAAATTTCTTGTTTCTTAGGAATATCTACAACTGTAGCTGCAT
TTCACCAAGAATGTAGTTTACAGTTATGTACTCAACATCAACCATATGTAGTTGATGACCCATGTGTCCTATTCACTTCTATTCTAAATGGTATATTAGA
GTAGGAGCTAGAAAATCAGCACCTTTAATTGAATTGTGCGTGGATGAGGCTGGTTCTAAATCACCCATTCAGTACATCGATATCGGTAATTATACAGTTT
CCTGTTTACCTTTTACAATTAATTGCCAGGAACCTAAATTGGGTAGTCTTGTAGTGCGTTGTTCGTTCTATGAAGACTTTAGAGTATCATGACGTTCGTG
TTGTTTTAGATTTCATCTAAACGAACAAACTAAAATGTCTGATAATGGACCCCAAAATCAGCGAAATGCACCCCGCATTACGTTTGGTGGACCTCAGATT
CAACTGGCAGTAACCAGAATGGAGAACGCAGTGGGGCGCGATCAAAACAACGTCGGCCCCAAGGTTTACCCAATAATACTGCGTCTTGGTTCACCGCTCA
CTCAACATGGCAAGGAAGACCTTAAATTCCCTCGAGGACAAGGCGTTCCAATTAACACCAATAGCAGTCCAGATGACCAAATTGGCTACTACCGAAGAGC
TACCAGACGAATTCGTGGTGGTGACGGTAAAATGAAAGATCAGTCCAAGATGGTATTTCTACTACCTAGGAACTGGGCCAGAAGCTGGACTTCCCTATGG
TGCTAACAAAGACGGCATCATATGGGTTGCAACTGAGGGAGCCTTGAAATACACCAAAAGATCATTGGCACCCGCAATCCTGCTAACAATGCTGCAATCG
TGCTACAACTTCCCAAGGAACAACATTGCCAAAAGGCTTTACGCAGAAGGGAGCAGAGGCGGCAGTCAAGCCTTCTCGTTCCTCATCACGTAGTCGCAAC
AGTTTAAGAAATTCAACTCCAGGCAGCAGTAGGGGAACTTCTCCTGCTAGAATGGCTGGCAATGGCGGTGATGCTGCTCTTGCTTTGCTGCTGCTTGACA
GATTGAACCAGCTTGAGAGCAAAATGTCTGGTAAAGGCCAACAACAACAAGGCCAAACTGTCACTAAGAATTGCTGCTGAGGCTTCTAAGAAGCCTCGGC
AAAACGTACTGCCACTAAAGCATACAATGTAACACAAGCTTTCGGCAGACGTGGTCCAGAACAAACCCAAGGAAATTTTGGGGACCAGGAACTAATCAGA
CAAGGAACTGATTACAAACATTGGCCGCAAATTGCACAATTTGCCCCAGCGCTTCAGCGTTTTCGGAATGTCGCGCATTGGCATGGAAGTCACACCTTCG
GGAACGTGGTTGACCTACACAGGTGCCATCAAATTGGATGACAAAGATCCAAATTTACAAAGATCAAGTCATTTTGCTGAATAAGCATTGACGCATACAA
ACACTCCCACCAACAGAGCCTAAAAAGGACAAAAAGAAGAAGGCTGATGAAACTCAAGCCTTCAAGAGACAGAAGAAACAGCAAACTGTGACTTTTTCCT
GCTGCAGATTTGGATGATTTCTCCAAACAATTGCAACAATCCATGAGCAGTGCTGACTCAACTCAGGCCTAAACTCATGCAGACAACAAGGCAGATGGGC
TATATAAACGTTTTCGCTTTCCGTTTACGATATAGTCTACTCTTGTGCAGAATGAATTCTCGTAACTACATAGCACAAGTAGATGTAGTTAACTTTTAAT
CCACATAGCAATCTTTAATCAGTGTGTAACATTAGGGAGGACTTGAAAGAGC
>99488f01-f194-4f37-9378-dd75d34eb4d9|5
ATACCTCCCAGGTAACAAACCATACCACTTTCGATTTCTTGTAGATCTGTTCTAAACGAACTTTAAAATCTGTGTGGCTGTACTCGGCTGCATGCTAGTG
CACTCACGCAGTATAATTAATAACTAATTACTGTCGTTGACAGGACACGAGTAACTCGTCTATCTCTGCAGGCTGCACGGTTCGTCCGTGTTGCAGCCGA
TCATCAGCACATCTAGGTTTCGTCCAGGTGTGACCGAAAGGTAAGATGGAGAGCCTTGTCCCTGGTTTCAACGAGAAACACACGTCCATTCAGTTTGCCT
GTTTTACAGGTTCGCGACGTGTGCTCGTACGTGGCTTTGGAGACTCCGTGGAGGAGGTCTTATCAGAGGCGTCAACATTTAAAGATGGCACTTGTGGCTT
AGTAGAAGTTGAAAAAGGCGTTTTGCCTCAACTTGAACAGCCCTATGTGTTCATCAAACGTTCGGATGCTCGAACTGCACCTCATGGTCATGTTATGGTT
GAGCTGGTAGCAGAACTCGAAGGCATTCAGTACGGTCGTAGTGGTGAGACACTTGGTGTCCTTGTCCCTCATGTGGGCGAAATACCAGTGAATACCGCAA
GGTTCTTCTCGTAAGAACGGTAATAAAGGAGCTGGTGGCCATGGTTACGGCGCCGATCAAAAGTCATTTGACTTAGGCGACGAGCTTGGCACTGATCCTT
ATGAAGATTTCAAGAAACTGGAACACTAAACATAGCAGTGGTGTTACCCGTGAACTCATGCGTGAGCTTAACGGAGGGGCATACACTCGCTATGTCGATA
ACAACTTGTGGCCCTGATGGCTACCCTCTTGAGTGCATTAAAGACCTTCTAGCACGTGCTGGTAAAGCTATGCACTTTTGTCCGAACAACTGGACTTTAT
TGACTAAGAGGGTGTATATTGCTGCCGTGAACATGAGCATGAAATTGCTTGGTACACGGAACGTTCTGAAAGAGCTATGAATTGCAGACACCTTTGAAAT
TAAATTGGCAAAAGAAATTTGACACCTTCAATGGGGAATGTCCAAATTTGTATTCCCTTAAATTCCATAATCAAGACTATTCAACCAAGGGTTGAAAAGA
AAAAGCTTGATGGCTTTATGGGTAGAATTCGATCTGTACTATCCAGTTGCGTCACCAAATGAATGCAACCAAATGTGCCTTTCAACTCTTTATGAAGTGT
GATCATTGTGGTGAAACTTCATGGCAGACGGGCGATTTTGTTAAAGCCACTTGCGAATTTGTGGCACTGAGAATTTGACTAAAGAAGGTGCCACACTTGT
GGTTACTTACCAAAATGCTGTTGTTAAAATATTGTCCAGCATGTCACAATTCAGAAGTAGGACCTGAGCATAGTTTGCCGAATACCATAATGAATCTGGC
TTGAAAACCATCTTCGTAAGGGTGGTCGCACTATTGCCTTTTGGAGGCTGTGTGTTCTCTTATGTTGGTTGCCATAACAAGTGTGCCTATTGGGTTCCAC
GTGCTAGCGCTAACATAGGTTGTAACCATACAGGTGTTGTTGGAGAAGGTTCCGAAGGTCTTAATGACAACCTTCTTGAAATACTCCAAAAAGAGAAAGT
CAACATCAATATTGTTGGTGACTCTAAAACTTAATGAAGAGATCGCCATTATTTTGGCATCTTCTGCTTCCACAAGTGCTTTTGTGGAAAACTGTGAAAG
GTTTGGATTATAAAGCATTCAAACAAATTGTTGAATCCTGTGGTAATTCAAAAGTTACAAAGGAAAAGCTAAAAGGTGCCTGGAATATTGGTGAACAGAA
ATCAATACTGAGTCCTCTTTATGCATTTGCTAGAGGCTGCTCGTGTTGTACGTCAACAAGGTTTCCTTCCCAGGTAACAAACCAACCAACTTTCGAAACT
GTAGATCTGTTCTCTAAACGAACAAACTAAAATGTCTGATAATGGACCCCAAAATCAGCGAATGCACCCCCGCATTACGTTTGGTGGACCCTCAGATTCA
ACTGGCAGTAACCAGAATGGAGAACGCAGTGGGGCGCGATCAAACAACGTCGGCCCAAGGTTTACCCAATAATACTGCGTCTGGTGGTTTCCGCCACATC
AACATGGCAAGGAAGACCTTAAATTCCCTCGAGGACAAGGCGTTCCAATTAACACCAATAGCAGTCCAGATGACCAAATTGGCTACATCGAAGAGCTACC
AGACGAATTCGTGGTGGTGACGGTAAAATGAAAGATCAGTCCAAGATGGTATTTCTACTACCTGGGGAACTGGGCCAGAAGCTGGACTTCCCTATGGTGC
TAACAAAGACGGCATCATATGGGTTGCAACTGAGGGAGCCTTGAATACACCAAAAGAGATTCTGGCACCCGCAATCCTGCTAACAATGCTGCAATCGTGC
TACAACTTCCCAAGGAACACTATTGCCAAAAGGCTTTACGCAGAAGGGAGCAGAGGCGGCAGTCAAGCCTCTCGTTCCTCATCACGTAGTCGCAACAGTT
TAAGAAATTTTCAACCCAGGCAGCAGTAGGAACTTTCCTGCTAGAATGGCTGGCAATGGCGGTGATGCTGCTCTTGCTTTTGCTGCTGCTTGACAGATTG
AACCAGCTTGAGAGCAAAATGTCTGGTAAAGGCCAACAACAACAAGGCCAAACTGTCACTAAGAAAATTGCTGCTGAGGCTCTAAGAAGCCTTGGCAAAC
GTACTGCCACTAAAGCATACAATGTAACACAAGCTTCGGCAGACGTGGTCCAGAACAAACCCAAGGAAATTTTGGGGACCAGGAACTAATCAGACAAGGA
ACTGATTACAAACATTGGCCGCAAATTGCCAATTTGCCCCAGCGCTTCAGCGTTCTTCGGAATGTCGCGCTGGCATGGAAGTCACACCTTCGGGAACGTG
GTTGACCTACACAGGTGCCATCAAATTGGATGACAAAGATCCAAATTCAAAGATCAAGTCATTGCTGAATAAGCATTGACGCATACAAAAACATTCCCAC
CAACAGAGCCTAAAAAGGACAAAAGAAGAAGGCTGATGAAACTCAAGCCACCGCAGAGACAGAAGAAACAGCAAACTGTGACTCTTTTCCTGCTGCAGAT
TTGGATGATTTCCAAACAATTGCAACAATCCATGAGCAGTGCTGACTCAACTCAGGCCTAAACTCATGCAGACCACAAGGCAGATGGGCTATATAAACGT
TTTCGCTTTTCCGTTTACGATAGTAGTACTCTTGTGCAGAATGAATTCTCGTAACTACATAGCACAAGTAGATGTAGTTAACTTTAATCACCACATAGCA
ATCTTTAATCAGTGTGTAACATTAGGAGGACTTGAAAGAGCCACCACATCGAGGCCACGCCGGAGTACGATCGAGTGTACAGTGAACAATGCTAGGAGAG
CTGCCTATATGGAAGAGCCCTAATGTGTAAAATTAATAATTTAGTAGTGCTATCCCATGTGATTTTAATAGCTTCTTAGGAGAATGACAAAAAAT
>c501ec9d-a1a9-4438-90d2-afbc82638e07|8
GGCAAGATTCCCTAAGAGTGATGGAACTGGTACTATCTATACAGAACTGGACCACCTTGTAGGTTTGTTACAGACATCCAAAGGTCCTAAAGTGAAGTAT
TTATACTTTATTAAAGGATTAAACAACCTAAATAGAGGTATGGTACTTGGTAGTTTGCTGCCACAGTACGTCTACAAGCTGGTAATGCAACAGAAGTGCC
TGCCAATTCAACTGTATTATCTTCTGTGCTTTTGCTGTAGATGCTGCTAAAGCTTACAAAGATTATCTAGCTAGTGGGGACAACCAATCACTAATTGTGT
TAAGATGTTGTGTACACACTGGTACTGGTCAGGCAATAACAGTTACACCGGAAGCCAATATGGATCAAGAATCCTTTGGTGGTGCATCGTGTTGTCTGTA
CTGCCGTTGCCACATAGATCATCCAAATCCTAAAGGATTTTGTGACTTAAAAGGTAAGTATGTACAAATACCTACAACTTGTGCTAATGACCCTGTGGGT
TTACACTTAAAAACACAGTCTGTACCGTCTGCGGTATGTGGAAAGGTTATGGCTGTAGTTGTGATCAACTCCGCGAACCCATGCTTCAGTCAGCTGATGC
ACAATCGTTTTATAAACGGGTTTGCGGTGTAAGTGCAGCCCGTCTACACCGTGCGGCACAGGCACTAGTACTGATGTCGTATACAGGGCTTCTGACATAC
AATGATAAAGTAGCTGGTTTGCTAAATTCCTAAAACTAATTGTTGTCGCTTCCAAGAAAAGGACGAAGATGACAATTTAATTGATCTTACTTTGTAGTTA
AGAGACACACTTTCTCTAACTACCAACGAAGAAACAATTTATAATTTACTTAAGGATTGTCCAGCTGTTGCTAAACATGACTTCTTTAAGTTTAGAATAG
ACGGTGACATGGTACCACATATATCACGTCAACGTCTTACTAAATACACAATGGCAGACCTCGTCTATGCTTTAAGGCATTTTGATGAAGGTAATTGTGA
CACATTAAAGAAATACTTGTCACACAATTGTTGTGATGATGATTATTTCAATAAAAAGGACTGGTATGATTTTGTAGAAAACCCAGATATATTACGCGTA
TACGCCAACTTAGGTGAACGTGTACGCCAAGCTTTGTTAAAAACAGTACAATTTGTGATGCCATGCGAAATGCTGGTATTGTTGGTGTACTGACATTAGA
TAATCAAGATTCAATGGTAACTGGTATGATTCGGTGATTTCATACAAACCACGCCAGGTAGTGGAGTTCCTGTTGTAGATTCTTATTATTCATTGTTAAT
GCCTATATTAACCTTGACCAGGGCTTTAACTGCAGAGTCACATGTTGACACTGACTTAACAAAGCCTTACATTAAGTGGGATTTGTTAAAATATGACTTC
ACGGAAGAGAGGTTAAAACTCTTCTGACCGTTATTTTAAATATTGGGATAAGACATACCACCCAAATTGTGTTAACTGTTTGGATGACAGATGCATTCTG
CATTGTGCAAACTTTAATGTTTTAATTCTCTACAGTGTTCCCACCTACAAGTTTTGGACCACTAGTGAGAAAAATATTTGTTGATGGTGTTCCATTTGTA
GTTTCAACTGGATACTTCAGAGAGCTAGGTGTTGTACATAATCAGGATGTAAACTTACATAGCTCTAGACTTAGTTAAGGAATTACTTGTGTATGCAATT
GACCCTGCTATGCACGCTGCTTCTGGTAATCTATTACTAGATAAACGCACTACGTGCTTTCAGTAGCTGCACTTACTAACAATGTTGCTTTCAAACTGTC
AAACCCGGTAATTTTAACAAAGACTTCTATGACTTTGCTGTGTCTAAGGGTTTCTAAGGAAGGAAGTTCTGTTGAATTAAAACACTTCTTCTTTGCTCAG
GATGGTAATGCTGCTATCAGCGATTATGACTACTATCGTTATAATCTACCAACAATGTGTGATATCAGACAACTACTATTTGTAGTTGAAGTTGTTGATA
AGTACTTTGATTGTTACGATGGTGGCTGTATTAATGCTAACCAAGTCATCGTCAACAACCTAGACAAATCAGCTGGTTTTCCATTTAATAAATGGGGTAA
GGCTAGACTTTATTATGATTCAATGAGTTATGAGGATCAAGATGCACTTTTCGCATATACAAAACGTAATGTCATCCCTACTATAACTCAAATGAATCTT
AAGTATGCCATTAGTGCAAAGAATAGAGCTGCACCGTAGCTGGTGTCTCTATCTGTAGTACTATGACCAATAGACAGTTCATCAAAAATTATTGAAATCA
ATAGCCGCCTTAGAGGAGCTACTGTAGTAATTGGAACAAGCAAATTCTATGGTGGTTGGCACAACATGTTAAAAACTGTTTATAGTGATGTAGAAAAACC
TCACCTTATGGGTTGGGATTATCCTAAATGTGATAGAGCCATGCCTAACATGCTTAGAATTATGGCCTCACTTGTTCTTGCTCGCAAACATACAACGTGT
TGTAGCTTGTCACACCGTTTCTATAGATTAGCTAATGAGTGTGCTCAAGTATTGAGTGAAATGGTCATGTGTGGCGGTTCACTATATGTTAAACCAGGTG
GAACCTCATCAGGAGATGCCACAACTGCTTATGCTAATAGTGTTTTTAACATTTGTCAAGCTGTCACGGCCAATGTTAATGCACTTTTTTATCTACTGAT
GGTAACAAAATTGCCGATAAGTATGTCCGCAATTTACAACACAGACTTATGAGTGTCTCTATAGAAATAGAGATGTTGACACAGACTTTGTGAATGAGTT
TTACGCATATTTGCGTAAACATTTCTCAATGATGATACTCTTTGACGATGCTGTTGTGTGTTTCAATAGCACTTATGCATCAAGGTCTAGTGGCTAGCAT
AAAGAACTTTAAGTCAGTTCTTTATTATCAAAACAATGTTTTATGTCTGAAGCAAAATGTTGGACTGAGACTGACCTTACTAAAGGACCTCATGAATTTT
GCTCTCAACATACAATGCTAGTTAAACAGGGTGATGATTATGTGTACCTTCCTTACCCAGATCCATCAAGAATCCTAGGGGCCGGCTGTTTGTAGATGAT
ATCGTAAAACAGATGGTACTTATGATTGAACGGTTCGTGTCTTAGCTATAGATGCTTACCCACTTACTAAACATCCTAATCAGGAGTATGCTGATGTCTT
CATTTGTACTTACAATACATAAGAGCTACATGATGAGTTAACAGGACACATGTTAGACATGTATTCTGTTATGCTTACTAATGATACACTTCAAGGTATT
GGGAACCTGAGTTTTATGAGGCTATGTACACACCGCATACAGTCTTACAGGCTGTTGGGGCTTGTGTTTCTTTGCAATTCACAGACTTCATTAAGATGTG
GTGCTTGCATACGTAGACCATTCTTATGTTGTAAATGCTGTTACGACCATGTCATATCAACATCACAAATTAGTCTTGTCTGTTAATCCGTATGTTTGCA
ATGCTCCAGGTTGTGATGTCACAGATGTGACTCAACTTTACTTAGGAGGTATGAGCTATTATTGTAAATTCACATGCTACCCATTAGTTTTCCATTGTGT
GCTAATGGACAAGTTTTTGGTTTATATAAAAAATACATGTGTTGGTAGCGATAATGTTACTGACTTTAATGCAATTGCAACATGTGACTGGACAAATGCT
GGTGATTACATTTTTAGCTAACACCTGTACTGAAAAGACTCAAGCTTTTTGCAGCAGAAACGCTCAAAGCTACTGAGGAGACATTTAAACTGTCTTATGG
TATTGCTACTGTACGTGAAGTGCTGACTGACAGAGAATTACATCATGGGAAGTTGGTAAACCTAGACCACCACTTAACCGAAATTATGTCTACTGGTTAT
CGTGTAACTAAAAACAGTAAAGTACAAATAGGAGAGTACACCTTTGAAAAAGGTGACTATGGTGATGCTGTTGTTTACCGAGGTACAACAACACAAATTA
AATGTTGGTGATTATTGTGCTGACATCATACAGTAATGCCATTAGTGCACCTACACTAGTGCCACAAGAGCACTATGTTAGAATTACTGGCTTATACCCA
ACACTCAATATCTCAGATGAGTTTTCTAGCAATGTTGCAAATTATCAAAAGGTTGGTATGCAAAAGTATCTACACTCCAGGACCACCTGGTACTGGTAAG
AGTCATTTTGCTATTGGCCTAGCTCTCTACTACCCTCTGCTCGCAGTGTATACAGCTTGCTCATGCCGCTGTTGATGCACTATGTGAGAAGGCATTAAAA
TATTTGCCTATAGATAAATGTAGTAGAATTATACCCCGACGTGCTCGTGTAGAGTGTTTTGATAAATTCAAAGTGAATTCAACATTAGAACAGTATGTCT
TTTGTACTGTAAATGCATTGCCTGAGACGACAGCAGATATAGTTGTCTTTGATGAAATTTCAATGGCCACAAATTATGATTTGAGTGTTGTCAATGCCAG
ATTACGTGCTAAGCACTATGTGTACTGGCGACCCTGCTCAATTACCTGCACCACGCACTTGCTAACTAAGGGCACACTAGAACCAGAATATTTCAATTCA
GTGTGTAGACTTATGAAAACTATAGGTCCAGACATGTTCTCGGAACTTGTCGGCGTTGTCCTGCTGAAATTGTTGACACTGTGAGTGCTTCTGGTTTATG
ATAATAAGCTTAAAGCACATAAAGACAAATCAGCTCAATGCTTTAAAATGTTTATAAGGGTGTTATCACGCATGATGTTCATCTGCAATTAACAGGCCAC
AAATAGGCGTGGTAAGAGAATTCCCACGTAACCCTGCTTGGAGAAAAGCTGTCTTTATTTCACCTTATAATTCACAGAATGCTGTAGCCTCAAAGATTTT
GGGACTACCAACTCAAACTGTTGATTCATTACAGGGCTCAGAATATGACTATGTCATTCACTCAAACCACTGAAACAGCTCACTCTTGTAATGTAAACAG
ATTTAATGTTGCTATTACCAGAGCAAAAGTAGGCATACTTTGCATAATGTCTTGATAGAGACCTTTATGACAAGTTGCAATACAAGTCTTGAAATTCCAC
GTAGGAATGTGGCAACTTTACAAGCTGAAAATGTAACAGGACTCTTTAAAGATTGTAGTAAGGTAATCACTGGGTTACCTCCTACACAGGCACACCTCCA
GTGTTGACACTAAATTCAAAAACTGAAGGTTTATGTGTTGACATACCTGGCATACCTAAGGACATGACCTATAGAAGACTTCATCTCTATGATGGGTTTA
AAATGAATTATCAAGTTAATGGTTACCCTACATGTTTATCACCCGCGAAGAAGCTATAAAGACATGTACGTGCATGGATTGGCTTCGATGTCGAGGGTGT
CATGCTACTAGAGAAGCTGTTGGTACCAATTTACCTTTACAGCTAGGTTTTCTACAGGTGTTAACCTAGTTGCTGTACCTACAGGTTATGTTGATACACC
TAATAATACAGATTTTTCCAGAGTTAGTGCTAAACCACCGCCTGGAGATCAATTTAAACACCTCATACCACTTATGTACAAAGGACTTCCTTGGAATGTA
GTGCGTATAAAGATTGTACAAATGTTAAGTGACACACTTAAAAATCTCTCTGACAGAGTCGTATTTGTCTTATGGGCACATGGCTTTGAGTTGACATCTA
TGAAGTATTTTGTGAAAATAGGACCTGAGCGCACCTGTTGTCTATGTGATAGACGTGCCACATGCTTTTCCACTGCTTCAGACACTTATGCCTGTTGGCA
TCATTCTATTATTGGATTTGATTACGTCTATAATCCGTTTATGATTGATGTTCAACAATGGGTTTTACAGGTAACCTACAAAGCAACCATGATCTGTATT
GTCAAGTCCATGGTAAATGCACATGTAGCTAGTTGTGATGCAATCATGACTAGGTGTCTAGCTGTCCACGAGTGCTTTGTTAAGCGTGTTGACTGGACTA
TTGAATATCCTATAATTGGTGATGAACTGAAGATTAATGCGGCTTGTAGAAAGGGTTCAACACATGGTTGTTAAAGCTGCATTATTAGCAGACAAATTCC
CAGTTCACGACATTGGTAACCCTAAAGCTATTAAGTGTGTACCTCAAGCTGATGTAGAATGGAAGTTCTATGATGCACAGCCTTGTAGTGACAAAGCTTA
TAAAATAGAAGAATTATTCTATTCTTATGCCACACATTCTGACAAATTCACAGATGGTGTATGCCTATTTTGGAATTGCAATGTCGATAGATATCCTGCT
AATTCCATTGTTTGTAGATTTGACACTAGAGTGCTATCTAACCTTATTTGCCTGGTTGTGATGGTGGCAGTTTGTATGTAAATAAACATGCATTCCCACA
CCAGCTTTTGATAAAAGTGCTTTTGTTAATTTAAAACAATTACCATTTTATTACTTTGACAGTCCATGTGAGTCTCATGGAAAACAAGTAGTGTCAGATA
TAGATTATGTACCACTAAAGTCTGCTACGTGTATAACACGTTGCAATTTAGGTGGTGCTGTCTGTAGACATCATGCTAATGAGTACAGATTGTATCTCGA
TGCTTATAACATGATGATCTCAGCTGGCTTTAGCTTGTGGGTTTACAAACAATTTGATACTTATAACCTCTGGAACACTTTACAAGACTTCAGAGTTTAG
AAAAATGTGGCTTTTAATGTTGTAAATAAGGGACACTTTGATGGACAACAGGGTGAAGTACCAGTTTTATCATTAATAACACTGTTTACACAAAAGTTGA
TGGTGTTGATGTAGAATTGTTTGAAAATAAACAACATTACCTGTTAATGTAGCATTTGAGCTTTGGGCTAAGCGCAACATTAAACCAGTACCAGAGGTGA
AAATACTCAATAATTTGGGTGTGGACATTGCTGCTAATACTGTGATCTGGGACTACAAAAGAGATGCTCCAGCACATATATCTACTATTGGTGTTTGTTC
TATGACTGACATAGCCAAGAAACCAACTGAAACGATTTGTGCACCACTCACTGTTTTTTTGATGGTAGAGTTGATGGTCAAGTAGACTTATTTAGAAATG
CCCGTAATGGTGTTCTTATTACAAGAAGGTAGTGTTAAAGGTTTACAACCACCATTTGTAGGTCCCAAACAAGCTAGTCTTAATGGAGTCACATTAATTG
GAGAAGCCGTAAAAACACAGTTCAATTATTATAAGAAAGTTGATGGTGTTGTCCAACAATTACCTGAAACTTACTTACTCAGAGTAGAAATTTACAAGAA
TTTAAACCCAGGAGTCAAATGGAAATTGATTTCTTAGAATTAGCTATGGATGAATCATTGAACGGTATAAATTAGAAGGCTATGCCTTCGAACATATCGT
TTATGGAGATTTTAGTCATAGTCAGTTAGGTGGTTTACATCTACTGATTGGACTAGCTAAACGTTTTAAGGAATCACCTTTTGAATTAGAAGATTTTATT
CCTATGGACAGTACAGTTAAAACTATTTTCATAACAGATGCGCAAACAGGTTCATCTAAGTGTGTGTGTTCTGTTATTGATTTATTACTTGATGATTTTG
TTGAAATAATAAAATCCCAAGATTTATCTGTAGTTTTAAGGTTGTCAAAGTGACTATTGACTATACAGAAATTTTATTTATGCTTGGTGTAAAGATGGCC
ATGTAGAAACTCTTTACCCAAAATTACAATCTAGTTAGGTACGTGGCAACCGGGTGTTGCTATGCCTAATCTTTACAAAATGCAAAGAATGCTATTAGAA
AAGTGTGACCTTTCAAAATTATGGTGATAGTGCAACATTACCTAAAGGCATAATGATGAATGTCGCAAATATACTCAACTGTGTCAATATTTTAACACAT
TAACATTAGCTGTACCCTATAATATGAGAGTTATACATTTTTGGTGCTGGTTCTGATAAAGGAGTTGCACCAGGTACAGCTGTTTTAAGACAGTGGTTGC
CTACGGGTACGCTGCTTGTCGATTCAGATCTTAATGACTTGTCTCTGATGCAGATTCAACTTTGATTGGTGATTGTGCAACTGTACATACAGCTAATAAA
TGGGATCTCATTATTAGTGATATGTACGACCCTAAGACTAAAAATATGCACAAAAGAAAATGACTCTAAAGAGGGTTTTTCACTTACATTTTGTGGGTTT
ATACAACAAAAGCTAGCTCTTGGAGGTTCCGTGGCTATAAAGATAACAGAACATTCTTGGAATGCTGATTTTTATAAGCTCATGGGACACTTCGCATGGT
GGACAGCCTTTGTTACTAATGTGAATGCGTCATCATCTGAAGCATTTTTAATTGGATGTAATTATCTTGGCAAACCACGCGAACAAATAGATGGTTATGT
CATGCATGCAAATTACTATTTTGGAGGAATACAAATCCAATTCAGTTGTCTTCCTATTCTTTATTTGACATGAGTAAATTTTCCCCTTAAATTAAGGGTA
CTGCTGTTATGTCTTTAAAAGAAGGTCAAATCAATGATATGATTTTATCTTCTTAGTAAAGGTAGACTTATAATTAGAGAGAAAACAACAGAGTTGTTAT
TTCTAGTGATGTTCTTGTTAACAACTAAACGAACAATGTTTGTTTTTCTTGTTTTATTGCCACTAGTCTCTAGTCAGTGTGTTAATCTCAACCAGAACTT
CAATTACCCCTGCATACACTAATTCTTTCACACGTGGTGTTTATTACCCTGACAAAGTTTTCAGATCCTCAGTTTTACATTCAACTTCAGGACTTGTTCT
TACCTTTTTTCCAATGTTACTTGGTTCCATGCTAAGAGGTTTGATAACCCTGTCCTACCATTTAATGATGGTGTTTATTTTGCTTCCACTGAGAAGTCTA
ACATAATAAGAGGCTGGATTTTGGTACTACTTTAGATTCGAAGACCCAGTCCCTACTTATTGTTAATAACGCTACTAATGTTGTTATTAAAAGTCTGTGA
ATTCAATTTTTGTAATGATCCATTTTTTGGGTGTTTATTACCACAAAACAACATAAAGTTGGATGGAAAGTGAGTTCAGAGTTTATTCTAGTGCGAATAA
TTGCACTTTGAATATGTCTCCTCAGCCTTCTTATGGACCTTGAAGGAAAACAGGGTAATTTCAAAATTTCTTAGGGAATTTGTGTTTAAGAATTGATGGT
TATTTTTAAAATATATTTAAGCACACGCCTATTAATTTAGTGCGTGATCTCCCTCAGGTTTTTCGGCTTTAGAACCATTGGTAGATTTGCCAATAGGTAT
TAACATCACTAGGTTTCAAACTTTACTTGCTTTACGTAGAAGTTATTTGACTCCTGGTGATTTTCAGGTTGGACAGCTGGTGCTGCAGCTTATTATGTGG
GTTATCTTCAACCTAGGACTTTTCTATTAAAATATAATGAAAATGGAACCATTACAGATGCTAATAGACTGTGTCTTGACCCTACCACAGAAACAAAGTG
TACGTTGAAATCCTTCACTGTAGAAAAGGAATCTATCAAACTTCTAACTTTAGAGTCCAACCAACAGAATCTATTGTTAGATTTCCTAATATTACAAACT
TGTGCCCTTTTGGTGAAGTTTTTAACGCCACCAGATTTGCATCTGTTTATGCTTGGAACAGGAAGAGAATCAGCAACTGTGTTGCTGATTATTCTGTCCT
ATAATTCCGCATCATTTTCCACTTTTTAAGTGTTATGGAGTGTCTCCTACTAAATTAAATGATTCTGCTTTACTAATGTCTATGCAGATTCATTTGTAAT
TAGAGGTGATGAAGTCAGACAAATCGCTCCAGGGCAAACTGGAAAGATTGCTGATTATAATTATAAATTACCAGATGATTTACAGGCTGCGTTATAGCTT
GGAATTCTAACAATCTTGATTTAAGGTTGGTGGTAATTATAATTACCTGTATAGATTGTTAGGAAGTCTAATCTCAAACCTTTTGAGAGAGATATTTCAA
CTGAAATTTATCAGGCCGGTAGCACACCTTGTAATGGTGTTGACGGTTTTAATTGTTACTTTCAATCAATCATATGGTTTCCAACCCACTAATGGTGTTG
GTTACCAACCATACAGAGTAGTAGTACTTTCTTTGAACTTCTACATGCACCAGCAACTGTTTGTGGACCTAAAAAGTCTACTAATTTGGTTAAAAACAAA
TGTGTCAATTTCAACTTCAATGGTTTAACAGGCACAGGTGTTCTTACTGAGTCTAACAAAAGTTTCTGCCTTTCCAACAATTTGGCAGAGACATTGCTGA
CACTACTGATGCTGTCCGTGATCCAGAGACACTTGAGATTCTTGACATTACACCATGTTCTCTTGGTGGTGTCAGTGTTTATAACACCAGGAACAAATAC
TCTAACCAGGTTGCTGTTCTTTATCAGGATGTTAACTGCACAGAAGTCCCTGTTGCTATTCATGCAGATCAACTTACTCCTCCTACTTGGCGTGTTTATT
CTACAGGTTTCTAATGTTTTTCAAACACGTGCAGGCTGTTTAATAGGGGCTGAATATGTCAACAATTCATATGAGTGTGACATACCCATTGGTGCAGGTA
TATGCGCTAGTTATCAGACTACAGACTAATTCTCCTTTAGCGGGCACGTAGTGTAGCTAGTCAATCCATCATTGCCTACACTATGTCACTTGGTGCAGAA
AATTCAGTTGCTTACTCTAATAACTCTATTGCCATACCCACAAATTTTACTATTAGTGTTACCACAGAAATTCTACCAGTGTCTATGACCAAGACATCAG
TAGATTGTACAATGTACATTTGTGGTGATTCAACTGAATGCAGCAATCTTTGTTGCAATATGGCAGTTTTTGTACACAATTAAACCGTGCTTTAACTGGA
ATAGCTGTTGAACAAGACAAAACACCCAAGAAGTTTTTGCACAAGTCAAACAAATTTACAAAACACCAATTAAAGATTTTGGTGGTTTTAATTTCACAAA
TATTACCAGATCCATCAAAACCAAGCAAGAGGTCATTTATTGAAGATTTACTTTCAACAAAGTGACACTTTGCAGATGCTGGCTTCATCAAACAATATGG
TGATTGCCTTGGTGATATTGCTGCTAGAGACCTCATTTGTGCACAAAAGTTTAACGGCCTTCTGTTTTGCCACCTTTGCTCACAGATGAAATGATTGCTC
AATACACTTCTGCACTGTTAGCGGGTACAATCACTTCTGGTTGGACCTTTGGTGCAGGTGCTGCATTACAAATACCATTTGCTATGCAAATGGCTTATAG
GTTTAATGGTATTGGAGTTACACAGAATGTTCTCTATGAGAACCAAAAATTGATTGCCAACCAATTTAATAGTGCTATTGGCAAAATTCAAGACTCATTT
ACTCTTCCACAGCAAGTGCACTTGGAAAACTTCAAGATGTGGTCAACCAAAATGCACAAGCTTTAAACACGCTTGTTAAACAACTTAGCTCCAATTTGGT
GCAATTCAAGTGTTTTAAATGATATCCTTCACGTCTTGACAAAGTTGAGGCTGAAGTGCAAATTGATAGGTTGATCACAGGCAGACTTCAAAGTTTGCAG
ACATATGTGACTCAACAATTAATTAGAGCTGCAGAAATCAGAGCTTCTGCTAATCTTGCTGCTACTAAAATGTCAGAGTGTGTACTTGGACAATCAAAAG
AGTTGATTTTGTGGAAAGGGCTATCATCTTATGTCCTTTCCTCAGTCAGCACCTCATGGTGTAGTCTTCTTGCATGTGACTTATGTCCCTGCACAAGAAA
AGAACTTCACAACTGCTCCTGCCATTTGTCATGATGGAAAAGCACACTTTCCTCGTGAAGGTGTCTTGTTTCAAATCGGCACACACTGGTTTGTAACACA
AAGGAATTTTTATGAACCACAAATCATTACTACAGACAACACATTTGTGTCTGGTAACTGTGATGTTGTAATAGGAATTGTCAACAACACAGTTTATGAT
CCTTTGCAACCTGAATTAGACTCATTCAAGGAGGAGTTAGATAAATATTTAAGAATCATACATCACCAGATGTTGATTTAGGTGACATACCACTGGCATT
AATGCTTCAGTTGTAAACATTCAAAAAGAATTGACCGCCTCAATGAGGTTGCCAAGAATTTAAATGAATCTCATCGATCTCCAAGAACTTGGAAAGTATG
AGCAGTATAAATGGCCATGGTACATTTGGCTAGGTTTTATAGCTGGCTTGATTGCCATAGTAATGGTGACAATTATGCTTTGCTGTATGACCAGTTGCTG
TAGTTGTCAAGGGCTGTTGTTCTTGTGGATCCTGCTGCAAATTTGATGAAGACGACTTGAGCCAGTGCTCAAAGGAGTCAAATTACATTACACATAAACG
AACTTATGGATTTGTTTATGAGAATCTCACAATTGGAACTGTAACTTTGAAGCAAGGTGAAATCAAGGATGCTACTCCTTCAGATTTTGTTCGCGCTACT
GCAACGATACCGATACAAGCCTCACTCCCTTTCGGATGGCTTATTGTTGGCGTTGCACTTCTTGCTGTTTCAGAGCGCTTCCAAAATCATAACCCTCAAA
AGAGATGGCATTAGCACTCTCCAAGGGTGTTCACTTTGTTTGCAACTTGCTGTTGTTGTTTGTAACAGTTTACTCACACCTTTTGCTTCGTTGCTGCTGG
CCTTGAAGCCCCTTCTCTATCTTATGTTTTAGTACTTCTTGCAGAGTATAAACTTTGTAAGAATAATAATGAGGCTTTGGCTTTGCTGGAAATGCCGTTC
CAAAACCCATACTTTATGATGCCAACTATTTATTTTGCTTGCTGGCATACTAATTGTTACGACTATTGTATACCTTACAATAGTGTAACTTTTCAATTGT
CATTACTTCAGGTGATGGCACAACAAGTCCTATCTTGAACATGACTACCAGATTGGTGGTTATACTGAAAATGGGAATCTAGAGTAAAAGACTGTGTTGT
ATTACACAGTTACTTCACTTCAGACTATTACCAGCTGTACTTCACTCAATTGAGTACAGACACTGGTGTTGAACATGTTACCTTCTCATCTACAATAAAA
TTGTTGATGAGCCTGAAGAACATGTCCAAATTCACACAATCGACGGTTCATCCGGAGTTGTTAATCCAGTAATGGAACCAATTTATGATGAACCGACGAC
GACTACTAGCGTGCCTTTGTAAGCACAAGCTGATGAGTACGAACTTATGTACTCATTCGTTTTAGAAGAGACAGGTACGTTAATAGTTAATAGCGTACTT
TCTTGCTTTCGTGGTATTCTTGCTAGTTACACTAGCCATCCTTACTGCGCTTCGATTGTGTGCGTACTGCTGCAATATTGTTAACGTGAGTCTTGTAAAA
CCTTCTTTTTACGTTTACTCTCGTGTTAAAAATCTGAATTCTTCTAGAGTTCCTGATTTCTGGTCTAAACGAACTAAATATTATTAGTTTTTGTTTGGAA
CTTTAATTTTAGCCATGGCAGATTCCAACGGTACTATTACGTTGAAGAGCTTAAAAAGCTCTTGAACAATGGAACCTAGTAATAGGTTTCCTATTCCTTA
CATGGATTTGTCTTTACAATTTGCCTATGCCACAGGAATAGGTTTTTTGTATATAATTAAGTTAATTTCCTCTGGCTGTTATGGCCAGTAACTTTAGCTT
GTTTGTGCTTGCTGCTGTACAGAATAATTGGATCACCGGTGGAATTGCTATCGCAATGGCTTGTCTTGTAGGCTTGATGTGGCTCAGCTACTTTCATTGC
TTCTTTCAGACTGTTTGCGCGTACGCGTTCCATGTGGTCATTCAATCCAGAAACTAACATTCTCAACGTGCCACTCCATGGCACTATTCTGACCAGACCG
CTTCTAGAAAGTGAACTCGTAATCGGAGCTGTGATCCTTCGTGGACATCTTCGTATTGCTGGACACCATCTAGGACGCTGTGACATCAAGGACCTGCCTA
AAGAAATCACTGTTGCTACATCACGAACGCTTTCTTATTACAAATTGGGAGCTTCGCAGCGTGTAGCAGGTGACTCAGGTTTTGCTGCATACAGTCGCTA
CAGGATTGGCAACTATAAATTAAACACAGACCATTCCAGTAGCAGTGACAATATTGCTTTGCTTGTACAGTAAGTGACAACAGATGTTTCATCTCGTTGA
CTTTCAGGTTACTATAGCAGAGATATTACTAATTATTATGAGGACTTTTTAAAGTTCCATTTGGAATCTTGATTACATCATAAACCTCATAATTAAAAAT
TTATTAAGTCACTAACTGAGAATAAATATTCTCAATTAGATGAAGAGCAACCAATGGAGATTGATTAAACGAACATGAAAATTATTTTTTCTTGGCACTG
ATAACACTCGCTACTTGTGAGCTTTATCACTACCAAGAGTGTGTTAGAGGTACAACAGTACTTTAAAAGAACCTTGCTTCTGGAACATACGAGGGCAATT
CACCATTTCATCCTCTAGCTGATAACAAATTTGCACTGACTTGCTTTTAGCACTCAATTTGCTTTTGCTTGTCCTGACGGCGTAAAACACGTCTATCAGT
TACGTGCCAGATCAGTTTCACCTAAACTGTTCATCAGACAAGAGGAAGTCAAGAACTTTACTCTCAATTTTTATTGTTGCGGCAATAGTGTTTATAACAC
TTTGCTCACACTCAAAAGAAAGACAGAATGATTGAACTTTCATTAATTGACTTCTATTTGTGCTTTTTAGCCTTTTCTGCTATTCCTTGTTTTAATTATG
CTTATTATCTGTTGGTTCTCACTTGAACTGCAAGATCAATGAAACTTGTCACGCCTAAACGAACATGAAATTTCTTTTCTTTAGGAATATCTACAACTGT
AGCTGCATTTCACCAAGAATGTAGTTTACAGATATGTACTCAACATCAACCATATGTAGTTGATGACCCGTGTCCTATTCACTTCTATTCTAAATGGTAT
ATTAGAGTAGGAGCTAGAAAATCAGCACCTTTAATTGAATTGTGCGTGGATGAGGCTGGTTCTAAATCACCCATTCAGTACATCGATATCGGTAATTATA
CAGTTTCCTGTTTACCTTTTACAATTAATTGCCAGGAACCTAAATTGGGTAGTCTTGTAGTGCGTTGTTCGTTCTATGAAGACTTTTTAGAGTATCATGA
CGTTCGTGTTGTTTTAGATTTCATCTAAACGAACAAACTAAAATGTCTGATAATGGACCCAAAATCAGCGAAATGCACCCGCATTACGTTTGGTGGACCC
TCAGATTCAACTGGCAGTAACCAGAATGGAGAACGCAGTGGGCGCGATCAAAACAACGTCGGCCCCAAGGTTTACCCAATAATACTGCGTCTTGGTTTCA
CCGCTCACTCAACATGGCAAGGAAGACCTTAAATTCCCTCGAGGACAAGGCGTTCCAATTAACACCAATTGAAGTCCAGATGACCAAATTGGCTACTACC
GAAGAGCTACCAGACGAATTCGTGGTGGTGACGGTAAAATGAAAGATTCAGTCCAAGATGGTATTTTACTACCAAGGAACTGGGCCAGAAGCTGGACTTC
CCTATGGTGCTAACAAAGACGGCATCATATGGGTTGCAACTGAGGAGCCTTGAATACACCAAAAGATTTGGCACCCGCAATCCTGCTAACAATGCTGCAA
TCGTGCAACTTCCAAGGAACAACATTGCCAAAGGCTTTTACGCAGAAGGGAGCAGAGGCGGCAGTCAAGCCTCACTCGTTCCTCATCACGTAGTCGCAAC
AGTTTAAGAAATTCAACTCCAGGCAGCAGTAGGGGAACTTTCCTGCTAGAATGGCTGGCAATGGCGGTGATGCTGCTCTTGCTTTGCTGCTGCTTGACAG
ATTGAACCAGCTTGAGAGCAAAATGTCTGGTAAAGGCCAACAACAACAAGGCCAAACTGTCACTAAGAATTGCTGCTGAGGCTTCTAAGAAGCCTCGGCA
AAAACGTACTGCCACTAAAGCATACAATGTAACACAAGCTTTCGGCAGACGTGGTCCAGAACAAACCCAAGGAAATTTTGGGGACCAGGAACTAATCAGA
CAAGGAACTGATTACAAACATTGGCCGCAAATTGCACAATTTGCCCCAGCGCTTCAGCGTTTTCGGAATGTCGCGCATTGGCATGGAAGTCACACCTTCG
GGAACGTGGTTGACCTACACAGGTGCCATCAAATTGGATGACAAAGATCCAAATTTTAAAGATCAAGTCATTTGCTGAATAAGCATATTGACGCATACAA
AACATTCCCACCAACAGAGCCTAAAGGACAAAAAGAAGAAGGCTGATGAAACTCAAGCCACCGCAGAGACAGAAGAAACAGCAAACTGTGACTCTTTTCC
TGCTGCAGATTTGGATGATTTCCAAACAATTGCAACAATCCATGAGCAGTGCTGACTCAACTCAGGCCTAAAACTCATGCAGACCATCAAGGCAGATGGG
CTATATAAACGTTCGCTTTTCCGTTTACGATATAGTCTACTTGTGCAGAATGAATTCGTAACTACATAGCACAAGTAGATGTAGTTAACTTTAATTTAGC
AATTCTAATCAGTGTGTAACATTAGGGAGGACTTGAAAGAGCCACCACATTTCACCGAGGCCACGCGGAGTACGATCGAGTGTACAGTGAACAATGCTAG
GGAGAGCTGCCTATATGGAAGAGCCCTAATGTGTAAAATTAATTTTAGTAGTGCTATCCCCATGTGATTTTAATAGCTTCTTAGGAGAATGACAAAT
>5fd97df4-6042-42eb-9edf-bf17116da864|5
GACAGATGCACTTCTGCATTGTGCAAACTTTAATGTTTTATTTCTACGGTGTTCCCACCTACAAGTTTGGACCACTAGTGAGAAAAATATTTGTTGATGG
TGTTCCATCTGTAGTTTCAACTGGATACCACTTCAGAGAGCTAGGTGTTGTACATAATCAGGATGTAAACTTTACATAGCTCTAGACTTAGTTTTAAGGA
ATTACTTGTGTATGCTGTTGACCCTGCTATGCACGCTGCTTCTGGTAATCTATTACTAGATAAACGCACTACGTGCTTTTCAGTAGCTGCACTTACTAAC
AATGTTGCTTTTCAAACTGTCAAACCCGGTAATTTTAACAAAGACTTCTATGACTTTTGCTGTGTCTAAGGTTTTTTAAGGAAGGAAGTTCTGTTGAATT
AAAACACTTCTTCTTTGCTCAGGATGGTAAATGCTGCTATCAGCGATTATGACTACTATCGTTATAATCTACCAACAATGTGTGATATCAGACAACTACT
ATTTGTAGTTGAAGTTGTTGATAAGTACTTTGATTGTTACGATGGTGGCTGTATTAATGCTAACCAAGTCATCGTCAACAACCTAGACAAATTCAGCTGG
TTTTCCATTTAATAAATGGGTAAGGCTAGACTTTATTATGATTCAATGAGTTATGAGGATCAAGATGCACTTTCGCATATACAAAACGTAATGTCATCCC
TACTATAACTCAAATGAATCTAAGTATGCCATTAGTGCAAAGAATAGAGCTCGCACCGTAGCTGGTGTCTCTATCTGTAGTACTATGACCAATAGACAGT
TTCATCAAAAATTATTGAAATCAATAGCCGCCTAGAGGAGCTACTGTAGTAATTGGAACAAGCAATTCTATGGTGGTTGGCACAACATGTTAAAAACTGT
TTATAGTGATGTAGAAAACCCTTATGGGTTGGGATTATCCTAAATGTGATAGAGCCATGCCTAACATGTTCAAGAATTATGGCCTCACTTGTTCTTGCTC
GCAAACATACAACGTGTTGTAGCTTGTCACACCGTTTCTATAGATTAGCTAATGAGTGTGCTCAAGTATTGAGTGAAATGGTCATGTGTGGCGGTTCACT
ATATGTTAAACCAGGTGGAACCTCATCAGGAGATGCCACAACAACTGCTTATGCTAATAGTGTTTTTTATTGTCAAGCTGTTCAGCCAATGTTAATGCAC
TTTTATCTACTGATGGTAACAAAATTGCCGATAAGTATGTCCGCAATTTACAACACAGACTTCTATGAGTGTCTCTATAGAAATAGAGATGTTGACACAG
ACTTTGTGAATGAGTTTTACGCATATTTGCGTAAACATTTCTCAATGATGATACTCTGACGATGCTGTTGTGTGTTTCAATAGCACTTATGCATTCAAGG
TCTAGTGGCTAGCATAAAGAACTTTAAGTCAGTTTTATTATCAAAACAATTTTTTATGTCTGAAGCAAAATGTTGGACTGAGACTGACCTTACTAAAGGA
CCTCATGAATTTTGCTCAACATACAATGCTAGTTAAACAGGGTGATGATTATGTGTACCTTCCTTACCCAGATCCATCAAGAATCCTAGGGGCCGGCTGT
TTTGTAGATGATCGTAAAAACAGATGGTACACTATGATTGAACGGTTCGTGTCTTTAGCTATAGATGCTTACCCACTTACTAAACATCCTAATCAGGAGT
ATGCTGATGTCTTCATTTGTACAATACATAAGAAAGCTACATGATGAGTTAACAGGACACATGTTAGACATGTATTCTGTTATGCTTACTAATGATAACA
CTTCAAGGTATTGGGAACCTGAGTTTTATGAGGCTATGTACACACCGTATACAGTCTACAGGCTGTTGGGCTTGTGTTTTTTGCAATTCACAGACTTCAT
TAAGATGTGGTGCTTGCTGCATACGTAGACCATTCTTATGTTGTAAATGCTGTTACGACCATGTCATATCATACATCACATAAATTAGTCTTGTCTGTTA
ATCCGTATGTTTGCAATGCTCCAGGTTGTGATGTCACAGATGTGACTCAACTTTACTTAGGAGGTATGAGCTATTATTGTAAATCGTTTCATAAACCACC
CATTAGTTTTCCATTGTGTGCTAATGGACAAGTTTTGGTTTATATAAAATACATGTGTTGGTAGCGATAATGTTACTGACTTTAATGCAATTGCAACATG
TGACTGGACAAATGCTGGTGATTACATTTTTAGCTAACACCTGTACTGAAAGACTCAAGCTTTTGCAGCAGAAACGCTCAAAGCTACTGAGGAGACATTT
AAACTGTACTATGGTATTGCTACTGTACGTGAAGTGCTGTCTGACAGAGAATTACATCATGGGAAGTTGGTAAACCTAGACCACTTAACCGAAATTATGT
CTTTACTGGTTATCGTGTAACTAAAACAGTAAAGTACAAATAGGAGAGTACACCTTTGAAAAATACCGCAGAGACAGAAGAAACAGCAAACTGTGACTCT
TCCTGCTGCAGATTTAGATGATTTTCCAAACAATTGCAACAATCCATGAGCAGTGCTGACTCAACTCAGGCCTAAACTCATGCAGACCAAGGCAGATGGG
CTATATAAACGTTTTCGCTTCCGTTTACGATATATAGTCTACTTGTGCAGAATGAATTCTCGTAACATAGCACAAGTAGATGTAGTTAACTTTAATCTCA
CATAGCAATCTTTAATCAGTGTGTAACATTAGGGAGGACTTGAAAGAGCCACCACATTCACCGAGGCCACGCGGAGTACGATCGAGTGTACAGTGAACAA
TGCTAGGGAGAGCTGCCTATATGGAAGAGCCCTAATGTGTAAAATTAATTTTAGTAGTGCTATCCCCATGTGATTTTAATAGCTTCTAGGAGAATGACAG
C
>c8177f52-7d82-46cd-98d6-d190bc97ca92|6
ATACCTTCCCAGGTAACAAACCAACCATTTTCGATCTTGTAGATCTGTTCTAAACGAACTAAATTATATTAGTTTGTGTTTGGAACTTTAATTTTAGCCA
TGGCAGATTCCAACGGTACTATTACGCTGAAGAGCTTAAAAAGCTCTGAACAATGGAACCTAGTAATAGGTTTCCTATTCCTTACATGGATTTGTTTTAC
AATTTGCCTATGCCAACAGGAATAGGTTTTGTATATAATTAATTAAGTTTTCCTCTGGCTGTTATGGCCAGTAACTTTAGCTTGTTTTGTGCTTGCTGCT
GTTTACAGAATAAATTGGATCACCGGTGGAATTGCTATCGCAATGGCTTGTCTTGTAGGCTTGATGTGGCTCAGCTACTTGCTTTGCTTCAGACTGTTTG
CGCGTACGCGTTCCATGTGGTCATTCAATCCAGAAACTAACATTCTCAACGTGCCACTCCATGGCACTATTTTGACCAGACCGCTTTCTAGAAAGTGAAC
TCTGTAATCGGAGCTGTGATCCTTCGTGGACATCTTCGTATTGCTGGACACCATCTAGGACGCTGTGACATCAAGGACCTGCCTAAAGAAATCTTTGTTG
CTACATCACGAACGCTTCTTATTACAAATTGGGAGCTCGCAGCGTGTAGCAGGTGACTCAGGTTTTGCTGCATCAGTCGCTACAGGATTGGCAACTATAA
ATTAAACACAGACCATTCCAGTAGCAGTGACAATATTGCTTTGCTTGTACAGTAAGTGACAACAGATGTTTCATCTTCGTTGACTTCAGGTTACTATAGA
GAGATATTACTAATTATTATGAGGACTTTTTAAAGTTTCCATTTGGAATCTTGATTACATCATAAACCTCATAATTAAAAATTTATAAAGTCACTAACTG
AGAATAAATATTTCAATTAGATGAAGAGCAACCAATGGAGATTGATTAAACGAACATGAAAATTATTTTTTTTCTTGGCACTGATAACACTCGCTACTTG
TGAGCTTTATCACTACCAAGAGTGTGTTAGAGGTACAACAGTACTTTTAAAAGAACCTTGCTCTCTGGAACATACGAGGGCAATTCACCATTTTCATCCT
CTAGCTGATAACAAATTTGCACTGACTTGCTTTAGCACTCAATTTGCTTTTGCTTGTCCTGACGGCGTAAACACGTCTATCAGTTACGTGCCAGATCAGT
TCACCTAAACTGTTCATCAGACAGAGAAGTCAAGAACTTTTACTTTCCAATTTCTTATTGTTGCGGCAATAGTGTTTATAACACTTTTGCTCACACTCAA
AAGAAAGACAGAATGATTGAACTTTCATTAATTGACTTCTATTTGTGCTTTTAGCCTTTCTGCTATTCCTTTGTTTTAATTATGCTTATTATCTTTGGTT
CACTTGAACTGCAAGATCATAATGAAACTTGTCACGCCTAAACGAACATGAAATTTCTTGTTTTCTTAGGATTACAACTGTAGCTGCATTTCACCAAGAA
TGTAGTTTACAGTCATGTACTCAACATCAACCATATGTAGTTGATGACCGTAGTCCTATTCACTTCTATTCTAAATGTATATTAGAGTAGGAGCTAGAAA
ATCAGCACCTTTAATTGAATTGTGCGTGGATGAGGCTGGTTCTAAATCACCCATTCAGTACATCGATATCGGTAATTATACAGTTTCCTGTTTACCTTTT
TACAATTAATTGCCAGGAACCTAAATTGGGTAGTCTTGTAGTGCGTTGTTCGTTCTATGAAGACTTTTAGAGTATCATGACGTTCGTGTTGTTTTAGATT
TCATCTAAACGAACAAACTAAAATGTCTGATAATGGACCCCAAAATCAGCGAAATGCACCCCGCATTACGTTTGGTGGACCCTCAGATTCAACTGGCAGT
AACCAGAATAGAGAACGCAGTGGGGCGCGATCAAAACAACGTCGGCCCCAAGGTTTACCCAATAATACTGCGTCATTGGTTCACCGCTCACTCAACATGG
CAAGGAAGACCTTAAATTCCCTCGAGGACAAGGCGTTCCAATTAACACCAATAGCAGTCCAGATGACCAAATTAAAGATCTCAGTCCAAGATGGTATTTC
TACTACCTAGGAACTGGGCCAGAAGCTGGACTTCCCTATGGTGCTAACAAAGACGGCATCATATGGGTTGCAACTGAGGAGCCTTGAATACACCAAAAGA
TCACATTGGCACCCGCAATCCTGCTAACAATGCTGCAATCGTGCTACAACTTCCTCAAGGAACAACTATTGCCAAAAGGCTTCTACGCAGAAGGGAGCAG
AGGCGGCAGTCAAGCCTCTTCTCGTTCCTCATCACGTAGTCGCAACAGTTTAAGAATTCAACTCCAGGCAGCAGTAGGGGAACTTCTCCTGCTAGAATGG
CTTGGCAATGGCGGTGATGCTGCTCTTGCTTTGCTGCTGCTTGACAGATTGAACCAGCTTGAGAGCAAAATGTCTGGTAAAGGCCAACAACAACAAGGCC
AAACTGTCACTAAGAATTGCTGCTGAGGCTTCTAAGAAGCTATGGCAAAACGTACTGCCACTAAAGCATACAATGTAACACAAGCTTCGGCAGACGTGGT
CCAGAACAAACCCAAGGAAATTTTGGGGACCAGGAACTAATCAGACAAGGAACTGATTACAAACATTGGCCGCAAATTGCACAATTTGCCCCAGCGCTTC
AGCGTTTTCGGAATGTCGCGCATTGGCATGGAAGTCACACCTTCGGGAACGTGGTTGACCTACACAGGTGCCATCAAATTGGATGACAAAGATCCAAATT
CAAAGATCAAGTCATTTGTTGAATAAGCATTGACGCATACAAAACATTTCCCACCAACAGAGCCTAAAAAGGACAAAAGAAGAAGGCTGATGAAACTCAA
GCCTTACCACAGAGACAGAAGAAACAGCAAACTGTGACTTTTTCCTGCTGCAGATTTGGATGATTTTCCAAACAATTGCAACAATCCATGAGCAGTGCTG
ACTCAACTCAGGCCTAAACTCATGCAGACATCAAGGCAGATGGGCTATATAAACGTTTCGCTTTCCGTTTACGATATAGTCTACTCTTGTGCAGAATGAA
TCTCGTAACTACATAGCACAAGTAGATGTAGTTAATTTTAATCACATAGCAATCTTTAATCAGTGTGTAACATTAGGAGGACTTGAAGAGAGCCACATTT
CACCGAGGCCACGCGGAGTACGATCGAGTGTACAGTGAACAATGCTAGGGAGAGCTGCCTATGGAAGAGCCCTAATGTGTAAAATTAATTTTAGTAGTGC
TATCCCATGTGATTTTAATAGCTTAGGAGAATGACAAAAAA
>41081b89-3a14-41c9-9868-fac8137cecc4|5
ACCTTCCCAGGTAACAAATATCTCTATTAACTTTCGATCACACTGTAGATCTGTTCTAAACGAACTTATGTACTTCATTCGTTCTAGAAGAGACAGGTAC
GTTAATAGTTAATAGCGTACTCTTTCTTGCTTTGTGGTATTTGCTAGTTACACTAGCCATCCTTACTGCGCTCGATTGTGTGCGTACTGCTGCAATATTG
TTAACGTGAGTTTGTAAAACCTTCTTTTACGTTTACTCTCGTGTTAAAAATCTGAATTTTCAAGAGTTCCTGATTTTCTGGTCTAAACGAACTAAATATT
ATTAGTTTTTTGTTTGGAACTTTAATTTTAGCCATTGGGCAGATTCCAACGGTACTATTACCGTTGAAGAGCTTAAAAAGCTTCTGAACAATGGAACCTA
GTAATAGGTTTCCTATTCCTTACATGGATTTGTCTTCTACAATTTGCCTATGCCACAGGAATAGGTTTTGTATATAATTAAGTTAATTTTCCACTCTGGC
TGTTATGGCCAGTAACTTTAGCTTGTTTGTGCTTGCTGCTGTTTACAGAGAATAAATTGGATCACCGGTGGAATTGCTATCGCAATGGCTTGTCTTGTAG
GCTTGATGTGGCTCAGCTACTTCATTGCTTCTTCAGACTGTTGCGCGTACGCGTTCCATGTGGTCATTCAATCCAGAAACTAACATTCTTTCAACGTGCC
ACTCACCATGGCATTATTTGACCAGACCGCTTCAAGAAAGTGAACATCGTAATGGAGCTGTGATCCTTCGTGGACATCTCGTATTGCTGGACACCATCTA
GGACGCTGTGACATCAAGGACCTGCCTAAAGAAATCACTGTTGCTACATACGAACGTTTTCTTATTACAAATTGGGAGCTTCGCAGCGTGTAGCAGGTGA
CTCAGGTTTTTGCTGCATACAGTCGCTACAGGATTGGCAACTATAAATTAAACACAGACCATTCCAGTAGCAGTGACAATATTGCTTTGCTTGTACAGTA
AGTGACAACAGATGTTTCATCGTTGACTTCAGGTTACTATAGCAGAGATATTACTAAATTATGAGGACTTTTTAAAGTTCCATTTGGAATCTTGATTACA
TCATAAACCTCATAATTAAAAATTTATCTAAGTCTAACTGAGAATAAATATTCTCAATTAGATGAAGAGCAACCAATGGAGATTGATTAAACGAACATGA
AATTATTTTTTCTTTGGCACTGATAACACTCGCTACTTGTGAGCTTTATCACTACCAAGAGTGTTAGAGGTACAACAGTACTTTTAAAAGAACCTTGCTT
TCTGGAACATACGAGGGCAATCACCATTTCATCCTCTAGCTGATAACAAATTTGCACTGACTTGCTTTAGCACTCAATTTGCTTTGCTTGTCCTGACGGC
GTAAACACGTCTATCAGTTACGTGCCAGATCAGTTCACCTAAACTGTTCATCAGACCAGAGGAAGTTCAAGAACTTTCTACTTTCCAAATCTTTTATTGT
TGCGGCAATAGTGTTTATAACACTTTTGCTTCACACTCAAAAGAAAGACAGAATGATTGAACTTCATTAATTGACTTCTATTTGTGCTTTTTAGCCTTTC
TGCTATTCCATTGTTTTAATTATGCTTATTATCTTTTGGTCACTTGAACTGCAAGATCATAATGAAAACTTGTCACGCCTAAACGAACATGAAATCTTGT
TTAGGAATATCTACAACTGTAGCTGCATTCACCACCAAGAATGTAGTTTACAGTATGTCAACATCAACCATATGTAGTTGATGACCCGTGTCCTATCACT
TCTATTCTAAATGGTATATTAGAGTAGGAGCTAGAAAATCAGCACCTTTAATTGAATTGTGCGTGGATGAGGCTGGTTCTAAATCACCCATTCAGTACAT
CGATATCGGTAATTATACAGTTTCCTGTTTACTACAATTAATTGCCAGGAACCTAAATTGGGTAGTCTTGTAGTGCGTTGTTCGTTCTATGAAGACTTTT
AGAGTATCATGACGTTCATATTGTTGTTTTAGATTTCATCTAAACGAACAAAACTAAAATGTCTGATAATGGACCCAAAATCAGCGAATGCACCCCGCAT
TACGTTTTGGTGGACCTCAGATTTTAACTGGCAGTAACCAGAATAGAGAACGCAGTGGGGCGCGATCAAAAACAACGTCGGCCCCAAGGTTTTACATTAC
CCAATAATACTGCGTCTTGGTTTCACCGCTCACTCAACATGGCAAGGAAGACCTTAAATTCCCTCGAGGACAAGGCGTTCCAATTAACACCAATAGCAGT
CCAGATGACCAAATTGGCTACTACCGAAGAGCTACCAGACGAATTCGTGGTGGTGACGGTAAAATGAAAGATCTCAGTCCAAGATGGTATTTACTACCTA
GGAACTGGGCCAGAAGCTGGACTTCCCTATGGTGCTAACAAAGATGGCATCATATGGGTTGCAACTGAGGGAGCCTTGAATACACCAAAAGATTTGGCAC
CCGCAATCCTGCTAACAATGCTGCAATCGTGCTATTCCAAGGAACAACATTGCCAAAAGGCTTATGCAGAAGGGAGCAGAGGCGGCAGTCAAGCCTTCTC
GTTCCTCATCACGTAGTCGCAACAGTTTAAGAAATTTCAACTCCAGGCAGCAGTAGGGA
>4374829c-ba84-4889-9f58-587dbd18e836|8
CCTTCCCAGGTAACAAACAACCATTTCGATTCTTGTAGATCTGTTCTAAACGAACGCTTCTTATTACAAATTGGGAGCTCGCAGCGTGTAGCAGGTGACT
CAGTTTTTGCTGCATACAGTCGCTACAGGATTGGCAACTATAAATTAAACACAGACCATTCCAGTAGCAGTGACAATATTGCTTTGCTTGTACAGTAAGT
GACAACAGATGTTCATCTCGTTGACTTTCAGGTTACTATAGCAGAGATTACTAATTATTATGAGGACTTTAAAGTTCCATTTGGAATCTTGATTACATCA
TAAACCTCATAATTAAAAATTTATTAAGTCACTAACTGAGAATAAATATTCTCAATTAGATGAAGAGCAACCAATGGAGATTGATTAAACGAACATGAAA
ATTATTTTTTCTTGGCACTGATAACACTCGCTACTCTGTGAGCTTTATCACTACCAAGAGTGTGTTAGAGGTACAACAGTACTTTAAAAGAACCTTGCTT
TCTGGAACATACGAGGGCAATCACCATTTCATCCTCTAGCTGATAACAAATTTGCACTGACTTGCTTTAGCACTCAATTTGCTTTGCTTGTCCTGACGGC
GTAAAACACGTCTATCAGTTACGTGCCAGATCAGTTTCACCTAAACTGTTCATCAGACAAGAGGAAGTTCAAGA
>1a5f0132-9cb4-4428-844f-3076236b0a85|5
GCACCTTCCCAGGTAACAAACCAACCAACTTTCGATCTCTTGTAGATCTGTTCTCTAAACGAATTAAAATCTGTGTGGCTGTCACTCGGCTGCATGCTTA
GTGCACTCACGCAGTATAATTAATAACTAATTACTGTCGTTGACAGGACACGAGTAACTCGTCTATCTCTGCAGGCTGCTTACGGTTTCGTCCGTGTTGC
AGCCGATCATCAGCACATCTAGGTTCGTCCGGGTGTGACCGAAAGGTAAGATGGAGAGCCTTGTCCCTGGTTTCAACGAGAAAACACACGTCCTTATTCA
GTTTGCCTGTACAGGTTCGCGAGGTGCTCGACCGTGGCTTTGGAGACTCCGTGGAGGAGGTCTTATCAGAGGCACGTCAACATCTTAAAGATGGCACTTG
TGGCTTAGTAGAAGTTGAAAAAGGCGTTTTGCCTCAACTTGAACAGCCCTATGTGTTCATCAAACGTTCGGATGCTCGAACTGCACCTTTGGTCATGTTA
TGGTTGAGCTGGTAGCAGAACTCGAAGGCATTCAGTACGGTCGTAGTGGTGAGACACTTGGTGTCCTTGTCCCTCATGTGGGCGAAATACCAGTGAATAC
CGCAAGGTTCTCTCGTAAGAATGGTAATAAAGGAGCTGGTGGCCATGGTTACGGCGCCGATCTAAAGTCATTTGACTTAGGCGACGAGCTTGGCACTGAT
CCTTATGAAGATTTCAAGAAAAACTGGAACACTAAACATAGCAGTGGTGTTACCCGTGAACTCATGCGTGAGCTTAACGGAGGGGCATACACTCGCTATG
TCGATAATCCCTTCTGTTGGCCCTGATGGCTACCCTTTTTGAGTGCATTAAAGACCTTTAGCACGTGCTGGTAAAGCTCATGCACTTTGTCCGAACAACT
GGACTTTATTGACACTAAGAGGGTGTATACTGCTGCCGTGAACATGAGCATGAAATTGCTTGGTACACGGAACGTTCTGAAAAGAGCTATGAATTGCAGA
CACCTTTACAATTAATTGCCAGGAACCTAAATTGGGTAGTCTTGTAGTGCGTTGTTCGTTCTATGAAGACTTTTTAGAGTATCATGACGTTCGTGTTGTT
TAAGATTTCATCTAAACGAACAAACTAAAATGTCTGATAATGGACCCCAAATCAGCGAAATGCACCCCGCATTACGTTTGGTGACCCTCAGATTTCAACT
GGCAGTAACCAGAATAGAGAACGCAGTGGGGCGCGATCAAAACAACGTCGGCCCCAAGGTTTACCCAATAATACTGCGTCTTGGTTCACCGCTCACTCAA
CATGGCAAGGAAGACCTTAAATTCCCTCGAGGACAAGGCGTTCCAATTAACACCAATAGCAGTCCAGATGACCAAATTGGCTACCGAAGAGCTACCAGAC
GAAATCGTGGTGGTGACGGTAAAATGAAAGATCCAGTCCAAGATGGTATTTCTACTACCAAGGAACTGGGCCAGAAGCTGGACTTCCCTATGGTGCTAAC
AAAAGACGGCATCATATGGGTTGCAACTGAGGAGCCTTGAATACACCAAAAGAGATCATTGGCACCCGCAATCCTGCTAACAATGCTGCAATCGTGCTAC
AACTTCCAAGGAACAACTATTGTCAAAAGGTTTTACGCAGAAGGGAGCAGAGGCGGCAGTCAAGCCTTCTCGTTCCTCATCACGTAGTCGCAACAGTTTA
AGAAATTCAACTCCAGGCAGCAGTAGGGAACTTCCTCCTGCTAGAATGGCTGGCAATGGCGGTGATGCTGCTCTTGCTTTGCTGCTGCTTGACAGATTGA
ACCAGCTTGAGAGCAAAATGTCTGGTAAAGGCCAACAACAACAAGGCCAAACTGTCACTAAGAAATTGCTGCTGAGGCTTTAAGAAGCCTCGGCAAAACG
TACTGCCACTAAAGCATCAATGTAACACAAGCTTCGGCAGACGTGGTCCAGAACAAACCCAAGGAAATTTTGGGGACCAGGAACTAATCAGACAAGGAAC
TGATACAAACATTGGCCGCAAATTGCACAATTTGCCCCAGCGTTCAGCGTTCGGAATGTCGCGCATTGGCATGGAAGTCACACCTCGGGAACGTGGTTGA
CCTACACAGGTGCCATCAAATTGGATGACAAAGATCCAAATTCAAAGATCAAGTCATTTTGCTGAATAAGCATATTGACGCATACAAACTTCCCACCAAC
AGAGCCTAAAAAGGACAAAAGAAGAAGGCTGATGAAACTCAAGCCTCGCAGAGACAGAAGAAACAGCAAACTGTGACTTTTCACCTGCTGCAGATTTGGA
TGATTTCTCCAAACAATTGCAACAATCCATGAGCAGTGCTGACTCAACTCAGGCCTAAACTCATGCAGACATTACAAGGCAGATGGGCTATAAACGTTTC
GCTTTTCCGTTTACGATATATAGTCTACTCTGTGCAGAATGAATTCTCGTAACATAGCACAAGTAGATGTAGTTAACTTTTAATCTCACATAGCAATCTT
TAATCAGTGTGTAACATTAGGGAGGACTTGAAAGAGCCACCACATTTCTCGAGGCCACGCGGAGTACGATCGAGTGTACAGTGAACAATGCTAGGGAGAG
CTGCCTATATGGAAGAGCCCTAATGTGTAAAATTAATTTTAGTAGTGCTATCCCCATGTGATATTTTAATAGCTTAGGAGAATGACAAAAAAATCCCCTC
CCCCCCACATCATCCACCATATCATTTATCCATACATCTTCATCCCGCCCCATCCCATTTACACATCCTAATC
>3aa770b4-75f2-4417-b9a4-b8034e30c2c6|9
CCTTCCCAGGTAACAAACCAACCAACTTCGATCTTGTAGATCTGTTCTCTAAACGAACTTTAAAATCTGTGTGGCTGTCACTCGGCTGCATGCTTAGTGC
ACTCACGCAGTATAATTAATAACTAATTACTGTCGTTGACAGGACACGAGTAACTCGTTATATTTGCAGGCTGCTTACGGTTCGTCCGTGTTGCAGCCGA
TCATCAGCACATCTAGGTTTCGTCCGGGTGTGACCGAAAGGTAAGATGGAGAGCCTTGTCCCTGGTTTCAACGAGAAAACACACGTCCTTATTCAGTTTG
CCTGTTTTACAGGTTCGCGATGTGCTCGTACGTGGCTTGGAGACTCCGTGGAGGAGGTCTTATCAGAGGCACGTCAACATTAAAGATGGCACTTGTGGCT
TAGTAGAAGTTGAAAAAGGCGTTTGCCTCAACTTGAACAGCCCTATGTGTTCATCAAACGTTCGGATGCTCGAACTGCACCTCATGGTCATGTTATTGGT
TGAGCTGGTAGCAGAACTCGAAGGCATTCAGTACGGTCGTAGTGGTGAGACACTTGGTGTCCTTGTCCCTCATGTGGGCGAAATACCAGTGGCTTACCGC
AAGGTTTTCTTCGTAAGAACGGTAATAAAGGAGCTGGTGGCCATAGTTACGGCGCCGATCTAAAGTCATTTGACTTAGGCGACGAGCTTGGCACTGATCC
TTATGAAGATTTTCAAGAAACTGGAACACTAATTTTAGCAGTGGTGTTACCCGTGAACTCATGCGTGAGCTTAACGGAGGGGCATACACTCGCTATGTCG
ATAACAATTCTGTGGCCCTGATGGCTACCCTTTGAGTGCATTAAAGACCTCTAGCACGTGCTGGTAAAGCTCATGCACTTTGTCCGAACAACTGGACTTT
ATTGACTAAAGAGGTGTATACTGCTGCCGTGAACATGAGCATGAAATTGCTTGGTACACGGAACGTTCTGAAAAGAGCTATGAATTGCAGACACCTTTTG
AAATTAAATTGGCAAAGAAATTTGACACCTTCAATGGGAATGTCCAAATTTGTATTTCCCTTAAATTCCATAATAAGACTATTCAACCAAGGGTTGAAAA
GAAAAAGCTTGATGGCTTCTATGGGTAGAATTCGATCTGTCTATCCAGTTGCGTCACCAAATGAATGCAACCAAATGTGCCCTTCAACTCTCATGAAGTG
TGATCATTGTGGTGAAACTCATGGCAGACGGGCGATTTGTTAAAGCCACTTGCGAATTGTGGCACTAGAATTTGATTATACCTTCCCAGGTAACAAACCA
ACCAACTTCGATTTGTAGATCTGTTCTCTAAACGAACAAACTAAAATGTCTGATAATGGACCCCAAAATCAGCGAAATGCACCCCGCATTACGTTTGGTG
GACCTCAGATTCAACTGGCAGTAACCAGAATAGAGAACGCAGTGGGCGCGATCAAAACAACGTCGGCCCCAAGGTTTACCCAATAATACTGCGTCTTGGT
TACCGCTCACACTTATAACATGGCAAGGAAGACCTTAAATTCCCTCGAGGACAAGGCGTTCCAATTAACACCAATAGCAGTCCAGATGACCAAATTGGCT
ACTACCGAAGAGCTACCAGACGAATTCGTGGTGGTGACGGTAAAATGAAAGATTCAGTCCAAGATGGTATTTCTACTACCTAGGAACTGGGCCAGAAGCT
GGACTTCCCTATGGTGCTAACAAAAGACGGCATCATATGGGTTGCAACTGAGGGAGCCTTGAATACCACCAAAAGATCATTGGCACCCGCAATCCTGCTA
ACAATGCTGCAATCGTGCTACATACTTCCAAGGAACAACATTGTCAAAAGGCTTTACGCAGAAGGAGCAGAGGCGGCAGTCAAGCCTCTTCTCGTTCCTC
ACGTAGTCGCAACAGTTTAAGAAATTCAACTCCAGGCAGCAGTAGGGGAACTTCTCCTGCTAGAATGGCTGGCAATGGCGGTGATGCTGCTCTTGCTTTG
CTGCTGCTTGACAGATTGAACCAGCTTGAGAGCAAAATGTCTGGTAAAGGCCAACAACAACAAGGCCAAACTGTCACTAAGAAATCTGCTGCTGAGGCTC
TAAGAAGCCTCGGCAAAACGTACTGCCACTAAAGCATACAATGTAACACAAGCTTTCGGCAGACGTGGTCCAGAACAAACCCAAGGAAATTTTGGGGACC
AGGAACTAATCAGACAAGGAACTGATTACAAACATTGGCCGCAAATTGCACAATTTGCCCAGCGCTTCAGCGTTTTCGGAATGTCGCGCATTGGCTGGAA
GTCACACCTTCGGGAACGTGGTTGACCTACACAGGTGCCATCAAATTGGATGACAAAGATCCAAATTTAAAGATCAAGTCATTTGCTGAATAAGCATTGA
CGCATACAAAACATTCCCACCAACAGAGCCTAAAAAGGACAAAAAGAAGAAGGCTGATGAAACTCAAGCCTTACCGCAGAGACAGAAGAAACAGCAAACT
GTGACTCTTTTCCTGCTGCAGATTTGGATGATTTCCAAACAATTGCAACAATCCATGAGCAGTGCTGACTCAACTCAGGCCTAAACTCATGCAGACATCA
AGGCAGATGGGCTATATAAACGTTTTCTTTTTCCGTTTACGATATAGTCTACATTCTTGTGCAGAATGAATTCTCGTAACTACATAGCACAAGTAGATGT
AGTTAACTTTAATCTCACATAGCAATCTTTAATCAGTGTGTAACATTAGGGAGGACTTGAAAGAGCCACATTTCACCGAGGCCACGCGGAGTACGATCGA
GTGTACAGTGAACAATGCTAGGAGAGCTGCCTATATGGAAGAGCCCTAATGTGTAAAATTAATTTTAGTAGTGCTATCCCATGTGATTTTAATAGCTTCT
TAGGAGAATGACAAAAAAAAA
>b68ced09-f103-4b7b-9d11-29ff9afc4dca|6
CTCCAAAAACCCTTATACTTATCGATGCCATTATCTTCTTTGCTGGCATTAGCAAATACGACTATTGTATACCCTACAATAGTGTAACTTCTTCAATTGT
CATTACTCAGGTGATGGCACAACAAGTCCTATTTTGAACCGACTACCAGATTGGTGGTTATACTGAAAATGGGAATCTAGAGTAAAAGACTGTGTTGTAT
TACACAGTTACTCATTCAGAGATTACCAGCTGTACTCACTCAATTGAGTACAGACACTGGTGTTGAACATGTTACCCTTCATCTACAATAAAATTGTTGA
TGAGCCTGAAGAACATGTCCAAATTACCAATCGACGGTTCATCCAGAGTTGTTAAACCCAGTAATGGAACCAATTTATGATGAACCGACGACGACTAGCG
TGCCTTTTGTAAGCACAAGCTGATGAGTACGAACTTATGTACTCATTCGTTCAGAAGAGACAGGTACGTTAATAGTTAATAGCGTACTTCTTGCTCGTGG
TATTCACTGCTGGGTTACACTAGCCATCCTACTGCGCTCGATTGTGTGCGTACTGCTGCAATATTGTTAACGTGAGTTCTGTAAAACCTTCTTTTACGTT
TACTCTCGTGTTAAAAATTTGAATTTCTAGAGTTCCTGATTTCTGGTCTAAACGAACTAATATTATTAGTTTCTGTTTGGAACTTTAATTTTAGCACTGC
AGATTCCAACGGTACTATTACCGTTGAAGAGCTTAAAAAGCTCTTGAACAATGGAACCAAGTAATAGGTTTCCTATTCCTTACATGGATTTTGTTTTTAC
AATTTGCCTATGCCAACAGGAATAGGTTTTTGTATATAATTAAGTTAATTTTTTCCTCTGGCTGTTATGGCCAGTAACTTTAGCTTGTTTTGTGCTTGCT
GCTGTTTACAGAATAAATTGGATCACCGGTGGAATTGCTATCGCAATGGCTTGTTTGTAGGCTTGATGTGGCTCAGCTACTTCATTGCTGCTTTCAGACT
GTTTGCGCGTACGCGTTCCATGTGGTCATTCAATCCAGAAACTAACATTCTCAACGTGCCACTCCATGGCACTATTTTGACCAGACCGCTTCTAGAAAGT
GAACTCGTAATGGAGCTGTGATCCTTCGTGGACATCTTCGTATTGCTGGACACCATCTAGGACGCTGTGACATCAAGGACCTGCCTAAAGAAATCACTGT
TGCTACACACGAACGCTTCTTATTACAAATTGGAGCTTCGCAGCGTAGCAGGTGACTCAGGTTTTGCTGTTATACAGTCGCTACAGGATTGGCAACTATA
AATTAAACACAGACCATTCCAGTAGCAGTGACAAATTGCTTTGCACTGTACAGTAAGTGATGCAGATGTTCATCTCGTTGACTTCAGGTTACTATAGCAG
AGATATTAATTATTATGAGGTTTTAAAGTTTCCATTTGGAATCTTGATTACATCATAACCTCATAATTAAAAATTTATCTTAAGTCACTAACTGAGAATA
AATATTCTCAATTAGATGAAGAGCAACCAATGGAGATTGATTAAACGAACATGAAAAAATTATTCTCTTGGCACTGATAACACTCGCTACTCTGTGAGCT
TTATCACTACCAAGAGTGTGTTAGAGGTACAACAGTACTTTTTAAAAGAACCTTGCTTTCTGGAACATACGAGGGCAATTCACCATTTCATCCTCTAGCT
GATAACAAATTTGCACTGACTTGCTTTAGCACTCAATTTGCTTTTGCTTGTCCTGACGGCGTAAAACACGTCTATCAGTTACGTGCCAGATCAGTTTTCA
CCTAAACTGTTTCATCAGACAAGAGGAAAGTTCAAGAACTTTACACTCCAATTTTCTTATTGTTGCGGCAATAGTGTTTATAACACTTTGCTCACACTCA
AAAGAAAGACAGAATGATTGAACTTTTCATTAATTGACTTCTATTTGTGCTTTTTAGCCTTGGCCGCAAATTGCACAATTTGCCCCAGCGCTTCAGCGTT
TTCGGAATGTCGCGCATTGGCATGGAAGTCACACCTTCAGGAACGTGGTTGACCTACACAGGTGCCATCAAATTGGATGACAAAGATCCAAATTTTCAAA
GATCAAGTCATTTGCTGAATAAGCATATTGACGCATACAAAACATTCCCACCAACAGAGCCTAAAAAGGACAAAAAGAAGAAGGCTGATGAAACTCAAGC
CCGCAGAGACAGAAGAAACAGCAAACTGTGACTTTTCCTGCTGCAGATTTGGATGATTTCCAAACAATTGCAACAATCCATGAGCAGTGCTGACTCAACT
CAGGCCTAAACTCATGCAGACATAAGGCAGATGGGCTATATAAACGTTTCGCTTTTCCGTTTACGATATATAGTCTACTCTTGTGCAGAATGAATTCTCG
TAACTACATAGCACAAGTAGATGTAGTTATTTTAATCTTTAGCAATCTTTAATCAGTGTGTAACATTAGGAGGACTTGAAAGAGCCACCACATTTCACCG
AGGCCACGCGGAGTACGATCGAGTGTACAGTGAACAATGCTAGGAAGAGCTGCCTATATGGAAGAGCCCTAATGTGTAAAATTAATTTAGTAGTGCTATC
CCATGTGATTTTAATAGCTTTCTTAGGAGAATGACAAAAAAAA
>7a680203-e135-4d64-8c1d-a185085f3a12|5
ATACCTTCCCAGGTAACAAACCATACCACTTCGATTCTTGTAGATCTGTTTTAAACGAACTTTAAAATCTGTGTGGCTGTCACTCGGCTGCATGCTTAGT
GCACACGCAGTATAATTAATAACTAATTACTGTCGTTGACAGGACACGAGTAACTCGTCTATCTTGCAGGCTGCTTACGGTTCGTCCGTGTTGCAGCCGA
TCATCAGCACACTAGGTTTCGTCCGGGTGTGACCGAAAGGTAAGATGGAGAGCCTTGTCCCTGGTTTCAACGAGAAAAACACACGTCCAACTCAGTTTGC
CTGTTTACAGGTTTCGTGACGTGTTCGTACGTGGCTTTGGAGACTCCGTGGAGGAGGTCTTATCAGAGGCACGTCAACATCTTAAAGATGGCACTTGTGG
CTTAGTAGAAGTTGAAAAAGGCGTTTTGCCTCAACTTGAACAGCCCTATGTGTTCATCAAACGTTTCGGATGCTCGAACTGCACCTCATGGTCATGTTAT
GGTTGAGCTGGGTAGCAGAACTCGAAGGCATCAGTACGGTCGTAGTGGTGAGACACTGGTGTCCTTGTCCCTCATGTGGGCGAAATACCAGTGGCTTACC
GCAAGGTTCTTCTTCGTAAGAACGGTAATAAAAGGAGCTGGTGGCCATAGTTACGGCGCCGATCTAAAGTCATTTGACTAGGCGACGAGCTTGGCACTGA
TCCTTATGAAGATTTCAAGAAACTGGAACACTAAACATAGCAGTGGTGTTACCCGTGAACTCATGCGTGAGCTTAACGGAGGGCATACACTCGCTATGTC
GATAACAACTTCTGTGGCCCTGATGGCTACCCTCTTGAGTGCATTAAAGACCTTTAGCACGTGCTGGTAAAGCTTCATGCACTTTGTCCGAACAACTGGA
CTTTATTGACACTAAGAGGGGTGTATACTGCTGCCGTGAACATGAGCATGAAATTGCTTGGTACACGGAACGTTCTGAAAAGAGCTATGAATTGCAGACA
CCTTTTGAAATTAAATTGGCAAAGAAATTTGATACCTTCAATGGGGAATGTCCAAATTTTGTATTTCCCTTAAATCCCAATCAAGACTGATTTCCAAACA
ATTGCAACCATGAGCAGTGCTGACTCAACTCAGGCCTAAACTCATGCAGACTTTTCAAGGCAGATGGGCTATATAAACGTTTCGCTTTCCGTTTACGATA
TAGTTACTTGTGCAGAATGAATCTCGTAACATAGCACAAGTAGATGTAGTTAACTTTAATCCTTAGCAATCTTTAATCAGTGTGTAACATTTAGGGAGGA
CTTGAAAGAGCCACTTTCACCGAGGCCACCGGAGTACGATCGAGTGTACAGTGAACAATGCTAGGGAGAGCTGCCTATATGGAAGAGCCCTAATGTGTAA
AATTAATTTTAGTAGTGCTATCCCATGTGATTTTAATAGCTTTTAGGAGAATGACAAAAAAATCCCCTACCCCCATACATACCCTACCATCATACATATT
CCAACATACAACCTATCCCACAACGCCTACAACACCTACCAAA
>89600d2f-ad39-41c2-959c-1f6a4f80817d|5
ATTGACACAAAACATTCCCACCAACAGAGCCTAAAAAAGGACAAAAAGAAGAAGGCTGATGAAAGCCAAGCCGCAGAGACAGAAGAAACAGCAAACTGTG
ACTTCTTCCTGCTGCAGATTTGGATGATTTCTCCAAACAATTGCAACAATCCATGAGCAGTGCTGACTCAACTCAGGCCTAAACTCATGCAGACAACAAG
GCAGATGGGCTATATAAACGTTTTCGCTTTCCGTTTACGATATAGTCTACTCTTGTGCAGAATGAATTCTCGTAAACATAGCACAAGTAGATGTAGTTAA
CTTTAATCTCATAGCAATCTTAAGTTCAGTGAACAATTAGGAGAGCTGCCTGCATGGAAGAGCCTAATGTGTAAAATTAATTTTAGTAGTGCTATCCCAT
GTGATTTTAATAGCTTTTAGGAGAATGACAAAAT
>7280b2e5-ee42-438b-8d93-c92339a43c8b|25
CTTCCCAGGTAACAAACCAACCAACTTTCGATCTTGTAGATCTGTTCTCTAAACGAACTAATATTTATTAGTTTCTGTTTGGAACTTTAATTTTAGCCAT
GGCAGATTCCAACGGTACTATTACCGTTGAAGAGCTTAAAAAGCTCTTGAACAATGGAACCTAGTAATAGGTTTCCTATTCCTTACATGGATTTGTTTTA
CAATTTGCCTATGCCAACAGGAATAGGTTTTTGTATATAATTAAGTTAATTTCCTTTGGCTGTTATGGCCAGTAACTTTAGCTTGTTTGTGCTTGCTGCT
GTTTACAGAATAAATTGGATCACCGGTGGAATTGCTATCGCAATGGCTTGTCTTGTAGGCTTGATGTGGCTCAGCTACTTCATTGCTTCTTTCAGACTGT
TTGCGCGTACGCGTTCCATGTGGTCATTCAATCCAGAAACTAACATTCTCAACGTGCCACTCCATGGCACTATTTTGACCAGACCGCTTCTAGAAAGTGA
ACTCGTAATCGGAGCTGTGATCCTTCGTGGACATCTTCGTATTGCTGGACACCATCTAGGACGCTGTGACATCAAGGACCTGCCTAAAGAAATCACTGTT
GCTATCACGAACGCTTCTTATTACAAATTGGGAGCTCGCAGCGTGTAGCAGGTGACTCAGGTTTTGCTGCATACAGTCGCTACAGGATTGGCAACTATAA
ATTAAACACAGACCATTCCAGTAGCAGTGACAATATTGCTTTGCTTGTACAGTAAGTGACACAGATGTTTCATCTCGTTGACTTCAGGTTACTATAGCAG
AGATATTAATTATTATGAGGACTTTTAAAGTTTCCATTTGGAATCTTGATTACATCATAAACCTCATAATTAAAAATTTATCTAAGTCACTAACTGAGAA
TAAATATTCTCAATTAGATGAAGAGCAACCAATGGAGATTGATTTGGATGATTTCCAAACAATTGCAACAATCCATGAGCAGTGCTGACTCAACTCAGGC
CTAAACTCATGCAGACATTACAAGGCAGATGGGCTATATAAACGTTTTCGCTTCCGTTTACGATATATAGTCTACTCTTGTGCAGAATGAATTCTCGTAA
CATAGCACAAGTAGATGTAGTTAACTTTAATCTCACATAGCAATCTTTAATCAGTGTGTAACATTAGGGAGGACTTGAAAGAGCCACCACATTTCACCGA
GGCCACGCGGAGTACGATCGAGTGTACAGTGAACAATGCTAGGGAGAGCTGCCTGCCTATATGGAAGAGCCCTAATGTGTAAAATTAATTTTAGTAGTGC
TATCCCCATGTGATTTTAATAGCTTTTAGGAGAATGACAAAAA
>3db8d2df-1919-4795-a3f9-f99f7e014a04
AGAGCTACCAGACGAATCGTGGTGGTGACGGTAAATGAAAGATTCAGTCCAAGATGGTATTTCACTACCCGAGAACTGAGGGCCAGAAGCTGGACTTCCC
TATGGTGCTAACAAAAG
>d81494dd-a633-41cb-829d-e54cd94159aa|6
GAATTGTCAACAACACAGTTTATGATCCTTTGCAACCTGAATTAGACTCATTTCAAGGAGGAGTTAGATAAATATTTTAAGAATCATACATCACCAGATG
TTGATTTAGGTGACATCTGGCATTAATGCTTCAGTTGTAAACATTCAAAAAGAAATTGACCGCCTCAATGAGGTTGCCAAGAATTTAAATGAATTCATCG
ATCCAAGAACTTGGAAAGTATGAGCAGTATATAAAATGGCCATGGTACATTTGGTTAGGTTTATAGCTGGCTTGATTGCCATAGTAATGGTGACAATTAT
GCTTTGCTGTATGACCAGTTGCTGTAGTTGTTCAAGGGCTGTTGTTCTTGTGGATCCTGCTGCAAATTTGATGAAGACGATACTGAGCCAGTGCTCAAAG
GAGTCAATATTACATTACACATAAACGAACTTATGGATTTGTTTATGAGAATCACAATTGGAACTGTAACTTTGAAGCAAGGTGAAATCAAGGATGCTAC
TCCTTCAGATTTTGTTCGCGCTACTGCAACGATACCGATACAAGCCTCACTCCCTTTCGGATGGCTTATTGTTGGCGTTGCACTTCTTGCTGTTTCAGAG
CGCTTCCAAAATCATAACCCTCAAAAAGAGATGGCAACTAGCACTCCAAGGGTGTTCACTTTGTTTTGCAACTTGCTGTTGTTGTTTGTAACAGTTTACT
TCACACCTTTGCTCGTTGCTGCTGGCCTTGAAGCCCCTTTCTCTATCTTATGCTTAGTCTACTTCTCTAAGAGTATAAACTTTGTAAGAATAATAATGAG
GCTTTGGCTTTGCTGGAAATGCCGTTCCAAAAACCTATACTTATGATGCCAACTATTTTCTTGCTGGCATACTAATTGTTACGACTTGTATACCTTACAA
TAGTGTAACTCTTCAATTGTCATTACTTCAGGTGATGGCACAACAAGTCCTATTTTGAACATGACTACCAGATTGGTGGTTATACTGAAAATGGGAATCT
GGAGTAAAAGACTGTGTTGTATTACACAGTTACTTCATTCAGACATATTACCAGCTGTACTCAACTCAATTGAGTACAGACACTGGTGTTGAACATGTTA
CCTTCATCTACAATAAAATTGTTGATGAGCCTGAAGAACATGTCCAAATTCACAATCGACGGTTCATCCGGAGTTGTTAATCCAGTAATGGAACCAATTT
ATGATGAACCGACGACGACTACTAGCGTGCCTTTGTAAGCACAAGCTGATGAGTACGAACTTATGTACTCATTCGTTTTCAGAAGAGACAGGTACGTTAA
TAGTTAATAGCGTACTTCTTTTTTCTTGCTTGTGGTATTCTTGCTAGTTACACTAGCCATCCTTACTGCGCTTTCGATTGTGTGCGTACTGCTGCAATAT
TGTTAACGTGAGTCTTGTAAAACCTTTTACGTTTACTCGTGTTAAAAATCTGAATTCTTCTAGAGTTCCTGATTTCTGGTCTAAACGAACTAAATATTAT
ATTAGTTTTTCTGTTTGGAACTTTAATTTTAGCCATGGCAGATTCCAACGGTACTATTACCGTTGAAGAGCTTAAAAAGCATTCTGAACAATGGAACCTA
GTAATAGGTTTCCTATTCCTTACATGGATTTGTCTTCTACAATTTGCCTATGCCAACAGGAATAGGTTTTTGTATATAATTAAGTTAATTTCACCCTCTG
GCTGTTATGGCCAGTAACTTTTAGCTTGTTTGTGCTTGCTGCTGTTACAGAATAAATTGGATCACCGGTGGAATTGCTATCGCAATGGCTTGGCTTGTAG
GCTTGATGTGGCTCAGCTACTTCATTGCTTTTCAGACTGTTTGCGCGTACGCGTTCCATGTGGTCATTCAATCCAGAAACTAACTCAACGTGCCACTCCA
TGGCACTATTCTGACCAGACCGCTTAAAGAAAGTGAACTCGTAATCGGAGCTGTGATCCTCGTGGACATCTCGTATTGCTGGACACCATCTAGGACGCTG
TGACATCAAGGACCTGCCTAAAGAAATCACTGTTGCTACATCACGAACGCTTCTTATTACAAATTGGGAGCTTCGCAGCGTGTAGCAGGTGACTCAGGTT
TTTGCTGCATACAGTCGCTACAGGATTGGCAACTATAAATTAAACACAGACCATTCCAGTAGCAGTGACAATATTGCTTTGCTTGTACAGTAAGTGACAA
CAGATGTTTCATCTCGTTGACTTTCAGGTTATAGCAGAGATATTATTATTATGAGGACTTTTAAAGTTTCCATTTGGAATCTTGATTACATCAAACCTCA
TAATTAAAAATTTATCTAAGTACTAACTGAGAATAATATTCTCAATTAGATGAAGAGCAACCAATGGAGATTGATTAAACGAACATGAAAAATTATTTTT
CTTGGCACTGATAACACTCGCTACTCTGTGAGCTTTATCACTACCAAGAGTGTGTTAGAGGTACAACAGTACTTTAAAAGAACCTTGCTTCTGGAACGAC
GTTCGTGTTGTTTTAGATTTCATCTAAACGAACAAACTAAAATGTCTGATAATGGACCCCAAATCAGCGAAATGCACCCGCATTACGTTTGGTGGACCTC
AGATTCAACTGGCAGTAACCAGAATGGAACGCAGTGGGGCGCGATCAAACAACGTCGGCCCCAAGGTTTACCCAATAATACTGCGTCTTGGTTCACCGCT
TTCACTCATGGCAAGGAAGACCTTAAATTCCCTCGAGGACAAGGCGTTCCAATTAACACCAATAGCAGTCCAGATGACCAAATTGGCTACTACCGAAGAG
CTACCAGACGAATTTGTGGTGGTGACGGTAAAATGAAAGATCAGTCCAAGATGGTATTTACTACCTAGGAACTGGGCCAGAAGCTGGACTTCCCTATGGT
GCTAACAAAAGACGGCATCATATGGGGTTGCAACTGAGGGAGCCTTGAATACACCAAAAGATTTGGCACCCGCAATCCTGCTAACAATGCTGCAATCGTG
CTACACTTTCCAAGGAACAACTATATTGCCAAAAGGCTTTACGCAGAAGGAGCAGAGGCGGCAGTCAAGCCTCTCGTTCCTCATCACGTAGTCGCAACAG
TTTAAGAAATTCAACCAGGCAGCAGTAGGAACTTCTCCTGCTAGAATGGCTGGCAATGGCGGTGATGCTGCTCTTGCTTTGCTGCTGCTTGACAGATTGA
ACCAGCTTGAGAGCAAAATGTCTGGTAAAGGCCAACAACAACAAGGCCAAACTGTCACTAAGAATTGCTGCTGAGGCTTTAAGAAGCCATGGCAAAACGT
ACTGCCACTAAAGCATCAATGTAACACAAGCTTTGGCAGACGTGGTCCAGAACAAACCCAAGGAAATTTTGGGGACCAGGAACTAATCAGACAAGGAACT
GATTACAAACATTGGCCGCAAATTGCACAATTTGCCCCAGCGTTCAGCGTTTTCGGAATGTCGCGCATTGGCATGGAAGTCACACCTCGGGAACGTGGTT
GACCTACACAGGTGCCATCAAATTGGATGACAAAGATCCAAATTCAAAGAACAAGTCATTTGCTGAATAAGCATTGACGCATACAAAACATTCCCACCAA
CAGAGCCTAAAAAAGGACAAAGAAGAAGGCTGATGAAACTCAAGCCACCGCAGAGACAGAAGAAACAGCAAACTGTGACTCTTTTCCTGCTGCAGATTTG
GATGATTTCCAAACAATTGCAACAATCCATGAGCAGTGCTGACTCAACTCAGGCCTAAAACTTTCATGCAGACCATTAAGGCAGATGGGCTATATAAACG
TTTCGCTTCTTCCGTTTACGATATATAGTCTACTTGTGCAGAATGAATTCTCGTAACTACATAGCACAAGTAGATGTAGTTACTTTAATCACATAGCAAT
TTAATCAGTGTGTAACATTAGGGAGGACTTGAAAGAGCCACCACATTTCACCGAGGCCACGCGGAGTACGATCGAGTGTACAGTGAACAATGCTAGGGAG
AGCTGCCTATATGGAAGAGCCCTAATGTGTAAAATTAATTTTAGTAGTGCTATCCCCATGTGATTTTAATAGCTTTTAGGAGAATGACAAA
>3aad7afd-6cd7-49f3-a06a-1f5f4d3389ab|8
GGTTTGTACTTGCACTGTTATCCGATTTACAGGATTTGAAATGGGCTAGATTCCCTAAGAGTGATGGAACTGGTACTATCTATACAGAACTGACCACCTT
GTAGGTTTGTTACAGACACACCAAAAGGTCCTAAAGTGAAGTATTTATACTTTATTAAAGGATTAAACAACCTAAATAGAGGTATGGTACTTGGTGGTTT
AGCTGCCACAGTACGTCTACAAGCTGGTAATGCAACAGAAGTGCCTGCCAATTCAACTGTATTATCTTTCTGTGCTTTGCTGTAGATGCTGCTAAAGCTT
ACAAAGATTATCTAGCTAGTGGGGACAACCAATCACTAATTGTGTTAAGATGTTGTGTACACACACTGGTACTGGTCAGGCAATAACAGTTACACCGGAA
GCCAATATGGATTCAAGAATCCTTTGGTGGTGCATCGTGTTGTCTGTACTGCCGTTGCCACATAGATCATCCAAATCCTAAAGGATTTGTGACTTAAAAG
GTAAGTATGTACAAATACCTACAACTTGTGCTAATGACCCTGTGGGTTTTACACTTAAAAACACAGTCTGTACCGTCTGCGGTATGTGGAAAGGTTATGG
CTGTAGTTGTGATCAACTCCGCGAACCCATGCTTCAGTCAGCTGATGCACAATCGTTTTTAAACGGGTTTGCGGTGTAAGTGCAGCCCGCTTACACCGTG
CGGCACAGGCACTAGTACTGATGTCGTATACAGGGCTTCTGACACAATGATAAAGTAGCTGGTTTTGCTAAATTCCTAAAAACTAATTGTTGTCGCTTCC
AAGAAAAGGACGAAGATGACAATTTAATTGATTTCTTACTTCTGTAGTTAAGAGACACACTTTCTCTAACCAACATGAAGAAACAATTTATAATTTACTT
AAGGATTGTCCAGCTGTTGCTAAACATGACTTCTTTAAGTTTAGAATAGACGGTGACATGGTACCACATATATCACGTCAACGTCTTACTAAATCACAAT
GGCAGACCTCGTCTATGCTTAAGGCATTTTGATGAAGGTAATTGTGACACATTAAAGAAATACTTGTCACATACAATTGTTGTGATGATGATTATTTCAA
TAAAAGGACTGGTATGATTTTGTAGAAAACCCAGATATATTACGCGTATACGCCAACTTAGGTGAACGTGTACGCCAAGCTTTGTTAAAAACAGTACAAT
TTTGTGATGCCATGCGAAATGCTGGTATTGTTGGTGTACTGACATTAGATAATCAAGATTCTCAATGGTAACTGGTATGATTCGGTGATTTCATACAAAC
CACGCCAGGTAGTGGAGTTCCTGTTGTAGATTTATTATTCATTGTTAATGCCTATATTAACCTTGACCAGGGCTTAACTGCAGAGTCACATGTTGACACT
GACTTACAAAGCCTTACATTAAGTGGGATTTGTTAAAATATGATTTTCGGAAGAGAGGTTAAAACTCTCTTTGACCGTTATTTTAAATATTGGGATCAGA
CATACCACCCAAATTGTGTTAACTGTTTGGATGACAGATGCATTTTGCATTGTGCAAACTTTAATGTTTTATCTACAGTGTTCCCACCTACAAGTTTTGG
ACCACTAGTGAGAAAAATATTTGTTGATGGTGTTCCATTTGTAGTTTCAACTGGATACACTTCAGAGAGCTAGGTGTTGTACATAATCAGGATGTAAACT
TACTTAGCTCTAGACTTAGTTTAAGGAATTACTTGTGTATGCTGCTGACCCTGCTATGCACGCTGCTTCTGGTAATCTATTACTAGATAAACGCACTACG
TGCTTTCAGTAGCTGCACTTACTAACAATGTTGCTTTCAAACTGTCAAACCCAGTAATTTTAACAAAGACTTCTATGACTCTGCTGTGTCTAAGGTTTTT
TAAGGAAGGAAGTTCTGTTGAATTAAAACACTTCTTTCTGCTCAGGATGGTAATGCTGCTATCAGCGATTATGACTACTATCGTTATAATCTACCAACAA
TGTGTGATATCAGACAACTACTATTTGTAGTTGAAGTTGTTGATAAGTACTTTGATTGTTACGATGGTGGCTGTATTAATGCTAACCAAGTCATCGTCAA
CAACCTAGACAAATCAGCTGGTTTCCATTTAATAAATGGGGTAAGGCTAGACTTTATTATGATTCAATGAGTTATGAGGATCAAGATGCACTTTCGCATA
TACAAAACGTAATGTCATCCCTACTATAACTCAAATGAATCTTAAGTATGCCATTAGTGCAAAGAATAGAGCTCGCACCGTAGCTGGTGTCTCTATCTGT
AGTACTATGACCAATAGACAGTTTTCAAAAAATTATTGAAATCAATAGCCGCCTTAGAGGAGCTACTGTAGTAATTGGAACAAGCAAATTCTATGGTGGT
TGGCACAACGTTAAAAACTGTTTATAGTGATGTAGAAAACCCTCACCTTATGGGTTGGGATTATCCTAAATGTGATAGAGCCATGCCTAACCGCTTAGAA
TTATGGCCTCACTTGTTTCTTGCTCGCAAACATACAACGTGTTGTAGCTTGTCACACCGTTTCTAAGATTAGCTAATGAGTGTGCTCAAGTATTGAGTGA
AATGGTCATGTGTGGCGGTTCACTATATGTTAAACCAGGTGGAACCTCATCAGGAGATGCCACAACTGCTTATGCTAATAGTGTTTTAACATTTGTCAAG
CTGTCACGGCCAATGTTAATGCACTTTTATCTACTGATGGTAACAAAATTGCCGATAAGTATGTCCGCAATTTACAACACAGACTTTATGAGTGTTCTAT
AGAAATAGAGATGTTGACACAGACTTTGTGAATGAGTTTACGCATATTTGCGTAAACATTTCTCAATGATGATACTCTCTGACGATGCTGTTGTGTGTTC
AATAGCACTTATGCATCTCAAGGTTTAGTGGCTAGCATAAAGAACTTTAAGTCAGTTCTTTATTATCAAAACTGTTTTTATGTCTGAAGCAAAATGTTGG
ACTGAGACTGACCTTACTAAAGGACCCTCATGAATTTGCTCTCAACATACAATGCTAGTTAAACAGGTGATGATTATGTGTACCTTCCTTACCCAGATCC
ATCAAGAATCCCTAGGAGGCCGGCTGTTCTGTAGATGATATCGTAAAAACAGATGGTACACTTATGATTGAACGGTTCGTGTCTTAGCTATAGATGCTTA
CCCACTTACTAAACATCCTAATCAGGAGTATGCTGATGTTCATTTGTACTTACAATACATAAGAAAGCTACATGATGAGTTAACAGGACACATGTTAGAC
ATGTATTCTGTTATGCTTACTAATGATAACACTCAAGGTATTGGGAACCTGAGTTTTATGAGGCTATGTACACACCGCATACAGTCTTACAGGCTGTTGG
GGCTTGTGTGTTCTTTGCAATTCACAGACTTCATTAAGATGTGGTGCTTGCATACGTAGACCATCTTATGTTGTAAATGCTGTTACGACCATGTCATATC
AACATCACATAAATTAGTCTTGTCTGTTAATCCGTATGTTTGCAATGCTCAGGTTGTGATGTCACAGATGTGACTTCAACTTTACTTAGGAGGTATGAGC
TATTATTGTAATTTTTAAACCACCCATTAGTTTTCCATTGTGTGCTAATGGACAAGTTTTTGGTTTATAAAATACATGTGTTGGTAGCGATAATGTTACT
GACTTTAATGCAATTGCAACATGTGACTGGACAAATGCTGGTGATTACATTTTTAGCTAACACCTGTACTGAAAGACTTCAAGCTTCGCAAAGAAACGCT
CAAAGCTACTGAGGAGACATTTAAACTGTCTTATGGTATTGCACTGACGTGAAGTGCTGTCTGACAGAGAATTACATCTCATGGGAAGTTGGTAAACCTA
GACCACCACTTAACCGAAATTATGTCTCTACTGGTTATCGTGTAACTAAAAACAGTAAAGTACAAATAGGAGAGTACACCTTTGAAAAAGGTGACTATGG
TGATGCTGTTGTTTACCGAGGTACAACAACTTACAAATTAAATGTTGGTGATTATTTGTGCTGACATACAGTAATGCCATTAAGTGCACCTACACAAGTG
CCACAAGAGCACTATGTTAGAATTACTGGCTTATACCCAACACTCAATATTCAGATGAGTTTTCTAGCAATGTTGCAAATTATCAAAAGGTTGGTATGCA
AAAGTATTTTACACTCCAGGACCACCTGGTACTGGTAAGAGTCATTTGCTATTGGCCTAGCTCTACCCTCTGCTCGCATAGTGTATACAGCTTGCTCATG
CCGCTGTTGATGCTATGTGAGAAGGCATTAAAATATTTGCCTATAGATAAATGTAGTAGAATTATACCCGACGTGCTCGTGTAGAGAGTGTTTTGATAAA
ATCAAAGTGAATTTCATTAGAACAGTATGTCTTTGTACTGTAAATGCATTGCCTGAGACGACAGCAGATATAGTTGTCTTTGATGAAATTTCAATGGCCA
CAAATTATGATTTGAGTGTTGTCAATGCCAGATTACGTGCTAAGCACTATGTGTACATTGGCGACCCTGCTCAATTACCTGCACCACGCCATTGCTACTA
AGGGCACACTAGAACCAGAATATTTCAATCAGTGTGTAGACTTATGAAAACTATAGGTCCAGACATGTTCATCGGAACTTGTCGGCGTTGTCCTGCTGAA
ATTGTTGAACTGTGAGTGCTTTGGTTTATGATAATAAGCTTAAAGCACAAAAGACAAATCAGCTCAATGCTTTAAAATGTTTTATAAGGGTGTTATCACG
CATGATGTTCATCTGCAATTACAGGCCACAAATAGGCGTGGTAAGAGAATTCCTACCAACCCTGCTTGGAAGAAAAGCTGTCTTTATTTTCACCTTATAA
TTCCACAGAATGCTGTAGCCTCAAAGATTTTGGGACTACCATTCTCAAACTGTTGATTCAACATAGGCTCAGAATATGACTATGTCATTCACTCAAACCA
CTGAAACAGCTCACTCTTGTAATGTAAACAGATTTAATGTTGCTATTACCAGAGCAAAAGTAGGCATACTTTGCATAATGTCTGATAGAGACCTTTTATG
ACAAGTTGCAATTTACAAGTTCTTGAAATTCCACGTAGGAATGTGGCAACTTTACAAGCTGAAAATGTAACAGGACTCTTTAAAGATTGTAGTAAGGGTA
ATCACTGGGTTACATCCTACACAGGCACCTACACCTCAGTGTTGACACTAAATTCAAACTGAAGGTTTATGTGTTGACATACCTGGCATACCTAAGGACA
TGACTTAGAAGACTTCATCTCTATGATGGGTTTTAAAATGAATTATCAAGTTAATGGTTACCCTAACATGTTTATCACCCGCGAAGAAGCTATAAGACAT
GTACGTGCATGGATTGGCTTCGATGTCGAGGTGTCATGCTACTAGAGAAGCTGTTGGTACCAATTTACCTTTACAGCTAGGTTTTTTACAGGTGTTAACC
TAGTTGCTGTACCTACAGGTTATGTTGATACACCTAATAATACAGATTTTTCCAGAGTTAGTGCTAAACCACCGCCTGGAGATCAATTTAAACACCTCAT
ACCACTTATGTACAAAGGACTTCCTTGGAATGTAGTGCGTATAAAGATTGTACAAATGTTAAGTGACACACTTAAAAATTTCTCTGACAGAGTCGTATTT
GTCTTATGGGCACATGGCTTTGAGTTGACATCTATGAAGTATTTTGTGAAAATAGGACCTGAGCGCACCTGTTGTCTATGTGATAGACGTGCCACATGCT
TTTCCACTGCTTCAGACTACTTTATGCCTGTTGGCATCATTCTATTGGATTTGATTACGTCTATAATCCGTTTATGATTGATGTTCAACAATGGGTTTTA
CAGGTAACCTACAAAGCAACCATGATCTGTATTGTCAAGTCCATGGTAATGCACATGTAGCTAGTTGTGATGCAATCATGACTAGGTGTCTAGCTGTCCA
CGAGTGCTTTGTTAAGCGTGTTGACTGGACTATTGAATATCCTATAATTGGTGATGAACTGAAGATTAATGCGGCTTGTAGAAAGGTTCAACACTGGTTG
TTAAAGCTGCATTATTAGCAGACAAATTCCCAGTTTCACGACATTGGTAACCCTAAAGCTATTAAGTGTGTACCTCAAGCTGATGTAGAATGGAAGTTCT
ATGATGCACAGCCTTGTAGTGACAAAGCTTATAAAATAGAAGAATTATTCTATTCTTATGCCACTTTACTCTGACAAATTCACAGATGGTGTATGCCTAT
TTGGAATTGCAATGTCGATAGATATCCTGCTAATTCCATTGTTTGTAGATTTGACACTAGAGTGCTATCTAACCTTAACTTGCCTGGTTGTGATGGTGGC
AGTTTGTATGTAAATAAACATGCATTCTTCACACCAGCTTTTGATAAAAGTGCTTCTTGTTAATTTAAAACAATTACCATTTTATTATTACTCTGACAGT
CCATGTGAGTCTCATGGAAAACAAGTAGTGTCAGATATAGATTATGTACCACTAAAGTCTGCTACGTGTATAACACGTTGCAATTTAGGTGGTGCTGTCT
GTAGACATCATGCTAATGAGTACAGATTGTATCTTCGATGCTTATAACATGATGATCTCAGCTGGCTTAGCTTGTGGGTTTACAAACAATTTGATACTTA
TAACCCTTGGAACACTTTTACAAGACTTCAGAGTTTAGAAAATGTGGCTTTAATGTTGTAAATAAGGGACACTTTGATGGACAACAGGGTGAAGTACCAG
TTTCTATCATTAATAACACTGTTTACACAAAAGTTGATGGTGTTGATGTAGAATTGTTTGAAAATAAAACAACATTACCTGTTAATGTAGCATTTGAGCT
TTGGGCTAAGCGCAACATTAAACCAGTACCAGAGGTGAAAATACTCAATAATTTGGGTGTGGACATTGCTGCTAATACTGTGATCTGGGACTACAAAAGA
GATGCTCCAGCACATATATCTACTATTGGTGTTTGTTCTATGACTGACATAGCCAAGAAACCAACTGAAACGATTTGTGCACCACCACTGTTTTCTGATG
GTAGAGTTGATGGTCAAGTAGACTTATTTAGAATGCCCGTAATGGTGTTTCTTATTACAGAAGGTAGTGTTAAAGGTTTACAACCATCTGTAGGTCCCAA
ACAAGCTAGTCTTAATGGAGTCACATTAATTGGAGAAGCCGTAAAAACACAGTTCAATTATTATAAGAAAGTTGATGGTGTTGTCCAACAATTACCTGAA
ACTTACTTACTCAGAGAAGAAATTTACAAGAATTTAAACCCAGGAGTCAAATGGAAATTGATTTCTTAGAATTAGCTATAGATGAATTCATTGAACGGTA
TAAATTAGAAGGCTATGCCTTCGAACATATCGTTTATGGAGATTTTAGTCATAGTCAGTTAGGTGGTTTACTCTACTGATTGGACTAGCTAAACGTTCTA
AGGAATCACCTTTTGAATTAGAAGATTCATATTCCTATGGACAGTACAGTTAAAAACTATTTCATAACAGATGCGCAAACAGGTTCATCTAAGTGTGTGT
GTCTGTTATTGATTTATTACTTGATGATTTTGTTGAAATAATAAAATCCCAAGATTTATCTGTAGTTCTAAGGTTGTCAAAGTGACTATTGACTATACAG
AAATTTTATCTATGCTTGGTGTAAAGATGGCCATGTAGAAACTTTTACCCAAAATTACAATTTAGTCAAGTACGTGGCAACCGGGTGTTGCTATGCCTAA
TTACAAAATGCAAAGAATGCTATTAGAAAAGTGTGACCTTCAAAATTATGGTGATAGTGCAACATTACCTAAAGGCATAATGATGAATGTCGCAAAATAT
ACTCAACTGTGTCAATATTTAAACACATTAACATTAGCTGTACCCTATAATATGAGAGTTATACATTTGGTGCTGGTTCATTGATAAAGGAGTTGCACCA
GGTACAGCTGTTTAAGACAGTGGTTGCCTACGGGTACGCTGCTTGTCGATTCAGATCTTAATGACTTGTCTCTGATGCAGATTCAACTTTGATTGGTGAT
TGTGCAACTGTACATACAGCTAATAAATGGGATCTCATTATTAGTGATATGTACGACCCTAAGACTAAAAATGTTACAAAAAGAAATGACTTAAAGAGGG
TTTTCACTTACATTGTGGGTTTATACAACAAAAGCTAGCTTTGGAGGTTCCGTGGCTATAAAGATAACAGAACATTCTTGGAATGCTGATTTTTATAAGC
TCATAGGACACTTCGCATGGTGGACAGCCTTTGTTACTAATGTGAATGCGTCATCATCTGAAGCATTTTAATTGGATGTAATTATCTTGGCAAACCACGC
GAACAAATAGATGGTTATGTCATGCATGCAAATTACATATTTTTGGAGGAATACAAATCCAATTCAGTTGTCTTCCTATTCTTTATTTGACATGAGTAAA
TTTCCCCTTAAATTAAGGGTACTGCTGTTATGTCTCTTAAAAGAAGGTCAAATCAATGATATGATTTTATCTTCTTCTTAGTAAAGGTAGACTTATAATT
AGAGAAAAACAACAGAGTTGTTATTTCTAGTGATGTTCTTGTTAACAACTAAACGAACAATGTTTGTTTTTTGTTTATTGCCTTAGTTCTAGTCAGTGTG
TTAATTACACCAGAACTCAATTACCCCTGCATACACTAATTCTCACACCACGTGGTGTTTATTACCCTGACAAAGTTTCAGATCCTCAGTTTACATTCAA
CTCAGGACTTGTTTTACCTTTCTTTCCAATGTTACTATTGTCTTAAGGACCAATGGTACTAAGAGGTTTGATAACCCTGTCCTACCATTTAATGATGGTG
TTTATTTTGCTTCCACTGAGAAGTCTAACATAATAGAGGCTGGATTTTGGTACTACTTAGATTCGAAGACCCAGTCCCTACTTATTGTTAATAACGCTAC
TAATGTTGTTATTAAAGTCTGTGAATTTCAATTTGTAATGATCCATTTTTGGGTGTTATTACCACAAAAAACAACAAAAGTTGGATGGAAAGTGAGTTTA
GAGTTTATTCTAGTGCGAATAATTGCACTTTGAATATGTCTCTCAGCCTTTTCTTATGGACCTTGAAGGAAAACAGGGTAATTTCAAAAAAAAATTCTTA
GGGAATTTGTGTTTAAGAATATTGATGGTTATTTTAAAAATATTTTAAGCACGCCTATTAATTTAGTGCGTGATCTCCCTCAGGGTTTTCGGCTTTAGAA
CCATTGGTAGATTTGCCAATAGGTATTAACATCACTAGGTTTCAAATTTTACTTGCTTTACGTAGACGTTATTTGACTCCTGGTGATTCTTTTCAGGTTG
ACAGCTGGTGCTGCAGCTTATTATGTGGGTTATCTTCAACCAAGGACTTTTCTATTAAAATAATGAAAATGGAACCATTACAGATGTTGTAGACTGTGCA
CTTGACCCTCTACCAGAAACAAAGTGTCGTTGAAATCCTCACTGTAGAAAAAGGAATCTATCAAACTTCTAACTTTAGAGTCCAACCAACAGAATCTATT
GTTAGATTTCCTAATATTACAAACTTGTGCCCTTTGGTGAAGTCTTTAACGCCACCAGATTTGCATCTGTTTATGCTTGGAACAGGAAGAGAATCAGCAA
CTGTGTTGCTGATTATTCTGTCCTATATAATTCCGCATCATTTTCCACTTTAAGTGTTATGGAGTGTCTCCTACTAAATTAAATGATCTGCTGCTTTACT
AATGTCTATGCAGATTCATTTGTAATTAGAGGTGATGAAGTCAGACAAATTCGCTCCAGGCAAACTGGAAAGATTGCTGATTATAATTATAAATTACCAG
ATGATTTTACAGGCTGCGTTATAGCTTGGAATTCTAACAATTCTTGATTCTAAGGTTGGTGGTAATTATAATTACCTGTATAGATTGTCGAGGAAGTCTA
ATCTCAAACCTTTTGAGAGAGATATTTCAACTGAAATTTATCAGGCCGGTAGCACACCTTGTAATGGTGTTGAAGGTTTAATTGTTACTTTCTCATACAA
TCATATGGTTTCCAACCCACTAATGGTGTTGGTTACCAACCATACAGAGTAGTAGTACTTTCTTTTGAACTTACATGCACCAGCAACTGTTTGTGGACCT
AAAAAGTCTACTAATTTGGTTAAAAACAAATGTGTCAATTTCAACTCAATGGTTTAACAGGCACAGGTGTTCTTACTGAGTCTAACAAAAGTTTCTGCCT
TTCCAACAATTTGGCAGAGACATTGCTGACACTACTGATGCTGTCCGTGATCCACAGACACTTGAGATTTGACATTACACCATGTTTTTGGTGGTGTCAG
TGTTATAACACCAGGAACAAATACTTCTAACCAGGTTGCTGTTTTCTATCAGGATGTTAACTGCTCAAGAAGTCCCTGTTGCTATTCATGCAGATCAACT
TACTCCACTTGGCGTGTTTATTCTACAGGTTCTAATGTTTCAAACACGTGCAGGCTGTTTAATAGGGGCTGAATATGTCAACAACTTCATATGAGTGTGA
CATACCCATTGGTGCAGGTATATGCGCTAGTTATCAGACTCAGACTAATTCCTCAGCGGGCACGTAGTGTAGCTAGTCAATCCATCATTGCCTACACTAT
GTCACTTGGTGCAGAAAATTCAGTTGCTTACTCTAATAACTCTATTGCCATACCCACAAATTTTACTATTAGTGTTACCACAGAATTTTACCAGTGTCTA
TGACCAAGACATCAGTAGATTGTACAATGTACATTTGTGGTGATTCAACTGAATGCAGCAATTTTTGTTGCAATATGGCAGTTTTGTACACAATTAAACC
GTGCTTTAACTGGAATAGCTGTTGAACAAGACAAAACACCCAAGAAGTTTTTGCACAAGTCAAACAAATTTACAAAACCACCAATTAAAGATTTTGGTGG
TTTTAATTTTCACAAATATTACCAGATCCTCCATCAAAACCAAGCAAGAGGTCATTTATTGAAGATTTACTTTCAACAAAGTGACTTGCAGATGCTGGCT
TCATCAAACAATATGGTGATTGCCTTGTGTGATTGCTGCTAGAGACCTCATTTGTGCACAAAAGTTTAACGGCCTTACTGTTTTGCCACCTTTGCTCACA
GATGAAATGATTGCTCAATACACTTCTGCACTGTTAGCGGGTACAATCACTTCTGGTTGGACCTTTGGTGCAGGTGCTGCATTACAAATACCATTTGCTA
TGCAAATGGCTTATAGGTTTAATGGTATTGGAGTTACACAGAATGTTCTCTATGAGAACCAAAATTGATTGCCAACCAATTTAATAGTGCTATTGGCAAA
ATTCAAGACTCACTTTTCACCACAGCAAGTGCACTTGGAAAACTTCAAGATGTGGTCAACCAAAATGCACAAGCTTTAAACACGCTTGTTAAACAACTTA
GCTCCAATTTGGTGCAATTTCAAGTGTTTTAAATGATATCCTTCACGTCTTGACAAAGTTGAGGCTGAAGTGCAAATTGATAGGTTGATCACAGGCAGAC
TCAAAGTTTGCAGACATATGTGACTCAACAATTAATTAGAGCTGCAGAAATCAGAGCTCTGCTAATCTGCTGCTACTAAAATGTCAGAGTGTGTACTTGG
ACAATCAAAAGAGTTGATTTGTGGAAAGGGCTATCATCTTATGTCCTCCTTCCCCAGTCAGCACCTCATGGTGTAGTTCTTGCATGTGACTTATGTCCCT
GCACAAGAAAAGAACTTCACAACTGCTCCTGCCATTTGTCATGATGGAAAAGCACACTTTCCTCGTGAAGGTGTCTTGTTTTCAAATGGCACACACTGGT
TTGTAACACAAAGGAATTTTTATGAACCACAAATTCATTACTACAGACAACACATTTGTGTCTGGTAACTGTGATGTTGTAATAGGAATTGTCAACAACA
CAGTTTCATGATCCTTTGCAACCTGAATTAGACTCATTCAAGGAGGAGTTAGATAAATATTTTAAGAATCATACATCACCAGATGTTGATTTAGGTGACA
TCTGGCATTAATGCTTCAGTTGTAAACATTCAAAAAGAATTGACCGCCTCAATGAGGTTGCCAAGAATTTTAAATGAATCTCATCGATTTCCAAGAACTT
GGAAAGTATGAGCAGTATAAAATGGCCATGGTCATTTGGCTAGGTTTTATAGCTGGCTTGATTGCCATAGTAATGGTGACAATTATGCTTTGCTGTATGA
CCAGTTGCTGTAGTTGTCTCAAGGGCTGTTGTTCTTGTGGATCCTGCTGCAAATTTGATGAAGACGACTCTGAGCCAGTGCTCAAAGGAGTCAAATTACA
TTACACATAAACGAACTTATGGATTTGTTTTATGAGAATCTCACAATTGGAACTGTAACTTTTGAAGCAAGGTGAAATCAAGGATGCTACTCCTTCAGAT
TTTGTTCGCGCTACTGCAACGATACCGATACAAGCCCTTCACTCCCTTTCGGATGGCTTATTGTTGGCGTTGCACTCTTGCTGTTTTCAGAGCGCTTCCA
AAATCATAACCCTCAAAAGAGATGGCAACTAGCACTTCCAAGGGTGTTCACTCTGTTTGCAACTTGCTGTTGTTGTTTGTAACAGTTTACTCCACACCTT
TTGCTCGTTGCTGCTGGCCTTGAAGCCCCTTTTCTCTATCTTTATGCTTTGGTACTTCTTGCAGAGTATAAACTCTTGTAAGAATAATAATGAGGCTTTG
GCTCTGCTGGAAATGCCGTTCCAAAAACCCATACTTTATGATGCCACTATTTTCTTTGCTGGCATACTAATTGTTACGACTATTGTATACCTTACAATAG
TGTATTCTTCAATTGTCATTACTCAGGTGATGGCACAACAAGTCCTATTTGAACATGACTACCAGATTGGTGGTTATACTGAAAATGGGAATCTAGAGTA
AAAGACTGTGTTGTATTACACAGTTACTTCACTTCAGAACTACCAGCTGTACTCAACTCAATTGAGTACAGACACTGGTGTTGAACATGTTACCTTCTCA
TCTACAATAAAATTGTTGATGAGCCTGAAGAACATGTCCAAATTTTCCAATCGACGGTTCATCCAGAGTTGTTAATCCAGTAATAGAACCAATTTATGAT
GAACCGACGACGACTACTAGCGTGCCTTTGTAAGCACAAGCTGATGAGTACGAACTTATGTACTCATTCGTTTCAGAAGAGACAGGTACGTTAATAGTTA
ATAGCGTACTTCTCTTGCTTCGTGGTATTCTTGCTAGTTACACTAGCCATCCTCTACTGCGCTTCGATTGTGTGCGTACTGCTGCAAATTGTTAACGTGA
GTCTTGTAAAACCTCTTTTTACGTTTACTCTCGTGTTAAAAATTTGAATTTTCTAGAGTTCCTGATTTCTGGTCTAAACGAACTAAATATTATTAGTTTC
TGTTTGGAACTTTAATTTTAGCCATGGCAGATTCCAACGGTACTATTACCGTTGAAGAGCTTAAAAAGCTCCTTGAACAATGGAACCTAGTAATAGGTTT
CCTATTCCTTACATGGATTTGTCTTTACAATTTGCCTATGCCAACAGGAATAGGTTTTTGTATATAATTAAGTTAATTTCCCTTGGCTGTTATGGCCAGT
AACTTTAGCTTGTTTGTGCTTGCTGCTGTTTACAGAATAAATTGGATCACCGGTGGAATTGCTATCGCAATGGCTTGTCTTGTAGGCTTGATGTGGCTCA
GCTACTTCATTGCTTTCAGACTGTTTGCGCGTACGCGTTCCATGTGGTCATTCAATCCAGAAACTAACATTCTTCACAACGTGCCACTCCATGGCACTAT
TTTGACCAGACCGCTTCTAGAAAGTGAACTCGTAATGGAGCTGTGATCCTTCGTGGACATCTCGTATTGCTGGACACCATCTAGGACGCTGTGACATCAA
GGACCTGCCTAAAGAAATCACTGTTGCTACATCACGAACGCTTCTCATTACAAATTGGGAGCTCGCAGCGTGTAGCAGGTGACTCAGGTTTGCTGCATAC
AGTCGCTACAGGATTGGCAACTATAAATTAAACACAGACCATTCCAGTAGCAGTGACAATATTGCTTTGCTTGTACAGTAAGTGACATAGATGTTTCATC
TCGTTGACTTCAGGTTACTATAGCAGAGATATTACTAATTATTATGAGGACTTTAAAGTTTCCATTTGGAATCTTGATTATCATAAACCTCATAATTAAA
AATTTATCTAAGTCACTAACTGAGAATAAATATTCTCAATTAGATGAAGAGCAACCAATGGAGATTGATTAAACGAACATGAAAATTATTCTTTTTCTTG
GCACTGATAACACTCGCTACTCTGTGAGCTTATCACTACCAAGAGTGTGTTAGAGGTACAACAGTACTTTTAAAAGAACCTTGCTTTCTGGAACATACGA
GGGCAATTCACCATTTCATCCTCTAGCTGATAACAAATTTGCACTGACTTGCTTTAGCACTCAATTTGCTTTGCTTGTCCTGACGGCGTAAACACGTCTA
TCAGTTACGTGCCAGATCAGTTCTTCCTAAACTGTTCATCAGACAAGAGGAAGTTCAAGAACTTTACTCTCAAATTTCTTATTGTTGCGGCAATAGTGTT
TATAACACTTTGCTCACACTCAAAAGAAAGACAGAATGATTGAACTTTCATTAATTGACTTCTATTTGTGCTTTTTAGCCTTTCTGCTATTCCTTGTTTT
AATTATGCTTATTATCTGTTGGTCTCACTTGAACTGCAAGATCATAATGAAACTTGTCACGCCTAAACGAACATGAAATTTCTTGTTTTCTTAGGAAATA
TACAACTGTAGCTGCATTTCACCAAGAATGTAGTTTACAGTATGTACTCAACATCAACCATATGTAGTTGATGACCCGTGTCCTATCACTTCTATTCTCT
AAATGGTATATTAGAGTAGGAGCTAGAAAATCAGCACCTTTAATTGAATTGTGCGTGGATGAGGCTGGTTCTAAATCACCCATTCAGTACATCGATATCG
GTAATTATACAGTTTCCTGTTTACCTTTTACAATTAATTGCCAGGAACCTAAATTGGGTAGTCTTGTAGTGCGTTGTTCGTTCTATGAAGACTTTTTTAG
AGTATCATGACGTTCGTGTTGTTTTAGATTTCATCTAAACGAACAAACTAAAATGTCTGATAATGGACCCAAAATCAGCGAAATGCACCCGCATTACGTT
TGGTGGACCCAGATTCAACTGGCAGTAACCAGAATAGAACGCAGTGGGGCGCGATCAAAACAACGTCGGCCCCAAGGTTTACCCAATAATACTGCGTCTT
GGTTTCACCGCTCACTCATGGCAAGGAAGACCTTAAATTCCCTCGAGGACAAGGCGTTCCAATTAACACCAATAGCAGTCCAGATGACCAAATTGGCTAC
TACGAAGAGCTACCAGACGAATTCGTGGTGGTGACGGTAAAATGAAAGATTCAGTCCAAGATGGTATTTACTACCTAGGAACTGGGCCAGAAGCTGGACT
TCCCTATGGTGCTAACAAAGACGGCATCATATGGGTTGCAACTGAGGAGCCTTGAATACACCAAAAGATTTGGCACCCGCAATCCTGCTAACAATGCTGC
AATCGTGCTACAACTTCCAAGGAACATATTGTCAAAAGGCTTTTACGCAGAAGGGAGCAGAGGCGGCAGTCAAGCCTTCTCGTTCCTCATCACGTAGTCG
CAACAGTTTAAGAAATTTTCAACTCCAGGCAGCAGTAGGGGAACTTCTCCTGCTAGAAATGGCTGGCAATGGCGGTGATGCTGCTCTTGCTTTGCTGCTG
CTTGACAGATTGAACCAGCTTGAGAGCAAAATGTCTGGTAAAGGCCAACAACAACAAGGCCAAACTGTCACTAAGAATTGCTGCTGAGGCTTCTAAGAAG
CCTCGGCAAAACGTACTGCCACTAAAGCATACAATGTAACACAAGCTTCGGCAGACGTGGTCCAGAACAAACCCAAGGAAATTTTGGGGACCAGGAACTA
ATCAGACAAGGAACTGATTACAAACATTGGCCGCAAATTGCACAATTTGCCCCAGCGCTTCAGCGTTCTTCGGAATGTCGCGCATTGGCATGGAAGTCAC
ACCTTCGGGAACGTGGTTGACCTACACAGGTGCCATCAAATTGGATGACAAAGATCCAAATTCAAAGATCAAGTCATTTGCTGAATAAGCATTGACGCAT
ACAAAACATTCCCACCAACAGAGCCTAAAAAAGGACAAAAAGAAGAAGGCTGATGAAACTTCAAGCCACCAAGAGACAGAAGAAACAGCAAACTGTGACT
TTTTCCTGCTGCAGATTTGGATGATTTCCAAACAATTGCAACAATCCATGAGCAGTGCTGACTCAACTCAGGCCTAAACTCATGCAGACATAAGGCAGAT
GGGCTATATAAACGTTTTCGCTTTCCGTTTACGATATAGTCTACTCTTGTGCAGAATGAATTCTCGTAACACATAGCACAAGTAGATGTAGTTACTTTTA
ATCCACATAGCAATTTTTAATCAGTGTGTAACATTAGGAGGACTTGAAAGAGCCACCACTTCACCGAGGCCACGCGGAGTACGATCGAGTGTACAGTGAA
CAATGCTAGGGAGAGCTGCCTATATGGAAGAGCCCTAATGTGTAAAATTAATTTAGTAGTGCTATCCCCATGTGATTTTAATAGCTTCTAGGAGAATGAC
AAAAAA
>c16e47f6-45cc-4cc8-9875-bbce79b62ed8|38
AGGAAGTTCTGTTGAATTAAACACTTCTTCTTTGCTCAGGATGGTAATGCTGCTATCAGCGATTATGACTACTATCGTTATAATCTACCAACAATGTGTG
ATATCAGACAACTACTATTTGTAGTTGAAGTTGTTGATAAGTACTTTGATTGTTACGATGGTGGCTGTATTAATGCTAACCAAGTCATCGTCAACAACCT
AGACAAATCAGCTGGTTTTCCATTTAATAAATGGGGTAAGGCTAGACTTTATTATGATTCAATGAGTTATGAGGATCAAGATGCACTTTCGCATATACAA
AACGTAATGTCATCCCTACTATAACTCAAATGAATCTTAAGTATGCCATTAGTGCAAAGAATAGAGCTCGCACCGTAGCTGGTGTCTCTATCTGTAGTAC
TATGACCAATAGACAGTTTCATCAAAAATTATTGAAATCAATAGCCGCCACTAGAGGAGCTACTGTAGTAATTGGAACAAGCAAATTCTATGGTGGTTGG
CACAACATGTTAAAAACTGTTTATAGTGATGTAGAAAACCCTCACCTTATGGGTTGGGATTATCCTAAATGTGATAGAGCCATGCCTAACATGCTTAGAA
TTATGGCCTCACTTGTTCTTGCTCGCAAACATACAACGTGTTGTAGCTTGTCACACCGTTTCTATAGATTAGCTAATGAGTGTGCTCAAGTATTGAGTGA
AATGGTCATGTGTGGCGGTTCACTATATGTTAAACCAGGTGGAACCTCATCAGGAGATGCCACAACTGCTTATGCTAATAGTGTTTTTAACATTTGTCAA
GCTGTCACGGCCAATGTTAATGCACTTTTATCTACTGATGGTAACAAAATTGCCGATAAGTATGTCCGCAATTTACAACACAGACTTTATGAGTGTCTCT
ATAGAAATAGAGATGTTGACACAGACTTTGTGAATGAGTTTTACGCATATTTGCGTAAACATTTCTCAATGATGATACTCTCTGACGATGCTGTTGTGTG
TTTCAATAGCACTTATGCATCTCAAGGTCTAGTGGCTAGCATAAAGAACTTTAAGTCAGTTCTTTATTATCAAAACAATGTTTTATGTCTGAAGCAAAAT
GTTGGACTGAGACTGACCTTACTAAAGGACCTCATGAATTTTGCTCTCAACATACAATGCTAGTTAAACAGGGTGATGATTATGTGTACCTTCCTTACCC
AGATCCATCAAGAATCCTAGGGGCCGGCTGTTTGTAGATGATATCGTAAAAACAGATGGTACACACTTATGATTGAACGGTTCGTGTCTTTAGCTATAGA
TGCTTACCCACTTACTAAACATCCTAATCAGGAGTATGCTGATGTCTTTCATTTGTACTTACAATACATAAGAAAGCTACATGATGAGTTAACAGGACAC
ATGTTAGACATGTATTCTGTTATGCTTACTAATGATAACACTTCAAGGTATTGGGAACCTGAGTTTTATGAGGCTATGTACACACCGTATACAGTACAGG
CTGTTGGGGCTTGTGTTTCTTTTGCAATTCACAGACTTCATTAAGATGTGGTGCTTGCATACGTAGACCATTCTTATGTTGTAAATGCTGTTACGACCAT
GTCATCAACATCACATAAATTAGTCTTGTCTGTTAATCCGTATGTTTGCAATGCTCCAGGTTGTGATGTCACAGATGTGACTCAACTTTACTTAGGAGGT
ATGAGCTATTATTGTAATTCAAACCACCCATTAGTTTTCCATTGTGTGCTAATGGACAAGTTTTTGGTTTATATAAAATACATGTGTTGGTAGCGATAAT
GTTACTGACTTTAATGCAATTGCAACATGTGACTGGACAAATGCTGGTGATTACATTTTAGCTAACACCTGTACTGAAAGACTCAAGCTTTTTGCAGCAG
AAACGCTCAAAGCTACTGAGGAGACATTTAAACTGTCTTATGGTATTGCTACTGTACGTGAAGTGCTGTCTGACAGAGAATTACATCATGGGAAGTTGGT
AAACCTAGACCACTTAACCGAAATTATGTCTACTGGTTATCGTGTAACTAAAAACAGTAAAGTACAAATAGGAGAGTACACCTTTGAAAATACCAAGAGA
CAGAAGAAACAGCAAACTGTGACTTTTTCCTGCTGCAGATTTGGATGATTTTCCAAACAATTGCAACAATCCATGAGCAGTGCTGACTCAACTCAGGCCT
AAACTCATGCAGACATCAAGGCAGATGGGCTATATAAACGTTTCGCTTTTCCGTTTACGATATAGTCTACTCTTGTGCAGAATGAATTCTCGTAACATAG
CACAAGTAGATGTAGTTAACTTTAATCACATAGCAATCTTTAATCAGTGTGTAACATTAGGGAGGACTTGAAAGAGCCACCACATTTTTCACCGAGGCCA
CGCAAGAGTACGATCGAGTGTACAGTGAACAATGCTAGGGAGAGCTGCCTATATGGAAGAGCCCTAATGTGTAAAATTAATTTAGTAGTGCTATCCCCAT
GTGATTTTAATAGCTTCTTAGGAGAATGACA
>029cdc73-a271-4733-a47b-2804699ba261|6
AGTGCAAATTGATAGGTTGATCACAGGCAGACTTCAAAGTTTGCAGACATATGTGACTCAACAATTAATTAGAGCTGCAGAAATCAGAGCTTCTGCTAAT
CTTGCTGCTACTAAAATGTCAGAGTGTGTACTTGGACAATCAAAAAGAGTTGATTTTGTGGAAAGGGCTATCATCTTTATGTCCTTCCCTCAGTCAGCAC
CTCATGGTGTAGTCTTTCTTGCATGTGACTTATGTCCCTGCACAAGAAAAGAACTTTCAACTGCTCCTGCCATTTGTCATGATGGAAAAGCACACTTTCC
TCGTGAAGGTGTCTTGTTTCAAAATGGCACACACTGGTTTGTAACACAAAGGAATTTTTATGAACCACAAATCATTACTACAGACAACACATCTGTGTCT
GGTAACTGTGATGTTGTAATAGGAATTGTCAACAACACAGTTTTATGATCCTTTGCAACCTGAATTAGACTCATTCAAGGAGGAGTTAGATAAATATTTT
AAGAATCATACATCACCAGATGTTGATTTAGGTGACATCATTGGCATTAATGCTTCAGTTGTAAACATTCAAAAAGAAATTGACCGCCTCAATGAGGTTG
CCAAGAATTTAAATGAATCTCATCGATCCAAAGAACTTGGAAAGTATGAGCAGTATATAAAAATGGCCATGGTACATTTGGCTAGGTTTTATAGCTGGCT
TGATTGCCATAGTAATGGTGACAATTATGCTTTGCTGTATGACCAGTTGCTGTAGTTGTCTCAAGGGCTGTTGTTCTTGTGGATCCTGCTGCAAATTTGA
TGAAGACGACTCTGAGCCAGTGCTCAAAGGAGTCAATTACACATAAACGAACTTATGGATTTGTTTATGAGAATTCACAATTGGAACTGTAACTTTGAAG
CAAGGTGAAATCAAGGATGCTACTCCTTCAGATTTTGTTCGCGCTACTGCAACGATACCGATACAAGCCTCACCCCTTTCGGATGGCTTATTGTTGGCGT
TGCACTTCTTGCTGTTTTTCAGAGCGCTTCCAAAATCATAACCCTCAAAAAAGAGATGGCAACTAGCACTCTCCAAGGGTGTTCACTTTGTTTGCACTTG
CTGTTGTTGTTTGTAACAGTTTACTTACACCTTTTGCTCGTTGCTGCTGGCCTTGAAGCCCCTTTTCTCTATCTATATGCTAGTCTACTTCTTGCAGAGT
ATAAACTTGTAAGAATAATAATGAGGCTTTGGCTTTGCTGGAAATGCCGTTCCAAAACCCATTATACTTTATGATGCCAACTATTTTCTTTGCTGGCATA
CTAATTGTTACGACTATTGTATACCTTACAATAGTGTAATCTTCAATTGTCATTACTTCAGGTGATGGCACAACAAGTCCTATCTTTGAACATGACTACC
AGATTGGTGGTTATACTGAAAAATGGGAATCTGGAGTAAAAGACTGTGTTGTATTACACAGTTACTACTTCAGATTACCAGCTGTACTCAACTCAATTGA
GTACAGACTGGTGTTGAACATGTTACCTTCTTCATCTACAATAAAATTGTTGATGAGCCTGAAGAACATGTCCAAATTTACAATCGACGGTTCATACCAG
AGTTGTTAATCCAGTAATGGAACCAATTTATGATGATCGACGACGACTACTAGCGTGCCTTTGTAAGCACAAGCTGATGAGTACGAACTTATGTACTCAT
CGTTTAGAAGAGACAGGTACGTTAATAGTTAATAGCGTACTACTTTCTTGCTTTCGTGGTATTCTTGCTAGTTACACTAGCCATCCTTACTGCGCTTCGA
TTGTGTGCGTACTGCTGCAATATTGTTAACGTGAGTCTGTAAAACCTTCTTTTACGTTTACTCTCGTGTTAAAAATCTGAATTCTAGAGTTCCTGATTTC
TGGTCTAAACGAACTAAATATTATATTAGTTTTCTGTTTGGAACTTTAATTTTAGCCATTGAAGATTCCAACGGTACTATTACCGTTGAAGAGCTTAAAA
AGCTCTTGAACAATGGAACCTAGTAATAGGTTTCCTATTCCTTACATGGATTTGTCTTTACAATTTGCCTATGCCAACAGGAATAGTTTTTTGTATATAA
TTAAGTTAATTTTCCTCTGGCTGTTATGGCCAGTAACTTTAGCTTGTTTGTGCTTGCTGCTGTTTACAGAATAAATTGGATCACCGGTGGAATTGCTATC
GCAATGGCTTGTCTTGTAGGCTTGATGTGGCTCAGCTACTTCATTGCTTTCAGACTGTTTGCGCGTACGCGTTCCATGTGGTCATTCAATCCAGAAACTA
ACATTCTCAACGTGCCACTTCATGGCACTATTTTGACCAGACCGCTTCTAGAAAGTGAACTCGTAATCGGAGCTGTGATCCTTCGTGGACATCTTCGTAT
TGCTGGACACCATCTAGGACGCTGTGACATCAAGGACCTGCCTAAAGAAATCACTGTTGCTACATCACGAACGTTCTTATTACAAATTGGGAGCTCGCAG
CGTGTAGCAGGTGACTCAGGTTTTGCTGCATACAGTCGCTACAGGATTGGCAACTATAAATTAAACACAGACCATTCCAGTAGCAGTGACAATATTGCTT
GCTTGTACAGTAAGTGACAACAGATGTTTCATCTCGTTGACTTCAGGTTACTATAGCAGAGATATTACTAATTATTATGAGGACTTTTAAAGTTTCCATT
TGGAATCTTGATTACATCATAAACCTCATAATTAAAAATTTATCTAAGTCACTAACTGAGAATAAATATTCTCAATTAGATGAAGAGCAACCAATGGAGA
TTGATTAAACGAACATGAAAATTATTTTTTCTTGGCACTGATAACACTCGCTACTTGTGAGCTTTATCACTACCAAGAGTGTGTTAGAGGTACAACAGTA
CTTTAAAAGAACCTTGCTCTCTGGAACATACGAGGGCAATCACCATTTCATCCTTAGCTGATAACAAATTTGCACTGACTTGCTTCTAGCACTCAATTTG
TTTTGCTTGTCCTGACGGCGTAAAACACGTCTATCAGTACGTGCCAGATCAGTTTCACCTAAACTGTTTATCAGACAAGAGGAAGTTCAAGAACTTCTAC
TCCAATTTTTTTATTGTTGCGGCAATAGTGTTTATACACTTTGCTTCACACTCAAAAGAAAGACAGAATGATTGAACTTTCATTAATTGACTTCTATTTG
TGCTTTTTAGCCTTTCTGCTATTCCTTGTTTTAATTATGCTTATTATCTTGTTGGTTCTCACTTGAACTGCAAGATCATAATGAAACTTGTCACGCCTAA
ACGAACATGAAATTTCTTGTTTTAGGAGGAATTTACAACTGTAGCTGCATTTCACCAAGAATGTAGTTTTACAGTCATGTACTTCAACATCAACCATATG
TAGTTGATGACCCGTGTCCTATTCACTTTCTATTCTAAATGGTATATTAGAGTAGGAGCTAGAAAATCAGCACCTTTAATTGAATTGTGCGTGGATGAGG
CTGGTTCTAAATCACCCATTCAGTACATCGATATCGGTAATTATACAGTTTCCTGTTTACCTTTTACAATTAATTGCCAGGAACCTAAATTGGGTAGTCT
TGTAGTGCGTTGTTCGTCTTATGAAGACTTTTAGAGTATCATGACGTTCGTGTTGTTTTAGATTTCATCTAAACGAACAAACTAAATGTCTGATAATGGA
>b6e9874d-ca89-49f6-99d2-9df5e27abcbb|13
CCTCCCAGGTAACAAACCACCATTTTCGATCTACTGTAGATCTGTTCTAAACGAACTTATGGATTTGTTTATGAGAATCACAATTGGAACTGTAACTTTG
AAGCAAGGTGAAATCAAGGATGCTACTCCACAGATTTTGTTCGCGCTACTGCAACGATACCGATACAAGCCTCACTCCCTTTCGGATGGCTTATTGTTGG
CGTTGCACTTTCTGCTGTTTCAGAGCGCTTCCAAAATCATAACCCTCAAAAGAGATGGCAACTAGCACTCTCCAAGGGTGTTCACTTTGTTTGCAACTTG
CTGTTGTTGTTTGTAACAGTTTACTTCCACACCTTTTGCTCGTTGCTGCTGGCCTTGAAGCCCCTTCTCTATCTTTATGCTTTAGTCTACTTCTTGCAGA
GTATAAACTTTGTAAGAATAATAATGAGGCTTTGGCTTTGCTGGAAATGCCGTTCCAAAAACCATTACTTTATGATGCCATTATTTTCTTTGCTGGCATA
CTAATTGTTACGACTATTGTATACCTTACAATAGTGTAACTTCTTCAATTGTCATTACTCAGGTGATGGCACAACAAGTCCTATTCTGAACATGACTACC
AGATTGGTGGTTATACTGAAATGGGAATCTAGAGTAAAAGACTGTGTTGTATTACACAGTTACTCACTTTCAGACTATTACCAGCTGTACTCAACTCAAT
TGAGTACAGACACTGGTGTTGAACATGTTACCTTCTTCATCTACAATAAAATTGTTGATGAGCCTGAAGAACATGTCCAAATTCAACAATCGACGGTTCA
TCCAGAGTTGTTAATCCAGTAATGGAACCAATTTATGATGAACCGACGACGACTACTAGCGTGCCTTTGTAAGCACAAGCTGATGAGTACGAACTTATGT
ACTCATTCGTTAGAAGAGACAGGTACGTTAATAGTTAATAGCGTACTTTCTTGCTTGCTGGTATTTTGCTGTTACACTTAGCCATCCTTACTGCGCTTCG
ATTGTGTGCGTACTGCTGCAATATTGTTAACGTGAGTTTGTAAAACCTTCTTTTTTACGTTTACTCGTGTTAAAAATTTGAATTTTCTAGAGTTCCTGAT
TCTGGTCTAAACGAACTAAATATTATATTAGTTCTGTTTGGAACTTTAATTTTAGCCATGGCAGATTCCAACGGTACTATTACGTTGAAGAGCTTAAAAA
GCTCTTGAACAATGGAACCTAGTAATAGGTTTCCTATTCCTTACATGGATTTGTCTTTTACAATTTGCCTATGCCAACAGGAATAGGTTTTTGTATATAA
TTAAGTTAATTTCCTCTGGCTGTTATGGCCAGTATTTTAGCTTGTTTGTGCTTGCTGCTGTTTACAGAATAAATTGGATCACCGGTGGAATTGCTATCGC
AATGGCTTGTCTTGTAGGCTTGATGTGGCTCAGCTACTTCATTGCTTTCTTTCAGACTGTTTGCGCGTACGCGTTCCATGTGGTCATTCAATCCAGAAAC
TAACATTCTTCAACGTGCCACTCCATGGCACTATCTTGACCAGACCGCTTCTAGAAAGTGAACTCGTAATCGGAGCTGTGATCCTTCGTGGACATCTTCG
TATTGCTGGACACCATCTAGGACGCTGTGACATCAAGGACCTGCCTAAAGAAATCACTGTTGCTACACACGAACGCTTTCTTATTACAAATTGGGAGCTC
GCAGCGTGTAGCAGGTGACTCAGGTTTGCTGCTACAGTCGCTACAGGATTGGCAACTATAAATTAAACACAGACCATTCCAGTAGCAGTGACAATATTGC
TTTGCTTGTACAGTAAGTGACAACAGATGTTTCATCTCGTTGACTTCAGGTTACTATAGCAGAGATTACTAATTATTATGAGGACTTTAAAGTTCCATTT
GGAATCTTGATTACATCATAAACCTCATAATTAAAAATTTATCTAAGTCACTAACTGAGAATAAATATTCTCAATTAGATGAAGAGCAACCAATGGAGAT
TGATTAAACGAACATGAAAATTATTTTTTTTCTTGGCACTGATATTTGCATCGCTCTGTGAGCTTTATCACTACCAAGAGTGTGTTAGAGGTACAACAGT
ACTTTAAAAGAACCTTGCTCTCTGGAACATACGAGGGCAATTCACCATTTCATCCTCTAGCTGATAACAAATTTGCACTGACTTGCTTTAGCACTCAATT
TGCTTTTGCTTGTCCTGACGGCGTAAACACGTCTATCAGTTACGTGCCAGATCAGTTTCACCTAAACTGTTCATCAGACAAGAGGAAGTTCAAGAACTTT
ACTCTCCAATTTTTTATTGTTGCGGCAATAGTGTTTATAACACTTTGCTCACACTCAAAAGAAAGACAGAATGATTGAACTTCATTAATTGACTTCTATT
TGTGCTTTTAGCCTTTGCTATTCCTTGTTTTAATTATGCTTATTATCTGTTGGTTCTCACTTGAACTGCAAGATCATAATGAAACTTGTTCACGCCTAAA
CGAACATGAAATTTCTTGTTTTCTTAGGAATATCTACAACTGTAGCTGCATTTCACCAAGAATGTAGTTTACAGTCATGTACTCAACATCAACCATATGT
AGTTGATGACCCGTGTCCTATTCACTTCTATTCTAAATGGTATATTAGAGTAGGAGCTAGAAATCAGCACCTTTAATTGAATTGTGCGTGGATGAGGCTG
GTTCTAAATCACCCATTCAGTACATCGATATCGGTAATTATACAGTTTCCTGTTTACCTTTACAATTAATTGCCAGGAACCTAAATTGGGTAGTCTTGTA
GTGCGTTGTTCGTTCTATGAAGACTTTTAGAGTATCATGACGTTCGTGTTGTTTTAGATTTCATCTAAACGAACAAACTAAAATGTCTGATAATGGACCC
AAAATCAGCGAAATGCACCCCGCATTACGTTTGGTGGACCTCAGATTCAACTGGCAGTAACCAGAATGGAGAACGCAGTGGGCGCGATCAAAACAACGTC
GGCCCCAAGGTTTACCCAATAATACTGCGTCTTGGTTCACGCTCACTCAACATGGCAAGGAAGACCTTAAAATTCCCTCGAGGACAAGGCGTTCCAATTA
ACACCAATAGCAGTCCAGATGACCAAATTGGCTACTACCGAAGAGCTACCAGACGAATTCGTGGTGGTGACGGTAAAATGAAAGATCTCAGTCCAAGATG
GTATTTACTACCTAGGAACTGGGCCAGAAGCTGGACTTCCCTATGGTGCTAACAAAAGACGGCATCATATGGGTTGCAACTGAGGGAGCCTTGAATACAC
CAAAAGAAGATTTGGCACCCGCAATCCTGCTAACAATGCTGCAATCGTGCTACACTTCCTCCAAGGAACACTATTGTCAAAAGGCTTTACGCAGAAGGAG
CAGAGGCGGCAGTCAAGCCTTCTCGTTCCTCACGTAGTCGCAACAGTTTAAGAAATTTCAACTCCAGGCAGCAGTAGGGGAACTTTCCTGCTAGAATGGC
TGGCAATGGCGGTGATGCTGCTCTTGCTTTGCTGCTGCTTGACAGATTGAACCAGCTTGAGAGCAAAATGTCTGGTAAAGGCCAACAACAACAAGGCCAA
ACTGTCACTAAGAATTGCTGCTGAGGCTTCTAAGAAGCCGGCAAAAACGTACTGCCACTAAAGCATACAATGTAACACAAGCTTCGGCAGACGTGGTCCA
GAACAAACCCAAGGAAATTTTGGGGACCAGGAACTAATCAGACAAGGAACTGATTACAAACATTGGCCGCAAATTGCACAATTTGCCCCAGCGCTTCAGC
GTTTTCGGAATGTCGCGCATTGGCATGGAAGTCACACCTCGGGAACGTGGTTGACCTACACAGGTGCCATCAAATTGGATGACAAAGATCCAAATTCAAA
GATCAAGTACTTTGCTGAATAAGCATTGACGCATACAAAACATTCCCACCAACAGAGCCTAAAAAGGACAAAAAGAAGAAGGCTGATGAAACTCAAGCCT
ACCGCAGAGACAGAAGAAACAGCAAACTGTGACTTTTCCTGCTGCAGATTTGGATGATTTCCAAACAATTGCAACAATCCATGAGCAGTGCTGCTCAACT
CAGGCCTAAACTCATGCAGACCACACAAGGCAGATGGGCTATAAACGTTTCGCTTTTCCGTTTACGATATATAGTCTAC
>7dcc84b1-d793-476f-8e0b-85469dd58554|14
AGATATAGTTTCACCTAAACTGTTATCAGACAAGAGGAAGTTCAAGAACTTTACTACTCCAATTTTTATTGTTGCGGCAATAGTGTTTATAACACTTTGT
CTCACACTCAAAAGAAAGACAGAATGATTGAACTTCATTAATTGACTTCTATTTGTGCTTTTTAGCCTTTGCTATTCCTTGTTTTAATTATGCTTATTAT
CTGTTGGTTCACTTGAACTGCAAGATCATAATGAAACTTGTCACGCCTAAACGAACATGAAATTTCTTGTTCTTAGGAATATTTACAACTGTAGCTGCAT
TTCACCAAGAATGTAGTTTACAGTATGTACTCAACATCAACCATATGTAGTTGATGACCCGTGTCCTATTCACTTCTATTCTAAATGGTATTAGAGTAGG
AGCTAGAAAATCAGCACCTTTAATTGAATTGTGCGTGGATGAGGCTGGTTCTAATCACCCATTCAGTACATCGATATCGGTAATTATACAGTTTCCTGTT
TACCTTTTACAATTAATTGCCAGGAACCTAAATTGGGTAGTCTTGTAGTGCGTTGTTCGTTCTATGAAGACTTTTTAGAGTATCATGACGTTCGTGTTGT
TTAGATTTCATCTAAACGAACAAACTAAAATGTCTGATAATGGACCCCAAAATCAGCGAATGCACCCCGCATTACGTTTGGTGGACCTCAGATTCAACTG
GCAGTAACCAGAATGGAGAACGCAGTGGGGCGCGATCAAAACAACGTCGGCCCCAAGGTTTACCCAATAATACTGCGTCTTGGTTCCGCCTCCACTTCAA
CATGGCAAGGAAGACCTTAAATTCCCTCGAGGACAAGGCGTTCCAATTAACACCAATAGCAGTCCAGATGACCAAATTGGCTACCGAAGAGCTACCAGAC
GAATTCGTGGTGGTGACGGTAAAATGAAAGATCAGTCCAAGATGGTATTTTACTACCTAGGAACTGGGCCTAGAAGCTG
>0acf7f35-d6d9-4782-bae7-8a0f0f1ccd2f|8
GCCCAAATGCCCGCCGGCGGCACCCAGCTGCCAGACCCTGTGTTGCTACAACTTCCAAGGAACAACATTGTCAAAAGGCTTTTACGCAGAAGGAGCAGAG
GCGGCAGTCAAGCCTCTTCTCGTTCCTCATCACGTAGTCGCAACAGTTTAAGAAATTCAACTCCAGGCAGCAGTAGGGAACTACCTCCTGCTAGAATGGC
TGGCAATGGCGGTGATGCTGCTCTTGCTTTGCTGCTGCTTGACAGATTGAACCAGCTTGAGAGCAAAATGTCTGGTAAAGGCCAACAACAACAAGGCCAA
ACTGTCACTAAGAATTGCTGCTGAGGCTTCTAAGAAGCCATGGCAAAACGTACTGCCACTAAAGCATACAATGTAACACAAGCTTTCGGCAGACGTGGTC
CAGAACAAACCCAAGGAAATTGGGGACCAGGAACTAATCAGACAAGGAACTGATTACAAACATTGGCCGCAAATTGCACAATTTGCCCCAGCGCTTCAGC
GTTCTTCGGAATGTCGCGCATTGGCATGGAAGTCACACCTCGGGAACGTGGTTGACCTACACAGGTGCCATCAAATTGGATGACAAAGATCCAAATTCAA
AGATCAAGTCATTTTGCTGAATAAGCATATTGACGCATACAAAACCCACCAACAGAGCCTAAAAAGGACAAAAGAAGAAGAAGGCTGATGAAACTCAAGC
CATGCAAGAGACAGAAGAAACAGCAAACTGTGACTCTTTCCTGCTGCAGATTTGGATGATTTCCAAACAATTGCAACAATCCATGAGCAGTGCTGACTCA
ACTCAGGCCTAAACTCATGCAGACATCATAAGGCAGATGGGCT
>45c2cf35-3702-4e83-b405-7b790baca03e|5
ATACCTTCCCAGGTAACAAACCAACCAATTTTTCGATCTCTTGTAGATCTGTTCTCTAAACGAACATGAAAATTATTCTTTTCTTGGCACTGATAACACT
CGCTACTCTGTGAGCTTTATCACTACCAAGAGTGTGTTAGAGGTACAACAGTACTTTAAAAGAACCTTGCTCTTCTGGAACATACGAGGGCAATTTCACA
TTTCATCCTTTAGCTGATAACAAATTTGCACTGACTTGCTTTAGCACTCAATTTGCTTTGCTTGTCCTGACGGCGTAAAACACGTCTATCAGTTACGTGC
CAGATCAGTTTTCACCTAAACTGTTCATTCAGACAAGAGGAAGTTCAAGAACTTTACTCTCCAATTTTTATTGTTGCGGCAATAGTGTTTATATTCTTTG
TCACACTCAAAAGAAAGACAGAATGATTGAACTTTTCATTAATTGACTTCTATTTGTGCTTTTTAGCCTTCTCTGCTATTCCTTGTTTTAATTATGCTTA
TTATCTGTTGGTTTCTCACTTGAACTGCAAGATCATAATGAAACTTGTCACGCCTAAACGAACATGAAATTTCTTGTTCTTTAGGAATATACAACTGTAG
CTGCATTTCACCAAGAATGTAGTTTACAGTCATGTACTCAACATCAACCATATGTAGTTGATGACCCGTGTCCTATTCACTCTATTCTAAATGGTATATT
AGAGTAGGAGCTAGAAAATCAGCACCTTTAATTGAATTGTGCGTGGATGAGGCTGGTTCTAAATCACCCATTCAGTACATCGATATCGGTAATTATACAG
TTTCCTGTTTACCTTTTACAATTAATTGCCAGGAACCTAAATTGGGTAGTCTTGTAGTGCGTTGTTCGTTCTATGAAGACTTTTTAGAGTATCATGATGT
TCGTGTTGTTAGAT
>833a86b3-fda9-464e-9c20-993bddf355eb|7
ATACCTTCCCAGGTAACAAATCAACCAACTTCGATCGATTTGTAGATCTGTTCTCTAAACGAACTTTAAAATCTGTGTGGCTGTCACTCGGCTGCATGCT
TAGTGCACTCGCAGTATAATTAATAACTAATTGTCGTTGACAGGACACGAGTAACTCGTTATTTTCTGCAGGCTGCTTACGGTTTCGTCCGTGTTGCAGC
CGATCATCAGCACTAGGTTTCGTCCGGGGTGACCGAAAGGTAAGATGGAGAGCCTTGTCCCTGGTTCAACGAGAAAAACACACGTCCAACTCAGTTTGCC
TGTTTTACAGGTTTGCTACCTTCCCAGGTAACAAACCAACCACTTTCGATTCTTGTAGATCTGTTCTCTAAACGAACAAACTAAAATGTCTGATAATGGA
CCCAAAATCAGCGAAATGCACCCCGCATTACGTTTTGGTGGACCCTCAGATTCAACTGGCAGTAACCAGAATAGAGAACGCAGTGGGGCGCGATCAAAAC
AACGTCGGCCCCAAGGTTTACCCAATAATACTGCGTCTTGGTTCACCGCTCACTCAACATGGCAAGGAAGACCTTAAATTCCCTCGAGGACAAGGCGTTC
CAATTAACACCAATAGCAGTCCAGATGACCAAATTGGCTACCGAAGAGCTACCAGACGAATTCGTGGTGGTGACGGTAAAATGAAAGATTCAGTCCAAGA
TGGTATTTCTACTACCTAGGAACTGGGCCAGAAGCTGGACTTCCCTATGGTGCTAACAAAGACGGCATCATATGGGTTGCAACTGAGGGAGCCTTGAATA
CACCAAAAGATTTGGCACCCGCAATCCTGCTAACAATGCTGCAATCGTGCTACAACTTCCAAGGAACATTATTGTCAAAAGGCTTCTACGCAGAAGGGAG
CAGAGGCGGCAGTCAAGCCTCTTCTCGTTCCTCATCACGTAGTCGCAACAGTTTAAAGAAATCAACTCTCCCAGGCAGCAGTAGGGGAACTTCTCCTGCT
AGAATGGCTGGCAATGGCGGTGATGCTGCTCTTGCTCTGCTGCTGCTTGACAGATTGAACCAGCTTGAGAGCAAAATGTCTGGTAAAGGCCAACAACAAC
AAGGCCAAACTGTCACTAAGAATTGCTGCTGAGGCTCTAAGAAGCTCGGCAAAACGTACTGCCACTAAAGCATACAATGTAACACAAGCTTCGGCAGACG
TGGTCCAGAACAAACCCAAGGAAATTTTGGGGACCAGGAACTAATCAGACAAGGAACTGATACAAACATTGGCCGCAAATTGCACAATTTGCCCCAGCGC
TTCAGCGTTTTCGGAATGTCGCGCATTGGCATGGAAGTCACACCTCGGGAACGTGGTTGACCTACACAGGTGCCATCAAATTGGATGACAAAGATCCAAA
TTAAAGATCAAGTCATTTGCTGAATAAGCATTGACGCATACAAAACTTCCCACCAACAGAGCCTAAAAAGGACAAAAAGAAGAAGGCTGATGAAACTCAA
GCCACATCAAGAGACAGAAGAAACAGCAAACTGTGACTCTTTTCCTGCTGCAGATTTGGATGATTTCCAAACAATTGCAACAATCCATGAGCAGTGCTGA
CTCAACTCAGGCCTAAACTCATGCAGACATCAAGGCAGATGGGCTATATAAACGTTTTCGCTTTTCCGTTTACGATATAGTCTACTCTTGTGCAGAATGA
ATTCTCGTAACTACATAGCACAAGTAGATGTAGTTAACTTTAATCTCACATAGCAATCTTTAATCAGTGTGTAACATTAGGGAGGACTTGAAAGAGCCAC
CACTTCACCGAGGCCACGCGGAGTACGATCGAGTGTACAGTGAACAATGCTAGGGAGAGCTGCCTATATGGAAGAGCCCTAATGTGTAAAATTAATTTTA
GTAGTGCTATCCCATGTGATTTTAATAGCTTTTAGGAGAATGACAAAAAAATCCCCTCCTACCCCACCTATCCCACATATCCATAAAC
>1593d4f2-355e-4822-97a4-1a926953b825|5
TGCTAGAGACCTCATTTGTGCACAAAAGTTTAACGGCCTCTGTTTTGCCACCTTTGCTCACAGATGAAATGATTGCTCAATACACTTTGCACTGTTAGCG
GGTACAATTCTTCATGGTTGGACCTTTGGTGCAGGTGCTGCATTACAATACCATTTGCTATGCAAATGGCTTATAGGTTTAATGGTATTGGAGTTACACA
GAATGTTCTTCTATGAGAACCAAAAATTGATTGCCAACCAATTTAATAGTGCTATTGGCAAAAATTCAAGACTCACTTTCCACAGCAAGTGCACTTGGAA
AACTTCAAGATGTGGTCAACCAAATGCACAAGCTTTAAACACGTTTGTTAAACAACTTAGCTCCAATTTTGGTGCAATTTCAAGTGTTTTAAATGATATC
CCACGCTTGACAAAGTTGAGGCTGAAGTGCAAATTGATAGGTTGATCACAGGCAGACTCAAAGTTTGCAGACATATGTGACTCAACAATTAATTAGAGCT
GCAGAAATCAGAGCTTCTGCTAATCTTGCTGCTACTAAAATGTCAGAGTGTGTACTTGGACAATCAAAAAGAGTTGATTTTGTGGAAAGGGCTATCATTC
TTATGTCCTTCCCTCAGTCAGCACCTCATGGTAGTAGTCTTGCATGTGACTTATGTCCCTGCACAAGAAAAGAACTTTCACAACTGCTCCTGCCATTTGT
CATGATGGAAAAGCACATTTCCTCCGTGAAGTGTCTTGTTTTCAAATGGCACACACTGGTTTGTAACACAAAGGAATTTTTATGAACCACAAATCATTAC
TACAGACAACACATTTGTGTCTGGTAACTGTGATGTTGTAATAGGAATTGTTTCAACAACACAGTTTTATGATCCTTTGCAACCTGAATTAGACTCATTC
AAGGAGGAGTTAGATAAATATTTTAAGAATATACCATCACCAGATGTTGATTTCTTAGGTGA
>2f29c201-2da1-4edb-ab8b-7917b75e5add|8
TCCACCCCAGGTAACAAAACCAACCAACTTTCGATTTCTGTAGATCTGTTCTCTAAAACGAACATGAAAATTATTCTTTTTCTTGGCACTGATAACACTT
TCGCTACTCTGTGAGCTTTATCACTACCAAGAGTGTGTTAGAGGTACAACAGTACTTTAAAAGAACCTTGCTTTTGGAACATACAAGGGCAATTCACCAT
TCATCCTCTAGCTGATAACAAATTTGCACTGACTTGCTTTAGCACTCAATTTGCTTTTGCTTGTCCTGACGGCGTAAAACACGTCTATCAGTTACGTGCC
AGATCAGTTTCACCTAAACTGTTCATCAGACAAGAGGAAGTTCAAGAACTTTACTCTCCAATTTTTATTGTTGCGGCAATAGTGTTTATAACACTTTGCT
CACACTCAAAAGAAAGACAGAATGATTGAATTTTCATTAATTGACTTCTATTTGTGCTTTTTAGCCTTTCTGCTATTCCTTGTTTAATTATGCTTATTAT
CTGTTGGTTCTCACTTGAACTGCAAGATCAATAATGAAACTTGTCACGCCTAAACGAACATGAAATTTCTTGTTTTCTTTAGGAATATTACAACTGTAGC
TGCATTTCACCAAGAATGTAGTTTACAGTATGTACTCAACATCAACCATATGTAGTTGATGACCCGTGTCCTATTCACTTCTATTCTAAATGGTATATTA
GAGTAGGAGCTAGAAAATCAGCACCTTTAATTGAATTGTGCGTGGATGAGGCTGGTTCTAAATCACCCATTCAGTACATCGATATCGGTAATTATACAGT
TTCCTGTTTACCTTTTACAATTAATTGCCAGGAACCTAAATTGGGTAGTCTTGTAGTGCGTTGTTCGTTCTATGAAGACTTTTAGAGTATCATGACGTTC
GTGTTGTTTTAGATTTCATCTAAACGAACAAACTAAAATGTCTGATAATGGACCCCAAAATCAGCGAAAATGCACCCCGCATTACGTTTGGTGGACCTCA
GATTCAACTGGCAGTAACCAGAATGTCTGGTAAAGGCCAACAACAACAAGGCCAAACTGTCACTAAGAATTTGCTGCTGAGGCTTCTAAGAAGCCTGGCA
AAACGTACTGCCACTAAAGCATACAATGTAACACAAGCTTCGGCAGACGTGGTCCAGAACAAACCCAAGGAAATTTTGGGGACCAGGAACTAATCAGACA
AGGAACTGATTACAAACATTGGCCGCAAATTGCACAATTTGCCCCAGCGCTTCAGCGTTCTTCGGAATGTCGCGCATTGGCATGGAAGTCACACCCTCGG
GAACGTGGTTGACCTACACAGGTGCCATCAAATTGGATGACAAAGATCCAAATTCAAAGATCAAGTCATTTGCTGAATAAGCATTGACGCATACAAAACA
TTCCCACCAACAGAGCCTAAAAAGGACAAAAAGAAGAAGGCTGATGAAACTCAAGCCACCAAGAGACAGAAGAAACAGCAAACTGTGACTTTTTCCTGCT
GCAGATTTGGATGATTTCCAAACAATTGCAACAATCCATGAGCAGTGCTGACTCAACTCAGGCCTAAACTCATGCAGACCATCAAGGCAGATGGGCTATA
TAAACGTTTTCGCTTTCCGTTTACGATATATAGTCTACTCTTGTGCAGAATGAATTCTCGTAACTCAGCACAAGTAGATGTAGTTAACTTTAATCTCACA
TAGCAATCTTTAATCAGTGTGTATTATTAGGGAGGACTTGAAAGAGCCACCACATTTCTCGAGGCCACGCGGAGTACGATCGAGTGTACAGTGAACAATG
CTAGGGAGAGCTGCCTATATGGAAGAGCCCTAATGTGTAAAATTAATTTTAGTAGTGCTATCCCCATGTGATTTTAATAGCTTCTCTAGGAGAATGACAA
AAA
>8514803f-32a8-4e1c-a920-48d89b7765d0|35
ATACCTTCCCAGGTAACAAACCAACCAACTTTCGATCTCTTGTAGATCTGTTCTCTAAACGAACTAATATTTATTAGTTTCTGTTTGGAACTTTAATTTT
AGCCATGGCAGATTCCAACGGTACTATTACCGTTGAAGAGCTTAAAAAGCTCTTGAACAATGGAACCTAGTAATAGGTTTCCTATTCCTTACATGGATTT
GTCTTTTACAATTTGCCTATGCCAACAGGAATAGGTTTTTGTATATAATTAAGTTAATTTCCTCTGGCTGTTATGGCCAGTAACTTTAGCTTGTTTGTGC
TTGCTGCTGTTTACAGAATAAATTGGATCACCGGTGGAATTGCTATCGCAATGGCTTGTCTTGTAGGCTTGATGTGGCTCAGCTACTTCATTGCTTCTTT
CAGACTGTTTGCGCGTACGCGTTCCATGTGGTCATTCAATCCAGAAACTAACATTCTCAACGTGCCACTCCATGGCACTATTTTGACCAGACCGCTTCTA
GAAAGTGAACTCGTAATCGGAGCTGTGATCCTTCGTGGACATCTTCGTATTGCTGGACACCATCTAGGACGCTGTGACATCAAGGACCTGCCTAAAGAAA
TCACTGTTGCTACATCACGAACGCTTCTTATTACAAATTGGGAGCTTCGCAGCGTGTAGCAGGTGACTCAGGTTTTGCTGCATACAGTCGCTACAGGATT
GGCAACTATAAATTAAACACAGACCATTCCAGTAGCAGTGACAATATTGCTTTGCTTGTACAGTAAGTGACAACAGATGTTTCATCTCGTTGACTTCAGG
TTACTATAGCAGAGATATTACTAATTATTATGAGGACTTTTAAAGTTTCCATTTGGAATCTTGATTACATCATAAACCTCATAATTAAAAATTTATCTAA
GTCACTAACTGAGAATAAATATTCTCAATTAGATGAAGAGCAACCAATGGAGATTGATTAAACGAACATGAAAATTATTTTTTCTTGGCACTGATAACAC
TCGCTACTCTGTGAGCTTTATCACTACCAAGAGTGTGTTAGAGGTACAACAGTACTTTAAAAGAACCTTGCTCTCTGGAACATACGAGGGCAATTCACCA
TTTCATCCTCTAGCTGATAACAAATTTGCACTGACTTGCTTTAGCACTCAATTTGCTTTTGCTTGTCCTGACGGCGTAAAACACGTCTATCAGTTACGTG
CCAGATCAGTTTCACCTAAACTGTTCATCAGACAAGAGGAAGTTCAAGAACTTACTCTCCAATTTTTATTGTTGCGGCAATAGTGTTTATAACACTTTGC
TCACACTCAAAAGAAAGACAGAATGATTGAACTTTCATTAATTGACTTCTATTTGTGCTTTTTAGCCTTGGCCGCAAATTGCACAATTTGCCCCAGCGCT
TCAGCGTTTTCGGAATGTCGCGCATTGGCATGGAAGTCACACCTCGGGAACGTGGTTGACCTACACAGGTGCCATCAAATTGGATGACAAAGATCCAAAT
TTCAAAGATCAAGTCATTTGCTGAATAAGCATTGACGCATACAAAACATTCCCACCAACAGAGCCTAAAAAGGACAAAAAGAAGAAGGCTGATGAAACTC
AAGCCTTACCGCAGAGACAGAAGAAACAGCAAACTGTGACTTTTTTCCTGCTGCAGATTTGGATGATTTCCAAACAATTGCAACAATCCATGAGCAGTGC
TGACTCAACTCAGGCCTAAACTCATGCAGACCATAAGGCAGATGGGCTATATAAACGTTTTCGCTTTTCCGTTTACGATATAGTCTACTTGTGCAGAATG
AATTCTCGTAACATAGCACAAGTAGATGTAGTTAACTTTAATCACATAGCAATCTTTAATCAGTGTGTAACATTAGGGAGGACTTGAAAGAGCCACCACA
TTTCACCGAGGCCACGCGGAGTACGATCGAGTGTACAGTGAACAATGCTAGGGAGAGCTGCCTATATGGAAGAGCCCTAATGTGTAAAATTAATTTTAGT
AGTGCTATCCCATGTGATTTTAATAGCTTCTTAGGAGAATGACAAAAAAATACCCCACATACATCCCTCCCACCATATCCTCATATCCATACATAACCAA
CC
>ed0cb800-83e3-4760-96d3-db051febbf12|5
ATACCTTCCCAGGTAACAAACCAACCAACTTTCGATTCTTGTAGATCTGTTCTCTAAACGAACAAAACTAAAATGTCTGATAATGGACCCCAAAATCAGC
GAAATGCACCCCGCATTACGTTTTGGTGGACCTCAGATTCAACTGGCAGTAACCAGAATAGAGAACGCAGTGGGGCGCGATCAAAACAACGTCGGCCCCA
AGGTTTACCCAATAATATTGCGTCTGTTCACCGCTCACTCATCATGGCAAGGAAGACCTTAAATTCCCTTCGAGGACAAGGCGTTCCAATTAACACCAAT
AGCAGTCCAGATGACCAAATTGGCTATTACCGAAGAGCTACCAGACGAATTCGTGGTGGTGACGGTAAATGAAAGATTTCAGTCCAAGATGGTATTCTTA
CTACCTAGGAACTGGGCCAGAAGCTGGACTTCCCTATGGTGCTAACAAAGATGGCATCATATGGGTTGCAACTGAGGGAGCCTGAAATACACCAAAAGAT
CATTTGGCACCCGCAATCCTGCTAACAATGCTGCAATCGTGCTACAACTTCCCAAGGAACAACATTGCAAAAGGCTTCTACGCAGAAGGGAGCAGAGGCG
GCAGTCAAGCCTCTCGTTCCTCATCACGTAGTCGCAACAGTTTAAGAAATTCAACTCCAGGCAGCAGTAGGGGAACTTCCTGCTAGAATGGCTGGCAATG
GCGGTGATGCTGCTCTTGCTTTGCTGCTGCTTGACAGATTGAACCAGCTTGAGAGCAAAATGTCTGGTAAAGGCCAACAACAACAAGGCCAAACTGTCAC
TAAGAATTTGCTGCTGAGGCTTCTAAGAAGCTTCGGCAAAACGTACTGCCACTAAAGCATACAATGTAACACAAGCTTCGGCAGACGTGGTCCAGAACAA
ACCCAAGGAAATTTTTGGGGACCAGGAACTAATCAGACAAGGAACTGATTACAAACATTGGCCGCAAATTGCACAATTTGCCCCCAGCGTTTCAGCGTTC
TTCGGAATGTCGCGCTGGCATGGAAGTCACACCTTCAGGAACGTGGTTGACCTACACAGGTGCCATCAAATTGGATGACAAAGATCCAAATTCGAAAAGA
TCAAGTCATTTTGCTGAATAAGCATTGACGCATACAAAACATTCCCACCAACAGAGCCTAAAAAGGACAAAAGAAGAAGGCTGATGAAACTCAAGCCTTT
ACAGAGACAGAAGAAACAGCAAACTGTGACTCTTTTCCTGCTGCAGATTTGGATGATTTTCCAAACAATTGCAACAATCCCGAGCAGTGCTGACTCAACT
CAGGCCTAAACTCATGCAGACCACAAGGCAGATGGGCTATATATAAACGTTTCGCTTTCCGTTTACGATATAGTCTACTCTTGTGCAGAATGAATTCTCG
TAACTACATAGCACAAGTAGATGTAGTTAACTTTAATCTCACATAGCAATTTTTAATCAGTGTGTAACATTTAGGGAGGACTTGAAAGAGCCACCACATT
TTTCGAGGCCACGCGGAGTACGATCGAGTGTACAGTGAACAATGCTAGGGAGA
>30132deb-99b7-4ed0-92e6-d77953264023|5
CCTTCCCAGGTAACAAACATCAACCAACTTCGATTTGTAGATCTGTTCTCTAAACGAACAAACTAAAATGTCTGATAATGGACCCCAAAATCAGCGAAAT
GCACCCCATTACGTTTGGTGGACCCTCAGATTCAACTGGCAGTAACCAGAATAGAGAACGCAGTGGGCGCGTCAAAACAACGTCGGCCCCAAGGTTTACC
CAATAATACTGCGTCTTGGTTTCACCGCTCATTTAACATGGCAAGGAAGACCTTAAATTCCCTCGAGGACAAGGCGTTCCAATTAACACCAATAGCAGTC
CAGATGACCAAATTGGCTACTCTTGAAGAGCTACCAGACGAATTCGTGGTGGTGACGGTAAAATGAGCTGGACTTCCCTATGGTGCTAACAAAAGACGGC
ATATTGGGTTGCAACTGAGGGAGCCTTGAATACACCAAAAGATTTGGCACCCGCAATCCTGCTAACAATGCTGCAATCGTGCTACAACTTCCAAGGAACA
TTATTGCCAAAAGGCTTTTACGCAGAAGGAGCAGAGGCGGCAGTCAAGCCCTCTCGTTCCTCATCACGTAGTCGCAACAGTTTAAGAAATTTCAACTCCA
GGCAGCAGTAGGGGAACTCCCTGCTAGAAATGGCTGGCAATGGCGGTGATGCTGCTCTGCTTTGCTGCTGCTTGACAGATTGAACCAGCTTGAGAGCAAA
ATGTCTGGTAAAGGCCCAACAACAAGGCCAAACTGTCACTAAGAATTGCTGCTGAGGCTTCTAAGAAGCCTCGGCAAAACGTACTGCCACTAAAAGCATA
CAATGTAACACAAGCTTCGGCAGACGTGGTCCAGAACAAACCCAAGGAAATTTTGGGGACCAGGAACTAAACAAGACAAGGAACTGATTACAAACATTGG
CCGCAAATTGCACAATTTGCCCCAGCGTTTCAGCGTTTCGGAAATGTCGCGCATTGGCATGGAAGTCACACCTTCGGGAACGTGGTTGACCTACACAGGT
GCCATCAAATTGGATGACAAAGATCCAAATTACAAAGAAGATCTGAATAAGCATTGACGCATCAAAAACCCACCAACAGAGCCTAAAAAGGGAAAAGAAG
AAGGCTGATGAATTCAAGCCAAGAGACAGAAGAAACAGCAAACTGTGACTCTTTTCCTGCTGCAGATTTGGATGATCTCCAAACAATTGCAACAATCCAT
GAGCAGTGCTGACTCAACTCAGGCCTAAACTCATGCAGACCATCAACAGGCAGATGGGCTATATATAAACGTTTTCGCTTTTCCGTTTACGATAGTTTAC
TCTTGTGCAGAATGAATTCTCGTAACTACATAGCACAAGTAGATGTAGTTAACTTTTAATACATAGCAATCTTTAATCAGTGTGTATATTAGGAGGACTT
GAAAGAGCCACCATTCACCGAGGCCACGCAGAGTACGTACGAGTGTACAGTGAACAATGCTAGAGAGCTGCCTATATGGAAGAGCCCTAATGTGTAAAAT
TAATTTTAGTAGTGCTATCCCATGTGATTTTAAAGCTTCTTAGGAGAATGACAAAAAAAAT
>b34fb2e5-f1bc-447b-a3ff-a0700e5bc534|5
CTATACCTTCCCAGGTAACAAACCAACCAACTTTCGATCTTGTAGATCTGTTCTCTAAACGAACTAATATTATCTAGTTTCTGTGCTTGGAACTTCTGCT
GTACAGAATAAATTGGATCACCGGTGGAATTGCTATCGCAATGGCTTGTTTTGTAGGCTTGATGTGGCTCAGCTACTTCATTGCTTCTTTCAGACTGTTT
GCGCGTACGCGTTCCATGTGGTCATTCAATCCAGAAACTAACATTCTCTCAACGTGCCACTCCATGGCACTATCTGACCAGACCGCTTTAGAAAGTGAAC
TGTGTAATCGGAGCTGTGATCCTTTTTCGTGGACATCTTCGTATTGCTGGACACCATCTAAGGACGCTGTGACATCAAGGACCTGCCTAAAGAAATCACT
GTTGTACACACGAACGTTCTTATTACAAATTGGGAGCTTCGCAGCGTGTAGCAGGTGACTCAGGTGCTGCTGCACAGTCGCTACAGGATTGGCACTATAA
ATTAAACACAGACCATTCCAGTAGCAGTGACAATATTGCTTTGCTTGTACAGTAAGTGACAACAGATGTTTCATCTCGTTGACTTCAGGTTACTATAGCA
GAGATATTACTAATTATTATGAGGACTTTTAAAGTTTCCATTTGGAATCTTGATTACATCATAAACCTCATAATTAAAAATTTATCTAAGTCACTAACTG
AGAATAAATATTCTCAATTAGATGAAGAGCAACCAATGGAGATTGATTAAACGAACATGAAAATTATTCTTTTTTGGCACTGATAACACTCGCTACTGTG
AGCTTTATCACTACCAAGAGTGTGTTAGAGGTACAACAGTACTTTAAAAGAACCTTGCTCACTGGAATCACGAGGGCAATTCACCATTTCATCCTCTAGC
TGATAACAAATTTGCACTGACTTGCTTTAGCACTCAATTTGCTTTTGCTTGTCCTGACGGCGTAAAACACGTCTATCAGTTACGTGCCAGATCAGTTCAC
CTAAACTGTTTATCAGACAAGAGGAAGTTCAAGAACTTCTACTTCTCCAATTTTTATTGTTGTGGCAATAGTGTTTATAACACTTTGTTCACACTCAAAA
GAAAGACAGAATGATTGAACTTTCATTAATTGACTTCTATTTGTGCTTTTTAGCCTTTTGCTATTCCTTGTTTTAATTATGCTTATTATCTGTTGGTTTC
ACTTGAACTGCAAGATCATAATGAAACTTGCACGCCTAAACGAACATGAAATTTCTTGTTTTCTTAGGAATATCTACAACTGTAGCTGCATTTCACCAAG
AATGTAGTTTACAGTATGTACTCAACATCAACCATATGTAGTTGATGACCCGTGTCCTATTCACTCACAACTTCTAAATGGTATTAGAGTAGGAGCTAGA
AAAATCAGCACCTTTAATTGAATTGTGCGTGGATGAGGCTGGTTCTAAATCACCCATTCAGTACATCGATATCGGTAATTATACAGTTTCCTGTTTACCT
TTTACAATTAATTGCCAGGAACCTAAATTGGGTAGTCTTGTAGTGCGTTCGTCGTCTATGAAGACTTTTTTAGAGTATCATGATGTTCGTGTTGTTAGAT
AGATTTCATCTAAACGAACAAACTAAAATGTCTGATAATGGACCCCAAAATCAGCGAATGCACCCCGCATTACGTTTGGTGGACCTCAGATTCAACTGGC
AGTAACCAGAATGGAGAACGCAGTGGGCGCGATCAAAACAACGTCGGCCCCAAGGTTTACCCAATAATACTGCGTCTTGGTTCACCGCTTTCAACATGGC
AAGGAAGACCTTAAATTCCCTCGAGGACAAGGCGTTCCAATTAACACCAATAGCAGTCCAGATGACCAAATTGGCTACTACCGAAGAGCTACCAGACGAA
TTCGTGGTGGTGACGGTAAAATGAAAGATTCAGTCCAAGATGGTATTTTCTACTACCTGGGAACTGGGCCAGAAGCTGGACTTCCCTATGGTGCTAACAA
AAGACGGCATCATGGGTTGCAACTGAGGGAGCCTTGAATACACCAAAAGATTTGGCACCCGCAATCCTGCTAACAATGCTGCAATCGTGCTACAACCAAG
GAACAACATTGTCAAAAGGCTTTATGCAGAAGGGAGCAGAGGCGGCAGTCAAGCCTCTCGTTCCTCCATCACGTAGTCGCAACAGTTTAAGAAATTCAAC
TTCCAGGCAGCAGTAGGGGAACTTTCCTGCTAGAATGGCTGGCAATGGCGGTGATGCTGCTCTTGCTCTGCTGCTGCTTGACAGATTGAACCAGCTTGAG
AGCAAAATGTCACTGGTAAAGGCCAACAACAACAAGGCCAAACTGTCACTAAGAAATTGCTGCTGAGGCTTCTAAGAAGCTCGGCAAAACGTACTGCCAC
TAAAGCATACAATGTAACACAAGCTTCGGCAGACGTGGTCCAGAACAAACCCAAGGAAATTTTGGGGACCAGGAACTAATCAGACAAGGAACTGATTACA
AACATTGGCCGCAAATTGCACAATTTGCCCCAGCGCTTCAGCGTTCGGAATGTCGCGCATTGGCATGGAAGTCACACCTTCAGGAACGTGGTTGACCTAC
ACAGGTGCCATCAAATTGGATGACAAAGATCCAAATTCAAAGATCAAGTCATTTTGTTGAATAAGCATATTGACGCATACAAAAACATTCCCACCAACAG
AGCCTAAAAGGACAAAAGAAGAAGGCTGATGAAACTCAAGCCTTCGCAGAGACAGAAGAAACAGCAAACTGTGACTTCTTCCTGCTGCAGATTTGGATGA
TTTCCAAACAATTGCAACAATCCATGAGCAGTGCTGACTCAACTCAGGCCTAAACTCATGCAGACCACACAAGGCAGATGGGCTATATAAACGTTTTCGC
TTCCGTTTACGATATATAGTCTACTTGTGCAGAATGAATCTCGTAACATAGCACAAGTAGATGTAGTTAACTTAATATACATAGCAATCTCTTTATCAGT
GTGTAACATTAGGGAGGACTTGAAAGAGCCACCACATTTCACCGAGGCCACGCGGAGTACGATCGAGTGTACAGTGAACAATGCTAGGGAGAGCTGCCTA
TATGGAAGAGCCCTAATGTGTAAAATTAATTTAGTAGTGCTATCCCATGTGATTTTAATAGCTTCTTAGGAGAATGACAAAAGT
>0f139746-5c84-4413-8f6a-872ac77d30c7|5
CCTTCCCAGGTAACAAACCATTAACTTCGATCTTGTAGATCTGTTCTCTAAACGAACTTTAAAATCTGTGTGGCTGTCACTCGGCTGCATGCTTAGTGCA
CTCACGCAGTATAATTAATAACTAAAACTGTCGTTGACAGGACACGAGTAACTCGTCTATTTTGCAGGCTGCTCGGTTCGTCCGTGTTGCAGCCGATCAT
CAGCACATTAGGTTTCGTCCGGGTGTGACCGAAAGGTAAGATGGAGAGCCTTGTCCCTGGTTTCAACGAGAAAACACACGTCCATTCAGTTTGCCTGTTT
TACAGGTTTCGACGTATGCCGTACGTGGCTTTGGAGACTCCGTGGAGGAGGTCTTATCAGAGGCACGTCAACATCTTAAAAGATGGCACTTGTGGCTTAG
TAGAAGTTGAAAAAGGCGTTTTGCCTCAACTTGAACAGCCCTATGTGTTCATCAAACGTTCGGATGCTCGAACTGCACCTCTGGTCATGTTGTTGAGAGC
TGGTAAGCAGAACTCGAAGGCATTCAGTACGGTCGTAGTGGTGAGACACTTGGTGTCCTTGTCCCTCATGTGGGCGAAATACCAGTGGCTTACCGCAAGG
TTCTTCTTCGTAAGAACGGTAATAAAGGAGCTGGTGGCCATAGTTACGGCGCCGATCTAAAGTCATTTGACTTAGGCGACGAGCTTGGCACTGATCCTTA
TGAAGATTTCAAGAAACTGGAACACTAAACATAGCAGTGGTGTTACCCGTGAACTCATGCGTGAGCTTAACGGAGGGGCATACACTCGCTATGTCGATAA
CAACTTGGCCCTGATGGCTACCCACTGAGTGCATTAAAGACCTTAGCACGTGCTGGTAAAGCTCATGCACTTTGTCCGAACAACTGGACTTTATTGACAC
TAAGAGGGTGTATACTGCTGCCGTTGAACATGAGCATGAAATTGCTTGGTACACGGAACGTTCTGAAAAGAGCTATGAATTGCAGACACCTTTGAAATTA
AATTGGCAAAAGAAATTTGACTACCTTCAATGGGGAATGTCCAAATTTGTATTTCCCTTAAATTCCAATCAAGACTATTCAACCAAGGTTGAAAAGAAAA
AGCTTGATGGCTTTATGGGTAGAATTCGATCTGTCTATCCAGTTGCGTTCACCAAATGAATGCAACCAAATGTGCCTTTCAACTCTCATGAAGTGTGATC
ATTGTGGTGAAACTTCATGGCAGACGGGCGATTTTGTTAAAGCCACTTGCGAATTTGTGGCACTGAGAATTTGACTAAAGAAGGTGCCACTACTTGTGGT
TACCTTTCCCCCAAAATGCTGTTGTTAAAATTTATTGTTTGGCATGGAAGTCACACCTCGGGAACGTGGTTGACCTACACAGGTGCCATCAAATTGGATG
ACAAAGATCCAAATTTTCAAAGATCAAGTCATTCTGCTGAATAAGCATTGACGCATACAAAACATTCCCACCAACAGAGCCTAAAAAAGGACAAAAAGAA
GAAGGCTGATGAAACAAGCCTCGCAGAGACAGAAGAAACAGCAAACTGTGACTCTTCTTCCTGCAACAGATTTGGATGATTTCCAAACAATTGCAACAAT
CCATGAGCAGTGCTGACTCAACTCAGGCCTAAACTCATGCAGACCACAAGGCAGATGGGCTATATAAACGTTCGCTTTTCCGTTTACGATATATAGTCTA
CTCTTGTGCAGAATGAATCTCGTAACATTTAGCACAAGTAGATGTGGTTAACTTTAATCACATAGCAAATCTTTAATCAGTGTGTAACATTAGGGAGGAC
TTGAAAGAGCCACATTTCTCCGAGGCCACGCGGAGTACGATCGAGTGTACAGTGAACAATGCTAGGGAGAGCTGCCTATATGGAAGAGCCCTAATGTGTA
AAATTAATTTTAGTAGTGCTATCCCCATGTGATTTTAATAGCTTCTTAGGAGAATGACAAAT
>0806719f-6024-4543-99e6-434691544784|131
CTTCCCAGGTAACAAACCAACCAATTTCGATTACTGTAGATCTGTTCTAAACGAACTTATGGATTTGTTTATGAGAATCTCACAATTGGAACTGTAACTT
TGAAGCAAGGTGAAATCAAGGATGCTACTCCTTCAGATTTTGTTCGCGCTACTGCAACGATACCGATACAAGCCTCACTCCCTTTCGGATGGCTTATTGT
TGGCGTTGCACTTCTTGCTGTTTCAGAGCGCTTCCAAAATCATAACCCTCAAAAGAGATGGCAACTAGCACTCCAAGGGTGTTCACTTTGTTTGCAACTT
GCTGTTGTTGTTTGTAACAGTTTACTCACACCTTTTGCTCGTTGCTGCTGGCCTTGAAGCCCCTTTTCTCTATCTTTATGCTTTAGTCTACTTCTTGCAG
AGTATAAACTTTGTAAGAATAATAATGAGGCTTTGGCTTTGCTGGAAATGCCGTTCCAAAAACCCATTTTATGATGCCAACTATTTTCTTTGCTGGCATA
CTAATTGTTACGACTATTGTATACCTTACAATAGTGTAACTTCTTCAATTGTCATTACTTCAGGTGATGGCACAACAAGTCCTATTTTGAACATGACTAC
CAGATTGGTGGTTATACTGAAATGGGAATCTAGAGTAAAAGACTGTGTTGTATTACACAGTTACTTTACTTCAGACTATTACCAGCTGTACTCAACTCAA
TTGAGTACAGACACTGGTGTTGAACATGTTACCTTCATCTACAATAAAATTGTTGATGAGCCTGAAGAACATGTCCAAATTTTCACAATCGACGGTTCAT
CCAGAGTTGTTAATCCAGTAATGGAACCAATTTATGATGAACCGACGACGACTACTAGCGTGCCTTTGTAAGCACAAGCTGATGAGTACGAACTTATGTA
CTCATTCGTTTCAGAAGAGACAGGTACGTTAATAGTTAATAGCGTACTTCTTTCTTGCTTTCGTGGTATTCTTGCTAGTTACACTAGCCATCCTACTGCG
CTTCGATTGTGTGCGTACTGCTGCAATATTGTTAACGTGAGTCTGTAAAACCTTTTTACGTTTACTCTCGTGTTAAAAATCTGAATTCTTCTAGAGTTCC
TGATTTCTGGTCTAAACGAACTAAATATTATTAGTTTTTGTTTGGAACTTTAATTTTAGCCATGGCAGATTCCAACGGTACTATTACCGTTGAAGAGCTT
AAAAAGCTCTTGAACAATGGAACCTAGTAATAGGTTTCCTATTCCTTACATGGATTTGTCTTTCTACAATTTGCCTATGCCACAGGAATAGGTTTTTGTA
TATAATTAAGTTAATTTTCCTCTGGCTGTTATGGCCAGTAACTTTAGCTTGTTTGTGCTTGCTGCTGTTTACAGAATAAATTGGATCACCGGTGGAATTG
CTATCGCAATGGCTTGTCTTGTAGGCTTGATGTGGCTCAGCTACTTCATTGCTTTTTCAGACTGTTTGCGCGTACGCGTTCCATGTGGCATTCAATCCAG
AAACTAACATTTCTCAACGTGCCACTCCATGGCACTATTTTGACCAGACCGCTTCTAGAAAGTGAACTCGTAATCGGAGCTGTGATCCTTCGTGGACATC
TTCGTATTGCTGGACACCATCTAGGACGCTGTGACATCAAGGACCTGCCTAAAGAAATCACTGTTGCTACACGAACGCTTCTTATTACAAATTGGGAGCT
CGCAGCGTGTAGCAGGTGACTCAGGTTTTGCTGCATACAGTCGCTACAGGATTGGCAACTATAAATTAAACACAGACCATTCCAGTAGCAGTGACAATAT
TGCTTTGCTTGTACAGTAAGTGACAACAGATGTTTCATCTCGTTGACTTTCAGGTTACTATAGCAGAGATATTTAATTATTATGAGGACTTTTAAAGTTT
CCATTTGGAATCTTGATTACATCATAAACCTCATAATTAAAAATTTATCTAAGTCACTAACTGAGAATAAATATTCTCAATTAGATGAAGAGCAACCAAT
GAGATTGATTAAATTAAACGAACATGAAAATTATTTTCTTGGCACTGATAACACTCGCTACTTGTGAGCTTTATCACTACCAAGAGTGTGTTAGAGGTAC
AACAGTACTTTTAAAAGAACCTTGCTTCTGGAACGACGTTCGTGTTGTTTTAGATTTCATCTAAACGAACAAACTAAAATGTCTGATAATGGACCCAAAA
TCAGCGAAATGCACCCCGCATTACGTTTGGTGGACCTCAGATTCAACTGGCAGTAACCAGAATAGAGAACGCAGTGGGCGCGATCAAAACAACGTCGGCC
CCAAGGTTTACCCAATAATACTGCGTCTTGGTTCACCGCTCACTCAACATGGCAAGGAAGACCTTAAATTCCCTCGAGGACAAGGCGTTCCAATTAACAC
CAATAGCAGTCCAGATGACCAAATTGGCTACTACCGAAGAGCTACCAGACGAATTCGTGGTGGTGACGGTAAAATGAAAGATCAGTCCAAGATGGTATTT
CTACTACCTAGGAACTGGGCCAGAAGCTGGACTTCCCTATGGTGCTAACAAAGACGGCATCATATGGGTTGCAACTGAGGGAGCCTTGAATACACCAAAA
GATCACATTGGCACCCGCAATCCTGCTAACAATGCTGCAATCGTGCTACAACTTCCAAGGAACAACATTGCCAAAAGGCTTTACGCAGAAGGGAGCAGAG
GCGGCAGTCAAGCCTCTTCTCGTTCCTCATCACGTAGTCGCAACAGTTTAAGAAATTCAACTCCAGGCAGCAGTAGGGGAACTTCTCCTGCTAGAATGGC
TGGCAATGGCGGTGATGCTGCTCTTGCTTTGCTGCTGCTTGACAGATTGAACCAGCTTGAGAGCAAAATGTCTGGTAAAGGCCAACAACAACAAGGCCAA
ACTGTCACTAAGAAATTGCTGCTGAGGCTTCTAAGAAGCCTCGGCAAAACGTACTGCCACTAAAGCATACAATGTAACACAAGCTTCGGCAGACGTGGTC
CAGAACAAACCAAGGAAATTTGGGGACCAGGAACTAATCAGACAAGGAACTGATTACAAACATTGGCCGCAAATTGCACAATTTGCCCCAGCGCTTCAGC
GTTTTCGGAATGTCGCGCATTGGCATGGAAGTCACACCTTCGGGAACGTGGTTGACCTACACAGGTGCCATCAAATTGGATGACAAAGATCCAAATTTCA
AAGATCAAGTCATTTGCTGAATAAGCATTGACGCATACAAAACATTCCCACCAACAGAGCCTAAAAAGGACAAAAAGAAGAAGGCTGATGAAACTCAAGC
CTTCAAGAGACAGAAGAAACAGCAAACTGTGACTTTTTTTCCTGCTGCAGATTTGGATGATTTCCAAACAATTGCAACAATCCATGAGCAGTGCTGACTC
AACTCAGGCCTAAACTCATGCAGACCACAAGGCAGATGGGCTATATAAACGTTTTCGCTTTTCCGTTTACGATATAGTCTACTCTTGTGCAGAATGAATT
CTCGTAACATAGCACAAGTAGATGTAGTTAACTTTAATCACATAGCAATCTTTAATCAGTGTAATTATTAGGGAGGACTTGAAAGAGCCACCACATTTCA
CCGAGGCCACGCGGAGTACGATCGAGTGTACAGTGAACAATGCTAGGGAGAGCTGCCTATATGGAAGAGCCCTAATGTGTAAAATTAATTTTAGTAGTGC
TATCCCCATGTGATTTTAATAGCTTTTTAGGAGAATGACAA
>05ca66b1-3d6a-4da8-8b5f-ea98dfef7a3c|8
AACTCAATTGAGTACAGACACTGGTGTTGAACATGTTACCTCTTCATCTACAATAAAATTGTTGATGAGCCTGAAGAACATGTCCAAATTACACAATCGA
CGGTTCATCCAGAGTTGTTAATCCAGTAATGGAACCAATTTATGATGAACCGACGACGACTACTAGCGTGCCTTTGTAAGCACAAGCTGATGAGTACGAA
CTTATGTACTCATTCGTTTTAGAAGAGACAGGTACGTTAATAGTTAATAGCGTACTTCTTGCTTCGTGGTATTCTTGCTAGTTACACTAGCCATCCTTAC
TGCGCTTCGATTGTGTGCGTACTGCTGCAATATTGTTAACGTGAGTCTTGTAAACCTTTTTTACGTTTACTACTCGTGTTAAAAATCTGAATTCTTCTAG
AGTTCCTGATTTCTGGTCTAAACGAACTAAATATTATTAGTTTCTGTTTGGAACTTTAATTTTAGCCATAGCAGATTCCAACGGTACTATTACCGTTGAA
GAGCTTAAAAAGCTCTTGAACAATGGAACCTAGTAATAGGTTTCCTATTCCTTACATTGGATTTTTCACTTACAATTTGCCTATGCCAACAGGAATAGGT
TTTTGTATATAATTAAGTTAATTTTCCTCTGGCTGTTATGGCCAGTAACTTTAGCTTGTTTTTGTGCTTGCTGCTGTTTTACAGAATAAATTGGATCACC
GGTGGAATTGCTATCGCAATGGCTTGTCAGACTGTTTGCGCGTACGCGTTCCATGTGGTCATTCAATCCAGAAACTAACATTCTCAACGTGCCACTCCAT
GGCACTATTCTGACCAGACCGCTTCTAGAAAGTGAACTCGTAATCGGAGCTGTGATCCTTCGTGGACATCTTCGTATTGCTGGACACCATCTAAGGACGC
TGTGACATCAAGGACCTGCCTAAAGAAATCACTGTTGCTACATCACGAACGCTTCTTATTACAAATTGGGAGCTCGCAGCGTGTAGCAGGTGACTCAGGT
TTGCTATGCGCATACAGTCGCTACAGGATTGGCAACTATAAATTAAACACAGACCATTCCAGTAGCAGTGACAATATTGCTTTGCTTGTACAGTAAGTGA
CAACAGATGTTTCATCTCGTTGACTCAGGTTACTATAGCAGAGATTACTAATTATTATGAGGACTTTAAAGTTTCCATTTGGAATCTTGATTACATCATA
AACCTCATAATTAAAAATTTATCTAAAGTCTAACTGAGATAAATATTCTCAATTAGATGAAGAGCAACCAATGGAGATTGATTAAACGAACATGAAAAAA
TTATTTTTTCTTGGCACTGATAACACTCGCTACTTGTGAGCTTTTATCACTACCAAGAGTGTGTTAGAGGTACAACAGTACTTTTAAAAGAACCTTGCTT
TCTGGAACATACGAGGGCAATTCACCATTTCATCCTCTAGCTGATAACAAATTTGCACTGACTTGCTTTAGCACTCAATTTGCTTTGCTTGTCCTGACGG
CGTAAACACGTCTATCAGTTACGTGCCAGATCAGTTTCACCTAAACTGTTTCAGACAAGAAGAGGAAGTTCAAGAACTTTACTCTACTCCAATTTTATTG
TTGCGGCAATAGTGTTTATAACACTTTGCTCACTCAAAAGAAAGACAGAATGATTGAACTTTCATTAATTGACTTCTATTTGTGCTTTTAGCCTTTCTGC
TATTCCTTGTTTTAATTATGCTTATTATCTGTTGGTTCACTTGAACTGCAAGATCAATGAAACTTGTCACGCCTAAACGAACATGAAATTTCTTGTTTTC
TTAGGAATATACAACTGTAGCTGCATTTCACCAAGAATGTAGTTTACAGTCATGTACTCACATCAACCATATGTAGTTGATGACCCGTTGTCCTATTCAC
TTCTATTCTAAATGGTATTAGAGTAGGAGCTAGAAAATCAGCACCTTTAATTGAATTGTGCGTGGATGAGGCTGGTTCTAAATCACCCATTCAGTACATC
GATATCGGTAATTATACAGTTTCCTGTTTACCTTTTACAATTAATTGCCAGGAACCTAAATTGGGTAGTCTTGTAGTGCGTTGTTCGTTCTATGAAGACT
TTTTAGAGTATCATGACGTTCGTGTTGTTTAGATTTCATCTAAACGAACAAACTAAAATGTCTGATAATGGACCCAAAATCAGCGAAATGCACCCCGCAT
TACGTTTGGTGGACCTCAGATTCAACTGGCAGTAACCAGAATAGAGAACGCAGTGGGGCGCGATCAAAACAACGTCGGCCCCAAGGTTTACCCAATAATA
CTGCGTCTTGGTTCACCGCTCACTCAACATGGCAAGGAAGACCTTAAATTCCCTCGAGGACAAGGCGTTCCAATTAACACCAATAGTCCAGATGACCAAA
TTGGCTACTACCGAAGAGCTACCAGACGAATTCGTGGTGGTGACGGTAAAATGAAAGATTCAGTCCAAGATGGTATTTCTACTACCTAGGAACTGGGCCA
GAAGCTGGACTTCCCTATGGTGCTAACAAAGACGGCATCATATGGGTTGCAACTGAGGAGCCTTGAATACACCAAAAGAGATTTGGCACCCGCAATCCTG
CTAACAATGCTGCAATCGTGCAACAACTTCCAAGGAACAACATTGTCAAAAGGCTTTATACGCAGAAGGGAGCAGAGGCGGCAGTCAAGCCTTTCTCGTT
CCTCATCACGTAGTCGCAACAGTTTAAGAAATTCAACTCCAGGCAGCAGTAGGGGAACTTTCCTGCTAGAATGGCTGGCAATGGCGGTGATGCTGCTCTT
GCTTTGCTGCTGCTTGACAGATTGAACCAGCTTGAGAGCAAAATGTCTGGTAAAGGCCAACAACAACAAGGCCAAACTGTCACTAAGAAATTTGCTGCTG
AGGCTTCTAAGAAGCATGGCAAAACGTACTGCCACTAAAGCATACAATGTAACACAAGCTTTCGGCAGACGTGGTCCAGAACAAACCCAAGGAAATTTTG
GGGACCAGGAACTAATCAGACAAGGAACTGATTACAAACATTGGCCGCAAATTGCACAATTTGCCCCAGCGCTTCAGCGTTTTCGGAATGTCGCGCATTG
GCATGGAAGTCACACCTCGGGAACGTGGTTGACCTACACAGGTGCCATCAAATTGGATGACAAAGATCCAAATTTAAAGATCAAGTCATTTGCTGAATAA
GCATTGACGCATACAAAACATTCCCACCAACAGAGCCTAAAAAAGGACAAAAGAAGAAGGCTGATGAAACTCAAGCCTTACCGCAGAGACAGAAGAAACA
GCAAACTGTGACTTTTCCTGCTGCAGATTTGGATGATTTCCAAACAATTGCAACAATCCATGAGCAGTGCTGACTCAACTCAGGCCTAAACTCATGCAGA
CATAAGGCAGATGGGCTATATAAACGTTTCGCTTTTCCGTTTACGATATATAGTCTACTCTTGTGCAGAATGAATTCTCGTAAACATAGCACAAGTAGAT
GTAGTTAACTTTAATACATAGCAATTTTTAATCAGTGTGTAACATTAGGGAGGACTTGAAAGAGCCACATTTCACCGAGGCCACGGAGTACGATCGAGTG
TACAGTGAACAATGCTAGGGAGAGCTGCCTATATGGAAGAGCCCTAATGTGTAAAATTAATTTTAGTAGTGCTATCCCCATGTGATTTTAATAGCTTTTC
TAGGAGAATGACAAAA
>a0a10ca2-c8f2-4b53-9dc1-c19903d5aebb|20
TCTTGGCACTGATAACACTCGCTACTTGTGAGCTTTATCACTACCAAGAGTGTGTTAGAGGTACAACAGTACTTTAAAAGAACCTTGCTTCTGGAACATA
CCAAGGGCAATTCACCATTTCATCCTCTAGCTGATAACAAATTTGCACTGACTTGCTTTAGCACTCAATTTGCTTTTGCTTGTCCTGACGGCGTAAAACA
CGTCTATCAGTTACGTGCCAGATCAGTTTCACCTAAACTGTTTCATCAGACAAGAGGAAGTTCAAGAACTTTACTTCCTCCAATTTCTTAATTGAACTTC
ATTAATTGACTTCTATTTGTGCTTTTTAGCCTTTCTGCTATTCCTTGTTTTAATTATGCTTATTATCTTTGGTTCTCACTTGAACTGCAAGATCATAATG
AAACTTGTCACGCCTAAACGAACATGAAATTTCTTGTTTTCTTAGGAATCATACAACTGTAGCTGCATTTCACCAAGAATGTAGTTTACAGTTATGTACT
CAACATCAACCATATGTAGTTGATGACCCGTGTCCTATTCACTTCTATTCTCTAAATGGTATATTAGAGTAGGAGCTAGAAAATCAGCACCTTTAATTGA
ATTGTGCGTGGATGAGGCTGGTTCTAAATCACCCATTCAGTACATCGATATCGGTAATTATACAGTTTCCTGTTTACCTTTTACAATTAATTGCCAGGAA
CCTAAATTGGGTAGTCTTGTAGTGCGTTGTTCGTTCTATGAAGACTTTTTAGAGTATCATGACGTTCGTGTTGTTTTAGATTTCATCTAAACGAACAAAC
TAAAATGTCTGATAATGGACCCAAAATCAGCGAAATGCACCCCGCATTACGTTTGGTGGACCTCAGATTCAACTGGCAGTAACCAGAATAGAGAACGCAG
TGGGCGCGATCAAAACAACGTCGGCCCCAAGGTTTACCCAATAATACTGCGTCTTGGTTCACCGCTCTCACTCAACATGGCAAGGAAGACCTTAAATTCC
CTCGAGGACAAGGCGTTCCAATTAACACCAATAGCAGTCCAGATGACCAAATTGGCTACTACCGAAGAGCTACCAGACGAATTCGTGGTGGTGACGGTAA
AATGAAAGATTCAGTCCAAGATGGTATTTCTACTACCTAGGAACTGGGCCAGAAGCTGGACTTCCCTATGGTGCTAACAAAGACGGCATCATATGGGTTG
CAACTGAGGGAGCCTTGAATACACCAAAAGATCACATTGGCACCCGCAATCCTGCTAACAATGCTGCAATCGTGCTACAACTTCCAAGGAACAACTATTG
CCAAAAGGCTTCATACGCAGAAGGGAGCAGAGGCGGCAGTCAAGCCCTCTCGTTCCTCATCACGTAGTCGCAACAGTTTAAGAAATTTCAACTCCAGGCA
GCAGTAGGGGAACTTTCCTGCTAGAATGGCTGGCAATGGCGGTGATGCTGCTCTTGCTCTGCTGCTGCTTGACAGATTGAACCAGCTTGAGAGCAAAATG
TCTGGTAAAGGCCAACAACAACAAGGCCAAACTGTCACTAAGAATTGCTGCTGAGGCTTCTAAGAAGCCTCGGCAAAACGTACTGCCACTAAAGCATACA
ATGTAACACAAGCTTCGGCAGACGTGGTCCAGAACAAACCCAAGGAAATTTTGGGGACCAGGAACTAATCAGACAAGGAACTGATTACAAACATTGGCCG
CAAATTGCACAATTTGCCCCAGCGCTTCAGCGTTCTTCGGAATGTCGCGCATTGGCATGGAAGTCACACCTTCGGGAACGTGGTTGACCTACACAGGTGC
CATCAAATTGGATGACAAAGATCCAAATTCAAAGATCAAGTCATTTGCTGAATAAGCATTGACGCATACAAAACATTCCCACCAACAGAGCCTAAAAAGG
ACAAAAGAAGAAGGCTGATGAAACTCAAGCCACCAAGAGACAGAAGAAACAGCAAACTGTGACTCTTTTCCTGCTGCAGATTTGGATGATTTTCCAAACA
ATTGCAACAATCCATGAGCAGTGCTGACTCAACTCAGGCCTAAACTCATGCAGACATCACAAGGCAGATGGGCTATATAAACGTTTTCGCTTTTCCGTTT
ACGATATAGTCTACTCTTGTGCAGAATGAATTCTCGTACTACATAGCACAAGTAGATGTAGTTAATTTTAATCTCATAGCAATCTTTAATCAGTGTGTAA
CATTAGGGAGGACTTGAAAGAGCCACCACATTTTCACCGAGGCCACGCGGAGTACGATCGAGTGTACAGTGAACAATGCTAGGGAGAGCTGCCTATATGG
AAGAGCCCTAATGTGTAAAATTAATTTTAGTAGTGCTATCCCATGTGATTTTAATAGCTTTAGGAGAATGACAAAA
>ca1caaa9-0e2a-4746-b4f7-2bd7f971335c|6
TTCCCAGGTAACAAACCAACCAATTTCGATCTTGTAGATCTGTTCTCTAAACGAACTAAATATTATTAGTTTTGTTTGGAACTTTAATTTTTGATTGGCA
GATTCCAACGGTACTATTACCGTTGAAGAGCTTAAAAAGCTCTTGAACAATGGAACCTAGTAATAGGTTTCCTATTCCTTACATGGATTTGTCTTCTACA
ATTTGCCTATGCCAACAGGAATAGGTTTTTGTATATAATTAAGTTAATTTCCTTGGCTGTTATGGCCAGTAACTTTTAGCTTGTTTGTGCTTGCTGCTGT
TTACAGAATAAATTGGATCACCGGTGGAATTGCTATCGCAATGGCTTGTCTTGTAGGCTTGATGTGGCTCAGCTACTTTCATTGCTTTCTTCAGACTGTT
TGCGCGTACGCGTTCCATGTGGTCATTCAATCCAGAAACTAACATTCTCTCAACGTGCCACTCCATGGCACTATTGACCAGACCGCTTCTAGAAAGTGAA
CTCGTAATCGGAGCTGTGATCCTTCGTGGACATCTTCGTATTGCTGGACACCATCTAGGACGCTGTGACATCAAGGACCTGCCTAAAGAAATCACTGTTG
CTACGACACGAACGCTTCTTATTACAAATTGGGAGCTCGCAGCGTGTAGCAGGTGACTCAGGTTTTGCTGCATACAGTCGCTACAGGATTGGCAACTATA
AATTAAACACAGACCATTCCAGTAGCAGTGACAATATTGCTTTGCTTGTACAGTAAGTGACACAGATGTTTCATCTCTATTGACTTCAGGTTACTATAGC
AGAGATATTAATTATTATGAGGACTTTCAAAAGTTTCCATTTGGAATCTTGATTACATCATAAACCTCATAATTAAAAATTTATCTAAGTACTACTGAGA
ATAATATTCTCAATTAGATGAAGAGCAACCAATGGAGATTGATTAAACGAACATGAAAATTATTTTTTCTTGGCACTGATAACATCGCTACTTGTGAGCT
TTATCACTACCAAGAGTGTGTTAGAGGTACAACAGTACTTTAAAAGAACCTTGCTTTCTTGGAACATACGAGGGCAATTCACCATTTCATCCTCTAGCTG
ATAACAAATTACGTGCCAGATCAGTTTCACCTAAACTGTTCATCAGACAAGAGGAAGTTCAAGAACTTTTACTTTCCAATTTTTATTGTTGCGGCAATAG
TGTTTATAACACTTTGCTCACACTCAAAAGAAAGACAGAATGATTGAACTTTCATTAATTGACTTCTATTTGTGCTTTTTAGCCTTTTGCTATTCCTGTT
TTAATTATGCTTATTATCTGTTGGTTCTCTTGAACTGCAAGATCATAATGAAACTTGTCACGCCTAAACGAACATGAAATTTCTTGTTTTCTTAGGAATC
ATCTACAACTGTAGCTGCATTTTCACCAAGAATGTAGTTTACACAAGTATGTACTCAAACAACCATATGTAGTTGATGACCCGTAGTTCCTATTCACTTC
TATTCTAAATGGTATATTAGAGTAGGAGCTAGAAAATCAGCACCTTTAATTGAATTGTGCGTGGATGAGGCTGGTTCTAAATCACCCATTCAGTACATCG
ATATCGGTAATTATACAGTTTCCTGTTTACCTTTTACAATTAATTGCCAGGAACCTAAATTGGGTAGTCTTGTAGTGCGTTGTTCGTTCTATGAAGACTT
TAGAGTATCATGACGTTCGTGTTGTTTTAGATTTCATCTAAACGAACAAACTAAAATGTCTGATAATGGACCCAAAATCAGCGAAATGCACCCCGCATTA
CGTTTGGTGGACCTCAGATTCAACTGGCAGTAACCAGAATGGAGAACGCAGTGGGGCGCGATAAAACAACGTCGGCCCCAAGGTTTACCCAATAATACTG
CGTTTGGTTCACCGCTTTCACTTTATTGGCAAGGAAGACCTTAAATTCCCCGAGGACAAGGCGTTCCAATTAACACCAATAGCAGTCCAGATGACCAAAT
TGGCTACTACCGAAGAGCTACCAGACGAATTCGTGGTGGTGACGGTAAAATGAAAGATCTCCAGTCCAAGATGGTATTTCTACTACCTAGGAACTGGGCC
AGAAGCTGGACTTCCCTATGGTGCTAACAAAGACGGCATCACATGGGTTGCAACTGAGGGAGCCTTGAAATACACCAAAAGATCACATTGGCACCCGCAA
TCCTGCTAACAATGCTGCAATCGTGCAATTCTTCCAAGGAACATTATTGTCAAAAGGCTTCTACGCAGAAGGGAGCAGAGGCGGCAGTCAAGCCTCTCTC
GTTCCTCATCACGTAGTCGCAACAGTTTAAGAAATTTCAACCCAGGCAGCAGTAGAGGGAACTTCCTCCTGCTAGAATGGCTGGCAATGGCGGTGATGCT
GCTCTTGCTTTGCTGCTGCTTGACAGATTGAACCAGCTTGAGAGCAAAATGTCTGGTAAAGGCCAACAACAACAAGGCCAAACTGTCACTAAGAAATTCT
GCTGCTGAGGCTTCTAAGAAGCCTCGGCAAAACGTACTGCCACTAAAGCATGTAACACAAGCTTTCGGCAGACGTGGTCCAGAACAAACCCAAGGAAATT
TTGGGGACAAGGAACTAATCAGACAAGGAACTGATTACAAACATTGGCCGCAAATTGCACAATTTGCCCCAGCGCTTCAGCGTTTTCGGAATGTCGCGCA
TTGGCATGGAAGTCACACCTTAGGAACGTGGTTGACCTACACAGGTGCCATCAAATTGGATGACAAAGATCCAAATTCAAAAGATCAAGTCATTTTGCTG
AATAAGCATTGACGCATACAAAAACTTCCCCCAACAGAGCCTAAAAAGGACAAAAAGAAGAAGGCTGATGAAACTAAGCCTTACCATAGAGACAGAAGAA
ACAGCAAACTGTGACTCTTTCCTGCTGCAGATTTGGATGATTTCCAAACAATTGCAACAATCCATGAGCAGTGCTGACTCAACTCAGGCCTAAACTCATG
CAGACCATCAAGGCAGATGGGCTATATAAACGTTTCGCTTTTCCGTTTACGATATAGTCTACTTTGTGCAGAATGAATTCTCGTAACTTTTAGCACAAGT
AGATGTAGTTAACTTTAATCTCTCAATAGCAATCTTTCTAATCAGTGTAACATTAGGGAGGACTTGAAAGAGCCACATTTCACCGAGGCCACGCAAGAGT
ACGATCGAGTGTACAGTGAACAATGCTAGGGAGAGCTGCCTATATGGAAGAGCCCTAATGTGTAAAATTAATTTTAGTAGTGCTATCCCATGTGATTTTA
ATAGCTTTTTAGGAGAATGACA
>107959c4-f632-4dc0-9358-8bc3a4790b36|14
CACAGAAATTTACCAGTGTCTATGACCAAGACATCAGTAGATTGTACAATGTACATTTGTGGTGATTCAACTGAATGCAGCAATCTTTGTTGCAATATGG
CAGTTTTGTACACAATTAAACCGTGCTTTAACTGGAATAGCTGTTGAACAAGACAAAAACACCCAAGAAGTTTTGCACAAGTCAAACAAATTTACAAAAC
ACCACCAATTAAAGATTTTGGTGGTTTTAATTTTCACAAATATTACCAGATCCATCAAAACCAAGCAAGAGGTCATTTATTGAAGATTTACTTTTCAACA
AAGTGACACTTGCAGATGCTGGCTTCATCAAACAATATGGTGATTGCCTTGGTGATATTGCTGCTAGAGACCTCATTTGTGCACAAAAGTTTAACGGCCT
TACTGTTTTGCCACCTTTGCTCACAGATGAAATGATTGCTCAATACACTCTGCACTGTTAGCGGGTACAATCACTTCTGGTTGGACCTTTGGTGCAGGTG
CTGCATTTTACAATACCATTTGCTATGCAAATGGCTTATAGGTTTAATGGTATTGGAGTTACACAGAATGTTCTCTATGAGAACCAAAATTGATTGCCAA
CCAATTTAATAGTGCTATTGGCAAAATTCAAGACTCACTTTTTCCACAGCAAGTGCACTTGGAAAACTTCAAGATGTGGTCAACCAAAAATGCACAAGCT
TTAAACACGCTTGTTAAACAACTTAGCTCCAATTTGGTGCAATTCAAGTGTTTTAAATGATATCCTTTCACGTCTTGACAAAGTTGAGGCTGAAGTGCAA
ATTGATAGGTTGATCACAGGCAGACTTCAAAGTTTGCAGACATATGTGACTCAACAATTAATTAGAGCTGCAGAAATCAGAGCTTCTGCTAATCTTGCTG
CTACTAAAATGTCAGAGTGTGTACTTGGACAATCAAAAAGAGTTGATTTTGTGGAAAGGGCTATCATCTTATGTCCTTTCCTCAGTCAGCACCTCATGGT
GTAGTCTTCTTGCATGTGACTTATGTCCCTGCACAAGAAAAGAACTTCACAACTGCTCCTGCCATTTTGTCATGATGGAAAAGCACACTTTTCCTCGTGA
AGGTGTCTTGTTTTCAAATGGCACACACTGGTTTGTAACACAAAGGAATTTTTATGAACCACAAATCATTACTACAGACAACACATTTGTGTCTGGTAAC
TGTGATGTTGTAATAGGAATTGTCAACAACACAGTTTATGATCCTTTGCAACCTGAATTAGACTCATTCAAGGAGGAGTTAGATAAATATTTTAAGAATC
ATACATCACCAGATGTTGATTTAGGTGACATCTCTGGCATTAATGCTTCAGTTGTAAACATTCAAAAAGAAATTGACCGCCTCAATGAGGTTGCCAAGAA
TTTAAATGAATCTCATCGATCTCCAAGAACTTGGAAAGTATGAGCAGTATATAAAATGGCCATGGTACATTTGGCTAGGTTTTATAGCTGGCTTGATTGC
CATAGTAATGGTGACAATTATGCTTTGCTGTATGACCAGTTGCTGTGGTTGTCTCAAGGGCTGTTGTTCTTGTGGATCCTGCTGCAAATTTGATGAAGAC
GACTTGAGCCAGTGCTCAAAGGAGTCAAATTACATTACACATAAACGAACTTATGGATTTGTTTATGAGAATCTCACAATTGGAACTGTAACTTTGAAGC
AAGGTGAAATCAAGGATGTTACTCCTTCAGATTTTGTTCGCGCTACTGCAACGATACCGATACAAGCCTCACTCCCTTTCGGATGGCTTATTGTTGGCGT
TGCACTTCTTGCTGTTTTCAGAGCGCTTCCAAAAATCATAACCCTCAAAAGAGATGGCAACTAGCACTCCAAGGGTGTTCACTTTGTTTGCAACTTGCTG
TTGTTGTTTGTAACAGTACACCACACCTTTTGCTCGTTGCTGCTGGCCTTGAAGCCCCCTTCTCTATCTTATATGCTTTAGTCTACTTCTTGCAGTATAA
ACTTTGTAAGAATAATAATGAGGCTTTGGCTTTGCTGGAAATGCCGTTCCAAAAAACCCATACTTTATGATGCCAACTATTTTCTTTGCTGGCATACTAA
TTGTTACGACTATTGTATACCTTACAATAGTGTAACTTCAATTGTCATTACTCAGGTGATGGCACAACAAGTCCTATTTGAACATGACTACCAGATTGGT
GGTTATACTGAAATGGGAATCTGGAGTAAAAGACTGTGTTGTATTACACAGTTACTTTCACTTCAGAGATTACCAGCTGTACTCAACTCAATTGAGTACA
GACACTGGTGTTGAACATGTTACCTTCTTCATCTACAATAAAATTGTTGATGAGCCTGAAGAACATGTCCAAATTTCACAATCGACGGTTCATCCAGAGT
TGTTAATCCAGTAATGGAACCAATTTATGATGAACCGACGACGACTACTAGCGTGCCTTTTGTAAGCACAAGCTGATGAGTACGAACTTATGTACTCATT
CGTTTTCAGAAGAGACAGGTACGTTAATAGTTAATAGCGTACTTTTCTTGCTTTCGTGGTATTCTTGCTAGTTACACTAGCCATCCTTACTGCGCTCGAT
TGTGTGCGTACTGCTGCAATATTGTTAACGTGAGTTTGTAAAACCTTCTTCTTCTACGTTTACTCTCGTGTTAAAAATCTGAATTCTAGAGTTCCTGATT
TCTGGTCTAAACGAACTAAATATATTAGTTTTCTGTTTGGAACTTTAATTTTAGCCATGGCAGATTCCAACGGTACTATTACCGTTGAAGAGCTTAAAAA
GCTCTTGAACAATGGAACCTAGTAATAGGTTTCCTATTCCTTACATGGATTTGTCTTTACAATTTGCCTATGCCAACAGGAATAGGTTTTGTATATAATT
AAGTTAATTTTCCTCTGGCTGTTATGGCCAGTAACTTTAGCTTGTTTGTGCTTGCTGCTGTTTACAGAATAAATTGGATACCGGTGGAATTGCTATCGCA
ATGGCTTGTCTTGTAGGCTTGATGTGGCTCAGCTACTTCATTGCTTCTTTCAGACTGTTTGCGCGTACGCGTTCCATGTGGTCATTCAATCCAGAAACTA
ACATTCTTCAACGTGCCACTCCATGGCACTATTTTGACCAGACCGCTTCTAGAAAGTGAACTCGTAATGGAGCTGTGATCCTTCGTGGACATCTTCGTAT
TGCTGGACACCATCTAGGACGCTGTGACATCAAGGACCTGCCTAAAGAAATCACTGTTGCTACATCACGAACGCTTTCTTATTACAAATTGGGAGCTCGC
AGCGTGTAGCAGGTGACTCAGGTTTGCTGCATACAGTCGCTACAGGATTGGCAACTATAAATTAAACACAGACCATTCCAGTAGCAGTGACAATATTGCT
TTGCTTGTACAGTAAGTGACAACAGATGTTTCATCTCGTTGACTTTCAGGTTACTATAGCAGAGATATTACTAATTATTATGAGGACTTTTAAAGTTTCC
ATTTGGAATCTTGATTACATCATAAACCTCATAATTAAAAATTTATCTAAGTCACTAACTGAGAATAATATATTCAATTAGATGAAGAGCAACCAATGGA
GATTGATTAAACGAACATGAAAAATTATTCTTTTCTTGGCACTGATAACACTCGCTACTTGTGAGCTTTATCACTACCAAGAGTGTGTTAGAGGTACAAC
AGTACTTTTAAAAGAACCTTGCTCTTCTGGAACATACGAGGGCAATTCACCATTTCATCCTCTAGCTGATAACAAATTTGCACTGACTTGCTTTAGCACT
CAATTTGCTTTTGCTTGTCCTGACGGCGTAAAACACGTCTATCAGTTACGTGCCAGATCAGTTTCACCTAAACTGTTCATCAGACAAGAGGAAGTTCAAG
AACTTTACTCTCCAATTTTTTATTGTTGCGGCAATAGTGTTTATAACACTTTGCTCACACAAAAGAAAGACAGAATGATTGAACTTTCATTAATTGACTT
CTATTTGTGCTTTTAGCCTTTCTGCTATTCCTTGTTTTAATTATGCTTATTATCTTTGGTTCTCACTTGAACTGCAAGATCATAATGGTAGTCCTATTCA
CTTCTATTCTAAATGGTATATTAGAGTAGGAGCTAGAAAATCAGCACCTTTAATTGAATTGTGCGTGGATGAGGCTGGTTCTAAATCACCCATTCAGTAC
ATCGATATCGGTAATTATACAGTTTCCTGTTTACCTTTTACAATTAATTGCCAGGAACCTAAATTGGGTAGTCTTGTAGTGCGTTGTTCGTTCTATGAAG
ACTTTTTAGAGTATCATGACGTTCGTGTTGTTTTAGATTTCATCTAAACGAACAAACTAAAATGTCTGATAATGGACCCCAAAATCAGCGAATGCACCCC
GCATTACGTTTGGTGGACCCTCAGATTCAACTGGCAGTAACCAGAATAGAGAACGCAGTGGGGCGCGATCAAAACAACGTCGGCCCCAAGGTTTACCCAA
TAATACTGCGTCTTGGTTCACCGCTCACTCAACATGGCAAGGAAGACCTTAAATTCCCTCGAGGACAAGGCGTTCCAATTAACACCAATAGCAGTCCAGA
TGACCAAATTGGCTACTACCGAAGAGCTACCAGACGAATTCGTGGTGGTGACGGTAAAATGAAAGATCTCAGTCCAAGATGGTATTTCTACTACCTAGGA
ACTGGGCCAGAAGCTGGACTTCCCTATGGTGCTAACAAAGACGGCATCATATGGGTTGCAACTGAGGGAGCCTTGAAATACACCAAAAGATCACATTGGC
ACCCGCAATCCTGCTAACAATGCTGCAATCGTGCTACAACTTCCAAGGAACAACATTGCCAAAAGGCTTTACGCAGAAGGGAGCAGAGGCGGCAGTCAAG
CCTCTTCTCGTTCCTCATCACGTAGTCGCAACAGTTTTAAGAAATTCAACTCCAGGCAGCAGTAGGGGAACTTCTCCTGCTAGAATGGCTGGCAATGGCG
GTGATGCTGCTCTTGCTTTGCTGCTGCTTGACAGATTGAACCAGCTTGAGAGCAAAATGTCTGGTAAAGGCCAACAACAACAAGGCCAAACTGTCACTAA
GAATTTGCTGCTGAGGCTTCTAAGAAGCCTCGGCAAAACGTACTGCCACTAAAGCATACAATGTAACACAAGCTTCGGCAGACGTGGTCCAGAACAAACC
CAAGGAAATTTTGGGGACCAGGAACTAATCAGACAAGGAACTGATTACAAACATTGGCCGCAAATTGCACAATTTGCCCCAGCGCTTCAGCGTTTTCGGA
ATGTCGCGCATTGGCATGGAAGTCACACCCTCGGGAACGTGGTTGACCTACACAGGTGCCATCAAATTGGATGACAAAGATCCAAATTTTCAAAGATCAA
GTCATTTGCTGAATAAGCATTGACGCATACAAAACATTCCCACCAACAGAGCCTAAAAAGGACAAAAGAAGAAGGCTGATGAAACTCAAGCCTTACCGCA
GAGACAGAAGAAACAGCAAACTGTGACTTTTTCCTGCTGCAGATTTGGATGATTTTCCAAACAATTGCAACAATCCATGAGCAGTGCTGACTCAACTCAG
GCCTAAACTCATGCAGACCCAAGGCAGATGGGCTATATAAACGTTTTCGCTTTCCGTTTACGATATAGTCTACTCTTGTGCAGAATGAATTCTCGTAACT
ACATAGCACAAGTAGATGTAGTTAACTTTAATCTTCATAGCAATCTTTAATCAGTGTGTAACATTAGGGAGGACTTGAAAGAGCCACCACATTTCACCGA
GGCCACGCCGGAGTACGATCGAGTGTACAGTGAACAATGCTAGGGAGAGCTGCCTATATGGAAGAGCCCTAATGTGTAAAATTAATTTTAGTAGTGCTAT
CCCCATGTGATTTTAATAGCTTTTAGGAGAAT
>4c1dc37d-5546-42a7-abe5-07868be2dbc2|5
ATACCTTCCCAGGTAACAAACCAACCAACTTCGATCTTGTAGATCTGTTCTCCTAAACGAACAATGTTTTGTTTTTTGTTCATGCCTAAAGTGGTAGTGT
GTTAACAACCAGAAGAACAATTACCCTGCATCACTAATTCTTTCTCGGTGTTTATTACCCTGACAAAGTTTTCAGATCCTCAGTTTTCATTCTCAGGACT
TGCTTACTTTTTTCCTTTGTTACTTGTTCCATGCTATACTTGTTGGGACCAATGGTACTAAGAGGTTTGATAACCCTGTCCTACCATTTAATGATGGTGT
TTATTTTAATCCACTGAGAAGTCTAACATAATAAGAGGCTGGATTTTGTACTACTTTAGATTTGAAGACCCAGTCCTACTTATTGTTAATAACGCTACTA
ATGTTGTTATTAAAGTCTGTGAATTTCAATTTTGTAATGATCCATTTGGGTGTTTATTACCACAAAAACAATAAAAGTTGGATGGAAAGTGAGTTTCAGA
GTTTATCTAGTGCGAATAATTGCACTTTTGAATATGTCTTCAGCCTTTTCTTATGGACCTTGAAGGAAAACAGGGTAATTTCAAAAATTTTTAGGGAATT
TGTGTTTTAAGAAATTGATGGTTATTTTAAAATATATTTAAGCACACGCCTATTAATTTAGTGCGTGATACCTCAGGTTTTCGGCTTTAGAACCATTGGT
AGATTTGCCAATAGGTATTAACATCACTAGGTTCAAATACTTGCTTTACGTAGACGTTATTTGACTCCTGGTGATTTTCTTTCAGGTTGGACAGCTGGTG
CTGCAGCTTATTATGTGGGTTATCTTCAACCAAGGACTTTCTATTAAAATAATGAAAATGGAACCAACAGATGCTGAGTAGACTGTGCACTTGACCCCTC
TCAGAAACAAAGTGTACGTTGAAATCCTCACTGTAGAAAAAGGAATCTATCAAACTTCTTACTTTAGAGTCCAACCAACAGAATCTATTGTTAGATTTCC
TAATATTACAAACTTGTGCCCTTTGGTGAAGTTTTTAACGCCACCAGATTTGCATCTGTTTATGCTTGGAACAGGAAGAGAATCAGCAACTGTGTTGCTG
ATTATTCTGTCCTATATAATTCCGCATCATCTTTTCCACTTTAAGTGTTATGGAGTGTCTCCCTACTAAATTAATGATTCTGCTTTACTAATGTCTTATG
CAGATTCATTTGTAATTAGAGGTGATGAAGTCAGACAAATCGCTCCAGGGCAAACTGGAAAAAGATTGCTGATTATAATTATAAATTACCAGATGATTTT
ACAGGCTGCGTTATAGCTTGAATTCTAACAATCTGATTCTAAGGTTGGTGGTAATTATAATTACCTGTAAGATTGTTAGGAAGTCTAATCTCAAACCTTT
TGAGAGAGATTTCAACTGAAATCTATCAGGCCGGTAGCACACCACTGTAATGGTGTTGAAGGTTTAATTGTTACTTTCTACAATCATATGGTTTCCAACC
CTAATGGTGTTGGTTACCAACCATACAGAGTAGTAGTACTTTCTTTTGAACTTACATGCACCAGCAACTGTTTGTGGACCTAAAAAGTCTACTAATTTGG
TTAAAAACAAATGTGTCAATTTCAACTCAATGGTTTAACAGGCACAGGTGTTCTTACTGAGTCTATAACAAAAGTTTCTGCCTTTCCAACAATTTGGCAG
AGACATTGCTGACACTACTGATGCTGTCCGTGATCCACACACTTGAGATTTTGACATTACACCATGTTTCTTTGGTGGTGTCAGTGTATTATAACACCAG
GAACAATACTTCTAACCAGGTTGCTGTTCTTTTATCAGGATGTTAACTGCAAAGAAGTCCCTGTTGCTATTCATGCAGATCAACTTACTTCCCTTTGGCG
TGTTTATTCTACAGGTTCTAATGTTTTCAAACACGTGCAGGCTGTTTAATAGGGCTGAATATGTCAACATTCATATGAGTGTGACATACCCATTGGTGCA
GGTATATGCGCTAGTTATCAGACTCAGACTAATTCCATCAGCGGGCACGTAGTGTAGCTAGTCAATCCATCATTGCCTACACTATGTCACTTGGTGCAGA
AAATTCAGTTGCTTACTCTAATAACTCTATTGCCATACCCACAAATTTTACTATTAGTGTTACAGAATTTTACCAGTGTCTATGACCAAGACATCAGTAG
ATTGTACAATGTACATTTGTGGTGATCAACTGAATGCAGCAAATCTTTGTTGCAATATGGCAGTTTTTGTACACAATTAAACCGTGCTTTAACTGGAATA
GCTGTTGAACAAGACAAAAACACCCAAGAAGTTTTTGCACAAGTCAAACAAATTTACAAAACACCAATTAAAGATTTTGGTGGTTTTAATTTCACAAATA
TTACCAGATCCATCAAACCAAGCAAGAGTCATTTATTGAAGATCTACTTTCAACAAGTGACACTGCAGATGCTGGCTTTCATCAAACAATTGGTGATTGC
CTTGGTGATATTGCTGCTAGAGACCTCATTTGTGCACAAAAGTTTAACGGCCTTACTGTTTTGCCACCTTTGCTTCAGATGAAATGATTGCTCAATACAC
TTTGCACTGTTAGCGGGTACAATCACTTCTGGTTGGACCTTTGGTGCAGGTGCTGCATTTTACAAATACCATTTGCTATGCAAATGGCTTATAGGTTTAA
TGGTATTGGAGTTACACAGAATGGCTTTATGAGATCAAAAATTGATTGCCAACCAATTTAATAGTGCTATTGGCAAAATCAAGACTCACTCTTTTCCACA
GCAGCTAAGTGCACTTGGAAAACTCAAGATGTGGTCAACCAAAATGCACACAAGCTTTAAACGCTTGTTAAACAACTTAGCTCCAATTTTGGTGCAATTT
CAAGTGTTCTAAATGATATCCCTTCACGTCTTGACAAAGTTGAGGCTGAAGTGCAAAATTGATAGGTTGATCACAGGCAGACTTCAAAGTTTGCAGACAT
ATGTGACTCAACAATTAATTAGAGCTGCAGAAATCAGAGCTTCTGCTAATCTTGCTGCTACTAAAATGTCAGAGTGTGTACTTGGACAATCAAAAAGAGT
TGATTTTTGTGGAAAGGGCTATCATTTTATGTCCACCCTCAGTCAGCACCTCATGGTGTAGTCTTGCTTGCTTGACTTATGTCCCTGCACAAGAAAAGAA
CTTCACAACTGCTCCTGCCATTTGTCATGATGGAAAAGCACACTTCCGTGAAGGTGTCTTTGTTTCAATCGGCACACACTGGTTTGTACACAAAGGAATT
TTATGAACCACAAATCATTCAGACAACACATTTGTGTCTGGTAACTGTGATGTTGTAATAGGAATTGTCAACAACACAGTTTATGATCCTTTGCAACCTG
AATTAGACTCATTCAAGGAGTTAGATAAATATTTAAGAAATCTCTTCATCTCACCAGATGTTGATTTAGGTGACATCCATTGGCATTAATGCTTCAGTTG
TAAACATTTCAAAAAGAAATTGACCGCCTCAATGAGGTTGCCAAGAATTTAAATGAATCCATCGATTCCAAGAACTTGAAAGTATGAGCAGTATATAAAA
TGGCCATGGTTTATTTGGCTAGGTTTTATAGCTGGCTTGATTGCCATAGTAATGGTGACAATTATGCTTTGCTGTATGACCAGTTGCTGTAGTTGTCAAG
GGCTGTTGTTCTTGTGGATCCTGCTGCAAATTTGATGAAGACGACACTGAGCCAGTGCTCAAAGGAGTCAAATTACACTCTAAACGAACTTATGGATTTG
TTTATGAGAATCTCACAATTGGAACTGTAACTTTGAAGCAAGGTGAAATCAAGGATGCTACTCCTTCAGATTTTGTTCGCGCTACTGCAACGATACCGAT
ACAAGCCTCACTCCCTTTCTAGATGGCTTATTGTTGGCGTTGCACTTTTCTGCTGTTTTTCAGAGCTTCCAAAAATCAACCCTCAAAAGAGATGGCAACT
AGCACTACCAAGGGTGTTCACTCTGTTTGCAACTTGCTGTTGTTGTTTGTAACAGTTTACCTTCACACCTTTTGCTCGTTGCTGCTGGCCTTGAAGCCCC
TTTTCTCTATTTATATGCTTTAGTCTACCAGAGTATAAACTTGTAAGAATAATAATGAGGCTTTGGCTTCTGCTGGAAATGCCGTTCCAAAAACCCACAT
ACTTTATGATGCCAACTATTTTCTTTGCTGGCATACTAATTGTTACGACTATTGTATACCTTACAATAGTGTAACTCTTCAATTGTCATTACTTCAGGTG
ATGGCACAACAAGTCCTATTTTGAACATGACTACCAGATTGGTGGTTATACTGAAAATGGGAATCTAGAGTAAAAGACTGTGTTGTATTACACAGTTACT
TTATTTAGACTATTACCAGCTGTACTCAACTCAATTGAGTACAGACTGGTGTTGAACATGTTACCTTCTCATCTACAATAAAATTGTTGATGAGCCTGAA
GAACATGTCCAAATTTTACACAATCGACGGTTCATCCAGAGTTGTTATCCAGTAATGGAACCAATTTATGATGAACCGACGACGACTACTAGCGTGCCTT
TGTAAGCACAAGCTGATGAGTACGAACTTATGTACTCATTCGTTACAGAAGAGACAGGTACGTTAATAGTTAATAGCGTACTTTTTTTTCTTGCTTTCGT
GGTATTTCTGCTAGTTACACTAGCCATCCTACTGCGCTTCGATTGTGTGCGTACTGCAGCAATATTGTTAACGTGAGTCTTGTAAAACCTTCTTTTACGT
TTACTTCGTGTTAAAAAATCTGAATTTTCTAGAGTTCCTGATTTCTGGTCTAAACGAACTAATATTATTAGTTTGCTTGGAACTTTAATTTTAGCCTTGC
AGATTCCAACGGTACTATTACCGTTGAAGAGCTTAAAAAGCTCTGAACAATGGAACCTAGTAATAGGTTTCCTATTCCTTATGGATTTGTCTCTACAATT
TGCCTATGCCAACAGGAATAGGTTTTTGTATATAATTAAGTTAATTTTCCTGGCTGGCTGTTATGGCCAGTAACTTTAGCTTTGTTTGTGCTTGCTGATT
GTTTACAGAATAAATTGGATCACCGGTGGAATTGCTATCGCAATGGCTTGTGTCTTGTAGGCTTGATGTGGCTCAGCTACTCATTGCTTCTCTTTTTCAG
ACTGTTTGCGTACGCGTTCCATGTGGTCATTACAATCCAGAAACTAACATTCTCCAACGTGCCACTCCATGGCACTATTTGACCAGACCGCTTAGAAAGT
GAACGTAATGGAGCTGTGATTCCTTCTCGTGGACATCTTCGTATTGCTGGACACCATCAAAGGGACGCTGTGACATCAAGGACCTGCCTAAAGAAATCAC
TGTTGCTACATCACGAACGCTCTTATTACAAATTGGGAATTCGCAGCGTGTAGCAGGTGACTCAGGTTTTTTGCTGCATCAGTCAGTACAGGATTGGCAA
CTATAAATTAAACACAGACCATTCCAGTAGCAGTGACAATATTGCTTCTGCTTGTACAGTAAGTGACAACAGATGTTTCATTCTCGTTGACTTCAGGTTA
CTATAGCAGAGATATTACTAATTATTATGAGGACTTTTTAGTTCCATTTGGAATCTTGATTACATCATAAACCTCATAATTAAAAATTTATCTAGTCACT
AACTGAGAATAAATATTCTCAATTAGATGAAGAGCAACCAATGGAGATTGATTAAACGAACATGAAAAATTATTTTTCTTGGCACTGATAACACTCGCTA
CTCTGTGAGCTTTATCACTACCAAGAGTGTGTTAGAGGTACAACAGTACTTTTAAAAGAACCTTGCTCTCTGGAACATACGAGGGCAATTCACCATTTCA
TCCTCTAGCTGATAACAAATTTGCACTGACTTGCTTTAGCACTCAATTTGCTTCTGCTTGTCCTGATGGCGTAAAACACGTCTATCAGTACGTGCCAGAT
CAGTTTCACCTAAACTGTTTCATCAGACAAGAGGAAGTCAAGAACTTTACTCTCAATTTTTTTGTTGTTGGCAATAGTGTTTATAACACTTTGCTTCACA
CTCTAAAGAAAGACAGAATGATTGAACTTTCATTAATTGACTTCTATTTGTAATTTTTAGCCTTTCTGCTATTCCTTGTTTAATTATGCTTATTATCTGT
TGGTCTTGAACTGCAAGATCAATGAAACTTGTCACGCCTAAACGAACATGAAATTTCTTGTTTTCTCTTAGGAATATCTACAACTGTAGCTGCATTTCAC
CAAGAATGTAGTTTACAGGTATGTACTCAACATCAACCATATGTAGTTGATGACCCGTGTGTCCTATTCACTTCTATCTAAATGGTATTAGAGTAGGAGC
TAGAAAATCAGCACCTTTAATTGAATTGTGCGTGGATGAGGCTGGTTCTAAAACACCCATTCAGTACATCGATATCGGTAATTATACAGTTTCCTGTTTA
CCACAATTAATTGCCAGGAACCTAAATTGGGTAGTTTGTAGTGCGTTGTTCGTTTTATGAAGACTTTAGAGTATCATGACGTTCGTGTTGTTCTAGATTT
CATCTAAACGAACAAACTAAAATGTCTGATAATGGACCCAAAATCAGCGAAATGCACCCCGCATTACGTTGGGTGGACCCAGATTCAACTGGCAGTAACC
AGAATGAGAACGCAGTGGGGCGCGATCAAACAACGTCGGCCCCAAGGTTTACCCAATAATACTGCGCTTGGTTCACCGCTACCACTCAACATTGGCAAGG
AAGACCTTAAATTCCCGAGGACAAGGCGTTCCAATTAACACCAATAGCAGTCCAGATGACCAAATTGGCTACTACCGAAGAGCTACCAGACGAATTCGTG
GTGGTGACGGTAAAATGAAAGATCTTCAGTCCAAGATGGTATTTTTACTACCTAGGAACTGGGCCAGAAGCTGGACTTCCCTATGGTGCTAACAAAGACG
GCATCATATGGGTTGCAACTGAGGGAGCCTTGAATACACCAAAAGATCATTGGCACCCGCAATCCTGCTAACAATGCTGCAATCGTGCAACTTCCAAGGA
ACATTATTGCCAAAAGGCTTTACGCAGAAGGAGCAGAGGCGCAGTCAAGCCTCTCGTTCCTCACGTAGTCGCAACAGTTTAAGAAATTCAACTCCAGGCA
GCAGTAGGGGAACTTTCCTGCTAGAATGGCTGGCAATGGCGGTGATGCTGCTTTCTTGCTTCTTGCTGCTGCTTGACAGATTGAACCAGCTTGAGAGCAA
AATGTCTGGGTAAAGGCCAACAACAACAAGGCCAAACTGTCACTAAGAAATTGCTGCTGAGGCTTCTAAGAAGCCTCGGCAAAACGTACTGCCACTAAAG
CATCACAATGTAACAAGCTTCGGCAGACGTGGTCCAGAACAAACCAAGGAAATTTTGGGGACCAGGAACTAATCAGACAAGGAACTGATTACAAACATTG
GCCGCAAATTGCACAATTTGCCCCAGCGCTTCAGCGTTCTTCGGAATGTCGCGCATTGGCATGGAAGTCACTTTCGGGAACGTGGTTGACCTACACAGGT
GCCATCAAATTGGATGACAAAGATCCAAATTCAAAGATAAGTCATTTGCTGAATAAGCATATTGACGCATACAAAACATTCCCACCAACAGAGCCTAAAA
AAGGACAAAAAGAAGAAGGCTGATGAAACTCAAGCCTTCAAGAGACAGAAGAAACAGCAAACTGTGACTCTTTTTCCTGCTGCAGATTTGGATGATTTTC
CAAACAAATTGCAACAATCCATGAGCAGTGCTGACTCAACTCAGGCCTAAACTCATGCAGACATCGAGGCAGATGGGCTATATAAACGTTTCGCTTTTCC
GTACAGGTTATAGTCTACTCTTGTGCAGAATGAATTCTCGTAACTATAGCACAAGTAGATGTAGTTAACTTTAATCTCAGCAATCTTTAATCAGTGTGTA
ACATTAGGGAGGACTTTGAAAGAGCCACCACATTTTCACCGAGGCCACGCCGGAGTACGATCGAGTGTACAGTGAACAATGCTAGGGAGAGCTGCCTATA
TATGGAAGAGCCCTAATGTGTAAAATTAATTTTTAGTAGTGCTATCCCCATGTGATTTTAATAGCTTTTAGGAGAATGACAAATCCCCTCCCACACCCAT
ACCCACCATCTTATATCCATACATACATCATCATCCTACCCCCAACACCAAAC
>c5f1a825-04d5-445a-8d9d-7d20472bf5f7|5
CACCTCTTCCCAGGTAACAAACCAACCAACTTCGATTTGTAGATCTGTTTCTAAACGAACTTATGGATTTGTTTATGAGAATCACAATTGGAACTGTAAC
TTTGAAGCAAGGTGAAATCAAGGATGCTACTCCTTACAGATTTTGTTCGCGCTACTGCAACGATACCGATACAAGCCTCACTCCCTTTCGGATGGCTTAT
TGTTGGCGTTGCACTTGCTGTGTTCAGAGCGCTTCCAAAATCATAACCTCAAAAAGAGATGGCAACTAGCACTACCAAGGGTGTTCATTTGTTTGCAACT
TGCTGTTGTTGTTTGTAACAGTTCTACCTTCCTTTTGCTTCGTTGCTGCTGGCCTTGAAGCCCCTTTCTCTCTATATTATCTATAGTTTACTTCTTGCAG
AGTATAAACTTTGTAAAGAATAATAATGAGGCTTTGGCTTTGCTGGAAATGCCGTTCCAAAAACCTTATTACTTTATGATGCCAACTATTTTCTTTGCTG
GCATACTAATTGTTACGACTATTGTATACCTTACAATAGTGTATCTTCAATTGTCACTACTCAGGTGATGGCACAACAAGTCCTATTCTTGACATGACTA
CCAGATTGGTGGTTATACTGAAATGGGAATCTGGAGTAAAAGACTGTGTTGTATTACACAGTTACTTCACTTCAGACTATATTACCAGCTGTACTTCAAC
TCAATTGAGTACAGACACTGGTGTTGAACATGTTACCTTCTTCATCTACAATAAAATTGTTGATGAGCCTGAAGAACATGTCCAAATTTTTATAACAATC
GACGGTTCATCCGGAGTTGTTAATCCAGTAATGGAACCAATTTTATGATGAACCGACGACGACTACTAGCGTGCCTTTGTAAGCACAAGCTGATGAGTAC
GAACTTATGTACTCATTCGTTCAGAAGAGACAGGTACGTTAATAGTTAATAGCGTACTTCTTCTTGCTTTCGTGGTATACTGCTAGTTACACTAGCCATC
CTTACTGCGCTCGATTGTGTGCGTACTGCTGCAATATTGTTAACGTGAGTCTGTAAAACCCTTTTACGTTTACTCGTGTTAAAAATTTGAATTCTAGAGT
TCCTGATTTCTGGTCTAAACGAACTAAATATTATATTAGTTTCTTGTGGAACTTTAATTTTAGCCATGAAAGATCCAACGGTACTATTACCGTGAAGAGC
TTAAAAAGCTCTTGAACAATGGAACCTAGTAATAGGTTTCCTATTCCTTACATGGATTTGTCTTCTACAATTTGCCTATGCCAACAGGAATAGGTTTTTG
TATATAATTAAGTTGTTTTCCTCTGGCTGTTATGGCCAGTATCTTTAGCTTGTTTTTGTGCTTGCTGCTGTTTACAGAATAAATTGGATTCCGGTGGAAT
TGCTATCGCAATGGCTTGTCTTGTAGGCTTGATGTGGCTCAGCTACTTCATTGCTTCTTTCAGACTGTTTGCGCGTACGCGTTCCATGTGGTCATTCAAA
TCCAGAAACTAACATTCTCAACGTGCCACTCCATGGCACTATTTGACCAGACCGCTTCTAGAAAAAGTGAACTCGTAATCGGAGCTGTGATCCTTCGTGG
ACATCTTCGTATTGCTGGACACCATCTAGGACGTGTGACATCAAGGACCTGCCTAAAGAAATCTGTTGCTACATCACGAACGCTTCTTCTATTACAAATT
TGGAGTCGCAGCGTGTAGCAGGTGACTCAGGTTTTGCTGCATACAGTCGCTACAGGATTGGCAACTATAAATTAAACACAGACCATTCCAGTAGCAGTGA
CAATATTGCTTTGCTTGTACAGTAAGTGACAACAGATGTTCATCTCGTTGACTTCAGGTTACTATAGCAGAGATATTAATTATTATGAGGACTTTTAAAG
TTCCATTTGGAATCTGATACATCATAAACCTCATAATTAAAATTTATCTAAGTACTAACTGAGAATAAATATTCTCAATTAGATGAAGAGCAACCAATGG
AGATTGATTAAACGAACATGAAAATTATTCTTTTTTCTTGGCACTGATAACACTCGCTACTCTGTGAGCTTTATCACTACCAAGAGTGTGTTAGAGGTAC
AACAGTACTTTAAAAGAACCTTGCTCTGGAACATACGAGGGCAATTCACCATTTCATCATCCTCTAGCTGATAACAAATTTGCACTGACTTGCTTTAGCA
CTCAATTTGCTTTTGCTTTGTCCTGACGGCGTAAACACGTCTATCAGTTACGTGCCAGATCAGTTTCTTCCTAAACTGTTTATCAGACAAGAGGAAGTCA
AGAACTTTACTCTCCAATTTAAGAAAGACAGAATTATTGAACTTTCATTAATTGACTCTATTTGTGCTTTTAGCCTTTGCTATTCCTTGTTTAATTATGC
TTATTATCTTGTTGGTTTCACTTGAACTGCAAGATCATAATGAAACTTGCTCACGCCTAAACGAACATGAAATTTTCTTGTTTCTTAGGAATCATCACAA
CTGTAGCTGCATTTCACCAAGAATGTAGTTTACAGTATGTACTCAACACTCACCATATGTAGTTGATGACCGTGTCCTATTCACTTCTATTCTAAATGGT
ATTAGAGTAGGAGCTAGAAAATCAGCACCTTTAATTGAATTGTGCGTGGATGAGGCTGGTTCTAAATCACCCATTCAGTACATCGATATCGGTAATTATA
CAGTTCACCTGTTTTACAATTAATTGCCAGGAACCTAAATTGGGTAGTCTGTAGTGCGTTGTTCGTTCTATGAAGACTTTTTAGAGTATCATGACGTTCG
TGTGTTGTTTTAGATTTCATCTAAACGAACAAACTAAAATGTCTGATAATGGACCCCAAAATCAGCGAATGCACCCGCATTACGTTTGGTGGACCCTCAG
ATTCAACTGGCAGTAACCAGAATGGAGAACGCAGTGGGCGCGATCAAAACAACGTCGGCCCAAGGTTTACCCAATAATACTGCGTCTTGGTTCACCGCTC
TCACTCAACATGGCAAGGAAGACCTTAAATTCCCTCGAGGACAAGGCGTTCCAATTAACACCAATAGCAGTCCAGATGACCAAATTGGCTACCGAAGAGC
TACCAGACGAATTCGTGGTGGTGACGGTAAAATGAAAGATCTCAGTCCAAGATGGTATTTACATACTACCTAGGAACTGGGCCAGAAGCTGGACTTCCCT
ATGGTGCTAACAAAGACGGCATCATATGGGTGCAACTGAGGGAGCCTTGAATACACCAAAAGATTTGGCACCCGCAATCCTGCTAACAATGCTGCAATCG
TGCTACAACTTCCAAGGAACAACTATTGTCAAAAGGCTTTACGCAGAAGGGAGCAGAGGCGGCAGTCAAGCCTCTTCTCGTTCCTCATCACGTAGTCGCA
ACAGTTTAAGAAATTCAACTCAGGCAGCAGTAGGGGAACTTTTTCCTGCTAGAATGGCTGGCAATGGCGGTGATGCTGCTCTTTCTTGCTTTGCTGCTGC
TTGACAGATTGAACCAGCTTGAGAGCAAAATGTCTGGTAAAGGCCAACAACAACAAGGCCAAACTGTCTAAAAGAATTCTGCTGAGGCTTTAAGAAGCCT
CGGCAAAACGTACTGCCACTAAAGCATACAATGTAACACAACATGGCAGACGTGGTCCAGAACAAACCCAAGGAAATTTTGGGGACCAGGAACTAATCAG
ACAAGGAACTGATTACAAACATTGGCCGCAAATTGCACAATTTGCCCCAGCGCTTCAGCGTTTCGGAATGTCGCGCATTGGCATGGAAGTCACCTTCAGG
AACGTGGTTGACCTACACAGGTGCCATCAAATTGGATGACAAAGATCCAAATTTACAAAGATCAAGTCATTTTGCTGAATAAGCATTGACGCATACAAAA
CATTCCCACCAACAGAGCCTAAAAAGGACAAAAGAAGAAGGCTGATGAAACTCAAGCCCGCAGAGACAGAAGAAACAGCAAACTGTGACTCTTTTCCTGC
TGCAGATTTGGATGATTTCCAAACAATTGCAACAATCCATGAGCAGTGCTGACTCAACTCAGGCCTAAACTCATGCAGACCATAAGGCAGATGGGCTATA
TAAACGTTTCGCTTCTTCCGTTTACGATATATAGTCTACTCTTGTGCAGAATGAATTCTCGTACTACATAGCACAAGTAGATGTAGTTAACTTTAATCCT
TTTAGCAATTTAATCAGTGTGTAACATTAGGGAGGACTTTGAAAGAGCCACCACATTTACCGAGGCCACGCGGAGTACGATCGAGTGTACAGTGAACAAT
GCTAGGGAGAGCTGCCTATATGGAAGAGCCCTAATGTGTAAAATTAATTTTAGTAGTGCTATCCCATGATATTTTAATAGCTTTAGGAGAATGACAAATA
CCCATCCTTATCCACTATCTTATGCCTCATCATATCTCCCATATTTTAAAT
>385f7d55-3a2e-47d6-9270-6b589957b211|7
CACCTTCCCAGGTAACAAACCAACCAACTTTCGATCTCTTGTAGATCTTCTCTCTAAACGAACTTTAAAATCTGTGTGGCTGTCACTCGGCTGCATGCTT
AGTGCACTCACGCAGTATAATTAATAACTAATTATTGTCGTTGACAGGACACGAGTAACTCGTCTATCTTGCAGGCTGCTTACAGTTTCGTCCGTGTTGC
AGCCGATCATCAGCACATCTAGGTTCGTCCGGGTGTGACCGAAAGGTAAGATGGAGAGCCTTGTCCCTGGTTTTTCAACGAGAAAACACACGTCCATTCA
GTTTGCCTGTTTTACAGGTTCGCGACGTGCTCGTACGTGGCTTGGAGACTCCGTGGAGGAGGTCTTATCAGAGGCACGTCAACATCTTAAAGATGGCACT
TGTGGCTTAGTAGAAGTTGAAAAAGGCGTTTTGCCTCAACTTGAACAGCCCTATGTGTTCATCAAACGTTCGGATGCTCGAACTGCACCATGGTCATGTT
ATGGTTGAGCAGAACTCGAAGGCATTCAGTACGGTCGTAGTGGTGAGAGACACTGGTGTCCTTGTCCCTCATGTGGGCGAAATACCAGTGGCTTACCGCA
AGGTTCTTCTTCGTAAGAACGGTAATAAAGGAGCTGGTGGCCATAGTTACGGCGCCGATCTAAAGTCATTTGACTTAGGCGACGAGCTTGGCACTGATCC
TTATGAAGATTTTCAAGAAACTGGAACACTAAACATAGCAGTGGTGTTACCCGTGAACTCATGCGTGAGCTTAACGGGGCATACACTCGCTATGTCGATA
ACAACTTGTGGCCCTGATGGCTACCCTTTCTGAGTGCATTAAAGACCTTTTAGCACGTGCTGGTAAAGCTTCATGCACTTTGTCCGAACAACTGACTTTA
TGAAAAGATTTGGATGATGTAACATTTTAATCCAAACAATTGCAACAATCCGAGCAGTGCTGACTCAACTCAGGCCTAAACTCATGCAGACATCACAAGG
CAGATGGGCTATAAACGTTTCGCTTTTCCGTTTACGATATAGTCTACTCTTGTGCAGAATGAATTCTCGTAACTACATAGCACAAGTAGATGTAGTTAAC
TTTAATCCATAGCAATCTTTAATCAGTGTGTAACATTAGGGAGGACTTGAAAGAGCCACCACTTCACCGAGGCCACGCGGAGTACGATCGAGTGTACAGT
GAACAATGCTAGGGAGAGCTGCCTATGGAAGAGCCCTAATGTGTAAAATTAATTTTAGTAGTGCTATCCCCATGTGATTTTAATAGCTTCTTAGGAGAAT
GACAAAAT
>effffc6a-e6c0-4232-bd34-69d409a49b1f|6
ATACCTTCCCAGGTAACAAACCAACCAACTTTCGATCTTGTAGATCTGTTCTCTAAACGAACTTTAAAATCTGTGTGGCTGTCACTCGGCTGCATGCTTA
GTGCACTCACGCAGTATAATTAATAACTAATTACTGTCGTTGACAGGACACGAGTACTCGTCTATTCTGCAGGCTGCTTACGGTTTCGTCCGTGTTGCAG
CCGATCATCAGCACATCTAGGTTTTCACCGGGTGTGACCGAAAGGTAAGATGGAGAGCCTTGTCCCTGGTTTCAACGAGAAAACACACGTCCATCCAGTT
TGCCTGTTTTACAGGTCGCGACGTGCTCGTACGTGGCTTGGAGACTCCGTGGAGGAGGTCTTATCAGAGGCACGTCAACATCTTAAAAGATGGCACTTGT
GGCTTAGTAGAAGTTGAAAAAGGCGTTTTGCCTCAACTTGAACAGCCCTATGTGTTCATCAAACGTTCGGATGCTCGAACTGCACCTCATGGTCATGTTA
TGGTTGAGCTGGTAGCAGAACTCGAAGGCATTCAGTACGGTCGTAGTGGTGAGACACTTGGTGTCCTTGTCCCTCATGTGGGCGAAATACCAGTGGCTTA
CCGCAAGGTTCTTCGTAAGAACGGTAATAAAGGAGCTGGTGGCCATAGTTACGGCGCCGATCTAAAGTCATTTGACTTAGGCGACGAGCTTGGCACTGAT
CCTTATGAAGATTTCAAGAAACTGGAACACTAAACATAGCAGTGGTGTTACCCGTGAACTCATGCGTGAGCTTAACGGAGGGGCATACACTCGCTATGTC
GATAACAACTTGTGGCCCTGATGGCTACCCTCTTGAGTGCATTAAAGACCTTTAGCACGTGCTGGTAAAGCTTCATGCACTTTGTCCGAACAACTGGACT
TTATTGACACTAAGAGGGTGTATACTGCTGCCGTGAACATGAGCATGAAATTGCTTGGTACACGGAACGTTCTGAAAAGAGCTATGAATTGCAGACACCT
TTTGAAATTAAATTGGCAAAGAAATTTGACCTTCAATGGGGAATGTCCAAATTTGTATTTCCCTTAAATTCCATAATCAAGACTATTTCAACCAAGGTTG
AAAAGAAAAAGCCTAAAAAGGACAAAAGAAGAAGGCTGATGAAACATAAGCCTCAAGAGACAGAAGAAACAGCAAACTGTGACTCTTTTCCTGCTGCAGA
TTTGGATGATCTTCTCCAAACAATTGCAACAATCCATGAGCAGTGCTGACTCAACTCAGGCCTAAACTCATGCAGACCACACAAGGCAGATGGGCTATAA
ACGTTTCGCTTTCCGTTTACGATATATAGTCTACTCTGTGCAGAATGAATTCTCGTAACTCATAGCACAAGTAGATGTAGTTAACTTTAATCACAGCAAT
TTTTAATCAGTGTGTAACATTAGGGAGGACTTGAAAGAGCCCACATTTCACCGAGGCCACGCGGAGTACGATCGAGTGTACAGTGAACCAATGCTAGGGA
AGAGCTGCCTATATGGAAGAGCCCTAATGTGTAAAATTAATTTTAGTAGTGCTATCCCCATGTGATTTTAATAGCTTCTTAGGAGAATGACAAAAAA
>10d77b96-c213-4e2b-a61f-c1780697de6d|5
ACCTTCCCAGGTAACAAAACCAACCAACTTCGATCTGTAGATCTGTTCTCTAAACGAACATGAAAATTATTCTTTTCTTCTTGGCACTGATAACTCGCTA
CTTGTGAGCTTTATCACTACCAAGAGTGTGTTAGAGGTACAGTACTTTTAAAAGAACCTTGCTTTCTGGAACATCAAGGCAATTCACCATTTCATCCTCT
AGCTGATAACATTTGCACTGACTTGCTTTAGCACTCAATTTGCTTTTGCTTGTCCTGACGGCGTAAAACACGCTATCAGTACGTGCCAGATCAGTTCACC
TAAACTGTTTTATCAGACAAGAGGAAGTTCAAGAACTTTACTTTCCAATTTTTATTGTTGCGGCAATAGTGTTTTATAACACTTCTGCTCACACTCAAAA
GAAAGACAGAATGATTGAACTTTCATTAATTGACTCTATTTGTGCTTTTAGCCTTGCTATTCCTTGTTTTAATTATGCTTATTATCTGTTGGTTCTCTTG
AACTGCAAGAAGATTAATGAAACTTGTACGCCTAAACGAACATGAAATTTCTTGTTTTCTAGGAATTCATACAACTGTAGCTGCATTTTCACCAAGAATG
TAGTTTGCAGTATGTACTCAACATCAACCATATGTAGTTGATGACTTGCAGTCCTATCTTCTATTCTAAATGGTATTAGAGTAGGAGCTAGAAAATCAGC
ACCTTTAATTGAATTGTGCGTGGATGAGGCTGGTTCTAAATCACCCATTCAGTACATCGATATCGGTAATTATACAGTTTCCTGTTTACCTTTACAATTA
ATTGCCAGGAACCTAAATTGGGTAGTCTTGTAGTGCGTTGTTCGCTTATGAAGACTTTTAGAGTATCATGATGTTCGTGTTGTTTTAGATTTCATCTAAA
CGAACAAACTAAAATGTTCTGATAATGGACCCCAAAATCAGCGAAATGCACCCGCATTACGTTTGGTGGACCCAAGATTCAACTGGCAGTAACCAGAATA
GAGAACGCAGTGGGCGCGATCAAAACAACGTCGGCCCCAAGGTTTACCCAATAATACTGCGTTTGGTTCACCGCTCAACATGGCAAGGAAGACCTTAAAT
TCCCTCGAGGACAAGGCGTTCCAATTAACACCAATAGCAGTCCAGATGACCAAATTGGCTACTACCGAAGAGCTACCAGACGAATTCGTGGTGGTGACGG
TAAAATGAAAGATTCAGTCCAAGATGGTATTTCTACTACCTAGGAACTGGGCCAGAAGCTGGACTTCCCTATGGTGCTAACAAAGACGGCATCATATGGG
TTGCAACTGAGGAGCCTTGAATACACCAAAAGATTTGGCACCCGCAATCCTGCTAACAATGCTGCAATCGTGCCATTCCAAGGAACAACATTGTCAAAAG
GCTTCTACGCAGAAGGGAGCAGAGGCATGGCAGTCAAGCCTCTCGTTCCTCATCACGTAGTCGCATAGTTTAAGAAATTTCAACCCAGGCAGCAGTAGGG
GAACTTCCTGCTAGAATGGCTGGCAATGGCGGTGATGCTGCTCTTGCTTTGCTGCTGTCTGACAGATTGAACCAGCTTGAGAGCAAAATGTCTGGTAAAG
GCCAACAACAACAAGGCCAAACTGTCACTATTAAGAAATTTGCTGCTGAGGCTTCTAAGAAGCCGGCAAAACGTACTGCCTAAAGCATACAATGTAACAA
GCTTCGGCAGACGTGGTCCAGAACAAACCCAAGGAAATTTTGGGGACCAGGAACTAATCAGACAAGGAACTGATTACAAACTTGGCCGCAAATTGCACAT
TTGCCCCCAGCGCTTCAGCGCTTTCGGAATGTCGCGCATTGGCTGGAAGTCACACCTTCGGGAACGTGGTTGACCTACACAGGTGCCATCAAATTGGATG
ACAAAGATCCAAATTAAAGATCAAGTCATTTGCTGAATAAGCATTGACGCATACAAAACATTCCCCACCAACAGAGCCTAAAAAAGGACAAAAAGAAGAA
GGCTGATGAAATTAAGCACACCAAGAGACAGAAGAAACAGCAAACTGTGACTCTTTTCCTGCTGCAGATTTGGATGATTTCCAAACAATTGCAACAATCC
ATGAGCAGTGCTGACTCAACTCAGGCCTAAACTCATGCAGACCATCATAAGGCAGATGGGCTATATAAACGTTTTCGTTTTCCGTTTACGATATGTCTAC
TCTTGTGCAGAATGAATTCTCGTAACATTAGCACAAGTAGATGTAGTTATTTTAATCTCATAGCAATTTTTAGAAGAGCCCTAATGTGTAAAATTAATTT
AGTAGTGCTATCCCCATGTGATTTTAATAGCTTCTTAGGAGATAGATGC
>b2e0b9e3-4c4b-4a6a-90e6-d2b8853a4da0|5
ATACCTTCCCAGGTAACAAACCAACCATTTTCGATCTCTTGTAGATCTGTTTTCTAAACGAACTTTAAAATCTATTGTGGCTGTCGGCTGCATGCTTAGT
GCACTCACGCAGTATAATTAATAACTAACTTGTCGTTGACAGGGACACGAGTAACTCGTCTATCTTGCAGGCTGCTTACGGTTCGTCCGTGTTGCAGCCG
ATCATCAGCACATCTAGGTTTTGTCCGGGTGTGACCGAAAGGTAAGATGGAGAGCCTTGTCCTGGTTTCAACGAGAAAACACACGTCCATTCAGTTTGCC
TGTTACAGGTTCGCGACGGTGCTCGTACGTGGCTTGGAGACTCCGTGGAGGAGGTCTTATCAGAGGCACGTCAACATCTAAAGATGGCACTTGTGGCTTA
GTAGAAGTTGAAAAGGCGTTTTGCCTCAACTTGAACAGCCCCTATGTGTTCATAAACGTTCGGATGCTCGAACTGCACCTCATGGTCATGTTATGGTTGA
GCTGGTAGCAGAACTCGAAGGCATTCAGTACGGTGTAGTGGTGAGACACTTTGGTGTCCTGTCCCTCATGTGGGCGAAATACCAGTGGCTTACCGCAAGG
TTCTTCTTCGTAAGAACGGTAATAAAGGAGCTGGTGGCCATAGTTACGGCGCCGATAAAAAGTCATCTGACTTAGGCGACGAGCTTGGCACTGATCCTTA
TGAAGATTTCAAGAAACTGGAACTTAAACATAGCAGTGGTGTTACCCGTGAACTCATGCGTGAGCTTAACGGAGGGGCATACACTCGCTATGTCGATAAC
AATTCTGTGGCCCTGATGGCTACCCTCTTGAGTGCATTAAAGACCTCTAGCACGTGCTGGTAAAGCTCATGCACTTTGTCCGAACATTGGACTTTATTGA
CACTAAAGGGTGTATACTGCTGCCGTGAACATGAGCATGAAATTGCTTGGTACACGGAACGTTCTGAAAAGAGCTATGAATTGCAGACACCTTTAATTGA
ATTGTGCGTGGATGAGGCTGGTTCTAAATCACCCATTCAGTACATCGATATCGGTAATTATACAGTTTCCTGTTTACCTTTTACAATTAATTGCCAGGAA
CCTAAATTGGGTAGTCTTGTAGTGCGTTGTTCGTTCTATGAAGACTTTTAGAGTATGACGTTCGTGTTGTTTTAGATTTCATCTAAACGAACAAACTAAA
ATGTCTGATAATGGACCCCAAAATCAGCGAAATGCACCCCGCATTACGTTTGGTGGACCCTCAGATTCAACTGGCAGTAACCAGAATGGAGACGCAGTGG
GCGCGATCAAAACAACGTCGGCCCCAAGGTTTACCCAATAATACTGCGTTTGGTTCACCGCTCTCTCACTCATTGGCAAGGAAGACCTTAAATTCCCGAG
GACAAGGCGTTCCAATTAACACCAATAGCAGTCCAGATGACCAAATTGGCTACTTTCGAAGAGCTACCAGACGAATTTCGTGGTGGTGACGGTAAAATGA
AAGATTTCAGTCCAAGATGGTATTTCTACTACCTAGGGAACTGGGCCAGAAGCTGGACTTCCCTATGGTGCTAAAAAAGACGGCATCATATGGGTTGCAA
CTGAGGAGCCTTGAATACACCAAAAGATTTTGGCACCCGCAATCCTGCTAACAATGCTGCAATCGTAAACAACTTCCAAGGAACATATTGTCAAAAGGCT
TTACGCAGAAGGGCAGCAGAGGCAGTCAAGCCTTCTCGTTTCCACGTAGTCGCAACAGTTTGAAAGAAATCAACTCCAGGCAGCAGTAGGAACTTCTCCT
GCTAGAATGGCTGGCAATGGCGGTGATGCTGCTCTTGCTTTGCTGCTGCTTGACAGATTGAACCAGCTTGAGAGCAAAATGTCTGGTAAAGGCCAACAAC
AACAAGGCCAAACTGTCACTAAGAATTTGCTGCTGAGGCTTCTAAGAAGCCTCGGCAAAAACGTACTGCCACTAAAGCATACAATGTAACAAGCTTCGGC
AGACGTGGTCCAGAACAAACCCAAGGAAATTTGGGGACCAGGAACTAATCAGACAAGGAACTGATTACAAACTGGCCGCAAATTGCACAATTTGCCCCAG
CGCTTCAGCGTTCGGAATGTCGCGCATTGGCATGGAAGTCACACCGTCGGGAACGTGGTTGACCTACACAGGTGCCATCAAATTGGATGACAAAGATCCA
AATTCAAAAGATAAGTCATTTTGCTGAATAAGCATTGACGCATACAAAACATTCCCACCAACAGAGCCTAAAAAGGACAAAAGAAGAAGGCTGATGAAAC
TCAAGCCTCGCAGAGACAGAAGAAACAGCAAACTGTGACTCTTCCTGCTGCAGATTTGGATGATTTTCCAAACAATTGCAACAAATCCATGAGCAGTGCT
GACTCAACTCAGGCCTAAACATGCAGACCACATAAGGCAGATGGGCTATATAAACGTTTCGCTTTTCCGTTTACGATATAGTCTACTCTTTGTGCAGAAT
GAATTCTCGTAACTACATAGCACAAGTAGATGTAGTTAACTTTTAATCACATAGCAATCTTTAATCAGTGTGTAACATTTAGGGAGGACTTGAAAGAGCC
ACCACATTTTTCACCGAGGCCAGGCGGAGTACGATCGAGTGTACAGTGAACAATGCTAGAGAGCTGCCTATATGGAAGAGCCCTAATGTGTAAAATTAAT
TTAGTAGTGCTATCCCCATGTGATTTTAATAGCTTCTTAGGAGAATGACAAAAAAT
>e4978351-9890-4b37-acf2-c09c53039b91|5
CCTCCCAGGTAACAAACCAACCATTTTCGATTTCTTGTAGATCTGTTCTCTAAACGAACTTTAAAATCTGTGTGGCTGTACTCTGCTGCATGCTTAGTGC
ACTCACGCAGTATAATTAATAACTAATTACTGTCGTTGACAGGACACGAGTAACTCGTCATTTGCAGGCTGCTTACGGTTCGTCCGTGTTGCAGCCGATC
ATCAGCACATCTAGGTTTCGTCCGGGTGTGACCGAAAGGTAAGATGGAGAGCCTTGTCCCTGGTTTCAACGAGAAAACACACGTCCATTCAGTTTGCCTG
TTTACAGGTTCGTGACGTGCTCGTACGTGGCTTTGGAGACTCCGTGGAGGAGGTCTTATCAGAGGCACGTCAACATCTTAAAGATGGCACTTGTGGCTTA
GTAGAAGTTGAAAAAGGCGTTTTGCCCTCAACTTGAACAGCCCTATGTGTTCATCAAACGTTCGGATGCTCGAACTGCACCTCATGGTCATGTTATGGTT
GAGCTGGTAGCAGAACTCGAAGGCATTCAGTACGGTAGTGGTGAGACACTTGGTGTCCTTGTCCCTCATGTGGGCGAAATACCAGTGGCTTACCGCAAGG
TTTCTTCGTAAGAACGGTAATAAAGGAGCTGGTGGCCATAGTTACGGCGCCGATCTAAAGTCATTTGACTTAGGCGACGAGCTTGGCCACTGATCCTTAT
GAAGATTTCAAGAAAACTGGAACACTAAACATAGCAGTGGTGTTACCCGTGAACTCATGCGTGAGCTTAACGGAGGGGCATACACTCGCTATGTCGATAA
CATTTCTGTGGCCCTGATGGTTACCCTTTGAGTGCATTAAAGACCTCTAGCACGTGCTGGTAAAGCTCATGCACTTTGTCCGAACAACTGGACTTTATTG
ACACTAAGAGGGTGTATACTGCTGCCGTGAACATGAGCATGAAATTGCTTGGTACACGGAACGTTCTGAAAAGAGCTATGAATTGCAGACACCTTTGAAA
TTAAATTGGCAAAGAAATTTGAACACCTTCAATGGGGAATGTCCAAATTTTGTATTTCCCTTAAATTCCATAATCAAGACTATTCAACCAAGGGTTGAAA
AGAAAAAGCTGATGGCTTCATGGGTAGAATTCGATTTGTCTATCCAGTTGCGTCACCAAATGAATGCAACCAAATGTGCCTTTCAATTCATGAAGTGTGA
TCATTGTGGTGAAACTCATGGCAAGACGGGCGATTTTGTTAAAGCCACTTGCGAATTTGTGGCACTGAGAATTTGACTAAAGAAGGTGCCACTACTTGTG
GTTACCCCCAAAATGCTGTTGTTAAAATTTATTGTCCAGCATGTCACAATTCAGAAGAGGACCTGAGCATAGTCTTGCCGAATACCATAATGAATCTGGC
TTGAAAACCATTCGTAAGGGTGGTCGCACTATTGCCTTTGGAGGCTGTGTGTTCTTATGTTGGTTGCCATAACAAGTGTGCCTATTGGGTTCCACGTGCT
AGCGCTATAGGTTGTAACCATACAGGTGTTGTTGGAAGAAGGTTCCGAAGGTCTCAATGACAACCTTCTTGAAATACTCCAAAGAGAAAGTCAACATCAA
TATTGTTGGTGACTTTAAACTTAATGAAGAGATCGCCATTATTTTGGCATCTTTTCTGCTTCCGGTGCTTTTGTGGAAACTGTGAAAGGTTTGGATTATA
AAGCATTCAAACAAATTGTTGAATCCTGTGGTAATGTTTAGTTACAAAAGGAAGGTTTATACCTTCCCAGGTAACAAACCAACCAACTTTCGATCTTCTG
TAGATCTGTTCTCTAAACGAACAAACTAAAATGTCTTGATAATGGACCCCAAAATCAGCGAAATGCACCCCGCATTACGTTTGGTAGACCCTCAGATTCA
ACTGGCAGTAACCAGAATGGAAGAACGCAGTGGGGCGCGATCAAAACAACGTCGGCCCCAAGGTTTACCCAATAATACTGCGTTTGGTTCACCGCTCTCA
ACATGGCAAGGAAGACCTTAAATTCCCTCGAGGACAAGGCGTTCCAATTAACACCAATAGCAGTCCAGATGACCAAATTGGCTACTACCGAAGAGCTACC
AGACGAATCGTGGTGGTGACGGTAAAATGAAAGATTTCAGTCCAAGATGGTATTTTACTACCTAGGAACTGGGCCAGAAGCTGGACTTCCCTATGGTGCT
AACAAAGACGGCATCATATGGGTTGCAACTGAGGAGCCTTGAATACACCAAAAGATCACATTGGCACCCGCAATCCTGCTAACAATGCTGCAATCGTGCT
ACAACTTCTCAAGGAACAACATTGTCAAAGGCTTTTACGCAGAAGGGGAGCAGAGGCGGCAGTCAAGCCCTTCTCGTTCCTTCATCACGTAGTCGCAACA
GTTTTAAGAAATTTCAACTCCAGGCAGCAGTAGGGAACTTTCCTGCTAGAAATGGCTGGCAATGGCGGTGATGCTGCTCTTGCTTTGCTGCTGCTTGACA
GATTGAACCAGCTTGAGAGCAAAATGTCTGGTAAAGGCCACAACAACAAGGCCAAACTGTCACTAAGAAATTGCTGCTGAGGCTTCTAAGAAGCCATGGC
AAAACGTACTGCCACTAAAGCATACAATGTAACACAAGCTTCGGCAGACGTGGTCCAGAACAAACCCAAGGAAATTTTTGGGGACCAGGAACTAATCAGA
CAAGGAACTGATTACAAACATTGGCCGCAAATTGCACAATTTGCCCCAGCGCTTCAGCGTTTCGGAATGTCGCGCATTGGCATGGAAGTACACCTTCGGG
AACGTGGTTGACCTACACAGGTGCCATCAAATTGGATGACAAAGATCCAAATTTAAAGATCAAGTCATTTGCTGAATAAGCATTGACGCATACAAAAACA
TTCCCACCAACAGAGCCTAAAAAAGGACAAAAGAAGGCTGATGAAACTCAAGCCTTCCAAGAGACAGAAGAAACAGCAAACTGTGACTCTTTCCTGCTGC
AGATTTGGATGATTTTCCAAACAATTGCAACAATCCATGAGCAGTGCTGACTCAACTCAGGCCTAAACTCATGCAGACATCAAGGCAGATGGGCTATATA
AACGTTTCGCTTTCCGTTTACGATATATGGTCTACTCTTGTGCAGAATGAATTCTCGTAACTACATAGCACAAGTAGATGTAGTTAACTTTAATCACATA
GCAATCTTTAATCAGTGTGTAACATTAGGGAGGACTTGAAAGAGCCTTCACCGAGGCCACGCGGAGTACGATCGAGTGTACAGTGAACAATGCTAGGGAG
AGCTGCCTATATGGAAGAGCCCTAATGTGTAAAATTAATTTAGTAGTGCTATCCCCATGTGATTTTAATAGCTTTTTAGGAGAATGACAAATCCCCTCCC
CCATACATACCCACCATTTATCATATATTCCATATTCATTTCAACCTACCCTACAACACCCCAA
>95651121-1911-490e-b53e-28eb674536bf|8
ATTACCAACTGGAGTTCATGCTGGCACAGACTTAGAAGGTAACTTTTATGGACCTTTTGTTGACAGGCAAACAGCACAAGCAGCTGGTACGGACACAACT
ATTACAGTTAATGTTTTAGCTTGGTTGTACGCTGCTGTTATAAATGGAGACAGGTGGTTTCTCAATCGATTTACCACAACTCTTAATGACTTTAACCTTG
TGGCTATGAAGTACAATTATGAACCTCTAACACAAGACCATGTTGACAACTAGGACCTCTCTCTGCTCAAACTGGAATTGCCGTTTAGATATGTGTGCTT
CATTAAAAGAATTACTGCAAAATGGTATGAATGGACGTACCATATTGGGTAGTGCTTTATTAGAAGATGAATTTACACCTTTTGATGTTGTTAGACAATG
CTCAGGTGTTACTTTCCAAAGTGCAGTGAAAAGAACAATCAAGGGTACACACCACTGGTTGTTACTCACAATTTTGACTTCACTCTAGTTTAGTCCAGAG
TACTTCAATGGTCTTTGTTCTTTTTTGTATGAAAATGCCTTTTTACCTTTTGCTATGGGTATTATTGCTATGTCTGCTTTTGCAATGATGTTTGTCAAAC
ATAAGCATGCATTTCTCTGTTTGTTTTTGTTACCTTCTTGCCACTGTAGCTTATTTTAATATGGTCTATATGCCTGCTAGTTGGGTGATGCGTATTATGA
CATGGTTGGATATGGTTGATACTAGTTTGTCTGGTTTTAAGCTAAAAGACTGTGTTATGTATGCATCAGCTGGTGTAGTTACTAATCCTATGACAGCAAG
AACTGTGTATGATGATAGTGCTAGGAGAGTGTGGACACTTATGAATGTCTTGACACTCGTTTATAAAGTTTATTATGGTAATGCTTTAGATCAAGCCATT
TCCATGTGGGCTTTTATAAATCTGTTACTTCTAACTACTCAGGTGTAGTTACAACTGTCATGTTTTTGGCCAGAGGTATTGTTTTATGTGTGTTGAGTAT
TGCCCTATTTTCATAACTGGTAATACACTTCAGTGTATAATGCTAGTTTATTGTTTTCTTAGGCTATTTTTGTACTTGTTACTTTGGCCTCTTTGTTTAC
TCATTGCTACTCTAGACTGACTCTTGGTGTTTATGATTACTTAGTTTCTACACAGGAGTTTAGATATATGAATTCACAGGGACTCCCACCCAAGAATAGC
ATAGATGCCTTCAAACTCAACATTAAATTGTTGGGTGTTGGTGGCAAACCTTGTATCAAAGTAGCCACTGTACAGTCTAAATGTCAGATGTAAAGTGCAC
ATCAGTAGTCTTACTCTCAGTTTTGCAACAACTCAGAGTAGAATCATCATCTAAATTGTGGGCTCAATGTGTCCAGTTACACAATGACATTCTTAGCTAA
AGATACTACTGAAGCCTTTGAAAAAATGGTTCACTACTTTCTGTTTTGCTTTCCATGCAGGGTGCTGTAGACATAAACAAGCTTGTGAAGAAATGCTGGA
CAACAGGGCAACCTTACAAGCTATAGCCTCAGAGTTTAGTTCCCTCCATCATATGCAGCTTTGCTACTGCTCAAGAAGCTTATGAGCAGGCTGTTGCTAA
TGGTGATTCTGAAGTTGTTCTTAAAAAGTTGAAGAAGTCTTTGAATGTGGCTAAATCTGAATTTGACCGTGATGCAGCCATGCAACGTAAGTTGGAAAAG
ATGGCTGATCAAGCTATGACCCAAATGTATAAACAGGCTAGATCTGAGGACAAGAGGGCAAAAGTTACTAGTGCTATGCAGACAATGCTTTTTCACTATG
CTTGGAAAGTTGGATAATGATGCACTCAACAACATTATCAACAATGCAAGAGATGGTTGTGTTCCCTTGAACATAAATCCTCCACAACAGCAGCCAAACT
AATGGTTGTCATACCAGACTATAACACATAAAAATACGTGTGATGGTACAACATTTACTTATGCATCAGCATTGTGGGAAATCCAACAGGTTGTAGATGC
AGATAGTAAAATTGTTCAACTTAGTGAAATTAGTATGGACAATTCACCTAATTTAGCATGGCCTCTTATTGTAACAGTTCTAAGGGCCAATTCTGCTGTC
AAATTACAGAATAATGAGCTTAGTCCTGTTGCACTACGACAGATGTCTTGTGCTGCCGGTACTACACAAACTGCTTGCACTGATGACAATGCGTTAGCTT
ACTACAACACAACAAAGGGAGGTAGGTTTGTACTTGCACTGTTATCCGATTTACAGGATTTGAAATGGGCTAGATTCCCTAAGAGTGATGGAACTGGTAC
TATCTATACAGAACTGGAACCACCTTGTAGGTTTGTTACAGACATCCAAAGGTCCTAAAGTGAAGTATTTATACTTTATTAAAGGATTAAACAACCTAAA
TAGAGGTATGGTACTTGGTAGTTTAGCTGCCACACAGTACGTCTACAAGCTGGTAATGCAACAGAAGTGCCTGCCAATTCAACTGTATTATCTTTCTGTG
CTTTGCTGTAGATGCTGCTAAAGCTTACAAAGATTATCTAGCTAGTGGGGACAACCAATCACTAATTGTGTTAAGATGTTGTGTACACTCTGGTACTGGT
CAGGCAATAACAGTTACACCGGAAGCCAATATGGATCAAGAATCCTTTGGTGGTGCATCGTGTTGTCTGTACTGCCGTTGCCACATAGATCATCCAAATC
CTAAAGGATTTTGTGACTTAAAGGTAAGTATGTACAAATACCTACAACTTGTGCTAATGACCCTGTGGGTTTACACTTAAAACACAGTCTGTACCGTCTG
CGGTATGTGGAAAGGTTATGGCTGTAGTTGTGATCAACTCCGCGAACCCATGCTTCAGTCAGCTGATGCACAATCGTTTTTTAACGGGTTTGCGGTGTAA
GTGCAGCCCGGTTTACACCGTGCGGCACAGGCACTAGTACTGATGTCGTATACAGGGCTTTTGACATCTACAATGATAAAGTAGCTGGTTTTTGCTAAAT
TCCTAAAACTAATTGTTGTCGCTTCCAAGAAAAGGACGAAGATGACAATTTAATTGATTCTTACTCTGTAGTTAAGAGACACACTTTCTCTAACTACCAA
CATGAAAGAAACAATTTATAATTTACTTAAGGATTGTCCAGCTGTTGCTAAACATGACTTTCAAAGTTAGAATAGACGGTGACATGGTACCACATATATC
ACGTCAACGTCTTACTAAATACACAATGGCAGACCTCGTCTATGCTTTAAGGCATTTTGATGAAGGTAATTGTGACACATTAAAGAAATACTTGTCACAT
ACAATTGTTGTGATGATGATTATTTCAATAAAAAGGACTGGTATGATTTGTAGAAAACCCAGATATTACGCGTATACGCCAACTTAGGTGAACGTGTACG
CCAAGCTTTGTTAAAAACAGTACAATTTGTGATGCCATGCGAAATGCTGGTATTGTTGGTGTACTGACATTAGATAATCAAGATCAATGGTAACTGGTAT
GATTTCGGTGATTTCATACAAACCACGCCAGGTAGTGGAGTTCCTGTTGTAGATTCTTATTATTCATTGTTAATGCCTATATTAACCTTGACCAGGCTTT
AACTGCAGAGTCACATGTTGACACTGACTTAACAAAGCCTTACATTAAGTGGGATTTGTTAAAATATGACTTCACGGAAGAGAGGTTAAAACTCTTTGAC
CGTTATTTTAAATATTGGGATCAGACATACCACCCAAATTGTGTTAACTGTTTGGATGACAGATGCATTTTGCATTGTGCAAACTTTAATGTTTTTATTC
TTACAGTGTTCCCCCTACAAGTTTTGGACCACTAGTGAGAAAAATATTTGTTGATGGTGTTCCATTTGTAGTTTCAACTGGATACCACTTCAGAGAGCTA
GGTGTTGTACATAATCAGGATGTAAATCATAGCTCTAGACTTAGTTTAAGGAATTACTTGTGTATGCTGCTGACCCTGCTATGCACGTTGCTTCTGGTAA
TCTATTACTAGATAAACGCACACGTGCTTTTCAGTAGCTGCACTTACTAACAATGTTGCTTTTCAAACTGTCAAACCCGGTAATTTTAACAAAGACTTTT
ATGACTTTGCTGTGTCTAAGGGTTTTTAAGGAAGGAAGTTTCTGTTGAATTAAAACACTTCTTTGCTCAGGATGGTAATGCTGCTATCAGCGATTATGAC
TATCGTTATAATCTACCAACAATGTGTGATATCAGACAACTACTATTTGTAGTTGAAGTTGTTGATAAGTACTTTGATTGTTACGATGGTGGCTGTATTA
ATGCTAACCAAGTCATCGTCAACAACCTAGACAAATCAGCTGGTTTTCCATTTAATAAATGGGGTAAGGCTAGACTTTATTATGATTCAATGAGTTATGA
GGATCAAGATGCACTTCGCATATACAAAACGTAATGTCATCCCTACTATAACTCAAATGAATCTTAAGTATGCCATTAGTGCAAAGAATAGAGCTCGCAC
CGTAGCTGGTGTCTCTATCTGTAGTACTATGACCAATAGACAGTTCATCAAAAATTATTGAAATCAATAGCCGCCTTAGAGGAGCTACTGTAGTAATTGG
AACAAGCAAATTCTATGGTGGTTGGCACAACATGTTAAAACTGTTTATAGTGATGTAGAAAACCCTTATGGGTTGGGATTATCCTAAATGTGATAGAGCC
ATGCCTAACATGCTTAGAATTATGGCCTTCACTTGTTCTTGCTCGCAAACATACAACGTGTTGTAGCTTGTCACACCGTTTCTATAGATTAGCTAATGAG
TGTGCTCAAGTATTGAGTGAAATGGTCATGTGTGGCGGTTCACTATATGTTAAACCAGGTGGAACCTCATCAGGAGATGCCACAACTGCTTATGCTAATA
GTGTTTTTAACATTTGTCAAGCTGTCACGGCCAATGTTAATGCACTTTTATCTACTGATGGTAACAAAATTGCCGATAAGTATGTCCGCAATTTACAACA
CAGACTTTATGAGTGTCTCTATAGAATAGAGATGTTGACACAGACTTTGTGAATGAGTTTACGCATTTGCGTAAACATTTCTCAATGATGATACTCTGAC
GATGCTGTTGTGTGTTTCAATAGCACTTATGCATCAAGGTCTAGTGGCTAGCATAAAGAACTTTAAGTCAGTTCTTTATTATCAAAACAATGTTTTATGT
CTGAAGCAAAATGTTGGACTGAGACTGACCTTACTAAAGGACCTCATGAATTTTGCTCTCAACATACAATGCTAGTTAAACAGGGTGATGATTATGTGTA
CCTTCCTTACCCAGATCCATCAAGAATCCTAGGCCGGCTGTTGTAGATGATATCGTAAAACAGATGGTACACTTATGATTGAACGGTTCGTGTCTTTAGC
TATAGATGCTTACCCACTTACTAAACATCCTAATCAGGAGTATGCTGATGTCTTCATTTGTACTTACAATACATAAGAAAGCTACATGATGAGTTAACAG
GACACATGTTAGACATGTATTCTGTTATGCTTACTAATGATAACATCTCAAGGTATTGGGAACCTGAGTTTTATGAGGCTATGTACACACCAATATACAG
TACAGGCTGTTGGGGCTTGTGTTTTCTGCAATTCACAGACTTCATTAAGATGTGGTGCTTGCATACGTAGACCATTCTTATGTTGTAAATGCTGTTACGA
CCATGTCATATCAACATCACATAAATTAGTCTTGTCTGTTAATCCGTATGTTTGCAATGCTCCAGGTTGTGATGTCACAGATGTGACTCAACTTTACTTA
GGAGGTATGAGCTATTATTGTAAATTCCTTTATCACCCATTAGTTTTCCATTGTGTGCTAATGGACAAGTTTTTGGTTTATATAAAATACATGTGTTGGT
AGCGATAATGTTACTGACTTTAATGCAATTGCAACATGTGACTGGACAAATGCTGGTGATTACATTTAGCTAACACCTGTACTGAAAGACTCAAGCTTTT
TGCAGCAGAAACGCTCAAAGCTACTGAGGAGACATTTAAACTGTCTTATGGTATTGCTACTGTACGTGAAGTGCTGTCTGACAGAGAATTACATCATGGG
AAGTTGGTAAACCTAGACCACCACTTAACCGAAATTATGTCTTTACTGGTTATCGTGTAACTAAAAAACAGTAAAGTACAAATAGGAGAGTACACCTTTG
AAAAAGGTGACTATGGTGATGCTGTTGTTTACCGAGGTACAACAACTTACAAATTAAATGTTGGTGATTATTTTGTGCTGACATACAGTAATGCCATTAA
GTGCACCTACACTAGTGCCACAAGAGCACTATGTTAGAATTACTGGCTTATACCCAACACTCAATATTCAGATGAGTTTTCTAGCAATGTTGCAAATTAT
CAAAAGGTTGGTATGCAAAAGTATTTACACTCCAGGGACCACCTGGTACTGGTAAGAGTCATTTGCTATTGGCCTAGCTCTACTATTACCCTTCTGCTCG
CATAGTGTATACAGCTTGCTCATGCCGCTGTTGATGCACTATGTGAGAAGGCATTAAAATATTTGCCTATAGATAAATGTAGTAGAATTATACCCGACGT
GCTCGTGTAGAGTGTTTTGATAAATCAAAGTGAATTCATTAGAACAGTATGTCTTTTGTACTGTAAATGCATTGCCTGAGACGACAGCAGATATAGTTGT
CTTTGATGAAATTTCAATGGCCACAAATTATGATTTGAGTGTTGTCAATGCCAGATTACGTGCTAAGCACTATGTGTACATTGGCGACCCTGCTCAATTA
CCTGCACCACGCATTGCTAACTAAGGGCACACTAGAACCAGAATATTTCAATTCAGTGTGTAGACTTATGAAACTATAGGTCCAGACATGTTTCGGAACT
TGTCGGCGTTGTCCTGCTGAAATTGTTGACACTGTGAGTGCTTTGGTTTATGATAATAAGCTTAAAGCACATAAAGACAAATCAGCTCAATGCTTTAAAA
TGTTTTATAAAGGTGTTATCACGCATGATGTTTCATCTGCAATTAACAGGCCACAAATAGGCGTGGTAAGAGAATTCCCTACGTAACCCTGCTTGGAGAA
AAGCTGTCTTTATTTCACCTTATAATTCACAGAATGCTGTAGCCTCAAAGATTTTGGGACTACCATTCTCTCAAACTGTTGATTCATTACAGGCTCAGAA
TATGACTATGTCATATTCACTCAAACCACTGAAACAGCTCACTCTTGTAATGTAAACAGATTTAATGTTGCTATTACCAGAGCAAAAGTAGGCATACTTT
GCATAATGTCTGATAGAGACCTTTATGACAAGTTGCAATTTACAAGTCTTGAAATTCCGTAGGAATGTGGCAACTTTACAAGCTGAAAATGTAACAGGAC
TTTAAAGATTGTAGTAAGGTAATCACTGGGTTACATCCTACACAGGCACCTCTCCTCAGTGTTGACACTAAATTCAAAAACTGAAGGTTTATGTGTTGAC
ATACCTGGCATACCTAAGGACATGACTTATAGAAGACTCATCTCTATGATGGGTTTTAAAATGAATTATCAAGTTAATGGTTACCCTATTCGTTTATCAC
CCGCGAAGAAGCTATAAGACATGTACGTGCATGGATTGGCTTCGATGTCGAGGTGTCATGCTACTAGAGAAGCTGTTGGTACCAATTTACCTTACAGCTA
GGTTTTCTACAGGTGTTAACCTAGTTGCTGTACCTACAGGTTATGTTGATACACCTAATAATACAGATTTTTCCAGAGTTAGTGCTAAACCACCGCCTGG
AGATCAATTTAAACACCTCATACCACTTATGTACAAAGACTTCCTTGGAATGTAGTGCGTATAAAGATTGTACAAATGTTAAGTGACACACTTAAAAATT
TCTCTGACAGAGTCGTATTTGTCTTATGGGCACATGGCTTTGAGTTGACATCTATGAAGTATTTTGTGAAAATAGGACCTGAGCGCACCTGTTGTCTATG
TGATAGACGTGCCACATGCTTTTCCACTGCTTCAGACTATGCCTGTTGGCATCATTCTATTGGATTTGATTACGTCTATAATCCGTTTATGATTGATGTT
CAACAATGGGTTTACAGGTAACCTACAAAGCAACCGATCTGTATTGTCAAGTCCATGGTAATGCACATGTAGCTAGTTGTGATGCAATCATGACTAGGTG
TCTAGCTGTCCACGAGTGCTTTGTTAAGCGTGTTGACTGGACTATTGAATATCCTATAATTGGTGATGAACTGAAGATTAATGCGGCTTGTAGAAAGGTT
CAACACATGGTTGTTAAAGCTGCATTATTAGCAGACAAATTCCCAGTTCACGACATTGGTAACCCTAAAGCTATTAAGTGTGTACCTCAAGCTGATGTAG
AATGGAAGTTCTATGATGCACAGCCTTGTAGTGACAAAGCTTATAAAATAGAAGAATTATTCTATTCTTATGCCACACATTCTGACAAATTCACAGATGG
TGTATGCCTATTTGGAATTGCAATGTCGATAGATATCCTGCTAATTCCATTGTTTGTAGATTTGACACTAGAGTGCTATCTAACCTTAACTTGCCTGGTT
GTGATGGTGGCAGTTTGTATGTAAATAAACATGCATTCCACACACCAGCTTTTGATAAAAGTGCTTTTGTTAATTTAAAACAATTACCATTTTTTTATAC
TTTGACAGTCCATGTGAGTCTCATGGAAAACAAGTAGTGTCAGATATAGATTATGTACCACTAAGTCTGCTACGTGTATAACACGTTGCAATTTAGGTGG
TGCTGTCTGTAGACATCATGCTAATGAGTACAGATTGTATCTCGATGCTTATAACATGATGATCTCAGCTGGCTTTAGCTTGTGGGTTTACAAACAATTT
GATACTTATAACCTCTGGAACACTTTTACAAGACTTCAGAGTTTAGAAAATGTGGCTTTTAATGTTGTAAATAAGGGACACTTTGATGGACAACAGGGTG
AAGTACCAGTTTTATCATTAATAACACTGTTTACACAAAAGTTGATGGTGTTGATGTAGAATTGTTTGAAAATAAACAACATTACCTGTTAATGTAGCAT
TTGAGCTTTGGGCTAAGCGCAACATTAAACCAGTACCAGAGGTGAAAAATACTCAATAATTTGGGTGTGGACATTGCTGCTAATACTGTGATTTGGGACT
ACAAAAGAGATGCTCCAGCACATATATCTACTATTGGTGTTTGTTCTATGACTGACATAGCCAAGAAACCAACTGAAACGATTTGTGCACCACTTCTGTC
TTTTTTGATGGTAGAGTTGATGGTCAAGTAGACTTATTTAGAAATGCCCGTAATGGTGTTCTTATTACAGAAGGTAGTGTTAAAGGTTTACAACCATCTG
TAGGTCCCAAACAAGCTAGTCTTAATGGAGTCACATTAATTGGAGAAGCCGTAAAAACACAGTTCAATTATTATAGAAAGTTGATGGTGTTGTCCAACAA
TTACCTGAAACTTACTTTACTCAGAGTAGAAATTTACAAGAATTTAAACCCAGGAGTCAAATGGAAATTGATTTCTTAGAATTAGCTATAGATGAATTCA
TTGAACGGTATAAATTAGAAGGCTATGCCTTCGAACATATCGTTTATGGAGATTTTAGTCATAGTCAGTTAGGTGGTTTACATCTACTGATTGGACTAGC
TAAACGTTAAGGAATCACCTTTTGAATTAGAAGATTTTATTCCTATGGACAGTACAGTTAAAAACTATTCATAACAGATGCGCAAACAGGTTCATCTAAG
TGTGTGTTTTGTTATTGATTTATTACTTGATGATTTTGTTGAAATAATAAAATCCCAAGATTTATCTGTAGTTTTTAAGGTTGTCAAAGTGACTATTGAC
TATACAGAAATTTTATTTATGCTTTGGTGTAAAGATGGCCATGTAGAAACATTTTACCCAAAATTACAATTTAGTCTAAGCGTGGCAACCGGGTGTTGCT
ATGCCTAATCTTTACAAAATGCAAAGAATGCTATTAGAAAAGTGTGACCTTCAAAATTATGGTGATAGTGCAACATTACCTAAAGGCATAATGATGAATG
TCGCAAAATATACTCAACTGTGTCAATATTTAAACACATTAACATTAGCTGTACCCTATAATATGAGAGTTATACATTTTGGTGCTGGTTCTGATAAAGG
AGTTGCACCAGGTACAGCTGTTTTAAGACAGTGGTTGCCTACGGGTACGCTGCTTTGATCAGATCTTAATGACTTTGTCTCTGATGCAGATTCAACTTTG
ATTGGTGATTGTGCAACTGTACATACAGCTAATAAATGGGATCTCATTATTAGTGATATGTACGACCCTAAGACTAAAAATGTTACAAAAGAAAATGACT
CTAAAGAGGGTTTTTCACTTACATTTGTGGGTTTATACAACAAAAGCTAGCTTTTGGAGGTTCCGTGGCTATAAAGATAACAGAACATTCTTGGAATGCT
GATTTTATAAGCTCATGGGACACTTCGCATGGTGGACAGCCTTTGTTACTAATGTGAATGCGTCATCATCTGAAGCATTTTAATTGGATGTAATTATCTT
GGCAAACACGCGAACAAATAGATGGTTATGTCATGCATGCAAATTACATATTTTGGAGGAATACAAATCCAATTCAGTTGTCTTCCTATTCTTTATTTGA
CATGAGTAAATTTCCCCTTAAATTAAGGGTACTGCTGTTATGTCTTAAAAAAGGTCAAATCAATGATATGATTTATCTCTTAGTAAAGGTAGACTTATAA
TTAGAGAAAACAACAGAGTTGTTATTTCTAGTGATGTTCTTGTTAACAACTAAACGAACAATGTTTGTTTTTTCTTGTTTATTGCCACTAGTCTCTAGTC
AGTGTGTTAATCTTACAACCAGAACTCAATTACCCCTGCATACACTAATTCTCACACGTGGTGTTTATTACCCTGACAAAGTTTTCAGATCCTCAGTTTT
TACATTCAACTCAGGACTTGTTCTTACCTTTCTTTTCCAATGTTACTTGGTTCCATGCTAAGAGGTTTGATGATAACCTGTCCTACCATTTAATGATGGT
GTTTATTTTGCTTCCACTGAGAAGTCTAACACAATAAGAGGCTGGATTTTGGTACTACTTTAGATTCGAAGACCCAGTCCCTACTTATTGTTAATAACGC
TACTAATGTTGTTATTAAAGTCTGTGAATTTCAATTTTTGTAATGATCCATTTTTGGGTGTTTATTACCACAAAACAACAAAAGTTGGATGGAAAGTGAG
TTTAGAGTTTATTCTAGTGCGAATAATTGCACTTTGAATATGTCTCTCAGCCTTTTCTTATGGACCTTGAAGGAAAACAGGGTAATTCAAAAATCTAGGG
AATCTGTGTTTAAGAAATTGATGGTTATTTTAAAAATATTTAAGCACACGCCTATTAATTTAGTGCGTGATCTCCCTCAGGGTTTTTTCGGCTTTAGAAC
CATTGGTAGATTTGCCAAATAGGTATTAACATCACTAGGGTTTCAAACTTTACTTGCTTTACGTAGAAGTTATTTGACTCCTGGTGATTTTTCAGGTTGG
ACAGCTGGTGCTGCAGCTTATTATGTGGGTTATCTTCAACCAAGGACTTTCTATTAAAATATAATGAAAATGGAACCATTACAGATGTTGTAGACTGTGC
ACTTGACCCTCTACCTCAGAAACAAAGTGTACGTTGAAATCCTTCACTGTAGAAAAGGAATCTATCAAACTTCTAACTTTAGAGTCCAACCAACAGAATC
TATTGTTAGATTTCCTAATATTACAAACTTGTGCCCTTTTGGTGAAGTTTTTAACGCCACCAGATTTGCATCTGTTTTATGTTGGAACAGGAAGAGAATC
AGCAACTGTGTTGCTGATTATTCTGTCCTATATAATTCCGCATCATTTTCCTTTAAGTGTTATGGAGTGTCTCCTACTAAATTAATGATTTCTGCTTTAC
TAATGTCTATGCAGATTCATTTGTAATTAGAGGTGATGAAGTCAGACAAATCGCTCCAGGGCAAACTGGAAAGATTGCTGATTATAATTATAAATTACCA
GATGATTTTACAGGCTGCGTTATAGCTTGGAATTCTAACAATCTTGATCAAAAAGGTTGGTGGTAATTATAATTACCTGTATAGATTGTTAGGAAGTCTA
ATCTCAAACCTTTGAGAGAGATATTTCAACTGAAATCTATCAGGCCGGTAGCACACCTTGTAATGGTGTTGACGGTTTTAATTGTTACTTTCTTCAACAA
TCATGGGTTCCAACCCACTAATGGTGTTGGTTACCAACCATACAGAGTAGTAGTACTTTCTTTGAACTTCTACATGCACCAGCAACTGTTTGTGGACCTA
AAAAGTCTACTAATTTGGTTAAAAACAAATGTGTCAATTCAACTTCAATGGTTTAACAGGCACAGGTGTTCTTACTGAGTTTACAAAAAGTTTCTGCCTT
TCCAACAATTTGGCAGAGACATTGCTGACACTACTGATGCTGTCCGTGATCCACAGACACTTGAGATTTGACATTACACCATGTTCTTTGGTGGTGTCAG
TGTTATAACACCAGGAACAAATACTTCTAACCAGGTTGCTGTTCTTTATCAGGATGTTAACTGCACAGAAGTCCCTGTTGCTATTCATGCAGATCAACTT
ACTCCTACTTGGCGTGTTTATTCTACAGGTTCTAATGTTTTCAAACACGTGCAGGCTGTTTAATAGGGGCTGAATATGTCAACAACTTCATATGAGTGTG
ACATACCCATTGGTGCAGGTATATGCGCTAGTTATCAGACTCAGACTAATTCCTTGGCGGGCACGTAGTGTAGCTAGTCAATCCATCATTGCCTACACTA
TGTCACTTGGTGCAGAAAATTCAGTTGCTTACTCTAATAACTCTATTGCCATACCCACAAATTTTTACTATTAGTGTTACAGAAATTCTACCAGTGTCTA
TGACCAAGACATCAGTAGATTGTACAATGTACATTTGTGGTGATTCAACTGAATGCAGCAATTTTGTTGCAATATGGCAGTTTTTGTACACAATTAAACC
GTGCTTTAACTGGAATAGCTGTTGAACAAGACAAAACACCCAAGAAGTTTTGCACAAGTCAAACAAATTTACAAACACCACCAATTAAAGATTTTGGTGG
TTTTAATTTTTCACAAATATTACCAGATCCATCAAAACCAAGCAAGAGGTCATTTATTGAAGATCTACTTTCAACAAAGTGACACTTGCAGATGCTGGCT
TCATCAAACAATATGGTGATTGCCTTGGTGATATTGCTGCTAGAGACCTCATTTGTGCACAAAAGTTTAACGGCCTTACTGTTTTGCCACCTTTGCTTCA
GATGAAATGATTGCTCAATACACTTTGCACTGTTAGCGGGTACAATCACTTTTGGTTGGACCTTTGGTGCAGGTGCTGCATTACAAATACCATTTGCTAT
GCAAATGGCTTATAGGTTTAATGGTATTGGAGTTACACAGAATGTTCTCTATGAGAACCAAAATTGATTGCCAACCAATTTAATAGTGCTATTGGCAAAA
TTCAAGACTTCACTTTCTTCCACAGCAAGTGCACTTGGAAAACTTCAAGATGTGGTCAACCAAAATGCACAAGCTTTAAACACGCTTGTTAAACAACTTA
GCTCCAATTTGGTGCAATTTTCAAGTGTTTTAAATGATATCCTTTCACGTCTTGACAAAGTTGAGGCTGAAGTGCAAATTGATAGGTTGATCACAGGCAG
ACTTCAAAGTTTGCAGACATATGTGACTCAACAATTAATTAGAGCTGCAGAAATCAGAGCTTCTGCTAATCTTGCTGCTACTAAAATGTCAGAGTGTGTA
CTTGGACAATCAAAAAGAGTTGATTTTTGTGGAAAGGGCTATCATTTATGTCCTCCTCAGTCAGCACCTCATGGTGTAGTCTTCTTGCATGTGACTTATG
TCCCTGCACAAGAAAAGAACTCACAACTGCTCCTGCCATTTGTCATGATGGAAAAGCACACTTTCCTCGTGAAGGTGTCTTTGTTTCAAATGGCACACAC
TGGTTTGTAACACAAAGGAATTTTTATGAACCACAAATCATTACTACAGACAACACATTTGTGTCTGGTAACTGTGATGTTGTAATAGGAATTGTCAACA
ACACAGTTTATGATCCTTTGCAACCTGAATTAGACTCATTCAAGGAGGAGTTAGATAAATATTTTAAGAATCATACATCACCAGATGTTGATTTAGGTGA
CATCTGGCATTAATGCTTCAGTTGTAAACATTCAAAAAGAATTGACCGCCTCAATGAGGTTGCCAAGAATTTAAATGAATCTCATCGATTCCAAGAACTT
GGAAAGTATGAGCAGTATATAAAATGGCCATGGTACATTTGGCTAGGTTTATAGCTGGCTTGATTGCCATAGTAATGGTGACAATTATGCTTTGCTGTAT
GACCAGTTGCTGTGGTTGTCAAGGGCTGTTGTTCTTGTGGATCCTGCTGCAAATTTGATGAAGACGACTTGAGCCAGTGCTCAAAGGAGTCAAATTACAT
TACACATAAACGAACTTATGGATTTGTTTATGAGAATCTCACAATGGAACTGTAACTTTGAAGCAAGGTGAAATCAAGGATGCTACTCCTTTCAGATTTT
GTTCGCGCTACTGCAACGATACCGATACAAGCCTCACTCCCTTCGGATGGCTTATTGTTGGCGTTGCACCTTGCTGTTTCAGAGCGCTTCCAAAATCATA
ACCCTCAAAAGAGATGGCACTAGCACTACCAAGGGTGTCACTTTGTTTGCAACTTGCTGTTGTTGTTTGTAACAGTTTACTTCACACCTTTTGCTCGTTG
CTGCTGGCCTTGAAGCCCCTTTTCTCTATCTTTATGCTTTAGTCTACTTCTTGCAGAGTATAAACTTTGTAAGAATAATAATGAGGCTCTGGCTTTGCTG
GAATGCCGTTCCAAAAACCTTACTTTATGATGCCAACTATTTTCTTTGCTGGCATACTAATTGTTACGACTATTGTATACCTTACAATAGTGTAACTTCT
TCTTCAATTGTCATTACTTCAGGTGATGGCACAACAAGTCCTATTTGAACATGACTACCAGATTGGTGGTTATACTGAAAAATGGGAATCTAGAGTAAAA
GACTGTGTTGTATTACACAGTTACTTACTCAGACTTTACCAGCTGTACTCAACTCAATTGAGTACAGACACTGGTGTTGAACATGTTACCTTCTTCATCT
ACAATAAAATTGTTGATGAGCCTGAAGAACATGTCCAAATTTTCACACAATCGACGGTTCATCCAGAGTTGTTAATCCAGTAATGGAACCAATTTATGAT
GAACCGACGACGACTACTAGCGTGCCTTTGTAAGCACAAGCTGATGAGTACGAACTTATGTACTCATTCGTTTAGAAGAGACAGGTACGTTAATAGTTAA
TAGCGTACTTTTTTTCTTGCTTTCGTGGTATTCTTGCTAGTTACACTAGCCATCCTACTGCAATCGATTGTGTGCGTACTGCTGCAATTGTTAACGTGAG
TCTTGTAAAACCTTCTTTTACGTTTACTCGTGTTAAAAATCTGAATTCTTCTAGAGTTCCTGATTTTCTGGTCTAAACGAACTAAATATATTATTAGTTT
TTCTGTTTGGAACTTTAATTTTAGCCATGGCAGATTCCAACGGTACTATTACCGTTGAAGAGCTTAAAAAGCTCTTGAACAATGGAACCTAGTAATAGGT
TTCCTATTCCTTACATGGATTTGTTTTTACAATTTGCCTATGCCAACAGGAATAGGTTTGTATATAATTAAGTTAATTTTCCTTTGGCTGTTATGGCCAG
TAACTTTTAGCTTGTTTGTGCTTGCTGCTGTTTACAGAATAAATTGGATCACCGGTGGAATTGCTATCGCAATGGCTTGTCTTGTAGGCTTGATGTGGCT
CAGCTACTTCATTGCTTTTTTCAGACTGTTTGCGCGTACGCGTTCCATGTGGTCATTCAATCCAGAAACTAACATTCAACGTGCCACTCCATGGCACTAT
TTTGACCAGACCGCTTCTAGAAAGTGAACTCGTAATCGGAGCTGTGATCCTTCGTGGACATCTTCGTATTGCTGGACACCATCTAGGACGCTGTGACATC
AAGGACCTGCCTAAAGAAATCACTGTTGCTACATCACGAACGTTCTTATTACAAATTGGGAGCTCGCAGCGTGTAGCAGGTGACTCAGGTTTTGCTGCAT
ACAGTCGCTACAGGATTGGCAACTATAAATTAAACACAGACCATTCCAGTAGCAGTGACAATATTGCTTTGCTTGTACAGTAAGTGACAACAGATGTTTC
ATCTCGTTGACTTCAGGTTACTATAGCAGAGATATTACTAATTATTATGAGGACTTTTAAAGTTCCATTTGGAATCTTGATTACATATAAACCTCATAAT
TAAAAATTTATCTAAGTACTAACTGAGAATAAATATTCTCAATTAGATGAAGAGCAACCAATGGAGATTGATTAAACGAACATGAAAATTATTCTTCTTG
GCACTGATAACACTCGCTACTTGTGAGCTTTATCACTACCAAGAGTGTGTTAGAGGTACAACAGTACTTTAAAAGAACCTTGCTCTTCTGGAACATACGA
GGGCAATCACCATTTCATCCTCTAGCTGATAACAAATTTGCACTGACTTGCTTTAGCACTCAATTTGCTTTGCTTGTCCTGACGGCGTAAAACACGTCTA
TCAGTTACGTGCCAGATCAGTTCACCTAAACTGTTCATCAGACAAGAGGAAGTTCAAGAACTTTACTTCTCCAATTTTTATTGTTGCGGCAATAGTGTTT
ATAACACTTTGCTCACACTCAAAAGAAAGACAGAATGATTGAACTTTCATTAATTGACTTCTATTTGTGCTTTTTAGCCTTTCTGCTATTCCTTGTTTTA
ATTATGCTTATTATCTGTTGGTTCACTTGAACTGCAAGATCATAATGAAACTTGTCACGCCTAAACGAACATGAAATTTCTTGTTTTCTTAGGAATACAC
ACAACTGTAGCTGCATTTCACCAAGAATGTAGTTTACAGTCATGTACTCAACATCAACCATATGTAGTTGATGACCCGTGTCCTATCACTTCTATTCTAA
ATGGTATTAGAGTAGGAGCTAGAAAATCAGCACCTTTAATTGAATTGTGCGTGGATGAGGCTGGTTCTAAATCACCCATTCAGTACATCGATATCGGTAA
TTATACAGTTTCCTGTTTACCTTTTACAATTAATTGCCAGGAACCTAAATTGGGTAGTCTTGTAGTGCGTTGTTCGTTCTATGAAGACTTTTTAGAGTAT
CATGACGTTCGTGTTGTTTTAGATTTCATCTAAACGAACAAACTAAAATGTCTGATAATGGACCCCAAATCAGCGAAATGCACCCCGCATTACGTTTGGT
GGACCTCAGATTCAACTGGCAGTAACCAGAATGGAGAACGCAGTGGGCGCGATCAAAACAACGTCGGCCCAAGGTTTACCCAATAATACTGCGTCTTGGT
TCACCGCTCCACTCAACATGGCAAGGAAGACCTTAAATTCCCCGAGGACAAGGCGTTCCAATTAACACCAATAGCAGTCCAGATGACCAAATTGGCTACT
ACCGAAGAGCTACCAGACGAATTCGTGGTGGTGACGGTAAAATGAAAGATCTCAGTCCAAGATGGTATTTCTACTACCTAGGAACTGGGCCAGAAGCTGG
ACTTCCCTATGGTGCTAACAAAAGACGGCATCATATGGGTTGCAACTGAGGGAGCCTTGAATACACCAAAAGATCACTGGCACCCGCAATCCTGCTAACA
ATGCTGCAATCGTGCTACAACTTCCAAGGAACAACATTGCCAAAAGGCTTTTACGCAGAAGGGCAGAGGCGGCAGTCAAGCCTCCTCTCGTTCCTCATCA
CGTAGTCGCAACAGTTTAAGAAATTCAACTCCAGGCAGCAGTAGGGGAACTTTCCTGCTAGAATGGCTGGCAATGGCGGTGATGCTGCTTCTTGCTTTGC
TGCTGCTTGACAGATTGAACCAGCTTGAGAGCAAAATGTCTGGTAAAGGCCAACAACAACAAGGCCAAACTGTCAAGAAGAATTGCTGCTGAGGCTTCTA
AGAAGCCCGGCAAAACGTACTGCCACTAAAGCATACAATGTAACACAAGCTTTCGGCAGACGTGGTCCAGAACAAACCCAAGGAAATTTTGGGGACCAGG
AACTAATCAGACAAGGAACTGATTACAAACATTGGCCGCAAATTGCACAATTTGCCCCAGCGCTTCAGCGTTTTCGGAATGTCGCGCTGGCATGGAAGTC
ACACCTTCGGGAACGTGGTTGACCTACACAGGTGCCATCAAATTGGATGACAAAGATCCAAATTTTCAAAGATCAAGTCATTCTGCTGAATAAGCATTGA
CGCATACAAAACATTCCCACCAACAGAGCCTAAAAAGGACAAAAAGAAGAAGGCTGATGAAACTCAAGCCTTACCGCAGAGACAGAAGAAACAGCAAACT
GTGACTCTTTTCCTGCTGCAGATTTGGATGATTTCCAAACAAATTGCAACAATCCATGAGCAGTGCTGACTCAACTCAGGCCTAAACTCATGCAGACCAT
CAAGGCAGATGGGCTATATAAACGTTTTCGCTTTTCCGTTTACGATATAGTCTACTCTTGTGCAGAATGAATTCTCGTAACATAGCACAAGTAGATGTAG
TTAACTTAATCTATAGCAATCTTTAATCAGTGTGTAACATTAGGGGAGGACTTGAAAGAGCCACCACTTCACCGAGGCCACGCGGAGTACGATCGAGTGT
ACAGTGAACAATGCTAGGGAGAGCTGCCTATATGGAAGAGCCCTAATGTGTAAAATTAATTTTAGTAGTGCTATCCCCATGTGATTTTAATAGCTTCTTA
GGAGAATGACAG
>2a81886b-7cf5-4eb3-84f0-1b24402bc013|6
AAATCAGCGAATGCACCCGCATTACGTTTGGTGGACCTCAGATTCAACTGGCAGTAACCAGAATGGAGAACGCAGTGGGGCGCGATCAAAACAACGTCGG
CCCAAGGTTTACCCAATAATACTGCGTCTTGGTTCACCGCTCTCACTCTAAGAAATTCAATCACAGGCAGCAGTAGGGAACTTCTCCTGCTAGAATGGCT
GGCAATGGCGGTGATGCTGCTCTTGCTTTGCTGCTGCTTGACAGATTGAACCAGCTTGAGAGCAAAATGTCTGGTAAAGGCCAACAACAACAAGGCCAAA
CTGTCACTAAGAAATTGCTGCTGAGGCTTCTAAGAAGCCTCGGCAAAACGTACTGCCACTAAAGCAATGTAACAAGCTTCTGCAGACGTGGTCCAGAACA
AACCCAAGGAAATTTTGGGGACCAGGAACTAATCAGACAAGGAACTGATTACAAACATTGGCCGCAAATTGCACAATTTGCCCCAGCGCTTCAGCGCTCT
TCGGAATGTCGCGCATTGGCATGGAAGTCACACCCGGGAACGTGGTTGACCTACACAGGTGCCATCAAATTGGATGACAAAGATCCAAATTTAAAGATCA
AGTACTTTGCTGAATAAGCATATTGACGCATACAAAACATTCCCACCAACAGAGCCTAAAAAAGGACAAAAAGAAGAAGGCTGATGAAACTCAAGCCTTA
CCGCAGAGACAGAAGAAACAGCAAACTGTGACTCTTTTCCTGCTGCAGATTTGGATGATTTTCCAAACAATTGCAACAATCCATGAGCAGTGCTGACTCA
ACTCAGGCCTAAACTCATGCAGACATCAAGGCAGATGGGCTATATAAACGTTTCGCTTTTCCGTTTACGATATATAGTCTACTTTGTGCAGAATGAATTC
TCGTAACTACATAGCACAAGTAGATGTAGTTAACTTTAATCTAATCAGCAATCTTTAATCAGTGTGTAACATTAGGAGGACTTGAAAGAGCCACCACATC
TTCTTCGTAGGCCACGCGGAGTACGATCGAGTGTACAGTGAACAATGCTAGGGAGAGCTGCCTATATGGAAGAGCCCTAATGTGTAAAATTAATTTTTAG
TAGTGCTATCCCATGTGATTTTAATAGCTTCTTAGGAGAATGACAAAAATCCTACCCCCATCTACATCCCACCAACCATCTTTATCCATACACCTTTTCA
TAACCTGCCCCACATCCTACC
>61335d0b-db4b-46e2-bb76-e70e4b4a0c07|5
ATACCTTCCCAGGTAACAAACCAACCATTCGATCTTCTTGTAGATTTGTTCTCTAAACGAACGCTTTCTTATTACAAATTGGGAGCTTCGCAGCGTGTAG
CAGGTGACTCAGGTTTGCTGCATACAGTCGCTACAGGATTGGCAACTATAAATTAAACACAGACCATTCCAGTAGCAGTGACAATATTGCTTTGCTTGTA
CAGTAAGTGACACAGATGTTTCATGTTTGACTTTCAGGTTACTATAGCAGAGATATTACTAATTATTATGAGGACTTTCAAAGTTTCCATTTGGAATCTT
GATTACATCATAAACCTCATAATTAAAAATTTATTAAGTCACTAACTGAGAATAATATTCTCAATTAGATGAAGAGCAACCAATGGAGATTGATTAAACG
AACATGAAAATTATTCTTTCTTGGCACTGATACACTCGCTACTTGTGAGCTTTATCACTACCAAGAGTGTGTTAGAGGTACAACAGTACTTTTAAAAGAA
CCTTGCTTTCTGGAACGACGTTCGTGTTGTTTTAGATTTCATCTAAACGAACAAACTAAAAATGTCTGATAATGGACCCCAAAATCAGCGAAATGCACCC
CGCATTACGTTTGGTGGACCTCAGATTCAACTGGCAGTAACCAGAATAGAGAACGCAGTGGGCGCGATCAAACAACGTCGGCCCCAAGGTTTACCCAATA
ATACTGCGTCTTGGTTCACCGCTCTTCAACATGGCAAGGAAGACCTTAAATTCCCTCGAGGACAAGGCGTTCCAATTAACACCAATAGCAGTCCAGATGA
CCAAATTGGCTACTTTCGAAGAGCTACCAGACGAATTCGTGGTGGTGACGGTAAAATGAAAGAGATTCAGTCCAAGATGGTATTTCTACTACCTAGGAAC
TGGGCCAGAAGCTGGACTTCCCTATGGTGCTAACAAAAGACGGCATCATATGGGTTGCACTGAGGAGCCCTTGAATACACCAAAAGATCACATTGGCACC
CGCAATCCTGCTAACAATGCTGCAATCGTGCTACAACTTCCAAGGAACAACATTGCCAAAAGGCTTTACGCAGAAGGGAGCAGAGGCGGCAGTCAAGCCT
CTCGTTCCTCATCACGTAGTCGCAACAGTTTAAGAAATTCAACTCCAGGCAGCAGTAGGGAACTTCTCCTGCTAGAATGGCTGGCAATGGCGGTGATGCT
GCTTTGCTTTGCTGCTGCTTGACAGATTGAACCAGCTTGAGAGCAAAATGTCTGGTAAAGGCCAACAACAACAAGGCCAAACTGTCACTAAGAATTTGCT
GCTGAGGCTTAAGAAGCCTCGGCAAAACGTACTGCCACTAAAGCATACAATGTAACACAAGCTTTTGCAGACGTGGTCCAGAACAAACCCAAGGAAATTT
TGGGGACCAGGAACTAATCAGACAAGGAACTGATTACAAACATTGGCCGCAAATTGCACAATTTGCCCCCAGCGCTTCAGCGTTTTCGGAATGTCGCGCA
TTGGCATGGAAGTCACACCTCGGGAACGTGGTTGACCTACACAGGTGCCATCAAATTGGATGACAAAGATCCAAATAAAGATCAAGTTATGTTGAATAAG
CATATTGACGCATACAAACATTCCCACCAACAGAGCCTAAAAAGGACAAAAAAAGAAGAAGGCTGATGAAACTCAAGCCACCGCAGAGACAGAAGAAACA
GCAAACTGTGACTTTTTTCCTGCTGCAGATTTGGATGATTTCCAAACAATTGCAACAATCCATGAGCAGTGCTGACTCAACTCAGGCCTAAACTCATGCA
GACCAAGGCAGATGGGCTATATAAACGTTTCGCTTTCCGTTTACGATATAGTCTACTCTTGTGCAGAATGAAATCTCGTAACTACATAGCACAAGTAGAT
GTAGTTAACTTTAATCTCACATAGCAATCTTTAATCAGTGTGTAACATTAGGGGAGGACTTGAAAGAGCCACCACATTTCACCGAGGCCACGCGGAGTAC
GATCGGTGTACAGTGAACAATGCTAGGGAGAGCTGCCTATATGGAAGAGCCCTAATGTGTAAAATTAATTTTAGTAGTGCTATCCCCATGTGATTTTAAT
AGCTCTTAGGAGAATGACAGC
>78e44fb5-e282-4901-8f0f-9ea5a742fba4|10
CTTCCCAGGTAACAAACCAACCAACTTCGATCTCTTGTAGATCTGTTCTCTAAACGAACTTTAAAATCTGTGTGGCTGTCACTCGGCTGCATGCTTAGTG
CACTCACGCAGTATAATTAATAACTAATTACTGTCGTTGACAGGACACGAGTAACTCGTCTATCTTCTGCAGGCTGCTTACGGTTTCGTCCGTTTGCAGC
CGATCATCAGCACATCTAGGTTTCGTCCGGGTGTGACCGAAAGGTAAGATGGAGAGCCTTGTCCCTGGTCTAAACGAACAAACTAAAATGTCTGATAATG
GACCCAAAATCAGCGAAATGCACCCGCATTACGTTTGGTGGACCCTCAGATTCAACTGGCAGTAACCAGAATAGAGAACGCAGTGGGCGCGATCAAAACA
ACGTCGGCCCCAAGGTTTACCCAATAATACTGCGTCTTGGTTCACCGCTCTCACTCAACATGGCAAGGAAGACCTTAAATTCCCTCGAGGACAAGGCGTT
CCAATTAACACCAATAGCAGTCCAGATGACCAAATTGGCTACTACCGAAGAGCTACCAGACGAATTCGTGGTGGTGACGGTAAAATGAAAGATCTCAGTC
CAAGATGGTATTTCTACTACCAAGGAACTGGGCCAGAAGCTGGACTTCCCTATGGTGCTAACAAAGACGGCATCATATGGGTTGCAACTGAGGGAGCCTT
GAATACACCAAAAGATTTGGCACCCGCAATCCTGCTAACAATGCTGCAATCGTGCTACAACTTCCTCAAGGAACAACATTGCCAAAAGGCTTACGCAGAA
GGGAGCAGAGGCGGCAGTCAAGCCTCTTCTCGTTCCTCATCACGTAGTCGCAACAGTTTAAGAAATTCAACTCCAGGCAGCAGTAGGGGAACTTCTCCTG
CTAGAATGGCTGGCAATGGCGGTGATGCTGCTCTTGCTTTGCTGCTGCTTGACAGATTGAACCAGCTTGAGAGCAAAATGTCTGGTAAAGGCCAACAACA
ACAAGGCCAAACTGTCACTAAGAAATTGCTGCTGAGGCTTCTAAGAAGCCTCGGCAAAACGTACTGCCACTAAAGCATACAATGTAACACAAGCTTCGGC
AGACGTGGTCCAGAACAAACCCAAGGAAATTTTGGGGACCAGGAACTAATCAGACAAGGAACTGATTACAAACATTGGCCGCAAATTGCACAATTTGCCC
CAGCGCTTCAGCGTTTTCGGAATGTCGCGCATTGGCATGGAAGTCACACCTTCGGGAACGTGGTTGACCTACACAGGTGCCATCAAATTGGATGACAAAG
ATCCAAATTCAAAGATCAAGTCATTTGCTGAATAAGCATATTGACGCATACAAAACATTCCCACCAACAGAGCCTAAAAAGGACAAAAGAAGAAGGCTGA
TGAAACTCAAGCCTCAAGAGACAGAAGAAACAGCAAACTGTGACTCTTTTCCTGCTGCAGATTTGGATGATTTTCCAAACAATTGCAACAATCCATGAGC
AGTGCTGACTCAACTCAGGCCTAAACTCATGCAGACACAACAAGGCAGATGGGCTATATAAACGTTTCGCTTTTCCGTTTACGATATAGTCTACTCTTGT
GCAGAATGAATTCTCGTAACTACATAGCACAAGTAGATGTAGTTAACTTTAATCATAGCAATAATTTTAATCAGTGTGTAACATTAGGGAGGACTTGAAA
GAGCCACCACATTTCACCGAGGCCACGCGGAGTACGATCGAGTGTACAGTGAACAATGCTAGGGAGAGCTGCCTATATGGAAGAGCCCTAATGTGTAAAA
TTAATTTTAGTAGTGCTATCCCATGTGATTTTAATAGCTTTCTAGGAGAATGACAAAAAA
>c9363a0d-a8e1-483b-bb86-8cb0816a35eb|5
ATACCTTCCCAGGTAACAAACATAACCAACTTCGATCTTGTAGATCTGTTCTCTCTAAACGAACTTTAAAATCTGTGTGGCTGCACTCGGCTGCATGCTT
AGTGCACTCACGCAGTATAATTAATAACTAAAACTGTCGTTGACAGGACACGAGTAACTCGTCTATTTGCAGGCTGCTTACGGTTCGTCCGTGTTGCAGC
CGATCATCAGCACATCTAGGTTTCGTCCGGGTGTGACCGAAAGGTAAGATGGAGAGCCTTGTCCCTGGTTTCAACGAGAAAACACACGTCCAACTTCAGT
TTGCCTGTTACAGGTTTCGCGACGTGCTCGTACGTGGCTTTGGAGACTCGTGGAGGAGGTCTTATCAGAGGCACGTCAACATCTTAAAAGATGGCACTTG
TGGCTTAGTAGAAGTTGAAAAAGGCGTTTTGCCTCAACTTGAACAGCCCCTATGTGTTTCATCAAACGTTCGGATGCTCGAACTGCACCTCTGGTCATGT
TATGGTTGAGCTGGTAGCAGAACTCGAAGGCATTCAGTACGGTCGTAGTGGTGAGACACTTTGGTGTCCTTGTCCCTCATGTGGGCGAAATACCAGTGGC
TTTACCGCAAGGTTCTTCTTCGTAAGAATGGTAATAAAGGAGCTGGTGGCCATGGTTACGGCGCCGATCTAAAGTCATTTGACTTAGGCGACGAGCTTGG
CACTGATCCTTATGAAGATTTCAAGAAACTGGAACACTAAACATAGCAGTGGTGTTACCCGTGAACTCATGCGTGAGCTTAACGGAGGGGCATACACTCG
CTATGTCGATAACAACTTCTGTGGCCCTGATGGATACCCTACTGAGTGCATTAAAGACCTTCTAGCACGTGCTGGTAAAGCTTCATGCACTTTGTCCGAA
CAACTGGACTTTATTGACACTAAGAGGTGTATACTGCTGCCGTGAACATGAGCATGAAATTGCTTGGTACACGGAACGTTCTGAAAAGAGCTATGAATTG
CAGACACCTTTTGAAATTAAATTGGCAAAGAAATTTGACACCTTCAATGGGGAATGTCCAAATTTGTATTTCCCTTAAATTCCATAATCAAGACTATTCA
ACCAAGGGTTGAAAAGAAAAAGCTTGATGGCTTTATGGGTAGAATTCGATCTGTCTATCCAGTTGCGTCACCAAATGAATGCAACCAAATGTGCCTTTCA
ACTCTCATGAAGTGTGATCATTGTGGTGAAACTTCATGGCAGACGGGCGATTTTGTTAAAGCCACTTGCGAATTTGTGGCACTGAGAATTTGACTAAAAG
AAGGTGCCACTACTTGTGGTTACCCCCAAATGCTGTTGTTAAAATTTATTGTCCAGCATGTCACAATTCAGAAGAGGACCTGAGCATAGTCTTGCCGAAT
ACCATAATGAATTTGGCTTGAAAACCATTTCGCAAAGGGTGGTCGCACTATTGCCTTTGGAGGCTGTGTGTTCTTATGTTGGTTGCCATAACAAGTGTGC
CTATTGGGTTCCACGTGCTAGCGCTAACAGGTTGTAACCATACAGGTGTTGTTGGAGAAGGTTCCGAAGGTCTTAATGACAACCTTCTTGAAATACTCCA
AAAAGAAGGAAGTCAACATCAATATTGTTGGTGACTTTAAACTTAATGAAGAGATCGCCATTATTTTGGCATCTTCTTGCTTCCACAAGTGCTTTGTAGA
AAACTGTGAAAGGTTTGGATTATAAAGCATTCAAACAAATTGTTGAATCCTGTGGTAATTTTAAAGTTACAAAAGGAAAAGCTAAAAAAGGTGCCTGGAA
TATTGGTGAACAGAAATCAATTGAGTCCTCTTTATGCATTTGCATCAGAGGCTGCTCGTGTTGTACGATCAATTTTCTCCCGCACTCTTGAAACTGCTCA
AAATCTGTGCGTGTTTTACAGAAGGCCGCTATAACAATACTAGATGGAATTTCACGAAAACTCAAGCCACTTCGCAGAGACAGAAGAAACAGCAAACTGT
GACTTTTTTCCTGCTGCAGATTTGGATGATTTCCAAACAATTGCAACATCCATGAGCAGTGCTGACTCAACTCAGGCCTAAACTCATGCAGACCAAGGCA
GATGGGCTATATAAACGTTTTCGCTTTTCCGTTTACGATAGTCTACTCTTGTGCAGAATGAATTCTCGTAAACATAGCACAAGTAGATGTAGTTAACTTT
AATCTCACATAGCAATCTTTTAATCAGTGTGTAAACATTAGGGAGGACTTGAAAGAGCCACCACATTTCACCGAGGCCACGCGGAGTACGATCGAGTGTA
CAGTGAACAATGCTAGGGAGAGCTGCCTATATGGAAGAGCCCTAATGTGTAAAATTAATTTTAGTAGTGCTATCCCCATGTGATTTTAATAGCTCTCTAG
GAGAATGACAAAATCCCCACCCCCATACATAATCCCCACCATTTCATCCATACACAACCTGCCACACCTAA
>a8e6e16a-2dc1-4483-b441-f462dcb205b1|12
ATACCTTCCCAGGTAACAAACCAACCAACTTTCGATTTCTTGTAGATCTGTTCTCTAAACGAACTTTAAAATCTGTGTGGCTGTCACTCGGCTGCATGCT
TAGTGCACTCACGCAGTATAATTAATAACTAATTACTGTCGTTGACAGGACACGAGTAACTCGTCTATCTGCAGGCTGCTTACGGTTTCGTCCGTGTTGC
AGCCGATCATCAGCACATCTAGGTTTCGTCCGGGTGTGACCGAAAGGTAAGATGGAGAGCCTTGTCCCTGGTTTCAACGAGAAAACACACGTCCCATTCA
GTTTGCCTGTTTTACAGGTTCGCGACGTGCTCGTACGTGGCTTGGAGACTCCGTGGAGGAGGTCTTATCAGAGGCACGTCAACATCTTAAAGATGGCACT
TGTGGCTTAGTAGAAGTTGAAAAAGGCGTTCTGCCTCAACTTGAACAGCCCTATGTGTTCATCAAACGTTCGGATGCTCGAACTGCACCTCATGGTCATG
TTATGGTTGAGCTGGTAGCAGAACTCGAAGGCATTCAGTACGGTCGTAGTGGTGAGACACTTGGTGTCCTGTCCCTCATGTGGGCGAAATACCAGTGGCT
TACCGCAAGGTTCTTCGTAAGAACGGTAATAAAGGAGCTGGTGGCCATAGTTACGGCGCCGATCTAAAGTCATTTGACTTAGGCGACGAGCTTGGCACTG
ATCCTTATGAAGATTTCAAGAAACTGGAACACTAAACATAGCAGTGGTGTTACCCGTGAACTCATGCGTGAGCTTAACGGAGGGGCATACACTCGCTATG
TCGATAACAACTTGTGGCCCTGATGGCTACCCTCTTGAGTGCATTAAAGACCTTCTAGCACGTGCTGGTAAAGCTTCATGCACTTTGTCCGAACAACTGG
ACTTTATTGACACTAAGAGGTGTATACTGCTGCCGTGAACATGAGCATGAAATTGCTTGGTACACGGAACGTTCTGAAAAGAGCTATGAATTGCAGACAC
CTTTGAAATTAAATTGGCAAAGAAATTTGACACCTTCAATGGGGAATGTCCAAATTTGTATTTCCCTTAAATTCCATAATCAAGACTATTCAACCAAGGG
TTGAAAAGAAAAAGCTTGATGGCTTTATGGGTAGAATTCGATCTGTCTATCCAGTTGCGTCACCAAATGAATGCAACCAAATGTGCTCAACTCTCATGAA
GTGTGATCATTGTGGTGAAACTTCATGGCAGACGGGCGATTTTGTTAAAGCCACTTGCGAATTTTGTGGCACTGAGAATTTGAAAAATAAAGATCAAGTC
ATTTGCTGAATAAGCATTGACGCATACAAAACATTCCCACCAACAGAGCCTAAAAAGGACAAAAAGAAGAAGGCTGATGAAACTCAAGCCTTACCAAGAG
ACAGAAGAAACAGCAAACTGTGACTTTTCCTGCTGCAGATTTGGATGATTTCTCCAAACAATTGCAACAATCCATGAGCAGTGCTGACTCAACTCAGGCC
TAAACTCATGCAGACACACAAGGCAGATGGGCTATAAACGTTTCGCTTTCCGTTTACGATATATAGTCTACTCTTGTGCAGAATGAATTCTCGTAACTAC
ATAGCACAAGTAGATGTAGTTAACTTTAATCTCTTTAGCAATTTTAATCAGTGTGTAACATTAGGGAGGACTTGAAAGAGCCACCACATTTCACCGAGGC
CACGCGGAGTACGATCGAGTGTACAGTGAACAATGCTAGGGAGAGCTGCCTATATGGAAGAGCCCTAATGTGTAAAATTAATTTAGTAGTGCTATCCCAT
GTGATTTTAATAGCTTTCTAGGAGAATGACAAAAAA
>0be82946-0a29-494d-bc71-40156b780467|15
ATACCTTCCCAGGTAACAAACCAACCAACTTTCGATCTGTAGATCTGTTCTCTAAACGAACTTATGGATTTGTTTATGAGAATCACAATTGGAACTGTAA
CTTTGAAGCAAGGTGAAATCAAGGATGCTACTCCTTCAGATTTTGTTCGCGCTACTGCAACGATACCGATACAAGCCTCACTCCCTTTCGGATGGCTTAT
TGTTGGCGTTGCACTTCTTGCTGTTTCAGAGCGCTTCCAAAATCATAACCCTCAAAAAGAGATGGCAACTAGCACTCCAAGGGTGTTTTTTTGTTTGCAA
CTTGCTGTTGTTGTTTGTAACAGTTACTTACACCTTTTGCTCGTTGCTGCTGGCCTTGAAGCCCCTTTTTCTCTATCTTTATGCTTTAGTACTTCTTGCA
GAGTATAAACTTTTGTAAGAATAATAATGAGGCTTTGGCTTTGCTGGAAATGCCGTTCCAAAAACCCATTACTTTATGATGCCAACTATTTTCTTGCTGG
CATACTAATTGTTACGACTATTGTATACCTTACAATAGTGTAACTTCTTCAATTGTCATTACTTCAGGTGATGGCACAACAAGTCCTATTCTTGAACATG
ACTACCAGATTGGTGGTTATACTGAAAATGGGAATCTGGAGTAAAAGACTGTGTTGTATTACACAGTTACTTCACTTTCAGACTATTACCAGCTGTACTC
AACTCAATTGAGTACAGACTGGTGTTGAACATGTTACCTTCATCTACAATAAAATTGTTGATGAGCCTGAAGAACATGTCCAAATTTTATAAATCGACGG
TTCATCCAGAGTTGTTAATCCAGTAATGGAACCAATTTATGATGAACCGACGACGACTACTAGCGTGCCTTTTGTAAGCACAAGCTGATGAGTACGAACT
TATGTACTCATTCGTTTTAGAAGAGACAGGTACGTTAATAGTTAATAGCGTACTTCTTTTTCTTGCTTTTGTGGTATTCTTGCTAGTTACACTAGCCATC
CTTACTGCGCTTCGATTGTGTGCGTACTGCTGCAATATTGTTAACGTGAGTCTTGTAAAACCTTCTTTTACGTTTACTCTCGTGTTAAAAATCTGAATTC
TTCTAGAGTTCCTGATTTCTGGTCTAAACGAACTAAATATTATATTAGTTTCTGTTTGGAACTTTAATTTTAGCCATGGCAGATTCCAACGGTACTATTA
CCGTTGAAGAGCTTAAAAAGCTCTTGAACAATGGAACCTAGTAATAGGTTTCCTATTCCTTACATGGATTTGTCTTTTACAATTTGCCTATGCCACAGGA
ATAGGTTTTTGTATATAATTAAGTTAATTTCCTCTGGCTGTTATGGCCAGTAACTTTAGCTTGTTTGTGCTTGCTGCTGTTTACAGAATAAATTGGATCA
CCGGTGGAATTGCTATCGCAATGGCTTGTCTTGTAGGCTTGATGTGGCTCAGCTACTTCATTGCTTTTTCAGACTGTTTGCGCGTACGCGTTCCATGTGG
TCATTCAATCCAGAAACTAACATTCTCAACGTGCCACTCCATGGCACTATTTTGACCAGACCGCTTCTAGAAAGTGAACTCGTAATCGGAGCTGTGATCC
TCGTGGACATCTTCGTATTGCTGGACACCATCTAGGACGCTGTGACATCAAGGACCTGCCTAAAGAAATCACTGTTGCTACATCACGAACGCTTCTTATT
ACAAATTGGGAGCTCGCAGCGTGTAGCAGGTGACTCAGGTTTTGCTGCATACAGTCGCTACAGGATTGGCAACTATAAATTAAACACAGACCATTCCAGT
AGCAGTGACAATATTGCTTTGCTTGTACAGTAAGTGACAACAGATGTTTCATCTCGTTGACTTTCAGGTTACTATAGCAGAGATTATTAATTATTATGAG
GACTTTTTAAAGTTTCCATTTGGAATCTTGATTACATCATAAACCTCATAATTAAAAATTTATCTAAGTCACTAACTGAGAATAAATATTCTCAATTAGA
TGAAGAGCAACCAATGGAGATTGATTAAACGAACATGAAAATTATTCTTTTCTTGGCACTGATAACACTCGCTACTTGTGAGCTTTATCACTACCAAGAG
TGTGTTAGAGGTACAACAGTACTTTAAAAGAACCTTGCTCTGGAACATACGAGGGCAATTCACCATTTCATCCTCTAGCTGATAACAAATTTGCACTGAC
TTGCTTTAGCACTCAATTTGCTTTTGCTTGTCCTGACGGCGTAAACACGTCTATCAGTTACGTGCCAGATCAGTTTCACCTAAACTGTTCATCAGACAAG
AGGAAGTTCAAGAACTTTACTCTCCAATTTTTATTGTTGCGGCAATAGTGTTTATAACACTTTGCTCACACTCAAAAGAAAGACAGAATGATTGAACTTT
CATTAATTGACTTCTATTTGTGCTTTTTAGCCTTCTGCTATTCCTTGTTTTAATTATGCTTATTATCTTTGGTTCACTTGAACTGCAAGATCATAATGGT
GTCCTATCACTTCTATTCTAAATGGTATATTAGAGTAGGAGCTAGAAAATCAGCACCTTTAATTGAATTGTGCGTGGATGAGGCTGGTTCTAAATCACCC
ATTCAGTACATCGATATCGGTAATTATACAGTTTCCTGTTTACCTTTTACAATTAATTGCCAGGAACCTAAATTGGGTAGTCTTGTAGTGCGTTGTTCGT
TCTATGAAGACTTTTTAGAGTATCATGACGTTCGTGTTGTTTTAGATTTCATCTAAACGAACAAACTAAAATGTCTGATAATGGACCCCAAAATCAGCGA
AATGCACCCCGCATTACGTTTGGTGGACCTCAGATTCAACTGGCAGTAACCAGAATGGAGAACGCAGTGGGGCGCGATCAAAACAACGTCGGCCCCAAGG
TTTACCCAATAATACTGCGTCTTGGTTCACCGCACTTTCAACATGGCAAGGAAGACCTTAAATTCCCTCGAGGACAAGGCGTTCCAATTAACACCAATAG
CAGTCCAGATGACCAAATTGGCTACCGAAGAGCTACCAGACGAATTCGTGGTGGTGACGGTAAAATGAAAGATCTCAGTCCAAGATGGTATTTTACTACC
TAGGAACTGGGCCAGAAGCTGGACTTCCCTATGGTGCTAACAAAGACGGCATCATATGGGTTGCAACTGAGGGAGCCTTGAAATACACCAAAAGATCACA
TTGGCACCCGCAATCCTGCTAACAATGCTGCAATCGTGCTACAACTTCCAAGGAACAACTATTGCCAAAAGGCTTCTACGCAGAAGGGAGCAGAGGCGGC
AGTCAAGCCTCTCGTTCCTCATCACGTAGTCGCAACAGTTTAAGAAATTCAACTCCAGGCAGCAGTAGGGAACTCTCCTGCTAGAATGGCTGGCAATGGC
GGTGATGCTGCTCTTGCTTTGCTGCTGCTTGACAGATTGAACCAGCTTGAGAGCAAAATGTCTGGTAAAGGCCAACAACAACAAGGCCAAACTGTCACTA
AGAAATTGCTGCTGAGGCTTCTAAGAAGCCTCGGCAAAACGTACTGCCACTAAAGCATACAATGTAACACAAGCTTCGGCAGACGTGGTCCAGAACAAAC
CCAAGGAAATTTTGGGGACCAGGAACTAATCAGACAAGGAACTGATTACAAACATTGGCCGCAAATTGCACAATTTGCCCCAGCGTTCAGCGTTTTCGGA
ATGTCGCGCATTGGCATGGAAGTCACACCTTCGGGAACGTGGTTGACCTACACAGGTGCCATCAAATTGGATGACAAAGATCCAAATTTCAAAGATCAAG
TCATTTGCTGAATAAGCATTGACGCATACAAAAATTCCCACCAACAGAGCCTAAAAAGGACAAAAGAAGAAGGCTGATGAAACTCAAGCCTTACCGCAGA
GACAGAAGAAACAGCAAACTGTGACTCTTTTCCTGCTGCAGATTTGGATGATTTCCAAACAATTGCAACAATCCATGAGCAGTGCTGACTCAACTCAGGC
CTAAACTCATGCAGACCACAAGGCAGATGGGCTATATAAACGTTTCGCTTTCCGTTTACGATATATAGTCTACTCTTGTGCAGAATGAATTCTCGTAACT
ACATAGCACAAGTAGATGTAGTTAACTTTAATCACATAGCAATTTTAATCAGTGTGTAACATTAGGGAGGACTTGAAAGAGCCACCACATTTCACCGAGG
CCACGCGGAGTACGATCGAGTGTACAGTGAACAATGCTAGGGAGAGCTGCCTATATGGAAGAGCCCTAATGTGTAAAATTAATTTTAGTAGTGCTATCCC
CATGTGATTTTAATAGCTTCTTAGGAGAATGACAAAAAA
>7b89eb6b-630f-470f-b8e5-997cb97a9e9c|5
ATACCTTCCCAGGTAACAAACCAACCAATTTTCGATCTTGTAGATCTGTTTCTAAACGAACATGAAAATTATTCTCTTTGGCACTGATAACACTCGCTAC
TTGTGAGCTTTTATCACTACCAAGAGTGTGTTAGAGGTACAACAGTACTTTTTTTAAAAGAACCTTGCTTTCTTGGAACAACCAAGGGCAATTCACCATT
TCATCCTCTAGCTGATAACAAATTTGCACTGACTTGCTTTAGCACTCAATTTGCTTTTGCTTGTCCTGACGGCGTAAACACGTCTATCAGTTACGTGCCA
GATCAGTTTCACCTAAACTGTTTCATCAGACAAGAGGAAGTTCAAGAACTTTACTCCAATTTTTATTGTTGCGGCAATAGTGTTTATAACACTTTGTCAC
ACTCAAAAGAAAGACAGAATGATTGAACTTTCATTAATTGACTTTCTATTTGTGCTTTTTAGCCTTTCTGCTATTCCTTGTTTTAATTATGCTTATTATC
TGTTGGTTCACTTGAACTGCAAGATCATAATGAAACTTGTCACGCCTAAACGAACATGAAATTCTTGTTTTCTTAGGAATCATCTTACAACTGTAGCTGC
ATTTCACCAAGAATGTAGTTTCAAGATATGTACTCAACATCAACCATATGTAGTTGATGACCCGTGTCCTATTCACTTCTATTCTAAATGGTATATTAGA
GTAGGAGCTAGAAAATCAGCACCTTTAATTGAATTGTGCGTGGATGAGGCTGGTTCTAAATCACCCATTCAGTACATCGATATCGGTAATTATACAGTTT
CCTGTTTACCTTTTACAATTAATTGCCAGGAACCTAATTTGGGTAGTCTTGTAGTGCGTTGTTCGTCTATGAAGACTTTTTAGAGTATCATGACGTTCGT
GTTGTTTTAGATTCATCTAAACGAACAAACTAAAATGTCTGATAATGGACCCCAAAATCAGCGAATGCACCCCATTTACGTTTGGTGGACCCTCAGATTC
AACTGGCAGTAACCAGAATAGAGAACGCAGTGGGGCGCGATCAAAACAACGTCGGCCCCAAGGTTTACCCAATAATACTGCGTCTTGGTTCACCGCTCAC
TCAACATGGCAAGGAAGACCTTAAATTCCCTCGAGGACAAGGCGTTCCAATTAACACCAATAGCAGTCCAGATGACCAAATTGGCTACTACCGAAGAGCT
ACCAGACGAATTCGTGGTGGTGACGGTAAAATGAAAGATTCAGTCCAAGATGGTATTTCTACTACCTAGGAACTGGGCCAGAAGCTGGACTTCCCTATGG
TGCTAACAAAAGACGGCATCATATGGGTTGCAACTGAGGGAGCCTTGAAATACACACCAAAAGATTTGGCACCCGCAATCCTGCTAACAATGCTGCAATC
GTGCTACAACTTCAAGGAACAACTATTGCCAAAAGGCTTCTACGCAGAAGGGAGCAGAGGCGGCAGTCAAGCCTCTTCTCGTTCCATCATCACGTAGTCG
CAACAGTTTAAGAAATTTTCAACTCCAGGCAGCAGTAGGGGAACTTCTCCTGCTAGAAATGGCTGGCAATGGCGGTGATGCTGCTCTTGCTTTGCTGCTG
CTTGACAGATTGAACCAGCTTGAGAGCAAAATGTCTGGTAAAGGCCAACAACAACAAGGCCAAACTGTCACTAAGAATTGCTGCTGAGGCTTCTAAGAAG
CCTCGGCAAAACGTACTGCCACTAAAGCAATGTAACACAAGCTACGGCAGACGTGGTCCAGAACAAACCCAAGGAAATTGGGGACCAGGAACTAATCAGA
CAAGGAACTGATTACAAACATTGGCCGCAAATTGCACAATTTGCCCCAGCGTTTCAGCGTTTCGGAATGTCGCGCATTGGCATGGAAGTCACACCTCTGG
AACGTGGTTGACCTACACAGGTGCCATCAAATTGGATGACAAAGATCCAAATTAAAGATCAAGTCATTTTGCTGAATAAGCATTGACGCATACAAAACAT
TCCCACCAACAGAGCCTAAAAAGGATAAAAAGAAGAAGGCTGATGAAACTCAAGCACCACCAAGAGACAGAAGAAACAGCAAACTGTGACTCTTTTTCCT
GCTGCAGATTTGGATGATTTCTCCAAACAATTGCAACAATCCATGAGCAGTGCTGACTCAACTCAGGCCTAAACTCATGCAGACAACAAGGCAGATGGGC
TATAAACGTTTCGCTTTTCCGTTTACGATATATACAGTTACTTGTGCAGAATGAATTCTCGTAACATAGCACAAGTAGATGTAGTTAACTTTAATCTTAG
CAATCTTTAATCAGTGTGTAACATTAGGGAGGACTTGAAAAGAA
>4f2795b9-9903-46f0-95d4-7c3466f37160|7
ATACCTTCCCAGGTAACAAACCAACCAACTTCGATTCTTGTAGATCTGTTCTCTAAACGAACTAAATTATTATTAGTTTTTGCTTGGAACTTTAATTTTA
GCCTTGCAGATCCAACGGTTTATACCGTTGAAGAGCTTAAAAAGCTCCTTCGATCTGTAGATCTGTCTCTAAACGAACTTATGGATTTGTTTATGAGAAT
CTCACAATTGGAACTGTAACTTTTGAAGCAAGGTGAAATCAAGGATGCTACTCCTTCAGATTTTGTTCGCGCTACTGCAACGATACCGATACAAGCCTCA
CTCCCTTTCGGATGGCTTATTGTTGGCGTTGCACTTCTTGCTGTTTCAGAGCGCTTCCAAAATCATAACCCTCAAAAGAGATGGCAACTAGCACTCCAAG
GGTGTCACTTTGTTTGCAACTTGCTGTTGTTGTTTGTAACAGTTCCTTTGCTCGTTGCTGCTGGCCTTGAAGCCCCTTTTCTATATTTATGCTAGCTAGT
CTACTTCTTGCAGAGTATAAACTTTGTAAGAATAATAATGAGGCTTTGGCTTTGCTGGAAATGCCGTTCCAAAAACCCATTACTTTATGATGCCAACTAT
TTTCTTTGCTGGCATACTAATTGTTACGACTATTGTATACCTTACAATAGTGTAACTTCTTCAATTGTCATTACTTCAGGTGATGGCACAACAAGTCCTA
TTTTTTGAACATGACTACCAGATTGGTGGTTATACTGAAATGGGAATCTGGAGTAAAAGACTGTGTTGTATTACACAGTTACTTTCATTCAGACTAACAT
TACCAGCTGTACTCAACTCAATTGAGTACAGACACTGGTGTTGAACATGTTACCTCTTCATCTACAATAAAATTGTTGATGAGCCTGAAGAACATGTCCA
AATTACAATCGACGGTTCATCCAGAGTTGTTAATCCAGTAATGGAACCAATTTATGATGAACCGACGACGACTACTAGCGTGCCTTTGTAAGCACAAGCT
GATGAGTACGAACTTATGTACTCATTCGTTCAGAAGAGACAGGTACGTTAATAGTTAATAGCGTACTTCTTTCTTGCTCGTGGTATTCTTGCTAGTTACA
CTAGCCATCCTACTGCGCTTCGATTGTGTGCGTACTGCTGCAATATTGTTAACGTGAGTCTGTAAAACCTTCTTTTTACGTTTACTCTCGTGTTAAAATC
TGAATTCTAGAGTTCCTGATCTGGTTCTAAACGAACTAAATATTATTATTAGTTTCTGTTTGGAACTTTAATTTTAGCCGTGCAGATTCCAACGGTACTA
TTACCGTTGAAGAGCTTAAAAAGCTCTTGAACAATGGAACCTAGTAATAGGTTTCCTATTCCTTACATGGATTTGTTTTACAATTTGCCTATGCCACAGG
AATAGGTTTTTGTATATAATTAAGTTAATTTTCCTCTGGCTGTTATGGCCAGTAACTTTAGCTTGTTTGTGCTTGCTGCTGTTTACAGAATAAATTGGAT
CACCGGTGGAATTGCTATCGCAATGGCTTGTCTTGTAGGCTTGATGTGGCTCAGCTACTTCATTGCTTCTTTCAGACTGTTTGCGCGTACGCGTTCCATG
TGGTCATTCAATCCAGAAACTAACATTCTCTCAACGTGCCACTCCATGGCACTATTTTGACCAGACCGCTTCTAGAAAGTGAACTCGTAATCGGAGCTGT
GATCCTTCGTGGACATCTTCGTATTGCTGGACACCATCTAAGGACGCTGTGACATCAAGGACCTGCCTAAAGAAATCACTGTTGCTACACACGAACGTTC
TTATTACAAATTGGGAGCTCGCAGCGTGTAGCAGGTGACTCAGGTTTTGCTGCATCACAGTCGCTACAGGATTGGCAACTATAAATTAAACACAGACCAT
TCCAGTAGCAGTGACAATATTGCTTTGCTTGTACAGTAAGTGACAACAGATGTTTCACTCGTTGACTTTCAGGTTACTATAGCAGAGATATTAATTATTA
TGAGGACTTTTTAAAGTTTCCATTTGGAATCTTGATTACATCAAACCTCATAATTAAAAATTTATCTAAGTCACTAACTGAGAATAAATATTTCAATTAG
ATGAAGAGCAACCAATGGAGATTGATTAAACGAACATGAAAATTATTTCTTTTCTTGGCACTGATAACATTCGCTACTCTGTGAGCTTTATCACTACCAA
GAGTGTGTTAGAGGTACAACAGTACTTTTAAAAGAACCTTGCTCTCTGGAACATACGAGGGCAATTCACCATTTCATCCTCTAGCTGATAACAAATTTGC
ACTGACTTGCTTTAGCACTCAATTTGCTTTTGCTTGTCCTGACGGCGTAAAACACGTCTATCAGTTACGTGCCAGATCAGTTCACCTAAACTGTTCATCA
GACAAGAGGAAGTTCAAGAACTTCTACTCCTCCAATTTTTATTGTTGCGGCAATAGTGTTTATAACACTTTGCTCACACTCAAAAGAAAGACAGAATGAT
TGAACTTTCATTAATTGACTTCTATTTGTGCTTTTTAGCCTTTCTGCATATTCCTTGTTTAATTATGCTTATTATCTGTTGGTTCACTTGAACTGCAAGA
TCATAATGAAACTTGTCACGCCTAAACGAACATGAAATTTCTTGTTTTCTTTAGGAATATCTACAACTGTAGCTGCATTTTCACCAAGAATGTAGTTTAC
AAGTATGTACTCAACATCAACCATATGTAGTTGATGACCCGTAGTCCTATCACTTCTATTCTAAATGGTATTAGAGTAGGAGCTAGAAAATCAGCACCTT
TAATTGAATTGTGCGTGGATGAGGCTGGTTCTAAATCACCCATTCAGTACATCGATATCGGTAATTATACAGTTTCCTGTTTACCTTTTTTACAATTAAT
TGCCAGGAACCTAAATTGGGTAGTCTTGTAGTGCGTTGTTCGTTCTATGAAGACTTTTAGAGTATCATGACGTTCGTGTTGTTTAGATTTCATCTAAACG
AACAAACTAAAATGTCTGATAATGGACCCCAAAATCAGCGAAATGCACCCCGCATTACGTTTGGTGGACCTCAGATTCAACTGGCAGTAACCAGAATAGA
ACGCAGTGGGCGCGATCAAAACAACGTCGGCCCCAAGGTTTACCCAATAATACTGCGTCTTGGTTACCGCTCTCACTCATTTGGCAAGGAAGACCTTAAA
TTCCCTCGAGGACAAGGCGTTCCAATTAACACCAATAGCAGTCCAGATGACCAAATTGGCTACTACCGAAGAGCTACCAGACGAATTCGTGGTGGTGACG
GTAAAATGAAAGATCTCAGTCCAAGATGGTATTTCTACTACCTAGGAACTGGGCCAGAAGCTGGACTTCCCTATGGTGCTAACAAAAGACGGCATCATAT
GGGTTGCAACTGAGGGAGCCTTGAAATACACCAAAAGATTTTGGCACCCGCAATCCTGCTAACAATGCTGCAATCGTGCTATTTCCAAGGAACAATATTG
TCAAAAGGCACTACGCAGAAAGAGCAGAGGCGGCAGTCAAGCCCTTCTCGTTCCATCACGTAGTCGCAACAGTTTAAGAAATTCAACTCCAGGCAGCAGT
AGGGGAACTTTCCTGCTAGAATGGCTGGCAATGGCGGTGATGCTGCTTCTTTTGCTGCTGCTTGACAGATTGAACCAGCTTGAGAGCAAAATGTCTGGTA
AAGGCCAACAACAACAAGGCCAAACTGTCACTAAGAAATCTGCTGCTGAGGCTTTTAAGAAGCCTCGGCAAAACGTACTGCCACTAAAGCATACAATGTA
ACACAAGCTTTCGGCAGACGTGGTCCAGAACAAACCCAAGGAAATTTTGGGGACCAGGAACTAATCAGACAAGGAACTGATTACAAACATTGGCCGCAAA
TTGCACTGTTTGCCCCAGCGCTTCAGCGTTCTTCGGAATGTCGCGCATTGGCATGGAAGTCACACCTTCGGGAACGTGGTTGACCTACACAGGTGCCATC
AAATTGGATGACAAAGATCCAAATTTCAAAAGATCAAGTCATTTTGCTGAATAAGCATTGACGCATACAAAACATTCCCACCAACAGAGCCAAAAAAGGA
CAAAAGAAGAAGGCTGATGAAACTCAAGCCTCATGCAGAGACAGAAGAAACAGCAAACTGTGACTCTTTCCTGCTGCAGATTTGGATGATTTTCCAAACA
ATTGCAACAATCCATGAGCAGTGCTGACTCAACTCAGGCCTAAACTCATGCAGACATTCAAGGCAGATGGGCTATAAACGTTTTCGCTTTCCGTTTACGA
TATAGTCTACTCTTGTGCAGAATGAAATCTCGTAACATAGCACAAGTAGATGTAGTTAACTTTAATCCACATAGCAATCTTTAATCAGTGTGTAACATTA
GGGAGGACTTGAAAGAGCCACCACTTTCACCGAGGCCACGTAGAGTACGATCGAGTGTACAGTGAACAATGCTAGGGAGAGCTGCCTATATGGAAGAGCC
CTAATGTGTAAAATTAATTTTAGTAGTGCTATCCCCATGATTTTAATAGCTTTCTAGGAGAATGACAAAATCCCCACCCTACCCCCACTTACATCCCATT
CATCATCCATATT
>dd267161-21d9-4f5a-a1d0-29571594242d|13
GAGACACACTTCTCTAACTACCAACATGAAGAAACAATTTATAATTTACTTAAGGATTGTCCAGCTGTTGCTAAACATGACTTCTTTAAGTTAGAATAGA
CGGTGACATGGTACCACATATATCACGTCAACGTCTTACTAAATACAATGGCAGACCTCGTCTATGCTTTAAGGCATTTTGATGAAGGTAATTGTGACAC
ATTAAAAGAAATACTTGCACATACAATTGTTGTGATGATGATTATTTCAATAAAAAGGACTGGTATGATTTTGTAGAAAACCCAGATATATTACGCGTAT
ACGCCAACTTAGGTGAACGTGTACGCCAAGCTTTGTTAAAAACAGTACAATTCTGTGATGCCATGCGAAATGCTGGTATTGTTGGTGTACTGACATTAGA
TAATCAAGATTCAATGGTAACTGGTATGATTTCGGTGATTTCATACAAACCACGCCAGGTAGTGGAGTTCCTGTTGTAGATTCTTATTATTCATTGTTAA
TGCCTATATTAACCTTGACCAGGGCTTTAACTGCAGAGTTCATGTTGACACTGACTTAACAAAGCCTTACATTAAGTGGGATTTGTTAAAATATGACTCA
CGGAAGAGAGGTTAAAACTCTTTGACCGTTATTTTAAATATTGGGATCAGACATACCACCCAAATTGTGTTAACTGTTTGGATGACAGATGCATTCTGCA
TTGTGCAAACTTTAATGTTTTATTCTCTACAGTGTTCCCACCTACAAGTTTTGGACCACTAGTGAGAAAAATATTTGTTGATGGTGTTCCATTTGTAGTT
TCAACTGGATACCACTTCAGAGAGCTAGGTGTTGTACATAATCAGGATGTAAACTTACATAGCTCTAGACTTAGTTTAAGGAATTACTTGTGTATGCTGC
TGACCTGCTATGCACGCTGCTTCTGGTAATCTATTACTAGATAAACGCACTACGTGCTTTCAGTAGCTGCACTCTACTAACAATGTTGCTTTCAAACTGT
CAAACCCGGTAATTTTAACAAAGACTTCTATGACTTTGCTGTGTCTAAGGGTTTTTTTAAGGAAGGAAGTTCTGTTGAATTAAAACACTCTTCTTTGCTC
AGGATGGTAATGCTGCTATCAGCGATTATGACTATCGTTATAATCTACCAACAATGTGTGATATCAGACAACTACTATTTGTAGTTGAAGTTGTTGATAA
GTACTTTGATTGTTACGATGGTGGCTGTATTAATGCTAACCAAGTCATCGTCAACAACCTAGACAAATCAGCTGGTTTTCCATTTAATAAATGGGTAAGG
CTAGACTTTATTATGATTCAATGAGTTATGAGGATCAAGATGCACTTTCGCATATACAAAACGTAATGTCATCCCTACTATAACTCAAATGAATCTTAAG
TATGCCATTAGTGCAAAGAATAGAGCTGCCACCGTAGCTGGTGTCTCTATCTGTAGTACTATGACCAATAGACAGTTTCATCAAAAATTATTGAAATCAA
TAGCCGCCACTAGAGGAGCTACTGTAGTAATTGGAACAAGCAAATTCTATGGTGGTTGGCACAACATGTTTAAAACTGTTTATAGTGATGTAGAAAACCC
TCACCTTATGGGTTGGGATTATCCTAAATGTGATAGAGCCATGCCTAACATGCTTAGAATTATGGCCTCACTTGTTCTTGCTCGCAAACATACAACGTGT
TGTAGCTTGCACACCGTTTCTATAGATTAGCTAATGAGTGTGCTCAAGTATTGAGTGAAATGGTCATGTGTGGCGGTTCACTATATGTTAAACCAGGTGG
AACCTCATCAGGAGATGCCACAACTGCTTATGCTAATAGTGTTTTTAACATTTGTCAAGCTGTCACGGCCAATGTTAATGCACTTTTATCTACTGATGGT
AACAAAATTGCCGATAAGTATGTCCGCAATTTACAACACAGACTTTATGAGTGTCTCTATAGAAATAGAGATGTTGACACAGACTTTGTGAATGAGTTTA
CGCATATTTGCGTAAACATTTCTCAATGATGATACTCTCTGACGATGCTGTTGTGTGTTTCAATAGCACTTATGCATCTCAAGGTCTAGTGGCTAGCATA
AAGAACTTTAAGTCAGTTCTTTATTATCAAAACAATGTTTTATGTCTGAAGCAAAATGTTGGACTGAGACTGACCTTACTAAAGGACCTCATGAATTTTG
CTCAACATACAATGCTAGTTAAACAGGGTGATGATTATGTGTACCTTCCTTACCCAGATCCATCAAGAATCCTAGGGGCCGGCTGTTTTGTAGATGATAT
CGTAAAACAGATGGTACACTATGATTGAACGGTTCGTGTCTTAGCTATAGATGCTTACCCACTTACTAAACATCCTAATCAGGAGTATGCTGATGTCTTT
CATTTGTACTTACAATACATAAGAAAGCTACATGATGAGTTAACAGGACACATGTTAGACATGTATTCTGTTATGCTTACTAATGATAACACTTCAAGGT
ATTGGGAACCTGAGTTTATGAGGCTATGTACACACCGCATACAGTCTACAGGCTGTTGGGGCTTGTGTTCTTTGCAATTCACAGACTTCATTAAGATGTG
GTGCTTGCATACGTAGACCATTCTTATGTTGTAAATGCTGTTACGACCATGTCATCATCAACATCACATAAATTAGTCTTGTCTGTTAATCCGTATGTTT
GCAATGCTCCAGGTTGTGATGTCACAGATGTGACTCAACTTTTACTTAGGAGGTATGAGCTATTATTGTAAATTCTTTTAAACCACCCATTAGTTTTCCA
TTGTGTGCTAATGGACAAGTTTTTGGTTTATATAAACATGTGTTGGTAGCGATAATGTTACTGACTTTAATGCAATTGCAACATGTGACTGGACAAATGC
TGGTGATTACATTTTAGCTAACACCTGTACTGAAAGACTCAAGCTTTTGCAGCAGAAACGCTCAAAGCTACTGAGGAGACATTTAAACTGTCTTATGGTA
TTGCTACTGTACGTGAAGTGCTGTCTGACAGAGAATTACATCATGGGAAGTTGGTAAACCTAGACCACTTAACTCGAAATTATGTCTTTACTGGTTATCG
TGTAACTAAAAACAGTAAAGTACAAATAGGAGAGTACACCTTTGAAAATACCGCAGAGACAGAAGAAACAGCAAACTGTGACTCTTTTCCTGCTGCAGAT
TTGGATGATTTCCAAACAATTGCAACAATCCATGAGCAGTGCTGACTCAACTCAGGCCTAAACTCATGCAGACCAACAAGGCAGATGGGCTATATAAACG
TTTTCGCTTTTCCGTTTACGATATATAGTCTACTCTTGTGCAGAATGAATTCTCGTAACTACATAGCACAAGTAGATGTAGTTAATTTTAATCTCACATA
GCAATCTTTAATCAGTGTGTAACATTTAGGGAGGACTTGAAAGAGCCACCACATTTCACCGAGGCCACGCGGAGTACGATCGAGTGTACAGTGAACAATG
CTAGGGAGAGCTGCCTATATGGAAGAGCCCTAATGTGTAAAATTAATTTAGTAGTGCTATCCCCATGTGATTTTAATAGCTTCTTAGGAGAATGACAAA
>765895f5-7d8e-426f-bb78-db88f3b7d22b|9
AATTGACCGCCTCAATGAGGTTGCCAAGAATTTAAATGAATCTCTCGATCCAAGAACTTGGAAAGTATGAGCAGTATATAAAATGGCCATGGTACATTTG
GCTAGGTTTTATAGCTGGCTTGATTGCCATAGTAATGGTGACAATTATGCTTTGCTGTATGACCAGTTGCTGTAGTTGTCTCAAGGGCTGTTGTTCTTGT
GGATCCTGCTGCAAATTTGATGAAGACGACTTTGAGCCAGTGCTCAAAGGAGTCAAATTACATTACACATAAACGAACTTATGGATTTGTTTATGAGAAT
CACAATTGGAACTGTAACTTTTTGAAGCAAGGTGAAATCAAGGATGCTACTCCTTCAGATTTTGTTCGCGCTACTGCAACGATACCGATACAAGCCTCAC
TCCCTTTCGGATGGCTTATTGTTGGCGTTGCACTTCTTGCTGTTTTCAGAGCGCTTCCAAAATCATAACCCTCAAAAGAGATGGCAACTAGCACTCTCCA
AGGGTGTTCACTTTGTTTGCAACTTGCTGTTGTTGTTTGTAACAGTTTACTCACACCTTTTGCTCGTTGCTGCTGGCCTTGAAGCCCCTTTTCTCTATCT
TTATGCTTTAGTCTACTTCTTGCAGAGTATAAACTTTGTAAGAATAATAATGAGGCTTTGGCTTTGCTGGAAATGCCGTTCCAAAAACCCATTCATATGA
TGCCAACTATTTTCTTTGCTGGCATACTAATTGTTACGACTATTGTATACCTTACAATAGTGTAACTTCTTCAATTGTCATTACTCAGGTGATGGCACAA
CAAGTCCTATTTTGAACATGACTACCAGATTGGTGGTTATACTGAAATGGGAATCTGGAGTAAAAGACTGTGTTGTATTACACAGTTACTTTCACTTTCA
GACTATTACCAGCTGTACTCAACTCAATTGAGTACAGACACTGGTGTTGAACATGTTACCCTTCATCTACAATAAAATTGTTGATGAGCCTGAAGAACAT
GTCCAAATTTCACACAATCGACGGTTCATCCAGAGTTGTTAATCCAGTAATGGAACCAATTTATGATGAACCGACGACGACTACTAGCGTGCCTTTTGTA
AGCACAAGCTGATGAGTACGAACTTATGTACTCATTCGTTTTTCAGAAGAGACAGGTACGTTAATAGTTAATAGCGTACTTTTCTTGCTTTCGTGGTATT
CTTGCTAGTTACACTAGCCATCCTTGCGCTTCGATTGTGTGCGTACTGCTGCAATATTGTTAACGTGAGTCTTGTAAAACCTTCTTTTACGTTTACTCTC
GTGTTAAAAATTTGAATTCTTCTAGAGTTCCTGATTTCTGGTCTAAACGAACTAAATATTATATTAGTTTCTGTTTGGAACTTTAATTTTAGCCATGGCA
GATTCCAACGGTACTATTACCGTTGAAGAGCTTAAAAAGCTCTTGAACAATGGAACCTAGTAATAGGTTTCCTATTCCTTACATGGATTTGTCTTCTACA
ATTTGCCTATGCCAACAGGAATAGGTTTTTGTATATAATTAAGTTAATTTTCCTCTGGCTGTTATGGCCAGTAACTTTAGCTTGTTTTGTGCTTGCTGCT
GTTTACAGAATAAATTGGATCACCGGTGGAATTGCTATCGCAATGGCTTGTCTTGTAGGCTTGATGTGGCTCAGCTACTTCATTGCTTCTTTCAGACTGT
TTGCGCGTACGCGTTCCATGTGGTCATTCAATCCAGAAACTAACATTCAACGTGCCACTCCATGGCACTATTTTGACCAGACCGCTTCTAGAAAGTGAAC
TCGTAATCGGAGCTGTGATCCTTCGTGGACATCTTCGTATTGCTGGACACCATCTAGGACGCTGTGACATCAAGGACCTGCCTAAAGAAATCACTGTTGC
TACACGAACGCTTCTTATTACAAATTGGGAGCTCGCAGCGTGTAGCAGGTGACTCAGGTTTTGCTGCATACAGTCGCTACAGGATTGGCAACTATAAATT
AAACACAGACCATTCCAGTAGCAGTGACAATATTGCTTTGCTTGTACAGTAAGTGACAACAGATGTTTCATCTCGTTGACTTTCAGGTTACTATAGCAGA
GATATTACTAATTATTATGAGGACTTTTAAAGTTTCCATTTGGAATCTTGATTACATCATAAACCTCATAATTAAAAATTTATAAGTCACTAACTGAGAA
TAAATATTTCTCAATTAGATGAAGAGCAACCAATGGAGATTGATTAAACGAACATGAAAATTATTCTTTTCTTGGCACTGATAACACTCGCTACTTGTGA
GCTTTATCACTACCAAGAGTGTGTTAGAGGTACAACAGTACTTTTAAAAGAACCTTGCTTTCTGGAACGACGTTCGTGTTGTTTTAGATTTCATCTAAAC
GAACAAACTAAAATGTCTTGATAATGGACCCAAAATCAGCGAAATGCACCCCGCATTACGTTTGGTGGACCTCAGATTCAACTGGCAGTAACCAGAATGG
AGAACGCAGTGGGGCGCGATCAAACAACGTCGGCCCCAAGGTTTACCCAATAATACTGCGTCTTGGTTCACCGCTCTCACTCAACATGGCAAGGAAGACC
TTAAATTCCCTCGAGGACAAGGCGTTCCAATTAACACCAATAGCAGTCCAGATGACCAAATTGGCTACTACCGAAGAGCTACCAGACGAATTCGTGGTGG
TGACGGTAAAATGAAAGATCTCAGTCCAAGATGGTATTTCTACTACCTAGGAACTGGGCCAGAAGCTGGACTTCCCTATGGTGCTAACAAAAGACGGCAT
CATATGGGTTGCAACTGAGGGAGCCTTGAATACACCAAAAAGATCACATTGGCACCCGCAATCCTGCTAACAATGCTGCAATCGTGCTACAACTTCCAAG
GAACAACATTGCCAAAAGGCTTTTACGCAGAAGGGAGCAGAGGCGGCAGTCAAGCCTCTTCTCGTTCCTCATCACGTAGTCGCAACAGTTTAAGAAATTC
AACTCAGGCAGCAGTAGGGGAACTTTCTCCTGCTAGAATGGCTGGCAATGGCGGTGATGCTGCTCTTGCTTTGCTGCTGCTTGACAGATTGAACCAGCTT
GAGAGCAAAATGTCTGGTAAAGGCCAACAACAACAAGGCCAAACTGTCACTAAGAATTTGCTGCTGAGGCTTCTAAGAAGCCTCGGCAAAACGTACTGCC
ACTAAAGCATACAATGTAACACAAGCTTTCGGCAGACGTGGTCCAGAACAAACCCAAGGAAATTTTGGGGACCAGGAACTAATCAGACAAGGAACTGATT
ACAAACATTGGCCGCAAATTGCACAATTTGCCCCAGCGCTTCAGCGTTTCGGAATGTCGCGCATTGGCATGGAAGTCACACCTCGGGAACGTGGTTGACC
TACACAGGTGCCATCAAATTGGATGACAAAGATCCAAATTTCAAAGATCAAGTCATTTTGCTGAATAAGCATATTGACGCATACAAAACATTCCCACCAA
CAGAGCCTAAAAAGGACAAAAAGAAGAAGGCTGATGAAACTCAAGCCTTACCAAGAGACAGAAGAAACAGCAAACTGTGACTCTTTTCCTGCTGCAGATT
TGGATGATTTTCCAAACAATTGCAACAATCCATGAGCAGTGCTGACTCAACTCAGGCCTAAACTCATGCAGACATCACAAGGCAGATGGGCTATAAACGT
TTTCGCTTTTCCGTTTACGATATATAGTCTACTCTTGTGCAGAATGAATTCTCGTAACATAGCACAAGTAGATGTAGTTAACTTTAATCTTTAGCAGCAA
TCTTTTAATCAGTGTGTAACATTAGGGAGGACTTGAAAGAGCCACCACATTTCACCGAGGCCACGCGGAGTACGATCGAGTGTACAGTGAACAATGCTAG
GGAGAGCTGCCTATATGGAAGAGCCCTAATGTGTAAAATTAATTTTAGTAGTGCTATCCCATGTGATTTTAATAGCTTTTAGGAGAATGAC
>7224b704-87d6-4740-b05b-be5d0993f11b|7
CCTCAATGAGGTTGCCAAGAATTTAAATGAATCTCATCGATCCAAGAACTTGGAAAGTATGAGCAGTATAAAATGGCCATGGTACATTTGGCTAGGTTTT
ATAGCTGGCTTGATTGCCATAGTATGGTGACAATTATGCTTTGCTGTATGACCAGTTGCTGTGGTTGTCTTAAGGGCTGTTGTTCTTGTGGATCCTGCTG
CAAATTTGATGAAGACGACTTGAGCCAGTGCTCAAAGGAGTCAAATTACATTACACATAAACGAACTTATGGATTTGTTTATGAGAATCACAATTGGAAC
TGTAACTTTGAAGCAAGGTGAAATCAAGGATGCTACTCCTTCAGATTTTGTTCGCGCTACTGCAACGATACCGATACAAGCCTCACTCCCTTTCGGATGG
CTTATTGTTGGCGTTGCACTTCTTGCTGTTTTCAGAGCGCTTCCAAAATCATAACCCTCAAAAAGAGATGGCAACTAGCACTCCAAGGGTGTTCACTTTG
TTTGCAACTTGCTGTTGTTGTTTGTAACAGTTTACTTCACACCTTTTGCTCGTTGCTGCTGGCCTTGAAGCCCTTTTCTCTATCTTTATATGCTAAGTCT
ACTTCTTGCAGAGTATAAACTTTGTAAGAATAATAATGAGGCTTTGGCTTTCTGCTGGAAATGCCGTTCCAAAAACCCATTACTTTATGATGCCACTATT
TTCTTTGCTGGCATACTAATTGTTACGACTATTGTATACCTTACAATAGTGTAACTTTTTCAAATTGTCATTACTCAGGTGATGGCACAACAAGTCCTAT
TTTGAACATGACTACCAGATTGGTGGTTATACTGAAATGGGAATCTGGAGTAAAAGACTGTGTTGTATTACACAGTTACTTCACTCAGACTATTACCAGC
TGTACTCAACTCAATTGAGTACAGACACTGGTGTTGAACATGTTACCTTCTTCATCTACAATAAAATTGTTGATGAGCCTGAAGAACATGTCCAAATTTT
TAAATCGACGGTTCATTCAGAGTTGTTAATCCAGTAATGGAACCAATTTTATGATGAACCGACGACGACTACTAGCGTGCCTTTTGTAAGCACAAGCTGA
TGAGTACGAACTTATGTACTCATTCGTTTCAGAAGAGACAGGTACGTTAATAGTTAATAGCGTACTTCTTCTTGCTTTGTGGTATTCTTGCTGGTTACTT
AGCCATCCTTACTGCGCTTTCGATTGTGTGCGTACTGCTGCAATATTGTTAACGTGAGTCTTGTAAAACCTTCTTTTACGTTTACTCTCGTGTTAAAAAT
CTGAATTCTAGAGTTCCTGATTTCTGGTCTAAACGAACTAAATATTATTAGTTTTTTGTTTGGAACTTTAATTTTAGATTCCAACGGTACTATTACCGTT
GAAGAGCTAAAAACTTGAACAATGGAACCTAGTAATAGGTTTCCTATTCCTTACATGGATTTGTCTTTACAATTTGCCTATGCCAACAGGAATAGGTTTT
TGTATAATTAAGTTAATTTTCCTCTGGCTGTTATGGCCAGTAACTTTTAGCTTGTTTTGTGCTTGCTGCTGTTTACAGAATAAATTGGATCACCGGTGGA
ATTGCTATCGCAATGGCTTGTCTTGTAGGCTTGATGTGGCTCAGCTACTTCATTGCTTCTTTCAGACTGTTGCGCGTACGCGTTCCATGTGGTCATTCAA
TCCAGAAACTAACATTCTTTCAACGTGCCACTCCATGGCACTATTTTGACCAGACCGCTTTAGAAAGTGAACTCGTAATCGGAGCTGTGATCCTTCGTGG
ACATCTTCGTATTGCTGGACACCATCTAGGACGCTGTGACATCAAGGACCTGCCTAAAGAAATCACTGTTGCTACACGAACGCTTTCTTATTACAAATTG
GGAGCTCGCAGCGTGTAGCAGGTGACTCAGGTTTGCTGCTCAGTCGCTACAGGATTGGCAACTATAAATTAAACACAGACCATTCCAGTAGCAGTGACAA
TATTGCTTTTGCTTGTACAGTAAGTGACAACAGATGTTCATCTCGTTGACTTTCAGGTTACTATAGCAGAGATATTGTTAATTATTATGAGGACTTTTAA
AGTTTCCATTTGGAATCTTGATTACATCATAAACCTCATAATTAAAAAATTTATCTAAGTCACTAACTGAGAATAAATATTCTCAATTAGATGAAGAGCA
ACCAATGGAGATTGATTGGATGATTTCCAAACAATTGCAACAATCCATGAGCAGTGCTGACTCAACTCAGGCCTAAACTCATGCAGACCACAAGGCAGAT
GGGCTATATAAACGTTTTCGCTTTTCCGTTTACGATATAGTCTACTCTGTGCAGAATGAATCTCGTAACTACATAGCACAAGTAGATGTAGTTAACTTTA
ATCTCATAGCAATTTTAATCAGTGTGTAACATTAGGGAGGACTTGAAAGAGCCACCACATTTCACCGAGGCCACGCGGAGTACGATCGAGTGTACAGTGA
ACAATGCTAGGAGAGAGCTGCCTATATGGAAGAGCCCTAATGTGTAAAATTAATTTAGTAGTGCTATCCCATGTGATTTTAATAGCTTCTAGGAGAATGA
CAAAAA
>92a25b0e-bbb9-4ff3-a82d-7c06a5a8a64c|5
ATACCTCACCCAGGTAACAAAACCAACCAACATTTCGATACTGTAGATCTGTTCTAAACGAACTTATGGATTTGTTTATGAGAATCTCACAATTGGAACT
GTAACTTTTGAAGCAAGGTGAAATCAAGGATGCTTACTCCTTCAGATTTTTGTTCGCGCTACTGCAACGATACCGATACAAGCCTCACTCCCTTTCGGAT
GGCTTATTGTTGGCGTTGCACACTGCTGTTTTTCAGAGCGTATCCAAAATCATAACCCTCAAAAGAGATGGCAACTAGCACTCCAAGGGTGTCTTTCTGT
GTTTGCAACTTGCTGTTGTTTGTAACAGTTTACTCACACCTTTGCTATGTTATTGGCCTTGAAGCCCCTTTCTCTATCTTATGCTTTAGTCTACTTCTCT
GCAGAGTATAAACTTGTAAGAATAATAATGAGGCTTTGGCTTTGCTGGAAATGCCGTTCCAAAACCTTATTACTTTATGATGCCAACTATTTTTTGCTGG
CATTACTAATTGTTACGACTATTGTATACCTTACAATAGTGTAACTCTTCAATTGTCATTACTCAGGTGATGGCACAACAAGTCCTATTTTTGAACATGA
CTACCAGATTGGTGGTTATACTGAAATGGGAATAAGAGTAAAAGACTGTGTTGTATTACACAGTTACTTACATCAGACTATTATTACCAGCTGTACTTCA
ACTCAATTGAGTACAGACACTGGTGTTGAACATGTTACCTTCTTCATCTACAATAAAATTGTTGATGAGCCTGAAGAACATGTCCAAATTTCATACAATC
GACGGTTCATCAGAGTTGTTAATCCAGTAATGGAACCAATTTATGATGAACCGACGACGACTACTAGCGTGCCTTTGTAAGCACAAGCTGA
>510f4c61-d7cf-42b0-b5a2-96cdae340d1a|14
TTCCCAGGTAACAAACCACCAACCAACTTTCGATACTTGTAGATCTGTTCTAAACGAACTTATGGATTTGTTTATGAGAATCTCACAATTGGAACTGTAA
CTTTGAAGCAAGGTGAAATCAAGGATGCTACTCCTTCAGATTTTGTTCGCGCTACTGCAACGATACCGATACAAGCCTCACTCCCTTTCGGATGGCTTAT
TGTTGGCGTTGCACTTCTTCTGCTGTTTTCAGAGCGCTTCCAAAATCATAACCCTCAAAAAGAGATGGCAACTAGCACTCTCCAAGGGTGTTCACTTTGT
TTGCAACTTGCTGTTGTTGTTTGTAACAGTTTACTCACACCTTTTGCTCGTTGCTGCTGGCCTTGAAGCCCCTTTCTCTATCTTTATGCTATAGTCTACT
TCTTGCAGAGTATAAACTTTGTAAGAATAATAATGAGGCTTTGGCTCTGCTGGAAATGCCGTTCCAAAAACCCATTACTTTATGATGCCAACTATTTTCT
TTGCTGGCATACTAATTGTTACGACTATTGTATACCTTACAATAGTGTAACTTCAATTGTCATTACTTCAGGTGATGGCACAACAAGTCCTATACTGAAC
ATGACTACCAGATTGGTGGTTATACTGAAAATGGGAATCTGGAGTAAAAGACTGTGTTGTATTACACAGTTACTTTACTTCAGACTATTACCAGCTGTAC
TTCAACTCAATTGAGTACAGACTGGTGTTGAACATGTTACCTTCTTCATCTACAATAAAATTGTTGATGAGCCTGAAGAACATGTCCAAATTCACAATCG
ACGGTTCATCCAGAGTTGTTAATCCAGTAATGGAACCAATTTATGATGAACCGACGACGACTACTAGCGTGCCTTTTTGTAAGCACAAGCTGATGAGTAC
GAACTTATGTACTCATTCGTTAGAAGAGACAGGTACGTTAATAGTTAATAGCGTACTTCTTGCTTGCTTTCGGTGGTATCTTGCTAGTTACACTAGCCAT
CCTTACTGCGCTTCGATTGTGTGCGTACTGCTGCAATATTGTTAACGTGAGTCTTGTAAAACCTTCTTTTTACGTTTACTCTCGTGTTAAAAATCTGAAT
TTCTAGAGTTCCTGATTTCTGGTCTAAACGAACTAAATATTATTAGTTTTTGTTTGGAACTTTAATTTTAGCCATGGCAGATTCCAACGGTACTATTACC
GTTGAAGAGCTTAAAAAGCTTTGAACAATGGAACCTAGTAATAGGTTTCCTATTCCTTACATGGATTTGTCTTCTACAATTTGCCTATGCCAACAGGAAT
AGGTTTTTGTATATAATTAAGTTAATTTTCCTTTGGCTGTTATGGCCAGTAACTTTAGCTTGTTTGTGCTTGCTGCTGTTTACAGAATAAATTGGATTCC
GGTGGAATTGCTATCGCAATGGCTTGTCTTGTAGGCTTGATGTGGCTCAGCTACTTCATTGCTTTTTTTCAGACTGTTTGCGTACGCGTTCCATGTGGTC
ATTTCCAGAAACTAACATTCTCAACGTGCCACTCCATGGCACTATTTTGACCAGACCGCTTCTAGAAAGTGAACTCGTAATCGGAGCTGTGATCCTTCGT
GGACATCTTCGTATTGCTGGACACCATCTAGGACGCTGTGACATCAAGGACCTGCCTAAAGAAATCACTGTTGCTACACGAACGCTTCTTATTACAAATT
GGGAGCTCGCAGCGTGTAGCAGGTGACTCAGGTTTTGCTGCATACAGTCGCTACAGGATTGGCAACTATAATTAAACACAGACCATTCCAGTAGCAGTGA
CAATATTGCTTTGCTTGTACAGTAAGTGACAACAGATGTTTCATCTCGTTGACTTTCAGGTTACTATAGCAGAGATATACTAATTATTATGAGGA
>58bcfde6-6be3-48e1-9209-6768a50ec21b|5
ATACCTTCCCAGGTAACAAACCAACCAACTTTCGATCTTTGAAGATCTGTTCTCTAAACGAACTTTAAAATCTGTGGCTGTCACTCGGCTGCATGCTTAG
TGCACACGCAGTATAATAATAACTAATTACTGTCGTTGACAGGACACGAAAGTAACTCGTCTATCTTCTGCAGGCTGCTTACGGTTCGTCCGTGTTGCAG
CCGATCATCAGCACATCTAGGTTTCGTCCGGGTGTGACCGAAAGGTAAGATGGAGAGCCTTGTCCCTGGTTTCAACGAGAAAACACACGTCCAACTTCAG
TTTGCCTGTTTACAGGTTTCGCGACGTGCTCGTACGTGGCTTTGGAGACTCCGTGGAGGAGGTCTTATCAGAGGCACGTCAACATTTAAAGATGGCACTT
GTGGCTTAGTAGAAGTTGAAAAAGGCGTTTTGCCTCAACTTGAACAGCCTATGTGTTCATCAAACGTTCGGATGCTCGAACTGCACCTTCATGTCATGTT
ATGGTTGAGCTGGTAGCAGAACTCGAAGGCATTCAGTACGGTCGTAGTGGTGAGACACTTGGTGTCCTTGTCCCTCATGTGGGCGAAATACCAGTGGCTT
ACCGCAAGGTTCTTTCGTAAGAACGGTAATAAAAGGAGCTGGTGGCCATAGTTACGGCGCCGATCTAAAGTCATTTGACTTAGGCGACGAGCTTGGCACT
GATCCTTATGAAGATTTCAAGAAAACTGGAACACTAAACATAGCAGTGGTGTTACCCGTGAACTCATGCGTGAGCTTAACGGAGGGGCATACACTCGCTA
TGTCGATATAACAACTTGTGGCCCTGATGGCTAAGTGCATAGAAGTCACACCTTCGGGAACGTGGTTGACCTACACAGGTGCCATCAAATTGGATGACAA
AGATCCAAATTCAAAGATCAAGTCATTTTGCTGAATAAGCATTGACGCATACAAACATTCCCACCAACAGAGCCTAAAAAGGACAAAAGAAGAAGGCTGA
TGAAACTTAAGCCACCGCAGAGACAGAAGAAACAGCAAACTGTGACTTTTTCCTGCTGCAGATTTGGATGATTTTCCAAACAATTGCAACAATCCATGAG
CAGTGCTGACTCAACTCAGGCCTAAACTCATGCAGACCACAAGGCAGATGGGCTATAAACGTTTCGCTCTTCCGTTTACGATATATAGTCTATACTTGTG
CAGAATGAATTCTCGTAATAACATCAGCACAAGTAGATGTAGTTAACTTTAATCTCATAGCAATCTTTAATCAGTGTGTAACATTAGGAGGACTTGAAAG
AGCCACCATTTTCACCGAGGCCACGCGGAGTACGATCGAGTGTACAGTGAACAATGCTAGAGAGAGCTGCCTATATGGAAGAGCCCTAATGTGTAAAATT
AATTTTAGTAGTGCTATCCCATGTGATTTTAATAGCTTCTTAGGAGAATGACAAAAA
>1847fdd0-07d1-40d5-ac65-b857896b144e|14
ACGCAGTGGGCGCGATCAAAACAACGTCGGCCCCAAGGTTTACCCAATAATACTGCGTTTGGTTCCGCTCTCACTCAACATGGCAAGGAAGACCTTAAAT
TCCCTCGAGGACAAGGCGTTCCAATTAACACCAATAGCAGTCCAGATGACCAAATTGGCTACTACCGAAGAGCTACCAGACGAATTCGTGGTGGTGACGG
TAAAATGAAAGATTCAGTCCAAGATGGTATTTCTACTACCTAGGAACTGGGCCAGAAGCTGGACTTCCCTATGGTGCTAACAAAAGACGGCATCATATGG
GTTGCAACTGAGGGAGCCTTGAAATACACCAAAAGATCACATTGGCACCCGCAATCCTGCTAACAATGCTGCAATCGTGCTACAACTTCCCAAGGAACAA
CATTGCCAAAAGGCTTTTACGCAGAAGGGAGCAGAGGCGGCAGTCAAGCCTCTTCTCGTTCCTCATCACGTAGTCGCAACAGTTTAAGAAATTCAACTCC
AGGCAGCAGTAGGGGAACTTTCCTGCTAGAATGGCTGGCAATGGCGGTGATGCTGCTCTTGCTTTGCTGCTGCTTGACAGATTGAACCAGCTTGAGAGCA
AAATGTCTGGTAAAGGCCAACAACAACAAGGCCAAACTGTCACTAAGAATCTGCTGCTGAGGCTTCTAAGAAGCCTTGGCAAAACGTACTGCCACTAAAG
CATACAATGTAACACAAGCTTCGGCAGACGTGGTCCAGAACAAACCCAAGGAAATTTTGGGGACCAGGAACTAATCAGACAAGGAACTGATTACAAACAT
TGGCCGCAAATTGCACAATTTGCCCCAGCGCTTCAGCGTTTTCGGAATGTCGCGCATTGGCATGGAAGTCACCCTCGGGAACGTGGTTGACCTACACAGG
TGCCATCAAATTGGATGACAAAGATCCAAATTCAAAGATCAAGTCATTTGCTGAATAAGCATATTGACGCATACAAAACATTCCCACCAACAGAGCCTAA
AAGGACAAAAAGAAGAAGGCTGATGAAACTCAA
>7ea8626b-7a9e-43a1-b204-eb5d30220331|38
CCCAGGTAACAAACCAACCAACTTTCGATCTTGTAGATCTGTTCTAAACGAACAAACTAAAATGTCTGATAATGGACCCCAAAATCAGCGAAATGCACCC
CGCATTACGTTTGGTGGACCTCAGATTCAACTGGCAGTAACCAGAATAGAGAACGCAGTGGGGCGCGATCAAAACAACGTCGGCCCCAAGGTTTACCCAA
TAATACTGCGTCTTGGTTTCCGCCGCTCTCAACATGGCAAGGAAGACCTTAAATTCCCCCGAGGACAAGGCGTTCCAATTAACACCAATAGCAGTCCAGA
TGACCAAATTAAAGATCTCAGTCCAAGATGGTATTTCTACTACCTAGGAACTGGGCCAGAAGCTGGACTTCCCTATGGTGCTAACAAAGACGGCATCATA
TGGGTTGCAACTGAGGGAGCCTTGAATACACCAAAAGATCACATTGGCACCCGCAATCCTGCTAACAATGCTGCAATCGTGCTACAACTTCCAAGGAACA
ACATTGCCAAAAGGCTTTACGCAGAAGGGAGCAGAGGCGGCAGTCAAGCCCTTCTCGTTCCTCATCACGTAGTCGCAACAGTTTAAGAAATTCAACTCCA
GGCAGCAGTAGGGGAACTTCTCCTGCTAGAATGGCTGGCAATGGCGGTGATGCTGCTCTTGCTTTGCTGCTGCTTGACAGATTGAACCAGCTTGAGAGCA
AAATGTCTGGTAAAGGCCAACAACAACAAGGCCAAACTGTCACTAAAGAATTGCTGCTGAGGCTTCTAAGAAGCCTCGGCAAAACGTACTGCCACTAAAG
CATACAATGTAACACAAGCTTCGGCAGACGTGGTCCAGAACAAACCCAAGGAAATTTTGGGGACCAGGAACTAATCAGACAAGGAACTGATTACAAACAT
TGGCCGCAAATTGCACAATTTGCCCCAGCGCTTCAGCGTTTTCGGAATGTCGCGCATTGGCATGGAAGTCACACCTTCGGGAACGTGGTTGACCTACACA
GGTGCCATCAAATTGGATGACAAAGATCCAAATTCAAAGATCAAGTCATTTGCTGAATAAGCATTGACGCATACAAAACATTCCCACCAACAGAGCCTAA
AAAGGACAAAAAGAAGAAGGCTGATGAAACTCAAGCACCACCGCAGAGACAGAAGAAACAGCAAACTGTGACTTTTTCCTGCTGCAGATTTGGATGATTT
TCCAAACAATTGCAACAATCCATGAGCAGTGCTGACTCAACTCAGGCCTAAACTCATGCAGACATCATAAGGCAGATGGGCTATAAACGTTTTCGCTTTT
CCGTTTACGATATAGTCTACTCTTGTGCAGAATGAATTCTCGTAACATAGCACAAGTAGATGTAGTTAACTTTAATCACATAGCAATCTTTAATCAGTGT
GTAACATTAGGGAGGACTTGAAAGAGCCACCACATTTCACCGAGGCCACGCGGAGTACGATCGAGTGTACAGTGAACAATGCTAGGGAGAGCTGCCTATA
TGGAAGAGCCCTAATGTGTAAAATTAATTTTAGTAGTGCTATCCCATGTGATTTTAATAGCTTTTTAGGAGAATGACA
>c4be70d9-c5de-49db-96f6-6bded22450b9|6
CCTTCCCAGGTAACAAACCAACCAACTTTTGATCTCTTGTAGATCTGTTCTCTAAACGAACTTTAAAATCTGTGTGTTGTCACTCGGCTGCATGCTTAGT
GCACTCACGCAGTATAATTAATAACTAATTACTGTCGTTGACAGGACACGAGTAACTCGTTTATCTGCAGGCTGCTTACGGTTTCGTCCGTGTTGCAGCC
GATCATCAGCACATTAGGTTTGCACAGGTGACCGAAAGGTAAGATGGAGAGCCTTGTCCCTGGTTCAACGAGAAAACACACGTCCAACTTCAGTTTGCCT
GTTTTACAGGTTCGCGACGTGCTCGTACGTGGCTTTGGAGACTCCGTGGAGGAGGTCTTATCAGAGGCACGTCAACATCTTAAAGATGGCACTTGTGGCT
TAGTAGAAGTTGAAAAAGGCGTTTTGCCTCAACCTGAACAGCCCTATGTGTCATCAAACGTTCGGATGCTCGAACTGCACCTCATGGTCATGTTATGGTT
GAGCTGGTAGCAGAACTCGAAGGCATTCAGTACGGTCGTAGTGGTGAGACACTTGGTGTCCTTGTCCCTCATGTGGGCGAAATACCAGTGGCTTACCGCA
AGGTTCTTCTTCGTAAGAACGGTAATAAAGGAGCTGGTGGCCATAGTTACGGCGCCGATCTAAAGTCATTTGACTTAGGCGACGAGCTTGGCACTGATCC
TTATGAAGATTTCAAGAAACTGGAACACTAAACATAGCAGTGGTGTTACCCGTGAACTCATGCGTGAGCTTAACGGAGGGCATACACTCGCTATGTCGAT
AACAACTTCTGTGGCCCTGATGGCTACCCTCTGAGTGCATTAAAGACCTTTTAGCACGTTGCTGGTAAAGCTATGCACTTTGTCCGAACAACTGGACTTT
ATTGACACTAAGAGGGTGTATACTGCTGCCGTGAACATGAGCATGAAATTGCTTGGTACACGGAACGTTCTGAAAAGAGCTATGAATTGCAGACACCTTT
GAAATTAAATTGGCAAAGAAATTTGACAACACCTTCAATGGGAATGTCCAAATTTGTATTTCCCTTAAATTCCATAATCAAGACTATTCAACCAAGGGTT
GAAAAGAAAAAGCTTGATGGCTTTATGGGTAGAATTCGATCTGTCTATCCAGTTGCGTCACCAAATGAATGCAACCAAATGTGCTTACTTCAACTCTCAT
GAAGTGTGATCATTGTGGTGAAACTTCATGGCAGACGGGCGATTTTGTTAAAGCCTTGCGAATTTTGTGGCACTGAGAATTTGACTAAGAAGGTGCCACT
ACTTGTGGTTACTTACCCCAAAATGCTGTTACAATGTTGCAATCGTGCTACAACTTCCAAGGAACAACATTGTCAAAAGGCTTTACGCAGAAGGAGCAGA
GGCGGCAGTCAAGCCTTTCTCGTTCCTCATCACGTAGTCGCAACAGTTTAAGAAATTTCAACTCCAGGCAGCAGTAGGGGAACTTCTCCTGCTAGAATGG
CTGGCAATGGCGGTGATGCTGCTCTTGCTTCTGCTGCTGCTTGACAGATTGAACCAGCTTGAGAGCAAAATGTCTGGTAAAGGCCAACAACAACAAGGCC
AAACTGTCACTAAGAAATTGCTGCTGAGGCTTCTAAGAAGCCTCGGCAAAACGTACTGCCACTAAAGCATACAATGTAACACAAGCTTTCGGCAGACGTG
GTCCAGAACAAACCCAAGGAAATTTTGGGGACCAGGAACTAATCAGACAAGGAACTGATTACAAACATTGGCGCAAATTGCAAATTTGCCCCAGCGTTCA
GCGTTTTCGGAATGTCGCGCATTGGCATGGAAGTCACACCTTCGGGAACGTGGTTGACCTACACAGGTGCCATCAAATTGGATGACAAAGATCCAAATTT
TTAAAGATCAAGTCATTTCGCTGAATAAGCATTGACGCATAAAAACATTCCCACCAACAGAGCCTAAAAAAGGACAAAAGAAGAAGGCTGATGAAACATA
AGCCACCGCAGAGACAGAAGAAACAGCAAACTGTGACTCTTTTCCTGCTGCAGATTTGGATGATTTCTCCAAACAATTGCAACAATCCATGAGCAGTGCT
GACTCAACTCAGGCCTAAACTCATGCAGACATTCAAGGCAGATGGGCTATAAACGTTTCGCTTTCCGTTTACGATATAGTCTACATTTGTGCAGAATGAA
TTCTCGTATACTACATAGCACAAGTAGATGTAGTTAACTTTAATCCTTTAGCAATCTTTAATCAGTGTGTAACATTAGGGAGGACTTGAAAGAGCCACAT
TACCACCGAGGCCAAGAGTACGATCGAGTGTACAGTGAACAATGCTAGAGAGAGCTGCCTATATGGAAGAGCCCTAATGTGTAAAATTAATTTTAGTAGT
GCTATCCCCATGTGATTTTAATAGCTTCTAGGAGAATGACA
>7ed02fa5-06ba-4f70-aa57-11cdaceeddab|5
ATACCTTCCCAGGTAACAAACCAACCAACTTTCGATTTCTTGTAGATCTGTTCTCTAAAACGAATTTTAAAATCTGTGTGGCTGCACTCGGCTGCATGCT
TAGTGCACTCACGCAGTATAATTAATAACTAATTATTGTCGTTGACAGGACACGAGTAACTCGTTATATTTGCAGGCTGCTTACGGTTCGTCCGTGTTGC
AGCCGATCATCAGCACATCTAGGTTTCGTCCGGGTGTGACCGAAAGGTAAGATGGAGAGCCTTGTCCTGGTTCAACGAGAAAACACACGTCCACTCAGTT
TGCCTGTTTTACAGGTTCGCGACGTGCTCGTACGTGGCTTGGAGACTCCGTGGAGGAGGTCTTATCAGAGGCACGTCAACATCTAAAGATGGCACTTGTG
GCTTAGTAGAAGTTGAAAAAGGCGTTTTGCCTCAACTTGAACAGCCCTATGTGTTCATCAAAACGTTCGGATGCTCGAACTGCACCTCATGGTCATGTTA
TGGTTGGAGCTGGTAGCAGAACTCGAAGGCATTCAGTACGGTCGTAGTGGTGAGACACTTGGTGTCCTGTCCCTCATGTGGGCGAAATACCAGTGAATAC
CGCAAGGTTTCTCTTCGTAAGAACGGTAATAAAGGAGCTGGTGGCCATAGTTACGGCGCCGATCCAAAGTCATTTGACTTTAGGCGACGAGCTTGGCACT
GATCCTTATGAAGATAAGATGAAACTCAAGCCACCAAGAGACAGAAGAAACAGCAAACTGTGACTTTTCACCTGCTGCAGATTTGGATGATTTCTCCAAA
CAATTGCAACAATCCATGAGCAGTGCTGACTCAACTCAGGCCTAAACTCATGCAGACCACAAGGCAGATGGGCTATATAAACGTTCGCTTCCGTTTACGA
TATAGTCTACTCTTGTGCAGAATGAATTCTCGTAACATAGCACAAGTAGATGTAGTTAACTTTAATCTCATAGCAATCTTTAATCAGTGTGTAACATTAG
GGAGGACTTGAAAAAGAGCCACTTTCACCGAGGCCACGCAAGAGTACGATCGAGTGTACAGTGAACAATGCTAGGGAGAGCTGCCTATATGGAAGAGCCC
TAATGTGTAAAATTAATTTTAGTAGTGCTATCCCATGTGATTTTAATAGCTTCTTAGGAGAATGACAAAAAAAAAAAAAAGAAAA
>ef332a82-b0e8-4d6a-a961-a8483b88eaaf|5
ATCTCCACCCAGGTAACAAACCAACCAACTTCGATTTTTGTAGATTTGTTCTATAAACGAACTTATGGATTTGTTTATGAGAATCTCACAATTGGAACTG
TAACTCTTTGAAGCAAGGTGAAATCAAGGATGTTACTCCTCAGATTTTGTTCGCGCTACTGCAACGATACCGATACAAGCCTCACCCCTTCGGATGGCTT
ATTGTTGGCGTTGCACTTTCTGCTGTTTCAGAGCGCTTCCAAAATCATAACCTCAAAAGAGATGGCAACTAGCACTCTCCAAGGGTGTTCACTTTGTTTG
CATTTGCTGTTGTTGTTTGTAACAGTTCTACTTACACCTTTGCTCTCGTTGCTGCTGGCCTTGAAGCCCCTTTCTCTATATTTTATAAATTTAGTCTACT
TCTGCAGAGTATAAACTTTTGTAAGAATAATAATGAGGCTTTGGCTTTGCTGGAAAATGCCGTTCCAAAAACCTTATTCTATGATGCCCTATTTTTCTTT
GCTGGCATACTAATTGTTACGACTATTGTATACCTTACAATAGTGTAACTTTTCAATTGTCATTACTTTCAGGTGATGGCACAACAAGTCCTATTTGAAC
ATGACTACCAGATTGGTGGTTATACTGAAAATGGGAATCTGGAGTAAAGACTGTGTTGTATTACACAGTTACTTCACTCAGGACTATTACCAGCTGTACT
CAACTCAATTGAGTACAGACTGGTGTTGAACATGTTACCTTCTTCATCTACAATAAAATTGTTGATGAGCCTGAAGAACATGTCCAAATTCATTCTCAAT
CGACGGTTCATCCGGAGTTGTTAATCCAGTAATGGAACCAATTTATGATGAACCGATGACGACTACTAGCGTGCCTAGCGTAAGCACAAGCTGATGAGTA
CGAACTTATGTACTCATTCGTTAGAAGAGACAGGTACGTTAATAGTTAATAGCGTACTTCTTGTTCGTGGTATTTCTTGCTAGTTACACTAGCCATCCTA
CTGCGCTTCGATTGTGCGTACTGCTGCAATATTGTTAACGTGAGTCTTGTAAAACCCTTTACGTTTACTCTCGTGTTAAAAATCTGAATTCTTTCTAGAG
TTCCTGATCTTCTGGTCTAAACGAACTAAATATTAGTTTTTCTGTTTGGAACTTTAATTTTAGCTGGCAGATTCCAACGGTACTATTACCGTTGAAGAGC
TTAAAAAGCTCCTTGAACAATGGAACCTAGTAATAGGTTTCCTATTCCTTACATGGATTTGTACAATTTGCCTATGCCAACAGGAATAGGTTTTTGTATA
TAATTAAGTTAATTTCCTCTGGCTGTTATGGCCAGTAACTTCTTTAGCTTGTTTTGTGCTTGCTGCTGTTACAGAATAAATTGGATCACCGGTGGAATTG
CTATCGCAATGGCTTGTCTTGTAGGCTTGATGTGGCTCAGCTACTTCATTGCTTCTTTCAGACTGTTTGCGCGTACGCGTTCCATGTGGTCATTCAATCC
AGAAACTAACATTCTCTCAACGTGCCACTCACATGGCACTATTTGACCAGACTTTTAGAAAGTGAACTCGTAATGGAGCTGTGATCCTTCGTGGACATCT
TCGTATTGCTGGACACCATCTAGGACGCTGTGACATCAAGGACCTGCCTAAAGAAATCACTGTTGCTACACGAACGCTTCTTATTACAAATTGGGAGCTC
GCAGCGTGTAGAAGGTGACTCAGGTTTTGCTGCAATGCCACAGTCGCTACAGGATTGGCAACTATAAATTAAACACAGACCATTCCAGTAGCAGTGACAA
TATTGCTTTGCTTGTACAGTAAGTGACACAGATGTTCATCTCGTTGACTTCAGGTTACTATAGCAGATATTCTAATTATTATGAGGACTTTTTAAAGTTT
CCATTTGGAATCTTGATTACATAAACCTCATAATTAAAAATTTATCATAGTCACTAACTGAGAATAAATATTCTCAATTAGATGAAGAGCAACCAATGGA
GATTGATTAAACGAACATGAAAATTATCTTTCTTGGCACTGATAACACATCGCTACTTGTGAGCTTTATCACTACCAAGAGTGTTAGAGGTACAACAGTA
CTTTAAAAGAACCTTGTCACTTCTGGAACATACGAGGGCAATTTACCATTCATCCTCTAGCTGATAACAAATTTGCACTGACTTGCTTTAGCACTCAATT
TGCTTTTGCTTGTCCTGACGGCGTAAAACACGTCTATCAGTTACGTGCCAGATCAGTTCACCTAAACTGTTTCAGACAAGAGGAAGTTCAAGAACTTCAT
TCCAATTTTATTGTTGCGGCAATAGTGTTTATAACACTTTGCTCACACTCAAAAGAAAGACAGAATGATTGAACTTTCATTAATTGACTTCTATTTGTGC
TTTTAGCCTTTCTGCTATTCCTTGTTTTAATTATGTTTATTATCTGTTGGTTCACTTGAACTGCAAGATCATAATGAAACTGTCACGCCTAAACGAACAT
GAAATTTCTTGTTTTCTTAGGAATAACCTCAACTGTAGCTGCATTTCACCAAGAATGTAGTTTACAGATATGTACTCAACATCAACCATATGTAGTTGAT
GACCCGTGTCCTATTCACTTCTATTCTAAATGGTATATTAGAGTAGGAGCTAGAAAATCAGCACCTTTAATTGAATTGTGCGTGGATGAGGCTGGTTCTA
AAATCACCCATTCAGTACATCGATATCGGTAATTATACAGTTTCCTGTCTACCTTTTACAATTAATTGCCAGGAACCCTAAATTGGGTAGTCTTGTAGTG
CGTTGTTCGTTCTATGAAGACTTTTTAGAGTATCATGATGCTCGTGTTGTTTAGATTTCATCTAAACGAACAAACTAAAATGTCTGATAATGGACCCCAA
AATCAGCGAAATGCACCCCGCATTACGTTTGGTGGACCCTCAGATTCAACTGGCAGTAACCAGAATGAGAACGCAGTGGGCGCGATCAAAACAACGTCGG
CCCCAAGGTTTACCCAATAATACTGCGTCTTGGTTTCCGCTCTCACTCATGGCAAGGAAGACCTTAAATTCCCTCGAGGACAAGGCGTTCCAATTAACAC
CAATAGCAGTCCAGATGACCAAATTGGCTACTACCGAAGAGCTACCAGACGAATTCGTGGTGGTGACGGTAAAATGAAAGATTCAGTCCAAGATGGTATT
CTACTACCTAGGAACTGGGCCAGAAGCTGGACTTCCCTATGGTGCTAACAAAAGACGGCATGGGTTGCAACTGACAATGCTGCAATCGTGCTACAACTTC
CTCAAGGAACATTATGCCAAAAGGCTTTTACGCAGAAGGGAGCAGAGGCGGCAGTCAAGCCTTCTCGTTCCTCATCACGTAGTCGCAACAGTTTAAGAAA
TTCAACTCCAGGCAGCAGTAGGGGAACTTCACCTGCTAGAATGGCTGGCAATGGCGGTGATGCTGCTCTTGCTTTGCTGCTGCTTGACAGATTGAACCAG
CTTGAGAGCAAAATGTCTGGTAAAGGCCAACAACAACAAGGCCAAACTGTCACTAAGAAATTGCTGCTGAGGCTTCTAAGAAGCCTCGGCAAAACGTACT
GCCACTAAAGCATACAATGTAACACAAGCTTCGGCAGACGTGGTCCAGAACAAACCCAAGGAAATTTTGGGGACCAGGAACTAATCAGACAAGGAACTGA
TTACAAACATTGGCGCAAATTGCACAATTTGCCCCAGCGTTTCAGCGTTCTTCGGAATGTCGCGCATTGGCATGGAAGTACACCTTCGGGAACGTGGTTG
ACCTACACACAGGTGCCATCAAATTGGATGACAAAGATCCAAATTTTAAAGATCAAGTCATTTTGCTGAATAAGCATTGACGCATACAACATTCCCACCA
ACAGAGCCTAAAAAGGACAAAAGAAGAAGGCTGATGAAACTCAAGCCTTCAAGAGACAGAAGAAACAGCAAACTGTGACTTTTCCTGCTGCAGATTTGGA
TGATTTCCAAACAATTGCAACAATCCATGAGCAGTGCTGACTCAACTCAGGCCTAAAACTCATGCAGACCATAAGGCAGATGGGCTATATAAACGTTTTC
GCTTCTTCCGTTTACGATATATAGTCTACTTGTGCAGAATGAATTCTCGTAACATAGCACAAGTAGATGTAGTTATCTTAAATCACATAGCAATTCTAAT
CAGTGTGTAACATTAGGGAGGACTTGAAAGAGCCACATTTGAGGCCACGCGGAGTACGATCGAGTGTACAGTGAACAATGCTAGGGAGAGCTGCCTATAT
GGAAGAGCCCTAATGTGTAAAATTAATTTAGTAGTGCTATCCCATGTGATTTTAATAGCTTCTTAGGAGAATGACAAAAAAATCCCCCCACATACACCCC
TTATCATCTTATATCCATACATCACAACCTATGCCCCATCCCACACCAACCCCCAA
>d2f3a0cd-1d52-4be4-9a07-16eec2c54881|16
ACCTTTCCCAGGTAACAAACCAACCAACTTCGATCTCTGTAGATCTGTTCTAAACGAACATGAAAATTATTTTCTTGGCACTGATAACACTCGCTACTCT
GTGAGCTTTATCACTACCAAGAGTGTGTTAGAGGTACAACAGTACTTTAAAAGAACCTTGCTCTCTGGAACATACGAGGGCAATTCACCATTTCATCCTC
TAGCTGATAACAAATTTGCACTGACTTGCTTTAGCACTCAATTTGCTTTTGCTTGTCCTGACGGCGTAAAACACGTCTATCAGTTACGTGCCAGATCAGT
TTCACCTAAACTGTTCATCAGACAAGAGGAAGTTCAAGAACTTTACTCTCCAAATTTATTGTTGCGGCAATAGTGTTTATAACACTTTGCTCACACTCAA
AAGAAAGACAGAATGATTGAACTTTCATTAATTGACTTCTATTTGTGCTTTTTAGCCTTCTTTGCTATTCCTTGTTTTAATTATGCTTATTTATCTTTGG
TTTTCACTTGAACTGCAAGATCATAATGAAACTTGTCACGCCTAAACGAACATGAAATTTCTTGTTTCTTAGGAATATACAACTGTAGCTGCATTTCACC
AAGAATGTAGTTTACAAGTATGTACTCAACATCAACCATATGTAGTTGATGACCCGTGTCCTATTCACTTCTATTCTAAATGGTATATTAGAGTAGGAGC
TAGAAAATCAGCACCTTTAATTGAATTGTGCGTGGATGAGGCTGGTTCTAAATCACCCATTCAGTACATCGATATCGGTAATTATACAGTTTCCTGTTTA
CCTTTTACAATTAATTGCCAGGAACCTAAATTGGGTAGTCTTGTAGTGCGTTGTTCGTTCTATGAAGACTTTTAGAGTATCATGACGTTCGTGTTGTTTT
AGATTTCATCTAAACGAACAAACTAAAATGTCTGATAATGGACCCCAAAATCAGCGAAATGCACCCGCATTACGTTTGGTGGACCTCAGATTCAACTGGC
AGTAACCAGAATAGAGAACGCAGTGGGCGCGATCAAAACAACGTCGGCCCCAAGGTTTACCCAATAATACTGCGTCTTGGTTCACCGCTCACTCAACATG
GCAAGGAAGACCTTAAGAAATTCAACTCCAGGCAGCAGTAGGGGAACTTCTCCTGCTAGAATGGCTGGCAATGGCGGTGATGCTGCTCTTGCTTTGCTGC
TGCTTGACAGATTGAACCAGCTTGAGAGCAAAATGTCTGGTAAAGGCCAACAACAACAAGGCCAAACTGTCACTAAGAAATTGCTGCTGAGGCTTCTAAG
AAGCCTGGCAAAACGTACTGCCACTAAAGCATACAATGTAACACAAGCTTCGGCAGACGTGGTCCAGAACAAACCCAAGGAAATTTTGGGGACCAGGAAC
TAATCAGACAAGGAACTGATTACAAACATTGGCCGCAAATTGCACAATTTGCCCCAGCGCTTCAGCGTTCGGAATGTCGCGCATTGGCATGGAAGTCACA
CCTTCGGGAACGTGGTTGACCTACACAGGTGCCATCAAATTGGATGACAAAGATCCAAATTCAAAGATCAAGTCATTTGCTGAATAAGCATTGACGCATA
CAAAACATTCCCACCAACAGAGCCTAAAAGGACAAAAGAAGAAGGCTGATGAAACTCAAGCCTTACCGCAGAGACAGAAGAAACAGCAAACTGTGACTCT
TTTCCTGCTGCAGATTTGGATGATTTTCCAAACAATTGCAACAATCCATGAGCAGTGCTGACTCAACTCAGGCCTAAACTCATGCAGACACACAAGGCAG
ATGGGCTATATAAACGTTTCGCTTTCCGTTTACGATATATAGTACTCTTGTGCAGAATGAATTCTCGTAAACATAGCACAAGTAGATGTAGTTAACTTTA
ATCCACATAGCAATCTTTAATCAGTGTGTAACATTAGGGAGGACTTGAAAGAGCCACATTTCACCGAGGCCACGCGGAGTACGATCGAGTGTACAGTGAA
CAATGCTAGGGAGAGCTGCCTATATGGAAGAGCCCTAATGTGTAAAATTAATTTTAGTAGTGCTATCCCCATGTGATTTTAATAGCTTTTAGGAGAATGA
CAA
>b3443acc-be14-43f3-bb5e-d0ede809742a|11
GTTTATACCTTCCCAGGTAACAAAAACCAACCATTTTCGATACTGTAGATCTGTTCTCTAAACGAACAAAACTAAATGTCTGATAATGGACCCCAAAATC
AGCGAAATGCACCCCGCATTACGTTTGGTGGACCTCAGATTCAACTGGCAGTAACCAGAATGGAGAACGCAGTGGGGCGCGATCAAAACAACGTCGGCCC
CAAGGTTTACCCAATAATACTGCGTCTTGGTTCACCGCTCACTCAACATGGCAAGGAAGACCTTAAATTCCCTCGAGGACAAGGCGTTCCAATTAACACC
AATAGCAGTCCAGATGACCAAATTGGCTACTACCGAAGAGCTACCAGACGAATTCGTGGTGGTGACGGTAAAATGAAAGATTCAGTCCAAGATGGTATTC
TACTACCTAGGAACTGGGCCAGAAGCTGGACTTCCCTATGGTGCTAACAAAGACGGCATCATATGGGTTGCAACTGAGGGAGCCTTGAATACACCAAAAG
ATCATTGGCACCCGCAATCCTGCTAACAATGCTGCAATCGTGCTACAACTTCCAAGGAACATTATTGCCAAAAGGCTTACGCAGAAGGGAGCAGAGGCGG
CAGTCAAGCCCTTCTCGTTCCTCATCACGTAGTCGCAACAGTTTAAGAAATTCAACTCCAGGCAGCAGTAGGGGAACTTTCCTGCTAGAATGGCTGGCAA
TGGCGGTGATGCTGCTCTTGCTTTGCTGCTGCTTGACAGATTGAACCAGCTTGAGAGCAAAATGTCTGGTAAAGGCCAACAACAACAAGGCCAAACTGTC
ACTAAGAATTGCTGCTGAGGCTTCTAAGAAGCCTCGGCAAAACGTACTGCCACTAAAGCATACAATGTAACACAAGCTTTCGGCAGACGTGGTCCAGAAC
AAACCCAAGGAAATTTTGGGGACCAGGAACTAATCAGACAAGGAACTGATTACAAACATTGGCCGCAAATTGCACAATTTGCCCCAGCGCTTCAGCGTTT
TCGGAATGTCGCGCATTGGCATGGAAGTCACACCTTCGGGAACGTGGTTGACCTACACAGGTGCCATCAAATTGGATGACAAAGATCCAAATTTCAAAAG
ATCAAGTCATTTGCTGAATAAGCATTGACGCATACAAAACATTCCCACCAACAGAGCCTAAAAAGGACAAAAAGAAGAAGGCTGATGAAACTCAAGCCTT
CAAGAGACAGAAGAAACAGCAAACTGTGACTCTTTCCTGCTGCAGATTTGGATGATTTCCAAACAATTGCAACAATCCATGAGCAGTGCTGACTCAACTC
AGGCCTAAACTCATGCAGACAACAAGGCAGATGGGCTATATAAACGTTTCGCTTCCGTTTACGATAGTATAGTCTACTCTTGTGCAGAATGAATTCTCGT
AACTACATAGCACAAGTAGATGTAGTTAACTTTAATCTCACATAGCAATCTTTAATCAGTGTGTAACATTAGGGAGGACTTGAAAGAGCCACCACATTTC
ACCGAGGCCACGCGGAGTACGATCGAGTGTACAGTGAACAATGCTAGGAGAGCTGCCTATATGGAAGAGCCCTAATGTGTAAAATTAATTTTAGTAGTGC
TATCCCCATGTGATTTTAATAGCTTCTTAGGAGAATGACAAAAATCCCCTCCCCTACCCCCACA
>dc195c8c-e20d-4e43-8d47-a003a35ba067|12
GCACCTTCCCAGGTAACAAACCATACCAACTTTCGATCTCTTGTAGATCTGTTTCTAAACGAACATGAAAATTATTTCTTTCTTGGCACTGATAACACTC
GCTACTCTGTGAGCTTTATCACTACCAAGAGTGTGTTAGAGGTACAACAGTACTTTTAAAAGAACCTTGCTTTCTGGAACATACGAGGGCAATTCACCAT
TTCATCCTCTAGCTGATAACAAATTTGCACTGACTTGCTTTAGCACTCAATTTGCTTTTGCTTGTCCTGACGGCGTAAAACACGTCTATCAGTTACGTGC
CAGATCAGTTTCACCTAAACTGTTCATCAGACAAGAGGAAGTTCAAGA
>e4926ae3-320c-46e4-9f17-0033e6c224f2|9
GCGTCAATACCACCGCTTCACTCAACATGGGCAAGGAAGACCTTAAATTCCCCTCGAGGACAAGGCGTTCCAATTAACACCAATAGCAGTCCAGATGACC
AAATTGGCTACTACCGAAGAGCTACCAGACGAATCGTGGTGGTGACGGTAAATGAAAGATCAGTCCAAGATGGTATTTCTACTACCTAGGAACTGGGCCA
GTGGA
>e56f49f5-5173-4132-af28-bd7e4411aea8|6
ATACCTTCCCAGGTAACAAACCAACCAACTTTCGATCTCTGTAGATCTGTTCTCTAAACGAACATGAAAATTATTCTTTTGGCACTGATAACACTCGCTA
CTTGTGAGCTTTATCACTACCAAGAGTGTGTTAGAGGTACAACAGTACTTTAAAAGAACCTTGCTCTTCTGGAACATACGAGGGCAATCACCATTTCATC
CTCTAGCTGATAACAAAACGTGCCAGATCAGTTTCACCTAAACTGTTCATCAGACAAGAGGAAGTTCAAGAACTCTACTCCAATTTTATTGTTGCGGCAA
TAGTGTTTATAACACTTTGCTCACACTCAAAAGAAAGACAGAATGATTGAACTTTCATTAATTGACTTCTATTTGTGCTTTTTAGCCTTTCTGCTATTCC
TTGTTTTAATTATGCTTATTATCTGTTGGTGGTTCACTTGAACTGCAAGATCATAATGAAACTTGTCACGCCTAAACGAACATGAAATTTCTTGTTTTCT
TAGGAATCATCTACAACTGTAGCTGCATTTCACCAAGAATGTAGTTCACAGTTATGTACTCAACATCAACCATATGTAGTTGATGACCCGTGTCCTATTC
ACTTCTATTTTCTAAATGGTATTAGAGTAGGAGCTAGAAAATCAGCACCTTTAATTGAATTGTGCGTGGATGAGGCTGGTTCTAAAATCACCCATTCAGT
ACATCGATATCGGTAATTATACAGTTTCCTGTTTACCTTTTACAATTAATTGCCAGGAACCTAAATTGGGTAGTCTTGTAGTGCGTTGTTCGTTCTATGA
AGACTTTTTAGAGTATCATGACGTTCGTGTTGTTTAGATTTCATCTAAACGAACAAACTAAAATGTCTGATAATGGACCCCAAAATCAGCGAATGCACCC
GCATTACGTTTGGTGGACCTCAGATTCAACTGGCAGTAACCAGAATAGAACGCAGTGGGCGCGATCAAAACAACGTCGGCCCCAAGGTTTACCCAATAAT
ACTGCGTTTTGTTCACCGCTCACTCAACATGGCAAGGAAGACCTTAAATTCCCTCGAGGACAAGGCGTTCCAATTAACACCAATAGCAGTCCAGATGACC
AAATTGGCTACTACCGAAGAGCTACCAGACGAATTCGTGGTGGTGACGGTAAAATGAAAGATTCAGTCCAAGATGGTATTTCTACTACCAAGGAACTGGG
CCAGAAGCTGGACTTCCCTATGGTGCTAACAAAAGACGGCATCATATGGGTTGCAACTGAGGGAGCCTTGAATACACCAAAAGATTTGGCACCCGCAATC
CTGCTAACAATGCTGCAATCGTGCTACAACTTCCAAGGAACAACATTGTCAAAAGGCTTCTACGCAGAAGGAGCAGAGGCGGCAGTCAAGCCTCTTCTCG
TTCCTCATCACGTAGTCGCAACAGTTTAAGAAATTCAACTCCAGGCAGCAGTAGGAACTTCTCCTGCTAGAATTGGCAATGGCGGTGATGCTGCTCTTGC
TTTGCTGCTGCTTGACAGATTGAACCAGCTTGAGAGCAAAATGTCTGGTAAAGGCCAACAACAACAAGGCCAAACTGTCACTAAGAAATTGCTGCTGAGG
CTTTAAGAAGCCTCGGCAAAACGTACTGCCACTAAAGCATACAATGTACACAAGCTTTCGGCAGACGTGGTCCAGAACAAACCCAAGGAAATTTTGGGGA
CCAGGAACTAATCAGACAAGGAACTGATTACAAACATTGGCCGCAAATTGCACAATTTGCCCCAGCGCTTCAGCGTTTTCGGAATGTCGCGCATTGGCAT
GGAAGTCACACCTTCGGGAACGTGGTTGACCTACACAGGTGCCATCAAATTGGATGACAAAGATCCAAATTTAAAGATCAAGTCATTTGCTGAATAAGCA
TTGACGCATACAAAACATTCCCACCAACAGAGCCTAAAAAAGGACAAAAGAAGAAGGCTGATGAAACTCAAGCCTTCGCAGAGACAGAAGAAACAGCAAA
ACTGTGACTCTTTTCCTGCTGCAGATTTGGATGATTTCCAAACAATTGCAACAATCCATGAGCAGTGCTGACTCAACAAGGCCTAAACTCATGCAGACAT
CCAAGGCAGATGGGCTATATAAACGTTTTCGCTTTCCGTTTACGATATAGTCTACTCTTGTGCAGAATGAATTCTCGTAACATAGCACAAGTAGATGTAG
TTAACTTTAATCTCACATAGCAATTTTTAATCAGTGTGTAACATTAGGGAGGACTTGAAAGAGCCACCACATTTCACCGAGGCCACGGAGTACGATCGAG
TGTACAGTGAACAATGCTAGGGAGAGCTGCCTATATGGAAGAGCCCTAATGTGTAAAATTAATTTTAGTAGTGCTATCCCATGTGATTTTAATAGCTTTC
TTAGGAGAATGACAAAAT
>7dcfa001-d530-4b89-9793-58d3d7432600|143
ATACCTTCCCAGGTAACAAACCAACCAACTTTCGATCTCTTGTAGATCTGTTCTCTAAATGAACTTTCATTAATTGACTTCTATTTGTGCTTTTTAGCCT
TTTGCTATTCCTTGTTTTAATTATGCTTATTATCTGTTGGTTCACTTGAACTGCAAGATCATAATGAAACTTGTCACGCCTAAACGAACATGAAATTTCT
TGTTTTCTTAGGAATATTACAACTGTAGCTGCATTTCACCAAGAATGTAGTTTACAGTTATGTACTCAACATCAACCATATGTAGTTGATGACCCGTGTC
CTATTCACTTCTATTCTAAATGGTATATTAGAGTAGGAGCTAGAAAATCAGCACCTTTAATTGAATTGTGCGTGGATGAGGCTGGTTCTAAATCACCCAT
TCAGTACATCGATATCGGTAATTATACAGTTTCCTGTTTACCTTTTACAATTAATTGCCAGGAACCTAAATTGGGTAGTCTTGTAGTGCGTTGTTCGTTC
TATGAAGACTTTTTAGAGTATCATGACGTTCGTGTTGTTTTAGATTTCATCTAAACGAACAAACTAAAATGTCTGATAATGGACCCCAAAATCAGCGAAA
TGCACCCCGCATTACGTTTGGTGGACCTCAGATTCAACTGGCAGTAACCAGAATGGAGAACGCAGTGGGGCGCGATCAAAACAACGTCGGCCCCAAGGTT
TACCCAATAATACTGCGTCTTGGTTCACCGCTCACACTCAACATGGCAAGGAAGACCTTAAATTCCCTCGAGGACAAGGCGTTCCAATTAACACCAATAG
CAGTCCAGATGACCAAATTGGCTACTACCGAAGAGCTACCAGACGAATTCGTGGTGGTGACGGTAAAATGAAAGATTCAGTCCAAGATGGTATTTCTACT
ACCTAGGAACTGGGCCAGAAGCTGGACTTCCCTATGGTGCTAACAAAGACGGCATCATATGGGTTGCAACTGAGGGAGCCTTGAATACACCAAAAGATTT
GGCACCCGCAATCCTGCTAACAATGCTGCAATCGTGCTACAACTTCCAAGGAACAACATTGTCAAAAGGCTTTACGCAGAAGGGAGCAGAGGCGGCAGTC
AAGCCTCTTCTCGTTCCTCATCACGTAGTCGCAACAGTTTAAGAAATTCAACTCCAGGCAGCAGTAGGGGAACTTCTCCTGCTAGAATGGCTGGCAATGG
CGGTGATGCTGCTCTTGCTTTGCTGCTGCTTGACAGATTGAACCAGCTTGAGAGCAAAATGTCTGGTAAAGGCCAACAACAACAAGGCCAAACTGTCACT
AAGAAATTGCTGCTGAGGCTTCTAAGAAGCCTCGGCAAAACGTACTGCCACTAAAGCATACAATGTAACACAAGCTTCGGCAGACGTGGTCCAGAACAAA
CCCAAGGAAATTTTGGGGACCAGGAACTAATCAGACAAGGAACTGATTACAAACATTGGCCGCAAATTGCACAATTTGCCCCAGCGCTTCAGCGTTTTCG
GAATGTCGCGCATTGGCATGGAAGTCACACCTTCGGGAACGTGGTTGACCTACACAGGTGCCATCAAATTGGATGACAAAGATCCAAATTCAAAGATCAA
GTCATTTGCTGAATAAGCATTGACGCATACAAAACATTCCCACCAACAGAGCCTAAAAAAGGACAAAAAGAAGAAGGCTGATGAAACTCAAGCCCTACCG
CAGAGACAGAAGAAACAGCAAACTGTGACTCTTTTTCCTGCTGCAGATTTGGATGATTTCCAAACAATTGCAACAATCCATGAGCAGTGCTGACTCAACT
CAGGCCTAAACTCATGCAGACATCAAGGCAGATGGGCTATATAAACGTTTCGCTTTTCCGTTTACGATATATAGTCTACTCTTGTGCAGAATGAATTCTC
GTAAACATAGCACAAGTAGATGTAGTTAACTTTAATCTCACATAGCAATCTTTAATCAGTGTGTAACATTAGGGAGGACTTGAAAGAGCCACCACATTTC
ACCGAGGCCACGCGGAGTACGATCGAGTGTACAGTGAACAATGCTAGGGAGAGCTGCCTATATGGAAGAGCCCTAATGTGTAAAATTAATTTTAGTAGTG
CTATCCCCATGTGATTTTAATAGCTTTTAGGAGAATGACAAAA
>5465c085-ae22-4227-a78e-644fae42925b|5
ATCTCTAGAAAGTGAACTCGTAATGGAGCTGTGATCCTTCGTGGACACTTCGTATTGCTGGACCATCAAGGACGCTGTGACATCAAGGACCTGCCTAAAG
AAATCTGTTGTTACATCACGAACGCTTCTTATTACAAATTGGGAGCTCGCAGCGTGTAGCAGGTGACTCAGGTTTGCTAAATACAGTCGCTACAGGATTG
GCACTATAAATTAAACACAGACCATTCCAGTAGCAGTGACAAATTGCTTTGCTTGTACAGTAAGTGACAACAGATGTTTCATCTCGTTGACTTCAGGTTA
CTATAGCAGAGATACTAATTATTATGAGGACTTTCAAAAGTTTCCATTTGGAATCTTGATTACATCATAAACCTCATAATTAAAAAATTTATCTTAGTCA
CTAACTGAGAATAAATATTCTCAATTAGATGAAGAGCACCAATGGAGATTGATTAAACGAACATGAAAAATTATTCTTTTCTTGGCACTGATAACACTCG
CTACTTGTGAGCTTTATCACTACCAAGAGTGTGTTAGAGGTACAACAGTACTTTTAAAAGAACCTTGCTCTCTGGAACATACGAGGGCAATTCACCATTT
CATCCTAGCTGATAACAAATTTGCACTGACTTGCTTTAGCACTCAATTTGCTTTTGCTTGTCCTGACGGCGTAAAACACGTCTATCAGTTACGTGCCAGA
TCAGTTCACCTAAACTGTTCATCAGACAAGAGGAAGTTCAAGAACTTTACATTCTCCAATTTTTATTGTTGCGGCAATAGTGTTTATAACACTTTGCTCA
CACTCAAAAGAAAGACAGAATGATTGAACTTTCATTAATTGACTTCTATTTGTGCTTTAGCCTTCTTTGCTATCTCCTTGTTTTAATTATGCTTATTATC
TTTTGGTTCTCTTGAACTGCAAGATCATAATGAAACTTGTTCACGCCTAAACGAACATGAAATTTCTTGTTTTCTTAGGAAATCATACAACTGTAGCTGC
ATTTCACCAAAGAATGTAGTTTACAGTTATGTACTCACATCAACCATATGTAGTTGATGACCCGTGTCCTATTCACTTCTATTCTAAAATGGTATTAGAG
TAGGAGCTAGAAAATCAGCACCTTTAATTGAATTGTGCGTGGATGAGGCTGGTTCTAAATCACCCATTCAGTACATCGATATCGGTAATTATACAGTCCT
GTCTCTTTTACAATTAATTGCCAGGAACCTAAATTGGGTAGTCTTGTAGTGCGTTGTTCGTTCTATGAAGACTTTTTAGAGTATCATGACGTTCGTGTTG
TTTTAGATTTCATCTAAACGAACAAACTAAAATGTCTTGATAATGGACCCAAAATCAGCGAATGCACCCCGCATTACGTTTGGTGGACCTCAGATTCAAC
TGGCAGTAACCAGAATGGAGAACGCAGTGGGGCGCGATCAAAACAACGTCGGCCCCAAGGTTTACCCAATAATACTGCGTCTTGGTTCACCGCTCTCACT
CACATGGCAAGGAAGACCTTAAATTCCCTCGAGGACAAGGCGTTCCAATTAACACCAATAGCAGTCCAGATGACCAAATTGAAAGATCCAGTCCAAGATG
GTATTTCTACTACCTAGGAACTGGGCCAGAAGCTGGACTTTCCCTATGGTGCTACAAAAGACGGCATCATATGGGTTGCAACTGAGGGGAGCCTTGAAAT
ACACCAAAAGATTTGGCACCCGCAATCCTGCTAACAATGCTGCAATCGTGCTACAACTTCCAAGGAACACTATTGCCAAAAGGCTTCTACGCAGAAGGAG
CAGAGGCGGCAGTCAAGCCTCTTCTCGTTCCTCATCACGTAGTCGCAACAGTTTAAGAAATTCAACTCCAGGCAGCAGTAGGGGATTCACCCTGCTAGAA
TGGCTGGCAATGGCGGTGATGCTGCTCTTGCTGCTGCTGCTGCTTGACAGATTGAACCAGCTTGAGAGCAAAATGTCTGGTAAAGGCCAACAACAACAAG
GCCAAACTGTTAAAGAAATTTGCTGCTGAGGCTTCTAAGAAGCCTCGGCAAAAACGTACTGCCACTAAAGCATACAATGTAACACAAGCTTCGGCAGACG
TGGTCCAGAACAAACCCAAGGAAATTTTGGGGACCAGGAACTAATCAGACAAGGAACTGATTACAAACTGCCGCAAATTGCACAATTTGCCCCAGCGTTT
CAGCGTTTTCGGAATGTCGCGCATTGGCATGGAAGTCACACCTCGGGAACGTGGTTGACCTACACAGGTGCCATCAAATTGGATGACAAAGATCCAAATT
TCAAAGATCAAGTCATTTGCTGAATAAGCATTGACGCATACAAAACCTCCCACCAACAGAGCCTAAAAAGGACAAAAGAAGAAGGCTGATGAAACTCAAG
CCTTACCAAGAGACAGAAGAAACAGCAAACTGTGACTCACCTGCTGCAGATTTGGATGATTCTCCAAACAATTGCAACAATCCATGAGCAGTGTGACTCA
ACTCAGGCCTAAACTCATGCAGACATCAAGGCAGATGGGCTATATAAACGTTTTCGCTTTCCGTTTACGATATATAGTCTACTTGTGCAGAATGAATTCG
TAACTACATAGCACAAGTAGATGTAGTTAATTTTAATCTCACATAGCAATCTCTAATCAGTGTGTAACATTAGGGAGGACTTGAAAGAGCCACCACATTT
CACCGAGGCCACAGGAGTACGATCGAGTGTACAGTGAACAATGCTAGGGAGAGCTGCCTATATGGAAGAGCCCTAATGTGTAAAATTAATTTTAGTAGTG
CTATCCCCATGTGATTTTAATAGCTTTTAGGAGAATGACAAAAATCCCCTACCCCATACATCCCATCATTTATCCATACATTCACATATGCCCCACACCA
TCCTCAAA
>6ae8ff69-0559-4ec9-938b-063e791c9435|20471
CCTTCCCAGGTAACAAACCAACCAACTTTTCGATCTTGTAGATCTGTTCTCTAAACGAACATGAAAATTTATTTTCTTGGCACTGATAACACTCGCTACT
TGTGAGCTTTATCACTACCAAGAGTGTGTTAGAGGTACAACAGTACTTTTAAAAGAACCTTGCTCTGGAACATACGAGGGCAATTCACCATTTCATCCTC
TAGCTGATAACAAATTTGCACTGACTTGCTTTAGCACTCAATTTGCTTTTGCTTGTCCTGACGGCGTAAAACACGTCTATCAGTTACGTGCCAGATCAGT
TTCACCTAAACTGTTCATCAGACAAGAGGAAGTTCAAGAACTTTACTCTCCAATTTTTATTGTTGCGGCAATAGTGTTTATAACACTTTGCTCACACTCA
AAAGAAAGACAGAATGATTGAACTTTCATTAATTGACTTCTATTTGTGCTTTTTAGCCTTTCTGCTATTCCTTGTTTTAATTATGCTTATTATCTGTTGG
TTTCACTTGAACTGCAAGATCATAATGAAACTTGTCACGCCTAAACGAACATGAAATTTCTTGTTTTCTTAGGAATAATTTACAACTGTAGCTGCATTTC
ACCAAGAATGTAGTTTACAGTATATGTACTCAACATCAACCATATGTAGTTGATGACCCGTGTCCTATTCACTTCTATTCTAAATGGTATATTAGAGTAG
GAGCTAGAAAATCAGCACCTTTAATTGAATTGTGCGTGGATGAGGCTGGTTCTAAATCACCCATTCAGTACATCGATATCGGTAATTATACAGTTTCCTG
TTTACCTTTTACAATTAATTGCCAGGAACCTAAATTGGGTAGTCTTGTAGTGCGTTGTTCGTTGAATGAAGACTTTTAGAGTATCATGACGTTCGTGTTG
TTTTAGATTTCATCTAAACGAACAAACTAAAATGTCTGATAATGGACCCCAAAATCAGCGAAATTGCACCCCGCATTACGTTTGGTGGACCTCAGATTCA
ACTGGCAGTAACCAGAATGGAGAACGCAGTGGGGCGCGATCAAAACAACGTCGGCCCCAAGGTTTACCCAATAATACTGCGTCTTGGTTCACCGTTCACA
CTCAACATGGCAAGGAAGACCTTAAATTCCCTCGAGGACAAGGCGTTCCAATTAACACCAATAGCAGTCCAGATGACCAAATTGGCTACTACCGAAGAGC
TACCAGACGAATTCGTGGTGGTGACGGTAAAATGAAAGATTCAGTCCAAGATGGTTTTTACTACCTAGGAACTGGGCCAGAAGCTGGACTTCCCTATGGT
GCTAACAAAAGACGGCATCATATGGGTTGCAACTGGGAGCCTTGAAATACACCAAAAGAGATTTGGCACCCGCAATCCTGCTAACAATGCTGCAATCGTG
CTACAACTTCCAAGGAACAACATTGTCAAAAGGCTTTTACGCAGAAGGGAGCAGAGGCGGCAGTCAAGCCTCTTCTCGTTCCTCATCACGTAGTCGCAAC
AGTTTAAGAAATTCAAGGCCAGGCAGCAGTAGGGGAACTTCTCCTGCTAGAATGGCTGGCAATGGCGGTGATGCTGCTCTTGCTTTGCTGCTGCTTGACA
GATTGAACCAGCTTGAGAGCAAAATGTCTGGTAAAGGCCAACAACAACAAGGCCAAACTGTCACTAAGAAATTGCTGCTGAGGCTTCTAAGAAGCCTCGG
CAAAACGTACTGCCACTAAAGCATACAATGTAACACAAGCTTCGGCAGACGTGGTCCAGAACAAACCCAAGGAAATTTTGGGGACCAGGAACTAATCAGA
CAAGGAACTGATTACAAACATTGGCCGCAAATTGCACAATTTGCCCCAGCGCTTCAGCGTTTTCGGAATGTCGCGCATTGGCATGGAAGTCACACCTTCG
GGAACGTGGTTGACCTACACAGGTGCCATCAAATTGGATGACAAAGATCCAAATTTCAAAGATCAAGTCATTTGCTGAATAAGCATTGACGCATACAAAA
CATTCCCACCAACAGAGCCTAAAAAGGACAAAAAGAAGAAGGCTGATGAAACTCAAGCCTTCAAGAGACAGAAGAAACAGCAAACTGTGACTTTTTCCTG
CTGCAGATTTGGATGATTTTCCAAACAATTGCAACAATCCATGAGCAGTGCTGACTCAACTCAGGCCTAAACTCATGCAGACACAAGGCAGATGGGCTAT
ATAAACGTTTCGCTTTTCCGTTTACGATATAGTACTACTTGTGCAGAATGAATTCTCGTAACATAGCACAAGTAGATGTAGTTAACTTTAATCACATAGC
AATCTTTAATCAGTGTGTAACATTAGGGAGGACTTGAAAAGAGCCACATTTCACCGAGGCCACGCGGAGTACGATCGAGTGTACAGTGAACAATGCTAGG
GAGAGCTGCCTATATGGAAGAGCCCTAATGTGTAAAATTAATTTTAGTAGTGCTATCCCCATGTGATTTTAATAGCTTTTAGGAGAATGACAAAA
>95458b7f-9f62-464d-bc69-1931cbaaaf5b|18
ATACCTTCCCAGGTAACAAACCAACCAATTTCGATCGATTGTAGATCTGTTCTCTAAACGAACTTATGGATTTGTTTATGAGAATCTCACAATTGGAACT
GTAACTTTGAAGCAAGGTGAAATCAAGGATGCTACTCCTTCAGATTTTGTTCGCGCTACTGCAACGATACCGATACAAGCCTCACTCCCTTTCGGATGGC
TTATTGTTGGCGTTGCACTTCTTGCTGTTTCAGAGCGCTTCCAAAATCATAACCCCTCAAAAGAGATGGCAACTAGCACTCCAAGGGTGTTCACTTGTTT
GCAACTTGCTGTTGTTGTTTGTAACAGTTTACTTCACACCTTTTGCTCGTTGCTGCTGGCCTTGAAGCCCCTTTTCTATCTTTTATGCTTTAGTCTACTT
CTTGCAGAGTATAAACTTTGTAAGAATAATAATGAGGCTTTGGCTCTGCTGGAAATGCCGTTCCAAAAACCCATACTTTATGATGCCAACTATTTTCTTT
GCTGGCATACTAATTGTTACGACTATTGTATACCCTACAATAGTGTAACTCTTTCAATTGTCATTACTTCAGGTGATGGCACAACAAGTCCTATTTTGAA
CATGACCAGATTGGTGGTTATACTGAAATGGGAATCTGGAGTAAAAGACTGTGTTGTATTACACAGTTACTTACTTCAGACTATTACCAGCTGTACTCAC
TCAATTGAGTACAGACACTGGTGTTGAACATGTTACCTTCTTCATCTACAATAAAATTGTTGATGAGCCTGAAGAACATGTCCAAATTCATCAATCGACG
GTTCATCCGGAGTTGTTAATCCAGTAATGGAACCAATTTATGATGAACCGACGACGACTACTAGCGTGCCTTTGTAAGCACAAGCTGATGAGTACGAACT
TATGTACTCATTCGTTTTAGAAGAGACAGGTACGTTAATAGTTAATAGCGTACTTTTCTTGCTTGCTCGTGGTATTTGCTAGTTACACTAGCCATCCTTA
CTGCGCTTCGATTGTGTGCGTACTGCTGCAATATTGTTAACGTGAGTCTTGTAAAACCTTCTTTTTTACGTTTACTCGTGTTAAAAATCTGAATTTTCTA
GAGTTCCTGATTTCTGGTCTAAACGAACTAAATATTTATTAGTTTTTTGTTTGGAACTTTAATTTTAGCCATGGCAGATTCCAACGGTACTATTACCGTT
GAAGAGCTTAAAAAGCTCTTGAACAATGGAACCTAGTAATAGGTTTCCTATTCCTTACATGGATTTGTCTCTACAATTTGCCTATGCCAACAGGAATAGG
TTTTTGTATATAATTAAGTTAATTTTCCCTGGCTGTTATGGCCAGTAACTTTTTAGCTTGTTTGTGCTTGCTGCTGTTTACAGAATAAATTGGATCACCG
GTGGAATTGCTATCGCAATGGCTTGTCTTGTAGGCTTGATGTGGCTCAGCTACTTCATTGCTTTTTCAGACTGTTTGCGTACGCGTTCCATGTGGTCATT
CAATCCAGAAACTAACATCTCAACGTGCCACTCCATGGCACTATTTTGACCAGACCGCTTCTAGAAAGTGAACTCGTAATCGGAGCTGTGATCCTCGTGG
ACATCTTCGTATTGCTGGACACCATCTAGGACGCTGTGACATCAAGGACCTGCCTAAAGAAATCACTGTTGCTACACACGAACGCTTCTTATTACAAATT
GGGAGCTCGCAGCGTGTAGCAGGTGACTCAGGTTTTGCTGCATACAGTCGCTACAGGATTGGCAACTATAAATTAAACACAGACCATTCCAGTAGCAGTG
ACAATATTGCTTTGCTTGTACAGTAAGTGACAACAGATGTTTCATCTCGTTGACTTCAGGTTACTATAGCAGAGATATTACTAATTATTATGAGGACTTT
TAAAGTTTCCATTTGGAATCTTGATTACATCATAAACCTCATAATTAAAAATTTATCTAAGTCACTAACTGAGAATAAATATTCTCAATTAGATGAAGAG
CAACCAATGGAGATTGATTAAACGAACATGAAAATTATTTTTTCTTGGCACTGATAACACTCGCTACTCTGTGAGCTTTATCACTACCAAGAGTGTGTTA
GAGGTACAACAGTACTTTAAAAGAACCTTGCTCTTCTGGAACATACGAGGGCAATTCACCATTTCATCCTCTAGCTGATAACAAATTTGCACTGACTTGC
TTTAGCACTCAATTTGCTTTTGCTTGTCCTGACGGCGTAAAACACGTCTATCAGTTACGTGCCAGATCAGTTTCACCTAAACTGTTTCATCAGACAAGAG
GAAGTTCAAGAACTTTACTCCAATTTTATTGTTGCGGCAATAGTGTTTATAACACTTTGCTTCACACTCAAAAGAAAGACAGAATGATTGAACTTTCATT
AATTGACTTCTATTTGCCCCAGCGCTTCAGCGTTTTCGGAATGTCGCGCATTGGCATGGAAGTCACACCTTCGGGAACGTGGTTGACCTACACAGGTGCC
ATCAAATTGGATGACAAAGATCCAAATTTTAAAGATCAAGTCATTTGCTGAATAAGCATTGACGCATACAAAACATTCCCACCAACAGAGCCTAAAAAGG
ACAAAAAGAAGAAGGCTGATGAAACTCAAGCCTTACCAAGAGACAGAAGAAACAGCAAACTGTGACTTTTTCCTGCTGCAGATTTGGATGATTTCCAAAC
AATTGCAACAATCCATGAGCAGTGCTGACTCAACTCAGGCCTAAACTCATGCAGACCACAAGGCAGATGGGCTATATAAACGTTTTCGCTTTTCCGTTTA
CGATATATAGTCTACTCTTGTGCAGAATGAATTCTCGTATTACATAGCACAAGTAGATGTAGTTAACTTTAATCCTTTTAGCAATCTTTAATCAGTGTGT
AACATTAGGGAGGACTTGAAAGAGCCACCACATTTCACCGAGGCCACGCGGAGTACGATCGAGTGTACAGTGAACAATGCTAGGGAGAGCTGCCTATATG
GAAGAGCCCTAATGTGTAAAATTAATTTAGTAGTGCTATCCCCATGTGATTTTAATAGCTTTCTAGGAGAATGACAAAAAAATCCCCCCTACCCACACAA
CTTTCTCCATACCATCACATATATCCATACACTTACAACCTGCCCCTCACCAACCCTACCAAAC
>fd48f106-2c89-4570-ad8f-72c452bc6c49|11
ATACCTTCCCAGGTAACAAACCAACCTTTCGATCTCTTGTAGATCTGTTCTCTAAACGAACTAAATATTATTAGTTTTCTGTTTGGAACTTTAATTTTAG
CCATGGCAGATTCCAACGGTACTATTACCGTTGAAGAGCTTAAAAAGCTCTGAACAATGGAACCTAGTAATAGGTTTCCTATTCCTTACATGGATTTGTC
TTTACAATTTGCCTATGCCACAGGAATAGGTTTTTGTATATAATTAAGTTAATTTTCCTCTGGCTGTTATGGCCAGTAACTTTAGCTTGTTTGTGCTTGC
TGCTGTTTACAGAATAAATTGGATCACCGGTGGAATTGCTATCGCAATGGCTTGTCTTGTAGGCTTGATGTGGCTCAGCTACTTCATTGCTTCTTTCAGA
CTGTTTGCGCGTACGCGTTCCATGTGGTCATTCAATCCAGAAACTAACATTTCTCAACGTGCCACTCCATGGCACTATTTTGACCAGACCGCTTCTAGAG
AAAGTGAACTCGTAATCGGAGCTGTGATCCTTCGTGGACATCTTCGTATTGCTGGACACCATCTAGGACGCTGTGACATCAAGGACCTGCCTAAAGAAAT
CACTGTTGCTACATCACGAACGCTTTCTTATTACAAATTGGGAGCTCGCAGCGTGTAGCAGGTGACTCAGGTTTGCTGCTATACAGTCGCTACAGGATTG
GCAACTATAAATTAAACACAGACCATTCCAGTAGCAGTGACAATATTGCTTTGCTTGTACAGTAAGTGACAACAGATGTTTCATCATCGTTGACTTCAGG
TTACTATAGCAGAGATATTACTAATTATTATGAGGACTTTAAAGTTTCCATTTGGAATCTTGATTACATCATAAACCTCATAATTAAAAATTTATCTAAG
TCACTAACTGAGAATAAATATTCTCAATTAGATGAAGAGCAACCAATGGAGATTGATTAAACGAACATGAAAATTATTCTTTTCTTGGCACTGATAACAC
TCGCTACTTGTGAGCTTTATCACTACCAAGAGTGTGTTAGAGGTACAACAGTACTTTTAAAAGAACCTTGCTTCTGGAACATACGAGGGCAATTCACCAT
TCATCCTCTAGCTGATAACAAATTTGCACTGACTTGCTTTAGCACTCAATTTGCTTTGCTTGTCCTGACGGCGTAAACACGTCTATCAGTTACGTGCCAG
ATCAGTTCACCTAAACTGTCATCAGACAAGAGGAAGTTCAAGAACTTTTACTCTCCAATTTTTATTGTTGCGGCAATAGTGTTTATAACACTTTGCTCAC
ACTCAAAAGAAAGACAGAATGATTGAACTTTCATTAATTGACTTCTATTTGTGCTTTTTAGCCTTTCTGCTATTCCTTGTTTTAATTATGCTTATTATCT
GTTGGTTTCACTTGAACTGCAAGATCATAATGAAACTTGTCACGCCTAAACGAACATGAAATTTCTTGTTTTCTTAGGAATCATCTACAACTGTAGCTGC
ATTTCACCAAGAATGTAGTTTACAGTCATGTACTCAACATCAACCATATGTAGTTGATGACCCGTGTCCTATTCACTTCTATTCTAAATGGTATATTAGA
GTAGGAGCTAGAAAATCAGCACCTTTAATTGAATTGTGCGTGGATGAGGCTGGTTCTAAATCACCCATTCAGTACATCGATATCGGTAATTATACAGTTT
CCTGTTTACCTTTTACAATTAATTGCCAGGAACCTAAATTGGGTAGTCTTGTAGTGCGTTGTTCGTTCTATGAAGACTTTAGAGTATCATGACGTTCGTG
TTGTTTTAGATTTCATCTAAACGAACAAACTAAAATGTCTGATAATGGACCCAAAATCAGCGAAATGCACCCGCATTACGTTTGGTGGACCTCAGATTCA
ACTGGCAGTAACCAGAATAGAGAACGCAGTGGGGCGCGATCAAAACAACGTCGGCCCCAAGGTTTACCCAATAATACTGCGTCTTGGTTCACCGCTCACT
CTATCATGGCAAGGAAGACCTTAAATTCCCCCATGAGGACAAGGCGTTCCAATTAACACCAATAGCAGTCCAGATGACCAAATTGGCTACTACCGAAGAG
CTACCAGACGAATTCGTGGTGGTGACGGTAAAATGAAAGATCAGTCCAAGATGGTATTCTACTACCTAGGAACTGGGCCAGAAGCTGGACTTCCCTATGG
TGCTAACAAAGACGGCATCATATGGGTTGCAACTGAGGGAGCCTTGAATACACCAAAAGATTTGGCACCCGCAATCCTGCTAACAATGCTGCAATCGTGC
TACAACTTCCTCAAGGAACACTATTGTCAAAAGGCTTTTACGCAGAAGGAGCAGAGGCGGCAGTCAAGCCTCTTCTCGTTCCTCATCACGTAGTCGCAAC
AGTTTAAGAAATTCAACTCCAGGCAGCAGTAGGGGAACTTTTCCTGCTAGAATGGCTGGCAATGGCGGTGATGCTGCTCTTGCTTTGCTGCTGCTTGACA
GATTGAACCAGCTTGAGAGCAAAATGTCTGGTAAAGGCCAACAACAACAAGGCCAAACTGTCACTAAGAAATCTGCTGCTGAGGCTTCTAAGAAGCCTCG
GCAAAACGTACTGCCACTAAAGCATACAATGTAACACAAGCTTCGGCAGACGTGGTCCAGAACAAACCCAAGGAAATTTTGGGGACCAGGAACTAATCAG
ACAAGGAACTGATTACAAACATTGGCCGCAAATTGCACAATTTGCCCCAGCGCTTCAGCGTTTTCGGAATGTCGCGCATTGGCATGGAAGTCACACCTTC
GGGAACGTGGTTGACCTACACAGGTGCCATCAAATTGGATGACAAAGATCCAAATTCAAAGATCAAGTCATTTGCTGAATAAGCATTGACGCATACAAAA
CATTCCCACCAACAGAGCCTAAAAAGGACAAAAGAAGAAGGCTGATGAAACTCAAGCCTTACCGCAGAGACAGAAGAAACAGCAAACTGTGACTTTTCCT
GCTGCAGATTTGGATGATTTCCAAACAATTGCAACAATCCATGAGCAGTGCTGACTCAACTCAGGCCTAAACTCATGCAGACATCACAAGGCAGATGGGC
TATATAAACGTTTCGCTTTTCCGTTTACGATATATAGTCTACTCTTGTGCAGAATGAATTCTCGTAACTACATAGCACAAGTAGATGTAGTTATTTTAAT
CATAGCAATCTTTAATCAGTGTGTAACATTAGGGAGGACTTTGGAAGAGCCCTAATGTGTAAAATTAATTTTAGTAGTGCTATCCCCATGTGATTTTAAT
AGCTTCTTAGGAGAATGACAAAA
>95f87ea4-b78f-47f4-9978-890234609a1e|7
ATACCTTCCCAGGTAACAAACCAACCATTTTCGATCTCTTGTAGATCTGTTCTTCTAAACGAACTAAATTATATTAGTTTTCTGTTTGGAACTTTAATTT
TAGCCATGGCAGATTCCAACGGTACTATTACCGTTGAAGAGCTTAAAAAGCTCTGAACAATGGAACCTAGTAATAGGTTTCCTATTCCTTACATGGATTT
GTCTTCTACAATTTGCCTATGCCATAGGAATAGGTTTTTGTATATAATTAAGTTAATTTTCCTTTGGCTGTTATGGCCAGTAACTTAGCTTGTTTGTGCT
TGCTGCTGTTTACAGAATAAATTGGATCACCGGTGGAATTGCTATCGCAATGGCTTGTCTTGTAGGCTTGATGTGGCTCAGCTACTTCATTGCTTCTTTT
TCAGACTGTTTGCGCGTACGCGTTCCATGTGGTCATTCAATCCAGAAACTAACATTTTCTCAACGTGCCACTCCATGGCACTATTCTGACCAGACCGCTT
CTAGAAAGTGAACTCGTAATCGGAGCTGTGATCCTTCGTGGACATCTTCGTATTGCTGGACACCATCTAGGACGCTGTGACATCAAGGACCTGCCTAAAG
AAATCACTGTTGCTACACGAACGCTTCTTATTACAAATTGGGAGCTCGCAGCGTGTAGCAGGTGACTCAGGTTTTGCTGCATACAGTCGCTACAGGATTG
GCAACTATAAATTAAACACAGACCATTCCAGTAGCAGTGACAATATTGCTTTGCTTGTACAGTAAGTGACAACAGATGTTTCATCTCGTTGACTTTCAGG
TTACTATAGCAGAGATATTTAATTATTATGAGGACTTTTTAAAGTTTCCATTTGGAATCTTGATTACATCATAAACCTCATAATTAAAAATTTATCTAAG
TCACTAACTGAGAATAAATATTCTCAATTAGATGAAGAGCAACCAATGGAGATTGATTAAACGAACATGAAAATTATTTCTTGGCACTGATAACACTCGC
TACATTGTGAGCTTTATCACTACCAAGAGTGTGTTAGAGGTACAACAGTACTTTTTAAAAGAACCTTGCTCTGGAACATACGAGGGCAATTCACCATTCA
TCCTCTAGCTGATAACAAATTTGCACTGACTTGCTTTAGCACTCAATTTGCTTTGCTTGTCCTGACGGCGTAAAACACGTCTATCAGTACGTGCCAGATC
AGTTCACCTAAACTGTTCATCAGACAAGAGGAAGTTCAAGAACTTTACTCCAATTTTCTTATTGTTGCGGCAATAGTGTTTATAACACTTTGCTCACACT
CAAAAGAAAGACAGAATGATTGAACTTTTCATTAATTGACTTCTATTTGTGCTTTTTAGCCTTTCTGCTATTCCTTGTTTTAATTATGCTTATTATCTTT
TTGGTTCACTTGAACTGCAAGATCATAATGAAACTTGTCACGCCTAAACGAACATGAAATTTCTTGTTTTCTTAGGAATCATACACAACTGTAGCTGCAT
TTCACCAAGAATGTAGTTTTACAGTATGTACTCAACATCAACCATATGTAGTTGATGACCCGTTGTCCTATTCACTTCTATTCTAAATGGTATATTAGAG
TAGGAGCTAGAAAATCAGCACCTTTAATTGAATTGTGCGTGGATGAGGCTGGTTCTAAATCACCCATTCAGTACATCGATATCGGTAATTATACAGTTTC
CTGTTTACCTTTTACAATTAATTGCCAGGAACCTAAATTGGGTAGTCTGTAGTGCGTTGTTCGTTCTATGAAGACTTTTAGAGTATCATGACGTTCGTGT
TGTTTTAGATTTCATCTAAACGAACAAACTAAAATGTCTGATAATGGACCCCAAAATCAGCGAAATGCACCCCGCATTACGTTTGGTGGACCTCAGATTC
AACTGGCAGTAACCAGAATGGAGAACGCAGTGGGGCGCGATCAAAACAACGTCGGCCCCAAGGTTTACCCAATAATACTGCGTCTTGGTTCACCGCTCAC
TCAACATGGCAAGGAAGACCTTAAATTCCCCCGAGGACAAGGCGTTCCAATTAACACCAATAGCAGTCCAGATGACCAAATTGGCTACTACCGAAGAGCT
ACCAGACGAATCGTGGTGGTGACGGTAAAATGAAAGATTCAGTCCAAGATGGTATTTCTACTACCTAGGAACTGGGCCAGAAGCTGGACTTCCCTATGGT
GCTAACAAAGACGGCATCATATGGGTTGCAACTGAGGGAGCCTTGAATACACCAAAAGATACATTGGCACCCGCAATCCTGCTAACAATGCTGCAATCGT
GCTACAACTTCCAAGGAACAACATTGCCAAAAGGCTTTTACGCAGAAGGGAGCAGAGGCGGCAGTCAAGCCTCTTCTCGTTCCTCATCACGTAGTCGCAA
CAGTTTAAGAAATTCAACTCCAGGCAGCAGTAGGGAACTTCTCCTGCTAGAATGGCTGGCAATGGCGGTGATGCTGCTCTTGCTTTCTGCTGCTGCTTGA
CAGATTGAACCAGCTTGAGAGCAAAATGTCTGGTAAAGGCCAACAACAACAAGGCCAAACTGTCACTAAGAAATTGCTGCTGAGGCTTCTAAGAAGCCTC
GGCAAAACGTACTGCCACTAAAGCAATGTAACACAAGCTTTCGGCAGACGTGGTCCAGAACAAACCCAAGGAAATTTTGGGGACCAGGAACTAATCAGAC
AAGGAACTGATTACAAACATTGGCCGCAAATTGCACAATTTGCCCCAGCGCTTTCAGCGTTCTTCGGAATGTCGCGCATTGGCATGGAAGTCACACCTTC
GGGAACGTGGTTGACCTACACAGGTGCCATCAAATTGGATGACAAAGATCCAAATTTTAAAGATCAAGTCATTTTGCTGAATAAGCATTGACGCATACAA
AACATTCCCACCAACAGAGCCTAAAAAGGACAAAAAGAAGAAGGCTGATGAAACTCAAGCCTTACCGCAGAGACAGAAGAAACAGCAAACTGTGACTTTT
TTCCTGCTGCAGATTTGGATGATTTCTCCAAACAATTGCAACAATCCATGAGCAGTGCTGACTCAACTCAGGCCTAAACTCATGCAGACCACAAGGCAGA
TGGGCTATATAAACGTTTTCGCTTTCCGTTTACGATATATTTACTCTTGTGCAGAATGAATTCTCGTAACTCATAGCACAAGTAGATGTAGTTAACTTTA
ATCACATCAGCAATTTTAATCAGTGTGTAACATTAGGAGGACTTGAAAGAGCCACCTTTGGGAGAGCTGCCTATATGGAAGAGCCCTAATGTGTAAAATT
AATTTTTAGTAGTGCTATCCCCATGTGATTTTAATAGCTTTTAGGAGAATGACAAA
>25fe23f4-0649-4190-b6e8-736d5fb0018e|23
AAACAACTTAGCTCCAATTTGGTGCAATTCAAGTGTTTTAAATGATATCCTTTCACGTCTTGACAAAGTTGAGGCTGAAGTGCAAATTGATAGGTTGATC
ACAGGCAGACTTCAAAGTTTGCAGACATATGTGACTCAACAATTAATTAGAGCTGCAGAAATCAGAGCTTCTGCTAATCTTGCTGCTACTAAAATGTCAG
AGTGTGTACTTGGACAATCAAAAAGAGTTGATTTTGTGGAAAGGGCTATCATCTTATGTCCTTCCCTCAGTCAGCACCTCATGGTGTAGTCTTCTTGCAT
GTGACTTATGTCCCTGCACAAGAAAAGAACTTCACAACTGCTCCTGCCATTTGTCATGATGGAAAAGCACACTTTTCCTCGTGAAGGTGTCTTTGTTTTC
AAATGGCACACACTGGTTTGTAACAAAGGAATTTTTATGAACCACAAATCATTACTACAGACAACACATTTGTGTCTGGTAACTGTGATGTTGTAATAGG
AATTGTCAACAACACAGTTTTATGATCCTTTGCAACCTGAATTAGACTCATTCAAGGAGGAGTTAGATAAATATTTTAAGAATCATACATCACCAGATGT
TGATTTAGGTGACATCTGGCATTAATGCTTCAGTTGTAAACATTCAAAAAGAATTGACCGCCTCAATGAGGTTGCCAAGAATTTAAATGAATCTCATCGA
TCCAAGAACTTGGAAAGTATGAGCAGTATATAAAATGGCCAAGTCTATTTGGCTAGGTTTTATAGCTGGCTTGATTGCCATAGTAATGGTGACAATTATG
CTTTGCTGTATGACCAGTTGCTGTAGTTGTCTCAAGGGCTGTTGTTCTTGTGGATCCTGCTGCAAATTTGATGAAGACGACTCTGAGCCAGTGCTCAAAG
GAGTCAAATTACATTACACATAAACGAACTTATGGATTTGTTTATGAGAATCTCACAATTGGAACTGTAACTTTGAAGCAAGGTGAAATCAAGGATGCTA
CTCCTTCAGATTTTGTTCGCGCTACTGCAACGATACCGATACAAGCCTCACTCCCTTTCGGATGGCTTATTGTTGGCGTTGCACTTCTTGCTGTTTTCAG
AGCGCTTCCAAAATCATAACCCTCAAAAGAGATGGCAACTAGCACTCTCCAAGGGTGTTCACTTTGTTTGCAACTTGCTGTTGTTGTTTGTAACAGTTTA
CTTCACACCTTTTGCTCGTTGCTGCTGGCCTTGAAGCCCCTTTTCTCTATCTTTATGCTTTAGTCTACTTCTTGCAGAGTATAAACTTTGTAAGAATAAT
AATGAGGCTTTGGCTTTGCTGGAAATGCCGTTCCAAAAACCCATACTTTATGATGCCAACTATTTTCTTTGCTGGCATACTAATTGTTACGACTATTGTA
TACCTTACAATAGTGTAACTTCTTCAATTGTCATTACTTCAGGTGATGGCACAACAAGTCCTATTTTGAACATGACTACCAGATTGGTGGTTATACTGAA
AAATGGGAATCTGGAGTAAAAGACTGTGTTGTATTACACAGTTACTTTCTCAGACTATTACCAGCTGTACTCAACTCAATTGAGTACAGACACTGGTGTT
GAACATGTTACCTTCTTCATACAATAAAATTGTTGATGAGCCTGAAGAACATGTCCAAATTTTTAACAATCGACGGTTCATCCAGAGTTGTTAATCCAGT
AATGGAACCAATTTATGATGAACCGACGACGACTACTAGCGTGCCTTTGTAAGCACAAGCTGATGAGTACGAACTTATGTACTCATTCGTTTTCAGAAGA
GACAGGTACGTTAATAGTTAATAGCGTACTTTTTCTTGCTTTCGTGGTATTCTTGCTAGTTACACTAGCCATCCTTACTGCGCTTCGATTGTGTGCGTAC
TGCTGCAATATTGTTAACGTGAGTCTTGTAAAACCTTCTTTTACGTTTACTCTCGTGTTAAAAATCTGAATTTCTAGAGTTCCTGATTTCTGGTCTAAAC
GAACTAAATATTATATTAGTTTTCTGTTTGGAACTTTAATTTTAGCATGGCAGATTCCAACGGTACTATTACCGTTGAAGAGCTTAAAAAGCTCTTGAAC
AATGGAACCTAGTAATAGGTTTCCTATTCCTTACATGGATTTGTCTTTCTACAATTTGCCTATGCCAACAGGAATAGGTTTTTGTATATAATTAAGTTAA
TTTTTCCTCTGGCTGTTATGGCCAGTAACTTTAGCTTGTTTGTGCTTGCTGCTGTTTACAGAATAAATTGGATCACCGGTGGAATTGCTATCGCAATGGC
TTGTCTTGTAGGCTTGATGTGGCTCAGCTACTTCATTGCTTTCAGACTGTTTGCGCGTACGCGTTCCATGTGGTCATTCAATCCAGAAACTAACATTCTT
CTCAACGTGCCACTCCATGGCACTATTTTGACCAGACCGCTTCTAGAAAGTGAACTCGTAATCGGAGCTGTGATCCTTCGTGGACATCTTCGTATTGCTG
GACACCATCTAGGACGCTGTGACATCAAGGACCTGCCTAAAGAAATCACTGTTGCTACATCACGAACGCTTTCTTATTACAAATTGGGAGCTCGCAGCGT
GTAGCAGGTGACTCAGGTTTTGCTGCATACAGTCGCTACAGGATTGGCAACTATAAATTAAACACAGACCATTCCAGTAGCAGTGACAATATTGCTTTGC
TTGTACAGTAAGTGACAACAGATGTTTCATCTCGTTGACTTCAGGTTACTATAGCAGAGATATTACTAATTATTATGAGGACTTTTAAAGTTTCCATTTG
GAATCTTGATTACATCATAAACCTCATAATTAAAAATTTATCTAAGTCACTAACTGAGAATAAATATTCTCAATTAGATGAAGAGCAACCAATGGAGATT
GATTAAACGAACATGAAAATTATTCTTTCTTGGCACTGATAACACTCGCTACTCTGTGAGCTTTATCACTACCAAGAGTGTGTTAGAGGTACAACAGTAC
TTTTAAAAGAACCTTGCTTTCTGGAACGACGTTCGTGTTGTTTTAGATTTCATCTAAACGAACAAACTAAAATGTCTGATAATGGACCCAAAATCAGCGA
AATGCACCCCGCATTACGTTTGGTGGACCTCAGATTCAACTGGCAGTAACCAGAATGGAGAACGCAGTGGGGCGCGATCAAAACAACGTCGGCCCCAAGG
TTTACCCAATAATACTGCGTCTTGGTTCACCGCTCTCACTCAACATGGCAAGGAAGACCTTAAATTCCCTCGAGGACAAGGCGTTCCAATTAACACCAAT
AGCAGTCCAGATGACCAAATTGGCTACTACCGAAGAGCTACCAGACGAATTCGTGGTGGTGACGGTAAAATGAAAGATTCAGTCCAAGATGGTATTTTTA
CTACCTAGGAACTGGGCCAGAAGCTGGACTTCCCTATGGTGCTAACAAAAGACGGCATCATATGGGTTGCAACTGAGGAGCCTTGAATACACCAAAAGAT
CACATTGGCACCCGCAATCCTGCTAACAATGCTGCAATCGTGCTACAACTTCCAAGGAACAACATTGCCAAAAGGCTTTACGCAGAAGGAGCAGAGGCGG
CAGTCAAGCCCTCTCGTTCCTCATCACGTAGTCGCAACAGTTTAAGAAATTCAACTCCAGGCAGCAGTAGGGGAACTTCTCCTGCTAGAATGGCTGGCAA
TGGCGGTGATGCTGCTCTTGCTTTGCTGCTGCTTGACAGATTGAACCAGCTTGAGAGCAAAATGTCTGGTAAAGGCCAACAACAACAAGGCCAAACTGTC
ACTAAGAAATTGCTGCTGAGGCTTCTAAGAAGCCGGCAAAACGTACTGCCACTAAAGCATACAATGTAACACAAGCTTCGGCAGACGTGGTCCAGAACAA
ACCCAAGGAAATTTTGGGGACCAGGAACTAATCAGACAAGGAACTGATTACAAACATTGGCCGCAAATTGCACAATTTGCCCCAGCGCTTCAGCGTTTTC
GGAATGTCGCGCATTGGCATGGAAGTCACACCTTCGGGAACGTGGTTGACCTACACAGGTGCCATCAAATTGGATGACAAAGATCCAAATTTCAAAGATC
AAGTCATTTTGCTGAATAAGCATTGACGCATACAAAAACATTCCCACCAACAGAGCCTAAAAAGGACAAAAAGAAGAAGGCTGATGAAACTCAAGCCTTA
CCGCAAGAGACAGAAGAAACAGCAAACTGTGACTCTTTTCCTGCTGCAGATTTGGATGATTTCTCCAAACAATTGCAACAATCCATGAGCAGTGCTGACT
CAACTCAGGCCTAAACTCATGCAGACCACATAAGGCAGATGGGCTATATAAACGTTTCGCTTTCCGTTTACGATATATAGTCTACTCTTGTGCAGAATGA
ATTCTCGTAACTACATAGCACAAGTAGATGTAGTTAACTTTAATCACATAGCAATCTTTAATCAGTGTGTAACATTAGGGAGGACTTGAAAGAGCCACCA
CATTTTCCGAGGCCACGCGGAGTACGATCGAGTGTACAGTGAACAATGCTAGGGAGAGCTGCCTATATGGAAGAGCCCTAATGTGTAAAATTAATTTTAG
TAGTGCTATCCCCATGTGATTTTAATAGCTTTTAGGAGAATGACAAAAA
>eead33c4-6106-4b2e-8272-f82678e3f239|5
GGTTCTAAATCACCCATTCAGTACATCGATATCGGTAATTATACAGTTTCCTGTTTACCTTTTACAATTAATTGCCAGGAACCTAAATTGGGTAGTCTTG
TAGTGCGTTGTTCGTTCTATGAAGACTCTTTAGAGTATCATGACGTTCGTGTTGTTTAGATTTCATCTAAACGAACAAACTAAAATGTCTGATAATGGAC
CCCAAAATCAGCGAAATGCACCCCGCATTACGTTTGGTGGACCTCAGATTCAACTGGCAGTAACCAGAATAGAGAACGCAGTGGGCGCGATCAAAACAAC
GTCGGCCCAAGGTTTACCCAATAATACTGCGTCTTGGTTCACCGCTCACTCAACATGGCAAGGAAGACCTTAAATTCCCTCGAGGACAAGGCGTTCCAAT
TAACACCAATAGCAGTCCAGATGACCAAATTGGCTACTACCGAAGAGCTACCAGACGAATTCGTGGTGGTGACGGTAAATGAAAGATCAGTCCAAGATGG
TATTTCTACTACCAAGGAACTGGGCCAGAAGCTGGACTTCCCTATGGTGCTAACAAAAGACGGCATCATATGGGTTGCAACTGAGGAGCCTTGAAATACA
CCAAAAGATCACATTGGCACCCAATCCTGCTAACAATGCTGCAATCGTGCTACATTCCAAGGAACAACTATTGCAAAAGGCTTCTACGCAGAAGGGAGCA
GAGGCGGCAGTCAAGCCTCCTCGTTCCTCATCACGTAGTCGCAACAGTTTAAGAAATTCAACTCCAGGCAGCAGTAGGGGAACTTCTCCTGCTAGAATTG
GCTGGCAATGGCGGTGATGCTGCTCTTGTTCTGCTGCTGCTTGACAGATTGAACCAGCTTGAGAGCAAAATGTCTGGTAAAGGCCAACAACAACAAGGCC
AAAACTGTCACTAAGAAATTGCTGCTGAGGCTCTAAGAAGCCTCGGCAAAACGTACTGCCACTAAAGCATCAATGTAACACAAGCTTTCGGCAGACGTGG
TCCAGAACAAACCCAAGGAAATTTTGGGGACCAGGAACTAATCAGACAAGGAACTGATTACAAACTTGGCCGCAAATTGCACAATTTGCCCCAGCGCTTC
AGCGTTTTCGGAATGTCGCGCATTGGCATGGAAGTCACACCGGGAACGTGGTTGACCTACACAGGTGCCATCAAATTGGATGACAAAGATCCAAATCAAA
GAT
>19d21fd9-30ef-4fd8-b5e7-bdf708d39d53|27
GCCCCAAGGTTTACCCAATAATACTGCGTCTTGGTTCACCGCTTCACTCACTCAACATGGCAAGGAAGACCTTAAATTCCCTCGAGGACAAGGCGTTCCA
ATTAACACCAATAGCAGTCCAGATGACCAAATTGGCTACTACCGAAGAGCTACCAGACGAATTCGTGGTGGTGACGGTAAAATGAAAGATCTCAGTCCAA
GATGGTATTTCTACTACCTAGGAACTGGGCCAGAAGCTGGACTTCCCTATGGTGCTAACAAAGACGGCATCATATGGGTTGCAACTGAGGGAGCCTTGAA
TACACCAAAAGATTTGGCACCCGCAATCCTGCTAACAATGCTGCAATCGTGCTACAACTTCCCAAGGAACAACATTGTCAAAAGGCTTTACGCAGAAGGG
AGCAGAGGCGGCAGTCAAGCCTCTCGTTCCTCATCACGTAGTCGCAACAGTTTAAGAAATTCAACTCCAGGCAGCAGTAGGGGAACTTCTCCTGCTAGAA
TGGCTGGCAATGGCGGTGATGCTGCTCTTGCTTTGCTGCTGCTTGACAGATTGAACCAGCTTGAGAGCAAAATGTCTGGTAAAGGCCAACAACAACAAGG
CCATTGCTAAGAAT
>ab8560fc-228e-4eb3-800a-39aa48739f58|17
ATACCTTCCCAGGTAACAAACCAACCAACTTTCGATCTTGTAGATCTGTTCTCTAAACGAACTTTAAAATCTGTGTGGCTGTCACTCGGCTGCATGCTTA
GTGCACTCACGCAGTATAATTAATAACTAATTACTGTCGTTGACAGGACACGAGTAACTCGTTTATTTTGCAGGCTGCTTACGGTTCGTCCGTGTTGCAG
CCGATCATCAGCACATCTAGGTTTCGTCCGGGTGTGACCGAAAGGTAAGATGGAGAGCCTTGTCCCTGGTTTCAACGAGAAAACACACGTCCATTCAGTT
TGCCTGTTTACAGGTTCGCGACGTGCTCGTACGTGGCTTTGGAGACTCCGTGGAGGAGGTCTTATCAGAGGCACGTCAACATCTTAAAGATGGCACTTGT
GGCTTAGTAGAAGTTGAAAAAGGCGTTTTGCCTCAACTTGAACAGCCCTATGTGTTCATCAAACGTTCGGATGCTCGAACTGCACCTCATGGTCATGTTA
TGGTTGAGCTGGTAGCAGAACTCGAAGGCATTCAGTACGGTCGTAGTGGTGAGACACTTGGTGTCCTTGTCCCTCATGTGGGCGAAATACCAGTGGCTTA
CCGCAAGGTTCTTCTTCGTAAGAACGGTAATAAAGGAGCTGGTGGCCATAGTTACGGCGCCGATCTAAAGTCATTTGACTTAGGCGACGAGCTTGGCACT
GATCCTTATGAAGATTTCAAGAAACTGGAACACTAAACATAGCAGTGGTGTTACCCGTGAACTCATGCGTGAGCTTAACGGAGGGGCATACACTCGCTAT
GTCGATAACATTTCTTGTGGCCCTGATGGCTACCCTCTTGAGTGCATTAAAGACCTTTAGCACGTGCTGGTAAAGCTCATGCACTTTGTCCGAACAACTG
GACTTTATTGACACTAAGAGGTGTATACTGCTGCCGTGAACATGAGCATGAAATTGCTTGGTACACGGAACGTTCTGAAAAGAGCTATGAATTGCAGACA
CCTTTTGAAATTAAATTGGCAAAGAAATTTTATACCTTCCCAGGTAACAAACCAGGTAACAAACTTTCGATCGATTGTAGATCTGTTCTCTAAACGAACA
AACTAAAATGTCTGATAATGGACCCCAAAATCAGCGAAATGCACCCCGCATTACGTTTGGTGGACCTCAGATTCAACTGGCAGTAACCAGAATAGAGAAC
GCAGTGGGGCGCGATCAAAACAACGTCGGCCCCAAGGTTTACCCAATAATACTGCGTCTTGGTTCACCGCTCACTCAACATGGCAAGGAAGACCTTAAAT
TCCCTCGAGGACAAGGCGTTCCAATTAACACCAATAGCAGTCCAGATGACCAAATTGGCTACTACCGAAGAGCTACCAGACGAATTCGTGGTGGTGACGG
TAAATGAAAGATTCAGTCCAAGATGGTATTTCTACTACCTAGGAACTGGGCCAGAAGCTGGACTTCCCTATGGTGCTAACAAAGACGGCATCATATGGGT
TGCACTGAGGGAGCCTTGAATACACCAAAAGATCACATTGGCACCCGCAATCCTGCTAACAATGCTGCAATCGTGCTACAACTTCCAAGGAACACATTGT
CAAAAGGCTTACGCAGAAGGGAGCAGAGGCGGCAGTCAAGCCTCTCCTTCCTCATCACGTAGTCGCAACAGTTTAAGAAATTCAACTCCAGGCAGCAGTA
GGGGAACTTCTCCTGCTAGAATGGCTGGCAATGGCGGTGATGCTGCTCTTGCTTTGCTGCTGCTTGACAGATTGAACCAGCTTGAGAGCAAAATGTCTGG
TAAAGGCCAACAACAACAAGGCCAAACTGTCACTAAGAAATTGCTGCTGAGGCTTCTAAGAAGCCTCGGCAAAACGTACTGCCACTAAAGCATACAATGT
AACACAAGCTTCGGCAGACGTGGTCCAGAACAAACCCAAGGAAATTTTGGGGACCAGGAACTAATCAGACAAGGAACTGATTACAAACATTGGCCGCAAA
TTGCACAATTTGCCCCAGCGCTTCAGCGTTTTCGGAATGTCGCGCATTGGCATGGAAGTCACACCTTCGGGAACGTGGTTGACCTACACAGGTGCCATCA
AATTGGATGACAAAGATCCAAATTTTCAAAGATCAAGTCATTTGCTGAATAAGCATTGACGCATACAAAAATTCCCACCAACAGAGCCTAAAAAGGACAA
AAAGAAGAAGGCTGATGAAACTCAAGCCTTACCGCAGAGACAGAAGAAACAGCAAACTGTGACTCTTTTCCTGCTGCAGATTTGGATGATTTTCCAAACA
ATTGCAACAATCCATGAGCAGTGCTGACTCAACTCAGGCCTAAACTCATGCAGACATCAAGGCAGATGGGCTATATAAACGTTTTCGCTTTCCGTTTACG
ATATAGTCTACTCTTGTGCAGAATGAATTCTCGTAACATAGCACAAGTAGATGTAGTTAACTTTAATCACACATAGCAATCTTTAATCAGTGTGTAACAT
TAGGGAGGACTTGAAAGAGCCACCATTTTTCACCGAGGCCACGCGGAGTACGATCGAGTGTACAGTGAACAATGCTAGGGAGAGCTGCCTATATGGAAGA
GCCCTAATGTGTAAAATTAATTTTAGTAGTGCTATCCCATGTGATTTTAATAGCTTCTTAGGAGAATGACA
>003d1196-35a1-4bcf-b4d2-762ad8fa3415|7
ATACCTCTCCCAGGTAACAAACCATCACCATTTTCGATCTCTGTAGATCTGTTCTCTAAACGAACTAAATATTTATTAGTTTCTGTTTGGAACTTTAATT
TTAGCCAGATTCCAACGGTACTATTACCGTTGAAGAGCTTAAAAAGCTCTTGAACAATGGAACCTAGTAATAGGTTTCCTATTCCTTACATGGATTTGTC
TTCTACAATTTGCCTATGCCATAGGAATAGGTTTTTGTATATAATTAAGTTAATTTCCTCTGGCTGTTATGGCCAGTAACTTTAGCTTGTTTTGTGCTTG
CTGCTGTTTACAGAATAAATTGGATCACCGGTGGAATTGCTATCGCAATGGCTTGTCTTGTAGGCTTGATGTGGCTCAGCTACTTTCATTGCTTTTCAGA
CTGTTTGCGCGTACGCGTTCCATGTGGTCATTCAATCCAGAAACTAACATTTCTCAACGTGCCACTCCATGGCACTATTTTGACCAGACCGTTTTTAGAA
AGTGAACTCGTAATCGGAGCTGTGATCCTTCGTGGACATCTTCGTATTGCTGGACACCATCTAGGACGCTGTGACATCAAGGACCTGCCTAAAGAAATCA
CTGTTGCTACATCACGAACGCTTCTTATTACAAATTGGGAGCTTCGCAGCGTGTAGCAGGTGACTCAGGTTTTTGCTATACAGTCGCTACAGGATTGGCA
ACTATAAATTAAACACAGACCATTCCAGTAGCAGTGACAATTGCTGCTTTGCTTGTACAGTAAGTGACAACAGATGTTTCATCTCGTTGACTTCAGGTTA
CTATAGCAGAGATATTACTAATTATTATGAGGACTTTTAAAGTTTCCATTTGGAATCTTGATTACATCATAAACCTCATTAATTAAAAATTTATCTAGTC
ACTAACTGAGAATAAATATTTCTCAATTAGATGAAGAGCAACCAATGGAGATTGATTAAACGAACATGAAAATTATTCTTGGCACTGATAACACTCATAT
ATTCTGTGAGCTTTATCACTACCAAGAGTGTGTTAGAGGTACAACAGTACTTTAAAAGAACCTTGCTCTTCTGGAACATACGAGGGCAATTCACCATTTC
ATCCTTAGCTGATAACAAATTTGCACTGACTTGCTTTAGCACTCAATTTGCTTTGCTTGTCCTGACGGCGTAAAACACGTCTATCAGTTACGTGCCAGAT
CAGTTTCACCTAAACTGTTTCATCAGACAAGAGGAAGTCAAGAACTTTACTCTCCAATTTTTTCTTATTGTTGCGGCAATAGTGTTTATAACACTTTGCT
TCACACTCAAAAGAAAGACAGAATGATTGAACTTTCATTAATTGACTTCTATTTGTGCTTTTTAGCCTTTCTGCTATTCCTTGTTTTAATTATGCTTATT
ATCTTGTTGGTTCTCACTTGAACTGCAAGATCATAATGAAACTTGTCACGCCTAAACGAACATGAAATTTCTTGTTCTCTTAGGAATATCACAACTGTAG
CTGCATTTCACCAAGAATGTAGTTTACAGTATGTACTCAACATCATCATATGTAGTTGATGACCCGTGTCCTATTCACTTCTATTCTAAATGGTATATTA
GAGTAGGAGCTAGAAAATCAGCACCTTTAATTGAATTGTGCGTGGATGAGGCTGGTTCTAAAATCACCCATTCAGTACATCGATATCGGTAATTATACAG
TTTCCTGTTTACCTTTTACAATTAATTGCCAGGAACCTAAATTGGGTAGTCTTGTAGTGCGTTGTTCGTTCTATGAAGACTTTTTAGAGTATCATGACGT
TCGTGTTGTTTTAGATTTCATCTAAACGAACAAACTAAAATGTCTTGATAATGGACCCAAAATCAGCGAAATGCACCCGCATTACGTTTGGTGGACCTCA
GATTCAACTGGCAGTAACCAGAATGGAGAACGCAGTGGGCGCGATCAAAACAACGTCGGCCCCAAGGTTTACCCAATAATACTGCGTCTTTGGTTCACCG
CTCACTCAACATGGCAAGGAAGACCTTAAATTCCCTCGAGGACAAGGCGTTCCAATTAACACCAATAGCAGTCCAGATGACCAAATTAAAGATCTCAGTC
CAAGATGGTATTTCTACTACCTAGGAACTGGGCCAGAAGCTGGACTTCCCTATGGTGCTAACAAAGACGGCATCATATGGGTTGCAACTGAGGGAGCCTT
GAATACACCAAAAGATCATTGGCACCCGCAATCCTGCTAACAATGCTGCAATCGTGCTACAACTTCCTCAAGGAACAACTATTGCCAAAAGGCTTTACGC
AGAAGGGAGCAGAGGCGGCAGTCAAGCCTCTCGTTCCTCATCACGTAGTCGCAACAGTTTAAGAAATTTCAACTCCAGGCAGCAGTAGGGGAACTTCTCC
TGCTAGAATGGCTGGCAATGGCGGTGATGCTGCTCTTGCTTTGCTGCTGCTTGACAGATTGAACCAGCTTGAGAGCAAAATGTCTGGTAAAGGCCAACAA
CAACAAGGCCAAACTGTCACTAAGAAATTGCTGCTGAGGCTTCTAAGAAGCCTCGGCAAAAACGTACTGCCACTAAAGCATACAATGTAACACAAGCTTT
CGGCAGACGTGGTCCAGAACAAACCCAAGGAAATTGGGGACCAGGAACTAATCAGACAAGGAACTGATTACAAACATTGGCCGCAAATTGCACAATTTGC
CCCAGCGCTTCAGCGTTTTCGGAATGTCGCGCATTGGCATGGAAGTCACACCTCGGGAACGTGGTTGACCTACACAGGTGCCATCAAATTGGATGACAAA
GATCCAAATTCAAAGATCAAGTCATTTGCTGAATAAGCATATTGACGCATACAAAACATTCCCACCAACAGAGCCTAAAAAGGACAAAAAGAAGAAGGCT
GATGAAACTCAAGCCTTCAAGAGACAGAAGAAACAGCAAACTGTGACTCTTTTCCTGCTGCAGATTTGGATGATTTCCAAACAATTGCAACAATCCATGA
GCAGTGCTGACTCAACTCAGGCCTAAACTCATGCAGACCAAGGCAGATGGGCTATATAAACGTTTTCGCTTTCCGTTTACGATATAGTCTACTTTGTGCA
GAATGAATCTCGTAACTCATAGCACAAGTAGATGTAGTTAACTTAATCACATAGCAATCTTTAATCAGTGTGTAACATTAGGAGGACTTGAAAGAGCCAC
CACATTTCACCGAGGCCACGCGGAGTACGATCGAGTGTACAGTGAACAATGCTAGGGAGAGCTGCCTATATGGAAGAGCCCTAATGTGTAAAATTAAATT
TTAGTAGTGCTATCCCATGTGATTTTAATAGCTTCTTAGGAGAATGACAAAAT
>df706a98-44e1-41cf-8da8-0217d3c5f17d|49
TCCCAGGTAACAAACCAACCAACTTCGATTCGATTTGTAGATCTGTTTCTAAACGAACATGAAAATTATTCTTTTTTGGCACTGATAACACTCGCTACTT
GTGAGCTTTATCACTACCAAGAGTGTGTTAGAGGTACAACAGTACTTTTAAAAGAACCTTGCTTTCTGGAACATACGAGGGCAATTCACCATTTCATCCT
CTAGCTGATAACAAATTTGCACTGACTTGCTTTAGCACTCAATTTGCTTTTGCTTGTCCTGACGGCGTAAAACACGTCTATCAGTTACGTGCCAGATCAG
TTTCACCTAAACTGTTCATCAGACAAGAGGAAGTTCAAGAACTTTACTCTCCAATTTTTATTGTTGCGGCAATAGTGTTTATAACACTTTGCTCACACTC
AAAAGAAAGACAGAATGATTGAACTTTCATTAATTGACTTCTATTTGTGCTTTTTAGCCTTTCTGCTATTCCTTGTTTTAATTATGCTTATTATCTGTTG
GTTTCACTTGAACTGCAAGATCATAATGAAACTTGTCACGCCTAAACGAACATGAAATTTCTTGTTTTCTTTAGGAATCATCACAACTGTAGCTGCATTT
CACCAAGAATGTAGTTTACAGTATGTACTCAACATCAACCATATGTAGTTGATGACCCGTGTCCTATTCACTTCTATTCTAAATGGTATATTAGAGTAGG
AGCTAGAAAATCAGCACCTTTAATTGAATTGTGCGTGGATGAGGCTGGTTCTAAATCACCCATTCAGTACATCGATATCGGTAATTATACAGTTTCCTGT
TTACCTTTTACAATTAATTGCCAGGAACCTAAATTGGGTAGTCTTGTAGTGCGTTGTTCGTTCTATGAAGACTTTTTAGAGTATCATGACGTTCGTGTTG
TTTTAGATTTCATCTAAACGAACAAACTAAAATGTCTGATAATGGACCCCAAAATCAGCGAAATGCACCCCGCATTACGTTTGGTGGACCCTCAGATTCA
ACTGGCAGTAACCAGAATGGAGAACGCAGTGGGGCGCGATCAAAACAACGTCGGCCCCAAGGTTTACCCAATAATACTGCGTCTTGGTTCACCGCTCACT
CAACATGGCAAGGAAGACCTTAAATTCCCTCGAGGACAAGGCGTTCCAATTAACACCAATAGCAGTCCAGA
>252c997f-d37a-4d05-b50b-d2fd7b94a096|12
TGAAACTTGTCACGCCTAAACGAACATGAAATTTCTTGTTTCTTAGGAATATTACAACTGTAGCTGCATTTCACCAAGAATGTAGTTTCAACAAGTATGT
ACTCAACATCAACCATATGTAGTTGATGACCCGTGTCCTATTCTTCTATTCTAAAATGGTATTAGAGTAGGAGCTAGAAAATCAGCACCTTTAATTGAAT
TGTGCGTGGATGAGGCTGGTTCTAAATCACCCATTCAGTACATCGATATCGGTAATTATACAGTTTCCTGTTTACCTTTACAATTAATTGCCAGGAACCT
AAATTGGGTAGTTCTTGTAGTGCGTTGTTCGTTCTATGAAGACTTTTTAGAGTATCATGACGTTCGTGTTGTTTTAGATTTCATCTAAACGAACAAACTA
AAATGTCTGATAATGGACCCCAAAATCAGCGAATGCACCCCGCATTACGTTTGGTGGACCCTCAGATTCAACTGGCAGTAACCAGAATAGAACGCAGTGG
GGCGCGATCAAAACAACGTCGGCCCCAAGGTTTACCCAATAATACTGCGTTTGGTTCACCGCTCTCACTCATTGGCAAGGAAGACCTTAAATTCCCCTCG
AGGACAAGGCGTTCCAATTAACACCAATAGCAGTCCAGATGACCAAATTGGCTACTACCGAAGAGCTACCAGACGAATCGTGGTGGTGACGGTAAAATGA
AAGATCTCAGTCCAAGATGGTATTCTACTACCTAGGAACTGGGCCAGAAGCTGGACTTCCCTATGGTGCTAACAAAAGACGGCATCATATGGGTTGCAAC
TGAGGGAGCCTTGAAATACACCAAAAGATTTTGGCACCCGCAATCCTGCTAACAATGCTGCAATCGTGCTACAACTTCCCAAGGAACAACTATTGCCAAA
AGGCTTTACGCAGAAGGGAGCAGAGGCGGCAGTCAAGCCTCTCGTTCCTCATCACGTAGTCGCAACAGTTTAAGAGAAATTCAACTCCAGGCAGCAGTAG
GGGAACTTCTCCTGCTAGAATGGCTGGCAATGGCGGTGATGCTGCTCTTGCTTTGCTGCTGCTTGACAGATTGAACCAGCTTGAGAGCAAAATGTCTGGT
AAAGGCCAACAACAACAAGGCCAAACTGTCACTAAGAAATTTGCTGCTGAGGCTTCTAAGAAGCCTCGGCAAAACGTACTGCCACTAAAGCATACAATGT
AACACAAGCTTTTGCAGACGTGGTCCAGAACAAACCCAAGGAAATTTTGGGGACCAGGAACTAATCAGACAAGGAACTGATTACAAAC
>2c3178d2-a86f-450d-86a5-1b6822ca07d7|11
GCGTCTTGGTTCACCGCTCACTCAACATTGGCAAGGAAGACCTTAAATTCCCTCGAGGACAAGGCGTTCCAATTAACACCAATAGCAGTCCAGATGACCA
AATTGGCTACTACCGAAGAGCTACCAGACGAAATTCGTGGTGGTGACGGTAAAATGAAAGAAT
>0ef4864e-99ae-4337-8d82-a78c8eca9ae2|18
CTTCCCAGGTAACAAACCAACCAACTTCTTCGATTTGTAGATCTGTTCTAAACGAACTTATGGATTTGTTTATGAGAATCTCACAATTGGAACTGTAACT
TTGAAGCAAGGTGAAATCAAGGATGCTACTCCTTCAGATTTTGTTCGCGCTACTGCAACGATACCGATACAAGCCTCACTCCCTTTCGGATGGCTTATTG
TTGGCGTTGCACTTCTTGCTGTTTTCAGAGCGCTTCCAAAATCATAACCCTCAAAAGAGATGGCAACTAGCACTCCAAGGGTGTTCACTTTGTTTGCAAC
TTGCTGTTGTTGTTTGTAACAGTTTACTTCACACCTTTTGCTCGTTGCTGCTGGCCTTGAAGCCCCTTTTCTCTATCTTTATGCTTTAGTCTACTTCTTG
CAGAGTATAAACTTGTAAGAATAATAATGAGGCTTTGGCTTTGCTGGAAATGCCGTTCCAAAAACCCATACTTTATGATGCCAACTATTTTCTTTGCTGG
CATACTAATTGTTACGACTATTGTATACCTTACAATAGTGTAACTCTTCAATTGTCATTACTCAGGTGATGGCACAACAAGTCCTATTTTGAACATGACT
ACCAGATTGGTGGTTATACTGAAATGGGAATCTAGAGTAAAAGACTGTGTTGTATTACACAGTTACTTCATCAGACTATTACCAGCTGTACTCAACTCAA
TTGAGTACAGACACTGGTGTTGAACATGTTACCTTCTTCATCTACAATAAAATTGTTGATGAGCCTGAAGAACATGTCCAAATTTTACAATCGACGGTTC
ATCCAGAGTTGTTAATCCAGTAATGGAACCAATTTATGATGAACCGACGACGACTACTAGCGTGCCTTTGTAAGCACAAGCTGATGAGTACGAACTTATG
TACTCATTCGTTCAGAAGAGACAGGTACGTTAATAGTTAATAGCGTACTTCTTTCTTGCTTTCGTGGTATTTCTTGCTAGTTACACTAGCCATCCTTACT
GCGCTTCGATTGTGTGCGTACTGCTGCAATATTGTTAACGTGAGTCTTGTAAAACCTTTTTACGTTTACTCTCGTGTTAAAAATCTGAATTTTCTAGAGT
TCCTGATTTCTGGTCTAAACGAACTAAATATTATATTAGTTTTTTGTTTGGAACTTTAATTTTAAATGGCAGATTCCAACGGTACTATTACCGTTGAAGA
GCTTAAAAAGCTCTTGAACAATGGAACCTAGTAATAGGTTTCCTATTCCTTACATGGATTTGTCTTTTTTACAATTTGCCTATGCCACAGGAATAGGTTT
TTGTATATAATTAAGTTAATTTTCCTCTGGCTGTTATGGCCAGTAACTTTAGCTTGTTTGTGCTTGCTGCTGTTTACAGAATAAATTGGATCACCGGTGG
AATTGCTATCGCAATGGCTTGTCTTGTAGGCTTGATGTGGCTCAGCTACTTCATTGCTTTTTTCAGACTGTTTGCGCGTACGCGTTCCATGTGGTCATTC
AATCCAGAAACTAACATTCTTTCTCAACGTGCCACTCCATGGCACTATTTTGACCAGACCGCTTCTAGAAAGTGAACTCGTAATCGGAGCTGTGATCCTT
CGTGGACATCTTCGTATTGCTGGACACCATCTAGGACGCTGTGACATCAAGGACCTGCCTAAAGAAATCACTGTTGCTACATCACGAACGTTCTTATTAC
AAATTGGGAGCTTCGCAGCGTGTAGCAGGTGACTCAGGTTTTGCTGCATACAGTCGCTACAGGATTGGCAACTATAAATTAAACACAGACCATTCCAGTA
GCAGTGACAATATTGCTTTGCTTGTACAGTAAGTGACACAGATGTTTCATCTCGTTGACTTTCAGGTTACTATAGCAGAGATATTACTAATTATTATGAG
GACTTTTAAAGTTTCCATTTGGAATCTTGATTACATCATAAACCTCATAATTAAAAATTTATCTAAGTCTAACTGAGAATAAATATTCTCAATTAGATGA
AGAGCAACCAATGGAGATTGATTAAACGAACATGAAAATTATTTTTTCTTGGCACTGATAACACTCGCTACTTGTGAGCTTTATCACTACCAAGAGTGTG
TTAGAGGTACAACAGTACTTTAAAAGAACCTTGCTTTCTGGAACATACGAGGGCAATTCACCATTTCATCCTCTAGCTGATAACAAATTTGCACTGACTT
GCTTTAGCACTCAATTTGCTTTTGCTTGTCCTGACGGCGTAAAACACGTCTATCAGTTACGTGCCAGATCAGTTTCACCTAAACTGTTCATCAGACAAGA
GGAAGTTCAAGAACTTTACTCCAATTTTTTTATTGCGGCAATAGTGTTTATAACACTTTGCTCACACTCAAAAGAAAGACAGAATGATTGAACTTTCATT
AATTGACTTCTATTTGTGCTTTTTAGCCTTTGCTATTCCTTGTTTTAATTATGCTTATTATCTGTTGGTTTCACTTGAACTGCAAGATCAATGAAACTTG
TCACGCCTAAACGAACATGAAATTTCTTGTTTTCTTAGGAATATATACAACTGTAGCTGCATTTCACCAAGAATGTAGTTTACAGTATGTACTCAACATC
AACCATATGTAGTTGATGACCCGTGTCCTATTCACTTCTATTCTAAATGGTATATTAGAGTAGGAGCTAGAAAATCAGCACCTTTAATTGAATTGTGCGT
GGATGAGGCTGGTTCTAAATCACCCATTCAGTACATCGATATCGGTAATTATACAGTTTCCTGTTTACCTTTTACAATTAATTGCCAGGAACCTAAATTG
GGTAGTTTTGTAGTGCGTTGTTCGTTCTATGAAGACTTTTTAGAGTATCATGACGTTCGTGTTGTTTTAGATTTCATCTAAACGAACAAACTAAAATGTC
TGATAATGGACCCCAAAATCAGCGAAATGCACCCCGCATTACGTTTGGTGGACCTCAGATTCAACTGGCAGTAACCAGAATGGAGAACGCAGTGGGGCGC
GATCAAAACAACGTCGGCCCCAAGGTTTACCCAATAATACTGCGTCTTGGTTTCACCGCTCACTCAACATGGCAAGGAAGACCTTAAATTCCCTCGAGGA
CAAGGCGTTCCAATTAACACCAATAGCAGTCCAGATGACCAAATTGGCTACTACCGAAGAGCTACCAGACGAATTCGTGGTGGTGACGGTAAAATGAAAG
ATTCAGTCCAAGATGGTATTTCTACTACCTAGGAACTGGGCCAGAAGCTGGACTTCCCTATGGTGCTAACAAAGACGGCATCATATGGGTTGCAACTGAG
GGAGCCTTGAATACACCAAAAGATCACATTGGCACCCGCAATCCTGCTAACAATGCTGCAATCGTGCTACAACTTCCAAGGAACAACATTGTCAAAAGGC
TTTACGCAGAAGGGAGCAGAGGCGGCAGTCAAGCCTCTTCTCGTTCCTCATCACGTAGTCGCAACAGTTTAAGAAATTCAACTCCAGGCAGCAGTAGGGG
AACTTCTCCTGCTAGAATGGCTGGCAATGGCGGTGATGCTGCTCTTGCTTTGCTGCTGCTTGACAGATTGAACCAGCTTGAGAGCAAAATGTCTGGTAAA
GGCCAACAACAACAAGGCCAAACTGTCACTAAGAATTTGCTGCTGAGGCTTCTAAGAAGCCTCGGCAAAACGTACTGCCACTAAAGCATACAATGTAACA
CAAGCTTCGGCAGACGTGGT
>514ea164-44ad-4002-9eda-c4f93352e628|5
ATACCTTCCCAGGTAACAAACCAACCAACTTTTCGATCTCTGTAGATCTGTCTCTAAACGAACTTTAAAATCTGTGTGGCTGTGTCACTCGGCTGCATGC
TTAGTGCACACGCAGTATAATTAATAACTAATTACTGTCGTTGACAGGACACGAGTAACTCGTCTATTTGCAGGCTGCTTACGGTTTGCCGTGTTGCAGC
CGATCATCAGCACAACTAGGTTTCGTCGGGTGGTGACCGAAAGGTAAGATGGAGAGCCTTGTCCCTGGTTTCAACGAGAGAACACACGCCACCATCAGTT
TGCCTGTTTACAGGTTCGCGACGTGCTCGTACGTGGCTTGGAGACTCCGTGGAGGAGGTCTTATCAGAGGCACGTCAACATCTTAAAGATGGCACTTGTG
GCTTAGTAGAAGTTGAAAAAGGCGTTTGCCTCAACTTGAACAGCCCTATGTGTTCATCAAACGTTCGGATGCTCGAACTGCACCTCATGGTCATGTTATG
GTTGAGCTGGTAGCAGAACTCGAAGGCATTCAGTACAGTCGTAGTGGTGAGACATTGGTGTCCTGTCCCTCATGTGGGCGAAATACCAGTGGCTTACCGC
AAGGTTCTTCTTCGTAAGAACGGTAATAAAGGAGCTGGTGGCCATAGTTACGGCGCCGATCTAAAGTCATTTGACTTAGGCGACGAGCTTGGCACTGATC
CTTATGAAGATTTCAAGAAAAACTGGAACACTAAACATAGCAGTGGTGTTACCCGTGAACTCATGCGTGAGCTTAACGGAGGGGCATACACTCGCTATGT
CGATATTATTCTGTGGCCCTGATGGCTACCCTTTCTTGAGTGCATTAAAGACCTCTAGCACGTGCTGGTAAAGCTCATGCACTTTGTCCGAACACTGGAC
TTTATTGACACTAAGAGGGTGTATACTGCTGCCGTGAACATGAGCATGAAATTGCTTGGTACACGGAACGTTCTGAAAAGAGCTATGAATTGCAGACACC
TTTGAAATTAAATTGGCAAAGAAATTTGACACCTTCAATGGGAATGTCCAAATACTGTTTCACCTTTAAATTCCCTCGAGGACAAGGCGTTCCAATTAAC
ACCAATAATAGTCCAGATGACCAAATTGGCTACTACCGAAGAGCTACCAGACGAATCGTGGTGGTGACGGTAAAATGAAAGATTCAGTCCAAGATGGTAT
TTCTACTACCTAGGAACTGGGCCAGAAGCTGGACTTCCCTATGGTGCTAACAAAGACGGCATCATATGGGTTGCAACTGAGGGAGCCTTGAATACACCAA
AAGATCATTGGCACCCGCAATCCTGCTAACAATGCTGCAATCGTGCTACTTCTTCCAAGGAACACATTGTCAAAAGGCTTTACGCAGAAGGGAGCAGAGG
CGGCAGTCAAGCCTCTCGTTCCTCATCACGTAGTCGCAACAGTTTAAGAAATTCAACATTCCAGGCAGCAGTAGGGGAACTTCCTGCTAGAATGGCTGGC
AATGGCGGTGATGCTGCTCTTGCTTGCTGCTGCTTGACAGATTGAACCAGCTTGAGAGCAAAATGTCTGGTAAAGGCCAACAACAACAAGGCCAAACTGT
CACTAAGAATTGCTGCTGAGGCTTCTAAGAAGCCTCGGCAAAACGTACTGCCACTAAAGCATACAATGTAACACAAGCTTTGCAGACGTGGTCCAGAACA
AACCCAAGGAAATTTTGGGGACCAGGAACTAATCAGACAAGGAACTGATTACAAACATTGGCCGCAAATTGCACAATTTGCCCAGCGCTTCAGCGTTTTC
GGAATGTCGCGCTGGCATGGAAGTCACACCTTCGGGAACGTGGTTGACCTACACAGGTGCCATCAAATTGGATGACAAAGATCCAAATTAAAGATCAAGT
CATTTGCTGAATAAGCATTGACGCATACAAACATTCCCACCAACAGAGCCTAAAAAAAGGACAAAAGAAGAAGGCTGATGAAACTCAAGCCTTACCGCAG
AGACAGAAGAAACAGCAAACTGTGACTCTTTTCCTGCTGCAGATTTGGATGATTCTCCAAACAATTGCAACAATCCATGAGCAGTGCTGACTCAACTCAG
GCCTAAACTCATGCAGACAACAAGGCAGATGGGCTATATAAACGTTTTCGCTTTTCCGTTTACGATATATAGTCTACTTGTGCAGAATGAATTCTCGTAA
CTACATAGCACAAGTAGATGTAGTTAACTTTAATCTCATAGCAATTTTAATCAGTGTGTAACATTAGGAGGACTTGAAAGAGCCACCACATTTTTCACCG
AGGCCACGCGGAGTACGATCGAGTGTACAGTGAACAATGCTAGGGAGAGCTGCCTATATGGAAGAGCCCTAATGTGTAAAATTAATTTTAGTAGTGCTAT
CCCCATGTGATTTTTAATAGCTTCTAGGAGAATGACAGC
>ffecec3c-86ef-4d9f-93cc-55d54866e266|13
GCTCTTGCTTTGCTGCTGCTTGACAGATTGAACCAGCTTGAGAGCAAAATGTCTGGTAAAGGCCAACAACAACAAGGCCAAACTGTCACTAAGAATTGCT
GCTGAGGCTTCTAAGAAGCCTCGGCAAAACGTACTGCCACTAAAGCATACAATGTAACACAAGCTTTCGGCAGACGTGGTCCAGAACAAACCCAAGGAAA
TTTTGGGGACCAGGAACTAATCAGACAAGGAACTGATTACAAACATTGGCCGCAAATTGCACAATTTGCCCCAGCGCTTCAGCGTCTTCGGAATGTCGCG
CATTGGCATGGAAGTTCACACCGCGAGAACGTGGTTGA
>21689b58-7ee8-47de-8a24-f2b6c481feda|18
TCCCAGGTAACAAACCAACCAACTTTCGATCTCTTGTAGATCTGTTCTCTAAACGAACTTTAAAATCTGTGTGGCTGTCACTCGGCTGCATGCTTAGTGC
ACTCACGCAGTATAATTAATAACTAATTACTGTCGTTGACAGGACACGAGTAACTCGTCTATATTTGCAGGCTGCTTACGGTTTCGTCCGTGTTGCAGCC
GATCATCAGCACATCTAGGTTTCGTCCGGGTGTGACCGAAAGGTAAGATGGAGAGCCTTGTCCCTGGTTTCAACGAGAAAACACACGTCATTACTCAGTT
TGCCTGTTTTACAGGTTCGCGATGTGCTCGTACGTGGCTTTGGAGACTCCGTGGAGGAGGTCTTATCAGAGGCACGTCAACATCTAAAGATGGCACTTGT
GGCTTAGTAGAAGTTGAAAAAGGCGTTTGCCTCAACTTGAACAGCCCTATGTGTTCATCAAACGTTCGGATGCTCGAACTGCACCTTATGGTCATGTTAT
GGTTGAGCTGGTAGCAGAACTCGAAGGCATTCAGTACGGTCGTAGTGGTGAGACACTTGGTGTCCTTGTCCCTCATGTGGGCGAAATACCAGTGGCTTAC
CGCAAGGTTTTCTTCGTAAGAACGGTAATAAAAGGAGCTGGTGGCCATAGTTACGGCGCCGATCTAAAGTCATTTGACTTAGGCGACGAGCTTGGCACTG
ATCCTTATGAAGATTCCCAGGTAACAAACAACCAACTTTCGATAAGGACTGTAGATCTGTTCTCTAAACGAACAAACTAAAATGTCTGATAATGGACCCC
AAAATCAGCGAAATGCACCCCGCATTACGTTTGGTGGACCTCAGATTCAACTGGCAGTAACCAGAATAGAGACGCAGTGGGCGCGATCAAAACAACGTCG
GCCCCAAGGTTTACCCAATAATACTGCGTCTTGGTTCACCGCTCTCACTCAACATGGCAAGGAAGACCTTAAATTCCCTCGAGGACAAGGCGTTCCAATT
AACACCAATAGCAGTCCAGATGACCAAATTGGCTACTACCGAAGAGCTACCAGACGAATTCGTGGTGGTGACGGTAAAATGAAAGATCTCAGTCCAAGAT
GGTATTCTACTACCTAGGAACTGGGCCAGAAGCTGGACTTCCCTATGGTGCTAACAAAGACGGCATCATATGGGTTGCAACTGAGGGAGCCTTGAATACA
CCAAAAGATCACATTGGCACCCGCAATCCTGCTAACAATGCTGCAATCGTGCTACAACTTCCTCCAAGGAACAACATTGTCAAAAGGCTTCTACGCAGAA
GGGAGCAGAGGCGGCAGTCAAGCCTCTTCTCGTTCCTCATCACGTAGTCGCAACAGTTTAAGAAATTTCAACCCAGGCAGCAGTAGGGGAACTTTCCTGC
TAGAATGGCTGGCAATGGCGGTGATGCTGCTCTTGCTTTGCTGCTGCTTGACAGATTGAACCAGCTTGAGAGCAAAATGTCTGGTAAAGGCCAACAACAA
CAAGGCCAAACTGTCACTAAGAAATTGCTGCTGAGGCTTCTAAGAAGCCTCGGCAAAACGTACTGCCACTAAAGCATACAATGTAACACAAGCTTTCGGC
AGACGTGGTCCAGAACAAACCCAAGGAAATTTTGGGGACCAGGAACTAATCAGACAAGGAACTGATTACAAACATTGGCCGCAAATTGCACAATTTGCCC
CAGCGTTCAGCGTTTTCGGAATGTCGCGCATTGGCATGGAAGTCACACCTTCGGGAACGTGGTTGACCTACACAGGTGCCATCAAATTGGATGACAAAGA
TCCAAATTTCAAAGATCAAGTCATTTGCTGAATAAGCATTGACGCATACAAAACAACCCCACCAACAGAGCCTAAAAAGGACAAAAGAAGAAGGCTGATG
AAACTCAAGCCTTACCGCAGAGACAGAAGAAACAGCAAACTGTGACTCTTTCCTGCTGCAGATTTGGATGATTTCCAAACAATTGCAACAATCCATGAGC
AGTGCTGACTCAACTCAGGCCTAAACTCATGCAGACACAAGGCAGATGGGCTATATAAACGTTTTCGCTTTTCCGTTTACGATATAGTCTACTCTTGTGC
AGAATGAATCTCGTAACTACATAGCACAAGTAGATGTAGTTAACTTTAATCTCACATAGCAATCTTTAATCAGTGTGTAACATTAGGGAGGACTTGAAAG
AGCCACCATTTCACCGAGGCCACGCGGAGTACGATCGAGTGTACAGTGAACAATGCTAGGGAGAGCTGCCTATATGGAAGAGCCCTAATGTGTAAAATTA
ATTTTAGTAGTGCTATCCCCATGTGATTTTAATAGCTCTTAGGAGAATGACA
>1543a3c1-baec-42d8-bd4c-d23e30fe1912|32
ATACCTTCCCAGGTAACAAACCAACCAACTTTCGATTCTTGTAGATCTGTTCTCTAAACGAACATGAAAAATTATTTTCTTGGCACTGATAACACTCGCT
ACTTGTGAGCTTTATCACTACCAAGAGTGTGTTAGAGGTACAACAGTACTTTAAAAGAACCTTGCTTTCTGGAACATACGAGGGCAATTCACCATTTCAT
CCTCTAGCTGATAACAAATTTGCACTGACTTGCTTTAGCACTCAATTTGCTTTTGCTTGTCCTGACGGCGTAAAACACGTCTATCAGTTACGTGCCAGAT
CAGTTTCACCTAAACTGTTCATCAGACAAGAGGAAGTTCAAGAACTTTACTCTCCAATTTATTGTTGCGGCAATAGTGTTTATAACACTTTGCTCACACT
CAAAAGAAAGACAGAATGATTGAACTTTCATTAATTGACTTCTATTTGTGCTTTTTAGCCTTTCTGCTATTCCTTGTTTTAATTATGCTTATTATCTTTG
GTTTCACTTGAACTGCAAGATCATAATGGTGTCCTATATCACTTCTATTCTAAATGGTATATTAGAGTAGGAGCTAGAAAATCAGCACCTTTAATTGAAT
TGTGCGTGGATGAGGCTGGTTCTAAATCACCCATTCAGTACATCGATATCGGTAATTATACAGTTTCCTGTTTACCTTTTACAATTAATTGCCAGGAACC
TAAATTGGGTAGTCTTGTAGTGCGTTGTTCGTTCTATGAAGACTTTTTAGAGTATCATGACGTTCGTGTTGTTTTAGATTTCATCTAAACGAACAAACTA
AAATGTCTGATAATGGACCCCAAAATCAGCGAAATGCACCCCGCATTACGTTTGGTGGACCTCAGATTCAACTGGCAGTAACCAGAATGGAGAACGCAGT
GGGGCGCGATCAAAACAACGTCGGCCCCAAGGTTTACCCAATAATACTGCGTCTTGGTTCACCGCTCACCACTCAACATGGCAAGGAAGACCTTAAATTC
CCTCGAGGACAAGGCGTTCCAATTAACACCAATAGCAGTCCAGATGACCAAATTGGCTACTACCGAAGAGCTACCAGACGAATTCGTGGTGGTGACGGTA
AAATGAAAGATCTCAGTCCAAGATGGTATTTCTACTACCTAGGAACTGGGCCAGAAGCTGGACTTCCCTATGGTGCTAACAAAGACGGCATCATATGGGT
TGCAACTGAGGGAGCCTTGAATACACCAAAAGATTTGGCACCCGCAATCCTGCTAACAATGCTGCAATCGTGCTACAACTTCCCAAGGAACAACATTGCC
AAAAGGCTTTACGCAGAAGGGAGCAGAGGCGGCAGTCAAGCCTCTTCTCGTTCCTCATCACGTAGTCGCAACAGTTTAAGAAATTCAACTCCAGGCAGCA
GTAGGGAACTTCTCCTGCTAGAATGGCTGGCAATGGCGGTGATGCTGCTCTTGCTTTGCTGCTGCTTGACAGATTGAACCAGCTTGAGAGCAAAATGTCT
GGTAAAGGCCAACAACAACAAGGCCAAACTGTCACTAAGAAATTGCTGCTGAGGCTTCTAAGAAGCCTCGGCAAAACGTACTGCCACTAAAAGCAATGTA
ACACAAGCTTCGGCAGACGTGGTCCAGAACAAACCCAAGGAAATTTTGGGGACCAGGAACTAATCAGACAAGGAACTGATTACAAACATTGGCCGCAAAT
TGCACAATTTGCCCCAGCGCTTCAGCGTTTTCGGAATGTCGCGCATTGGCATGGAAGTCACACCTCGGGAACGTGGTTGACCTACACAGGTGCCATCAAA
TTGGATGACAAAGATCCAAATTCAAAGATCAAGTCATTTGCTGAATAAGCATTGACGCATACAAAACATTCCCACCAACAGAGCCTAAAAAGGACAAAAG
AAGAAGGCTGATGAAACTCAAGCCTTACCAAGAGACAGAAGAAACAGCAAACTGTGACTCTTTCCTGCTGCAGATTTGGATGATTTCCAAACAATTGCAA
CAATCCATGAGCAGTGCTGACTCAACTCAGGCCTAAACTCATGCAGACATACAAGGCAGATGGGCTATATAAACGTTTCGCTTTTCCGTTTACGATATAG
TCTACTCTTGTGCAGAATGAATTCTCGTAACTACATAGCACAAGTAGATGTAGTTAACTTTAATCTCTTTAGCAATCTTTAATCAGTGTGTAACATTAGG
GAGGACTTGAAAGAGCCACCACATTTCACCGAGGCCACGCGGAGTACGATCGAGTGTACAGTGAACAATGCTAGGGAGAGCTGCCTATATGGAAGAGCCC
TAATGTGTAAAATTAATTTTAGTAGTGCTATCCCATGTGATTTTAATAGCTTCTTAGGAGAATGACAAAAA
>cea424c7-18e4-4bc6-a49b-97a7e8b26a81|15
ATACCTTCCCAGGTAACAAACCAACCATTTTCGATTCTTGTAGATCTGTTCTCTAAACGAACAAACTAAAATGTCTGATAATGGACCCAAAATCAGCGAA
ATGCACCCCGCATTACGTTTGGTGGACCTCAGATTCAACTGGCAGTAACCAGAATGGAGAACGCAGTGGGCGCGATCAAAACAACGTCGGCCCCAAGGTT
TACCCAATAATACTGCGTCTTGGTTCACCGCTCTCACTCAACATGGCAAGGAAGACCTTAAATTCCCTCGAGGACAAGGCGTTCCAATTAACACCAATAG
CAGTCCAGATGACCAAATTGGCTACTACCGAAGAGCTACCAGACGAATTCGTGGTGGTGACGGTAAAATGAAAGATCAGTCCAAGATGGTATTCTACTAC
CTAGGAACTGGGCCAGAAGCTGGACTTCCCTATGGTGCTAACAAAGACGGCATCATATGGGTTGCAACTGAGGGAGCCTTGAATACACCAAAAGATCACA
TTGGCACCCGCAATCCTGCTAACAATGCTGCAATCGTGCTACAACTTCCTCAAGGAACAACATTGCCAAAAGGCTTTACGCAGAAGGGAGCAGAGGCGGC
AGTCAAGCCTCTTCTCGTTCCTCATCACGTAGTCGCAACAGTTTAAGAAATTTCAACTCCAGGCAGCAGTAGGGAACTTCTCCTGCTAGAATGGCTGGCA
ATGGCGGTGATGCTGCTCTTGCTTTGCTGCTGCTTGACAGATTGAACCAGCTTGAGAGCAAAATGTCTGGTAAAGGCCAACAACAACAAGGCCAAACTGT
CACTAAGAAATCTGCTGCTGAGGCTTTAAGAAGCCTCGGCAAAACGTACTGCCACTAAAGCATACAATGTAACACAAGCTTTCGGCAGACGTGGTCCAGA
ACAAACCCAAGGAAATTTTGGGGA
>543e33e9-854d-402e-a6cb-d59e8e679926|8
ATACCTTCCCAGGTAACAAACCAACCATTCGATCGATCTTGTAGATCTGTTTCTAAACGAACATGAAAATTATTCTTTCTTGGCACTGATAACACTCGCT
ACTCTGTGAGCTTTATCACTACCAAGAGTGTGTTAGAGGTACAACAGTACTTTAAAAGAACCTTGCTCTGGAACATTACGAGGGCAATCACCATTTCATC
CTCTAGCTGATAACAAATTTGCACTGACTTGCTTTAGCACTCAATTTGCTTTGCTTGTCCTGACGGCGTAAACACGTCTATCAGTTACGTGCCAGATCAG
TTTCACCTAAACTGTTATCAGACAAGAGGAAGTTCAAGAACTTTACTCTCCAATTTTTTATTGTTGCGGCAATAGTGTTTATAACACTTTGCTCACACTC
AAAAGAAAGACAGAATGATTGAACTTCATTAATTGACTTCTATTTTGTGCTTTTAGCCTTTCTTTGCTATTCCTTGTTTTAATTATGCTTATTATCTGTT
GGTTTTCACTTGAACTGCAAGATCAATGAAACTTGTCACGCCTAAACGAACATGAAATTTGTTTTTTAGGAATCATCACAACTGTAGCTGCATTTTCACC
AAGAATGTAGTTTACAGTGTATGTACTCAACATCAACCATATGTAGTTGATGACCCGTGTCCTATTCACTTCTATTCTAAATGGTATATTAGAGTAGGAG
CTAGAAATCAGCACCTTTAATTGAATTGTGCGTGGATGAGGCTGGTTCTAAATCACCCATTCAGTACATCGATATCGGTAATTATACAGTTTCCTGTTTA
CCTTTACAATTAATTGCCAGGAACCTAAATTGGGTAGTCTTGTAGTGCGTTGTTCGTTCTATGAAGACTTTAGAGTATCATGACGTTCGTGTTGTTTAGA
TTTCATCTAAACGAACAAACTAAAATGTCTGATAATGGACCCCAAAATCAGCGAAATGCACCCGCATTACGTTTTGGTGGACCCTCAGAAGAAAATTGCT
GCTAGGCTTTAAGAAGCCATGGCAAAAACGTACTGCCACTAAAGCATACAATGTAACACAAGCTTCGGCAGACGTGGTCCAGAACAAACCCAAGGAAATT
TTGGGGACCAGGAACTAATCAGACAAGGAACTGATTACAAACATTGGCCGCAAATTGCACAATTTGCCCCAGCGCTTCAGCGTTCTTCGGAATGTCGCGC
ATTGGCATGGAAGTCACACCTTCGGGAACGTGGTTGACCTACACAGGTGCCATCAAATTGGATGACAAAGATCCAAATTTTAAAGATCAAGTCATTTGCT
GAATAAGCATTGACGCATACAAAACACTCCCACCAACAGAGCCTAAAAAAGGACAAAAGAAGAAGGCTGATGAAACTCAAGCCTTACCGCAGAGACAGAA
GAAACAGCAAACTGTGACTCTTTTCCTGCTGCAGATTTGGATGATTTCTCCAAACAATTGCAACAATCCATGAGCAGTGCTGACTCAACTCAGGCCTAAA
CTCATGCAGACCACTAAGGCAGATGGGCTATATAAACGTTTTCGCTTTTCCGTTTACGATATAGTCTACTCTTGTGCAGAATGAATTCTCGTAACATAGC
ACAAGTAGATGTAGTTAACTTTAATCTTTAGCAATCTTCTAATCAGTGTGTAACATTAGGGAGGACTTGAAAGAGCCACCACATTTTCACCGAGGCCACG
CGGAGTACGATCGAGTGTACAGTGAACAATGCTAGGGAGAGCTGCCTATATGGAAGAGCCCTAATGTGTAAAATTAATTTTAGTAGTGCTATCCCCATGT
GATTTTTAATAGCTTCT
>ef4e033c-853b-4835-b386-c5986e499178|6
GGTAACAAACCAACCAACTTTCGATCTGTAGATCTGTTTCTAAACGAACATGAAATTTCTTGTTTAGGAATATCTACAACTGTAGCTGCATTTCACCAAG
AATGTAGTTTACAGTCATGTACTCAACATCAACCATATGTAGTTGATGACCCGTGTCCTATTTCTATTCTAAATGGTATATTAGAGTAGGAGCTAGAAAA
TCAGCACCCTTTAATTGAATTGTGCGTGGATGAGGCTGGTTCTAAATCACCCATTCAGTACATCGATATCGGTAATTATACAGTTTCCTGTTTACCTTTT
TTACAATTAATTGCCAGGAACCTAAATTGGGTAGTCTTGTAGTGCGTTGTTCGTTCTATGAAGACTTTTTAGAGTATCATGATGTTCGTGTTGTTTTAGA
TTCATCTAAACGAACAAACTAAAATGTCTTGATAATGGACCCAAAATCAGCGAAATGCACCCCGCATTACGTTTTGGTGGACCCTCAGATTCAACTGGCA
GTAACCAGAATGGAGAACGCAGTGGGGCGCGATAAAACAACGTCGGCCCCAAGGTTTACCCAATAATACTGCGTCTTGGTTCACCGCTCACTCAACATGG
CAAGGAAGACCTTAAATTCCCTCGAGGACAAGGCGTTCCAATTAACACCAATAGCAGTCCAGATGACCAAATTGGCTACTACCGAAGAGCTACCAGACGA
ATTCGTGGTGGTGACGGTAAATGAAAGATCAGTCCAAGATGGTATTTCTACTACCTAGGAACTGGGCCAGAAGCTGGACTTCCCTATGGTGCTAACAAAA
GACGGCATCATATGGGTTGCAACTGAGGGAGCCTTGAATACACCAAAAGATTTGGCACCCGCAATCCTGCTAACAATGCTGCAATCGTGCTACAACTTCC
AAGGAACAACATTGTCAAAAGGCTTACGCAGAAAGGGAGCAGAGGCGGCAGTCAAGCCCTTCTCGTTCCTCATCACGTAGTCGCAACAGTTTAAGAAATT
CAACTCCAGGCAGCAGTAGGGGAACTTCCCTGCTAGAATGGCTGGCAATGGCGGTGATGCTGCTCTTGTTTGCTGCTGCTTGACAGATTGAACCAGCTTG
AGAGCAAAATGTCTGGTAAAGGCCAACAACAACAAGGCCAACTGTCACTAAGAAATTGCTGCTGAGG
>4f45c788-f294-4007-b939-c42c94e1c5c2|24
CCTTCCCAGGTAACAAACCAACCAACTTCGATCTTGTAGATCTGTTCTCTAAACGAACTTTAAAATCTGTGTGGCTGTCACTCGGCTGCATGCTTAGTGC
ACTCACGCAGTATAATTAATAACTAACTGTCGTTGACAGGACACGAGTAACTCGTCTATCATTGCAGGCTGCTTACGGTTCGTCCGTGTTGCAGCCGATC
ATCAGCACATCTAGGTTTCGTCCGGGTGTGACCGAAAGGTAAGATGGAGAGCCTTGTCCCTGGTTTCAACGAGAAAACACACGTCCAACTCAGTTTGCCT
GTTTTACAGGTTCGCGACGTGCTCGTACGTGGCTTTGGAGACTCCGTGGAGGAGGTCTTATCAGAGGCACGTCAACATCTTAAAGATGGCACTTGTGGCT
TAGTAGAAGTTGAAAAAGGCGTTTTGCCTCAACTTGAACAGCCCTATGTGTTCATCAAACGTTCGGATGCTCGAACTGCACCTCATGGTCATGTTATGGT
TGAGCTGGTAGCAGAACTCGAAGGCATTCAGTACGGTCGTAGTGGTGAGACACTTGGTGTCCTTGTCCCTCATGTGGGCGAAATACCAGTGGCTTACCGC
AAGGTTCTTCTTCGTAAGAACGGTAATAAAGGAGCTGGTGGCCATAGTTACGGCGCCGATCTAAAGTCATTTGACTTAGGCGACGAGCTTGGCACTGATC
CTTATGAAGATTTCAAGAAACTGGAACACTAAACATAGCAGTGGTGTTACCCGTGAACTCATGCGTGAGCTTTAACGGAGGGGCATACACTCGCTATGTC
GATACAAAACATTCCCACCAACAGAGCCTAAAAAGGACAAAAGAAGAAGGCTGATGAAACTCAAGCCTTACAAGAGACAGAAGAAACAGCAAACTGTGAC
TCTTTTTTCCTGCTGCAGATTTGGATGATTTTCCAAACAATTGCAACAATCCATGAGCAGTGCTGACTCAACTCAGGCCTAAACTCATGCAGACCATCAA
GGCAGATGGGCTATATAAACGTTTCGCTTTTCCGTTTACGATATATACTCTTGTGCAGAATGAATTCTCGTAACTACATAGCACAAGTAGATGTAGTTAA
CTTTAATCACATAGCAATCTTTAATCAGTGTGTAACATTAGGGAGGACTTGAAAGAGCCACCACATTTTCACCGAGGCCACGCGGAGTACGATCGAGTGT
ACAGTGAACAATGCTAGGGAGAGCTGCCTATATGGAAGAGCCCTAATGTGTAAAATTAATTTTAGTAGTGCTATCCCCATGTGATTTTAATAGCTTCTTA
GGAGAATGACAAAA
>aa72e4c4-b0f5-48e3-ac2b-82d4bcafcdcc|35
AGAGATGGTTGTGTTCCCTTGAACATAATACCTCCTTACAACAGCAGCCAAACTAATGGTTGTCATACCAGACTATAACACATAAAAATACGTGTGATGG
TACAACATTTACTTATGCATCAGCATTGTGGGAAATCCAACAGGTTGTAGATGCAGATAGTAAAATTGTTCAACTTAGTGAAATTAGTATGGACAATTCA
CCTAATTTAGCATGGCCTCTTATTGTAACAGCTTTAAGGGCCAATTCTGCTGTCAAATTACAGAATAATGAGCTTAGTCCTGTTGCACTACGACAGATGT
CTTGTGCTGCCGGTACTACACAAACTGCTTGCACTGATGACAATGCGTTAGCTTACTACAACACAACAAAGGGAGGTAGGTTTGTACTTGCACTGTTATC
CGATTTACAGGATTTGAAATGGGCTAGATTCCCTAAGAGTGATGGAACTGGTACTATCTATACAGAACTGGACCACCTTGTAGGTTTGTTACAGACCAAA
GGTCCTAAAGTGAAGTATTTATACTTTATTAAAGGATTAAACAACCTAAATAGAGGTATGGTACTTGGTAGTTTAGCTGCCACAGTACGTCTACAAGCTG
GTAATGCAACAGAAGTGCCTGCCAATTCAACTGTATTATTATTCTGTGCTTTGCTGTAGATGCTGCTAAAGCTTACAAAGATTATCTAGCTAGTGGGGAC
AACCAATCACTAATTGTGTTAAGATGTTGTGTACACACACTGGTACTGGTCAGGCAATAACAGTTACACCGGAAGCCAATATGGATCAAGAATCCTTTGG
TGGTGCATCGTGTTGTCTGTACTGCCGTTGCCACATAGATCATCCAAATCCTAAAGGATTTTGTGACTTAAAAGGTAAGTATGTACAAATACCTACAACT
TGTGCTAATGACCCTGTGGGTTTACACTTAAAAACACAGTCTGTACCGTCTGCGGTATGTGGAAAGGTTATGGCTGTAGTTGTGATCAACTCCGCGAACC
CATGCTTCAGTCAGCTGATGCACAATCGTTTTTAAACGGGTTTGCGGTGTAAGTGCAGCCCGTCTTACACCGTGCGGCACAGGCACTAGTACTGATGTCG
TATACAGGGCTTTTGACATACAATGATAAAGTAGCTGGTTTTGCTAAATTCCTAAAAACTAATTGTTGTCGCTTCCAAGAAAAGGACGAAGATGACAATT
TAATTGATTTATCTTGTAGTTAAGAGACACACTTTCTCTAACTACCAACATGAAGAAACAATTTATAATTTACTTAAGGATTGTCCAGCTGTTGCTAAAC
ATGACTTCTTTAAGTTTAGAATAGACGGTGACATGGTACCACATATCACGTCAACGTCTTACTAAATACAATGGCAGACCTCGTCTATGCTTTAAGGCAT
TTTGATGAAGGTAATTGTGACACATTAAAGAAATACTTGTCACATACAATTGTTGTGATGATGATTATTTCAATAAAAAGGACTGGTATGATTTTGTAGA
AAACCAGATATATTACGCGTATACGCCAACTTAGGTGAACGTGTACGCCAAGCTTTGTTAAAAACAGTACAATTTTGTGATGCCATGCGAAATGCTGGTA
TTGTTGGTGTACTGACATTAGATAATCAAGATTCAATGGTAACTGGTATGATTTCGGTGATTTCATACAAACCACGCCAGGTAGTGGAGTTCCTGTTGTA
GATTCTTATTATTCATTGTTAATGCCTATATTAACCTTGACCAGGGCTTTAACTGCAGAGTCACATGTTGACACTGACTTAACAAAGCCTTACATTAAGT
GGGATTTGTTAAAATATGACTACACGGAAGAGAGGTTAAAACTCTTTGACCGTTATTTTAAATATTGGGATCAGACATACCACCCAAATTGTGTTAACTG
TTTGGATGACAGATGCATTCTGCATTGTGCAAACTTTAATGTTTTATTCTCTACAGTGTTCCCACCTACAAGTTTTGGACCACTAGTGAGAAAAATATTT
GTTGATGGTGTTCCATTTGTAGTTTCAACTGGATACCACTTCAGAGAGCTAGGTGTTGTACATAATCAGGATGTAAACTTACATAGCTCTAGACTTAGTT
TAAGGAATTACTTGTGTATGCTGCTGACCCTGCTATGCACGCTGCTTCTGGTAATCTATTACTAGATAAACGCACTACGTGCTTTCAGTAGCTGCACTTA
CTAACAATGTTGCTTTCAAACTGTCAAACCCGGTAATTTTAACAAAGACTTTATGACTTTGCTGTGTCTAAGGGTTTTTAAGGAAGGAAGTTCTGTTGAA
TTAAAACACTTCTTTGCTCAGGATGGTAATGCTGCTATCAGCGATTATGACTACTATCGTTATAATCTACCAACAATGTGTGATATCAGACAACTACTAT
TTGTAGTTGAAGTTGTTGATAAGTACTTTGATTGTTACGATGGTGGCTGTATTAATGCTAACCAAGTCATCGTCAACAACCTAGACAAATCAGCTGGTTT
TCCATTTAATAAATGGGGTAAGGCTAGACTTTATTATGATTCAATGAGTTATGAGGATCAAGATGCACTTTCGCATATACAAAACGTAATGTCATCCCTA
CTATAACTCAAATGAATCTTAAGTATGCCATTAGTGCAAAGAATAGAGCTCGCACCGTAGCTGGTGTCTCTATCTGTAGTACTATGACCAATAGACAGTT
TCATCAAAAATTATTGAAATCAATAGCCGCCACTAGAGGAGCTACTGTAGTAATTGGAACAAGCAAATTCTATGGTGGTTGGCACAACATGTTAAAAACT
GTTTATAGTGATGTAGAAAACCCCACCTTATGGGTTGGGATTATCCTAAATGTGATAGAGCCATGCCTAACATGCTTAGAATTATGGCCTCACTTGTTCT
TGCTCGCAAACATACAACGTGTTGTAGCTTGTCACACCGTTTCTATAGATTAGCTAATGAGTGTGCTCAAGTATTGAGTGAAATGGTCATGTGTGGCGGT
TCACTATATGTTAAACCAGGTGGAACCTCATCAGGAGATGCCACAACTGCTTATGCTAATAGTGTTTTTAACATTTGTCAAGCTGTCACGGCCAATGTTA
ATGCACTTTTATCTACTGATGGTAACAAAATTGCCGATAAGTATGTCCGCAATTTACAACACAGACTTTATGAGTGTCTCTATAGAAATAGAGATGTTGA
CACAGACTTTGTGAATGAGTTTTACGCATATTTGCGTAAACATTTCTCAATGATGATACTCTTGACGATGCTGTTGTGTGTTTCAATAGCACTTATGCAT
CAAGGTCTAGTGGCTAGCATAAAGAACTTTAAGTCAGTTCTTTATTATCAAAACAATGTTTTATGTCTGAAGCAAAATGTTGGACTGAGACTGACCTTAC
TAAAGGACCTCATGAATTTTGCTCAACATACAATGCTAGTTAAACAGGGTGATGATTATGTGTACCTTCCTTACCCAGATCCATCAAGAATCCTAGGGGC
CGGCTGTTTGTAGATGATATCGTAAAACAGATGGTACACTATGATTGAACGGTTCGTGTCTTTAGCTATAGATGCTTACCCACTTACTAAACATCCTAAT
CAGGAGTATGCTGATGTCTTCATTTGTACTTACAATACATAAGAAAGCTACATGATGAGTTAACAGGACACATGTTAGACATGTATTTTGTTATGCTTAC
TAATGATAACACTTCAAGGTATTGGGAACCTGAGTTTTATGAGGCTATGTACACACCGCATACAGTTTACAGGCTGTTGGGGCTTGTGTTTTGCAATTCA
CAGACTTCATTAAGATGTGGTGCTTGCATACGTAGACCATCTTATGTTGTAAATGCTGTTACGACCATGTCATATCAACATCACATAAATTAGTCTTGTC
TGTTAATCCGTATGTTTGCAATGCTCCAGGTTGTGATGTCACAGATGTGACTCAACTTTACTTAGGAGGTATGAGCTATTATTGTAAAAATTTAAACCAC
CCATTAGTTTTCCATTGTGTGCTAATGGACAAGTTTTTGGTTTATATAAAATACATGTGTTGGTAGCGATAATGTTACTGACTTTAATGCAATTGCAACA
TGTGACTGGACAAATGCTGGTGATTACATTTTTAGCTAACACCTGTACTGAAAGACTCAAGCTTTTCGCAGCAGAAACGCTCAAAGCTACTGAGGAGACA
TTTAAACTGTCTTATGGTATTGCTACTGTACGTGAAGTGCTGTCTGACAGAGAATTACATCATGGGAAGTTGGTAAACCTAGACCACCACTTAATCGAAA
TTATGTCTTTACTGGTTATCGTGTAACTAAAAACAGTAAAGTACAAATAGGAGAGTACACCTTTGAAAAAGGTGACTATGGTGATGCTGTTGTTTACCGA
GGTACAACAACTTACAAATTAAATGTTGGTGATTATTTTGTGCTGACATCACATACAGTAATGCCATTAAGTGCACCTACACTAGTGCCACAAGAGCACT
ATGTTAGAATTACTGGCTTATACCCAACACTCAATATCAGATGAGTTTTCTAGCAATGTTGCAAATTATCAAAAGGTTGGTATGCAAAAGTATTTTACAC
TCCAGGGACCACCTGGTACTGGTAAGAGTCATTTTGCTATTGGCCTAGCTCTTTACCCTCTGCTCGCATAGTGTATACAGCTTGCTCATGCCGCTGTTGA
TGCACTATGTGAGAAGGCATTAAAATATTTGCCTATAGATAAATGTAGTAGAATTATACCCCGACGTGCTCGTGTAGAGTGTTTTGATAAATTCAAAGTG
AATTCATACTAGAACAGTATGTCTTTTGTACTGTAAATGCATTGCCTGAGACGACAGCAGATATAGTTGTCTTTGATGAAATTCAATGGCCACAAATTAT
GATTTGAGTGTTGTCAATGCCAGATTACGTGCTAAGCACTATGTGTACATTGGCGACCCTGCTCAATTACCTGCACCACGCACATTGCTAACTAAGGGCA
CACTAGAACCAGAATATTTCAATTCAGTGTGTAGACTTATGAAAACTATAGGTCCAGACATGTTCCTCGGAACTTGTCGGCGTTGTCCTGCTGAAATTGT
TGACACTGTGAGTGCTTTGGTTTATGATAATAAGCTTAAAGCACATAAAGACAAATCAGCTCAATGCTTTAAAATGTTTTATAAGGGTGTTATCACGCAT
GATGTTTCATCTGCAATTAACAGGCCACAAATAGGCGTGGTAAGAGAATTCCTACGTAACCCTGCTTGGAGAAAAGCTGTCTTTATTTCACCTTATAATT
CACAGAATGCTGTAGCCTCAAAGATTTTGGGACTACCAACTCAAACTGTTGATTCATCACAGGGCTCAGAATATGACTATGTCATTCACTCAAACCACTG
AAACAGCTCACTCTTGTAATGTAAACAGATTTAATGTTGCTATTACCAGAGCAAAAGTAGGCATACTTTGCATAATGTCTGATAGAGACCTTTATGACAA
GTTGCAATTTACAAGTCTTGAAATTCCACGTAGGAATGTGGCAACTTTACAAGCTGAAAATGTAACAGGACTCTTTAAAGATTGTAGTAAGGTAATCACT
GGGTTACATCCTACACAGGCACCACACTCCTCAGTGTTGACACTAAATTCAAAACTGAAGGTTTATGTGTTGACATACCTGGCATACCTAAGGACATGAC
CTATAGAAGACTCATCTCTATGATGGGTTTTAAAATGAATTATCAAGTTAATGGTTACCCTAACATGTTTATCACCCGCGAAGAAGCTATAAGACATGTA
CGTGCATGGATTGGCTTCGATGTCGAGGGTGTCATGCTACTAGAGAAGCTGTTGGTACCAATTTACCTTTACAGCTAGGTTTTTACAGGTGTTAACCTAG
TTGCTGTACCTACAGGTTATGTTGATACACCTAATAATACAGATTTTTCCAGAGTTAGTGCTAAACCACCGCCTGGAGATCAATTTAAACACCTCATACC
ACTTATGTACAAAGGACTTCCTTGGAATGTAGTGCGTATAAAGATTGTACAAATGTTAAGTGACACACTTAAAAATTTCTCTGACAGAGTCGTATTTGTC
TTATGGGCACATGGCTTTGAGTTGACATCTATGAAGTATTTGTGAAAATAGGACCTGAGCGCACCTGTTGTCTATGTGATAGACGTGCCACATGCTTTTT
CCACTGCTTCAGACTTATGCCTGTTGGCATCATTCTATTGGATTTGATTACGTCTATAATCCGTTTATGATTGATGTTCAACAATGGGTTTTACAGGTAA
CCTACAAAGCAACCATGATCTGTATTGTCAAGTCCATGGTAATGCACCGTAGCTAGTTGTGATGCAATCATGACTAGGTGTCTAGCTGTCCACGAGTGCT
TTGTTAAGCGTGTTGACTGGACTATTGAATATCCTATAATTGGTGATGAACTGAAGATTAATGCGGCTTGTAGAAAGGTTCAACACATGGTTGTTAAAGC
TGCATTATTAGCAGACAAATTCCCAGTTCACGACATTGGTAACCCTAAAGCTATTAAGTGTGTACCTCAAGCTGATGTAGAATGGAAGTTCTATGATGCA
CAGCCTTGTAGTGACAAAGCTTATAAAATAGAAGAATTATTCTATTCTTATGCCACACATTCTGACAAATTCACAGATGGTGTATGCCTATTTGGAATTG
CAATGTCGATAGATATCCTGCTAATTCCATTGTTTGTAGATTTGACACTAGAGTGCTATCTAACCTTAACTTGCCTGGTTGTGATGGTGGCAGTTTGTAT
GTAAATAAACATGCATTCCACACCAGCTTTTGATAAAAGTGCTTTGTTAATTTAAAACAATTACCATTTTTATACTTTGACAGTCCATGTGAGTCTCATG
GAAAACAAGTAGTGTCAGATATAGATTATGTACCACTAAAGTCTGCTACGTGTATAACACGTTGCAATTTAGGTGGTGCTGTCTGTAGACATCATGCTAA
TGAGTACAGATTGTATCTCGATGCTTATAACATGATGATCAGCTGGCTTTAGCTTGTGGGTTTACAAACAATTTGATACTTATAACCTCTGGAACACTTT
TACAAGACTTCAGAGTTTAGAAAATGTGGCTTTTAATGTTGTAAATAAGGGACACTTTGATGGACAACAGGGTGAAGTACCAGTTTTTATCATTAATAAC
ACTGTTTACACAAAAGTTGATGGTGTTGATGTAGAATTGTTTGAAAATAAAACAACATTACCTGTTAATGTAGCATTTGAGCTTTGGGCTAAGCGCAACA
TTAAACCAGTACCAGAGGTGAAAATACTCAATAATTTGGGTGTGGACATTGCTGCTAATACTGTGATCTGGGACTACAAAAGAGATGCTCCAGCACATAT
ATCTACTATTGGTGTTTGTTCTATGACTGACATAGCCAAGAAACCAACTGAAACGATTTGTGCACCACTCTGTTTTTTGATGGTAGAGTTGATGGTCAAG
TAGACTTATTTAGAAATGCCCGTAATGGTGTTCTTATTACAGAAGGTAGTGTTAAAGGTTTACAACCATCTGTAGGTCCCAAACAAGCTAGTCTTAATGG
AGTCACATTAATTGGAGAAGCCGTAAAAACACAGTTCAATTATTATAAGAAAGTTGATGGTGTTGTCCAACAATTACCTGAAACTTACTTACTCAGAGTA
GAAATTTACAAGAATTTAAACCCAGGAGTCAAATGGAAATTGATTTCTTAGAATTAGCTATGGATGAATTCATTGAACGGTATAAATTAGAAGGCTATGC
CTTCGAACATATCGTTTATGGAGATTTTAGTCATAGTCAGTTAGGTGGTTTACATCTACTGATTGGACTAGCTAAACGTTTAAGGAATCACCTTTTGAAT
TAGAAGATTTTATTCCTATGGACAGTACAGTTAAAAACTATTTCATAACAGATGCGCAAACAGGTTCATCTAAGTGTGTGTGTTCTGTTATTGATTTATT
ACTTGATGATTTTGTTGAAATAATAAAATCCCAAGATTTATCTGTAGTTTAAGGTTGTCAAAGTGACTATTGACTATACAGAAATTTTATTTATGCTTTG
GTGTAAAGATGGCCATGTAGAAACATTTTACCCAAAATTACAATTTAGTCAAGTGGCAACCGGGTGTTGCTATGCCTAATCTTTACAAAATGCAAAGAAT
GCTATTAGAAAAGTGTGACCTTCAAAATTATGGTGATAGTGTGCATTACCTAAAGGCATAATGATGAATGTCGCAAAATATACTCAACTGTGTCAATATT
TAAACACATTAACATTAGCTGTACCCTATAATATGAGAGTTATACATTTTGGTGCTGGTTCTGATAAAGGAGTTGCACCAGGTACAGCTGTTTTAAGACA
GTGGTTGCCTACGGGTACGCTGCTTGTCGATTCAGATCTTAATGACTTTGTCTCTGATGCAGATTCAACTTTGATTGGTGATTGTGCAACTGTACATACA
GCTAATAAATGGGATCTCATTATTAGTGATATGTACGACCCTAAGACTAAAAATGTTACAAAAGAAAATGACTCTAAAGAGGGTTTTTCACTTACATTTG
TGGGTTTATACAACAAAAGCTAGCTTTTGGAGGTTCCGTGGCTATAAAGATAACAGAACATTCTTGGAATGCTGATTTTATAAGCTCATGGGACACTTCG
CATGGTGGACAGCCTTTGTTACTAATGTGAATGCGTCATCATCTGAAGCATTTTTAATTGGATGTAATTATCTTGGCAAACCACGCGAACAAATAGATGG
TTATGTCATGCATGCAAATTACATATTTTGGAGGAATACAAATCCAATTCAGTTGTCTTCCTATTCTTTATTTGACATGAGTAAATTTCCCCTTAAATTA
AGGGTACTGCTGTTATGTCTTTAAAAGAAGGTCAAATCAATGATATGATTTTATCTTCTTAGTAAAGGTAGACTTATAATTAGAGAAAACAACAGAGTTG
TTATTTCTAGTGATGTTCTTGTTAACAACTAAACGAACAATGTTTGTTTTTTGTTTTATTGCCACTAGTCTTAGTCAGTGTGTTAATCTTACAACCAGAA
CTCAATTACCCCTGCATACACTAATAATTTCACACGTGGTGTTTATTACCCTGACAAAGTTTCAGATCCTCAGTTTTACATTCAACTCAGGACTTGTTCT
TACCTTTTTTTCCAATGTTCCTTGGTTCCATGTTACTTGGTTGGGACCAATGGCTAAGAGGTTTGATAACCCTGTCCTACCATTTAATGATGGTGTTTAT
TTTGCTTCCACTGAGAAGTCTAACATAATAAGAGGCTGGATTTTGGTACTACTTTAGATTCGAAGACCCAGTCCCTACTTATTGTTAATAACGCTACTAA
TGTTGTTATTAAAGTCTGTGAATTTCAATTTGTAATGATCCATTTTTGGGTGTTTATTACCACAAAACAACAAAAGTTGGATGGAAAGTGAGTTCAGAGT
TTATTCTAGTGCGAATAATTGCACTTTGAATATGTCTCTCAGCCTTTTCTTATGGACCTTGAAGGAAAACAGGGTAATTTCAAATCTTAGGGAATTTGTG
TTTAAGAATATTGATGGTTATTTTAAAATATATTTAAGCACACGCCTATTAATTTAGTGCGTGATCTCCCTCAGGGTTTTTCGCTTTAGAACCATTGGTA
GATTTGCCAATAGGTATTAACATCACTAGGTTTCAAACTTTACTTGCTTTACGTAGAAGTTATTTGACTCCTGGTGATTTTTCAGGTTGGACAGCTGGTG
CTGCAGCTTATTATGTGGGTTATCTTCAACCAAGGACTTTTCTATTAAAAATAATGAAAATGGAACCATTACAGATGCTGTAGACTGTGCACTTGACCCT
CTCAGAAACAAAGTGTACGTTGAAATCCTTCACTGTAGAAAAAGAATCTATCAAACTTCTCTAACTTTAGAGTCCAACCAACAGAATCTATTGTTAGATT
TCCTAATATTACAAACTTGTGCCCTTTGGTGAAGTTTTTAACGCCACCAGATTTGCATCTGTTTATGCTTGGAACAGGAAGAGAATCAGCAACTGTGTTG
CTGATTATTCTGTCCTATATAATTCCGCATCATTTTCCACTTTTAAGTGTTATGGAGTGTCTCCTACTAAATTAAATGATCTCTGCTTTACTAATGTCTA
TGCAGATTCATTTGTAATTAGAGGTGATGAAGTCAGACAAATCGCTCCAGGGCAAACTGGAAAGATTGCTGATTATAATTATAAATTACCAGATGATTTT
ACAGGCTGCGTTATAGCTTGGAATTCTAACAATCTTGATTCTAAGGTTGGTGGTAATTATAATTACCTGTATAGATTGTTTAGGAAGTCTAATCTCAAAC
CTTTTGAGAGAGAGATTTTCAACTGAAATCTATCAGGCCGGTAGCACACCTTGTAATGGTGTTGACGGTTTTAATTGTTACTTTTTACAATCATATGGTT
TCCAACCCACTAATGGTGTTGGTTACCAACCATACAGAGTAGTAGTACTTTCTTTGAACTTCTACATGCACCAGCAACTGTTTGTGGACCTAAAAAGTCT
ACTAATTTGGTTAAAAACAAATGTGTCAATTTCAACTCAATGGTTTAACAGGCACAGGTGTTCTTACTGAGTCTAACAAAAGTTTCTGCCTTTCCAACAA
TTTGGCAGAGACATTGCTGACACTACTGATGCTGTCCGTGATCCACAGACACTTGAGATTTTGACATTACACCATGTTCTTTTGGTGGTGTCAGTGTTAT
AACACCAGGAACAAATACTTCTAACCAGGTTTGTTGTTTTATCAGGATGTTAACTGCACAGAAGTCCCTGTTGCTATTCATGCAGATCAACTTACTCCTA
CTTGGCGTGTTTATTCTACAGGTTCTAATGTTTCAAACACGTGCAGGCTGTTTAATAGGGGCTGAATATGTCAACAATTCATATGAGTGTGACATACCCA
TTGGTGCAGGTATATGCGCTAGTTATCAGACTCAGACTAATTCCTCAGCGGGCACGTAGTGTAGCTAGTCAATCCATCATTGCCTACACTATGTCACTTG
GTGCAGAAAATTCAGTTGCTTACTCTAATAACTCTATTGCCATACCCACAAATTTTACTATTAGTGTTACCACAGAAATTTTACCAGTGTCTATGACCAA
GACATCAGTAGATTGTACAATGTACATTTGTGGTGATTCAACTGAATGCAGCAATCTTTGTTGCAATATGGCAGTTTTTGTACACAATTAAACCGTGCTT
TAACTGGAATAGCTGTTGAACAAGACAAAAACACCCAAGAAGTTTTTGCACAAGTCAAACAAATTTACAAAACACCACCAATTAAAGATTTTGGTGGTTT
TAATTTTTCACAAATATTACCAGATCCATCAAAACCAAGCAAGAGGTCATTTATTGAAGATCTACTTTCAACAAAGTGACACTTGCAGATGCTGGCTTCA
TCAAACAATATGGTGATTGCCTTGGTGATATTGCTGCTAGAGACCTCATTTGTGCACAAAAGTTTAACGGCCTTACTGTTTTGCCACCTTTGCTCACAGA
TGAAATGATTGCTCAATACACTTCTGCACTGTTAGCGGGTACAATCACTTCTGGTTGGACCTTTGGTGCAGGTGCTGCATTACAAATACCATTTGCTATG
CAAATGGCTTATAGGTTTAATGGTATTGGAGTTACACAGAATGTTTCTATGAGAACCAAAAATTGATTGCCAACCAATTTAATAGTGCTATTGGCAAAAT
TCAAGACTCACTTTTTCCACAGCAAGTGCACTTGGAAAACTTCAAGATGTGGTCAACCAAAATGCACAAGCTTTAAACACGCTTGTTAAACAACTTAGCT
CCAATTTGGTGCAATTCAAGTGTTTTAAATGATATCCTTTCACGTCTTGACAAAGTTGAGGCTGAAGTGCAAATTGATAGGTTGATCACAGGCAGACTTC
AAAGTTTGCAGACATATGTGACTCAACAATTAATTAGAGCTGCAGAAATCAGAGCTTCTGCTAATCTTGCTGCTACTAAAATGTCAGAGTGTGTACTTGG
ACAATCAAAAAAAGAGTTGATTTTGTGGAAAGGGCTATCATCTTATGTCCTTTCCCTCAGTCAGCACCTCATGGTGTAGTCTTGCATGTGACTTATGTCC
CTGCACAAGAAAAGAACTTCACAACTGCTCCTGCCATTTGTCATGATGGAAAAGCACACTTTCCTCGTGAAGGTGTCTTTGTTTCAAATGGCACACACTG
GTTTGTAACACAAAGGAATTTTTATGAACCACAAATCATTACTACAGACAACACATTTGTGTCTGGTAACTGTGATGTTGTAATAGGAATTGTCAACAAC
ACAGTTTATGATCCTTTGCAACCTGAATTAGACTCATTCAAGGAGGAGTTAGATAAATATTTTAAGAATCATACATCACCAGATGTTGATTTAGGTGACA
TCTCTGGCATTAATGCTTCAGTTGTAAACATTCAAAAAGAATTGACCGCCTCAATGAGGTTGCCAAGAATTTAAATGAATCTCATCGATCTCCAAGAACT
TGGAAAGTATGAGCAGTATATAAAATGGCCAAGTACATTTGGCTAGGTTTTATAGCTGGCTTGATTGCCATAGTAATGGTGACAATTATGCTTTGCTGTA
TGACCAGTTGCTGTAGTTGTCTCAAGGGCTGTTGTTCTTGTGGATCCTGCTGCAAATTTGATGAAGACGACTATCTGAGCCAGTGCTCAAAGGAGTCAAA
TTACATTACACATAAACGAACTTATGGATTTGTTTATGAGAATCACAATTGGAACTGTAACTTTGAAGCAAGGTGAAATCAAGGATGCTACTCCTTTCAG
ATTTTGTTCGCGCTACTGCAACGATACCGATACAAGCCTCACTCCCTTTCGGATGGCTTATTGTTGGCGTTGCACTTCTTGCTGTTTTCAGAGCGCTTCC
AAAATCATAACCCTCAAAAGAGATGGCAACTAGCACTCCAAGGGTGTTCACTTTGTTTGCAACTTGCTGTTGTTGTTTGTAACAGTTTACTTACACCTTT
GCTCGTTGCTGCTGGCCTTGAAGCCCCTTCTCTCTATCTTTATGCTTTAGTCTACTTCTTGCAGAGTATAAACTTGTAAGAATAATAATGAGGCTTTGGC
TTTGCTGGAAATGCCGTTCCAAAAACCCATACTTTATGATGCCAACTATTTTCTTTGCTGGCATACTAATTGTTACGACTATTGTATACCTTACAATAGT
GTAACTCTTCAATTGTCATTACTCAGGTGATGGCACAACAAGTCCTATTTTGAACATGACTACCAGATTGGTGGTTATACTGAAAATGGGAATCTGGAGT
AAAAGACTGTGTTGTATTACACAGTTACTTCACTTCAGACTATTACCAGCTGTACTCAACTCAATTGAGTACAGACACTGGTGTTGAACATGTTACCTTC
TTCATCTACAATAAAATTGTTGATGAGCCTGAAGAACATGTCCAAAATTCACAATCGACGGTTCATCCAGAGTTGTTAATCCAGTAATGGAACCAATTTA
TGATGAACCGACGACGACTACTAGCGTGCCTTTGTAAGCACAAGCTGATGAGTACGAACTTATGTACTCATTCGTTTTCAGAAGAGACAGGTACGTTAAT
AGTTAATAGCGTACTTTTTCTTGCTCGTGGTATTCTTGCTAGTTACACTAGCCATCCTACTGCGCTTCGATTGTGTGCGTACTGCTGCAATATTGTTAAC
GTGAGTTTGTAAAACCTTCTTTTACGTTTACTCTCGTGTTAAAAATCTGAATTTTCTAGAGTTCCTGATTTCTGGTCTAAACGAACTAAATATTATTAGT
TTCTGTTTGGAACTTTAATTTTAGCCATGGCAGATTCCAACGGTACTATTACCGTTGAAGAGCTTAAAAAGCTCTTGAACAATGGAACCTAGTAATAGGT
TTCCTATTCCTTACATGGATTTGTTTTTACAATTTGCCTATGCCAACAGGAATAGGTTTTTGTATATAATTAAGTTAATTTTCCTCTGGCTGTTATGGCC
AGTAACTTTAGCTTGTTTGTGCTTGCTGCTGTTTACAGAATAAATTGGATCACCGGTGGAATTGCTATCGCAATGGCTTGTCTTGTAGGCTTGATGTGGC
TCAGCTACTTCATTGCTTTCTTTCAGACTGTTTGCGCGTACGCGTTCCATGTGGTCATTCAATCCAGAAACTAACATTCTTCAACGTGCCACTCCATGGC
ACTATTTGACCAGACCGCTTCTAGAAAGTGAACTCGTAATGGAGCTGTGATCCTTCGTGGACATCTTCGTATTGCTGGACACCATCTAGGACGCTGTGAC
ATCAAGGACCTGCCTAAAGAAATCACTGTTGCTACATCACGAACGCTTCTTATTACAAATTGGGAGCTCGCAGCGTGTAGCAGGTGACTCAGGTTTTGCT
GCATACAGTCGCTACAGGATTGGCAACTATAAATTAAACACAGACCATTCCAGTAGCAGTGACAATATTGCTTTGCTTGTACAGTAAGTGACAACAGATG
TTCATCTCGTTGACTTCAGGTTACTATAGCAGAGATTACTAATTATTATGAGGACTTTTAAAGTTTCCATTTGGAATCTTGATTACATCATAAACCTCAT
AATTAAAAATTTATCTAAGTCACTAACTGAGAATAAATATTCTCAATTAGATGAAGAGCAACCAATGGAGATTGATTAAACGAACATGAAAATTATTTTT
TCTTGGCACTGATAACACTCGCTACTCTGTGAGCTTTATCACTACCAAGAGTGTGTTAGAGGTACAACAGTACTTTAAAAGAACCTTGCTTTCTGGAACA
TACGAGGGCAATTCACCATTTCATCCTCTAGCTGATAACAAATTTGCACTGACTTGCTTTAGCACTCAATTTGCTTTGCTTGTCCTGACGGCGTAAAACA
CGTCTATCAGTTACGTGCCAGATCAGTTCACCTAAACTGTTCATCAGACAAGAGGAAGTCAAGAACTTTACTCTCCAATTTTTATTGTTGCGGCAATAGT
GTTTATAACACTTTGCTCACACTCAAAAGAAAGACAGAATGATTGAACTTTCATTAATTGACTTCTATTTGTGCTTTTTAGCCTTTCTGCTATTCCTTGT
TTTAATTATGCTTATTATCTGTTGGTTTCACTTGAACTGCAAGATCATAATGAAACTTGTCACGCCTAAACGAACATGAAATTTCTTGTTTTCTTAGGAA
TATACAACTGTAGCTGCATTTCACCAAGAATGTAGTTTACAGTATGTACTCAACATCAACCATATGTAGTTGATGACCCGTGTCCTATTCACTTCTATTC
TAAATGGTATATTAGAGTAGGAGCTAGAAAATCAGCACCTTTAATTGAATTGTGCGTGGATGAGGCTGGTTCTAAATCACCCATTCAGTACATCGATATC
GGTAATTATACAGTTTCCTGTTTACCTTTTACAATTAATTGCCAGGAACCTAAATTGGGTAGTCTTGTAGTGCGTTGTTCGTTCTATGAAGACTTTTTAG
AGTATCATGACGTTCGTGTTGTTTAGATTTCATCTAAACGAACAAACTAAAATGTCTGATAATGGACCCAAAATCAGCGAAATGCACCCCGCATTACGTT
TGGTGGACCTCAGATTCAACTGGCAGTAACCAGAATAGAGAACGCAGTGGGCGCGATCAAAACAACGTCGGCCCCAAGGTTTACCCAATAATACTGCGTC
TTGGTTCACCGCTCTCAACATGGCAAGGAAGACCTTAAATTCCCTCGAGGACAAGGCGTTCCAATTAACACCAATAGCAGTCCAGATGACCAAATTGGCT
ACTACCGAAGAGCTACCAGACGAATTCGTGGTGGTGACGGTAAAATGAAAGATTCAGTCCAAGATGGTATTTCTACTACCTAGGAACTGGGCCAGAAGCT
GGACTTCCCTATGGTGCTAACAAAGACGGCATCATATGGGTTGCAACTGAGGAGCCTTGAATACACCAAAAGATCATTGGCACCCGCAATCCTGCTAACA
ATGCTGCAATCGTGCTACAAACTTCCAAGGAACAACATTGCCAAAAGGCTTTACGCAGAAGGGAGCAGAGGCGGCAGTCAAGCCCTTCTCGTTCCTCATC
ACGTAGTCGCAACAGTTTAAGAAATTCAACTCCAGGCAGCAGTAGGGGAACTTTCCTGCTAGAATGGCTGGCAATGGCGGTGATGCTGCTCTTGCTTTGC
TGCTGCTTGACAGATTGAACCAGCTTGAGAGCAAAATGTCTGGTAAAGGCCAACAACAACAAGGCCAAACTGTCACTAAGAATTGCTGCTGAGGCTTCTA
AGAAGCCTCGGCAAAACGTACTGCCACTAAAGCATACAATGTAACACAAGCTTTCGGCAGACGTGGTCCAGAACAAACCCAAGGAAATTTTGGGGACCAG
GAACTAATCAGACAAGGAACTGATTACAAACATTGGCCGCAAATTGCACAATTTGCCCCAGCGCTTCAGCGTTTTCGGAATGTCGCGCATTGGCATGGAA
GTCACACCTTCGGGAACGTGGTTGACCTACACAGGTGCCATCAAATTGGATGACAAAGATCCAAATTTCAAAGATCAAGTCATTTGCTGAATAAGCATTG
ACGCATACAAAACATTCCCACCAACAGAGCCTAAAAAGGACAAAAAGAAGAAGGCTGATGAAACTCAAGCCTTCAAGAGACAGAAGAAACAGCAAACTGT
GACTCTTTTTCCTGCTGCAGATTTGGATGATTTCCAAACAATTGCAACAATCCATGAGCAGTGCTGACTCAACTCAGGCCTAAACTCATGCAGACACATA
AGGCAGATGGGCTATATAAACGTTTTCGCTTTCCGTTTACGATATATAGTCTACTCTTGTGCAGAATGAATTCTCGTAACTACATAGCACAAGTAGATGT
AGTTAACTTTAATCTTTAGCAATCTTTAATCAGTGTGTAACATTAGGGAGGACTTGAAAGAGCCACCACATTTCACCGAGGCCACGCGGAGTACGATCGA
GTGTACAGTGAACAATGCTAGGGAGAGCTGCCTATATGGAAGAGCCCTAATGTGTAAAATTAATTTTAGTAGTGCTATCCCCATGTGATTTTAATAGCTT
CTTAGGAGAATGACAA
>28c94a50-b082-4ec0-b256-00467fb7b3c0|10
CTTCCCAGGTAACAAACCAACCAACTTCGATTTCTTTGTAGATCTGTTCTCTAAACGAACATGAAAATTATTTTTTTCTTTGGCACTGATAACACTCGCT
ACTTGTGAGCTTTATCACTACCAAGAGTGTGTTAGAGGTACAACAGTACTTTTAAAAGAACCTTGCTCTTCTGGAACATACGGGCAATCACCATTCATCC
TCTAGCTGATAACAAATTTGCACTGACTTGCTTTAGCACTCAATTTGCTTTTGCTTGTCCTGACGGCGTAAACACGTCTATCAGTTACGTGCCAGATCAG
TTCACCTAAACTGTTCATCAGACAAGAGGAAGTTCAAGAACTTTACTCCAATTTTTATTGTTGCGGCAATAGTGTTTATAACACTTTGCTGCACACTCAA
AAGAAAGACAGAATGATTGAACTTTCATTAATTGACTTCTATTTGTGCTTTTTAGCCTTCTGCTATTCCTTGTTTTAATTATGCTTATTATCTTTTGGTT
TCACTTGAACTGCAAGATCATAATGAAACTTGTCACGCCTAAACGAACATGAAATTTCTTGTTTTTCTTAGGAATTCATACAACTGTAGCTGCATTTCAC
CAAGAATGTAGTTTACAGTCATGTACTCAACATCAACCATATGTAGTTGATGACCCGTGTCCTATTCACTTCACATTCTAAATGGTATATTAGAGTAGGA
GCTAGAAAATCAGCACCTTTAATTGAATTGTGCGTGGATGAGGCTGGTTCTAAATCACCCATTCAGTACATCGATATCGGTAATTATACAGTTTCCTGTT
TACCTTTTACAATTAATTGCCAGGAACCTAAATTGGGTAGTCTGTAGTGCGTTGTTCGCTTTATGAAGACTTTTAGAGTATCATGACGTTCGTGTTGTTT
TAGATTTCATCTAAACGAACAAACTAAAATGTCTGATAATGGACCCCAAAATCAGCGAATGCACCCGCATTACGTTTGGTGGACCCTCAGATTCAACTGG
CAGTAACCAGAATGGAGAACGCAGTGGGCGCGATCAAAACAACGTCGGCCCCAAGGTTTACCCAATAATACTGCGTCTTGGTTCACCGCTCTCACTCACT
TCAACATGGCAAGGAAGACCTTAAATTCCCTCGAGGACAAGGCGTTCCAATTAACACCAATAGCAGTCCAGATGACCAAATTGGCTACTACCGAAGAGCT
ACCAGACGAATTCGTGGTGGTGACGGTAAAATGAAAGATCTCAGTCCAAGATGGTATTTCTACTACCTAGGAACTGGGCCAGAAGCTGGACTTCCCTATG
GTGCTAACAAAGACGGCATCATATGGGTTGCAACTGAGGAGCCTTGAATACACCAAAAGATCATTGGCACCCGCAATCCTGCTAACAATGCTGCAATCGT
GCTACAACTTCCAAGGAACAACATTGCCAAAAGGCTTCTACGCAGAAGGGAGCAGAGGCGGCAGTCAAGCCTCTCGTTCCTCATCACGTAGTCGCAACAG
TTTAAGAAATTTCAACTCCAGGCAGCAGTAGGGGAACTTCTCCTGCTAGAATGGCTGGCAATGGCGGTGATGCTGCTCTTGCTCTGCTGCTGCTTGACAG
ATTGAACCAGCTTGAGAGCAAAATGTCTGGTAAAGGCCAACAACAACAAGGCCAAACTGTCACTAAGAAATTGCTGCTGAGGCTTCTAAGAAGCCTCGGC
AAAACGTACTGCCACTAAAGCATACAATGTAACACAAGCTTCGGCAGACGTGGTCCAGAACAAACCCAAGGAAATTTTGGGGACCAGGAACTAATCAGAC
AAGGAACTGATTACAAACATTGGCCGCAAATTGCACAATTTGCCCCAGCGCTTCAGCGTTTTCGGAATGTCGCGCATTGGCATGGAAGTCACACCTTCGG
GAACGTGGTTGACCTACACAGGTGCCATCAAATTGGATGACAAAGATCCAAATTAAAGATCAAGTCATTTGCTGAATAAGCATTGACGCATACAAAACAT
TCCCACCAACAGAGCCTAAAGGATCGTGCTGTGCCATCCCATATCTATCCTCCATCATCTATTCCTCTAATC
>b19bacbd-c9b5-48d0-ac5c-0dc385cde087|8
CCTTCCCAGGTAACAAACCAACCAACTTTCGATCTCTTGTAGATCTGTTCTCTAAACGAACAAACTAAAATGTCTGATAATGGACCCCAAAATCAGCGAA
TGCACCCGCATTACGTTTGGTGGACCCTCAGATTCAACTGGCAGTAACCAGAATGGAGAACGCAGTGGGGCGCGATCAAAACAACGTCGGCCCCAAGGTT
TACCCAATAATTGCGTCTTGGTTCTCCGCTCTCACTCAACATGGCAAGGAAGACCTTAAATTCCCTCGAGGACAAGGCGTTCCAATTACAAAGACGGCAT
CATATGGGTTGCAACTGAGGAGCCTTGAAATACACCAAAAGATCATTGGCACCCGCAATCCTGCTAACAATGCTGCAATCGTGCTACAACTTCCAAGGAA
CAACATTGCCAAAAGGCTTACGCAGAAGGGAGCAGAGGCGGCAGTCAAGCCTTCTCGTTCCTCATCACGTAGTCGCAACAGTTTAAGAAATTCAACTCCA
GGCAGCAGTAGGAACTTCTCCTGCTAGAATGGCTGGCAATGGCGGTGATGCTGCTCTTGCTTTGCTGCTGCTTGACAGATTGAACCAGCTTGAGAGCAAA
ATGTCTGGTAAAGGCCAACAACAACAAGGCCAAACTGTCACTAAGAATTGCTGCTGAGGCTTCTAAGAAGCCTCGGCAAAACGTACTGCCACTAAAGCAT
ACAATGTAACACAAGCTTCGGCAGACGTGGTCCAGAACAAACCCAAGGAAATTTTGGGGACCAGGAACTAATCAGACAAGGAACTGATTACAAACATTGG
CCGCAAATTGCACAATTTGCCCCAGCGCTTCAGCGTCTTCGGAATGTCGCGCATTGGCATGGAAGTCACACCTTCGGGAACGTGGTTGACCTACACAGGT
GCCATCAAATTGGATGACAAAGATCCAAATTTTCAAAGATCAAGTCATTTGCTGAATAAGCATTGACGCATACAAAACATTCCCACCAACAGAGCCTAAA
AAGGACAAAAAGAAGAAGGCTGATGAAACTCAAGCCACCGCAGAGACAGAAGAAACAGCAAACTGTGACTTTTTCCTGCTGCAGATTTGGATGATTCTCC
AAACAATTGCAACAATCCATGAGCAGTGCTGACTCAACTCAGGCCTAAACTCATGCAGACATAAGGCAGATGGGCTATATAAACGTTTTCGCTTTTCCGT
TTACGATATAGTCTACTCTTGTGCAGAATGAATTCTCGTAACTACATAGCACAAGTAGATGTAGTTAACTTTAATCTCCTTTTAGCAATTTTAATCAGTG
TGTAACATTTAGGGAGGACTTGAAAGAGCCACCACTTTCACCGAGGCCACGCGGAGTACGATCGAGTGTACAGTGAACAATGCTAGGGAGAGCTGCCTAT
ATGGAAGAGCCCTAATGTGTAAAATTAATTTTAGTAGTGCTATCCCATGTGATTTTAATAGCTTTTAGGAGAATGACAGCTCCCTACCCCACTATATTCA
TACATCACATATATACCCATCAACCCCTTCTCATAA
>5bf278fa-02a6-4b26-aa06-0fa17595d79c|28
ATACCTTCCCAGGTAACAAACCAACCAACTTTCGATCTTGTAGATCTGTTCTCTAAAAGAACTTTACTCCAATTTTTATTGTTGCGGCAATAGTGTTTAT
AACACTTTGCTCACACTCAAAAGAAAGACAGAATGATTGAACTTTCATTAATTGACTTCTATTTGTGCTTTTTAGCCTTTCTGCTATTCCTTGTTTTAAT
TATGCTTATTATCTGTTGGTTTCACTTGAACTGCAAGATCATAATGAAACTTGTCACGCCTAAACGAACATGAAATTTCTTGTTTTCTTAGGAATATACA
ACTGTAGCTGCATTTCACCAAGAATGTAGTTTACAGTTATGTACTCAACATCAACCATATGTAGTTGATGACCCGTGTCCTATTCACTTCTATTCTAAAT
GGTATATTAGAGTAGGAGCTAGAAAATCAGCACCTTTAATTGAATTGTGCGTGGATGAGGCTGGTTCTAAATCACCCATTCAGTACATCGATATCGGTAA
TTATACAGTTTCCTGTTTACCTTTTACAATTAATTGCCAGGAACCTAAATTGGGTAGTCTTGTAGTGCGTTGTTCGTTCTATGAAGACTTTTAGAGTATC
ATGACGTTCGTGTTGTTTTAGATTTCATCTAAACGAACAAACTAAAATGTCTGATAATGGACCCCAAAATCAGCGAAATGCACCCCGCATTACGTTTGGT
GGACCCTCAGATTCAACTGGCAGTAACCAGAATGGAGAACGCAGTGGGGCGCGATCAAAACAACGTCGGCCCCAAGGTTTACCCAATAATACTGCGTCTT
GGTTCACCGCTCTCACTCAACATGGCAAGGAAGACCTTAAATTCCCTCGAGGACAAGGCGTTCCAATTAACACCAATAGCAGTCCAGATGACCAAATTGG
CTACTACCGAAGAGCTACCAGACGAATTCGTGGTGGTGACGGTAAAATGAAAGATTCAGTCCAAGATGGTATTTCTACTACCTAGGAACTGGGCCAGAAG
CTGGACTTCCCTATGGTGCTAACAAAGACGGCATCATATGGGTTGCAACTGAGGGAGCCTTGAATACACAAAAGATCACATTGGCACCCGCAATCCTGCT
AACAATGCTGCAATCGTGCTACAACTTCCAAGGAACAACATTGCCAAAAGGCTTTTACGCAGAAGGGAGCAGAGGCGGCAGTCAAGCCCTCTCGTTCCTC
ATCACGTAGTCGCAACAGTTTAAGAAATTCAACTCCAGGCAGCAGTAGGGGAACTTCTCCTGCTAGAATGGCTGGCAATGGCGGTGATGCTGCTCTTGCT
TTGCTGCTGCTTGACAGATTGAACCAGCTTGAGAGCAAAATGTCTGGTAAAGGCCAACAACAACAAGGCCAAACTGTCACTAAGAAATTGCTGCTGAGGC
TTCTAAGAAGCCTCGGCAAAACGTACTGCCACTAAAGCATACAATGTAACACAAGCTTTCGGCAGACGTGGTCCAGAACAAACCCAAGGAAATTTTGGGG
ACCAGGAACTAATCAGACAAGGAACTGATTACAAACATTGGCCGCAAATTGCACAATTTGCCCCAGCGCTTCAGCGTTTTCGGAATGTCGCGCATTGGCA
TGGAAGTCACACTTCGGGAACGTGGTTGACCTACACAGGTGCCATCAAATTGGATGACAAAGATCCAAATTCAAAGATCAAGTCATTTGCTGAATAAGCA
TTGACGCATACAAAACATTCCCACCAACAGAGCCTAAAAAGGACAAAAAGAAGAAGGCTGATGAAACTCAAGCCTTCAGAGACAGAAGAAACAGCAAACT
GTGACTTTTCCCTGCTGCAGATTTGGATGATTTCCAAACAATTGCAACAATCCATGAGCAGTGCTGACTCAACTCAGGCCTAAACTCATGCAGACACATC
AAGGCAGATGGGCTATATAAACGTTTCGCTTTTCCGTTTACGATATAGTCTACTCTTGTGCAGAATGAATTCTCGTAACTACATAGCACAAGTAGATGTA
GTTAACTTTAATCACATAGCAATCTTTAATCAGTGTGTAACATTAGGGAGGACTTGAAAGAGCCACCATTTCACCGAGGCCACGCGGAGTACGATCGAGT
GTACAGTGAACAATGCTAGGGAGAGCTGCCTATATGGAAGAGCCCTAATGTGTAAAATTAATTTTAGTAGTGCTATCCCATGTGATTTTAATAGCTTTTA
GGAGAATGACAAAA
>1494cb96-79f7-4935-ac31-d687c469922f|7
CATTTCAGGTGATGGCACAACAAGTCCTATTTTGAACATGACTACCAGATTGGTGGTTATACTGAAAAATGGGAATCTAGAGTAAAAGACTGTGTTGTAT
TACACAGTTACTTCATTCAGACTATTACCAGCTGTACTTCATTCAATTGAGTACAGACACTGGTGTTGAACATGTTACCTTCATCTACAATAAAATTGTT
GATGAGCCTGAAGAACATGTCCAAATTTTACAATCGACGGTTCATCCAGAGTTGTTAATCCAGTAATGGAACCAATTTATGATGAACCGACGACGACTAC
TAGCGTGCCTTTGTAAGCACAAGCTGATGAGTACGAACTTATGTACTCATTCGTTTTCAGAAGAGACAGGTACGTTAATAGTTAATAGCGTACTTTCTTG
CTTCGTGGTATTCTTGCTAGTTACACTAGCCATCCTATTGCGCTCGATTGTGTGCGTACTGCTGCAATATTGTTAACGTGAGTCTTGTAAAACCTTCTTC
TACTTTACGTTTACTCGTGTTAAAAATCTGAATTCTTCTAGAGTTCCTGATTTCTGGTCTAAACGAACTAATATTATATTAGTTTTTTCTGTTTGGAACT
TTAATTTTAGCCATGGCAGATTCCAACGGTACTATTACCGTTGAAGAGCTTAAAAAGCTTTTTGAACAATGGAACCTAGTAATAGGTTTCCTATTCCTTA
CATAGGATTTGTACAATTTGCCTATGCCAACAGGAATAGGTTTTTGTATATAATTAAGTTAATTTCCCTCTGGCTGTTATGGCCAGTAACTTTAGCTTGT
TTGTGCTTGCTGCTGTTTACAGAATAAAATTGGATCACCGGTGGAATTGCTATCGCAATGGTGGCTTGTCTTGTAGGCTTGATGTGGCTCAGCTACTTCA
TTGCTTCTTCAGACTGTTTGCGCGTACGCGTTCCATGTGGTCATTCAATCCAGAAACTAACATTCTCAACGTGCCACTCCATGGCACTATTTGACCAGAC
CGCTTCTAGAAAGTGAACTCGTAATCGGAGCTGTGATCCTTCGTGGACATCTTCGTATTGCTGGACACCATCTAGGACGCTGTGACATCAAGGACCTGCC
TAAAGAAATCACTGTTGTTACATCATCACGAACGTTTTCTTATTACAAATTGGGAGCTCGCAGCGTGTAGCAGGTGACTCAGGTTTTGCTGCATACAGTC
GCTACAGGATTGGCAACTATAAATTAAACACAGACCATTCCAGTAGCAGTGACAATTGCTTTGCTTGTACAGTAAGTGACAACAGATGTTTCATCTCGTT
GACTTTCAGGTTACTATAGCAGAGATATTACTAATTATTATGAGGACTTTAAAGTTTCCATTTGGAATCTTGATTACATCATAAACCTCATAATTAAAAT
TTATCTAAGTCACTAACTGAGAATAAATTTTTTCAATTAGATGAAGAGCAACCAATGGAGATTGATTAAACGAACATGAAATTATTATTTTTCTTGGCAC
TGATAACACTCGCTACTTGTGAGCTTTATCACTACCAAGAGTGTGTTAGAGGTACAACAGTACTTTTAAAAGAACCTTGCTCTCTGGAACATACGAGGGC
AATTCACCATTCATCCTCTAGCTGATAACAAATTTGCACTGACTTGCTTTAGCACTCAATTTTGCTTTGCTTGTCCTGACGGCGTAAACACGTCTATCAG
TTACGTGCCAGATCAGTTTCACCTAAACTGTTTATTAGACAAGAGGAAGTTCAAGAACTTTACTTTCCAATTTTTTTATTGTTGCGGCAATAGTGTTTAT
AACACTTGTCACACTCAAAAAGAAAGACAGAATGATTGAACTTTCATTAATTGACTTCTATTTGTGCTTTTTAGCCTTTGCTATTCCTTGTTTTAATTAT
GCTTATTATCTGTTGGTTCACTTGAACTGCAAGATCAATGAAACTTGTCACGCCTAAACGAACATGAAATTTCTTGTTTTTAGGAATATCACAACTGTAG
CTGCATTTCACCAAGAATGTAGTTTACAGTTATGTACTCAACATCAACCATATGTAGTTGATGACCCGTGTCCTATTCACTTCTATTCTAAATGGTATAT
TAGAGTAGGAGCTAGAAAATCAGCACCTTTAATTGAATTGTGCGTGGATGAGGCTGGTTCTAAATCACCCATTCAGTACATCGATATCGGTAATTATACA
GTTTCCTGTTTACCTTTTACAATTAATTGCCAGGAACCTAAATTGGGTAGTTTTGTAGTGCGTTGTTCGTTCTATGAAGACTTTTAGAGTATCATGATGT
TCGTGTTGTTTTAGATTTCATCTAAACGAACAAACTAAAATGTCTTGATAATGGACCCAAATCAGCGAAATGCACCCGCATTACGTTTGGTGGACCTCAG
ATTCAAC
>5fd3c031-8215-4639-ab12-c83c188011ad|11
ATACCTTCCCAGGTAACAAACCAACCAACTTTCGATCTTGTAGATCTGTTCTAAACGAACTAAATATTATATTAGTTTTTGTTTGGAACTTTAATTTTAG
CCATGGCAGATTCCAACGGTACTATTACCGTTGAAGAGCTTAAAAAGCTCTTGAACAATGGAACCTAGTAATAGGTTTCCTATTCCTTACATGGATTTGT
CTTACACAATTTGCCTATGCCACAGGAATAGGTTTTTGTATATAATTAAGTTAATTTTTCCTCTGGCTGTTATGGCCAGTAACTTTAGCTTGTTTGTGCT
TGCTGCTGTTTACAGAATAAATTTGGA
>001ca670-953d-40e7-8311-00393fac53c9|26
GGCACTGATAACACTCGCTACTCTGTGAGCTTTATCACTACCAAGAGTGTGTTAGAGGTACAACAGTACTTTAAAAGAACCTTGCTTTCTGGAACATACG
AGGGCAATTCACCATTTCATCCTCTAGCTGATAACAAATTTGCACTGACTTGCTTTAGCACTCAATTTGCTTTTGCTTGTCCTGACGGCGTAAAACACGT
CTATCAGTTACGTGCCAGATCAGTTTCACCTAAACTGTTCATCAGACAAGAGGAAGTTCAAGAACTTTACTCTCCAATTTTATTATTGTTGCGGCAATAG
TGTTTATAACACTTTGCTCACACTCAAAAGAAAGACAGAATGATTGAACTTTCATTAATTGACTTCTATTTGTGCTTTTTAGCCTTCTGCTATTCCTTGT
TTTAATTATGCTTATTATCTGTTGGTTTCACTTGAACTGCAAGATCATAATGAAACTTGTCACGCCTAAACGAACATGAAATTTCTTGTTTTCTTAGGAA
TCATACAACTGTAGCTGCATTTCACCAAGAATGTAGTTTACAGATATGTACTCAACATCAACCATATGTAGTTGATGACCCGTGTCCTATTCACTTCTAT
TCTAAATGGTATTAGAGTAGGAGCTAGAAAATCAGCACCTTTAATTGAATTGTGCGTGGATGAGGCTGGTTCTAAATCACCCATTCAGTACATCGATATC
GGTAATTATACAGTTTCCTGTTTACCTTTTACAATTAATTGCCAGGAACCTAAATTGGGTAGTCTTGTAGTGCGTTGTTCGTTCTATGAAGACTTTTTAG
AGTATCATGACGTTCGTGTTGTTTAGATTTCATCTAAACGAACAAACTAAAATGTCTGATAATGGACCCAAAATCAGCGAAATGCACCCCGCATTACGTT
TTAGAATCTGCTGCTGAGGCTTCTAAGAAGCCTCGGCAAAACGTACTGCCACTAAAGCATACAATGTAACACAAGCTTCGGCAGACGTGGTCCAGAACAA
ACCCAAGGAAATTTTGGGGACCAGGAACTAATCAGACAAGGAACTGATTACAAACATTGGCCGCAAATTGCACAATTTGCCCCAGCGCTTCAGCGTTCTT
CGGAATGTCGCGCATTGGCATGGAAGTCACACCTTCGGGAACGTGGTTGACCTACACAGGTGCCATCAAATTGGATGACAAAGATCCAAATTCAAAGATC
AAGTCATTTGCTGAATAAGCATTGACGCATACAAAACATTCCCACCAACAGAGCCTAAAAAGGACAAAAAGAAGAAGGCTGATGAAACTCAAGCCTTACC
GCAGAGACAGAAGAAACAGCAAACTGTGACTCTTTTCCTGCTGCAGATTTGGATGATTTCCAAACAATTGCAACAATCCATGAGCAGTGCTGACTCAACT
CAGGCCTAAACTCATGCAGACACACAAGGCAGATGGGCTATATAAACGTTTCGCTTTTCCGTTTACGATATAGTCTACTTGTGCAGAATGAATTCTCGTA
CTACATAGCACAAGTAGATGTAGTTAACTTTAATCTCACATAGCAATCTTTAATCAGTGTGTAACATTAGGGAGGACTTGAAAGAGCCACCACATTTCAC
CGAGGCCACAAGAGTACGATCGAGTGTACAGTGAACAATGCTAGGGAGAGCTGCCTATATGGAAGAGCCCTAATGTGTAAAATTAATTTTAGTAGTGCTA
TCCCATGTGATTTTAATAGCTTCTTAGGAGAATGACAAAAAA
>7d9547d7-4b5a-4681-ba3d-73edbf44f11b|6
CCTTCCCAGGTAACAAACCAACCAACTTTCGATTTCTGTAGATCTGTTTCTAAACGAACTTATGGATTTGTTTATGAGAATCACAATTGGAACTGTAACT
TTGAAGCAAGGTGAAATCAAGGATGCTACTCCTTTCAGATTTTGTTCGCGCTACTGCAACGATACCGATACAAGCACTCCCTTTCGGATGGCTTATTGTT
GGCGTTGCACTTCTTGCTGTTTTCAGAGCGCTTCCAAAATCATCCCCTCAAAAGAGATGGCAAAAGCACTACCAAGGGTGTTCACTTGTTTGCAACTTGC
TGTTGTTGTTTGTAACAGTTTACTTACACCTTTGCTTCGTTGCTGCTGGCCTTGAAGCCCCTTTCTCTATATTTATGCTTTAGTCTACTTGCAGAGTATA
AACTTTGTAAGAATAATAATGAGGCTTTGGCTTTGCTGGAAATGCCGTTCCAAAAACCCATTTTATGATGCCAACTATTTTCTTTGCTGGCATCTAATTG
TTACGACTATTGTATACCTTACAATAGTGTAACTTCTTCAATTGTCATTCAGGTGATGGCACAACAAGTCCTATTTCTGAACATGACTACCAGATTGGTG
GTTATACTGAAAATGGGAATCTAGAGTAAAAGACTGTGTTGTATTACACAGTTACTTCACTACAGACTATTACCAGCTGTACTCAACTCAATTGAGTACA
GACACTGGTGTTGAACTGTTACCCTTCATCTACAATAAAATTGTTGATGAGCCTGAAGAACATGTCCAAATTTACTACAATCGACGGTTCATCCAGAGTT
GTTAATCCAGTAATGGAACCAATTTATGATGAACCGACGACGACTACTAGCGTGCCTTTGTAAGCACAAGCTGATGAGTACGAACTTATGTACTCATTCG
TTTTAGAAGAGACAGGTACGTTAATAGTTAATAGCGTACTTACTTCTTGCTTGCTTCGTGGTATTCTTGCTAGTTACACTAGCCATCCTACTGCGCTTCG
ATTGTGTGCGTACTGCTGCAATATTGTTAACGTGAGTCTTGTAAAACCTTCTTTTACGTTTACTCTCGTGTTAAAATCTGAATTCTTCTAGAGTTCCTGA
TTTCTGGTCTAAACGAACTAAATATTATATTAGTTTTCTGTTTGGAACTTTAATTTTTAGCCATGGCAGATTCCAACGGTACTATTACGCTGAAGAGCTT
AAAAAGCTTCTGAACAATGGAACCTAGTAATAGGTTTCCTATTCCACATGGATTTGTCTTTTTACAATTTGCCTATGCCACAGGAATAGGTTTTTGTATA
ATTAAGTTAATTTTCCTCTGGCTGTTATGGCCAGTAACTTTAGCTTGTTTTGTGCTTGCTGCTGTTTACAGAATAAATTGGATCACCGGTGGAATTGCTA
TCGCAATGGCTTGTTTGTAGGCTTGATGTGGCTCAGCTACTTCATTGCTTTTTCAGACTGTTTGCGCGTACGCGTTCCATGTGGTCATTCAATCCAGAAA
CTAACATTCTCTCAACGTGCCACTCCTTTGGCACTATTTTGACCAGACCGCTTCTAGAAAGTGAACTCGTAATGGAGCTGTGATCCTTTCGTGGACATCT
CGTATTGCTGGACACCATAGGACGCTGTGACATCAAGGACCTGCCTAAAGAATCACTGTTGCTACATCACGAACGCTTCTTATTACAAATTGGGAGCTTC
GCAGCGTAGCAGGTGACTCAGGTTTTTGCTGCATACAGTCGCTCAGGATTGGCAACTATAATTAAACACAGACCATTCCAGTAGCAGTGACAATATTGCT
TTGCTTGTACAGTAAGTGACAACAGATGTTTCATCTCGTTGACTTCAGGTTACTATAGCAGAGATATTACTAATTATTATGAGGACTTTAAAGTTTCCAT
TTGGAATCTTGATTACATCATAAACCTCATAATTAAAAATTTATCTAAGTCTAACTACTGAGAATAAATATTCTCAATTAGATGAAGAGCAACCAATGGA
GATTGATTAAACGAACATGAAAATATTTTTTTCTTGGCACTGATAACACTCGCTACTTTGTGAGCTTTATCACTACCAAGAGTGTGTTAGAGGTACAACA
GTACTTTTAAAAGAACCTTGCTTTCTGGAACATACGAGGGCAATTCACCATTTCATCCTCTAGCTGATAACAAATTTGCACTGACTTGCTTTAGCACTCA
ATTTGCTTTTGCTTGTCCTGACGGCGTAAACACGTCTATCAGTTACGTGCCAGATCAGTTCACCTAAACTGTTCATCAGACAAGAGGAAGTCAAGAACTT
TACTCCAATTTTTCTTATTGTTGCGGCAATAGTGTTTATAACACTTTGCTCACATCAAAAGAAAGACAGAATGATTGAACTTTCATTAATTGACTTCTAT
TTGTGCTTTTTAGCCTTTCTGCTATTCCTTGTTTAATTATGCTTATTATCTGTTGGTTCTCACTTGAACTGCAAGATCATAATGAAACTTGCACGCCTAA
ACGAACATGAAATTTCTTGTTTCTTAGGAATATCTACAACTGTAGCTGCATTTCACCAAGAATGTAGTTTCAAGTATGTACTCAACATCAACCATATGTA
GTTGATGACCCGTGTCCTATTCACTTCTATTCTAAATGGTATATTAGAGTAGGAGCTAGAAAATCAGCACCTTTAATTGAATTGTGCGTGGATGAGGCTG
GTTCTAAATCACCCATTCAGTACATCGATATCGGTAATTATACAGTTTCCTGTTTACCTTTTACAATTAATTGCCAGGAACCTAAATTGGGTAGTCTTGT
AGTGCGTTGTTCGTTCTATGAAGACTTTAGAGTATCATGACGTTCGTGTTGTTTTAGATTTCATCTAAACGAACAAACTAAAATGTCTGATAATGGACCC
CAAAATCAGCGAAATGCACCCCGCATTACGTTTGGTGGACCTCAGATTCAACTGGCAGTAACCAGAATGGAGAACGCAGTGGGGCGCGATCAAAACAACG
TCGGCCCCAAGGTTTACCCAATAAATACTGCGTCTTGGTTCACCGCTTTCACTCATTGGCAAGGAAGACCTTAAATTCCCTCGAGGACAAGGCGTTCCAA
TTAACACCAATAGCAGTCCAGATGACCAAATTGGCTACCGAAGAGCTACCAGACGAATTCGTGGTGGTGACGGTAAATGAAAGATCTCCAGTCCAAGATG
GTATTTCTACTACCTAGGAACTGGGCCAGAAGCTGGACTTCCCTATGGTGCTAACAAAAGATGGCATCATTGGGTTGCAACTGAGGAGCCTTGAATACAC
CAAAAGATTTTGGCACCCGCAATCCTGCTAACAATGCTGCAATCGTGCTACAACTTCCTCAAGGAACAACATTGTCAAAAGGCTTTACGCAGAAGGAGCA
GAGGCGGCAGTCAAGCCTCTTCTCGTTCCTCATCACGTAGTCGCAACAGTTTAAGAAATTCAACTCCAGGCAGCAGTAGGGGAACTTTCCTGCTAGAATG
GCTGGCAATGGCGGTGATGCTGCTCTTGCTTTGCTGCTGCTTGACAGATTGAACCAGCTTGAGAGCAAAATGTCTGGTAAAGGCCAACAACAACAAGGCC
AAACTGTCACTAAGAATTTGCTGCTGAGGCTTCTAAGAAGCCTCGGCAAAACGTACTGCCACTAAAGCATACAATGTAACACAAGCTTTCGGCAGACGTG
GTCCAGAACAAACCCAAGGAAATTTTGGGGACCAGGAACTAATCAGACAAGGAACTGATTACAAACATTGGCCGCAAATTGCACAATTTGCCCCAGCGCT
TCAGCGTTTTCGGAATGTCGCGCATTGGCATGGAAGTCACACCTTCGGGAACGTGGTTGACCTACACAGGTGCCATCAAATTGGATGACAAAGATCCAAA
TTAAAGATAAGTCATTTGCTGAATAAGCATTGACGCATACAAAACATTCCCACCAACAGAGCCTAAAAAGGACAAAAAGAAGAAGGCTGATGAAACTAAA
GCCACCGCAGAGACAGAAGAAACAGCAAACTGTGACTTCTTCCTGCTGCAGATTTGGATGATTTCCAAACAATTGCAACAATCCATGAGCAGTGCTGACT
CAACTCAGGCCTAAAACTCATGCAGACCACATCAAGGCAGATGGGCTATATAAACGTTTTCGCTTTTCCGTTTACGATATAGTCTACTTGTGCAGAATGA
ATCTCGTAACATAGCACAAGTAGATGTAGTTAACTTTAATCTCACATAGCAATTTTTATCAGTGTGTAACATTAGGGAGGACTTTGGAAGAGCCCTAATG
TGTAAAATTAATTTTAGTAGTGCTATCCCCATGTGATTTTAATAGCTTCTTAGGAGAATGACAAAAAA
>94270bf4-53b3-40c5-8cb1-a8924b533f15|8
ATACCTTCCCAGGTAACAAACCAACCAACTTTCGATCTCTTGTAGATCTGTTCTCTAAACGAACTTTAAAATCTGTGTGGCTGTCACTCGGCTGCATGCT
TAGTGCACTCACGCAGTATAATTAATAACTAATTACTGTCGTTGACAGGACACGAGTAACTCGTCTATCTCTGCAGGCTGCTTACGGTTTCGTCCGTGTT
GCAGCCGATCATCAGCACATCTAGGTTTTCGTCCGGGTGTGACCGAAAGGTAAGATGGAGAGCCTTGTCCCTGGTTTCAACGAGAAAACACACGTCCATT
CAGTTTGCCTGTTTACAGGTTCGCGACGTGCTCGTACGTGGCTTTGGAGACTCCGTGGAGGAGGTCTTATCAGAGGCACGTCAACATTTAAAGATGGCAC
TTGTGGCTTAGTAGAAGTTGAAAAGGCGTTTGCCTCAACTTGAACAGCCCTATGTGTTCATCAAACGTTCGGATGCTCGAACTGCACCTCATGGTCATGT
TATGGTTGAGCTGGTAGCAGAACTCGAAGGCATTCAGTACGGTCGTAGTGGTGAGACACTTGGTGTCCTTGTCCCTCATGTGGGCGAAATACCAGTGGCT
TACCGCAAGGTTCTTCTTCGTAAGAACGGTAATAAAAGGAGCTGGTGGCCATAGTTACGGCGCCGATCTAAAGTCATTTGACTTAGGCGACGAGCTTGGC
ACTGATCCTTATGAAGATTTCAAGAAACTGGAACACTAAACATAGCAGTGGTGTTACCCGTGAACTCATGCGTGAGCTTAACGGAGGGGCATACACTCGC
TATGTCGATAACAACTTGTGGCCCTGATGGCTACCCTTTGAGTGCATTAAAGACCTTAGCACGTGCTGGTAAAGCTTCATGCACTTTGTCCGAACAACTG
GACTATACCTTCCCAGGTAACAAACCAACCAACTTTCGATCGATTTGTAGATCTGTTCTCTAAACGAACAAACTAAAATGTCTGATAATGGACCCCAAAA
TCAGCGAAATGCACCCCGCATTACGTTTGGTGGACCTCAGATTCAACTGGCAGTAACCAGAATAGAGAACGCAGTGGGGCGCGATCAAAACAACGTCGGC
CCCAAGGTTTACCCAATAATACTGCGTTTGGTTCACCGCTCACTCAACATGGCAAGGAAGACCTTAAATTCCCTCGAGGACAAGGCGTTCCAATTAACAC
CAATAGCAGTCCAGATGACCAAATTGGCTACTACCGAAGAGCTACCAGACGAATTCGTGGTGGTGACGGTAAAATGAAAGATCTCAGTCCAAGATGGTAT
TTCTACTACCTAGGAACTGGGCCAGAAGCTGGACTTCCCTATGGTGCTAACAAAGACGGCATCATATGGGTTGCAACTGAGGGAGCCTTGAAATACACCA
AAAGATCACATTGGCACCCGCAATCCTGCTAACAATGCTGCAATCGTGCTACAACTTCCAAGGAACAACATTGTCAAAAGGCTTTACGCAGAAGGAGCAG
AGGCGGCAGTCAAGCCTCTCTCGTTCCTCATCACGTAGTCGCAACAGTTTAAGAAAATTCAACTCCAGGCAGCAGTAGGGAACTTCTCCTGCTAGAATGG
CTGGCAATGGCGGTGATGCTGCTCTTGCTTTGCTGCTGCTTGACAGATTGAACCAGCTTGAGAGCAAAATGTCTGGTAAAGGCCAACAACAACAAGGCCA
AACTGTCACTAAGAAATTGCTGCTGAGGCTTCTAAGAAGCTCGGCAAAAACGTACTGCCACTAAAGCATACAATGTAACACAAGCTTCGGCAGACGTGGT
CCAGAACAAACCCAAGGAAATTTTGGGGACCAGGAACTAATCAGACAAGGAACTGATTACAAACATTGGCCGCAAATTGCACAATTTGCCCCAGCGTTCA
GCGTTCTTCGGAATGTCGCGCATTGGCATGGAAGTCACACCTTCGGGAACGTGGTTGACCTACACAGGTGCCATCAAATTGGATGACAAAGATCCAAATT
TTAAAGATCAAGTCATTTGCTGAATAAGCATTGACGCATACAAAACATTCCCACCAACAGAGCCTAAAAAGGACAAAAGAAGAAGGCTGATGAAACTCAA
GCCTTACCGCAGAGACAGAAGAAACAGCAAACTGTGACTCTTCCTGCTGCAGATTTGGATGATTTTCCAAACAATTGCAACAATCCATGAGCAGTGCTGA
CTCAACTCAGGCCTAAACTCATGCAGACCACCAAGGCAGATGGGCTATATAAACGTTTCGCTTTTCCGTTTACGATATAGTCTACTTTGTGCAGAATGAA
TCTCGTAACTACATAGCACAAGTAGATGTAGTTAACTTTAATCTCACATAGCAATCTTTAATCAGTGTGTAACATTAGGGAGGACTTGAAAGAGCCACCA
CATTTCACCGAGGCCACGCGGAGTACGATCGAGTGTACAGTGAACAATGCTAGGGAGAGCTGCCTATATGGAAGAGCCCTAATGTGTAAAATTAATTTAG
TAGTGCTATCCCATGTGATTTTAATAGCTTCTCTAGGAGAATGACAAAAAAAAA
>8408647e-400e-4f5f-a0b7-787f55cb8a61|12
CCTTCCCAGGTAACAAAAACCAACCTTTCGATTTCTTGTAGATCTGTTCTCTAAACGAACTTATGTACTCATTCGTTTCAGAAGAGACAGGTACGTTAAT
AGTTAATAGCGTACTTCTTTCTTGCTTTCGTGGTATTCTTGCTAGTTACACTAGCCATCCTTACTGCGCTTCGATTGTGTGCGTACTGCTGCAATATTGT
TAACGTGAGTCTTGTAAAACCTTCTTTTACGTTTACTCTCGTGTTAAAAATCTGAATTTCTAGAGTTCCTGATTTCTGGTCTAAACGAACTAATATTATA
TTAGTTTTTGTTTGGAACTTTAATTTTAGCCATGGCAGATTCCAACGGTACTATTACCGTTGAAGAGCTTAAAAAGCTCTTGAACAATGGAACCTAGTAA
TAGGTTTCCTATTCCTTACATGGATTTGTCTTTCTACAATTTGCCTATGCCAACAGGAATAGGTTTTTGTATATAATTAAGTTAATTTTCCTCTGGCTGT
TATGGCCAGTAACTTTAGCTTGTTTGTGCTTGCTGCTGTTTACAGAATAAATTGGATCACCGGTGGAATTGCTATCGCAATGGCTTGTCTTGTAGGCTTG
ATGTGGCTCAGCTACTTCATTGCTTCTTTCAGACTGTTTGCGCGTACGCGTTCCATGTGGTCATTCAATCCAGAAACTAACATATTTCAACGTGCCACTC
CATGGCACTATTTTGACCAGACCGCTTCTAGAAAGTGAACTCGTAATCGGAGCTGTGATCCTTCGTGGACATCTTCGTATTGCTGGACACCATCTAGGAC
GCTGTGACATCAAGGACCTGCCTAAAGAAATCACTGTTGCTACTCACGAACGCTTCTTATTACAAATTGGGAGCTTCGCAGCGTGTAGCAGGTGACTCAG
GTTTGCTGCATACAGTCGCTACAGGATTGGCAACTATAAATTAAACACAGACCATTCCAGTAGCAGTGACAATATTGCTTTGCTTGTACAGTAAGTGACA
ACAGATGTTTCATCTCGTTGACTTTCAGGTTACTATAGCAGAGATATTTTAATTATTATGAGGACTTTAAAGTTTCCATTTGGAATTTTGATTACATCAT
AAACCTCATAATTAAAAATTTATCTAAGTCACTAACTGAGAATAAATATTCTCAATTAGATGAAGAGCAACCAATGAGATTGATTTGGATGATTTCCAAA
CAATTGCAACAATCCATGAGCAGTGCTGACTCAACTCAGGCCTAAACTCATGCAGACACAAGGCAGATGGGCTATATAAACGTTTTCGCTTTTCCGTTTA
CGATATAGTCTACTTGTGCAGAATGAATTCTCGTAACTACATAGCACAAGTAGATGTAGTTAACTTTAATCTCACATAGCAATCTTTAATCAGTGTGTAA
CATTAGGGAGGACTTGAAAGAGCCACCACATTTCACCGAGGCCACGGAGTACGATCGAGTGTACAGTGAACAATGCTAGGGAGAGCTGCCTATATGGAAG
AGCCCTAATGTGTAAAATTAATTTAGTAGTGCTATCCCCATGTGATTTTAATAGCTTTTTAGGAGAATGACAA
>98f468e1-de1e-4462-bba1-ac3cb983cce4|12
ATACCTTCCCAGGTAACAAACCAACCAACTTCGATCTTGTAGATCTGTTCTCTAAACGAACTAAATATTATTAGTTAGTTTCTGTTTGGAACTTTAATTT
TAGCCATGGCAGATTCCAACGGTACTATTACCGTTGAAGAGCTTAAAAAGCTCTTGAACAATGGAACCTAGTAATAGGTTTCCTATTCCTTACATGGATT
TGTCTTCTACAATTTGCCTATGCCACAGGAATAGGTTTTTGTATATAATTAAGTTAATTTCCCTCTGGCTGTTATGGCCAGTAACTTTAGCTTGTTTGTG
CTTGCTGCTGTTTACAGAATAAATTGGATCACCGGTGGAATTGCTATCGCAATGGCTTGTCTTGTAGGCTTGATGTGGCTCAGCTACTTCATTGCTTTTT
CAGACTGTTTGCGCGTACGCGTTCCATGTGGTCATTTCAATCCAGAAACTAACATTCTCAACGTGCCACTCCATGGCACTATTTTGACCAGACCGCTTCA
AGAAAGTGAACTCGTAATCGGAGCTGTGATCCTTCGTGGACACTTCGTATTGCTGGACACCATCTAGGACGCTGTGACATCAAGGACCTGCCTAAAGAAA
TCACTGTTGCTACATCACGAACGTTCTTATTACAAATTGGGAGCTCGCAGCGTGTAGCAGGTGACTCAGGTTTTGCTGCATACAGTCGCTACAGGATTGG
CAACTATAAATTAAACACAGACCATTCCAGTAGCAGTGACAATATTGCTTTGCTTGTACAGTAAGTGACAACAGATGTTTCATCTCGTTGACTTCAGGTT
ACTATAGCAGAGATATTTAATTATTATGAGGACTTTAAAGTTTCCATTTGGAATCTTGATTACATCAAACCTCATAATTAAAAATTTATTAAGTCACTAA
CTGAGAATAAATATTCTCAATTAGATGAAGAGCAACCAATGGAGATTGATTAAACGAACATGAAAAATTATTTTTTCTTGGCACTGATAACACTCGCTAC
TTGTGAGCTTTATCACTACCAAGAGTGTGTTAGAGGTACAACAGTACTTTAAAAGAACCTTGCTTTCTGGAACATACGAGGGCAATTCACCATTCATCCT
CTAGCTGATAACAAATTTGCACTGACTTGCTTTAGCACTCAATTTGCTTTTGCTTGTCCTGACGGCGTAAACACGTCTATCAGTTACGTGCCAGATCAGT
TTCACCTAAACTGTTTATCAGACAAGAGGAAGTTCAAGAACTTTACTCTCCATTTTTCTTATTGTTGCGGCAATAGTGTTTATAACACTTTGCTCACACT
CAAAAGAAAGACAGAATGATTGAACTTTCATTAATTGACTTCTATTTGTGCTTTTTAGCCTTCTGCTATTCCTTGTTTTAATTATGCTTATTATCTGTTG
GTTCTCACTTGAACTGCAAGATCATAATGAAACTTGTCACGCCTAAACGAACATGAAATTTCTTGTTCTCTTAGGAATCATCTACAACTGTAGCTGCATT
TCACCAAGAATGTAGTTTACAGTATGTACTCAACATCAACCATATGTAGTTGATGACCCGTGTCCTATTCACTTCTATTCTAAATGGTATATTAGAGTAG
GAGCTAGAAAATCAGCACCTTTAATTGAATTGTGCGTGGATGAGGCTGGTTCTAAATCACCCATTCAGTACATCGATATCGGTAATTATACAGTTTCCTG
TTTACCTTTTACAATTAATTGCCAGGAACCTAAATTGGGTAGTCTTGTAGTGCGTTGTTCGTTCTATGAAGACTTTTTAGAGTATCATGACGTTCGTGTT
GTTTTAGATTTCATCTAAACGAACAAACTAAAATGTCTGATAATGGACCCCAAAATCAGCGAAATGCACCCCGCATTACGTTTGGTGGACCTCAGATTCA
ACTGGCAGTAACCAGAATGGAGAACGCAGTGGGGCGCGATCAAAACAACGTCGGCCCCAAGGTTTACCCAATAATACTGCGTCTTGGTTCACCGCTCACT
CAACATGGCAAGGAAGACCTTAAATTCCCTCGAGGACAAGGCGTTCCAATTAACACCAATAGCAGTCCAGATGACCAAATTGGCTACTACCGAAGAGCTA
CCAGACGAATTCGTGGTGGTGACGGTAAATGAAAGATCTCAGTCCAAGATGGTATTTCTACTACCTAGGAACTGGGCCAGAAGCTGGACTTCCCTATGGT
GCTAACAAAGACGGCATCATATGGGTTGCAACTGAGGAGCCTTGAATACACCAAAAGATACATTGGCACCCGCAATCCTGCTAACAATGCTGCAATCGTG
CTACAACTTCCAAGGAACAACATTGTCAAAAGGCTTTACGCAGAAGGGAGCAGAGGCGGCAGTCAAGCCCTCTCGTTCCTCATCACGTAGTCGCAACAGT
TTAAGAAATTTCAACCCAGGCAGCAGTAGGGGAACTTTTCCTGCTAGAATGGCTGGCAATGGCGGTGATGCTGCTCTTGCTTTGCTGCTGCTTGACAGAT
TGAACCAGCTTGAGAGCAAAATGTCTGGTAAAGGCCAACAACAACAAGGCCAAACTGTCACTAAGAATTGCTGCTGAGGCTTCTAAGAAGCCTCGGCAAA
AACGTACTGCCACTAAAGCATACAATGTAACACAAGCTTTCGGCAGACGTGGTCCAGAACAAACCCAAGGAAATTTTGGGGACCAGGAACTAATCAGACA
AGGAACTGATTACAAACATTGGCCGCAAATTGCACAATTTGCCCCAGCGCTTCAGCGTTCTTCGGAATGTCGCGCATTGGCATGGAAGTCACACCTTCGG
GAACGTGGTTGACCTACACAGGTGCCATCAAATTGGATGACAAAGATCCAAATTTCAAAGATCAAGTCATTTGCTGAATAAGCATTGACGCATACAAAAC
ATTCCCACCAACAGAGCCTAAAAAGGACAAAAAGAAGAAGGCTGATGAAACTCAAGCCTTACCGCAGAGACAGAAGAAACAGCAAACTGTGACTCTTTTT
CCTGCTGCAGATTTGGATGATTTTCCAAACAATTGCAACAATCCATGAGCAGTGCTGACTCAACTCAGGCCTAAACTCATGCAGACCAACAAGGCAGATG
GGCTATATAAACGTTTTCGCTTTCCGTTTACGATAGTAGTCTACTCTTGTGCAGAATGAATTCTCGTAACTACATAGCACAAGTAGATGTAGTTAACTTT
AATCACATAGCAATTTTAATCAGTGTGTAACATTAGGGAGGACTTGAAAGAGCCACCACATTTCACCGAGGCCACGCGGAGTACGATCGAGTGTACAGTG
AACAATGCTAGGGAGAGC
>50213f7a-6d4e-4782-a539-a5101ee5623a|5
TTTCACGCTTGACAAAGTTGAGGCTGAAGTGCAAATTGATAGGTTGACACAGGCAGACTTCAAAGTTTGCAGACATATGTGACTCAACAATTAATTAGAG
CTGCAGAAATCAGAGCTTCTGCTAATCTTGCTGCTACTAAAATGTCAGAGTGTGTACTTGGACAATCAAAAAGAGTTGATTTGTGGAAAGGGCTATCATT
TCTATGTCCTTTCCCTCAGTCAGCACCTCATGGTGTAGTCTTCTTGCATGTGACTTATGTCCCTGCACAAGAAAAGAACTTTCAACTGCTCCTGCCATTT
GTCATGATGGAAAAGCACACTTTCCTCGTGAAGGTGTCTTTGTTTCTCAAATGGCACACACTGGTTTGTAACACAAAGGAATTTTATGAACCACAAATCA
TTACTACAGACAACACATTTGTGTCTGGTAACTGTGATGTTGTAATAGGAATTGTCAACAACACAGTTTATGATCTCTGCAACCTGAATTAGACTCATTC
AAGGAGTTAGATAAATATTTTAAGAATCATCATCACCAGATGTTGATTTAGGTGACATCTGGCATTAATGCTTCAGTTGTAAACATTCAAAAAGAATTGA
CCGCCTCAATGAGGTTGCCAAGAATTTAAATGAATCTCATCGATCCAAGAACTTGGAAAGTATGAGCAGTATATAAAATGGCCATGGTACTTGGCTAGGT
TTTATAGCTGGCTTGATTGCCATAGTAATGGTGACAATTATGCTTTGCTGTATGACCAGTTGCTGTAGTTGTCTTCAAGGGCTGTTGTTCTTGTGGATCC
TGCTGCAAATTTGATGAAGACGACTCTGAGCCAGTGCTCAAAGGAGTCAATTACATTACACATAAAACGAACTTATGGATTTGTTTATGAGAAATCACAA
TTGGAACTGTAACTTTTGAAGCAAGGTGAAATCAAGGATGCTACTCCCAGATTTTGTTCGCGCTACTGCAACGATACCGATACAAGCCACTCCCTTCGGA
TGGCTTATTGTTGGCGTTGCACTTTCTGCTGTTTCAGAGCGCTTCCAAAATCATAACCCTCAAAAGAGATGGCAACTAGCACCAAGGGTGTTCACTTGTT
TGCAACTTGCTGTTGTTGTTTGTAACAGTTTTACTCACACCTTTTGCTCGTTGCTGCTGGCCTTGAAGCCCCTTTTCTCTATTTATGCTTTAGTCTACTT
CTCTGCAGAGTATAAACTTGTAAGAATAATAATGAGGCTTTGGCTTTGCTGGAAATGCCGTTCCAAAAACCCATTACTTCTATGATGCCATTATTATTTC
TTTGCTGGCATACTAATTGTTACGACTATTGTATACCTTACAATAGTGTAACTTCTTCAATTGTCATTACTCAGGTGATGGCACAACAAGTCCTATTCTG
AACATGACTACCAGATTGGTGGTTATACTGAAAAATGGGAATCTAGAGTAAAAGACTGTGTTGTATTACACAGTTACTCACTTCAGACTATTACCAGCTG
TACTCAACTCAATTGAGTACAGACACTGGTGTTGAACATGTTACCTTCTTCATCTACAATAAAATTGTTGATGAGCCTGAAGAACATGTCCAAATTACCA
CAATCGACGGTTCATCCAGAGTTGTTAATCCAGTAATGGAACCAATTTATGATGAACCGACGACGACTACTAGCGTGCCTTTGTAAGCACAAGCTGATGA
GTACGAACTTATGTACTCATTCGTTTCAGAAGAGACAGGTACGTTAATAGTTAATAGCGTACTTCTTTCTTGCTTTCATGTGGTATTCTTGCTAGTTACA
CTAGCCATCCTTGCGTTCGATTGTGTGCGTACTGCTGCAATATTGTTAACGTGAGTCTTGTAAAACCTTCTTTTACGTTTACTCTCGTGTTAAAAATCTG
AATTCTAGAGTTCCTGATTTCTGGTTCTAAACGAACTAAATATTATTAGTTTCTGTTTGGAACTTTAATTTTTAGCCATGAGCAGATTCCAACGGTACTA
TTACCGTTGAAGAGCTTAAAAAGCTCTTGAACAATGGAACCTAGTAATAGGTTTCCTATTCCTTACATGGATTTGTCTTCTACAATTTGCCTATGCCACA
GGAATAGGTTTTGTATATAATTAAGTTAATTTCCACCTCTGGCTGTTATGGCCAGTAACTTTAGCTTGTTTGTGCTTGCTGCTGTTTTACAGAATAAATT
GGATCACCGGTGGAATTGCTATCGCAATGGCTGTTAGTACGCGTTCCATGTGGTCATTTCAATCCAGAAACTAACATTCTCAACGTGCCACTCCTCTGGC
ACTATTGACCAGACCGCTTCTAGAAAGTGAACTCGTAATCGGAGCTGTGATCCTTCGTGGACATCTTCGTATTGCTGGACACCATCTAGGACGCTGTGAC
ATCAAGGACCTGCCTAAAGAAATCACTGTTGCTACACGAACGCTTCTTATTACAAATTGGGGAGCTTCGCAGCGTGTAGCAGGTGACTCAGGTTTGCTGC
ATACAGTCGCTTACAGGATTGGCAACTATAAATTAACCAGACCATTCCAGTAGCAGTGACAAATTGCTTTGCTTGTACAGTAAGTGACACAGATGTTTCA
TCATCTCGTTGACTTCAGGTTACTATAGCAGAGATATTTAATTATTATGAGGACTTTTAAAGTTTCCATTTGGAATCTTGATTACATCATAAACCTCATA
ATTAAAATTTATCTAAGTTCACTAACTGAGAATAAATATTCTCAATTAGATGAAGAGCAACCAATGGAGATTGATTAAACGAACATGAAAATTATTTTTT
CTTGGCACTGATACATCGCTACTTGTGAGCTTTATCACTACCAAGAGTGTGTTAGAGGTACAACAGTACTTTAAAAGAACCTTGCTCTTCTGGAACATAC
GAGGGCAATTCACCATTTCATCCTCTAGCTGATAACAAATTTGCACTGACTTGCTTTAGCACTCAATTTGCTTTTGCTTGTCCTGATGGCGTAAAACACG
TCTATCAGTTACGTGCCAGATCAGTTTCACCTAAACTGTTTTCATCAGACAAGAGGAAGTTCAAGAACTTACTCTCCAATTTTATTGTTGCGGCAATAGT
GTTTATAACACTTTGTCACACTCAAAAGAAAGACAGAATGATTGAACTTTTCATTAATTGACTTCTATTTGTGCTTTTTAGCCTTTGCTATTCCTTGTTT
TAATTATGCTTATTATCTTTGGTCTCACTTGAACTGCAAGATCATAATGAAACTTGTCACGCCTAAACGAACATGAAATTTCTTGTTTTCTTAGGAATAT
ACAACTGTAGCTGCATTTTCACCAAGAATGTAGTTTACAGTCATGTACTCAACATCAACCATATGTAGTTGATGACCTTGTGTCCTATTCACTTCTATTC
TAAATGGTATATTAGAGTAGGAGCTAGAAAATCAGCACCTTTAATTGAATTGTGCGTGGATGAGGCTGGTTCTAAATCACCCATTCAGTACATCGATATC
GGTAATTATACAGTTTCCTGTTTACCTTTTACAATTAATTGCCAGGAACCTAAATTGGGTAGTCTTGTAGTGCGTTGTTCGTTCTATGAAGACTTTTAGA
GTATCATGATGTTCTGTTGTTTTAGATTTCATCTAAACGAACAAACTAAAATGTCTGATAATGGACCCCAAAATCAGCGAAATGCACCCCGCATTACGTT
TGGTGGACCTCAGATTCAACTGGCAGTAACCAGAATGGAGAACGCAGTGGGGCGCGATCAAAACAACGTCGGCCCCAAGGTTTACCCAATAATACTGCGT
CTTGGTTTCACCGCTTACCACTCAACATGGCAAGGAAGACCTTAAATTCCCTGAGGACAAGGCGTTCCAATTAACACCAATAGCAGTCCAGATGACCAAA
TTGGCTACCGAAGAGCTACCAGACGAATTCGTGGTGGTGACGGTAAATGAAAGATCTCAGTCCAAGATGGTATTTCTACTACCTAGGAACTGGGCCAGAA
GCTGGTTCCCTATGGTGCTAACAAAAGACGGCATCATATGGGTTGCAACTGAGGAGCCTTGAATACACCAAAAGATCACATTGGCACCCGCAATCCTGCT
AACAATGCTGCAATCGTGCTACAACTTCCAAGGAACAACATTGCCAAAAGGCTCTACGCGCAGAGGGAGCAGAGGCGGCAGTCAAGCCTCTTCTCGTTCC
TCATCACGTAGTCGCAACAGTTTAAGAAATTCAACTCCAGGCAGCAGTAGGGGAACTTTCCTGCTAGAATGGCTGGCAATGGCGGTGATGCTGCTCTTGC
TTTGCTGCTGCTTGACAGATTGAACCAGCTTGAGAGCAAAAATGTCTGGTAAAGGCCAACAACAACAAGGCCAAACTGTTACTAAGAATTGCTGCTGAGG
CTCTAAGAAGCCATGGCAAAACGTACTGCCACTAAGCATACAATGTAACACAAGCTTCGGCAGACGTGGTCCAGAACAAAACCCAAGGAAATTTTGGGGA
CCAGGAACTAATCAGACAAGGAACTGATTACAAACATTGGCCGCAAATTGCACAATTTGCCCCAGCGTTTCAGCGTTTTCGGAATGTCGCGCATTGGCAT
GGAAGTCACACCTTCGGGAACGTGGTTGACCTACACAGGTGCCATCAAATTGGATGACAAAGATCCAAATTCAAAGATCAAGTCATTTGCTGAATAAGCA
TTGACGCATACAAAACATTCCCACCAACAGAGCCTAAAAAGGACAAAAAGAAGAAGGCTGATGAAACAAGCCTTCAAGAGACAGAAGAAACAGCAAACTG
TTGACTCTTTTCCTGCTGCAGATTTGGATGATTTTCCAAACAATTGCAACAATCCATGAGCAGTGCTGACTCAACTCAGGCCTAAACTCATGCAGACATC
AAGGCAGATGGGCTATAAACGTTTCGCTTTTCCGTTTACGATATATAGTTTACTTGTGCAGAATGAATCACCGTAACTACATAGCACAAGTAGATGTAGT
TAACTTTAATCTCACAGCAATTTTAATCAGTGTGTAACATTAGGAGGACTTGAAAGAGCCACCACATTTCACCGAGGCCACGCGGAGTACGATCGAGTGT
ACAGTGAACAATGCTAGGGAGAGCTGCCTATATGGAAGAGCCCTAATGTGTAAAATTAATTTTAGTAGTGCTATCCCCATGTGATTTTAATAGCTTCTAG
GAGAATGACAAAAAAAAAACCCCTCCCACCCTACCTACACACATCCCTACCATATCATATCCATACATCACATCCCCCACATCAACACCCAATC
>b50b148b-18fe-4748-942e-e9c246c92ce9|8
TACCTTCCCAGGTAACAAACCAACCAACTTCGATTTGTAGATCTGTTCTAAACGAACTTATAGATTTGTTTATGAGAATCTCACAATTGGAACTGTAACT
TTGAAGCAAGGGTGAAATCAAGGATGCTACTCCTTCAGATTTTGTTCGCGCTACTGCAACGATACCGATACAAGCCTCCTCCCTTTCGGATGGCTTATTG
TTGGCGTTGCAATTCTTGCTGTTTTTCAGAGCGCTTCCAAAATCATAACCCTCAAAAGAGATGGCAACTAGCACTCTCCAAGGGTGTTCTTTGTTTGCAA
CTTGCTGTTGTTGTTTGTAACAGTTTACTCACACCTTTTTGCTCGTTGCTGCTGGCCTTGAAGCCCCTTTTATATTTTATGCTTAGTCTACTTCTTGCAG
AGTATAAACTTGTAAAGAATAATAATGAGGCTTTGGCTCTGCTGGAAATGCCGTTCCAAAAAACCCATTTTATGATGCCAACTATTTTTTGCTGGCATAC
TAATTGTTACGACTATTGTATACCTTACAATAGTGTAACTTTTCAATTGTCATTACTTCAGGTGATGGCACAACAAGT
>b189726c-e482-40b1-985e-2e6957535b42|8
AGTTTACTTACCTTTTGCTCGTTGCTGCTGGCCTTGAAGCCCCTTTTCTATCTTTATGTTAGTCTACTTCACATAGAGTATAAACTTGTAAGAATAATAA
TGAGGCTTTGGCTTTGCTGGAAATGCCGTTCCAAAAACCCATTATTTTATGATGCCAACTATTTTCTTTGCTGGCATTACTAATTGTTACGACTATTGTA
TACCTTACAATAGTGTAACTTCAATTGTCATTACTTTCAGGTGATGGCACAACAAGTCCTATTTTGAACATGACCAGATTGGTGGTTATACTGAAAAATG
GGAATCTGGAGTAAAAGA
>fd38e3a5-0aa0-4ba0-b31b-a3c1ed26a827|6
TTTGTATATAATTAAGTTAATTTTCCTGGCTGTTATGGCCAGTAACTTTAGCTTGTTTTGTGCTTGCTGCTGTTTACAGAATAAATTGGATCACCGGTGG
AATTGCTATCGCAATGGCTTGTCTTGTAGGCTTGATGTGGCTCAGCTACTTCATTGCTTCTTCAGACTGTTTGCGCGTACGCGTTCCATGTGGTCATTCA
ATCCAGAAACTAACATTCAACGTGCCACTCCCATGGCACTATCTTGACCAGACCGCTTTAGAAAGTGAACTCGTAATGGAGCTGTGATCCTTCGTGGACA
TCTTCGTATTGCTGGACACCATCTAGGACGCTGTGACATCAAGGACCTGCCTAAAGAAATCACTGTTGCTACATCACGAACGCTTCTTATTACAAATTTG
GGAGCTCGCAGCGTGTAGCAGGTGACTCAGGTTTTGCTGCAGCATACAGTCGCTACAGGATTGGCAACTATAAATTAAACACAGACCATTCCAGTAGCAG
TGACAATATTGCTTTGCTTGTACAGTAAGTGACAACAGATGTTCATCATCGTTGACTCAGGTTACTATAGCAGAGATATTACTAATTATTATGAGGACTT
TTTAAAGTTTCCATTTGGAATCTTGATTACATAAACCTCATAATTAAAAATTTATCTAAGTCACTAACTGAGAATAATATTTCAATTAGATGAAGAGCAA
CCAATGGAGATTGATTAAACGAACATGAAAATTATTTTTGGCACTGATAACACTCGCTACTTGTGAGCTCTATCACTACCAAGAGTGTGTTAGAGGTACA
CAGTACTTTTAAAAGAACCTTGCTTTCTGGAACATACGAGGGCAATTCACCATTTCATCCTCTAGCTGATAACAAATTTGCACTGACTTGCTTTAGCACT
CAATTTGCTTTTGCTTGTCCTGACGGCGTAAACACGTCTATCAGTTACGTGCCAGATCAGTTTCACCTAAACTGTTCATCAGAGACAAGAGGAAGTTCAA
GAACTTTACTCTCCAATTTTTATTGTTGCGGCAATAGTGTTTATAACACTTTGTTCACACTCAAAAGAAAGACAGAATGATTGAACTTTCATTAATTGAC
TTCTATTTGTGCTTTTTAGCCTTCTCTGCTATTCCTTGTTTAATTATGCTTATTATCTGTTGGTTTCACTTGAACTGCAAGATCAATGAAACTTGTTCAC
GCCTAAACGAACATGAAATTTCTTGTTTCTTAGGAATATCACAACTGTAGCTGCATTTCACCAAGAATGTAGTTTACAAGTTATGTACTCAACATCAACC
CATATGTAGTTGATGACCCGTGTCCTATCACTTCTATTCTAAATGGTATATTAGAGTAGGAGCTAGAAAATCAGCACCTTTAATTGAATTGTGCGTGGAT
GAGGCTGGTTCTAAATCACCCATTCAGTACATCGATATCGGTAATTATACAGTTTCCTGTTTACCTTTTACAATTAATTGCCAGGAACCTAAATTGGGTA
GTCTTGTAGTGCGTTGTTCGTTCTATGAAGAAGACTTTAGAGTATCATGACGTTCGTGTTGTTTTAGATTTCATCTAAACGAACAAACTAAAATGTCTGA
TAATGGACCCAAAATCAGCGAATGCACCCCGCATTACGTTTGGTGACCCTCAGA
>8346b8f9-a90f-4f7c-9842-f8b00e4db41d|8
ATACCTTCCCAGGTAACAAACCATAACCAACTTTCGATCTTGTAGATCTGTTCTCTAAACGAACTTTAAAATCTGTGTGGCTGTCACTCGGCTGCATGCT
TAGTGCACACGCAGTATAATTAATAACTAAATTGTCGTTGACAGGACACGAGTAACTCGTCTATTCTGCAGGCTGCTTACGGTTTCGTCCGTGTTGCAGC
CGATCATCAGCACATCTAGGTTTCGTCCGGGTGTGACGAAAGGTAAGATGGAGAGCCTTGTCCCTGGTTTCAACGAGAAAACACACGTCCATTCAGTTTG
CCTGTTTACAGGTTCGCGACGTGCTCGTACGTGGCTTGGAGACTCCGTGGAGGAGGTCTTATCAGAGGCACGTCAACATCTAAAGATGGCACTTGTGGCT
TAGTAGAAGTTGAAAAAGGCGTTTTGCCTCAACTTGAACAGCCCTATGTGTTCATCAAACGTTCGGATGCTCGAACTGCACCTTCATGGTCATGTTATGG
TTGAGCTGGTAGCAGAACTCGAAGGCATTCAGTACGGTCGTAGTGGTGAGACACTTGGTGTCCTTGTCCCTCATGTGGGCGAAATACCAGTGGCTTACCG
CAAGGTTCTTCGTAAGAACGGTAATAAAGGAGCTGGTGGCCATAGTTACGGCGCCGATCTAAAGTCATTTGACTTAGGCGACGAGCTTGGCACTGATCCT
TATGAAGATTTCAAGAAACTGGAACACTAAACATAGCAGTGGTGTTACCCGTGAACTCATGCGTGAGCTTAACGGAGGCATACACTCGCTATGTCGATAG
ACCAGAGATTTGGATGATTTCCAAACAATTGCAACAATCCATGAGCAGTGCTGACTCAACTCAGGCCTAAACTCATGCAGACACAAGGCAGATGGGCTAT
ATAAACGTTTTCGCTTCTTCCGTTTACGATATATAGTCTACTCTTTGTGCAGAATGATTCTCGTAACTACATAGCACAAGTAGATGTAGTTAACTTTAAT
CACATAGCAATTTTTAATCAGTGTGTACATTACTAGGGAGGACTTGAAAGAGCCACATTTCTTCCGAGGCCACGCGGAGTACGATCGAGTGTACAGTGAA
CAATGCTAGGGAGAGCTGCCTATATGGAAGAGCCCTAATGTGTAAAATTAATTTAGTAGTGCTATCCCATGTGATTTTAATAGCTTTTTAGGAGAATGAC
AAATAAATAAAA
>b1f7cf9e-9049-4455-b625-b37aedee1614|6
ACAACCAAATGGTATATTAGAGTAGGAGCTAGAAAATCAGCACCTTTAATTGAATTGTGCGTGGATGAGGCTGGTTCTAAATCACCCATTCAGTACATCG
ATATCGGTAATTATACAGTTCCTGTTTACCTTTACAATTAATTGCCAGGAACCTAAATTGGGTAGTCTTGTAGTGCGTTGTTCGTCTATGAAGACTTTTT
AGAGTATCATGACGTTCGTGTTGTTTTAGATTTCATCTAAACGAACAAACTAAAATGTCTTGATAATGGACCCCAAAATCAGCGAAATGCACCCCGCATT
ACGTTTGGTGGACCTCAGATTCAACTGGCAGTAACCAGAATAGAGAACGCAGTGGGGCGCGATCAAAACAACGTCGGCCCCAAGGTTTACCCAATAATAC
TGCGTCTTGGTTCACCGCTCACTCAACATGGCAAGGAAGACCTTAAATTCCCGAGGACAAGGCGTTCCAATTAACACCAATAGCAGTCCAGATGACCAAA
TTGGCTACTACCGAAGAGCTACCAGACGAATTCGTGGTGGTGACGGTAAAATGAAAGATCTCAGTCCAAGATGGTATTTTACTACCTAGGAACTGGGCCA
GAAGCTGGACTTCCCTATGGTGCTAACAAAAGACGGCATCATATGGGTTGCAACTGAGGAGCCTTGAATACACCAAAAGATCATTGGCACCCGCAATCCT
GCTAACAATGCTGCAATCGTGCTACAACTTCCAAGGAACAACTATTGTCAAAAGGC
>83dd21b1-22fa-41ee-af33-6c51f1f75869|7
AGATCTGTTCTCTAAACGAACATGAAAATTATTTTCTTGGCACTGATAACACTCGCTACTTGTGAGCTTTATCACTACCAAGAGTGTGTTAGAGGTACAA
CAGTACTTTAAAAGAACCTTGCTCTGGAACATACGAGGGCAATTCACCATTTCATCCTCTAGCTGATAACAAATTTGCACTGACTTGCTTTAGCACTCAA
TTTGCTTTTGCTTGTCCTGACGGCGTAAAACACGTCTATCAGTTACGTGCCAGATCAGTTTTCACCTAAACTGTTCATCAGACAAGAGGAAGTTCAAGAA
CTTTACATACTCTCCAATTTTCTTATTGTTGCGGCAATAGTGTTTATAACACTTTGCTCACACTCAAAAGAAAGACAGAATGATTGAACTTCATTAATTG
ACTTCTATTTGTGCTTTTTAGCCTTTCTGCTATTCCTTGTTTTAATTATGCTTATTATCTTTTGGTTCTCTTGAACTGCAAGATCAATGAAACTTGTCAC
GCCTAAACGAACATGAAATTTCTTGTTTTCTTAGGAATATTTACAACTGTAGCTGCATTTCACCAAGAATGTAGTTTCTAGATATGTACTCAACATCAAC
CATATGTAGTTGATGACCCGTGTCCTATTCACTTCTATTCTAAATGGTATATTAGAGTAGGAGCTAGAAAATCAGCACCTTTAATTGAATTGTGCGTGGA
TGAGGCTGGTTCTAAATCACCCATTCAGTACATCGATCGGTAATTATACAGTTTCCTGTTTACCTTTTACAATTAATTGCCAGGAACCTAAATTGGGTAG
TCTTGTAGTGCGTTGTTCGTTCTATGAAGACTTTTAGAGTATCATGACGTTCGTGTTGTTTAGATTTCATCTAAACGAACAAACTAAAATGTCTGATAAT
GGACCCAAAATCAGCGAAATGCACCCCCGCATTACGTTTGGTGGACCTCAGATTCAACTGGCAGTAACCAGAATAGAACGCAGTGGGGCGCGATCAAAAC
AACGTCGGCCCCAAGGTTTACCCAATAATACTGCGTCTTGGTTCACCGCTCTCACAAGAAATTCAACTCCAGGCAGCAGTAGGGGAACTTCCTGCTAGAA
TGGCGGCAATGGCGGTGATGCTGCTCTTGCTTTGCTGCTGCTTGACAGATTGAACCAGCTTGAGAGCAAAATGTCTGGTAAAGGCCAACAACAACAAGGC
CAAACTGTCACTAAGAATTGCTGCTGAGGCTTTAAGAAGCCTCGGCAAAACGTACTGCCACTAAAGCATACAATGTAACACAAGCTTCGGCAGACGTGGT
CCAGAACAAACCCAAGGAAATTTTTGGGGACCAGGAACTAATCAGACAAGGAACTGATTACAAACATTGGCCGCAAATTGCACAATTTGCCCCAGCGTTC
AGCGTTTTCGGAATGTCGCGCATTGGCATGGAAGTCACACCTTCGGGAACGTGGTTGACCTACACAGGTGCCATCAAATTGGATGACAAAGATCCAAATT
TCAAAGATCAAGTCATTTGCTGAATAAGCATTGACGCATACAAAAATTCCCACCAACAGAGCCTAAAAAGGACAAAAGAAGAAGGCTGATGAAACTCAAG
CCTTACCGCAGAGACAGAAGAAACAGCAAACTGTGACTCTTTCCTGCTGCAGATTTGGATGATTTCCAAACAATTGCAACAATCCATGAGCAGTGCTGAC
TCAACTCAGGCCTAAACTCATGCAGACACAAGGCAGATGGGCTATAAACGTTTCGCTTTTCCGTTTACGATATAGTCTACTCTTGTGCAGAATGAATTCT
CGTAACATAGCACAAGAAAGATGTAGTTAACTTTAATCTCACATAGCAATCTTTAATCAGTGTGTAACATTAGGGAGGACTTGAAAGAGCCACCACATTT
CGAGGCCACGCAGAGTACGATCGAGTGTACAGTGAACAATGCTAGGGAGAGCTGCCTATGGAAGAGCCCTAATGTAAAATTAATTTAGTAGTGCTATCCC
ATGTGATTTTAATAGCTTCTTAGGAGAATGACAAGCAATCCCCACCCCCACATCCAACACATATCCATCATACAACCTGCCCACACCATCCCTATTTATT
AT
>07bb2964-708c-4b77-87e2-8b6c40912f6b|85
ACCTTCCCAGGTAACAAACCAACCAACTTTCGATCTTGTAGATCTGTTCTCTAAACGAACTTATGGATTTGTTTATGAGAATCACAATTGGAACTGTAAC
TTTGAAGCAAGGTGAAATCAAGGATGCTACTCCTTCAGATTTTGTTCGCGCTACTGCAACGATACCGATACAAGCCTCACTCCCTTTCGGATGGCTTATT
GTTGGCGTTGCACTTCTTGCTGTTTTCAGAGCGCTTCCAAAATCATAACCCTCAAAAGAGATGGCAACTAGCACTCTCCAAGGGTGTTCACTTTGTTTGC
AACTTGCTGTTGTTGTTTGTAACAGTTTACTCACACCTTTTGCTCGTTGCTGCTGGCCTTGAAGCCCCTTTCTCTATCTTTATGCTTTAGTCTACTTCTT
GCAGAGTATAAACTTTGTAAGAATAATAATGAGGCTTTGGCTTTGCTGGAAATGCCGTTCCAAAAACCCTTACTTTATGATGCCAACTATTTCTTTGCTG
GCATACTAATTGTTACGACTATTGTATACCTTACAATAGTGTAACTCTTCAATTGTCATTACTCAGGTGATGGCACAACAAGTCCTATTTGAACATGACT
ACCAGATTGGTGGTTATACTGAAAATGGGAATCTGGAGTAAAAGACTGTGTTGTATTACACAGTTACTTCATTCAGACTATTACCAGCTGTACTCAACTC
AATTGAGTACAGACACTGGTGTTGAACATGTTACCTTCTTCATCTACAATAAAATTGTTGATGAGCCTGAAGAACATGTCCAAATTTTCACACAATCGAC
GGTTCATCCGGAGTTGTTAATCCAGTAATGGAACCAATTTATGATGAACCGACGACGACTACTAGCGTGCCTTTGTAAGCACAAGCTGATGAGTACGAAC
TTATGTACTCATTCGTTTCAGAAGAGACAGGTACGTTAATAGTTAATAGCGTACTTCTTTCTTGCTTTCGTGGTATTCTTGCTAGTTACACTAGCCATCC
TTACTGCGCTTCGATTGTGTGCGTACTGCTGCAATATTGTTAACGTGAGTCTTGTAAAACCTTCTTTTACGTTTACTCGTGTTAAAAATCTGAATTCTAG
AGTTCCTGATTTCTGGTCTAAACGAACTAAATATTTATTAGTTTCTGTTTGGAACTTTAATTTTAGCCATGGCAGATTCCAACGGTACTATTACCGTTGA
AGAGCTTAAAAAGCTCTTGAACAATGGAACCTAGTAATAGGTTTCCTATTCCTTACATGGATTTGTTTCTACAATTTGCCTATGCCAACAGGAATAGGTT
TTTGTATATAATTAAGTTAATTTTTCCTCTGGCTGTTATGGCCAGTAACTTTAGCTTGTTTGTGCTTGCTGCTGTTTACAGAATAAATTGGATCACCGGT
GGAATTGCTATCGCAATGGCTTGTCAGACTGTTGCGCGTACGCGTTCCATGTGGTCATTCAATCCAGAAACTAACATTTCTCAACGTGCCACTCCATGGC
ACTATTTGACCAGACCGCTTCTAGAAAGTGAACTCGTAATCGGAGCTGTGATCCTTCGTGGACATCTTCGTATTGCTGGACACCATCTAGGACGCTGTGA
CATCAAGGACCTGCCTAAAGAAATCACTGTTGCTACATCACGAACGCTTCTTATTACAAATTGGGAGCTTCGCAGCGTGTAGCAGGTGACTCAGGTTTGC
TGCTGCATACAGTCGCTACAGGATTGGCAACTATAAATTAAACACAGACCATTCCAGTAGCAGTGACAATATTGCTTTGCTTGTACAGTAAGTGACAACA
GATGTTTCATCTCGTTGACTTTCAGGTTACTATAGCAGAGATATTACTAATTATTATGAGGACTTTTAAAGTTTCCATTTGGAATCTTGATTACATCATA
AACCTCATAATTAAAAATTTATCTAAGTCACTAACTGAGAATAAATATTCTCAATTAGATGAAGAGCAACCAATGGAGATTGATTAAACGAACATGAAAA
TTATTTTCTTGGCACTGATAACACTCGCTACTCTGTGAGCTTTATCACTACCAAGAGTGTGTTAGAGGTACAACAGTACTTTTAAAAGAACCTTTGCTCT
CTGGAACATACGAGGGCAATCACCACCATTTCATCCTTAGCTGATAACAAATTTGCACTGACTTGCTTTAGCACTCAATTTGCTTTTGCTTGTCCTGACG
GCGTAAAACACGTCTATCAGTTACGTGCCAGATCAGTTTCACCTAAACTGTTCATCAGACAAGAGGAAGTTCAAGAACTTTACTCTCCAATTTTTTTATT
GTTGCGGCAATAGTGTTTATAACACTTTGCTCACACTCAAAAGAAAGACAGAATGATTGAACTTTCATTAATTGACTTCTATTTGTGCTTTTTAGCCCTT
TGCTATTCCTTGTTTTAATTATGCTTATTATCTGTTGGTTTCACTTGAACTGCAAGATCATAATGAAACTTGTCACGCCTAAACGAACATGAAATTTCTT
GTTTTCTTAGGAATATCTACAACTGTAGCTGCATTTCACCAAGAATGTAGTTTACAGTCATGTACTCAACATCAACCATATGTAGTTGATGACCCGTGTC
CTATTCACTTCTATTCTAAATGGTATATTAGAGTAGGAGCTAGAAAATCAGCACCTTTAATTGAATTGTGCGTGGATGAGGCTGGTTCTAAATCACCCAT
TCAGTACATCGATATCGGTAATTATACAGTTTCCTGTTTACCTTTTACAATTAATTGCCAGGAACCTAAATTGGGTAGTCTTGTAGTGCGTTGTTCGTTC
TATGAAGACTTTTAGAGTATCATGACGTTCGTGTTGTTTTAGATTTCATCTAAACGAACAAACTAAAATGTCTGATAATGGACCCCAAAATCAGCGAAAT
GCACCCCGCATTACGTTTGGTGGACCTCAGATTCAACTGGCAGTAACCAGAATGGAGAACGCAGTGGGCGCGATCAAAACAACGTCGGCCCCAAGGTTTA
CCCAATAATACTGCGTCTTGGTTCACCGCTCTCACTCAACATGGCAAGGAAGACCTTAAATTCCCTCGAGGACAAGGCGTTCCAATTAACACCAATAGCA
GTCCAGATGACCAAATTGGCTACTACCGAAGAGCTACCAGACGAATTCGTGGTGGTGACGGTAAAATGAAAGATCAGTCCAAGATGGTATTTCTACTACC
TAGGAACTGGGCCAGAAGCTGGACTTCCCTATGGTGCTAACAAAGACGGCATCATATGGGTTGCAACTGAGGGAGCCTTGAATACACCAAAAGATCATTG
GCACCCGCAATCCTGCTAACAATGCTGCAATCGTGCTACAACTTCTTCCAAGGAACAACATTGTCAAAAGGCTTTACGCAGAAGGGAGCAGAGGCGGCAG
TCAAGCCCTTCTCGTTCCTCATCACGTAGTCGCAACAGTTTAAGAAATTCAACTCCAGGCAGCAGTAGGGGAACTCTCCTGCTAGAATGGCTGGCAATGG
CGGTGATGCTGCTCTTGCTTTGCTGCTGCTTGACAGATTGAACCAGCTTGAGAGCAAAATGTCTGGTAAAGGCCAACAACAACAAGGCCAAACTGTCACT
AAGAAATTGCTGCTGAGGCTTCTAAGAAGCCTCGGCAAAACGTACTGCCACTAAAGCATACAATGTAACACAAGCTTCGGCAGACGTGGTCCAGAACAAA
CCCAAGGAAATTTTGGGGACCAGGAACTAATCAGACAAGGAACTGATTACAAACATTGGCCGCAAATTGCACAATTTGCCCCAGCGCTTCAGCGTTTTCG
GAATGTCGCGCATTGGCATGGAAGTCACACCTTCGGGAACGTGGTTGACCTACACAGGTGCCATCAAATTGGATGACAAAGATCCAAATTTTCAAAGATC
AAGTCATTTTGCTGAATAAGCATTGACGCATACAAAACATTCCCACCAACAGAGCCTAAAAAGGACAAAAAGAAGAAGGCTGATGAAACTCAAGCCTTAC
CGCAGAGACAGAAGAAACAGCAAACTGTGACTTTTTCCTGCTGCAGATTTGGATGATTTCCAAACAATTGCAACAATCCATGAGCAGTGCTGACTCAACT
CAGGCCTAAACTCATGCAGACACAAGGCAGATGGGCTATATAAACGTTTCGCTTTTCCGTTTACGATATAGTCTACTCTTGTGCAGAATGAATTCTCGTA
ACTACATAGCACAAGTAGATGTAGTTAACTTTAATCTCACATAGCAATCTTTAATCAGTGTGTAACATTAGGGAGGACTTGAAAGAGCCACCACATTTCA
CCGAGGCCACGCGGAGTACGATCGAGTGTACAGTGAACAATGCTAGGGAGAGCTGCCTATATGGAAGAGCCCTAATGTGTAAAATTAATTTTAGTAGTGC
TATCCCCATGTGATTTTAATAGCTTCTTAGGAGAATGACAAAA
>73ba704c-4a7e-4cea-b762-1798ce0054d3|7
ACACCTTCCCAGGTAACAAACCAACCAACTTTCGATTTCTTGTAGATCTGTTCTCTAAACGAACAAACTAAAATGTCTGATAATGGACCCCAAAATCAGC
GAATGCACCCCGCATTACGTTTGGTGGACCCTCAGATTCAACTGGCAGTAACCAGAATGGAGAACGCAGTGGGCGCGATCAAAACAACGTCGGCCCCAAG
GTTTACCCAATAATACTGCGTTTGGTTCACCGCTTCAACATGGCAAGGAAGACCTTAAATTCCCTCGAGGACAAGGCGTTCCAATTAACACCAATAGCAG
TCCAGATGACCAAATTGGCTACCGAAGAGCTACCAGACGAATCGTGGTGGTGACGGTAAAATGAAAGATCTCAGTCCAAGATGGTATTTCTACTACCTAG
GAACTGGGCCAGAAGCTGGACTTCCCTATGGTGCTAACAAAGACGGCATCATATGGGTTGCAACTGAGGAGCCTTGAATACACCAAAAGATCACATTGGC
ACCCGCAATCCTGCTAACAATGCTGCAATCGTGCTACAACTTCCAAGGAACAACATTGTCAAAAGGCTTTACGCAGAAGGGAGCAGAGGCGGCAGTCAAG
CCTCTTCTCGTTCCTCACAGTCGCAACAGTTTTAAGAAATTCAACTCCAGGCAGCAGTAGGGAACTTTCCTGCTAGAATGGCTGGCAATGGCGGTGATGC
TGCTCTTGCTTTGCTGCTGCTTGACAGATTGAACCAGCTTGAGAGCAAAATGTCTGGTAAAGGCCAACAACAACAAGGCCAAACTGTCACTAAGAATTGC
TGCTGAGGCTTCTAAGAAGCCTGCAAAACGTACTGCCACTAAAGCATACAATGTAACACAAGCTTTCGGCAGACGTGGTCCAGAACAAACCCAAGGAAAT
TTTGGGGACCAGGAACTAATCAGACAAGGAACTGATTACAAACATTGGCCGCAAATTGCACAATTTGCCCCAGCGCTTCAGCGTTCGGAATGTCGCGCAT
TGGCATGGAAGTCACACCTTCGGGAACGTGGTTGACCTACACAGGTGCCATCAAATTGGATGACAAAGATCCAAATATAAAGATCAAGTCATTTGCTGAA
TAAGCATTGACGCATACAAAACATTCCCACCAACAGAGCCTAAAAAGGACAAAAAGAAGAAGGCTGATGAAACTCAAGCCACCAAGAGACAGAAGAAACA
GCAAACTGTGACTCTTTTCCTGCTGCAGATTTGGATGATTTCCAAACAATTGCAACAATCCATGAGCAGTGCTGACTCAACTCAGGCCTAAACTCATGCA
GACCAAGGCAGATGGGCTATATAAACGTTTTCGCTTTCCGTTTACGATATATAGTCTACTCTTGTGCAGAATGAATTCTCGTAACTACATAGCACAAGTA
GATGTAGTTAACTTTAATCTAGCAATTTTAATCAGTGTATGGGAAGAGCCCTAATGTGTAAAATTAATTTAGTAGTGCTATCCCATGTGATTTTAATAGC
TTCTTAGGAGAATGACAAAAGCTCCCCTACCCCCTACATTTACTCATCCCACCATATTTCATACTCATTTCACCATATATCCTTTCTCATATATATCTAT
CCTCCATATCATCATACCCTCCATATATACATATCCTTATTAAT
>e55a7bd8-39fd-487c-992b-3019cfc8b82e|7
ACCTTCCCAGGTAACAAAACAACCAATTTTTTCGATTCTTGTAGATCTGTTCTCTAAACGAACTTTAAAATCTGTGTGGCTGTCACTCGGCTGCATGCTT
AGTGCACACGCAGTATAATTAATTACTAATATTGTCGTTGACAGGACACGAGTAACTCGTCTATTTGCAGGCTGCTTACGGTTCGTCCGTGTTGCAGCCG
ATCATCAGCACATCTAGGTTTCGTCCGGGTGTGACCGAAAGGTAAGATGGAGAGCCTTGTCCCTGGTTTCAACGAGAAAACACACGTCCATTCAGTTTGC
CTGTTTTACAGGTTTCGTTGTGCTCGTACGTGGCTTGGAGACTCCGTGGGAGGTCTTATCAGAGGCACGTCAACATTCAAAGATGGCACTTGTGGCTTAG
TAGAAGTTGAAAAAGGCGTTTGCCTCAACACTGAACAGCCCTATGTGTTCATCAAACGTTCGGATGCTCGAACTGCACCTTCATGGTCATGTTATGGTTG
AGCTGGTAGCAGAACTCGAAGGCATTCAGTACGGTAGTGGTGAGACACTTGGTGTCCTTGTCCCTCATGTGGGCGAAATACCAGTGGCTACCGCAAGGTT
CTTCTTCGTAAGAACGGTAATAAAGGAGCTGGTGGCCAAGTTACGGCGCCGATCTAAAGTCATTTGACTTAGGCGACGAGCTTGGCACTGATCCTTATGA
AGATTTTCAAGAAACTGGAACACTAAACATAGCAGTGGTGTTACCCGTGAACTTTATGCGTGAGCTTAACGGAGGGGCATACACTCGCTATGTCGATAAC
AACTGTGGCCCTGATGGCTACCCCCTTGAGTGCATTAAAGACCTTCTAGCACGTGCTGGTAAAGCTTCATGCACTTTGTCCGAACAACTGGACTTTATTG
ACACTAAGAGGTGTATACTGCTGCCGTGAACATGAGCATGAAATTGCTTGGTACACGGAACGTTCTGAAAAGAGCTATGAATTGCAGACACCTTTGAAAT
TAAATTGGCAAAGAAATTTGACTACCTTCAATGGGGAATGTCCAAAATTTGTATTTCCCTTAAATTCCATAATCAAAGACTATTCAACAAAGGGTTGAAA
AGAAACAAGGTTGACCTACACAGGTGCCATCAAATTGGATGACAAAGATCCAAATTTTAAAGATCAAGTCATTTGCTGAATAAGCATTGACGCATACAAA
ACATTCCCACCAACAGAGCCTAAAAAAGGACAAAAAGAAGAAGGCTGATGAAACTCAAGCCTTACCGCAGAGACAGAAGAAACAGCAAACTGTGACTCTC
TTCCTGCTGCAGATTTGGATGATTTCTCCAAACAATTGCAACAATCCATGAGCAGTGCTGACTCAACTCAGGCCTAAACTCATGCAGACACTCAAGGCAG
ATGGGCTATATAAACGTTTCGCTTTCCGTTTACGATATAGTCTACTCTTGTGCAGAATGAAATTTCGTAACATAGCACAAGTAGATGTAGTTAACTTTAA
TCTCACATAGCAATTTTTAATCAGTGTGTAACATTAGGGAGGACTTGAAAGAGCCACCACATTTTTCCGAGGCCACGGAGTACGATCGAGTGTACAGTGA
ACAATGCTAGGGAGAGCTGCCTATATGGAAGAGCCCTAATGTGTAAAATTAATTTTAGTAGTGCTATCCCCATGTGATTTTAATAGCTTCTTAGGAGAAT
GACAAAAT
>4ba88093-7abc-468c-8dc0-90a4de7749b6|5
GTTCCTTCCCAGGTAACAAACCATACCACCATTCGATCTTAGAAGATCTGTCTAAACGAACTTATGGATTTGTTTATGAGAATCTCACAATTGGAACTGT
AACTTTTGAAGCAAGGTGAAATCAAGGATGCTACTCCTTCAGATTTTGTTCGCGCTACTGCAACGATACCGAGCCACAAGCCTTCACTCCCTTTCGGATG
GCTTATTGTTGGCGTTGCACTGCTGTTTCAGAGCGCTTCCAAAATCATAACCTCAAAAGAGATGGCAACTAGCACTTTCCAAGGGTGTTCTTCTGTTTGC
AACTTGCTGTGTTGTTTGTAACAGTTTTCCACACCTTTTGCTTATGCTGCTGGCCTTGAAGCCCCTTCTCTATCTATGCTTAGGGTACTTCTCACATAGA
GTAAACTTGTAAGAAATAATAATGAGGCTTTGGCTTCTGCTGGAAATGCCGTTCCAAAACCCATTATACTTTATGATGCCATTATTTTCTCTGCTGGCAT
TAATAGTTACGACTATTGTATACCTTACAATAGTGTAACTTCAATTGTACTACTCAGGTGATGGCACAACAAGTCCTATTTGAACATGACTACCAGATTG
GTGGTTATACTGAAATGGGAATCTAGAGTAAAAGACTGTGTTGTATTACACAGTTACTTTCAGATTATTACCAGCTGTACTCAACTCAATTGAGTACAGA
CACTGGTGTTGAACATGTTACCTTCATCTACAATAAAATTGTTGATGAGCCTGAAGAACATGTCCAAATTTTTACACAATCGACGGTTCATCCAGAGTTG
TTAATCCAGTAATGGAACCAATTTATGATGAACCGACGACGACTACTAGCGTGCCTTTGTAAGCACAAGCTGATGAGTACGAACTTATGTACTCATTCGT
TCAGAAGAGACAGGTACGTTAATAGTTAATAGCGTACTTTTCTTGCTCGTGGTATTCTTGCTGTTACACTAGCCATCCTACTGCGCTCGATTGTGTGCAC
TGCTGCAATATTGTTAACGTGAGTCTGTAAAACCTTCTTTACGTTTACTCGTGTTAAAAATCTGAATTTCTAGAGTTCCTGATTTCTGGTCTAAACGAAC
TAATATTTATTAGTTTTGTTTGGAACTTTAATTTTAGCCATGCAGATTCCAACGGTACTACGAAGAGCTTAAAAAGCTCTTGAACAAAGAACCTAGTAAT
AGGTTTCCTATTCTTACATGGATTTGTCTTCTACAATTTGCCTATGCCACAGGAATAGGTTTTGTATAATTAAGTTAATTTCTTTCCTTTGGCTGTTATG
GCCAGTAACTTTAGCTTGTTTGTGCTTGCTGCTGTTACAGAATAAATTGGATCACCGGTGGAATTGCTATCGCAATGGCTTGTCTTGTAGGCTTGATGTG
GCTCAGCTACTTCATTGCTTACAAGACTGTTGCGCGTACGCGTTCCATGTGGTCATTCAATCCAGAAACTAACATTTCAACGTGCCACTCCATGGCACTA
TTTTGACCAGACCGCTTCTAGAAAGTGAACTCGTAATGGAGCTGTGATCCTTCGTGGACACTTCGTATTGCTGGACACCATCTAGGACGCTGTGACATCA
AGGACCTGCCTAAAGAAATCACTGTTGCTACATCACGAACGCTTCTTATTACAAATTGGGAGCTTCGCAGCGTGTAGCAGGTGACTCAGGTTTTGCTGCA
TCAGTCGCTACAGGATTGGCACTATAAATTAAACACAGACCATTCCAGTAGCAGTTGACAATTGCTTTGCTTGTACAGTAAGTGACAACAGATGTTCATC
TCGTTGACTTTCAGGTTACTATAGCAGAGATATTCTAATTATTATGAGGACTTTTTAAAGTTTCCATTTGGAATCTTGATTACATCATAAACCTCATAAT
TAAAAATTTATCTAAGTCTAACTGAGAATAAATATTTCTCAATTAGATGAAGAGCAACCAATGGAGATTGATTAAACGAACATGAAAAATTATTCTTCTT
GGCACTGATAACACTCGCTACTTGTGAGCTTTATCACTACCAAGAGTGTGTTAGAGGTACAACAGTACTTTTAAAAGAACCTTGCTTTCTGGAACAACCA
AGGGCAATCACCATTTCATCCTTTAGATAACAAATTTGCACTGACTTGCTTTAGCACTCAATTTGCTTTTGCTTGTCCTGACGGCGTAAAACACGTCTAT
CAGTTACATGCCAGATCAGTTCACCTAAACTGTTCAGACAAGAGGAAGTTCAAGAACTTTACATTCCAATTTTCTTATTGTTGCGGCAATAGTGTTTTAT
AACACTTTGCTTTCACACTCAAAAGAAAGACAGAATGATTGAACTTTCATTAATTGACTTCTATTTGTGTTTTTAGCCTTTTCTGCTATTCCTTGTTTTA
ATTATGCTTATTATCTTTTGGTTTCACTTGAACTGCAAGATATAATGAAACTGCTCACGCCTAAACGAACATGAAATTTCTTGTTTCTTAGGAATCATCA
CAACTGTAGCTGCATTTCACCAAGAATGTAGTTTACAGTTATGTACTCAACAACCATATGTAGTTGATGACCTCGTAGTCCTATTCACTTTCTATTCTAA
ATGGTATTAGAGTAGGAGCTAGAAAATCAGCACCTTTAATTGAATTGTGCGTGGATGAGGCTGGTTCTAAATCACCCATTCAGTACATCGATATCGGTAA
TTATACAGTTTCCTGTTTACCACAATTAATTGCCAGGAACCTAAATTGGGTAGTCTTGTAGTGCGTTGTTCGTTCTATGAAGACTTTTTAGAGTATCATG
ACGTTCGTGTTGTTTTAGATTTCATCTAAACGAACAAACTAAAATGTCTGATAATGGACCCCAAAATCAGCGAAATGCACCCCGCATTACGTTTGGTGGA
CCTCAGATTCAACTGGCAGTAACCAGAATGGAGAACGCAGTGGGGCGCGATCAAAAACAACGTCGGCCCCAAGGTTTACCCAATAATACTGCGTCTTGGT
TTCACCGCTCACACTCAACATGGCAAGGAAGACCTTAAATTCCCTCGAGGACAAGGCGTTCCAATTAACACCAATAGCAGTCCAGATGACCAAATTGGCT
ACTACCGAAGAGCTACCAGACGAATCGTGGTGGTGACGGTAAAATGAAAGATCTCAGTCCAAGATGGTATTCTCTACTACCTAGGAACTGGGCCAGAAGC
TGGACTATTCCCAATGCTGCAAGTGCTACAACTTCCCAAGGAACATATTGCCAAAAGGCTTTACGCAGAAGGGAGCAGAGGCGGCAGTCAAGCCTTCTCG
TTCCTCATCACGTAGTCGCAACAGTTTAAGAAATTCAACTCCAGGCAGCAGTAGGGGAACTTTCCTGCTAGAATGGCTGGCAATGGCGGTGATGCTGCTC
TTGCTTTGCTGCTGCTTGACAGATTGAACCAGCTTGAGAGCAAAATGTCTGGTAAAGGCCAACAACAACAAGGCCAAACTGTCACTAAGAAATTGCTGCT
GAGGCTTCTAAGAAGCCATGGCAAAAACGTACTGCCACTAAAGCAATGTAACACAAGCTTCGGCAGACGTGGTCCAGAACAAACCCAAGGAAATTTTGGG
GACCAGGAACTAATCAGACAAGGAACTGATTACAAACATTGGCCGCAAATTGCACAATTTGCCCCAGCGCTTCAGCGCTTTCGGAATGTCGCGCATTGGC
ATGGAAGTCACTTCTCTGAACGTGGTTGACCTACACAGGTGCCATCAAATTGGATGACAAAGATCCAAATTTAAAGATAAGTCATTTGCTGAATAAGCAT
TGACGCATACAAAACATTCCCACCAACAGAGCCTAAAAAGGACAAAAAGAAGAAGGCTGATGAAACTCAAGCCTCAAGAGACAGAAGAAACAGCAAACTG
TGACTCTTTTCCTGCTGCAGATTTGGATGATTTCTCCAAACAATTGCAACAATCCATGAGCAGTGCTGACTCAACTCAGGCCTAAACTCATGCAGACAAC
GAGGCAGATGGGCTATAAACGTTTCGCTTCTTCCGTTTACGATATAGTCTACTCTTGTGCAGAATGAATTCTCGTATAACATAGCACAAGTAGATGTAGT
TAACTTTAATCACATAGCAATTTTTAATCAGTGTGTAACATTTAGGGAGGACTTGAAAGAGCCACCACTTTTCACCGAGGCCACGGAGTACGATCGAGTG
TACAGTGAACAATGCTAGGGAGAGCTGCCTATATGGAAGAGCCCTAATGTGTAAAATTAATTTTAGTAGTGCTATCCCCATGATTTTAATAGCTTAGGAG
AATGACAAAAAAATCCCCTACCCCCACATACATATCCCATTCATTTATCCATATATTTCACAACCTATCCCCTCCACACCAACACCCCAATCAT
>61d716ba-a233-4d74-8522-405a59a5ecd1|16
TCTTGTAGATTTGTTTCTAAACGAACATGAAAATTATATTTTCTTGGCACTGATAACACTCGCTACTTGTGAGCTTTATCACTACCAAGAGTGTGTTAGA
GGTACAACAGTACTTTAAAAGAACCTTGCTTCTGGAACATACGAGGGCAATTCACCATTTCATCCTCTAGCTGATAACAAATTTGCACTGACTTGCTTTA
GCACTCAATTTGCTTTGCTTGTCCTGACGGCGTAAAACACGTCTATCAGTTACGTGCCAGATCAGTTTCACCTAAACTGTTCATCAGACAAGAGGAAGTT
CAAGAACTTTACTCTCCAATTTTTATTATTGTTGCGGCAATAGTGTTTATAACACTTTGCTCACACTCAAAAGAAAGACAGAATGATTGAACTTTCATTA
ATTGACTTTATATTTGTGCTTTTTAGCCTTTCTGCTATTCCTTGTTTTAATTATGCTTATTATCTGTTGGTTCACTTGAACTGCAAGATCATAATGAAAC
TTGTCACGCCTAAACGAACATGAAATTTCTTGTTTCTTAGGAATCATTACAACTGTAGCTGCATTTCACCAAGAATGTAGTTTACAGTCTATGTACTCAA
CATCAACCATATGTAGTTGATGACCCGTGTCCTATTCACTTCTATTCTAAATGGTATTAGAGTAGGAGCTAGAAAATCAGCACCTTTAATTGAATTGTGC
GTGGATGAGGCTGGTTCTAAATCACCCATTCAGTACATCGATATCGGTAATTATACAGTTTCCTGTTTACCTTTACAATTAATTGCCAGGAACCTAAATT
GGGTAGTCTTGTAGTGCGTTGTTCGTTCTATGAAGACTTTAGAGTATCATGACGTTCGTGTTGTTTTAGATTTCATCTAAACGAACAAACTAAAATGTCT
GATAATGGACCCCAAAATCAGCGAAATGCACCCCGCATTACGTTTGGTGGACCCTCAGATTCAACTGGCAGTAACCAGAATGGAGAACGCAGTGGGGCGC
GAAAAACGTCGGCCCCAAGGTTTACCCAATAATACTGCGTCTTGGTTCACCGCTCACTCAACATGGCAAGGAAGACCTTAAATTCCCTCGAGGACAAGGC
GTTCCAATTAACACCAATAGCAGTCCAGATGACCAAATTGGCTACTACCGAAGAGCTACCAGACGAATTCGTGGTGGTGACGGTAAAATGAAAGATCAGT
CCAAGATGGTATTCTACTACCTAGGAACTGGGCCAGAAGCTGGACTTCCCTATGGTGCTAACAAAAGACGGCATCATATGGGTTGCAACTGAGGAGCCTT
GAA
>19a8f1ee-3595-42e2-8c96-ad52464f0f9a|13
ACCTTCCCAGGTAACAAAACCAACTTCGATCTTGTAGATTTGTTCTCTAAACGAACATGAAAATTATTTTCTTGGCACTGATAACACTCGCTACTCTGTG
AGCTTTATCACTACCAAGAGTGTGTTAGAGGTACAACAGTACTTTAAAAGAACCTTGCTTCTGGAACATACGAGGGCAATCACCATTTTCATCCTCTAGC
TGATAACAAATTTGCACTGACTTGCTTTAGCACTCAATTTGCTTTTGCTTGTCCTGACGGCGTAAAACACGTCTATCAGTTACGTGCCAGATCAGTTCAC
CTAAACTGTTTATCAGACAAGAGGAAGTTCAAGAACTTCTTACTCTCCAATTTTTATTGTTGCGGCAATAGTGTTTATAACACTTTGTTCACACTCAAAA
GAAAGACAGAATGATTGAACTTTCATTAATTGACTTCTATTTGTGTGCTTTTTAGCCTTTTGCTATTCCTTGTTTTAATTATGCTTATTATCTGTTGGTT
TCACTTGAACTGCAAGATCATAATGAAACTTGTTCACGCCTAAACGAACATGAAATTTCTTGTTTTCTTAGGAATCATTACAACTGTAGCTGCATTTCAC
CAAGAATGTAGTTTACAGGATCGTACTCAACATCAACCATATGTAGTTGATGACCCGTGTCCTATCACTTCTATTCTAAATGGTATATTAGAGTAGGAGC
TAGAAAATCAGCACCTTTAATTGAATTGTGCGTGGATGAGGCTGGTTCTAATCACCCATTCAGTACATCGATATCGGTAATTATACAGTTTCCTGTTTAC
CTTTACAATTAATTGCCAGGAACCTAAATTGGGTAGTCTGTAGTGCGTTGTTCGTTCTATGAAGACTTTAGAGTATCATGACGTTCGTGTTGTTTTAGAT
TTCATCTAAACGAACAAACTAAAATGTCTGATAATGGACCCCAAAATCAGCGAAATGCACCCCGCATTACGTTTGGTGGACCTCAGATTCAAGAAATCTG
CTGCTGAGGCTTCTAAGAAGCTCGGCAAAACGTACTGCCACTAAAGCATACAATGTAACACAAGCTTCGGCAGACGTGGTCCAGAACAAACCCAAGGAAA
TTTTGGGGACCAGGAACTAATCAGACAAGGAACTGATTACAAACATTGGCCGCAAATTGCACAATTTGCCCCCAGCGCTTCAGCGTTCGGAATGTCGCGC
ATTGGCATGGAAGTCACACTCGGGAACGTGGTTGACCTACACAGGTGCCATCAAATTGGATGACAAAGATCCAAATTTCAAAGATCAAGTCATTTGCTGA
ATAAGCATTGACGCATACAAAAACATTCCCACCAACAGAGCCTAAAAAGGACAAAAAGAAGAAGGCTGATGAAACTCAAGCCTTACCGCAGAGACAGAAG
AAACAGCAAACTGTGACTCTTTTCCTGCTGCAGATTTGGATGATTTTCCAAACAATTGCAACAATCCATGAGCAGTGCTGACTCAACTCAGGCCTAAACT
CATGCAGACCATCAAGGCAGATGGGCTATATAAACGTTTTCGCTTTTCCGTTTACGATATAGTCTACTCTTTGTGCAGAATGAATTCTCGTAACATAGCA
CAAGTAGATGTAGTTAATTTTAATCACATAGCAATCTTTAATCAGTGTGTAACATTTAGGGAGGACTTGAAAGAGCCACCACATTTTCGAGGCCACGCGG
AGTACGATCGAGTGTACAGTGAACAATGCTAGGGAGAGCTGCCTATATGGAAGAGCCCTAATGTGTAAAATTAATTTTAGTAGTGCTATCCCCATGTGAT
TTTAATAGCTTCTTAGGAGAATGACAAAA
>f7742e22-4bd7-45ef-9673-003db3b8a75e|6
CTCCCAGGTAACAATCAACCACCTTTCGATTTGTAGATTTGTTCTTAAAACGAACATGAAAATTATTTTTTCTTGGCACTGATAACATCTTTATACTCTG
TGAGCTTTTATCACTACCAAGAGTGTGTTAGAGGTACAACAGTACTTAAAAGAACCTTGCTGCTTGGAACATACGAGGGCAATTCACCATTTCATCCTCT
AGCTGATAACAAATTTGCACTGACACTGACTTGCTTTTGCACTCTTGTCCTGACGGCGTAAACATCTGACGTGCCAGATCAGTTTTTCCTAAACTGTATC
AGACAAGAGGAAGGTCAAGAACTTTACTCTCCAATTTTTATTGTTGCGGCAATAGTGTTTATAACACTTTGCTCACACTCAAAAGAAAGACAGAATGATT
GAACTTTCATTAATTGACTTCTATTTGTGCTTTTTAGCCTTTTGCTATTCCTTGTTTTAATTATGCTTATTATCTGTTGGTTCACTTGAACTGCAAGATC
ATAATGAAACTTGTCACGCCTAAACGAACATGAAATTTCTTGTTTCTTTAGGAATCATACAACTGTAGCTGCATTTTCACCAAGAATGTAGTTCAAGTTA
TGTACTCAACAACCATATGTAGTTGATGACCCGTGTCCTATCACTTCTATTCTAAATGGTATATTAGAGTAGGAGCTAGAAAATCAGCACCTTTAATTGA
ATTGTGCGTGGATGAGGCTGGTTCTAAATCACCCATTCAGTACATCGATATCGGTAATTATACAGTTTCCTGTTTGTTTTTTCAATTAATTGCCAGGAAC
CTAAATTGGTAGTCTTGTAGTGCGTTGTTCGTTTATGAAGACTTTTTAGAGTATCATGACGTTCGTGTTGTTTTAGATTTCATCTAAACGAACAAACTAA
AATGTCTGATAATGGACCCAAAATCAGCGAATGCACCCCGCATTACGTTTGGTGGACACAGATTCAACTGGCAGTAACCAGAATAGAGAACGCAGTGGGC
GCGATCAAAACAACGTCGGCCCAAGGTTGAATACACCAAAAGATTGACATTGGCACCCGCAATCCTGCTAACAATGCTGCAATCGTGCTACAACTTCCAA
GGAACAACTATTGTCAAAAGGCTTTACGCAGAAGGAGCAGAGGCGGCAGTCAAGCCTCCACTCGTTCCTCATCACGTAGTCGCAACAGTTCAAGAAATTT
TCAACTCCAGGCAGCAGTAGGGGAACTTCTCCTGCTAGAATGGCTGGCAATGGCGGTGATGCTGCTCTTGCTTTGCTGCTGCTTGACAGATTGAACCAGC
TTGAGAGCAAAATGTCTGGTAAAGGCCAACAACAACAAGGCCAAACTGTCACTAAGAAATTGCTGCTGAGGCTCTAAGAAGCCTCGGCAAAACGTACTGC
CACTAAAGCAATGTAACACAAGCTTCGGCAGACGTGGTCCAGAACAAACCCAAGGAAATTTTGGGGACCAGGAACTAATCAGACAAGGAACTGATTACAA
ACATTGGCCGCAAATTGCACAATTTGCCCCAGCGCTTCAGCGTTTTCGGAATGTCGCGCATTGGCATGGAAGTACACCTTTAGGAACGTGGTTGACCTAC
ACAGGTGCCATCAAATTGGATGACAAAGATCCAAATACGCAAAGATCAAGTCATTTGCTGAATAAGCATTGACGCATACAAAACATTTCCCACCAACAGA
GCCTAAAAGGACAAAAAGAAGAAGGCTGATGAAACTCAAGCCTTCAAGAGACAGAAGAAACAGCAAACTGTGACTTTTTCCTGCTGCAGATTTGGATGAT
TTCTCCAAACAATTGCAACAATCCATGAGCAGTGCTGACTCAACTCAGGCCTAAACTCATGCAGACATTACAAGGCAGATGGGCTATATAAACGTTTCGC
TTTTCCGTTTACGATATATAGTCTACTCTTGTGCAGAATGAATTCTCGTAACTACATAGCACAAGTAGATGTAGTTAACTTTTAATCTCACATCAGCAAT
CTTTAATCAGTGTGTAACATTAGGAGGACTTGAAAGAGCCACCACATTTCACCGAGGCCACGCGGAGTACGATCGAGTGTACAGTGAACAATGCAAGGGA
GAGCTGCTCCTATGGAAGAGCCCTAATGTGTAAAATTAATTTTAGTAGTGCTATCCCATGTGATTTTAATAGCTTCTTAGGAGAATGACAAAG
>8068d9d4-834f-47a4-b3a3-b86aa56ef099|57
ATACCTTCCCAGGTAACAAACCAACCAACTTTCGATCTGTAGATCTGTTCTCTAAACGAACTTATGGATTTGTTTATGAGAATCTCACAATTGGAACTGT
AACTTTGAAGCAAGGTGAAATCAAGGATGCTACTCCTTCAGATTTTGTTCGCGCTACTGCAACGATACCGATACAAGCCTCACTCCCTTTCGGATGGCTT
ATTGTTGGCGTTGCACTTCTTGCTGTTTTCAGAGCGCTTCCAAAATCATAACCCTCAAAAGAGATGGCAACTAGCACTCCAAGGGTGTTCACTTTGTTTG
CAACTTGCTGTTGTTGTTTGTAACAGTTTACTCACACCTTTTGCTCGTTGCTGCTGGCCTTGAAGCCCCTTTTCTCTATCTTTATGCTTTAGTCTACTTC
TTGCAGAGTATAAACTTTGTAAGAATAATAATGAGGCTTTGGCTCTGCTGGAAATGCCGTTCCAAAAACCCATACTTTATGATGCCAACTATTTTCTTTG
CTGGCATACTAATTGTTACGACTATTGTATACCTTACAATAGTGTAACTTCTTCAATTGTCATTACTTCAGGTGATGGCACAACAAGTCCTATTTGAACA
TGACTACCAGATTGGTGGTTATACTGAAATGGGAATCTGGAGTAAAAGACTGTGTTGTATTACACAGTTACTTTCACTTCAGACTATTACCAGCTGTACT
CAACTCAATTGAGTACAGACACTGGTGTTGAACATGTTACCTTCTTCATCTACAATAAAATTGTTGATGAGCCTGAAGAACATGTCCAAATTTTACAATC
GACGGTTCATCCAGAGTTGTTAATCCAGTAATGGAACCAATTTATGATGAACCGACGACGACTACTAGCGTGCCTTTGTAAGCACAAGCTGATGAGTACG
AACTTATGTACTCATTCGTTTTTAGAAGAGACAGGTACGTTAATAGTTAATAGCGTACTTTTTCTTGCTTTCGTGGTATTCTTGCTAGTTACACTAGCCA
TCCTTACTGCGCTTCGATTGTGTGCGTACTGCTGCAATATTGTTAACGTGAGTCTTGTAAAACCTTCTTTTACGTTTACTCTCGTGTTAAAAATCTGAAT
TTTCTAGAGTTCCTGATTTCTGGTCTAAACGAACTAAATATTATATTAGTTTTCTGTTTGGAACTTTAATTTTAGCCATGGCAGATTCCAACGGTACTAT
TACCGTTGAAGAGCTTAAAAAGCTCTTGAACAATGGAACCTAGTAATAGGTTTCCTATTCCTTACATGGATTTGTCTTCTACAATTTGCCTATGCCAACA
GGAATAGGTTTTTGTATATAATTAAGTTAATTTTCCTCTGGCTGTTATGGCCAGTAACTTTAGCTTGTTTTGTGCTTGCTGCTGTTTACAGAATAAATTG
GATCACCGGTGGAATTGCTATCGCAATGGCTTGTCTTGTAGGCTTGATGTGGCTCAGCTACTTCATTGCTTCTTTCAGACTGTTTGCGCGTACGCGTTCC
ATGTGGTCATTCAATCCAGAAACTAACATTCTCAACGTGCCACTCCATGGCACTATTTTGACCAGACCGCTTCTAGAAAGTGAACTCGTAATCGGAGCTG
TGATCCTTCGTGGACATCTTCGTATTGCTGGACACCATCTAGGACGCTGTGACATCAAGGACCTGCCTAAAGAAATCACTGTTGCTACATCACGAACGCT
TCTTATTACAAATTGGGAGCTCGCAGCGTGTAGCAGGTGACTCAGGTTTTGCTGCATACAGTCGCTACAGGATTGGCAACTATAAATTAAACACAGACCA
TTCCAGTAGCAGTGACAATATTGCTTTGCTTGTGTACAGTAAGTGACAACAGATGTTTCATCTCGTTGACTTTCAGGTTACTATAGCAGAGATTACTAAT
TATTATGAGGACTTTTAAAGTTTCCATTTGGAATCTTGATTACATCATAAACCTCATAATTAAAAATTTATCTAAGTCACTAACTGAGAATAAATATTCT
CAATTAGATGAAGAGCAACCAATGGAGATTGATTGGATGATTTCCAAACAATTGCAACAATCCATGAGCAGTGCTGACTCAACTCAGGCCTAAACTCATG
CAGACATCAAGGCAGATGGGCTATATAAACGTTTTCGCTTTTCCGTTTACGATATAGTCTACTCTTGTGCAGAATGAATTCTCGTAACTACATAGCACAA
GTAGATGTAGTTAACTTTAATCTCACATAGCAATTTTAATCAGTGTGTAACATTAGGGAGGACTTGAAAGAGCCACCACATTTCACCGAGGCCACGCGGA
GTACGATCGAGTGTACAGTGAACAATGCTAGGGAGAGCTGCCTATATGGAAGAGCCCTAATGTGTAAAATTAATTTTAGTAGTGCTATCCCCATGTGATT
TTAATAGCTTCTTAGGAGAATGACAAAA
>102da03b-077f-4f46-9368-20eecf83a7d3|32
CAAGATGGTATTCTACTACCTAGGAACTGGGCCAGAAGCTGGACTTCCCTATGGTGCTAACAAAGACGGCATCATATGGGTTGCAACTGAGGGAGCCTTG
AATACACCAAAAGATTTGGCACCCGCAATCCTGCTAACAATGCTGCAATCGTGCTACAACTTCCAAGGAACAACATTGTCAAAAGGCTTTACGCAGAAGG
GAGCAGAGGCGGCAGTCAAGCCTTCTCGTTCCTCATCACGTAGTCGCAACAGTTTAAGAAATTCAACTCCAGGCAGCAGTAGGGGAACTTCCTGCTAGAA
TGGCTGGCAATGGCGGTGATGCTGCTCTTGCTTTGCTGCTGCTTGACAGATTGAACCAGCTTGAGAGCAAAATGTCTGGTAAAGGCCAACAACAACAAGG
CCAAACTGTAAAGAAT
>4906885d-1093-4435-97d1-7c3c54d2635a|8
AGAAGGGCAGAGGCGGCAGTCAAGCCTTCTCGTTCCATCACGTAGTCGCAACAGTTTAAGAAATTCAACTACAGGCAGCAGTAGGGGAACTTTCCCTGCT
AGAATGGCTGGCAATGGCGGTGATGCTGCTCTTAATTTGCTGCTGCTTGACAGATTGAACCAGCTTGAGAGCAAAATGTCTGGTAAAGGCCAACAACAAC
AAGGCCAAACTGTCACTAAGAATTGCTGCTGAGGCTTCTAAGAAGCCTCGGCAAAACGTACTGCCACTAAAGCAATGTAACACAAGCTTCGGCAGACGTG
GTCCAGAACAAACCCAAGGAAATTTTGGGGACCAGGAACTAATCAGACAAGGAACTGATTACAAACATTGGCCGCAAATTGCACAATTTGCCCCCAGCGC
TTCAGCGTTTCGGAATGTCGCGCATTGGCATGGAAGTCACTCGGGAACGTGGTTGACCTACACAGGTGCCATCAAATTGATGACAAAGATCCAAATACAA
AGATAAGTCATTTTGCTGAATAAGCATTGACGCATACAAAAAACCCACCAACAGAGCCTAAAAAGGACAAAAGAAGAAGGCTGATGAAACTCAAGCCTTC
GCAAGAGACAGAAGAAACAGCAAACTGTGACTCTTTACCTGCTGCAGATTTGGATGATTTCTCCAAACAATTGCAACAATCCATGAGCAGTGCTGACTCA
ACTCAGGCCTAAACTCATGCAGACCACAAGGCAGATGGGCTATAAACGTTTTCGCTTTTCCGTTTACGATATAGTTTACTTTGTGCAGAATGAATCTCGT
AACTACATAGCACAAGTAGATGTAGTTAACTTTAATCTCATAGCAATCTTTAATCAGTGTGTATTTAGGGAGGACTTCATGGAAGAGCCCTAATGTGTAA
AATTAATTTTAGTAGTGCTATCCCCATGTGATTTTAATAGCTTTCTTAGGAGAATGACAGC
>d5e51490-24f6-460b-921e-5681368089bb
TGTGCAGATGAATTTTCGTAACTACATAGCACAAGATGTAGTTAACTTAAACCTTTAGCAATTTAATCAGTGTGTAACTACTTTAGGAGGACTTCATGGA
AGAGCCCTAATGTGTAAAATTAATTCATGGTAAGTGCTATCCCCCGTGATTTTAATAGCTTTAGGAGAATGACAGCCCCAAATATATCCGTTATTAATTT
ATATTATATATCCTATATCCCATTAATCCATAGAT
>25fd9204-4464-47bf-9fdd-96a90c23686a|13
ATACCTTCCCAGGTAACAAACCAACCAACTTCGATACTCTTGTAGATCTGTTCTCTAAACGAACAAACTAAAATGTCTGATAATGGACCCAAAATCAGCG
AATGCACCCCGCATTACGTTTGGTGGACCTTCAGATTCAACTGGCAGTAACCAGAATGGAGAACGCAGTGGGGCGCGATCAAACAACGTCGGCCCCAAGG
TTTACCCAATAATACTGCGTCTTGGTTTGGTAAAGGCCAACAACAACAAGGCCAAACTGTCACTAAGAATTGCTGCTGAGGCTTCTAAGAAGCCTCGGCA
AAAACGTACTGCCACTAAAGCATACAATGTAACACAAGCTTCGGCAGACGTGGTCCAGAACAAACCCAAGGAAATTTTGGGGACCAGGAACTAATCAGAC
AAGGAACTGATTACAAACATTGGCCGCAAATTGCACAATTTGCCCCAGCGCTTCAGCGTTTTCGGAATGTCGCGCATTGGCATGGAAGTCACACCTCGGG
AACGTGGTTGACCTACACACAGGTGCCATCAAATTGGATGACAAAGATCCAAATTCAAAGATCAAGTCATTTGCTGAATAAGCATTGACGCATACAAAAC
ATTCCCACCAACAGAGCCTAAAAAGGACAAAAAGAAGAAGGCTGATGAAACAAGCCTTCAAGAGACAGAAGAAACAGCAAACTGTGACTCTTTTCCTGCT
GCAGATTTGGATGATTTCCAAACAATTGCAACAATCCATGAGCAGTGCTGACTCAACTCAGGCCTAAACTCATGCAGACATCATCAAGGCAGATGGGCTA
TAAACGTTTTCGCTTTTCCGTTTACGATATATAGTCTACTTGTGCAGAATGAATTCTCGTAACTACATAGCACAAGTAGATGTAGTTAACTTTAAACCAT
AGCAATCTTTAATCAGTGTAACATTAGGGAGGACTTGAAAGAGCCCACTTTCACCGAGGCCACGCGGAGTACGATCGAGTGTACAGTGAACAATGCTAGG
GAGAGCTGCCTATATGGAAGAGCCCTAATGTGTAAAATTAATTTTAGTAGTGCTATCCCGTGATTTTAATAGCTTCTAGGAGAATGACAAAAA
>d90db92a-be03-4fa1-88b1-8137a2b55a42|628
ATTACAAATTGGGAGCTCGCAGCGTGTAGCAGGTGACTCAGGTTTTGCTGCATACAGTCGCTACAGGATTGGCAACTATAAATTAAACACAGACCATTCC
AGTAGCAGTGACAATATTGCTTTGCTTGTACAGTAAGTGACAACAGATGTTTCATCTCGTTGACTTCAGGTTACTATAGCAGAGATACTAATTATTATGA
GGACTTTTAAAGTTTCCATTTGGAATCTTGATTACATCATAAACCTCATAATTAAAAATTTATCTAAGTCACTAACTGAGAATAAATATTCTCAATTAGA
TGAAGAGCAACCAATGGAGATTGATTAAACGAACATGAAAATTATTATTTTCTTGGCACTGATAACACTCGCTACTTGTGAGCTTTATCACTACCAAGAG
TGTGTTAGAGGTACAACAGTACTTTTAAAAGAACCTTGCTTCTGGAACGACGTTCGTGTTGTTTTAGATTTCATCTAAACGAACAAACTAAAATGTCTGA
TAATGGACCCCAAAATCAGCGAAATGCACCCCGCATTACGTTTGGTGGACCTCAGATTCAACTGGCAGTAACCAGAATAGAGAACGCAGTGGGGCGCGAT
CAAAACAACGTCGGCCCCAAGGTTTACCCAATAATACTGCGTCTTGGTTCACCGCTCACTCAACATGGCAAGGAAGACCTTAAATTCCCTCGAGGACAAG
GCGTTCCAATTAACACCAATAGCAGTCCAGATGACCAAATTGGCTACTACCGAAGAGCTACCAGACGAATTCGTGGTGGTGACGGTAAAATGAAAGATCA
GTCCAAGATGGTATTTCTACTACCTAGGAACTGGGCCAGAAGCTGGACTTCCCTATGGTGCTAACAAAGACGGCATCATATGGGTTGCAACTGAGGGAGC
CTTGAATACACCAAAAGAGATTTGGCACCCGCAATCCTGCTAACAATGCTGCAATCGTGCTACAACTTCCAAGGAACAACTATTGCCAAAAGGCTTTACG
CAGAAGGGAGCAGAGGCGGCAGTCAAGCCCTTCTCGTTCCTCATCACGTAGTCGCAACAGTTTAAGAAATTCAACTCCAGGCAGCAGTAGGGGAACTTCT
CCTGCTAGAATGGCTGGCAATGGCGGTGATGCTGCTCTTGCTTTGCTGCTGCTTGACAGATTGAACCAGCTTGAGAGCAAAATGTCTGGTAAAGGCCAAC
AACAACAAGGCCAAACTGTCACTAAGAAATTGCTGCTGAGGCTTCTAAGAAGCCTCGGCAAAACGTACTGCCACTAAAGCATACAATGTAACACAAGCTT
CGGCAGACGTGGTCCAGAACAAACCCAAGGAAATTTTGGGGACCAGGAACTAATCAGACAAGGAACTGATTACAAACATTGGCCGCAAATTGCACAATTT
GCCCCAGCGCTTCAGCGTTTTCGGAATGTCGCGCATTGGCATGGAAGTCACACCTTCGGGAACGTGGTTGACCTACACAGGTGCCATCAAATTGGATGAC
AAAGATCCAAATTTTCAAAGATCAAGTCATTTGCTGAATAAGCATTGACGCATACAAAACATTCCCACCAACAGAGCCTAAAAAGGACAAAAAGAAGAAG
GCTGATGAAACTCAAGCCACCTCAAGAGACAGAAGAAACAGCAAACTGTGACTTTTCCTGCTGCAGATTTGGATGATTTCCAAACAATTGCAACAATCCA
TGAGCAGTGCTGACTCAACTCAGGCCTAAACTCATGCAGACATCAAGGCAGATGGGCTATATAAACGTTTTCGCTTTTCCGTTTACGATATAGTCTACTC
TTGTGCAGAATGAATTCTCGTAACATAGCACAAGTAGATGTAGTTAACTTTAAATCACAGCAAGCAATCTTTAATCAGTGTGTAACATTAGGGAGGACTT
GAAAGAGCCACCACATTTCACCGAGGCCACGCGGAGTACGATCGAGTGTACAGTGAACAATGCTAGGGAGAGCTGCCTATATGGAAGAGCCCTAATGTGT
AAAATTAATTTTAGTAGTGCTATCCCCATGTGATTTTAATAGCTTTTTAGGAGAATGACAATC
>68a99fa7-c887-403b-87ad-f9d77a9faea4|18
TAGATTTGTTCTAAACGAACAAACTAAAATGTCTGATAATGGACCCAAAATCAGCGAAATGCACCCCGCATTACGTTTGGTGGACCTCAGATTCAACTGG
CAGTAACCAGAATAGAGAACGCAGTGGGCGCGATCAAAACAACGTCGGCCCCAAGGTTTACCCAATAATACTGCGTCTTGGTTCACCGCTCTCACTCAAC
ATTGGCAAGGAAGACCTTAAATTCCCTCGAGGACAAGGCGTTCCAATTAACACCAATAGCAGTCCAGATGACCAAATTGGCTACCGAAGAGCTACCAGAC
GAATTCGTGGTGGTGACGGTAAAATGAAAGATCAGTCCAAGATGGTATTTCTACTACCTAGGAACTGGGCCAGAAGCTGGACTTCCCTATGGTGCTAACA
AAGACGGCATCATATGGGTTGCAACTGAGGGAGCCTTGAATACACCAAAAGATTTGGCACCCGCAATCCTGCTAACAATGCTGCAATCGTGCTACAACTT
CCAAGGAACATATTGTCAAAAGGCTTTTATGCAGAAGGGAGCAGAGGCGGCAGTCAAGCCTTCTCGTTCCTCATCACGTAGTCGCAACAGTTTAAGAAAT
TCAACTCCAGGCAGCAGTAGGGGAACTTTCCTGCTAGAATGGCTGGCAATGGCGGTGATGCTGCTCTTGCTTTGCTGCTGCTTGACAGATTGAACCAGCT
TGAGAGCAAAATGTCTGGTAAAGGCCAACAACAACAAGGCCAAACTGTCACTAAGAATTGCTGCTGAGGCTCTAAGAAGCCTCGGCAAAACGTACTGCCA
CTAAAGCATACAATGTAACACAAGCTTCGGCAGACGTGGTCCAGAACAAACCCAAGGAAATTTTGGGGACCAGGAACTAATCAGACAAGGAACTGATTAC
AAACATTGGCCGCAAATTGCACAATTTGCCCCAGCGCTTTCAGCGTTTTCGGAATGTCGCGCATTGGCATGGAAGTCACACCTTCGGGAACGTGGTTGAC
CTACACAGGTGCCATCAAATTGGATGACAAAGATCCAAATTCAAAAGATCAAGTCATTTGCTGAATAAGCATATTGACGCATACAAAACATTCCCACCAA
CAGAGCCTAAAAAAGGACAAAAAGAAGAAGGCTGATGAAACTCAAGCCTCAAGCAGAGACAGAAGAAACAGCAAACTGTGACTTTTCCTGCTGCAGATTT
GGATGATTTCCAAACAATTGCAACAATCCATGAGCAGTGCTGACTCAACTCAGGCCTAAACTCATGCAGACACCAAGGCAGATGGGCTATATAAACGTTT
CGCTTTTCCGTTTACGATATAGTCTACTTTGTGCAGAATGA
>3ce8afc7-f0ad-4b36-bea4-7ad432dc5ede|16
CCTTCCCAGGTAACAAACCAACCAACTTTCGATACTGTAGATCTGTTCTAAACGAACTTATGGATTTGTTTATGAGAATCTTCAATTGGAACTGTAACTT
TGAAGCAAGGTGAAATCAAGGATGCTACTCCTTCAGATTTTGTTCGCGCTACTGCAACGATACCGATACAAGCCTCACTCCCTTTCGGATGGCTTATTGT
TGGCGTTGCACTTCTTGCTGTTTCAGAGCGCTTCCAAAATCATAACCCTCAAAAGAGATGGCAACTAGCACTCTCCAAGGGGTGTTCACTTTGTTTGCAA
CTTGCTGTTGTTGTTTGTAACAGTTACTCACACCTTTTGCTCGTTGCTGCTGGCCTTGAAGCCCTTTTCTCTATCTTTTTATGCTTTAGTCTACTTCTTG
CAGAGTATAAACTTTGTAAGAATAATAATGAGGCTTTGGCTTTGCTGGAAATGCCGTTCCAAAAACCCATACTTTATGATGCCATTATTTTCTTTGCTGG
CATACTAATTGTTACGACTATTGTATACCTTACAATAGTGTAACTCTTCAATTGTCATTACTTCAGGTGATGGCACAACAAGTCCTATTTTGAACATGAC
TACCAGATTGGTGGTTATACTGAAAAAATGGGAATCTAGAGTAAAAGACTGTGTTGTATTACACAGTTACTTCACTTCAGACTATTACCAGCTGTACTCA
ACTCAATTGAGTACAGACACTGGTGTTGAACATGTTACCTTCTTCATCTACAATAAAATTGTTGATGAGCCTGAAGAACATGTCCAAATTTTATCAATCG
ACGGTTCATCCAGAGTTGTTAATCCAGTAATGGAACCAATTTATGATGAACCGACGACGACTACTAGCGTGCCTTTGTAAGCACAAGCTGATGAGTACGA
ACTTATGTACTCATTCGTTCAGAAGAGACAGGTACGTTAATAGTTAATAGCGTACTTCTTCTTGCTTCGTGGTATTCTTGCTAGTTACACTAGCCATCCC
TACTGCGCTTCGATTGTGTGCGTACTGCTGCAATATTGTTAACGTGAGTCTTGTAAAACCTTCTTTTACGTTTACTCTCGTGTTAAAAATTTGAATTCTT
CTAGAGTTCCTGATTTCTGGTCTAAACGAACTAAATATTATTATTAGTTTTCTGTTTGGAACTTTAATTTTAGCCATGGCAGATTCCAACGGTACTATTA
CCGTTGAAGAGCTTAAAAAGCTCTTGAACAATGGAACCTAGTAATAGGTTTCCTATTCCTTACATGGATTTGTCTTCTACAATTTGCCTATGCCAACAGG
AATAGGTTTTTGTATATAATTAAGTTAATTTTCCTTCTGGCTGTTATGGCCAGTAACTTTAGCTTGTTTGTGCTTGCTGCTGTTTACAGAATAAATTGGA
TCACCGGTGGAATTGCTATCGCAATGGCTTGTCTTGTAGGCTTGATGTGGCTCAGCTACTTTCATTGCTTTTCAGACTGTTTGCGCGTACGCGTTCCATG
TGGTCATTCAATCCAGAAACTAACATTCTCAACGTGCCACTCCATGGCACTATTTGACCAGACCGCTTCTAGAAAGTGAACTCGTAATCGGAGCTGTGAT
CCTTCGTGGACATCTTCGTATTGCTGGACACCATCTAGGACGCTGTGACATCAAGGACCTGCCTAAAGAAATCACTGTTGCTTTACTCACGAACGTTCTT
ATTACAAATTGGGAGCTCGCAGCGTGTAGCAGGTGACTCAGGTTTTTGCTGCATCCAGTCGCTACAGGATTGGCAACTATAAATTAAACACAGACCATTC
CAGTAGCAGTGACAATATTGCTTTGCTTGTACAGTAAGTGACAACAGATGTTCATCTCGTTGACTTCAGGTTACTATAGCAGAGATTACTAATTATTATG
AGGACTTTAAAGTTTCCATTTGGAATCTTGATTACATCATAAAACCTCATAATTAAAAATTTATCTAAGTCACTAACTGAGAATAATATTCTCAATTAGA
TGAAGAGCAACCAATGGAGATTGATTAAACGAACATGAAAAATTATTTTTTCTTGGCACTGATAACACTCGCTACTCTGTGAGCTTTATCACTACCAAGA
GTGTGTTAGAGGTACAACAGTACTTTAAAAGAACCTTGCTTTCTGGAACATACGAGGGCAATTCACCATTTCATCCTCTAGCTGATAACAAATTTGCACT
GACTTGCTTTAGCACTCAATTTGCTTTTGCTTGTCCTGACGGCGTAAAACACGTCTATCAGTTACGTGCCAGATCAGTTCACCTAAACTGTTCATCAGAC
AAGAGGAAGTTCAAGAACTTTACTCTCCAATTTTTATTGTTGCGGCAATAGTGTTTATAACACTTTGCTCACACTCAAAAGAAAGACAGAATGATTGAAC
TTTCATTAATTGACTTCTATTTGTGCTTTTTAGCCTTTGCTATTCCTTGTTTTAATTATGCTTATTATCTGTTGGTTCACTTGAACTGCAAGATCATAAT
GAAACTTGTCACGCCTAAACGAACATGAAATTTCTTGTTTTCTTAGGAATATTTACAACTGTAGCTGCATTTCACCAAGAATGTAGTTTACAGTATGTAC
TCAACATCAACCATATGTAGTTGATGACCCGTTGTCCTATTCACTTCTATTCTAAATGGTATATTAGAGTAGGAGCTAGAAAATCAGCACCTTTAATTGA
ATTGTGCGTGGATGAGGCTGGTTCTAAATCACCCATTCAGTACATCGATATCGGTAATTATACAGTTTCCTGTTTACCTTTACAATTAATTGCCAGGAAC
CTAAATTGGGTAGTCTTGTAGTGCGTTGTTCGTTCTATGAAGACTTTTTAGAGTATCATGACGTTCGTGTTGTTTTAGATTTCATCTAAACGAACAAACT
AAAATGTCTGATAATGGACCCAAAATCAGCGAAATGCACCCCCATTACGTTTGGTGGACCTCAGATTCAACTGGCAGTAACCAGAATAGAGAACGCAGTG
GGGCGCGATCAAACAACGTCGGCCCCAAGGTTTACCCAATAATACTGCGTCTTGGTTCACCGCTCTCACTCAAACATGGCAAGGAAGACCTTAAATTCCC
TCGAGGACAAGGCGTTCCAATTAACACCAATAGCAGTCCAGATGACCAAATTGGCTACGTTTCGAAGAGCTACCAGACGAATTCGTGGTGGTGACGGTAA
AATGAAAGATTCAGTCCAAGATGGTATTTCTACTACCTAGGAACTGGGCCAGAAGCTGGACTTCCCTATGGTGCTAACAAAAGACGGCATCATATGGGTT
GCAACTGAGGGAGCCTTGAATACACCAAAAGATTTGGCACCCGCAATCCTGCTAACAATGCTGCAATCGTGCTACAACTTCCCAAGGAACAACATTGCCA
AAAGGCTTCTACGCAGAAGGGAGCAGAGGCGGCAGTCAAGCCTCTTCTCGTTCCTCATCACGTAGTCGCAACAGTTTAAGAAATTTCAACTCCAGGCAGC
AGTAGGGGAACTTCCTCCTACTGCTAGAATGGCTGGCAATGGCGGTGATGCTGCTCTTGCTTTGCTGCTGCTTGACAGATTGAACCAGCTTGAGAGCAAA
ATGTCTGGTAAAGGCCAACAACAACAAGGCCAAACTGTCACTAAGAATTGCTGCTGAGGCTTCTAAGAAGCCTCGGCAAAACGTACTGCCACTAAAGCAT
ACAATGTAACACAAGCTTCGGCAGACGTGGTCCAGAACAAACCCAAGGAAATTTTGGGGACCAGGAACTAATCAGACAAGGAACTGATTACAAACATTGG
CCGCAAATTGCACAATTTGCCCCAGCGCTTCAGCGTTTTCGGAATGTCGCGCATTGGCATGGAAGTCACACCTTCGGGAACGTGGTTGACCTACACAGGT
GCCATCAAATTGGATGACAAAGATCCAAATTTTAAAGATCAAGTCATTTGCTGAATAAGCATATTGACGCATACAAAACATTCCCACCAACAGAGCCTAA
AAAGGACAAAAGAAGAAGGCTGATGAAACTCAAGCCCTCAAGAGACAGAAGAAACAGCAAACTGTGACTCTTTTCCTGCTGCAGATTTGGATGATTTCCA
AACAATTGCAACAATCCATGAGCAGTGCTGACTCAACACAGGCCTAAACTCATGCAGACATCAAGGCAGATGGGCTATATAAACGTTTTCGCTTTCCGTT
TACGATATAGTCTACTTTGTGCAGAATGAAATCTCGTAACTACATAGCACAAGTAGATGTAGTTAACTTTAATCACATAGCAATCTTTAATCAGTGTGTA
ACATTAGGGAGGACTTTATGGAAGAGCCCTAATGTGTAAAATTAATTTAGTAGTGCTATCCCCATGTGATTTTAATAGCTTTTAGGAGAATGACAAAAAA
>49465d39-fb48-41c7-9b5d-385d79561037|5
GTGGTATTCTTGCTAGTTACACTAGCCATCCTACTGCGCTCGATTGTGTGCGTACTGCTGCAATATTGTTAACGTGAGTCTTGTAAAACCTCTTTTACGT
TTACTCGTGTTAAAATCTGAATTCTAAGAGTTCCTGATTTCTGGTCTAAACGAACTAAATATTATATTAGTTTTCTGTTTGGAACTTTAATTTTATTTTT
GGCTAGATTCCAACGGTACTATTACCGTTGAAGAGCTTAAAAAGCTCCTGAACAATGGAACCTAGTAATAGGTTTCCTATTCCTTACATGGATTTGTTGT
ACAATTTGCCTATGCCAACAGGAATAGGTTTTTGTATATAATTAAGTTAAGTTTCCTCTGGCTGTTATGGCCAGTAACTTTAGCTTGTTTGTGCTTGCTG
CTGTTTACAGAATAAATTGGATCACCGGTGGAATTGCTATCGCAATGGCTTGTCTTGTAGGCTTGATGTGGCTCAGCTACTTCATTGCTTCAGACTGTCT
GCGCGTACGCGTTCCATGTGGTCATTCAATCCAGAAACTAACATTCTCAACGTGCCACACATGGCACTTGACCAGACCGCTTCTAGAAAGTGAACTCGTA
ATCGGAGCTGTGATCCTCGTGGACATCTTCGTATTGCTGGACACCATCGAAGGACGCTGTGACATCAAGGACCTGCCTAAAGAAATCACTGTTGCTACAC
ACGAACGCTTCTTATTACAAATTGGGAGCTCGCAGTGTAGCAGGTGACCAGGTTTTGCTGCATACAGTCGCTACAGGATTGGCAACTATAAATTAAACAC
AGACCATTCCAGTAGCAGTGACAATATTGCTTTGCTTGTACAGTAAGTGACAACAGATGTTTTCATCTCGTTGACTTCAGGTTACTATAGCAGAGATACT
AATTATTATGAGGACTTTAAAGTTTCCATTTGGAATCTTGATTCATCATAAACCTCATAATTAAAAATTTATCTAGTCACTAACTGAGAATAAATATTCT
CAATTAGATGAAGAGCAACCAATGGAGATTGATTAAACGAACATGAAAATTATTCTTTTGGCACTGATAACACTCGCTACTTGTGAGCTTTATCACTACC
AAGAGTGTGTAGAGGTACAACAGTACTTTAAAAGAACCTTGCTTTCTGGAACATACGAGGGCAATTCACCATTTCATCCTCTAGCTGATAACAAATTTGC
ACTGACTTGCTTTAGCACTCAATTTGCTTTGCTTGTCCTGACGGCGTAAAACACGTCTATCAGTTACGTGCCAGATCAGTTTCACCTAAACTGTTTATCA
GACAAGAGGAAGTTCAAGAACTTTACTCTCCAATTTTTTTATTGTTGCGGCAATAGTGTTTATAACACTTTGCACACTCAAAAAGAAAGACAGAATGATT
GAACTTTCATTAATTGACTTCTATTTGTGCTTTTTAGCCTTTCTGCTATTCCTTGTTTTAATTATGCTTATTATCTGTTGGTTCTCACTTGAACTGCAAG
ATCATAATGAAACTTGTCACGCCTAAACGAACATGAAATTTCTTGTTTTCTTAGGAATATCAACTGTAGCTGCATTTTCACCAAGAATGTAGTTTACAGT
ATGTACTCAACATCAACCATATGTAGTTGATGACCCGTGTCCTATTCACTTCTATTCTAAATGGTATATTAGAGTAGGAGCTAGAAAATCAGCACCTTTA
ATTGAATTGTGCGTGGATGAGGCTGGTTCTAAATCACCCATTCAGTACATCGATATCGGTAATTATACAGTTCCTGTTTACCTTTTACAATTAATTGCCA
GGAACCTAAATTGGGTAGTCTTGTAGTGCGTTGTTCGTTCTATGAAGACTTTAGAGTATCATGATGTTCGTGTTGTTTTAGATTTCATCTAAACGAACAA
ACTAAAATGTCTGATAATGGACCCCAAAATCAGCGAAATGCACCCCGCATTACGTTTTGGTGGACCCTCAGATTCAACTGGCAGTAACCAGAATGGAGAA
CGCAGTGGGGCGCGATCAAAACAACGTCGGCCCCAAGGTTTACCCAATAATACTGCGTCTTGGTTTCACCGCTCTCACTCATGGCAAGGAAGACCTTAAA
TTCCCCTCGAGGTAGGCGA
>6a63f5f1-5360-4714-9a53-cc97775ca293|7
ATACCTTCCCAGGTAACAAACCAACCAACTTTCGATTCTTGTAGATCTGTCTCTAAACGAACAAAATTGAAAATTATTCTTGGCACTGATAACACTCGCT
ACTTTGTGAGCTTTATCACTACCAAGAGTGTGTTAGAGGTACAACAGTACTTTTAAAAGAACCTTGCTTCTGGAACATACGAGGGCAATTTCACCATTTC
ATCCTCTAGCTGATAACAAATTTGCACTGACTTGCTTTAGCACTCAATCTCTGCTTTTGCTTGTCCTGACGGCGTAAAACACGTCTATCAGTTACGTGCC
AGATCAGTTTCACCTAAACTGTTTATCAGACAAGAGGAAGTCAAGAACTTTATTGACTTTCTTATTAATTGACTTTTATTTGTGCTTTTTAGCCTTTTGC
TATTCCTTGTTTTAATTATGCTTATTATCTTGTTGGTTTCTCACTTGAACTGCAAGATCATAATGAAACTTGTCACGCCTAAACGAACATGAAATTTCTT
GTTTTCTTAGGAATATCTACAACTGTAGCTGCATTCACCAAGAATGTAGTTTACAGTATGTCACTCATCAACCATATGTAGTTGATGACCCGTGTCCTAT
CACTTCTATTCTAAATGGTATTAGAGTAGAGCTAGAAAATCAGCACCTTAATTGAATTGTGCGTGGATGAGGCTGGTTCTAAATCACCCATTTCAGTACA
TCGATATCGGTAATTATACAGTTTCTTCCTGTTTACCTTTTACAATTAATTGCCAGGAACCTAAATTGGGTAGTCTTGTAGTGCGTTGTTCTATGAAGAC
TTTTAGAGTATCATGACGTTCGTGTTGTTTTAGATTTCATCTAAACGAACAAACTAAAATGTCTGATAATGGACCCCAAAATCAGCGAAATGCACCCCGC
ATTACGTTTGGTGGACCTCAGATTCAACTGGCAGTAACCAGAATGGAGAACGCAGTGGGGCGCGATCAAAACAACGTCGGCCCCAAGGTTTACCCAATAA
TACTGCGTCTTGGTTCACCGCTCATATGGCAAGGAAGACCTTAAATTCCCTCGAGGACAAGGCGTTCCAATTAACACCAATAGCAGTCCAGATGACCAAA
TTGGCTACCGAAGAGCTACCAGACGAATTCGTGGTGGTGACGGTAAAATGAAAGATCAGTCCAAGATGGTATTTCTACTACCTAGGAACTGGGCCAGAAG
CTGGACTTCCCTATGGTGCTAACAAAGACGGCATCATATGGGTTGCAACTGAGGGAGCCTGAAATACACCAAAAGATTTTGGCACCCGCAATCCTGCTAA
CAATGCTGCAATCGTGCAACTTCCTCCAAGGAACAACTATTGCCAAAAGGCTTTACGCAGAAGGGAGCAGAGGCGGCAGTCAAGCCTCTCTTCCTCATCA
CGTAGTCGCAACAGTTTAAGAAATTCAACTCCAGGCAGCAGTAGGGGAACTTCTCCTGCTAGAATGGCTGGCAATGGCGGTGATGCTGCTCTTGCTTTGC
TGCTGCTTGACAGATTGAACCAGCTTGAGAGCAAAATGTCTGGTAAAGGCCAACAACAACAAGGCCAAACTGTCACTAAGAATTGCTGCTGAGGCTTCTA
AGAAGCCTCGGCAAAACGTACTGCCACTAAAGCATACAATGTAACACAAGCTTTCGGCAGACGTGGTCCAGAACAAACCCAAGGAAATTTTGGGGACCAG
GAACTAATCAGACAAGGAACTGATTACAAACATTGGCCGCAAATTGCACAATTTGCCCCAGCGCTTCAGCGTTCGGAATGTCGCGCATTGGCATGGAAGT
CACCTTCGGGAACGTGGTTGACCTACACAGGTGCCATCAAATTGGATGACAAAGATCCAAATTTCAAAGATCAAGTCATTTGCTGAATAAGCATTGACGC
ATACAAAACCCACCAACAGAGCCTAAAAAGGACAAAAAGAAGAAGGCTGATGAAACTTAAGCCTTATGCAGAGACAGAAGAAACAGCAAACTGTGACTTT
[truncated: 2,454,162 more chars]
