# Supplementary material for: Evolution of naturally arising SARS-CoV-2 defective interfering particles
Source: Commun Biol. 2022 Oct 27;5:1140. doi: 10.1038/s42003-022-04058-5 (PMC9610340; doi:10.1038/s42003-022-04058-5)
Supplement: Supplementary file 7 — Supplementary Data 5 [file 42003_2022_4058_MOESM7_ESM.zip › experiment1/Pipeline_intermediate_files_experiment1/collapsed_RNA_models_reconstruction_experiment_1_passage_1.bed12]

NC_045512.2	0	29875	G1;p1_G1.1	40	+	0	29875	255,0,0	4	67,3129,2170,503	0,21551,24905,29372
NC_045512.2	2	29875	G1;p1_G1.2	40	+	2	29875	255,0,0	4	64,1161,791,396	0,25379,26590,29477
NC_045512.2	4	29874	G1;p1_G1.3	40	+	4	29874	255,0,0	2	6556,778	0,29092
NC_045512.2	8	27633	G1;p1_G1.4	40	+	8	27633	255,0,0	2	61,593	0,27032
NC_045512.2	8	29874	G1;p1_G1.5	40	+	8	29874	255,0,0	2	3307,559	0,29307
NC_045512.2	8	29876	G1;p1_G1.6	40	+	8	29876	255,0,0	2	3617,799	0,29069
NC_045512.2	8	29878	G1;p1_G1.7	40	+	8	29878	255,0,0	3	61,1564,706	0,26228,29164
NC_045512.2	8	29878	G1;p1_G1.8	40	+	8	29878	255,0,0	2	9163,1231	0,28639
NC_045512.2	9	27044	G1;p1_G1.9	40	+	9	27044	255,0,0	2	55,577	0,26458
NC_045512.2	9	29874	G1;p1_G1.10	40	+	9	29874	255,0,0	3	55,1465,101	0,28245,29764
NC_045512.2	9	29876	G1;p1_G1.11	40	+	9	29876	255,0,0	2	1028,728	0,29139
NC_045512.2	9	29876	G1;p1_G1.12	40	+	9	29876	255,0,0	2	1314,501	0,29366
NC_045512.2	10	25727	G1;p1_G1.13	40	+	10	25727	255,0,0	2	56,346	0,25371
NC_045512.2	10	25987	G1;p1_G1.14	40	+	10	25987	255,0,0	2	54,606	0,25371
NC_045512.2	10	28818	G1;p1_G1.15	40	+	10	28818	255,0,0	2	56,564	0,28244
NC_045512.2	10	29043	G1;p1_G1.16	40	+	10	29043	255,0,0	2	52,2577	0,26456
NC_045512.2	10	29874	G1;p1_G1.17	40	+	10	29874	255,0,0	2	817,745	0,29119
NC_045512.2	10	29874	G1;p1_G1.18	40	+	10	29874	255,0,0	2	7256,955	0,28909
NC_045512.2	10	29874	G1;p1_G1.19	40	+	10	29874	255,0,0	2	15168,373	0,29491
NC_045512.2	10	29876	G1;p1_G1.20	40	+	10	29876	255,0,0	2	11,4153	0,25713
NC_045512.2	11	200	G1;p1_G1.21	40	+	11	200	255,0,0	1	189	0
NC_045512.2	11	274	G1;p1_G1.22	40	+	11	274	255,0,0	1	263	0
NC_045512.2	11	419	G1;p1_G1.23	40	+	11	419	255,0,0	1	408	0
NC_045512.2	11	670	G1;p1_G1.24	40	+	11	670	255,0,0	1	659	0
NC_045512.2	11	993	G1;p1_G1.25	40	+	11	993	255,0,0	1	982	0
NC_045512.2	11	1294	G1;p1_G1.26	40	+	11	1294	255,0,0	1	1283	0
NC_045512.2	11	1447	G1;p1_G1.27	40	+	11	1447	255,0,0	1	1436	0
NC_045512.2	11	1991	G1;p1_G1.28	40	+	11	1991	255,0,0	1	1980	0
NC_045512.2	11	2057	G1;p1_G1.29	40	+	11	2057	255,0,0	1	2046	0
NC_045512.2	11	21908	G1;p1_G1.30	40	+	11	21908	255,0,0	2	54,357	0,21540
NC_045512.2	11	21990	G1;p1_G1.31	40	+	11	21990	255,0,0	2	52,439	0,21540
NC_045512.2	11	22653	G1;p1_G1.32	40	+	11	22653	255,0,0	2	54,1102	0,21540
NC_045512.2	11	23523	G1;p1_G1.33	40	+	11	23523	255,0,0	2	54,1972	0,21540
NC_045512.2	11	23904	G1;p1_G1.34	40	+	11	23904	255,0,0	2	54,2353	0,21540
NC_045512.2	11	24287	G1;p1_G1.35	40	+	11	24287	255,0,0	2	54,2737	0,21539
NC_045512.2	11	25455	G1;p1_G1.36	40	+	11	25455	255,0,0	2	55,74	0,25370
NC_045512.2	11	25622	G1;p1_G1.37	40	+	11	25622	255,0,0	2	55,241	0,25370
NC_045512.2	11	25788	G1;p1_G1.38	40	+	11	25788	255,0,0	2	55,407	0,25370
NC_045512.2	11	25800	G1;p1_G1.39	40	+	11	25800	255,0,0	2	52,4249	0,21540
NC_045512.2	11	25948	G1;p1_G1.40	40	+	11	25948	255,0,0	2	55,567	0,25370
NC_045512.2	11	26156	G1;p1_G1.41	40	+	11	26156	255,0,0	2	54,4605	0,21540
NC_045512.2	11	26156	G1;p1_G1.42	40	+	11	26156	255,0,0	2	55,775	0,25370
NC_045512.2	11	26225	G1;p1_G1.43	40	+	11	26225	255,0,0	2	55,844	0,25370
NC_045512.2	11	26453	G1;p1_G1.44	40	+	11	26453	255,0,0	2	58,217	0,26225
NC_045512.2	11	26596	G1;p1_G1.45	40	+	11	26596	255,0,0	2	53,1215	0,25370
NC_045512.2	11	26597	G1;p1_G1.46	40	+	11	26597	255,0,0	2	53,130	0,26456
NC_045512.2	11	26597	G1;p1_G1.47	40	+	11	26597	255,0,0	2	65,117	0,26469
NC_045512.2	11	26676	G1;p1_G1.48	40	+	11	26676	255,0,0	2	55,1295	0,25370
NC_045512.2	11	26702	G1;p1_G1.49	40	+	11	26702	255,0,0	2	53,235	0,26456
NC_045512.2	11	26748	G1;p1_G1.50	40	+	11	26748	255,0,0	2	53,281	0,26456
NC_045512.2	11	26748	G1;p1_G1.51	40	+	11	26748	255,0,0	2	55,1367	0,25370
NC_045512.2	11	26775	G1;p1_G1.52	40	+	11	26775	255,0,0	2	58,539	0,26225
NC_045512.2	11	26799	G1;p1_G1.53	40	+	11	26799	255,0,0	2	51,332	0,26456
NC_045512.2	11	26871	G1;p1_G1.54	40	+	11	26871	255,0,0	2	53,404	0,26456
NC_045512.2	11	26952	G1;p1_G1.55	40	+	11	26952	255,0,0	2	55,1571	0,25370
NC_045512.2	11	27010	G1;p1_G1.56	40	+	11	27010	255,0,0	2	51,543	0,26456
NC_045512.2	11	27148	G1;p1_G1.57	40	+	11	27148	255,0,0	2	53,681	0,26456
NC_045512.2	11	27166	G1;p1_G1.58	40	+	11	27166	255,0,0	2	55,1785	0,25370
NC_045512.2	11	27285	G1;p1_G1.59	40	+	11	27285	255,0,0	2	53,1904	0,25370
NC_045512.2	11	27287	G1;p1_G1.60	40	+	11	27287	255,0,0	2	51,820	0,26456
NC_045512.2	11	27358	G1;p1_G1.61	40	+	11	27358	255,0,0	2	58,318	0,27029
NC_045512.2	11	27383	G1;p1_G1.62	40	+	11	27383	255,0,0	2	55,2002	0,25370
NC_045512.2	11	27422	G1;p1_G1.63	40	+	11	27422	255,0,0	2	53,955	0,26456
NC_045512.2	11	27479	G1;p1_G1.64	40	+	11	27479	255,0,0	2	53,1012	0,26456
NC_045512.2	11	27479	G1;p1_G1.65	40	+	11	27479	255,0,0	2	53,95	0,27373
NC_045512.2	11	27479	G1;p1_G1.66	40	+	11	27479	255,0,0	2	58,1243	0,26225
NC_045512.2	11	27520	G1;p1_G1.67	40	+	11	27520	255,0,0	2	54,137	0,27372
NC_045512.2	11	27522	G1;p1_G1.68	40	+	11	27522	255,0,0	2	51,1055	0,26456
NC_045512.2	11	27522	G1;p1_G1.69	40	+	11	27522	255,0,0	2	64,127	0,27384
NC_045512.2	11	27567	G1;p1_G1.70	40	+	11	27567	255,0,0	2	55,183	0,27373
NC_045512.2	11	27573	G1;p1_G1.71	40	+	11	27573	255,0,0	2	53,1106	0,26456
NC_045512.2	11	27618	G1;p1_G1.72	40	+	11	27618	255,0,0	2	58,1382	0,26225
NC_045512.2	11	27634	G1;p1_G1.73	40	+	11	27634	255,0,0	2	53,1167	0,26456
NC_045512.2	11	27677	G1;p1_G1.74	40	+	11	27677	255,0,0	2	53,1210	0,26456
NC_045512.2	11	27677	G1;p1_G1.75	40	+	11	27677	255,0,0	2	55,293	0,27373
NC_045512.2	11	27677	G1;p1_G1.76	40	+	11	27677	255,0,0	2	57,6124	0,21542
NC_045512.2	11	27677	G1;p1_G1.77	40	+	11	27677	255,0,0	2	63,630	0,27036
NC_045512.2	11	27778	G1;p1_G1.78	40	+	11	27778	255,0,0	2	53,1311	0,26456
NC_045512.2	11	27799	G1;p1_G1.79	40	+	11	27799	255,0,0	2	53,2418	0,25370
NC_045512.2	11	27799	G1;p1_G1.80	40	+	11	27799	255,0,0	2	55,415	0,27373
NC_045512.2	11	27839	G1;p1_G1.81	40	+	11	27839	255,0,0	2	53,2458	0,25370
NC_045512.2	11	27865	G1;p1_G1.82	40	+	11	27865	255,0,0	2	55,481	0,27373
NC_045512.2	11	27913	G1;p1_G1.83	40	+	11	27913	255,0,0	2	65,1433	0,26469
NC_045512.2	11	27919	G1;p1_G1.84	40	+	11	27919	255,0,0	2	55,2538	0,25370
NC_045512.2	11	27953	G1;p1_G1.85	40	+	11	27953	255,0,0	2	51,1486	0,26456
NC_045512.2	11	27960	G1;p1_G1.86	40	+	11	27960	255,0,0	2	55,576	0,27373
NC_045512.2	11	28022	G1;p1_G1.87	40	+	11	28022	255,0,0	2	52,139	0,27872
NC_045512.2	11	28057	G1;p1_G1.88	40	+	11	28057	255,0,0	2	53,1590	0,26456
NC_045512.2	11	28075	G1;p1_G1.89	40	+	11	28075	255,0,0	2	54,6524	0,21540
NC_045512.2	11	28085	G1;p1_G1.90	40	+	11	28085	255,0,0	2	58,1849	0,26225
NC_045512.2	11	28090	G1;p1_G1.91	40	+	11	28090	255,0,0	2	58,1050	0,27029
NC_045512.2	11	28091	G1;p1_G1.92	40	+	11	28091	255,0,0	2	54,209	0,27871
NC_045512.2	11	28091	G1;p1_G1.93	40	+	11	28091	255,0,0	2	55,2710	0,25370
NC_045512.2	11	28096	G1;p1_G1.94	40	+	11	28096	255,0,0	2	53,1629	0,26456
NC_045512.2	11	28097	G1;p1_G1.95	40	+	11	28097	255,0,0	2	55,713	0,27373
NC_045512.2	11	28135	G1;p1_G1.96	40	+	11	28135	255,0,0	2	52,1668	0,26456
NC_045512.2	11	28176	G1;p1_G1.97	40	+	11	28176	255,0,0	2	56,2796	0,25369
NC_045512.2	11	28184	G1;p1_G1.98	40	+	11	28184	255,0,0	2	54,301	0,27872
NC_045512.2	11	28244	G1;p1_G1.99	40	+	11	28244	255,0,0	2	53,2863	0,25370
NC_045512.2	11	28246	G1;p1_G1.100	40	+	11	28246	255,0,0	2	54,363	0,27872
NC_045512.2	11	28246	G1;p1_G1.101	40	+	11	28246	255,0,0	2	55,862	0,27373
NC_045512.2	11	28249	G1;p1_G1.102	40	+	11	28249	255,0,0	2	71,843	0,27395
NC_045512.2	11	28259	G1;p1_G1.103	40	+	11	28259	255,0,0	2	53,1792	0,26456
NC_045512.2	11	28302	G1;p1_G1.104	40	+	11	28302	255,0,0	2	58,1262	0,27029
NC_045512.2	11	28304	G1;p1_G1.105	40	+	11	28304	255,0,0	2	55,920	0,27373
NC_045512.2	11	28323	G1;p1_G1.106	40	+	11	28323	255,0,0	2	53,2942	0,25370
NC_045512.2	11	28338	G1;p1_G1.107	40	+	11	28338	255,0,0	2	58,1298	0,27029
NC_045512.2	11	28364	G1;p1_G1.108	40	+	11	28364	255,0,0	2	55,980	0,27373
NC_045512.2	11	28365	G1;p1_G1.109	40	+	11	28365	255,0,0	2	53,111	0,28243
NC_045512.2	11	28365	G1;p1_G1.110	40	+	11	28365	255,0,0	2	55,2984	0,25370
NC_045512.2	11	28377	G1;p1_G1.111	40	+	11	28377	255,0,0	2	54,494	0,27872
NC_045512.2	11	28399	G1;p1_G1.112	40	+	11	28399	255,0,0	2	58,1359	0,27029
NC_045512.2	11	28405	G1;p1_G1.113	40	+	11	28405	255,0,0	2	51,1938	0,26456
NC_045512.2	11	28405	G1;p1_G1.114	40	+	11	28405	255,0,0	2	53,3024	0,25370
NC_045512.2	11	28405	G1;p1_G1.115	40	+	11	28405	255,0,0	2	55,1021	0,27373
NC_045512.2	11	28468	G1;p1_G1.116	40	+	11	28468	255,0,0	2	55,1084	0,27373
NC_045512.2	11	28488	G1;p1_G1.117	40	+	11	28488	255,0,0	2	53,234	0,28243
NC_045512.2	11	28515	G1;p1_G1.118	40	+	11	28515	255,0,0	2	64,253	0,28251
NC_045512.2	11	28522	G1;p1_G1.119	40	+	11	28522	255,0,0	2	53,268	0,28243
NC_045512.2	11	28540	G1;p1_G1.120	40	+	11	28540	255,0,0	2	55,1156	0,27373
NC_045512.2	11	28549	G1;p1_G1.121	40	+	11	28549	255,0,0	2	63,1509	0,27029
NC_045512.2	11	28570	G1;p1_G1.122	40	+	11	28570	255,0,0	2	54,687	0,27872
NC_045512.2	11	28588	G1;p1_G1.123	40	+	11	28588	255,0,0	2	53,2121	0,26456
NC_045512.2	11	28598	G1;p1_G1.124	40	+	11	28598	255,0,0	2	55,3217	0,25370
NC_045512.2	11	28598	G1;p1_G1.125	40	+	11	28598	255,0,0	2	55,1214	0,27373
NC_045512.2	11	28600	G1;p1_G1.126	40	+	11	28600	255,0,0	2	53,346	0,28243
NC_045512.2	11	28633	G1;p1_G1.127	40	+	11	28633	255,0,0	2	53,2166	0,26456
NC_045512.2	11	28699	G1;p1_G1.128	40	+	11	28699	255,0,0	2	54,816	0,27872
NC_045512.2	11	28699	G1;p1_G1.129	40	+	11	28699	255,0,0	2	55,3318	0,25370
NC_045512.2	11	28704	G1;p1_G1.130	40	+	11	28704	255,0,0	2	53,450	0,28243
NC_045512.2	11	28707	G1;p1_G1.131	40	+	11	28707	255,0,0	2	55,1323	0,27373
NC_045512.2	11	28807	G1;p1_G1.132	40	+	11	28807	255,0,0	2	55,1423	0,27373
NC_045512.2	11	28818	G1;p1_G1.133	40	+	11	28818	255,0,0	2	53,2351	0,26456
NC_045512.2	11	28818	G1;p1_G1.134	40	+	11	28818	255,0,0	2	54,935	0,27872
NC_045512.2	11	28861	G1;p1_G1.135	40	+	11	28861	255,0,0	2	53,607	0,28243
NC_045512.2	11	28864	G1;p1_G1.136	40	+	11	28864	255,0,0	2	55,3483	0,25370
NC_045512.2	11	28882	G1;p1_G1.137	40	+	11	28882	255,0,0	2	64,615	0,28256
NC_045512.2	11	28883	G1;p1_G1.138	40	+	11	28883	255,0,0	2	55,1499	0,27373
NC_045512.2	11	28884	G1;p1_G1.139	40	+	11	28884	255,0,0	2	53,2417	0,26456
NC_045512.2	11	28885	G1;p1_G1.140	40	+	11	28885	255,0,0	2	54,1002	0,27872
NC_045512.2	11	28885	G1;p1_G1.141	40	+	11	28885	255,0,0	2	58,1845	0,27029
NC_045512.2	11	28885	G1;p1_G1.142	40	+	11	28885	255,0,0	2	64,991	0,27883
NC_045512.2	11	28961	G1;p1_G1.143	40	+	11	28961	255,0,0	2	58,1921	0,27029
NC_045512.2	11	28972	G1;p1_G1.144	40	+	11	28972	255,0,0	2	53,3591	0,25370
NC_045512.2	11	28972	G1;p1_G1.145	40	+	11	28972	255,0,0	2	53,718	0,28243
NC_045512.2	11	28973	G1;p1_G1.146	40	+	11	28973	255,0,0	2	55,1589	0,27373
NC_045512.2	11	29095	G1;p1_G1.147	40	+	11	29095	255,0,0	2	52,7544	0,21540
NC_045512.2	11	29112	G1;p1_G1.148	40	+	11	29112	255,0,0	2	55,1728	0,27373
NC_045512.2	11	29136	G1;p1_G1.149	40	+	11	29136	255,0,0	2	58,2900	0,26225
NC_045512.2	11	29140	G1;p1_G1.150	40	+	11	29140	255,0,0	2	53,2673	0,26456
NC_045512.2	11	29152	G1;p1_G1.151	40	+	11	29152	255,0,0	2	53,1768	0,27373
NC_045512.2	11	29163	G1;p1_G1.152	40	+	11	29163	255,0,0	2	53,909	0,28243
NC_045512.2	11	29163	G1;p1_G1.153	40	+	11	29163	255,0,0	2	58,2123	0,27029
NC_045512.2	11	29189	G1;p1_G1.154	40	+	11	29189	255,0,0	2	55,1805	0,27373
NC_045512.2	11	29221	G1;p1_G1.155	40	+	11	29221	255,0,0	2	53,967	0,28243
NC_045512.2	11	29237	G1;p1_G1.156	40	+	11	29237	255,0,0	2	52,1355	0,27871
NC_045512.2	11	29243	G1;p1_G1.157	40	+	11	29243	255,0,0	2	55,3862	0,25370
NC_045512.2	11	29244	G1;p1_G1.158	40	+	11	29244	255,0,0	2	63,2197	0,27036
NC_045512.2	11	29251	G1;p1_G1.159	40	+	11	29251	255,0,0	2	53,2784	0,26456
NC_045512.2	11	29301	G1;p1_G1.160	40	+	11	29301	255,0,0	2	55,1917	0,27373
NC_045512.2	11	29308	G1;p1_G1.161	40	+	11	29308	255,0,0	2	53,2841	0,26456
NC_045512.2	11	29309	G1;p1_G1.162	40	+	11	29309	255,0,0	2	53,1055	0,28243
NC_045512.2	11	29310	G1;p1_G1.163	40	+	11	29310	255,0,0	2	54,1427	0,27872
NC_045512.2	11	29316	G1;p1_G1.164	40	+	11	29316	255,0,0	2	55,3935	0,25370
NC_045512.2	11	29317	G1;p1_G1.165	40	+	11	29317	255,0,0	2	52,7767	0,21539
NC_045512.2	11	29407	G1;p1_G1.166	40	+	11	29407	255,0,0	2	53,2940	0,26456
NC_045512.2	11	29423	G1;p1_G1.167	40	+	11	29423	255,0,0	2	55,2039	0,27373
NC_045512.2	11	29451	G1;p1_G1.168	40	+	11	29451	255,0,0	2	53,2984	0,26456
NC_045512.2	11	29474	G1;p1_G1.169	40	+	11	29474	255,0,0	2	53,1220	0,28243
NC_045512.2	11	29474	G1;p1_G1.170	40	+	11	29474	255,0,0	2	54,1591	0,27872
NC_045512.2	11	29479	G1;p1_G1.171	40	+	11	29479	255,0,0	2	55,4098	0,25370
NC_045512.2	11	29544	G1;p1_G1.172	40	+	11	29544	255,0,0	2	53,1290	0,28243
NC_045512.2	11	29558	G1;p1_G1.173	40	+	11	29558	255,0,0	2	55,2174	0,27373
NC_045512.2	11	29649	G1;p1_G1.174	40	+	11	29649	255,0,0	2	53,1395	0,28243
NC_045512.2	11	29655	G1;p1_G1.175	40	+	11	29655	255,0,0	2	55,2271	0,27373
NC_045512.2	11	29663	G1;p1_G1.176	40	+	11	29663	255,0,0	2	53,3196	0,26456
NC_045512.2	11	29665	G1;p1_G1.177	40	+	11	29665	255,0,0	2	55,4284	0,25370
NC_045512.2	11	29698	G1;p1_G1.178	40	+	11	29698	255,0,0	2	58,3462	0,26225
NC_045512.2	11	29713	G1;p1_G1.179	40	+	11	29713	255,0,0	2	53,1459	0,28243
NC_045512.2	11	29718	G1;p1_G1.180	40	+	11	29718	255,0,0	2	51,3251	0,26456
NC_045512.2	11	29718	G1;p1_G1.181	40	+	11	29718	255,0,0	2	55,2334	0,27373
NC_045512.2	11	29767	G1;p1_G1.182	40	+	11	29767	255,0,0	2	54,1884	0,27872
NC_045512.2	11	29784	G1;p1_G1.183	40	+	11	29784	255,0,0	2	53,1530	0,28243
NC_045512.2	11	29784	G1;p1_G1.184	40	+	11	29784	255,0,0	2	55,4403	0,25370
NC_045512.2	11	29784	G1;p1_G1.185	40	+	11	29784	255,0,0	2	63,2737	0,27036
NC_045512.2	11	29787	G1;p1_G1.186	40	+	11	29787	255,0,0	2	51,3320	0,26456
NC_045512.2	11	29787	G1;p1_G1.187	40	+	11	29787	255,0,0	2	58,3551	0,26225
NC_045512.2	11	29849	G1;p1_G1.188	40	+	11	29849	255,0,0	2	5198,1018	0,28820
NC_045512.2	11	29863	G1;p1_G1.189	40	+	11	29863	255,0,0	2	9,4482	0,25370
NC_045512.2	11	29865	G1;p1_G1.190	40	+	11	29865	255,0,0	2	729,862	0,28992
NC_045512.2	11	29865	G1;p1_G1.191	40	+	11	29865	255,0,0	2	2919,390	0,29464
NC_045512.2	11	29871	G1;p1_G1.192	40	+	11	29871	255,0,0	2	9,3268	0,26592
NC_045512.2	11	29871	G1;p1_G1.193	40	+	11	29871	255,0,0	2	29,3158	0,26702
NC_045512.2	11	29871	G1;p1_G1.194	40	+	11	29871	255,0,0	3	53,1088,2225	0,26455,27635
NC_045512.2	11	29871	G1;p1_G1.195	40	+	11	29871	255,0,0	3	53,1895,1456	0,26455,28404
NC_045512.2	11	29871	G1;p1_G1.196	40	+	11	29871	255,0,0	3	53,64,788	0,28243,29072
NC_045512.2	11	29871	G1;p1_G1.197	40	+	11	29871	255,0,0	3	53,107,1456	0,28243,28404
NC_045512.2	11	29871	G1;p1_G1.198	40	+	11	29871	255,0,0	3	53,192,1018	0,28243,28842
NC_045512.2	11	29871	G1;p1_G1.199	40	+	11	29871	255,0,0	3	53,241,1127	0,28243,28733
NC_045512.2	11	29871	G1;p1_G1.200	40	+	11	29871	255,0,0	3	53,241,1017	0,28243,28843
NC_045512.2	11	29871	G1;p1_G1.201	40	+	11	29871	255,0,0	3	55,2962,854	0,25370,29006
NC_045512.2	11	29871	G1;p1_G1.202	40	+	11	29871	255,0,0	3	55,3349,1018	0,25370,28842
NC_045512.2	11	29871	G1;p1_G1.203	40	+	11	29871	255,0,0	3	55,194,2248	0,27373,27612
NC_045512.2	11	29871	G1;p1_G1.204	40	+	11	29871	255,0,0	3	55,397,642	0,27373,29218
NC_045512.2	11	29871	G1;p1_G1.205	40	+	11	29871	255,0,0	3	55,1077,1186	0,27373,28674
NC_045512.2	11	29871	G1;p1_G1.206	40	+	11	29871	255,0,0	3	55,1082,1101	0,27373,28759
NC_045512.2	11	29871	G1;p1_G1.207	40	+	11	29871	255,0,0	3	55,1121,1199	0,27373,28661
NC_045512.2	11	29871	G1;p1_G1.208	40	+	11	29871	255,0,0	5	55,1187,216,759,79	0,27373,28593,28939,29781
NC_045512.2	11	29871	G1;p1_G1.209	40	+	11	29871	255,0,0	2	55,2487	0,27373
NC_045512.2	11	29871	G1;p1_G1.210	40	+	11	29871	255,0,0	4	57,52,1644,1179	0,26721,26809,28681
NC_045512.2	11	29871	G1;p1_G1.211	40	+	11	29871	255,0,0	2	57,760	0,29100
NC_045512.2	11	29871	G1;p1_G1.212	40	+	11	29871	255,0,0	2	60,3374	0,26486
NC_045512.2	11	29871	G1;p1_G1.213	40	+	11	29871	255,0,0	3	63,754,699	0,27036,29161
NC_045512.2	11	29871	G1;p1_G1.214	40	+	11	29871	255,0,0	2	64,304	0,29556
NC_045512.2	11	29871	G1;p1_G1.215	40	+	11	29871	255,0,0	3	65,294,3048	0,26469,26812
NC_045512.2	11	29871	G1;p1_G1.216	40	+	11	29871	255,0,0	2	69,2819	0,27041
NC_045512.2	11	29871	G1;p1_G1.217	40	+	11	29871	255,0,0	2	79,381	0,29479
NC_045512.2	11	29871	G1;p1_G1.218	40	+	11	29871	255,0,0	2	722,594	0,29266
NC_045512.2	11	29871	G1;p1_G1.219	40	+	11	29871	255,0,0	2	919,566	0,29294
NC_045512.2	11	29871	G1;p1_G1.220	40	+	11	29871	255,0,0	2	1026,624	0,29236
NC_045512.2	11	29871	G1;p1_G1.221	40	+	11	29871	255,0,0	2	1042,790	0,29070
NC_045512.2	11	29871	G1;p1_G1.222	40	+	11	29871	255,0,0	2	1087,587	0,29273
NC_045512.2	11	29871	G1;p1_G1.223	40	+	11	29871	255,0,0	2	1099,693	0,29167
NC_045512.2	11	29871	G1;p1_G1.224	40	+	11	29871	255,0,0	2	1122,407	0,29453
NC_045512.2	11	29871	G1;p1_G1.225	40	+	11	29871	255,0,0	2	1416,400	0,29460
NC_045512.2	11	29871	G1;p1_G1.226	40	+	11	29871	255,0,0	2	1822,529	0,29331
NC_045512.2	11	29871	G1;p1_G1.227	40	+	11	29871	255,0,0	2	1841,496	0,29364
NC_045512.2	11	29872	G1;p1_G1.228	40	+	11	29872	255,0,0	2	32,2494	0,27367
NC_045512.2	11	29872	G1;p1_G1.229	40	+	11	29872	255,0,0	3	53,214,1116	0,28243,28745
NC_045512.2	11	29872	G1;p1_G1.230	40	+	11	29872	255,0,0	3	53,271,1296	0,28243,28565
NC_045512.2	11	29872	G1;p1_G1.231	40	+	11	29872	255,0,0	3	54,937,789	0,27372,29072
NC_045512.2	11	29872	G1;p1_G1.232	40	+	11	29872	255,0,0	3	55,3085,1018	0,25370,28843
NC_045512.2	11	29872	G1;p1_G1.233	40	+	11	29872	255,0,0	3	58,1143,402	0,26225,29459
NC_045512.2	11	29872	G1;p1_G1.234	40	+	11	29872	255,0,0	2	58,2832	0,27029
NC_045512.2	11	29872	G1;p1_G1.235	40	+	11	29872	255,0,0	3	65,920,404	0,26469,29457
NC_045512.2	11	29872	G1;p1_G1.236	40	+	11	29872	255,0,0	3	65,1211,2107	0,26469,27754
NC_045512.2	11	29872	G1;p1_G1.237	40	+	11	29872	255,0,0	2	73,4476	0,25385
NC_045512.2	11	29872	G1;p1_G1.238	40	+	11	29872	255,0,0	2	722,456	0,29405
NC_045512.2	11	29872	G1;p1_G1.239	40	+	11	29872	255,0,0	2	841,679	0,29182
NC_045512.2	11	29872	G1;p1_G1.240	40	+	11	29872	255,0,0	2	1354,565	0,29296
NC_045512.2	11	29872	G1;p1_G1.241	40	+	11	29872	255,0,0	2	1835,795	0,29066
NC_045512.2	11	29873	G1;p1_G1.242	40	+	11	29873	255,0,0	2	9,2509	0,27353
NC_045512.2	11	29873	G1;p1_G1.243	40	+	11	29873	255,0,0	3	51,107,1020	0,28243,28842
NC_045512.2	11	29873	G1;p1_G1.244	40	+	11	29873	255,0,0	3	52,478,1442	0,27872,28420
NC_045512.2	11	29873	G1;p1_G1.245	40	+	11	29873	255,0,0	3	53,919,406	0,26456,29456
NC_045512.2	11	29873	G1;p1_G1.246	40	+	11	29873	255,0,0	2	53,3406	0,26456
NC_045512.2	11	29873	G1;p1_G1.247	40	+	11	29873	255,0,0	3	53,935,856	0,27373,29006
NC_045512.2	11	29873	G1;p1_G1.248	40	+	11	29873	255,0,0	3	53,107,1446	0,28243,28416
NC_045512.2	11	29873	G1;p1_G1.249	40	+	11	29873	255,0,0	3	53,593,788	0,28243,29074
NC_045512.2	11	29873	G1;p1_G1.250	40	+	11	29873	255,0,0	3	54,642,1297	0,27872,28565
NC_045512.2	11	29873	G1;p1_G1.251	40	+	11	29873	255,0,0	3	55,1158,3287	0,25370,26575
NC_045512.2	11	29873	G1;p1_G1.252	40	+	11	29873	255,0,0	3	55,2311,2114	0,25370,27748
NC_045512.2	11	29873	G1;p1_G1.253	40	+	11	29873	255,0,0	2	55,4492	0,25370
NC_045512.2	11	29873	G1;p1_G1.254	40	+	11	29873	255,0,0	3	55,387,683	0,27373,29179
NC_045512.2	11	29873	G1;p1_G1.255	40	+	11	29873	255,0,0	3	55,404,677	0,27373,29185
NC_045512.2	11	29873	G1;p1_G1.256	40	+	11	29873	255,0,0	3	55,977,1442	0,27373,28420
NC_045512.2	11	29873	G1;p1_G1.257	40	+	11	29873	255,0,0	3	55,1469,975	0,27373,28887
NC_045512.2	11	29873	G1;p1_G1.258	40	+	11	29873	255,0,0	3	58,537,3050	0,26225,26812
NC_045512.2	11	29873	G1;p1_G1.259	40	+	11	29873	255,0,0	3	58,3474,81	0,26225,29781
NC_045512.2	11	29873	G1;p1_G1.260	40	+	11	29873	255,0,0	3	72,385,710	0,27395,29152
NC_045512.2	11	29873	G1;p1_G1.261	40	+	11	29873	255,0,0	2	746,520	0,29342
NC_045512.2	11	29873	G1;p1_G1.262	40	+	11	29873	255,0,0	2	816,1020	0,28842
NC_045512.2	11	29873	G1;p1_G1.263	40	+	11	29873	255,0,0	2	1073,626	0,29236
NC_045512.2	11	29873	G1;p1_G1.264	40	+	11	29873	255,0,0	2	1284,1663	0,28199
NC_045512.2	11	29873	G1;p1_G1.265	40	+	11	29873	255,0,0	2	1295,568	0,29294
NC_045512.2	11	29873	G1;p1_G1.266	40	+	11	29873	255,0,0	2	1352,1019	0,28843
NC_045512.2	11	29873	G1;p1_G1.267	40	+	11	29873	255,0,0	2	1357,636	0,29226
NC_045512.2	11	29873	G1;p1_G1.268	40	+	11	29873	255,0,0	2	1399,1643	0,28219
NC_045512.2	11	29873	G1;p1_G1.269	40	+	11	29873	255,0,0	2	1405,398	0,29464
NC_045512.2	11	29873	G1;p1_G1.270	40	+	11	29873	255,0,0	2	1795,495	0,29367
NC_045512.2	11	29873	G1;p1_G1.271	40	+	11	29873	255,0,0	2	1824,391	0,29471
NC_045512.2	11	29873	G1;p1_G1.272	40	+	11	29873	255,0,0	2	1857,563	0,29299
NC_045512.2	11	29873	G1;p1_G1.273	40	+	11	29873	255,0,0	2	1915,398	0,29464
NC_045512.2	11	29873	G1;p1_G1.274	40	+	11	29873	255,0,0	2	1955,563	0,29299
NC_045512.2	11	29873	G1;p1_G1.275	40	+	11	29873	255,0,0	2	2490,565	0,29297
NC_045512.2	11	29874	G1;p1_G1.276	40	+	11	29874	255,0,0	2	12,3385	0,26478
NC_045512.2	11	29874	G1;p1_G1.277	40	+	11	29874	255,0,0	2	31,538	0,29325
NC_045512.2	11	29874	G1;p1_G1.278	40	+	11	29874	255,0,0	2	31,392	0,29471
NC_045512.2	11	29874	G1;p1_G1.279	40	+	11	29874	255,0,0	2	33,2596	0,27267
NC_045512.2	11	29874	G1;p1_G1.280	40	+	11	29874	255,0,0	3	51,1999,1023	0,26456,28840
NC_045512.2	11	29874	G1;p1_G1.281	40	+	11	29874	255,0,0	2	51,2393	0,27470
NC_045512.2	11	29874	G1;p1_G1.282	40	+	11	29874	255,0,0	3	52,3861,691	0,21540,29172
NC_045512.2	11	29874	G1;p1_G1.283	40	+	11	29874	255,0,0	2	52,7376	0,22487
NC_045512.2	11	29874	G1;p1_G1.284	40	+	11	29874	255,0,0	3	53,259,1629	0,25371,28234
NC_045512.2	11	29874	G1;p1_G1.285	40	+	11	29874	255,0,0	4	53,101,3086,53	0,26456,26593,29810
NC_045512.2	11	29874	G1;p1_G1.286	40	+	11	29874	255,0,0	3	53,595,2694	0,26456,27169
NC_045512.2	11	29874	G1;p1_G1.287	40	+	11	29874	255,0,0	3	53,103,903	0,28243,28960
NC_045512.2	11	29874	G1;p1_G1.288	40	+	11	29874	255,0,0	3	53,174,1027	0,28243,28836
NC_045512.2	11	29874	G1;p1_G1.289	40	+	11	29874	255,0,0	3	53,177,902	0,28243,28961
NC_045512.2	11	29874	G1;p1_G1.290	40	+	11	29874	255,0,0	3	53,210,1189	0,28243,28674
NC_045512.2	11	29874	G1;p1_G1.291	40	+	11	29874	255,0,0	3	53,211,1020	0,28243,28843
NC_045512.2	11	29874	G1;p1_G1.292	40	+	11	29874	255,0,0	3	53,271,1262	0,28243,28601
NC_045512.2	11	29874	G1;p1_G1.293	40	+	11	29874	255,0,0	3	53,425,1144	0,28243,28719
NC_045512.2	11	29874	G1;p1_G1.294	40	+	11	29874	255,0,0	3	53,599,913	0,28243,28950
NC_045512.2	11	29874	G1;p1_G1.295	40	+	11	29874	255,0,0	3	53,759,793	0,28243,29070
NC_045512.2	11	29874	G1;p1_G1.296	40	+	11	29874	255,0,0	3	53,1455,84	0,28243,29779
NC_045512.2	11	29874	G1;p1_G1.297	40	+	11	29874	255,0,0	2	53,1620	0,28243
NC_045512.2	11	29874	G1;p1_G1.298	40	+	11	29874	255,0,0	3	54,2793,654	0,21540,29209
NC_045512.2	11	29874	G1;p1_G1.299	40	+	11	29874	255,0,0	2	54,1991	0,27872
NC_045512.2	11	29874	G1;p1_G1.300	40	+	11	29874	255,0,0	3	55,1398,3054	0,25370,26809
NC_045512.2	11	29874	G1;p1_G1.301	40	+	11	29874	255,0,0	3	55,2006,407	0,25370,29456
NC_045512.2	11	29874	G1;p1_G1.302	40	+	11	29874	255,0,0	3	55,3144,1298	0,25370,28565
NC_045512.2	11	29874	G1;p1_G1.303	40	+	11	29874	255,0,0	3	55,170,2228	0,27373,27635
NC_045512.2	11	29874	G1;p1_G1.304	40	+	11	29874	255,0,0	3	55,416,702	0,27373,29161
NC_045512.2	11	29874	G1;p1_G1.305	40	+	11	29874	255,0,0	3	55,440,1644	0,27373,28219
NC_045512.2	11	29874	G1;p1_G1.306	40	+	11	29874	255,0,0	3	55,958,859	0,27373,29004
NC_045512.2	11	29874	G1;p1_G1.307	40	+	11	29874	255,0,0	3	55,1059,1020	0,27373,28843
NC_045512.2	11	29874	G1;p1_G1.308	40	+	11	29874	255,0,0	2	57,4450	0,25413
NC_045512.2	11	29874	G1;p1_G1.309	40	+	11	29874	255,0,0	2	58,8822	0,21041
NC_045512.2	11	29874	G1;p1_G1.310	40	+	11	29874	255,0,0	4	58,847,915,412	0,27029,28251,29451
NC_045512.2	11	29874	G1;p1_G1.311	40	+	11	29874	255,0,0	2	58,2201	0,27662
NC_045512.2	11	29874	G1;p1_G1.312	40	+	11	29874	255,0,0	3	64,3115,1197	0,25377,28666
NC_045512.2	11	29874	G1;p1_G1.313	40	+	11	29874	255,0,0	3	65,1969,1020	0,26470,28843
NC_045512.2	11	29874	G1;p1_G1.314	40	+	11	29874	255,0,0	2	65,2113	0,27750
NC_045512.2	11	29874	G1;p1_G1.315	40	+	11	29874	255,0,0	3	67,772,1644	0,27041,28219
NC_045512.2	11	29874	G1;p1_G1.316	40	+	11	29874	255,0,0	2	74,1641	0,28222
NC_045512.2	11	29874	G1;p1_G1.317	40	+	11	29874	255,0,0	2	720,644	0,29219
NC_045512.2	11	29874	G1;p1_G1.318	40	+	11	29874	255,0,0	2	723,488	0,29375
NC_045512.2	11	29874	G1;p1_G1.319	40	+	11	29874	255,0,0	2	724,723	0,29140
NC_045512.2	11	29874	G1;p1_G1.320	40	+	11	29874	255,0,0	2	744,781	0,29082
NC_045512.2	11	29874	G1;p1_G1.321	40	+	11	29874	255,0,0	2	744,381	0,29482
NC_045512.2	11	29874	G1;p1_G1.322	40	+	11	29874	255,0,0	2	753,1650	0,28213
NC_045512.2	11	29874	G1;p1_G1.323	40	+	11	29874	255,0,0	2	813,535	0,29328
NC_045512.2	11	29874	G1;p1_G1.324	40	+	11	29874	255,0,0	2	822,522	0,29341
NC_045512.2	11	29874	G1;p1_G1.325	40	+	11	29874	255,0,0	2	823,1664	0,28199
NC_045512.2	11	29874	G1;p1_G1.326	40	+	11	29874	255,0,0	2	849,539	0,29324
NC_045512.2	11	29874	G1;p1_G1.327	40	+	11	29874	255,0,0	2	1002,522	0,29341
NC_045512.2	11	29874	G1;p1_G1.328	40	+	11	29874	255,0,0	2	1068,694	0,29169
NC_045512.2	11	29874	G1;p1_G1.329	40	+	11	29874	255,0,0	2	1352,485	0,29378
NC_045512.2	11	29874	G1;p1_G1.330	40	+	11	29874	255,0,0	2	1464,381	0,29482
NC_045512.2	11	29874	G1;p1_G1.331	40	+	11	29874	255,0,0	2	1740,400	0,29463
NC_045512.2	11	29874	G1;p1_G1.332	40	+	11	29874	255,0,0	2	1781,392	0,29471
NC_045512.2	11	29874	G1;p1_G1.333	40	+	11	29874	255,0,0	2	1842,471	0,29392
NC_045512.2	11	29874	G1;p1_G1.334	40	+	11	29874	255,0,0	2	2380,728	0,29135
NC_045512.2	11	29874	G1;p1_G1.335	40	+	11	29874	255,0,0	2	6950,550	0,29313
NC_045512.2	11	29875	G1;p1_G1.336	40	+	11	29875	255,0,0	3	51,4696,3151	0,21541,26713
NC_045512.2	11	29875	G1;p1_G1.337	40	+	11	29875	255,0,0	3	51,312,3055	0,26456,26809
NC_045512.2	11	29875	G1;p1_G1.338	40	+	11	29875	255,0,0	3	51,239,1205	0,28243,28659
NC_045512.2	11	29875	G1;p1_G1.339	40	+	11	29875	255,0,0	3	52,1856,754	0,26456,29110
NC_045512.2	11	29875	G1;p1_G1.340	40	+	11	29875	255,0,0	3	52,1796,64	0,27872,29800
NC_045512.2	11	29875	G1;p1_G1.341	40	+	11	29875	255,0,0	3	53,3113,1147	0,25370,28717
NC_045512.2	11	29875	G1;p1_G1.342	40	+	11	29875	255,0,0	3	53,1328,680	0,26456,29184
NC_045512.2	11	29875	G1;p1_G1.343	40	+	11	29875	255,0,0	3	53,1333,703	0,26456,29161
NC_045512.2	11	29875	G1;p1_G1.344	40	+	11	29875	255,0,0	3	53,162,860	0,28243,29004
NC_045512.2	11	29875	G1;p1_G1.345	40	+	11	29875	255,0,0	3	54,583,1021	0,27872,28843
NC_045512.2	11	29875	G1;p1_G1.346	40	+	11	29875	255,0,0	3	55,2171,2238	0,25370,27626
NC_045512.2	11	29875	G1;p1_G1.347	40	+	11	29875	255,0,0	3	55,2419,703	0,25370,29161
NC_045512.2	11	29875	G1;p1_G1.348	40	+	11	29875	255,0,0	3	55,2985,1449	0,25370,28415
NC_045512.2	11	29875	G1;p1_G1.349	40	+	11	29875	255,0,0	2	55,2577	0,27287
NC_045512.2	11	29875	G1;p1_G1.350	40	+	11	29875	255,0,0	3	55,291,565	0,27373,29299
NC_045512.2	11	29875	G1;p1_G1.351	40	+	11	29875	255,0,0	3	55,389,565	0,27373,29299
NC_045512.2	11	29875	G1;p1_G1.352	40	+	11	29875	255,0,0	3	55,1084,1021	0,27373,28843
NC_045512.2	11	29875	G1;p1_G1.353	40	+	11	29875	255,0,0	2	56,5099	0,24765
NC_045512.2	11	29875	G1;p1_G1.354	40	+	11	29875	255,0,0	2	57,3586	0,26278
NC_045512.2	11	29875	G1;p1_G1.355	40	+	11	29875	255,0,0	3	61,249,1147	0,28243,28717
NC_045512.2	11	29875	G1;p1_G1.356	40	+	11	29875	255,0,0	3	65,3230,83	0,26469,29781
NC_045512.2	11	29875	G1;p1_G1.357	40	+	11	29875	255,0,0	2	72,406	0,29458
NC_045512.2	11	29875	G1;p1_G1.358	40	+	11	29875	255,0,0	2	74,2084	0,27780
NC_045512.2	11	29875	G1;p1_G1.359	40	+	11	29875	255,0,0	2	745,858	0,29006
NC_045512.2	11	29875	G1;p1_G1.360	40	+	11	29875	255,0,0	2	1035,1020	0,28844
NC_045512.2	11	29875	G1;p1_G1.361	40	+	11	29875	255,0,0	2	1073,875	0,28989
NC_045512.2	11	29875	G1;p1_G1.362	40	+	11	29875	255,0,0	2	1256,408	0,29456
NC_045512.2	11	29875	G1;p1_G1.363	40	+	11	29875	255,0,0	2	1351,707	0,29157
NC_045512.2	11	29875	G1;p1_G1.364	40	+	11	29875	255,0,0	2	1841,410	0,29454
NC_045512.2	11	29875	G1;p1_G1.365	40	+	11	29875	255,0,0	3	1935,714,407	0,17840,29457
NC_045512.2	11	29875	G1;p1_G1.366	40	+	11	29875	255,0,0	2	2455,4489	0,25375
NC_045512.2	11	29875	G1;p1_G1.367	40	+	11	29875	255,0,0	2	2575,796	0,29068
NC_045512.2	11	29875	G1;p1_G1.368	40	+	11	29875	255,0,0	2	3458,2459	0,27405
NC_045512.2	11	29875	G1;p1_G1.369	40	+	11	29875	255,0,0	3	5478,163,566	0,17968,29298
NC_045512.2	11	29875	G1;p1_G1.370	40	+	11	29875	255,0,0	2	7521,1638	0,28226
NC_045512.2	11	29875	G1;p1_G1.371	40	+	11	29875	255,0,0	2	9870,1216	0,28648
NC_045512.2	11	29876	G1;p1_G1.372	40	+	11	29876	255,0,0	2	29,569	0,29296
NC_045512.2	11	29876	G1;p1_G1.373	40	+	11	29876	255,0,0	3	53,1357,1646	0,26456,28219
NC_045512.2	11	29876	G1;p1_G1.374	40	+	11	29876	255,0,0	3	53,2038,1204	0,26456,28661
NC_045512.2	11	29876	G1;p1_G1.375	40	+	11	29876	255,0,0	3	53,153,807	0,28243,29058
NC_045512.2	11	29876	G1;p1_G1.376	40	+	11	29876	255,0,0	3	53,225,1022	0,28243,28843
NC_045512.2	11	29876	G1;p1_G1.377	40	+	11	29876	255,0,0	3	53,237,1147	0,28243,28718
NC_045512.2	11	29876	G1;p1_G1.378	40	+	11	29876	255,0,0	2	54,3011	0,26854
NC_045512.2	11	29876	G1;p1_G1.379	40	+	11	29876	255,0,0	3	55,325,4115	0,25370,25750
NC_045512.2	11	29876	G1;p1_G1.380	40	+	11	29876	255,0,0	3	55,2982,1023	0,25370,28842
NC_045512.2	11	29876	G1;p1_G1.381	40	+	11	29876	255,0,0	3	55,3047,1023	0,25370,28842
NC_045512.2	11	29876	G1;p1_G1.382	40	+	11	29876	255,0,0	3	55,169,2255	0,27373,27610
NC_045512.2	11	29876	G1;p1_G1.383	40	+	11	29876	255,0,0	3	55,973,905	0,27373,28960
NC_045512.2	11	29876	G1;p1_G1.384	40	+	11	29876	255,0,0	3	55,1271,1147	0,27373,28718
NC_045512.2	11	29876	G1;p1_G1.385	40	+	11	29876	255,0,0	3	55,1345,1022	0,27373,28843
NC_045512.2	11	29876	G1;p1_G1.386	40	+	11	29876	255,0,0	2	72,907	0,28958
NC_045512.2	11	29876	G1;p1_G1.387	40	+	11	29876	255,0,0	2	735,623	0,29242
NC_045512.2	11	29876	G1;p1_G1.388	40	+	11	29876	255,0,0	2	743,170	0,29695
NC_045512.2	11	29876	G1;p1_G1.389	40	+	11	29876	255,0,0	2	913,786	0,29079
NC_045512.2	11	29876	G1;p1_G1.390	40	+	11	29876	255,0,0	2	929,525	0,29340
NC_045512.2	11	29876	G1;p1_G1.391	40	+	11	29876	255,0,0	2	1079,401	0,29464
NC_045512.2	11	29876	G1;p1_G1.392	40	+	11	29876	255,0,0	2	1140,534	0,29331
NC_045512.2	11	29876	G1;p1_G1.393	40	+	11	29876	255,0,0	2	1285,387	0,29478
NC_045512.2	11	29876	G1;p1_G1.394	40	+	11	29876	255,0,0	2	1349,410	0,29455
NC_045512.2	11	29876	G1;p1_G1.395	40	+	11	29876	255,0,0	2	1357,394	0,29471
NC_045512.2	11	29876	G1;p1_G1.396	40	+	11	29876	255,0,0	2	1462,536	0,29329
NC_045512.2	11	29876	G1;p1_G1.397	40	+	11	29876	255,0,0	2	1678,401	0,29464
NC_045512.2	11	29876	G1;p1_G1.398	40	+	11	29876	255,0,0	2	1692,385	0,29480
NC_045512.2	11	29876	G1;p1_G1.399	40	+	11	29876	255,0,0	2	3729,396	0,29469
NC_045512.2	11	29876	G1;p1_G1.400	40	+	11	29876	255,0,0	3	3866,2305,1401	0,5373,28464
NC_045512.2	11	29876	G1;p1_G1.401	40	+	11	29876	255,0,0	2	27699,1796	0,28069
NC_045512.2	11	29877	G1;p1_G1.402	40	+	11	29877	255,0,0	2	45,1655	0,28211
NC_045512.2	11	29877	G1;p1_G1.403	40	+	11	29877	255,0,0	3	53,69,862	0,28243,29004
NC_045512.2	11	29877	G1;p1_G1.404	40	+	11	29877	255,0,0	3	54,3645,2595	0,21540,27271
NC_045512.2	11	29877	G1;p1_G1.405	40	+	11	29877	255,0,0	3	54,1827,89	0,27872,29777
NC_045512.2	11	29877	G1;p1_G1.406	40	+	11	29877	255,0,0	3	55,3929,510	0,25370,29356
NC_045512.2	11	29877	G1;p1_G1.407	40	+	11	29877	255,0,0	3	55,1029,864	0,27373,29002
NC_045512.2	11	29877	G1;p1_G1.408	40	+	11	29877	255,0,0	3	55,2325,87	0,27373,29779
NC_045512.2	11	29877	G1;p1_G1.409	40	+	11	29877	255,0,0	2	1052,1639	0,28227
NC_045512.2	11	29877	G1;p1_G1.410	40	+	11	29877	255,0,0	2	1227,1635	0,28231
NC_045512.2	11	29877	G1;p1_G1.411	40	+	11	29877	255,0,0	2	1301,397	0,29469
NC_045512.2	11	29877	G1;p1_G1.412	40	+	11	29877	255,0,0	2	1355,800	0,29066
NC_045512.2	11	29877	G1;p1_G1.413	40	+	11	29877	255,0,0	2	1710,396	0,29470
NC_045512.2	11	29877	G1;p1_G1.414	40	+	11	29877	255,0,0	2	6887,657	0,29209
NC_045512.2	11	29878	G1;p1_G1.415	40	+	11	29878	255,0,0	3	49,1057,635	0,26455,29232
NC_045512.2	11	29878	G1;p1_G1.416	40	+	11	29878	255,0,0	3	52,724,2650	0,26455,27217
NC_045512.2	11	29878	G1;p1_G1.417	40	+	11	29878	255,0,0	3	53,2443,1648	0,25370,28219
NC_045512.2	11	29878	G1;p1_G1.418	40	+	11	29878	255,0,0	3	53,1086,2257	0,26456,27610
NC_045512.2	11	29878	G1;p1_G1.419	40	+	11	29878	255,0,0	3	53,251,1206	0,28243,28661
NC_045512.2	11	29878	G1;p1_G1.420	40	+	11	29878	255,0,0	3	54,882,2850	0,21540,27017
NC_045512.2	11	29878	G1;p1_G1.421	40	+	11	29878	255,0,0	4	55,1393,556,409	0,25370,26819,29458
NC_045512.2	11	29878	G1;p1_G1.422	40	+	11	29878	255,0,0	3	55,302,384	0,27373,29483
NC_045512.2	11	29878	G1;p1_G1.423	40	+	11	29878	255,0,0	3	55,1630,805	0,27373,29062
NC_045512.2	11	29878	G1;p1_G1.424	40	+	11	29878	255,0,0	2	56,2953	0,26914
NC_045512.2	11	29878	G1;p1_G1.425	40	+	11	29878	255,0,0	2	1324,718	0,29149
NC_045512.2	11	29880	G1;p1_G1.426	40	+	11	29880	255,0,0	3	53,4329,86	0,25370,29783
NC_045512.2	11	29880	G1;p1_G1.427	40	+	11	29880	255,0,0	2	57,727	0,29142
NC_045512.2	11	29880	G1;p1_G1.428	40	+	11	29880	255,0,0	2	2415,571	0,29298
NC_045512.2	11	29881	G1;p1_G1.429	40	+	11	29881	255,0,0	2	11,3208	0,26662
NC_045512.2	11	29881	G1;p1_G1.430	40	+	11	29881	255,0,0	2	64,576	0,29294
NC_045512.2	11	29881	G1;p1_G1.431	40	+	11	29881	255,0,0	2	747,1593	0,28277
NC_045512.2	11	29881	G1;p1_G1.432	40	+	11	29881	255,0,0	2	2471,529	0,29341
NC_045512.2	11	29883	G1;p1_G1.433	40	+	11	29883	255,0,0	2	54,8332	0,21540
NC_045512.2	11	29884	G1;p1_G1.434	40	+	11	29884	255,0,0	3	55,1141,1308	0,27373,28565
NC_045512.2	11	29895	G1;p1_G1.435	40	+	11	29895	255,0,0	2	58,3659	0,26225
NC_045512.2	12	29871	G1;p1_G1.436	40	+	12	29871	255,0,0	2	1100,562	0,29297
NC_045512.2	12	29872	G1;p1_G1.437	40	+	12	29872	255,0,0	2	1026,1179	0,28681
NC_045512.2	12	29872	G1;p1_G1.438	40	+	12	29872	255,0,0	2	1348,1080	0,28780
NC_045512.2	12	29874	G1;p1_G1.439	40	+	12	29874	255,0,0	2	815,565	0,29297
NC_045512.2	12	29885	G1;p1_G1.440	40	+	12	29885	255,0,0	3	51,1028,462	0,28246,29411
NC_045512.2	13	732	G1;p1_G1.441	40	+	13	732	255,0,0	1	719	0
NC_045512.2	13	1139	G1;p1_G1.442	40	+	13	1139	255,0,0	1	1126	0
NC_045512.2	13	22977	G1;p1_G1.443	40	+	13	22977	255,0,0	2	52,1426	0,21538
NC_045512.2	13	23234	G1;p1_G1.444	40	+	13	23234	255,0,0	2	52,1683	0,21538
NC_045512.2	13	27147	G1;p1_G1.445	40	+	13	27147	255,0,0	2	56,911	0,26223
NC_045512.2	13	27470	G1;p1_G1.446	40	+	13	27470	255,0,0	2	52,5919	0,21538
NC_045512.2	13	27522	G1;p1_G1.447	40	+	13	27522	255,0,0	2	53,2141	0,25368
NC_045512.2	13	27670	G1;p1_G1.448	40	+	13	27670	255,0,0	2	53,2289	0,25368
NC_045512.2	13	27763	G1;p1_G1.449	40	+	13	27763	255,0,0	2	53,379	0,27371
NC_045512.2	13	27953	G1;p1_G1.450	40	+	13	27953	255,0,0	2	53,2572	0,25368
NC_045512.2	13	28600	G1;p1_G1.451	40	+	13	28600	255,0,0	2	69,1195	0,27392
NC_045512.2	13	28653	G1;p1_G1.452	40	+	13	28653	255,0,0	2	53,1269	0,27371
NC_045512.2	13	28692	G1;p1_G1.453	40	+	13	28692	255,0,0	2	51,2225	0,26454
NC_045512.2	13	28971	G1;p1_G1.454	40	+	13	28971	255,0,0	2	63,2491	0,26467
NC_045512.2	13	29033	G1;p1_G1.455	40	+	13	29033	255,0,0	2	53,1649	0,27371
NC_045512.2	13	29112	G1;p1_G1.456	40	+	13	29112	255,0,0	2	53,3731	0,25368
NC_045512.2	13	29152	G1;p1_G1.457	40	+	13	29152	255,0,0	2	52,1269	0,27870
NC_045512.2	13	29718	G1;p1_G1.458	40	+	13	29718	255,0,0	2	64,2666	0,27039
NC_045512.2	13	29871	G1;p1_G1.459	40	+	13	29871	255,0,0	3	49,64,749	0,28241,29109
NC_045512.2	13	29871	G1;p1_G1.460	40	+	13	29871	255,0,0	3	52,310,2127	0,27370,27731
NC_045512.2	13	29871	G1;p1_G1.461	40	+	13	29871	255,0,0	3	56,762,688	0,27027,29170
NC_045512.2	13	29871	G1;p1_G1.462	40	+	13	29871	255,0,0	2	712,389	0,29469
NC_045512.2	13	29871	G1;p1_G1.463	40	+	13	29871	255,0,0	2	838,565	0,29293
NC_045512.2	13	29871	G1;p1_G1.464	40	+	13	29871	255,0,0	2	1103,389	0,29469
NC_045512.2	13	29871	G1;p1_G1.465	40	+	13	29871	255,0,0	2	1365,606	0,29252
NC_045512.2	13	29871	G1;p1_G1.466	40	+	13	29871	255,0,0	2	4587,420	0,29438
NC_045512.2	13	29872	G1;p1_G1.467	40	+	13	29872	255,0,0	3	50,440,1018	0,28240,28841
NC_045512.2	13	29872	G1;p1_G1.468	40	+	13	29872	255,0,0	3	51,210,1144	0,28241,28715
NC_045512.2	13	29872	G1;p1_G1.469	40	+	13	29872	255,0,0	3	51,488,1020	0,28241,28839
NC_045512.2	13	29872	G1;p1_G1.470	40	+	13	29872	255,0,0	3	51,517,1021	0,28241,28838
NC_045512.2	13	29872	G1;p1_G1.471	40	+	13	29872	255,0,0	3	51,1434,56	0,28241,29803
NC_045512.2	13	29872	G1;p1_G1.472	40	+	13	29872	255,0,0	3	56,1385,2032	0,26223,27827
NC_045512.2	13	29873	G1;p1_G1.473	40	+	13	29873	255,0,0	2	14,3363	0,26497
NC_045512.2	13	29873	G1;p1_G1.474	40	+	13	29873	255,0,0	3	51,3260,97	0,26454,29763
NC_045512.2	13	29873	G1;p1_G1.475	40	+	13	29873	255,0,0	2	730,563	0,29297
NC_045512.2	13	29873	G1;p1_G1.476	40	+	13	29873	255,0,0	2	820,587	0,29273
NC_045512.2	13	29873	G1;p1_G1.477	40	+	13	29873	255,0,0	2	914,470	0,29390
NC_045512.2	13	29873	G1;p1_G1.478	40	+	13	29873	255,0,0	2	1660,380	0,29480
NC_045512.2	13	29873	G1;p1_G1.479	40	+	13	29873	255,0,0	3	6028,1272,4052	0,6496,25808
NC_045512.2	13	29874	G1;p1_G1.480	40	+	13	29874	255,0,0	3	51,3025,1020	0,25368,28841
NC_045512.2	13	29874	G1;p1_G1.481	40	+	13	29874	255,0,0	3	51,1961,1024	0,26454,28837
NC_045512.2	13	29874	G1;p1_G1.482	40	+	13	29874	255,0,0	3	53,316,2102	0,27371,27759
NC_045512.2	13	29874	G1;p1_G1.483	40	+	13	29874	255,0,0	3	61,507,2228	0,27034,27633
NC_045512.2	13	29874	G1;p1_G1.484	40	+	13	29874	255,0,0	3	61,1321,1436	0,27034,28425
NC_045512.2	13	29874	G1;p1_G1.485	40	+	13	29874	255,0,0	3	62,736,679	0,27036,29182
NC_045512.2	13	29874	G1;p1_G1.486	40	+	13	29874	255,0,0	2	66,2189	0,27672
NC_045512.2	13	29874	G1;p1_G1.487	40	+	13	29874	255,0,0	2	725,666	0,29195
NC_045512.2	13	29874	G1;p1_G1.488	40	+	13	29874	255,0,0	2	812,406	0,29455
NC_045512.2	13	29874	G1;p1_G1.489	40	+	13	29874	255,0,0	2	814,394	0,29467
NC_045512.2	13	29874	G1;p1_G1.490	40	+	13	29874	255,0,0	2	855,388	0,29473
NC_045512.2	13	29874	G1;p1_G1.491	40	+	13	29874	255,0,0	2	1067,465	0,29396
NC_045512.2	13	29874	G1;p1_G1.492	40	+	13	29874	255,0,0	2	1280,522	0,29339
NC_045512.2	13	29874	G1;p1_G1.493	40	+	13	29874	255,0,0	2	1322,538	0,29323
NC_045512.2	13	29874	G1;p1_G1.494	40	+	13	29874	255,0,0	2	1406,1141	0,28720
NC_045512.2	13	29874	G1;p1_G1.495	40	+	13	29874	255,0,0	2	1607,1184	0,28677
NC_045512.2	13	29874	G1;p1_G1.496	40	+	13	29874	255,0,0	2	1800,384	0,29477
NC_045512.2	13	29874	G1;p1_G1.497	40	+	13	29874	255,0,0	2	1840,363	0,29498
NC_045512.2	13	29874	G1;p1_G1.498	40	+	13	29874	255,0,0	2	1920,590	0,29271
NC_045512.2	13	29875	G1;p1_G1.499	40	+	13	29875	255,0,0	3	51,153,914	0,28241,28948
NC_045512.2	13	29875	G1;p1_G1.500	40	+	13	29875	255,0,0	3	53,977,1022	0,27371,28840
NC_045512.2	13	29875	G1;p1_G1.501	40	+	13	29875	255,0,0	3	63,252,3004	0,26468,26858
NC_045512.2	13	29875	G1;p1_G1.502	40	+	13	29875	255,0,0	2	65,3438	0,26424
NC_045512.2	13	29875	G1;p1_G1.503	40	+	13	29875	255,0,0	3	934,1682,543	0,1538,29319
NC_045512.2	13	29875	G1;p1_G1.504	40	+	13	29875	255,0,0	2	1046,646	0,29216
NC_045512.2	13	29875	G1;p1_G1.505	40	+	13	29875	255,0,0	2	1067,1471	0,28391
NC_045512.2	13	29875	G1;p1_G1.506	40	+	13	29875	255,0,0	2	1069,670	0,29192
NC_045512.2	13	29875	G1;p1_G1.507	40	+	13	29875	255,0,0	2	1202,364	0,29498
NC_045512.2	13	29875	G1;p1_G1.508	40	+	13	29875	255,0,0	2	1259,541	0,29321
NC_045512.2	13	29875	G1;p1_G1.509	40	+	13	29875	255,0,0	2	1265,471	0,29391
NC_045512.2	13	29876	G1;p1_G1.510	40	+	13	29876	255,0,0	3	52,1390,1021	0,27370,28842
NC_045512.2	13	29876	G1;p1_G1.511	40	+	13	29876	255,0,0	3	53,977,1461	0,27371,28402
NC_045512.2	13	29876	G1;p1_G1.512	40	+	13	29876	255,0,0	3	53,1789,560	0,27371,29303
NC_045512.2	13	29876	G1;p1_G1.513	40	+	13	29876	255,0,0	2	1196,556	0,29307
NC_045512.2	13	29876	G1;p1_G1.514	40	+	13	29876	255,0,0	2	1341,442	0,29421
NC_045512.2	13	29876	G1;p1_G1.515	40	+	13	29876	255,0,0	2	1840,612	0,29251
NC_045512.2	13	29877	G1;p1_G1.516	40	+	13	29877	255,0,0	3	51,1295,1147	0,27371,28717
NC_045512.2	13	29877	G1;p1_G1.517	40	+	13	29877	255,0,0	2	1296,608	0,29256
NC_045512.2	13	29877	G1;p1_G1.518	40	+	13	29877	255,0,0	2	1323,402	0,29462
NC_045512.2	13	29877	G1;p1_G1.519	40	+	13	29877	255,0,0	2	1463,566	0,29298
NC_045512.2	13	29878	G1;p1_G1.520	40	+	13	29878	255,0,0	3	51,1895,1451	0,26454,28414
NC_045512.2	13	29878	G1;p1_G1.521	40	+	13	29878	255,0,0	3	51,918,408	0,28241,29457
NC_045512.2	13	29878	G1;p1_G1.522	40	+	13	29878	255,0,0	3	51,1456,66	0,28241,29799
NC_045512.2	14	554	G1;p1_G1.523	40	+	14	554	255,0,0	1	540	0
NC_045512.2	14	1067	G1;p1_G1.524	40	+	14	1067	255,0,0	1	1053	0
NC_045512.2	14	26057	G1;p1_G1.525	40	+	14	26057	255,0,0	2	50,676	0,25367
NC_045512.2	14	26459	G1;p1_G1.526	40	+	14	26459	255,0,0	2	52,1078	0,25367
NC_045512.2	14	27474	G1;p1_G1.527	40	+	14	27474	255,0,0	2	50,2093	0,25367
NC_045512.2	14	28467	G1;p1_G1.528	40	+	14	28467	255,0,0	2	49,584	0,27869
NC_045512.2	14	28506	G1;p1_G1.529	40	+	14	28506	255,0,0	2	52,3125	0,25367
NC_045512.2	14	28542	G1;p1_G1.530	40	+	14	28542	255,0,0	2	50,2075	0,26453
NC_045512.2	14	28581	G1;p1_G1.531	40	+	14	28581	255,0,0	2	61,317	0,28250
NC_045512.2	14	28654	G1;p1_G1.532	40	+	14	28654	255,0,0	2	55,2418	0,26222
NC_045512.2	14	29137	G1;p1_G1.533	40	+	14	29137	255,0,0	2	61,874	0,28249
NC_045512.2	14	29655	G1;p1_G1.534	40	+	14	29655	255,0,0	2	62,3175	0,26466
NC_045512.2	14	29867	G1;p1_G1.535	40	+	14	29867	255,0,0	2	1038,398	0,29455
NC_045512.2	14	29871	G1;p1_G1.536	40	+	14	29871	255,0,0	3	50,390,1146	0,28240,28711
NC_045512.2	14	29871	G1;p1_G1.537	40	+	14	29871	255,0,0	3	50,918,638	0,28240,29219
NC_045512.2	14	29871	G1;p1_G1.538	40	+	14	29871	255,0,0	3	51,1022,920	0,27369,28937
NC_045512.2	14	29871	G1;p1_G1.539	40	+	14	29871	255,0,0	3	55,346,399	0,27026,29458
NC_045512.2	14	29871	G1;p1_G1.540	40	+	14	29871	255,0,0	3	55,513,2250	0,27026,27607
NC_045512.2	14	29871	G1;p1_G1.541	40	+	14	29871	255,0,0	2	913,389	0,29468
NC_045512.2	14	29871	G1;p1_G1.542	40	+	14	29871	255,0,0	2	1019,530	0,29327
NC_045512.2	14	29871	G1;p1_G1.543	40	+	14	29871	255,0,0	2	1038,680	0,29177
NC_045512.2	14	29871	G1;p1_G1.544	40	+	14	29871	255,0,0	2	1060,570	0,29287
NC_045512.2	14	29871	G1;p1_G1.545	40	+	14	29871	255,0,0	2	1725,430	0,29427
NC_045512.2	14	29871	G1;p1_G1.546	40	+	14	29871	255,0,0	2	1842,392	0,29465
NC_045512.2	14	29872	G1;p1_G1.547	40	+	14	29872	255,0,0	2	933,640	0,29218
NC_045512.2	14	29872	G1;p1_G1.548	40	+	14	29872	255,0,0	2	1137,381	0,29477
NC_045512.2	14	29873	G1;p1_G1.549	40	+	14	29873	255,0,0	3	50,1938,1022	0,26453,28837
NC_045512.2	14	29873	G1;p1_G1.550	40	+	14	29873	255,0,0	3	50,756,809	0,28240,29050
NC_045512.2	14	29873	G1;p1_G1.551	40	+	14	29873	255,0,0	2	726,524	0,29335
NC_045512.2	14	29873	G1;p1_G1.552	40	+	14	29873	255,0,0	2	726,432	0,29427
NC_045512.2	14	29873	G1;p1_G1.553	40	+	14	29873	255,0,0	2	912,343	0,29516
NC_045512.2	14	29873	G1;p1_G1.554	40	+	14	29873	255,0,0	2	1753,562	0,29297
NC_045512.2	14	29873	G1;p1_G1.555	40	+	14	29873	255,0,0	2	1914,677	0,29182
NC_045512.2	14	29874	G1;p1_G1.556	40	+	14	29874	255,0,0	3	49,416,285	0,27869,29575
NC_045512.2	14	29874	G1;p1_G1.557	40	+	14	29874	255,0,0	3	50,86,859	0,28240,29001
NC_045512.2	14	29874	G1;p1_G1.558	40	+	14	29874	255,0,0	3	51,3136,1194	0,25366,28666
NC_045512.2	14	29874	G1;p1_G1.559	40	+	14	29874	255,0,0	3	52,1110,1227	0,27370,28633
NC_045512.2	14	29874	G1;p1_G1.560	40	+	14	29874	255,0,0	3	54,598,857	0,28243,29003
NC_045512.2	14	29874	G1;p1_G1.561	40	+	14	29874	255,0,0	2	722,686	0,29174
NC_045512.2	14	29874	G1;p1_G1.562	40	+	14	29874	255,0,0	2	1016,602	0,29258
NC_045512.2	14	29874	G1;p1_G1.563	40	+	14	29874	255,0,0	2	1029,564	0,29296
NC_045512.2	14	29874	G1;p1_G1.564	40	+	14	29874	255,0,0	2	1255,566	0,29294
NC_045512.2	14	29875	G1;p1_G1.565	40	+	14	29875	255,0,0	3	50,235,1226	0,28240,28635
NC_045512.2	14	29875	G1;p1_G1.566	40	+	14	29875	255,0,0	2	64,2069	0,27792
NC_045512.2	14	29875	G1;p1_G1.567	40	+	14	29875	255,0,0	2	720,349	0,29512
NC_045512.2	14	29875	G1;p1_G1.568	40	+	14	29875	255,0,0	2	1380,557	0,29304
NC_045512.2	14	29875	G1;p1_G1.569	40	+	14	29875	255,0,0	2	1944,417	0,29444
NC_045512.2	14	29875	G1;p1_G1.570	40	+	14	29875	255,0,0	2	2464,557	0,29304
NC_045512.2	14	29876	G1;p1_G1.571	40	+	14	29876	255,0,0	3	60,642,648	0,27037,29214
NC_045512.2	14	29876	G1;p1_G1.572	40	+	14	29876	255,0,0	2	1138,582	0,29280
NC_045512.2	14	29876	G1;p1_G1.573	40	+	14	29876	255,0,0	2	2468,793	0,29069
NC_045512.2	14	29877	G1;p1_G1.574	40	+	14	29877	255,0,0	3	50,475,1023	0,28240,28840
NC_045512.2	14	29877	G1;p1_G1.575	40	+	14	29877	255,0,0	3	55,2223,487	0,27026,29376
NC_045512.2	14	29878	G1;p1_G1.576	40	+	14	29878	255,0,0	2	1278,718	0,29146
NC_045512.2	14	29879	G1;p1_G1.577	40	+	14	29879	255,0,0	2	44,1605	0,28260
NC_045512.2	14	29879	G1;p1_G1.578	40	+	14	29879	255,0,0	3	50,3243,89	0,26453,29776
NC_045512.2	14	29879	G1;p1_G1.579	40	+	14	29879	255,0,0	2	284,1621	0,28244
NC_045512.2	14	29882	G1;p1_G1.580	40	+	14	29882	255,0,0	2	1656,651	0,29217
NC_045512.2	15	26269	G1;p1_G1.581	40	+	15	26269	255,0,0	2	51,888	0,25366
NC_045512.2	15	29562	G1;p1_G1.582	40	+	15	29562	255,0,0	2	49,3095	0,26452
NC_045512.2	15	29864	G1;p1_G1.583	40	+	15	29864	255,0,0	3	49,2196,1134	0,26452,28715
NC_045512.2	15	29871	G1;p1_G1.584	40	+	15	29871	255,0,0	3	61,306,3051	0,26465,26805
NC_045512.2	15	29871	G1;p1_G1.585	40	+	15	29871	255,0,0	3	61,2045,1295	0,26465,28561
NC_045512.2	15	29873	G1;p1_G1.586	40	+	15	29873	255,0,0	2	12,3302	0,26556
NC_045512.2	15	29873	G1;p1_G1.587	40	+	15	29873	255,0,0	2	1978,398	0,29460
NC_045512.2	15	29874	G1;p1_G1.588	40	+	15	29874	255,0,0	3	27,2923,3415	0,812,26444
NC_045512.2	15	29874	G1;p1_G1.589	40	+	15	29874	255,0,0	2	1124,482	0,29377
NC_045512.2	15	29878	G1;p1_G1.590	40	+	15	29878	255,0,0	2	13,2494	0,27369
NC_045512.2	15	29882	G1;p1_G1.591	40	+	15	29882	255,0,0	2	1249,393	0,29474
NC_045512.2	16	22037	G1;p1_G1.592	40	+	16	22037	255,0,0	2	49,486	0,21535
NC_045512.2	16	29872	G1;p1_G1.593	40	+	16	29872	255,0,0	2	719,1018	0,28838
NC_045512.2	16	29873	G1;p1_G1.594	40	+	16	29873	255,0,0	2	739,563	0,29294
NC_045512.2	16	29874	G1;p1_G1.595	40	+	16	29874	255,0,0	3	48,276,1204	0,28238,28654
NC_045512.2	16	29875	G1;p1_G1.596	40	+	16	29875	255,0,0	2	1258,644	0,29215
NC_045512.2	16	29877	G1;p1_G1.597	40	+	16	29877	255,0,0	2	1654,407	0,29454
NC_045512.2	16	29878	G1;p1_G1.598	40	+	16	29878	255,0,0	3	47,257,3444	0,25365,26418
NC_045512.2	17	873	G1;p1_G1.599	40	+	17	873	255,0,0	1	856	0
NC_045512.2	17	22882	G1;p1_G1.600	40	+	17	22882	255,0,0	2	46,1331	0,21534
NC_045512.2	17	27091	G1;p1_G1.601	40	+	17	27091	255,0,0	2	45,624	0,26450
NC_045512.2	17	28783	G1;p1_G1.602	40	+	17	28783	255,0,0	2	49,3402	0,25364
NC_045512.2	17	28960	G1;p1_G1.603	40	+	17	28960	255,0,0	2	47,2493	0,26450
NC_045512.2	17	29464	G1;p1_G1.604	40	+	17	29464	255,0,0	2	49,2080	0,27367
NC_045512.2	17	29544	G1;p1_G1.605	40	+	17	29544	255,0,0	2	57,2497	0,27030
NC_045512.2	17	29782	G1;p1_G1.606	40	+	17	29782	255,0,0	2	49,2398	0,27367
NC_045512.2	17	29871	G1;p1_G1.607	40	+	17	29871	255,0,0	2	840,779	0,29075
NC_045512.2	17	29871	G1;p1_G1.608	40	+	17	29871	255,0,0	2	1273,548	0,29306
NC_045512.2	17	29872	G1;p1_G1.609	40	+	17	29872	255,0,0	2	1028,546	0,29309
NC_045512.2	17	29872	G1;p1_G1.610	40	+	17	29872	255,0,0	2	1276,467	0,29388
NC_045512.2	17	29872	G1;p1_G1.611	40	+	17	29872	255,0,0	2	1361,859	0,28996
NC_045512.2	17	29873	G1;p1_G1.612	40	+	17	29873	255,0,0	3	63,51,2473	0,11593,27383
NC_045512.2	17	29873	G1;p1_G1.613	40	+	17	29873	255,0,0	3	3338,285,616	0,27088,29240
NC_045512.2	17	29874	G1;p1_G1.614	40	+	17	29874	255,0,0	3	47,1215,2137	0,26450,27720
NC_045512.2	17	29874	G1;p1_G1.615	40	+	17	29874	255,0,0	9	61,585,158,116,354,104,193,283,992	0,26490,27131,27327,27507,28041,28224,28471,28865
NC_045512.2	17	29874	G1;p1_G1.616	40	+	17	29874	255,0,0	2	1276,1020	0,28837
NC_045512.2	17	29875	G1;p1_G1.617	40	+	17	29875	255,0,0	2	59,1670	0,28188
NC_045512.2	17	29875	G1;p1_G1.618	40	+	17	29875	255,0,0	2	726,1124	0,28734
NC_045512.2	17	29875	G1;p1_G1.619	40	+	17	29875	255,0,0	2	905,531	0,29327
NC_045512.2	17	29875	G1;p1_G1.620	40	+	17	29875	255,0,0	4	1353,1353,562,294	0,25414,26800,29564
NC_045512.2	17	29876	G1;p1_G1.621	40	+	17	29876	255,0,0	3	49,1043,861	0,27367,28998
NC_045512.2	17	29876	G1;p1_G1.622	40	+	17	29876	255,0,0	2	1391,710	0,29149
NC_045512.2	17	29876	G1;p1_G1.623	40	+	17	29876	255,0,0	2	1971,475	0,29384
NC_045512.2	17	29877	G1;p1_G1.624	40	+	17	29877	255,0,0	3	49,1111,1147	0,27367,28713
NC_045512.2	17	29877	G1;p1_G1.625	40	+	17	29877	255,0,0	2	1029,517	0,29343
NC_045512.2	17	29884	G1;p1_G1.626	40	+	17	29884	255,0,0	2	1372,533	0,29334
NC_045512.2	18	25088	G1;p1_G1.627	40	+	18	25088	255,0,0	2	45,3538	0,21532
NC_045512.2	18	25496	G1;p1_G1.628	40	+	18	25496	255,0,0	2	47,3945	0,21533
NC_045512.2	18	28399	G1;p1_G1.629	40	+	18	28399	255,0,0	2	57,505	0,27876
NC_045512.2	18	28632	G1;p1_G1.630	40	+	18	28632	255,0,0	2	46,378	0,28236
NC_045512.2	18	29205	G1;p1_G1.631	40	+	18	29205	255,0,0	2	51,2165	0,27022
NC_045512.2	18	29316	G1;p1_G1.632	40	+	18	29316	255,0,0	2	51,3080	0,26218
NC_045512.2	18	29544	G1;p1_G1.633	40	+	18	29544	255,0,0	2	48,4163	0,25363
NC_045512.2	18	29871	G1;p1_G1.634	40	+	18	29871	255,0,0	3	45,272,1141	0,28236,28712
NC_045512.2	18	29871	G1;p1_G1.635	40	+	18	29871	255,0,0	2	1415,560	0,29293
NC_045512.2	18	29872	G1;p1_G1.636	40	+	18	29872	255,0,0	3	51,2289,1296	0,26218,28558
NC_045512.2	18	29872	G1;p1_G1.637	40	+	18	29872	255,0,0	2	1069,563	0,29291
NC_045512.2	18	29873	G1;p1_G1.638	40	+	18	29873	255,0,0	3	46,2058,1297	0,26449,28558
NC_045512.2	18	29873	G1;p1_G1.639	40	+	18	29873	255,0,0	2	735,1379	0,28476
NC_045512.2	18	29873	G1;p1_G1.640	40	+	18	29873	255,0,0	2	1064,521	0,29334
NC_045512.2	18	29874	G1;p1_G1.641	40	+	18	29874	255,0,0	3	46,1469,919	0,27366,28937
NC_045512.2	18	29874	G1;p1_G1.642	40	+	18	29874	255,0,0	3	56,2664,84	0,27029,29772
NC_045512.2	18	29874	G1;p1_G1.643	40	+	18	29874	255,0,0	2	840,517	0,29339
NC_045512.2	18	29876	G1;p1_G1.644	40	+	18	29876	255,0,0	2	1151,1634	0,28224
NC_045512.2	18	29876	G1;p1_G1.645	40	+	18	29876	255,0,0	2	1953,637	0,29221
NC_045512.2	18	29878	G1;p1_G1.646	40	+	18	29878	255,0,0	2	66,535	0,29325
NC_045512.2	19	1632	G1;p1_G1.647	40	+	19	1632	255,0,0	1	1613	0
NC_045512.2	19	29873	G1;p1_G1.648	40	+	19	29873	255,0,0	3	47,2306,57	0,27365,29797
NC_045512.2	19	29874	G1;p1_G1.649	40	+	19	29874	255,0,0	2	1116,516	0,29339
NC_045512.2	19	29875	G1;p1_G1.650	40	+	19	29875	255,0,0	2	49,881	0,28975
NC_045512.2	25	29872	G1;p1_G1.651	40	+	25	29872	255,0,0	2	1937,381	0,29466
NC_045512.2	28	25036	G1;p1_G1.652	40	+	28	25036	255,0,0	2	37,3485	0,21523
NC_045512.2	34	29875	G1;p1_G1.653	40	+	34	29875	255,0,0	2	1640,522	0,29319
NC_045512.2	37	29874	G1;p1_G1.654	40	+	37	29874	255,0,0	3	788,2445,508	0,7120,29329
NC_045512.2	89	29871	G1;p1_G1.655	40	+	89	29871	255,0,0	2	1858,393	0,29389
NC_045512.2	156	29878	G1;p1_G1.656	40	+	156	29878	255,0,0	2	2183,376	0,29346
NC_045512.2	761	29873	G1;p1_G1.657	40	+	761	29873	255,0,0	5	5261,497,3943,195,357	0,5762,6313,26721,28755
NC_045512.2	826	29873	G1;p1_G1.658	40	+	826	29873	255,0,0	3	1661,4843,391	0,15150,28656
NC_045512.2	925	29875	G1;p1_G1.659	40	+	925	29875	255,0,0	3	1023,2212,393	0,1354,28557
NC_045512.2	1027	29874	G1;p1_G1.660	40	+	1027	29874	255,0,0	2	814,381	0,28466
NC_045512.2	1058	29878	G1;p1_G1.661	40	+	1058	29878	255,0,0	3	2029,166,757	0,27301,28063
NC_045512.2	1117	29876	G1;p1_G1.662	40	+	1117	29876	255,0,0	2	285,1662	0,27097
NC_045512.2	1164	1979	G1;p1_G1.663	40	+	1164	1979	255,0,0	1	815	0
NC_045512.2	1255	29878	G1;p1_G1.664	40	+	1255	29878	255,0,0	2	1960,897	0,27726
NC_045512.2	1288	29877	G1;p1_G1.665	40	+	1288	29877	255,0,0	2	1448,791	0,27798
NC_045512.2	2318	29874	G1;p1_G1.666	40	+	2318	29874	255,0,0	3	5410,56,404	0,19280,27152
NC_045512.2	2566	4591	G1;p1_G1.667	40	+	2566	4591	255,0,0	1	2025	0
NC_045512.2	2792	29876	G1;p1_G1.668	40	+	2792	29876	255,0,0	6	2567,1570,945,1913,227,595	0,19706,21334,22556,24542,26489
NC_045512.2	3134	3877	G1;p1_G1.669	40	+	3134	3877	255,0,0	1	743	0
NC_045512.2	3245	29877	G1;p1_G1.670	40	+	3245	29877	255,0,0	2	2768,407	0,26225
NC_045512.2	3300	29878	G1;p1_G1.671	40	+	3300	29878	255,0,0	2	635,497	0,26081
NC_045512.2	3378	29873	G1;p1_G1.672	40	+	3378	29873	255,0,0	2	371,521	0,25974
NC_045512.2	3730	29874	G1;p1_G1.673	40	+	3730	29874	255,0,0	4	3114,2106,2914,887	0,3155,21652,25257
NC_045512.2	4280	29875	G1;p1_G1.674	40	+	4280	29875	255,0,0	2	813,474	0,25121
NC_045512.2	4449	5387	G1;p1_G1.675	40	+	4449	5387	255,0,0	1	938	0
NC_045512.2	4902	29876	G1;p1_G1.676	40	+	4902	29876	255,0,0	2	8587,644	0,24330
NC_045512.2	5432	29875	G1;p1_G1.677	40	+	5432	29875	255,0,0	2	1195,45	0,24398
NC_045512.2	5589	29876	G1;p1_G1.678	40	+	5589	29876	255,0,0	2	1371,551	0,23736
NC_045512.2	6000	29873	G1;p1_G1.679	40	+	6000	29873	255,0,0	2	654,566	0,23307
NC_045512.2	6057	29871	G1;p1_G1.680	40	+	6057	29871	255,0,0	2	2627,923	0,22891
NC_045512.2	6154	29872	G1;p1_G1.681	40	+	6154	29872	255,0,0	2	653,1467	0,22251
NC_045512.2	6274	29871	G1;p1_G1.682	40	+	6274	29871	255,0,0	1	23597	0
NC_045512.2	6797	29879	G1;p1_G1.683	40	+	6797	29879	255,0,0	2	1366,501	0,22581
NC_045512.2	6882	29874	G1;p1_G1.684	40	+	6882	29874	255,0,0	2	7768,482	0,22510
NC_045512.2	6973	29875	G1;p1_G1.685	40	+	6973	29875	255,0,0	4	582,6662,721,85	0,1288,22014,22817
NC_045512.2	7357	8141	G1;p1_G1.686	40	+	7357	8141	255,0,0	1	784	0
NC_045512.2	7407	29873	G1;p1_G1.687	40	+	7407	29873	255,0,0	2	779,369	0,22097
NC_045512.2	8194	10045	G1;p1_G1.688	40	+	8194	10045	255,0,0	1	1851	0
NC_045512.2	9178	29876	G1;p1_G1.689	40	+	9178	29876	255,0,0	3	3511,403,68	0,20131,20630
NC_045512.2	9199	29876	G1;p1_G1.690	40	+	9199	29876	255,0,0	3	2503,236,394	0,18385,20283
NC_045512.2	9538	29876	G1;p1_G1.691	40	+	9538	29876	255,0,0	3	507,1756,422	0,1427,19916
NC_045512.2	10626	29874	G1;p1_G1.692	40	+	10626	29874	255,0,0	1	19248	0
NC_045512.2	11363	29875	G1;p1_G1.693	40	+	11363	29875	255,0,0	1	18512	0
NC_045512.2	11367	29876	G1;p1_G1.694	40	+	11367	29876	255,0,0	3	622,59,396	0,16612,18113
NC_045512.2	11548	29875	G1;p1_G1.695	40	+	11548	29875	255,0,0	2	16863,1018	0,17309
NC_045512.2	11555	29871	G1;p1_G1.696	40	+	11555	29871	255,0,0	1	18316	0
NC_045512.2	11840	29874	G1;p1_G1.697	40	+	11840	29874	255,0,0	1	18034	0
NC_045512.2	12031	29874	G1;p1_G1.698	40	+	12031	29874	255,0,0	1	17843	0
NC_045512.2	12125	29875	G1;p1_G1.699	40	+	12125	29875	255,0,0	3	3199,162,811	0,15269,16939
NC_045512.2	12158	29871	G1;p1_G1.700	40	+	12158	29871	255,0,0	1	17713	0
NC_045512.2	12419	29876	G1;p1_G1.701	40	+	12419	29876	255,0,0	1	17457	0
NC_045512.2	12560	29875	G1;p1_G1.702	40	+	12560	29875	255,0,0	1	17315	0
NC_045512.2	12680	13591	G1;p1_G1.703	40	+	12680	13591	255,0,0	1	911	0
NC_045512.2	12680	29876	G1;p1_G1.704	40	+	12680	29876	255,0,0	2	4789,606	0,16590
NC_045512.2	12710	29873	G1;p1_G1.705	40	+	12710	29873	255,0,0	1	17163	0
NC_045512.2	13218	29874	G1;p1_G1.706	40	+	13218	29874	255,0,0	1	16656	0
NC_045512.2	13276	29873	G1;p1_G1.707	40	+	13276	29873	255,0,0	2	5429,478	0,16119
NC_045512.2	13424	29874	G1;p1_G1.708	40	+	13424	29874	255,0,0	2	610,204	0,16246
NC_045512.2	13587	29873	G1;p1_G1.709	40	+	13587	29873	255,0,0	1	16286	0
NC_045512.2	13721	29873	G1;p1_G1.710	40	+	13721	29873	255,0,0	1	16152	0
NC_045512.2	13881	29872	G1;p1_G1.711	40	+	13881	29872	255,0,0	1	15991	0
NC_045512.2	14009	29874	G1;p1_G1.712	40	+	14009	29874	255,0,0	1	15865	0
NC_045512.2	14115	29875	G1;p1_G1.713	40	+	14115	29875	255,0,0	1	15760	0
NC_045512.2	14455	29874	G1;p1_G1.714	40	+	14455	29874	255,0,0	1	15419	0
NC_045512.2	14837	29875	G1;p1_G1.715	40	+	14837	29875	255,0,0	3	5397,997,791	0,12527,14247
NC_045512.2	15044	29872	G1;p1_G1.716	40	+	15044	29872	255,0,0	1	14828	0
NC_045512.2	15044	29875	G1;p1_G1.717	40	+	15044	29875	255,0,0	2	11569,657	0,14174
NC_045512.2	15855	29874	G1;p1_G1.718	40	+	15855	29874	255,0,0	2	3024,563	0,13456
NC_045512.2	16151	29881	G1;p1_G1.719	40	+	16151	29881	255,0,0	2	2233,1998	0,11732
NC_045512.2	16256	29873	G1;p1_G1.720	40	+	16256	29873	255,0,0	3	2266,934,570	0,4427,13047
NC_045512.2	16426	29879	G1;p1_G1.721	40	+	16426	29879	255,0,0	2	588,68	0,13385
NC_045512.2	16746	29872	G1;p1_G1.722	40	+	16746	29872	255,0,0	2	8638,369	0,12757
NC_045512.2	16782	29877	G1;p1_G1.723	40	+	16782	29877	255,0,0	2	10601,407	0,12688
NC_045512.2	16822	29878	G1;p1_G1.724	40	+	16822	29878	255,0,0	2	1403,202	0,12854
NC_045512.2	17006	29868	G1;p1_G1.725	40	+	17006	29868	255,0,0	3	455,272,136	0,12348,12726
NC_045512.2	17035	17808	G1;p1_G1.726	40	+	17035	17808	255,0,0	1	773	0
NC_045512.2	17262	29876	G1;p1_G1.727	40	+	17262	29876	255,0,0	3	1869,1610,203	0,2851,12411
NC_045512.2	18095	29876	G1;p1_G1.728	40	+	18095	29876	255,0,0	1	11781	0
NC_045512.2	18169	22150	G1;p1_G1.729	40	+	18169	22150	255,0,0	1	3981	0
NC_045512.2	18202	29877	G1;p1_G1.730	40	+	18202	29877	255,0,0	3	4932,906,707	0,8682,10968
NC_045512.2	18267	29874	G1;p1_G1.731	40	+	18267	29874	255,0,0	2	4221,1997	0,9610
NC_045512.2	18910	19787	G1;p1_G1.732	40	+	18910	19787	255,0,0	1	877	0
NC_045512.2	18973	29876	G1;p1_G1.733	40	+	18973	29876	255,0,0	2	9466,1023	0,9880
NC_045512.2	19608	29875	G1;p1_G1.734	40	+	19608	29875	255,0,0	2	2809,523	0,9744
NC_045512.2	19797	29876	G1;p1_G1.735	40	+	19797	29876	255,0,0	1	10079	0
NC_045512.2	20169	29874	G1;p1_G1.736	40	+	20169	29874	255,0,0	2	6649,1658	0,8047
NC_045512.2	20169	29874	G1;p1_G1.737	40	+	20169	29874	255,0,0	2	6699,1619	0,8086
NC_045512.2	20252	29879	G1;p1_G1.738	40	+	20252	29879	255,0,0	1	9627	0
NC_045512.2	20991	26255	G1;p1_G1.739	40	+	20991	26255	255,0,0	1	5264	0
NC_045512.2	21011	29876	G1;p1_G1.740	40	+	21011	29876	255,0,0	2	7304,798	0,8067
NC_045512.2	21249	29874	G1;p1_G1.741	40	+	21249	29874	255,0,0	1	8625	0
NC_045512.2	21534	26159	G1;p1_G1.742	40	+	21534	26159	255,0,0	1	4625	0
NC_045512.2	21551	22136	G1;p1_G1.743	40	+	21551	22136	255,0,0	1	585	0
NC_045512.2	21551	22450	G1;p1_G1.744	40	+	21551	22450	255,0,0	1	899	0
NC_045512.2	21551	23594	G1;p1_G1.745	40	+	21551	23594	255,0,0	1	2043	0
NC_045512.2	21551	28631	G1;p1_G1.746	40	+	21551	28631	255,0,0	1	7080	0
NC_045512.2	21551	29021	G1;p1_G1.747	40	+	21551	29021	255,0,0	1	7470	0
NC_045512.2	21551	29873	G1;p1_G1.748	40	+	21551	29873	255,0,0	2	5830,406	0,7916
NC_045512.2	21551	29875	G1;p1_G1.749	40	+	21551	29875	255,0,0	3	1518,1773,754	0,5000,7570
NC_045512.2	21551	29875	G1;p1_G1.750	40	+	21551	29875	255,0,0	2	5224,3058	0,5266
NC_045512.2	21552	23763	G1;p1_G1.751	40	+	21552	23763	255,0,0	1	2211	0
NC_045512.2	21552	29322	G1;p1_G1.752	40	+	21552	29322	255,0,0	1	7770	0
NC_045512.2	21552	29871	G1;p1_G1.753	40	+	21552	29871	255,0,0	2	6250,696	0,7623
NC_045512.2	21552	29876	G1;p1_G1.754	40	+	21552	29876	255,0,0	1	8324	0
NC_045512.2	21553	28704	G1;p1_G1.755	40	+	21553	28704	255,0,0	1	7151	0
NC_045512.2	21565	29877	G1;p1_G1.756	40	+	21565	29877	255,0,0	2	7658,558	0,7754
NC_045512.2	21580	29876	G1;p1_G1.757	40	+	21580	29876	255,0,0	3	2346,2042,604	0,2384,7692
NC_045512.2	21582	24958	G1;p1_G1.758	40	+	21582	24958	255,0,0	1	3376	0
NC_045512.2	21709	29875	G1;p1_G1.759	40	+	21709	29875	255,0,0	3	1953,1602,2461	0,3254,5705
NC_045512.2	21813	29887	G1;p1_G1.760	40	+	21813	29887	255,0,0	1	8074	0
NC_045512.2	21880	29871	G1;p1_G1.761	40	+	21880	29871	255,0,0	2	5506,399	0,7592
NC_045512.2	21891	29881	G1;p1_G1.762	40	+	21891	29881	255,0,0	1	7990	0
NC_045512.2	21966	22873	G1;p1_G1.763	40	+	21966	22873	255,0,0	1	907	0
NC_045512.2	21991	22952	G1;p1_G1.764	40	+	21991	22952	255,0,0	1	961	0
NC_045512.2	22007	29875	G1;p1_G1.765	40	+	22007	29875	255,0,0	1	7868	0
NC_045512.2	22031	29873	G1;p1_G1.766	40	+	22031	29873	255,0,0	2	4748,3053	0,4789
NC_045512.2	22044	29864	G1;p1_G1.767	40	+	22044	29864	255,0,0	1	7820	0
NC_045512.2	22326	29877	G1;p1_G1.768	40	+	22326	29877	255,0,0	1	7551	0
NC_045512.2	22386	23772	G1;p1_G1.769	40	+	22386	23772	255,0,0	1	1386	0
NC_045512.2	22461	29872	G1;p1_G1.770	40	+	22461	29872	255,0,0	2	1320,654	0,6757
NC_045512.2	22515	29876	G1;p1_G1.771	40	+	22515	29876	255,0,0	1	7361	0
NC_045512.2	22772	29871	G1;p1_G1.772	40	+	22772	29871	255,0,0	1	7099	0
NC_045512.2	22801	29876	G1;p1_G1.773	40	+	22801	29876	255,0,0	2	4585,404	0,6671
NC_045512.2	22879	29881	G1;p1_G1.774	40	+	22879	29881	255,0,0	2	183,1204	0,5798
NC_045512.2	23012	29874	G1;p1_G1.775	40	+	23012	29874	255,0,0	2	1649,5163	0,1699
NC_045512.2	23017	24105	G1;p1_G1.776	40	+	23017	24105	255,0,0	1	1088	0
NC_045512.2	23037	29871	G1;p1_G1.777	40	+	23037	29871	255,0,0	1	6834	0
NC_045512.2	23104	29873	G1;p1_G1.778	40	+	23104	29873	255,0,0	2	4277,406	0,6363
NC_045512.2	23174	29873	G1;p1_G1.779	40	+	23174	29873	255,0,0	1	6699	0
NC_045512.2	23226	29875	G1;p1_G1.780	40	+	23226	29875	255,0,0	2	3550,3047	0,3602
NC_045512.2	23227	27143	G1;p1_G1.781	40	+	23227	27143	255,0,0	1	3916	0
NC_045512.2	23316	29872	G1;p1_G1.782	40	+	23316	29872	255,0,0	1	6556	0
NC_045512.2	23339	25600	G1;p1_G1.783	40	+	23339	25600	255,0,0	1	2261	0
NC_045512.2	23410	27272	G1;p1_G1.784	40	+	23410	27272	255,0,0	1	3862	0
NC_045512.2	23428	24445	G1;p1_G1.785	40	+	23428	24445	255,0,0	1	1017	0
NC_045512.2	23462	25622	G1;p1_G1.786	40	+	23462	25622	255,0,0	1	2160	0
NC_045512.2	23520	29874	G1;p1_G1.787	40	+	23520	29874	255,0,0	3	3256,564,397	0,3299,5957
NC_045512.2	23541	29877	G1;p1_G1.788	40	+	23541	29877	255,0,0	2	5811,425	0,5911
NC_045512.2	23577	29873	G1;p1_G1.789	40	+	23577	29873	255,0,0	1	6296	0
NC_045512.2	23611	24369	G1;p1_G1.790	40	+	23611	24369	255,0,0	1	758	0
NC_045512.2	23722	24552	G1;p1_G1.791	40	+	23722	24552	255,0,0	1	830	0
NC_045512.2	23727	29872	G1;p1_G1.792	40	+	23727	29872	255,0,0	2	3045,3046	0,3099
NC_045512.2	23764	29875	G1;p1_G1.793	40	+	23764	29875	255,0,0	1	6111	0
NC_045512.2	23793	24324	G1;p1_G1.794	40	+	23793	24324	255,0,0	1	531	0
NC_045512.2	23878	29874	G1;p1_G1.795	40	+	23878	29874	255,0,0	3	332,613,118	0,1346,5878
NC_045512.2	23883	25601	G1;p1_G1.796	40	+	23883	25601	255,0,0	1	1718	0
NC_045512.2	23908	29889	G1;p1_G1.797	40	+	23908	29889	255,0,0	1	5981	0
NC_045512.2	23933	29871	G1;p1_G1.798	40	+	23933	29871	255,0,0	2	2853,3053	0,2885
NC_045512.2	23941	25218	G1;p1_G1.799	40	+	23941	25218	255,0,0	1	1277	0
NC_045512.2	23966	29872	G1;p1_G1.800	40	+	23966	29872	255,0,0	1	5906	0
NC_045512.2	23978	29877	G1;p1_G1.801	40	+	23978	29877	255,0,0	2	4390,857	0,5042
NC_045512.2	24065	24303	G1;p1_G1.802	40	+	24065	24303	255,0,0	1	238	0
NC_045512.2	24074	29888	G1;p1_G1.803	40	+	24074	29888	255,0,0	1	5814	0
NC_045512.2	24096	24621	G1;p1_G1.804	40	+	24096	24621	255,0,0	1	525	0
NC_045512.2	24156	29878	G1;p1_G1.805	40	+	24156	29878	255,0,0	2	3640,710	0,5012
NC_045512.2	24195	24423	G1;p1_G1.806	40	+	24195	24423	255,0,0	1	228	0
NC_045512.2	24224	29872	G1;p1_G1.807	40	+	24224	29872	255,0,0	1	5648	0
NC_045512.2	24271	26467	G1;p1_G1.808	40	+	24271	26467	255,0,0	1	2196	0
NC_045512.2	24297	29301	G1;p1_G1.809	40	+	24297	29301	255,0,0	1	5004	0
NC_045512.2	24342	26963	G1;p1_G1.810	40	+	24342	26963	255,0,0	1	2621	0
NC_045512.2	24409	29876	G1;p1_G1.811	40	+	24409	29876	255,0,0	1	5467	0
NC_045512.2	24507	29876	G1;p1_G1.812	40	+	24507	29876	255,0,0	2	2267,3049	0,2320
NC_045512.2	24513	29873	G1;p1_G1.813	40	+	24513	29873	255,0,0	2	2870,403	0,4957
NC_045512.2	24555	27479	G1;p1_G1.814	40	+	24555	27479	255,0,0	1	2924	0
NC_045512.2	24571	25138	G1;p1_G1.815	40	+	24571	25138	255,0,0	1	567	0
NC_045512.2	24575	26962	G1;p1_G1.816	40	+	24575	26962	255,0,0	1	2387	0
NC_045512.2	24632	29874	G1;p1_G1.817	40	+	24632	29874	255,0,0	1	5242	0
NC_045512.2	24685	25605	G1;p1_G1.818	40	+	24685	25605	255,0,0	1	920	0
NC_045512.2	24696	26174	G1;p1_G1.819	40	+	24696	26174	255,0,0	1	1478	0
NC_045512.2	24703	29876	G1;p1_G1.820	40	+	24703	29876	255,0,0	2	4614,518	0,4655
NC_045512.2	24709	28885	G1;p1_G1.821	40	+	24709	28885	255,0,0	1	4176	0
NC_045512.2	24723	29875	G1;p1_G1.822	40	+	24723	29875	255,0,0	1	5152	0
NC_045512.2	24766	26291	G1;p1_G1.823	40	+	24766	26291	255,0,0	1	1525	0
NC_045512.2	24811	29875	G1;p1_G1.824	40	+	24811	29875	255,0,0	1	5064	0
NC_045512.2	24812	29877	G1;p1_G1.825	40	+	24812	29877	255,0,0	2	2569,410	0,4655
NC_045512.2	24828	25113	G1;p1_G1.826	40	+	24828	25113	255,0,0	1	285	0
NC_045512.2	24876	29874	G1;p1_G1.827	40	+	24876	29874	255,0,0	1	4998	0
NC_045512.2	24904	25249	G1;p1_G1.828	40	+	24904	25249	255,0,0	1	345	0
NC_045512.2	24909	29881	G1;p1_G1.829	40	+	24909	29881	255,0,0	1	4972	0
NC_045512.2	24945	27634	G1;p1_G1.830	40	+	24945	27634	255,0,0	1	2689	0
NC_045512.2	24962	29880	G1;p1_G1.831	40	+	24962	29880	255,0,0	1	4918	0
NC_045512.2	24994	25605	G1;p1_G1.832	40	+	24994	25605	255,0,0	1	611	0
NC_045512.2	25007	29875	G1;p1_G1.833	40	+	25007	29875	255,0,0	2	2794,703	0,4165
NC_045512.2	25017	29875	G1;p1_G1.834	40	+	25017	29875	255,0,0	1	4858	0
NC_045512.2	25044	29875	G1;p1_G1.835	40	+	25044	29875	255,0,0	2	1735,3050	0,1781
NC_045512.2	25048	29872	G1;p1_G1.836	40	+	25048	29872	255,0,0	2	655,394	0,4430
NC_045512.2	25085	29876	G1;p1_G1.837	40	+	25085	29876	255,0,0	2	2298,405	0,4386
NC_045512.2	25090	25604	G1;p1_G1.838	40	+	25090	25604	255,0,0	1	514	0
NC_045512.2	25139	27267	G1;p1_G1.839	40	+	25139	27267	255,0,0	1	2128	0
NC_045512.2	25163	26690	G1;p1_G1.840	40	+	25163	26690	255,0,0	1	1527	0
NC_045512.2	25181	29316	G1;p1_G1.841	40	+	25181	29316	255,0,0	1	4135	0
NC_045512.2	25184	25473	G1;p1_G1.842	40	+	25184	25473	255,0,0	1	289	0
NC_045512.2	25187	27677	G1;p1_G1.843	40	+	25187	27677	255,0,0	1	2490	0
NC_045512.2	25192	29872	G1;p1_G1.844	40	+	25192	29872	255,0,0	2	2194,399	0,4281
NC_045512.2	25214	29873	G1;p1_G1.845	40	+	25214	29873	255,0,0	2	2586,701	0,3958
NC_045512.2	25243	25622	G1;p1_G1.846	40	+	25243	25622	255,0,0	1	379	0
NC_045512.2	25270	29876	G1;p1_G1.847	40	+	25270	29876	255,0,0	1	4606	0
NC_045512.2	25335	29876	G1;p1_G1.848	40	+	25335	29876	255,0,0	1	4541	0
NC_045512.2	25344	26174	G1;p1_G1.849	40	+	25344	26174	255,0,0	1	830	0
NC_045512.2	25381	26677	G1;p1_G1.850	40	+	25381	26677	255,0,0	1	1296	0
NC_045512.2	25381	26793	G1;p1_G1.851	40	+	25381	26793	255,0,0	1	1412	0
NC_045512.2	25381	26852	G1;p1_G1.852	40	+	25381	26852	255,0,0	1	1471	0
NC_045512.2	25381	27025	G1;p1_G1.853	40	+	25381	27025	255,0,0	1	1644	0
NC_045512.2	25381	27117	G1;p1_G1.854	40	+	25381	27117	255,0,0	1	1736	0
NC_045512.2	25381	27272	G1;p1_G1.855	40	+	25381	27272	255,0,0	1	1891	0
NC_045512.2	25381	27359	G1;p1_G1.856	40	+	25381	27359	255,0,0	1	1978	0
NC_045512.2	25381	27638	G1;p1_G1.857	40	+	25381	27638	255,0,0	1	2257	0
NC_045512.2	25381	27876	G1;p1_G1.858	40	+	25381	27876	255,0,0	1	2495	0
NC_045512.2	25381	27957	G1;p1_G1.859	40	+	25381	27957	255,0,0	1	2576	0
NC_045512.2	25381	28285	G1;p1_G1.860	40	+	25381	28285	255,0,0	1	2904	0
NC_045512.2	25381	28363	G1;p1_G1.861	40	+	25381	28363	255,0,0	1	2982	0
NC_045512.2	25381	28469	G1;p1_G1.862	40	+	25381	28469	255,0,0	1	3088	0
NC_045512.2	25381	28579	G1;p1_G1.863	40	+	25381	28579	255,0,0	1	3198	0
NC_045512.2	25381	28631	G1;p1_G1.864	40	+	25381	28631	255,0,0	1	3250	0
NC_045512.2	25381	28704	G1;p1_G1.865	40	+	25381	28704	255,0,0	1	3323	0
NC_045512.2	25381	28805	G1;p1_G1.866	40	+	25381	28805	255,0,0	1	3424	0
NC_045512.2	25381	29236	G1;p1_G1.867	40	+	25381	29236	255,0,0	1	3855	0
NC_045512.2	25381	29871	G1;p1_G1.868	40	+	25381	29871	255,0,0	2	2412,634	0,3856
NC_045512.2	25381	29871	G1;p1_G1.869	40	+	25381	29871	255,0,0	2	2443,1641	0,2849
NC_045512.2	25381	29871	G1;p1_G1.870	40	+	25381	29871	255,0,0	2	3050,1017	0,3473
NC_045512.2	25381	29872	G1;p1_G1.871	40	+	25381	29872	255,0,0	2	337,4102	0,389
NC_045512.2	25381	29873	G1;p1_G1.872	40	+	25381	29873	255,0,0	2	2004,391	0,4101
NC_045512.2	25381	29873	G1;p1_G1.873	40	+	25381	29873	255,0,0	2	3283,1145	0,3347
NC_045512.2	25381	29873	G1;p1_G1.874	40	+	25381	29873	255,0,0	2	4329,83	0,4409
NC_045512.2	25381	29875	G1;p1_G1.875	40	+	25381	29875	255,0,0	3	1401,1861,1145	0,1437,3349
NC_045512.2	25381	29875	G1;p1_G1.876	40	+	25381	29875	255,0,0	2	1403,3061	0,1433
NC_045512.2	25381	29875	G1;p1_G1.877	40	+	25381	29875	255,0,0	2	2419,703	0,3791
NC_045512.2	25381	29875	G1;p1_G1.878	40	+	25381	29875	255,0,0	2	2942,860	0,3634
NC_045512.2	25381	29875	G1;p1_G1.879	40	+	25381	29875	255,0,0	2	3298,1145	0,3349
NC_045512.2	25381	29876	G1;p1_G1.880	40	+	25381	29876	255,0,0	2	3024,1025	0,3470
NC_045512.2	25381	29876	G1;p1_G1.881	40	+	25381	29876	255,0,0	1	4495	0
NC_045512.2	25381	29877	G1;p1_G1.882	40	+	25381	29877	255,0,0	2	2171,2256	0,2240
NC_045512.2	25381	29879	G1;p1_G1.883	40	+	25381	29879	255,0,0	2	2980,1025	0,3473
NC_045512.2	25386	29876	G1;p1_G1.884	40	+	25386	29876	255,0,0	2	213,2182	0,2308
NC_045512.2	25393	29877	G1;p1_G1.885	40	+	25393	29877	255,0,0	2	3668,714	0,3770
NC_045512.2	25395	29874	G1;p1_G1.886	40	+	25395	29874	255,0,0	2	249,4168	0,311
NC_045512.2	25403	29875	G1;p1_G1.887	40	+	25403	29875	255,0,0	2	3063,1022	0,3450
NC_045512.2	25424	29878	G1;p1_G1.888	40	+	25424	29878	255,0,0	1	4454	0
NC_045512.2	25432	29874	G1;p1_G1.889	40	+	25432	29874	255,0,0	2	1949,407	0,4035
NC_045512.2	25433	29874	G1;p1_G1.890	40	+	25433	29874	255,0,0	2	2361,702	0,3739
NC_045512.2	25434	29878	G1;p1_G1.891	40	+	25434	29878	255,0,0	2	3091,1302	0,3142
NC_045512.2	25482	29876	G1;p1_G1.892	40	+	25482	29876	255,0,0	2	2075,2253	0,2141
NC_045512.2	25484	26259	G1;p1_G1.893	40	+	25484	26259	255,0,0	1	775	0
NC_045512.2	25491	26007	G1;p1_G1.894	40	+	25491	26007	255,0,0	1	516	0
NC_045512.2	25546	28600	G1;p1_G1.895	40	+	25546	28600	255,0,0	1	3054	0
NC_045512.2	25548	29452	G1;p1_G1.896	40	+	25548	29452	255,0,0	1	3904	0
NC_045512.2	25551	29874	G1;p1_G1.897	40	+	25551	29874	255,0,0	2	1224,3057	0,1266
NC_045512.2	25557	26459	G1;p1_G1.898	40	+	25557	26459	255,0,0	1	902	0
NC_045512.2	25557	27003	G1;p1_G1.899	40	+	25557	27003	255,0,0	1	1446	0
NC_045512.2	25568	27638	G1;p1_G1.900	40	+	25568	27638	255,0,0	1	2070	0
NC_045512.2	25572	28883	G1;p1_G1.901	40	+	25572	28883	255,0,0	1	3311	0
NC_045512.2	25573	25851	G1;p1_G1.902	40	+	25573	25851	255,0,0	1	278	0
NC_045512.2	25591	29876	G1;p1_G1.903	40	+	25591	29876	255,0,0	1	4285	0
NC_045512.2	25593	25795	G1;p1_G1.904	40	+	25593	25795	255,0,0	1	202	0
NC_045512.2	25617	25976	G1;p1_G1.905	40	+	25617	25976	255,0,0	1	359	0
NC_045512.2	25618	26748	G1;p1_G1.906	40	+	25618	26748	255,0,0	1	1130	0
NC_045512.2	25627	29873	G1;p1_G1.907	40	+	25627	29873	255,0,0	2	1147,3043	0,1203
NC_045512.2	25628	25921	G1;p1_G1.908	40	+	25628	25921	255,0,0	1	293	0
NC_045512.2	25638	29873	G1;p1_G1.909	40	+	25638	29873	255,0,0	2	2579,1604	0,2631
NC_045512.2	25641	28686	G1;p1_G1.910	40	+	25641	28686	255,0,0	1	3045	0
NC_045512.2	25652	29301	G1;p1_G1.911	40	+	25652	29301	255,0,0	1	3649	0
NC_045512.2	25665	28360	G1;p1_G1.912	40	+	25665	28360	255,0,0	1	2695	0
NC_045512.2	25674	29867	G1;p1_G1.913	40	+	25674	29867	255,0,0	3	1110,873,622	0,1146,3571
NC_045512.2	25678	29872	G1;p1_G1.914	40	+	25678	29872	255,0,0	2	2846,1298	0,2896
NC_045512.2	25686	27123	G1;p1_G1.915	40	+	25686	27123	255,0,0	1	1437	0
NC_045512.2	25695	26270	G1;p1_G1.916	40	+	25695	26270	255,0,0	1	575	0
NC_045512.2	25738	27262	G1;p1_G1.917	40	+	25738	27262	255,0,0	1	1524	0
NC_045512.2	25738	29767	G1;p1_G1.918	40	+	25738	29767	255,0,0	1	4029	0
NC_045512.2	25740	25985	G1;p1_G1.919	40	+	25740	25985	255,0,0	1	245	0
NC_045512.2	25744	28861	G1;p1_G1.920	40	+	25744	28861	255,0,0	2	1031,2044	0,1073
NC_045512.2	25748	26452	G1;p1_G1.921	40	+	25748	26452	255,0,0	1	704	0
NC_045512.2	25756	27899	G1;p1_G1.922	40	+	25756	27899	255,0,0	1	2143	0
NC_045512.2	25764	29301	G1;p1_G1.923	40	+	25764	29301	255,0,0	1	3537	0
NC_045512.2	25767	26158	G1;p1_G1.924	40	+	25767	26158	255,0,0	1	391	0
NC_045512.2	25767	26597	G1;p1_G1.925	40	+	25767	26597	255,0,0	1	830	0
NC_045512.2	25767	27017	G1;p1_G1.926	40	+	25767	27017	255,0,0	1	1250	0
NC_045512.2	25776	29873	G1;p1_G1.927	40	+	25776	29873	255,0,0	1	4097	0
NC_045512.2	25776	29874	G1;p1_G1.928	40	+	25776	29874	255,0,0	2	960,565	0,3533
NC_045512.2	25785	29450	G1;p1_G1.929	40	+	25785	29450	255,0,0	1	3665	0
NC_045512.2	25786	28883	G1;p1_G1.930	40	+	25786	28883	255,0,0	1	3097	0
NC_045512.2	25793	29871	G1;p1_G1.931	40	+	25793	29871	255,0,0	2	2011,579	0,3499
NC_045512.2	25798	26708	G1;p1_G1.932	40	+	25798	26708	255,0,0	1	910	0
NC_045512.2	25799	27123	G1;p1_G1.933	40	+	25799	27123	255,0,0	1	1324	0
NC_045512.2	25809	28361	G1;p1_G1.934	40	+	25809	28361	255,0,0	1	2552	0
NC_045512.2	25811	29874	G1;p1_G1.935	40	+	25811	29874	255,0,0	2	963,3057	0,1006
NC_045512.2	25832	29874	G1;p1_G1.936	40	+	25832	29874	255,0,0	2	1549,407	0,3635
NC_045512.2	25834	27346	G1;p1_G1.937	40	+	25834	27346	255,0,0	1	1512	0
NC_045512.2	25836	29879	G1;p1_G1.938	40	+	25836	29879	255,0,0	1	4043	0
NC_045512.2	25848	26282	G1;p1_G1.939	40	+	25848	26282	255,0,0	1	434	0
NC_045512.2	25851	29112	G1;p1_G1.940	40	+	25851	29112	255,0,0	1	3261	0
NC_045512.2	25854	28818	G1;p1_G1.941	40	+	25854	28818	255,0,0	1	2964	0
NC_045512.2	25858	28085	G1;p1_G1.942	40	+	25858	28085	255,0,0	1	2227	0
NC_045512.2	25860	29876	G1;p1_G1.943	40	+	25860	29876	255,0,0	2	1940,704	0,3312
NC_045512.2	25889	29775	G1;p1_G1.944	40	+	25889	29775	255,0,0	1	3886	0
NC_045512.2	25890	29875	G1;p1_G1.945	40	+	25890	29875	255,0,0	1	3985	0
NC_045512.2	25901	27839	G1;p1_G1.946	40	+	25901	27839	255,0,0	1	1938	0
NC_045512.2	25911	27023	G1;p1_G1.947	40	+	25911	27023	255,0,0	1	1112	0
NC_045512.2	25926	29876	G1;p1_G1.948	40	+	25926	29876	255,0,0	1	3950	0
NC_045512.2	25929	29151	G1;p1_G1.949	40	+	25929	29151	255,0,0	1	3222	0
NC_045512.2	25935	26609	G1;p1_G1.950	40	+	25935	26609	255,0,0	1	674	0
NC_045512.2	25938	26186	G1;p1_G1.951	40	+	25938	26186	255,0,0	1	248	0
NC_045512.2	25941	27677	G1;p1_G1.952	40	+	25941	27677	255,0,0	1	1736	0
NC_045512.2	25945	26453	G1;p1_G1.953	40	+	25945	26453	255,0,0	1	508	0
NC_045512.2	25964	29877	G1;p1_G1.954	40	+	25964	29877	255,0,0	2	1836,705	0,3208
NC_045512.2	25965	26741	G1;p1_G1.955	40	+	25965	26741	255,0,0	1	776	0
NC_045512.2	25965	28360	G1;p1_G1.956	40	+	25965	28360	255,0,0	1	2395	0
NC_045512.2	25974	29873	G1;p1_G1.957	40	+	25974	29873	255,0,0	2	805,3053	0,846
NC_045512.2	25978	27919	G1;p1_G1.958	40	+	25978	27919	255,0,0	1	1941	0
NC_045512.2	25978	29875	G1;p1_G1.959	40	+	25978	29875	255,0,0	1	3897	0
NC_045512.2	25983	26247	G1;p1_G1.960	40	+	25983	26247	255,0,0	1	264	0
NC_045512.2	25984	27491	G1;p1_G1.961	40	+	25984	27491	255,0,0	1	1507	0
NC_045512.2	25995	29874	G1;p1_G1.962	40	+	25995	29874	255,0,0	2	2530,1298	0,2581
NC_045512.2	26009	28091	G1;p1_G1.963	40	+	26009	28091	255,0,0	1	2082	0
NC_045512.2	26015	29876	G1;p1_G1.964	40	+	26015	29876	255,0,0	1	3861	0
NC_045512.2	26016	29718	G1;p1_G1.965	40	+	26016	29718	255,0,0	1	3702	0
NC_045512.2	26026	26677	G1;p1_G1.966	40	+	26026	26677	255,0,0	1	651	0
NC_045512.2	26037	28680	G1;p1_G1.967	40	+	26037	28680	255,0,0	1	2643	0
NC_045512.2	26058	26446	G1;p1_G1.968	40	+	26058	26446	255,0,0	1	388	0
NC_045512.2	26092	27634	G1;p1_G1.969	40	+	26092	27634	255,0,0	1	1542	0
NC_045512.2	26099	29187	G1;p1_G1.970	40	+	26099	29187	255,0,0	1	3088	0
NC_045512.2	26102	29873	G1;p1_G1.971	40	+	26102	29873	255,0,0	1	3771	0
NC_045512.2	26103	27272	G1;p1_G1.972	40	+	26103	27272	255,0,0	1	1169	0
NC_045512.2	26111	28692	G1;p1_G1.973	40	+	26111	28692	255,0,0	1	2581	0
NC_045512.2	26114	29873	G1;p1_G1.974	40	+	26114	29873	255,0,0	2	2247,1442	0,2317
NC_045512.2	26139	28861	G1;p1_G1.975	40	+	26139	28861	255,0,0	1	2722	0
NC_045512.2	26142	29771	G1;p1_G1.976	40	+	26142	29771	255,0,0	1	3629	0
NC_045512.2	26152	26539	G1;p1_G1.977	40	+	26152	26539	255,0,0	1	387	0
NC_045512.2	26152	26747	G1;p1_G1.978	40	+	26152	26747	255,0,0	1	595	0
NC_045512.2	26159	26702	G1;p1_G1.979	40	+	26159	26702	255,0,0	1	543	0
NC_045512.2	26161	29874	G1;p1_G1.980	40	+	26161	29874	255,0,0	1	3713	0
NC_045512.2	26171	29871	G1;p1_G1.981	40	+	26171	29871	255,0,0	2	1214,404	0,3296
NC_045512.2	26177	27202	G1;p1_G1.982	40	+	26177	27202	255,0,0	1	1025	0
NC_045512.2	26192	29873	G1;p1_G1.983	40	+	26192	29873	255,0,0	2	3518,83	0,3598
NC_045512.2	26193	26596	G1;p1_G1.984	40	+	26193	26596	255,0,0	1	403	0
NC_045512.2	26206	29816	G1;p1_G1.985	40	+	26206	29816	255,0,0	1	3610	0
NC_045512.2	26223	28981	G1;p1_G1.986	40	+	26223	28981	255,0,0	1	2758	0
NC_045512.2	26228	26748	G1;p1_G1.987	40	+	26228	26748	255,0,0	1	520	0
NC_045512.2	26228	27010	G1;p1_G1.988	40	+	26228	27010	255,0,0	1	782	0
NC_045512.2	26228	29875	G1;p1_G1.989	40	+	26228	29875	255,0,0	2	3482,83	0,3564
NC_045512.2	26232	28885	G1;p1_G1.990	40	+	26232	28885	255,0,0	1	2653	0
NC_045512.2	26233	29876	G1;p1_G1.991	40	+	26233	29876	255,0,0	1	3643	0
NC_045512.2	26236	27367	G1;p1_G1.992	40	+	26236	27367	255,0,0	1	1131	0
NC_045512.2	26236	27677	G1;p1_G1.993	40	+	26236	27677	255,0,0	1	1441	0
NC_045512.2	26236	27919	G1;p1_G1.994	40	+	26236	27919	255,0,0	1	1683	0
NC_045512.2	26236	27956	G1;p1_G1.995	40	+	26236	27956	255,0,0	1	1720	0
NC_045512.2	26236	28051	G1;p1_G1.996	40	+	26236	28051	255,0,0	1	1815	0
NC_045512.2	26236	29309	G1;p1_G1.997	40	+	26236	29309	255,0,0	1	3073	0
NC_045512.2	26236	29872	G1;p1_G1.998	40	+	26236	29872	255,0,0	2	2445,1126	0,2510
NC_045512.2	26236	29875	G1;p1_G1.999	40	+	26236	29875	255,0,0	2	2125,1460	0,2179
NC_045512.2	26237	27261	G1;p1_G1.1000	40	+	26237	27261	255,0,0	1	1024	0
NC_045512.2	26239	29871	G1;p1_G1.1001	40	+	26239	29871	255,0,0	2	1555,699	0,2933
NC_045512.2	26243	27638	G1;p1_G1.1002	40	+	26243	27638	255,0,0	1	1395	0
NC_045512.2	26244	27474	G1;p1_G1.1003	40	+	26244	27474	255,0,0	1	1230	0
NC_045512.2	26246	28403	G1;p1_G1.1004	40	+	26246	28403	255,0,0	1	2157	0
NC_045512.2	26251	27796	G1;p1_G1.1005	40	+	26251	27796	255,0,0	1	1545	0
NC_045512.2	26262	28288	G1;p1_G1.1006	40	+	26262	28288	255,0,0	1	2026	0
NC_045512.2	26262	29116	G1;p1_G1.1007	40	+	26262	29116	255,0,0	1	2854	0
NC_045512.2	26264	28598	G1;p1_G1.1008	40	+	26264	28598	255,0,0	1	2334	0
NC_045512.2	26268	27066	G1;p1_G1.1009	40	+	26268	27066	255,0,0	1	798	0
NC_045512.2	26272	28710	G1;p1_G1.1010	40	+	26272	28710	255,0,0	1	2438	0
NC_045512.2	26275	29451	G1;p1_G1.1011	40	+	26275	29451	255,0,0	1	3176	0
NC_045512.2	26300	26676	G1;p1_G1.1012	40	+	26300	26676	255,0,0	1	376	0
NC_045512.2	26302	27479	G1;p1_G1.1013	40	+	26302	27479	255,0,0	1	1177	0
NC_045512.2	26302	28184	G1;p1_G1.1014	40	+	26302	28184	255,0,0	1	1882	0
NC_045512.2	26311	28091	G1;p1_G1.1015	40	+	26311	28091	255,0,0	1	1780	0
NC_045512.2	26313	28359	G1;p1_G1.1016	40	+	26313	28359	255,0,0	1	2046	0
NC_045512.2	26323	28985	G1;p1_G1.1017	40	+	26323	28985	255,0,0	1	2662	0
NC_045512.2	26328	28488	G1;p1_G1.1018	40	+	26328	28488	255,0,0	1	2160	0
NC_045512.2	26330	29871	G1;p1_G1.1019	40	+	26330	29871	255,0,0	2	1470,699	0,2842
NC_045512.2	26333	29301	G1;p1_G1.1020	40	+	26333	29301	255,0,0	1	2968	0
NC_045512.2	26349	28081	G1;p1_G1.1021	40	+	26349	28081	255,0,0	1	1732	0
NC_045512.2	26361	29872	G1;p1_G1.1022	40	+	26361	29872	255,0,0	2	419,3058	0,453
NC_045512.2	26362	29478	G1;p1_G1.1023	40	+	26362	29478	255,0,0	1	3116	0
NC_045512.2	26364	27677	G1;p1_G1.1024	40	+	26364	27677	255,0,0	1	1313	0
NC_045512.2	26381	29876	G1;p1_G1.1025	40	+	26381	29876	255,0,0	1	3495	0
NC_045512.2	26386	27507	G1;p1_G1.1026	40	+	26386	27507	255,0,0	1	1121	0
NC_045512.2	26390	28581	G1;p1_G1.1027	40	+	26390	28581	255,0,0	1	2191	0
NC_045512.2	26397	28332	G1;p1_G1.1028	40	+	26397	28332	255,0,0	1	1935	0
NC_045512.2	26412	27401	G1;p1_G1.1029	40	+	26412	27401	255,0,0	1	989	0
NC_045512.2	26456	26727	G1;p1_G1.1030	40	+	26456	26727	255,0,0	1	271	0
NC_045512.2	26457	29871	G1;p1_G1.1031	40	+	26457	29871	255,0,0	2	114,400	0,3014
NC_045512.2	26459	29876	G1;p1_G1.1032	40	+	26459	29876	255,0,0	2	1327,681	0,2736
NC_045512.2	26462	27794	G1;p1_G1.1033	40	+	26462	27794	255,0,0	1	1332	0
NC_045512.2	26462	27839	G1;p1_G1.1034	40	+	26462	27839	255,0,0	1	1377	0
NC_045512.2	26462	28743	G1;p1_G1.1035	40	+	26462	28743	255,0,0	1	2281	0
NC_045512.2	26462	28861	G1;p1_G1.1036	40	+	26462	28861	255,0,0	1	2399	0
NC_045512.2	26462	29257	G1;p1_G1.1037	40	+	26462	29257	255,0,0	1	2795	0
NC_045512.2	26462	29527	G1;p1_G1.1038	40	+	26462	29527	255,0,0	1	3065	0
NC_045512.2	26462	29877	G1;p1_G1.1039	40	+	26462	29877	255,0,0	2	3248,87	0,3328
NC_045512.2	26464	29888	G1;p1_G1.1040	40	+	26464	29888	255,0,0	2	263,400	0,3024
NC_045512.2	26466	28288	G1;p1_G1.1041	40	+	26466	28288	255,0,0	1	1822	0
NC_045512.2	26467	27559	G1;p1_G1.1042	40	+	26467	27559	255,0,0	1	1092	0
NC_045512.2	26467	27677	G1;p1_G1.1043	40	+	26467	27677	255,0,0	1	1210	0
NC_045512.2	26467	29435	G1;p1_G1.1044	40	+	26467	29435	255,0,0	1	2968	0
NC_045512.2	26467	29739	G1;p1_G1.1045	40	+	26467	29739	255,0,0	1	3272	0
NC_045512.2	26467	29872	G1;p1_G1.1046	40	+	26467	29872	255,0,0	2	305,3046	0,359
NC_045512.2	26467	29873	G1;p1_G1.1047	40	+	26467	29873	255,0,0	2	20,2081	0,1325
NC_045512.2	26467	29873	G1;p1_G1.1048	40	+	26467	29873	255,0,0	1	3406	0
NC_045512.2	26467	29875	G1;p1_G1.1049	40	+	26467	29875	255,0,0	2	1110,2252	0,1156
NC_045512.2	26467	29875	G1;p1_G1.1050	40	+	26467	29875	255,0,0	2	1960,1021	0,2387
NC_045512.2	26469	29872	G1;p1_G1.1051	40	+	26469	29872	255,0,0	2	1901,1029	0,2374
NC_045512.2	26470	29690	G1;p1_G1.1052	40	+	26470	29690	255,0,0	2	407,67	0,3153
NC_045512.2	26483	29873	G1;p1_G1.1053	40	+	26483	29873	255,0,0	2	2530,792	0,2598
NC_045512.2	26487	28087	G1;p1_G1.1054	40	+	26487	28087	255,0,0	1	1600	0
NC_045512.2	26525	27839	G1;p1_G1.1055	40	+	26525	27839	255,0,0	1	1314	0
NC_045512.2	26527	28365	G1;p1_G1.1056	40	+	26527	28365	255,0,0	1	1838	0
NC_045512.2	26531	29244	G1;p1_G1.1057	40	+	26531	29244	255,0,0	1	2713	0
NC_045512.2	26537	29875	G1;p1_G1.1058	40	+	26537	29875	255,0,0	2	1016,2254	0,1084
NC_045512.2	26585	28091	G1;p1_G1.1059	40	+	26585	28091	255,0,0	1	1506	0
NC_045512.2	26587	27763	G1;p1_G1.1060	40	+	26587	27763	255,0,0	1	1176	0
NC_045512.2	26590	27919	G1;p1_G1.1061	40	+	26590	27919	255,0,0	1	1329	0
NC_045512.2	26608	29875	G1;p1_G1.1062	40	+	26608	29875	255,0,0	1	3267	0
NC_045512.2	26610	29652	G1;p1_G1.1063	40	+	26610	29652	255,0,0	1	3042	0
NC_045512.2	26625	28882	G1;p1_G1.1064	40	+	26625	28882	255,0,0	1	2257	0
NC_045512.2	26627	29305	G1;p1_G1.1065	40	+	26627	29305	255,0,0	1	2678	0
NC_045512.2	26628	27144	G1;p1_G1.1066	40	+	26628	27144	255,0,0	1	516	0
NC_045512.2	26636	27197	G1;p1_G1.1067	40	+	26636	27197	255,0,0	1	561	0
NC_045512.2	26636	28365	G1;p1_G1.1068	40	+	26636	28365	255,0,0	1	1729	0
NC_045512.2	26639	29875	G1;p1_G1.1069	40	+	26639	29875	255,0,0	2	545,2652	0,584
NC_045512.2	26655	29877	G1;p1_G1.1070	40	+	26655	29877	255,0,0	2	899,2231	0,991
NC_045512.2	26656	29875	G1;p1_G1.1071	40	+	26656	29875	255,0,0	2	1140,704	0,2515
NC_045512.2	26657	28807	G1;p1_G1.1072	40	+	26657	28807	255,0,0	1	2150	0
NC_045512.2	26669	29874	G1;p1_G1.1073	40	+	26669	29874	255,0,0	2	1762,1023	0,2182
NC_045512.2	26680	28288	G1;p1_G1.1074	40	+	26680	28288	255,0,0	1	1608	0
NC_045512.2	26684	29873	G1;p1_G1.1075	40	+	26684	29873	255,0,0	2	3025,83	0,3106
NC_045512.2	26685	27285	G1;p1_G1.1076	40	+	26685	27285	255,0,0	1	600	0
NC_045512.2	26685	28501	G1;p1_G1.1077	40	+	26685	28501	255,0,0	1	1816	0
NC_045512.2	26686	29876	G1;p1_G1.1078	40	+	26686	29876	255,0,0	2	1759,1023	0,2167
NC_045512.2	26694	27479	G1;p1_G1.1079	40	+	26694	27479	255,0,0	1	785	0
NC_045512.2	26709	27869	G1;p1_G1.1080	40	+	26709	27869	255,0,0	1	1160	0
NC_045512.2	26714	28632	G1;p1_G1.1081	40	+	26714	28632	255,0,0	1	1918	0
NC_045512.2	26714	29884	G1;p1_G1.1082	40	+	26714	29884	255,0,0	1	3170	0
NC_045512.2	26715	27677	G1;p1_G1.1083	40	+	26715	27677	255,0,0	1	962	0
NC_045512.2	26719	28975	G1;p1_G1.1084	40	+	26719	28975	255,0,0	1	2256	0
NC_045512.2	26731	28569	G1;p1_G1.1085	40	+	26731	28569	255,0,0	1	1838	0
NC_045512.2	26732	29647	G1;p1_G1.1086	40	+	26732	29647	255,0,0	1	2915	0
NC_045512.2	26733	29862	G1;p1_G1.1087	40	+	26733	29862	255,0,0	2	1792,1286	0,1843
NC_045512.2	26734	29872	G1;p1_G1.1088	40	+	26734	29872	255,0,0	2	1627,1457	0,1681
NC_045512.2	26741	29475	G1;p1_G1.1089	40	+	26741	29475	255,0,0	1	2734	0
NC_045512.2	26756	27091	G1;p1_G1.1090	40	+	26756	27091	255,0,0	1	335	0
NC_045512.2	26757	27575	G1;p1_G1.1091	40	+	26757	27575	255,0,0	1	818	0
NC_045512.2	26764	28244	G1;p1_G1.1092	40	+	26764	28244	255,0,0	1	1480	0
NC_045512.2	26766	29718	G1;p1_G1.1093	40	+	26766	29718	255,0,0	1	2952	0
NC_045512.2	26773	29872	G1;p1_G1.1094	40	+	26773	29872	255,0,0	2	1692,1018	0,2081
NC_045512.2	26781	28807	G1;p1_G1.1095	40	+	26781	28807	255,0,0	1	2026	0
NC_045512.2	26785	28405	G1;p1_G1.1096	40	+	26785	28405	255,0,0	1	1620	0
NC_045512.2	26791	27262	G1;p1_G1.1097	40	+	26791	27262	255,0,0	1	471	0
NC_045512.2	26793	29874	G1;p1_G1.1098	40	+	26793	29874	255,0,0	2	588,407	0,2674
NC_045512.2	26795	27843	G1;p1_G1.1099	40	+	26795	27843	255,0,0	1	1048	0
NC_045512.2	26797	29878	G1;p1_G1.1100	40	+	26797	29878	255,0,0	1	3081	0
NC_045512.2	26799	29871	G1;p1_G1.1101	40	+	26799	29871	255,0,0	2	997,699	0,2373
NC_045512.2	26817	29435	G1;p1_G1.1102	40	+	26817	29435	255,0,0	1	2618	0
NC_045512.2	26818	27935	G1;p1_G1.1103	40	+	26818	27935	255,0,0	1	1117	0
NC_045512.2	26820	28883	G1;p1_G1.1104	40	+	26820	28883	255,0,0	1	2063	0
NC_045512.2	26839	27010	G1;p1_G1.1105	40	+	26839	27010	255,0,0	1	171	0
NC_045512.2	26848	28515	G1;p1_G1.1106	40	+	26848	28515	255,0,0	1	1667	0
NC_045512.2	26850	29718	G1;p1_G1.1107	40	+	26850	29718	255,0,0	1	2868	0
NC_045512.2	26877	29877	G1;p1_G1.1108	40	+	26877	29877	255,0,0	2	1588,1023	0,1977
NC_045512.2	26881	27401	G1;p1_G1.1109	40	+	26881	27401	255,0,0	1	520	0
NC_045512.2	26881	29871	G1;p1_G1.1110	40	+	26881	29871	255,0,0	2	919,699	0,2291
NC_045512.2	26882	29876	G1;p1_G1.1111	40	+	26882	29876	255,0,0	2	2828,84	0,2910
NC_045512.2	26888	28365	G1;p1_G1.1112	40	+	26888	28365	255,0,0	1	1477	0
NC_045512.2	26893	28660	G1;p1_G1.1113	40	+	26893	28660	255,0,0	1	1767	0
NC_045512.2	26894	29874	G1;p1_G1.1114	40	+	26894	29874	255,0,0	2	894,678	0,2302
NC_045512.2	26898	29876	G1;p1_G1.1115	40	+	26898	29876	255,0,0	4	781,1382,429,162	0,826,2268,2816
NC_045512.2	26908	29119	G1;p1_G1.1116	40	+	26908	29119	255,0,0	1	2211	0
NC_045512.2	26919	27097	G1;p1_G1.1117	40	+	26919	27097	255,0,0	1	178	0
NC_045512.2	26922	29222	G1;p1_G1.1118	40	+	26922	29222	255,0,0	1	2300	0
NC_045512.2	26923	29876	G1;p1_G1.1119	40	+	26923	29876	255,0,0	1	2953	0
NC_045512.2	26925	27268	G1;p1_G1.1120	40	+	26925	27268	255,0,0	1	343	0
NC_045512.2	26925	27633	G1;p1_G1.1121	40	+	26925	27633	255,0,0	1	708	0
NC_045512.2	26928	28883	G1;p1_G1.1122	40	+	26928	28883	255,0,0	1	1955	0
NC_045512.2	26937	28579	G1;p1_G1.1123	40	+	26937	28579	255,0,0	1	1642	0
NC_045512.2	26943	28097	G1;p1_G1.1124	40	+	26943	28097	255,0,0	1	1154	0
NC_045512.2	26943	29475	G1;p1_G1.1125	40	+	26943	29475	255,0,0	1	2532	0
NC_045512.2	26949	29649	G1;p1_G1.1126	40	+	26949	29649	255,0,0	1	2700	0
NC_045512.2	26969	27677	G1;p1_G1.1127	40	+	26969	27677	255,0,0	1	708	0
NC_045512.2	26977	29728	G1;p1_G1.1128	40	+	26977	29728	255,0,0	1	2751	0
NC_045512.2	26977	29875	G1;p1_G1.1129	40	+	26977	29875	255,0,0	1	2898	0
NC_045512.2	26989	29305	G1;p1_G1.1130	40	+	26989	29305	255,0,0	1	2316	0
NC_045512.2	27003	27148	G1;p1_G1.1131	40	+	27003	27148	255,0,0	1	145	0
NC_045512.2	27007	29475	G1;p1_G1.1132	40	+	27007	29475	255,0,0	1	2468	0
NC_045512.2	27016	27956	G1;p1_G1.1133	40	+	27016	27956	255,0,0	1	940	0
NC_045512.2	27032	27401	G1;p1_G1.1134	40	+	27032	27401	255,0,0	1	369	0
NC_045512.2	27034	27521	G1;p1_G1.1135	40	+	27034	27521	255,0,0	1	487	0
NC_045512.2	27039	29876	G1;p1_G1.1136	40	+	27039	29876	255,0,0	3	360,2029,86	0,640,2751
NC_045512.2	27040	27281	G1;p1_G1.1137	40	+	27040	27281	255,0,0	1	241	0
NC_045512.2	27040	27345	G1;p1_G1.1138	40	+	27040	27345	255,0,0	1	305	0
NC_045512.2	27040	27842	G1;p1_G1.1139	40	+	27040	27842	255,0,0	1	802	0
NC_045512.2	27040	28885	G1;p1_G1.1140	40	+	27040	28885	255,0,0	1	1845	0
NC_045512.2	27040	29645	G1;p1_G1.1141	40	+	27040	29645	255,0,0	1	2605	0
NC_045512.2	27040	29873	G1;p1_G1.1142	40	+	27040	29873	255,0,0	2	1423,1022	0,1811
NC_045512.2	27040	29875	G1;p1_G1.1143	40	+	27040	29875	255,0,0	2	1321,1448	0,1387
NC_045512.2	27049	29878	G1;p1_G1.1144	40	+	27049	29878	255,0,0	5	210,351,277,493,1032	0,282,742,1091,1797
NC_045512.2	27082	28524	G1;p1_G1.1145	40	+	27082	28524	255,0,0	1	1442	0
NC_045512.2	27084	28649	G1;p1_G1.1146	40	+	27084	28649	255,0,0	1	1565	0
NC_045512.2	27090	29874	G1;p1_G1.1147	40	+	27090	29874	255,0,0	2	674,682	0,2102
NC_045512.2	27114	29873	G1;p1_G1.1148	40	+	27114	29873	255,0,0	2	1411,1297	0,1462
NC_045512.2	27116	27829	G1;p1_G1.1149	40	+	27116	27829	255,0,0	1	713	0
NC_045512.2	27121	29879	G1;p1_G1.1150	40	+	27121	29879	255,0,0	2	55,2633	0,125
NC_045512.2	27125	28327	G1;p1_G1.1151	40	+	27125	28327	255,0,0	1	1202	0
NC_045512.2	27135	29242	G1;p1_G1.1152	40	+	27135	29242	255,0,0	1	2107	0
NC_045512.2	27145	29871	G1;p1_G1.1153	40	+	27145	29871	255,0,0	1	2726	0
NC_045512.2	27149	28859	G1;p1_G1.1154	40	+	27149	28859	255,0,0	1	1710	0
NC_045512.2	27152	27633	G1;p1_G1.1155	40	+	27152	27633	255,0,0	1	481	0
NC_045512.2	27152	29874	G1;p1_G1.1156	40	+	27152	29874	255,0,0	2	2558,84	0,2638
NC_045512.2	27155	28238	G1;p1_G1.1157	40	+	27155	28238	255,0,0	1	1083	0
NC_045512.2	27161	29184	G1;p1_G1.1158	40	+	27161	29184	255,0,0	1	2023	0
NC_045512.2	27161	29450	G1;p1_G1.1159	40	+	27161	29450	255,0,0	1	2289	0
NC_045512.2	27180	29292	G1;p1_G1.1160	40	+	27180	29292	255,0,0	1	2112	0
NC_045512.2	27181	29533	G1;p1_G1.1161	40	+	27181	29533	255,0,0	1	2352	0
NC_045512.2	27195	29874	G1;p1_G1.1162	40	+	27195	29874	255,0,0	2	1271,1020	0,1659
NC_045512.2	27199	27919	G1;p1_G1.1163	40	+	27199	27919	255,0,0	1	720	0
NC_045512.2	27199	29873	G1;p1_G1.1164	40	+	27199	29873	255,0,0	1	2674	0
NC_045512.2	27220	29435	G1;p1_G1.1165	40	+	27220	29435	255,0,0	1	2215	0
NC_045512.2	27220	29875	G1;p1_G1.1166	40	+	27220	29875	255,0,0	2	580,703	0,1952
NC_045512.2	27225	29019	G1;p1_G1.1167	40	+	27225	29019	255,0,0	1	1794	0
NC_045512.2	27230	28779	G1;p1_G1.1168	40	+	27230	28779	255,0,0	1	1549	0
NC_045512.2	27236	28501	G1;p1_G1.1169	40	+	27236	28501	255,0,0	1	1265	0
NC_045512.2	27236	29872	G1;p1_G1.1170	40	+	27236	29872	255,0,0	2	2471,87	0,2549
NC_045512.2	27238	27677	G1;p1_G1.1171	40	+	27238	27677	255,0,0	1	439	0
NC_045512.2	27247	28405	G1;p1_G1.1172	40	+	27247	28405	255,0,0	1	1158	0
NC_045512.2	27247	29876	G1;p1_G1.1173	40	+	27247	29876	255,0,0	1	2629	0
NC_045512.2	27262	27858	G1;p1_G1.1174	40	+	27262	27858	255,0,0	1	596	0
NC_045512.2	27263	29878	G1;p1_G1.1175	40	+	27263	29878	255,0,0	2	1098,1447	0,1168
NC_045512.2	27264	28249	G1;p1_G1.1176	40	+	27264	28249	255,0,0	1	985	0
NC_045512.2	27266	29223	G1;p1_G1.1177	40	+	27266	29223	255,0,0	1	1957	0
NC_045512.2	27267	27767	G1;p1_G1.1178	40	+	27267	27767	255,0,0	1	500	0
NC_045512.2	27290	27638	G1;p1_G1.1179	40	+	27290	27638	255,0,0	1	348	0
NC_045512.2	27291	29316	G1;p1_G1.1180	40	+	27291	29316	255,0,0	1	2025	0
NC_045512.2	27296	27522	G1;p1_G1.1181	40	+	27296	27522	255,0,0	1	226	0
NC_045512.2	27308	29032	G1;p1_G1.1182	40	+	27308	29032	255,0,0	1	1724	0
NC_045512.2	27312	28304	G1;p1_G1.1183	40	+	27312	28304	255,0,0	1	992	0
NC_045512.2	27314	27763	G1;p1_G1.1184	40	+	27314	27763	255,0,0	1	449	0
NC_045512.2	27335	29873	G1;p1_G1.1185	40	+	27335	29873	255,0,0	2	52,393	0,2145
NC_045512.2	27335	29873	G1;p1_G1.1186	40	+	27335	29873	255,0,0	2	1128,1022	0,1516
NC_045512.2	27352	29236	G1;p1_G1.1187	40	+	27352	29236	255,0,0	1	1884	0
NC_045512.2	27382	28487	G1;p1_G1.1188	40	+	27382	28487	255,0,0	1	1105	0
NC_045512.2	27383	29662	G1;p1_G1.1189	40	+	27383	29662	255,0,0	2	1136,1091	0,1188
NC_045512.2	27383	29718	G1;p1_G1.1190	40	+	27383	29718	255,0,0	1	2335	0
NC_045512.2	27383	29875	G1;p1_G1.1191	40	+	27383	29875	255,0,0	2	2327,85	0,2407
NC_045512.2	27383	29876	G1;p1_G1.1192	40	+	27383	29876	255,0,0	2	1261,1151	0,1342
NC_045512.2	27383	29878	G1;p1_G1.1193	40	+	27383	29878	255,0,0	3	110,385,1867	0,151,628
NC_045512.2	27383	29883	G1;p1_G1.1194	40	+	27383	29883	255,0,0	2	1122,1211	0,1289
NC_045512.2	27384	27638	G1;p1_G1.1195	40	+	27384	27638	255,0,0	1	254	0
NC_045512.2	27384	29306	G1;p1_G1.1196	40	+	27384	29306	255,0,0	1	1922	0
NC_045512.2	27384	29428	G1;p1_G1.1197	40	+	27384	29428	255,0,0	1	2044	0
NC_045512.2	27384	29867	G1;p1_G1.1198	40	+	27384	29867	255,0,0	2	930,748	0,1735
NC_045512.2	27384	29871	G1;p1_G1.1199	40	+	27384	29871	255,0,0	2	310,2113	0,374
NC_045512.2	27384	29873	G1;p1_G1.1200	40	+	27384	29873	255,0,0	3	408,496,48	0,1784,2441
NC_045512.2	27384	29873	G1;p1_G1.1201	40	+	27384	29873	255,0,0	2	1058,1028	0,1461
NC_045512.2	27384	29873	G1;p1_G1.1202	40	+	27384	29873	255,0,0	2	1290,1144	0,1345
NC_045512.2	27384	29874	G1;p1_G1.1203	40	+	27384	29874	255,0,0	2	405,640	0,1850
NC_045512.2	27384	29874	G1;p1_G1.1204	40	+	27384	29874	255,0,0	2	1030,791	0,1699
NC_045512.2	27384	29874	G1;p1_G1.1205	40	+	27384	29874	255,0,0	2	1080,1146	0,1344
NC_045512.2	27384	29874	G1;p1_G1.1206	40	+	27384	29874	255,0,0	1	2490	0
NC_045512.2	27384	29875	G1;p1_G1.1207	40	+	27384	29875	255,0,0	2	413,712	0,1779
NC_045512.2	27384	29875	G1;p1_G1.1208	40	+	27384	29875	255,0,0	2	1111,1226	0,1265
NC_045512.2	27384	29875	G1;p1_G1.1209	40	+	27384	29875	255,0,0	2	1346,1021	0,1470
NC_045512.2	27384	29876	G1;p1_G1.1210	40	+	27384	29876	255,0,0	2	386,616	0,1876
NC_045512.2	27417	29870	G1;p1_G1.1211	40	+	27417	29870	255,0,0	2	1048,1016	0,1437
NC_045512.2	27417	29875	G1;p1_G1.1212	40	+	27417	29875	255,0,0	2	1101,1139	0,1319
NC_045512.2	27422	27633	G1;p1_G1.1213	40	+	27422	27633	255,0,0	1	211	0
NC_045512.2	27435	29855	G1;p1_G1.1214	40	+	27435	29855	255,0,0	2	389,1625	0,795
NC_045512.2	27442	29872	G1;p1_G1.1215	40	+	27442	29872	255,0,0	2	919,1441	0,989
NC_045512.2	27455	29879	G1;p1_G1.1216	40	+	27455	29879	255,0,0	2	119,569	0,1855
NC_045512.2	27457	28600	G1;p1_G1.1217	40	+	27457	28600	255,0,0	1	1143	0
NC_045512.2	27468	27778	G1;p1_G1.1218	40	+	27468	27778	255,0,0	1	310	0
NC_045512.2	27493	27677	G1;p1_G1.1219	40	+	27493	27677	255,0,0	1	184	0
NC_045512.2	27503	29871	G1;p1_G1.1220	40	+	27503	29871	255,0,0	2	858,1432	0,936
NC_045512.2	27517	29882	G1;p1_G1.1221	40	+	27517	29882	255,0,0	2	2201,115	0,2250
NC_045512.2	27531	28860	G1;p1_G1.1222	40	+	27531	28860	255,0,0	1	1329	0
NC_045512.2	27538	29622	G1;p1_G1.1223	40	+	27538	29622	255,0,0	1	2084	0
NC_045512.2	27552	29874	G1;p1_G1.1224	40	+	27552	29874	255,0,0	2	914,1021	0,1301
NC_045512.2	27553	28633	G1;p1_G1.1225	40	+	27553	28633	255,0,0	2	972,57	0,1023
NC_045512.2	27567	29380	G1;p1_G1.1226	40	+	27567	29380	255,0,0	1	1813	0
NC_045512.2	27574	29873	G1;p1_G1.1227	40	+	27574	29873	255,0,0	2	214,677	0,1622
NC_045512.2	27575	28458	G1;p1_G1.1228	40	+	27575	28458	255,0,0	1	883	0
NC_045512.2	27585	28951	G1;p1_G1.1229	40	+	27585	28951	255,0,0	1	1366	0
NC_045512.2	27589	28805	G1;p1_G1.1230	40	+	27589	28805	255,0,0	1	1216	0
NC_045512.2	27589	29544	G1;p1_G1.1231	40	+	27589	29544	255,0,0	1	1955	0
NC_045512.2	27592	27833	G1;p1_G1.1232	40	+	27592	27833	255,0,0	1	241	0
NC_045512.2	27622	28224	G1;p1_G1.1233	40	+	27622	28224	255,0,0	1	602	0
NC_045512.2	27623	27997	G1;p1_G1.1234	40	+	27623	27997	255,0,0	1	374	0
NC_045512.2	27630	29033	G1;p1_G1.1235	40	+	27630	29033	255,0,0	1	1403	0
NC_045512.2	27656	29316	G1;p1_G1.1236	40	+	27656	29316	255,0,0	1	1660	0
NC_045512.2	27662	28701	G1;p1_G1.1237	40	+	27662	28701	255,0,0	1	1039	0
NC_045512.2	27685	29877	G1;p1_G1.1238	40	+	27685	29877	255,0,0	2	808,1207	0,985
NC_045512.2	27686	29878	G1;p1_G1.1239	40	+	27686	29878	255,0,0	2	675,1025	0,1167
NC_045512.2	27688	29620	G1;p1_G1.1240	40	+	27688	29620	255,0,0	1	1932	0
NC_045512.2	27698	28951	G1;p1_G1.1241	40	+	27698	28951	255,0,0	1	1253	0
NC_045512.2	27700	29872	G1;p1_G1.1242	40	+	27700	29872	255,0,0	2	124,1642	0,530
NC_045512.2	27700	29876	G1;p1_G1.1243	40	+	27700	29876	255,0,0	2	724,1034	0,1142
NC_045512.2	27708	28404	G1;p1_G1.1244	40	+	27708	28404	255,0,0	1	696	0
NC_045512.2	27708	29874	G1;p1_G1.1245	40	+	27708	29874	255,0,0	2	654,1443	0,723
NC_045512.2	27743	29871	G1;p1_G1.1246	40	+	27743	29871	255,0,0	2	1966,81	0,2047
NC_045512.2	27744	28805	G1;p1_G1.1247	40	+	27744	28805	255,0,0	1	1061	0
NC_045512.2	27771	28704	G1;p1_G1.1248	40	+	27771	28704	255,0,0	1	933	0
NC_045512.2	27772	28633	G1;p1_G1.1249	40	+	27772	28633	255,0,0	1	861	0
NC_045512.2	27780	29871	G1;p1_G1.1250	40	+	27780	29871	255,0,0	2	686,1018	0,1073
NC_045512.2	27782	29479	G1;p1_G1.1251	40	+	27782	29479	255,0,0	1	1697	0
NC_045512.2	27782	29874	G1;p1_G1.1252	40	+	27782	29874	255,0,0	2	624,1020	0,1072
NC_045512.2	27783	29872	G1;p1_G1.1253	40	+	27783	29872	255,0,0	2	861,1147	0,942
NC_045512.2	27792	29718	G1;p1_G1.1254	40	+	27792	29718	255,0,0	1	1926	0
NC_045512.2	27818	29043	G1;p1_G1.1255	40	+	27818	29043	255,0,0	1	1225	0
NC_045512.2	27820	29875	G1;p1_G1.1256	40	+	27820	29875	255,0,0	2	685,1203	0,852
NC_045512.2	27823	28573	G1;p1_G1.1257	40	+	27823	28573	255,0,0	1	750	0
NC_045512.2	27850	28634	G1;p1_G1.1258	40	+	27850	28634	255,0,0	1	784	0
NC_045512.2	27877	29872	G1;p1_G1.1259	40	+	27877	29872	255,0,0	2	482,1446	0,549
NC_045512.2	27879	28972	G1;p1_G1.1260	40	+	27879	28972	255,0,0	1	1093	0
NC_045512.2	27881	29874	G1;p1_G1.1261	40	+	27881	29874	255,0,0	2	23,1554	0,439
NC_045512.2	27883	28404	G1;p1_G1.1262	40	+	27883	28404	255,0,0	1	521	0
NC_045512.2	27883	29403	G1;p1_G1.1263	40	+	27883	29403	255,0,0	1	1520	0
NC_045512.2	27883	29623	G1;p1_G1.1264	40	+	27883	29623	255,0,0	1	1740	0
NC_045512.2	27883	29871	G1;p1_G1.1265	40	+	27883	29871	255,0,0	2	441,795	0,1193
NC_045512.2	27883	29871	G1;p1_G1.1266	40	+	27883	29871	255,0,0	2	537,1022	0,966
NC_045512.2	27883	29874	G1;p1_G1.1267	40	+	27883	29874	255,0,0	2	1827,82	0,1909
NC_045512.2	27883	29878	G1;p1_G1.1268	40	+	27883	29878	255,0,0	2	1130,797	0,1198
NC_045512.2	27884	29878	G1;p1_G1.1269	40	+	27884	29878	255,0,0	2	582,1026	0,968
NC_045512.2	27885	29875	G1;p1_G1.1270	40	+	27885	29875	255,0,0	2	966,924	0,1066
NC_045512.2	27900	28110	G1;p1_G1.1271	40	+	27900	28110	255,0,0	1	210	0
NC_045512.2	27904	28184	G1;p1_G1.1272	40	+	27904	28184	255,0,0	1	280	0
NC_045512.2	27930	28244	G1;p1_G1.1273	40	+	27930	28244	255,0,0	1	314	0
NC_045512.2	27949	29875	G1;p1_G1.1274	40	+	27949	29875	255,0,0	2	412,1444	0,482
NC_045512.2	27982	29655	G1;p1_G1.1275	40	+	27982	29655	255,0,0	1	1673	0
NC_045512.2	27998	28882	G1;p1_G1.1276	40	+	27998	28882	255,0,0	1	884	0
NC_045512.2	28001	29544	G1;p1_G1.1277	40	+	28001	29544	255,0,0	1	1543	0
NC_045512.2	28021	29876	G1;p1_G1.1278	40	+	28021	29876	255,0,0	2	444,1022	0,833
NC_045512.2	28030	29876	G1;p1_G1.1279	40	+	28030	29876	255,0,0	2	412,1023	0,823
NC_045512.2	28031	29415	G1;p1_G1.1280	40	+	28031	29415	255,0,0	1	1384	0
NC_045512.2	28033	29043	G1;p1_G1.1281	40	+	28033	29043	255,0,0	1	1010	0
NC_045512.2	28049	28803	G1;p1_G1.1282	40	+	28049	28803	255,0,0	1	754	0
NC_045512.2	28071	29878	G1;p1_G1.1283	40	+	28071	29878	255,0,0	2	267,864	0,943
NC_045512.2	28107	29648	G1;p1_G1.1284	40	+	28107	29648	255,0,0	1	1541	0
NC_045512.2	28137	29889	G1;p1_G1.1285	40	+	28137	29889	255,0,0	2	542,1159	0,593
NC_045512.2	28160	29541	G1;p1_G1.1286	40	+	28160	29541	255,0,0	1	1381	0
NC_045512.2	28162	28951	G1;p1_G1.1287	40	+	28162	28951	255,0,0	1	789	0
NC_045512.2	28176	28580	G1;p1_G1.1288	40	+	28176	28580	255,0,0	1	404	0
NC_045512.2	28195	29873	G1;p1_G1.1289	40	+	28195	29873	255,0,0	2	271,1103	0,575
NC_045512.2	28210	29478	G1;p1_G1.1290	40	+	28210	29478	255,0,0	1	1268	0
NC_045512.2	28240	28980	G1;p1_G1.1291	40	+	28240	28980	255,0,0	1	740	0
NC_045512.2	28244	29874	G1;p1_G1.1292	40	+	28244	29874	255,0,0	2	281,1250	0,380
NC_045512.2	28245	29871	G1;p1_G1.1293	40	+	28245	29871	255,0,0	2	78,802	0,824
NC_045512.2	28247	28875	G1;p1_G1.1294	40	+	28247	28875	255,0,0	1	628	0
NC_045512.2	28247	29403	G1;p1_G1.1295	40	+	28247	29403	255,0,0	1	1156	0
NC_045512.2	28254	28474	G1;p1_G1.1296	40	+	28254	28474	255,0,0	1	220	0
NC_045512.2	28254	28515	G1;p1_G1.1297	40	+	28254	28515	255,0,0	1	261	0
NC_045512.2	28254	29101	G1;p1_G1.1298	40	+	28254	29101	255,0,0	1	847	0
NC_045512.2	28254	29865	G1;p1_G1.1299	40	+	28254	29865	255,0,0	2	1464,104	0,1507
NC_045512.2	28254	29871	G1;p1_G1.1300	40	+	28254	29871	255,0,0	2	23,380	0,1237
NC_045512.2	28254	29871	G1;p1_G1.1301	40	+	28254	29871	255,0,0	2	598,920	0,697
NC_045512.2	28254	29871	G1;p1_G1.1302	40	+	28254	29871	255,0,0	2	818,752	0,865
NC_045512.2	28254	29871	G1;p1_G1.1303	40	+	28254	29871	255,0,0	1	1617	0
NC_045512.2	28254	29872	G1;p1_G1.1304	40	+	28254	29872	255,0,0	2	597,393	0,1225
NC_045512.2	28254	29872	G1;p1_G1.1305	40	+	28254	29872	255,0,0	2	916,562	0,1056
NC_045512.2	28254	29873	G1;p1_G1.1306	40	+	28254	29873	255,0,0	2	390,1148	0,471
NC_045512.2	28254	29874	G1;p1_G1.1307	40	+	28254	29874	255,0,0	2	209,1023	0,597
NC_045512.2	28254	29874	G1;p1_G1.1308	40	+	28254	29874	255,0,0	2	517,1023	0,597
NC_045512.2	28254	29874	G1;p1_G1.1309	40	+	28254	29874	255,0,0	2	595,977	0,643
NC_045512.2	28254	29875	G1;p1_G1.1310	40	+	28254	29875	255,0,0	2	85,862	0,759
NC_045512.2	28254	29875	G1;p1_G1.1311	40	+	28254	29875	255,0,0	2	1031,534	0,1087
NC_045512.2	28254	29877	G1;p1_G1.1312	40	+	28254	29877	255,0,0	2	177,862	0,761
NC_045512.2	28254	29877	G1;p1_G1.1313	40	+	28254	29877	255,0,0	2	239,1140	0,483
NC_045512.2	28254	29878	G1;p1_G1.1314	40	+	28254	29878	255,0,0	2	107,1025	0,599
NC_045512.2	28254	29882	G1;p1_G1.1315	40	+	28254	29882	255,0,0	2	1436,70	0,1558
NC_045512.2	28256	29451	G1;p1_G1.1316	40	+	28256	29451	255,0,0	1	1195	0
NC_045512.2	28256	29871	G1;p1_G1.1317	40	+	28256	29871	255,0,0	2	208,924	0,691
NC_045512.2	28256	29874	G1;p1_G1.1318	40	+	28256	29874	255,0,0	2	249,1202	0,416
NC_045512.2	28256	29876	G1;p1_G1.1319	40	+	28256	29876	255,0,0	2	483,1091	0,529
NC_045512.2	28256	29877	G1;p1_G1.1320	40	+	28256	29877	255,0,0	2	512,927	0,694
NC_045512.2	28261	28633	G1;p1_G1.1321	40	+	28261	28633	255,0,0	1	372	0
NC_045512.2	28271	29874	G1;p1_G1.1322	40	+	28271	29874	255,0,0	2	254,1298	0,305
NC_045512.2	28272	29876	G1;p1_G1.1323	40	+	28272	29876	255,0,0	2	707,796	0,808
NC_045512.2	28281	29875	G1;p1_G1.1324	40	+	28281	29875	255,0,0	2	80,903	0,691
NC_045512.2	28282	29718	G1;p1_G1.1325	40	+	28282	29718	255,0,0	1	1436	0
NC_045512.2	28344	29874	G1;p1_G1.1326	40	+	28344	29874	255,0,0	2	1342,62	0,1468
NC_045512.2	28365	29873	G1;p1_G1.1327	40	+	28365	29873	255,0,0	2	100,1019	0,489
NC_045512.2	28384	28853	G1;p1_G1.1328	40	+	28384	28853	255,0,0	1	469	0
NC_045512.2	28389	29874	G1;p1_G1.1329	40	+	28389	29874	255,0,0	2	275,1146	0,339
NC_045512.2	28394	29876	G1;p1_G1.1330	40	+	28394	29876	255,0,0	2	51,1024	0,458
NC_045512.2	28443	29871	G1;p1_G1.1331	40	+	28443	29871	255,0,0	2	62,1199	0,229
NC_045512.2	28448	29875	G1;p1_G1.1332	40	+	28448	29875	255,0,0	2	1262,88	0,1339
NC_045512.2	28465	29872	G1;p1_G1.1333	40	+	28465	29872	255,0,0	2	548,791	0,616
NC_045512.2	28468	29876	G1;p1_G1.1334	40	+	28468	29876	255,0,0	2	301,1025	0,383
NC_045512.2	28476	28987	G1;p1_G1.1335	40	+	28476	28987	255,0,0	1	511	0
NC_045512.2	28476	29873	G1;p1_G1.1336	40	+	28476	29873	255,0,0	2	156,1178	0,219
NC_045512.2	28478	29871	G1;p1_G1.1337	40	+	28478	29871	255,0,0	2	185,1142	0,251
NC_045512.2	28488	29381	G1;p1_G1.1338	40	+	28488	29381	255,0,0	1	893	0
NC_045512.2	28500	29874	G1;p1_G1.1339	40	+	28500	29874	255,0,0	2	294,945	0,429
NC_045512.2	28501	29876	G1;p1_G1.1340	40	+	28501	29876	255,0,0	2	346,926	0,449
NC_045512.2	28531	29250	G1;p1_G1.1341	40	+	28531	29250	255,0,0	1	719	0
NC_045512.2	28546	29871	G1;p1_G1.1342	40	+	28546	29871	255,0,0	2	1146,56	0,1269
NC_045512.2	28558	29872	G1;p1_G1.1343	40	+	28558	29872	255,0,0	2	1151,82	0,1232
NC_045512.2	28585	29292	G1;p1_G1.1344	40	+	28585	29292	255,0,0	1	707	0
NC_045512.2	28587	29876	G1;p1_G1.1345	40	+	28587	29876	255,0,0	2	1060,165	0,1124
NC_045512.2	28592	29872	G1;p1_G1.1346	40	+	28592	29872	255,0,0	2	1118,82	0,1198
NC_045512.2	28617	29873	G1;p1_G1.1347	40	+	28617	29873	255,0,0	2	70,974	0,282
NC_045512.2	28636	29874	G1;p1_G1.1348	40	+	28636	29874	255,0,0	2	51,1147	0,91
NC_045512.2	28656	29874	G1;p1_G1.1349	40	+	28656	29874	255,0,0	2	1054,84	0,1134
NC_045512.2	28688	28929	G1;p1_G1.1350	40	+	28688	28929	255,0,0	1	241	0
NC_045512.2	28714	29874	G1;p1_G1.1351	40	+	28714	29874	255,0,0	3	37,94,826	0,204,334
NC_045512.2	28728	29875	G1;p1_G1.1352	40	+	28728	29875	255,0,0	2	982,85	0,1062
NC_045512.2	28899	29882	G1;p1_G1.1353	40	+	28899	29882	255,0,0	2	811,92	0,891
NC_045512.2	28906	29478	G1;p1_G1.1354	40	+	28906	29478	255,0,0	1	572	0
NC_045512.2	28915	29878	G1;p1_G1.1355	40	+	28915	29878	255,0,0	2	93,807	0,156
NC_045512.2	28965	29872	G1;p1_G1.1356	40	+	28965	29872	255,0,0	2	712,84	0,823
NC_045512.2	28975	29873	G1;p1_G1.1357	40	+	28975	29873	255,0,0	2	37,739	0,159
NC_045512.2	29037	29203	G1;p1_G1.1358	40	+	29037	29203	255,0,0	1	166	0
NC_045512.2	29071	29880	G1;p1_G1.1359	40	+	29071	29880	255,0,0	2	621,68	0,741
NC_045512.2	29237	29768	G1;p1_G1.1360	40	+	29237	29768	255,0,0	1	531	0
NC_045512.2	29271	29649	G1;p1_G1.1361	40	+	29271	29649	255,0,0	1	378	0
NC_045512.2	29333	29873	G1;p1_G1.1362	40	+	29333	29873	255,0,0	2	346,58	0,482
NC_045512.2	29345	29878	G1;p1_G1.1363	40	+	29345	29878	255,0,0	2	345,66	0,467
NC_045512.2	29441	29877	G1;p1_G1.1364	40	+	29441	29877	255,0,0	2	241,52	0,384
NC_045512.2	29490	29874	G1;p1_G1.1365	40	+	29490	29874	255,0,0	2	237,98	0,286
NC_045512.2	29626	29748	G1;p1_G1.1366	40	+	29626	29748	255,0,0	1	122	0
NC_045512.2	29672	29874	G1;p1_G1.1367	40	+	29672	29874	255,0,0	2	56,97	0,105
NC_045512.2	1	29903	G2;p1_G2.1	40	-	1	29903	255,0,0	2	60,1650	0,28252
