# Supplementary material for: Evolution of naturally arising SARS-CoV-2 defective interfering particles
Source: Commun Biol. 2022 Oct 27;5:1140. doi: 10.1038/s42003-022-04058-5 (PMC9610340; doi:10.1038/s42003-022-04058-5)
Supplement: Supplementary file 7 — Supplementary Data 5 [file 42003_2022_4058_MOESM7_ESM.zip › experiment1/Pipeline_intermediate_files_experiment1/CARNACLR_RNA_models_reconstruction_experiment_1_passage_30.fasta]

>cluster0.fasta:29682
UGACAAACAGAAGAAAACUUGAUAGAUUGAUGAUUAGUUGAAAAUAAGAUGUAUUAGAUGAGUAGAUGUGUUAUUAAUUAAUCAGUGUAAUGACUUGAAAGAGCCACAGGCCACAGUACGAUGAGUUCAGUGAACAAUGCUAGCUGCCAUAUGGAAGAGCCCAUGUGUAAAAUUAUUUUAGUUUAUCCCAUAUAACA
>cluster2.fasta:6596
UAAAAGGAGAGAAGAAACCAUUUUAGAUUGAUAAAAAUUGCAACAAUCCGAGCAGUGCUGACUCAACCAGGCCUAAACUCAUGCAGACAAGGCAGAUGGGCUAUAAACGUUUCGCUUUCCGUUUACGAUAUAGUUAUGUGCAGAAUGAAUUCGUAAAUAGCACAAGUAGAUGUAGUUAACUUAAUCAGCAUUUAAUCAGUGUGUAACAUUAGGGCUUGAAAGAGCGAGGCCAGAUACGGAGUUAAGUAAAAUUAGAGCUCCAUUAAAGCCUUAAAAUAUAAUCUAUCCUAUUUAUACUAAUACA
>cluster7.fasta:2584
UCAAAAAAAAAAAGUACAAAGAGACAAGAAACAGCAACUGUUUGCUUGAUCAAAAUGCAACAAUCGAGCAGUGACUAACUCAGGCCAAUCAUGCAGACAAGGCGAGCUAUAUAACGUUUCUUUCCGUUUACGAUAUUGUGCAAAUGAAUUUACAUAGCAAUAGAUGUAGUUAACUUUAAUCUUUAAUCAGUGUAAUGGGAGGACUUGAAAGAGCCACCACUUUGAGGCCACGGAGGUCAGUGAACAAUGUCCUAACCCUAAUGUGUAAAAUUAAUUUGUGCUAUCCCAUGUGUUUAAUAGCUUAGAAUGAAAA
>cluster3.fasta:1766
AAAAAAAAAGGAAAGAGACAGAAGAAACACAAACUGUGACUUUUUCCUGCUGCAGAUUUGGAUGAUUUCCCAAACAAUUGCAACAAUCCAUGAGCAGUGCUGACUCAACUCAGGCCUAAACUCAUGCAGACAAGGCAGAUGGGCUAUAUAAACGUUUUUUCCGUUUACGAUAUAGUCUACUCUUGUGCAGAAUGAAUUCUCGUAACACAUAGCACAAGUAGAUGUAGUUAACUUUAAUCUCAGCAAUCUUUAAUCAGUGUGUAACAUUGGGAGGACUUGAAAGAGCCACCACUUCCGAGGCCACGCGGAGUACGAUCGAGUGUACAGUGAACAAUGCUAGGGAGACUGCCUAUAUGGAAGAGCCCUAAUGUGUAAAAUUAAUUUUAGUAGUGCUAUCCCAUGUGAUUUUAAUAGCUUUAGGAGAAUGACAAAA
>cluster4.fasta:916
UUACAAAAUAUAUUUUUAAAGUCAGAUAAAAUUUAAAAGGGUUACUAUCAGAUGAAAAAGAUGUUAAAGAUUCUAAAUGACACUCUAAAAUGCUGCAAUUGGUUCAUAGUGCUUUAUAGGUAGAAUUGGUGCGUGAUGUGCUUGUGUCUUAAGAUUGAACCACUUGAGAAAUUAAACCAACAACAGCCAAUGUAAAUUUUAAAGGAAUACUGCACUAACUGCAAGUGGUCGAACAAAAUUUUGACCAAACUAUAGACAAGAACUGAUAAAACUGCAAUGACAUUUCUUUCGAAGUGCUGCAGAAUGGGAAUGGUACCUAACCCAAAUUAUACAAAUCAAAUUUUUUCUGUAUCAACAACCAAAAAAAAAGAAGAACUGAUGAAACAGAGACAGAAGAAACAGCAAACUGUGACUCUUCUGCUGCAGAUUUGGAUGAUUUCCAAACAAUUGCAACAAUCCAUGAGCAGUGCUGACUCAACUCAGGCCUAAACUCAUGCAGACAAAGGCAGAUGGGCUAUAUAAACGUUUUUUCCGUUUACGAUAUAUUUGUGCAGAAUGAAUUCUCGUAACAUAGCACAAGUAGAUGUAGUUAACUUUUCCAUAGCAAUUUAAUCAGUGUGUAACAUUAGGGAGCUUGAAAGAGCCACCAUUCCGAGGCCACGCGGAGUACGAUCGAGUGUACAGUGAACAAUGCUGGAGAGCUGCCUAUAUGGAAGAGCCCUAAUGUGUAAAAUUAAUUUUAGUAGUGCUAUCCCCAUGUGAUUUUAAUAGCUUUAGGAGAAUGACAAAA
>cluster1.fasta:802
AUAAAAAACAAAAGACAAAAGAAGUACUAGAGACAGAAGAAACAGCAAACUGUGACUUUCCUGCUCAGAUUUGGAUGAUUCCAAACAAUUGCAACAACUGAGCAGUGCUGACUCAACUCAGGCCUAAACUCAUGCAGACAGGCAGAUGGGCUAUAAACGUUUCGCUUCCGUUUACGAUAUAGUCUACUUGUGCAGAAUGAAUUCUCGUAACUUAGCACAAGUAGAUGUAGUUAACUUUAAUCCUUUAAUCAGUGUGUAACAUAGGGAGGACUUGAAAGAGCCACCACUUAGGCCACGGGAGUACGAUGGUGUAAGUGAACAAUGCUGAGAGCUGCCUAUAUGGAAGAGCCCUAAUGUGUAAAAUUAAUUUUAGUAGUGCUAUCCCAUGUAUUUUAAUAGCUUGGAGAAUGACA
>cluster54.fasta:318
ACGAAAAGUGAUCAAGCAAGUGAAGAUGUAGCAAAAAAAUAGAAGACUAAUCAGAGUGAAAAUAGAGUGGUCAUUGACAGAAAUGCAUAGGCUAAAAAAAAGACACAGAGACAGAAGAACAGCAAACUGUGAUUCUGCUGAGAUUUGGAUGAUUUCCAAACAACAACAACAGAGCAGUGCUGACUACAGGCCUAAUCAUGCAGACAAAGGCAGAUGGGUUAUAAAUUUCGUUACGAUAUGUGCAAUGAAUUCUCGUAACAAGUAGAUGUGUUAAUUUAAUAGCAAUAAUCAGUGUGUAAGGAGGACUUGAAAGAGCCACGAGGCCACGAGUACGAUGAGUGAGAACAAUGCUAGUGCCUUAUGGAAGAGCCUAAUGUGUAAAUAUUUAGUAGUGCUAUCCCAUGUUUUAUAUUAGGAGAAUGACAAAA
>cluster14.fasta:242
AAAUGUCUCAAGAGAUACGACGUUCAUAACAAUACGAUGACAAUUGCAAAUGAUUGAUAUAAGAUUUAAGAUGGCAGAUUUAAAUUGAAAUUAUAUCAAUUGUUAUCGUAUGAUUUAAGUCAGGUAUUAUGCAUGCUAUCUCUUUUCUGUUGAGAUUGAACAGUUGAAAUUUAAGAACAACAAGAAAUGUACAUAUGAAUUGAUAAAUCGAGACUGUCAACAAACCAAGGAAUUUGACAAGAACUGAAAAUUGGAAAUUUUCGUAGGAAGUUGCAGAAGGAAUCAGUGUUGGUGACAAGAUCAAUUAUUUUGCAAGAGAAAAAAAAGAGAAGCUAAAUCAGAGACAGAAGAAACAGCAAACUGUGACUUUCUGCUGCAGAUUUGGAUGAUCCAAACAAUUGCAACAAUCAUGAGCAGUGCUGACUCAACUCAGGCCUAAACUCAUGCAGACAAGGCAGAUGGGCUAUAUAAACGUUUCGCUUUCCGUUUACGAUAUAUUGUGCAGAAUGAAUCGUAACAUAGCACAAGUAGAUGUAGUUAACUUUAAUCAGCAAUUUAAUCAGUGUGUAACAUUGGGAGGACUUGAAAGAGCCACCACAUUUGAGGCCACGCGGAGUACGAUCGAGUGUACAGUGAACAAUGCGGGAGAGCUGCCUAUAUGGAAGAGCCCUAAUGUGUAAAAUUAAUUUUAGUAGUGCUAUCCCCAUGUGAUUUUAAUAGCUUUUAGGAGAAUGACAAAA
>cluster34.fasta:240
AUAAAAUUAAAGUUUUUUGUUUAUUUACAGUGUCUCACAAUGUUUGUAAAGAAUGUUACUCAUUGUAACAUCUUUUUCAAAUGAAACAAUAGGAACUUAACAUUGCUGUAUAAGUAAAAAAAAUUUGUGACAAAGAAAAAAACAAUUAAGACUUUCCAAACAAUUCAACAAUCGAGCAGUGCUGACUCAGGCCUAAAUCAUGCAGACAGGCAGAUGGGCUAUAAACGUUUUUUUCCGUUUACGAUAUUGUGCAGAAUGAAUUCGUAACAUAGCACAAGUAGAUGUAGUUAACUUAUAGCAAUUAAUCAGUGUUAAUGGUUGAAAGAGCCACCGAGGCCACAGUACGAUAGUGUACAGUGAACAAUGCAGGGAGAGCUGCCUAUAUGGAAGACCCUAAUGUGUAAAAUUAUUUAGUAGUGCUAUCCCUAUUUUAAUAGCUUAGGAGAAUGACA
>cluster36.fasta:224
UAUACAAAUUGCUACAGGCCAAUUCGAACCAAUUGGGGGCAGAGUGUGUUGUUCAGAUACAGGCUGUGUAAGACAAAACGUAUGCUGGAACAGCUUAGAGUGGUCGAAUUGACCAACUGGAUGUAGGAUAUUGUAGCUUUGUUGGAGUAGGUUACAUGCAUUGAAACAUAAAAUUUGAAAUUACAUUACAAAGAAGAGUGUAACACCAGAGACAGAAGAAACAGCAAACUGUGACUUUUUCCUGCUGCAGAUUUGGAUGAUUUCCAAACAAUUGCAACAAUCCGCAGUGCUGACUCAACUCAGGCCUAAACUCAUGCAGACAAGGCAGAUGGGCUAAUUUCGCUUUCGUUUACGAUAUUUGUGCAGAAUGAAUUCGUAACAUAGCACAAGUAGAUGUAGUUAACUUUAAGCAAUUUUAAUCAGUGUGUAACAUUAGGGGCUUGAAAGAGCCACCACUUCGAGGCCACGAGUACGAUCGAGUGUACAGUGAACAAUGCUAGGAGAGCUGCCUAUAUGGAAGAGCCCUAAUGUGUAAAAUUAUUUAGUAGUGCUAUCCCAUGUGAUUUUAAUAGCUUUUAGGAGAAUGACAAA
>cluster9.fasta:186
AAUAUUCUUAAAAAGCAUGACUCAUAAACUAUGAAAGCUUAUUGAAAAGGUCAUGGUGAAUGUCCUUUUAGGUGCUCAAUAAUUGUGUAUGUCAGUGUUAAGACUACUGUUAGGUGCGUAUGUCUACUUAAGAACAACAAAAACUUGCAGACGGUCGAAAAACCCAAGAAUUUUGAAAAUUGGUUGUGGCUAGAGGAAUGGUACCUACAUCAAAUUGAACCAAAUUAUGUUCACAAAAAAAAAAAGGGAUAACUAGAGACAGAAGAAACAGCAAACUGUGACUUUUCUGCUGAGAUUUGGAUGAUUUCUCCAAACAUUGCAACAAUCCAUGAGCAGUGCUGACUCAACUCAGGCAAACUCAUGCAGAAAAAGGCAGAUGGGCUAUAAAAUUUUUUUCCGUUUACGAUAUAGUCUUUGUGCAGAAUGAAUUUAAUACAUAGCACAAGUAGAUGUAGUUAACUUUACAUAGCAAUCUUUAAUCAGUGUGUAACAUUAGGGAGGACUUGAAAGAGCCACCACAUUUCACCGAGGCCACGGGAGUACGAUCGAGUGUACAGUGAACAAUGCUAGGGAGAGCUGCCUAUAUGGAAGAGCCCUAAUGUGUAAAAUUAAUUUUAGUAGUGCUAUCCCAUGUGAUUUUAAUAGCUUUAGGAGAAUGACAAAA
>cluster31.fasta:152
UAAGACAAUAGCACUAGUUGCCUACGAAAAGGAACAGGUAAUUGUGUCACAAUCCAGUCUCAAAAAAGCUAGAUACAGAUUGUGUCAGAUAUUUGGAACGUAUGGCUAAUCAGGCUUGCAAAUGCCAGAAUGUAAUUCAACAAGCUUUUACGUACAUAUAUCAGGUAACUUUCUGGGCAUCUUUUACAAUUGAACCACGGAUGUUGUAAGGCACAAGAUUAUUGUUACUAAUCCAAAAAACGUCGUCAAACAGGAAAUUGGAUCAAAGAACUAACUGGCAUUCUUAGUCGGAUGUCGCGGAAUGGUACCUAGCCAAAUGAAACAGUAUUUAUAAAAUAGAAAAAGAAAAAAAGACUUGAAAUCAGAGACAGAAGAAACAGCAAACUGUGACUUUUCUGCUGCAGAUUUGGAUGAUUUCCAAACAAUUGCAACAAUCGAGCAGUGCUGACUCAACUCAGGCCUAACCAUGCAGACACAAGGCAGAUGGGCUAUAUAAACGUUUUUUUCCGUAUAGUUACUUGUGCAGAAUGAAUUCUCGUAUAAAGCACAAGUAGAUGUAGUUAACUUUAAUCUAGCAAUUUUAAUCAGUGUGUAAAUUGGAGGACUUGAAAGAGCCACCACAUUUCCAGGCCACGCGGAGUACGAUGGUGUACAGUGAACAAUGCGGAGAGCUGCCUAUAUGGAAGAGCCCUAAUGUGUAAAAUUAAUUUUAGUAGUGCUAUCCCCAUGUUUUAAUAGCUUUUUAGGAGAAUGACAAAA
>cluster32.fasta:96
AUUGUAAAAGUUGAAUUCAUUGGGAACCCAGGAAGCUACACCACUGUAUUCGAUAAAGCUCUUAAUUAAAACAGUAAGAAGGUGUGUCUCUCAAAAUGAAUCAUAUGGUAUAAGUGUUAAAACAAUAAUCAUCAAUGGUUCAGUUGGAUGUUUAAACAUUGUCAAUAUUAAAUUAGUAAACCAAAAAAGCUAUGAUCGAGGAAUCCUCAUAUAUUCAAAACAGUGCAAAAAUGCAGAAAGCAAGAUUAGUUCCUUAAUGUCUCAAACCUAAACUGCAACAGAGAUGUAUUUCAUUAGUUUGAGACUUACAUAUUAACACAGAUAUGUGUUAAGUGACUUAGGCCGAAAUUAGAUAUAGCCUAAUGUAAAAUUAGUAUUCCUAUAAUAC
>cluster11.fasta:88
UUUUAACAACAAAUAAAAUCAUGCUAGUUGACCUCACAAAAAAGGCGGGAACGUAGUCAUAUCGUUAACUCAAGGGUCAUCGAUAUAAAGAGUACAGACAUGUGAUCAUGUAUUUACGGGACGAAUGGCUACAGAUAUCACUCAUGUGCUACAUUUAAAGUAGACCAUUCAUAUACAGGUAAUUCUGGGCUUUAAUUAACACAGAUGUUAGCAGAAUUGUGAUUAAUCAUACAUUCAAAGCUGUGUACAAUUGACUUAAAGAACGUAAAUGAAUUACUUGUCAGUGUGAGGAAUGGUACCUAACCAAUGAAUAUUUAUAUGAAAAAAAAAGACAAAAGAAGACUACGCAGAGACAGAAGAAACCAAACUGUGAUUUCUGCUGCAGAUUUGGAUGAUUUUCCAAAUUGCAACAAUAGCAGUGCUGACACAGGCCAACUCAUGCAGACCAAAGGCAGAUGGGCUAUAUAAACGUUUUUUCCGUUUACGAUAUUUACUCUGUGCAGAAUGAAUUACAUAGCACAAGUAGAUGUAGUUAACUUUAUUAUAGCAAUUUUAGUGUGUAACAUUAGGGAGGACUAAGAGCCACCACAUUCCGAGGCCACGGGAGUACAUCGAGUGUACAGUGAACAAUGCGGAGACCUAUAUGGAAGAGCCCUAAUGUGUAAAAUUAAUUUUAGUGCUAUCCCCAUGUGAUUUUAUAGCUUUAGGAGAAUGACAAA
>cluster33.fasta:86
UAAGGAAGAGCCAAUUCGAAGGUUAACUAAUAAAAAGUCAGUGUUCCGUGUAAAAAUAUGAUAAAUCACCACCAUUGCAACAUAAAAGCGUACUUAUAAAUAAGAUUAACCAGUGGAUUCAAGGUGUUUUUUUACAGAUAAACUUGCAUUUGUAAAGCAACAAGGUGUCACAGAUUUUGAGGUAGCUACACUUAUUACAAGUUUAAGUGUACAAGAGUUUGAGAACUGAAACUGUAAUUGCACUGUACUAAAGCCAGUUUCAGAACCCAGCUCGGAGACAUUAACUUGAUCUAAUGUGACAAGAUACAUUAGGAAGUUUACUAGACCACAUAAAUAUACAACAAAAAAAGACAAAUAGAAGUAACAAACAGAGACAGAAGAAACAGCAAACUGUGACUUUUUCCUGCUGCAGAUUUGGAUGAUUUCCAAACAAUUGCAACAAUCCAUGAGCAGUGCUGACUCAACUCAGGCCUAAACUCAUGCAGACCAAGGCAGAUGGGCUAAUAAACGUUUCGCUUUUCCGUUUACGAUAUAGUCUACUUGUGCAGAAUGAAUUCUCGUAACAUAGCACAAGUAGAUGUAGUUAACUUUAAUCUAGCAAUCUUUAAUCAGUGUGUAACAUUAGGGAGGACUUGAAAGAGCCACCACAUUUCACCGGCCGGAGUACGAUCGAGUGUACAGUGAACAAUGCUAGGGAGAGCUGCCUAUAUGGAAGAGCCCUAAUGUGUAAAAUUAAUUUUAGUAGUGCUAUCCCCAUGUGAUUUUAAUAGCUUUAGGAGAAUGACAAA
>cluster8.fasta:84
GUUACCUAUUAAAUUUGAAUGUAAAUUUGUUGGUUAUAAAUUUUCCAAUCAACGCAACCGAUGUGGAUAAAAACAUUAAAUGUUUCCACCUAAGAAGGUCAUUACCAUACAUAGAACAAUUAAAUAAGUUUACUAAACAUCAAGAUGUAGAUCAACUGACUAUUAUUGACGACUUAAUGUGAAUUGCCAAAAUAAUGUUCAACAUUAGGAUGGCGUGAUGCUCUCUUUUUGUACAGUAACCUGAAUUGCAAAAAAAACUUAAUGGAUUGCAACAUAUAAUAUUCAAACAACCUGGCAAAUCAGAUAAAAUUUUCCGGCUGCAGAAUCACGGAAUGGUACCUAACAAUCAAAUUGUCAAAAUAUUGAUAAACAAAGAAAAGGAAGACUUGAAAUCGCAGAGACAGAAGAAACAGCAAACUGUGACUUCUGCUGCAGAUUUGGAUGAUUUUCCAAACAAUUGCAACAAUCCAUGAGCAGUGCUGACUCAACUCAGGCCUAAACUCAUGCAGACACACAAGGCAGAUGGGCUAUAUAAACGUUUUUUUCCGUUUACGAUAUAGUCUACUCUGUGCAGAAUGAAUUCUAACUACAUAGCACAAGUAGAUGUAGUUAACUUUAAUCCAUAGCAAUCUUUAAUCAGUGUGUAACAUUAGGGAGGACUUGAAAGAGCCACCACAUUUCCCGAGGCCACGCGGAGUACGAUCGGUGUACAGUGAACAAUGCUAGGGAGAGCUGCCUAUAUGGAAGAGCCCUAAUGUGUAAAAUUAAUUUUAGUAGUGCUAUCCCCAUGUGAUUUUAAUAGCUUUAGGAGAAUGACAAAA
>cluster60.fasta:82
CCAUAACAACAAUCUACAUUUGAAGGUAUACAUAAAGAAUUUAAAAAAUGUUUAGCUUAAAGACAUAGGUUACUGAGUAUUCACCGCAACUCAAUGUGAAUGUGCUUUCAUAGUCAAGGCGGCGUAGUCUACACGUAGUCCAACAUUACACAGUAGUGUGAAUGCGAUGUCUCUUGCUGUGAAUUGAACAGCUUAACAAGUUAGAAACAAGGUUUAAAAUGUGAGGCUUAACUAUGCAUACAUAUACACAAGCUUGACUGUCCAGAAAAACCCAAUGGGACCGACUAUCCAAGAAGUAAAUGAAUUAUUUCCAGGCUCGUGAAUGGUUGCAGAAUCCGGAAUGGUUACCUAACCAUCAAAUUGAUAACGUUUUGCUGAUUGCGCUAAACAACGACAAAGACAAAAGAGAACUUGAAACUACCAGAGACAGAAGAAACAGCAAACUGUGACUCUUUCUCUGCAGAUUUGGAUGAUUUCCAAACAAUUGCAACAAUCCAUGAGCAGUGCUGACUCAACUCAGGCCUAAACUCAUGCAGACCAAAGGCAGAUGGGCUAUAUAAACGUUUCGCUUUCCGUUUACGAUAUAGUCUACUCUGUGCAGAAUGAAUUUCGUAUACAUAGCACAAGUAGAUGUAGUUAUUUAAUCUCAUAGCAAUUUUAAUCAGUGUGUAACAUUAGGGAGGACUUGAAAGAGCCACCACAUUUCACCGAGGCCACGCGGAGUACGAUCGAGUGUACAGUGAACAAUGCUAGGGAGAGCUGCCUAUAUGGAAGAGCCCUAAUGUGUAAAAUUAAUUUUAGUAGUGCUAUCCCAUGUGAUUUUAAUAGCUUUUAGGAGAAUGACAAAA
>cluster122.fasta:80
AUUUUAAAUUACACGAACAUUUUUAUUCUAAAAAAAAAAUCUGUAGGAAGACCAUUAUUGAUAAAGGAUCAUUACAAUAAACAAUUAUAGUGAUACAAUAGAGAUGACGAUAGUUUUAUUGUUAGUAAUGGAAAUGUAUUUUUACUUCCAGUAAUUAACCUCAGUGGCUGAUUUUUCAUUAACUAGUUACAUGUAAGAUUGAUUAAAAACUGUAUAAGUAGCAUUUUUGAGAAUGUUAUCUAUGAUGUCAAUGUAACAUGAUAAAAAAAUAUGAAAAAAAUUUUGUGGUUAAUUAAUCAUGAGCAGUGCUGACAAUACUAAUCAUCAACAGGCAGAUGGGCUAUUAAACGUUUGUUUUCCGUUUACGAUAUAUUUGUGCAGAAUGAAUUCUCGUAAUACAUAGCACAAGUAGAUGUAGUUAACUUUAAUCCAAGCAAUUUUAAUCAGUGUGUAACAUUGGAGGACUUGAAAGAGCCACCACAUUUCCGAGGCCACGCGGAGUACGAUGUACAGUGAACAAUGCUGCCUAUAUGGAAGAGCCCUGUAAUUUCUGUUAAAUUCUAGGAGAAUCAUCCCAUAUAAAUAUAUUCAUC
>cluster76.fasta:72
AAAAUUAAAAUUAAGAGCUUUAGUAAAAUUCAAUGAAGGUGAAGAAACUGUUUUUUAACAAAACCCAGAGUGUUAUUAGACAUAUAAAUUUUUUUAUAUACUGGAAAUGAAAUGAGAAAGAUUAGAUUAUCCUACAACACUAAUUCUUAUAUUAUAGGACAGCUAAGAAGAAACACUAAAACGAAAUCCACAAUGAGCAGUGCAGCCUAAAAAGGCAGAUGGGCUAUUUCUGAUAAUAUAAGAGCCAAGCCGGAGUACGAUCGAGUGUCAGUGAACAAUGCUAGAGAGCUGCCUAUAUGGAAGAGCCCUAAUGUGUAAAAUUAAUUUUAGUAGUGCUAUCCCCAUGUGAUUUUAAUAGCUUUUAGGAGAAUGACAAAA
>cluster37.fasta:68
UCAAUAUAUAAUUUAUAUUACAAAGUCCCAUAAGAUAGGCAAUACAUGAAUGCAAACAUGUGCUAAAAAGAUGAAAACCAGUGUUAACAAUGUCCCAAUACCAAUCUUACUCUUAUCAAGAAGAAGAAGUUUCAAUUAAUACCAGAACCUUGACGUGCUUUGUGUAAUCACUUAGUAGAAAACAUAUGUGAGUUUGUAAAACUAAAAUGCAAAAACAAAUGAAUAAGACUGAACAACUGCUCAGACCAGCUUAGUAAUGGAUGCGGAGGUGACCUAAUCCAUCAAUUGGAGACAAUCAUAAGACACUCUGAAUAAUUACACAAAAAAAAAGUGAAUCAGAGACAGAAGAAACAGCAAACUGUGAUUUUUCCUGCUGCAGAUUUGGAUGAUUUUCCAAACAAUUGCAACAAUCCUGAGCAGUGCUGACUCAACUCAGGCCUAAACAAACAAAGGCAGAUGGGCUAUAUAAACGUUCUUUUCCGUUUACGAUAUAUGUCUACUUGUGCAGAAUGAAUUCUCGUAACAUAGCACAAGUAGAUGUAGUUAACUUUAAUUUAGCAAUCUUUAAUCAGUGUGUAACAUUAGGGAGGACUUGAAAGAGCCACCACAUUCACCGAGGCCACGCGGAGUACGAUCGAGUGUACAGUGAACAAUGCUAGGGAGAGCUGCCUAUAUGGAAGAGCCCUAAUGUGUAAAAUUAAUUUAGUAGUGCUAUCCCCAUGUGAUUUUAAUAGCUUUUAGGAGAAUGACAAAA
>cluster146.fasta:64
ACCUCAUAUUUCUAAUCAUGCAUUAUACUGUGUAACCAAAAUUUUUUAUAUAAAUAGAACAGAAUUUUUAAACUGUUCAUAUGUUUGUUGUCGUUAAAUGCCAAGUAUUAGUGUGCAAUUUUUAAAAAAAUAUAUGCCAAAGAAUGUUGAUGUAACAAAAUGGGUCAAAACUGCCAAGGUUAAAAAAUUUAAAUAAGACAGUUUAACACACGAUGAAUGUCUCAGACACAUGGGGGUAAUGAUAAAGAUGGUAUAAAUGUGAUAAACCAUAUUACAACGUAACCGUAUAGAAUUAAUAGGGGAACGAGAGCUUCCCCCAGUUACGUUUAACCAGGCAGCAUAAUUUAAGCCGGUAUCUUCCUCUCUCUUACAAUUAACAGUGAAUGUUGUAAGGCCACAGCAUAGAUGAUUUAAACCAAUGUUACAAGUUUGUAAAAAGGAUGCGUAAUAAAGAACUGAUUACAAAUGGAUUAAUCAGCUUAGCUUUUGAGAUAUUUGUAAGUGCUCACAAAGACAAUUUAUAUAACAUUACCAAAAUCACAAAAAUAAAGAAAAAGGAGACAAAGAGACAGAAGAAACAGCAAACUGUGACUUUUCCUCUGCGUUUGGAUGAUUUCCAAACAAUUGCAACAAUCCAUGAGCAGUGCUGACUCAACUCAGGCCUAAACUCAUGCAGACAAGGCAGAUGGGCUAUAAAACGUUUUUUCCGUUUACGAUAUAGUCUACUUUGUGCAGAAUGAAUUCUCAUACAUAGCACAAGUAGAUGUAGUUAACUUUAAUCUCAAGCAAUUUUAAUCAGUGUGUAACAUUAGGGAGGACUUGAAAGAGCCACCACUUUGGCCCCGAGUACGAUCGAGUGUACAGUGAACAAUGCUAGGGAGAGCUGCCUAUAUGGAAGAGCCCUAAUGUGUAAAAUUAAUUUUAGUAGUGCUAUCCCCAUGUGAUUUUAAUAGCUUUUAGGAGAAUGACAAAAA
>cluster6.fasta:62
UAAAUCUCAAAGGUUAAAAUAUUAAACGAGGGCGUACUUUCAUUAAAACGUGGUGUGCUUUCUGUCUAAUUACUAAAUUACCAACAACAAGCAACUUUUGGUUAAAACUUAUACUAUAAUGAAUGAAGUGUGAAAACCAAUUACAAUCAGACAAACUAACCCAGUUGUCGCAUUGAGAUGAAUGUGCACCAAUUGGAACAGACCAAAAAUUGUAUUCGUAAAAAAAGACAAAAGAGAACAUAACCAGAGACAGAAGAAACAGCAAACUGUGACUUUUCCUGCUGCAGAUUUGGAUGAUUUCCAAACAUUGCAACAAUCAGAGCAGUGCUGACUCAACUCAGGCCUAAACUCAUGCAGACCAAGGCAGAUGGGCUAUAUAAACGUUUUCCUUUUCCGUUUACGAUAUAGUCUACUUGUGCAGAAUGAAUUCUCGUAACUACAUAGCACAAGUAGAUGUAGUUAACUUUAAUCUCUAGCAAUCUUAAUCAGUGUGUAACAUUAGGAGGACUUGAAAGAGCCACCCUUUGAGGCCACGCGGAGUACGAUGAGUGUACAGUGAACAAUGCUAGGGAGAGCUGCCUAUAUGGAAGAGCCCUAAUGUGUAAAAUUAAUUUUAGUAGUGCUAUCCCAUGUGAUUUUUAAUAGCUUUAGAAUGACA
>cluster57.fasta:62
AGUUUCUUUGAAGAUGAGUGCCAAUUUUCUCUAAAAUCAUUAUAAAAAGAGAUUUACCAGAUUAAAGAUACGUAACAAAAAUAUGGAAAGACAGUAUAGUUGAAUAUAGGCUACGAGGCUGGGUGUUUCCUUAAUUCAUAGACAUUUGUAAGCAAAGCAAUCAAACGUGGCAUGAGGCUAAUUACACAGUUUCAGUGUGACAAAAAUUGGAGAAAGAUAUCAAACAAAUUGGACAUUCUACCCGUAUUCUUCGCAGAUAAGUACGGACUACCUAGGUUCAAAUUGGUGACAAGAAAUAUUAACACAUCAAAUCCCAAGAGCCUAAAAAGAAAAAGGAUACUAGAGACAGAAGAAACAGCAAACUGUGACUCUUUCCUGCUGCAGAUUUGGAUGAUUUCCAAACAAUUGCAACAAUCCAUGAGCAGUGCUGACUCAACUCAGGCCUAAACUCAUGCAGACCAAGGCAGAUGGGCUAUAUAAACGUUUCGCUUUUCCGUUUACGAUAUUAGUCUACUUGUGCAGAAUGAAUUCUCGUAACAGCACAAGUAGAUGUAGUUAACUUAAUCAGCAUUUUUAAUCAGUGUGUAACAUUAGGAGGACUUGAAAGAGCCACCACAUUUCACCGAGGCCACGCGAGUACGAUCGAGUGUACAGUGAACAAUGCUAGGGAGAGCUGCCUAUAUGGAAGAGCCCUAAUGUGUAAAAUUAAUUUUAGUAGUGCUAUCCCAUGUGAUUUUAAUAGCUUUAGGAGAAUGAAA
>cluster70.fasta:58
AAAAUAGUUUUUGAAUUAAUAAUAAGUGUGAAAUUUAUAAAAAAGAAUGUAGUAAUUUUGACUUAGAAAGAACUACGGGGGUUUGUGUACAGGAUAUCAGUGUGAUUGAGCAAAAUUUUAAAUAUAAAUUGGGAAACACAAAUUGGACAAGACAUUUUCUGUAAAACAAAAAAAAGACUUGAAACAGAGACAGAAGAAACAGCAAACUGUGACUUUCCUGUGCAGAUUUGGAUGAUUUCCAAACAAUUGCAACAAUCCAUGAGCAGUGCUGACUCAACUCAGGCCUAAACUCAUGCAGACAAGGCAGAUGGGCUAUAUAAACGUUUCGCUUUUCCGUUUACGAUGUUACUCUGUGCAGAAUGAAUUCGUAACAUAGCACAAGUAGAUGUAGUUAACUUUAUCCUAGCAAUUUAAUCAGUGUGUAACAUUAGGGAGGACUUGAAAGAGCCACCACAUUCAGGCCACGGGAGUACGAUCGAGUGUACAGUGAACAAUGCUAGGGAGAGCUGCCUAUAUGGAAGAGCCCUAAUGUGUAAAAUUAAUUUUAGUAUCUAUCCCCAUGUGAUUUAAUAGCUUGAGAUGACAA
>cluster159.fasta:58
AAUGGUGUUUGGCAUUUUGCUGGCGCAACAUGCAGGGAUGUACGUGGACAGAAGCUAUAACAUCGUGUGGACAAAUGGCACGAAAAAUACUUGCACGGUAAACGUCAGAGACAUAUAAUGUGCAAAAUUAAUAAGUUUAAAUAACUAAAUUCUACAUAAAAGAAAGACAAAAGAGAUAACAGAGACAGAAGAAACAGCAAACUGUGACUCCUGCUGCAGAUUUGGAUGAUUUCAAAAUUGCAACAAUCCAGAGCAGUGCUGACUCAACUCAGGCCUAAACUCAUGCAGACCACAAGGCAGAUGGGCUAUAUAAACGUUUCUUUCCGUUUACGAUAUAGUCUACUUGUGCAGAAUGAAUUCUCGUAACCAUAGCACAAGUAGAUGUAGUUAACUUUAAUCUAGCAAUUUAAUCAGUGUGUAACAUUAGGGAGGACUUGAAAGAGCCACCACAUUUCCCGAGGCCACGCGGAGUACGAUCGAGUGUACAGUGAACAAUGCUAGGGAGAGCUGCCUAUAUGGAAGAGCCCUAAUGUGUAAAAUUAAUUUUAGUAGUGCUAUCCCCAUGUGAUUUUAAUAGCUUUUAGGAGAAUGACAAAA
>cluster45.fasta:56
AAACUAAUAAAUGAUCUUUCCAAAAUUGAAUGUGUCUGAGUAUUGAGUUAUUACACAAAAACUAUAUACAAAAUGAUUAGUUAUAACAGAAUAAGAUGGGCGAGGUUUAUAUCUGCGUACAACUUAACUUGGGGGGUUCCAAUUAACACCAAUAGAUGAUUGGCUACCACCAGACGAUUGUGUAGGUAGAAUGUAUAACUAAGUGCUUCCUUGUGCCUAUGUUGCAAAUCCGUAUGUUCAAGUGAUUUACAGGAGGAAGGUAACCUUCUUUGUGGGAUGGAUUUUUUAAAUUGAUGGUGGUGAUGUGUUGUUAGCAAAACAACAGUGUACUAAAUGCUGUGAGCUUUAGAAGUACUGACAACCAAGCUUUCGGCAGACGGUCCAGAACACAGAUUGGACGAAAGCAAGGACUGACAAACAUUGAAAUUGAUUUGCCCAGGCUCAGGUGGAAUGUGCGCAUUGCAGAAUACACCGGAAUGGUACCUAACGGCAUAAAUUGAGACAAAUCCAAAUUUAUUUCUGUUGCGCUAAAAAACAAAGAAAAAGGAGAAGAAGGCUUGAAAUCCAGAGACAGAAGAAACAGCAAACUGUGACUCUUUCUGCUGCAGAUUUGGAUGAUUUUCCAAACAAUUGCAACAAUCCAUGAGCAGUGCUGACUCAACUCAGGCCUAAACUCAUGCAGACCACAAGGCAGAUGGGCUAUAUAAACGUUUGCUUUCCGUUUACGAUAUAGUCUACUUUGUGCAGAAUGAAUUCUCGUAACUACAUAGCACAAGUAGAUGUAGUUAACUUUAAUCUAGCAAUCUUUAAUCAGUGUGUAACAUUGGAGGACUUGAAAGAGCCACCACAUUUCGAGGCCACGCGGAGUACGAUCGAGUGUACAGUGAACAAUGCUAGGGAGAGCUGCCUAUAUGGAAGAGCCCUAAUGUGUAAAAUUAAUUUUAGUAGUGCUAUCCCAUGUGAUUUUAAUAGCUUCUAGGAGAAUGACAAAAA
>cluster419.fasta:48
CCAGUAACAAAUUUUUCUGUAUGAAAAUUAAAUAAAUACUGAAGAUAAAGGCAAUAUUUAUUUUUACACAAGAUAACUUUCAAUUUAUAAAUGUUUUUUUUUUGGUUUUUAUGAUUGUUUAUUGAUUUUACGAAAUAUUAUAGUAAUUUUAUUUUGUUGACUAUGACUACUCAGUAAGGCUAAAUACCUUAGAUGUAGAGUGUUAUAAGUAUAUUAACGUUGUAUAGUUAAAUAAAAAAAAGGCCAAAGUAUGAAAACUAGUACCCAAAAGUUUGUUAUAAAGAAAGAUAAAGAUUACUUCCUUUGCUACAAGAUCAAGUUGAGGAUCACCUUAUGGUGUGAUAGCAUAGUUUACAGUUCAACAAAGUGUAUGCUGCUUUUGUGUUGAAAUUGUGAAAGUAAAAAUGUGUAACUAUAUGCAUACAUAACAAGCUAAUUCCAACACCAAGAUACGACUUAGACAAGAAUGUAAAUGGAAUUACUUAGUUGGUGAUACAGGGAAGUGGUAACCUAACCCAUAAUUUUGGUAUAUACAAAAAAAGAGAACUGAAACAGAGACAGAAGAAACAGCAAACUGUGACUUUCCUGCUGCAGAUUUGGAUGAUUUCCAAACAAUUGCAACAAUCCAUGAGCAGUGCUGACUCAACUCAGGCCUAAACUCAUGCAGACCACAAGGCAGAUGGGCUAUAAAACGUUUGUUUUCCGUUUACGAUAUAGUCUACUUGUGCAGAAUGAAUUCUCGUAACUACAUAGCACAAGUAGAUGUAGUUAACUUUAAUCUCAAGCAAUCUUUAAUCAGUGUGUAACAUUAGGAGGACUUGAAAGAGCCACCACAUUCACCGAGGCCACGCGGAGUACGAUCGAGUGUACAGUGAACAAUGCUAGGGAGAGCUGCCUAUAUGGAAGAGCCCUAAUGUGUAAAAUUAAUUUUAGUAGUGCUAUCCCAUGUGAUAUUUUAAUAGCUUCUAGGAGAAUGACAAA
>cluster68.fasta:46
CCCAGUACAACUAUUUAGUUAAUUAUUUAUUUAUUAAUGGAACCUAGGAUUUUAUGUUUUAAAAAAAAUCAUAACCAAUCAAGUUUUUCAGGAAAAAUUCAUUUGGUAAAGACUAAACUAGACAAGCUUCAUUAAACAAUACGUCACCAAAUUAUACAGACGAUUCUGGUACGUAAAUGAAGUGAGAUUUUCUACCAGGAACUCAGAACCCUGUCUAAGAGAUCAAUGAUGACUACAAAAAAUGCAUGCUCAUCAAAAUUAAAGGUAGGAGGCAGUAGUCAAUACAGAGAUCGGAGGUUCCUUUGCUUGAUGACCAGUUAAAAACAAAAUAUAGUUAAAUUAUACAAUGAACGUGAACAAACCCAAGAAAUUUUUGGGACAGAAUAAUCAGACAGAACUGAUUAAAACAUUGCGAAAUUGCACAAUUUCAGUUUUGAUGUGGUUGCAUGAAGCAACGUGUUGACUACACAGUGCCACAAAUUGGAUGACAAAGAUCCAAAUAUUUGUGAAACUACACAAACCACCAACAGAGCUAAGGACAAAAAAAGACCAGAGACAGAAGAAACAGCAAACUGUGACUUUUCUGUUUGAUGAUUUCCAAAAUUGACAAUCCAUGAGCAGUGCUGACUCAAAGCAAACUCAUGCAGACAUAGGCAGAUGGGCUAUAAACGUUUUUCCGUUUACGAUAUAUGCUAUGUGCAGAAUGUCUGUAACAUAGACAAGUAGAUGUAGUUAACUUACUAGAUUUAAUCAGUGUGUAACAUUAGGGAGGACUUGAAAGAGCCACCACAUCCGAGGCCACCGAGUACGAUGAGUGUCAGUGAACAAUGCUAGAGCUGCCUAAUGAAGAGCCCUAAUGUGUAAAAUUAAUUUUAGUAGUGCUAUCCCCUAUUAAUAGUUAAAAAA
>cluster53.fasta:46
GUGCAUAACACUUAAUGACAGACUUAGUAAAAUCACAACAUUAAGUACUAGCAAUUAACAUAGUCCAGUGCAAAUUGCACAACUCACAUUGUGACUAAAACCAUGUAUCAAGGGAGAGUCCCUAUUGUAAAGAGCUGUUUGAAACACAUUGCACAAUCCUCUAAAUUGCAAUCGUUGUAAAGUAGGCAGAGGCAUACUUUUUAAAUUAAUAAUUGAUGUGUGGCGUGCUGCUUUUUGUAAGAAGCAAAGCAACAACAAAAACUGUCCUAAUGGCGAGGUGGAGCUAUAUCAGUGGCCAGACAAACCAAAGGACUAAUCAACAGAACAUUCAAUGCGCAAAUUGCUUUGCCGCUCACUGAUUGGCAGAAACGAUUACCUGUAUUGAGAAGACAAGAUAUCUUAUGAAACCAAACACUAAAAAAAAGAGGGAUGAACAGAAAAAACAAAAUGUUUCCAGAUUUGGAUGAUUUAAAUGAACAAUCCAGCAGUGCUGACUCAACUCAGGCCUAAACUCAUGCAGACAACAAGGCAGAUGGGCUAUAUAAACGUUUCGCUUUUCGUUUACGAUAUAGUCUACUUUGUGCAGAAUGAAUUCUCAACAUAGCACAAGUAGAUGUAGUUAACUUUAUCCAAAUUUUAAUCAGUGUGUAUAGGAGGACUUGAAAGAGCCACCUCGAGGCCACGCGGAGUACGAUCGAGUGUACAGUGAACAAUGCUAGGGAGCUGCCUAUAUGGAAGAGCCCUAAUGUGUAAAAUUAAUUUUAGUAGUGCUAUCCCAUGUGAUUUUAAUAGCUUUUAGGAGAAUGACAAA
>cluster459.fasta:46
ACAAAAGUUAUUCAAUGUUAAAGGCAAUGCAGAUACUGAAGGUUAACAGUAAAUAGAGAUAUUGGUGAAUCAGUGAACAGAUAUGUACAAAGGGAUAAGACUAGGACAAAUAAUUGCUCAUCUAAGACGUUGGAAAAAGGGUAUUUUUUAGAGUUAAUUAACCCACAGAGCUCUCUUAAUGUGAGCUUGUUUUACAGAUCAUGAGACAAAUGUUGGAAAGGCAAACAGCAAACUGUCGUUGGUUAAGAAGAACGUACCACUAGCAAUGUACACAACGUGUCCAAAACAAGAAUUUGGGGCGAUAAACAGGAGUAAUCGCAAAUUCCAUUUCCCCAGGUAGUUUGGAAUCCGCUUGGCAGAAGUACACGGAACGUGGUUGACCUACACUGCCAUCAAAUUGGAUGACAAGAUCCAAAUUAAAGAUCAAGAUUUGCUGAAUAAGAUUGACGCAUACAAAUCCACAGAGCCUAAAAGGAAAAAGAAGAAGGCUGAUGAAACUAAGCCUAGAGACAGAAGAAACAGCAAACUGUGACUUUUCCUGCUGCAGAUUUGGAUGAUUUCAAAAUUGCAACAAUCCAUGAGCAGUGCUGACUCAACCAGGCCUAAACUCAUGCAGACAAGGCAGAUGGGCUAUAUAAACGUUUCGCUUUUCCGUUUACGAUAUAGUUACUUGUGCAGAAUGAAUUCUCGUAACUACAUAGCACAAGUAGAUGUAGUUAACUUUAAUCCUAGCAAUCUUUAAUCAGUGUUAUUGGGGGGUUGAAAGAGCCACCACAUUUCCAGGCCACCGGAGUACGAUCGAGUGUACAGUGAACAAUGCUAGGGAGAGCUGCCUAUAUGGAAGAGCCCAUGUGUAAAAUUAAUUUUAGUAGUGCUAUCCCCAUGUGAUUUUAAUAGCUUUAGGAGAAUGACAAAAAA
>cluster5.fasta:44
AAUAUUUGAAGGAUAACUGGAGUGUACUUAGAAUUGACUUGCAAAAAUUUAAUGAAACUUUGGAAUACCAAUGUACAAGAAGGAAGUAAUUUCAGAUCAUCAAACUAAAUGCAUGAUAACCAAUAGCAAUAGUAAAGUGACGAUGGCCUAAUGCCCAACCAAUGAUGAAGAAGCAGGGCGUUUGCCUCAUCAGGCCAACGUUCGGCGUCUUGAGUGCAUCUGAUGUCUCGUACAUGAUUAAAGCAUUAAAUUGAAAAGUUAACUACCACUAAAGAUACAAUGCAAACUUUCGAGAGUCAACAACCAAGAAAUUGAGACUAGACAGAUAUUAACCUAGAGAGGCUAUCACACAGCUGGCUUUGUUAAUGUGGCUUCUAGAACCACUCGGCGUGGUGAUCCACAGAUGUGCUCAAAUUGUGAAGACAAAUUUAAAGACUCAAGCUUUCUGAACAUUGACAAAACUAAGUUGGUAAACUCCACCACACCAGUUUAAAAAAGAAGAAAAUAGGGAUCACCUAAACCAGAGACAGAAGAAACAGCAAACUGUGACUCUUUCCUGCUGCAGAUUUGGAUGAUUUCCCAAACAAUUGCAACAAUCCAUGAGCAGUGCUGACUCAACUCAGGCCUAAACUCAUGCAGACACAAGGCAGAUGGGCUAUAAAAAUUUCGCUUUUCCGUUUACGAUAUAGUCUACUCUUGUGCAGAAUGAAUUCUGAAAUAGCAAGUAGAUGUAGUUAACUUUUAACCUAGCAAUCUUUAAUCAGUGUGUAACAUAGGGAGGACUUGAAAGAGCCACCCUUUCACCGAGGCCACGCGGAGUACGAUCGAGUGUCAGUGAACAAUGCAGGGAGGCCCUAUAUGGAAGAGCCCUAAUGUGUAAAAUUAAUUUUAGUAGUGCUAUCCCAUGUGAUUUUAAUAGCUUUUUAGGAGAAUGACAAAA
>cluster81.fasta:42
AAAAAUAUUAUCUAUCUAAUAAAUUUACAUAUUUAUGCACAAUAAUUACAUUUAUGUUUAAACUGUCAAACCAUUAAAGACUCUGAGAUCUUUAUUAAACUAUACACAUUGAUGUGUGAGUUUACAUUUUAAGUAUAGAAUCAUGCACUACGUAUGAUAAUCCAUAAUGAUACAGUAUUUAAUACAUGUUUUUAGACUUUUCGAAAAAAGUUUAGCAAUAGCAAUGGUGGGAUGGCGGUCAUGAACGUGGCAUCAAGCCUCAAUAUUUCCACGCCAAUGAAUUCGAGAAAUUCAAUUACCAUAGAUAGAUGAAGCUUGAAUACAUUUGGUGUGAUAUACGAUGCUGUUGUAUAAACUGAGCGACUUGUAAAAAAGUUUGUGAACAAAAGUGACUGAGACUGACUUACAAAAGGACCUCAUGAAUUUGCUCUCCACAAUGCUAGUAAGGUGAUGAUUAUGUGACCUUCACCAGAUCAUCAAAUCCAGGCUUUGAGAUGAUAAAACAGAGAGGUAAUUAUGAUGAACGUUCGUGUCUUAGCAGUCCAACUAAACACCUACAGAGUAUGAUUAUAAGCUAAUGGUAAAGGCAUGUCUGUAUUUGUACAUGAACAUCAAGGUAUUGGGAACCUGAGUUUUAGGCUAUACACCUUACAGGCUGUUGGGCUUUGUAAUCACAGACUCAUAAGAUGUGGUGCUUAUAUGUUGUAAAGUGACGCCAGCAUACAAAUAUUAAUCUUCCAGUUUGAUGUCAGAUGUGCAUAGGAUAUGGAUUAUUGAAACACAUUUGCUAUGACAAUUGAAUCAUGUUGGUAGCUAAUGUCUGAUUUACAACAUGUGGACAAAUGCUGGUAUUCAUUUGCUGAAUUUCCAGAAACGCAAGCUACUGAGGGCAUUUAAACUGUUUUCUGAGUGCUGUGACAAGAAAUAAGUGUAAACCUAGACCAUUAACAAAUUAGUUAUUAUCGUAACAAAAAAAGUACAAAUAGGAGUACACUGAAAAGAGACAGAAGAAACAGCAAACUGUGACUUUUCCUGCUGCAGAUUUGGAUGAUUUCAAACAAUUGCAACAAUCCAUGAGCAGUGCUGACUCAACUCAGGCCUAAACUCAUGCAGACCAAAGGCAGAUGGGCUAUAUAAACGUUUCGCUUUCCGUUUACGAUAUAGUCUACUCUGUGCAGAAUGAAUUCUCGUAUACAUAGCACAAGUAGAUGUAGUUAACUUUAAUCUCAUAGCAAUCUUUAAUCAGUGUGUAACAUUAGGGAGGACUUGAAAGAGCCACCCAUUUCACCGAGGCCACGGAGUACGAUCGAGUGUACAGUGAACAAUGCUAGGGAGAGCUGCCUAUAUGGAAGAGCCCUAAUGUGUAAAAUUAAUUUUAGUAGUGCUAUCCCCAUGUGAUUUUAAUAGCUUUUAGGAGAAUGACAA
>cluster139.fasta:40
AUUAGUUUAGGAUCAGUAGCAAUGCUCAUGCCAGUAAACUGAGAAAGAUAAUUGAGUUUACAGCCAAAUCAUGUGUGCAAUCAUCAAGAGAUAAUAACUGCCACGUCCCUAUGUGCUACAAGACACUUGUGGGACCUUAAAAUCACCCAAUCCUGUAUGUGCAUGUGUAUCAAGAACAUUGAAAGGUAAGGACAGAGGGCAGUCAAGCCUUUCUACUAGUCCAAGUUAUUACUGAACUCUUAAUGUCAGGUGUGGUGUUCUGUUCUCUCUGCUUAGUUAACCGUUGUAAACACAACAACAGCCAAAGUUCAUCUUGAGUUUGGCUUAAAACUCUGCCUGAAAAUGUACCAAUUGCAGACGUGUACAACGAAAUUUGGGAAUUAAAGAACUGUACAAACUUGAAUGCAAAUCCCUGGUUAAAUGUCCUUGGAACGUGGGUGCCAUCAAGAUGACAAGACCAAAUUUAAAGUAUUGCUGAUAAGCAUGACCUACAAAAUCCCACCAACAGAGCCUAAAGGACAAAAGAAGAAGGCUGAUGAAACCAAGCCUACAGAGACAGAAGAAACAGCAAACUGUGACUCUUUCCUGCUGCAGAUUUGGAUGAUUUCUCCAAACAAUUGCAACAAUCCAUGAGCAGUGCUGACUCAACUCAGGCCUAAAACUCAUGCAGACAAAGGCAGAUGGGCUAUAUAACGUUUCGCUUUCCGUUUACGAUAUAGUCUACUUUGUGCAGAAUGAAUUCUCGUAACACAUAGCACAAGUAGAUGUAGUUAACUUUAAUCCAUAGCAAUUUUAAUCAGUGUGUAACAUUGGGAGGACUUGAAAGAGCCACCACAUUUCCGAGGCCACCGAGUACGAUGAGUGUACAGUGAACAAUGCUAGGAGAGCUGCCUAUAUGGAAGAGCCCUAAUGUGUAAAAUUAAUUUUAGUAGUGCUAUCCCCAUGUGAUUUUAAUAGCUUUUAGGAGAAUGACAAA
>cluster83.fasta:38
UAUGGAAUUUUAGUAUCAGUUAACAAUGCAGUGUUCAUACACUUGUGAUGUACAACGAGAGUUGUGUAAGAGAUGAUAGCACAACUCUAUGAUUGUCUUCAAAAAUAAGGCAAGUACUGACAUAAGCUUUAGAUAGCGUGGGUUUAUGGUGGUGCUUUGCUGUUACGCUGAUCACAUCAAAUUAUUGUUGUUAACGCAAUGCAGUGUAUGAAUGUGCUAUUUGAGUAAGUAACCACCAAGUUCAUGUUAUACAGUUUUGGUUAAAAUUGUAGGACAUACAGACAAAUGGUAUUACUCCCUGCUAAAGUGCUUGCGACUCAAACUAAUUACUGUAUGAGAGUAAAAUUACAUCUUGAAGUUGGUAAACCUAGACCAACUACGAAAUUAUUACUGGUUAUCGUGUAAUAAAACAGUAAGUACAAUGAGCCUCAGAGACAGAAGAAACAGCAAACUGUGACUCUUUUCCUCUGCAGAUUUGGAUGAUUUCCAAACAAUUGCAACAAUCCAUGAGCAGUGCUGACUCAACUCAGGCCUAAACUCAUGCAGACAAAGGCAGAUGGGCUAUAUAAACGUUUCGCUUUUCCGUUUACGAUAUAAUCUUGUGCAGAAUGAAUUCUCGUAACACAUAGCACAAGUAGAUGUAGUUAACUUUAAUUAGCAAUUUUAAUCAGUGUGUAACAUUGGAGGACUUGAAAGAGCCACAUUCCGAGGCCACGCGGAGUACGAUCGAGUGUACAGUGAACAAUGCUAGGAGAGCUGCCUAUAUGGAAGAGCCCUAAUGUGUAAAAUUAAUUUUAGUAGUGCUAUCCCUGUGAUUUUAAUAGCUUUUAGGAGAAUGACAAA
>cluster145.fasta:38
AACCUCCCGGUAACAAACCAACAUUCGAUCUUGUAGAUCUGUUCUAAUAUAUGUAAUUUUUAUGUUUUCAAUCAGCUAAUAAAGAUUUUUAUAUAAUCCUUUUUUAUAAACAAGUUUAUGAUAACUAAACUAUAGUGUAUUUUUUGCUAAUAAUAAAAAUAAGAGGUGGGCCCAAAUUAGUUACUAAUGAUACUCAAGGUAAAGACCUGAUUAGGCUACACCCAGUCACGGCUGUGGGCUGGUUUUGGAUACAGAUCAUAAGAUGUGUUCUACAAGGACUCUAUGUGAAAGUUCACGCUACAUCCAAAAUAGUUUGUCGAAUCCAUUUGCAAUGCUCAUUAAGACAAAUGCAAAUUUUGGAGGUGUAAAUCACCUUUUUCAUUGUUGAAGUUUAUUUUAAAUGUGGGGUAGCGUAAUGUUACACUUUAAUGCAAGCAAAUGUACUAAAUGCUGUGACUUUAAAGUACUGCAGAGACACAAGCUUUCGCAGAGUCAGACACUGAGGAAAUUAAACGCAUAUAAUGCGAAGUGCUGUCGUGCAAGAAUCAUCUCGGGAAGUUGGAAACAAGACCAAAUUAAAUAGUCUCUGAUUCGAAAAAACAGUAAGAAAAGGAGAGACUGAAACAGAGACAGAAGAAACAGCAAACUGUGACUUUUCCUGCUGCAGAUUUGGAUGAUUUUCCAAACAAUUGCAACAAUCCAUGAGCAGUGCUGACUCAACUCAGGCCUAAACUCAUGCAGACCACAAGGCAGAUGGGCUAUAUAAACGUUUUUUUCCGUUUACGAUAUAGUCUACUUGUGCAGAAUGAAUUCUCGUAACUACAUAGCACAAGUAGAUGUAGUUAACUUUAAUCUCAGCAAUCUUUAAUCAGUGUGUAACAUUAGGGAGGACUUGAAAGAGCCACCAUUUCCCGAGGCCACGCGGAGUACGAUCGAGUGUACAGUGAACAAUGCUAGGGAGAGCUGCCUAUAUGGAAGAGCCCUAAUGUGUAAAAUUAAUUUUAGUAGUGCUAUCCCUGAUUUUAAUAGCUUUUAGGAGAAUGACAAAA
>cluster56.fasta:36
AUUUUAAAUUUUAAUAAUUUAUUUUAUGAAUCAGUUUAAAAAUUCUUCUAUUAAAUGAUUUUUACAGUUUUUUUUUUUAUGAUACACAAUCUAUUUUAAAUUAGAACAUUUUCUCUGAAUGAUAAGUAAGGUUGGCUUUUAUAGGUGUAACCUUUUUAUUAGACUUUUAAUUUAAUGUUUCAAUCCAGGUGAUGUAAGAUUACUAACAAUAGUUGAUAUAAAUAACCCUUAGUUGAAUUGUUAAAUGGAGCGAUAUGUGCAUAUUCUGAUGCUGUGAUUACAUUAAACUAUGAAUAAUUUGCAGAAGAAGCGUUCAACACUGAGCAUCAAUGCAGUAUGUGAAGGCUGUCUGACAGAGAUUCUUUGGAAGUUGUAACUAACAUUACAUAUUACUGGAUCUGUAACUACGUAGUACAAAAGAGUACUAAUAGUGUAUGCUGUGUUUUGUUUCAGAUUGAACCGUUGAACAAAAUACGAAAGUAAUGGCAAAAAAAAAAUGAUUGAUUCCAGCGAGAAUGCCGCGCAGCUAAGGUGCAUAAAAUACAAAAAAGAGAGACAGAAGAAACAGCAAACUGUGACUUUUCCUGCUGCAGAUUUGGAUGAUUCUCCAAACAAUUGCAACAAUCCAUGAGCAGUGCUGACUCAACUCAGGCCUAAACUCAUGCAGACACAAGGCAGAUGGGCUAUAUAAACGUUUCGCUUUUCCGUUUACGAUAUAUAGUCUACUCUUGUGCAGAAUGAAUUCUCGUAACUACAUAGCACAAGUAGAUGUAGUUAACUUUAAUUUAGCAAUUUUAAUCAGUGUGUAACAUUGGGAGGACUUGAAAGAGCCACCACAUUUCCGAGGCCACGCGGAGUACGAUCGAGUGUACAGUGAACAAUGCUAGGGAGAGCUGCCUAUAUGGAAGAGCCCUAAUGUGUAAAAUUAAUUUUAGUAGUGCUAUCCCCAUGUGAUUUUAAUAGCUUUUAGGAGAAUGACAAAA
>cluster71.fasta:34
AUACCAGACUAUAAACAACUCAUUGUAGUGAUUUAAAUUUUCAACUAGACAUUGUCAAAAAGGUAGUGAUAUCUAUUGAUCCCUAUAUAACUAAAUGAAUCCUGAUAAUAAUCAAUAGCCUAGUAAUUGGAACAAGCAAUGGUGGUUGGACAAACUGUUUAUGUGAUGUAGAAACCCUACCUUAUGGGUUGAUAUCCAAAUGUGAUAGAGCCGCCUACUGAGAAUUAUGGCCUCACUUGUUCUUGCUCAACAAGUGUUGUUCAUUAUAUUGCUAUGAGUGCAAGUAUAGGAAAUGGUCAUGUGUGGCGGUUAUAUGUAAACCAGGUGGAACCUCAUCAGGAGAUGCCACAACUUUGUAAUAGUGUUUUAAAUUUCAAGCUGUCGCCAAUGUUAAUGCACUUUUAUCUAGAUGGUCAAAUUGCCGAUAAGUAUGUCCGCAAUUACAAACAGACUUAUGAGUGUCUCAGAAUAGAGAUGUGACACAGACUUGUGAAUGAGUACCAUAUUUGCGUAAACAUUUUCAAUGAUGUACUUGACGAUGCUGUUGUGUGUUCAAAUCAAGGUCUAGUGGCUGCAUAAAGAACUUUAAGUCAGUUCUUUAUUAUCAAAAUGUUUUAUGUCUGAAGAAAAUGUUGGACUGAGACUGACCUUACUAAAGACCCAUGAAUUUUGCUCUCAUACAAUGCUAGUUAAAGGGUGAUGAUUAUGUGUACCUUCCUUACCCAGAUCCAUCAAGAUCCUGGGCCGGCUGUUUUGUAGAUGAAUCGUAAAACAGAUGGUAUAUGAUUGAACGGUUCGUGUCUUAGCUAUAGAUGCUUACCCACUACUAAACAUCCUAAUCAGGAGUAUGCUGAUGCUUCAUUUGUACUUACAAUACAUAAGAAAGCUACAUGAUGAGUUAACAGGACACAUGUUAACAGUUUCUGUUAUGCUUACUAAUGAUAACACCAAGGUAUUGGGAACCUGAGUUUAUGAGGCUAUGUACCACCGCAUACAGUCUACAGGCUGUUGGGGCUUGUGUUCUUUCAAUCAGACUUCAUUAAGAUGUGGUGCUUGCAUACGUAGACCAUCUUAUGUUGUAAAUGCUGUUACGACCAUGUCAUAUCACAAUUAGUCUUGUUUAAUCCUAUGUUUGCAAUGCUCCAGGUUGUGAUGUCACAGAUGUGACAUUACUUAGGAGGUAUGAGCUAUUAUUGUAAAUCAAAACCACCCAUUAGUUUUCCAUUGUGUGCUAAUGGACAAGUUUUGGUUUAUAUAAUCAUGUGUUGGUAGCGAUAAUGUUACUGACUUUAAUGCAAUUGCAACAUGUGAUGGACAAAUGCUGGUGAUUAAUUUAGCUAACACCUGUACUGAAAGACUCAAGUUUUGCAGAGAACGUCAAAGCUACUGAGGAGACAUUUAAACUGUCUUAGGUAUUGCUACUGUACGUGAAGUGCUGUCUGACAGAGAAUUGAAUGGUAAACCUAGACCACUUAACCGAAAUUAUGUCUUACUGGUUAUCGUGUAACUAAAACAGUAAAGUACAAAUGGAGAGUACACCUUAAAUACCGCAGAGACAGAAGAAACAGCAAACUGUGACUCUUUUCCUGCUGCAGAUUUGGAUGAUUUCUCCAAACAAUUGCAACAAUCCAUGAGCAGUGCUGACUCAACUCAGGCCUAAACUCAUGCAGACCAAAAGGCAGAUGGGCUAUAUAAACGUUUUCGCUUUCCGUUUACGAUAUAUAGUCUACUCUGUGCAGAAUGAAUUCUCGUAACUACAUAGCACAAGUAGAUGUAGUUAACUUUAAUCUCCAUAGCAAUCUUUAAUCAGUGUGUAACAUUAGGGAGGACUUGAAAGAGCCACCACAUUUCCGAGGCCACGGGAGUACGAUCGAGUGUACAGUGAACAAUGCUAGGGAGAGCUGCCUAUAUGGAAGAGCCCUAAUGUGUAAAAUUAAUUUUAGUAGUGCUAUCCCCAUGUGAUUUUAAUAGCUUUUUAGGAGAAUGACAAA
>cluster49.fasta:34
UGUGGAUUAUAUGAAUAUUAGUACAAAAAAUAAGUCAACGAAUGCCUUGACUAGCAAGCAGUCAAGAUGCGCAAACCGCCAAUUAAUGCCUUGAACUAAAUGCAGCCUACACAGGAAUUAAAUAACGGGGCGAAAAUAGAGUUAAUAGAGCAACUUAUGUCUAGAGUUGUCAAGAGUUUACAAAAAGAUUUAUCAAACAAUGUUAAUUGUACUACUAAAAAUUUGCUUAAUGCGGGGUUAUACUUCCCGUCCAAGUUGUAGAGAUGUAAAAAACUCUGUAGAUCCCAAAUUAACGUGUGUGUCUUCUUGUUACAAUACUGAAAUUAACAUGAACUCAAGUUGGACCAGUUAAAGCAACCGAAAGUCAGGCUGUUGGGCUUAAUCAAAGUGUAAGCAACAUGUAAGCUUCCUGUCACAACAAAUAGUAGCGUGCAAGAUGUGAAUAGAGCAUUUGUAAAUUCACCCAUUGUCUGUGUGCUAAUGGACAAGUUUUGGUUAAAGUGUUGCGAAAGUUACUACUAAUGCAUUCAACAUGUGACUGACAAUGGUGUUUUAGCUACCCUGACUGAAAGAUCAAGUUACAGAACAAUUGAGAGACAUUUAAACUUGUAUUUUACAGUGCUGCUACAGAGUAAGAAGUUGGAACACACCUUUGUUAAGAGACAGAAGAAACAGCAAACUGUGACUUUCCUGCAGAUUUGGAUGAUUUCCAAACAUAAUCCAUGAGCAGUGCUGACUCAACUCAGGCCAAACUCAUGCAGACACAAGGCAGAUGGGCUAUAUAAACGUUUUCGCUUUUCCGUUUACGAUAAUAGUCUUACUCUUGUGCAGAAUGAAUUCUCGUAACCAUAGCACAAGUAGAUGUAGUUAAUUUUAUUAGCAAUAAUCAGUGUGUAACAUUAGGGAGGACUUGAAAGAGCCACCAUAGGCCACGCGAGUACGAUCGAGUGUACAGUGAACAAUGCUAGAGAGCUGCCUAUAUGAAGAGCCCUAAUGUGUAAAAUUAAUUUUAGUAGUGCUAUCCCCAUGUGAUUUUAAUUUUAGGAGAAUGACAAAAAA
>cluster197.fasta:34
ACUUAAAAUUCUAACCAUUUUGCUUUUCUACAUAAAAUUCUAACAAUAAUUAUAGUCAAGAAUGAAUAUUUUAUUUCAUGACUAUCAAAUUUUUAAAAAUUUAUACCAAGACUAACAAUGUAGUAGGGUGUUUUAGAUUCAAUGUUUAGACAAACACGCUAGAUUAACGGUCAAGACGCAUAACACCGGUUCAUCUCUUCUAAGGACGAUACAGAAUUGAGAUACCACAGGUGGAAUGAAUUAGCAGCCAGAUGGCGGUGCUUUUGUGCUACAAAGUCAGUGGGGCUUGAUACCAAUUUUGUAAUGCUGAUCAAAACAAUUUGUUAAUCGGAUUGUGACAGUAAUAACCCAGGAGAGUAGAGCUUUUGGAAUGCUUGCUGCCUUUUUCUUGUUGAUGAACCAGUUUUGGUAAAACCAAACUGUUAGAAAUGUCUGGCUUAGCUGAACGUUCAAAUGUAACAAUUGCAACGUCCAGAACAACAAUUUGACAGGAACAACGCAAGGAACUGAUACAAAAUACUUUGCCAUGCUCGCGUGUCGCUGGCAGAAUUACACAUGGAAGUGGUAACCCCAGUCCAUCAAAUUGGAUGACAGUCCAAAACUGUAUUAUAACUGCAACACAAAGCCUAAAAAGAAAAGCUGAUGAAACAAGAGACAGAAGAAACAGCAAACUGUGACUUUUUCCUGCUGCAGAUUUGGAUGAUUUCCAAACAAUUGCAACAAUCCAUGAGCAGUGCUGACUCAACUCAGGCCUAAACUCAUGCAGACCAAGGCAGAUGGGCUAUAUAAACGUUUCGCUUUUCCGUUUACGUAUAUAGUCUACUUGUGCAGAAUGAAUUCUCGUAACUUAGCACAAGUAGAUGUAGUUAACUUUAAUCUAAGCAAUUUUUAAUCAGUGUGUAAUGGAGGACUUGAAAGAGCCACCACAUUUCACCGAGGCCACGCGGAGUACGAUGAGUGUACAGUGAACAAUGCUAGGGAGAGCUGCCUAUAUGGAAGAGCCCUAAUGUGUAAAAUUAAUUUUAGUAGUGCUAUCCCCAUGUGAUUUUAAUAGCUUUUUAGGAGAAUGACAAAAA
>cluster460.fasta:32
AUAGUUAUAGAAAAUUAAGUAGUUUUUUUAUUAGCACUAAAUGUCGUGGACCAAAAGAUCACCUAGUGCUCAGAUUUGCUACCGAAAGCCGUGCGAUAACAAGUCGGCAAGUCCAUACCUGGUUUCAAGAGGACUAUUUCAGGAAGCGUCUAACACCAUAUCCAAUGCUUACCGAAGAGCUACCAACAUCAGUGGUGCAAAAAUCAGUCCAAGAUGAUUCUUCUAGAACGCAGAAGUGGACUAUGUGCUACAAAGACCAUAAUUGUUGCAUAGAGCCAUGAAUACCCCUCCCCGCAAUCCUGCAUGCUCUGUGUACCCCAGAAUUGUUAAGGUUUAGGAAGAGCGGGCACUUCCUCAUCACGUAGUCCCUUUAAAUUCAACCCAGAAUAACUGAUGUUCGUAUGCUCUUGUUGCUUGCUGACAGAUGAGUGAGAGCAAUGUCGGUAAGGCCAACACACAAGGCAAUGUCAAAUGUGCUGACUUAACGUACUGCUACUACAUCAUAACAUAAAGACUGGUACAAAUUGCAGGAUAAUCAGAAGGAUGACUAAUGGCGCAAUUAAUCCCACGUCAGCGUUUUCGGAAUGUCGCGCAUGCAUGAAGCACACCUUGGAACGUGUUGACUUACACAGGUGCCAUCAAAUUGGAUGACAAAGAUCCAAAUAAGAUCAUCUGAAAGCAUAUUGACGCAUACAAAAUCCCAAGAGCCUAAAAGGACAAAGAAGAAGGCUGAUGAAACAAGCCCCCGCAGAGACAGAAGAAACAGCAAACUGUGACUUUUUUCCUGCUGCAGAUUUGGAUGAUUUCCAAACAAUUGCAACAAUCCAUGAGCAGUGCUGACUCAACAGGCCUAAACUCAUGCAGACCAAGGCAGAUGGGCUAUAUAAACGUUCCUUUCUUUCAUAUAGUCUACUGUGCAGAAUGAAUUCCGUAUACAUAGCACAAGUAGAUGUAGUUAUUUCACAGCAAUUUUAAUCAGUGUGUAACAUUAGGGAGGACUUGAAAGAGCCACCACUUUGAGGCCACGCGGAGUACGAUCGAGUGUACAGUGAACAAUGCUAGGAGAGAGCUGCCUAUAUGGAAGAGCCCUAAUGUGUAAAAUUAAUUUAGUAGUGCUAUCCCCAUGUGAUUUUAAUAGCUUUUAGGAGAAUGACAA
>cluster44.fasta:32
UCUCCCGUAACAAAACUUUCUUAAAUGUAGAACAAAUAUGAAAAAGUUAAUAAUUUUUGCAAUUUAAAAAAACUUUCACAACUGACUUGUACCAAAUGUUAACGCUCUUAUAAUUGUGGUAACCUGUAUCAAAAUUUAAGACAUGUUCUAAGAAAACUAAAAUGUCUGAUAAUGGACCCAAAAUAGCGAAUGCACCCCAUAUUGGUGGCCAAGAUUGGCAGUAACCAGAAUAAAAGGUGGGCGGACAAAAACGUCGGCCCCAAGGUUUACCCAAUAUACUUGUCAAAUGGCAAGAAAAAUUCCUAGCGUUCCAAACACCAAUAAGUCCAGAUGACCUUGGCUCUUGAAGAUCAGAAUGUGUGUGAGGUAAAUGAAGAUCAGUCCAAGAUGGUAUUCCUACAGGACUGGCCAGAAGCUGGACUUCCCUAUGGUGCUAAAACAAUAUAUGGUGCAACUGAGGCAACACAAAGAUUGCCCGCAAUCCUCUAACAAUUGCAAUCGGUACACCCUAAAACAUUAAAACUUACGCAGAAGGCAAGGCGGCAGGCCUCUUCUUCAUCACGUAGUCGCAAAUUUAAUCACCAGGCAGCAGUAGGGAACUUUCUGCUAGAAUGGCUGGCAAUGGCGGUGAUGCUGCUCUUGUUGCUGUGCUUGACAGAUUGAACCAGCUUGAGAGCAAAUGUCUGUAAAGGCCAACAACAACAAGGCCAAACUGUAUAAAUCGUGCUGAGGCUCAAGAAGCCUGCGACUGCCACUAAAUAAACAAGCUUGGAGACGUGGUCCAGAACAAACCCAAGGAAAUUGGCAGACUAAUCAGACAAGGAACUGAUAAGCCGCAUUAAUUGCCCCAGUUCAGCGUCAGAAUGUCGCGCAUUGGAGAAUAACUCGGAACGUGGUUGACCUACACAGGUGCCAUCAAAUUGGAUGACAAAAUCCAAAAAGAUAAGUACUAAUAAGAUUGACGAUACAACCCAACAGACAAAAGACAAAAAGAAGAAGGCUGAUGAAAUCAGCAGAGACAGAAGAAACAGCAAACUGUGACUCUUUUCCUGCUGCAGAUUUGGAUGAUUUUCCAAACAAUUGCAACAAUCCAUGAGCAGUGCUGACUCAACUCAGGCCUAAACUCAUGCAGACACAAGGCAGAUGGGCUAUAUAAACGUUUUCGCUUUUCCGUUUACGAUAUAGUUUGUGCAGAAUGAAUUUCGUAACAUAGCACAAGUAGAUGUAGUUAACUUUAAUCUAAGCAAUCUUUAAUCAGUGUGUAACAUUAGGGAGGACUUGAAAGAGCCACCACAUUUCACCGAGGCCACGCGGAGUACGAUCGAGUGUACAGUGAACAAUGCUAGGGAGAGCUGCCUAUAUGGAAGAGCCCUAAUGUGUAAAAUUAAUUUUAGUAGUGCUAUCCCCAUGUGAUUUUAAUAGCUUUUAGGAGAAUGACAAAACCCUA
>cluster96.fasta:30
ACCCAACAAACCACCCAUAUGGACCAAUAGUGUUGACGACCAGGUGUUAUCCCAUGUACCCAGAGUAAUCAGUAUUUUGUACCGCAGUUAAAAGGUACGAUUUACCUACAACUUUGCUAUAAUGUUGGAAUUGUUUUAAACAUGAGCGAGUUGUGGCUCGUGUGAAUAAUAAAGAUGACAUAUGAUUCUUCUAACUAACUGAACAUGCUUUAAAAAAUUGUGAAUAUUAUAAAAGACUUAUGAUUUGAGAAAUAUUGAGAUUUAAUGACUUUAAAAUUGUGCAAUGGUAUUGUUGUAUCAUGAAGGAUGUAUUAUUACUUAAUGCAUUAACCUAAGGUUAAGUUCAUUAAUUCAAUCAGUGAUUUAUGCAAAAAUAGGCAGAUAUAGCGUGGUUAUAGAUUGAAUUGUCAAGACCUUUUGAAUAGUUGAAUAAAUGAACAAUAAUGUUAACCAUAGACUAGCAGUUAAUUAGAGGCUCUGUGUUGUAAAAUAACAUUUUUAACUGCUUCAGGCAAUUGAUAGGUGAUGAUUAUCUACCCAGAUCCAUAGAUGGCCGUUUUAAUAUGAAAAAGAUGGUACACUGAAUUCAAAGACAUAAAACCUCAGGAGUAUGCUGAUGUUUUAUUUAUAUAACAUUAAGGUAUUGGAACCGAGUUAUGAGGCUAUCCCAACAGGCGUGGUGUUUUAAGAUGUGUGUUGCAUAUGACCAUAAAUGUAUAUCAACAAAUUAUUUGAAUGGUUGUGAUGUCCAGAUGACCAAUUACUGAGGUAUAUAUUUAAACUAAUUUUGUAAAAAUGGGGUAGCGAUAAUGUUACUGACUUUAAUGCAAUUGCACAUGUGAUGGCAAAUGCUGUGAUUCUUUUACGAUGAAAAAGUUUUGCAGAGAAACGCAAAGCUACUGAGGGCAUUUAAACUGGUAUGUAUUGCUACUGUCGAAGUGCUGUCUGACAGAGAAUUACAGGGAAGUUGGUAAACCAAACACACUUACCAAAUUAUGUCUGGUUAUCGUGUAACUAAAAAAAGUACAAAUAGAGAGUACACUACCAGAGACAGAAGAAACAGCAAACUGUGACUUUUCCUGCUGCAGAUUUGGAUGAUUUUCCAAACAAUUCAACAAUCCAUGAGCAGUGCUGACUCAACCAGGCCUAAAUCAUGCAGACAAGAUGGGCUUAUAAACGUUUCGCUUUUCCGUUUACGAUAGUCUACUUUGUGCAGAAUGAAUUCUAUAGCACAAGUAGAUGUAGUUAACUUAUUCAGCAAUUUUGUGUAACAUUGGGGGUUAAAGAGCCACCCAUUUCCGAGGCCACGGAGACGAUCGAGUGUACAGUGAACAAUGUAGAGAGCUGCCUAUAUGGAAGAGCCCUAUGUGUAAAAUUAAUUUAGUAGUGCUAUCCCUGAUUUUAAUAGCUUAGGGAAUAACAAAACU
>cluster19.fasta:30
AUUAAGAAGGCUUUAGAAAAACCCAAUACAAAAUACUCAGUCAAGAGUAAGAAAAGAAGGUAAACAUUUUCUAUGAUUACUAAUAGUUCAAUAGAAAAUGAAAGUCCAAAAAAGCUAGUACCAUGGAGUUGUGAAAAAUUUUGCGAGCUAAACCCUAGGAUGAGUCUCAAAAUUGUAACAAAUUAUGAGGCUUCAAAGGGCUUAUAACGGUUUGAUUUUUGUGAUGCAUAAGACUUAUACAAAAGGGGUGUGAGACUCAGCGGAUACUUAAGUGCAUAACUUGUACUAGUGUAAGAUACAAACUAGACUCAAAAAGAAAGAAGAACAGAAGAAAAACUGUGACUCUCAGAUUUGGAUGAUUUCAAACAAUUGAAUCCAUGAGCAGUGCUGAACUCAGGCCUAAAAAGUAUAAUAUAUUUGUGCAGAAUGAAUUCUACAUCACAAGUAGAUGUAGUUAACUUUAUAGCAAUCUUUAAUCGUGUGUAACAUUAGGAGGACUUGAAGAGCCACACUUCGCAACGAUCGAGUGUACAGUGAACAAUGCUAGGGAGAGCUGCCUAUAGGAAGAGCCCUAAUGUGUAAAAUUAAUUUUAGUAGUGCUAUCCCAUGUGAUUUUAAUAGCUUUAGGAGAAUGACAAAA
>cluster108.fasta:30
CGUAACUUCUGCAUAACCAUUGAAUAUCCAAGAUUACGUACUUUCUUCAUAUUUCAAAUUUAAAUUUGCCUGGAGAAUAGCAUUUUCAAUUAAGAUAACUAGUUGAUUAUCAUUAAGACACUUACUUAUAUGCUUCUUCUGCUUUUUAAUAUAGGAGUCAAAUUAUGGUCAUGUUCGGAUAUUUACGUACCUCACAGAGUGCUUCAAUUUUUUACCGUAUGCUUUUUAAUAGAUAAAUUUUAGUGUAAAUAUUAACAUUCUUUUUUGAAUUGUUGUAAAUUUUUCUUUUAUUUAAAAACUAACUAAGGCAAUUAGCACAUACUACUGGAGAUUUACCGUAACCAGAAAUGGGGCCGGGGUAAUCCAAAAAAUGUAUGUUAACCCUUGCAACCUCACAGACUCAAUAAAUCGAUGCAUUGACAAAUAAAGAGGGUACGAAUGUUAGAAUUCUGUAUCUACUAUAUAAACCAAUGGAACUAUUUGGCUAGUACACUAGUCUGGUUAAUCAACUCAUAAUUGCUCAUACGAACUUCUUAACGUAUCCUAUUUUAUCCAUUGUUCACAAUGUGACAAGGGUAUGAGCUUGUCCUGUUUCCUUUGUGAUGACAGUUGAAUAUAGACAUAGUAUGCUGCUACAUGUCUGGAAAAUUGUUGCACAAACCAAGUUUUGAGAAAAGACGAGAAUUAAACGUCUGAUUGCAGGUGGGAUAUGGGAAGUGGUAAACCUAGACCACCCAAUCGAAAUUAGUCUUUCUGUAUACAAAACAGUAAAGUACAAAAGGAGAGUACACUUGUACCAGAGACAGAAGAAACAGCAAACUGUGACUCUUUUCCUGCUCAGAUUUGGAUGAUUUCCAAACAAUUCAACAAUCCAUGAGCAGUGCUGACUCAACUCAGGCCUAAACUCAUGCAGACCACAAGGCAGAUGGGCUAUAUAAACGUUUCGCUUUUCCGUUUACGAUAUGUCUACUCUUGUGCAGAAUGAAUUCUCGUAACUCAUAGCACAAGUAGAUGUGUUAACUUUAAUAGCAAUCUUUAAUCAGUGUGUAACAUUAGGGAGGACUUGAAAGAGCCACCACAUUCCCGAGGCCACGCGGAGUACGAUCGAGUGUACAGUGAACAAUGCUAGGGAGAGCUGCCUAUAUGGAAGAGCCAAGUGUAAAAUUAAUUUUAGUAGUAUCCCAUGUGAUUUUAAUAGCUUUAGGAGAAUGACAAAA
>cluster87.fasta:28
AACCUUCCCGGUAACACAACUAUAACACAAUUUUAUUAACUGUUAGGAUGAAAUCUAUCAUAAAUAAAUCCGAACUGUGGAAUAAGCUGUUUUAAUUAUAAAAUGUAAAAGUAGUUAUUACUGUCGAAAUCAGAGAUGUAUGUACAUUAAAAAAAUUGAUAGCUGUCCUUAUAGCAUUACUAAUAUUAUUGUGAUCUUUUCUCUGGGUUACGACGUAUUUAUUUGAGUAAUUUUAUAAAAAGUGAUUGCUUAUUAAUAAUUUUAAUGGGUAUUUAAACGAGGAUGGUAAUUAUAAGGGCAUACGAGUUUGUCACUAAAACAAAUGGAAGAACCUUAAACUGAGGACAGGCGUUCCAAUUAACACCAUGUCAGAUGACAAAGUACAAGUCAGACAUCGAUGUGAUAAUGAAAUCAGUCAAGAUUAUAGGAAGGGCAAGCUGGACUUCCCUAUGGUGCUAAAAGAGCUUGGGACUGAAUACACAAAGAUUACACCCCAAUCCUGCUAAUGUGCAUUGCUAAAUUACAUAGAGGCGGGAUUUCUCAUACGUGUCGCACAUUUAAAAUUUCAGCAGCAGUAGAACUUCCUCUGAUGGAUGCGUAUUUUUUGCUGACAGAUUGAACCGUGAGAAAAUUCUGGUAAAGCAAAACAAAGCCAACUUAAAUUUGCUGAGUUAAAGCAAAUACUGCCUAAGCAUAAUUAACUGGCAGACGUGGUCCAGAACAACCAGGAAAUUUUGGACCGGAACUAAUAGACAAGAAUGAUUAAUUCAAAUUCAUCGGCUUCAGCGUUAUGUCGCCAUUGGCAUGGAAGUACACCUUCGGGAAGUGGUUGACCUACACAGGUGCCAUCAAAUUGGAUGACAAAGAUCCAAAUUAAAUUCAGUAUUGCUGAAUAAGCAUUGACGCAUAAAAACCCAAACAAAAGGACAAAAAGAAGAAGGCUGAUGAAAUCAAGCCUAAGAGACAGAAGAAACAGCAAACUGUGACUCUUCCUGCUGCAGAUUUGGAUGAUUUCCAAACAAUUGCAACAAUCCUGAGCAGUGCUGACUUCAACUCAGGCCUAAACUCAUGCAGACAAUAAGGCAGAUGGGCUAUAACGUUUCGCUUUCCGUUUACGAUAUAGUCUAUCUUGUGCAGAAUGAAUUCUCGUAACAUAACAAGUAGAUGUAGUUAACUUUAAUCUAGCAAUUUUUAAUCAGUGUGUAACAUGGGGACUUGAAAGAGCCACCACAUUUCUCGAGGCCACGAGUACGAUCGAGUGUACAGUGAACAAUGCUGGAGAGCUGCCUAUAUGGAAGAGCCCUAAUGUGUAAAAUUAAUUUUAGUAGUGCUAUCCCCAUGUGAUUUUAAUAGCUUCUAGGAGAAUGACAAA
>cluster167.fasta:28
CCUUCCCAGGUAACAAACCAAAUUCGAUUAGAUCUGUCUUAAAGAACUAAAGAAGGAUUCGAACAAUCAUUUGCAUACAGCCACAUAAGAAAUUCCAACUCGUCUAAGAAAAGAUAUUAUUUCUAAUUAUAUUUAGCAUAUAAUUGUACCUAAAAGAAAUUUUUAUAGUGCAUCAUUCAAAUUGUGUGUGCCUCUAUCUAUUUAUUUAUAUAACAUAACAAUUGUGUGAGUGUUAAAUCUUACGUCGUAUAUCUGUAACCACAUUUCAAUAUGGGUAAGUAUUUGUAAGUUGAAAUGUUUAACUAUUAAAAAAAAUGUUAAUGACCCCAAAUCAGAAUACCGCACGUUGGUGGCCCUCAGUUAAUAAAAAACGCAUGGCAACAAAGUCGGCCCAAGUUUACCACUAUGGGUUUUAUGAGCUAAUUCCACAAGGUUAUCACUAGAUACAAUGGAAAUAGAAUGUGGUGGGUAUAGUACGGUCCCGCACUCUAUAUGGGCCAAACUAUGAGUCAAACAAAGAUCAUAACUAAUGAAUAGAAUUGAAAAUGAAUGUUUACGCAACAAAAGUAACGGACUUGUCAUAGUGCAUAAAUAACAGCAAGUAAAAUUCUAAUGGAUGGGUGACUGCUUCUGUAAUUUGCCAGACAAAAUGUUAGUUAAAGGAAAAGGCAAUACAGAAAGUUUAGAAGCCAUGAAAACGUACUCAUAAUAAAAUGUAACAGUUCGAUUCAAACAAACCAAAUUUGGGACCGAUAUAGACAGUGUUCAAACUUGGCCAAAUUGCAAUUGCCACCUUCCUGUUUCGAAUGUCGCGUUGGCAGGAUAAUUAUACUUGGAACGUGGUUGGACAUCAGGUGCCAUCAAAUUGAUGACAAAGACAAAUUAAGACGUCAAACUCUGAAGGCAUUUGACGCAUUCAAUUCACCAACAGAGAGCUAAAAGGACAAAGAAGGUGAUAAACCUAGCCACCCGCAGAGACAGAAGAAACAGCAAACUGUGACUCUUUUCCUGCUGCAGAUUUGGAUGAUUUCCAAACAAUGCAACAAUCCAUGAGCAGUGCUGACUCAACUCAGGCCUAAACUCAUGCAGACAUAAGGCAGAUGGGCUAUAUAAACGUUUCGCUUUCCGUUUACGAUAUAUAGUCUACUCUUGUGCAGAAUGAAUUCUCGUAACUACAUAGCACAAGUAGAUGUAGUUAACUUUAAUCUCACAUAGCAAUUUUAAUCAGUGUGUAACAUUGGGAGGACUUGAAAGAGCCACCACAUUUCCAGGCCACGCGGAGUACGAUCGAGUGUACAGUGAACAAUGCUAGGGAGAGCUGCCUAUAUGGAAGAGCCCUAAUGUGUAAAAUUAAUUUUAGUAGUGCUAUCCCCAUGUGAUUUUAAUAGCUUUUAGGAGAAUGACAAAA
>cluster84.fasta:26
ACUUUACAAACGUUUUGAUUGUAAUGAUUAAUCUGUUAUAUAUAUAAUGUUUGUUAACACAUGUUGUAGUACUUUUUCACUGUAAUAACAUUAGUUACACAAUUGACAACCAGGGAAACCAAGUACCCAAUUAUGCCUUUCUAUGAAAGAUUACUGGAAGUCCAAUUAACAAUACAUGCUAAGAACUACAACAUCUUGGAAAAUAAGACAAAGGUUUACCAGACGGGCCGGCUAACCUUAUGAUGCUCAUUGUUCAAUAGAACUAUGAUGAUAACACAUUAGACCUUCAUUGUAACAAUCAAUCAAGGAAUUGUUCAAAGUUACAGAAGAGGAUUAAGCCUUUUGUUCAAAUGUUGCAACAGUUUAUUCCACUCAAGGGGAUAGGACUUUUCCUAGUGUGCUAAUGGCGGUAUGUUGCUUGCUGCGCUGACAAUUGAUAGUUUGAGAAUUCUGAAAAAAAGCCAAAUGCUACUAAGAAUUGCUGGGCUUUAGAAGUGACCACACUCACUAAAAACAUGAUGGUCCAGAACAAACGAAAUUGGGAGAAAAGACAGAACUCCCUGUGCGCCUACAAGGUGCCAUGGAGACAAAUCGAAAAAAGAAGGCUGAUGAAACAGAGACAGAAGAAACAGCAAACUGUGACUUUUUCCUGCUGCAGAUUUGGAUGAUUUUCCAAACAAUUGCAACAAUCCAUGAGCAGUGCUGACUCAACUCAGGCCUAAACUCAUGCAGACCAAAGGCAGAUGGGCUAUAAACGUUUCGCUUUUCCGUUUACGAUAUAGUCUACUUGUGCAGAAUGAAUUCUCGUAAUAAACAAGUAGAUGUAGUUAACUUUAAUCCUUAAUUUAAUCAGUGUGUAAAUGGAGGACUUGAAAGAGCCACAUUCGAGGCCACGGAGUACGAUCGAGUGUACAGUGAACAAUGCUAGGAGAGCUGCCUAUAUGGAAGAGCCCUAAUGUGUAAAAUUAAUUUUAGUAGUGCUAUCCCAUGUGAUUUUAAUAGCUUUAGGAGAAUGACAAAAACCUUCCAA
>cluster72.fasta:26
ACCUAUCAGAUACCAAUGUAUCAGACAAGAUAUACUUUGGGCUAUUUACUAAAAAGAGUACUUUAUAUUCAUGCUUUCUAUCUUAAUUUUUGAAAAAAAUGAAAUUGAUGACUUGUAUUAAUUUUAGAGCACUAAUUUACUACUUUAAGUUUAAAAAUGGAGGUCUUGUUAUUUUUUUACCAAUAAUUGGCAAAGUCCGCAUGCUACUAAGAACAGGGGUACAUGCAAUUCAUCCUACAGCACUUAAUAACAAAAUAGUAUCGAAGAGCUCAGAUUAACAGAGAUUUUCAGAAGCUGUAUGGUCAAAAGUUUUCAUGAGUAAAAGAUUUCCCCAACUCUAACAAGGUUAAUUAAAGUAGAGAACGAGCAGCUUUUCUUCAGACCCAGUUUGAAACCACAGGUGGGUUUUGCUGUCUGGCAAUGGGAUGGCUUGCUGGUUAAUUGAAGCUAAGCAAGUCUUAACACAAAAAGCCUGUAAUGAUUUGCUAGGUUUACGGAACACUAGAUCAUUAUUUACCAGUUCCAGCAAAAAUUUUGGGAAAAGACAAGGAUUACAAACAUUGGCCGCAAAUUGCACAUUUGCCCAGCGCUGUUUCGGAAUGUCGCCUGUUGAAACUCACUCGGAGUGGUGACCUACACAGGUGCCAUAAAUUGGAUGACAAAGAUCCAAAUAUGUUCUGAAGAUUGAAGACAUAAAAACCCCACCAAACUAAAAGAAAAAAGAAGGCUGAUGAACUAACAGAGACAGAAGAAACAGCAAUGUUUUUCCUGCUGCAGAUUUGGAUGAUUUUCCAAACAAUUGCAACAAUCCAUGAGCAGUGCUGACUCAACUCAGGCCUAAACUCAUGCAGACCAAGGCAGAUGGGCUAUAUAAACGUUUCGCUUUCCGUUUACGAUAUAUGUCUACUUGUGCAGAAUGAAUUCUCGUAACUCAUAGCACAAGUAGAUGUAGUUAACUUUAAUCUCACAUAGCAAUUUUAAUCAGUGUGUAAUUAGGAGGGCUUGAAAGAGCCACCACAUUUCCGAGGCCACGCGGAGUACGAUCGAGUGUACAGUGAACAAUGCUAGGGAGAGCUGCCUAUAUGGAAGAGCCCUAAUGUGUAAAAUUAAUUUUAGUAGUGCUAUCCCCAUGUGAUUUUAAUAGCUUUUUAGGAGAAUGACAAAA
>cluster112.fasta:26
GAUAGACCAUAAUUAUGAUAAGAGUUCUCCAUAGAGUUACAAAUUCCAUUUUUGACUAAUGACAUAAAGUUUGAACCAGUCUAGGAAGCGACUCUCCUAAGUCUUAUCAGCCAGAGUCUGUAUGCUGGGUGUCUCUUUUUUGUGCUGCUUGACAGAUUGAACCGUAGAGCAAAUGUCUGGUAAGGCCAACAACAACAAGGCCAAACUGUCCAGAAUGUGCUGAGGCUUAGAAGCUGGAAAACGUACUGCCACUAAAUACGUAACACAUUGCAGACGUGGUCCAGAACAAACCCAAGGAAAUUUUGGGGACCAGGAACUAAUCAGACAAGGAACUGAUUACAAACAUUGGCCAAAUUGCACAAUUUGCCCCGCGUUCAGCGUUGGAAUGUCGCGCAUUGGCAUGGAAGUCACACGGGAACGUGGUUGACCUACACAGGUGCCAUCAAAUUGGAUGACAAAGAUCCAAAUAAAGAUCAAGUCAUUUGCUGAAUCAUUGACGCAUACAAAACACCCCACAGAGCCUAAAAAGGAAAAAGAAGAAGGCUGAUGAACACAGAGACAGAAGAAACAGCAAACUGUGACUUUUCCUGCUGCAGAUUUGGAUGAUUUCUCCAAACAAUUGCAACAAUCCAUGAGCAGUGCUGACUCAACUCAGGCCUAAACUCAUGCAGACAUCAAGGCAGAUGGGCUAUAUAAACGUUUCGCUUUUCCGUUUACGAUAUAGUCUACUUUGUGCAGAAUGAUCCGUAACUAUAGCACAAGUAGAUGUAGUUAACUAUCACAUAGCAAUCUUUAAUCAGUGUGUAACAUUAGGGAGGACUUGAAAGAGCCACCACAUUUCCCGAGGCCACGGAGUACGAUCGAGUGUACAGUGAACAAUGCUAGGAGAGCUGCCUAUAUGGAAGAGCCCUAAUGUGUAAAAUUAAUUUUAGUAGUGCUAUCCCCAGUGAUUUUAAUAGCUUUAGGAGAAUGACAAA
>cluster101.fasta:26
AAACUCCAAACAGCUACAAUAAAGUAUAUAGUUAAAUUAAAGACUUUUUAGAAAAUAUUUAAUAGACUAUAACAUAAACUGGUGUUCAAGUCAGGGGCAAAAGUCGAUACAAUUUUAAAGCUUAAUUCCCUCAAAGUUAAAAUGUAUCAAGCUACAAGACGCUUGUGGAGUAAAAAUGAUGAUUAUGAACUACCCAUUAAAUAAUACACCAAAACCUAAAGCGCACUUUUCUAUCAUUCAAAAUUAUCAGCAGCAGUAGACUUCCUGCUAAAUCUGAGCUUGUCUUGCGAUUAACGCUUGAAGCAUGUAGCAAACACAACCAACGCAUAAAAUUCUGUGACUUUAACAACUAAGAAUGUAGUAAGUGUCAAACAACCAAGGAAAUUUUGGGGACCAGGAACUAAUCGACAGGAACUGAUUACAAACAUUGGCCCAAUUAUUCCCCAGCUCAGCGUUUCGGAUUCGCCAUGGCAUGAAGACUGGGAACGUGGUUGACCUACACAGUGCCACAAAUUGGAUGACAAAAUCCAAAAAAUACAUAAUAAGCAUUAGCUAAACCCACCACACUAAAAAGAAAAAAAAGGCGAUAAAUAAUCCGCAGAGACAGAAGAAACAGCAAACUGUACUUUUCCUGCUGCAGAUUUGGAUGAUUUCCCAAACAAUUGCAACAAUCCAUGAGCAGUGCUGACUCACAGGCCUAAACUCAUGCAGACCACAAGGCAGAUGGGCUAUAUAAACGUUUUUCCGUUUACGAUAUAGUCUACUCUGUGCAGAAUGAAUUUCGUAACUACAUAGCACAAGUAGAUGUAGUUAACUUUAAUCUCAUAGCAAUUUUAAUCAGUGUGUAACAUUAGGGAGGACUUGAAAGAGCCACCACAUUUCACCGAGGCCACGCGGAGUACGAUCGAGUGUACAGUGAACAAUGCUAGGGAGAGCUGCCUAUAUGGAAGAGCCCUAAUGUGUAAAAUUAAUUUUAGUAGUGCUAUCCCCAUGAUUUUAAUAGCUUGGAGAAUGACAAA
>cluster58.fasta:24
AAAAUUCACUUGUAGAUCUGUUUAAACGAACAUAUAUUGAACCAAUCACACCGGCAACGUACAAAAGCAAUGGUUAUGAGCCGGAUACUCAGGAAUGUGGACAUCCAUGCUAUGGCGUAACCAGAAUGAGACGCAGUGGGAGCCCGUUACCCAAUAAUACUGCGUCUGUCGCCUCCAUGAAGGAACCUUAAAUUCCCUCGAGGACAAGGCGUUCCAAUUAACACCAAUAGAGUCCAGAUGACCAAAUUGGCUACACCGAAGAUACCGACGAUCGUGGUGGUGACGGUAAAAAUCAGUCCAAGAUGGUAUUACUACCUAGGAACUGGGCCAGAAGCUGGACUCCCUAUGGUGCUAACAAAAGACGGCAUCAUGGGUUGCAACUGAGGAGCCUGAAUACACAAAUCUGCACCCGCAAUCCUGUAACAAUGCUGCAAUCGUGCUAAUCGAACAUUAAAGUAAGAGCGAGGCGGGACUUCUUCACGAGUCGCAACAGUUUAAGAAAUUACCAGGCAGCAGUAGGGGAACUCCCGUAGAAUGGCUGGCAAUGGCGGUGAUGCUGCUUUGUUUUUGCUGUGCUACAGAUUGAACCGCUUGAGAGCAAAAUGUCUGGUAAAGGCCAACAACAACAAGGCCAAACUGUUAAGAAUUGCUGCUGAGGCUUUAAGAAGCCGGCAAAACGUACUGCCACUAAAGCAUACUGUAACACACUUCCAGACGUGGUCCAGAACAAACCCAAGGAAAUUUUGGGGACCAGGAACUAAUCAGACAAGGAAUGAUUACAAACUUGGCCGCAAAUUGAUUGCCCCAGCGCUUCGCGUUCGGAAUGGCGCUGGCGCCGGAACGUGGUUGACCUACACAGGUGCCAUAUUGGAUGACAAAGAUCCAAAUUAAGUAAGUCAUUUGCUGAAUAAGCAUUGACGCAUACAAAACACCCACCAACAGAGCCUAAAAAGGAAAAAGAAGAAGGCUGAUGAAACAAGCCUUAGAGACAGAAGAAACAGCAAACUGUGUCUUUCCUGCUGCAGAUUUGGAUGAUUUCCAAACAAUUGCAACAAUCCAUGAGCAGUGCUGACUCAACUCAGGCCUAAACUCAUGCAGACCAAGGCAGAUGGGCUAUAUAAACGUUUUUUUCCGUUUACGAUAUAGUCUACUUGUGCAGAAUGAAUUCCGUAACUAUAGCACAAGUAGAUGUAGUUAACUUUACAAAUUUUAAUCAGUGUGUAACAUAGGAGGACUUGAAAAGCCUUUCAGGCAGAGUACGAUCGAGUGUACAGUGAACAAUGCUAGGAGAGCUGCCUUAUAUGGAAGAGCCCUAAUGUGUAAAAUUAAUUUUAGUAGUGCUAUCCCCAUGUGAUUUUAAUAGGAGAAUGACA
>cluster50.fasta:24
CCCAUAAAUUGUUACUAAACCAACGUGCCUUAUGGACAUGUCACAGUGGCAAGCCCUUUAUUUUGUACUCCCAGAUAUCGAAAACAAUUACAAUUGCAUGUUGGAACGAAUUCUGUGAAUGAGUUUACUAGUGCGACCUGGUUACAAUUAGUGCAAGCGAUAAACGAUUAAUGCACUAGACUCUCAGAGAAGGCGGCGUUGUUAAGGAUUAUCAGAUACCUUAAGGUGAUGCUCUUGUCUGAAGAAAGUUAAGAAAUUCUGUAGAAAAAACCAUUUAUGAGGCUACAGUAGCUGUUGAGGCUUUAAGAUGUGCUGAUAGACCUUAUGUUGAAAUCUGUUACGAACCAUGCAUAUCAACAUACAUAAAUUAGUCUUGUUAAUCCAGAAUGUUUGCAAUGCUCAAGUUGUGUGUCACAGAUGUGACCUCUUAGGUAUGAGCUAUUAUUGUAAAACCCACCCAUUGUCCCAUUGUGUGCUAUGGACAAGUUUUUGGUUUAUAAAAUACCGGUUUGGUAGCGAUAAUGUUACUGACUUUAAUGCAAUUGAAUGAACUGGACAAAUGCUGGUGAUUAUUUAGCUAACACCUGUACUGAAAGACUCAAGCUUUUGCAGAGAAACGUCAAGCUACUGAGGAGACAUUAAACUGUCUUAUGGUAUGCUACGGCUGAAGUGCUGUGACAAAAACAAAGAGUGGUAAACUAGACCCCCACUUACGAAAUUAUGUGGUUACGCUAAAAAAGUACAAUAACAGAAGAAACAGCAAACUGUGACUUUUUCCUGCUGCAGAUUUGGAUGAUUUUCCAAACAAUUGCAACAAUCCAUGAGCAGUGCUGACUCAACUCAGGCCUAAACUCAUGCAGACAUAAGGCAGAUGGGCUAUAUAAACGUUUCGCUUUCCGUUUACGAUAUAUUACUCUUGUGCAGAAUGAAUUCUCGUAACAUAGCACAAGUAGAUGUAGUUAACUUUAAUCUACAUAGCAAUCUUUAAUCAGUGUGUAACAUAGGGAGGACUUGAAAGAGCCACCACAUUUCGAGGCCACGGGAGUACGAUCGAGUGUACAGUGAACAAUGCUAGGAGCCUAUAUGGAAGAGCCCUAAUGUGUAAAAUUAAUUUUAGUAGUGCUAUCCCCAUGUGAUUUUAAUAGCUUCUAGGAGAAUGACAAC
>cluster52.fasta:22
UUCCAGUAAUAACAAAGAUUGUAUACAUAAAUAUAUAAAGGUUAAAUAAGACUACUAUAGGACACCUAGUAGGUUAAAACCAAAGUGGACCGCAAUCCGUAACAAUGUGCAAUGUGUACACUUAAGCUAAGGGAGAGGCGGCAGUAACCUUUCUGUCCACGUAGUCACAUUUGAAUUAAGGAGCAGUAGGCUGUAGAUGCAUGGCUGACUUUGCUGCUGCUUGACAGAUUGACAGUUGAGCAAAAGUUGUAAAGGCCAACAACAAGGCCAAACUGUCACUAAUAAUGUUGCUGAGUUUAAGAAAAUGCCAUAACAUGUGGCAGACGUGGUCCAGAACAACAGAAAUUUUGGACCAGGAACUAAUCACAAGAAUGAUAAAUGCGCAAUUCACAUUUCCCAGGUUUUGGAUGGCGCUUGGCAUGAAGUAGGAAGGGUGACCUACACAGGUGCCAUCAAAUUGGAUGACAAAGAUCCAAAUUUAAAAUAUUUUGAAUAGAUUGAGCAACAAAAACCCCCACAGAGCCUAAAAAGGAAAGAAGAAGGCUGAUGAAACAAGCCCAGAGACAGAAGAAACAGCAAACUGUGACUCUCCUGCUGCAGAUUUGGAUGAUUUCUCCAAACAAUUGCAACAAUCCGAGCAGUGCUGACUCAACUCAGGCCUAAACUCAUGCAGACCAAGGCAGAUGGGCUAUAUAAACGUUUCGCUUUCCGUUUACGAUAUAGUCUACUUGUGCAGAAUGAAUUCUCGUAACAUUGCACAAGUAGAUGUAGUUAACUUAAUCCAGCAAUCUUAAUCAGUGUGUAACAUUAGGGAGGACUUGAAAGAGCCACUUUCCGAGGCCACGGGAGUACGAUGAGUGUACAGUGAACAAUGCUAGGGAGAGCUGCCUAUAUGGAAGAGCCCUAAUGUGUAAAAUUAAUUAGUAGUGCUAUCCCCAAUUUUAAUAGCUUUGAGAAUGACAAA
>cluster470.fasta:22
AUUCUCCAUGUUACUUUUUAAAUUUAAACUGUAAUUAUUUGCACUUGUUUAAAAGGAAAUCAGACCUUAAUUGAAUGGUGGAUGAGGCUCAUCCAUCCAUUCGAUAUUAAUUAUACAGUUUCUUUUAAAUAUUCCAGGAACUAUUGGUACUUAGUCGUGUCGUCUUGAAGACUUUAGAUAUCAUAUUUGUGUGUUAAUUUCACAAACAACAACUAAAAUGUCUUGUAAUGGACCCAAAUCAGCGAACCCGCAUUACGUUUGGUUUUAACUGCAUAACCAGAAUGAGACGCAGUGGGGCGCGUCAAACAAGUCGCCCAGGUUUACCCAAUAAUACUGCGCUGUUCACCCUCCUCAAUGGCAAGGAAGACCUUAAAUCCCUCGACAAGGCGUUCCAAUUAACACCAAUCAGAUGACCAAAUGCUACUACCGAAGAGCUACCAGACGAAUUCUGUGGUGACGGUAAAAAUCAGUCCAGAUGGUAUUUUACUCCAGGAACUGGGCCAGAAGCUGACUUCCUAUGGUGCUAAAAGACGGCAUCAUAUGGUUCACUGGAGCCUUGAAACCAAAGAUUUGGCACCCGCAAUCCUGCUACAUUGCAAUCGUGCAACUUCCAAGGAACAUUGUCAAGUAAGAGAGGCGGCGUCAAGCCUCUCCUCUCAUAUAGUCGCAACAGUUUAAAUUACCAGGCAGCAGUGGAAAUUUCUGCUAGAAAUGGUGCAAUGGCGGUGAUGCUGCUCUUGUCUGCUGCUGUUGACAGAUUGAACCAGCUUAGAGCAAAAUGUCGGUAAGCCACAACAAGGCCAUGUCUAAGAAUGCUGCUGAGGCUUUAAGAAGCCGCAAAACGUACUGCCACUAAAGAAUGUAACAUUGCAGAUGCGCCAGAACAAACCAUUGGGACCAGAACUAAUCAGACAAGGAUGAUUAACAUUGGCCGCAAAUUGCACUUUGCCCCAGCGCAGCGUUUCGAAUGUGCGCUAGCAUGAGUCUGGACGUGGUGACCUACAGGUGCCAUCAAAUUGGAUGACAAAGAUCCAAAUUAAAAAGUAUUUCUGAAUAACAUAUUGACGCAUAAAAUCUCACCAACAGAGCCUAAAAAGACAAAAAGAAGAAGGCUAUAAAUUAGCAGAGACAGAAGAAACAGCAAACUGUGACUUUUUCCUGCUGCAGAUUUGGAUGAUUUCCAAACAAUUGCAACAAUCCAUGAGCAGUGCUGACUCAACUAGGCCUAAACUCAUGCAGACACAAGGCAGAUGGGCUAUAUAAAUUUCGCUUUCCGUUUACGAUAUAUAGUUCUUGUGCAGAAUGAAUCUCUACAUAGCACAAGUAGAUGUAGUUAAUUACAACAAUUUAAUCAGUGUAACAUGGGACUUGAAAGAGCCACCUUCAGGCCACGCGGAGUACGAUCGAGUGUCAGUGAACAAUGCGGAGAGCUGCCUAUGAAGAGCCCUAAUGUGUAAAAUUAAUUUUAGUAGUGCUAUCCCCAUGUGAUUUUAAUGCUUCUUAGGAGAAUGACAUUAAA
>cluster196.fasta:22
UUCCCAGGUAACAAAACUGUUUGUGAAAUAGAGUAAUCAGCUUUGUAUUCUGAAGUUACUCUAACCUGAUUUCUGCUGUUAAGUGAUAUUGUCUUAGAUUCCUCAAAAAACUAAAAUGUCCGUAAUGACCCAUAAAUCAAAUGACCCGCAUCUGGUGGACCGAUUAACUGGAGUAACCGGAAUAGAUCAGUGCGCGAUCAAACACUCCCAAGGUUUACCCAAUAUACUGCGUUGUUUCAGCUCACAUACAUGGCAAGGAAGACCUUAUUCCGAGGACAAGGCGUUCCAAAUAACAGUCCAGAUGACCAAUGUUAAGAGCUUAACAGACGAAUUCGUGGUGGUGACGGAAAUGAAAGAUCAGUCCAAGAUGGUAUUCACUACCAGAACUGGGCCAGAAGCUGGCUCUUGUGCUUCAAAGCAUUGCAAUAGGAGCCUAAUACAAAAAUGUGGCACGAUCCUGCUACAAUGCUGCAAUCGUGCUACACCUUCAAGGAACACAUGUAAGGCUUUUAGCAGAAGGAGCAGAGGCAUGGUCAAGCCUUCUGUUCGGGUGUCCAACUUUAAGAAUAAGGCGCAGUAGAAUUCUGCUAAUGUUGCAAUGGCGGUGAUGCUGCGUUUUUGUUUGUAUACAGAUUGAACCAGUUGAGAGCAAAUGGUAAAGGCCAACAACAAGGCCAAACUGUCCUAAAAUUGCUGUGAGUUAAAAUUUAGCAAACACUUCCAAAGCCUGUAACAAGCUUUCGCAGACGUGUCCAGAACAACCAAAGAACUUGGGGACUGAACUAAAGACAAGGAACUGAUAGCCGCAAUUGUACAAUUUGCCCCAGCGUUCAGCGUCAGAGAAUGCUGGCUAAGUCACCGGGAACGUGGUUGACCUACACGUGCCACUGGAUGACAAGAUCCAAAUUAGUUUUUGCUGAAUAUUGACGUAACAAAACAUCAGAGCAAAGGACAAAAAGAGAGGCUGAGAAUAACCCAGAGACAGAAGAAACAGCAAACUGUGACUCUUUCCUGCUGCAGAUUUGGAUGAUUUUCCAAACAAUUGCAACAAUCCAUGAGCAGUGCUGACUCAACUCAGGCCUAAACUCAUGCAGACAUAAGGCAGAUGGGCUAUAUAAUUUCGCUUUCCGUUUACGAUAUAUAGUCUACUCUUGUGCAGAAUGAAUUCUCGUAACUAGCACAAGUAGAUGUAGUUAACUUUAAUCUUAGCAAUCUUUAAUCAGUGUGUAACAUUAGGGAGGACUUGAAAGAGCCACCACAUUUCACCGAGGCCACGCGGAGUACGAUCGAGUGUACAGUGAACAAUGCUAGGGAGAGCUGCCUAUAUGGAAGAGCCCUAAUGUGUAAAAUUAAUUUAGUAGUGCUAUCCCAUGUGAUUUUAAUAGCUUAGGAGAAUGACAACCUAUUUAA
>cluster123.fasta:22
CAAACGGUGCAAUAGUUACAUAAAAUUAUAACUAGCCUUGUACACGCACGAUUGUAGCUUAAUUCAAGAACAAUUUAAGUUUAGAGAGCGGUAUCGCUUUUUGGAUUAUUCAAGCAGGUGCAUUCAAGGUUCUUCUCUAAUUGUGGAUUUAGCUACUAACAAAAAAUUUUGCCAUGAUCUACGACUUACAAAAAUUUGGACUACAAGAACAAUAUUAAUGUGUACGGACACUUAAUUGGUAAUAAUAACAGAUAAAUUUGUUUGAAUAUUAAUGACUAACAAAAGCUAACAAAAAGAAAAAAAGGGUAACUCGCAGAGACAGAAGAAACAGCAAACUGUGACUCUUUUCCUGCUGCAGAUUUGGAUGAUUUCUCCAAACAAUUGCAACAAUCCAUGAGCAGUGCUGACUCAACUCAAGGCCUAACUCAUGCAGACCACAAGGCAGAUGGGCUAUAUAAACGUUUCGCUUUUCCGUUUACGAUAUGUCUACUCUGUGCAGAAUGAAUUCUCGUAACAUAGCACAAGUAGAUGUAGUUAACUCUAAUCUAGCAAUUUUAAUCAGUGUGUAACUGGGAGGACUUGAAAGAGCCACCACAUUUCAGAGGCCACGCGGAGUACGAUCGAGUGUACAGUGAACAAUGCUAGGGAGAGCUGCCUAUAUGGAAGAGCCCUAAUGUGUAAAAUUAAUUUUAGUAGUGCUAUCCCCAUGUGAUUUUAAUAGCUUUUAGGAGAAUGACACAA
>cluster98.fasta:20
CUUCCCAGGUAACAAACCAACCAUUGUCUUGUAGAUUGUUCUUAAACGAACUAAAAUCUGUGUGGCUCAUGUUAGUGCAUAAGGUUGACAGGACACGAGUAACUCGUUUUGUCGUCCGUGUUGAGCCGAUCACACAAUUUGUCCGGGUGGAAAGGUAAGAUGGAGAGCCUGUAAACACCCAUUCCUUUUACAGGUUAGUUGUUUGGCCCUGGAGGUAUCAGAGGUCCACUAAUGGCACUGUGGCUUAGAAGUUGAAAAGGCGUUGCCUCACUGAAGCUGUUCAUAACGUUCGGAUGGAACUGCACCUUUGGUUGAGCUGGUAAGAACUCAAGGCAUCGUGUGUGGUGGACUGUUCCUUGUCCCUCUGUGGGCGAAAGAUGGUGGCCAUAGUAAAUUGCUGGCGACGAGCUUGGCACUGAUCAUUAAGAAACUGGAAUGUAAUCACAACUGUGCUUGACCCGGGUUUAAAACACAGUCUGUACCGUCGUUGGAAAGGUUGGCUGUAGUUGUGAUCACUCCGAACCCAUGCUCAGUAGUGAUGCACCCGUCAACCGUGCGGCACAGCCUUGCUAUACAGGUUUGACAUCAAAUAAAAGUAUGUUAAAUCCUUGUUGUCUUAAAGGACGAAGAUGACAAUUUAAUUGUGUAGUUAAGAGACACACUUUCUACCAACAUGAAGUUUUGAAUAGACGGUGACAGGUACCACUACGUCAACGUCUAAAAAAAGCAGUAGCUUUGAUGAAGUAAUUGUGAACAUUAAAAUACUUGUAAACAAUUGUUGUGAUGAUGAUUAUUCAAUAAAAGGACUGGUAUGAUUUGUAGAAAACCCAGAUAUUACGCGUAUACGCCAACUUGGUGAACGUGUACGCCAAGCUUUUAAAACAGUACAAUUGUGAUGCCAUGCGAAAUGCUGGUAUUGUUGGUGUACUGACAUUAGAUAAUCAAGAUUGGUAUGGUUGAUUCGGUGAUUCAUACAAACCACGCCAGGUAUGGAGUUCCUGUUGUAGAUUCUUAUUAUUCAUGUUAAUGCCUAUUAACCUUGACCAGGUAGCAUGUUGACCUGAUUAACAAGCCUUACAUUAAGUGGGAUUUGUUAAAAUAUGACUCACGGAAGAGAGGUUAAACUCUUUGACCGUUAUUUUAAAAUUGGGAUCAGACAUACCAAUUGUGUUAACUGUUUGAUGACAGAUGCAUUGCAUUGAAUUAAUGUUUUUACGUGUUCCCACCUACAAGUUUUCCACUAGUGAGAAAAAUAUUUGUUGAUGGUGUUCCAUCUGUAGUUCAACUGGAUCUCAGAGGCUGGUGUUGUACAUAAUCAGGAUGUAAACUUACAUAGCUCAGACUUAGUUUAAGGAAUUACUUGUGUAUGCUGCUGACCUGCUAUGCACGCUGCUUCUGGUAAUCAUAGAUAAACGCACUACGUGUUUCAGUAGCUGCACUUACUAACAAUGUUGCUUUCAAACUGUCAAACCCGUAAUUUUAACAAAGACUUCUAUGACUUGCUGUGUCUAAGGGUUAAGGAAGGAAGUUCUGUUGAAUUAAACACUUCUUUGCUCAGGAUGGUAAUGCUGCUAUCAGCGAUUAUGACUACUAUCGUUAUAAUCUACCAACAAUGUGUGAUAUCAGACAACUACUAUUUGUAGUUGAAGUUGUUGAUAAGUACUUUGAUUGUUACGAUGGUGGCUGUAUUAAUGCUAACCAAGUCUCGUCAACAACCUAGACAAAUCAGCUGGUUUCUAAUAGGGUAAGGCUAGACUUUAUAUGAAUGAGUAGAGGAUCAAGAUGUUUCGCAUAAAAUAUGUCAUCCCUACUAUAACUCAAAUGAAUCUUAAGUAUGCCAUAUGAAGAAUAGAGCUGCACCGUAGCUGGUGUCUAUACUGUAGUACUAUGACCAAUAGACAGUUCCAAAAAUUAUUGAAAUCAAUAGCGCCCAGAGAAAUUUGGUGUGCACACUUAAAUAUGUAUAUUGGGAUUAUCCUAAGCUCGCAAACAACAAGUGUUGUAGUUCACACCGUUUAUAGAUUACAUGAGUGUGCUCAAGAUGAGUGAUCAUGUGUGGCGGUUAGUGGAACCUCACAGGAGAUGCUUUACUAAUAGUGUUUUAAUUUGUCAAGCUGCACGCCAAUUUAUAUGAUGGUAACAAACAGACUUAUGAGUGUUUUAAAGAGAUGUUGACACAGACUUGUGAAUGAUACCAUUGCGUAAACAUUCCAAUGAUGAUACUUCAAUAGCACUUAUGCACUCAAGGUCUAGUGGCUAGCAUAAAGAAAAGAAGUUGGACUGAGACUGACCUAAGACUAUCUCAACAUACAAUGCUUAAACAGGUGAUGAUUAUGUGACCUCCUUACCCAGAUCCAAGAACUAGGGGCCGUGUUUGAUCUUGAUUGAACGUGUUAGCUUAAUGUCAGGAGUAUGCUGAUCAAAAAGCCAGACUCAUUAAGACAUUUAUGUUGUAUGCUGUUACGACCAUGUCAUACUGUAACAGGUUGUGAUGUACAGAUGUGACUCACAGGUAUGAGCUAUUAUUGUAACAACCCAUAGUUUUCCAUUGUGUGCUAAUGGACAAGUUUGUUUAUAAAAUGGUUGGUAGUAAUGUUACUGACUUUAGAAUUGCAACAGUUGGAACUAACACGUCUAAUUGCAAGAAACGUCAAAGCUAUUGCUAUGAGUGCUGUUACAGAACAUCAAAAUAUUCUCUCUUAUCUAAAAAAAAGUAAAGUACAAAUAGAUAACCAAGAGACAGAAGAAACAGCAAACUGUGACUUUCCUGCUGCAGAUUUGGAUGAUUUCCAAAAAUUGCAACAAUCCAUGAGCAGUGCUGACUCACUCAGGCCUAAACUCAUGCAGACACAAGGCAGAUGGGCUAAAUUUUUUUCCGUUUACGAUAUAUCUUGAAUAAUUACUAGCACAAGUAGAUGUAGUUAACUUUAAUCAUAUGUAUGGGAGGACUUGAAAAGCCAUUCACCGAGGCCACGGAGUACGAUCGAGUGUCAGUGAACAAUGGAGCUGCCUAUAUGGAAGAGCCCUAAUGUGUAAAAUUAAUUUAGUAGUGCUAUCCCCAUGUGAUUUUAAUAGCUUUUAGGAGAAUGACAAAAAA
>cluster93.fasta:20
AUUCCAUAAAAAAACUAUUUAAUUAUAGAAAUUAUUCUUUUAAUUUCAUUGCAAAUUUAGUGGUAGCAUCCUACUUCAUCUUGUAUCAGAAGAUUUAAAGAGAAUAUUAAUAAUUCAAAGAGACAUAAAAAUUUUAUUAUAAUUUAAAUCAUUUGUAAACUGGAAUUAAACAGAAAAAAAAUUUCUCAGACAAUGAUGCUAUUAUAAUACCAAAUUUUGUAUAAUAGAUUUAAAUUCUUUAUAUCGAAAUUAAUAUGUAGUCAUAACACCCAUUACGUUUGGCCCUCAACUGGCAGUAACCAGAAGGAGCGUGGGCGCGAUCAAACAACGUCGGCCCAAGUUACCAAUAAUACUGCGUCUUUCCCUCAACAUGGCAAGGAAGACCUUAAACCCUCGGGACAAGGUUCAAUUAACCAAAUAGUCCAGAUGACAAUGCGAAGAGCUACCAGACGUUGGUGGUGACGGUAAAAUAAGGUAGAUGGAUAUCAGGAACUGGGCACGUCCUAUGGCUAUAAACGAAUGGUUGACUGGGGGCUUGAUACAAAUCGGCCCGCAAUCCUGCUAAUCUGCAAUCGUGCUCAACUCAAGGUUAAAGUUACGGAGACAGAGGCGAGUCAAGCCUUUCGUUCCUUGCACAGUUUAGAAAUCAACGCAGUGAUUUCUGCGAAUGGCUGAUGGGGUGAUGCGUUCGUGCUGCUUAAUAACCAGCUUGAGCAAAGUCUAAAUAUGUGGCUCAAGAAGCCAGCAAAACGUACUGCCAUAAAAAUUGGAGACGUGAGAACAAACCCAAGGAAAUUUGGGCAAGGAACUAAAAACUUUACAAACAUGCCGAAUCUCCUUCAGCGUUUUAAUGUGCGCUGGCAUGGGAACGUGGUUGACCGGUGCCAUCAAAUUGGAUGACAAAGAUCCAAUAUGAUUGUGAAUAAUUGACGCAUACAUCCACCACAGAGCCUAAAAGAAAAGAAAGGCUGAUGAAACUCACGCAGAGACAGAAGAAACAGCAAAUUUCCUGCUGCAGAUUUGGAUGAUUUCCAAACAAUUGCAACAAUCCAUGAGCAGUGCUGACUCAACUCAGGCCUAAACUCAUGCAGACACAAGGCAGAUGGGCUAUAUAAACGUUUCGCUUUCCGUUUACGAUAUAGUCUACUCUGUGCAGAAUGAAUCUCGUAACACAUAGCACAAGUAGAUGUAGUUAACUUUUAAUCUCAUAGCAAUCUUUAAUCAGUGUGUAACAUUGGGAGGACUUGAAAGAGCCACAUUUCCCGAGGCCACGGAGUACGAUCGAGUGUACAGUGAACAAUGCUAGAGAAGCUGCCUAUAUGGAAGAGCCCUAAUGUGUAAAAUUAAUUUUAGUAGUGCUAUCCCCAUGUGAUUUUAAUAGCUUUUAGGAGAAUGACAAAAAAAAAAU
>cluster91.fasta:20
AAGAUGAUAAUCACGAAACAUAAAAUUGGAACAAUAAUUGUUUUGUAUUCAUUUCACCUUGAUAGAAUUAUAUUGUCAAUUUUUGUGCUGUUAGUCUUUUAAUUGGUUCCAUUGUAGCUUGAUAAAAUUUUCUGCUAGGUUAAUUAACAAGACUUGCGUGAUUAUAGAUAUAAAAUAGAAUAUUAUAGAGAAUAUAAACGAACAUAACUUAAGUUAGAGUUAAACCACCAUCUAAUGUCAUGGGUAUUAGUUUCAAAAUGAUGUGUUCUUUUAUAUGACUUGUACAAUAUAGAUUUUUAUGUCAUUAUAAUUCUUGUUUAUUAAUGAAAACAUUAACGAUUUUCAAGCCCAAUUUAAAAAUGGGUUUAUUACAAAUAUAUGCAAAAUAGCGUGCCAUUUGCCCAGAUUCAAUGGCAGUAACAGAAUAACGCAGUGCGAUCAAAACAACGUCGUUUCAAAUUUGGCUGGUUACCCUUCAAAUGGCAAGGAAGACUUAAAUCCCUCGAGGCAAGGCGUUCCAAUUACCAAUAGCUCCAGAUGACCAAAUGGCUACUACCGAAGAGCCAGGAUUGUGGUGGUGACGGUAAAAUAAAGUCAGUCCAAGAUGGAUUAUCUGAACUGGGCCAGAAGCUGCUUCCCUAUGGUGCUAAAAGACGGCAUCAUAUGGUUAUGAGCCUUGAAUACACCAAAGAUUGCACCCGCAUCCUGCUACAAUGCUGCAAUCGUGCUUCUUCAAGGAAAAAUUGAAAGGUUUAGGAGGAGCAGAGGCGGCAGUCAAGCCUCUCGUCCUCAUCUCGUAGUCGCAACAGUUUAGAAAUCACCAGGCGCAGUAGGGGAUCUGCUGAUGCUGGCAAUGGCGGUGAUGCUGCUUGUUCGCUUGACAGAUUGAACCAGCUUAGAGCAAAAUCUGGUAAAGGCCAACAACAACAAGGCCAAACUGUCACUAAGAAUUUGCUGCUGAGGCUUUAAGAAGCCUUGGCAAAACGUACUGCCACUAAAGUCAAUGUAACACGUCGGCAGACGUGGUCCAGAACAAACCCAAGGAAAUUUUGGGGACCAGGAACUAAUCAGACAAGGAACUGAUUACAACUGCGCAAAUUGCAAUUUGCCCCAGCGCUUCAGCGUUGAAUGCGCGCAUUGGCAUGGAAGUAACCCUCGGAACGUGACCUACACAGGUGCCAUCAAAUUGGAUGACAAAGAUCCAAAUUAAGAUAAGUUUUGUGAAUAAGCAUUGACGACAAAACAUUCCCACCAACAGAGCCUAAAAAGAAAAAAGAAGAAGGCUGAUGAAACUACCCGCAGAGACAGAAGAAACAGCAAACUGUGACUUUUCCUGCUGCAGAUUUGGAUGAUUUCUCCAAACAAUUGCAACAAUCCAUGAGCAGUGCUGACUCAACUCAGGCCUAAACUCAUGCAGACACAAAGGCAGAUGGGCUAUAUAAACGUUUCGCUUUUCCGUUUACGAAUAUAGUCUAUCUUGUGCAGAAUGAAUUCUCGUAUACAUAGCACAAGUAGAUGUAGUUAACUUUAAUCCCAGCAAUUUUUAAUCAGUGUGUAACAUUAGGGAGGACUUGAAAGAGCCAUUACCGAGGCCACGCCGGAGUACGAUCGAGUGUACAGUGAACAAUGCUAGGGAGAGCUGCCUAUAUGGAAGAGCCCUAAUGUGUAAAAUUAAUUUUAGUAGUGCUAUCCCCAUGUGAUUUUAAUAGCUUUAGGAGAAUGACAAAC
>cluster811.fasta:20
UCCCAGGUAACAAACCAUUCGAUUCUUGUAGAUCUGCUAACAGACUUUUGUGUGACACUGAAAUUUAUUAUAGACCAUUAAUAACGACUCGCAGAAAACUACAUUGUAAGGUACUUAAACUUCGAGAUUUAUUUAGACUCCACUUGGAACGACCCGCUUUAUCUUGUUAUUGUCAAAGAUAAUUCAUCAACAAGUGAUUAUUUUUUAUGUACUUGAAAGCGUACUAUUUUCUUGUUUUAAUUUUUUUAACAAAACUUCCCUAUCUGUUUUGUUCAUUGUACAGAUGUAUAUAGUAAUCAUGUGUGUGACCACAAAUGUUAGAACUAUUGUGUAGGUAAUAAUUCUAAACUGGUGUUUUUCAUGGCUUUUAGGCUAGAUUAUUAUAAAUAAUAAUCACCCUAAUAUGUCUAUCCAAGCUCCCCGUAUGUCCAAAUUUUAAUCUACGCCAAACAGCACUAAAUAGUAGAACCUAUGGAUAGACAUUUGUGAUAAAGAAGAUUAUGCAAGGAACCAGAGUGACUUUUGUGUAACAAAUGCAUAUGGCAAUAGAUGAUGUCUAAGAUAAUUGCACCACUCUACAUGCUGUGCCAAUCAGACAAAAUUCAAAGAGCAAGCCCCUGCUCGAUUCAACAAAUUUACGGUGCUUCCUCAAUUACGCUGCUUUUUUAAAAUGAGAAGUUGUUAUUAAGCACACCAAACCAAAGUUGUAAAACUGACAAUAAAUGUAACAUUCGAGCAAACAAUUUUGGGAACCGAAACUAAUAGACAGACACAAUAGGCGUGCUUUUCACUUCUUAGAUGUGUGCUAGACAGUCGAAGUUUGUUAGGACAAUCUUAGCAAAAGUGCUCAAAGAUACAAAUUGUAACUAGCAAUUUUGAUUACAUAACAAAAGAAAAAAUAAGAGGUAUAUUAAAGAGACAGAAGAAACAGCAAACUGACUUUCCUGCGAUUUGGAUGAUUUCUCCAAACAAUUGCAACCAUGAGCAGUGCUGAUCAACUCAGGCCUAAACUCAUGCAGACAAGGGAGGGCUAUAUAAACGUUUCGCUUUCAUAUAAGUCUCUUGUGCAGAAUGAAUUUUAGACAAGUAGAUGUAGUUAACUUUAAUCCAUAGCAUUUUAAUCAGUGUGUAUUGGGAGGACUUGAAAGAGCCACCACAUCCACGAGGCCACGCGAGUACGAUCGAGUGUACAGUGAACAAUGCUAGGGAGAGCUGCCUAUAUGGAAGAGCCCUAAUGUGUAAAAUAUUUUAGUAGUGCUAUCCCAUAUGAUUUUAAUAGCUUUAGGAGAAUGACA
>cluster172.fasta:20
AUAAAGUUGUCCAGCGUGAAAUCAUGUUUUCAGUAGCUGUUACUAACAAUUUUAAACUGAACAAUUGGCUAAGUAAGAAGUUCUGUUAGUAACUGUUACAUAUUACUAACACACAUUGUGUUGAGUGCUUUAUUAAUGUUAUUAAGAAAUAUCACCAAUGGUAGGCUAGCGCAUACAAACUAAUCACCUACAAGUAUCCUAUGCAAAAUGCAUUCAUCUUAUCUACCAAUAGCAGUCAUCAAAAUUAAUAGCGAGUAUUAGUAAUUGAACACAAAUUGGUUAAAACUGUUAUAUGAAUAAAAACAAAACCGUUUACCUUAGAUACUUUUAGAAGUGGGCGUCAUAUGUCCAGGGACCUCACAACACUGAUUUUUUAAAUUUGUCAAGCAACAUUUCAUAUGAAAAUCGAUAUAUCGCAAUUUAAGAGCAAUGUGUGGUUGAAGAUUCCAAAUGUAAUCCAAUAUAUACUGGACUUUGUGUUCAAUGCAUCAGGUAGAAACUAAGUUCUUUACAAUCAAAUGUGAUCUUCAAGGACUUGCAAGCAGACAGGGUUAUGUCUUCUCUCAUAUGUAACAGUUAAUUCUCUGCAUAGAUGUACCCUAAAACAAUGAUGCUGAUGUUUUAAAAAGUAAAAAUGUGAAGAUAAAACAAAGUUUAGCUGUGGGUAGAACUCAAAGUAUGCUACAAGUUCAGAGUGCACAGAUUGGGACAGUUAAAAAUGGUUGGUAUAAUGACUCAAUGACAUGCACUGAUGGAAAUGCUGGUGAUCAUUUAGUAACUGCUAAAGACUCAGUUUCAGACUCAAAGCUACUGAAAAAUUAAACUGUCAAGUAUGCUAUUGCUGUCUGACAGAACAUGAAUAGACCACACUACCAAAUUAUGCUAUGUAAAAAAAGUAAAGUACAAAUACUUGAACGCAGAGACAGAAGAAACAGCAAACUGUGACUCUUUCCUGCUGCAGAUUUGGAUGAUUUCCACAAUUGCAAAAUCCAUGAGCAGUGCUGACUCAACUCAGGCCUAAACUCAUGCAGACUCAUAAGGCAGAUGGGCUAUAUAAACGUUUCGCUUUUCCGUUUACGAUAUAGUCUACUUGUGCAGAAUGAAUCUCGUAACAUAGCACAAGUAGAUGUAGUUAACUUUAAUCUCAAAAUCUUUAAUCAGUGUGUACUACUAGGGAGGACUUGAAAGAGCCACCACAUUUCCGAGGCCACGCGGAGUACGAUCGAGUGUACAGUGAACAAUGCUAGGGAGAGCUGCCUAUAUGGAAGAGCCCUAAUGUGUAAAAUUAAUUUUAGUAGUGCUACCCAUGUGAUUUUAAUAGCUUCUUAGGAGAAUGACAAAU
>cluster121.fasta:20
UGUGUUUAUUUGCAAUUUGUUUAAAAAGCUGUCCAAACCAUACCUUGGACUCUUACAAUAUAGUUGUCUAUAUCAUCAAAAAUUAUAUGUGUAAUUAACACAGUUUUAUAUAUGCUAAUAAAAUCUGCCAAGGACUAAAUAAUAUAAACAUUUAUUGGAAUUUAUGCCAGAAGUGAUAUCUUGUGUCAAUCUAUAAUAGAUUCCAAUAUACUGCUUGUUUUCUUGAUGAAACUUAAACCUCACACCUAUAACACAAUGCGUCAGUCAAUUUAUACCAAGACUACUGAUAUAGACGAAUUGUUGUUAUUUUAUAUGUAUCAGGUAUGGUAACUGAGGUUUAUGAGUAUGUACUACCAACGUGCCAAGCUGCUAUGUCUAAAUCUCAGGUUCAGAGUGGUGUUCACCAAAAGAUACUGGCACCCCAAUCCUGCUAACAAUGCUGCAAUCGUGUACACUUCAAGAACAACAAUGUUAAAGCUUAUGCAGAAGGAAGGUGGCGUCAAGCCUCUGUUGCAUCACGUAGUCGAACAGUUUAAGAAAUUCAACUCCAGGCAGCAGUAGGGAUUUCUAGAAUGCUGCAUGGGGUGAUGCUGCUCUUGCUUUGCUGUGCUUGACAGAUGACCGUUGAGAGCAAAAUGUAUGUAAAGGCCAACAACAACAAGGCCAAACUGUACUAAGAAAUGCUGCUGAGGCUUUAAGAAGCCUGCCAAAACGUACUGCCACUAAAGCAAUGUACAAGCUUUUCGGCAGACGUGGUCCAGAACAAACCCAAGAAAUUUUGGGCGGAACUAAUCCGGAACUGAUACAAACAUUGCUGCCUUCCCAGCGCUCAGCGUUUCGGAAUGUGCGCUGCAGAGAAUAUCCAUAGGGAACGUGGUUGACCUACACGGUGCCAUCAAUGGAUGACAGAUCCAAAUUAAAGAUCAAGUCAUUUCUGAAUAAGCAUAUUGACGCAUACAAAAAUCCCCAACAGAGCCUAAAAGGACAAAAGAAGAAGGCUGAUGAAACUUAAGCAUCGCAGAGACAGAAGAAACAGCAAACUGUGACUCUUUUUUCCUGCUGCAGAUUUGGAUGAUUUCUCCAAACAAUUGCAACAAUCCAUGAGCAGUGCUGACUCAACUCAGGCCUAAACUCAUGCAGACCACCAAGGCAGAUGGGCUAUAUAAACGUUUCGUUUUCCGUUUACGAUAUAUAGUCUACUUUGUGCAGAAUGAAUUCUCGUAACAUAGCACAAGUAGAUGUAGUUAACUUUAAUUCCAUAGCAAUUUUUAAUCAGUGUGUAACAUUAGGGAGGACUUGAAAGAGCCACCACAUUAGGCCACGCAGAGUACGAUCGAGUGUACAGUGAACAAUGCUGGGAGAGCUGCCUAUAUGGAAGAGCCCUAAUGUGUAAAAUUAAUUUUAGUAGUGCUAUCCCCUGAUUUUAAUAGCUUCUUAGGAGAAUGACAAAC
>cluster638.fasta:18
UGCAGUAGAAUUGAAUGCGUAUAUUUGACUUAUUUGGCCAGUUCGUGUUUAACUGAUCUAAAUUCUAACUAAACAGCGUUUUUGGAACUUCAGGUUUCUCAAAAGACAUUAAAAUAAAACCAUGUACAGCUAAAAAUAUGUAUGCCCAGAUGUAAAAAUUGUAUUGGUUUUUAUCUAUUUGUUUUAACAAAAUAUAUUUAUUGUUAGUUGUGAUAAUUAUCAAAUAACUGGGCACUGUAGUAAAUAUAAGUGUUAUAUAAUAAAGCUAAUAAUGUGUGCUAAUAUAUAGAUGUCUCAUUUAAACAAACUGUUUAUGUGGUAAGUCAAACAUUGAUGGACUGGAAAACGAAUAGCAACACCAUUGUAAAUGGAGAUUGCUAGUAAGGAUUCAUUAUAUGUAAUAGAAUAGAUUAAGCAACUUGUAACAAACUGAAUACAAAAAGAGAGCUUGAACAACAAGAGACGAAGAAACAAAACUGUACUUUUCUCUGAGAUUUGGAUGAUUCAAAUCAAAUCCAUGAGCAGUGCUGACUCAACUGCAAAUCAUAGACUAAUAAUUAAAAGUUUUAAUAAGUACUGAAAGAUUCUUGCACAAGAGAUGUAGUUAUUAAUCUCAACAAUCUUAAUCAGUGUGUAAAUAGGAGGACUUAAAGGCACAUUCACCGAGGCCACGCGGAGUACGAUCGAGUGUACAGUGAACAAUGCUAGGGAGAGCUGCCUAUAUGGAAGAGCCCCUAUGUGUAAAAUUAAUUUUUAGUAGUGCUAUCCCUGUGAUUUUAAUAGCUUCUGGGAUGACAUAAAAC
>cluster113.fasta:18
ACUCCAAAAGUGCACAAUUAAAAAACCUAUGAUCCAAUAACCUGUAUGGCCCUUGUUUUCAAAAAGUAGUGCUUUAGUGUGUCUCAAAUGGAAUGGUCAUAGAACCGAAUGCACUAAUAGUGUUUUAUCCAAUGUAAUGCCUUACAACAAUUCAUAUUGUUAAUAUAACAUUAACAUUUUCAUAACUAGAUCAGUGGUAUAACAGGACUUAGACGUUGUACAAGGAAGGUGAUUAUGGUGACUAAAACGUGGUACCAUUCUGCUAUAGAUGCUCCACUAACAUCUUAGGAGUAUGCUGAUGUCUUUUUUCUCAAAACUAGACACAUGAAUUUUUUAUAAAUUCAAGGUAUUGGACUGGUUCAGGUUUCAAGACUUUAAGAUGUGGUGCUUGCAUAAGACCAUUUAUAAUGUACGACCAUGUCAUCAUCACAUAAAUUAGUCUUGUUGUUAAUCCGUAUGUUAAUGCUCAGGUUGUGAUGUCACAGAUGUGCCAAUUCUUAGGAGGUAUGAGCUAUUAUUGUAAACCCUUGUUUCCAUUGUGUGCUAAUGGACAAGUUUUGGUUUAAAUAAGUGUUGGUAGCGAUAAUGUUACUGACUUUAAUGCAAUUGCAACAUGUGAUGGACAAAUGCUGGUGAUUCAUUUAGCUAACACCUGUACUGAAAGACUCAAGCUUUGAGAAACGCUAAGCUACUGAGGAGACUUAAACUGUCUUAUGGUAUUGCUACUGUACGUGAAGUGCUGUCUGACAGAGAAUUACAUUUGGGAAGUUGGUAAACCUAGACCACCACUUAACCGAAAUUAUGUCACUGGUUAUCGUGUAACUAAAAACAGUAAAGUACAAAUAGGAGAGUACAUUUAAAACAGAGACAGAAGAAACAGCAAACUGUGACUCUUCUGCUGCAGAUUUGGAUGAUUUCCAAACAAUUGCAACAAUCCAUGAGCAGUGCUGACCAACUCAGGCCUAAACCAUGCAGACAAAGGCAGAUGGGCUAUAUAAACGUUUUUUUUCCGUUUACGAUAUAUUAUCUUGUGCAGAAUGAAUUCUCGUAACAUAGCACAAGUAGAUGUAGUUAACUUUAAUCUAGCAAUCUUUAAUCAGUGUGUAACAUUAGGGAGGACUUGAAAGAGCCACCAUUCACGAGGCCACGCGGAGUACGAUCGAGUGUACAGUGAACAAUGCUGGGAGAGCUGCCUAUAUGGAAGAGCCCUAAUGUGUAAAAUUAAUUUUAGUAGUGCUAUCCCAUGUGAUUUUAAUAGCUUUCUAGGAGAAUGACAAA
>cluster109.fasta:18
UUUUUUUUUUUUUCAGCAAUAGCAAAAUCCGCAUGACGAAAUGUGGUCAAUUCAAUAUUCUUUAUAAGCUUAAAGCAUUAUAAACAUUUACAAUGACAAUGCCUACUAGACUAUGAAUUUUGUCAAUUAACAGUGAUGAUAUGUGCUUCCUACCAGAGAAGGGGCCGGCUUUUUAAUGUAAAAAGAGGUAUUGGGCUGCUAGAUCCUUCACAUCCUAAUCGAUGCUGGUUCUCUUGUACUACAAACAUAAAAAUGAGAACAGGACACGUAGCAGAUUUGUUCUCUAUUAAUAAGUAUUGAAUUAGGCGACACCCUCUCGGCUGUUGGGGCUGUGUUACAGACUUCUUAAGAUGUGUGUGAACUGACCACUAUGAAGCAGCUGACAAAAGCUCUGUAUGAUGCAAUGUCCAGGGGAUGCAAGAUGUGCCACUACUUGUAUGGUACACCCAUAGUUUCCAUGUGUAGACAAUUUGGUUAUAAAAGUUGAAAGACUGACUUAAGCAAUGCACAUUGCUGCUGGUGAUUAUUCUCUGAAAGACUCAAGCUUGAGAACGUCACUGAGAUUUCUCGGUUACUGACGUAAGCUGACAGAGAAUAAUCUGAGUGUAACUGACAAAAUCAGUACGACUAAAAACAGAAAAUAGAGCACCCAAGAGACAGAAGAAACAGCAAACUGUGACUCUUUCCUGCUGCAGAUUUGGAUGAUUUUCCAAACAAUUGCAACAAUCCAUGAGCAGUGCUGACUCAACUCAGGCCUAAACUCAUGCAGACCAAGGCAGAUGGGCUAUAAACGUUUUCGCUUUCCUUUACGAAUGUCUUGUGCAGAAUGAAUUUCGUAAAGCACAAGUAGAUGUAGUUAACUUUAAUCCUAGCAUUUAAUCAGUGUGUAAAUUAGGGAGGACUUGAAAGAGCCACCCAUUUCACCGAGGCCACGCGGAGUACGAUCGAGUGUACAGUGAACAAUGCUGGGAGAGCUGCCUAUUGGAAGAGCCCUAAUGUGUAAAAUUAAUUUUAGUAGUGCUAUCCCAUGUGAUUUUAAUAGCUUUCUAGGAGAAUGACAAAAA
>cluster510.fasta:16
ACAUAAAAUCUGCUUGUCACGUCCCGUUCAGCAUCACUCGAAGUAAUGAGUAGACCUUGUGCCUUUACGUCGAUGCUUGGGGCUACAAGAUCUAAGUGUAUACGCUUUGUCUUGUUAUCCUCUUUGUGUGCAUCAUAGUCUUAUCCUAUGAACCAGUUCAAUUCUAUGCUUCGAUACGAGAAUUGGCUGUCCUAUUCAAAUAACUUGGUUUAACUACAGUACGUGGUAUGCGAGUUAUGCUGUAUUACACUGCACCUGCUUCAGUCAGCUGAUGGUUGGGUGUAGACCGGAAGCAUAUAGUUAAAAUUUGUAACAACUAUUCAGAAGAGAAGAUUUAUUAAUUCACUUUCUAUUGCCACUAUGUUUAUAGUACAACUCACUACUAACGAUCUAUUUUUAAAGUUAAUUGAUUAAUAUGAAAAUAUUCCUAUGAUGUACAUUUAAGUAAUUUUUGGUUGCAUUGUUGUUUGAUUGUAUGUUUUAUCCUUUCUUAAUUUAGCCAUGUAAUCCAAACUCGUGAUUUUACAGUUCUUUCAAUGUAAGACUUCAUUUUUAAGAGUUACACUAUCACUGUUCACACUUACAAUGGUGUGAGGUGCCAUUAUUUAGACUGGAGAUUAAACAGUUUAGUAUUGUUUUUGAGUGCACAUCUUACUUACAAAUAAUAUAGGCUUUUUACUACUGUUCUAAUCAAAUAUUUAACAAUGAUUUAAGUAAGAGAAUUGUGAAUAACUGUUGCAUGUACAUAAUUAACAUGAGAAAAACUUAGAUUUUUAGAUUUAGACUUUAUUGCUAAAAUGCAACUCUGCUCUUUCAUUUUGGAACUUAUCCAUAGUAAUGCACUUUAAAAAGUUAAACUCAAUGAAUUUGCGAAAUGUAUACUUUCUAAAGAAAUACUUUAAUUUGUCUAGCUCCAUUAGUAUACUUGGACAAGUUCUUGGCAUCAUAUAAAUUAUAAAAAUUUGUUAAUAUGCUCACAUUAUUCUCCCAAACAUAGUUACUGUACUAUAUAUUAAGUUUAAGAAUCAUUUGUAAGGGCCUAAUCAAUACACUUGUAUUAUUCUUUACUACAAAUUGAUAUUUGUAUUCGUAUGAUACAAUACAGAUUUUGAGUGUUUAAAUAGAGAUGUUGACAAGACUUUAUGAAUGAGUUGUACGCAUAUUUGCGUAAACAUUUCUCAUGAUGAUUGACGAUGCUGUUGUGUUCAAUAGCACAAGACAUCAAGGUUAGUGGCUGCUUAAAGAACUUAGGUCAGUUUUAAAUUUUGUGUCUGUCAAAUGUUGGACUGAGCUGACCUUACUAAAGGCUAUAUCGACAACAUGCUAGUUAAACAGGUGAUGAUUGUGUACCUCCUUACCAGAUCCAUCAAGAAUCUACGGCCGUUUUGUAGAGAUAAUAAACAGAUGGUCAUAAUGAUUGACGUGUCUAAUAGAGUCCCCCUAAACAUCAGUAUGCUGAUGUCUUCAUUGACUUACAAUAAUAAAACAUGAUGUUAACGGAACUACGCUUCUGUUAUGCUACAUUCAAGGUAUUGGAACCUGAGUUUUAUAGGCUAUUAACAACGUUUCAGGCUGUUGGGCUUGUGUUUUUGCAAUUACAGACUUUAAGAUGUGGUGACAUCGGACCUUUGUGUUGUGUCACUAUAACAUCUAAAUUAGUCUCUGUUCCGUAGUUUGCAAUGCUCAGGUUGUGAUCAGAUGUGACUAACUACUAAGGUGAUUUAUCCAAACCAUAUUCCAUUGUGUGUGACAAGUUUGGAUAAAUAGCUUGGAGCGUGUUACUGACUUAAUGCAAUUGAUGGACAAAUGCUGGUGAUUUUUGCUAACACCUGUCUGAAAGACGCUUCGAAACGUUCAAGCUGAGGAGCAUUUAAACUGUGGUAUGUCUGUACUGAAGUGCUGUCUGACAAGAAUUACAUCGAUCACUAAAAAUAUGUUGUUAUCGUGAACUAAAAACAGUAAAGUACAAAAGAGAGUACACUUGAAUCAGAGACAGAAGAAACAGCAAACUGUGACUUUUCCUGCUGCAGAUUUGGAUGAUUUCUCCAAACAAUUGACAUGAGCAGUGCUGACUCAACAGGCCUAAAUCAUGGAAAGGCAGAUGGGCUAUAAACGUUUCGCUUUCCGUUUACGAUAAUAGUACAUUCUGUGCAGAAUGAAUUCCGUACAUAGCACAAGUAGAUGUAGUUAACUUUAACUAGCAAUUUAAUGUGUAACAUUUGGGAGGACUUGAAAGAGCCACCACAUUCACGGGCCACGGGAUCGAGUGUACAGUGAACAAUGCUGGAGAGCUGCCUAUAUGGAAGAGCCCUAAUGUGUAAAAUUAAUUUUAGUAGUGCUAUCCCAUGAUUUUAAUAGCUUUAGGGAAUGACAA
>cluster35.fasta:16
ACACCAUCUUCGUGUGAUAUCUCAGUCACAGAGUCACCUUCAAAGGCUACGCAGGAGCAGAGGCGGCGUGCUUAAUAAAAUACAGCAGUAGGAUCUUUGGGCAGGCGGUGUCUUUUGCUGCUGGACAGAUUGAACCAGCUUGAGAGCAAAUUGGUAAGGCCAACAACAAGGCCAAAGUAAAAUUGCUGAGGCUAAUGCAAAACGUACUGCCACUAAAGCAUAAUCUGCAGACGUGGUCCAGAACAAACCAAAUUUGGGCGGAACUAACAGACAAGGAACUGAUUACAAAUUGCAAUGCAUUUGCCCGUUGUUUUCGGAAUGUCGCGCUUGGUAGGGAAGUUGACCUACACAGGUGCCAUAAAUUGGAUGACAAAGAUCAAAUUAAAUAAUUUGCUGAAUAAGCAUUGGCAUACAAAACCCACCAACAGAGCCUAAAAGGACAAAAGAAGCUGAUGAAACUAAGCCAAGAGACAGAAGAAACAGCAAACUGUGACUUUUUCAGAUUUGGAUGAUUUCAAAAAUUGAACUCAUGGCAGUGCUGAUUAUAGCCAAACUCAUGCAGUACAAGGAGAUGGUUAAAUUCGCUUUCCGUUUAGAAAUGUUGUCAGAAUGAACUCUACAUAGCACAAGUAGAUGUAGUUAACUUUAAUCCAUAGCAAUCUUUUAAUCAGUGUGUAACAUUAGGGAGGACUUGAAAGAGCCACCUUUCGAGGCCACGCGGUACGAUCGAGUGUACAGUGAACAAUGCUAGGGAGAGCUGCCUAUAUGGAAGAGCCCUAAUGUGUAAAAUUAAUUUUAUAGUGCUAUCCCCGUGAUUUUAAUAGCUUCUCUAGGAGAAUGACAAAA
>cluster18.fasta:16
AACAAAUUGAGAUUUUAAAGAACAAAAAAUGUACACAGCAAGUCUUGGGAAUGGAUAUAAAGCGCACAAGUCGGAAUUUCCAAUAAUGCUUUCAAGACGGACAGCGUUCCUAACACGCAUCAGAUGCAUUGGUCCAAGACACCAGGAAUCCACUAGGAGGCCAGAAGCGUUCCCUAUGGUGCUAAAAAGACGCUGGGCAAUACACCAAAAGAUUGGCACCAUCCUUUUCAUCUUCAGGAAAACAGCUUUCAGAGGAGCGGUCUCUUCCGUGUUAAAUUCAACUCAGGCAGGAUUCCUCGAAUGGCGGCAUGGCGUGAUGCUGCUCUUGCUGCUGCUUGACAGAUUGAACCAGCUUGAGAGCAAAAUGUUGGUAAGGCCAACAACAACAAGGCCAAACUGUCAAGAAAUGUGCUGGCUCACGGAGCGUGGUCCAGAACAACCAAGGAAAUUUUGGGGACCGGACUAUCAGACAAGAAUGAUAACAUUGCCCAAAUUGCACUGUGCCCCCGUUUGGUGCUGCGGAUCACCCCGGAGGUUGACCUACAGUGAAUUGGAUGACAAAGAUCCAAUAAUCUGUAAGCAAUUGACGCAUCAAAUCCCACCAACAGAGCCUAAAAGGAAAGAAGAAGGCUGAUGAAUCAAGCCAGAGACAGAAGAAACAGCAAACUACUUUUUCCUGCUGCAGAUUUGAUGAUUUCCAAACAAUUGCAACAAUCCAUGGCAGUGCUGACUCAAUCAGGCCUAAACUCAUGCAGACCACAAGGCAGAUGGGCUAUAAACGUUUCGCUUUUCCGUUUACGAUAUAGUCUACUUGUGCAGAAUGAAUUCGUAACAUAGCACAAGUAGAUGUAGUUAACUUUAAUCCCAUAGCAAUCUUUAAUCAGUGUGUAACUGGGAGGACUUGAAAGAGCCACCUCAUUCGAGGCCACGGAGUACGAUGAGUGUACAGUGAACAAUGCAGAAGGCUGCCUAUAUGGAAGAGCCCUAAUGUGUAAAAUUAAUUUUAGUAGUGCUAUCCCAUGUGAUUUUAAUAGCUUUUAGGAGAAUGACAAAAACCCCCACCUAAUACAUAAUCUUAUACUACUCCACAA
>cluster135.fasta:16
CUUUUUGCUAUUUCAUUGAACUCAAUAAACUGUAUUUUUUUUAUUAGCUGCCCUUCAUCGUUCACAACAAUGUAGUGAUGAGUUAUUAAUGUUAGAUAGUAAAGUGUGUAGGUUCUUACCAUCUGUAUUAUCAGUUCUGUUAAUGCAAAAGGUUUAGUGUCUUACUUUUAAUCAGUUUUGUGUUAAACAACAAAUAUCUAUAAUCCCAUUAGUUUGUGGUUAACGGUAACCAACAGAAAGCCCAGUUAUUGAAGAGAUAAUCUAGAAGGUUAAUUAAAACAACUAAGAGCGAGAAUUAAUAAAAGUCCAUGAUGAUAUUCCUACUGCCAAAGCUACCUUGUGCUAAGACACUAUAGGUCAACGAGGCUUUGAUAACAAAACAUUUCCCAAUCCUGCUACUGCAAUCGUGUCUUCCAAAAAUUGUUAAUAGCAGAGACACAUCAGCUUAUCAACUGUCCUAGUUUAGAAAUACCGCAUUAAUUUUGCAAGCUGUGGGUGGCGUGCUCCUUUGUUAAGUACAGCUUGAAAAUUCUUAAAUCUAUAGCCAAAUGUCAAGACAGUUUGAGUUAGGGAACUAUUGUACUAAUUUCAUCCAGACGGUACCAAAGAAAUUUGGUGACAGAUCUAACAACGACUAUUCAACAUUGAAAUUGCCAGACUCGGAACCGCUGAACUUCACUUGCAAGUCAUUUGUGACAAAGACUACAUCAUGGGAAGUGGUAAACUGACAAUAGUAAUUCAAGAACUAAAAAGAAAAAGAGAUCUAAACCGCAGAGACAGAAGAAACAGCAAACUGUCUUUUUCCUGCUGCAGAUUUGGAUGAUUUUCCAAACAAUUGCAACAAUCCAGAGCAGUGCUGACUCAACUCAGGCCUAAACUCAUGCAGACCAAAGGCAGAUGGGCUAUAUAAACGUUUUCGCUUUCCGUUUACGAUAUAGUUACUGUGCAGAAUAUUACAUAGCACAAGUAGAUGUAGUUAACUUAAUCUAGAACUUAAUCAGUGUGUAACAUUAGGAGGACUUGAAAGAGCCACCACUUUCACCGAGGCCACCGGAGUACGAUCGAGUGUACAGUGAACAAUGCUAGGGAGAGCUGCCUAUAUGGAAGAGCCCUAAUGUGUAAAAUUAAUUUUAGUAGUGCUAUCCCCAUGUGAUUUUAAUAGCUUUCUAGGAGAAUGACAAAA
>cluster689.fasta:14
GUAGUACUUUCGAAUUUAUACAUAUAUAUUUGCUGUGAACACCAUAGUUCUUAUCACUAAGAUGGUGGGUAAGAAUAAAAGUUCAUGAAGCUAUGGUAAUCGAUGCUGCUUUAUGUGAGCUGGUACAGAAGCCGUAGUGUGUACUUGGUUCUUCCUCAUAGUUUGUGACGGAAAAGCUGCGUAUUACAAAAUUUCAGAAGCAAUAAUUUCUUUACACUAACAAGUGUUCUUUAAGUUUGUGUCACGGGCGGUAAGUGAGCCAGGGCAGGAUCAUUGUACACUUCCAAAUUCUAAAAAAUCCAAGAAAUUUAUUUUUUUGUACCUAUACAUUAAUGAGCUGUUGAAUUGUAGGUACAACAACACUUUGAAGUAAUUGUUGAUAUGUUAUUUUUGAAAAGUUAGUGAACUGUAAAAAGUACAAUUUUGAUGCCAUGAAUGUUUGGUUACUGAAUUGAUACAUUAUGGCUAGAUGUGAUUUCAAAUACAUUUUUUGUUAAUGCUUAUAUUGACAGUUAACGAAAAAGGAUUUGAAAUAGAAGAGAGUAAAAUUUUUAAUGCAAUUGUAUUAUACAAUAUACUUUUAUUUCCUUUCACCAAGAGAAAAUAUUGUUUGAGUUGAUGUACUUAGUUUAAUUGUGUGCGUCCCUGCUAUGAGCUCUGGUAUUCUAGAAAAGUUUCAGUAUAUACUACUUUAAUGUCAAACCAAUUUAAGAUUUGUGCAGUCGAAUAAUAGGUAAUGCGCUGAUUAUGACAAUCUACCACAUUGAUAACAUCUUAUAAUAUUGAGUUUUCCAUAUAAUGAAGGUAGACUUUAAAUCAGAGUUGGAGUUCACAACAGUACUAUAGCUAACGGCAUUGUGUAAACAGUUUAAAAAAUGCUAGAUGUUGAAAAAUCUAUGGUUGGACAAAUGUUAAAUUUAUAUGGAACAUAGUGGAUUAUAUUAUAGAGCCCCAGAUUUGCUUUGCGACUACAUGUUGUACUUGUUGUGUAAGUAAAAGUCUGUGCGGAUACAGGACCUAGCAAAUGUAUUGUCAACCAUGUUAUUUUAUAAAUUCUAGUAUGUUUACAUUUAUAGAGUCAAUUCUAUGACAUGCUUGUGUACCAGCUCAGGUAGAAAUUUAUCAAUAUUCUGAAGCAAAAUUAACUGACUAGCGAAUUUUCAAUAGAAGGGUGAUGAAUUGUCUUCCUAUCCGUGUAGAAAACAGAUGGUACCUUAGGAGCUAUAGAUAAUCAGGUAUGCUGUCUUAAAAAAGUAUACUGAUGAGUAAUUUUCAAAUGAUAACAAGUGAACCUAUUUGACGCAUACAUCUAGUGGUACAACUUCAAGAUGUGGUGCUCAGCCAUAUGAGUUGCUAAGUUCUGCUUAAAAUAUGGCUAUUGUAAAUACCUUAUGCUAAGCGUUGUAUAGUUUGAAGUUUGACUUUAAUGCAUUGCACUGGACAAAUGUUAUUCUACUGUUGAAAGCAAGCUUUCCAAAAGAAUGAGAGAUAUUUAUGUGCUGAGUGUCUAAAUAGUGGUAAACCCCAUUUUAGAUAAAUACAAUAGAGAGUACGGGAAUCAAUGAUUCAAAACGGACAAAAGAGAGGAUAUGCUCAUAUAGAAUCAAGUAGAUGUAUAACUUAUCAAAUGGUUAGGGUUGAAAGAGCCACCUUAGGCCACGCGAAUACAGCAAAGAGCUGCUAUGAAGAGCCUCUAAUGUGUAAAUUAAUUAGGCUACCCCAUGGAUCGAUGUUGGAAAGGAAGCUCCCCCAUAUAAACCCUUAUUAUCAUCCACAUAUUAUUCCGAGAUCAAU
>cluster64.fasta:14
CCGUCAUUUGUGUUUAUUUUCUUCUCGCUUGGAUGUGUUGACGAAAUCCACCUCUUAAUGUCCAUUGAUUGAACCAAUGUUAUACAUUCAGAACGAAUAAGUAAAAAAAUCCUCAAUGGGUCGUUAAAAUUUUUAGACUAUUAUGUGUGUUCUAAGUGUUGUAGCACUUUAUUGACAUUAAUAAACUGAUAACUUUGAUGGAUGACUAUAACAAUGUUACUGCUUUUCUUUAAAAUGUCUUUUAUAAUGUUAAAUUAAGAUAAUUCUACAAUGAGUACUUAGUGUUAACUUUAUAAUGUGCUGUACAUUUGAAUAGUUGUGCUUGUAAAUUGUACUUUGACAUAGGCUUUAAUGUGUUAUGGUAACAAUUUGGACUUAUAAUUUUAUAUUUAAUACAUUAAACAGACAAUGUUGUGUAUCUAAAACAGUGGCCAAAACGUCUGUCUAUAACAUCAUUUUUCUCAUUUUAUAAAAGUAUUGGUACAGCUCUUUUCUAAUCUUCAUGGACAUUGGUUCCUCGUCAGCUUUGGUGUUUUUAUAAGAUUCAUAGUGCAUACGUUAUGUUAGCGUACAAUGAAAUUUUUCUUAAUCCGUAUUUCCGUGGAUGUCCAAUGAUAAGAUGUAGAACUACAGUUUCAUGGUAAUGAAGUUUUAAAAAGUGUGGUACGAUAAUGACUGUUUACAUUGCAGGAUACAAGCGGUGUUAAUAGCUACGUUGAAAACUAAGCUUUAGAAAUCUAAGACAUUUAAUGUUAGUAUGCACUGCAGUGCUGCAAUAGAAUUGGUACCAAUUAACCGAAAUUAUGUCUUUUAUUUAAAACAGUAAAGUACAAAUAGGAGAGUACACCUUUGAAAAUACCGCAGAGACAGAAGAAACAGCAAACUGUGACUUUUUCCUGCUGCAGAUUUGGAUGAUUUCUCCAAACAAUUGCAACAAUCCCAUGAGCAGUGCUGACUCAACUCAGGCCUAAACUCAUGCAGACCCAAGGCAGAUGGGCUAUAUAAACGUUUCGCUUUCCGUUUACGAUAUAUAGUCUACUUUGUGCAGAAUGAAUUCUUAUAACAUAGCACAAGUAGAUGUGUUUAUUUAAUCUCACAUAGCAAUCUUAAAAGUGUGUAACAUUAGGGAGGACUUGAAAGAGCCACUCACCGAGGCCACGCGGAGUACGAUCGAGUGUACAGUGAACAAUGCUCAGAGAGCUGCCAUAUGGAAGAGCCCUAAUGUGUAAAAUUAAUUUAGUAGUGCUAUCCCCAUGUGAUUUUAAUAGCUUCUUAGGAGAAUGACAAAAU
>cluster26.fasta:14
AUUGUUUACGUACAAUUAUGAUUAUGAGUUUCUAACCUUAAUUAUGAGUUUGUAACAUAAUGUGUCCUCACUGUUGAAGCACGCUUCAUCAGGAAACUGCUCAAAACAUAAAAGACAUGGCACAAUAUGUAACGGGCUGUUUAAGAGUGGCGCACAUGUGAAUUGCUACCCAGAAAUCAAUUUGUUAAUCCUACUGUGCAAAGUUAAGAAUUUCACCAGGCAGCAGUAGGGAACUUCCUGCUAGAAGGUGAUGUGAUGCUGCUCUUUUGUGCUGCUUGACAGAUUGAACCAGCUUGAAAAAUGUUGUAGCAAAAGGCCAUGUCUAAAUAUGUGCUGGGCUUCUAAGAAGCCGGCAACAUGCACUACAUGACAAGCUUUAGCAGACGGGUCCAACAAACCAGGAAAUUUUGGACCAGGAACUAAAGACAAGGAACUGAUAAAACUGCCAAUUGUCAGCGUUUGGAAUCGCUGGCGAAUUACACCUGGGAUGGUUGACCUACACAGGUGCCAUCAAAUGAUGACAAAAACCAAAUUAAAGUCAUUUACUGAUUAAUACGCACAAAACACCAGUAAAGACAAAUAGAAGAAGGCUGAUGAAACUUAAGCCUUACCGCAGAGACAGAAGAAACAGCAAACUGUGACUCUUCCUGCAGAUUUGGAUGAUUUUCCAAACAAUUGCAACAAUCCAUGAGCAGUGCUGACUCAACUAGGCCUAAACUCAUGCAGACAUAAGGCAGAUGGGCUAUAAACGUUUCGCUUUUCCGUUUACGAUAUAGUCUACUCUUGUGCAGAAUGAAUUCUCGUAACAUAGCACAAGUAGAUGUAGUUAACUUUAAUAUAGCAAUUUUAAUCAGUGUGUAACAUAGGGAGGACUUGAAAGAGCCCCACACAUUUCACCGAGGCCACGGGAGUACGAUCGAGUGUACAGUGAACAAUGCUAGGGAGAGCUGCUCUAUAUGGAAGAGCCCUAAUGUGUAAAAUUAAUUUUAGUAGUGCUAUCCCAUGUGAUUUUAAUAGCUUCUUAGGAGAAUGACAAAAAACCCCACCAAUACACCCCC
>cluster189.fasta:14
GUAAAUUAGAAAUGUGGAUCUGUCCUUGAAGUUUAUAUAGUGUGACUCACAAACUAACUCAUGGCAACAAGCAUGUAAUUAUAAAUUUUCGUUUACUAUUUUCUACUUUGUAAAUGAAUGAACUUCAGUGAUGUAGUUAACUUAAAUUAGCUUAAGCUGUCAUAGGGAGUGAGCAUUCUCGAGGCCAGCGAGUAGAUCGAGUGUACAUGAACAAUGCGGAAGCUGCUCUAUAUGAAGAGCCUUAAUGUGCUAAAAUUAAUUAUUUAGUAGUGCUAUAAGACUAAAUCUCCCCAUGUGAUUUGGGUCGAAUUUAUAAGAGGUCAAUUAACAUUCUUUAAUACUAGCAUAAUAGUUUCUAAGUCAUGACCUGAAUUACAUUGUCAGAGAUUAAUGGAGAUGAAACCACUCGUACCACCAAAAAAUUCAAGAAUUUAGUUGAUGUCAAAAAUCCAUCUCAACACACCCACACACAAGAGCUAAUAUUUCUUCUUACAUAUUUACACUUUUUAUAUCACAUACAAUAUUGGCUUGCAAAGGUCUGUUACGACAUACCCUAUAUGAGCUUAAUAAUUUGUCUUUUUAUUAGAAAUAA
>cluster182.fasta:14
UUACUAGGCACGACUUGGCACGUCCAAGAACUCUCGGUAUGGGAAAGGCGGGUCAACCUGUGCACAAUCGUUUAGUUGGUAAGUGCCACGCGAGGCACUGUCUGUAGUGCAUACAUGAUAGGCUGUUUGCUAAUCUUGUGUCUGACAAUUUAAGUUAAGAGAAAUUCUACCAACAUGAAGGUCCAGCUGUUGCUAAAAACUCUGUUAAGGCUUAGGAACUAUCACAAUGUAAUAUUUUAAUUGUAGAGUGAUGCAUGCGAGCCCCAGGUAGAUUUUAAUGCUUGUGGGAUUUGUAAAAACCCAAUGUGUUGUUUGGAUGACAGAUGCAUCGCAUUGUGCAAACUUUAUUUAUUCCCGUGUUCCCACAUUGGACCACAGUGGAAAUUUGUGAUGGUGUUCCAUUUGUAGUUACAUCUCAGAGGCUAGGGUUUAAUCAGGAUGAAACAUAGACUUGUUAAGGAAUAUGUCAUCCUGCUUCUGGUAAACUGAUAAACGCAACGUGCUUUCAGUGUGAAAUGUCUACAAACCGAUUUCAAAGACUUCAGACUUGGGUCAGUUGAAUUAAAACACUUCUGGAUGGAUUAUGACAUUACCAAAUGAUAACUAUUUGUAGUUAAGUUGUUGAUAAGUACUUUCGAGGUGGCUGUAUUAAUGCUACCAAGUCAUCACAACCAGACAAAUUUUCCAUUAAUAAGGGUAAGGCAAAUAUUCAAUGAGUAUGGCAAGAUGACUUCUAACAAUGUCAUCCCAACCAAAAAGUAUGCCUAGUGCAAAGAAGACCAAGCGGCUCUAUCUGUAGUACUGACCAAUAGACAGUAAUACAGAAGAAGAAACAACACUUUCUCAUGAUCAAACAUCAACCAUGAGCAGUGCUGAUCAACUAAACUCAUGCAAGCGAGGCUAUAAUCUUUCCUUACAUUUCUGAGAUGAAUUCUGUAUGCACAGAGAUGUAGUUAUAAUCAGUGUAACAUUAGGGUUGAAAGAGCCACAUUCAGGCCCGUGGGUCAGGAGUGCCUUAUGGAAGAGCCCUUGUGUAAAUUAAUAGUAUCCCCUAUUUGAAAGAA
>cluster180.fasta:14
ACCACUUUACGCUAAACGAACAUGAAAUUCUUGUUUUAGAAUUCAACGUAGCUGCAUUUCACCAAGAAUGUAGUUUUCACACCAUAUGUAGUUGAUGACCGUCCUAUUCUUAUUUAAUUAUUAGAGUAGGAGCUAGAAAAUCAGCACCUUAAUUGAAUUGUGCGUGAUGAGGCUGGUCUAAUCACCCAUCAGUACAUCGAUAUCGGUAAUUAUACAGUUUCUGUUACCUUUAUUGCCAGGAACCUAAAUUGGGUAGUUGUAGUGCGUUGUUCGUUUGAAGACUUUAGAGUAUCAUGAGUCGUGUUGUUUAGAUUUCAUCUAAACAACAAAUUGAAUGGACCCCAAAAUCACAAUGCACCCCGCAUACGUUUGGUGGACCAGAUUCAAUGGCAGUAACCAGAAUAGAACGCAGUGGGCGCGAUCAAACACGCGGCCCAGUUUACCCUAUACUGCGUCUGGUUCACCGCUCCUAGGAGGAAGACCUUAAUUCCUGAGGACAAGGCGUUCCAAUUAACACCAAUAGCAGUCCAGAUGACCAAAUUGGCUACCGAAGAGCUACCAGACGAAUCGUGGUGGUGACGUAAAAUGAAAGAUUUCAGUCCAAGAUGGUAUUACUACCAGGAACUGGGCCAGAAGCUGUUCCCUAUGGUGCUAACAAAGAGGCAUCAAUGGGUUGCAACUGAGGAGCCUUGACAAAAUCAUUGGCACCCGAAUCCUGCAACAUGCAAUCGUGCUACAACUUCCAAGGAACAACUUGUCAAAGGUUACGCAGAAGGAGCAGAGGGGCAGUCAAGCCUUUGUCCUCAUCAGUCGCAAUUAAGAAAUUCAACCAGGCAGCAGUAGGGGUCUGCUGAAUGGCUGGCAAUGGCGGUGAUGCUGCUCUUCUUUGCUGCUGCUUGACAGAUUGAACCAGUGAGAGCAAAAUGUCUGGUAAAGGCCAACAACAACAGGCCAAACUGUCUAAGAAUUGCUAGGCUUAAGAAGCCUGGAAAAACGUACUGCCACUAAAGCAUACAAUGUAACACAAGCUGCAGACGUGGUCCAGAACAAACCCAAGGAAUUUGGGACCAGGAACUAAUCAGACAGGAACUGAUUACAAACAUUGGCCGCAAAUUGCAUUUGCCCCAGCGCUCAGCGUUCGAAUGUCGCGCAUUGGCAUGGAAGUCACACCUCGGAACGUGGUCCUACCAGGUGCCUCAAAUUGAUGACAAAGAUCCAAUAAAGAAGUCAUUUGCUGAAAUAUUGACGCAUACAAAUUCCCACCAACAGAGCCAAGGAAAAGAAGAAGGCUGAUGAAACUCAAGCCAGAGACAGAAGAAACAGCAAACUGUGACUCCUGAGAUUUGGAUGAUUCCAAACAAUGCCAAUCAGAGCAGUGCUGACUCAACUCAGGCCUAAACUAUGCAGACCAAAGGCAGAUGGGCUUAAACGUUUCGCUUUCCGUUUACGAUAUGUCUACUCUUGUGCAGAAUGAAUCAACCAUGCACGUAGAUGUAGUUAACUUUAAUCCUAGCAAUUUGUGUAACAUUAGGGAGGACUUGAAAGAGCCACCAUUCCGAGGCCACGCGGAGUACGAUAGUGUACAGUGAACAAUGCUAGGGAGAGCUGCCUAUAUGGAAGAGCCCUAAUGUGUAAAAUUAAUUUUAGUAGUGCUAUCCCCAUGUGAUUUUUAAUAGCUUAGGAGAAUGACA
>cluster173.fasta:14
AACGUUUAAGGAAGAAAGAAAAGCCUACACAAACAUUGUUAUAACAAAUAAGAGGAUCAUCUGCGGAUCGGCUGAUAGUGGCAGUGAAUAAGACAAGGAACUGAUACAAACAUGGCCGAUGCCAUGCCCCGCGUUAAUGUCGUGGAAGUACUUCGGGAACGUGGUACCUACACAGUGCAAUGAUGACAAACCAUAAUACCAACGAGCCAAAAGACAAAAGAGACACGCUCGCAGAGACAGAAGAAACAGCAAACUGUGACUCUUUUCCUGCUGCAGAUUUGGAUGAUUUUCCAAACAAUUAACCAUGAGCAGUGCUGACUCAACUCAGGCCUAAACAUGCAGACAAAGGCAGAUGGGCUAUAAAGGUUUGUUCCGUUUACGAUAUAGUCUACUUGUGCAGAAUGAAUCACAUAGCACAAGUAGAUGUAGUUAACUUUAAUCCAUAGCAAUCUUAAUCAGUGUGUACUUAGGAGGAUUGAAAGAGCCACCUUCCGAGGCCACGAGUACGAUCGAGUGACAGUGAACAAUGCAGGAGAGCUGCCUAUAUGGAAGAGCCCUAAUGUGUAAAAUUAAUUUUAGUAGUGCUAUCCCCAUGUGAUUUUAAUAGCUUUGGAGAAUGACAAA
>cluster160.fasta:14
AAGAACAAUGUUGUUUAAUGUCAAACCCGGUAAUUUAAGACUUCAUGACUGCUGUCUAGGUUGAAGGAAGUCUGUUGAAUUAAACUUUGGAUGGUAAUGUGCUAUAGCGAUUAUGACUUUAAUUACCAUGAUCAGACAUGUGUUGAAGUUGUUGAUAAGUACUUAUUGUUACGAUGGUGGCUGUAUUAAUGCUAACCAAGUCAUUAACCUAGACAAAUCAGCUGGUUUCAUUAAUAAUGGGUAAGGCUAGACUAUAUGAUUCAAUGAGUUAUGAGGAUCAGAUGCACUAUACAAACGAAGUCAUCCCUACUAUAACCAUAAGUAUGCCAUUAGUGCAAAGAAUAGAGCUCGCCAGCUGGUGUCUCUAUCUGUAGUACUAUGACCAAUGACAGUUCAUCAAAAAUUAUUGAAAUCAAUGCCGCCUAGAGGAGUACUGUAGUAAUUGGAACAAGCAAAUCUAUGGUGGUUGGCACAACAGUUAAAACUGUUUAUAGUGAUGUAGAAAACCUCACCUUAUGGGUUGGGAUUAUCCUAAAUGUGAUAGAGCCAUGCCUAACAUGCUUAGAAUUAUGGCCACUUGUUCUUGCUCGCAAACAUAACGUGUUGUAGCUUGUCACACCGUUUCUAUAGAUUAGCUAAUGAGUGUUAAGUAUUGAGUGAAAUGGUCAUGUGUGGCGGUUCAUAUAUUUAAACCAGGUGGAACCUCAUCAGGAGAUGCCACAACUGCUAUGCUAAUAGUGUUUUAACAUUUGUCAAGCUGUCACGGCCAAUGUUAAUGCACUUUUAUCUACUGUAAAAUUGCCGAUAAGUAUGUCCGUAAUUUACAACACAGAUAUGAGUGUUCUAUAGAAAUAGAGAUGUUGACACAGACUUUGGAAUGAGUUUACGCAUAUUUGCGAAACAUCUCAAUGAUGAUACUCCUGACGAUGCUGUUGUGUUCAGCCUUAUGCAUCAAGGUCUAGUGGAAAGAACUUUAAGUCAGUUCUUAUUAUCAAAAUUUUUAUGUCUGAAGCAAAUGUUGGACUGAGACUGACCUAAACCAUGAAUUUUGCUCUCAACAUACAAUGCUAGUUAAGGGUGAUGAUUAUGUGUACCUUCCUUACCCAGAUCCAUCAAGAACUAGGGGCCGGCUGUUUGUAGAUGAUAUCGUAAAACAGAUGGAUUAUUGAACGUUCGUGUCUUGCUAUAGAUGCCCCACUUACUAAACAUCCUUGGUAUGCUGAUGUCUCAUUUACUUACAAUAAGAAAGUAAUGAGAUAGUAGACUUCUAAUGAUAUCAAGGUAUUGGGAACCUGAGUUUAUGAGGCUAUGUACACCCAGUUUACAGGCUGUUGGGUUUUUUAAGAUGUGGUGCUUGCAUCAUUAUGUUGUAAUGCUGUUACGACCAUGUCAUAAAUUAGUCUUUUUUGCAAUGCUCAGGUUGGACAGAUGUGACUUUGGUAUGAGCUAUUGUAAAUAAACCACCCAUUGUUCCAUUGUGUGCUUGGACAAGUUUUUAUAAAGUUGGUAGCGAUAAUGUUACUACUAUAGGAAGAAUGUUAAUGACAAACAAUUUUGAUCGGAAGCACGAUUAAACAAUAACUUUAGAAAAACAAGCCAAGAGACAGAAGAAACAGCAAACUGUGACUCUCCUGCUGCAGAUUUGAUGAUUUCUCCAAACAAUUGCAACAAUCCAUGAGCAGUGCUGACUCAACCAGGCCUAAACUCAUGCAGCAAGGCAGAUGGGCUAUAAUUUUUCUUUACGGUUCUGUGCAGAAUGAAUCAUGCACAGUAGAUGUAGUUAUUAAGCAAUUUAUAGUGUGUAACAUUAGGGUAAGGCACCCUUCCGAGGCCACGGAGUACGAUAGUGUCAGUGAACAAUGGAAGCUGCCUAUGGAAGCAUGUAAAUUAAUUUUAGUGUGUAUCCUUUUAAUAGCUUGAAAC
>cluster12.fasta:14
AACCCCAGGUAACCUGAUCUUCUGUUCUAAGUUUAAUUUUAUUUGAUGAGUGCAUUCAAAUUGUAGUCACGUGCUUCACUUACUAACAAUGUUGUUUCAAACUGUCAAACCCGGUAAUUUUAACAAAGACUCUAUGAUUUGGUGCUAAGGUUUUAUAACACUUUUUGAUGGUAAUGCUGCUAUCAGCGAUUAUGACUACUAUCGUUAUAAUUACCAACAAUGUGUAUAGCACUACUAUUUGUUUAGUACUGGUACGAUGGUGGCAUUAAUGCUAACCAAGUCAUGUCAACAACCUAGACAAAUGUGGUUUUCCAUUUAAUAAAUGGGUAAGGCUAGACUUUAUUAUGAUUCAAUGAGUUAUGAGGAUCAAGAUGCUAUAUAAACGUAAUGUCAUCCCUACUAUACUAAUGAAUCAUAGUGCAAAGAAUAGAGCUCGCACCUGGUGUCUUACGUAGUACUAUGACCAAUAGACAGUAAAAAUUAUUGAAAUCCUAGAGGAGCUUAGUAAUUGAACAAGCAAUUGGACAAUUUUAUAGUGAUGAGAAAACCUCUAGGUUGGGAUUAUCCUAAAUGUGAUAGAGCCAUGCCUAACGAGAUGCCUUGCUCCAAACAUACUCGUGUUUGCCACCGUUUCUAUAGAUUAGCUAAUGUAGGUGGUAUAUGAACGGUGGAACCUCAUCAGGAGAUGCCACAACUGCUUAAUUAUUGUCAAGCUGCACGGCCAAUGUUAAUGCACUUUUGGUACAAAUUGCGAUAAGUAUGUCCGCAAUUACACACAAUGGUGUCUUAAAAAAGAUGUGACACAGACUUUGAAUGAGUUUCAUUGGAAUUCUCAAUGAUGAUACUGACGAUGCUGUUGUGGUUCAAUAGCACUUAUGCAUCCAAGGUUGUGUGCAUAAAGAACUUUCUUUAUUAUCAAACAAUGUUUUCUGAAGCAAAAUGUUGGACUGGCUUAAGGAAUUUGCUCUCAAAUCAUUAAAACGGGUGAUGAUUAUGUGUACCUCCUUACCCAGAUCCAAGAGGCCGGCUGUUUGUAGAUGAUAUAAACAGAUGGUACAUGAUUGAACGGUCGUGUCUUUAGCUAGCUUACCCUCUAAACAUCCUAAUCAGGAGUAUGCUGAUGUCCUUUGUCUUAAAUAAAAAGCUAUGAAAGGACACAUGUUAGACCGUAUUCUGUUAUGCUUACUAAUGAUAACACUCAAGGUAUUGGGAACCUGAGUUUAUGAGGCUAUGUACCGAUCAGGCUGUGGGCUGUUCUUUGCAAUCAAUCUUAAGAUGUGGUGUUGCAUACGUGACCAUCUAUGUGUAAAUGUUACGACCAUGCAACAAUAGUCUUGUUGUUACCGUUUGCAAUGCUCCAGGUGUGAUGUCACAGAUGUGAUAGGUAUGAGCUAUUUUAUACAACCUUUUCCAUUGUGUGCUAAUGGACAAGUUUUGUAAAAUACGUUUGGUAGCGAUAAUGUUACUGACUUAAUGCAAUUGAUUGGACAAAUGCUGGUGAUUACAUUGUAACACCUGUACUGAAAGACUCAAGCUUGAAGAAACGUCAAAGCUACUGAGGAGACAUUUAAACGAUGCUUGUACGUGAAGUGCUGUCUGACAGAGAAUUAACGGAAGUGGUAAACCUAGACCACACUUAACGAAAUUAUGUCUUCUGGUUAUCGUGUAUAAAAAGUACAAAUGAGAGUACACCUUUGAAAACAGAGACAGAAGAAACAGCAAACUGUGACUCUUUCCUGCUAGAUUUGGAUGAUUUCCAAACAAUUGCAACAAUCCAUGAGCAGUGCUGACUCAACUCAGGCCUAAACUCAUGCAGACCAUAAGGCAGAUGGGCUAUAAAACGUUCUUCCGUUUACGAUAUACUCUGUGCAGAAUGAAUUUCGUAACAUAGCACAAGUAGAUGUAGUUAACUUUAAUCCAUAAUUUUAAAGUGUGUAAGGGAGGACUUGAAAGAGCCACCACAUUUCUUCAGGCCACGCGGAGUACGAUCGAGUGUACAGUGAACAAUGCUAGGGAGAGCUGCCUAUAUGGAAGAGCCCUAAUGUGUAAAAUUAAUUUUAGUAGUGCUAUCCCCAUGUGAUUUUAAUAGCUUUUUAGGAGAAUGACAAAAA
>cluster611.fasta:12
AUGUUCUUGGUUUCAACGAAACACAUCAGGGCUGAGCAGUCAACACUAUGCUUGUUAUGGUAUUGUGUGUUGCGCUCCAUUGUGAUAAGAAUUCACAUACAAUUGUUGUGAUGAUGAUUAUUCAAAAGAGAGAUUUAAACCAGAUUAUACGGUAUACGCCAACUUAGGUGAACGUGUACGCAAGCUUUGUUAAAAACAGUACAAUUGUGAUGCCAUGCGAAUGCUGGUGUCUGACAUUAGAUAAUCAAGAUUCAAUGGUAACUGGUAUGAUUCGGUGAUUUAAACCUGAUCUUAUUAUUCAUUGUUAUCCUAUAACCUUGACCAGGUUAACUGCAGUUGUAACUGACUUAACAACUUUAAGUGGGAUUUGUUAAAAUAUGACUUGAAGAGAGGUUAAAUUUUUUUUUUAUGAUACAAUUGUUUAUGUUUGGAUGACAGAUGCAUUCUGCAUUGUGAACUUUAGUUAUACCUAAGUCCUACAAGUUUUGGACCACUAGUGAGAAAAAUUUUUUGGUCAUUAUUAGUCCAAAAGGUGUUGUCAUAGAUGAAAUAGCUCUAGACUUAGUUUAAGACGCUGCGCUCUUUAAUAUUAGAUAAACGCACUACGUGCUUUCAGUAGCUGCCUUACUAACAAUGUUGCUUUCUCAAACUGUCAAACCCGGUAAUUUUUAAAAGAUUUGUGCUGUCUAGUUUAAGGAAGGAAGUUCUGUUGAAUUAAAAUUUUUAUUAAAAUUGUUACAGCAUAUGCUAUAUGUAUAAUUACCAACAAUGUGAUAUAGACAACUACUAUUUGUAGUUGAAGUUGUUGAUAAGUACUUUGAUUGUUACGAUGGUGGCUGUAUUAAUGCUAACCAAGUCUCGUCAAACCUAGACAAAUCAGCUGGUUUUCUUUAAUUAAUGGGGUAAGGCUAGACUUUAUUAUUUUCAAUGAGUUAUGAGGAUCAAGAUGCACUUUUCGCAUAUACAAAACGUAAUGUCAUCCCUACUAUAACUCAAAUGAAUCUAAGUAUGCCAUUAGUGCAAAAAUAGAGCUCGCACCGUAGCUGGUGUCUCUAUCUGUAGUACUAUGACCAAUAGACAGUUUCAUCAAAAUUAUUGAAAUCAAUAGCCGCCACUAGAGGAGCUACUUAGUAAUUGAACAAGCAAAUUAUGGUGGUUGGCACAACAUGUUAAAACUGUUUAUAGUGAUGUAGAAACCUUAUGGGUUGGGAUUAUCCAAAGUGAUAGAGCCACUAUAUUAUGGCCUCACUGUUGCUCAACAUACAACGUGUGCACCGUUUAUUAUGCGUUUAGUGUGGUCAUGUGUGGCGGUUUUAUGUUAAACCAGGUGGAACCUCACAGGAGAUGCCAACUGUUUUAUGUUUUUAAUUUGUCGCCAAUGUUAAUGACUUAUCUACUAUUAACAAAAUUGCCGAUAAGUAUGUCCUACAACACAGACUUUAUGAGUGCUAUAGAAAUAGAGAUGUUGACACAGACUUGUGAUGAGUCUUGCGUAAACAUUUCUCAAUGAUGAUACUUGACGAUGCUGUUGUGUUAAAUAUUAGUGGCUAGCAUAAAGAACUUUAAGUUUUAUAUAAUUUUUUCUGGAAAUAAUGCUAUAAAGGACCUCAUGAAUUUUGCCACAUCAGUUAAACAGGGUUGUACCCAGAUCUCAAGAAGGGCCGUUUGUAGAUGAUAUCGUAAAAACAGAUGCACUAAUUGAACGGUUCGUGUCUCUGAGACCUUAUAACACUAUCAGGAGUAUGCUGAUGUCUUUACAAUACAUAACAUGUAACAGGACACUGUUAGACCUAUUCUGUUAUGCUACUAAAACCAAGGUAUUGGAACCUGAGUUUUGCAUGUACACAUAUGCUGUGGGGCUUGUGUUUUUGAAUUCCAGACUUCAUUAAGAUGUGGUGUUGCAUUUUACCAAAUGCUGUUACGACCAUAUCCACACACAAAUUAGUCUUGUUGUUAAUCCGUUUCCAUUCCAGGUUGUGAUACAGUGGACUUACUUAGGAGGUAUGCAUUUGUAACUUAACCCCUAGUUAUGUGCUAAUGGACAAGUUUUUUUUAAAAUGUGUUGGUAGCGAUAAUGUUACUGACUUACAUACAUGGACUGGACAAAUGCUGGUGAUACUUUAACAUAGAAAUUAGUUUGCAGAGAAACGUCAAACUGAGGAGACUUAAACUGUUUAUGUUCCUACGUGAAGUGCUGUCUGACAGAGAUUUCAUGGGAAGUUGGUAAACCUAGACCUUAAAUUUUGUACGUGUAACUAAAACAGUAAAGUACAAAUAGGAGAGUACACUGCAGAGACAGAAGAAACAGCAAACUGUGACUCUUCUCUGCAGAUUUGGAUGAUUCCAAACAAUUGCAACAAUCCGAGCAGUGCUGACUCAACUCAGCAAACUCAUGCAGACCAUAAGGCAGAUGGGCUAUAAACGUUUCGCUUUCCUAUAUAGUCUACUCUUGUGCAGAAUGAAUUCUUCAUAGCACAAGUAGAUGUAGUUAACUUUUAUCUAUUUAAUCAGUGUGUAACAUUGGAGGACACUAGAGCCACCACAUUUCCCGAGGCCACGCGGAGUACGAUAGUGUACAGUGAACAAUGCUAGAGAGAGCUGCCUAUGAAGAGCCCUAAUGUGUAAAAUUAAUUUUAGUAGUGCUAUCCCCAUGUGAUUUUAAUAGCUUCUAGGAGAAUGUAAAAA
>cluster25.fasta:12
UUAAGAACAAACUAAAAUGUCUGAUAAUGACCCAAAAUCAGCGAAUGCACCCAGUUGUGGACCCAGAUUAACUGGCAGUAACAGAAUGGAGAACGCAGUGGGCGCGAUCAAAACGUCGCCCAAGGUCAAUAUGCGUCUGUUCCCCCAUGGCAAGGAAGACCUAAAUUCCCGGGACAAGGCGCCAAUUAACACCUACAGUCCAGAUGACAUUGCUACGAGAGCUACCAGACGAAUUCGGUGGUGACGUAAAAAGAUCAGUCCAAGAUGAUUCUACUACCGGAACUGGGCCAGAAGCUGGACUCCUAUGUGCUAAAAGACGCAUCAUUGGGUCGCGGAGCCUGAAUACACCAAAAGAUUUGGCACCCGCAAUCCUGCUAACUGCUGCAAUCGUUACAGAAAACAUUGUCAAAAGGCUUUACGCAGAAGGGAGCAGAGGCGGCAGUCAAGCCCUCGCCUCAUGUGCAACAGUUUUAAUUCAGGCGCAGUAGGGGAACUUCUGCUAGAAUGGCUGGCAAUGGCGGUGAUGCUGCUGCUGCUGCUGCUGACAGAUUGAACCAGCUUGAGAGCAGUUGUAAAGGCCAACAACAACAAGGCCAAACUGUCUAAUUUGUGAGGCUAAACCAAACGUACUGCCACUAAAGCCUAACAAGCUUGGCAGACGUGGUCCAGAACAAACCAAGAAAUGGGACCAGGAACUAAUCAGACAAGGAACUGAUCAAACAUUGGCCGCAAAUUGCACAAUUUGCCCCUUCGCGUUUCGAAUGUCGGCAUUGGCUGGAAGUCACACUGGACUGGUGACCUACAGGUGCCAUCAAAUUGGAUGACAAAGAUCCAAAUAAAAGAUAUUCAUUUGCUGAAUAAGCAUGACCCAUACAAAAUCCACCAACAGAGCCUAAAAGAAAAAGAAGAAGGCUGAUGAAACUCAAGCCUUACAGAGACAGAAGAAACAGCAAACUGUGACUCUUUUCCUGCUGCAGAUUUGGGAUAUUUCCAAACAAUUGCAACAAUCCAUGAGCAGUGCUGACUCAACUCAGGCCUAAACUCAUGCAGACAACACAGGCAGAUGGGCUAUAUAAACGUUUCGCUUUCCGUUUACGAUAUAGUGUAUACUUUGUGCAGAAUGAAUUCCGUAACUACAUAGCACAAGUAGAUGUAGUUAACUUUAUCCACAGCAAUUUUAAGGUGUUAACAUUGAGGGGCUUGAAAGAGCCACCAUUACCGAGGCCACCGGAGUACGAUCGAGUGUACAGUGAACAAUGCUAGGGAGAGCUGCCUAUAUGGAAGAGCCCUAAUGUGUAAAAUUAAUUUUAGUGUUCCCCUGAUUUUAAUAGCUUCUUAGGAGAAUGACAAAAAAACAU
>cluster178.fasta:12
ACCUUCCAGGUAACAAACCAUCACUUUCGAUUCUUGUAGAUCUGUUAACGUUUAAUGUAGGCGUGUAAUAAAAAUCUCAGGCAAUGAUAUAAAUUGUCAGCAAACAUAUAUAAACAGAGUUAACUACUAGUUAUAAGGUUGAUUUCAUUACCUAUUGGAACAUUCAGUCAUUAUCUUAAGUAGAAUUUAUUUUUUUAAGUUGGAUGAUUUAAGAUCUGAACUGAAAAGGUGUUAUUCUCCACAUGAAUUUAAAAGGUAUACCUUGAGGUCACACUCAUAGAAGUUCUUUCUUAAAAAGCCUUGAUUUUAUUAUCUACUACACUUCUCUACAACAAAAAAAUCUGAUAAUGACAAAAGGAUGCCCCGCAAGUUGGGCUUAGAUUCAAUGGGAACAAUAAUGGUGGCAUAAAUAACCAGUUUACUGUAAUACUACGUUUUACGCACUACUAAUGUACCUUAAUCCUUAGACAGCGUUCAAUUCAUAAGUCAGAUGACAUGGCAACUUUCAGAGACCAGACAUUCGGUUGGCAUAUAAUAAAAUUAUCAAUGGUAUUCCAAACUGGGCAAAGUGCUUCCUUGGUCAUAAAACGCUGUGUCAAUAUGACUUUAAUCAACUAAAACAUUGACAUGCUUGCUAACAAUUGCAAUACUGUACUAAAGGACAUUUAGCUACGUUGAAGACAGAGGAGAUUUUAAGCCUCUUCGUUCUGACGUAAGCAACAGUAGAAUUCACCUGGCAGUUGGAAACUUAGCUGCACUUAGGGAUGUGCUUUUGUUCUUGUAACAUUAAAAAUUAGAGCAAUGUAACAAAGCAUAAUUCUGCUGGGUUAAGCAACUUGUAACACAAGCUUGCCAGAAAUUACAAACAGCAAAUGCUUCGCGUCGCGGGCUGGUCCUCGGGAGUCUACAGUGCAAAUGAUGGACAAUUCAAGACAAGGCUGAGACCAGAGACAGAAGAAAACAAAUGUGCUUUUCCUGCUGCACAGAUUUGGAUAUUUCCAAACAAUUGCAACAAUCCAUGAGCAGUGCUGUCAACUCAGGCCUAAAUCAGACUUAACAGAGGGCUUCCGUUUACGAUAUAGUUACUCUUGUGAAAUAAUUCUCGUAUAGCACAAGUAGAUGUAGUUAUUUCAAUCCCAUGCAAUUUUAAUUGUGUUAGGAGGAUUGAAAGACCACCCCUUCUCAGGCCACGCAGUACAUCGAUGUAAGUGAACAAGCCCUAAUGUGUAAACUAUCCCCAUGUGAUUUUAAAGGAGAAUGACAA
>cluster177.fasta:12
UUUCAAAUGUGUGUUAAUUUAGGUAUUGGUGUUGAAAUUUAAGAUUUACGCAAUUUGCGUAAACAUCUCAAUGAUGAUAAUUCUGACGAUGCUGUUGUGGUUUGUGGCACUUAUGCAUUCAAGGUCUAGUGCUAGCAUAAAGAACUUAACAGUUUUUAUCAAAACGUUUAUGUCUAAGCAAAAUGUUGGAUACUGACUACUAAAGGACCACAUGAAUUGACACAUACAAUGCUAGUUAAACAGGGUGAUGAUUAUGUGUACUCCUUACCCAGAUCCAUCAAGAAUACUAGGGCCGUGUUUUGUAGAUGAAUCGUAAAAACAGAUGGUACUCUAUGAUUGAACGUUCGUGUCUAUAGAUGCUCCCACUUACUAAACAUCCUAAUCAGAGUAUGCUGAUGUCUUCAUUUUGUACUUACAAUUAAGCUACUGAUGAGUAACAGGACACAUGUUAGACAAUUCUGUUAUGCAUAUAAUGAUACAUCAAGGUAUUGGAACCUGAGUUUUAUGAGGCUAUGUACACACCGAAGGUACAGGCUGUUGGGGCUUGUGUUUCUUCCGAUUUUAGACUCAUUAAGAUGUGGUGCUUAUACGUAGUCUUAUGUUGUAAAUGCUGUUACGACCAUGUACUAUACAAUUAGUCUUGUCUGUUAAUCCUAUAUAUUUGCAAUGCUUCAGGUUGUGAUGUCACAGAUGUGACUCAACUUUACUUAGGAGGUAUGAGCUAUUAUUGUAUUUAAACCACCCAUUAGUUUCCAUUGUGUGCUAAUGGACAAGUUUUGGUUUAUAUUGUGUGAAAUAGACAAAUACAGUGACUGGACAAAUGCUGGUGAUUUUAGCUAAACCUGUACUGAAAGACUCAAGCUUUUUAGAAACGCUCAAAGCUACUGAGGAGACAUUUAAACUGUCUUGGUAUUGCUAUUCGUGAAGUUGUCUGACAGAGAAUUACUCAUGGGAAGUUGGUAAACCUAGACCACCACUUAACCGAAAUUAUGUCUUACUGGUUAUCGGUAACUAAAACAGUAAAGUACAAAUAGGAGAGUACACCUUUGAAAACCGCAGAGACAGAAGAAACAGCAAACUGUGACUUUUUCCUGCUGCAGAUUUGGAUGAUUUUCCAAACAAUUGCAACAAUCCAUGAGCAGUGCUGACUCAACUCAGGCCUAAACUCAUGCAGACAUAAGGCAGAUGGGCUAUAUAAACGUUUCGCUUUUCCGUUUACGAUAUAGUCUACCUUGUGCAGAAUGAAUUCUCGUAACUCAUAGCACAAGUAGAUGUAGUUAACUUUAAUCACAUAGCAAUUCUUAAUCAGUGUGUAACAUUAGGAGGACUUGAAAGAGCCACCACAUUCCGAGGCCACGCGGAGUACGAUCGAGUGUACAGUGAACAAUGCUAGGGAGAGCUGCCUAUAUGGAAGAGCCCUAAUGUGUAAAAUUAAUUUUAGUAGUGCUAUCCCCAUGUGAUUUUAUUUUAGGAGAAUGACAA
>cluster1196.fasta:12
UUUGAGAUUUUCCCGCAAACAUACAAGUGUUGUAGCUUGUCCACCGUUUCUAUAGAUUAGCUAAUGAGUGUGCUCUAUUGAGUGAAUGGUCAUGUGUGGCGGUUCACUAUAUUAAGUGAACCUCAUCAGAGAUGCCACAACUAUUGUUUUUAACAUUUGUCAAGCUGUCAGCCAAUGUUAAUGCACUUUUUAUGAUGGUCAUAGUAUGUCCGCAAUUUACAACACAGAUUAUUCUAUAAAAAGAUGUUGACACAGACUGUGAAUGAGUUUAUAAUUCAUGAUGUUUGCGAUCUUGUGUUAAAGAUACGUAGGGCAAAGAACUUUAAGUCAGUUCUUUAUUAUCAAACAAUGUUUUUAUGUCUGAAGCAAAAUGUUGGACUGACUGACCUUACUAAAGGACCUCAUGAAUUUUGCUCUCAACAUACAAUGCUAGUUAAACAGGGUGAUGAUUAUGUGUACCUUCCUUACCCAGAUCCAUAAGAAUCCUAGGGGCCGGCUGUUUGUAGAUGAUAUCGUAAAACAGAUGGUACAUUAUGAUUGAACGGUUCGUGUCUUUAGCAUAGAUGCUUACCCACUUACUAAACAUCCUAUCAGGAGUAUGCUGAUGUCUUCAUUUGUACUUACAAUAAUAAGAAAGCUACAUGAUGAGUUAACACACCGUUAGACAUGUAUUCUGUUAGCUUACUAAUGAUAACACUUCAAGGUAUUGGAACCUGAGUUUAUGAGGCUAUGUACACACCGCAUGGCUUCAGGCUGUUGGGGCUUGUGUUUUUGCUAAUUCACAGACUUCAUUAAGAUGUGGUGUUCUUACGUAGACCAUUCUUAUGUUGAAUGUGUUACGACCGUCAUAUCAACAUCACAUAAUCUUGUUGUAAUCCUAUGUUUGCAAUGCUCCAGGUUGUGAUGUCACAGAUGUGACUCACUUACUUAGGAGGUAUGAGCUAUUAUUGUAAAUUCCAUAAACCACCCAUUUUUCCAUUGUGCUAAUGGACAAGUUUUUGGUUUAUAAAUACAGUGUUGGUAGCGAUAAUGUUACUGACUUUAAUGCAAUUGCAACAUGUGACUGGACAAAUGCUGGUGAUUACAUUUUAAUAACACCUGUACUGAAAGACUCAAGCUUUGCAGAAACGCUCAAAGCUACUGAGAGACAUUUAAAAUGUCUAUGAUUGCUACUGUACGUGAAGUGCUGUCUGACAGAGAACAUGGGAAGUUGGUAAACCUAGACCACCACUAUCGAAAUUAUGUCUUUACUGGUUAUCGUGUAACUAAAAACAGUAAAGUACAAAUAGGAGAUACACUAAAAACCGCAGAGACAGAAGAAACAGCAAACUGUGACUCUUUCCUGCUGCAGAUUUGGAUGAUUUCUCAAACAAUUGACAAUCCAUGAGCAGUGCUGACUCAACUCAGGCCUAAACUCAUGCAGACCAUAAGGCAGAUGGGCUAUAUAAACGUUUUCGCUUCCCGCUUAGAUAGUCUACUCUUGUGCAGAAUGAAUUCUCGUAACUACAUAGCACAAGUAGAUGUAGUUAACUUUAAUCCAUAGCAAUCUUUAAUCAGUGUGUAACAUAGGGAGGACUUGAAAGAGCCACUUCCGAGGCCGCGGAGUACGAUCGAGUGUACAGUGAACAAUGCUAGGGAGAGCUGCCUAUAUGGAAGAGCCCUAAUGUGUAAAAUUAAUUUUAGUAGUGCUAUCCCCAUGUGAUUUUAAUAGCUUCUAGGAGAAUGACAAAAACC
>cluster97.fasta:10
AAAAACGUGGAAUGUGUAUACCAGUCCAGUGUAGAUUAAAGGUGAGCAUUAGUUUGGUCACAAACAUCCUACAGUUCUAAUGUGAUAAGUAUUUAUCAAGGAAUAGAUAGAUGCGGGUGGGUUUGUUUGCCCAUAAUGUUUACUACCAUUUGUAUUGAGCAUCAACAUAAAUUAGUUUUGCAAUUCCAUGUGUGCAAUGUACUCCUUUACUGGUGUAUAUUUUUGCUAGGAAUAACAUUUGUAGUUUUUCCACUUGUUGGAACUAUUUACAGACCAUGCGAAGCAAGCAGUUAACGAUGCUCGUAAGUGUGAAUAUUUGUAAAACACCUUACUCAUAAGUAGUUAGAAAAAGAACAAUGUCGUGAUUCAGCAACAAUCCAUGAGCAGUGCUGACCACCCAGGCCUAAACCAUGCAGCCAAAGGCAGAUGGGCUAUAUAACGUUUUCGUCAUUUACGAUAAGUUUACUUGUGCAGAAGAUCUCGUAACAUAGCACAAGUAGAUGUAGUUAACUUACUCACAGCAAUUUAUCAGUGUAACAUUAGGAGGACUUGAAAGAGCCACAUUUCCCGAGGCCUCGGAGUACGAUGAUUACAGUGAACAAUGUAGAGAGCUGCUAUGGAAGAGCCCUAAUGUGUAAAAUUAAUUUUAGUGCUAUCCCCAUGUGAUUUUAGCUUAGGAGAAUGACAAAAU
>cluster949.fasta:10
AUUUUUCAACGUCGCGUUAAACAUUUAUAUCAGUGAUGCAUAUGAUAUGAUUCGACUCAAUUUGAGCUUGGAAUUGGUUCUAAUUGACAGUGGUUCAAUGAAAAGCGAUGGACAAUCUUAAUAUGAAAUGCCACUAUUUCAAUAUAUUUUACUAACGCUUUGGAAAUUUAUUGAUACUUAUUGAUGUUAAUAAACUAGAUUUUUCUAUAAAAUUAAUUAACUAUUUAUAAAAUAAUCCACUUUUGAUUAUAUCUAAUUAGAUCUUACAGAUAUAUCUUAUGUUUCUAAUAUCAAAUGUACUUCCUUUACAAGCAUAGAACUGUAUCAUUUUUCACGCAUAUAUGUGUUGAUUGAGCACAAGUCACAAACAGCGAGUCAAAUUGUGUGUACACACAUCACAGGGUGCAAUGAGGUAUAUGGCUAUAAGUCUCUAACUGGAAAGAAUCUAACAAUUUUUACUACAGUAACUAGCACGAGCGAACAACACCAGGCAAUGUGCAGAAUAAUUGUACUAGGUUCUUUAUUCAUAGCAAUCUUUUUGAAUUAGGAGGACUGAACCCACAUUCACACGUACGAGGUUAGACAUCAGGAGAGCUGCCUAUAUUGAAAGAGCCUAUAAAAUUAAUUUAGUAGUGCUAUCCCCAUGUGAUUUUAUUAUCA
>cluster886.fasta:10
AUACCUUCCCAGGUAACAAAACCAACCAUUUCGAUUUGAGAUUUGUUUAAACGAACUUAAUUGUGGGUACCUGCAUGCUUAGGCCCCAGUAUAAUUAAUAUAUGCCAGACUUGCAGGCUGUGUUCGUCCGUGUGCAGCCGAUCAGCACAUCAGGUUUGCGGUGACCGAAAGGUAAGAUGAAGAGCCUUGUCCUUGGCUUCAACGAGAAACACACGUCCACCAGUUUGCCUGUUACAGGUUCGCGAUGUGCUCGUGGUGAGACUCCGUGGAGGUCUUAUCAGAGGCCGUAACAUCAAAGAUGGCACUUGUGGCUUAGUAGAAGUUGAAAAAGGCGUUGCCUCUACCCUAUUGUUUCAUCAAACGUUCGGAUGCUCGAACUGCACCAGUCAUGUUUGGUUGAGCUGGUAGAAGAAUAAGGCAUUCAGUACGUCGUAGGAGACACUUGGUGUCCUUGUCCCUCAUGUGGGCGAAUACCAGUGUACCGCAAGGUUUUCUCGUAAGAGGUAAUGAGCUGGUGGCCAUAGUUACGGCGCCGAUCUAAGUCAUCUGACUAGGCGACGAGUUGCCACUGACCUUGAAGAUUUCAAGAAACUGGAAUGUACAAAUACCUACUUGUGCUGAUGACCCUGUUUACUUAAAACACAUCCUGCGGUAUGUGGAAAGGUUAUGGCUGUAGUUGUGAUCAACUCGAACCCAUGUUCCAGAUCAGUUGACGCACAAUCGUUUUAAACAGGUUUGCGGUGUAAGUGCAGCCGCUCCGGCGCCAGGCACUAGUCUGAUGUCGUAACAGGGCUUUGUCUCAAUGAUAAAGCUGGUUUAUCCAAAAACUAAUUGUUGUCGCUUCCAAGAAAAGGACGAAGAUGACAAUUUAAUUGAUUCUAUUUGUGUUAAGAGACACACUUUACACCAACAUGAAGAAACAAUUAUAUAAUUUACUAAGGAUUGUCCAGCUGUUACUUUUAGUUAGAAUGAGGUGACAUGGUACCACAUACACUCUAACGUCUUCUAAUAUCGGCAGACCUCGUUUUCUUAGUUGAUGAAGGUAAUUGUGACAUAAAGAAUACUUGUCAUCAAUUGUUGUGAUGAUGAUUAUUUCAAUAAAAGGACUGGUUUGUAGAAAACCCAGAUUUAUUACGCGUAUACGCCACAAGGUGAACGUGUACGCCAAUUUUUUAAAAACAGUACAAUUGUGAUGCGCUGGUAUUGUUGGUGUAUGACAUUAGAUAAUACUGGUAACUGGUAUGAGGUGAUUUACACCCAGGUAUGAUUCGUUGUAGAUUUAUAUUCAUUGUUAAUGCCUAUUAACUUGACAGGGCUCUAACUGCAGAGUUUGACACUGACUUAACAACACAUAGGAUUUGUUAAAAUAUGACUCCGGAAGAGUUAAAACUCUUUGACCGUUAUUUUAAAUUGGGAUCAGACAUCCCAGAUGGGUAACUGCUGGAUGACAGAUGCAUUUGCAUUGUGCAAUUAAUGUUCUACUACACGUUUCCCACCUACAAGUUUUGACCACUAGUGAGAAAAAUAUUUGUUGUGGUUUCUUGUAGUGCAUCUCUCUAAGAGAGCUAGGUGUUGUACAUAAUCAGAUGUAAACUCAUAGCUCUAGAUUUGUUUUAAGGAAUUACUUGUGUAUGCUGUGACCCUGCUAUGCACGUGCUUCUGGUAAUCUAUUACAAGAUAAACGACGUUUUCAGUAAAUGACUUACUAACAAUGUUGCUUUCAAACUGUUAACCCAUUAAAGACUUAUGACUUUGCUGUGUCUAAGGUUAGGAAGUUCUGUUGAAUUAACUUUUGCCAGGAUGGUAAUGCUGCUAUAGCGAUUGACUACUAUCGUUAUUACCACAAUGUGUGAUAGACAACUACUAUCUGUGUUGAAGUUGUUGAUAAGUACUUUGAUUGUUACGAUGGUGGCUGUAUUAAUGUAACAAGUCAUCUUAACAACCAAGACAAAUCGCUGGUUUCCAUUAAUAAAUGGGGUAAGGCUAGACUUUAAUGAUUCUGAGUUGAGGAUCAAGAUGCCUUCGCAUAUACAAAACGUAAUGUCAUCCCUUAUAACUCAAAUGAAUCUAGUAUGCCAUGUGCAAAAAAAGAGCUCCGUCCAGUGGUUUCUACUUAUGACCAUAGACAGUUCAAAAAUUAUUGAAAUCAAUCCUAGAGCUACUAGUAAUUGGACCAGAAAUAAGUGGUGCACAACAUGUUAAAACUUUCUAUAGUGAUGAGAAAACCCUCACCUUAUGGGUUGGGAUUAUCCUAAAGAGAGCCAUGCCUAACAUGCCAAGAAUUAUGGCCUCCUUGUUCUUGCUCAAACAAUGUGUAGCUUGCACCGUUCUAUAGAUUAGCUAAUGAGUGUGCUCAAAGUAUUGAGUGAAAUGACAUGUGGCGGUUCACUAUGUUAAACCGGUGGAACCUCAUAGGAGAUGCCACAACUGCUUAUGCUAUGUGUUUUAACAUUUGUCAAGCUGCGGCCAAUGUUCUCUCUUUAUAUGAUGGUAACAAAUCGCGAUAAGUAUGUCCGCAAUUUACAACACAGAUCAUGAGUGUCUAUAGAAAUAGAGUGACAAUGUGAAUGAGUUUUACGCAUAUUUGCGUAAACAUUUUCAAUGAUGAUAUUGACGAUGCUGUUGUGUUUAUAGCACUUAUGCAUCAAGGUUUAGUGCUAGCAUAAAGAUUUAAGUCAGUUAUUAUCAAAUGUUAUGUCUGAAGCAAAAUGUUGGACUGAGACUGACCUACUAAGGCCAUGAAUUGCUCUCACAAUGCUAGUUAAGGAAUUGUCUUCCUUACCCAGAUCCAUUAAGAAUCAGGCUUGUAGAUGAUAAAACAGAUGGUACUAUGAUUGAACGGUUCGUUUAGCUAUAGAUGCUUACCCCUAAACACCUACAGGAGUAUGCUGAUGUUUCAUUUGUACUAAUAUGAUGAGUAACAGGACACGUUAGACUGUAUUCUGUAUGCUCUAUGAUAACACUCAAGGUUGGGAACAAGUUUUAUGAGGCUCACCGCAUCAGUUCAGGCUGUUGGGCUUGUUUUAUACAGACUUCUAAGAUGUGGUGUUGCAUCUAGACCAUUCUUAUGUUGUAAUGCUGUUACGCGUCAUCACAUCCAAAAUUCUUUGUCUGUUAAUCUGUUUGCAAUGCUCCAGGUUGUGAUGUCACAGAUGUGACUAUAAGGUAUGAGCUAUUAUUGUAAUCAAAUCACCCAUUAGUUUCCAUUGUGUGUAAUGGACAAGUUUUGUUAAAACACGUGUUGGUAGCGAUAAUGUUACUGACUUCACAUUGCAACAUGAUUGGACAAAUGCUGGUGAUUACUUGCUAAACCUGUACUGAAAGACUCAAGCUUUUCGCACAAAAACGUCAAGCUACUGAGGAGACAUUUAAGGUAUUGCUGCAAGUGCUGUCGACAGAGAAUUACAUGGAAGUUGGUAACCUAGACCACACUACAUAUGUCUUGGUUAUGUAUAAAAGAGAAAGUACAAUAGGAGAGUACACCUUAACGCAGAGACAGAAGAAACAGCAAACUGUGACUCUUUCCUGCUGCAGAUUUGGAUGAUUUCCCAAACAAUUGCAACAAUCGAGCAGUGCUGACUCAACUAGGCCUAAACUCAUGCAGACACAACAAGGCAGAUGGGCUAUAUAAACGUUUCGCUUUCCGUUUACGAUAUAUAGUCUACUUGUGCAGAAUGAAUUCUCGUAACUACAUAGCACAAGUAGAUGUAGUUAAUUUUAAUCCUUAGCAAUCUUAAUCAGUGUGUAACAUUAGGGAGGACUUGAAAGAGCCACCACAUCACCGAGGCCACGCGGAGUACGAUCGAGUGUACAGUGAACAAUGCUAGGGAGAGCUGCCUAUAUGGAAGAGCCCUAAUGUGUAAAAUUAAUUUUAGUAGUGCUAUCCCAUGUGAUUUUAAUAGCUUCUGAGAAUGACAAAAAUCCCCCCCCCCAACCUAUAUCUUACUAUCUAUACCCACCUACUCUAA
>cluster867.fasta:10
AUCCUUCCCAGGUAACAAACCAACCAAUUUAGUAUUGUAGAUCUGUUACUAUAUAUAGUUUUAAUUAUUUGAGUUCAACGUAUUACUAAGUAAAAAGUUGACGACUGUAUAGGUUUCCUCGUUUAUUUGAGAAGAAAAGAUUUUGUUAAUGUUAUUCCAGAAUUUUGUGCGUCAGUAAUGAUUGGUGGAAAGUAGCUUGUGGCUACAUCAUCUUCUGAGCGUACUGAUAAAAACUACUAUCUUAUUUGACCAACCUAGAAGUGAUAUAGUUCCGUGGACAUCGACCUAUGACAAGGAAAUGUUGUCACUUCACGAACUUUAAGUUAGUACAGGUUUCGGGCGGUCUACUAAAUUACACAGACAUUCCAGUAAUGAUUGUUUGCUAAAUGAACAGAUGUUAUCUUGAUUCGUACUAUAAGAAUUUAUUUUAGGACUUUAAUAUGGUUACAUAAUAAAUAGCUGAAUUUAAAGUGGACCAUAACAUGAAUUUUUUAUAAUAUCUUUGAUUUAUCAUACUUAUAGAUCUUCAAAGAAAUUUCACGCUGUAUAUUGACUGACUGUUUACUUUGUUCCGGGAAACACUUAUAGGUUCUUACCAAUUUAGAAAAUGACUACCAAUUUUAUUCGAAAGUGUUAAUUGUAAUAGGAAAAAUUAUAAUGCUUUUGUACUUUGCUACCAGUUAUUAUUUGUGGUUCUCUUAUAAAUAACUUGUAGUAAGAAUGAAUUUUUAAAUUGUAGCAUACAAAUUUACAGUGAAUUUAGUGACUGUUCAUUUCAUCUUGUAAUAUAGACUAAAUGUAGAAUGGAUACUUCUAAUCCACAUAAUAUAUCUAUACAUUGUAAUAUGGCAAUGGGUUAUUCGUUUAAAACUUAUAUGUUGGUUUUUAAUUAUUAAACGAACAAACUAAAAUGUCUUUAAUGGACCCAAAAUCAGCAAUGCACCCCGCAUUACGUUUGGUGGCCACAGAUUCAACUGGCAGUAACAGAAUAGAGAACGCAGUGGCGCGAUCAAACAACGUGGCCAAGUUUACCCAAUAAUUGCGUUUGGUUUCUAACAUGGCAAGGAAGACUUAAAUUCCCCGGACAAGGCGUUCCAAUUAACACCAAAGUCCAGAUGAUCCAAAUUGGCUACUACCGAAAGCUACCAGACGAAUUUGUGGUGUGAGUAAAUGAAAGAUCAGUCCAAGAUAUUCUAUACCUAGGAACUGGGCCAGAAGCUGGACUUCCCUAUGGUGCUAAAAGACGGCAUUUGGUUGCAUGGGGCUUUGAAUACACCAAAAGCUAUGGCACCCGCAAAUCUUGCUACAGUGCUGCAAUCGCGCUACAAUUUCUCCAAGGAACAAUGUUGUCAAAAGGCUUCACGCAGAAGGGAGGGGGCCGUCAAGCCUCUUCUCGUUCCCAUCACGUAGUCGCAACAGUUUGAGAAUUCAACACCAGGCAGCAGUAGGGAACUUCCUUGCUGAAUAUGGCUGGCCGGUGAUGCUGCUGUUGCUCUGCUCUGACAGAUUGAACCAGCUUAGAGCAAAAUUAGUAUUAAAGGCCCAACAACAAGGCACCAAACUGUCACUAAGAAUUUGCUGCUGAGGCUUUAAGCCUCGAAAACGUGCUUGCAACGUAAUAUGUACAAUGCUUGCAGACGUGGUCCAGAACAAACCAAAGAAAUUUUGGGGACGGAACUAAUCAGACAAGGAACUGAUUACAAAUUGGCCGCAAUUGCACAAUUUGCCCCAGCGCACCAGCGUUUUCGGAAUGUCGCGCUUGGCUGGAAGUCACUCGGGAUCGCGACACACAGGUGCCAAAUGGAUGACAAAGAUCCAAAUUAAAGAUCAAGUUAUUUGCUGAUGGAUUGACGCAUACAAACCCCCAACAGAGCCUAAAAAGGAAAAAAGAAGGCUGAUGAAACUCGAGCCUCCAGAGACAGAAGAAACAGCAAACUGUGACUCUUCUUCCUGCAGAUUUGGAUGAUUUCUCCAAACAAUUGCAACAAUCCAUGAGCAGUGCUGACUCAACUCAGGCCUAAACUCAUGCAGACACACAAGGCAGAUGGGCUAUAUAAACGUUCGCUUUUUCCUUUACGAUAUAGUCUACUCUGUGCAGAAUGAAUUCUCGUAACAUAGCACAAGUAGAUGUAGUUAUUUAAUCCUCAGCAAUCUUUAAUCAGUGUGUAACAUUAGGGAGACUUGAAAGAGCCACCACAUUCCCGAGGCCACGCGGAGUACGAUCGAGUGUACAGUGAACAAUGCUAGGGAGAGCUGCCUAUAUGGAAGAGCCCUAAUGUGUAAAAUUAAUUUUAGUAGUGCUAUCCCAUGUGAUAUUUAAUUUUUGGAAAUGACAAAU
>cluster73.fasta:10
UGUGUACUUACUCAACAUCUAUAAACCUUAAGAAACUUCUUUGGGAUAUAAGAUUGUGCUCACGAAGACCAUUUUUUACUUUACUUGACAUCAUAACUAAAUUAUCUUUUUGUUAUCGUUUUACAAGGUGUGAUUACAAUUGACUUUAGAGAGACUUUAAUUUUCUAUUACUUGUUUCUUGGAAGACAAUUUUUGUUUUAAAUACAUUGUGGUAGAGCAAAUAUUAAUAAUUGUUGUAUUAUACAUCAUGACGUGGUUGUUAUUAUUACUAAAUUAUAAUGACCAAUUAAGACGCAAACGCCCAAGGCAGAAAGCUUAAUCUCCUAUGGUUGCUACACUCAAGAUGCUGUGACAGAAUUACAACUGGAGACUGGUAAACCUGCCCAAAUUACAAAUAUGUCCUGGUAUCUAAUAAAAUCCAAAUUAAGACUUUGAAUAAAGACAAAAAACAAGACUUGAACUCUGCAAUGAUUUUCUCAAUUCACAAUCCAUGAGCAGUGCUGACUCAAUCAGGCCUAAACUCAUGCAGACCAGGCAGAUGGGCUAUAUAAACGUUUCGCUUUUCCGUAAUAUAUAGUUCUUGUGCAGAAUGAAUCUCGUAACCAUAGCACAAGUAGAUGUAGUUAACUUUUCAGCAAUCUUUAAUCAGUGUGUAACAUUAGGGAGGACUUGAAAGAGCCACCACAUUUCACCGAGGCCACGCGGAGUACGAUCGAGUGUACAGUGAACAAUGCGAGAGCUGCCUAUAUGGAAGAGCCCUAAUGUGUAAAAUUAAUUUUAGUAGUGCUAUCCCUGAUUUUAAUACUUUAAUAUAUAGCUUCUGAGAAUGACAAC
>cluster29.fasta:10
AUAUUCGUGGUCCUGGUAACACUUAUAUUUGCAUUUAAACUAAGAGAACUUACAUUUCAUUUAAGAUUGAUAAUUUUAUUUCUUCCCUUGUAUUGAUUUGUUGCUUUACUCUAAACACAUGAAUUUUGUUGACAACGUUGCUUAUUAAAUACAAUGAUAGUUCUUAGGUAUUAAAGAAAUUUAGUUGGAGUUAAUAUUCUGAAUGCUCUUUGUACAUACAAUGUAUUUUGAAGUUAGUAUGAUAGUUAUUAUAACAAAACAAGACAAAAGGGAAUGCUAAACUAUUAGUUAUGAGUAGUCAACACUAACAAUGAGAGCUGGCAAAAGCGCCCGUCCAUAUACUGCUUACGUUCAUAAGACAAACCCAGAGGACCAAUUUAUGUGAAUGCAAAUUGGAAGAAACUACCAGUGGUUUAAUAAGAUCCUCGAUAAUUCCCGACUGGGCCACUGAACAUGGCAAGAUUCAUUGGGUUCACUUAGGAAACCGGACCAAGCCUUGCUAAAUGUAAUUUCAAUUUAAGACACAUUGAAAUUGCCGAAAGACGUACACUUUUUCUGAUGAUUACACAGACUAAUGCAUUGGAACAUUCAAUGGCAUGGUGUGCUGCUCAUGCAUUGUGUGCUAAUUAACAGUUAGCAAAAUGUUGGUAGCACACAAACAGGCCUGUUUAAAUGAAAGCAGAUGGGACCUAGCUAAACGUUCGCCUAGGUAAAGUUGCGAGUUCCAUUGUACAACAGAAUGACAGGAUAGACGAUGUUAAAAUCAUUCAAGUUGGCCGGUUGGAUGUCUACAGUGUCGUUUCUGCAAUCAACAAGUGGGUCAGCAAUAUGGAAUCCAUGUAAGACAGUAUUUAGAUGUGAAUUACGUUAAUAUCCAACAGUAGCAAGAAAGUGUAAAACCUGUAGGAAAGAAGCAAUGGACUUUUGCGCAGAGGAUCAAUUAACAAUGUACUAAGUACAGAAUUACAGAUGGAACUAACUUCUUCUUAUUAUUUAUAUAGUACAAAUUCAUAGAAAGAAGAUGUAGCUAACUUAUCGCAAUUUUAAUUUCUACAAUUGAACGAGGCCUCACGCUAAAGACAGGGUGAACAUAAGGAUGUUUUAGAAACCAUUAAAAUUGUAGUGUACCAAUCAGUGUUAACUAUUAAGGAGAAUUGAAAGAGCCAUCAUAUUCCUAUCGCGGUACGGAAUGCUAUUUAUGGAAGAACCUAAUGUAAAUUAAUUAGUAGUGCAUCCCCAUGAUUUUAAUAGCUUUGAAGAAUGACA
>cluster27.fasta:10
ACUGAUAAAAGAGCUACCAAGAACUGAGGCUUCUAAGAAGCCUGGCAAACCAACACAUUUCGGCAGACGUGGUCCAGAACAACCAAGGAAAUUUUGGGACCAGGAACUAAUCAGACAAGGAACUGAUUAACAAAUUGCACUUUGCCCAGCGUUCAGCGUUUGAUGUCGCGCAUUGGCAUGGAAGUCACACCUCGGGAACGUGGUUGACCUACACAGGUGCCAUCAAAUUGGAUGACAAAGAUCCAAAUUCAAAGAUCAAGUCAUUUAAAUUGACGCAUACAAAACAUUCCCACCAACAGAGCCUAAAAAGGACAAAGAAGAAGGCUGAUGAAACUCAAGCCUGCAGAGACAGAAGAAACAGCAAACUGUGACUCUUUCUCUCAGAUUUGGAUGAUUUCUCCAAACAAUUGCAACAAUCCAUGAGCAGUGCUGACUCAACUCAGGCCUAAACUAUGCAGACAAGGCAGAUGGGCUAUAAUUUUCCGUUUACGAUAUAUAGUCUACUUGUGCAGAAUGAAUUCUCGUAUACUAGCACAAGUAGAUGUAGUUAACUUUAAUUAAUCAGUGUGUAACAUUAGGGAGGACUUGAAACCAUUCACGAGGCCACGGAGUACGAUAGUGUACAGUGAACAAUGCUAGGGAGACUGCCUAUGGAAGAGCCCUAAUGUGUAAAAUUAAUUUUAGUAGUGCUAUCCCAUGUGAUUUUAAUAGCUUUAGAAUGACAAAAAUU
>cluster143.fasta:10
UAUAGCAUAAAUACUCUAAUAUCUUAAACGACUAAACAAGUUUAAUAAAGUACAAAUUGUUCGAGUCUUCAAACUGUUUUUGUCAAAACACACACAAUUAUAUUUAUUAUUUAACAUUUACUAUAGAUAGGACAUGGAUCAAAACCAAGGUUUGCAUUGCUUCACACAUUCUAAUAAAGCAAAAGAACCCGAGUACAAUCAAUUUUCAUAAUGUGCAUAGAUCUUCUACAGAUGAACUGCUCAUAAAAAUUUUUUCAAAUGUUCAGAAAUGCAUAAUAAAUGUUUUAAUAAAUACUAAAGACUCAACUGUAUCAAGUAAAAGAGAUAAUCAUCCGUUCUCAAAUCUCUAUAGGAACUGCCGAAGCUGACUCCAUGUGUACAAGACGGCAUCAUGGCACUAAGGACUGAAUCACCGGCACCGCAAUCUUUAAAUGCUACAAUCUGCUCAAUUCAGAACAUUGUAUACUAUGCAGAGGGCGAGGCGGCAGUCUCUCGUUCCCAUCAGCCAAAGUUUAAAAUCACCAGGCAGAGUAGGGAUCCUCAAUAAAUGCUGGAAUGGCGUGAGCUCUCUUGCUUUGCUGCUGCUUAAGAUUGAAAGCUUGAGAAAAUUGGUAAGCAACAACAAGGCCAAACUGUCAUAAGAAUUGCUGCUAGUUAGAGCUCGGCAAAACGUACGCCAUAAGACGUUACAAUGUACAAAGCUUUCGAAUGUCCAAAAACCAGAAUUGGGACAACUAAUAGAAAGAACUGAUUACAAACAUUGCAAAUUGCACAUUGCCGCUCAGCGUUUCGGAAUGUCGCGCAUUGAUGGAAGUCACACCUUCAGGAACAUGGUUGACCCUACACAGGUGCCAUCAAUGGAUGACAAAGAUCCAAAUUUUAAAGAUCAGAUUCGCUGAAUAAGCAUUUGACGCAUACAAAACAUUCCCACAGAGCCUAAAAAGGACAAAGAAGAAGGCUGAUGAAAAGCCUACGAAAGAAGAAACAGCAAACUGUGACUCUUCCUGCUGCAGAUUUGGAUGAUUUCCAAACAAUUGCACAAAGAGCAGUGCUGACUCAACCAGGCCUAAACUCAUGCAGACAUCAAAGGCAGAUGGGCUUAUAAACGUUUCGCUUUCCGUUUACGAUAUAGUCUACUUUGUGCAGAAUGAAUUUCGUAACUAUAGCACAAGUAGAUGUAGUUUUAAUUUCAAGCAAUCUUUAAUCAGGUGUAACAUAUGGAGGACUUGAAAGAGCCACAUUUCGAGGCCACAGAGACGAUCGAGUGUACAGUGAACAAUUUAGAGAGCGCCUAAUGGAAGAGCCCUAAUGUGUAAAAUUAAUUAGUAGUGCUAUCCCAUGUGAUUUUAAUAGCUUCUGAGAAUGACAAAAAUCAACACCACCAUUUCACAUCAAUCCUCAAAU
>cluster879.fasta:8
AUACCUUCCCAGGUAACAAACAUUUCAAGUAGAUUGUUUUCUAAAGAACUUAAAUCGGCUGAUGAGAUCAACCUUAAGAGACAGAAUAAACAGCAAACUGUGACUUUUCUGCAGUUCUUUAUUAUCUGAGAUUUGAUGAAAACAUUCCACCAACCAUUGCAACAAUCCAUAGCAGUGCUGACUCAAUGUUUCUUAACAUGAAGCUUAACUCAUCAGACAACAGGCUGAUGGCUGCAUCUACUUUUGCUUUCUGUUUACGAUAUGUACAUUGUUGUGCAGAAUGAAUCUGUAACAUAGCCAGUAGAUGUAUUUAACUUUAUUGCAAUCUUACGUGUAACAUUCUGAAGCAAAAUGUUGGACUAGACUGACCUAGGACCUCAUGAAUUUUGCUCACAUACAAGUAAAGGUGAUGAUUAUGUGACCCUUACCCAGAUCCAUUAAGAAUCUAGGGGCCGGCUGUUUGAUGAUAUCGAAAACAGAUGGUACUCUAUGAUUGAACGGUUCGUUUAGCUAUAGAUGUUACCCCUACUAAACAACCUAAUCAGGAGGCUGAUGUCUCUCAUUUGUACUACAAUAAGAAUCUAUGAUGAGUUAAGAGAAUGUUGACAUGUAUUCUGUUAUGCUCAUAAUGAUAACAUUCAAGGUAUUGGAACCUGAGUUUUUAGAGAUAUGUACACACCGCAUACAGUAGGCAUGUGCUUUUUUUUCAAUCACAGACUUUAAGAUGUGGUGCUGUCACGUAGCCAUUAGUGACAAUGCUGUACGACCAUGUCACAUCAAAUUAGUCUUGUCUGUUAAUCCGAUGUUGUAUGCUCCAGGUUAUGUAGAUGACUCAACUUUUACUUAGGAGGUAUGAGCUAUUUGUAUUCUUAAACCACCCAUUAGUUUUGCUAAUAGACAAGUUUUUGUUUAAAUACAUGUGUUGGUGCGAUAAUGUUACUGACUUUAAUGCAAUUGCAAACUAUUGGACAAAUGCUGGUGAUUACUUUAGCUAACACCUGUACUGAAAGCUCAAGCUUUCGCAGAGAAACGUCAAGCUACUGGAGACAUAACUGUCUUAUGGUAUUGCUACUGACCUUGAAGUGCUGUCUGACAGAAUCAUGUAGAAGAUGGUAAACCUAGACCACCUAACAUGAAAUUAUGUCUACUGGUUAUCGUGUAACUAAAACAGUAAGUACAAAUGGAGAGUACACCUUAAACAAGACAGAAGAAACAGCAAACUGUGACUUUUUUCCUGCUGCAGAUUUGGAUGAUUUCCAAACAAUUGCAACAAUCCAUGAGCAGUGCUGACUCAACUCAGGCCUAAACUCAUGCAGACUUACAAGGCAGAUGGGCUAUAAACGUUUCGCUUUUCCGUACUAUGUAAUUUGUGCAGAAUGAAUUCUCGUAACAUAGCACAAGAGAUGUAGUUAACUUUAUCCAUAGCAAUCUAUCAGUGUGUAACAUAGGGAGGACUUGAAAGAGCCAUUUCUCCGAGGCCGCGGAGUACGAUCGAGUGUCAGUGAACAAUGCUGAGAGCUGCCUAUGGAAGAGCCUAAUGUGUAAAAUUAAUUUAGUUCCCAUGUGAUUUUAAUAGCUUUUAGGAGAAUGACAGCCUACCCCACACACCCAACCCAUCUCAUAUAUCCAUAUCAUUUAUACAUCCCC
>cluster55.fasta:8
ACAGUUAGAAUUCAACCCAGGCAGCAGUAGGGGAACUUUCCUGAAUGGCUGGCAAUGGCGGUGAUGCUGCUCUUGUUGCUGCUGCUUGACAGAUUGAACCAGCUUGAGAGCAAAAGUCUGGUAAAGGCCAACAACAAAGGCCAAACUGUCACUUGCUGCUGAGGCUCUAAGAAGCAUGGCAAAUACUGCCACUAAGCAUACAAUGUACCACAAGCUUCGGCAGUCCAGAACAAACCCAAGGAAAUUUUGGGGGCCGCAAAUUGCACAAUUUCCCCAGCGCUUCAGCGUUUCUUGGCAUGGAAGUCACCUUCGGGAACGUGGUUGACCUACACAGGUGCCAUCAAAUUGGAUGACUUCAAAGAUCAAGUCAUAAUAAGCAUUGACGCAUACAAAAAUUCCAACUCAAGCCUUUACAGACAGAAGAAACAGCAAACUGUGACUUUUUCCUGCUGCAGAUUUGGAUGAUUUCCCAAACAAUUGCAACACAUGAGCAGUGCUGACUCAACUCAGGCCUAAACUCAUGCAGACCACACAAGGCAGAUGGGAAACGUUUCCUUUCCGUUACGAUAGUCUACUCUGUGCAGAAUGAAUUCUCGUAACUCAUAGCACAAGUAGAUGUAGUUAACUUUAAUCAUAGCAAUCUUAAUCAGUGUGUAAAUAGGGGACCUUAAAGAGCCACCACAUUUCGAGGCCACCGGAGUACGAUCGAGUGUACAGUGAACAAUGCUAGGGAGCUGCCUAUAUGGAAGAGCCCUAAUGUGUAAAAUUAAUUUAGUAGUGCUAUCCCGUGAUUUUAAUAGCUUUUCGGAGAAUGACAAAAAU
>cluster516.fasta:8
UUUUAGAUGAUAUCGUAAAAACAGAUGGUACAUCUAUGAUUGAACGGUUCGUGUCUUAGCUAUAGAUGCUUACCCUACUAAACAUCCUAAUCAGGAGUAUGCUGAUGUCUUUCAUUUACAACAAUUAAAAUAUGAUGAGUUAACAGGACACAUGUUAGACAUGUAUUUGUUAUGCUUGCUGAUAACACUUCAAGGUAUUGGGAACCUGAGUUUUAUGAGGCUAUGUUACCGCAUACAGUACAGGCUGUUAGGGCUGUGUUCUUUGCAAUCAGCUCAUUAAGAUGUGGUGCUUAAAAAACCAUUUUAUGUGUAAAUGUGUUACGACCAUGUCAUCAUCUCAAUAGUUCUCGUCAAUCCGUUUGUCAUCAUCAGUGGUGCCACAGAUGUGAUUCAACUCACUUAGGAGGUGAGCUAUUAUUGUAAAUUAAACCACCCUGUUUUCCAUUGUGCUAAUGGACAAGUUUUGGUUUAAAAAUACAUGUGUUGGUAGCGAUAAUGUUACUGACUUUAAUGCAAUUGCAACAUGUGACUGGACAAUGCUGGUGAUUACAUUUUAGCUAACACCUGUACUGAAAGACUCAAGCUUUGCAGCAGAAACGCUUAAAGUUUCGAAGACAUUACAUGUCAUGGUAGUUCAUACGUGAAGUGCUGCUGACAGAGAAUUACAUCAUGGGAAGUUGGUAAACCUAGACCACUUAAACCGAAAUUAUGUUUCUAAUGUGUAAUAAAACAGUAAGUACAAAUAGGAGAGUACACUUUGAAAAAGCAGAGACAGAAGAAACAGCAAACUGUGACUUUUCCUGCAGAUUUGGAUGAUUUCCAAACAAUUGCAACAAUCCUGAGCAGUGCUGACUCAACCAAGGCCUAAACUCAUGCAGACAUAUAAGGCAGAUGGGCUAUAUAAACGUUUCGCUUUUCCGUUUACGAUAUAGUACAUUCUUGUGCAGAAUGAUUGUAACUACAUAGCACAAGUAGAUGUAGUUAACUUUUAAUCUCACAUCAAUUUUAAUCAGUGUAACAUUAGGGAGGACCUGAAAGAGCCACCACAUUUUCCGAGGCCACGCGGAGUACGAUCGAGUGUACAGUGAACAAUGCUAGGGAGAGCUGCCUAUAUGGAAGAGCCCUAAUUGUAAAUUAAUUUUAGUAGUGCUAUCCCAUGUGAUUUUAAUAGCUUCUCUAGGAGAAUGACAAA
>cluster509.fasta:8
AUACCUUCCCAGGUAACAUCUGACGCAAUCAACUUUGAUUCAUGUUGAUUAGCUAACUGUUCACUAUGCAGACUCUAAAACAAACUAAAAUGUCUGAUGGACCCAAAUCAACGUACACCCAUUACGUUUGGUGGACCUCAGAUUUCAUGGCAGUAACCAGAAUAGAGAACGUAGUGGGGCGACAUCAAACAACGUCGGCCCAAGGUUUACCAAUAAUACUGCGUCUUGGUUCACCGCUUCACCUAUGGCAAAGAAGACCUUAUUCCUUCGGGACAAGGCGUUCCAAUUAACACCAAUAGCAGUCCAGAUGACCAAAUUGGCUACUACCGAAGAGAUACCAGACGAAUCGUGGUGGUGACGGUAAAAUGAAAGAUCCAGUCCAAGAUGGUAUUGUCUUACUUGUCACCAGGAACUGGCCAGAAGCUGGAUUUCCCUAUGGUUAAUAAAACGCACAUAUGGGUUGCAACUGAGGGAGCCUUGAAAUAAAAAGACUUUAUUGGCACCCGCAAUCCUGCUAACAAUGCUGCAAUCGUGCUACACCUCCAUGGAACAACAUUAUCAAACUUUUAGCAGAAGAGCAGAGGCAUCAAGCUCUUGCUCCUCAUCACGUAGUCGCACAUUUUAAGAAAUUCAACUCCAGGCAGCAAGGGAAUCUCUGUGGAGGCGGCAAUGCGUAGCUGCUUUGCUUGUGCUGCUUGACAGAUUGAACCAGCUGAGAGAAUGCUGGUAAGGCCAACAACAACAAGGCCAAACUGUCACUAAGAAAUUUGCUGAGCUUAGAAGCCAUGGCAAAACGUACUGCCACUAAAGCAUACAAUGUAACACAAGCUUCUGCAGACGUGGUCAACAAACCAGGAAUCUGGGGACCAGGAAUAAUCGACAAGGAACUGAUUACAAACAUUGGCCGCAAAUUGUCAUUUCCCCAGCGUUUCAGCGUUCUUCGGAAUGUCGCGCAUUGGCAUGGAAAUCACCUGGGAACGUGUUGACCUACACAGGUGCCUCAAAUUGGAUGACAAAGAUCCAACUUUCAAAGAUCAAGUCAUUGCUGAAUAAGCAUUGACGCAUACAAAACAUUCCCACCAACAGAGCCUAAAAAGGACAAAAGAAGAAGGCUAGAACUCAAGCUACCGCAGAGACAGAAGAAACAGCAAACUGUGACUCUUCCUGCCAGAUUUGGAUGAUCUCCAAACAAUUGCAACAAUGAGCAGUGCUGACUCAACAGGCCUAAACUCAUGCAGACAUUAAGGCAGAUGGGCUAUAUAAACGUUUCGCUUUCCGUUUACGAUAUAGUCUACUCUGUGCAGAAUGAAUUCUCGUAACUCUAGCACAAGUAGAUGUAGUUAUUCUAAUCCACAUAGCAAUUUUAAUCAGGUGUAAAAUGGGAGGACUUGAAAGAGCCACCACUUCACCGAGGCCACGCGGAGUACGAUCGAGUGUACAGUGAACAAUGCUAGGGAGAGCUGCCUAUAUGGAAGAGCCCUAAUGUGUAAAAUUAAUUUAGUAGUGCUAUCCCCAUGUGAUUUUAAUAGCUUCUUAGGAGAUGACAAAAAAC
>cluster46.fasta:8
GGAAGUGACAAACCAUCCAAUCUGAUUUCUUGUCGAUCGCCUGAUGUCGCAUGCACCGAAAUCACCCAAUUAGUUUGGUGGACCUACAGAUUCAACUGGCAGUAACCAGAAUGGUAAACGCAGUGGGCCGAUCAAACAACUGGCCCAAGUUUACCAAUAAACUGCGUCUGGUUCACCGCUUUCAACAUGGCAAGGAAGACCUUAAAUCCACAAGGACAAGGCGUUCCAAUUAACACCAUAGAGUCCAGAUGACCAAAUUGGCUACACCGAAGAGCUACCAGACGAAUUGUGGUGGAACGGUAAAAUGAAAAUAUCAGUCAAGAUGGUAUUCUCACUACAGGAACUGGGCCAGAAGCUACCCCUAUGGUGCUAACAAAGACGGCUUUAUGUGUUGCAACUAGGAGCUUGAACAAUCAAAAGAUCACAUUGGCACGCAUCCUGCAACAAUGUGGCAUUGUGCUACAAUCACCAAGGACAACAUUGUCAAAAGGCUUAACAGAGAGGAACGAGCGCCUCAAGCUUCUCUUCCUCAUCACGUAGUCGAACAGUUUAAGAAAUCACUCCGAGCAGCAGGGAACUCUCCUGCUAGAAAUGGCUAUGUGGUGAUGAUGCUCUUCUAGCUCUGCUGCUUGACAGAUUGACCAGCCAAGAGCAAAAUGUCUGGUGGGGCCAACAACACAAGGCCAAUUCACUAAGAAAUCUGCUGCUGAGCCUCUAAGAAGCAUCAAACGUACUGCCACUAAAGCAUACAAUGUAACACAAGCUUUGAAGACGUGGUCCAGAACAAACCAAGGAAAUUGGGGCCAGGAACUAAUCAGCAAGGACUGAUUACAAACAAUGCAAUGCACAAUUUGCCCCAGCGCUUCAGCGUUUUCGGAAUGUUGCGCUGGAUGGAAGUCACACUUCGGAACGUGGUUGACCUACACAGGUGCCAUCCAAUUGGAUGACAAAGAUCCAAAUUCAAAGAUCAAGUCAUUUGCGAAUAAGCUAUUGACGCAUACAAAACAUUCCCAACAGAGCCUAAAAGGACAAAAGAAGAGGCUGAUGAACUAACCUCCCCAGAGACAGAAGAAACAGCAAACUGUGUGAUUUCCUGCUGCAGAUUUGGAUGAUUUUCCAAACAAUUGCAACAAUCCUGAGCUGCGCUCAUCAGGCCUAAACUCAUGCAGACCACAAGGCAGAUGGGCUAUAUAAACGUUUCGCUUUCCGUUUACGAUAUAUAGUCUACUUUGAGAAUGAAUUCUCGUAACAUAGCACAAGUAGAUGUAGUUAACUUAAUUAGCAAUUCUUUAAUAGUGUAUACUAAGGGGACUUGAAAGAGCACCAUUUUCCUGAGGCCACGGGAGUACGAUGUGUACAGUGAAAAUGCAGGGAGAGCUGCCUAUAUGGAAGAGCCCUAAUGUGUAAAAUUAAUUUAGUAGUGCUAUCCCAUGUGAUUAAUAGCUUCUUAGGAGAAUGACAAAU
>cluster30.fasta:8
UUAAUUGCCAGGAACCUAAAUUAUCAUGACGUCGUGUUGUUAGAUUUCAUCUAAACGAACAAACUAAAAUGUCUGAUAAAUGGACCCAAAAUCAGCGAAUGCACCCGCAUUGGUGGACCCUCAGAUUCAACUGACAGUAACCAGAAUAGAACGCAGUGGGGCGAUCAAACAACGUCGGCCCAAGGUUUACCCAAUAAUACUGCGUCUUGGUUUCGCUCAACAUGGCAAGGAAGACCUUAAAUUCCCUCGGGACAAGGCGUUCCAAUUAACACCAUAGCAGUCCAGAUGACCAAUUGGCUACUCUGAAGAGCUACCAGACGAAUCGUGGUGGUGACGGUAAAAUGAAAGAUUCGUCCAAGAUGGUAUUUCUACUACCUAGGAACUGGGCCAGAGCUGGACCCUAUGGUGCUAACAAAGACGGCAUCAGGGUUGCAACUGAGGGAGCUGAAAUACACCAAAAGAUCAUGCCCGCAAUCCUGCUAACAAUGCUGCAAUCGUGCUACCUCAAGGAAUAUUGUAAAGGUUUAUGAAAAGGGGCAGAGGCGGCAGUCAAGCCUCUCGUUCCUCAUCACCUAGUCGCAACAGUUUAGAAAUUCACUCCAGGCAGCAGUAGGGAUUCCUGCUAGAAUGGCGGCAAUGGCGGUGAUGCUGCUCUUGCUUUGCUGCUGCUGACAGAUUGAACCAGCUGAGAGCAAAAUGUCUGGUAAGGCCCAACAACAAGGCCAAACUGUCACUAAGAAUUGCUGCUGAGGCUUUAAGAAGCCGGCAAAACGUGCCACUAAAGCAUCAAUGUAACACAAGCUUCGGCAGACGUGGUCCAGAACAAAACCAAGGGGACCAGGAACUAAUCAGACAAGGAACUGAUUACAAACAUUGGCCGCAAAUUGCACUGUUUGCCCCAGCGCUUCAGCGUUCACGGAAUGUCGCGCAUUGGCAUGGAAGCACACCUCGGGAACGUGGUGACCUACACGGUGCCUCAAAUUGGAUGACAAAGAUCCAAAUUCAAAGAUCAAGUCAUUUGCUGAAUGCAUAUUGACGCUAAAAAACCCCAAAGAGCCUAAAAAGGACAAAAAGAAGAAGGCUGAUGAAACUCAAGCCUCACGCAGAGACAGAAGAAACAGCAAACUGUGACUUUUCCUGCUGCAGAUUUGGAUGAUUUUCCAAACAAUUGCAACAAUCCAUGAGCAGUGCUGACUCAACUAGGCCUAAACUCAUGCAGACACUCAAGGCAGAUGGGCAUAAACGUUUCGCUUUUCCGUUUACGAUAUAUAGUUACUUGUGCAGAAUGAAUUCCGUAACUUCUCACAAGUAGAUGUGUUAACUUUAUUCAUAGCAAUUUUAAUAGUGUUACAUUAAGAGGACUUGAAAGAGCCACAUUUCCCGAGGCCACGCGGAGUACGAUAGUGUACAGUGAACAAUGCUAGGGAGAGCUGCCUAUAUGGAAGAGCCCUAAUGUGUAAAAUAAUUUAGUAGUGCUAUCCCCACGUGAUUUUAAUAGCUUUCGAGGAGAAUGACAAAAAAAAAAAA
>cluster20.fasta:8
UGGAUAUAUGUACGUUGUUCGUUAUGAUUUUUUGAGUAUCAUAUUCUGCUGUUCUAGAUUCCUCUAAAGAACAAUUAAAAUGUCUGAUAAACCCAAAAUAACUAAUCACUCCCAUUACGUUGUUGACUCAGAUUUAACCAGAAUGAACGGGAAAACGACGGCCCAAGGUUUACCCAAUAAUACAUAGUGCUUCACUCGCUUCAUGACAAAGGAAGACCUUAAUCCUGAGCAAUAAAUUAACACAAUAGCACAGAUUACCAUCUAACUCAAGGCUACCAGACGAAUCUUGGUGGACGGUAAUGAAAGAUCUUAGUCCAAGAUGAUCAUAUUCAGGACUAGGAGAUUUCCCUAUGGUGCUAACAUAGUGUUGCAUUGAGCCUUGAAUACACCUCAAAAUCUCAUUGCACCAAAAUAAUUUGCAAUGGUCUUAAUUCCAAGGGUUUAAAGGCUUAAGGAGGGUCGCAGUCAAGCCUCUCUAUCACAGUGCAGUUGAUAACUCCAGCAGACUUUCCUAAAUCUGCAAUGGCGUGAUGCUGCUCUUUGUUGCUGCGAUUGAACCGCUUGAAGCAAAUGCUAGUAAAGGCAACAACAACAAGGCCAACUGGAGAAUUCUGCUGGAGCUCUCUGCAAACUCCACUAAGCAUACAAGACUUUUGCAGCCAGAACAAACCGAAAUUUUGGGGACCGAACUAAACGAGACAAGGAACUGCUGGCCGCAAAUGACUUUGCCAGCUUUCAGCGUUUCGAGUCGGUUACCUAACAGUGCCAAGAUCCAAAUCAAAGAUAAGUCAUUUGAUUGACGCAUACAAUAAACAGAGCCAAAGGACAAAAGAAGAAGGCUGAUGAAAAUCAACGCAGAGACAGAAGAAACAGCAAACUGACUUUUUUCCUGCUGCAGAUUUGGAUGAUUUCUCCAAACAAUUGCCAAUCGAGCAGUGCUGACUUCAUCAGGCCUAAUCAUGCGACAUUAGGCAGAUGGGCUAUAAACGUUUGUUUCCGUUUACGAUAUAUACUUGUGCAGAAUGAAUUCUCGUAACUAGCACAAGUAGAUGUAGUUAACUUUACCUUUAGCAAUUUCUAAAGUGUGUAACAUUGGGGGACUUGAAAGAGCCACCACCCCGAGGCCACGCGGAGUACGAUAGUGUACAGUGAACAAUGCUAGGAGAGCUGUCCUAUAUGGAAGAGCCUAAUGUGUAAUAAUUAGUGCUAUCCCAGUGAUUUUUAUAGCUUUUCUAGAGAAUGACAAAA
>cluster200.fasta:8
ACACAAAAUAUGUCCUGAGGACUUUCGAAGAGCACCACUCGAGGGCAAAACGUACUGCCACUAAAGCAUACAAUGUAUCAGUUUCGCAGACGUGGUCCAGAACAAACCCAAGGAAAUUUUUGGGACCAGGAACUAAUCAGACAAGGAACUGACUACAAACAGACGCAAAUUGCACAAUUUUGCCCCCAGCGCUUCAGCGUUUUCGGAAUGUCGCGCAUUGGCAUGGAAGUCACACCUUCUGGAACUGGUUGACCUACACGGUGCCAUCAAAUUGGACGACAAAGAUCCAAAUUUUUGGUCAAGUCAUUUGCUGAAUAAGCAUUGACGCAUACAAAAUUACCCACCAACAGAGCCUAAAAAGAAAAGAAGAAGGCUGAUGAAACUAAUACCGAGAGACAGAAGAAACAGCAAACUGUGACUCUUUUCCUGCUGCAGAUUUGGAUGAUUUUCCAAACAAUUGCAACAAUCCGAGCAGUGCUGACUCAACACAGGCAAACUCAUGCAGACCAUAAGGCAGAUGGGCUAUAUAAACGUUUUCUUUUCCGUUUACGAUAUAGUCUACUUGUAGAAAUUUUUCGUAACAUAGCACAAGAGAUGUAGUUAACUUUAAUCUCAGCAAUCUUAUCAGUGUGUAACCUUUAGGAGGACUUGAAAGAGCCACCACAUUUCACCGAGGCCACGGAGUACGAUCGAGUGUACAGUGAACAAUGCUAGGGAGAGCUGCCUAUAUGGAAGAGCCUAAUGUGUAAAAUUAAUUUUAGUAGUGCUAUCCCCAUGUGAUUUUAAUAGCUUCUUAGGAGAAUGACA
>cluster191.fasta:8
CUUUCCCAGGUAACAACCAUUCUCUUGUAGAUUGUUCUCUAAACGAACUUUAAAAUUAUUAUUUUGUCGCUGAAACACUCACCAUUCAGUUUGCCUGUUCACUACAAGAGUUAUCAGAGGCACGUCAACAUUUUAAAAGGCCACUUGUGGCUUCAUAGGGUGCACCUCAUGGUCAUCUUGGGAGACAAGAUUUGCACACUGAUCCUUAUGAAGAUUUCAAUGGCUGUGGUUGUCCCGUGAACACAUGUUCAGUACGUGGGAGCAUAAAACUGUUAGUCGAAACUUGUGGCGUAAUGGAUACCAUUUUGAAUCACUUAAGGAUGUCAUGUGUAAACUUCAUUCAUUAGUUCGAACAGCUCUUGCUUUUCGCAUUUUGAUAGUUAUUGUCUGUGAUGAUGAUAUUAAUGCAAGUACUGGAACUUUGUAAACUUAAUGAACAUGAAAUUCUUGUUCUUAGAAAAUGUACAAUGUGCGCAUUUCACCUAAUGUGUUACGAAUAUUCAUACAACCAUCCAGUGAUCCUCCAGUUGUAUCUUAUAUUAAAUGACAUGGAGAGAGCUAAAAUUAACCUUUUUGAAUUUGGGAUGAGAUCUAAAAAUGUCAUUCCUGUUACUUUCCCAAUAGUUGAACCUUAUUGGAGUUAGUUUCAUUAACCUUUCAGAGUACAGAAUCCGUUGCUUAGAUUUUCUAAACGAACAAACUAAAAUGUCUGAUAAUGGACCCAAAAGCACGGAUUUCUUCUGGAUACAGAUUCAACUGGCGGUAACAAGAAUGAAGACGCGGGCGCGAUCAAACAACGGCGCAGGUUUACCCAAUAAUCAUCGUUUCCCCACUAAAUGGCAAGGAAGACCUUAUAAUUUCUCGAGGACAAGGCGUUCCAAUUAACACCAAUAGCAGUCCAGAUGACCAAAUUGGCUACUACCGAAGAGCUACCAGACGAAUUCGUGGUGGUGAAAUAAAAAUCACAGUCCAAGAUGGUAUUCUACUACCUAGGAACUGGGCCAGAAGCUGGACACCCUUAUGGUAUAAUGACGUCAUGGGUUGCAACUGAGGAGCCUUGAAUACACCAAAAGAUUUGGCACCCGCAAUCCUGCUAACAAUGCUGCAAUCGUGCUCCAAGGAACAACAUUUGCAAAGCUUUUACGCAGAAGGGAGAGCGGCAGCAGCAUGCCCUCUCUUACGCUAUGCAGUUUAAAAAUUCAACUCAGGCGCAGUAGGAACUUUCCUGCUAGAAUGGCUGGCAAUGGCGGUGAUGCUGCUCUUGCUUUGCUGCUGCUUGACAGAUUGAACCGUUGGAGCAAAAUACUGGUAAAGGCCAACAACAACAAGGCAAAUGCUAAAAUUGCUGCUGAGGCUUCUAAGAAGCUUGCAAAACGUACUGCCACUAAAGCAUAAAUGUUACAAGCCCUUGGCAGACGUGGUCAAAAAACCCAAGGAAAUUUUGGGGACCAGGAACUAAUCAGACAAGGAACUGAUUACAAACAUUGGCCGCAAAUUGCACAAUUUGCCCCAGCGCUUCAGCGUCUUCGGAAUGUCGCGCAUUGGCAUUGGGAACGUGGUGACCUACACAGGUGCCAUCAAUUGGAUGACAAAGACCAAUUCAAAGAUUCAUUUGCUGAAUAAGCAUUGACGCAUACAAAACUUCCCACCAACAGAGCCUAAAAAGAAAAAGAAAUGAAACUUUAAAAUACCGUAGAGACAGAAGAAACAGCAAACUGUGACUUUUUCCUGCUGCAGAUUUGGAUGAUUUCCAAACAAUUGCAACAAUCCAUGAGCAGUGCUGACUCAACUCAGGCCUAAACUCAUGCAGACACAAGGCAGAUGGGCUAUAUAAACGUUUUCGUUUCCGUUUACGAUAUAUAGUUACUCUUGUGCAGAAUGAAUUCUCGUAACUACAUAGCACAAGUAGAUGUAGUUAACUUUAAUCCUAGCAAUCUUUAAUCAGUGUGUAACAUUAGGGAGGACUUGAAAGAGCCACCACAUUUCCGAGGCCACCGGAGUACGAUCGAGUGUACAGUGAACAAUGCUAGGAGAGCUGCCUAUAUGGAAGAGCCCUAAUGUGUAAAAUUAAUUUUAGUAGUGCUAUCCCAUGUGAUUUUAAUAGCUUUAGGAGAAUGACAAAAAUCCCCUCCCCCCACAUACAUCCCUAUAUCUUAUCACAUACACACUAUCCCAACCACCCAUCCCAAU
>cluster186.fasta:8
UCUACUCGACGAUGGCAAUCUGGUCAUACUUUGAUCGCAACAAAAAGAACUUAGAGUCAGAACAAUGUAACAACACUUCCUUAUUCGGCAAAAAUGUUGAUGAGCUUGAGACCUGCGAAUUUCACUUGCUCCAGAAACAUUUUUAACGGCAGGAGAUUUAUGUACCUUCCUUUAAGAACAGAUACCCAAGAGCUGCUCUGAGAUUAUGACAUAUUUCGUAAUACAGUUAGUGCAUAUAUCAGUAUAGCUAAAUUCACCAUUAAAUCCAAACAACAAUGAUAUGCUGUGUUUCUGUUUACAUAGAGUGCUCUUUACAGCAAUUUGGACUUGUUUGUGAUUCUAAUAUAAAUGAUUUUGUGAAAGUGUUAUCGGAGGUACUCCUUCAGUUUAGGCUGUGCGCUUUUGUUCUUCAGAUCAUCCAAAUGUGGUCUCGUAGAUGGCACAACAAGUUAUAACUCUAUAUUGUGGUGAUAUGUUGUCUUAUCAGUACUUGAUUCAGCAAUUUCCAGUAAUGUUACAAGGUGACUGUAUUAAUGGAGAUAUAGCUAUACAUUCGCUAGUCUGUAAACAUUCUUACGUCUAGACAAUCAGCUGGUUUCCUUUCAUAAAUUUGUGGGAUGUGGCUAGACUGGUAGCAAUGUUAUUAGAUUCAAUGAGUUGUUAGAUAAAUUACAAUUCUGAUCAAGAGGUACUUUUAAAUAACCUUCGUAUUACAAAGGAAUUAUCCUGCUGGAACCUAAUCAACUGAAUACCCAUAUUUGUUUGCGGUCUGUUUAAUAUGCCAUUAUAUGCACCGCAAGAAUAGAGCUACUCAACCGUAGUUGUACCCUAGUUCUUAUCAAGUAGUAUCAUUGUGCUAAAAAUACAGUAAAAUGGCGAACCGAUUCGUAACAGUGAUAUGUGUAUCUAAAUAAAAAUCAUAGCCGCAGUGAUGCUGGCUUGAAGCUACAAGACUAAUUGGAAACAAAAUAUCGGCAGUUGGCUUCCAACCGUUUUCGCUCCUUUACGUGACUACUCUGUGUGUCUGAUAGAACAUCAUAGCCAUGAGAAGUGGAAACUCCAUUAAGCAUCUACUUACUCGUUACAACGGGGUCUAAAAGAACCAAAUUAACUAUUUGCCUAGCUGAGAUAAGAAUAUGUGACAAGCUCCAGUAAGUUGAAUAACUAUGCACAAUAUAGUAAAUAGCGGAAAUCUGAUAAAUAACGCUCACAGAUCAGAAGAAACAGCAAACUUGACUCUACUACUACAGGCCCAUCAAUGUAGAUGAAUCCCUCUGCAUCCUAAUCCACCGGAGAGUGACAA
>cluster165.fasta:8
GGUUAUACAUCAAGAUGUAACUAAGAAUUAUGCUGCUGAGCUUCUAAAACAUGAAACGUACUGCCACUAAAGCAAUAUGUAACACAAGCUCUCGCAGACGUGGUCCAGAACAAACCCAAGGAAAUUUGGGACCAGGAACUAAUCAGACAAGGAACUGAUUACAAACAUUGGCCGCAAUUGUACACUGUUUCCCCCAGCCUUCAGCGUUCUUCGAAUGUCGCGCAUUGGCAGGAAGUCACACAUAGGAACGUGGUGACCUACACAGGUGCCAUCAAAUUGGAUGACAAAGAUCCAAAUUCUAAAGAAGUCAUUUGCUGAAUAAGCAUAUUGACGCAUACAAACACCCCAACAGAGCCUAAAAAGGACAAAAAGAUUAAACAAUGAAACCGCAGAGACAGAAGAAACAGCAAACUGUGACUCUUUCCCUGCUGCAGAUUUGGAUGAUUCUCCAAACAAUUGCAACAAAUCCAUGAGCAGUGCUGACUCAACUCAGGCCUAAACUCAUGCAGACCACCAAGGCAGAUGGGCUAUAUAAACGUUUGUUUCCGUUUACGAUAUUAUAGUAAUCUGUGCAGAAUGAAUCUCGUACACAUAGCACAAGUAGAUGUAGUUAACUUUAAUCACAUAGCAAUCUUUAAUCAGUGUGUAUACUUAGGGAGGACUUGAAAGAGCCACCACAUUCUCGAGGCCACCGGAGUACGAUAGGUGUACAGUGAACAAUGCUAGGGAGAGCUGCCUAUAUGGAAGAGCCCUAAUGUGUAAAAUUAAUUUUAGUAGUGCUAUCCCCAUGUGAUUUUAAUAGCUUCUAGGAGAAUGACAAAA
>cluster131.fasta:8
AGGUACAAAACGAUCUCACUGUCCACCAGCAGAGCCUAAAAAGACCAGAUGAAGAAGGCUGAUGAAAUUAGCCAUCGCAGAGAAACCCACAGAAGAAUAGUAAUAUAGAGCUGUGACUCCUUCUUUACAAUUGGGAACAAGUUUUGUGACUUGCUUGUCCAAGGGUUCUUUUAAGGAAGGAAGUUCUGUUGAAUUAAAACAAUUUUCUUGCUCAGCUGCUAUCAGGAUUAUGACUACUAUGUUAAUCUACCAACAAAUGUGUUUACUUGUAGUUGAAGUUGUUGAUAAGUACUUUGAUUGUUACGAUGGUGGCUGUAUUAAUGCUAACCAAGUCAUCGUCAACAACCUAGACAAUCGCUGGUUUCCAUUUAAUAAAUGGGGUAAGAGACUUUAUAUGAUUCAAUGAGUAUGAGGAUCAAGAUGCACUUUCGCAUAUACAAACGUAAUGUCAUCCUUCUAUAUAUCAAAUGAAUUUUAAGUAUAGAGCUCGUCGGCUGGUGUCUUUAUCUGUAGUACUAUGACCAAUAGACAGUUUUCAAAAAUUAUUGAAAAGCCGCUUGAGGAGCUACUGUAGUAAUUGGAACAAGCAAAUUCUAUGGUGGUUGGCACAACUAAAAUAUUUAUAGUGAUGUAGAAAACCUUGGGUUGGGAUUAUCCUAAAUGUGAUAGAGCCAGCCUAACAUGUUAAGAAUUAUGGCCUCACUUGUUCUUGCUCGCAAACAUAGUGUUCUUGCACACCGUUUCUAUAGAUUAGCUAUGAGGUGUUCAAGUAUUGAGUGAAUGGUCUGUGUGGCGGUUCACUAUAUGUUAAACCAGGUGGAACCUCAUGGAGAUGCCUUAUGCUAAUAGUGUUCUUAACAUUUGUCAAGCUGUUACGGCCAAUGUUAAUGCACUUUUUAUCUAAAUCGGUAACAAAUUGCCGAUAAGUAUGUCCGACACUCAGAUUCAUAAGUGUCUCUAUAGAAAAGAGAUACACAGACUUUGUGAAUGAGUUUCCCCAUAUUUGCGUAAACAUUCUCAAUGAUGUUCUGACGAUGCUGUUGUGUCAAUAGCACUUAUGCAUUCAAGGUCUAGUGGUUGCAAGAACUUUAAGUCAGUUCUUAUACCAAACAAUGUUUUAUGUCUGAAGCAAAAUGUUGGACUGACUGACCUUACUAAAUGAAUUUUGCCUCAACAUACAAUGCUAGUUAAAGGGUGAUGAUUAUGUGUACCUUCCUACCCAGAUCCAUCAAGAAUCUAGGGGCCUGGUUUGUAGAUGAUAUCGUAAAACAGAUGGUACAUUUAUUAUUGAACGGUUCGUGCUUUUAGCUAGAUGCUUACCCACUUACUAAACAUCCUAAUCAGGAGUAUCUGAUGUCUUAUUUGUACUUACAAUUCAAGAAGCAUGAUGAGUACAGGACACAUGUUAGACGUAUUUUGUUAUGCUUACUAAUGAUAACACUCAAGGUAUUGGGAACCUGAGUUUAUGAGGCUAUGUCUCUACCCGCUCUUUACAGGCUGUUGGGGCUUGUGUCAGACUAUGAUGAGUGCUUGCAUACGUAGACCAUUUUAUGUUGUAAAUGCUGUUACGACAUGUCAUAUCAACAUCAUAAUUGUCUUGUCUGUUAAUCUACAAUGCUCCAGGUUGUGAUGUACAGAUGUGACCAACUUUACUUAGGGGGCUUGAGCUAUUAUUGUAAUUCUACACCCCACUAGUUUCCAUUGUGUGCUAAUGGACAAGUUUUUGGUUUAUAUAAAAACCGUGUUGGUAGCGAUGUUACUACUGACCAAUGUGACUGGACAACUGGUGAUUCAAUUUACAAAGACUCAAGCUUUAGACAUUUAAACUGUCUAUGGUAUUGCUGCACGUGAAGUGCUGUCUGACAGAGUGUAACUAAAACAGUAAAGUACAAAUAGGAGAGUACUUUGAAAGAGACAGAAGAAACAGCAAUGACUUUUUCCUGCUGAGAUUUGGAUGAUUUCCAAACAAUUGCAACAAUCCAUGAGCAGUGUGACUCAUACAGGCCUAAACUAUGCAGACCACAAGGCAGAUGGGCUAUAAACGUUUUCGCUUCCUUCGAAUAUCUCUUGGCAGAAUGAAUACUCGAACUACAGCACAAGUAGAUGUAGUUAACUUUAAUCACUAGCAAUUUUUAAUCAGUGUGUAACUAAGGAGGACUUGAAAGAGCCACCACAUUCUGGGCACGCGGAGUACGAUCGAGUGUCAGUGAACAAUGCUAGGGAGAGCUGCUAUAUGGAAGAGCCUAAUGUGUAAAAUUAAUUUAGUAGUGCUAUCCCAUGUAUUAGUUUUGAGAUGAAAAACUCACACCCCCACAUCUCCCUUAUCACAUAUCCACAUAUCCACCUAUCCCAUCCUACCACAAAU
>cluster936.fasta:6
ACCUUCCCAGGUAACAAUCCAUUCGAUUCUUGUAGAUCUGUUCUUAAACGAACUUUUAAAUGUGGACUCGCUGCAUGCUUAGUGCACUCACGCAGUAUAAUUAAUAACUAUAUGUGUGACAGGACACGAGUAACGUCUAUUUGCAGGCUGCUUGCAUCGUCCGGGUGGCGAAAGAGGAGUCCGUUCAAAACACACGCCUUCAGUUUGCCUGUUUUACGUCGUGUACGUGGCUUUGACGAGUAGCGUCAAUUAAAGAUGGCACUGUUAGUAGAAGUUGAAAAGGCGUUUGCCUCAACUUGAACAGCCCUUAGGAUGCCGACAUGGUUGAGCUGGUGAGAACUCAGGCAUUCAGUACGUGGGGACUGGUGUCCUGCCCUCAUGUGGGCGAAAUACCGUCAGUUCGUAAGAAGGUAAUAAAGGAGCUGGCGCGUGUCAUUUGACUUAGGCGACGAGCUUGGCACGAUCCUUAUGAAGAUUUCAGAAACUGGAAUGUACAAAUACCUACAACUGUGCUAAUGACCCUGUGGGUUUUAAAACAGUUGUCCGUCUGCGGUAUGUGAAAGGUUAUGGCUGUAGUUGUGAUCACCGCCGCUUCAGUCAGCGAUGCACAAUCGUGUUCGGUGUGCCUCACAGGCACUAGUACUGAUGUCGUAUACAGGCUUCUGACACAAAAGUAGCUGGUUUGUAAAUUCCUAAAAUUCGCUUCCAAGAAAGGACGAAGAUGACAAUUUAAUUUACUUUGUGUUAGAGACACAUCAACUACCACAAAACAAUUUAUAAUUUACUGAUGCCAGCUGUUGCUAAACAUGACUUUUUGAAUGACGGUCUAUCACCCACUAAACUGGCAGACCUGUUAGUUUGAUGAAGGUAAUUGUGACACAUUAAAGACAAUUGUUGUGAUGAUGAUUAUUUCAAUAAAAGGACUGGUAUGAUUUUAAACCAUAUAUUACGCGUAUACGCCAACUUAGUGAACGUGUACGCCAAGCUUUAAAAACAGAUGUGAUGCCUGAAAUGCUGGUAUUGUUGGUGUACUGACAUUGAUAAUCAAGAUUCAAUGGUAACUGGUAUGAUUCGGUGAUUUCAUCACCAGGUAGUGGAGUCCGUUGUAGAUUUAUGUUAAUGCCUAUAUUCAGGGCUAUGCAGAGUCUGAAACAAGUGGGAUUUGUUAAAUAUGACUCAGAGAACUUUGACCGUUAUUUUAAAUAUUGGGAUCGAACCCAAUUGUGUUAACUGUUUGUGACAGAUGCAUUCUGCCAUUUCGUGUCCCACCUACAAGUUUACUAGUGAGAAAAAUUUGUUGAUGGUGUUCCAUUGUAGUUUCAUUUAGAGAGCUAGGUGUUGUACAUAAUCAGGAUGUAAACUAUAGCUUAGACUUUUGGAAUUACUUGUGUGACCUGCUUUCACGUGUUCUGGUAAUUAUAGAUAAACGCACUACGUGUUCAGUAGCUGCUUACUAACAAUGUUCUUCUCAAACUGUCAAACCCGAUUUUAACAAAGACUUAUGACUUUGUGUCUGGUUAAGGAAGGUUUUAAAUCCUCUCGUAUUAUCGGAUAUCGUUAAUCUACCAACAAUGUGAUAUCAGACAACUACUAUUGUAGUUGAAGUUGUGAUAAGUACUUGAUUGUUACGAUGGUGGCUGUUUAAUGUAACCAGUCACAACCUAGACAAAUCAGCUGGUCCACUUAAUAAAUGGGGCUAGUUUAUGAUCAUGAGUUAUGAGGAUCAAGAUGCACUUCGCAUAUACAAAACGAAUGUCAUCCCUACUAUAACUCAAAUGAAUCUAGUUAAAAGUCGCCGUAGCUGGUGUCUCUAUUGUACUAUGACCAUGACAGUUUCAUCAAAAUUAUUGAAAUCAAUGCCGCCAUAGAGGAGCCGUAUUGAACAAGCAAAUUUGGUGGUUGGCACACUAAAACUGUUUAUAGUGAUGUAGAAAACCCUGGUUGGGAUUAUCCUAAAUGUGAUAGAGCCAUGCCUAACCUAGAAUUAUGGCCUACUGGUUUUGUCGCAACAACGUGUUGUACACCGUUUCUAUAGAUUAGCUAAUGAGUGUGUCAAGUAUUGAGUGAAAUGGUCAUGUGGUUCACUAUAUGUUAAACCGGUGGAACCUCAUCAGGAGAUGCCUAGCUUAAUAGUGUUUUUAACAUUUGUACGCCAAUGUUAAUGUUUACACUAUUAAACGUAUGUCCGCAAUUACAACGUAAAGAAAUAGAGAUGUUGACACGACUUUGGUCACGCAUCAUUUACGUAAACAUUUCUCAAUGAUGAUUUUGACGAUGCUGUUGUGGUUAAGCUUUCUGAAAGAACUUUUUAUAAAAUGUUAGAGUGGACUGAAAGCUCAUGAAUUUUGCUCAACUGCUAAGUGAUAUUUCACCAAUCAAUGGCCGGCUGUUUUAGAUGAUAUCGUAAAACAGAUGGACAGAUUGAACGGUUCGUGUCAUAGCUAUAGAUGUUCUACUAACAUCCUAAGUAUGCUGAUGUUCAUUGCUUCUAGAAAGCUACAUGAUGGUACUAUUUUGCUCUAACCGUGGGAACCUGAUCGGCUAUGUCACCUAUACAGGCUGUGGGCUGUGUUCUUUGCAAUUUCAUUAAGAUGUGGUGCUCUCGAGACCAUUCUUAUGUUGUAAAUGCUUUGUAUAUUCAAUUAGUUUAUCCGUAUGUUUGCAACAGGUUGUGAUGUCACAGAUGUGACUCAACUUUACUUAGGAGGUAUGAGCUAUUAUAACAACACCCAUUUUUCCAUUGUGUGCUAAUGGACAAGUUUUUGGUUAUAUAAAAUAUGUGUUGGUAGCGAUAAUGUUACUGACUUAUGCAAUUGCAAUGUGAUACAAUGUGGUGAUUACAUUUUCACUGAACUUAAAUAAGCUACUGAGAAUUUAAACUUCUAUGGUAUUGCUACUGUACGAAGUGCUGUACAGAGAAUUACAUGGAUGGUAAACCUAGACCCUUAAAUGUGUAACUAAAACAGUAAAGUACAACUAGGAGAGUACACCUUUGAAAAUACCGCAGAGACAGAAGAAACAGCAAACUGUGACUCUUUUCCCUGCUGCAGAUCUGGAUGAUUUCUCCAAACAAUUGCAACAAUCCAUGAGCAGUGCUGACUCAACUCAGGCCUAAACUCAUGCAGACCACAAGGCAGAUGAGUAUAAACGUUUCGCUUUUCCGUUUACGAUAUAUAGUCUACUUUGUGCAGAAUGAAUUCUCAUUCAUAGCACAAGUAGAUGUAGUUAACUUUAAUCUUCAGCAAUUUUUAAUCAGUGUGUAACUUAGGGAGGACUUGAAAAGAGCCACUUCUUCGAAGGCCCACGCGGAGUACGAUCGAGUGUACAGUGAACAAUGCUAGGGAGAGCUGCCUAUAUGGAAGAGCCCUAAUGUGUAAAAUUAAUUUUAGUAGUGCUAUCCCAUGAUUUUAAUAGCUUUCUAGGAGAAUGACAAA
>cluster856.fasta:6
CUCCGGUAACAAACCAACCAACUUUAAACCAUUGCUUCGAUACAUGUGGCCUGAACAGUGAUACAUUCCUUCUAGAUCGUUCUAAAUUAGGCGGCUGUUGAUAUCGAAUAGUUCUUUAAACGAACAAACUAAAUGUCUGAUAAUGGACCCAAAUCAGCGAAAUGCACCCCCGCAUUACGUUUGGUGACCUCAGAUUCAACUGGCAGUAACAAAAGAACGCAGUGGGGCGCGAUCAAAACAACGCCGGCCCCAAGGUUUACCCCUAAUACUGCGUAUGGUUUCACCGCUUCACAGGCAAGGAAGACCUAAAUCCCUUGAGGACAAGGCGUUCCAAAAUACCAAUAGCAGUCCAGAUGACCAAAUUGGCUCUUCGAAGAGCUCAGACGAAUCGUGGUGGUGACGGUAAAUGAAAACGUCCAAGAUCAUUUUACUUAGGAACUGGGCCGAAGCUGGACUUCCGUGCUAACAAAGAUGCAUCAUAUGGGUUGCAACUGAGGGAGCCAAUACACCAAAAUUGGCACCCGCAAUCCUGCUAACAAUGCUGCAAUCGUGCUACAACUUCCAAGGAACAAUUGUUUCGAGGAGGGAGCAGAGGCGGCAGUCAAGCCUCACCUCGUUCCUCAUCUAGUCGCAACAGUUUAAAUUCAACAGGCAGCAGUAGGGAAUUUUCCCUGCUAGAAUGCUGGCAAUGGCGGUGAUGCUGCUCUUGCUUUAUGCUGUUGACAGAUUGAACCAGUUAAAGAGCAAAAUGUCUGGUAAAGGCCAAAACAAGGCCAAACUGUAAUUGCUGCUGAGGCUCUAAACUCGGCAAAACGUACUGCCACUAAAGCAAUGUAACACAAGCUUUUCGGCAGACGUGGUCCAGAACAAACCCAAGGAAAUUGGGGACCGGAACUAAUCAGACAAGGAACUGAUUACAAACUGGCCUAAAUUGCACUGGUUUGCCCCAGCGUUCAGCGUUUUCGGAAUGUCGCGCUGGCAGGGGUCACACCUUCGGGAACGUGGUUGACCUACACAGGUGCCAUCAAAUUGGAUGACAAGAUCCAAAUUUCAAAGAUCAAGUCAUUGCUGAAUGCAUUGACGCAUACAAAACUCCCACCAACAGAGCCUAAAAAGGACAAAGAAGAAGGCUGAUGAAACUCAGCCUCCGCAGAGACAGAAGAAACAGCAAACUGUGACUCUUUUCCCUGCAGAUUUGGAUGAUUUCCAAACAAUUGCAACAAUCCAUGAGCAGUUGACUCAACUCAGGCCUAAACUCAUGCAGACCACAAGGCAGAUAGGCUAUAUAAACGUUUCGCUUUUCCGUUUACGAUAUAGGUUUACUUGUGCAGAAUGAAUUCCGUACAUAGCACAAGUAGAUGUAGUUAACUUUAAUCCACAUAGCAAUCUUUAAUCAGUGUGUAACAUUUUAGGGAGGACUUGAAAGAGCCACAUUCGAGGCCACGCGGAGUACGAUCGAGUGUACAGUGAACAAUGCUAGGGAGAGCUGCCUAUAUGGAAAGCCCUAAUGUGUAAAAUUAAUUUUAGUAGUGCUAUCCCCAUGUGAUUUUAAUAGCUUUUUUAGGAGAAUGACAAAACUCCCCCAACACCCUAUUAAUUCCAUUACCCCACCACUCAAA
>cluster814.fasta:6
CUUAGUAAGAACAAUUUUUAAUCACAAGAACAAUUAUAAUAUUAGGUUGCAGUGUCUUCUGCUUCUUAAGUUUAAUACGUGACAUGUACCAAUAGUCUUAAAUACUAGCAGACCUCUGAGGUAGUUGAUGAAGGCAUCUGCCUAAAGUAUACUUCUCACACAAUUGUUGGGAUAUUUCUUGUUAAACUGGUAUGAUGUAAAAACCAGAUGUAGUAUGAAUUGUGAUGUCGCAGUUGUUAAACAGUACAACACUGUCACCUGCGAUCUGUUGUCAGCUCUGACAUUAGAUAAAGAUCUUUGUACUAUUCGGAUUCAAAAGGUGAUCGUUGUAGACUAUUAUUCAUUGUUAACUAAAAUCGCUUUUAUGCAUUAUGUAUGACUUAAGUUACAGUGGAUUUUUAAAGCUUUAGGAAGUUAAAACUCUCUACAGUUUAAAUAUAGGUAACACCCAAAUUGGUACUGUUUGGAUGACAGAUGCAUUGCAUUGUGCAAACUCUAAGUUUAUUCUCCGGUGUUCCCACAGUUUGCUAGUGAGAAAAAUAUUUGUUGAUGGUGUUCCUGUAGUCUGAUUCAGAGCUAGGUGUUGUACAUAAUCAGGAUGUAAAACAUAGCUCAGACACUAGUUUAAGGAAUUACUUGUGUUGACCCUGCUAUGCACGUGCUCUGGUAAUCUUACUAGAUAACCCAUACGUGCUUUCAGUAGCGCUUACACAAUGUUGCUUCAAACUGUCAAACCGUAAUUAAAGACUUAUGACUUUGCUGUGUCUAAGGUUUGGAAGUUCUGUUGAAUUAAAACACUUCUUUGCUCAGGAAUGUGUAUGGAUACACUAUCUUAUAAUUUACCAAUGAUAGACAAUACUAUUUGUUGAAGUUGUUGAUGUACUUUGAUUGUUACGAUGGCUGUAUUAAUGCUAACCAAGUGUCAACAACCUAGACAAAUGUGUUUCCAUUUAAUAAGGGUAAGGCUAGACUUUACUAUGAUUAAGUUUGGAUCAGAUGCACUUACAAAACGUAUGUCAUCCCACUAUAUCAAAUGAAUCUUAGUAUGCUAGUGCAAAGAAGAGCUCGCACCGUAGCUGUGUUCUUUAGUACUAGACAGACAGUUCACUCAAAAAUUAUUGACAGCCUAGAGGAGCUCUAGUAUUGGAACAAGCAAUUAUGGGUGGCACAACGUUAAAACUGUUUAGUGAUGAGAACCCUCAGGUUGGGAUUAUCCUGAAGGCCUAAGAGAAUAUGCCUCUUUCUUGUCGCAAACACUGUUGUAGCUUGUCACCUUUAUAGAUUGCUAUGAGUGUGCUCAGAUUGAGUGAAAUGAUAAUGCGGUUCACUAUAUGUUAAAACCAGGUGAACCUCACAGAGAUGCACAACUGUUAUGCUAGUGUUUUUAACUUAUCACGGCCAAUGUUAAUGUACUUUUUAUGAUGGUAUAAAAUUGCCGAUAGUAUGUCCGUUACAACACAGACUUGUGUUUAUAGAAAUAGAGAUGCCAGACUUUGAAUGAGUUUUACGCAUAUUGGUAAACAUUUCCACUCUUGACGAUGCUUGUGUGUUAAUAGCAUAUGCAUUCAAGGUCUAGUGUGCAUAGAACUUAAGUCAGUCUUUAUUAUCAAAACAAUGUUUUAUGUCGGUAAAAUGUUGAGACGACCUCACUAAGACACCGAAUUUUACCCAACAUGCUAGUUAAACAGGGUGAGAUUAUGUUACCUCCUCCAUCCAUCAAGAAACCUGGUGGCUUUAGAUGAUAAAAAGAUAGUACACUUAUGAUUGAACGGUUGUUACUGCUACAGAUGUUACCCUUUAAACAUCCUAAUCAGAGUAUGCUGAUGUUUUCAUUUGUACUCAAUACAAAACAUGAUGAGUUAUGGACCUAGACUUUAUGCUUACUAUGUACCUUCAAGGUAUGGACUUUAUGAGGCUAUGUCACCGAUCGUCUCAGGCUGUGGGCUUGUGUUCUUGCAAUCUCAGACUCAUUAGAUGUGGUGUGCAUACGUAGACCAUUCUAUAAUGUAAUACGACCAUGUCAUCAUCACAUCAAUUAGUCUUGUAAUCCGUAUGUUCAAUGCAGGUGUGAUGUCACAGAUGUGACUCAACUUCUUGAGGUAUGAGCUAUUAUUGUAAUCAAUUACCUUAGUUUCCGUGUGCUUGGACAGUUUUUGUAAAAUACUUGUUGGUGAUAAUGUUACUGACUUUAAUGCAAUUGCAACAUGUGACUGGCAUGCUGAUACACUUUUAGCUACACCUGGUCUGAACUUGAGAAACGUUCAAGCUCUGAGUUAAACUGUCUUAUGGUAUUGCUACUGAAGUGCUGGCAGAAUUGGGAAGUUGGUAAACCCAGACCACUUAACAAUUUCCUGGUCAUCAUGUACUAACAGUAAAGUACAAAUAGGAGAGUACCCUCUGAAAAAUACAGAGACAGAAACAAUUUCCUGCUGCAGAUUUGGAUGAUUUCUCCAAACAAUUGCAAAAGAGGACUCAACUCAGGCCUAAACCAUGCGACAGAGAUGGGCUACAAACGUUUGCUCUAGAUGUCUACUUUGUGCAGAAAUCCUUUAAGUAGAUGUAGUUACUUUAAUCACACAGCAAUCUUUAAUCAGUGUGAUUGAGGACUUGAAGAGCCACACAUUCCACCGAGGCCGCAGUACGAUCGAGUGAACAAUGCUGAGAGCUGCCUUAUGGAAGAGCCAAUGUGUAAUUAAUUUAUAGUAGUGCUAUCCCCGGAUUUUAUAGCUUCUAGGAGAAUGACAAAAAAA
>cluster697.fasta:6
GUUAAUCUGUAUUGAAUGCCCUUGUGUAAUCAGAUGUCCCUCAUUGGUAAUAAAUCUACCAUGUCGGCUAGACAAGUUUUAACAGGAACUGGGCAUGUUACAAACUGCGCAAUGCACAGGGACUGUGUGGCUUGCUGCUCCAGCUGAAAGGCUUCAAGCUUAAACGUCAACAAGGAAAACUGCUGUGCUUCUUCGGAAUGUCGCGCUGGCAUGGAAGUCACACAUCGGGAAGUGGUGACCUAACAGCACCAAAUUGGAUGACAAAGAUCCAAAUUAAAGAUCGUCAUUUCUUUAAAGUUGACGUAAACCACUAAACAAGAAGAAGAAGGCUGAUGAAUCAAGCCUACCAAGAGACAGAAGAAACAGCAAACUGUGACUCUUUUCCUGCUGCAGAUUUGGAUGAUUUUCCAAACAAUUGCAACAAUCCAGAGCAGUGCUGACUCAACUCAGGCCUAAACUCAUGCAGACAUCAAGGCAGAUGGGCUAUAUAAACGUUUCGCUUUCCGUUUACGAUAUAGUCUACUCUUGUGCAGAAUGAAUUCUCGUCUUCAAGUAGAUGUAGUUAACUUUAAUCUCAGCAAUCUUAAUCAGUGUGUACAUUAGGAGGACUUGAAAGAGCCACAUUUCGAGGCCACGGGAGUACGAUCGAGUGUACAGUGAACAAUGCUAGGAGAGCUGCCUCUAUGGAAGAGCCCUAAUGUGUAAAAUUAAUUUUUAGUAAGUGCUAUCCCCAUGUGAUUUUAAUAGCUUCUUAGGAGAAUGACAAAAACCCAUCCUACCCAUCAUCCACCAUUCAUCUAAUUCCAUACCACACACCUGCCCACCUACAUCCCCAUAC
>cluster673.fasta:6
ACCUUCCCAGGUAACAAACCAACCAACUUCGAUUGUAGAUCUGUUCUAAAUAAAAUCUAAGCGGCCAUACUCACCGAUAAUUAAUAAUUAUUUUGUUGCAACGAGUAACUUGCUAUUGCAGGCUGGUUCGUCCGUGUUGUACUCGUCAGCUCAGUUCUACCGGGGUGCAGAGGUACGAUGGGAGCCAUCUCCCUACUUUUAACGAGAAACCUCACGCCUAUCUUGACAGGUUUGAGUGCUCCGUGCUCUGGAACGGUUAGACCAAUCAAAGAUAUCAUCUUGCCUUGAGAAGUUGAAAAGUUCCCAAAUUUGAACAGCCACGUGUUUUAAACGUCAAGAUGCUCUAACUGUCCUAUGCAAUGGUAGAUGCAAUCGUCGUAAGAGUCAUUGCCUGCCCAUCUGUGGCGAAAUACCAGUGGUACCGCAAGGUUUCACUAGAUGAUCAAAGGAGCUGGUGGCCUGGACCGCGAUGUUUGACGGCGACGGGCUUCAUGAAGUUCAGAAACUGGAAUGUCCAAUCCUACCUUAUUGUGUGCGCACAGUGUUUAACACACUUAACACACACUCAAACUGAUACGGAAUGUGGCUGUAGUUGUGAUCAACUCGAACCUAUGUUCAGUCGUGAUGCACAAUCGUUUCUAAUGGGUUCUGGACAGCCCGUUUUUCACCCUUGCGGCACAGGCUUGUCUUAAUUAUACAGGCACAAUAAAUAUGUUUCUUAAAUAUUGUUGGCUCCCAGAAAGGACAAGAUGACAAUAUGAAACUUUCUGUGGUUAACCUUAACCAACAUGAAACAUUCAUUAUUCUAAGGACUGUCCAGCAGUUCUAUCUUAAGUCAGGAAUAGACGUACCAAGUACCAUACCACGUCAACGUCUCAACAAUGGCAGACCGAAGGCCAGGUAAUUGUGAUCCAAAGAACUUGCACAUAUUUGUGAUGAUGAUUAUUUAAAGGACUGGUGAUUUUGAGAAAAACCUGAAUUACUACGCCACUUUAGUGAACGUGUACGCAUUUAAAACAGUACAACAUGAUGCCAAAUGCUGGUAUUGUUGUGUACUGACAUUAUCAGUACAUGGUAUCGAUUGUAUUAUAUACCAGGAGUUCCUGUUUCUUAUUCAUUAUUAAUUACUAAACUUUAUUGCAGAGUCGUAGUGCCUGUUGACCGUUUUAAAGACUUUUUAAAUGAUGAAAUUACCUUCGAAGUUGUUCAAAUUGUCAAUCUAAGAACAAACUAAAUUGUUUAUAGAUCAUCGCAUGCACUCCUAUACUUAGGUGUCCCUCGAUUCAACUGACCCAUAGUCCCAGAAUAGACGCGUGGUGCGCGAUAUAAUCACCGGCUCCAAGAGAGCUAGGGUGUCCAUAUUAACUCAACUUAUCAUGUUACGUGCUCACUCAACAUGCACACGGAAUCCUUGAUAUUCUGACAGAUAAUGCACCGUGCUUUUCAAGGCUUACUAACAUGAUACCUCAAAUGCCAAACCCGGUAAUCAUUAGAUUACCUGUGUUUCGAAGACACACUGUGAAAAUCUCUUUGCUCAGGAUGGUAAAUGCUCAGCGAUUACAGCCUAGUUAGUUUCCAACAAUUGUGGAUCGGCCAUAUUGAAGCUGGUUGAGACUUUGAUUGUUACGAUGGUGGCUGUAUUAAUGCUACCAGUCAUCACCCUAGACACAAAUGGUUCUAUCAAUAAAGGGUGGUAUUAUUAUGAGUUGAACUGAGGAUGCUAUCACAAAGCCUCACCUACACAUACUGCCAUAUGCAAGAAUAUCCGGUAGUAGUUGUACCUUGACAUUCAUAACAACUAUUAUCAAAAGCCUACUAGGAGCCAAUAGGCAUUUAGCAGCAUAUCCUCAGGUCGAUGCUUAAGAAGUUUAUCGUAGUAGCAAAUAUGGGUUGGGAUUAUUCAAUCGCAAGAAUGCCCAACUGUAGAUUGUCCUUCUUUUGCUCGCAAACAUUAUGCAGCUGGUCACAUUCUUAUAGAUUAGCUAAGGCUCACACAGUAUUAGGUGAAGGUGUGCGGUCACUAAUGUUAAACAGGUGAACCUCAUCUAAGGGAUGCAAAACACUAUGCUCAGUGUCACUGUCUCCGGCCAAUGUUAAUGCACACUUUAUCUACGAUGAAAUGGCCCAUAACAACCCAUUUACACAGAUUUUAUGAUGCUCCAGAAAAGAUGUACUGGAAGGUUUUACAUAUCGCAAAACUCACUCUUAAUUAUCCUACGUGUUAAAGCGCUUAGCUCAGUGCUUGAGUUCUUCCAAUUAUUGGAAAUGUCGCGUGGUGUGACACACCUACGGACUGUUGACCACAGCUGCUAUUACAGGUGAUGAUUAUGUGUCUUACCCAGAUCCAACAAAAUCAAGCAGCAUUGUUUUGUUGAGAUAUCGUAAAAACAUGCACACCAACUGAACGUUUUGCUAUAGAUGCUUACACACUAAACAACCUAAUCAGAGAUGCUGAUGUUUUACCAAUAAAAUUAGACAGCACCGUAUUUUCAUGCAUAAUGAUAACAACCAAGGUAUUGGGAACCGAUGAGGCUAUGUACCUUCAGUUUACAGGCUGUGGUUUGUACGACUCACUAGAUGUGGCUACGACCACUAGUUGUAAUGCUGUUCGUCAUAACACUACCAAUAAUUCUGACAGUCCUACUUAGUUUGCAAUGCCAGGUUUAUUUCGCAGAUGUACUAGGAUGGCUAUUAUACAAGUUUUGCAGUCAUGCACGUUUUUGGUUAAAAUAUUAACUGUUACUCUUGCAAAUGCUGACUUUUCUAACCGAAUGAAAAUCAAUUCGAGCAUAACGCCAAGCUGAAUUAAAUUUGUAUCCGUGCUUGAGUGUGAUCGUAAGAAUUACAUUAAAGGAUUGAAAACCAGACCACCGAAAUUUCUGGUUAUUAUAAACGUAAAGUACAAUAGGAGUGUACUUAAAAAGAACAAUGCGAAAGCUCCGUUAUGGAUGAGCCACAACAAUUGCAACAACUAGAGUGUACAAAAUAAGGCAGAUUAUAAUGCUUCCCAUGAUUUAUAUACUUGCGCAGAAUGAAAUUCCCAUCUUUACCAGUAGAUGUGUAUCUAAUCUCAUACAAUUUCUUAAUCAGUGUAUCAGGAGGACUUGAAAGAGCCACCAUUCGCCCCGAUCGGUGUACAGUAAUAGAGCUGUCCUAUAAGCGAAAUAUCUAGUAGUUCCUGAUUUUUCUAAAAAAAU
>cluster671.fasta:6
AUACAAUGACGAAUCAGACUUUUGCUAAUGAUCUCAUCAAGUUGAACUGUUAGUAAUCAUAGGCUGGGGCUGUCGCAAUCUUACAAUGUGUAAUGCUAGACUUGAAGACAUUAAAGCUUUACGAAGACCAAAUUCAUCACUAAAAUUUCAAUUCGAGCCAGCAGAGUAACUUCUUUGCUACCUCUGUGAGAGUUCGAGUGUAAAAUGAGACAACAAUGCUAGAACUGCUGUAAAGAGACCUAAGAAAGAAUCGAUCAGUUUGACCAGAACUAUCAAAUACGAGAGCCUAAAUGUAAAUUUCAUUUGAGUGCUGUCCUGUGCGAUACACGAAGUAAUUUUAAACACAUUACAUUGAACAAAAGAAAAGGAAAAGCUUUUAAGCAGAGACAGAAGAAACAGCAAUGACUUCCCUGCUGCAGAUUUGGAUGAUUUCCAAACAAUGCAACACCAUGAGCAGUGCUGACUCAGGCCUAAACUCAUGCAGACUAAGGCAGAUGGGCUAUAUAAAUUUCGCUUCCGUUUACGAUAGUCUACUCUGUGCAGAAUUACAUAGCACAAGGAUGUGUUAACUUUAAUCUCAUUAGCAAUCUUUAAGUGCAUUAGGAGGACUUGAAAGAGCCACAUUUCACCAGCCACGGGAUGGUGUGAACAAUGCUAGGAUGCCUAUAUAGCAAUGUGAAAUUAGAGUGUAUCCCAUGUGAUUUUAAUAGCUUUCUAGGAGAAUGACAA
>cluster584.fasta:6
UACACGAAUCUAAAUAUGAGACCCCAAAUGGGGGCCUGUUGGAAUCAGUGUACAUAAUGAGACCUGCAGGUUACAUCUGCCUCUCUACUUCAGAACAUCCUUAGGCAUACAAAUUCAAACAACGUUAAACAGUGUGUGUAAUAAACCCCAGAUGGUACCUAGACCAAUGAAUUAUGGUGGCCUGUAAAAUUGCAAUGGAUGAAAGACAGGGGCUAAAUGUGAUAACUCUCUAAUAAUGGCCUCAAUCGUCCUUCGAACAUGUUUUAGUUCAGUGAAAAGGACAACCUUUUAUCCAUAACCAGAGAUGCGGUUCUUUAGAAGAUUUUCUUUUUUGAUUUUGCUCUCAAUAGUGAUGAUUGUCUUCCAGCUCAUCAGAAUUCAGGGGCCGCUGAACAAACAGACAACAUAAGGCAAUGUAUUCUAUAAUCGGCUGAUGUCUGUACAAUUAGAGCUAAAGUCAGACUAACCAGAUUGGGACUGAUUAUGAGCAGACACAACUUGUUGCUUUUUCUAUUGGCUUCACACUUUGAGAUCGGUUAAAGUCAAAGUCUAUCAUGCAACAUGUAUGGAUGAAAAUCAGCUGAAGCAUUUGAUUACAACUACAAAAUGUUUAAAAAAACAAAAACAAAUAGAAAAACACAUCAAGACAGAAGAAACAGCAACGACUUUUUCCUGCAAGAUUUGGAUGAUUUCCAAACAAUUGCCACUCAAGGCCUAAACUCAUGCAGACCAUAAGGCAGAUGGGCUAUAUAAACGUUCGCUUCUCCGCAUUAGUCUACAGAAUGAAUCGUAAGCACAAGAGAUGUGUAUCUAAUCUAGCAAUUUAAGUGUGUUAUAGGUUGAAAGAGCCACGCGGAGUACGAUAGGUGUGUAAAUGCUGGGAGAGCUGCCUAUGGAAGAGCCCUAUGUGUAAAAUUAAUCAUAGUGUUGAUUUUAAGCUUUAGAAUCAAA
>cluster374.fasta:6
AUAUUCCCAGUGUCAAAACCUGACAAGUUUACCUAUAAUACUUGUCAUUUUCAAUCAUCAUGUGAUCUGUUCUCUAAAAAACUAAUAUUAAUUAGUUUCUAAACGAUAUAUUUGGAACUCUAAUUUUAACUAUCAGGCCGUUAGCAGAUUCCAACCGGGUAGUAUACCGUGAAAAGCUUACAAGGUUAGGAGUUCAAAGUUAAUGCCUUUGGUGGAUUCAACAAGGAACCAGUAAUAGGUUCCUGUUCAUAUUAUCUCAUUGGUUUAUUCUACGCUCAACAUGUGUAAUAACUGAAUUUGCAUGCCAUAUCAGUAGUCGUAUAUGUCUGGAAUAGUAACAACCGUUUUUGUAUAAUCAGUCAAAUUUCCUUUGGCGUUGUGGACAAUAACUUCUAGCUCAUCUAUUUGUGAAACUUCACUGUCCCUAGGUGUCCACAUUAUGAAACUAUUUAAGAAUAAUAUGGUUUAGGUGAUCAGUAACCCAAGAAUGCUAAUGAGGUGCUAAUUAUUCAUUGGCUGGUUUUAGGUUGAUGUUUUGUGACCGUGGCUCUGCUGCUUUUGUUCUGCUAACUGUCUCGAUACAGCGUUCCGAAUCAUCCAAAAACUAGCAUUCUCCUGUUAUUUCCGUAAAUUAUAGCUUGCUUGUAUGCCUAUUUACAGUUUGUGAAAACUUACUCCAGAUGGUUGUGUACCAGUAUGGCACUAUUUAAUAUAAGGUUACACUAUCGUUAAUAUAUGACCGACCUUUUUGUAACUUAGCUCUAGAAAGAUCUUGAACUCUACUAGUAAAUGGAUUGAAGGCGUUUUAUAUUAGUAUUCCUGUGGAUAUACAUGCAUUUUGACUUUAUAAGGCUGCGACCAUAAUAUUGACAUAUUAAAACAAGGACCUGCCUAAGAAUCACUGUUGCUCAUACGAACGUUCUAUUACAAAUGGUCGCAGCGUGUGGUAGGUGACUCAGGUUCUUCCAGUCGCUACAGAUUGGCAUAUAAAUUAUACAGACAACCAUAUAGAGGAAUACUGCUUGCUGUACAGUAAGUGACAACAGAUGCUCAUCUCUGAUGCAGUCUAAGCAGAGAUAUUAUAUUAUGAGGACUAAUUCCAUUGAAACCCUGAUACAUCAUAAACCUCAUAAUUAAAAAUAUACUAGCCUAACUGAGAAUAACUUUCAAUUAGAGUAGACACCUGUAGAUUGAUAAACGAACAUGAAAAUUUCUUUGCACUGUACACUCGCUACUUGUGAGCUUUAUACUACCAAGAGUGUGCAAGGACAGUACUUUAAGAGAACCUGCUCUUGAACAUAGGGCAAUUCACAUUUCAUCCAAGUGAAACAAAUUUCACUGACUUGCUUUAGCACUCAAUCUCUUGUUUCCUGACGCAAAUCGUCUAUCAGUUACGUGCCAGAUUAGUUUACCAUACACAAAAAUCAAGAACUAAUUUUUCCAUUUUAUUGUUGCGGCAAUAGUGUUUAUAAUUUUCACACUCAAAAGAAAGACAGAAUGAUUGAACUUUCACUAAUCUCUAUUUGUGCUUUUAGCCUUUUGCUAACCUUUUUUAAUUAUGCUUAUUAUCUCAUUGGUUCUCACUUGAACUGCAAGAUCAAUGAAACUUGCUCACGCCUAAACGAACAUAUGAAAUUUUUGUUUUUGGAAUCAUCUACAACUGUAGCUGCAUUUCAAGAAUGUAGUUUUACAGUAUGUACACAACCAUAUGUGUUGAUGACCUGUGUCCUAUCACUUCUAUUCUAAAUGGUAUAGAGUAGGACAGAAAAUCAGCACUUCUAAUUGAAUUGUGCGUGAUGAGGCUGGAUCUAAUCCCCAUUCAGUACAUCGAUAUCAGUAAUUAUACAGUUUCCUGUUUCUUACAAUUAAUGCCAGGAACUAAAUGGGUAGUCUUGUAGUGCGUCUUUGAAGACUUAGAGUAUCAUGACGUUCGUGUUGUUUAGAUUUACCUAAACGAACAAACUAAAAUGUUGUAAUGGACCCAAAUCAGCGAAAUGCACCCACACUACGUUUGGUGGACUCAGAUCAACUGGCAGUAACCAGAAUAGAACGCAGUGGGCGAUCAAACAACCCAGUUACCCACAAUAUUGCGUUUUGUUACCGCUUACAUGGCAAGGAAGACCUAAAUUCCUCGAGGCUAAGGCUCCAACACAGUCCAGAUGACCAAAUUGGCUCGAAGAGCUACCAGACGAAUUCGUGGUGGUGACGGUAAAAUGAAAAGACUCAGUCCAAGAUGGUAUUCUACACAGGAACUGGGCCAGAGUACCUAUGGUGCUAACAAAGACGGCACGUGCAACUAGGAGCCUUGAGCUCCAAAAGAUACAUUGGCACCCAAUCCGCUUGUGUUUGCUCUAGUUUAUUACAAAGGCUCCAGCAGAAGCAGAGGGGCAGUCAAGCCUCUUCUCGUUCCCACGUAGUGCAUAGUUUAAGAAAUUUUCCACAGGCAGCAGUAGGGACUCCUGCUAGAAUGGCUGCAAUGGCGGUGAUGCUGCUCUUUGUGCUGCUUGACAGAUUGAACCAGCUUGAGAGCAAAAAUGUCUGUAAAGGCCAACAACGCCUAAGAGAAAUUGUUGCUGAGGCUUAGAAGCCGAAAACGUACUGCCACUAAAAGCAUACAAUGUAACACAAGCUUCAACAGACGUGGUCCAGAACAAACCCAAGAAAAUGUUAAGGACCAGGAACUAAUCAGACAAGGAACUGAUUACAUAUUGGCGCAAAUUGCACUUUGCCCAGCGCUUGGUCGGAAUGUGCUGCAUGGAAGUCACACAUGGGAACGUGGUUGACCUACACAGGAAAUUGGACGACAAAGAUCCAAAUUUUAACAAGUCAUCGUGAAUAAGCAACGCAAAACUCCAACAGAGCCUAAAAGGACAAAAGGAAGAGGCUGAUGAAACUAAGCCUUACCGCAGAGACAGAAGAAACAGCAAACUGUGACUUUCCUGCUGCAGAUUUGGAUGAUUUCCAAACAAUUGCAACAAUCCAUGAGCAGUGCUGACUCAACUCAGGCCUAAACUCAUGCAGACCAUAAGGCAGAUGGGCUAUAUAAACGUUUUUUUCCGUUUACGAUAUAGUCUACAUUGUGCAGAAAUGAAUCCGUAUAUCUACCAGUAGAUGUAGUUAUUUAUUCAGCAAUUUAAUCAGUGUGUAACAUGAGGACUUUGAAAAAGAGCCUCAUUCAAGGCCACGGAGUACGAUAGAGUGUACAGUGAACAAUGCUGGGAGAGCUGCCUAUUGGAAGAGCCCUCAUGUGUAAAAUUAAUUUUAGUAGUGCUAUCCCUUGAUUUUAAUAGCUUUAGGGGAGAAUGACAGCU
>cluster360.fasta:6
AAGCUACAUAUGAGUUUACAGACACCUAUGUCACUGUAUGACAGUUCAAUUCUUCAAUGAUUGAGGAACCAAAUUAGUUGUUUCGUUCUAUGAACUCAGCAUACAUAAGCCGUGGUUUUUCUAAUUCAGACUCAUCCAAAUAGAGUGCUUGCAUUUGGACCAUCUUCAUGGUAUGCGCCCAAGUUUAUCCAAUCAUAAUGUCUUGUACCGUUACCUUUAUCCUCAGUUCAUUUCCAGAUGUGCUUACUAAUAGUCAAUGUAAUUCAACUACCUAUGUUCCCUCUUGUGCUGCACGUUUGUUAAAACAAUUUUGGAGCAUAAUGUACUGGUCUUAUGGCUUAGUGCGAACAAUGUAAGUGUUUCUUUGCAACACAAGUUUAAAAGCUCCAAAACCCUUAAAGACGCCAAGCUACCAGGAAAGAAAUCACAGGAAUGACUACGACUUGAGGCUUUGCAGAAUAGAAGUGGUUACCUAACCAUUAAGAGAUAUGUACUUGUUAACAAUAAAGACAAAAGAGAACUUAAGAGCAGAAGAAACAGCAAACUGUGACUCCUUAGAUUUGGAUGAUUUCCCCAGUGUUUCAAUACCGAGCAGUGCUGACUCAACUCAGGCCUAAAAAUGCAGACCAGAGGCAGUGCGUAAUAACGUUUCGUACGAUAUUAGUUUACUCUGCAGAAUUCUGUCAAGUAGAUGUGUUAUUUAAUUCACAGCAAUUUUAGCGUGUAUAAGAGGACUUGAAAGAGCCACCACUCUAGCGGAGUACGAUCGAGUGAAUAAUCUGUUAGGGAGAGCUGCCUAUGGAAGAGCACCUAAUGUGUAAAAUUAAUUCAGUAGUGCUAUCCCCCGUUGAUUUCAUUAGCUUCUAGGAGAAUGACAAAAAU
>cluster190.fasta:6
AAUUAUAAACAACGAUUAUCUAACAAUUAAUAUUUUGAUAAUUUACAUAUGUCAGUAAACAGUUGUUAUCCUGUUCUGCUCAAAUUUUAUUAUUCCUUACAUACUGUUAUCAAUUCGAAUAUCAAGUUUAUUGUACUAUGGCUCUUGUCUUCGUGCAUCAGACUCAGUAAUUUAACUUCAGGCUUGCACGCGAAAGAGGAUCUGCGUACUGGACUCACUCCAGUGACGAACCAAAGGGAGUGUACUUUUGUCCUGAUUGCUUUCCCUUCCACAUAUGUAUAACUCCGGUGACUAAAAUUAAAUUUAGGAUAAGUCUUUAUUUCACCAUUAAAUAUACUAAAAUUAUUUGCGUUACAUGAUUCUUCACGAAACCUACUGUUCGGAAGGACUAAGUCUACAAGAAAUCAUAAACAUCUUUAAUUUUUGCUUACCAAAGUAAUCUCAAUCACAUAACAAUAUCCUAUUUGUGGAACUUAUUAUCAAGAGAUAAUAAUUGUUUAUAUUUUAAUUUUACUUGCUUCAUGCCCAUUCUUUUAACAUUCCAAUAGUCGUAGCAAACUAUAGGUAUUACUAAAUGUAACACUUAUUUCUUGUAUAAUUCUCAUUUAAAUUUUACUUCUUAAUUGACUAUUUUUCGUUUUGUAGAAUUUAAGUAGUCUAGCAUAAAAUUCUGUAAUCAGACGAGUUAAUCGCAACAAAAGAACAGGAGGUCAAAUAUUUGUGCAAAGAUAUUCUAUAAAUAUGAAUGACAUACAGCUUAAUAAUCAGGUUUUUUAACGUCUGUAAAAACUCAUAUGCAUGUCAAAUCAUAUCAUGUUGAACUCUACAUUCAGUUAAGCAGCACUCAUUCCUACAAAGGAUUUAAUGGAGGAGUUUUCUUGCAGUUAACUUAAAUGACGGAACUUUUUUAUAAAAACAACAAAAGGACAUAUAGCAUCCAUGCCUUCAUUUCUUUAAUUCGUUGAAACCAAUGUUUACGUCUCAUGAUAAAUAAAAAUGUUUUGCUUUUGAAAAUAAAAAAGAUGAAACACAGAGACAGAAGAAACAGCAAACUGUACCCUUUCCUGCUGCAGAUUUGGAUGAUCUUCCAAACAAUUGCAACAAUCUGAGCAGUGCUGACUCAACUCAGGCCUAAUCAUACAAGACUCAAGGCAGAUGGGCUAUAAACGUUUCGCUUUCCGUUUACGGUAUAGUCUACUCUGUGCAGAAUGAAUUCUCGUAACUAGCACAAGUAGAUGUAGUUAUAAUUAAUCCACUAGCAAUCUUUAAUCAGUGUGUAACAUUUAGGAGGACUUGAAAGAGCCACACUUUUCGAGCACGCGGAGUACGAUCGAGUGUACAGUGAACAAUGCUUUAGGAGCUGCCUAUAUGGAAGAGCCCUAAUGUGUAAAUUAAUUUUAGUAGUGCUAUCCCAUGUGAUUUUAAUUAUUCUUAGGAGAAUGACAACUUACCAUUCUAAUAUCUAUAAUAACACCAAAUAAA
>cluster170.fasta:6
CAAAAAAACUUGGUGUCAAAACUUAAUUUGGCAUUUUUGUCGGUUAAACUUCUUAAUUUACAGGACGUCCUUGCUACAAUUGUUCUGAGAAUAUACUGUCUUCAGACACGCAACCUUACAGGACCAUUAGCACUGUGUUGAAAGCUCUCACUAAAAAGUUGCGAACAUAUAUCGACGUCUGGUGAUGUUGACCUCUUGCGAACCAGUCUUGUAAGACAGCUGUGACGACUAGUUUGACGAGGGACUAUUUAUUUACUGGUAUCUCAUUCUACCUUACGCUAGUUCGUGGAAUUGGGUAACCCUCUCUAAUUCGGUUGUUGCCGUAAUAUAUUUUUGCUUUCUGAAUAGGUUUAUGAAAGAAAUCACUUACUGACAGAAUUCUAUCACAUGAUUUAAAUUUCUAGCCACGUAUUCUUUUUAAAUAGUAAUCUUAUGGCUCUUUUCUCUGUAGAUGCAAUCUAUGUGUGUUUAGCUUAUUUGCAGAUUCGCGUACGCCUGUCACCAAAAAAAUGCCACACAUUAUUUACGUGAUAAUGACUGAUUGGAUUGUGGCUUAGUAUGUGCCUAAAACUCUACCACCUUACAAAGUCGUGAGUAAGUUCAGUAUACUAUUAACAACCACAUGUACUUGUUGAUUAUUUUUUCUCAGUAAGUUAUAUGAAUUUUGUUUUUAUUCACACUCAAAUUUAUAAAAAUCUAUUAGAAAUGGUGACUGAACUUUGGAUUUAAAACCGGCUUUCAUCAUUUAUCUUAACCUUUUAAAAGCUCUCUUUGAAAUUUAUACUUCUGCCGAUUUUGCUGAGAAUAUAUUACUGGAUCACAAUUUAUGAUUUUUGUGAUUGUAAUGCUCACCAAAAAGUGUUUUUAUAAUGUGUUUUAUUUUGAAUUGCUAAGUUCUCAAAUAUAAUGCAGAAAAAAUGUUAUUUUACAAGAUCACAAAUUGCAUACUAACCGUAUUGAACUCUUUCAAUAAUGAUAGAAAACCACCUUAAUUUGUGGAGCGAAUCAUUGCUUUUCACUUUCUUUAUUACUAAUUGUCUGUGCGUCUUUAACUGAUCAUAGUGUUUUAUUUCAGCAAAUGUCUUAUGGCAACGAAUCCGCAUCGCUGAUAGAAAUGGACCAGUGGGGAUACAUCAAUUCAUAUACUGCGUACCUACACAGGAGACUAAACCUGCAUUACACAGCAAGACAGUACAAGCCAGAAUUGUACUAAAUGAGUAAGUUCUCACAGAACCUUUUUGUAGAUGAUAUCGUAAAACAGAUGGUACACUUUAUGAUUGAACAGUUCUGUCUCAUUAGCUAUAGAUGCUUACCCUUACUAAACAUCCUAAUCAGGAGUAUGCUGAUGUCUUUCAUUUGUACUUACAAUACAUAGAAAGCUACUAUGAUGAGUUAUAGGACACAUGUUAGUCCGACCGCUAUGCUUCUAUACACCAAGGUAUUGGGAACCUGAGUUUAUGAGGCUAUGUACUCCCCUACAGUCUCACAGGCUGUUGGGGCUUGUGUUCUUUGCAAUCACAGACUUCAUUAAGAUGUGGUGCUUGCAUACGUAGACCAUUUAUGUUGUAAAUGCUGUACGACCAUGUAAACAACAUCACAUAAAUUAGUCUUGUCUGUUAAUCCGUAUGUUUGCAAUGCUCCAGGUUGUGAUGUCACAGAUGUGACUCAACUUUACUUAGGAGGUAUGAGCUAUUAUUGUAAAUCUAAAACCACCCAUAGUUUUCCAUUGUGUGCUAAUGGACAAUUUUUUGGUUUAUAAAAUACAUGUUGGUAGCGAUAAUGUUACUGACUUCUAAUGCAAUUGCAACAUGCGCUUGGACAAUGCUGGUGAUUAUUUACUGUACUGAAAGACUCAAGCUUUAGAAGUCAAAGCUACUGAGGAGACAUUUAAACUGCUUAUGGUAUUGCUACUGUAUGAAGUGCUGUUGACAGAAUUACAUCAUGGGAAGUUGGUAAACCUAGACCACUUAUCGAAAUUAUGUCUUUACUGGUUAUCGUGUAACUAACAGUAAAGUACAAUAGGAGAGUACACCUUAAAAUACCGCAGAGACAGAAGAAACAGCAAACUGUGACUCUUCUUCCUGCUGCAGAUUUGGAUGAUUUCUCCAAACAAUUGCAACAAUCCAUGAGCAGUGCUGACUCAACCAGGCCUAAAACUCAUGCAGACCACAAGGCAGAUGGGCUAUAUAAACGUUUUCGCUUUUCCGUUUACGAUAUAUGUCUACUUGUGCAGAAUGAAUUCUCGUAACUACAUAGCACAAGUAGAUGUAGUUAACUUUAAUCUCAUAGCAAUUUCUAAUCAGUGUGUAACAUUAGGGAGGACUUGAAAGAGCCACCACAUUUCUCGAGGCCACGCGGAGUACGAUCGAGUGUACAGUGAACAAUGCUAGGAGAGCUGCCUAUAUGGAAGAGCCCUAAUGUGUAAAAUUAAUUUUAGUAGUGCUAUCCCCAUGUGAUUUUAAUAGCUUCUAGGAGAAUGACAGC
>cluster129.fasta:6
AAUUCCUCGUACAAACCAACCAACUUAUUUUGUAGAUUUGUCUAAAACAAAAUUAUAAUUUACUAAUUUUGCGUGUAUAACAGUUGCAUCUGAGUCAGACUUCCUGAUUGGACUAGUAAUACUUUACUUCAAUAUUUUUACUGUAGCAAGAAAUUUUAUUUGUAUUUUCUUUGCUGCAGGCCAGUAACUUAGCUUGUUUUUGCACUUCUUUUCAUAAAUUGACCGGAAUGUUCAUUUUGUGGCGUAGCUGCUUGCAUUGUUCAGACUUGGUUCGUCCGAUGUGGUCAUUGCUGCCUCCAGACAUCAACUUCUCACACUUUCGCACUAUUUGACCAGACCGCUAGAAAGCGAUAAUGUGCCGUGGACUUCGUAUGUGGACACCAUAAGGACGCUGUGCAGACCUGCCUAAAGAAUUAAAUGCUACACGAACGUUCUUACAAAUUGGAGAGCUGCAGCGUGUAGGUGACUCAGGUUUUUCAGUCGUCAGUUGGCAACUAUAAAUUAAACACAGACCAUCCAGUAGUGACAAUAUUGCUUUGCUUUACAGGUGUGACAACAGAUGUUUUCUUUGACUCAGGUUAUAGCAGAGAUAUUAAUUAUUAUGAGGACUUUAAUCAUUUGGAAUUGAUUCAUCAACCUCUAAUUAAAAAUUUAUCUAAGUUUUUGAAUAAUUUCAAUUAGAUGAAGAGCAACCAAUGAGAUUGAUUAAACGAACAUGAAAAUUAUUCUGGCACUGAUCGCUACUUGUGAGUUUAACAAAGAGUGUGCUGAGGUACAACAGUACUUUAAAAGAUGCUCUCUGGAACAACAAGGGCAACUUUUGAUACAAAUUUGCACUGACUUGCUUAGCACUCAUUUGCUUUUGUUCCUGACGGCGUAAACGCUAUCAGUCGUGCCAGAUGUCUCACCUAAACUGUUUCAGACAGAGGAAGUUCAAGACUCAUUUUUUUUGUGGGGCAAUAGUGUUAUCUUGCUUCAAAAGACAGAAUGAUUGAACUUUAAUUGACUUUAUCUGUGUUUAGCUUUGCCUAUUCCUUGUUAAAAUGCUUAUUAUCUGUUGGUUCACUUGAACUGCAAGAUCAAAUGAAACUGCACGCCUAAACGUACAUGAAAUUCUUUUUUUAGGAAUAUUACAACUGUAGCUGCAUUUUACCAAGAAUGAAGUCUCGUAUGUACCAUAUCAACCAUAUGUAUUGAUGGCCUGUCCUAUCACUCUAUUCAAAUGGUAUAGAGUAGGAGCUAGAAAUCAGCACCAUUGAAUUGUGCGUGGAUGAGGCUGGUUCUAAUCAACAUCGAUCGGUAAUUAUACAGUUUCCUUUACAAUUAUUGCCAGGAACCUAAAUUGGGUAGUUUAGUGCGUGUCGUAUGAAGUUUUAGAGUAUCAUGAGUCGUGUUGUUUUAUCUAAACGAACAAACUAAAAUGUCAAUAGACCCAAAUCAGCAAUGCCCAUUACUGGUGACCAGAUUCAACUGGCAGAACCUAAAAGGGAUGCAGUGGGCGCGAUCAAACAACGUCGGCCCCAAGGUUUACCCAAUAAUACUGCUUGUUCCACUUCACUUUAUCUGGCAAGGAAGACUUAAUUUCCCGACAAGGCGUUCCAAUUAACCCAAUAGCAGUCCAGAUGACCAAAUUGUCAAGAUCCAGACGAAUUUCGUGAGGUGACGGUAAAUGAAAGAUCUCAGUCCAAGAUGGUAUUCACAUUCCGGUAUUGGGCCGAACUGGUGCUAACAAGACGGCACAUAUAUGGGUUGCAACUGAGGGACGUACACCAUUUUGGCACCCCAAUCUGCAACAAUGCAAUGUAACACAACUUCCUCAAGAUGAGAAGAACUUAUCACUUGCUAGCAGCUUCUAGCAGAGGCUGUGUAACAUUAGGGAGGACUUGAAAGAGCCACCACUUCACCGAGGCCACGGAGUGUACAGUGAACAAUGAGAGAAGCGUUAUGGAAGAGCCCUAAUGUAAAUUAAUUUCCCAUGUGAUUUUAAUAGCUCUUAGGAGAAUGACAAACUCCCUCCUUAUAUAUCCUAUCAUCCCACCCUCAA
>cluster118.fasta:6
AUCUUCCGUAACACAACUCUUACUUGCUUUCGACAUAAAUUUUCUUGGUAUUGCUUUGCUUACUGUUUAGAGGACAAUUAAACCUUGGAUACAGAAUCCAUUCUCUCAGCUGAUACAAGACUGAUGCUUUCACAAUCUGUUUGCUAUUCCUACUACACUACUUAGUUAGGCAAUACUAACUGUUAACAGAGGACAAAUCACUUCUCAAUUUCUACUUGGAUUGUUAUCAGUUGAAAAAACAGAAUUGUUCAUUAAUUUAUCGUUGAUUUUGUAUCUAUGCUAUUACUGCUUAAUCAUUGAACUCACACAUAAUUUUUAAAAUUUGGAUGACAGUGCAUUUCGAUUUAGUUAUCUUCUUGUGUGUGCCUUUUCAUUCUAUGUAAUAUGGAGCUCAAAUCAAAGUCACCUUUAAUUAUUCUGGAUAAGCUUAAUCUUCAUCACGGUAAUUUACUUGUUUACCUAAAAUCAUAAAUGAGUGUAUGCUGUUUCUAAAAUUAGUAUGAUUUUUUGUUUACAAUAUACAAAUCAGCAUAAUGUGUGACUUAAUACGUAAGAUAGCAUGCGCAUACAAAACAACAUCCCCACCAGGUCCAUAUCGUGUUUCGUACUAACUAAAUUAAAGCUCAAACAGAGUACACUAGGCACAAAUGUAGUAAAACCCAGUUCCAAAUAGAGCCAGAAUGGCCUUGUCAACGUCAUUGGUCAUGGGACCUAAAAAACUGGAAUCGUAAAUGGCAAUUGUGAUAAGAACUGUAAGUUACGCAAGGAAUCAUCAACUUCUCAUAGUGCAUAAUAAUCCAUAGGGACUCAUUUAAAUGCUGGCAAGGGUGAUGUUUGUCUAACUGGCUGUGGAAUAAAAAGAACGUUCAUUGUAACUAAAGUUGAUCAUCUACAAUUAAGGAUACAAACCAUUGGGACGAUAUAGCAGACAUAUGGCGUUGCCCAGUAUGUGGCUAGAGCAAUCAGUGUACACAGUGAAAUAAGACAAUAAACAUAUUCGGACAAGUUGAUAAAUAUCAAGCAGACUAGAAGAAGGCUGAUGAAAACUCAAGCUAUACCGCAGAGACAGAAGAAACAGCAAACUGUGACUCUUUCCUGCUGCAGAUUUGGAUGAUUUUCCAAACAAUUGCAACAAUCCAUGAGCAGUGCUGACUCAACUCAGGCCUAAACUCAUGCAGACACAAGGCAGAUGGGCUAUAUAAACGUUUUCCUUCCGUUUACGAUAUAGUCUACUUUGUGCAGAAUGAAUUCUCGUAACUACAUAGCACAAGUAGAUGUAGUUAAAAUCUCAUAGCAAUUUAAUCAGUGUGUAACAUUAGGGAGGACUUGAAAGAGCCACCACAUUUCACCGAGGCCACGCAGAGUACGAUCGAGUGUACAGUGAACAAUGCUAGGGAGAGCUGCCUAUAUGGAAGAGCCCUAAUGUGUAAAUUAAUUUUAGUAGUGCUAUCCCCAUGUGAUUUUAAUAGCUUUCUAGGAGAAUGACAAAAU
>cluster1114.fasta:6
AUACCUUCCCAGGUAACAAACCAACCAACUUCGAUUCUUGUAGAUCUGUUUAAACGAACAAAAUCUAUUGCAAGGAACCGAUCGCGAUCAUCAGUUCCGGGUACCAACAGGCGCGAUUAAACAGCGUCCAAGGUUCACCUAAAAAUACUGCGGUAUUGGACGUCAUCACGCACAACGACUUUAAAUGGUGUCUUGGAAGCUAACCAAUGGCACACAAUACAGCUAAAAGAUACGCAUGUGUGAGUAUGUUAAAACAGUCAAUUUGUGAUGCGUAACUGGAAGGGAAAACCCUGACCUCUAGGUGUCACCAUCAUGUUCAUAGGAGCCUUAACAAAGUAUGACGCAUCUUUAAAUCAAUGUUCAAACACUUUAGUUCAGAAGAGCCGAGUCAUGGGUUGGGAUUAUCCUAAAUGUGAUAGAGCCAUGCCUCAACAUGCUUAGAAUUUAGCUCUUGUUCUCCAAACAUCAAUGUGUUGUAGCUUUCACACCGUUUCUAUAGAUUAGCUAAUGAGUGUGCUCAGUAUUGAGUGAAAAUGGUCAUGUGUGGCGGUUCUCUAUAUGUUAAACCAGGUGGAACCUCAGAGAUGCACAACUGCUUAUGUAAUUUUUAAUUGUCAAGCUGCACGGCCAAUGUUAAUGCACUUUAUCUACUGAUGGUAACAAAAUUGCGUAGUAUGUCCGCAAUUUACAACACAGACUUUAUGAGUGCCUAUAGAAAUAGAGAUGUGACACAGACUUUUGAAUGAGUUCUACGCAUACUGCGUAAACAUUUGCGAUGAGAACUUCUGACGAUGCUGUUGUGUUUCAAUAGCACUUAUGCAACCAAGGUAGUGGCUGCAUAAAGAACUUUAGUCCGUUUUAUUAUCAAACAAUGUUCCUGUUCUGAAGCAAAAUGUUGGACUGAGACUGACCUACUAAAGGACCUUCUGGACUUGCUCUCAACAUACAAUGCUUAUAAACAGGGUGAUGAUUAUGUGUACCUUCCUUACCCAGAUCCAUAAGAAUUCUUAAGGCCGGCUGUUUUGUAGAUGAUAUCGUAAAACAGAUGGUACACUAUGAUUGAACGGUCGUGUCUUUAGCUAUAGAUGCUUACCCACUAAACAUCCUAAUCAGAGUAUGCUGAUGUUCAUUUGAACAGUUACAGUACAAAUACAUACAAUGUUUCCUGCUGCAGAUUUGGAUGAUUUCCAAACAAUUGCAACAAUCCAUGAGCAGUGCUGACUCAACAGGCCUAAACUCAUGCAGACAAAAGUAUAAACGUUCGCUUUCCGUUUACGAUAUUUGUGAGAAAUCUCGUAACUACAUAGCACAAGUAGAUGUGUAUUCCAAAACUUAGUGUAAUAGGGAGGACUUGAAAGAGCCACUAAGCCGGAGUACGAUCGAGUGUCAGUGAACAAUGCAAGAGAGCUGCCUAUAUAGCCUAAUGUGUAAAAUUAAUUUAGUAGUGCUAUCCCCAUGAUUUUAAUAGCUUGAAACAU
>cluster1022.fasta:6
GAAGAUAUCAACAACUCAAAUUAUCAACAACAGCAUUUGCAAAGAAAUGUUCAUUAGUUCCCAAAGUUCUAUGAAAAGACAUUAAACUGUCUUGUGGUGCUCUAUGACUUUAUAUUACUACAUUUACGUGUUUUGUUCUUAAACCAAACAAAAGUUGUCUGAAAGAAUUCAUCGCAAGUUGGUAAAUGACCUGUUGGGAUCUUGGUACAUGGGCUGCACUAGACAAUCGCUCCACUUAAUAACUGUUAUCAAUGAAAGACCACGUCAAAUACAGACCAAUGCUCAGCUGGUUACUGAACCAGAUAUCGUGUAACUAACAGUAAAUAAAAUGGUCCAACUUGAAAAUCUACCGCAGAAGGCCAUGUUCCUUGUACUAUGAGGUUUGGCGUACUGGGGACCUCAGACAUAUGAAUUAUGCUGUACUGAACAAAUUGAAAGUUCCACCAGAAGAAACAGAGGCCAGACUUGACCUUUUCCUGCACGUAUAUGAUAGUUUGAGAUACACUCAGGAAGUGGCUUCUAUUUCAAAACAAUUGCAAUGGGAUGCUUCUGCUCAUGACAUGCUGUCAAACAGGGGUAAAAUUAUGAUACCCAAAAUCAUAAGGCCCAGAUGGUCAUAAUAAACGUUUCGCUUGUCUAGAUGCUAUUACUUUUGCAGAAUGAGUUCAUUGUACUACAUACAUAAAAGAUGUAGUCAUAUAAUCUCAAAUCUUUUUGGGAACCAGGUUAAUAGGCGAGGACUUGAUUACAGACACAACAUUCUAUUGAACUGCGACCACGUCACAUGUUGGGACGGUGACACACAGUGAUAUUGGAGUACGACAUGUAAAUUCAAACAUUGUGCUAUGGAAAGAGUUGGCUAUAAAAAGCUAAUGUACAUUCAACAUUAAAAUUAAGAAAGAAGCUUGAUUAGUAUUGCUCGGAAGACACCAAAUGUGACUUUACUGCUUUGAAUAGGAGAUCACAUGACAAUUUCACAAUCCAUGAGCAGUGCUGAUCAGCCUAAACUCAUGCAGACCAUAAGGCAGAUGGGCUAUAUAAUUCUUCCGUUUACGAUAUAGUUACUCUAGAAUGAAUUCUCGUAACAAUAGCACAAGUAGAUGUAGUUAACUUAAUCUCACAUAGCAAUCAUUAAAUCGUGUGUAUCAACGGGUGACCCUACUCGAGGCCACGCGGAGUACGAUUGUAAUGCUAGGGAGAGCUGCCUAAUAUGAGAGCCUGUGUAAAUAUUUAGUCUAUCCCCAUGUGAUUUUAAUAGCUUAGGAGAAUGACAAAU
>cluster981.fasta:4
AAGUAUGCCUGUGCAAAGAAUAGAGCUCGCACCAGCUGGUGUCUUAUUGUAGUACUAUGACCAAUAGACAGUUUCAUCAAAAAUUAUUGAAAUCAAUAGCCGCCUAGAGGAUACUGUAGUAUGAACAAGCAAUUAUGGUGGUUGGCACAACAUGUUAAAACUGUUUAUAGUGAUGUAGACCUUAUGGGUUGGGAUUAUCCUAAGAUAGAGCCAUGCCUAACAUGCUUAGAAUUAUGGCCUCCUUGUCGCAAACAUACAACGUGUGUAGCUUGCACACCGUUUAUAGAUUGCUAAUGGUGCUCAAGUAUUGAGUGAAAUGGUCAUGUGUGGCGGUUCACUAUAUGUUAAAGGUGGAACCUCAUCAGGAGAUGCCAACUGCUUAUGCUAAUAGUGUUUUAACAUUUGUCAAGCUGUCACGGCCAAUGUUCUUUAUAUGAUGGUAACAAAAUUGCCGAUAAGUAUGUCCGCAAUUUACAACACAGACUUUAUGUGUUAAAAGAUGUUGUGAAUGAGUUUACGCAUAUUUGCGUAAACAUUUCUCAAUGAUGAUACUUGACGAUGCUGUUGUGUGUUUCAAUAGCACUAUGCAUCUCAAGGUUAGUGUAGCAUAAAGAACUUAAGUCUUUAUAAAACAAUGUUUAUGUCUGAGCAAAUGUUGGACUGAGACUGACCAUAAAGGACCUCAUGAAUUUGUCACAUACAAUGCUGUAAGUGAUGAUUAUGUGUACCUUCCUUACCCAGAUCCACAAGAAUCCGGGGCCGGCUGUUUUAGAUGAUAUCGUAAAACAGAUGGUACACUAUGAUGAACGUUCGUGUCUUAGCUAUAGAUGCUACCCACUUACUAAACAUCCUAAUCGAGUAUGCUGAUGUUUCAUUGACUUACAAUACAUAAGAAAGCUACAUGAUGAGUUAACAGGACACAUGUUAGACGUAUUCUGUUAUGCACUAAUGAUAACACUCAAGGUAUUGGGAACCUGAGUUUAUGAGGCUAUGUACACCAUACAGUCUACAGGCUGUUGGGCUUGUGUUCUUCGCAAUUCACAGACUUAAGAUGUGGUGUCACGUAGACCAUUCUUAUGUUGUAAUACGACCAUGAUCAACAUCACAAUUAGUCUGUCUGUUACUAUGUUUGCAAUGCUCCAGGUUGUGAUGUCACAGAUGUGACUCAACUUUAUUGGUAUGAGCUAUUAUUGUAACAAACCCAUUAGUUUCCAUUGUGUGCUAAUGGACAAGUUUUUUAUAUAAAAAGUGUUGGUAGCGAUAAUGUUACUGACUUUAAUGCAAUUGCAACAUGUGACUGGACAAUGCUGGAUUACUUUAGCUAACACCUGUACUGAAAAGACUAUUUUGCAAGAAACGUCAAAGCUAGAGGAGUUAAACUGUCUUAUGUAUUGCUACUGUACGUGAAGUGCUGUUGACAGAGAAUUACAUGAGUUGGUAAACCUAGACCUUAACAAUUUUCUACGUUAUCGUGUAACUAAAACAGUAAGUACAAAUAGGAGAGUACACUUAAACAGAGACAGAAGAAACAGCAAACUGUGACUCUUUUCCUGCUGCAGAUUUGGAUGAUUUCCAAAAUUGCAACAAUCCAUGAGCAGUGCUGACUCAACUCAGGCCUAAACUCAUGCAGACCAAAGGCAGAUGGGCUAUAUAUAAGUUUCGCUUUCCGUUUACGAUAUGUAUUUGUGCAGAAUGAAUCCUAACAUGCACAAGUAGAUGUAGUUAACUUAAUCUCUAGCAAUUUUAAUCAGUGUGUAACUAGGGAGGACUGAGAGCCACCAUCACCGAGGCCCGGAGUACGAUAGUGUACAGUGAACAAUGCGGAGAGCCCUAUAAGAGCCCUAAUGUAAAUAUUAGUAGUGUAUCCCUGAUUUAAUAGCUAGGAGAAUGACA
>cluster970.fasta:4
AAUCUACUAACAGAUUAUGAGUGUCUCUAUAGAAAGAGAUGUUGACACAGACUUUGAAUGAGUUUUACGCAUAUUUGCGUAAACAUUCAAUGAUGAUCUCUGACGAUGCUGUUGUGUUUAUAGCUAUGCAUCAAGGUCUAGUGGCUAGCAUAAGAACUUUAGUUUUAUCAAAACAAUGUUUUAUGUCUGAAGCAAAAUGUUGACUGAGACUGACCUUACUAAAGGACCUCAUGAAUUUUGCCACAUACAAUGCUAGUUAAGGUGAUGAUUAUGUGUACCUCCUUACCCAGAUCAUAAGAAUCCUAGGGGCCGGCUGUUUUGUAGAUGAUAUCGUAAAACAGAUGGUAUGAUUGAACAGUUCGUGUCUUUAGCUAGAUGCUUACCCACUUACUAAACCUAAUCAGGAGUAUGCUGAUGUCUUCAUUUGUACACAACAAGAAAGCUAUGAUGAGUUAACAGGACACUGACAUGUAUUCUGUUAUCACUAAUGAUAACACUCAAGGUAUUGGGAACCUGAGUUUAUGAGGCUAUGUACACCAUACAGUCACAGGCUGUUGGGGCUUGUGUUCUUGCAAUUCACAGACUUUUAAGAUGUGUGCUUGCAUAAUGUAGACCAUUCUUAUGUUGUAAAUGCUGUUACGACCAUGUCAUACAUCACAUAAAUUUUGUGUUAAUCCUGUUUCCAGGUUGUGAUGUCACAGAUGUGACUCAACUUUACUGGUAUGAGCUAUAUUGUAAUCUAAACCACCCAUUAGUUCUUGUGCUAAUGGACAAGUUUUGGUUUAUAUAAUACAUGUGUUGGUAGCGAUAAUGUUACUGACUUUAAUGCAAUUGCAACAUGUGACUGGACAAAUGCUGGUGAUACAUUUAGCAACACCUGUACUGAAAGAUCAAGCUUUUGCAGCAGAAACGUCAAUGAGAGACAUUUAAACUGUCUAUGGUAUUUACUGUACGUGAAGUGCUGUCUGACAGAGAAUUACAUCUGGGAAGUUGGUAAACCUAGACCACCAAUUAUGUAUGGUUAUCGUGUAACUAAAACAGUAAAGUACAAAUAGGAGAGUACACCUUUGAAAAAGAGACAGAAGAAACAGCAAACUGUGACUUUUUCCUGCUGCAGAUUUGGAUGAUUUCCAAACAAUUGCAAUCCAUGAGCAGUGCUGACUCAUCAGGCCUAAACUCAUGCAGACACAAGGCAGAUGGGCUAUAUAAACGUUUUCGCUUUCCGUUUACGAUAGUCUACUCUUGUGCAGAAUGAAUACAACAUAGCACAAGUAGAUGUGUUAUUUUAAUCAAGCAAUUUUAAUCAGUGUGUAACAUUAGGGAGGACUUGAAAGAGCCACUUCACCGAGGCCACGCGGAGUACGUCGAGUGAACAAUGCUGGAGAGCUGCCUAUAUGGAAGAGCCCUAAUGUGUAAAUUAAUUUAGUAGUGCUAUCCCCAUGUGAUUUUUAAUAGCUUGGAGAUGAAAAAA
>cluster958.fasta:4
AUACCUUCCCAGGUAACAAACCAUACUUUUCGAUCUUGAUUUCUAAACGAACUUAUUUUGUGAUUACUGAUCACGUAAUACUACUAAGGACCAGUAAGUCUAUUCAGUGUCACUUUGCUCAGGAUAAUUUUCUGUUGGGUACAGUUGGUGUCUGUUUAGAAAACACGUAAUUGCUGUUUAGGUUCGAUUGCCGUACGUUGGAUCUAGAUACAUACGCAUCAGUGCGUAGAGAAUGAAGGGUUGCCUGACACUUUAUAGCUGAUGACUGCCUCAGCUUUAUGGAGCACGGCACGUUGAACUUGUUUUACACGAAUACAGUGCGUUCUUGUAGAGAAAAGCUGCGGUUACGCGAUAAAUAUUUAAGGAUUCAGAUCUAUAUAAUAAUAUAUCAUUAAUCUAAAACACAUAUGAUGAAAUUGGCUUUUAAUCUGGACUUCCAAUGAGACAAGUUUUAAGCGUAGGCACCUUUCUGCAAAUGACUGAUUUAACAUUUGUACGAACUUGUAUCAAUAUUCGCAGAAAGAAAAUUAUUCAUUUUAUGUUAUUAUACCAAAAAGAAAAUUAUUUUUAAUCAUGUUGCUACUGUUUGUUAGGGUUGACCAAAUCACAAAGAAUCUUUUGGUUAAGUAUGCAAAGAAUUGUCAUACUUGUGUGAUGAUUAUAACUUUAUUUAGAACGAAUGCUAAUAUGCGUGAGCCUUUGUAAUACAUUCUGUUGCCAGCAAAUGGUUUUGGUGUUGAUAAGAUUGUACUGUUUGAUUUCAUAAACAGCGUAUGCCGACAUAUUUGCCAAUUACUUACCGUAACUGGUCAGUGCCAUUAAAACUUUGAUGAAUCUAUUUCGGAAGGUUAAUCAUAUAAUAUACACCAAUAGUUGGCUAAUGAAUAGUUAAAGUUCACCAGAAUGGCCAAGGAUAGAUGCAUUGUUCAACUGGACACAAGACAGCAAUCGUUAAUCACUUCAAACUGUCUAAGUUCGUACUCUGCUCAUGUGAAUUAUUAACCAUGGCGAUCUCAAUGGUCUUACGUUUACAAGAUUGGAUUGAGACAAAGGAUCUUAAAAACUUCUGCGUCUGCAAGUAAACACUACACAACGUAUCAGACAACUUUUUGAAUUGUUGAGCUUUUGAGUGCUAUGACACUCGAACACCUAACAAUCAUGGUCAGAAUUAACUGGCUUUUAAAUUUUAAUACAAAAGUAGACAAAAGAGACACUGAGAGACAGAAGAAACAGCAAACUGUGACUUUCCUGCUGCAGAUUUGAUGAUCUCCAAACAAUGCAACAAUCCAUGAGCAGUGCUGACUUCAACUCAGGCCUAAACUCAUGCAGACCUAGGCAGAUGGGCUAUAUAAACGUUUCGCUUUCUUUACGAUAGUUACUUGUGCAGAAUGAAUUCGUAACUACAUAGCACAAGUAGAUGUGUUAACUUUAAUCUUCAGCAAUUUUAAUCAGUGUGUAACAUGGAGGACUUGAAAGAGCCACAUUCACCGAGGCCACGCGGAGUACGAUCGAGUGUACAGUGAACAUGCUAGGGAGAGUGCCUAUAUGGAAGAGCCCUAAUGUGUAAAAUUAAUUUAGUGCUAUCCCAUGUGAUUUUAAUAGCUUUAGGAGAAUGACAAAAU
>cluster944.fasta:4
AAUGUUACACCAGUCAUUCAUCACUGCUAUUGUUUUAAUCUGUACUGCAAAUUCCAUUAUGUCGAUGACUUAUUAAGAUAGCUUUGAAAUUCAACACCCAUAGUUUUCCUUGUGUUGCUUGACAAGUUUUAAAAAAAUACGUUGUGCGAUCAAUUACUGACUUAAUGCAAUGCACAGACGACAAUGGUGUACUUUCUACGACUGAAAGAUUCAAGCUUGCACCUCAGAAUGAAUUUAAACUCUAUGGAUUGUUUGAGUGCUGCACAAACAUCAAUGAAGUUGUAAACCCAUACAAUAGUCUCAAUUGUUCCUAAAGUAAAUUGAGUACACCUUGAAUCCAAGAGCAAGAAACAGCAAACUGUGACUCUUCUGAGAUUGGAUGAUCUCCAAACAAUAAUACCAGUGCUGGUACACUAAACUCAUGCACAUAGGCAGAUGGGCUAUAAUCGCUUCCGUAGUAGUUAAUGAAUCCAUAGUAGAUGAGUUAUAAUCCACUAGCAAUUUAUCAGGUGAAUUAGGGAUAAAGCCACAUUCACGCGAGUACGAUGUGUACAGUGAACAAUGCUAAGAGCUGCCUAUGGAAGAGCCUUGUGAAAUAAUUUAGUGUUAUCCCCGUGAUUUUAAUGUUAGGAGAAUCAC
>cluster942.fasta:4
UCCCAGGUAACAAAACAACUUAUCUCUUGUAGAUUUCUUAAUACGAAUAAUUAUUUUUCUGGGACUAAUUGUUGUUCCGGAAUACGAAGUAUAAGCUCCUGCAAGAAAAGGUUCUUCUCUGGUUGCUUUUUGCUACAAGAUUGUUUAGAGUUAUUUCUCAAGUUGGUACACUCUGCUGUGUUAUACAGAAUGGCGUUUGUGGCUUGUUCUAUGUGGAAUACUGCUUCAGUUUCGUAGCUGUGGCAUUCCCAGACUAUACGGCCUUCAUUCAAGAAAUGACAAUGGCUGUGACGGUUUUCCUACCGCGUGUACAAACUGCUAGACACUCGUUCACCAAGUACUUCAUAGGUUCAUUAGAGUGAUGUUUAAUAUGUCGCUACCAGAAUUGAUAUUAUUAAACACAACCAAGAGACAAUUUCUUUGUUGUCAGUAAGUGACAAUUUCCUUCUAUACUUAGGUUUUGGAAAUUAUUUUGAGAUUAAGUAUUUUGAAACGAAAUCAUAUAAUUACUCAGUUAAAGUAAUUCUUAUAUGAAACAAUGGAUGUAACGCAGAAUAUUCUUUUUGCCUGUACACUAAGCUUAUUAAUGUUGGUAAGUAAACUUGCUCAAUGAUACACAUUACUGAUACAAUUGCAUUAUUUUCUCAUUUCUUGGCAGGAAAAAUCUUGUGUCCAUUUCACUACUGUUCAUCAGGAUCAAGAUUUAUUAAUUCUUUUGCGCUAUUUGCUCUUAUAUAGAAAUAUGUUUAUUUUUGUUUUAUGUACCGUAUUAUUAUGUUUUUUGGUUUCUUGAAUCUGUAAACUUCUGACAAAAUCUUUUUAGAUAUGUUUUACCAAAAUGUACAGAUACUUUGGUUGUGAGUUAUUACAUUGUAAUACAGAAAUCAGCUUUAUUGCUGUAGGCUGUAUUAUCAUUAGUAAUCAUUUCUACAAAAAUAUAAUAGUUAGUGUUGUCAAAGAUUAGGUUCAUGUGUUUAUUCAUCAAAAAAUAAAUUUAAUUGGACCAAUAAAUAUAUUGACCUCUUAUGAUACCAAUAAGAGCGCAAAUUAUGCCGGUUCCAAAUACCGUUUGGCUCUUUAUGCGGCUAAGGAGGGUUCAAACAACCUCAAGAGAACAUUGCUUUAAAGCGCAUUUGUAUUGAUGAAAUCGAGCAUUUACACACUAGAGCAGAGUGGACUUAUGUUACAAGCAUUCAGUAUUGGGUUAACACUAUUCAAGUGCAACUAGUACUAACAAGUUAUUCGAAAAAGGAGCUCUCUGCAAUGCAACACAAAUUAACGAAUAGACUCCUCAGAAAUGGCUGUUGUCGUCGAUAAAUAAGUGUUGAAGACACAACCUGUAGAUGUGUGGUAACUAAAUGGUUAAAGAACUAAUGUAUGUUUGUGUCACAAGGAAUGAGCUAAACAGAGAUACACAUGCAUAAUGUUGCCGCAUUGUUGAAUGGACAUGAUUCACACUAAGGUGUUACCAUCCAGGUGUCAAUGACAUAUUGAGUAGUAUUUAAUAACCAUCAUCAACAAGCUAAAAGGUAAAACUGAUAUAACAGGAGAAACUGAUUUUACUAAGUGAGAUUUACAUAACACGAGAGCUACUGUACUCCAGAAUUCAUCAGGAGUGGAUAACUACAAUCGUUCGUAGUAAAAUAGAUCACCUAUUAGAGAGAAGAACUUCUUCCGCAUUUAUUUGAACAUAGGGACUAGCCUACAUCCAGGCCUGGUAUGAGUGAAUGAACAUAGAGUCUAUAAGCCGUGUGUAAAUUAAUUAAGUCACCAGGUAACUAAGGAACCAAUCCCAUUUAUUAUCUAUCCCUAAAACA
>cluster940.fasta:4
AACCUUCCCAGGUAACAAACCAUAUUCGAUUCUUGUAGAUCUGUUUAAACGAUAAUGUGUGGCUGUCAUCGCUGCAUGCUAGUGCACUACGCAGUAUAAUUAAUAAAUUAGUCGUUGACAGGACACGAGUAACUCGUUAUUUGAGGCUGCUUACGGUUGUCCUGUGCAGCCGAUCAUCAGCACAUUAGGUUGCCGGGUGACCGAAAGGUAAGAUGGAGAGCCUUGUCCCUGGUUUAACGAGAAACCCAUCAGUUGCCUGUUUUUGGACGGCUCGACGUGGUUGAGACUCCGUGGAGGAGGUCUAUCAGAGGCACGUCAACACUAAAGAUGGCAUUGUGGCUUAGUAGAAGUGAAAGGCGUUCUGCCCUUGAACACCCUAUGUGUAUAAACGUUCGGGAUGUCGAACUGCACCUUCAUUGUGAGCUGGUCAAUAGGCAUUCAGUACGGUCGUAGUGGUGAAACUGGUGUCCUUCCAUGUGGGCGAAAUACCAGUGCCGCAGGUUUUGAGGUAAAAAGCUGGUGGCCAUAGUUACGGCGCGAUAUUGACUGGCGAGUGGCACUGAUCUAUGAAGAUUUUCAAGAAAGAAUGUACAAAUACCUACAACUUGUGACCCUGUGGGUUCUUAAAACAUCUGUACCGUCUGCGGUAUGUGGAGUUUGGCUGUAGUUGUGAUCAACUCCUCCUCAGUGUGAUGCACAAUCGUUAAACGGGUUGCGUGUGUGCAGCCCGAACCGCGCGAUAUGAUGUCGUAUACAGGGCUCUGACACAAUGAUAAAGUAGCUGGUUUGCUAAUUCCAUAUUGUGUCUUCCAAGAAAGGGAAGAUGACAAUUUAAUUGAUUAUUUGUGGUUAGAACACUUCUCUAUUCAACAUGAAGAAACAAUUUAAUUUAAGGAUUGUCCAGCUGUUGCUAAACAUGACUAGAAUAGACGUGACAUGUACCAAUAUACGUCAACGUCUCUAAAAUGGCAGACCUCGUUAUGCUUUAAGGCAUUUGAUGAAGGUAAUUGUGACACAUUAAAGAAAUACUUUUACAAUUGUGUGAUGAUGAUUAUUCAAUAAAAGGAUGGUAUGAUUUGUAGAAACAGAUAUUACGCGUAUACGCCAUAGGUGAACGUGUACGCGUUUGUUAAAACAGUACAAUUGUGUGCCAUGCGAAAUGCUGGUAUUGUUGGUGUACUGACGAUAAUCAAGAUCAUGGUAACUGGUGAUUUCGGUGAUCCAAACCAGAGGUGGUUUUUCAUGUUAAUGCUAACCUGACAGGGCUUUAUGCAGAGUCAUGUUGAUGACUUAACAAAGCCUUACAUUAAGUGGAUUUAAAAUACACGGAGAGAGGUUAAAACUUUGACCGUAUUUAAUAUUGGAAGACAUACCACCCAAUGUUAACUGUUUGGAUGACAGAUGCAUUUUGCAUUGUGCAAUAAUGUUUCUACAGUGUCCAAGUUUUGACCACAGUGAGAAAAUUUUGUUGAUGUGUUCCAUUGUAGUUCAUGAUCUCAGAGAGCUAGGUGUUGUACAUAAUCAGGAUGUAAAUAUAGUCGAUAAGUUGAUUACUUGUGUAUUGACCGCUAUGCACGUGUUCAAUUACAGAUAAACGUGCUUUCAGUAGCUGCACACUAAAUGUUGCUUUCAAAAACCGUAAUUUACAAAGACUUAUGACUUGCUGUGUCAGGGUUUUUAAGGAGGAAGUCUGUUGAAUUAAAACACUUCUUUGCUCAGGAUGGUAUGCUUAUAGGAUUAUGACAUUUAAUCUCAACAAUGGUGAUAUCAGACAACUAUUGUGUUGAAGUUGUUGAUGGGAUUUUGUUACGAUGGUGUAAUGCUACAAGUCAUCGUAACAAAAAGUUUUCCAUUAAUAAAUGGGGUAAGGCUAGAUUUAUGAUUAUAUGAGGAUCAAGAUGCACUUCGCAUAAAAACGUAAUGUCAUCCCUACUAUAACUCAAAUGAAUCUUAAGUAUGCCAUGUGAAAGAAUAGAGCUCGCACCGUGUGGUGUUAUCUGUAGUACUAUGACCAAUAGACAGUCAUCAAAAUUAUUGCAAUAGCCGCUUAGAGGAACUGUAGUAUUGGAACAAGCAAAUCAUGGUGGUUGCACAUGUUAAAAUUUAGUGAUGAGAAAACCCUAGGUUGGGAUUAUCAAAUGUGAUAGAGCCAUGCCUAAUGUAAUAUGGCCUUUGUUUUGUCGAAACAUACUAUGUGUUGUAGCUUUCACCGUUUCUAUAGAUUAGUAGGUGCAUAUGAAAUGGUCAUGUGUGGCGGUUCUAUAUGUUAAAACCAGGUGGAACCUCAUCAGGAGAUGCCACAGUAUGCUAUAGUGUUUUUAACAUUAAGCUGCGCAUGUUAAUGCACUUUACAUUGAUGGUAAAAUGCGAUAAGUAUGUCCGCAAUUACACACGAUUGGUUCUAAAUAGAGAUGUUGACCAGACUUGUGAAUGAGUUUACGCAUAUUUACUCAAUGAUGAUACUUACGAUGCUGUUGUGUGUUCAAUAGCAUAUGCAUCAGUUAGUGGCUGCAUAAAGAACUAAGUCAGUUUUAUUAUCAAACAAUGUUUAUGUCUGAAGCAAAUGAUGAGACUGACCUUAAAGGACCUAUGAAUUUUGCUCAUACAAUGUAACAGGUGAUGAUUAUGUGUACCUUCCUUACCCAGAUCAUAAGAAUCUAGGCCGGCUGUUUGUAGAUGAUAUGUAAAAACAGAUGGUACACUAUGAUUGAACGUUCGUGUCUUAGCAGAUGUUACCACAUAAACAUCCUAAUCAGUAUGUGAUGUUUCAUUCUAAGAAAGCUAUGAUAACAGGACAGUUAGAUUUUUUUUACUAAUGAUAACACUUCAGUGGAACCUUUAUGAGGCUAUGUACACACGCUACAGUUACAGGCUGUUGGGUUGUGUUUUUUGAAUUCACAGACUUCAUUAAGAUGUGGUGCUAUACGUAGAUCUUAUGUUGUAAUGCUGUUACGACCAUGUCAUCAUCAAUUUGUCUUAUCAAUGUAAUGCUCCAGGUUGUGAUGCACAGAUGUGACUCAACUUUACUUAGGAGGUAUGAGCUAUUUUUAACAUUCAUUGUGAAUGACAAGUUUUGUUUAAAAUCUGUGGAUAAUGUUCUUUAAUGCAAUUGCACAUGUUGACAAUGCGUGAUUAUUUAGCUACAUUGAAAGACUCGCUUUUAAGAAACGUCAAGCUACUGAGGAUUAAACUGUCAUGGUAUUGCAUGACGUGAAGUGCUGUCUGACAGAAUUACAUCUUGAGUGUAAACCUAGACCACCUACAAUAUGUUUUAAAAACAGUAAAGUACAAAUGAAUCUUGAAACAGAGACAGAAGAAACAGCAAACUGUGAUCCUGCUGCAGAUUGAGAUUCCCAAACAAUUGUCCAUGAGCAGUGCUGAUCAACUGGCUAAUCAUGCAGACUAAGGCAGAUGGGCUAUAUAAACGUUCGUCCGUUUACGAUAUAUUCGAUGGAAUUCGUAACAUGCGUAGAUGUAGUUAUAAUUAUUCAUCUAAGCUAGAAGAGAUCAGCAGCAGCUUCGAGAUGAAAUUAGAGGCUCCUUUGAGAUAAUAUAUUUAUCUUUAAAUAUCAAAAU
>cluster92.fasta:4
CCCAAAAUCAGCGAAUGCACCCGCAUUACGUUGGACCUCAGAUUCAACUGGCAGUAACCAGAAUGGAGAACGCGUGGGCGCGAUAAACAACGUCGGCCCAAGGUUUACCCAAUAAUACUGCGUCCCCCAACAUGGCAAGGAAGACCUUAAAUUCCCUCAGGACAAGGCGUUCCAAUUAACACCAAUAAGUCCAGAUGACCAAAUUGGCUACCGAAGAGCUACCAGACGAAUUCGUGGUGGUGACGGUAAAAUGAAAGAUUCAGUCCAAGAUGGUAUUAUACCAGGAACUGGGCCAGAAGCUGGAUCCCUAUGGUGCUAACAAAAUUAUGGGUUGCAACUGAGGCUAUACACCAAAAGAUCACUGGCACCCGCAAUCCUAACAAUGCUGCAAUCGUGCUACAUCCAAGGAACAAUUGUCAAAUACGCAGAAGGGAAGAGGCGGCAGUCAAGCCUCUCUCGUUCCAUCACGUAGUCGCAACAGUUUAAGAAAUUCAACUCCAGGCAGCAGUAGGGGAACUUCCUCUGAGCUGGCAAUGGCGGUGAUGCUGCUCUUGCUUGCUGCUGCUUGACAGAUUGAACCAGCUUAGAGCAAAAUGUUGGUAAGGCCAACAACAACAGGCCAAACUGUCACUAAGAAUUGCUCGAGCUAACACUGCCACUAAAGCAUACAAUGUAACACAAGCUUGGCAGACGUGGUCCAGAACAAACCCAAGGAAAUUUUGGGCGGAACUAUCAGACAAGGAACUGAUUACAAACAUUGGCCGCAAUGCCAUCCCAGCGCUCAGCGUUCGAAUGUCGCGCAUUGGCUGGAAGACAAGGGAACGUGGUUGACCUACACAGGUGCCAUCAAAUUGGAUGACAAAGAUCCAAAUUAAAGAUGUCAUUUGCUGAAAAUUGACGCAAAAACCACCAACAGAGCCUAAAAAGGACAAAAGAAGAAGGCUGAUGAAACAAGCCAGCAGAGACAGAAGAAACAGCAAACUGUGACUUCCUGCCAGAUUUGGAUGAUUUUCCAAACAAUUGCAACAAUCCAUGAGCAGUGCUGACUCAACUAGGCCUAAACUCAUGAGACAUCAAGGCAGAUGGGCUAAUUUUCCUUUACGAUAUAUAGUCUACUCUUCAGAAUGAAUUCUCGUAACUAGCACAAGAGAUGUAGUUAACUUUAAUCUAGCAAUUAAUAGUGUGUAAUUAGGGAGGACUUGAAAGAGCACCACUCAGCCACGAGUACGAUCGAGUGUCAGUGAACAAUGGGAGUAUGGAAGAGCCCUAAUGUGUAAAAUUAAUUUUAGUAGUGCUAUCCCAUGUGAUUUUAAUAGCUUAGGAGAAUGACAAAAA
>cluster915.fasta:4
ACCUUCCCAGGUAAAACCAUAACUUUUGUAGAUCUGUUUCUAAACGAACUUUAAAAUUUGUGUGGCUGUACGCUGCAUGCUUAGUGCACUCACUAUAAUUAAUAACUAAUGUUAGGACCGAGUAACGUUUCUGCAGGCUGUCGGUUCCCGUGUUGCAGAUCAUCGCACAUUAGGUUGUGGUGUGACCGAAAGGUAAAGAGCUCCUGGUUUCAACGAAAACACAGCAUCAGUUUGCCUGUUUACAGGUUCGAUGUGUGUCGGCUUUGGAGACUCCGUGGAGGAGGUCUAUCAGAGGCCAUAAAGAUGGCACUUGUGGCUUAGUAGAAGUUGAAAAAGGCGUUUUGCCUCAACUUGAACAGCCCAUGUGUUAUAUCCUCGAACUGCACCUCAUGGGUUGGACUCAGGCAUUCAGUACGUCGGUGGUGAGACACUUGGUGUCCUGUCCCUCAUGUGGGCGAAAUACCAGUGGCUUCGCAAGGUUUUCUUCGUAAGAACGGUAAUAAAGGAGCUGGUGGCCAUAGUUACGGCGGUAAAGUCAUCUGACCUGGACGAGCUUGGCACUGAUCCUUAUGAAGAUUUAAAACUGGAAUGUACAAUCCUCAACUUGUGCUAAUGACCCUGUGGGUUUUACACUUAAAACACAGUUGUACCGUCGGUAUGUGGAAAGGUUAUGCGUAGUAUGUGAUCAACUCCGCGAACCCAUGCUUCAGUCAGCUGAUGCACAAUCGUUUUUAACGGGUUUGCGGUGUAAGUGCAGCCCGUCACACCGUGCGGCACAGGCUAGUACUGAUGUCGUACAGGGCUUUGACAUACAAAUGAUAAAGUAGCUGGUUUUUGCUAAUUCCUAAAAAAUUUGUCGUUCCAAGAAAAGGACGAAGAUGACAAUUUAAUCUACUUUGUGUUAAGAGACACACUUUCUACCAACAUGAAGAAACAAUUUAUAAUUUACUUAAGGAUUGUCCAGCUGUUGCUAAACUGACUUCUUUAGUUUAGAAUAGACGGUGACAUGGUACCACAUAUAUCACGUACCUACAAACAAUGGCAGACCGUCUAUCUAAGGCAUUUUGAUGAAGGUAAUUGUGACACAUUAAAGAAAUACUUGCACAUACAAUUGUUGUGAUGAUGAUUAUUUUAAAAGACUGGUUUUGUAGAAAACCCAGAUAUAUUACGCGUAUACGCCAGGUGAACGUGUACGCCAAGUUUGUUAAAAUAAUUUCGAUGCCAUGAAUGUUGGUGUACUGACAUUGAUAAUCAAGAUUAAUGGUAACUGAUGAUUUCGGUGAUUUAUACAAACCACGCCAGGUGUGGAGUUCCUGUUGUAGAUUUAUUAUUCAUUGUUAAUGCCUUAUUGACAGGUUAACUAGCAUGUUGACACUGAUUAACAAAGCCUUCAUUAAGUGGGAUUUGUUAAAAAUUGACUACGGAAGAGAGGUUAAAACUCUUGACCGUUAUUUUAAAUAUUGGGAUCAGACAUAACCCAAAUUGUGUUAACUGUUUGGAUGACAGAUGCAUUCUGCUGAUUAAUGUUUAUUCCUCGUGUUCCCCUACAAGUUUGGACCACUAGUGAGAAAAUAUUUGUUGAUGGUGUUCCAUUUGUAGUUUUCAACUGAUCUCAGAGCUAGGUGUUGUUUAAUCAGGAUGUAAACUAGCUCUAGACUUAGUUGAAUUACUUGUGUAUGCUGCUGACCCUGUAUGCACGUGCUUCUGGUAAUUAACUAGAUAAACUACGUGCUUUCAGUAGCUGCUCUCUACUAAAUGUUUUUCAAACUGUCAAAACCCGGUAAUUUUAACAAAGACUUUCUGCUGUGUUAAAGGGUUUAAGGAAGGAAGUUUGUUGAAUUAAAACACUUCUUGCUCAGGAAUGCUGCUAUCAGCGAUUAUGACUAUUAAAUGUGAUAUCAGAAACAUUGUGUUGAAGUGUUGAUAAGUACUUUGAUUGUUACGAUGGUGGCUGUAUUAAUGUAACCAAGUCAUCGUCAACAACCUAGACAAAUCAGCUGGUUUCCAUUUAAUAAAUGGGUAAGGCUAGACUUUAUGAUUCAUAGUUAUGAGGAUCAAGAUGCACUUUGCAUAUCAAACGUAAUGUCAUCCCAACUCAAAUGAAUCUUAAGUAUGCCAUAGUGCAAAGAAUAGAGCUGCAGCUGGUUUCUGUAGUACUAUGACCAAUAGACAGUUCAUCAAAAUUAUUGAAAUCAAUAGCCGCAGAGCUACAAUAGUAAUUGGAACAAGCAAUUCUAUGGUGGUGACAACUGUUAAAACUGUUUAUAGUGAUGUAGAAACCACUAUGGUUGGAUUAUCCUAAUGAUAGAGCCAUGCCUAACAUGCUUAGAAUUAUGGCCUCUUGUUCUUGCUCGCAACAUACAACGUGUAGCUUUCACACCGUUUAUAGAUUAGCUAAUGAGUGUGUCAAGUAUUGAGUGAAUGGUCAUGGUGGCGGUUCACUAUAUGUUAAACCAGGGACCUCAUCGGAGAUGCCACAACUGUCGCUAAUAGUGUUUAACAUUAUGUACGCCAAUGUUAAUGCACUUUUUUUACUAUGGUAACAAAACAUAGUAUGUCCGCAAACAACACAGAUUUAUGAGUGUCUAUAGAAAUAGAGAUGUGACACAGACUUUGUAGUUUUACGCAUAUUUGCGUAAACAUUUCUCAAUGAUGAUACUGACGAUGCUGUUGUGUGUUAAUAGCACUAUGCAUCUCAAGGUUAGUGGCUAGCAUAAAUAGUCAGUUUUUAUAAUUUUAUGUCUAAGCAAAUGUUGGACUAGACUGACCACAUUAAAGGACCUCAUGAAUUUUGCUCUAACAAUGCUAGUUAAACAGGUGAUGAUUAUGUGUACCUUCCUUACCCAGAUCCAUCAAGAAUCCUAGGCCGGCUGUUUGUAGAUGAAUCGUAAAACAGAUGGUACAUUAUGAUUGAGUUCGUGUCUUAGCUAUAGAUGUCCACUAAUACACCUCUAAGUAUGCUGAUGUCUCAUUUAAUACAUAGAAGCUAUGAUGAGUUAGGACACAUGUUAGACAUGAUUUGUUAUGCUUACUAAUGAUAACAUCAAGGUAUUGGGAACCUAGUUUAUGAGGCUAUGUACACCAUACAGUCCAGGCUGUUGGGUGUUUUUGCAAUCAGACUUAAGAUGUGGUGUUAUACGUAGACCAUUCUGUUGUAAAUGCUGUUACGACAUGUCAUAUCAUCAAUAUAGUCUUGUCUGUUAAUCCGUAUGUUUGCAAUGCUCCAGGUUGUGAUGACAGAUGUGACUCAACUUUACUUAGGAGGUAUGAGCUAUUUAAUCUAAACCAGUUUCCAUUGUGUGCUAAUGGACAAGUUUUGUUUAUAAAUACAUGUGUUGGUAGCGAUAAUGUUACUGACUUUAAUGCAAUGCAACAUGUGACUGGACAAAGGUGAUUACUUUAGCUAACACCUGUACUGAAAGACUCAAGCUUUGCAGCAGAAACGUCAAAGCUACUGAGAGACAUCUAUGUCUUAUGGUAUUGCUACUGACUGAAGUGCUGUUGACAGAAUUACUUCUGGAAGUUGGUAAACCAGACCUAGAAAUUAUGUUUACUGGUUAUCGUGUAACUAAAAACAGUAAGUACAAGAGACUUUAAACAGAGACAGAAGAAACAGCAAACUGUGACUCUCCUGCUGCAGAUUUGGAUGAUUUCCAAAAUUGCAACAAUCAAGCAGUGCUGACAUCAGGCCUAAACUCAUGCAGACAUAGAUGGGCUAUAUAAACGUUCGCUUUCUUUACGAUAUUUCUUGUGCAGAAUGAAUUCUCGUAACUAGCCAAGUAGAUGUAGUUAACUUUAACUUAAUCAGUGUAUUAGGGAUUGAAGAGCCACCUUCAGGCCACGCGAGUACGAUCGAGUGAACAAUGCUAGGAGAGCUGCUAUAUGGAAGAGCCCUUGUAAAUUAAUUUAGUAGUGCUAUCUAUUUUAUGUUGGAAUGACACCCUCCCAUCCACACCCAUCAUUCUCACACCAUCUCAUCCUCA
>cluster909.fasta:4
AGCAAGUUAAGCUACUGAAACUUCAAACGUUUAUGUAUGUACUGUACUAGCAGAGUGCUGUCGACAGAUCUGGAAGUUGGUAACCACUUAACAUCAUUCUUUGUGUAACUAAAACAGUAAAGUACAAUUGCAACAAUCCAUGAGCAGUGCUGACUCAACUCAGGCCUAAACAUGCAGACAUCGGCAGAUGGGCUAUAUAAACGUUUUCGUUUCCGUUACGAUAUUAUCUGUGCAGAAUCGUACAUGCACAAGUAGAUGUGUUAUUCACAUAGCUUAAUCAGUGUAACAUGGGAGGACUUGAAAGAGCCACUUCAGGCCACGCGGAGUACGAUCGAGUGUACAGUGAACAAUGUAGGAGUAUGAAGAGCCCUUGUGUAAAAUUAAUUUAGUGUGCUAUCCCAUGUGAUUUUAAUAGCUUGAUGACAAAAA
>cluster904.fasta:4
GUUUGCUUGUCCCGGCGUAAAACACGUCUAUCAGUUACUGCCAGAUUUCACCUAAACUGUUCAUCAGACAGAGGAAGUCAAGAACUUUCAUUUUUAUUGUUGCGGCAAUUUAUAACACUUUGUCACACUCAAAAGACAGAAUGAUUGAACUUCAUUAAUUGACUUCUAUUUGUGCUUUUCUCUUUGCUAUUCCUUGUUUUAAUUAUGCUUAUUAUUGUGUUCCUUGAACUGCAAGAUAUAAAAUCUGCCUAAACGAACAUGAAAUUCUUGUUUCUUAGGAAUCAUCAUAGCUGCAUUUCACCAAGAAUGUAGUUUACAGUUUUUCAACAUCAACCAUAUAUGUAGUUGAUGACAUGUCCUUUCACUAUUCUAAAUGGUAUUAGAGUAGGAGCUAGAAAAUCAGCACCUUUAAUUGAAUUGUGCGUGGAUGAGGUGGUUCUAAACUUCCUCAGUACCGAUAUCGGUAAUUAUACAGUUUCCUUACAAUUAAUUGCCAGGAACCUAAUGGUCUUGUAGUGCGUGUUCGUUUAUGAAGACUUUAGAGUACAUGAGCGUGUUGUUUUAGAUUUCAUCUAAACGAACAAACUAAAUGUCUGAUAAUGGACCCAAAAUCAGCGAAAUGCACCCCGCUACGUUUGGACCUCAGAUUCAACUAGUAACCAGAAUAGAUACGCAGUGGGGCGAUCAAACAACGCGGCCCCAAGGUACCCAAUAAUACUGCGUCUGUUCCUCACCACUGCAAGGAAGACCUUAAAUCCCUCGAGGACAAGGCGUUCCAAUUAACACCAAUAGCAGUCCAGAUGACCAAAUUGGCUACUCGAAGAUCAGACGAAUUGUGACGGUAAAAAAAGAUUCAGUCCAAGAUGGUAUUCUACUACCUAGGAACUGCCAGAAGCUGGACUCCGGUGCUACAAAGACGGCAUCAUAGCUGAGGGAGCAAACCAAAAGAUCAGCACCGCUGCUAACAAUGUGCAAUCGUGCUAUUCCUCAAGGAACAUAUUGUCAAAAGGCUUUAGCAGAAGGGAGCAGAGGCGAGUCAAGCCUCUUCGUUCCUCACGUAGUCGAACAGUUUAAAUUCAACUCCAGGCAGCAGUAGGGGAACUCUCUGAAUGGCUGGCAAUGGCGGUGAUGCUGCUCUUUGCUGCUGCUUGACAGAUUGAACCAGCUUGAGAGCAAAAUGUCUGGUAAAGGCCAAACAAGGCCAAACUGUAAAAUUGUUAAGAAGCCUCAAAAUACUGCCACUAAAGCAAUGUACACAAGCUCGGCAGACGUGGUCCAGAACAAACCCAAGGAAAUUUUGGGGACCAGGAACUUAGACAAGGAACUGAUAACUGGCCGCAAAUUGCUUUGCCCUUCAGCGUUUUCGGAAUGUGCUGGCUGAAGUCACUCGGAACGUGGUGACCUACACAGUGCCAUCAAAUUGGAUGACAAAGAUCCAAAUCAAGAUUGGUAUUGCUGAAUGAAUUGACGCAAACCCCACCACAGAGCCUAAAAGGACAAAAGAAGAAGGCUGAUGAAACUCAAGCCUCUAAGAGACAGAAGAAACAGCAAACUGUGACUUUCCUGCUGCAGAUUUGGAUGAUUUCCAAACAAUUGCAACAACGAGCAGUGCUGACUCAACUCAGGCCUAAACUCAUGCAGACAUAAGGCAGAUGGGCUAUAUAAACGUUUCUUCCGUUUACGAUAUUGUAUCUUGUGCAGAAUGAAUUCGUAACUUUAGCAAGUAGAUGUGUUAUUUAAUCUAGCAAUCUUUAAUCAGUGUAACAUUAGGAGGACUUGAAAGAGCCACCACAUUUCGCCGGAGUACGAUCGAGUGUCAGUGAACAAUGGAGAGCUGCCUAUAUGGAGAGCCCUAAUGUGUAAAAUUAAUUUUAGUAGUGCUAUCCCCAUGUGAUUUAUUCUUAGGAGAAUGACAAAAA
>cluster898.fasta:4
CAGUAAACAACCAUGAGAUUGUUAACGAACUAAAUUUCUAUAUAAACUGUACAUUGUAGUUUUAAAGUGUGGGCAAGUAAUCUUUAGUUGUUGGACUCGGACCAUUCUACGAAACAUUUGCUGCUUAGAUAUCUCUUUGAUCCUACGCGAAACACUCUGUAGGCAGACAGUUAUGUUUCAAGGAACAACCCAUUGUGUGUUUGCCCUCAAAGAUGAUGAUUAACUUAUGACUUCUAUUUGUUAGUUUGUAUCCUGUAUGCUAUAAAUGUACGUGCAUAAUGACGACAGCAACGAGUUUCUGUUAAUAUCUAAACUUGCUGCUUCACCAAAGUUAAGACACCACAAUGUAGGUGACAAUAAUCUUUCUUCUAAGUUUUAGUAGUAAAAUCGCAUAUUUCAUAAGGAGUGUUAAAAAAUAUACCACGGUAUUACAUCUUGUUUACUUCAUUAUGCGACAAUUGAGUCGCGUGUGUUUUCUGGAUUAAGUCUUGGUUUUUUUUUUAGAUCACAAACACAACUAAUGUAAAUAUGACCAUCACGAAUGUGAUAGCUGGCAAUAACUAGUUUCACACAAACACUCAGAUAGUCGUGGCGAUAACAACGGCAAGUUACAAUAAUUGCUCAGUUCUCAGGAAAAGACUCUAUUUAGGAAAGGUAAUUAACAGUGGAUAUAUUGAUACUAGAAUACAGACAUUGUGGUGGUAAAAUAGAUUCAGUGGUAUUUUUAGAGCAAACUGACUCGUUUAAUGGUGUUAAGAGUGAAUCAAUAUACCACCUCUAUAAUGCAUUGCAAUCUAGCACUGUGCCAUAAGGCGAGCAUCUUUCCCUGGGUGUAAUUAAAAAAUAGAGCAGUAGAACUCUCUUUGGCGUGAUGCUGUUUGCUUGUGGCUUAAGAUUGCGUGAGAAAUGUCGUGGAAAAAGAUCAAGAGUGCUGUAGCUGAUUGCAAGACGCCUAUAUUAACACAAGAGUCCAAAACCGAAUAGGCAGAAUAGACAGAAUGAUAAAUGCCGCAAAGAUGUUGCAGCUUAGGUUUUCAAAUGUGGCUGGUAGAACCAUAGAACGGGGCAGUGAUCAAAGAUGAAGUUAAAAUUAUUAAAACAGAGUAAAACAUAAGAUAAAGGACAAAGAAAGCUAUGAACAGAGAGAAACAGGCUUUUUUCCAGAUUGUGUUCUCAACAUUACAAUUGCUGCUGACUCAACUAGGCAACUGAACUCUCUGAUGGUAUAUAAAUUUGUUCGUUUACGAGACACUGGUGCAGAAGAUCUCAACUUUUCAAAUAAUGGUAACUAACAUGAAUUUUAGUGUAUAUAGAGCUAGGCCUAAUUCAAGCCACGAAGAUCUGUUCGUACAUGGAGUCUAAUGAAGAGUAUUAAUUAUUUUAGUUUGUGUUUAAAGCUUACGAAGACAAAUCACAUCUCCUAGCAUUAAUAUUAACACCCAUCACAUCUUAAAAA
>cluster890.fasta:4
UGACUUCGUUUAUUUAGCACUCUAUUCUUUAUUUUAUAUCUGUGUUCACUAACUGCAAGACAUAUGAUUGUCACCUUAAAGAACAUAAAUUCUUGUUUUUUAGUAUUCAUUGUAGCUGCAUUUCCAAGAAUGUUAGUAUGUACAACCAUAUGUAGUUGAUGACCGUGUCCUAUUCACUCUAUUCUAAAUGGUAUUAGAGUAGGAGCUGAAAAUCAGCACCUUAUUGAAUGGGUGGAUGAGGCUGGUUCUAAAUCACCCAUCAACGAUAUCGGUAAUUAUACAGUUUCUUUCUAAUUAAUUGCCAGGAACCUAAAUUGGUAGUCUGUAGUGCGUUGUUCGUCUAUGAAGAUUUAGAGUAUCAUGAGUUCUGUUGUUUUAGAUAUUAAACGAACAAAAAAUGUCUGAUAAUGGACCCCAAUCAGCGAACCCGCAUUACGUUUGUGACCUCAGAUUCAACUGGCGUAACCAGAAUAGAACGCAGUGGGCGCAAACAACGUCGGCCCAAGGUUUACCCAAUAUACUGCGUCUGGUCACCGCUCUCAGGCAAGGAAGACCUUAAUCCCGAGGACAAGGCGUUCCAAUUAACACCAAUAGCAGUCCAGAUGACCAAAUUGGCUACUCGAAGAGCUACCAGACGAAUUCGUGGUGGUGACGGUAAAUGAAAGAUCAGUCCAAGAUGGUACCACAGUGGCCAGAUGACUUCCCUAUGGUGCUAACAGAGGCUCAUAUGGUUGCAACUGAGGCCUAAUACCAAGAUUGGCACCCAAUCCUGCUAACAAUGCUGCAAUGUGUCAUUCCAAGGAACAUAUUGUCAAAGGCUCAAGAGAGGCGUCAAGCCUCUUCUCGUUCCACACGUGUCGCAACAGUUAAGAAAUUCAACCAGGCGCAGUAGGAACUCCUGCUAGAAUGGCUGGCUGGCGGUGAUGCUGCUCUUGCUUGCUGCUGCUUGACAGAUUGACCAGCUUGAGAGCAAAAUGUCUAGGCCAAAACAAGGCCAAACUGUAAAGAAUUGCUGCUGAGGCUAGAACUCGGCAAAACGUACUGCCACUAAAGCAUGCAAGCUUCGGUCCAGAACAAACCCAAGGAAAUUUUGGGGACCAGGAACUAAUCAGACAAGGAACUGAUUACAAACAUUGGCCGCAAAUUGCACUGUUUGCCCCAGGCUUCAGCGUUGAAUGGCGCUGGCAUGGAAGUCACACUCGAACGUGGUUGACAGGUGCCAUCAAAUUGGAUGACAAAGAUCCAAAUUAAUUUUGCUGAAUAAGCAUAUUGACGCAACCAACAGAGCCUAAAAAAAAGAAGAAGGCUGAUGAAACUCAAGCCUGCAGAGACAGAAGAAACAGCAAACUACUGCUGCAGAUUUGGAUGAUUCCAAACAAUGAUGAGCAGUGACUCAACUCAGGCCUAAACAUGCAGACCAAGGCAGAUGGGCAUAUAAACGUUUCGUUCUUACGAUAGUUACUUGUGCAGAAUGAAUCACCGUAACAUAGCACAGUAGAUGUAGUUAACUUUCACAUAGCAAUCUAAUCAGUGUAUUAGGGACUGAAAGAGCCACCAUCACCGCGCGAGUACGAUCGAGUGUACAGAAAUGCUAGGGAGAUGCCUAUGGAAGAGCCCUAAUGUAAUUAAUUUUAGUAGUGCUCCCAUUGAUAAUAGCUUUAGGAGAAUGACAAU
>cluster86.fasta:4
UUCUUAUUUUACAUGUAUUCACCAAUUGUUUACAGUCAUUAUCAACAUUAGUGUGCCUCUACACUUCUAAUGGUAUAUAGAGUAGACUAAACAGAUUUAAUGAUUGGUGAGAGUUUAAUACUCAGAGUACGGAUUAUACAUUUUGUUUCUUUACAUUAUGCAAACCUAAUUUGGUAGCUUUUGUUUUAUGAGAUUUGUAUCUAGUUUUAUUAAAGAAACAACAAAUGACCAAGCUGUCCUGUUUGAAACAGUUCAUAUAUUAAUAGAGAAUGGAUAACAACGGUUCCAAAAACUGUAUUGUACCUAUCUAAUGAGACUAAUCAGGCUUUUUCUCAAUAAGUCAAAAUUGCUAUCAAACGGGUGGGGUAGUAAAUGAAUCAAGAUGAUUUCUACAGUGCCAGUGACUUCUGUGUAACAGCCAUAUGGAAUGAGGCUUGAAAACAUCAAUUGCCAUCUGUAAAGUGCUGUGUAACUUCAAGAACUAUUAAAGCUUAGCAAAGGCGAGCGAUAAGCUUUGUCAAGAACAGUAGAAAUAACCGCAGCUAGGACCCUAAUCUAGUGUGUGUUUUGGCUCUGAUUGACCAUAAUUCUGUAUAAAAAACAAGGAACUGUAGAUGUGUGGGCUUGCUGACACUCAUAAGCCUACAAAUUCAGAGUGACAGGAAAUUUACAAUAUGACAAGUGUUUUACAUUGGGCAAUUGCAAUUGCCAGCGCUCUUAUCCUCUAAGCCACUGAGUAUACAGGGCAUAAUGGUGAAAGCCAAAAUAUCAUUUGUAAUCAUUCGAAAUACGCUAAAAAAAAAAGAAACUUACCGCAGAGACAGAAGAAACAGCAAACUGUGACUCUUCUUCCUGCCAGAUUUGGAUGAUCCAAACAAUGCAACAAUCCGAGCAGUGCUGACUAUAGGCCUAAACUCAUGCAGACCAUAAGGCAGAUGGGCUAAUAAACGUUUUCGCUUUCUAGAUAUUAGUACUUGUGCAGAAUGAAUCUCGUCUGCACAAGUAGAUGUAGUUAACUUUAUUCAGCUUUUAAUCAGUGUGUAACAUUAGAGGACUUGAAACCCAUUUCGAGGCCACCGGAGUACGAUAGUGUACAGUGAACAAUGGGAGCUGCCUAUAUGGAAGAGCCCUAAUGUGUAAAAUUAAUUUUAGUAGUGCUAUCCCAUGUGAUUUUUAUCUUAGGAGAAUGACAAAAAACAAA
>cluster868.fasta:4
UUAAUUAAUUGGUGGUGGGCUGUACCUCAGUAAUUUCGUAAAACAGUCGUUAUUCAAUAAUCCAGGAAUAAUGGAGCUUGUAAGCGUGUCGUUCUGAGACUAAUCAUGCUCUGUGUUUAGAUUUCAUAACGACAACUACUGUAUGGACCAACAGCGAAAUCACCCUCUUUGGUGGCCUCAAUCACUGCAGAACGAAUGAAACCAGUGGCCAUCAAACAGUGCCCCUACCCAUAUACUGCGUUGGUUUCACUCUCUACACAUGAAGGAAACCUUAAAUCCUGGACAAGGCUUAAUUAUCAAUGGUGAUGACCAAUUGCACGGACUCCACGAAUUGGUGGUGCGUAAAUAAGAUUUCGUCCAGAUAUUUAUCCUAGGGAACGCCAGAGCAUUCCUAGUGCAAGAAUAUUUGUGCAUGGCUUGAUACCAAAGACUUCAUUGCGAAUCUCUAACAAUGUGCUCCUAAUUCCGAUUGUCAAAGGUUCAUGAAGGAGCGAUAACUCUUCUCUUCUUACAGUUCGCAACAUAAAUCACUCCAAAGGGGACUUUCCUACUAGAAUUUAUGCUUGCUUGCCUGCUGUGUGACAGUUACAUUGAAAAGCUUAAGGCAAAGCAACUGCACUAAAAUGUUAGUUAAACCCAACGUGAUAAACAUACAAUGUACAGCUUGUGGUGACCAAGGAAAUUUGGGACCAGGACUAUCAGAGAACUGUUAAAUUGCAAUGACAUUUAUCAGCCUAGGUUCGAAUGUCGCGGCUGCAUGAAGAAUGGAGUGACCUACAGCCAUCAAUUGAUGACAAAUCCAAUAAAAAUGGUACACUUGCUAAGCUAACCAUCAACAUUACACAGAAAGGAAAGAAGUGAUAACUCAAGUGAGAGCAACACAACGUACCUUUCUGCUGCAAUGAAUUUCCAUUGCAAUCCAUGCGUGACUCAACAGGUACUUGACCAACAUGGUUAUAAACGUUUGUUUCCGUUAUUAGUUUUGCAGAAAUCUGUAUACAUACACGUAGAUAAUUAACUCAAGAAUUAACGUUAACUAGUUGAAGAGAACAUUACCAGCCACACCGAUACUAGUAAGAAUCAGGAAGAGCCUUGAAGAGUAUUUAAAAUUUAGAGUGCUCCAUAUAACAGGAUGACAAAAACUCUCCUCUCUACACAUCCCAUAUUCAACUAUCAUCCCUAUCCCCUUCAUCCUAUUAAU
>cluster866.fasta:4
AACAGUCUAAGGCUUUACGCAGAAGGGUGCAGAGGGCAUAAGCUGUCCUCACAGUAGUCGAAAUUUAAGAAAUCAACCAGGCAAGUAGAAUUCUUGCUAAAUGGUGGCAAUGGUGAUGUGUUGCUUUGCUGGCUUGAUGACACUAACAAAUGUCUAAAGGCCAACAAACAAGCAAACUGUCACAAAUUUGCUAGGUUCUAAGAAGCUAGCAAAACGUAUGCCACAAAAGCAUACAAGUAAACAGCUCUGAGAGUGCAGAACACCAAGAUUUUGACAGAAAAUAACAAGGAACUGUUAACAUGCGCAAAUCAAUUGCCGUUUUAAGUUUGGAAUGUCGGAUUGGAUGAUCACCAUGGCGUGUGAUACAAGUGCUAAAUUGACAAAGACAAUCAAAGUCAACACUUGAAAGCAUUGUAAAAUCCAAGAGCUAAAGACAAAAGAAGAGUGUAACACUAACUUCCAAAAGGAAACACAAAUCUUCUCUGCAGAUUUGGAUGAUUUCUCCAAACAAUCAUCCGAGCAGUGCUGACUCAACUCGGCCUAAACAUGCAGACCAAAGGCAGAUGAUAUACUUCGCUUUCCUUACGAUAUAUUACUUUGUAAAUGAAUUCGUAUACAUAGACAAGUAGAUGUAGUUAACUUAAUUCACAUAGCAAUCUUUAAUCAGUGUAUAGGGAGGAUGAAAGCCACAUUUCACCGGCCGAGUACGAUGGUCAGUGAACAAUGCUGAAGCUGCCUAUGAAGAGCCAGUGUAAAAUUAAUUUAGUGCUAUCCCCGUGAUUUUAAUAGCUUUAGGAGAUGACAAACCCCCACCACAUAUCCACUUAUCCAUAUCCCAUACCCCA
>cluster863.fasta:4
UUCCCAGGUAACAAACACAACUUGAUCUUCUUAGAUUUAAUCUCUAAACGCUUCACAAUUAGUUCGCGUGAGGUACCGGUUUGCGAAACACAGUCACUGUUGGUUAAUUACACACAUUAGUAGAGUAAAUUUUCAAAGACAGUGUGCACAAGUUCACUCUGCUUGGUUAAUGAGAUUAUAUUGAGGACUUAAGUUUCUACAUAAUACCAUAAAUAUUAGCAUAACUGAAAAAUACAAUGAUGAAACAACCGUGGUUGAUAACGAACAUGAAAUUUCGGCUGUAGCCGUCUAAUACAGUUGGUACAACAAUAAAGACUGUUUCUAACAGAGCAAUUAAUUUAUUAGUACAAUUCCUACCUAACAAUUUCUUGUGUCCGGGUAAACAGUUUAGUGAAUGUACCUAAAUUCAGCAGAGAAGUAAGAAUUCAUUCAUUAUAUCAAAGUUAAUUUGCCACUUAGAAACAGAUAUAUUAUUAAUGAUUUGUUUCACCUGUUCCUGUUUAAUUAUCUUUUAUUUACGAACUGCAUCAUAAAACUUGCUCCCAAGAUAAAUUUGUUUUUUGGGAAUACAACUGUAGUGCAUUUAAGAAUAUGUUAUCACUUAGUUGACUGUGAUCAUUUAUUCAUGGUUAGAGUAGGGUAGAAACCUUUAUGAAUUGUGAUGGCUGUCUAAUACAUUCAGUAUCACGGUAAUUAUACAGUCUGUUAUACAUUUUGCAGGAUAAAUGAUUGUAGUGUUGUUGUUUAUAACUAGUAUCACGCUGUGUUUCAUUAAAGACAAACAAAAAUGUCACAAUGACAAAUAGGAAUACGCAUGGUGUCUCAAUUCAAAGCCAAUGAGCUGGGGAUAACAAGUGGCCCUUUUAAAUUGUAUAGGUUUCCGCUACAUAAAGCCUUAUCAGACUUCCUUAACCUUAGUAAUGCAUGUCAGACCAGGAACUCUGUUGGUAAUAAGUGGCAGUUUCUACUAGAAGCCAUCCCAUCAAAGACAUAUAGUACAGAUAAUUAGCAAUUCUCACUAUCUAAAUGCUGUUGUGUAUUCAAGGAAAACAUUUCAAAGUAUGCAAGAAGGGAGCCCUCUUCUGUCCUCAAAUCUGAAGACAUCCAAGAUAGGGCCUUUUGAUAUGAAGUGUCGUUUUUGCUCUCACAUAACCGUCUGAAGCAAUGGUAGACAACAGCAAUUUUAGAUUGUUAGAGCUGAAACGCUAAGCUACAUUGGUCACUCAGAGUGGUCCAACAAUUUGAGACUCAAAAACAAAUUGCCGAAAUGUCAUUGCCACUUACAGCUUUGGAAUCGUUGGCGAAGUACACAAGUGACACGGUGCAUUGUACAAAGACAAUCAAAGUAAGAUAAGUUGGCAUUCACAAUCUCAACAGAGCCUAAAAAGAAAAAGGAAACUGAAAGAGACAGAAGAAACAGCAAACUGUGUUCGCGCAGAUUUGGAUGAUUUCAAAUGCAACAAUCCUGGCAGUGCUGACUCAACUCAGGCCUAAAUCAUGCAGACCAAGGCAGAUGGGCUAUAACGUUUCUUAAGUUUGUGCAGAAUGAAUAUAGCACAAGUAGAUGUAGUUAUUAAUCUCACAUAGCAAUUUAAUAGUGUGUAACAUUAGGAGGACUUGAAAGAGCCACCAUUCCGAGGCCACGCGGAGUACGAUAGUGUCAGUGAACAAUGCUAGGGAGAGCUGCCUAUAUGGAAGAGCCUAAUGUGUAAAAUUAAUUUUAGUUUUAAUUUGGAGAAUGACAAAACCCACUACACACCAUAUUUUCCAUUAUUCACACCCAUCUACCUCCUCAAU
>cluster849.fasta:4
AAUUUUUAGUAACAAUGAACACCUAAUGAUCUUAAAUACUGUACAAUGAGUUUAGUACUCACUUUUGUACCGUCAUACUAAUGGUUAUGGUAAAUAUUAUGAUUUGGAGAGCUUCAAUCAUUACAUCUAAUAAUUGUUCCUACAAAAUGCGCUAUGGUUUGUAGUCUCUAUAAAUUAUCAGCGUCUGAUUUAACACAAACGUUGAAACAAAAUAGGAAACCCCUUGUGUCCUAAUAGCAUAACGUUAGAGACAGGGCGUAAAGCUGUUCCAAUAAACUGUGGUUCUUCUAACGGAGGAGACAAUAGACAAGGUCAAAAUUUAUGUACAAAUUGCAGCCAUAUUGUGCUAAAAUAGACAGCAAUGUUACUAGACAAGUGUUCAGUGCUACAAAACGCAUCAUGUGCAAGGACUUAAACAAGUAUUGGCCAAUUGCUCACCUCAAUGUGACUUCCAAGACAAUCAGGGCUUUGAGAGUAGGGAUCAUUUGUUCCCUAGAGUUAAACAACAGAGUAGCUUCUCUGAGGAAUGGUACCUGUUGUGCUUACAUAAGAUAAUUUGUACCAACAAGGCCAACUUACUAAGAUGUGCUCAGAACAUGACGCUACAUCGCUAACCUUUGCAAGUGUGACAAAAAUUGGGGACUAUAAAAUGUAAGAAAUCAUUGCAGUCUUGAAUCGGUUGGAAUAUACACUUCGGAGGGUUUCACAGCUCAAAUAGACAAAGUUGGUUCUCUGAGAUUGACAUACAAAACCACCACAACCAAAGAAAAAGUAAUCACUGAAACAAGACAGAAACGACUCCUGCUGCAGAUUUGGAUGAUUUCCAAACAAUUGCAAAAUCCAUGGCAGUGUGACUCAUGGCAAAUGCAGACCACAAGGCAGAUGGGCUAUAUAAACGUUUCGCUUUCCGUUUACGAUAUAUCUGUGCAGAAUGAAUUCGAACAUGCACAAGUAGAUGUGUUAUAAUCUCUAGCAUUUAGUGUUAUUAGGGAAAGAGCCCUUUCCGAGCGGAGUACGAUCGAGUGUACAGUGAACAAUGCUAGGCCUAUAUGGAGAGCCCUAAUGUGUAAAAAUUUAGUAGUGCUAUCCCCGUGAUUUUAAUAGCUUAGGAGAAUGACA
>cluster843.fasta:4
UCCCCCAGGUAACAAACACAACUUUUGUAGAUCUGUUUCUAAACGAACUAAAUUAUUUGGCCGAUAACAUUUGGAGCUUUCUUCAGAGUUAGAGGACCAAUAAACCUUGCUUGAAUAAGGCUUCUCACUCACACCUCUAGCUGUAAAAUGGCAUUGCUGUUAUUGCUCCUAGGAAAUACCAGUCGCAGUUUUCAACGUAUAAAGAGUUCAACUUUACUCCAUCUUAUCAAAAUGUAUACCUUGUUCACACUAAAAGUGGAAAUGUGAUUAUACUUCUUGCUUUUUACUUGCAUCUGUUAUUAUCUAUUAGUGGUUUUAAUCAAUAUAAUAUUGCAAAGACAUACUUUUAUGAUAAACUUCUAAAAAAGAAUUAUUACUAGCAUAACUCAACCAAGGAGGCGUCUUACUUUUAAAUGUCAAUAGAGCUAAAUUUAAUUGAUGUGUUCAUAAUUUACCUAGUACCAUUAAUACAUUUCCAUUUACUUAAAUUAAUGAGAUUUUGAGUUUGUAGUUUUUCUUAAACUAGAGUCAUGGUGUCUGUUUUAAACGAAAUAAAUUUGAUAUGGCAAAAUGCAUGCACGCAUUCAAUUUGACCUAGUUACAGUAAAGAUGGACGUGGCUAAACUGCCAAGUUUAAAUAUGCUUGCCCACUCUUUGGAAAACUAUCUCAGACAAGCAACUCAUCAGUCGUGAUAAAAUGCUACUACGAACUACCAGACAAUCUGGUGAUGACUAAAUGAAAGACUCGCCAAAUGAUCUAACCCUAGGCAGACGAUCAUGGUGUUAUAGAUGCCUAUGGGUUGAUGAGAGCCUGAUCCUGAUUUGGCCCCUGUCUGCUACAAGUGCAUCUAAUUCAAGACACUAUUUCAGUUAGAAGAGAAGAUGUUCUUUCAGUGCAGUUAAAUACUCGGAAAUUCCUUAAAUAGGUGCAGCGUGAUCUCUUGCUGCUAUUCAAUUACAGUUAAGCAAAAUGUAUAAGCCAACAACAAGCACUGUUCUAUAUUUAUUGAGCUUUAAACCUCAGUUGCUAACAUACAAUAUAAGCUUCAGAGUUCAAACACAGAUUGGGACGUAUAGCAGACACAGCCAUGAUUUGCCCAGUUCAGCUUACGUAGAAUGUGAUUGCAGAGUACCUUGGUGUAUUGACAAACACAUUGUGACAAGUAAUAAAGAUAGUUCAUUGCUGAUCAAUUGGUACAAACAACCACAGAGCAAAAGACAAAGAAGAGUGUAAACUCACUUACAUAGAGACAGAAGAAACAGCAAACUGUGACUUUUCCUGCAGAUUGGAUGAUUUCCAAACAAUUGCAACAAUCCAUGAGCAGUGACUCAACCAGGCCUAAACUCAUGUAAGGCAGAUGGGCAAUAAACGUUUCGCUUUUCCGUAAUUUCUACUUGCAGAAUGAAUUCUCGUAACUCAUAGCACAAGUAGAUGUAGUUAAUUCCAGCAAUUUAAUCGUGUGUAACAUUAGGAGACUUGAAAGAGCCUUUCAGGCCACGCGAGUACGAUGGACAGUGAACAAUGCUAGGAGAGCUGCCUAUAUGGAAGAGCCCUAAUGUGUAAAAUUAAUUUAGUAGUGCUCCCCAUGUGAUUUUAUUUAGGAGAAUGACAA
>cluster82.fasta:4
GGUGGGUGUUACACUAGAUCCAUUGCAAGCUGAAAAAGGAUGAGGAGGACAAGCUAUGACAUAAUUACCAGGGAACCGACACGAAAUGACAAUGAACUUAUCCGGUUGCUGUUUGAUGUACAUUUGGCAUCGAAACGGCAACUUGCACAAGUGCUAAGAAAUCACAAGCAAUCUUUAAUCAGUGUUAGACUGAGAGCCACCACUUCAGGCCACGGGAGUACGAUCGAGUGUACAGUGAACAAUGCUAGGAGAGCCCUAUAUGGAAGAGCCCUAAUGUGUAAAAUUAAUUUAGUGCUAUCCCAUGUGAUUUUAAUAGCUUCUAGGAGAAUGACAAA
>cluster824.fasta:4
CUCCCAGGUAACAAACCUCAACUUCUUAAUUUCUAAAACGAACUUAAAAUGCUGUGCUAAUCCGUGUCAUUCAUCAAUAACUUCGUUGGUUCCAUAACCGUCUACUCAGCUCUGUUCGUCCUUGAACGACAAGUUGCAGUGGAAAGGUAGUGAGAGCCUUUGACUACAAAAAAAUCAAUUGAUUUCAGUCGCUUUGUCGUGCUCCCGGUCGUGAGGGUUCAAUAACAUAGUCACUUGCUUUAGAAGUUAGUUCAUUGACAGCUUGGUUAACUGUUCUAAUAAUCAUGUUGGUUGAUUUGAGAACAUAAAUAAUAGUCAAGAUGUUCUUUUCCAUCCAAGUCCCCAGUUCUAUAAGGAAUGCAGUUUCUCUAAUCAUUACUAGGAGGGUCUCAAAUUACUAGUUCAAUCUUUAUUGUAUGACCGGGACAAUUAAAACAAGUUACGCUGCGUUGAAUUGUUGUGUAUAAAACCUGUAGGUAUUCAAACUUUGUCAUGAUCACGGCACAACAUGGUUGAGUAUCUUACAUAUGUCGAGUAGUUUUUAAUUCAAAAUGUUGUGCAAAAAAACAAUGCAAUUCAAUGAUUUUUUGGUGGUAGACUCUAACACUAUAGAAUUUAUAUUACACUAAGUUUUCAGCUGUGCUAAAUGACUUUUAGUUGAUAGGUACGCAAAUCUCACGAUGCCCAUUUAGCAUUGUGAGAAUUGUCUACUAAACUUUCAUAUUGUGUGAUUUCUGUAAAGACAUGUUUUAGAAUCAGAUUUGCAUUGUACUACCGCUUUGUUAAAACAACAAUUUGAGCAUCAAACGUUUGUGGUUACAAUUAGAUAACAAGAUUUCAAUGAUGGUGUUCAUCAAACAGGUGUGUUCUGUAAUAUUUCAUGUAUCUUAUACCUUCAGUAAAAUACAUCACUGCAACACUGUGGAUUUAAAAUAAUGGAAGGUUAAUGCAUUUCUUGGACAGAAUCCACUUAACUUUGGAACAGAUGUCCAAUGCAAUUAAUGUUUAUCUUUACGUUCAGGAGUUGUCAGAGAAAUUUGUCUCAUUACUGAAUCAGAGCUAGUGUACAAAUCAAGAAACAUACUCAACUUUGAUUUUGAUGUACUUGCCCUGAUCUUCUGAUUUAAAAAGCAUUCUCAAUGUUCAUCAAUGUUUCAAAAUUAACCCAUAUUCACAAACUUUUGACUUGUGUUAUUAAAAGUUCUUUGAAUUAACCUUCUUGUCAGAGUAUGUGAUCUGUAACAUAAAUUCUCAAUUUCCAAAAUGUUGAAUAGCAUAUUUUGUGUUUGAAGUACUUUUGUUCAGGGCUGUAUUAAGCAAUCAAUUUACAUAACAAGAAACAAUGGUAUAAGGUAGCUAACUUAUUUGUCUAGAUGAUCAUUCGAUUCAAAUAUUACCCACUAACUCAAGUUCAAUGUUUGUCAUUGCCGUGCUGUGUCUCUAUCUUAGUAAAUGUAAAUAGAUCAUCAAAAUUUGAUCAAUAUGUCAUUAGAGGCACAAUUAUUGAACAAGAAACUUGUGUCACAACAUGUUAAAAUGUUAUUGAGAAAUCACCACGUAUGGAUCAGUAUGACCAUGCCUAACGAUAAUUAUGCUCAUGUUUCUUGCUGUAUACUCAAUGUUUGUACUUUCGUUUAUUAUUGAUUCUAGUAAUAAUUAUUUAGCGUUACUUAUUACAGACAACAGAGAUGACAAGUUAAUAGGUUUAUUCAAUGCCAAAAUUUUUUUAAAUAUUUUCGUAUGCCGUAACUUUGUGUUAAGAAAUAGAUGUCCAGCUUUGUGUAGUUUCAUUUGCGACUUCUGUAUUUUCUGACACGUUUAACUGCAUCAGGAAAAGAGCUAAGAACUCAAAUUUAUUAAACAGUUAUGUGAGAAUUAUAACAGACCUUCUCUUUAUUUCCUCUCUCGUUAACAGUAUAUUAUGGACUUUACAUCAAGAAUAAGGGUUUUGUUAUCUAAAGAGUAUUAAUUACUUCUUAGCUAUAAUACACUAAACACUAUCAGAUAGUGAUUCAUUUUACUCUCAAUACAUAGAAAGAAUGAUAACAGCUGUAUUUUUUAUGCAAAUGAAUCAGUAAGAACUGAUUUGUAGAAAUAGUUUCACAAUGGUUUUUUCAACACAUAGUGGGUCAUACUACAUUAUGGUGCACACACUAAUUUGUGUAUGUGUAAUACCUGUAUACAGUUACUUUACAUGACUUGUGUUCUAAGUCAUGUGCUGUGUUUUUAAAAAACAAUCGAUAAUGUUACGAUUAAGCGAACGAUGAUAAAACUAUUCUUUUCCUGCGAAGACAUUCAAUAGCAGAAGCAAAGCUACGAAGACUUGGUGUACGAUGAAUCUGAGAUCAUGGGGAAGACCCUAACAAAAUCAGUGAAAGAUGAUACAUAAGAGACCCAUAAGCUCAACAGAAGACGCACGGCUUCACGGCAUUUAGAUCAACUGUAACAAUCGUGCUGAUAACACUAGCAUUAAGCACACAAGCUUAAACGUCUCUGUACAUUACGUCAGAAAACGAAUUUUGCAGAGAUGUUACAAUCAAUUCAGGUACCGGACUGAAAGACCAAUUUCAAAAGGCAAAAGAGAGGACAGAAGCAAACUCUAUUGGAGAGCCUAAUUUAAAUUAAUUUGUACUACCACGAUUAAUACUAGGAGAAAAAAACCCCCCCACAUUCUAUAUAAUAAUUCACCCAU
>cluster822.fasta:4
GUAAAGGCCAACAACAGGCCAAACUGUCAAAUGCUGCUGAGGCUUAACGCAAAACGUCUGCCAAGCAUCAAUGUACAAGUCACGCUGGUCCAGAACAAACCAUUGGGGAACUAAUCAGACAAGAACUGAAAUUGGCCGCAAAUUGCUUUGCCCCGGCUUCGCGUUCAUGUCGGAUGGAAGUAGGAACUGCCUACACAGGUGCCAUCAAAUUGGAUGACAAAGAUCCAAAUUAAAGUUUGAAUAAGCAUGACGCACCCACCACAGAGCCUAAAAGGAAAAAAGAAGAAGGCUGAUGAAAGCCAGAGACAAGAAACUGUGACUCCUGCUGCAGAUUUGGAUGAUUCCAAACAAUCCCAGGCACAAGGCCUAAACAAGACCAAGGCAGAUGGGCUAACGUUCGCUUCUACGAUGGUCUUAAAAUCGACUUUAGCACAAGAGAUGUGUAAUUCUACACCAAUCUUAAUCGGACAGGGAGGACUUGAAAGAGCCACCAUUUUGCAUGAGAGGUACAGUGAACAAUGGUAUGAAGAGCCAAUGUAAAAUUAAUUAGUAGUGCUAUCCCUGAUUUGUUGAGACAA
>cluster803.fasta:4
UGGAGUAAAUAAAAGCGUUCUCAAUAACGCCUAUGUGUUAUUAAACAAUGAUGCACCUUAUGAGUGGCGUGAGCAGUACGUGUAGUGGUCACUUUGCUUGUCCCAUUGCGAAAUCAGUGGUUUACCAGUUCUUGAAAUAUAAGCUGGCCUGGAGUAGCGCAUCUAAGUUUAAGAACUUGGCAUGUUCAUGAAUAAUGAGAAAUCAAUUGUAAUCCCUGUUUUUAAAACAAUUUCUCUGGACGAGUUAUCUGUGUUUACAACCCAUUAGUCAGUUCACAUGUUUUUUACGGCUUGCUAUGCGCACCUGCGAGGCUAUUGUGUUAUCAGGUUUGAUACAUGUAAGCUGUUUUAAUCUAAUAUUUGUGUCCAUAAAAAAGACAAGAUAUUAAUUGCUUUGAUAAGAACAUUUCUAUAAAAUAGAACUUCACUAAAUUAUUAGGUGUCAGCUGUGCUAAGACUUUCUUAUAGAUAGACGUGCAGUACCACUUACGUAUCCUCUACAAUAUGAGAUCUAUUAGCUUUGGAAGGAAUGUGCAUUAAAAGAAUUGUUCAACAAUGUUGAUAUAUUAUUUAUAAAGUUGGUAUUUUUGGAAAACAAUUAAUACAACUAGUGAAGUGUCCCAACUUCAAAAGUAAUUUUGUCAAUGCGAUGUUGUGACAAUUGUAAUCAACUUGGUAACGGAUUUCGACUAAAGCGUAGUGGACUGUUAGAUUCUUUUUCUUGUUGCUUACUACAGUUAUGCAAGUCUGUUGACUGUUAAAGCAAUUAUAGUGGAUGUUAAAUGCACGAAGGUAAACUUGCUUUAAAUUGAUAAGCAUACCCAAUUGUGUUAAUGUUUGACAUCAUUUGUGAACUAAUGAUUUUACAUUUUCCUACAAGUUUGACAAAAAAAAAUUUUUGAGUGUCCAUGUUUUCAACGGACUUCAAGAGAGGUGUGUUAUACAGAUGUAAACACUCUAACUUAUUAGAAUUCUUAUGCUUUUACGCUUCUGCUCAAUUAUUUAGUACACUCGUUCAGUAUGAACAAUUUGCUAAAUGUCAACGGUAAUUUUACAACUUAUGCUCUGUGCUAGUCUUAAGAAGAAGUUGUGAAACACUUUCUUGCCAGGUGUAACUUAUACAUUAUACUACUGUUUAAUUUCAACAAUUUGAUAUAGACAACAUAUUUGGUUGAUUGAUAAACUAUGUCUGUUAUAAUCAAAGUACGCAAAAUAAAAUCGCUGUUAUCUAUAAGGAAUACUUUUUGUUCAAGUUUGGGAUCGUGCAUUUGAACAAACAGCCUAUCCACUUAACUAGAAUCAAGAUGCCAUACAAAAAGCUGCCUGCUGGUCACUAUUUAGUAUACAAUAAUAAUUUGAAAAGCCGUAACACUUUUUGAAAAAAUUUAGGUGUGCACAAUUUAACUGUAAGUGGUAAAACCUAUUUGAUUAUCUAAAUGAGAUGAACAUGUUAUUCUCAUUUUUGUACAAAACUGUAUACGUUCUAGAUAGCUAUGAGUGCUAGUAUUAGAAGGUCUGUUGGGUUGUUAACAGGUAACCUCUCAGAGUCUUAAUUUUUUUGGUUAUUUGCCAAUGCGCCAAGAGUUUAUUAAUAGUAAAUGCCUAAGUGCGCAAUUUAAAGAUAGUGUCUAUGAAUGGAUGUCACAGACUUUGGAGGUUAGCUAUUGCGUAACAAAUGGAUCUCUCUAGACUGUUGUUCAUAGCAUAUAUUUCAAGGUCUAUGAGAUAGACUUUAAGUUUAUCAAAAAAUUUUAUUCUGAAGCAAAUUUGAUAACACUUACAAAGUCAUAUUUAAACUGCUAUACAGGAUUUUACUCUUACAAACCAUAAAUCAGCCGCUGUUUUGAGAGAUAUGUCAAGUACACUAUGAUUGAACUUUUAGCAAAUGCUACCUUAUAAACAUCCUAAUUCAAGUAUGUGAUGCUUCUUUAUACAACAUAAAAGACAAUAUUCAGGACCGUAGUGUUUUUAGUUCUAAGAAAAAUUGAUGAUAGCAUCACCCGCAUACAGUAAGCGUGGGCUUCGCCAGCUCAUAAUGUGGUGGAAAGACAUAGUGAAGCUGACCAUGAACAUACAUAAGUCUUGUUUCCGUAUUGAAUCCAGGGUUCAAUGUUCCUCUCUUAAGGCAACUUAUAUUUACCUAGCCUGGCAUGACAAGUUUUGGUAAAACAGUUUGGCGAAAGUUACACUUCAAUGCAACAUGAUACACUUCAGGAAUGUCACCAUAAUUAGUCUUCUGUAUUGAACACAAAAGACAAAAGAGAGUUAAACAGAGACAGAAGAAACAGCAAAUUUUUUCUGCUAGAUUUGGAUGAUUUUCCAAACAAUUGCAACAACGAGCAGUGUGACUAGGCCUAAAUAUGCAGACACAGGCAGAUGGGCUAUAUAAACGUUUUCGCUUUCUUACGUAUUAGUCUACUUGUGCAGAAUGAAUCUCGUAUAACAGUAGAUGUGUUAACUUAUCCUUUUUAAUCAGUGUGUAACAUUGGGUGAAAGAGCCACCUUUUCGAGGCCACAGAGUACGAAGUGUCAGUGAACAAUGCGGAGUAUGGAAGAGCCCUAAUGUGUAAAAUUAAUUUUAGUUACCCUGAUUUUAAUAGCUUAGAAAAAAAAA
>cluster784.fasta:4
GCAUUAAGCCCAUGUUGCCCACUUCAGUCCUGGCUUGUGGAUGAGCGUGAGCAGAUGAGUAGAGUAAGGGGGAUAACUCACUUGGCUGCGUAUCCAAGUACCACUGGGGUAUGAUUGUAGGCUGGGACGGGGCUGUGUAGCUUCUGCGUGAUUCUGCUGUCCUCUCUGGGACCGAAGCCCUGUGUAAAUAAGUAUUUCCUCCAAAACUUUCAUAUUAUCCAUCUUCCAACUACCUCCCUACCCCACUAUCAU
>cluster764.fasta:4
AUCCCGAACAUAUUUGUAGAUUUGUUCUCUAAACGAACAAAUUUUUUGCAUGUAACACUCUGUGAGCUACCUAAAGAGUGUGUUAGAGGUACAUUAAAAGAACUUGGAACAUACGGGAACAUUUCAUCUCAUGAUAAAAUUUCUGACUUGCUUUAGCACUAAUCUGCUUUCUCCGCGAAACUUCUGCCAGAUCAGUUCCUAAACUGUUCACACAGAUUCAAGAACUUAUCUCCAAUUUUUAGUGUUUAUACUUUGCUCAAGACAGAAUGUUGAAUUAUUAUCUUUGUUGCUUCCUUGUUUUAAUUAUUAUUACUGUUUUGAACUGCAAGAUAAUGAAACUUGUCACGCCUAACGAACAUGAAAUUUUUUUUAGGAAUACACACUGUAGCUGCAUUUCAAAGUAUUAGUACUCAACAUAUGUGUGAUGCCUGUCCUAUUCUAUUCUAAAUGGUAUAAAGGAGCUAGAAAAUCAGCACCUUAAUUGAAUUGUGCGUGGAUGGAACCCAUACGUACAUCGAUAUGGUUUAUCUCCCUCUACCUUUACAAAUGCCAGGAACCAAUUGGGUAGUCUGUAGUGCGUUGUCGUUCAUGAAGACUUUUUAGAGUACAUGACGUUUGUGUUAUUAAAACGAACAAACUAAAUGUUGAUAUGACCCAAAAUAGCAUGCCCAUUGGUGGCCAGAUUGGCAGUAACAAAGAACGUGGGCGCGAUCAAACAACGUCGGCCAGGUUUACCAAUGCUGUUUCAUGGCAGGAAGCUAAAUUCCCGAGGACAAGGCGUCUACAAUAGCAGUCCAGAUGACAAUUGGCUACUACAUACCAGACGAAUUCGUGGUGACGGUAAAAAAAGUCCAAGAUGGUAUUCUACUACCAGGAAGGCCAGAAGCUGACUUCCCUAUGGUGCUAACAAAGAGGCAUCAUCUGGGAGCCUGUACUAAACAUGGCACCCGCAAUCCUGCUAACAAUGCUGCAAUCUUCCAAGAACUAUUGUCAAAGCUACGCAGAAGAGAGGCGCAGUCAAGCCUCUCCCGAGAGAAAUAUCGCGCAGGAACUCCUGAAUGUGGCAAUGGCGGUGAUGCUCCUGCUGCUUAGAUUGAACCAGCUUGAGAGCAAAGUAAGGCCAUCGGCCAAACUGUAAAGAAAUGCUGCUGAGGCUCUAAGAAGCGCAAAUUACAAUGUAACACAAGCUGCAGACGUGGUCCAGAACAACCAAGAAUUUUGGGCGGGAACUAAUAGACAAGAACUGAUUACAAACAUGCGCAAUUUUGCCCGGCUCAGCGUUCGGAAUGUCGCGCAUUGAGAAGUCUGGAACGUGUUGACCUACCAGGUCCAAAUUGGAUGACAAAGAUCCAAAUCAAAGAUAAGUCAUUUAAAUUGACGUACAAAACACCCCAACAGAGCCUAAAGGAAAAGAAGGCUGAAAACCAAGAGACAGAAGAACAGCAAACUGUGACUUUCCUGCUGCAGAUUUGGAUGAUUCCAAUAACAAUCCAUGAGCAGUGACUCAACUCAGGCCUAAACUCAUCAGACUAAGGCAGAUUAUAAACGUUUCGCUCUUAUUACUUGUGCAGAAUGAAUUCUAUUAGCAAGAUGUAGUAUUAAUCUCAGUUAAGUGUUAUAGGUGAAAGAGCCUUUUGAGGCCCGAGUCUGUAUGUGAACAAUGCUAGGGAGAGCUGCCUAUAUGGAAGAGCCUGUAAAUUAAUUUAGUAGUGCUAUCCCAUGUUUAAUAGCUUAGGAGAUGAAAAAAACCCCCUACACUACUAUUAUCCAUCAUCCAAUUCCUCCACAAAAC
>cluster75.fasta:4
GUGCAGAAAAAUGAAGCUUUAACCUUCAAGAUGUAAUAGCGACCUUUGGAUCGUAUGCUCAUAGACUUAUCAGGUGUAGAUCACUACAACAACGUUUAACAAGGAGCGCAGGGGCGGCCAGUUUAAAUGUCGUCCAAUUGGCAACUAAAUUAACACUUCCAUGCAGUAUAUGCUACAAGGACAGAGUUCUGUGACACCAGACUCAGAUACUAUAUUGACUUAGUUCAUGGAUUGAUACACAAAACCAAUUAAAAUAUCUGUUCGAAAAUAUUUCAAGAUGAGAACAGGAAUUAUAGACAAAAUUCUUUUGGCAUGCCUGCUCUUGAGUUACAGAGGUAAGCAACAUUUUUAAAUGCUCUGGAACAUACAGAACAUUUCACCUAGAUAACAAUGCAGAUGUUAUCCAUUCAUGCCCGACUCAUAGUACUCGACUUACCUAACGGUAUCAAGAGAUAAGACUAUAAUAUUGGCCAACAGGUAAAACUCACACUCAAAGAAGAAAUGUGAUUCAAAUUGCUAACUUGCACUGCUAUAGUUUUUCUUAUUGUCCUUCUGAAUGAAAUAAAAUCUAUCACAUAUUUUAGGAUUAAGCCAUUUCACCAGAUAGUUACAGUUGUCUCAAUAACUAUAUAUUAAUCUAUCUAUAUAUAGAUAAAU
>cluster752.fasta:4
UUAAACAUAUUCUACUGCUUUACAUUUGCUUUCAAAAUGCGUAUUUUCUUUGCAAUAUUAAUCACUAAAAAUUCUUUAGAUAACACUUGUAUACACCAAAAUAGACUUAUUGACUUAUUAAUUGUAUUGUACGCACGUUUCAUUAAUUAUAUAGAGGAAUCAGCACUUUAAACGUAACUGUUAACCCAGUUCAUUAGUAUUACAGUUUCUUUAAAUAAUGCCGACUAAAUUGGGAUUUGUGUGCUAAACUUUUAAGUAUUCUUGUUGAUUUCAACGCAAACUAAAUCUAAUAUGCCAAGGGAGCGUCGUUGGUGGACCUCAGAUCACUGCAUAACAAUUGACGUGGCAUCACAGUGCCAUUUACAUAUGUGUCUGUUCACUUUAUUGCGAACUCAAUCCGAGAGGUUCAAUACUACUGCAAUAACUUAAGCUUUAAAAAGUGUGAAAAUGAAGUUCUAAAGGCCAGAUGUUAUCAGGAACGGGAAUUGUACUCCUAGCACAAGCGGCUUUUGAUGAUAUGACUGAUAGAUGGUCUAAUAUGUUCCUAAACAAGGAAUUAUAUAACAAGGCAGUAACUACAGUAUCGAUUUAAAUCAUUUCAGGAGUGGGACACCGCUAAUUGGGGUUGUUGCUCGCUCAUAAUGCGCUAGAAUUUGUAAAGCUAAAGCAUUUCACAAAAUUUGCUGUACUUAGCCCAGUUGCACAGACAAUAAAGUAAGUUUAACAAACCCAGAAGGACAAGUUGAAGACUGAUACAACUGGCAAAUUGUUUUAGCUGUAAUCGCUUGCAAGCACACGAACUUGCAUUGCAAUGUGACAAGAAAUAGAAGUUAACAUUAAAACACGUCAAAAGAACAUACACACAACAGAAGAAACAGCAAACUGUGAUUCCUGCAUGAGAUUUGGAUGAUUUCCAAACAAUUGCAAUCCAUGAGCAGUGCUGACUCAACUCAGGCCUAAACUAGACAAGGCAGAUGAAUAAACGUUCUUCCGUACGUUAGUCAUCUUGUGCAGAAUGAAUUCGUAACAAGCACAGUAGAUGUUAUUAAUCCUCAGCAAUCUUUAAUCAGUGUGUAACUGAGGACUUGAAAGAGCCACAUUUCACCGAGGCCACGAGUACGAUGCAGUGAACUGCUGGAGAGCUGCCUAUGGAAGAGCCGUGUAAAAUUAAUUUAGUAGUGCUGAUUUUAAUAGCUUAGGAGAAUGACA
>cluster717.fasta:4
GAAUGGGCAACAAUCAGACAAGAAUGAUACUUGCCAAUUCUUCCGCGCUACGUUGGAAUUCCAUGGAUGAUACAUGAAGUGUUGACACCACAGGGCAAAAUUGGAUGAGCAACAAAUUUAAGAUCAGCUUUUCUAAACAAUAUACAAACCCACCAGCAAAGGAAAAAGAAGAACAUAAUCAGCCAAUGCAGACAGAGAAACGAAAUGGACUUGUGCAAACUUGAUACCAAAAUCACAAUCCACAUGCUACUCAUCAGCCUAAAUCAUCAGCCAAGGAGAGGAUAAGUUGCUUUCGUUAUACCUGGCAAAUGAACUCGUAACAUACACAAGAGAGUGUAAUUUAACCCAGCAAUUUUUCGUGUCAUUGGGAGCCUGAGGCCACACAUUUCUCAGCGGUACAGAGUAAGGAAAAGCUAGGAGACUGCUGAUGGAGACCCAAUGAAAUAUAGAGUGCUCCCAUGGAAUGCUUUGAGAAAUCCUCUCAUUCUCUAUCACAUACCACCAUUACCCCUCCCUACAUCCUACUUA
>cluster712.fasta:4
CCUCCCAGGUAACAAACCACAUUUGUAGAUCUGUUCUAAACGAACUAAAAUCUGUGGGCUGUCGCUGCAUGCUUAGUGCACCCGUAUAAUUAAUAUGUCGUUGACAGGCGUAACAUGUAGGCUUACGGUUUCGUCCUUGUUGCACCUCAGCACAUCAGGUUUCGUCCGGGUGACCGAAGGUAAGAUGGAGAGCCUUGUCCCUGGUUUAAAACACACGCCAUCAGUUUGCCUGUUGUUGGACGUGCUGUUGGUUGAGACGAGUAUCAGAGGCCCAUUAAAGAUUGGCACUGUUGUAGAAGUAAAAGGCGUUGCCAACUACGCCCAUUGUCCAUCAAACGUUGAUGUCGAACUGCCCUUUCUUGGUUGAGUGUGAGAACAAGGCAUGGUCGGUGGUGAGACACUGGUGUCCUGCCCAUGUGGGCGAAAUACCAGGGACCGCAAGGUUCUGAGAAUAAGGAGCUGGUGGCCAUAGUUACGGCGCCGAUUUUGACUUAGGCGAGGCACCUUCCUUAUGAAGAUUUCAAGAAACUGGAAUGUACAAAUACCUACAUUGCUAAUGACCCUGUGGGUUCACUAAAACACAGUUGUACCGGUAUGUGGAAAGGUUGCUGUGUUGUGAUCAUCCGCGAACCCAUGUUCAGUCAGCUGAUGCACAAUCGUUUUUAAACGGUGCGGUGUGUGCAGCCUCUCCUGUGCACAGGCACUAGUACUGAUGUCGUAUGGGCUUUUGACAUGAUAAAGUAGCUGGUUUUGCUAAAUUCCUAAAACUAAUUGUCGCUUCAAGAAAAGGACGAAGAUGACAAUUUGAUUUUACUUGUGUAAGAGAAACCUCAACUAUGAAGAAACAAUUUAUAAUUUACUUAAGUUGUCCAGCUGUUGCUAAACUUUAAGUUAAAAGACGGUGACAUGGUACCACAUAUAUCACGUCAACGUCUUACUAAAUACGGAGCUUCUAUGCUUAAGGCAUUUGAUGAAGGUAAUUGUGACACAAAAAUCUUACAUACAAUUGUUGUGAUGAUGAUUAUUAAAAGACUGGUAUGAUUUUGAGAAACCAAUAUUACGCGUAUACGCCAACUUAGGUGAACGUGUACGCCAAGCUUGUUAAAAACAGUACAAUUGUGAUGCCAUGCGAAAUGCUGGUAUUGUUGGUGUACUGACUAAAAUGUAACUGUUUUGGUGAUUUCAUACCCACGCCAGGUGUGAGUUCCUGUUAGAUUUAUAUUGUUAAUGCCUAUUAACCUUGACAGGCUAGCAUGUUGACACUCUAACAACUAUAAGUGGAUUUGUAAAAUAUGACUCGAAGAGGUUAAAACUCUUGACCAUAAUGGAUCAGACAUCACCCAAAUUGUGUAACUGUUUGGAUGACAGAUGCAUUUGCAAACUUAAUGUUUUAUUCUACAGUGUUCCCACCUACAAGUUCUUGGACCACUAGUGAGAAUAUUUGUUGAGGUGUUCCAUUGUAGUUUCAACUGUCACUUCAGAGAGCUAGGUGUUGUACAUAAAGGAUGUAAUCACAUAGCUCAGUUAUUUAAAUACUUGUGUAGCUGACCCUAUAUGCACGCUGCUUCUGUAAUAUUAUAGAUAAACGUACGUGUUUUCAGUAGCUGCACUUACAACAAUGUUGCUAAUGUCAACCGGUAAUCUUAACAAAGACUAUGACUUUGCUGUGUCUAAGGUUUAGAGAGUCUGAAUUAAAACACUCUUGCUCAGGAUGGUAAUAUCAGCGAUUAUGACUAUUUUAUUUACCAACAAUGUGAUAUCAGACAACUAGUUGAAGUUGUUGAUUCGAUUGUUACGAUGUGGCUGUAAUGCUACAAGUCAUCGUCAACCAAGACAAUCAGCUGGUUUCUAAUAAAUGGGUAAGGCUGAUUAAUGAGUUAUGAGGAUCAAGAUGCACUUCAUACAAAACGUAAUGUCAUCCCUACUAUAACUCAAAUGAAAUCUAAGUAUGCCAUUAGUGCAAAGAAUAGAGCUCCUGGUUUCUGUAGUACUAUGACCAAUAGACAGUUUCAUCAAAAAUUUUGAAAUCAAUAGCCCCUAGAGGGCUUAGUAAUUGGAACAAGCAAUUAUGUGGUUGGCACAUAAACUGAUAGUGAUGAGAAAACCCUCCUUAUGGGUUGGGAUUAUCCUUGUGAUAGAGCCAUGCCUAACUAGAAUAUGGCCUGUUCUUGCUGCAUGUUGUAGCUUGCACACCGUUUAUAGAUUAUAGUGUGCUCAAGUAUUGAGUGAAAUGGUCAUGUGGCGGUUAUUAAACCAGGUGGAACCUGGAGAUGCCUGCUUAUGCUAAUAGUGUUUUAACAUUAAGCUGUCGCCAAUGUUAAUGCACUUUUACUGAUGGUAACAAAAUUGCCGAUAAGUAUGUCCGAAUACACAUUAUGAGUGUCAUAGAAAUAGAGAUGUUGACAGACUUUGUGAUGAGUUUACGCAUAUUUGCGUAACAUUUCAAUGAUGAUUUGACGAUGUGUUGUGUGUUUCAAUAGCCUUAUGCAUCUGUGGCUGCAUAAAUUGUCAGUUUUAUAACAAUUUAUGUCUGAAGCAAAAUGUUGAGACUGACAUAAAGGACCUCAUGAAUUUGCUCUCAACAAUGCUGUAAGGGAUGAUAUGUGUACCUCUACCCAGAUCCAUCAAGAAUCGGGCGGCUGUUUUGUGAUGAUAUCGUAACAGAUGGUACAUUAUGAACGGUUCGCUUUAGCUAGAUGACCACUAUACAUCCUAAUCAGUAUGCUGAUGUUCAUUUGUACUUACAAUACAUAAGGCUACUAUGAUAACAGGACACAUUAGCUUUUUUAUGCUUACUAAUAUAAACCAAGGUAUUGGGAACCUGAGUUGAGGCUAUGUACACCCACUUACAGGCUGUUGUUUUAUUCCAGACUUAAGAUGUGGUUUACGUAGACCAUUCUUAUGUUGUAAAUGCUGUAACAUUCACAUCAAUUGUUGUUAAUCCGUAUGUUUGCAAUGUCCAGGUUGGUACAGAUGUGACACUUAAGGUAUGAGCUAUUAUUGUAAUUCCCCAUAUCAUUGUGUGCUAAUGGACAAUUUUGGUAUAUAAAUACAUGUGUUGGUAGCGAUAAUGUUACUGACUUUAAGCCGUGUGGACAAAUGCUGGUGAUAUUUGUAACACCUGUACUGAAAGACUCAAGCUUCAGCAGAAACGUCAAAGCUAGAUUAAACUGUCGGUAUUGCUACUGUACGUGGUGCUGUCUGACAGAGAAUUACAUUUCAUGGAAGUUGGUAAACCAGACCACACAAUUAUGUCACUGGUUAUCGUGUAACUAAAACAGUAAAAUAGGAGAGUACACCUUUAAAACAGAGACAGAAGAAACAGCAAACUGUGACUUUUCCUGCUUGAUGAUUUCCAAACAAUUGCAAGAGCGUGCUGACAAGGCCUAAACUCAUGCAGACCAAGGCAGAUGGGCUAUUUCGCUUCCGUUUACAAUAUGUCUUUGUGCAGAAUGAAUCUCGUAACAUAGCACAAGUAGAUGUGUUAUUAAUUCCUAUCGGUGUUGAGGAUAAGAGCCAUUCAGGCCACGGAGUAAGUACAGUGAACUUGGGAGAGGCCUAUUGAAGAGCCCUAAUGUGUAAAAUUAAUUUAGUAGUGCUAUCCCCUGUUUAAAUUGGAGAAUGACA
>cluster710.fasta:4
UGAUACUGCAAAGCCAGUCAGCUUAAUCGCUGCAUGCACCUUGUUACCUACCUAACAAGAUUAGAAAGAUUGAACAACGCAAAACCCACAAGCAAAAGAAGCGUCUAGCUUCAAACAACUAUUAGCCGUGUUCAACUUGAACCAAUCUAUUCAGCCUAACUCACAGUAUAAAACAAAACUUCUCUAAAAUCUACUUGCAACAAUCAAGAUGAGAUCAUCAGAUUUUCAUUAGGUUAGACCACCAUCUUACCCCUUCAAACAUACAUAUGGGCUGUAAUUAUUGAGUAUUUAACUUAGGAGAUAAAA
>cluster698.fasta:4
UACUUCCGUAACAAAACACUUCGUUUCUUAAUCGUUCUACAACUUAAUCUGUGGGCUUCACUGCGAUGUUGUGCCUGAUAUUUAUACUUGUUCUGGAACAUAACUGUCUUUUUUGACUCAGUUCUCUGAGCGAUAUCACAAUUAGUUUCUGAAUAGUAGAAGAGCCUGCUGGUUCUAAAACAUCAUCAGUUUCUGUCUUACAGGUUCGGGUUUCGUACGUCUUGGAGAACGGGGGUCAACAAGGCCAAUUUAGAUACUUGGUUGAAUAAAAAGGCGUUCUCAAUUGAAACUAGUCUAUAAAGUCGAUGCUGAACUGCACCAUGUUGUAUGGUUGACUGAAGACUCAAGGAUAUAGGUCGAGGGAGCGGUCUGUCCUCAGUGGAAAAUGGCUCGCGUCUCUGAGAGAGAGCGCCUGGUAGGCGCCAUUAAAGUUUGUAGCACAGCUUGCCUGUCCAUGAAUUGAAACGAUAAACUACAAUGGCAAUGCUUGUAACGAUUGACUGGAGUGGAAAGAGCGUUGUACAACUCCAACAUCACAGCUGAUGACAGUUUAGGUUUGCAGUGCACCGUCUUCGUGCGCACAGCACUGGGUACUGCUACAGG
>cluster651.fasta:4
AAGGUGACUCAUUAUGAUUCUGAGUUAGAGGAUCAAGAUGCACUUUUCGCAUAAAAACGUAAUGUCAUCCCUACUAUAACUCAAAUGAAUUUAAGUAUGCCAUUAGUGCAGAAUAGAGCCACCGGCUGGUGUCUCUAUCUAGUACUAUGACCUAGACAGUUUCAUCAAAAAUUAUUGAAAUCAAUAGCCGCCAAGAGGAGCUACUGUAGUAAUUGGAACAAGCAAAUUCUAUGGUGGUUGGCACAACAUGUUAAAACUGUUUAUAGUGAUGAGAAAACCCACCUUAUGGGUUGGGAUUAUCCUAAAUGUGAUGAGCCAUGCCUAACGCUUAGAAUUAUGGCCUCACUUGUCUGCUCGAAACAUACCGUGUUGUAGCUGUACACCGUUCUAUAGAUUAGCUAAUGAGUGUGCUCAAGUAUAGUGAAAUGGUCAUGUGUGGCGGUUCACUAUGUUAAACCGGUGGAACCUCAUCAGAUCCAACUUUAUGCUAUGUGUUUUACUUGUCAAGCUGUCACGCCAAUGUUAAUGCACUUUUGUAAAUGCCGAUAGUAUGCCGAAUUUACAACACAGACUAUGAGUGUCUAUAGAGAUGUUGACACAGACUUUUGAAUGAGUUUUACGCAUAUUUGCGUAAACAUUUCUCUGAUGAUACUUGAGUGUUGUGUGUUCAAUAGCACUAGUCAAGGUAGUGGCAUAAAGAACUUGUUUAUCAAACAAUGUUUUUAAAUGUUGACUGAGACUGACCUUAAAGGACCUCAUGAAUUUUCUCAACAUUGCUAGUUAACAGGGUGAGAAGUGUACCUUCCACCAGAUCCAUAAGAAUCCAGGCCGCUUUAGAUGAUAAAAACAGAUGGUACUAUGAUAACGGUUGCUUUAGAUGUUUACCCUUACUAAUCCUAAUCGGGAGUAUGCUGAUGUCUCUCAUUGUACCAAUACAUAAGCUAGAUGUUAGGUGUUAGACUAUUUGUUAUGUUACUUGAUACUUCAAGGUAUUGGGAACCUGAGUUUUAUGAUGUACACUAUACAGUCUUCAGGCUGUUGUUGUGUUUUAAUCACAGACUUAUUAAGAUGUGUGUUCGUAGACCAUUCUUAUGUUGUAAAUGCUGUUACGACCAUUCACACACAAAUUUGUUAAUCCGUAUGUUUGCAAUGCUCCAGGUUGUGAUGUCAAGAUGUGACUCAUGGUAUGAGCUAUAUAACACCCAUUGUUUCCAUUGUGCUAAUGGACAAGUUUUGUAAUACUGUGAUAAUGUUACUGUUUAAUGCAAUUGCAACAUGUGACUGAAUGCUGGUGAUUACAUUUAACACCUGUACUAACAAGCUUUGCAGCAGAAACGUCAAAGCUACUGAGAGACAUUUAAACUGUCUGGUAUUGCUACUGUACGUGAUGUCUGACAGAGAAAUACAAGAAGUUGGUAAACCUAGACCCACUUAACGAAAUUAUGUCUUUUUGUAACUAAAACAGUAAAGUACAAAUAGGAGAGUACACAAUACCGCAGAGACAGAAGAAAAUGUGUUUUCACCUGUGCAGAUUUGAUGAUUUUCCAAACUGCAACAAUCCAUGGCGUGCUGACUCAACUAGGCCUAAACUCAUGCAGACACAAGGAGAUGGGCUAUAUAAACGUUUUUCCGUUUACGAUAUAUAGUUACUUGUGCAGAAUAAUCGUAACAUAGCCAAGUAGAUGUAGUUAACUUAAUCUCAUUUAUCAGUGGUCAUUAGGGAGGACUUGAAGAGCCACCCAUCCGAGGCCACGUACGAUCGAGUGAACAAUGCUAGGAGAGCUGCCUUAUGGAAGAGCCCUAAUGUGUAAAUUAAUUUAGUAGUGCUAUCCCAUGUGAUUAAUAGCUUAGGAGAAGACAA
>cluster648.fasta:4
UGACAGAGGCAAAGAAGCAUCAGAAAGAAAUCUGGCAUAACUAUUAGACCCCUUAAUCAGAGCUGAUUUGGCCUGGUGAAUUAUGUGGCGUGGAUCCCCUCUUACAAUCACGCCAUCAAGAUUCGAAAAGAUUGACAGCGUUUGGUUAGAGGAGUGGAGUCAGUUAAUGGCAAAAUUGACUCUAAGGCAAACAGAGAACUAAUUGAAGGGUGUUACUGUGCUACCACUUAAUGUCUGUUCUGUGCUAUGAUCAAGGAUGGUUAGACACAGGCUCACGGACAGUUCACAUGAUCAGGUUGAAAUCUAACCCUCAUUUAGAACACCAUUGCAGAGAAAGUACUGCAAAGUCUUAUUCGACGAGAAUACCGAAGUCGUUCUUGAAAAAUCAAGAGAUACAUAGAGAGGAAGCUAUUGAUGAAUGAGAGUGUGCAGCGGAGAUCAAGUGAACUAGGAUUAAAGAGCCAUGAGGCCUGCUAGAAAAGUAAUGAACUAAAUUUAACAGUGAUAGAGAA
>cluster633.fasta:4
AUGUUGACUGCCUGAUAUCUCUACAAUUUUGUCUAUCCGCAUGUAGUGGAGCAGAGGCUCAUCUUGGGUACUUAAAUUCAAACCCCUAGUUCAUUGUGUGCUUGACAGUUGUUAAAAAGUGACAAAGAACUUUAAAUUGCCAGCUGCAAAUCUGGUACAUUACUAACUGCAAAACCAAGUUGAAGAUCAAAGACUGAAACAUUAAAUGUUAGUAGUGAUGGUGCAGAAUUACACUUAGGAACGACCAAAUCAAAUUAUGGUUCUAUAAUAAACAAAGAGUACAGAAAAAAGCGAAGAAGAAACAGCAAACUGUGACUCUCCUGCUGCAGAUUUGGAUGAUUUCCAAACAAUGCAACAAUCCGAGCAGUGCUGACUCAGGCCUAAACUCAUGCAGACAAGCAGAUGGGUAUAAACGUUCGCUUUCUAUAUGUUACUCGUGCAGAAUGAAUCUCGUAACAAGCACAAGUAGAUGUGUCUUAAUCCACAAUCUUCAGUGUGUAACAUAGGGAGGACUUGAAAGAGCCACCAUUUCGAGGCCACGCGGAGUACGAUGAGUGAGUGAACAAUGCUAGGGAGAGCUGCCUUAUGGAAGAGCCCUAAUGUGAAUUAGUAGUGCUAUCCCAUGUGAUUUUAAUAGCUCUUAGGAGAAUGACAAAAAACU
>cluster589.fasta:4
CAAAAAUUAUUGAAAUCAUAAUCCAGAGCUACUGUAGUAAUUGGAACAAGCAAUUUAUGGUGGUUGGCACACUAAAACUGUUAUAGUGAUGUAGAACCUCUUAUGGGUUGGGAUUAUCCUAAAUGUGAUAGAGCCAUGCCUAACAUGCUAGAAUAUGCUUUGCUCGCAAAACGUGUGUAGCUUGUCACACUUCUAUAGAUUAGCUAAUGAUGUGAUGAUGAAAUGGUCAUGUGUGGCGGUUCACUAUAUGUUAACCAGGUGACAUCAGGAGAUGCCACAACUGCUUGCUAAUGUUUUUAACUGUCAAGCUGCCGCCAAUGUUAAUGCACUUUUAUUACUGAUGGUAAAAUUGCCGAUAGUAUGUCCGCAAUUUCAACACAGACUUUAUGAGUGUCUCUAUAGAAAUAGAUGUUGACACAGACUUUGUGAAUGAGUUUUACGCAAUUGCGUAACAUUUCAAUGAUGAUACUUGCUGUUGUGUUAACUUAUGCAUCAAGGUCUAUGGCUAGCAUAAAGAACUUUAAGUCAGUUCUUUUAUAAAAAUGUUUUUCUGAAGCAAAAUGUUGACUCAUAAAGGACCUCAUGAAUUUUGCUCUCAACAAUGUUGUAACAGGGUGAUGAUUAUGUCCUUACCCAGAUCCAUAGGGCCAUGUUUGUAGAUGAUAUCAAAACAGAUGGUACACUUAUGAUUGAACGGUUCGUGUCUUUAGCUAUAGAUGUUACCCACUUACUAACAUCCUAAUGAGCUGAUGUUUCAUUGUACACAAUAAAAGCUACAUGAUGAGUUACAGGACACUUGACGUAUUUAGUCUAAUGAUAACACUCAAGGUAUUGGGAACCUGAGUUUAUGAGGCUAUGUACACACCGAUACAGUACAGGCUGUUGGGGCUUGUGUUUUUCUUUGCAAUCACAGACUUCAUUAAGAUGUGGUGUGAUACGUAGACUCUUAUGUUGUAAAUGUGUUACGACCGUCAUAUCACAUCACAAUUAGUCUGUUUGUUAAUCCGUAUGUUUGCAAUGCUCCAGGUUGUGAUGUCAAUGUACUCAACUUUUACUUGGAGGUAUGAGCUAUUAUUGUACAUAAACCACCCAUUAGUUUUCCAUGUGUGCUAAUGGACAAGUUUUGGUUUUAAAAAGUGUUGGUGCGAUAAUGUUACUGACUUUUCAAUUGCAACAUGUGACUGACAAAUGCUGGUGAUUACAUUUUAUAACUUGAAAGACUCUUUUUGAGAAACGUCAAGCUACUGAGGAGACUUUAAACUGUUAUGGUAUUGCUACUGUACGUGAAGUGCUGUUGACAGAGAAUUCCAUGGGAAGUUGGUAAACCUAGACACACUUAACGAAAUUAUGUCUACUGGUUAUUGUAACUAAAACAGUAAAGUACAAUGAGAGUACACUUAAAAGAGACAGAAGAAACAGCAAACUGUGACUUUUCCUGCUGCAGAUUUGGAUGAUUUUCCAAACAAUUGCAACAAUCCAUGAGCAGUGCUGACUCAACUCAGGCCUAAACUCAUGCAGACAAAGGCAGAUGGGCUAUAAACGUUUCGCUUUCCGUUUAUAUAGUCUACUCUUGUGCAGAAUGAAUUCUCGUAACACAAGUAGAUGUAGUUAACUUAAUCUCAUUUAAUCAGUGUAUUAGGAGGACUUGAAAGAGCCACCAUUCAGGCCACAGUACGAUCGAGUGUAGUGAACAAUGCUAGAGCUGCCUAUAUGGAAGAGCCCUAAUGUGUAAAAUUAAUAGUAGUGCUAUCCCUGAUUUUAAAUAGCUUUAGGAGAAUGACAA
>cluster586.fasta:4
ACCUUCCCAGGUAACAACACAACUUUCGAUCUCUAAUCUGUUCUCUAAACGAACAUGAAAUUUUUAGGAAUAUCUAAAGGCUUCCAAGAAUGUAGUUUGAUGUACUACAUUUUGCAUCAUCCUUAUUCUAAAUGGUAUAUUAGAGUAGGAGCUAGAAAAUCAGCACCUUUUGAAUUGUGCGUGGAUGAGGCUGGUUCUAAUCACCCAGUACAUCGAUAUGGUAAUUAUACAGUUUCCUUUCUUUUACAAUUAAUUGCCAGGAACCUAAUGGUAGUCUUGUAGUGCGUUGUUUCUAUGAAGACUUUUAGAGUAUCAUGACGUCGUGUUGUUAGAUUUCAUCUAAACGAACAAAAAAUGUCUGAUAAUGGACCCCAAAAUCAGCGAAUGCACCCAUACGUUUGGUGGACACAGAUUCAACUGGCAGUAACCAGAAUGAGACAGUGGGGCGCGAUCAACAACGGCCCCAAGGUUUACCCAAUAAUACUGCGUCUUGUUCCCAUCACAUGGCAAGGAAGACCUUAAAUUCCCUCGAGGACAAGGCGUUCCAAUUAACCCAAUAGCAGUCCAGAUGACCAAAUUGGCUACAGAUACCAGACGAAUCGUGGUGGUGACGGUAAAAUGAAAGAUUCGUCCAAGAUGGUAUUCUACUCCUAGGAACUGGGCCAGAAGCUGGACUUCCCUAUGGUGCUAAAAGACGGCAUCAUAUGGGUUGCAACUGAGGGAGCCUGAAUACACUAAUUGGCACCCGCAAUCCUAACAAUGUGCAAUCGUGCUAUCCAAGGAACAACAUUGCAAAAGGCUUAGCAGAAGGGAGCAGAGGCGGCAGUCAAGCCUCUUCUCGUUCCUCAUACGUAGUCGCAACAGUUUAAGAAAUUCAACUCAGGCGGCAGUAGGGAUUCCUUCUGAAUGGCUGGCAAUGGCGGUGAUGCUGUUUGCUUUGCUGCUGCUUGACAGAUUGAACCAGCUUGAGAGCAAAAUCUGGUAAAGGCCAACAACAACAAGGCCAAACUGUCACUAAGAAUUGUGCUGAGGCUUCUAAGAAGCCUCGCAAAACGUACUGCCACUAAAGCAAUGUAACACAAGCUUUCGGCAGACGUGGUCCAGAACAAACCCAAGGAAAUUUGGGACCAGGAACUAAUCAGACAAGGAACUGAUAAACAUUGGCCGCAAUUGCAUUUCCCCAGCGUUGUUUCGGAAGUCGCGCAUUGGCAGAAGUCACACCUUCGGGAACGUGGUUGACCUACGGUGCCAUCAAAUUGGAUGACAAAGAUCCAAAUAAAGAUUAGUUUUGCUGAAAGAUAUUGACGAAAAACAUUCCCACCAAGAGCCUAAAAAGGACAAAAGAAGAAGGCUGAUGAAACUCAAGCCUUCGAGACAGAAGAAACAGCAAACUGUGACUUUUUCCUGCUGCAGAUUUGGAUGAUUUCCAAACAAUUGCAACAAUCCAUGAGCAGUGCUGACUCAACUCAGGCCUAAACUCAUGCAGACACAAAGGCAGAUGGGCUAUAAACGUUUUUCCGUUUACGAUAUAUGGUUUACUCUUGUGCAGAAUGAAUGUAACAUAGCACAAGUAGAUGUGUUAACUUUAAUCUCACAUAGCAAUUUAAAGUGUGUAUAUUGGGACUUGAAAGAGCCACCACAUCACCGAGGCCACGCGGAGUACGAUCGAGUGUCAGUGAACAAUGCUAGGGAGACUGCCUAUAGCCUAAUGUGUAAAAUUAAUUUAGUAGUGCUAUCCCGUGAUUUUAAUAGCUUUGGAAUGACAGC
>cluster562.fasta:4
GGGUAUAUAAGUCAACACAACUAAAUGAUGACAUCAGAAAUGCACCGCAUAACAUCAAUGAAGUAGAAUAGAGCGUGGUGCCUGUUAAACAUCACAAUUCCCUAUUUGAUUGGCAAGAAUUUAGCAUGAAGCGCGCAUCACAGUGUACCGAAGUAAUGUUGGUGGGAGUAACAGUACAAAUGGUUUACAAGGCCAAGCUAUCAUGGUAAAUACAUAUGGUGUAGAGGAUGAGGUUAUGCCCAAUUGUACAUGCUGUGUAACAUUAUAAAGGCGCAAAGAUAGCAGUAACAUGUUCCAUGUCUAGAUCACAGAUUCCAAAAUGGAAGGGUGAUUGCUGGCUGCUGUACAGAUGACCGUGGAAUAGCACACAACACAAUAGUAUGUCUUUAAGCUUAAUGUAUGCAUACACGGACCAGACCAACAUUCGGGCUCGAACUAAAGAGGUCAACUGGUAUGCUGCAUAUCACAUCGUUGAAUGCUUGAUGGAGUCUUCUGACUUACACCUAGGUGCAAUUGGAAAGUCAAAAUCGUUUUGCUGAAAGCUAGACAAAACAUUCACCAUCAUGACCAAAAAAAAAAAAAGGGAAACUAUACCAAAGAAACAGCAAACUGUGACUUUCUGCUGCAGAUUUGUUUCCAAACAAUGCACCAUGAGCAGUGCUGACUCAACUCAGGCCAACAUGCAGAAAGGCAGAUUAUAAACUUCUCCGUUUAGUAAUUUCGAGAAUAUUACAUAGCACAGUGAUGGUAUUUUAAUCCAGCAAUAACAGUGAGGACUGAAAGAGCCACAUUUCUUCGAGGCCGGAGUACGAGUGAGUGAACAAUUGGAGAGCUGCCUAAUGACCUAAUGUGUAAAUAUAGUAGUGCUAUCCCCAUGUGAUUUUAAUGCUUUAGGAGAAUGAU
>cluster544.fasta:4
AUCCACCAGAACAUCAAUCAAUGCUUACCCUAAAACGAUGAAAUUAUUUUUGAAUACCUCGUAGCUCACACAGGUGUGUAGGGUACAACAGCUUUAAAGACUGUUCUUAAAAAUUUUGAUACAAUUUGAUUCUUGAUCAAUUUUUUUCUUGUCCGGGUAAACAGCUUCUGUAGAUCAACCAUGUUAAAAACACUUUAUCCAUUUAUUUUGGCAAUUUUACAUGUUUUCAAAAAAGGAUGAUUAACUUCCAUCUAUUUGUGCUUGCCCUUUGUAUUCUGUAUAUGUUAUUUGUUUUACAUGACAAGAUCAAUGAUGAGUAACAACUGAUCUGUUUUCUAUCUAUGUUUACCAGUUAUAAGUAUACUAACACUAGAUUGAUGACUCGCUUACUAUUUAAAUGGAUAGAGUAGUGAACUUUGAUUGUGCUAUUUCUUACUCCAAGCAAGAAUAUGUUUGUUACUUUAAUGCAGACUAUUUAUCGAUUACAUGUCAUAGUUGGAUAGUGCUGUUGUUAUAAAACACUAAGUUGUGACAAACAUCAUAGGUACAAGACUUCACUGGAGUACGAAUAACGUAGGGGCGAUAACAAGUGGCCAAGUUUACAUAUUUCGUUGGUCUGUUCAUAUGGAAGGAGACUUAAAUAAUGAGGACAACGUGACCAUAUCAACUUUAUCAAGAGCUCCGACUGGUGUGGUAAUGAAUCAGUCAAUGAUAACACUAGGACUGUAGAUGACCUAUGGUGUACACAAAACGCACUAUGGGUGAAUGGGAGCCUGAAUCACAAAGCUACUGGCCGCAACUGCACUUAGCUAUCUCAAGGAAUGGCUCCAGACGGACAGCCUUUUUUCAGGUCCCUUUAGAUACCAGAGAAUUCCCUAAUGCUCAUGGGAUGUGCUUUGCUUGUGUCUUGACGUUAAGCUAGAUGCAUGUAAAGGCAACACAAUUUUUAAGAAUGUGAUGAGCUCUAACCUCAAAUCUCAACAGCGUAACAGUGAAGUGUCCACAUCCAAAUUGGCGAUAUAAAACGAUAACUCAUAUGUUCCCACUCACUUGGAAUGUCCAUUGAGAAGUCAUAGGACUGUGACUAAGGUAAAUGAAACAAUUCAAAGAUUGGUUAAGAUUUAAAUACACACUAACAAAAAGCUGAUGACUCAAUCAGAGAAGAACAAACCUUCUGUUGCAGUUUGGUAUUCUACAAUUGCAACAAGAAUGCUGUACUACCUAACUCAGCAGACAUAAGAGAGGCUUUAACUUUGUUCCUUAAAUGUUACUUGUGAAAAUUAAACGACAGAGAAGAACUUACUGCAAUUAUCAUGAACAGAGGCUAAGCAAGCAGGUAACGGUUACUACUUGAGAUCUAAUGAUGUGUAAUAUUUAGCUUCUGUGAUUAGCUAGAACACCACUUAUAAUUUCUUAUAAUUUUAAAAUUACAUCUUUUUAAU
>cluster538.fasta:4
UUCAACAAUCAUUUGAAAGUGUGAUUUUACUUUACUAACUUCGAAAGAUCAGCUUUCCAAGAUGCAAACUUGAAGAAUUUAACUGUCUUAUGGUUUGUACACCAUCAUGACUGCAGAGAAACAACAAGGAAGUGUAACAGACACUUACAUUUUUUACGGUUUUGUCAAACGUAAACAUAGAGGUACACUUGAUGCAGAACAGAAACAGCAACUUGACCCCUAGAUUUGUGUUUCAAAAUUCAAAACAAAGGUAUAAGUAACUUUCAUGCAGACAUAAGCAGAUGUUAAACCUUUCCUUUGUAUAAUCUUCAGAAUGAAUUCACUCAUAGCAUAGAUGUGUAACUUAACACACCAAUUUAGUAUUAGGGACUAAGACACAAGCCAUGACGAGUGUUGCAAUAAGAUGUUUGGAAGCUAUUUUUUUAGUGUGUCGUGAUUUAUGCUUUUAAAUGCAAAAAGG
>cluster536.fasta:4
GUGCUUGCAUUAGACCAUCUUAUGUUGUAAUGCUGUUACGACCAUGUCACACAUCACAUAAAUUAGUCUUGUUGUUAAUCCGUAUGUUUGCAAUGCUCCAGGUUGUGAUGCACAGAUGUGACUCAACUAGGAGGUAUGAGCUAUUAUUGUAAUAAACCACCCCAUUUUCCAUUGUGUGCUAAUGACAGUUUUUGUUUAAAAUACCGUGUUGGUAGCGAUAAUGUUACUGACUUUAAUGCAAUUGAAUGUGACUGGACAAAUGCUGGUGAUUAUUUUAGCUAACACCUGUAGAAUUUUGCAGCAGAAACGCUCAAGCUACUGAGGAGACAUUUAAACUGUAUGGUAUUGCUACUGUACGUGAAGUGCUGUGACAGAAUUACAUCUUGAAGUUGUAAACCUGACCACUUAACCGAAAUAUGUCUAUCGUGUAACUAAACAGUGUACAAAUAGGAGAGUACACCUUUGAAAUACCAGAGACAGAAACAGCAAACUGUGACUUUUUCCCUGCUGAGAUUUGGAUGAUUUUCCAAACAAUUGCAAGAGCAGUGCUGACUCAACUCAGGCCUAAAACUCAUGCAGACCAAGGCAGAUGGGCUAUAUAAACGUUUCGCUUUCCUUUACGAUAUAGUUACUGUGCAGAAUGAAUUCUCGUAACUCAUAGCACAAGUAGAUGUAGUUAUUUUAAUCACAACAGCAAUCUUAAUCAGUGUGUAACAUUAGGGUGAAAGAGCCUUACCGAGGCCACGGAGUACGAUCGAGUGUCAGUGAACAAUGCUGGGAGCUGCCUAUAUGAAGAGCCCUAAUGUGUAAAAUUAAUUUUAGUAGUGCUAUCCCAUGUGAUUUUAAUAGCUUAGGAGAAUGACACCCCCACACUCAUAUAUUUAAGCCCCCAUAACCAUU
>cluster505.fasta:4
AUACUCACCAGGUACAACAUACAUUUUAUACUUGUGAUCUGCUAAAGAACUGAAAAAUUAUUUUUUGCACUGUAACACUUCGUACUUUUGUGAGUUUACUACCAAAGCUAAACAGAAGUUUACAGAUACUUCAAAAGAAUUGCUCUCUGAACAUAAGGCAAUUACAUUUCAUCCUCUAGCUGAUAAAAUUGCACUGACUUGCUUUAGCACUCAAUUGCUUUGCUUGUCCUGACGGCGUAAACACGUUAACCGUUACGUGCCAGAUAGUCAUUCAGACAAGAGGAAGUCAAGAACUUUACUCCAAUUUUUUUAUUGUUGCGGCAAUGUUAACACUUUGCCACACUCAAAAGAAAGACAGAAUGAUUGAUUCAUUAAUGACUCUAUUUGUGCUUUUUAGCCUUUUCUGCUAUCUGUUUAAUUAUUAUUAUCUGUUCACUGAACUGAGAUUAAUGAAACUUGUUCAGCCUAAACGAACAUGAAUUUUUAGAUCUACAACGUAUGAUUCAAGAAUGGUUUAAUGUACUCAACAUCAACCAUAUGUAGUUGAUGACCGUCUAUUCACUUCUAUUCUAAAUGGUAUUAGAGUAGGAGCUAGAAAUCAGCACCUUAAUAUGAAUUGUGCGUGGAUGAGGCUGGUUCUAAAUCACCCAUUCAGUACCGAUAUGGUAAUUAUACAGUUUCCUUCUUACAAUUAAUUGCCAGGAACCUAAAUUGGGUAGUCUGUAGUGUGUUCGUUCUAUGAAGACUUUUAGAGUAUCAUGACGUUCGUGUUGUUUAGAUUUCAAACGAACAAACUAAAAUGUCUGAUAAUGGACCCCAAAUCAGCGAAAUGCACCCCGAUACGUUUGUGGACCUCAGAUUAUGGCAGACAGAAUAGAGAACGCAGUGGGCGCGAAAACAACGCGGCCCAAGGUUUACCCAAUAAUACUGCGUUUGGUUCACCGCUCACUACUUUGGCAAGGAAGACCUUAAUUCCCAGGACAAGGCGUCUCCAAUUAACACCAAGUCCAGAUGACCAAAUUGGCUACUACCGAAGAGCUACCAGACGAAUCGUGGUGGUGACGGUAAAUGAAAGAUCUCAGUCCAGAUGGUAUUACUACCUAGGAACUGGGCCAGAAGCUGGACCCCUAUGGUGCUAACAAAGACGGCAUCAUGUUGCAACUGAGGCCUUGAAUACACCAAAAUUGGCACCCGCAAUCCUGCUAACAUGCUGCAAUCGUGCUCAUCCAAGGAACAUAUUGAAAGUUUAUGCAGAGGGAGCAGAGGCGGCGUCAAGCCUCUUCUCGUUCCUCAUCACGUAGUCGCAAGUUUUAAAUUCAACUCCAGGCAGCAGUAGGGAUCCUGCUAGAAUGGCUGGCAAUGGCGGUGAUGCUUCUUGUUUUGCUGCUUGACAGAUUGAACCAGCUGAGAGCAAGUCUGGUAAAGGCCAACAACAACAAGGCCAAACUGUCACUAAGAAUUGUUGAGGCUUCUAAGAAGCCUAAACGACUGCCACUAAAGCACAAUGUAACCUUCGGCAGACGUGGUCCAGAACAAACCCAAGGAAAUUUUGGGGACCAGGAUAAUCAGACAAGGAACUAUUAACAUUGCCGCAUGCACAAUUUGCCCCAGCGUUCAGCGUUUGAAUGUCGCGCAUUGGCAUGGAAGUCACAUCGGGAACGUGGUUGACCACACAGGUGCCACAAAUUGGAUGACAAAGAUCCAAAUUUAAGAUCUUUGAAUAAGCAUUGACGCAUACAAAACCCCACCAACAGAGCCUAAAAAAAAGAAGGCUGAUGAAACUCAAGCCUUGGACAGAAGAAACAGCAAACUGUGACUUUUCCUGUGCAGAUUUGGAUGAUUUCCCAAACAAUUGCAACAAUCCAUGAGCAGUGCUGACUCAACUCAGGCCUAAACUCAUGCACAAAAGGCAGAUGGGCUAUAUACGUUUUUUUCCUUUAUACUUGUGCAGAAUGAAUUCAACUGACAAGUAGAUGUAGUUAACUUUAAUCCAAUAUAUUUAAUCAGUGUGUAACGGGAGGACUUGAAAGAGCCACCUCGAGGCCACGGAGUACGAUAGUGUACAGUGAACAAUGCUAGGGAGAGCGCCUAUAUGGAAGAGCCCUAAUGUGUAAAAUUAAUUUUAGUAGUGCUAUCCCUUUUAAUAGCUUUAGGAGAAUGACAGC
>cluster499.fasta:4
UUAAUGCAUUCUAUGUGAUUGGACAAAUGCUGGUGAUUACAUUUAGCUAACGUAAAGACUCGUUUCGCAAAGAAACGCUCAAGCUACUGAGGAGACAUUUAAACUGUCUUAUUUCUGUACGUGAAGUGCUGUCUGACAGAGAAUUACAUAUGGGAAGUUGGUAAACCUAGACCUUAACCGAAAUUAUGUCUGGUUAUCGUGUAACUAAAACAGUAAAGUACAAAUAGGAGAAACAGAGACAGAAGAAACAGCAAACUGUGACUUUUCCUGCUGCAGAUUUGGAUGAUUUCUCCAAACAAUUGCAACAAUCCAUGAGCAGUUGACUCAACCAGGCCUAAACAUGCAGACACAAGGCAGAUGGGCUAUAUAAACGUUUCGCUUUUCCGCUUACGAUAUACUUGUGCAGAAUGAAUUUACAUAGCACAAGUAGAUGUGUUACUUCACUAUUUUAAUCAGUGUUGGGAGGACUUGAAAGAGCCACCUUCAGGCCACGCGGAGUACGAUCGAGUGUCAGUGAACAAUGCUAGGAGAGCUGCCUAUAUGGAAGAGCCCUUGUAAAAUUAAUUUAGUAGUGCUCCUUAUAUAGCUUGGAGAAUGACAC
>cluster491.fasta:4
UACUCCAGGCACCUUUCCCGAAUUCCGUGAAAUACUUUCUGGCAGAAAACCAAUUCUCGUGGCUUUACUCGAGUUAGAGGACCAAUUAAAAGAAUUGCUCCUGACUCGAGGCAUUCUUCAUCUCUAGCUGUCAUUCUGACUUUUGCACUCUAUGUUUCUUGUCUAGCGUACACUAACGGUUUCCGAUCAUCCAACAUUCUCAGACAAGAGGGUAUUUACUCACGCGGCAAAGGUUUACAUUUGUACAAAAAAAGAGAUGAAUUUAUUAUUACUUUUUCUUUCAUUUUUUAUAAUUCUGUUGUUCUCUAAUAAUCAUUACUUCACGCUAAAACAGAUUUAAUUGUUUAGAAUACUUUAUACUGUGUUUUCAAAAUUUUUAGAACUACCAACUGAUGAACCAGUUUCAUUUCAAAUGUAAUUAGAGUAGAUGAUCACACCUUUAAAUCAUUUGUGUUUAAAACUCACCAUUAAUGAUCGAUUUACAGUUCGUUUACAUAUGAGAAUAAUUGGUGUUUGUAGUUGUUAUGACUUUUAAAUCAGAUGUUGUUAGAUUUUUAAGAAAUUCUGUAAUACAAUACGAGACGCUUACGUUUGACCCGUUAACAUACAAGAUGGAAGCGGCGAUAAACAACUGCGUUCAUUCUGAUCCAUCAUGCAAAAGACUUAUAGGAAGGCGUCAAUAUAACAAAGCAUCAAACAUGUAUCCAACAAGAAUUGUGAAAAAGACUCCUAGUGGUAUUUAUACUAGAAUGGCAGGUGGACUCUAUGUGUAAAACCACUUGGGUUGAUAGAGCCUGAAACAGAUCACUGCAACAAGUGAUGCACUUCAGAACAUUGUAAAGGUGCAGGGACAGAGGGCGUAGCCUUCUUAUACAGAACAUCAAAACAACUAGAGAUAGGUCCUUGAAUGUAAUCUGAUGUCUCUUGCUGCUGUGUGAAUUACAGUUAAGCAAAAUGUGAGCACAACAAGCACGUCAAAGAAUUGCGGUUAGAGGAAAAACUACCACUAAAGCAUAACAAAGCUUUCGUUGUAAAACCAUUUGGGACGCAAUACAGCUAUUUGUUGCAAUCAAAUGCCGCGUUCAACGUUGAAUGGGUGCAGAGUACACACUUAGGGUGACUAAUCCAUAAUUGUGAAGCAAAUAAAAAAGUAUGUAAUAAUGGCAUGAAACAUUUCACAAGCAAAAGGACAAAAGAGUGUAACUAACCUUACCAGAGACAGAAGAAACAGCAAACUGUGACUCUUUCUGCUGCAGAUUUGAUGAUUUCCAAACAAUUGCAACAAUCAGCAGUGCUGACAACUCAGGCCUAAACUCAUGCAGACAAAGGCAGAUGGGCUAUAUAAACGUUUCGCUUCUUUACGAUAUAGUUACUUUGUGCAGAAUGAAUCUCGUAUACUCAGCACAAGUAGAUGUAGUUAACUUUAAUCUCCAGCAAUCUUUAAUCAGUGUGUAAUUAGGAGGACUUGAAAGAGCCACUUUAGGCCCGGAGUACGAUAGGUACAGUGAACAAUGCUAGGGAGAGCUGCUAUGAAGAGCCCUAAUGUGUAAAAUAAUUUUAGUAGUGCUAUCCCAUGUGAUUUAAUAGCUUCUAGAACAAAAU
>cluster482.fasta:4
GUCUUUCUGUUCAGCAUUCUGCCUAGCCACUCAUGAGCACGACCUAGUACCCUAUCCGAUCCUUCAACCAUUAGCACAGGAGUACUACCUAAUACCCACCUAAACACAAUGAACCACAGGCAUCAUCUUCAUUCAUGCCUAUUUUUCAAAAUUGUCUUGCCCACUCGAUUGGCUCACCUUAUCGCUACGGGUCCUGACCUCUUGAUCCCUCCUCCUUUUUCUAUCCGCCUCACUACAUCCCAGUGAACUGCGUUAGAAGAGGUUCCUCUCUUAUAAUA
>cluster476.fasta:4
AGACAUGUCCUAGCAAGUGAUUUGUGCUUGUAAUUAGCAACACAAGCUAAAGACUAGCUUUUGCCCAACGUAAGAAGAGACUAAACCAGAUUCUUAAAGCUGUUGCACUUCGAGUGAAACCAACCCAAAGAAUCUUUCUGUUCGUAACAAACAGAAAGAAAAGAGAAUAAAACAGAGACAGAAGAAACAAAACUGUGAACUCAGAUUUGGAUGAUCUUCCAAACAAUUGCAACAAUCCAGAGUGCUGACCACAGGCCUAAACCAACAUAGCAGAUGGGCUAUAACGUUUUUCCGUUACGUCUACCUGUAGAAUGAAUUCGAUCAAGAUGAGAACUUUUCACAUGCAUUGUGGUAACAUUAGGGAGGACUUGAAAGAGCCCAGGCCACCAGUCAGGUACAGUGAACAAUGCUAGGACUCUAUAUGGACUUGAAUUAUUUCCAUUGAUUUUAAUGCUUUAGGAGAAUGACAAAAAAU
>cluster471.fasta:4
AUUUUUAAUGCUUUUUAACUUACCAGAAUCAGUUUUUCUCUUCAAGCCUCAUUAUGGGAUUUUUAAAUUGAUACCACGGAAAAGGUAAAAUUCUGAGUUAUUUUAAAUAUUGCACUAACAUGGUUAACUUUUACUUGAUACAGAUGAUUCUCAUUGUCAAACUUUAUGUUAUUCUCUACAUUCCACUAAGUUGGACCUAUAGUGAGAAUUUGUUGAGGUGUUCUUUCUUGUUCAACUGGUACCACUCAGAGUAGUUUGAAACAAUGUAAUCACUGGUUAAAGCAGGUUCUUGUUUGCUGCUGACCUCUAUCACGCUGUUCUGUAAUAUCUAGUAAGCCUACGGCAGUGUGCUACAUUGCUCACUGUCAACUAAUUACAAAUUUAUUUGUCAAGAUUAAAGGAGUUCUGUUGAAAAAACACCUUUUGCCAGUGGUUCUUUCAAAAUACAUCUUAAUUACCAACAAAUGUGAUAUAACAACUUACUUUUAGUGAAUUGUGUAAUACUUUAUGUAAUGGUGUUUAUGCAACCAAUCUCAACAACCAAAAGCUGUCAUUUUAAAUGGUAGGCUAGACUUAUUGAUCAAAUAUAGGCAGAUGACUUCAAAAUAUUCACCUAUUACUAUGCUUAGUUGCCAUUGUGAAAGAAUAGCCCACCUCUGUGUCUCUUUGUGUAUAGACAAAACAGUUAUAAAAUUUAAUCACCCAUAGGAGCUCGUGUAAUUGGAAAGCAAAUCUAUUGUGGCACAAUGUUACUGUUUUGUGAUGAGAACCUCACUUAUGGUUGUUAUCUAAGAGACAGCCUACCUGAUCUUGGCUUCAUUGUUUGCUCAAAAAACUGUUGUGUUGUACACCUUUCUAGAUAUAAUGAGGUCUCAGUUGAUGAAAUGGAUGUGUGCGGUUCAUAAUGUAACCAGUGGAACCUCAUAGAGACCCUUACCUUUUGCAUGUGUUUUAACUUUGUAACUUCCGGAAUCUGAAUCAUUUUACAUGAGGUAACAUUGCCAAUAGUCAUACAGAUUCUUAUGUUUUAUAAAUAGAUGUCCAGCUUUGUGUAGUUUCGCUAGCGUACAUUUCAUGUGUACUUGAUCGGGUGUUUCAAUAGCAUAUAUAAUCAGUGCUAGCAAAGAACUUUAAGUCAUUCUAUUACAACAAUGUUUUGCACUGAAGUGUUGACUGAGACUCUUACUAAAGAUCAGAAUUUCUAACUGCUAGAACAGUGAUGAUUAUGACUUCUACCAUCAUCAAACAAGCCUUGUAGAUGAUAUGUACAAUGGUAAUAUAUUGAAGUCGUGUCUAUAUAAUGUUACCAUUCAACAAUGGAGUAUUGAUGUUUCAUUACAAAAAAAGAUAUGAUCAGAACCUAACAUUACUAUCUACAAUAUAACCAGGAUGGGAACUGUUUAUGGCUAUACACACCAUACAUCUCAGGCGUGCUUUUCUUGCAAUUAGAAUUUCAUUGAUGGCUUGCAAGUAGCCACUUUGUGAGCUUAGACCAUGCACAAUACAAAAUAUCUUGCGAAGAUGCAGCUCAGUUGAGUCACAGAUGACUCAACUUACAGGAAAACUUUGAAUUCUUAUACUUGUUCCUUGUUCUUGCAAUUUGUAAAUAAUGUGUUUAGCAUAGUACUAUGAAAGUGAAAGCGAUACUAGACACCUUAGAACCAAUUUUAGAGAUUAAGCUCUAGGAGA
>cluster468.fasta:4
CAGACUAAGGCAGAUGGGCUAAACGUUUCGCUUCUUCCGUUUACGAUAUGUUACUUGUGCAGAAUGAAUUCUCGUAUAAGCACAAGUAGAUGUAGUUAACUUUAAUCUCAGCAAUUUUAAUCAGUGUAGAGGACUUGAAAGAGCCACAUCAGGCCGGAGUACGAUCGAAGUCAGUGAACAAUGCUAGGGAGAGCUGCCUAUAUGGAAGAGCCCUUGUGUAAAAUUAAUUUUAGUAGUGCUACCCCAUGUGAUAAUAGCUUAGGAGAAUGACAAU
>cluster432.fasta:4
UGGCGGUUCUUGUAAACCGGUGGAACCUGGAGAUGCCACAACUGCUUAUGCUAAAUGUGUUUUUUGUCAAGCUGUACGGCCAAUGUUAAUGCACUUAUACUGUGGUAACAAAAUUGCCGAUAAGUAUGCCGCAAUUUACAACACAGACUUAUGAGUAGUCUUAUAGAAAUAGAGAUGUUGACACAGACUUUGUGAAUGAGUUUUACGCAUAUUUGCGUAAACAUUUCUCGAUGAUACUCUGACGAUGCUGUUGUGUGUUUCAAUAGCACUAUGCAUUCAAGGUCUAGUGGCUAGCAUAAAAUUAAGUCAGUUUUAUAUCAAAACAAUGUUAUGUCUGAAAAUGUUGACUGAGACUGACCUUAAAGGACCUCAUGAAUUUUUCAACAUACAAUGCUAGUUAAACAGGUGAUGAUUAUGUGUCUUCCUUACCCAGAUCCAUCAAGAAUUCGAGGCCGGCUGUUUUGUAGAUGAUAUCGUAAAACAGAUGGUACUAUGAUUGAACGGUUCGUGUUUUAGCUAUAGAUGCUUACCCACACUCCUAAUAGAGUAUGCUGAUGUCUUCAUUUUACUUACAAUACAUAAACAUGAUGAGUUAGACAUGGUAUUGUUAUGCUUACUAAUGAUAACACUCAAGGUAUUGGGAACCUGAGUUUAGGCUAUGUACCACCAUUACAGGCUGUUGGGGCUUGUGUUCUGAUCAGAUGUGGCUUAGACCAUCUUAUGUGUAAAUGCUGUUACGACCAUGUCAUAUCAACAUCACAUAAAUUAGUCUGUCUGUUAAUCCGUAUGUUUGCAAUGCUCAGUUGUGAUGUCCACAGAUGUGACUCAACUUUGGAGGUAUGAGCUAUUGUAAAUCUUUAACACCCAUUAGUUUCCUUGUGUGCUAAUGGACAAGUUUUUGGUUUAUAUAAAAAAUGUUGUAGCGAUAAUGUUACUGACUUUUAAUGCAAUGCAUGUGGACAAAUGCUGGUGAUUACAUUAGCUAACACCUGUACUGAAAGACUCAUUCAAAAACGCUCAAGCUACUGAGGAGACAUUUAAACUGUCAUGGUAUUGCUACUGUACGUGAAGUGCUGCUGACAGAGAAACAUGAAGUUGGUAAACCUAGACCACUUAACCGAAAUUUUUACUGGUUAUGUGUAACUAAAAAAAGUACAAAUAGGAGAGUACACCUUGAAAUACAGAGAAACAACUAUUUUCUGCUGCAUUUGAUUACAAUGCAACACGAAUGCUGACUUUACCAACUCAGUUUUCACGAGGAUUAAACUCGUUCUUAGUUCUAGAAUAUUCUCGAUUUCCAUGUUUAACUAAAAGAAUCUAACAGUACUCUGGAUUGAAGGCCUUAGGCCAGCGUCCUGCUAACUGUGAAGUGCAGAACCUAAGUAAUAAUUUAUAGUGACAGAUUAAAGCUUCUGGAGAGAAACUCCAAACUAUUAAAUUUUAUAAUCCCUUAAUAAU
>cluster417.fasta:4
AAGAGCUUAUAAAUUAAAGUUCUCGUUUAAGUCAGAAUGAAUGUAACUAACACACAAAUUAUUUCUUAGAAUAACAGUACAUAGGAGACUUGAGAAAGACACAAUUUCGAGGAUCACAUGACUGACAUGCGACUGCAUAUAGGCUUGUAUAUUUAUGUGCUACCAGUUUUUAAUUUUUAGGAGAAAACCCAUCACCACAACAUCUCACUUAUAUUUUAUAUCCCAAUAUAUUUCAAAU
>cluster416.fasta:4
GCUGAAUGGAUUCCAAUGGUGUCGACGCUUCCCUUAUUUGCUAAAAGAGGCACUUGUUGUAACUAGGCUUGUCAAAUUUUGCCAAUGCUCAAUCCAAUGUGCUCAAUUCAGGACAACUUCAAAAGCUUCAUACCAGGCAGAGGUACUCUUCUUCCAAAUGUAAGUAAAUCAAUCCACGCAGUAGACACCUCUAGUGCUGAAUGCGGUUGCUGCUUGUUUCUGUGCUGCAGAUUGACAGUAGAGCAAAAUCUGAAGCCAACAAAAGGCCACUGUAAGAAAUGCGGCUUUAGCUAGCAACUGCAUAACAAUAACACUUUCCGCUCGACAACCCAAGAAAUUUUGGACGAAAUGACAAGGACUGAUACAACUUUCAAAUUGUUGCCAGCGCGUUUCGAUGUCGCCAUUGGCAUGAGUACACUGACUGUUGACCUCAAGUCCAUAAAAUAUAAAAUCAAUUUAAGACAAGAUUUAAACAUUUGCCAAAACUUCACACAGAGCUAAAAAGACAAAGAAGAGUAUAACACUAGCCUUACGCAAGAGCAAAACAAAAUUUGCUCUUUCUGCUGCAAAUUGUGAUUUCAAAUAUUAAUCUGGCUGUAAUCACCUAAAAUGAGACUAGAAUGGCAAACCGCUUCGUUUCGUGUACCUGUCAGAAGAAUUCUGUAUUCAUCACAAAGAGAUUGAACUUUAUCACUAGCAUUAAUCAGACAUAGGGCUUGAAGAGCAAUUCACCAGGCCACGAUCUGAGUACAUGAACCAAGUCUGGAGAAAAUUGCCCAUAAGGCCCAAUAAAUUAAAUUGUAUCUCCCAGAUAAAGCUAGAGAGACAAAACUCUCUUCUUCAUUAUAUAACAUACUUUUCUUUUUUUUAUUAUUUAAUUAACAAACCACCCCCCCCCAUCCCAUAAU
>cluster348.fasta:4
CCCGCAAUCCUGCUAGCUGCAAUCGUGCACCUCAAGGAACAACAUUGUCAAGGCUUUCAGAAGGGGCAGAGGCGGCAGUCAAGCCUCUCGUUCCUCAUCACGUCAACAGUUUUAAGAAAUCAACUCCAGGCAGCAGUAGGGACUCCUGCUAGAAGGCUGCAAUGGCGGUGAUGCUGCUCUUGCUUUGCUGCUGUUGACAGAUUGAACCAGCUAGAGCAAAAUGUCUGGUAAAGGCCAACAACAACAAGGCCAAACUGAAGUGAGGCUCUAAGAAGCCGGCAAAACGUACUGCCACUAAUCGUAACACAAGCUGAGACGUGGUCCAGAACAAACCCGAAUUUAGGGACCAGGAACUAAUCAGACAAGGAACUGAUUAGCCGCAAAUUGCAUUCCCAGCGUUCAGCGUUCUUCGGAAUGUCGCGCUGGCAUGGAAGUCGGGAACGGGUUGACCUACACAGGUGCCAUCAAAUUGGAUGACAAAGAUCCAAAUUAAAGAUCGUCAUUGUGAAUAAGCAUUGACGCAUACAAAACAUUCCCAACAGAGCCUAAAAGGACAAAAAGAAGAAGGCUGAUGAAACUCCAAGAGACAGAAGAGAAACAGCAAACUGUGACUCUCUUCCUUGCAGAUUUGGAUGAUUUCUCCAAACAAUUGCAAUCCAUGAGCAGUGCUGACUCAACUAGGCCUAAUCAUGAGACAAAGGCAGAUGGGCUAUAUAAACGUUUUCGCUUUUCCGUUUACGAUAUAGUAUCUUGUGCAGAAUGUCAUACGCAAGUAGAUGUGUUAAUUUAAUUAGCAAUUUAAUCAGUGUGUAACAUUAGGGAGGACUUGAAAGACCACAUUUCACCGAGGCCACGGAGUACGAUCGAGUGUACAGUGAACAAUGCUAGGCUAUAUGGAAGAGCCCUAAUGUGUAAAAUUAUUUAGUAGUGCUAUCCCAUGUGAUUUUAAUUUGGGAGAAUGACAC
>cluster199.fasta:4
AUCCUUCCCAGGUACAAACACCAACUUUUGUAGAUUGUUCUCUAAACGAACUUUAAAAUUGCUUGUCACUCGGCUGCAUGCUUGCCACGCAGUAUUUAAUAACUAAUUAUGUCGUUGACAGGACACAGUAACUAACUUGCAGGCUGUUACGGUUCGCUGUUGCACAUCAGCACAUCUAGGUGUCGGUGCAAGGUAAGAUGGAGAGCCUUGUCCUGGUUUUAACGAGAAACACACGUCCUCAGUUGCCUGUUUACAGGUUCGCGACGGUCGUACGUGGCUAGACUCCGUGGAGGAGGUCUAUCAGAGGCACGUCAACAUCUAAAGAUGGCACUUUGGCAGUAGAAGUUAAAGGCGUUUGCCUCAACUUGAACAGCCUAUGUGUUCAUAAACGUUCGGAUGCUCGAACUGCACCUCAUGGGUAUGUUGAGUGAUGAAGGCAUUCAGUACGGUCGGUAGUGGUGAGACACUUUGGUGUCCUGUCCCCGUGGGCGAAACCAGUGGACCGCAGGUUCUUUCGUAAGAACGGUAAUAAAGGAGCUGGUGGCCAUAGUUACGGCGCGAGUCAUUUGACUGCGAUGGCACUGAUCCUUAUGAAGAUUUUCAAGAAACUGGAAUGUACAACACUGUGCUAAUGACCCUGGUUACACUUAAAACACAGUUGUACCGUCUGCGGUAUUGGAAAGGUUAUGGCUGUAGUUGUGAUCAGCGAACCCAUGUUCAGUCAGCUGAUGCACAAUCGUUAAGGGUUUGCGGUGUAAGUGCAGCCCGUCCGUGCGGCACAGGCACUAGUACUGAUGUACAGGUUUGACAUACAAUGAUAAAGUAGCUGGUUUUGUAAAUUCCUAAAAACUAAUUGUUGUCGCUUCCAAGAAAAGGACGAAGAUGACAAUUUAAUUGAUACUUGUAGUUAAGAGACACACUUUCUCAAUACCAACAUGAAGAACAAUUUAUAUUACUAAGGAUUGUCCGCUGUUGCUAAACCGUUUUAGAAUGACGGUGACAUGGUACCACAUACGUCAACGUCUUACUAAUACAAUGGCGACUAUGCUUUGGCAUUUUGAUGAAGGUAAUUGUGACACAUUAAAGAACUCACAUAAUUGUUGUGAUGAUGAUUAUUCAAUAAAAGGACUGGUAUGAUUUUGUAGAAAACCAGAUAUUACGCGUAUAGCCAACUUAGGUGAACGUGUACGCCAAGCUUUAAACAGUACAAUUUGUGAUGCAUGCGAAUGCUGGUUGUUGGUGUACUGACAUUAGAUAAUAAGAUCAAGGUAACUGGUAUGAUUUGGUGAUUUCAUCACCACGCCAGGUAGUGGAGUUCCUGUUGAGAUUUUAUUAUUCAUUGUUAAUGCCUAUAUUACCGAAGGGCUUUAACUGCAGAGUUGUUACCACUUAAGUGGGAUUUGUUAAAAUAUGACUUCAGAAGAGAGGUUAAAACUCUUGACCGUUAUUUUAAAUAUUGGGAUAGACAUACACCCAAAUUGUGUUAACUGUUUGGAUGACAGAUGCAUUUGCAUUGUGCAAACUUUAAUGUUUUACUACGGUGUUCCCACCUACAAGUUUUGGACCACUAGUGAGAAAAAUAUUUGUGAUGGUGUUCCAUUUUUAUGGAUACAUCAGAGCUAGGUGUUGUACAUAAUCAGGAUGUAAACUUGCUCUAGACUUAGUUUAGAUACUUGUGUAUGCUGCUGCCUGCAGCAGCUGCUUCUGGUAAUUAUUACUAGAUAAACGCACUACGUGCUUUCAGUAUGCACUUACUACAAUGUUGCUUUUUAUUACCCGGUAAUUUUACAAGACUUCUAUGACUUUGCUGUGUCUAAGGUUUUAAGGAAGGAAGUUCUGUUGAAUUAAAACACUUUUGCUCAGGAUGGUAAUGAUUAUCAGCGAUUAUGAGUUAUAAUCUAUGUGAUAUCAGACAUUAUUGUAGUUGAAGUUUAGUACUUGAUUACGAUGGUGGCUGUAUUAAUGCUACAUCAUCUCAACAACCAGACAAAUCAGCUGGUUUUCCAUUUAAUAAAUGGGGUAAGGCUAGACUUUAUUAUGAUUCAAUGAGUAUGAGGAUCAAGAUGCACAUACAAACGUAAUGUCAUCCCUACUAUACAAAUGAAUCUAAGUAUGCCAUUGUGCAAAGAAAGUGCACCUGUGUUCCUAUCUGUAGUAAUAAGACAGUUUCAUAAAAAUUAUUGAAUCAAUAGCCGCAGAGCUACAAUUGGAACAAGCAAUUCUAUGGUGGUUGGCACAACAUGUUAAAACUGUUUAUAGUGAUGUAGAAACCCCGGUUGGGAUUAUCCAUAAAAUGCCUAACAGUAAUGCCUCACUUGUUUGGCAAACAUAUUGUUGUGUUGCACCGUUUCUAGAUUAGCUAAUGAUGUAUAAGUGAAAAUGGUCAUGUGUGGCGGUUCACUAUGUUAAACCAGGAACCUCAUCAGAUGCCACAACUUAUGUAAUAGUGUUUUAUUUGUCAAGCUACGGCCAAUGUAAUGCACUUUAUACUGAUGGUAACAAAGAAAGUAUGCCGCAAUUUACAACGACUAUGAGUGUCUCUAUAGAAAUAGAGAUGACACAGACUUGUGGUUACGCAUAUUUGCGUAAACAUUUCAAUGAUGAUACUUUGACGAUGCUGUUGUGUGUUCAAUAGCACUUAUGCAUCUCAAGGUCUAGUGGUAGCAUAAAGAACUUUAAGUCAGUUCUUUAUUAUCAAACAAUUUUAUGUCUGAAGCAAAAUGUUGGACAGACUGACCUUAUAAAGGACCAUGAAUUUCUCACAAUGCUAGUAACAGGGUGAUGAUUAUGUGACCUUCCUUACCCAGAUCCAUCAAGAAUCGAGGCCGCUGUUUGUGAUGAUAUCGUAAAACAGAUGGUACAUAUGAUUGAACGGUUGUCUUUAGCUAUAGAUGCUUACCCACACUAAACAUCCUAAUCAGGAGUAGUGAUGUCUUCAUUUGUACUUACAAUUUAAAAAUGAUGACAGGACACGUUAGACAUGUAUCUGUUAUGCAAUGAUAACAUUCAAGGUAUUGGGAACCUGAGUUUAUGAGGCUAUGUCCCCAUACAGUCACAGGCUGUUGGGUUGUUUUUGCAAUUCAGACUCAUUAAGAUGUGGUGCUGAUACGCAUAUCAACAAAAUUAGUCUUGUCUGUUAAUCCGUAUGUUUGCAAUGCUCAGGUUGAUGUCACAGAUGUGACUCAUAGGUAUGAGCUAUUAUUGUAAAUCUCAAACCACCCAUUAGUUUCUUGUGCUAAUGGACAAGUUUUUGUUAUAAAAUUGUGUUGGUAGCGAUAAUGUUACUGACUUUAAUGCAAUGAAUGUGAUUGGACAAUGCUGGUGAUUACAUUUUAGCUACACUACUAAGUUUGAGAAACGUCAAAGCUACUGAGGAGACAUUUAAACUUAUCGGUAUUGCUACUGGAUGUUGACAGAAUGGAGUUGGUAAACCUAGACCACUAAUUCUUUACUGGUUAUCGUGUACUAAAAAGUACAAAUAGGAGAGUACGAAAAGCAGAGACAGAAGAAACAGCAAACUGUGUUUUCCUGCUGCAGAUUUGGAUGAUUCCAAACAAUUAAAUCCAUGAGCAGUGCUGACUCAACUCAGGCCUAAAUCAUGCAGACCAACAGAUGGGCUAUAAAACGUUUCGCUUUCCGUUUACGAUUAUAUGUCUACUCUUGUGCAGAAUGAAUUCUCUACAACAAGUAGAUGUAGUUAACUUUAAUCUCAGCAAUCUUUAAUCAGUGUGUAACAUUAGGAGGACUUGAAAGAGCCACUUCGAGGCCACGCGGAGUACGAUCGAGUGUCAGUGAACAAUGCUGGAGAGCUGCCUAUAUGGAAGAGCCCUAAUGUGUAAAAUUAUUUAGUUUCUCUGAUUUUAAUAGCUUUGGAGAAUGACAGC
>cluster185.fasta:4
AACAACCAUACUGUUUCUAAAAUUGUGUGAGGCUUAGACCAUGAACGUCUGCCACUAUACAAUGUAAACAGCUUGCAGACUGGUCCAGAACAAACCCAAGAAAUUUGGGGACCAGGAAUAAUCAGACAAGAUGAUUACAAACAUGCCGCAAAUUGCACAAUUGCCACGUUCAGGUUCAUUGGCUGGUGGAAGUCACACAUGGAACUUGAUACACAGGUGCUAAAGGUGAAAGAUCCAAAUACAAAGAUUGUUGCUGAAAGUUGAUAAAAAAUCAACAAGCUAAAGACAAAAGAAGAGUGUAACUACCUUCUCGAGAGACAGAAGAAACAGCAAACUGUGACUUUCCUAGAUUUGGAUGAUUUCUCCAAACAAUGCAACAAUCCAUGAGCAGUGCUGACUCAACUCAGGCCUAAACUCAUGCAGACUACAGGCAGAUGGGCUAUAUAACGUUUUCGCUUUCCGUUACGAUAUUUUGUGCAGAAUGAAUCCAUAGCACAAGUAGAUGUAGUUAACUUAAUCCUGAAUCUUUAAUCGUGUGUAACAUUAGGGAGGACUUGAAAGAGCCACCACAUUUCACCGAGGCCCCGGAGUACGAUCGAGUGUACAGUGAACAAUGCUAGGAGAGCUGCCUAUAUGGAAGAGCCCUAAUGUGUAAAAUUAAUUUAGUAGUGCUAUCCCCAUGUGAUUUUUAAUAGCUCUAGGAGAAUGACAAAAU
>cluster16.fasta:4
CCAGGAACAACAGACAAGAAAGAAAACAUUGCAAUGCUUGUUUGCCCAGCUUCAGGUUCUUCGAAUGUCGGAUUGCAUGGAUCACUCACUUCAACUGGGACCAAGGUCCAUCAAAUUGAAGAUCAAAUUUCAAGAUCAAGUCAUUUUGUAAAUAACUUUGACUAAAAUCCCACCACACUAAAAGGACAAAAAGAAGCUGUGAAACAAGCAAUCAAAGACAGAAGAACAGCAAAUUUGACUUACUCUGCAGAUUUGAUGAUUCAAAUGCAACAUACAUGCUACACCAGCCUAAACUUUCAUGAGACCAUGGCUAUACGUUAUCGUCCUUAGAUUGUAUCUCUGUGCGAAUUUGUAUACUGGUUAAGAUGUAGUUAACUUUAAUCAAGCAAUCUUUAAUCAGUGUACAUUAGGGAGGACUUGAAAGAGCCUCCGAGACAGAGUCAAGGUGCCUAUGAAGAGCCCUAAUGUGUAAAAUUAAUUUAGUAGUGCUAUCCCAGAUUUUAAUAGCUUUGGAGAAUGACAU
>cluster166.fasta:4
AGGGUAAACACGUCAUAGUACGUGCCAGAUCAGUUUCACCUAAACUGUUUUCAGACAGAGGAAGUUCAAGAACUUUUCAAUUCUUAUUGUUGCAUAGUUAUAACACUUUGCUCACCAAAGAAAGACAGAGAUUGAACUUUCAUUAAUUGACUUUAUUGUUUUUUAGCCUUCUUAUUCCUUGUUUAUGCUUAUUAUUGUUCUGAACUGCAAGAUCAUAUGAAAUUACGCCUAAACGAACAAUUUUAGAUAUCAUUAGAGCAUUUCACCAAGAAUGUAGUUUAAUAUGUACUCUCAACCAUAUGUAGUGAUGACCUGUCCUAUUCACUAUCUAAAUGGUAUAUUAGAGUAGGAGCUAGAAAAUCAGCACCUUAAAUUGUGGGAUGAGGCUGGUUCUAAAUCACCUUCAGACAUCGAUAUCGGUAAUUAUACAGUUUCCUGUUUACCAAAAUUGCCAGGACCUAAAUUGGGUAUUGUAGUGCGUUGUCGUUCUAUGAAGACUUUUUAGUGAGUUUGUUGUUUAGAUUUCAUCUAAACGACAAAAAAUGUCUGAUAAUGGACCCAAAAUCAGCGAAUGCACCCAUACGUUUGGUGCCAUAGAGUAACCAGAAUAGAACGCAGUGGGGCGCGAAAACAACGUCGGCCCAGGUCCAAUAAUACUGCGUCUUGGUUCCUCAUUUGGCAAGGAAGACCUUAAAUUCCCGGGACAAGGCGUUCCAAUUAACACCAAUAAGUCCAGAUGACCAAUGUACCGAAGAGCUACCAGACGAAUCGUGGUGGUGACGGUAAAUGAAAGAUCCGGUCCAAGAUUUUACUACCGGAACUGGGCCAGAGGGCUUUCCCUAUGGUGCAUAAAGACGGCAUCAGGUGCAACUGAGCUGAAUACACCAAAUACCCGCAAUCCUGCUAACAAUGCUGCAAUCGUGCUAUCCAGAACAACUGUCAAAAGGCUUAGAGGAGCAGAGGCGGCAGUCGCCUGUCUCACGUUCGCAACAGUAGAAAUUCAUUCCAGGCAGCAGUAGGAACUUCCUGCUAGAAUGGUGGCGGUGAUGCUGCUUCUUGCGCGCUGACAGAUACCGCGAGAGCAAAAGUGAAGCACAACAAGGCCAAACUGUAAAGAAGCUGCUGAGGCUUUAAGAAGCCGCAAAACGUACUGCCACUAAUACAAUGUAACACCUGCAGACGGGCGCAAAAAACAAGGAAUUUGGGACCAGGAACUAUCAGACAGGAACUGAUUACAAACGCCGCAAAUUGCAUCCCAGCGCUUAGCGCUUUCGAAUGUCUGGCUGGAAGUCACACCUCGGAACGUGGUUGACCACAGGUGCCAUCAAAUUGGAUGACAAGAAUUCAAAGAUCUUGUGAAUAAGCAUUGACGCAUAAAAACUCCAGAGCCUAAAAGAAAAGAAGAGGCUGAUGAAACUCAAGCCCAAGAGACAGAAGAAACAGCAAACUGUGACUUCCUGCUGCAGAUUGGAUGAUUUCAAACAAUCAACAAUCCAUGAGCAGUGGACUCAACUCUAACAUGCAGACUACAAGGAAUCUUUCGUUACGUAUAGUCUACUUGUGCAGAAUGAAUCUCGUAACAUGCACAAGUAGAUGUAGUUAACUUCACAUAGAAUUUAAGUGUGUAAUUGGGUGAAACCAUUUAGGCCAAGCGAAGGUACAGUGAACAAUGCUAGGAGAGCUGCCUAUUGAAGAGCAAUGUGUAAAAUAUUUUAGUAGUGCUAUCCCCAUGUGAUUUUAAUACUUCAGGAGAAUGACAAAAA
>cluster164.fasta:4
GCUAGCAUAAAGAACUUUAAGUCAGUUUUAUUAUCAAACAAUGUUUUAUGUCUGAAGCAAAAUGUUGGACUGAGACUGACCUUACUGAGACCUCAUGAAUUUCUCAACAUACAAUGUAGUUAAGGUGAGAUUAUGUACCUUCCUUACCCAGAUCCAUCAGAAAUAGGGGCCGGCUGUUUGUAGAUGAUAUCGUAAAAACAGAUGGUACAUAUGAUUGAACGGUUCGUUUCCCACAACAUCCUAAUCAGGAGUAUGCUGAUGUUCAUUUGUUUCCAAAGAAUGAUGAGUUCAGGACACAUGUGCAGAUUGUUAUGCAUAAUGAUAACACUCAAGAUGGGAACCUGAGUUUAAGGCUAUGUACCGAUCAGUUCAGGCUGUUGGGCUUGUUCUUUGCAAUCACAGACUUCAUUAAGAUGUGGUGCUUGCAUACGUAGACCAUUCUUAUGUUGUAAAUGCUGUUACGACCGUAUCAUCACAUAAAUUUGUCUGUUAAUCCGUGUUUGCAAUGCUCCAGGUGUGAUGUCACAGAUGGACUCAACUUACUUGAGGUAUGAGCUAUUGUAAAUCCAAACCACCCAUAGUUUUCCAUUGUGUGCUAAUGGACAAGUUUUUUUUUAUAAUGUGUAUACUGACUUUAAAUGCAACAUGUGAUGACAAAUGCUGGUGAUUUUUUAGCUAACUGUACUGAAAGACUCAAGCUUUUUGCAGCAGAAACGUCAAAGCUACUGAGGAGACAUUUAAACUGUCGGUGCUGUGAUGUCUGACAGAGAAUUACAUCAUGGGAAGUUGUAAACCUAGACCACUAACCGAAAUUAUGUCACUGGUUAUCGUGUAACUAAAGUAAGUACAAAUAGGAGAGUACACCUUUGAAAUACCGCAGAGACAGAAGAAACAGCAAACUGUGACUUUUCCUGCUGCAGAUUUGAUGAUUUCCAAACAAUUGCAACAAUCCAUGAGUGCUGACUCAACUCAGGCCUAAACUCAUGCAGACAAGGCAGAUGGGCUAUAUAAACGUUUCGCUUUCCGUUUACGAUAUAGUCUACUCUGUGCAGAAUGAAUUCAAACAAGUAGAUGUAGUUAACUUUAAUCUUAGCAAUCUUUUAAUCAGUGUAAUGGGAGGACUUGAAAGAGCCACCACAUUCACCGAGGCCGCGAGUACGAUCGAGUGAACAAUGCUAGGGAGCUCCUAUAUGGAAGAGCCCUAAUGUGUAAAUUAAUUUAGUGUGCUAUCCCUGAUUUUAAUAGCUUAGGAGAAUGACAAUCCCCACCCAAACCAACUCCCCCCCACACCUA
>cluster163.fasta:4
AAUUACAUCGGCUCAAUUUAACAUUGCAUAGGAAGCGGCACUGCCCUUGUGAAGCUGCGAACUCUCUUUGCGGUGAUUAGCUCUUGAUGGUUUGUCUGCCUGGCGUACGCUACGCGAAAGUAAGCUGUCCUUAGUUUCUGACAUUGAUCUGGUAAAAGACUAAUUUUAUCUGGACUUUAAAUUAGCUGGAUAAGUAUGUUGAAACAUCUAUGAUGUAAGGUUUCUUUGAUUACAUGCCUAUCAGAAAGGUAUAAAUAAGUUUUCUGUGUUUGGCAAUUUUGUCUUCUUUUCAAGAAUUACAUGCAAUUUCUUAGUGCAGCUUCAUCUUUUAGUGACGUAUGGUUCAACAACUAAUUCUGUCCCUGCUAUUACAUUUAUAAUAUCGCUAUGUGAUUUUUAAAUAGAUGUGAAUCAGAUCAACAUGUACGACGCUUUUAUACAAUUGCGCGGCGGUGGUUUCAUAGUCUAGAUUGGAUUAUAACACCAUUCCAUGAGUAUAUUUCUUUAAUUAAUAAUACCAGAUGUUCUUACAGACUAGGAUUUAAUAUAGGAUUAAAUCAUUUAAUUUGAUAACAUACCCAUUUUAAUUUUUUAUGGAAUAUUAUUUAGGCCAAUUUACAAGAAAAUAUUUUUUGGUUAUCACUUGCCAAGAGGUGUUAUAAAGAUAAACUGCUCUUGGAAAUGGCUACCUCACUCUGUAAAUUGCAACUGCUUUAGCCACUAUAUUUUGCUUUCACGUAAACCGUAUUAAGAUAUUUUUUCAGAAGUUAAAACUCUUUUAUGUUGCGAUAGGUUAUACUCUUACAAAAUAAACUAUUAUUGAUUUAUGUCUUUACUUGCUUUUGUCAAUUACAAUCGUGGUUCCAUACGUAACUUGUUGUCAAGACAAAAUUGUCUAAACUCGAUAGAUCACAAAUAGCUCUAGUUUCAAACAUCAAAUUGAUAUCCGUAGUUAAUCUAUUUGGAAUAUAAAUUAGAAAACCACCUUAUUUUCGUGGAGCGACAUUGUCACUUUGAAAUACAUUGUUACCUUUUAAAUUAAUGAGCUAAUGGUGUCUGUGGCUUGUUAUGACUUAGGUAACCUUUUUAAUUUACAACUAGCUGUAAUGACCAACAAAUCAUAACUUACCAACAGAAAUGAGAGGGGAACACGCAAUAUUCUUGCGUUCAAACACUAAUCGAGAAAGUUAAUACUAUACAGUCAUGCCAAAUGUUACUGACUACAAGAUCUGUCAAUAAAUAGUCAGUGUUUAUACCAGCUGCCGGCGUUCGUGUACAAAGAAUGCUGUACAAGAUCACACAUCCUUAAUGCUGUCUCAGAACAUUAAAGCUCAUAUGAAGGCCAUUAUGUUUCUUACAUUAGAUUAACAGAGGGACCUCUUUCGGCUGGUUGUUUUCUCUCUCUUAAUGCGCUGAAUAUGUAAAGCAACAGCCAUUCACUAAAAUUUAGUUAACCAGAGUACUGACUAAGCAUGUAACAAACCCAUUCCACAGGAAUUUUGGAAAUAGAGAUUACACUUGCAAUUGCAGCUGCUUUUGACAUUGAAAGCCGAACGAAAGGGCAUAAAUGAUGAGUCAAAAAGCAUCGAAGAUUGACAACACUACAACUAAAAAAGAACAUACUAACGCAGAGACAGAAGAAACAGCAAACUGUGACUUUUCUGCUGCAGAUUUGAUGAUUUCUCCAAAAUGGCAACAAUCCAUGAGCAGUGCUGACUCAACUCAGGCCUAAUCAUGCAGACCACAAGGCAGAUGGGCUAUAUAAAUUCGCUUUUCCGUUACGAUAUAUAGUUACUCUGUGCAGAAUGAAUUCGUAACAUAGCACAAGUAGAUGUGUUAACUUUAAUCAGCAAUUUAAUCAGUGUGUAACAUUAGGGUGAAAGAGCCACAUUUCGAGGCCACGGAGUACGAUGAGUGAACAAUGCUAGCUGCCUAUAUGGAAGAGCCCUAAUGUGUAAAUAUUUAGUAGUGCUAUCCCCAUGUGAUUUUAAUAGCUUCUUAGGAGAAUGACAACACCCCACACACAUAAUACCAUACAUCCCUUCCACCCACACAU
>cluster158.fasta:4
AUACCUCCCAGGUAACAAACAACCAUUCGAUUCUUGUAGAUCUGUUCUAAACGAACUAAAAUCUGUGUGGCUGUCACGUCGCUUAGUGCACUCAGUAUAAUUAAUUAAUUCGUUGACAGGACACGAGUAACUCGUUUAUCUUGCAGGCUGCUUGUUCGCCGUGUGCAGCCGAUCAUCAGCACAUCUAGGUCGUCCGGGUGCAAAGGUAAGAUGGAGAGCCUUGUCCCUGGUUCACAAACACACGUCCAUCAGUUUGCCUGUUUACAGGUCGAGUGUCGUACGUGGCUUGGAGACCCGUGGAGGAGGUCUUAUCAGAGGCACAAUUAAAGAUGGCUUGGCUUAGUAGAAGUGAAAAGUUUGCCUCAACUUGAACAGCCCUAUGUGUUCAUAAGUGUCGAACUGCACCAGUCAUGUUAUGGUUGAGCUGGUAGCAGAACUAAGGCAUUCAGUAGGUGUAGUGGUGAGACACUUGGUGUCCUUCCCUGGGCGAAUACCAGUGGCUUACCAGUUUUCGUGUAAUAAAGGAUGGUGGCCAUAGUUACGGCGCCGAUCUAAUUGCGAGCACUGGCACUGAUCCUUAUGAAGAUUUCAAGAAACUGAAUGUACAAAUCCUAUUGUGCUAAUGACGGUUACACUUAAAACACAGUCUGUACCUCUGUUGGAAAGGUUAUGGCUGUAGUUGUGAUCAACUCCCGAACCCAUGCUCAGUCAGUGAUGCACAAUCGUUUAAACGGGUUGGUGUAAGUGCAGCCCGUACACCGUGCGGCACAGGCACUAGUACUGAUGUCGUAGGUUUGACAUCACAAUGAUAAAGUAGCUGGUUUUAAAUUCCUAAAUUUGUGCCAAGAAAAGGGAGAGAAUUAAUAGAUUAUUUGUGUUAAGAGACACACUUCUAACUACCACAAAUUUAUAAUUACUUGGAUUGUCCAGCUGUUGCUAAACCUUUAAGUAGAAUAGACGGUGACAUGGUACCAUCACGUCAACGUCUUACUAAAUACAAUGGCAGACCUCGUCUAUGCUUUAAGGCAUUUGAUGAAGGUAAUUGUGACACAUUAAAGAAUACUUGCAAAUUGAGAUGAUUAUCAAUAAAAGGACUGGUAUGAUUUAACAAUACGCGUAUACGCCAACUAGGUGAACGUGUACGCCAAGCUUUGUUAAAAACAGUACAAUUGUGAGCCAUGCGAAAUGCUGGUAUUGUUGGUGUCUGACAUUGAUAAUCAAGAUCUCAAUGGUAACUGGUAUGAUUCGGUGAUCAAACACGCCAGGUGGAGUUCCUGUUGUAGAUUUAUUAUUCAUAAUGCCUAUAUUAACCUUGACAGGGCUUUAACUAGAGUACAUGUUGACACGACUUAACAAGCCUUACAUUAAGUGAUUUGUUAAAAAUGACUACGGAAGAGAGGUUAAAACUUUUGACCGUUAUUUUAAAUAUUGGGAUCAGACAUACCCAAAUUGUGUUAACUGUUUGGAUGACAGAUGCAUUUGCAUUGUGCAAACUUUAAUGUAUUUCCACGGUGUUCCCACCUACAAGUUUGGACCACUAGUGAAAAUAUGUGGUGUUCCAUUGUAGUUCAACUGGAUCUCAGAGAGCUAGGUGUUGUACAUAAUCAGGAUGUAAAACAUAGCUCUAGACUUAGUUUAAGGAAUUACUUGUGUAUGCUGCUGACCCUGCUAUGCACGCUGCUUCUGGUAAUCAAUAGAUAAACGCACUACGUGUUUUCAGUGUGUACUAACAAUGUUGCUUUCAAACUGUCAAACCCGGUAAUUUAAAGUAUGACUUUGCUGUGUCUAAGGUUAAGGAGGAAGUUCUGUGAAAACUCAGGAUGGUAAUGCUGCUAUCGGAUUAUGACUACUAUUAUUACCAACAAUGGUGAUAUCAGACAACUUUUUGAAGUUGUUGAUAAGUACUUUUUACGUGGUGGCUGUAUUAAUGCUAACCAAGUCAUCGUCAACAACCAGACAAAUCGGUUUCCAUUAAUAAAUGGGGUAAGGCUAGACUUUAUUAUGAUUCAAUGGUAUGAGGAUCAGAUGCACUUCGCAUAAAAAACGUAAUGUCCUAUAUCAAAUGAAUCUUAAGUAUGCCAUUGUGCAAAGAAUAGAGCUCGCACCGUAGCUGGUGUCUUAUCUGUAGUACUAUGACCAAUAGACAGUUAAAAAUUAUUGAAAUCAAUAGCCGCCACUGAGGAUACUGUAGUAAUUGGAACAAGCAAAUUUUGGUGACAUGUUAAAACUGUUUAUAGUGAUGAGAAAACCCACCUUAUGGGUUGGGAUUAUCCUAAAUGUGAAGCAGCCUAACAUGUAGAAUUAUGGCCUCAUUGUUUUGUCGCAAACAUACAACGUGUUGUACACCGUUUAUAGAUUAAUGUGCUAUAUUGAGUGAUGGUCAUGUGUGGCGGUUCAUAUAUGUUAAACCAGGUGGAACCUUCAGGAGAUGCCACAACUGCUUAUGAAUAGUGUUUAACAUUUGUCAAGCUGUACGGCCAAUGUUAAUGCACUUUAUCCUGAUGGUAACAAUUGCCGAAAGUAUGUCCGCAAUUUACAACACAGACUUAGGUGUCUCUAUAGAAAUAGAGAUGUGACACAGACUUGUACGCAUAUUUGCGUAAACAUUUCAAUGAUGAUACUUGACGUGCUGUUGUGUUUCAAUAGCACUUAUGCAUCAAGGUUUAGGGCUAGCAUAAGAACUUUAAGUCAGUUUAUUAUCAAAAUUUUAUGUCUGAAGCAAAUGUUGGACUGAGACUGACCAUAAAGGACCUCAUGAAUUUUGCUCAACAUAAUGCUGUAAACAGGGUGAUGAUUAUGUGUACCUUCCCCAGAUCCAUCAAGAAUCUGGGGCCGGCUGUUUUAGAUGAUAUCGUAAAACAGAUGGUACUAUGAUUGAACGGUUUCGUUUAGCAUAGAUGCUUACCCACUUACUAACAUCCUAGAGUAUGCUGAUGUCUUCAUUUGUACUUACAAUAACGAUGUUAACAGGACACAUGUUAGACGUAUUCUGUUAUGCUUACUAAUGAUAACACUUUCAGGUAUUGGGAACCUGAGUUAUGAGGCUAUGUACACACCGCUACAGUCUACAGGCUGUUGGGGCUUGUGUCUUGCAAUUCAGACUUCAUUAAGAUGUGGUGCUUGCAUACGUAGACAUUCUUAUGUUGUAAUGCUGUUACGACCAUGUCAUCACUCAUAAAUUAGUCUGUUGUACGUAUGUUUGCAAUGCUCAGGUUGUGAUGUACAGAUGUGACUCAACUUUAGGUAUGAGCUAUUAUUGUAACAACCUAGUUUCCAUUGUGUGCUAAUGGACAAGUUUUUGGUUUAUAUAAUACAUGUGUUGGUAGCGAUAAUUACUGACUUAAUGCAAUUGCAACAUGUGGACAAAUGCUGGUGAUUAGCUAACACCUGUACUGAAAGACUCAAGCUUUUUAGAAACGCUAAGCUACUGAGGAGACAUUUAAACUGUCUUAUGUAUUGCGUACGUGAAGUGCUGUCUGACAGAGAAUUACAUAGAAGUUGGUAAACCUAGACCACUUAACGAAAUAUGUCUUACUGGUUAUCGUGUAACUAAAACGUAAAGUACAAAUAGGAGAGUACACCUUGAAAAUACAGAGACAGAAGAAACAGCAAACUGUUUUCGCUGCAGAUUUGGAUGAUUUCAAACAAUGCUCCAUGAGCAGUGCUGACCAACAGGCCUAAACAUGCAGACAAGCAGAUGGGCUAUAAAUUCGCUUUUCUUUACGAUAUGGUAUUGUGCAGAAUGAAUCGUAACAGCACAAGUAGAUGUGUUAACUUUAAUCACAUAGCAAUCUUUAAUCAGUGUGUAACUUAGGGAGGACUUGAAGAGCCUCUCCGCGGAGUACGAUCGAGUGUACAGUGAACAAUGCUAGGAGAGCUGCCUAUGGAAGAGCCCUAAUGUGUAAAAUUAAUUUAGUAGUGCUAUCCCCAUGUGAUUUAAUAGCUUUGGAGAAUGACAAAAAA
>cluster154.fasta:4
AUCCCCCAGGUAACAACCAUAUCGAUUAGAUCGUUUAAAGAAAUGUUGUUUUUUGUUAGUGACUACGCAUAAUUAAUAUAUGUGUGCAGUAACUCGUCUAUUCGGCUACGGUUCGUCCGUGUUGCAGCCGAUCAUCAGCAUCAGGUUUGCGGAGAGAGAGCGUCCCUGGUAAGAGAAACACCUAUUCAUGCCUGUUUACAGGUUUGAGUCUUCGUAGUCUAAACUGAGAGGCUUUCCAGCCUAAUAUGGCACUUUGGUUAGAGAAUGAAACGGCUACACCUCGUGGGCAUUCACCACGCUUGGAUGCCUGCAGUUAGGUUGAUGGGACUUGGCAACAUACGUAUGGUGGGCUUACUUGUCCCAUGUGGGCGAAUCCAGUGGUUUGCGAGGUUUUUUUCUAAAGUGCAAAAAGGUGGUGGAUGUCAGCGCAUUAAGCACGAUUUGACAGUGGUGAUUUAUAAUAAAACUGGAUGUACAUACCACAACUGUCUGUUGACCUUGGUGGUUUAUCUUAAAAUCAUUGAGUCAUGUGUAAGGUUUGCUAGUGGUACGGACCAUGUUCAUCAGCUGUCGCUGUCAAACCCUGCGCAUAGGGCCGCUAUCACCUCCAGGAUAAGUACUUCGUAGGGCUUAUCUCUAAAAGCUGGUUGCUAAUUCUCAAAAUAAUUGUGCUAAGAAAAGACAGAGACAUUUAUAUUAUGGCCAUAGAGAUCUUAAAAGAAAACAAUUUAUUUUAUCUGAGUGCAGCUGUGCUAACUUCUAGAUUAGUAGCGGUCAUACCACAUAGUAAGCACUACAGACCCACAUAUAAUGCUAACUUAAGGUAUUGACACAUUAAAGAAAUUCAUUCAAUGUUGUGAUGAUUAUCAGCAAAAGUGGUAAUUCUUUAGAAACAGAUAAUUUCCACAAGUGACGUACUUGUAAAUACAUUUGAGCAUGGAAUGUUGGUAAUGUGUGUUUGUUUGAUUCAGUCACGAUGUAUAUUGGUUGAUUGUGAUUUUACAAACUCUCGGUGUGAUUUCCUUUGUAGAUUAUUCAUUGAGCCUCUUUCAGGCAAGCAGAUUUCCGCUGAACCAAUAUCAAGCCUAAUAGUGAU
>cluster153.fasta:4
AUCCCAGAAACAUCAACUUCGAUUUUGUGAUUUGUCUCUAAAAGAACUUAGUCAGUUUUUUUAUCAUUACAGACAUAUUAAGAAAUGUUGAUGACCUAAAAUCAUAUUCUUGUCUUCAUGCUAGUAAACAGGUGAUAUUUGUACCUUCUCCAACCUCAAAUCCAAGGGCCCUUUCUAGUGAUCAAAACAGAUGUACUCAUAAUUGACGGUUCGUGCUUAGCUAUGUACCACAUACAUCCUACAGUAUGCUGUGUUCAUUUCGUAUUACAUAUAAUCUGAGAGCUACUCUGAGAACAGACACAUGUAGACAUGUUCUUUAUGCUUAUAAUAAACACUCAGGUAUGGAACCUAGUCUUUGCGUCUCAUUUUUAAGUUGGUGUGUUUUUAUUCUCCAGAUUCAUAAAUGGUGUAUCAACAUUUGUUUCGCCCUCAUUUCCAACCCUGCCAGAUGCUUCCGACUGCUGCGACCUCCAGCAAGCAGUCAUCUCUCGAUGACGCCUUAACAUGCACGUAGAUGUGUAUUAAUCUCAAAUCUUUAUCAGUGUGUAAUUAGGGAGUGAAAGAGCCACUUGGGCGGAGUACGAUGAGUGUCAGUGAACAAUGUGAGGCUAUGGAAGAGCCCAUGUAAAAUUAAUUUGUAGUGCUAUCCCAUGUGAUUUUAAUAGCUUUUAGGGAAGACAACCCACCCACCCAUACCAUAAUACAUCACCCUCCCCAUCCUACA
>cluster1533.fasta:4
CCCCCAGGUACAAUUCGAUCUUAGAUCUGUUAAACUAAAUUUGGUCUGGAUAUUAAUUUAAUGCAGAUUCAACGGUAAUGAACUUAAGCUUGUUAACAGAAAGUUUCUUACAGUUUGACAUGCUUGACUGAAGGUUCAACAUUCAGUGCGUCUCAUGAUUGUCUUGCUUUGUUUCAAAACUGGACUCGGUUAUGAUGGUCUUUAGUGUCAGCUUUUUAGACUGUCCUGGCCCGGUUUUUCAAUAGACUCAUUUAGGCCUCACUUGACCGUUCAGAAAAUGUAAGGCUUGACGUCUUCGUUGUCAUUGAGUUGCAGACCGAACUGUUGUCACACGUUUAUUCUAGCGGCAUUGAGUUCAGGUUUUCAUGCGUUGCACAAAUAAGCUUCCAAAGAGACAAUAUUUCUUUGUGAAAAUUUAUAUGAUAUACUAUGUUUUAAGACUUUUAAGUUUAUGGAUAUAUACAAUAACCUCUUAAAUUUAAGAAUGGAAUUUAUUAAUUUGUGGAUUAUUAAAAAGAAUAUUUUUGAACAACCUCACUUGCAAGCUUUUAACAGUAUGAUCAUUUGACCUGAAAUCAGGAAUUCUUCAUCAGAGUAAUUUUAUUGUUAAAUAAUGCUUUUGUUCUGGUAAAGCUAUGUUAAUGCGAAGUAAAACUUUUAUAAAGCAAGAUUCCCAAUUUCAUUGUCUUGUUUAUACUGUCCCCAGACAUGAAAUUUUGACUCAUUUGUUUUUACUUUCGAUCGUUAUUAAUCUAAUGUCUCUUUAUAUUGUCCCCAGUUCUGUUUAGAAUAACGUAGCUGCAUUACAAAAUGUGUUCAUGUACUAUUAUGUAUGACCGUGUCAUAUUGUAAAUUCAGAUAAUUUGGUUGAUUAAUCCCAUUCAGAUAUGUAUUAAGUUGUUUUUACAUUAUGCAAACCUAAAUGUGUUUAUUUGUAGAGACUUUUUAUAUAGUGUUCAAGAUUUCAACAAAACUGUCCAAAUGACAACAGAAGCCGCAGGUGCUACAAGCAUACAAAUGACAUGCGACUAAAUGGUUCCAAAUUCUGUUCCUCCUUAUGGGGAACCUAAAUCCUCAGAAGCUUUAACAAAGUAGUCAAGUCUUAAGAUACUAGAAAUUUGGUGCGGUAUGGACCCAGAGAUGAUUUACAAGUCAAAGCUGAUCAUGGUGCAAAUCAUAUGGUGUCAGAAGUUGAAAACGAUUACCUCGAACUCAAUGUGCAUUGUUUUCAGACUAUGUCAGGCUAAAGAAACGAGCAGUGCUUGUUCCUAAGCCAAUUUGAAAUCAAAGAGGGAACUUCCAAGAAUGGCGGCAUGAAGGUAUGCUGCUUGUCUGCCUUCGAUAACGUAGAAUUCUGUACAAAAACACCAAUUACUUUGAGGCUUACCGGCAAACACUCACUAAAGCAAUUAAGCUUCGAAGGUCCACACAAACCAAGAUGGUAGUUAUCAAAGGAUAUCAAACCCUUCAUUGCGGCAGUUAAUCUAUGCAAGUCACAUGGAAGUGGUUACAUGCAAUGAUAAGACAAUGACUUCUGAACAUUGCCAUAAAUCCACAGAGCAAAGUAAAAGCUUGAACUAACAGCAGAGACAGAAGAAAGCAAACUUUUUUUUCCUGUAAGAUUUGGAUGAUUUCCAAAUACCAUGAAGUGCUGACUAAGGCCUAAUCAUAGACCAUCAAGGCAGAUGGGCUAUAAACGUUCCUUCCGUUUACGAUAUAUCUACUUGUGCAGAAUGAAUUAUAGCACAAGUAGAUGUGGUUAACUUUCUGCAUUAAAGUGUGUAACAUAGGGUGAAAGAGCCACUUUGAGGCCACGCGGCGAGUGUACAGUGAACAAUGGGAGUGCCUAUUGGAAGAGCCCUAAUGUGUAAAUUAAUUUUUAGUGCUAUCCCAGUUUAUCUUAGGAGAAUGACAAAA
>cluster1529.fasta:4
AUUGUAAACUUUCAUGAUAACUCUCAUGUUGGUCAAAGACUUUCAUCAGGUCUAGUGCGCUAAAGAAUAAGCAUUCUUUAUUUCAAAUGUUUUUGUCUGUAAUGUUGGACUGACUGACUUCUAAAGACAAUUUUCAAUACAAUAGUUACAGUUUAUGUCUCUACCCAGAUAGUCCCUUUUUAAUGUAUUAAAGGUAACCUAUUGAAGUCGUGUUGUUAAUCACCCACUCAUCGAUAUCGUUCUUUUUACAAUCAGAACUAUCGAGAUUAAGAAAUGUUGUGUUUUGUUUUACUAAUGAUAAAUCAGAUUGGACCUAGUUAUACUGUCACCGCACCUUAACUGGGGGUUCCUAUCAAGACAUUAUGUGGUGGUAAAACUAGUGAUCUUACGACUCAUAUAAUAGUUACCAGUGCAGCUCCGUAUGCAGUGCAACUUAGGUAUCUAUUUGAACAAUAACCUGUUCAUGUCAGCAAGUGUAAAAUUGUGCGUAUGUCUGCUUUGCAUUGACAUGCUGGAAGCAACAUUUAGCUACGUACUGAAAGUCAAUUUCGCAGAGUCAAACAGGAAUUUAACUGUAUUGUAGUCGAUGGUGCAGAAUACAACUGGGAGUGGUACCUAACCCAAAGAAUUUGUAGUCGUAAAAAACAGAAAGACAAAAGAGACUAAACAAGAGACAGAAGAAACAGCAAACUGUGACUUUUCCUGCUGCAGAUUUGGAUGAUUUUCCAAACAAUUGCAACAAUCCUGAGCAGUGAAGGCCUAAACAAAGGCAGAUGGGCUAUAUAAUCUUUUCCGUUUACGUAUAGUUACUUUGUGCAGAAUGAAUUCGUAACAUAGCACAAGUAGAUGUAGUUAACUUUAAUCUAGCAAUCUUAGUGUGUAAUUAGGGAGGACUUGAAACCACAUUUCACCGAGGCCACCGGAGUACGAUCGAGUGUACAGUGAACAAUGCUAGAGAGCUGCCUAUGGAAGAGCCCUAAUGUGUAAAAUUAAUUUUAGUGUGCUAUCCCAUGUGAUUUUAAUAGCUUUUAGGAGAAUGACAAAUCCUCCUCCCAUCCACAACAUACCAUAUCCAUUAUCCUCCCACCCAACCAA
>cluster1518.fasta:4
GACAAAAUCGUAAAGCACACACAGGGCCAACUGUUUUAAGAUUGCUCGGCUUUCUAAGAAGUAACGUUGCCACUACACUUAUCAACUCGUGGUGGUCAGACUCCAAAUUUUGUUCCGGACUAUCACAAGAACUGAUUUAAAACAUUGCGCAAAUUGUGUUUGCCACCUCACGUUUGAUGCCGCAUGGAUGAACACCCGUAGAAGUAUGACCUCACGGGUAAAUGAUGACAAGAUAAAUAUAAAGACAAGUCAUUGGAAAGCAUCGCAUCUACAAAACAUCCACAAAGAGCUAAAAAGGACAAAAAGAAAGCUGUGAUAAGCUUGCAGAGACAGAAAACAGAAACGACUCUUUCGUUAUUGCAGAUUUGGAUGAUUUUCCAAACAAUUGCAAUCCAUGAGCAGUGCUGACUAUCAGGCCAAAUCAUGCAGACACAUAAGGCAGAUGGCUAUAUAAACGUUCGUUUCCGUUUACAUGUCUACUUGUGCAGAAAGAAUUCGUAACUACUAGAUGUGUUAUUUUAAUCUAUUAAUCAGUGUGUAAAUAGGGAGGACUUGAAAGAGCCACCACUCAGGCCACGAGUACGAUCGAGUGUACAGUGAACAAUGAGGAGAGCUGCCUAUGGAAGAGCCUGUGUAAAAUUAAUUUAGUAGUGCUAUCCCUGAUUUAAUAGCUUGAGAAUGACAGC
>cluster1516.fasta:4
AGUUAAAAUUUGACGUUAUAUAAAGGACAUCCAAAUGUAUGGUGAAUGUACUUCAUGUAAUUUAUUUACGUUUCACUAAUUCCACUAUAGAAUUUGUUAUGUUCAUUUGGUAACGGAACAUAGAAUAUGUUUCUAUAGAUACAUGGACUAGUUUUGUAUAUCGUUUCUGUGCUGUUCUGAUACUAUAGAUAACGACUUUGUAUGCACAUUACAAUGUUGUUCUGUUUGCCAGGUUUUCAAGAUAACUUUCUUGUUAGGUUUUCUUAAGAUUUGUUAUAAAAACUUUUGUGAUUAAUGCAUGCAGGAUAAUCUGUAUAUAAUAUAGACCUUUUGAGUAAGUUGAAGAUUAUGUUAGUUGGCUGUUAGAAAUCAUGAAACAACACUUUUUUCUUUAAAAGUAAGAGAUACUUGAUACCAGAGAAGACAGACACUGCAAUACAAAAGAUGCCACAACUCAAUUAGAUAAAUGCUUCCGUUAUGUCUUGAGAAUGCAUAGAAGUUCUCAAAUGAAUACAUAUUAGAAUCACAUUUCGGGCAAGUACGAAUGGAGAACCCUAUGGUGUAUUAAUUUAGGCAUCCAUGUGUUACUGUCAAAAACCUUACACCGUUUAUAAUCAUAUGCCUAU
>cluster1508.fasta:4
AAAGAAACUCAAGUAUGGAGACAUUUAAACUGUCUUAUGGUAUUGCUACUGUACGUGAAGUGCUGUCUGACAGAGAAUUAAUUUCGUGGUAAACCUAGACCACUUACGAAAUUAUGUCUCUACUGGUUAUCGUGUAACUAAAACAGUAAAGUACAAAUGAGACCUUUGAAAGAGACAGAAGAAACAGCAAACUGUGACUCCCUGCAGAUUUGGAUGAUUUCAAACAAUUGCAACAAUCAUGAGCAGUGCUGAUCAACUCAGGCCUAAACUUGCAGACAAGGCAGAUGGGCUAUAUAAACGUUUCGCUUUCCGUUUACGAUAUAGUCUACUCUGUGCAGAAUGAAUUCCGAACUGGCACGUAGAGUAGUUAACUUACACAAGCAAUCUUUAAGUGUAACAUGGGAGGUUGAAAGAGCCAUUUCCGAGGCCACGGAGUACGAAGUGAACAAUGCAGGCUAUGGAAGAGCCCUAAUGUGUAAAAUUAAUUUUAUCAUAUUUAAUAGCUUUAGGAGAAUGACAAAAA
>cluster1505.fasta:4
UGAUUUUCCAAACAAUUGCAACAACGAGCAGUGCUGACUCAACUCAGGCCUAAACUCAUGCAGACAAAGAGAUGGGCUAUAAACGUUCGCUUUCUAGAUAUAGUAUGUGCAGAAUGAAUCCUAACUACAUAGCACAAGAGAUGUAGUUAUUUAAUCUCACAUAGCAAUUUUAAUCAGUGUGUAACAUAGGAGGACUUGAAAGAGCCACUUCCGAGGCCACGCGGAGUACGAUCGGUGUACAGUGAACAAUGCUGGGAGCUUAACCCUAAUGUGAAAUUAAUUAGUAGUGCUAUCCCCAUUGAUUAAUAGCUUCUUAGGAGAAUGACAGC
>cluster1502.fasta:4
AUCCCAUAACCAUACAUUUCUUCAUAGAUUGUUUAAACAAUUUAAACUGUGUGUUUGAAUAAACUUAUACACAUUAAAACUAUUGUGUUGACAACAAUCCUUUCAGGCUCUUAGUUCUCCCGCACAACGAUAGUCGCCGGUGUUCGAAUAGUGGGCCUUGUCCCUGGUUUUACAAACACACCCCUUCAUUUGCAUCGCGAUGUGGUAGUGCUUGGACGUAGGUACGAACAAUUUUAAAUAACAUGUGGCUUAGAAGGAAAGCUUUAUUAAGCAUUCUAAACUAGACAUCACUGCUCAUGGUCAGUAGUCUUAGCAGACUCGAAGGCAUUAGGUAUGUGAACAUUGGUGUCUGUCCACGGGGAAUCCUGGCUUACGCAGUUCUUUCUAAGACUAUAGAAAUUGUGGCAUAUAGGCCGUCAAUAUUGAUUAGCGACGCUUGCACUACUUAUGAAGUUUCUUAAGAAUGUCAAACUACAUUGUGAAACCCGGGUUUUCAUUAAAAACAUCUUACGUUGCUGUGAAAGUAGCUGUUUUGACAACCAUUUCAUAAUGAACAAAUCUAUGGUGGUGGCACAACAUGUUAAAACUGUUUAGUGAUGUGAAACCCUGGUUGGGAUUAUCCUAAAUGAGAGCCGCCUAACAUGUUAGAAUUAUGGCCUCACUUGUUUUGCUCGCAAACAUACAAGUGUGUAGCUGCACACCGUUUCUAUAGAUUGCUAAUGAGUGUGCCAGUAUUGAGUGAAAUGGUCAUGUGUGGCGGUUCACUAUUUAAACCAGGUGGAACCUCAUCAGGAUGCCACAACUGCUUAAAUGUGUUUUAUUGUCAAGCUGCACGCCAAUGUUAAUGCACUUUUAAAUGAUGGUAACAAAAUGCCGAUAAGUAUGCGCAAUAACAGACUUUAUGAGUGUCUUAUAGAAAUAGAGAUGUGACACAGACUUUUGAAUGAGUUUACGCAUAUUUGCGUAAACAUUUUCUCAAUGAUGAUACUUAGGCUGUUGUGUGUUUCAAUAGCACUUAUGCCCAAGUAGUGGCUAGCAUAAGAACUUUAAGUCAGUUCUUUAUUAUCAAAACAAUGUUUUUCUGAAGCAAAUGUAGACUGACCUUACUAAGGACCUCAUGAAUUUUGCUCUCAACAAUGCUAGUUAAACAGGUGAUGAUUAUGUGUACCUUCCUACCCAGAUCCACAAGAAUCCUGGGGCCGUUUUGUAGAUGAUCGUAAAACAGAUGUACAAUAUGAUUGAACGGUUCUGUCUUUAGCUAAGAUGCUUACCCACUAAACAUCCUAAUCAGAGUAUGCUGAUGUCUUCAUUUGUACUUACAAUAAAGCUGAUGAGUUACAGGACACGUUGUGUAUUUGUUAUGCUUACUAAUGAUAACAUCAAGGUAUGGGAACCUGAGUUUUAUGAGGCUAUGUCCGCAUACAGUUAGGCUGUUGGGAUUCAGACUUUCAUUAAGAUGUGGUGUCUAUACGUAGACCAUUUAUGUUGUAAAUGCUGUUACGACCAUGUUAACAUAAAUUAUUUGUUGUUAAUCCGUAUGUUUGCAAUGUCCAGGUUGUGAUGUCACAGAUGUGACUCAACUUUACUUAGGAGGUAUGAGCUAUUUUAUCCUGUUUCUUGUGUGCUAAUGGACAAGUUUUUGGUUUAUAUAAAUACAUGUGUUGGUAGAUAAUGUUGCUUAAUGCAAUUGCAACAUGUGACUUGGACAAUGCUGAUUACAUUUUAGCUAACACCGUACUGAAAGACUCAAGCUGCAGCAGAAACUCAAAGCUACUGAGGAGACAUUUAAACUGUCUUAUGGUAUUGCAUGUGAAGUGCUGUCUGACAGAGAAUACAUCUGGGAAGUUGGUAAACCAGACCAACCGAAAUUAUGUCUUACUGGUUAUCUAACUAAAAAAGUACAAAUGAGAGUACUUGAAAAUACCAGAGACAGAAGAAACAGCAAACUGUGAUUUUCCUUGCAGAUUUGGAUGAUUUCAAAAUUAAAUCCAUGAGCAGUGCUGACUAAGGCCUAAACAUGCCACGGCAGAUGGGCUAUAACGUUUUUCCGUUUACGAUAUUUACUGUGCAGAAUGAAUCUCGUAACUACAGCACAGUAGAUGUGUUAACUUUAAUCUGCAAUUUAAUCAGUGUAGACUUGAAAGAGCCACACACCGAGGCCCAGUACGAUAGUGUCAGUGAACAAUGCUGGCUGCCUAUGGAAGAGCCCUAAUGUAAAUAAUUUUAGUGCUAUCCCUUUUUAAUAGCUUGAUGACAAACAA
>cluster1501.fasta:4
AUACCUCCCAGGUAACAAAAACUUCGAUCUAUUCUAAACGAACUUAAAUCUUGCUGUACCGGCAGUACAAGCAGUUUUCAUGCCGUACAGAUUCAUCUUUGGGCUCUUCGUUCGGUCUACCGAUCAUAGCACCAGGUUUGCACGUGUGAAGUUAACUUGCUGUUGGCCGAACCUCUCUAUUAAUUUGGUUUCGGUUGAUGUUCUGCUUGAACCUGAGUCUUUCAGGGCACUUUAUUUAAAUGCAUGUGGUUAUGAGUAAAGGUUUCCUACUUAACAGCAUGUCAACAAGUCGACUUGAACUUAUUUUAUAUGUAAUGACAUACUCGAGGUGACGUUUACCUAUGUGAAUCAGGUACAUCUUCUAAGAACGUAUUAAGCUGGUCUGGUUACCAUCGCAUCUAGGAGUUGAAAUUGAUCUUAAGUUAAAACUAAUUAAUCUCCAGUCUUUCUGGUAAUAACAAGUACUUCCUGGUAUGAAAGGUUUGUUAUUGUAUCCCGCUGAACGCUCACUUGUGCAUUCAUAAAGGUUGUGAAUGCAUCCGAGUAGGCUUAUGUUUUCAGUUCCCAUAAUAGACUUUUCAACUUAAAAUAAUGUGUCUCAGAGAAGACAUUUUACAUUGGAGUAGGACCAUUUAAUACCAUAGAUUAUAAUUAAGAUCCAAGCUUUGCUCUUACUUAAAUGAUGUAUGUACAUAUAACUAAGUUCUAUACAAUCAAUAUUAAGCAUUGAUGAAGAAUGGAAUUAAAGAAACUUGCACAAUGUUUAUUAUCAAAGAUGGUGAUCUUAAAACGUUAAUACGGAAACCCACUAGUGAACUGCCCUUUACAAUUGCUUGAGCCAAUGCGGUUUACUGCAUUAGAAAUCAAGAAUCAAUUAUUGAUGUAUUUCAACAAAACAGUAUGAUUCUUGUUUUAUUUGUUAAUGCUAUAUUUUUGACGGUCAUGAUGUCUAAAACUUCUUGGAUAAUUCUCCAAGUUACUCUAAUAUAUGCGCACACAAAUUUUUAAUUUGACAGCAUGAUUGCAUAUAUACUACAGUGUUCUAUUUACAUUAUAAUUUGUGUUUAUUGUCCUCACUUUUGGUGUAAUCAGAAACUAAUCUAAUUUAGUUUGAAUCAUCAUGAGUACCAGAGAGAGCAUAAAGUUACAUAAUACGUUUUCUAAUCAAGUAAUCGAACGUCUAAAUGCAUACAUUGCUCUAACUCAACCGGUAAAUCAAGUUAGACUUCUUGUUAGGGUUAAAGGAGUCUGUUGGUAAUCAACGUCAUGUGCUAAGACAAUUUGGUUAAAGGGGCGAUUUGUAUCAUGCAACAUGAGAUGGGCAGGUGAUAAUUACUGAAGACAACUUUUAAAGAACCAAAGCACUAAGAUAACCUUAGAUUUGAGCUUCGACAAAUUACAUGGAAUUGAACCUAGACCACUUAUGCAUUGGAUCGUGAAAAAAUCAAAUGAGUCAUCUAAAACAGAGACAGAAGAAACAGCAAACUGUCUUUUCCUGCUGCAGAUUUGGAUGAUUUCCCAAACAAUUGCAAAUCCAUGAGCAGUGUAACGCUAAACUAUGCAGACCAUAAGGCAGAUGGAAUAAACGUUUUUUCCGACGAUAUGGCAUCUUGUAGAAUGAAUUCUCGUAACAUAGCACAAGUAGAUGUAGUUAUUUAAUCAGCAAUUUUAUCAGUGUGUAACAUAGGGAGUAAGAGCCUUCGAGGCCACGGAGUACGAUCGAGUGUACAGUGAACAAUGGAGAGCGUCUAUAGCCUAAUGUGUAAAAUUAAUUUUAGUAGUGCUAUCCCCAUGAUUUUAUAGCUUUAGGAGAAUGACAAAAUCCCACCCUUACAUACCAUAUCCUAUACAUCCCUAUCCCCAAU
>cluster1497.fasta:4
GCAAUGGUAUUAACAAGAACUGGCCAGCUAGACUUCCUUAGUGAAAAGGCAUCAUAUCGUCAUGAGAGCUUAAAUACCCAAAAGAUCAUGGACGCAACCUUCAUGUUAACUGCACUUCAGAACAUUGUAAAAGCUUCGAAGGACAAGGCGCAACUAGUUCUUCACUAUCAAGUUUUAAGAAUUCUAGCGCGUAGACCACCUCUAAAUGCUGCAACGGUAUUUCUUCUUUGGUUUGUAUUAACAGCUAGAGCAAAUGUUGUAGCACACGAAUGUUAAGAAAUCGCUGUGAGGUAGAGCUGCAAAAACGUACGCCACUAAGCAUACAAGUACAGCUUGCAGAUGGACAACAGAAAUUGGACCAGGACUAUCAGAAGACUUUACAAACAUUGGAAAUUGCCAAUUUCCCAGUUAGGUUCGGAAUGUCGCAUUGGCAUGAAGUCAUUGGAGGUGACCUACAGGUGCCAUCAAUGAUGAAAAAUCCAAUUUAAAUUUAAAGCAUUGCUGAAAGUUAGCGCAUACAACAUUUCUUCAAGACUAAAAAGGACAAAAAAGUUGUAACUCAAGCUUCAGAGACAGAAGAAACAGCAAACUGUGACUUUUCCUGCUGCAGAUUUGGAUGAUUUCCAAACAAUGCAACAAUCCAGAGCAGUGCUGACUCAACUCAGGCCUAAACAAACAAGGCAGAUGGGCUAUAUAAACGUUUCGCUUUCCGUUUACGAUAUAUAGUCUACUUGUGCAGAAUGAAUUCUCGUAACACUAGCACAAGUAGAUGUUAACUUAAUCCUAGCAAUUUAAUCAGUGUUAUAGGGAGGACUUGAAAGAGCCACCACAUUUCAGGCCACGGGAGUACGAUGGUGUACAGUGAACAAUGCUAGGGAGAGCUGCCUAUGAAGAGCCAUGUGUAAAAUUAAUUUAGUAGUGCUAUCCCCAUGAUUUAUUCUUAGGAGAAUGACAAAAU
>cluster148.fasta:4
AACAAUGUUGCUUUAAUCAAACCCGGUAUUUAACAAAGACUUCAUGACUUGCUGUGUCUAAGGUUAGAUCUGUGAAUUAAAACUUUGCUCGAUGGUAAUGCUGCUAUAGCGAUUAUGACUAUUAAUUACCAACAAUGGAUAUCAGACAAUACUAUUUGUAGUUGAAGUUGUUGAUAAGUUUUGAUUGUUACGAUGGUGGCUGUAUUAAUGCUAACCAAGUCAUCGUCAACAACCUAGACAAAUCAGCUGGUUUUCCAUUUAAUAUGGUAAGGCUAGACUUUAUAUGAUCAAUGAGUUAUGAGGAUCAAGAUGCAUUUCGCAUACAAAACGUAAUGUCAUCCCUAUAACUCAAAUGAAUCUAAGUAUGCCAUUAGUGCAAAGAAGAGCUUGCACCGUAGCUGGUGUCCUUUGUAGUACUAUGACCAAUAGACAGUUCAUCAAAAUUAUUGAAAUCAAGCCAGAGCUACUGUAGUAAUUGAAAGCAAAUUUAUGGUGGUUGGCACAACAUGUAAAUUUAGUGAUGUAGAAAACCCUAGGGUUGGGAUUAUCCUAAAUGUGAUAGAGCCAUGCCUAACAUGCUUAGAAUUAUGGCCUCUUUUGGCAAAUAGGUGGUACACCGUUUCUAUAGAUUAGCUAAUGGUGUGCUCAAGUAUUGAGUGAAUGUGUGGCGGUUCAUAUCGGAACCUUCAUCAGGAGAUGCCACAACUGUUAUUUAGUGUUUAUGUCAAGCUGCACGGCCAAUGUUAAUGCACUUUUUAUUACUGUAACAAAAUUGCCGAUAAGUAUGCCGCAAUUUACACACUUAUAGUGUUCUAUAGAAAUAGAGAUGUGACACAGACUGUGAAUGAGUUUACGCAUAUUUGCGUAAACAUUUCAUGAUAUCUCUGACGAUGCUUGUGUUUCAACUAUGCAUUCAAGGUCUAGUGGCUAGCAUAAAGAACUUUAAGUCAGUUUUUAUACAAUGUUUUUAUGUCUGAAGCAAAAUGUUGGACUGAGACUGACCUUACUAAGCCAUGAAUUUCAUACAAUGCUAGUAAACAGGGUGAUGAUUAUGUGUACCUUCCUUACCCAGAUCCAUCAAGAAUCAGGCCGGCUGUUUUGUAGAUGAUAUCGUAAAACAGAUGGACUAUGAUUGAACGGUUCGUGUCUUAGCUAUAGAUGCUUACCCACUUACUAAACAUCCUAAUAGAGUAUGCUGAUGUUUUGUACUUACAAUACAUAAGAACAGGUUAGCAUGUUCGUAUCUGUUAGCUUACUAAUGAUAACACUCAAGGUAUUGGGAACCUGAGUUUAUGAGGCUAUACACCUAUACAGGCUGUUGCUUGUGUUCUUAUUCAAUCAUUAAGAUGUGGUGCUUGCAUACGUAGACCAUUCUUAUGUUGUAAAUGCUGUUACGACCGUCAUAUCACACAAAUUAGUCUUGUCUGUUAAUCCGUGUUUGCAAUGCUACAGGUUGUGAUGUCACAGAUGUGACUUCAACUUUACUUAGGUAUGAGCUAUUGUAAUUAUCACCCAUUAGUUUCCAUUGUGCUAAUGGACAGUUUUUGUUAAAAAAUACAUGUGUUGGUAGCGAUAAUGUUACUGACUUAAUGCAAUUGCAACAUGUGACUGGACAAACUGGUGAUUUUUAGCUAACACCUGUACUGAAAGACUCGUCUAAAACGCUCAAAGCUACUGAGUUAAUUCGGUAUUGCUACUGACGUGAAGUGCUGUCUGACAGAGAAUUACCAUGAAGUUGGUAAACCUAGACCACCACUUAACGAAAUUAUGUCAUUGUACUAAAACAGUAAAGUACAAAUAGAGAGUACACCUUUGAAAUACCAGAGACAGAAGAAACAGCAAACUGUGACUUUUCCUGCUGCAGAUUUGGAUGAUUUCCAAACAAUUGCAACAAUCCGAGCAGUGCUGACUCAACUCAGGCCUAAACUCAUGCAGACUUCAAGGCAGAUGGGCUAUAUAAACGUUUCGCUUUCCGUUUACGAUAUAUACUUGUGCAGAAUGAAUCUCGUAACAUAGCACAGUAGAUGUAGUUAACUUUAUAAAUUUUAAUCAGUGUGUAACAUUAGGAGGACUGAAAGAGCCACCACAUUUCGAGGCCACGGGAGUACGAUCGAGUGUACAGUGAACAAUGCUAGGGAGAGCUGCCUAUAUGGAAGAGCCCUAAUGUGUAAAAUUAAUUUAGUAGUGCUAUCCCAUGUGAUUUUAAUAGCUUUUAGGAGAAUGACAAUCAAA
>cluster1489.fasta:4
CUUAACCGAAAUCUGUCUCUGGUUUCGUGUGAACUAAACAGUAAGACAAUAGAGAAUGAGCUCAAGAGACAGAAGAAACAGCAAACUGUGACUUUCCUGCUGCAGAUUGAUGAUUUCCAAACAAUUGCAACAAUCCGAGCGUGCUGAAUCAGGCCUAAACUCAUGCAGAAAAGUAUAAACGUUUUCCGUUUACGAUAUGUACAUUUUUAAUGAAUUCUCGUAACAUAGCACAAGUAGAUGUAGUUAACUUCUUAGCAAUUUAAUCAGUGUGUAACAUUAGGAGGACUGAAAGAGCCACCACAUUCCGAGGCCAGGAGUACGAUCGAGUGUACAGUGAACAAUGCUGGAGAGCUGCCUAUAUGGAAGAGCCCUAAUGUGUAAAAUUAUUUAGUAGUGCUAUCCCAUGAUUUUAAUAGCUUCUGAGAAUGACA
>cluster1485.fasta:4
UCUCUCCUUUCUGCUAUUCCUUGUUUUUUAAUUAUGUUAUUAUGUUGGUUCUCACUUGAACUGCAAGAUCAAUGAAUGUCAGCCUAAACGAACAUGAAAUUUCUUGUUUUCUGAAUAUGUAGCUGAUUCCCAAGAAUGUAGUUUACAGUAUGUACUCAACAUCAACCAUGUAGUUGAUGACCCGUGUCUCACUAUUUUAAAUGGUAUUAGAGUAGGAGCUGAAAAUCAUAAUGAAUUGUGCGUGGAUGAGGCUGGUUAAACACCCAUUCAGUACAUCGAUAUCGGUAAUUAUACAGUUUCCUGUUACCUUUUACAAUUAAUGCCAGGAACCUAAAUUGGGUAGUCUGUAGUGCGUGUUCGUCUAUGAAGACUUUAGUAUCAUGAUUCGUGUUGUUUUAGAUUUCAUCUAAACGAACAAACUAAAAUGUCUGAUAAUGGACCCCAAAUCAGCGAAAUGCACCCGCAUUACGUUUGGCCAGAUUCAUGGCAGUAACCAGAAUGGAGGGGCGCGAUAAAACAACGUCGGCCCCAAGGUUUACCCAAUAUAUUGUUUCUACUGGCAAGGAAGACCUUAAAAUCCUCGAGGACAAGGCGUUCCAAUUAACACCAAAUCCAGAUGACCAAAUUGGCUACUCCGAAGAGCUACCAGACGAAUUGGUGGUGACGGUAAAAUGAAAGAUCUCAGUCCAAGAUGGUAUUUCUACUACCUGGAACUGGGCCAGAAGCUGGACUUCCCUAUGGUGCUAACAAAGACGGCAUAUGGGUUGCAACUGAGGAGCCUUGAAACACCAAAAGAUCACAUUGGCACCCGCAAUCCUGCUAACAAUGCUGCAAUCGUGCAACUUCCGAAACUGUCAAAAGGUUACGCAGAAGAGCAGAGGCGGCAGUCAAGCCUUCUGUCCUCAUCACGUAGUCGCAACAGUUUAAUCAACUCAGGCAGCAGUAGGAACUUCUCCUGCUAGAAUGGCUGGCAAUGGCGGUGAUGCUGCUCUUGCUUUGCUGCUGCUUGACAGAUUGAACCAGCUUGAGAGCAAAAUGUCUGGUAAAGGCCAACAACAACAAGGCCAAUGUCACUAAGAAAUUGUGCUGAGGCUUUAAGAAGCCGGCAAAACGUACUGCCAUAAAGCAUACAAUGUAACACAAGCUUGCAGACGUGGUCCAGAACAAACCCAAGGAAAUUUUGGGACCAGGAACUAAUCAGACAAGGAACUGAUUACAAACUGGCCGCAAAUUGCACAAUUUGCCCCAGCGUUCAGCGUUCGGAAUGUCGCGCAUUGGCAUGGAAGUCACGGGAACGUGGUUGACCUACACAGGUGCCAAAUUGGACAAAGAUCCAAAUUUAAAGAUCUGUCAUUUGCUGAAUAAGCAUUGACGCAUACAAAAACCCCAACAGAGCCUAAAGGACAAAAAGAAGGUGAAACUCAAGCCCAGAGACAGAAGAAACAGCAAACUGUGACUUUUCCUGCUGCAGAUUUGGAUGAUUUCCAAACAAUUGCAACAAUCAAGCAGUGCUGACUCAACUCAGGCCUAAAACUCAUGCAGCUACAAGGCAGAUGGGCUAUAUAAACGUUUGCUUUCCGUUACGAUAUAGUCUACUUUGUGCAGAUGAAUCGUAACAUGCAAGUAGAUGUAGUUAACUUACUUGAAUUUUAAUCAGUGUGUAACUGGAGGACUUGAAAGAGCCACCACAUUUCCGAGGCCCGGAGUACGAUCGAGUGUCAGUGAACAAUGCUAGGAGAGCUGCCUAUAUGGAAGAGCCCUAAUGUGUAAAAUUAAUUUUAGUAGUGCUAUCCCCAUGUGAUUUUAAUAGCUUCUUAGGAGAAUGACAAA
>cluster1484.fasta:4
AUCACAAUGACCGCUAUUUGGUGUCCUAGAUUCUCAACUGGCAGUAACCAGAACGCGUGGGCGCGAUCAAAACAACGUCGGCCCCAAGGUUUACCCAAUAUGUUUGGUCCCCCACUAACAUGGCAAGGAAGACCUUAAAUUCCCGAGGACAAGGCGUUCCAAUUAACACCAAGCAGUCCAGAUGACCAAAUUGGCUAAAGAGCUACCAGACGAAUCGUGGUGGUGACGGUAAAUGAAAGAUCCAGUCCAAGAUAUUUACUACCAGGAGGGCCAGAAGUGGACUCCUAUGGUGCUAACAAAAGACGGCAUCAUAUGGGUUGCAUGGAGCCAUGUACACCAAAAUUGGCACCCGCAAUCCUUAACAAUGCUGCAAUCGUGCUACAUCCUCAAGGAACAUAUUGUCAAAGUAGAGGAGGGCAGUCAAGCCUCUUCUCGUUCCUCAUCACGUAGUCGCAACAGUUUAAGAAAUUCAACUCCAGGCAGCAGUAGGGGAACUUCCUGCUAGAAUGCUGGCAAUGGCGGUGAUGCUGCUCUGCUUUGCUGCUGCUUGACAGAUUGAACCAGCUUGAGAGCAAAAUGUGGUAAGGCCAACAACAACAAGGCCAAACUGACUAAGAAUUGUGCUGAGUUAAGAACGGCAAACCCAUAAAGCAUACAAUGUAACACAAGCUUGGCAGACGUGGUCCAGAACAAACCAGAAUUUUGGGGACAGGAACUAAUCAGACAAGGAACUGAUUACAAACAUUGGCCGCAAAUUGCACAAUUUGCCCCCAGCGCUUCAGCGUUCUUCGGAAUGUCGCGCAUUGGCAUGGAAGUCACACGGAACGUGGUUGACCUACACAGGUGCCAUCAAAUUGGAUGACAAAGAUCCAAAUUAGAUCAAGUCAUUGUAACAUUGACGCAUACAAACCACCAACAGAGCCAAAAAAAGAAGAAGGCUGAUGAAUAAGCCUAAGAGACAGAAGAAACAGCAAACUGUGACUCUUCACCUGCGCAGAUUUGGAUGAUUUCCAAAAUUGCAACAAUCCAUGAGCAGUGCUGACCAACUCAGGCCUAAACUCAUAGCACAAGGAGAUGGGCUAUAUAAACGUUUCUUCCGUUUACGAUAUAUAGUUACUCUUGUGCAGAAUGUCGACAGCACAGUAGAUGUAGUUAACUUUAAUCCAAGCAAUCUUUAAUCGUGUGUAAUAGGGAGGACUUGAAAGAGCCACCACAUUUCCGAGGCCCCGGAGUACGAUCGAGUGUACAGUGAACAAUGCUAGGGAGAGCUGCCUAUGGAAGAGCCCUAAUGUGUAAAAUUAAUUUUAGUAGUGCUAUCCCCGUGAUUUUAAUAGUCUCUAGGGAAAAAAAAU
>cluster1475.fasta:4
UUUAAAUUGGCGUACGUGAACGCAGUGGCCGAUCAACACGUGCCCCUUUACCAAAACCGUCUCCGUCCCUCACUGGCGAGACCUUAAAUCUCAGGAAAGGCGUUUAACAAAGCGUCGAUGCAAUGGUAGAGAGCUAGGAAUCGUAGUGGUGACGGUAAAAGAGCCGUCAAUUAUCUACACCAGGACUGCAGAGCUGGUUCCUAUGGCUACAAGAGCAAAUUUGAUAGGAGCUUAAUACACACAAUAAAGAUUCCGCGCAACAAUGCUGAUGUCUCAACCAGAACAUUGCUAGCUUACGAAGGAAGGCGACACCCUUGUUAUACGGUCACAGUUUGAAUUCAACUCAGGACAGAGACUCUACUAGAUUAAAUCUUUGUGCUGCUGUUGCUGCUUUGAAUAACAUUGCAAAUGUACUCGGACAAAACACAACAAAGAAUGUUAAGAAUGGUGCUGAGCUCUAAUGGCAAAACGUAUGCAUAAGCAUCAGUACACAAGCACGGGACGUGUAGAACACCAAUUGGGACCAGCUAACAACAAAAGAUUACAAAUUGGCCCACUGCUUUUGCCCAGUGCUUUCGAUGUCGCAUUGCAUGUGAUACCCGAGGUUGAUAACAGGUGCCAUCAAUGAUGAAAAAUCCAAUUUCAAGAUCAAGAUUGAACAGUUGAGCUACAACAUCCACCAACAACAAAAGGACAAGAAAGCUGUGAUAAGCUUCGCAGACAGAAGAAACAGCAAACUGUGAUCCUGCUAGAUUUGGAUGAUUUUCCAAACAAUUGCAACAAUCCGAGCAGUGCUGACUCAUCGCAACAUGCAGACAUCAAGGCAGAUGGGCUAUAUAAACGUUCGCUUUUCCGUACGAUAUGUAUCUUGUGCAGAAUGAAUCGUAACAGUAGAUGUAGUUAACUUUAAUCCACAUAGCAAUUUAAUCAGUGUGUAACAUGAGGACUUGAAAGAGCCACCCUCUAGAGGCCACGGAGUACGAUCGAGUGUCAGUGAACAAUGCUAGGGAGAGCUGCCUAUAUGAAGAGCCCUAAUGUAUAAUUUUAGUAGUGCUAUCCCCAUGUGAUUUAAUAGCUUUAGGAGAAUGACAU
>cluster1470.fasta:4
CCCAGUCUACACAUUCAAACCCACCUGCCACAAGCCUACAGCCCUUAAAACAUCCGGUAGCCAUACUCUUCGUUACUUUAUUACUCAAGUUACUAUACAACACUAUCACCAAUGUGAGUGUCGUACGAGAAAGCACUAUCAGGAGACACCGAAAAAACUGUCAUGUCUAUUAAUCAGAGUCUCUACUUCGGUCUUCUGGCAUUACCACUCAGCAGCCACCUUUCGGGCACUGCACCAAAGGUAUUACUUUCCUUAGAUACCCUCUAACUCUUUAUAUUAGAUCAGGAGUAAAAUACAACACCCGCUUAAACAAAUGAAACAAACAACGGCUCUACCAUUCACUCUACAGGCUCAUUACAUACAAAUUUAGGCUUGAAGCACCUACAUUCCGCGGAUAGCUCCUUCUAUCGCAGUUUAACAGCACAUAGACUUUCCUCUUUGCAUAACAUUAACAACCAAACUCACUGGCUUAAGCUGCCCUUGUUGACAGUGUUGAUGAUUCUCCUUACAUCUUUUAAUUGAGGACCUAAAAU
>cluster1465.fasta:4
ACCGUGCAAUGAGACACUCAUCUGGACAUCUGCAGCAGCGGCACCGAGAGGAAAGCAUGGAAAUGAGAUGGCAGCGCCUUGAGGAAGUGAUUGGUUUCGCUGGCGAGCGUGGACAGAGGUGGGUGGUGGUCAGCGCGUCAGAACUGGCGGCUUCGACACAUAGCAAUGGAUAAGCGUUAGUCAUGGCCUACUCCAUAACCCCAGCCCAGACGCAAAGUCUCAUCCCUGCUCAGGCACAGGGAGAAUGUAGUCAUGCAAUAAAAUCAGUUUUGCACGUCAGGACGCGACGGUCAGGAUUGGCAUUCUGUACAACCAGCAAGGCUUCUUUGAAAACAAAAGAUCUCCAUACAUACUAGAGCUUCAUGGGGAGUAAGUAAGUGCUCAGGCCUGCCAUUCCCACUCUCUGCUAGCACUUAGCUGUGCGCGCACCACGACCUCUCCACUGUCAGAGGAGACCAGAGAAUGAGACCUUUGUCUUUAGCCAUAUUUGGCAACAGAUAUACUUGAUUUGAGUACGUAGCAUACACAAAGUGCCCACCUCAUUAUCAGGAAUGAACAUAUUGAGGCUGCUACACCAGAGCCUAAUAUUUCUUUAGUUUCCAGACCAUGUUUGUCUGUCAGAUAAGUGAUUGCAUUUGUUUAAGACUCUCUUUUGUGCAUGUGGACUGGAUGAAACUGAUAAAAGGGCCGCAGUCCAUUCUUGGUGCUCCUCCAGCAUUCCAAGCUUUAACCCAGAUCGAUUAAGCUCGAUUCGGUCGGUUUCCAUGUCAUCCAGGGCCAACCUUGGUCGCUCGAACUGGCUGCCAUUUCCCGUACGUGAACACUAAACUGCACCAGGCGGGCCCCUCACACGAGAAUACUGUAAUUCUUCUGGGGUGGGGAGCGUUCUUUAAUAGAGAUCGAGCCAACACAGCCAGCUGUCUAGCUACCAUGCACGCCUAAGCACAAGUUGGAGUGGCAACACGGGCCAGAAUGACUUCACUGAAAUCCAGCCCAGGCUUGGGAGUCUUUGCUGAGUCAUGAUAUUAUUUCGUUUCUAACGAAGAGAAUACACCCUACGAAAAAACAUUGCUCUGUACAAAAAAAAAAUAAACAUAAUGAAUGGAUUUAUUUUGUCGUUGACUGCCACAAUGUGUAACUUAAUUAUGAAUUUUAAUGUAAAUGGGUUGAGCCACUACCCCAGGAUCCGUUCCAUGUAAGUCAAAUUAAGAAACAAUAACUAUAAUUUAACUCAUACAAA
>cluster1464.fasta:4
ACACAAGCAGUCCAGUGACCAAUGGUAGAAAUCCUACGACUCGUGGUGUAGGUAGAAGCAGUCAGAUGGUUCUAUACCAAGGACUGGGCCAAAUGACUUCCUAUGGUGCUACAAAACGAUCAGGUUCUGAGGUUGAAUAAAGUUUGCAAAUCAAACAUGUGCAAUGUCUAACUCCAAGAACACUUUGCAAAGCUUCAAGGAGGGCAGCACCUCUUCUGUCUCAUCCGUACGCAACAGUUAAGAUCCAGGAGCAGAAUUUUUGUAAAUGGUGCAAUGGCUUGCUGCUCCUUGUGUCUUAGUUAACGCUUAGAGCAAUGUCUGGUAAAGAACAAGCAAACUGUCACUAAGAAUCUGUGUAACUUUAGCUCGGAAACGUACUCUAAACAACAAUGUAAAGUUUGUACUGGUCGAAACCAAAAAUGGGAAGGACAAGGACUCACAAUUACAUGCCGCAUGCAAUUGCAGCGCACUUUAUGUAUGGAACCACAUGGGAAGUGUGACACGUGUCAAAUUGUGAAGUCAAUUUAAGUAGGCAUUGCUGAAUAAGAUCGAUAAACAUUCACCAGACAAAAGACAAGACUGAUGAACUCAGCUUGCAAACAAAAACAGCAAAUGUGAUCUUUCCGCUGUUGAUGAUUCAACAUUGAACAAUCAUAGAGUGCUACUAACUAGGCCUAUAUGCAACCCAAGGCGUGGGCAUAACUUUGUUUCGUACGAAUAUAUCUUGUAUAAUUCAGCCAGUAGAUGUUAUUAAUCUAACAUUUUUAAUCAGGUACAUUGGAUUGAACCACCACUACCGAAGCAACUCGAUUCUGACAUGCUAGGGCUUCUCUUGAAACUAAUAAAUAUUUAUACCAGAUUUUAAUACUUGGAGAUGAAGCCCCACCAUCACAACAAUACUAUUAUAUUAUGCCCCAUCUCAAA
>cluster1458.fasta:4
CCUUCCCAGGUAACAAACCAACAUUCGAUUGUAGAUUGUUCUCUAAACGAACAAACUAAAUCUCUGAUAAUGGACCCAAAAUCAGCGAAAUGCACCCCGCAUUACGUUUGGUGGACCUCAGAUUCAACUGGACAGAAUGAGAACGCAGUGGGCGCGAUCAAUGGCCCCAAGGUUUACCCAAUAAUACUGCGUUUACCGCUUUCACUUAUGGCAAGGAAGACCUUAAAUCAGGACAAGGCGUUCCAAUUAACACCAAUAGCAGUCCAGAUGACCAAAUUGGCUACCGAAGAUACCAGACGAAUUCGUGGUGGUGACGGUAAUGAAAGAUCAGUCCAAGAUGGUAUUAUACCUGGAACUGGGCCAGAAGCUGGACCCCUAUGGUGCUAACAAAGACGGCAUAUGUGAUGAGGCUAAUACACCAAAGAUCACGCCCGCAAUCCUGCUAACAAUGCUGCAAUCGUGCUUCAAGGAACAUAUUGUCAAAAGGUUACGCAGAAGGGAGCAGAGGCGGCAGUCAAGCCUCUCGUUCCCACAGUCGCCAGUUUAAGAAAUUCAACCCAGGCAGCAGUAGGGGACUCCGCAGAAUGGCUGGCAAUGGCGGUGAUGCUGCUCUUGCUUUGCUGCUGCUUGACAGAUUGAACCAGCUUGAGAGCAAAAUCUGGUAAAGGCCAACAACAACAAGGCCAAACUGUUAAAAGUUGUCUAAGAAGCCUGGCAAAACGUACUGCCACUAAAGCAAUGUAACACAAGCUUCGCAGACUGGUCCAGAACAAACCAGAAUUUUGGGGACCAGGAACUAAUCAGACAAGGAACUGAUUACAAACAUGCAAUUUGCCCCAGCGUCGCGUUCUUCGGAAUGUGCGUUGGCAUGGUCACACCUUGGAACGUGUUGACCUACACAGGUGCCAUCAAAUUGGAUGACAAAGAUCCAAAUUUAAAGAUCGUUUUGCUGAAUAAGCAAGACGCAUAAAACCCACCAACAGAGCCUAAAAGAAGAAGAAGGCUGAUGAAACAAGCCACAGAGACAGAAGAACAGCAAACUGUUUCCUGCUAAGAUUUGGAUGAUUUCAAAUGCAACAAUCCGAGCAGUGCUGACUCAACACAGGCCUAAACUCAUGCAGACCAAGGCAGAUGGGCUAUAAACGUUUCGCUUUCCGUUUACGUAUGUCUACUCUGUGCAGAAUGAAUUCUCGUAACAUGCAAGAGAUGUAGUUAAUUUAUCAGCAAUCUUUAAUAGUGUGUAAUGGGAGUUGAAAGAGCCACCACAUUUCACCGAGGCCACGCGGAGUACGAUCGAGUGAGUGAACAAUGCUAGGGAGCUGCCUAUGGAAGAGCCCUAAUGUGUAAAUUAAUUUUAGUAGUGCUAUCCCCAUGUGAUUUAAUAGCUUGAGAAAAACUACCCCCUACAUCCCUACAUUAUAUACUAUCCCUACACCCCAAU
>cluster1456.fasta:4
ACAGAUUCUCCGAACAAACAACCAACUCGAUUCUUAGAUUUUCUAAACGAACAAACUAAAAUGUCUGAUAAUGGACCCCAAAAUCAGCGAAUGCACCCGCAUUACUUUGGUGGACCUCAGAUUCAUGGCAGUAACCAGAAUGGAGAACGCGUGGGGCGCGAUAAAACAACGUCGGCCCAGUUUACCCAAUAAUUGCGUGGUUCACCGCUCCUCAUGCAAGGAAGACCUUAAAUUCCCGAGGACAAGGCGUUCCAAUUAACACCAAUAGUCCAGAUGACCAAAUUGGCUACUACCGAAGAGCUACAGACGAAUCUGGUGGUGACGGUAAAUGAAAGAUCAGUCCAAGAUGGUAUUCUACUACCAGGAACUGGGCCAGAAGCUGGACUUCCCUAUGGUGCUAACAAAGACGGCAUCAUAUGGGUUGCAACUGAGGAGCCUAAUACACCAGAUCUGGCACCCGCAAUCCUGCUAACAAUGCUGCAAUCGUGACAAGGAACAACAUUGUCAAAAGGCUUAGCAGAAGGGAGCAGAGGCGGCAGUCAAGCCUUCUCGUUCCAUCACGUAGUCGCAACAGUUUAAAUCAACCCAGGCAGCAGUAGGACUCUGCUGAAUGGCUGGCAAUGGCGGUGAUGCUGCUCUUGCUUUGUGUGCUUGACAGAUUGAACCAGCUUGAGAGCAAAAUGUUGGUAAGCAACAACAACAAGGCCUAAAUUGCUGCUGAGGCUUCUAAGAAGCCUCGGCAAAACGUCUGCCACUAAAGCAAUGUAACACAAGCUUUCGGCAGACGGUCCAGAACAAACCCAAGGAAAUUGGCGAACUAAUCAGACAAGGAAAUAUACAAACUGGCCGCAAAUUGCACUUUGCCCCAGCGUUCAGCGUUUCGGAAUGUCGCGCUGGCAUGGAAGUCACACCGGGAACGUGGUUGACCUACACGGUGCAAUUGGAUGACAAAGAUCCAAAUAGAUAUGUGAAUAAGCAUUGACGCAUACAAACAUUCCCACCAACAGAGAAAGAAAAGAAGAAGGCUGAUGAAACAAGCCUUGCAGAGACAGAAGAAACAGCAAACUGUGACUCUUCCUGCUGCAGAUUUGGAUGAUUUCCAAACAAUUAACAAUCCAUGAAGUGCUGACUCAACUCAGGCCUAAACUCAUGCAGACACAAGGCAGAUGGGCUAUAAACGUUCUUUCCGUUUACGAUAUAUAGUAUCUUGUGCAGAAUGAAUCUCUAACUAGCACAAGUAGAUGUAGUUAUAUCACAUAGCAAUCUUUAAUCAGUGUAUAGGGAGGACUUGAAAGAGCCACAUCACCGAGGCCACGCGGAGUACGAUAUGGUGUACAGUGAACAAUGCUAGGCUCCUAUAUGGAAGAGCCCUAAUGUGUAAAAUUAAUUUUAGUAGUGCCCCAUGUGAUUUUAAUAGCUUUAGGAGAAUGACAAAAAA
>cluster1451.fasta:4
UGUAAAAAACUUGAGAUUCUAAACUAAAUGUCAUGCCCAAUCAAUGCUCGUACCUAGAUUGGAUAAGAAUGGGAACUGGGGGAUCAAACCUGCAGUUACAUUUCAACGCUCACUCUUAUGGAAAUUCUCGAAAGCAUACACAAUGUCAUAAGCAACUAGACAUUGGUAAUGAUCGCAGUGGUUUAUACCAGGGGCAGAGACCCUAUCUUACAAAAGCAUGGAAUGGGAGCUAACCAGACCAUUGCCCCCAAUCUGUAACAGAUUGCUUCCUCCAGCACAUCAGGCUUUGAGAGAAAAGGGCGUAGCUCCUCAACUAUCCACAUUUAAGAAAUAUACAGGCAGUAGUUUUAUGUAUGGAUGGUGAGCUGCUUUGUUUGUGCUACAGAUAAGUAGGCAAUUUGUAAAGCACCAAACAACACCAUAAAAUUGCUGCUGUCUGUCGCAAUUUACAAUGUACCAAUUGGAGUGCAAAACAAAUUGUCGCUAAUCAAGUGUUAAAAUCCAUGCAAAUUCAGCUCACUUAAUGCGCCAGAUGAAGCCACAAGUACUAGCUAAAUGUAUCAUUCAUUGACUUCAUGAGCUGACUAAAUUCCAGUAGACUAAAAGAAAGAACAUCGCAGAGACAGAAGAAACAGCAAACUGACUCUCCUGCAGGAUGACCAAACAAUUGCAACAACAUGAGCGUGCUGACUAACGCCCAAACUCAUGCGCCAAGGCAGAUGGGCUAUAAACGUUUUCGCUUUCCGACAUGUACUUUGUGCAGAUGAAUUCUUAACACCAAGUAGAUGUAGUUAACUUAAUCCAGCAAUUUUAGUGUGUAUGGAGGACUUGGAUUCAUGCCGGAGUACGAUCGAGUGUCAGUGAACAAUGCUAGGGUAUGGAAGAGCCCUAAUGUGUAAAUUAAUUUUAGUUCGUGAUUUAAGCUUGGAGAAUGACAAAAAAU
>cluster1450.fasta:4
UGGUGCUUGUAUCACUCAUCUCAAUCAUUAACUAUUCUUAUUAAAUUUUGUGAAAAUGCUAUGAUGCUUUUCAUACAUCGAUGUAUUAACAGUUGUUAUUUAUUCCGAUCAUAAGAUUAGGGAUUGUUUUUAGAUAUCAAAACAAACUAUAUGAACGUUGUGCCAUAGUAGUACCAUAACAAUCAAAGCGGUCUUUCAUCUACACAUAAGAAGACAGGUAACACAUAGCGCUGUACUAGACUACAAAGUUGGACAUAGUGUCAACAUUACGGGCGGCUUUUUGCAAGACCAUAAUGGGGAUACACCUUGUAAUGCUGUACACAUCUCACAACAUAAUCCGCGUAACCUUCUCUCAGUUGUAGAUUCAACUCGGGACUUUGAAUCUACAUUUUUCUUGUGCUUGACAUUGUUAAAAAUGUGGACAACUGCCUAAUGCGCACUUCACAUCUGUAUAUAACACGGAAGAAACAAGAAAUCAGACUAAGACAUUAAACUAUUGCACCGUUGAAUGGUGCAGAAUACAUGGGAAUGGUACCCCCAAAUGAAUAGUUCUCUGUACAAAACAUAAAGACAAAAGAGACUGAAAUACCGCAGAGACAGAAGAAACAGCAAACUGUGACUCCUGCUGCAGAUUUGGAUGAUUUCCAAACAAUGCUCCAUGAGCAGUGCUGACUAACUCGCAUCAUGCAGACCAAGGCAGAUGGGCUAAUAAACGUUCGCUUUCCGUUUACGAUAUUUCUUGAUGAAUAAAGCACAAGUAGAUGUGGUUAACUUUAAUCACGUUUUAAUCAGUGUGUAACAUUAGGAGGACUUGAAAGAGCCACCACAUUUAGGCCACGGGAGUACGAUCGAGUGUACAGUGAACAAUGUGGAGUGCCUAUAUGGAAGAGCCCUAAUGUGUAAAAUUAAUUUAGUAGUGCUAUCCCUGAUUUUUAGGAGAAUGACAAAAAAAAAAAAA
>cluster1447.fasta:4
GACCUGUGGUUUCACUUAAAAUCCUGCUGUUUGAAUUUUGGGUGAUAAUCGAACAUGCUUAUACGAUGACAAUCGUUUUAAAAUUCGUUAUGAGCUCUCAUCUGGCACACAUAGUACUGUGUAUACAGGCUUUACUCUACAAAACUGUUUGCUAAUUUAAAAAUGUUCUUCAAAAGCAGUGACAAUUUAAUUUACUUGGUCGGACACUUCUAAUACCACAGAACUAUUAUAUUCUUAGGAUUGCAGCUGUUGCUACAUGACUUCUUGUUAUACGGUAGUCAAAUUAGUCAACCUAUAAUGCAACCUUGCUCUAGCAUUGUGAGAAUGUCAUAAAACUUGCAAUACAUUAAUAUUUCAAAAAUGUUGAAACUAAUUCUAUCUGGUGACGUCCAACUUUUAAACAUUUACAUAUGCUGGAUGUGUGUCAUAAAAUAAGAUUUGGUAAUAUUGAUUUCCAAACCAGCAGUAUGAGUCUGUGGAAAUUAUUCUUUUUUUGCAUAUGCAUUUAACGCGUCACAUACUAAACUACUUGUGGGUGUAAAAUAAUACGAAGAGAAAAAUUUGCAUUAAUAUUGGAAGACAACCAAUGUGUUAACGUUGACAUUCUUGUGCAAUUUAAUUACUCUACAGUUCACUAAGUUUUACAUAUAGAAAUUGUAUUGUCCUAUUAUGUACAUCAAAAGAGGCUAUUUUAUAUCAGGUGUACUUAUCUAGCGAAGAAACUUUGCUCUGAUGAUGACCUGUAUUACUGAACACUAGUUUAACCUUACUAACAAUGUCUUAUGUAGGAUUAACAAAAUUAUGACUUGCUGUAGUUUAGAGGAUUGUUGAUUAACUCUUUUCAGAGGUAAUGUCAAUUUGAUAUCGUAAUAACAUUUAGCAACUAUUUUAGUUGUUGUGAAAUCUUUUGUGUGCUGUAUUAACAAUUAUGUACACUCAAAAGUUCAUUAUAAAGGUAGACUUAAGAUUAUUUGAAGAUGACUUUCGCAUACAACUAUGUCUCCUCUUUCAAAAUCUAAGGCAUAGCAAAAUAUCCACCUGCUGUGUUCUAUUUAGUCUUAAAUAGAUCUUCAAAAUUAUUAUAUCCAUGCUUAUAAUUGACAGAAUAUGUUGGCACAACAGUAAAACUGUUAAUGUGUGAAAUACCUUAUGGGAUAUCCAUGUAUGACCAGCUAUUGUCAAGAUUAUGCACUGUUCGAAAACGUUAGCUCCUUUCUAAAUUAGCAAUAGGCUCAAAUUGGGAUGGUCUGUCGUUAUAUGUUAAAACAGUGGAACUCAUCGGAUGCACAAUGCUAUGCAAUAUUUAAUUUGCUGUAGGCCAUUUAUUUUCUGUGUACAAUUCCGUUCCGCAAUUACCACAGACUUGGUUCAUUAGAAUUGCACACUGUAUGAUGAAUUCGUAACAUUAGUGACUCUAACUGUUGUAACCUUUUAUUCAAGUUAGGCUAGAUAACUUAAUAUUCAUACAAAAUGUUUUUUAGAAAUGUUCUGAGACUAAUUAAGGACCUCAUGAAUUUGCAACAAAUUAUAAAGUGAUGAUUAUGUGCUUCUACCAGAUACUUUAAAUAGGGCCUUUUAGUGAUACGUAAAACAUCAUUAGUAACGUUCUAACAUUUAGCAUAGUUACACUACUAAAUCCUUAUAUGCUUUCUUCAUUGACUCAAAAGAAAUACAUGAUCAAAACACUGUUGCAUGUAUCGUUUACUAAUGUAAAGGUGAACUGAUUUUAUGAGGCUUACCCAUCAGUCUACAGUUGGCUUGUGUUUUGUAGACUUUAUAGAUGUGUGUUGCACGUGACCAUUCUUGGUAAAGCGUCGACAUGCAUCAACAUCAAAAGCUCUUAAUCCAUGUUAGCUACCAGUUCGUGUGUCAGAUGAUACUUCUGGGUAUGAUAUGUAAUCACAAACCAUGCCAUGUGCUAAGACAUUUGGUAUAAAGGGGCUAGCUUAAGAGCAACAUACGCAAAUGGGUGAUUUGCUAACUGUAGACCAACUUUUGCGCGACCUAAGCACUAGUACAUAACCUUGGAUGUCGACGAAUUGUCGACAGAAUUACACAUGGGUACACCUGUUGUUUAGUUCGUGUACAACGUGCUACAAAAUAAGGAAGACUUGAAACAGAGACAGAAGAAACAGCAAACUGUGACUCUUUCCUGCUGCAGAUUUGAUGAUUUCCCAAACAAUUGCAACAAAUCCAUGAGCAGUGCUGACUCAACCAGGCCUAAACAUGCAGACCAAAGGCAGAUGGGCUAUAUAAACGUUUUCGCUUUCCGUUUACGAUAUAGUUACUCUGUGCAGAAUGAAUCUCGUAACAUAGCACAAGUAGAUGUAGUAUUAAUCUAAGCAAUUUAAUCAGUGUGUAACAUUAGGGAGGACUGCCAUUCACCGAGGCCACGCGGAGUACGAUCGAGUGUACAGUGAACAAUGUAGAGAGCUGCCUAUAUGAAGAGCCCUAAUGUGUAAAAUUAAUUUUAGUAGUGCUAUCCCAUGUGAUUUUAAUAGCUUUGGAGAAUGACAAAAAAGCACCCCCAUCCAUAUUUUCUAUAUACCAUAUCCCCCAUCCUAA
>cluster1445.fasta:4
UAGCAAACUUAAGUUUUCAUUUCAACAAUGUUUUAUGUCAUCUGAAGCAAAAUUAGACUGAGACUGACCUUACUAAGGACCUCGAAUUCUAAAGGUUAAACAGGGUGAUGAUUAUGUGUCUCUACCCAGAUCCAAAAUCCAGGCGGCUGUUUGUAGAUGAUAUCGUAAAAACAGAUGGUACUAUGAUUGAACGGUUCGUGUCUUAGCUAGAUGUUCCCACUAACAUCCUAAUCAGGAGUAUGCUGAUGUUUUUGUACUUUACAUAGAAAGCUAUGAUGAGUUAACAGGACACAUGUGAAUGUAAUUAAUUCAAGGUAUUGGAACCUGAGUUUUUAUGAGGCUAUGUACACACCAUACAGUACAGGCUUGGGGCUUGUGUUUUACUCACAGACUUAUUGAUGUGGUGCUUGCAUAACGAGACCAUCUUAUGUUGUAAUGCUGACGACCAUGUCAACACAUCACAUAAUUAGUCUUGUCUGUUAAUCCGUAUGUUUGCAAUGCUCAGGUUGUGAUGUCACAGAUGUGACUAAUUUACUUAGGUAUGAGCUAUUAUUGUAAUUUAACCAUUUGUGUGCUAAUGGAGUUUUUGUUAAAAAUAUGUGUUGGUAGCGAUAAUGUUUGACUUUAGCAAUUGAAUGUGAUUGGACAAAUGCUGGUGAUUCAUUUAGCUAACACCUGUACUAAAGACUCAAGCUUUAGAAUAAGCUAAGGAGACAUUUAAACUGUCAUGGUAUUGCUGUACGUGAAGUGCUUAGAAAUUACAUCCAUGGAAGUUGUAAACCUAGACCACCACUUAGAAAUUAUGUCUUUUUGUAACUAAAACAGUAAAGUACAAAUAGGAGAGUACACUUAAUACCAGAGAGAAGAAACAGCAAGUGACUCUUUCUCAUUUGAUGAUUUUCCAAACAAUUGCAAUCCAUGAAGUGCUGACUCAACUCAGGCCUAAACUCAUAAAAGGCAGAUGGGCUAUAAACGUUCGCUUUCCGUAUUAUGUCUACUGUGCAGAAUGAAUCUAUCAAGAGAUGUAGUUAACUACUCAGCAAUUAAGUGUGUAACUGGAGGACUUGAAAGAGCCACCAAGGCCGCGGAGUACGAUCGAGUGUACAGUGAACAAUGUAGGGAGAGCUGCCUAUAUGGAAGAGCCCUAAUGUGUAAAAUUAAUUUAGUAGUGCUAUCCCAUGAUUUAUAGGAGAAUGACAAAAA
>cluster1427.fasta:4
ACCUUCCAGGUACAAACCAACAACUUUCGAUCUUUGUAGAUCUGUUCUCUAAACGAAAACAAAGUGAUGACCCAUCAAAUGAAUGCACCCGCAUUUUGGUGGCCCUCAUCAACCAGAAUAAGAGUGGCCGAUCAAACAACCGCCCAGUUACCAAUAUCGCCUUUCACCGCCACUCAACAUGAAGGAAGACUUAAAUACACCUCGCAAGGCUUAUAACACAAAGAUCCAGAUCCAAUGGUACCAGUCCACGAAUUGGUUGGGUAUGAAAGAUCUCUAGUCCAAUUACACCAGGUCAGAGCAAAGCCACCCAUGUGUAACAAGAGGCAUUAUGGGUUCAACUGAGGAGCCUUGUACAAAACAUUGAGACUCUAACAAUGUGCAACUCAAUCAAAACUUGUCAAGUGAAGGAGCAGCGAAAGACUUAAUCAGUUCGCAACAUAAAAAUCACAACAGUAGACUCUGCUAAUGCAAUGGGUCGUGUCGUCUUUGACAGAUUGAACCUGAGAGCAAAUUUGGUAAGAAAACACAGCCAACGUCAGAAUUUGUGGGUUCUAAGAACCCAAUCCACUAAAUACUAUUUCAAGCUCAGACGUGUCAGAACGUUAGUUUGGUCAACUAUAAAGAACUAUAAACAUGGGCAAAUUGACAUUUGCCCACCAGUUGAAUUCGGGGCAGAGACACUGGGAACUGUGCUACAGGUGCAUCAUUGGAUGCAAGAUCAAUUUCGAAAGAUAAGUUUUGCGAAACACUGAGCAUACAAAUUCCAAACGACUAAAAAGAAAAAAGGUACUAACAGAGACAGAAGAAACAGCAAACUGUGACUUUUUCCUGUGCAGAUUUGGAUGAUUUCUCCAAACAAUUGCAACAAUCCAGAGCAGUGCUGACUCAAGGCCUAAACUCAUGCAGACCAAAGAGAUGGGCUAUAUAAACGUUCCUUCCGUUUACGAUAUUCGUGCAGAAUAAAAUUCUCGUAACAUAGCACAAGUAGAUGUGUCUUCACAUAGCAAUCUUAAUCAGUGUGUAACAUUGGGGACUUGAAAGAGCCCAUUUCGGGCCACGCGGAGUACGAUGAGUGUACAGUGAACAAUGCUAGAGAAGCUGCCUAUGACCUAAUGUGUAAAUUAAUUUUAGUAGUGCUAUCCCAUGUUUAAUAGCUUAGGAGAAUGACAG
>cluster1418.fasta:4
AUCAGUUUGCCUGUUUACAGGUUCGCGAUGUGUGGUUGAGACACCGUGGUCUUAUCAGAGGCACGUCAACAUUAAAGAUGGCACUUGUGGCUUAGAAGUUGAAAAGUUGCCUAUACCCUAUGUGUUUAUAAAACGUUCGGAUGCUCGAACUGCUCAUGGUCAUGUUUGGUUGAGCUGGUAGAGAUCGAAGGCAUUCGUACGGUGUAGUGGUGAGACAUGGCUGUCCCUCAUGGGCGAAAUACCAGUGCGUUCGUAAGAACGGUAAUAAAGGAGCUGGCCGUUACGGCGCCGAUAAUUGACUUAGGCGACGAGCUGGCACUGAUCCUGAAGAUUUAAAACUGGAAUACAAUACCUACAACUUGCUAUGACCCUUGGUUUAAAACCGGUUUACGUUGCGGUAGGAAAGUAUGUGAGUUGAUAAUGCAACCAUUCUCUCCUGAUGCACAAAGUUAACGUUGGGUGAAGGCUGUUAACUGGGCACGGACUAGUAAGGGUCGAUACAGGUUUGAAUUCAAUGAAGACUUUUGCAAUUUCUAAACAAUUGGUGUUUCAAGAAAGGAGGACAGAAUCAAUGAUCCAUUUGAGCCACUUUUCUACAACAUGAAGAAUUUAUAAUUCUAAGGAUGUCAGCUGUUUUUGACUUUUAGCUGAGAAAAGGUGAUGGUACCUUAACGUAGUACUAAAUAAUGGACUUCAUUAGAUUUUGUGAGACUGUGACACUUAAAGAAUCUGUCAUACUUGUUGUGAUGUGAUAUUCAAUAAAAGAUGGUAUGAUUGAGAAACAGAAUUACCGUAUACAAUUAUAACUGUCACAAGUUUGUUAAACAUCAAUUGAUGCCGAAAUGCUGGUAUUUUGGUGACUGAAUAGAAAUCAAGAUUUAAUGGAACUGGUGCUGAACAACCCAUAGUGGGUUGUUGAGUUUCAUUUUAUGCCAAACCGCAGGUUUAAUAGAGCAUGUAAAAGUAAGCCUUAUAAGGAUUUUAAUGUUUGAAGAGAUAAAUUACUUAUUAAAUAUGGAGAAACCAAAUGUUUAACUUAUGACAUGUUUCAUGCAAAUUUAAUGUUUUCUACAUGUCAAAGUUGGCCUCUGGUGAGAAAUUUUUGUGAGUUCUUUGGUUAUCUAGAGAAUAGGUGUUUGUUCAUAUCAGGUGUAACAUAGCUCUAACUUAGUAAGAUUACUUGUUCAAUGGACUGUAUGACGUUCUUACUUUAAGUAAACGCACACUGCUUCAUGAAUACAUGUGCUAAACUGCAACGGUUUUUACAAAGACUUAUAUUGUGUUUAGUUAAGAAGAAUUGCUGAAUAAACUUUCAGAGUAAAUGUGUUCAGAUUAUAAUCGUAAACUAACAAUGUGUGAUAGACUUUGUAUGAAGUUGUGAAUACUUAUAUUUAGACUUAUAAUACAGUCAUGUCAACAAACAAUCACUGUUUACUAAUAAUGGUACUAGACUUAUUCGAUUCAAUUAUGGAUCAGUGUUUAGUAUAUGCCUGUACAUCCUAUAACCAAAUAAUCUUCAAUGUAACAUGGCCGAGAAUGAGGCUGCGUGUAUAUGAGUUAACUAAUAGACAGUUAUCAAAAUUAUAACAUCCAUUACUUAGAAAAGCAAAUUUAUGUGUGGAAUCAUGUUAAAAUGUUUUGAUGGGCGAAACUCUCCUUAUGUUAGAUUUCUAAAUGAUAGAGCAUAUGCUAAAAUGGCUUUGUGUGCUUAUUAACGAGGGACUGUCAGUUAAUGCUAAAGUGUGCAAUAUUAUGAAUCGUUGGGGUUCUAUAAACCAGUGGCAUCAAUUGCUGAUAUGUUUUAACCUUGUCAAGUGUCGCAUGUUAGCAUUUUACAACUAUGAACAAAUUGCCAAUACCUUUCACACACACUUUAGUGUCUAAAAGAGUGCGAACAGACUUGAAUGAUUUUGAAUUUGCUAACAUUUCUUGAGAAACAUUUUUGGAUGUGUUGUUCAAACACUCAUCAUCAGGUCUAUGGCUAGCAUACUUUUUCGUUAUACAAACAGUGAAGCAAUUGGAUGACUGACUUAUAAGGACCUAAUUUUGUCCUCACAUCUGUUCGUGUGUUUGUACCUUCCUCCGAUCAUCAAAAUUGAGGCGCGUUCAAAUGGCAUUUCUAAAACAUUAUUGAUGAGUUUCGAUGAUGCACACUACAUCUUAGGAUAUGUGUGUCUUCAUCUCGACUAACAUUCAGACUACUAUGAUGAGGUAAAGGCACUAGCUUGCGCCAUAUUAAUUUGGAACCCUGAUUAAGCUGUUGUAUAAUUCUUCAGCUGUUGGCUGUUCUCAAUCACAGACCUAGAUGUGUGCUGCAUUACAGACCAUUCUGUAAAUUAAUACAAUGUCAUCAUAACAUUAUCAAUUAUCUAUCGUAAUCCAAUGUUACUCAUUGUAUGUCAGAUGUGAUAACUUUCUUAGGAGUAGAGCUAAUGUUUAAUCACCCAUGUUUUCCUGUGCUAAUUGGAUUUUGUUUAAUAAUAAUUGGGCGAUAAGUUACGACUUUAACAAUGCACAUGACGGCAAGCUGGUGACAUUAGUCACCGUAUGAAAGCUUCAAGCUUUGCAGAGCUCACUACUGGGGAUUGUUUGUUGCUAUUGACGAUGUGUCUGAAGACAUCAUGAAUUGUAACCUAGACCACCUUAUCAAAUAGUCUUCUGUAAAGCUUACUCAAAAACAGAGAAAAGACAAAGAAAUACCGAGAGACAGAAGAAACAGCAAACUGUGACUUUCCUGCUGCAGAUUUGAUGAUUCUCCAAACAAUUGCAACAAUCCAUGAGCAGUUGACUCAACUCAGGCCUAAACAUGCAGACCACAAGGCAGAUGGCUAUAAUUCCUUCUUACGAUAUAUGUAUCUGUGCAGAAUGAAUCUCGUAACUCAGCACAAGUGAUGUGUUAACUUUUAAUCUAGCAAUCUUAAUCAGUGUGUAACAUUGGAGGACUUGAAAGAGCCACCAUCCGAGGCCACGCGGAGUACGAUAGUGUACAGUGAACAAUGCUAGGGAGAGCUGCCUAUAUGGAAGAGCCCUAAUGUGAAAAUUAAUUUUAGUAGUGCUAUCCCCAUGUGAUUAAUAGCUUUAGGAGAAUGACAAAA
>cluster1411.fasta:4
AUCCUUCCCGGUAACAAACAACCAACUUCGAUCUGUAGAUCUGUUCUCUAAACGAACUAUUGUUAAUCCCAUAUAACUUUGAAGAAUCAAGGUGCUACUCGUUGCGCUCGCACGAUCGGUCAAGCCUUCCUUUCAGUGCUUUUGCGUUGCCUUGUUGAGUCCAACUAAGAUCACAACUGUAAGUGAUUUAACCUGUUUAACGUCAUCACCUUUCUGUGUGCUUGGCCUUCUCUCUUACGCUCUUCUUCUAAGAAUAAACUGUAUAUGGCUUUGCUUGCUGAGUUCAAAACAAUAAUCCACAUUUUGCUAAGUUAGCUUUGUGACCACUUCAAUGUUUACGGUGUGGCACGUCUAUUUGACCGAAAGUGUGUUAUAUAUGACAGAGAAAGACGUGAUAUUUUAUUUCAAACUUUUCCGCUGUACUACUUAGAAGAGACAUACAGUUAAAUCUCCUUAUAUUUGAUGAUGACAUAAAUCCCAUGGUUUAACGUAUGAACAUUAUAGACGCACUCAGGUUUAAGACAAUGACGAAUUGUUUGUUCGAGAGAAAGUAAUGUAUGUUUCUUUCUGUUGGUUCUGUAGUCAUAUCUUACUGGCUCUGCAUUUUACUGAUAAACCUUCUUAGUUACUCCGGUUAAAUUUUGAUUUUAAUGGAUCUCCAAGUAAUUUAUAGUCUGUAACUUAAUUUCCAUGAGAUUCCAGUAUUAUUCUAGAGCUUAAAACAUGAAUGACUAGUAGGUUCUUUCUUUGAUGUCUUAAUCUGAAGAUAGUUUUUUUAUUUAAUUUCUCCUGACCGUAUUUACGUUGUCUGUUUCUUAGAAUAUGUGGUUGCUAUCGCAUUUUCUUUACUUGAUCCACUACUUUUGUACUGAUGUUUGAGCUUCUUGUCAAAAAAACAUUAUAAGGACUGCUAUUUGAAUGAAUGACUUUGUAAUGACUGACUUUGAUCUGCUGGCCAUCUUUGACCAAGUCUAAAAUAUGUGCCACGACCUUUAUCAAAUUGGGUGCAGUUAUAGGUGUAGUUCAAUUCUCGAAGAUUCUAAUUCCAACCAUCAGUAUGUACAUUCUUGCUAUAGUGAGGGUUCAAAUUUACAGGUACACAGAGAUACAUUUAUGGUUAAAUUAUUAUUUUACAUCAAAUUUUAUAAUAAAAAAUUUAUAGAUGGACACUGGAUGAUUACGAAUACUUUGAUACUACUGUUGGUAUCACAGUUAGGUAGCUAAAACUUUCGCAUUAACAAUCUUAUUUGAAAUUGACUGACUCUUAGACAUUGCUCUCUUGUAAGUUUGUCCCAGUCACAAAUGUUUAGAAAGAGACUUUAAUUUGUCUGCAUAGUGUUUAUGUCAUCAAAAACAAUGAUACUUUUUCUUAUUGCUUAGUGAACCUUUUAUAUGUCUAUUGUUGGUUUUUUGAUCAAGACAUUAUGAAUGUACGCAAACAAUUCUUGUUUUUGAAUCUCAUGUGAUUCACAAGGUUAUUUUAAAACCAUUUGUGUCUAUCUUUUUAUAUUGGCAUACUUUAAUUGAAGUGUGGAAGCUGGUUAAUUUUAUACUUUCUCAACUACAUUAAUUGCAACCUGGUGUCUAGGUUUCUGGAUAGAACAUCGAUUUUUUAUAAGACAAAAGUACGAAAUGGACAAAACAGCAAUACCUAUUUGGGACCUCACAAUGAAUCAUGGACAGGCUUAUAACACGCAGGUAAAUACUUGUCCCUCCAACAUGCAGGAGACUUAAUCGAGGACAAGGCACAUUACCACGAGUCAUGACAAGGCUAGAAGAGCUAAAAUUCUGUGUGGUGAGGAAUGAAGACAUCCAUUAUCACAUUACUCCAUU
>cluster1400.fasta:4
ACUUCCACUCAAAAACAGAUAUUAAUUCUUAGAUUUUUCUUAGCUUCUUCCAGUUAUUUCUUUCUGUUGGUUUCGAACCAAAUCUAAGAAACUUGCACCUAAAGAACGAAUCUUGUCUUGAAUACGUGCUGCAUUUCCAAGAAGUAGUUUAAGUAUGACUAAACACAUGUGUAUGACCCGGUCUCACUUUACUGGUAUGAGGAGUAGAAGCCUUAAUGAUGUCGGAUGAGCUGGUUUUACCAAAUAAUGAUAUCGUUUAACAUUUCUUAUUUACUAUUGCGACAAUAAAAGCUUUGUCUUUAACUUUAAUAAUGCUCGUUUGUUGAUUUCAUAAAAAAAAAUGUUGAUAUGGACCCAAUAGAAGCGCAUUGUUUGGUGACUAAUUACAGUAACGAUGAAAGAGUGGCCGAUCAAAACUGCGUUUACAUAUUGUGUACCUACAUCAUGAAGAGAUUAAAUUCCCUGAGACAGGCUUCCAAUUAACAAUCCACAUUGCACUAGAAGUACCAAGAUGGUGUGUAAAUGAAUUAGCUAGAUGGUAUCUAUACAAGGCCAGAGCUGACUUCCGGUCAAAGACCUUCUGUUCAGAAGGAGUUGUUCUGUCAGGAAUCUGCUACAAUGUAAUCGUCUUUCCAAGAACAACUGCAAAGGUUUCAAAGGAAGGCGAUCAAGCUUCGUCAACGUAUCACAGUAAAAUACUCCGAGGGUCCCUGAAUUGGCUGUAUGUGUGUCUUGCUUGUGGCUGAAGAUUGCCAGUUGAGGAAAUGUUGGCAAAAAGGCACAACCAGCAAAUGUUAAGAUUUCUGAGUAAAAAUGCGAAUUACUGCCUAAGCAUUGAACAACUCUCGGAUGUGUCAAAAACAGAAAUUUGGGGACCACUAUAACAGGAAUGUAAAAUGAAAUUAGCUGUUCCCCUGUGUCUCAGGUUCUUAAUGUGGCUUGAUGUGUCAACCCGGAGUUUGUAAAGGUGCAUAAUUGACCAAUCUUAAAAGAACUUUGCGAAACUAGCAUAAACAUUCCAUAAGGACAAGAGUGUAAACACUUGUCCUAGAGCAGAAGAAACAGCAAUGUGACUCUUUUCCUGCUGCUUGUGAUUUCAAAUGUUAACAAUCCAUGAGCAGUGUGACUCAACUCAGGCCUAAACAUAUGCAGACAAAGGCAGAUGGGCUAUAAACGUUUCGCUUUCACAAUAAGUCUACCUUGUAGAAUGAAUUCUCGAAUACAUAGCACAAAGUUAUUUUAAUCCUUAAUUUUAAUCAGUGUAACAUUGGGAGGAUUGAAAGAGCCACCACAUUUAGGCCACCGGAGUACGAUCGAGUGUACAGUGAAUGCUAGGGAGAGCUGCCUAAGAAGAGCCCUAAUGUGUAAAUAUUUAGUAGUGCUAUCCCAUGUGAUUUUAAUAGCUUUAGGGAAUACAAAA
>cluster138.fasta:4
UGUUAAGAAAGUUUAAUGAUUGAACGUUCGUGUCUUGCUAUAGAUGUUCCCACUUACUAAACUCCUAAUCAGGAGUAUGCUGAUGCUUCAUUUACUUUACAAAGAUAUGAUGGUACAGGACACAUGUUAGACAUGUAUUUGUUAUGCCUAAUGAUAACACAAGGUAUUGGAACUGAGUUUUAUGAGACAUACCCUACAGUCACAGGCUGUUGUUGCAAUCCAGACUUCAUUAAGAUGUGUGAACUGCAGACCAUAUGUUGUAAUGUGUUACGACCAUGUCAUAUCAUACCAAUAGUCUUGUUGUUAAUCCGUAUGUUUGCAAUGCUCCAGGUUGAUGCACAGAUGUGUAUUUUAGGAGGUGACUUAUUCUUCUUCAUGUGCUGGACAAGUUUUGGUUUUUAUAAUACAUGUGUUGCUUUUGCAAUAUAAAUGCUGUUAUUUAGCUAACCUGUACUGAAAGACUGUAGAAACGUCAAGCGAGAAUUUUUGUAUUGCGAAGUGCUGUUGACAGAAUUCAGAGUGUAAACCGACCUACAAUUUUUGUUAUCGUAAAAAAGCAGACAUUCAACCCAACAGGUGACUACUAUUUCGCAGAUGUUUCAAACUCCUAAACUGGUUUAAAAUUUAUACAUAGGGUACUUUCAGCAUCAUGGUGUAAUUAGGGAUUGAAGAGCCAUAGAGUCAUCUUUUUGAGACUCCUAUCAACCUUUUUAUUAUAUACCCAUGAUUUAUAAACUUCGGAAGAAC
>cluster137.fasta:4
CCCAGGUAACAAACAACCAACUUCGAUCUCUGUAGAUCUGUUCUAAACAAUUGUUUCGUUGCAACAGAUAAUUAAUCCCUCUAUGUUUUGCGUCACCCUGCCGAUUGCACUGGAUUGUACGAGUUAUUUAAAACCAAGUCCUGUUCGGUUAUAUUUUCUCGGGAUUAUAGCAGCAUCAAGUACUUGUAAGUAAAAAGUUGACACGUAGUUCAUUCACUUGUAUCCUGCAUAGUGUGUAAAAUUUCUGGGUUGGAGACUGCUGUUUGCAACAGAGGUCGAGUAAGCUGUUAGGGGUCAUCAUUCUUCGCGCGUGUCCUUGAUUCAACGAAACAAACAACGUGCACCUGGCACUCUGCGCGCUAGAUUGAGUGUGAUCCUCGGACCUUCGUUGUGACACUUAGUUGUAGUCGCCGCAGAAUUGUACAUCAAGUUUCUAACAAUUGGUCGUCCUGAGCGGACAUUUUACGUGUAGUUAUAAAAUAAAAAUAGAGCGUCAAAUCUUUUGUUGAAGGUGACAUGAUUUUCGCUUCAUACAUGCAGAUUUACUAAUUUAUGAGUUACUAACUUGUCAAAUUAUAAAUUUAAAAGCUAACAGAAUAAUACAUUAGUGAAAGCAACAUAUACAAAUUUUUGGACUGAAAUCUUUGAUCUUCCACCAAGUGUGUUAUUCUUUCUUAAAACCUUGCCUAUCGCAUCAUACCUUAUAAAUUAUGACUCUUACUACUUUUUUCCAUGGUAACAUAUUGGUGCAUAUUCUAAUGUUCCACAAGAUAACUUAAAUUUGUGGUUUUUAACUACCACUCAAAGAAGACAAAUGAUAAUUCAUUUGACUUUUUGUUUGUUCUGCUCCUGUAUUGCUUUUAUCGUGUCACUUAACUGAACUAAAAUCACUCGCUAAGAAAAACUUUUUCUAGGAAUCUUGUUACAAGUUUACAAUGUAACACACAUUGUAGUUGAUGAGUAUUUUCUUUAACUAAAUGAACUAGAAAAUCAGCCCUUAUAAUGGGGUACGUUCUACCAUCAACAUCUAUAAUAAUGUUCCUUUCAAAAUGCGACCAUGGUCUUGUAGUCUGCUAUAAAUUUAAAUCUUAUAACACAAACUAUGUUGAAAAAAUAGGAAACCCCUAGUUGGACCUAAUAAUAACAGAAUGCAUGGCCAAAACAACGUCCCAGUUUCAAUAUAUGUCACUAAUGCAGAAACCUAACUCGGACACAAUAGUAAAGACCCAGCAAUCUGUGGUACAUGAAAUUCCAUCAGAUAUUCUAUAGAAUGGAGCAGAUUCCUAUGUCUAGAGUUUGUUGCAUGCUUGUCACAAAACAUACAAUUGUUGCGGCAAUGCUACUCAAGGAACAAUUGUCAAAGCUUACCAGAAGACGGCGGCGUGUUAACGGCAACGUAACGCUAGGCUUCCCUAACUGGGUGAUGUUGUCGCUCUGAUUGACGUGAAGCAAAUGAUAGAAACAGGCAAUUCACUAAGUUGUGGUUCUGAUCAAGUGCUGCAUACAUGUAAGCUCCUGAAACCAAAUUUGGCAACAUCAAAGACUAUUUACAUGCAAUCUCCCCAGUCAGUUUUGGAAUCGGUGCAAGUAACAAGAUGUCUACAUGCAUUUCAAACAUAAAGAACUUUUGCGAAACUAGCAAACAUUACCACGCUAAGGACAAAAGAGUGAAACACCCUACCGCAGAGACAGAAGAAACAGCAAUGUGACUCUUUUCCUGCUAUUGGAUGAUCUCCAAACAAAGAGCAGUGCUGACUCAACUCAGGCCUAAUCAUGCAGACAUAAAGGCAGAUGGGCAUAUAAACGUUCGCUUUUCCGUUUACGAUAUAUUCUCUGUGCAGAAUGAAUCUCGUAACAUAGCACAAGUAGAUGUAGUUAUUAAUCAGCAAUCUAAUCAGUGUGUAUAUGGAGGACUAAAGAGCCACCACUCAGGCCACGAGCGAUCGAGUGUACAGUGAACAAUGCGGAGAGCUGCCUAUAUGGAAGAGCCCUAAUGUGUAAAUUAAUUUAGUAGUGCUAUCCCAUGAUUUUAAUAGCUUUAGGAGAAUGACAACCCCACAUCCCAACUUAUAUCUCUUAACCUACCCCACCAUC
>cluster1374.fasta:4
AAAACAACUAAAUCUGUAAGACAAAAUGGAUGCACCCGUUCGUGACUCUUUCCGGGUACCAAGGAAACACGCGGGCCAUCAAACGUCCCCAGUUCAUAAUGCGUUGGUUCACCUCACCCUCAUGAGGAACUUAACUCGAGCGGGUCUAAACCAUGCAUAGGACAUUGGCUAAAGAUCAGACAUGUGUUGACGGUAGAAAGUUCAGUCCAAUGUUUUACUGGACGGGCCAACUUUGUCAAAAAAGAAGCAUCAACAUGGUUGCACUAGGAUGAAACAAAAAAUGCCGCUUAUAAAUGCUGAUGUGCUAACUCAGACAACAUGUCAAAGCUUACGAAGGAGCAGAGCGCAUCAACUUUUCUUCCCAUCAGUGUCCAAAGUUUAAGAAUUCCUCGGAAAGACUCCUCUAAAUGCGGAAUGGGUAUGCUGCUUUCUUGUUGUGAAGUUGAAGUAGAUGUGUAAAGCAACAACAACAGCAAACAAAUGCUAGAGUAAAGAUGGAAAAACGUAUGCCCAAGAUAAUUCAAGUAAAGACGUGUCAAAAACAAGAAAUUUUGGGAAGACUAUCAGAGAACUGUUACAACUGCCAAAUUGCACAUUCCACUAGGUUGAUGUCGCAUUGCUAAGUCACUUGGAGGUGACCUACUACAGCAUAAAGGUGAAAGAUCCAAUUUUAAAGAUUGGUCUGUAAUAGUUGACCAUAAAACCCCAAACGCCUAAAAGGACAAAGAGAACUGAGAACUUACUUCAAGACAGAAGAAACAGCAAACUGUGACUCUUCCUGAGAUUUGGAUGAUUCCAAACAUGCAAUCCAUGAGCAGUGCUGACUAACUCAGGCCAAACUCAUGCAGACCAAGGCAGAUGGUAUAACUUCCGUUUACGAUAUAGUAUCUUGUGCAGAAUGAAUUCUAAUAAGCACAAGUAGAUGUAGUUAACUUUAAUCACAUAGCAAUUAAUCAGUGUGUAAAUAGGGAGGAUGAAAGAGCCACCACAUUUCGAGGCCACGCGGAGUACGAUGAGUGUACGUGAACAAUGCUAGAGAGCUGCCUAUAUGGAAGAGCCCUAAUGUGUAAAAUUAAUUUUAGUAGUGCUAUCCCGAUUUUAAUAGCUUCUAGGAGAAUGACAGC
>cluster1373.fasta:4
AAAAGAAAAGCUGAUGAAACUAGCCACAUUGCAAGACAGAAGAACAGCAAACUGUACUUUCUUUCUGCUCAGAUUGGAUGAUUUCCAAACAAUUGCAACAAUCCGAGCAGUGCUGACUCAACUCAGGCCUAAACUCAUGCAGACCACAAGGCAGAUGCUAUAUAAACGUUCGCUUUUCCGUUUACGAUAUGUCUACUUGUGCAGAAUGUUACAUAGCACAAGUAGAUGUAUUAUUUUAAUCAUAGCAAUAUCAGUGUGUAACAUUAGGGAGGACUAAAGCCUCCGAGGCCACGGAGUACGAUCGAGUGUACAGUGAACAAUGCUAGGAGAGCUGCCUAUAUGGAAGAGCCCUAAUGUGUAAAAUUAUUAAUUUUAGUAGUGCUAUCCCGUGAUUUAAUAGCUAGGAGAAUGACAAAAU
>cluster1361.fasta:4
AAUAUACAAAUCCACUUGUGAUUUUAAAGGAUCCUCACGAACCAGCUCCAGUUGUAGGUAACUUAAAAACUCCUAAUGAUAUUUAUAUGGUAAGAUAUACUUCCACUUUUACCAAUCUUUGCUGUUGGGCGUAAAUUAACAUACUGGUUCGUUCAACAAAGUGAUUAUUCUCAUUUAUUGUUAGCAUUGUUAUACUUUGUUCACAAAGAAAAUUGACUAUUAAUUGUUCUUUGUGCUUAGCUUUUGCUUUCCUUUUUAUUGAUCUGUAGUUCACUGAACUCAAUCAAUGAAUACUAACGAGAAUUCUUGUUCUAAUAACUACUGCAUUACAAAAUGUGUCAAUUGUAUUACAUAAAUGACUGGUCUUUCACUUCUUCAUGGUAUAUUGAUGUAAAUACACUUGAAUUGUGUGAGUGGUAAAACAUUACGUGCGUAUAUCUCUCCAAAUAAUAAAUGGGUAUUUUGUUGGUUAUGGACCUUAAUAUGCUCUUUAAUAUUAAGAAAUAAUGUCUAAUGACCAAAAUAGAAAUGUACCGCAUCUUGGUGGCAAUUCAACUGAGUAAGAAUAGUGCGUAUGGCCCAAUCCAAAUACCGUUGCUGCUUUCAACAUGAAGAUAAUGAAAGGUCAUCUCACCAUGGAUACAGAGUCCAACGCUUGUGUGAAUACGUCGUUUAUCUAACUGAAAACUCCAUAUGUAAACAAGACAUAGGUUUUGAGAGUAACAAAGAUAGCAUGCCUACAUGCUUCUCUAUUCAAGGAAAACAUUUCAAAAGUUAUGGGAAAGGGCCCUGCCCAGUGCCAACAGUUAGAUCACUCCAAGAGGCCUUUAAAGUGGAAUGGGUCUCUCUUUGCUGUGCUUCAAUAACCAGCUAGCAAUGUCUGUAAAGAACACACAAGGGAACGUAUUAUGUGGGCUUUAGAUCAAAGUUGCCAAGCUCCGUUCAACAACAAAAUUUGGUCAAUAUACGAAUACUUCAACCCCAUCCACGUUAAUGUGUAUUACAUGGAAGUUGACUACAUGCACAUGACAAAAAUUAGUACUUCUGAAACAUGACGAUAAACCAGAGCGACAAAAGUGUACACCACCCAAGAGACAGAAGAAACAGCAAACUGUGACUUUUCCUGUGCAGAUUUGGAUGAUUUCCAAACAAUGCACCCCGAGCAGUGACUCAACUCAGGCCUAAUCAUGCAGACAUCAAGGCAGAUGGGCUAUAAACGUUUUCGUUUCCGUUACGAGUACUUGUGCAGAUGAAUUCUCGUAACAUAGCUUCAGUAGAUGUAGUUAACUUAAUCCAAGCAAUCAAUCAGUGUGUAACAUUGGCUUGAAAGAGCCACAUUUCACCGAGGCCACGCGAGUACGAUGAGUGUACAGUGAACAAUGGGCCUAUGAAGAGCCCUAAUGUGUAAAAUUAAUUUAGUGCUAUCCCCAUGUGAUUUUAAUAGCUUUUAGGAGAAUGACA
>cluster134.fasta:4
AACCUCCAGGUACAAAUUCAUCGUAGAUCUUUAAACGAAAUGAAAAUUCUGAUGAUAAAUCUCUGGAGUUAUUUACAAGAGGUGUGAGACAAUAAAGAACCUUGCUCUGGAACAUAAGGGCAAUUUCACCUCUAGCUGAUAAAAUUUGUGAUGUCAGCACUCAUUUUUGCUUGUCCUGACGGCGUAAACACGUCUCACGCCAGAUAGUUUCCUAAACUGUUAUGAAAGGAGUCAAGAACUUCUACUCUAUGUUGGGAUUUAUACCUUGCUCACAAAAGACAGAAUGAUUGAUUUCAUAAUUGACUCUAUUUGUGUUUUAGCCUUCUGUAUCUGUUAAUUAUGUAUUAUCUGUUGGUUCCCAUGCAAGAUUGAAACUUUCACGCCUAAGAACGAAAUUUUUAGGAAUAUUAAAUGGUGCAUUCACCAAGAAUGUGGUACGUGUACUCACAUGUUGAUGACCCGUCCUAUUACUCACUAUUCUAAAUGGUAUAAGAGUGAGCUGAAAAACCUUAAUUGAAUUGUGCGUGGAUGAGGCUGGUUUAAUCACCCAUUCAGUACAUAAUGGUAAUUAUACAGUUUCCAUUUACAAUUAAUUGCCAGGAACCUAAAUUGGACUUAGUGCGUCGUUAUGAAGACUUUAGAGUAUCAUGACGUUCGUGUUGUUAGAUUUCACUAACGAAAAAAGUCUGAUAAUGGACCCAAUGGUCCAUAGUUGGACCUCAGAUUAUGGCAGUAACAGAAUGAGAACGAGUGGGCGAAACAACGUCGCCCAGGUUUACCCAAUAAUUGCGUCUUGGUUCGCUCACUCAUGGCAAGGAAGACCUUAAAUCCUGAGGACAGGCUCUAAGUCCAGAUGACCAAAUUGACGAGACAGACGAAUCGUGGUGACGGUAAAAUGAAAGAUCCAGUCCAAGAUGGUUCGGAACUGGGCCAGAGCUGGACUUCCCUAUGGUGUAACAAAGAGUAUGGUUGCAACAGGGAGCCCUGUCACCAAUCCUGCUACAAUGCUGCAAUCAUUCCAAGGAACACAUUGUAAAGGCUUCAGAGAGAGGCGGCAGCCUCUCGUUCCUCAUACUAGUCGCACAGUUUAAGAAAUUCAACUCCAGGCAGCAGUAGGAUCCUGCUGACUGGCAAUGGCGGUGCUGCUUGCUUGCUUGACAGUUGACGUUAGAGCAAAUGUAAAGGCCAACAACAACAGGCCAAACUCACUAAGAAUUGUGCUGAGGCUUCUAAGAAGCCUCGGCAAUACUAAAGCAUAAUGUACAGAGACGUGGUCCAGAACAAACCCAGGAAAUUUUGGACAGGAACUAAUCAGACAAGGAACUGAUUACAAGCAAAUUGCUUUGCCCAGCGUUCAGCGUUCGAUCGCAUGGAGACACUCGGGAACGUGUGACCUACAGGUGCCAUAAUUGGAUGACAGAUCCAAAUUCAAAGAUAGUCAUGUGAAUGCAUUGACGCAUAAACCCAGAGCCUAAAGCAAAAGAAGAAGGCUGAUGAAACAAGCCAAGAGACAGAAGAAACAGCAAACUGUGACUCUUCCUGCUGCUUGAUGAUUUCAAAGCAAUCCAUGAGAGUGCUGACUCAAUCAGGCCUAAACAUGCAGACCAAGGCAGAUGGGCUAUCGUUCCUUUACUAGUCUACUUGUGCAGAAUGAAUUCUACUGACAGUAGAUGUAGUUAACUUACACAUAUUUAACGUGUGUAAUUAGGACUUGAAAGAGCCACCACAUUUCGAGGCCAAGAUCGAGUGUACAGUGAUGCAGGAGAGCGCCUAUAUGGAAGAGCCCUAUGUAAAAUUAAUUUAGUAGUGCUAUCCCGAUUUUAUUAGGAGAAGACAAAU
>cluster133.fasta:4
AGUGAUGAGAAAACCACCUAGGGUUGGGAUUAUCCUAAAUGUGAUAGAGCCGCAUGAAUCAUGCCUCAUUGUCGCAAACAUACAACGGUUGUAGCUCUGCACACCGUUUAGAUUAGCUGUGUGCUCAGUUGAAAUGGUCGUGUGGCGGUUCUAUGUUAAACCAGGUGACCAUCGGAGAUGCCACAACUUAUCUAUGUGUUUAACAUUCGCUGUCACGGCCAAUGUUAAUGACUUUAUACUGAUGAAAUUGCGAUUCAAUACAACACAGAUAUGAGUGUCUCUAUAGAAAUAGAGAUUUGACACAGACUUGUGAAUGAGUUUACGCAUAUUUGCGAAACUCAAUGAGAUUUCUGACGAUGCUGUGUGUGUUCAAUAGCACUUUCAAGGUAGUGUGCUGAUUUAGUCAGUUUUUAUUAUAACAAUGUUUAUGUGAAAAUGUUGGACUGAGACUGACCUUACUAAGCUCAUGAAUUUGCUCACAUACAAUGCUAGUAAACAGGUGAUGAUUAUGUCUACCCAGAUCCAUCAAGAAUCGGGCGUUUUGUAGAUGAUACGUAAAACAGAUGGUUAUAUGAUUGAACGGUUGUUCUUAGCAUAGAUGCACCCUAAACACCUAAUCAGGUAUGCUGAUGUAUUGUACUUACAAUACAUAAAAACAUGAUGAGUUAACAGGACACGUGGACUUCUGUUAUGCUAACAUCAAGGUAUUGGAACCUGAGUUUUAGAGGCUAUGUACACCGAUACAGUCACAGGCUGUUGGGGCUUGUGUUUGCAAUCCAGACUUCAUAAGAUGUGGUGCUGAUACGUAGACCAUCUUAUGUUGUAAUGCUGUUACGACCAUGUCAUCAUAUCAUUUGUCUGUUCCGUAUGUUGCAAUGCUCAGGUUGUGAUGUCCAGAUGACUCAUUUACUUAGGGUAUGAGCUAUUAUUGUAAUUUCAACACCCAUUAGUCCAUCUGGACAGUUUUUGGUAAAAUGUGUGGUAGGAUAUUGACUUAAUGCAAUUGCAUUGAUUGGACAAAUGCUGGUUAUUUAGCUACCCUGUUAAAGAUAGCUUCGAAAGCUCAAAGCACUGAGGAGACAUUUAAACUGUUGGUAUUGCAUGUAGUGAAGUGCUGUUUGACAGAGAAUUGAUGGUAAACCUAGACCACUAUCGAAAUUAUGUUGGUUAUGACUAAACAGUAAAGUACAAGAGCACCGCAGAGACAGAAGAAACAGCAAACUGUGACUUUCGCUAAUUGGAUGAUUCCCAAACAAUUGCAACACUGAGCAGUGCUGACAUAGGCCUAAAACUCAUGCAGACCAAGGCAGAUGGGCUAUCAACGUUUUCGCUCUCUUUAGUCUUGUGCAGAUGAAUUCUGUAACAGCACAAGUAGAUGUAGUUAACUUAUAUCUUAAUCAGUGUGUAUGGAGGACUGAACCAUCUCAGGCCACGGAGUACGAUGUACAGUGAACAAUGCGGAGAGCUGCCUUAUGGAGAGCCCUUAAUUAUUUUAUAGAUCCCCAUUUAAACUUCUUAAAAACAC
>cluster1329.fasta:4
ACCGGUAAAACAUUUUAAGACUGUUUAAUCUUUUCGCUGCUGUUUCGUACUUCUAAGAAGAAGAGGACUGUCCACAAUCACGUCAACUCAAAACAUGGGUGACCUUUGAUCUUGCAUUGUGAGGUAUGUGAACAUUGUUGUCCUCAUCAAUACGUGAGUUUGAAUAAAGACUGUUUAACAUAUUCAAAACCAACUUGGAAGCUGGUUAAUUAAAACAGUAAAUGCGACCAACGGGGUCUGAUUUGGCUUGACAGAUAAUGGUUGAUUUAAUAUGUGAAUUUAUAUAAUACAGUGUAGUUGUAAUCUUAUAAUUUAUUCUGCCACAAUUAUUUUGACCAGUUUUUAAUUUCAGUGAUUAAACAGCCUUUUGUGAUUAUAAUAUAGAAGGUAAACUUAAAUAUGUAUUAGUAUAAUCAAUGUGUAACUUUUGAUGACAGAUGCAUUUGCAAAUUAAUGUCUUUCAGUGCCCCCAUUGACCGUGAGAAAAUUUUAUGGGUCCUUGUAGUUUUACCCUCAGAGAGCUGGGUCGCUUCAGGAUGAACUUGUCAGACUUAGUAAGGAAUUACUUUUGCUGACCCUUAUGCACGCUGCUCGUAAUUAUUACACCACGUGCUUUCAGUAGCUGCACUUAAAAUGUUGCUUUCAAACUGAAACCCGUAAUAAAGAUCAUGACUUUGUCUAUUUAGAAGGAUUGUUGAAUUAAAACUUUCUCGGAUGUAAUGCUGUAUCAGCGAUACUAUUAAUACCACGUGAUCAGACACUAUUGUAGUGUGAUAAGUACUUGAUUACGUGGUGGCUUUUGUAACCAAGUCAUCGUCAACAACCAGACAUGUGGUUUCAAUAAGGGUAAGGCUUUAUAUGAUCGGUAGAGGAUCAGAUGCUAUACAAAACGUAUCUCCCUACUAUAACUCAUGAAUUAAGUAUGCCAGUGCAAAGAAUAGAGCCGUAGCUGGUGUAUCGUAUAUGACCAAUAGACAGUUUCAUCAAAAUUAAAUAGCCUGGAUAUUGGAACAAGCAAAUUUGGGGCACAACGUUAAAGCUUAGUGAUGAGAAAACCCUCCAGUUGGAUUAUCCAAAUGAAGGCCUACAUAUAUGGCCCUUCCUACAAAACGUGUGUGUUGCACACCGUUAGAUAAAUGGGUGCUCAAGUAAGUGAAAUGGGGGCUAUAUGUAAACAGGUGGAACCCAUGCACAACUGUAUGCUAAUAGUGUACUUGCAAGCUGCACGGCCAUGUUAAUGCACUUUUAUCUACUGAUGGUACAAAUUGCCGAUGUUCAUUACAACACAGAUUUAUGUGUCUAAGAAAUAGAGAUGUUGACACAGACUUUGUGAAUGAGUACGCAUAUUUGCGUAAAUCAAUGAUGAUACUUUGACGAGUGUUGUGUGUUCUUAGCAUUCAAGGUCUAGUGGCUGCAAAGAACUUUGUUUAUUAUCAAAAAGUUAUGUCUGAAGCAAAUUCUGAGACUGACUAGCCUCAUGAAUUUGCUCAUACAAUGCUAGUUAACAGGGUGACGAUUAUGUGUACCUUCCUUACCCAGAUCAUUAGACAGGCGUUUAGAUGAUAUAAAACAGAUGGUACAUAUGAUGAACAGUUCGUGUUGCAGAUGUUACCCACUUAAACAUCUAAUCAGGAGUAUGCUGAUGUUCAUCUACAACAAGAAAGCUACUUGAUGAGUAACAGGACACUCUGUAUUUGUUAUGCUACUAAUGAUACCCAAGGUAUGAACCUGAGUUAUGAGGCUAUGUACUAAAGUUCAGGCUGUGGGUUCUUGAACACGAUUUAAGAUGUGGUGCUGCAUCGUAGACCAUUUAUGUGUAAUGCUACGACCAUUCAACAUCACAAAUUAGUUGUGUUAAUCGUGCUGCUCCAGGUUGGAUGUCACAGAUGUGACUUUACUGGAGGUAUGAGCUAUUAUUGUAAAAUUACACCCUAGUUUUCCAUUGUGUGCUAAUGACAGUUUUUUUAAAAUACAGUGUUGGUAGCGAUAAUGUUACUGACUUAAUGCAAUUGCAACUGUUGGACAAAUGCUGGUGAUUCAUUUACAUAGAAAGACAGCUUAAGAAACGCUCAAGCUGAGAUUAUGUUAUUGAUUACUGAAGCGGUCGCAGAGAAUUUCAAAGGAAGUUGGUAAACCUAGACCACCACUACAAUUUUUGGUUAGUGUAACUAAAACAGUAAGUACAAAUAGAUCUCUGAAAUAGAGACAGAAAAACUGGACUUCCUAGAUUUGGAUGAUUUCCAACUUGCAACAAUCGCAGUGCUGACUAACAGGCCUAAACUCAGACCAAGAUGGGCUAUAAACGUUCUCUUAGUACCUUUGUGCAGAAUGAAUUCCGUAACUAGCCAGUAGAUGUAGUACUUGCUUAAACAGUGUGUAACAUAGGAGAAACCACAAGCACAAGGUACUAGUCGAAGCAAGCUUAAUAUUUAUUUUUAGGAUCCCCAUAUCUAUUUCAAUCA
>cluster1328.fasta:4
UAUUUAAUGAUUGCUAACAUGUGUGGAAAUGGUAUUAAUUUUAGAACACCUAUGAAAGACUCAAGCUUUCAGCAGACGUCAACUCUGAGGGAUUUUAAUGCUGUUGUCCCGUGCUGGUGCAGAAUUACAUGGAAUCGGAACUGCCAAACGAAAUUUGUACUGGAUCGUGAAUAAAGUAAGUACAAAGAGAACUGAAAUACCAGAGACGAGAACAGCAAACUGUGACUCUUCCUGCUGCAGAUUUGGAUGAUUUCCAAACAAUUGCAAUCCAUGAGCAGUGCUGACUCAACCAGGCCUAAACAUGCAACAAGAGAUGUAUAAACGUUUUUCCGUUUACGAUAUAGUCCCUUGUGCAGAAUGAACCGACUCUCUAAGUGUUAAUUAACAUCUAAUCAGUGUGUAAUGGAGGACUUGAAAGAGCCACCAAGGCCACGGAGUACGAUGAGUGUACAGUGAACAAUGGGAGAGAGCUUUAAAAAGCUAAUCAAAAAUACAUCAAUCUAUCAUAUUUAUAUUAAAACAUAAA
>cluster1325.fasta:4
ACUGGCGUCACAGAAUGGAGACGUGGGCCGAUCAAAAACAUAACGUCCCUGGUAGUAUUUGGCUUGGUUGUCUUUCAAUCUAUUGGCAAGAAGACAAAACUAAAUCCUCAUAGCAGGGACAAUAACCCAUCUAAAGUCCAGAUGACAAAUUGCUACACAGAAGAAGCUCAAGCAUCGUGUGUGAGGUAAAAGAAAACAGUCAAGUGGUAUUAUCAAGGAACUGGCAGUGGAUUCCUUAUGUGUAACAAAGCGAAUUGGGUGAAUGAGACCUUGAUCACCAAAUCACUGGACCAUGAAUCUCUAACAAUGUGCAAUCGAAUUAAAAAUUGUCAAGGUUCUAGAGGAAGAGUGGACAUCGUCUAUACGUAGCAUAAUUGAAUUUAAAGCGCAGUAGGACUCUGAAUUGGAGCAAUGGGUGACAAUCUUGCUUAUCGCUGGGGUCAAUUUAACCAGUGAGAGCAAAAUGUCAAGCUACCAAGAACACAGGCAAAAUGUGAAUUUCCUAGCUUUAGAGCUUUGAAUAUCACUAGCAUCUACAAAAUCCAAACAAACCAAAUUUUGGGGACAGAACUAAUCAGACAAGGACUGAUUCAAUACUGGGUUGCCGCCUUCGUUUGAAUGCAUGCAGAGUACCUUGGUGGUCAGCAUUGGACAAAAAUCACACAUAAUAUUUGCUAAGAUGAACAAUUCAAGCAAAGCAAAGAGAGUGUAACCAGCCCAGAGACAGAAGAAACAGCAAACUGUGACUUCCUGCAGAUUUGGAUGAUUUUCCAAACAAUUGCCAUGAGCAGUUGACUCAACUCAGGCCUAAACAUGCAGACAGGCAGAUGGGAUAAACGUUUUCCGUUUACGAUAUAGUCUGUGCAGAUGAAUUCUCGUAACUCAUGCACAAGAGAUGUUUAUCACAAGUGUGUAUGGGAGGACUUAAAGAGCCACCAUCACCGAGGCCACGCGGAGUAGUGUCAGUGAACAUAGGGAGAGCUGCCUAUAUGGAAGAGCCCUAAUGUGUAAAAUUAUUUAGUAGUGCUAUCCCAUGUGAUUUAUUCUUAGGAGAAUGACACCCCACCACACACCUAAUCUUCAUCCCAUCCCACCCUCUAAU
>cluster1322.fasta:4
AUCCUGCUCACUCGGUCACCAGCUGCUGUAGGCUACAGCCCUACCACUCUGCAUGACCUUCUUCUUCACAUCUAAACUAGUUUACCAUAACCCUCCCAAUGAUAGGAAUGUACAGAAGAUUUCAAGACUUUCACACAGUUAAAAACCUUGAUAUGGAUUCUAUCAUUUAGAGUUCUCUCUACGUCUUAAUUUACCACCAAGACCAUCUUAUAGGCCUGCCACAACAGUUCAUAAACCUAGAAGUCUAAAACUCUUAUAUAAUCGUAACAAUACCUGAUAACCUAUCAACAACAAAACACAGGCUACUAUUCACUACUAGGCAUCUAUUUCCAUAAUCGUACUUUGAGCCACCUUUCGCGGUUUUGUACAUUUCUUUAUCGCUACGUUCAUGAUACGUACAUUGGUCUAUCCUUAUCUGUCUCAUCCAACUUUAUAUCAUCAACAAACAUUGCUUUAAGCUGCGUUGAGACACUUUGAGAUUUGAUGAUAUCCACAUUAUUUACUAGGACAAAAUCCCCCAUAACCCACAUUAAUAUUAUCCUACAUUAAA
>cluster1316.fasta:4
UCCCAGGUAACAAACAACUAUUUGUUCUAUAAUUUUCUAAACUCGUCAGUUAAUACAAAUUGAUAGUACUAAAGAUGUGAACCAAGGUCAAUCUUGUACUUCGACGGAACAGUCGUGUCCUUCCUACGUCAAAGAAUCCUCCUCUUUGUGUUAAACAAGAAACAAUGAUUGAACUGCUUUAUGUUUUCUAAAUAACAGAAUUGAUUCUACAUACAACUCUAGAUACAACAUUAAUGUAUUGUUAUGCUAUAUGAUACUCAAGGUAUUGACUAUUUAUGAGGCUAUCACCCAUCAGUCUAGUAAGUUUUUCAAUUAACUAUUGUUGUGCUUUUAGAGACAUUAUGUGUUGUGUUGAUCAAAACAACAAGUCUUGAAAUCCGAUGCGCAGUUGCCAGAUUGAACAUGUGGAUAACCCCCAUUCCAUUGCUGGACUUUUUUAAAAUUGAAAGUUUAACAAUCAUGACAUCGGAUACAAUGUUGAAUAAUUGUUUAAGACUGGGAAUACUCUAUGUUACGAUGUCUGAGAGUUAUCAAAGUGGACACCCACCGAAUUGUUACGAUAAAACAGAGCAAGAGUACAUUAAAUCCGCAGAGGAACAGACUGUGCUUGCUGCAGUUGGUGUACAUAACACGAGCAGUGCCAACCAGCAAUCAAGACUAAGGCAGAGUAAACGUGCCUCUACAUUAACAUGUCAGAAAAUUUGACAAAAAGAUUUAAUUUCCACAGCUUAAUGGAAGGAGACUCGACUUAUCACGGCCAGGAAGAUUGAUACAGCAACCCAAAGAGCCAAGAAAAUAAUUAGUCCAUGUGAUUUAAAGUUUGGAUACAAUCUCCAUAAACUCUUCCUUACAAUAUCCUCCAUUCUUCACUUUUUCACACACACAUAUGCAUCCCAUACUCAAAC
>cluster1308.fasta:4
UCCUCAUUAGUCGCAAUUAAAAUUCCUCCGGCAGCAAGGGACUUCCCUCCUGAAGCUGGAAUGGGGUGAUGUGCUUGCUCUGUGUUUGACAAUUGAACCACUGAAAAAAGCUGGUAAAGCAAAACAGGCCAAAUGUCACUAAAAUCUUGUGAGUUGAGAGUCGCAAAACGACUCACUAAACAAUGGGUAAUAACUCCAAGUGCCAACAAACAAGGAUUUGGGACAGAACUAAACAAGGAACUGUCAAACAAAAAUGGUUGCCAGUUAGCUUUCUGUCCGCCAUUGCAUGAUCACUUGGAGGUGACCUACCGCCAUCAAAUGGGAAGAUCCAAAUAAAAGAAUUGUGAUACAUAUUGCGCAUACAACAUUCACAACACUAAAAGGACAAAGAAAGCUGUGAAACACCACCCAGACAGAAGAAACAGCAAACUGUGACUUUCCUGCUCAGAUUUGGAUGAUUUCCAAACUUGCAACAAUCCAUGAGCAGUGCUGACUCAACUCAGGCCUAAACUCAUGCAGACACAAGGAGAUGGGCUAUAAAUUUCGCUUUUCCGUUUACGAUAUAGUCUACUCUGGAGAAUGAAUCUCGUAACAUGCACAAGUAGAUGUAGUUAACUUUAAUCUCACAUAGCAAUCUUUAAUCAGUGUGUAACAUUAGGGAGGACUUGAAAGAGCCACCACUUUCCGAGGCCACGCGGAGUACGAUCGAGUGUACAGUGAACAAUGCUAGGAGAGCUGCCUAUAUGGAAGAGCCCUAAUGUAAAAUUAAUUUUAGUAGUGUAUCCCCAUGUGAUUUUAGCUUCUUAGGAGAAUGACAACCCCCCCCAUACCCCAUUAUAUCCACAUCAUCCCCACCAUCCCCAUAC
>cluster1249.fasta:4
AUACCUUCCGGUAACAAACCAACCAACUUUCGAUUGUAGAUCUGUUCUAAACGAACUAAAUCUGUGUGGCUGUCACGGCUGCAUGCUUAGUGCACUACUAAUUAAUAUAUUUGUUGACAGGACACAGUAACUCGUCAUUGCGGCUGUGUUCGUCCGUGUUGCAGCCGAUCAUCAGCACAUGGUUGCCGGUGACCGAAAGGUAAGAUGGAGAGCCUUGUCCGUUCAACGAGAAACACACGCACUAUCAGUGCCUGUUUUACAGGUUGCGAGUGUUCGACUGGCUUUGACUCCGGAGGAGGUCUUAUCAGAGGCACGUCAACAUCUAAAGAUGGCACUUGUGGCUUAGUAGAAGUUGAAAAGGUGCCUCAACUUGAACAGCCCUAUGUGUUCAUCAAACGUCGGAGCUCGAACUGCACCUCGUUAUGGUUGAGCUGGUAGCAGAACUGAAGGCAUUCAGUACGUCGUAGUGGUGAGACACUUGCUGUCCCUCAUGUGGGCGAACCAGUGUACCGCAAGUUUCGUAAGAGGUAAUAAAGGAGCUGGUGGCCAUAGUUACGGCGCCGAUCUCAAAAGUCAUUAUGGACGAGUGCUGAUCCUAUGAAGAUUUAAAACUGGAAUGUAAAUACCUACAACUUAAUGACCCUGUGGGUUUACUUAAAAACACAGUCUGUCCGUCUGCGGUAUGGAAAGGUUAUGGCUGUUGGUUAUCCACGCUUCAGUCAGCUGAUGCACAAUCGUUAGUGCGGUGUAAGUGCAGCCCCUACCGUGCGGCACAGGCACUAGGUACUGAUGUCGUAUACGGGCUUUGACAUCUUGAAAGUAGCUGGUUUGCUAAAUUCCUAAAACUAAUUGUGUCGUUCCAAGAAAAGGACGAAGAUGACAAUUUAAUUGAUCUGUGAGACACACUUCUCUAACCACGAAGAAACAAUUUAUAAUUUACUUGUUGUCCAGCUGUUGCUAAACAUGACUUUUAAGAUUAGAAUAGACGAACCACAUAUAUCACGUCAACGCUUACUACAAUGGCAGACUUCUAUGCUUAAGGCAUUUGAUGAGGUAAUUGUGACACAUAAAAUACUUUUAAUUGUUGUGAUGAUGAUUAUUCAAUAAAAGGACUGGUAUGAUUUGUAGAAAACCAGAUAUAUUACGCGUAUACGCCAACUUAGGUGAACGUGUACGCAUUGUAAAAACAGUACAAUUUGUGAUGCACGAAUGGUAUUGUUGGUGUACUGACAAGAUAAUCAAGAUCUCAAUGGUAACUGGUAUGAUUCGGUGAUCAUACAAACCACGCCAGGUGUGGAGUUCCUGUUGUAGAUUUUAUUAUUCAUUGUUAAUGCCUAUUAACUGACGGCUUUAUAGAGUCACUGUUGACACUGAUUAACAAAGCCUUCAUUAAGUGGUUGUUAAAAUAUGACUCGGAAGAGAGGUUAAAACUCUUUGACCGUUAUUUAAAUAUUGGGAUCAGAUACACCCAAAUUGUGUUAUGUUUGGAUGAAGAUGCAUUGCAUUGUGCAAUUAAUGUUUUUCUACGUGUUCCCUACAAGUUUUGGACCACUAGUGAGAAAAAUAUUUGUUGAUGGUGUCUUGUUUCAACUGGUCCAGAGAGGUGUGUACAUAAUCAGGAUGUAAACCUAGCUCAGACUUAGUUUAAGGAAUACUUGUGUAUGUUGACCCGCUAUGCACGUGUUGGUAAUAUUACUAGAUAAACGUACGUGUUUUCGGUGUACAUUGUUUUCAAACUGUCAAACCGGUAAUUUUAACAAAGAUUAUGACUUGCUGUGUCUAAGUUUAGAGAUUCUGUUGAUAAACACUUUUCUUCAGGAUGGUAAUUAGCGAUUAUGACAUUAUCGUUAUAAUCUACCAACAAUGUGAUAUCAGACAUGUAGUUGAAGUUGUUGAUAAUACUUGAUUGUUACGAUGGUGGCUGUAUUAAUGCUAACCAUCAUCGUCAACAACCUAGACAAAUAGCUGGUUUUCCAUUUAAUAAAUGGGGUAAGGCUAGACUUUAUUAUGAUCAAUGAGUUAUGAGGAUCAAGAUGCACUUCAUACAAACGUAAUGUCAUCCCUACUAUAACUCAAAUGAAUCUAAGUAUGCCAUUAGUGCAAAGAAAGCCGUAGCUGGUGUCUCUAUCUUGUAUGACCAAGACAGUUCAUCAAAAAUUAUUGAAAAUAGCCGCCACUAGAGGAGCUACGUAGUAAUUGGAACAAGCAAAUUCUAUGGUGGUUGGCACAACAUGUUAAAACUGUUUAUAGUGAUGAGAAAACCCUCCUUAUGGGUUGGAUUAUCCUAAAGUGAUAGAGCCAUGCCUAACAUGCUUAGAAUAUGGCCUCACUUGUUUGCUCGCAAACAUACAACGUGUUGUGUGCACACCGUUUAUAGAUUAGCUAAUGAGUGUGCCAAGUAUUGAGUGAAAUGGUCAUGUGUGGCGGUUCACUAUAUGUUAAACCAGGUGGAACCUCAUCAGGAGAUGCCACAACUGCUUAUGCUAUAGUGUUUUAACAUUUGUCAAGCUGUCGGCCAAUGUUAAUGCACUUUUAUAUGAUGGUAACAAAGUAGUAUGUCCGCAAUUUACAACAGACUUAUGAGUGUAAUAGAGAUGUUGACACAGACUUUAAUGAGUUCAUUUGCGUAAACAUUUCUCAAUGAUGAUACUUUGACGAUGCUGUUGGUGUUCAAUAGCACUUUCUCAAGGUUAGUGGCUAGCAUAAAGAACUUUAAGUCAGUUCUUUAUUAUCAAAAAUGUUAUGUCUGAAGCAAAAUGUUGGACUGAGACUGACCUACUAAAGGACCUCAGAAUUUUGCUCUAACAUACAAUGCUAGUUAAGGUGAUGAUAUGUGUACCUUACCCAGAUCCAUCAAGAAUCGCGCUGUUUGUAGAUGAUAUCGUAAAACAGAUGGUACCAUAUUGAACGGUUCGUGUCUUUAGCUAUAGAUGCUUACCCACAUUACUAAACAUCCUAAUCAGGAGUAUGCUGAUGUCUUUUUGUACACAAUACAUAAGAGCAAUGAUGAUAAGGACACAUGUUAGACAUGUAUUUGUUAUGCUUACUAAUGAUACUUAGGUAUUGGAACCUGAGUUUAUGAGGCUUUCACCGCAUCAGUCACAGGCUGUUGGGGCUUGUGUUUGAAUCACAGACUCAUUAAGAUGUGGUGUGAUCUGACCAUCUUAUGUUAAUGCUGUUACGACAUGUCAUAUCACACACAAAUGUUGUUAAUCCGUAUGUCAAUGCUCCAGGUUGUGAUGUCACAGAUGUGACUCAACUUUACUUGAGGUAUGAGCUAUAUUGUAAAUCUAAUACCCAUUAUUCCAUUGUGUGCUAAUGGACAAUUUUUGGUUUAUAUAAUAUGUGUUGGUAGCGAUAAUGUACUGACUUAAUGCAAUUGCAACGUGAUUGAAUGCUGGUUACAUUUAGCUAACACCUGUACUGAAAGACAAGCUGAGAAACGUCAAAGCUACUGAGGAGACAUUUAAACUGUCUUAUGGUAUUGCUACUGUACGUGAAGUGUGUCUGACAGAGAAUUACAUGGGAAGUUGGUAAACCUAGACCACUAUCGAAAUUUUUAGUAACUAAAACAGUAAAGUACAAAUAGAGAGUACACUUGAAAUACCAGAGACAGAAGAAACAGCAAACUGUGACUCUUCUGCUGCAGAUUUGAUGAUUUCCAAACAAUUGCAACAACCGAGCAGUCUGACUCAACAGGCCUAAACUCAUGCAGACAACAAGGCAGAUGGGCUAUAACCGUUUCGAGUAUGAGAAGAAUCCAUUAGCACAAGUAGAUGUAGUUAACUUUACAUAGCAAUUCUAAUCAGUGUGUAACAUUAGGGAGGACUUGAAAGAGCCACGCCAGAGUACGAUCGAGUGUCAGUGAACAAUGCUAGGGAGAGCUGCCUAUAUGGAAGAGCCCUAAUGUGUAAAAUUAAUUUUAGUAGUGUAUCCCUGUUAAUGCUUUAGGAGAAUGACAGC
>cluster1244.fasta:4
AACGAAUUCAACUUACAAGAUAAGAUGCAUUCAUGGCUGCACGCGUUCCUUCGGUAUUCUACAGCUCAAAAUAUGAAUGAUACUAGGACUCUGUGUUUGAAGCAUUUGUUGCCUUAACUUAUAUAUGGAAAACCCUUACUUAUGGUUGAUAUUAAUAUAGGCUUCUUAUUCUCAUGUUUGUCAUACAUGUGUUGUCUGUUUAAUUACUAUAAGUCAAGUAUUGAUAAAUGUCAUGCUUUAUAUGUUAACCAGUGGAACCUAUGUCACACUGCUUAGCUAAUUUCAUUGUAAGUCAGAUUAUGACUUUUAUUCUGUGUACAAUGCAUUGUCGAUUCAAAGAACGUCUUAAAUAGAGUUGAACACUAGGCAGUCUACGAACUUAAAAAUUCUAUGAAUUUCCGAGUGUUUGUUUAUACAUUGAGCAGUCUCAGUUUGGUUUUCAAAAAUGGUAUCUGCAAUUGUAGACUGCAGCAUGAAUUUCAACUCACUAGUAACGUAUGAUUGUGACUUCUACGACCAUAGAUAGGCCGCGUUGCAGUGAUAUUAAAACAGAUCUAAUGAACGUGUUCUCUGAUCUUACUAAAUUAUAGGAUAUAGUUCAUUUGAUAUAAAAACUCAUAUGAGGGAAGUACGUAUUUUAUCUUAUACACUCAAGGUUUGGAACCUUUUGAGGCAUUACCUGCGUAUUUGCUUCUUACAACUUUAAAUUGUCUGCAACUAACUUUAUUAAUUGUUCGCAUGUAACAUCAAAUUUUCUGUAUCCUUUUAUGACCAGUUGAUGUCACAAUGAUCAACAUUGGAGGUAAGUAUUAUUUAAUUAAUAAACACCCAUUAGUUUCCAUUUAGACAGUUUUGUUUAUUAAAAUACUUGUGGAAUAUGCUUUAGCCAACAUGCGGACAAGCGUGAAAUUGCUACCAAGUUUGGCAAGUUUGAGAUCACGACAUACUCUAUGGUUAUGAUGAGGCAAUGUGCAGUACACUCGGAAGUCACUAGCAAAUAGCCUGUUAUCGUAAACAGUAACAAUAGGGAGCUUGUCGCGAGAGAAGAAAGCAAAUGUACUUUUUUGCUGGUUUUCCAAAAUCCAACAUGACCUCAGGCAAACACGAAUUUAGGCAGCUAAACGUUCUCCGUAGUGCACUCGGCAGAAUGCUGAACUGCAAUAGAUAGUAUUAAUCCAACAACACAGGUAAGAGCUUGAAAGCCACCAAUUUGAAGCCGGACAGUUGUAACACAGGGCUAUAUAGCUUAAUGUGAAAUAAUUUGUAGUGCAUCAUGUAACUUAAGAACAAUCCUAUAACCCUAUUUAUUUUAUAUAUUAUACUCUAAACAAA
>cluster1234.fasta:4
UACCCCUAACAACCUAACAUCUAUAUCAUAAUAACUAAACCUAACCUCGUGUGAGUUCGUACGAGAACCUUAUCAGGAUCACAGCACGUUAAAACUUCGGAAGCCUAUCAUAACAGAAUCUUCUUCUCCGGGCACUGACUUCUACACUGCACAGCCAACCCUUUUUAGGCCCUGCCACAACGGUUUUUAAAUCCUAAAACCCUCUAAACUCUUAUAAAAGGAUAUUACUGACUCAGCUUUAAAACAUCGAAAACAAACACCAGGCUACAUCAAUUCUCUGCAUUUCUCUUACUACAAAUCAGAGUCUUGUAACACUUUUCGCGGUAUUAUGCUCAUUAUUUUAAUUAGGUUCAUGGAACCAGUCAUUGGUUCCAUUUCCUAUCUUUACCGCCACUAUUAAUCACACCCAUUGGUCAUCGAGUGCCGUUUUUACAUUUUGAUGGUUUAUGAUCUUCUCUAUCAAUGAGAUCUAAAAAACAAAACAAUCCUACCCAUCACAACCCUAUAUCAUUUCAUCUAUCCCAUGCUACAACACUCCCUAA
>cluster1228.fasta:4
AUAAAUGUGAUUGGCAAAUAGUAAAUUAGGUGACAAACGCCCAGGUCCAAUAAUACUGCCUUGGUCUUAUGAGACCUUAAAUUCCCAGGACAAGGCGUCAAACACCAAUGAGUCCAGAUGACCAAAUUGGCACGAAGAUCCAGACGAAUUGGUGACGGUAAAAAGAUCAGUCCAAGAUGGUAUUCACACCGGAACUGGGCCAGAAGCUGCCCUAUGGUUACAAAGACGGCAUCAUUGGGUUGCAACUGAGGCUAAUACACCAAAAGAUCUUGGCACCCGCAAUCCUUAACAAUGGCAAUCGUGCUAUCCCCGACAUAUUUAAAAGGCUUACGCAGAAGGAAGAGGCGAGUCAAGCCUCUUCUCUUCACACGUAGUCGCAACAGUUUAAGAAAUCAACUCCAGGCAGCAGUAGGGAUUCCUGCUAGAAUGGCUGGCAAUGGCGGUGAUGCUGCUUCUUGCUGCGUGACAGAUUGAACCAGCUUGAGAGCAGUCUGGUAAAGGCCACACAACAAGGCCAAACUGUCACUAAGAAUUGUGCUGAGGCUUCAGAAGCCUGCAAAACGUUGCCUACAACCCCUCGCAGACGUGGUCCAGAACCCAGGAAAUUUUGCAGGAACUAAUCAGACAAGAACUGAACAAACAUUGCCAAUUGCUUUGCCCGUUCGCGUUCUUCGAAUGUCGCGUUGGCAGAAGUCACACCUCGGAACGUGGUGACCACACGGUCCAUCAAAUUGAUGACAAAGAUCAAUUAAAGAUGUCAUUAUUGACGCAUACAAAAUCCCACCAACAGAGCCUAAAAGGACAAAAGAAGAAGGCUGAUGAAUUAAAGCCCAAGAGACAGAAGAACAGCAAACUUUUCCUGCUAGAUUUGGAUGAUUUCCAAACAUGACAAGUGCUGACAACUCAGGCCUAAACUCAUGAGACAAGGCAGAUGGGCUAUAACUCUUUCCGUUUUUAUAGUCUACUUUGCAGAAUGAAUUCUCAUUUAAAAAGAUGUGUUAACUUACUUGAAUUAUCGUUACUAGGGAGGACUUGAAAGAGCCACCACUCGAGGCCCGGAGUACGAUAGUGCAGUGAACAAUGCUAGGGAGAGCUGCUGAAGAGCCCUAAUGUGUAAAUGUAGUGCUAUCCCAUUGAUUUUAAUAGCUUAGGAGAAUGACAAAAU
>cluster1221.fasta:4
ACACAUCACUUAAAACACAGUGUACCGUCUGCGGUAUGUGGAAAGGUGUGUGUUGUGAUCAACCGAACCCAUGUCAGUCAGCUGAUGCACAAUCGUUAACGGGUUGCGGUGUAUGCAGCCCGUACACCGUGCGGCACAGGCACUGUACUGAUGUGUAUACAGGGUUUGACAUCGAUAAAGUAGCUGGUUUGCUAAAUCCUAAAAACUAAUUGUUGUCGCUUCCAGAAAAGGACGAAGAUGACAAUUUAAUUGAUUUUAGACACACUUCUAACUACCAACAUGAAGAAACAAUUUAUAAUUUACGGAUUGUCCAGCUGUUGCUAAACGACUUCUUAAGUUAGAAUAGACGGUGAGGUACCACAUAUAUAUCGUACAUAAAUACACAAUGGCAGACCUCGUCUAUGCUAGGCAUUUGAGAAGGUAUUGUGACACAUUAAAGAAAUACUUGUCACAUAAUUGUUGUGAUGAUGAUUAUUUCAAUAAAAAGGACUGGUAUGAUUUGUAGAAACCAGAUAUAUUACGUGUUACGCCAACUAGGUGAACGUGUACGCCAAGCUUUGUUAAAAACAGUACAAUUUGUGAUGCCGAAAUGCUGGUAUUGUUGGUGUCUGACAUGAUAAUAAGAUAAUGGUAACUGGUAUGAUUUGGUGAUUUCAUAAACCAGGUGUGGAGUUCCUGUUGUAGAUUCUUAUUAUUCAUUGUUAAUGCCUAUUACCGCCAUAGCAUGUUGACUGACUUAACAAAGCCUUCAUUAAGUGGUUUAAAAUAUGACUUCACGAAGAGAGGUUAAAACUUUGACCGUUAUUUAAAUAUUGGGAUGACAUACCACCCAAAUUGUUAACUGUUUGAUGACAGAUGAUGUGAAUAAUGUUUCUCUACGUGUUCCCCUACAAGUUUUGGACCACGGAAAAAUAUUUGUGUGUGUUCCAUCUGUAGUUCAACUGGAUACUUCAGAGAGCUAGGUGUGUACAAAUCAGGAUGUAAUACAUAGCUCUAGACUUAGUUUUAAGGAAUUAUGUGUAUGUGCUGACCUAUGCACGCCUGGUAAUUAUUACUAGAUAAACGCACUCGUGCUUUUCAGUAGCUGCACUUACUAACAAUGUUUUCAAACUGUCAAACCCGGUAAUUUUAACAAAGAAUGACUUGUGUGUCUAAGGUUAGAGUCUGUUGAAUUAAUUUGCUCAGUAAUGCUGUAUCAGCGAUUAUGACUACUAUCGUUAUAACUACCAACAAUGAUUCAAAUUGUAGUUGAAGUUGUUGAUAAGUACUUGAUUGUUACGAUGGUGUUAUAAUGCUAACCAGUCAUCGUCAACAACCUAGACAAGCUGGUUUCUUAAUAAAUGGGGUAAGGCUAGACUUUAAUGAUUCAAUGAGUUAUGAGGAUCAAGAUGCACUUCGCAUAUACAAAACGUAAUGUCAUCCCUACUCAACUCAAAUGAAUCUAGUAUGCCAUUUCAAAGAAUAGAGCUGCCGUUCUAUCUGUAGUACUAUGACCAAUAGACAGUUUCAUCAAAAUAUUGAAAUCAAUAGCCCGAGGAGCAAGUAAUUGGACAAGCAAAUUCUAUGGUGGUUGGCACAACAUGUUAAAACUGUUUAUAGUGAGAGAAAACCCACCUUAUGGGUUGGGAUUAAUCCUAAAUGUGAUAGAGCCAUGCCUACCUAGAAUAUGGCCCUUGUUUGCUAACAUACAACGUGUUGUGUGUACACCGUUUAGAUUAGCUAAUGAGUGUGCUCAAGUAUUGAGUGAAAUGGUCAUGUGUGGCGGUUCACUAUAUGUAAACCAGGUGGAACCUCAAGGCACCUUAUAUAGUGUUUUUGUCAAGCUGUCACGGCCAAUGUUAAUGCACUUUAUCUACUGAUGGUAACAAUUGCCGAUAAGUAUGCCGCAAUUACAACACAGACUUUAUGAGUGUUAUAGAAAUAGAGAUGUUGACACAGACUUGUGAAUGAGUUACGCUUCGUAAACAUUUCUCAAUGAUGAUUUCUGACGAUGCUGUUGUGUUCAAUAGCACUUAUGCAUCAAGUUAGUGAGCAUAAAGAACUUUAUCUUUAUUAUCAAACAAUGUUUUUAUGUCUUGAAGCAAAGUUAGCUAAAGGACCUCAUGAAUUUUGCUCUCAACAUACAAUGCUUAAACAGGUGAUGAUUAUGUGUACCUCCUUACCCAGAUCCAUCCAAGAAUCCGGGCCGGCUGUUUAGAUAUCGUAAAAACAGAUGGUACACUAUGAUGAACGGUUCGUGUCUUUAGCUAUAGAUGUCCAUACUAAACAUCCUAUCAGGAGUAUGCUGAUGUCUUUCAUUUGUACUUACAAUACAUAAGAAAAAUGUAUAUAGGACACAUGUUAGACAUGUAUUUGUUAUGCUUACUAAUGAUAACACUCAAGGUAUUGGGAACCUGAGUUUAUGAGGCUAUGUCCCGCAUACAGUACAGGCUGUUGGGUGUGUUCUUUUAUCAGACUUCAUUAAGAUGUGGUGCUUAUACGUAGACCAUUCUUAUGUUGUAAAUGCUGUACGACCAUGUCAUAUCAACAACAAUAAAUUAGUUUGUCUGUUAACUGUUUGAAUGCUCCAGGUUGUGAUGUCACAGAUGUGACUCAACUUUACUUAGGAGGUAUGAGCUAUUGUAAAUAACACCCAUUAGUUCCAUUGUGUGCUAUGGACAAGUUUUGGUUAUAUAAAUACAUGUGUUGGUGGAUAAUGUUACUGACUUUUAAUGCAAUGCAACGACUGGACAAUGCUGGUGAUUACAUUUAGCUAACACCUGUACUGAAAGACUCAAGCUUUUAAAUUCAAAGCUACUGAGGAGACAUUUAAACUGUCUUAUGGUAUUGCUACUGUACGUGAAGUGCUGUGACAGAGAAUUAAUGAAUGUAAACCUAGACCACCACUUACAAUAUUUUACUGGUUAUCUGUAACUAAGUAAAGUACAAAUAGGAGAGUACACCUUUGAAAUACCGCAGAGACAGAAGAAACAGCAAACUGUGACUUUUCAGAUUUGGAUGAUUUUCCAACAUGCAACACGAGCAGUGCUGACUCAACUCAGGCCUAAACUCAUGCAGACCAAAGGCAGAUGGGCUAUAACGUUUUCGCUUUCCUACGAUAUAUAGUUUUGUGCAGAAUGAAUCUCGUAACAUAGCACUAGAUGUGUUAACUUUUACAUAGAAUCUUUAAUAGUGUAUAGGGUUGAAAGAGCCACUUCACCGAGGCCACGGAGUACGAUCGAGUGAACAAUGCUAGGAGAGCUGCCUAUAUGGAAGAGCCCUAAUGUAAAAUUAAUUUUUAGUAGUGCUAUCCCCAUGUGAUUUUAAUAGCUUUCUAGGAGAUGACA
>cluster1210.fasta:4
AACUCCAGGUAAACCAACAUUUUCUUGUGAUCUGUUCCUAACACUAAUUGGUUCAUCGUGCAUUAGUGCACUGAGUAAUAAUACAUACUGUGUUGACAGCAGUACUUCUUCUUGCACGUUAGUUGUCUUUGCACAUCAUCAGACACUAGUUUGUCGGUUGCCGAAUAAAGAUUGUCCUGUAUGAACAACGAUUUCUUUAGUUCGAUGUGUGUGGCUAGGUGGAGAUUUAUCAAAGUAUUCUAAGAGGCUUGUUAUAGUUAAAGGGUUCCUCACUUGAACAGCCUAUGUGUCACACAAAGUGUGUCUGAAUCUGCAUCAUUCAUGUAUGUGAGCUUAGAACUGCAUUCUUACGUGGUGGUGACAUGUGUCUUUCUCAUGUGAAAACGCUUCGCAAGUCUUUCUAAAACGUAAAAAAAGGGCUGGUGGCGUGUUCUACCAUAAAGCAUUACUAGCAGAGCUUGAUUCUUAUGAGAUUUCAGAAACUAUUCAAAAGUACUACAUCGUGCUAUGCCUGUGUUUUCUAAAAAGUUUUACCGUCGGUGUGGUUUGGUUAGUUGUGUCAAUCGCAACCAUUUCAGUCUAUGAAACGUUAGGGUUCUGUAGUGCCGUUUAAGCGCACAGGUAACUGAUGUUUCAGGUACAAUGAAAAGCUGUUUUAUUAAACAUGUGUGCUCAAGAAAGGCGAAAUGAAAUUAAUUAUUGUUAAGACAACUUUCUCUAAAUAUGAAGCAAUUUAAACUUAAGAUUGUAUGUUGAUACUGCUUAAGUUUGAUGAGGUGCAUGUACCACAUAUAGUACCUAUAACAAUGAACCCUAUGAAGGUUUUAUUGUGACACAUUAAAAGAAUAUUGUACUACAAUGUGUGAUGUGAUAUCAUAAAGAUUGUUGUAGAAACCAAUAUUAGGUUACCAAUUGAGUAGCAGCUUGUAAAAAGAAAUUUAUGCCACGAAUGCAUGUAUUUGUUUGACAUAGAUAACAUAUGGAUGUAUGUCUUGUAUUUCAUACACCAGAGGGAAUUGUAGAUAUUAUUCAUUGUAAUGAUUACUUGACACUACUCAGAGUAUGUUGACACUGUUAACAAAGCCAUUAAGUGGUUGUAAUUGAUUACAAGAGAGUACUCUUGACGUUAUUUAAUAUGGUCAGCUAACCAAAUUUGUUAGUUUGACAGAUGAUUCUCAUUGGAAAUAGUUAUCUUUUUGUGUUCAUACUUGAACUAGAAAAAUAUUUCUUGAUGUGUAUUGUAGUUUUCACAUCAUUAGACGGUGUUGUACAAACAGGAUUAAACACAUAGCUCUGACUUAUUAGAAUUACUUUGAUGCUACCUGUAUGGUUUUCUGUAUUUAAUAAACGACAGUUUCCUAGCUGCAACUAACAAUGUUCUUUCAACUGUAACCCGUAAUUUUAAGAUUUCUAUGCUCGCUGUGUUUAAGUUUAGAAGGAGAUUUCUUUAAUAAACUUCUUUGCUGAUGGUACUUAUCAGCAUUGCUACUAGUUUUUACAAAAGUUGAUCAGACAACUAUCUGUGUUAGUUGUGUAAUAAAAUAUUUAUGGUGUUGAUAAUGUACCAUCAUCCACAACCUAACAAUCACUGUUUUCCUUCAAAAUGGAGCAAUUUUUUGUUCAAGUUAUAGGAUCAAGAGACUUCCUAUACAUAAUGUUCACUAAACUCAAUGAUCUCAUUAUAUGCAUUGUGCAAAAUAAUUCUAGCGUGUCUUAUUGUGUUUACAAUGCAGUUUCAUAAAAUUAUAAACAAACCUAAGACUUAGUGGACAAAUAUGGUGUUGGCCAAAUGUAAAUUUGUGUGAGAAACCACUAUGGUUGGUUUCUAAAUUAUAGGCAUCUAACAGCUUAAUAUCCUUAUUUUGUCCACAACAAGUUUGAGUUGCACUUAAAUGCUAAUGGUGUCUAUAAAUGUUGUGGGUCUUAUGUUACAGGACCUCAUCAGAAGCCACAACUGCUUGCAAAUUUACUUUUCAACGCACAAUUUAUGCACUUUUUUGUGUAAAAAUUGCGAUAAUAUUAAUCUACACAGAUUUAUGAUGCAAGAAUGGAGUUGCAGCUUUGUGAUGAGUAUAUCUAAACAUUCUCAAGAUGUACUCUACGAUCGUUGUGGUGCACUUAUGCUCAAUCUUCCAAAACUCAAGUCAUUAUUUCACAUGUUUAUGUAAGAAAUUGCUGAUGCUUCAAAACUAUGAAUUUUUUCAUACAUCACUAUAACAGUGUGUUAUGUGUAUUCACACAUCAAGAUAGCGGUGUUUUGUGAUGACUAAAAUGUUAUGAUAUGAACGUCGUGCUUUAGCUAUAGUGCUACCACUUACUACAUCCAUGGUCUGAUUUUAUACUUUUACUUAAAAUAAAGAGUAGAUAUAUAUAUGUUGACUGGAAUUGUAUUACUGAAUAAGUGGGAACCUGUUUUAGGUUGUAAACUAUCACGGCUGUUGGCUUGUGUUGCAUUCACAGAUCUUAGAUGUGGUGUUUGCAGUGACCAUUCUUAGUGUAUGUGUACGACCAGUCCAUCCAAAUUAUCGUCUUUAAUGUAUGUUUCUGCUCAGGUUAUCAAGAUUACUAACUUUUACUUAGAGGUAACUAUUUAAAACCCAACACCACAUUUCAUGUGUCUAGGCAAGUGUUAUAAAUAUUUGUGCGAAUGUUUACUUUUCAAGAAAUGAUACAAUUGUAUUAUUUGUCACUGACUGAAGAUAACUUUCCAAUGCACACAGAAUUACUUCUAUGGUAUAUAUGUCGUGAUCUGUCUCAGAGAUACUUCAUGAAUUCACCCAACACGAAAUGCUUUACUGGUUAUCUUACAAAACGUAAAUAAAUAGGAGGUCACUUUGAAAACCGCAGAGCGGAAGAAACAGCAGACUUUUUUCUGCUGCAGAUUUUCAAAUGUAGCCAUAGAUGCUGCUUCAGCCAAACUCGCAUAAGCAAGAAAACUUGCUUUUCGUUACAAAUUUCCGCGUUCGAACAUUGCAAAGUAGUGUAAUUAUACAAGAAUUCUAAAUGGAACAUUAGAGCUUGAAAAGCCACCAUUUGCGAUGAUUUCAUGACAUGCUACUGCCUAGAGGCUAUGUGAAAUAAUUUAGAUCUUCAUGUAUUAAGCUUUCUAGGAGAGAAAAAUCAGCCACCCUAUAAUAUUAUGCCCCAUCUAAAC
>cluster1195.fasta:4
UCAAGGACCAAAGUUAUCGUAAACCCCACAAUAACACCAUCCCAGUUUCCUUAUUCCCUCCUUUGGUAACUUAGAAAAAAGUCUUCAAAUCUCUCUGAUGAAGCCCCACUGUGAAACCUGUCCCUCAGCCACAAUUACCACCACCUGCCUUCCCUCCUAGCGGCCCGACCCCCCCUCAUCGAUAUAAAAAUCCACCACAACCUUCUCAACAUUUACACCUGCUCCUGAAAACCCUCAAUCAACUAGGGUACCAUGCAAGAAUUAAGAACUAACCCACUCCCCUUCACCUUACCGUGCCGCUCAGAGCCCUAACAAGACACUACAUUCCCAUCCCAAUACCUCUGAAAAU
>cluster1189.fasta:4
ACUAUGCAGACCAAGGCAGAUCUAUAUAACUUUCCUUUUCCUAUUUACAAAGCUACUCUUGUGCAGAAUGAAUCUCGUACUUCAAGUAGAUGUGGUUAUUAAUCUAGCAAUUUUAAUCAGUGUGAACAUUAGGGAGGACUUGAAGAGCCCAUUUAGGCCACGAGUACGAUCGAGUGUACAGUGAACAAUGCAAGGGAGAUGCUAUAUGGAAGAGCCCUAAUGUGUAUAAUUUUAGUAGUGCUAUCCCUUUAAUAGCUUUAGGAGAAUGACAGC
>cluster1165.fasta:4
UUGCUUCAAGCUCUACAAUUGUUCGUGUAAGUACUCUGCAAUUUAAUAGAUUGCUUAAACAUUAGUAGAUAGACAUAUCGAUAACAACAGAUUAUCUUAGAUUUAGGUAUUCAGAAUAUAAUUUUGAGAUUCAAAGUUUAACGAUUACCAUACUAAAUUUUAAGUAAUGGAUUUCUAUUAGAUAAACCAAUGGAUGUUAACAACAUGUCUUUGAUUAUUUGUUAACUCGUUUUAGAGACAACAUACUUAAAACCUUCUUUAAAUACGAAAACUUCGUAAUGAGCUACACCAAUUUGUUGUUGGGACUUCAUAGUAUCGUUUCCACUGUUGACAGAAAUUUUUAUGUGCAAGUACUUAACUGUACAAAAGAAAGAUAUUUCAUUAUUGUCUAUUGCUUAGCCUUCUGUAUCUUAUAUGCUUUAGUUCUAUGCUCAAUGAAACGUAAAACUAUUUUGUUAGUUUAACUGUGCUCAUCACCAGAGUAUUCAUUAACUCAACAUCACAUAUUGUAGUUGAUGAGUUUCAUUUUAAUGAUAGUAACAGAAAAUCAGCUUUUUUUUAAUGGAGGCUGUUUAAUACAAUAGAUCAAUUUAUACAGUCCUCCUUAAAUAUGCCAAAAAUGUAGUUGUUUUGUCUAUGAAUAGAUCAUAUUUGGUUAGAUUAUAACACAAAUAUGUGAAAAACGUGAUGACCCUUAGUUUGUGGACCUCAUGAGUCAAUAAACGGUGGCCGAUAAGUGCCAUUAAAUUUGGUGGUCUACAUGGCAGACCUUAACUGAAGGUUAAUUCACCAAUAUCAGUACAAAUUGAUAUCAUACCAGACGAAUGGUGUGACGUAAUAAUUCAUAGAUGUUUUUCAGACUGAGGCUGACUCUAUUUACAAAGCGACAAUGGUGACUGAAAAACAAUUUCUCACCAAUCUUAACAGAUUGUAUCUCAAGACAUAUGUAAACUAUGAAGACAGGCAGACCCUUCAUCGAGUCAAAGUUAGAGCUAAGUACAUGGGACUCACCUCUAAGAGGCUGAGGUGUUCUUGUGGUGCUUGUACCAUAGAAAAUGUCUAACACAAAGGAACGUUGAAUCUCGUGGCUUCUAGAGAUGGAAACUAUCCAGUUGCACAAGUUGGAAUCGAAUUGCAACAGACAGACUACAAAUGGCAAAUCACUAAUGGUUCUUCGAAGCACGAGCACAUCGUUACUACAGUGCUCAGAAAUAAUGAAACAUAAUUACUCAAACAAAAGACAAGAGUAACACAGAGCAGAAGAAACAGCAAACUGUGACUUUUCCUGCUGCAGAUUUGGAUGAUUUCCAAACAAUCAAUCCAUAGCAGUGCUGACUCAACUAGGCCUAAAUCAUGCAGACAUCAAGAGAUGGGCUAAUAAACGUUCGCUUUCCGUUUACGAUUUCUUGUGCAGAAUUCCGUUAGCACAAGUAGAUGUAGUUAACUUAAUCUUCUAGCAAUUUAACAGUGUAACAUUAGGGAGGACUUGAAAAGCCACAUUUCCCGCCGGAGUACGAUGGUACAGUGAACAAUGCAUGAGAGGCCUAUAUGGAAGAGCCCUAAUGUGUAAAAUUAAUUUUAGUAGUGCUAUCCCAUGUGAUUUAAUAGCUUUAGGAGAAUGACAAAAA
>cluster1162.fasta:4
AGAUCAUCAAUAUUUAUCAAUCAAAAACACUCUACUUUAUUUUUAUAACAAUAACUGCUAACUACCAAACAAAAUCAAAAAACCCAAUGCUCUAAACUAAAUGAAGAAAACUGUUACCUAUUCGACCAAAUCCUAAUAUGCCAAACCAUCAUAAUUUCAUUACCAAGUACAUUAACAACCGAAUCCAUAACCAUCAAGAUAUUCUAAACAAAUAUAUACCAUGCUGGCGUUGAUUAUACUAACCUAUAUUUUCACAUAUUCAAGACUCUACCUUCAUUUACUCACACAACUAUAAACCUAUUGCAAUCCUUAUGGCUGACGAUCAGCUUGUUUAACAACCGUUCACUUACGCAACCAUUAUUCCUGUUAAUGAAAUUAGCCUGGUAUCAUACCCUGUACGCUUAUUGCUAACUAGAAACGGUCAGUGUAACCUGACUGGAACGACACUAACACAACUUACCCGCUCUUUGAUUUCAUCUGACACUCUCAUCAAUCAGUCUUAAUCGCCACUUUCCCUUAAAGCCUAUUAAAAAUAAGU
>cluster1146.fasta:4
AAGAGCCACCACAUUUCAGCACGCGGAGUACGAUGGUAGUGAACAAUGCUAGGAGGCUAUGGAAGAGCCCUAAUGUAAAUUAAUUUAGUAGUGCUAUCCCAUGUGAUUUUAAUAGCUUUAGGAGAAUGACAAAAU
>cluster1145.fasta:4
AAAUGUUUAGUCUUGAGCUAAAAUGUGUGGCGACUAUAGGAAUUUGCUCUAAAUGCAGUUACAGGUGAUUUGUGACCUCCUUCCAGAUCAUAAGAUCUCAGGAGGCCGUGUUUAAAAAAUAUGAAAGUAGACGUUGUCUUAGCUAUAGAUACCUCACUAUACCUGUGUUGCUGUGUUUACUUACAACAUCUGAUAAUAUAUGAGUUAACCAUGUAAGUACACUUUUACGUGAUCACCAAGAUGGAACUAAGUUUUAUGAAUGUACUCUACAUACAUUUUUGUUGGUUUGUUUUGAACACACUUAGAUGUGGUCUUCAUGCCUACAUGUGUUCUGUCAUGUACACUUACAAUUAGUUUCUGAAUCUUCUUUCAAUCCAGGUUAUGUUCCAGAUGUGCUCAACUUAUGGUUGACUUAUUGAAAUCACUGUUCCCAUAGUUUCAUGUGACAUUUUUUUAUCGCUAAAUAGGAUAUUGGACUUUAAGCAAUUGCAACAUGUGAUAACAAUGCUGGAUCACUUCACACUAACACUGACUGAAGAUCAGCUAAGAAAGUCUCAAUCUAACUUUAAACUGUUUACUUAUUGCUUGUCGUGAAGUAAUGUCUGAAGAUACAUGGAAGUUGGAACUGACUCCUUAACCAAUUGUUCUUAUCGUAAACAGUAAAGCAAAUAAGAUACAUCAUGAAUCAAGAGACAGAAGAAACAGCAAUGACUUUUUCCUGCUGCAGAUUUGGAUGAUUUCCAAACAAUCAUCCAUAUGACUCAACUCAGGCCAAUCAUGCAGACAAGGCAGAUGGGCUAUAUAAACUCGCCCGUUUACGAUAUGUUGUGCAGAAGAAUCGUAACGCACAAGUAGAUGUAGUUAACUUUAAUCAGCAAUUUUUAAUCAGUGUGUAACAUAGGGAGGACUUGAAAGAGCCUCAUAGGCCACAGUACGAUCGAGUGUACAGUGAAAUGAGGAGCCCUAUAUGGGACCUAAUGUGUAAAUUAAUUUAGUGCUAUCCCCAUGUGAUUUUAAUAGCUUCUAGAAUGACA
>cluster1132.fasta:4
GCCUACUAUAUGGAAGAGCCCUAAUGUGUAAAAUAAUUUAGUAGUGUAUUUUUAAUAGCUUUUAGGAGAAUGACAAAAAAACAUAAA
>cluster111.fasta:4
CAACAAUCAUGAGCAGUGCUGACUCAUCAGGCCUAAACUCAUGCAGACUAAGGCAGAUGGGCUAUAUAAACGUUUCGUUUCCGUUAGUAUGGUCUACUUUGUCAGAAUGAAUUCUCGUAACAUAGCACAAGUAGAUGUAGUUAUUUAUCAUAGCAAUCUUAAUCAGUGUGUAUGGGAGGACUUGAAAGAGCCACCACCCGGGACGCGGAGUACGAUCGAGUGUACGUGAACAAUGUGGGAGAGCUGCCUAUGGAAGAGCCCUAAUGUAAAAUUAAUUUAUUUUUGAUUUAAUAGCUUUAGGAGAAUGACAAAA
>cluster110.fasta:4
UGUUGGCUCAUGCUAGAGAGCGGGGCGUAGCCUUUCCGUUCUCCCGUGUCAACAUUAAAGAAUUCAACCAGCUAGGACACUGCUGAGGCUGGGGGGUGACUGUCCUUGCUUUGCUGCUUGCAGUUACAGCUUAGGCAAAAUUACUGGAAGGCAGAACAUACAAGCAAAUCUAAAUUGUGGCUUCAAGAAUGGAAACUACUCUAAACAUAGAACACAGCUUGAACUGGUCAGACAAAAGAAAUUUUGGACCAGAAUAAUAGACGGGAACUGAUACAAAAUUGGCACAAAUUUACUGUUUGCUAGUUUCAGGUUCUUCAGAAUGGUCAUCGGAGUACCCUGUAGGUGACCUACCGGUGAUCAAAUAUUAUGAACAAGAUCCAAUAAAAUCAGUUCAUUUAAUGCGAACAAACUCCACAACAAAGACAAGAAAUAUAACAAGCCCAUCAGAGACAGAAGAAAAGCAACUGUGAUCUUCUGGCAAUUGGAUGAUUCAAACUCAAGACGUGCUACCAACACCUAACUCAUACUUACAACAAUGAGGUAUAAGUUUCUUUCGUUUAUGAUAUUUCUACUUCAGUGCUGUUUUGCACAAGAUGUGUUAUUUAAUCAUGAUCUUAAUCGUUGUUUACAGGACUAAGAGCAAUCACCCACCGUCUGGUGAGACAAUGUAGGAACUGCUCUCAUUGUGGAAAGCCAUUGAAAAUUAACUGUAGUGCUUCGAUCUUAAGUUCUUAGGAGAUGAAAACACCUCUCCCCUUAACCUCCUACUCUCAUUUAUUUCCACACACCCCGCCCAAUCCCAACCCCACACUC
>cluster1105.fasta:4
UACUAUAACGAAUAUUAAAAGUAUAAAUUACCUCAUCGAGUGAACCCCAGCAUACAAAAACUUAAUAAGCACAGAAGCGUCCCCAAGGGACGCUGCAAAAAGUGAUUCGGUAAAAGAGAUGUAUAGAUCUCUGUUCACACUACAAGCUAAACCCAACAUGUCAACAGCCUGAAUCCUAAAAAGAUCAGAGACCAAAAAGUCAAUAACAAAAUCACUCACAAUAAUUAAGAAACUAAUUACAUUAUCCCUAAA
>cluster1094.fasta:4
AUGUUACGAUUGGUUUUAUGAACAUGCAACCAAGAAAUCAGUGUUCCUCUAAAGUAGCUACUUCUUAUAUAUCAAGAAUGACAAGUGUCAUUUUUAUUCAAUAUUCACUUAAUGUUAAGUAUGCUUAGUGCAAGAAUAGAGCUGCUGGUGUCUAUCUGUAACUAUACAAUAGAUUCUCAAUAUUUCUGCCCAUGGGUACUGAAAUGGAAAGAAACUUGUGUCACAACAUAAAACUAUUAAUGUGUAAAAAUUAUGGGGAAUUCCAAUGUAUGACCUCUACUGCUAUUAUGCUGUUCUUGCUCGCUACAACGUGUUGUAGUUCAACUUUUAGAUCUAUAGCUAUAUAUUUGAAUAUUUGGCGUUCACUAUAGUUAAAGUGGAACCUUAGUCCAUGUUUAUGCAAAAUGUUUUUAUAUUCGCUGUACCGAUUUAUUUUUUAAAUGUACAAUUGCGGUUGUCGCAUUCUUCGACUUUGGUUUCAUAGAAAAAUUUGCACAGAGUGAAGUUUUCAUUUGCAACUUCUCAAAUAUAUUCUGACAUUGUUGAGUUCAUAGCAUUAUGUAAGUCUAGUCUACAUAAGACUUUAAAGUUAUAACAAAAAUUUUUUUCUGAAGCAAUGUGAUACGACUAAAGACCUCAAAUUUUGCUCUCUCAAUUGCUGUAGGGAGUAUGUCUCCACAGUCAUAAGAACAGCUUGUUUUGAAAGUGUAUUAUGAUUGAACGUUUCUUGCUUACUUCCUUCUUUAAUAGUAUUUUUCUUAUCAAAACAAAACUACAUGAUGUUCUAAGAAUUAGAUGUAUCGUUUCUUAUUACUAAGGUAUAUGGAACUGGUAUGAGGCUUACCACCUACAUAGCAUUGUUUUUUCAAUUAGCAAAUGGUUUAUCGUGCUUCUAUUAAUUACGACUGUAAUACAACAAAAUAUGUCUGUAAUCCGAAGUUUGCCAGUUUGAUCAGAGGCCCAAUUACAGUUGAUCUAAUCAAACCAUUACAUGGUCAUGCAAUUUUUUAAAAUGUGUGGUCGUAAUAGAUUCAAUUGCAACAUCUGGCAAUCUGUAAUUGCUACACUACAGGAAACUUAGCUUUGCAGCAGACGCUCAGCCGGGAUUUACUGUUUUUGCCUACGAAUGCUGUCUGACGAAUACAAAGAUGUAACUAACCACCUCACUAAAGAAUAGUCUUGUUAUGAAAAACAAAAGACAAAAGAUAUAAGCAGAGACAGAAGAAACAGCAAACUGUCCUGCUGCAGAUUUGGAUGAUUUUCCAAACAAUUGCACCGCAGUGCUGACUCAACUCAGCCUAAACUCAUGCAGACCAUAAGGCAGAUGGGCUAUAAACGUUCUCUCUUUACGAUAUAUUACUUGUGCAGAAUGAAUCCUACAUAGCACAGUAGAUGUGUUAACUUUAAUCUCAACUUAAUCAGUGUGUAACUACUAGGGAGGACUUGAAAGAGCCCCUUUGGGCCACGCGAGUACGAUCGAGUGUACAGUGAACAAUGCUAGGAGUGCCUAUAUGGAAGAGCCAUGUGUAAAAUUAAUUUUAGUGCUAUCCCCAGAUUAAUAGCUUUAGGAGAAUGACAAU
>cluster1090.fasta:4
AUUAGCCUUAACUGAUAACAACUUAAACAACAAACAAGAGAUUACAAUCAAUCCGUUCACUCAUUGUUUAUACUACUUCUCGUAUAGCAGCAACUAUUGCACUGAUGAUUCCAUAAACUUAACAACAAAGAAGAAAUAUGAAUACAGCAAAAAAAACAAAACGCUCUCCAUUAGUUCAUAUCUAGUCUUACACAAUGAAUGGCACUAUUACAGCACUGAUAUCCCAUACAUUAUACUACCUACUUUUUGCUUAGACUUGAGAACUUCACAUUUGAAAAAGAAAUAUCUAUUUUAUUUUCCUUAU
>cluster1074.fasta:4
AGGAACCUCUGCUAGAAAAAGUUGUAAUGGUGAUGUGCUCUUGCUCUGUGGCUUGCAAUUAACCAGUGAAGAAUGCGUAGGCCAAACAACAGCUGUCCAGAAUGUGUGAGUUCUAGAGCGAAACUCGACUACAUGUACAAAUUCAGCUGGCACACCUGGAAAUUUUGAAUAUAACAGGUGAUUAACUUGGCCGCAAUGACAAUUUGCACUUCAGGUUCUUGAAUGUGGCUGCGACUCAACUUACCUACAGGUGCAUCAAAUUGUGAACAAUUUUAGAUUGUACUUCUGAAAAUACCUAAACCAAAAGCUAAGGAAGAAGAGUGUAACUACCAACGAAAAACAGAAAAGUCUUUUCUGCCAGAUUUGGAUGAUUUCCAAACAAUGCAACAAUCCAUGAAGUGCUGACUCAACAGGCCUAAACUCAUGCAGACAUAAGGCAUAUAAACGUUUGCUUUUCCGUACGAUAUAGUCUACUUUGUGCAGAAUGAAUCCGAACUACAUAGCACAAGUAGAUGUAGUUAUUAUCAUUUAAUCAGUGUGUAACAUUAGGUUGAAAGAGCCCACACCGAGGCCACGGAGUACGAUCGAGUGUCAGUGAACAAUGUAGGGAGAGCUGCCUAUAUGGAAGAGCCCUUGUGUAAAAUUAAUUUAGUAGUGCUAUCCCUGAUUUUAAUAGCUUCUUAGAGACAAAAAAAAAAAU
>cluster1064.fasta:4
AUACCUCCCAGGUAACAAACCAACCAACUUUCGAUGAGAUCUGUUCUCUAAACGAACUAAUGUUGAUAAUGGACCAAUCAGCAAACACUAUCGUGAGGCAUCAGAUUACUGGAGAUCAGAGGAGAACGAGGGGCAAACGGCCAGGUUUACCAAAAACAGCUUCACUUCUAUUCUGAAGGAGCUUAAAUUCCCAGAAGCGUCAAUUAACCAAAAGUCCAGUGACCAAAUUGAACUUAAGAUACCAAAAUGUGUGUGAGUAAUAAAGAUUCGUCCAAGUGGUAUUUUACUCUGAACUGGGACUAGACUAUGGUAACAAGAGCUAAGCAUUAGGAGUUGAUCAAAGACGGCACGAAUCUCUAACAAUGUGCAACGAAUUAAAAAUUGUCAAGGUUUUCCAGAGGAGGAGGGAAGUGUUCCAUACUCGCAUAGUCUUAAGAAUCUCAACAGCCAUAGGGACUUUCUAUGGUGGCAAUGGUGAUGCUGCUCUUGCUUGUGGCUUGCAAUUAACCAGUGAGAGCAAUGUCGGAAGAAAACAAAGCCAAUGUAGAAAUCAGCUAGCUCUAAGCUGGCAAAGACUGCACAACAAUGUACAAGCUUCCAACGUGUCCAGAACAACAAGAAUUUGGACCACUAAUCACAAGGAUUGCAACAUCAUGCACAAUUUGCGAAUCCGUUUUGAAUGCGGUGCAGAGUACUUGGUGUUACACCAGUCCAUUGACAAGAAAUCAAAAUUGGUAUUUCUGAAAAGCUUUGGCAAAAACAUUACCAGGCGGACAAGAGUGUAACUACCCAGAGACAGAAGAAACAGCAAUGUGACUCUUUCCUGCUGCAGAUUUGGAUGAUUUUCCAAACAAUCGAAAUCCAUGAGCGUGCUGACUCAACUCAGGCCUAAACUCAUGCAGACUACAAGGCAGAUGGGCUAUAUAAACGUUCGCUUUUCCGUUACGAUAUAGUCUACUCUGUGCAGAAUGAUCCUCUUAGCACAAGUAGAUGUGUUAUUAAUCCAAUUUAAUCAGUGUGUAACAUUGGAGGACUUGAAAGAGCCACCAUCACCGAGGCCACAGAGUACGAUGGUGAACAAUGCUAGGGAGAGCUGCCUAUAUGGAGAGCCCUAAUGUGUAAAAUUAAUUUUAGUAGUGUAUCCCAUGUGAUUUUAAUAGCUUUAGGAGAAUGACA
>cluster1059.fasta:4
UCCUUCCGGUAACAAACCAACCACUUUGAAUUGAGCGAGUUGUCUAACGAAAACAUCACGAAGCAAUCAGCGAAUGCACCUCCAUCUUUGGUGACCAAGCAUUGGCAUACAUAGAAACGCGUGGGAUCAACACGCGCCCAAGUUUACCCAAAAUACGUCGUCUUUAAGGAGACCUUAAAUCUCAGGCAAGGCUCAAUUUCCAAAGAUCCAGAUGCAAAUUGCUAACGGUCCACGAAUGUUGGGUAUGAAUAGCAUGGUAUUAUAAACGCCAGUGGACCUAUUAUAAAGCUAAUAGUUGAACUAGGAGCUUGAAACAAAUACUGACCGCAUCUCUAACAAUGUGCAAGUCAACUUCAGCUAUUGAAAGGCUUCCAGAGACAGAGGGGCGUCAAGCUCUGUUCAUCACGUAUCAACAGUUUAAAAAUAUACAAGUAGGGACUCACUGUAAAGGUGGAAUGGUGCUGCUCUUGUCUGUGGCUUGAAGAUUGGCUUAGAGAAAUGUCGGAGCCAAUACUGCAACUGUCACUAGAAUUGUGUGACUUUGCAGGCUGCAAAGACUGCACUAAGCAUCAUUAACAGUUAAAAUGGUCAAACAACAGAAAUUUGGGACCUGAUAUAGAGGCUAUUAAAUGCAAUCAAAUUCGUUUCGUUUGAAUGCGUUUGGGUCACCGAAGUUGACUACAUGCAUAAUGACAAAGAUAUUUAAAGAACUUUUGCGAAACUUGCAUAAACUCACGACUAAGACAAGAAAUAUGAAAUUUAACCUACAAAACAGAAACAGCAAACUGUGCUUUCCUGCUGCAGAUUUGAUGAUUCCAAACAAUUGCAACAAUCUGUCUCACAGGCCAAACUCAUGCAGACAAGGCAGAUGGGCUAUAAAUUUCUUCCUAAUAUAGUCUUUGUGCAGAAUGAAUCCGUAACUCAUAGCACAAGAUGAGUUAACUAAUCAGCAAUCUUAAGUGUAACAUUGGGACUUGAAAGAGCCAUCAGGCCACGAGUACGAUAGUGUGUGAACUGCUGGAGAGCUGCCUAUGAAGAGCCCUAAUGUGUAAAAUUAAUUUAGUAGUGCUAUCCCAUGUGAUUUUAAUAGCUUUAGGAGAAUGACAAAAAAAAU
>cluster1054.fasta:4
GUACUACCCGUAACUUUCUUUAAAAUAAAUUUGUUCUAGUUCAGAUUAUAUAUUGUGUUGAGCCACUCACUUACUAGGUUGUGAGCAGAUCACACUUUGGUGGUAGGGUAACCGUCACGAAUUAUCAGUUUCCUUACAUUGGAUUGGAUCGUGGUUUAGCUAUAAUGCUGUGUUAGAUUAACGAAUGAUGCAACGAUGCCCGCAUGCUGUACUGGAGAAGAGGCGUACAGGCCUAAUCUGUUACCGCUCAGAGACUUCCAACGGCGUAACAUGUCAGGACAAAUGCACUAGUCAAUGUGAAUAUAGUUACUAACGCGACGCUCUAUUGGGCUGCAUCAAGCACUAGAGCUGAAAAAGGUUUCGGCGCACCGACAGCGCGUACUGAAGUUAAGAAGAGCGCAUCAUCUUUCGCAAAACAAUAGAUGGGACUCCUAUCUCAUGGAUCUUCUUUGCGUAACCCUUAGAAGUGGUAAGACCCAAUCACAUUUCUAUAACGACUUCAAAGUAACACAUUACAAAAGAUUUUAAAGACUUGAAUUAAAACCAUAUUCCUUCCCUUGGUGGAGCGCUUGAAACAUUCUGGAGUGUACACAAUCAAUGGUACAGAUCUAAACAGCAUGUGAUUUGGUAUCACAAACCUAAGGAAAGCGUGAACUACAACAGGAAAAUUGACUUUUUAUUUGGUUCAAAAAGACAAUCACUGUUAACUGCUAACAUGCACAAAGAAACUGUCCUACAUGUUGGAAAUUUUCACUUAUAUGUUUAACACUGUAAUCAGUGUAAUUAAGCUGAAGAUACCGGCAUGACUUCAUGAAAAUAGAAGCUGCUUGAGCCUAUUUUUUAAUUGUCCAUGAUUUAAACUUUUUGGUAAG
>cluster104.fasta:4
ACCUUCCCAGUAAAACCAACACUUUAGAUUGUUUAAACGAACUAAAUCUGUGUGGCUGUCCGCUGCAUGCUUAGUGCACUCACGCAGUAUAAUUAAUAACUAAUUGUGUUGACAGGACCAGAACUCGUUAUUUGCGGCUGCUUACGGUUUCGUCCGUGUGCAGCCGACAUCAGCACAUCUAGGUUCCCGGGGUGACCGAAAGGUAAGAUGGAGAGCUGUCCCUGGUUUCAACGAGAAACACACGUCCAACUCAGUUUGCCUGUUUACAGGUUGGCGUACGUGGCUUGGAGACUCCGUGGAGGUCAUCAGAGGCACGAAUUAAAGAUGGCACUUGUGGCUUAGUAGAAGUUGAAAAGGCGUUUCUAUUGAACAGCCUAUGUGUCAAGGAUGCUCGAACUGCACCUUGGUCUUUAUGGUUGAGCUGGUAGCAGAACUCGAAGGCAUAGUACGUGUAGUGGUGAGAACUUGGUGUCCUUGUCCCUCAUGGGAAUACCAGUGCUACCGCAAGGUUCUUCGUAAGAGUAAAGCUGGUGGCCUAGUUACGGCGCCGAUAAGUCAUUUGACUAGGCGACGAGCUUGGCACUGAUCCUUAUGAAGAUUAAAACUGGAAUGUAAAUACCUACAACUUGUGCUAAUGACCUGUGUACUUAAAACACAGUUGUACCGUCUGCGGUAUGUGAAGUGCUGUAGUUGUGAUCAACUCCGCGAACCCAUUUCAGUCAGCUGCACAAUCGUUUUAACGGUUUGCGGUGUAAGUGCAGCCCGUCUCCGUGCGGCACAGGCUGUACUGAUGUCGUAUACAGGGCUUUUGACAUACAAUGAUAAAGUAGCUGGUUUGCUAAAUUCCUAAAACUAAUUGUGUCGCCAAGAAAAGGACGAAGAUGACAAUUUUAUUAUUUGUGUAAGCACUUCUCACUACCAACAUGAAGAAACAAUUUAUAAUUUACUUAGGAUUGUCCAGCUGUUGCUAAACCCUUUAAUAAAUGACGGUGACAUGGUACCACAUAUAUCACGUCAACGUCUUACUAAAUAAAUGGCAGACCCUUAUGCUUUGGCAUUGAGAAGGUAAUUGUGACACAUUAAAAAAUACUUGUCACAAUUGUUGUGAUGAUGAUAAAAUGGUAUGAUUUUGUAGAAACCAGAUUAUUACGCGUAUACGCCAUUGAACGUGUACGCCAAGCUUUGUUAAAACAGUACAAUGAUGCAUGCGAAAUGCUGGUAUUGUUGGUGUAUUAGAUAAUCAAGAUGGUAACUGGUAUGAUUUCGGUGAUCAUACAAACCACGCCGAGUGGAGUUCCUGAGAUUUAUUAUUCAUUGUUAAUGCCUAUUAACCUUGACCAGGUAACUGCAGAGUCAUGUUGACUACAAAGCCUUAUAAGUGGGAUUUGUUAAAAUGACUACGGAAGAGGUUAAACUCUUUGACCUUUAAAUAUAGGAAACCCCAAAUUGUGUUAACUGUUUGAUGACAGAUGCAUUAUUGUGCAAACUUAGUUUAUCGUUCCCCCUACAAUUUGGACCACUAGUGAGAAAAUAUUUGUUGAUGGUGUUCCAUUAGUUAUGGAUACACUUCAGAGAGCUAGGUGUUGUCAUAAUCAGGAUGUAAACUUAGCAAUUAGAAUUACUUGUGUAUGUUGACCUGCUAUGCACGCUGCUUCUGGUAAUUAUUACUAGAUAAACGACACGUGUUUUCAGUAGCUUCAAUGUUUUAAACUGUCAACGUAAUUUAACAAAGACUUAUGACUUUGCUGUGUACUAGUUUCUAAGGAAGGAUCUGUUGAAUUAAAACCUUUCGGAUAGUAAUGCGCAAUAACUAUCGUUAUAAUCACAAUGGAUCAGACAUACUAUUUGUAGUGAAGUUGUUGAUUAUUUGAUUGUUACGAUGGUGGCUGUAUUAAUGUUAACCAAGUCAUCGUCAACAACCUAGACAAAUCAGCUGGUUUCCAUUUAAUAAGGGGCUAGACUUUAUUAUGAUUCAAUGAGUUAUGAGGAUCAGAUGCACUCCAUAUACAAAACGUAAUGUCAUCCUACUAUAACUCAAAUGAAUCUAGUAUGCCAUAGUGCAAAGAAGAGCUCGCACCGUAGCUGGUGUCUAUCUGUAGUACUAUGACCAAUAGACAGU
>cluster1038.fasta:4
UCCCAGGUAACAAACCAACCAUUCGAUCUCUUGUAGAUCUGUUCUUAAAAUAAAUUAUCUGUGGACUCUAAUUUACAUGAGUCACGGUCUUUCAGAUAAAGUUGACAUGACCAUAGUCCUUCUAGAUUAUUUGCCUUAAGGAGUGUAUAGACGAUUCGGCGUAAUCUUGUUUUGGUGUUUUAAUGACACCUGUCAUCGCAGGUCUUGCUGUUGGUAGCUACUUCAUUGUUCUCAUGUUUCGGUCGUCCAUGUGGCAUCAUGACAUUCUCCGUCUUAGGCUUCAUGGCCUAAAGUGAUCGAUCGCAGAUCCUUGGAUCUACUGGAAACUACGCUGGACAUAGGUCCUAAAAUCUGUGUACCCGAACCUUAUUGGCUUGCAGGUGAGCGUGCCGUUGUGCAUACAUGCGGUUGAACUAAAUAAGCUUCCAAAGUGACAAUAUUGUUUUGUACAAAGACAAAUUUAUAGAUUCGUUCUAACAUUAUUAGGACUUAUCUUCUUUAAUAAAACCUCAUUUAUUUAAGUACAUAAAAUAUCCAAUUGAUGAGAACCAAGAGAUAUUACGAAGAAUACUUGAAAACGUAUUGUCUCAUACAAGAGUAGGUAACGUUUUAAAACCGCUGGAUGGAUUAAUUUACCUUCAGUACAAUCAGUUGACUGUUACAUAAUAGUUUGUUGCUGAGUAAAACCUACUAUUAUGUCAGUCACCAAAUGUUUAGACAGAUAACUUUAUUCAUUUUAUUGGAAAUAGUGUUAUACACUUUGCAAUCAAGAAAACAAGAUAUUUAUUAUUGCUCUUGCUUAGCUUGUAUCCUGUUUAUCUUAUACUGUUGUCAACGAUUAAAAUUGGCUAAGAGAAUUUUCUUUUCUGAUUAUACGCUUACAUUAUUACAAUGUUCAACACAAUUGUAGUGAUGCUGUCUUAUUAUUAAUGUACAUAGUAACUAGAAAAUCAGCUAUUUAUGGUAGGCUGACACAAGUAAUAUCGUAAAUUCUUACUUCAAUAAUCGCAGAAAUGGGUGUUGUAGUCUGCUACUUAAAUAUUUCUUAGAUAUAACACAAAUAAUCUGUAAACAAGAACCCCCUUAGUUGGACAAUUUGAACGAAUGCCAUGCGCACAACAACGUCGCAGUUACAAUAUAUGGUUGGUUUCACGCACACUGCAAGUUAACUUCCCAGAAGCUAUCAUGAUCGAUAAUCGUACAACGAGAGCAAAAUGGUGUGACGUAAUGAAAAUUCAGAUGUAUACAGGCAAGCUGAUCCUGGCUACAAAUAGUAUACUUAUAAGCAAUGGAACUCUAACCAAUUGCUACAAUUAAAAUUACUUCUUACCAGAACAAGGGCAUGUUUGUACAGUAGAGUUACAAACACAGAGUAGUUCUCUGCUAAUGGUUCAACGUUGCUGUUGCUUUGAAAUUGGACGUUUAGGCACAACAGGCUUUUGCUAGCUUCAUAAGCAAGAACUAUGUACAUAUACACAAGUUGCGUGUCCAGACAGAUCUUACGGAAUAGAUAUAAACCCAUUCAUUGCAGUUGUUAAUCGUUGGAGAAACUAUGAACUGUGACACGGUGCAUUGUACAAAGACAAUUCAAAGUCAAUUUUCUGAGAUGGUCAAAUACCCACCAACAAAAAGAAAAGAAAGAACGUACCAGAGACAGAAGAAACAGCAAACUGUGACUCUUUUCUGCUGCAGAUUUGGAUGAUUUUCCAAACAAUUGCAACAAUCCAUGAGCAGUGCUGACUCAACGCUAAACUCAUGCAGACAAAGGCAGAUGGGCUAAUUUUUCCGUUUACGAUAUAGUAUCUGUGCAGAAAAUCUCGUAACAUAGCACGUAGAUGUAGUUAACUUUAAUCCAGCAAUCUUUUAAUAGUGUAACAUUAGGGAGGACUUGAAAGAGCCACCACAUUUCGAGGCCACGGAGUACGAUCGUGUCAGUGAACAAUGCUAGGGAGAGCUGCCUAUAUGGAAGAGCCCUAAUGUGUAAAUUAAUUUUAGUAGUGCUCCCCAUGUGAUUUUAAUAGCUUUUAGGAGAAUGACAAAA
>cluster1023.fasta:4
UCAUUUGUGUUCAAGAACAAUCGUUUAUUAUACUUUCUAUGUCUAACAUUCUGUGAUUCUGCCUAUAUCUAAUUAAUGAUAAGUGGUUACUUCUACAUCCAUCAAUACGUUUUUAUAUGAACAUGGUUUAAAGGUGUUCUUUUUAGAUUUUACAAACAACCAACAGGUAGUGUGCCAUUACUACAAAGUAUAGGCCUAAUGUCUUAAUUUGUACUUCAUAUGGAAGAUUAAUGAGGCAGUCACUUACAGCAAGGCUUGUGUGUGAAUAAGAUAUAAUGGUUUGAUACUAGCCACUAUGUGAGUGCAUGCAUAUCCAAAUUGGUCUUACGAUGUCAAGUCGUGAGCAGAUUACUACUGGAGAGAUAUGAUCUAAAACCAUUUUCAUGUGCUGACAUUUUACAUGUUGGUAGAUUUAGAUUUGCUGCAGCUAAUGCUGAUUACACUUCGAACAGGUUUGUAGAAGCUCAAGUACUGAAGCAUUAAAUGCUAUUAGCUCCGUAGUUCUGCAGAAUUACCUUGGAAUGGUACCUAGAACAUCAAAUUUUUGUACGUUACAAACAAAGACAAGGAGUAUUGUACCGCAGAGACAGAAAACAGCAAUGUGACUUUCCUGCUGCAGAUUGAUUUCCAAACAAUUGCAACAAUGAAGUGCUGACUUAGGCCUAAAAUGCAGACAAGGCAGAUGGGCUAUAAGUUUGUCUACGAUAGUUUAAUGAAUCUCGUAUCAAGUAGAUGUAGUUAACUUAUUCAUAGCAAUUUUCGUGUAUAGGAGGACUGAAAGAGCCACUUUCGCCACGCGGAGUACGAUUGAGUGAACAAUGCGAGAGCUGCUGAAGAGCCUAAUGUGUAAAUAAUUUAGUAGAUCCAUGUGAUUUUAGCUCUGGAGAAUGACAAAA
>cluster1004.fasta:4
AAUCUACUUAACACUUCAAACGACUAUACAUCGCUACUUAACAACCUCAGUUUCAUGGUGAAUAGCAGGUAUACUAGUACCAACAAAUGUCAUUGACACUGAUUGUUAUCUUUAUAGUUACCAUUAUAUAUGAGGUGGAUAUACCUUAAUUGGUGCAAAGCCCCGUCUAAUAUAAUUGACUUUUCUCUUUUCUGGAUGGCAUCUAAUGAGGGCCCACGGUUGUAGAUCCCUUAGACCUCCUGGCAACUAGUAUUAGAUUCUUAUCUGGUUUAUCAACUCAUCACUAUUAAUGCCUCAUUCACCAUGUUUUUUUUCUAUACAAUCAUUCCCUCAUAGUGGCUCUAACUUACAGAACUUACUCUUUAUCCAUAGGAACUCUUACAAACUUUUUCUCAUGGACACCUAAUGAAUUCUAACUAUACCGAAAGAUUUGUUAUCCGCAUUAUCGGGUUUAGUAUGUAAGCAAUUACGUGCUAGUUAGAAACUCUCUGUUAAUAUCUUCUACGAGUAGUACUGCUGACACCAUGCAAUCAAUGAUCCGAAUGAGUAGGCUUUUACAAGGCUAGUUUUUUGCAAAUCAUCCUAGUUGAAACAUCUUUGUGUCGCCAUUCCAUCAUGUUUUCAUUAGGGCUUCAAUGCUUUAUCGGUCAUUGACCAUUGAGAUUUAUUUUAUGGGUGUAAUUUACUUUUCCACACUCUUGCUUCUGGAACCGACGCUAUCUGACACGGUAACCAUGAAAUGACACUGCUCUUCAUGGUCCAAAAUCAUUGAGGUCCUCAAAACCAAGUCAUGUAUAACUUUCCCACUGGAUAAUCGUCCCCAUACAUGAGCACCUGAUAACGGAGUGACAAAUUUCAAGCAUCAUACAUACUUUAUAAACCCAUAAUAAUUAUAUCCUAUAUCUUACCAAAUCUAUCAUAUUUACUAUUCACUAUCCAUAUCAAAU
>cluster99.fasta:2
AAUAAUAUAAUACCGCAGUGCUGACUUCAUCAGGCCUAAACAUGAGACAUUCAAGGCAGAUGGGCUAUAUAAACGUUUGUUCUCUUUUCGAUAUAUUGUCUACUCUUGUAAGAGCGCAAUUCUCGUAACUCAUAGCACAAGUAGAUGUAGCAACUUUAAUCUAGCAAUCUUCAAUCAGUGUAUAUGAGGACUUGAAAGAGCCACCACUUUUCUCUGAGGCCACAGGAGUACGAUUAAGUCAGUGAUAAUGAGAGCUGUCCUAUGGAAGAGCCCUGUGUCAAAAUUAUUUAGUAGUGCUAUCCCAUGUGAUUUAGCUUCAGUAAGGGAAUGACAAAAAAUCCCUACCCCCUACAUCCCUACCAUCUCGUUUAUCCAUAUACAACCUAUCCCUCCAACCUACCAUACCUACCCCCAAAUUAA
>cluster999.fasta:2
AAAACAACGUCGGCCCCAAGGUUUACCCAAUAAUACUGCGUCUUGGUUCCGCUCUCACACAACAUGGCAAGGAAGACCUUAAAUUCCCUCGAGGACAAGGCGUUCCAAUUAACACCAAUAGCAGUCCAGAUGACCAAAUUGGCUACUACCGAAGAGCUACCAGACGAAUCUCGUGGUGGUGACGGUAAAAUGAAAGAUCUCAGUCCUCAAGAUGGUAUUUCUACUACCUAGGAACUGGGCCAGAAGCUGGACUUCCCUAUGGUGCUAACAAAAGACGGCAUCUAUAUGGGUGCGGCAACUGAGGGGAGCCUUGAAAUACACCAAAAGAUCACAUUGGCACCCGCAAAUCCUGCUAACAAUGCUGCAAUUCGUGCUACAACUCCAAGGAACAACAUUGCAAAGGCUUUACGCAGAAGGGAGCAGAGGCGGCGGUCAAGCCUUUCUCGUUCCUCAUCACGUAGUCGCAACAGUUUAGAAAUUCAACUCCAGGCAGCAGUAGGGGAACUUUCUCCCUGCUAGAAUGGCUGGCAAUGGCGGUGAUGCUGCUCUUGCUCUGUCGUUGCUUGACAGAUUGAACCAGCUUGAGAGCAAAAUGUACUGGUAAAGGCCAACAACAACAAGGCCAAACUGUCACUAGAAUCUGCUGCUGAGGCUUUAAAGACCAUGGUCAAAACGUACUACUGCCACUAAAGCAUCAAUGUAACACAAGCUUCGGCAGACGUGGUCCAGAACAAACCCAAGGAAAUUCUGGGGACCAGGAACUAAUCAGACAAGGAACUGAUUACAAACUGGCCGCAAAUUGCACAAUACAACCCCAGCGCUUCAGCGUUUUCGGAAUGUCGCGUUGGCAUGGAAGUCACACCGGGAACGUGGUUGACCUACACAGGUGCCAUCAAAUUGGAUGACAAAGAUCCAAAUUCUGCAGAUCAAGUCAUUUUGCUGAAUAAGCAUAUUGACGCAUACAAAACAUUACCCCACCAACAGAGCCUAAAAAGGACAAAAAGAAGAAGGCUGAUGAAACUCUGGUCCGCUAGAGACAGAAGAAACAGCAAACUGUGACUCUUUCACCUGCUGCAGAUUUGGAUGAUUUCCAAACAAUUGCAACAAAUCCAUGAGCAGUGCUGACUCAACUCAGGCCUAAACAUCAUGCAGACCACUCAAGGCAGAUGGGCUAUAUAAACGUUUUCGCUUUUCCGUCUACGAUAUAGUCUACUUUGUGCAGAAUGAAUUCUCGUAACUACAACAGCACAAGUAGAUGUAGUUAACUUUAAUCUCAUAGCAAUCUUUAAUCAGUGUGUAUACUAGGGAGGACUUGAAAGAGCCACCAUCACCGAGGCCACGCCGGAGUACGAUCGAGUGUACAGUGAACAAUGCUAGGGAGAGCUGCCUAUAUGGAAGAGCCCUAAUGUGUAAAAUUAAUUUUAGUAGUGCUAUCCCAUGUGAUUUUUAAUUAGCUUCUUUAGGAGAAUGACAGAAUCCCCUCCCACCCCCACACACACAUCCCCUCCCCACAACCCUACACACAUCCCAUACCCUCCUCACCAACACCAAA
>cluster998.fasta:2
AAUUAAGCAAGUAUGUCCGCAAUUUACAACACAGAACAUGAGUGUCUCUAUAGAAAUAGAGAUGUAGCACAGACUUUGUAGAAUGAGUUUACGCAUAUUUGCGUAAACAUUUCUCAAUGAUGAUACUCUGACGAUGCUGUUGUGUUUCAAUAGCACUUAUGCAUCUCAAGGUCUAGUGGCUAGCAAAGAACUUUAAGUCAGUUCUUUAUUAUCAAAACAAUGUUUUUAUGUUCUGAAUAAAAUGUUGGUUGAGACUGACCUUACUAAAGGACCUCAUGAAUUUUGCUCUCAACAUACAAUGCUAGUUAAACAGGUGAUGAUUAUGUGUACCUUCCUUACCCAGAUCCAUUAAGAAUCUAGGGGCCGGCUGUUUGUAGAUGAUAUCGUAAAAACAGAUGGUACAACCUAUGAUUGAACGGUUCGGUCUUUAGCUAUAGAUGCUUACCCACUAAACAUCCUAAUCAGGAGUAUGAUGGGUCUUUCAUUUGUACUUUACAAUACAUAAGAAAGCUACAUGAUGAGUUAACAGGACACACGUUAGACCGUAUUCUGUUAUGCUUACUAAUGAUAACACUCAAGGUAUUGGGAACCUGAGUUUUUAUGAGGCUAUGUACACACCGCAUUCAGUACAGGCUGUUGGGCUUGUGUUCUUUGCAAUUCUACAGACUUCAUUAAGAUGUGGUGCUUGCAUACGUAGACCAUCUUAUGCUGUAAUGCUGUUUUACGACCAUGUCAUAUCAACACUCACAUAAAUUAGUCUUGUCUCUGUUAAUCCGUAUGUUUCUGCAAUGCUCCAGGUUGUGAUGUCACAGAUGUGACUCAUCUUUACUUGGGUAUGAGCUAUUAUUGUAAAUCUACAUAAACCACCCAUUAGUUCUCCAUUGUGUGCUAAUGGACAAGUUUUUGGUUUAUAUAAAUAUGUUGGUAGCGAUAAUGUUACUGACUUAAUGCAAACAACAUGUGACUGGACAAAUGCUGGUGAUUACAUUUUAGCAACACCUGUACUGAAAGAACUCAAGCUUUUUCGCAGCAGAAACGCUCAAGCUACUGAGGAGACAUUUAAAACUGUCAUCGGUAUUGCUACUGUUUGAAGGGUGCUGUCUGACAGAGAAUUACUACAUCUAGGAAGUUGGUAAACCUAGACCACCACUUAACCGAAAUUAUGUCUUACUGUUAUCGUGUAACUAAAAACAGUAAAGUACAAAUAGGAGAGUACAUUUCUGAAAUACCGCUGAGACAGAAGAAACAGCAAACUGUGACUCUUCCUGCUGCAGAUUUGGAUGAUUUCCAAACAAUUGCAACAAUCCAUGAGCAGUGCUGACUCAACUCUAGGCCUAAACUCAUGCAGACCAUACAAGGCAGAUGGGCUAUAUAAACGUUUCGCUUUUCCGUUUACGAUAUUGCAGUCAACAUUGUGCAGAUGGCUACGUAUUACUGACAAGUAGAUGUAGUUAACUCUAAUCUCUUCAUAGCAAUCUUUUAAUCAGUGUGUAACUACUAGGAGGACUUGAAAGAGCCACCACAUUUCCGAGGCCACGCAAGAGAGUACGAUCGAGUGUACAGUUGAACAAUGCUAGGGAGAGCUGCCUAUAUGGAAGAGCCCUAAUGUGUAAAAUUAAUUUUAGUAGUGCUAUCCCAUGAUAUUUUAAUAGCUUCUUAGGAGAAUGACAAAAAUCCUCCCUACCUACAUCCCACCAUAUCUUAUAUUCCAUACAUAUAUAUCCCUACAACCAACACCUCCUCAAAC
>cluster997.fasta:2
AGCUGGACUGGCUUUGCUUCUUCAAACUGUCAAACCCGGUAAUUUAUCAGACUUAUGACUCUGUUGUGUCUAAAGGGUUUUAAGGAAGGAAGUUUCUGUUGAAUUAAACACUUUCUGCUCAGGAUGGUAAUGCUGCUAUCAGCGAUUAUGACUACUAUCGUUAUAAUCUACCAACAAUGUUUGAUAUCAGACAACAUUUGUAGUUGAAGUUGUUGAUAAGUACUUUGAUUGUUCGAUGGUGGCAUUGUAUUAAUGCUAACCAUGGUUUGUCAACAACCUAGACAAAUCAGCUGGUUUCCAUUUAAUAAAUGGGGUAAGGCUAGACUUUUAUUAUGAUUCAAUGAGUUAUGAGGAUCAAGAUGCACUUUCGCAUAUACAAAACGUAAUGUCAUCCCUACUAUAACUCAAAUGAAUCUUAAAGUAUGCCAUUAGUGCAAAGAAUAGAGCUCGCACCGUAGCUGGUGUCUAUCUCUGUAGUACUAUGACCAAUAGACAGUUCAUCAAAAUUAUUGAAAUCGUUGCCUUAGAGGAGCUACUGUAGUAAUUGGAACAAGCAAAUUCUAUGGUGGUUGGCACAACAUGUUAAACUGUUUAUAGUGAUGUAGAAAACCCUUAUGGUUGGGAUUAUCCUAAUACGUGAUAGAGCCAUGCCUAACAUGCUUAGAAUUAUCGGCCUCACUUGUUCUUGCUCGCAAUAACGCUGUGUAGCUUGCACACCGUUUCUAUAGAUUAGCUAAUGAGUGUAAUCAAGUAUUGAGUGAAAUGGUUCAUGUGGCGGUUCAUAUGUUAAACCAGGUGGAACCUCAUCAGGAGAUGCCACAACUGCUUUAUGUAAUAGUGUUCUUAACAUUUGUCAAGCUGUUACCAGCCAAUGUUAAUGCACUUUAAGAUGGUAACAAAAUUGCCGAUAAGUAUGUCCGCAAUUUACAACACAGACUUUAUGAGUGUUCUAUGGAAUAGAGAUGUUGACACAGACUUUGUGAAUGAGUUUUACGCAUUUGCGUAAACAUUUCUCAAUGAUGAUACUCCGCUGACGAUGCUGUUGUGUUCAAUAGCACUUAUGCAUUCAAGGUCUAGUGGCUAUAAAGAACUUUAAGUCAGUCUUUAUUAUCAAAACAAUGUUUUUUAUGUCUGAAGCAAAAUGUUGGACUGAGACUGACCUUACUAAAGGACCUCAUGAAUUUGCUCUCAACAUACAAUGUUAGAGUUAAACAGGUGAUGAUUAUGUGUACCUUCCUUACCCAGAUCCAUCAAGAAUCCUAGGGGCCGGCUGUUUUGUAGAUGAUAUCGUAAAAACAGAUGGUACUUUAUGAUUGAACGGUUCGUGUCUUAGCUAUAGAUGCUUACCCACUAAUCCUAAUCAGGAGUAUGCUGAUGUCUUCAUUUGUACUUACAAUACAAAGAAAGCUACAUGAUGAGUUAACAGGACACAUGUUAGACAUGUAUUCUGUUAUGCUUACUAAUGAUAACACUCAAGGUAUUGGGAACCUGAGUUUUAUGAGGCUAUGUACAUCUGCAGUCUUUACAGGCUGUUGGGGCUUGUGUUUUCUGCAAUUCACAGACUUCAUUAAGAUGUGGUGCUUGCAUAUUUGCAGACCAUCUUAUGUUGGUAAAUGCUGUUACGACAUAUGUCAUAUCAACAUCUCUAAAUUAGUCUUGUCUGUUAAUCCGUAUGUUUGCAAUGCUCAGGUUAUUGAUGUUCACAGAUGUGACUUCAACUCUACUUGGGAGGUAUGAGCUAUUAUUGUAAUACUUAAACCACCAUUAGUUUUCCAUUGUGUGCUAAUGGACAAGUUUUUGGUUUAUAAUACCGUGUUGGUAGCGAUAAUGUUACUGACUUCUAAUGCAAUUGCAACAUGUGACUGGACAAAUGCUGGUGACUACAUUUAGCUAACACCUGUACUGAAGAUCAAGCUUUUUGCAGCAGAAACGUUCAAAGCUACUGAGGAGACAUCUAAACUGUCUUAUCGGUAUUGUUACUGUACGUGAAGUGCAUGUCUGACAGAGAAUUCACAUGGGAAGUUGGUAAACCUAGACCACCACUUCCAACCGAAAUUAUGUCUUUACUGGUUAUCGUGUAACUAAAAACAGUAUAGUUUACAAAUAGAGUACACCUUUGAAAUACCGCAGAGACAGAAGAAACAGCAAACUGUGACUCUUUCCUGCUGCAGAUUUAGAUGAUUUCUCCAAACAAUGUUUAUAAUCCAUGAGCAGUGCUGACUCAACUCAGGCCUAAACUCAUGCAGACAUAAGGCAGAUGGGCUAUAAACGUUUCGCUCUCCGUUUACGAUAGUCUACUUUUGUGCAGAAUGAAUUCUCGUAACUCAUUGGUACCGAGUAGAUGUAGUUAACUCUAAAACCACAUAGCAAUCUUUAAUCAGUGUGUAACAUUAGGACACUGAAAGAGCCUUUACUCACCGAGGCCACGGAGUACGAUCGAGUGUACAGUGAACAAUGCUAGGGAGAGCUGCCUAUAUGGAAGAGCCCUAAUGUGUAAAAUUAAUUUUAGUGUGCUAUCCCCAUGUGAUUUUAAUAGCUUCUUAGGAGAAUGACAAAGC
>cluster996.fasta:2
GGGGGCGGAGGGAGGGCGGAGGCCUCAGCUGGGCCAGGGCUGGUGCCCCUCCCAGGCUCCUCCUCGCCCCUGGGCAAAGGCCCCUGUGCCCACUCCUCCUCCUGGCUUCACCUGUCCUCUAGUCCCUGAUCCGCUGGGUCCAGGGUGUAGCCCUCCUCCCGCCCCCCAAGGGUAGCAUAGCCAAUGGAAGCUGCCCUUAGUAGGUGCUGGGUUCCCGGGAGGGCCAGCGGUGGGGUAGGCAUGUCACUUACCAGAACCUUCCUGGCAGGAGGGGUCAGAAACUCAGGAAAGGAGCCUGGGCCCAUUGUAUCCUGGAGAGCCAAGAUUCCUUUGACAAGUUUAGGCCCUGAGCUGCUCUGCUACCACCAAUGUGCUGUGAGUCUUCCCUGGGACCGUAGGCCCUGUCAAGCUUCCUCCUGGUGGUGGGUGGGCCCAGAGGUGGCGGUCCACGCCACACUGUCCUCCCACCUCCCUGAACUGUCCAUUGCCACCUAUGGUGGUGAAGUGUCCAAGCCCCGGCUUUGACUAAGGAUGGGCCCCAGGCUGGGCAGGUCCAUUGAGGGCCACCUGAGGUCUCUGGCUGCUCCUGGGCCAUCGUCAGGCUUUAUCCCAGGCCUGCCCCUUCUCCCUCUGCCCCCUGUGUUCUGGGUCCUCCUCGGGAAGAAGGGAGCACUGGGAAGCCAUCACAACAACAUAUACAGGGGCUCAGCCUGGAAUCCAGUGAUGAUUUGGGCGGAGGCUGGGUCAGGAGUCCCUCCAAGGUUUCCAGUGACAGUUUCAGAAGGCCCCAGCGCCUCUCCCAGGGCAAGAUCUCCCUUCCUAAGCUCCCCUCUCCCCUCUUAGGCCACCCAACCCUCAGCCUCCAACCUGCUGUACAGAACUUGCCUCUGUUUGCACCUGGUCAAAAU
>cluster995.fasta:2
AGGGGAGGGGAAGCUACUGAGGAGACUUUAAACUGUCUUAUGGUAUAUUGCUACUGUACGUGAAGUGCUGUUUGACAGAGAAUUACAUCAUGAAGUUGGUAAACCUAGACCAUUUAACCAUGAAAUUAUGUCUUCUACUGGUUAUCGUGUAACUAAAACAGUAAAGUACAAAUAGGAGAGUACACCUUUGAAAUACCGCAGAGACAGAAGAAACAGCAAACAAUGACUUUCUCCUGCUGCAGAUUUGGAUGAUUUCUCCAAACAAUUGCAACAAUCCAUGAGCAGUGCGCUGACUCAACAUAGGCCUAAAACAUAUGCAGACCACAAGGCAGAUGGGCUAUAUAAACGUUUCGCUUUUCCGCUUACGAUAUAGUACAUUACUGUGCAGAAUGAAUUCUCGUAACUACAUAGCACAAGUAGAUGUAGUUAACUUUAAUCUCAUAGCAAUCUUCUAAUCAGUGUAACAUUAGGGAGGAUCACUUGAAAGAGCCACCACAUUUCGAGGCCACGCGGAGUACGAUCGAGUGUUUUCAGUGAACAAUGUUAGGAGAGAGCUGCCACUAUGGAAGAGCCCUAAUGUGUAAAAUUAAUUAGUAGUGCUAUCCCAUGUGAUAUUUUAAUAGCUUCUUUCUUAGGAGAAUGACAAUCCUUCCAUCCUCCACAUACAUCCAUCUUCUUACUUAUAUUCAUACAUCUUACAUCCCUCAUAUCCUCCUCAUCAAUUUUUUUUAUUUUUUUCUCUUCUUUCUUCUUCUUAAUAUUAUCCUCCUUUAAAU
>cluster994.fasta:2
UGGACACCGCUAAGAGGUUUGAUAACCUGUCCUACCAUUUAAUGAUGGUGUUUAUUUUGCUCACUGAGAAGUCAUUAAUAAGAGGCUGGAUUUUGGUACUAACCUUUAGAUUUCGAAGACCCAGUCCCUCAACCAUUGUUAAUAACGCUACUAAUGUAUGCUAUUAAAGUACUGUGAAUUCAAUUUUGUAAUGAUCCAUUUUUAGGUGUUCAUUCUCACAAAAACAUAAAAGUUGGAUAGAAAGUGAGUUUCAGAGUUUAUCUCGUUAGUGCGAAAUAAUUGCACUUUGAAUAUGUUCUCGGCUUACUCAUAUGACCUUUGAAGGAAACGGAGUAAUUUCAAAAAUUUCCUAGGGAAUUGUGUUUAAGAAUAUUGAUGGUCGUUUUAAAAUUAUAAAGUCCGCCAACUAAUUUAGUGCGUGAUCCUCAGGUUUUCAAAUUUAGAACCAUUGGUAGAUUUGCCAAAAUUAGGUAUUAACAUCACUAGGUUCAAACUUACUUGCUCUUUAGAAGUAUAUUUGACCCUGGUGAUUCUUAGGUUGGACAGCUGGUGCUGUGGUUUAUUAUGUGGGUUAUUUCAACCUGGGACUACUUCUAUUAAAAUAUAAUGAAAAUGGAACCAUUACAGAUGCUGUAGACUGUGCUCUUGACCUCUCUACAGAAACAAAGUGUCUGUUGAAAUCCACAUUGUAGAAAAAGGAAUCUAUCAAUUCCUAUUUUAGAGUCCAACCAACAGAAUCUAUGCAAAGAUUCCUAAUAUUACAAACUCUCUGUGCCUUUUGGUGAAGACAUUAACGCCACCAAGAUUUGCAUACUGUUUGCGAUAAGAAUAGGAAGAGAAUCAGCAACUGUAUGUUGCUGAUUAUUUUUUCCUAUAAUUCCGCAUUUCCACAUUCUCAGUGUUAUGGAGUGUCUCCUAAAUUAAAUGAUCUUCUGCUUUACUAAUGUCUAUGCAGAUUCAUUUGUAAUUAGAGGUGAUGAAGUCGGACAAAUUGCUCCAGGGCAAACUGGAAAGAUUGCUGAUUAUAAUUUAUAAAUUACCAGAUGAUUUUACAGGCUGCGUUAUAGCUUGAAAUUCUAACAAUCAUUGAUCUCUUAAGGUAAGUGGUAAUUAUAAUUACCUGUAUAGAUUGUUGGGAAGUCUAAUCUCACCAUCAAACCUUUUGAGAGAUUUCAACUGAAUCUUUAUCAGGCCGGUAGCACACCUUGUAAUGGUGUGACGGUUUUAAUUGUUACUUUCAACAAUCUAUGGUUUCCAUCCACUAAUGGUGUUGGUUACCAUCAUCUACAGAGUAGUAGUACUUUUUCUUUUUUUCUUCUUUUCAUGAACUUUCCUUUACAUGCACCAGCAACUGUUUGUGGACCUAAAAAGUCUACUAAAUUUGGUUAAAAACAGCCAAUGUCAAUUUCAUUCAAUGGUUUAUAGGCACAGGUGUACUCUUACUGAGUCUAUAAAAGUUUCUGCCUUUCCAACAAUUUGGCAGAGACAUUGCUGACACUACUGAUGCUGUCCGUGAUCCACAGACACAUGGAGAUUUGUACACAUAUGUUUUUUGGUGGUGUCAGUGUUAUAACACCAGGAACAAAUACUUCUUAACCAGGUUGCUGUCUCUUAUCAGGAUGUUAACUGCUCAGAAGUCCCCUGUUGCUAUUCAUGCAGAUCAACUUACUCCUUACUUGGCGCUCUAUUCUACAUCAGGUUUUGUUAUGUUUUCAAACACAGCAGGCUGUUUAAUAGGGGGGCUGAAUAUGUCAACAACCAUCAGACUCAGACUAAUUCUUCAGCGCGGCACGUAGUAGCUAGUCAAUCCAUCAUAUCGUCCUACACUAUGUCUUGGUGCAGAAAAUUCAGUUGCUUACUCUAAUAACUCGUUGCCAUACCCACAAAUAAUUUACUAUUAGUGUUACAGAAAUUUACCGGUGUCUAUGACCAAGACAUCAGUAGAUUGUACAAUGUACAUUUGUGGGUGAUCUGAACGCAGCAAUUUCUGUUGCAAUGUAUGUCUACGUUAUGUGUUCUGGGCUGACAAUGAACAAGACAAACUCCAAGAAGUUUUGCACAAGUCAAACAAAUUUACAAAACACCAAUUAAAGAUUUGGUGAUCUGUUACACAGCUAUUCAGAUCCAAACCAAGGGUAGAGGUUGAAGAUUUUUAUUGUGACAUUUAGAUGCUUGAUUCAAACAAAUUAGUGAUUGCCUUGUUGAUUGCUGUUAGAGACCUUAUGCAAGUUUGUCCAUCUGGUUUUGUUUGCUCAGAUGAAAUGAUUGCCAAUACAUUUGCUAGCGGGUCAAUGGUGGUGAACUGUUUAUGAUAAUUGGGUUGAUUGCUCUGAUUGGUUGCCAUCAAUUAAUAGUGCUAUUGGCAAAAUCAAGACUUUUUCCUGUCAGUGCACUUGAAACUUCAAGAUGUGGUUAACCAAAUGCUUGGCUUAUACGCUGGCAACCAUUCGACGUUUUGUGCUCAAAGUGUUUAAAAUGAUAUCCUACGUUCGACAAAGGUAAAGGCUGCAAAUCUGAUGGUUGAUCACACAGGCUGACUUCAAAGUUUCGCAGACAUCCUGACUCAAUAAUUGGUUUUAGAAUCAGAGCUUGUUAGCUGUGUUGAUGUCAGAGUGUGCAUUUGGACAAUCAAAAAGAUUGAAAACUUUUGUGAAAGGGCAUCAUCUUAUGUCCUCCUCAGUCGGCACCUUCGGUGUAGUACCGCAUGUGACACUAUGUCCGGCACGAAGUGAACACAACUGUUCCUGCAUCGUCCGAUGAAGCUCAUCCAGGUGUCUUGUACUUCUGAGCUGCUAGGUUGUAACACAAGGAAUUAUGACUCAAAUCAUACAGUCAUUUACUUUGUGUCUAGGUAACUGUGAUGUGUAAUAGGAAUUGUUUCAUAUCAGUUUUUAUGAUUUGCAACCUGAACUAGACUCAUCAAGGAGUUAGAUAAUAUUUAAGAAUCAUUUACCAGAUGUUGAUUAGGUGACAUCUACUUAAUGUUUACGGUAUCAAUAACAUCAAAGAAAUUGACCGCCUCAAUGAGGGCUGCCCAAGAGCUAAAUGAAUUUGACUUCCAAGAACUUGGAAAGUUUGAGCAGUAAUGGCCUGGGUACUGAUAGAGGUUUAAAUUGGCUUGAUUGCCAUUAGUGUUUGUUAUGUCUGUGGUAUGACCAGUUGCUGUGGUUGUUUCUGAAACCAAUUGUUUUGUGGAUCCUGCUGCAAAUUUUGAUGAAGACGUAUUCGAAGCCAGUGCUCAAAGGAGUCAAUUCACUUUAACGAACUCGGAUUUGUACAUCAAGAAUCUCAAUUGGAACUGACUUUGAAGCAAAGCUGAAAUCAAAGGAUGCUAUUUCCAGAUUCGUCCGCGUUAACGAUACCGACAAGCCUCACAUUUCCCUUCGGAUGGCAAUUUGGCGUUGUCUUUCAAUUGUUUUCAGAGCGCUUCCAAAAAUUUAUACCCUCAAAAGUGCAACUGCACAUACCAAGGUGUUCACUUGUUGUAAACACUGCUGUUGCUGUUUGUUUGAUACACACACACAGCAUCGUUGUUGGCCUUGAAGCCCCUCUCAUUUAUGGUACUACCUAUAGUAAACUUUGUAGAAUAAUGAGGCUUGCACUGGAAAUGCGCUUCCAAACCAUUUAUGAUGCCGCAUUUUUGUAAAGCGCAUUGAUAAUAUGCUGUAUACAAUAGUGCAAACUCAAUUGUCAUACUCAGGUGAUGGCCAACAAGUCCAAUUCUGAACAUCGAACCAGAUUGGUGGGUUAUACUGAAAUGAAAUCUAGUAAAGACAAUGUUGAACCUGUAUCAUCAGAUUACCGGUUACUUAUCAAUUGAUGACUUGGUGUGCUGAUAUGUUACCUCCACAUACAAUUGGAAUUGUUGAUGAGCCUGAAGAACAUGUCAGUAACAAUCGACGGUUUUAUCCAGUUGUUGCCUCAGUAAUGGAACCAAUAUGAUGAACCGAUGAUGUAUACUUUGGUGCACGGUGACAAGCUGAUGAAGAUGAACUCAACGACAUCAUCGUUCAGUAAGAGACGGUCAUUGUAAUAGCGUACUUUUGCUUGGUAUUUGCUGUUUAGUCCUUGCGCUCGAUUGUGCGUGUUGCUGAACAAACGCGAAGUUUGUAAACCUUUACAUUUGUUAAAAAUUUGAAUCAUAGUUCCUGAUUUCUGGUCUGGCAAUAAAUAUUAUGUUUUUGUUUGAACUAAUUUUUAAUGAUCAACGGUAUACGUGGGCUUGAAGAUCCUGAACAAUAGAACCUAGUAAUAGGUUUCCUUAUCCUUACGGAUGUACAAUUGCCCUAUGCCAACAGAAUAGGUUUUGCAAUUAAGAGUUGGUUUCCGAGCUGUUAUGGCCAGUAUUUUGUUUGUACGUGUUGUCAAUACCACAGAAAUUGAUUCAGUGAAUCAAUUAUAUAAUGGGUCAUGGUUUGUAGGCUUUUGAUGGGUCAGCAUCAUUGCUUUCAGACUGUUGCGCGACGUACCAUGUGUCAUUUCAAUCCAGUAUCGCUACAACGUGCCAUCUAGCCAUCGCAUUGACAGGGUAUCAAGAGUGAACAUAUGCAGAGCUGUGACACCGCUGGUCUUCGUAGCUGGACACCAUUGGGACGCUGUGACAAGGACCUGCCUAAGAAAUUUUGUUGCUACAUACGAACGUUUUAUACAAAUUGGGAAUUUCGGCGUGCUAGCAGGUGACUAGGUUGUCAGUCGUUCGGGAUCGACUAUAACAAUUAAACACAGACAUCCAGUAGCAGUGACAAAUAUUGCUCUGCUGUACAGUAUGGUACAGAUGUUCAUUCCAUGACUUCAGGUUUUGAAGAUUAAUUAUGAGGACUUUUGGUUUGGAAUUUUUGAUCAAACCCAAUUAAAAUUUAUGAUCAUAUUGAGAUAAUAACUCCAAUUAGAUGAAGAGCAUCAAUAAGAUUGAUAUUAAACGAACAUGAAAUUAUUUUUUAAGCCGCUGAUAUCAUCGCAUUCAAGGAGAGCUCAUCAAGAGUGUUAGAGGUACAGUACUUAUUGAGAACCUCUGCUCUGGAACAUCAAGGGCAAACUUCCAUUCAUCUCGGCUGAUAACAGCUUCAUGUUUGACAUGUUUUGUACUUAAAUUUGUUUUGUUGUCCUGAUGUGUAAAACACGUCUAUGAUGCCAGAUGGUUUUCCUAAACUGGUUACUUUAGACCAGAGGAAGUACGAAGAUACUUUCAAAUUUUGUCGUGAGCAGUGUCAUUUGCUUUACAUUUGAGAAAGACAGAAUAGUUGAUUCAACAAUUGACUUUUAUCUGUGUUUUAAACUCUGGCUAUCCUGUUUGCUGCUAUAUCUGAUGGUCAUUUGAACUGUAAGAUCAAUGAAACUCGUCACGCCCUAAACGAACAUGAAAUUUGUUUCGGUAUUUAAUAGCUGACUCCAAGAAUGUAAUGGGUUUUUUUAGAUAACGGUACUUAUAUAUGUAGGUUGAUGACCUUGUGUCCAUCGUUACACAUUUAAAUGGUAUUCAGAGAAGAGCAAAGAAAUCGGUCUCACUGAAAUUGUGCGUGGAUGAGGCUGGUCAAUCACCAUUCAGUACAUUGUAACAGUGCUAUACAGUUUCCAAUACAAUUAAUGUCAGGAACCAAAUUUGUAGUUUUUGUAGUGUUGUUUUUGUUUUAUGAAGAUUUUAGAGUAUCAUGAUGUUGUUUAAGAUUUAAAACGAACAAACUAAAUGUCUUGAUAAUGGACCCAAAAUCAGUGGUGUCCCAUACAAUUUGGUGGACCCACAGAUUUAUAAGCAGAACCAGAAAUGAUCAGUGGGCGAUCAAAACAACGCGCAGCCCAGUUUACCCAAUUGCGUUUGUUUUCCGCUCAUUGGCAAGGAAGUCUUGAAUUCCCUGACAAGGCGUUCCAAUUAACACCAAUAGUCCAGAUGACCAAAUUGGCUACCGAAGAAACUUACCGGAUGAAAUCUUUUGUACGGUAAAUGAAAGAUCGGUCAGAUGAUUCAUUCCGAUUAUGUAGCCAGAAUUGGUUCCCUAUGGUGCUAUUAAGAUGUCUAGGUUGCCGAGGGAGCCGAUACACCAAAGAUUUUGUCCGAUCCUGCAACAAUGCUGCAAUAUAUCCAAGUAAUUGUUUGAUACGCAGAGAAGAGGCAGCGGUCAAGCCUUACCGUUCCAUCGGUCAACAGUUUAAGAUUUAUACCAGGCAGCGGUAUGAUUCUCCAGCUGAAUUGCUGGCGGUGAUGCUGCUUUGUUGCUGUUGUCUGACAGAUUGACUCUGCUUUAGAGCAAAUGUCUGAUAAAGGCCAACAACAACAAGGCCAAACUGUCAUAAGAAUUCGUUGCUGUUUAAGAAAGCCUAGCAAAUGUACUGCCACUAAAGCAUAUGUAUACGGUUCUUCGGCAGACGUGGUCCAGAACAAACCCAAGGAAAUUUUGGGGACCAGGAACUAAUCAGACAAGGAACUGAUUACAAACAUUGGCCGUAAAUUGCUCUGUUUGUCCCUGGUGCUCAGCGUUCUUCGGAAUGUCGCGCAUUGGGCAUGGAAGUCACACCAGGAACGUGGUUGACCUACACAGGUGCCAUCAAAUUGGAUGACAAAGAUCCAAAUUGAAGAUUGGUCAUUUUGCUGAAAUAAGCAUUGACGCAUACAAACUAACCUCACCAACAGAGCCUAAAAAGGACAAAAGAAGAAGGCAUGAUGAAUUCAAGCCACACCGUGACAGAAGAAACAGCAAACUGCGACUCUGCUGCAGAUUUUGGAUGAUUUCCAAACAAUUGUCAAUACCAUGAGCAGUGCCGACUCAACAUCAGGCCUAAACUCAUCAGACAUUAAGGCAGAUGGGCUAUAUAAACGUUUCGCUUUUCCGUUUCACGAUAUAGUCUACUUUGUGCAGAAUGAAUUACUCGUAACUCUAGCACAAGUAGAUGUAGUUAACUUUUAAUCUUCAUAGCUAAUUUUUUAAUCAGUAAUGUAACAUUGAGGUAUUUGAAAGAGCCACACAUUUCACCUUGAGGCCACGCGGAGUACGAUCGAGUGUUCAGUGAACAAUGCUAGGGAGAGCUGCCUAUAUGGAAGAGCCCUAAUGUGUAAAAUUAAUUUUAGUAGUAAUUAUCCCAUGUGAUUUUAUUAGCUUUUCUAGGAGAAUGACAAAAAAAAAAGAAU
>cluster993.fasta:2
UCUAAAUCUCAAACCUUUUGAGAGAGAUAUUUUCAACUGAAAUCUAUUCAGGCCGGUAGCACACCUUGUAAUGGUGUUGACGGUUUUAAUUGUUACUUUCUUAACAAUCAUGGUUUCCAACCCACUAAUGGUGUUGGUUACCAACCAUACAGAGUAGUAGUACUUUCUUUUGAACUCACAUGCACCAGCAACUGGUUUGUGGACCUAAAAAGUCUACUAAUUUGGUUAAAAACAAAUGUGUCAAUUUCAACUUCUUGUGGUUUAACAGGCACAGGUGUUCUUACUGAGUCUAACAAAAGUUUCUGCCUUUCCAACAAUUUGGCAGAGACAUUGCUGACACUACUGAUGCUGUCCGUGAUCCACAGACACUUGAGAUUCUGUACUACACCAUGUUCUGGUGGUGUCAGUGUUAUAACACCAGGAACAAAAUACUUAACCAGGUUGCUGUUCUUUUAUCAGGAUGUUAACUGCACAGAAGUCCCUGUUGCUAACUCAUGCAGAUCAACUUACUCUCCUACUUCUGGCGUGUUUAUUUUACAGGUUCUAAUGUUUUUUCAAACACAUGCAGGCUGUUUAAUAGGGCUGAAUAUGUCUCAACAACUCAUAUGAGGUGUGGCAUACCCAUUGGUGCAGGUAUAUGCGCUAGUUAUCAGACUCAGACUAAUUCUCCUCGUAGGCACGUAGUAGCUAGUCAAUCCAUCAUUGCCUACACUAUGUCACAUGGUGCAGAAAAUUCAGUUGCUUACUCUAAUAUCUCUAUUGCCAUACCCACAAAUUUUACUAUUAGUGGCUACAGAAAUUCUACCAGUGUCUAUGACCAAGACAUCAGUAGAUUGUACAAUGUCACAUUUGUGGUGAUUCAACUGAAUGCAGCAAUCUUUUAGUUUGCAAUAUGGCAGUUUUGUACACAUAACUAAACCGUGCUCUAACUGGAAUAGCUGUUGAACAAGACAAAACACACCCAAGAAGUUUUUGUCAAGUCAAACAAAUAUCUACAAAAACACCAAUUAAAGAUCUUUGGUGGUUUUAAUUCUUCACAAAUAUUACCAGAUCCAUCAAAACCAAGCAAGAGGUCAUUUAUUGAAGAUCCUACUCUUCAACAAAGUGACUUGCAGAUGCUGGCUUCAUCAAACAAUAUGGUGAUUGCCUUGGUGAUAUUGCUUUUUUGUUAGAGACCUCAUUUGUGCACAAAGUUUAACACAGCAUUACUGUUUUGCCACCUUUGCUACAGAUGAAUGAUUGCUCAAUACACUUUGCACUGUUAGCGGGUACAAUCACUCAAAAGUUGGACCUCUGGUGCAGGUGCUGCAUUAAAAUACCAUUUGCUAUGCAAUGGUUUAUAGGUUUAAUGGUAUUGGAGUUACACAGAAUGUUCUCUAUGAGAACCAAAAUUGAUUGCCAACCAAUUUAAUAGUGCUAUUGGCAAAAUUCAAAGACCACUUUCACACAGCGGUGCACUUGGAAAACUUCAAGAUGUGGUCAACCAAAUGCACAAGCUUUAACACGCUUGUUAAACAACUUAGCUCCAAUUUCUGGUGCAAUUCAAGUGUUUUUAAAUGAUAUCCACCACGUCUUGACAAAGUUAGGCUGAAGUGCAAAUUGAUAGGUGAUCACAGGCAGACUUCAAAGUUUGCAGACAUAUGUGACUUCAACAAUUAAUUAGAGCUGCGGAAUCAGAGCUUCUGCUAAUCUUGCUGUUACUAUAUUGGGUGAAAGUAGAUUGAGGCAUCAUUCUUUAUGUCCUUUCCCUCUAGUCAGCACCUCAUGGUGUAGUCUUGCAUGUGACUUAUGUCCCCUGCACAAGAAAGAACUUUCACUAACUGCUCCUGCCAUAUUUGCAUGAUGGAAAAGCACACUUUCCUUGUGAAGGUGUCUUUGUCAAAUGGCACACACUGGUUUGUAACACAAAGGAAUUUUUAUGAUCACAAAUUCAUUUCAGACAACACAUUUUGUCUGGUAACUGUGAUGUUGUAAUAGGAAUUGUCAACAACACAGUUUAUGAUCUCCUUCGGCAACCUGAAUUAGACUCAUUCAAGGAGGAGUUAGAUAAAUAUUUUAAGAAUCAUACAUCACCAGAUGUUGAUUAGGUGACAUACCACUGGCAUUAAUGCUUCAGUUGUAAACAUUCAAAAAGAAAUUGACCGCCUCAAUGAGGCUGCCAAGAAUUUAAAUGAAUCUCUCAUCGAUCAAGAACUUGGAAAGUAUGAAAAAUAGUAUAUAAAUGGCCAUGGUACAUUUGGCUAGGUUUAUAGCUGGCUUGAUUGCCAACAGUAAUGGUGACAAUUAUGCUGCUGUAUGACCAGUUGCUGUAAGCUGUCUCAAGGGCUGUUGUUUUCUUUGGAUCCUGCUGCAAAUUUGAUGAAGACGACAUCUGAGCCAGUGCUUAAGGAGUCAAAUUACAUACACAUAAACGAACUUAUGGAUUUGUUUAUGAGAAUCUCACAAUUGGAACUGUAUUCUGAGCAAGGUGAAAUCAAGGAUGCUACUUCCUUCAGAUUUUGUUCGCGCUACUGCAACGAUACCGAUACAAGCCUCCACUCCCUUUCGGAUGGCUUAUUGUUGGCGUUGCACUUCUCUGCUGUUUUUCAGAGCGCUUCCAAAAUCAUAACCCUCAAAAGAGAUGGCAACUAGCACUCCAAGGGUGUCACUUUGUUUGCAACUUGCUGUUGUUGUUUGUAACAGUUCUACUUACACCUUUUGCUCGUUGCUGCUGGCCUUGAAGCCCCUUUUCUCUAUCUUUUAUGCUUUAGUCUACUUCUUGCGGAGUAUAAACUUUGUAAGAAUAAUAAUGAGGCUUUGGCUUUGCUGGAAAUGCCGUUCCAAAAACCCUUAUUUUAUGAUGCCAACUAUUUUCUUUGCUGGCAUUGCUGUUACGACUAUUGUAUACCUUACAAUAGUGUAACUUCAAUUGUCAUUACUCAGGUGAUGGCACAACAAGUCCUAUUUUGAUCGACUACCAGAUUGGUGAGUUAUACUGAAAAAUGGAAUCUAGAGUAAAAGACUGUGUUGUAUUACACAGUUACUUUCACUCAGACUACCAGCUGUACUCAACUCAAUAUUGAGUACAGACACUGGUGUUGAACAUGUUACCUUCUUUCAUCUACAAUAAAAUUGUUGAUGAGCCUGAAGAACAUGUCCAAAUUUUGCCAAUCGACGGUUCAUCCGGAGUUGUUAAUCCAGUAUGGAACCAAUUUCUAUGAUGAACCGACGACGACUACUGUGCACAUACUGUAAGCACAAGCUGAUGAGUACGAACUUAUGUACUCAUUCGUUAGAAGAGACCAGGUACGUUAAUAGUUAAUAGCGUACUUUCUUGCUUCGUGGUAUUUGCUAGUUACACUAGCCAUCCUUGCGCUCUGUGUGCGUACUGCUGCAAUAUUGUUAACGUGAGUCUUGUAAAACCUUCUUUUACGUUUACUUUUUGUGUUAAAAUCUGAAUUCUCUAGAGUUCCUGAUUUCACUGGUCUAAACGAACUAAUAUUAUAUUAGUUUCUGUUUGGAACUUUAAUAUUUUUAGCCAUGGCAGAUCUCAACGGUACUAUUCGUUGAAGAGCUUAAAAAGCUCCUUGAACAAUGGAACCUAGUAAUAGGUUUCCUAUUCCUUACAUGGAUUUGUCUCUACAAUUUGCCAUGCCAACAGGAAUAGGUUUUGUAUAUAAUUAAGUUAAUUUCCUCUUCUCUGGCUGUUAUGGCCAGUAACUUUAGCUUGUUUUGUGCUUGCUGCUGUUUACAGAAUAAUUGGAUCACCGGUGGAAUUGCUAUCGCAAUGGCUUGUUUGUAGGCUUGAUGUGGCUCAGCUACUUCUUCAUUGCUUUUUUCAGACUGUUUGCGCGUACGCGAUCCAUGUGGUCAUUCAAAUCCAGAAACUAACAUUUUCAACGUGCCACUCCAUGGCACUAUUUGACCAGACCGCUUUUAGAAAAAGUGAACUCGUAAUCGGAGCGUAUGUGAUCCUUCGUGGACAUCUCGUAUUGCUGACACCAUCUAGGACGCAUCGUGACAUCAAGGACCUGCCUAAAAGAAAUCUGUUGCUACAUCACGAACGUUUUCUUAUUACAAAUUGGGAGCUCGCAGCGUGUAGCAGGUGACUCAGGUUUCUAAAUACUAAGCAUACAGUCGCUACAGGAUUGGCAACUAUAAAUAAACACAGACCAUUCCAGUAGCAGUGACAAUAUUGCUUUGCUUGUACAGUAAGUGACAACAGAUGUUUCAUCACUCGUAUUGACUUCAGGUUACUAUAGAGAUAUUACUAAUUAUUAUGAGGACUUUUAAAGUUUCCAUUUGGAAUCUGAUUACAUCAUAAACCCAUAAUUAAAAUUUAUCUAAGUCACUAACUGAGAAUAAAUAUUCUCAAUUAGAUGAAGAGCAACCAAUGGAGAUUGAUUAAACGAACAUGAAAAAUUAUUCUUUUCUCUUGGCACUGAUAACACUUCUGCAUUCUGUGAGCUUUAUCACUACCAAAGAGUGUGUUAGAGGUACAACAGUACUUUAAAAGAACCUUGCUCUUCUGGAACAUCGAGGGCAAUUUCUCACACAUCAUUUCAUCCUCUAGCUGAUAACAAAUUUGCACAUUGACUUGCUUUAGCACUCAAUUUGCUUUUGCUUGUCCUGACGGCGUAAACACGUCUAUUCAGUUACGUGCCAGAUCAGUUUCACCUAAACUGUUCUAUAGACAAGAGGAAGUUUCAAGAACUUUACUCUCCAAUUUUCUAUUGUUGCGGCAAUAGUGUUUAUAUCACUUUGCUCACACUCAAAAGAAGACAGAAUGAUUGAACUUCACUAAUUGACUCUAUUUGUGCUUUUUAGCCUUGCUAUUCCUUGUUUUAAUUAUGCUUAUUAUCUGUUGGUUCCUUCUUGAACUGCAAGAUCAUAAUGAAACUUGUCACGCCUAAACGAACAUGAAAUUUCUUGUUUCUUAGGAAUAUCACAACUGUAGCUGCAUUCACCAAGAAUGUAGUCACUGGAUAUGUACUCAACUCAACCAUAUGUAGUUGAUGACCCGUGUCCUCUAUUCACUUCUAACUUCUUCUAAAUGGUAUAACUAGAGUAGGAGCUAGAAAAUCAGCACCUUUAAUUGAAUUGUGCGUGGAUGAGGCUGGUUCUAAAUCACCCAUACAGUACAUCGAUAUCGGUAAUUAUACAGUUUCCUGUUUACCUUUUACAAUUAAUUGCCAGGAACCUAAAUUGGGUAGUCACUGUAGUGCGUUGUUCGUUCAUGAAGACUUUUAGAGUAUCAUGACGCUCGCUGUUUUAGAUUUCAUCUAAACGAACAAACUAAAAUGUCUGAUAAUGGACCCCAAAAUCAGCGAAAUGCACCCCGCAUUACGUUUUGGUGGACCUCAGAUUCAACUGGCAGUAACCAGAAUAGAACGCAGUGGGCGCGAUCAAAACAACGCCGGCCCCAAGGUUUACCCAAUAAUACUGCGUCUUGGUUCACCGCUACCACUUUAUGGCAAGGAAGACCUUAAAUUCCCUCGAGGACAAGGCGUUCCAAUUAACACCAAUAGCAGUCCAGAUGACCAAAAUUGGCUACUACCGAAGAGCUCUUACCAGACGAAUUCGUGGUGGUGACGGUAAAAUGAAAGAUCCUAGUCCAAGAUGGUAUUUACUACCUAGGAACUGGGCCAGAAGCUGGACUUCCCUAUGGUGCUAACAAAAGACGGCAUCAUAUGGGUUGCAACUACUGAGGAGCCUUGAAUACACCAAAAGAUUCAUAAGCCUCCCGCAAUCCUGCUAACAAUGCUGCAAUCGUUGCAACUUCCUCAAGGAACAACUGUCAAAAGGCUUUUACAGAAGGGAGCAGAGGCGGCAGUCACAUAAGCCUCUUCUCGUUCCUCAUCACGUAGUCGCAACAGUUUUAAGAAAUUCAACUCCAGGCAGCAGUAGGGGAACUUCUCCUGCUAGAAUAGCUGGCAAUGGCGGUGGCGCUGCUCUUGCUCUGCUGCUGCUUGACAGAUUGAACCAGCUUGAGAGCAAAAUGUUUCUGGUAAAGGCCAACAACAACAAGGCCAAACUGUCACUAAGAAAUUGCUGCUGAGGCUUUCUAAGAAGCCUCGGCAAACGUAUACUGCCACUAAAGCAUACAAUGUAACACAAGCUCUGUAGACGUGGUCCCAGAACAAACCCAAGGAAAUUUUGGGGACCAGGAACUAAUCUAGACAAGGAACUGAUUACAAACAUUGGCCGCAAAUUGCACAAUUUGCCCCAGCGUUCAGCGUUCUUCGGAAUGUCGCGCUGGCAUGGAAGUACACCUUGGAACGUGGUUGACCUACACGGUGCCAUCAAAUUGGAACGACAAAGAUCCAAAUUUUCAAAGAUCAAGUCAUUCGUUGAAUAAGCAUUGACGCAUACAAACUCCCACCAACAGAGCCUAAAGGACAAAGAAGAAGGCUGAUGAAACUCAAGCACCGCAAGAGACAGAAGAAACAGCAAACUGUGACUCUUCCUGCUGCAGAUUUAGAUGAUUCACACCAAACAAUUGCAACAAUCCGAGCAGUGCUGACUCAACUCAGGCCUAAACUCAUGCAGACAUACAAGGCAGAUGUGAAAUCAUAAACGUUUCGCUUUUCCGUUUACGAUAUAUAGUCUACUCUGUGCAGAAUGAAUUCUCCGUAACAUAGCACAAGUAGAUGUAGUUAACUUUAAUCUACAGCAAUCUAAUCAGUGUGUAACAUUAGGGAGGACUUGAAAGAGCCACCACAUUUCCGAGGCCACGCCGGAGUACGAUCGAGUGUACAGUGAACAAUGCUAAGGGAGAGCUGCCUAUAUGGAAGAGCCCUAAUGUGGGUAGGCAAAAUUAAUUUAGUAGUGCUAUCCCCAUGAUUUUAAUAGCUUCUCUAGGAGAGAAUGACAAAAUCCUACCCCACAUCCACACCCACCAUCUCUACAUAUCCAUACACAUCUACCCCCCACCAACCCUACCAAACACU
>cluster992.fasta:2
AUACCUCACCCCCAGGUAACAAACAUACCAACUUCGAUACUUGUAGAUCUGUUCUAAACGAACAAAACUAAAAUGUCUGAUAAUGGACCCCAAAAUCAGCGAAUGCACCCCGCAUUACGUUUGGUGGACACAGAUUCAACUGGCAGUAACCAGAAUGGAGAACGCAGUGGGGCGCGAUCAAACGUCGGCCCAAGGUUUACCCAAUAAUACUGCGUCUUGGUUCACCGCUCUCACUCGUUGCAAGAAGACCUUAAAUUCCCUUAGGACAAGGCGUUCCAAUUAUCCAAUAGUACCAGAUGACCAAAUUGGCUACUACCGAAGAGCUACCAGACGAAUUCGUGGUGGUGACGGUAAAAUGAAAGAUCUCAGUCCAAGAUGGUAUUCACUACCUAGGAACUGGGGCCAGAGCUGGACUUCCCUAUGGUGCUAUAAAGACGGCAUCAUGGGUUGCAACUGAGGGAGCCUUGAAUACACCAAAAGAUUCAUUGGCACCCGCAAUCCUGCUAACAAUGCUGCAAUCGUGCUUACAACUUCCUCUCAAGGAACAACAUUGUCAAAAGGCUUUUACGCAGAAAGAGCAGAGGCGGCAGUCAAGCCUCCUUCUCUGCUCCUACACGCGGUCGCAACAGUUAAGAAAUUCAACUCCAGGCAGCAGUAGGGAACUUUCCUACUGCUAGAAUGGCUGGCAAUGGCGGUGAUGCUGCUACACUGCUUUGCUGCUGCUUGACAGAUUGAACCAGCUUGAGAGCAAAAUGUCUGGUAAAGGCCAACAACAACAAGGCCAAACUGUCACUAAGAAUUUGCUGCUGAGGCUUUAAGAAGCCAUGGCAAAACGUACUGCCACUAAAGCAAUGUAACACAAGCUCUUGCAGACGUGGUCCAGAACAAACCCGGAAAUUUUGGGGACCAGGAACUAAUCAGACAAGGAACUGAUUACAAACAUUGGCCGCAAAUUGCCGCUCUGCCCCAGCGUUCAGCGUUUACGGAAUGUCGCGCAUUGGCAUGGAAGGUACACCUUAGGAACGUGGUUUGACCUACACAGGUGCCAUCAAAUUGGAUGACAAAGAUCCAAAUCUUUUCAAAGAUAUGAUCAUUUUGCUGAAUAAGCAUUGACGCAUACAAACAACCCACCAACAGAGCCUAAAAAGGACUAGAAGAAGGCUGAUGAAACUCAAGCCACAGAGACAGAAGAAACAGCAAACUGUGACUUUUCCUGCUGCAGAUUUGGAUGAUUUCCAAACUGUUGCAACAAUCCAUGAGCAGUGCUGACUCAACUCAGGCCUAAACUCAUGCAGACUCGCAAGGCAGAUGGGCUAUAUAAACGUUUCGCUUUCCGUUUACGAUAUAGUCUACUCUGUGCAGAAUGAAUUCUCGUAACUACAUAGCACAAGUAGAUGUAGUUAACUUUAAUCUCACAGCAAUCUUUAAAUAGUGUGUAACAUUUAGGGAGGACUUGAAAGAGCCACCACAUUUUCACCGAGGCCACGCGGAGUACGAUCGAGUGUACAGUGAACAAUGCUAGGAGAGCUGCCUAUGGAAGAGCCCUAAUGUGUAAAAUUAAUUUUAGUAGUGCUAUCCCAUGUGAUUUUAAUAGCUUCUCUAGGAGAAUGACAAAAA
>cluster991.fasta:2
GUCUUCUAAGGAAAGAAGGUCUGUUGAAUUAAAACACUUCUCUGCUCAGACCGGUAAUGCUGCUAUAGCGAUUAUGACUACUAUCGUUAUAAUCUCCAACAAUGUGUGAUAUCAGACAACUACUAUUUGUAGUUGAAGUUGUUGAUAAGUACUUUGAUUGUUACGAUGGUGGCUGUAUUAAUGCUAACCUCCAAGUUCAUCGUCAACCAAGACAAAUCAGCUGGUUUCCAUCUAAAUGGGGUAAGGCUAGACUUUAUUAUGAUCAAUGAGUUAUGAGGAUCAAGAUGCACUUUCGCAUACAAAACGUAAUGUCAUCCUACUAUAACUCAAUGGCUAGUAUGCCAUAGCGUCAAAGAAUAGAGCUCGCACCGUAGCUGGUGUCUCAACUUGUAGUAUGACCAAUAGACAGUAUUUCACUCAAAAUUAUUGAAAUCAUAGCCGCCAUAGAGAGCUACUGUAGUAAUUGGAACAAGCAAAUUCAUGGUGGUUGGCACAACAUGUUAAAACUGCUUAGUGAUGUAGAAAACCCUUAUGGUUGGGAUUAUCCUAAAUGUGAUAGAGCCGCCUAUAUAUGUUCUUAGAAUUAUGGCCUUCACUUAUUGCUCUUGCUCGCAAACAUACUGCGUGUUGUGGUCUGUCACACCGUUUAUAGAUUAGCUAAUGAGUGUGUGCUCAAGUAUUGAGUGAAAUGGUCAUGUGUGGCGGUUCACUGUGUUAAACCAGGUGGUAACCUCAUCAGGAGAUGCCACAACUGCUUAUGCUAAUAGUGUUUUUAUUUGUCAAGCUGUCACGGCCAAUGUUAAUGCACUUCAUUUACUGAUGGUAUAAAAUUGCCGAUCUAGUAUGUCCGCAAUACAACACAGACUUUAUGAGUGCUUCUAUUAGAAAUAGAGAUGUUGACACAGACUCUGUGAAUGAGUUUACGCAUUUGCGUAAACAUCUCUGCCGAUGAUACUACCUGACGAUGCUGCUGUGUGUCAGCAUCAACGCAUCUUCAAGGUCUGGGGCUAGCAUAAAGAACUCUUAAGUCAGUUCUUUAUUAUCAAUUGUUGCUUAUGCACUGAGUGGCAAAAUGUUGGUAUAAGACUGACCUUACUAAGGACCUCAUGAAUUUCUGCUCUAACAUACAAUGCUAGUUAAACAGGGUGAUGAUUAUGUGUACCUUCCUUACCCAGAUCCAUCAAGAAUCCUAGGGGCCGGCUGUUUCUGUAGAUGAUAUCGUAAAACAGAUGGUACACUUAUGAUUGAACGGUUCCGCGUGUCUUUAGCUAUAGAUGUUCUACCCACACACACAUUAAACCCUAUCAGGAGUAUGCUGAUGUCUUCAUCAUGUACAAUCAAGAAAGCUACUUAAGAUGAGUUAACGGGACACCGUUAGACAUGUAUAUUCUGUUAUGCUUACUAAUGAUAACACUUCCACUGGGUAUUGGGAACCUGAGUUUAUGAGGCUAUGUACACACCGCAUCAGUCUUACAGGCUGUGGGGCUUGUGUUCUUUGCAAUCACAGACUCAUUAAGAUGUGGUGUUAAACAUCACGUAGACAUCACAACGUUGUAAAUGCUGUUUUCGACCGUCAUAUCAUACUCAAAUUAGUCUGUCUGUUAAUCCGUAUGUUUGCAAUGCUCCAGGUUUACGUUGUGAUGUCACAGAUGUUGACUCAACUUCUACUUAAGGAGGAUAUGAGCUAUAUUGUAAUCACAUAAUCACCCUACUAGUUUCCAUUGUGUGUUAAUGGACAAGUCUUUGGUUUAUAUAUAUAACAUAUAAUACAUGUGUUGGUAGCGAUAAUGUUCUGACUUCUUUACAACGUAUAUGUUGUUAUAUGUGAUUGGACAAAUGCUGACUACAUCUUUUGCAACCUGUACUGAAAGACUCAGCUUUCGCAGCAGAAACAAGCUCAAAGCUACUGAGGUAUCUAAACUGUCUUAUGGUAUUGCUACUGUUUCCUGAAGUGCUGUCUGACAGAGAAUUCUUUAGGAAGUUGGUAAACCUAGACCACCUAUCGAAAUUAUGUCUUUACUGGUUAUGUGUAACUAAAAACAGUAAAGUACAAUAGGAGAGUACACCUUUGAAUACCAAGAGAAGAAACAGCAAACUGUGACUCUCCUGCAUAGAUUUGGAUGAUUUCCAAACAAUUGCAACAAUCCAUGAGCAGUGCUGACUCAACUACAGGCCUAAAACUCAUGCAGACCACCUCAGAUGGGCUAUCAUAAACGUUUCGCUUUCCGUUUACGAUAUGGUUCACUCUUGUGCAGAAUGAAUUCACGCAUUUUGUACAAGUAGAUGUGGUUAACUUUAAUCCUCAUAGCAAUCACCUUAUCAGUGUGUGUAUAUGAGGAGGAGGACUUGAAAGAGCCACAUCUUCAUGAGGCCACGUCGGAGUACGAUCGAGUGUACAGUGAACAAUGUUAGGGAGAGCUGCCUAUAUGGAAGAGCCCUAAUGUGUAAAAUUAAUUUUUAGUAGUGCUAUCCCAUGAUUUUAAUAGCUUCUUAGGAGAAUGACAAAAAAUCCCCAUCCCAUUCAACAUAUCCCCUUUUCUAUCAUAUUUAUCUCAUAUCAUAUACCUAUCCUCCUACUAUAUUCCUAAU
>cluster990.fasta:2
GGUGCUGCAGGGCACUAGUGACCAGGCAGCCCUGGGCUAAUCAAAGCUUGGCUGAUCUCAGCCACUUCAGCGGGGACGGGGAGAGGCAGGUGCACUCAGCAGCGCUGCACAGAGCUGUGAUGCUUUGUACAUUUGUUUCUGUAGCACACUUGAGUUUUGUGUAUUCCAUUGACAUCAAAAUGUGACAAAUUUUACUAAUAAAGAAGUUUUGAGUUGUGGUUAAAAAAAAUUCCCUUCCUCCUACUCCUCCUCAUCAUCCACCAUAUAUCAUCUUAUAUUCCAUAAUUUCAUUACUUUUCAUCAACCCAUCCCCACCAACCCAUACUAUCUUAAUUUUUUCCUCAC
>cluster989.fasta:2
AUACCUCUUCCCAGGUAACAAACCAACCAACUUCGAUCUGUAGAUCUGUUUCUAAACGAACAUGAGCUAUUUUCUUACAAGCCAUUGAUAACACUCGCUACUCUGUGAGCUUUAUCACUACCAAGAGUGUCAGAGGUACACACAGUACUUUUAAAAGAACCACUGCUCACUGGAACAUACGAGGGCAAUCACCAUUUCAUCCUCUAGCUGAUAACAAAUUUGCACUGACUUGCUUUAGCACUCAAUUUGCUUUUGCUUGUCCUGACGGCGUAAACACGUGUUAUCAGUUACGUGCCAGAUCAGUUUCACCUAAACUGUUCAACAAGACCAGAGGAAGUUCAAGAACUUAUGUUACUCUCCAAUUUUUAUUGUUGUGCAAUAGUGUUUAUAACACUUUGCUCACACUUAAAGAAAGACAGAAUGAUUGAACUUUUCAUUAAUUGACUUCUAUUUGUGCUUUUUAGCCUUUCUGCUAUAUUCCGUGGUUUAAUUAUGCUCUAUUAUCUGUUGGUCUUCUUGAACUGCAAGAUCAAUGAAUUGUCACGCCUAAACGAACCGAAAUUUGUUUUAGAAUAUCACAACUGUAGCUGCAUUCCAAGAAUGUAGUUUCUGAGUUAUGUACUCAACAUCAACCAUAUGUAGUUGAUGACCUUAGGCCUAUUCACUUCUAUUCUAAAUGGUAUAUAAGAGUAGGAGGAGCUAGAAAUCAGCACCUUUAAUUAAGAAUUGUGCGUGGAUGAGGCUGGUUCUAAAAUCACCCAUUUAAGUACAUGAUCGGUAAUUAUACAGUUUUUCCUUGUUUCUUUACAAUUAAUUGCCAGGAACCUAAAUUGGGUAGUUCUUGUAGUGCGUUGUUCGUCUAUGAAGACUUCUUUAGAGUAUCAUGAUGGCCGUGUUGUUUCUAGAUUUCAUCUAAACGAACAAACUAAAAUGUCUGAUAAUGGACCCAAAAUCAGCAGCGAAAUGCACCCCGUACUACGUUUGGUGGACCUCAGAUUCAACUGGCAGUAACCAGAGAAUGGAGACACGCAGUGGGCGCGAUCAAAACAACGCCGGCCCCAAGGUUUACCCAAUAAACACUGCGUCUUUGGUUCACCGCUCACUCUAUCUUGGCAAGGAAGACCUUAAAUUCCCUAAGGACAAGGCGUUCCAAUUAACACCAAUAGCAGUCCAGAUGACCAAAUUGAAUACCGAAGAGCUACCAGACGAAUUCGUGAGUGAUGACGGUAAAAUGAAAGAUCAGUCCAAGAUGACUACAUAUUACCAAGGAACUGGGCCAGAAGCUGGUCACCCUAUCGGUGCUAACAAAAGACGGCAUCAUCAGUUGCAACUGAGGAGCCUUGAAAUACACCAAAAGAUCACAUAAGCCUACCCGCAAUCCUGCUAUCAAUGCUGCAAUCGUUGCUACAUAUUCCUCCAAGAACAACAUUGUCUAAAGGCUACAUGCAGAAGGGGCAGAGGCGGCAGUCAAGCCUCUUCUCGCUGCUUCCUCAUCUCACGCAGUCGUAACAGUUUAAGAAAUACAACACAGGCAGCAGUAGGGAACUUCUCCUGCUAGAAUGGCUGGCAAUUGGCGGUGAUGCUGCUCUUGUUUUGUUGCUGUUUGACAGAUUUGAACCAGCUUGAGAGCAAAAAUGUCUGGUAAAGGCCAACAACAACAAGGCCAAACUGUCUAAAGAAAUUGCUGCUGAGGCUUUCUGCAGAAGCACAUGGCAAAACGUACUGCCACUAAAGCAUACAAUGUGUAACACAAGCUUUCGGCAAGACGUGGUCCAGAACAAAACCCAAGAAAUUUUGGGGACAAAGGAAACUAAUCAGACAAGGAACUGAUUACAAACUGGCCGUAAAUUGUCACAAUUUGCCCCUCAGCGCUUCAGCGUUCGGAUGUCGCGCAUUGUGGCAUGGAAGUUCGGGAACGUGGUUGACCCAACCACAGGUGCCAUCAAAUUGGAUGACAAAGAUCCAAUUUAAAGAUCAGUCAUUUUGCUGAAUAAGCAUUAUUUGACGUCAUACAAAACAACCCACCAACAGAGCCAAAAAGGACAAAAGAAGAAGGCUGAUGAAACUCAAGCCUCAUGCGAAGAGACAGAAGAAACAGCAGCAAACUGUUGACUCUUCCUGUUGCAAGAUUUGGAUGAUUUCCAAACAAUUGCAACAAUCCAAAGCAGUGCUGACUCAACUCAGGCCUAAACACUUACUUCAUGCAGACCACUUUAAGGCAGAUGGCUAUAUAAACGUUUUCGCUUUCCGUUUACGAUAGUCUACAUUCUUUGUGCAGAAUGAAAUCUCUAUAACUCUGUACAGUAGAUGUAGUUAACUUUAAUCUCUUCAGCAAUCUUUAAUCAGUGUAACAUUAGGGAGGACUUGAAAGAGCCACCACACUUUUCGAGGCCAUGCGGAGUACGAUCGAGUGUACAGUGAACAAUGCUAGGGAGCUGCCUAUAUGGAAGAGCCCUAAUGUGUAAAAUUAAUUUUAGUAGUGCUAUCCCAUGUGAUUCUAAUAGCUUCUUAGGAGAAUGACAAAAAAC
>cluster988.fasta:2
AAAAAGUCUUGCCUUCACCAACAAUUUGGCAGAGACAUUGCUGACACAUUGAUGCUGUCGUGAUCCACAGACUUGAGAUUCUUGACAUUACACAUCGUCUUUUUGGUGGUGUCAGUGUAUAACACCAGGAUAAAUCUCUAUCAGGUUGCUGUUUUUUCAUCAGGAUGUUAACUGCACAGAAGUCCCUGUGUUGCUAUUCAUGCAGAUCAACUUACUCCACUUGGCGUGUUUAUUUUUACAGGUCUAAUGUUUUUCAAACACAGGCUGUUUAAUGGGCUGAAUAUGCUCAACAACUUCAUAUGAGUGUGAUUUCCCUGGUGCAGGUAUAUGCGCUAGUUAUCAGACUCAGACUAAUUCUUCCGAGCGGGCACGUAGUGUAGCUAGUCGCCAUCAUUGCCUACACUAUGUCUUGUGCAGAAAAUCAGUUGCUUACACUUUAUUGCCAUACCCACAAAUUUACUUUAUAGUGGUUACCACAGAAUUUCGCGGUGUCGUACCAAGACAUCAGUAGAUUGUACAAUGUACAUUUGUAGUGACUUGAAUGCAGCAAUCUUUGUUGCAAUUGUGGCAGUUUGUACACAAUAAACCGUGCUUAACUGGAAUGGUUGUUGAACAAGACAAAACACCCAAGAAGUUUCGGCACAAGUCAAACAAAUCAAAACACCACCAAUUAAAGAUUUUGGUGGUUUAAUUUUACAAAUAUUACCAGAUCAUCAAUUCCAAGCAAGAGGUCAUUUAUUGAAGAUUUACUUUCUCAACAAAGUGACUCUGGCAGAUGCUGGCUCAUCAAACAAUAUGGUGAUAAUCCUUGGUGAUAUUGCUGCUGAGACCUCAUCUGUGCUUACAAAAGUCUAACGGCCUUACUGGUUUUCGCCUUUGCUACAGAUGAAAUGGAUUGCACGACACACUUCUGCACUGUUAGCGGUACGUUUUAGUUGACCUUGGUGCAGGUGCGCUAAAAUACCAUUUAAUAUGCGGCUUAACAGGUAUUUAAUGGUAUUGGAGUUACACAGAAUGUUCUUUAUCGAGAACCAAAAAUUGAUUGCCAACCAAUUUUAAUGUGCUAUUGGCAAAUCUGACUUUUCAUUUCUCCUAUGCUAAGUGCCACUUGGAAACUUCAAGAUGUGGUCAACCAAAUGCACAAGCUUUAAACACGCUUUGUUAUAACUUGCUCCAAAUCUUUGGUGCAAUUCACAAGUGUUUUAAAUGAUAUCCUCACGUCUUGACAAAGUUGAGGCUGAAGACAAAUUGAUAGUUGAUCACCAGACUUCAAAGUUGCAGACAUAUGUGACUCAACAAUUAAUAUUAGAGCUGCAGAAUCAGAGCUUGCUAAUCUUGCUGCUACUAAAUGUCAGAGUGUGUACUUGGACAAUCAAAAAGAUUGAUUGUGGAAAGGGCUAUCAUUUUAUGUCCUUUCCACAGUUCAGCACCACCUCAUGGUGUAGUUUCUGCAUGUGACUUAUGUCCCUGCACAAGAAAAGAACUUUCACAACUGCUCCUGCCAUUUUGUCAUGAUGGAAAAGCACACUCCUCGUGGGUGUCUUGUUUUCUUGGAAUGGCACACUGGUUUGUAACAAAGGAAUUUUUAUGAACCACAAUACUACAGACAACACAUUUGUGUCUGGUAACUGUGAUGUUGUAAUAGGAAUUGUCAACAACACAGUUUAUGAUCCUUUGUCAACCUGAAUUAGACUCAUUUCAAGGAGGAGUUAGAUAAAUAUUUUCUAAGAAUCAUACAUCACCAGAUGUUGAUUUAGGUGACAUCUGGCAUUAAUGCUUCAGUUGUCAUCAUUUCAAAAGAAUUGACCGCCUCAAUGAGGUUGCCAAGAAUUUAAAUGAAUCAUCGAUCUCCAAGAACUUGGAAAGUAUGAGCAGUAUAAAAUAGCCUAGUACAUUUGGCUAGGUUUUAUAGCUGGCUUGAUUGCCAAGUAAUGGUGACAAUUAUGCUUUGUUGUAUGACCAGUUGCUGUAGUUGUCAAGGCUGUUGGUUUCUGUGAUCCUGCUGCAAAUUUGAUGAAGACGACUAUUUGAGCCAGUGUUCAAAGGAGUCAAUUACAUUACACAUAAACGAACUUAUGGAUUUGUUUAUGAGAAAUCUCACAAUGGAACUGUAACUUUGAAGCAAGGUGAAAUCAAGGAUGUUUUCCUUUCAGAUCGACACGCUUUGCUUAUGGUUCUGUACGGCCCACAUUCCCACCGGAUGGCACAUUGCUGGCGCUGCACUUCUUGUGUUUCAGAGCAAUCACCAAAAUACAUAACCCUCAAAAGAGAUGGCAACUGGUCACUCCAAGGGUGUUCAUUUGUUUGGCAACUUGCUGUAUAGCUGUUUGGUAACAGUCACUUACACAUCAGCUAUGCUGCUGGCCUGAAGCCCCUUCUCUAUCUUUUAUGCUUUAGUCUACUUCGAAGAGUAAACUUCGAUAAGAAUAAUAAUAAGGCUUUGGCUUGUCGGAAAACUGCCGUUCCAAAAAACCUAUUACUCAUGAUGCCAACUAUUUCUUUGCUGGCAUACUAAUUACGACUAUUGUAUACCUCAUAGUGUAACUCUUCAAUUGUCAUUACUCAGGUGAUGGCACAACAAGUCCUAUUCUGAACAAAGUCUCCAGAUUGGUGGGUUAUACUGAAAUACGGGAAUCAAUAGAGUAAAAGACUGUGUUGUAUUACACAGUUACUUUACUUCAGACUAUUACCAAUCUGUACUUCAACUCAAUAAGUACGGAUAGCGUUGAACAUCGUUACCUUCAUCACAAAUAAAAUUGUUGAUGAGCCUGAAGAACAUGUCCAAAUUCAUCAAAUCGACGGUUCAUCCAGAGUUGUUAAUACCAGUAAUGGAACCAAUUUAUAUGAUGAACCGAUGACUAGCGUGCCUUUGACUAAGCACGGGUAGAUCAGUACGAACUUAUGUACUCAUUUCGUUAAGAAGAGACAGGUUCGUUAAUUGAUUAAUAGCGUACUUUUUUUUGUUUAUGGUAUCUUGUUGUACUUAGCCAUCCUUUACUGCGCUCGAUUGUGUGUGUACUGUUGCAAUAUUGCUAACGCGCAGGAGUUUGUAAACCUUCUUCUUCUCGUUUACUCGUGUUAGCUCUGAAUUCAGAGUACCUGAUAUAAGUUUAAACGAACUAAAUAUUAGUUUGUUUGGAACUUAAUUUUAGCCACUAUAGAUUCCAACGGUACUAUUACGUUGAAGAGCUUAAAAAGCUUUGGAACAAUGGAACCUAGUAAUAGGUUUCCUAUCCUACAUGGAUUUAGUUUCUACAAUUUGCCUAUGCCAACAGGAAUAGGUUUUUUGUAUAUAAUUAAGUUAAUUUGGCCAGUAACUUUAGCUUGUUUGUGCUUGCUGCUGUUUUUAGAAAUAAAUGGAUCACCGGUGGAAUUGCUAUUGCAAUGGUUUUGGUAUGUGAGGCAUCUUGAUGUGGCUCAGCUACUUUCAUUGCUUUUUUCAGACUGUUUGCGCGUUACGCGUUCCAUGUGGUCAUUCAAUCCAGAAACUAACAUUCAACGUGCCACACCAUGGCACUAUCUUUGACCAGACCGUUUUCUAGAAAGUGAACAUAAUCGGAGCUGUGAUUCCUCUUGGACAUCUCGUAUUAGCUGGACACCAUCUAGGACGCUGUGACAUCAAGGACCUGCCUAAAGAAAUCAUUGUUGCUACAUCACGAACGCUUCUUAUUACAAUUGGGAGCUCGCAGCGUGUAGCAGGUGACUCAGGUUGCUGCAUACAGUCGCUACAGGAUUGGCAACUAUAAAUUAAACACAGACCAUUCCAAGUAGCAGUGACAAUAUUGUUUGCUUGUACGGUAAGUGACAACAGAUGUUUCAUUCAUCGUUGACUUCAGGUUACUAUAGCAGAGAUAUUACUAAUUAUUAUGAGGACUUUUAAAGUUUCCAUUUGGAAUCUUGAUUACAUCAUAAACCUCAUAAUUAAAAUUUAUCUAAGUCACUAACUGAGAAUAAAUAUUCUCAAUUAGAUGAAGAGCAACCAAUGGAGAUUGAUUAAACGAACAUGAAAAUUAUUCUUGGCACUGAUAACACACUUCGCUACUUGUGAGCUUCACUUCUACCAAGAGUGUGUUAAGAGGUACACAGUACUUUUAGAACCUUGCUUUCUGGAACAUACGAGGGCAAUACCAUCAUCCUCUAGCUGAUAACAAAUUUGCACUGACUGCUUUAGCACAUCAAUUUGCUUUGCUUGUCCUGACGGCGUAAACACGUUUAUCAGUUACGUGCCAGAUUCAGUACCUUUUCCUAAAACUGUUCUAUCAGACAAAGAGGAAGUUCAGAACUUUCCAAUUUUUAUUGUUGCGGCAAUAGUGUUUAUAACACUUUUGCUCACACUAAAGAAGACAGAAUGAUUGAACUCUUUCAUUAAUUGACUCUAUUUGUGCUUUUUGCCUUUUGCUAUUCCUUGUUUUAAUUAUGCUUAUUAUCUGUUGGUUCUGAACUGCAAGAUCAUAAUGAAACUUGUCAUGCCUAAACGAACAUGAAAUUUCUUGUUCUUAGGAAUAUACAACUGUAGCUGCAUUUCACCAAGAAUGUAGUUCAAGUCAUGUACUCAACAUCAACCAUAUGUAGUUGAUGACAUGUCCUAUUCACUCACUAUUCUAAAUGGUAUAUAGAGAAGAGCUAGAAAUCAGCACCUUUGCUGAAUUGUGCAUGGAUGAGGCUGGUCUAAAAUCACCCAUUCAGUACAUCGAUAUCGGUAAUUAUACAGUUUUUCCUGUUUACCUUACAAUUAAUUGCCAGGAACCUAAAUUGGUAGUUUUGUAGUGCUGUUCGUCUAUGAAGACUUUUAGAGUAUCAUGAUCGUUGUUGUUUUAGAUUCAUCUAAACGAACAAACUAAAAUGUCUGAUAAUGGACCCCAAAAUCAGCGAAAUGCACCCGCAUUACGUUUGGUGGACCAGAUUCAUUGAAAGUAACCAGAAUGGAGACGCGAGUGGGCGAUCAAAACAACGUCGGCCCCAAGGUUUACCCAAUAAUACUGCGUCUGGUUCACCGCUCUCAUUUCAACAUAUGGCAAGGAAGACCUUAAAUUCCCUUCGAAGACAAGGCGUUCCAAUUAACACCAAUAGCAGUCCAGAUGACCAAAUUGGCUCUACCGAAGAGCUACCAGACGAAUUCGUGGUGGUGACGGUAAAAUGAAAGAUUCAGUCCAAGAUGGUAUCAUUACACUAGGAACUGGGCCAGAAGCUGGUUCCCUAUGGUGCUAACAAGACGGCAUCAUUGGGUUGCAACUGAGGGAGCCACGUCUGAAUACACCAAAAGAUCACAUUGGCACCUACCGGCAGCCACUGCUAACAAUGCUGCAAUCGUGCUACAACUUCCAAGGAACAACAUUGUCAAAAGGCUCAUUAUGCAGAGGGAGCAGAGGCGGCAGUCAAGCCUUUCUCGUUCCUCAUCACGUAGUCGCAACAGUUUAAGAAAUUCAACUCCAGGCAGCAGUAGGGGAACUUCUCCUGCUAGAAUGGCUGGCAAUGGUGAUGCUGCUCUUGCUUUGCUGCUGCUUGACAGAUUGAACCAGCUUGAGAGCAAAAUGUCUGGUAAAGGCCAACAACAACAAGGCCAAACUGUCACUAAGAAAUCAUGGCUGCUGAGGCUUCAGAAGCAUGGCAAACGUACUGCCACUAAAGCAUACAAUGUAACACAAGCUUCGGCAGUCCUGGUCCAGAACAAACCCAAGGAAAUUUUAAGGGACCAGGAACUAAUCAGACAAGGAACUGAUUACAAACAUUGCCGCAAAUUGCACAAUUUGCCCCAGCGUUUCAGCGCUUUCGGAUGUCGCGCAUUGGCAUGGAAGUCACACAUGGGAACGUGGUGACGCCUACACUGAUGCCUAAAUUGGAUGACAAAGAUCCAAAUAAAGAUCAAGUCAUUGCUGAAUAAGCAUAUUGACGCAUCUACAAAACAUUCCCACCAACAGAGCCUAAAAAGGACAAAAGAAGAAGGCUGAUGAAACAAGCCCAUGCAGAGACAGAAGAAACAGCAAACUGUGACUUUCCUGCUGCAGAUUUGGAUGAUCUCUCCAAACAAUUGCAACAAAUCCAUGAGCAGUGCUGACUCAACACAGGCCUAAAACUCAUGCAGACCAUUAAGGCAGAUGGGCUAUAUAAACGUUUCGCUUCCGUUUACGAUAUUGUCUACUCUUGUGCAGAAUGAAUUCUCGUAACUACAUAGCACAAGUAGAUGUAGUUAUUCUAAUCCUUUAGCAAUCUUUUUAAUCAGUGUGUAACAUUAGGAGGGACUUGAAAGAGCCACCAUCACCGAGGCCAGAGUACGAUUGAGUGUACAGUGAACAAUGCUAGGGAGAGCUGCCUAUAUGGAAGAGCCCUAAUGUGCAAAAUAAUUUUAGUAGUGCUAUCCCCAUGUGAUUUUAUAGCUUUCUAGGAGAAUGACAAAAAAAAA
>cluster987.fasta:2
UGGUCUCAAGAGAUCUGAUCCUGAAUCAACAAUGCUGCAAUCGUGCUCAUUCCUAGGAACACAUUGUCAAAGGGCUUUUAUGCAGAAGGGAGCAGAGGCGGCAGCUGGUCAAGCCUCUCUCGUUCCUCCAUUCACGUAGUCGCAACAGUUUAAGAAAUCUUCAACUCCAGGCAGCAGUAGGGGAACUUUUCCACUGCUAGAAUUGGCAUUGGCAAAUGGCGGUGAUGUUGCUCUUGCUCUGCUGCUGCUUGACAGAUAUUGAACCAGCUUGAGAGCAAAAUGUCUGGGUAAAGGCCAACAACAACAAGGCCAAACUGUCAUUAAUUAGAAAUCUGCUGCUGAGGCUUAAGAAGCCUCGGCAAACGUACUGCCACUAAAGCAUACAAUGUAUACAAGCUCACUUUCGGCAGACGUGGUCCAGAUAAAACCCAAGGAAAUUUUGGGGACCAGGAACUAAUCAGACAAGGAACUGAUUACAAACAUUGGCCGCAAAUUGCACAAUUUGCCCCGGCGCUUCUACCGGCGUUUUCGGAAUGUCGCGCAUUGGCAUGGUGGUUUACCGGGAACGUCGAAAUGUUGACCCACACAGGUGCCAUCAAAUUGGACGACAAAGAUACCAAAUCAAAGAUCAAGUCAUUUGCUGAAUAAGCAUUGACGCAUCACAAAACAUUCCCACCAACAGAGCCUAAAGGACAAAGAAGAAGGCUGAUGAAACAAGCCACCGCAAGAGACAGAAGAAACAGCAAAAACUGACUCUUCCUGCUGCAGAUUUGGAUGAUUUCCAAAUUGCAACAAUCCAUGAGCAGUGCUGACUCAACUCAGGCCUAAAACUCAUGUAGACCACACAAGGCAGAUGGGCUAUAAACGUUUCGCUUUUCCGUUUACGAUAUAUGGUCUACUUGUGCAGAAUGAAUCACCGUAUUCAUAGCACAAGUAGAUGUAGUUAUUUUAAUCUCACAUAGCAAUUUUUUUAAUCAGUGUAACACUUUAGGGAGGACUCUUGAAAGAGCCACCACAUUUUUCACCGAGGCCACGCAAGAAAGUACGAUCGAGUGUCUUACAGUGAACAAUGCUAGGGAGAGCUGCCUAUUGGAAGAGCCCUAAUGUGUAAAAUUAAUUUAGUAGUGCUAUCCCCCAUGUGACUUUAAUAGCUUCUAGGAGAAUGACAAGCU
>cluster986.fasta:2
AGGAAAUCAUGUGCUGCUCUGUUUGACUGGCUGCUUCGGCUGACUGGUCUGUGUGCUCAGGCCGCGGAGCCCGCACCCGCCAGAACUCCAGCUGGCCUGCGAGCUCAGCCUCGGUUGCCGCCCGCGCCUGUCCCACACACCUCCCGCGUGGCUGACGGAGGCGGCUCCUGUCUCUGCCAGCCCAGAGAGGAGUUCCCACCGUGUGGUGGCGGGGGCUGAAGGGCUCCAGUGCCGCCAGAGUGGACUUCCAGGCCGAGGUGCUGAGACUGAGGUGCUAGCGCGUUACCUCUCUAGCAGUUUGCCCUGGCUGGGACUUCUCUCCAGUACUAUGUUGAAUAGAAGUGUCUCAUUUGUCUCAGGCGGGAGUGCAGUGGCGUGAACUUGGCUCUGGUAACCUCGCCUCCCAGGUUUCAAGCAAUUCUCUCUGCCUUCCAGCCUCCAAGUAACUGGGACUCAGAGGAGGUGCAAGGAGUGAUCUAGAACCAAGAUACAGCCAAGACCACACGGAGAGCUUUUGACGCUAGGGUCCACUUUCUCCACUGAACCUUUGGAGACAGAAUAUCCAGCUUCUGGAGAGAGUGGGAAAGGA
>cluster985.fasta:2
AUACCUUCCCAGGUAACAAACCAACCAACUUUCGAUCUCUUGUAGAUCUGUUCUCUAAACGAACUAAAAUCUGUGUGGCUGUCACUCGGCUGCAUGCUUAGUGCACUCACAGUAUAAUUAAUAACUAAUUACUGUUGCUGACAGGACACGAGUAACUCGUCUAUUCUAGGCUGCUUACGGUUUCGUCCGUGUCGUGGUGAUCAUCAGCACAUCUAGGUUUGUCCGGGUGUGACCGAAAGGUAAGAUGUGGAGAGCCUUGUCCCUGGUUUCAACGAGAAAACACGUCCAUUCAGUAAUCCUGUUUUACAGGUUUCAACGUGCUGUACGUGGCUUUGGAGACACCGUGGAGGAGGUCUUAUCAGAGGCACGUCAACAUCUUAAAGAUGGCACUUGUGGCUUAGUAGAAGUUGAAAAAGGCGUUUUGCCCUCAACUUGAACAGCCCUAUGUGUCUUCUCAUCAAACGUUUCGGAUGCUCGAAUAGCACCUCAUGGUCAUGUUAUAUGGUUGAGCUGGUAGCAGAACUCGAGGCAUUCAGUACGGUUGUAGUGGUGAGACACUUGGUGUCCUUGUCCCUCAUGUGGGCGAAAAUACCAGUGGCUUACCGCAAGGUUCUUCUUCGUAAGAACGGUAUAAAGGAGCUGGUGGCCAUAGACGGCGCCGAUCUAAAGUCAUUUGACUUAGGCGACGAGGUCUUGGCACUGAUCCUUAUGAAGAUUUUCAAGAAACAUUGAAUGUCUACAAAUACCUACAACUUUGUGUGCUAAUGACCCUGUGGGUUCUACACUUAAAACACAGUUUGUACCGUCUGCGGUAUGUGGAAAGGUUAUGGCUGUGUUGUGAUCAACUCCGCGAACCCAUGCUCAGUCAGCUGAUGCACAAUCGUUUAAACGGGUUUGCGGUGUAAGUGCAGCCCGUCUUACACCGUGCGGCACAGGCACUAGUACUGAUGUCGUAUACAGGGCUUUUGACAUACACAAUGAUAAAGUAGCUGGUUUUGCUAAAUUCCUAAAUAAUUGUUGUCGUUCCAAGAAAAGGACGAAGAUGACAAUUUCUAAUUGAUUUCUUACUUCUGUAGUUAAGAGACACACUUUAACCAACAUGAAGAAACAAUUUAUAAUUUACUAAGGAUUGUCCAGCUGUUGCUAAACAUGACUUUCUUUAAGUUAGAAUAGACGGUGACAUGGUACCACAUAUAUACGUCAACGUCUUACUAAUAACAAUGGCAGACCUCGUCUAUGCUUUAAGGCAUUUUGAUGAAGGUAAUUGUGACACAUUAAAGAAAUACUUGUCACAUACAAUUGUUGUGAUGAUGAUUAUUUCAAUAAAAGGGACUGGUAUGAUUUUGUAGAAAACCCAGAUAUAUUACGCGUAUACGCCAACUUAGGUGAACGUGUACGCCAAGCUUGCUAAAAACAGUACAAUUCUGUGAUGCCAUGCCGAAAUGCUGGUAUUGUUGGUGUACUGACAUUAGAUAAUCAAGAUCUCAAUGGUAACUGGUAUGAUUUCGGUGAUUUCAUACAAACCACGCCAGGUAAAUGGAGGUUCCUGUUGUAGAUUCUUAUUAUAUUCAUUGUUAAUGCCUAUAUUAACCUUGACCAGGGCUUUAACUGCAGAGUCACAUGUUGACACUGACUUAACAAAGCCUACAUUAAGUGGGAUUGUUAAAUAUGACUCACGGAAGAGAGGUUCAAACUCUCUUUCUGACCGUUAUUUUAAAUAUUGGGAUAAGACAUACCACCCAAAUUGUGUUAACUGUUUGGAUGACAGAUGCAUACUCUGCAUUGUGCAAACUCAAUGUUCUAUUCACGGUGUUCCCACCUACAAGUUUUGGACCACUAGUGAGAAAAAUAUUUGUUGAUGGUGUUCCAUCUGUAGUUUCUCAACUAGAUAACCACUUCAGAGAGCUAGGUGUUGUACAUAAUCAGGAUGUAAACUUACAUAGCUCUAGACUUAGUUUUAAGGAAUUACUUGUGUAUGCUGCUGACCCUGCUAUGCACGCUGCUUCUGGUAAUCUAUUACUAGAUAACGCACUCUUUACGUGCUUUUCAGUAGCUGUCACUUACUAUAAUGUUGCUUUCAAACUGUCAAACCCGGUAAUUUUAACAAAGACUUCUAUGACUUUGCUGUGUCUGGGGUUUCUAAGGAAGGAAGUUCUGUUGAAUUAAAACAUCUUCUUCUCUUUUGCUCGGGAUGGUAAUGCUGUUAUCAGCGAUUAUGACUACUAUCGUUAUAAUCUACCAACAAUGUGUGAUAUCAGACAACUACUAUAUGUAGUAAGUUGUUGAUAAGUACUUGUUGUUACGAUGGUGGCUGUAUUAAUGCUAACCAAGUCAUCGUCAACACUAGACAAAUCAGCUGGUUUUCCAUUUAAUAAAUGGGGUAAGGCUAGACUUUAUUAUGUAUUCAAUGAGUUAUGAGGAUCAAGAUGCACUCGCAUAUACAAAACGUAAUGUCAUCCCUACUAUAACUCAAAUGAAUCUUAAGUAUGCCAUAGUGCAAAGAAUAGAGCUCGCACCAGCUGGUGUCUAUCUGUAGUACUAUGACCAAUAGACAGUUUCAUCAAAAUUAUUGAAAUCAAUAGCCGCCACUAGAGGAGCUACUGUAGUAAUUGGAACAAGCAAUUCUAUGGUGGUUGGCACAACAUGUUAAAAACUGUUUUAGUGAUGUAGAAAACCCUCACCUUAUGGGUUGGGAUUAUUCCUAAAUGUGAUAGAGCCAUGCCUAACAUGCUUAGAAUUAUAUGGCCUCACUUGUUACAUCUUCUUGCUCGCAAACACAACGUGUUGUAGCUUGUACACCGUUUCUAUAGAUUAGCUAAUGAGUGUGCUCAAGUAUUGAGUGAAUGGUCAUGUGUGGCGGUUCACUAUUGUUAAACCAGGUGGAACCUCAUCAGGGAGAUGCCACAACUGCUUUGCUAAUGGUGUUUUUAACAUUUGUCAAGCUGUCACGGCCAAUGUUAAUGCACUUUUUUUAUACAUUGAUGGUAACAAAAUUGCCGAUAAGUCGUCCGUAAUACAACACAGACUAUGAGUGUCUAUAGAAAUAGAGAUGUUGACACAGACUGUGAAUGAGUUUUACGCAUAUUUGCGUAAACAUUUCUCAAUGAUGAUACUCUGACGAUGCUGUUGUGUGUUUCGCAGCACUUAUGCAUCUUCCAAGGUCUUAGUGGCUAGCAUAAAGAACUUUAAGUCAGUUCUUAUUAUCAAACAAUGUUUUUAUGUCUGAAGCAAAAUGUUGGACUGAGACUGACCUUAAAGGACCAUGAAUUUUGCUCAACAUACAAUGCUAGUUAAACAGGGUGAUGAUUAUGUGUACCUUCCUUACCCAGAUCCAUCAAGAAUCCGGGGGCCGCUGUUUUGUGUAGAUGAUAUCGUAAAACAGAUGGUACACUUAUGAUUGAACGGUUCGUGUCUUUAGCUAAGAUGCUUACCCACUUACUAAACAUCCUAAUCAGGAGUAUGCUGAUGUCUUUCAUUUGUACUUACAAUACAUAAGAAAGCACAUGAUGAGUUAUAGGACAUGUUAGACCGUAUUCUGUUAUGCUUACUAAUGAUAACACUUCAAGGUAUUGGGAACCUGAGUUUUUUAUGAGGCUAUGUACACACCGCAUACAGUUUCAGGCUGUUGGGGCUUGUGUUUCUUUGCAAUUCACAGACUUUCAUUAAGAUGUGGUGUCAGCAUACGUAGACCAUUCUUAUGUUGUAAAUGCUGUUCACGCUCCGUCAUAUCAACAUCACAUAAAUUAGUCACUGUCUGUUAAUCCGUAUGUUUGCAAUGCUCCAGGUUGAUGUACAGAUGUGACUCAACUUUACUUAGGAGGUAUGAGCUAUUAUUGUAAAUUCAUAUCACCCAUUAGUUUCCAUUGUGUGCUAUGGACAAGUUUUGGUUUAUAUAAAAUACAUGUGUUGUAGCGAUAAUGUUAUACUGACUUUAAUGCAAUUGCAACAUGUGGACUGGACAAAUGCUGGUGAUUACAUUUUAGCUAACACCUGUACUGAAAGACUCAAGCUUUUUUGCAGCAGAAACGCUCAAAGCUACUGAGGAGACAUUCUAAACUGUCUUAUGGUAUUGCUACUGUACGUGAAGUGCUGUCUGACAGAGAAUUACAUCAUAGGAAGUUGGUAAACCUAGACCACCACUUAACCGAAAUUAUGUCUUCUACUGGUUAUCGCGUAACUAAAACAGUAAAGUACAAAUAGGAGAGUACACCUUUGAAAUACCGCAGAGACAGAAGAAACAGCAAACUGUGACUCUUUUCCUGCUGCAGAUUUGGAUGAUUUUCCAAACAAUUGCAACAAUCCAUGAGCAGUGCUGACUCAACUCAGGCCUAAACUCAUGCAGACAUACAAGGCAGAUAGGCUAUAUAAACGUUUUCGCUUCUCCGUUUACGAUAUAUAGUCUACUGUGCAGAAUGAAUUCGUAACAUAGCUCAGAUGUAGUUAACUUUAAUCCACAUAGCAAUUUAAUCAGUGUGUAACAUUAGGGAGGACUUGAAAGAGCCACCACAUUUCACAUGGGGCCACGGAGUACGAUCGAGUGUACAGUGAACAAUGCUAGGGAGAGCUGCCUAUAUGGUAGAGCCCUUAAUGUGUAAAAUUAAUUAGUAGUGCUAUCCCAUGUGAUUUUAAUAGCUUUUCUAGGAGAAUGACAAAAAAAGC
>cluster984.fasta:2
UAAUAAGACGAGAAGACCUCUGCAGAGCUCAAUUUACAGUACAACUAAAAUCUCACAAACCCACAGGCCCUUAAACCUCAUACCUGUACUAAAAUUUUGGUAGCGGCGACCUCGGAGCACAGUCAAUCCGAACAAUCCAUGCUAAGACUACAAGCCAAAGCAAACUAAAUACUUGCAAUUGACCCAAUAAAUUUGAUCAACGGAACAAGUUACCCCAGGGAUAACAGCGCAAUCGUUACAGAGUCCAUUUCAACAGCAGAGUUUACGACUCGAUGUUGGAUCAGGACAUCCUAAUGGUGCAGCAGCUAUCCCAGGGCUCGUCUUGUUCAACGAUUAAAGUCCUACGUGAUUUGAGUUCAGACCGGAGCAAUCCAGGUCGGUUUUAUCUAUUCAACAUCUUCUCCCUGUCACGAAAGGACAAGAGAAAAGGGCCCACUUCACAAUAAAGCGCCCCCACAUAAAUGACCUAAUUUCUAAUUCAACGGUACCACAAAUCCCACCCAAGAACAGGGAAAAAAAAAU
>cluster983.fasta:2
AUCAGCACAUACUAGGUUCGUCCGGGUGUGACCGAAAGGUAAGAUGGAGAGCCUGUCCCUGGUUUUCACGAGAAAACACAUCCGUCCAACAACUCAGUUUGCCUGUUUUACAGGUUCGCGACGUGCUCGUACGUGGCUUGGAGACUCCGUGGAGGAGGUCUCAGAGGCACGUCAACAUCUUAAAGAUGGCACUUGUGGCUUAGUAGAAGGUUUGAAAAAGGCGUUUUGCCCUCAACUUGGAACAGCCUAUGUCUAUCAAACGUUCGGAUGCUCGAACUGCACCUUCACUGUCAUGUUAUGGUUGAGCUGGUAGCAGAACUCGAAGGCAUUCAGUACGGUCGUAGUGGUGGGACACUGGUGCACCUCGGUCCUCCCUCAUGUGGGCGAAAUACCAGUGGCACAACCAUAAGGGUUCUCACAACAGUAAGAACGGUAAUACUGAGAGCUGGUGGCCAUGGUUACGGCGCCGAUCUAAAGUCAUUUGACUUAGGCGACGAGCUUGGCACUGAUCCUUUAUGAAGAUUUCAAGAAACUGGAAUGUACAAAAUACCUAACAUUGUGCUAUGACCCAUUGUGGGUUCUUCACUUAAAAACACAGUAUAUGGUACCGUCGGUAUGUGGAAAGGUUAUGGCUGUAGUUGUGAUCAACUCCGCGAACCCAUGCUCAGUCAGCUGAUCACAAUUUAAACAGGGUUUGCGGUGUAAGUGCAGCCCCGUACACCGUGUGCGGCACAGGCACUAGUACUGAUGUCGUAUAAGGCUUGUACAUCUGUCGAUAAAAGUAGCUGGUUUGCUAAAUUCCUAAAAAAUAUUAAUUGUUGUCGCUUCCAAGAAAAGGACGAAGAUGACAAUUUAAUUGAUUACUAUCACUGUGGUUUAGACACUUUCUCUAACUACCAUUGAAGAAACAAUUUAUAAUUUACUCAUUACUGGAUUGGGGCCCAGCUGUUGCUAAACAUGACUUUUCUUAAAGUUAGAAUAGACGGUGACAUGGUACCACAUAUUUAUUCGUUUCAACGUCUACUAAAUACACAAUGGCAGACCUCGCACUUUCUCUAUGCUUUCUUAAGGCAUAUUUUGAUGAAGGUAAUUGUGACACAUUAAAGAAUACUUGCCACAUCUCACAAUAUUGUUGUGAGAUGAUUAUUUAUAAAUAAAAAGGACUGGUAUGAUUUUGUAGAAAACCCAGAUAUAUUACGCGUGUAUACGCCAACUUAGGUGAACCGUGUCACGCCAAGCUUUGUUAAAAAACAGAGUACAAACUUGAUGCCAUGCGAAAUGCUGGUAUAUUGUUGGUGUACUGACAUUAGAUAAUCAAGAUCUCAAUGGUAACUGGUAUGAUUCUUCAUGAUUUUUAUACAAUCACACCUACGCCAGGUAGUGGAGUUCCUGUUGAGAUUCUUUUUCAACUAUUCAUUGUUAUUAAUGCACCUAUAUUAACCUUGACCAAGGGCUUUAUUGCAGAGUCACAAUUGACACUGAUCAACAAAGCCCCUUACAUUAAGUGGGAUUUGUUAAAAAAUACAUAUGACUUUCGGAAGAGAGGUUAAAACUCUUUGACCGUUAUCUCAAUUGGGAUCAGACAUCAUACCACCUACCAAAUUGUGUUAACUGUUUGGAUGACAGAUGCAUUCUGCAUUGUGCAAACUUUAAUGUUUUUAUUUUCACAGUGUUCCACCUUACAAGUCAUUGACCACUAGUGAGAAAAAUAUUGUUGAUGGUGGCCAUUUGUAGUUUCAACUGGAUACCUCAGAGAGCUAGGUGUUGUACAUAAUCAGGAUGUAAACAUAGCUUCAAGACUUAGUUUAAGGAAUUACUUGUGUAUGCUGCUGACCCAUUGCUAUGCACGCUGUCUGGUAAUCUAUUACUAGAUAAACGACACUACGUGCUUUUCAGUAGCUGCACUUACUAACAAUCUGUUUAUUGCUUUUUUCAUCAUCAAACUGUCUCAAACCCGGUAAUUUUAACAAAGACUUCAUGACUUUGCUGUGUCUAAAAGGGUUUUUAAGGAAGGAAGUUCUCUGUUGAAUUAAACACUUUUCUUUGCUCAGGAUGGUAAUGCUGCUAACCAGCGAUUAUGACUACUAUAUCGUUAUAAUCUACCAACAAUGUGCUCAGACAACUACUACUAACUCUGUAGUUGAAGUUGUUGAUAAGUACUUUGAUAUUGUUACGAUGGUGGCUGUAUUAAUGCUAUUAUCCGAAGUCAUCGUCAACAACCUAGACAAAUCUCAGCUGGUUUUCCACAUUUAAUAAAAAAGCCGGGGUAAGGCUAGACUUUUUAUUAUGAUUUCAAUGAGUUAUGAGGAUAUCAAGAUGCACUUUUUCGCAUAUACAAAACGUAAUGUCAUCCCUACUAUAACUCAAAUGAAUCACUUAAGUAUGCCAUAUGGUGCAAAGAAUAGAGCUCGCACCGUAGCUGGUGUCUCUAUCUGUAGUACUAUGACCAAUAGACAGUUCAUCAAAAAUUAUUGAAAUCAAUAGCCGCCACUAGAGGAGCUACUGUAGUAAUUUUGGAACAAGCAAAUCUAUGGUGGCACAACAUGUUAAAACUGUUUAGUGAUGUAGAAAACCUCCUUAACAAGUUGGGAUUAUCCUAAAAAUGUGAUAGAGCCAUGCCUAACAUGUGAUAGAAAACAUGGCCCUCUUGUUCACCAUUGCUCGCAAACAUACAACGUGUUGUGGUCUGUCACACCGUACAACAGAUUAGCUAAUGAGUGUGCUCAAGUAUUGGAGUGAAAUGGUCAUAUGUGUGGCGGUUCUCACUAUAUGUUAAACCAGGUGGAACCUCAUCAGGAGAUGCCACAACUGUUCAUAUGCUAAUAGUGGUUUUAACAUUUGUCAAGCUGCAUACAGCCACCAAUGUUAAUGCACUUUUUUAUACACAUAGUAUUGAUGGUAACAAAUUGCCGAUAAGUAUGUCCGCGCAAUAUUUACAACAAGCUUUAUGAGUGUCCUCUAUGGAAAUAGAGAUGUUGACACUCAGACUUUUUAGUGAAUGAGUUUACGCAUAUUUGCGUAAACAUUACAUUUCAAUGAUGAUACUCUUGACGAUGCUGUUGUGUGUUUCAUAGCACUUUCGCAACCAUCAAGGUCUAGUGGCUAGCAUAAAGAACUUUAAGUCAGUUUUAUUAUCAAAACAAAACGUCGUUUUAUGUCUCUGAAGCAAAAUGUUGGACUGAGACUAGACCUACUCAUUUAAAGGACCUCAUGAAUUUUGCUCUCAACAUACAAUGCUAGUUAAACAGGGGAUGAUUAUGUGUACCUCUUCCUUACCCCAGAUCCAUCAAGAAUCUAGGCCGGCUGUUUGUAGAUGAUAUCGUAAAAACAGAUGGUACACUUAUGAUUGAACGGUUCGUGUCUCUUUAGCUAUAGAUGCUUACCCACUUACUAAUCCCAACAUCCUAAUCAGGAGUAUGCUGAUGUCUUCACUCUGUACUUACAAUACAUAAGAGAAAGCUACAUGAUGAGUUUUAACAGGACACAUGUUAGACAUGUAUUACUGUUUUUAUGCUUACUAAUGAUAACACUUCAAGGUAUUGGGAACCUGAGUUUUUAUGAGGCUAUGUACACCGCAUACAGUCACAGGCUGUUUAAGGGCUUGUGUUUCGUAUAUUAAAUCACAGACUUUCAUUAAGAUGUGGUGCUUGCAUACGUAGACCAUUUUAUGUUGUAAAUGCUGUUUUACGACCAUGUCCUAUCAUUCACAUAAUUGUACUGUCUGUUAAUCCGUAUGUUUGCAAUGCUCCAGUUAGUGAUGUCACAGAUGUGACUUAACUUUUACUUUCUAGGAGGUAUGAAAUAUUAUUGGUAAUCAAUCACCCAUUAGUUUCCAACUGUGUGCUAAUGGACAAGUUUUUGGUUUAUAUAAAAAAUACAUGUGUUGGUAGCGAUAAUGUUACUGACUUAAUGCAAUGCAACAUGUGACUGACAAAUGCUGGUGAUUACAUUUUAGCUAACACCUGACCAAAAAGACUCAAGCUUUUUGCAGCAGAAACGUUCAAAGCUACUGAGACAUCUAAACUGUCUUAUGGUACUGCUACUGUACGUGAACUGCUGUCUGACAGAAUUACAUCAUGGAAGUUGGUAAACCUAGACCUUACUUCGAAAUUAUGUUCUCUGGUUAUCGUAACUAAAAACAGUAAGUACAAUAGGAGAGUACACCUUUGAAAAUACCAUGAAGAGACAGAAGAAACAGCAAACUAGUGACUCUUCCUGCUGCAGAUUUGGAUGAUUUUCCAAACAAUUGCAACAAUCCAUGAGCAGUGCUGACUCAACUCAAGGCCUAAAACUUCAUGCAGACCAAGGCAGAUGGGCUAUAUAAACGUUUCGCUUCUUCCGUCUACGAUAUAUAGUCUACUCUGUGCAGAAUGAAUUCACGUAACAUAGCACAAGUAGAUGUAGUUAACUUUAAUCACAUAGCUAAUCUCUAAAUCAGUGUCGUAACAUUCUAGGGAGGAGGAGGACUUGAAAGCCACCAUCACCGAGGCCACGCCGGAGUACGAUCGAGUGUACAGUGAACAAUGCUAGGGAGAGAGAGCUGCCUAAUAUAGAAGAGCCCUUAAUGUGUAAAAUUAAUUUUAGUAGAUAUCCCCAUGUGAUAUUUAAUAGCUUUUAGGAGAAUGACAGCAAUUCCUUCCUUCAUACUCAUAACCCCUCCUCCUCCUCUCUCUAAUUCCAUCACAUCCUAACCCCAUCUACCAUAACUUCCUCCUUCCUCCUCCUCCUCCCCUCUUUUUUUUACAUCCCC
>cluster982.fasta:2
AUACCUUCCCAGGUAACAAACCAUACCAUAUUCGAUCUCUUGUAGAUCUGCUUUCUAAACAAACUAAAAUGUCUGAUAAUGGACCCCAAAAUCAGCGAAUGCACCCCGCAUUACGUUUGGUGGACCUCAGAUUCAACUGGCAGUAACCAGAAUAGAGAACGCAGUGGGGCGCGAUCAAAACAACACGUCGGCCCAAGGUUUACCCAAUAAUACUGCGUCUUGGUUUCCGCACUCAACAUGGCAAGGAGAAGACCAAUUCCCGAGGACAAGGCGUUCCAAUUAUCCAAUAGCAGUCCAGAUGACCAAAUUGUUACACUACCGAAGAAUACCAGACGAAUUCUCGUGGUGGUGACGGUAAAAUGAAAGAUCUCAGUCCAAGAUGGUAUUUCAUACCUAGGAACUGGGCCAGAAGCUGGACUUCCCUAUGGUGCUAACAAAGACGGCAUCAUAUGGGUUGCAACUGAGGGAGCCUUGAAUACACCAAAAGAUUUUGGCACCCGCAAUCCUGCUAACAAUGCUGCAAUCGUUGCUACAACUUCCUCAAGGAACAACAUUGUCAAAGGCUUCUACGCAGAAGGGAGCAGAGGCGGCAGUCAAGCCUUUCUUCGUCCUUCAUCACGUAGUCGCAACAGUUUAAGAAAUUUCAACUCCAGGCGGCAGUAGGAUUCUCCUGCUAGAAUGGCUGGCAAUGGCGGUGAUGCUGCUCUUGCUUUGCUGUUGCUUGACAGAUUGAACCAGCUUGAGAGCAAAAUGUCAAGUUAAAGGCCAACAACAACAAGGCCAUAAACUGUCAUUAAGAAUUUGCUGCUGAGGCUUUAAGAAGCCUAGCAAAACGUACUGCCACUAAAGCAUCGCCGUAUACAAGCUUUCAGCAGACGUGGUCCAGAACAAACCCAAGGAAAUUUUGGGGACCAGGAACUAAUCAGACAAGGAACUGACUACAAACAUUGGCCGCAAAUUGCACAAUUUGCCCCAGCGCUUCAGCGUUCGGAAUGUCGCGCAUUGGCAUGGAAGUCACACCUUCGGGAACGUGGUUGACCUACACAGGUGCCAUCAAAUUGGAUGACAAAGAUCCAAAUUUUAAAGAUCAAGUCAUUGCUGAAUAAGCAUUGACGCAUACAAAAACAUUCCCACCAACAGAGCCUAAAAAGGACAAAGAAGAAGGCUGAUGAAACUCAAGCCUCAUCAGAGACAGAAGAAACAGCAAACUGUGACUUUUUCCUGCUGCAGAUUUGGAUGAUUUCCAAACAAUCGCUACAAUCCAUGAGCAGUGCUGACUCAACUCAGGCCUAAACUCAUGCAGACCAAGGCAGAUGGCUAUAUAAACGUUCGCUUCCGUUUAUGUGGUACUCUUGUGCAGAAUGAAUUCUCGUAACUACAUAGCACAAGUAGAUGUAGUUAACUUUAAUCUCACAUAGCAAUUUCUAAUCGGUGUGUAACUACUUGGGAGGACUUGAAAGAGCCACAUUUCACCGAGGCCACGCCGGAGUACGAUCGAGUGUACAGUGAACAAUGCUAGGGAGAGCUGCCUAACAGGAAGAGCCCUAAUGUGGGGUAAAAUUAUUAAUUUUAGUAGUGCUAUCCCCAUGUGAUUUUAAUAGCUUCUAGGAGAAUGACAGC
>cluster980.fasta:2
CCACCCCAGGUAACAAACCAACCAUUCGAUCUCUUGUAGAUCUGUUCUCUAAACGAACAUGAAAAUUAACUCUUUUCUUGGCACUGAACACUUGCAUCUGUGAGCUUUAUCACUACCAAGAGUGUGUUAGAGGUACAACAGUACUUUAAAAGAACCUUGCUCUUCUUCUGGAACAUACGAGGGCAAUUCACACUCUUUCAUCAUCACCACUAGCUGAUAUAAAUUUGCACUGACUUGCUCUUUAGCUCAAUUUGCUUUUGCUUGUCCUGACGGCGUAAAACACGUAUCAGUUACGUGCCAGAUUCAGUUUUCACCUAAACUGUUCAUCAGACAAGAGGAAGUUCAAGAACUUUUACUCUCCAUAAUUUCUCUUUGUUGCGUGCAAUAGUGUUUAUAACACUUUGUCACACUCAAAAGAAGACAGAAUGAUUGAACUUUCAUUAAUAUUGACUUCUAUUUGUGCUUUUUAGCCUUUCUUGCUAUUCCUUGUUUUAAUUAUGCUUAUUAUCUUGUUGGUUCUCACUUGAACUGCAAGAUCAUAAUGAAACUUGCUCACGCCUAAACGAACAUGAAAUUUUACUUGUUUUCUUAGGAAUAUCUACAACUGUAGCUGCAUUUCCAAGAAUGUAGUCUCAAGUAUGUACUCAACAUCAACCAUAUGUAGUUGAUGACAUGAUCCUAUUCACUUCACAUCUCUAAAUGGUAUAUUAGAGUAGGAGCUAGAAAAUCAGCACCUUUAAUUGAAUUGUGCGUGGAUGAGGCUGGUUCUAAAUCCCAUUCAGUACAUCGAUAUCGGUAAUUAUACAGUUUCCUGUUUACCUUUACAAUUAAUUGCCAGGAACCUAAAUUGGUAGUCUUGUAGUGCGUUGUUCGUUCUAUGAAGACUUUUUAGAGUAUCAUGACGUUCGUGUUGUUUAGAUUUCACACUAAACGAACAAACUAAAAUGUCUGAUAAUGGACCCCAAAAUCAGCGAAUGCACCCCGCAUUACGUUUGGUGGACCCUCAGAUUCAACUGGCAGUUAACCAGAAUGGAGAACGCAGUGGGGCGCGAUCAAAACAACGUCGGCCCAAGGUUUACCAAUAAUACUGCGUCUUGGUUACCGCUCUACCACUCAACAUGGCAAGGAAGACCCUUAAAUUCCCUCGAGGACAAGGCGUUUCCAAUUAACACCAAUAGCAGUCCAGAUGACCAAAUUGGCUACUCAGAGCUACCAGACGAAUUCGUGGUGGUGACGGUAAAUGAAAGAUUCAGUCCAAGAUGGUAUUUUACUACCUAGGAACUGGGCCAGAAGCUGGACUUCCCUAUGGUGCUAACAAGACGGCAUCAUAUGGGUUGCAACUGAGGGAGCCUUGAAAUACACCAAAGAUCACAUUGGCACCCGCAAUCCUGCUAACAAUGCUGCAAUCGUGCUACAACUUCCUCAAGGAACAUUAUUGUCAAAGGCUUCUACGCAGAAAGGAAAGAGGCGGCAGUCAAGCCUCUUCUCGUUCCUCAUCACGUAGUCGCAACAGUUAAGAAUUCAACUCCAGGCGGCAGUAGGGGAACUUCUCCUGCUAGAAUUGGCAAUGGCGGUGAUGCUGCUCUUGCUUUGCUGCUGCUUGACAGAUUGAACCAGCUUGAGAGCAAAAUGUUUGGUAUAAAGGCCAACACAACAAGGCCAAACUGUUCACUAAGAAUUCGCUGCUGAGGCUUCUAAGAAGCUCGGCAAAACGUGCCACUAAAGCAUACAUCGUAACACAAGCUUCGGCAGACGUGGUCCAGAACAAACCCAAGGAAAUUUUGGGACCAGGAACUAAAACAAGACAAGGAACUGAUUACAAACAUUGGCCGCAAAUUGCACAGAUGCUUGCCCCAGCGCUCAGCGUUUCGGAAUGUCGCGCAUUGGCUAGAAGUCACACCUCGGGAACGUGGUUGACCUACACGGUGCCAUCAAAUUGGAUGACAAAGAUCCAAAUCUUCAAAGAUAAGUACUUUGCUGAAUAAGCAUAUUGACGCAUACAAACCUCACCAACAGAGCCUAAAAAGGACAAAAAGAAGAAGGCUGAUGAAACUCAAGCCUUACCAAGAGACAGAAGAACUAGCAAACUGUGACUUUCUUCUUCCUGCUGCAGAUUUAGAUGAUUCUCCAAACAAUUGCAACAAAUCCAUGAGCAGUGCUGACUCAACUCAGGCCUAAAACAUGCAGACAUCAAGGCAGAUGGGCUAUAUAAUAACGUUUCGCUCUUCCGCUUACGAUAUAGUUUACUCUUGUGCAGAAUGAAUUCUCGUAACUUUCAGCACAAGAAAGAUGUAGUUAACUUUAAUCUCACAACAGCAAUUCUAAUCAGUGUGUAACAUUUAGGGAGGACUUGAAAGAGCCACCUUUACUUCACCGAGGCCACGCCGGAGUACGAUCGAGUGUACAGUGAACAAUGCUAGGGAGAGCUGCCUAUAUGGAAGAGCCCUAAUGUGUAAAAUUAAUUUUAGUAGUGCUAUCCCCAUGUGAUUUUAAUAGCUUUCUUAGGAGAAUGACAAAAAGUCCCAUCCCAUUUACUUACCAUACCCACUUCAUCAAUAUAUUCCAUCUUUACAUACACCUAUCCUCCAUCCCACACAUCAUCCCCUCAUAAUC
>cluster979.fasta:2
GUUUUAUGCUUGAAGCAAAAUGUUAGACUAGACUGACCUACUAGGACCUCGAAUUUGCUUUCAACAUCAAUGCUAGUUAAACAGGGUGAUGAUUAUGUACCUUACCCAGAUACAUCGAGAAUCUAGGGGCGGCUGUUUUGCAGAGAUGAUAUGCAAACAGAUGGUACAUCAACGAUUGAACAGUCGUGCCAUAGUUAUAGAUUUACCCUACCACUAAACAUCUCCCAAUCAGGAGUGCGCUACUGAUGUCUUCAUCUUCAGUACCAAUACAUAGAGCUACUAUGAUGGGUAACAGGACCUGCUGAGACAUGUGUAUUAUUCUGGCUAUGCUUAAUGAUAACACUUCAAGGUAUUAAGGGAACCUGAGUUUUGAGGCUAUGUCUACCUACCGUUAUACAGUCAGGCUAAUUUGGGCUUGUAGCUUCUGCAAUCACCAGACACUUAGAUGCGGUGCUUGCAUCUCAGACCAUACAUAUGUAAAUGCUGUUACGACAUGUCAUCACUCAUUCAUAAAUUGGUUUCUGUUUGUUAAUCUGUAUAAUUUAAUAUCCAGGUUGUGAUGUCCACAGAUGUGGACUCAACUUUACUUGGGUAUGAGCUAUUAUUGUAAUUCUGUUACCCAUAGUUUCCAUUGUGUAUUAAUGGACAAGUUUUGGUUUAUAUAAAAAAUACCGUGUUGGUAGCGAUAAUGCUGACUUAAUGCAAUUGCAACAUGUGAACUGGACAAAUGCUAGUGAUUACAUUUUUUAGCUAACACCUGGUUACAUUGAAAGACAGCUUCGUGUUGAAAACGCUCAAAGCUAAGGAGAGUUUAAACUGUCAUGGUAUUAUAUUGACGUGAAGUGCUGUCUGACAGAAUUACAUCUCUUGAAGUUAGUAAACCUAGACCACCACUUAUGAAAUUGAAAAUGUCAGAGACAGAAGAAACAGCAAACUGUGAAACCACGUUUCCUGCUGCAGAUUUGGAUGAUUCCAAACAAUUGGCAACAAUACCGAAAGUGCUGACCAACUCAAGGCCCUAAUCAUGCAGACCAUAAGGCAGAUGGGCUAAACGUUCGCUCUUCCGUUUACGAUUGUACAUUUGUGCAGAAUGAAUCUUCGUAACUACAUAGCACAAGUAGAUGUAGUUAACUUAAUCUCCUUUGCAAUUUUAAUCGGUGCGGUAUUACUAGGGAGAGGACUUGAAAGAGCCUCUCACAUUUUCAAGGGCCACAGAGUACGAUCAGUGUCAGUGAACAAUGCUGAGAGAGCAUUGCCUAUAUGGAAGAGCCUAAUGUGUAAAUUAAUUUAGUAGAGUAUCCCUUGAUUUUAAUAGCUUAGAGAAUGAUCAGC
>cluster978.fasta:2
AUUGAUGUCGUAUACAGGGCUUUUGACAUACAAUGAUAAAGUAGCUGGUUUGCUAAAUUCCUCUAAAUUAAUUGUUGUCGCUUCAAGAAAAGGACGAAGAUGACAAUUUAAUUGAUUCACAUUUGUUAGUUAAGAGACACACUUUCUCUAACUACCAACAUGAAGAAAACAAUUUAUAAUCUACUUAAGGAUUGUCCAGCUGUUGCUAAACAUGACUUCUUUGAUUAGAAUAGACGGUGACAUGGUACCACAUAUAUCACGUCAACGUCUCUAAAUACACAAUGGCAGACCUCGUUAUGCUAAGGCAUUUGAUGAAGGUAAUUGUGACACAUUAAAGAAUACUUGUCACACAUACAAUUGUUGUGAUGAUGAUUAUUUCAAUAAAAAGGACUGGUAUGAUUUUGUAGAAAACUCCAGAUAUAUUACGCGUGCACGCCAACUUAGGUGAACGUGUACGCCAAGCUUUGUUAAAAAACAGUACAAUUACAAUCGAUGCCAUGCGAAAUGCUGGUAUUGUUGGUGUACUGACAUUAGAUAAUCAAGAUCUCAAUGGUAACUGGUAUGAUUUCGGUGAUUUCAUACAAACCACGCCAGGUAGUGGAGUUCCUGUUGUAGAUUCUUAUUAUUCUGUUAAUGCCUAUAUUAACCUUGACCAGGCUUUAACUGCAGAGUCAUGUUGACACUGACUUAACAAAGCCUUCAUUAAGUGGGAUUUGUUAAAAUAUGACUUUACGGAAGAGAGGUUAAAACUCUUUGACCGUAUUUUAAAUAUUGGGAUCAGACAUACCCAAAUUGUGUUAACUGUUCUUGGAUGACAGAUGCAUUCUGCAUUGUGCAAACUUUAAUGUUUUAUUCACAGUGUUCCCACCUACAAGUUUUGGACCACUAGUGAGAAAAAAAUAUUUGCUGAUGGUGCUUCCAUUUGUAGUUUCAACUGGAUACCACUUCAGAGAGCUAGGUGUUGUACAUAAUCAGGAUGUAAAACUUACAUAGCUCUAGACUUAGUUCAAAGGAAUUACUUGUGUAUGCUGCUGACCCUGCUACAACGACGUUGCUUCUGGUAAUCUAUACUAGAUAAACGCACUACGUGCUUUCAGUAGCUGCACUUACUAUUACAAUGUUGCUUCAAACUGUCAAAACCCGGUAAUUUAACAAAGACUUAUGACUUUGCUGUGUCUAAGGUUCUUUAAGGAAGGAAGUUCUGUUGAAUUAAAACACUUCACUUGCUCAGGAUGGUAAUGCUGCUAUCAGCGAUUAUGACUAUCGUUAUAAUACCAACAAUGUGUGAUAUCAGACAACUACUAUUUGUAGUUGAAGUUGUUGAUAAGUACUUUGAUUGUUACGAUGGUGGCUGUAUUAAUGCUAACCAAGUCAUGUCAACAUUCCUAGACAAAUGCUGGUUUUCCAUUUAAUAAAUGGGGUAAGGCUAGACUUUAUUAUGAUUUCAAUGAGUUAUGAGGAUCAAGAUGCACUUUCGCAUACAAAACGUAAUGUCAUCCCUACUAUAACUCAAAUGAAUUCUAAGUAUGCCAUUAGUGCAAAGAAUAGAGCUCGCACCGUAGCUGGUGUCUCUAUUUGUAGUUAUGACCAAUAGACAGUUUCAUCAAAAAUUAUUGAAAUCAAUAGCCGCCACUAGAGGAGCUACUGUAUAGUAAUUGGAACAAGCAAAUUCUAGUGGUUGGCACAACAUGUUAAAAACUGUUUUAGUGAUGUAGAAAACCUCCUUAUGGGUGGGAUUAUCCUAAAUGUGACAGAAAAAUGCCUAUAUGCUUAGAAUUUAUGGCCUCACUUGUUCUUGCUCGCAAACAUACUAACGUGUUGUAGCUUGCACACCGUUUCUAUAGAUUAGCUAAUGAGUGCUCAAGUAUUGAGUGAAAUGGUCAUGUGUGGCGGUUCACUAUAUAUGUUAAACCAGGUGGAACCUCAUCAGGAGAUGCCACAACUGCUUUAUGCUAAUAGUGUUUUAACAUUUGUCAAGCUGUUACCAGCCAAUGUUAAUGCACUUUUAUCUACUGAUGGUAACAAAAUUGCCGAUAAGUAUGUCCGCAAUUUACAACACAGAUUCUAUGAGUGUCUCUAUAGAAAUAGAUGUUGACACAGACUAAAGGCGAGUUUACGCAUUCUGCGUAAACAUUUCUCAAACGAUACUCUUGACGAUGCUGUUGUGUGUUCAAUAGCACUUAUGCAUCUCAAGGUCUAGUGGCUAGCAUAAAGAACUUUAAGUCAGUUCUUAUUAUCAAACAAUGUUUUUAUGUCUGAAGCAAAAUGUUAGCAAGACUGACCUUACUCUGAGACCUUACAUGAAUUUUGCUCUCAACAUACAAUGCUAGUUAAACAGGGUGAUGAUUAUGUGUACCUUCCUUACCCAGAUCCAUCUAAGAAUCAGGGGCCGGCUGUUUUGUAGAUGAUAUAUAAAACAGAUGGUACACUUUAUGAUUGAACGGUUCGUGUCACAUUAGCUAAGAUGUACCCACUUACUAAACAUCCUAAUUCAGGAGUAUGCUGAUGUCUUCAUCUGUCUUACAAUACAUAAGAAAGCUACUAUGAUGAGUUAUGGGACAUGUUAGACCGUAUUUUGUUAUGCUUACUAAUGAUAACACUUCAAGGUAUUAAGGAACCUGAGUUUUAUGAGCUAUGUACACACCGUACAGUCUUACAGGCUGUGGGGCUUGUGUUCUUCUGUAAAUUCACAGACUUUCAUUAAGAUGUGGUGCUUGCAUACGUAGACCAUUUUUAUGUUGUAAUGCUGUUUACGACACUGUAUAUCAACAUCACAAUUAGUCUUGUCUGUUAAUCCGUAUGUUUGCAAUGCUCCAGGUUGUGAUGUCACAGAUGUGACUCAACUUUCUUAGGAGGUAUGAGCUAUUAUUGUAAAUACUCAAACCACCCAUGGUUUCCAUUGUGUGCUAAUGGACAAGUUUUUGGUUUAUAUAAAAUACAUGUGUUGGUAGCGAUAAUGUUACUGACUUUAAUGCAAUUGCUUAUAUGUGACUGGACAAAUGCUGGUGAUUACAUUUUAGCUAACACCUGUACUGAGCAAAGACUCAAGCUUUUUGCAGCAGAAACGUUCAAAGCUUUGAAGAGGACUUUAAACUGUCUUAUGGUAUUGCUACUGUACGUGAAGUGCUGUCUGACAGAGAAUUCUACAUGGGAGCUGGUAAACCUAGACCACCACUUAACCGAAAUUAUGUCUUUACUGGUUAUCGUGUAACUAAAACAGUAAAGUACAAUAGGAGUACUUUCGAAAGCUCAAGAGACAGAAGAAACAGCAAACUGUGACUUUUUUCCUGCUGCAGAUUUGGAUGAUCUUCUCCAAACAAUUGCAACAAUACCGAGCAGUGCUGACUCAACUCUCGAGGCUUAAACUCAUGCAGACAUACAAGGCAGAUGCUAUAUAAACGUUUUCGCUUCUUCCGUCUUACGAUCAUGGUCUACUCUUGUGCAGAAUGAAUUCUCGUAACAACAUAGCACAAGUAGAUGUAGUUAACUUUAAUCUCCUUUAGCAAUCUUUAAAUCAGUGUGUAACAUUAGGGAGGGACUUGAAAGAGCCACCACAUUUCAUAGGCCACGCGGAGUACGAUCGAGUGUACAGUGAACAAUGUCGGGAGAGCUGCCUAUAUGGAAGAGCCCUAAUGUGUAAAAUUAAUUUAGUGUGCUAUCCCAUGUGAUUUUAAUAGCUUUUAGGAGAAUGACAAAAAA
>cluster977.fasta:2
AUACCUUCCCAGGUAACAAACCAACCAACUUUCGAUUUCUUAGAUCUGUUCUAAACGAACGCUUUCUUAUUACAAAUUGGGAGCUUCGCAGCGUGUAGGUGACUCAGGUUUUGCUGCUACAGUCGCUACAGGAUUGGCAACUAAACACAGACCAUUCCAGUAGCAGUGACAAUAUUGCUUUCUGCUUGUACAGUAAGUGACAACAGAUGUUUCAUCCUCUCGUUGACUUUUCAGGUUACUAUAGCAGAGAUAUUACUAAUUAUUAUGAGGACUUUUAAAGUUUCCAUUUGGAAUCUUGAUUACAUCAUAAACCUCAUAAUUAAAAAUUUAUCUAAGUCACUAACUGAGAAUAAAUAUUCUCAAUUAGAUGAAGAGCAACCAAUGGAGAUUGAUUAAACGAACAUGAAAAUUAUUCUUCUUGGCACUGAUAACAUCGCUACUCUGUGAGCUUUAUCACUCAAGAGUGUGUUAGAGGGGUACAACAGUACUUUUAAAAGAACCUUGCUCUCUGGAACAUACGAGGGCAAUUCACCAUUCAUCCUCUAGCUGAUAACAAAUUUGCACUGACUUGCUUUAGCACUCAAUUUGCUUUUUUGCUUGUCCUGACGGCGUAAAACACGUCUAUCAGUUACGUGCCAGAUCAGUUUUCACCUAAACUGUUCAUCAGACAAGAGGAAGUUAUAAGAACACUCUCCAAUUUUUCUUAUUGUUGCGGCAAUAGUGUUUAUAACACUUUGUCACACUCAAAAGAAAGACAGAAUGAUUGAACUUUCAUUAAUUGACUUCUAUUUGUGCUUUUUAGCCUUUCUGCUAUUCCUUGUUUUAAUUAUGCUUAUUAUCUGUUGGUUCUCACUUGAACUGCAAGAUUGCAAAGAAACUUGUCUCACGCCUAAACGAACAUGAAAUCUUGUUCUUAGGAAUAUCACAACUGUAGCUGCAUUUCACCAAGAAAUGUAGUUUCAAGAUAUGUACUCAACAUCAACCAUAUGUAGUUGAUGACACCGUGUCCUAUUCACUUCUAUUCUAAAUGGUAUUAGAGUAGGAGCUAGAAAUCAGCUCCUUAAUUGAAUUGUGCGUGGAUGAGGCUGGUUCUAAAUCACCCAUACAGUCUCAUGAUAUCGGUAAUUAUACAGUUCCUGUUUACCUUUUACAAUUAAUUGCCAGGAACCUAAAUUGGGUAGUCACUGUAGUGCGUUGUUCGUCUAUGAAGACUUUUAGAGUAACAUGACGUUCGUGUUGUCUAGAUUUCAUCUAAACGAACAAACUAAAAUGUCUGAUAAUGGACCCCAAAUCAGCGAAUGCACCCCGCUACGCUUGGUGGACCCUCAGAUUCUAACUGGCAGUAACCAGAAUGGAGUAACGCAGUGGGGCGCGAUCAAAACAACGUCGGCCCCAAGGUUUACCCAAUAAUACUGCGUCUUGGUUUCGCUCAUUCUGGCAAGGAAGACUUCCUUAAAUUCCCUCGAGGACAAGGCGUUCCAAUUAACACCAAUAAUAGUCCAGAUGACCAAAUUUGGCUACCGAAGAACCAGACGAAUUUCGUGGUGGUGACGGUAAAAUGAAAGAUUCAGUCCAAGAUGGUAUUUCUACUACCUAGGAACUGGGCCAGAAGCUGGACUUCCCUAUGGUGCUAACAAAAGAUGGCAUCAUAGGUGUUGCAACUGAGGGAGCCUUGAAUACACCAAAAGAUCAUGGCACACCCGCAAUCCUGCUAACAAUGCUGCAAUCGUGCUAUUCCUCAAGGAACAACAUUGUCAAAAGGCUCAUUAUGCAGAAGGGAAGCAGAGGCGGUCAAGCCUCUCGUUCCUCUCAUCACGUAGUCGCAACAGUUUAAGAAAUUCAACACCAGGCAGCAGUAGGGGGGAACUUCCUGCUAGAAUGGCUGGCAAUGGCGGUGAUGCUGCUCUUGCUUUGCUGCUGCUUGACAGAUUGAACCAGCUUGAGAGCAAAAUGUCUGGUAAGGCCAACAACAACAAGGCCAAACUGUCACUAAGAAUUGCUGCUGAGGCUAAGAAGCCGGCAAAACGCACUGCCACUAAAGCAUACAAUGUAACACAAGCUUUCAGCAGACGUGGUCCAGAACAAACCCAAGGAAAUUUUGGGGACCUGAACUAAUCAGACAAGGGAACUGAUUACAAACAUUGGCCGCAAAUUGCACAAAUCUGCCCCCAGCGCUUCAGCGUUCUUCGGAAUGUCGCGCAUUGGCAUGGAAGGUACACCUCGGGAACGUGGUUGACCUACACAGGUGCCAUCAAAUUGGAUGACAAAGAUCCAAAUUUUAAAGAUCAAGUCAUUUUGCUGAAUAAGCAUUGACGCAUACAAAACAUUCCCAACAGAGCCUAAAAAGGACAAAAGAAGAAGGCUGAUGAAACUCAAGCCUCGCAGAGACAGAAGAAACAGCAAACUGUGACUUUCUUCCUGCUGCAGAUUUGGGAUGAUUUUCCAAACAAUUGCAACAAUCCAUGAAAUAGUGCUGACUUCAACUCAGGCCUAAACUCAUGCAGACAUUACAAGGCAGAUGGGCUAUAUAAACGUUUUCGCUUUUCCGUUUACGAUAUAGUUUACUCUUGUGCAGAAUGAAUUCUCGUAACUACAUAGCACAAGUAGAUGUAGUUAACUUUAAUCACAUAGCAAUCUUUAAUCAGUGUGUAACAUUAGGAGAGGACUUGAAAGAGCCACCUUCAUCACCGAGGCCACGCGGAGUACGAUCGAGUGUACAGUGAACAAUGCUAGGGAGAGCUGCCUAUAUGGAAGAGCCCUAAUGUGUAAAAUUAAUUUUAGUAGUGCUAUCCCCAUGUGAUUUUAAUAGCUUCUAGGAGAAUGACAAAAU
>cluster976.fasta:2
GUCAUCACUGUGCAGAAUGAAUUCUCGUAACAUAGCACAAGUAGAUGUAGUUAUUAAUCUACAUAGCAAUCUUAAUCAGUGUAACAUUAGGGAAGACUUGAAAGAGCCACAUCUUCACCGAGGCCACGCGGAGUACGAUCGAGUGUACAGUGAACAAUGCUAGGGAGAAAGCUGCCUAUAUGGAAGAGCCCUAAUGUGUAAAAUUAAUUUAGUAGUGCUAUCCCGUGAUAUUUUAAUAGCUUUUCUAGGAGAAUGACAAAAAACAAAAAAAAAAAAA
>cluster975.fasta:2
UUCUUUCUCUCUUCUUUCUCUCUUCUUUCUUUCUUCCUUCUUCUUCUCUUCUUCCUUUUCUUUCUCUCUUCUUUUCUUCUUCUUCUCUCUUCUCUUCUUCUCUCUCUCUCUUCUUCUCUCUUCUUCUCUCUUCUUCUUCUCUCUCUUCUUCUCUUCACCUCUUCCUCUCUCUCUCUCUCUCUCUCUUUUCUACAUCACGAACGCUUCUUAUUACAAAUUGGGAGCUUCGCAGCGCGGCAGGUGACUUCAGGUUUUCAAUAUGCUGCAAUCGUCUCUCCGAUGUCGCUACAGGAUUGGCAACUAUAAAUUAAACACAGACCAUUCCAGUAGCAGUGACAAUAUUGCUUUGCUUGUACAGUAAGUGACAACAGAUGUUCUCAUCUCGUGACUUUCAGGUUACUAUAGCAGAGAUUACUAAUUAUUAUGAGGAGGACUUCACAUCAAAGAGUUCCAUCUGGAAUGAAUCUUGAUUACAUCAAACCUCAUAAUUAAAAUUUAUCGAGUCACUAACUGAAUAAAUAUUCAAUUAGAUGAAGAGCAACCAAUGGAGAUUAAACGAACAUGAAAAUAUUCUUUCUUGGCACUGAUAACACUUUGCUACUUGUAAAGCUUUAUCACUACCAAGAGUGUGUUAGAGGUACAUAGUACUUUAAAAGAACCUUGCUUCUGGAACAUUCAAGGGCAAUUCACCAUCUUCAUCCUAGCUGAUAACAAAUUUGCACUGACUUGCUUUAGCACUCAAUCUGCUUUGCUUGUCCUGACGGCGUAAAACACACGUCUAUCAGUUCACGUGCCAGAUCAGUUUCACCUAAAUAGCUUCAUCAGACAAGAGGAAGUCAAGAACUUUACUCUCCAAUUUUUUCUAUUGUUAUGGCAAUAGUGUUUAUCAUUCUGCUCACACUCAAAAGAAAGACAGAAUGAUUGAACUUCAUUAAUUGACUUCUAUUUGUGCUUUUUAGCCUUUCUCUGCUAUUCCUUGUUUUAAUUAUGCUUAUUAUCUGUUGGUUUCACUUGAACUGCAAGAUCAUAAUGAAACUUGCACGCCUAACGAACAUGAAAUUUCUUGUUUUUUUAGGAAUAUUUUCUAUUGUAGCUGCAUUUUCACCAAGAAUGUAGUUUACAGUCAUGUACUCAACAUCAUCAUAUGUAGUUGAUGACCCGUGUCCUAUUAUUUCACUUCUAUUCUAAAUGGUAUUAGAGUAGGAGCUAGAAAAUCAGCACCUUUAAUUGAAUUGUGCGUGGAUGAGGCUGGUUCUAAAUCACCCAUUCGGUACAUCGAUAUCGGUAAUUAUACGUCACCUGUUUACCUUACAAUUAAUUGCCAGGAACCUAAAUUGGGUAGUCUGUAGUGCGUUGUUCGUUCGAAGACUUUUGAGAGUAUCUGAUGUUCGUGUUGUUUUAGACUUCACUUAAACGAACAAACUAAAAUGUCUGAUAAUGGACCCCAAAUCAGCGAAAUGCACCCAUUACGUUUGGUGGACCUAGAUUCAACUGGCGGUAACCAGAAUGGAGAACGCAGUGGGCGCGAUCAAAACAACGUCGGCCCCAAGGUUUACCCAAUAAUACUGCGUCUUGGUCUCGCUCUCAACUGGCAAGGAAGACCUUAAAUUCCCCUUCGAGGACAAGGCGUUCCAAUUAACACCAAUUGGCAGUCCAGAUGACCAAAUUGGCUACUACCGAAGAGCUACCAGACGAAUUUCGUGGUGGUGACGGUAAAAUGAAAGAUCUCAGUCCAAGAUGGUAUUUCUACUACCUAGGAACUGGGCCAGAAGCUGGACUUCCCUAUGGUGCUAACAAAGAUGGCAUCAUAUGGGUUGCAACUGAGGGAGCCUUGAAAUUCCCCAAAAGAUUUGGCACCCGCAAUCCUGCUAAUGCUGCAAUCGUGCUACAACUUCCAAGGAACAACAUUGUCAAAGGCUUCUACGCAGAAAGGGAGCAGAGGCGGCAGUCAAGCCUCUUCUCGUUCCACACGUAGUCGCAACAGUUUUAAGAAAUUUCAACUCCAGGCAGCAGUAGGGGAACUCACCACCCUGCAAGAAUGGCUGGCAUGGCGGUGAUGCUGCUCUGCUCUGCUGCUGCUUGACAGAUAGCUGAACCACCGGUCUUGAGAGCAAAAUGUCUGGUAAAGGCCAACAACAACAAGGCCAAACUGUCACUAAGAAUUGCUGCUGAGGCUUCUAAGAAGCCUGGCAAAACGUACUACUGCCACUAAAGCAUCGCCGUAACACAAGCUUCGGCAGACGUGGUCCAGAACAAACCCAAGGAAAUUUGGGGACCAGGAACUAAUCAGACAAGGAACUGAUUACAAACAUUGGCCGCAAAUUGCACGAUCUGCCCCAGCGCUUCAGCGUUCAGAAUGCUCGUGCGCAUUGGCAUCGGAAGUCACACCUUCAGGGAACGUGGUUGACCUACACAGGUGCCAUCAAAUUGGAUGACAAAGAUCCAAAUUAUAAAGAUCAAGUCAUUUUUGCUGAAUAAGCAUUGACGCAUCAAAACACCCACCAACAGAGCAAAGGAUAAGAAGAAGGCUGAUGAAACUCAAGCCUUCAGAGACAGAAGAGAAACAAACUGUGACUACUUCUCACCUGCUUGCAGAUUUGGAUGAUUUUCCAAACAAUUGCAACAAUCCAUGAGCAGUGCUGACUCAACUCAGGCCUAAACUUCAUGCAGACCAUCAUAAGGCAGAUGGGCUAUAAACGUUUUCGCUUUCCGUUCUACGAUAUAGUCUACUCUUGUGCAGAAUGAAUUCGUAACAUUGGUCAAGUAGAUGUAGUUAACUUUUAAUCUUUUACAGCAAUCUAAAUAGUGUGUAACUACUAGGGAGGACUUGAAAGAGCCACAUUUCACCGAGGCCACGUCGGAGUACGAUCGAGUGAUGAGUGAACAAUGAGAGAGCUGCCUACAUAUGGAAGAGCCUAAUGUGUAAAAUUAUUAAUUUUAGUAGUGCUAUCCCCAUGUGAUUUUAAUAGCUUUUAGGAGAAUGACAAAAU
>cluster974.fasta:2
GCUUGUCCCUGACGGCGUAAACACGUACUAUGACACGUGCCAGAUCAGUUCACCUAAACUGUUUAUCAGACAAGAGGAAGUUCAAGAACUUCACUUUCUCCAAUUUUAUUGUUGCAAUAGUGUUUUAUAACACUUUGUCACCAUCAAGAAAGACAGAAUGAUUGAACUUUCAUUAAUUGACUUCUAUUUGUGCUUUUAGCCUUUGCUAUUCCUUGUUUUAAUUAUGCUUAUUAUCUGUUGGUUUUACAACUUGAACUAAGAUCAAUGAAACUUGUCACGCCUAAACGAACAUGAAAUUUUGUUUUCUUAGGAAUCAUCUACAACUGUAGCUGCAUUACCACCAAGAAUGGGGUUUCACUGGAUAUGUACUCACUUCAACCAUAUGUGGUUGAUGAGACCCGUCGUCCUAUCACUCUAUCUCUAAAUGGUAUUAGAGUAGGAGCUAGAAAAUCAGCUCUUUAAUUGAAUUGUGCGUGAUGAGGCUGGUUCUAAUCAUCCCUAUUCAGUUUGAUAUGGUAAUUAUACAGUUUCCUGUUUACCUUUACAAUAUUAAUUGCCAGGAACCUAAAUUGGGUAGUCUUGUAGUGCGUUGUUCGUUCAUGAAGACUUUAGAGUAUCAUGACGUUCGUGUUGUUCUAGAUUUCUAAAAACGAACAAACUAAAAUGUCUGAUAAUGGACCCAAAAUCAGCGAAUGCACCCGCAUACGUUUGGUGGACCCAAGAUUUAUAGUAUCAGAAUAGAGAACGCAGUGGGGCGCGAUCAAAACAACGUCAGCCCAAAGGUUUACCCAAUAAUUGCGUCUUGGUUCCGCUUUCACACUCUACAUGGCAGGAAGACCUCAAAUUCCCUCGAGGACAAGGCGUUCCAAUUACACCAAUAGCAGUCCAGAUGACCAAAUUGGCUACUAACCGAAGAGCUACCAGACGAAAUUCGUGGUGGUGACGGUAAAAUGAAAGAUCUCAGUCCAAGAUGGUAUUCACAACUACCUAUAGGAACUGGGCCAGAAGCUGGACUUUCCCUAUGGUGCUAACAAAAGACGGCAUCAUAUGGGUGUUAAGGGAGCCUUGAAUACUAAAAGAUCACUGGCACAUAUAAUCCUGUCAAUGCUGCAAUCGUGCUCUAUUCCACGGGGAACAACAUUGUCAAAAGGCUUCUACGCAGAAGGGUAGCAGAGGCGGCAGUCGUCAAGCCUCUCUCGUUCCACUACGUAGUCGCAACAGUUUCUAAGAAAUUUUAUUCCAGGCAGCAGUAGGGGAACUUUCCAUGGCUAGAAUGGCUGGCAAUGGCGGUGAUGCUGCUCUUGCUUUGCUGCAUGACAGAUUUGAACCAGCUUGAGAGCAAAAUGCACUGGUGAGGCCAUAUAACAAGGCCAAACUGUCACUAAGAAUUUGUGCUGAGGCUUCUAAGAAGCCUAAUAAAACGUCGUCCACUGCAUCAAUGUAACACAAGCUUAGACGUGGUCCAGAACAAACCCAAGGAAAUUUUGGGGACAAGGAACUAAUCAGACAAGGAACUGAUAAACAUUAAGCCGCAAAUUGCACGCUCUGCCCCCGGCGCUCACCGGCGUUCAGAAUGUCGCGCAUUGGCUGGUAGGUACCUCGGGAACGUGGUUGACCCUACACAGGUGCCUCAAUUGGAUGACAAAGAUCCAAAUUCAAAGAUCAAGUCAUUUGCUGAAUAAGCAUUGACGCAUACAAACUCCCACCAACAGAGCCUAAAAAGGACAAAAGAAGAAGGCUGAUGAAACAAGCACCAAGAAGAAACAGCAAACUGUGACUCUCACCUGCUGCAGAUUUGGAUGAUUUCCAAACAAUUGUUGCCACCGAGCAGUGCUGACUCAACUCAAGGCCUAAAACUCAUGCAGACCAUACGAGGCAGAUGGGCUAUAAACGUUUUCGCUUUCCGUUUGAUAUUAGUCUACUUGUGCAGAAUGAAUUCUCGUAACAUAGCACAAGUAGAUGUGGUUAACUUAUCCACAUAGCAAUCUCAAUCAGUGUGUAACAUUAGGGAGGACUUGAAAGAGCCACAUCUUCACCGAGGCCACAAGGGUACGCUCGAGUGUACAGUGAACAAUGCUAGGGAGAGCUGCCUAUGGAAGAGCCCUAUCGUGUAAAAUUAAUUUAGUAGUGCUAUCCCACGAUUUCGUUAGCUUCAAGGAGAAUGAUAGCCCCCCCACCCACCAUCCUAUCCAUCUCAUCCCCAUCCCUACCAUUAU
>cluster973.fasta:2
GAGCUAGAAAAUCAGCACCACAUAGCUGAAUUGUGCGUGGAUGAGUAAGUUCCAUAAUCACCCAUUUCAGUACAUCGAUCGGUAAUAUACAGUUCCUGUUUACCUUUACAAUUAAUAGCCAGGAACCUAAAUUGGUAGUUUGUAGUAAUGUUCGCUCUUAUGAAGACUUUUUAGAGUAUCAUGAUGUUCGUGUUGUUUUUAGAUUUCAUCUGCUAUGAACAAACUAAAUGUCUGAUUGACCCCAAAUUCAGCGAAAUGCACCCCGCAUUACGUCUGUGGACCCUCAGAUUCAACUGGGCAGUAACAAAGAAAUGGAGGAGAGAACGCCAGUAGGCGCGAUCAAACAACGUCGGCCCCAAGGUUUCCAGCAAUGCGUUGGUCACCGCACUUCAUAUCGGCAAGGAAGACCGAAUUCCCUUGACAAGGCGUUCCAAUUAACACCAAUAGCGGUCCAGAUGACCAGCAAAGCUACACCAUGAAGAGCUACCAGACGAUUCGUGGUGGUGACGGUAAAAUGAAAGAUUUCAGUCCAAGAUGGUAUUCAUCUCCGACUGGCCAGGAAGAAGCUGGACUUCCAGUGCUAACAAAGACGGCAUCAUAUGGGUCGUUGAAGAGCCUUGAAUACUUGAAGAUUUACUGGCCCUUGCAAUCCUGCAACAAUGCUAAUACAAUCAAUCAACUUCCAAGAACAACAUUGUCAAAGGCUUUCGCAGAAGGAGCAGAGAGGCGGCAGUCAAGCCUCUUCUUGCUUCCUCAUUCUGUGAUCGCAACAGUUUUAAGAAAUCAUCCAGGCAGCAGUAGGGGAUUUCCUGCUAGAAAUGGCUAGGCAAUGGCGGUGAUGCUAUAAUUCCUUGCUGCAUUUGCUGCUAGCUAUUGACAGAUUGAACCAGCUUGAGAGCAAAAUGUAAGUCUCAAAGGCCAACAACAACAAGGCCAAACAGCUAAGAAUUGCUGCUGAGGCUUCAGAAUCUGCCAAACGCACUGCCACUAAAGCAUACAAUGUAACAAGCUUCGGCAGACGUAGUUCCAGAACUUUGCCCAAGAAAUUAGGGACCAGGAACUAAUCAGACAAGGAACUGAUUACAAACAUUGGCCGCAAAAUUGCCAAUCUUGCCCCAGCGGCGUUUUCGGAAUGUCAUAUCUGGCUUUGAAGGUCACUCUUGGGAACGUGGUUGACCUCAACAGGUGCCAUCAAAUUGGAUGACAAAGAUCCAAAUCGCAGAUAGUCAUUUGCUGAUAAUUUGAUGCUACAAUUCCCCACCAACAGAGCCAAAAAGGACAAAAGAAGAAGGCUGAUGAAACAUAAGCCUCUCAGACAGAAGAACAAGCAAACUGUGACACUUCUACCAAUUCAGCAGAUUUAGAUGAUUUUCUCCAAACAAUUGCAACAAUCCAUGAGCAGUGCUGACUCAACUCAGGCCUAUAAACACAGACCAUCAAGGCAGAUGGGCUAUAACAAACGUUCUCGCUUUUCCGUACAAAGCACUCUGAUACAUCUGUGCAGAAAUGGCUUCGUAACUCACUGAGCACAAGAAGAUGUGAUACAACACUGUUUCACCUUUAGCAAUUUUAAUCGGUGUGUCAUUAGAGGAGUUGAAAGAGCCUUUCAUCAGUGAUUUCCUGAGUACGAUAUGAGGAUGAGUGAACAAUGCUAGGAGAGCUGCCCUAUGGAAGAGCCCCUGCUGUGUAAAAUUAAUUACGGUGGUGCUAUCCCCAUGAUUCAAUAGCUUUAGGAGAAUGACAGC
>cluster972.fasta:2
GAGCUUCUGCUAAUUCUUGCUGCUACUAAAAUGUCAGAGUGUGUACUUGGACAAUCAAAAAGAGUUGAUUUUUGUGGAAAGGCAUCUUAUGCCACCUCAGUCAGCACCUCUGUAGUCUUCUUGCAUGUGACUUAUGUCCCUGCACAAGAAAAGAACUUGCUCCUGCCAUUUGUCAUGAUGGAAAAGCACACUUUUUCCGAAGGUGUCUUGUUUUCAAAAAAUGGCACACACUGGUUUGUAACACAAAGGAGAAUUUUUAUGAACCACAAAUUCAUUACUACAGACAACACAUUUGUGUCUGUAACUGUGAUGUUGUAAUAGGAAUUGUCAACAACACAGUUUCGAUUUCUGCAACCUGAAUUAGACUCAUUCAAGGAGGAGUUAGAUAAAUAUUUUUAAGAAUCAUACAUCUUCCAGAUGUUGAUUUAGGUGACAUCUGCUGGCUACUAAUGCUUCAGUUGUAAACAUUCAAAAAGAAUUGACCGCCUCAAUGAGGUUGCCAAGAAUUUAAAUGAAUCUCUCAUCGAUCUCCAAGAACUUUGGAAAGUAUGAGCAGUAUAUAAAAUGGCCAUGGUACAUUUGGGCUAGGUUUUUAUAGCUGGCUUGAUUGCCAUAGUAAUGGUGACAAUUAUGCUCUGCUGUAUGACCAGUUGCUGUAGUUGUCUUCAAGGCUGUUGUUUCUUGUGGAUCCUGCUGCAAAUUUGAUGAAGACGAACUUUGAGCCAGUGCUCAAAGGAGUCAAUUCAUUACACAUAAACGAACUUAUGGAUUUGUUUUCAUCGAGAAUCUUCACAAUUGGAACUGUAACUUUGAAGCAAGGUGAAAUCAAGGAUGCUACUCCUUCAGAUUUUGUUCGCGCUACUGCAACGAUACCGAUACAAGCCUCCACUCCCUUCGGAUGGCUUAUUGUUGUUGUUGCACUUCUUCUGCUGUUUUUCAGAGCGCUUCCAAAAUCAUAACCCUCAAAAGAGAUGGCAACUAGCACAUUUCCAAGUGUUCAUCUUUGUUUGCAACUUGCUGUUGUUGUUUGUAACAGUUCUACUCACCUUUUGCUCGUUGCUGCUGGCCUUGAAGCCCCUUCUCUAUCUUUAUUGCUAGUCUACUUCUUGCAGAGUAUAAACUUUUGUAAGAAUAAUCGAGGCUUUGGCUUUGCUGGAAAUGCCGUUCCAAAACCCAUUACUUUAUGAUGCCAACUAUUUUCUUUGCUGGCAUACUAAUUGUUACGACUAUUGUAUACCUUACAAUAGUGUAACUUCUCUCAAUUGUCAUUACUCAGGUGAUGGCACAACAAGUCCUAUCUCUGAACCGACUACCAGAUUGGUGGUUAUACUGAAAAUGGGAAUCUGGAGUAAAGACUGUGUUGUAUUACACAGUUACUUCUUCAGACUACCAGCUGUACACUUCAACUCAAUUGAGUACGGACUUGAAUGUUGAACAUGUUACCUCUUCAUCUACAAUAAAAUUGUUGAUGAGCCUGAAGAACAUGUCCAAAUUACACUAUCGACGGUUCGCCGGAGUUGUUAAUCCAGUAAUGGAACCAAUUUAUGAUGAACCGACGACGACUACUAGCGUGCCUUGUAAGCACAAGCUGAUGAGUACGAACUUAUGUACUCAUUCGUUUUCGAAGAGACAGGUACGUUAAUAGUUAAUAGCGUACUUCUUUCUUGCUUUCGUGGUAUUCUUGCUAGUUACACUAGCCAUCCUUACUGCGCUUCGAUUGUGUGCGUACUGCUGCAAUUGUUAACGCGUGAGUCUCUGUAAAACCCUUCUUUACGUUUUACUCUCGUGUUAAAAAUCUUGAAUUCUUCUAGAGUUCCUGAUUUCUGGUCUAAACGAACUAAAUAUUAUUAGUUUCUGUUUGGAACUUUAAUUUUAGCCAUUGGCAGAUUCCAACGGUUUAACACCGUUGAAGAGCUUAAAAGCAUUCUUGAACAAUGGAACCUAGUAAAUAGGUUUCCUAUUCCUUACAUGGAUUUGUCUUUACAAUUUGCCUAUGCCAACAGGAAUGGGUUUUUGUAUAUAAUUAAGUUAAUUUUCCUCUGGCUGUUAUGGCCAGUAACUUUGUCUUGUUUGUGCUUGCUGCUGUUUACAGAAUAAUUGGAUCACCGGUGGAAUUGCUAUCGCAAUGGCUUGUCUUGUAGGCUUGAUGUGGCUCAGCUACUCUUCAUUGCUUUCAGACUGUUUGCGCGUACGCGUUCCAUGUGGUCAUUCAAUCCAGAAACUAACAUUCCAACGUGCCACUCCAUGGCACUAUUUUGACCAGACCGCUUCUAGAAAGUGAACUCUGUAAUCGGAGCAUCGUGAUCCUCGUGGACAUUUCUCGUAAUUGGACACCAUCUAGGACGCUGUGACAUCAAGGACCUGCCUAAAGAAAUACUGUUGCUACAUCACGAACGCUUCUUAUUACAAAUUGGGAGCUCGCAGCGUGUAGCAGGUGACUCAGGUUUUGCUGCUCAGUCGCUACAGGAUUGGCAACUAUAAAUUAAACACAAGACCAUUCCAGUAGCAGUGACAAUAUUGCUUUGCUUGUACAGUAAGUGACAACAGAUGUUCUUCUUAUCGACUUCAGGUUACUAUAGCAGAGAUUCUAAUUAUUAUGAGGACUUUUAAAGUUUCCAUUUGGAAUCUUGAUUACAUCAUAAACCUCAUAAUUAAAAUUUAUCUUAAGUCACUAACUGAGAAAUAAAUAUUCUCAAUUAGAUGAAGAGCAACCAAUGGAGAUUGAUUAAACGAACAUGAAAAUAUUCUUUCUUGGCACUGAUAACACUCGCUACUUGUGAGCUUCAUUCACUACCAAGAGUGUGUUAAGAGGUACAACAGUACUUUAAAAGAACCUUGCUUUCUGGAACAUACGAGGGCAAUCACCAUUUCAUCCUCUAGCUGAUAACAAAUUUGCACUGACUUGCUUUAGCACUCAAUUUGCUUUGCUUGUCCUGACGGCGUAAACACGUCUAUCAGUUCACGUGCCAGAUCAAGUUUCACCUAAACUGUUCAUCAGACAAGAGGAAGUCAAGAACUUUACUCCAAUUUUUUUAUUGUUGCGGCAAUAGUGUUUAUAACACUCGUUCACACUCUGAAGAAAGACAGAAUGAUUGAACUUUCAUUAAUUGACUUCUAUUUGUGCUUUUAGCCUUUCUGCUAUUCCUUGUUUUAAUUAUGCUUAUUAUCUGUUGGUUCUCACUUGAACUGCAAGAUCAUAAAUGAAACUUGCACGCCUAAAACGAACAUGAAAUUCUUGUUCUUCUAGGAAUCAUCACAACUGUAGCUGCAUUUCACCAAGAAUGUAGUCACACAAGUCAUGUACUCAACAUCAACCAUAUGUGGAUUGAUGACCCGUGUCCUAUUCACACUUCUAUUCUAAAUGGUAUAGAGUAGGAGCUAGAAAAUCAGCACCUUUAUAUUGAAUUGUGCGUGGAUGAGGCUGGUUCUAAAUCACCCAUUCAGUACAUCGAUAUCGGUAAUUAUACAGUUUCCUGUUUACCUUACAAUUAAUUGCCAGGAACCUAAAUUGGGUAGUCUUGUAGUGCGUUGUUCGUUCUAUGAAGACUUUAGAGUAUCAUGACGUUCGUGUUGUUUUAGAUUUCAUCUAAACGAACAAAACUAAAAUGUCUGAUAAUGGACCCCAAAUCAGCGAAAUGCACCCCGCAUUACGUUUUGGUGGACACAGAUUCUAUUGGCAGUAACCAGAAUAGAGAACGCAGUGGGGCGCGAUCAAAACAACGUCGGCCCCAAGGUUUACCCAAUAAUACUGCGUCUUGGUCUUCCGCCAUCAACUACAUGGCAAGGAAGACCUUAAAUUCCCUCGAGGACAAGGCGUUCCAAUUAACACCAAUAGCAGUCCAGAUGACCAAAUUGGCUACUACCGAAGAGCUACCAGACGAAUUCGUGGUGGUGACGGUAAAAUGAAAGAUCAGUCCAAGAUGGUAUUUCUACUACCUAGGAACUGGGCCAGAAGCUGGACUUCCCUAUGGUGCUAACAAAGACGGCAUCAUAUGGGUUGCAACUGAGGGAGCCUUGAAAUACACCAAAAAGAUCACAUUGGCACCCGCAAAUCCUGCUAACAAUGCUGCAAUCGUGCUACAACUUCCUCAAGGAACAUAUUGUCAAAAGGCUUCUACGCAGAAGGAGCAGAGGCGGCAGUCAAGCCUCUUCUCGUUCCACACGUAGUCGCAACAGUUUAAGAAUUUCAACUCACAGGCAGCAGGAACUUUCUCCUGCUAGAAUGGCUGGCAAUGGCGGUGAUGCUGCUUUGCUUUGCUGCUGCUUGACAGAUAUUGAACCAGCUUUGAGAGCAAAAUGUCUGGUAAAGGCCAACAACAACAAGGCCAAACUGUCACUAAGAAAUUGCUGCUGAGGCUUCUAAGAAGCCAUGGCAAAACGUACUGCCACUAAAGCAUACAAUGUAACACAAGCUCCGCAGACGUGGUCCAGAACAAACCCAAGGAAAUUUUGGAGGACCAGGAACUAAUCAGACAAGGAACUGAUUACAAACAUUGGCCGCAAAUUGCACUGGCUCUUGCCCCAGCGCUUCAGCGUUUCGGAAUGUCGCGCAUUGGCAUGGAAGUCACACCUCGGGAACGUGGUUGACCCACAGGUGCCACAUCAAAUUGGAUGACAAAGAUCCAAAUUUUCAAAGAUAUAGUAUUGCUGAAUAAGCUAACAUUGACGCAUACAAAACAACCCCUUACCAACAGAGCCUAAAAGGACAAAAAGAAGAAGGCUGAUGAAACUCAAGCCUUCGCAGAGACAGAAGAAACAGCAAACUGUGACUUUUCCUGCUGCAGAUUUGGAUGAUUUCUCCAAACAAUUGCAACAAUCCAUGAGCAGUGCUGACUCAACUCAGGCCUAAACUCAUCAUGCAGACCACACAAGGCAGAUGGGCUAUAAACGUUUCGCUUUUCCGUUUACGAUAUAUAGUCUACUUGUGCAGAAUGAAUUCUCGUAACUACAGCACAAGUAGAUGUAGUUAACUUUAAUCUCACUAGCAAUUCUUUAUCAGUGUGUAACUAUUAGGGAGGACUUGAAAGAGCCACACAUUUCACCGAGGCCACGCGGAGUACGAUCGAGUGUACAGUGAACAAUGCUAGGGAGAGCUGCCUAUGGAAGAGCCUAAUGUGUAAAAUUAUCUUUAGUAGUGCUAUCCCCAUGUGAUUUUAAUAGCUUUAGGAGAAUGACAAAAAAUCCCCCUACCCACAUACCCACCAUAUCAUCAUAUACCAUCAUAUUCAUAUCCCGCCCCACCACAUAUCCUUCCCUUCAAAC
>cluster971.fasta:2
UUCGAAGACGUGGUCCAGAACAAACCCUGAAAUUUUGGGACCAGGAACUAAUCAGACAAGGAACUGAUUAAACAAUGCAAAUUGCACAAUUUGCCCCCAGCGCUUCAGCGUUUUCAGAGGAAAUGUCGCGCAUUGGCAUGGAAGUCUCUCGAGAACGUGGUGACACACAGUGCCAUCAAAUUGGAUGACAAAGAUCCAAAUUCAAAGAUCAAGUCAUUUGCUGAAUAUAAGCAUUGACGCUACAAAACAUUCCAACAGAGCCAAAAGGACAAAAAAGAAGAAGGCUGAUGAAACUACAGCCUCCAAGAGACAGAAGAACAGCAAACUGACUCUUUCCUUGCUGCAGAUUUGGAUGAUUUCCAAACAAUUUGCAACAAUCCAGGCAGUGCUGACUCAACUCAGGCCUAAACUCAUGCAGACCAAGGCAGAUGGGCUAUAUAAACGUUUUUUCGCUUCUUCCGUUUACGAUAGUCUACUUGUGCAGAAUGAAUUCGUUACAUAGCACAUAGAUGUGGUUAACUUUAAUCUCAUAGCAAUCUUCUUUUAAUUCUAGUGUGUAACAUUAGGGAGGAUACUGAAAGAGCCACCACACCGGCAGGCCACGCGGAGAGUACGAUAGUGUCAGUGAACAAUGCUUAGGGAGAGAGCUGCCAUGGAAGAGCCCUAAUGUGUAAAAUUAAUUUUAGUAGUGCUAUCCCCAUGAUUUAAUAGCUUUAGGAGAAUGACAUCCCACCAUCCUCAUCCACCUCAUCAUUUAUCCAUUAUCAUAUCCAACCUACAUCCUUCAUAA
>cluster969.fasta:2
CUAGGAGACUUGAGCAGAGCCACACCGAGGCCACCGGAGUACGAUCGAGUGUACAGUAGAACAAUGCGCUCGGGAGAGCUGCCUAUAUGGAAGAGCCCUAAUGUAAAAUUAAUUUAGUAGUGCUAUCCCCAUGAUUCAAUAGCUAGGAGAAUGACAGC
>cluster968.fasta:2
AUGACUGAUCGAUGGCUGAUCGAAAUGACCAGGUUGUGACGACCACAGAUGUGACUCAACUCUACUUAGGAGGUAUGAGCUAUUAUUGUAAAUUCAUAAUCACCCAUUAGUCUUUCCUGUGUGCUAAUGGACAAGUUUUUUGGUUUAUAUAAAAUAUGUGUUGGUAGCGAUAAUGUUACUGACUUAAUGCAAUUGCAACAUGUAAGCUGGACAAAUGCUGGUGAUUACAUUUUUAGCUAACACCAGUACUGGGAGAAAGACUCAAGCUUUUUGCAGCAGAAACGUUCAAGCUACUGAGGAGACAUUUAAACUGUUUAACGGUAUCGACAUUGUACGCUGAAGUGCUGUCUGACAGAGAAUUACAUUCUCAUGGGAAGUUGGUAAACCUAGACCACCACUUAACCGAAUUAUGUCUUUACUGGUUAUCGUGUAACUAAAAACAGUAAAGUACAAAUAGGAGAGUACACUUUGAAAAUACCGCAGAGACAGAAGAAACAGCAAAACUAUGACUCUUUUCCUGCUGCAGAUUUGGAUGAUUUUCCAAACAAUUGCAACAUUAGCCACGGAGCAGUGCUGACUUCAUUCAGGCCUAAAACUCAUCAGACAUAAGGCAGAUGGGCUAUAUAAACGUUUUCGCUUUCCGUUUACGAUAGUCUACUCUUGUGCAGAAUGAAUCACGUAACAUAGCACAAGUAGAUGUGGUUAACUUUAAUCCUUUAGCAAUUCUUUAAUCAGUGUAACAUUAGGAGACACUGAAAGAGCCUUCCACACUUCUUGAGGCCACGCGGAGUACGAUUUGAGUGUCAAGUGAACAAUGCUCGAGAGCUGCCUAUAUGGAAGAGCCCUAAUGUGUAAAAUUAAUUUAGUAGUGCUAUCCCAUGUGAUUUUAAUAGCUCUAGGAGAAUGAUAAAACUCCAUCCUCAUACUCAUCCUUUUUUCAUUUUUAUUUUUAUAUUUCCAUACAUCUUACAACCUCUAUCCACCAUCCUACAUAUUCCUACAUAAACU
>cluster967.fasta:2
CAUCAUCCUCUAGCUGAUAACAAAUUUGCACUGACUUGCUUUAGCACAUCAAUUUGCUUUUGCUUGUCCUGACGGCGUAAAACACGUCUAUCAGUUACGUGCCAGAUCAGUUUCACCUAAACUGUUUUUACAAGACAAGAGGAAGUCAAGAACUUUACUCUCAAUUUUUCUAUUGUGCGGCAAUAGUGUUUUAUAACACUUUGCUUUCACACUCAAAAGAAAGACAGAAUGAUUGAACUUUCAUUAAUUGACUUUCUAUUUGUGCUUUUAGCCUUUCUGUUAUUCCUUGCUUAAUUAUGCUUAUUAUCUGUUGGUUCCUCUUGAACUGCAAGAUUCAUUAUGAAACUUGCACGUCCUAAACGAACAUGAAAUUUCUUGUUCUUAGGAAUCAUCACAACUGUAGCUAUAUCACCAAGAAUGUAGUCACUAGUAUGUACUCAACAACCAUUCAAGUUGAUGACCCGUGUCCUAUCACUUAUAUUCUCUAAAUGGUUAGAGUAGGAGCUAGAAAUCAGCACCUUUUGAAUUGUGCGGGGAUGAGGCUGGUUCUAAUCACCACCCAUUCAGUACAUCGAUAUCGGUAAUUAUACAGUUCCUGUUUACCUUACAAUUAAUUGCCAGGAACCUAAAUUGGUAGUCUUGUAGUGCGUUGUUCGUUCUAUGAAGACUUUAGAGUAUGACGUUCGUGUUGUUUUAGAUUUCAUCUAAACGAACAAACUAAAUGUCUGAUUAGACCCCAAAAUCAGCGAAAUGUACCCAAUAUUACGCUUGGUGGACCCUCAGAUUCAACUGCAGUAACCAGAAUGGAGAAUCCGCAGUGGGCGCGAUCAAACAACGUCGGCCCCAAGGUUUACCCAAUAAUACUGCGUCUGGUCACCGCUCACCACUCAACCGGCAAGGAAGACCUUAAAUUCCCAUAGGACAAGGCGUUCCAAUUAACACCAAUAGCAGUCCAGAUGACCAAAUUGGCUACUCGAAGAGCUCACCAGACGAAUUCGUGGUGGUGACGGUAAAUCAGAUCCGGUCCAAGAUGGUAUCUCAUUCUCCAAGGAACUGGGCCAGAAGCUGGUUUUCCCUAUGGUGCUAACAAAGACGACGGCAUAUGGGUUGCAACAUUGAGGGAGCCAAUACACCAAAAGAUCACAUUGUCCAAUCCUGCUAACAAUGCUGCAAUCGUAUAAUCACAACUCCAAGGAACAACAUUGUCAAAAGGCUUCUACGCAGAAGGAGCAGAGGCGGCAGUCAGCACCUCGUUCCACACGUAGUCGCAACAGUUUAAGAAAUUCAACACAGGCAGCAGUAGGGGGAACUUCUCCACUGCUAGAAAUGGCAAUGGCGGUGAUGCUGCUCUUGCUUUGCUGCUGCUUGACAGAUUGAACCAGCUUGAGAGCAAAAAUGUCUUGGUAAAGGCCAACAACAACAGGCCAAACUGUCACUAAGAAUUCGCUGCUGAGGCUCUAAGAAGCCGGCAAACGUACUGCCACUAAAGCAUACAAUGUAUACAAGCUUCGGCAGAUGAAGGUCCAGAACAAACCCAAGGAAAUUGGGGACCAGGAACUAAUCAGACAAGGAACUGAACUACAAACAUUGCCGCAAAUUGCACAAUUUGCCCCAGCGCUUCAGCGUUCUUCGGAAUGUCGCGCAUUGGCAUGGAAGUCACUUUCGGGAACGUGGUUGACCUACACAGGUGCCAUCAAAUUGGAUGACAAAGAUCCAAAUUUUUCAAAGAUAAGUCAUUUGCUGAAUAAGCAUUGACGCAUACAAAACUCCCACCAACAGAGCCAAAGGACAAAAGAAGAAGGCUGAUGAAUCAAGCCUUUGCAGAGACAGAAGAACUAGCAAACUGUGAACUCUACCUGCUAGAUUUGGAUGAUUUUCCAAACAAUUGCAACAAAUCCAUGAGCAGUGUGACUCAACUCAGGCCUAAACAUGCAGACACAAGGCAGAUGGGCUAUAUAAACGUUUUCGCUUCUUCCGUUUACAACGAUAUGGUACUACUUUGUGCAGAUAAUUUCGUAUAUUACAUAGCACAAGUAGAUGUGGUUAACUCUAAUCUCACAUAGCAAUUUUAAUGGUGUGUAACAUUAGGAGGACUUGAAAGAGCCUUAUUUCGAGGCCACGCGGAGUACGAUCGAGUGUACAGUGAACAAUGCUUAGGGUAGAGCUGCCUAUAUGGAAGAGCCCUAAUGUGUAAAAUUAAUUUUAGUAAGUGCUAUCCCAUGUGAUUUUAAUGGUCUUCUCUAGGAGAAUGACAGAAU
>cluster966.fasta:2
UUUUUAGCUAACACCAGUUUUGAAAGUUCAAGCUUUUCACACAGCAAUUGAAACAACUCCUUAAGCUUUAAGGAGACUUUGUUAAACUGCUUCGUAUUAUACUGUACGUGGUGCUGUCUGACAGAGAAUUACAUCAAUGGGAAGUUGGUAAACCAGACCACCACUUUAACCGAAAUAUGUCUUUACUGGUUAUCGUGUAACUAAAAACAGUAAAGAGUACAAUAUCCAUGAGCAGUGCUGACUCAUUCAGGCCUAAACUCAUGCAGACACAAGGCAGAUGGGCUAUAUAAACGUUUCGCUUUCCGUUUACGAUAUGGUGCCUACAUUAUGUGCAGAUGAAUUCGUAACUACAUAGCACAAGUAGAUGUAGUAACUUUAAUCCUCAGCAAUCUCAAUCAGUGUAACAUUAGGGAGGACUUGAAAGAGCCACAUCACCGAGGCCCAGAGUACGAUCGAGUGUGUGACAAUGCUAGGGAGAGCUGCCUAUAUGGUGAAGAGCCCUAAUGUAAAAUUAAUUUAGUAGUGCUAUCCCCAUGUGAUUUUAAUAGCUUCUAGGGAGAAUGACAAAAAAAAAU
>cluster965.fasta:2
CUUCUUAGGAAUACUCACAACUGUAGCUGCAUUUCAAGAAUGUAGUUUACAGUCAUGUACUCAACAUCAACCAUAUGUAGUUGAUGACCCGUGUCCUAUUCACUUCUAUCUAAAUGGUACUAGAGUAGGAGCUAGAAAUCAGCACCUUUAAUUGAAUUGUGCGUGGAUGAGGCUGGUUCUAAAUCACCCAUUCAGUACAUGAUAUGGUAAUUAUACAGUUUCCUGUUUACCUUUUACAAUUAAUUGCCAGGAACCCAAAUUGGUAGUCUUGUAGUGCGUUGUCGCUCUAUGAAGACUUUUAGAGUAUCAUGACGUUCAUUGUUGUUUAGAUUCACUUUAAACGAACAAACUAAAUGUCUGAUAAUGGACCCCAAAAUCAGCGAAUGCACCCUCAUUACGUUUUGGUGGACCCUCAGAUUCAACUGGCAGUAACCAGAAUAGAGAUACCAGUGGGCGCGAUCAAACAACGUCGGCCCCAAGGUUUACCAAUACUGCGUCUUGGUUUCCGCUCUCAUCAUAUUGGCAAGGAAGACCUUAAAUUCCCGAGGACAAGGCGUUCCAAUUAACACCAAUAAUAGUCCAGAUGACCAAAUUGGCUACUACCGAAGUUACCAGACGAAUUCGUGGUGGUGACGGUAAAAUGAAAGAUUCCGGUCCAAGAUGGUAUUUCUACUACCUAGGAACUGGGCCAGAAGCUGGACUUCCCUAUGGUGCUAACAAAAGACGGCAUCAUUAGGUUGCAACUGAGGAGCCUUGAAUACACCAAAAGAUCAUUGGCACCCGCAAUCCUGCUGCAAUGCUGCAAUCGUGCAACUUCCAAGGAACAACGUUGUCAAAAGGCUUUACGCAGAAGGGAGCAGAGGCGGCAGUCAAGCCUCUUCUCGUUCCUCAUCACGGUCGCAACAGUUAAGAAAUUCAACUCCAGGCAGCAGUAGGGAACUUCUCCUCCUGCUAGAAUGGCUGGCAAUGGCGGUGAUGCUGCUUGUCUUUUGCUGCUGCUUGACAGAUUGAACCGGACCAUUGAGAGCAAAAUGUCUGGUAAAGGCCAACCAUAACAAGGCCAAUAAACUGUCACUAAGAAUUUGCUGCUGAGGCUUCUGCAGAAGCCUGGCAAAACGUACUGCCACUAAAGCAUCAAUGUAACACAAGCUUUCGGCAGAUGUGGUCCAGAACAAACCCAAGGAAAUUUUGGGACCAGGAACUAAUCAGACAAGGAACUGAUUACAAACAUUGGCCGCAAAUUGCACAAUUUGCCCAGCGCUCAGCGUUCUUCGGAAUGUCGCGCAUUGGCAUGGAAGUCACACAUGGGAACGUGGUUGACCUACAGGUGCCAUCAAAUUGGAUGACAAAGAUCCAAAUUUCAAAGAUCAAGUCAUUUUGCUGAAUAAGCAUUGACGCAUACAAAACAUUCCCACCAACAGAGCCUAAAGGACAAAAGAAGAAGGCUGAUGAAACUCAAGCCUUACCGCAGAGACAGAAGAAACAGCAAACUGUGACUCACCUGCUGCAGAUUUGGAUGAUUUCUCCAAACAAUUGCAACAAUCCAUGAGCAGUGCUGACUCAACUCAGGCCUAAAACAUCAUGCAGACCAUACAAGGCAGAUGGGCUAUAUAAACGUUUCGCUUUUCCGCUUACGAUAGUCUACUCUUUGUGCAGAUACGAAUUCUCGUAACUACAUAGCACAAGUAGAUGUAGUUAACUUUAAUCUCAGCAAUCUUUAAUCAGUGUGUAACAUUAGGGAGGACUUGAAAGAGCCACCACAUUUCUUAGGCCACGCGGAGUACGAUCGAGUGUACAGUGAACAAUUGCCCAGGGAGCUGCCUAUAUGGAAGAGCCCUAAUGUGUAAAAUUAAUUUAGUAGUGCUAUCCCCAUGUGAUUUUAAUAGCUUAGGAGAAUGACAAUCCCCUCCCUACCCCCACACACAUCCCCAAUAUAUCCAUCAUCUUACACACCCAUCCCCUCCCGCCUACACCAUCCCAAA
>cluster964.fasta:2
AAGAAGAAGGCUGAUGAAACUCAAGCCUUCAAGAGACAGAAGAAACAGCAAACUGUGACUCUUUUUCCUGCAACAGAUUUGGAUGAUUUCUCCAAACAAUUGCAACAAUACCGAGCAGUGCUGACUCAACUCAGGCCUAAACUCAUGCAGACCAAGGCAGAUGGGCUAUAAACGUUUCGCUUUUCCGUUUACGAUAUAGUCUACUCAUGGUGCAGAAUGAAUCUCGUAACUACAUAGCACAAGUAGAUGUAGUUAUUUUAAUCUCACAUAGCAAUCUUUUUAAUCAGUGUGUAACUACUAGGGAGGACUUGAAAGAGCCACCACACAUUCACGAUGGAGUACGAUCGAGUGUACAGUGAUAAUGCUAGAGAGCUGCCUAUGGAAGAGCCCUAAUGUAAAAUUAUUUAGUAAGUGCUAUCCCAUGUGAUUUUAAUAGCUUAGGGAGAAUGACAAAAAAAAAU
>cluster963.fasta:2
AAGGUUUACCCAAUAAUACUGCUGUUUGGUUUCACCGCUUCAUCAACAUGGCAAGGAAGACCUUAAAUUCCCUCGAGGACAAGGCGUUCCGUUAACACCAAUAGCAGUCCAGAUGACCAAAUUGGCUUCAAAGAGCUACCAGACGAAUCGUGGUGGUGACGGUAAAAUGAAAGAUUCAGUCCAAGAUGGUAUUUACAUACUACCAAGGAACUGGGCCAGAAGCUGGACUUCCCUAUGGUGCUAACAAAGACGGCAUCAUAUGGGUUGCAACUGAGAGCCUUGAAUACACCAAAAGAUCACAUUGGCACCCGCAAUCCAAACAACAAUGCUGCAAUUGCUACAACUUCCUCAAGGAACAUUGUCAAAGGCUUCAUCCAGAAGGGAGCAGAGGCGGCAGUCAAGCCUCUUCUCGUUCCAUUCACGUAGUCGCAUAGUUUAAGAAAUUCAACUCAGGCAGCAGUAGGGAACUUCUCUGCUAGAAUGGCUGGCAAUGGCGGUGAUGCUGCUCUUGCUCGUUGCUGCUUGACAGAUUGAACCAGCUUGAGAGCAAAAUGUCUGGUCGAGGCCAACAACAACAAGGCCAAACUGUCACUAAGAAAUGCUGCUGCUGAGGCUUCUAAGAAGCCUCGGCAAAAACGUACUGCCACUAAAGCAUACAAUGUAACAAGCUUCGGCAAACGUGACCCAGAACAUUGGCCAAGGAAAAAUUUUGGGACGCAGGAACUAAUCAGACAAGGAACUGAUUACAAACAUGCCAAAUUGCACAAUUUGCCCCAGCGCUUUCAGCGUUUUCGGAAUGUCGCGCAUUGGCAUGGAAGUCACACCUCGGGAACGGUGACCUACACAGGUGCCAUAAAUUGGAUGACGCAAGAUCCAAAUUUCGUAAAGAUCAAGUCAUUUGCUGAAUAAGCAUUGACGCAAAAACAUUCCCACCAACAGAGCCAAAAAGGACAAAAGAAGAAGGCUGAUGAAACUCAAGCCACAUCAAGACAGAAGAAACAGCAAACUGUGACUUUUUCCUUGCUUGCAGAUUUGGAUGAUUUUCCAAACAAUUGCAACAAUCCAAGCAGUGCUGACUACCUUAUUCAGGCCUAAACUCAUGCAGACACAAGGCAGAUAGGCUAUAUAAACGUUUUUCGCUUCCGUUACGAUAUAGUCUACUUGUGCAGAUAUGAAUUCUCGUAACUACAUAGCACAAGUAGAUGUAGUUAACUUUAUCCUUUAGCAAUUUUAUCAGUGUGUAACUACUUGGGAGGACUUGAAAGAGCCACCUUACUUCUCGAGGCCACGCGGAGUACGAGUGUACAGUGAACAAUGCUAGGGAGAGCUGCCUAUAUGGAAGAGCCCUAAUGUGUAAAUAAUUUAGUAGUGUUAUCCCCAUGUGAUUUUAAUAGCUUUCUCUAGGGAGAAUGACAGUCCACCCCCACAUCUACAUACUCCCCUACCAUUUAUUUAUAUCCAUCAUUUACAUAUCCCCCUCCUACCAUCCCCAAA
>cluster962.fasta:2
[truncated: 3,177,247 more chars]
