# Supplementary material for: Evolution of naturally arising SARS-CoV-2 defective interfering particles
Source: Commun Biol. 2022 Oct 27;5:1140. doi: 10.1038/s42003-022-04058-5 (PMC9610340; doi:10.1038/s42003-022-04058-5)
Supplement: Supplementary file 7 — Supplementary Data 5 [file 42003_2022_4058_MOESM7_ESM.zip › experiment1/Pipeline_intermediate_files_experiment1/RATTLE_RNA_models_reconstruction_experiment_1_passage_14.fasta]

>cluster_0 reads=1 total_reads=442316
ACACCUUCCCGGUCAAACCAACCACUUCGCUUUCAAUAGAUCUGUUCUAAACGAACUUAAAAUCUGUGUGGCUGUCACUCGGCUGCGCUUAGUGCACUCACCAGUAUAAUUAAUAACUAAUUACUGUUGUUGACAGGACACGAGUAACUCGUCAUAUCUGCAGGCUGCUUACGGUUUCGUCCGUGUUAGCCGAUAUCAGCACAUCGGGUUUCGUCCGGGUGUGACCGAAAGGUAAGAUGGAGAGCCUUGUCCUGGUUCAACGAGAAAACACACGCCACUAUUCAGUUUGCCUGUUUUACAGGUUUGCGGAUGUGCUCGUUGUACGUGGCUUUGGAGACUCCGUGGAGGAGGUCUUAUCAGAGGCACGUCAACAUUUAAAGAUGGCACUUGUGGCUUAGUAGAAGUUGAAAAGGCGUUCUGCCUCAACUUGAACAGCCUAUGUGUUCAUCAAACGUUCGGAUGCUCGAACUGCACCUUCUGGUCAUGUUAUGUUGAGCUGGUAGAACUCGAAGGCAUUCAGUAGGUGUAGUGGUGAGACACUUGGUGUCCUUGUCCCUCAUGUGGGCGAAAUACCAGUAGGUUACCGCAAGGUUCUUCGUAAGAACGGUAAUAAAGGAGCUGGUGGCCAUAGUACGGCGCCGAUCUAAAGUCAUUUGACUUAGGCGACGAGCUUGGCACUGAUCCUUAUGAAGAUUUCAAGAAACUGGAACACUAAACAUAGCAGUGGUGUUACCCGUGAACUCAUGCGCGAGCUUUAACGGAGGGGCAUACACUCGCUAUGUCGAUUAACUUCUGUGGCCCUGAUGGCUACCCUCUUGAGUGCAUUAAAGACCUUUUAGCACGUGCUGGUAAAGCUUCAUGCACUUUGUCCGAACAACUGGACUUUAUUGACCUAAGAGGGUGUUAUACUGCUGCCGUGAACAUGAGCAUGAAAUUGCUUGGUACACGGAACGUUUUGAAAAGAGCUAUGAAUUGCAGACACCUUUUGAAAUUAAAUUGGCAAAGAAAUUUGACUCCUUCAAUGGGAAUGUCCAAAUUUUGUAUUUCCCUUAAAUUCCAUAAUCAAGACUAUUCAACCAAGGUUGAAAAGAAAAAGCUUGAUGGCUUAUGGGUAGAAUUCGAUCUGUCAUAUCCAGUUGCGUCACCAAAUGAAUGCAACCAAUCGUGCCUUUCAACCAUGAAGUGUGAUCAUUGUGGUGAAACUUCAUGGCAGACGGGCGAUUUGUUAAAGCCACUUGCGAAUUUGUGGCACUGAGAAUUUGACUAAGAAGGUGCCACUACUUGUGGUUACUUCCCCAAAAUGCUGUUGUUAAAAUUUAUUGUCCAGCAUGUCACAAUUCAGAAGUAGGACCUGAGCAUAGUCUCGCGAAUACCAUAAUGAAUUUGGCUUGAAACCAUUCUCGUAAGGGUGGUCGCACUAUUGCCUUGAGGCUGUGUUUUCUAUGUUGGUUGCCAUAACAAGUGUGCCUAUUGGGUUCCACGUGCUAGCGCUAACUAGGUUGUAACCAUACAGGUGUUGUUGGAGAAGGUUCCGAAGGUCUAAUGACAACCUCUUGAAAUACUCAAAAGAGCGGUACAUCAAUUGUUGGUGACUUUAAAACUUAAUGAAGAGAUCGCCAUUAUUUUGGCAUCUUUUGCCACAAGUGCUUUUGUAGAAACUGUGAAAGGUUUGGAUUAUAAAGCAUUUCAAACAAAUUGUUGAAUCCUGUGGUAAUUUUAAAGUUACAAAAGGAAAAGCUAAAAAAGGUGCCUGGAAUAUUGGUGAACAGAAAUCAAUACUGAGUCCUCUUCAUGCAUUGCAUCAGAGGCUGCUCGUGUUGUACGAUCAAUUUCUCCCGCACCUUGAAACUGCUCAAAAUUCUGUGCGUGCUUCUACAGAAGGCCGCUAUAACAAUACUAGAUGGAAUUCACAGUAUUCACUAGACUUUGAUGCUAUGAUGUUCAUCUCGGAUUGGCUACUAUCAAUCUAGUUGUAAUGGCCUACAACAGGUGGUGUUGCUUCAGUUGACUCGCAGUGGCUAACUAACAUCUUUGGCACUGUUUAUGAAAACUCAAACCCGUCCUUGAUUGGCUUGAAGAGAAGUUAAGGAAGGUGUAGAGUUUUUAGAGACGGUUGGGAAAUUGUUAAAUUAAAUUUAUCUCAACCUGUGCUUGUUGAAAUUGUCGGUGGACAAAUUGUCACCUGUGCAAAAGGAAAUUAAGGAGAGUGUUCAGACAUUUUAAGCUUGUAAUAAAUUUUCGCUUGUGUGCUGACUCUAUCACUAUUGGUGGAGCUAAACUUAAAGCCUUGAAUUUAGGUGAAACAUUUGUCACGCACAUCAAAGGAUUGUACAGAAAGUGUGUUAAAUCCAGAGAAGAAACUGGCCUACUCAUGCCUUAAAAGCCCCAAAAGAAAUUAUCUUCUUAGAGGGAGAAACACUUCCCACAGAAGUGUUAACAGAGGAAGUUGUCUUGAAAACUGGUGAUUUACAACAUUAGAACAACCUACUAGUGAAGCUGUUGAAGCUCCAUUGGUUGGUACACCAGUUUGUAUUAACGGGCUUAUGUUGCUCGAAAUCAAAGACACAGAAAAGUACUGUGCCCUUGCACCUAAUAUGAUGGUAACAAACAAUACCUUCCAUCAAAGGCGGUGCACCAACAAAGGUUACUUUGGUGAUGACACUGUGAUAGAAGUGCAAGGUUACAAGAGUGUGAAUAUCACUUUGAACUUGAUGAAAGGAUUGAUAAAGUACUUAAUGAGAAGUGCUUGCCUAUACAGUUGAACAUGGUACAGAAGUAAAUGAGUUUGCCUGUGUUGUGGCAGAUGCUGUCAAAACUUUGCAACCAGUAUCUGAAUUACUUACCCACUGGUUGAUUUAGAUGAGUGGAGUAUGGCUACAUAACUUAUUUGAUGAGUCUGGUGAGUUUAAAUUGGCUUCACAUGUAUUGUUCUUUCUACCCUCCAGAUGAGGAUGAAGAAGAAGGUGAUUGUGAAGAAGAAGAGUUUGAGCCAUCAUUCAAUAUGAGUAUGGUACUGAAGAUGAUUACCAAGGUAAACCUUUGGAAUUUGGUGCCUUCUGCUGCUUCAACCUGAAGAAGAGCAAGAAGAAGAUUGGUUAGAUGAUGAUGGUCAACAAACUGUUGGUCAACAAGACGGCAGUGAGGACAAUCAGACAACUACUAUUCAAACAAUUGUUGAGGUUCAACCUCAAUUAGAGAUGGAACUUACACCAGUUGUUCAGACUAUUGAAGUGAAUAGUUUAGUGGUUAUUUAAAACUACUGACAAUGUAUACAUUAAAAUGCAGACAUUGUGGAAGAAGCUAAAAAGGUAAAACCAACAGUGGUUGUUAAUGCAGCCAAUGUUUACCUUAAACAUGGAGAGGUGUUGCAGGAGCCUUAAAUAAGGCUACUAACAAUGCCAUGCAAGUUGAAUCUGAUGAUUACAUAGCUACUAAUGGACCACUUAAAGUGGUGGUAGUUGUGUUUUAAGCGGACACAAUUUUGCUAAACACUGUCUUCAUGUUGUCGGCCCAAAUGUUAACAAAGGUGAAGACAUUCAUUCUUAAGAGUGCUUAUGAAAAUUUUAAUCAGCACGAAGUUCUACUUGCACCAUUAUUAUCAGCUGGUAUUUUGGUGCUGACCCUAUACAUUCUUUAAGAGUUUGUGUAGAUACUGUUCGCACAAAUGUCUACUUAGCUGUCUUUGAUAAAAAUCUUAUGACAAACUUGUUUCAAGCUUUGGAAAUGAAGAGUGAAAAGCAAGUUGAACAAAAGAUCGUGAGAUUCCUAAAGAGGAAGUUAAGCCAUUUAUAACUGAAAGUAAACCUUCAGUUGAACAGAGAAAACAAGAUGAUAAGAAAAUCAAAGCUUGUGUUGAAGAAGUUACAACAACUUGGAAGAAACUAAGUUCCACAGAAACUUGUUACUUUAUUGACAUUAAUGGCAAUUUCAUCCAGAUUCUGCCACUCUUGUUAGUGACAUUGACAUCACUUUCUUAAAGAAAGAUGCUCCAUAUAGUGGGUGAUGUUGUUCAAGAGGGUGUUUUAACUGCUGUGGUUAUACCUACUAAAAGGCUGGUGGCACUGAAAUGCUAGCGAAAGCUUUGAGAAAAGUGCCAAAGACAAUUAUAUAUACACUACCCGGGUCAGGGUUUAAAUGGUUACACUGUAGAGGAGGCAAAGACAGUGCUUAAAAGUGUAAAGUGCCUUUUACUUCUACCAUCUAUUAUCUCUAAUGAGAAGCAAGAAAUUCUUGGAACUGUUCUUGGAAUUUGCGAGAAAUGCUUGCACAUGCAGAAGAAACACGCAAAUUAAUGCCUGUCUGUGUGGAAACUAAAGCCAUAGUUUCAACUAUACAGCGUAAAUAUAAGGGUAUUAAAAUACAAGAGGGUGUGGUUGAUUAUGGUGCUAGAUUUUACUCAUCCAGUAAAACAACUGUAGCGUCACUUAUCAACACACUUAACGAUCUAAAUGAAACUCUUGUUACAAUGCCACUUGGCUAUGUAACACAUGGCUUAAAUUUGGAAGAAGCUGCUCGGUAUAUGAGAUCUCAAAGUGCCAGCUACAGUUUCUGUUUUUCCUGAUGCUGUUACAGCGUAUAAUGGUUAUCUUACUUCUUCUAAAACACCUGAAGAACAUUUUAUUGAAACCAUCUCACUUGCUGGUUCCUAUAAAGAUUGGUCCUAUUCUGGACAAUCUACACAACUAGGUAUAGAAUUUCUUAAGAGAGGUGAUAAAAGUGUAUAUUACACUAGUAAUCCUACCACAUUCCUAGAUGGUGAAGUUAUCACCUUUGACAAUUUAAGACACUUCUCUUUGAGAGAAGUGAGGACUAUUAAGGUGUUUACAACAGUAGACAACAUUAACCUCCACGCAAGUUGUGGACAUGUCAAUGACAUAUGGACAACAGUUUGGUCCAACUUAUUUGGAUGGAGCUGAUGUUACUAAAGUAAAACCUCAAAUUUAUGAAGGUAAAACAUUUUAUGUUUUACCUAAUGAUGACACUCUACGUGUUGAGGCUUUGAGUACUACCACAACUGAUCCUAGUUUCUGGGUAGGUACAUGUCAGCAUUAAAUACACUAAAAAGUGGAAAUACCCACAAGUUAAUGGUUUAACUUUAUUAAAUGGGCAGAUAACAACUGUUAUCUUGCCACUGCUGUUAACACUCCAACAAAUAGAGUUGAAGUUUAAUCCACCUGCUCUACAAGAUGCUUAUUACAGAGCAAGGGCUGGUGAAGCUGCUAACUUUUGUGCACUUAUCUUAGCCUACUGUAAUAAGACAGUAGGUGAGUUAGGUGAUGUUAGAGAAACAAUGAGUUACUUGUUUUCACAUGCCAAUUUAGAUUCUUGCAAAAGAGUCUUGAACGUGGUGUGUAAAACUUGUGGACAACAGCAGACAACCCUAAGGGUGUAGAAGCUGUUAUGUACAUGGGCACACUUUCUUAUGAACAAUUUAAGAAAGGUGUUCAGAUACCUUGUACGUGUGGUAAACAAGCUACAAAAUAUCAAGUACAACAGGAGUCACCUUUUGUUAUGAUGUCAGCACCACCUGCUCAGUAUGAACUUAAGCAUGGUACUUAUUGUAGAUAGUGAGUACACUGGUAAUUACCAGUGUGGUCACUAUAAACAUAUAUUUAAAGAAACUUUGUAUUGCAUAGACGGUGCUUUACUUACAAAGUCCUAGAAUACAAAGGUCCUAUUACGGAUGUUUCACAAAGAAAACAGUUACACAACAACCAUAAACCAGUUACUUAUAAAUUGGAUGGUGUUGUUUGUACAGAAAUUGACCCUAAGUUGGACAAUUAUUAUAAGAAAGACAAUUCUUAUUCACAGAGCAACCAAUUGAUCUUGUACCAAACCAACAUAUCCAAACGCAAGCUUCGAUAAUUUUAAGUUUGUAUGUGAUAAUAUCAAAUUUGCUGAUGAUUUAAACCAGUUAACUGGUUAUAAGAAACCUGCUUCAAGAGAGCUUAAAGUUACAUUUUUCCUGACUUUAAUGGUGAUGUGGUGGCUAUUGAUUAUAAACACUCACACCCUUUUUUAAGAAAGGAGCUAAAUUGUUACAUAAACCUAUUGUUUGGCAUGUUAACAAUGCAACUAAUAAAGCCACGUAUAAACCAAAUACCUGGUGUAUACGUUGUCUUUGGAGCACAAAACCAGUUGAAACAUCAAAUUCGUUUGAUGUACUGAAGUCAGAGGACGCGCAGGGAAUGGAUAAUCUUGCCUGCGAAGAUCUAAAACCAGUCUCUGAAGAAGUAGUGGAAAAUCCUACCAUACAGAAAGACGUUCUUGAGUGUAAUGUGAAAACUACCGAAGUUGUAGGAGACAUUAUACUUAAACCAGCAAAUAAUAGUUUAAAAAUUACAGAAGAAGGUUGGCCACACAGAUCUAAUGGCUGCUUAUGUAGACAAUUCUAGUCUUACUAUUAAGAAACCUAAUGAAUUAUCUAGAGUAUUAGGUUUGAAAACCCUUGUACUCAUGGUUUAGCUGCUGUUAAUAGUGUCCCUUGGGAUACUAUAGCUAAUUAUGCUAAGCCUUCUUAACAAAGUUGUUAGUACAACUACUAUGGUUAUACACGGUGUUUAAACCGUGUUUGUACUAAUUAUAUGCCUUAUUUCUUUACUUUAUUGCUACAAUUGUGUACUUUACUAGAAGUACAAAUUCUAGAAUUAAAGCAUCUAUGCCGACUACUAUAGCAAAGAAUACUGUUAAGAGUGUCGGUAAAUUUUGUCUAGAGGCUUCAUUUAAUUAUUUGAAGUCACCUAAUUUUUCUAAACUGAUAAAUAUUAUAAUUUGGUUUUUACUAUUAAGUGUUUGCCUAGGUUCUUUAAUCUACUCAUCGCUGCUUUAGGUGUUUUAAUGUCUAAUUUAGGCAUGCCUUCUUACUGUACUGGUUACAGAGAAGGCUAUUUGAACUCUACUAAUGUCACUAUUGCAACCUACUGUACUGGUUCUAUACCUUGUAGUGUUUGUCUUAGUGGUUUAGAUUCUUUAGACACCUAUCCUCUUUAGAAACUAUACAAAUUACCAUUUCAUCUUUAAAUGGGAUUUAACUGCUUUUGGCUUAGUUGCAGAGUGGUUUUGGCAUAUUCUUCACUAGGUUUUCUAUGUACUUGGAUUGGCUGCAAUCAUGCAAUUGUUUUCAGCUAUUUGCAGUACAUUUAUUAGUAAUUCUUGGCUUAUGUGGUUAAUAAUUAAUCUUGUACAAAUGGCCCCGAUUUCAGCUAUGGUUAGAAUGUACAUCUUCUUUGCAUCAUUUUAUUAUGUAUGGAAAAGUUAUGUGCAUGUUGUAGACGGUUGUAAUUCAUCAACUUGUAUGAUGUGUUACAAACGUAAUAGAGCAACAAGAGUCGAAUGUACAACUAUUGUUAAUGGUGUUGAAGGUCCUUUUAUGUCUAUGCUAAUGGAGGUAAAGGCUUUGCAAACUACAAUUGGAAUUGUGUUAAUUGUGAUACAUUCUGUGCUGGUAGUACAUUUAUUAGUGAUGAAGUUGCGAGAGACUUGUCACUACAGUUUAAAAGACCAAUAAAUCCUACUGACCAGUCUUCCACAUCUGUUGAUAGUGUUACAGUGAAGAAUGGUUCCAUCCAUCUUUACUUUGAUAAAGCUGGUCAAAAGACUUAUGAAAGACAUUCUCUCUCAUUUUGUUAACUUAGACAACCUGAGAGCUAAUAACACUAAAGGUUCAUUGCCUAUUAAUGUUAUAGUUUUUGAUGGUAAAUCAAAAUGUGAAGAAUCAUCUGCAAAAUCAGCGUCUGUUUACUACAGUCAGCUUAUGUGUCAACCUAUACUGUUACUAGAUCAGGCAUUAGUGUCUGAUGUUGGUGAUAGUGCGGAAGUUGCAGUUAAAAUGUUUGAUGCUUACGUUAAUACGUUUCAUCAACUUUUAACGUACCAAUGGAAAACUCAAAACACUAGUUGCAACUGCAGAAGCUGAACUUGCAAAGAAUGUGUCCUUAGACAAUGUCUUAUCUACUUUUUAUCAGCAGCUCGGCAAGGGUUUGUUGAUUCAGAUGUAGAAACUAAAGAUGUUGUUGAAUGUCUUAAAUUGUCACAUCAAUCUGACAUAGAAGUUACUGGCGAUAGUUGUAAUAACUAUAUGCUCACCUAUAACAAAGUUGAAAACAUGACACCCCGUGACCUUGGUGCUUGUAUUGACUGUAGUGCGCGUCAUAUUAAUGCGCAGGUAGCAAAAAGUCACUAUUGCUUUGAUAUGGAACGUUAAAGAUUUCAUGUCAUUGUCUGAACAACUACGAAAACAAAUACGUAGUGCUGCUAAAAAGAAUAACUUACCUUUAAGUUGACAUGUGCAUACUAGACAAGUUGUUAAUGUUGUAACAACAAAGAUAGCACUUAAGGGUGGUAAAAUUGUUAAUUAAUUGGUUGAAGCAGUUAAUUAAAGUUACACUUGUGUUCCUUUUUGUUGCUGCUAUUUCUAUUUAAUAACACCUGUUCAUGUCAUGUCUAAACAUACUGACUUUCAAGUGAAAUCAUAGGAUACAAGGCUAUUGAUGGUGGUGUCACUCGUGACAUAGCAUCUACAGAUACUUGUUUUGCUAACAAACAUGCUGAUUUUGACACAUGGUUUAGCCAGCGUGGUGGUAGUUAUACUAAUGACAAAGCUUGCCCAUUGAUUGCUGCAGUCAUAACAAGAGAAGUGGGUUUGUCGUGCCUGGUUUGCCUGGCACGAUAUUACGCACAACUAAUGGUGACUUUUUGCAUUUCUUACCUGAGAGUUUUAGUGCAGUUGGUAACAUCUGUUACACACCAUCAAACUUAUAGAGUACACUGACUUUGCAACAUCAGCUUGUGUUUUGGCUGCUGAAUGUACAAUUUUUAAAGAUGCUUCUGGUAAGCCAGUACCAUUGUUAUGAUACCAAUGUACUAGAAGGUUUGUUGCUUAUGAAAGUUUACGCCCUGACACACGUUAUGUGCUCAUGGAUGGCUCUAUUAUUCAAUUUCCUAACACCUACCUUGAAGGUUCUGUUAGAGUGGUAACAACUUUGAUUCUGAGUACUGUAGGCACGGCACUUGUGAAAGAUCAGAAGCUGGUGUUUGUGUAUCUACUAGUGGUAGAUGGGUACUUAACAAUGAUUAUUACAGAUUUUACCAGGAGUUUUCUGUGGUGUAGAUGCUGUAAAUUUACUUACUAAUAUGUUUACACCACUAAUUCAACCUAUUGGUGCUUUGGACAUAUCAGCAUCUAUAGUAGCUGGUGGUAUUGUAGCUAUCGUAGUAACAUGCCUUGCCUACUAUUUUAUGAGGUUUAGAAGAGCUUUUGGUGAAUACAGUCAUGUAGUUGCCUUUAAUACUUUACUAUUCCUUAUGUCAUCAUUUGUACUUUGUUUAACACCAGUUUACUCAUUCUUACCUGGUGUUUAUUCUGUUAUUUACUUGUACUUGACAUUUUAUCUUACUAAUGAUGUUUCUUUUUUAGCACAUAUUCAGUGGAUGGUUAUGUUCACACCUUUAGUACCUUUCUGGAUAACAAUUGCUUAUAUCAUUUGUAUUUCCACAAAGCAUUUCUAUUGGUUCUUUAGUAAUUACCUAAAGAGACGUGUAGUCUUUAAUGGUGUUUCCUUUAGUACUUUGAAGAAGCUGCGCUGUGCACCUUUUGUUAAAUAAAGAAAUGUAUCUAAAGUUGCGUAGUGAUGUGCUAUUACCUCUUACGCAAAUAAUAGAUACUUAGCUCUUUAAAUAAGUACAAGUAUUUUAGUGGAGCAAUGGAUACAACUAGCUACAGAGAAGCUGCUUGUUGUCAUCUUCGCAAAGGCUCUCAAUGACUUCAGUAACUCAGGUUCUGAUGUUUUUACCACCACCACAAACCUCAUCACCUCCAGCUGUUUGCAGAGUGGUUUUAGAAAAAUGGCAUUCCCAUCUGGUAAAGUUGAGGGUUGUAUGGUACAAGUAACUUGUGGUACAACUACUCUUAACGGUCUUUGGCUUGAUGACGUAGUUUCUGUCCAAGACAUGUGAUCUGCACCUCUGAAGACAUGCUUAACCCUAAUUAUGAAGAUUUACUCAUUCGUAAGUCUAAUCAUAAUUCUUGGUACAGGCUGGUAAUGUUCAACUCAGGGUUAUUGGACAUUCUAUGCAAAAUUGUGUACUUAAGCUUAAGGUUGAUACAGCCAAUCCUAAGACACCUAGUAUAAGUUUGUUCGCAUUCAACCAGGACAGACUUUUUCAGUGUUAGCUUGUUACAAUGGUUCACCAUCUGGUGUUUACCAAUGUGCUAUGAGGCCCAAUUUCACUAUUAAGGGUUCAUUCCUUAAUGGUUCAUGUGGUAGUGUUGGUUUUAACAUAGAUUAUGACUGUGUCUCUUUGUUACAUGCACCAUAUGGAAUUACCAACUGGAGUUCAUGCUGGCACAGACUUAGAAGGUAACUUUAUGGACCUUUGUUGACAGGCAAACAGCACAAGCAGCUGGUACGGACACAACUAUUACAGUUAAUGUUUUAGCUUGGUUGUACGCUGCUGUUAUAAAUGGAGACAGGUGGGUUCUCAAUCGAUUUACCACAACUUAAUGACUUUAACCUUGUGGCUAUGAAGUACAAUUAUGAACCUCAACACAAGACCAUGUUGACAACUAGGACCUUCUCUGCUCCAACUGGAAUUGCCUUUUAGAUAUGUGUGCUUCAUUAAAAGAAUUACUGCAAAAUGGUAUGAAUGGACGUACCAUAUUGGGUAGUGCUUUAUUAGAAGAUGAAUUUACACCUUUUGAUGUUGUUAGACAAUGCUCAGGUGUUACUUUCCAAAGUGCAGUGAAAAGAACAAUCAAGGGUACACACCACUGGUUGUUACCACAAUUUUGACUUCACUUUAGUUUAGUCCAGAGUACUCAAUGGUCUUUGUUUUUUUUGUAUGAAAAUGCCUCUUUUACCUUUUGCUAUGGGUAUUAUUGCUAUGUCUGCUUUGCAAUGAUGUUUGUCAAACAUAAGCAUGCAUUUCUCUGUUUGUUUUUGUUACCUUCUCUUGCCACUGUAGCUUAUUUUAAUAUGGUCUAUAUGCCUGCUAGUUGGGUGAUGCGUAUUAUGACAUGGUUGGAUAUGGUUGAUACUAGUUUGUCUGGUUUUAAGCUAAAAGACUGUGUUAUGUAUGCAUCAGCUGUAGUGUUACUAAUCCUUAUGACAGCAAGAACUGUGUAUGAUGAUGGUGCUAGGAGAGUGUGGACACUUAUGAAUGUCUUGACACUCGUUUAUAAAGUUUAUUAUGGUAAUGCUUUAGAUCAAGCCAUUUCCAUGUGGGCUUUUAUAAUUCUGUUACUUCUAACUACUCAGGUGUAGUUACAACUGUCAUGUUUUUGGCCAGAGGUAUUGUUUUAUGUGUGUUGAGUAUUGCCCUAUUUUCAUAACUGGUAAUACACUUCAGUGUAUAAUGCUAGUUUAUUGUUUCUAGGCUAUUUUGUACUUGUUACUUUGGCCUCUUGUUUUACUCAACCGCUACUUUAGACUGACUCUUGGUGUUUAUGAUUACUUAGUUCUACACAGGAGUUUAGAUAUAUGAAUUCACAGGGACUACUCCCACCCAAGAAUAGCAUAGAUGCCUUCAAACUCAACAUUAAAUUGUUGGGUGUUGGUGGCAAACCUUGUAUCAAAGUAGCCACUGUACAGUCUAAAAUGUCAGAUGUAAAGUGCACAUCAGUAGUCUUACUCUCAGUUUUGCAACAACUCAGAGUAGAAUCAUCAUCUAAAUUGUGGGCUCAAUGUGUCCAGUUCACACAAUGACAUUCUUAGCUAAAGAUACUACUGAAGCCUUUGAAAAAUGGUUUCACUACUUCUUUGUUUUGCUUUCCAUGCAGGUGCUGUAGACAUAAACAAGCUUUGUGAAGAAAUGCUGGACAACAGGGCAACCUUACAAGCUAUAGCCUCAGAGUUUAGUUCCCUUCCAUCAUAUGCAGCUUUGCUACUGCUCAAGAAGCUUAUGAGCAGGCUGUUGCUAAUGGUGAUUGAAGUAGUUGUUCUUAAAAAGUUGAAGAAGUCUUUGAAUGUGGCUAAAUCUGAAUUUGACCGUGAUGCAGCCAUGCAACGUAAGUUGGAAAAGAUGGCUGAUCAAGCUAUGACCCAAAUGUAUAAACAGGCUAGAUCUGAGGACAAGAGGGCAAAAGUUACUAGUGCUAUGCAGACAAUGCUUUCACUAUGCUUAGAAAGUUGGAUAAUGAUGCACUCAACAACAUUAUCAACAAUGCAAGAGAUGGUUGUGUUCCCUUGAACAUAAUCCUUACAACAGCAGCCAAACUAAUGGUUGUCAUACCAGACUAUAACACAUAUAAAAUACGUGUGAUGGUACAACAUUUACUUAUGCAUCAGCAUUGUGGGAAAUCCAACAGGUUGUAGAUGCAGAUAGUAAAAUUGUUCAACUUAGUGAAAUUAGUAUGGACAAUUCACCCAAUUUAGCAUGGCCUCUUAUUGUAACAGCUCUUAAGGGCCAAUUCUGCUGUCAAAUUACAGAAUAAUGAGCUUAGUCCUGUUGCACUACGACAGAUGUCUUGUGCUGCCGGUACUACACAAACUGCUUGCACUGAUGACAAUGCGUUAGCUUACUACAACACAACAAAGGGAGGUAGGUUUGUACUUGCACUGUUAUCCGAUUUACAGGAUUUGAAAUGGGCUAGAUUCCCUAAGAGUGAUGGAACUGGUACUAUCUAUACAGAACUGGAACCACCUUGUAGGUUUGUUACAGACACCAAAGGUCCUAAAGUGAAGUAUUUAUACUUUAUUAAAGGAUUAAACAACCUAAAUAGAGGUAUGGUACUUGGUAGUUUAGCUGCCACAGUACGUCUACAAGCUGGUAAUGCAACAGAAGUGCCUGCCAAUUCAACUGUAUUAUUUUCUGUGCUUUGCUGUAGAUGCUGCUAAAGCUUACAAAGAUUAUCUAGCUAGUGGGGACAACCAAUCACUAAUUGUGUUAAGAUGUUGUGUACACACUGGUACUGGUCAGGCAAUAACAGUUACACCGGAAGCCAAUAUGGAUCAAGAAUCCUUUGGUGGUGCAUCGUGUUGUCUGUACUGCCGUUGCCACAUAGAUCAUCCAAAUCCUAAAGGAUUUUGUGACUUAAAAGGUAAGUAUGUACAAAUACCUACAACUUGUGCUAAUGACCCUGUGGGUUUUACACUUAAAAACACAGUCUGUACCGUCUGCGGUAUGUGGAAAGGUUAUGGCUGUAGUUGUGUUGAUCAACUCGCGAACCCAUGCUCAGUCAGCUGAUGCACAAUCGUUUUAAACGGGUUUGCGGUGUAAGUGCAGCCCGCUUACACCGUGCGGCACAGGCACUAGUACUGAUGUCGUAUACAGGGCUUUUGACAUACAAUGAUAAAGUAGCUGGUUUUGCUAAAUUCCCAAAACUAAUUGUUGUCGCUUCCAAGAAAAGGACGAAGAUGACAAUUUAAUUGAUUCUUAUUGUAGUUAAGAGACACACUUCUCUAACUACCAACAUGAAGAAACAAUUUAUAAUUUACUUAAGGAUUGUCCAGCUGUUGCUAAACAUGACUUCUUAAGUUUAGAAUAGACGGUGACAUGGUACCACAUAUAUCACGUCAACGUCUUACUAAAUACACAAUGGCAGACCUCGUCUAUGCUUUAAGGCAUUUGAUGAAGGUAAUUGUGACACAUUAAAGAAAUACUUGUCACACAAUUGUUGUGAUGAUGAUUAUUUCAAUAAAAGGACUGGUAUGAUUUUGUAGAAAACCCAGAUAUAUUACGCGUAUACGCCAACUUAGGUGAACGUGUACGCCAAGCUUUGUUAAAAACAGUACAAUUUGUGAUGCCAUGCGAAAUGCUGGUAUUGUUGGUGUACUGACAUUAGAUAAUCAAGAUUUCAAUGGUAACUGGUAUGAUUUCGGUGAUUUCAUACAAACCACGCCAGGUAGUGGAGUUCCUGUUGUAGAUUCUUAUUAUUCAUUGUUAAUGCCUAUAUUAACCUUGACCAGGGCUUUAACUGCAGAGUACAUGUUGACACUGACUUAACAAAGCCUUACAUUAAGUGGGAUUUGUUAAAAUAUGACUUCACGGAAGAGAGGUUAAAACUCUUUGACCGUUAUUUAAAUAUUGGGAUCAGACAUACCACCCAAAUUGUGUUAACUGUUUGGAUGACAGAUGCAUUCUGCAUUGUGCAAACUUUAAUGUUUUAUCUCUACAGUGUUCCCACCUACAAGUUUUGGACCACUAGUGAGAAAAAUAUUUGUUGAUGGUGUUCCAUGUGUAGUUUCAACUGGAUACACUUCAGAGAGCUAGGUGUUGUACAUAAUCAGGAUGUAAACUUACAUAGCUCUAGACUUAGUUUUAAGGAAUUAUACUUGUGUAUGCUGCUGACCCUGCUAUGCACGCUGCUUCUGGUAAUCUAUUACUAGAUAAACGCACUACGUGCUUUCAGUAGCUGCACUUACUAACAAUGUUGCUUUCAAACUGUCAAACCCGGUAAUUUUAACAAAGACUUUAUGACUUUGCUGUGUCUAAGGGUUUCUAAGGAAGGAAGUUCUGUUGAAUUAAAACACUCUUCUUUGCUCAGGAUGGUAAUGCUGCUAUCAGCGAUUAUGACUACUAUCUUUAAUCUACCAACAAUGUGUGAUAUCAGACAACUACUAUUUGUAGUUGAAGUUGUUGAUAAGUACUUUGAUUGUUACGAUGGUGGCUGUAUUAAUGCUAACCAAGUCAUCGUCAACAACCUAGACAAAUCAGCUGUUUUCCAUUUAAUAAAUGGGGUAAGGCUAGACUUUAUUAUGAUUCAAUGAGUUAUGAGGAUCAAGAUGCACUUUCGCAUAUACAAAACGUAAUGUCAUCCCUACUAUAACUCAAAUGAAUCUUAAGUAUGCCAUUAGUGCAAAGAAUAGAGCUCGCACCGUAGCUGGUGUCUCUAUCUGUAGUACUAUGACCAAUAGACAGUUUCAUCAAAAAUUAUUGAAAUCAAUAGCCGCCUAGAGGAGCUACUGUAGUAAUUGGAACAAGCAAAUUCUAUGGUGGUGGCACAACAUGUUAAAAACUGUUUAUAGUGAUGUAGAAAACCCUCCUUAUGGGUUGGGAUUAUCCUAAAUGUGAUAGAGCCAUGCCUAACAUGCUUAGAAUUAUGGCCUCACUUGUUCUUGCUCGCAAACAUACAACGUGUUGUAGCUUGUCACACCGUUUCUAUAGAUUAGCUAAUGAGUGUGCUCAAGUAUUGAGUGAAAUGGUCAUGUGUGGCGGUUUCAUAUAUGUUAAACCAGGUGGAACCUCAUCAGGAGAUGCCACAACUGCUUAUGCUAAUAGUGUUUUUAACAUUUGUCAAGCUGUCACGGCCAAUGUUAAUGCAUUUUAUCUACUGAUGGUAACAAAUCGCUAAGUAUGUCCGCAAUUUACAACACAGACUUUAUGAGUGUCUCUAUAGAAAUGAGAUGUUGACACAGACUUUGUGAAUGAGUUUUACGCAUAUUUGCGUAAACAUUUCUCAAUGAUGAUACUCUCUGACGAUGCUGUUGUGUUUUUCAAUAGCACUUAUGCAUCUCAAGGUCUAGUGGCUAGCAUAAAGAACUUUAAGUCAGUUUUAUUAUCAAAACAAUGUUUUUAUGUCUGAAGCAAAUGUGACUGAGACUGACCUUUAAAGGACCUCAUGAAUUUUGCUCUCAACAUACAAUGCUAGUUAAACAGGGUGAUGAUUAUGUGUACCUUCCUUACCCAGAUCCAUCAAGAAUCCUAGGGGCGGCUGUGUUUGUAGAUGAUAUCGUAAAACAGAUGGUACAUUAUGAUUGAACGGUUCGUGUCUUAGCUAUAGAUGCUUACCCACUUACUAAACAUCCUAAUCAGUAUGCUGAUGUCUCAUUUGUACUUACAAUAAAGAAAGCUACAUGAUGAGUUAACAGGACACAUGUUAGACGUAUUCUGUUAUGCUUACUAAUGAUAACACUUCAAGGUAUUGGGAACCUGAGUUUUAUGAGGCUAUGUACACACCGCAUACAGUUACAGGCUGUUGGGGCUUGUGUUUUUGCAAUUCACAGACUUCAUUAAGAUGUGGUGCUUGCAUACGUAGACCAUCUUAUGUUGUAAAUGCUGUUACGACCAUGUCAUAUCAAAUCAAAUUAGUCUUGUCUGUUAAUCCGUAUGUUUGCAAUGCUCCAGGUUGUGAUGUCACAGAUGUGACUCAACUUUACUUAGGAGGUAUGAGCUAUUAUUGUAAAUAUUAAACCACCCAUUAGUUUCCAUUGUGUGCUAAUGGACAAGUUUUUGGUUUAUAAAUACAUGUGUUGGUAGCGAUAAUGUUACUGACUUUAAUGCAAUUGCAACAUGUGACUGGACAAAUGCUGGUGAUUACAUUUUAGCUAACACCUGUACUGAAAGACUCAAGCUUUUGCAGCAGAAACGCUCAAAGCUACUGAGGAGACAUUUAAACUGUCUUAUGGUAUUGCUACUGUACGUGAAGUGCUGUCUGACAGAGAAUUCACUCAUGGGAAGUUGGUAAACCUAGACCACCUAACCGAAAUUAUGUCUUUACUGGUUAUCGUGUAACUAAAACAGUAAAGUACAAAUGGAGAGUACACCUUUGAAAAAGGUGACUAGUGAUGCUGUUGUUUACCGAGGUACAACAACUACAAAUUAAAUGUUGGUGAUUAUUUGUGCUGACAUCUACAGUAAUGCCAUUAAGUGCACCUACACUAGUGCCACAAGAGCACUAUGUUAGAAUUACUGGCUUAUACCCAACACUCAAUAUCUCAGAUGAGUUUCUAGCAAUGUUGCAAAUUAUCAAAAGGUUGGUAUGCAAAAGUAUUUACACCCAGGACCACCUGGUACUGGUAAGAGUCAUUUUGCUAUUGGCCUAGCUCUAUACUCCUCUGCAUAGUGUAUACAGCUUGCUCAUGCCGCUGUUGAUGCUAUGGAGAAGGCAUUAAAAUAUUUGCCUAUAGAUAAAUGUAGUAGAAUUAUACCGCACUGCUCGUGUAGAGUGUUUUGAUAAAUCAAAGUGAAUCUACAUUAGAACAGUAUGUCUUUGUACUGUAAAUGCAUUGCCUGAGACGACAGCAGAUAUAGUUGUUUUGAUGAAAUUCAAUGGCCACAAAUUAUGAUUUGAGUGUUGUCAAUGCCAGAUUACGUGCUAAGCACUAUGUGUCAUUGGCGACCCUGCUCAAUUACCUGCACCACGCACAUUGCUAACUAAGGGCACACUAGAACCAGAAUAUUUCAAUUCAGUGUGUAGACUUAUGAAAACUAUAGGUCCAGACAUGUUCCGGAACUUGUCGGCGUUGUCCUGCUGAAAUUGUUGAACUGUGAGUGCUUUGGUUUAUGAUAAUAAGCUUAAAGCAAAAAGACAAAUCAGCUCAAUGCUUUAAAAUGUUUUAUAAGGGUGUUAUCACGCAUGAUUUCAUCUGCAAUUAACAGGCCACAAAUAGGCGUGGUAAGAGAAUUCUACACGUAACCCUGCUUGGAGAAAAGCUGUCUUUAUUUCACCUUAUAAUUCACAGAAUGCUGUAGCCUCAAAGAUUUUGGGAUACAUCAAACUGUUGAUUCAUCACAGGGCUCAGAAUAUGACUAUGUCAAUUCCAAACCACUGAACAGCUCAUCUUGUAAUGUAAACAGAUUUAAUGUUGCUAUUACCAGAGCAAAAGUAGGCAUACUUUGCAUAAUGUCUGAUAGAGACCUUUAUGACAAGUUGCAAUUUACAAGUCUUGAAAUUCCACGUAGGAAUGUGGCAACUUUACAAGCUGAAAAUGUAACAGGACUCUUUAAAGAUUGUAGUAAGGUAAUCAGGUAUACCCCUACACAGGCACUCCCUAGUGUUGACACUAAAUCAAAACUGAAGGUUUAUGUGUUGACAUACCUGGCAUACCUAAGGACAUGACCUAUAGAAGACUCAUCUCUAUGAUGGGUUUUAAAAUGAAUUAUCAAGUUAAUGGUUACCCUAACUGUUUAUCACCCGCGAAGAAGCUAUAAGACAUGUACGUGCAUGGAUUGGCUUCGAUGUCGAGGGUGUCAUGCUACUAGAGAAGCUGUUGGUACCAUUUACCUUACAGCUAGGUUUUUUACAGGUGUUAACCUAGUUGUUGUACCUACAGGUUAUGUUGAUACACCUAAUAAUACAGAUUUUUCCAGAGUUAGUGCUAAACCACCGCCUGGAGAUCAAUUUAAACACCUCAUACCACUUAUGUACAAAGGACUUCCUUGGAAUGUAGUGCGUAUAAAGAUUGUACAAAUGUUAAGUGACACACUUAAAAAUCUCUCUGACAGAGUCGUAUUUGUCUUAUGGGCACAUGGCUUUGAGUUGACAUCUAUGAAGUAUUUGUGAAAAUAGGACCUGAGCGCACCUGUUGUCUAUGUGAUAGACGUGCCACAUGCUUUCCACUGCUUCAGACACUUAUGCCUGUUGGCAUCAUUCUAUUGGAUUUGAUUACGUCUAUAAUCCGUUUAUGAUUGAUGUUCAACAAUGGGGUUUACAGGUAACCUACAAAGCAACCAUGAUCUGUAUUGUCAAGUCCAUGGUAAUGCACACGUAGCUAGUUGUGAUGCAAUCAUGACUAGGUGUCUAGCUGUCCACGAGUGCUUUGUUAAGCGUGUUGACUGGACUAUUGAAUAUCCUAUAAUUGGUGAUGAACUGAAGAUUAAUGCGGCUUGUAGAAAGGUUCAACACAUGGUUGUUAAAGCUGCAUUAUUAGCAGACAAAUUCCCAGUUUCACGACAUUGGUAACCCUAAAGCUAUUAGUGUGUACCUCAAGCUGAUGUAGAAUGGAAGUUCUAUGAUGCACAGCCUUGUAGUGACAAAGCUUAUAAAAUAGAAGAAUUAUUCUAUUCUUAUGCCACAUUCUGACAAAUUCACAGAUGGUGUAUGCCUAUUUGGAAUUGCAAUGUCGAUAGAUAUCCUGCUAAUUCCAUUGUUUGUAGAUUUGACACUAGAGUGCUAUCUAACUUAACUUGCCUGGUUGUGAUGGUGCAGUUUGUAUGUAAAUAAACAUGCAUUCCACACCAGCUUUUGAUAAAAGUGCUUUUGUUAAUUUAAAACAAUUACCAUUUUAUACUUUGACAGUCCGUGUGAGUCAUGGAAAACAAGUAGUGUCAGAUAUAGAUUAUGUACCACAAAGUCUGCUACGUGUAUAACACGUUGCAAUUUAGGUGGUGCUGUCUGUAGACAUCAUGCUAAUGAGUACAGAUUGUAUCUCGAUGCUUAUAACAUGAUGAUCUCAGCUGGCUUUAGCUUGUGGGUUUACAAACAAUUUUAUUUAUAACCUCUGGAACACUUUACAAGACUUCAGAGUUUAGAAAAUGUGGCUUUUAAUGUUGUAAAUAAGGGACACUUUGAUGGACAACAGGGUGAAGUACCAGUUUCUAUCAUUAAUAACACUGUUACACAAAAGUUGAUGGUGUUGAUGUAGAAUUGUUUGAAAAUAAAACAACAACCUGUUAAUGUAGCAUUUGAGCUUUGGGCUAAGCGCAACAUUAAACCAGUACCAGAGGUGAAAUACUCAAUAAUUUGGGUGUGGACAUUGCUGCUAAUACUGUGAUCUGGGACUACAAAAGAGAUGCUCCAGCACAUAUAUCUACUAUUGGUGUUUGUUCUAUGACUGACAUAGCCAAGAAACCAACUGAAACGAUUUGUGCACCACUACUGUUUUUUGAUGGUAGAGUUGAUGGUCAAGUAGACUUAUUUAGAAAUGCCCGUAAUGGUGUUCUUAUUACAGAAGGUAGUGUUAAAGGUUUACACCAUCUGUAGGUCCCAAACAAGCUAGUCUUAAUGGAGUCACAUUAAUUGGAGAAGCCGUAAAAACACAGUUCAAUUAUUAUAAGAAAGUUGAUGGUGUUGUCCAACAAUUACCUGAAACUUACUUACUCAGAGUAGAAAUUUACAAGAAUUUAAACCCAGGAGUCAAAUGGAAAUUGAUUUCUUAGAAUUAGCUAUGGAUGAAUUCAUUGAACGGUAUAAAUUAGAAGGCUAUGCCUUCGAACAUAUCGUUUAUGGAGAUUUUAGUCAUAGUCAGUUAGGUGGUUUACAUCUACUGAUUGGACUAGCUAAACGUUUAAGGAAUCACCUUUUGAAUUAGAAGAUUUUAUUCCUAUGGACAGUACAGUUAAAAACUAUUUCAACAGAUGCGCAAACAGGUUCAUCUAAGUGUGUGUUCUGUUAUUGAUUUAUUACUUGAUGAUUUUGUUGAAAUAAUAAAAUCCCAAGAUUUAUCUGUAGUUCUAAGGUUGUCAAAGUGACUAUUGACUAUACAGAAAUUUUAUCUAUGCUUUGGUGUAAAGAUGGCCAUGUAGAAACAUUUACCCAAAAUUACAAUUAGUUAAGUGGCAACGGGUGUUGCUAUGCCUAAUCUUACAAAAUGCAAAGAAUGCUAUUAGAAAAGUGUGACCUUCAAAAUUAUGGUGAUAGUGCAACAUUACCUAAAGGCAUAAUGAUGAAUGUCGCAAAUAUACUCAACUGUGUCAAUAUUUAAACACAACAGCUGUACCCUAUAAUAUGAGAGUUAUACAUUUGGUGCUGGUUCUGAUAAAGGAGUUGCACCAGGUACAGCUGUUUUAAGACAGUGGUUGCCUACGGGUACGCUGCUUGUCGAUUCAGAUUUAAUGACUUGUCUCUGAUGCAGAUUCAACUUUGAUUGGUGAUUGUGCAACUGUACAUACAGCUAAUAAAUGGGAUCUCAUUAUUAGUGAUAUGUACGACCCUAAGACUAAAAAUGUUACAAAAGAAAAUGACUUAAAGAGGGUUUUUACUUACAUUGUGGGUUUAUACAACAAAAGCUAGCUUUGGAGGUUCCGUGGCUAUAAAGAUAACAGAACAUUCUUGGAAUGCUGAUUUUAUAAGCUCAUGGGACACUUCGCAUGGUGGACAGCCUUUGUUACUAAUGUGAAUGCGUCAUCAUCUGAAGCAUUUUAAUUGGAUGUAAUUAUCUUGGCAAACCACGCGAACAAAUAGAUGGUUAUGUCAUGCAUGCAAAUUACAUAUUUUGGAGGAAUACAAAUCCAAUUCAGUUGUCUUCCUAUUCUUUAUUUGACAUGAGUAAAUUUCCCCUUAAAUUAAGGGUACUGCUGUUAUGUCUUAAAAGAAGGUCAAAUCAAUGAUAUGAUUUUAUUCUUCUUAGUAAAGGUAGACUUAUAAUUAGAGAAAACAACAGAGUUGUUAUUUCUUGUAGAUUUGUUAACAACUAAACGAACAAUGUUUUUUUUUUUGUUUUAUUGCCACUAGUUCUAGUCAGUGUGUUAAUCUUACAACCAGAACUCAAUUACCCCUGCAUACACUAAUUCUUUACACGUGGUGUUUAUUACCCUGACAAAGUUUCAGAUCCUCAGUUUACAUUCAACUCAGGACUUGUUCUUACCUUUCUCUUUCCAAUGUUACUUGGUUCCAUGCUAAGAGGUUUGAUAACCCUGUCCUACCAUUUAAUGAUGGUGUUUAUUUUGCUUCCACUGAGAAGUCUAACAUAAUAAGAGGCUGGAUUUUGGUACUACUUUAGAUUCGAAGACCCAGUCCCUACUUAUUGUUAAUAACGCUACUAAUGUUGUUAUUAAAGUCUGUGAAUUUCAAUUUUGUAAUGAUCCAUUUUUGGGUGUUUAUUACCACAAAACAACAAAAGUUGGAUGGAAAGUGAGUUCAGAGUUUAUUCUAGUGCGAAUAAUUGCACUUUGAAUAUGUCUCUCAGCCUUUCUUAUGGACCUUGAAGGAAAACAGGGUAAUUUCAAAAAAUCUUAGGGAAUUUGUGUUUAAGAAUAUUGAUGGUUAUUUUAAAAUAUAUUUAAGCACACGCCUAUUAAUUUAGUGCGUGAUCUCCCUCAGGGUUUUUCGGCUUUAGAACCAUUGGUAGAUUUGCCAAUAGGUAUUAACAUCACUAGGUUUCAAACUUUACUUGCUUUACAUAGAAGUUAUUUGACUCCUGGUGAUUUUUUCAGGUUGGACAGCUGGUGCUGCAGCUUAUUAUGUGGGUUAUCUUCAACCAAGGACUUUCUAUUAAAAUAUAAUGAAAAUGGAACCAUUACAGAUGCUGUAGACUGUGUCUUGACCCUCUCUCAGAAACAAAGUGUACGUUGAAAUCCUCACUGUAGAAAAGGAAUCUAUCAAACUUCUAACUUUAGAGUCCAACCAACAGAAUCUAUUGUUAGAUUUCCUAAUAUUACAAACUUGUGCCCUUUUGGUGAAGUUUUUAACGCCACCAGAUUUGCAUCUGUUUAUGCUUGGAACAGGAAGAGAAUCAGCAACUGUGUUGCUGAUUAUUCUGUCCUAUAUAAUUCCGCAUCAUUUUCCACUUUAAGUGUUAUGGAGUGUCUCCUACUAAAUUAAAUGAUCUCUGCUUUACUAAUGUCUAUGCAGAUUCAUUUGUAAUUAGAGGUGAUGAAGUCAGACAAAUCGCUCCAGGGCAAACUGGAAAGAUUGCUGAUUAUAAUUAUAAAUUACCAGAUGAUUUUACAGGCUGCGUUAUAGCUUGGAAUUCUAACAAUCUUGAUUCUAAGGUUGGUGGUAAUUAUAAUUACCUGUAUAGAUUGUUUAGGAAGUCUAAUCUCAAACCUUUUGAGAGAGAUAUUUCAACUGAAAUCUAUCAGGCCGGUAGCACACCUUGUAAUGGUGUUGACGGUUUUAAUUGUUACUUCUCUACAAUCAUAUGGUUUCCAACCCACUAAUGGUGUUGGUUACCAACCAUACAGAGUAGUAGUACUUUCUUUGAACUUCUACAUGCACCAGCAACUGUUUGUGGACCUAAAAGUCUACUAAUUUGGUUAAAAACAAAUGUGUCAAUUUCAACUCAAUGGUUUAACAGGCACAGGUGUUCUUACUGAGUCUAACAAAAGUUUCUGCCUUUCCAACAAUUUGGCAGAGACAUUGCUGACACUACUGAUGCUGUCCGUGAUCCACAGACACUUGAGAUUCUUGACAUUACACCAUGUUCUUUGGUGGUGUCAGUGUUAUAACACCAGGAACAAAUACUUCUAACCAGGUUGCUGUUCUUUAUCAGGAUGUUAACUGCACAGAAGUCCCUGUUGCUAUUCAUGCAGAUCAACUUACUCCUACUUGGCGUGUUUAUUCUACAGGUUCUAAUGUUUUCAAACACGUGCAGGCUGUUUAAUAGGGGCUGAAUAUGUCAACAACUCAUAUGAGUGUGACAUACCCAUUGGUGCAGGUAUAUGCGCUAGUUAUCAGACUCAGACUAAUUCUCCUCAGCGGGCACGUAGUGUAGCUAGUCAAUCCAUCAUUGCCUACACUAUGUCACUUGGUGCAGAAAAUUCAGUUGCUUACUCUAAUAACUCUAUUGCCAUACCCACAAAUUUUACUAUUAGUGUUACCACAGAAAUUCUACCAGUGUCUAUGACCAAGACAUCAGUAGAUUGUACAAUGUACAUUUGUGGUGAUUCAACUGAAUGCAGCAAUCUUUGUUGCAAUAUGGCAGUUUUUGUACACAAUUAAACCGUGCUUUAACUGGAAUAGCUGUUGAACAAGACAAAACACCCAAGAAGUUUUUGCACAAGUCAAACAAAUUUACAAAACACCACCAAUUAAAGAUUUUGGUGGUUUUAAUUUUCACAAAUAUUACCAGAUCCAUCAAAACCAAGCAAGAGGUCAUUUAUUGAAGAUCUACUUUCAACAAAGUGACACUUGCAGAUGCUGGCUUCAUCAAACAAUAUGGUGAUUGCCUUGGUGAUAUUGCUGCUAGAGACCUCAUUUGUGCACAAAAGUUUAACGGCCUUACUGUUUUGCCACCUUUGCUCACAGAUGAAAUGAUUGCUCAAUACACUUUGCACUGUUAGCGGGUACAAUCACUUCUGGUUGGACCUUUGGUGCAGGUGCUGCAUUACAAAUACCAUUUGCUAUGCAAAUGGCUUAUAGGUUUAAUGGUAUUGGAGUUACACAGAAUGUUCUCUAUGAGAACCAAAAAUUGAUUGCCAACCAAUUUAAUAGUGCUAUUGGCAAAAUUCAAGACUCACUUUUCCACAGCAAGUGCACUUGGAAAACUUCAAGAUGUGGUCAACCAAAAUGCACAAGCUUUAAACACGCUUGUUAAACAACUUAGCUCCAAUUUGGUGCAAUUCAAGUGUUUUAAAUGAUAUCCUUUCACGUCUUGACAAAGUUGAGGCUGAAGUGCAAAUUGAUAGGUUGAUCACAGGCAGACUUCAAAGUUUGCAGACAUAUGUGACUCAACAAUUAAUUAGAGCUGCAGAAAUCAGAGCUUCUGCUAAUCUUGCUGCUACUAAAAUGUCAGAGUGUGUACUUGGACAAUCAAAAAGAGUUGAUUUUGUGGAAAGGGCUAUCAUCUUAUGUCCUUUCCUCAGUCAGCACCUCAUGGUGUAGUCUUCUUGCAUGUGACUUAUGUCCCUGCACAAGAAAAGAACUUCACAACUGCUCCUGCCAUUUGUCAUGAUGGAAAAGCACACUUUCCUCGUGAAGGUGUCUUUGUUUCAAAUGGCACACACUGGUUUGUAACACAAAGGAAUUUUUAUGAACCACAAAUCAUUACUACAGACAACACAUUUGUGUCUGGUAACUGUGAUGUUGUAAUAGGAAUUGUCAACAACACAGUUUAUGAUCCUUUGCAACCUGAAUUAGACUCAUUCAAGGAGGAGUUAGAUAAAUAUUUUAAGAAUCAUACAUCACCAGAUGUUGAUUUAGGUGACAUCUCUGGCAUUAAUGCUUCAGUUGUAAACAUUCAAAAAGAAUUGACCGCCUCAAUGAGGUUGCCAAGAAUUUAAAUGAAUCUCAUCGAUUCCAAGAACUUGGAAAGUAUGAGCAGUAUAUAAAAUGGCCAUGGUACAUUUGGCUAGGUUUUAUAGCUGGCUUGAUUGCCAUAGUAAUGGUGACAAUUAUGCUUUGCUGUAUGACCAGUUGCUGUAGUUGUCUCAAGGGCUGUUGUUCUUGUGGAUCCUGCUGCAAAUUUGAUGAAGACGAACUCUGAGCCAGUGCUCAAAGGAGUCAAUUUUACUCUAAACGAACUUAUGGAUUUGUUUAUGAGAAUCUCACAAUUGGAACUGUAACUUUGAAGCAAGGUGAAAUCAAGGAUGCUACUCCUUCAGAUUUUGUUCGCGCUACUGCAACGAUACCGAUACAAGCCUCACUCCCUUUCGGAUGGCUUAUUGUUGGCGUUGCACUUCUUGCUGUUUCAGAGCGCUUCCAAAAUCAUAACCCUCAAAAGAGAUGGCAACUAGCACUUCCAAGGGUGUUCACUUUGUUUGCAACUUGCUGUUGUUGUUUGUAACAGUUUACUUACACCUUUUGCUCGUUGCUGCUGGCCUUGAAGCCCCUUUUCUCUAUCUUUAUGCUUUAGUCUACUUCUUGCAGAGUAUAAACUUUGUAAGAAUAAUAAUGAGGCUUUGGCUUUGCUGGAAAUGCCGUUCCAAAAACCCAUACUUUAUGAUGCCAACUAUUUUCUUUGCUGGCAUACUAAUUGUUACGACUAUUGUAUACCUUACAAUAGUGUAACUCUUCAAUUGUCAUUACUCAGGUGAUGGCACAACAAGUCCUAUUUUGAACAUGACUACCAGAUUGGUGGUUAUACUGAAAAUGGGAAUCUGGAGUAAAAGACUGUGUUGUAUUACACAGUUACUUCACUUCAGACUAUUACCAGCUGUACUCAACUCAAUUGAGUACAGACACUGGUGUUGAACAUGUUACCUUCUUCAUCUACAAUAAAAUUGUUGAUGAGCCUGAAGAACAUGUCCAAAUUUUACAAUCGACGGUUCAUCCAGAGUUGUUAAUCCAGUAAUGGAACCAAUUUAUGAUGAACCGACGACGACUACUAGCGUGCCUUUGUAAGCACAAGCUGAUGAGUACGAACUUAUGUACUCAUUCGUUUCAGAAGAGACAGGUACGUUAAUAGUUAAUAGCGUACUUCUUCUUGCUUCGUGGUAUUCUUGCUAGUUACACUAGCCAUCCUUACUGCGCUUCGAUUGUGUGCGUACUGCUGCAAUAUUGUUAACGUGAGUCUUGUAAAACCUUCUUUUACGUUUACUCUCGUGUUAAAAAUCUGAAUUCUUCUAGAGUUCCUGAUUUCUGGUCUAAACGAACUAAAUAUUAUAUUAGUUUUCUGUUUGGAACUUUAAUUUUAGCCAUGGCAGAUUCCAACGGUACUAUUACCGUUGAAGAGCUUAAAAAGCUCUUGAACAAUGGAACCUAGUAAUAGGUUUCCUAUUCCUUACAUGGAUUUGUCUUUACAAUUUGCCUAUGCCAACAGGAAUAGGUUUUUGUAUAUAAUUAAGUUAAUUUUCCUCUGGCUGUUAUGGCCAGUAACUUUAGCUUGUUUGUGCUUGCUGCUGUUUACAGAAUAAAUUGGAUCACCGGUGGAAUUGCUAUCGCAAUGGCUUGUCUUGUAGGCUUGAUGUGGCUCAGCUACUUCAUUGCUUCUUUCAGACUGUUUGCGCGUACGCGUUCCAUGUGGUCAUUCAAUCCAGAAACUAACAUUCUCAACGUGCCACUCCAUGGCACUAUUUUGACCAGACCGCUUCUAGAAAGUGAACUCGUAAUCGGAGCUGUGAUCCUUCGUGGACAUCUUCGUAUUGCUGGACACCAUCUAGGACGCUGUGACAUCAAGGACCUGCCUAAAGAAAUCACUGUUGCUACAUCACGAACGCUUCUUAUUACAAAUUGGGAGCUCGCAGCGUGUAGCAGGUGACUCAGGUUUUGCUGCAUACAGUCGCUACAGGAUUGGCAACUAUAAAUUAAACACAGACCAUUCCAGUAGCAGUGACAAUAUUGCUUUGCUUGUACAGUAAGUGACAACAGAUGUUUCAUCUCGUUGACUUCAGGUUACUAUAGCAGAGAUAUUACUAAUUAUUAUGAGGACUUUUAAAGUUUCCAUUUGGAAUCUUGAUUACAUCAUAAACCUCAUAAUUAAAAAUUUAUCUAAGUCACUAACUGAGAAUAAAUAUUCUCAAUUAGAUGAAGAGCAACCAAUGGAGAUUGAUUAAACGAACAUGAAAAUAUUUUUUUCUUGGCACUGAUAACACUCGCUACUUGUGAGCUUUAUCACUACCAAGAGUGUGUUAGAGGUACAACAGUACUUUUAAAAGAACCUUGCUCUUCUGGAACAUACGAGGGCAAUUCACCAUUUCAUCCUCUAGCUGAUAACAAAUUUGCACUGACUUGCUUUAGCACUCAAUUUGCUUUUGCUUGUCCUGACGGCGUAAACACGUCUAUCAGUUACGUGCCAGAUCAGUUUCACCUAAACUGUUCAUCAGACAAGAGGAAGUUCAAGAACUUUACUCUCCAAUUUUUAUUGUUGCGGCAAUAGUGUUUAUAACACUUUGCUCACACUCAAAAGAAAGACAGAAUGAUUGAACUUUCAUUAAUUGACUUCUAUUUGUGCUUUUUAGCCUUUCUGCUAUUCCUUGUUUUAAUUAUGCUUAUUAUCUGUUGGUUUCACUUGAACUGCAAGAUCAUAAUGAAACUUGUCACGCCUAAACGAACAUGAAAUUUCUUGUUUUCUUAGGAAUAUUACAACUGUAGCUGCAUUUCACCAAGAAUGUAGUUUACAGUUAUGUACUCAACAUCAACCAUAUGUAGUUGAUGACCCGUGUCCUAUUCACUUCUAUUCUAAAUGGUAUAUUAGAGUAGGAGCUAGAAAAUCAGCACCUUUAAUUGAAUUGUGCGUGGAUGAGGCUGGUUCUAAAUCACCCAUUCAGUACAUCGAUAUCGGUAAUUAUACAGUUUCCUGUUUACCUUUACAAUUAAUUGCCAGGAACCUAAAUUGGGUAGUCUUGUAGUGCGUUGUUCGUUCUAUGAAGACUUUUAGAGUAUCAUGACGUUCGUGUUGUUUUAGAUUUCAUCUAAACGAACAAACUAAAAUGUCUGAUAAUGGACCCCAAAAUCAGCGAAAUGCACCCCGCAUUACGUUUGGUGGACCUCAGAUUCAACUGGCAGUAACCAGAAUGGAGAACGCAGUGGGGCGCGAUCAAAACAACGUCGGCCCCAAGGUUUACCCAAUAAUACUGCGUCUUGGUUCACCGCUCUCACUCAACAUGGCAAGGAAGACCUUAAAUUCCCUCGAGGACAAGGCGUUCCAAUUAACACCAAUAGCAGUCCAGAUGACCAAAUUGGCUACUACCGAAGAGCUACCAGACGAAUUCGUGGUGGUGACGGUAAAAUGAAAGAUUCAGUCCAAGAUGGUAUUUCUACUACCUAGGAACUGGGCCAGAAGCUGGACUUCCCUAUGGUGCUAACAAAGACGGCAUCAUAUGGGUUGCAACUGAGGAGCCUUGAAUACACCAAAAGAUCAUUGGCACCCGCAAUCCUGCUAACAAUGCUGCAAUCGUGCUACAACUUCCAAGGAACAACAUUGUCAAAAGGCUUUACGCAGAAGGGAGCAGAGGCGGCAGUCAAGCCUCUUCUCGUUCCUCAUCACGUAGUCGCAACAGUUUAAGAAAUUCAACUCCAGGCAGCAGUAGGGGAACUUCUCCUGCUAGAAUGGCUGGCAAUGGCGGUGAUGCUGCUCUUGCUUUGCUGCUGCUUGACAGAUUGAACCAGCUUGAGAGCAAAAUGUCUGGUAAAGGCCAACAACAACAAGGCCAAACUGUCACUAAGAAAUUGCUGCUGAGGCUUCUAAGAAGCCUCGGCAAAACGUACUGCCACUAAAGCAUACAAUGUAACACAAGCUUCGGCAGACGUGGUCCAGAACAAACCCAAGGAAAUUUUGGGGACCAGGAACUAAUCAGACAAGGAACUGAUUACAAACAUUGGCCGCAAAUUGCACAAUUUGCCCCAGCGCUUCAGCGUUUUCGGAAUGUCGCGCAUUGGCAUGGAAGUCACACCUCGGGAACGUGGUUGACCUACACAGGUGCCAUCAAAUUGGAUGACAAAGAUCCAAAUUUCAAAGAUCAAGUCAUUUGCUGAAUAAGCAUUGACGCAUACAAAACAUUCCCACCAACAGAGCCUAAAAAGGACAAAAAGAAGAAGGCUGAUGAAACUCAAGCCUCCAGAGACAGAAGAAACAGCAAACUGUGACUCUUUUCCUGCUGCAGAUUUGGAUGAUUUUCCAAACAAUUGCAACAAUCCAUGAGCAGUGCUGACUCAACUCAGGCCUAAACUCAUGCAGACCAUCAAGGCAGAUGGGCUAUAUAAACGUUUCGCUUUCCGUUUACGAUAUAGUCUACUCUUGUGCAGAAUGAAUUCUCGUAACUACAUAGCACAAGUAGAUGUAGUUAACUUUAAUCUCACAUAGCAAUCUUUAAUCAGUGUGUAACAUUAGGGAGGACUUGAAAGAGCCACCACAUUUCACCGAGGCCACGCGGAGUACGAUCGAGUGUACAGUGAACAAUGCUAGGGAGAGCUGCCUAUAUGGAAGAGCCCUAAUGUGUAAAAUUAAUUUUAGUAGUGCUAUCCCCAUGUGAUUUUAAUAGCUUUUAGGAGAAUGACAAAAAAACCCCCCCACCACCCAACAUCACCAUCUAUCAUAUUCAUCUCAUCAUCCAUCCACUCACCCUCACCCCACCCAUACUUACAUCUCAUCAACUCUCUUCUCUUUCAUUCUUUAUUCUCUUUAUAUCUAUCAUCUCUUCAUACCUCUCAUCUUAUCAUCCUCUCUUAUCAUAUCAUAUUAUCCUUACUCCUAUUCUCUCUUAUACUCUCAUUUCUCUACAAUCUCAUAUCCAUAUCAGUCUAUCAACUCAGGCCUAAUGAAGAGCCCUAAUGUGCUAUAUUAAUAGUUUGCUAUCCUUUAUGAUAUAGUACUCUGUGCAGAAUGAAUUCCGUAACUACAAGCACAAAUAGAUGUAGUUAACUAAUCACUAGCAAUUUUAUCAGUGUAACAUUAGAGGACUUGAAAGGCACCAUACGAGGCCACAGAGUACGAUGAGUGAAGGAACAUGCUAGGGAGAGCUGCCUAUGGAAGAGCCCUAAUGUGUAAAAUUAAUUAGUAUGCUAUCCAUGAUUUUAAUAGCUUGGAAUGACAAAAAUAACCAUCCCCUACCGCACACAUCCCAGCAACAUCAUACUUACACAAAAUCUGCCCCAUCUGGUUACAAGUCACACACAAGCCAAGUAUUUAAUACAUUGAUGUAUGAACUUGGAACAAUGAUCUAAAGAUCUGUCCUAAUAAGCAUUGACGAUCACAAAACAUCAUUACAGAGCCUUAAAAGACAAAAGAAUAAGGCUGACUGAAAUAAGCCUUCACAGGUACUGAAGAAACAAACUGUGACUAAUCUACUGCAGUUGUGUUCCAACAAUUGCAAAAUACAUGUACAGUCUGACAACUAAAAACUAAACACGCAGACAACACAGGCAGAUGGACAUCAUAAACCUUCGCUUUCCUUUACGAUGAAGUCUACUCUUGUGCAGAAUAAUUCUCGUAAUUCCAUAGCACAAGUCUAUGUAGUUAAUUUAAUCCCACAGCAAUCUUUAAUCAGUGGAACACUAAGGACUUGAAAGACCCAAGCUCACAUUUGAGUGACGCCACGAGAAUUAAUAUGACCGUGGAAGAAUGGCUAAGGACAUCCUAAUCGGCAGAGCCCUCAAGUGUACAAUUAAUCCAACUAUUACAAUCCCACGUGAUCUUUAGUUCAUAGGAGAAUCCAGGUCGGUUUCUAUCUUAUUCAACAUUUCUCCCUGUACGAAAGGACUAGAAUGGGCCCACUCACAAUAGCGCCCCCCCUAAAUGACCUAAUCAAUUUAACAAAGCACCACACAAAAAUCCCAAGAACAGGGUCUUAAAU
>cluster_1 reads=1 total_reads=104
AUACCUUCCCAGGUAACAACCAACCAACUUCGAUUCUGUAGAUCUGUUCUCUAAACGAACUUUAAAAUCUGUGUGGCUGUCACUCGGCUGCAUGCUUAGUGCACUCACGCAGUAUAAUUAAUAACUAAUUACUGUCGUUGACAGGACACGAGUAACUCGUCUAUCUCUGCAGGCUGCUUACGGUUCGUCCGUGUUGCAGCCGAUCAUCAGCACAUCUAGGUUUCGUCCGGGUGUGACCGAAAGGUAAGAUGGAGAGCCUUGUCCCUGGUUCAACGAGAAAACACACGCCCACUCAGUUUGCCUGUUUUACAGGUUCGCGACGUGCUCGUACGUGGCUUUGGAGACUCCGUGGAGGAGGUCUUAUCAGAGGCACGUCAACAUCUUAAAGAUGGCACUUGUGGCUUAGUAGAAGUUGAAAAAGGCGUUUGCCUCAACUUGAACAGCCCUAUGUGUUCAUCAAACGUUCGGAUGCUCGAACUGCACCUCAUGGUCAUGUUAUGGUUGAGCUGGUAGCAGAACUCGAAGGCAUUCAGUACGGUCGUAGUGGUGAGACACCUGGUGUCCUUGUCCCUCAUGUGGGCGAAAUACCAGUGGCUUACCGCAAGGUUCUUCUUCGUAAGAACGGUAAUAAAGGAGCUGGUGGCCAUAGUUACGGCGCCGAUCUAAAGUCAUUUGACUUAGGCGACGAGCUUGGCACUGAUCCUUAUGAAGAUUUCAAGAAACUGGAACACUAAACAUAGCAGUGGUGUUACCCGUGAACUCAUGCGUGAGCUUAACGGAGGGCAUACACUCGCUAUGUCGAUAACAACUUGUGGCCCUGAUGGCUACCCUCUUGAGUGCAUUAAAGACCUUCUAGCACGUGCUGGUAAAGCUCAUGCACUUUGUCCGAACAACUGGACUUUAUUGACACUAAGAGGUGUAUACUGCUGCCGUGAACAUGAGCAUGAAAUUGCUUGGUACACGGAACGUUCUGAAAAGAGCUAUGAAUUGCAGACACCUUUGAAAUUAAAUUGGCAAAGAAAUUUGACACCUUCAAUGGGGAAUGUCCAAAUUUGUAUUUCCCUUAAAUUCCAUAAUCAAGACUAUUCAACCAAGGUUGAAAAGAAAAAGCUUGAUGGCUUUAUGGGUAGAAUUCGAUCUGUCUAUCCAGUUGCGUCACCAAAUGAAUGCAACCAAAUGUGCCUUCAACUCUCAUGAAGUGUGAUCAUUGUGGUGAAACUUCAUGGCAGACGGGCGAUUUUGUUAAAGCCACUUGCGAAUUUGUGGCACUGAGAAUUUGACUAAAGAAGGUGCCACUACUUGUGGUUACUUACCCCAAAAUGCUGUUGUUAAAAUUUAUUGUCCAGCAUGUCACAAUUCAGAAGUAGGACCUGAGCAUAGUCUUGCCGAAUACCAUAAUGAAUCUGGCUUGAAAACCAUUCUCGUAAGGGUGGUCGCACUAUUGCCUUGGAGGCUGUGUGUUCUCUAUGUUGGUUGCCAUAACAAGUGUGCCUAUUGGGUUCCACGUGCUAGCGCUAACAUAGGUUGUAACCAUACAGGUGUUGUUGGAGAAGGUUCCGAAGGUCUUAAUGACAACCUCUUGAAAUACUCCAAAAGAGAAAGUCAACAUCAAUAUUGUUGGUGACUUUAAACUUAAUGAAGAGAUCGCCAUUAUUUUGGCAUCUUCUGCUUCCACAAGUGUUUUGUGGAAACUGUGAAAGGUUUGGAUUAUAAAGCAUUCAAACAAAUUGUUGAAUCCUGUGGUAAUUUUAAAGUUACAAAAGGAAAAGCUAAAAAGGUGCCUGGAAUAUUGGUGAACAGAAAUCAAUACUGAGUCCUCUUUAUGCAUUUGCAUCAGAGGCUGCUCGUGUUGUACGAUCAAUUUCACCCGCACUCUUGAAACUGCUCAAAAUUCUGUGCGUGUUUUACAGAAGGCCGCUAUAACAAUACUAGAUGGAAUUUCACAGUAUUCACUGAGACUUUGAUGCUAUGAUGUUCACACUUGAUUUGGCUACUAACAAUCUAGUUGUAAUGGCCUACAUUACAGGUGGUGUUGUUCAGUUGACUUCGCAGUGGCUAACUAACAUCUUUGGCACUGUUUAUGAAAACUCAAACCCGUCCUUGAUUGGCUUGAAGAGAAGUUAAGGAAGGUGUAGAGUUUUUAGAGACGGUUGGGAAAUUGUUAAAUUUAUCUCAACCUGUGCUUGUGAAAUUGUCGGUGGACAAAUUGUCACCUGUGCAAAGGAAAUUAAGGAGAGUGUUCAGACAUUCUUUAAGCUUGUAAUAAAUUUUUGGCUUUGUGUGCUGACUCUAUCAUUAUUGGUGGAGCUAAAAUUUAAAGCCUUGAAUUUAGGUGAAACAUUUGUCACGCAUCAAAGGGAUUGUACAGAAAGUGUGUUAAAUCCAGAGAAGAAACUGGCCUACUCAUGCCUUAAAAGCCCCAAAAGAAAUUAUCUUCUAAGAGGGAGAAACACUUCCCACAGAAGUGUUAACAGAGGAAGUUGUCUUGAAAACUGGUGAUUUACAACCAUUAGAACAACCUACUAGUGAAGCUGUUGAAGCUCCAUUGGUUGGUACACCAGUUUGUAUUAACGGGCUUAUGUUGCUCGAAAUCAAAGACACAGAAAAGUACUGUGCCCUUGCACCUAAUAUGAUGGUAACAAACAAUACCUUCACAUCAAAGGCGGUGCACCAACAAAGGUUAUUUGGUGAUGACACUGUGAUAGAAGUGCAAGGUUACAAGAGUGUGAAUAUCACUUUUGAACUUGAUGAAAGGAUUGAUAAAGUACUUAAUGAGAAGUGCUUUGCCUAUACAGUUGAACUUGGUACAGAAGUAAAUGAGUUUUGCCUGUGUUGUGGCAGAUGCUGUCAUAAAAACUUUUGCAACCAGUAUCUGAAUUACUUACACCACUGGGCAUUGAUUUAGAUGAGUGGAGUAUGGCUACAUACUACUUAUUUGAUGAGUCUGGUGAGUUUAAAUUGGCUUCAUAUGUAUUGUUUUCUUACCCUCCAGAUGAGGAUGAAGAAGAAGGUGAUUGUGAAGAAGAAGAGUUUGAGCCAUCAUUCAAUAUGAGUAUGGUACUGAAGAUGAUUACCAAGGUAAACCUUUGGAAUUUGGUGCAUUCUGCUGCUCUUCAACCUGAAGAGCAAGAAGAAGAUUGGUUAGAUGAUGAUAGUCAACAAACUGUUGGUCAACAAGACGGCAGUGAGGACAAUCAGACAACUACUAUUCAAACAAUUGUUGAGGUUCAACCUCAAUUAGAGAUGGAACUUACACCAGUUGUUCAGACUAUUGAAGUGAAUAGUUUUAGUGGUUAUUUAAAAACUUACUGACAAUGUAUACAUUAAAAAUGCAGACAUUGUAGAAGAAGCUAAAGGUAAAACCAACAGUGGUUGUUAAUGCAGCCAAUGUUUACCUUAACAUGGAGGAGGUGUUGCAGGAGCCUUAAAUAAGGCUACUAACAAUGCCAUGCAAGUUGAAUCUGAUGAUUUAGCUACUAAUGGACCACUUAAAGUGGGUGGUAGUUGUGUUUUAAGCGGACACAAUCUUGCUAAACACUGUCUUCAUGUUGUCGGCCCAAAUGUUAACAAAGGUGAAGACAUUCAACUUUUAAGAGUGCUUAUGAAAAUUUUAAUCAGCACGAAGUUCUACUCUGCACCAUUAUUAUCAGCUGGUAUUUUGGUGCUGACCCUAUACAUUUUAAGAGUUUGUGUAGAUACUGUUCGCACAAAUGUCUACUUAGCUGUCUUUGAUAAAAUUCUAUGACAAACUUGUUCAAGCUUUUUGGAAAUGAAGAGUGAAAAGCAAGUUGAACAAAAGAUCGCGAGAUUCCUAAAGAGGAAGUUAAGCCAUUUAUAACUGAAAGUAAACCUUCAGUUGAACAGAGAAAACAAGAUGAUAAGAAAAUCAAAGCUUGUGUUGAAGAAGUUACAACAACUCUGGAAGAAACUAAGUUCCACAGAAACUUGUUACUUAUUGACAUUAAUGGCAAUCUUCAUCCAGAUUUUGCCACUUUGUUAGUGACAUUGACAUCACUUUCUUAAAGAAAGAUGUCCAUAUAUGUGGGUGAUGUUGUUCAAGAGAGUGUUUUAACUGCUGUGGUUAUACACUAAAAGGCUGGUGGCACUGAAUGCUAGCGAAAGCUCUGAGAAAGUGCCACAGACAAUUAUAUAACCACUUACCCGGGUCAGGGUUUAAAUGGUUACCUGUAGAGGAGGCAAAGACAGUGCUUAAAAGUGUAAAGUGCCUUCAUUUUACCAUCUAUUAUCUCUAAUGAGAAGCAAGAAAUUUUGGAACUGUUUCUUGGAAUUUGCGAGAAAUGCUUGCACAUGCAGAAGAAACACGCAAAUUAAUGCCUGUCUGUGUGGAAACUAAAGCCAUAGUUUCAACUAUACAGCGUAAAUAUAAGGGUAUUAAAAUACAAGAGGUGUGGUUGAUUAUGGUGCUAGAUUUUACUACACCAGUAAAACAACUGUAGCGUCUCAUCAACACACUUAACGAUCUAAAUGAAACUCUUGUUACAAUGCCACUUGGCUAUGUAACACAUGGCUUAAAUUUGGAAGAAGCUGCUCGGUAUAUGAGAUCUCUCAAAGUGCCAGCUACAGUUCUUGUUUUCACCUGAUGCUGUUACAGCGUAUAAUGGUUAUCUUACUUCUCUAAACACCUGAAGAACAUUUUAUUGAAACCAUCUCUCUUGCUGGUUCCUAUAAAGAUUGGUCCUAUUUUGGACAAUCUACACAACUAGGUAUAGAAUUUCUUAAGAGAGGUGAUAAAAGUGUAUAUUACACUAGUAAUCCUACCACAUCCACCAAGAUGGUGAAGUUAUCACCUUUGACAAUUUAAGACACUUCUCAGAGAAGUGAGGACUAUUAAGGUGUUUACAACAGUAGACAUAUAACCUCCCACGCAAGUUGUGGACAUGUCAAUGACAAUGGACAACAGUUUGGUCCAACUUAUUUGGAUGGAGCUGAUGUUACUAAAGUAAAACCUCAUAAUUACGAAGGUAAACAUUUUAUGUUUACCUAAUGAUGACACUCUACGUGUUGAGGCUUUGAGUACUACCACAACUGAUCCUAGUUCUUCUGGGUAGGUACAUGUCAGCAUUAAAUCACACUAAAAAGUGGAAAUACCCACAAGUUAAUGGUUUACUUUAUUAAAUGGGCAGAUAACAACUGUUAUCUUGCCACUGCUGUUAACACUCCAACAAAUAGAGUUGAAGUUUAAUCCACCUGCUCUACAAGAUGCUUAUUACAGAGCAAGGGCUGGUGAAGCUGCUAACUUUGUGCAUUAUUUAGCCUACUGUAAUAAGACAGUAGGUGAGUUAGGUGAUGUUAGAGAAACAAUGAGUUACUUGUUUUAACAUGCCAAUUUAGAUUCUUGCAAAAGAGUUUGAACGUGGUGUGUAAAACUUGUGGACAACAGCAGACAACCCUAAGGGUGUAGAAGCUGUUAUGUACAUGGGCACACUUUCUUAUGAACAAUUUAAGAAAGGUGUUCAGAUACCUUGUACGUGUGGUAAACAAGCUACAAAAUAUCUAGUACAACAGGAGUCACCUUUUGUUAUGAUGUCAGCCCACCUGCUCAGUAUGAACUUAAGCAUAGUCACUAUUGUAUUAGUGAGUACACUGGUAAUUACCAGUGUGGUACUAUAAACAUUAUUUUAAAGAAACUUGUAUUGCAUAGACGGUGCUUUACUUACAAGUCCUAGAAUACAAAGGUCCUAUUACGGAUGUUUUCAAAGAAAACAGUUACACAACAACCAUAAACCAGUUACUUAUAAAUUGGAUGGUGUUGUUUGUACAGAAAUUGACCCUAAGUUGGACAAUUAUUAUAAGAAAGACAAUUCUUAUUCCAGAGCAACCAAUUGAUCUUGUACCAAACCAACCUAUCCAAACGCAAGCUUCGAUAAUUUUAAGUUUGUAUGUGAUAAUAUCAAAUUUGCUGAUGAUUUAAACCAGUUACUGGUUAUAAGAAACCUGCUUCAAGAGCUUAAAGUUACAUUUUCCUGACUUAAAUGGUGAUGUGGUGGCUAUUGAUUAUAAACAUCUCACCCUCUUAAGAAAGGAGCUAAAUUGUUCAAACCUAUUGUUUGGCAUGUUAACAAUGCAACUAAUAAAGCCACGUAUAAACCAAAUACCUGGUGUAUACGUUGUCUUGGAGCACAAACCAGUUGAAACAUCAAAUUCGUUUGAUGUACUGAAGUCAGAGGACGCGCAGGGAAUGGAUAAUCUUGCCUGCGAAGAUCUAAAACCAGUUCUGAAGAAGUAGUGGAAAAUCCUACCAUACAGAAAGACGUUCUUGAGUGUAAUGUGAAAACCGAAGUUGUAGGAGACAUUAUACUUAAACCAGCAAAUAAUAGUUUAAAAAUUACAGAAGAGGUUGGCCCACAGAUUUAAUGGCUGCUUAUGUAGACAAUCUAGUCUCUAUUAAGAAACCUAAUGAAUUAUCUAGAGUAUUAGGUUUGAAAACUUGUUUCUGGUUUAGCUGCUGUUAAUAGUGUCCCUUGGGAUACUAUAGCUAAUUAUGCUAAGCCUUUUACAAGUUGUUAGUACACUAUAUGUUACACGGUGUUUAAACCGUGUUUGUACUAAUUAUAUGCCUUAUUUUUUACUUUAUUUACAAUGUGUACUUACUAGAAGUACAAAUUCUAGAAUUAAAGCAUUAUGCCGACUAUUGCAAGAAUGUUAAGAGUGUCGGUAAUUUGUCAAGGCUCAUUAAUUAUUUGAAGUAAUUUCUAAACUGAUAAUUAUAAUUUGUUUUACUAUUGGUUUGCCUAGGUUUUUUCCUCGCUUAGGUGUUUUAAUGUAAUUAGGCAUGCCUCUGUUAAGAGAAGGCUAUUUGAACUAUGUACUAUUGCAACCUACUGUACUGUUUAUCUGUAGUGUUUGCUUAGUGGUUUAGAUCUUGACCUAUCCUCUUUAGAAACUAUACAAAUACCAUUUCUUUUAAUGAUUUACUGCUUGCUUGUUGCAGAGUGGUUUUGGCAUUCAUGGUUUCAUGUACUUGGAUUGGCUGCAAUCAUGCAAUUGUUUCAGCAUUUGCAGUACUUUAUAGUAAUUUUGGCUUAUGUUAAUAAUUAAUCUGUACAAUGGCCCCGAUUUAGCUAUGGUUAGAAUGUACAUCUUCUUUGCAUCAUUUAUUAUGUAUGGAAAAGUUAUGUGCUGUUGUAGACGGUUGUAAUUCAACUUGUAUGAUGUGUUACAAACGUAAUAGAGCAACAAGAGUCGAAUGUACAACUGUUAAUGGUGUGAAGGUCCUUUUAUGUCUAUGCUAAUGGAGGUAAAGGCUUUGCAAACUACACAAUUGGAAUUGUGUUAAUUGUGAUACAUUGUGCUGGUAGUACAUUUAUUAGUGAUGAAGUUGCGAGAGACUUGUCACUACAGUUUAAAAGACCAAUAAUCCCUGACCAGUCUUACAUGUUGAUAGUGUUACAGUGAAGAAUGGUUCCAUCCAUUUUACUUUGAUAAAGUGGUCAAAGACUUAUGAAGACAUUCUCUCAUUUGUUACUAGACAACCGAGAGCUAAUAACUAAAGGUUCAUUGCCUAUUAAUGUUAUAGUUUUUGAUGGUAAUCAAAAUGUGAAGAAUCAUCUGCAAAUCAGCGUUGUUUACUACAGUAGCAUGUGUCAACCUAUACUGUCUAGAUAGGCAUAGUGUUGAUGUUGGUGAUAGUGCGGAGUUGCAGUUAAAAUGUUUGAUGCACGUUAAUACGUUCAAACUACGCCAAUGAAAACUCAAACAUGUGCAAUGCAGAAGCUGAACUUGCAAAGAAUGUGUCCUUAGACAAUGUCUUAUAUUUAUCAGCAGCUCGCAAGGUUUGUUGAUUCAGAUGUAGAAACAAAGAUGUUGUUGAAUGUCUAAUUGUCACAUCAAUCUGACAGAAGUUGGCGAUAGUUGUAAUAACUAUAUGCCUAUAACAAAGUUGAAAGACACCCACCUUGGUGCUUGUAUUGAUUAGUGCGUCAUUAAUGCGCAGGUAGCAAAAGUCAUUGCUUUGAUAUGGAACGUUAAAGAUUCAUGUCAUUGUAACAACUACGAAACAAUACGUAGUGUGCUAAAAGAAUAAACUUUAAGUUGACAUGCAACUAGACAAGUUGUUAAUGUUGUAACAACAAAGAUAGCACUUGUGGUAAAAUUAAUAUUGGUUGAAGCAGUUAAUUGUUCUGUGUUCCUUUGUUGCUGCUAUUUUAUUUAAAACACCUGUUCAAUGUCUAAACAUACUGACUUCAAGUGAAAUCAUAGGAUAAGGCUAUUGAUGGUGGUGUCACUCGUGACAUAGCUCUACAGAUACUUGUUUGCUAACAUUGAUUUUGACACAUGGUUAGCCAGCGUGGUAGUUAUACUAAUGACAAGUUGCCAUUGAUUGCUGCAGUCAAAAGAGAAGUGGUUUGUCGUGCCUGGUUUGCCUGGCACGAUAUUACGCACAACUAAUGGUGACUUUUGCAUUUUUACCAGAGUUUUAGUGCAGUUGGUACAUCUGUUACCAUCAAACUUAUAGAGUACCUGACUUUGCAUCAGCUUGUGUUUUGGCUGCUGAAUGUACAAUUUUAAAGAUGUUUGGUAAGCCAGUACCAUUGUUAUGAUACCAAUGUCUAGAAGGUUCUGUUGCUUAUGAAAGUUUACGCCCUGACACACGUAUGUGCUCUGGAUGGCUCUAUUAUUCAAUUUCCUAACACCUACCUGAAGGUUCUGUUAGAGUGGUAACAACUUUGAUUCUGGUACUGUAGGCACGGCACUUGUGAAAGAUCAGAAGCUGGUGUUUGUGUAUCUACUAGUGGUAGAUGGGUACUUAACAAUGAUUACAGAUUUUACCAGGAGUUUCUGUGGUGUAGAUGCUGUAAAUUUACUUACUAAUUGUUUACACCACUAAUUCAACCUAUUGGUGCUUUGGACAUAUCAGCAUCUAUAGUAGCUGGUGGUAUUGUAGCUAUCGUAGUAACAUGCCUUGCCUAUUUUAUGAGGUUUAGAAGAGUUUGGUGAAUACAGUCAUGUAGUUGCCUUUAAUACUUCUAUUCCUUAUGUCAUUUCUGUAUUUGUUUAACACCAGUUUACUCAUCUUACCUGGUGUUUAUUCUGUUAUUUACUUGUACUUGACAUUUUAUCUACUAAUGAUGUUUCUUUAGCACAUAUUCAGUGGAUGGUUAUGUUCACACCUUAGUACCUUUCUGGAUAACAAUUGCUUAUAUCAUUUGUAUUUCCACAAAGCAUUUCUAUUGGUUUUUAGUAAUUACCUAAAGAGACGUGUAGUCUUAAUGGUGUUUCCUUUAGUACUUUGAAGAAGCUGCGCUGUGCACCUUUGUUAAAUAAGAAAUGUAUCUAAAGUUGCGUAGUGAUGUGCUAUUACCUUACGCAAUAAUAGAUCUUAGCUCUUUAUAAUAAGUACAAGUAUUUUAGUGGAGCAAUGGAUACACUAGCUCAGAGAAGCUGCUUGUUGUCAUUCGCAAAGGCUCUCAAUGACUUCAGUAACUCAGGUUCUGAUGUUUUUCCAACCACACAAACCUCUAUCACCUCAGCUGUUUUGCAGAGUGGUUUUAGAAAAUGGCAUUCCCAUCUGGUAAAGUUGGGUUGUAUGGUACAAGUAACUUGUGGUACAACUCUUAACGGUCUUUGGCUUGAUGACGUAGUUUGUCCAAGACAUGUGAUCUGCCCUCUGAAGACAUGCUAACCCUAAUUAUGAAGAUUUACUCAUUCGUAAGUCUACAUAAUUUCUUGGUACAGGCUGGUAAUGUUCAACUCAGGUUAUUGGACAUUUAUGCAAAAUUGUGUACUUAAGCUUAAGGUUGAUACAGCCAAUCCUAAGACCUCAGUAUAAGUUUGUUCGCAUUCAACCAGGACAGACUUUUCAGUGUUAGCUUGUUACAAUGGUUCACCAUCUGGUGUUUACCAAUGUGCUAUGAGGCCCAAUUCACUAUUAGGGUUCAUUCCUUAAUGGUUCAUGUGGUAGUGUUGGUUUUAACAAGAUUAUGACUGUGUCUCUUUUUUCAUGCACCAUUGGAAUUACCAACUGGAGUUCAUGCUGGCACAGACUUAGAAGGUAACUUUAUGGACCUUUGUUGACAGGCAAACAGCACAAGCAGCUGGUACGGACACAACUAUUACAGUUAAUGUUUUAGCUUGGUUGUACGCUGCUGUUAUAAAUGGAGACAGGUGGUUCUCAAUCGAUUUACCACAACUCUAAUGACUUUAACCUUGUGGCUAUGAAGUACAAUUAUGAACCUCUAACAAGACUCUUGACAUACUAGGACCUCUCUGCUCAAACUGGAAUUGCCGUUUUAGAUAUGUGUGCUCAUUAAAAGAAUUACUGCAAAAUGGUAUGAAUGGACGUACCAUAUUGGUAGUGCUUUAUUAGAAGAUGAAUUUACACCUUUGAUGUUGUUAGACAAUGCUCAGGUGUUACUUCCAAGUGCAGUGAAAAGAACAAUCAAGGGUACACACAUGGUGUUACUCACAAUUUUGACUUCACUUUAGUUUAGUCCAGAGUACUCAAUGGUCUUUGUUCUUUUUUUAUGAAAUGCCUUACCUUUGCUAUGGGUAUUAUUGCUAUGUCUGCUUUUGCAAUGAUGUUUGUCAAACAUAAGCAUGCAUUUCUCUGUUUGUUUUGUUACCUUCUUUGCCACUGUAGCUUAUUUUAAUAUGGUCUAUAUGCCUGUAGUUGGGUGAUGCGUAUUAUGACAUGGUUGGAUAUGGUUGAUACUAGUUUGUCUGGUUUAAGCUAAAAGACUGUGUUAUGUAUGCAUCAGCUGUAGUGUUACUAAUCCUUAUGACAGCAAGAACUGUGUAUGAUGAUGGUGCUAGGAGAGUGUGGACACUUAUGAAUGUCUUGACACUCGUUUAUAAAGUUUAUUAUGGUAAUGCUUUAGAUCAAGCCAUUUCCAUGUGGGCUUUUAUAAUCUUUGUUACUUCUACUACUCAGGUGUAGUUACAACUGUCAUGUUUUGGCCAGAGGUAUUGUUUUAUGUGUGUUGAGUAUUGCCCUAUUUCAUAACUGGUAAUACACUUCAGUGUAUAAUGCUAGUUUAUUGUUUCUUAGGCUAUUUUUGUACUUGUUACUUUGGCCUCUUUGUUUACUCAAAUAUUUAGACUGACUCUUGGUGUUUAUGAUUACUUAGUUUCUACACAGGAGUUUAGAUAUAUGAAUUCACAGGGACUACUCCACCCAAGAAUAGCAUAGAUGCCUUCAAACUCAACAUUAAAUUGUUGGGUGUUGGUGGCAAACCUUGUAUAAAGUAGCCACUGUACAGUCUAAAAUGUCAGAUGUAAAGUGCACAUCAGUAGUCUUACUCUCAGUUUUGCAACAACUCAGAGUAGAAUCAUCAUCUAAAUUGUGGGCUCAAUGUGUCCAGUUACACAAUGACAUUCUUUAGCUAAAGAUACUACUGAAGCCUUUGAAAAAUGGUUUCACUACUCUUGUUUGCUUUCCAUGCAGGUGCUGUAGACAUAAACAAGCUUUGUGAAGAAAUGCUGGACAACAGGGCAACCUUACAAGCUAUAGCCUCAGAGUUUAGUUCCCUUCCAUCAUAUGCAGCUUUGCUACUGCUCAAGAAGCUUAUGAGCAGGCUGUUGCUAAUGGUGAUUCUGAAGUUGUUCUUAAAAAGUUGAAGAAGUCUUUGAAUGUGGCUAAAUCUGAAUUUGACCGUGAUGCAGCCAUGCAACGUAAGUUGGAAAAGAUGGCUGAUCAAGCUAUGACCCAAAUGUAUAAACAGGCUAGAUCUGAGGACAAGAGGGCAAAAGUUACUAGUGCUAUGCAGACAAUGCUUUCAUAUGCUUGGAAAGUUGGAUAAUGAUGCACUCAACAUUAUCAACAAUGCAAGAGAUGGUUGUGUUCCCUUGAACAUAAUACCUACAACAGCAGCCAAACUAAUGGUUGUCAUACCAGACUAUAACACAUAAAAUACGUGUGAUGGUACAACAUUUACUUAUGCAUCAGCAUUGUGGGAAAUCCAACAGGUUGUAGAUGCAGAUAGUAAAAUUGUUCAACUUAGUGAAAUUAGUAUGGACAAUUCACCUAAUUUAGCAUGGCCUCUUAUUGUACAGCUUUAAGGGCCAAUUCUGCUGUCAAAUUACAGAAUAAUGAGCUUAGUCCUGUUGCACUACGACAGAUGUCUUGUGCUGCCGGUACUACACAAACUGCUUGCACUGAUGACAAUGCGUUAGCUUACUACAACACAACAAAGGGAGGUAGGUUUGUACUUGCACUGUUAUCCGAUUUACAGGAUUUGAAAUGGGCUAGAUUCCCUAAGAGUGAUGGAACUGGUACUAUCUAUACAGAACUGGAACCACCUUGUAGGUUUGUUACAGACACUAAAGGUCCUAAAGUGAAGUAUUUAUACUUUAUUAAAGGAUUAAACAACCUAAUAGAGGUAUGGUACUUGGUAGUUUAGCUGCCACAGUACGUCUACAAGCUGGUAAUGCAACAGAAGUGCCUGCCAAUUCAACUGUAUUAUUUUCUGUGCUUUGCUGUAGAUGCUGCUAAAGCUUACAAAGAUUAUCUAGCUAGUGGGGACAACCAAUCACUAAUUGUGUUAAGAUGUUGUGUACACACACUGGUACUGGUCAGGCAAUAACAGUUACACCGGAAGCCAAUAUGGAUCAAGAAUCCUUUGGUGGUGCAUCGUGUUGUCUGUACUGCCGUUGCCAUAGAUCAUCCAAAUCCUAAAGGAUUUUGUGACUUAAAAGGUAAGUAUGUACAAAUACCUACAACUUGUGCUAAUGACCCUGUGGGUUUACACUUAAAACACAGUCUGUACCGUCUGCGGUAUGUGGAAAGGUUAUGGCUGUAGUUGUGAUCAACUCCGCGAACCCAUGCUUCAGUCAGCUGAUGCACAAUCGUUUUAAACGGGUUUGCGGUGUAAGUGCAGCCCGUACACCGUGCGGCACAGGCACUAGUACUGAUGUCGUAUACAGGGCUUUGACAUACAAUGAUAAAGUAGCUGGUUUUGCUAAAUUCCUAAAACUAAUUGUUGUCGCUUCCAAGAAAAGGACGAAGAUGACAAUUUAAUUGAUUACUCUGUAGUUAAGAGACACACUUUCUCUAACCAACAUGAAGAAACAAUUUAUAAUUUACUUAAGGAUUGUCCAGCUGUUGCUAAACAUGACUUCUCUAAGUUUAGAAUAGACGGUGACAUGGUACCACAUAUCACGUCAACGUCUUACUAAAUACAAUGGCAGACCUCGUCAUGCUUAAGGCAUUUUGAUGAAGGUAAUUGUGACACAUUAAAGAAAUACUUGUCACAUACAAUUGUUGUGAUGAUGAUUAUUCAAUAAAAAGGACUGGUAUGAUUUUGUAGAAAACCCAGAUAUAUUACGCGUAUACGCCAACUUAGGUGAACGUGUACGCCAAGCUUUGUUAAAAACAGUACAAUUUUGUGAUGCCAUGCGAAAUGCUGGUAUUGUUGGUGUACUGACAUUAGAUAAUCAAGAUUCAAUGGUAACUGGUAUGAUUUCGGUGAUUCAUACAAACCACGCCAGGUAGUGGAGUUCCUGUUGUAGAUUUUAUUAUUCAUUGUUAAUGCCUAUAUUAACCUUGACCAGGGCUUUAACUGCAGAGUCAUGUUGACACUGACUUAACAAAGCCUUACAUUAAGUGGGAUUUGUUAAAAUAUGACUCACGGAAGAGAGGUUAAAACUCUCUGACCGUUAUUUUAAAUAUUGGGAUCAGACAUACCACCCAAAUUGUGUUAACUGUUUGGAUGACAGAUGCAUUCUGCAUUGUGCAAACUUUUAAUGUUUUAUCUCUACAGUGUUCCCACCUACAAGUUUGGACCACUAGUGAGAAAAUAUUUGUUGAUGGUGUUCCAUCUGUAGUUUCAACUGGAUACCACUCAGAGCUAGGUGUUGUACAUAAUCAGGAUGUAACUACAUAGCUCUAGACUUAGUUUUAAGGAAUUACUUGUGUAUGCUGCUGACCCUGCUAUGCACGCUGCUUCUGGUAAUCUAUACUAGAUAAACGCACUACGUGCUUUCAGUAGCUGCUUACUAACAAUGUUGCUUUCAAACUGUCAAACCCGGUAAUUUCAACAAAGAUCUAUGACUUGCUGUGUCUAAGGUUUUAAGGAAGGAAGUUCUGUUGAAUUAAAACUCUUUGCUCAGGAUGGUAAUGCUGCUAUCAGCGAUUAUGACUACUAUCGUUAUAAUCUACCAACAAUGUUGAUAUCAGACAACUACUAUUUGUAGUUGAAGUUGUUGAUAAGUACUUUGAUUGUUACGAUGGUGGCUGUAUUAAUGCUAACCAAGUCAUCGUCAACAACCUAGACAAAUCAGCUGGUUUCCAUUUAAUAAAUGGGUAAGGCUAGACUUUAUUAUGAUUCAAUGAGUUAUGAGGAUCAAGAUGCACUUUCGCAUACAAAACGUAAUGUCAUCCCUACUAUAACUCAAAUGAAUCUAAGUAUGCCAUUAGUGCAAAGAAUAGAGCUCGCACCGUAGCUGGUGUCUAUAUUGUAGUACUAUGACCAAUAGACAGUUUCAUCAAAAAUUAUUGAAAUCAAUAGCCGCCACUAGAGGAGCUACUGUAGUAAUUGGAACAAGCAAAUUCUAUGGUGGUUGGCACAACAUGUUAAAAACUGUUUAUAGUGAUGUAGAAAACCUCACCUUAUGGGUUGGGAUUAUCCUAAAUGUGAUAGAGCCAUGCCUAACAUGCUUAGAAUUAUGGCCUCACUUGUUCUUGCUCGCAAACAUACAACGUGUUGUAGCUUGUCACACCGUUCUAUAGAUUAGCUAAUGAGUGUGCUCAGUAUUGAGUGAAAUGGUCAUGUGUGGCGGUUCACUAUAUGUUAAACCAGGUGGAACCUCAUCAGGAGAUGCCACAACUGCUUAUGCUAAUAGUGUUUUUAACAUUUGUCAAGCUGUCACGGCCAAUGUUAAUGCACUUUUAUCUACUGAUGGUAACAAAAUUGCCGAUAAGUAUGUCCGCAAUUUACAACACAGACUUAUGAGUGUCUCUAUAGAAAUAGAGAUGUUGACACAGACUUUGUGAAUGAGUUUUACGCAUAUUUGCGUAAACAUUUCUCAAUGAUGAUACUCUUGACGAUGCUGUUGUGUGUUCAAUAGCACUUAUGCAUCAAGGUCUAGUGGCUACAAGAACUUUAAGUCAGUUCUUUAUUAUCAAACAAUGUUUUAUGUCUGAAGCAAAAUGUUGGACUGAGACUGACCUUACUAAAGGACCUCAUGAAUUUUGCUCAACAUACAAUGCUAGUUAAACAGGUGAUGAUUAUGUGUACCUUCCUUACCCAGAUCCAUCAAGAAUCCUAGGGCCGGCUGUUUUGUAGAUGAUAUCGUAAAACAGAUGGUACACUUAUGAUUGAACGGUUCGUGUCUUAGCUAUAGAUGCUUACCCACUUACUAAACAUCCUAAUCAGGAGUAUGCUGAUGUCUUCAUUUGUACUUACAAUACAUAAGAAAGCUACAUGAUGAGUUAACAGGACACAUGUUAGACAUGUAUUCUGUUAUGCUUACUAAUGAUAACACUUCAAGGUAUUGGGAACCUGAGUUUAUGAGGCUAUGUACACACCGCAUACAGUCUACAGGCUGUUGGGGCUUGUGUUUUUUGCAAUUCACAGACUUCAUUAAGAUGUGGUGCUUGCAUACGUAGACCAUUCUUAUGUUGUAAAUGCUGUUACGACCAUGUCAUAACAUCACAUAAAUUAGUCUUGUCUGUUAAUCCGUAUGUUUGCAAUGCUCCAGGUUGUGAUGUCACAGAUGUGACUCAACUUUACUUAGGAGGUAUGAGCUAUUAUUGUAAUUCUCAAACCACCCAUUAGUUUCCAUUGUGUGCUAAUGGACAAGUUUUUGGUUUAUAUAAAAUACAUGUGUUGGUAGCGAUAAUGUUACUGACUUUAAUGCAAUUGCAACAUGUGACUGGACAAAUGCUGGUGAUUACAUUUUAGCUAACACCUGUACUGAAAGACUCAAGCUUUCGCAGCAGAAACGCUCAAAGCUACUGAGGAGACAUUUAAACUGUCUUAUGGUAUUGCUACUGUACGUGAAGUGCUGUCUGACAGAGAAUUACAUUCAUGGGAAGUUGGUAAACCUAGACCACCACUUAACCGAAAUUAUGUCUUACUGGUUAUCGUGUAACUAAAACAGUAAAGUACAAAUAGGAGAGUACACCUUUGAAAAGGUGACUAUGGUGAUGCUGUUGUUUACCGAGGUACAACAACUUACAAAUUAAAUGUUGGUGAUUAUUUGUGCUGACAUACACAGUAAUGCCAUUAAGUGCACCUACACUAGUGCCACAAGAGCACUAUGUUAGAAUUACUGGCUUAUACCCAACACUCAAUAUCUCAGAUGAGUUUUCUAGCAAUGUUGCAAAUUAUCAAAAGGUUGGUAUGCAAAAGUAUUUACACUCCAGGGACCACCUGGUACUGGUAAGAGUCAUUUUGCUAUUGGCCUAGCUUUCACUACUCUGCUCGCAUAGUGUAUACAGCUUGCUCUCAUGCCGCUGUUGAUGCACUAUGUGAGAAGGCAUUAAAAUAUUUGCCUAUAGAUAAAUGUAGUAGAAUUAUACCCGACGUGCUCGUGUAGAGUGUUUUGAAAAUUCAAAGUGAAUUUCAUUAGAACAGUAUGUCUUUGUACUGUAAAUGCAUUGCCUGAGACGAAGCAGAUAUAGUUGUCUUUGAUGAAAUUCAAUGGCCACAAAUUAUGUAUUUGAGUGUUGUCAAUGCCAGAUUACGUGCUAAGCACUAUGUGUACAUUGGCGACCCUGCUCAAUUACCUGCACCACGCACAUUGCUAACUAAGGGCACACUAGAACCAGAAUAUUCAAUUCAGUGUGUAGACUUAUGAAAACUAUAGGUCCAGACAUGUUCCUCGGAACUUGUCGGCGUUGUCCUGCUGAAAUUGUUGACACUGUGAGUGCUUUGGUUUAUGAUAAUAAGCUUAAAGCACAUAAAGACAAAUCAGCUCAAUGCUUUAAAAUGUUUUAUAAGGGUGUUAUCACGCAUGAUGUUUCAUCUGCAAUUAACAGGCCACAAAUAGGCGUGGUAAGAGAAUUCCUACGUAACCCUGCUUGGAGAAAAGCUGUCUUUAUUUCACCUUAUAAUCUACAGAAUGCUGUAGCCUCAAAGAUUUUGGGACUACCAUUCUCAAACUGUUGAUUCACAAGGCUCAGAAUAUGACUAUGUCAUUCACUCAAACCACUGAAACAGCUCACUCUUGUAAUGUAAACAGAUUUAAUGUUGCUAUUACCAGAGCAAAAGUAGGCAUACUUUGCAUAAUGUCUGAUAGAGACCUUUAUGACAAGUUGCAAUUUACAAGUCUUGAAAUUCCACGUGGAAUGUGGCAACUUUACAAGCUGAAAAUGUAACAGGACUCUUUAAAGAUUGUAGUAAGGUAAUCACUGGGUUACAUCCUACACAGGCACCUACCUCAGUGUUGACACUAAAUUCAAAACUGAAGGUUUAUGUGUUGACAUACCUGGCAUACCUAAGGACAUGACUUAUAGAAGACUCAUCUCUAUGAUGGGUUUUAAAAUGAAUUAUCAAGUUAAUGGUUACCCUAACAUGUUUAUCACCCGCGAAGAAGCUAUAAGACAUGUACGUGCAUGGAUUGGCUUCGAUGUCGAGGGUGUCAUGCACUAGAGAAGCUGUUGGUACCAAUUUACCUUACAGCUAGUUUUUACAGGUGUUAACCUAGUUGUUGUACCUACAGGUUAUGUUGAUACACCUAAUAAUACAGAUUUUUCCAGAGUUAGUGCUAAACCACCGCCUGGAGAUCAAUUUAAACACCUCAUACCACUUAUGUACAAAGGACUUCCUUGGAAUGUAGUGCGUAUAAAGAUUGUACAAAUGUUAAGUGACACACUUAAAAAUCUCUCUGACAGAGUCGUAUUUGUCUUAUGGGCACAUGGCUUUGAGUUGACAUCUAUGAAGUAUUUGUGAAAAUAGGACCUGAGCGCACCUGUUGUCUAUGUGAUAGACGUGCCACAUGCUUUUCCCUGUUCAGACUUUAUGCCUGUUGGCAUCAUUCUAUUGGAUUUGAUUACGUCUAUAAUCCGUUUAUGAUUGAUGUUCAACAAUGGGGUUUUACAGGUAACCUACAAAGCAACCAUGAUCUGUAUUGUCAAGUCCAUGGUAAUGCACGUAGCUAGUGUGAUGCAAUCAUGACUAGGUGUCUAGCUGUCCACGAGUGCUUUGUUAAGCGUGUUGACUGGACUAUUGAAUAUCCUAUAAUUGGUGAUGAACUGAAGAUUAAUGCGGCUUGUAGAAAGGUUCAACACAUGGUUGUUAAAGCUGCAUUAUUAGCAGACAAAUUCCCAGUUUUCACGACAUUGGUAACCCUAAAGCUAUUAAGUGUGUACCUCAAGCUGAUGUAGAAUGGAAGUUCUAUGAUGCACAGCCUUGUAGUGACAAAGCUUAUAAAAUAGAAGAAUUAUUCUAUUCUUAUGCCACAUUCUGACAAAUUCACAGAUGGUGUAUGCCUAUUUGGAAUUGCAAUGUCGAUAGAUAUCCUGCUAAUUCCAUUGUUUGUAGAUUUGACACUAGAGUGCUAUCUAACCUUAACUUGCCUGGUUGUGAUGGUGGCAGUUUGUAUGUAAAUAAACAUGCAUUCCACACCAGCUUUUGAUAAAAGUGCUUUUGUUAAUUUAAAACAAUUACCAUUUUAUACUUUGACAGUCCAUGUGAGUCUCAUGGAAAACAAGUAGUGUCAGAUAUAGAUUAUGUACCACUAAAGUCUGCUACGUGUAUAACACGUUGCAAUUUAGGUGGUGCUGUCUGUAGACAUCAUGCUAAUGAGUACAGAUUGUAUCUCGAUGCUUAUAACAUGAUGAUCUCAGCUGGCUUUAGCUUGUGGGUUUACAAACAAUUUGAUACUUAUAACCUUUGGAACACUUUACAAGACUUCAGAGUUUAGAAAAUGUGGCUUUAAUGUUGUAAAUAAGGGACACUUUGAUGGACAACAGGGUGAAGUACCAGUUUCAUCAUUAAUAACACUGUUACACAAAAGUUGAUGGUGUUGAUGUAGAAUUGUUUGAAAAUAAAACAACAUUACCUGUUAAUGUAGCAUUUGAGCUUUGGGCUAAGCGCAACAUUAAACCAGUACCAGAGGUGAAAAUACUCAAUAAUUUGGGUGUGGACAUUGCUGCUAAUACUGUGAUUUGGGACUACAAAAGAGAUGCUCCAGCACAUAUAUCUACUAUUGGUGUUUGUUCUAUGACUGACAUAGCCAAGAAACCAACUGAAACGAUUUGUGCACCACUCUGUUUUUUGAUGGUAGAGUUGAUGGUCAAGUAGACUUAUUUAGAAAUGCCCGUAAUGGUGUUCUUAUUACAGAAGGUAGUGUUAAAGGUUUACAACCAUCUGUAGGUCCCAAACAAGCUAGUCUUAAUGGAGUCACAUUAAUUGGAGAAGCCGUAAAAACACAGUUCAAUUAUUAUAAGAAAGUUGAUGGUGUUGUCCAACAAUUACCUGAAACUUACUUUACUCAGAGUAGAAAUUUACAAGAAUUUAAACCCAGGAGUCAAAUGGAAAUUGAUUUCUUAGAAUUAGCUAUGGAUGAAUUCAUUGAACGGUAUAAAUUAGAAGGCUAUGCCUUCGAACAUAUCGUUUAUGGAGAUUUUAGUCAUAGUCAGUUAGGUGGUUUACAUCUACUGAUUGGACUAGCUAAACGUUUUAAGGAAUCACCUUUUGAAUUAGAAGAUUUUAUUCCUAUGGACAGUACAGUUAAAACUAUUUCAUAACAGAUGCGCAAACAGGUUCAUCUAAGUGUGUGUGUUCUGUUAUUGAUUUAUUACUUGAUGAUUUUGUUGAAAUAAUAAAAUCCCAAGAUUUAUCUGUAGUUUCUAAGGUUGUCAAAGUGACUAUUGACUAUACAGAAAUUUUAUUUAUGCUUUGGUGUAAAGAUGGCCAUGUAGAAACAUUUACCCAAAAUUACAAUUUAGUCAAGGUGGCAACCGGGUGUUGCUAUGCCUAAUCUUUACAAAAUGCAAAGAAUGCUAUUAGAAAAGUGUGACCUUCAAAAUUAUGGUGAUAGUGCAACAUUACCUAAAGGCAUAAUGAUGAAUGUCGCAAAUAUACUCAACUGUGUCAAUAUUUAAACACAUUAACAUUAGCUGUACCCUAUAAUAUGAGAGUUAUACAUUUUGGUGCUGGUUCUGAUAAAGGAGUUGCACCAGGUACAGCUGUUUUAAGACAGUGGUUGCCUACGGGUACGCUGCUUGUCGAUUCAGAUCUUAAUGACUUUGUCUCUGAUGCAGAUUCAACUUUGAUUGGUGAUUGUGCAACUGUACAUACAGCUAAUAAAUGGGAUCUCAUUAUUAGUGAUAUGUACGACCCUAAGACUAAAAAUGUUCAAAGAAAUGACUCUAAAGAGGGUUUUUCACUUACAUUUGUGGGUUUAUACAACAAAAGCUAGCUUUGGAGGUUCCGUGGCUAUAAAGAUAACAGAACAUUCUUGGAAUGCUGAUUUUUAUAAGCUCAUGGGACACUUCGCAUGGUGGACAGCCUUUGUUACUAAUGUGAAUGCGUCAUCAUCUGAAGCAUUUUAAUUGGAUGUAAUUAUCUUGGCAAACCACGCGAACAAAUAGAUGGUUAUGUCAUGCAUGCAAAUUACAUAUUUUGGAGGAAUACAAAUCCAAUUCAGUUGUCUUCCUAUUCUUUAUUUGACAUGAGUAAAUUUCCCCUUAAAUUAAGGGUACUGCUGUUAUGUCUUUAAAAGAAGGUCAAAUCAAUGAUAUGAUUUUAUCUCUUCUUAGUAAAGGUAGACUUAUAAUUAGAGAAAACAACAGAGUUGUUAUUUCUAGUGAUGUUCUUGUUAACAACUAAACGAACAAUGUUUGUUUUCUGUUUUAUUGCCACUAGUCUUAGUCAGUGUGUUAAUCUUACACCAGAACUCAAUUACCCCUGCAUACACUAAUUUCGUGGUGUUUAUUACCCUGACAAAGUUUCAGAUCUCAGUUUAACGGACGUUUUAUUAAUUACGAAAUUAAGCAUCAACAUCCCACCUAAGAGCCUAAAAAGGACAAAAAGAAGUGAUGAAACAAGCCUUCAGAGACAGAAGAAACAGCAAACUGUGACUUUUCCUGCUGCAGAUUUGGAUGAUUUCCAAACAAUUGCAACAAUCCAUGAGCAGUGCUGACUCAACUCAGGCCUAAACUCAUGCAGACAUCAAGGCAGAUGGGCUAUUAAACGUUUCGCUUUCCGUUUACGAUAUAGUCUACUUGUGCAGAAUGAAUUCUCGUAAUACAUAGCACAAGUAGAUGUAGUUAAUUUUUAUCUCAGCAAUCUUUAAUCAGUGUGUAACAUUAGGAGGACUUGAAAGAGCCACACAUUUCAUCGAGGCACACGGAGUACGAUCGAGUGUACAGUGAACAAUGCUAGGAGAGCUGUCCUAUAUGGAAGAGCCCUAAUGUGUAAAAUUAAUUUUAGUAGUGCUAUCCCAUGUGAUUUUAAUAGCUUUUAGGAGAAUGACAAAAACCCCCCCCCCUAACACACCAUACAUCAUCCUUCAUCUAUCACAUAUCCCAUCCCACAUCUCAACUUUAGAGUCCAACCACAGAAUCUAUUUUAGAUUCCUAAAUUAAUUUCCUUUGGUGUACGCCACCAAUUGCAUCUGUUUAUGCUUGGAACAGGAAGAGAUCAGCAGUUGUGAUAUUCGUCCAUUGCAUCAUUUUCCAUUAAGUUAUGGAGUGUCCAAAGAUUUUCUUGUCAUGAGAUUUAAUUGGUGAGAAGUCAACAAUCCAGGCAAACUGGAAAGAUUGCUGAUUAAUUUAAUUACAGAUGAUUAUAGCUUGGAAUUCUCAAUCUGAUUUAGGUUGGUGGUAAUUAAUUACCUGUAAGAUUGUGGAAGUCUAAUCUCAAAUUGGGAGUCAACUGAAUAUCAGGCCGGUAGCACCUUAUGGUUAGUAAUUGACUUCCCGUCACCACUAUUUUGUUACAACCACAGAGUUAGAUUAACUUAGCCAUGUUGGACCGCCUACUAACAUUUCUGCAAUAAAAUUUGUUGCCUAAGCAUUACUCAUGAUUACAUCCCCCACACACACAUAUCCCCACACAUAAU
>cluster_2 reads=1 total_reads=1489
ACCUUCCCAGGUAACAAACCAUACCAACUUUCGAUCUCUUGUAGAUCUGUUCUUUAAACGAUUCAAAAUCUGUGGCUGUCUUCGGCUGCAUGCUUAGUGCACUCACGCAGUAUAAUUAAUAAACUAAUUACUGUCGUUGACAAGGACUACGAGUAACUUGUUAAUAUUUAGCAGGCUGCUUACGGUCGUCCGUGUUGCAGCCGAUCAUCAGCACUAAGGUUUCGUCCAGUGUGACCGAAAGGUAAGAUGGAGAGCCUUGUCCCUGGUUCAACGAGAAAACACACGUCCAUUCAGUUUGCCAAGGUUUACAGGUUCGCGACGUGCUCGUACGUGGCUUUGGAGACUCCGUGGAGGAGGUCUUAUCAGAGGCACGUCAACAACUUCUAAAGAUGGCACUUUGUGGCUUAGUAGAAGUUGAAAAGGCGUUUGCCUCAACUUGAACAGCCUAUGUUGUCAUCAAACGUUCGGAUGCUCGACUGUCCUCAUGGUCAUCAUAGGUUAUGGUUGAGCUGGUAGCAGAACUGGCAUUCAGUACGGUCGGUGGUGGUGAGACACUUGGUGAGGGCUCUGUCCCUCAUGUGGGCGAAAUACCAGUGGCUUCGCAAGGUUCUUCAUCGUAAGAACGGUAUAAAGGAAAUUGGUGGCCAUAGUUUCGCGGCGCCGCGAUAAAGUCAUUUGACUUAGGCGACGAGCUUGGCACUGAUCCUUAUGAAGAUUUCAAGAAACUGGAACACUAAACAUAGUGGUGUUACCCGUGAACUCAUGCGUGAGCUUAACGGAGGGGGGCAUACACUCGCUAUGUCGAUAACAUUGUGGCCCUGAUGGCUACCCUUCACUGAGUGCAUAAAGACCUUCUAGCACGUGCUGGUAAAGCUCAUGCACUUGUCCGAACAACUGACUUUAUUGAUACUAAGAGGGGUGUAUACUGCUGCUCGUGAACAUGAGCAUGAAAUUGCUUGGUACACGGAACGUUCUGAAAAGAGCUAUGAAUUGCAGACACCUUUUGAAAUUAAAUUGGCAAAGAGCUUGACACCUUCAAUGGGGAAUGUCCAAAUUUUGUAUUUCCCUUAAAUUCCUUGCUACUAGACUAUUCAACCAAAGGGUUGAAAAGAAAAAGCUUGAUGGCUUAUGGGUAGAAUCUUCGAUCUGUCUAUCCAGUUGCGUCACCAAAUGAUGCAACCAAUGUGCCUUCAACUUCAUGAAGUGUGAUCAUUGUGGUGAACUUUGGCAGACGGGCGAUUUUGUUAAAGCCUUGCGAAUUUGUGGCACUAGAAUUUGACUAAGAAAGUGCCACUACUUGUGGUUACUUACCCCAAAUGCUGUUAAAAUUUGUCCAGCAUGCACAAAUCAGAAGUAGGACCUGAGCAUAGUCUCACCGAAUACCAUAAUGAAUCUGGCUUGAAAACCAUCUUGCAAGGGUGGUCGCACUAUUGCCUUUGGAGGCUGUGUUUUCCCUAUGUUGGUCGCCAUAACGGUGUGCCUAUUGGGUUCCACGUGCUAGCGCUAUAGGUGUAACCAUACAGGUGUUGUUGGAGAAGGUUCCGAAGGUCUUAAUGACAACCUUCUUGAAAUACUCCAAAAGCAAGUCAACAUCAAUUGUUGGUGACUUAAACUUAAUGAAGAGAUCGCCAUUAUUUUGGCAUCUUUCUCUCACCACAAGUGCUUUUGUGAAAACUGUGAAAGGUUUGGAUUAUAAAGCAUUCAAACAAAUUGUUGAAUCCUGUGGUAAUUCAAGUUCAAGGAAAAGCUAAAAAAGUGCUGAAUAUUGGUGAACAGAAUCAAUACUAGUCCUCUUUAUGCAUUUGCAAGAGGCUGCUCGUGUUGUACGAUCAAUUCACCCGCACUCUUGAAACUGCUCAAAAUCUGUGCGUGUUUUACAGAAGGCCGCUAUAACAAUCUAGAUGAAUUCACAGUAUUCACUGAGACUCAUUGAUGCUAUGAUGUUCACAACUGAUUUGGCUACUACAACACUAGUUGCUGGCCUACAGGUGGUGUUGUUCAGUUGACUCGCAGUGGCUAUAACAUCUUGGCACUUUUCAUGAAAACCAAACCCGUCCUUGAUUGGCUUGAAGAGAAGUUAAGGAAGGUGUGGUUUCCAGAGACGGUUGGGAAAUUGUUAAAUUUAUCUCAACCUGUGCUUGUGAAAUUGUCGGUGGACAAAUUGUCACCUGUGCAAAGGAAAUCAAGGAGAGUGUUCAGACAUUCUAAGCUUGUAAUAAAUUUUGGCUGUGUGCUGACUUCUAUACUAUUGUUGAAGCUAAACUUAAAGCCUUUAAUCUAGGUGAAACAUUUGUCACGCACUAGGGAUUGUACAGAAAGUGUGUCAAAUCCAGAGAAGAAACUGGCCUACUCCAUGCCUUAAAAGCCCAAAAGAAAUUAUCUUCUAAAGAGGGAGAACUUUCCCACAGAAGUGUUAACAGAGGAGUUGUCUUGAAAACUGGUGAUUUAACCCUAGAACAACCUACUAGUGAAGCUGUUGAAGCUCCAUUGGUUGGUACACCAGUUGUAUAACGGGCUUAUGUUGCUCGAAAUCAAAGACACAGAAAAGUACUGUGCCUGCACCUAAUAUGAUGGUAACAAUACCCACAUCAAGGCGGUGCACCAACAAAGGUUACUUUUGGUGAUGACCUGUGAUAGAAGUGCAGGUUACAAGAGUGUGAAUAUCACUUUGAACUUGAUGAAAGGAUUGAUAAAGUACUUAAUGAGAAGUGCUUUGCCUAUACAGUUGAACUCUGUACAGAAGUAAAUGAGUUCGCCUGUGUUGUGAUGUGUCAAAACUUGCAACCAGUAUCUGAAUUCCUCUCUGAGCAUGAUUCUAGAUGAGUGAGUAUGGCUACAUACUUAUUUGAUGAGUCUGGUGAGUCUAAAUUGGCUUCAUCAUGUAUUGUUCUCUCCAGAUGAGGAUGAAGAAGAAGGUGAUUGUGAAGAAGAAGAGUUUGAGCCAUCAACUCAAUAAGAGUAAGUCUGAAGAUGAUUACCAAGGUAAACCUUUGGAAUUUGGUGCCAUCUGCUGCUUCAACCUGAAGAAGAGCAAGAAGAAGAUUGGUUAGAUGAUGAUAGUCAACAAACUGUUGGUCAACAAGACGGCAGUGAGGACAAUCAGACAACUACUAUUCAAACAAUUGUUGAGGUUCAACCUCAAUUAGAGAUGGAACUUCACCAGUUGUUCAGACUAUUGAAGUGAAUAGUUUAGUGGUUAUUAAAAACACUGACAAUGUAUACAUUAAAAAUGCAGACAUUGUAGAAGAAGCUAAAAAGGUAAAACCAACAGUGGUUGUUAAUGCAGCCAAUGUUUACCUAAACAAGAGGAGGUGUUGCAGGAGCCUUAAUAAGGCUAACAAUGCCAUGCAAGUUGAAUCUGAUGAACAUAGCUACUAAUGGACCACUUAAAGUGGGUGGUAGUUGUGUUUAAGCGGACACAAUUUGCUAAACACUGUCUCAUGUUGACGGCCCAAAUGUUAACAAAGGUGAAGACAUUCAACUUCAAGAGUGCUUAUGAAAAUUUUUAAUCAGCACGAAGUUCACCUGCACCAUUAUUAUCAGCUGGUAUUUUGGUGCUGACCUAUACAUUCUAAGAGUUUGUGAAGAUACUGUUCGCACAAACGUCUACUUAGCUGUCUGAUAAAAUCUCUAUGACAAUUGUUCAAGCUUUUGGAAUGAAGAGUGAAAGCAAGUUGAACAAAAGAUUUGAGAUUCCUAAAGAGGAAGCUAAGCCAUUUAUAACUGAAAGUAAACCUUCAGUUGAACAGAGAAACAAGAUAGAAAACUCAAAGCUUGUGUUAGAAGUUACAACAACUCUGGAAGAAACUAGUUCCACAGAAACUUGUUACUCUAUUGACAUUAAUGGCAAUUUCAUCCAGAUUUGCCACUUGUUAGUGACAUUGACAUCACUUUCAAAGAAAGAUGCUCCAUAGUGGUGAUGUUGUUCAAGAGGUGUUUCAACUGCUGUGGUUAUACCACUAAAAGGCUGGUGGCACUACUGAAUGCUAGCGAAAGCUCAAGAAAGUGCCAUAGACAAUUAUAUAACCACACCCAGGUCAGGUUUAAAUGGUUACACUGUAGAGGAGGCAAAGACAGUGCUUAAAAGUGUAAAAGUGCCUUUUACAUUACAUCUAUCUCUAAUGAGAAGCAAGAAAUUUUGGAACUGUUUUGAAUUUGUGAGAAAUGUUUGCACAUGCAGAAGAAAACGCAAAUUAAUGCCUGUCUGUGUGGAAACUAAGCCAUAGUUUCAACUACUACAGCGUAAAUAUAAGGGUAUUAAAAUCAAGAGGUGUGGUUGAUUAUGGUGCUAGAUUUUACUUUACACCAGUAAAACAACUGUAGCGUCUAUCAUCCACUACAACGAUUUAAUGAAACUUUGUUAAAAUGCCACUUGGCUAUGUAACACAUGGCUUAAAUUUGGAAGAAGCUGCUCGGUAACGAGAUCUCAAGUGCCAGCUUACAGUUUGUUUUUUUCCUGAUGCUGUUACAGCGUAUAAUGGUUAUCUAUCCUUCUCUAAAACACCUGAAGAACAUUUUAUUGAAACCAUCUUACUUGCUGGUUCCUUAUAAAGAUUGGUCCUAUUCUGGACAAUCUACACAACUAGGUAGAAAUUUCUUAAGAGAGGUGAUAAAAGUGUAUUACACUAGUAAUCCUACCACAUUUCCAAGAUGGUGAAGUUAUCACCAUUGACAAUUUAAGACACUUCUCAAAGAGAAGUGAGGACUAUUAAGGUGUUUACAACAGUAGACAUAUUAUCCACACGCAGUUGUGACAUGUCAAUGACAUAUGGACAACAGUUUGGUCCAACUUAUUUGGAUGGAGCUGAUGUUACUAAAGUAAACCUCAUAAUUUAAGGUAAAACAUUUUAUGUUCUACCUAAUGAUGACACUCUACGUGUGAGGCUUUGAGUACUACACAACUGAUCCUAGUUUUGAGGUAGGUACAUGUCAGCAUUAAUAUCAUAAAAGUGGAAAUACCCACAAGUUAAUGGUUUAACUAUUAUAAAUGGGCAGAUAACAACUGUUAUCUUGCCACUGCUGUUAACACUCCAACAAAUAGAGUUGAAGUUUAAUCCUGCUCUACAAGAUGCUUAUUACAGAGCAAGGCUGGUGAAGCUGCUAACUUUGUGCUCCUAUUUGUCCUACUGUAAUAAGACAGUAGGUGAGUUAGGUGAUGUUAGAGAAACAAUGAGUUACUUGUUCAACAUGCCAAUCUAGAUUCUUGCAAAAGAGUCUGAACGUGGUGUGUAAAACUUGUGGACAACAGCAGACAACCCUAAGGGUGUAGAAGCUGUUUAUGUACAUGGGCACACUUUCUUAUGAACAAUUUAAGAAAGGUGUUCAGAUACCUUGUACGUGGUAAACAAGCUACAAAAUAUCUAGUACAACAGAGUACCUUUUGUUAUGAUGUCAGCACCACCUGCUCAGUAUGAACUUAAGCAUGGUCUACUUAAUAGUAGUGAGUACACUGGUAAUUACCAGUGUGGUCACUAAACAUAUAUUCUAAAGAAACUUUGUAUUGCAUAGACGGUGCUUUACUUACAAAGUCCCAGAAUACAAAGGUCCUAUUACGGAUGUUUACAAAGAAUCGUUACACAACAACUAACAAGUUACUUAUAAAUUGGAUGGUGUUGUUUGUACAAAAAUUGACCCUAAGUUGGACAAUUAUUAUAAGAAAGACAAUUUUUAUUCACAGAGCAACCAAUUGAUUUGUACCAAACCAACCAUACCAAACGCAAGCUUCGAUAAUUCUAAGUUUGUAUGUGAUAAUAUAAAUUUGCUGAUGAUUUAAACCAAGUUAACUGGUUAUAAGAAACCUGCUCCAAGAGAGCUUAAAGUUACUUUUCCUGACUUUAAUGGUGAUGUGGUGGCUAUUGAUUAUAAACACUACCCUCUUUUAAGAAAGGAGCUAUAAAUUUACAUAAACCUAUUGUUUGGCAUGUUAACAAUGCAACUAAUAAGCCACGUAUACAAACCAAAUACCUGGUGUAACAUUGUCUUUGAGCACACAACCAGUGAAACAUAAAUUCGUCUGAUGUACUGAAGUAGAGGACGCGCAGGAAUGGAUAAUCUUGCCUGCGAAGAUCUAAAACCAGACCCUGAAGAAGUAGUGGAAAAUCCUACCAUACAGAAAGACGUCUUGAGUGUAAUGUGAAACACCAAGUUGUAGGAGACAUUAUACUUAAACCAGCAAUAAUAGUUUAAAAAUUACAGAAGAGGUUGGCCACACAGAUUUAAUGGCUGCUUAUGUAGACAAUUCUAGUUUUACUAUUAAGAAACCUAAUGAAUUAUCAGAGUAUGUUUGAAACUCCUUGUACUCAUGGUUUAGCUGUUGUUAAUGUGUCCUGGAUACAGCUAAUGUACUAAGCCCUUAACAAAGUUGUUAGUACAACUACUAUAUGAUUUUUGGUGUUUAAACCGUGUUGUACUAAUUAUGCCUUAUUUUCACUUUUAUUGUACAAUUGUGUACUUUUUGGAAGUACAAAUUCUAGAAUUAAAUAUAUGUCGACACUAUAGCAAAGAAAUACUGUUAGAGUGUCGGUAAAUUUGUCUAGAGGCUCAUCUAAUUAUUUGAAGUCACCUAAUUUUUCUAAACUGAUAAAUUAAUUUGGUUUUACUAUUAGUGUUUGCCAGGUUCUAAUCUACUCAUGCUUGGUGUUUAAUGUCUAAUUUAGGCAUGCCUCUUACUGUACUGGUACAGAGAAGGCUAUUUGAACUCAAUGUCACUAUUGCAACCUACUGUUGGUUCUAUACCUAGUGUUUGUCUUAGUGGUUAGAUUCUGAACCUAUCCUUCUUUAGAAAACUAUACAAUUCAUUCAUCUAAUGGGAUUUAACUGUUUUGGCUUAGUUAGAGUGGUUUGGCAUAUUUCUUCAAAGGUUUUCUAUGACUUGUUGUGCAAUCAUGCAAUUGUUUCAGCUAUUUGCAGUACUUAUGUAAUUGGCUUAUGUGGUUAAUAAUUAAUCUUGUACAAUGGCCCCGAUUCAGCUAUGGUUAGAAUGUACAUCUUCUUUACUCAUUUUUAUUAUGUAAGAAAAGUUAUGUGCAAUGUUGUAGAUGGUGUAAUUCAUAACUUGAUGAUGUGCUAUAGAGCAACAAGAGUCGAAUGUACAUAUUUAUGGUGUUGAAGGUCUUUAUGUCAUCUAAUGGAGGUAAGGCUUUGCAACUACACAAUUGAAUUGUGUUAAUUGUGAUACACUCUGUGCUGGUAGUACUUAUUGUGAUGAAGUUGCGAGAGACUUGUCACUACAGUUUAAGACCAAUAAAUCCUGACCAGUCUUUCGUUGAUAGUGUUACAGUGAAGAAUGGUUCCAUCCAUUCUACUUUGAUAAAGCUGGUCAAAAGACUUAUGAAAGACUUCACAUUCUGUUAACUUAGACAACCAAGAGCUAAUAACACUAAAGGUUUGCCUAUUAAUGUUUGUUUUGAUGGUAAUAAAAUGUGAAGAAUCAUCUGCAAAAUAGCGUCUGUUUACUACAGUAGCUUAUGUGUCAACUCUAUUAUUAUAGAUCAGGCUGUGUCUGAUGUUGGUGAUAGUGCGGAAGUUGCAGUUAAAAUGUUUGAUGUUACGUUAAUACGUUUCAUCAACCAACGUACCAUGGAAAACAAACAUAGUCGCAACUGGAAGCUGAACUUGCAAAGAAUGUGUCCUUAGACAAUGCUUAUCUACAUUAUAUCAGCAGCUCAGCAGGGUUUGUGAUCAGAUGCAGAAACUAAAGAUGUUGUUGAAUGUCUAAAUUGUACAUAUCUGACAUAGAAGUUGGCGAUAGUUGUAAUACUAUAUGCUCCUAUAACAAGUUGAAACAUGACACCCUGACCAGUGCUUGUAUUGACUGAAGUGCGCGUCAUUAAUGCGCAGGUAGCAAAAGUCAUAUUUCUGAUACGGAACGUUAAAGAUUUAUGUCAUUGUCUGAACAACGAAACAAAACGCAGUGCUGCUAAAAGAAUACCUACCUUAAGUUGACAUGUGCAUACUAGACAAGUUGUUAAUGUUGUAACAACAAAGAUAGCCUAAGGGUGGUAAAAUUGUUAAUAAUUGGUGAAGCAGUUAAUUAAAGUUACACUUGUGUUCCUUUUUGUUGCUGCUAUUUUAUUUAUAACACCUGUUCAUGUCAUGUCUAAACAUACUGACUUCAAGUGAAAUCAUAGGAUAAGGCUAUUGAUGGUGGUGUCACUGUGACAUAGCAUCAGAUACUUGUUUGCUAACAAACCGCUGAUUUUGACACAUGGUUUGCCAGCGUGGUGGUAGUUAUACUAAUGACAAAGCUUGCCCAUUGAUUGCUGCAGUCAUAACAAGAGAAGUGGUCUGUCGUGCCUGGUUUGCCUGGCACGAUUACGCACAACUAAUGGUGACUUUGCAUUUCUUCCCCUAGAGUUUGUGCAGUGGUAACAUCUGUUACCACCAUCAAAACUUAUGAGUACCUGACUUUGCAACAUCAGCCUGUGUUUGGCUGCUGAAUGUACAAUUUUAAAGAUGCUUUGGUAAGCCAGUACCAUUGUUAUGAUACCAAUGUACUGAAGGUUCUGUUGCUUAUGAAAGUUUACGCCCUGACCACUAUGUGCUCUAGAUGGCUCAUUAUUCAAUUUCCUAACCUACUUGAAGGUUCUGUUAGAGUGGUAACCUUUGAUUUGAGUACUGUAGGCACGGCACUUGAAAGAUCAGAAGCUGGUGUUGUGUAUCUAGUGGUAGAUGGGUACUUAACAAUGAUUAUUCAGAUUUUCCAGGGUUUCUGUGGUGUAGAUGCUGUAAAUUACUUACUAAUAUGUUACACCAUAAUUCAACCUGGUGCUUUGGACAUAUCAGCAUCUAUAGUAGCUGGUGGUAUUGUAGCUAUGUAGUAACAUGCCUUGCCUACUAUUUAUGAGGUUUAGAAGAGCUUUGGUGAAUACAGUCAUGUAGUUGCCUUUAAUACUCAUUCCUUAUGUCAUUCUUGAUACUUGUUUAACACCAGUUUACUCAUCUUACCUGGUGUUUAUUCUGUUAUUACUUGUCUUGACUUUAUCUUACUAAUGAUGUUUCUUUAGCACAUAUUCAGUGGAUGGUUAUGUUCACACCCUUAGUACCUUUCUGGAUAACAAUUGCUUAUAUCAUUUGUAUUCCACAAAGCAUUUCUAUUGGUUCUAGUAAUUACCUAAAGAGACGUGUAGUCUUAAUGGUGUUUCCUUUAGUACUUUGAAGAAGCUGCGCUGUGCACCUUUGUUAAAUAAAGAAAUGUAUCUAAAGUUGCGUAGUGAUGUGCUAUUACCUUACGCAAUAAUAGAUACUUAGCUCUUAUAAUAAGUACAAGUAUUUUAGUGGAGCAAUGGAUACACUAGCUACAGAGAAGCUGCUUGUUGUCAUCUCGCAAAGGCUUCAAUGACUUCAGUAACUCAGGUUCUGAUGUUUACCAACCACAAACCUCUAUCACCUCAGCUGUUUUGCAGAGUGGUUUAGAAAAAUGGCAUUCCCAUUCUGGUAAAGUUGAGGUUGUAUGGUACAAGUAACUUGUGGUACAACUACUUAACGGUCUUUGGCUUGAUGACGUAGUUUGUCCAAGACAUGUGAUCUGCACCUCUGAAGACAUGCUUAACCCUAAUUAUGAAGAUUUACUCAUUCGUAAGUCUAAUCAUAAUUCUUGGUACAGGCUGGUAAUGUUCAACUCAGGGUUAUUGGACAUUUAUGCAAAAUUGUGUACUUAAGGUCUAAGGUUGAUACAGCCAAUCCUAAGACACAGUAUAAGUUUGUUCGCAUUCAACCAGGACAGACUUUUCAGUGUUAGCUUGUUACAAUGGUUCACCAUCUGGUGUUUACCAAUGUGCUAUGAGGCCCAAUUCACUAUUAAGGGUUCAUUCCUUAAUGGUUCAUGUGGUAGUGUUGGUUUAACAUAGAUUAUGACUGUGUCUCUCUUUGUUACAUGCACCAUAUGGAAUUACCAACUGGAGUUCAUGCUGGCACAGACUUAGAAGGUAACUUUUAUGGACCUUUGUUGACAGGCAAACAGCACAAGCAGCUGGUACGGACACAACUAUUACAGUUAAUGUUUAGCUUGGUUGUACGCUGCUGUUAUAAUGGAGACAGGUGGUUCUCAAUCGAUCUACCACAACUUUAAUGACUUUAACCUUGUGGCUAUGAAGUACAAUUAUGAACCUCUACCAAGACAUGUUGACAACCUAGGACCUCUCUGCUCAAACUGGAAUUGCCGUUUUAGAUAUGUGUGCUCAUUAAAAGAAUUACUGCAAAAUGGUAUGAAUGGACGUACCAUUGGGUAGUGCUUUAUUAGAAGAUGAAUUUACACCUUUGAUGUUGUUAGACAAUGCUCAGGUGUUACUUUCAAAGUGCAGUGAAAAGAACAAUUCAAGGACACCACUGGUUGUUACUCACAAUUUGACUUCACUCUAGUUUUAGUCCAGAGUACUCAAUGGUUCUUGUUCUUUUUUGUAUGAAAUGCCUUUUUUACCUUUUGCUAUGGGUAUUAUUGCUAUGUCUGCUUUUGCAAUGAUGUUUGUCAAACAUAAGCAUGCAUUCUCUGUUUGUUUUGUUACCUCUCUUGCCACUGUAGCUUAUUUUAAUAUGGUCUAUAUGCCUGCUAGUUGGGUGAUGCGUAUUAUGACAUGGUUGGAUAUGGUUGAUACUAGUUUGUCUGGUUUAAGCUAAAAGACUGUGUUAUGUAUGCAUCAGCUGUAGUGUUACUAAUCCUUAUGACAGCAAGAACUGUGUAUGAUGAUGGUGCUAGGAGAGUGUGGACACUUAUGAAUGUCUUGACACUCGUUUAUAAAGUUUAUUAUGGUAAUGCUUUAGAUAAGCCAUUUCCAUGUGGGCUUUAUAAUCUCUGUUACUUCUAACUACUCAGGUGUAGUUACAACUGUCAUGUUUUGGCCAGAGGUAUUGUUUUUAUGUGUGUUGAGUAUUGCCCUAUUUUCAUAACUGGUAAUACACUCAGUGUAUAUGCUAGUUUAUUGUUUCUAGGCUAUUUUGUACUUGUUACUUUGGCCUCUUUGUUUACUCAACCUACUUAGACUGACUUGGUGUUUAUGAUUACUUAGUUUCUACACAGGAGUUUAGAUAUAUGAAUCACAGGGACUCCCACCCAAGAAUAGCUAGAUGCCUCAAACUCAUCAUUAAAUUGUUGGGUGUUGGUGGCAAACCUUGUAUCAAAGUAGCCACUGUACAGUCUAAAAUGUCAGAUGUAAAGUGCACAUCAGUAGUCUCUCUCAGUUUGCAACAACUCAGAGUAGAAUCAUCAUCUAAAUUGUGGGCUCAAUGUGUCCAGUUAACAAUGACAUUCUUAGCUAAAGAAUACUGAAGCCUUUGAAAAAUGGUUUCACUACUUUGUUUUGCUUCCAUGCAGGUGCUGUAGACAUAAACAAGCUUUGUGAAGAAAUGCUGGACAACAGGGCAACCUACAAGCUAUAGCCUCAGAGUUUAGUUCCCUCCAUCAUAUGCAGCUUUGCUACUGCUCAAGAAGCUUAUGAGCAGGCUGUUGCUAAUGGUGAUUCUGAAGUUGUUCUUAAAAAGUUGAAGAAGUCUUUGAAUGUGGCUAAAUCUGAAUUUGACCGUGAUGCAGCCAUGCAACGUAAGUUGGAAAAGAUGGCUGAUCAAGCUAUGACCCAAAUGUAUAAACAGGCUAGAUCUGAGGACAAGAGGGCAAAAGUUCUAGUGCUAUGCAGACAAUGUUUCACUAUGCUCUGGAAAGUUGGAUAAUGAUGCACUCAACAACAUUAUCAACAAUGCAAGAGAUGGUUGUGUUCCCUUGAACAUAAUACCCUACACAGCAGCCAAACUAAUGGUUGUCAUACCAGACUAUAACACAUAUAAAAUACGUGUGUGAUGGAUACCUUCCCAGGUAACAAACCAACCAACUUUCGAUCUCUGUAGAUCUGUUCUCUAAACGAACUUUAAAAUCUGUGUGGCUGUCACUCGGCUGCAUGCUUAGUGCACUCACGCAGUAUAAUUAAUAACUAAUUACUGUCGUUGACAGGACACGAGUAACUCGUCUAUCUUUGCAGGCUGCUUACGGUUCGUCCGUGUUGCAGCCGAUCAUCAGCACAUCUAGGUUUCGUCCGGGUGUGACCGAAAGGUAAGAUGGAGAGCCUUGUCCCUGGUUUCAACGAGAAAACACACGUCCAACUCAGUUUGCCUGUUUUACAGGUUCGCGACGUGCUCGUACGUGGCUUUGGAGACUCCGUGGAGGAGGUCUUAUCAGAGGCACGUCAACAUCUUAAAGAUGGCACUUGUGGCUUAGUAGAAGUUGAAAAAGGCGUUUGCCUCAACUUGAACAGCCCUAUGUGUUCAUCAAACGUUCGGAUGCUCGAACUGCACCUCAUGGUCAUGUUAUGGUUGAGCUGGUAGCAGAACUCGAAGGCAUUCAGUACGGUCGUAGUGGUGAGACACUUGGUGUCCUUGUCCCUCAUGUGGGCGAAAUACCAGUGGCUUACCGCAAGGUUCUCUUCGUAAGAACGGUAAUAAAGGAGCUGGUGGCCAUAGUUACGGCGCCGAUCUAAAGUCAUUUGACUUAGGCGACGAGCUUGGCACUGAUCCUUAUGAAGAUUUCAAGAAACUGGAAUGUACAAAUACCUACAACUUGUGCUAAUGACCCUGUGGGUUUUACACUUAAAACACAGUCUGUACCGUCUGCGGUAUGUGGAAAGGUUAUGGCUGUAGUUGUGAUCAACUCCGCGAACCCAUGCUUCAGUCAGCUGAUGCACAAUCGUUUUAAACGGGUUUGCGGUGUAAGUGCAGCCCGUCUUACACCGUGCGGCACAGGCACUAGUACUGAUGUCGUAUACAGGGCUUUUGACAUACAAUGAUAAAGUAGCUGGUUUUGCUAAAUUCCUAAAACUAAUUGUUGUCGCUUCCAAGAAAAGGACGAAGAUGACAAUUUAAUUGAUUCUUACUCUUGUAGUUAAGAGACACACUUUCUCUAACUACCAACAUGAAGAAACAAUUUAUAAUUUACUUAAGGAUUGUCCAGCUGUUGCUAAACAUGACUUCUUUAAGUUUAGAAUAGACGGUGACAUGGUACCACAUAUAUCACGUCAACGUCUUACUAAAUCACAAUGGCAGACCUCGUCUAUGCUUUAAGGCAUUUUGAUGAAGGUAAUUGUGACACAUUAAAGAAAUACUUGUCACAUACAAUUGUUGUGAUGAUGAUUAUUCAAUAAAAAGGACUGGUAUGAUUUUGUAGAAAACCCAGAUAUAUUACGCGUAUACGCCAACUUAGGUGAACGUGUACGCCAAGCUUUGUUAAAAACAGUACAAUUUUGUGAUGCCAUGCGAAAUGCUGGUAUUGUUGGUGUACUGACAUUAGAUAAUCAAGAUUCAAUGGUAACUGGUAUGAUUUCGGUGAUUUCAUACAAACCACGCCAGGUAGUGGAGUUCCUGUUGUAGAUUCUUAUUAUUCAUUGUUAAUGCCUAUAUUAACCUUGACCAGGGCUUUAACUGCAGAGUACAUGUUGACACUGACUUAACAAAGCCUUACAUUAAGUGGGAUUUGUUAAAAUAUGACUUCACGGAAGAGAGGUUAAAACUCUUUGACCGUUAUUUUAAAUAUUGGGAUCAGACAUACCACCCAAAUUGUGUUAACUGUUUGGAUGACAGAUGCAUUCUGCAUUGUGCAAACUUUAAUGUUUUAUUCUCUACAGUGUUCCCACCUACAAGUUUUGGACCACUAGUGAGAAAAAUAUUUGUUGAUGGUGUUCCAUUUGUAGUUUCAACUGGAUACCACUUCAGAGAGCUAGGUGUUGUACAUAAUCAGGAUGUAAACUUACAUAGCUCUAGACUUAGUUUUAAGGAAUUACUUGUGUAUGCUGCUGACCCUGCUAUGCACGCUGCUUCUGGUAAUCUAUUACUAGAUAAACGCACUACGUGCUUUCAGUAGCUGCACUUACUAACAAUGUUGCUUUCAAACUGUCAAACCCGGUAAUUUUAACAAAGACUUCUAUGACUUUGCUGUGUCUAAGGGUUUCUAAGGAAGGAAGUUCUGUUGAAUUAAAACACUCUUCUUUGCUCAGGAUGGUAAUGCUGCUAUCAGCGAUUAUGACUACUAUCGUUAUAAUCUACCAACAAUGUGUGAUAUCAGACAACUACUAUUUGUAGUUGAAGUUGUUGAUAAGUACUUUGAUUGUUACGAUGGUGGCUGUAUUAAUGCUAACCAAGUCAUCGUCAACAACCUAGACAAAUCAGCUGGUUUUCCAUUUAAUAAAUGGGGUAAGGCUAGACUUUAUUAUGAUUCAAUGAGUUAUGAGGAUCAAGAUGCACUUUCGCAUAUACAAAACGUAAUGUCAUCCCUACUAUAACUCAAAUGAAUCUUAAGUAUGCCAUUAGUGCAAAGAAUAGAGCUCGCACCGUAGCUGGUGUCUCUAUCUGUAGUACUAUGACCAAUAGACAGUUUCAUCAAAAAUUAUUGAAAUCAAUAGCCGCCACUAGAGGAGCUACUGUAGUAAUUGGAACAAGCAAAUUCUAUGGUGGUUGGCACAACAUGUUAAAAACUGUUUAUAGUGAUGUAGAAAACCUCACCUUAUGGGUUGGGAUUAUCCUAAAUGUGAUAGAGCCAUGCCUAACAUGCUUAGAAUUAUGGCCUCACUUGUUCUUGCUCGCAAACAUACAACGUGUUGUAGCUUGUCACACCGUUUCUAUAGAUUAGCUAAUGAGUGUGCUCAAGUAUUGAGUGAAAUGGUCAUGUGUGGCGGUUCACUAUAUGUUAAACCAGGUGGAACCUCAUCAGGAGAUGCCACAACUGCUUAUGCUAAUAGUGUUUUUAACAUUUGUCAAGCUGUCACGGCCAAUGUUAAUGCACUUUUAUCUACUGAUGGUAACAAAAUUGCCGAUAAGUAUGUCCGCAAUUUACAACACAGACUUUAUGAGUGUCUCUAUAGAAAUAGAGAUGUUGACACAGACUUUGUGAAUGAGUUUUACGCAUAUUUGCGUAAACAUUUCUCAAUGAUGAUAUCUCUGACGAUGCUGUUGUGUGUUUCAAUAGCACUUAUGCAUCUCAAGGUCUAGUGGCUAGCAUAAAGAACUUUAAGUCAGUUCUUUAUUAUCAAAACAAUGUUUUAUGUCUGAAGCAAAAUGUUGGACUGAGACUGACCUUACUAAAGGACCUCAUGAAUUUUGCUCUCAACAUACAAUGCUAGUUAAACAGGGUGAUGAUUAUGUGUACCUUCCUUACCCAGAUCCAUCAAGAAUCCUAGGGGCCGGCUGUUUGUAGAUGAUAUCGUAAAACAGAUGGUACACUUAUGAUUGAACGGUUCGUGUCUUAGCUAUAGAUGCUUACCCACUUACUAAACAUCCUAAUCAGGAGUAUGCUGAUGUCUUCAUUUGUACUUACAAUACAUAAGAAAGCUACAUGAUGAGUUAACAGGACACAUGUUAGACAUGUAUUCUGUUAUGCUUACUAAUGAUAACACUUCAAGGUAUUGGGAACCUGAGUUUUAUGAGGCUAUGUACACACCGCAUACAGUCUACAGGCUGUUGGGGCUUGUGUUCUUUGCAAUUCACAGACUUCAUUAAGAUGUGGUGCUUGCAUACGUAGACCAUUCUUAUGUUGUAAAUGCUGUUACGACCAUGUCAUAUCACAUCACAUAAAUUAGUCUUGUCUGUUAAUCCGUAUGUUUGCAAUGCUCCAGGUUGUGAUGUCACAGAUGUGACUCAACUUUACUUAGGAGGUAUGAGCUAUUAUUGUAAAUCUCUAAACCACCCAUUAGUUUCCAUUGUGUGCUAAUGGACAAGUUUUUGGUUUAUAUAAAAUACAUGUGUUGGUAGCGAUAAUGUUACUGACUUUAAUGCAAUUGCAACAUGUGACUGGACAAAUGCUGGUGAUUACAUUUUAGCUAACACCUGUACUGAAAGACUCAAGCUUUUUGCAGCAGAAACGCUCAAAGCUACUGAGGAGACAUUUAAACUGUCUUAUGGUAUUGCUACUGUACGUGAAGUGCUGUCUGACAGAGAAUUACAUCAUGGGAAGUUGGUAAACCUAGACCACCACUUAACGAAAUUAUGUCUUUACUGGUUAUCGUGUAACUAAAACAGUAAAGUACAAAUAGGAGAGUACACCUUUGAAAAUACCGCAGAGACAGAAGAAACAGCAAACUGUGACUCUUUUCCUGCUGCAGAUUUGGAUGAUUUUCCAAACAAUUGCAACAAUCCAUGAGCAGUGCUGACUCAACUCAGGCCUAAACUCAUGCAGACCAUACAAGGCAGAUGGGCUAUAUAAACGUUUCGCUUUUCCGUUUACGAUAUAGUCUACUUGUGCAGAAUGAAUUCUCGUAACUACAUAGCACAAGUAGAUGUAGUUAACUUUAAUCUCCAUAGCAAUCUUUAAUCAGUGUGUAACAUUAGGGAGGACUUGAAAGAGCCACCACUUUCACCGAGGCCACGCGGAGUACGAUCGAGUGUACAGUGAACAAUGCUAGGGAGAGCUGCCUAUAUGGAAGAGCCCUAAUGUGUAAAAUUAAUUUUAGUAGUGCUAUCCCCAUGUGAUUUUAAUAGCUUUUUAGGAGAAUGACAAAAAACCCCCCCCCUCACAUAUCUCCUCAUCAUCAUCAUCAUCAUUAUAUCCCCCCCCAUCCCUCAUCACCCAUCACCCUACAAGCGCCCUAGAGCCAUACACUCAGUUAAAGGCCACACAUGAGACUUUUAAAAGCUUCAGGCGAAUGCUACCACUUAAGCUGCUUAAGAUUGAAUAAGCUUUUCCAAAAACUGUAGCUCAACCACAUCAAGCAUAACUUUAUCACGCUGAUGUUCAUCUGCAAUUAACAGACCACUAGGCAUGACAACAGAAUUCCAGAACAACCCUGUUGAGAAAAGCUAAUCUUUAAUUCUUAUAAACUCAGAAUUGCACUUCAACGCUUUAGGACUCCACUACACGUUGAUUUAUACAGUGCUGACCAACUAUGUCAUAACUGAAUGAAACAGACCUUUAAUAAAGAUUUCAUGUGAAUAACUUGACGCAAAAAACCCAACAGAGAUAAAGGACAAAGAAGAAAGGCGAUGAACAAGCCUUGACAGAAAAAACAGCAAUGUGACUUUCUCGCAAAUAUGGAUGAUUUCCAAAGAUAAUCACGAAGUUGAUCACACAGGCCUAAACAUGCACACAAGACAGAUGGCUAUAAAUCGUUCCUACAUGGCAUACCUGUGCAGAUGACUAUAAGCCAAGAUGUAUUCUAUUCUAGCAAUUUAAAAAGUAUUAGGACAGAAAGAGCUUCGAGGCCACUAGCACAUAGUGGUAUGAACAAGCUGACUGCCUAUGAAGAGCCUGUAUAACUCAUAUGAUUCUAUCAUGAUCCUAUGCUAGAGAUAUAAUCCCCUUACCAAAUUUAAGCAGUCCUACAUGAACUACAGGUUAUGUUAUACACAUGCAAAUUGUCUAAGUUAGUCUCGAUCAGACGGUGAUCAUUACAAAGACCUCUAACUUAUGCAAAGGACUUCUUUGAAUGUAUUUCAAUACAAUAUGUACAAACAAAGUGACUCUUAAAAAUCCGACAGUUUGUUUUGCCUCAGAGUACUGAUCGAGUUGACAUAUGAAGAAUUGUGAUAUUCCACCGAGCAACCUAGUCUGUCAAACCAACUAUCACACGCUUAACUCAUGUGUUGUAUAAUUUAUGGAUUUGAUUACGAUCUAAACCAGUUAAUGAUUAUAACAAAACGUGUUUUACAGGUAACUUACAUGCUCCCUGACUUGUAUAGUCAAGUCUUGGCUAUUGACUCAAGCUACUUAUAUGCAAGAAAGGAGUAAAUUAUCUUCAGUCCUUUGUUAAGCAUGUUAACUGAACUAUUAAGCCCGUAAUACCAAAUGACCUGAGAUUAAUCGCUUAGAAACAGUUCAAACAUAGUUGUUAAAGCUGAUUAGAGCAAAUUCCCAGUUCACGAUUUGAACCUGAAGAUAUUAAGCGUGUACCUUGAAGUAGUAAAUCCUACAUACAGAAAGCCUUGUAGUGUCAAAGCUACCAAAGUAGAAGAACAUUUAUACUUAUCCACACAUUCUUAAAAAUUCAAAGAGGGUGUAUGCCUAUUUAAUUGCAAUGUCGACAGUAUCCUAUUAAACCCUAAUGAAUUAGACAGUAGAUUGCUAUUAACCUUAUUUCCUGGUUGUGCUGUGCUGUUAGUGUCCUAAAAUGUUUACCUAGCUAUGCUAAGCUUUGUUAUUAAACCUAAUUUGUAUACUUUGACAGUCAUGUGGUGUUUAAACAGUGUUCAGAACUAAUUAUGUACCUAUUUGCUACUUUAUUGUUACAAUUUGGUGGUGUUUAGACAUCAUGCUAAUGAUUACAGAUAUCGAUGCUUAUGUGACUUACUGUUUAGCUUGUCGGUAAACAAUUGUCUGACCCUUAUUUAACUUGAAACCCAUCUUUUCAGACUGAGGUAUUGGAAAGGUUUGGCUUAGUGUUGACAAGUCCUCGACCCACUCAUCGCUGAUCACAACGUUUUUAUGUCUUUAAGUCAGCCCAAUUACCUGGUUCACAGGCACUAGUACGCUGACGUACAAUGUCUUGACAUACAAUAAAGUAGCUGGUUUGCUGAUUCCUAAAAGUAAUUGUUGCGUUCAAAACAAGGACGCAGAUGACAAUUUCAUAAUAUUACUUUGUGGUUAAGAGACACACUGCUCUGGUCAACAUUAAGAGGAUCUAUAAUUUACUUAAGGUUUGUCCAUGACUAAAAUGGCUUCUCUAAGAAUGAAUGACGUGCAUUACCACAUACACGUUAACGUCUUAAUAAAUACAAUCACACCUUAACUGGCUUAAAGGCAUUUCUGACGAAGGUAAUGUACACUUUAAAGAACACUUGUCAUACAAUUUAGUGAUAAUGAAUAUUUCAAUAAGAACUUGUAUGAUUUAGUACAAAACCAGGUAUUACGCACAACCAACCGAUGAACGUGUAGACUUGUUAAAACAGUACAAUUCUGUGAUGACCCAAAAGGCGAUGGGUGUACUACAUUUGCUAAUCAGAUUCAAUGGUAACUGGUAUGAUUCGGUGAUUAUCAACACAGUGGAGUCUUUGUAAUCUUAUGCCUUAACUUGAAGGUUUAAAUACGGAUCUGACAAAAAGCCUCACUAAAAUGUAAAAACGAGGGAAACACCAAAAUUUGACAAGACACAAAGGAAUGUUGCGAUCUGUUUGCCAGUUAUUCGUUCCCAGUGGAUGGAAUUUUGUGCCAUUGUGUACGAUCAAAAGACUGUGUAUAACAUGAACUCUCAACAGAAAACGAGGCUGAUGAAGCCUAAAACAGAAAACGCAACGUGUCUUCUCUCAAUUGUUUCAAAUCACCGUAAGACUAACUUCGGCUAAUUCAAAGCUGGAUUAAACUUUUUUCGUAUUGAUGUGAAUGAAUUUCGUAAUACACAAGUGUAGACAUUUAUGAUUAUAGUAUUAUAGGUGAAGCACCAUACACAGACAUGGUUCAUAAAAUGUAGGGUUAUAUAGAGUAAUAUUGUAGUUAUCCCAUUUAAUGUCUAGGAAUGAAAAUAUCCACUUUCCCCUACAUAUAUAUAAUAU
>cluster_3 reads=2 total_reads=2891
UGCUGUUAUGUAUGCAUCAGCUAGUAGUGUUACUAAUCCUAUGACAGCAAGAACUGCGUAUGAUGAUUAGUGCUAGGAGAGUGUGGACACUUAUGAAUGUUCUGAUCACUUAUCAACAAGUUUAUUAUGGUAGAGUAAUGCUUUAGAUCAAGCCAUUUCCAUGUGGGCUUUGCUCUGUUACUUCACAACUACUCAGGUGUAGUUACAACUGUCAUGUUUCUUGGCCAAGAGGUUAUUGUUUUAUGUGUGAGUAUUGCCCUAUACUACAUAACUGGUAAUACACUCAGUGUAAUGCUAGUUUAUUGUUUCUAGGCUAUUUCUGUACUUGGUUACUUUGGCCUCUUUGUUUACCAUUGCAUUCUAGACUGACUCUUGGUGUUUAUGAUUACUUAGUUUACACAGGAGUUUAGAUAUAUGAAUCACAGGGACUACUCCCACCCAAGAAUAGCAUAGAUGCCUUCAAACUCAUUACUAAAUUGUUGGGUGUUGGUGGCAAACCUUGUAUCAAGUAGCCACCACUGUACAGUCUAAAAUGUCAGAUGUAAAGUGCACUAGUAGUCUUACUCAGUUUUGCAACAACUCAGAGUAGAAUCAUCAUCUAAAUUGUGGCUCAAUGUGUCCAGUUACACAAUGUACUCUUACUUAGCUAAAGAUACUACUGAAGCCUUGAAAAUGGUUCACUACUACUCUUUGUUUUGUCUUCCAUGCAGGUGCUGUAGACAUAACAAGCUUGUGAAGAAAUGCUGACAACAGGCAACCUUCACAAGCUAUACUAUAGCCACAGAGUUUAGUUCCCAUCAUAUGCAGCUUUGCUACUGCUUUCAAGAAGCUUAUGAGCAGGCUGUUGCUAAUGGUGAUUCUGAAGUUGUUCUUAAAAAGUUGAAGAGUCUCGUGAAUGUGGCUAAAUCUGAAUUUUGACCGCUGAUGCAGCCAUGCAACGUAAGUUGGAAAAGAUGGCUGAUCAAGCUAUGACCCAAUGUAUAAACUAGGCUAGAUCAAGGACAAGAGGCAAAAGUUACUAGUGCUAUGCCGGACAAUGCUUUUUAUGCUUGGAAAGUUGGAUAAUGAUGCACUCAACAUUACUAUCAACAAUGCUAGAUGGUUGUGUUCCCUUGAACAAUACCUUCAACAGCAGCCAAACUAAUGGUUGUCAUACCAGACUACACAUAAAAAUACGUGUGAUGACAACUUACUUAUGCAUCAAAAUUGUAGGAAAUCCAACAGGUGUAGAUGCAGAUAGUAAAAUUGUUCAACUUAGUGAAAUUAGUAUGGACAAUUUCCUAAUUUAGCAUGGCCUCUAUUGUAACGCACAAGGGCCAAUCUGCUGUCAAAUUCAGAAUAAUGAGCUUAGUCCUGUUGCUCACACAGAUGCUUGUACUGCCGUAUACACAAACUGCUACAUGAUGAAAUGCGCUAGCUUCCCAAACAACAAAGGACAGGUACUAUCUAUACACAACUAACCACCUUACAGGAUUUGAAACAGACAUCCCUAAAAGUCCUAAACUGGUACUAUCUCUAUACAGAAUUAAACCACCUAAUAGGUAUGUUACAGACUUUAACAGCCACAGAUACAUCUACAAGCAUUGGUAAUGCAACAGAAGAAGUGCCUGCCAAUCAACUGUAUUAUCUCUGUGCUUUGCUGUAGAUUGCUAAGCUUACAAAGAUUAUCUAGCUAGUGGGGACAACCAAUCACUAAUUGUGUUAAGAUGUUGUGUACACACACUGGUACUGGUCAGGCAAUAUAUAGUUACACCGGAAGCCAAAUGGAUCAAGAAUCCUUUGGUGGUGCAUCGUGUUGUCUGUACUGCCGUUGCCACAUAGAUCAUCCAAAUCCUAAAGGAUUUGUGACUUAAAAGGUAAGUAUGUACAAAUACCUACAACUUGUGCUUGACCCUGUGGGUUUACUAAAAACACAGUCUGUACCGUCUGCGGUAUGUGGAAAGGUUAUGGCUGUAGUUGUGAUCAACUCCGCGAACCCAUGCUUCAGUCAGCUGAUGCACAAUCGUUUUUAAACGGGUUUGCGGUGUAAGUGCAGCCCGUCUUAACCGUGCGGCACAGGCACUAGUACUGAUGUCGACAGGGCUUCUGACAUCGCGAUAAAGUAGCUGGUUUGCUAAAUUCCUAAAAACUAAUUGUGUCGCUCCAAGAAAAGGACGAAGAUGACAAUUUAAUUGAUUUACUUGUAGUUAAGAGACACACUCUCUAACUACCAACAGAAGAAACAAUUUAAACUACUUAAGCAUUGUCCAACUGUUGCUAAACAUGACUUUCUAAGUUAGAAUAGACGGUGACAUGGUACCACAUAUAUCACGUCAACGUCUUACUAAUACACUGGCAGACCUCGUUAUGCUUUAAGGCAUUUUGAUGAAGGUAAUUGUGACACAUUAAAGAAAUACUUGCACAUACAAUUGUUGUGAUGAUGAUUAUUACAAUAAAAGGACUGGUAUGAUUUGUAGAAUCCAGAAUACUACGCGUAUACGCCAACUUAGGUGAACGUGUACGCCAAGCUUGUUAAAACAGUACAAUUCUGUGAUGCCGCGAAAUGCUGGUAUUGUUGGUGUACUGACAUUAGAUAAUCAAGAUCUUAAUGGUACUGGUAUGAUUUCGGUGAUUUCAUACAAACCACGCCAGGUAGUGAGUUCCUGUUGUAGAUUUAUUAUUCAUUGUUAAUGCCUAUUAACCUUGACCAGGGCUUUAACUGCAGAGUCCAUGUUGACACUGACUUAACAAGCCUAUUAAGUGGGAUUUGUUAAAAUAUGACUUACGGAAGAGAGGUUAAAACUCUUUGACCGUUAUUUAAAUAUUGGAUCGCCAUACACCCAAUUGUGUUAACUGCUUGAUGACAGAUGCAUUUGCAUUGUACAAACUUUAAUGUUUUAUUUCCCCAGUUAUCCCACACAAGUUUGGACCACUAGUGAGAAAAAUUUGUGAUGGUGUUCCAUCUGUAGUUACAACUGGAUACUCCAGAGAGCUAGGUGUUGUACAUAAUCAGGAUGUAAACCCAUAGCUCAAGACUUAGUUUAAGGAAUUACUUGUGUAUGCUACUGACCUGCUAUGCACGCUGCUUCUGGUAAUCUAUACUAGAUAAACGCAUACGUGCUUUCAGUAGCUGCUUACUAACAAUGUUGCUUCAAACUGUCAAACCCGGUAAUUUAACAAGACUUCAUGACUUUGCUGUGUCUAAGUUUUCAAGGAAGGAAGUUCUGUUGAAUUAAACAUUCCUUGCUCAGGAUGGUAAUGCUGCUAUCAGCGAUUAUGACUACUAUCGUUAUAAUCUACCAACAAUGUGAUAUCAGACAACUACUAUUUGUGUUGAAGUUGUUGAUAAGUACUUUGAUUGUACGAUGGUGGCUGUAUUAAUGCUAACCAAGUCAUCGUCAACAACCUAGACAAAUCAGCUGGUUUCCAUUUAAUAAAUGGGUAAGGCUAGACUUUAUUAUGAUCAAUGAGUUAUGAGGAUCAAGAUGCACUUCGCAUAUACAAACGUAAUGUCAUCCCUACUAUAACUCAAAUGAAUCUUAAGUAUGCCAUUAGUGCAAAGAAUAGAGCUCGCACCGUAGCUGGUGUCUCUCUGUAGUACUAUGACCAAUAGACAGUUCAUCAAAAUUAUGAAAUCAAUAGCCGCCCUAGAGGAGCUACUGUAGUAAUUGGAACAAGCAAAUUCUAUGGUGGUUGGCACAACAUGUUAAAACUGUUUAAGUGAUGAGAAAACCCCCUUAUGGGUUGGGAUUAUCCUAAAUGUGAUAGAGCCAUGCCUAACAUGCCAAGAAUUAUGGCCUCACUUGUCUUGCUCGCAAACAUAACGUGUGUAGCUUGUCACACCGUUUCUAUAGAUUAGCUAAUGAGUGUGCUCAAGUAUUGAGUGAAAUGGUCAUGUGUGGCGGUUCACUAUAUGUUAAACCAGGUGAACCUCAUCAGGAGAUGCCACAACUGCUUAUGCUAAUAGUGUUUUAACAUUUGUCAAGCUGUCACAGCCAAUGUUAAUGCACUUUUAUCUACUGAUGGUACAAAUUGCCGAUAAGUAUGUCCGCAAUACAACACAGACUUUAUGAGUGUCUAUAGAAAUAGAGAUGUUGACACAGACUUGUGAAUGAGUUUACGCAUUGCGUAAACAUUUCUCAAUGAUGAUACUCUUGACGAUGCUGUUGUGUGUUCAAUAGCACUACGCAUCAAGGUCUAGUGGCUAGCAUAAAGAACUUUAAGUCAGUUCUUUAUCAAACAAUGUUUUAUGUCUGAAGCAAAAUGUUGGACUAGACUGACCUUACUAAAGGACCUCAUGAAUUUGCUCACAUACAAUGCUAGUUAAACAGGUGAUGAUUAUGUGACCUUCCUUACCCAGAUCCAUCAAGAAUCCAGGGCCGGCUGUUUGUAGAUGAUAUCGUAAAACAGAUGGUACACUUAUGAUUGAACGGUUCGUGUCCAUAGCUAUAGAUGCUUACCCCUUAAACAUCCUAAUCAGGAGUAUGCUGAUGUCUUCAUUUGUACUUACAAUACAAGAAAGCUACAUGAUGAGUUAACAGGACACAUGUUAGACAUGUAUUCUGUUAUGCUCACUAAUGAUAACACUCAAGGUAUUGGGAACCUGAGUUUUAUGAGGCUAUGUACACACCCAUACAGUCACAGGCUGUUGGGCUUGUGUUUUUUGCAAUUCACAGACUUCAUUAAGAUGUGGUGCUUGCAUACGUAGACCAUCUUAUGUUGUAAAUGCUAUUACGACCAUGUCAUCAACACAUCAAUUAGUCUUGUCUGUUAAUCCGUAUGUUUGCAAUGCUCCAGGUUGUGAUGUCACAGAUGUGACUCAACUUUACUAGGAGGUAUGAGCUAUUAUUGUAAAUCUCUAACACCCAUUAGUUUCCAUUGUGUGCUAAUGGACAAGUUUUGGUUUAUAAAAAUACCGUGUUGGUAGCGAUAAUGUUACUGACUUUAAUGCAAUUGCAACAUGUGACUGGACAAAUGCUGGUGAUUACAUUUUAGCUAACACCUGUACUGAAAGACUCAAGCUUUGCAGCAGAAACGCUCAAAGCUACUGAGGAGACAUUUAAACUGUCUUAUGGUAUUGCUACUGUACGUGAAGUGCUGUCUGACAGAGAAUUACAUCUCAUAGGAAGUUGGUAAACCUAGACCACUUAACCGAAAUUAUGUCUCUACUGGUUAUCGUGUAACUAAAAACAGUAAAGUACAAAUAGGAGUACACCUUUGAAAAGUGACUAUGGUGAUGCUGUUGUUUACCAGGUACAACAACCACAAAUUAAAUGUUGGUGAUUAUUUUGUGCUGACAUAUACAGUAAUGCCAUUAAGUGCACCUACACUAGUGCCACAAGAGCACUAUGUUAGAAUUACUGGCUUAUACCCAACACUCAAUAUCUCAGAUGAGUUUUCUAGCAAUGUUGCAAAUUAUCAAAAGGUUGGUAUGCAAAAGUAUUUACACUCAGGGACCACCUGGUACUGGUAAGAGUCAUUUGCUAUAGGCCUAGCUCUCCACUUCUGCUCGCAUAGUGUAUCCAGCUUGCUCAUGCCGCUGUUGAUGCACUAUGUGAGAAGGCAUUAAAAUAUUUGCCUAUAGAUAAAUGUAGUAGAAUUAUACCGACGUGCUCGUGUAGAGUGUUCGAUAAAUCAAAGUGAAUUCAUUAGAACAGUAUGUCUUUGUACUGUAAAUGCAUUGCCUGAGACGACAGCAGAUAUAGUUGUCUUGAUGAAAUUCAAUGGCCACAAAUUAUGAUUUGAGUGUUGUCAAUGCCAGAUUACGUGCUAAGCACUAUGUACAUUGGCGACCCUGCUCAAUUACCUGCACCACGCCAUUGCUAACAAGGGCACACUAGAACCAGAAUAUUCAAUUCAGGUGUAGACUUAUGAAAACUAUAGGUCCAGACAUGUUCAGAACUUGUCGGCGUUGUCCUGCUGAAAUUGUUGACCUGUGAGUGCUUGGUUUAUGAUAAUAAGCUUAAGCACAAAAGACAAUCAGCUCAAUGCUUUAAAUGUUUUAUAAGGGUGUUACACGCCGAUGUUCAUCUGCAAUUAACAGGCCACAAAUAGGCGUGGUAAGAGAAUCCCACACGCAACCUGCUUGGAGAAAAGCUGUUUAAUUCACCUUAUAAUACAGAAUGCUGUAGCCUCAAAGAUUUUGGACUACCACUCAAACUGUUGAUUCAACAGGCUCAGAAUAUGACUAUGUCAUUCACAAACACUGAACAGCUCACACUUGUAAUGUAAACAGAUUUAAUGUUGCUAUUACCAGAGCAAAAGUAGGCAUACUUUGCAUAAUGUCUGAUAGAGACCUUUAUGACAAGUUGCAAUUUACAAGUCUGAAAUUCCAUAGGAAUGUGGCAACUUUACAAGCUGAAAAUGUAACAGGACUCUUAAAGAUUGUAGUAAGGUAAUCACUGGGUUACAUCCUACACAGGCACCUACCCCCAGUGUUGACACUAAAUUCAAAACUGAAGGUUUAUGUGUUGACAUACCUGGCAUACCUAAGGACAUGACCUAUAGAAGACUCAUCUCUAUGAUGGGUUUUAAAAUGAAUUAUCAAGUUAAUGGUUACCCUAACAUGCUCAUCACCCCGAAGAAGCUAUAAGACAUGUACGUGCAUGGAUUGGCUUCGAUGUCGAGGUGUCAUGCUAGAGAAGCUGUUGGUACCACUUUCCCACAGCUAAGUUUUUACAGGUGUUAACCUAGUUGCUGUACCUACAGGUUAUGUUGAUACACCUAAUAAUACAGAUUUUCCAGAGUUAGUGCUAAACCACCGCCUGGAGAUCAAUCUAAACACCUAUACCACUUAUGUACAAAGGACCUUGGAAUGUAGUGCGUAUAAAGAUUGUACAAAUGUUAAGUGACACACUUAAAAUCUCUGACAGAGUCGUAUUUGUCUUAUGGACACAUGGCUUUGAGUUGACCUAUGAAGUAUUUGUGAAAAUAGGACCUGAGCGCACCUGUUGUCUAUGUGAUAGACGUGCCACUGCUUUCCACUGCUUCAGACUAUGCCUGUUGCAUCAUUCUAUUGGAUUUGAUUACGUCUAUAAUCCGUUUAUGAUUGAUGUUCAACAAUGGGGUUUACAGGUAACCUACAAAGCAACCAUGAUCUGUUUGUCAAGUCCAUAGUAAUGCACGUAGCUAGUUGUGAUGCAAUCAUGACUAGGUGUCUAGCUGUCCAAGUGCUUGUUAAGCGUGUGACUGGACUAUUGAAUAUCUAUAAUUGGUGAUGAACUGAAGAUUAAUGCGGCUUGUAGAAAGGUUCAACACAUGGUGUUAAAGCUGCUAUUAGACAAUUCCCAGUUCACAACACUGGUAACCCUAAAGCUAUUAAGUGUACCCAAGCUGAUGUAGAAUGGAAGUUCUAUGAUGCACAGCCUUGUAGUGACAAAGCUUAUAAAUAGAAGAAUUAUUCUAUUCUUAUGCCACACACUCUGACAAAUUCACAGAUGGUGUAUGCCUAUUUGGAAUUGCAAUGUCGAUAGAUAUCCUGCUAAUUCCAUUGUUUGUAGAUUUGACACUAGAGUGCUAUCUAACCUUACUUGCCUGGUUGUGAUGGUGGCAGUUUGUAUGUAAAUAAACAUGCAUCCACACCAGCUUUGAUAAAAGUGCUUUGUUAAUUUAAACAAUUACCAUUUUAUACUCUGACAGUCCAUGUGAGUCUCAUGGAAAACAAGUAGUGUCAGAUAUAGAUUAUGUACCACUAAGUCUGCUACGUGUAUAACACGUGCAAUCUAGGUGGUGCUGUCUGUAGAAUCAUGCUAAUGAGUACAGAUUGUAUCCGAUGCUUAUAACACGAUGAUCUCAGCUGGCUUUAGCUUGUGGGUUUACAAACAAUUUGAUACUUAUAACCUCUUGAACACUUUACAAGAUUCAGAGUUUAGAAAAUGUGGCUUUAAUGUUGUAAAUAAGGACACUUUGAUGGACAACAGGGUGAAGUACCAGUUUAUACUAAUAACCUGUUACACAAAAGUUGAUGGUGUUGAUGUAGAAUUGUUUGAAAAUAAACACAUUACCUGUUAAUGUAGCAUUUGAGCUUUAGGCUAAGCGCAACAUUAACCAGUACCAGAGGUGAAAUACUCAAUAAUUUGGUGUGGACAUUGCUGCUAAUACUGUGAUCUGGGACUACAAAGAGAUGCUCCAGCACAUAUAUCUACUAUUGGUGUUUGUUCUAUGACUGACAUAGCCAAGAAACCAACUGAAACGAUUGUGCACCACUCUUUUUUUGAUGGUAGAGUUGAUGGUCAAGUAGACUUAUUUAGAAAUGCCCGUAAUGGUGUUCUUAUUAAGAAGGUAGUGUUAAAGGUUUCAACCAUCUGUAGGUCCAAACAAGCUAGUCUUAAUGGAGUCACAUAAUUGGAGAAGCCGUAAAACACAGUUCAAUUAUAUAGAAAGUUGAUGGUGUUGUCCAACAAUUACCUGAAACUUACUUAUCAGAAGAAAUUUACAAGAAUUUAAACCCAGGAGUCAAAUGGAAAUUGAUUUCUUAGAAUUAGCUAUAGAUGAAUUCAUUGAACGGUAUAAUUAGAAGGCUAUGCCUCGACAUCGUUUAUGGAGAUUUAGUCAUAGUCAGUUAGGUGGUUUACAUCUACUGAUUGGACUAGCUAAACGUUAAGGAAUCACCCUUUGAAUUAGAAGAUUUUAUUCCUAUGGACAGUACAGUUAAAACUAUUCAACAGAUGCGCAAACAGGUUCAUCUAAGUGUGUGUCUGUUAUUGAUUUAUUACUUGAUGAUUUUGUUGAAAUAAUAAAAUCCCAAGAUUUAUCUGUAGUUCUAAGGUUGUCAAGUGACUAUUGACUAUACAGAAAUUUAUUUAUGCUUGGUGUAAAGAUGGCCAUGUAGAAACAUUUACCCAAAAUUACAAUCUAGUCAAGUGGCAACCGGUGUUGCUAUGCCUAAUCUUACAAAAUGCAAAGAAUGCUAUUAGAAAAGUGUGACCUUCAAAAUUAUGGUGAUAGUGCAACAUUACCUAAAGGCAUAAUGAUGAAUGUCAAAUAUACUCAACUGUGUCAAUAUUUAAACACUACAUUAGCUGUACCCUAUAAUAUGAGAGUUAUACAUUUGGUGCUGGUUCUGAUAAAGGAGUUGCACCAGGUACAGCUGUUUAAGACAGUGGUUGCCUACGGGUACGCUGCUUGUCGAUUCAGAUUUAAUGACUUGUCUCUGAUGCAGAUUCAACUUUGAUUGGUGAUUGUGCAACUGUAUACAGCUAAUAAUGGGAUCUCAUUAUUAGUGAUAUGUACGACCCUAAGACUAAAAUGACAAAAGAAAUGACUCUAAGAGGGUUUCACUUACUUGUGGGUUUAUACAACAAAAGCUAGCUUAAGAGGUUCCGUGGCUAUAAAGAUACAGAACAUUCUUGGAAUGCUGAUUUUAUAAGCUCAUGGGACACUUCGCAUGGUGGACAGCCUUUGUUACUAAUGUGAAUGCGUCAUCAUCUGAAGCAUUUUAAUUGGAUGUAAUUAUCUUGGCAAACCACGCGAACAAAUAGAUGGUUAUGUCAUGCAUGCAAAUUACAUAUUUGGAGGAAUACAAAUCCAAUUCAGUUGUCUCCUAUUUUUAUUUGACUGAGUAAAUUUCCCCUUAAAUUAAGGUACUGCUGUUAUGUCUUUAAAAGAAGGUCAAAUCAAUGAUAUGAUUUUAUCUUCUUAGUAAAGGUAGACUUCCAAUUAACAAAACAACCAAGUUUCUAUUUCUAGUAUAUCUGUUCACAUAAACGAACAAUGUUUGUUUCUUGUUUUAUUGCCACUAGUCUUAGUCAGUGUGUUAAUCUUACAACCAGAACUCAAUUACCCCUGCAUACACUAAUUCACACGUGGUGUUUAUUACCCUGACAAAGUUUCAGAUCCUCAGUUCACUCAACUCAGGACUUGUUCUUACCUUUCUUUCCAAUGUUACUUGGCUCCAUGCUAAGAGGUUUGAUAACCCUGUCCUACCAUUUAAUGAUGGUGUUUAUUUUGCUUCCACUGAGAAGUCUAACAUAAUAAGAGGCUGGAUUUUGGUACUACUUUAGAUUCGAAGACCCAGUCCUACUUAUUGUUAAUAACGCUACUAAUGUUGUUAUUAAAGUCUGUGAAUUUCAAUUUUGUAAUGAUCCAUUUUGGGUGUUUAUUACCACAAAACAACAAAAGUUGGAUGGAAAGUGAGUUCAGAGUUUAUUCUAGUGCGAAUAAUUGCACUUUGAAUAUGUCUCAGCCUUUCUAUGGACCUUGAAGGAAAACAGGGUAAUUCAAAAAACUUAGGGAAUUUGUGUUUAAGAAUAUUGAUGGUUAUUUUAAAAUAUAUUAAGCACACGCCUAUUAAUUUAGUGCGUGAUCUCCCUCAGGGUUUUCGGCUUUAGAACCAUUGGUAGAUUUGCCAAUAGGUAUUACAUCACUAGGUUCAAACUUUACUUGCUUUCAUAGACGUUAUUUGACUCCUGGUGAUUUUUCAGGUUGGACAGCUGGUGCUGCAGCUUAUUAUGUGGGUUAUCUUCAACCAAGGACUUUCUAUUAAAAUAAUGAAAAUGGAACCAUUACAGAUGCUGUAGACUGUGCUUGACCCUCUCUCAGAAACAAGUGUACGUUGAAAUCCUCACUGUAGAAAAGGAAUCUAUCAAACUUCUAACUUUAGAGUCCAACCAACAGAAUCUAUUGUUAGAUUUCCUAAUAUUACAAACUUGUGCCCUUUUGGUGAAGUUUUAACGCCACCAGAUUUGCAUCUGUUUAUGCUUGGAACAGGAAGAGAAUCAGCAACUGUGUUGCUGAUUAUUCUGUCCUAUAUAUUCCGCAUCAUUUCCACUUUAAGUGUUAUGGAGUGUCUCCUACUAAAUUAAAUGAUUCUGCUUUACUAAUGUCUAUGCAGAUUCAUUUGUAAUUAGAGGUGAUGAAGUCAGACAAAUCGCUCCAGGGCAAACUGGAAAGAUUGCUGAUUAUAAUUAUAAAUUACCAGAUGAUUUUACAGGCUGCGUUAUAGCUUGGAAUUCUAACAAUCUUGAUUCUAAGGUUGGUGGUAAUUAUAAUUACCUGUAUAGAUUGUUAGGAAGUCUAAUCUCAAACCUUUUAGAGAGAUAUUUCAACUGAAAUCUAUCAGGCCGGUAGCACACCCUGUAAUGGUGUUGACGGUUUUAAUUGUUACUUUCUACAAUCAUUGGUUUCCAACCCACUAAUGGUGUUGGUUACCAACCAUACAGAGUAGUAGUACUUCUUUGAACUUCUACAUGCACCAGCAACUGUUUGUGGACCUAAAAGUCUACUAAUUUGGUUAAAAACAAAUGUGUCAAUUUCAACUCAAUGGUUUAACAGGCACAGGUGUUCUUACUGAGUCUAACAAAAGUUUCUGCCUUUCCAACAAUUUGGCAGAGACAUUGCUGACACUACUGAUGCUGUCCGUGAUCCACAGACACUUGAGAUUCUUGACAUUACACCAUGUUCUUUGGUGGUGUCAGUGUUAUAACACCAGGAACAAAUACUUCUAACCAGGUUGCUGUUCUUUAUCAGGAUGUUAACUGCACAGAAGUCCCUGUUGCUAUUCAUGCAGAUCAACUUACUCCUACUUGGCGUGUUUAUUCUACAGGUUCUAAUGUUUCAAACACGUGCAGGCUGUUUAAUAGGGGCUGAAUAUGUCAACAACUCAUAUGAGUGUGACAUACCCAUUGGUGCAGGUAUAUGCGCUAGUUAUCAGACUCAGACUAAUUCCCUCAGCGGGCACGUAGUGUAGCUAGUCAAUCCAUCAUUGCCUACACUAUGUCACUUGGUGCAGAAAAUUCAGUUGCUUACUCUAAUAACUCUAUUGCCAUACCCACAAAUUUUACUAUUAGUGUUACACAAAAAUUACCAGUGUCUAUGACCAAGACAUCAGUAGAUUGUACAAUGUACAUUUGUGGUGAUUCAACUGAAUGCAGCAAUCUUUGUUGCAAUAUGGCAGUUUUUGUACACAAUUAAACCGUGCUUUAACUGGAAUAGCUGUUGAACAAGACAAAACACCCAAGAAGUUUUUGCACAAGUCAAACAAAUUUACAAAACACCACCAAUUAAAGAUUUUGGUGGUUUUAAUUUCACAAAUAUUACCAGAUCCAUCAAAACCAAGCAAGAGGUCAUUUAUUGAAGAUCUACUUUCAACAAAGUGACACUUGCAGAUGCUGGCUUCAUCAAACAAUAUGGUGAUUGCCUUGGUGAUAUUGCUGCUAGAGACCUCAUUUGUGCACAAAAGUUUAACGGCCUUACUGUUUUGCCACCUUUGCCACAGAUGAAAUGAUUGCUCAAUACACUUCUCACUGUUAGCGGGUACAAUCACUUCUGGUUGGACCUUUGGUGCAGGUGCUGCAUUACAAAUACCAUUUGCUAUGCAAAUGGCUUAUAGGUUUAAUGGUAUUGGAGUUACACAGAAUGUUCUCUAUGAGAACCAAAAAUUGAUUGCCAACCAAUUUAAUAGUGCUAUUGGCAAAAUUCAAGACUCACUUUUCCACAGCAAGUGCACUUGGAAAACUUCAAGAUGUGGUCAACCAAAAUGCACAAGCUUUAAACACGCUUGUUAAACAACUUAGCUCCAAUUUGGUGCAAUUCAAGUGUUUUAAAUGAUAUCCUUCACGUCUUGACAAAGUUGAGGCUGAAGUGCAAAUUGAUAGGUUGAUCACAGGCAGACUUCAAAGUUUGCAGACAUAUGUGACUCAACAAUUAAUUAGAGCUGCAGAAAUCAGAGCUUCUGCUAAUCUUGCUGCUACUAAAAUGUCAGAGUGUGUACUUGGACAAUCAAAAAGAGUUGAUUUUGUGGAAAGGGCUAUCAUCUUAUGUCCUUCCUCAGUCAGCACCUCAUGGUGUAGUCUUCUUGCAUGUGACUUAUGUCCCUGCACAAGAAAAGAACUUCACAACUGCUCCUGCCAUUUGUCAUGAUGGAAAAGCACACUUUCCUCGUGAAGGUGUCUUGUUUCAAAUGGCACACACUGGUUUGUAACACAAAGGAAUUUUUAUGAACCACAAAUCAUUACUACAGACAACACAUUUGUGUCUGGUAACUGUGAUGUUGUAAUAGGAAUUGUCAACAACACAGUUUAUGAUCCUUUGCAACCUGAAUUAGACUCAUUCAAGGAGGAGUUAGAUAAAUAUUUUAAGAAUCAUACAUCACCAGAUGUUGAUUUAGGUGACAUCUGGCAUUAAUGCUUCAGUUGUAAACAUUCAAAAAGAAUUGACCGCCUCAAUGAGGUUGCCAAGAAUUUAAAUGAAUCUCAUCGAUCCAAGAACUUGGAAAGUAUGAGCAGUAUAUAAAAUGGCCAUGGUACAUUUGGCUAGGUUUUAUAGCUGGCUUGAUUGCCAUAGUAAUGGUGACAAUUAUGCUUUGCUGUAUGACCAGUUGCUGUAGUUGUCUCAAGGGCUGUUGUUCUUGUGGAUCCUGCUGCAAAGCAGAAGACGACUGAUCUCUCAAGGAUCUUAUUCUCUAAACGAACUUAUGGAUUUGUUUAUGAGAAUCUCACAAUUGGAACUGUAACUUUGAAGCAAGGUGAAAUCAAGGAUGCUACUCCUUCAGAUUUUGUUCGCGCUACUGCAACGAUACCGAUACAAGCCUCACUCCCUUUCGGAUGGCUUAUUGUUGGCGUUGCACUUCUUGCUGUUUCAGAGCGCUUCCAAAAUCAUAACCCUCAAAAGAGAUGGCAACUAGCACCUCCAAGGGUGUUCACUUUGUUUGCAACUUGCUGUUGUUGUUUGUAACAGUUUACUACACCUUUUGCUCGUUGCUGCUGGCCUUGAAGCCCCUUUCUCUAUCUUUAUGCUUAGUCUACUUCUUGCAGAGUAUAAACUUUGUAAGAAUAAUAAUGAGGCUUUGGCUUUGCUGGAAAUGCCGUUCCAAAAACCCAUACUUAUGAUGCCAACUAUUUUCUUUGCUGGCAUACUAAUUGUUACGACUAUUGUAUACCUUACAAUAGUGUAACUCUUCAAUUGUCAUUACUCAGGUGAUGGCACAACAAGUCCUAUUUGAACAUGACUACCAGAUUGGUGGUUAUACUGAAAUGGGAAUCUGGAGUAAAAGACUGUGUUGUAUUACACAGUUACUUCACUUCAGACUAUUACCAGCUGUACUCAACUCAAUUGAGUACAGACACUGGUGUUGAACAUGUUACCUUCUCAUCUACAAUAAAAUUGUUGAUGAGCCUGAAGAACAUGUCCAAAUUCACAAUCGACGGUUCAUCCAGAGUUGUUAAUCCAGUAAUGGAACCAAUUUAUGAUGAACCGACGACGACUACUAGCGUGCCUUUGUAAGCACAAGCUGAUGAGUACGAACUUAUGUACUCAUUCGUUUCAGAAGAGACAGGUACGUUAAUAGUUAAUAGCGUACUUCUUCUUGCUUCGUGGUAUUCUUGCUAGUUACACUAGCCAUCCUACUGCGCUUCGAUUGUGUGCGUACUGCUGCAAUAUUGUUAACGUGAGUCUGUAAAACCUCUUUACGUUUAUCUCGUGUUAAAAAUCUGAAUCUUCUAGAGUUCCUGAUUUCUGGUCUAAACGAACUAAUAUUAUAUUAGUUUCUGUUUGGAACUUUAAUUUUAGCCAUGGCAGAUUCCAACGGUACUAUUACCGUUGAAGAGCUUAAAAAGCUCUUGAACAAUGGAACCUAGUAAUAGGUUUCCUAUUCCUUACAUGGAUUUGUCUCUACAAUUUGCCUAUGCCAACAGGAAUAGGUUUUUGUAUAUAAUUAAGUUAAUUUCCUCUGGCUGUUAUGGCCAGUAACUUUAGCUUGUUUGUGCUUGCUGCUGUUUACAGAAUAAAUUGGAUCACCGGUGGAAUUGCUAUCGCAAUGGCUUGUCUUGUAGGCUUGAUGUGGCUCAGCUACUUCAUUGUCUUUCAGACUGUUUGCGCGUACGCGUUCCAUGUGGUCAUUCAAUCCAGAAACUAACAUUCUCAACGUGCCACUCCAUGGCACUAUUUUGACCAGACCGCUUCUAGAAAGUGAACUCGUAAUCGGAGCUGUGAUCCUUCGUGGACAUCUUCGUAUUGCUGGACACCAUCUAGGACGCUGUGACAUCAAGGACCUGCCUAAAGAAAUCACUGUUGCUACACGAACGCUUCUUAUUACAAAUUGGGAGCUCGCAGCGUGUAGCAGGUGACUCAGGUUUUGCUGCAUACAGUCGCUACAGGAUUGGCAACUAUAAAUUAAACACAGACCAUUCCAGUAGCAGUGACAAUAUUGCUUUGCUUGUACAGUAAGUGACAACAGAUGUUCAUCUCGUUGACUUCAGGUUACUAUAGCAGAGAUAUUUAAUUAUUAUGAGGACUUUAAAGUUUCCAUUUGGAAUCUUGAUUACAUCAUAAACCUCAUAAUUAAAAAUUUAUCUAAGUCACUAACUGAGAAUAAAUAUUCUCAAUUAGAUGAAGAGCAACCAAUGGAGAUUGAUUAAACGAACAUGAAAAUUAUUUUUCUUGGCACUGAUAACACUCGCUACCUGUGAGCUUUAUCACUACCAAGAGUGUGUUAGAGGUACAACAGUACUUUAAAAGAACCUUGCUCUCUGGAACAUACGAGGGCAAUUCACCAUUUCAUCCUCUAGCUGAUAACAAAUUUGCACUCACUUGCUUUAGCACUCAAUUUGCUUUUGCUUGUCCAGACGGCGUAAAACACGUCUAUCAGUUACGUGCCAGAUCAGUUUCACCUAAACAGAUCAUCAGACAAGAGGAACUUCAAGAACUUUACUCUCCAAUUUUUAUUGUUGCGGCAAUAGUGUUUAUAACACUUUGCUCACACACAAAAGAAAGACAGAAUGAUUGAACUUCAUUAAUUGACUUCCAUUUGUGUCAAUUGCACAUUGCCCCAGCGCUUCAGCGUUUUCGGAAUGUCGCGCAUUGGCAUGGAAGUCACACCUCGGGAACGUGGUUGACCUACACAGGUGCCAUCAAAUUGGAUGACAAAGAUCCAAAUUUCAAAGAUCAAGUCAUUUGCUGAAUAAGCAUUGACGCAUACAAAACAUUCCCACCAACAGAGCCUAAAAAGGACAAAAAGAAGAAGGCUGAUGAAACUCAAGCCUCCCAGAGACAGAAGAAACAGCAAACUGUGACUCUUUUCCUGCUGCAGAUUUGGAUGAUUUCCAAACAAUUGCAACAAUCCAUGAGCAGUGCUGACUCAACUCAGGCCUAAACUCAUGCAGACAACAAGGCAGAUGGGCUAUAUAAACGUUUCGCUUUCCGUUUACGAUAUAGUCUACUCUUGUGCAGAAUGAAUUCUCGUACACAUAGCACAAGUAGAUGUAGUUAACUUUAAUCCAUAGCAAUCUUUAAUCAGUGUGUAACAUUAGGGAGGACUUGAAAGAGCCACCACAUUCACCGAGGCCACGCGGAGUACGAUCGAGUGUACAGUGAACAAUGCUAGGGAGAGCUGCCUAUAUGGAAGAGCCCUAAUGUGUAAAAUUAAUUUUAGUAGUGCUAUCCCAUGUGAUUUUAAUAGCUUCUUAGGAGAAUGACAAAAAACCCCCCACCCCCCACACCCCCACCAUUCAUAUCACAUCAUACCUCCCCACCCCCACCCACACCCCCCUCAACCCUCACAACAUACCUUACAACCUAUCCCAUCCCCUACAUAUCAUCCUAUCCCUCCAUUCCAUCCUACCACCUACCAUUUACAACCUUAAAAACAACCACCCCCACCCCCACCUCCCCUAUAACACCAACCUCCUCCCAUCCCUCAUCCCACCCCCACACCAACCCCAA
>cluster_4 reads=3 total_reads=314
ACCUCCCAGGUAACAAACCAACCAACUUUCGAUUUCUGUAGAUCUGUUUCUAAACGAACUUAUGGAUUUGUUUAUGAGAAUCUCACAAUUGGAACUGUAACUUUUGAAGCAAGGUGAAAUCAAGGAUGUUACUCCUUCAGAUUUUGUUCGCGCUACUGCAACGAUACCGAUACAAGCCUCACUCCCUUUCGGAUGGCUUAUUAUUGGCGUUGCUCACUGCUGUUUUCAGAGCGCUUCCAAAAUCAUAACCCUCAAAAGAGAUGGCAUUAGCACUCUCCUGGUGUUCACUCUGUUUGCAACUUGCUGUUGUUGUUUGUAACAGUUUACUCUACCUUUUGCUCGUUGCUGCUGGCCUUGAAGCCCCACAUCUAUCUUUAUGCUAGUCACUUCUUGCAGAGUAUAAACUUGUAAGAAUAAUAAUGAGGCUUUGGCUUCAGCUGGAAAAUGCCGUUCCAAAAACCCAUUACUUUAUGAUGCCAACUAUUUUCUUUGCUGGCAUACUAAUUGUUACGACUAACUGUAUACCUUACAAUAGUGUAACUCUUCAAUUGUCACUACUUCAGGUGAUGGCACAACAAGUCCUAUUUUGACUCAUGACUCACCAGAUUGGUGGUUAUACUGAAAUGGGAAAUCUGGAGUAAAAGACUGUGUUGUAUUACACAGUUACUUCACUCAGACUAUUCCAGCUGUACUCAACUCAAUUGAGUACAGACACUGGUGUUGAACAUGUUACCUUCUUCAUCUACAAAUAAAAUUGUUGAUGAGCCUGAAGAACAUGUCCAAAUUCAUAAAUCGACGGUUCAUCCGGAGUUGUUAAUCCAGUAAUGGAACCAAUUUUAUGAUGAACCGACGACGACUACUAUUAGCGUGUGCCUUUUGUAAGCACAAGCUGAUGAGUACGAACUUAUGUACUCAUUCGUUUCAGAAGAGACAGGUACGUUAAUAGUUAAUAGCGUACUUUCUUUCACUUGCUUUCGUGGUAUUUUCUGCUAGUUACACUAGCCAUCCUUACUGCGCUUCGAUUGUGUGCGUACUGCUGCAAUAUUGUUAACGUGAGUUUGUAAAACCUUCUUUUACGUUUACUCCGUGUUAAAAAUCUGAAUUCUAGAGUUCCUGAUUUCUGUCUAAACGAACUAAAUAUUAUAUUAGUUUUCUGUGUUUGGAACUUUAAUUUUUAGCCGUGGCAGAUUCCAACGGUACUAACACCGUUGAAGAGCUUAAAAAGCUCCUUGAACAAUGGAACCUAGUAAUAGGUUUCCUAUUCCUUACAUCGGAUUUGUCUUCUACAAUUUGCCUAUGCCAACAGGAAUAGGUUUUUGUAUAUAAUUAAGUUAAUUUUCCUCUGGCUGUUAUGGCCAGUAACUUUAGCUUGUUUUGUGCUUGCUGCUGUUCUGCAGAAUAAUUGGAUCACCGGUGGAAUUGCUAUCGCAAUGGCUUGUCUUGUAGGCUUGAUGUGGCUCAGCUACUUCAUUGCUUCUCAGACUGUUUGCGCGUACGCGUUCCAUGUGGUCAUUCAAUCCAGAAACUAACAUUCUCAACGUGCCACUCCAUGGCACUAUUCUGACCAGACCGCUUCUGGAAAGUGAACUCGUAAUCGGAGCUGUGAUCCUUCGUGGACAUCUUCGUAUUGCUGGACACCAUCUAGGACGCUGUGACAUCAAGGACCUGCCUUAAAGAAAUCACAAUUGCUACAUCACGAACGCUUUCUUAUUACAAUUGGGAGCUCGCAGCGUGUAGCAGGUGACUUCAGGUUUUGCUGCACUGCUCAGUCGCUACAGGAUUGGCAACUAUAAAUUAAACACAGACCAUUCCAAGUAGCAGUGACAAUAUUGCUUUGCUUGUACAGUAAGUGACAACAGAUGUUUCAUCUCGUUGACUUUCAGGUUACUAUAGCAGAGAUAUUACUAAUUAUUAUGAGGACUUUAAAGUUUUCCAUUUGGAAUCUUGAUUACAUCAUAAACCUCAUAAUUAAAAAUUUAUCUAAGUCUUAACUGAGAAAUAAAUAUAUUCUCAAUUAGAUGAAGAGCAACCAAUGGAGAUUGAUUAAACGAACAUGAAAAUUAUUCUUUUCUUGGCACUGAUACAACACUCGCUACUUGUGAGCUUUAUCACUACCAAGAGUGUGUUAGAGGUACAACAGUACUUUAAAGAACCUUGCUCUCUCUGGAACAUACGAGGGCAAUUCACCAUUUCAUCCUUUAGCUGAUAACAAAUUUGCACUGACUUGCUUUCAUUAGCACUCAAUUUGCUUUUGCUUGUCCUGACGGCGUAAAACACGUCUAUCAGUUACGUGCCAGAUCAGUUUCACCUAAACUGUCUAUCAGACAAGAGGAAGUUCAAGAACACUUUUACUCUCCAAUUUUUAUUGUUGCGGCAAUAGUGCUUAUAACACUUUGCCACUUAAGAAAGACAGAAUGAUUGAACUCUUCAUUAAUUGACUUCUAUUGUGCUUUUUAGCCUUUCUGCUAUUCCUUGUUUUAAUUAUGCUUUAUUAUCUGUUUGGUUCACUUGAACUGCAAGAUCAAUGAAAACUUGUCACGCCUAAACGAACAUGAAAUUUCUUGUUUUCUUAGGAGAAUAACACAACUGUAGCUGCAUUUUCACCAAGAAUGUAGUUUACAGUCAUAUGUACUCAACAUCAACCAUAUGUAGUUGAUGACCCGGUGUCCUCUAUUCACUUCUAUUCUAAAUGGUAUAUUAGAGUAGGAGCUAGAAAAUCAGCACCUUAAUUGAAUUGUGCGUGGAUGAGGCUGGUUCUAAAUCACCCAUUCAGUCUCGAUAUCGGUAAUUAUACAGUUUCCUGUUUACCUUUUACAAUUAAUUGCCAGGAACCUAAAUUGGGUAGUCUUGUAGUGCGUUGUUCGUUCUAUGAAGACUUUUAGAGUAUCAUGACGUUCGUGUUGUUUUAGAUUUCAUCUAAACGAACAAACUAAAUGUCUUGAUAAUGGACCCCAAAAUCAGCGAAAUGCACCCCGCAUUACGUUUGGUGGACCUCAGAUUCAACUGGCGGUAACCAGAAUGGAACGCAGUGGGGCGCGAUCAAACAACGUCGGCCCCAAGGUUUACCCAAUAAUACUGCGUCUUGGUUCACCGCUCUACCACUCAACAUGGCAAGAAGACCUUAAAUUCCCGAGGACAAGGCGUUCCAAUUAACACCAAUAUAAUAGUCCAGAUGACCAAAUUGGCUACUACCGAAGAGCUACCAGACGAAUUCGUGGUGGUGACGGUAAAAUGAAAGAUCACAGUCCAAGAUGGUAUUUCUACUACCUAGGAACUGGGCCAGAAGCUGGAUUUCCCUAUAUGGUGCUAACAAAAGACGGCAUCAUAUGGGUUGCAACUGAGGAGCCUUGAAUACACCAAAAGAUCACAUUGGCACCCGCAAUCCUUGUUAACAAUGCUGCAAUUCGUGCUCUAUUCCAAGGAACAACAUUGUCAAAAGGCUUACGCAGAAGGGAGCAGAGGCGGCAGUCAAGCCUCUCGUUCCUCAUCACGUAGUCGCAACAGUUUAAGAAUUCAACUCCAGGCGGCAGUAGGGGAACUUCACCCUGUUAGAAUGGCUGGCAAUGGCGGUGAUGCUGCUUGCUUUGCUGCUGCUUGACAGAUAUUGAACCAGCUUGAGAGCAAAAUGUCUGGUAAAGGCCAACAACAACAAGGCCAAACUGUCACUAAGAAUUGCUGCUGAGGCUUCUAAGAAGCCUCCGGCAAAACGUACUGCCAAGUUACAAUGUAACACAAGCUUCGGCAGACGUGGUCCAGAACAAACCCAAGGAAAUUUUGGGGACCAGGAACUAAUCAGACAAGGAACUAAUUACAAACAUUGGCCACAAAAUACCCUGUUUGCAGCGCUAACGUUACUGACCUCAUUUCAUGCAAUUCACACCACGUGACUGGACCAACACAGGUGAUAACUUCUAGCAAACACCAAUACAAAAGAUCAACUCAUUGCAGCAUAAACAUUCACGCUACAAAACAUUCAAACAGCCUAAAAUGACAACAACAGAACGUGAAUUGCUUUCAGACAGAGAAACAGCAAACUGUUACACCUAUACCACCAACAAAAUUAUGACUUUCCAAACAAUCGCGUAACUAAAACAGUAAAGUACAAAUAGGAGAGUACACCUUUGAAAGGUGACUAUGGUGAUGCUGUUGUUUACCGAGGUACACAACACAAAUUAAUGUUGUUGAUUAUUUGUGCUGACAUCACAGUAAUGCCAUUAAGUGCACCUACACUAGUGCCUUCAGAGCACUAUGUUAGAAUUACUGGCUUAUACCCAACACUCAAUCAGAUGAGUUUCUAGCAAUGUUCAAAUUAACAAAAGGUUGGUAUGCAAAAGUAUUUACACUCCAGGACCACCGGUACUGGUAAGAGUCAUUCACUAUUGGCCUAGCUCUCACUACCCUUCUGCUCACAGUGUAUACAGCUUGCUCUCAUGCCGCUGUUGAUGCAUCGUGAGUUAAAAUAUUUUUCCUAAGAUAAUGUAGAAGAAUUAUACCGAUGUGCUCUUGAAGAGUGUUUUGAUAAAUCCAAAGUGAAUCAACUAGAACAGUAUGUCUUUUCACUAAAUGCAUUGCCUGAGACGACACAGAUAUAGUUGUUUGAUGAAAUUCAAUGGCCACAAAUAUGAUUUGAGGUUGCAAUGCCAGAUACGUGCUAAGCACUCCAUGUACAUUGGCGACCCUGCUCAAUUACCUGCACCACACCCUACUAACUAAGGGCACACUAGAACCAGAAUAUUCAAUUCAGUGUGUAGACUUAUGAAAACUAUAGGUCCAGACAUGUUCUUCGGAACUUGUCGGCUGUCCUGCUGAAAUUGUUGACCCUAUGAGUGCUUUGGUCAUGAUAAUAAGCUUAAGCACAAAGACAAUCAGCUCCAUGCUCUUAAAAUGUUUAUAAAGUGUUAUCACGCAUGAUGUUCAUCUGCAAUUACAGGCCACAAAUAGGCGUGGUAAGAGAAUCUACACCCAACCCUGCUUGGAGAAAACUGUCUUUAUUUCCUUAUAAUUCACAGAAUGCUGUAGCCCCAAAGAUUUGGGACUACCAUCAAACUGUUGAUUCAUCAGGCUCAGAAUAUGACUAUGUCAUCACUCAAACCACUGAAACAGCUCACUUGUAAUGUAAACAGAUUUAAUGUUGCUAUUACCAGAGCAAAAGUAGGCAUACUUUGCUAAUGUCUGAUAGAGACCUUUAUGACAAGUUGCAAUUUACAAGUCUGAAAUUCCACAGAAAUGUGCAACUUACAAGCAAAUGUAACAGGACUCUAAAGAUUGUAGUAAGGUAAUCACUUGGUUACAUCCCUCCACAGGCACCUACUCCAAGUGACACUAAAUACCAAACUGAAGGUUUAUGUGUUGACAUACCUGGCAUACCUAAGGACAUGACAUAUAGAAGACCCAUUUAUGAUGGGUUUUAAAAUGAAUUAUCAAGUUAAUGGUUACCCUAACAUCAUCACCUCCGAAGAAGCUAUAAGACCGUACGUGCAUAGAUGCUUCGAUGUCGAGGUGUCAUGCUAGAGAAGCUGUUGGUACCACUUUCCCUUACAGCUAGGUUUACAGGUGUUAACCUAGUGUGUACCUACAGGUUAUUUGACAACCUAUCACACAUAUUUCCAGAGUUAGUGCAAACCACCUGGAGAUAACUAAACACCCAUACCAUAACUACAAAGGACUUCCUUGGAAUGUAGUGCGUAUAAAGAUUGUCAAAUGUUAAGUGACACUUAAAAAUCUCUCAUACAGAGUCGUAUUUGUCUUAUGGGCACAUGGCUUGAGUUGACACUAUGAAGUAUUUGUGAAAAACUGACCUGAGCGCACCUGUUGUCUAUGUGUAGACGUGCCCAUUUUCCACUGCUUCAGAUAUAUGCCUGUUGGCAUCAUUUAUUGAUCUGAUCACGUCUAUAAUCCGCUUAUGAUUGAUGUUCCACAAUAGGUUCUACAGGUAACCUACAAGCAUCAUGAUUGUAUUGUCAAGUCCAUGGUAAUGCACGUAGCUGUCUUGAUGCAAUCAUGACAGUGUCUAGCUGUCCAAGUGCUCUGUAAGCGUGUUGACUGGUAUUGAAUAUCCUAAUUGGUGAUGAACUGAAGAUUAAUGGGCUUGUAGAAAGGUUCAACACAUGGUUGUUAAAGCUGCAUUAUCAGACAAUUCCCAGUUCACGACAUUGGUAACCCUAAAGCUAUUGUGUACCUCAAGCUGAUGAAGAAUGGAAGUACUAUGAUGCCCGUCCUAGUAGUGACAAGCUUAUAAAUAGAAGAAUUAUCUACUCUUAUGCCACACUCUGACAAAUUCCCAGAUGGUGUAUGCCUAUUUGAAUUGCAAUGUCGUAGAUAUCCUGCUAAUUCCAUUGUUUGUAGAUCUGACACUAGAGUGCUAUCUAACCUUACUUGCCUGUUGUGAUGGUGCAGUUUGUAUGUAAAUAAACACGCAUUCCACCCAGCUUUUGAUAAAGUGCUUUGUUAAUUUAAAACAAUUACCAUUUUAUUAUUGCCAUGUGAGUCAUGAAAACAAGUAGUGUCAGAUUUAGAUUAUGUACCACUAAGUCUGCUACGUGUAUAACAUGCAAUUUAGGUGGUGCUGUCUGUAGACACCAGCUAAUGAGUACAGAUUGUAUUCGAUGCUUAUAACACGAUGAUCUAGCUGGCUUUAGCUGUGGUUUUACAAACAAUUUGAUACUUAUAACCUCUGAACACUUUACAAGACUUCAGAGUUUAGAAAAUGGCUUUAAUGCUGUAAUAAGGACACUUGAUGGACAACAGGGUGAAGUACCAGUUUUAUCAUUAAUAACACUGUACACCAAAGUUGAUGGUGUUGAUGUAGAAUUGUUUGAAAAUAAAACAACAUUACCUGUUAAUGUAGCAUUUGAGCUUUGGGCUAAGCGCAACAUUAAACCAGUACCAGAGGUGAAAAUACUCAAUAAUUUGGGUGUGGACAUUGCUGCUAAUACUGUAUUUGGGACUACAAAAGAGAUGCUCCAGCACAUAUUUACUAUUGGUGUUUGUUCUAUGACUGCAUCAGCCAAGAAACCAACUGAAACGAUUGUGUCCACUCACUGUCUUUUUGAUGGUAGAGUUGAUGGUCAAGUAGACUUAUUUAGAAAUGCCCGUAAUGGUGUUCUUAUUACAGAAGGUAGUGUUAAAGGUUUCACCAUCAAUAGGUCCCAAACAAGCUAGUCUUAAUGGAGUCACAUUAAUUGGAGAAGCCGUAAAAACACAGUUCAAUUAUUAUAGAAAGUUGAUGGUGUUGUCCAACAAUUACCUGAAACUUACUUCUACUCAGAGUAGAAAUUUACAAGAAUUUAAACCCAGGAGCAAAUGGAAAUUGAUUUCUAGAAUUAGCUAUGGAUGAAUUCAUUGAACGGUAUAAAUAGAAGGCUAUGCCUUCGAACAUAUCGUUUAUGGAGAUUUUAGUCAUAGUCAGUUAGGUGGUUUUCACUAUGAUUGGUACUAGCUAAACGUCAAGGAAUCACCUUUGAAUUAGAAGAUUUUAUUCCUAUGGACAGUACAGUUAAAACUAUUUCAUAACAGAUGCGCAAACAGGUUCAUCUAAGUGUGUUGUUCUGUUAUUGAUUUAUUACUUGAUGAUUUUGUUGAAAUAAUAAAAUCCCAAGAUCUAUCUGUAGUUUCAAGGUUGUCAAAGUGACUAUUGACUAUACAGAAAUUUUUAUCUAUGCUCUGGUGUAAAGAUGGCCGUAGAAACACUUUACCCAAAAUUACAAUCUAGUCAAGUAGGCAACCGGUGUUGCUAUGCCUAAUUCUUUACAAAUGCAAAGAAUGCUAUAAGAAAAGUGUGACCUUCAAAAUUAUGGUGAUAGUGCAACAUUACUAAAGGCAUAAUGAUGAAUGUCGCAAAAUAUACUCAACUGUGUCAAUAUUUAAACAUUAACAUUAGCUGUACCCUAUAAUAUGAGAGUUAUACAUUUGGUGCUGGUUCUGAUAAAGGAGGUUGCCCAGGUACAGCUGUUCUAAGACAGUGGUUGCCUACGGGUACGCUGUUUGUCGAUUCAGAUCUUAAUGACUUUGUCUCUGAUGCAGAUUCAACUUUGAUUGGUGAUUGUGCAACUGUACAUACAGCUAAUAAUGGGAUCUCAUUAUUAGUGAUAUGUACGACCCUAAGACUAAAAAUGUUACAAAAGAAUGACUUUAAAGAGGGUUUCUUACAUUGUGGGUUUAUCAACAAAAGCUAGCUUUGGAGGUUCCGUGGCUAUAAAGAUAACAGAACAUUCUUGGAAUGCUGAUUUUAUAGCUCAUGGGACACUUCGCUGGUGGACAGCCUUUGUUACUAAUGUGAAUGCGUCAUCAUCUGAAGCAUUUUAAUUGGAUGUAAUUAUUUGGCAAACCACCGAACAAAUAGAUGGUUAUGUCAUGCAUGCAAAUUAUAUUUGGAGGAAUACAAAUCCAAUCUCAGUUGUCUUCCUAUCUUAUUUGACAUGAGUAAAUUUCCCUUAAAUUAAGGGUACUGCUGUUAUGUCUUUAAAAGAAGGUCAAAUCAAUGAUAUGAUUUUAUCUCUUCCUAGUAAAGGUAGACUUAUAAGAACAACAGAUUGUUAUUUCUUGUGAUGUUUUGUUCACCUAAACGAACAAUGUUUGUUUUUUGUUUAUUGCCACUAGUUUAGUCAGUGUGUUAAUCUCACAACCAGAACUCAUUACCCUGCAUACACUAAUUUCUUCACGUGGUGUUUAUUACCCUGACAAAGUUUCAGAUCCUCAGUUUUCAUUAACCAGGACUUGUUCUACCUUUCUUUCCAAUGUUACUUGUUCUCCAUGCAUAGAGGUUUGAUCCUGUCCUACCAUUUAAUGAUGGUGUUUAUUUGCUUCCACUGAGAAGUCUAACUAAUAAGAGGCUGGAUUUUAGUACUACUUUAGAUUCGAAGACCCAGUCCCUACUUAUUGUUAAUAACGCUACUAAUGUUGUUAUUAAAGUCUGUGAAUUUCAAUUUUGUAAUGAUCCAUUUUUGGGUGUUUAUUACCACAAAACAACAAAAGUUGGAUGGAAAGUGAGUCAGAGUUUAUUCUAGUGCGAAUAAUUGCACUUUGAAUAUGUUCAGCCUUUUCUAUGGACCUUGAAGGAAACAGGGUAAUUCAAAAAUCUUUAGGGAAUUCGUGUUUAAGAAUUGAUGGUUAUUUAAAAUAUAUUUAAGCACACGCCUAUUAAUUUAGUGCGUGAUCUCCCUCAGGGUUUUCGGCUUUAGAACCAUUGGUAGAUUUGCCAAUAGUAUUAACAUCACUAGGUUUCAAACUUUCUUGCUUCACGUAGACGUUAUUUGACUCCUGGUGAUUUCUUUCAGGUUGGACAGCUGGUGCUGCAGCUUAUUAUGUGGGUUAUCUUCAACCAAGGACUUUUAUUAAAAAUAAUGAAAUGGAACCAUUACAGAUGCUGUAGACUGUGCUUGACCCUCACUCAGAAACAAGUGUACGUUGAAAUCCUCACUGUAGAAAAGGAAUCUAUCAAACUUCUAACUUUAGAGUCCAACCAACAGAAUCUAUUGUUAGAUUUCCUAAUAUUACAAACUUGUGCCCUUUGGUGAAGUUUUAACGCCACCAGAUUUGCAUCUGUUUAUGCUUGGAACAGGAAGAGAAUCAGCAACUGUGUUGCUGAUUAUUCUGUCCUAUAUAAUUCCGCAUCAUUUUCCACUUAAGUGUUAUGGAGUGUCUCCUACUAAAUUAAAUGAUUCUGCUCUACUAAUGUCUAUGCAGAUUCAUUUGUAAUUAGAGGUGAUGAAGUCAGACAAAUUGCUCCAGGGCAAACUGGAAAGAUUGCUGAUUAUAAUUAUAAAUUACCAGAUGAUUUACAGGCUGCGUUAUAGCUUGGAAUUCUAACAAUUUGAUUUAAGGUUGGUGGUAAUUAUAAUUACCUGUAUAGAUUGUUUAGGAAGUCUAAUCUCAAACCUUUUGAGAGAGAUAUUUCAACUGAAAUCUAUCAGGCCGGUAGCACACCCUGUAAUGGUGUUGAAGGUUUUAAUUGUUACUUUCUACAAUCAUAUGGUUUCCAACCCACUAAUGGUGUUGGUUACCAACCAUACAGAGUAGUAGUACUUUCUUUGAACUUUACAUGCACCAGCAACUGUUUGUGGACCUAAAAGUCUACUAAUUUGGUUAAAACAAAUGUGUCAAUUUCAACUCAAUGGUUCAACAGGCACAGGUGUUCUUACUGAGUCUAAAAAAGUUUCUGCCCCCAACAAUUUGGCAGAGACAUUGCUGACACUGAUGCUGUCCGUGAUCCACAGACACUUGAGAUUCUGACAUUACACCCCUUUUUUGGUGGUGUCAGUGUUAUAACACCAGGAACAAUACUUCUAACCAGGUUGCUGUUUUUUAUCAGGAUGUUAACUGCACAGAAGUCCCUGUUGCUAUUCAUGCAGAUCAACUUACUCCUACUUGGCGUGUUUAUUCUACAGGUUCUAAUGUUUCAAACACGUGCAGGCUGUUUAAUAGGGCUGAAUAUGUCAACAUCAUAUGAGUGUGACAUACCCAUUGGUGCAGGUAUAUGCGCUAGUUAUCAGACAGACUAAUUCCUCAGCGGGCACGUAGUGUAGCUAGUCAAUCCAUUGCCUACACUAUGUCACUUGGUGCAGAAAAAUUCAGUUGCUUACUCUAAUAACUCUAUUGCCAUACCCACAAUUUUACUAUUAGUGUUACCACAGAAAUUUACCAGUGUCUAUGACCAAGACAUCAGUAGAUUGUACAAUGUACAUUUGUGGUGAUUCAACUGAAUGCAGCAAUCUUUGUUGCAAUAUGGCAGUUUUUGUACACAAUUAAACCGUGCUUUAACUGGAAUAGCUGUUGAACAAGACAAAACACCCAAGAAGUUUUGCACAAGUCAAACAAAUUUACAAACACCACCAAUUAAAGAUUUUGGUGGUUUUAAUUCACCAAAUAUUACCAGAUCCAUAAAACCAAGCAGAGGUCAUUUAUUGAAGAUUUACUUUCAACAAGUGACACUUGCAGAUGCUGGCUUCAUCAAACAAUUGGUGAUUGCCUUGGUGAUAUUGCUGCUAGAGACCUCAUUUGUGCACAAAAGUUUAACGGCCUUACUGUUUUGCCACCUUUGCUCACAGAUGAAAUGAUUGCUCAAUACACUUUGCACUGUUAGCGGGUACAAUCACUUCUGGUUGGACCUUUGGUGCAGGUGCUGCUACAAAUACCAUUUGCUAUGCAAUGGCUUAUAGGUUUAAUGGUAUUGGAGUUACACAGAAUGUUCUAUGAGAACCAAAAUUGAUUGCCAACCAAUUUAAUAGUGCUAUUGGCAAAAUUCAAGACUCAUUUUUCCACAGCAAGUGCACUUGGAAAACUUCAAGAUGUGGUCAACCAAAAUGCACAAGCUUUAAACACGCUUGUUAAACAACUUAGCUCCAAUUUGGUGCAAUUCAAGUGUUUUAAAUGAUAUCCUUUCACGUCUUGACAAAGUUGAGGCUGAAGUGCAAAUUGAUAGGUUGAACAGGCAGACUUCAAAGUUUGCAGACAUAUGUGACUCAACAAUUAAUAGAGCUGCAGAAAUCAGAGCUCUGCUAAUCUUGCUGCUACUAAAAUGUCAGAGUGUGUACUUGGACAAUCAAAAAGAGUUGAUUUUGUGGAAAGGGCUAUCAUCUUAUGUCCUUCCUCAGUCAGCACCUCAUGGUGUAGUCUUCUUGCAUGUGACUUAUGUCCCUGCACAAGAAAAGAACUUCACAACUGCUCCUGCCAUUUGUCAUGAUGGAAAAGCACACUUUCCCGUGAAGGUGUCUUUGUUUCAAAUGGCCACACUGGUUUGUAACAAAGGAAUUUUUAUGAACCACAAAUCAUUACUACAGACAACACAUUUGUGUCUGGUAACUGUGAUGUUGUAAUAGGAAUUGUCAACAACACAGUUUAUGAUCUUGCAACCUGAAUUAGACUCAUUCAAGGAGGAGUUAGAUAAAUAUUUUAAGAAUCAUCUCACCAGAUGUUGAUUUAGGUGACACUCUGGCAUUAAUGCUUCAGUUGUAAACAUUCAAAAAGAAUUGACCGCCUCAAUGAGGUUGCCAAGAAUUUAAAUGAAUCUCAUCGAUCCAAGAACUUGGAAAGUAUGAGCAGUAUAUAAAAUGGCCAUGGUACACUUGGCUAGGUUUUAUAGCUGGCUUGAUUGCCAUAGUAAUGGUGACAAUUAUGCUUUGCUGUAUGACCAGUUGCUGUAGUUGUCUCAAGGGCUGUUGUUCUUGUGGAUCCUGCUGCAAAUUUGAUGAAGACGUAACAAGCCAGUGCUCAAAGGAGUCAAAUCUCUACUCUAAACGAACUUAUGGAUUUGUUUAUGAGAAUCUCACAAUUGGAACUGUAACUUUGAAGCAAGGUGAAAUCAAGGAUGCUACUCCUUCAGAUUUUGUUCGCGCUACUGCAACGAUACCGAUACAAGCCUCACUCCCUUUCGGAUGGCUUAUUGUUGGCGUUGCACUUCUUGCUGUUUCAGAGCGCUUCCAAAAUCAUAACCCUCAAAAGAGAUGGCAACUAGCACUCCAAGGGUGUUCUCUUGUUUGCAACUUGCUGUUGUUGUUUGUAACAGUUUACUUACACCUUUCUCUCGUUGCUGCUGGCCUUGAAGCCCCUUCUCUAUCUUUAUGCUUUAGUCUACUUCUUGCAGAGUAUAAACUUUGUAAGAAUAAUAAUGAGGCUUUGGCUUUGCUGGAAAUGCCGUUCCAAAAACCCAUACUUUAUGAUGCCAACUAUUUUCUUGCUGGCAUACUAAUUGUUACGACUAUUGUAUACCUUACAAUAGUGUAAUCUUCAAUUGUCAUUACUCAGGUGAUGGCACAACAAGUCCUAUUUUGAACAUGACUACCAGAUUGGUGGUUAUACUGAAAAUGGGAAUCUGGAGUAAAAGACUGUGUUGUAUUACACAGUUACUUCAUUCAGACUAUUACCAGCUGUACUCAACUCAAUUGAGUACAGACACUGGUGUUGAACAUGUUACCUUUCAUCUACAAUAAAAUUGUUGAUGAGCCUGAAGAACAUGUCCAAAUUAUAAUCGACGGUUCAUCCAGAGUUGUUAAUCCAGUAAUGGAACCAAUUUAUGAUGAACCGACGACGACUACUGCGUGCCUUUUGUAAGCACAAGCUGAUGAGUACGAACUUAUGUACUCAUUCGUUUAGAAGAGACAGGUACGUUAAUAGUUAAUAGCGUACUUUCUUGCUUUCGUGGUAUUCUUGCUAGUUACACUAGCCAUCCUUACUGCGCUUCGAUUGUGUGCGUACUGCUGCAAUAUUGUUAACGUGAGUCUUGUAAAACCUUCUUUUACGUUUACUCUCGUGUUAAAAAUCUGAAUUCUUCUAGAGUUCCUGAUUUCUGGUCUAAACGAACUAAAUAUUAUAUUAGUUUUUGUUUGGAACUUUAAUUUUAGCCUGGCAGAUUCCAACGGUACUAUUACCGUUGAAGAGCUUAAAAAGCUCUUGAACAAUGGAACCUAGUAAUAGGUUUCCUAUUCCUUACAUGGAUUUGUCUUCUACAAUUUGCCUAUGCCAACAGGAAUAGGUUUUGUAUAUAAUUAAGUUAAUUUCCUCUGGCUGUUAUGGCCAGUAACUUUAGCUUGUUUGUGCUUGCUGCUGUUACAGAAUAAAUUGGAUCACCGGUGGAAUUGCUAUCGCAAUGGCUUGUCUUGUAGGCUUGAUGUGGCUCAGCUACUUCAUUGCUUUUUCAGACUGUUUGCGCGUACGCGUUCCAUGUGGUCAUUCAAUCCAGAAACUAACAUUUCUCAACGUGCCACUCCAUGGCACUAUUUUGACCAGACCGCUUCUAGAAAGUGAACUCGUAAUCGGAGCUGUGAUCCUUCGUGGACAUCUUCGUAUUGCUGGACACCAUCUAGGACGCUGUGACAUCAAGGACCUGCCUAAAGAAAUCACUGUUGCUCACACGAACGUUCUUAUUACAAAUUGGGAGCUCGCAGCGUGUAGCAGGUGACUCAGGUUUUGCUGCAUACAGUCGCUACAGGAUUGGCAACUAUAAAUUAAACACAGACCAUUCCAGUAGCAGUGACAAUAUUGCUUUGCUUGUACAGUAAGUGACACAGAUGUUUCAUCUCGUUGACUUCAGGUUACUAUAGCAGAGAUUACUAAUUAUUAUGAGGACUUUAAAGUUUCCAUUUGGAAUCUUGAUUACAUCAUAAACCUCAUAAUUAAAAAUUUAUCUAAGUCACUAACUGAGAAUAAAUAUUCUCAAUUAGAUGAAGAGCAACCAAUGGAGAUUGAUUAAACGAACAUGAAAAUUAUUUUUCUUGGCACUGAUAACACUCGCUACUUGUGAGCUUUAUCACUACCAAGAGUGUGUUAGAGGUACAACAGUACUUUAAAAGAACCUUGCUCUUCUGGAACAUACGAGGGCAAUUCACCAUUCAUCCUCUAGCUGAUAACAAAUUUGCACUGACUUGCUUUAGCACUCAAUUUGCUUUUGCUUGUCCUGACGGCGUAAACACGUCUAUCAGUUACGUGCCAGAUCAGUUUCACCUAAACUGUUCAUCAGACAAGAGGAAGUUCAAGAACUUUACUCUCCAAUUUUUAUUGUUGCGGCAAUAGUGUUUAUAACACUUUGUCACACUCAAAGAAAGACAGAAUGAUUGAACUUCAUUAAUUGACUUCUAUUUGUGCUUUUAGCCUUUGCUAUUCCUUGUUUAAUUAUGCUUAUUAUCUGUUGGUUUCACUUGAACUGCAAGAUCAUAAUGAAACUUGUCACGCCUAAACGAACAUGAAUUUCUUGUUUCUUAGGAAUAUUACAACUGUAGCUGCAUUUCACCAAGAAUGUAGUUUCAGUAUGUACUCAACAUCAACCAUAUGUAGUUGAUGACCCGUGUCCUAUUCACUCUAUUCUAAAUGGUAUAUUAGAGUAGGAGCUAGAAAAUCAGCACCUUUAAUUGAAUUGUGCGUGGAUGAGGCUGGUUCUAAAUCACCCAUUCAGUACAUCGAUAUCGGUAAUUAUACAGUUUCCUGUUUACCUUUACAAUUAAUUGCCAGGAACCUAAAUUGGGUAGUCUUGUAGUGCGUUGUUCGUUCUAUGAAGACUUUAGAGUAUCAUGAGUUCGUGUUGUUUUAGAUUUCAUCUAAACGAACAAACUAAAAUGUCUGAUAAUGGACCCCAAAAUCAGCGAAUGCACCCCGCAUUACGUUUGGUGGACCUCAGAUUCAACUGGCAGUAACCAGAAUGGAGAACGCAGUGGGGCGCGAUCAAAACAACGUCGGCCCCAAGGUUUACCCAAUAAUACUGCGUCUUGGUUCACGUCUCACUCACAUGGCAAGGAAGACCUUAAAUUCCCUCGAGGACAAGGCGUUCCAAUUAACACCAAUAGCAGUCCAGAUGACCAAAUUGGCUACUACCGAAGAGCUACCAGACGAAUUCGUGGUGGUGACGGUAAAAUGAAAGAUCUCAGUCCAAGAUGGUAUUUCUACUACCUAGGAACUGGGCCAGAAGCUGGACUUCCCUAUGGUGCUAACAAAGACGGCAUCAUAUGGGUUGCAACUGAGGGAGCCUUGAAUACACCAAAAGAUAUUGGCACCCGCAAUCCUGCUAACAAUGCUGCAAUCGUGCUACAACUUCCAAGGAACAACAUUGUCAAAAGGCUUUACGCAGAAGGGAGCAGAGGCGGCAGUCAAGCCUUCUCGUUCCUCAUCACGUAGUCGCAACAGUUUAAGAAAUUCAACUCCAGGCAGCAGUAGGGGAACUUCUCCUGCUAGAAUGGCUGGCAAUGGCGGUGAUGCUGCUCUUGCUUUGCUGCUGCUUGACAGAUUGAACCAGCUUGAGAGCAAAAUGUCUGGUAAAGGCCAACAACAACAAGGCCAAACUGUCACUAAGAAAUUGCUGCUGAGGCUUCUAAGAAGCCUCGGCAAAACGUACUGCCACUAAAGCAUACAAUGUAACACAAGCUUCGGCAGACGUGGUCCAGAACAAACCCAAGGAAAUUUUGGGGACCAGGAACUAAUCAGACAAGGAACUGAUUACAAACAUUGGCCGCAAAUUGCACAAUUUGCCCCAGCGUUCAGCGUUUUCGGAAUGUCGCGCAUUGGCAUGGAAGUCACACCUCGGGAACGUGGUUGACCUACACAGGUGCCAUCAAAUUGGAUGACAAAGAUCCAAAUUUAAAGAUCAAGUCAUUUGCUGAAUAAGCAUUGACGCAUACAAAACAUUCCCACCAACAGAGCCUAAAAAGGACAAAAGAAGAAGGCUGAUGAAACUCAAGCCAUCAAGAGACAGAAGAAACAGCAAACUGUGACUCUUUUCCUGCUGCAGAUUUGGAUGAUUUUCCAAACAAUUGCAACAAUCCAUGAGCAGUGCUGACUCAACUCAGGCCUAAACUCAUGCAGACAUCAAGGCAGAUGGGCUAUAUAAACGUUUCGCUUUCCGUUUACGAUAUAGUCUACUCUUGUGCAGAAUGAAUUCUCGUAAUUAUAGCACAAGUAGAUGUAGUUAACUUAAUCUCUAGCAAUCUUUAAUCAGUGUGUAACAUUAGGAGGACUUGAAAGAGCCACACAUUCCGAGGCCACGCGGAGUACGAUCGAGUGUACAGUGAACAAUGCUAGGGAGAGCUGCCUAUAUGGAAGAGCCCUAAUGUGUAAAAUUAAUUUUAGUAGUGCUAUCCCAUGUGAUUUAAUAGCUUCUUAGGAGAAUGACAAAAACCCCAUCCCCACACAUCACCCCUAACCUCAUCACAUCCAUCAUCAUCCCCCCACCCACCCUAAACAUCCCUAAUUGUAAAUUAAUUUUAGUAGUGCUAUCCCAUGUGAUUUUAAUAGCUUCUUAGGAGAAUGACAAAAAUACCUACCCCACAUACAUCCCAACUUACUUAUCCAUACACACACAUCCCAACCCCAACCCCCAUUUUUAACU
>cluster_5 reads=1 total_reads=9949
UCACUUCUGCAUCGGGACUAUUGUUAUGUCUGUUUGCAAUGAUGGCUUGUCAAUCGCAGCACGUUUCUUGUUUGUUUUUGUUACCUUUUUUUGCACUGUAAGCUUAUCUAAAUGGUACUAUAUCUGUUAGUUAGGUGAUGCGUAUUAUGAUCUUAGUAAGAUAUGGUUGAUUACUCAGUUUGUCAAUGGUUUAAGUUAAAAGACUGUGUUAUGUAUGUUUAGUUGGUGGUGCACUGCUUAUGACAGCAAGAACUUGUGUGAUCGAUGGUGCUAGGAGUGUGGACACUUAUGAAUGUUUUUGACUCUGCAUCAACAAAGCACUCGGUAAUGUUAAGGAUUUAAGCAUCUCAUGUGUGGCUCUUAAUUUUUGUUCUAUUACACAGGUGUAGGUUACAACUGUUUUAUGUUUCUUGGCGCCAGAGGUAUUGUUUAUGUGUGAGUAUGCCUUAAUUCUUCGUGGUAUACACUACUAGUGUAUAAUGUUAGUUUUAUCGAUAUUUUCUUUUUAGGCUAUUUUUGUACUUGUUACUUUGGCCUUUUGUUUCUACUCAUCGCUAUUUAGACUGAACCAUUGUGUUUAUGAUUACUUGUUCAUGAAGUUUAGAUUGUGUGAAUUACGAAGGACUACUCCUUCUCAGGAAUAGUUAGAUGCUUCAAAACUCAAUUAUUUAGGUGUUGGUCAGCAAACUCAUUGUAUCAAAGUAAGCCAAGUACAGUCAAUGCAAGAUGUAAGUGCUUACAGUAGUACAUUCUUAGUUUUGCAUAACUCAGAGAAGGCUAACUCAUCUAAAAUUGUGUCAAUGUGUCCAGUUACUUAUGACUCUUAGCUAAAGAUUACUGAGCGGCUUUGAAAAUGGUUUUUCAUUUCUGUUGUUCACUGCAGGUGCUGUGACUCAUAAACAAGCUGCGAAGAAAAUGUUGGACUUUAUGAAGCAACUUUUACUGGUUAUAGCACAAGAGUACUUGAUCCACUCAUAUGCUUUUGCAUUGCUCAAGAAGCUUAUGAAGCAGGCUGUUGCUAAUGGUGAUUUGAAGUUGUUCUUAAAAGGUUGAAGAAGUCUUUGAAUGUGGCUAAAUCUGAAUUUGACUCUGACGCAGCAUCGUCAACGUAAGUUGGAAAGAUGGCUGAUCAAGCAUCGUCCAAAUGAACAAACGGCAAGAUUUGAAGGACACAAGAGGCAAAAGUUACUAGUGCUAUGCAGACUGUGUUUUCAUUGUCUAGAAAGUAAUUAAUAAGACUAUAUCAUUAGCUUGAAAAGAAAAGUACUGAUUCAACUUCAACGGUAGCAUUCAAUUGUUAUCAUCUCAUACACCAAAUAAAUACAUCAAAUGCCUUCACUCAUGCAUGUCAUUGGUGAACAUCAUACAGGUUUUGAUAAAGCCAUUAAAUACUGCUUAUCAUUUGCUAAUAAGAUGCACAACUUCUAAUUACCCAACAUGGCUCUUAAAAUAUCUCCAGCUCCAUCCCAUCAAAAAUUAAGACUGAGCUAGUCUCACUACGCCAAAUGAUUUGGCUGCCUGAAACACCAUCUCAUAAUGAUGUUGCAUAACCUUACCACCAAGGCUGUGUUUUCCUUAUACUGUUAACAAGAUACCUAUACUCAUUUCCACGUGCAGCACUCCUCUAAGAGUAUAACCAUCAUUAUAUUUAAGAAGGUUCGAAGGUCUACUACAACCCACUGUCCUAAAGCGAAGUAUCAAUACUUUAUUAACUAUUAAAACUAGUGAGUAUGAUAUUUGGUACCUUGCUCCAAGUGUUCAAGUGGAACUGUGAAAGGCUUGCAAUAUAAAGCAUUAACAUUUUUGUCCUUUGGUAAUUUCAAAAGUUACAAAAGAAAAGCUAAAAACAUCCCUUACAUAUUGGUUAACAGAAAUCAAAUACUGAGUCCAUAUGCAUUUGCAAGAGGCAACAGCUCGUGUUGCACAACUUGUUUUCCCGCACUCUUGAAUACCCCAAAAUUGUUCAUGACCCUAAAAGGCCACUAAUAACAAUACUAGCUGGACUUCACAGUUUCACACUUAAAUACUAUUACGUCUACCUAUUUGGAAACAAUCUAGAUGUAUGCUACAUCACAUGAACCUCCGCUUUCAGCUGACUUCACACUCGCUAACAACAUCUCGCUGUUUAAGAACUACCCGUCCUCAUCUGCUUCAAGACAAGUACUGAAGGUAUACAGUCUUAGACACCAUUUCACAAUGAUAAAUUAACCUGUUCUUGCUAAAUUCUAAAAAACAAAUUGUUGUGCAACCACAUAAGGAGAAGAUGACAAUUUUAAUCAAUCAUCUUUGGCUUAGAGUUCUUACUCAACUUAUUGAAGAAACUAAUAUACACUAAACUUGAAUCCUCAGCUGAAACAUCAAACACGCACUCAAAGUUAUGAACAGACAGUGACUUAAUCCACAACAUAAACGCCAACUCUUCCACUAAAAGCCCCAAACGAAAUAUUUUAAGGCAACUCACCAACAAGAAGUGACUUAACAAAGAAACUUGUCUGAAAACUGAUGAUUUACAACCAAUAAAACAACCUACAUUAUGAUCUGUAGAAACCCCAGUACUACACGUACUGUAACAUAGGCUAACGUUACUCCAAAUACAAAAACACACAAAAGUACUGUGCCCUUGCACCUAUUGAUGGUAACAAACAAUACCAUCAACCAUCAACGGUCACCAACAACGAUUCCUUUGCGAUUACACCACGCCAGAAGUGCAGUUCAGCAUGUAAAUUCACUAUUAUUGAUAAUGCUUAUAAACUCCGACCAGGCUUUACCUACAACUCUGCUGAACUGACAUAACAAAGCCUUCCCCUUGGCGCAGAUUCGUUAAAAAAUCACAACCAGAAUAUAUGAAUUCUUACACCGUCAUUUCAAAACAACUGAUAAGUACAUACCACAUUUAUUUAACUGUUGAGAUUACAGCUACAUACGCAUUGUUCACUACCUAAUGCACAUUCACAGGUGCUUCCACCACAAGUUUUGACAUCAACACAAAAUUAGUUGUGGUACUCAACAUGUAACCAACAUUAAACCUUUGGAACUAGGUGAUCCACAUACUCACAAUGAAAAUCAACAAGAAGAUUGUUUAGAAUUAUUGUCAACAAACUGUUGCAACACGCUGCUUCAGGCAAUACAACAACUAAUCAAACUUGCUAAGUACCACUCAUUAACAAUGCUUUACACCAGUUGUUGUAUUCAGUAUUUUAUUGAUUUUAAAACCCUGCAAUGUCUAAAAUUCAGACAUUGUAAGAAGCUACAGUUAAUUACCAACACUCACUUGUUAAUGCAGCAUGUUUACCUUAAACUACUAUGUUACAAUACCUCUACAAUGUCUAUAUGCCACCAUAUUUGAAUCUGAAGCUUUUGCUCUAAUUGAAUUAACGUCGAUGGUGUUUGUAUUUUUAAUCGGACAACUUUGCAAAUCAAGACACAUUUGUUGCCCACAUUUAACAAAGGUAAGACUCAACUUUAACAUCGAUCGCAAAUUUUAAUCGCGAAGCACUUUCCAUACAACACGUAAUCUAUCCUACUACUUACCCAAUCUCUUAAAAGUAUGCGUCAACUGUGCACAAAUACCCGCCACUCUGCUGUCUCUAUAACAAAUCUCUAUGACAAACCUGUUCAAACUUCUUGAAAAUGAAGAGUGAAAAGCAAUUUGAACAAAAAAUAUGAGAUUCCUAAAGAGGAAGUUAAACCAUCUAUAACUGAAAUUAAACCUUCAUAGAACACACACCACAAUAUGCUAAGAAUCAAAGCUUUUCUUGAACAAGUCACAUCCCCUCCCCAGGUAACAAACCAACCAACUUCGAUCUCUGUAGAUCUGUUCUCAAACGAACUUUAAAAAUGUGUGGCUGUCACUGGCUGCAUGCUUAGUGCACUCACCAGUAUAAUUAAUAACUAAUAUUUCGUUGACAGGACACGAGUAACUCGUCAAUUCUGCAGGCUGCUUACGGUUCGUCCGUGUUGCAGCCGAUCAUCAGCACAUCUAGGUUUGCCUCGGGUGUGACCGAAAGGUAAGAUGGAGAGCCUUGUCCCUGGUUUCAACGAGAAAACACACGUCCAAUCAGUUUGCCUGUUUACAGGUUCGCGACGUGCUCGUACGUGGCUUUGGAGACUCCUGGAGGAGGUCUUAUCAGAGGCACGUCAACAUCUUAAAGAUGGCACUUGUGGCUUAGUAGAAGUUGAAAAAGGCGUUCUGCCUCAACUUGAACAGCCCUAUGUGUUCAUCAAACGUUCAGAUGCUCGAACUGCACCUCUGGUCAUGUUAUGUGAGCUGGUAGCAGAACUUGAAGGCAUUCAGUACAGUCGUAGUGGUGAGACACUUGGUGUCCUUGUCCCUCAUGUGGGCGAAAUACCAGUGGCUUACCGCAAGGUUCUUCGUAAGAACGGUAAUAAAGGAGCUGGUGGCCAUAGUUACGGCCCGAUCUAAAGUCAUUGACUAGGCGACGAGCUUGGCACUGAUCAUGAAGAUUUUCAAGAAACUGGAACACUAAACAUAGCAGUGGUGUUACCCGUGAACUCAUGCGUGAGCUUAACGGAGGGGCAUACACUCGCUAUGUCGAUAACAAUCUGUGGCCCUGAUGACUACCCUCCUGAGUGCAUUAAAGACCUCUAGCACGUGCUGGUAAAGCUAUGCACUUUGUCCGAACAACUGGACUUUAUUGACAUCUAAGAGGUGUAUACUGCUGCCGUUGAACAUGAGCAUGAAAUUGCUUGUACACGGAACGUUCUGAAAAGAGCUAUGAAUUGCAGACACCUUUGAAAUUAAAUUGGCAAAGAAAUUUAAACCUCCAAUGGGGAAUGUCCAAAUUUGUAUCUCCCUUAAAUUACAAAUCAAGACUAUUUAACCAAGGGUUAAAAGAAAAAGCUUGAUGGCUCAUGUAGAAUUUGAUCUGUCUAUCCAGUUGCGUUACCAAAGAAUGCAACCAAAUGUGCCUUACUCCAUGAAGUGUGAUCAUUGUGGUGAAACUAUGGCAGACGGGCGAUUUUGUUAAAGCCAUUGCAAUUUUGUGGCACUGAGAAUUUGAUAAAGAAAGGUGCCACUACUGUGGUUACACCCAAAAUGCUUUGUUAAAAUUUUGUCCAGCAUGUCACAAUUCAGAAGUAGGACCUGAGCAUAGUCUUGCUGAAUACCAUAAUGAAAUGGCUUGAAAACCAUUUUCGUAAGGUGGUCGCACUAUUGCCUUUGAGGCUGUGUGUUUCUUUGUUUGUUGCCAAAAAGUGUGCCUAUUGGUUCCCUGCUAGCGCUAACAUGGUUGUAACCAUACAGGUGUUGUUGGAGGGUUCCGAAGGUCUAAUGACAACCUUCUUGAAAUACUCAAAAGAGAAGUCAACACAAUAUGUUGGUGACUUUAAACUUAAUGAAGAGAUCGCCAUUAUUUUGGCAUCCUUUGCUACAAGUGCUUUGGUAGAAAUCUGUGAAAGGUUUGGAUUAUAAAGCAUCAAACAAAUUGUUGAAUCCUGUGGUAAUCUUAAAGUUACAAAGGAAAAGCAAAGGUGCCUGGAAUAUUGGUGAACAGUAAACAAUACUGAGUCCUCUUUAUGCAUUUGACAAGAGGCUUCUGUAUGUACGAUCAAUCUCCCACACUUGAAACUGCUCAAAAUUCUGUGCGUGUUUACAGAAGGCCGCUAAACAAUACUAGAUGGAAUUCACAGUAUAUCUUAACUCAAUGAUGUAUGAUGUUCAUCUGUUGGCUAUAACAAUCUGUUGUAAUGGCCUACUUACAGGUGGUGUUGAUCAGUUGACUUCAGUGGCAACUAACAUCUUUGGCACUGUUUCUGAAAUCCAAACCCUCUGAUUGGCUUGAAGAGAAGUUAAGGAAGGUGUAGAUUCAUUAACGGUAGGAAAUUGUUAAAUUUAUCUCAACCUGUGCUUGUGAAAUUAUGGUGGACAAAUUGUUCCUGUGCAAAGGAAAUUAGGAGAGUGUUCAGACAAUCCAUAAGCUUGUAAUAAAUAUUUGGCUCUGUGGUGACUCUAUACUAUUGUAGAGCUAGACUUAAAGCCUUGAAUUAGGUGAAACAUUUGUCACGCACAAAGGAGUUGUCACAGAAAGUGUGAUAAUCCAGAGAAGACUGGCCUAUCAUGCCAAAGCCCCAAAGAAAUUAUCUCAAGAGGAGAAACUCUCCACUGAAGUGUUAACAGAAAGUUGUCUUGAAAACUGGUGAUUUACAACUAUCAAGAACAACCUACUAGUGAAGCUGUUGAAGCUCCAUUGGUUGGUACACCAGUGUAUAACGGGCUUAUGUUGCUGAAAUCAAAGACACAGAAAAGUAAUACCUUCCCAGGUAACAAACCAACCAACUUCGAUCUUGUAGAUCUGUUCUCUAAACGAACUUAAAAUCUGUGUGGCUGUCAUCGGCUGCAUGCUUAGUGCACUCACGCAGUAUAAUUAAUAACUAAUUACUGUCGUUGACAGGACACGAGUAACUCGUCUAUCUUUGCAGGCUGCUUACGGUUCGUCCGUGUUGCAGCCGAUCAUCAGCACAUCUAGGUUCGUCCGGGUGUGACCGAAAGGUAAGAUGGAGAGCCUUGUCCCUGGUUUCAACGAGAAAACACACGUCCAUCUCAGUUUGCCUGUUUUACAGGUUCGCGACGUGCUCGUACGUGGCUUGGAGACUCCGUGGAGGAGGUCUUAUCAGAGGCACGUCAACAUCUUAAAGAUGGCACUUGUGGCUUAGUAGAAGUUGAAAAGGCGUUCUGCCUCAACUUGAACAGCCCUAUGUGUUCAUAAACGUUCGGAUGCUCGAACUGCACCUCUGUCGUUAUGGUUGAGCUGGUAGCAGAACUCGAAGGCAUUCAGUACGGUCGUAGUGGUGAGACACUUGGUGUCCUUGUCCCUCAUGUGGGCGAAAUACCAGUGGCUUACCGCAAGGUUCUUCUUCGUAAGAACGGUAAUAAAGGAGCUGGUGGCCAUAGUUACGGCGCCGAUCUAAAGUCAUUUGACUUAGGCGACGAGCUUGGCACUGAUCCUUAUGAAGAUUUCAAGAAACUGGAACACUAAACAUAGCAGUGGUGUUACCCGUGAACUCAUGCGUGAGCUUAACGGAGGGCAUACACUCGCUAUGUCGAUAACAACUUUGUGGCCCUGAUGGCUACCCUUUGAGUGCAUUAAAGACCUUCUAGCACGUGCUGGUAAAGCUCAUGCACUUUGUCCGAACAACUGGACUUUAUUGACACUAAGAGGUGUAUACUGCUGCCGUGAACAUGAGCAUGAAAUUGCUUGGUACACGGAACGUUCUGAAAAGAGCUAUGAAUUGCAGACACCUUUGAAAUUAAAUUGGCAAAGAAAUUUGAACCUUCAAUGGGGAAUGUCCAAAUUUUGUAUUUCCCUUAAAUUCCAUAAUCAAGACUAUUCAACCAAGGUUGAAAAGAAAAAGCUUGAUGGCUUUAUGGGUAGAAUUCGAUCUGUCUAUCCAGUUGCGUCACCAAAUGAAUGCAACCAAAUGUGCCUUCAAUCUCAUGAAGUGUGAUCAUUGUGGUGAAACUUCAUGGCAGACGGGCGAUUUUGUUAAAGCCACUUGCGAAUUUGUGGCACUGAGAAUUUGACUAAAGAAGGUGCCACUACUUGUGGUUACUUACCCCAAAUGCUGUUGUUAAAAUUUAUUGUCCAGCAUGUCACAAUUCAGAAGUAGGACCUGAGCAUAGUCUUGCCGAAUACCAUAAUGAAUCUGGCUUGAAAACCAUUCUUCGUAAGGUGGUCGCACUAUUGCCUUUGGAGGCUGUGUGUUCUUAUGUUGGUUGCCUACAAGUGUGCCUAUUGGGUUCCACGUGCUAGCGCUAACAUAGGUUGUAACCAUACAGGUGUUGUUGAGAAGGUUCCGAAGGUCUUAAUGACAACCUUCUUGAAAUACUCAAAGAGAAGUCAACAUCAAUAUUGUUGGUGACUUUAAACUUAAUGAAGAGAUCGCCAUUAUUUUGGCAUCUUUGCUUCCACAAGUGCUUUUGUGGAAACUGUGAAAGGUUUGGAUUAUAAAGCAUUCAAACAAAUUGUUGAAUCCUGUGGUAAUUUAAAGUUACAAAAGGAAAAGCUAAAAAAGGUGCCUGGAAUAUUGGUGAACAGAAAUCAAUACUGAGUCCUCUUUAUGCAUUUGCAUCAGAGGCUGCUCGUGUUGUACGAUCAAUUUCACCCGCACUCUUGAAACUGCUCAAAAUUCUGUGCGUGUUUACAGAAGGCCGCUAUAACAAUACUAGAUGGAAUUCACAGUAUCACUGAGACUAUUGAUGCUAUGAUGUUCACAUCUGAUUUGGCUACUAACAAUCUAGUUGUAAUGGCCUACAUACAGGUGGUGUUGUUCAGUUGACUUCGCAGUGGCUAACUAACAUCUUUGGCACUGUUUAUGAAAACUCAAACCCGUCCUGAUUGGCUUGAAGAGAAGUUAAGGAAGGUGUAGAGUCUUAGAGACGGUUGGGAAAUUGUUAAAUUUAUCUCAACCUGUGCUUGUGAAAUUGUCGGUGGACAAAUUGUCACCUGUGCAAAGGAAAUUAAGGAGAGUGUUCAGACAUUCUUAAGCUUGUAAUAAAUUUUUGGCUUUGUGUGCUGACUCUAUCAUUAUUGGUGGAGCUAAACUUAAAGCCUUGAAUUUAGGUGAAACAUUUGUCACGCACUCAAAGGAUUGUACAGAAAGUGUGUUAAAUCCAGAGAAGAAACUGGCCUACUCAUGCCUCUAAAAGCCCCAAAAGAAAUUAUCUUCUAGAGGAGAAACAUUCCCACAGAAGUGUUAACAGAGGAAGUUGUCUUGAAAACUGGUGAUUUACAACCAUUAGAACAACCUACUAGUGAAGCUGUUGAAGCUCCAUUGGUUGGUACACCAGUUUGUAUUAACGGGCUUAUGUUGCUCGAAAUCAAAGACACAGAAAAGUACUGUGCCCUUGCACCUAAUAUGAUGGUAACAAACAAUACCUUCACAUCAAAGGCGGUGCACCAACAAAGGUUACUUUGGUGAUGACACUGUGAUAGAAGUGCAAGGUUACAAGAGUGUGAAUAUCACUUUGAACUUGAUGAAAGGAUUGAUAAAGUACUUAAUGAGAAGUGCUCUGCCUAUACAGUUGAACUUGGUACAGAAGUAAAUGAGUUGCCUGUGUUGUGGCAGAUGCUGUCAAAAACUUUGCAACCAGUAUCUGAAUUACUUACACCACUGGGCAUUGAUUUAGAUGAGUGGAGUAUGGCUACAUACUACUUAUUUGAUGAGUCUGGUGAGUUUAAAUUGGCUUCAUAUGUAUUGUUCUUCUACCCCCAGAUGAGGAUGAAGAAGAAGGUGAUUGUGAAGAAGAAGAGUUUGAGCCAUCAUUCAAUGAGUAUGGUACUGAAGAUGAUUACCAAGGUAAACCUUGGAAUUUGGUGCAUCUGCUGCUCUUCAACCUGAAGAAGAGCAAGAAGAAGAUUGGUUAGAUGAUGAUAGUCAACAAACUGUUGGUCAACAAGACGGCAGUGAGGACAAUCAGACAACUACUAUCAAACAAUUGUUGAGGUUCAACCUCAAUUAGAGAUGGAACUACACCAGUUGUUCAGACUAUUGAAGUGAAUAGUUUAGUGGUUAUUUAAAACUUACUGACAAUGUAUAUUAAAAUGCAGACAUUGUAGAAGAAGCUAAAAAGGUAAACCAACAGUGGUUGUUAAUGCAGCCAAUGUUUACCUUAACAUGAGGAGGUGUUGCAGGAGCCUUAAAUAAGGCUAUACAAUGCCAUGCAAGUUGAAUCUGAUGAUUACAUAGCUACUAUGGACCACUUAAAGUGGUGGUAGUUGUGUUUAAGCGGACACAAUUUGCUAAACACUGUUUCAUGUUGUCGGCCCAAAUGUUAACAAAGGUGAAGACAUUUAUUCUAAGAGUGCUUAUGAAAAUUUUAAUCAGCACGAAGUUUACUUGCACCAUUAUUAUCAGCUGGUAUUUUGGUGCUGACCCUAUACAUUCUUAAGAGUUUGUGUAGAUACUGUUCGCACAAAUUCUACUUAGCUGUCUUGAUAAAAAUCUAUGACAAACUUGUUUCAAGCUUUUGAAAUGAAGAGUGAAAAGCAAGUUGAACAAAAGAUGCUAGAUUCCUAAAGAGGAAGUUAAGCCAUUUAUAACUGAAAGUAAACCUUCAGUUGAACAGAGAAAACAAGAUGAUAAGAAAAUCAAAGCUUGUGUUGAAGAAGUUACAACAACUCUGGAAGAAACUAAGUUCCACAGAAACUUGUUACUUUAUUGACAUUAAUGGCAAUCUUCAUCCAGAUUCUGCCACUCUUGUUAGUGACAUUGACAUCACUUUUAAAGAAAGAUGCUCCAUUAGUGGGUGAUGUUGUUCAAGAGGGUGUUUAACUGCUGUGGUUAUACCUACUAAAAGGCUGGUGGCACAUGAAAUGCUAGCGAAAGUUUUAGAAAAGUGCCACAGACAAUUAUAUAACUUACCCGGUCAGGGUUUAAAUGGUUCACUGUAGAGGAGGCAAAGACAGUGCUUAAAAGUGUAAAAGUGCCUUUACAUUUACCAUCUAUUCUAUUCUAAUGAGAAGCAAGAAAUUCUGGAACUGUUUUUGGAAUUUGCGAGAAAUGCUUGCACAUGCAGAAGAAACACGCAAAUUAAUGCCUGUCUGUGUGAAACUAAAGCCAUAGUUUCAACUAUACAGCGUAAAUAUAAGGUAUUAAAUACAAGGUGUGGUUGAUUAUGGUGCUAGAUUUUACUUACACCAGUAAACAACUGUAGCGUCACUUAUCAAACACUUAACGAUCUAAAUGAAACUCUUGUUACAAUGCCACUUGGCUAUGUAACACAUGGCUUAAAUUUGGAAGAAGCUGCUCGGUAUAUGAGAUCUCAAAGUGCCAGCUACAGUUCUGUUUUCACCUGAUGCUGUUACAGCGUAUAAUGGUUAUCUUACUUCUCUAAACACCUGAAGAACAUUUAUUGAAACCAUCUCACUUGCUGGUUCCUAUAAAGAUUGUCCUAUUCUGGACAAUCUACACAACUAGGUAUAGAAUUUCUAAGAGAGGUGAUAAAAGUGUAUAUACACUAGUAAUCUACCACAUCACCUAGAUGGUGAAGUUAUACCUUUGACAAUUUAAGACCUUCUUCUUAGAGAAGUAGGACUAUUAAUGUUUACAACAGUAGACAACAUUAACCUCCACGCAAGUUGUGGACAUGUCAAUGACUAUGACAACAGUUUGGUCCAACUUAUUUGGAUGGAGCUGAUGUUACUAAGUAAAACCUUAAAUAGAAGGUAAACAUUUAUGUUUUACUAUGAUGACACUACUGUUGAGCUUUGAGUACUCACACACUGAUCCUAGUCUCUGUAGGUACAUGUCAGCUAAAUACACUAAAAUGGAAAUACCCAAGUUAAUGGAUUUAACUAUAUAAAUAGGCAAUACAUGUUAUCUGAUUGCAUGUUAACACUCAACAAUAGAGUUGAAGUUAAUCCACUGCUCAUACAAGAUGCUUAUUACAGAUGGCUGUGAAGCUGUAACUUUGUGCUAUUAGCACUGUAUAAUAAGUAGUUGAGUUAGUGAUGUUCAACACAUGAGUUACUUGUUAUCAAUGCCAAUUUAGAUUCAAAAGAGUUUGAACAUGAUGUGAAAUUGUGGACAAUGCAGUCAACAUACUAAGUGUCAGAAUUUCUUGAUACAAGUCCACGCUUUCUUAUAACACACUAAGAACUGUACAGAUGCCUUGAACGUUUAAACAGUGAAACUUAUAGUACCAUGCUAACUUUGUUUAUAAGAAACCAUGCUUAGCUAAACUUAUGUUGAUUCCAGUUAUAGAAUACGCUAACAGGUACUAACAACAUUCUACAGCAAGCAAUCAUAUGACUUCUACACUCAAUCUCAACUAAUCAUCAAAAUGUGAAACAUUUGAAACAACAUACUAAUCACUAAGUUAACUGUAUGGUGUUGUUGUAAGCAAUUACUAACUGCACAUGCAUUACAGAUGACAAUGGUACAAGAACACAUGACCUUCAAACAACAGCUUAACUGAAAUCUAUGAUCUAUCAAGCAUGGUAAUUACUAUGCAGCAAACUUCAGAUCAUUGGAACUACUAGUAUUUGAGAUAUUUAGACAUACUUACACACUGCCCUUGUUAACGAUCUACACAUUCUGAAGCUAUCUUAACCUUCCCAGGUAACAAACCAACCAACUUUCGAUCUCUUGUAGAUCUGUUCUCUAAACGAACUUAUGUACUCAUUCGUUAGAAGAGACAGGUACGUUAAUAGUUAAUAGCGUACUUUCUUGCUUCGUGGUAUUUUGCUAGUUACACUAGCCAUCUUACUGCGCUUCGAUUGUGUGCGUACUGCUGAUAUUGUUAACGUGAGUCUGUAAAACCUUCUUUACGUUCUCCGUGUUAAAAUCUGAAUUCUCUAGAGUUCCUGAUUCUGGUCUAAACGAACUAAAUAUUAUUAGUUUGUUUGAACUUUAAUUUAGCAUGCAGAUUCCAACGGUACUAUACGUUGAAGAGCUUAAAAAGCUCUGAACAAUGGAACCUAGUAAUAGGUUUCCUAUUCCCAUGGAUUUGUCUUUACAAUUUGCCUAUGCCACAGGAAUAGGUUUUGUAUAUAAUUAAGUUAAUUUCCUCUGGCUGUUAUGGCCAGUAACUUUAGCUUGUUUGUGCUUGCUGCUGUUUACAGAAUAAUUGGAUCACCGGUGGAAUUGCUAUCGCAAUGGCUUGUCUUGUAGGCUUGAUGUGGCUCAGCUACUUCAUUGCUUUCAGACUGUUUGCGCGUACCGUUCCAGUGGUCAUUCAAUCCAGAAACUAACAUCUCAACGUGCCACUCCAUGGCACUAUUUUGACCAGACCGCUUCUAGAAAGUGAACUCGUAAUGGAGCUGUGAUCCUCGUGGACAUCUUCGUAUUGCUGGACCUCAGGACGCUGACAUCGACCUGCCUAAGAAUUUGUUCUCACACGAACGCUUCUUAUUACAAAUUGGGAGCUCGCAGCGUGUAGCAGGUGACUCAGGUUUGCUGCAUACAGUCGCUACAGGAUUGGCAACUAUAAAUUAAACACAGACCAUUCCAGUAGCAGUGACAAUAUUGCUUUGCUUGUACAGUAAGUGACAACAGAUGUUCAUCUCGUUGACUUCAGGUUACUAUAGCAGAGAUUCUAAUUAUUAUGAGGACUUUAAAGUUUCCAUUUGGAAUCUUGAUUACAUAUAAACCUCUUAAAUUAUCUAGUACUACUGAGAAUAAUUUCUCAAUUAGAUGAAGCAUCAGGAUGAUUUAAACGAACAUGAAAAUUAUUUUCUUGGCACUGAUAACACUCGCUACUUGUGAGCUUUAUCACUACCAAGAGUGUGUUAGAGGUACAACAGUACUUUAAAAGAACCUUGCUUUCUGGAACAUACGAGGGCAAUUCACCAUUUCAUCCUCUAGCUGAUAACAAAUUUGCACUGACUUGCUUUAGCACUCAAUUUGCUUUUGCUUGUCCUGACGGCGUAAACACGUCUAUCAGUUACGUGCCAGAUCAGUUUCACCUAAACUGUUCAUCAGACAAGAGGAAGUUCAAGAACUUUACUCUCCAAUUUUUAUUGUUGCGGCAAUAGUGUUUAUAACACUUUGCUCACACUCAAAAGAAAGACAGAAUGAUUGAACUUCAUUAAUUGACUUCUAUUUGUGCUUUUUAGCCUUUGCUAUUCCUUGUUUUAAUUAUGCUUAUUAUCUGUUGGUUCACUUGAACUGCAAGAUCAAUGAAACUUGUCACGCCUAAACGAACAUGAAAUUUCUUGUUUCUUAGGAAUUAUACAACUGUAGCUGCAUUUCACCAAGAAUGUAGUUUACAGUAUGUACUCAACAUCAACCAUAUGUAGUUGAUGACCCGUGUCCUAUUCACUUCUAUUCUAAAUGGUAUAUUAGAGUAGGAGCUAGAAAAUCAGCACCUUUAAUUGAAUUGUGCGUGGAUGAGGCUGGUUCUAAAUCACCCAUUCAGUACAUCGAUAUCGGUAAUUAUACAGUUUCCUGUUUACCUUUACAAUUAAUUGCCAGGAACCUAAAUUGGGUAGUCUUGUAGUGCGUUGUUCGUUCUAUGAAGACUUUUAGAGUAUCAUGACGUUCGUGUUGUUUUAGAUUUCAUCUAAACGAACAAACUAAAAUGUCUGAUAAUGGACCCCAAAAUCAGCGAAAUGCACCCCGCAUUACGUUUGGUGGACCUCAGAUUCAACUGGCAGUAACCAGAAUGGAGAACGCAGUGGGGCGCGAUCAAAACAACGUCGGCCCCAAGGUUUACCCAAUAAUACUGCGUCUUGGUUCACCGCUCUCACUCAACAUGGCAAGGAAGACCUUAAAUUCCCUCGAGGACAAGGCGUUCCAAUUAACACCAAUAGCAGUCCAGAUGACCAAAUUGGCUACUACCGAAGAGCUACCAGACGAAUUCGUGGUGGUGACGGUAAAAUGAAAGAUUCAGUCCAAGAUGGUAUUUCUACUACCUAGGAACUGGGCCAGAAGCUGGACUUCCCUAUGGUGCUAACAAAGACGGCAUCAUAUGGGUUGCAACUGAGGAGCCUUGAAUACACCAAAAGAUCAUUGGCACCCGCAAUCCUGCUAACAAUGCUGCAAUCGUGCUACAACUUCCAAGGAACAACAUUGUCAAAAGGCUUUACGCAGAAGGGAGCAGAGGCGGCAGUCAAGCCUCUUCUCGUUCCUCAUCACGUAGUCGCAACAGUUUAAGAAAUUCAACUCCAGGCAGCAGUAGGGGAACUUCUCCUGCUAGAAUGGCUGGCAAUGGCGGUGAUGCUGCUCUUGCUUUGCUGCUGCUUGACAGAUUGAACCAGCUUGAGAGCAAAAUGUCUGGUAAAGGCCAACAACAACAAGGCCAAACUGUCACUAAGAAAUUGCUGCUGAGGCUUCUAAGAAGCCUCGGCAAAACGUACUGCCACUAAAGCAUCAAUGUAACACAAGCUUCGGCAGACGUGGUCCAGAACAAACCCAAGGAAAUUUUGGGGACCAGGAACUAAUCAGACAAGGAACUGAUUACAAACAUUGGCCGCAAAUUGCACAAUUUGCCCCAGCGCUUCAGCGUUUUCGGAAUGUCGCGCAUUGGCAUGGAAGUCACACCUCGGGAACGUGGUUGACCUACACAGGUGCCAUCAAAUUGGAUGACAAAGAUCCAAAUUUCAAAGAUCAAGUCAUUUGCUGAAUAAGCAUUGACGCAUACAAAACAUUCCCACCAACAGAGCCUAAAAAGGACAAAAAGAAGAAGGCUGAUGAAACUCAAGCCUCCCAGAGACAGAAGAAACAGCAAACUGUGACUCUUUUCCUGCUGCAGAUUUGGAUGAUUUCCAAACAAUUGCAACAAUCCAUGAGCAGUGCUGACUCAACUCAGGCCUAAACUCAUGCAGACCAUCAAGGCAGAUGGGCUAUAUAAACGUUUCGCUUUCCGUUUACGAUAUAGUCUACUCUUGUGCAGAAUGAAUUCUCGUAACUACAUAGCACAAGUAGAUGUAGUUAACUUUAAUCUCCAUAGCAAUCUUUAAUCAGUGUGUAACAUUAGGGAGGACUUGAAAGAGCCACCACAUUUCACCGAGGCCACGCGGAGUACGAUCGAGUGUACAGUGAACAAUGCUAGGGAGAGCUGCCUAUAUGGAAGAGCCCUAAUGUGUAAAAUUAAUUUUAGUAGUGCUAUCCCCAUGUGAUUUUAAUAGCUUUUAGGAGAAUGACAAAAAAUCCCCCCCCCCCACACACACCCCCCUCAUCAUCUAUCAUAUCAUCAUCAUACCUCCCCUCCACCUCCCAUCAUCUCCUCAUCAUCAACCUCAUUCUAUCAUAUAACAUACAUAUUCCUAUUCUUCCUACCAUCCUUCCCCACACACCCCAUAACAUAUUAUCCAUCCUCAAUCCCCCCCUACCCAUCCCCUCUAU
>cluster_6 reads=2 total_reads=387
UGCUGUGGUUAUACCUAAAAAGGCUGGUGGCACUACUGAAAUGCUAGCGAAAGCUUUGAGAAAAGUGCCAUAUAAGACAAUUAUAUAACCACUACCCGGGUCAGGUUUAAAUGGGUUACACUGUAGAGGAGGCAAAGACAGUGCUUAAAAGUGUAAGUGCCUUUUACAUUCUACCAUCUAUUAUCUCUAAUGAGAAGCAAGAAAUCUUGGAACUGUUUCUUGGAAUUUGCGAGAAUGCUUGCAUACAGCAGAAGAAACACGCAAAUUAAUGCCUGUCUGUGUGGAAACUAAAGCCAUAGUUUCAACUAUACAGCGUAAAUUAAGGGUAUUAAAAUUACAAGAAGGUGUGGUUGAUUAUGGUGCUAGAUUUUACUCACACCAGUAAACACUGUAGCGUCACUUAUCAUACACUUAACGAUUUAAAAUGAAACUCUUGUUACUGUGCCACAUGGGCAUAUGUAACACAUGGCUUAAAUUUGGAAGAAGCUGCUCGGUAUAUGAGAUUCCUCAAAGUGCCAGCUACAGUUCUUGUUUUUCUCCUGAUGCUGUUACAGCGUUAUAGUUAUCUUACUUCUCUAAACACCUGAAGAACAUUCUAUUGAAACCAUCUCACUUGCUGGUUUCCUAUAAAGAUUGGUCCUAUUCUGGACAAUCACACAACUAGGUAUAGAAUUUCUUAAGAGAGGUGAUAAAAGUGUAUAUUACACUAGUAAUCCCUUUCCUCUACUCCUAGAUGGUGAAGUUAUCUCUCUCAUUGACAAUCUUAAGACACUUCUCUUCUUUGAGAGAAGUGAGGACUAUUAAGGUGGUUUACAACAGUAGAUAACAUUAACUCCACCACGCGGUUGUGACAUGCUAAUGAUAUUGGACAACAGUUUGGUCCAACUUAUUUGGAUGGAGCUGAUGUUAAAGUAAAACCUCAAUUCGAAGGUAAAACAUUUCUAUCGUUCUACCUAAUGAUGACACACUUUACGUUGUUGAGGCUUUUGAGUACUCCACAACUGAUCCUAGUUUUCUGGGUAGGUACAUGUCAGCAUUAAAUUUCACUAAAAGUGGAAUACCCACAAGUUAAUGGUUUAACUUUAUUAAUGGGCGGAUAACAACUGUUAUCUUGCCACUGCUGUUAACACUCCAACAAUAGUUGAAAGUUUAAUCCUGCUCUACCAGAUGUUCAUACAGAGCAAGGGCUGGUGAAGCUGCUAACUUCGUGCACUUAUCUUAGCCUACUGUAAUAAGACAGUAGGUGAGUUAGGUGAUGUUAGAGAAACAAUGAUACUUGUUUUAUGCCAAUUUAGAUUCUCGUAAAAGAGUCUGAACGUGGUGUAAAACUUGUGGACAACGAAGACAACACCCUUAAGGGUGUAGAAGCUGUUAUGUCAUAGGCACACUUUCUUAUGAACAAUUUAAGAAGGUGUUCAGAUACCUUGUACGUGUGGUAAACAAGCUACAAAAUAUCAGUACAACAGGAGUCCUUUUGUUAUGAUGUCAGCACCUGCUCAGUAUGAACUUAAGCAAGUCUACUUAUUGUAAUGUGAGUACACUAAAGUAUACCAGUGUGGUCACUAUAAACAUAUAUUCUAAAGAAACUUGUAUAUGUUUGAGACGGUGCUUACAUACAAAGUCCAAGAAUACAAAGGUACGUUACGGAUGUUUUCUACAAAGAAUGGUACAACAACCAAAACCAGUUACUUAUAAAUUGGAUGGUGUUGGUUUGUACAGAAUUGACCCUCUAAGUUGGACAAUUAUUAUAGAAAGACAAACUUCUUAUUCACAGAGCAACCAAUUGAUCUUGUACCAAACCAUUCAUAUCCAAACGCAAGCUUGACACUAGUUUGUAUGAGGAUAAUCAAAUUUGCUGAUGAUUUAAACCAGUUAACUGGUUAUAAGAAACCUGCUCAAGAGAGCUUAAAGUUACAUUUUUCCUGGAUUAAUGGGUGAUGUGGUGGCUAUUGAUUAUAAACACUACACCCUUUCUUUUAAGAAAGGAGCUAAAUUGUUACAUAAACCUAUUGUUUGGCAUGUUAACAAUGCAACUAAUAAAGCCACGUAUAAAACCAAAUACCUGGUGUAUACGUUGUCUUUGGAGCACAAAUCAGUGAAACAUCAAAAUUUCGUUUGAUGUACUGAAGUUCAGAGGACGCGCAGGGAAUGGAUCAAUCUUGCCUGCGAAGAUCUAAAACCAGUCUCUGAAGAAGUAGUGGAAAAUCCACAUACAGAGACGUUCUUGAGUGUAUGUGAAAAACUACCGAAGUUGUGGGAGACAUUAUACUUAAACCAGCAAUAAUAGUUUAAAAAUUUCAGAAGAGGUUGGCCACACAGAUCUAAUGGCUGCUUAUGUAGACAAUUCUAGUUUUACUUAAGAAAACCUAAUGAAUUAUCUAGAGUAUUAGGUUUGAAAAACCCUUGUUCAUUCAUGGUUUAGCUGUUGUUAAUAGUAGUGUCCCUUGGGAUACUAUAGCUAAUUAUGCUAAGCCACCACUUAACAAAGUUGUUAGUCACAACUAAUGGUUGCACGGUGUUUUAAACCGUUGUUUGUACUAAUUAUAUGCCUUAUUUCUUUACUUAUUGCUACAAUUGUGUACUCACAUUAGAAGUACAAAUUCUAGAAUUAAAAGCAUCGUUAUGCCGAACAUUAUAGCAAAAGAAUAUAAUCAAGAGUGUCUAGUAAAUUUUGGUCUAGAGGUUCAUUUAAUUAUUUGAAGUCACCUAAUUUUAAACUGAUAAUAUUAUAAUUUGGUUUCUACUAUGGUUUGCUCUAGGUCUUUAUACAUUCAUUUUUCGCUGCUUUAGGUGUUUUAAUGUACUAAUUAGGCAUGCCUCUUACUGUACUGGUUCAAGAGAAGGCUAUUUGAACUCAUUAAUGUCAUUAUUGCAACCUGUACUGGUCCUAUUCCUUGUAGUGUUUAGCUUUCUUAGUGGUCAAGAUUUUUAAGACACUAUCCUUACAUAAAGAAACUAUAUAAAUUACCAUUUCAUCUUUUAUUAAAAUGAGAUUUAACUGCUCUUGGGGCUUAGUUGCAGAGUGGUUUUGGCAUAUAUUCUUUUCACUAGGUUUUCUAUGUACUGGAUUGUUGCAAUCAUGCAAUUGUUUUCAGCUAUUUGCAGUACAUUUAUUAGUAAUUUCUUGGCUUAUGUGGUUAAUAAUUAAUCUGUACAAUGGCCCCGAUUUCAGCUCAUGGUUAGAAUGUACAUUUCUUUUGCAUCAUUUUAUUAUGUAUAUGGAAAAGUUAUGUGCAUGUUGUAGACGGUUGUAAUUUCAUCAACUUGUAUGAUGUGUUACAAACGUAAUAGAGCAACAAGAGUCGAUGUACAACAUUGUUAAUGGUGUUGGAAGGUCCUUUUAUGUCUAUGCUAAUGGAGGUAAAGGCUUUUGCAAACUACACAAUUGGAAUUGUGUUAAUUGUGAUCUACUUUGUGCUGGUAGUACUUAUUGCUGAUGAAGUUGCGAGAGACUUGUCACUACAGUUUAAAAGACCAAUAAAUCCUGAUCAGUCUUCAUUGCAGAUAGUGUUACAGUGAAGAAACUUGGUUCCAUCCAUCUUUACUUUGAUAAAGCUGGUCAAAAGACUUAUGAAAGACAUUCUCUCUCUCAUUUGUUAACUUAGACAACCUGAGAGCUAAUAACACUAAAGGUUCCAUUGCCUAUUAAUGGCUAUAGUUCUUGAUGGUAAUCAAAAUGUUGAAGAAUCAUCUGCAAAAUCAGCGUCUGUUUACUACAGUUUCAGCUUAUGUGUCAACCUAUACUGUUACUAGAUCAGGCAUUAGUGUCUGAUGUUGGUGAUAGUGCGGAAGUUGCAGUUAAAAUGUUGAUGCUCUUACGUUAAUACGUUUCAUCAACUUUUAUGCUACCAAUGGAAAACUCAAAACAUGGUUGCAACUGCAGAAGCUGAACUUGCAAAGAAUGUGUCCUUAGACAAUGUCUCAUACAUUACUUUUAUUCAGCAGCUCGGCAAGGUUUGUUGAUUCUCUACAAGCAGAUGUAGAAAACUAAAGAUGUUGUUGAAUGUCUUAAAUUGUCACAUCAAUCUGACAUAGAAGUUGGCGAUUGGUUGUAAUAUUAUAUGCUUCCUAUAACAAGUUGAAAACAUCGACACCCCGUGACCUUGGUGCUUGUAUUGACUGUAGUGCGUCAUAUUAAUGCGCAGGUAGCAAAAAGUACAUUGCUUGAUUAGAACGUUAAAGAUUUCAUGUACUGUCUGAACAACCGAAAACAAUACGUAGUGCUGCUAAAAGAAAUAAACACCUUUUGGUUGAUAUGUGCAACUACUAGACAAGUUGUUAAUGUUGUAACAACAAAGUAAAGCACCUAAGGGUGGUAAAAUUGUUAAUAAUUGGUUGAAGCAGUUAAUUACUUUCAAAGUUACACUUGUGUUCCUUUUUGUUGCUGCUAUUCUUUAUUUAAUAACACCUGUUCAUGUCAUGUCUAAACAUACUGACUUCUUCAAGUGAAAUCAUAGGAUAAGGCUAUUGAUGGUGGUGUCACUCGUGACAUUGCAACAUCAGAUACUUGUUUGCUAACAAACAUGCUGAUUUUUGACACAUGGUUUAGCCAGCGUGGUGGUAGUUAUACUAAUGACAAGCUUGCCCAUUGAUUGCUGCAGUCAUAACAGAGAAGUAGGUUCUGUCGUGCCUGGUUUUGCCAAGCCACGAUAUUACGCACAACUGCUAGUUGACUUCUUUGCAUUUCUUACCAAGUUCUUUGAUGUAAGUUGGUAUAUCUGUUACCACACCAUCAAACUUAUAGAGUACACUGACUCUGCUAUCAGCUUGUGUUUUGGCUGCUGAAUGUACAAUUUUAAAGAUGCUUUGGUAAGCCAGUACCAUUGUUAUGAUACCAAUGUAAGAAGGUCUGUUGCUUAUGAAAGAAGUUUACGCCCUGACACACGUUAUGUGCUCAUGAUGGCUCUAUUAUUCAAUUUCCUAACACCUACCUUGAAGGUUCUGUUAGAGUGGUAACUUUGAUACUCUGAGUACUGUAGGCACAGCACUUUGAAAGAUCAGAAGCUGGUGUUUGUGUAUACAUACCUCCCCAGGUAACAAACCAACCAACUUCGAUCUUGUAGAUCUGUUCUUAACGAACUUUAAAAUCUGUGUGGCUGUCACUCGGCUGCAUGCUUAGUGCACUCACAGUAUAAUUAAUAACUAAAUACUGUCGUUGACAGGACAGAGUAACUCGUCUAUUUGCAGGCUGCUUACGGUUCGUCCGUGUUGCAGCCGAUCAUCAGCACAUCUAGGUUUCGCCCGGGUGUGACCGAAAGGUAAGAUGGAGAGCCUUGUCCCUGGUUCAACGAGAAAACACACGUCCAAUCAGUUUGCCUGUUUUACAGGUUCGCGACGUGCUCGUACGUGGCUUGGAGACUCCGUGGAGGUCUUAUCAGAGGCACGUCAACAUCUAAAGAUGGCACUUGUGGCUUAGUAGAAGUUGAAAAAGGCGUUUGCCUCAACUUGAACAGCCCUAUGUGUUCAUCAAACGUUCGGAUGCUCGAACUGCACCUCAUGGUCAUGUUAUGGUUGAGCUGGUAGAACUCUAAGGCAUUCAGUACGGUCGUAGUGGUGAGACACUUGGUGUCCUUGUCCCUCAUGUGGGCGAAAUACCAGUGGCUUACCGCAAGGUUCUCUUCGUAAGAACGGUAAUAAAGGAGCUGGUGGCCAUAGUUACGGCGCCGAUCUAAAGUCAUUUGACUUAGGCGACGAGCUUGGCACUGAUCCUUAUGAAGAUUUCAAGAAACUGGAACACUAAACAUAGCAGUGGUGUUACCCGUGAACUCAUGCGUGAGCUUAACGGAGGGCAUACACUCGCUAUGUCGAUAACAACUGUGGCCCUGAUGGCUACCCUCUUGAGUGCAUUAAGACCUUUAGCACGUGCUGGUAAAGCUCAUGCACUUUGUCCGAACAACUGGACUUUAUUGACUAAGAGGUGUAUACUGCUGCCGUGAACAUGAGCAUGAAAUUGCUUGGUACACGGAACGUUCUGAAAAGAGCUAUGAAUUGCAGACACCUUUGAAAUUAAAUUGGCAAAGAAAUUUGACACCUUCAAUGGGAAUGUCCAAAUUUGUAUUCCCUUAAAUUCCAUAAUCAAGACUAUUCAACCAAGGGUUGAAAAGAAAAAGCUGAUGGCUUUAUGGGUAGAAUUCGAUCUGUCUAUCCAGUUGCGUCACCAAAUGAAUGCAACCAAAUGUGCCUUCAACUCCAUGAAGUGUGAUCAUUGUGGUGAAACUUCAUGGCAGACGGGCGAUUUUGUUAAAGCCACUUGCGAAUUUGUGGCACUGAGAAUUUGACUAAGAAGGUGCCACUACUUGUGGUUACUUACCCCAAAUGCUGUUGUUAAAAUUUAUUGUCCAGCAUGUCACAAUUCAGAAGUAGGACCUGAGCAUAGUCUGCCGAAUACCAUAAUGAAUCUGGCUUGAAAACCAUCCUCGUAAGGGUGGUCGCACUAUUGCCUUUGAGGCUGUGUGUUCUUAUGUUGGUUGCCACAACAGUGUGCCUAUUGGGUUCCACGUGCUAGCGCUAACUAGGUUGUAACCAUACAGGUGUUGUUGGAGAAGGUUCCGAAGGUCUUAAUGACAACCUUCUUGAAAUACUCCAAAAGAGAAGUCAACAUCAAAAUUGUUGGUGACUUUAAACUUAAUGAAGAGAUCGCCAUUAUUUUGGCAUCUUUGCUUCCACAAGUGCUUUGUGGAAACUGUGAAAGGUUUGGAUUAUAAAGCAUUCAAACAAAUUGUUGAAUCCUGUGGUAAUUUAAAGUUACAAAGGAAAAGCUAAAAAGGUGCCUGGAAUAUUGGUGAACAGAAAUCAAUACUGAGUCCUCUUUAUGCAUUUGCAUCAGAGGCUGCUCGUGUUGUACGAUCAAUUUCCCGCAUCUUGAAACUGCUCAAAAUUCUGUGCGUGUUUUACAGAAGGCCGCUAUAACAAUACUAGAUGGAAUUUCACAGUAUUCACUGAGACUCAUUGAUGCUAUGAUGACAUCUGAUUUGGCUACUAACAAUCUAGUUGUAAUGGCCUACAUCACAGGUGGUGUUGUUCAGUUGACUUCGCAGUGGCUAACUAACAUCUUGGCACUGUUUAUGAAAACUCAAACCCGUCCUUGAUUGGCUUGAAGAGAAGUUAAGGAAGGUGUAGAGUUUUAGAGACGGUUGGGAAAUUGUUAAAUUUAUCUCAACCUGUGCUUGUGAAAUUGUCGGUGGACAAAUUGUCACCUGUGCAAAGGAAAUUAAGGAGAGUGUUCAGACAUUUUUAAGCUUGUAAAUAAAUUUUGGCUUGUGUGCUGACUCUAUCACUAUUGGUGGAGCUAAACUUAAAGCCUUGAAUUUAGGUGAAACAUUUGUCACGCACUCAAAGGGAUUGUACAGAAAGUGUGUUAAAUCCAGAGAAGAAACUGGCCUACUCAUGCCUUAAAAGCCCCAAAAGAAAUUAUCUUUUAGAGGGAGAAACACUUCCCACAGAAGUGUUAACAGAGGAAGUUGUCUUGAAAACUGGUGAUUUACAACAUUAGAACAACCUACUAGUGAAGCUGUUGAAGCUCCAUUGGUUGGUACACCAGUUUGUAUUAACGGGCUUAUGUUGCUCGAAAUCAAAGACACAGAAAAGUACUGUGCCCUUGCACCUAAUAUGAUGGUAACAAACAAUACCUCACACAAAGGCGGUGCACCAACAAAGGUUACUUUGGUGAUGACACUGUGAUAGAAGUGCAAGGUUACAAGAGUGUGAAUAUCACUUUGAACUUGAUGAAAGGAUUGAUAAAGUACUUAAUGAGAAGUGCUCUGCCUAUACAGUUGAACACGGUACAGAAGUAAAUGAGUUUGCCUGUGUUGUGGCAGAUGCUGUCAUAAAACUUUGCAACCAGUAUCUGAAUUACUUACACCACUGGGCAUUGAUUUAGAUGAGUGGAGUAUGGCUACAACUACUUAUUUGAUGAGUCUGGUGAGUUUAAAUUGGCUUACAUAUGUAUUGUUCUCUACCCUCCAGAUGAGGAUGAAGAAGAAGGUGAUUGUGAAGAAGAAGAGUUUGAGCCAUCACUCAAUAUGAGUAUGGUACUGAAGAUGAUUACCAAGGUAAACCUUUGGAAUUUGGUGCCUUCUGCUGCUCUCAACCUGAAGAAGAGCAAGAAGAAGAUUGGUUAGAUGAUGAUAGUCAACAAACUGUUGGUCAACAAGACGGCAGUGAGGACAAUCAGACAACUACUAUUCAAACAAUUGUUGAGGUUCAACCUCAAUUAGAGAUGGAACUUACACCAGUUGUUCAGACUAUUGAAGUGAAUAGUUUUAGUGGUUAUUUAAAACUUACUGACAAUGUAUACAUUAAAAAUGCAGACAUUGUAGAAGAAGCUAAAAAGGUAAACCAACAGUGGUUGUUAAUGCAGCCAAUGUUUACCUUAAACAUGGAGGUGUUGCAGGAGCCUAAAUAAGGCUACUAACAAUGCCAUGCAAGUUGAAUCUGAUGAUUACAUAGCUACUAAUGGACCACUUAAAGUGGUGGUAGUUGUGUUUAAGCGGACACAAUCUUGCUAAACACUGUCUCAUGUUGUCGGCCCAAAUGUUAACAAAGGUGAAGACAUUCAACUUCUAAGAGUGCUUAUGAAAAUUUUAAUCAGCACGAAGUUCUACUUGCACCAUUAUUAUCAGCUGGUAUUUUGGUGCUGACCCUAUACAUUCUAAGAGUUUGUGUAGAUACUGUUCGCACAAAUGUCUACUUAGCUGUCUUUGAUAAAAUUCCAUGACAAACUUGUUCAAGCUUUUGGAAAUGAAGAGUGAAAAGCAAGUUGAACAAAAGAUCGCUAGAUUCCUAAAGAGGAAGUUAAGCCAUUUAUAACUGAAAGUAAACCUUCAGUUGAACAGAGAAAACAAGAUGAUAAGAAAAUCAAAGCUUGUGUUGAAGAAGUUACAACAACUCUGGAAGAAACUAAGUUCCCCAGAAACUUGUUACUUUAUUGACAUUAAUGGCAAUUCAUCCAGAUUCUGCCACUCUUGUUAGUGACAUUGACAUCACUUCUCAAAGAAAGAUGCUCCAUAUAGUGGGUGAUGUUGUUCAAGAGGGUGUUUUAACUGCUGUGGUUAUACCUACAAAAGGCUGGUGGCACUGAAAUGCUAGCGAAAGCUUUAAGAAAAGUGCCAAGACAAUUAUAUAUCCUACCCGGGUCAGGUUUAAAUGGUUACACUGUAGAGGAGGCAAAGACAGUGCUUAAAAGUGUAAAAGUGCCUUUACAUCUACCAUCUAUUAUCUCUAAUGAGAAGCAAGAAAUUUUGGAACUGUUUCUUGGAAUUUGCGAGAAAUGCUUGCACAUGCAGAAGAAACACGCAAAUUAAUGCCUGUCUGUGUGGAAACUAAAGCCAUAGUUUCAACUAUACAGCGUAAAUAUAAGGGUAUUAAAAUACAAGAGGUGUGGUUGAUUAUGGUGCUAGAUUUUACUUUACACCAGUAAAACAACUGUAGCGUCUUAUCAACACACUUAACGAUCUAAAUGAAACUCUUGUUACAAUGCCACUUGGCUAUGUAACACAUGGCUUAAAUUUGGAAGAAGCUGCUCGGUAUAUGAGAUCUCAAAGUGCCAGCUACAGUUCUUUUUUCCUGAUGCUGUUACAGCGUAUAAUGGUUAUCUUACUUCUCUAAACACCUGAAGAACAUUUUAUUGAAACCAUCUCACUUGCUGGUUCCUAUAAAGAUUGGUCCUAUUCUGGACAAUCUACACAACUAGGUAUAGAAUUUCUAAGAGAGGUGAUAAAAGUGUAUAUUACACUAGUAAUCCUACCACAUCCCAAGAUGGUGAAGUUAUCACCUUUGACAAUCUAAGACACUUCUUCUUGAGAGAAGUGAGGACUAUUAAGGUGUUUACAACAGUAGACCACUAACCUCCCACGCAAGUUGUGGACAUGUCAAUGACAUAUGGACAACAGUUUGGUCCAACUUAUUUGGAUGGAGCUGAUGUUACUAAAGUAAAACCUCAUAAUCAUGAAGGUAAAACAUUUUAUGUUUUACCUAAUGAUGACACUCUACGUGUUGAGGCUUUGAGUACUACACAACUGAUCCUAGUUUCUGGGUAGGUACAUGUCAGCAUUAAAUACACUAAAAAGUGGAAAUACCCACAAGUUAAUGGUUUAACUUUAUUAAAUGGGCAGAUAACAACUGUUAUCUUGCCACUGCUGUUAACACUCCAACAAAUAGAGUUGAAGUUUAAUCCACCUGCUACAAGAUGCUUAUUACAGAGCAAGGGCUGGUGAAGCUGCUAACUUUGUGCACUAUCUUAGCCUACUGUAAUAAGACAGUAGGUGAGUUAGGUGAUGUUAGAGAAACAAUGAGUUACUUGUUUCAACAUGCCAAUUUAGAUCUUGCAAAAGAGUCUUGAACGUGGUGUGUAAAACUUGUGGACAACAGCAGACACCCUAAGGGUGUAGAAGCUGUUAUGUACAUGGGCACACUUUCUUAUGAACAAUUUAAGAAAGGUGUUCAGAUACCUUGUACGUGUGGUAAACAAGCUACAAAAUAUCAGUACAACAGGAGUCACCUUUUGUUAUGAUGUCAGCACCACCUGCUCAGUAUGAACUUAAGCAUGGUCACUUAUUAACUAGUGAGUACACUGGUAAUUACCAGUGUGGUCACUAUAAACAUAUACUCUAAAGAAACUUGUAUUGCAUAGACGGUGCUUUACUUACAAAGUCCUAGAAUACAAAGGUCCUAUUACGGAUGUUUCCACAAAAAAAACAGUUACACAACAACCAUAAACCAGUUACUUAUAAAUUGGAUGGUGUUGUUUGUACAGAAAUUGACCCUAAGUUGGACAAUUAUUAUAAGAAAGACAAUUCUUAUUCACAGAGCAACCAAUUGAUCUUGUACCAAACCAACAUAUCCAAACGCAAGCUUCGAUAAUUUUAAGUUUGUAUGUGAUAAUAUCAAAUUUGCUGAUGAUUUAAACCAGUUAACUGGUUAUAAGAAACCUGUUCAAGAGAGCUUAAAGUUACAUUUUCCUGACUUAAAUGGUGAUGUGGUGGCUAUUGAUUAUAAACACUCCACCCUCUUUAAGAAAGGAGCUAAAUUGUUACAUAAACCUAUUGUUUGGCAUGUUAACAAUGCAACUAAUAAAGCCACGUAUAAACCAAAUACCUGGUGUAUACGUUGUCUUUGGAGCACAAAACCAGUUGAAACAUCAAAUUCGUUUGAUGUACUGAAGUCAGAGGACGCGCAGGGAAUGGAUAAUCUUGCCUGCGAAGAUCUAAAACCAGUCUCUGAAGAAGUAGUGGAAAAUCCUACCAUACAGAAAGACGUUCUUGAGUGUAAUGUGAAACUACCGAAGUUGUAGGAGACAUUAUACUUAAACCAGCAAUAAUAGUUUAAAAAUUACAGAAGAGGUUGGCCACACAGAUCUAAUGGCUGCUUAUGUAGACAAUUCUAGUCUUACUAUUAAGAAACCUAAUGAAUUAUCUAGAGUAUUAGGUUUGAAAACCCUUGUAUCUGGUUUAGCUGCUGUUAAUAGUGUCCCUUGGGAUACUAUAGCUAAUUAUGCUAAGCCUUUUUAACAAAGUUGUUAGUACAACUACUAAUUUACACGGUGUUUAAACCGUGUUUGUACUAAUUAUAUGCCUUAUUUCUUACUUUAUUGCUACAAUUGUGUACUUUACUAGAAGUACAAAUUCUAGAAUUAAAGCAUCUAUGCCGACUACUAUAGCAAAGAAUACUGUUAAGAGUGUCGGUAAAUUUGUCUAGAGGCUUCAUUUAAUUAUUUGAAGUCACCUAAUUUUUCUAAACUGAUAAAUAUUAUAAUUUGGUUUUACUAUUAGUGUUUGCCUAGGUUCUUUAAUCUACUCAACCGCUGCUUUAGGUGUUUUAAUGUCUAAUUUAGGCAUGCCUCUUACUGUACUGGUUACAGAGAAGGCUAUUUGAACUUACUAAUGUCACUAUUGCAACCUACUGUACUGGUUCUAUACCUUGUAGUGUUUGUCUUAGUGGUUUAGAUUCUUAGACACCUAUCCUUCUUUAGAAACUAUACAAAUUACCAUUUCAUCUUUAAAUGGGAUUUAACUGCUUUGGCUUAGUUGCAGAGUGGUUUUGGCAUAUUCUCAUAGGUUUCUAUGUACUUGGAUUGGCUGCAAUCAUGCAAUUGUUUUCAGCUAUUUGCAGUACAUUUAUUAGUAUUUGGCUAUGUGGUUAAUAAUUAAUCUUGUACAAAUGGCCCCGAUUCAGCUAUGGUUAGAAUGUACAUUUUUGCAUCAUUUUAUUAUGUAUAGAAAAGUUAUGUGCAUUUGUAGACGGUUGUAAUUCAUCAACUUGUAUGAUGUGUUACAAACGUAAUAGAGCAACAAGAGUCGAAGUACAACUAUUGUUAAUGGUGUUGAAGGUCCUUUAUGUCUAUGCUAAUGGAGGUAAAGGCUUUGCAAACUACACAAUUGGAAUUGUGUUAAUUGUGAUACAUCUGUGCUGGUAGUACAUUUUAGUGAUGAAGUUGCGAGAGACUUGUCACUACAGUUUAAAAGACCAAUAAUCCACUGACCAGUCUUACAUCGUUGAUAGUGUUACAGUGAAGAAUGGUUCCAUCCACUUACUCUGAUAAAGCUGGUCAAAGACUUAUGAAACAUUCUACUUUGUUACUUAGACAACCAGAGCUAAUAACACUAAAGUUCAUUGCCUAUUAAUGUUAUGUUUUGAUGGUAAUAAAAUGUGAAGAAUCAUCUGCAAAAUCAGCGUCUGUUACUACAGUCAGCUUAUGCUCAACAUACUGUUCUAGAUCAGGCAUAGUGUCUGAUGUUGGUGAUAGUGCGGAAGUUGCAGUUAAAUUGAUGCUACGUUAAUACGUUCAUCAACUUUUAACGUACCAAUGGAAACUCAAACAUAGUUGCACUGCAGAAGCUGAACUUGCAAAGAUGUCCUUGACAUGUCUUAUACUCUAUCAGCAGUCGGCAAGGUUUGUUGAUUAGAUGUAGAAACUAAAGAUGUUGUUGAAUGUCUAAUUGCACAUCAAUCUGACUAGAAGACUGGCGAUAGUUGUAAUAAUAUCUCCAUAACAAGUUGAAAGACCCGUGACCUUGGAGCUUGUAUUGACUGUAGUGCCAUCAUAUGCGCAGUAGCAAAAGUCAUUCUUACAGAACGUUAAAAUUCUGUCUUUCUGAACAACUAAAACAAAUAGUGUGCUGCUAAAAGAUAACUACCUUAAUUGACUUGCAACUAGACAAGUUGUUAAUGUUGUACAACAAAGAUACACUAGGUGGUAAAAUUGUUAAUAAUUGGUUGCAGCAAUUAAUUCAAGUUACACUUGUGUUCCUUUUUGUUGCUGCUAUUUCUAUUUAAUAACACCUGUUCAUGUCAUAUCUAAACAAACUGACUUCCAACUUAAAUCAUAGGAUACAAAUCUAUUGAUGGUGGUGUCUCGUGACAUACCAUACCUAUCUAAUUUCCCAACAAUGCUGAUUGACACAUGAUAUAGCCAGCGUGGUGGUGUUAUACUAAUGACAAGCUUACCCAUUGAUUGCUGCAGGCAGAUAAGAGGAAAGUCGUUUUCUGUCGUGACCAAAUUUGCCACCCACGAACUACGACGAAUCUGUGGUGACGGUAUGCAGAUUCACCAAGAGAUCUUCUAGGUGCAGAGCUGGUACCCUAUGGUGCUAACAAGGCAUCAUAUGAGUGCACUGACUUGAAUACACCAAAAUAAUUGGCACCCGAAUGCUAACAAUGCUGCAAUGUGCUACAAAUCCAGAACAACAUUGUCAAAGGCUUACGCAGAAGGAGCAGAGGCGGCAGUCAAGCCUCACGUUCCUCACCGUAGUCGCAACAGUUUAAGAAAUUCAACUCCAGGCAGCAGUAGGGAAUUCCUGCUAGAAUGGCUGGCAAUGGCGGUGAUGCUGCCUUGCUUUGCUGCUGCUUGACAGAUUGAACCAGCUUGAGAGCAAAAUGUCUGGUAAAGGCCAACAACAACAAGGCCAAACUGUACUAAGAAUUGCUGCUGAGGCUUUAAGAAGCCUGCCAAAACGUACUGCCACUAAAGCUAUGUAACACAAGCUUGCAGACGUGGUCCAGAACAAACCCAGGAAAUUUUUGGGACCAGGAACUAAUCAGACAAGGAACUGAUUACAAACAUUGGCCGCAAAUUGCACAAUUUGCCCCAGCGCUUCAGCGUUUCGGAAUGUCGCGCAUUGGCAUGGAAGUCACACCUUGGAACGUGGUUGACCUACACAGGUGCCAUCAAAUUGGAUGACAAAGAUCCAAAUCAAAGAUAAGUCAUUGCUGAAUAAGCAUUGACGCAUACAAACAUUCCCACCAACAGAGCCUAAAAAGGACAAAAGAAGAAGGCUGAUGAAACUCAAGCCUCCCAGAGACAGAAGAAACAGCAAACUGUGACUUUUUCCUGCUGCAGAUUUGGAUGAUUUCCAAACAAUUGCAACAAUCCAUGAGCAGUGCUGACUCAACUCAGGCCUAAACUCAUGCAGACAUCAAGGCAGAUGGGCUAUAUAAACGUUUCGCUUUCCGUUUACGAUAUAGUUACUCUUGUGCAGAAUGAAUUCUCGUAACUACAUAGCACAGUAGAUGUAGUUAACUUUAAUCCAUAGCAAUCUUUAAUCAGUGUGUAACAUUAGGGAGGACUUGAAAGAGCCACCACAUUCACCGAGGCCACGCGGAGUACGAUCGAGUGUACAGUGAACAAUGCUAGGAGAGCUGCCUAUAUGGAAGAGCCCUAAUGUGUAAAAUUAAUUUAGUAGUGCUAUCCCCAUGUGAUUUUAAUAGCUCUUAGGAGAAUGACAAAAAACCCCCCCCCCCACAUCCCCCAUAUAUAUCCCCAUAUACUACCACCCACCCCCCCACACCCAACCCUAAAACCUACCUUUCAUAACACCCCAUGUGAUUUUAAUAGCUCUUCUAGGAGAUGACAAAAU
>cluster_7 reads=1 total_reads=2138
UACUCAUGGUUUAGCUGCUGUAAUAGUGUCCCUUGGGAUACUAUAGCUAAUAUUAUGCUAAGCCUUUUUUAACAAAGUUGUUAGUACAACUACUAAACAUAGUUACAUACGGUGUUUAAACCGUGUUGCUUGUACUAAUUAUAUGCCUUAUUUUUUUACUUUAUUAUACAAUUGUGUACUUCUGAAGUACAAAAUUCUAGAAUUAAAGCAUAUCUAUGUGUAACUACUAUAGCAAAGAAUACUGUUCAUUUCAAGAGUGUCGGUAAUUUGUCUGGAGGCUUCAUUUAAUUAUUUGAAGUUCCUAAUUUUCUAAACUGAUAAUAUUAAAUUUGGUUUUUACUAUUAAGGUGUUUGCCUAGGUUCUCUAAUCUACUCAACCGCUGCUCUAGGUGUUUUAAUGUCUAAUUUAGGCAUGCCUUCUACUGUACUGGGUCAAGAGAAGGCUAUUUGAACUCUACUAAUGUCACUAUUGCAACCUACUGGUUACUGGUUCUAUACCUUGUAGUGUUUGUCUUAGUGGUUCAAGAUUCUUUGACACCUAUCCUUCUUUAGAAACUAUACAAAUUACCAUCUUCAUCUUUAGAUGGGAUUUAUUGCUUUUGGCUUAGCUGCAGAGUGGUUUUGGCAUAUUUCUUCUCACUAGGUUUUUCUAUGUACUUGGAUUGCUGCAAUCAUGCAAUUGAGUUUUUCAGCUAUUUGCAGUACAUUUUAUAUAGUAAUUUUGGCUUAUGUGGUUAAUAAUUAAUCUGUACAAAUGGCCCCGAUUUCAGCUAUGGUUAGAAUGUACAUCUUCUUUGCAACAUUUUUAUUAUGUAUGGAAGUUAUGUGCGAGUUGUAGACGGUAUAUAAUUCAUCAACUUGUAUGAUGUGCUACAAAACGUAAAUAGAGCAACAAGAGUCGAAUGUAUACAACUGUUAAUGGUGUUGAAGGUCCUUUUAUGUCUCUAUGCUAAUGGAGGUAAGGCUUUGCAAACUACACAAUUGGAAUUGUGUUAAUUCGGUGAUACAUUCUGUGCUGGUAGUACUUAUUAGUGAUGAAGUUGCGAGAGACUUCGUCACUACAGUUUAAAAGACCAAUAAUCCUACUGACCAGUUUCUUCUCAUUGUGCAGUGUUACAGUUGAAGAAUGGUUCCAUCCAUCUUUACUUUGAUAAAGCUGGUCAAAAGACUUUAUGAAAAGACACUACUUUCUACUUUGUUAUCUUAGACAACCUGAGAGCUAAUAACACUAAAGGUUCAUUGCCUAUUAAUGUUAUAGUUUCUUGAUGGUAAUCAAAAUGUGAAGAAUCAUCUGCAAAAUCAGCGUCUGUUUUACUACAGUCAGCUUAUGUGUCAACCUAUACUGUUACUAGAUUCAGGCAUUAGUGUCUGAUGUUGGUGAUAGUGCGGAGGAGUUGCAGUUAAAAUGUUUGAUGCACACGUUAAUACGUUUCAUCAACUUUUAACGUACCAAUGGAAAACUCAUCAAAAACACUAGUUGCAACUGCAGAAGCUGAACUUGCAAAGAAUGUGUCCUUAGACAAUGUCUUAACCAUUUUAUAUAUUCAGCAGCUCGGCAAGGGUUCGUUGAUUUCAGAUGUAGAAACUAAAGAUGUUGUUGAAUGUCUCUAAAUUGUCACAUCAAUCUGACUAAGAAGUUUUGGCGAUGGUUGUAAUAUUAUAUGCUCACCUAUAACAAAGUUGAAAAACAUGACACCCGUGACCUUGGUGCUUGUAUUGACUGUAGUGCGCGUCAUUAAUGCGCAGGUAGCAAAAAGUCUGCUCUGAUAUAUGGAACGUUAAAGAUUUUAUGAGGUUAUUGUCUUGAACAACUACGAAAACAAAAUAUAGUGCUGCUAAAAGAAUAAACACACCUUCUUGGUUGACCGUGCAUUACUAGACAAGUUGUUAAUGUUGUAACAACAAAGAUAGCACUUCAAAGGGUGGUAAAAUUGUUAUUAAUUGGUUGAAGCAGUUAAUUAAAGUUACACACUGUGUUCCUUUGUUGCUGCUAUUUUCUAUCUAAUAACACCUGGCUCAUGUCAUGUCUAAACAUACUGACUUUCAAGUGAAAUCAUAGGAUACAAGGCUAUUGAUGGUGGUGUCUACUCGUGACAUAGCAUCUACAGAUACUUGUUUGCUAACAAACAUGCUGAUUUUGACCUACAUGGUUUAGCCAGCGUGGUGGUAGUUAUACUAAUGACAAAGCUUGCCCAUUGAUUGCUGCAGUCAUAACAAGAGAGAUGAGUUUCAGCGUGUGCCUGGUUUGCCUGGCACGAUAUUACGCACAACUAAUGGUGACUUUCUUGCAUUUCUUACCUAGAGUUUUUUAGUGCAGUUGGUAACAUCUGUUACACACCUCUCCAUCAAAACUUAUAGAGUACACUGACUUUGCAUCAGCUUGUGUUUUGGCUGCUGAAUGUACAAUUUUUAAAGAUGCUUCUGGAAGCCAGUACCAUAUUGUUAUGAUCCAAUGUACUAGAAGGUUCUGUUGCUUAUGAAAGUUUACGCCCUGACACCACGUUAUGUGCUCAUGGAUGGCUCAUUAACUUCAAUUUCCUAACCUACCUUGAAGGUUCUGUUAGAGUGGUAACAACUUUUGAUUUGAGUACUGUAGGCACGGCACUUGUGAAAGAUCAGAAGCUGGUGGUUUGUGUAUCUACUAGUGGUAGAUGGGUACUUAACAAUGAUUAUUACAGAUCUUUACCAGGAGUUUCUGUGGUGUAGAUGUUGUAAAUUUACUUACUAAUAUGUUUACACCACUAAUUUCAACCUAUUGGUGCUUUGGACAUAUCAGCAUCUAUAUAGUAGCAUUGGUGGUAUUGUAGCUAUCGUAGUAACAUGCCUUGCCUAUUUUAUGAGGUUUAGAAGAGCUUUUGGUGAAUCCGUUACGGUACAUGUAGUUGCCUUUAAUACUUCUAUUCCUUAUGUCAUCAUAGAUACUGCUCUGUUUAACACCAAGUUUACUCAUCUUUACCUGGUGUUUAUUCAUUGUUAUUUACUCUGUACUUGACAUUUCUAUCUUACUAAUGAUGUUCUUCUUUAGCACAUAUUCAGUGGAUGGUUAUGUUCACUUUCCUUUUAGUACCUUUUCUGGAUAACAAUUGCUUAUAUCAUUUUUGUAUUUCCACCACCGACUCUAUUGGUUCUUUUAGUAAAUUACCUAAAGAGACGUGUAGUCUUCUUAAUGGUGUUUCCUUUAGUACUUUGAAGAAGCUGCGUUGUGCACCUUUGUUAAAUAAAGAAAUGUAUAAGUUGCGCAGUGAUGUGCUAUUACCUCACGCAAAUAAUAGAUACUUAGCUCUUUAUAAUAAGUACAAGUAUUUUAGUGGAGCAAUGGAUACAUAGCUACAGAGAAGCUGCUUGUUGGGUCAUCUUCGCAAAGGCUCAAUAUGACUCCAGUAACUCAGGUUCUGAUGUUUCUCUCUCAUUCACCACAAACCUCUAUCACCUCAGCUGUUUUGCAGAGUGGUUUUAGAAAAAUGGCAUUCCCAUUUGGUAAAGUUGAGGUUGUAUGGUACAAGUAACUUGUGGUACAACUCUUUACUUAACGGUCUUUGGCUUGAUGACGUAGUUUACUGUCCAAGAUAUGUGAUCUGCACCUUUGGCUACAUGCUUAACUCCUAAUUAUGAAGAUUUACUCAUUCGUAAGUCUAAUCAUAAUUCUAGUCAGGCUGGUAAUGUUCAACUCAGGGUUAUUGGACAACCAUGCAAAAUUGUGUACUUAAGCUUAAGGUUGAUACAGCCAAUCUAAGACACAGUAUAAGUUUGUUCGCAUUCAACCAGGACAGACUUUUUCAGUGUUAGCUUGUACAAUGGUUACCAUCAGGUGUUUACCACCGUACAAGGCCCAAUCACUAUUAAGGUUCAUCCUAAUGGUUCAUGUGGUAGUGUUGGUUCUAACUAGAUAUGACUGUGUCUCUUGUUACAUCCAUUGGAAUUACCACUGGAGUUCAUGCUGGCACAGACUUAGAGGUAACUUCAUGGACCUUUUGUUGACAGGCAAACAGCAAGCAGCUGGUACGGACACAACUAUUACAGUUAAUGUUUUAGCUUGGUUGUACGCUGCUGUUAUAAAUGGAGACAGGUGGUUCCCAAUCGUCACCACAACUCUUAAUGACUUAACCUUGUGGCAUGAAGUACAAUUAUGAACCUCUACACAGACAUCGUUGACAUAAGGACCUCUCUCUGCUCAAACUGGAAUUGCCGUUCAAGAUAUGUGUGCUCAUUAAAAGAUUGCAAAAUGGUAUGAAUGGACGUACCAUUGGGUAGUGCUUAUUAGAAGAUGAAUUUACACCUUAUCACGCUGUUAGACAAUGCUCAGGUGUUACUUUCCAAAGUGCAGUGAAAAGAACAAUCAAGGUCUCCACUGGUUGUUACUCCACAAUCUGACUUCAUUUAGUCUUAGUCCAGAGUACUCAAUGGUCUCUGUUUCUUGUGAAAAUGCCUUUCUCCUUGCUAUGGGUAUUGCUAUGUCUGCUUUUGCAAUGAUGUUGCCAACCAAGCAUGCAUCUCUCUGUCUCUUUUUGUUACCUUCUUUGCCACUGUAGCUUAUUUUAAUUGGUCUAUAUGCCUACUAGUUGUGAUGCGUAUUAUGACAUGGUUGGAUAUGGUUGAUCUAGUUUGUCUGGUUUAAGCUAAAAGACUGUGUUAUGUAUGCAUCAGCUGUAGUGUUACUAAUCCUUAUGACAGCAAGAACUGUGUAUGAUGAUGGUGCUAGGAGAGUGUGGACACUUAUGAAUGUCUUGACACUCGUUUAUAAAGUUUAUAUGGUAAUGCUUUAGAUCAAGCCAUUUCCAUGUGGGCUCUUAUAAAUCUGUUCUUCUAUUACUCAGGUGUAGUUACAACUGUCAUGUUUUUGGCCAGAGGUAUUGUUUUAUGUGUGUUGAUUGCCCUAUUUUCAUAACUGGUAAUACACUUCAGUGUAUAAUGCUAGUUUGCUGUUUCUUAGGCUAUUUUUGUACUUGUUACUUUGGCCUCUUUGUUUACUCAACCGCUACUUUAGACUGACUUGGUGUUUAUGAUUACUUAGUUCUACACAGGAGUUUAGAUAUAUGAAUUCACAGGGACUACCCACCCAAGAAUAGCAAGAUGCCUUCAAACUCAUCAUUAAAUUGUUGGGUGUUGGUGGCAAACCUUGUAUCAAAGUAGCCACUGUACAGUCUAAAUGUCAGAUGUAAAGUGCACUCAGUAGUCUUACUCUCAGUUUUGCAACAACUCAGAGUAGAAUCAUCAUCUAAAUUGUGGGCUCAAUGUGUCCAGUUACAAUGACAUUCUUCUUAGCUAAAGAUACUACUGAAGCCUUUGAAAAAAUGGUUUCACUACUUUCUGUUUUGCUUUCCAUGCAGGUGCUGUAGACAUAAACAAGCUUUGUGAAGAAAUGCUGGACAACAGGGCAACCUUACAAGCUAUAGCCUCAGAGUUUAGUUCCCUUCCAUCAUAUGCAGCUUUUGCUACUGCAAGAAGCUUAUGAGCAGGCUGUUGCUAAUGGUGAUUCUGAAGUUGUUCUUAAAAAGUUGAAGAAGUCUUUGAAUGUGGCUAAAUCUGAAUUUGACCGUGAUGCAGCCAUGCAACGUAAGUUGGAAAAGAUGGCUGAUCAAGCUAUGACCCAAAUGUAUAAACAGGCUAGAUCUGAGGACAAGAGGGCAAAAGUUACUAGUGCUAUGCAGACAAUGCUUUCACUAUGCUUGGAAAGUUGGAUAAUGAUGCACUCAACAUUAUCAACAAUGCAAGAGAUGGUGUGUUCCCUUGAACAUAAUACCUCACAACAGCAGCCAAACUAAUGGUUGUCAUACCAGACUAUAACACAUAAAAAUACGUGUGAUGGUACAACAUUUACUUAUGCAUCAGCAUUGUGGGAAAUCCAACAGGUUGAAGAUGCAGAUAGUAAAAUUGUUCAACUUAGUGAAAUUAGUAUGGACAAUUCACCUAAUUUAGCAUGGCCUCUUAUUGUAUCGGUCUAAGGGCCAAUUCUGCUGUCAAAUUACAGAAUAAUGAGCUUAGUCCUGUUGCACUACGACAGAUGUCUUGUGCUGCGGUACUACACAAACUGCUUGCACUGAUGACAAUGCGUUAGCUUACUACAACACAACAAAGGGAGGUAGGUUUGUACUUGCACUGUUAUCCGUCUACAGGAUUUGAAAUGGGCUAGAUUCCCUAAGAGUGAUGGAACUGGUACUAUCUAUACAGAACUGGGACUCACCUUGUAGGUUUGUUACAGACCCUAAAGGUCCUAAAGUGAAGUAUUUAUACUUUAUUAAAGGAUUAAACAACCUAAAUAGAGGUAUGGUACUUGGUAGUUUAGCUGCCACAGUACGUCUACAAGCUGGUAAUGCAACAGAAGUGCCUGCCAAUUCAACUGUAUUAUCUCUUGUGCUUUGCUGAAGAUGCUGCUAAAGCUUACAAAGAUUAUCUAGCUAGUGGGGACAACCAAUCACUAAUUGUGUUAAGAUGUUGUGUACACACUUGGUACUGGUCAGGCAAUAACGGUUACACCGGAAGCCAAUAUGGAUCAAGAAUCCUUUGGUGGUGCAUCGUGUUGUCUGUACUGCCGUUGCCACUAGAUCAUCCAAAUCCUAAAGGAUUUGUGACUUAAAAGGUAAGUAUGUACAAAUACCUACAACUUGUGCUAAUGACCCUGUGGGUUUUACACUUAAAACACAGUCUGUACCGUCUGCGGUAUGUGGAAAGGUUAUGGCUGUAGUUGUGAUCAACUCCGCGAACCCAUGUUCAGUCAGCUGAUGCACAAUCGUUUUAAACGGGUUUGCGGUGUAAGUGCAGCCCGUCACACCGUGCGGCACAGGCACUAGUACUGAUGUCGUAUACAGGGCUUUUGACAUACAAUGAUAAAGUAGCUGGUUUGCUAAAUUCCUAAAAACUAAUUGUUGUCGCUUCCAAGAAAAGGACGAAGAUGACAAUUUAAUUGAUUUUACUCUGUAGUUAAGAGACACACUUUCUCUAACCAACAUGAAGAAACAAUUUAUAAUUUACUUAAGGAUUGUCCAGCUGUUGCUAAACAUGACUUCUUUAAGUUUAGAAUAGACGGUGACAUGGUACCACAUAUAUCACGUCAACGUCUUACUAAAUACAAUGGCAGACCUCGUCAUGCCUUAAGGCAUUUUGAUGAAGGUAAUUGUGACACAUUAAAGAAAUACUUGUCACAUACAAUUGUUGUGAUGAUGAUUAUUUCAAUAAAAGGACUGGUAUGAUUUUGUAGAAAACCCAGAUAUAUUACGCGUAUACGCCAACUUAGGUGAACGUGUACGCCAAGCUUGUUAAAAACAGUACAAUUUGUGAUGCCAUGCGAAAUGCUGGUAUUGUUGGUGUACUGACAUUAGAUAAUCAAGAUUCAAUGGUAACUGGUAUGAUUUCGGUGAUUUCAUACAAACCACGCCAGGUAGUGGAGUUCCUGUUGUAGAUUCUUAUUAUUCAUUGUUAAUGCCAUAUUAACCUUGACCAGGGCUUUAACUGCAGAGUCACAUGUUGACACUGACUUAACAAAGCCUACAUUAAGUGGGAUUUGUUAAAAUAUGACUUACGGAAGAGAGGUUAAAACUCUUUGACCGUUAUUUUAAAUAUUGGGAUCAGACAUACCCAAAUUGUGUUAACUGUUUGGAUGACAGAUGCAUUCUGCAUUGUGCAAACUUUAAUGUUUUAUUCUCUACAGUGUUCCCACCUACAAGUUUUGGACCACUAGUGAGAAAAAUAUUUGUUGAUGGUGUUCCAUUUGUAGUUCAACUGGAUACUUCUCAGAGAGCUAGGUGUUGUACAUAAUCAGGAUGUAAACUUUCAUAGCUCUAGACUUAGUUUUUAAGGAAUUACUUGUGUAUGCUGCUGACCCUGCUAUGCACGCUGCUUCUGGUAAUCUAUUACUAGAUAAACGCACUAGUGCUUUCAGUAGCUGCACUUACUAACAAUGUUGCUUCAAACUGUCAAACCCGGUAAUUUUAACAAAGACUUCAUGACUUUGCUGUGUCUAAGGGUUUCUAAGGAAGGAAGUUCUGUUGAAUUAAACACUUCUCUGCUCAGGAUGGUAAUGCUGCUAUCAGCGAUUAUGACUACUAUCGUUAUAAUUACCAACAAUGUGUGAUAUCAGACAACUACUAUUUGUAGUUGAAGUUGUUGAUAAGUACUUUGAUUGUUACGAUGGUGGCUGUAUUAAUGCUAACCAAGUCAUCGUCAACAACCUAGACAAAUCAGCUGGUUUUCCAUUUAAUAAAUGGGUAAGGCUAGACUUUAUUAUGAUUAAUGAGUUAUGAGGAUCAAGAUGCACUUCGCAUAUACAAACGUAAUGUCAUCCCUACUAUAACUCAAAUGAAUCUAAGUAUGCCAUUAGUGCAAAGAAUAGAGCUCGCACCGUAGCUGGUGUCUCUAUCUGUAGUACUAUGACCAAUAGACAGUUCAUCAAAAUUAUUGAAAUCAAUAGCCGCCACUAGAGAGCUACUGUAGUAAUUGGAACAAGCAAAUUCUAUGGUGGUUGGCACAACAUGUUAAAACUGUUUAUAGUGAUGUAGAAAACCCUCCUUAUGGGUUGGGAUUAUCCUAAAUGUGAUAGAGCCAUGCCUAACAGCUUAGAAUUAUGGCCUCACUUGUUCUUGCUCGCAAACAUACAACGUGUUGUAGCUUGUCACACCGUUUCUAUAGAUUAGCUAAUGAGUGUGCUCAAGUAUUGAGUGAAAUGGUCAUGUGUGGCGGUUCACUAUAUGUAAACCAGGUGGAACCUCAUCAGGAGAUGCCACAACUGCUUAUGCUAAUAGUGUUUUAACAUUUGUCAAGCUGUCACGGCCAAUGUUAAUGCACUUUAUCUACUGAUGGUAACAAAAUUGCCGAUAAGUAUGUCCGCAAUUUACAACACAGACUUUAUGAGUGUCUUAUAGAAAUAGAGAUGUUGACACAGACUUUGUGAAUGAGUUUACGCAUAUUUGCGUAAACAUUCUCAAUGAUGAUACUCUUGACGAUGCUGUUGUGUGUUUCAAUAGCACUUAUGCAUCUCAAGGUCUAGUGGCUAGCAUAAAGAACUUUAAGUCAGUUUUAUUAUCAAAACAAUGUUUUAUGUCUGAAGCAAAUGUUGGACUGAGACUGACCUUACUAAAGGACCUCAUGAAUUUUGCUCUCAACACAAUGCUAGUUAAACAGGUGAUGAUUAUGUGUACCUUCCUUACCCAGAUCCAUCAAGAAUCCUAGGGCCGGCUGUUUGUAGAUGAUAUCGUAAAACAGAUGGUACAUCUAUGAUUGAACGGUUCGUGUCUUAGCUAUAGAUGCUUACCCACUUACUAAACAUCCUAUCAUGAGUAUGCUGAUGUCUUCAUUUGUACUUACAAUACAAAGAAAGCUACAUGAUGAGUUAACAGGACACAUGUUAGACAUGUAUUCUGUUAUGCUUACUAAUGAUAACACUUCAAGGUAUUGGGAACCUGAGUUUAUGAGGCUAUGUACACACCCCAUACAGUCACAGGCUGUUGGGCUUGUGUUCUUUGCAAUUCACAGACUUCAUUAAGAUGUGGUGCUUGCAUACGUAGACCAUCUUAUGUUGUAAAUGCUGUUACGACCAUGUCAUCAUCAACAUCACAAAUUAGUCUUGUCUGUUAAUCCGUAUGUUUGCAAUGCUCAGGUUGUGAUGUCACAGAUGUGACUCAACUUUACUUAGGAGGUAUGAGCUAUUAUUGUAAAUCUCAAACCACCCAUUAGUUUUCCAUUGUGUGCUAAUGGACAAGUUUUGGUUUAUAUAAAAUACAUGUGUUGGUAGCGAUAAUGUUACUGACUUUAAUGCAAUUGCAACAUGUGACUGGACAAAUGCUGGUGAUUACAUUUUAGCUAACACCUGUACUGAAAGACUCAAGCUUUUUCAGCAGAAACGCUCAAGCUACUGAAGAGACAUUUAAACUGUCUUAUGGUAUUGCUACUGACCUGAAGUGCUGUCUGACAGAGAAUUACAUCAUGGGAAGUUGUAAACCUAGACCACCACUUACCGAAAUUAUGCUCUACUGGUUAUGUAACUAAAACAGUAAAGUACAAAUAGAGUACCUUUGAAAAGGUGACUAUGGUGAUGCUGUUGUUUACCAGGUACAACAUCACAAAUUAAAUGUUGGUGAUUAUUUGUGCUGACAACAUACAGUAAUGCCAUUAAGUGCACCUACACUAGUGCCACAAGAGCACUAUGUUAGAAUUACUGGCUUAUACCCAACACUCAAUAUUCAGAUGAGUUUCUAGCAAUGUUGCAAAUUAUCAAAAGGUUGGUAUGCAAAAGUAUUACAUCCAGGACCACCUGGUACUGGUAAGAGUCAUUUGCUAUUGGCCUAGCUUCACACACCCGCUCCACAGUGUAUACAGCUUACUCUCAUGCCGCUGUUGAUGCACUAUGUGAGAAGGCAUUAAAAUAUUUGCCUAUAGAUAAAUGUAGUAGAAUUAUACCGACGUGCUCGUGAGAGUGUUUUGAUAAAUCAAAGUGAAUUCAUUAGAACAGUAUGUCUUUGUACUGUAAAUGCAUUGCCUGAGACGACAAGAUAUAGUUGUCUUUGAUGAAAUUUCAAUGGCCACAAAUUAUGAUUUGAGUGUUGUCAAUGCCAGAUUACGUGCUAAGCACUAUGUACACUGGCGACCCUGCUCAAUUACCUGCACCACGCCACUGCUAACUAAGGGCACACUAGAACCAGAAUAUUUCAAUCAGUGUGUAGACUUAUGAAAACUAUAGGUCCAGACAUGUCUCGGAACUUGUCGGCGUUGUCCUGCUGAAAUUGUUGACACUGUGAGUGCUUUGGUUUAUGAUAAUAAGCUUAAAGCACAUAAAGACAAAUCAGCUCAAUGCUUUAAAAUGUUUAUAAGGGUGUUAUCACGCCGAUGUUUCAUCUGCAAUUAACAGGCCACAAAUAGGCGUGGUAAGAGAAUUCCUUACGUAACCCUGCUUGGAGAAAAGCUGUCUUUAUUUCACCUUAUAAUUCACAGAAUGCUGUAGCCUCAAAGAUUUUGGGACUACCAACUCAAACUGUUGAUUCAUACAGGCUCAGAAUAUGACUAUGUCAUUCACUCAAACCACUGAAACAGCUCACUCUUGUAAUGUAAACAGAUUUAAUGUUGCUAUUACCAGAGCAAAAGUAGGCAUACUUUGCAUAAUGUCUGAUAGAGACCUUUAUGACAAGUUGCAAUUUACAAGUCUUGAAAUUCCACGUAGGAAUGUGGCAACUUUACAAGCUGAAAAUGUAACAGGACUCUUAAAGAUUGUAGUAAGGUAAUCACUGGGUUACAUCCUACACAGGCACCUACACCUCAGUGUUGACACUAAAUUCAAAACUGAAGGUUUAUGUGUUGACAUACCUGGCAUACCUAAGGACAUGACCUAAGAAGACUCAUCUCUAUGAUGGGUUUUAAAAUGAAUUAUCAAGUUAAUGGUUACCCUAACAUGUUUAUCACCCGCGAAGAAGCUAUAAGACAUGUACGUGCAUGGAUUGGCUUCGAUGUCGAGGUGUCAUGCUACUAGAGAAGCUGUUGGUACCAAUUUACCUUACAGCUAGGUUUUACAGGUGUUAACCUAGUUGCUGUACCUACAGGUUAUGUUGAUACACCUAAUAAUACAGAUUUUUCCAGAGUUAGUGCUAAACCACCGCCUGGAGAUCAAUUUAAACACCUCAUACCACUUAUGUACAAAGGACUUCCUUGGAAUGUAGUGCGUAUAAAGAUUGUACAAAUGUUAAGUGACACACUUAAAAUCUCUCUGACAGAGUCGUAUUUGUCUUAUGGGCACAUGGCUUUGAGUUGACAUCUAUGAAGUAUUUGUGAAAAUAGGACCUGAGCGCACCUGUUGUCUAUGUGAUAGACGUGCCACAUGCUUUUCCACUGCUUCAGACUCAUUAUGCCUGUUGGCAUCAUUCUAUUGGAUUUGAUUACGUCUAUAAUCCGUUUAUGAUUGAUGUUCAACAAUGGGUUUUACAGGUAACCUACAAAGCAACCAUGAUCUGUAUUGUCAAGUCCAUGGUAAUGCACAUGUAGCUAGUUGUGAUGCAAUCAUGACUAGGUGUCUAGCUGUCCACAGUGCUUUGUUAAGCGUGUUGACUGGACUAUUGAAUAUCCUAUAAUUGGUGAUGAACUGAAGAUUAAUGCGGCUUGUAGAAAGGUUCAACAUGGUUGUUAAAGCUGCAUUAUUACAGACAAAUUCCCAGUUCACGACAUUGGUAACCCUAAAGCUAUUAAGUGUACCUCAAGCUGAUGUAGAAUGGAAGUUCUAUGAUGCACAGCCUUGUAGUGACAAAGCUUAUAAAAUAGAAGAAUUAUUCUAUUCUUAUGCCACACAUUCUGACAAAUUCACAGAUGGUGUAUGCCUAUUUGGAAUUGCAAUGUCGAUAGAUAUCCUGCUAAUUCCAUUGUUGUAGAUUUGACACUAGAGUGCUAUCUAACCUUAUUCGUUGUGAUGGUGAGUUUGUAUGUAAUAAAUCAUCCACACCAGCUUUGAUAAGUGCUUUGUUAAUAAAACAAACCAUUUUUUACUUGACAGUCCAUGUGAGUUCAUGGAAAACAAGUAGUGUCGAUAGAUAUGUCCAAGUCUGCUACGUGUAUCAUUGCAAUAGGUGGUGCUGUCUGUAGACAUCAUGCAUGAGUCAGAUUGUAUUAUGCUAUAACUGAUGAUCAUGCUUACUUUUUUUGAUAUAACCUACAAGAAAUUCACUGGUUAAUGUGCUCACAAUCAACUACAAUACCUUCCCAGGUAACAAACCAACCAACUUCGAUCUCUUGUAGAUCUGUUCUCUAAACGAACUUUAAAAUCUGUGUGGCUGUCACUCGGCUGCAUGCUUAGUGCACUCACGCAGUAUAAUUAAUAACUAAUAUUGUCGUUGACAGGACACGAGUAACUCGUCUAUAUUUUGCAGGCUGCUUACGGUUCGUCCGUGUUGCAGCCGAUCAUCAGCACAUCUAGGUUUCGUCCGGGUGUGACCGAAAGGUAAGAUGGAGAGCCUUGUCCCUGGUUUCAACGAGAAAACACACGUCCAAUUCAGUUUGCCUGUUUUACAGGUUCGCGACGUGCUCGUACGUGGCUUGGAGACUCCGUGGAGGAGGUCUUAUCAGAGGCACGUCAACAUCUAAAGAUGGCACUUGUGGCUUAGUAGAAGUUGAAAAAGGCGUUUGCCUCAACUUGAACAGCCCUAUGUGUUCAUCAAACGUUCGGAUGCUCGAACUGCACCUCAUGGUCAUGUUAUGGUUGAGCUGGUAGCAGAACUCGAAGGCAUUCAGUACGGUCGUAGUGGUGAGACACUUGGUGUCCUUGUCCCUCAUGUGGGCGAAAUACCAGUGGCUUACCGCAAGGUCUUCUUCGUAAGAACGGUAAUAAAGGAGCUGGUGGCCAUAGUUACGGCGCCGAUCUAAAGUCAUUUGACUUAGGCGACGAGCUUGGCACUGAUCCUUAUGAAGAUUUCAAGAAACUGGAACACUAAACAUAGCAGUGGUGUUACCCGUGAACUCAUGCGUGAGCUUAACGGAGGGCAUACACUCGCUAUGUCGAUAACACUUGUGGCCCUGAUGGCUACCCUUUGAGUGCAUUAAAGACCUUUAGCACUGCUGGUAAAGCUCAUGCACUUUGUCCGAACAACUGGACUUAUUGACUAGAGGUGUAUACUGCUGCCGUGAACAUGAGCAUGAAAUUGCUUGGUACACGAACGUUCUGAAAAGAGCUAUGAAUUCAGAACCUUUGAAAUUAAAUUGGCAAAGAAAUUGACCCAAGGGAAUGUCAAAUUUAUUCUAAAUCUCCUAUGAUAGAAACGUUAAGUAACAAAGAAAUGAAUUGUACCAUGGAAUUUAGUAAAUGUGUGACUGGGAUCUGGGCUCAAUUAGUGUAACCAAUGAUAAGAAAUUAUCGACUAAAGGUGUUGCAUAAGCAGAUGCGUCAAGUUCAAUACUACAUAAUAAUCAGGCAGCAAGUUCUAAUCUGGCAGGUGGGUCUCCUCUGCUUGCUGCUGUUGCAGAUUGCAGUAGAGCAAAUGUCUGGUAAAGCCAACAACAAGGCCAAACUGUUAAGAAUUGCUGCUGAGGCUUAAGAAGCGGCAAACGUCUGCCACUAAGCAAUGUAACACAAGCUUGCAGACGUGGUCCAGAACAAACCCAAGGAAAUUUGGGGACCAGGAACUAAUCAGACAAGGAACUGAUCAAACAUGCCGCAAAUUGCCAUUUGCCCCAGCGUUCAGCGUUCGGAAUGUCGCGCAUUGGCAUGGAAGUCACUCGGAACGUGGUUGACCUACACAGGUGCCAUCAAAUUGGAUGACAAAGAUCCAAAUUAAAGAUCAAGUCAUUUGCUGAAUAAGCAUUGACGCAUACAAAACAUCCCACCAACAGAGCCUAAAAAGGACAAAAGAAGAAGGCUGAUGAAACUCAAGCCUCCAGAGACAGAAGAAACAGCAAACUGUGACUCUUUUCCUGCUGCAGAUUUGGAUGAUUUCCAAACAAUUGCAACAAUCCAUGAGCAGUGCUGACUCAACUCAGGCCUAAACUCAUGCAGACAUACAAGGCAGAUGGGCUAUAUAAACGUUUCGCUUUCCGUUUACGAUAUAGUCUACUCUUGUGCAGAAUGAAUUCUCGUAACUCAUAGCACAAGUAGAUGUAGUUAACUUUAAUCUCACAUAGCAAUCUUUAAUCAGUGUGUAACAUUAGGGAGGACUUGAAAGAGCCACCCAUUUCACCGAGGCCACGCGGAGUACGAUCGAGUGUACAGUGAACAAUGCUAGGGAGAGCUGCCUAUAUGGAAGAGCCCUAAUGUGUAAAAUUAAUUUUAGUAGUGCUAUCCCAUGUGAUUUUAAUAGCUUCUUAGGAGAAUGACAAAAAAAUCCCCCCCCACCCCACAUCCCCCAUAUCAUCAUAUCUAUCAUCUAUCAUCCUCCCCCCACCAUCCCAAAAUCUAUAAUCUUCUCUUCAUUUUUUUUUUUUUUUUUCUCUCUUCUCCCUACCCCUCCCCCCCCCCCACCAUUCCCCCAAUUUUUUUUUUUUUUUUUUUUUUUUUUUUUUUUUUUUCUUUUUUCAUUUUUUUCUUUUUUUUUUCUAAUCUUCUCCCCC
>cluster_8 reads=1 total_reads=3535
AUACCUUCCCAGGUAACACACCAUACCACUUUCGAUCUCCUGUAGAUCUGUUCUCUAAACGAAUUAAAAUCUGUGUGGCUGUCACUCGGCUGCAUGCUUAGUGCACUCACGCAGUAUAAUUAAUAACUAAUUGUCGUUGACAGGACACGAGUAACACGUCUAUUCUCUGCAGGCUGUUCGGUUCGUCCGUGUUGCAGCCGAUCAGCACAUCUAGGUUUCGACCGGGUGACCGAAAGGUAAGAUGGAGAGCCUUGUCCUGGUUUCAACGAGAAAACACACCUUCCAUCCAGUUUGCCUGUUCACAGGUUCGCGACGUGCUCGUACCGGCUUUGAGACCCGUGGAGGAGGUCUUAUCAGAGGCACGUCAACACUUAAAGAUGGCACUUGUGGCUUAGUAGAAGUUGAAAAAGGCGUUCGCCUCAACUUGAACAGCCCUAUGUGUUCAUCAAACGUACGGAUGCUCGAACUGCACCUCAUGGUCAUCGUCAUAUGGUUGAGCUGGUAGCAGAACUCGAAGGCAACAUCAGUGCAGUGGUGAGACACUUGGUGUCCUGUCCCUCAUGUGGGCGAAAUACCAGUGGCUUACCGCAAGGUUCUCUCGUAAGAACGGUAAUAAAGAAACUGGUGGCCAUGGUUACGGCGCCGAUCUAAAGUCAUUUGACAUAGGCGACGAGCUAGCCACUGAUCCUUAUGAAGAUUUCAAGAAACUGGAACACAAAACAUAGCAGUGGUGUUACCCGUGAACUCAUGCUGACUUACCGGAGGGACACUCGCUAUGUCGAUAACACUGUGGCCCUGAUGGCUACCCUUGAGUGCAUUAAAGACCUUUAGCACGUGCUGGUAAAGCUCAUGCACUCUGACCGAACAACUGACUUAUUGACACUAAGAGGUGUAUACUGCUGCCGUGAACCGAGCAUGAAAUUGCUUGGUACACGGAACGUUCAAAAAGAGCAUGAAUUCAGACACCUUUGAAAUUAAAUUGGCAAAGAAUUUGACACCUUCAAUGGGAAUGUCCAAAUUUUGUAUUCCCUCAAUUCCUCAUCAAGACUAUUUCAACCAAGGUUGAAAAAAAAAGCUUGACGGCUUAUGGGUAGAAUUCGAUCUGUCUAUCCAGUGCGUCACCCAAUGAAUGCAACCAAAUGUGCCUUAACCAUGAAGUGAUCAUUGUGGUGAAACAUGGCAGACGGGCGAUCUUGUUAAAGCCUCAACGAAUUUGUGGCACUAAGAAUUUGACUAAAGAAGGUGCCACUUGUGGUUACUUACCCCAAAAUGCUGUUGUUAAAAUUUAUUGUCCAGCGCCCCAAUCAGAAGUAGGACCUGAGCAUAGUCUGCCGAAUACCAUAAUGAAUCUGGCUUGAAAACCAUUUACGUAAGGUGGUCUCACUAUUGCCUUAGAGACUUGUGUUCUUAUGUUGGUUGCCAUAACAAGUGUGCCUAUUGGGUCACGCUGCUAGCGCUACUGUAGGUUGUAACCAAUACAGGUGUUGUUGGAGAAGGUUCCGAAAGGUCUUAAUGACAACCUUCUUGAAUACUCCAAAAGAAAGUAACAUCAAUAUUGUUGGUGACUCUAAACUUAAUGAAGAGAUCGCCAUUAUUUUGGCAAUCUUUGUUCCACAAGUGCUUUGUAGAAACUUGAAAGGUUUAGAUUAUAAAGCAUUCAAACAAAUUGUUGAAUCCUGUGGUAAUUUUAAAGUUACAAAAGGAAAAGCUAAAAAGGUGCCUGGAAUAUUGGUGAACAGAAAUCAAUACUGAGUCCUCUCUAUGCAUUUGCAUCAGAGGCUGCUCGUGUUGUACGAUCAAUUUCUCCCGCACUCUUGAAACUGCUCAAAAUCUGUCGUGCUUACAGAAGGCCGCUAUAUACAAUACUAGAUGGAAUUCACAGUAUCCUGAGACUCAUUGAUGCUAUGAUGUUCACAUUUGAUUUGGCUAUUAACAAUCUAGUUGUAAUGGCCUACAACAGGUGGUGUUGUUCAGUUGACUCACAGUGGCUAACUAACAUCUUGGCACUGUUUAUGAAAAUCAAACCCGUCCUGAUUGGCUUGAAGAGAAGUUAAGGAAGGUGUAGAGUUACUUAGAGACGGUAAGGAAAUUGUUAAAUUUAUCUCAACCUGUGCUUGUGAAAUUGUCGGUGGACAAAUUGUCACCUGUGCAAAGGAAAUUAAGGAGAGUGUUCAGACAUUCUUAAGCUUGUAAAUAAAUUUUUGGCUUUGUGCUGACUCUAUCACUAUUGGUGGAGCUAAACUUAAAGCCUUGAUUUAGGUGAAACAUUUGUCACGCACUCAAAGGAUUGUACAGAAAGUGUGUUAAAUCCAGAGAAGAAACUGGCCUACUCAUGCCUUAAAAGCCCCAAAAGAAAUUAUUUUCUUAGAGAAACACUUUCCCACAGAAGUGUUAACAGAGGAAGUUGUCUUGAAAACUGGUGAUUUACAACCAUUAGAACAACCUACUAGUGAAGCUGCUGAAGCUCCAUUGGUUGGUACACCAGUUGUAUUAACGGGCUUAUGUUGCUCGAAAUCAAAGACACAGAAAAGUACUGUGCCCUUGCACCUAAUAUGAUGGUAAAAACAAUACCUCCAUCGGCGGUGCACCAACAAAUUACUCUUGGUGAUGACACUGUGAUAGAAGUGCAAGGUUACAAGAGUGUGAAUAUCACUUGAACUUGAUGAAAGGAUUGAUAAAGUACUUAAUGAGAAGUGCUCUGCCUAUACAGUUGAACUGGUACAGAAGUAAAUGAGUUGCCUGUGUUGUGGCAGAUGCUGUCAAAAACUUUGCAACCAGUAUCUGAAUUACUUACCCACUGGGCAUUGAUUUAGAUGAGUGGAGUAUGACAUACUACUUAUUUGAUGAGUCUGGUGAGUUUAAAUUGGCUCACAUAUGUAUUGUUCUUCCCUCCAGAUGAGGAUGAAGAAGAAGGUGAUUGUGAAGAAGAAGAGUUUGGCAUCAUUCAAUGAGUAUGGUACUGAAGAUGAUUACCAAGGUAUACCUUUGGAAUUUGGUGCUCAUUCUGCUGCUUUCAACCUGAAGAAGAGCAAGAAGAAGAUUGGUUAGAUGAUGAUAUUCACAGUUGGCCAACAAGACUGCAGUAGGACAAUCAGACAACAUUAGAAUAACUGGCAGGUUCAACCUCAAUUAGAGAUGACUUACACCAUUGUUCAGACUAUCAAAGUGAAUAUUCAAUGUAUAAAUCACUGACAACGUAUACUUAAAAGAGACAUUGUAGAAGAAGCUAAAACGGUAAACCAAGUGGUUGUUAAUCAGCCAAUGGUUUACCUUAACAUGGAGGGUUGCAAGAGCCUUAAUAAGGCUAUAACAAUUAUACAAGUUGAAUCUUAGAUUACAUAGCUAAAAUACACUUAAAGUGGUAAAGUUGUGUUUGCAGACACAAUUUGAUAAACACUGUUCAUGUUGACGAAAUGUUAACAAAUUAAGACAUUCAUCCAAGAAACUUUAUGACAAAUGAAAUCAGCACGAAGUUAUUUGCACCAUUAUUAUCAACUGACAUUUUGGUGACCAUAAUUUCAACAGUGUGUGAUCUGUUACACAUGUCUACCAACCUGUUUGAUAAACUAUGACAAACUUGUCCACUUAUUGCAAUGAAGAGUGAAAUGCAGUAGACAAAGAUCCUGAGAUUUAAGAAGAUUAAGCCAUCAUCUAGAAUCCUUCAAGUUUAACAGAGAAACAUCAUUAUCACACUAAAAGCCAAAUCUUGAACAGCUUACUUCAACCUGCAAUAAACUCAAUUCACAUAAACAUGCAAACUAUUGCCAUUAGUUGAAUCUUCUGCCAAAGUUCUGCAACUUAGUGAAAUUGACAUCCUUCACACCACAAAUUCCGGAUGACUUUAUAAUAAAGUUUUCAAAUCCUGAGGCAAAACUAAACUCUUUUAAACUUUGAAUGCUAGCGAACGCUAUGAGCAAACUUGAACUCAAACUAUUAUAACUACGGGUGAAGUUCAAAAGUUAACUGAAUUAACAAGACUCCUUAAAGGUGUAAAAAUCCCUUUUACAUCCUACACAUUACCCUAAUGUCAACACUAAAUUGGAACUGAUGGAAUUUACGAAAUACCUGAAUGAUAAGAACCUAACUCAAAUAAACGCCUGUCUAUUUGGAAACUAAAAAGUUUUUAAUCAUACUGCCCUAAAUAUUUAUCACAUCAAGAACUACUUAAGACAUUUAGUCAUUAUUGUUUAUUCUGAUAUCAUACUAUAGAACAGUUUAUACAACUGUAGCUUUCUCUAGCACACACUUAAAGUUAUAACGACUACUGUACCUACAGAAUACCAGAUGCUCCUAACAAUGCAAGCAAGAAUCAGCUAGGAUGACUCUAAAUGCCAUUUACCAUCCAUUAUCACUGAUCAAUACAGAACAUCUGUGAAUGUUUUGUAUCAAGAUGAAAAGUUGGUAAGUGCACACUCAAAUACGAUCCUGUCAGAGUCGUAUUUGGAAUAGUACACUUCAAGAUAACAUCUAUGUCAUGUGAAAAUGGAUCUGACACUACAAUCCUCCUAUUUGAUAGACCGCAAAGGUACACCACAGCUUCAGACCCAUCUAGGCCUGUGGGUCAUAUCUAGGUAUACUCUGAAGACAACUACAAGAAGUUUGUGAUGUGAUUGAAAAAGGACACAGGUUAUACCUUCCCAGGUAACAAACCAACCAACUUUCGAUCUCUUGUAGAUCUGUUCUCUAAACGAACUUUAAAAUCUGUGUGGCUGUCACUCGGCUGCAUGCUUAGUGCACUCACGCAGUAUAAUUAAUAACUAAUUAUUGUCGUUGACAGGACACGAGUAACUCGUCUAUUUUGCAGGCUGCUUACGGUUCGUCCGUGUUGCAGCCGAUCAUCAGCACAUCUAGGUUUCGUCCGGGUGUGACCGAAAGGUAAGAUGGAGAGCCUUGUCCCUGGUUUCAACGAGAAAACACACGUCCAACUCAGUUUGCCUGUUUUACAGGUUCGCGACGUGCUCGUACGUGGCUUUGGAGACUCCGUGGAGGAGGUCUUAUCAGAGGCACGUCAACAUCUUAAAGAUGGCACUUGUGGCUUAGUAGAAGUUGAAAAAGGCGUUUUGCCUCAACUUGAACAGCCCUAUGUGUUCAUCAAACGUUCGGAUGCUCGAACUGCACCUCAUGGUCAUGUUAUGGUUGAGCUGGUAGCAGAACUCGAAGGCAUUCAGUACGGUCGUAGUGGUGAGACACUUGGUGUCCUUGUCCCUCAUGUGGGCGAAAUACCAGUGGCUUACCGCAAGGUUCUUCUUCGUAAGAACGGUAAUAAAGGAGCUGGUGGCCAUAGUUACGGCGCCGAUCUAAAGUCAUUUGACUUAGGCGACGAGCUUGGCACUGAUCCUUAUGAAGAUUUCAAGAAACUGGAACACUAAACAUAGCAGUGGUGUUACCCGUGAACUCAUGCGUGAGCUUAACGGAGGGGCAUACACUCGCUAUGUCGAUAACAACUUUGUGGCCCUGAUGGCUACCCUCUUGAGUGCAUUAAAGACCUUCUAGCACGUGCUGGUAAAGCUCAUGCACUUUGUCCGAACAACUGGACUUUAUUGACACUAAGAGGGUGUAUACUGCUGCCGUGAACAUGAGCAUGAAAUUGCUUGGUACACGGAACGUUCUGAAAAGAGCUAUGAAUUGCAGACACCUUUUGAAAUUAAAUUGGCAAAGAAAUUUGACACCUUCAAUGGGGAAUGUCCAAAUUUUGUAUUUCCCUUAAAUUCCAUAAUCAAGACUAUUCAACCAAAGGUUGAAAAGAAAAAGCUUGAUGGCUUUAUGGGUAGAAUUCGAUCUGUCUAUCCAGUUGCGUCACCAAAUGAAUGCAACCAAAUGUGCCUUCAACUCUCAUGAAGUGUGAUCAUUGUGGUGAAACUUCAUGGCAGACGGGCGAUUUUGUUAAAGCCACUUGCGAAUUUGUGGCACUGAGAAUUUGACUAAAGAAGGUGCCACUACUUGUGGUUACUUACCCCAAAUGCUGUUGUUAAAAUUUAUUGUCCAGCAUGUCACAAUUCAGAAGUAGGACCUGAGCAUAGUCUUGCCGAAUACCAUAAUGAAUCUGGCUUGAAAACCAUUUUCGUAAGGGUGGUCGCACUAUUGCCUUGGAGGCUGUGUGUUCUUAUGUUGGUUGCCAACAAGUGUGCCUAUUGGGUUCCACGUGCUAGCGCUAACAUAGGUUGUAACCAUACAGGUGUUGUUGGAGAAGGUUCCGAAGGUCUUAAUGACAACCUUCUUGAAAUACUCCAAAGAGAAAGUCAACAUCAAUUGUUGGUGACUUUAAACUUAAUGAAGAGAUCGCCAUUAUUUUGGCAUCUUUGCUUCCACAAGUGCUUUGUGGAAACUGUGAAAGGUUUGGAUUAUAAAGCAUUCAAACAAAUUGUUGAAUCCUGUGGUAAUUUAAAGUUACAAAGGAAAAGCUAAAAAGGUGCCUGGAAUAUUGGUGAACAGAAAUCAAUACUGAGUCCUCUUAUGCAUUUGCAUCAGAGGCUGCUCGUGUUGUACGAUCAAUUUCUCCCGCACUCUUGAAACUGCUCAAAAUCUGUGCGUGUUUACAGAAGGCCGCUAUAACAAUACUAGAUGGAAUUCACAGUAUUCACUAGACUAUUGAUGCUAUGAUGUCACUGAUUUGGCUACUAACAAUCUAGUUGUAAUGGCCUACUACAGGUGGUGUUGUUCAGUUGACUCGCAGUGGCUACUAACAUCUUUGGCACUGUUUAUGAAAACUCAAACCCGUCCUGAUUGGCUUGAAGAGAAGUUAAGGAAGGUGUAGAGUUUAGAGACGGUUGGGAAAUUGUUAAAUUUAUCUCAACCUGUGCUUGUGAAAUUGUCGGUGGACAAAUUGUCACCUGUGCAAAGGAAAUUAAGGAGAGUGUUCAGACAUUUAAGCUUGUAAUAAAUUUUGGCUUGUGUGCUGACUCUAUCACUAUUGGUGGAGCUAAACUUAAAGCCUUGAAUUUAGGUGAAACAUUUGUCACGCACUCAAAGGAUUGUACAGAAAGUGUGUUAAAUCCAGAGAAGAAACUGGCCUACUCAUGCCUUAAAGCCCCAAAAGAAAUUAUUUUAGGAGAACACUUCCCACAGAAGUGUUAACAGAGGAAGUUGUCUUGAAAACUGGUGAUUUACAACAUUAGAACAACCUACUAGUGAAGCUGUUGAAGCUCCAUUGGUUGGUACACCAGUUUGUAUUAACGGGCUUAUGUUGCUCGAAAUCAAAGACACAGAAAAGUACUGUGCCCUUGCACCUAAUAUGAUGGUACAAACAAUACCUUCAUCAAAGGCGGUGCCAACAAAGGUUACUUUGGUGAUGACACUGUGAUAGAAGUGCAAGGUUACAAGAGUGUGAAUAUCACUUUGAACUUGAUGAAAGGAUUGAUAAAGUACUUAAUGAGAAGUGCUCUGCCUAUACAGUUGAACUGGUACAGAAGUAAAUGAGUUGCCUGUGUUGUGGCAGAUGCUGUCAAAACUUUGCAACCAGUAUCUGAAUUACUUACACCACUGGGCAUUGAUUUAGAUGAGUGGAGUAUGGCUACAUACUUAUUUGAUGAGUCUGGUGAGUUUAAAUUGGCUACAUAUGUAUUGUUUUCUACCCAGAUGAGGAUGAAGAAGAAGGUGAUUGUGAAGAAGAAGAGUUUGAGCCAUCAUUCAAUAUGAGUAUGGUACUGAAGAUGAUUACCAAGGUAAACCUUUGGAAUUUGGUGCCAUCUGCUGUCUUCAACCUGAAGAAGAGCAAGAAGAAGAUUGGUUAGAUGAUGAUAGUCAACAAACUGUUGGUCAACAAGACGGCAGUGAGGACAAUCAGACAACUACUAUUCAAACAAUUGUUGAGGUUCAACCUCAAUUAGAGAUGGAACUUACACCAGUUGUUCAGACUAUUGAAGUGAAUAGUUUUAGUGGUUAUUUAAAACUUACUGACAAUGUAUACAUUAAAAUGCAGACAUUGUGAAGAAGCUAAAAAGGUAAAACCAACAGUGGUUGUUAAUGCAGCCAAUGUUUACCUUAAACAUGGAGGAGGUGUUGCAGGAGCCUUAAAUAAGGCUACUAACAAUGCCAUGCAAGUUGAAUCUGAUGAUUACAUAGCUACUAAUGGACCACUUAAAGUGGUGGUAGUUGUGUUUUAAGCGGACACAAUCUUGCUAAACACUGUCUUCAUGUUGUCGGCCCAAAUGUUAACAAAGGUGAAGACAUUCAAUUCUUAAGAGUGCUUAUGAAAAUUUUAAUCAGCACGAAGUUCUACUUGCACCAUUAUUAUCAGCUGGUAUUUUGGUGCUGACCCUAUACAUUCUUAAGAGUUUGUGUAGAUACUGUUCGCACAAAUGUCUACUUAGCUGUCUUUGAUAAAAAUUCUAUGACAAACUUGUUCAAGCUUUUGGAAAUGAAGAGUGAAAAGCAAGUUGAACAAAAGAUCUGAGAUUCCUAAAGAGGAAGUUAAGCCAUUUAUAACUGAAAGUAAACCUUCAGUUGAACAGAGAAACAAGAUGAUAAGAAAAUCAAAGCUUGUGUUGAAGAAGUUACAACAACUCUGGAAGAAACUAAGUUCCACAGAAACUUGUUACUUUAUUGACAUUAAUGGCAAUUUCAUCCAGAUUCUGCCACUCUUGUUAGUGACAUUGACAUCACUUUCUUAAAGAAAGAUGCUCCAUAUAGUGGGUGAUGUUGUUCAAGAGGGUGUUUUAACUGCUGUGGUUAUACCUACUAAAAGGCUGGUGGCACUGAAAUGCUAGCGAAAGCUUUGAGAAAAGUGCCACAGACAAUUAUAUAUCCUACCCGGGUCAGGGUUUAAAUGGUUACACUGUAGAGGAGGCAAAGACAGUGCUUAAAAGUGUAAAAGUGCCUUUACUUUACCAUCUAUUAUCUCUAAUGAGAAGCAAGAAAUUCUUGGAACUGUUCUUGGAAUUUGCGAGAAAUGCUUGCACAUGCAGAAGAAACACGCAAAUUAAUGCCUGUCUGUGUGGAAACUAAAGCCAUAGUUUCAACUAUACAGCGUAAAUAUAAGGGUAUUAAAAUACAAGAGGUGUGGUUGAUUAUGGUGCUAGAUUUUACUUUACACCAGUAAACAACUGUAGCGUCUUAUCAACACACUUAACGAUCUAAAUGAAACUCUUGUUACAAUGCCACUUGGCUAUGUAACACAUGGCUUAAAUUUGGAAGAAGCUGCUCGGUAUAUGAGAUCUCAAAGUGCCAGCUACAGUUUUUUUUUCCUGAUGCUGUUACAGCGUAUAAUGGUUAUCUUACUUCUCUAAACACCUGAAGAACAUUUUAUUGAAACCAUCUCACUUGCUGGUUCCUAUAAAGAUUGGUCCUAUUCUGGACAAUCUACACAACUAGGUAUAGAAUUUCUUAAGAGAGGUGAUAAAAGUGUAUAUUACACUAGUAAUCCUACCACAUCCUAGAUGGUGAAGUUAUCACCUUUGACAAUUUAAGACACUUUCUUUGAGAGAAGUGAGGACUAUUAAGGUGUUUACAACAGUAGACAACAUUAACCUCCACGCAAGUUGUGGACAUGUCAAUGACAUAUGGACAACAGUUUGGUCCAACUUAUUUGGAUGGAGCUGAUGUUACUAAAGUAAAACCUCAAAUAUAUGAAGGUAAACAUUUAUGUUUUACCUAAUGAUGACACUCUACGUGUUGAGGCUUUGAGUACUACCACACAACUGAUCCUAGUUUCUGGGUAGGUACAUGUCAGCAUUAAAUACACUAAAAAGUGGAAAUACCCACAAGUUAAUGGUUUAACUUUAUUAAAUGGGCAGAUAACAACUGUUAUCUUGCCACUGCUGUUAACACUCCAACAAAUAGAGUUGAAGUUUAAUCCACCUGCUCUACAAGAUGCUUAUUACAGAGCAAGGGCUGGUGAAGCUGCUAACUUUGUGCACUUAUCUUAGCCUACUGUAAUAAGACAGUAGGUGAGUUAGGUGAUGUUAGAGAAACAAUGAGUUACUUGUUUCAACAUGCCAAUUUAGAUUCUUGCAAAAGAGUCUUGAACGUGGUGUGUAAAACUUGUGGACAACAGCAGACAACCCUAAGGGUGUAGAAGCUGUUAUGUACAUGGGCACACUUUCUUAUGAACAAUUUAAGAAAGGUGUUCAGAUACCUUGUACGUGUGGUAAACAAGCUACAAAAUAUCAGUACAACAGGAGUCACCUUUUGUUAUGAUGUCAGCACCACCUGCUCAGUAUGAACUUAAGCAUGGUUACUUAUUGUGUAGUGAGUACACUGGUAAUUACCAGUGUGGUCACUAUAAACAUAUAAUUAAAGAAACUUGUAUUGCAUAGACGGUGCUUUACUUACAAAGUCCUAGAAUACAAAGGUCCUAUUACGGAUGUUUUACAAAGAAACAGUUACACAACAACCAAAACCAGUUACUUAUAAAUUGGAUGGUGUUGUUUGUACAGAAAUUGACCCUAAGUUGGACAAUUAUUAUAAGAAAGACAAUUCUUAUUCACAGAGCAACCAAUUGAUCUUGUACCAAACCAACAUAUCCAAACGCAAGCUUCGAUAAUUUUAAGUUUGUAUGUGAUAAUAUCAAAUUUGCUGAUGAUUUAAACCAGUUAACUGGUUAUAAGAAACCUGCUUCAAGAGAGCUUAAAGUUACAUUUUCCUGACUUAAUGGUGAUGUGGUGGCUAUUGAUUAUAAACACUACACCCUCUUUAAGAAAGGAGCUAAAUUGUUACAUAAACCUAUUGUUUGGCAUGUUAACAAUGCAACUAAUAAAGCCACGUAUAAACCAAAUACCUGGUGUAUACGUUGUCUUUGGAGCACAAAACCAGUUGAAACAUCAAAUUCGUUUGAUGUACUGAAGUCAGAGGACGCGCAGGGAAUGGAUAAUCUUGCCUGCGAAGAUCUAAAACCAGUCUCUGAAGAAGUAGUGGAAAAUCCUACCAUACAGAAAGACGUUCUUGAGUGUAAUGUGAAAACUACCGAAGUUGUAGGAGACAUUAUACUUAAACCAGCAAUAAUAGUUUAAAAAUUACAGAAGAGGUUGGCCACACAGAUUUAAUGGCUGCUUAUGUAGACAAUUCUAGUUACUAUUAAGAAACCUAUGAAUUAUCUAGAUAUGUUAAAAUUAUGUUAAGUGUAAGAAUACAUAAAUAUGCUAAAAAGCCUAAAAGGACAAAGAAGAAGGCUGAUGAAAACAAGACAGAAGAAACAGCAAACUGUGACUUUCCUGCUGCAGAUUUGGAUGAUUUCCAAACAAUUGCAACAAUCCAUGAGCAGUGCUGACUCAACUCAGGCCUAAACUCAUGCAGACAUCAAGGCAGAUGGGCUAUAUAAACGUUUCGCUUUUCCGUUUACGAUAUAGUCUACUUUGUGCAGAAUGAAUUCUCGUAUACAUAGCACAAGUAGAUGUAGUUAACUUUAAUCCACAUAGCAAUCUUUAAUCAGUGUGUAACAUUAGGGAGGACUUGAAAGAGCCACCACAUUUCACCGAGGCCACGCGGAGUACGAUCGAGUGUACAGUGAACAAUGCUAGGGAGAGCUGCCUAUAUGGAAGAGCCCUAAUGUGUAAAAUUAAUUUUAGUAGUGCUAUCCCAUGUGAUUUUAAUAGCUUCUUAGGAGAAUGACAAAAAUCCCCACCCCCACACAUACACCCUAUCUUAUCAUUCAUUCAUCAUACCUAUCUCCUCAUCUACCCCCUCUAACACCUCUAAACUCAGUUUCAACUAAUUAGCUACAUUGCAAUGGAAUGUCAAAGUAAAAUAUGAUCUGACAAAAGCAAAUAAACAACUACAAGAGAUUCAGAUGUUGAAACUCAAGUUCUUAAUGACAUAAGGUACAUCAAUCUGAUAUAGUGUUACUUGCUACAGAUGUAAUAUAUGCUCUAUAACAAUUCAACAAACAUUACGACUCAACUAUGCCUAAACUUAUGCAGACAUAUAAGGCAGAUAGCCUAAUCAACAUUGCGCUGAUACAGUUUAAGAUCGUUCACUUGUGCAAUAAUGACAUUCGUAGUCAGCUAAAGCAAUAAUUGAUGUAGUUAACUUUAAUAUGUUAAUGCAAUCUCAACAGAGUUACAUUAGGUAAACUUGAUAGACCACCAUUUAACAAAGUUCACGUGAGUACGAUCGAGUGUCAGCUAAUUAUCUAAGAAGAGCUGUCGUUAUGUGAACAGCCUAAUGUGAAAAAUAAGUUAUUAUGUGUAUCCCAUGUGAUUUAACAGCUUUUUUGAGAAUGACAAGCUCAUUUGACAAUUCUACACGUACUGUAGUUAUCGAAUGACAAGCUUCCUUAUUGCUCAGUCAUACAAGAAAGAUCAGUGCCAUAUUUUGCAAGAACGAUAUUACGAAUAAUGUGUCUCAUACAUUUCUUACCUAGAGUUUUAGUGCAGUUGCUAAAUCUGAUACCAUAAACAUCUAGAGUACUGAUCUGCAACACACCUGCUGUAUUUUGGCUGCUGAAUGUACAAUUUUAAAGUGCUGUGGUAAGCCAGUACCAUUGUUAUGAUACGAUGUACUAAAGGUCCGUUGCUUAUGAAAGUUACCAUGACACGUUAUGUGCUCCUGGAUGGCUUUAUAUUCAAUUUCCUAACACUACUUGAAGGUCUGUUAGAGUAACAAUUUGUUGAGUCUGUAGCAGACACUUAAGAAAGAUCAGAAGCUGGUGUUUGAGUAUCUAAUAGUAGUAGAUUGGUACUUAACAAUGAUUAUUCAGAUUUACCAGGAAUUUCUGUGGUGUAGAUGAAGUAAAUUUACUCUAAUAUGUUACACCACAUUCAAUAUUGGUGUUGUACAUCAGCAUCAAGUAGCUGGUUGUAUAGCUGUGUAAAUCUGCCAUUUAUGAGGUUGAAGAGCUUUGGUGCAGUCAUGUAGUUGCCUUUAAUACUCUAUUCUAUGUCCAGCACUUGUAACACCAGUUAUACAUCACCUAGUGUUUAUCUGUUAUUUACUUGUCUUGACAUUUCUACUAAUGAUGUUUUCUUGCAUAUCAGUGGAUGGUUAUGUCACACCUUAGUACCUUUUGGAUAACAAUUGCUUAUCAUUUUAUUUCCACAAAGCAUUUAUUGGUUUAGUAAUUACCUAAAGAGAUGUAGUCUUAAUGGUGUUCCUUAGUACUUUGAAGAAGCUGCGGUGCACCUUUUGUUAAAUAAAGAAUGUAUUAAAGUUGCGGUGAUGUGCUAUUACCUUACGCAAUAAUAGAUUUAGCUCUUAAUAAGUACAAGUAUUUAGUGGAGCAAUGAUACCAUAGCUACAGAGAAGCUGCUUGUUGCAAUCUAAAGGCUCUCAAUUACUUCAUAACUCAGGUUCUGAUGUUUUCCAUCACAAACCUUACAUCUACUGUUUGCAGAGUGGUUUAGAAAAUGGCAUUCCCAUUGGUAAAGUUGGUUGUAUGGUACAGUAUUUGUGGUACAAUACUAGGUUUGGCUUGAUGUAGUUUGUCCAAGAUGAUUGCCCUUUGAAGAGCUUAACCUAAUUAUGAAGAUUUACUCAUUCUAAUCUAAUCAUAUUAGUACAGGCUGGAAUGUCAACUAGUUAUUACAUUUAUGCAAAAUUGACUAGUAAGGUUGAUCGCCUCCAAGACCAGUAUAGUCGCAUCAAGCACAAGGUGAACUUACUCGUGUAUAUGUUUUCCUGGUUUAUUGCAUCAAAGGUUUCUUGUAACAAUGUUUUACAGAUAUAUUUCUCUUUAGUCUCCUGGUAGUCAAUGUACAGACUUAAAGUAACAUAUGACCUUGUAAACCACGAACUCUGUACGACAAAAUUACAGAGUCCUUGGUUAACCAGUUUUUGGUAUGCUUCCAUGUGUACAUAAUGUACCUAUGGUAUAAGAAAAAUGACCUUAACUAUCCGAUGUCAUAUUACCUCAGGCAAAGAGAAUGUCGCAAGAUAUCACAACUGUUAAACAAUUAAACAUAGUUAAUGCAUCCUGGUAUGCUUAAGGAGAUAAAUUUCACCGAUGCAUUAGACAAAGUUCCAGGUACUCUCCAAUACAGUGAAAGCCCAGCCUACCUGCUUGUACCCAAUUUGACUCAUACUCUUAGCAGUCCAACUCAUUGGUUAUUGUUCAACUGUACACAGCCACUCUUUGCUCUCAUUAUUUUGCUUGACGACCCUAGAAAAAUCUUACACAACACGCCUUCUAUUCUCCUGGCUCUAUCAAAAAAAGCUAGCAAAAAGUUCGAGACUAUAAAGGAACUCUUGGCUGCUAAUUUAUUACAAGCACUUAUUACCUCAUACUUGGUGAAAUGCAGCCAUUACCUCUAAUUUGACUCCCAUCAUUGAAAGCAUAUCAUCAUUGGAUUUAAACAUUUACCAAACCACUCCAACAACAGAGGUUGUCAAGCAAGCAAAACAUAUUUUGGAUGAAUACAACUCCAAUUGCCUUUCACUCCUAACCUUUAUCUUGACAAUAAUAACUUUUCUCAAAUUAGCUACAGCUGAAAUCUCAUCAAAAAAGUUCAAUCAUAUGACAUGCUCUUAUCUCUAAGAUAAACCCAGACUUCCAAUCGAAACACAGAAUGUUCUCCCAUUGAUGUUUCUUCAUAACAACUAAACCAACACAGUUCCCCUUCAAUUUUAUUACCUUAGACCCCACAUACUCAGUGUCUUACUAUACAACAGAACCUGGCAUACCCCUCUACCAAACCUUUCCCCACCAAUAACCCAAACAAGACCAAAUCCUCAGUCUUAUUAAACUAGGACCACAUCUUCACAAUAACUCUUCCAAUGUUAUUUUCCGCAUAGAUUUAGAUAUAUCCAAACCUUCAACAAUAAUGCAGUGCUUAUAUUCCUUCCCCGAACUCACCAUACUAAGGCAUAUUGGCACUCAAAACAUCUUUCAACCAUCCUACAUAUUGUUAACAACGCUACUAAUUUUGUCAUUUAAACUCAGUGAAUUUCAAACUUUAAUCUCCCAUCAGCAAUUUAUCACCACAAAACAAAAAGUAGGAUGAAAAGAGCCACUUACCGAGUCCACCAAGUACGAAAAUUGCACAAUGAUAUGACCUCAGCCUAUCUUAAGGCCCUUGAGUAAAAUAAUCUUUAGUAGUGCUAUCCCGUGAUUUAGCUUCUUUGGGGAUCGACAAU
>cluster_9 reads=1 total_reads=6
ACGCAGGGGAUGGAUAAUCUUGCCUGUGGCAGAUUUAAAACCAGUCUCUGAAGAAGUAGUGGAAAAAUCCUACCAUACAGAAAGACGUUCUUGAGUGUAAUGUGAAAUUACACUUCGAAGUUGUAGGAGACAUUAUACUUAAACCAGCAAUAAUAGUUUAAAAUUACAGAAGAGGUUGGCCACACAGAUCUAUGGCUGCUUAUGUAGACAAUUCUAGUCUCUACUAUUAGAAACCUAAUGAAUUAUCAAGAGUAUUAGGUUUGAAAAACCCUUGUUUCAUUGGUUUAGCUGUUGUUAAUAGUGUCCCUUGGGAUACUAUAGCUAAUUAUGCUAAGCCUUUAACAAAGUUGUUAGUACAACUACUAUCGGUUCACGGUGUUUAAACCGUGUUUGUACUAAUUAUAUGCCUUAUUUCUCUACUUUAUUGUUACAAUUGUGUACUUUUGGAAGUACAAAUUCUUUUAGAAUUAAAGCAUCUAUGCGACUACUAUAGCUAGAAUAAUCGCAGAGUGUCGGUAAAUUUUGUCUAGAGGCUUCAUUUAAUUAUUUGGUCACCUAAUUUCUCUAAACUGACAAUAUUAUAAUUUGGUUUUACUAUUAAGUGUUUGCCUAGGUUCUUAAUUUCUACUCAUCGCUGCUUUAGGUGUUUUUAAUGUCUAAUUUAGGCAUGCCUCUUCUUACUGUACUGGUUCAGAGAAGGCUAUUUGAAACAUUGUGUCACUAUUGCAACCUACUGUACUGGUUCUAUACCUUUCAUAGUGUCUUGUCUUAGUGGUUUAGAUUCUUUUAAGACACCUAUCCUCUUUAGAAACUAUACAAAUUACCAUUUCACUUUUAAUGGGAUUUAACUGUUUUGGCUUGGUCAGAGUGGUUUGGCAUAUUUUCACUAGGUUUUCAUGUACUUGGAUUGGCUGCAAUCAUGCAAUUGUUUCAGCUAUUUUGCAGUACAUUUAUUAGUAAUUUUGGCUUAUGUGGUUAAUAAUUAAUUUGUACAAAUGGCCCCGAUUUCAGCUAUGGUUAGAAUGUACAUCUUCUUUGCAUCAUUUACAUUAUGUAUGGAAAAGUUAUGUGCAUGUUGUAGACGGUUGUAAUUCAUCAACUUGUAUGAUGUGUUACAAACGUAAUAGAGCAACAAGAGUCGAAUGUACAACUAUUGUUAAUGGUGUUGGGAAGGUCCUUUUAUGUCUAUGCUGAACGGAGGACUAAGGCUUUUUGCAAACUACACAAUUGGAAUUGUGUUAAUUGUGAUACAUCUGUGCUAGUUGAUUUAUUAGUGAUGAAGUUGCGAGAGACUUGUCACUACAGUUUAAAAGACCAAUAAAUCCUACUGACCAGUCUUCACCUUUCAUGUUGAUAGUGUUACAGUGAAGAAUGGUUCCAUCCACUUUUACUUUGAUAAAGCUGUUCAAAAGACUUAUGAAAGACAUUCACUCUUCAUUUUGUUAUUUAGACAACCUGAGAGCUAAUAACAUACUAAAGGUUCAUUGCCUAUAAUGUUAUAGUUUUUGAUGGUAAUCAAAAUGUGAAGAAUCAUUGCAAAUCAGCGUCUGUUUUACUACAGUCAGCUUAUGUGAGGUCAACCUAUUGUUACUAGAUAGGCAUUAGUGUCUGAUGUUGGUGAUGGUGUGGAGUUGCAGUUAAAAUAGGUCAUUGAUGUCACGUUAAUCGUCACUCAACUUUUAACGUACCGCUGGAAAACUCAAAACAUGGUUGCAACUGCAGAAGCUGAACUUGCAAAGAAUUGUGUCCUUAGACAAUGUUCUUAUCUACUACUUUUAUUCAGCGGUCCGGCAAGGUUUGUUGAUUCAGAUGUAGAAAAACUAAAGAUGUUGUUGAAUGCUUAAAUUGCACAUCAAUCUGACUCAGAAGUUACUGGCGAUAGUUGUAAUAACUAUGGCCAACAACAAAAGUUGAAAACAUGACACCUUUGACCUUGGUGCUUGUAUUGACUUGUAGUGCGCGUCAUUAAUGCAGUAGCAAAAAGUCUUUGCUUAAGGCAUGGAACGUUAAAGAUUUCAUGUACUGUCUGAACAACCGAAAACAAAAAUGUACGUAGUGCUGCUAAAAGAAUAAACUUACCUUUAAGUUGACCGUGCUAUAUUACUAGACAAGUUGUUAAUGUUGUAUUAUACAAAGAUAGCACUUAAGGUGGUAAAAUUGUUAAUAUUGGUUGAAGCAGUUAAUCAAAGGGUUACAUCUGUGUUCCUUUUUCAUUGUUGCUGCUAUUUUCUAUUUAAUAACACCUGUUCGUUUCGUACUAUCUGAUUUUUUCAAGUGAAAUCAUAGGAUACAAGGCUAUUGAUGGUGGUGUUCACUCGUGACAUUAGCAUACAGAUACUGUUCUGCAUCGUGAUUUGACACAUGGUUUAGCCAGCGUGGUGGUAGUUAUACUAAUGACAGCUUGCCCAUUGAUUGCUUGCAGUCGCAUUAGAGAAGUAGUUUGUCGUGCCUGGUUCUGCCUGGUCACGAUUUUACGUCACAUUGCUGGUGACUUUUGCAUUUCUACCUAGAGUAUGGUGCAGUGGUAACAUCUCUUGUUCCAUCAAACUUAUAGAGUACACUGACUUUGCAACAUCAGCUUGUGUUUUGGCUGCUGAAUGUACAAUUUUUAAAGAUGCUCUGGUAAGCCAGUACCAUAUUGUUAUGAUACCGUGUUUAGAAGGUUCUGUUGCUUAUGAAAGUUUACGCCCCUGACACACGUUAUGUGCUCUGGAUGGCUCUAUUAUUCAAUUUCCUAACACCUACCUUUUGAAGGUUCUGUUAGAGUGGUAACAACUUUUGAUUAAGUACUGUAGGCACGGCUCACUUGUGAAAAGAUCAGAAGCUGGUGUUUGUGUAUCUACUAGUGGUAGAUGGGUACUUAACAAUGAUUAUUACAGAUCUUUACCAGGAGUUUUCUGUGGUGUAGAUGCUGUAAAUAUAUUUACUUACUAAUAUGCACCACUGUAUCAACCUAUUGGUGCUAUGGACAUAUCAGCAUAUAGUAGCUGGUGGUAUUGUAGCUAUCGUAGUAACAUGCCUUGCCACUAUUCUAUGUCUAGAAGAGCUUUUGAAGGUGAAUACAGUCAUGUAGUUGCCUUUAAUACUUCUACUAUUCCUUAUGUCAUUCUCGAUUAUCUGUUUACACCAGUUUACUCAUACCUGGUGUUUUAUCUGUUAUUUACUUGUACUUGACUUUAUCUUACUAAUGAUGUUUUUUUUUAGCACAUAUUUCAGUGGAUGGUUAUGUUCACACCUUUAAGUACCUCUCUGGAUAACAAUGCUUAUAUACUUUGUAUUUCCACAAAGCAUUUAUUGGUUCUUUAGUAAUUACCUAAAGAGACGUAGUCUUUAAUGGUGUUUUUAAGUACUUUUGAAGAAGCUGGCGUUGUGUCCUUUGUAAAAUAAAGAAUGUUUAAAGGGUUGCGUAGUGAUGUGCUAUUACCUCUCUUACGCAAUAAUAGAUAUAGCUUUAUAAUAUAAGUACAAGUAUUUUUAGAAGGAGCAAUGGAUACAACUGCUGAGAGAAGCUGCUUGUUGUCAUCUCGCAAAGGCUCAAUGACUUCCGGUAUCAGGUUUGAUGUUUUCACCAUCACCAAAACACCUCUAACUUCCAUCAGCUGUUCUGCAGAGUGGUUUAGAAAAAAAAACUGGCAUUCCCAUCUGGUAAAGUUGAGGGUUAUAGUAUGACCACAAGUAUUUUGUGGUACAACUACCACACAACGGUCUUUGCUUGAUGACGUAGUUUGUCCAAGACAUGUGAUCUGCACCUCUGAAGACAUGCACAACCCUAAUAUGAAGUUUACUCAACAUGUGUGGGUCUAAUCAUAAUUUCUUGGUGCGGCUGGUAAUGUUCAACUCAGGGUUAUUGGACAUUUCAAUGCAAAAUUGUGUACUUAAGUUAAGGUUGAUACAGCCAAUCCUAAGACUCAGUAUAAGUUUUGUCGCAUUCAACCAGGACAGACUUUCAGUGUUAGCUUGUUACAAUGGUUUCCUUUCAUCUGGUGUUUACCAAUGUGCUAUGAGGCCCAAUCACUAUUUGGGUUUCAUCCUUAUGGUUCAUGUGGUAGUGUUGGUUUUAACAUAGAUUAUGACUGUGUUCUUGUUACAUGCACCAUGGAAUUACCAUUGGAGUCAUGUUACUGGCACGGAUUUGGAAGGUAACUUCAUGGACCUUUUGUUGACAGGCAAACAGCACAAGCAGCUGGUACGGACACAACUAUUACAGUUAAUGUUUUAGCUUGGUGGUACGCUGCUGUUAUAAAUGGAGACAGGUGGUUUCUCAAUUGGCUUCUACCACAACUUAAUGACUUUAACCUUGUGGCUAUGAAGUACAAUUAUGAACCUACAACACAAGACAUCUCGUUGACAUAUGGGACACCUUUGCUCAAACUGGAAUUGCCGUUUUAGAUAUGUGUGCUUCUAAAAGAAUUACUGCAAAAUGGUAUGAAUGGACGUACCAUAUUGGGUAGUGCUCAUUAGAAGAUGAAUACACCUUUGAUGUUGUUAGACAAUGCUCAGGUGUUACUUUCUCCAAAGUGCAGUGAAAAGAACAAUCAAGGGUACACACCACUGGUUGUUACUUCAAUUUUGACUUCAUUCUAGUUUUAGUCCAGAGUACUCUCAAUGGUCUCUCUGUUCUCUUCUUUGUAUGAAAAUGCCUUUUACCUUUUGCUAUGGGUAUUAUUGCUAUGUCUGCUUUGCAAUGAUGUUUGUCACAAACAUUUGACAUCUCUGUUUGUCUUUGUUACCUCUCUGCCACUGAAGCUUAUUUUAAAUGGUUUCGUUGCCAAUCGGUAAAGUGAUGCGUAUUAUGUCUAGUGGAUAUUGGUUGAUACUAGUUUGUCUGGUUUCUAAGCUAAAAAGACUGUGUUAACGUAUGCAUCAGCUGUAGUGUUACUAAUCCAUCAGCUAGAACUGUGUAUGAUAGUGCUAGGAAGAGUGGACACUUAUGAAUGUCUGACACUCGUUUAUAAAGUUUAUUAUGGUAAUGUUUUUUAGAUUAAGCCAUUUCCAUGUGGGCUCUUAUAAUUUGUUACUCUAACAUUCAGGUGUAGUUACAACUGUCAUGUUUUUGGCCAGAGGUAUUGUGUUUUAUGUGUGUUGAGUAUUGCCUCUAAUACAUAGCAAUACACUUUCAGUGUAUAAUGCUAGUUUAUUGUUUUCUUAGGCUAUCUUGUACUUGUUACUUUGGCCUCUUUGUUUACUCAUUUGACUAUUCUAGACUGACUCUUGGUGUUUUAUGAUUACUUAGUUUCUACAGGAGUUUAGAUAUAUGAAUUCAGGGACUACUCCACCCAAGAAUAGCAUAGAUGCCUUCAAACAUCAUCAUCAAUUGUUGGGUGUUGGUGGCAAACCUUGUAUAAAGUAGCCACUGUACAGUCUAAAAUGUCAGAUGUAAAGUGCACAGUAGUCACAUUCUCAGUUUGCAACAACUCAGAGUAGAAUCAUCAUCUAAAUUGUGGGCUCGUGUCCAGUUAUGUUGACAUUUCUUAGCUAAAGAUACUGAAGCCUUUGAAAAAAUGGUUUCUUACUUUCUGUUUGCUUUCCAUGCAGGUGCUGUAGACAUAAACAAGCUUUGUGAAGAAAUGCUGGACAACAGGCAACCUUACAAGCUAUAGCCACAAGAGUUUAGUUCCCUCCAUCAUCAGCUUUUGCUACUGCUCAAGAAGCUUAUGAGCAGGCUGUUGCUAAUGGUGAUCUGAGUUGUUCUUAAAAAGUUGAAGAAGUCUUUGAAUGUGGCUAAAUCUGAAUUUGACCGCUGAUGCAAGCCAUGCAACGUAAGUUGGAAAAGAUGCUGAUCAAGCUAUGACCCAAAUGUAUAAACAGGCUAGAUUUGAGGACAAGAGGGCAAAAGUUACUAUGGUGCUAUGCAGACAAUGUUUUCAACGUUUGGAAAAGUUGGAAUAUGAUGCACUCAACAACAUUAUCUCUCAACAAUAAAGAGAUGGUUGUGUUCCCUUGAACAUAAUCUCCACAACAGCAGCCGUAACUAUAAGUUGUCAUACCAGACUAACACAUAAAAAUACGUGUGAUGGUUCAUUACAACCCUAUGCCAAUUGUGGGAAUCCAACAGGUUGAAGAUAGAUAGUAAAAUUGUUCAACUUGAAAUUAGUAUGGACAAUUUCACCUAAUUUAGCAUGGCCCUUAUUGUAACAGCUUUCAAGGGCCAAUUCUGCUGUCAAUUACAGAAUAAUGAGCUUAGUCCUGUUGACACUACGACAGAUGUCUGUGCUGCCGGUACUACACAAACUGUUUGCACUGAUGACAAUGCGCUAGCUUACUACAACACAACAAAGGGAGGUAGGUUUGUACUUGCACUGUUAUCGAUACAGGAUUUGAAAUGGGCUAGAUUCCCUAAGAGUGACGGAACUGGUACUAUCUAUACAAGAACUGGAUCACCUUGUAGGUUUUUGUUACAGACAUCCAAAGGUCCUAAAGUGAAGUAUUUAUCACUAUUAAAGGAUUAAACAACCUAGAAGAGGAUAAGUACUUGGUAGUUUAGCUGCCACAGAUACGUUUACAAGCUGGUAAUGCAACAGAAGUGCCUGCCAAUUCAACUGUAUUAUUAUCUCUGUGCUUUUGCUGUAGAUGCUGCUAAAGCACAAAGAUUAUCUAGCUAGUGGGGACAACCAAUCACUAAUUGUGUUAAGAUGUUGUGUACACACUAUUGGUACUGGUCAGGCAAUAUCGGUUACACCAGAAGCCACUAAUAUGGAACAAGAAUCCUUUGGUGGUGCAUCGUGUUGUCUGUACUGCCGUUGCCACAUAGAUCAUCCAAAUCCUAAAGGAUUGUGACUUAAAAGGUAGUAUGUACAAAUACCUACAACUUGUGUGUGACCCUGUGGGUUUUAUUUAAAACACAGUACUGACGUCUGCGGUAUGUGGAAAGGUUAUGGCUGUAGUUGUGAUCAACUCGCGAACCCAUGCUCAGUCAGCUGACGACGAUGCACAAUCGUUUUUAAACGGGUUUGCGGUGUAAGUGCAGCCCGUCUCUUACACCUGCGGCACAGGCACUGGGGUACUGAUGUCGUAUACAGGGCUUCUGACAUCUACAAUGAUAAAGUAGCUGGUUUGCUAAAUUCCUAAAAACUAAUUGUUGUCGCUUCCAAGAAAAGGACGAAGAUGACAAUUUAAUUGAUUUACUUGUGGUUAAGAGACACACUUCUCUAUACCAACAUGAAGAAAAACAAUACAUAUAAUUUACUUAAGGAUUGUCCAGCUGUUGCUAAACAUGACUUCUUAAGAUUUGGAAUAGACGGUGACAUGGUACCACAUAUACGUCAACGUCUUACUAAAUACACAAUGGCAGACCCGUCUAUGCUUAAGGCAUUUGAUGAAGGUAAUUGUGACUUAAAGAAAUACUUGUCACUCACAAUUGGUGUGAUGAUGAUUAUCUAAUAAAAAGGACUGGUAUGAUUUUGAAGAAAACCAGAUAUAUUACGCGUAUACGCCAACACUAGGUGAACGUGUACGCCAAGCUUGUUAAAAGUACAAUCUGUGAUGCCAUGCGAAUGCUGGUAUUGGUUGGUGUACUGUACUAGAUAAUCAAGAUCUCAUCGCUGGUAACUGGUAUGAUCUUAGGUGAUCAUACAAACCACGCCAGGUGGUGGAGUUCCUGGUUGUAGAUUUAUUAUUUUGUUAAUGCCUAUAUUAACCUUGACAAGGGCUCUAACUGCAGAGUACAUGUUGACUUAGACCAACAAAGCCUUUCUAAGUGGGAUUUGUUAAAUAUGACUCACGGAAGAGAGGUUAAACUCUUUGACCGUUAUUCAAUAUUGGGAUCGGACACAUACCACCCAAAUUGUGUUAACUGUUUGGAUGACAGAUGCAUUCUGCAUUGUGCAAACUUUAAUGUUUUAUUCUCCUACAGUGUUCCCACCUACAAGUUUUGGACCACUAGUGAGAAAAAUAUUUCUGUUGAUGGUGUUCCAUCUCUGUAGUUUCUUAUUGAUCACUCAGAGCUAGGUGUUGUACAUAAUCAGAUGUAAACUUACAUAGCUCUAGACUUAGUUCUUAAGGAAUUACUUGUGUAUGCUUUGACCUGCUAUGCACGUUGCUCUGGUAAUCUAUAGAUAAACGCACUACGGCUUUCAGUAGCUGCACUAUUGUGUUGUUCUCAAACUGUCAAACCCGGUAAUCAACAAAGACUUCAUGACUUUUGCUGUGUCUAAGGUUUUCUUAAGGAAGGAAGUUCUGUUGAAUUAAACACUUUACAUUUGCUCAGGAUGGUAAUGCUGCUAUCAGCGAUUAUGACUACUAUCGUUAUAAUUUACCAACAAUGUUGAUAUCAGACAACUACUAUUUGUAGUGAAGUUGUUGAUAAGUACUUUGAUUGUACGAUGGUGGCUGUAUUAAUGCUAACCAGUCAUCGUCAACAACCAAGACAAAUCAGCUGGUUUUCCAUCUAAUAAAUGGGGUAAGGCUAGACUUUAAUAUGAUUCAAUGAGUUAUGAGGAUCAAGAUGCACUUUCGCAUAUACAAACGUAAUGUCAUCCCUACUAUAACUCAAAUGAAUCUUAAGUAUGCCAUAGUGCAAAGAAUAGAGCUCGCACCGUAGCUGGUGUUUAUCUGUAGUACUAUGACCAAUAGACAGUUCAUCAAAAAUUAUUGAAAUCAAUAGCCGCCUUAGAGCUACAAUAGUAAUGGAACAAGCAAAUUCAGUGUUGGCACAACCGUUUAAAAACUGUUUAUAGUGAUGAAGAAAUCCCUCACCUUAUGGGUUGAGAUUAUCCUAAAUGUGAUAGAGCCAUGCCUAACCGCUUUAGAAUUAUGGCCUUUGUUCUUGACCGCAAACAUCAACGUGUAGCUUGUACCUCGUUUAUAGAUUAGCUAUGAGUGUGCUCAGUAUUGAGUGAAUGGUCAUGGCGGUUUUCAUUAUAUGUUAAACCAGGGAACCUCAUCAGGAGAUGCCACAACUGCUUCAAAUAUUAAUAGUGUUUUAACAUUUGUCAAGCUGUUCAGCCACCGUCGUGUAAUGCACUUUUUAUACAUUGAUGGUAACAAAAUUGCCGAUAAGUAUGUCCGUAAAUCUACAACACAGACUUUAUGAGUGUCUCUAUAGAAAUAGAGAUGUGACACAGACUUUGUGAAUGAGUUUACGCAUAUUGCGUAAACAUUUCUCAAUGAUGAUACUCUCUGACGAUGUUGUUGUGUGCUUCAAUAGCACUUAUGCAUCUCAAGGUUUAGUGGCUAGCAAAGAACUUUAAGUCAGUUCUCAACUAUCAAAACAAUGGUCAUGUCAGCAAAAUGUUGGACUGAGACUGACCUUACUAAAGGACCUCAUGAAUUCUGCUCACCAACAAUGCUAGUUAAACAGGGUGAUGAUUAUGUGUACCUUUCCUUACCCAGAUCCAUUAAGAUCCAAGGGGCCGGCUGUUUUGUAGAUGAUAUCGUAAAACAGAUGGUACACACUAUGAUUGAACGGUUCGUGUUCAUAGCUAUAGAUGCUUACCCUCACUUACUAAACAUCCUAAUCAGGAGUAUGCUGAUGUCUCAUUUGUACUUACAAUACAUAAGAAAGCUACUAUGAUGAGUUAUAGGACACAUGUUAGACAUGUAUCACAAUAUGCUUAAUGAUAUUCAAGGUAAAGGAACCUGAGUUUAUGAGGCUAUGUACACUCCAAUAUGCUUACAGUACAGGCUGUGGGCUUGUGUUUUGCAAUUCUUCAGACUUUCAUUAAGAUGUGGUGUUCGUACGUAGACCAUCUCAUGUUGUAAUGCGUUACGACCGUCAUAACAUAUCACAUAAAUUAGUCUGUCUGUUAAUCCGUAUGUUUGCAAUGCUCCAGGUUGUGAUGCACCACAGAUGUGACUCAACUUUACUUAGGAGGUAUGAGCUAUUAUUGUAAAUCAUCAAACAUCCAUUAGUUUUCCAUUGUGUGCUAAUGGACAAGUUUUGGUUUAUAAAAAAUACAUGUGUUGGUGGCGAUAAUGUUACUGACUUGCCAAUUGCAACAUGUGACUGGACAAAUGCUGGUGAUUACAUUUUAGCUAACACCUGUACUGAAGACUCAAGCUUUUUUGCAGCAGAAACGUUCAAGCUACUGGAGGAGACAUUUAAAACUGUCUCUGAUUGCUACAUUGACCGUGAAGUGUGUUUGACAGAGAAUUCUUCACUUUUGAGAAGUUGGUAAACCAAGACCACACACACUAACCGAAAUAUGUCACUGGUUAUCGUGUAACUAAAAACAGUAACAGUACAAAUAGGAGAGUACCUCCUUUGAAAAAGGUGACUAUGGUGAUGCUGUUGUUUACCGAGGUACAACAACAAAUUAAAUGUUGGUGAUUAUUUUGUGCUGACAUUCAUACAGUAAAUGCCAUUAGUGCACCACUAGUGCCACAAAGAGCACUAUGUUAGAAAACUGGCUUAUACCCAACACUCAAUAUCUCAGAUGAGUUUUCUAGCAAUGUUGCAAAUUAUCAAAAGGUUGGUAUGCAAAAGUAUUUACAUAUACCAGGGACCACCUGGGUACUGGUAAGAGUCAUUUUGCUAACUUGGCCUAGCUCUACUAUUUUCCCUCUGCUCGCAGUGUAUCUCAGCUUUCUUGCUCUCAUGCCGCUGUUGAUGCCAUUAUGUGAGGCAUUAAAAAUAUUUGCCUCGUAGAUAAAUGUAGUAGAAUUAUACCUGUCACGUGCUCGUGUAGAGUGUUUUGAUAAAUCAAAGUGAAUUCAUUAGAACAGUAUGUUUUUGUACUGUAAAUGCAUUGCCUGAGACGACAGCAGAUAUAGUUGUCUUUGACGAAAUCAAUGGCCACAAAUAUGAUUUGAAAUGUUGUCAAUGCCAGAUUACGUGUCUAGCACUAUGUGUACAUUGGCGACCCUGCUUUACAUAUUACCUGCACGCACUGCUAACUAAGGGCACACUAGAACCAGAAUAUUCAAUUCCAGUGUGGAUUUAUGAAAUUAUAGGUCCAGACAUGUUCCUUCGGAACUUGUCAGCGUUGUCCUGCUGAAAUUGUUGACACUGUGAGUGCUUCUGGUUUUAUGAUAAUAAGCUUAAGCACAAAGACAAAUCAGCUCAAUGCUUUAAAUGUUUAUAAGGGUGUUAUCACGCCGAUGUUUCAUCUGCAAUAACAGGCCACAGCAGGCGUUGGUAGAGAAUUCCUCUACGCUCCCUGCUUGGAGAAAAGCUGUCUUUAUUCACCUUAUAAUCUCAGAAUGUUGUAGCCUCAAAGAUUUUGGGACUACCAACUUUCAAACUGUUGAUUUCAACAGGCUCAGAAUAUAUGACUAUGUCAUUCACUCAAACCACUGAAACAGCUCACUCGUAAUGUAACAGAUUUAAUGUUGCUACUACCAGAGCAAAAGUAGGCAUACUUUGCAUAAUGUCUGAUAGAGACCUUUAUGACAAGUUGCAAUUCAUCAAGUCUUGAAAUCUCCACAAAGAAUGUGGCAACUUUUUACGAAGCUGAAAUGUAUAACAGGACUCUUUAAAGAUUGUAGUAAGGUAAUCAUUGGGUUACAUCCUACACAGGCACCUACACCUCAGUUGACACUAAAUCAAAACUGAAGGUAUGUUGACAUACCUGGCAUACCUAAUUGGUAACCUCCUAAAGCUAUUAAGUGUGUACCUUCAAGCUGAUGUAGAAUGGAAGUUCUAUGAUGUACAGCCUUGUAGUGACAAAGCUUAUAAAUAGAAGAAUUAUUCUAUUCUUAUGCCUUAUCUUUGACAAAUCACAGAUGGUGUAUGCCUAUUUGGAAUUGCAAUGUCGAUAGAUAUCCUGCUAAUUCCAUUGUUUGAAGAUUUGACACUAGAGUGCUAUCUAACCUUAUUAGCACUGUUGUGAUGGUAGUUUUGUAUGUAAAUAAACAUGCAUUCCACACCAGCUUUGAUAAAAGUGCUUUUGUUAAUUUAAAACAAUUACCAUUUUUAUACUUUGACAGUCCAUGUGAGUCCAUGGAAAACAAGUAGUGUCAGAUAUAGAUUAUGUACCAAAGUCUGCUCGUAUAACACGUUGCAAUUUAGGUGGUGCUGUCUUCUGUAGACAUCAUGCUAAUGAGUACAGAUUGUAUUCGAUGCUUAUAACAUGAUGAUCAGCUGGCUUUAGCUUGUGGGUUUACAAACAUACAAUUGAUACUUAACCUUGGAACACUCUACAAGACUCCAGAGUUUAGAAAAUGUGGCUUUGCUGUUGUAAAUAAGGACACUUUGAUGGACAACAGGGUGAAGUACCAGUUUUAUUAUUAAUAACACUGUUUCCAAAAGUUGAUGGUGUUGAUGUAGAAUUGUUUGAAAAUAAACAACUACCUGUUAAUGUAGCAUUUGAGCUUGGGCUAAGCGCAACAUUAAACCAGUACCAGAGGUGAAAAUACUCAAUAAUUUGGUGUGGACAUUGCUGCUAAUACUGUGAUUUAGGACUACAAAAGAGAUGUUCCAGCACAUAUAUCUACUAUUGGUGUUUGUUCUAUGACUGACAUAGCCAAGAAACCAACUGAAACGAUUUGUGCACACUACUGUUUUUUGAUGGUAGAGUUGAUGGUCAAGUAGACUUUAUUUAGAAAUGCCCGUAAUGGUGUUCUUAUUACAGAAGUAGUGUUAAAGGUUUACAACCAUCUGUAGGUCCCAAACAAGCUAGUCUUAAUGGAGUCACAUUAAUUGGAGAAGCCGUAAAAAACACAGUUCAAUAUUAUAAGAAAGUUGAUGGUGUUGUCCAACAAUUACCUGAAACUUACUCUACUCAGAAGUAGAAAUUUACAAGAAUUUAAACCCAGGAGUCAAUGGAAAUUGAUUUCUUAGAAUUAGCUAUGGAUGAAUCAUUGAACAGUAUAAAUUAGAAGGCUAUGCCUUCGAACAUAUCGUUUAUAGAUUUUAGUCAUAGUCAGUUAGGUGGUUUACUCUACUGAUUGGACUAGCUAAACGUUUUAAGGAAUCACCUUUUGAAUUAGAAGAUUUUAUUCCUAUGGACAGUACAGUUAAAAACUAUUUCAUAACAGAUGCGCAAACAGGUUCAUCUAAGUGUGUGUGUUUGUUAUUGAUUUAUUACUUGAUGAUUUGUUGAAAUAAUAAAAUCCCAAGAUUUAUCUGUAGUUCUAAGGUUGUCAAAGUGACUAUUGACUAUACAGAAAUUCAUUUAUGCUCUUGGUGUAAAGAUGGCCAUGUAGAAACCUUUUACCCAAAAUUACAAUUUAGUAAGUGGCAACCGGGUGUUGCUAUGCCUAAUCUCACAAAUGCAAAGAAUGCUAUUAGAAAAGUGUGACCUUCAAAAUUAUGGUGAUAGUGCAACAUUACCUAAAGGCUAAUGAUGAAUGUCGCAAAAUAUACUCAACUGUGUCAAUAUUUAAACACAUUACUAGCUUGUACCCUAUAAUAUGAGAGUUAUACAUUUUGGUGCUGGUUCUGAUAAAGGAGUUGCACCAGGUACAGCUGUUUUAAGACAGUGGUUGCCUACGGGUACGCUGCUUGUCGAUUCAGAUCUUAAUGACUUUGUCUCUGAUGCAGAUUCAACUUUGAUUGGUGAUUGUGCAACUGACAUACAGCUAAUAAAUGGGAUCUCAUUAUUAGUGAUAUGUACGACCCUAAGACUAAAAAUGUUACAAAGAAAAUGACUCUAAGAGGGUUUUUCUUUACUUGUGGGUUUAUACAACAAAAGCUAGCUUUAGAGGUUCCGUGGCUAUAAAGAUAACAGAACAUUCUUGGAAUGCUGAUUUUUAUAAGCUCAUGGGACACUUCGCAUGGUGGACAGCCUUUGUUACUAAUGUGAAUGCGUCAUCAUCUGAAGCAUUUUUAAUGGAUGUAAUUAUCUUGGCAAACCACGCGAACAAAUAGAUGGUUAUGUCAUGCAUGCAAAUUACAUAUCAUGGAGGAAUACAAAUCCAAUUCAGUUGUUUCCUAUUCUUUAUUUGACAUGAGUAAAUUCCCCUUAAAUUAAGGGUACUGCUGUUAUGUCUUUAAAAGGAAGGUCAAAUCAAUGAUAUGAUUUUAUCUUCUUAGUAAAGGUAGACUUAUAAUUAGAGAAAACAACAGAGUUGUUAUUUCUAGUGAUGUUCUUGUUAACAACUAACGAACAAUGUUUGUUUUUUGUUUAUUGCCACUAGUUCUAGACAGUGUGUUAAUCUAACAACCAGAACUUCAUUACCCGCAUACACUAAUUACACGUAGUGUCAUUACCCUGACAAAGUUACAGAUUCAGCUCACCGUUGGUCCAUACCAAACCCAAGGAACUUGUUGGGACUUGGAACUCUUCAGACAAGGAACUGAUUACAAACUGGCCGCAAAUUGCGUUUUGCCCAGCGUUCAGCGUUCUUCGGAAUGUCUGCAUUGGCAUGGAAGUCACACCUCGGGAACGUGGUUGACCUACACAGGUGCCAUCAAAUUGGAUGACAAAGAUCCAAAUUAAAGAUCUGUCAUUGCUGAAUAAGCAUAUUGACGCAUACAAAACAUUCCCACCAACAGAGCCUAAAGGACAAAAGAAGAAGGCUGAUGAAACUCAAGCCAUCAAGAGACAGAAGAAACAGCAAACUGUGACUCUUUUCCUGCUGCAGAUUUGGAUGAUUUCUCCAAACAAUUGCAACAAUCCAUGAGCAGUGCUGACUCAACUCAGGCCUAAACUCAUGCAGACAACACAAGGCAGAUGGGCUAUAUAAACGUUCGCUUUCCGUUUACGAUAUAUAGUCUACUCUUGUGCAGAAUGAAUUCUCGUAACUACAUAGCACAAGUAGAUGUAGUUACUUAAUCCUCAGCAAUUUUUAAUAGUGUGUAACAUUAGGAGGACUUGAAAGAGCCACCACAUUUCACCGAGGCCACGCGGAGUACGAUCGAGUGUACAGUGAACAAUGCUAGGAGAGAGCUGCCUAUCAUGGAAGAGCCCUAAUGUGUAAAAUUAAUUUAGUAGUGCUAUCCCAUGUGAUUUUAAUAGCUUUUUAGGAGAAUGACAAAUCCCCACCCCCAUACAUCCACCAUCAUCUUCAUAUCUCAUACAUCUUACAACCUAUCCCCAACCCACACUCCUCCCUUAAACAAC
>cluster_10 reads=1 total_reads=1409
AUACCUUCCCAGGUAACAAACAUAACCAGUGUUAAGAUGUUGUGUACACCUGGUACUGGUCAGGCAAUAACGUUACCGAAGCCAAAGUAAGAAUCGGUGGUUCGUGUUGUCUGUCGCGCCUGAUCAUCCAAUCCUAAGAUUUGUGACUUAAAGGUAAGUAUGUCAAAUCCUACAACUUGUGCUAUGACCCGGUUACACUUAAAACACGUCUGCGUCUGCGGUAUGUGGAAAGGUUAUGGCUGUGUUGUGAUCAACCGAACCCAUGUUCAGUCAGCUGAUGCACAAUCGUAACGGGUUUGCGGUGUAGUGCAGCCCGUACCGGGCCAGCCAGUCUGAUGUCGAACAGGUUGACAUGAUAAGUAGCUGGUUGCUAAAUUCAAACUAAUUGUGUCGCCAAGAAAGACGAAGAUGACAAUUUAAUUUUUUAGUAAGAGACACACUCAUACCAACGAAGAAACAAUUUAAUCAAGAGCCAGCUGUUGCUAAACGACUUCUUAAUUGAAUAGACGGUGACAUGGUACCUACGUCAACGCACUAAUCAAUAGACCUCGUUAUGCUAAGGCAUUUGAUGAAGGUAAUUGUGACACUAAGAAAUACUUGUCACAAUGUUGUGAUGAUGAUUAUUAAAAGGACUGGUGAUUUGUAGAAACCCAGAUAUACGCGAACGCCAACUAGGUAACGUGUACGCAAGCUUUGUUAAAAACAGUACAAUUGUGAUGCCAUGCAAUGCUGGUAUUGUUGGUGUAUGACAUUGAUAACAAGAUCUGGUAUGUAUGAUUGUGAUCAUACCCGAGUGGAGCCUGUUGAUUUAUUCUGUAAUGCCUAUUAACCUUGACAGGCUUUAACUCAGAGUCAUGUUGACACUGACAACAAGCCUUAUGGGAUUUUAAAAUAUGAUCGGAAGAGAGGUUAAAACUUUACCGUUAUUUUAAAUAUUGGAUCAGACAUACCCAAAUUGUUACUGUUUGGAUGACAGAUGCAUUUUGCUGUGCAAACUUUAAUGUUUAUUCUACAGUGUUCCCACCUACAAGUUUGGACCACUAGUGAGAAAAAUAUUUGUUGAUGGUGUUCCAUCUGUAGUUCAACUGGAUACCACUUCAGAGAGCUAGGUGUUGUCAUAAUCAGGAUGUAAACACAUAGCUCUAGACUUAGUUUAAGGAAUUACUUGUGUAUGCUGCUGACCCUGCUAUGCACGCUGCUUCUGGUAAUCUAUUACUGAUAAACGCACUACGUGCUUUCAGUAGCUGCACUUACUAACAAUGUUGCUUCAAACUGUCAAACCCGGUAUUUUAACAAAGACUUAUGACUCUGUGUCUGGUUUCUAAGGAAGGAAGUUCUGUUGAAUUAAACACUCUUGCUCAGGAUGGUAAUGCUGCUAUCAGCGAUAUGACUACUAUCGUUAUCUACCAACAAUGUGUUAUCAGACAAACUAUUUGUAGUUGAAGUUGUUGAUAAGUACUUUGAUUGUACGAUGGUGGCUGUAUUAAUGCUAACCAAGUCAUCGUCAACAACCUAGACAAAUCAGCUGGUUCCAACUAAUAAAUGGGUAAGGCUAGAUCUAUUAUGAUUCAAUGAGUUAUGAGGAUCAAGAUGCACUUUCGCAUAUACAAACGUAAUGUCAUCCCUACUAUAACUCAAAUGAAUCUUAAGUAUGCCAUAGUGCAAAGAAUAGAGCUCGCACCGUAGCUGGUGUCCUAUCUGUAGUACUAUGACCAAUAGACAGUUUCAUCAAAAUUAUUGAAAUCAAUACCGCCCUAGAGGAGCACUGUAGUAAUUGAACAAGCAAUUCUAUGGUUUGGCACAACCUGUUAAAACUGUUUAGUGAUGUAGAAAACCCCUUAUGGGUUGGGAUUAUCCUAAAUGUGAUAGAGCCAUGCCUAUCGCUAGAAUUAUGGCCUCCUUGUUCUUGCUCGCAAACAUAACGUUGUGCUUUUCACACCGUUUUAUAGAUUAGCUAAUGAGUGUGUCAAGUAUUGAGUGAAAUGGUCAUUGUGGCGGUUCACUAUAUGUAAAACCAGGUGAACCUCAUCAGGAGAUGCCACAACUGCUUAUGCUAAUAGUGUUUUUAACAUUUGUCAAGCUGCACGGCCAAUGUUAAUGCACUUUUAUCUACUGAUGGUAAAAUUGCCGAUAGUAUGUCCGCAAUUUACCACAGACUUUGAGUGUCUCUAUAGAAAGAGAUGUUGACACAGACUUUGUGAAUGAUUUACGCAUAUUUGCGUAAACAUUUCAAUGAUGAUACUCUGACGAUGCUGUUGUGUGGUUCAAUAGCACAUGCAUCAAGGUCUAGUGGCUAGUAAAGAACUUUAAGUCAGUUUUUAUUAUCAAAACAAUGUUCAUGUCUGAAGCAAAAUGUUGGACUAGAUGACCUUAAGGACCUCAUGAAUUUGCUCUCAACUCAAUGUGUUAAACAGGGUGAUGAUUAUGUACCUUCCUACCCAGAUCCAUUAAGAAUCCAGGGCCGGCUGUUUGUAGAUGAUAUAAAACAGAUGGUACUCUAUGAUUGAACGGUUCGUGUCUUAGCAUAGAUGCUUACCCACUUACUAAACAUCCUAAUCAGGUAUGCUGAUGUUCAUUUGUACUUACAAUUUAAAGCAACAUGAUGAGUAACAGGACACAUGUUAGACUGUAUCUGUUAUGCACUAAUGAUAACAUCAAGGUAUUGGAACCUGAGUUUAUGAGGCUAUGUACACAUAAGUUACAGGCUGUUGGGCUUGUGUUUUUUGCAAUUCACAGAUUAUUAGAUGUGGUGCUUGCAUACGUAGACCAUUUAUGUUGUAAAUGCUGUUACGACCUGUCAUCAACAUCCAAAUUAGUCUUGUCUGUUAAUCCGUUGUCAAUGCUCCAGGUUGUGAUGUCAAGAUGUGACUCAACUCUACUUAGGUAUGAGCUAUUAUUGUAAACUAACCACCCAUUGUUUCCAUUUGUGCUAAUGGACAAGUUUUGGUUUAUAAAAUCACAUGUGUAGCAAUGUUUGAUUUUGCAAUUGCAACACAAAUGCUGGUGAUUACUUAGCUAACACCUUAGAAAGACUAAGUUCGCAGAAACGCUCAAGCACUGAGGUAACUGUCAUGGUAUUGCUACUGUUGAAGUGCUGUCUGAGAGAAUUCAUAGAGUUGGUAAACCUAGCACCACUAACGAAAUUAUGUCACUGGUUAUCGUAACUAAAACAGUAAAGUACAAAUGAGAGUACACCUUUGAAAAAGGUGAUUGGUGAUGCUGUUGUUUACCGAGGUACAUUAUUUACAAAUUAAAUGUUGGUGAUUAUUUGUGCUGACAACUAAGUAAUGCCAUUAAGUGCCCUACACUAGUGCCACAAGAGCACUAUGUUAGAAUUACUGGCUUAUACCCAACACUCAAUAUCAGAUGAGUUCUAGCAAUGUUGCAAUAUCAAAAGGUUGGUAUGCAAAAGAAUUUACACUCCAGGGACCUGGUACUGGUAAGAGUCAUUCUGCUAAUGGCCUAGCUUCAUUCCUUUGCUGCAUAGUGUAUACAGCUUGCUCAUGCCGCUGUGAUGCACUAUGUGAGAAGGCAUUAAAAUAUUUGCCUUAGAUAAAUGUAGUAGAAUUAUACCGAUGUGCUCGUGUAGAGUGUCUGAUAAAUCAAAGUGAAUCAUAUAGAACAGUAUGUCUUUGUACUGUAAAUGCAUUGCCUGAGACGACAGCAGAUAUAGUUGCUUUGAUGAAAUUCAAUGGCCACAAAUUAUGAUUUGAGUGUUGUCAAUGCCAGAUUACGUGCUAAGCCAUGUGUUUGGCGACCCUGCUCAAUUACCUGCACCACGCACUGCUACUAAGGGCACACUAGAACCAGAAUUUCAAUCAGUGUGUAGACUUAUGAACUAUAGGUCCAGACAUGUUUCGGAACUUGUCGGCGUGUCCUGCUGAAAUUGUUGAUACUGAGUGCUUUGGUUUACGAUAAUAAGCUUAAAGCACAUAAAGACAAAUCAGCUCAAUGCUUAAAUGUUUUAUAAGGUGUUAUGCUGAUGUUCAUCAGCAAUUACAGGCCACAAAUAGGCGUGGUAAGAGAAUUCCUACCACAACCUGCUGAGAAAGCUGUUUUAUUUACCUUAUAAUACCACAGAAUGCUGUAGCCUCAAAGAUUUUGGGACUACCAAUCAAACUGUUGACAUCAACAGGGCUCAGAAUAUGACUAUGUCAUUCACUCAAACCACUGAAACAGCUCACUCUUGUAAUGUAAACAGAUUUAAUGUUGCUAUUACCAGACAAAAAGUAGGCAUAUUUGCAUAAUGUCUGAUAGAGACCUUUAUGACAAGUUGCAAUUACAAGUCUUGAAAUCCACGGAAUGUGGCAACUUUACAAGCUGAAAAUGUAACAGGACUUUUAAAGAUUGUAGUAAGGUAAUCACUGGGUUACAUCCUACACAGGCAUCCUACCUCAGUGUGACACUAAAUCAAAACUGAAGGUUUAUGUGUUGACCUACCUGGCAUACCUAAGGACAUGACCUAUGAAGACUCAUCUCUAUGCAGGUUUAAAAUGAAUUAUCAAGUUAAUGGUUACCCUAACAUGUUUAUCCCCGCGAAGAAGCUAUAACAGUACGUGCAUGGAUUGGCUUCGAUGUCGAGGUGUCAGCUACUAGAGAAGCUGUUGGUACCAUUUACACACUAGUUUUACAGGUAUUAACCUAGUUGCUGACCUACAGGUUAUGUUGAUACACCUAAUAAUACAGAUUUCCAGAGUUAGUGUAAACCACCGCCUGGAGAUCAAUUAACCACUCAUCCUAUGUCAAAGGACUUCCUUGGAAUGUAGUGCGUAUAAAGAUUGUACAAAUGUUAAGUGACACACUUAAAAAUCUCUGACAGAGUCGUAUUUGUCUUAUGGGCACCGGCUUUGAGUUGACAUCUAUGAAGUAUUUGUGAAAAUAGGACCUCAGCGCACCUGUUGUCUAUAUGAUAGAGUGCCACAUGCUUUCCCUGCUUCAGACUUAUGCCUGUUGGCAUCAUUCUAUUGGAUUUGAUACGUCUAUAAUCCGUUUAUGAUUGAUGCUCAACAAUGGGUUUUACAGGUAACCUACAAAGCAACCAUGAUCUGUAUUGUCAAGUCCAUAGUAAUGCACACGUAGCUAGUUGUGAUGCAAUCAUGACUAGGUGUCUAGCUGUCCACGAGUGCUCUGUUAAGCUGUUGACUGGACUAUUGAAUAUCCUAUAAUUGGUGAUGAACUGAAGAUUAAUGCGGCUUGUAGAAAGGUUCAACACAUGGUUGUUAAAGCUGCAUUAUUAGCAGACAAAUUCCCAGUUUCACGACAUUGGUAACCCUAAAGCUAUUAAGUGUACCUCAAGCUGAUGUAGAAUGGAAGUUCUAUGAUGCACAGCCUUGUAGUGACAAAGCUUAUAAAAUAGAAGAAUUAUUCUAUCUUAUGCCACACAUCUGACAAAUUCACAGAUGGUGUAUGCCUAUUUGGAAUUGCAAUGUCGAUAGAUAUCCUGCUAAUUCCAUUGUUUGUAGAUUUGACACUAGAGUGCUAUCUAACCUUACUUGCCUGGUUGUGAUGGUGGCAGUUUGUAUGUAAAUAAACAUGCAUUCCACACACCAGCUUUUGAUAAAAGUGCUUUUGUUAAUUUAAACAAUUACCAUUUAAAUACUUGACAGUCCAUGUGAGUCUCAUGGAAAACAAGUAGUGUCAGAUAUAGAUUAUGCACAAUAGUCUGCUACGUGUAUAACACGUUGCAAUUAGGUGGUGCUGUCUGUAGACAUACGCUAAUGAGUACAGAUUGUAUUCGAUGCUUAUAACAUAUGAUCCAGCUGGCUUAGCUUGUGGGUUUACAAACAAUUUGAUACUUAUAACCUCUGGAACACUUUACAAGAUUCAGAGUUUAGAAAAUGUGGCUUUAAUGUUGUAAAUAAGGGACACUUUGAUGGACAACAGGUGAAGUACCAGUUUAUCAUUAAUAACACUGUUUACACAAAAGUUGAUGGUGUUGAUGUAGAAUUGUUUGAAAAUAAAACAACAUUACCUGUUAAUGUAGCAUUUGAGCUUUGGGCUAAGCGCAACAUUAAACCAGUACCAGAGGUGAAAAUACUCAAUAAUUUGGGUGUGGACAUUGCUGCUAAUACUGUGAUCUGGGACUACAAAAGAGAUGCUCCAGCACAUAUAUCUACUAUUGGUGUUUGUUCUAUGACUGACAUAGCCAAGAAACCAACUGAAACGAUUGGUACCACUCACUGUUUUUGAUGGUAGAGUUGAUGGUCAAGUAGACUUAUUUAGAAAUGCCCGUAAUGGUGUUCUUAUUACAGAAGGUAGUGUUAAAGGUUUACAACCAUCUGUAGGUCCCAAACAAGCUAGUCUUAAUGGAGUCACAUUAAUUGGAGAAGCCGUAAAAACACAGUUCAAUUAUUAUAAGAAAGUUGAUGGUGUUGUCCAACAAUUACCUGAAACUUACUUACUCAGAGUAGAAAUUUACAAGAAUUUAAACCCAGGAGUCAAAUGGAAAUUGAUUUCUUAGAAUUAGCUAUGGAUGAAUUCAUUGAACGGUAUAAAUUAGAAGGCUAUGCCUUCGAACAUAUCGUUUAUGGAGUUAGUCAUAGUCAGUUAGGUGGUUUACAUCUACUGAUUGGACUAGCUAAACGUUUAAGGAAUCACCUUUUGAAUUAGAAGAUUUUAUUCCUAUGGACAGUACAGUUAAAACUAUUUCAAGAUGCGCAAACAGGUUCAUCUAAGUGUGUGUCUGUUAUUGAUUUAUUACUUGAUGAUUUGUUGAAAUAAUAAAAUCCCAAGAUUUAUCUGUAGUUUUAAGGUUGUCAAAGUGACUAUUGACUAUACAGAAAUUUCAUUUAUGCUUUGGUGUAAAGAUGGCCAUGUAGAAACAUUUACCCAAAAUUACAAUUUAGUCAGUGGCAACCGGUGUUGCUAUGCCUAAUUUUACAAAAUGCAAAGAAUGCUAUUAGAAAAGUGUGACCUUCAAAAUUAUGGUGAUAGUGCAACAUUACCUAAAGGCAUAAUGAUGAAUGUCGCAAAUAUACUCAACUGUGUCAAUAUUUAAACACAUUAACUAGCUGUACCCUAUAAUAUGAGAGUUAUACAUUUGGUGCUGGUUCUGAUAAAGGAGUUGCACCAGGUACAGCUGUUUAAGACAGUGGUUGCCUACGGGUACGCUGCUUGUCGAUCAGAUCUUAAUGACUUUGUCUCUGAUGCAGAUUCAACUUUGAUUGGUGAUUGUGCAACUGUACAUACAGCUAAUAAAUGGGAUCUCAUUAUUAGUGAUAUGUACGACCCUAAGACUAAAAAUGUCAAAAGAAAAUGACUCUAAAGAGGGUUUCUCUUACAUUGUGGGUUUAUACAACAAAAGCUAGCUUUGGAGGUUCCGUGGCUAUAAAGAUACAGAACAUUCUUGGAAUGCUGAUUUUAUAAGCUCAUGGGACACUCGCAUGGUGGACAGCCUUUGUUACUAAUGUGAAUGCGUCAUCAUCUGAAGCAUUUUAAUUGGAUGUAAUUAUCUUGGCAAACCACGCGAACAAAUAGAUGGUUAUGUCAUGCAUGCAAAUUACAUAUUUGGAGGAAUACAAAUCCAAUUCAGUUGUCUUCCUAUUCUUUAUUUGACAUGAGUAAAUUUCCCCUUAAAUUAAGGGUACUGCUGUUAUGUCUUUAAAGAAGGUCAAAUCAAUGAUAUGAUUUUAUCUUCUUAGUAAAGGUAGACUUAUAAUCAGAAAACAACAGAGUUGUAUUUCUAGUGAGAUCUUGUUACACUAAACGAACAAUGUUUGUUUUUCUUGUUUAUUGCCACUAGUCUCUAGUCAGUGUGUUAAUCUUACAACAGAACUCAAUUACCCCUGCAUACACUAAUUCUUCACACGUGGUGUUUAUUACCCUGACAAAGUUUUCAGAUCCUCAGUUUACAUUCAACUCAGGACUUGUUCUUACCUUUCUUUCCAAUGUUACUUGGUUCCAUGCUAAGAGGUUUGAUAACCCUGUCCUACCAUUUAAUGAUGGUGUUUAUUUUGCUUCCACUGAGAAGUCUAACAUAAUAAGAGGCUGGAUUUUGGUACUACUUUAGAUUCGAAGACCCAGUCCCUACUUAUUGUUAAUAACGCUACUAAUGUUGUUAUUAAAGUCUGUGAAUUUCAAUUUUGUAAUGAUCCAUUUUGGGUGUUUAUUACCACAAAACAACAAAAGUUGGAUGGAAAGUGAGUUCAGAGUUUAUUCUAGUGCGAAUAAUUGCACUUUGAAUAUGUCUUCAGCCUUUUCUAUGGACCUUGAAGGAAAACAGGGUAAUUCAAAAAUCUUAGGGAAUUUGUGUUUAAGAAUAUUGAUGGUUAUUUUAAAAUAUAUUUAAGCACACGCCUAUUAAUUUAGUGCGUGAUCUCCCUCAGGGUUUUCGGCUUUAGAACCAUUGGUAGAUUUGCCAAUAGGUAUUAACAUCACUAGGUUUCAAACUUUACUUGCUUUACGUAGACGUUAUUUGACUCCUGGUGAUUUCUCAGGUUGGACAGCUGGUGCUGCAGCUUAUUAUGUGGGUUAUCUUCAACCAAGGACUUUUCUAUUAAAAUAAUGAAAAUGGAACCAUUACAGAUGCUGUAGACUGUGCUCUGACCCUCUCUCAGAAACAAAGUGUACGUUGAAAUCCUCACUGUAGAAAAGGAAUCUAUCAAACUUCUAACUUUAGAGUCCAACCAACAGAAUCUAUUGUUAGAUUUCCUAAUAUUACAAACUUGUGCCCUUUUGGUGAAGUUUUUAACGCCACCAGAUUUGCAUCUGUUUAUGCUUGGAACAGGAAGAGAAUCAGCAACUGUGUUGCUGAUUAUUCUGUCCUAUAUAAUUCCGCAUCAUUUUCCACUUUAAGUGUUAUGGAGUGUCUCCUACUAAAUUAAAUGAUCUCUGCUUUACUAAUGUCUAUGCAGAUUCAUUUGUAAUUAGAGGUGAUGAAGUCAGACAAAUCGCUCCAGGCAAACUGGAAAGAUUGCUGAUUAUAAUUAUAAAUUACCAGAUGAUUUUACAGGCUGCGUUAUAGCUUGGAAUUCUAACAAUCUUGAUUCUAAGGUUGGUGGUAAUUAUAAUUACCUGUAUAGAUUGUUUAGGAAGUCUAAUCUCAAACCUUUUGAGAGAGAUAUUUCAACUGAAAUCUAUCAGGCCGGUAGCACACCUUGUAAUGGUGUUGAAGGUUUUAAUUGUUACUUUCUACAAUCAUAUGGUUUCCAACCCACUAAUGGUGUUGGUUACCAACCAUACAGAGUAGUAGUACUUUCUUUGAACUUCUACAUGCACCAGCAACUGUUUGUGGACCUAAAAGUCUACUAAUUUGGUUAAAAACAAAUGUGUCAAUUUCAACUUCAAUGGUUUAACAGGCACAGGUGUUCUUACUGAGUCUAACAAAAGUUUCUGCCUUCCAACAAUUUGGCAGAGACAUUGCUGACACUACUGAUGCUGUCCGUGAUCCACAGACACUUGAGAUUCUUGACAUUACACCAUGUUCUUUGGUGGUGUCAGUGUUAUAACACCAGGAACAAAUACUUCUAACCAGGUUGCUGUUCUUUAUCAGGAUGUUAACUGCACAGAAGUCCCUGUUGCUAUUCAUGCAGAUCAACUUACUCCUACUUGGCGUGUUUAUUCUACAGGUUCUAAUGUUUCAAACACGUGCAGGCUGUUUAAUAGGGGCUGAAUAUGUCAACAACUCAUAUGAGUGUGACAUACCCAUUGGUGCAGGUAUAUGCGCUAGUUAUCAGACUCAGACUAAUUUCCUCAGCGGGCACGUAGUGUAGCUAGUCAAUCCAUCAUUGCCUACACUAUGUCACUUGGUGCAGAAAAUUCAGUUGCUUACUCUAAUAACUCUAUUGCCAUACCCACAAAUUUUACUAUUAGUGUUACCACAGAAAUUCUACCAGUGUCUAUGACCAAGACAUCAGUAGAUUGUACAAUGUACAUUUGUGGUGAUUCAACUGAAUGCAGCAAUCUUUGUUGCAAUAUGGCAGUUUUUGUACACAAUUAAACCGUGCUUUAACUGGAAUAGCUGUUGAACAAGACAAAACACCCAAGAAGUUUUUGCACAAGUCAAACAAAUUUACAAACACCACCAAUUAAAGAUUUUGGUGGUUCUAAUUUUCACAAAUAUUACCAGAUCCAUCAAAACCAAGCAAGAGGUCAUUUAUUGAAGAUCUACUUUCAACAAAGUGACACUUGCAGAUGCUGGCUUCAUCAAACAAUAUGGUGAUUGCCUUGGUGAUAUUGCUGCUAGAGACCUCAUUUGUGCACAAAAGUUUAACGGCCUUACUGUUUUGCCACCUUUGCUCACAGAUGAAAUGAUUGCUCAAUACACUUUGCACUGUUAGCGGGUACAAUCACUUCUGGUUGGACCUUUGGUGCAGGUGCUGCAUUACAAAUACCAUUUGCUAUGCAAAUGGCUUAUAGGUUUAAUGGUAUUGGAGUUACACAGAAUGUUCUCUAUGAGAACCAAAAAUUGAUUGCCAACCAAUUUAAUAGUGCUAUUGGCAAAAUUCAAGACUCACUUUUCCACAGCAAGUGCACUUGGAAAACUUCAAGAUGUGGUCAACCAAAAUGCACAAGCUUUAAACACGCUUGUUAAACAACUUAGCUCCAAUUUGGUGCAAUUCAAGUGUUUUAAAUGAUAUCCUUUCACGUCUUGACAAAGUUGAGGCUGAAGUGCAAAUUGAUAGGUUGAUCACAGGCAGACUUCAAAGUUUGCAGACAUAUGUGACUCAACAAUUAAUUAGAGCUGCAGAAAUCAGAGCUUCUGCUAAUCUUGCUGCUACUAAAAUGUCAGAGUGUGUACUUGGACAAUCAAAAGAGUUGAUUUUGUGGAAAGGGCUAUCAUCUUAUGUCCUCCCUCAGUCAGCACCUCAUGGUGUAGUCUCUUGCAUGUGACUUAUGUCCCUGCACAAGAAAAGAACUUCACAACUGCUCCUGCCAUUUGUCAUGAUGGAAAAGCACACUUUCCUCGUGAAGGUGUCUUGUUUCAAAUGGCACACACUGGUUUGUAACACAAAGGAAUUUUUAUGAACCACAAAUCAUUACUACAGACAACACAUUUGUGUCUGGUAACUGUGAUGUUGUAAUAGGAAUUGUCAACAACACAGUUUAUGAUCCUUUGCAACCUGAAUUAGACUCAUUCAAGGAGGAGUUAGAUAAAUAUUUUAAGAAUCAUCAUCACCAGAUGUUGAUUUAGGUGACAUCUGGCAUUAAUGCUUCAGUUGUAAACAUUCAAAAAGAAUUGACCGCCUCAAUGAGGUUGCCAAGAAUUUAAAUGAAUCUCAUCGAUUCCAAGAACUUGGAAAGUAUGAGCAGUAUAUAAAUGGCCAUGGUACAUUUGGCUAGGUUUUAUAGCUGGCUUGAUUGCCAUAGUAAUGGUGACAAUUAUGCUUUGCUGUAUGACCAGUUGCUGUAGUUGUCUCAAGGGCUGUUGUUCUGAUCCUGCUGCAAAUUUAUGAAGACGAUCUGAGCCAGCUAAGAGUCAUUCUCUUAAACGAACUUAUGGAUUUGUUUAUGAGAAUCUCACAAUUGGAACUGUAACUUUGAAGCAAGGUGAAAUCAAGGAUGCUACUCCUUCAGAUUUUGUUCGCGCUACUGCAACGAUACCGAUACAAGCCUCACUCCCUUUCGGAUGGCUUAUUGUUGGCGUUGCACUUCUUGCUGUUUCAGAGCGCUUCCAAAAUCAUAACCCUCAAAAGAGAUGGCAACUAGCACUUCCAAGGGUGUUCACUUUGUUUGCAACUUGCUGUUGUUGUUUGUAACAGUUUACUUACACCUUUUGCUCGUUGCUGCUGGCCUUGAAGCCCCUUUCUCUAUCUUUAUGCUUUAGUCUACUUCUUGCAGAGUAUAAACUUUGUAAGAAUAAUAAUGAGGCUUUGGCUUUGCUGGAAAUGCCGUUCCAAAAACCCAUACUUUAUGAUGCCAACUAUUUUCUUUGCUGGCAUACUAAUUGUUACGACUAUUGUAUACCUUACAAUAGUGUAACUCUUCAAUUGUCAUUACUUCAGGUGAUGGCACAACAAGUCCUAUUUUGAACAUGACUACCAGAUUGGUGGUUAUACUGAAAUGGGAAUCUGGAGUAAAAGACUGUGUUGUAUUACACAGUUACUUCAUUCAGACUAUUACCAGCUGUACUCAACUCAAUUGAGUACAGACACUGGUGUUGAACAUGUUACCUCCUCAUCUACAAUAAAAUUGUUGAUGAGCCUGAAGAACAUGUCCAAAUUAUACAAUCGACGGUUCAUCCAGAGUUGUUAAUCCAGUAAUGGAACCAAUUUAUGAUGAACCGACGACGACUACUAGCGUGCCUUUGUAAGCACAAGCUGAUGAGUACGAACUUAUGUACUCAUUCGUUUCAGAAGAGACAGGUACGUUAAUAGUUAAUAGCGUACUUUUCUUGCUUCUGUGGUAUUCUUGCUAGUUACACUAGCCAUCCUACUGCGCUUCGAUUGUGUGCGUACUGCUGCAAUAUUGUUAACGUGAGUCUGUAAAACCUCUUUUACGUUUACUCUCGUGUUAAAAAUCUGAAUUCUCUAGAGUUCCUGAUUUCUGGUCUAAACGAACUAAUAUUAUAUUAGUUUUCUGUUUGGAACUUUAAUUUUAGCCAUGGCAGAUUCCAACGGUACUAUUACCGUUGAAGAGCUUAAAAAGCUCUUGAACAAUGGAACCUAGUAAUAGGUUUCCUAUUCCUUACAUGGAUUUGUCUUUACAAUUUGCCUAUGCCAACAGGAAUAGGUUUUUGUAUAUAAUUAAGUUAAUUUCCUCUGGCUGUUAUGGCCAGUAACUUUAGCUUGUUUGUGCUUGCUGCUGUUUACAGAAUAAAUUGGAUCACCGGUGGAAUUGCUAUCGCAAUGGCUUGUCUUGUAGGCUUGAUGUGGCUCAGCUACUUCAUUGCUUUUCAGACUGUUUGCGCGUACGCGUUCCAUGUGGUCAUUCAAUCCAGAAACUAACAUCUCUCAACGUGCCACUCCAUGGCACUAUUUUGACCAGACCGCUUCUAGAAAGUGAACUCGUAAUCGGAGCUGUGAUCCUUCGUGGACAUCUUCGUAUUGCUGGACACCAUCUAGGACGCUGUGACAUCAAGGACCUGCCUAAAGAAAUCACUGUUGCUACCACGAACGCUUCUUAUUACAAAUUGGGAGCUCGCAGCGUGUAGCAGGUGACUCAGGUUUUGCUGCAUACAGUCGCUACAGGAUUGGCAACUAUAAAUUAAACACAGACCAUUCCAGUAGCAGUGACAAUAUUGCUUUGCUUGUACAGUAAGUGACAACAGAUGUUUCAUCUCGUUGACUUCAGGUUACUAUAGCAGAGAUAUUCUAAUUAUUAUGAGGACUUUAAAGUUUCCAUUUGGAAUCUUGAUUACAUCAUAAACCUCAUAAUUAAAAAUUUAUCUAAGUACUAACUGAGAAUAAAUAUUCUCAAUUAGAUGAAGAGCAACCAAUGGAGAUUGAUUAUGAUAUUCCAAACAAUUGCAACAAUCCAUGAGCAGUGCUGACUCAACUCAGGCCUAAACUCAUGCAGACAUCAAGGCAGAUGGGCUAUAUAAACGUUUCGCUUUCCGUUUACGAUAUAGUCUACUCUUGUGCAGAAUGAAUUCUCGUAACUCAUAGCACAAGUAGAUGUAGUUAACUUUAAUUCCAUAGCAAUCUUUAAUCAGUGUGUAACAUUAGGGAGGACUUGAAAGAGCCACCACAUUUCCGAGGCCACGCGGAGUACGAUCGAGUGUACAGUGAACAAUGCUAGGGAGAGCUGCCUAUAUGGAAGAGCCCUAAUGUGUAAAAUUAAUUUUAGUAGUGCUAUCCCCAUGUGAUUUUAAUAGCUUCUUAGGAGAAUGACAAAAAACCCCCCCCCACCCACUCCCAUCCACAUCAUCUCAUCAUCAUCAUCCCCUCCCACCCAUCCCCCAUCCUCAUAACUGCUGGCUUUAGCCUGCACGUUUACGUACAGUUAACUGCCAAAACAGAAUUGGAAUAUAACAGAAUGUAUGCCAAUUGUUGACUCCUUAAUGUGGGCUGAAUCAGCACCUUUAUGAAUUGUGCGUGGAUGAGGCUGGUCUAACACCAUUAGUCUCGAUAGUAAUUAUACAGUUAGCUUCUAGGAGAAUGACAAAAGU
>cluster_11 reads=1 total_reads=26
AUACCUCCCGGUAACAAACCAUACCAUAACUUCGAUACACUGUAGAUCUGUUUUAAACGAACUAAAAUCUGUGUGGCUGUCAUCGGCUGCAUGCUUAGUGCACACUCUCAGUAUAAUUAAUAAACUGUCUAUUGACAGGACACGAGUAUCUGCAUCUCUGCAGGCUGUUGCCUUACGGUUCGUCCGUGUUGCAGCCGAUCAUCAGCACAUCAGGUUUGCCGGGUGACCGAAAGUAAGAUGGAGAGCCUUGUCCCUGGUUUAACGAGAAAACACACGCCUUAUUCGGUCGGCCUGUUCAGGUUCGCGACGUGCUCGACGUGGCUUUGGAGACUCCGUGGGUAGAGGUCAUCAGAGGCUCGAUAACAUCUGAUGGCACUUGUGGCUUAGUAGAAGUUGAAAAAGGCGUUUGCCUCAACUUGACAGCCUAUGUGUUUUAUAAAAACGUUUUCGGAUGUCAUGAACUGCACCUCAUGGUUCGUUAUGGUGUUGGUGAGAACUCGAAGGCAUUCAGUACGGUUGUAGUGGUGAGACUACUCUGGUGUCCAUCUGUCCCUCAUGUGGGCGAAAUACCAGUGGCUCGCAAGGUUUCUUCUCGUGAACGGUAAUAAAGGAGCUGAGUGGCCAUAGUUACGGCGCCGAAGUUUAAAGUCAUUUGACACUAGGCGACGGCACUGGCACUGAUCCAUCAAGAUUUCAAGAAACUGAACACUAACUAGCAGUGGUGUUACCCGUGAACUUUCAUGCGUGAGCUUAACGAGAGGGCAUACACUCGCUAUGUCGAUAUUAUCACAAUGGCCCUGAUGAAUUUACCCUUUCAAAGUGCAUUAAGACCCUUUAGCGCCUGGAAAAGCUAUGCACUUUGUCCGAACAACUGGACUUUAUUGACACUAAGAGGGUGUAUUGCUGCAUUGAACAUGAGCAUGAAAUUAGCUUGGUACACGGUGUUCUGAAAAGAGCUAUGAAACUUGCAGACACCUUUUGAAAUUAAAUUGGCAAAGAAAUUUGAACCUUCAAUGGGGAAUGUCCAAAUUUGUAUUUCCCUUAAAUUCCAUAAUUUGGAUUAUCAACCAAGGGUUGAAAAGAAAAAGCUUGAUGGGCUUUCCAUGGGUAGAAUCAUCGAUCUGUCUAUCCAGUUAUACCAAUGAAUGCAACCAAAUGCGCUUUAUUACCGGUGUGAUCAUUGUGUGGUGAACUCAUGGCAGACGGGCGAUUUUGUUAAAGCCUUCUGCGAAUUUGUGGCACUGAGAAUUUGACUAAAGAAGAAGGUGCCAUUUAGUUACCCAAAAUGCUGUUGUUAAAAUCUUAUUGUCCAGCAUGUCACAAUCUCAGAGGUAAGGACCCUGAGCAUAGUCUUGCCGAAUACCAUAAUGAAUAUGGCUUGAAACCAUUACCGUAAGUGGUCGCACUAUUGCCUUUGGAGGCUGUGUGUUCUCUUAUGUUGGUUGCCAUAACAAGUGUGCCUAUUGGGGUUCCGUGCUAGCGCUAACAUAGGUUGUAACCAUUCUCAGGUGUUGGAGAGGUUCCGAAGGUCUUAUGACAACCUCUUGAAAUACUUUACCAAAAGAAAGUCAUUCAAUAUUGUUGAGGUGACUCUAAACUUAAUGAAGAGAUCGCACUAUUUUGGCAUCUUCUUGCUUCCAAGUGCUUUGGAAACUGUGAAAGGUUUGGAUUAUAAAGCAUUCAAACAAAUUGUUGAAUCCUGUGGUAAUUUUAAAGUUACAAAAGGAAAAGCUAAAAAGGUGCCUGGAAUAUUGGUGAACAGAAAUCAAUACUGAGUCCUCUUUAACGCUACUUCUUGCAUCAGAGGCUGCUCGUGUUGACGAUCAAUUUCUCCCUCGCACUCUGAAACUGCUCAAAUUUGUGCGUGUUCUACAGAAGGCCAUAACAAUACUAGAUGGAAUUCACAGUAUCAAAGACUCAUUGACGUUAUGAUGUUCACAUCUGAUUUGGCUACUAACAAUCUAGUUGUAAUGGCCUACUACAGGUGGUGUUGUUCAGUUGACUUCGCAGUGGCUAACUAACACUUUGGCACUGUUUAUGAAAACUCAAACCCGUCCUUGAUUGGCUUGAAGAGAAGUUUAAGGAAGGUGUAGAGUUUUAGAGACGGUCGAGGAAAUUGUUAAAUUUAUCUCAACCUGUAUCUUGUGAAUUGUUCGGUGGACAAAUUGUCUCCUGUGCAAGGAAAUUAAGGAGAGUGUUCAGACAUUCUUAAGCUUGUAAUAAAUUUUAGCUACAACGUGUGCUGACUCAUACUAUUGUAGAGCUAAACUUAAGCCUUGAAUUCGGUGAAACAUUUGUCACGCACUCAAAGGGAUUGUACAGAAAGUGUGUUAAAUCCAGAGAAGAAACUGGCCUACUCAUGCCAAAAGCCCAAAAGAAAUUAUCUUAGAGGAGAAACUUCCCACAGAAGUGUUAACAGAGGAAGUUGUCGUGAAAAAGGGUGAUUUCAACCAUUAGAACAACCUACAUCGGUGAAGCUGUUGAAGCUCCAUUGGUUGGUACACCAGUACUGUAUUAACGGGCUUAUGUUGCUCGAAAUCAAAGACACAGAAAAGGUACUGUGCCCUUGCCUAAUAUGAUGGUAACCAAACAAUACCUUACAACAAAGGCGGUGUCCAACAAAGGUUACUUUGGUGAUGCACUGUGAUAGAAGUGCAAGGUUACAAGAGUGUGAAUAUCACUUUGAACUUGAUGAAAAGGAUUGAUAAGUACUUAAUGAGAAGUAUCUGCCUAUACAGUUGAACUGUACAGAAGUAAAUGAGUUCGCCUGUGUGAGAUGCUUGUCAAAAACUUGCAACCAGUAUCUGAAUUACUUACACCACUGGGCAUUGAUUUAGAUGAGUGGAGUAUGGCUACAUCACUUAUUUGAUGAGCUUGGUGAGUUUAAAUUGGCUUCAUGUAUUGUUUUCCUCUACCUCCAGAUGAGGAUGAAGAAGAAGGUGAUUGUGAAGAAGAAGAGUUUGAGCCAUCAUUCAAUAUGAGUAUGGUUUGAAGAUGAUUACCAAGGUAAACUUCUGAAUACUGGUGUUUGCUGCUUUCAUCACCUGAAGAAGAGCAAGAAGAAGAUUGGUUAGAUGAUGAUAGUCAACAAACUGUUGGUCAACAAGACGGCAGUGAAGACAAUCAGACAACUACUAUACAAUAAAUUGUUGGUUCAACCUCAAUUAGAGAUGGAACUUACACCAGUUGUUCAGACUAUUGAAGUGAAUAGUUUAGUGGUUAUUUAAAACUUACUGACAAUGUAUACAUUAAAAUGCAGACAUUGUAGAAGAAGCUAAAAAGGUAAAACCAACAGUGGUUGUUAAUGCAGCCAAUGUUUUACACUUAAACAUGGAAGGUGUUGCAGGAGCCUUAAAUAAGGCUACUAACAAUGCCAUGCAAGUUGAAUCUGAUGAUUACAUAGCUACUAAUGGUACUUAAAGUGGGUGGUAGUACUGUGUUUAAGCGGACACAAAUUUGCUAAACACUGUCACAUGUUGUCGGCCCAAAUGUUAACAAAGGUGAAGACAUUUUAUUUUCAUAGAGUGCUUAUGAAAAUUUCAAUCAGCACGAAGUUCUACUUGCACCAUUAUUAACCGGCUGGUAUUUUGGUGCUGACCCUAUACAUUCUUUUAAGAGUUGUGUAGAUACUGUUCGUCAAAUGUCUGUUGUCUUUGAUAAAAAUACUUAUGACAAACUUGUUUCAAGCUUUGGAAAUGAAGAGUGAAAAGCAAGUUGAACAAAGAUCGCUAGAUUCCUAAAGAGAAGUUAAGCCAUUUAUAACUGAAAGUAAACCUCAGUUGAACAGAGAAAACAAGAUGAUAAGAAAAUCAAGCUUGUGUUGAAGAAGACAACAACUCUGGAAGAAACUAAGUUCCACAGAAACUUGUUACUUUAUUGACAUUAUGGCAAUCUCAUCCAGAUUCUGCCACUCUUGUUACUGACAUCACACUUUCAAAGAAAGAUGCUCCAUAUAGUGGGUGAUGCAAUCAAGAGGUUUCCACUGCUGUUAUACCUACUAAAAAGGCUGGUGGCACUGAAAUGCUAGCGAAAGCAUAGAAAGUGCCACAGACAAUUAUAUCUCUACCGGGUCAGGUUUAAAUGGUUACACUGUGGAGGCAAAGACAGUGCUUAAGUGUAAAGUGCCACAUUACCAUCAUUAUCUAAUGAGAAGAAGAAAUCCUUGGAACUGUUUCUUGGAAUCUAUGAGAAUGCUUGCACACACAGAAGAAACACGCAAAUUAAUGCCUGUCUUCGUGUGGAAACUAAGCCAUAGUUCAACUAUACAGCGUAAAUAAGGUAUUAAAAACAAGAGGGUGUGGUUGAUUAUGGUGCUAGAUUUUUACUUUACACCAGUAAACUGUAGCGUCCAUCAACCCACUUAACGAUCUAAUGAAACUCUUGUUAAUGCCAUCGCUAUGUAACACAUGGCUUAAAUUUGGAAGAAGCUGCUCGGUAUGAGAUCUCAAAGUGCCAGCUACAGUUUGUUUUUCCUGAUGCUGUUACAGCGUAAAUGGUUAUCUUACUUCAAACACCUGAAGAACAUUUUAUUGAAACCAUUUCUUGCUGGUUCCUGCAAAGAUUGGUCCUAUUCUGGACAAUCUACCCAACUAGGUAUAGAAUUUCCUAAGAGAGGAUAAAGGCAUUACAAGUAAUCCCUACCACCUUCCAGAUGGUGAAGUUAUCACCCAUAACAAGCUUAAGACACACAUUCUAAAAGAGAAGUGAGGACUAUUAAGGUUACAACAGAAGACAACAUUAACCUCCACACGCAAGUUGUGGCAUGCAAUGACAUUAGACAACAGUUUGGUCCAACUUAUUUGGAUGGAGCUGAUGUUAAAGUAAACUCCAAUACACAUGAAGGUAAACAUUUAUGUUCUAAUGAUGACACUCUACGUGUUGAGGCUUUUGAGUACUACCACACACUGAUCCAAGUUCUUUGGGUAGUACAUGUCAGCAUUAAUACAUAAAAAGUGGAAAUACCCACAAGUAAUGGUUUAACUUCAUUAAAUGGGCAGAUAACAACUGUUAUCUUGCCACUGCAUUGUUAACACUCCAACAAAUAGUUGAAUUUUAAUCCACCUGCUCUACAAGAUGCUUAUUACAAAAAGUCAACUGGUGAAGCUGCUAACUUUUGUGCUAUCUUAGCCUACUGUAAUAAGACAGUAGGUGAUAGGUGAUGUUAGAGACAAUGAGUUACUUGUUCAACAUGCCAAUUUAGAUUCUUGCAAAAGAGUCUUGAACGUGGUGUGUAAAUACUGUGGACAACAGCAGACACCCUUAAGGGUGUAGAAGCUGUUAUGUACAUGGGCACACUUUCUUAUGAACAAUUUAAGAAAGGUGUUCAGAUACCAUUGUACGUGUGGUAAACAAGCUACAAAUAUAUCAGUACAUCGGAGUCACCUUUUGUUAUGAUGCAGCACCUGCUCAGUAUGAACUUAAGCAUGUUACUUAUUGUAAUGGUGAGUACACUGGUAAUUACCAGUGUGGUCACUAUAAACAUAUAUUUCUAAAGAAACUUGUAUUGCAUAGACGGUGCUCUACUUACAAAGUCCUAGAAUACAAAGGUCCUAUUACGGAUGUUCUCUACAAGAAAACAGUUACAACAACCAUAAACCAGUUACUUACAAAUUGGAUGGUGUUGUUUGUCCAGAAAUUGACCCUAAGUUGGACAAUUAUUAUAGAAAGACAAUUCUUAUUCACAGAGCAACCAAUUGAUCUUGUACCAAACCAACAUCAUCCAAACGAAGCUUCGAUAAUUCUAAGUUUGUAUGUGAUAAUAUCAAAUUUGCUGAUGAUUUAAACCAGUUAACUGGUUAUAAGAAACCUGCUUCAAGAGAGCUUAAAGUUACAUUUUCCUGACUUAAUGGUGAUGUGGUGGCUAUUGAUUAUAAACACUCACCCCCACUUUAAGAAAGGAGCUAAAUUGUUACAUAAACCUAUUGUUUGGCAUGUUAACAAUGCAACUAUAAAGCCACGUAAACCAAAUACCUGGUGUAUACGUGUCUUUGGAGCACAAUACCAGUUGAAACAUCAAAUUCGUUUGAUGUACUGAAGUUAGAGGACGCGCAGGGAAUGGAUAAUCUUGCCUGCGAAGAUCUAAAACCAGUCUCUGAAGUAGUGGAAAAUCCUACCAUACAGAAAGACGUUCUUGAGUGUAAUGUGAAACUGAAGUUGUAGGAGACAUUAUACUUAAACCAGCAAUAAUAGUUUAAAAUUACAGAAGAGGUUGGCCACACAGAUUUAAUGGCUGCUUAUGUAGACAAUUCUAGUCUCUACUAUUAAGAAACCUAAUGAAUUAUCUAGAGUAUUAGGUUUGAAAACCUUGCUACUCUAGUUUAGCUGCUGUUAAUAGUGUCCCUUGGGAUACUAUAGCUAAUUAUGCUAAGCCUUUUUAACAAAGUUGUUAGUACAACUACUAAUGGUUACACGGUGUUUAAACCGUGUUUGUACUAAUUAUAUGCCUUAUUUUCUUACUUUAUUGCUACAAUUGUGUACUUUACUAGAAGUACAAAUUCUAGAAUUAAAGCAUCUAUGCCGACUACUAUAGCAAAGAAUACUGUUAAGAGUGUCGGUAAUUUGUCUAGAGGCUUCAUUUAAUUAUUUGAAGUCACCUAAUUUUUCUAAACUGAUAAUAUUAUAAUUUGGUUUUUACUAUUAGUGUUUGCCAAGGUUCUUAAUCUACUCAACCACUGCUAGGUGUUUAAUGUCUAAUUUAGGCAUGCCCUUUCUGACUUGGUUACAGAGAAGGCUAUUUGAACUCUAAUGUCACUAUUGCAACCUACUGUACUGGUUCAUACCUUGUAGUGUUUGUCUUAGUGGUUUAGAUUCUUAGACACCUAUCCUUCUUUAGAAACUAUACAAAUUACCAUUUCAUCUUUAAAUGGGAUUUAACUGCUUUGGCUUAGUUAGAGUGGUUUUGGCAUAUCUUCACUAGGUUUUAUGUACUGGAUUGGCUGCAAUCAUGCAAUUGUCUUCAGCUAUUGCAGUACAUUUUAUUAGUAAUUCUUGGCUUAUGUGGUUAAUAAUUAAUCUUGUACAAUGGCCCCGAUAUUCAGCUAUGGUUAGAAUGUACAUCUUCUUUGCAUCAUUUAUUAUGUAUAGAAAAGUUAUGUGCUGUGUAGACGGUUGUAAUUCAUCAACUUGUAUGAUGUGUUACAAACGUAAUAGAGCAACAAGAGUCGAAUGUACAACUAUUGUUAAUGGUGUUGAAGGUCCUUUUAUGUCUAUGCUAAUGGAGGUAAAGGCUUUGCAAACUACACAAUUGGAAUUGUGUUAAUUGUGAUACAUUUGUGCUGGUAGUACAUUUAUUAGUGAUGAAGUUGCGAGAGACUUGUCACUUCAGUUUAAAAGACCAAUAAAUCCUACUGACCAGUCUUCAUCGUUGAUAGUGUUACAGUGAAGAAUGGUUCCAUCCAUCUUUACUUUGAUAAAGCUGGUCAAAAGACUUAUGAAAGACACUCUCUCAUUUGUUAACUUAGACAACCUGAGAGCUAAUAACACUAAAGGUUCAUUGCCUAUUAAUGUUAUAGUUUUGAUGGUAAAUCAAAAUGUGAAGAAUCAUCUGCAAAAUCAGCGUCUGUUUACUACAGUCAGCUUAUGUGUCAACCUAACUGUUACUAGAUCAGGCAUAGUGUCUGAUGUUGGUGAUAGUGCGGAAGUUGCAGUUAAAAUGUUUGAUGCUUACGUUAAUACGUUUCAUCAACUUUAACGUACCAAUGGAAAAACUCAAAACACUAGUUGCAACUGCAGAAGCUGAACUUGCAAAGAAUGUGUCCUUAGACAAUGUCUUAUCUACUCUAUUUCAGCAGCUCGGCAAGUUUGUUGAUUCAGAUGUAGAAACUAAAGAUGUUGUUGAAUGUCUCUAAAUUGUCACAUCAAUCUGACAUAGAAGUUACUGGCGAUAGUUGUAAUAACUAUAUGCUCACCUAUAACAAAGUUGAAAACAUGACACCCCUGACCUUGGUGCUUGUAUUGACUGUAGUGCGCGUCAUAUUAAUGCGCGGGUAGCAAAAGUCUUAUUGCUUUGAUAUGGAACGUUAAAGAUUUCAUGUCUUGUCUGAACAACUACGAAAACAAAUACGUAGUGCUGCUAAAAAGAAUAACUUACCUUUAAGUUGACGUGCAUACUAGACAAGUUGUUAAUGUUGUAACAACAAAGAUAGCACUUAAGGGUGGUAAAAUUGUUAAUAAUUGGUUGAAGCAGUUAUUAAAGUUACACUUGUGUUCCUUUUGUUGCUGCUAUUCUUAUUUAAUAACCUGUUCAUGUCAUGUCUAAACAUACUGACUUUCAAGUGAAAUCAUAGGAUACAAGGCUAUUGAUGGUGGUGUCACUCGUGACAUAGCAUCUCAGAUACUUGUUUUGCUAACAAGCUGAUUUUGACACAUGGUUUAGCCAGCGUGGUGGUAGUUAUACUAAUGACAAGCUUGCCCAUUGAUUGCUGCAGUCAUACAAGAGAAGUAGGUUUGUCGUGCCUGGUUUGCCUGGCACGAUAUUACGCACAACUAAUGGUGACUUUUUGCAUUUCUUACCUAGAGUUUUAGUGCAGUUGGUAACAUCUGUUACACACCAUCAAAACUUAUAGAGUACACUGACUUCUGCAAUCAGCUUGUGUUUUGGCUGCUGAAUGUACAAUUUUAAAGAUGCUUGGUAAGCCAGUACCAUUGUUAUGAUACCAAUGUACUGGAAGGUUCUGUUGCUUAUGAAAGUUUACGCCCUGACACGUUAUGUGCUCAUGGAUGGCUCUAUUAUUCAAUUUCCUAACACCUACCUUGAAGGUUCUGUUAGAGUGGUAACAACUUUGAUUCUGAGUACUGUAGGCACGGCACUUGUGAAAGAUCAGAAGCUGGUGUUUGUGUAUCUACUAGUGGUAGAUGGGUACUUAACAAUGAUUAUUACAGAUUUUACCAGGAGUUUUCUGUGGUGUAGAUGCUGUAAAUUUACUUACUAAUAUGUUUACACCACUAAUUCAACCUAUUGGUGCUUGACAUAUCAGCAUCUAUAGUAGCUGGUGGUAUUGUAGCUAUCGUAGUAACAUGCCCUGCCUACUAUUUUAUGAGGUUUAGAAGAGCUUUGGUGAAUACAGUCAUGUAGUUGCCUUUAAUACUUUACUAUUCCUAUGUCAUUCAUACUCUGUUUAACACCAGUUUACUCAUUCUUACCUGGUGUUUAUUCUGUUAUUUACUUGUACUUGACAUUUUAUCUUACUAAUGAUGUUUUUUUUUAGCACAUAUUCAGUAGAUGGUUAUGUUCACACCUUAGUACCUUCUGGAUAACAAUUGCUUAUAUCAUUUGUAUUUCCACAAAGCAUUUCUAUUGGUUCUUUAGUAAUUACCUAAAGAGACGUGUAGUCUUUAAUGGUGUUUCCUUUAGUACUUUGAAGAAGCUGCGCUGUGCACCUUUUGUUAAAUAAAGAAAUGUAUCUAAAGUUGCGUAGUGAUGUGCUAUUACCUCACGCAAUAAUAGAUACUUAGCUCUUUAUAAUAAGUACAAGUAUUUUAGUGGAGCAAUGGAUACAUUAGCUACAGAGAAGCUGCUUGUUGUCAUUCGCAAAGGCUUCAAUGACUUCAGUAACUCAGGUUCUGAUGUUCUUCAUCACCACAAACCUAUUCCUCAGCUGUUUGCAGAGUGGUUUAGAAAAUGGCAUUCCCAUCUGGUAAAGUUGAGGGUUGUAUGGUACAAGUAACUUGUGGUACAUACUCAACGGUUUUGGCUUGAUGACGUAGUUUGUCCAAGACCGUGAUCUGCACCUCUGAAGACAUGCUUAACCCUAAUUAUGAAGAUUUACUCAUUCGUAAGUCUAAUCAUAAUCUUGGUACAGGCUGGUAAUGUUCAACUCAGGGUUAUUGGACAUUCUAUGCAAAAUUGUGUACUUAAGCUUAAGGUUGAUACAGCCAAUCCUAAGACACCAGGUAUAAGUUUGUUCGCAUUCAACCAGGACAGACUUUUCAGUGUUAGCUUGUUACAAUGGUUCACCAUCUGGUGUUUACCAAUGUGCUAUGAGGCCCAAUUUCACUAUUAAGGUUCAUUCCUUAAUGGUUCAUGUGGUAGUGUUGGUUUUAACAUAGAUUAUGACUGUGUCUCUUUGUUACAUGCACCAUUGGAAUUACCAACUGGAGUUCAUGCUGGCACAGACUUAGAAGGUAACUUCAUGGACCUUUGUUGACAGGCAAACAGCACAAGCAGCUGGUACGGACACAACUAUUACAGUUAAUGUUUUAGCUUGGUUGUACGCUGCUGUUAUAAAUGAGACAGGUGGUUUCUCAAUCGAUUUACCACAACUCUUAAUGACUUUAACCUUGUGGCUAUGAAGUACAAUUAUGAACCUCUAACACAAGACCAUGUUGACAACUAAGGACCUUCUCUGCUCAAACUGGAAUUGCCGUUUUAGAUAUGUGUGCUCAUUAAAAGAAUUACUGCAAAAUGGUAUGAAUGGACGUACCAUAUUGGGUAGUGCUUUAUUAGAAGAUGAAUUUACACCUUUUGAUGUUGUUAGACAAUGCUCAGGUGUUACUUUCCAAAGUGCAGUGAAAAGAACAAUCAAGGGUACACACCACUGGUUGUUACUCACAAUUUUGACUUCACUCUAGUUUAGUCCAGAGUACUCAAUGGUCUUGUGUUCUUUUGUAUGAAAAUGCCUUUUACCUUUUGCUAUGGGUAUUAUUGCUAUGUCUGCUUUUGCAAUGAUGUUUGUCAAACAUAAGCAUGCAUUUCUGUUUGUUUUGUUACCUCUCUUGCCACUGUAGCUUAUUUUAAUAUGGUCUAUAUGCCUGCUAGUUGGGUGAUGCGUAUUAUGACAUGGUUGGAUAUGGUUGAUACUAGUUUGUCUGGUUUAAGCUAAAAGACUGUGUUAUGUAUGCAUCAGCUGUAGUGUUACUAAUCCUAUGACAGCAAGAACUGUGUAUGAUGAUGGUGCUAGGAGAGUGUGGACACUUAUGAAUGUCUUGACACUCGUUUAUAAAGUUUAUUAUGGUAAUGCUUUAGAUUCAAGCCUUUCCAUGUGGGCUUUUAUAAUCUGUUACUUCUAACACUCAGGUGUAGUUACAACUGUCAUGUUUUUGGCCAGAGGUAUUGUUUUAUGUGUUGAGUAUUGCCCUAUUUUUUCAUAACUGGUAAUACACUUCAGUGUAUAAUGCUAGUUUAUUGUUUCUUAGGCUAUUUUGUACUUGUUACUUUGGCCUCUUUGUUUACUCAAUCGCUACUUUAGACUGACUUGGUGUUUAUGAUUACUUAGUUUCUACACAGGAGUUUAGAUAUAUGAAUUCACAGGGACUCCCACCCAAGAAUAGCUAGAUGCCUUCAAACUACAUUAAAUUGUUGGGUGUUGGUGGCAAACCUUGUAUCAAGUAGCCACUGUACAGUCUAAAAUGUCAGAUGUAAAGUGCACAUCAGUAGUCUUACUUCAGUUUUGCAACAACUCAGAGUAGAAUCAUCAUCUAAAUUGUGGGCUCAAUGUGUCCAGUUACACAAUGACAUUCUUAGCUAAAGAUACACUGAAGCCUUUGAAAAAAUGGUUCACUACUCUUUGUUUUGCUUCCAUGCAGGUGCUGUAGACAUAAACAAGCUUUGUGAAGAAUGCUGGACAACAGGGCAACCUUACAAGCUAUAGCCUCAGAGUUUAGUUCCCUCCAUCAUAUGCAGCUUUGCUACUGCUCAAGAAGCUUAUGAGCAGGCUGUUGCUAAUGGUGAUUCUGAAGUUGUUCUUAAAAAGUUGAAGAAGUCUUUGAAUGUGGCUAAAUCUGAAUUUGACCGUGAUGCAGCCAUGCAACGUAAGUUGGAAAAGAUGGCUGAUCAAGCUAUGACCCAAAUGUAUAAACAGGCUAGAUCUGAGGACAAGAGGGCAAAAGUUACUAGUGCUAUGCAGACAAUGCUUUCACUAUGUUUAGAAAGUUGGAUAAUGAUGCACUCAACAUUAUCAACAAUGCAAGAGAUGGUUGUGUUCCCUUGAACAUAAUACCUCUCUUCAUAGCAGCCAAACUAAUGGUUGUCAUACCAGACUAUAACACAAUAAAAUACGUGUGAUGGUACACAUUUACUUAUGCAUCAGCAUUGUGGGAAAUCCAACAGGUUGUAGAUGCAGAUAGUAAAAUUGUUCAAUUUAGUGAAAUUAGUAUGGACAAUUCUAAUUUAGCAUGGCCUUUAUUGUAACAGUCUUAAAGGGCCAAUUCUGCUGUCAAAUUACAGAAUAAUGAGCUUAGUCCUGUUGCACUACGACAGAUGUCUUGUGCUGCCGGACUACACAAACUGCUUGCACUGAUGACAAUGCGUAGCUUACUACAACACAACAAAGGAGUAGGUUUGUACUUGCACUGUUAUCCGAUUUACAGGAUUUGAAAUGGGCUAGAUUCCCUAAGAGUGAUGGAACUGGUACUAUCUAUACAGAACUGGAACCACCUUGUAGGUUUGUUACAGACACCAAGGUCCUAAGUGAAGUAUUUAUACUUUAUAAAGGAUUAAACAACCUAGUAGAGGUAUAGUACUUGGUAGUUUGCUCCACGGUGUACAAGCUGGUAAUGCAACAGAAGUGCCUGCCAAUCAACAGUAUUAUGUUCUGUGCUUUGCUGUAGAUGCUGCUAAAGUUACAAAGAUUAUUUAGCUAGUGGGACAACCAAUCACUAAUUGUGUUAAGAUGUUGUGUACACCUGGUACUGGUCAGGCAAUAACAGUUACACCGGAAGCCAAUAUGGAUCAAGAAUCCUUGGUGGUGCAUCGUGUUGUCUGUACUGCCGUUGCCACAAUAGAUCAUCCAAAUCCUAAAGGAUUUGUGACUUAAAGGUAAGUAUGUACAAAUCCUACAACUUGUGUGACCUGUGUUACUUAAAAACACAGUUGCGUUGCAUGUGGAAAGGUUAUGGCUUAGUUUGAUCACGAACCCAUGUUCAGUCAGCUGAUGCACAAUCUACGGUUUGCGGUGUGUGCAGCCCGUCCUUUCCACUACAGUAGGAUAACAGAUCGAUGCAGCAGCGGUCAAUCCUCUACUCGUUCGUCGUUCACGUAGUCGCAAAGUUAAAGAAAUUUCAACUCCAGGCAGAGUAGGAACUCCUGCUAGAAUGGCAAUGGCGGUGAUGCUGCUAUGUUUUGCUGCUGCUUGACAGAUUGAACCAGCUUAGAGCAAUGCUGGUAAAGGCCAACAACAACAAGGCCAAACUGUCUUAAGAAAUUGCUGCUGAGGCUUCUAAGCGGCAAAACGUGCCUAAAGACAAUGUAACACGCUUGCAGACGUGGUCCAGAACAAACCAAGAAUUUUGGGGACCGGAAUAAUCAGACAAGGAACUGAUACAAACUUGCCGCAAAUUGCACAAUUUGCCCCAGCGCUUCAGCGUUUCGGAAUGUCGCGCUUGGCAUGGAAGUCACACCUUCGGGAACGUGGUUGACCUACACAGGUGCCAUCAAAUUGGAUGACAAAGAUCCAAAUUCAAAGAUCAAGUCAUUUGCUGAAUAAGCAUUGACGCAUACAAAACAUCCCAACAGAGCCUAAAAAGGACAAAAGAAGAAGGCUGAUGAAACUCAAGCCUCAAGAGACAGAAGAAACAGCAAACUGUGACUCUUCCUGCUGCAGAUUUGGAUGAUUUUCCAAACAAUUGCAACAAUCCAGAGCAGUGCUGACUCAACUCAGGCCUAAACUCAUGCAGACAUCAAGGCAGAUGGGCUAUAUAAACGUUUUCGCUUUUCCGUUUACGUAUAUAGUCUACUUGUGCAGAAUGAAUUCUCGUAACUACUAGCACAAGUAGAUGUAGUUAACUUUAAUCACAUAGCAAUUUCUUAAUCAGUGUGUAACAUUAGGGAGGACUUGAAAGAGCCACAUUCACCGAGGCCACCGGAGUACGAUCGAGUGUACAGUGAACAAUGCUAGGAGAGCUGCCUAUAUGGAAGAGCCCUAAUGUGUAAAAUUAAUUUUAGUAGUGCUAUCCCAUGUGAUUUUAAUAGCUUCUUAGGAGAAUGACAAAAAAUCCCCCCCCACACAUCCCACCUACAUCCAUUUAUCCAUACUUCUUCCUCCCCUCCUCCAUCCUACCACCUCCAUCCUCUAUUCCCUCUAAU
>cluster_12 reads=1 total_reads=31
GUGUAAAUGUUAUACGACCAUGUCAUAUCAACAUCACAUAAAUUAGUUUGUUUUGUAAACCGUGGCAUAAAGGGCAGCGUGCAAUGCUCCAGGUUGUGAUGUCACAGAUGUGACUCAACUUCUUAGGAGGUAUGAGCUAUAUUAUUGUAAUCACAUAUCCAUUGGUUUCCUGUGUGCUAAUGGACAAGUUUUUUGGUUUAAAAUUCGUGUUGGUAGCGAUAAUGUUACUGACUUUAAUGCAAUUGGCAUCAUGUGACUGGACAAAUGCUGGUGAUUACAUUUUAGCUAUCUGACUGAAAGAUCAGCUUUUUUCGCAGCAGAAACGUUCAAGCUACUGAGGAGACAUUUAAACUGUCACAUAGUAUUGUUACUGUACGUGAAGUGCUGUCUGACAGAGAAUUACAUCUCUAGGAAGUUGGUAAACUCCAAGUCACCACUUAACCGAAAUUAUGUCUUUACUGGUUAUCGUGUAACUAAAACAGUAAAGUACAAAUAGGAGAGUACCUUUGAAAAAGGUGUAUUGGUGAUGCUGUUGUUCUUCGAAGUACAACUAUAUUCUACAAAUUAAAUGUGGUGAUUAUUUUGUGCUGACUUAACAGUAAUGCCAUUAAGUGCACCUACACUAGUGCCAAAGAGCACUAUGUUAGAAUUACUGGCUUAUACCAACACACUCAAUAUCUCAGAUGAGUUUUCUAGCAAACCGUUGCAAAUUAUCAAAAGGGUGGUAUGUAAAAGAUCUACACUCCAGGGACCAAGUACUGGUAAGAGUCAUUUUGCUAUUGGCCUAGCUCAACCCUCUGCUCGCUAGUGUAUCGGUCUUGCUAUGCCGCUGUUGAUGCACUCCGUGAGAAGGCAUUAAAAUAUUUGCCUUUAGUCAAAUGUAGUAGAAUUAUACCUGGCACGUGCUCGUGAAAGAGUGUUUUGAUAAAUUCAAAAGAAGAAUUCAUUACUAGAACAGUAUGUCUUUUUGUACUGUAAAUGCAUUGCCUGAGACGACAAGCAGAUAUAGUUGUCUUUGAUGAAAUUUCAAUGGCCACAAAUUAUGAUUUGAGUGUUGUCAAUGCCAGAUUACGUGCUAAGCACUAUGUGUACAUUGGCGACCCUGCUCAAUUACCUGCACCACGCACAUUGCUAUUAAGGGCACACAAUAAGAACCAGAAUAUUUCAAUCCAGUGUAGACUUAUGAAACUAUAGGUCCAGACAUGUUCCUUCGGAACUUGUCGGCGUUGUCCUGCUGAAAUUGUUGACCUUGUGAGUGCUUUGGUUUAUGAUAAUAAGCUUAAGCACAUUUAGACAAAUCAGCUCAAUGCUUAAAUGUUUAUAAGGGUGUUAUCACGCAUGAUGUUCACUCUGCAAUUAACAGGCCACAAAUAGGCGUGGUAAGAGAAUUCCACUAUGCAAACCCUGCUUGAGAAAAGCUGUCUUUAUUUCACCUUAUAAUUCCAUGAAAUGCUGUAGCCUCAAAGAUUGGGACUACCAACUUCUUCAAUUGUUGAUUCAUCAUAGGCUCAAGAAUAUGACUAUGUCAUAUUCUUUCAAACCACAUUGAAACAGCUCACUCUUGUAAUGUAAACAGAUUUAAUGUUGCUAUUACAAGAGCAAAAGUAGGCAUACUUUGCAAUGUCUGAUGGAGACCUUUAUGACAAGUUGCAAUUCUACAAGUCUUGAAAUUCCACGUAGGAUGUGGCAACUUUACAAGCUGAAUGUAACAGGACUCUCUUAAAGAUUGUGGUAAGGUAAUCACUGGGUUACAUCCUACACAGGCACCUACCAAGUGACACUAAUCAAAACUGAAGGUUUAUGUGUUGACAUACCUGGCAUACCUAAGGACAUGAUUUAGAAGACUUACUUUUAUGAUGGGUUUUAAAAUGAAUUAUCAAGUUAAUGGUUACCCUAACUUUGUCAUCACCUCGUGAAGAAGCUAUAAGACAUGUACGUGCGUGGAUUGGCUUCGAUGUCGGGUGUCAUGCUACUAGAGAAGCUGUUGGUACCAAUUUACCUUUACAGCAUAGUUUUACAGGUGUUAACCUAGUUGUUGUACCUACAGGUUAUGUUGAUACACCUAAUAAUACAGAUUUUUCCAGAGUUAGUGCUAAACCACCGCCUGGAGAUCAAUUUAUCUCCACACUUAUGUACAAAGGACUUCCAUUGGAAUGUAGUGCGUAUAAAGAUUGUUUACAAAUGGUGUUGACACACUUAAAAAUCUACAAGACAGAGUCGUAUUUGUUUAUGAGCCACCGGCUUUCGAGUUGACAUCUAUGAAGUAUUUCGUGAAAAUAGGACCUGAGCGCACCUGUUGUCUAUGUGAUAGACGUGCCACAUGCUUUCCACUGCUUCAGACACAUGCCUGUUGGCAUCAUUCUAUUGGAUUUGAUUACGUCGUAAUCCGUUUAUGAUUGAUGUUCAACAAUGGGGUUUUACGGGUAACCUACAAAGCAACCAUGAUUUGUAUUGUCAAGUCCUCGGUAAUGCUCGCAGCUAGUUGUGAUGCAAUCAUGACUAGGUGUCUAAUUGUCCACGAGUGCUUUGUUAAGCGUGUGAUUGACUAUUGAAUAUCCUAUAAUUGGUGAUGAACUGAAGAUUAAUGCGGCUUGUAGAAAGGUUCAACACAUGGUUGUUAAAGCUGCAUUAUUAGCAGACAAAUUCCCAGUUCUUUCACGACAUGGUAACUAACCCUAAAGCUAUUAAGUGUGUACCUUCAAGCUGAUGUAGAAAAUGGAAGUUCUAUGAUGCACAGCCUUGUAGUGACAAAGCUUAAAUAGAAGAAUUAUACAUUCUUAUGCCACUCAUUCUGACAAAUUCACAGAUGGUGUAUGCCUAUUUGGAAUUGCAAUGUCGAUAGAUAUCCUGCUAAUUCCAUUGUUUGUAGAUUUGACACAAGAGUGCUAUCUAACCUUAACUUGCCUGGGUUGUGAUGGUGGCAGUUUGUAUGUAAAUAAACAUGCAUUCCACACACCAGCUUUUGAUAAAGUGCUUUUGUUAAUUAUCUAAAACAAUUACCAUUUUUUAUACUUGACAGUCCAUGUGAGUCAUGGAAAACAAGUAGUGUCAGAUAUAGAUUAUGUACCACUAAGUCGGCUACGUGUAUAACACGUUGCAAAAUACAGGUGGUGCUGUCUGUAGACAUUCGCUAAUGAGUGUCAGAUUGUAUCCUCGAUGCUCUAUAACAUGAUGAUUCAGCAUUGGCUUAGCUUGUGGGUCUACAAACAAAAUUUGAUACUUAUAUAUCGUGGAACACUUUCAAGACUUCAGUUUAGAAAAAUGUGGCUUUAAUGUAUGGUAAAUAAGGGACACUUUGAUGGACAACAGGGUGUAGUACCAGUUUCAUCAUUAAUAUCACUGUUCACACAAAAGUUGAUGGUGUUGAUGUAGAAUUGUUUUGAAAAUAAAACACUCAUUACCUGUUAAUGUAGCAUUUGAGCUUAGGCUAAGCGCAACAUUAAACAAGUACCAGAGGUGAAAAUACUUUUCUCAAUAAUUUGGGUGUGGACAUUGCUGCUAAUCUUGUGAUCUGGGACUACAAAGAGAUGUUCCAGCACAUAUCUACUAUUGGUGCUUCAUGGUCAUGACUGACAUAGCCAAGAAACCAACUGAAACGAUUGUGCACCACACUGUCUUUUCUGAUGGCAGAGUUGAUGGUCAAGUAGACUUAUUUAGAAAACGCUGGCCCGUCGUAAUGGUGUUCUUAUUACAGAAGGUAAGUGUUAAAGGUUUACAUCACCAACAGGUCCCAAACAAGCUAGUCUAAUGGAGUUCACAUUAAUUGGAGAAGCAUAAAAACACAGUUCAAUUAUAUAAGAAAAGUUGAUGGUGUUGUCCAACAAUUACCUGAGGAAACUUACUCUACUCAGAGAAGAAAUUUACAAGAAUUUAAACCCAAGGUCAAAUGGAAAUUGAUUUUAGAAUUAGCUAUAGAUGAAUUUCAUUGAACGGUAUAAAUUAGAAGGCUAUGCCUUCGAACAUAUCGUUUAUGGAGAUUUUAAGUCAAGUCAGUUUAGGUGGUCACAUCUACUGAUUGGACUAGCUAAACGUUUUAAGGAUCUCUUUGAAUUAGAAGAUUUUAUUCCUAUGACAGUACAGUUAAAAAACUAUUCAUAACAGAUGUGCAAACAGGUUCAUCUAAGUGUGUGGUCUUUGUUAUUGAUUUAUUACUUGAUGAUUUUGUUGAAAUAAUAAAAUCCCAAGAUUUAUCUGUAGUUCUAAGGUUGUCAAAGUGACUAUUGACUAUACAGAAAUUUUCGCUCAUAAUGCUUUGGGUGUGAGAUGGCCAUGUAGAAACAUUUUACCCAAAAUUACAAUUUGGUUAGGUGAGCAACCGGUGUUGCUAUGCCUAAUCUUUACAAAAUGCAAAGAAUGCUAUUAGAAAAGUGACCCUUCAAAAUUAUGGUGAUGGUGCAUACUACCUAAAGGCAUAAUGAUGAAUGUCGCAAAAUAUACUCAACUGUGUCAAUAUUUAAACACAUCAUUAGCUGUACCUAUAAUAUGAGUAUACAUUUGGUGCUGGUUCUGAUAAAGGAGUUGCACCAGGUACAGCUGUUUUAAGACAGUGGUUGCCAAGGUCUACUUUGAUUAUGACUGUGUCUCUUUUGUUAUGCACCAUAUGGAAUUACCAUAUUGGAGUUCAUGCUGGCACAGACUUAGAAGGUAACUUUAUGGACCUUUUGUUGACAGGCAAACAGCACAAGCAGCUGGUACGGACACAACUAUUACAGUUAAUGUUCUAGCUUGGUUGUACGCUGCUGUUAUAAUGGAGACAGGUGGUUUUCUCAAUCGAUUUACCACAACUCUAAUGACUUUAACCUUGUGGCUAUGAAGUACAAUUAUGAACCUCUAUCUCGAGACCAUGUUGACAUACUAGGACCUCUCUUUGCUCAAACUGGAAUUGCCGUUUUAGAUAUGUGUGCUCAUUAAAGAAACUUUGCAAAAUGGUAUGAAUGGACGUACCAUAUUGGGUAGUGCUUUAUUAGAAGAUGAUUCACUCCUCUGAUGUUGUUAGACAAUGUUCAGGUGUUACUUUCAAGUGCAGUGAAAAGAACAAUAAGGGUACCUUUGGUUGUUACUCACAAUUUUGACUUCAUUUAGUUCUUGACGCAGAGUACUCAAUGGUCUUGUCUUUUGUAUGAAAUGCCUUUUUACCUUCAUAAUAUGUUAUUAUUGCUAUGUCUGCUUUGCAAUGAUGUUUGUCAAACAUAAGCAUGCAUUUCUCUGUCUGUUUUGUUACCUCUCCUUGCUCAAUAGCUUAUUUUAAUUGGUCUAUAUGCUUGCUAGUUGGGUGAUGCGUAACAUGACCAAGGUGGGAUACGGCUGAUACUAGUUUGUUUGGUUUAAGCUAAAGACAUUAUGUUAUGCAUGCAUCAGCUGUAGUGUUACUAAUCCUCUAUGUACAAAUGAACUGUGUCGAUGAUAGUGCUAGGAGAGUGUGGACACUUAUGAAUGUCUUGACACUCUGCAUAAAGUUUUAUUAUGGUAAUGCUUUGGAUAUUUCUGGCAUCUUCUCUCAUGGGCUUUAUAAUCUUGUUACUUCUAACUACUCAGGUGUAGUUUACAACUGUCUUUCAUGUUUUGGCCAGAGGUAUUACUGUCUUUUUUAUGUGUGUUGAGUAUUGCCUAUUCUUAACUGGUAAUACACUCACGGUGUAUGCUAGUUUUAUUAUUGUUCUUCUAGGCUAUUUCUGUACUUGUUACUUUGGCCUCUUUGUCUUCACAUUCAACCGCUAUUUAGACUGACUCUUGGUGUUUAUGAUUGUUCUACACAGGAGUUUAGAUAUAUGAAUCUUCAGGGACUACUCCCACACCCAAGAAUAGCUAGAUGCCUUCAAACUUUAAAUUGUUGGGUGUUGGUGGCAAACCUUGUAUCAAAGUAGCCACUGUACAGUCUAAAUGUCAGAUGUAAAGUGCACUAUCAGUAGUUCUUACUCUCAGUUUUGCAACAACUCAGAGUGAAUCAUUCACUCUAAAUUGUGGGCUCAAUGUCCAGUUACCUAUGACAUUCUUAGCUAAAGAUACUGAAGCCUUUGAAAAUGGUUUCACUACUUCUUCUGUUUGUUCACAGGUGCUGUAGACAUAAACAAGCUUGUGAAGAAAUGCUGGACAACAGGCAACCUUUUACAAGCUAUAGCCUCAGAGUUUAGUUUCCCUCCAUCAUAUGCAGCUUUAGCUUCUGCUCAAGAAGCUUUCUAUGAGCAGGCUGUGCUAAUGGUGAUUCUGAAGUUGUUCUUAAAAGAGUGAAGAAGUCUUUGAAUGUGGCUAAAUCUGAAUUUGACCGUGAUGCAGCCAUGCAACGUAAGUUGGAAAAGAUGGCUGAUCAAGCUAUGACCCAAAUCAGUAUAACAGGCGGAUUUGAGGACAAGAGGGCAAAAGUUACUAGUGCUAUGCAGACAAUGCUUUCAUAUGCUUGGAAAGUUGAUAAUGACGCACUCAACAACAUUAUCAACAAUGCAAGAGAUGGUCGUUCCCUUGAACAAUACCUUACAACAGCAGCCAAACUAAUAAAGUUGUCAUACCAGACUAUAUCUACAUAAAAAUACGCUGGAUGGUACAACAUUUAUGCCAGCAUUUGUGGGAAAAUCCAACAGGUUGUAGAUGCAGAUAGUAAAAUUGUUCAACUUAAGUGAAAUUAGUAACAACAAUACCUAAUUUAGCAUGGCCUUAUUGUAUGGACAUAAGGCCAAUUCUGCUGUCAAAUUACAGAAUAAUGAUCUUAGUCCUGUUGCACUACGACAGAUGUCUUGUGCUGCCGGUACUCAAAAGCACUGCACUGAUGACAAUGCGUUAGCUUAUACAACAAAGGAGGUAGGUUUGUACUUGCACUGUUAUCCGAUUUAGGAUUUGAUGAACAAGAUUCCCUAAGAGUGAUGGAACUGGUACUAUCUAUACAGACUGAAUACCACUGUAGGUUUGUUACAGACACCUAAGGUCCUAAAGUGAAGUAUCUAUAUUUAUUAAAGAUUAAACAACCUAAAUAGAUUGAUACUUGGUAGUUUAGCUUCCACAGUACGUCCAAGCUGGUAAUGCACAGAAGUGCUGCCAAUUUCCACUGUAUAUUAUACCUCUGUGCUCUGCUGGUAGAUGCUACUAAGCUUUACAAAGAUUAUCUAGCUAGUGAGCAACCAAUCACUAAUUGUGUUAAGAUGUUGUGUACACUUGGUACUGGUCAGGCAAACAGUACACCGGAAGCCAAAUGGAUCAGAAUCCACUGGUGGUGCUGUUGUCUGUACUGCCGCUGCCCUAGACACCCAAUCCUAAAGAUCAAUCACUAAAAGGUAAGUAUGUACAAAUCCCAUUGUGCUAAUGACCUGUAAGUUUUACACAUUAAACACAGUCUGACCGUCUCGGUAUGUGAAAGGUUAUGGCUGUAAUUGUGAUCAUCCGCGAACCCACUUUCACACUCAGCUGAUGCACAAACUUCAAAACGGGUUCGGUGUAAGUGCAGCCCGUCUUACACCGUGCACAGGCACUAAACUACUCAUCUUAUACAGGGCUUUGUACAUCAACACCGAUAAAGAGCAGCUUUUGCUCAAUUACCUAAUUGUUGUUUCGCCAAGAAAAUGAAGAUGACAAUUUAAUUGAUUCAACCUUGAGGACACACACCAAUUCCCAUAUGAAGAAACAAUCUCUAAACCUUACACAAGACUGUCCAGCUGUUGCUAAACAUUACUUUUUAAGUUAGAAUAGACGGUGACAUGGUACCACAUAUAUCACGUCAACGCACUAAAUCCUCUGGCAGAACCCCGUAUGCUCAUGCAUCUGAUGAAGGUAAUUGUGACACACAAAAGAAAUACUUGUCCAUACAAUAAUGAUGAUGAUUAUCUCAAUAAAAAGACUGGUGAUUUGUAGAAAACCCCAGAUUUAUUACCGUACGCCAACUAGGUGAACGUGUCGCCAAGCUUGUUAAAAACAGUACAAUACGUUGACGCCACGCGAAAUGCUGGUAUUGUUGGUGUGUCUCACUAGAUAAUCAAGAUCUCAAGAAACUGGUGAUUUCGGUGAUUUCAUACAAACCACGCCAGGUAGUAGAGUUCCUGUUGUAGAUUUUUUAUUAUCAACAAUUAAUGCCAAUAUUAACCUGACCAGGCUUUAUUGCAGAGUCAUGUUGAACUGACCCAACAAAGCCACAUUAGUGGGAUUUGUUAAAAUAUGACUACGGAAGAGUUAAAACCCUCUGACCGUUUCUCAAUAUUGAGUAGACAUACCACCCAAAUUGUGUUAACUGUUUGGAUGACAGAUGCAACAUCUGUUGUGCAAACUCUAUGUUUAUUCACAGUGUUCCCACCCAAGUUUGACCCACUAGUGAGAAAAAUAUUUGUUGAUGGUGUUCCAUUUGUAGUUUCCAUAAGAUAUACAUCAAAGAGCUAGGUGUCGUACAAUAAUCAGGAUGUAAACACAUAGCACUAGACCUAGUACAAAGGAUUACUUGUGUAUGCUGCUGACCUCCUACGACGCUGCUUCUGGUAAUCUAUACAAGAUAACGCACCACGUCUUUUCAGUAGCUGUUCUAACAAUGUUGCUUCACAAACUGUCAAACCCGGUAAUUCAUAUAGAUUCAUAUGACUCUGCUGUGUCUAAGAGUUCACCAAGGAAGGAAGUUACUGUGAUUAAAACAUCUCUGUCAGGAUAGUAAUGCUGUUAACUCGAUUAUCUACAUUAUCAUUAAUACCAAAUGUUGAUAUCAGACAACUACUAUUUGUAGUUGAAGUUGUUGAUAAGUACUUUUUGAUCGAUUGUGGCAAUAUUAAUGCUACCAAGUCAUCGUCAACAACACCCCAAGACAAAUCAACUGAUCUCCAUACAUAAAUGGGUAAGGCUAGACUCAUUAUGAUUAUGAGUUAUGAGGAUUCAAGAUGCACUUUCGCAAAACGUAAUGUCAUCCUACUAUAACUCAAAUGAAUCUAAGUAUGCCAUAGUGCAAAGAAUAGAGUUGCCCGUAGCUGGUGUCUCAUUGUAGUACUAUGACAUGACAGUUUCAUCAAAAAUUAUUGACAAUAGCCGCCACUAGAGGCUACAGUAGUAAUUGAACAAGCAAAUCUUGGUGGUUGGCACAACAUGUUAAAACUGUUUAUAUUGAUGAGAAAACCUCACCUUAUGGGUUAGAUUAUCCUAAAUGUGAUAGAGCCAUGCCUAACAUGUCAAGAAUUACCUCCUUUUGUUCUUGCUCGCAAACAUCAACGUGUUGUAGCUUGCACACCGUUUCUAUAGAUUAGCUAAUGAGUGUCUCAUCAAGUAUUGAGUGAAAUGGUCAUGUGUGGCGGUUCAUUAUAUGUUAAACCAGGUGGAACCUCAUCAGGAGAUGCCACAACUGCUUAUAUUAAUAGUGUUUUAUUUGUCAAGCUGUCACGGCCAAUGUUAAUGCACUUUUAUCCACUGAUGGUAUAAAUUGCCGAUAAGUAUGUCCGCAAUUUACAACACAGAUUUAUGAGUGUUCUAUAGAAAUAGAGAUGUUGACACAGACUUUGUGAAUGAGUUUACGCAUAUUUGCGUAAACAUCUCAAUGAUGAUACUUGACGAUGCUGUUGUGUUCAAUAGCACUUAUGCAUAAGGUCUAGUGGCUGCUAAAGAACUUUAAGUCAGUUUUCAUUAUCAAACAAUGUUUUAUGUCUGAAGCAAAAUGUUGGACUGAGACUGACCUACUAAAGGACCUCAUGAAUUUUGCUCUCAACAUACAAUGCUAGUUAAACAGGGUGAUGAUUAUGUGUACCUUCCUUACCCAGAUCCAUCAAGAAUCCUAGGGGCCGGCUGUUUGUAGAUGAUAUCGUAAAACAGAUGGUACACUUAUGAUUGAACGGUUCGUGUCUUUAGCUAUAGAUGCUUACCCACUUACUAAACAUCCUAAUCAGGAGUAUGCUGAUGUCUUCAUUUGUACUUACAAUACAUAAGAAAGCUAUGAUGAGUUAACAGGACACAUGUUAGACAUGUAUUCUGUUAUGCUUACUAAUGAUAACACUUCAAGGUAUUGGGAACCUGAGUUUAUGAGGCUAUGUCACACCGCAUACAGUUUCAGGCUGUUGGGCUUGUGUUUUUUGCAAUUCUCAGACUCACUAAGAUGUGGUGCUUGCAUACGUAGACCAUUCUUAUGUUGUAAAUGCUGUUACGACCAUGUCAUAUCAACAUCACAUAAAUUAGUCUUGUCUGUUAAUCCGUAUGUUUGCAAUGCUCCAGGUUGUGAUGUCACAGAUGUGACUCAACUUUACUUAGGAGGUAUGAGCUAUUAUUGUAAAUUCUAAAUCACCCAUUAGUUUCCAUUGUGUGCUAAUGGACAAGUUUUUGGUUUAUAUAAAAUACAUGUGUUGGUAGCGAUAAUGUUACUGACUUUAAUGCAAUUGCAACAUGUGACUGGACAAAUGCUGGUGAUUACACUUUGCUAACACCUGUACUGAAAGACUCAAGCUUUCGCAGCAGAAACGUCAAAGCUACUGAGGAGACAUUUAAACUGUCUAUGGUAUUGCUACUGACGUGAAGUGCUGUCUGACAGAGAAUUACAUCUUCAUGGGAAGUUGGUAAACCUAGACCACCACUUAUCGAAAUUAUGUCUACUGGUUAUCGUGUAACUAAAACAGUAAAGUACAAAUAGAGAGUACACCUUUGAAAAGGUGACUAGUGAUGCUGUUGUUUACGAGGUACAACAACUUACAAAUUAAAUGUUGGUGAUUAUCUUGUGCUGACACACAUCAGUAAUGCCAUUAAGUGACCUACACAUAGUGCCCAAGAGCACUAUGUUAGAAUUAUGGCUUAUACCCAACACUCAAUAUCUCAGAUGAGUUUUCUAGCAAUGUUGCAAAUUAUCAAAAGGUUGGUAUGCAAAAGUAUCACAUCCAGGGACCACCUGGUACUGGUAAGAGUCAUUUUUGCAUUGGCCUAGCUCUCUCAUUCCUUCUGUCGCAUGUGUAUACAGCUUGCUCCAUGCCGCUGUUGAUGCUAUGUGAGAAGGCAUUAAAAAUAUUUGCCUAUAGAUAAAUGUAGUAGAAUUAUACCCGACGUGCUCGUGUAGAGUGUUUUGAUAAUUCAAAGUGAAUUCAUUAGAACAGUAUGUCUUUGUACUGUAAAUGCAUUGCCUGAGACGACAGCAGAUAUAGUUGUCUUUGAUGAAAUUUCAAUGGCCACAAAUUAUGAUUUGAGUGUUGUCAAUGCCAGAUUACGUGCUAAGCACUUGUGUACAUUGGCGACCCUGCUCAAUUACCUGCACCACGCUUAUUGCUAACUUAAGGGCACACUAGAACCAGAAUAUUUCAAUUCAGUGUGUAGACUUAUGAAAACUAUAGGUCCAGACAUGUUCCUCGGAACUUGUCGGCGUUGUCCUGCUGAAAUUGUUGACACUGUGAGUGCUUCUGGUUUAUGAUAAUAAGCUUAAAGCACAUAAAGACAAAUCAGCUCAAUGCUUUAAAAUGUUUAUAAGGGUGUUAUCACGCAUGAUGUUUCAUCUGCAAUUAACAGGCCACAAAUAGGCGUGGUAAGAGAAUUUUCCACGUAACCCUGCUUGGAGAAAAGCUGUCUUUAUUUCACCUUAUAAUUCAAGAAUGCUGUAGCCUCAAAGAUUUUGGGACUACCAUUCAAACUGUUGAUUCAUCACAGGGCUCAGAAUAUGACUAUGUCAUAUUCACUCAAACCACUGAAACAGCUCACUCUUGUAAUGUAAACAGAUUUAAUGUUGCUAUUACCAGAGCAAAAGUAGGCAUACCUUCCCAGGUAACAAACCAUACCAACUUUGCAAUUUGUAGAUCUGUUUCUAAACGAACAAUGUUUGUUUUCUUGUUUAUUGCCACUAGUCUUUAGUCAGUGUGUUAAUCUUACAACCAGAACUCAUUACCCCCUGCAUACACUAAAUUUACUACGUGGUGUUUAUUACCCUGACACAAGUGUUCAGAUCCUCAGUUUUAUACUUCUACUCAGGACUUGUCAACUUUUUUUCCCAUCUUGUCUAUACAUCCUGCGAAGAAGGUAUAAGAUAUGUACCUGUCCUCCAUUUCUUAAUGAUGGUGUUUAUCUUGCUCCCUGAGAAGCUCUUAGUAAUAAUAGAGCUGGGUUUUUCUGUAUUACUCUAGUUUUAAACCCAGUCCUACUUAUAUUAAUAGUACAGAUGUGUUAUAUUAAAGUCUAUGAAUCAAUUUGAAUGAUCCAAUUUUGGGUUUUAUUCCACAUAACAAAGAAGUUGGAGUAAAGUGAGUAUAGAGAGUUUAUCUAGUGCAAAUAAACUUGACAUGAUAUGUAUCUCAGCCUUAUGCACAUGGCUCUUGAGUUGACAUAUGAAGUAUUUGUGAAAAUAGGACGAGCACCUGUUGUUUAUGUGAUAGACGUGCCACAUGCUUUACCAUUGCUUUCAGCAUAUGCCUGUUGGCAUCAUUCUAUUGGAUUUGAUUACGUCUAUAAUCCGUUUAUGAUUGAUGUUCAACAAUAGGGUUUUACAGGUAACACAAGCAACCAUGAUCUGUAUUGUCAAGUCCAUGGUAAUGCACUUGUAGCUAGUUGUGAUGCAAUCAUGACUAGGUGUCUAGCUGUCCACGAGUGCUUUGUUAGCGUUGACUACUAUUGAAUAAAUUGGUGAUGAACUGAAGAUUAAUGCAGCUUGUAGAAAGGUUCACACAUUGGUUGUUAAAGCUGCAUUAAAGACAAAUUCCCAGUUCACGACUGGUAACCCUAAAGCUAUUAAGUGUACCUCAAGCUGAUGUAGAAUGGAAGUUCUAUGAUGCACAGCCUUGUAGUGACAAGCUUAUAAAAUAGAAGAAUUAUUCUAUCUAUGCCACAAUCUGACAAAUUCACAGAUGGUGUAUGCCUAUUUGGAAUUGCAAUGUGAUAGAUAUCCUGCUAAUUCCAUUGUUUGUAGAUUUGACACUAGAGUGCUAUCUAACCUUAACUUGCCUGGUUGUGAUGGUGGCGGUUUGUAUGUAAAUAAACAUGCAUUCCCACACCAGCUUUUGAUAAAAGUGCUUUGUUAAUUUAAAACAAUUACCAUUUUUUACUUGACAGUCCAUGUGAGUCUCAUGGAAAACAAGUAGUGUCAGAUAUAGAUUAUGUACACUAAGUCUGCUACGUGUAUAACACGUUGCAAUUAGGUGGUGCUGUCUGUAGACAUCAUGCUAAUGAGUACAGAUUGUAUCUCGAUGCUUAUAACAUGAUGAUCUCAGCUGGCUUUAGCUUGUGGUUUACAAACAAUUUGAUACUUACAACCCUAAGAGCCUGCACGCGAAGACAGAAGAAACAGCAAACUUGAUCUUUCCUGCUGCAGAUUUGGAUGAUUUCCAAACAAUUGCAACAAUCCAUGAGCAGUGCUGACUCAACUCAGGCCUAAACUCAUGCAGACCACUAAGGCAGAUGGGCUAUAUAAACGUUUCGCUUUUCCGUUUACGAUAUAUAGUCUACUCUUGUGCAGAAUGAAAUUCUCGUAACUCAUAGCACAAGUAGAUGUAGUUAACUUUAAUCUCACAUAGCAAUCUUUAAUCAGUGUGUAACAUUAGGGAGGACUUGAAAGAGCCACCCAUUUUCACCGAGGCCACGCAGAGUACGAUCGAGUGUACAGUGAACAAUGCUAGGAGAGCUGCCUAUAUGGAAGAGCCCUAAUGUGUAAAAUUAAUUUUAGUAGUGCUAUCCCGUGAUUUUAAUAGCUUUCUAGGAGAAUGACAACUAUUCCAUUCCAACAUACCCUACCAUCACUAUUAUCCAUUACAUUAUUUACCUACCCCCCCUUCACUGUUGAUAACAUACAAAUUUGCACUGACUUGUUUUCUAGCACUCAAUUUGCUUUUGUUGUCCUGACGGCGUAAACACGCAACCAGUUCACGUGCCAGAUCAGUUUCACCUAACUGUCAUCAGACAAGAGGAAGGUCGCUAGAUUUUACUUUUCCAAUUUUCACUAUUGUUAAGCAAUAGUGUUUAUAUUCACUUUGCUCUCAAAAGAAAGACAGAAUGAUUGAACUUUCACUAAUAGUUUUUCUAUUUGUGUUUUUUUAGCCUUUCUGCUAUCCUUGUUUUAUUAUGCACUAUUAUCUGUAUGGU
>cluster_13 reads=1 total_reads=113
AGGAACUGAUUACAAACAUUGGCCGCAAAUUGCACAAUUUGCCCCAGCGCUUCAGCGUUCUUCGGAAUGUCGCGCAUCUGGCAUGGAGGUCACCUCGGGAACGUGGUUGACCUACACAGGUGCCAUCAAAUUGGAUGACGCAAAGAUCCAAAUUUCAAAGAUUUGGUACUUUGCUGAUAAGCAUAUUGGACGCAUACAAAAACAACCCACCAACAGAGCCAAAAAGGACAAAAGAAGAAGGCUGAUGAAACUCGGGCACCGCAGAGACAGAAGAAACAGCAAACUGUGACUCUCUUCACCUGCUAAGAGAUUUGGAUGAUUUCCAAACAAUUGCAACAAUCCGAGCAGUGUGACUUCUAACAAGGCCUAAAACUCAUGCAGAGACCAUAAGGCAGAUGGGCUAUAUAAUCGUUACCGCUUCGUUUACGAUAUUAGUACUCUUGGUGCAGAUGAGAAACUUCGUAACUUUAGCACAAAGUAGAUGUAGUUAACUUAAUCUUACAGCAAUUUCUAAUCAGUGUAGGUAUUACUAGGAGACUUGAAAGAGCCACAUUUAGGCCACAAGAGUACGAUCGAGAGUGUACAGUGAUACCUUCCCAGGUAACAAACCAACCAACUUCGAUCUUGUAGAUCUGUUCUCUAAACGAACUUUAAAAUCUGUGUGGCUGUCACUCGGCUGCAUGCUUAGUGCACUCACGCAGUAUAAUUAAUAACUAAUUAUUGUCGUUGACAGGACACGAGUAACUCGUCUAUCUUUGCAGGCUGCUUACGGUUCGUCCGUGUUGCAGCCGAUCAUCAGCACAUCUAGGUUUCGUCCGGGUGUGACCGAAAGGUAAGAUGGAGAGCCUUGUCCCUGGUUUCAACGAGAAAACACACGUCCAACUCAGUUUGCCUGUCUUACAGGUUCGCGACGUGCUCGUACGUGGCUUUGGAGACUCCGUGAGGAGGUCUUAUCAGAGGCACGUCAACAUCUUAAAGAUGGCACUUGUGGCUUAGUAGAAGUUGAAAAAGGCGUUUUGCCUCAACUUGAACAGCCCUAUGUGUUCAUCAAACGUUCGGAUGCUCGAACUGCACCUCAUGGUCAUGUUAUGGUUGAGCUGGUAGCAGAACUCGAAGGCAUUCAGUACGGUCGUAGUGGUGAGACACUGGUGUCCUUGUCCCUCAUGUGGGCGAAAUACCAGUGGCUUACCGCAAGGUUUCUUCGUAAGAACGGUAAUAAAGGAGCUGGUGGCCAUAGUUACGGCGCCGAUCUAAAGUCAUUUGACUUAGGCGACGAGCUUGGCACUGAUCCUUAUGAAGAUUUCAAGAAACUGGAACACUAAACAUAGCAGUGGUGUUACCCGUGAACUCAUGCGUGAGCUUAACGGAGGGGCAUACACUCGCUAUGUCGAUAACACUCUGUGGCCCUGAUGGCUACCCCCUCUGAGUGCAUUAAAGACCUUCUAGCACGUGCUGGUAAAGCUCAUGCACUUUGUCCGAACAACUGGACUUUAUUGAACUAAGAGGGUGUAUACUGCUGCCGUGAACAUGAGCAUGAAAUUGCUUGGUACACGGAACGUUCUGAAAAGAGCUAUGAAUUGCAGACACCUUUUGAAAUUAAAUUGGCAAAGAAAUUUGAACCUUCAAUGGGGAAUGUCCAAAUUUUGUAUUUCCCUUAAAUUCCAUAAUCAAGACUAUUCAACCAAGGGUUGAAAAGAAAAAGCUUGAUGGCUUUAUGGGUAGAAUUCGAUCUGUCUAUCCAGUUGCGUCACCAAAUGAAUGCAACCAAAUGUGCCUUUCAACUCAUGAAGUGUGAUCAUUGUGGUGAAACUCAUGGCAGACGGGCGAUUUUGUUAAAGCCACUUGCGAAUUUGUGGCACUGAGAAUUUGACUAAAGAAGGUGCCACUACUUGUGGUUACUUACCCCAAAAUGCUGUUGUUAAAAUUUAUUGUCCAGCAUGUCACAAUUCAGAAGUAGGACCUGAGCAUAGUCUUGCCGAAUACCAUAAUGAAUCUGGCUUGAAAACCAUUCUUCGUAAGGGUGGUCGCACUAUUGCCUUUGGAGGCUGUGUGUUCUUAUGUUGGUUGCCAACAAGUGUGCCUAUUGGGUUCCACGUGCUAGCGCUAACAUAGGUUGUAACCAUACAGGUGUUGUUGGAGAAGGUUCCGAAGGUCUUAAUGACAACCUUCUUGAAAUACUCCAAAAGAGAAAGUCAACAUCAAUAUUGUUGGUGACUUUAAACUUAAUGAAGAGAUCGCCAUUAUUUUGGCAUCUUUUGCUUCCACAAGUGCUUUGUGGAAACUGUGAAAGGUUUGGAUUAUAAAGCAUUCAAACAAAUUGUUGAAUCCUGUGGUAAUUUUAAAGUUACAAAGGAAAAGCUAAAAAGGUGCCUGGAAUAUUGGUGAACAGAAAUCAAUACUGAGUCCUCUUUAUGCAUUUGCAUCAGAGGCUGCUCGUGUUGUACGAUCAAUUUCACCCGCACUUUGAAACUGCUCAAAAUUCUGUGCGUGUUUUACAGAAGGCCGCUAUAACAAUACUAGAUGGAAUUUCACAGUAUUCACUGAGACUUGAUGCUAUGAUGUUCUACAUCUGAUUUGGCUACUAACAAUCUAGUUGUAAUGGCCUACAUUACAGGUGGUGUUGUUCAGUUGACUUCGCAGUGGCUAACUAACAUCUUUGGCACUGUUUAUGAAAACUCAAACCCGUCCUUGAUUGGCUUGAAGAGAAGUUUAAGGAAGGUGUAGAGUUUCUUAGAGACGGUUGGGAAAUUGUUAAAUUUAUCUCAACCUGUGCUUGUGAAAUUGUCGGUGGACAAAUUGUCACCUGUGCAAAGGAAAUUAAGGAGAGUGUUCAGACAUUUUUAAGCUUGUAAAUAAAUUUUUGGCUUUGUGUGCUGACUCUAUCAUUAUUGGUGGAGCUAAACUUAAAGCCUUGAAUUUAGGUGAAACAUUUGUCACGCACUCAAAGGGAUUGUACAGAAAGUGUGUUAAAUCCAGAGAAGAAACUGGCCUACUCAUGCCUUAAAAGCCCCAAAAGAAAUUAUCUUCUUAAGAGGGAGAAACACUUCCCACAGAAGUGUUAACAGAGGAAGUUGUCUUGAAAACUGGUGAUUUACAACCAUUAGAACAACCUACUAGUGAAGCUGUUGAAGCUCCAUUGGUUGGUACACCAGUUUGUAUUAACGGGCUUAUGUUGCUCGAAAUCAAAGACACAGAAAAGUACUGUGCCCUUGCACCUAAUAUGAUGGUAACAAACAAUACCUCAUCAUCAAAGGCGGUGCACCAACAAAGGUUACUUUGGUGAUGACACUGUGAUAGAAGUGCAAGGUUACAAGAGUGUGAAUAUCACUUUGAACUUGAUGAAAGGAUUGAUAAAGUACUUAAUGAGAAGUGCUCUGCCUAUACAGUUGAACUCGGUACAGAAGUAAAUGAGUUUUGCCUGUGUUGUGGCAGAUGCUGUCAAAAACUUUGCAACCAGUAUCUGAAUUACUUACACCACUGGGCAUUGAUUUAGAUGAGUGGAGUAUGGCUACAUACUACUUAUUUGAUGAGUCUGGUGAGUUUAAAUUGGCUACAUAUGUAUUGUUCUUCUACCCCCAGAUGAGGAUGAAGAAGAAGGUGAUUGUGAAGAAGAAGAGUUUGAGCCAUCAACUCAAUAUGAGUAUGGUACUGAAGAUGAUUACCAAGGUAAACCUUUGGAAUUUGGUGCCAUCUGCUGCUCUUCAACCUGAAGAAGAGCAAGAAGAAGAUUGGUUAGAUGAUGAUAGUCAACAAACUGUUGGUCAACAAGACGGCAGUGAGGACAAUCAGACAACUACUAUUCAAACAAUUGUUGAGGUUCAACCUCAAUUAGAGAUGGAACUUACACCAGUUGUUCAGACUAUUGAAGUGAAUAGUUUUAGUGGUUAUUUAAAACUUACUGACAAUGUAUACAUUAAAAAUGCAGACAUUGUAGAAGAAGCUAAAAAGGUAAAACCAACAGUGGUUGUUAAUGCAGCCAAUGUUUACCUUAAACAUGGAGGAGGUGUUGCAGGAGCCUUAAAUAAGGCUACUAACAAUGCCAUGCAAGUUGAAUCUGAUGAUUACAUAGCUACUAAUGGACCACUUAAAGUGGUGGUAGUUGUGUUUUAAGCGGACACAAUCUUGCUAAACACUGUCUUCAUGUUGUCGGCCCAAAUGUUAACAAAGGUGAAGACAUUCAUUCUUAAGAGUGCUUAUGAAAAUUUUAAUCAGCACGAAGUUCUACUUGCACCAUUAUUAUCAGCUGGUAUUUUGGUGCUGACCCUAUACAUUCUUAAGAGUUUGUGUAGAUACUGUUCGCACAAAUGUCUACUUAGCUGUCUUUGAUAAAAUUCUAUGACAAAACUUGUUCAAGCUUUUUGGAAAUGAAGAGUGAAAAGCAAGUUGAACAAAAGAUCGCUGAGAUUCCUAAAGAGGAAGUUAAGCCAUUUAUAACUGAAAGUAAACCUUCAGUUGAACAGAGAAAACAAGAUGAUAAGAAAAUCAAAGCUUGUGUUGAAGAAGUUACAACAACUCUGGAAGAAACUAAGUUCCACAGAAACUUGUUACUUUAUUGACAUUAAUGGCAAUCUCAUCCAGAUUCUGCCACUCUUGUUAGUGACAUUGACAUCACUUUCUUAAAGAAAGAUGCUCCAUAUAGUGGGUGAUGUUGUUCAAGAGGGUGUUUUAACUGCUGUGGUUAUACCUACUAAAAGGCUGGUGGCACUGAAAUGCUAGCGAAAGCUUUGAGAAAAGUGCCACAGACAAUUAUAUAUCACCUACCCGGGUCAGGGUUUAAAUGGUUACACUGUAGAGGAGGCAAAGACAGUGCUUAAAAGUGUAAAAGUGCCUUUACAUUUACCAUCUAUUAUCUCUAAUGAGAAGCAAGAAAUUCUUGGAACUGUUUCUUGGAAUUUGCGAGAAAUGCUUGCACAUGCAGAAGAAACACGCAAAUUAAUGCCUGUCUGUGUGGAAACUAAAGCCAUAGUUUCAACUAUACAGCGUAAAUAUAAGGGUAUUAAAAUAAGAGGGUGUGGUUGAUUAUGGUGCUAGAUUUUACUUUACACCAGUAAAACAACUGUAGCGUCACUUAUCAACACACUUAACGAUCUAAAUGAAACUCUUGUUACAAUGCCACUUGGCUAUGUAACACAUGGCUUAAAUUUGGAAGAAGCUGCUCGGUAUAUGAGAUCUCAAAGUGCCAGCUACAGUUCUGUUUUUUCCUGAUGCUGUUACAGCGUAUAAUGGUUAUCUUACUUCUCUCUAAAACACCUGAAGAACAUUUUAUUGAAACCAUCUCACUUGCUGGUUCCUAUAAAGAUUGGUCCUAUUCUGGACAAUCUACACAACUAGGUAUAGAAUUUCUUAAGAGAGGUGAUAAAAGUGUAUAUUACACUAGUAAUCCUACCACAUCUCCAAGAUGGUGAAGUUAUCACCUUUGACAAUUUAAGACACUUCUCUUUGAGAGAAGUGAGGACUAUUAAGGUGUUUACAACAGUAGACAUAUUAACCUCCACACGCAAGUUGUGGACAUGUCAAUGACAUAUGGACAACAGUUUGGUCCAACUUAUUUGGAUGGAGCUGAUGUUACUAAAGUAAAACCUCAUAAAUACUGAAGGUAAAACAUUUAUGUUUUACCUAAUGAUGACACUCUACGUGUUGAGGCUUUGAGUACUCCACACAACUGAUCCUAGUUUUCUGGGUAGGUACAUGUCAGCAUUAAAUACACUAAAAAGUGGAAAUACCCACAAGUUAAUGGUUUAACUUUAUUAAAUGGGCAGAUAACAACUGUUAUCUUGCCACUGCAUUGUUAACACUCCAACAAAUAGAGUUGAAGUUUAAUCCACCUGCUCUACAAGAUGCUUAUUACAGAGCAAGGGCUGGUGAAGCUGCUAACUUUUGUGCAUAUAUUUAGCCUACUGUAAUAAGACAGUAGGUGAGUUAGGUGAUGUUAGAGAAACAAUGAGUUACUUGUUUCAACAUGCCAAUUUAGAUUCUUGCAAAAGAGUCUUGAACGUGGUGUGUAAAACUUGUGGACAACAGCAGACAACCCUUAAGGGUGUAGAAGCUGUUAUGUACAUGGGCACACUUUCUUAUGAACAAUUUAAGAAAGGUGUUCAGAUACCUUGUACGUGUGGUAAACAAGCUACAAAAUAUCUAGUACAACAGGAGUCACCUUUUGUUAUGAUGUCAGCACCACCUGCUCAGUAUGAACUUAAGCAUGGUACACUUAUUGUAAUAGUGAGUACACUGGUAAUUACCAGUGUGGUCACUAUAAACAUUAAUUUUAAAGAAACUUUGUAUUGCAUAGACGGUGCUUUACUUACAAAGUCCUAGAAUACAAAGGUCCUAUUACGGAUGUUUCUACAAAGAAACAGUUACACAACAACCAUAAAACCAGUUACUUAUAAAUUGGAUGGUGUUGUUUGUACAGAAAUUGACCCUAAGUUGGACAAUUAUUAUAAGAAAGACAAUUCUUAUUUUCACAGAGCAACCAAUUGAUCUUGUACCAAACCAACCAUAUCCAAACGCAAGCUUCGAUAAUUUUAAGUUUGUAUGUGAUAAUAUCAAAUUUGCUGAUGAUUUAAACCAGUUAACUGGUUAUAAGAAACCUGCUUCAAGAGAGCUUAAAGUUACUUUUUCCUGACUUUAAAUGGUGAUGUGGUGGCUAUUGAUUAUAAACACUACCACCCUCUUUAAGAAAGGAGCUAAAUUGUUACAUAAACCUAUUGUUUGGCAUGUUAACAAUGCAACUAAUAAAGCCACGUAUAAACCAAAUACCUGGUGUAUACGUUGUCUUUGGAGCACAAAACCAGUUGAAACAUCAAAUUCGUUUGAUGUACUGAAGUCAGAGGACGCGCAGGGAAUGGAUAAUCUUGCCUGCGAAGAUCUAAAACCAGUCUCUGAAGAAGUAGUGGAAAAUCCUACCAUACAGAAAGACGUUCUUGAGUGUAAUGUGAAACUACCGAAGUUGUAGGAGACAUUAUACUUAAACCAGCAAAUAAUAGUUUAAAAAUUACAGAAGAGGUUGGCCACACAGAUCUAAUGGCUGCUUAUGUAGACAAUUCUAGUCUUACUAUUAAGAAACCUAAUGAAUUAUCUAGAGUAUUAGGUUUGAAAACCUUGUACUUCUGGUUUAGCUGCUGUUAAUAGUGUCCUUGGGAUACUAUAGCUAAUUAUGCUAAGCCUUUUUUAACAAAGUUGUUAGUACAACUACUACUAGUACACGGUGUUUAAACCGUGUUUGUACUAAUUAUAUGCCUUAUUUUUUACUUUAUUGUACAAUUGUGUACUUUACUAGAAGUACAAAUUCUAGAAUUAAAGCAUCUAUGCCGACUACUAUAGCAAAGAAUACUGUUAAGAGUGUCGGUAAAUUUGUCUAGAGGCUUCAUUUAAUUAUUUGAAGUCACCUAAUUUUCUAAACUGAUAAUAUUAUAAUUUGGUUUUACUAUUAAGUGUUUGCCUAGGUUCUUAAUCUACUCAUCGCUGCUUUAGGUGUUUUAAUGUCUAAUUAGGCAUGCCUCUCUGUCUGGUUACAGAGAAGGCUAUUUGAACUCUACUAAUGUCACUAUUGCAACCUACUGUACUGGUUCUAUACCUUGUAGUGUUUGUCUUAGUGGUCUAGAUUCUUUAGACACCUAUCCUAUCUUUAGAAACUAUACAAAUUACCAUUCAUCUUAAAUGGGAUUUAACUGCUUUGGCUUAGUUGCAGAGUGGUUUUGGCAUAUUUCUUCAUAGGUUUUAUGUACUUGGAUUGGCUGCAAUCAUGCAAAUUGUUUCAGCUAUUUGCAGUACAUUUAUUAGUAAUUUUUGGCUUAUGUGGUUAAUAAUUAAUCUUGUACAAAUGGCCCCGAUUCAGCUAUGGUUAGAAUGUACAUCUUCUUUGCAUCAUUUAUUAUGUAUAGAAAAGUUAUGUGCAUGUUGUAGACGGUUGUAAUUCAUCAACUUGUAUGAUGUGUUACAAACGUAAUAGAGCAACAAGAGUCGAAUGUACAACUAUUGUUAAUGGUGUUGAAGGUCCUUUAUGUCUAUGCUAAUGGAGGUAAAGGCUUUGCAACUACACAAUUGGAAUUGUGUUAAUUGUGAUACAUUCUGUGCUGGUAGUACUUUUAGUGAUGAAGUUGCGAGAGACUUGUCACUACAGUUCAAAAGACCAAUAAUCCUACUGACCAGUGUCUUCAUCGUUGAUAGUGUUACAGUGAAGAAUGGUUCCAUCCAUCUUUACUUUGAUAAGCUGGUCAAAAGACUUAUGAAGACAUUCUCUCUCAUUUGUUAAUUAGACAACCGAGAGCUAAUAACACUAAAGGUCUUGCCUAUUAAUGUUAUAGUUUUUGAUGGUAAUCAAAAUGUGAAGAAUCAUCUGCAAAAUCAGCGUCUGUUUACUACAGUCAGUUAUGUGUCAACCUAUACUGUUUAGAUCAGGCAUUAGUGUCUGAUGUUGGUGAUAGUGCGGAAGUUGCAGUUAAAUUGUUUGAUGCUACGUUAAUACGUUUCAUCAACUUUUAACGUACCAAUGGAAAACUCAAAACAUAGUUGCAAUUGCAGAAGCUGAACUUGCAAAGAAUGUGUCCUUAGACAAUGUCUUAUCUUAUCGCAGCUGCAAGGUUUGUUGAUUCAGAUGUAGAACUAAGAUGUUGUUGAAUGUCUAAAUUGUCUCAAUCUGACUAGAAGUUGGCGAUAGUUGUAACUAUAUGCUCCUAUACAAAGUUGAAACUGACACCCGUGACCUGGUGCUGUAUUGACUGUGUGCGCGUAUUAAUGCGGUAGCAAAAAGUCCAUUUGAUUGGAACGUUAAAGAUUCAUGUCAUGUUUGCACUACGAAACAAAUCUAGUGCUGCUAAAAGAAUACCUACCUUAGUGACCGCUGUUACUAGACAAGUUGUUAUGUUGUAACAACAAGAUAGCUCUUAGGGUGUAAAAUGUUAAUUGGUGUAGCAGUUAAUUAGUUCACUUGUGCUUUGGCUGCUAUAUAUUUAAUACACCUGUUCAGUCAUGUCUAAACAUUGACUUUCUACAGGCUAGUUGUAGACACAACAGUUUGUUUCAACAUAUGCUGAUUCAUGAACAUAGGGGAGUUAUACUAAUGAUAAUCUGGAUUGCUGCAGUAUCAAUUUGCACUUCUUGCAUUACAUCAUAAAGCUCUUUCAUUUUAAGACUUUAUCUGAGUACAAUGGAAUAAAUAUUCUUUGGUAAGCAACCAUUGAUAUGAUUAAACGAACUGAAGAUUUGUUGCUUAUGCACAGAUUACACUUGCUACUUAUGAGCUUUAUCACUCUAAGUGUUCAAGUUACAACAGUACCUUGAAGGUUCUGGAUAGAGGGCAAUCACCUUUCAUCCUUAUGUACUAAAUUUGCACACUUGUUUAGCAUCAUUUGCUUUUGCUUGUCCUGACGGCGUUACGUCUAUAGUUACUUGCCAAUCAGUUACCUAAAAUGUUUAUCAGACAAGAGGAAGUAGAACUUAAAUUAUUUCUUUAUGGUUGCGGCAAUAGUGUUUAACAUCUUUGCUUCACUCAAAAGAAAGACAGAAGAUUGAACUAUAAUUGCUCUAUUUGUCUUUUAGCCUUUCUGCUAUUCCUUGUUUUAAUUAUGCUUAUUAUCUGUUGGUUCACUGAACUGCAAGAUCAAUGAAACUUGUAACGCCUAAACGAACAUGAAAUUUCUUGUUUUUUAGGAAUUAUUUACAACUGUAGCUGCAUUUCACCAAGAAUGUAGUUUCACAGUUAUGUACUCAACAUCAACCAUAUGUAGUUGAUGACCCGUUUCCUAUUCACUUAUAUUCAAAUGGAUAUUAGAGUAGGAGCUAGAAAAUCAGCACCUUUAAUUGAAUUGUGCGUGGAUGAGGCUGGUUCUAAAUCACCCAUUCAGUACAUCGAUAUCGGUAAUUAUACAGUUUCCUGUUUACUACAAUUAAUUGCCAGGAACCUAAAUUGGGUAGUCUUGUAGUGCGUUGUUCGUUCUAUGAAGACUUUUAGAGUAUCAUGACGUUCGUGUUGUUUUAGAUUUCAUCUAAACGAACAAACUAAAAUGUCUGAUAAUGGACCCAAAAUCAGCGAAAUGCACCCCGCAUUACGUUUGGUGGACCCAGAUUCAACUGGCAGUAACCAGAAUAGAGAACGCAGUGGGCGCGAUCAAACAACGUCGGCCCCAAGGUUUACCCAAUAAUACUGCGUCUUGGUUCACCGCUCACUCAACAUGGCAAGGAAGACUUAAUUCCCUCGAGGACAAGGCGUUCCAAUUAACACCAAUAGCAGUCCAGAUGACCAAAUUGGCUACUACCGAAGAGCUACCAGACGAAUUCGUGGUGGUGACGGUAAAAUGAAAGAUUCAGUCCAAGAUGGUAUUCUACUACCUAGGAACUGGGCCAGAAGCUGGACUUCCCUAUGGUGCUAACAAAGACGGCAUCAUAUGGGUUGCAACUGAGGAGCCUUGAAUACACCAAAAGAUACAUUGGCACCCGCAAUCCUGCUAACAAUGCUGCAAUCGUGCUACAACUUCCAAGGAACAACUAUUGUCAAAAGGCUUUAUGCAGAAGGAGCAGAGGCGGCAGUCAAGCCUCUUCUCGUUCCUCAUCACGUAGUCGCAACAGUUUAAGAAAUUCAACUCCAGGCAGCAGUAGGGGAACUUCUCCUGCUAGAAUGGCUGGCAAUGGCGGUGAUGCUGCUCUGGUUUUGCGCUGCUUGACAGAUUGAACCAGCUUGAGAGCAAAAUGUCUGGUAAAGGCCAACAACAACAAGGCCAAACUGUCACUAAGAAUCUGCUGCUGAGGCUUCUAAGAACCCUGGCAAAACGUACUGCCACUAAAGCAUACAAUGUAACACAAGCUUCGGCAGACGUGGUCCAGAACAAACCCAAGGAAAUUUUGGGGACCAGGAACUAAUCAGACAAGGAACUGAUUACAAACAUUGGCCGCAAAUUGCACAAUUUGCCCCAGCGCUUCAGCGUUUUCGGAAUGUCGCGCAUUGGCAUGGAAGUCACACUCGGGAACGUGGUUGACCUACACAGGUGCCAUCAAAUUGGAUGACAAAGAUCCAAAUUCAAAGAUCAAGUCAUUUGCUGAAUAAGCAUUGACGCAUACAAAACAUUCCCACCAACAGAGCCUAAAAAGGACAAAAGAAGAAGGCUGAUGAAACUCAAGCCUAUCCAGAGACAGAAGAAACAGCAAACUGUGACUCUUUCCUGCUGCAGAUUUGGAUGAUUUCCAAACAAUUGCAACAAUCCAUGAGCAGUGCUGACUCAACUCAGGCCUAAACUCAUGCAGACCAUCAAGGCAGAUGGGCUAUAUAAACGUUUCGCUUUCCGUUUACGAUAUAGUCUACUCUUGUGCAGAAUGAAUUCUCGUAACUACUUAGCACAAGUAGAUGUAGUUAACUUUAAUCUCACAUAGCAAUCUUUAAUCAGUGUGUAACAUUAGGGAGGACUUGAAAGAGCCACCAUUUCACCGAGGCCACGCGGAGUACGAUCGAGUGUACAGUGAACAAUGCUAGGGAGAGCUGCCUAUAUGGAAGAGCCCUAAUGUGUAAAAUUAAUUUAGUGUGCUAUCCCCAUGUGAUUUUAAUAGCUUCUUAGGAGAAUGACAAAAAACCCCCUACCCACACACAUCCAUCAUCUCAUACUCAUUUACAUACAUACUCCUCACCCCCUACCACCUACCUAAUACUAUUUCCAUGUGGCUCUUAUUAAUUUGUUUCUUAUUCCUCACAUGUAUUUACCACUUACACUCGCCUAUGCCCACAGGAAAUAUGUUUGUAUAAUUAGCCCAAUUUUUCCUCACUGGCAAUCAUCACCAGUAUAUAAGCUAGUUCGUGCUUACUUCUGCUAUUUUCAGAAUACUGUCACCGGCCCAAUUGCUAACACUCUAUUAUCGACUGACUUUGUCAUGAAUACUUAAUUUUACACAGUACUUCAAUACUUCAAUUCAGACUCUUCCCACCCACGCAUACCAUAUGAUCCUUCAAACCAACACUAAAUUCUCUACCACGUGCCACACCUUGCAUUUUAGACCAGACCGUCUAAAAGUCAACUGUAAAGAGCACAUCCUUCGUCACACUCUCCGUAUUGCAACACCAUCAGAGUAGAAUCAACUACCUCCAAACAAAGAACUCACUGUUCCAUUUACACAACGACAUUCUUACUACAAAUACUGAAACCUCUGCAAAUGGUUUCACUACUUUUUCCUGCAUACUUCCCUACAGGUGCAUUAUACAUAAACAAGCCCAUUCCAGAAGCAGGACAACAUUGCACUUUUACACGCUAUAACCACAGAGUUUUCGUUCCCUCCAUCAUAUGCAAGCUUUACUACUUCUCAAGAAGCUUAUAAGCAUCCAUUUGUAAUCUUGAUUCUAAACUCAUACUUAAAAAUUUAAUAAGUCACUAACUGAGACUAAAUCUACUCACCAUUAGACGAAGAGCAACCCAUGCAUAUGUAAGAUGAAAAUAUGGCUGAUCACGCUAUGACCCAAAUCUAUCAACAGUCUGUCAGAGGACAGACAAAAGUUACUGGAACUACCAGACAAUUUCACCAUUCUCCUCAAGCUGAUAAAAAUUUGCACUAACAACCUUUCAACACUCAAUAUGCUUUGUUCCCCUGAACAUAACACCUCACAACAGCAGCCAAAUCAGUUUCACCCAAACUAUAACACACAAUACGAGUCAACAACUCACCUUACCAACUUCUUAUCAUUCUCGCAAAAUCCAACACUUUGUACACUCAAAAAGAAAAAAUGUUCAACUUAAUUGACAUUAUAUGGCCAAUCACCUUUUGCAUAUCCCUUAUUCAAUAUACUUUCACGAAGGUCCACUUCAACUGCAAAAUCAUAAUGAACUACACUCCUAACGCACACGACAUCUUUCUUGUUCUUCCAGUACUACACAAACUGCCUGCACUCACAACAAUGCGUUAGCUUACUCAACACAACCAUAUGUAGUUGAUGCCCCGUAAUCCUAUUCACACUAUUUUAAAUGGUAUAUUAAAGAAGGAACUUAUACAAUCAACACAUAACUUGAACUACCUUGUAGGCUUGUUACACACCCAUUCCUAACAUCCCUAACGUUAAUUAUUUAUCCUUUUAUUAAAUAAUUCAACAACCUAAAUAGAGGUAUGGUACUUGUUCGCUUAGCUUCCACAGUACCACGACGCUGGUUGCAACAGAUUUCCUCCAAACAAACAAACUAAAAUCUCUUGCUUUGCCAAAAUCAGCUAAAGCACCCCGAUUACUAUCUAGUGGACCCCCAAUCCAACUUGCAUUAACCAGAAUGUACAACCACUGGUACGCAAUCAAAACAACACCGGCCCAAUAUAUACCCAAUAAUCCUUCGUAGGUUCACCGCUUUAACAUGCCAAUGAAGACCAUAAAUCCUCAAGAACAAUGUCCACUUAACACCAAUAAUGUCCAAUACCAAACUUGUACUACCAAAGAAUACCAUACGUUGUAAUGGUGAUUAAAAUUAAAUAUUCAAUCCCAUGAUUCUAAUACUACCUAGGAGAAAUGACAAAAAAU
>cluster_14 reads=1 total_reads=752
UUCACUCAUGACAUCACAUCAUACACAUCCAUCAUACAUUUCAUCUCACACACACACACAUCAUCACAUGACAUGCUUAUUAUUAUUGAUUAUUAUUACAGAUUCUUUACCAGGAGUUUUCUGUGGUGUAGAUGCUGUAAUUUACUUACUAAUAUCGUUUACACCACUAAUUCAACCUAUUGGUGUUUGGACAUAUUCAGCAUUAUAGUAUUAGCUGGUGGUAUUGUAGCUAUCGUAGUAACAUGCCUGCCUACUAUUUUAUGAGGUUUAGAAGAGCUCUAAGUGAAAUACAGUCAUGUAGUUAUCCUUUUUAAUACUUACUAUUUCCUUAUGUCAUUUCUUGUACUUGUUUAACACCAGUUUACAUUCUUACCUGGUGUUUAUUCUGUUAUUUACUUGUACUUGACUUUAUCUUACUAAUGAUGUUUUUCUUUUUUUUUUUAGCACAUAUUCAGUGGAUAUGGGUUAUGUUCACACCUUCAGUACCUUCUGGAUAACAAUUGCUCAUAUCAUUUGUAUUCUCUUCCAAAGCAUUUAUUGGUUUUCUAGUAAUUACCUAAAGAGACGCGUAAGCUAGUCUUUAUAGUGUUUUCACCCCCUUUUAGUACUUUUGAAGAAGCUGCGCUGUGCACCUUUUUGUUAAAUAAAGAAAUGUAUUUAAAGUUGCGUGAUGUGUGCUAUUACCUCUUACGCAAUAUAUAAUAGAUACUUAGCUCUUUUAUAAUAAGUACAAGUAUUUUAGUGGAGCAAUGGAUACAACUAGCUACAGAGAAGCUGUUCACUGUUGUCAUCUCGCAAUAAAGGCUCUUCAAUGAUUCAGUAACUCAGGUUCUGAUGUUUUCUCAACAUACCACAAACCUCUAUCACCUCAGCUGUUUUGCAGAGUGGUUUAGAAAAAUGGCAUAUUUCCCAUUUGGUAAAGUUGAGGGUUGUAUGGUUCAGUAACUUGUGGUCUACAACUACACUUAACGGUCACUGGCUUGAUGAUGUAGUUUGUCCAAGACAAUGAUACUGCACCUCAUUGAAGACAUGCUUAACCUAAUUAUGAAGAUUUACUCAUUCGUAAGUCUAAUCAUAAUUUUCUUGGUUACAGGCUGGUAAUGUUCAACUUCAGGGUUAUUGGACAACUCUAUGCAAAAUUGUGUUACUUAAGCUUUUAAGGUUGAUACAGCCAAUCCUAAGACACCUAUAGUAUAAGUCUGUUCGUACUACCUCCAACCAGGACAGACUUUUUCCAGUGUUAGCUUGUUACAAUGGUUUCCAUCUGGUGUUUACCGCUCCAGUGCUAUGAGGCUUCACUAUUAAGGUACCAUUCCUUAAUGGUUCAUGUGGUAGUGUUGGUUUUAACAUAGAUUAUGACUGUGUCUCUCUGUUACAUGCACCAUAUGGAAUUACCAACAUUGGAGUUCAUGCUGGCACAGACUUAGAAGGUAACUUCAUGGACCUUUGUUGACAGGCAAACAGCACAAGCAGCUGGUACGGACACAACUAUUACAGUUAAUGUUUUGCUUGGUUGUACGCUGCUGUUAAUUGAGACAGGUGGUUUCUCAAUCGAUCUACCACAACUUAAUGACUUCAACCUUGUGGCUAUGAAGUCAAUUAUGAACCUCUAACAAGACCAUGUGACAUACUAGGACCUCUUUCUGCUCAAACUGGAAUUGCCGUUUUAGAUAUGUGUGCUUCAUUAAAAGAAUUGCAAAAUGGUAUGAAUGGACGUACCAUAUUGGGUAGUGCUUUAUUAGAAGAUGAAUUUACACCUUUGAUGUUGUUAGACAAUGCUCAGGUGUUACUUUCCAAAGUGCAGUGAAAAGAACAAUCAAGGGUACACACCACUGGUUGUACUCCUCAAUUUUGACUUACUCUAGUUUAGUCCAGAGUACUCAAUGGUCUCUGUCUCUUCUUUGUAUGAAAAUGCCUUUCUACCUUUUGCUAUGGGUAUUAUUGCUAUGUCUGCUUUUGCAAUGAUGUUUGUCAAACAUAAGCAUGCAUUUCUGUUUGUUUUUGUUACCUUCUUGCCACUGUAGCUUAUUUUAAUAUGGUCUAUAUGCCUAGCUAGUUGGGUGAUGCGUAUUAUGACAUGGUUGGAUAUGGUUGAUACUAGUUUGUCUGGUUUAAGCUAAAAGACUGUGUUAUGUAUGCAUCAGUGUAGUGUUACUAAUCCUUAUGACAGCAAGAACUGUGUAUGAUGAUGGUGCUAGGAGAGUGUGACACUUAUGAAUGUCUUGACACUCGUUUGCAAAGUUUUAUUCAUGGUAAUGCUAGCUUAGAUCAAGCCAUUUCCAUGUGGGCUCUAUAAUCUUGUUACUUCUAACUACUCAGGUGUAGUUACAACUGUCACUUGUUUUGGCCAGAGGUAUUGUUUAUGUGUGAGUAUUGCCCUUUGUUUUCUAACUGGUAAUACACUCUCAGUGUAUAAUGCUAGUUUAUUGUUUCUUAGGCUAUUUUGUACUUGUUACUUUGGCCUCUUUUGUUUACAUCAACGCUACUUUAGACUGACUCUUGGUGUUUAUGAUUACUUAGUCUACACAGGAGUUUAGAUAUAUGAAUUACAGGGACUACUCCCUUCACCCAGAAUAGCAAGAUGCCUUCAAACCAUAAAAAUUGUUGGGUGUUGGUGGCAAACCACUUUUAUCAAGUAGCCUUUGUACAGUCUAAAUGUCAGAUGUAAGUGCUCAGUAGUCUUACUCUCAGUUUGCAACAACUCAGAGUAGAAUCAUCAUCUAAAUUGUGGGCUCAAUGUGUCCAGUUACACAAUACCUUCUUAGCUAAAGAUACUACUGAAGCCACGAAAAAAUGGUUUCACAACUCUUGUUUGCUUCCAUGCAGGUGCUGUAGACAUAAACAAGCUUUGUGAAGAAUGCUGGACAACAGGCAACAUACAAGCUAUAGCCACAGAGUUUAGUCCCUACCAUAAGCAGCUUUGCUACUGCUCAAGAGCUCAUGAGCAGGCUGUUGCCAAUGGUGAUUCUGAAGUUGCUCUCAAAAAGUUGAAGAAGUCUUUGAAUGUGGCUAAUCUGAAUUUGACCGUGAUGCAGCAUGCAACGUAAGCUGGAAAAGAUGGCUGAUAAGCUAUGACCCAAAUGUAUAAACAGGCUAGAUCUGAGGACAAGAGGCAAAAGUUAGUGCUACGCAGACAAUGUCACUAUGCUUAGAAAAUUGGAUAAUGAUGCACUCAACAUUAUCAACAAGCAAGAGAUGGUGUUCCCUUGAACAUAAUCCUACCACAGCAGCCAAACUAUGGUGUCAUACCAGACUAUACACAUAUCAAAUACAGUCAACACUUACACAACAUCAGCAUUGUGAAAUCCAACAGGUUGAAGAUGCAGAUAGUAAAAUUGUUCAACUUAGUGAAAUUAGUAUAGACAAUUCACCUAAUUUAGCAUGGCCUCCUAUUGACAACUCUAAGCACCCAUCUGCUGUCAAAUUACAGAAUAAUAGCUAAGUCCUGUUGCACUAGCAGAUGUCUGUGCAACCGGUACACAAAACUGCUUGCCCUAAUGACAAUGCGUUAGCUUACCACAACAAAGGAGGUAGGUUUGUACUUGCACAAUCAACACUCACAGGAUUUGAAAUGGCAAGAUUCCCUAAGAGUGAUGGAACUGGUACUAUCUAUACAGAACUGGAACCACCUUGUAGGUUUGUUACAGACACCAAAGGUCCUAAGUGAAGUAUUUAUACUUUAUUAAAGGAUUAAACAACCUAUAGAGAUCAGUCUUGGUAGUCUAGCUGCCACAGACAUACAAGCUGGUAAUGCACAGAAGUGCCUGCCAAUUCAACUGUAUUAUCUCUGUGCUUUGCUGUAGAUGCUGCUAAAGCACAAAGAUUAUCAGCUAGUGAGGACAACCAAUCACUAAUUGUGUUAAGAUGUUGUGUACACACUUGUACUGGUCAGGCAAUAACAGUUACCCGGAAGCCAAUAUGGAUCAAGAAUCCUUUGGUGGUGUCGUGUUGUCUAUCUGCCGUUGCCACAUAGAUCAUCCAAUCCAAAAGGAUUGUGACUCAAAAGGUAAGUAUGUCCAAAUACCUACAACUGUGCAAUGACCCAAUGGGUUCCCACUUAAAACACAGUCUGUACCGUCAGUAUGUGAAAGGUUAUGGCUGUAGUUGUGAUCAACACGAACCCAUGCUCAGUCAGCAAUGCACAAUCGUUAAACGGUUUCGGUGUAAGUGCAGCCCGCACACCGUGCGCCACAGGCACUAGUCUGAUGCUAACAGGCUCCUGACAUCCACAAUGAUAAGUAGCUGGUUUUGCUAAAUUCCUAAAACUAAUUAUUGUCGCUCCAAGAAAAGGACGAAGAUGACAAUUUAAUUGAUUCAUCUGUGUUAAAGACACACUUCUCUACUACCACAUGAAGAAACAAUCUUAAUUUACUCAAGUUGUCCAGCUGCUGCUAAACCACAUCUUCAAGAACAGAAUAGACGGUGACAUGGUCCCCCAAUAUACGUCAACGCACACUAAAUCAUAGCAGACCUCGUCAUGCUAAGUCAUUGAUGAGGUAAUUGUGACACUAAAGAAAUACUUGUCACAUCAAUUGUUGUGAUGAUGAUUAUUUGACUGGUAUGAUCUUGUAGAAAACCAGAUAUAUUACGCGUAUACGCCAACUUAGGUGAACGUACGCCAAGCUUGCUAAAACAGUACACUCUGUGAUGCCAUGCGAAAUGCUGGUAUUAUUGGUGUACUGCACUAGAUAACCAAGAUUCAAUGGUAACUGGUAUGAUUCGGUGAUUUCAUACAAACCACAGGUAGUGGAGUUCCAAUUGAAGAUUCUUAUUCAUUGUUAAUGCCUAUAACCCUGACCAGGGCUUUACUGCAGAGUCACAUGUUGACCUGACUUAACAAAGCCUUCUAAGUGGGAUUUGUUAAAAAUCACUCACAGAAGAGAGGUUAAAACUCUCUGACCGUUAUUUAAAUAUUGGGAUCAGACACCUCCCAAUUGUGUUAACUGUUUUGAUACAGAUGCAUUCUGCAUUGUGCCAACUCUAAUGUUCUAUUCUCCUCUACAGUGUUCCCAUACAAGUUUGGACCUAGUGAGAAAAUAUUUGCUGAUGGUGUCCAUUUGUAGUUCAACUGAUACAACACCAAGAGCUAGGUGUUGUACAUAAUCAGGAUGUAAAUACAUAGCUCUAGACUUAGUUUAUGGAAUUACUUGUGAUGCUGCAGACCCUGCUAUGCACGCUGUUCUGGUAAUCUCUAACUAGAUAAAGUCAACGUGCUUUCAGUAGCUGCUUACUACAAUGUUGCUUUCAAAUGUCAAACCAGUAAUUUAACAAAGACUUAUGACUUUGCUGUGUCUAAGGAAUUUCUAAGAAGGAAGUUCGAUGAAUUAAAACACUUACUUGCUCAGAUAGUAAUAAGAUGCUAUCAGCGAUUAUGAACUAUCGUUAUAAUACCACAAUGAUAUCAGACAACUAUUUGUGUUGAAGUUGUUGAUAAGUACUGUUGUUACGAUGGUGGCAAUUAAUGCUAACCAAGUCAUACAACCCAAGACAAUAGCUGUUCUCCAUCUAAUAAAUGGGUAAACUAGACUUUAUCAUGAUCUGAGUAUGAGGAUCAAGAUGCACCUUUCGCAUACAAACGUAAUGUCACCCCCACUAUACUCAAAUGAAUCAAGUAUGCCAUAGUGCAAAGAAUAGAGUCGCCCAGCUGGUGUCUCUAUCUGUAGUGACCAUAGACAGUUUAACCAAAAAUAUUGAAAUCAUAGCCCCACAAGAGCUACUGAUAGUAAUUGAACAAGCAAAUUCUAUGGUGGUUGGCACAACAUGUUACAAAUGUUUUUAGUGAUAAGAAAACCCAGUUGGACAAUCCAAAUGCCAUACACCCAGCCUACAUCUUCGAAAUAUCGCUCAUUGUCAUGUCACAGAAACGUGUUGACCCUACACACUGCAUCAAUGAUAAGCCAAAUACAAAGCUCAAGUUUUCCUGAAUAACCAUAUUGAUCCAUACAAAACAUUCCACCAAGAACCUCAACAGGAAGAAGCUUACGACUAAUUCUCAGACACAAAGAAACAACAAUAUCAAAUCUUGCUGAUGAUUUAAGCUGCCAACAUAUAAGAAAUGCCAUCAGUGCCUAAAGUCACACCACCCACAAUGCAGAUAUCAUAAAACUAUUGCUUAUACCCAACUCUCUCAAUCAUUCAGAAAGUCUAGCAUUGAUACAUAUUAUCAAAAGAAUCUAUGUCAACAAUGCUAUUUACACAGCAGUAACACCUAGCACUGGUAAGAGUCAUAAUGCUAAUGGAGCACUAACACUUCUUCUUACAACAUACAACUUCGCUCAUGUACUGAUAAAGCUCAUAUGAGCAAAGGUUACUAAAAUAUUUGCCUGCAAACAUCUAAAACCAGUAAUAAACCGCCGCCGUUGCUACCAUACAGAAAGUGUUUUCUUGAAUCAAACUUAAUUCAUCAUUAGAACAUUAUGUCUUAUGUACACUAAAUCAUACCUAAAACUACAACACAUAUACAUGUCCACAUGAAAUUAAAUGGCCACAAAUUACAUCUAGUGGAUGAGUAUUCAAACCAUAUUACUCAUAAGUUUACUUGUGCAUUGACAACCCUGCUCAACAUGUCACCGCUCAUUGUAUUCAGGGCACACUAGAACUAGAAUAUUCAAUCUGUUAAAACUUAUGAAAACUAUAGGUCCAGACAUGUCUAGAACUUGUCGACCUUAUCCCUGCUCAAUCUAGAUAGCCUACUACCGCUUACAAUUCUGGCUAAUACUUACCGCACUAAAGACAAAUCAGCUAAUUGAUUAAGUAUGCUUUUAUAAUUAUGAAUCACCUAAUGUUCAUCUACAAUUAAAGGCCAUAAACAUUCUUGCCAAUAGAAUUCCAACGUAACCACACGUAGACAAGCUGUCUUUAUUUACUUCAUCAUACCAAGACUGCUGUAGCCAAAGAUUUUUGAACACCAUCUCAAACUGUUGAUUCAUACAUAGGUCAGAAUAUGACUAUGUCAUUCACUCAAACCUUGACCUUUUCUCGUAAUGUAAACACAUCUCAUGUUGCUAUACCAGGCAAAAGUAGGCUAUCUUUGCAUAAUGUCUGUAGAGACCUUUAUGACAAGUUUCAUUUUACAAGUCUUGAAAUUCCACGUAUGAAUUUGGCUACAAGCUGCAAUGUAACAGGACUCUUUAAAGAUUUUAGUAAGUAAUCUGGUUACCUACACAAGCACCACCUCAGUGUUGACACUCAAUUCAAACUAAGGUUAUGUGUUGACAUACCUUGCAUACCUAAGGACAUACCUAUGAAGAUCAUUCUAUAUGAGAAUUAAAAUUACUCAACUUAUAUUAUUUACCCUAACUGAUUAACACUCACAGCGAAGCUAUAAAUUGAGUACAUUGGUUCUUUUUCUAUUGAUACUUCUGAAACUGAUGUCUCCAAUUAACCUUUACAACUAGUUUCCUACAGAUUCAACCUAGUAGUGUACACAGGUUAUGAAUAUACACUACAAUCCAGACUUCCAGAGUAGUGCUUUCCUGAACAACAAUCCAAACACCUCUAUCCACAUUUGAAAGGACUCCAAAUGCUUGAUAACAGUCAUAGUACUUAACUAAAACUAGUACACAAUGUCAUUGUCUAUAGCUUAAUGUCUGAGUUGACAUCUGAAGUUUUAAAUAUCAUCUGACAUCAUGCGUCUGAUUACUACACUAUAGAGUGUACCUUUUCCUGCUUCAGACUUAAUGCUCUGUUGGCAUCAUUCAUUAGAUCUGACGACACCUGAUCCGUUUAUACUUAAUGUUCAACAAUGUGUUUUACAUGGUAAACACAAAGCACAUGUCUGUAUUGUCGACCAUGGUAAUGCCUAGCAAGUUGUUAUGCAUUCAUGACUAGUGUCUAUAUCCACCAGAGCUUGAUAAGCAUGUUGACUCGACUGAAUAUCACUUAGUUGUUGAUCAACUGAAGAUUAAUGCUCUUUGAUAAAUGUUCAAUACUAUCAUUGCUACAGGUGAUAAUACAAAAAUUCCCAAUCAGACUAGUAACCCUAAGAUCUAUUAAGCCACCUCAAACUGAAGUAGAAAUUAAGUCUAUGAUGACACAACCUUGUAUGAAGAAACUUUAAACUAGCAGAAGUAUCAAAUUUCUUAUGCCUCACAUUUGGCAAAUUCACAGAUGGCGGCAUGCACUAUUUGGUGAAUUGACAUGUCGUUAGAUCUCCAGCUAGAUUCCAUAGUUGUGAUUUGACCAAGAUCUAUAACCUUACAUUGCACUAACUAUGACUGCUUCAGGUGAUGUAUACUGCAUUUCCUGUUGUAAGCUAUGAUAUGCUUAAACAUUACCAUUUCUACUUUGCCAGUCCAUUGAGCUUACCUGUAAACAAGUAUCUCAAAUAUAGAUACUGAUCAUCAAGUCCACGUGUAUAACACUUGCAAAUUCAAGACAUGAGUAUUUGACAUCAUGCCAAUGGAACAUGCUUGCACUCGAUGCUUAUACAUGAUGAUACCGGCCUAGUUAUGGUCUACAAACAAUGGAUACUAAACAUUGAAAUACAAGACUUAGAGUACAGACAAUGUGUCUUUAAUGUUGAAAUAGGACAUUUACUGACAACAAUGCAGUACCAGUUUUUAAACAUCAUUACACGUUUGAUGGUUAUGUACAAUUGCCUUUAAUAUGUACUAAAUUACCUGUUAAUGUAUAUUGCUGGACUACGCAUUAACAUUUCUCAUAUUCAAAAUACUCAAUUUGGACAUUGCUCAAUAUGUGACAUUUGACUAAACAUGUCCAGCAAUAUCUACUUAUUGUUCUAAUGAGCCUGAAUAACAAGUGCUAACUGCAACGAUACUACACCAGAGUUUUAAUUACCAGUACUGUAAACUUAUUCUAUACACUAUGUUCCUAGGUAACCUUGUAUCAAAGCAACUUCGAUAUCUUGUAACUGUACUUCAUCAAACGAUCUAGAAGAUGUUGACAUCACUAACUAAAUAUUGUGACACAAAAGAAUAAUGAAUUUACUAGAUUAGAUGACAUUAGAAUUGCUAUGAUUCAUACUUAUGCAUAAGGUAUUCUAACGUGAGUAUGUUCAGCCAACUUAGGUUACCUGCAAAAGUUACAUAUAGACUAAUAUUGUUAAUUCGAAUACAUACUGAAUGAAAUUCUCGUAGACUUUGAAUGUUAGCUUCUAAUUUGUACGUACCUAUUUAACUUAGAGGAAUAUACCCUUCCCAGGUAACAAACAACUUUCGAUCUUGUAGAUCUGUUCUCUAAACGAAUAAAAUCUGUGUGGCGUCACUUGGCUGCAUGCUUAGUGCACUACGCAGUAAUAAUACUAAUACUCGUUUACAGGACACGAGUAAUUCGAUCGUAAUAUACCUCAGGCUGUUACGUUCCGUGCGCGCCGAUCAUCAGCACUCUAUGUUUUCCGGGUGUGACAAAGGUACAUGGAAGCCUUGUCCCUGGUUCAACGAGAAAACACACUUCUAUCAGUUUGCCUGAUCAUAGCUUUGCGACGUGCUCGUCAUGGCUAUUAGACUAGAGGAGCUUAAUCAGAGGUCCUUGAACAUCUUAAAUAUUGCAAUUGUGGCUAGUAGAAGUUGAAAAAGGUCAUUCUCCUCAACUUGAACAUCCCUAUCUCUUCAAGUUCUGAUGCAUCAAUGCACUCAGAUGUCUUAUGUGAGACUGACGCAGUCUGUAUUCGAACUGUAAUUAGACAACGGUUCCUUCCCCAUUGACGACUACCAAUCGCUCUUACAGACUCUAUUAACAAUGGAUACUGUUUGACCACAUGUUACGUGCGAUUAAAGAUCACAUGAAAUGAACGAGCUUGGCAUUGACCAAUGAUAUUAUCAAAGCAACUGGAACAUAAUUAAGUGGGUUAUCCAUGCUUAUACGUACGCAAAUGGAACACAUCGUCUGUGUAAAGCAACUCGUAUGCACUCAUACAACUCUAACGAGCUUCAGCCUCGGUACUGACACAUUUGCUACACUUGUCCUAACCAUACUCCAUUGUACAUAAGAGAUUCUUCUAGAAGCUAAAGAAUAUACUUAUUGAAACUUAUUUGCACAAUAAACCUCAUAAUACAAAAUUAACUAUUCUCAUAUUAAAACACUUAAAUGUUUAGUACAAUAUUAAUCCGAACAUAACUGUCUUGUUCAUGUCACUGUACACACCAAUCUACAUUUCAGUCAAUGCCAGAAGUUUGUUAAUGUACGAACAGUCACCUUGACUCACACUAGAUCUAAGGAACAUAUGAGUCAAUCACUGCAUCUAUGCUAAUAGACAUUUGCAUUGAAUUCCCACAGCUGUGAAUUUGCUUGAACUAUGUAAAUGCUCAACAGAUACCAUCAGUACCAGAUUAAUUUCCCAUGAGUAACUAUUCAUCAGACAAUGAAGACUAUAUCUUACUGAUAACUCUCUUGUAGCUUUAUCACUACCAAGAGGUGUUGUCACAGAACUAAGUUGAAUGAACCAUUUAGCUGGACAAUUCUAUCUCUCCCAGGUAAAAACAUACCAAUCUUCUAGAUUCUGUUAUCUAAACGAACAUGAAAUUUUGUUGAUAUACACUGUAGCUGCUCACCAAAAUGUGUUGUGUACUCAACCAACAUAUGUAGUGAUGACCCGUAUCCAUCUAUUCUAAUGGUAUUAGAGUAGGAGCUAGAAAUCAGCACCUUUAAUUGAAUUGUGCGUGAUGAGGCUGGUUAAUCACCCAUCAGUACUCGAUAUGGUAUUAUACAGUUCCUGUUACCUCAAUUAAUUGCCAGGAACCUAAAUUGGUAGUCUGUAGUGCUGUUCGUCUAUGAAGACUUUAGAGUAUCAUGAGUGUUGUUUAGAUUCAUCUAAACGAACAAACUAAAAUGUCUGAUAAUGGACCCAAAAUCAGCGAAUGCACCCGCAUUACGUUUGGUGGACCUCAGAUUCAACUGGCAGUAACCAGAAUAGAGAACGCAGUGGGCGCGAUCAAACAACGUCGGCCCAAGGUUUACCCAAUAAUACUGCGUCUUGGUUCCGCUCUCUCAUCAUGGCAAGGAAGACCUUAAAUUCCCUCGAGGACAAGGCGUUCCAAUUAACACCAAUAGCAGUCCAGAUGACCAAAUUGGCUACUACCGAAGAGCUACCAGACGAAUUCGUGGUGGUGACGGUAAAAUGAAAGAUCAGUCCAAGAUGGUAUUCUACUACCUAGGAACUGGGCCAGAAGCUGGACUUCCCUAUGGUGCUAACAAAGACGGCAUCAUAUGGGUUGCAACUGAGGAGCCUUGAAUACACCAAAAGAUACAUUGGCACCCGCAAUCCUGCUAACAAUGCUGCAAUCGUGCUACAACUUCCAAGGAACAACAUUGUCAAAAGGCUUUACGCAGAAGGAGCAGAGGCGGCAGUCAAGCCUCUCUCGUUCCUCAUCACGUAGUCGCAACAGUUUAAGAAAUUCAACUCCAGGCAGCAGUAGGGAACUUCUCCUGCUAGAAUGGCUGGCAAUGGCGGUGAUGCUGCUCUUGCUUUGCUGCUGCUUGACAGAUUGAACCAGCUUGAGAGCAAAAUGUCUGGUAAAGGCCAACAACAACAAGGCCAAACUGUCACUAAGAAUUGCUGCUGAGGCUUCUAAGAAGCCUCGGCAAAACGUACUGCCACUAAAGCAUACAAUGUAACACAAGCUUCGGCAGACGUGGUCCAGAACAAACCCAAGGAAAUUUUGGGGACCAGGAACUAAUCAGACAAGGAACUGAUUACAAACAUUGGCCGCAAAUUGCACAAUUUGCCCCAGCGCUUCAGCGUUUUCGGAAUGUCGCGCAUUGGCAUGGAAGUCACACCUCGGGAACGUGGUUGACCUACACAGGUGCCAUCAAAUUGGAUGACAAAGAUCCAAAUUUCAAAGAUCAAGUCAUUUGCUGAAUAAGCAUUGACGCAUACAAAACAAUCCCACCAACAGAGCCUAAAAAGGACAAAAGAAGAAGGCUGAUGAAACUCAAGCCUCACAGAGACAGAAGAAACAGCAAACUGUGACUCUUUUCCUGCUGCAGAUUUGGAUGAUUUCCAAACAAUUGCAACAAUCCAUGAGCAGUGCUGACUCAACUCAGGCCUAAACUCAUGCAGACAUCAAGGCAGAUGGGCUAUAUAAACGUUUCGCUUUCCGUUUACGAUAUAGUCUACUCUUGUGCAGAAUGAAUUCUCGUAACUCAUAGCACAAGUAGAUGUAGUUAACUUUAAUCUCACAUAGCAAUUUUAAUCAGUGUGUAACAUUAGGGAGGACUUGAAAGAGCCACCACAUUUCCCGAGGCCACGCGGAGUACGAUCGAGUGUACAGUGAACAAUGCUAGGGAGAGCUGCCUAUAUGGAAGAGCCCUAAUGUGUAAAAUUAAUUUUAGUAGUGCUAUCCCAUGUGAUUUUAAUAGCUUUUAGGAGAAUGACAAAAAAAUCCCCCCCACCCACAUACCACCUCAUCAUCAUAUCCAUACAUCACCAUAUCCAUCCCCCCCCCACAUCCCCUAAACAACUAAUCGAUCGAGUGUCAGUGACAAUGCUGGGAGAGCUGCCUAUGGAAGAGCCCUAAUGUGUAAAAUUAAUUUUAGUAGUGCUAUCCCAUAACUUUCUUAGGAGAAUGACAAAAAAAAUAAGUAAAAAAUACCCCUACCCUACAUCCUCAUCUAUCAUACUCAUCAUUUCAUCCAUAUCCCAUCCCAUACUAUCCUCUAAU
>cluster_15 reads=1 total_reads=29
AUACCUUCCCAGGUAACAAACCAACCAACUUUCGAUUCUUGUAGAUCUGUUCUCUAAACGAACUUAAAAUCUGUGUGGCUGUCACUCGGCUGCAUGCUUAGUGCACUCACGCAGUAUAAUUAAUAAACUAAUUAUGUCGUUGACAGGACACGAGUAACUCGUCUAUCUUGCAGGCUGCUUACGGUUUCGUCCGUGUUGCAGCCGAUCAUCAGCACAUCUAGGUUUCGUCCGGGUGUGACCGAAAGGUAAGAUGGAGAGCCUUGUCCCUGGUUUCAACGAGAAAACACACGUCCAACUCAGUUUGCCUGUUUACAGGUUCGCGACGUGCUCGUACGUGGCUUGGAGACUCCGUGGAGGAGGUCUUAUCAGAGGCACGUCAACAUUCUAAAGAUGGCACUUGUGGCUUAGUAGAAGUUGAAAAAGGCGUUUGCCUCAACUUGAACAGCCCUAUGUGUUCAUCAAACGUUCGGAUGCUCGAACUGCACCUUCUGGUCAUGUUAUGGUUGAGCUGGUAGCAGAACUAAGGCAUUCAGUACGGUCGUAGUGGUGAGACACUGGUGUCCUUGUCCCUCAUGUGGGCGAAAUACCAGUGGCUUACCGCAAGGUUCUUCUUCGUAGAACGGUAAUAAAGGAGCUGGUGGCCAUGGUUACGGCGCCGAUCUAAAGUCAUUUGACUUAGGCGACGAGCUUGGCACUGAUCCUUAUGAAGAUUUCAAGAAAACUGGAACACUAAACAUAGCAGUGGUGUUACCCGUGAACUCAUGCGUGAGCUUAACGGAGGCAUACACUCGCUAUGUCGAUAACAUUCUGUGGCCCUGAUGGCUACCUCUUGAGUGCAUUAAAGACCUUUUAGCACGUGCUGGUAAAGCUCAUGCACUUUGUCCGAACAACUGGACUUUAUUGACACUAAGAGGGUGUAUACUGCUGCCGUGAACACGAGCAUGAAAUUGCUUGGUACACGGAACGUUCUGAAAAGAGCUAUGAAUUGCAGACACCUUUUGAAAUUAAAUUGGCAAAGAAAUUUGACACCUUCAAUGGGAAUGUCCAAAUUUGUAUUUCCCUUAAAUUCCAUAAUCAAGACUAUUCAACCAAGGGUUGAAAAGAAAAAGCUUGAUGGCUUAUGGGUAGAAUUCGAUCUGUCUAUCCAGUUGCGUCACCAAAUGAAUGCAACCAAAUGUGCCUUCAACUCUGAAGUGUGAUCAUUGUGGUGAAACUUCAUGGCAGACGGGCGAUUUUGUUAAAGCCACUUGCGAAUUUGUGGCACUGAGAAUUUGACUAAAGAAGGUGCCACUUGUGGUUACUUACCCCAAAAUGCUGUUGUUAAAAUUUAUUGUCCAGCAUGUCACAAUUCAGAAGUAGGACCUGAGCAUAGUCUUGCCGAAUACCAUAAUGAAUUUGGCUUGAAAACCAUUUUCGUAAGGGUGGUCGCACUAUUGCCUUUGGAGGCUGUGUGUUCUUAUGUUGGUUGCCAUAACAAGUGUGCCUAUUGGGUUUCCACGUGCUAGCGCUAACAUAGGUUGUAACCAUACAGGUGUUGUUGGAGAAGGUUCCGAAGGUCUUAAUGACAACCUUCUUGAAAUACUCCAAAAGAGAAAGUCAACAUCAAUAUUGUUGGUGACUUUAAACUUAAUGAAGAGAUCGCCAUUAUUUUGGCAUCUUUCUGCUUCCACAAGUGCUUUUGUGGAAACUGUGAAAGGUUUGGAUUAUAAAGCAUUCAAACAAAUUGUUGAAUCCUGUGGUAAUUUUAAGUUACAAAGGAAAAGCUAAAAAAGGUGCCUGGAAUAUUGGUGAACAGAAAUCAAUACUGAGUCCUCUUCUAUGCAUUUGCAUCAGAGGCUGCUCGUGUUGUACGAUCAAUUUUCUCCCGCACUCUUGAAACUGCUCAAAAUUCUGUGCGUGUUUUACAGAAGGCCGCUAUAACAAUACUAGAUGGAAUUUCACAGUAUUCACUGAGUCAUUGAUGCUAUGAUGUUCACUCUGAUUUGGCUACUAACAAUCUAGUUGUAAUGGCCUACAUUACAGGUGGUGUUGUUCAGUUGACUUCGCAGUGGCUAACUAACAUCUUGGCACUGUUUAUGAAAACUCAAACCCGUCCUUGAUUGGCUUGAAGAGAAGUUAAGGAAGGUGUAGAGUUUUUAGAGACGGUUGGGAAAUUGUUAAAUUUAUCUCAACCUGUGCUUGUGAAAUUGUCGGUGGACAAAUUGUCACCUGUGCAAAGGAAAUUAAGGAGAGUGUUCAGACAUUUUUAAGCUUGUAAUAAAUUUUUGGCUUUGUGUGCUGACUCUAUACUAUUGGUGGAGCUAAACUUAAAGCCUUGAAUUUAGGUGAAACAUUUGUCACGCAUUAAAGGGAUUGUACAGAGAAAGUGUGUUAAAUCCAGAGAAGAAACUGGCCUACUCAUGCCUCUAAAGCCCCAAAAGAAAUUAUCUUAGAGGGAGAACACUUCCCACAGAAGUGUUAACAGAGGAAGUUGUCUUGAAAACUGGUGAUUUACAACCAUUAGAACAACCUACUAGUGAAGCUGUUGAAGCUCCAUUGGUUGGUACACCAGUUUGUAUUAACGGGCUUAUGUUGCUCGAAAUCAAAGACACAGAAAAGUACUGUGCCCUUGCACCUAAUAUGAUGGUAACAAACAAUACCUUACAUCAAAGGCGGUGACCAACAAAGGUUACUUUGGUGAUGACACUGUGAUAGAAGUGCAAGGUUACAAGAGUGUGAAUAUCACUUUGAACUUGAUGAAAGGAUUGAUAAAGUACUUAAUGAGAAGUGCUCUGCCUAUACAGUUGAACUUGGUACAGAAGUAAAUGAGUUCGCCUGUGUUGUGGCAGAUGCUGUCAUAAAAACUUUGCAUACCAGUAUCUGAAUUACUUACACCACUGGGCAUUGAUUUAGAUGAGUGGAGUAUGGCUACAUACUUAUUUGAUGAGUCUGGUGAGUUUAAAUUGGCUUCACAUAUGUAUUGUUCUUUCUACCUCCAGAUGAGGAUGAAGAAGAAGGUGAUUGUGAAGAAGAAGAGUUUGAGCCAUCAUUCAAUAUGAGUAUGGUACUGAAGAUGAUUACCAAGGUAAACCUUUGGAAUUUGGUGCCAUCUGCUGCUCAACCUGAAGAAGAGCAAGAAGAAGAUUGGUUAGAUGAUGAUAGUCAACAAACUGUUGGUCAACAAGACGGCAGUGAGGACAAUCAGACAACUACUAUUCAAACAAUUGUUGAGGUUCAACCUCAAUUAGAGAUGGAACUUACACCAGUUGUUCAGACUAUUGAAGUGAAUAGUUUUAGUGGUUAUUUAAAACUUACUGACAAUGUAUACAUAAAAAUGCAGACAUUGUGGAAGAAGCUAAAAAGGUAAAACCAACAGUGGUUGUUAAUGCAGCCAAUGUUUACCUUAAACAUGGAGGAGGUUGCAGGAGCCUUAAAUAAGGCUACUAACAAUGCCAUGCAAGUUGAAUCUGAUGAUUACAUAGCUACUAAUGGACCACUUAAAGUGGUGGUAGUUGUGUUUUAAGCGGACACAAUCUUGCUAAACACUGUCUCAUGUUGUCGGCCCAAAUGUUAACAAAGGUGAAGACAUUCAUCCUCAAGAGUGCUUAUGAAAAUUUUAAUCAGCACGAAGUUCUACUUGCACCAUUAUUAUCAGCUGGUAUUUUUGGUGCUGACCCUAUACAUUCUUUAAGAGUUUGUGUAGAUACUGUUCGCACAAAUGUCUACUUAGCUGUCUUUGAUAAAAAUCUAUGACAAACUUGUUUCAAGCUUUUUGGAAAUGAAGAGUGAAAAGCAAGUUGAACAAAAGAUCGCAAGAUUCCUAAAGAGGAAGUUAAGCCAUUUAUAACUGAAAGUAAACCUUCAGUUGAACAGAGAAAACAAGAUGAUAAGAAAAUCAAAGCUUGUGUUGAAGAAGUUACAACAACUCUGGAAGAAACUAAGUUCCACAGAAACUUGUUACUUUAUUGACAUUAAUGGCAAUUUCAUCCAGAUUCUGCCACCUUGUUAGUGACAUUGACAUCACUUUCUUAAAGAAAGAUGCUCCAUAUAUAGUGGGUGAUGUUGUUCAAGAGGGUGUUUUAACUGCUGUGGUUAUACCUACUAAAAGGCUGGUGGCACUGAAAUGCUAGCGAAAGCUUUAGAAAAGUGCCAACAGACAAUUAUAUACUUACCCGGGUCAGGGUUUAAAUGGUUACACUGUAGAGGAGGCAAAGACAGUGCUUAAAAGUGUAAAAGUGCCUUUACUCUACCAUCUAUUAUCUCUAAUGAGAAGCAAGAAAUUUUGGAACUGUCUUGGAAUUUGCGAGAAUGCUUGCACAUGCAGAAGAAACACGCAAAUUAAUGCCUGUCUGUGUGGAAACUAAAGCCAUAGUUUCAACUAUACAGCGUAAAUAUAAGGGUAUUAAAAUAAGAGGGUGUGGUUGAUUAUGGUGCUAGAUUUUACUUUACACCAGUAAAACAACUGUAGCGUCACUUAUCAACACACUUAACGAUCUAAAUGAAACUCUUGUUACAAUGCCACUUGGCUAUGUAACACAUGGCUUAAAUUUGGAAGAAGCUGCUCGGUAUAUGAGAUCUCAAAGUGCCAGCUACAGUUUUGUUUUUUCCUGAUGCUGUUACAGCGUAUAAUGGUUAUCUUACUUCUUCUAAACACCUGAAGAACAUUUUAUUGAAACCAUCUCACUUGCUGGUUCCUAUAAAGAUUGGUCCUAUUCUGGACAAUCUACACAACUAGGUAAGAAUUUCUAAGAGAGGUGAUAAAAGUGUAUAUUACACUAGUAAUCCUACCACAUUCUCCAAGAUGGUGAAGUUAUCACCUUUGACAAUUUAAGACACUUCUCUUGAGAGAAGUGAGGACUAUUAAGGUGUUUACAACAGUAGACAACAUUAACCUCCACACGCAAGUUGUGGACAUGUCAAUGACAUAUGGACAACAGUUUGGUCCAACUUAUUUGGAUGGAGCUGAUGUUACUAAAGUAAAACCUCAUAAAUUGAAGGUAAAACAUUUUAUGUUUUACCUAAUGAUGACACUCUACGUGUUGAGGCUUUGAGUACUACCACACAACUGAUCCUAGUUUUCUGGGUAGGUACAUGUCAGCAUUAAAUACACUAAAAAGUGGAAAUACCCACAAGUUAAUGGUUUAACUUUAUAAAUGGGCAGAUAACAACUGUUAUCUUGCCACUGCAUUGUUAACACUCCAACAAAUAGAGUUGAAGUUUAAUCCAGCUCUACAAGAUGCUUAUUACAGAGCAAGGGCUGGUGAAGCUGCUAACUUUUGUGCAUUUAGCCUACUGUAAUAAGACAGUAGGUGAGUUAGGUGAUGUUAGAGAAACAAUGAGUUACUUGUUUCAACAUGCCAAUUUAGAUUCUUGCAAAAGAGUCUUGAACGUGGUGUGUAAAACUUGUGGACACAGCAGACAACCCUUAAGGUGUAGAAGCUGUUAUGUACAUGGGCACACUUUCUUAUGAACAAUUUAAGAAAGGUGUUCAGAUACCUUGUACGUGUGGUAAACAAGCUACAAAAUAUCUAGUACAACAGGAGUCACCUUUUGUUAUGAUGUCAGCACCACCUGCUCAGUAUGAACUUAAGCAUGGUACAUUUAUUGUGUAGUGAGUACACUGGUAAUUACCAGUGUGGUCACUAUAAACAUAUAACUUAAAGAAACUUUGUAUUGCAUAGACGGUGCUUUACUUACAAAGUCCUCAGAAUACAAAGGUCCUAUUACGGAUGUUUACAAAGAAACAGUUACACAACAACCAUAAAACCGUUACUUAUAAAUUGGAUGGUGUUGUUUGUACAGAAAUUGACCCUAAGUUGGACAAUUAUUAUAAGAAAGACAAUUCUUAUUCACAGAGCAACCAAUUGAUCUUGUACCAAACCAACCAUAUCCAAACGCAAGCUUCGAUAAUUUUAAGUUUGUAUGUGAUAAUAUCAAAUUUGCUGAUGAUUUAAACCAGUUAACUGGUUAUAAGAAACCUGCUUCAAGAGAGCUUAAAGUUACAUUUUCCCUGACUUAAAUGGUGAUGUGGUGGCUAUUGAUUAUAAACACUCACACCCUUUUUAAGAAAGGAGCUAAAUUGUUACAUAAACCUAUUGUUUGGCAUGUUAACAAUGCAACUAAUAAAGCCACGUAUAAACCAAAUACCUGGUGUAUACGUUGUCUUUGGAGCACAAAAACCAGUUGAAACAUCAAAUUCGUUUGAUGUACUGAAGUCAGAGGACGCGCAGGGAAUGGAUAAUCUUGCCUGCGAAGAUCUAAAACCAGUCUCUGAAGAAGUAGUGGAAAAUCCUACCAUACAGAAAGACGUUCUUGAGUGUAAUGUGAAAACUACCGAAGUUGUAGGAGACAUUAUACUUAAACCAGCAAAUAAUAGUUUAAAAAUUACAGAAGAGGUUGGCCACACAGAUUUAAUGGCUGCUUAUGUAGACAAUUCUAGUCUUACUAUUAAGAAACCUAAUGAAUUAUCUAGAGUAUUAGGUUUGAAAACCUUGCUACUCUGGUUUAGCUGCUGUUAAUAGUGUCCCUUGGGAUACUAUAGCUAAUUAUGCUAAGCCUUUUUAACAAAGUUGUUAGUACAACUACUAUGGUAUACACGGUGUUUAAACCGUGUUUGUACUAAUUAUAUGCCUUAUUUCUUUACUUUAUUGCUACAAUUGUGUACUUUUACUAGAAGUACAAAUUCUAGAAUUAAAGCAUCUAUGCCGACUACUAUAGCAAAGAAUACUGUUAAGAGUGUCGGUAAAUUUGUCUAGAGGCUUCAUUUAAUUAUUUGAAGUCACCUAAUUUUUCUAAACUGAUAAAUAUUAUAAUUUGGUUUUACUAUUAAGUGUUUGCCUAGGUUCUUUAAUCUACUCAUCAUCGCUGCUUAGGUGUUUUAAUGUCUAAUUUAGGCAUGCCUCUUACUGUACUGGUUACAGAGAAGGCUAUUUGAACUACUAAUGUCACUAUUGCAACCUACUGUACUGGUUCUAUACCUUGUAGUGUUUGUCUUAGUGGUUUAGAUUCUUUAGACACCUAUCCUUCUUUAGAAACUAUACAAAUUACCAUUUCAUCUUUAAAUGGGAUUUAACUGCUUUUGGCUUAGUUGCAGAGUGGUUUUGGCAUAUAUUCUUCACUAGGUUUUCUAUGUACUUGGAUUGGCUGCAAUCAUGCAAUUGUUUCAGCUAUUGCAGUACAUUUAUUAGUAAUUCUUGGCUUAUGUGGUUAAUAAUUAAUCUUGUACAAAUGGCCCCGAUUUCAGCUAUGGUUAGAAUGUACAUCUUCUUUGCAUCAUUUUAUUAUGUAUGGAAAAGUUAUGUGCAUGUUGUAGACGGUUGUAAUUCAUCAACUUGUAUGAUGUGUUACAAACGUAAUAGAGCAACAAGAGUCGAAUGUACAACUAUUGUUAAUGGUGUUAGAAGGUCCUUUUAUGUCUAUGCUAAUGGAGGUAAAGGCUUUUCAAACUACACAAUUGGAAUUGUGUUAAUUGUGAUACAUUCUGUGCUGGUAGUACAUUUAUUAGUGAUGAAGUUGCGAGAGACUUGUCACUACAGUUUAAAAGACCAAUAAAUCCACUGACCAGUCUUACAUCGUUGAUAGUGUUACAGUGAAGAAUGGUUCCAUCCAUCUUUACUUUGAUAAAGCUGGUCAAAAGACUUAUGAAAGACAUUCUCUCAUUUUGUUAACUUAGACAACCUGAGAGCUAAUAACACUAAAGGUUCAUUGCCUAUUAAUGUUAUAGUUUUUGAUGGUAAAUCAAAAUGUGAAGAAUCAUCUGCAAAAUCAGCGUCUGUUUACUACAGUCAGCUUAUGUGUCAACCUAUACUGUUACUAGAUCAGGCAUUAGUGUCUGAUGUUGGUGAUAGUGCGGAAGUUGCAGUUAAAAUGUUUGAUGCUUACGUUAAUACGUUCAUCAACUUUUAACGUACCAAUGGAAAACUCAAAACACUAGUUGCAUGCAGAAGCUGAACUUGCAAAGAAUGUGUCCUUAGACAAUGUCUUAUCUACUUCAUUUCAGCAGCUCGGCAAGGGUUUGUUGAUUCAGAUGUAGAAACUAAAGAUGUUGUUGAAUGUCUUAAAUUGUCACAUCAAUCUGACUAGAAGUUAUGGGAUAGUUGUAAUAACUAUAUGCACCUAUAACAAGUUGAAAACAUGACACCACGUGACCUUGGUGCUUAUUGACUGUAGUGCGCGUCAUUAAUGCGCUGCAAAGAUACCAUGCUUGAUAAGCUUCUGUCACUACCAUCAUGCUGCUUAAAUUGGCGUUGCACUACUAUACAAGUUGUUCAUAUUGUUCCCAAAAUAUAGCACUUUAAAAGAGAUGGCGAAUUAGCACCUUCAAUGGUGUUCUUUGUUCUGCAACUUACUUGUUGUAUUGUACAGUAUACACCUUUUGUAUGGUGCUGGCCUUGACGUCCCUUCUCUAUCUUUAUGCUUAGUACUUUUCGCAGAGUAUAAUCUUGUAAGAAUAAUAAUGAGGCUUUGGCUACUGCUGGAAAUGCCGUUUCCAAAAAACCUACUUUAUGAUGCCAACUAUUUCUUUGCAGGCAUAAAUUGUUACGACUAUUGUAUACCUACAAUAGUGUAAACUUCUCAAUUGUCAUUACUCAGGUGAUGGCACAACAAGUCCUAUUUGAACAUGACUACCAGAUUGGUGGUUAUACUGAAAUGAAUCUGGAGUAAAGACUGUGUUGUAUUACACAGUUACCACUCUUAGGAUUACCAGCUGUACUACUCAAUUGAGUACAGACUUGGUGUUGAACAUGUUACCCUUCACACAAUAAAUUGUUGAUGAGCCUGAAGAACAUGUCCAAAUUUACAAUCGACGGUUCAUCCAGAGUUGUUAAUCCAGUAUUGGAACCAAUUUAUGAUGAACCGACGACGACUACUAGCGUGCCUUUGUAAGACAAGCUGAUGAGUACGAACUUAUGUACUCAUUCGUUAUAGGAGACAGGUACGUUAAUAGUUAAUAGCGUACUUCUUCUUGCUUUCGUGGUAUUCUGCUAGUUACACUAGCCAUCCCUGCGCUCGAUUGUGUGCGUACUGCUGCAAUAUUGUAACGUGAGUCUGUAAAACCUCUUUUACGUUUACUGUGUUAAAAUCUGAAUUCUCUAGAGUUCCUGAUUUCUGGUCUAAACGAACUAAUAUUAUAUUGUUUUUUGUUUAACUUUAAUUUUAGCCUUGCAGAUUCCAACGGUACUAUACCGUGAAGAGCUUAAAAAGCUCUUGAACAAUGGAACCUAGUAAUAGGUUUCCUAUUCCUUACAUGGAUUUGUCUCUACAAUUUGCCUAUGCCAUAGGAAUAGGUUUUUGUAUAUAAUUAAGUUAAUUUCCUUUGGCUGUUAUGGCCAGUAACUUUAGCUUGUUUUGUGCUUGCUGCUGUUUACAGAUAAAUUGGAUCACCGGUGGAAUUGCUAUCGCAAUGGCUUGUUUGUAGGCUUGAUGUGGCUCAGCUACUUCAUUGCUUUCUUAGACUGUUUGCGCGUACGCGUUCCAUGUGGUCAUUCAAUCCAGAAACUAACAUUCUCAACGUGCCACUCCAUGGCACUAUUUUGACCAGACCGCUUUAGAAAGUGAACCGUAAUCGGAGCUGUGAUCCUUCGUGGACAUCUUCGUAUUGCUGGACACCAUCUAGGACGCUGUGACAUCAAGGACCUGCCUAAAGAAAUCACUGUUGCAUCACGAACGCUUCUUAUUACAAAUUGGGAGCUCGCAGCGUGUAGCAGGUGACUCAGGUUUUUGCUGCAUACAGUCGCUACAGGAUUGGCAACUAUAAAUUAAACACAGACCAUUCCAGUAGCAGUGACAAUAUUGCUUUGCUUGUACAGUAAGUGACAACAGAUGUUCAUCUCGUUGACUUUCAGGUUACUAUAGCAGAGAUAUUAAUUAUUAUGAGGACUUUUAAAGUUUCCAUUUGGAAUCUUGAUUACAUCAUAAACCUCAUAAUUAAAAAUUUAUCUAAGUCACUAACUGAGAAUAAAUAUUCUCAAUUAGAUGAAGAGCAACCAAUGGAGAUUGAUUAAACGAACAUGAAAAUUAUUCUUUUCUUGGCACUGAUAACACUCGCUACUUUGUGAGCUUUAUCACUACCAAGAGUGUGUUAGAGGUACAACAGUACUUUUAAAAGAACCUUGCUCUCUGGAACAUACGAGGGCAAUUCACCAUUUCAUCCUCUAGCUGAUAACAAAUUUGCACUGACUUGCUUUAGCACUCAAUUUGCUUUUGCUUGUCCUGACGGCGUAAACACGUCUAUCAGUUACGUGCCAGAUCAGUUUUCCUAAACUGUUUAUCAGACAAGAGGAAGUUCAAGAACUUUACUCUCCAAUUUUAUUGUUGCGGCAAUAGUGUUUAUAACACUUUGCUCACACUCUAAAGAAAGACAGAAUGAUUGAACUUCAUUAAUUGACUUCUAUUUGUGCUUUUUAGCCUUUGCUAUUCCUUGUUUUAAUUAUGCAUUAUCAUCUUUGGUUCACUUGAACUGCAAGAUCAUAAUGAAACUUGUCACGCCUAAACGAACAUGAAAUUUCUUGUUUUCUUAGGAAUAUUACAACUGUAGCUGCAUUUCACCAAGAAUGUAGUUUACAGUAUGUACUAACACAACCAUAUGUAGUUGAUGACCCGUGUCCUAUUACUCCUCUAUUCUAAAUGGUAUUAGAGUAGGAGCUAGAAAAUCAGCACCUUUAAUUGAAUUGUGCGUGGAUGAGGCUGGUUCUAAAUCACCCAUUCAGUACAUCGAUAUCGGUAAUUAUACAGUUUCCUGUUUACCUUUACAAUUAAUUGCCAGGAACCUAAAUUGGGUAGUCUUGUAGUGCGUUGUUCGUUCUAUGAAGACUUUUUAGAGUAUCAUGACGUUCGUGUUGUUUUAGAUUUCAUCUAAACGAACAAACUAAAAUGUCUGAUAAUGGACCCAAAAUCAGCGAAUGCACCCGCAUUACGUUUGGUGGACCUCAGAUUCAACUGGCAGUAACCAGAAUAGAGAACGCAGUGGGGCGCGAUCAAAACAACGUCGGCCCCAAGGUUUACCCAAUAAUACUGCGUCUGGUUCACCGCUCCACUCAAUGGCAAGGAAGACCUUAAAUUCCCUCGAGGACAAGGCGUUCCAAUUAACACCAAUAGCAGUCCAGAUGACCAAAUUGGCACUACCGAAGAGCUACCAGACGAAUUCGUGGUGGUGACGGUAAAAUGAAAGAUUUCAGUCCAAGAUGGUAUUCUACUACCUAGGAACUGGGCCAGAAGCUGGACUUCCCUAUGGUGCUAACAAAGACGGCAUCAUAUGGGUUGCAACUGAGGAGCCUUGAAUACACCAAAAGAUCAUUGGCACCCGCAAUCCUGCUAACAAUGCUGCAAUCGUGCAAACUUCCAAGGAACAACAUUGCCAAAAGGCUUUACGCAGAAGGAGCAGAGGCGGCAGUCAAGCCUUCUCGUUCCUCAUCACGUAGUCGCAACAGUUUAAGAAAUUUCAACUCCAGGCAGCAGUAGGGAACUUCUCCUGCUAGAAUGGCUGGCAAUGGCGGUGAUGCUGCUCUUGCUUUGCUGCUGCUUGACAGAUUGAACCAGCUUGAGAGCAAAAUGUCUGGUAAAGGCCAACAACAACAAGGCCAAACUGUCACUAAGAAAUUGCUGCUGAGGCUUCUAAGAAGCCUGGCAAAACGUACUGCCACUAAAGCAUCAAUGUAACACAAGCUUCGGCAGACGUGGUCCAGAACAAACCCAAGGAAAUUUUGGGGACCAGGAACUAAUCAGACAAGGAACUGAUUACAAACAUUGGCCGCAAAUUGCACAAUUUGCCCCAGCGCUUCAGCGUUUUCGGAAUGUCGCGCAUUGGCAUGGAAGUCACACCUCGGGAACGUGGUUGACCUACACAGGUGCCAUCAAAUUGGAUGACAAAGAUCCAAAUUCAAAGAUCAAGUCAUUUGCUGAAUAAGCAUUGACGCAUACAAACAUUCCCACCAACAGAGCCUAAAAAGGACAAAAGAAGAAGGCUGAUGAAACUCAAGCCACCAGAGACAGAAGAAACAGCAAACUGUGACUUUUCCUGCUGCAGAUUUGGAUGAUUUCUCCAAACAAUUGCAACAAUCCAUGAGCAGUGCUGACUCAACUCAGGCCUAAACUCAUGCAGACAUCAAGGCAGAUGGGCUAUAAACGUUUCGCUUUCCGUUUACGAUAUAGUCUACUCUGUGCAGAAUGAAUUCUCGUAACUACUAGCACAAGUAGAUGUAGUUAACUUUAAUCUCCAUAGCAAUCUUUAAUCAGUGUGUAACAUUAGGGAGGACUUGAAAGAGCCACCACUUCACCGAGGCCACGCGGAGUACGAUCGAGUGUACAGUGAACAAUGCUAGGGAGAGCUGCCUAUAUGGAAGAGCCCUAAUGUGUAAAAUUAAUUUUAGUAGUGCUAUCCCAUGUGAUUUUAAUAGCUUCUUAGGAGAAUGACAAAAUACCCACCCCACAUCAUCCUACACAUUCCAUAUCCAUCAUCUUCCACCAACCCCCAAUAUCCUAAAAUUCUUUCUACAUCCCAUAACCCUCCAUCCCUACCAUCCUUCAUAAA
>cluster_16 reads=1 total_reads=111
CCCAGUCCCUACUUAUAUUGUUAAUAACGCUACUAAUGUUGUUAUUAAAGUCUGUGAAUUUCAAUUUUGUAAUGAUCCAUUUUUGGGUGUUUAUUUACCACAAAACAACAAAAGUUGGAUGGAAAGUGAGUUCAGAGUUUAUCUAGUGCGAAUAAUUGCACUUUUGAAUAUGUCUCAGCCUUCUUCUUAUGGACCUUGAAGGAAAACAGGGUAAUCAAAAAAAAUUCAAGGAAUCUGUGUUUCUGAGAAUAUUGAUGGUUAUUUCUUAAAAAAUAUUCUAAGCACACGCCUAUUAAUUUAGUGCGUGAUCUCCCUCAGGGUUUUUCGGCAAAUUUAGAACCAAUAAGUAGAUUUGCCAAUAGGUAUUAUCUACCGAAGGUUCAAACAUUUUACACUGCUUUACGUAGACGUUAUUUGACUCCUGGUGAUUUCAGGUUGGACAGCUGGUCUGCGGUCAUUAUGUGGGUUAUCUUCAACCUAGGACUUUUCUAUAUUAAAAUAUAAUGAAAAUGGAACCAUUACAGAUGCUGUAGACUGUGUCUUGACCCUCUCUCAGAAACAAAGUGUACGUUGAAAUCCUCACUGUAGAAAAGGAAUUUAUCAUUAAUUCUUCUAACUUAGAGUCCAACCAACAGAAUCUAUUGUUAGAUUUCCUAAUAUUACAAACUUGUGCCCUUUUGGUGAAGUUUUCAACGCCACCAGAUUUGCAUCUGUUUAUGCUUGGAACAGGAAGAGAAUCAGCAACUGUGUUGCUGAUUAUUCUGUCCUAUAUAAUUCCGCAUCAUUUUCCACUUAAGUGUUAUGGAGUGUCUCCUACUAAAAAUUAAAUGAUCUCUGCUUUUACUAAUGUCUAUGCAGAUUCUCAUUUGUAAUUAGAGGUGAUGAAGUCAGACAAAUCGCACCAGGGCAAACUGGAAAAGAUUGCUGAUUAUAAUUAUAAUUACCAGAUGAUUUUACAGGCUGCGUUUAGCUUGGAAUUCAUUAAUCUUGAUUCACUAAGGUUGGUGGUAAUUAUAAUUACCUGUAUAGAUUGUUAGGAAGUCUAAUCUCAAACCUUUUGAGAGAGAUAUUCAACUGAAAUUUAUCUAGGCCGGUAGCACCCUUGUAUUGGGUGUUGAAGGUUUUCUAAUUGUUACUCCUCAUUAACAAUCAUAUGGUUCCAACCCACUAAUGGUGUUGGUUACCAACCAUACAGAGUAGUAGUACUUUCUCUUGAACUUACCAUGCACCAGCAACUGUUCAUGUUGGACCUAAAAAAGUCUACUAAUUUUUGGUUAAAAAACAAAUGUGUCAAUUUCAACUCAAUGGUUUAACAGGCACAGGUGUUCUGAGUCAUUAUAAAAAGUUUUUGCCCUUUUUUUUUCCAACAAUUUGGCAGAGACAUUGCUGACACUACUGAUGCUGUCCGUGAUCCUCAGACACUCAAGAUUUUGACAUUACACCAUGUCUUUUGGUGGUGUCAGUGUUAUAACACCAGGAACAAAUACUUCCUUUAACCAGGUUGCUGUUUUCAUCAGGAUGUUAACUGCACGAAGAAGUCCCUGUUGCUAUUCAUGCAGAUUAAACAUCUACUCACCUCCACUCUUGGCGUGUUUUAUUCUACAGGUUCUAAUGUUUCAAACACGUGCAGGCUGUUUAAUAGGGGCUGAAUAUGUCUACUCACAUUCCCCUAUGAGUGUGACAUACCCACAUUUGGUGCAGGUAUAUGCGCUAGUUAUCAGACUCAGACUAAUUCUCAUCAGCGGGCACGUAUAGUGUAGCUAGUCAAUCCAUCAUUGCCUACACUAUGUCACUUGGUGCAGAAAAAUUCAGUUGCUUACUCUAAUAACUCUAUUGCCAUACCCACAAAUUCUACUAUUAGUGUUACCACAGAAAUUUACCAGUGUCUAUGACCAAGACAUCAGUAGAUUGUACAAUGUACAUUUGUGGUGAUUCAACUGAAUGCGGCAUAAUCUUUGUUGCAAUAUGGCAGUUUGUACACACUAUUAAACCGUGCUUUAACUGGAAUAGCUGUUGAACCAGACAAAAACACCCAAGAGUUUUUGCACAAGUCAAACAAAUUUACAAAACACCAAUUAAAGAUUUUGGUGGUUCUAAUUUCACAAAUAUUACCAGAUCUCAUCAAAACCAAGCAAGAGGUCAUUUAUAUUGAAGAUUUACUUUCAACAAAGUGACUCUGCAGAUGCUGGCUUCAUCAAACAAUAUGGUGAUUGCCUUGGUGAUUGCUGCUAGAGACCUCAUUUGUGCACAAAAGUUUAACGGCCACAUUGUUUUGCCUUUAUCUCCAUCAGAUGAAAUGAUUGCUCUCAAUACACUUCUGCACUGUUAGCGGGUACAAUCACUUCUGGUUGGACCUUUGGUGCAGGUGCUGCAUUUUACAAAUACCAUUUGCUAUGCAAAUGGCUCAUAUAGGUUUAAUGGUAUUGGGAUAUUACAUACAGAAUGUUCUCUAUGAGAUCAAAAAUUGAUUGCCAACCAAUUUAAUAGUGCUAUUGGCAAAAUUCAAGACUUUACUUACACACAGCAAGUGCACUUGGAAAACUUCAAGAUGUGGUCAACCAAAAUGCACAAGCUUUAAACACGCUUGUUAAACAACUUAGCUCCAAUUUUGGUGCAAUUUCAAGUGUUUUAAAUGAUAUCCUUUCACGUCUUGACAAAGUUGAGGCUGAAGUGCAAAUUGAUAGGUUGAUCACAGGCAGACUCAAAGUUUGCAGUUCUCAUGUGACUCAACAAUUAAUUAGAGCUGCAGAAAUCAGAGCUUUGCUAAUUUGCUGUUACUAAAAUGUCAGAGUGUGUGUACUUGGACAAUCAAAAAGAGAUUGAUUUUUGUGGAAAGGGCUAUCAUCUUAUGUCCUUUCCUCAGUCAGCACCUUUCAUGGUGUAGUCUUCUUGCCGUGACUUCAUGUCCCUGUCACGAGAGAAAAGAACUUCAAACUGCUCCUGCCAUUUAGCUCAUGAUGGAAAAGCACACUUCUUCACCGUGAAGGUGUCUUGUUUCAAAUCGGCACACACUGGUUUGUAACACAAAGGAAUUUUUAUGAUUACCACAAAUCAUACUCAGACAACACAUUUGUGUCUUUGGUAACUGUGAUGUUGUAAUAGGAAUUGUCAACAACACAGUUUAUGAUCCUUUGCAACCUGAAUUAGACUCAUUCAAGGAGGAGUUAGAUAAUAUUUUUAAGAAUUCAUACAUCACCAGAUGUUGAUUUAGGUGACAUCUGGCAUAAUGCUUCAGUUGUAAACAUUCAAAAAGAAUUGACCGCCUCAAUGAGGUUGCCAAGAAUUUAAUGAAUCACUCAUCGAUCUCCAAGAACUUGGAAAGUAUGAAAGCAGUAUCAUAAAAUGGCCAUGGUACAUUUGGCUAGGUUUUAUAGCUGGCUUGAUUGCCAAGUAAUGCGACAAUUCAUCUAUGCUUCACUGCUGUAUGACCUGCCAGUUGCUGUAGUUGUCUCAAGGCUGUUGUUCUUGUGGAUCCUGCUGCAAAUUUUGAUGAAGACGUAUAUACUGAGCCAGUGCUCAUCAAAGGAGUUUAAAUUACAUUACAUACCUUCCCAGGUAACAAACAACCAUUUCGAUCUUGUAGAUCUGUUCUCUAAACGAACUUAUGGAUUUGUUUAUGAGAAUCUUCACAAUUGGAACUGUAACUUUUGAAGCAAGGUGAAAUCAAGGAUGCUACUUCCUUUCAGAUUUUGUUCGCGCUACUGCAACGAUACCGAUAAGCCUCACUCCCUUUCGGAUGGCUUAUUGUUGGCGUUGCACUUCUUGCUGUUUUCAGAGCGCUUCCAAAAUCAUAACCCUCUCAAAAGAGAUGGCAAUUAGCACUACCAAGGGUGUCUUUGUUUGCAACUUGCUGUUGUUGUUUGUAACAGUUUACUCACACCUUUUGCUCGUUGCUGCUGGCCUUGAAGCCCCUUUCUCUAUCUUUAUGCUUGGUACUACUUGCAGAGUAUAAACUUUGUAAGAAUAAUAAUGAGGCUUUGGCUUUGCUGGAAAUGCCGUUCCAAAAAACCCAUUACUUCAUGAUGCCAACUAUUUUCUUGCUGGCAUACUAAUUGUUACGACUAUUGUAUACCUUACAAUAGUGUAUUCUUCAAUUGUCAUUACUUCAGGUGAUGGCACAACAAGUCCUAUUUUGAACAUGACUACCAGAUUGGUGGUUAUACUGAAAAUGGGAAUCUGGAGUAAAAGACUGUGUUGUAUUACACAGUUACUUCACUUCAGACUAUUACCAGCUGUACUCAACUCAAUUGAGUACAGACACUGGUGUUGAACAUGUUACCUUCUUCAUCUACAAUAAAAUUGUUGAUGAGCCUGAAGAACAUGUCCAAAUUUCACAAAUCGACGGUUCAUCCGGAGUUGUUAAUCCAGUAAUGGAACCAAUUUAUGAUGAACCGACGACGACUACUAGCGUGCCUUUGUAAGCACAAGCUGAUGAGUACGAACUUAUGUACUCAUUCGUUUCAGAAGAGACAGGUACGUUAAUAGUUAAUAGCGUACUUCUUCUUGCUCGUGGUAUUCUUGCUAGUUACACUAGCCAUCCUUACUGCGCUUCGAUUGUGUGCGUACUGCUGCAAUAUUGUUAACGUGAGUUUGUAAAACCUUCUUUUACGUUUACCUUCCUGUUAAAAAACAUGAAUUUUCAGAGUUCCUGAUAGUUCUGGUUCUAAACGAACUAAUAUUAUAUUAGUUUCUGUUUGGAACUUUAAUUUUAGCCAUGGCAGAUUCCAACGGUACUAUUACGCUGAAGAGCUUAAAAAGCUCUUGAACAAUGGAACCUAGUAAUAGGUUUCCUAUUCCUUACAUGGAUUUGUCUUUACAAUUUGCCUAUGCCAACAGGAAUAGGUUUUGUAUAUAAUUAAGUUAAUUUUCCUCUGGCUGUUAUGGCCAGUAACUUUAGCUUGUUUGUGCUUGCUGCUGUUUACAGAAUAAAUUGGAUCACCGGUGGAAUUGCUAUCGCAAUGGCUUGUCUUGUAGGCUUGAUGUGGCUCAGCUACUUCAUUGCUUCUUUCAGACUGUUUGCGCGUACGCGUUCCAUGUGGUCAUUCAAUCCAGAAACUAACAUUCUCAACGUGCCACUCAUGGCACUAUUUGACCAGACCGCUUCUAGAAAGUGAACUCGUAAUCGGAGCUGUGAUCCUUCGUGGACAUCUUCGUAUUGCUGGACACCAUCUAGGACGCUGUGACAUCAAGGACCUGCCUAAAGAAAUCACUGUUGCUACACACGAACGUUCUUAUUACAAAUUGGGAGCUUCGCAGCGUGUAGCAGGUGACUCAGGUUUUGCUGCUAUACAGUCGCUACAGGAUUGGCAACUAUAAAUUAAACACAGACCAUUCCAGUAGCAGUGACAAUAUUGCUUUGCUUGUACAGUAAGUGACAACAGAUGUUUCAUCUCGUUGACUUCAGGUUACUAUAGCAGAGAAUUACUAAUUAUUAUGAGGACUUUAAAGUUUCCAUUUGGAAUCUUGAUUACAUCAUAAACCUCAUAAUUAAAAAUUUAUCUAAGUCACUAACUGAGAAUAAAUAUUUCAAUUAGAUGAAGAGCAACCAAUGGAGAUUGAUUAAACGAACAUGAAAAUUAUUUUUCUUGGCACUGAUAACACUCGCUACUUGUGAGCUUUAUCACUACCAAGAGUGUGUUAGAGGUACAACAGUACUUUAAAAGAACCUUGCUUUCUGGAACAUACGAGGGCAAUUCACCAUUCAUCCUCUAGCUGAUAACAAAUUUGCACUGACUUGCUUUAGCACUCAAUUUGCUUUUGCUUGUCCUGACGGCGUAAACACGUCUAUCAGUUACGUGCCAGAUCAGUUUCACCUAAACUGUUCAUCAGACAAGAGGAAGUUCAAGAACUUUACUCUCCAAUUUCUUAUUGUUGCGGCAAUAGUGUUUAUAACACUUUGCUCACACUCAAAAGAAAGACAGAAUGAUUGAACUUCAUUAAUUGACUUCUAUUUGUGCUUUUUAGCCUUCUGCUAUUCCUUGUUUUAAUUAUGCUUAUUAUCUUUUGGUUCUCACUUGAACUGCAAGAUCAUAAUGAAACUUGUCACGCCUAAACGAACAUGAAAUUCUUGUUUUCUUAGGAAUAUCUACAACUGUAGCUGCAUUUCACCAAGAAUGUAGUUUACAGUUAUGUACUCAACAUCAACCAUAUGUAGUUGAUGACCCGUGUCCUAUCACUCUAUUCUAAAUGGUAUAUUAGAGUAGGAGCUAGAAAAUCAGCACCUUUAAUUGAAUUGUGCGUGGAUGAGGCUGGUUCUAAAUCACCCAUUCAGUACAUCGAUAUCGGUAAUUAUACAGUUUCCUGUUUACCUUUUACAAUUAAUUGCCAGGAACCUAAAUUGGGUAGUCUUGUAGUGCGUUGUUCGUUCUAUGAAGACUUUUAGAGUAUCAUGACGUUCGUGUUGUUUUAGAUUCAUCUAAACGAACAAACUAAAAUGUCUGAUAAUGGACCCCAAAAUCAGCGAAUGCACCCCGCAUUACGUUUGGUGGACCUCAGAUUCAACUGGCAGUAACCAGAAUGGAGAACGCAGUGGGCGCGAUCAAAACAACGUCGGCCCCAAGGUUUACCCAAUAAUACUGCGUCUUGGUUCACCGCUCACUCAACAUGGCAAGGAAGACCUUAAAUUCCCUCGAGGACAAGGCGUUCCAAUUAACACCAAUAGCAGUCCAGAUGACCAAAUUGGCUACUACCGAAGAGCUACCAGACGAAUUCGUGGUGGUGACGGUAAAAUGAAAGAUUUCAGUCCAAGAUGGUAUUUCUACUACCUAGGAACUGGGCCAGAAGCUGGACUUCCCUAUGGUGCUAACAAAGACGGCAUCAUAUGGGUUGCAACUGAGGAGCCUUGAAUACACCAAAAGAUACAUUGGCACCCGCAAUCCUGCUAACAAUGCUGCAAUCGUGCUACAACUUCCAAGGAACAACAUUGUCAAAAGGCUUUACGCAGAAGGAGCAGAGGCGGCAGUCAAGCCUCUUCUCGUUCCUCAUCACGUAGUCGCAACAGUUUAAGAAAUUCAACUCCAGGCAGCAGUAGGGGAACUUCUCCUGCUAGAAUGGCUGGCAAUGGCGGUGAUGCUGCUCUUGCUUUGCUGCUGCUUGACAGAUUGAACCAGCUUGAGAGCAAAAUGUCUGGUAAAGGCCAACAACAACAAGGCCAAACUGUCACUAAGAAUUGCUGCUGAGGCUUCUAAGAAGCCCUCGGCAAAACGUACUGCCACUAAAGCAUCAAUGUAACACAAGUCUUCGGCAGACGUGGUCCAGAACAAACCCAAGGAAAUUUUGGGGACCAGGAACUAAUCAGACAAGGAACUGAUUACAAACAUUGGCCGCAAAUUGCACAAUUUGCCCCAGCGCUUCAGCGUUUUCGGAAUGUCGCGCAUUGGCAUGGAAGUCACACCUCGGGAACGUGGUUGACCUACACAGGUGCCAUCAAAUUGGAUGACAAAGAUCCAAAUUUCAAAGAUCAAGUCAUUUGCUGAAUAAGCAUUGACGCAUACAAAACAUCCCACCAACAGAGCCUAAAAGGACAAAAGAAGAAGGCUGAUGAAACUUAAGCUUUCAAGAGACAGAAGAAACAGCAAACUGUGACUCUCUUCCUGCUCAGAUUUGGAUGAUUUCCAGACUGCUAACAAAACGCUGAUCACUAGGUUAACCAUGCUGACACAAGGUAAAUGGGCUAUCCUUCGAUUUUGCGCUAUAACGAUAUAGCCUACUCCCUUGAUGGCUUAUUGUUGGCGUUGACUUCUGUUUCAGAGCGUUCCAAAAUCAUAACCCUCAAAAGAGAUGGCAACUAGCUCCAAGGGUGUUCUUUGUUUGCAAUUUUUGUUGUUUGUAACAGUUACUCACCUUUGCUCGUUGCUGCUGGCCUUGAAGCCCCUUUUCUAUCUUAUGUUCUAGUCUACUUCUUGCAGAGUAUAAACUUUGUAAGAAUAAUAAUGAGGCUUUGGCUUUGCUGGAAAUGCCGUUCCAAAACCCCAUACUUUAUGAUGCCACUAUUUUCUUUGCUGGCAUACUAAUUGUUACGACUAUUGUAUACCUUACAAUAGUGUAACUUUUCAAUUGUCAUUACUUCAGGUGAUGGCACAACAAGUCCUAUUUUGAACAUGACUACCAGAUUGGUGGUUAUACUGAAAUGGAAUCUGGAGUAAAAGACUGUGUUGUAUUACACAGUUACUUCAUUCAGACAUUACCAGCUGUACUCAACUCAAUUGAGUACAGACACUGGUGUUGAACAUGUUACCUCUUCAUCUACAAUAAAAUUGUUGAUGAGCCUGAAGAACAUGUCCAAAUUUACAAUCGACGGUUCAUCCGGAGUUGUUAAUCCAGUAAUGGAACCAAUUUAUGAUGAACCGACGACGACUACUAGCGUGCCUUUGUAAGCACAAGCUGAUGAGUACGAACUUAUGUACUCAUUCGUUUAGAAGAGACAGGUACGUUAAUAGUUAAUAGCGUACUUCUUCUUGCUUCGUGGUAUUCUUGCUAGUUACACUAGCCAUCCUCUGCGCUUCGAUUGUGUGCGUACUGCUGCAAUAUUGUUAACGUGAGUCUUGUAAAACCUUCUUUACGUUUACUUCGUGUUAAAAAUCUGAAUUCUUCUAGAGUUCCUGAUUUCUGGUCUAAACGAACUAAAUAUUAUAUUAGUUUCUUGUUUGGAACUUUAAUUUUAGCCAUGCAGAUUCCAACGGUACUAUUACGUUGAAGAGCUUAAAAAGCUCUUGAACAAUGGAACCUAGUAAUAGGUUUCCUAUUCCUUACAUGGAUUUGUCUUUACAAUUUGCCUAUGCCAACAGGAAUAGGUUUUGUAUAUAAUUAAGUUAAUUUCCUCUGGCUGUUAUGGCCAGUAACUUUAGCUUGUUUGUGCUUGCUGCUGUUUACAGAAUAAAUUGGAUCACCGGUGGAAUUGCUAUCGCAAUGGCUUGUCUUGUAGGCUUGAUGUGGCUCAGCUACUUCAUUGCUCUUCAGACUGUUUGCGCGUACGCGUUCCAUGUGGUCAUUCAAUCCAGAAACUAACAUUUCUCAACGUGCCACUCUCAUGGCACUAUUUUGACCAGACCGCUUUAGAAAGUGAACUCGUAAUCGGAGCUGUGAUCCUUCGUGGACAUCUUCGUAUUGCUGGACACCAUCUAGGACGCUGUGACAUCAAGGACCUGCCUAAAGAAAUCACUGUUGCUACAUCACGAACGCUUCUUAUUACAAAUUGGGAGCUCGCAGCGUGUAGCAGGUGACUCAGGUUUUGCUGCAUACAGUCGCUACAGGAUUGGCAACUAUAAAUUAAACACAGACCAUUCCAGUAGCAGUGACAAUAUUGCUUUGCUUGUACAGUAAGUGACAACAGAUGUUCAUCUCGUUGACUUCAGGUUACUAUAGCAGAGUAUUACUAAUUAUUAUGAGGACUUUAAAGUUUCCAUUUGGAAUCUUGAUUACAUCAUAAACCUCAUAAUUAAAAAUUUAUCUAAGUCACUAACUGAGAAUAAUAUUCUCAAUUAGAUGAAGAGCAACCAAUGGAGAUUGAUUAAACGAACAUGAAAAUUAUUCUUUUCUUGGCACUGAUAACACUCGCUACUCUGUGAGCUUUAUCACUACCAAGAGUGUGUUAGAGGUACAACAGUACUUUUAAAAGAACCUUGCUCUUCUGGAACAUACGAGGGCAAUUCACCAUUUUCAUCCUUAGCUGAUAACAAAUUUGCACUGACUUGCUUUAGCACUCAAUUUGCUUUUGCUUGUCCUGACGGCGUAAAACACGUCUAUCAGUUACGUGCCAGAUCAGUUUCACCUAAACUGUUCAUCAGACAAGAGGAAGUUCAAGAACUUUACUCUCCAAUUUUUAUUGUUGCGGCAAUAGUGUUUAUAACACUUUGUCACACUCAAAAGAAAGACAGAAUGAUUGAACUUUCAUUAAUUGACUUCUAUUUGUGCUUUUUAGCCUUUUUGCUAUUCCUUGUUUUAAUUAUGCUUAUUAUUUGUUGGUUCUCACUUGAACUGCAAGAUCAUAAUGAAACUUGUCACGCCUAAACGAACAUGAAAUUUCUUGUUUUCUUAGGAAUAUCUACAACUGUAGCUGCAUUUCACCAAGAAUGUAGUUUACAGAGCUAUGUACUCAACAUCAACCAUAUGUAGUUGAUGACCCGUGUCCUAUUCACUUCUAUUCUAAAUGGUAUAUUAGAGUAGGAGCUAGAAAAUCAGCACCUUUAAUUGAAUUGUGCGUGGAUGAGGCUGGUUCUAAAUCACCCAUUCAGUACAUCGAUAUCGGUAAUUAUACAGUUUCCUGUUUACCUUUACAAUUAAUUGCCAGGAACCUAAAUUGGGUAGUCUUGUAGUGCGUUGUUCGUUCUAUGAAGACUUUUAGAGUAUCAUGAUGUUCGUGUUGUUUAGAUUUCAUCUAAACGAACAAACUAAAAUGUCUGAUAAUGGACCCAAAAUCAGCGAAUGCACCCGCAUUACGUUUGGUGGACCUCAGAUUCAACUGGCAGUAACCAGAAUAGAACGCAGUGGGGCGCGAUCAAACAACGUCGGCCCCAAGGUUUACCCAAUAAUACUGCGUCUUGGUUCACCGCUCACUCAACAUGGCAAGGAAGACCUUAAAUUCCCUCGAGGACAAGGCGUUCCAAUUAACACCAAUAGCAGUCCAGAUGACCAAAUUGGCUACCGAAGAGCUACCAGACGAAUUCGUGGUGGUGACGGUAAAAUGAAAGAUUCAGUCCAAGAUGGUAUUUCUACUACCUAGGAACUGGGCCAGAAGCUGGACUUCCCUAUGGUGCUAACAAAGACGGCAUCAUAUGGGUUGCAACUGAGGAGCCUUGAAUACACCAAAAGAUCUACUGGCACCCGCAAUCCUGCUAACAAUGCUGCAAUCGUGCUACAACUCCUCCAAGGAACAACAUUGUCAAAAGGCUUUACGCAGAAAGGAGCAGAGGCGGCAGUCAAGCCUUUCUCGUUCCUCAUCACGUAGUCGCAACAGUUUAAGAAAUUCAACUCCAGGCAGCAGUAGGGGAACUUCUCCUGCUAGAAUGGCUGGCAAUGGCGGUGAUGCUGCUCUUGCUUUGCUGCUGCUUGACAGAUUGAACCAGCUUGAGAGCAAAAUGUCUGGUAAAGGCCAACAACAACAAGGCCAAACUGUCACUAAGAAAUUGCUGCUGAGGCUUCUAAGAAGCCUCGGCAAAACGUACUGCCACUAAAGCAUACAAUGUAACACAAGCUUCGGCAGACGUGGUCCAGAACAAACCCAAGGAAAUUUUGGGGACCAGGAACUAAUCAGACAAGGAACUGAUUACAAACAUUGGCCGCAAAUUGCACAAUUUGCCCCAGCGCUUCAGCGUUUCGGAAUGUCGCGCAUUGGCAUGGAAGUCACACUCGGGAACGUGGUUGACCUACACAGGUGCCAUCAAAUUGGAUGACAAAGAUCCAAAUUCAAAGAUCAAGUCAUUUGCUGAAUAAGCAUUGACGCAUACAAAACAUUCCCACCAACAGAGCCUAAAAAGGACAAAAAGAAGAAGGCUGAUGAAACUCAAGCCUACCAAGAGACAGAAGAAACAGCAAACUGUGACUCUUUCCUGCUGCAGAUUUGGAUGAUUUUCCAAACAAUUGCAACAAUCCAUGAGCAGUGCUGACUCAACUCAGGCCUAAACUCAUGCAGACAUCAAGGCAGAUGGGCUAUAUAAACGUUUCGCUUUCCGUUUACGAUAUAUAGUCUACUCUUGUGCAGAAUGAAUUCUCGUAACUACAUAGCACAAGUAGAUGUAGUUAACUUUAAUCACAUAGCAAUCUUUAAUCAGUGUAUACAUUAGGGAGGACUUGAAAGAGCCACCACAUUUCACCGAGGCCACGCGGAGUACGAUCGAGUGUACAGUGAACAAUGCUAGGGAGAGCUGCCUAUAUGGAAGAGCCCUAAUGUGUAAAAUUAAUUUAGUAGUGCUAUCCCCAUGUGAUUUUAAUAGCUUCUUAGGAGAAUGACAAAAAAUCCCCUACCCACAUACACACCACCAUAUCAUAUCUAUCAUACAUAUCAUAUAUCCCUCCAUCCCAACCCAUCCUCUAAACAUACAUUUUCCCCUCCCCCCCACAUAACCCCCAAACUCCCCCCC
>cluster_17 reads=1 total_reads=333
ACGUCUACAAGCUGGUAAUGCAACAGAAGUGCCUGCCAAUUCAACUGUAUUAUCUUUCUGUGCUUUGCUGUAGAUGCUGCUAAAGCUUACAAAGAUUAUCUAGCUAGUGGGGGACAACCAAUCACUGUUGUGUUAAGAUGUUGUGUACACACACACUGGUACUGGUCAGGCAAUAUCAGUUCUCCAGAAGCCAAUAUGGAUCUAGAAUCCUUUGGUGGUGCAUCGUGUUGUCUGAUACUGCCGUUGCUCUAGAUCAUCCAAAUCCUCUAAAGGAUUGUGACUUAAAAGGUAAGUAUGUACAAAUACCUACAACUUGUGUUGUUGACCCAAGGGUUCACACUUAAAACACAGUCUGUACCGUCUGCGGUAUGUGGAAAGGUUAUGGCUGUAGUUGUGAUCAACCUUAUGAACCCAUGUUCAGUCAGCUGAUGCACAAUCGCUUUAAACGGGUUUGCGGUGUAAGUGCAGCCCGUUUACACCGUGCGGCUCAGGCACUAGUACUGAUGUCGUAUACCAGGGCUUCUGACAUACGCAUGAUACAAGUAGCUGGUUUUGCUAAAUUCCUAAAACUGCUGUUGUCGCUUCCAAGAAAAGGACGAAGAUGACAAUUUCAAUUGAUUCACAUUCUGUAGUUAAGACACACCUAACUACCAACAUGAAGAAACAAUCUAUCAAUUUACUCAAGGAUUGUCCAGCUGUUGCUAAACAUGACUUCUUUAAGUUAGAAUAGACGGUGACAUGGUACCACAUAUAUACGUCAACGUCUUCUACUAAAUUCAUCAAUGGCAGACCUCGUCAUAUGCUCAAGGCAUUUUGAUGAAGGUAAUUGUGACACAUUAAAAGAAAUACUUGCACAUACAAUUGUUGUGAUGAUGAUUAUUUCAAUAAAAGGACUGGUAUGAUUCUUGUAGAAAACUCAGAUCAUUACGUAUACGCCAACUUAGGUGAACGUGUACGCCAAGCUUUGUUAAAACAGUACUGGUUACUGUGAUGCCGCGAAAUGCUGGUAUUGUUGGUGUACUGACAUUAGAUAAUCAAGAUUCAAUGGUAACUGGUAUGACUUCGGUGAUUUUCAACAAACCACGCCAGGUAGUGAGUUCCUGUUGUAGAUUUAUUAUUCAUUGUUAAUGCCUUUAUAUUAACCUUGACAAGGCUUUAACUGCAAGAGUCACAUGUUGAUACUGAUCCAACAAAGCCUUCUAAGUGGGAUUUGUUAAAAUAUGACUUCACGGAAGAGAGGUUAAAACUCUUUGACCGUUAUUUUAAAUUGGAUCAGACAUACCCAAAUUGUGUUAUUGUUUGGAUGACAGAUGCAUUCUGCAUUGUGCAAACUUUAAUGUUUUAUUACUCACUUAGGUGUUCCCACCUACAAGUUUUGGACCACAGUGAGAAAAUAUUUGUUGAUGGUGUUCCAUUUCUUGUAGUUUCUGAUCCACUUCAGAGAGCUAGGUGUUGUCUACAUAAACGGGAUGUAAAACUUACAUAGCUCUAGACUUAGUUUAAGGAAUUACUUGUGUAUGCUGCUGACCCUGCUAUGCACGUUGCUUCUGGUAAUCUAUUACUAGAUAAACGUCACUACGGCUUUCAGUAGCUGCACUUACUAACAAUGUUGUUUUUUCAAACUGUCAAAACCCGGUAAUUUUAACAAAGACUUCAUGACUUUGCUGUGUCUAAGGUUUUUCUUAAGGAAGUUCUGUUGAAUUAAACACUUCUUCUUUGUCAAGGAUGGUAAUGCUAAUCAACAGCGAUUAUGACUACUAUCGUUAUAAACCAACAAUGUGUGAUCAGACAACUACUAUUUGUAGUUGAAGUUGUUGAUAAGUACUUUGUUGUUACGAUGGUGGCUGUAUUAAUGCUAACCAAGUCAUCGUCAACAACCAAAACCAGCUGGUUUCCAUUUAAUAAAUGGGGUGACUAGACUUUAUUAUGAUUCAUAGUUAUGAGGAUCAAGAUGCACUUUCCAAUAUACAAAACAAUGCAUCCCUACUAUAACUCAAAUGAAUCUUAAGAUGCAUAGUGCAAAGAACAGAGCUUGCCACCAGCUGGUGCUCUAUCUGUAGUACUAUGACCAAUAGACAGUUUCAAAAAUUAUUGAAAUCAAUACCGCCACUAGCUACUGUAGUAAUUGGAACAAGCAAAUUAUGGUGGUGGCACAACAUGUUAAAAACUGUUUAGUGAUGUAGAAACCCCUUAUGGGUUAGAUUAUCCUUCUGAUAGAGCCAUGCCUAUGCUAAGAAAUAUGGCCUCUUGUUUGCUCGCAAACAUACAACUGUUGUAGCUUGCACCUCGCUCUAUAGAUUAGCUAAUGAGUGUGCUCAAGUAUUGAGUGAAAUGGUCAUGUGGCGGUCACUAUAUGUUAAACCAGGUGGAACCUCAUCAGGAGAUGCCACAACUGCUUAUGCUAAUAGUGUUUUAACAUUUGUCAAGCUGCCCAGCCAAUGUUAAUGCACUUUAUCACUGAUGGUAACAAUUGCCGAUAAGUAUGUCCGCAAUACAACACAGACUUUAUGAGUGUUCUAUAGAAUAGAGAUGUUGCACAGACUUUGUGAAUGAGUUUUACGCAUAUUUGCGUAAACAUCUCUCAAUGAUGAUACUCUCUGACGAUGCUGUUGUGUUUCAAUAGCAUCACGCAUCAAGGUCUAGUGGCUAGCAUAAAGAACUUAGUCAGUUCUUUAUUAUCAAAACAAUGUUUUAUCUAUGAAGCAAAAUGUUGGACUGAGACUGACCUUACUAAAGGACCUACAUGAAUUUCUGCUCACAACAAUGCUAGUUAAACAGGUGAUGAUUAUGUGUACCUUCCUUACCCAGAUCCAUCAAGAAUCAAAGGCCAGCUGUUCUGUAGAUGAUAUAAAACAGAUGGUACACACUAUGAUUGAACGGUUCGUGUCUUAGCUAUAGAUGCUUACCCACCUACUAACUCCUAAUCAGAGUAUGCUGAUGUCACACUCGACUUACAAUUUAAGAAAGCUACAUGAUGAGUUACAGGACACAUGUAGACAUGUAUUUGUUAUGCUUACUACUGAUAACACCACCAAGGUAUUGGGAACCGAGUUUAUGAGGCUAUGUCACACCCAUACAGUCUACAGGCUGUUGGGCUUGUGUUCUUUCGCAAUUCACAGACUUCAUUAAGAUGUGGUGCCUGCAUACGUAGACCAUUUAUGUUGUAAAUGCUGUUACGACAUGCAUAUCAACAUCACAAAUUAGUCUGUCUGUUAAUCCGUAUGUUUGCAAUGCUCCAGGUUGCUGAUGUCACAGAUGUGACUCAACUUUACUUAGGAGGUAUGAGCUAUUAUUGUAAAUCUACACCACCCAUUAGUUCCUGUGUGCUACUGGACAAGUUUUUGGUUUAAAAUACCGUGUUGGUAGCGAUAAUGUUACUGACUUUAAUGCAAUUGCCAUGUGACUGGACAAAUGCUGGUGAUACACUUUAGCUAACCUGUACUGAAAGACAAGUACCGCAAAGAAACGCUCAAGCUCUGAGGAGACAUUUAAACUGUCUCUAUGACUACUGACGUGAAGUGCUGUCUGACAGAGAAUUACUUUAGGAAGUUGGUAAACCUAGACCACAUAACCGAAAUUAUGUCUCUGGUUAUCGUGUAACUAAAAACAGUAAAGUACAAAUAAGAGUACACCUCUUAAAAAGGUGACUAUGGUGAUGCUGUUGUUUACCGAGGUACAACAACUUACAAAUUAAAUGUUGGUGAUUAUUUGUGCUGACAUCACACAGAACGCCAUUAAGUGCACCACACAAGUGCCCAGAGCACUAUGUAGAAACACUGGCUUAUACCCAACUCAAUAUUCAGAUGAGUUUCUAGCAAUGUUGCAAUAUCAAAAGGUGGUAUGCAAAAGUAUUUACACUCCAGGACCAAGUCUGGUAAGAGUACUCUGCUAACUGGCCAAGCUCAACCUCUGCUCCAGUGUAUCAGCACUGCUCAUGCCGCUGUUGAUGCACUAUGAGAAGGCAUUAAAAUAUUUGCCAUAGAUAAAUAGAAGAAUUAACGACGUGUCUUAAGAGUGCUUUGAUAAUUCAAAGUGAAUCAUUAGAACAGUAUGUCUUGUACUGUAAAUGCAUUGCCAAGACGAAGCAGAUAUAGUUGUCUUUGAUGAAAUUUCAAUGGCCACACAAUAUGAUUUGAGUGUUGUCAAUGCCAGAUUACGUGCUAAGCAUAUGUACUGGCGACCCUGCUCAAUUACCUGACCACGCACUCCAAUUAAAGGCACACUAGAACCAGAAUAUACAAUCAGUGUAGACUUAUGAAACUAGGUCCAGACAUGUUCGGAACUUGUCGGCGUUGUCCUGCUGAAAUUGUUGAUCUGAGUGCUCUGGUACAUGAUAAUAAUCUUAAGUCAAGACAAUCGCUCAAUGCUUUAAUGUUUAUAAGGUGUUAUACGCCGAUGUUCAUCUGCAAUUAACAGGCCACAAAUAGGCGUGGUCAGAGAAUCCCCUCACGCAACCCAGCCAAAAGAAAAGCUGUCUUUCUUUCACCUUAUAACCCAGAAUGCUGUAGCCUCAAGAUUUGGGACUACCAACUCAAACUGUUGAUUCAACAGGCUCAGAAUAUGACUAUGUCAUCACUCAAACCACUAAACAGCCCACUCUGUAAUGUACAGAUUUAAUGUUGCUAUUCAGAGCAAAAGUAGGCAUAUUUUGCAAUGUCCUGAUGAGACCUUUAUGACAAGUUGCAAUUUACAAGUCUGAAAUUCCACGAGAAUGUGGCACUUUACAAGCUGAAAUGUACAGGACUUAAAGAUUGUAGUAAGGGUAAUCACUGGGUUACAUCCUACACAGGCACCUACCCCAGUGUUGACACUAAUUUCAAACUGAAGGUUUAUGUGUUGACAUACCUGGCAUACCUAGGACAUGACCUAUGAAGACUCAUCUCUAUGAUGGGUUUUAAAAUGAAUUAUCAAGUUAAUGGUUACCCUAACGUUUAUCACCCGCGAAGAAGCUAUAAGACAUGUACGUGCAUGGAUUGGCUUCGAUGUCGGGGUGUCAUGCUACUAGAGAAGCUGUUGGUACCAAUUUACCUCUACAGUAGGUUUUUACAGGUGUUAACCUAGUUGCUGUACCUACAGGUUAUGUUGAUACACCUAAUAAUACAGAUUUUCCAGAGUUAGUGCUACCCCGCCUGGAGAUCAAUCUAAACACCUCAUACCACUUAUGUACAAAGGACUUCCUUGGAAUGUAGUGCGUAUAAAGAUUGUACAAAUGUUAAGUGACACACUUAAAUCUCUGACAGAGUCGUAUUUGUCAUGGGCACAUGGCUUUGAGUUGACAUUAUGAAGUAUUUGUGAAACAGGACCUGAGCGCACCUGUUGUCAUGUGAUAGACGUGCCACAUGCUUUCCCUGCUUCAGACUAUGCCUGUUGGCAUCAUUCUAUUGGAUUUGAUUACGUCUAUAAUCCGCUUAUGAUUGAUGUUCAACAAUGGGUUUUACAGGUAACCUACAAGCAACCAUGAUCUGUAUUGUCAAGUCCAUGGUAAUGCCCCGUAGCUAGUUGUGAUGCAAUCAUGACUAGGUGUCUAGCUGUCCACGAGUGCUCUGUUAAGCGUGUUGACUGGACUAUUGAAUAUCCUAUAAUUGGUGAUGAACUGAAGAUUAAUGCGGCUGUAGAAAGGUUCAACACAUAGUGUUAAAGCGCAUUAUCAGACAAAUCCCAGUUCACGACAUUGGUAACCCUAAAGCUAUUAAGUGUGUACUCAAGCUGAUGUAGAAUGGAAGUUCUAUGAUGCACAGCCUUGUAGUGACAAAGCUUAUAAAUAGAAGAAUUAUUCUAUCUUAUGCCACACACUCUGACAAAUUACAGAUGGUGUAUGCCUAUUUUGGAAUUGCAAUGCGAUAGAUAUCCUGCUAAUUCCAUUGUUUGUAGAUUUGACACUAGAGUGCUAUCUAACCUUAACUUGCCUGGUUGUGAUGGUGGCAGUUUGUAUGUAAAUAAACAUGCAUUCCACACCAGCUUUGAUAAAGUGCUUUUGUUAAUUUAAACAAUUACCAUUUUAUUACUCUGACAGUCCACGUGAGUCUCAUGGAAAACAAGUAGUGACAGAUAUAGAUUAUGUCACUAAGUCUGCUACUCGUAUAACACGUUGCAAUUAGGUGGUGCUGUCUGUAGACAUCGCUAAUGAGUACAGAUUGUAUCUCGAUGCUUAUAACAUGAUGAUCUCAGCUGGCUUUAGCUUGGGUUUACAAACAAUUUGAUACUUAUAACCUCUGAACACUUUACAAGACUCAGAGUUUAGAAAUGUGGCUUUAAUGUUGUAAUAAAGGACCUUGAUGGACAACAGGUGAAGUACCAGUUUUAUCACUAAUAACCUGUUUACACAAAAGUUGAUGGUGUUGAUGAGAAUUGUUUGAAAAUAAACCACAUUACCUGUUAAUGUAGCAUUUGAGCUUUGGGCUAAGCGCAACAUUAAACCAGUACCAGAGGUGAAAAUACUCAAUAAUUUGGGUGUGGACAUUGCUGCUAUACUGGAUCUGGGACUACAAAGAGAUGCUCCAGCACAUAUAUCCUAUUGGUGUUUGUUCUAUGACUGACAUAGCCAAGAAACCAACUGAAACGAUUGUGACCACUCUGUCUUUUGAUGGUAGAGUUGAUGGUCAAGUGACUUAUUUAGAAAUGCCCGUAAUGGUGUUCAUUACAGAAGGUAGUGUUAAAGGUUUACACCAUCUGUAGGUCCCAAACAAGCUAGUCUAAUGGAGUCACAUUAAUUGGAGAAGCCGUAAAAACACAGUUCAAUUAUUAUAGAAAGUUGAUGGUGUUGUCCAACAAUUACCUGAAACUUACUUACUCAGAGUAGAAAUUUACAAGAAUUUAAACCCAGGAGUCAAUGGAAAUUGAUUUCUUAGAAUUAGCUAUGGAUGAAUUCAUUGAACGGUAAAAUUAGAAGGCUAUGCCUUCGAACAUAUCGUUUAUGGAGAUUUUAGUCUAGUCAGUUAGGUGGUUUAAACUACUGAUUGGACUAGCUAAACGUUCAAGGAAUCACCUUUUGAAUUAGAAGAUUCUAUUCCUAUGGACAGUACAGUUAAAAACUAUUACAACAGAUGCGCAAACAGGUUCAUCUAAGUGUGUGUUCUGUUAUUGAUUUAUUACUAGCGAUUUUUUGAAAUAAUAAAAUCCCAAGAUUUAUCUGUAGUUCUAAGGUUGUCAAAGUGACUAUUGACUACAGAAAUUUAUCUAUGCUUGGUGUAAAGAUGGCCAUGUAGAAACAUUUACCCAAAAUUACAAUCUAGUCAAGCAUGGCACCGGGUGUUGCUAUGCCUAAUCUUUACAAAAUGCAAAGAAUGCUAUUAGAAAAGUGUGACCUUCAAAAUUAUGGUGAUAGUGCAACACUACCUAAAGGCAUAAUGAUGAAUGUCACAAAAUACUCAACUGUGUCAAUAUUUAAACACUAACAUUAGCUGUACCCUAUAAUAUGAGAGUUAUACAUUUGGUGCUGGUCUGAUAAAGGAGUUGCACCAGGUACAGCUGUUUUAAGACAGUGGUUGCCUACGGGUACGCUGCUUGUCGACUCAGAUUUAAUGACUUUGUUCUGAUGCAGAUUCAACUUUGAUUGGUGAUUGUGCAACUGUCUACAGCUAAUAAAUGGGAUCUCAUUAUUAGUGAUAUGUACGACCCUAAGACUAAAAAUGUUACAAAAGAAAUGACUCUAAGAGGGUUCUUUACUCUGUGGGUUUAUACAAAAAAGCUAGCUUUGAGGUUCCGUGGCUAUAAAGAUAACAGAACAUUCUUGGAAUGCUGAUUUUUAUAAGCUCAUGGGACACUCGCUGGUGGACAGCCUUUGUUACUAAUGUGAAUGCGUCAUCAUCUGAAGCAUUUUUAAUUGGAUGUAAUUAUCUUGGCAAACCACGCGAACAAUAGAUGGUUAUGUCAUGCAUGCAAAUUACAUAUUUGGAGGAAUACAAUCCAAUUCAGUUGUCUCCUAUUUUUAUUUGACAUGAGUAAAUUUCCCCUAAAUUAAGGGUACUGCUGUUAUGUCUUUAAGAAGGUCAAAUCAAUGAUAUGAUUUUAUCUUCUUAGUAAAGGUAGACUUAUAAUUAGAGAAACAACACAACCAAUAUCUAUGAUCUUUUGUUAACAACUAACGACAUGUUUGUUUUCUUGUUUUAUUGCCACUAGUCCUAGUCAGUGUGUUAAUCUACACCAGAACUCAAUUACCCCUGCAUACACUAAUUCUUCACGUGGUGUUUAUUACCCUGACAAAGUUUCAGAUCCUCAGUUAUCUUCAACUCAGGACUUGUUCCUUUCUACCAUGUUCUUGGUUCCAUGCUAUACAUGUCUUGGGACCAUGGUCUAAGAGGUUUGAUAACCCUGUCCUACCAUUUAAUGAUGGUGUUUAUUUUGCUUCCACUGAGAAGUCUACAUAAUAAGAGGCUGGAUUUUGGUACUACUUAGAUUCGAAGACCCAGUCCCUACUUAUUGUUAAUAACGCUACUAAUGUUGUUAUUAAAGUCUGUGAAUUUCAAUUUGUAAUGAUCCAUUUUGGGUGUUUAUUACCACAAAACAACAAAAGUUGGAUGAAAGUGAGUUCAGAGUUUAUUCUAGUGCGAAUAAUUGCACUUUGAAUAUGUCUUCAGCCUUUCUUAUGGACCUUGAAGGAAAACAGGUAAUUCAAAAACUUAGGGAAUUUGUGUUUAAGAAUAUUGAUGGUUAUUUAAAAAAUAUUAAGCACACGCCUAUUAAUUUAGUGCGUGAUACCCUCAGGUUUUUCGGCUUUAGAACCAUUGGUAGAUUUGCCAAUAGGUAUUAACAUCACUAGGUUUCAAACUUUACUUGCUUUACGUAGACGUUAUUUGACUCCUGGUGAUUUCUUCAGGUUGGACAGCUGGUGCUGCAGCUUAUUAUGUGGGUUAUCUCAACCAAGGACUUUCUAUUAAAAUAUAAUGAAAAUGGAACCAUUACAGAUUGAAGACUGUGUCCUGACCCUCUAACAGAAACAAGUGUACGUUGAAAUCCUACUGUAGAAAAGGAAUCAUCAAUUCUAACUUUAGAGUCCAACCAACAGAAUCUAUUGUUAGAUUUCCUAAUAUUACAAAUUGUGCCCUUUUGGUGAAGUUUUAACGCCACCAGAUUUGCAUCUGUUUAUGCUUGGAACAGAAGAGAAUCAGCAACUGUGUGUGAUUAUUCUGUCCUAUAAUUCCGCACAUUUUCCACUUUAAGUGUUAUGGAGUGUCUCCUACUAAAUUAAUGAUCUCUGCUUUACUAAUGUCUAUGCAGAUUCAUUUGUAAUUAGAGGUGAUGAAGUCAGACAAAUCGCUCCAGGGCAAACUGGAAAGAUUGCUGAUUAAUUAUAAAUUACCAGAUGAUUUUACAGGCUGCGUUAUAGCUUGGAAUUCUAACAAUCUUGAUUUAAGGUUGGUGGUAAUUAUAAUACCUUUCCAGAUAACAAACCAAACCAACCUCAAACCUUCUAGAUCUAUUUCAACGAACUCUACAAUCCGGUAGCACCCACUUGGUUCAGCUAAUUGACUCACAAUAUAAUUCCUACCCUCCCAGGUAACCAACCAACAAUAUUGAACUCUUCAGCAGUCUUAAACGAACCAUCCAAAUUGCAGCCAUCACACAACUCUGUUUCGCACAGUCAACGACUAAAAUUAAGAUGAAAAGCCUUGACCCUGACCACAACGAGAACACACACUUCUCACAGCUUCCCAGUCAACACGUUUGCCGCUGCUCAUUACGCAUGUUAUGGACUCCGUUUAGUGUACAUAGCCAACAUUUAAAGACCUUUCCCUGAUGCAGUCGAAAAAGACACUUCCCCACUUGAACAGCCUAUGCACUGCUUCAACUUCCUCGAAUGCUCAAAGCACCUCAUCCAUCCUUGGAGAGCUCUUAUCAGGCAUUCAACAUUCUAUACAAACCACCGUGCUUGUAGCAGACACCGUUCUAUGAACGGGAUCAAAUAUGCUUCAAUGUCAAUGCUCAUCUACUGUUUCAACACACCUAGUACAAUUAACACACAAAUAGGUAAUGAACAGUCACUGAAACAAUACAGAGAUAAUUUUGUGAAAAGUCACUUCACAGACUCUUAAGCUACGGUCAAGUCUGCCUCAAUAUUAUUUGACAAGACAUUUUAUACCUACCCAGGCACAACCCCAAAUCGAUCCUGUAGAUCUGUCUCUACAGAACAACUAAAUGUCUGAUAAUGGCCCAAAAUCAGCGAAUGCACCCGAUUACGUUUGGUGACCCUCAGACACAAUAGCAAUAACGAAUGGAAAACACCGUACCCGCGAUCAAAACCACUUCGGCCCCAAACUUAACCCAAUAAAACAACGUCCAGGUUCCACUCUCACUCACCAUGGCAAGGAAGACCUUAAUUCCAGGACAAGGCGUUCCAAUUAACACCAAUAGCAGUCCAGAUGACCAAAUUGGCUACUACCGAAGAGCUACCAGACGAAUUCGUGGUGGUGACGGUAAAAUGAAAGAUCAGUCCAAGAUGGUAUUUCUACUACCUAGGAACUGGGCCAGAAGCUGGACUUCCCUAUGGUGCUAACAAAGACGGCAUCAUAUGGGUUGCAACUGAGGAGCCUUGAAUACACCAAAAGAUUUGGCACCCGCAAUCCUGCUAACAAUGCUGCAAUCGUGCUACAACCCUCCAAGGAACACCAUUGUCAAAAGGCUUUACGCAGAAGGAGCAGAGGCGGCAGUCAAGCCUCUUCUCGUUCCUCAUCACGUAGUCGCAACAGUUUAAGAAAUUCAACUCAGGCAGCAGUAGGGAACUUUCCUGCUAGAAUGGCUGGCAAUGGCGGUGAUGCUGCUCUUGCUUUGCUGCUGCUUGACAGAUUGAACCAGCUUGAGAGCAAAAUGUCUGGUAAAGGCCAACAACAACAAGGCCAAACUGUCACUAAGAAAUUGCUGCUGAGGCUCUAAGAAGCCCGGCAAAACGUACUGCCACUAAAGCAUCAAUGUAACACAAGCUUCGGCAGACGUGGUCCAGAACAAACCCAAGGAAAUUUUGGGGACCAGGAACUAAUCAGACAAGGAACUGAUUACAAACAUUGGCCGCAAAUUGCACAAUUUGCCCCAGCGCUUCAGCGUUUCGGAAUGUCGCGCAUUGGCAUGGAAGUCACACACUGGAACGUGGUUGACCUACACAGGUGCCAUCAAAUUGGAUGACAAAGAUCCAAAUUCAAAGAUCAAGUCAUUUGCUGAAUAAGCAUUGACGCAUACAAACAUUCCACCAACAGAGCCUAAAAAGGACAAAAGAAGAAGGCUGAUGAAACUCAAGCCUCACGCAGAGACAGAAGAAACAGCAAACUGUGACUCUUCCUGCUGCAGAUUUGGAUGAUUUCCAAACAAUUGCAACAAUCCAUGAGCAGUGCUGACUCAACUCAGGCCUAAACUCAUGCAGACCACAAGGCAGAUGGGCUAUAUAAACGUUUCGCUUUCCGUUUACGAUAUAGUCUACUUGUGCAGAAUGAAUUCUCGUACAUAGCACAAGUAGAUGUAGUUAACUUUAAUCUCACAUAGCAAUCUUUAAUCAGUGUGUAACAUUAGGGAGGACUUGAAAGAGCCACCACAUUUCCGAGGCCACGCGGAGUACGAUCGAGUGUACAGUGAACAAUGCUAGGAGAGCUGCCUAUAUGGAAGAGCCCUAAUGUGUAAAAUUAAUUUUAGUAGUGCUAUCCCCAUGUGAUUUUAAUAGCUUUUAGGAGAAUGACAAAAACCCUACCCCACACCACAUCCCACCAUAUCCAUCUCAUCAACAUACACCCCCCUCACCACCUCUCAACCAUCCAUCCAUCACCUCAUGGACAGC
>cluster_18 reads=1 total_reads=26
AUACCUUCCCCAGGUAACAAACCAACCAACUUCGAUCUCUGUAGAUCUGUUCUAAACGAAUUUUAAAAUCUGUGUGGCUGUCACUCGGCUGCAUGCUUAGUGCACUCACGCAGUAUAAUUAAUAACUAAUUACUGUCGUUGACAGGACACGAGUAACUCGUCAAUUUGCAGGCUGCUUACGGUUCGUCCGUGUUGCAGCCGAUCAUCAGCACAUCUAGGUUUCGUCCGGGUGUGACCGAAAGGUAAGAUGGAGAGCCUUGUCCCUGGUUUCAACGAGAAAACACACGUCCAUUCAGUUUGCCUGUUUACAGGUUCGCGAUGUGCUCGUACGUGGCUUGGAGACUCCGUGGAGGAGGUCUUAUCAGAGGCACGUCAACAUUUUAAAGAUGGCACUUGUGGCUUAGUAGAAGUUGAAAAAGGCGUUCUUGCCUCAACUUGAACAGCCCUAUGUGUUUUCAUCAAACGUUCGGAUGCUCGAACUGCACCUCAUGGUCAUGUUAUGGUUGAGCUGGUAGAGAACUCGAAGGCAUUCAGUACGGUCGUAGUGGUGAGACACUUGGUGUCCUUGUCCCUCAUGUGGGCGAAAUACCAGUGGCUUACCGCAAGGUUCUUCUUCGUAAGAACGGUAAUAAAGGAGCUGGUGGCCAUAGUUACGGCGCCGAUCUAAAGUCAUCUGACAUAGGCGACGAGCUUGGCACUGAUCCUUAUGAAGAUUUCAAGAAAACUGGAACACUAAACAUAGCAGGUGGUGUUACCCGUGAACUCAUGCGUGAGCUUAACGGAGGGGCAUCACACUCGCUAUGUCGAUAACAUUACUGUGGCCCUGAUGGCUACCCUCUUGAGUGCAUUAAAGACCUUCUAGCACGUGCUGGUAAAGCUCAUGCACUUUGUCCGAACAACUGGACUUUAUUGACACUAAAGGGUGUAUACUGCUGCCGUGAACAUGAGCAUGAAAUUGCUUGGUACACGGAACGUUCUGAAAAGAGCUAUGAAUUCAGACACCUUUUGAAAUUAAAUUGGCAAAGAAAUUUGACACCUUCAAUGGGAAUGUCCAAAUUUGUAUUUCCCUUAAAUUCCAUAAUCAAGACUAUUCAACCAAGGGUUGAAAAGAAAAAGCUUGAUGGCUAUAUGGGUAGAAUUCGAUCUGUCUAUCCAGUUGCGUCACCAAAUGAAUGCAACCAAAUGUGCCUUCAACUCCAUGAAGUGUGAUCAUUGUGGUGAAACUUGGCAGACGGGCGAUUUUGUUAAAGCCACUUGCGAAUUUUGUGGCACUAGAAUUUGACUAAAGAAGGUGCCACUACUUGUGGUUACUUACCCCAAAUGCUGUUGUUAAAAUUUAUUGUCCAGCAUGUCACAAUUCAGAAGUAGGACCUGAGCAUAGUCUUGCCGAAUACCAUAAUGAAUCUGGCUUGAAAACCAUUCUCGUAAGGGUGGUCGCACUAUUGCCUUGGAGGCUGUGUGUUCUUAUGUUGGUUGCCAUAACAAGUGUGCCUAUUGGGUUCCACGUGCUAGCGCUAACAUAGGUUGUAACCAUACAGGUGUUGUUGGAGAAGGUUCCGAAGGUCUAAUGACAACCUUCUUGAAAUACUCUCAAAAAGAAAGUCAACAUCAAUAUUGUUGGUGACUUUAAACUUAAUGAAGAGAUCGCCAUUAUUUUGGCAUCUUUCUGCUUCCACAAGUGCUUUUGUAGAAACUGUGAAAGGUUUGGAUUAUAAAGCAUUCAAACAAAUUGUUGAAUCCUGUGGUAAUUUCUAAAGUUACAAAGGAAAAGCUAAAAAGGUGCCUGGAAUAUUGGUGAACAGAAAUCAAUACUGAGUCCUCUUUAUGCAUUUGCAUCAGAGGCUGCUCGUGUUGUACGAUCAAUUUCACCCGCACUCUUGAAACUGCUCAAAAUUCUGUGCGUGUUUUACAGAAGGCCGCUAUAACAAUACUAGAUGGAAUUUCACAGUAUUCAUAGACUCAUUGAUGCUAUGAUGUUCACAUCUGAUUUGGCUACUAACAAUCUAGUUGUAAUGGCCUACAUUACAGGUGGUGUUGUUCAGUUGACUUCGCAGUGGCUAACUAACAUCUUGGCACUGUUUAUGAAAACUCAAACCCGUCCUUGAUUGGCUUGAAGAGAAGUUAAGGAAGGUGUAGAGUUUUAGAGACGGUUGGGAAAUUGUUAAAUUUAUCUCAACCUGUGCUUGUGAAAUUGUCGGUGGACAAAUUGUCACCUGUGCAAAGGAAAUUAAGGAGAGUGUUCAGACAUUCUUAAGCUUGUAAAUAAAUUUUUGGCUUUGUGUGCUGACUCUAUCAUUAUUGGUGGAAGCUAAACUUAAAGCCUUGAAUUUAGGUGAAACAUUUGUCACGCACUCAAAGGAUUGUACAGAAAGUGUGUUAAAUCCAGAGAAGAAACUGGCCUACUCAUGCCUUAAAAGCCCCAAAAGAAAUUAUCUUUUGGAGGGAGAAACACUUCCCACAGAAGUGUUAACAGAGGAAGUUGUCUUGAAAACUGGUGAUUUACAACCAUUAGAACAACCUACUAGUGAAGCUGUUGAAGCUCCAUUGGUUGGUACACCAGUUUGUAUUAACGGGCUUAUGUUGCUCGAAAUCAAAGACACAGAAAAGUACUGUGCCCUUGCACCUAAUAUGAUGGUAACAAACAAUACCUCUCAUUAAAGGCGGGUGCACCAACAAAGGUUACUUUGGUGAUGACACUGUGAUAGAAGUGCAAGGUUACAAGAGUGUGAAUAUCACUUUGAACUUGAUGAAAGGAUUGAUAAAGUACUUAAUGAGAAGUGCUCUGCCUAUACAGUUGAACAUGGUACAGAAGUAAAUGAGUUCGCCUGUGUUGUGGCAGAUGCUGUCAAAAACUUUGCAACCAGUAUCUGAAUUACUUACACCACUGGGCAUUGAUUUAGAUGAGUGGAGUAUGGCUACAUCAUUUAUUUGAUGAGUCUGGUGAGUUUAAAUUGGCUCACAUAUGUAUUGUUCUCUACCCUCCAGAUGAGGAUGAAGAAGAAGGUGAUUGUGAAGAAGAAGAGUUUGAGCCAUCACUCAAUAUGAGUAUGGUACUGAAGAUGAUUACCAAGGUAAACCUUUGGAAUUUGGUGCCAUCUGCUGCUCUCAACCUGAAGAAGAGCAAGAAGAAGAUUGGUUAGAUGAUGAUAGUCAACAAACUGUUGGUCAACAAGACGGCAGUGAGGACAAUCAGACAACUACUAUUCAAACAAUUGUUGAGGUUCAACCUCAAUUAGAGAUGGAACUUACACCAGUUGUUCAGACUAUUGAAGUGAAUAGUUUAGUGGUUAUUUAAAACUUACUGACAAUGUAUAUAUUAAAAUGCAGACAUUGUGGAAGAAGCUAAAAAGGUAAAACCAACAGUGGUUGUUAAUGCAGCCAAUGUUUACUUAAACAUGGAGGUGUUGCAGGAGCCUUAAAUAAGGCUACUAACAAUGCCAUGCAAGUUGAAUCUGAUGAUACAUAGCUACUAAUGGACCACUUAAAGUGGUGGUAGUUGUGUUUUAAGCGGACACAAUCUUGCUAAACACUGUCUUCAUGUUGUCGGCCCAAAUGUUAACAAAGGUGAAGACAUUCAUUUCUUUAAGAGUGCUUAUGAAAAUUUUAAUCAGCACGAAGUUCUACUCUGCACCAUUAUUAUCAGCUGGUAUUUUGGUGCUGACCCUAUACAUUCUUUAAGAGUUUGUGUAGAUACUGUUCGCACAAAUGUCUACUUAGCUGUCUUUGAUAAAAAUCUAUGACAAACUUGUUCAAGCUUUGGGAAAUGAAGAGUGAAAAGCAAGUUGAACAAAAGAUCGCUGAGAUUCCUAAAGAGGAAGUUAAGCCAAUUUAUAACUGAAAGUAAACCUUCAGUUGAACAGAGAAAACAAGAUGAUAAGAAAAUCAAAGCUUGUGUUGAAGAAGUUACAACAACUCUGGAAGAAACUAAGUUCCUCAGAAACUUGUUACUUUAUUGACAUUAAUGGCAAUCUCAUCCAGAUUCUGCCACUCUUGUUAGUGACAUUGACAUCACUUCUCUUAAAGAAAGAUGCUCCAUAUAGUGGGUGAUGUUGUUCAAGAGGGUGUUUUAACUGCUGUGGUUAUACCUACUAAAAGGCUGGUGGCACUGAAAAUGCUAGCGAAAGCUUUGAGAAAAGUGCCAACAGACAAUUAUAUCAUUACCCGGGUCAGGGUUUAAAUGGUUACACUGUAGAGGAGGCAAAGACAGUGCUUAAAAGUGUAAAAGUGCCUUUACUUCUACCAUCUAUUAUCUCUAAUGAGAAGCAAGAAAUUCUUGGAACUGUUUCUUGGAAUUUGCGAGAAAUGCUUGCACAUGCAGAAGAAACACGCAAAUUAAUGCCUGUCUGUGUGGAAACUAAAGCCAUAGUUUCAACUAUACAGCGUAAAUAUAAGGGUAUUAAAAUACAAGAGGGUGUGGUUGAUUAUGGUGCUAGAUUUUACUUUACACCAGUAAAACAACUGUAGCGUCUUAUCAACACACUUAACGAUCUAAAUGAAACUCUUGUUACAAUGCCACUUGGCUAUGUAACACAUGGCUUAAAUUUGGAAGAAGCUGCUCGGUAUAUGAGAUUCUCAAAGUGCCAGCUACAGUUUUGUUUUUCACUGAUGCUGUUACAGCGUAUAAUGGUUAUCACUUUCUUCUAAAACACCUGAAGAACAUUUUAUUGAAACCAUCUUCUUGCUGGUUCCUUAAAGAUUGGUCCUAUUCUGGACAAUCUACACAACUAGGUAAGAAUUUCUAAGAGAGGUGAUAAAAGUGUAUAUUACACUAGUAAUCCUCACAUUCCAAGAUGGUGAAGUUAUCACCUUUGACUUUAAGACACUUCUUUGAGAGAAGUGAGGACUAUUAAGGUGUUUACAACAGUAGACAACUUAACCUCCACACGCAAGUUGUGGACAUGUCAAUGACAUAUGGACAACAGUUUGGUCCAACUUAUUUGGAUGGAGCUGAUGUUACUAAAGUAAAACCUCAAAAUAUAUGAAGGUAAACAUUUAUGUUUUACCUAAUGAUGACACUCUACGUGUUGAGGCUUUGAGUACUACCACACAACUGAUCCUAGUUUUCUGGGUAGGUACAUGUCAGCAUUAAAUACACUAAAAAGUGGAAAUACCCACAAGUUAAUGGUUUAACUUUAUUAAAUGGGCAGAUAACAACUGUUAUCUUGCCACUGCAUUGUUAACACUCCAACAAAUAGAGUUGAAGUUUAAUCCACCUGCUCUACAAGAUGCUUAUUACAGAGCAAGGGCUGGUGAAGCUGCUAACUUUUGUGCAUAUCUUAGCCUACUGUAAUAAGACAGUAGGUGAGUUAGGUGAUGUUAGAGAAACAAUGAGUUACUUGUUUCAACAUGCCAAUUUAGAUUCUUGCAAAAGAGUCUUGAACGUGGUGUGUAAAACUUGUGGACAACAGCAGACAACCCUUAAGGGUGUAGAAGCUGUUAUGUACAUGGGCACACUUUCUUAUGAACAAUUUAAGAAAGGUGUUCAGAUACCUUGUACGUGUGGUAAACAAGCUACAAAAUAUCUAGUACAACAGGAGUCACCUUUUGUUAUGAUGUCAGCACCACCUGCUCAGUAUGAACUUAAGCAUGGUACACUUAUUGUGUAGUGAGUACACUGGUAAUUACCAGUGUGGUCACUAUAAACAUAUAACUUUAAAGAAACUUUGUAUUGCAUAGACGGUGCUUUACUUACAAAGUCCUAGAAUACAAAGGUCCUAUUACGGAUGUUUUACAAAGAAAACAGUUACACAACAACCAUAAACCAGUUACUUAUAAAUUGGAUGGUGUUGUUUGUACAGAAAUUGACCCUAAGUUGGACAAUUAUUAUAAGAAAGACAAUUCUUAUUUCACAGAGCAACCAAUUGAUCUUGUACCAAACCAACCAUAUCCAAACGCAAGCUUCGAUAAUUUUAAGUUUGUAUGUGAUAAUAUCAAAUUUGCUGAUGAUUUAAACCAGUUAACUGGUUAUAAGAAACCUGCUUCAAGAGAGCUUAAAGUUACAUUUUUCCUGACUUAAAUGGUGAUGUGGUGGCUAUUGAUUAUAAACACUACUCACCCUUUUUAAGAAAGGAGCUAAAUUGUUACAUAAACCUAUUGUUUGGCAUGUUAACAAUGCAACUAAUAAAGCCACGUAUAAACCAAAUACCUGGUGUAUACGUUGUCUUUGGAGCACAAAACCAGUUGAAACAUCAAAUUCGUUUGAUGUACUGAAGUCAGAGGACGCGCAGGGAAUGGAUAAAUCUUGCCUGCGAAGAUCUAAAACCAGUCUCUGAAGAAGUAGUGGAAAAUCCUACCAUACAGAAAGACGUUCUUGAGUGUAAUGUGAAAACUACCGAAGUUGUAGGAGACAUUAUACUUAAACCAGCAAAUAAUAGUUUAAAAAUUACAGAAGAGGUUGGCCACACAGAUUUAAUGGCUGCUUAUGUAGACAAUUCUAGUCUUACUAUUAAGAAACCUAAUGAAUUAUCUAGAGUAUUAGGUUUGAAAACCCUUGCUACUCAUGGUUUAGCUGCUGUUAAUAGUGUCCCUUGGGAUACUAUAGCUAAUUAUGCUAAGCCUUUUAACAAAGUUGUUAGUACAACUACUAUUUAGUUACACGGUGUUUAAACCGUGUUUGUACUAAUUAUAUGCCUUAUUUCUUUACUUUAUUGCUACAAUUGUGUACUUUUACUAGAAGUACAAAUUCUAGAAUUAAAGCAUCUAUGCCGACUACUAUAGCAAAGAAUACUGUUAAGAGUGUCGGUAAAUUUUGUCUAGAGGCUUCAUUUUAAUUAUUUGAAGUCACCUAAUUUUUCUAAACUGAUAAAUAUUAUAAUUUGGUUUUACUAUUAAGUGUUUGCCUAGGUUCUUUAAUCUACUCAAUCGCUGCUUUAGGUGUUUUAAUGUCUAAUUUAGGCAUGCCUCUUACUGUACUGGUUACAGAGAAGGCUAUUUGAACUCUUAAUGUCACUAUUGCAACCUACUGUACUGGUUCUAUACCUUGUAGUGUUUGUCUUAGUGGUUUAGAUUCUUUAGACACCUAUCCUUCUUUUAGAAACUAUACAAAUUACCAUUUCAUCUUUAAAUGGGAUUUAACUGCUUUUGGCUUAGUUGCAGAGUGGUUUUGGCAUAUAUUCUUCACUAGGUUUUUUAUGUACUUGGAUUGGCUGCAAUCAUGCAAUUGUUUUCAGCUAUUUGCAGUACAUUUAUUAGUAAUUCUUGGCUUAUGUGGUUAAUAAUUAAUCUUGUACAAAUGGCCCCGAUUUCAGCUAUGGUUAGAAUGUACAUCUUCUUUGCAUCAUUUUAUUAUGUAUGGAAAAGUUAUGUGCAUGUUGUAGACGGUUGUAAUUCAUCAACUUGUAUGAUGUGUUACAAACGUAAUAGAGCAACAAGAGUCGAAUGUACAACUAUUGUUAAUGGUGUUGGAAGGUCCUUUUAUGUCUAUGCUAAUGGAGGUAAAGGCUUUGCAAACUACACAAUUGGAAUUGUGUUAAUUGUGAUACACUCUGUGCUGGUAGUCAUUUAUUAGUGAUGAAGUUGCGAGAGACUUGUCACUACAGUUUAAAAGACCAAUAAAUCCUACUGACCAGUUCUUACAUCGUUGAUAGUGUUACAGUGAAGAAUGGUUCCAUCCAUCUUUACUUUGAUAAAGCUGGUCAAAAGACUUAUGAAAAGACAUUCUCUCUCAUUUUGUUAACUUAGACAACCUGAGAGCUAAUAACAUUAAAGGUUCAUUGCCUAUUAAUGUUAUAGUUUUUGAUGGUAAAUCAAAAUGUGAAGAAUCAUCUGCAAAAUCAGCGUCUGUUUACUACAGUCAGCUUAUGUGUCAACCUAUACUGUUACUAGAUCAGGCAUUAGUGUCUGAUGUUGGUGAUAGUGCGGAAGUUGCAGUUAAAAUAGUUUGAUGCUUACGUUAAUACGUUUCAUCAACUUUUAACGUACCAAUGGAAAACUAAAACACUAGUUGCAACUGCAGAAGCUGAACUUGCAAAGAAUGUGUCCUUAGACAAUGUCUUAUCUACUUUAUUUCAGCAGCUCGGCAAGGUUUGUUGAUUCAGAUGUAGAAACUAAAGAUGUUGUUGAAUGUCAUAAAUUGUCUCAUCAAUCUGACAGAGAAGUUACUGGCGAUAGUUGAUAACUAUUAUGCUACCUAUAACAAAGUUGAAAACAUGAACCCACUGACCUUGGUGCUUGUAAUAACUGUAGUUCGCUCAUAUUAGAUGCGCAGCUAAACAACUAAUAUUAUUGUUUUGUUUGGAACUUUAAUUUCAGCCAUUGGCAGAUUCCAACGGUACUAUUACUGCUGAAGAGCUUAAAAAGCUCUGAACAAUGGAACCAAGUAAUAGGUUUCCUAUUCCUUACAUGGAUUUGUCAACAAUUUGCCUAUGCCAUAGGAAUAGGUUUUUGUAUAUAUUUUAGUUAAUUUCCUCUGGCUGUUAUGGCCAGUAAUCUUUAGCUUGUUUGUGCUUGCUGCAUGUGUACUAGAAUAAUUGGAUCACCGUGGAAUUGCCAUCGUAAUGGCUUAUCUUGUAGGCUUGAUGUGGCUCAGCUACUUCAUUGCUUUCUCAGACUGUUUGCGCGUACACGUUCCAUGUGCGUCAUUCAAUCCAGAAACUAACAUUUUUCAACGUGCCACUCAUGGCACUAUUUGACCAGACCGCUUCUAGAAAGUGAACUCGUAAUCGGAGCUGUGAUCCUCGUGACAUCUUCGUAUUGCUGGACACCAUCUAGGACGCUGUGACAUCAAGGACCUGCCUAAAGAAAUCACUGUUGCUACUCACGAACGCUUCUUAUUACAAAUUGGGAGCUCGCAGCGUGUAGCAGGUGACUCAGGUUUGCUGCAUCAGUCGCUACAGGAUUGGCAACUAUAAAUUAAACACAGACCAUUCCAGUAGCAGUGACAAUAUUGCUUUGCUUGUACAGUAAGUGACAACAGAUGUUUCAUCUCGUUGACUUUCAGGUUACUAUAGCAGAGAUAUUACUAAUUAUUAUGAGGACUUUAAAGUUUCCAUUUGGAAUCUUGAUACAUCAUAAACCUCAUAAUUAAAAAUUUAUCUAAGUCACUAACUGAGAAUAAAUAUUCUCAAUUAGAUGAAGAGCAACCAAUGGAGAUUGAUUAAACGAACAUGAAAAUUAUUCUUUUCUUGGCACUGAUAACACUCGCUACUUGUGAGCUUUAUCACUACCAAGAGUGUGUUAGAGGUACAACAGUACUUUAAAAGAACCUUGCUCUCUGGAACAUACGAGGGCAAUUCACCAUUCAUCCUCUAGCUGAUAACAAAUUUGCACUGACUUGCUUUAGCACUCAAUUUGCUUUUGCUUGUCCUGACGGCGUAAAACACGUCUAUCAGUUACGUGCCAGAUCAGUUUCACCUAAACUGUUCAUCAGACAAGAGGAAGUUCAAGAACUUUACUCUCCAAUUUUUUAUUGUUGCGGCAAUAGUGUUUAUAACACUUUGCUCACACUCAAAAGAAAGACAGAAUGAUUGAACUUUCAUUAAUUGACUUCUAUUUGUGCUUUAGCCUUUGCUAUUCCUUGUUUUAAUUAUGCUUAUUAUCUGUUGGUUCUCACUUGAACUGCAAGAUCAUAAUGAAACUUGUCACGCCUAAACGAACAUGAAAUUUCUUGUUUUCUUAGGAAUUUAUACAACUGUAGCUGCAUUUCACCAAGAAUGUAGUUUACAGUUAUGUACUCAACAUCAACCAUAUGUAGUUGAUGACCCGUGUCCUAUUCACUUCUAUUCUAAAUGGUAUAUUAGAGUAGGAGCUAGAAAAUCAGCACCUUUAAUUGAAUUGUGCGUGGAUGAGGCUGGUUCUAAAUCACCCAUUCAGUACAUCGAUAUCGGUAAUUAUACAGUUUCCUGUUUACCUUUUACAAUUAAUUGCCAGGAACCUAAAUUGGGUAGUCUUGUAGUGCGUUGUUCGUUCUAUGAAGACUUUUUAGAGUAUCAUGACGUUCGUGUUGUUUUAGAUUUCAUCUAAACGAACAAACUAAAAUGUCUGAUAAUGGACCCAAAAUCAGCGAAAUGCACCCGCAUUACGUUUGGUGGACCCUCAGAUUCAACUGGCAGUAACCAGAAUAGAGAACGCAGUGGGGCGCGAUCAAAACAACGUCGGCCCCAAGGUUUACCCAAUAAUACUGCGUCUUGGUUCACCGCUCACUCAACAUGGCAAGGAAGACCUUAAAUUCCCUCGAGGACAAGGCGUUCCAAUUAACACCAAUAGCAGUCCAGAUGACCAAAUUGGCUACUACCGAAGAGCUACCAGACGAAUUCGUGGUGGUGACGGUAAAAUGAAAGAUUCAGUCCAAGAUGGUAUUUCACUACCUAGGAACUGGGCCAGAAGCUGGACUUCCCUAUGGUGCUAACAAAGACGGCAUCAUAUGGGUUGCAACUGAGGAGCCUUGAAUACACCAAAAGAUCAUUGGCACCCGCAAUCCUGCUAACAAUGCUGCAAUCGUGCUACAACUUCCAAGGAACAAUAUUGUCAAAAGGCUCAUACGCAGAAGGGAGCAGAGGCGGCAGUCAAGCCCUUCUCGUUCCUCAUCACGUAGUCGCAACAGUUUAAGAAAUUCAACUCCAGGCAGCAGUAGGGAACUUCUCCUGCUAGAAUGGCUGGCAAUGGCGGUGAUGCUGCUCUUGCUUUGCUGCUGCUUGACAGAUUGAACCAGCUUGAGAGCAAAAUGUCUGGUAAAGGCCAACAACAACAAGGCCAAACUGUCACUAAGAAAUUGCUGCUGAGGCUUCUAAGAAGCCUCUGCCAAAACGUACUGCCACUAAAGCAUCAAUGUAACACAAGCUUCGGCAGACGUGGUCCAGAACAAACCCAAGGAAAUUUUGGGGACCAGGAACUAAUCAGACAAGGAACUGAUUACAAACAUUGCCGCAAAUUGCACAAUUUGCCCCAGCGCUUCAGCGUUUUCGGAAUGUCGCGCAUUGGCAUGGAAGUACACCUUGGGAACGUGGUUGACCUACACAGGUGCCAUCAAAUUGGAUGACAAAGAUCCAAAUUCAAAGAUUCAGUCAUUUGCUGAAUAAACAUUGACGCAUACAAAACAUUCCCACCAACAGAGCCUAAAAAGGACAAAAGAAGAAGGCUGAUGAAACUCAAGCCUUCGAAGAGACAGAAGAAACAGCAAACUGUGACUCUUUCCUGCUGCAGAUUUGGAUGAUUUCCAAACAAUUGCAACAAUCCAUGAGCAGUGCUGACUCAACUCAGGCCUAAACUCAUGCAGACCACAAGGCAGAUGGGCUAUAUAAACGUUUCGCUUUCCGUUUACGAUAUAUAGUCUACUUUGUGCAGAAUGAAUUCUCGUAACUCAUAGCACAAGUAGAUGUAGUUAACUUUAAUCUCAUAGCAAUCUUUAAUCAGUGUGUAACAUUAGGGAGGACUUGAAAGAGCCACCACUUUCACCGAGGCCACGCGGAGUACGAUCGAGUGUACAGUGAACAAUGCUAGGGAGAGCUGCCUAUAUGGAAGAGCCCUAAUGUGUAAAAUUAAUUUUAGUAGUGCUAUCCCAUGUGAUUUUAAUAGCUUCUUAGGAGAAUGACAAAAACUCCCUACCCCCACACACCCCAUACCAUAUCUCCAUAUCCCACAACAUCCCCCUACCAUCACCCUAUCAAACCACACACACAUCCCCCUACAAA
>cluster_19 reads=1 total_reads=846
ACACACCCAGGACCACCUGGUACUGGUAAGAGUCAUUUGCUAUUUGGCCUAGCUAACAUCCCUUUGCUUCCGCAUAGUGUAUACAGCUUGCUCAUGCCGCUGUUGAUGCUCAACCAGAAGGAGGCAUUAAAAUAUUUGCCUCUAUAGAUCAAAAAUGUAGUAGAAUUAUACCGUGUACGUGCUCGUGUAGAGUGUUUGAUAAAUUUCAAAGUGAAUUCAACAUCAGAACAGUAUGUCUUUGUACUGUAAAUGCAUUGCCUGAGACGACAAAAGAUAUAGUUGUCUUUGAUGAAAUUUCAAUGGCCACAAAUUAUAUGAUUUGAGUGUUGUCAAUGCCAGAUUACGUGCUAAGCACUAUGUACAUUGGCGACCCUGCUCAAUUACCUGCACCACGUCAUUGCUAACACAAAGGGCACACUAGAACCAGAAUAUUCAAUCACCAGUGUGUAGACUUAUGAAAACUAUAGGUCCAGACAUGUUUCGGAACUUGUCGGCGUUGUCCUGCUGAAAUUGUUGACACUGUUGAGUGCUUUGGUUUAUGAUAAUGGGUCUUAAGCUUAAAGACAAAUCAGCUCAAUGCUUUAAAUGUUUUAUAAGGGUGUUAUCACGCAUGAUGUUUUCAUCUGCAAUUAACAGGCCACAGCAGGCGUGGUAAGAGAAUUCUCACAUACGCAUAACCCUGCUAAAGAAAGCUGUCUUUAUUUCACCUUAUAAUUUUCAGAAUGUUGUAGCCUCAAAGAUUUUGGGACUACCAUUCAAACUGUUGAUUCAUUACAGAGGCUCAAGAAAUAUGACUAUGUCAUCACUCAAACACUGAAACAGCUCAUUUGUAAUGUAAACAGAUUUAAUGUUGCUAUAUUACCAGAGCAAAAGAGGCAUACUUUUUGCUAAUGUCUGAUAGAGACCUUUAUGACAAGUUGCAAUUUACAAGUCUUUGAAAUUCCUUCAAGGAAUGUGGCAACUUACAAGCUGAAAAUGUAACAGGACUCUCAAAGAUUGUAAGGUAAUCACUGGGUUCAUCCUACACAGGCACCUACACCUCAGUGUUGACACUAAAUCAAAACUGAAGGUUUAUGUGUUGACAUAUACCUGGCAUUUCCUAAGGACUUGGACUUAUGGAAGACUUCAUCUCUAUGAUGGGUUUUAAAAUGAAUUAUCAAGUUAAUGGUUACCCUAACAUGUUUAUUUCCGAAAGAAGCUAUAAGACAUGUACGUGCUGGAUUGGCUUCACCGAUGUCGAGGGGUGUCAUGCUAGAGAAGCACUGUUGGUACCGUUUACCACUUACAGCUAGGUUUCUACAGGUGUUAACCUAGUUGCUGUACCUACAGGUUAUGUUGAUACACCUAAUAAUACAGAUUUCUUCCAGAGUUAGUGCUAAACCAACCGCCUGAGAUCAAUUUAAACACCUCCAACUUACUUAUGUACAAAGGACUUCCUUGGAAUGUAGUGCGUAUAAAGGUUGUACAAAUGUUAAGUGACACACUUAAAAUCUCUCUGACAGAGUCGUAUUUGUCUUAUGGGCACAUGGCUUUGAGUUGACAUAUGAAGUAUUUGUGAAAAUAGGACCUGAGCGCACCUGUUGUCUAUGUGAUAGACGUGCUCAUGCUUUUCCACUGCUUCAGACUACAACCUAUGCCUGUUGGCAUCAUUCUAACUGGAUUUGAUUACGUCUAUAAUCCGUUUAUGAUUGAUGUUCAACAAUGGGUUUUACAGGUAACCUACGAAGCAACCAUGAUCUGUAUUGUCAAGUCCAUGGUAAUGCACACGGCAUUGGUUGUGAUGCAAUCAUGACUAGGUGUUCUAGCUGUCCACGAGUGCUUUGUUAAGCGUGUUGACUGGAACAUUGAAUAUCCUCUAUAAUUGGUGAUGAACUGAAGAUUAAUGUAGCUUGUAGAAAGGUUCAACACAUGGUUGUUAAAGCUGCAUUAUUAGCAGACAAUUCUCCAGUUCUUCACGACAUUGGUAACCCUAAAGCUAUUAAGUGUGUACCUCAAGCUGAUGUAGAAUGGAAGUUCUAUGACGCACAGCCUUGUAGUGACAAGCUUAUAAAAUAGAAGAAUUAUUCUAUUCUUAUGCCACACAUUUUGACAAAUUCACAGAUGGUUGAUGCCUAUUUUGGAAUUGCAAUGUGGCAAGAUAUCCUGCUAAUUCCAUUGUUUGUAGAUCUGACACUAGAGUGCUAUCUAACUCCUUAUAUCUUGCCUGGUUGUGAUGGUAGUUUGUGUAAAUAAACAUGCAUUCCACCAGCUUUUGAUAAAAGUGCUUCUUGUUAAUUAAACUAAUGAACACUAUUUUAUACUCUGACAGUCCGUGAGUCUUUUAUGGAAAACAAGUAGUGUCAGAUAGAUUAUGUACCACUAAGUCUGCUACGUGUAUAACACGUUGCAAUUUAGGUGGUGCUGUCUGUAGGAUAUCAUGCUAAUGAGUAUCAGAUUGUAUCUUCGAUGCUUAUAACAUGAUGAUCUCAGCUGGCUUUAGCUUGUGGGUUUACAAACAAAUUGAUACUUAUAACCUUGGAACACUUUACAAGACUCAAGUUUGGAAAUGUGGCUUUAAUGUUGUAAAUAAGGACAUUCUGAUGGACAACAGGGUGAAGUACCAGUUUACAUCUAUCAUUAAUAACACUGUUUCACACAAAAGUUGAUGGUGUUGAUGUAGAAUUGUUUGAAAAUAAAACAUUACCUGUUAAUGUAGCAUUUGAGCUUUAAGGCUAAGCGCAUUAAACAAGUACCAGAGGUAACAAUACUAUUUUCGAUUUGUACAUUGCUUCUAAACGAACUUAUAGAUAUGCUCCAGAAUUCACAAUUGGACUUUAAUCCUGAUGAUCAAGCCAAGAAACCAACUCACACGAUUUCACCAACUUUCUCUAUGCUUCUAUAAAGAUGGCCAAGUAGACAUAUUUAAAAAUUCCAAUCUCUGUUCAAACAUCUACACGGGUGUUGCUAUGCCUAAACCACAAAAUGCAAAUAAAGCUAUUCUAAAAAGAGUCACCUCAAAUUAUGAUGACAAUGCAAGCUUACUUAACACAAAAAGAUGAAGGUUUGUAAAAUUACUCUGUAAACUUAUACUAACAUUAGCUGUACCCUAUAAUAUAAGAGUUAUACAUUUAGUGCUGGUUCUGAUAAAGGAGUUGCACCAGGUACAGCUGUUUCUAAGACAGUGGUUGCCUACGGGUACGCUGCUUGUCGAUUCAGAUCUUAAUGACUUUGUCUCUGAUGCAGAUUCAACUUUGAUUGGUGAUUGUGCAACUGUCACACAGCUAAUAAAUGGGAUCCAUUAUUAGUGAUAUGUACGACCCUAAGACUAAAAAUGUUAAAGAAAAUGACUUAAAGAGGUUUUCUCAUCUUGUGGUUUAUACAACAAAAGCUAGCUCUGGAGGUUCCGUGGCUAUAAAGAUAACAGAACAUUCUUGGAAUGCUGAUUUAUAAGCUCUGGGACACUUCGCAUGGUGGACAGCCUUUGUUACUACUAAUGUGAAUGCGUACAUCUGAAGCAUUUUAAUUGGAUGUAAUUAUCUUGGCAAACCACGAACAAAUAGAUGGUUAUGUCAUGUCGAUGCAAUUACAUAUUUUGGAGGAAUACAAAUCCAAUUCAGUUGUCUUCCUAUUUUUUAUUUGACAUGAGUAAAUUUCCCCUUAAAUUAAGGGUACUGCUGUUAUGUUCUAAAAGAAGGUCAAAUCAAUGAUAUGAUUUUAUCUCUCUUAGUAAAGGUAGACUUAUACUUAGACAAACCAACCAACUUCGAUAUCUUGUAGAUCUGUUCUCUAAACGAACAAUGUUUUUUUUUCUUGUUUAUUGCCACUAGUCUCUAGUCAGUGUUAAUCUCACAACAGAACUCAAUUACCCCUGCAUACACUAAUUCUUCACACGUGGUGUUUAUUACCCUGACAAAGUUUCAGAUCACAGUUUUACAUUCAAACUCAGGACUUGUCUUACCUUUUUUUCAAUGUUACUUGGUUCCAUGCUAAGAGGUUUGAUAACCCUGUCCUACCAUUUAAUGAUGGUGUUUAUUUUGCUUCCACUGAGAAGUCUAACAUAAUAAGAGGCUGGAUUUUGGUACUACUUUAGAUUUAAGACCCAGUCCCUACUUAUUGUUAAUAACGCUACUAAUGUUGUUAUUAAAGUCUUGAAUUUCAAUUUGUAAUGAUCCAUUUGGGUGUUUAUUACCACAAACAACAAAAGUUGGAUGGAAAGUGAGUUCAGAGUUUAUUCUAGUGCGAAUAAUUGCACUUUUGAAUAUGUCUCUCAGCCUUUCUUAUGGACCUUGAAGGAAAACAGGGUAAUUCAAAAAUUCUUAGGGAAUCUGUGUUUAAGAAUAUUGAUGGUUAUUUUAAAAUAUUUAAGCACACGCCUAUUAAUUUAGUGCGUGAUCUCCCUCAGGGUUUUCGGCUUUAGAACCAUUGGUAGAUUUGCCAAUAGGUAUUAACAUCACUAGGUUCAAACUCUACACUGCUCACAUAGAAGUUAUUUGACUCCUGGUGAUUCUUCUCAGGUUGGACAGCUGGUGCUGCAGCUUAUUAUGUGGGUUAUCUCAACCAAGGACUUUCUAUUAAAAUAAUGAAAAUGGAACCAUUACAGAUGCUGUAGACUGUGACUUGACCCUCUCCAGAAACAAAGUGUCUUGAAAUCCUCACUGUAGAAAAGGAAUCUAUCAAACUUCUAACUUUAGAGUCCAACCAACAGAAUCUAUUGUUAGAUUUCCUAAUAUUACAAACUUGUGCCCUUUUGGUGAAGUUUUAACGCCACCAGAUUUGCAUCUGUUUUAUGCUUGGAACAGGAAGAGAAUCAGCAACUGUGUUGCUGAUUAUUCUGUCCUAUAUAAUUCCGUCAUUUUCCACUUUAAGUGUUAUGGAGUGUCUCCUACUAAAUUAAAUGAUUCUGCUUCACUAAUGUCUAUGCAGAUUCAUUUGUAAUUAGAGGUGAUGAAGUCAGACAAAUCGCUCCAGGGCAAACUGGAAAGAUUGCUGAUUAUAAUUAUAAAUUACCAGAUGAUUUACAGGCUGCGUUAUAGCUUGGAAUUCUAACAAUCUUGAUUCUAAGGUUGGUGGUAAUUAUAAUUACCUGUAAGAUUGUUUAGGAAGUCUAAUCUCAAACCUUUUGAGAGAGAUAUUUCAACUGAAUCUAUCAGGCCGGUAGCACACCCUGUAAUGGUGUUGACGGUUCUAAUUGUUACUUUCCAUACAAUCAUAUGUUUCCAACCCACUAAUGGUGUUGGUUACCAUCCAUACAGAGUAGUAGUACUUUCUUUGAACUUCUACAUGCACCAGCAACUGUUUGUGGACCUAAAAAGUCUACUAAUUUUGGUUAAAAACAAAUGUGUCAAUUCAACUCAAUGGUUUAACAGGCACAGGUGUUCUUACUGAGUCUUACAAAAGUUUGCCUUUCCAACAAUUUGGCAGAGACAUUGCUGACACUACUGAUGCUGUCCGUGAUCCACAGACACUAAAGAUCUUGACAUUACACCAUGUUCUUUGGUGGUGUCAGUGUUAUAACACCAGGAACAAAUACUUCUAACCAGGUUGCUGUUCUCUCAUCAGGAUGUUAACUGCACAGAAGUCCCUGUUGCUAUUCAUGCAGAUCAACUUACUCCUACUUGGCGUGUUUAUUCUACAGGUUCUAAUGUUUCAAACACGUGCAGGCUGUUUAAUAGGGGCUGAAUAUGUCAACAAUUCAUAUGAGUGUGACAUACCCAUUGGUGCAGGUAUAUGCGCUAGUUAUCAGACUCAGACUAAUUCCUCAGCGGGCACGUAGUGUAGCUAGUCAAUCCAUCAUUGCCUACACUAUGUCACUUGGUGCAGAAAAUUCAGUUGCUUACUCUAAUAACUCUAUUGCCAUACCCACAAAUUUUACUAUUAGUGUUACACAGAAAUUUACCAGUGUCUAUGACCAAGACAUCAGUAGAUUGUACAAUGUACAUUUGUGGUGAUUCAACUGAAUGCAGCAAUUUUGUUGCAAUAUGGCAGUUUUUGUACACAAUUAAACCGUGCUUUAACUGGAAUAGCUGUUGAACAAGACAAAACCCCAAGAAGUUUUUGCACAAGUCAAACAAAUUUACAAACACCACCAAUUAAAGAUUUUGGUGGUUUUAAUUUUCACAAAUAUUACCAGAUUCAUCAAAACCAAGCAAGAGGUCAUUUAUUGAAGAUCUACUUUCAACAAGUGACUCUUGCAGAUGCUGGCUUCAUCAAACAAUAUGGUGAUUGCCUUGGUGAUAUUGCUGCUAGAGACCUCAUUUGUGCACAAAAGUUUAACGGCCUUACUGUUUUGCCACCUUUGCUACAGAUGAAAUGAUUGCUCAAUACACUUUGCACUGUUAGCGGGUACAAUCACUUCUGGUUGGACCUUUGGUGCAGGUGCUGCAUUACAAAACCAUUUGCUAUGCAAUGGCUUAUAGGUUUAAUGGUAUUGGAGUUACACAGAAUGUUCUCUAUGAGAACCAAAAAUUGAUUGCCAACCAAUUUAAUAGUGCUAUUGGCAAAAUUCAAGACUUCACUUUCCACAGCAAGUGCACUUGGAAAACUUCAAGAUGUGGUCAACCAAAUGCACAAGCUUUAAACACGCUUGUUAAACAACUUAGCUCCAAUUUGGUGCAAUUCAAGUGUUUUAAAUGAUAUCCUUCACGUCUUGACAAAGUUGAGGCUGAAGUGCAAAUUGAUAGGUUGAUUCAGGCAGACUUCAAAGUUUGCAGACAUAUGUGACUCAACAAUUAAUUAGAGCUGCAGAAAUCAGAGCUUCUGCUAAUCUUGCUGCUACUAAAAUGUCAGAGUGUGUACUUGGACAAUCAAAAGAGUUGAUUUGUGGAAAGGGCUAUCAUUUAUGUCCUCCCCAGUCAGCACCUCAUGGUGUAGUCUUCUUGCAUGUGACUUAUGUCCCUGCACAAGAAAAGAACUUCACAACUGCUCCUGCCAUUUGUCAUGAUGGAAAAGCACACUUCCGUGAAGGUGUCUUUGUUUCAAAUGGCACACACUGGUUUGUAACACAAAGGAAUUUUUAUGAACCACAAAUCACUACAGACAACACAUUUGUGUCUGGUAACUGUGAUGUUGUAAUAGGAAUUGUCAACAACACAGUUUAUGAUCCUUUGCAACCUGAAUUAGACUCAUUCAAGGAGGAGUUAGAUAAAUAUUUAAGAAUCAACAUCACCAGAUGUUGAUUUAGGUGACAUCUCUGGCAUUAAUGCUUCAGUUGUAAACAUUCAAAAAGAAUUGACCGCCUCAAUGAGGUUGCCAAGAAUUUCAAUGAAUCUCAUCGAUCUCCAAGAACUUGGAAAGUAUGAGCAGUAUAAAUGGCCAUAGUACUUUGGCUAGGUUUAUAGCUGGCUUGAUUGCCAUAGUAAUGGUGACAAUUAUGCUUUGCUGUAUGACCAGUUGCUGUAGUUGUUCAAGGCUGUUGUUCUGGAUACCUGCCCAGGUAACAAAUGAUACCACUCAUCGAUCUAAUUAGAUCUGUUCUAAACGAACUUAUGGAUUUGUUUAUGAGAAUCUCACAAUUGGAACUGUAACUUUGAAGCAAGGUGAAAUCAAGGAUGCUACUCCUUCAGAUUUUGUUCGCGCUACUGCAACGAUACCGAUACAAGCCUCACUCCCUUUCGGAUGGCUUAUUGUUGGCGUUGCACUUCUUGCUGUUUCAGAGCGCUUCCAAAAUCAUAACCCUCAAAAGAGAUGGCAACUAGCACUUCCAAGGGUGUUCACUUUGUUUGCAACUUGCUGUUGUUGUUUGUAACAGUUUACUCACACCUUUGCUCGUUGCUGCUGGCCUUGAAGCCCCUUUCUCUAUCUUUAUGCUUUAGUCUACUUCUUGCAGAGUAUAAACUUUGUAAGAAUAAUAAUGAGGCUUUGGCUUUGCUGGAAAUGCCGUUCCAAAAACCCAUACUUUAUGAUGCCAACUAUUUUCUUUGCUGGCAUACUAAUUGUUACGACUAUUGUAUACCUUACAAUAGUGUAACUCUUCAAUUGUCAUUACUCAGGUGAUGGCACAACAAGUCCUAUUUUGAACAUGACUACCAGAUUGGUGGUUAUACUGAAAAUGGGAAUCUGGAGUAAAAGACUGUGUUGUAUUACACAGUUACUUCACUUCAGACUAUUACCAGCUGUACUCAACUCAAUUGAGUACAGACACUGGUGUUGAACAUGUUACCUUCUCAUCUACAAUAAAAUUGUUGAUGAGCCUGAAGAACAUGUCCAAAUUUCACAAUCGACGGUUCAUCCAGAGUUGUUAAUCCAGUAAUGGAACCAAUUUAUGAUGAACCGACGACGACUACUAGCGUGCCUUUGUAAGCACAAGCUGAUGAGUACGAACUUAUGUACUCAUUCGUUUCAGAAGAGACAGGUACGUUAAUAGUUAAUAGCGUACUUUUUCUUGCUUCGUGGUAUUCUUGCUAGUUACACUAGCCAUCCUUACUGCGCUUCGAUUGUGUGCGUACUGCUGCAAUAUUGUUAACGUGAGUCUUGUAAAACCUUCUCUUACGUUUACUCGUGUUAAAAAUUUGAAUUCUUCUAGAGUUCCUGAUUCUGGUCUAAACGAACUAAAUAUUAUAUUAGUUUUUUGUUUGGAACUUUAAUUUUAGCCAUGGCAGAUUCCAACGGUACUAUUACCGUUGAAGAGCUUAAAAAGCUUUUGAACAAUGGAACCUAGUAAUAGGUUUCCUAUUCCUUACAUGGAUUUGUCUUCUACAAUUUGCCUAUGCCAACAGGAAUAGGUUUUUGUAUAUAAUUAAGUUAAUUUCCUCUGGCUGUUAUGGCCAGUAACUUUAGCUUGUUUGUGCUUGCUGCUGUUUACAGAAUAAAUUGGAUCACCGGUGGAAUUGCUAUCGCAAUGGCUUGUCUUGUAGGCUUGAUGUGGCUCAGCUACUUCAUUGCUUUUUCAGACUGUUUGCGCGUACGCGUUCCAUGUGGUCAUUCAAUCCAGAAACUAACAUUCUCUCAACGUGCCACUCCAUGGCACUAUUUUGACCAGACCGCUUCUAGAAAGUGAACUCGUAAUCGGAGCUGUGAUCCUUCGUGGACAUCUUCGUAUUGCUGGACACCAUCUAGGACGCUGUGACAUCAAGGACCUGCCUAAAGAAAUCACUGUUGCUCAUCACGAACGCUUCUUAUUACAAAUUGGGAGCUCGCAGCGUGUAGCAGGUGACUCAGGUUUUGCUGCAUACAGUCGCUACAGGAUUGGCAACUAUAAAUUAAACACAGACCAUUCCAGUAGCAGUGACAAUAUUGCUUUGCUUGUACAGUAAGUGACAACAGAUGUUUCAUCUCGUUGACUUCAGGUUACUAUAGCAGAGAUAUUACUAAUUAUUAUGAGGACUUUAAAGUUUCCAUUUGGAAUCUUGAUUACAUCAUAAACCUCAUAAUUAAAAAUUUAUCUAAGUACUAACUGAGAAUAAAUAUUCUCAAUUAGAUGAAGAGCAACCAAUGGAGAUUGAUUAAACGAACAUGAAAAUUAUUCUUUCUUGGCACUGAUAACACUCGCUACUUGUGAGCUUUAUCACUACCAAGAGUGUGUUAGAGGUACAACAGUACUUUAAAAGAACCUUGCUCUUCUGGAACAUACGAGGGCAAUUCACCAUUUCAUCCUCUAGCUGAUAACAAAUUUGCACUGACUUGCUUUAGCACUCAAUUUGCUUUUGCUUGUCCUGACGGCGUAAAACACGUCUAUCAGUUACGUGCCAGAUCAGUUUCACCUAAACUGUUCAUCAGACAAGAGGAAGUUCAAGAACUUUACUCUCCAAUUUUUAUUGUUGCGGCAAUAGUGUUUAUAACACUUUGCUCACACUCAAAAGAAAGACAGAAUGAUUGAACUUUCAUUAAUUGACUUCUAUUUGUGCUUUUUAGCCUUUCUGCUAUUCCUUGUUUUAAUUAUGCUUAUUAUCUUUGGUUCUCACUUGAACUGCAAGAUCAUAAUGAAACUUGUCACGCCUAAACGAACAUGAAAUUUCUUGUUUCUUAGGAAUAUUACAACUGUAGCUGCAUUUCACCAAGAAUGUAGUUUACAGUAUGUACUCAACAUCAACCAUAUGUAGUUGAUGACCCGUGUCCUAUUCACUUCUAUUCUAAAUGGUAUAUUAGAGUAGGAGCUAGAAAAUCAGCACCUUUAAUUGAAUUGUGCGUGGAUGAGGCUGGUUCUAAAUCACCCAUUCAGUACAUCGAUAUCGGUAAUUAUACAGUUUCCUGUUUACCUUUACAAUUAAUUGCCAGGAACCUAAAUUGGGUAGUCUUGUAGUGCGUUGUUCGUUCUAUGAAGACUUUUAGAGUAUCAUGACGUUCGUGUUGUUUUAGAUUUCAUCUAAACGAACAAACUAAAAUGUCUGAUAAUGGACCCCAAAAUCAGCGAAAUGCACCCGCAUUACGUUUGGUGGACCUCAGAUUCAACUGGCAGUAACCAGAAUGAGAACGCAGUGGGCGCGAUCAAACAACGUCGGCCCCAAGGUUUACCCAAUAUGCGUCUUGACCCUCUCAUGAAGGACCAAGUUAACCAAGAAAUCACCCAGGCAGCAGUAGGAAUUCCUGCUAGAAUGGCUGGCAAUGGCGGUGAUGCUGCUCUUGCUUGCUGCUGCUUGACAGAUUGAACCAGCUUGAGAGCAAAAUGUCUGGUAAAGGCCAACAACAACAAGGCCAAACUGUCACUAAGAAUUGCUGCUGAGGCUUCUAAGAAGCCUCGGCAAAACGUACUGCCACUAAAGCAUCAAUGUAACACAAGCUUCGGCAGACGUGGUCCAGAACAAACCCAAGGAAAUUUUGGGGACCAGGAACUAAUCAGACAAGGAACUGAUUACAAACAUUGGCCGCAAAUUGCACAAUUUGCCCCAGCGCUUCAGCGUUUUCGGAAUGUCGCGCAUUGGCAUGGAAGUCACACCUUCGGGAACGUGGUUGACCUACACAGGUGCCAUCAAAUUGGAUGACAAAGAUCCAAAUUUCAAAGAUCAAGUCAUUUGCUGAAUAAGCAUUGACGCAUACAAAACAUUCCCACCAACAGAGCCUAAAAAGGACAAAAGAAGAAGGCUGAUGAAACUCAAGCCACCCAGAGACAGAAGAAACAGCAAACUGUGACUCUUUCCUGCUGCAGAUUUGGAUGAUUUUCCAAACAAUUGCAACAAUCCAUGAGCAGUGCUGACUCAACUCAGGCCUAAACUCAUGCAGACCACAAGGCAGAUGGGCUAUAUAAACGUUUCGCUUUCCGUUUACGAUAUAGUCUACUCUGUGCAGAAUGAAUUCUCGUACUACAUAGCACAAGUAGAUGUAGUUAACUUUAAUCACAUAGCAAUCUUUAAUCAGUGUGUAACAUUAGGGAGGACUUGAAAGAGCCACCACAUUUCACCGAGGCCACGCGGAGUACGAUCGAGUGUACAGUGAACAAUGCUAGGGAGAGCUGCCUAUAUGGAAGAGCCCUAAUGUGUAAAAUUAAUUUUAGUAGUGCUAUCCCAUGUGAUUUUAAUAGCUUCUUAGGAGAAUGACAAAAAAUCCUCCCACCACACAUCCCAUCAUCCAUACUAUAUCAUCAUCAUAUCUAUCCCAUCACCACACCAUCCUCACUAAACUUAAUCCUUUUUAUAUUUUUAUAUUAACCUAUCCAGCACUCCAUUUAUUUCCUUAAUU
>cluster_20 reads=1 total_reads=85
GAGAGAAGCUGCUGUUGUCAUCUCGAAGGCUUCAAUGACUUCAGUAACUUCAGGUUGGGAUGUUCUCCAACCACCUACAAACCUCUAUCUCCUGCUGUUUUGCAGAGUGGUUUAGAAAAUGGCAUUCCCAUCUGGUAAAGUUGGGUUGUAUGGUUCAAGUAACUUGUGGUACAACUCUCUCUAACGGUUUUUGGCUUGAUGACGUAGUUUGUCCAAGACAUGUGAUCUGCACCUCUGAAGACAUGCUCUAACCCUAAUUAUGAAGAUUUACUCAUUUCGUAAGUCUAAUCAUAAUUCACUUGGUACAGGCUGGUAAUGUUCAACUCAGGAAGGGUUAUUGGACAUUUUCUAUGCAAAAUUGUGUACUUAAGCUUAAGGUUGAUACAGCCAAUCCUAAGAACACCUAAGUAUAAGUUUGUUCGCAUUCAACCAGGACAGACUUUCAGUGUUAGCUUGUUACAAUGGUUCACCAUCUGGUGUUUACCAAUGUGUUAUGAGGCCCAAUUUCACUAUUAAGGUUCAUUCCUUAAUGGUUCAUGUGGUAGUGUUGGUUCAUUAUAGAUAUGACUGUGUCUCUUUGUUACAUGCACCAUACUGGAAUUACCAACUGGAGUUCAUGCUGGCAAGACUUAGAAGGUAACUUCAUGGACCUUUUGUUGACAGGCAAACAGCACAAGCAGCUGGUACGGACACAACUAUUACAGUUAAUGUUCCUUAGCUUGGUUGUACGCUGCUGUUAUAAUUAGAGACAGGUGGUUUUCUCAAUUGACACCUUCAACUCUUAAUGAUUUUAACCUUGUGGCUAUGAAGUACAAUUAUGAACCUCAUACAAGACCAUGUUGACAUACUAGGACCUUCUCUUUGCUCAAACUGGAAUUGCCGUUUAAGAUAUGUGUGCUUCAUUAAAAGAAUUACUGCAAAAUGGUAUGAAUGGACGUCCAUAUUGGGUAGUGCUUUAUUAGAAGAUGAAUUUACACCUUUUGAUGUUGUUAGACAAUGCUCAGGUGUUGCAACCACACCAAAGUGCAGUGAAAAGAACAAGGGUCACCACUGGUUGUUACUCACAAUUUUGACUCACUUUAGUCUUAGUCCAGAGUACUCACUGGUCUUUGUUCUUCUUGUAUGAAAUGCACUUACCUUUCACUCUAGGUAUUAUUGCAUGUCUGCUUUUGCAAUGAUGGUCUGUCAAACGAUCUUCUUGUUUGUUUGUUACCUUUUUGCACAGCAGCUUAUUUCAAAUGGUUUAUGCCUGUAGUUGGGUGAUGCGUAUAUUAUGACAUGGUGGAUAUGGUUGAUAAGUUUGCCUGGUUUUAAGCUAAGACUGUGUUAUGUGCAUCAGCAGCAGUGUUACUACUCCUUAUGCAAGAACUAUCAUGAUGAUGGUGUAGGAGUGUGGACACUUAUGAAUGUCUUGACACUUUUCAACAAAGUUUAUAUGGUAAUGCUCAAGAUUUAAGCCAUUCCCUGGGCUCUUAAAUCUGUUACUUUAACAUUCAGGUGUAUUUACAACUGUUGUCAUGGCCAGAGAUAUUGUUUAUGUGUGUUGAGUAUUGCCCUUUACUAUAACUGGUAAUACACUUCAGUUGUAAUGCUAGUUUAUUGUUCUUAGGCUAUUCUGUAUUGUUACUUUGGCCUCUUUGUUUACUCAUCAAUAAUUUAGACUGACUUGGUGGUCAUGAUUACUUAGUUUCUACACAGGAGUUUAGAUAUAUGAAUUCAUCAGGACUCCCACCCAAGAAUAGCAAGAUGCCUCAAACUCAACAUUAAAUUGUUGGGUGUUGGUGGCAAACCUUGUAUCAAAGUAGCCACUGUACAGUCUAAAAUGUCAGAUGUAAAGGCACUUCAGUAGUCUUACUCUCAGUUUGCAACAACUCAGAGUAGAAUCAUCAUCUAAAUUGUGGGCUCAAUGUGUCCAGUUACCAAUGACAUUCUUAGCUAAAGAUACUACUGAAGCCUUUGAAAAUGGUUUUCACUACUUCUUGUUUGCUCACCAUGCAGGUGCUGUAGACAUAAACAAGCUUUGUGAAGAAAUGCUGGACAACAGGCAUCCACACAAGCUAUAGCCACAGAGUUUAGUUCCCUCCAUCAUAUGCAGCUUUGCUACUUGCUCAAGAAGCUUAUGAGCAGGCUGUUGCUAAUGGUGAUUCUGAAGUUGUUCUUAAAAAGUUGAAGAAGUCUUUGAAUGUGGCUAAAUCUGAAUUUGACCGUGAUGCAGCCAUGCAACGUAAGUUGGAAAAGAUGGCUGAUCAAGCUAUGACCCAAAUGUAUAAACAGGCUAGAUCUGAGGACAAGAGGGCAAAAGUUACUAGUGCUAUGCAGACAAUGCUUCCAACAUUAUGCAUGGAAAGUUGGAUAAUGAUGCACUCAUCAACAUUAUCAACAAUGCAAGAGAUGGUUGUGUUCCCUUGAACAUAAUACCUUAUAACAGCAGCCAAACUAAUGGUUGUCAUACCAGACUAUAACACAAAAAAUACGUGUGAUGGUACAACUUACACAUGCAUCAGCAUUGUGGGAAAUCCAACAGGUUGUAGAUGCAGAUAGUAAAAUUGUUCAACUUAGUGAAAUUAGUAUGGACAAUCUCCUCUAAUUUAGCAUGGCCUCUUAUUGUACAGCCUCAGGGCCAAUUCUGCUGUCAAAUUACAGAAUAAUGAGCUUAGUCCUGUUGCACUACGACAGAUGUCUUGUGCUGCCGGUACUACACAAACUGCUUGCACUGAUGACAAUGCGUUAGCUUACUACAACACAACAAAGGAGGUAGGUUUGUACUUGCACUGUUAUCCGAUUACAGGAUUUGAAAUGGGCUAGAUUCCCUAAGAGUGAUGGAACUGGUACUAUCUAUACAGAACUGACUCACCUUGUAGGUUUGUUACAGACAAAGGUCCUAAGUGAAGUAUUUAUACUUUAUUAAAGGAUUAAACAACCUAAAUAGAGGUAUGGUACUUGGUGGUUUGCUGCCACAGUACGUACAAGCUGGUAAUGCAACAGAAGUGCCUGCCAAUUCAACUGUAUUAUCUUUCUGUGCUUUGCUGUAGAUGCUGCUAAAGCUUACAAAGAUUAUCUAGCUAGUGGGGACAACCAAUCACUAAUUGUGUUAAGAUGUUGUGUACACACUGGUACUGGUCAGGCAAUAACAGUUACACCGGAAGCCAAUUGGAUCAAGAAUCCUCUGGUGGUGCAUCGUGUUGUCUGUACUGCCGUUGCACAUAGAUCAUCCAAAUCCUAAAGGAUUUGUGACUUAAAAGGUAAGUAUGUACAAAUACCUACAACUUGUGCUAAUGACCCUGUGGGUUUACACUUAAAAACACAGUCUGUACCGUCUGCGGUAUGUGGAAAGGUUAUGGCUGUAGUUGUGAUCAACUCGAACCCAUGUUCAGUCAGCUGAUGCACAAUCGUUUUAAACAGGUUUGCGGUGUAAGUGCAGCCCGUUACACCGUGCGGCACAGGCACUAGUACUGAUGUCGUACAGGGCUUCUGACAUUACAAUGAUAAAGUAGCUGGUUCUGCUAAAUUCCUAAAACUAAUUGUUGUCGCUCCAAGAAAAGGACGAAGAUGACAAUUUAAUUGAUUUACUUCUGUAGUUAAGAGCACACUUUCUCUAACCAACAUGAAGAAACAAUUUAUAAUUUACUUAAGGAUUGUCCAGCUGUUGCUAAACAUGACUUCUUCUAAGUUUAGAAUAGACGGUGACAUGGUACCACAUAUAUCACGUCAACGUCUUACUAAAUCUACCUGGCAGACCUCGUUAUGCUUAAGGCAUUUGAUGAAGGUAAUUGUGACACAUUAAAGAAAUACUUGUCCACACAAUUGUUGUGAUGAUGAUUAUUCAAUAAAAGGACUGGUAUGAUUUUGUAGAAAACCCAGAUAUUACGCGUAUACGCCAACUUAGGUGAACGUGUACGCCAAGCUUGUUAAAAACAGUACAAUUUUGUGAUGCCACGAAAUGCUGGUAUUGUUGGUGUACUGACUUAGAUAAUCAAGAUUUUAAUGGUAACUGGUAUGAUUUCGGUGAUUUCAUACAAACCACGCCAGGUAGUGGAGUUCCUGUUGUAGAUUCUUAUUCAUUGUUAAUGCCUAUAUUAACCUUGACCAGGGCUUAACUAAGAGUACAUGUUGACACUGACUUAACAAAGCCUUACAUAAGUGGGAUUUGUUAAAAUAUGACUUCACAGAAGAGAGGUUAAAACUCUUGACCGUUAUUUUAAAUAUUGGGAUCAGACAUACCACCCAAAUUGUGUUAACUGUUUGGAUGACAGAUGCAUUCUGCAUUGUGCAAAUCUUAAUGUUCUUAUUCUCCAGUGUUCCCACCUACAAGUUUUGGACCACUAGUGAGAAAAAUAUUUGUUGAUGGUGUUCCAUUUGUAGUUUCAACUGGAUACCAUCAGAGAGCUAGGUGUUGUACAUAAUCAGGAUGUAAACUUUACAUAGCUCAAGACUUAGUUUUAAGGAAUUACUUGUGUAUGCUGCUGACCUGCUAUGCACGCUGCUUCUGGUAAUCUAUUACUAGAUAAACGCACUACGUGCUUUCAGUAGCUGCUCUUACUAACAAUGUUGCUUUCAAACUGUCAAACCCGGUAAUUUUAACAAAGACUUCAUGACUUUGCUGUGUCUAAGGUUUAAGGAAGGAAGUUCUGUUGAAUUAAAACACUUCUUUGCUCAGGAUGGUAAUGCUGCUAUCAGCGAUUAUGACUACUAUCGUUAUAAUCUACCAACAUGUGUGAUAUCAGACAACUACUAUUUGUAGUUGAAGUUGUUGAUAAGUACUUUGAUUGUUACGAUGGUGGCUGUAUUAAUGCUAACCAAGUCAUCGUCAACAACCUAGACAAAUCAGCUGGUUUUCCAUCUAAUAAUGGGUAAGGCUAGACUUUAUUAUGAUUCAAUGAGUUAUGAGGAUCAAGAUGCACUUUCGCAUAUACAAAACGUAAUGCAUCCCUACUAUAACUCAAAUGAAUCUUAAGUAUGCCAUUAGUGCAAAGAAUAGAGCUCGCCCGUAGCUGGUGUCUCUAUCUGUAGUACUAUGACCAAUAGACAGUUUCAUCAAAAAUUAUUGAAAUCAAUAGCCGCCAUAGAGGAGCUACUGUAGUAAUUGGAACAAGCAAAUUCUAUGGUGGUUGGCACAACAUGUUAAAAACUGUUUAUAGUGAUGUAGAAAACCCUACCUUAUGGGUUGGGAUUAUCCUAAAUGUGAUAGAGCCAUGCCUAACAUGCUUAGAAUUAUGGCCUCACUUUGUCUUGCUCGCAAACAUACAACGUGUUGUAGCUUGCACACCGUUCUAUAGAUUAGCUAAUGAGUGUGCUCAAGUAUUGAGUGAAAUGGUCAUGUGUGGCGGUUCACUAUAUGUUAAACCAGGUGGAACCUCAUCAGGAGAUGCCACAACUGCUUAUGCUAAUAGUGUUUUUAACAUUUGUCAAGCUGUCACGGCCAAUGUUAAUGCACUUUUAUCUACUGAUGGUAACAAAAUUGCCGAUAAGUAUGUCCGCAAUUUACAACACAGACUUUAUGAGUGUCUCUAUAGAAAUAGAGAUGUUGACACAGACUUUGUGAAUGAGUUUUACGCAUAUUUGCGUAAACAUUUCUCAAUGAUGAUAAUCUUGACGAUGCUGUUGUGUGUUCAAUAGCACUUAUGCAUUCAAGGUCUAGUGGCUGCAUAAAGAACUUUAAGUCAGUUCUUAUUAUCAAAACAAUGUUUUAUGUCUGAAGCAAAAUGUUGGACUGAGACUGACCUUACUAAAGGACCUCCAUGAAUUUUGCUCUCAUACAAUGCUAGUUAAACAGGGUGAUGAUUAUGUGUACCUUCCUUACCCAGAUCCAUCAAGAAUCACUAGGCCGGCUGUUUGUAGAUGAUAUCGUAAAACAGAUGGUACACUUAUGAUUGAACGGUUCGUGUCUUAGCUAUAGAUGCUUACCCACUUACUAAACAUCCUAAUCAGGAGUAUGCUGAUGUCUUCAUUUGUACUUACAAUACUUAAGAAAGCUACAUGAUGAGUUAACAGGACACAUGUAGACAUGUAUUUCUGUUAUGCUUACUAAUGAUAACACUUCAAGGUAUUGGGAACCUGAGUUUAUGAGGCUAUGUACACACCGCAUACAGUACAGGCUGUUGGGGCUUGUGUUCUUUGCAAUUCACAGACUUCAUUAAGAUGUGGUGCUUGCAUACGUAGACCAUCUUAUGUUGUAAAUGCUGUUACGACAUGUCAUAUCAUCAUAAUUAGUCUUGUCUGUUAAUCCGUAUGUUUGCAAUGCUCCAGGUUGUGAUGUCACAGAUGUGACUCAACUUUACUUAGGAGGUAUGAGCUAUUAUUGUAAAUCAAACCACCCAUUAGUUUCCAUUGUGUGCUAAUGGACAAGUUUUUGGUUUAUAUAAAUACUGUGUUGGUAGCGAUAAUGUUACUGACUUUAAUGCAAUUGCAAUAUGUGACUGGACAAAUGCUGGUGAUUACAUUUAGCUAACACCUGUACUGAAAGACUCAAGCUUUUGAAGAAACGCUCAAAGCUACUGAGGAGACAUUUAAACUGUCUUAUGGUAUUGCUACUGUACGUGAAGUGCUGUCUGACAGAGAAUUACAUCUUCAUGGGAAGUUGGUAAACCUAGACCACCUUAUCGAAAUUAUGUUUCUACUGGUUAUCGUGUAACUAAAACAGUAAAGUACAAAUGAGGAGAGUACACCUUUGAAAAGGUGACUAUGGUGAUGCUGUUGUUUACCGAGGUACAACAACUCAAAUUAAAUGUUGGUGAUUAUUUGUGCUGACAUCACAUACAGUAAUGCCAUUAAGUGCACCUACCAAGUGCCUCAAGAGCACUAUGUUAGAAUUACUGGCUUAUACCCAACACUCAAUAUUCAGAUGAGUUUUCUAGCAAUGUUGCAAAUUAUCAAAAGGUUGGUAUGCAAAAGUAUUUACACUCCAGGGUCACCUGGUACUGGUAAGAGUCAUUUUGCUAUUGGCCUAGCUCUACUUACCUCUGCUCGCAUAGUGUAUACAGCUUGCUCUCAUGCCGCUGUUGAUGCACUAUGUGAGAAGGCAUUAAAAUAUUUGCCUAUAGAUAAAUGUAGUAGAAUUAUACCCGACGUGCUCGUGUAGAGUGUUUUGAUAAAAUCAAAGUGAAUUCACAUUAGAACAGUAUGUCUUUGUACUGUAAAUGCAUUGCCUGAGACGACAGCAGAUAUAGUUGUCUCUGAUGAAAUUCAAUGGCCACAAAUUAUGAUUUGAGUGUUGUCAAUGCCAGAUUACGUGCUAAGCACUAUGUGUACAUUGGCGACCCUGCUCAAUUACCUGCACCACGCCAUUGCUAACUAAGGGCACACUAGAACCAGAAUAUUUCAAUUCAGUGUGUAGACUUAUGAAAACUAUAGGUCCAGACAUGUUCCUCGGAACUUGUCGGCGUUGUCCUGCUGAAAUUGUUGAACUGUGAGUGCUUCUGGUUUAUGAUAAUAAGCUUAAAGCACAAAGACAAAUCAGCUCAAUGCUUUAAAAUGUUUAUAAGGGUGUUAUCACGCAUGAUGUUCAUCUGCAAUUAACAGGCCACAAAUAGGCGUGGUAAGAGAAUUCUCACCGCAUACCCUGCUGGAGAAAAGCUGUCUUUAUUCCUUAUAAUUCACAGAAUGCUGUAGCCUCAAAGAUUUUGGGACUACCAAUUCAAACUGUUGAUUCAUCAAGGCUCAGAAUAUGACUAUGUCAUAUUACUCAAACCACUGAAACAGCUCACUCUUGUAAUGUAAACAGAUUUAAUGUUGCUAUUACCAGAGCAAAAGUAGGCAUACUUUGUAAUGUCUGAUAGAGACCUUUAUGACAAGUUGCAAUUUACAAGUCUUGAAAUUCCUCAGGAAUGUGGCAACUUUACAAGCUGAAAAUGUAACAGGACUCUUUAAAGAUUGUAGUAAGGUAAUCACUGGGUUACCUCCUUACACAGGCACCUACACCUCAGUGUUGACACUAAAUUCAAAACUGAAGGUUUAUGUGUUGACAUACCUGGCAUACCUAAGGACAUGACUUAUAGAAGACUCAUCUCUAUGAUGGGUUUAAAAUGAAUUAUCAAGUUAAUGGUUACCCUAACAUGUUUAUCACCCGCGAAGAAGCUAUAAGACAUGUACGUGCAUGAUUGGCUUCGAUGUCGAAGGUGUCAUGUACUAGAGAAGCUGUUGGUACCAAUAUCUACAGCUAGGUUUUACAGGUGUUAACCUAGUUGCUGUACCCAGGUUAUGUUGAUACACCUAAUAAUCAGAUUUCCAGAGUUAGUGCUAACACCGCCUGGAGAUCAAUUUAAACACCUCAUCUACUUAUGUACAAAGGACUCCUUGGAAUGUAGUGCGUAUAAAGAUUGUCAAAUGUUAAGUGACACACUUAAAUUCUCUGACAGAGUCGUUUGUCUUAUGGGCACUGGCUUUGAGUUGACACUAUGAAGUAUUUGUAAAUAGGACCUGAGCCACCUGUUGUCUAUGUGAUAGACGUGCCACUGCUUCCACUGCUUUAGACAUUAUGCCUGUUGGCUCAUUCUAUUGGAUUGAACGUCUAUAAUCCGUUUAUGAUUGAUGUUCAACAAUGGGUUCUACAGGUAACCUACAAAGCAACCAGAUCUGUAUUGUCAAGUCCAUGGUAAUACACAGCUAGUGUGAUGCAAUCAUGACUGUCUAGUGUCCAAGUGCUUUGUUAAGCUGUUACUGGACUAUUGAAUAUCCUAUAAUUGGUGAUGACUGAAGAUUAAUGCGGCUCGUAAAAGGUUCAACACAUGUUGUUAAAGCUGCAUUAAGACAAAUUCCCAGUUUUCACGACAUGUAACCCUAAGCUAUUAAGUGUGUCUCAUGCUGAUGUAGAAUGAAGUUCUAUGAUGCACAGCUUGUAGUGACAAAGCUUUAAAAUGAAGAAUUUCUAUCUUAUCCUCAUGACAAAUCACAGUAGUGUAUGCCUAUUUGGAAUUGCAAUGUCGAUAGAUCCUCUAAUUGUGUAGAUUACACUGAGUGCUAUCUAACUUAACUUCCUGGUUGUGAUGGUAGUUUGUAUUAAAUAAACAUGCAUCCACACGGCUAAUAAAGUGUCUUGUAUUUGUUUAACAAUUACCAUUUUAUAUUCUCUGUGACAUAACAAGUGUUCAGAUUAUCUCUCUAGUCUGCUACUGUAUUCCUCAAUUAUGCUGUCUGUAGAUCUUAUGAGUACAGAUUCGUCAUAACAUGAUAUUCAGCUGACUUUGCUUGUGGUUUCUAUGCAUUAACCUAAUGUUUAUACGUUCCCAGGAACAAAUUAAGUAUCAUGAUCUUUAGAUAGAUCUCUUAAACGAAAAACUAAAAUGUCUGAUAAUGGACCCAAAAUCAGCGAAAUGCACCCCGCAUUACGUUUGGUGGACCCAGAUUCAACUGGCAGUAACCAGAAUGGAGAACGCAGUGGGCGCGAUCAAACAACGUCGGCCCCAAGGUUUACCCAAUAAUAAUACUGCGUUUGGUUCACCGCUCUCACUCAUCUGGCAAGGAAGACCUUAAAUUCCCUCGAGGACAAGGCGUUCCAAUUAACACCAAUAGCAGUCCAGAUGACCAAAUUGGCUACACCGAAGAGCUACCAGACGAAUUCGUGGUGGUGACGGUAAAAUGAAAGAUUUCAGUCCAAGAUGGUAUUCUACUACCUAAGGAACUGGGCCAGAAGCUGGACUUCCCUAUGGUGCUAACAAAGACGGCAUCAUAUGGGUUGCAACUGAGGAGCCUUGAAUACACCAAAAGAUUUGGCACCGCAAUCCUGCUAACAAUGCUGCAAUCGUGCUCAACUUCCAAGGAACAACAUUGUCAAAAGGCUUUUACGCAGAAGGGAGCAGAGGCGGCAGUCAAGCCUCUUCUCGUUCCUAUCACGUAGUCGCAACAGUUUAAGAAAUUCAACUCCAGGCAGCAGUAGGGAACUUCUCCUGCUAGAAUGGCUGGCAAUGGCGGUGAUGCUGCUCUUGCUUUGCUGCUGCUUGACAGAUUGAACCAGCUUGAGAGCAAAAUGUCUGGUAAAGGCCAACAACAACAAGGCCAAACUGUCACUAAGAAUUUGCUGCUGAGGCUUCUAAGAAGCCUUGGCAAAACGUACUGCCACUAAAGCAUCAAUGUAACACAGCUUUUGGCAGACGUGGUCCAGAACAAACCCAAGGAAAUUUUGGGGACCAGGAACUAAUCAGACAAGGAACUGAUUACAAACAUUGGCCGCAAAUUGCACAAUUUGCCCCAGCGCUUCAGCGUUUUCGGAAUGUCGCGCAUUGGCAUGGAAGUCACACCUUCGGGAACGUGGUUGACCUACACAGGUGCCAUCAAAUUGGAUGACAAAGAUCCAAUUUCAAAGAUAAGUCAUUUGCUGAAUAAGCAUUGACGCAUACAAAACAUUCCCACCAACAGAGCCUAAAAAGGACAAAAGAAGAAGGCUGAUGAAACUCAAGCCUCCACAGAGACAGAAGAAACAGCAAACUGUGACUCUUCUUCCUGCUGCAGAUUUGGAUGAUUUUCCAAACAAUUGCAACAAUCCAUGAGCAGUGCUGACUCAACUCAGGCCUAAACUCAUGCAGACCAUCAAGGCAGAUGGGCUAUAUAAACGUUUCGCUUUCCGUUUACGAUAUGUGCUACUCUUGUGCAGAAUGAAUUCUCGUAACAUAGCACAAGUAGAUGUAGUUAACUUUAAUCACAUAGCAAUCUUUAAUCAGUGUGUAACAUUAGGGAGGACUUGAAAGAGCCACCACAUUCACCGAGGCCACGGAGUACGAUCGAGUGUACAGUGAACAAUGCUAGGAGAGCUGCCUAUAUGGAAGAGCCCUAAUGUGUAAAUAUUAAUUUAGUAGUGCUAUCCCAUGUGAUUUUAAUAGCUUUUUAGGAGAAUGACAAAAAAUCCCCCUACCCCACUACCACCAUAUACAUAUCAUCAUUAUCAUCACAUCCUCACACCUCAUCAUCAUCAUAAUUCAAUAAUAU
>cluster_21 reads=1 total_reads=513
AUUUGUUAUCUACUUGUUUGACAUUUUAUCUUACUAAUGAUGUUUUCUUCUUUAGCACAUAUUCAGUGGAUGGUUAUGUUCACACCUUUAGUACCUUUCUGGAUAAAUUGCUUAUAUCAUUUGUAUACACAAAGCAUUUUUAUUGGUUUCUUAGUAAUUUCCUAAGAGACGUGUAGUCUUUAAUGGUGUUUCCUUUAGUACUUUGAAGAAGUUGUGCUGUGCACCUUUUUGUUAAAAUAAAGAAAUGAUUUUAAAGUUGCGUAGUGAUGUGCUAUUACCUCUACGCAAUAUAAUGGAUUUAGCUUUCUAUAAUAAGUACAAGUAUUCUAGUGGAGCAAUGGAUACAUAUUAAAGCUACAGAGAAGCUGCUUGGUUGUCAUCUCGUGGCUCUCAAUGAGACAUUCAGUAUUCGGGUUCUGAUGUUACAUUACCACAAACACAACACUUCCUCAGCUGUUCUGCAGAGUGUUUAGAAAAAAUGGCAUUCCCAUUUGGUAAAGUUGAGGGUUGUAUGGUACAAGUAACUCGUAGUACAACUACACUUAACGGUCUUUGGCUUGAUGACGUAGUUUGUCCAAGACAUGUGAUCUGCACCUUACUGGAAGACAUGCUUAACCCUAAUUAUGAAGAUUUACUCUCGUAAGUCUAAUCAUAAUUUCUUGGUACAGGCUGGUAAUGUUCAACUCAGGGUUAUUGGACAUUCAUGCAAAAAUUGUGUACUUAAGCUUCCUUCCCAGGUAACAAACCAACCAACUUUCGAUCUCUUGUAGAUUUGUUCUCUAAAGAACCAUGUUUGUUUUCUUGUUUUAUUGCCACUAGUCUUAGUCAGGGUGUUAAUCCUCAACAAGAACUCAAUUCCCUGCAUACACUAAUUCUCACACGUGGUGUUUAUUACCCUGACAAAGUUUCAGAUCCUCACUUUUACCACUUCAACUCAGGACUUGUUCUUUACCUUUCUCUUUCCAAUGUUACUUGGUUCCAUGCUAAAGGUUUGAUAACCUGUCCUACCAUUUACCGAUGGUGUUUAUCUUUGCUUCCACUGAGAAGUCUAUAAUAGAGGCUGGAUUUUUCGUACUACUUAGAUUCGAAGACCCAGUCCCUACUUACAUUAAAACGCUACUAAUGUUGUUAACAAAGUCCUCUGAAUCUCAAUCUUGUAAUGAUCCAUUUGGGUGUUCAUUACCACAAACAACAAAAGUUGAUGGAAAGUGAGUUCAGAGUUUAUUAGUGCGAAUAAUUGCAUCUUUGAAUAUGUCUCUCAGCCUUCUUCUUAUGGCCAUGAAGGAAAACAGGGUAAUUUCAAAAAAUCUAGGAAUCUGUGUUUAAGAAUAUUGAUGGUUUUUAAAAUAUUUUAAGCACACGCCUAUUAAUUUAGUGCGUGAUCCCUCAGGGUUUUUCGUUUAGAACCAUGGAAGAUUUGCCAAACAUAAGGUAUUAACAUCAUAGCUUCAAACUUUACUUGACUUUACCUAGAAGUUUUGACUCCUGCUGAUUCUUUCCUCAGGUUGGACAGCUGGUGCUGCGGUCAUUAUGUGGUUAUCUUCAACCAAGGACUUCUAUAAAAUAUAAAGACAAUGGAACCAUUACAGAUUGUAGACUGUGCCUGACCCUCUCAGAAACAAGUGUACGUUGAAAUCCCUGUAGAAAAAGAUAUCAAACUUCUAACUUAGAGUCCAACCAACAGAAUCUAUUGUUAGAUUUCCUAAUAUUACAAUUGUGCCCUUCUGUGAAGUUUUAACGCCACCAGAUUUACAACUGUUUAUGCUUGGAACAGGAAGAGAAUCAGCAACUGUGUGCUGAUUAUUUGUCCUAUAUUCCGCAUCAUUUACCACUUUAAGUGUAUGGAGUGUCUCUACUAAUUAAAUGAUUUCUGCUCUACUAAUGUCUAUGCAGAUUCAUUUGUAAUUAGAUGAUGAAGUCAGACAAAUCGCUCAGGCAAACUGGAAAGAUUGCUGAUAUAAUUUAAAUUACCAGAUGAUUCUACAGGCUGCGUUAGCUUGGAAUACUAACAAUCUGAUUUAAGGUUGGUGGUAAUUAUAUUACCUGUUAGAUUGUUUGGAAGUCUAAUCUCAAACCUUUAUGAGAGUAUUUCAAUGAAUCUAUCAGGCCCGUAGCACAACUGUAAUGGUGUUGACGGUUUUAAUUGUUACUUUCUACAAUCAUAUGGUUCCCAACCACCAUGGUGUUGUUUACCAACCAUACACAGUAUAUACUUCUUUUGACCUUCUCUGCACCACUGAUUGUGAACCUAAAAAGUCUACUAAUUUGGUUAAAAACAAUGUGCAAUUCAACUCAAUGGUUUAACAGGACAGUGCUUACUGAGUCUAACAAGUUUACCCCUCCAACAAUUUGGCAGAGACUAUAGCUGACACUACUGAUGCUGUCCGUUCCAAUACCUGAGAUCCUGACAUCACUCACGUCUCUAGUGGUGUCAGUAAACACCAGAGGAACAAUACUUCUAACAGGUUGCUGUUCUAAUCAGGACCUUAACUGCACAGAAGUCCCUGUUGCUAAUGCAGAUAACUCACUUCCAACUUGGCAUUUAUCUACAGGCUAGAUGUUCAAACACGUGCAGGCUGUUUAAUGGCAGAAUAUGUCACCAACUCAUAAAGUUGCACCAUGGUGCGUAUAUGCGCCUGGUUAUCAGACUCAGACUAAUUCUCUCAGCUGCACGAUAGUAGUCCAUCCAUAUAGCCUACACUAUGUCUUGCCGCAGAAAAUCAGUUGCUCACUCUAAUAAUUCUUUGCCAUAACCCACAAUUUACUUAGUGUUACCACAGAAAUUUACCAGGUCAUGACCAAGACUCAGUAGAUUGUACAUGUACUUUGUGGUGAUUCAACUGAAUGCAGCAAUCUUUGUUGCAAUAUGGCAGUUUGUACACAUUAACCGUGCUUAUGGAAUGCUGUUGACAAAGACAAAACACCCAAGAGUUUUUGCACAAGUCAAACAAAUUACAAACACCAAUUAAAGAUUUGGUGGUUCUAAUUUCACAAAUUUACCAGAUUCACAAACCAAGCAAGAGGUCAUUUAUUGAAGAUCUACUUCAACAAAGUGACUUGCAGAUGCUGGCUCAUCAAACAAUAUGGUGAUGGCCACUGGUGAUAUCUGCUAGAGACCUCAUUUGUGCCAAAGUUUAACGGCCUUCUGUAUGUCCACCUUUGCUUCAGAUGAAAUGAUUGCUCAAUACACUUUGCACAGUCAGCGGUACAAUCACCUACGAUGGACCUUUGGUGCAGGUGCUGCAACUAACCAUCUUGCUAUGCAAAUGGCUUAUAGGUUUAUGGUAUUGGAGUAUUACACAGAAUGUUCUAUAUGAGAACCAAAAAUUGAUUGCCAACCAAUUUAAUAGUGCUAUUGGCAAAAUUCAAGACUCUUUUCCACAGCCAGUGCACUUGGAAAACUUCAAGAUGUGGUCAACCAAAUGUCACAAGCUUAAACACGCUUGUUAACAACUUAGCUCCAAUUUGGUGCAAUUCAAGUGUUUUAAAUGAUAUCCCACGUCUUGACAAAGUUGAGGCUGAAGUGCAAAUUGAUAGGUUGAUCACAGGCAGACUUCAAAGUUUAGACAUAUGUGACUCAACAAUUAUUAGAGCUGCAGAAAUCAGAGCUCUGCUAAUCUUGCUGCUACUAAAUGUCAGAGUGUGUACUUGGACAAUCAAAAGAGUUGAUUUUGUGGAAAGGGCUAUCAUCUUAUGUCCUCCUCAGUCAGCACCUCAUGGUGUAGUCUUCUUGCAUGUGACUUAUGUCCCUGCACAAGAAAAGAACUUCUCAACUGCUCCUGCCAUUUGUCAUGAUGGAAAAGCACACUCACCGUGAAGGUGUCUUUGUUUUCAAAGGCAACACUGGUUUGUAACACAAAGGAAUUUUAUGAACCACAAAUCAAUACUCAGACAACACAUUUGUGUCUGGUAACUGUGAUGUUGUAAUAGGAAUUGUCAACAACACAGUUUAUGAUCUCUGCAACCUGAAUUAGACUCAUUCAAGGAGUUAGAUAAAUAUUUAAGAAUCAUACAUCACCAGAUGUUGAUUUAGGUGACAUCUCUGGCAUUAAUGUUCAGUUGUAAACAUUCAAAAGAAUUGAUCGCCUCAAUGAGGUUGCCAAGAAUUUAAUGAAUCUCAUCGAUUCAAGAACUUGGAAAGUAUGAGCAGUAUAUAAAUGGCCAUGGUACAUUUGGCUAGGUUUUAUAGCUGGCUUGAUUGCCAUAGUAAUGGUGACAAUUAUGCUUUGCUGUAUGACCAGUUGCUGUAGUUGUAAGGGCUGUUGUUCACUGUGGAUCCUGCUGCAAAUUUGAUGAAGACGACUUGAGCCAUGCUUAAAGGAGUCAAUACACAUAAACGAACUUAUGGAUCUGUUUAUGAGAAUCCACAAUUGGAACUGUAACUUUGAAGCAAGGUGAAAUCAAGGAUGCUACUCUUCAGAUUUGUUCGCGCUCUGCAACGAUACCGAUACAAGCCUCACUCCCUCAUCGGAUGGCUUAUGUUGGCGUUGCACUUCUUGCUGUUUCAGAGCGCUUCCAAAAUCAUAACCCUCAAAAGAGAUGGCAAUAGCACACUCCAAGGUGUUCACUUUGUUUGCAACUUGCUGUUGUGUCUGUAACAGUUUACUUCACCUUUGCUCGUUGCUGCUGGCCUUGAAGCCCCUUCUCUAUUUAUGUAUAGUCUACUUUCAGAGUAUAAACUUGUAAGAAUAAUAAUGAGGCUUUGGCUCUGCUGGAAAUGCCGUUCCAAAAACCCAUUUUAUGAUGCCAACUAUUUCUUUGCUGGCACUAAUUGUUACGACUAUUGUAUACCUACAAUAGUGUAACUUCAAUUGCACUACUUCAGGUGAUGGCACAACAAGUCCUAUUUUGAACAUGACUACCAGAUUGGUGGUUAUACUGAAAUGGGAAUUGGAGUAAAGACUGUGUUGCAUUACACAGUUACUUUCAGACUAUUACCAGCUGUACUCAUCAAUUGAGUACAGACACUGGUGUUGAACAUGUUACCUUCUCAUCUACAAUAAAAUUGUUGAUGAGCCUGAAGAACAUGUCCAAAUCAAUCGACGGUUCAUCCAGUUGUUAAUCCAGUAAUGGAACCAAUUUAUAAUGAACCGACGACGACUAGCGUGCCUUAAGCACAAGCUGAUGAGUACGAACUUAUGUACUCAUUCGUUUUAGAAGAGACAGGUACGUUAAUAGUUAUAGCGUACUCACUUACCUUGUUCGUGGUAUUCUUGCUAGUUACACUGCCACCUUACACCUCGAUUAUGAGCGUAGCUCAAUAUUGUUUGAGUCUUCUAUACCUUCCCAGGUAACAAACCAACCAACUUUCGAUUCUUGUAGAUCUGUUCUCUAAACGAACUUAAAAUCUGUGUGGCUGUCACUCGGCUGCAUGCUUAGUGCACUCACGCAGUAUAAUUAAUAACUAAUAUGUCGUUGACAGGACACGAGUAACUCGUCUAUUUUGCAGGCUGCUUACGGUUUCGUCCGUGUUGCAGCCGAUCAUCAGCACAUCUAGGUUUCGUCCGGGUGUGACCGAAAGGUAAGAUGGAGAGCCUUGUCCCUGGUUUCAACGAGAAAACACACGUCCAAUUCAGUUUGCCUGUUUACAGGUUCGCGACGUGCUCGUACGUGGCUUGGAGACUCCGUGGAGGAGGUCUUAUCAGAGGCACGUCAACAUUUUAAAGAUGGCACUUGUGGCUUAGUAGAAGUUGAAAAAGGCGUUUGCCUCAACUUGAACAGCCCUAUGUGUUCAUCAAACGUUCGGAUGCUCGAACUGCACCUCAUGGUCAUGUUAUGGUUGAGCUGGUAGCAGAACUCGAAGGCAUUCAGUACGGUCGUAGUGGUGAGACACUUGGUGUCCUUGUCCCUCAUGUGGGCGAAAUACCAGUGGCUUACCGCAAGGUUCUUCUUCGUAAGAACGGUAAUAAAGGAGCUGGUGGCCAUAGUUACGGCGCCGAUUUAAAGUCAUUUGACUUAGGCGACGAGCUUGGCACUGAUCCUUAUGAAGAUUUCAAGAAACUGGAACACUAAACAUAGCAGUGGUGUUACCCGUGAACUCAUGCGUGAGCUUAACGGAGGGGCAUACACUCGCUAUGUCGAUAACAUUCUGUGGCCCUGAUGGCUACCCUCUUGAGUGCAUAAAGACCUUCUAGCACGUGCUGGUAAAGCUCAUGCACUUUGUCCGAACAACUGGACUUUAUUGACACUAAGAGGUGUAUACUGCUGCCGUGAACAUGAGCAUGAAAUUGCUUGGUACACGGAACGUUCUGAAAAGAGCUAUGAAUUGCAGACACCUUUGAAAUUAAAUUGGCAAAGAAAUUUGACACCUUCAAUGGGGAAUGUCCAAAUUUUGUAUUUCCCUUAAAUUCCAUAAUCAAGACUAUUCAACCAAGGUUGAAAAGAAAAAGCUUGAUGGCUUUAUGGGUAGAAUUCGAUCUGUCUAUCCAGUUGCGUCACCAAAUGAAUGCAACCAAAUGUGCCUUUCAACUCUCAUGAAGUGUGAUCAUUGUGGUGAAACUUAUGGCAGACGGGCGAUUUUGUUAAAGCCACUUGCGAAUUUGUGGCACUGAGAAUUUGACUAAAGAAGGUGCCACUACUUGUGGUUACUUACCCCAAAUGCUGUUGUUAAAAUUUAUUGUCCAGCAUGUCACAAUUCAGAAGUAGGACCUGAGCAUAGUCUUGCCGAAUACCAUAAUGAAUUUGGCUUGAAAACCAUUUCGUAAGGGUGGUCGCACUAUUGCCUUUGGAGGCUGUGUGUCUUAUGUUGGUUGCCAUACAGUGUGCCUAUUGGGUUCCACGUGCUAGCGCUAACAUAGGUUGUAACCAUACAGGUGUUGUUGGAGAAGGUUCCGAAGGUCUUAAUGACAACCUCUUGAAAUACUCCAAAGAGAAAGUCAACAUCAUUGUUGGUGACUUUAAACUUAAUGAAGAGAUCGCCAUUAUUUUGGCAUUUCUGCUUCCACAAGUGUUUUGUAGAAACUGUGAAAGGUUUGGAUUAUAAAGCAUUCAAACAAAUUGUUGAAUCCUGUGGUAAUUUUAAAGUUACAAAAGGAAAAGCUAAAAAAGGUGCCUGGAAUAUUGGUGAACAGAAAUCAAUACUGAGUCCUCUAUGCAUUUGCAUCAGAGGCUGCUCGUGUUGUACGAUCAAUUUCUCCCGCACUCUUGAAACUGCUCAAAAUUCUGUGCGUGUUUUACAGAAGGCCGCUAUAACAAUACUAGAUGGAAUUUCACAGUAUUCCUGAGACUCAUUGAUGCUAUGAUGUUCAUCUGAUUUGGCUACUAACAAUCUAGUUGUAAUGGCCUAAUUACAGGUGGUGUUGUUCAGUUGACUUCGCAGUGGCUAACUAACAUUUCUGGCACUGUUUAUGAAAACUCAAACCCGUCCUUGAUUGGCUUGAAGAGAAGUUUAAGGAAGGUGUAGAGUUUUAGAGACGGUUAGGAAAUUGUUAAAUUUAUCUCAACCUGUGCUUGUGAAAUUGUCGGUGGACAAAUUGUCACCUGUGCAAAGGAAAUUAAGGAGAGUGUUCAGACAUUCUUAAGCUUGUAAAUAAAUUUUGGCUUUGUGUGCUGAACUAUCAUUAUUGGUGGAGCUAAACUUAAAGCCUUGAAUUUAGGUGAAACAUUUGUCACGCAUCAAAGGAUUGUACAGAAAGUGUGUUAAAUCCAGAGAAGAAACUGGCCUACUCAUGCUCUAAAAGCCCCAAAAGAAAUUAUCUUAAGAGGAGAAACACUUCCCACAGAAGUGUUAACAGAGGAAGUUGUCUUGAAAACUGGUGAUUUACAACCAUUAGAACAACCUACUAGUGAAGCUGUUGAAGCUCCAUUGGUUGGUACACCAGUUUGUAUUAACGGGCUUAUGUUGCUCGAAAUCAAAGACACAGAAAAGUACUGUGCCCUGCACUAAUAUGAUGGUAACAAACAAUACCCUCAUCAAAGGCGGUGCACCAACAAAGGUUAUUUGGUGAUGACACUGUGAUAGAAGUGCAAGGUUACAAGAGUGUGAAUAUCACUUUGAACUUGAUGAAAGGAUUGAUAAAGUACUUAAUGAGAAGUGCUCUGCCUAUACAGUUGAACUUGGUACAGAAGUAAAUGAGUUGCCUGUGUUGUGCAGAUGCUGUUAAAAUUUGCAACCAGUAUCUGAAUUACUUACACUGGGCAUUGAUUAUGAGUGGUAUGGCUACAUACUACUUAUUUGAUGAGUCUGGUGAGUUUAAAUUGGCUUACAUAUGUAUUGUUUCUACCCCAGAUGAGGAUGAAGAAGAAGGUGAUUGUGAAGAAGAAGAUUUGAGCCAUCAUCAAAUGAGUAUGGUACUGAAGAUGAUUACCAAGGUAAACCUUUGGAAUUUGGUGCCAUAUCUCUGCUUCAACCUGAAGAAGAGCAAGAAGAAGAUUGGUUAGAUGAUGAUAGUAACAAACUGUUGGUCAACAAGACGGCAGUGAGGACAAUCAGACAAUACUAUCAAACAAUUGUUGAGGUUCAACCUCAAUUAGAGAUGGAACUUAACCAGUUGUUCAGACUAUUGAAGUGAAUAGUUUUAGUGGUUAUUAAACUUACUGACAAUGUAUUUAAAAUGCAGACAUUGUAGAAGAAGCUAAAAAGUAAAACCAACAGUGGUUGUAUGCAGCCAAUGUUUCCUUAAAGAGGAGGUGUUGCAGGAGCCUUAAUAAGGCUACUAUCAAUGCCAUGCAAGUUGAAUCUGAUGAUUACAAGCUACUAUGACACUUAAAGUGGUGGUAGUUGUGUUUAAGCGGACACAAUUCUUGCUAAAAUGUCUUUUGUUGCGGCCCAAAUGUUAACAAAGGUGAAGACAUUCAACUUUUAAGAGUGCUUAUGAAAAUUUUAAUCAGCACAAGUUUACUGCACAUUAUUAUCAGCUGGUUUUUGGUGCUGACCUACAUUUCAAGAGGUUCAAGAGAUUUGUUCUCCAAAUACUUAGCUGUUGAUAAAUAUGACAAUACUCUAAUGCUUGGAAAUGAUGACAAGCAAAUGACAUAACUGAAUUCCUAAGAGGAGUAGCCCUUAUAUCUGUAUGUAAACCUUCAGUUGAACAGACAACAUCAGAAAUUACUUGUGUCAAUUCGUUACCACAAUUGAAGUUCAAGAUGCUGUUGUAGAUUCUUAAACGACAUAAAUUCGAUAAUGCCAAAAUCAGCGAAUGCCGCUUACGCUUGGUGACAAGAUUCAUCAGUAACCAGAAUGGAGUAGUGGGCGAUCAACAAUCGCCCAGGUUUUCCCUAAUAUGGUCUGGUCGCUCACUGGCAAGGAAGACCUUAAAUUCCCUGAGGACAAGGCGUCCAAUUAACACCAAAGCAGUCCAGAUGACCAAAUUGGCUACACCGAAGAGCUACCAGACGAAUCGGUGGUGACGGUAAAAUGAAAGAUCAGUCCAAGAUGGUAUUCUACUACCUAGGAACUGGGCCAGAAGCUGGACUUCCCUAUGGUGCUAACAAAGAGGCAUCAUAUGGUUGCAACUGAGGAGCCUUGAAUACACAAAAGAUUCUGGCACCCGCAAUCCUGCUAACAAUGCUGCAAUCGUGCUACAACUUCCAAGGAACAAAUUGUCAAAAGGUUUACGCAGAAGGGAGCAGAGGCGGCAGUCAAGCCUUUCUCGUUCCCAUCACGUAGUCGCAACAGUUUAAGAAAUUCAACUCCAGGCAGCAGUAGGGAACUUUCCUGCUAGAAUGGCUGGCAAUGGCGGUGAUGCUGCUCUUGCUUUGCUGCUGCUUGACAGAUUGAACCAGCUUGAGAGCAAAAUGUCUGGUAAGGCCAACAACAACAGGCCAAACUGUCACUAAGAAUUGCUGCUGAGGCUUCUAAGAAGCCUGGCAAAACGUCUGCCACUAAAGCAUCAAUGUACACAAGCUUGCAGACGUGGUCCAGAACAAACCCAGAAAUUUUGGGGACCAGGAACUAAUCAGACAAGGAACUGAUUACAAACAUGCCGCAAAUUGCACAAUUUGCCCCAGCGCUUCAGCGUUUCGGAAUGUCGCGCAUUGGCAUGGAAGUCACCUGGAACGUGGUUGACCUACACAGGUGCCAUCAAAUUGGAUGACAAAGAUCCAAAUUCAAAGAUCAAGUCAUUUGCUGAAUAAGCAUUGACGCAUACAAAACAUCCCACCAACAGAGCCUAAAAAGGACAAAAGAAGAAGGCUGAUGAAACUCAAGCCUCCAAGAGACAGAAGAAACAGCAAACUGUGACUUUUCCUGCUGCAGAUUUGGAUGAUUUCCAAACAAUUGCAACAAUCCAUGAGCAGUGCUGACUCAACUCAGGCCUAAACUCAUGCAGACAUCAAAGGCAGAUGGGCUAUAUAAACGUUUCGCUUUUCCGUUUACGAUAUAGUCUACUCUUGUGCAGAAUGAAUUCUCGUAACUACAUAGCACAAGUAGAUGUAGUUAACUUUAAUCCCAUAGCAAUCUUUAAUCAGUGUGUAACAUUAGGGAGGACUUGAAAGAGCCACCACAUUUCACCGAGGCCACGCGGAGUACGAUCGAGUGUACAGUGAACAAUGCUAGGGAGAGCUGCCUAUAUGGAAGAGCCCUAAUGUGUAAAAUUAAUUUUAGUAGUGCUAUCCCCAUGUGAUUUUAAUAGCUUCUUAGGAGAAUGACAAAAAUCCCUCCCCCCACCCACACCAUCUCAUCUAUCAUAUCAUCCAUCACAUAUCCCCUACCACCCCUACAUCCCUCACUUAAAAUUUUUCUUUCUCCCCACAUCCCCCUC
>cluster_22 reads=1 total_reads=228
GCAGCUUUGCUACUGCUCAAGAAGCUUAUGAGCAGGCUGUUGCUAAUGGUGAUUCUGAAGUUGUUUCCUUAAAAAGUUGAAGAAGUCUUUGAAUGUGGCUAAAUCUGAAUUUGACCGUGAUGCAGCCAUGCAACGAAGGUAAGUUGAAAAGAUGGCUGAUACUAAGCUAUGACCCAAAUCGUAUAAACAGGCUAGAUCUGAGGACAAGAGGGCAAAAGUUACUAGUGCUAUGCAGACAAUGUUCUUCACUUAUGCUUGGAAAGUUGGAUAAUGAUGCACUCAACAACAUUAUCAACAAUGCAAGAGAUGGUUGUGUUCCCUUGAACAUAAUACCUCACAACAGCAGCCAAACUAAUGGUUGUCAUACCAGACUAUAACACAUUAAAAAUACGUGUGAUGGUACAUUCUCUUACUUAUGCAUCAGCAUUGUGGGAAAUCCAACAGGUUGUAGAUGUAGAUAGUAAAAUUGUUCAACUUAGUGAAAUCAGUAUGGACAAUCACCAAAUUUAGCAUGGCCUCUUAUUGUAACAGCUCAAGGCCAAUUCUGUCUGCUCCAAUUACAGAAUAUGAUUUAGUCCUUGUUGCACUACGACAGAUGUCUUGUGCUGCCGGUACUACACAAACUGCUUGCACUGAUGACAAUGCGUUAGCUUACUAUCUCAUAAAGGGAGGUAGGUUUGUACUUGCACUGUUAUCCGAUACAGGAUUUGAAAUGGGCUGGAUUCCCUAAGAGUGAUGGAACUGGUACUAUCUAUACAGAACUGGAUACUUCCUUGUAGGUUUGUUACAGACACCAAAGGUCCUAAGUGAAGUAUUUAUCUUUAUUAAAGGAUUAAACAACCCUAGUAGAGGUGUAUAAGUACUUGGUGGUUUGCUGCCACAGUACGUUUACAAGCUGGUAAUGCAACAGAAGUGCCUGCCAAUUCAACUCUGUAUAUUAUUUCUGUGCUCUUGCUGUAGAUGCUGCUAAAGCUUACAAAGAUUAUCUAGCUAGGGGGACAACCAAUCACUAAUUGUGUUAAGAUGUUGUGUACACACUGGUACUGGUCAGGCAAUAACAGUUACACCGGAAGCCAAUAUGGAUCAAGAAAUCCUUUGGUGGUGCAUCGUGUUGUCUGUACUGCCGUUGCCACAUAGAUCAUCCAAUCCUCUAAAGGAUUCUGUGACCUAAAGGUAAGUAUGUACAAAAUCCCUACAACUUGUGCUAAUGACCCUGUGGGUUUUACACUUAAAACACAGUCUGUACCGUCUGCGGUAUGUGGAAAGGUUAUGGCAAUAGUUGCGAUCAACUCCGCGAACCCAUGCUUCAGUCAGCUGAUGCACAAUCGCUUUAAACAGGGUUCUGCGGUGUAAGUGCAGCCCGUCUCAUUCCACCGUGCGGCACAGGCACUAGUACUGAUGUCGUAUACGGGGCUUUUGACAUACAAUGAUAAAGUAGCUGGUUUUGCUAAAUUCCUAAAUUAAUUGUUGUCGCUUCCAAGAAAAGGACGAAGAUGACAAUUUAAUUGAUUCAUCUUGUAGUUAAGAGACACACUUUACUCGUUACCAACAUGAAGAACAAUUUAUAAUUUACUUAAGGAUUGUCCAGCUGUUGCUAAACAUGACUUUCUAAGUUUAGAAUAGACGGUGACAUGGUACCACAUAUAUCACGUCAACGUCUUACUAAUAACAAUGGCAGACCCGACUAUGCUUUAGGCAUUUUGAUGAAGGUAAUUGUGACACAUUAAAAGAAAUACUUAUCCACACACUGUUGUGAUGAUGAUUAUCUCAAUAAAAGGACUGGUAUGAUUUUGUAGAAAACCCAGAUAUUACGCGUAUACGCCAACUUAGGUGAACGUGUACGCCAAGCUUUGUUAAAAAACAGUACAAUUGUGAUGCCAUGCGAAAUGCUGGUAUUGUUGGUGUACUGACAUUAGAUAAUCAAGAUCAAAUGGUAACUGGUAUGAUUUCGGUGAUUUAUACAAACACGCCAGGUAGUAGACCUGUUGUAGAUUCUUAUUAUUCAUUGUUAAUGCCUAUUAACCUUGACCAGGUUUAACUGCAGAGUCAUGUUGACACUGACUUAACAAAGCCUUAAGUGGGAUUUGUUAAAAUAUGAUUACGGAAGAGAGGUUAAAACUCUUCUGACGUUAUUUAAAUAUUGGGAUCAGACAUCCCAAAUUGUGUUAACUGUUUGGAUGACAGAUGCAUUUGCAUUGUGCAAACUUUAAUGUUUAUUCUCUACAGUGUUCCCUACAAGUUUUGGACCACUAGUGAGAAAAAUCUUUUGAUGGUGUUCCAUCUGUAGUUUCAACUGGAUCACUCACAGAGCUAGGUGUUGUACAUAAUCAGGAUGUAAACUUACACAGCUCAGACCUAGUUUAAAGAAUUACUUGUGUAUGCUUCUGACCCUGCUAUGCACGUGCUUCUGGUAAUCUAUUACUAGAUAAACGCACUACGUGCUUUCAGUAGCUGCACUUACUAACAAUGUUGCUUUUCAACUGUCAAACCCAGUAAUUUUAACAAAGACUUCACGACUUGCUGUGUCUAAGGUUUCUAAGGAAGGAAGUUCACUGUUGAAUUAAACACUUACUUUCUCAGGAUGGUAAUGCUGCUAGCGAUAACGACUAUCGUUAAUCUACCAACAAUGUGAUAUAGACAACACUAUUUGUAGUUGAAGUUGUUGAUAAGUACUUGAUAUCCGAUGGUGGCUGUAAUGCUACCAAGUCAUCGUCAACAACCAAGACAAUCAGCUGGUUCUCCCUUACAUAAAUGGGUUAAGGCUAGACUUAUUAUCAAUGAGUUAUGAGGAUCAAGAUGCACUUCGCAUACAAACGUAAUGUCAUCCCUACUAUACACAAAUGAAUCUAAGUAUGCCAUAGUGCAAGAAUAGAGCUCGCCCAGCUGGUGUCUCUAUCUACAGUACUAACACCAAUAGACAGUUCAAAAAUUAUUGAAUCAAUAGCCGCCCUAGAGCUACAGUAAUUGGAACAAGCAAUUCUAUGGUGGUUGGCACAACAUCAAACACUUUCUAGUGAUGUAGAAAACCUCCUUAUGGGUUGGGAUUAUCCUAAACGUGAUAGAGCCGCCUAACAUCAAGAAUUGCCCCACUUGUUCUUGCUCGCAAACAUACAACGUGUUGUAGCUUGCACCGUUCUAUAGAUUAGCUAAUGAGUGUGCUCAAGUAUUGAGUGAAUGGUCAUGUGGCGGUUCACUAUAUGUUAAACCAGGUGGAACCCCACCAGGAGAUGCCACAACUGCUUAUGCUAAUAGUGUUUAACAUUUGUCAGCUGCACAGCCAAUGUUAAUGCACUUUUAUACUGAUGGUAACAAAUUGCCGAUAAGUAUGUCCGCAAUUUACAACAGACUGAGUCGAAGUCAGAUCUGAAUAGAGUGCGUAAACUCUCAAUUACGAUACUCUGACGAUGCUGUUGUGUGUUUCAAUAGCACUUCGCAUCAGGUCUAGUGGCUGCAUAGAACUUCAAGUCAAUUUUUAUUAUCAAACAAGAUUUAUGUCUGAAGCAAAAUGUUAGACUAGACUGACCCUACUAAAGGACCGAAUUUUGCUCACAACAAUGCUAGUUAACCGGUGAUGAUUAUGUGUACCUCCUACCCAGAUCCAUCAAGAAUCCAAGGCCCGCUGUUCGUAGAUGAUAUCGUAAACAGAUGGUACCUAUGAUUGAACAGUUCGUGUCUUAGCUAUAGAUGUACCCACUAAACAACCUAAUCAGGAGUAUGCUGAUGUCUUCAUCUGUACACAAUCAAAAGAAAGCUACAUAUGAGAUAACAGGACACCGUAGACCGUAUUUGUUAUGCCACUAAUGAUAACACUCAAGGUAUUGAACCUGAGUUUAUGAGGCUAUGUCACCGAUACAGUCACAGGCUUUUGGGGCCUGUGUUCUUUGCAAUUCAAGAUUCAUUAAGAUGUGGUGCUUGCAUACAUAGACAUCAUCUUGUAAUGCUAUACGACCAUGUCAUCAACACCACAAUUAGUCUUUUCUGUUAAUCCGUAUGUUUGCAAUGCUCAGGUUGUGAUGUCACAGAUGUGACUCACUUUACUUAGGUAUGAGCUAUUGUAAAUCAAACCACCCAUUAUUCUCCAUUGUGCUAAUGGACAAGUUUUUGGUUUAUAUAAUACAUGUGUUGGUAGCGAUAUGUUACUGACUUUAAUGCAAUUGCAACAUGUGAUUGACAAUGCUGGUGAUUACAUUUAGCUAACACUGUACUGAGACUCAAGCUUUCACAGAAACGCUCAAGCUACUGAGACACUCAAACUGUCUAUCGACUCCUAUACCGAAGUGCUGUCUGACAGAAAAACACCUCUAGAAGUUGGUAAACCAAGACCACCACUUCGAAAUUAUGUCUACUGGUUAUCGUGUAACUAAAACAGUAAAUAGGAGAGUACACCUUUGAAAAGGUGACUGGUGAUGCUGUUGUUUACGAAGUACAACACUCACAAAUUAAAUGUUGGUGAUUAUUUGUGCUGACAUCACACAGUAAUGCCAUUAGUGCACCUACAAGUGCCACCAGAGCACUAUGUUAGAAUUGGCUUAUACCCAACACUCAAUCACAGAUGAGUUCUAGCAAUGCUGCAAAUAUCAAAAGGUUGGUAUGCAAAAGUAUUCAUCCAGGACCACCUGGUACUGGUAAGAGUCAUUUGCUACAGGCCUAGCUCCACACCACCUCUCACAUAGUGUAUACAGCUUGCUCAUGCCUCUGUUGAUGCAUAUGUAGAAGGCAUUAAAAUAUUUGCCUCAGAUAAAUGUAGAAGAAUUAUACCCGACGUGCUCGUAGAGUUUUUGAUAAAUCCAAGUGAAUUCAUUAGAACAGUAUGUCUUUGUACUGUAAUGCACUGCCUGAGACGACAGCAGAUAUAGUUGUCUUGAUGAAAUUCAAUGGCCACAAAUUAUGAUUUGAGUGUUGUCAAUGCCAGAUUACGUGCUAAGCACUAUGUGUCUGGCGACCCACCACAACUACCUGCACCACGCACUGCUACUAAGGGCACACAAGAACCAGAAUAUUCAAUCAGUGUAGACUUAUGAAACUAUAGGUCCAGACCGUUCGGAACUUGUCGGCGUUGUCCUGCUGAAAUUGUUGACCCUGUGAGUGCUUGGUUCAUGAUAAUAGCUUAAGCACAAAGACAAUCAGCUCAAUGCUCUAAAUGUUUAAAAGGUGUUAUCACCACGAUGUUCAUCUGCAAUUAACAGGCCACAAAUAGGCGUGGUAAGAGAAUUCCUCUACAACCCCUGCUUGGAGAAAAGCUGUCUUUAUUUCCUUAUAAUUACAGAAUGCUAGCCUCAAAGAUUUUGGGACUACCAAUUCAAACUGUUGAUUACAGGCUCAGAAUAUGACUAUGUCAUUCCUCAAACCACUGAAACAGCUCACUUUGUAAUGUAAACAGAUUUAAUGUUGCUAUUACCAGAGCAAAAGUAGGCAACUUUCCUAAUGUCUGAUAGAGACCUUAUGACAAGUUGCAAUUUACAAGUCUGAAAUUCCACGGGAAUGUGGCAACUUUACAAGCUGAAAAUGUAACAGGACUCUCCAAAGAUUGUAGUAGUAAUCACUGUUACACCCUCACAGGCACCACCCCAGUUUGACACUAAAUCCAAACUGAAGGUUUAUGUGUUGACAUACCUGCAUACCUAAGGACAUGACAUAGAAGACUCAUCUCUAUGAUGGGUUUUAAAAUGAAUUAUAAGUUAAUGGUUCCCUAACAUGUUUAUCCCCUCGAAGAAGCUUCAGACAUGUACGUGCAUGGAUUGGCUCGAUGUCGAGGUGUCAUGCUGAGAAGCUGUUGGUACCAAUCUACCACAGCAGGUUUCUACAGGUGUUAACCUGUCGCUGACCUACAGGUUAUGUUGAUACCUAAUAACACAGAUUUCCAGAGUUAUGCUAAACCACCAAUCAAUUAACACCUCACAAUAUGUCAAAGGACCUUGGAAUGUGUGCGCAUCUUGCUGCACACUAAAACUCUCACAGAGUGUAUUUGUCAUAUGGGCCAUCUUUGAGUUGACAUGAGUAUUCGUGAAAUAGGACCAGCACACCUGUUGUCUAUGUGUAACGUGCUCAUUCCCAUUCAUCAGACAUGCCUGUUGUCAUUCUUGGAUUUGACUUAAUGUUAUGAUUGAUGCAACAAUUGGUUUUACAAGAACCACACAACCAUGAACUGCAAGUCCUGCCACGUGCUAGUCGUGAUGCAAAUGACUACGUGUCUAUGUCCAGAGUGCUUGUUAAGGUGUUGACUGGACUAUUGAAUAUCCUAUAAUUGGCAGAUACUGCGGCUUGUAGAAAGGUUCAAAAUGGUUUUAUGCACUAACACAAACAAUUCCCAGACUACACAUUGGUACCCUGCAACUGUACCUCAAGCUGAUGUAAAUGGAAUUAUGAUGCACAGCACAGUUAUAAUGAAGUUAUUCUAUUUAGCCACACUCUGACAAAUUCAAGAUGGCGUAUGCCUAUUUGGAAUUACAAGAUAGAUUCCUGCUAAUUCCAUUGUUUGUAGAUUUGACACUAGAGUGCUAUCUAACCUUAUCUUGCCGUUGUAAUAGGCAUUCGUAAAUAACAGCAAUCACACCGCUCUAGAUAAAAGUGCCAUGAAUUUAAACAAUUACAUCUAUCCUUCAACAUACCAUGUUAGUAUCGAACAGUAUAGAAUAGAUUAGUACAUGGCUACGUGUAUAACACGCAAUUAAUCUGCCUGAUGUUACUAAUGACAAUCUUUCGAUGCUUUCAAUAAUGACCAGUUGCUGUGGUUUACAAAAAUUGUACUUAAACCCUUGGAACACCUCAAGUUUGAAUGAAGAUGUAAUAAGCCAGUGCACAAAGGAGUCAAUUACUUACACUACACAAAAGUUAUGAUUUGUUGUUUGAAAAUCCACAAUUCUAAAUGUAACAUUUGAAGCAAGGCAAAAUUCCAAGGAAAUACUCCAUAAAUUUUGUCGACACUUGCAACGAUCCUAUAAAAGAGAUGCCACACAACUUAGUGUUUCUCUAUACACAUAGCCAAGAAAACAUAAACGAUGUGCCUAUUAAGGAUGGUCUUAUUUGCGUGCUUAUUGUGUUAAGACACUCCCAAACGUGCCUGGCCUUGAAGCCCCUUUUAUUAUAUCAUGUUGUCCCUCUAAAUUUCAAGAACAAUACAAGACUCCCAUGCUGGAAACUGUCCAAACAUAAUGAACUAUUGAACGUUAGAAGGCUCUGCUGUCUAUCUAUCCAUUGAUGCAUGACAGUUCAAAUGAUAUCGCAUACACCUAAUCAGAUCUCCUAGUAAUCCUUCCCUAGAUAACAAACAACCACAUAGAUCUUGUCGAUUGUUUCUCUAAACGAACAUAAAUCCCUGACUUUCUGACCUGUCAAUGAUCGCUUGACAAUUCAUACCUAAUAUUAAUCAGAAACUAUUGUGUCAAGGAGUCCUAAAAAACGCCUUAUUACUACUCUACACAUACGGCAUAGUAACAGCUCUCGUCCCAUCUUUGUCAACUUACUCACACAAGCUCACACUAUUCUCCAUAGAUUAAUUCCAACUACAGUUAUAACGUUUCAAUCUGAUGCGUCGAACGAACAAUAGAAGUUCUCUUUUCAUUUGCAGAUACAACAGACUAACCGUUGAGAGCUUAAAAAGCUCUAAAACAAUGUAACCUAGUAAUCGGUACACACUUCUAACUUGAUAUUUACACUUUGCCUAUGCCAUCAUCAAUUAGUUUGUAUAAAGUUUAGUAAUUUUCCUCUAGCUGUUAUUGCCAGAAACUUAGCGUGUCUAUGCCUGAUGCUGUUCAAAAUAAAUUGCAUUCCAACUGGAAUUGCUCUGCCAAUAGCUUGUCUUAUGCUUGAUGUGGCUCAGCUACUUCAUUGCUUUCAGACCAUGUCUGCGUCGUACGUUCCAUGUGGUCAUUCAAUCCAGAAACUAACAUUCAACGUGCCACUCAUAGCACUAUUUGACAGACCGCUUAGAAAGUGAACUCGUAAUCGGAGCUGUGAUCCUUCUGGACAUCUCGUAUUGCUGGACACCAUCUAGGACGCUGUGACAUCAGGACCUGCCUAAAGAAACAUGUUGCUCACACGAACGUUCUUAUUACAAAUUGGAGCUCCAGCGUGUGCAGGUGACUCAGGUUUGCUCUACAGUGCUACAGGAUUGGCACUAUAAUUAAACACAGACCAUUCCAGUAGCAGUGACAAUUGCUUUGCUGUACAGUAAGUGACAACAGAUGUUCACUCGUUGACUCAGGUUACUAAGAGAUUAAUUAUUGAGGACUCAAGUUCCAUUGGAAUCUGAUUCUAAACCUCAUAUUAAAAAUUAUCUAGUCUACUAGAAUUUCUAAUUAGAUGAAGAGCAACCAAUGGAGAUUGAUUAAACGAACAUGAAAAUUAUUUUCUUGGCACUGAUAACACUCGUACCUGUGAGCUUUAUCACUACCAAGAGUGUGUUAGAGGUACAACAGUACUUUAAAAGAACCUUGCUCUUGGAACAUCAAGGGCAAUUCACCAUUCAUCCUCUAGCUGAUAACAAAUUUGCACUGACUUGCUUUAGCACUCAAUUUGCUUUGCUUGUCCUGACGGCGUAAACACGUCUAUCAGUUACGUGCCAGAUCAGUUUCACCUACCUCUCCAGGUAACAACACUACAACUAACUUCUUAAUUGUUCUGUGUUUCUGGUCUAUACUAACGAACUGUGGAAAUUUCUUGUUUCUUAGGAAAUAUACAACUGUAGCUGCAUUUCACCAAGAAUGUAGUUUACAGUCAUGUACUCAACACACCAUAUGUAGUUGAUGACCCGUGUCCUAUCACUUCUAUUCUAAAUGGUAUAUUAGAGUAGGAGCUAGAAAAUCAGCACCUUUAAUUGAAUUGUGCGUGGAUGAGGCUGGUUCUAAAUCACCCAUUCAGUACAUCGAUAACGGUAAUUAUACAGUUUCCUGUUUACCUUACAAUUAAUUGCCAGGAACCUAAAUUGGGUAGUCUUGUAGUGCGUUGUUCGUUCUAUGAAGACUCUUUAGAGUAUCAUGACGUUCGUGUUGUUUUAGAUUUCAUCUAAACGAACAAACUAAAAUGUCUGAUAAUGGACCCAAAAUCAGCGAAUGCACCCGCAUUACGUUUGGUGGACCUCAGAUUCAACUGGCAGUAACCAGAAUAGAGAACGCAGUGGGCGCGAUCAAAACAACGUCGGCCCCAAGGUUUACCCAAUAAUACUGCGUCUUGGUUCACCGCUCACUCAAUGGCAAGGAAGACCUUAAAUUCCCUCGAGGACAAGGCGUUCCAAUUAACACCAAUAGCAGUCCAGAUGACCAAAUUGGCUACUACCGAAGAGCUACCAGACGAAUUCGUGGUGGUGACGGUAAAAUGAAAGAUCUCAGUCCAAGAUGGUAUUUCUACUACCUAGGAACUGGGCCAGAAGCUGGACUUCCCUAUGGUGCUAACAAAGACGGCAUCAUAUGGGUUGCAACUGAGGAGCCUUGAAUACACCAAAAGAUAUUGGCACCCGCAAUCCUGCUAACAAUGCUGCAAUCGUGCUACAACUUCCAAGGAACAACAUUGUCAAAAGGCUUUUACGCAGAAGGGAGCAGAGGCGGCAGUCAAGCCUCUUCUCGUUCCUCAUCACGUAGUCGCAACAGUUUAAGAAAUUCAACUCCAGGCAGCAGUAGGGAACUUCUCCUGCUAGAAUGGCUGGCAAUGGCGGUGAUGCUGCUCUUGCUUUGCUGCUGCUUGACAGAUUGAACCAGCUUGAGAGCAAAAUGUCUGGUAAAGGCCAACAACAACAAGGCCAAACUGUCACUAAGAAAUUGCUGCUGAGGCUUCUAAGAAGCCUCGGCAAAACGUACUGCCACUAAAGCAUCAAUGUAACACAAGCUUCGGCAGACGUGGUCCAGAACAAACCCAAGGAAAUUUUGGGGACCAGGAACUAAUCAGACAAGGAACUGAUUACAAACAUUGGCCGCAAAUUGCACAAUUUGCCCCAGCGCUUCAGCGUUUUCGGAAUGUCGCGCAUUGGCAUGGAAGUCACACCUCGGGAACGUGGUUGACCUACACAGGUGCCAUCAAAUUGGAUGACAAAGAUCCAAAUUCAAAGAUCAAGUCAUUUGCUGAAUAAGCAUUGACGCAUACAAAACAUUCCCACCAACAGAGCCUAAAAAGGACAAAAAGAAGAAGGCUGAUGAAACUCAAGCCCUCAAGAGACAGAAGAAACAGCAAACUGUGACUUUUUCCUGCUGCAGAUUUGGAUGAUUUUCCAAACAAUUGCAACAAUCCAUGAGCAGUGCUGACUCAACUCAGGCCUAAACUCAUGCAGACCACAAGGCAGAUGGGCUAUAUAAACGUUUCGCUUUCCGUUUACGAUAUAGUCUACUCUUGUGCAGAAUGAAUUCUCGUAACAUAGCACAAGUAGAUGUAGUUAACUUUAAUCUCAUAGCAAUUUUUAAUCAGUGUGUAACAUUGGGAGGACUUGAAAGAGCCACACAUCACCGAGGCCACGCGGAGUACGAUCGAGUGUACAGUGAACAAUGCUAGGGAGAGCUGCCUAUAUGGAAGAGCCCUAAUGUGUAAAAUUAAUUUUAGUAGUGCUAUCCCAUGUGAUUUUAAUAGCUUCUUAGGAGAAUGACAAAAAUCCCCCUCCCCCCUACCCCCCAUCCAUCAUCAUAUCCAUCUACACACCUACCACCAUCCCCACAUCCCCCAAACCUACAUAAUCCACCUCCUCCCUCCCUUUUCUCAUAAACAC
>cluster_23 reads=1 total_reads=49
GCAGUCAUAUAAGAGAGUAGGUUUGUCGUGCCUGGUCUGCCUGGCACGAUAUACGCCAUAAUGGUGACUUUCUGCAUUUCUUCUACCAAGAGUCUUGUGCAGUUGGUAACAUCUGUUACACACCAUCAAAACUUAUAAAGAGUACACUGACUCUGCAUUCCAGCUUGUGUUUGGCUGCUGAAUGUACAAUUUUUUAAAGAUGCUUCUUGGUAAGCCAGUACCAUUGUUAUGAUACCAACUGUACUAGAAGGUUCUGUUGUCAUGAAAAGUUUACGCCCUGACACCAUAUGUGCCCACUAGAUGGCUCUAUUAUUCAAUUUCCUAACACCUACCUUGAAGGUCUGUUAGAGUGGUAACAACUUUGAUUCUGAGUACUGUAGGCACGGCACUCUUGUGAAAGAUAGAAGCUGGUGUUUGUGACUUCAUUAGUGGUAGAUUGUACUUAACAAUGAUUAUUCAGAUCUUCUACCAGGAGUUCUGUGGUGUAGAUGCUGUAAAUUUACUUACUAAUGUUUACACCACUAAUCUACCUAUUGGUGCUUUGGACAUAUCAGCAUCUAUAGUAGCUGGUGGUAUUGUAGCUAUCGUAGUAUCAUGCCUUGCCUAUUUAUGAGGUUUAGAAGAGCUUUGGUGAAUCACAGUCAUAGUUGCCUUUAAUACUUCUAUUCCUUAUGUCAUUUUGUACUCAUGUUUAACACCAGUUUACUCAUUCUUACCUGGUGUUUAUCUGUUAUUUACUUGUACUUGACAUUUUUAUCUUACUAAUGAUGUUCUUUUUUAGCAUAUUCAGUGAUGGUUAUGUUCCUUACACCUUAGUACCUCUUCUGGAUAACAAUUGCUUAUAUCAUUUGUAUUUCCAAAGCAUUUCUAUUGGUUCUUUAGUAAUUACCUAAAGAGACGUGUAGUCUUUUAAUGGUGUUUCCUUUAGUACUUUUGAAGAAGCUGCGUUGUGCACCUUUUUGUUAAAUAAAGAAAUGUAUCUAAAGUUGCGUAGUGAUGUGCUACUACCUUACGCAAUAAUAGAUACUUAGCUCUUAUAAUAAGUACAAGUAUUCUAGUGGAGCAAUGGAUACAACUAGCUACAGAGAAAGCUGCUUGUUGUCAUUUGCAAAGAGCUCUCAAUGACUUCAGUAACUCAGGUUCUGAUGUUUUCUCUACCAUCCCCACAAACCUCAACAUUCCUCAGCUGUUUUUGCAGAGUGGUUUUAGAAAAAUGGCAUUCCCAUCUUCUGGUAAAGUUGAGGUUGUAUGGUACAAGUAACUUGUGGUACAACUACUCAACGGUCUUUGGCUUGAUGACGUAGUUUGUCCAAGACCGUGAUCUGCACCUCUGAAGACAUGCUUAACCUAAUUAUGAAGAUUUACUCAUUCGUAAGUCUAAUCAUAAUUUUUUGGUACAGGCUGGUAAUGUUUCAACUAUCAGGGUUAUUGGACAUUCUAUGCAAAAUCGUGUACUUAAGUCAAGGUUGAUACAGCCAAUCCUAAGACACCUAAGUAUAAGUUUGUUCGCAUUCAACCAGGACAGACUCUUUUCAGUGUUAGCUUGUUACAAUGGUUUCACCAUCUGGUGUUUACCAAUGUGCUAUGAGGCCCAAUCACUAUUUAAGGGUUCAUUCCUCUAAUGGUUCAUGUGGUAGUGUUGGUUUAACAUAGAUUAUGACUGUGUUUCUUGUUACAUGCACCAUGGAAUUACCAACUGGAGUUCAUGCUGGCACAGACUUGGGGUAACUUCAUGGACCUUUGUUGACAGGCAAACAGCACAAGCAGCUGGUACGGACACAACUAUUACAGUUAAUGCUUUAGCUUGGUUGUACGCUGCUGUUAUAAAUGAGACAGGUGGUUUCUCAAACUGUACCACAACUCUUAAUGACCUUUAACCUUGUGGCUAUGAAGUACAAACUAUGAACCUUAACACAAGACCAUGUUGACAUACCAGGACCUCUUUCUGCUCAAACUGGAAUUGCCGUUCUAGAUAUGUGUGCUUCAUUAAAAGAAUUACUGCAAAAUGGUAUGAAUGGACGUACCAUAUUGGGUAGUGCUUUAUUAGAAGAUGAAUUUACACCUUUGAGUUGUUAGACAAUGCUCAGGUGUUACUUUCCAAAGUGCAGUGAAAAGAACAAUCAAGGGUCUCCAUGGUUGUUACUCCCAAUUUUGACUUCACUUUAGUCUUAGUCCAGAGUACUUCAAUGGUCUUUGUUCUCUUGUAUGAAAAUGCCUUUCUACCUUUGCUAUGGGUAUUAUUGCUAUGUCUGCUUUUGCAAUGAUGUUUGUCAAACAUAAGCAUGCAUUUCUCUGUUUGUUUUUGUUACCUCUUGCCACUGUAGCUUAUUUUAAUAUGGUCUAUAUGCCUGUUAGUUGGGUGAUGCGUAUUAUGACAUGGUUGGAUAUGGUUGAUACUGGUUUGUCUGGUUUUAAGCUAAAAGACUGUGUUAUGUAUGCAUCAGCUGUAGUGUUACUAAUCCACGACAGCAAGAACUGUGUGAUGAUGGUGCUAGGAGAGUGUGGACACUUAUGAAUGUCUUGACAUCGUUUAUAAAAGUUUAUUAUGGUAAUGCUUUAGAUCAAGCCAUCUCCAUGUGGGCUCUUAUAAUCCUGUUACUUCUAACUACUCAGGUGUAGUUACAACUACUGUCAUGUUUUGGCCAGAGGUAUUGUUUUAUGUGUGUUGAGUAUUGCCCUAUUUUUUACUGGUAAUACACUUCAGUGUAUAAUGCUAGUUUAUUGUUUCUUAGGCUAUUUGUACUUGUUACUUUGGCCUCUUUUGUUUACUCAUCGCUACUUUAGACAUUGACUUGGUGUUCAUGAUUACUUAGUUUCUACACAGGAGUUUAGAUAUAUGAAUCUCAGGGAACCUCCCACCCAAGAAUAGCAUAGAUGCCUUCAAACUCAACAUUAAAUUGUUGGGUGUUGGUGGCAAACCUUGUAUCAAAGUAGCCACUGUACAGUCUAAAUGUCAGAUGUAAAGUGCACUAGUAGUCUUACUCUCAGUUUGCAACAACACAGAAAGAAUCAUCAUCUAAAUUGUGGGCAAUGUCCAGUUACACAAUGACAUUCUUAGCUAAAGAUACUGAAGCCUUUGAAAAAAUGGUUUCUACUCUUGUCUUGCUUCCAUGCAGGGUGCUGUAGACAUAAACAAGCUUUGUGAAGAAAUGCUGGACAACAGGGCAACCACAAGCUAUAGCCUCAGAGUUUAGUUCCUUCCAUCAUAUGCAGCUUUGCUACUGCUCAAGAAGCUAUGAGCAGGCUGUUGCUAAUGGUGAUCCUUGAAGUUGUUCUUAAAAAGUUGAAGAAGUCUUUGAAUGUGGCUAAAUCUUGAAUUUGACCGUGAUGCAGCCAUGCAACGUAAGUUGGAAAAGAUGGCUGAUCAAGCUAUGACCCAAAUGUAUAAACAGGCUAGAUCUGAGGACAAGAGGGCAAAAGUUAGUGUGCAUGCAGACAAUGCUUUCAUUAUGUUUGGAAAGUUGGAUAAUGAUGCACUCAACAACAUUAUAACAAUGCAAGAGAUGGUUGUGUUCCCUUGAACAUAAUACCUCUUACAGCAGCCAAACUAAUGGUUGUCAUACCAGACUAUAUCUACAAAAAUACGUGUGAUGGUACAACAUUUACUUAUGCAUCAGCAUUGUGGGAAAUCCAACAGGUUGUAGAUGCAGAUAGUAAAAUUGUUCAACUUAGUGAAAUUAGUAUGGACAAUUUCCUAAUUUAGCAUGGCCUCUUAUUGUAACGGCCCAAGGGCCAAUUCUGCUGUCAAAUUACAGAAUAAUGAGCUUAGUCCUGUUGCACUACGACAGAUGUCUUGUGCUGCCGGUACUACACAAACUGCUUGUCACUGAUGACAAUGCGUUAGCUUACUACAACACAACAAAGGGAGGUAGGUUUGUACUGCACUGUUAUCCGAUUACAGGAUUUGAAAAUGGGCUAGAUUCCCUAAGAGUGAUGAUGGAACUGGUACUAUCUAUACAGAACUGACCACCUUGUAGGUUUGUUACAGACAUCCAAAGGUCCUAAGUGAAGUAUUUAUACUUUAUUAAAGGAUUAAACAACCUAAAUAGAGGUAUGGUACUUGGUAGUUUAGCUGCCACCACAGUACGUUUCAAGCUGGUAAUGCAUAGAAGUGCCUGCCAAUCAACUGUAUUAUCUUCACUGUGCUUUGCUGUAGAUGCUGCUAAGCUUAUCAAAGAUUAUCUAGCUAGUGGGGACAACCAAUCACUAAUUGUGUUAAGAUGUUGUGUACACACUGGUACUGGUUCAGGCAAUAUGUUCUACACCGGAAGCCAAUGGAUCAAGAAUCCUUUGGUGGUGCAUCGUGUUGUCUGUACUGCCGUUGCCAUAGAUUCAUCCAAAUCCUAAAGGAUUGUGACUAAAAGGUAAGUAUGUACAAAUACCUACAACUUGUGCUAAUGACCCUGUGGGUUUCACACUUAAAAACUACAGUCUGUACCGUCUGCGGUAUGUGGAAAGGUUAUGGCUGGUAGUUGUGAUCAACUCCAUGAACCCAUGUUCAGUCAGCUGAUGCACAAUCGUUUAAACGGGUUUGCGGUGUAAGUGCAGCCCGUCACACCGCGCGGCACAGGCACUAGUACUGAUGCGUAUACAGGGCUUUGACAUCUACAAUGAUAAAGUAGCUGGUUUGCUAAAUUCCUAAAACUAAUUGUUGUCGCUUCCAAGAAAAGGACGAAGAUGACAAUUUAAUUGAUUCUCUACUUGUGGUUAAGAGACCACUUUCUCUAACUACCAACAUGAAGAAACAAUUUAUAAUUUACUUAAGGAUUGUCCAGCUGUUGCUAAACAUGACUUCUUUAAGUUUAGAAUAGACGGUGACAUGGUACCACAUAUAUCACGUCAACGCUCUACUAAAUACUCGAUGGCAGACCUCGUCUAUGCUUAAGGCAUUUUGAUGAAGGUAAUUGUGACACAUUAAAGAAAUACUUGUCACAAUAUUGUGAUGAUGAUUAUUCAAUAAAAAGGACUGGUAUGAUUUUGUAGAAAACCCAGAUUAUAUUACGCGUAUACGCCAACUUAGGUGAACGUGUACGCCAAGUUCUUAAAAACAGUACAAUCGUGAUGCCAUGCGAAAUGCUGGUAUUGUUGGUGUACUGACUUAGAUAAUCAAGAUCUCCUGGUAACUGGUAUGAUUUCGGUGAUUUCAUACAAACCACGCCAGGUGGUGGAGUUCCUGUUGUAGAUUCUUAUUAUUCAUUGUUAAUGCCAUAUUAACCUUGACCAGGGCUUUAACUGCAGAGUUCAUGUUGACACUGACUUAACAAAGCCUUACAUUAAGUGGGAUUUGUUAAAAUAUGACUUUCACGGAAGAGAGGUUAAAACUCUUUGACCGUUAUUUUAAAUAUUGGGAUCAGACAUACCACCCAAAUUGUGUUAACUGUUUGGAUGACAGAUGCAUUUUGCAUUGUGCAAACUUUAAUGUUUUAUUCACAGUGUUCCCACACAAGUUUGGACCACUAGUGAGAAAAAUAUUUGUUGAUGGUGUUCCAUCUGUAGUUCAUGGAUACACACUCACAAGAGAGCUAGGUGUUGUACAUAAUCAGGAUGUAAACCAUAGCUCUAGACUUAGUUUUAAGGAAUUACUUGUGUAUGCUGCUGACCCUGCUAUGCACGCUGCUUCUGGUAAUCUAACUAGAUAAACGCACUACGUGCUUUCAGUAGCUGCACUUACUAACAAUGUUGCUCUUCAAACUGUCAAACCCGGUAAUUUUAACAAAGACUUCUAUGACUUUGCUGUGUCUAAGGGUUUUCUAAGGAAGGAGUUCUGUUGAAUUAAAACACUUUCUUGCUCAGGAUGGUAAUGCUGCUAUCAGCGAUUAUGACUACUAUCGUUAUAAUCUACCAACAAUGUGUGAUAAGACAACUAUAUUUGUAGUUGAAGUUGUUGAUAAGUACUUUGAUUGUUACGAUGGUGGCUGUAUUAAUGCUAACCAAGUCAUCGUCAACAACCUAGACAAAUCAGCUGUUUUCCAUUUAAUAAAUGGGUAAGGCUAGAUUUUAUUAUGAUUCAAUGAGUUAUGAGGAUCAGAUGCACUUUUCGCAUAUACAAAACGUAAUGUCAUCCCUACUAUAACUCAAAUGAAUCUUAAGUAUGCCAUUAGUGCAAAGAAUAAGAGCUCGUCCGUAGCUGGUGUCUCUAUCUGUAGUACUAUGACCAAUAGACAGUUUCAUCAAAAAUUAUUGAAAUCAAUAGCCGCCAUAGAGGAGCUACUGUAAGUAAUUGGAACAAGCAAAUUCUAUGGUGGUUGGCACAACAUGUUAAAAACUGUUUAUAGUGAUGUAGAAAACCCUCACCUUAUGGGUUGGGAUUAUCCUAAAUGUGAUAGAGCCAUGCCUAACAUGCUUAGAAUUAUGGCCUCACUUGUCUUGCUCGCAAACAUACAACUGUUGUAGCUUGUCACACCGUUUCUAUAGAUUAGCUAAUGAGUGUGCUCAAGUAUUGAGUGAAAAGGUCAUGUGUGGCGGUUCUAUAUGUUAAACCAGGUGGAACCUCAUCAGGAGAUGCCACAACUGCAUGCUAAUAGUGUCUUAACUUGUCAAGCUGUCACGGCCAAUGUUAAUGCACUUUUAUCUACUGAUGGUAACAAAUUGCCGAUAAGUAUGUCCGCAAUUUACAACACAGACUUUAUGAGUGUCUCUAUAGAAAUAGAGAUGUUGACACAGACUUUGUGAAUGAGUUUACGCAUAUUUGCGUAAACAUUUCUCAAUGAUGAUACUCUUGACGAUGCUGUUGUGUGUUUCAAUAGCACUUAUGCAUUCAAGGUCUAGUGGCUAGCAUAAAGAACUUUAAGUCAGUUCUUUAUUAUCAAAACUGUGUUUUAUGUCUGAAGCAAAAUGUUGGACUGAGACUGACCUUACUAAAGGACCUCAUGAAUUUUGCUCUCAACAUACAAUGCUAGUUAAACAGGUGAUGAUUAUGUGUACCUUCCUUACCCAGAUCCAUCAAGAAUCCUAAGGGCCGGCUGUUUGUAGAUGAUAUCGUAAAACAGAUGGUACACUUAUGAUUGAACGGUUCGUGUCUUUAGCUAUAGAUGCUUACCCACUUACUAAACAUCCUAAUCAGGAGUAUGCUGAUGUCUUUCAUUUGUACUUACAAUACAUAAGAAAGCUAUGAUGAGUUAACAGGACACAUGUUAGACAUGUAUUCUGUUAUGCUUACUAAUGAUAACACUUCAAGGUAUUGGGAACCUGAGUUUAUGAGGCUAUGUACACACCCAUACAGUCACAGGCUGUUGGGGCUUGUGUUCUUCUGCAAUUCACAGACUUCAUUAAGAUGUGGUGCUUGCAUACGUAGACCAUUCUUAUGUUGUAAAUGCUGUUACGACCAUGUCAUAUCAUCACAAAAUUAGUCUUGUCUGUUAAUCCGUAUGUUUGCAAUGCUCCAGGUUGUGAUGUCAAGAUGUGACUCAACUUUACUUGGAGGUAUGAGCUAUUAUUGUAAAUUUAAACCACCCAUUAGUUUCCAUUGUGUGCUAAUGGACAAGUUUUUGGUUUAUAAAAUACAUGUGUUGGUAGCGAUAAUGUUACUGACUUUAAUGCAAUUGCAACAUGUGACUGGACAAAUGCUGGUGAUUACAUUUAGCUAACACCUGUACUGAAAGACUCAAGCUUUUGCAGCAGAAACGCUCAAAGCUACUGAGGAGACAUUUAAACUGUCUUAUGGUAUUGCUACUGUACGUGAAGUGCUGUCUGACAGAGAAUUACUUCAUGGGAAGUUGGUAAACCUAGACCACCACUUACUCGAAAUUAUGUCUCUACUGGUUAUCGUGUAACUAAAAACAGUAAAGUACAAAUAGGAGAGUACACCUUUGAAAAAGGUGACUAUGGUGAUGCUGUUGUUUACCGAGGUACAACAACUUACAAAUUAAAUGUUGGUGAUUAUUUUGUGCUGACAUACAUACAGUAAUGCCAUUAAGUGCACCUACACUAGUGCCACAAGAGCACUAUGUUAGAAUUACUGGCUUAUACCCAACACUCAAUAUCUCAGAUGAGUUUUCUAGCAAUGUUGCAAAUUAUCAAAAGGUUGGUAUGCAAAAGUAUUUACAUCCAGGGACCACCUGGUACUGGUAAGAGUCAUUUUGCUAUUGGCCUAGCUACUAACUUCUGCUCGCAUAGUGUAUACAGCUUGCUCUCAUGCCGCUGUUGAUGCACUAUGUGAGAAGGCAUUAAAAUAUUUGCCUAUAGAUAAAUGUAGUAGAAUUAUAUCUGCACGUGCUCGUGUAGAGUGUUUUGAUAAAUUCAAAGUGAAUUUCAUUAGAACAGUAUGUCUUUGUACUGUAAAUGCAUUGCCUGAGACGACAGCAGAUAUAGUUGUCUUUGAUGAAAUUCAAUGGCCACAAAUUAUGAUUUGAGUGUUGUCAAUGCCAGAUUACGUGCUAAGCACUAUGUACAUUGGCGACCCUGCUCAAUUACCUGCACCACGCACUGCUAACUAAGGGCACACUAGAACCAGAAUAUUUCAAUUCAGUGUGUAGACUUAUGAAAACUAUAGGUCCAGACAUGUCUUCGGAACUUGUCGGCGUUGUCCUGCUGAAAUUGUUGACCUGUGAGUGCUUUGGUUUAUGAUAAUAAGCUUAAAGCACAUAAAGACAAAUCAGCUCAAUGCUUAAAAUGUUUUAUAAGGGUGUUAUCACGCAUGAUGUUUCAUCUGCAAUUAACAGGCCACAAAUAGGCGUGGUAAGAGAAUUCCUACACGUAACCCUGCUUGGAGAAAAGCUGUCUUUAUUUCACCUUAUAAUUCACAGAAUGCUGUAGCCUCAAAGAUUUUGGGACUACCAUACUCAAACUGUUGAUUCAUCAUAGGGCUCAGAAUAUGACUAUGUCAUAUUCACUCAAACCACUGAAACAGCUCAUCUUGUAAUGUAAACAGAUUUAAUGUUGCUAUUACCAGAGCAAAAGUAGGCAUACUUUGCAUAAUGUCUGAUAGAGACCUUUAUGACAAGUUGCAAUUUACAAGUCUCUGAAAUCUCCGUAGGAAUGUGGCAACUUUACAAGCUGAAAAUGUAACAGGACUCUAAAGAUUGUAGUAAGGUAAUCACUGGGUUACAUCUACACAGGCACCCUCCUAGGUUGACACUAAAUUCAAACUGAAGGUUUAUGUGUUGACAUACCUGGCAUACCUAAGGACAUGACUUAUAGAAGACUCAUCUCUAUGAUGGGUUUUAAAAUGAAUUAUCAAGUUAAUGGUUACCCUAACUGUUUAUCACCCGCGAAGAAGCUAUAAGACAUGUACGUGCAUGGAUUGGCUUCGAUGUCGAGGGUGUCAUGCUACUAGAGAAGCUGUUGGUACCAAUUACCUUACAGCUAGGUUUCUACAGGUGUUAACCUAGUUGCUGUACCUACAGGUUAUGUUGAUACACCUAAUAAUACAGAUUUUUCCAGAGUUAGUGCUAAACCACCGCUGGAGAUCAAUUUAAACUCCUCAUACCACUUGUCAAAGGAUCCUUGGAAUGAUAGUGGUAAAGAUUGUACAAAUGUUAAGCACACUUAAAAUCUCUGACAGAGUCGUAUUUGUCUUAUGGGCACAUGCUUCUGAGUUGACAUAUGAAGUAUUUGGAAUACCUGAGCGCACCUGUUGUCAAUGUGUGACGUGCACAUGCUUUCCACUGCUUAGACACUUGUGCCUGUUUGCAUCAUUCUAUUGGAUUUGAUUACGUCUAUAAUCCGUUUAUGAUUGAUGUUCAACAUGGGGUUUUACAGUAACCUCAGCAACAUGAUCUGUAUUGUCACCAUGGUAUGGUAGGAGCAAUCAUGUAGCUAGUAUGAUUGCAUAGUGUCGAACAAAUGACAGGAUAGGUGAUUACAAACUUGCCGCAAUUGCACAAUUGCCCGGUUCAGCGUUCGGAAUGUAUUGGCGGAAGUUCACACAGGAACGUGGUUGAUACACAGGUGCCAUCAAAUUGGAUGACAAAGAUCCAAAUUUCAAAGAUCAAGUCAUUUGCUGAAUAAGCAUUGACGCAUACAAAACAUUCCCACCACAGAGCCUAAAAAGGACAAAAGAAGAAGGCUGAUGAAACUCAAGCCUCCCAAGAGACAGAAGAAACAGCAAACUGUGACUCUUUUCCUGCUGCAGAUUUGGAUGAUUUCCAAACAAUUGCAACAAUCCAUGAGCAGUGCUGACUCAACUCAGGCCUAAACUCAUGCAGACAUCAAGGCAGAUGGGCUAUAUAAACGUUUCGCUUUCCGUUUACGAUAUAGUCUACUUUGUGCAGAAUGAAUUCUCGUAAACAUAGCACAAGUAGAUGUAGUUAACUUUAAUCUCUAGCAAUCUUUAAUCAGUGUGUAACAUUAGGAGGACUUGAAAGAGCCACCACAUUUCACCGAGGCCACGGGAGUACGAUCGAGUGUACAGUGAACAAUGCUAGGGAGAGCUGCCUAUAUGGAAGAGCCCUAAUGUGUAAAAUUAAUUUAGUAGUGCUAUCCCAUGUGAUUUUAAUAGCUUUUCUAGGAGAAUGACAAAAAAAAAUUCCUCUACCCCAUACACAUCCCCUCAUAUAUCCAUACAUAUCACCUCCCUACCAUCCCCUAAUCCCCUUUUUUCUAAACCAUCCCAAAAUACAAAAUCAAC
>cluster_24 reads=1 total_reads=26
AUACCCAGGUAACAAAACCAACCAACUUCGAUCUCUGUAGAUCUGUUCUCUAAACGAACUUUAAAAUCUUUGUGUGGCUGUCACUCUGCUGCAUGCUUAGUGUCACUCACGCAGUAAUUAAUAUAAUUACUGUCGUUGACAGGACACGAGUAACUCGUCAUCAUCAGCAGGCUGCUUACGGUUCGUCCGCAGCCGAUCAUCAGCACAUCUAGGUUUGCCGGGUGACCGAAAGGUAAGAUGGAGAGCCUUGUCCCUGGUUCAACGAGAAAACACACGUCCAACACCGGUUUGCCUUGUUUACAGGUUUCGCGACGUGUUCGACGUGGCUUUGGAGACUCCGUGGAGGUCUUAUCAGAGGCACGUCAACAUCUUAAAGAUGGCACUUUGGCUUCUAGAAGUUGAAAAAGGCGUUUUGCCUCAUCUGAACAGCCCUAUGUGUUCAUCAAACGUUCGGAUGUUCGAACUGCACCUUUGGUCAUGUUUGGUUGAGCUGGUAGCAGAACUCGAAGGCAUUCAGUACGGUCGUAGGUGGUGAGACACUGGUGUCCUUGUCCCAUGUGGGCGAAAUACCAGUGGCUUACCGCAAGGUUCUUCUUCUUCGUAAGAAUGGUAAUAAAGGAGCUGGUGGCCAUGGUUACGGCGCCGAAUCUAAAGUACAUUGACUUAGGCGACGAGCUUUGGCACUGAUCCUUAUGAAGAUUUCAAGAAAACUGGAACACUAAACAUUAGCAGUGGUUACCCGUGAACUUCAUGCGUGAGCUUUAACAGGCAUACACUUUGCUAUGUGAUAUUAUUUGUGGCCCUGAUGGCUCUUUACCCUCAAAGUGCAUUAAAGACCUUCAUAGCACGUGCUGGUGGGACAUAUGCACUUUGUCCGAACAACUGGACUUUAUUGACUAAGAGGGGUGUAUACAUUGCUGCCGUGAACAUGAGCAUGAAAUUGCUAAGUACACAGAACGUUCUGAAAAGAGCUAUGAAUUGCGGAACCUUCUUUGAAAUUAAAUUGGCAAAGAAAUUUGACACUUCAAUGGGGAAUGUCCAAAUUUUGUAUUCCCUUAAAUUCUUCCAUAAUCAAGACUAUUCAACCAAGGGUUGAAAAGAAAAAGCUUUGAUGUCUAUGGGUAGAAUUCGAUCUGUCUAUCCAGUUGCGUCACCAAUGAAUGCAACCAAAUGCCUCAACUUCAGGUGAUCAUUGUGGUGAAAACUCAUCGGCAGACGGGCGAUUUUGUUAAAGCCAUCUGCGAAUUUGUGGCACUGAGAAUUUGACUUUAAAGAGGGUGCCACUUGUGGUUACUUACCCCAAAUGCUGUGUUAAAAUUUAUUGUCCAAUAUGCCACAAUUCAGAAGUGGGACCUGAGCAUAGUCUUGCCGAAUACCAUUAAUGAAUUGGCUUGAAAACCAUUCUUCGUAAGGUGGUCGCACUAUUGCCUUGGAGGCUGUGUUGUUCUUAUGUUGGUUGCCAUAACAAGUGUGCCUAUUGUUCCACGUGCUAGCGUUAUAGGUUGUAUCAUACAGGUGUUGUUGGAGAGAAGGUUCGAAGGUCUUAUGACAACCUUGAGCUACUCAAAAAGGAAAGUCAUCAAUUGUUGGUGACUUUAAACUUAAUGAAGAGAUCGCCAUUAUAUUUUGGCAUCUUUUUUGGCCACCAGUGUCUUUGUAGAAAAUUGUGAAAGGUUUGGAUUAUAAAGCAUUCAAACAAAUUGUUGAAUUCCUGUGGUAAUUUUAAAGUUACAAAAGGAAAAGCUAAAAAGGUGCCUGGAAUAUUGGUGAACAGAAAUCAAUACUGAGUCCUCUUUAUGCAUUUGCAUCAGAGGCUGCUCGUGUUGUACGACAAUUCUCUCCCGCACUCUUGAAUUGCUCAAAAUCUUGUGCGUGUUCUACAGAAGGCCGCUAUAACAAUUUAGAUGGAAUUUCACAGUAUUCACUGAAGACUCUGAUGUUAUGAUGUUCACAUUGAUUUUGGCUACUAACAAUCUAGUUGUAAUGGCCUACAUUUACAGGUGGUGUUGUUCAGUUGACUUAGUGGCUAUUAACAUCUUGGCACUGUUUAUGAAAACUUCAAACCCGUCCUCUUGAUUGGCUUGAAGAGAAGUUAAGGAAGGUGUGGAUUUCUAGAGACGGUAAGGAAAUUGUUAAAUUUAUCUCAUCCUGUGCUGUGAAAUUGUCGGUGGACAAAUUGUCACCUGUGUCAAAGAAAUUAAGGAGAGUGUUCAGACAUUUUGAAGCUUGUAAUAAAUUUUGGCUUUGUGUGCUGACUCUAUCAUUAUUGGUGGAGCUAAUAUUUCUAAAGCCUUGAAUUUAGGUGAAACUUUGUCACACGCACUCAAAGGGAUUGUACAGAAAGUGUGUUAAAUCCAGAGAAGAAACUGGCCUACUUCAUGCCUUAAAAGCCCCAAAAGAAAUUAUCUUUUAAAGAGGGAGAAACAUCUUCCCACAGAAGUGUUAACAGAGGAAGUUGUCUGAAAAACUGUUGAUUUACAUAAUUAGAACAACCUACUAGUGAAGCGUUGAAGCUCCAUAAAUUGGUACACCAGUACGUAUUAACGGGCUUAUGUUGCUCGAAAUCAAAGACACAGAAAAAGUACUGUGCCCUUGCACCUAAUAUGAUGGUAACAAACAAUACCUUCAUCUCAAAGGCGGUGCACCAACAAAGGUUACUUUGGUGAUGACACUGCACAGAAGUCCCUGUUACAAUCAUGAGAAUACCACUUGGCACUUUAUACAGGUUCUAAAGUACUCAAACACGUGCCUGCAGCCUAUACAGCUGAACAUGUCAACACUAUGAGUUUCGCCUACCUACUGUCAAUCCUGUCAUAACACUUUUCAACCAGACUAAAUCACCUCGGCAUGCACUCGCAGAGUGCAGUAAUCCAACAACCUACCAUAUGAUUCUGGUGAGAAUCACUCGGCUCACACUCUAAUACUUUCUUCUACCCACAUUAUAACUGACCAAGAAAGUGAUUAUGACCAAGAAGAGAUUGAACCAACCAUCUUAUGGUACUCAACUGAAUACCAAUUUAAACCAUUGGAAUUUGGUCCACCUCUCUUCUCUCACUGCAUAACAGCAAAAGCAUAUUAACAAGACAAAACCUUCCAAACUUUUUGCCCAACAAAGUCAAACAAAUCAAACACCAAUUAAACAAUUGCUGAGGUCACAUUCACAUCAAAUAACCACACCCUUACAUCCUCAAACCACCGAAAUAAGGAGGUCAUCAUAUUGAUCCUACAUUAACAAAGAGACACUUGCAGAAGCUAAGCUACAACCAACAGCGGUGAAUGCAGCCAAUAUUAUUACUAGAGACCCUAUUUCUGAGCCCAAAAUAAGGCUACUAUAUGCCAAGCAAGAUGAACUGAUGCUCACACACUACUAAUACCACUUACAAUCUUUGAUAGCUCCACUUUGCGGACACAAUCUUCCAAACACCAUCUUCAUGCAAACGGCCCAAAUGUUAACAAGGUUAAGACAUUCACAUUCUUAAGAGCUUACAAAAUUUUAAUCCCCACCAAUUUCUACUUUCACCAUUACAAAUUCAAGCUAUUACUUUUUCCAACCCAAUACACUCUUAAACUUAGUGUGAUACAUUACACCAAAUGCAACUUAGCUGCUUAUAACAAACUCUUUAUGCAAUUUCAACUCUUUUUAAAUGAUAUCAACACCACGUUUAACAUCGUUAAGCCUAAAGAGCAAAUUAAUCCACUUAUCACAGACAGUAAACCUUCAGACAACAGAGAAAACAAUAAGAUAAGAAAUCAAAGCUUCUGCUAAUUUACAACAACUCUCAGAAACUAAGUCCUCAGACACUUCAAACAUUAACAUUACAUUAAUGGCAAUCAUCCACAUAUUUAGCCACCUUCUAGUGACUACUGCCAUCACUUUCUCCAACAAAGAAACACCAUAUCCUGCCACAAUGUUGAUCAAAAGCACAUUUUCCACAGCUGUUCUUAUUUACAAAAGGCACUGGUUUCACUCAAACACAAACGAAAUCUAUGAACCAAAUCAUCAUACAUACAACACAUUCCGUGUCAGGUAACUGUUACACUGUAUAUGAGUCAAAACCAGUACAUAAACCUCUACAACCUGCCUCAAAUACCAUCAAUUACUUAAUAAUAAUCAAGAAAUUUCUAUCACCAGUUUUGAUUUACGAGAAUACUUGCACAUGCAGAAUAAACACUCAAAAUAAUGCCUGCUCUGAAUGGAAACUAAAGCAUCUCUUCAACUAUACAGCGUAAAUAUAAGAGUAUAAAAUACAAGACCAUUGGUUUACUUGGCUAGAUAUUAUACUUUACACCAGAAAAACAACUAUAGCGACACUCAUAACACACUUCUAACCAUUUACUGAACUUGUCCAAUGCCACUUGCUAUCUAACACAUUCCCUUAGCUUAAAGGAAGAAGCUACUCGGUCCCAGUUCUCAAAGAGCCAACUACAUUACACAUUACCCGAUCAUACACUUAUAUAUGAUAAUCUCACUUCAACUCUAACCUGAAGAACAUAAAUUGAAACAUCACCACAUUUUAGUUCCCUCUACAGAACGAUCCUAUACAACCUACACACCUCCAUGUAUGAAUUUCAUAAUAGACGUUAUCAACUUGUAAUUACACAGACCACUUCCAAAUUUUAUAACUCCUUUUACAAAAGAGAAGUCAACCACCACUCUCCAAGAUCUUAACAAGAGCAACUGCUGUUGCAGCUUCUCACUUUUUACACCACUAUCUGCUACUGUCACUAAGCCCCUUCACUAACUUUAUGUUAGCUACACAUGAGUAACUUUUAACAAAUCAUAAUUAGUCUUUGACUAGCUUGAACGCCGUUCCAAAAACUUCUUUACAACACCAUACAUUACCCUAAUUGGCAUAAUCUGUUACGACAUUGCACACCUUACAAUAUGAACACUCUCAAUUUGUCAAUACACCACGUGUGGCAAACAAACUCCUAUUUACAACAUGACUCCAUUUCUUUGUUAUACUGCAACACCACUCUAGUAAAAACUGCAUUGUUUACUUAUUUUCAAACAGUUACCACACUCUUAUACCAGGUACGGUCACUAUAAACAUAACCUUCCUAAAUAAAUCCUGUUGAUAGCCUGACUCACACUCACAAAUUCCAUAAUCAACGGUCUAUACCAGAGUUUUUAACCCAGAAAACAGAUAAACAACCAUAAUCGUACUACUACAUUGUAUGCCUUUGUAAGCACAGAAAUCGACCCUAAGUUUUACACUUUUAUAGAAAAGACAAUACUCAUUUUCAUAGCAACCACUUCACUUGUACCCAACCAUAUCCAAACACAAGCCAAUCAUAUUCAGCUGUAUGUGAUAAAUAAAUACUGUUAUUUAAACCAGUUAACUUCUUCUAACCUUCAUCAACCGAGCUAAAAAUCACAAUUUUCGACAUUUUCCUGAUUGGUCUAACGAUUAUAAACACUACCCUCUUUUCAAAAGGAACUAAAAUUUAUAAAUAUUUACGGCAACUCACCAAAGAACUAAAAAGCACUACAAACCAAACCUAGUAAUACGUUUCCUAUACCACAAUUCAUUUGAACAUCAAAUGCCGCCCAAGCCACAGGAACAGGAAUUGUAACAAAACUUACCUUCGCAGAUCUAACCCAGUCACUUAACAAGUUUCGAACAUCCUAAUCACAAAGCUAGAUCAAACUAGAGAUGUGGUUAUACUUAAACCAGCAAUAAUAGUUUAAAAAAUUACAGAAGAGGUUGGCCACACAGAUUUAAUGGCUGCUUAUGUAGACAAUUCAGUCUACUAUUAAGAAACCUAAUGAAUUAUCUAGAGUAUUAGGUUUGAAAACCUUAAUAUUUCUGGGUUUAGCUAGCUGUUAAUAGUGUCCCUUGGGAUACUAUAGCUAAUUAUGCUAAGCCUUUUUACAAAGUUGUUAGUACAACUACUAACGAUAUACGGUGUUUAAACCGUGUUUGUACUAAUUAUAUGCCUUAUUUCUUUACUCUAUUGCUACAAUUGUGUACUUUAAGAAGUACAAAUUAAGAAUUAAAUAUCUAUGCCGAACAUUGCAGCAAAGAAUACUGUUUAAGAGUGUCGGUAAAUUUUGUCUAGAGGCUUCAUUUAAUUAUUUGGUAGUCACCUAAUUUUUCUAAACUGAUAAAUAUUAUAAUUUGGUUUACUAUUAGUGUUUUGCCUAGGUUCUUUAAUCUACUCAUCGCUGCUCAUAGGUGUUUAAUGUUUAAUUUAGGCAUGCCUUCUUACUGCUAAUACAGAGAAGGCUAUUUGAACUCUACUAAUGUCACUAUUGCAACCUACUGUACUGGUUUAUACCUUGUAGUGUUUGUCUAGUGGUUCAAGAUUCUUAGACACCUAUCCUCCUAGAAACUAUCAAAUUACCAUUCAUCUUUUCUAAAUGGACUUAACUGCUUUUGGCUUAGUUGCAGAGUGGUUUUGCAUAUAUUCUUCACUAGGUUUCUAUGUACUUGGAUUGGCUGCAAUCAUGCAAUUGUUCAGCUAUUUGCAGUACAUUAUUAGUAAUUUUGGCUUAUGUGGUUAAUAAUUAAUCAUGUACAAAUGGCCCCCGAUUCAGCAUGGUUAGAAUGUACAUCUUCUUUGCAUCAUUUAUUAUGUAUGGAAAAGUAUGUGCAUGUUGAAGACGGUUGUAAUCAUCAACUUGUAUGAUGUGUUACAAACGUAAUAGAGCAACAAGAGUCGAAUGUACAACUAUUGUUAAUGGUGUUGAAGGUCCUUUUAUGUCUAUGCUAAUGGAGGUAAAGGCUUUGCAAACUACACAAUUGGAAUUGUGUUAAUUGUGAUACAUUCUGUGCUGGUAGUACAUUUAUUAGUGAUGAAGUUGCGAGAGACUUGUCAUCUACAGUUUAAAAGACCAAUAAAUCCUACUGACCAGUCUUCUUACAUCGUGAUAGUGUUACAGUGAAGAAUGGUUCCAUCCAUCUUUACUUUGAUAAGCUGGUCAAAAGACUUAUGAAAGACAUUCUCUCAUUUUGUUAACUUAGACAACCUGAGAGCUAAUAACACUAAAGGUUCAUUGCCUAUUAAUGUUAUAGUUUUUGAUGGUAAAUCAAAAUGUGAAGAAUCAUCUGCAAAAUCAGCGUCUGUUUACUACAGUCGUCAUGUGUCAACCUAUUUUAAGAUCAGGCAUUAGUGUCUGAUGUUGGUGAUAGUGCGGAAGUUGCAGUUAAAAUGGUCUGAUGCUUACGUUAAUACGUUUCAUCAACCUUUAACGUACCAAUGGAAAAUCAAAACAUGGUUGCAUAGAAGCUGAACUUGCAAAGAAUGUGUCCUUAGACAAUGUUUAUCUACUUUUAUUUCAGCAGCUCGGCAAGGGUUUGUUGAUCAGAUGAAAGAAACUAAAGAUGUUGUUGAAUGUCUUAAAUUGACAUCAAUCUGACAUAGAAGUUACUGGCGAUAGUUGUAAUAACUAUAUGUCACCUAUAACAAAGUUGAAAACAUGACACCCGUGACCUUGGUGCUUGUAUUGACUGUAGUGCGCGUCAUAUUAAUGCGCAGGUAGCAAAAAGUCACAACUGCUUUGAUAUGGAACGUUAAAGAUUUCAUGUCAUUGUCUGAACAACUACGAAAACAAUACGUAGUGCUGCUAAAAGAAUAACUUACCUUUAAGUUGACAUGUGCAUACUAGACAAGUUGUUAAUGUUGUAACAACAAAGAUAGCACUUAAGGGUGGUAAAAUUGUUAAUAAUUGGUUGAAGCAGUUAAUUAAAGUUACACUGUGUUCCUCUUGUUGCUGCUAUUUUCUAUUUAAUAACACCUGUUCAUGUCAUGUCUAAACAUACUGACUUUCAAGUGAAAUCAUAGGAUACAAGGCUAUUGAUGGUGGUGUCACUCGUGACAUAGCAUCUACAGAUACUUGUUUUGCUAACAAACAUGCUGAUUUUGACACAUGGUUUAGCCAGCGUGGUGGUAGUUAUACUAAUGACAAAGCUUGCCCAUUGAUUGCUGCAGUCAUAACAAGAGAAGUGGGUUGUCGUGCCUGGUUUGCCAGCCACGAUAUUACGCACAACUAAUGGUGACUUUUUGCAUUUCUUACCUAGAGUUUUUAGUGCAGUUGGUAACAUCUGUUACACACCAUCAAACUUAUAGAGUACACUGACUUUGCAACAUCAGCUUGUGUUUUGGCUGCUGAAUGUACAAUUUUUAAAGAUGCUCUGGUAAGCCAGUACCAUUGUUAUGAUACCAAUGUACUGGAAGGUUCUGUUGCUUAUGAAAGUUUACGCCCUGACACACGUUAUGUGCUCAUGGAUGGCUCUAUUAUUCAAUUUCCUAACACCUACCUUGAAGGUUCUGUUAGAGUGGUAACAACUUUUGAUUCUGAGUACUGUAGGCACGGCACUUGUGAAAGAUCAGAAGCUGGUGUUUGUGUAUCUACUAGUGGUAGAUGGGUACUUAACAAUGAUUAUUACAGAUUUUACCAGGAGUUUUCUGUGGUGUAGAUGCUGUAAAUUUACUUACUAAUAUGUUUACACCACUAAUUCAACCUAUUGGUGCUUUGGACAUAUCAGCAUCUAUAGUAGCUGGUGGUAUUGUAGCUAUCGUAGUAACAUGCCUUGCCUACUAUUUUAUGAGGUUUAGAAGAGCUUUUGGUGAAUACAGUCAUGUAGUUGCCUUUAAUACUUUACUAUUCCUUAUGUCAUUUCAUGAACUUUGUUUAACACCAGUUUACUCAUUCUUACCUGGUGUUUAUUCUGUUAUUUACUUGUACUUGACAUUUAUCUUACUAAUGAUGUUUCUUUUUAGCACAUAUUCAGUGGAUGGUUAUGUUCACACCUUAGUACCUUUCUGGAUAACAAUUGCUUAUAUCAUUUGUAUUUCCACAAAGCAUUUCUAUUGGUUCUUUAGUAAUUACCUAAAGAGACGUGUAGUCUUUAAUGGUGUUUCCUUUAGUACUUUGAAGAAGCUGCGCUGUGCACCUUUUUGUUAAAUAAAGAAAUGUAUCUAAAGUUGCGUAGUGAUGUGCUAUUACCUCUACGCAAUAAUAGAUACUUAGCUCUUUAUAAUAAGUACAAGUAUUUUAGUGGAGCAAUGGAUACAACUAGCUACAGAGAAGCUGCUUGUUGUCAUCUCGCAAAGGCUCUCAAUGACUUCAGUAACUCAGGUUCUGAUGUUUUUUACCACACCACAAACCUCAUCUCCUCAGCUGUUUUGCAGAGUGGUUUAGAAAAUGGCAUUCCCAUCUGGUAAAGUUGAGGUUGUAUGGUACAAGUAACUUGUGGUACAACUACACUCAACGGUCUUUGGCUUGAUGACGUAGUUUACUGUCCAAGACAUGUGAUCUGCACCUCUGAAGACAUGCUUAACCCUAAUUAUGAAGAUUUACUCAUUCGUAAGUCUAAUCAAUCUUGGUACAGGCUGGUAAUGUUCAACUCAGGGUUAUUGGACAUUUCUAUGCAAAAUUGUGUACUUAAGCUUAAGGUUGAUACAGCCAAUCCUAAGACACCUAAGUAUAAGUUUGUUCGCAUUCAACCAGGACAGACUUUUCAGUGUUAGCUUGUUACAAUGGUCAUCUGGUCAUUCCACUGUUUGCCCCAUCACUAUCAGCGUUCAUUCGGAAUGUGCUAUUGGCUUGAAGUCACACUGUGAACUUUGUUUACCUACACAGUGCCAUCAAAUUGGAUGACCAAGAUCCAAAUUCGAAAGAUCAAGUCAUUUGCUGAAUAAGCAUUGACGCAUACAAAACAUUCCCACCAACAGAGCCUAAAAAGGACAAAAGAAGAAGGCUGAUGAAACUCAAGCCUUCCAGAGACAGAAGAAACAGCAAACUGUGACUUCUUCCUGCUGCAGAUUUGGAUGAUUUUCCAAACAAUUGCAACAAUCCAUGAGCAGUGCUGACUCAACUCAGGCCUAAACUCAUGCAGACAUUAAGGCAGAUGGGCUAUAUAAACGUUUCGCUUUCCGUUUACGAUAUUAGUCUACUUUGUGCAGAAUGAAUUCUCGUAACAUAGCACAAGUAGAUGUAGUUAACUUUAAUCUCACUAGCAAUCUUUAAUCAGUGUGUAACAUUAGGGAGGACUUGAAAGAGCCACCACAUUUCUUCGAGGCCACGCGGAGUACGAUCGAGUGUACAGUGAACAAUGCUAGGGAGAGCUGCCUAUAUGGAAGAGCCCUAAUGUGUAAAAUUAAUUUAGUAGUGCUAUCCCCAUGUGAUUUUAAUAGCUUCUUAGGAGAAUGACAAAAUCCCCUCCCACAACAUCAUCCCCUAUCAUAUACAUCCUUAUUUAUUCAUCCCCCAUCCCACCACCAUCCUACCAUAAACUUCCAAAUAUC
>cluster_25 reads=1 total_reads=12
UCCCAGGUAACAAACCAUAACUUUCGAUACUGUAAGAUCUGUUCUAAACGAACAUAGAUUUGUUCAUGAGAAUCUCACAAUUGGAACUGUAACUUUGAAGCACAAGUGAAAUCAAGGAAACCUUUCUAGAUCUUGUUCGCGCAUUGCAACGAUACCGAUACAAGCCUCACUCCCCUUUCGAUGGCAUUGUUGGCGCUUGCACUUGCUGUUUCAGAGCAUCCAAAAUCAACCCUCAAAAGAUGGCAUAGCACUUUCCAAGGGUGGUCUUUGUUUGCAACUUGCUGUGUUGUCUUGUAACGGUACACCACCUUCGCCGCGUUGCUGGCCUUGAAGCCCCUUUCUAUCUCUAUGCUUGGUCUACUUCUUGCAGAGUAAACUUCUGUAAGAAUAAUGAGGCUUGGCUUUGCUGGAAAUGCCGUUCCAAAAACCCAUUUUAUGAUGCCAACUAUUUUCACUGCUGGCAUUAAUAAUACGACUAUUGUAUACCUUACAUAGUGUAUUUAAUUGUCAUUACUCAGGUGAUGAUACAACAAGUCCUAUUUUGAACAUCGACUACCAGAUUGGUGUUUAUACUGAAAAUGGGAAUCUGAGUAAAAACUGUAUUACCCAGUCACUUCACUCAGACUACCAGCUGUACUCAACUUAAAGUACAGAACGGUGAACAUGUUACCUUCUCAUCUCAAUAAAAUUGUUGAUGAGCCUGAAGAACAUGUCCAAAUUCAACAAUCGACGGUCAUCCAGUUGUUAAUCCAGUAAUGGACCCAAUUUAUGAUGAACCGACGACUACUGCGUGCCUUUGUAAGCACAAGCUGAUGAUUAUACAACUUAUGUCUUCAUUCGUUAAGAAGAGACAGGUACGUUAUAGUUAAUAGCGUAAUUUUCUUGCGUGGUAUUCCUGCUGUCACUAGCCAUCCUUACUUCGAUCGCGUGUUGUACUGCUGCAAUAUUGCUAUAUCAGUGCUGUAAAACCUUCUUACGUUCAUUUCGUGUUAAAAAUCUGAAUUCUUAAGGUUCCUGAUUUCUGGUCUAAACGAACUAAAUAUUUAUUAGUUUUCUCUCGUUUGGAACUUUAAUUUAGCUAAAGAUUCCAACGGUAAUUCGUUGAAGAGGCUUAAAAAGCUCUUGAACUAGAACCAGUAAUAGGUUUCCUAUCCUUACAUGGAUUUGUCUUACAAUCUGCCUAUGCCAACAGGAAUAGGUUUGUGUAUAUAAUUAAGUUAAAUUUCCUCUGGCUGUUAUGGCCAGUAACUUUAGCUUGUUUGUGCUUGCUGCUGUUUACAGAAUAAAUUGGAUACCGGUGGAAUUGCUAUCGCAAUGGCUUGUCUUGUAGGCUUGAUGUGGCUCAGCUACUUCAUUGCUUUUUUUCAGACUGUCUGCGCGUACGCGUUCCAGUGGUCAUUCAAUCCAGAAACUAACAUUCUCAACGUGCCACUCCUUGGCACUAUCUGACCAGACCGCUUCAGAAAGUGAACUUUAAUGGAGCUGUGAUCCUUCUGUGGACAUCUUCGUAUUGUUGGACACCAUCUAGGACGCUGUGACAUCGGACCUGCCUAAGAAAUCACUGUUGCUAAUCACGAACGUUCUUAUUACAAAUUAGGAGCUCCGCAGCGUGUAGCAGGUGACUCAGGUUUAGAGGCACAGACAGUGCUUCUUAAAAAGUGUAAGUGCCUUACAUUCUACCAUCUAUUAUCUCUAAUGAGAGCAAGAAAUUCUUGGAACUGUUUUGGAAUUUGAAGAAUGCUUUGCACAUCAGAAGAAACACGCAAAUUAAUGCCUGUCUCUGUGUGGAAACUAAAGCCAUAGUUCAACUAUACAGCGUAAAUAUAAGGGUAUUAAAAUAAGAGUGUGGUAUUGAUUAUGGUGCUAGAUUUUACUCACACCAGUAAAACAACUGUAGCGUCUUCUUAUCAACACACUUAACGAUCUAAAUGAAACUUUGUUACAAUGCCACUUGGCUAUGUAACACAUGGCUUAAAUUUGGAAGAAGCUGCUCGGUAUAUGAGAUCUCAAAGUGCCAGCUACAGUUUUGUUUUCACCUGAUGCUGUUACAGCGUAUAAUGGUUAUCUUACUUCUUCUAAAACACCUGAAGAACAUUUUAUUGAAACCAUCUCACAUUGCUGGUUCUUAUAAAGAUUGGUCCUAUUCUGGACAAUCUACACUAGGUAUAGAAUUUCUUAAGAGAGGUGAUAAAAGUGUAUAUUACACUAGUAAUCCUACCACUUACUUCACCAGGAUGGUGAGUUAUCACCUUUGACAAUUUAAGACACUUCUCUUAAAGAGAAGUGAGGACUAUUAAGGUGUUUACAACAGUAGACAACAUUAACCUCCACGCAAGUUGUGGACAUGUCAAUGACAUAUGGACAACAGUUUGGUCCAACUUAUUUGGAUGGAGCUGAUGUUACUAAAGUAAAACCUCAUAAAUUACAUGAAGGUAAAACAUUUAUGUUUUACCUAAUGAUGACACUCUACGUGUUGAGGCUUUUGAGUACCCACUGAUCCUAGUUUUCUGGGUAGGUACAUGUCAGCAUUAAAUACACUAAAAAGUGGAAAUACCCACAAGUUAAUGGUUUAACUUUAUUAAAUGGGCAGAUAACAUAACUGUUAUCUUGCCACUGCAUUGUUAACACUCCAACAAAUAGAGUUGAAGUUUAAUCCACCUGCUCUACAAGAUGCUUAUUACAGAGCAAGGGCUGGUGAAGCUGCUAACUUUUGUGCUAUUUAUCUUAGCCUACUGUAAUAAGACAGUAGGUGAGUUAGGUGAUGUUAGAGAAACAAUGAGUUACUUGUUUCAUAUGCCACUUUAGAUUUGCAAAAGAGUCUGAACGUGGUGUGUAAAACUUGUGGACAAAUAGCACCCCUUAAGGGUGUAGAAGCUGUUAUGUACAUGGGCACUUUUUUUAUGAACAAUUUAAGAAAGGUGUUCAGAUACCUUGUACGUGUGGUAAACAAGCUACAAAAUAUCUAGUACAACAGGAGUCACCUUUGUUAUGAUGUCAGCACCACCUGCUCAGUAUGAACUUAAGCAUGGUACAUUAUUGUGAUAGUGAGUACACUGGUAAUUACCAGUGUGGUCACUAUAAACAUAUAACUUAAAGAAACUUGUAUUGCAUAGACGGUGCUUACUUACAAAGUCCUCAGAAUACAAAGGUCCUAUUACGGAUGUUUUACAAAGAAAACAGUUACACAACAACCAAAACCAGUUACUUAUAAAUUGGAUGGUGUUGUUUGUACAGAAAUUGACCUAAGUUGGACAAUUAUUAUAGAAAAGACAAUUUCUUAUUUUCACAGAGCAACCAAUUGAUCUUGUACCAAACCAACCAUAUCCAAACGCAAGCUUCGAUAAUUUUAAGUUUGUAUGUGAUAAUAUCAAAAUUUGCUGAUGAUUUAAACCAGUUAACUGGUUAUAAGAAACCUGCUUUCAAAGAGCUCUAAAGUUACAUUUCUCCUGACUUAAUGGUGAUGUGGUGGCUAUUGAUUAUAAACACUCACCUCUCUUUUAAGAAAGGAGCUAAAUUGUUACAUAAACCUAUUGUUUGGCAUGUUAACAAUGCAACUAAUAAAGCCACGUAUAAACCAAAUACCUGGUGUAUACGUUGUCUUUGGAGCACAAAACCAGUUGAAACAUCAAAUUCGUUUGAUGUACUGAAGUCGGAGGACGCGCAGGGAAUGGAUAAUCUUGCCUGCGAAGAUUUAAAACCAGUCUCUGAAGAAGUAGUGGAAAAUCCUACCAUACAGAAAGACGUUUUCUUGAGUGUAAUGUGAAAACCUAUCGAAGUUGUAGGAGACAUUAUACUUAAACCAGCAAAUAAUAGUUUAAAAUUACAGAAGAGGUUGGCCACACAGAUUUAAUGGCUGCUUAUGUAGACAAUUUCUAGUCUUACUAUUAAGAAACCUAAUGAAUUAUCUAGAGUAUUAGGUUUGAAAACCUUGCUACUCAUGGUUUAGCUGCUGUUAAUAGUGUCCCUUGGGAUACUAUAGCUAAUUAUGCUAAGCCUUUUAACAAAGUUGUUAGUACAACUAUAUGGUCAUACACGGUGUUUAAACCGUGUUUGUACUAAUUAUAUGCCUUAUUUCUUUACUUUAUUGUACAAUUGUGUACUUUUAGAAGACAAAUUCUAGAAUUAAAGCAUACUAUGCCGCUACUAUAGCAAAAGAAUACUGUUAAGAGUGUCGGUAAAUUUGUCUCUAGAGGUUCAUUUAAUUAUUUGAAGUCACCUAAUUUUUCUAAACUGAUAAAUAUUAUAAUUUGGUUUUACUAUUAAGUGUUUGCCUAGGUUCUUAAUCCCUUCUCAUUUAUUGCUUAGGUGGCUUUAAUGUCUAAUUUAGGCAUGCCUUCCACUGUACUGGUUACAGAGAAGGCUAUCUGAACUCUACUAAUGUCACUAUUGCAACCUGUACUGGUUCCAUUCUAGUGGUGUUUGUCUAGUGGUAAAGAUAUUCUUAAGACACCUAUCCUUCUCUAGAAACUAUACAAAUUACCAUCUUCAUCUCUAAAAUGGGAUUUAACUGCUUUGGCUUAGUUGCAGAGUGGUUUUGGCAUAUAUUCUUCACUAGGUUCUAUGUACUUGGACAGGCCGCAAUCAUGCAAACAAUGUUACAACCAUUGCCGCAAAUUCCACAAGUAACCAGGCUUAUGUGUUUAAAUGUACUCUUGGCAAAUGGAAGCCAGAUUCGGCAGCGUGGUAAGACCUCACAUUUCCCAUCAUUGUAUAAAGUAUGCAAAGUUCUAGAACUGUAACUACACAGUAGUAUGUGUGUUCCACACGAAUAGAGCAACAACAGUGAUGUACAUAUUGUUAAUGCUGUUGAAGGUUCUUUAGCUAUGCUAAUGGUAAAGGCUUGCAACUCAAAUCCAAUUGUGUUGUGAUCAUUCUGCGUUGGUAGUUUAUUAUUAGUAUGAAGUUGCGAGAGACUUGCUACAGUUUAAAACCAAUAAUCUGACCAGUCUCUUGAUAUGUUACAGUGAAGAAGGUUCCAUCCAUCUUUACUUUGAUAAAGCUGGUCAAAGACUUAUGAAAGACUCCUUUCUAUUUUGUUAACUUAGACAACGUGGUUAACCUAAAGGUUCAUUAAUUUGAUGCACUAAUUUCUCUUUUAGCAAAAAACUCAAACAAGUGCACUGCAGAAGCUGAACUUGCAAAGAUGUGUCCUUAGACAAUGUUAUUUUUCAGCUCGCAAGGUUUGUUGAUCAGAUGUAGAAACUAAAGAUGUUGUUGAAUGUCUUAAAUUGCACAAUUGAAGAAGCUGGCGAUAGUUGUAAUACUAUAUGACCUAUAACAAGUUGAAAACGACACCGACCUUGGUGCUUGAUUGACUGUAGUGCGCGUCAUUAUGCGCAGGUAGCAAAGUUAUUGCUUGAUGGAUUAAAGAUUCAUGUAUUGUCUGAACUACGAAACAAAUACGUAGUGCUGCUAAAAGAAUACCUUAAGUUGACGUGCCAAGACAAGUUGUUAAUGUUGUAACAACAAAGUAGUCUAGGUGGUAAAAUUGUUAAUAAUUGGUGAAGCAGUUAAUUAGUUACUGUGUCUUUUGUUGCUGCUAUUUUUUUUAAUAACCUGUCAUGUCGUCUACAUACUGACUUAGUGAAAUCAUAGGAUACAAGGCUAUUGAUGGUGGUGUCAUCGUGACAUAGCAUAAGAUACUUGUUUGCUAACAAACUGCUGAUUUGACAAGGUUUAGCCAGCGUGGUGGUAGUUAUACUAAUGACAAGCUUGCCCAUUGAUUGCUGCAGUCAUACAAGAGAGUGGUUUGUCGUGCCUGGUUUGCCUGGCACGAUUACGCACAACUAAUGGUGACUUUUGCAUUUCACCUAGAGUUUUGGUGCAGUUGGUAACAUUGUUACCAUCAAAACUUAUAGAGUACAUGACUUUGCAACAUAGCUUUGUGUUUGGCUGCUGAAUGUACAAUUUAAAGAUGCUUGGUAAGCCAGUACCAUUUGUGAUACCAAUGUACUGGAAGGUUCUGUUGCUAUGAAAGUUUACGCCCUGCACACGUUAUGUGCUCUGGAUGGCUCUAUUAUUCAAUUUCCAACACCUACCUGAAGGUCUGUUAGAGUGGUAACAUCUUUGAUUGAGUCUGUAGGCACGGCACUUGUGAAAGAUCAGAAGCUGGUGUUUGUGUAUCUACUAGUGGUAGAUGGGUACUUAACAAUGAUUAUUACAGAUUUUACCAGGAGUUCUGUGGUGUAGAUGCUGUAAAUUUACUUUAAUAUGUUUACACCACUAAUUCAUCCAUUGGUGCUUUGGACAUAUCAGCAUCUAUAGUAGCUGGUGGUAUUGUAGCUAUCGUAGUAACAUGCCUUGCCAUUAUUCUAUGAGGUUUAGAAGAGCUUUGGUGAAUACAGUCAUGUAGUUGCCUUUAAUACUUUCAUAUUCCUUAUGUCAUUUGUACUUGUUUAACACCAGUUUACUCAUUCUUACCUGGUGUUUAUUCUGUUAUUUACUUUGACUUGACAUUUUAUCUUACUAAUGAUGUUUUUUUUUUAGCACAUAUUCAGUGGAUGGUUAUGUUCACACCUUAGUACCUUUCUGGAUAACAAUUGCUUAUCAUUUGUAUUUCCAAAGCAUUUCUAUUGGUUCUUAGUAAUUACCUAAAGAGACGUGUAGUCUUUAAUGGUGUUCUAGUACUUUGAAGAAGCUGCGUGUGCACCUUUUUGUUAAUAAAGAAUUUCAAAGUUGCGUAGUGAUGUGCUAUUACCUACCAAUAAUAGAUCUUAGCUCUUUAUAAUAAGUACAAGUAUUUUAGUGGAGCAAUGGAUCAUUAGCUACAGAGAAGCUGCUUGUUGUCAUUUGCAAAGGCUCUCAAUGACCAGUAACUCAGGUUCUGAUGUUUUUCACCAACCACAAACCUCAUACCUCACUGUUUGCAGAGUGGUUUAGAAAAUGGCAUUCCCAUCUGGUAAAGUUAGGGUUGUAUGGUACAAGUAACUUGUGGUAUCACUUAACGGUCUUUGCUUGAUGACGUAGUUUGUCCAAGACUUGAUCUGCACCUUUGAAGACAUGCUUAACCCUAAUAUGAAGAUUUACUCAUUCGUAAGUCUAAUCAAUUCUUAUACAGGCUGGUAAUGUUCAACUCAGGGUUAUUGGACAUUUAUGCAAAAUUGUGUACUUAAGCUCAAGGUUGAUACAGCCAAUCCUAAGACACAGUAUAAGUUUGUUCGAUUCAACCAGGACAGACUUUCAGUGUUAGCUUGUUACAAUGGUCACCAUCUGGUGUUUACCAAUGUGCUAUGAGGCCCAAUUUCUAUUAAGGGUUCAUUCCUUAUGGUUCAUGUGGUAGUGUUGGUUUUAACAUAGAUUAUGACUGUGUCUCUUGUUACAUGCACCAUAUGGAAACAAUGGAGUUCAUGCUGGCACAGACUUAGAAGGUAACUUAUGACCUUUGUUGACAGGCAAACGACAAGCAGCUGGUACGGACACAACUAUUACAGUUAAUGUUUUAGCUUGGUUGUACGCUGCUGUUAUAAUGAGACAGGUGGUUCUCAAUUGACCCACAACUCUAAUGACUUUAUCCUUGUGGCAUGAAGUACAAUUAUGAACCUCUAACACAAGACAUGUGACCAAGGACCUCUUCUGCUCAAACUGGAAUUGCCGUUUUAGAUUGUGCUAUUAAAAGAAUUACUGCAUGGUAUGAAUGGACGUACCAUUGGGUAGUGCUUUAUUAGAAGAUGAAUUUACCCUUUGAUGUUGUUAGACAAUGCUCAGGUGUUACUUCCAAAGUGCAGUGAAAGAACAAUAAGGUACCACCUGGUUGUUACUCACAAUUUGACUUCACUUAGUUUAGUCCAGAGUACUCAAUGGUUUGUUCUUUUUGUAUGAAAAUGCCUUUUACCUUUUGCUAUGGGUAUUAUUGCUAUGUCUGUUUUGCAAUGAUGUUUGUCAAACAAGCAUGCAUUUCUCUGUUUGUUUUGUUACCUUCUUUGCCACUGUAGCUUAUUUUAAAUGGUCUAUAUGCCUGCUAGUGGUGAUGCUUUAUGACAUGGUUAGAUAUGGUUGAUACUAGUUUGUCUGGUUUAAGCUAAGACUGUGUUAUGUAUGCAUCAGCUGUAGUGUUACUAAUCCUAUGACAGCAGAACUGUGUAUGAUGAUGGUGCUGGAGAGUGGACACUUAUGAAUGUCUUGACACUCGUUUAUAAAGUUUAUUAUGGUAAUGCUCUAGAUAGCCAUUUCCAUGGGCUUUAUAAUCUGUUACUUCUAUUCAGGUGUAGUUCAACUGUUCAUGUUUUUGGCCAGAUAUUGUUAGUGUGUUAGUAUUGCCCUAUUCUUCAUAACUGGUAAUACACUCAGUGUAUAAUGCUAGUUUAUUGUUUUUAGGCUAUUUUUACUUGUUACUUGGCCUCUGUUUACUCAUGCUACUUAGACUGACUUGGUGUUUAUGAUACUUAGUUUCUACACAGGAGUUUAGAUAUAUGAAUACGGGACUCCCACCAGAAUAGCAAGAUGCCUUCAAACUUUCAUUAAAUGUUGGGUGUUGGUGGCAAACCUUGUAUCAAGUAGCCUGUCAGUCUAAAAUGUCAGAUGUAAAGUGCACAUCAGUAGUCUUACUCAGUUUGCAACAUCAGAGUAGAAUCAUCAUCUAAAUUGUGGGCUCAAUGUGUCCAGUUACAAUGACAUUCUUAGCUAAAGAUAACUGAAGCCUUUGAAAAUGGUUCACUACUUCUUUUUGCUUUCCAUGCAGGUGCUGUAGACAUAAACAAGCUUGUGAAGAAAUGUGGACACAGGGCACUUACAAGCUAUAGCCAAGAGUUGUUCCCUCCAUCAUCACUUGCUCUUUAGAGCUUAUCAAACUGUGCUAAUAAUGUCUGAAGUUGACCCAAAAAGUUAAAGAACCCAUUACAUUGGUAACCUAAUUUACUGGCAGUAACCAGAAUAAGACGCAAAAGAUGCGAUCAAACAACGACCAGGUUACCCACUAAUCUGGGACAAGAAACGCUAUAUCUGGCAGACAAUGCCUUCAAUUCUCGAGGACAAGAUGCACUCAAAUAUCACAAUAAAGUGCUGGUGAUCCCUUGAACUAUACCAACAGCAGCCAAACUAAUGGUUGUCAUACCAGUAAACACAAAAAAUACGUGAUGGUAUUUUUACAUCAGCAAUGGGGAAUCCAACAGGUUGUAAUGCAGAUAGUAAAAUUGUUCAACUUAGUGAAAUUAGUAUGGACAAUACCUAUUUGGCAGCCCAUGUCAGCAUAAGGGCCAAUUCUGCUUCAAAUUACAGAAUAAUGAUUGCCUGUUGCACUACGCAGAUGCUGUGCUGCCAGUACUACCAAUUGUUUGCACUGAUGCAAUGCGUCAGCUUAACAUCCAACACAGGAGGUAGGUGUACUUGCCUGUUAGAUGGAUUUGAAAUGGCUAGAUCCUGGUAUGGAACUGGUACUAUCUUACAGAUGACCACCUUGUAGGUUUGUUACAGACCACCAAAGGUCCAAAGUGAAGUAAUCUUUAUUAAGGAUUAAACAACCUAAUAGAGGUAGUACUUGGUAGUUUAAAUGCCACAGACGUCUACAAGCUGGUAAUGCAACAGAAGUGCCUGCCAAUCAACUGAUUAUAUUUCCGUGCUUUGCUCAAGAUGCUGCAGCUUUACAGAUUAUCUAGCUAGUGGGGACAACCAAUCACUAUGUGUUAAGAUGUUUGACACACACUGGUACGGUCACAAUCAGUUACAGGAAGCCAAUAUAGAUCAAGAAUCCUUUGGUGGUGCAUCGUGUUGUCGUACAACCAUUGCCCACAGAUCCUCCAAAUCCUAAAGGAAGGUGAUGAAAAAGCUCUAGAUACAGAAUAACAGCAACUGUGACCCUGCUGCAGAUUUGGAUGAUUUCCAAACAAUUGCAAUCCCGAGCAGUGUGACUCAACUCAGGCCUAAACUCAUGCAGACCAUAAGGCAGAUGGGCUAUAAACGUUUCGCUUUCCGUUUACGAUAUAGUCUACUUGUGCAGAAUGAAUUCGUAACAUAGCACAAGUAGAUGUAGUUAUUAAUCCUAGCAAUAUUCAGUGUAACAUUAGGGAGGACUUGAAAGAGCCACAUUCCCUAGGCCACGCGAGUACGAGUGUCAGUGAACAAUGUCGGAGAGCUGCCUAUAUGGAAGAGCCCUAAUGUGUAAAAUUAAUUUAGUAGUGCUAUCCCCAGUGAUUUUAAUAGCUUCUAGGAGAAUGACAAAUACCAUCCUCCCCAUCCUCAUAUCCAUAUAACAUCCCCCUACCUACCCACUCCAUCCCCAAAAUUGGAUGACGCAGA
>cluster_26 reads=1 total_reads=13
AGAAGUGUUAACAGAGGAAGUUGUCUUGAAACUGGUAGAUUUACAACAUUAGAACAACCCACUGUGAAGCAUUGUUGAAGCUCCAUUGGUUGGUACACCAGUUUGUAUUAACAGGCUUAUGUUGCUCGAAAUCAAGACCAAGAAAAGUACUGUGCCUCAGCCUAAAUUAUGAUGGUAUCAAACAAAUCUCCACUCAAAGGCGGUGCACCAACAAAGGUUACUCUUUGGUGAUGACACUGUGAUAGAAGUGCAAGGUUACAAGAGUGUGAAAUAUCACUUUGAACUUGAUGAAAGGAUUGAUAAAGUACUUAAUGAGAAGUGCUCUGCCUAUACGGUUGAACUCAAGUCAGAAGUAAUGAGUUCGCCUGUGUUGUGGCAGAUGCUGUCAUAAAACUUCGCAACCAGUAUCUGAAUUACUUCUACCUCUGGGCAUUGAUUUAGAUGAGUAGAGUAUGGCUUUUAUAACAACCAACCGAUGAGUCUGGUGAGUUUAAAUUGGCUUUCAUGUAUUGUCUCUCUACCCUCAGAUGAGGAUGAAGAAGAAGGUGAUUGUGAAGAAGAAGAGUUUGAGCCACAUCAACUCAAUAUGAGUAUGGUACUGAAGAUGAUUACCAAGGGUAAUCACAUUGGAAUUUGGUGCACUCUGCUGCUUCAACCUGAAGAAGAGCAAGAAGAAGAUUGGUUAGAUGAUGAUAGUCAACAAACUGUUGGUCAACAAGACGGCAGUGAGGACAAUAAGACAACUACUACUAUUCAAACAAUUGUUGAGGUUCAACCUCAAUUAGAGAUGGAACUUACACCAGUUGUUCAGACUAACUGAAGUGAAUAGUUUAGUGGUUAUUUAAAACUUACUGACAAUGUAUACAUUAAAAAUGCAGACAUUGUGGAAGAAGCUAAAAAGGUAAAACCAACAGUGGUUGUUAAUGCAGCCAAUGUUUACACAUUAAACAUGGAGGUGUUGCAGGAGCCUCAAUAAGGCUACUAUACAAUGCCAUGCAAGUUGAAUCUGAUGAUUACAUAGCUACUAAUGGUACUUAAAGUGAAGGUGGUAGUUGUGUUUUAAGCGGACACAAUCUUGCUAAACACUGUCUUCAUGUUGUCGGCCCAAAUGUUAACAAAGGUGAAGACAUUCAUCUUAAGAGUGCUUAUGAAAAUUUUAAUCAGCAAAGUUCUACUUGUCCACUAUUAUCAGCUGGUAUUUCUGGUGCUGACCCUAUUUACUCUUUAAGUUUGUGUAGAUACUGUUUGCCAAAUGUCUACUUAGCUGCUUUGAUAAAAAUCUAUGACAAACUUGUUCAAGCUUUUGGAAAUGAAGAGUGAAAGCAAGUUGAACAAAAGAUAUAAGAUUCCUAAAGAGGCAGUUAAGCCAUUUUAACAACUGUAGUAAACCUUCAGUUGAACAGAGAAAACAAGAUGAUAUAAGAAAAUCACUGGGUCUUGUGUUGUAGAAGUUACAACAUUCUUGGAAGAAAACUAAGUUCCAAGAAAACUUGUUACUUUAUAUUGACAUUAAUGGCUGUUUCUAUCCAGAUUUUGCCACUCUUGUUAGUGACAUUGACAUCACUUUCAAAGAAAGAUGCUCCAUAUAGUGGGUGAUGUUGUUCAAGAGGGUGUUUUAACUGCUGGUUAUACCUACUAAAAGGCUGGUGGCACUGAAUGCUAGCGAAAGCUCAAAAGAAAAGUGCCAUAGACAAUUAUAACCAUCCUACCCGGGUCAGGGUUUAAAUGGUUACACAAAAUGGAGGAGGCAAAGACAGUGCUUACAACUCAUAAAAAGUGUAAAAGUGCCUUACAUUUACCAUUUAUUAUACACAAUGAGAGCAAGAAUUUGGAACUGUCUUGGAAUCUGCGAGAAAAUGCUUGCACAAAGAAGAAACACGCAAAUUAAUGCCUGUCUGUGUGGAAACUAAGCCAUAGUUUCAUUAUACCGCGCAAUAUAAGGGUAUUAAAUCAAGAGGGUGUGGUUGAUAGAUUUACACCAGUAAAACAACUGUAGCGUCACUCAUUUAUUUACUUAACGAUUUAAUGAAACUCUUGUUAUGCGCACAUGGCAUGUAACACAUGGCUUAAAUUUGGUAGAAGCUGCUCGGUAUAUGAAGAUCUCAAAGUGCCAGCUACAGUUCUUGUUUCUUCCUGAUGCUGUUACAGCGUAUAAUGGUUAUCUUACUUCUAAAACACCUGAAGAACAUUUUAUUGAAACCAUCUCACUUGCUGGUUCCUAUAAAGAUUGGUCCUAACUUGGACAAUACACUAUUAGGUAUAGAAUUUCUUAAGAGAGGUGAUAAAAGUGCAUAUUACACUAGUAAUCCCUUUUUUAUUCCAAGAUGGUGAAGUUAUCACCUUAAACAAUUUCUGACUUCUCUCAAAGAGAAGUGAGGACUAUUAAGGUUUACAACAGUAGACACAUUAACUCCACACAAGUUGUGGACAUGUCAAUGACAUAUGGACAACAGUUUGGUCCAACUUAUUUGGAUGGAGCUGAUGUUACUAAAGUAAAACCUUUAAAUUUACCGAAGGUAAACAUUUUCUUUAUGUUUUACCUAAUGAUGACACUUCUACGUGUUGAGGUUUUGAGUACUACUUUCCACAACUGAUCCAAGUUCUGGGUAGGUACAUGUCAGCAUUAAAUACACUAAAAAGUGGAAAUACCCACAAGUUAAUGGUUUAACUUUUAUUAAAUGGGCAGAUAACAACUGUUAUCUUGCCACUGCAUUGUUAACACUCCAACAAAUAGAGUUGAAGUUUAUCCACCUGCUUCUACAAGAUGCUUAUACAGAGCAAGGGCUGGUGAAGCUGUUAUUUUUGUGCACUUAUCUUAGCCUACUGUAAUAAGACAGUAGGUGAGUUAGGUGAUGCUAGAGAAACAAGUUACUUGUUUCAACAUGCCAAUUUAGAUCUUGCAAAAAGAGUCUUGAACGUGGUGUGUAAAAUCUUGUGGACAACAGCAGACAACCCUUGGUGUAGAAGCUGUUAUGUACAUGGGCAUUUUUCUUAUGAACAAUUUAAGAAAGUGUCAGAUACCUUGUACGUGUGGUAAACAAGCUACAAAAUAUCUAGUCAACAGGAGUCACCUUUGUUUAUGAUGUCAGCACCACCUGCUCAGUAUGAUUAAGCAAGUCACUUAUUGUAAUUAGUGAGUACACUGGUAUUACCAGUGUGGUACUAUAAACAUUAACUAAAAGAAACUUGUAUUCAUAGACGGUACCUUACUUACAAAGUCCAGAAUACAAAGGUCCUAUUACGGAUGUUUUACAAAGAAACAGUUCUCCAACAACCACCAAACAAGUUACACAAAUUGGAUGGUGUUGUUUGUACAGAAUUGACCUAAGUUGGAGCAAUUAUUAUAAGAAAGACAAUUCUUAUUUCCACAGAGCAACCAAUUGAUCUUGUACCAAACCAACACAUAUCCAAACGCAAGCUUUGAUAAUUUUAAGUUUGUAUGUGAUAAUAUCAAAUUUGCUGAUGAUUUAAACCAGUUAACUGGUUAAAAGAAACCUGCUUCAAGAGAGCUUAAAGUUACAUUUUCCCUGACUUAAAUGGUGAUGUGGUGGCUAUUGAUUAUAAACACUACACACCUCUUUAAGGAAAGGAGCUAAAUUGUUACAUAAACCUAUUGUUUGGCAUGUUAACAAUGCUAAUAAAGCCACGUAUAAACCAAAUACCAGCGUAUACGUUGUCUUGGAGCACAAAACCAGUUGAAACAUCAAAUUCGUUUGAUGUCUGAAGUCAGAGGACGCGCAGGGAAUGGAUAAUCUUGCCUGCGAAGAUCUAAAACCAGUCUCUGAAGAAGUAGUGGAAAAAUCCUACCAUACAGAAAGACGUCUUGAGUGUAAUGUGAAAACUACCGAAGUUGUGAGACAUUAUACUUAAACCAGCAAAUAAUAGUUUAAAAAUUACAGAAGAGGUUGGCCACACAGAUUUAAUGCUGGCUGCUUAUGUAGACAAUUCUAGUCUCUAUUAAGAAACCUAAUGAAUUAUCUAGAGUAUUAGGUUUGAAAACUUCCUUGUAUCAUGGUUUAGCUGUUGUUAAUAGUGUCCCACUGGGAUACUAUAGCUAAUAUGCUAAGCCUUUUUAACAAAGUUGUUAGUACAACUAUAUGGACUUACACGGUGUUUAAACCGUGUUUGUACUAAUUAUAUGCCUUAUUUCUUUACUUUAUUGCUACAAAUUGUGUACUUUACUAGAAGUACAAAUUCUAGAAUUAAAGCAUCUAUGCCGACUACUAUAGCAAAGAAUACUGUUAAGAGUGUCGGUAAAUUUUGUCUAGAGGCUUCAUUUAAUUAUUUGAAGUCACCUAAUUUUUCUAAACUGAUAAAUAUUAUAAUUUGGUUUUUACUAUUAAGUGUUUGCCUAGGUUUUUAAUCUCACUCAUUUCGUUGCUAGGUGUUUUAAUGUCUAAUUUAGGCAUGCCUUACUGUUCUGGUUACAGAGAAGGCUAUUUGAACUUUACUAAUGUCACUAUUGCAACCUACUGUCUGGUUCUAUACCUUGUAGUGUUUGUCUUAGUGGUUUAGAUUCUUAGACACCUAUCCUUCUUUAGAAACUAUACAAAUUACCAUUCAUCUUUUAAAUGGGAUUUAACUGCUUUUGGCUUAGUUGCAGAGUGGUUUUGGCAUAUAUUCUUCAUAGGUUUUCUAUGUACUUGGAUUGGCUGCAAUCAUGCAAUUGUUUUCAGCUAUUUGCAGUACAUUUAUUAGUAAUUUGGCUAUGUGGUUAAUAAUUAAUUUGUACAAUGGCCCCGAUUUCAGCUAUGGUUAGAAUGUACAUCUUCUUUUGCAUCCUUUAUUAUGUAUAGAAAGUAUGUGCAUGUUGUAGACGGUUGUAAUUCAUCAACUUGUAUGAUGUGUUACAAACGUAAUAGAGCAACAAGAGUCGAAUGUACAUUAUGUUAAUGGUGUUGAAGGUCCUUUUAUGUCGCUAAUGGAGGUAAAGAGAGCUUUGCAAACUACACAAUUAGAAUUGUGUUAAUUGUGAUACAUUUACUGUGCUGUAGUCUACUUAUUAGUGAUGAAGUUGCGAGACUUGUCACUACAGUUUAAAGACCAAUAAUCCUACUGACCAGUCUUCACAUUGCUGAUAGUGUUACAGUGAAGAAUGGUCCAUCCAUCUUUACUUUGAUAAGCUGGUCAAAAGACUUAUGAAGCUCUCUCUCAUUUGUUAACUUAGACAACUGAGAGCUAUAACACUAAAGGUUCAUUGCCUAUAAUGUUAUAGUUUGAUGGUAAUCAAAAUGUGAAGAAUAUCCAAAUCAGCGUCUGUUACUACAGUAGCUUAUGUGUCAACCUAUAUGUUACUAGAUAGGCAUUAGUGUCUGAUGUUGGUGAUAGUGCGGAAGUUGCAGUUAAAAUGUUUGAUGUACGUUAAACGUUCAACUUUAACGUACCAGAAAACUCAAACUGUUGCUAGAAGCUGAACUUGCAAAGAAUGUGUCCUUAGACAAUGUCUUAUCUACUUUAUUUCAGCAGCUCGGCAAGGUUUGUUGAUUCAGAUGUAGAACUAAAGAUGUUGUUGAAUGUCUAAAUUGUUCAUCAAUCUGACAGAAGUUGAUAGUUGUAAUAUAUAUGCUCCUAUACAAGUUGAAACAUGACACCCGUGACCUUGGUGCUUAUUGACUGUUGGCGUCAUAUUAAUGCGCAGGUAGCAAAAAGUCAACAUUGUUUGAUAUGGAACGUUAAAGAUUUCAUGUCAUUGUCUGAACAACGAAACAAAAUAGUGCUGCUAAAAGAAUAUUUACCUUAAGUUGACGUGCAACUAGACAAGUUGUUAAUGUUGUAAAAGAUAGCCUAGGGUGGUAAAAUUGUUAAUAAUUGGUUGAAGCAGUUAAUUAAAGUUACCUGUGUUCCUCUUGUUGCUAUUUUCUAUUUAAUACCUGUUUGCAUGUCUAAACAUCUGACUUUUCAAGUGAAUCAUAGGAUACAAGGCUAUUGAUGGUGGUGUCGGACAUAGCAUACAGAUUUGUUUGCUAACAAACGCUGAUUUUGACACAUGGUUUAGCCAGCGUGGUGGUUAUACUAAUGACAAGCUUGCCCAUUGAUUGCUGAAGGAUGAUGUGCCGGUUUGCCUGGCACGAUUACGCACCGGUGACUUUGCAUUUCUUACCUAGAGUUUUAGUGCGUAUACUUUACACCAAACUUAUAGAGUACAUGAUUUGCAACCAGCUUGUGUUUGGCUGCUGAAGCAAUUUUAAAGAUGUUGGUAAGCCAGUACCAUUGUGAUACCAAUGUACUAGAAGGUUCUGUUGCUUAUGAAAUUUACGCCUGACACACGAUUCUGGAUGGCUCUAUUAUUCUUUCCAACACCUACCUGAAGGUUCUGUUAGAGUGGUAACAACUUUGAUUCUGAGUACUGUAGGCACGGCACUUGAAAGAUCAGAAGCUGGUGUUGUGUAUCUACUAGUGGAGAUGGUACUUAACAAUGAUUAUUCAGAUUUACCAGGUUUCUGUGGUAGAUGCUGUAAAUUUACUUACUAAUAUUUACACCACUUCAACCUAUGUGUUGGACAUCAGCAACAGUGGUGGUAUUGUAGCUAUCGUAGUAACAUGCCUUGCCUAUAUUUAUGGGUUUAGAAGAGCUUUGGUGAAUACAGUCGUAGUUGCCUUUUACUUACUAUUCCUUAUGUCAUUGAUAUUGUUAACACCAGUCAUCAUCUUCCUGGUGUUUAUCUGUUAUUUACUUGACUUGACAUUUAUCUACUAAUGAUUUUUUUUGACUAUUCAGUGGAUGGUUAUGUUACCCUUAGUACCUUUCUGGAUAACAAUUUUAUAUCAUUUGUAUUUCCAAAGCAUUUAUUGGUUCUUAGUAAUUCCAAGGACGUGUAGUCUUUAAUGUUUUCCUUAGUACUUUGAAGAAGCUGCGUGUGCACCUUCUUGUUAAAUAGAAAUGUAUUAAGUUGCGUAGUGAUGUGCUAUACCUUCCCAAUAUAAUAGAUACUUAGCUCUUAUAAUAAGUACAAGUAUUUAGUGGAGCAAUGAUACAACUAGCUCAGAGAAGAAUGUUUGUCAUCUCCAGGUCUAUUAACUGUUUUUGAUGUUCUCUCCAAUUGCCAAGCUUUUUAAAUGAAGAGUGAAAAGCAAGUUGAACAAAGAUCGUUGAGAUUCCUAAAGAGAAGGUAAGCAUAUACUGGUAACUUCAGUGAAAGAAACAAGAUGAUAAGAAAUCAAAGCUUUGUUGAAGUGAAACAACUUGGAAGAAAUGGUACCUCAAAAACUUUUACUAUUUGACAUUAAUCAAUAUCCAGAUUUUGCCACUUUGUUGGACUGACAUCACUUUCUAAAGAAAGAUGCUCCAUAUAGUAUAUGUUGUUAAGAGUGUUUAUGCUGGGUAUACCUACAAAAAGGCUGGUGGCACUGAAAUGCUGUGAAGUUUAGAAAAGUGCCCAGACAUUAUAUAACUAUUACGGGUCAGGUUUAAAUGGUUCACUGUAGAGGAGGCAAAGACUGCUUAAAAGUGUAAAGUGCCUUAACAUACCAUCUAUUAUCUCUAAUGAGAAGCAAGAAAUCUUGGAACUGUUUUGGAAUUUGCGAGAAUGCUUGCACACAGAAGAAACACGCAAAUUAAUGCCUGUCUGUGUGGAAACUAAAGCCAUAGUUUCAACUAUACAGCGUAAAUAUAAGGGUAUUAAAAUAAGAGGGUGUGGUUGAUUAUGGUGCUAGAUUUUACUUCAACCAGUAAACAACUGUAGCGUUCUCAUCAACACUAACGAUCUAAAUGAAACUCUGUUACAAUGCCACUGGCUAUGUAACAUGGCUUAAAUUUGGAAGAAGCUGCUCGGUAUAAGAUCUCAAAGUGCCAGCUACAGUUUUGUUUCCUGAUGCUGUUACAGCGUAAUGGUUAUCUACUUCUUAAACACCUGAAGAACAUUUUAUUGAAACCAUCUCACUUGCUGGUUCCUAUAAAGAUUGGUCCUAUCUGGACAAUACACAUAGGUAUAGAAUUUCUAAGAGAGGUGAUAAAAGUGUAUUACACUAGUAAUCCUACCACAUUCUCCAGAUGGUGAAGUUAUCACCUUUGACAAUUUAAGACACUUUCUUAGAGAAGUGAGGACUAUUAAGGUGUUUACAACAGUAGACACAUUAACCCUCCACGCAAGUUGUGGACAUGUCAAUGACAUGGACAACAGUUUGGUCCAAUCAUUUGGAUGGAGCUGAUGUUACUAAAGUAAACCUCAUAAUAUGAAGGUAAACAUUUAUGUUUUACCUAAUGAUGACACUCACGUGUUGAGGCUUUGAGUACUACCCUACUGAUCCUAGUUUUGGGUAGGUACAUGUCAGCAUUAAAUCACUAAAAAGUGGAAAUACCCACAAGUUAAUGGUUUAACUUUAUUAAAUGGGCAGAUAACAACUGUUAUCUUGCCACUGCAUUGUUAACACUCCAACAAAUAGAGACUGAAGUUUAAUCACCUGCUCUACAAGAUGCUUAUUACAGAGCAAGGGCUGGUGAAGCUGCUAACUUUUGUGCAUUAUUUAGCCUACUGUAAUAAGACAGUAGGUGAGUUAGGUGAUGUUAGAGAAACAAUGAGUUACUUGUUCAACAUGCCAAUUUAGAUUCUUGCAAAAGAGUCUGAACGUGGUGUGUAAAACUUGUGGACAACAGAGACAACCCUUAAGGGUGUAGAAGCUGUUAUGUACAUGGGCACACUUUUAUGAACAAUUUAAGAAAGGUGUUCAGAUACCUUGUACGUGUGGUAAACAAGCUACAAAAUAUCAGUACAACAGGAGUCACCUUUUGUUAUGAUGUCAGCACCUGCUCAGUAUGAACUUAAGCAUGGUCAUUAUUGUACUAGUGAGUACACUGGUAAUUACCAGUGUGGUCACUAUAAACAUAUAACUUUAAAGAAACUUGUAUUGCAUAGACGGUGCUUCUUACAAAGUCCAAGAAUACAAAGGUCCUAUUACGGAUGUUUCUACAAAGAAACAGUUACACAACAACCAAAACCAGUUACUUAUAAAUUGGAUGGUGUUGUUUGUACAGAAAUUGACCCUAAGUUGGACAAUUAUUAUAAGAAAGACAAUUCUUAUUUCACAGAGCAACCAAUUGAUCUUGUACCAAACCAACAUCCAAACGCAAGCUCGAUAAUUUUAAGUUUGUAUGUGAUAAUAUCAAAUUUGCUGAUGAUUUAAACCAGUUAACUGGUUAUAAGAAACCUGCUUCAAGAGAGCUUAAGUUACAUUUUCCUGACUUAAUGGUGAUGUGGUGGCUAUUGAUUAUAAACACUACUCACCCUUUUUAAGAAAGGAGCUAAAUUGUUACAUAAACCUAUUGUUUGGCAUGUUAACAAUGCAACUAAUAAAGCCACGUAUAAACCAAAUACCUGGUGUAUACGUUGUCUUUGGAGCACAAACCAGUUGAAACAUCAAAUUCGUUUGAUGUACUGAAGUCAGAGGACGCGCAGGGAAUGGAUAAUCUUGCCUGCGAAGAUCUAAAACCAGUCUCUGAAGAAGUAGUGGAAAAUCCUACCAUACAGAAAGACGUUCUUGAGUGUAAUGUGAAAACUACCGAAGUUGUAGGAGACAUUAUACUUAAACCAGCAAUAAUAGUUUAAAAAUUACAGAAGAGGUUGGCCACACAGAUUUAAUGGCUGCUUAUGUAGACAAUUUUAGUCUACUAUUAAGAAACCUAAUGAAUUACUAAGAGUAUAUUGAACUUAAGUCUGUUGAAUAGCAUUGACGCAUACAAAACAUCCCACCAACAGAGCCUAAAAAGGACAAAAGAAGAAGGCUGAUGAAACUCAAGCCUCCAGAGACAGAAGAAACAGCAAACUGUGACUUUAUCCUGCUGCAGAUUUGGAUGAUUUCCAAACAAUUGCAACAUCCAUGAGCAGUGCUGACUCAAUCAGGCCUAAACUCAUGCAGACCACAAGGCAGAUGGGCUAAUAAACGUUUCGCUUUCCGUUUACGAUAUAGUCUACUUGUGCAGAAUGAAUCUCGUAACUACAUAGCACAAGUAGAUGUAGUUAACUUUAAUCUCACAUAGCAAUCUUUAAUCAGUGUGUAACAUUAGGGAGGACUUGAAAGAGCCACCACUUCACCGAGGCCACGCGGAGUACGAUCGAGUGUACAGUGAACAAUGCUAGGAGAGCUGCCUAUAUGGAAGAGCCCUAAUGUGUAAAAUUAAUUUAGUAGUGCUAUCCCAUGUGAUUUUAAUAGCUUCUUAGGAGAAUGACAAACCACCCCUACUCCCAAUAUUCCAUAUUCAUACCCAUCCCUCCUCUCACAU
>cluster_27 reads=1 total_reads=120897
ACAGGUUUAUACCUUCCCAGGUAACAAACCAACCAACUUCGAUCUCUGUAGAUCUGUUCUCUAAACGAACUUUAAAAUCUGUGUGGCUGUCACUCGGCUGCAUGCUUAGUGCACUCACGCAGUAUAAUUAAUAACUAAUUAUGUCGUUGACAGGACACGAGUAACUCGUCUAUCUUUGCAGGCUGCUUACGGUUCGUCCGUGUUGCAGCCGAUCAUCAGCACAUCUAGGUUUCGUCCGGGUGUGACCGAAAGGUAAGAUGGAGAGCCUUGUCCCUGGUUUCAACGAGAAACACACGUCCAUUCAGUUUGCCUGUUUUACAGGUUCGCGAUGUGCUCGUACGUGGCUUGGAGACUCCGUGGAGGAGGUCUUAUCAGAGGCACGUCAACAUCUUAAAGAUGGCACUUGUGGCUUAGUAGAAGUUGAAAAAGGCGUUUGCCUCAACUUGAACAGCCCUAUGUGUUCAUCAAACGUUCGGAUGCUCGAACUGCACCUCAUGGUCAUGUUAUGGUUGAGCUGGUAGCAGAACUCGAAGGCAUUCAGUACGGUCGUAGUGGUGAGACCAUUGGUGUCCUUGUCCCUCAUGUGGGCGAAAUACCAGUGGCUUACCGCAAGGUUCUUCUCGUAAGAACGGUAAUAAAGGAGCUGGUGGCCAUAGUUACGGCGCCGAUCUAAAGUCAUUUGACUUAGGCGACGAGCUUGGCACUGAUCCUUAUGAAGAUUUCAAGAAAACUGGAACACUAAACAUAGCAGUGGUGUUACCCGUGAACUCAUGCGUGAGCUUAACGGAGGGGCAUACACUCGCUAUGUCGAUAACAAUCUUGUGGCCCUGAUGGCUACCCUUCUUGAGUGCAUUAAAGACCUCUAGCACGUGCUGGUAAAGCUCAUGCACUUUGUCCGAACAACUGGACUUUAUUGACACUAAGAGGUGUAUACUGCUGCCGUGAACAUGAGCAUGAAAUUGCUUGGUACACGGAACGUUCUGAAAAGAGCUAUGAAUUGCAGACACCUUUGAAAUUAAAUUGGCAAAGAAAUUUGACACCUUCAAUGGGGAAUGUCCAAAUUUUGUAUUUCCCUUAAAUUCCAUAAUCAAGACUAUUCAACCAAGGGUUGAAAAGAAAAAGCUUGAUGGCUUUAUGGGUAGAAUUCGAUCUGUCUAUCCAGUUGCGUCACCAAAUGAAUGCAACCAAAUGUGCCUUUCAACUCUCAUGAAGUGUGAUCAUUGUGGUGAAACUUCAUGGCAGACGGGCGAUUUUGUUAAAGCCACUUGCGAAUUUGUGGCACUGAGAAUUUGACUAAAGAAGGUGCCACUUUGUGGUUACUUACCCAAAUGCUGUUGUUAAAAUUUAUUGUCCAGCAUGUCACAAUUCAGAAGUAGGACCUGAGCAUAGUCUUGCCGAAUACCAUAAUGAAUCUGGCUUGAAAACCAUUCUUCGUAAGGGUGGUCGCACUAUUGCCUUGAGGCUGUGUGUUUCUUAUGUUGUUGCCAAACAAGUGUGCCUAUUGGGUUCACGUGCUAGCGCUAUCUAGGUUGUAACCAUACAGGUGUUGUUGGAGAAGGUUCCGAAGGUCUUAAUGACAACCUUCUUGAAAUACUCCAAAAAGAGAAGUCUACAUCAAUAUUGUUGGUGACUUUAAACUUAAUGAAGAGAUCGCCAUUAUUUUGGCAUCUUUCUGCUUCCACAAGUGCUUUUGUAGAAACUGUGAAAGGUUUGGAUUAUAAAGCAUUCAAACAAAUUGUUGAAUCCUGUGGUAAUUUAAGUUACAAAAGGAAAAGCUAAAAAGGUGCCUGGAAUAUUGGUGAACAGAAAUCAAUACUGAGUCCUCUUAUGCAUUUGCAUCAGAGGCUGCUCGUGUUGUACGAUCAAUUCUCCCCGCACUUGAAACUGCUCAAAAUUUGUGCGUGUUUACAGAAGGCCGCUAUAACAAUACUAGAUGGAAUUCACAGUAUUCCUAGACUUAUUGAUGCUAUGAUGUUCACUCUUGAUUUGGCUACUAACAAUCUAGUUGUAAUGGCCACAUCUACAGGUGGUGUUGAUCAGUUGACUUCGAGUGGCUAACUAACAUCUUUGGCACUGUUUAUGAAAACUCAAACCCGUCCUUGAUUGGCUUGAAGAGAAGUUAAGGAAGGUGUAGAGUUUUAGAGACGGUUGGGAAAUUGUUAAAUUUAUCUCAACCUGUGCUUGUGAAAUUGUCGGUGGACAAAUUGUCACCUGUGCAAAGGAAUUAAGGAGAGUGUUCAGACAUUCUUAAGCUUGUAAAUAAUUUUGGCUGUGUGCUGACUCUAUCACUAUUGGUGGAGCUAACUUAAAGCCUUGAAUUUAGGUGAAACAUUUGUCACGCACUCAAAGGGAUUGUACAGAAAGUGUGUUAAAUCCAGAGAAGAAACUGGCCUACUCAUGCCUCAAAAGCCCCAAAAGAAAUUAUUUUAGAGGAGAAACACUUCCUACAGAAGUGUUAACAGAGGAAGUUGUCUUGAAACUGGUGAUUUACUCAUUAGAACAACCUACUAGUGAAGCUGUUGAAGCUCCAUUGGUUGGUACACCAGUUUGUAUUAACGGGCUUAUGUUGCUCGAAAUCAAAGACACAGAAAAGUACUGUGCCCUUGCACCUAAUAUGAUGGUAAUAAACAAUUACUCUACAUUCAAAGGCGGUGCUCCAACAAAGGUUAUUGGUGAUGACACUGUGAUAGAAGUGCAAGGUUACAAGAGUGUGAAUAUCACUUUGAACUUGAUGAAAGGAUUGAUAAGUACUUAAUGAGAAGUGCUUUGCCUAUACAGUUGAACUGUACAGAAGUAAAUGAGUUGCUGUGUUGUGGCAGAUGCUGUCUAAAAACUUUGCAACAAGUAUCUGAAUUACACACCACUGGCAUUGAUUUAGAUGAGUGGAAUGGCUCAACCUUAUUUGAUGAGUCUGGUGAGUUUAAAUUGGCUCACUGUAUUGUUUCUACCUCCAGAUGAGGAUGAAGAAGAAGGUGAUUGUAAGAAGAAGAGUUUGAGCCAUCACUAAAUGAGUAUGGUACUGAAGAUGAUUACCAAGGUAAACCUUUGGAAUUUGGUGCACUCUACUGCUUCAACCUAAGAAGAGCAAGAAGAAGAUUGGUUAGAUGAUGAUUGUCAACAAAUGUUGGUCAACAAGACGGCAGUGAGGACAAUCAGACAACUACUAUUCACUUGAGGUCAACGCUCAAUAGAGAUGGAACUUACACCAGUUGUUCAGACUAUUGAAGUGAAUAGUUUAGUGGUUAUUUAAAAUACUGACAAUGUAUACAUAAAAUGCAGACAUUGUAGAAGAAGCUAAAAGGUAAACCACAGUGUUGUUCAUGCAGCCAAUUUACUAACAUGGAGGUGUUGCAGGACCUUAAUAAGGACUAAUCAAUGCCAUGCAGUUGAUUGAUGAUUAAUAGCUACAUGGACACUUAAAGUGAUGUAGUUGUGUUUAUGGACAUGUUAACUUUUCAUGUUGUCGGCCCAAAUGUAACUAGUGAGACAUUCAUCCAGAGUGCUUAUGUUUAAUCAGUCGAAUCUAUUGCAAUAGCUAGUAUUGUGACAUACAUCUCAAGAGUGUAGAUAGUUGUCAUGUCUUUCUGUCAUGAUAAAACUUAUGAUUAGCUAAAUAGCAAGUUGCAAAGAUAGAUCUAAAUUAGCAUUAUAUGAUAAUCACACAAUGAAAAUCAAGCUUUGUAACAAUUGAGAACUAUGAUGUCUAUGACAUAAUGGCUACUUAUCAGAUAUGCUUUAGUGAUACUCUAAGAAUCUCAUAAUAGAUGAUGAUACCUAAAUGCUGCAAUACUGGAACCAUACUACGAGUUAUAGCAUUUAGCUCAACCAUCAUAUCUCUAAUGAAUUCAGGAAUCAUCUUAGGGCAAAUUCUAAGAUAAGUAUAGUUUACAUGGUAUCAUUCAAAUCUUAGCUGAUGGUGUCGUAAGAUUAAGUAGCAUUUGUGUACACGAAUGAUUCUAAAAUAAUAUAAAUCUAUGAACUAUACAACUAGUAAGAAUCUCUAAGGAUAGUCACUAGUCUAACUAGAUGAAGUAUCCUAAUUAGAUGUAGGAUUAAUAGAAUACUCAUAGUCAUUAUGUUACUAUAUAUAAUAAUUUACUAGCUUAGUCAAUUUGUAUGUACAUGACAAGUGUACUAUUGUAACUAUAAUAUAACUUGAACUGCAUUUCACAUAGAGAUCAUUCUUAAUUAUUUGGAGUUGAUAUAUGAACCCUAUAUUACUCAUAGUCUGUAAUCUUAAAGAGCUAUUUAAACUUACACUGAAAGUGUAGAUGCUAUGACACUCAAGAUAUAAACUUCAGAUACAUAUACAAAUAUAUCUAGUACAGAACCAUAUGAUUGACAUAUACUAAGAGUCACUAUUAGUACAAUGCAUUGUGUCUAGAUACUACUUAAACUGAUAACAGAUGUUUAACAAUACUAAGUGAUUGUUAAGUACAAAGUCAUACGACAACUAUGUUAUUAUUUACAUCUAAUUAUAUAACUAUACAUUCAUGAAUGUUGUAGUUAACAACUAUUGCUAACAUUGUAUUAUCUGUAUAUUAGCAUAUUUGACUUGUGUACUACAAUGCAUAUAUUGCUAAGUUACAGUUUCACAGCAUGAAUAGUGAGAUCUAUAGCAUAUAAGCAUUACAUUAAAAUGAUGCUGGUAUAUUCUGAGCAUGCUAACUUGUUAUCUUACGUUUCAAGAUAUUGUAUAUUACUAAUUUAUGACUUGUUGACAACAUAUUAAUAGGCUGUCACUGUCAAAUCAUUAGUAAUAUGACAGUCUUUAGUACACUACAUUUGCAUUACUACUAAACUACUUAUAUCAGUAUCUAAAUGAAUUGCAUCUAAGUUCAUAUGUUACAAUAUGCUCCACAAUAGCAUGAUGUACUAAUAAAACAUUUAAAAUCAGAUCAAUACUAUAAACGAUUUUGCAUACAUCUCAUAUGCAAAUAUAGUUAUAUCAAACACUAUAGCGCAUCCACUAAACUUCAUUUAUCUAUUAGAAUAAAAUAUAAGAUCAGAGUCAUAAUUCUGUAACUAUACUUAUAAGAUUACCUAAAAGUAUGCACAAUAAGUCAAAAACACAAGUUUUCACGUAUACAGUAAAAAAUCAAACAUAAGAUCUAACAUAAUUUACUACGUACUUCAAUUCAAUACGAAUCAUUCUAAUGAUACAAUCAUCUAUAAGUCUCUUACUGCAUUUACAUAUCAAUCUAGUUACUAUAAACUAAAAUAAACUACAUUUGAUAUCUAAUAGCAUCAUAACAUUAAUACAAUUGCUAUAUAUUAAUAUCACCAUUAGUGAACUAGUAAUAAAUCUUCAAGAUCUCAUAAACGUGUAUGCUAGAUCAUACCAAUCUCUUCCUGCCAAUCUAGUUAAUUCAAUCACUUACAAUCAUUCAACUAUAUAGUUAUCGUAUAUACAUCCUCCAAUAUAUUAAAAUAAUCACUCCCUUAACACAACUGUAUAUUUAUCUAUUAUAAUGCAUACUAUAUUAUGCUAUAUAACAUCUCAAUAUAGCACAUAUUAAUUGACUAUAAAUGAUUAGAAUCUCAUUAACUUAUACUGUCAUUGUUGCUAGCAACGAUACGAUCCACUCCUGUAUUGCGUAUCUGCUGUUUCAGAGCUCAUUAACCUAAACUGCUCAGGUCUUUCUGUUUUUGACAGUACUCUUUGCUUGCUGCUGGCCUGAAUUUUGUAGUACUAGAGUAUAAAAUUGUAAAAUAAUAAUGAGGCUUGCUUUGCUGAAUGCCGUAAACCAAUUAUGAUGCACUAUUUUGGCAACUAAUUGUCACUAUUGUAUACUACAAUAGUGUAAUUUCAAUUGUCUACUCAGGUGAUGGCACAACAUCCUAUUUGAACAUGACUCCAGAUUGGUGGUUAUACUGAAGGAAUCUGAGUAAAGACUGUGUUGUAUUACACAGUUACUCCAUCAGAUACCAGCUGUCUCACUCAAUUGAGUACAGACACUGGUGUUGAACAUGUUCUUCAUCUACAAUAAAAUUGUUGAUGAGCCUGAAGAACAUGUCCAAAUUCAAUCGACGGUUCAUCCGAGUUGUUAAUCCAGUAAUGGAACCAUUUAUGAUGAACCGACGACGACUACUAGCGUGCCUUUGUAAGACAAGCUGAUGAGUACGAACUUAUGUACUCAUCGUUCAGAAGAGACAGGUACGUUAAUAGUUAAUAGCGUACUUUCUUGCUUGUGGUAUCUUGCUAGUUACACUAGCCAUCUUGCGCUCGAUUGUGUGCGUACUGCUGCAAUAUUGUUAACGUGAGUCUGUAAAACUUCUUUACGUUUAUCUCGUGUUAAAAAUCUGAAUUUCUAGAGUUCCUGAUUUCUGGUCUAAACGAACUAAUAUUAUUAGUUUCUGUUUGGAACUUUAAUUUUAGCCAUUGCAGAUUCCAACGGUACUAUCCGUUGAAGAGCUUAAAAAGCUUUGAACAAUGGAACCUAGUAAUAGGUUUCCUAUUCCUACAUGGAUUUGUCUUUACAAUUUGCCUAUGCCAACAGGAAUAGGUUUUGUAUAUAAUUAAGUUAAUUUCCUCUGGCUGUUAUGGCCAGUAACUUUAGCUUGUUUGUGCUUGCUGCUGUUUACAGAAUAAAUUGGAUCACCGGUGGAAUUGCUAUCGCAAUGGCUUGUCUUGUAGGCUUGAUGUGGCUCAGCUACUUCAUUGCUUUUCAGACUGUUUGCGCGUACGCGUUCCAUGUGGUCAUUCAAUCCAGAAACUAACAUUCUCAACGUGCCACUCCAUGGCACUAUUUGACCAGACCGCUUCUAGAAAGUGAACUCGUAAUGGAGCUGUGAUCCUUCGUGGACAUCUUCGUAUUGCUGGACACCAUCUAGGACGCUGUGACAUCAAGGACCUGCCUAAAGAAAUCACUGUUGCUAUCACGAACGCUUCUUAUUACAAAUUGGGAGCUCGCAGCGUGUAGCAGGUGACUCAGGUUUUGCUGCAUACAGUCGCUACAGGAUUGGCAACUAUAAAUUAAACACAGACCAUUCCAGUAGCAGUGACAAUAUUGCUUUGCUUGUACAGUAAGUGACAACAGAUGUUUCAUCUCGUUGACUUCAGGUUACUAUAGCAGAGAUAUUACUAAUUAUUAUGAGGACUUUAAAGUUUCCAUUUGGAAUCUUGAUUACAUCUAAACCUCUAAUUAAUAUACCUUCCCAGGUAACAAACCAACCAACUUUCGAUAUCUUGUAGAUCUGUUCUCUAAACGAACAUGAAAAUUAUUUUUUCUUGGCACUGAUAACACUCGCUACUUGUGAGCUUUAUCACUACCAAGAGUGUGUUAGAGGUACAACAGUACUUUAAAAGAACCUUGCUUUCUGGAACAUACGAGGGCAAUUCACCAUUUCAUCCUCUAGCUGAUAACAAAUUUGCACUGACUUGCUUUAGCACUCAAUUUGCUUUUGCUUGUCCUGACGGCGUAAAACACGUCUAUCAGUUACGUGCCAGAUCAGUUUCACCUAAACUGUUCAUCAGACAAGAGGAAGUUCAAGAACUUUACUCUCCAAUUUUUAUUGUUGCGGCAAUAGUGUUUAUAACACUUUGCUCACACUCAAAAGAAAGACAGAAUGAUUGAACUUUCAUUAAUUGACUUCUAUUUGUGCUUUUUAGCCUUUCUGCUAUUCCUUGUUUUAAUUAUGCUUAUUAUCUGUUGGUUCUCACUUGAACUGCAAGAUCAUAAUGAAACUUGUCACGCCUAAACGAACAUGAAAUUUCUUGUUUUCUUAGGAAUAUCUACAACUGUAGCUGCAUUUCACCAAGAAUGUAGUUUACAGUUAUGUACUCAACAUCAACCAUAUGUAGUUGAUGACCCGUGUCCUAUUCACUUCUAUUCUAAAUGGUAUAUUAGAGUAGGAGCUAGAAAAUCAGCACCUUUAAUUGAAUUGUGCGUGGAUGAGGCUGGUUCUAAAUCACCCAUUCAGUACAUCGAUAUCGGUAAUUAUACAGUUUCCUGUUUACCUUUACAAUUAAUUGCCAGGAACCUAAAUUGGGUAGUCUUGUAGUGCGUUGUUCGUUCUAUGAAGACUUUUAGAGUAUCAUGACGUUCGUGUUGUUUUAGAUUUCAUCUAAACGAACAAACUAAAAUGUCUGAUAAUGGACCCCAAAAUCAGCGAAAUGCACCCCGCAUUACGUUUGGUGGACCUCAGAUUCAACUGGCAGUAACCAGAAUGGAGAACGCAGUGGGGCGCGAUCAAAACAACGUCGGCCCCAAGGUUUACCCAAUAAUACUGCGUCUUGGUUCACCGCUCUCACUCAACAUGGCAAGGAAGACCUUAAAUUCCCUCGAGGACAAGGCGUUCCAAUUAACACCAAUAGCAGUCCAGAUGACCAAAUUGGCUACUACCGAAGAGCUACCAGACGAAUUCGUGGUGGUGACGGUAAAAUGAAAGAUCUCAGUCCAAGAUGGUAUUUCUACUACCUAGGAACUGGGCCAGAAGCUGGACUUCCCUAUGGUGCUAACAAAGACGGCAUCAUAUGGGUUGCAACUGAGGAGCCUUGAAUACACCAAAAGAUCAUUGGCACCCGCAAUCCUGCUAACAAUGCUGCAAUCGUGCUACAACUUCCAAGGAACAACAUUGUCAAAAGGCUUUACGCAGAAGGGAGCAGAGGCGGCAGUCAAGCCUCUUCUCGUUCCUCAUCACGUAGUCGCAACAGUUUAAGAAAUUCAACUCCAGGCAGCAGUAGGGGAACUUCUCCUGCUAGAAUGGCUGGCAAUGGCGGUGAUGCUGCUCUUGCUUUGCUGCUGCUUGACAGAUUGAACCAGCUUGAGAGCAAAAUGUCUGGUAAAGGCCAACAACAACAAGGCCAAACUGUCACUAAGAAAUUGCUGCUGAGGCUUCUAAGAAGCCUCGGCAAAACGUACUGCCACUAAAGCAUACAAUGUAACACAAGCUUCGGCAGACGUGGUCCAGAACAAACCCAAGGAAAUUUUGGGGACCAGGAACUAAUCAGACAAGGAACUGAUUACAAACAUUGGCCGCAAAUUGCACAAUUUGCCCCAGCGCUUCAGCGUUUUCGGAAUGUCGCGCAUUGGCAUGGAAGUCACACCUCGGGAACGUGGUUGACCUACACAGGUGCCAUCAAAUUGGAUGACAAAGAUCCAAAUUUCAAAGAUCAAGUCAUUUGCUGAAUAAGCAUUGACGCAUACAAAACAUUCCCACCAACAGAGCCUAAAAAGGACAAAAAGAAGAAGGCUGAUGAAACUCAAGCCUUCGCAGAGACAGAAGAAACAGCAAACUGUGACUCUUUUCCUGCUGCAGAUUUGGAUGAUUUUCCAAACAAUUGCAACAAUCCAUGAGCAGUGCUGACUCAACUCAGGCCUAAACUCAUGCAGACAACAAGGCAGAUGGGCUAUAUAAACGUUUCGCUUUCCGUUUACGAUAUAGUCUACUCUUGUGCAGAAUGAAUUCUCGUAACUACAUAGCACAAGUAGAUGUAGUUAACUUUAAUCUCACAUAGCAAUCUUUAAUCAGUGUGUAACAUUAGGGAGGACUUGAAAGAGCCACCACAUUUCACCGAGGCCACGCGGAGUACGAUCGAGUGUACAGUGAACAAUGCUAGGGAGAGCUGCCUAUAUGGAAGAGCCCUAAUGUGUAAAAUUAAUUUUAGUAGUGCUAUCCCCAUGUGAUUUUAAUAGCUUUUAGGAGAAUGACAAAAAAUCCCCCCCCCCACACACACUCAUAUCUAUAUAUUUAUCAUCAUCAUCCACACCCCACCACCCACCCUCACCUACCACAUACCAUAUAAUCUUAUCCUAUAUCUCUUUCUUAUCUUUCUUCUAAUCAUCUUCCACCUCCCACACUAUACUCUUUUCAUAUUCUAUCCUUUCAUACUCAUAUCCUUCUCAUACAUCUUAUCUCUCAUCAUAACAUUAAAUCUCAUCCCUUAUUUUUUAUUAUCCCUAUGUAAUAGCUUCUUGGAGAAUGACAAAACGCACCCCUCCUUGUGGUUGGGGGUAUUUAAUAGGAGGCCUGAAGGUCCUUCGGUGCUUUUUAAGUGUUUUGUGUGUACAUAUUUUGCUCUUAAAAGUUUUAUAAUAUCUACAUUAGAAAC
>cluster_28 reads=1 total_reads=552
[truncated: 800,906 more chars]
