# Supplementary material for: Evolution of naturally arising SARS-CoV-2 defective interfering particles
Source: Commun Biol. 2022 Oct 27;5:1140. doi: 10.1038/s42003-022-04058-5 (PMC9610340; doi:10.1038/s42003-022-04058-5)
Supplement: Supplementary file 7 — Supplementary Data 5 [file 42003_2022_4058_MOESM7_ESM.zip › experiment1/Pipeline_intermediate_files_experiment1/collapsed_RNA_models_reconstruction_experiment_1_passage_14.bed12]

NC_045512.2	1	1504	G1;p14_G1.1	40	-	1	1504	255,0,0	1	1503	0
NC_045512.2	4	29876	G2;p14_G2.1	40	+	4	29876	255,0,0	2	5624,1036	0,28836
NC_045512.2	7	29871	G2;p14_G2.2	40	+	7	29871	255,0,0	3	61,1630,790	0,27378,29074
NC_045512.2	8	29874	G2;p14_G2.3	40	+	8	29874	255,0,0	3	56,1096,214	0,28246,29652
NC_045512.2	8	29874	G2;p14_G2.4	40	+	8	29874	255,0,0	2	1037,848	0,29018
NC_045512.2	9	29873	G2;p14_G2.5	40	+	9	29873	255,0,0	2	1342,796	0,29068
NC_045512.2	9	29874	G2;p14_G2.6	40	+	9	29874	255,0,0	2	12,2178	0,27687
NC_045512.2	9	29875	G2;p14_G2.7	40	+	9	29875	255,0,0	3	56,1497,390	0,21542,29476
NC_045512.2	10	25520	G2;p14_G2.8	40	+	10	25520	255,0,0	2	54,139	0,25371
NC_045512.2	10	25800	G2;p14_G2.9	40	+	10	25800	255,0,0	2	56,419	0,25371
NC_045512.2	10	29871	G2;p14_G2.10	40	+	10	29871	255,0,0	3	56,382,682	0,27374,29179
NC_045512.2	10	29874	G2;p14_G2.11	40	+	10	29874	255,0,0	2	65,3174	0,26690
NC_045512.2	10	29874	G2;p14_G2.12	40	+	10	29874	255,0,0	2	749,1644	0,28220
NC_045512.2	10	29874	G2;p14_G2.13	40	+	10	29874	255,0,0	2	5567,3351	0,26513
NC_045512.2	10	29875	G2;p14_G2.14	40	+	10	29875	255,0,0	3	6612,246,990	0,10006,28875
NC_045512.2	10	29876	G2;p14_G2.15	40	+	10	29876	255,0,0	3	721,404,84	0,29295,29782
NC_045512.2	11	299	G2;p14_G2.16	40	+	11	299	255,0,0	1	288	0
NC_045512.2	11	442	G2;p14_G2.17	40	+	11	442	255,0,0	1	431	0
NC_045512.2	11	621	G2;p14_G2.18	40	+	11	621	255,0,0	1	610	0
NC_045512.2	11	667	G2;p14_G2.19	40	+	11	667	255,0,0	1	656	0
NC_045512.2	11	1140	G2;p14_G2.20	40	+	11	1140	255,0,0	1	1129	0
NC_045512.2	11	1430	G2;p14_G2.21	40	+	11	1430	255,0,0	1	1419	0
NC_045512.2	11	3086	G2;p14_G2.22	40	+	11	3086	255,0,0	1	3075	0
NC_045512.2	11	3692	G2;p14_G2.23	40	+	11	3692	255,0,0	1	3681	0
NC_045512.2	11	3755	G2;p14_G2.24	40	+	11	3755	255,0,0	1	3744	0
NC_045512.2	11	25457	G2;p14_G2.25	40	+	11	25457	255,0,0	2	53,76	0,25370
NC_045512.2	11	25601	G2;p14_G2.26	40	+	11	25601	255,0,0	2	55,220	0,25370
NC_045512.2	11	25661	G2;p14_G2.27	40	+	11	25661	255,0,0	2	53,280	0,25370
NC_045512.2	11	25883	G2;p14_G2.28	40	+	11	25883	255,0,0	2	53,502	0,25370
NC_045512.2	11	26025	G2;p14_G2.29	40	+	11	26025	255,0,0	2	53,644	0,25370
NC_045512.2	11	26174	G2;p14_G2.30	40	+	11	26174	255,0,0	2	53,793	0,25370
NC_045512.2	11	26292	G2;p14_G2.31	40	+	11	26292	255,0,0	2	55,911	0,25370
NC_045512.2	11	26445	G2;p14_G2.32	40	+	11	26445	255,0,0	2	55,1064	0,25370
NC_045512.2	11	26596	G2;p14_G2.33	40	+	11	26596	255,0,0	2	55,1215	0,25370
NC_045512.2	11	26597	G2;p14_G2.34	40	+	11	26597	255,0,0	2	53,130	0,26456
NC_045512.2	11	26677	G2;p14_G2.35	40	+	11	26677	255,0,0	2	51,210	0,26456
NC_045512.2	11	26677	G2;p14_G2.36	40	+	11	26677	255,0,0	2	52,5126	0,21540
NC_045512.2	11	26702	G2;p14_G2.37	40	+	11	26702	255,0,0	2	65,222	0,26469
NC_045512.2	11	26745	G2;p14_G2.38	40	+	11	26745	255,0,0	2	51,278	0,26456
NC_045512.2	11	26748	G2;p14_G2.39	40	+	11	26748	255,0,0	2	55,1367	0,25370
NC_045512.2	11	26992	G2;p14_G2.40	40	+	11	26992	255,0,0	2	53,525	0,26456
NC_045512.2	11	27010	G2;p14_G2.41	40	+	11	27010	255,0,0	2	55,1629	0,25370
NC_045512.2	11	27070	G2;p14_G2.42	40	+	11	27070	255,0,0	2	65,589	0,26470
NC_045512.2	11	27197	G2;p14_G2.43	40	+	11	27197	255,0,0	2	53,1816	0,25370
NC_045512.2	11	27266	G2;p14_G2.44	40	+	11	27266	255,0,0	2	53,799	0,26456
NC_045512.2	11	27272	G2;p14_G2.45	40	+	11	27272	255,0,0	3	60,1390,442	0,25373,26819
NC_045512.2	11	27279	G2;p14_G2.46	40	+	11	27279	255,0,0	2	63,232	0,27036
NC_045512.2	11	27359	G2;p14_G2.47	40	+	11	27359	255,0,0	2	53,892	0,26456
NC_045512.2	11	27510	G2;p14_G2.48	40	+	11	27510	255,0,0	2	55,126	0,27373
NC_045512.2	11	27517	G2;p14_G2.49	40	+	11	27517	255,0,0	2	53,1050	0,26456
NC_045512.2	11	27521	G2;p14_G2.50	40	+	11	27521	255,0,0	2	55,2140	0,25370
NC_045512.2	11	27613	G2;p14_G2.51	40	+	11	27613	255,0,0	2	65,1133	0,26469
NC_045512.2	11	27633	G2;p14_G2.52	40	+	11	27633	255,0,0	2	53,1166	0,26456
NC_045512.2	11	27638	G2;p14_G2.53	40	+	11	27638	255,0,0	2	55,2257	0,25370
NC_045512.2	11	27638	G2;p14_G2.54	40	+	11	27638	255,0,0	2	55,254	0,27373
NC_045512.2	11	27671	G2;p14_G2.55	40	+	11	27671	255,0,0	2	65,1191	0,26469
NC_045512.2	11	27677	G2;p14_G2.56	40	+	11	27677	255,0,0	2	51,1210	0,26456
NC_045512.2	11	27677	G2;p14_G2.57	40	+	11	27677	255,0,0	2	55,293	0,27373
NC_045512.2	11	27679	G2;p14_G2.58	40	+	11	27679	255,0,0	2	55,2298	0,25370
NC_045512.2	11	27778	G2;p14_G2.59	40	+	11	27778	255,0,0	2	52,2398	0,25369
NC_045512.2	11	27855	G2;p14_G2.60	40	+	11	27855	255,0,0	2	53,1388	0,26456
NC_045512.2	11	27918	G2;p14_G2.61	40	+	11	27918	255,0,0	2	53,1451	0,26456
NC_045512.2	11	27919	G2;p14_G2.62	40	+	11	27919	255,0,0	2	55,535	0,27373
NC_045512.2	11	27963	G2;p14_G2.63	40	+	11	27963	255,0,0	2	55,579	0,27373
NC_045512.2	11	28073	G2;p14_G2.64	40	+	11	28073	255,0,0	2	55,689	0,27373
NC_045512.2	11	28087	G2;p14_G2.65	40	+	11	28087	255,0,0	2	53,1620	0,26456
NC_045512.2	11	28096	G2;p14_G2.66	40	+	11	28096	255,0,0	2	55,2715	0,25370
NC_045512.2	11	28172	G2;p14_G2.67	40	+	11	28172	255,0,0	2	51,1705	0,26456
NC_045512.2	11	28244	G2;p14_G2.68	40	+	11	28244	255,0,0	2	55,861	0,27372
NC_045512.2	11	28338	G2;p14_G2.69	40	+	11	28338	255,0,0	2	53,1871	0,26456
NC_045512.2	11	28338	G2;p14_G2.70	40	+	11	28338	255,0,0	2	55,2957	0,25370
NC_045512.2	11	28365	G2;p14_G2.71	40	+	11	28365	255,0,0	2	55,981	0,27373
NC_045512.2	11	28405	G2;p14_G2.72	40	+	11	28405	255,0,0	2	53,151	0,28243
NC_045512.2	11	28461	G2;p14_G2.73	40	+	11	28461	255,0,0	2	65,1980	0,26470
NC_045512.2	11	28486	G2;p14_G2.74	40	+	11	28486	255,0,0	2	53,232	0,28243
NC_045512.2	11	28505	G2;p14_G2.75	40	+	11	28505	255,0,0	2	53,1121	0,27373
NC_045512.2	11	28570	G2;p14_G2.76	40	+	11	28570	255,0,0	2	55,1186	0,27373
NC_045512.2	11	28581	G2;p14_G2.77	40	+	11	28581	255,0,0	2	53,327	0,28243
NC_045512.2	11	28581	G2;p14_G2.78	40	+	11	28581	255,0,0	2	55,3200	0,25370
NC_045512.2	11	28633	G2;p14_G2.79	40	+	11	28633	255,0,0	2	53,379	0,28243
NC_045512.2	11	28686	G2;p14_G2.80	40	+	11	28686	255,0,0	2	55,1302	0,27373
NC_045512.2	11	28693	G2;p14_G2.81	40	+	11	28693	255,0,0	2	55,3312	0,25370
NC_045512.2	11	28723	G2;p14_G2.82	40	+	11	28723	255,0,0	2	53,469	0,28243
NC_045512.2	11	28779	G2;p14_G2.83	40	+	11	28779	255,0,0	2	51,525	0,28243
NC_045512.2	11	28804	G2;p14_G2.84	40	+	11	28804	255,0,0	2	53,2337	0,26456
NC_045512.2	11	28806	G2;p14_G2.85	40	+	11	28806	255,0,0	2	55,1422	0,27373
NC_045512.2	11	28818	G2;p14_G2.86	40	+	11	28818	255,0,0	2	53,564	0,28243
NC_045512.2	11	28882	G2;p14_G2.87	40	+	11	28882	255,0,0	2	55,1498	0,27373
NC_045512.2	11	28883	G2;p14_G2.88	40	+	11	28883	255,0,0	2	53,3502	0,25370
NC_045512.2	11	28885	G2;p14_G2.89	40	+	11	28885	255,0,0	2	53,631	0,28243
NC_045512.2	11	28951	G2;p14_G2.90	40	+	11	28951	255,0,0	2	55,3570	0,25370
NC_045512.2	11	28955	G2;p14_G2.91	40	+	11	28955	255,0,0	2	53,2488	0,26456
NC_045512.2	11	28961	G2;p14_G2.92	40	+	11	28961	255,0,0	2	55,1577	0,27373
NC_045512.2	11	29043	G2;p14_G2.93	40	+	11	29043	255,0,0	2	53,789	0,28243
NC_045512.2	11	29043	G2;p14_G2.94	40	+	11	29043	255,0,0	2	65,2563	0,26469
NC_045512.2	11	29045	G2;p14_G2.95	40	+	11	29045	255,0,0	2	55,1661	0,27373
NC_045512.2	11	29112	G2;p14_G2.96	40	+	11	29112	255,0,0	2	55,1728	0,27373
NC_045512.2	11	29146	G2;p14_G2.97	40	+	11	29146	255,0,0	2	53,892	0,28243
NC_045512.2	11	29264	G2;p14_G2.98	40	+	11	29264	255,0,0	2	55,1880	0,27373
NC_045512.2	11	29266	G2;p14_G2.99	40	+	11	29266	255,0,0	2	55,3885	0,25370
NC_045512.2	11	29308	G2;p14_G2.100	40	+	11	29308	255,0,0	2	53,2841	0,26456
NC_045512.2	11	29315	G2;p14_G2.101	40	+	11	29315	255,0,0	2	53,1061	0,28243
NC_045512.2	11	29387	G2;p14_G2.102	40	+	11	29387	255,0,0	2	54,2918	0,26458
NC_045512.2	11	29391	G2;p14_G2.103	40	+	11	29391	255,0,0	2	55,2007	0,27373
NC_045512.2	11	29403	G2;p14_G2.104	40	+	11	29403	255,0,0	2	55,4022	0,25370
NC_045512.2	11	29448	G2;p14_G2.105	40	+	11	29448	255,0,0	2	53,2981	0,26456
NC_045512.2	11	29456	G2;p14_G2.106	40	+	11	29456	255,0,0	2	53,1202	0,28243
NC_045512.2	11	29517	G2;p14_G2.107	40	+	11	29517	255,0,0	2	55,2133	0,27373
NC_045512.2	11	29558	G2;p14_G2.108	40	+	11	29558	255,0,0	2	54,4178	0,25369
NC_045512.2	11	29594	G2;p14_G2.109	40	+	11	29594	255,0,0	2	55,4213	0,25370
NC_045512.2	11	29649	G2;p14_G2.110	40	+	11	29649	255,0,0	2	53,3182	0,26456
NC_045512.2	11	29649	G2;p14_G2.111	40	+	11	29649	255,0,0	2	55,2265	0,27373
NC_045512.2	11	29707	G2;p14_G2.112	40	+	11	29707	255,0,0	2	64,1441	0,28255
NC_045512.2	11	29710	G2;p14_G2.113	40	+	11	29710	255,0,0	2	53,1456	0,28243
NC_045512.2	11	29718	G2;p14_G2.114	40	+	11	29718	255,0,0	2	53,3251	0,26456
NC_045512.2	11	29718	G2;p14_G2.115	40	+	11	29718	255,0,0	2	54,1835	0,27872
NC_045512.2	11	29726	G2;p14_G2.116	40	+	11	29726	255,0,0	2	55,2342	0,27373
NC_045512.2	11	29773	G2;p14_G2.117	40	+	11	29773	255,0,0	2	63,2726	0,27036
NC_045512.2	11	29780	G2;p14_G2.118	40	+	11	29780	255,0,0	2	53,4399	0,25370
NC_045512.2	11	29782	G2;p14_G2.119	40	+	11	29782	255,0,0	2	54,8231	0,21540
NC_045512.2	11	29782	G2;p14_G2.120	40	+	11	29782	255,0,0	2	64,1518	0,28253
NC_045512.2	11	29784	G2;p14_G2.121	40	+	11	29784	255,0,0	2	53,3317	0,26456
NC_045512.2	11	29822	G2;p14_G2.122	40	+	11	29822	255,0,0	3	52,1993,202	0,25368,29609
NC_045512.2	11	29865	G2;p14_G2.123	40	+	11	29865	255,0,0	2	731,1130	0,28724
NC_045512.2	11	29870	G2;p14_G2.124	40	+	11	29870	255,0,0	3	65,1216,2111	0,26469,27748
NC_045512.2	11	29870	G2;p14_G2.125	40	+	11	29870	255,0,0	2	823,504	0,29355
NC_045512.2	11	29871	G2;p14_G2.126	40	+	11	29871	255,0,0	2	9,3358	0,26502
NC_045512.2	11	29871	G2;p14_G2.127	40	+	11	29871	255,0,0	2	9,3280	0,26580
NC_045512.2	11	29871	G2;p14_G2.128	40	+	11	29871	255,0,0	3	52,2173,2250	0,25368,27610
NC_045512.2	11	29871	G2;p14_G2.129	40	+	11	29871	255,0,0	3	53,1042,1642	0,26456,28218
NC_045512.2	11	29871	G2;p14_G2.130	40	+	11	29871	255,0,0	3	53,1043,121	0,26456,29739
NC_045512.2	11	29871	G2;p14_G2.131	40	+	11	29871	255,0,0	3	53,69,856	0,28243,29004
NC_045512.2	11	29871	G2;p14_G2.132	40	+	11	29871	255,0,0	3	53,89,857	0,28243,29003
NC_045512.2	11	29871	G2;p14_G2.133	40	+	11	29871	255,0,0	3	53,158,1020	0,28243,28840
NC_045512.2	11	29871	G2;p14_G2.134	40	+	11	29871	255,0,0	3	55,2427,699	0,25370,29161
NC_045512.2	11	29871	G2;p14_G2.135	40	+	11	29871	255,0,0	3	55,3062,1019	0,25370,28841
NC_045512.2	11	29871	G2;p14_G2.136	40	+	11	29871	255,0,0	2	55,4490	0,25370
NC_045512.2	11	29871	G2;p14_G2.137	40	+	11	29871	255,0,0	3	55,170,2225	0,27373,27635
NC_045512.2	11	29871	G2;p14_G2.138	40	+	11	29871	255,0,0	3	55,2310,105	0,27373,29755
NC_045512.2	11	29871	G2;p14_G2.139	40	+	11	29871	255,0,0	3	58,1273,1642	0,26225,28218
NC_045512.2	11	29871	G2;p14_G2.140	40	+	11	29871	255,0,0	2	61,2573	0,27287
NC_045512.2	11	29871	G2;p14_G2.141	40	+	11	29871	255,0,0	3	63,753,699	0,27036,29161
NC_045512.2	11	29871	G2;p14_G2.142	40	+	11	29871	255,0,0	2	67,6837	0,23023
NC_045512.2	11	29871	G2;p14_G2.143	40	+	11	29871	255,0,0	2	67,2065	0,27795
NC_045512.2	11	29871	G2;p14_G2.144	40	+	11	29871	255,0,0	2	286,1609	0,28251
NC_045512.2	11	29871	G2;p14_G2.145	40	+	11	29871	255,0,0	2	721,1629	0,28231
NC_045512.2	11	29871	G2;p14_G2.146	40	+	11	29871	255,0,0	2	721,907	0,28953
NC_045512.2	11	29871	G2;p14_G2.147	40	+	11	29871	255,0,0	2	724,875	0,28985
NC_045512.2	11	29871	G2;p14_G2.148	40	+	11	29871	255,0,0	3	738,3531,454	0,13299,29406
NC_045512.2	11	29871	G2;p14_G2.149	40	+	11	29871	255,0,0	2	818,491	0,29369
NC_045512.2	11	29871	G2;p14_G2.150	40	+	11	29871	255,0,0	2	841,388	0,29472
NC_045512.2	11	29871	G2;p14_G2.151	40	+	11	29871	255,0,0	2	858,391	0,29469
NC_045512.2	11	29871	G2;p14_G2.152	40	+	11	29871	255,0,0	2	1073,1640	0,28220
NC_045512.2	11	29871	G2;p14_G2.153	40	+	11	29871	255,0,0	2	1080,1411	0,28449
NC_045512.2	11	29871	G2;p14_G2.154	40	+	11	29871	255,0,0	2	1136,1629	0,28231
NC_045512.2	11	29871	G2;p14_G2.155	40	+	11	29871	255,0,0	2	1359,921	0,28939
NC_045512.2	11	29871	G2;p14_G2.156	40	+	11	29871	255,0,0	2	1566,536	0,29324
NC_045512.2	11	29871	G2;p14_G2.157	40	+	11	29871	255,0,0	2	1660,521	0,29339
NC_045512.2	11	29871	G2;p14_G2.158	40	+	11	29871	255,0,0	2	6602,530	0,29330
NC_045512.2	11	29871	G2;p14_G2.159	40	+	11	29871	255,0,0	2	6642,562	0,29298
NC_045512.2	11	29872	G2;p14_G2.160	40	+	11	29872	255,0,0	4	51,54,240,1144	0,26456,28213,28717
NC_045512.2	11	29872	G2;p14_G2.161	40	+	11	29872	255,0,0	3	55,2173,2231	0,25370,27630
NC_045512.2	11	29872	G2;p14_G2.162	40	+	11	29872	255,0,0	3	55,2980,1441	0,25370,28420
NC_045512.2	11	29872	G2;p14_G2.163	40	+	11	29872	255,0,0	3	55,815,742	0,28244,29119
NC_045512.2	11	29872	G2;p14_G2.164	40	+	11	29872	255,0,0	2	67,2239	0,27622
NC_045512.2	11	29872	G2;p14_G2.165	40	+	11	29872	255,0,0	4	738,3121,410,411	0,13299,27172,29450
NC_045512.2	11	29872	G2;p14_G2.166	40	+	11	29872	255,0,0	2	1352,494	0,29367
NC_045512.2	11	29872	G2;p14_G2.167	40	+	11	29872	255,0,0	2	1356,1026	0,28835
NC_045512.2	11	29872	G2;p14_G2.168	40	+	11	29872	255,0,0	2	1842,564	0,29297
NC_045512.2	11	29872	G2;p14_G2.169	40	+	11	29872	255,0,0	2	2470,3003	0,26858
NC_045512.2	11	29872	G2;p14_G2.170	40	+	11	29872	255,0,0	2	2779,1653	0,28208
NC_045512.2	11	29873	G2;p14_G2.171	40	+	11	29873	255,0,0	3	51,918,399	0,26456,29463
NC_045512.2	11	29873	G2;p14_G2.172	40	+	11	29873	255,0,0	3	53,2301,2114	0,25370,27748
NC_045512.2	11	29873	G2;p14_G2.173	40	+	11	29873	255,0,0	3	53,67,791	0,28243,29071
NC_045512.2	11	29873	G2;p14_G2.174	40	+	11	29873	255,0,0	3	53,476,1020	0,28243,28842
NC_045512.2	11	29873	G2;p14_G2.175	40	+	11	29873	255,0,0	2	54,8322	0,21540
NC_045512.2	11	29873	G2;p14_G2.176	40	+	11	29873	255,0,0	3	54,3261,97	0,26456,29765
NC_045512.2	11	29873	G2;p14_G2.177	40	+	11	29873	255,0,0	3	55,401,642	0,27373,29220
NC_045512.2	11	29873	G2;p14_G2.178	40	+	11	29873	255,0,0	3	55,404,141	0,27373,29721
NC_045512.2	11	29873	G2;p14_G2.179	40	+	11	29873	255,0,0	2	70,4521	0,25341
NC_045512.2	11	29873	G2;p14_G2.180	40	+	11	29873	255,0,0	2	753,524	0,29338
NC_045512.2	11	29873	G2;p14_G2.181	40	+	11	29873	255,0,0	2	818,395	0,29467
NC_045512.2	11	29873	G2;p14_G2.182	40	+	11	29873	255,0,0	2	819,1664	0,28198
NC_045512.2	11	29873	G2;p14_G2.183	40	+	11	29873	255,0,0	2	870,1651	0,28211
NC_045512.2	11	29873	G2;p14_G2.184	40	+	11	29873	255,0,0	2	917,495	0,29367
NC_045512.2	11	29873	G2;p14_G2.185	40	+	11	29873	255,0,0	2	1011,1622	0,28240
NC_045512.2	11	29873	G2;p14_G2.186	40	+	11	29873	255,0,0	2	1122,2101	0,27761
NC_045512.2	11	29873	G2;p14_G2.187	40	+	11	29873	255,0,0	2	1982,1624	0,28238
NC_045512.2	11	29873	G2;p14_G2.188	40	+	11	29873	255,0,0	3	3036,873,1631	0,5721,28231
NC_045512.2	11	29874	G2;p14_G2.189	40	+	11	29874	255,0,0	2	9,4882	0,24981
NC_045512.2	11	29874	G2;p14_G2.190	40	+	11	29874	255,0,0	3	52,107,1447	0,28243,28416
NC_045512.2	11	29874	G2;p14_G2.191	40	+	11	29874	255,0,0	3	53,2008,2408	0,25370,27455
NC_045512.2	11	29874	G2;p14_G2.192	40	+	11	29874	255,0,0	3	53,1321,683	0,26456,29180
NC_045512.2	11	29874	G2;p14_G2.193	40	+	11	29874	255,0,0	3	53,3243,82	0,26456,29781
NC_045512.2	11	29874	G2;p14_G2.194	40	+	11	29874	255,0,0	2	53,3407	0,26456
NC_045512.2	11	29874	G2;p14_G2.195	40	+	11	29874	255,0,0	3	53,111,1017	0,28243,28846
NC_045512.2	11	29874	G2;p14_G2.196	40	+	11	29874	255,0,0	3	53,1455,86	0,28243,29777
NC_045512.2	11	29874	G2;p14_G2.197	40	+	11	29874	255,0,0	2	54,1991	0,27872
NC_045512.2	11	29874	G2;p14_G2.198	40	+	11	29874	255,0,0	3	55,2128,1645	0,25370,28218
NC_045512.2	11	29874	G2;p14_G2.199	40	+	11	29874	255,0,0	3	55,168,2253	0,27373,27610
NC_045512.2	11	29874	G2;p14_G2.200	40	+	11	29874	255,0,0	3	55,1141,1298	0,27373,28565
NC_045512.2	11	29874	G2;p14_G2.201	40	+	11	29874	255,0,0	2	55,2490	0,27373
NC_045512.2	11	29874	G2;p14_G2.202	40	+	11	29874	255,0,0	2	58,3638	0,26225
NC_045512.2	11	29874	G2;p14_G2.203	40	+	11	29874	255,0,0	2	68,2189	0,27674
NC_045512.2	11	29874	G2;p14_G2.204	40	+	11	29874	255,0,0	2	72,4572	0,25291
NC_045512.2	11	29874	G2;p14_G2.205	40	+	11	29874	255,0,0	2	720,384	0,29479
NC_045512.2	11	29874	G2;p14_G2.206	40	+	11	29874	255,0,0	2	722,612	0,29251
NC_045512.2	11	29874	G2;p14_G2.207	40	+	11	29874	255,0,0	2	734,1654	0,28209
NC_045512.2	11	29874	G2;p14_G2.208	40	+	11	29874	255,0,0	3	744,372,83	0,29300,29780
NC_045512.2	11	29874	G2;p14_G2.209	40	+	11	29874	255,0,0	2	744,402	0,29461
NC_045512.2	11	29874	G2;p14_G2.210	40	+	11	29874	255,0,0	2	816,640	0,29223
NC_045512.2	11	29874	G2;p14_G2.211	40	+	11	29874	255,0,0	2	816,565	0,29298
NC_045512.2	11	29874	G2;p14_G2.212	40	+	11	29874	255,0,0	2	922,566	0,29297
NC_045512.2	11	29874	G2;p14_G2.213	40	+	11	29874	255,0,0	2	1069,502	0,29361
NC_045512.2	11	29874	G2;p14_G2.214	40	+	11	29874	255,0,0	2	1306,604	0,29259
NC_045512.2	11	29874	G2;p14_G2.215	40	+	11	29874	255,0,0	2	1322,2873	0,26990
NC_045512.2	11	29874	G2;p14_G2.216	40	+	11	29874	255,0,0	2	1382,1650	0,28213
NC_045512.2	11	29874	G2;p14_G2.217	40	+	11	29874	255,0,0	2	1417,1650	0,28213
NC_045512.2	11	29874	G2;p14_G2.218	40	+	11	29874	255,0,0	5	1433,4513,343,3077,882	0,1464,6565,8401,28981
NC_045512.2	11	29874	G2;p14_G2.219	40	+	11	29874	255,0,0	2	1977,473	0,29390
NC_045512.2	11	29874	G2;p14_G2.220	40	+	11	29874	255,0,0	2	1977,398	0,29465
NC_045512.2	11	29874	G2;p14_G2.221	40	+	11	29874	255,0,0	2	6623,570	0,29293
NC_045512.2	11	29874	G2;p14_G2.222	40	+	11	29874	255,0,0	2	8357,4388	0,25475
NC_045512.2	11	29875	G2;p14_G2.223	40	+	11	29875	255,0,0	2	19,3163	0,26701
NC_045512.2	11	29875	G2;p14_G2.224	40	+	11	29875	255,0,0	2	31,539	0,29325
NC_045512.2	11	29875	G2;p14_G2.225	40	+	11	29875	255,0,0	2	32,3011	0,26853
NC_045512.2	11	29875	G2;p14_G2.226	40	+	11	29875	255,0,0	3	52,275,4167	0,25369,25697
NC_045512.2	11	29875	G2;p14_G2.227	40	+	11	29875	255,0,0	3	52,2243,329	0,26458,29535
NC_045512.2	11	29875	G2;p14_G2.228	40	+	11	29875	255,0,0	4	53,1101,711,405	0,25370,26657,29459
NC_045512.2	11	29875	G2;p14_G2.229	40	+	11	29875	255,0,0	3	53,314,3055	0,26456,26809
NC_045512.2	11	29875	G2;p14_G2.230	40	+	11	29875	255,0,0	3	53,1403,1875	0,26456,27989
NC_045512.2	11	29875	G2;p14_G2.231	40	+	11	29875	255,0,0	3	53,1067,493	0,28239,29371
NC_045512.2	11	29875	G2;p14_G2.232	40	+	11	29875	255,0,0	3	53,520,1024	0,28240,28840
NC_045512.2	11	29875	G2;p14_G2.233	40	+	11	29875	255,0,0	3	53,177,898	0,28243,28966
NC_045512.2	11	29875	G2;p14_G2.234	40	+	11	29875	255,0,0	3	54,93,2837	0,21540,27027
NC_045512.2	11	29875	G2;p14_G2.235	40	+	11	29875	255,0,0	3	54,858,112	0,21540,29752
NC_045512.2	11	29875	G2;p14_G2.236	40	+	11	29875	255,0,0	3	54,892,498	0,21540,29366
NC_045512.2	11	29875	G2;p14_G2.237	40	+	11	29875	255,0,0	3	54,6319,1875	0,21540,27989
NC_045512.2	11	29875	G2;p14_G2.238	40	+	11	29875	255,0,0	3	54,1365,213	0,28245,29651
NC_045512.2	11	29875	G2;p14_G2.239	40	+	11	29875	255,0,0	3	55,125,1646	0,27373,28218
NC_045512.2	11	29875	G2;p14_G2.240	40	+	11	29875	255,0,0	3	55,404,679	0,27373,29185
NC_045512.2	11	29875	G2;p14_G2.241	40	+	11	29875	255,0,0	3	55,416,703	0,27373,29161
NC_045512.2	11	29875	G2;p14_G2.242	40	+	11	29875	255,0,0	3	55,486,1875	0,27373,27989
NC_045512.2	11	29875	G2;p14_G2.243	40	+	11	29875	255,0,0	3	55,2303,68	0,27373,29796
NC_045512.2	11	29875	G2;p14_G2.244	40	+	11	29875	255,0,0	2	58,2202	0,27662
NC_045512.2	11	29875	G2;p14_G2.245	40	+	11	29875	255,0,0	2	60,3378	0,26486
NC_045512.2	11	29875	G2;p14_G2.246	40	+	11	29875	255,0,0	2	64,2115	0,27749
NC_045512.2	11	29875	G2;p14_G2.247	40	+	11	29875	255,0,0	2	80,3457	0,26407
NC_045512.2	11	29875	G2;p14_G2.248	40	+	11	29875	255,0,0	2	841,645	0,29219
NC_045512.2	11	29875	G2;p14_G2.249	40	+	11	29875	255,0,0	2	844,1656	0,28208
NC_045512.2	11	29875	G2;p14_G2.250	40	+	11	29875	255,0,0	2	857,1026	0,28838
NC_045512.2	11	29875	G2;p14_G2.251	40	+	11	29875	255,0,0	2	1025,1674	0,28190
NC_045512.2	11	29875	G2;p14_G2.252	40	+	11	29875	255,0,0	2	1043,402	0,29462
NC_045512.2	11	29875	G2;p14_G2.253	40	+	11	29875	255,0,0	2	1069,612	0,29252
NC_045512.2	11	29875	G2;p14_G2.254	40	+	11	29875	255,0,0	2	1342,1651	0,28213
NC_045512.2	11	29875	G2;p14_G2.255	40	+	11	29875	255,0,0	2	1417,701	0,29163
NC_045512.2	11	29875	G2;p14_G2.256	40	+	11	29875	255,0,0	2	1663,565	0,29299
NC_045512.2	11	29875	G2;p14_G2.257	40	+	11	29875	255,0,0	2	1674,374	0,29490
NC_045512.2	11	29875	G2;p14_G2.258	40	+	11	29875	255,0,0	2	1842,1672	0,28192
NC_045512.2	11	29875	G2;p14_G2.259	40	+	11	29875	255,0,0	2	1842,684	0,29180
NC_045512.2	11	29875	G2;p14_G2.260	40	+	11	29875	255,0,0	2	1884,354	0,29510
NC_045512.2	11	29875	G2;p14_G2.261	40	+	11	29875	255,0,0	2	4813,2771	0,27093
NC_045512.2	11	29875	G2;p14_G2.262	40	+	11	29875	255,0,0	2	8360,3407	0,26457
NC_045512.2	11	29875	G2;p14_G2.263	40	+	11	29875	255,0,0	2	21696,556	0,29308
NC_045512.2	11	29876	G2;p14_G2.264	40	+	11	29876	255,0,0	2	10,3012	0,26853
NC_045512.2	11	29876	G2;p14_G2.265	40	+	11	29876	255,0,0	3	28,2303,3152	0,2517,26713
NC_045512.2	11	29876	G2;p14_G2.266	40	+	11	29876	255,0,0	2	35,4506	0,25359
NC_045512.2	11	29876	G2;p14_G2.267	40	+	11	29876	255,0,0	3	51,154,978	0,28242,28887
NC_045512.2	11	29876	G2;p14_G2.268	40	+	11	29876	255,0,0	3	53,716,2654	0,26456,27211
NC_045512.2	11	29876	G2;p14_G2.269	40	+	11	29876	255,0,0	3	53,2058,1300	0,26456,28565
NC_045512.2	11	29876	G2;p14_G2.270	40	+	11	29876	255,0,0	3	53,103,905	0,28243,28960
NC_045512.2	11	29876	G2;p14_G2.271	40	+	11	29876	255,0,0	4	53,637,444,84	0,28243,29255,29781
NC_045512.2	11	29876	G2;p14_G2.272	40	+	11	29876	255,0,0	3	53,759,795	0,28243,29070
NC_045512.2	11	29876	G2;p14_G2.273	40	+	11	29876	255,0,0	3	53,939,610	0,28243,29255
NC_045512.2	11	29876	G2;p14_G2.274	40	+	11	29876	255,0,0	3	53,1436,64	0,28243,29801
NC_045512.2	11	29876	G2;p14_G2.275	40	+	11	29876	255,0,0	2	53,1622	0,28243
NC_045512.2	11	29876	G2;p14_G2.276	40	+	11	29876	255,0,0	3	54,205,2212	0,27379,27653
NC_045512.2	11	29876	G2;p14_G2.277	40	+	11	29876	255,0,0	3	55,2006,406	0,25370,29459
NC_045512.2	11	29876	G2;p14_G2.278	40	+	11	29876	255,0,0	3	55,2489,1876	0,25370,27989
NC_045512.2	11	29876	G2;p14_G2.279	40	+	11	29876	255,0,0	2	55,2392	0,27473
NC_045512.2	11	29876	G2;p14_G2.280	40	+	11	29876	255,0,0	2	58,8824	0,21041
NC_045512.2	11	29876	G2;p14_G2.281	40	+	11	29876	255,0,0	3	58,543,3056	0,26225,26809
NC_045512.2	11	29876	G2;p14_G2.282	40	+	11	29876	255,0,0	3	58,469,1647	0,27029,28218
NC_045512.2	11	29876	G2;p14_G2.283	40	+	11	29876	255,0,0	2	58,2836	0,27029
NC_045512.2	11	29876	G2;p14_G2.284	40	+	11	29876	255,0,0	2	60,1659	0,28206
NC_045512.2	11	29876	G2;p14_G2.285	40	+	11	29876	255,0,0	3	61,313,1222	0,28252,28643
NC_045512.2	11	29876	G2;p14_G2.286	40	+	11	29876	255,0,0	3	64,830,1876	0,27029,27989
NC_045512.2	11	29876	G2;p14_G2.287	40	+	11	29876	255,0,0	2	64,1462	0,28403
NC_045512.2	11	29876	G2;p14_G2.288	40	+	11	29876	255,0,0	3	65,1072,2241	0,26469,27624
NC_045512.2	11	29876	G2;p14_G2.289	40	+	11	29876	255,0,0	3	65,1390,1876	0,26469,27989
NC_045512.2	11	29876	G2;p14_G2.290	40	+	11	29876	255,0,0	2	67,1643	0,28222
NC_045512.2	11	29876	G2;p14_G2.291	40	+	11	29876	255,0,0	2	78,2067	0,27798
NC_045512.2	11	29876	G2;p14_G2.292	40	+	11	29876	255,0,0	2	720,1106	0,28759
NC_045512.2	11	29876	G2;p14_G2.293	40	+	11	29876	255,0,0	2	720,570	0,29295
NC_045512.2	11	29876	G2;p14_G2.294	40	+	11	29876	255,0,0	2	917,398	0,29467
NC_045512.2	11	29876	G2;p14_G2.295	40	+	11	29876	255,0,0	2	1011,1820	0,28045
NC_045512.2	11	29876	G2;p14_G2.296	40	+	11	29876	255,0,0	2	1018,471	0,29394
NC_045512.2	11	29876	G2;p14_G2.297	40	+	11	29876	255,0,0	2	1076,1633	0,28232
NC_045512.2	11	29876	G2;p14_G2.298	40	+	11	29876	255,0,0	2	1128,504	0,29361
NC_045512.2	11	29876	G2;p14_G2.299	40	+	11	29876	255,0,0	2	1263,562	0,29303
NC_045512.2	11	29876	G2;p14_G2.300	40	+	11	29876	255,0,0	2	1284,1669	0,28196
NC_045512.2	11	29876	G2;p14_G2.301	40	+	11	29876	255,0,0	2	1285,1631	0,28234
NC_045512.2	11	29876	G2;p14_G2.302	40	+	11	29876	255,0,0	2	1285,389	0,29476
NC_045512.2	11	29876	G2;p14_G2.303	40	+	11	29876	255,0,0	2	1302,572	0,29293
NC_045512.2	11	29876	G2;p14_G2.304	40	+	11	29876	255,0,0	2	1425,496	0,29369
NC_045512.2	11	29876	G2;p14_G2.305	40	+	11	29876	255,0,0	2	1469,1667	0,28198
NC_045512.2	11	29876	G2;p14_G2.306	40	+	11	29876	255,0,0	2	1845,396	0,29469
NC_045512.2	11	29876	G2;p14_G2.307	40	+	11	29876	255,0,0	2	1917,1631	0,28234
NC_045512.2	11	29876	G2;p14_G2.308	40	+	11	29876	255,0,0	2	2320,1294	0,28571
NC_045512.2	11	29876	G2;p14_G2.309	40	+	11	29876	255,0,0	2	2471,569	0,29296
NC_045512.2	11	29876	G2;p14_G2.310	40	+	11	29876	255,0,0	2	3222,1634	0,28231
NC_045512.2	11	29876	G2;p14_G2.311	40	+	11	29876	255,0,0	2	4903,1017	0,28848
NC_045512.2	11	29876	G2;p14_G2.312	40	+	11	29876	255,0,0	2	6960,1629	0,28236
NC_045512.2	11	29876	G2;p14_G2.313	40	+	11	29876	255,0,0	2	8821,2607	0,27258
NC_045512.2	11	29876	G2;p14_G2.314	40	+	11	29876	255,0,0	2	13486,1093	0,28772
NC_045512.2	11	29877	G2;p14_G2.315	40	+	11	29877	255,0,0	2	9,3305	0,26561
NC_045512.2	11	29877	G2;p14_G2.316	40	+	11	29877	255,0,0	3	53,1032,536	0,28243,29330
NC_045512.2	11	29877	G2;p14_G2.317	40	+	11	29877	255,0,0	4	54,1978,76,320	0,21540,29372,29546
NC_045512.2	11	29877	G2;p14_G2.318	40	+	11	29877	255,0,0	3	55,1398,3057	0,25370,26809
NC_045512.2	11	29877	G2;p14_G2.319	40	+	11	29877	255,0,0	3	55,1681,732	0,27373,29134
NC_045512.2	11	29877	G2;p14_G2.320	40	+	11	29877	255,0,0	3	55,2118,229	0,27373,29637
NC_045512.2	11	29877	G2;p14_G2.321	40	+	11	29877	255,0,0	3	65,1320,705	0,26469,29161
NC_045512.2	11	29877	G2;p14_G2.322	40	+	11	29877	255,0,0	3	72,288,2119	0,27383,27747
NC_045512.2	11	29877	G2;p14_G2.323	40	+	11	29877	255,0,0	2	329,1664	0,28202
NC_045512.2	11	29877	G2;p14_G2.324	40	+	11	29877	255,0,0	2	744,567	0,29299
NC_045512.2	11	29877	G2;p14_G2.325	40	+	11	29877	255,0,0	2	1102,402	0,29464
NC_045512.2	11	29878	G2;p14_G2.326	40	+	11	29878	255,0,0	3	53,1474,102	0,28243,29765
NC_045512.2	11	29878	G2;p14_G2.327	40	+	11	29878	255,0,0	3	54,102,78	0,21540,29789
NC_045512.2	11	29878	G2;p14_G2.328	40	+	11	29878	255,0,0	3	55,934,863	0,27373,29004
NC_045512.2	11	29878	G2;p14_G2.329	40	+	11	29878	255,0,0	3	55,978,1452	0,27373,28415
NC_045512.2	11	29878	G2;p14_G2.330	40	+	11	29878	255,0,0	2	57,2405	0,27462
NC_045512.2	11	29878	G2;p14_G2.331	40	+	11	29878	255,0,0	2	961,1654	0,28213
NC_045512.2	11	29878	G2;p14_G2.332	40	+	11	29878	255,0,0	2	1073,526	0,29341
NC_045512.2	11	29878	G2;p14_G2.333	40	+	11	29878	255,0,0	2	1096,515	0,29352
NC_045512.2	11	29878	G2;p14_G2.334	40	+	11	29878	255,0,0	2	1194,395	0,29472
NC_045512.2	11	29878	G2;p14_G2.335	40	+	11	29878	255,0,0	2	1425,403	0,29464
NC_045512.2	11	29878	G2;p14_G2.336	40	+	11	29878	255,0,0	2	1929,390	0,29477
NC_045512.2	11	29878	G2;p14_G2.337	40	+	11	29878	255,0,0	3	3673,2270,1206	0,26224,28661
NC_045512.2	11	29879	G2;p14_G2.338	40	+	11	29879	255,0,0	3	54,1827,89	0,27872,29779
NC_045512.2	11	29879	G2;p14_G2.339	40	+	11	29879	255,0,0	3	55,816,2493	0,26455,27375
NC_045512.2	11	29879	G2;p14_G2.340	40	+	11	29879	255,0,0	3	56,1578,6281	0,21543,23587
NC_045512.2	11	29879	G2;p14_G2.341	40	+	11	29879	255,0,0	2	922,1639	0,28229
NC_045512.2	11	29879	G2;p14_G2.342	40	+	11	29879	255,0,0	2	930,1656	0,28212
NC_045512.2	11	29879	G2;p14_G2.343	40	+	11	29879	255,0,0	2	1214,1636	0,28232
NC_045512.2	11	29880	G2;p14_G2.344	40	+	11	29880	255,0,0	3	55,2407,684	0,25370,29185
NC_045512.2	11	29880	G2;p14_G2.345	40	+	11	29880	255,0,0	2	1215,1659	0,28210
NC_045512.2	11	29881	G2;p14_G2.346	40	+	11	29881	255,0,0	2	21,2588	0,27282
NC_045512.2	11	29881	G2;p14_G2.347	40	+	11	29881	255,0,0	3	64,1444,91	0,28255,29779
NC_045512.2	11	29881	G2;p14_G2.348	40	+	11	29881	255,0,0	2	66,4457	0,25413
NC_045512.2	11	29882	G2;p14_G2.349	40	+	11	29882	255,0,0	3	53,930,2197	0,26456,27674
NC_045512.2	11	29882	G2;p14_G2.350	40	+	11	29882	255,0,0	3	55,1024,1028	0,27373,28843
NC_045512.2	11	29882	G2;p14_G2.351	40	+	11	29882	255,0,0	2	820,417	0,29454
NC_045512.2	11	29883	G2;p14_G2.352	40	+	11	29883	255,0,0	2	28,406	0,29466
NC_045512.2	11	29884	G2;p14_G2.353	40	+	11	29884	255,0,0	2	1283,517	0,29356
NC_045512.2	11	29886	G2;p14_G2.354	40	+	11	29886	255,0,0	3	55,959,872	0,27373,29003
NC_045512.2	11	29887	G2;p14_G2.355	40	+	11	29887	255,0,0	2	72,1762	0,28114
NC_045512.2	11	29889	G2;p14_G2.356	40	+	11	29889	255,0,0	2	722,490	0,29388
NC_045512.2	11	29890	G2;p14_G2.357	40	+	11	29890	255,0,0	3	51,1333,718	0,26456,29161
NC_045512.2	11	29901	G2;p14_G2.358	40	+	11	29901	255,0,0	3	51,191,1048	0,28243,28842
NC_045512.2	12	28332	G2;p14_G2.359	40	+	12	28332	255,0,0	2	52,78	0,28242
NC_045512.2	12	28442	G2;p14_G2.360	40	+	12	28442	255,0,0	2	52,1058	0,27372
NC_045512.2	12	29844	G2;p14_G2.361	40	+	12	29844	255,0,0	3	54,467,1630	0,27372,28202
NC_045512.2	12	29874	G2;p14_G2.362	40	+	12	29874	255,0,0	2	1603,1188	0,28674
NC_045512.2	12	29875	G2;p14_G2.363	40	+	12	29875	255,0,0	3	7180,358,1620	0,27513,28243
NC_045512.2	12	29880	G2;p14_G2.364	40	+	12	29880	255,0,0	2	2416,569	0,29299
NC_045512.2	12	29886	G2;p14_G2.365	40	+	12	29886	255,0,0	3	54,977,904	0,27372,28970
NC_045512.2	13	390	G2;p14_G2.366	40	+	13	390	255,0,0	1	377	0
NC_045512.2	13	734	G2;p14_G2.367	40	+	13	734	255,0,0	1	721	0
NC_045512.2	13	1494	G2;p14_G2.368	40	+	13	1494	255,0,0	1	1481	0
NC_045512.2	13	26117	G2;p14_G2.369	40	+	13	26117	255,0,0	2	51,736	0,25368
NC_045512.2	13	26952	G2;p14_G2.370	40	+	13	26952	255,0,0	2	53,1571	0,25368
NC_045512.2	13	26980	G2;p14_G2.371	40	+	13	26980	255,0,0	2	63,500	0,26467
NC_045512.2	13	27242	G2;p14_G2.372	40	+	13	27242	255,0,0	2	53,1861	0,25368
NC_045512.2	13	27470	G2;p14_G2.373	40	+	13	27470	255,0,0	2	63,990	0,26467
NC_045512.2	13	28404	G2;p14_G2.374	40	+	13	28404	255,0,0	2	51,1937	0,26454
NC_045512.2	13	29128	G2;p14_G2.375	40	+	13	29128	255,0,0	2	63,2648	0,26467
NC_045512.2	13	29136	G2;p14_G2.376	40	+	13	29136	255,0,0	2	50,2669	0,26454
NC_045512.2	13	29301	G2;p14_G2.377	40	+	13	29301	255,0,0	2	53,1917	0,27371
NC_045512.2	13	29846	G2;p14_G2.378	40	+	13	29846	255,0,0	2	14,3347	0,26486
NC_045512.2	13	29864	G2;p14_G2.379	40	+	13	29864	255,0,0	3	51,390,1139	0,28241,28712
NC_045512.2	13	29865	G2;p14_G2.380	40	+	13	29865	255,0,0	3	53,2299,71	0,27371,29781
NC_045512.2	13	29865	G2;p14_G2.381	40	+	13	29865	255,0,0	2	57,5551	0,24301
NC_045512.2	13	29867	G2;p14_G2.382	40	+	13	29867	255,0,0	2	54,7365	0,22489
NC_045512.2	13	29869	G2;p14_G2.383	40	+	13	29869	255,0,0	2	6623,1627	0,28229
NC_045512.2	13	29870	G2;p14_G2.384	40	+	13	29870	255,0,0	2	2897,544	0,29313
NC_045512.2	13	29871	G2;p14_G2.385	40	+	13	29871	255,0,0	3	51,756,807	0,28241,29051
NC_045512.2	13	29871	G2;p14_G2.386	40	+	13	29871	255,0,0	3	53,3357,1090	0,25368,28768
NC_045512.2	13	29871	G2;p14_G2.387	40	+	13	29871	255,0,0	3	53,195,2248	0,27371,27610
NC_045512.2	13	29871	G2;p14_G2.388	40	+	13	29871	255,0,0	3	53,934,750	0,27371,29108
NC_045512.2	13	29871	G2;p14_G2.389	40	+	13	29871	255,0,0	3	53,1111,1141	0,27371,28717
NC_045512.2	13	29871	G2;p14_G2.390	40	+	13	29871	255,0,0	2	721,751	0,29107
NC_045512.2	13	29871	G2;p14_G2.391	40	+	13	29871	255,0,0	2	1024,682	0,29176
NC_045512.2	13	29871	G2;p14_G2.392	40	+	13	29871	255,0,0	2	1294,397	0,29461
NC_045512.2	13	29871	G2;p14_G2.393	40	+	13	29871	255,0,0	2	1383,546	0,29312
NC_045512.2	13	29871	G2;p14_G2.394	40	+	13	29871	255,0,0	2	1840,521	0,29337
NC_045512.2	13	29871	G2;p14_G2.395	40	+	13	29871	255,0,0	2	3081,624	0,29234
NC_045512.2	13	29871	G2;p14_G2.396	40	+	13	29871	255,0,0	2	3130,1670	0,28188
NC_045512.2	13	29871	G2;p14_G2.397	40	+	13	29871	255,0,0	2	6593,1633	0,28225
NC_045512.2	13	29871	G2;p14_G2.398	40	+	13	29871	255,0,0	2	8313,1650	0,28208
NC_045512.2	13	29872	G2;p14_G2.399	40	+	13	29872	255,0,0	3	55,713,2032	0,15763,27827
NC_045512.2	13	29872	G2;p14_G2.400	40	+	13	29872	255,0,0	2	55,719	0,29140
NC_045512.2	13	29872	G2;p14_G2.401	40	+	13	29872	255,0,0	2	75,1569	0,28290
NC_045512.2	13	29872	G2;p14_G2.402	40	+	13	29872	255,0,0	2	730,441	0,29418
NC_045512.2	13	29872	G2;p14_G2.403	40	+	13	29872	255,0,0	2	914,532	0,29327
NC_045512.2	13	29872	G2;p14_G2.404	40	+	13	29872	255,0,0	2	2492,1630	0,28229
NC_045512.2	13	29873	G2;p14_G2.405	40	+	13	29873	255,0,0	2	1960,1660	0,28200
NC_045512.2	13	29873	G2;p14_G2.406	40	+	13	29873	255,0,0	4	2699,3468,2923,78	0,5669,26776,29782
NC_045512.2	13	29874	G2;p14_G2.407	40	+	13	29874	255,0,0	3	51,1436,84	0,28241,29777
NC_045512.2	13	29874	G2;p14_G2.408	40	+	13	29874	255,0,0	3	56,1634,1874	0,26223,27987
NC_045512.2	13	29874	G2;p14_G2.409	40	+	13	29874	255,0,0	2	62,3428	0,26433
NC_045512.2	13	29874	G2;p14_G2.410	40	+	13	29874	255,0,0	2	922,408	0,29453
NC_045512.2	13	29874	G2;p14_G2.411	40	+	13	29874	255,0,0	2	1097,544	0,29317
NC_045512.2	13	29874	G2;p14_G2.412	40	+	13	29874	255,0,0	2	1127,613	0,29248
NC_045512.2	13	29874	G2;p14_G2.413	40	+	13	29874	255,0,0	2	1369,495	0,29366
NC_045512.2	13	29875	G2;p14_G2.414	40	+	13	29875	255,0,0	4	51,858,1471,80	0,26454,28229,29782
NC_045512.2	13	29875	G2;p14_G2.415	40	+	13	29875	255,0,0	3	51,107,1460	0,28241,28402
NC_045512.2	13	29875	G2;p14_G2.416	40	+	13	29875	255,0,0	3	51,271,1299	0,28241,28563
NC_045512.2	13	29875	G2;p14_G2.417	40	+	13	29875	255,0,0	3	52,5228,3055	0,21538,26807
NC_045512.2	13	29875	G2;p14_G2.418	40	+	13	29875	255,0,0	2	54,2950	0,26912
NC_045512.2	13	29875	G2;p14_G2.419	40	+	13	29875	255,0,0	2	81,2439	0,27423
NC_045512.2	13	29875	G2;p14_G2.420	40	+	13	29875	255,0,0	3	1177,231,1463	0,1537,28399
NC_045512.2	13	29875	G2;p14_G2.421	40	+	13	29875	255,0,0	3	1456,1244,395	0,4595,29467
NC_045512.2	13	29875	G2;p14_G2.422	40	+	13	29875	255,0,0	2	1840,611	0,29251
NC_045512.2	13	29876	G2;p14_G2.423	40	+	13	29876	255,0,0	3	30,137,1641	0,27360,28222
NC_045512.2	13	29876	G2;p14_G2.424	40	+	13	29876	255,0,0	3	53,1814,410	0,4745,29453
NC_045512.2	13	29876	G2;p14_G2.425	40	+	13	29876	255,0,0	3	63,3210,60	0,26467,29803
NC_045512.2	13	29876	G2;p14_G2.426	40	+	13	29876	255,0,0	2	1260,394	0,29469
NC_045512.2	13	29876	G2;p14_G2.427	40	+	13	29876	255,0,0	2	1669,353	0,29510
NC_045512.2	13	29876	G2;p14_G2.428	40	+	13	29876	255,0,0	3	12339,3533,459	0,13295,29404
NC_045512.2	13	29877	G2;p14_G2.429	40	+	13	29877	255,0,0	3	49,249,1149	0,28241,28715
NC_045512.2	13	29877	G2;p14_G2.430	40	+	13	29877	255,0,0	2	62,3576	0,26288
NC_045512.2	13	29877	G2;p14_G2.431	40	+	13	29877	255,0,0	2	1013,1729	0,28135
NC_045512.2	13	29877	G2;p14_G2.432	40	+	13	29877	255,0,0	2	1347,702	0,29162
NC_045512.2	13	29877	G2;p14_G2.433	40	+	13	29877	255,0,0	2	6619,408	0,29456
NC_045512.2	13	29877	G2;p14_G2.434	40	+	13	29877	255,0,0	1	29864	0
NC_045512.2	13	29878	G2;p14_G2.435	40	+	13	29878	255,0,0	2	733,1423	0,28442
NC_045512.2	13	29878	G2;p14_G2.436	40	+	13	29878	255,0,0	2	914,526	0,29339
NC_045512.2	13	29878	G2;p14_G2.437	40	+	13	29878	255,0,0	2	1462,570	0,29295
NC_045512.2	13	29878	G2;p14_G2.438	40	+	13	29878	255,0,0	2	3760,1624	0,28241
NC_045512.2	13	29878	G2;p14_G2.439	40	+	13	29878	255,0,0	3	5045,1268,396	0,5350,29469
NC_045512.2	13	29879	G2;p14_G2.440	40	+	13	29879	255,0,0	3	51,3041,905	0,25368,28961
NC_045512.2	13	29887	G2;p14_G2.441	40	+	13	29887	255,0,0	2	70,918	0,28956
NC_045512.2	14	554	G2;p14_G2.442	40	+	14	554	255,0,0	1	540	0
NC_045512.2	14	1029	G2;p14_G2.443	40	+	14	1029	255,0,0	1	1015	0
NC_045512.2	14	1218	G2;p14_G2.444	40	+	14	1218	255,0,0	1	1204	0
NC_045512.2	14	2471	G2;p14_G2.445	40	+	14	2471	255,0,0	1	2457	0
NC_045512.2	14	25987	G2;p14_G2.446	40	+	14	25987	255,0,0	2	52,606	0,25367
NC_045512.2	14	26694	G2;p14_G2.447	40	+	14	26694	255,0,0	2	52,1313	0,25367
NC_045512.2	14	26828	G2;p14_G2.448	40	+	14	26828	255,0,0	2	62,348	0,26466
NC_045512.2	14	27384	G2;p14_G2.449	40	+	14	27384	255,0,0	2	51,2003	0,25367
NC_045512.2	14	27959	G2;p14_G2.450	40	+	14	27959	255,0,0	2	52,2578	0,25367
NC_045512.2	14	28135	G2;p14_G2.451	40	+	14	28135	255,0,0	2	48,1668	0,26453
NC_045512.2	14	28337	G2;p14_G2.452	40	+	14	28337	255,0,0	2	61,571	0,27752
NC_045512.2	14	28404	G2;p14_G2.453	40	+	14	28404	255,0,0	2	55,2168	0,26222
NC_045512.2	14	28566	G2;p14_G2.454	40	+	14	28566	255,0,0	2	62,2086	0,26466
NC_045512.2	14	29019	G2;p14_G2.455	40	+	14	29019	255,0,0	2	50,2552	0,26453
NC_045512.2	14	29222	G2;p14_G2.456	40	+	14	29222	255,0,0	2	60,2175	0,27033
NC_045512.2	14	29243	G2;p14_G2.457	40	+	14	29243	255,0,0	2	50,989	0,28240
NC_045512.2	14	29298	G2;p14_G2.458	40	+	14	29298	255,0,0	2	62,2818	0,26466
NC_045512.2	14	29473	G2;p14_G2.459	40	+	14	29473	255,0,0	2	51,1590	0,27869
NC_045512.2	14	29718	G2;p14_G2.460	40	+	14	29718	255,0,0	2	69,3231	0,26473
NC_045512.2	14	29847	G2;p14_G2.461	40	+	14	29847	255,0,0	2	1353,367	0,29466
NC_045512.2	14	29863	G2;p14_G2.462	40	+	14	29863	255,0,0	2	1352,397	0,29452
NC_045512.2	14	29866	G2;p14_G2.463	40	+	14	29866	255,0,0	3	45,745,1644	0,27368,28208
NC_045512.2	14	29870	G2;p14_G2.464	40	+	14	29870	255,0,0	3	52,1295,1140	0,27370,28716
NC_045512.2	14	29871	G2;p14_G2.465	40	+	14	29871	255,0,0	3	50,2340,111	0,27367,29746
NC_045512.2	14	29871	G2;p14_G2.466	40	+	14	29871	255,0,0	3	50,241,1222	0,28240,28635
NC_045512.2	14	29871	G2;p14_G2.467	40	+	14	29871	255,0,0	4	52,1393,975,696	0,25367,26805,29161
NC_045512.2	14	29871	G2;p14_G2.468	40	+	14	29871	255,0,0	3	62,1881,1440	0,26466,28417
NC_045512.2	14	29871	G2;p14_G2.469	40	+	14	29871	255,0,0	2	717,1025	0,28832
NC_045512.2	14	29871	G2;p14_G2.470	40	+	14	29871	255,0,0	2	803,1652	0,28205
NC_045512.2	14	29871	G2;p14_G2.471	40	+	14	29871	255,0,0	2	821,1631	0,28226
NC_045512.2	14	29871	G2;p14_G2.472	40	+	14	29871	255,0,0	2	830,682	0,29175
NC_045512.2	14	29871	G2;p14_G2.473	40	+	14	29871	255,0,0	2	832,590	0,29267
NC_045512.2	14	29871	G2;p14_G2.474	40	+	14	29871	255,0,0	2	1014,382	0,29475
NC_045512.2	14	29871	G2;p14_G2.475	40	+	14	29871	255,0,0	2	1095,1641	0,28216
NC_045512.2	14	29871	G2;p14_G2.476	40	+	14	29871	255,0,0	2	1346,1141	0,28716
NC_045512.2	14	29871	G2;p14_G2.477	40	+	14	29871	255,0,0	2	6636,391	0,29466
NC_045512.2	14	29871	G2;p14_G2.478	40	+	14	29871	255,0,0	2	6957,1659	0,28198
NC_045512.2	14	29872	G2;p14_G2.479	40	+	14	29872	255,0,0	3	55,1145,405	0,26222,29453
NC_045512.2	14	29872	G2;p14_G2.480	40	+	14	29872	255,0,0	2	1923,1662	0,28196
NC_045512.2	14	29873	G2;p14_G2.481	40	+	14	29873	255,0,0	3	51,5837,2188	0,21537,27671
NC_045512.2	14	29873	G2;p14_G2.482	40	+	14	29873	255,0,0	3	52,1042,900	0,27370,28959
NC_045512.2	14	29873	G2;p14_G2.483	40	+	14	29873	255,0,0	3	55,2670,83	0,27026,29776
NC_045512.2	14	29873	G2;p14_G2.484	40	+	14	29873	255,0,0	2	716,397	0,29462
NC_045512.2	14	29873	G2;p14_G2.485	40	+	14	29873	255,0,0	2	1344,939	0,28920
NC_045512.2	14	29873	G2;p14_G2.486	40	+	14	29873	255,0,0	2	1361,642	0,29217
NC_045512.2	14	29874	G2;p14_G2.487	40	+	14	29874	255,0,0	3	50,410,1146	0,28240,28714
NC_045512.2	14	29874	G2;p14_G2.488	40	+	14	29874	255,0,0	3	51,4657,3141	0,21537,26719
NC_045512.2	14	29874	G2;p14_G2.489	40	+	14	29874	255,0,0	3	52,2326,84	0,27370,29776
NC_045512.2	14	29874	G2;p14_G2.490	40	+	14	29874	255,0,0	3	62,917,2189	0,26466,27671
NC_045512.2	14	29874	G2;p14_G2.491	40	+	14	29874	255,0,0	2	721,489	0,29371
NC_045512.2	14	29874	G2;p14_G2.492	40	+	14	29874	255,0,0	2	733,641	0,29219
NC_045512.2	14	29874	G2;p14_G2.493	40	+	14	29874	255,0,0	2	810,525	0,29335
NC_045512.2	14	29874	G2;p14_G2.494	40	+	14	29874	255,0,0	2	1083,565	0,29295
NC_045512.2	14	29874	G2;p14_G2.495	40	+	14	29874	255,0,0	2	1098,453	0,29407
NC_045512.2	14	29874	G2;p14_G2.496	40	+	14	29874	255,0,0	2	1156,1632	0,28228
NC_045512.2	14	29874	G2;p14_G2.497	40	+	14	29874	255,0,0	2	1347,567	0,29293
NC_045512.2	14	29875	G2;p14_G2.498	40	+	14	29875	255,0,0	2	51,765	0,29096
NC_045512.2	14	29875	G2;p14_G2.499	40	+	14	29875	255,0,0	3	52,2387,685	0,25367,29176
NC_045512.2	14	29875	G2;p14_G2.500	40	+	14	29875	255,0,0	3	54,203,3140	0,26456,26721
NC_045512.2	14	29875	G2;p14_G2.501	40	+	14	29875	255,0,0	2	727,708	0,29153
NC_045512.2	14	29875	G2;p14_G2.502	40	+	14	29875	255,0,0	2	1279,535	0,29326
NC_045512.2	14	29875	G2;p14_G2.503	40	+	14	29875	255,0,0	2	1349,519	0,29342
NC_045512.2	14	29876	G2;p14_G2.504	40	+	14	29876	255,0,0	3	49,2427,685	0,25365,29177
NC_045512.2	14	29876	G2;p14_G2.505	40	+	14	29876	255,0,0	4	50,69,90,526	0,28240,29069,29336
NC_045512.2	14	29876	G2;p14_G2.506	40	+	14	29876	255,0,0	3	52,2298,534	0,25367,29328
NC_045512.2	14	29876	G2;p14_G2.507	40	+	14	29876	255,0,0	3	52,977,1461	0,27370,28401
NC_045512.2	14	29876	G2;p14_G2.508	40	+	14	29876	255,0,0	3	62,4329,84	0,25367,29778
NC_045512.2	14	29876	G2;p14_G2.509	40	+	14	29876	255,0,0	2	801,1124	0,28738
NC_045512.2	14	29876	G2;p14_G2.510	40	+	14	29876	255,0,0	2	1071,1119	0,28743
NC_045512.2	14	29876	G2;p14_G2.511	40	+	14	29876	255,0,0	2	1132,533	0,29329
NC_045512.2	14	29876	G2;p14_G2.512	40	+	14	29876	255,0,0	3	2649,3770,456	0,3754,29406
NC_045512.2	14	29876	G2;p14_G2.513	40	+	14	29876	255,0,0	3	4738,475,1876	0,27381,27986
NC_045512.2	14	29877	G2;p14_G2.514	40	+	14	29877	255,0,0	3	48,3258,1146	0,25366,28717
NC_045512.2	14	29877	G2;p14_G2.515	40	+	14	29877	255,0,0	3	54,1836,88	0,27871,29775
NC_045512.2	14	29877	G2;p14_G2.516	40	+	14	29877	255,0,0	3	501,1794,412	0,668,29451
NC_045512.2	14	29877	G2;p14_G2.517	40	+	14	29877	255,0,0	2	1353,1653	0,28210
NC_045512.2	14	29877	G2;p14_G2.518	40	+	14	29877	255,0,0	2	1925,559	0,29304
NC_045512.2	14	29877	G2;p14_G2.519	40	+	14	29877	255,0,0	2	6593,581	0,29282
NC_045512.2	14	29878	G2;p14_G2.520	40	+	14	29878	255,0,0	3	50,1892,1452	0,26453,28412
NC_045512.2	14	29878	G2;p14_G2.521	40	+	14	29878	255,0,0	2	904,612	0,29252
NC_045512.2	14	29878	G2;p14_G2.522	40	+	14	29878	255,0,0	2	1930,528	0,29336
NC_045512.2	14	29879	G2;p14_G2.523	40	+	14	29879	255,0,0	4	59,1015,760,511	0,26464,28308,29354
NC_045512.2	14	29879	G2;p14_G2.524	40	+	14	29879	255,0,0	2	1322,1637	0,28228
NC_045512.2	14	29880	G2;p14_G2.525	40	+	14	29880	255,0,0	2	938,647	0,29219
NC_045512.2	15	26798	G2;p14_G2.526	40	+	15	26798	255,0,0	2	51,1417	0,25366
NC_045512.2	15	27799	G2;p14_G2.527	40	+	15	27799	255,0,0	2	51,415	0,27369
NC_045512.2	15	28633	G2;p14_G2.528	40	+	15	28633	255,0,0	2	51,1250	0,27368
NC_045512.2	15	29107	G2;p14_G2.529	40	+	15	29107	255,0,0	2	49,3726	0,25366
NC_045512.2	15	29862	G2;p14_G2.530	40	+	15	29862	255,0,0	2	2811,689	0,29158
NC_045512.2	15	29871	G2;p14_G2.531	40	+	15	29871	255,0,0	3	48,6241,699	0,21536,29157
NC_045512.2	15	29871	G2;p14_G2.532	40	+	15	29871	255,0,0	2	1073,547	0,29309
NC_045512.2	15	29875	G2;p14_G2.533	40	+	15	29875	255,0,0	3	61,901,408	0,26465,29452
NC_045512.2	15	29875	G2;p14_G2.534	40	+	15	29875	255,0,0	2	729,596	0,29264
NC_045512.2	15	29876	G2;p14_G2.535	40	+	15	29876	255,0,0	2	15,2251	0,27610
NC_045512.2	15	29876	G2;p14_G2.536	40	+	15	29876	255,0,0	2	270,1622	0,28239
NC_045512.2	15	29876	G2;p14_G2.537	40	+	15	29876	255,0,0	2	3003,1332	0,28529
NC_045512.2	16	29474	G2;p14_G2.538	40	+	16	29474	255,0,0	2	50,2090	0,27368
NC_045512.2	16	29558	G2;p14_G2.539	40	+	16	29558	255,0,0	2	51,3087	0,26455
NC_045512.2	16	29871	G2;p14_G2.540	40	+	16	29871	255,0,0	3	52,1086,2250	0,26451,27605
NC_045512.2	16	29871	G2;p14_G2.541	40	+	16	29871	255,0,0	2	59,566	0,29289
NC_045512.2	16	29874	G2;p14_G2.542	40	+	16	29874	255,0,0	3	48,1085,2236	0,26451,27622
NC_045512.2	16	29874	G2;p14_G2.543	40	+	16	29874	255,0,0	3	49,5835,403	0,21535,29455
NC_045512.2	16	29875	G2;p14_G2.544	40	+	16	29875	255,0,0	2	28,2832	0,27027
NC_045512.2	16	29876	G2;p14_G2.545	40	+	16	29876	255,0,0	2	1785,490	0,29370
NC_045512.2	16	29876	G2;p14_G2.546	40	+	16	29876	255,0,0	2	6614,1667	0,28193
NC_045512.2	17	1333	G2;p14_G2.547	40	+	17	1333	255,0,0	1	1316	0
NC_045512.2	17	3493	G2;p14_G2.548	40	+	17	3493	255,0,0	2	3306,16	0,3460
NC_045512.2	17	22110	G2;p14_G2.549	40	+	17	22110	255,0,0	2	48,559	0,21534
NC_045512.2	17	26915	G2;p14_G2.550	40	+	17	26915	255,0,0	2	47,448	0,26450
NC_045512.2	17	28250	G2;p14_G2.551	40	+	17	28250	255,0,0	2	47,1783	0,26450
NC_045512.2	17	28298	G2;p14_G2.552	40	+	17	28298	255,0,0	2	49,914	0,27367
NC_045512.2	17	28486	G2;p14_G2.553	40	+	17	28486	255,0,0	2	49,3105	0,25364
NC_045512.2	17	28805	G2;p14_G2.554	40	+	17	28805	255,0,0	2	47,3424	0,25364
NC_045512.2	17	28885	G2;p14_G2.555	40	+	17	28885	255,0,0	2	47,2418	0,26450
NC_045512.2	17	29199	G2;p14_G2.556	40	+	17	29199	255,0,0	2	49,1815	0,27367
NC_045512.2	17	29870	G2;p14_G2.557	40	+	17	29870	255,0,0	2	68,2497	0,27356
NC_045512.2	17	29871	G2;p14_G2.558	40	+	17	29871	255,0,0	3	47,210,1020	0,28237,28834
NC_045512.2	17	29871	G2;p14_G2.559	40	+	17	29871	255,0,0	2	750,1626	0,28228
NC_045512.2	17	29871	G2;p14_G2.560	40	+	17	29871	255,0,0	2	847,701	0,29153
NC_045512.2	17	29871	G2;p14_G2.561	40	+	17	29871	255,0,0	2	1272,575	0,29279
NC_045512.2	17	29871	G2;p14_G2.562	40	+	17	29871	255,0,0	2	1342,715	0,29139
NC_045512.2	17	29873	G2;p14_G2.563	40	+	17	29873	255,0,0	2	1802,1649	0,28207
NC_045512.2	17	29873	G2;p14_G2.564	40	+	17	29873	255,0,0	2	6588,391	0,29465
NC_045512.2	17	29874	G2;p14_G2.565	40	+	17	29874	255,0,0	4	22,2337,1533,906	0,24432,26803,28951
NC_045512.2	17	29874	G2;p14_G2.566	40	+	17	29874	255,0,0	2	1356,444	0,29413
NC_045512.2	17	29875	G2;p14_G2.567	40	+	17	29875	255,0,0	3	47,70,758	0,28237,29100
NC_045512.2	17	29875	G2;p14_G2.568	40	+	17	29875	255,0,0	3	49,1999,559	0,25364,29299
NC_045512.2	17	29875	G2;p14_G2.569	40	+	17	29875	255,0,0	3	64,1926,477	0,1135,29381
NC_045512.2	17	29875	G2;p14_G2.570	40	+	17	29875	255,0,0	2	852,565	0,29293
NC_045512.2	17	29875	G2;p14_G2.571	40	+	17	29875	255,0,0	2	2232,2513	0,27345
NC_045512.2	17	29876	G2;p14_G2.572	40	+	17	29876	255,0,0	3	49,750,467	0,25365,29392
NC_045512.2	17	29876	G2;p14_G2.573	40	+	17	29876	255,0,0	3	52,1547,705	0,26219,29154
NC_045512.2	17	29876	G2;p14_G2.574	40	+	17	29876	255,0,0	4	58,4231,1101,345	0,445,27836,29514
NC_045512.2	17	29876	G2;p14_G2.575	40	+	17	29876	255,0,0	2	1197,526	0,29333
NC_045512.2	17	29876	G2;p14_G2.576	40	+	17	29876	255,0,0	2	6937,565	0,29294
NC_045512.2	17	29877	G2;p14_G2.577	40	+	17	29877	255,0,0	3	49,2312,2124	0,25364,27736
NC_045512.2	17	29878	G2;p14_G2.578	40	+	17	29878	255,0,0	2	70,4500	0,25361
NC_045512.2	17	29878	G2;p14_G2.579	40	+	17	29878	255,0,0	2	1345,616	0,29245
NC_045512.2	18	870	G2;p14_G2.580	40	+	18	870	255,0,0	1	852	0
NC_045512.2	18	23097	G2;p14_G2.581	40	+	18	23097	255,0,0	2	47,1546	0,21533
NC_045512.2	18	28190	G2;p14_G2.582	40	+	18	28190	255,0,0	2	48,2809	0,25363
NC_045512.2	18	28634	G2;p14_G2.583	40	+	18	28634	255,0,0	2	48,3253	0,25363
NC_045512.2	18	28995	G2;p14_G2.584	40	+	18	28995	255,0,0	2	46,741	0,28236
NC_045512.2	18	29297	G2;p14_G2.585	40	+	18	29297	255,0,0	2	48,3916	0,25363
NC_045512.2	18	29475	G2;p14_G2.586	40	+	18	29475	255,0,0	2	48,4094	0,25363
NC_045512.2	18	29871	G2;p14_G2.587	40	+	18	29871	255,0,0	3	46,637,2685	0,26450,27168
NC_045512.2	18	29871	G2;p14_G2.588	40	+	18	29871	255,0,0	3	46,1423,68	0,28236,29785
NC_045512.2	18	29871	G2;p14_G2.589	40	+	18	29871	255,0,0	2	57,2651	0,27202
NC_045512.2	18	29871	G2;p14_G2.590	40	+	18	29871	255,0,0	2	1566,560	0,29293
NC_045512.2	18	29874	G2;p14_G2.591	40	+	18	29874	255,0,0	3	46,251,1202	0,28236,28654
NC_045512.2	18	29874	G2;p14_G2.592	40	+	18	29874	255,0,0	3	48,394,698	0,27366,29158
NC_045512.2	18	29874	G2;p14_G2.593	40	+	18	29874	255,0,0	2	1019,529	0,29327
NC_045512.2	18	29874	G2;p14_G2.594	40	+	18	29874	255,0,0	2	1107,575	0,29281
NC_045512.2	18	29874	G2;p14_G2.595	40	+	18	29874	255,0,0	2	1133,573	0,29283
NC_045512.2	18	29874	G2;p14_G2.596	40	+	18	29874	255,0,0	3	4863,5133,693	0,5275,29163
NC_045512.2	18	29875	G2;p14_G2.597	40	+	18	29875	255,0,0	4	14,14,3794,946	0,7598,21529,28911
NC_045512.2	18	29875	G2;p14_G2.598	40	+	18	29875	255,0,0	3	48,1148,3273	0,25363,26584
NC_045512.2	18	29875	G2;p14_G2.599	40	+	18	29875	255,0,0	3	50,972,904	0,27367,28953
NC_045512.2	18	29875	G2;p14_G2.600	40	+	18	29875	255,0,0	2	1922,412	0,29445
NC_045512.2	18	29876	G2;p14_G2.601	40	+	18	29876	255,0,0	2	850,527	0,29331
NC_045512.2	18	29876	G2;p14_G2.602	40	+	18	29876	255,0,0	2	1061,408	0,29450
NC_045512.2	18	29877	G2;p14_G2.603	40	+	18	29877	255,0,0	2	37,4442	0,25417
NC_045512.2	18	29877	G2;p14_G2.604	40	+	18	29877	255,0,0	2	721,347	0,29512
NC_045512.2	18	29897	G2;p14_G2.605	40	+	18	29897	255,0,0	3	2842,314,701	0,27456,29178
NC_045512.2	19	29874	G2;p14_G2.606	40	+	19	29874	255,0,0	3	50,1564,702	0,26217,29153
NC_045512.2	19	29875	G2;p14_G2.607	40	+	19	29875	255,0,0	2	51,7600	0,22256
NC_045512.2	19	29875	G2;p14_G2.608	40	+	19	29875	255,0,0	2	1374,619	0,29237
NC_045512.2	19	29876	G2;p14_G2.609	40	+	19	29876	255,0,0	3	45,1316,646	0,26448,29211
NC_045512.2	20	29872	G2;p14_G2.610	40	+	20	29872	255,0,0	2	718,524	0,29328
NC_045512.2	23	1819	G2;p14_G2.611	40	+	23	1819	255,0,0	1	1796	0
NC_045512.2	23	29871	G2;p14_G2.612	40	+	23	29871	255,0,0	3	53,1838,749	0,26457,29099
NC_045512.2	23	29871	G2;p14_G2.613	40	+	23	29871	255,0,0	2	904,1030	0,28818
NC_045512.2	36	29875	G2;p14_G2.614	40	+	36	29875	255,0,0	2	1322,644	0,29195
NC_045512.2	40	29876	G2;p14_G2.615	40	+	40	29876	255,0,0	3	36,1993,608	0,21525,29228
NC_045512.2	40	29876	G2;p14_G2.616	40	+	40	29876	255,0,0	2	816,1042	0,28794
NC_045512.2	41	29872	G2;p14_G2.617	40	+	41	29872	255,0,0	2	702,581	0,29250
NC_045512.2	41	29875	G2;p14_G2.618	40	+	41	29875	255,0,0	3	1178,2745,632	0,4833,29202
NC_045512.2	41	29876	G2;p14_G2.619	40	+	41	29876	255,0,0	2	1380,535	0,29300
NC_045512.2	42	29874	G2;p14_G2.620	40	+	42	29874	255,0,0	2	1756,537	0,29295
NC_045512.2	48	29877	G2;p14_G2.621	40	+	48	29877	255,0,0	2	6585,1639	0,28190
NC_045512.2	51	29871	G2;p14_G2.622	40	+	51	29871	255,0,0	2	6580,565	0,29255
NC_045512.2	51	29876	G2;p14_G2.623	40	+	51	29876	255,0,0	2	1392,530	0,29295
NC_045512.2	53	29871	G2;p14_G2.624	40	+	53	29871	255,0,0	2	685,501	0,29317
NC_045512.2	62	29874	G2;p14_G2.625	40	+	62	29874	255,0,0	2	77,3074	0,26738
NC_045512.2	70	29873	G2;p14_G2.626	40	+	70	29873	255,0,0	2	1581,515	0,29288
NC_045512.2	149	29871	G2;p14_G2.627	40	+	149	29871	255,0,0	2	2335,837	0,28885
NC_045512.2	149	29871	G2;p14_G2.628	40	+	149	29871	255,0,0	2	2472,527	0,29195
NC_045512.2	149	29873	G2;p14_G2.629	40	+	149	29873	255,0,0	2	576,355	0,29369
NC_045512.2	200	29879	G2;p14_G2.630	40	+	200	29879	255,0,0	3	549,3532,462	0,13110,29217
NC_045512.2	272	29873	G2;p14_G2.631	40	+	272	29873	255,0,0	3	477,3531,456	0,13038,29145
NC_045512.2	317	29874	G2;p14_G2.632	40	+	317	29874	255,0,0	2	690,797	0,28760
NC_045512.2	319	29873	G2;p14_G2.633	40	+	319	29873	255,0,0	2	439,1650	0,27904
NC_045512.2	351	29875	G2;p14_G2.634	40	+	351	29875	255,0,0	3	1105,2147,479	0,2059,29045
NC_045512.2	429	29870	G2;p14_G2.635	40	+	429	29870	255,0,0	3	320,3532,448	0,12881,28993
NC_045512.2	435	29873	G2;p14_G2.636	40	+	435	29873	255,0,0	2	714,1628	0,27810
NC_045512.2	517	29872	G2;p14_G2.637	40	+	517	29872	255,0,0	2	1460,401	0,28954
NC_045512.2	522	29885	G2;p14_G2.638	40	+	522	29885	255,0,0	2	558,408	0,28955
NC_045512.2	542	29879	G2;p14_G2.639	40	+	542	29879	255,0,0	2	822,746	0,28591
NC_045512.2	544	29875	G2;p14_G2.640	40	+	544	29875	255,0,0	3	205,3531,458	0,12766,28873
NC_045512.2	642	29876	G2;p14_G2.641	40	+	642	29876	255,0,0	2	713,389	0,28845
NC_045512.2	707	29875	G2;p14_G2.642	40	+	707	29875	255,0,0	3	42,3532,458	0,12603,28710
NC_045512.2	767	29871	G2;p14_G2.643	40	+	767	29871	255,0,0	2	159,393	0,28711
NC_045512.2	918	29874	G2;p14_G2.644	40	+	918	29874	255,0,0	2	935,394	0,28562
NC_045512.2	1090	29820	G2;p14_G2.645	40	+	1090	29820	255,0,0	2	5864,1300	0,27430
NC_045512.2	1125	29874	G2;p14_G2.646	40	+	1125	29874	255,0,0	3	1400,1157,526	0,25405,28223
NC_045512.2	1150	29876	G2;p14_G2.647	40	+	1150	29876	255,0,0	2	4120,602	0,28124
NC_045512.2	1160	29877	G2;p14_G2.648	40	+	1160	29877	255,0,0	2	1743,359	0,28358
NC_045512.2	1192	29873	G2;p14_G2.649	40	+	1192	29873	255,0,0	2	485,556	0,28125
NC_045512.2	1215	29875	G2;p14_G2.650	40	+	1215	29875	255,0,0	2	2551,1171	0,27489
NC_045512.2	1289	29874	G2;p14_G2.651	40	+	1289	29874	255,0,0	2	1806,741	0,27844
NC_045512.2	1357	29871	G2;p14_G2.652	40	+	1357	29871	255,0,0	2	449,517	0,27997
NC_045512.2	1364	29876	G2;p14_G2.653	40	+	1364	29876	255,0,0	2	5265,914	0,27598
NC_045512.2	1384	29871	G2;p14_G2.654	40	+	1384	29871	255,0,0	2	4071,1220	0,27267
NC_045512.2	1516	29877	G2;p14_G2.655	40	+	1516	29877	255,0,0	2	397,2035	0,26326
NC_045512.2	1535	29877	G2;p14_G2.656	40	+	1535	29877	255,0,0	2	930,382	0,27960
NC_045512.2	1684	29882	G2;p14_G2.657	40	+	1684	29882	255,0,0	2	779,1268	0,26930
NC_045512.2	1693	29876	G2;p14_G2.658	40	+	1693	29876	255,0,0	2	7870,398	0,27785
NC_045512.2	1716	29874	G2;p14_G2.659	40	+	1716	29874	255,0,0	2	5618,1661	0,26497
NC_045512.2	1717	29876	G2;p14_G2.660	40	+	1717	29876	255,0,0	2	6857,2873	0,25286
NC_045512.2	1962	2480	G2;p14_G2.661	40	+	1962	2480	255,0,0	1	518	0
NC_045512.2	2131	29876	G2;p14_G2.662	40	+	2131	29876	255,0,0	2	4470,568	0,27177
NC_045512.2	2193	29876	G2;p14_G2.663	40	+	2193	29876	255,0,0	3	889,4359,749	0,13014,26934
NC_045512.2	2201	29874	G2;p14_G2.664	40	+	2201	29874	255,0,0	2	886,392	0,27281
NC_045512.2	2646	3437	G2;p14_G2.665	40	+	2646	3437	255,0,0	1	791	0
NC_045512.2	2743	29873	G2;p14_G2.666	40	+	2743	29873	255,0,0	2	201,645	0,26485
NC_045512.2	2804	29875	G2;p14_G2.667	40	+	2804	29875	255,0,0	2	1173,2236	0,24835
NC_045512.2	2973	29876	G2;p14_G2.668	40	+	2973	29876	255,0,0	2	124,1626	0,25277
NC_045512.2	3040	5489	G2;p14_G2.669	40	+	3040	5489	255,0,0	1	2449	0
NC_045512.2	3045	29871	G2;p14_G2.670	40	+	3045	29871	255,0,0	2	3638,896	0,25930
NC_045512.2	3141	29877	G2;p14_G2.671	40	+	3141	29877	255,0,0	2	3523,1634	0,25102
NC_045512.2	3193	4178	G2;p14_G2.672	40	+	3193	4178	255,0,0	1	985	0
NC_045512.2	3384	29877	G2;p14_G2.673	40	+	3384	29877	255,0,0	2	1785,515	0,25978
NC_045512.2	3568	29878	G2;p14_G2.674	40	+	3568	29878	255,0,0	3	1025,28,8383	0,9006,17927
NC_045512.2	3670	29874	G2;p14_G2.675	40	+	3670	29874	255,0,0	2	4688,395	0,25809
NC_045512.2	3773	29718	G2;p14_G2.676	40	+	3773	29718	255,0,0	2	3658,793	0,25152
NC_045512.2	3827	29879	G2;p14_G2.677	40	+	3827	29879	255,0,0	2	1674,365	0,25687
NC_045512.2	3915	29873	G2;p14_G2.678	40	+	3915	29873	255,0,0	2	1005,568	0,25390
NC_045512.2	4166	29875	G2;p14_G2.679	40	+	4166	29875	255,0,0	2	2407,2478	0,23231
NC_045512.2	4186	29876	G2;p14_G2.680	40	+	4186	29876	255,0,0	3	2466,97,1876	0,23587,23814
NC_045512.2	4299	29876	G2;p14_G2.681	40	+	4299	29876	255,0,0	3	2054,2144,3163	0,17211,22414
NC_045512.2	4371	29871	G2;p14_G2.682	40	+	4371	29871	255,0,0	2	2263,905	0,24595
NC_045512.2	4380	29876	G2;p14_G2.683	40	+	4380	29876	255,0,0	2	2583,394	0,25102
NC_045512.2	4392	5085	G2;p14_G2.684	40	+	4392	5085	255,0,0	1	693	0
NC_045512.2	4543	29875	G2;p14_G2.685	40	+	4543	29875	255,0,0	2	1060,635	0,24697
NC_045512.2	4566	5528	G2;p14_G2.686	40	+	4566	5528	255,0,0	1	962	0
NC_045512.2	4662	29875	G2;p14_G2.687	40	+	4662	29875	255,0,0	2	978,160	0,25053
NC_045512.2	4694	6714	G2;p14_G2.688	40	+	4694	6714	255,0,0	2	1937,35	0,1985
NC_045512.2	4938	29875	G2;p14_G2.689	40	+	4938	29875	255,0,0	2	1756,2214	0,22723
NC_045512.2	4970	29880	G2;p14_G2.690	40	+	4970	29880	255,0,0	2	3250,4485	0,20425
NC_045512.2	5134	29877	G2;p14_G2.691	40	+	5134	29877	255,0,0	2	441,59	0,24684
NC_045512.2	5178	29871	G2;p14_G2.692	40	+	5178	29871	255,0,0	2	2601,2171	0,22522
NC_045512.2	5195	29875	G2;p14_G2.693	40	+	5195	29875	255,0,0	2	1811,1651	0,23029
NC_045512.2	5349	29876	G2;p14_G2.694	40	+	5349	29876	255,0,0	3	120,712,1146	0,3544,23381
NC_045512.2	5386	29872	G2;p14_G2.695	40	+	5386	29872	255,0,0	2	1317,67	0,24419
NC_045512.2	5430	29879	G2;p14_G2.696	40	+	5430	29879	255,0,0	2	1144,359	0,24090
NC_045512.2	5540	29880	G2;p14_G2.697	40	+	5540	29880	255,0,0	2	520,76	0,24264
NC_045512.2	6059	29871	G2;p14_G2.698	40	+	6059	29871	255,0,0	2	507,52	0,23760
NC_045512.2	6234	29876	G2;p14_G2.699	40	+	6234	29876	255,0,0	2	731,1663	0,21979
NC_045512.2	6362	29868	G2;p14_G2.700	40	+	6362	29868	255,0,0	2	291,377	0,23129
NC_045512.2	6362	29873	G2;p14_G2.701	40	+	6362	29873	255,0,0	3	11816,2670,770	0,12670,22741
NC_045512.2	6452	29875	G2;p14_G2.702	40	+	6452	29875	255,0,0	2	179,792	0,22631
NC_045512.2	6835	29871	G2;p14_G2.703	40	+	6835	29871	255,0,0	2	1384,452	0,22584
NC_045512.2	7013	29316	G2;p14_G2.704	40	+	7013	29316	255,0,0	2	1086,72	0,22231
NC_045512.2	7144	29876	G2;p14_G2.705	40	+	7144	29876	255,0,0	5	1620,1213,2551,321,455	0,4377,5712,9376,22277
NC_045512.2	7148	29876	G2;p14_G2.706	40	+	7148	29876	255,0,0	2	1117,396	0,22332
NC_045512.2	7560	8474	G2;p14_G2.707	40	+	7560	8474	255,0,0	1	914	0
NC_045512.2	7689	29872	G2;p14_G2.708	40	+	7689	29872	255,0,0	2	2459,381	0,21802
NC_045512.2	7813	29876	G2;p14_G2.709	40	+	7813	29876	255,0,0	2	1128,117	0,21946
NC_045512.2	7817	29871	G2;p14_G2.710	40	+	7817	29871	255,0,0	2	1738,192	0,21862
NC_045512.2	8253	29878	G2;p14_G2.711	40	+	8253	29878	255,0,0	2	1720,531	0,21094
NC_045512.2	8354	29877	G2;p14_G2.712	40	+	8354	29877	255,0,0	3	5048,2490,1872	0,17026,19651
NC_045512.2	8611	29876	G2;p14_G2.713	40	+	8611	29876	255,0,0	2	1538,6251	0,15014
NC_045512.2	8634	29877	G2;p14_G2.714	40	+	8634	29877	255,0,0	4	2229,121,22,441	0,2271,2451,20802
NC_045512.2	8830	29879	G2;p14_G2.715	40	+	8830	29879	255,0,0	2	10039,739	0,20310
NC_045512.2	9907	29874	G2;p14_G2.716	40	+	9907	29874	255,0,0	1	19967	0
NC_045512.2	9943	29876	G2;p14_G2.717	40	+	9943	29876	255,0,0	2	9678,1631	0,18302
NC_045512.2	10088	29876	G2;p14_G2.718	40	+	10088	29876	255,0,0	2	693,566	0,19222
NC_045512.2	10257	29875	G2;p14_G2.719	40	+	10257	29875	255,0,0	1	19618	0
NC_045512.2	10440	29875	G2;p14_G2.720	40	+	10440	29875	255,0,0	3	1156,1055,925	0,1192,18510
NC_045512.2	10551	29871	G2;p14_G2.721	40	+	10551	29871	255,0,0	1	19320	0
NC_045512.2	10666	14658	G2;p14_G2.722	40	+	10666	14658	255,0,0	1	3992	0
NC_045512.2	10684	29873	G2;p14_G2.723	40	+	10684	29873	255,0,0	1	19189	0
NC_045512.2	11116	29876	G2;p14_G2.724	40	+	11116	29876	255,0,0	1	18760	0
NC_045512.2	11193	29874	G2;p14_G2.725	40	+	11193	29874	255,0,0	2	7616,508	0,18173
NC_045512.2	11310	29876	G2;p14_G2.726	40	+	11310	29876	255,0,0	3	1484,14923,695	0,1558,17871
NC_045512.2	11314	29871	G2;p14_G2.727	40	+	11314	29871	255,0,0	1	18557	0
NC_045512.2	11551	29874	G2;p14_G2.728	40	+	11551	29874	255,0,0	2	2035,608	0,17715
NC_045512.2	11633	12201	G2;p14_G2.729	40	+	11633	12201	255,0,0	1	568	0
NC_045512.2	11792	29871	G2;p14_G2.730	40	+	11792	29871	255,0,0	1	18079	0
NC_045512.2	11833	29877	G2;p14_G2.731	40	+	11833	29877	255,0,0	3	659,1954,522	0,1477,17522
NC_045512.2	11977	29875	G2;p14_G2.732	40	+	11977	29875	255,0,0	1	17898	0
NC_045512.2	12159	29877	G2;p14_G2.733	40	+	12159	29877	255,0,0	3	2935,1848,2038	0,13622,15680
NC_045512.2	12220	29875	G2;p14_G2.734	40	+	12220	29875	255,0,0	1	17655	0
NC_045512.2	12421	29872	G2;p14_G2.735	40	+	12421	29872	255,0,0	1	17451	0
NC_045512.2	12678	29876	G2;p14_G2.736	40	+	12678	29876	255,0,0	1	17198	0
NC_045512.2	12800	29876	G2;p14_G2.737	40	+	12800	29876	255,0,0	1	17076	0
NC_045512.2	12843	29873	G2;p14_G2.738	40	+	12843	29873	255,0,0	1	17030	0
NC_045512.2	13000	29874	G2;p14_G2.739	40	+	13000	29874	255,0,0	1	16874	0
NC_045512.2	13014	29875	G2;p14_G2.740	40	+	13014	29875	255,0,0	2	9783,1632	0,15229
NC_045512.2	13070	29874	G2;p14_G2.741	40	+	13070	29874	255,0,0	1	16804	0
NC_045512.2	13145	29876	G2;p14_G2.742	40	+	13145	29876	255,0,0	2	14240,402	0,16329
NC_045512.2	13239	29876	G2;p14_G2.743	40	+	13239	29876	255,0,0	1	16637	0
NC_045512.2	13384	29875	G2;p14_G2.744	40	+	13384	29875	255,0,0	2	3457,458	0,16033
NC_045512.2	13471	29876	G2;p14_G2.745	40	+	13471	29876	255,0,0	2	3370,459	0,15946
NC_045512.2	13649	29875	G2;p14_G2.746	40	+	13649	29875	255,0,0	1	16226	0
NC_045512.2	13658	29873	G2;p14_G2.747	40	+	13658	29873	255,0,0	2	3183,456	0,15759
NC_045512.2	13748	29871	G2;p14_G2.748	40	+	13748	29871	255,0,0	2	3093,454	0,15669
NC_045512.2	13762	29878	G2;p14_G2.749	40	+	13762	29878	255,0,0	2	7938,219	0,15897
NC_045512.2	13866	15450	G2;p14_G2.750	40	+	13866	15450	255,0,0	1	1584	0
NC_045512.2	13898	29874	G2;p14_G2.751	40	+	13898	29874	255,0,0	2	2943,457	0,15519
NC_045512.2	13950	29871	G2;p14_G2.752	40	+	13950	29871	255,0,0	2	2892,454	0,15467
NC_045512.2	13977	29875	G2;p14_G2.753	40	+	13977	29875	255,0,0	1	15898	0
NC_045512.2	14019	29874	G2;p14_G2.754	40	+	14019	29874	255,0,0	2	2822,456	0,15399
NC_045512.2	14288	29872	G2;p14_G2.755	40	+	14288	29872	255,0,0	1	15584	0
NC_045512.2	14314	29874	G2;p14_G2.756	40	+	14314	29874	255,0,0	2	2527,457	0,15103
NC_045512.2	14349	29871	G2;p14_G2.757	40	+	14349	29871	255,0,0	2	2493,454	0,15068
NC_045512.2	14350	29876	G2;p14_G2.758	40	+	14350	29876	255,0,0	2	2078,35	0,15491
NC_045512.2	14397	29875	G2;p14_G2.759	40	+	14397	29875	255,0,0	2	847,442	0,15036
NC_045512.2	14455	29884	G2;p14_G2.760	40	+	14455	29884	255,0,0	2	2387,462	0,14967
NC_045512.2	14732	29871	G2;p14_G2.761	40	+	14732	29871	255,0,0	2	2109,454	0,14685
NC_045512.2	14765	29874	G2;p14_G2.762	40	+	14765	29874	255,0,0	2	2076,457	0,14652
NC_045512.2	14803	29874	G2;p14_G2.763	40	+	14803	29874	255,0,0	1	15071	0
NC_045512.2	15039	29876	G2;p14_G2.764	40	+	15039	29876	255,0,0	2	1802,459	0,14378
NC_045512.2	15278	29873	G2;p14_G2.765	40	+	15278	29873	255,0,0	2	1563,456	0,14139
NC_045512.2	15387	29873	G2;p14_G2.766	40	+	15387	29873	255,0,0	1	14486	0
NC_045512.2	15474	29871	G2;p14_G2.767	40	+	15474	29871	255,0,0	2	1367,454	0,13943
NC_045512.2	15595	29876	G2;p14_G2.768	40	+	15595	29876	255,0,0	1	14281	0
NC_045512.2	15607	29871	G2;p14_G2.769	40	+	15607	29871	255,0,0	2	1234,454	0,13810
NC_045512.2	15885	29875	G2;p14_G2.770	40	+	15885	29875	255,0,0	2	956,458	0,13532
NC_045512.2	15989	29871	G2;p14_G2.771	40	+	15989	29871	255,0,0	1	13882	0
NC_045512.2	16086	29875	G2;p14_G2.772	40	+	16086	29875	255,0,0	2	8146,591	0,13198
NC_045512.2	16349	29877	G2;p14_G2.773	40	+	16349	29877	255,0,0	2	492,460	0,13068
NC_045512.2	16386	29874	G2;p14_G2.774	40	+	16386	29874	255,0,0	2	6665,537	0,12951
NC_045512.2	16394	29871	G2;p14_G2.775	40	+	16394	29871	255,0,0	2	447,454	0,13023
NC_045512.2	16526	29875	G2;p14_G2.776	40	+	16526	29875	255,0,0	1	13349	0
NC_045512.2	16551	29871	G2;p14_G2.777	40	+	16551	29871	255,0,0	2	290,454	0,12866
NC_045512.2	16634	24621	G2;p14_G2.778	40	+	16634	24621	255,0,0	1	7987	0
NC_045512.2	16644	29871	G2;p14_G2.779	40	+	16644	29871	255,0,0	1	13227	0
NC_045512.2	16694	29871	G2;p14_G2.780	40	+	16694	29871	255,0,0	2	147,454	0,12723
NC_045512.2	16781	29873	G2;p14_G2.781	40	+	16781	29873	255,0,0	2	61,456	0,12636
NC_045512.2	16825	29871	G2;p14_G2.782	40	+	16825	29871	255,0,0	2	2769,31	0,13015
NC_045512.2	17070	29876	G2;p14_G2.783	40	+	17070	29876	255,0,0	3	2903,7851,1032	0,3526,11774
NC_045512.2	17296	29873	G2;p14_G2.784	40	+	17296	29873	255,0,0	2	935,367	0,12210
NC_045512.2	17323	29873	G2;p14_G2.785	40	+	17323	29873	255,0,0	2	7698,486	0,12064
NC_045512.2	17345	29878	G2;p14_G2.786	40	+	17345	29878	255,0,0	1	12533	0
NC_045512.2	18289	29874	G2;p14_G2.787	40	+	18289	29874	255,0,0	2	3759,117	0,11468
NC_045512.2	18441	21737	G2;p14_G2.788	40	+	18441	21737	255,0,0	1	3296	0
NC_045512.2	18854	29875	G2;p14_G2.789	40	+	18854	29875	255,0,0	1	11021	0
NC_045512.2	18862	29877	G2;p14_G2.790	40	+	18862	29877	255,0,0	2	8692,2260	0,8755
NC_045512.2	18896	29879	G2;p14_G2.791	40	+	18896	29879	255,0,0	1	10983	0
NC_045512.2	18954	29878	G2;p14_G2.792	40	+	18954	29878	255,0,0	1	10924	0
NC_045512.2	19090	29871	G2;p14_G2.793	40	+	19090	29871	255,0,0	1	10781	0
NC_045512.2	19209	29871	G2;p14_G2.794	40	+	19209	29871	255,0,0	1	10662	0
NC_045512.2	19349	29873	G2;p14_G2.795	40	+	19349	29873	255,0,0	1	10524	0
NC_045512.2	19628	29878	G2;p14_G2.796	40	+	19628	29878	255,0,0	2	7130,442	0,9808
NC_045512.2	19766	29874	G2;p14_G2.797	40	+	19766	29874	255,0,0	3	4357,2963,1645	0,4780,8463
NC_045512.2	19965	24419	G2;p14_G2.798	40	+	19965	24419	255,0,0	1	4454	0
NC_045512.2	20481	29871	G2;p14_G2.799	40	+	20481	29871	255,0,0	1	9390	0
NC_045512.2	20589	22300	G2;p14_G2.800	40	+	20589	22300	255,0,0	1	1711	0
NC_045512.2	20613	29875	G2;p14_G2.801	40	+	20613	29875	255,0,0	1	9262	0
NC_045512.2	20688	29877	G2;p14_G2.802	40	+	20688	29877	255,0,0	1	9189	0
NC_045512.2	20844	29877	G2;p14_G2.803	40	+	20844	29877	255,0,0	2	7472,795	0,8238
NC_045512.2	21218	29872	G2;p14_G2.804	40	+	21218	29872	255,0,0	1	8654	0
NC_045512.2	21306	29871	G2;p14_G2.805	40	+	21306	29871	255,0,0	1	8565	0
NC_045512.2	21404	29875	G2;p14_G2.806	40	+	21404	29875	255,0,0	1	8471	0
NC_045512.2	21407	29878	G2;p14_G2.807	40	+	21407	29878	255,0,0	2	1495,4761	0,3710
NC_045512.2	21478	29875	G2;p14_G2.808	40	+	21478	29875	255,0,0	1	8397	0
NC_045512.2	21509	28704	G2;p14_G2.809	40	+	21509	28704	255,0,0	1	7195	0
NC_045512.2	21551	24915	G2;p14_G2.810	40	+	21551	24915	255,0,0	1	3364	0
NC_045512.2	21551	25065	G2;p14_G2.811	40	+	21551	25065	255,0,0	1	3514	0
NC_045512.2	21551	27038	G2;p14_G2.812	40	+	21551	27038	255,0,0	1	5487	0
NC_045512.2	21551	29871	G2;p14_G2.813	40	+	21551	29871	255,0,0	2	197,856	0,7464
NC_045512.2	21551	29871	G2;p14_G2.814	40	+	21551	29871	255,0,0	2	845,471	0,7849
NC_045512.2	21551	29873	G2;p14_G2.815	40	+	21551	29873	255,0,0	3	210,338,3053	0,4897,5269
NC_045512.2	21551	29874	G2;p14_G2.816	40	+	21551	29874	255,0,0	4	1166,483,3291,3056	0,1233,1937,5267
NC_045512.2	21551	29874	G2;p14_G2.817	40	+	21551	29874	255,0,0	1	8323	0
NC_045512.2	21551	29878	G2;p14_G2.818	40	+	21551	29878	255,0,0	2	2114,1635	0,6692
NC_045512.2	21552	22986	G2;p14_G2.819	40	+	21552	22986	255,0,0	1	1434	0
NC_045512.2	21552	29874	G2;p14_G2.820	40	+	21552	29874	255,0,0	4	182,267,1597,897	0,4953,5278,7425
NC_045512.2	21553	22600	G2;p14_G2.821	40	+	21553	22600	255,0,0	1	1047	0
NC_045512.2	21557	24329	G2;p14_G2.822	40	+	21557	24329	255,0,0	1	2772	0
NC_045512.2	21559	29876	G2;p14_G2.823	40	+	21559	29876	255,0,0	2	5950,1647	0,6670
NC_045512.2	21570	29876	G2;p14_G2.824	40	+	21570	29876	255,0,0	2	7894,133	0,8173
NC_045512.2	21691	29875	G2;p14_G2.825	40	+	21691	29875	255,0,0	2	5498,1613	0,6571
NC_045512.2	21705	29871	G2;p14_G2.826	40	+	21705	29871	255,0,0	2	6165,1871	0,6295
NC_045512.2	21717	29880	G2;p14_G2.827	40	+	21717	29880	255,0,0	2	170,2326	0,5837
NC_045512.2	21719	29876	G2;p14_G2.828	40	+	21719	29876	255,0,0	2	1284,1655	0,6502
NC_045512.2	21735	29877	G2;p14_G2.829	40	+	21735	29877	255,0,0	1	8142	0
NC_045512.2	21777	24452	G2;p14_G2.830	40	+	21777	24452	255,0,0	1	2675	0
NC_045512.2	21790	29865	G2;p14_G2.831	40	+	21790	29865	255,0,0	2	974,159	0,7916
NC_045512.2	21848	29859	G2;p14_G2.832	40	+	21848	29859	255,0,0	2	1691,6282	0,1729
NC_045512.2	21954	29876	G2;p14_G2.833	40	+	21954	29876	255,0,0	1	7922	0
NC_045512.2	22016	29876	G2;p14_G2.834	40	+	22016	29876	255,0,0	1	7860	0
NC_045512.2	22022	29874	G2;p14_G2.835	40	+	22022	29874	255,0,0	2	5848,1874	0,5978
NC_045512.2	22085	29874	G2;p14_G2.836	40	+	22085	29874	255,0,0	1	7789	0
NC_045512.2	22128	29873	G2;p14_G2.837	40	+	22128	29873	255,0,0	1	7745	0
NC_045512.2	22210	29874	G2;p14_G2.838	40	+	22210	29874	255,0,0	1	7664	0
NC_045512.2	22262	29876	G2;p14_G2.839	40	+	22262	29876	255,0,0	4	352,2874,707,84	0,3661,6740,7530
NC_045512.2	22295	29875	G2;p14_G2.840	40	+	22295	29875	255,0,0	2	2729,784	0,6796
NC_045512.2	22316	29871	G2;p14_G2.841	40	+	22316	29871	255,0,0	1	7555	0
NC_045512.2	22326	29872	G2;p14_G2.842	40	+	22326	29872	255,0,0	2	5544,1872	0,5674
NC_045512.2	22365	29871	G2;p14_G2.843	40	+	22365	29871	255,0,0	2	1301,209	0,7297
NC_045512.2	22381	29874	G2;p14_G2.844	40	+	22381	29874	255,0,0	2	5318,2133	0,5360
NC_045512.2	22388	29877	G2;p14_G2.845	40	+	22388	29877	255,0,0	1	7489	0
NC_045512.2	22440	29877	G2;p14_G2.846	40	+	22440	29877	255,0,0	2	5430,1877	0,5560
NC_045512.2	22488	29874	G2;p14_G2.847	40	+	22488	29874	255,0,0	2	4288,3046	0,4340
NC_045512.2	22489	29873	G2;p14_G2.848	40	+	22489	29873	255,0,0	1	7384	0
NC_045512.2	22530	29886	G2;p14_G2.849	40	+	22530	29886	255,0,0	1	7356	0
NC_045512.2	22588	29875	G2;p14_G2.850	40	+	22588	29875	255,0,0	2	4921,1646	0,5641
NC_045512.2	22597	29875	G2;p14_G2.851	40	+	22597	29875	255,0,0	2	5273,1875	0,5403
NC_045512.2	22628	29871	G2;p14_G2.852	40	+	22628	29871	255,0,0	1	7243	0
NC_045512.2	22694	24974	G2;p14_G2.853	40	+	22694	24974	255,0,0	1	2280	0
NC_045512.2	22700	29876	G2;p14_G2.854	40	+	22700	29876	255,0,0	3	809,766,5439	0,858,1737
NC_045512.2	22739	29875	G2;p14_G2.855	40	+	22739	29875	255,0,0	2	4770,1646	0,5490
NC_045512.2	22777	29877	G2;p14_G2.856	40	+	22777	29877	255,0,0	1	7100	0
NC_045512.2	22818	29876	G2;p14_G2.857	40	+	22818	29876	255,0,0	1	7058	0
NC_045512.2	22835	25108	G2;p14_G2.858	40	+	22835	25108	255,0,0	1	2273	0
NC_045512.2	22846	29875	G2;p14_G2.859	40	+	22846	29875	255,0,0	2	5024,1875	0,5154
NC_045512.2	22928	29874	G2;p14_G2.860	40	+	22928	29874	255,0,0	2	4942,1874	0,5072
NC_045512.2	22957	29871	G2;p14_G2.861	40	+	22957	29871	255,0,0	2	179,1626	0,5288
NC_045512.2	22999	29876	G2;p14_G2.862	40	+	22999	29876	255,0,0	1	6877	0
NC_045512.2	23033	29871	G2;p14_G2.863	40	+	23033	29871	255,0,0	1	6838	0
NC_045512.2	23106	29877	G2;p14_G2.864	40	+	23106	29877	255,0,0	1	6771	0
NC_045512.2	23117	29875	G2;p14_G2.865	40	+	23117	29875	255,0,0	2	4753,1875	0,4883
NC_045512.2	23119	29781	G2;p14_G2.866	40	+	23119	29781	255,0,0	1	6662	0
NC_045512.2	23160	29876	G2;p14_G2.867	40	+	23160	29876	255,0,0	2	18,1099	0,5617
NC_045512.2	23194	29878	G2;p14_G2.868	40	+	23194	29878	255,0,0	1	6684	0
NC_045512.2	23206	29871	G2;p14_G2.869	40	+	23206	29871	255,0,0	2	4664,1871	0,4794
NC_045512.2	23313	29871	G2;p14_G2.870	40	+	23313	29871	255,0,0	2	4559,1871	0,4687
NC_045512.2	23335	25476	G2;p14_G2.871	40	+	23335	25476	255,0,0	1	2141	0
NC_045512.2	23339	29872	G2;p14_G2.872	40	+	23339	29872	255,0,0	1	6533	0
NC_045512.2	23368	28468	G2;p14_G2.873	40	+	23368	28468	255,0,0	1	5100	0
NC_045512.2	23418	29874	G2;p14_G2.874	40	+	23418	29874	255,0,0	1	6456	0
NC_045512.2	23462	29873	G2;p14_G2.875	40	+	23462	29873	255,0,0	2	1560,4426	0,1985
NC_045512.2	23463	29876	G2;p14_G2.876	40	+	23463	29876	255,0,0	2	3316,3060	0,3353
NC_045512.2	23489	24370	G2;p14_G2.877	40	+	23489	24370	255,0,0	1	881	0
NC_045512.2	23494	29873	G2;p14_G2.878	40	+	23494	29873	255,0,0	2	4376,1873	0,4506
NC_045512.2	23547	24428	G2;p14_G2.879	40	+	23547	24428	255,0,0	1	881	0
NC_045512.2	23607	29877	G2;p14_G2.880	40	+	23607	29877	255,0,0	1	6270	0
NC_045512.2	23690	25412	G2;p14_G2.881	40	+	23690	25412	255,0,0	1	1722	0
NC_045512.2	23697	29873	G2;p14_G2.882	40	+	23697	29873	255,0,0	2	3689,401	0,5775
NC_045512.2	23729	29875	G2;p14_G2.883	40	+	23729	29875	255,0,0	2	3047,3047	0,3099
NC_045512.2	23730	29867	G2;p14_G2.884	40	+	23730	29867	255,0,0	2	4140,1867	0,4270
NC_045512.2	23736	29875	G2;p14_G2.885	40	+	23736	29875	255,0,0	1	6139	0
NC_045512.2	23788	29876	G2;p14_G2.886	40	+	23788	29876	255,0,0	2	3593,409	0,5679
NC_045512.2	23809	29876	G2;p14_G2.887	40	+	23809	29876	255,0,0	2	4332,1652	0,4415
NC_045512.2	23810	29876	G2;p14_G2.888	40	+	23810	29876	255,0,0	2	4060,1876	0,4190
NC_045512.2	23839	29873	G2;p14_G2.889	40	+	23839	29873	255,0,0	1	6034	0
NC_045512.2	23857	29871	G2;p14_G2.890	40	+	23857	29871	255,0,0	2	514,212	0,5802
NC_045512.2	23865	29128	G2;p14_G2.891	40	+	23865	29128	255,0,0	1	5263	0
NC_045512.2	23877	29877	G2;p14_G2.892	40	+	23877	29877	255,0,0	1	6000	0
NC_045512.2	23895	29873	G2;p14_G2.893	40	+	23895	29873	255,0,0	2	3614,1644	0,4334
NC_045512.2	23907	29875	G2;p14_G2.894	40	+	23907	29875	255,0,0	2	3963,1875	0,4093
NC_045512.2	23936	29874	G2;p14_G2.895	40	+	23936	29874	255,0,0	2	2838,3044	0,2894
NC_045512.2	23982	29871	G2;p14_G2.896	40	+	23982	29871	255,0,0	1	5889	0
NC_045512.2	23995	25025	G2;p14_G2.897	40	+	23995	25025	255,0,0	1	1030	0
NC_045512.2	24045	29874	G2;p14_G2.898	40	+	24045	29874	255,0,0	1	5829	0
NC_045512.2	24081	29876	G2;p14_G2.899	40	+	24081	29876	255,0,0	1	5795	0
NC_045512.2	24096	25065	G2;p14_G2.900	40	+	24096	25065	255,0,0	1	969	0
NC_045512.2	24101	25622	G2;p14_G2.901	40	+	24101	25622	255,0,0	1	1521	0
NC_045512.2	24146	29875	G2;p14_G2.902	40	+	24146	29875	255,0,0	1	5729	0
NC_045512.2	24151	29877	G2;p14_G2.903	40	+	24151	29877	255,0,0	2	3719,1877	0,3849
NC_045512.2	24213	29872	G2;p14_G2.904	40	+	24213	29872	255,0,0	1	5659	0
NC_045512.2	24266	29874	G2;p14_G2.905	40	+	24266	29874	255,0,0	2	3604,1874	0,3734
NC_045512.2	24294	29874	G2;p14_G2.906	40	+	24294	29874	255,0,0	1	5580	0
NC_045512.2	24394	29874	G2;p14_G2.907	40	+	24394	29874	255,0,0	2	3406,702	0,4778
NC_045512.2	24407	29875	G2;p14_G2.908	40	+	24407	29875	255,0,0	2	2598,2803	0,2665
NC_045512.2	24423	29873	G2;p14_G2.909	40	+	24423	29873	255,0,0	2	3447,1873	0,3577
NC_045512.2	24450	29874	G2;p14_G2.910	40	+	24450	29874	255,0,0	2	2329,3053	0,2371
NC_045512.2	24451	29875	G2;p14_G2.911	40	+	24451	29875	255,0,0	2	3058,1646	0,3778
NC_045512.2	24494	29871	G2;p14_G2.912	40	+	24494	29871	255,0,0	2	3015,1642	0,3735
NC_045512.2	24503	29880	G2;p14_G2.913	40	+	24503	29880	255,0,0	2	2273,3050	0,2327
NC_045512.2	24520	29876	G2;p14_G2.914	40	+	24520	29876	255,0,0	1	5356	0
NC_045512.2	24531	28288	G2;p14_G2.915	40	+	24531	28288	255,0,0	1	3757	0
NC_045512.2	24536	29871	G2;p14_G2.916	40	+	24536	29871	255,0,0	2	2850,400	0,4935
NC_045512.2	24555	29875	G2;p14_G2.917	40	+	24555	29875	255,0,0	2	2954,1646	0,3674
NC_045512.2	24595	29877	G2;p14_G2.918	40	+	24595	29877	255,0,0	1	5282	0
NC_045512.2	24639	25217	G2;p14_G2.919	40	+	24639	25217	255,0,0	1	578	0
NC_045512.2	24646	26989	G2;p14_G2.920	40	+	24646	26989	255,0,0	1	2343	0
NC_045512.2	24654	29877	G2;p14_G2.921	40	+	24654	29877	255,0,0	1	5223	0
NC_045512.2	24675	29874	G2;p14_G2.922	40	+	24675	29874	255,0,0	2	3195,1874	0,3325
NC_045512.2	24704	29876	G2;p14_G2.923	40	+	24704	29876	255,0,0	1	5172	0
NC_045512.2	24712	29871	G2;p14_G2.924	40	+	24712	29871	255,0,0	2	2069,3052	0,2107
NC_045512.2	24755	29874	G2;p14_G2.925	40	+	24755	29874	255,0,0	2	2754,1645	0,3474
NC_045512.2	24795	29875	G2;p14_G2.926	40	+	24795	29875	255,0,0	2	2190,495	0,4585
NC_045512.2	24799	29877	G2;p14_G2.927	40	+	24799	29877	255,0,0	2	3071,1877	0,3201
NC_045512.2	24835	29874	G2;p14_G2.928	40	+	24835	29874	255,0,0	1	5039	0
NC_045512.2	24861	29871	G2;p14_G2.929	40	+	24861	29871	255,0,0	2	1914,3051	0,1959
NC_045512.2	24866	29878	G2;p14_G2.930	40	+	24866	29878	255,0,0	1	5012	0
NC_045512.2	24953	29873	G2;p14_G2.931	40	+	24953	29873	255,0,0	2	2556,1644	0,3276
NC_045512.2	24953	29875	G2;p14_G2.932	40	+	24953	29875	255,0,0	2	2917,1875	0,3047
NC_045512.2	24986	29871	G2;p14_G2.933	40	+	24986	29871	255,0,0	1	4885	0
NC_045512.2	24995	29878	G2;p14_G2.934	40	+	24995	29878	255,0,0	2	663,34	0,4849
NC_045512.2	25018	29875	G2;p14_G2.935	40	+	25018	29875	255,0,0	1	4857	0
NC_045512.2	25031	29874	G2;p14_G2.936	40	+	25031	29874	255,0,0	2	2839,1874	0,2969
NC_045512.2	25039	29875	G2;p14_G2.937	40	+	25039	29875	255,0,0	2	2494,1356	0,3480
NC_045512.2	25044	29874	G2;p14_G2.938	40	+	25044	29874	255,0,0	2	2745,686	0,4144
NC_045512.2	25059	29876	G2;p14_G2.939	40	+	25059	29876	255,0,0	1	4817	0
NC_045512.2	25090	29878	G2;p14_G2.940	40	+	25090	29878	255,0,0	2	911,3831	0,957
NC_045512.2	25107	29870	G2;p14_G2.941	40	+	25107	29870	255,0,0	2	2402,1641	0,3122
NC_045512.2	25116	29875	G2;p14_G2.942	40	+	25116	29875	255,0,0	2	2267,405	0,4354
NC_045512.2	25134	29876	G2;p14_G2.943	40	+	25134	29876	255,0,0	1	4742	0
NC_045512.2	25175	29873	G2;p14_G2.944	40	+	25175	29873	255,0,0	2	1604,3057	0,1641
NC_045512.2	25193	29877	G2;p14_G2.945	40	+	25193	29877	255,0,0	2	2316,1648	0,3036
NC_045512.2	25197	29877	G2;p14_G2.946	40	+	25197	29877	255,0,0	1	4680	0
NC_045512.2	25324	29878	G2;p14_G2.947	40	+	25324	29878	255,0,0	2	2185,1649	0,2905
NC_045512.2	25329	29879	G2;p14_G2.948	40	+	25329	29879	255,0,0	2	1457,3059	0,1491
NC_045512.2	25365	29871	G2;p14_G2.949	40	+	25365	29871	255,0,0	2	1461,2932	0,1574
NC_045512.2	25380	29877	G2;p14_G2.950	40	+	25380	29877	255,0,0	2	3299,1147	0,3350
NC_045512.2	25381	25596	G2;p14_G2.951	40	+	25381	25596	255,0,0	1	215	0
NC_045512.2	25381	25682	G2;p14_G2.952	40	+	25381	25682	255,0,0	1	301	0
NC_045512.2	25381	25923	G2;p14_G2.953	40	+	25381	25923	255,0,0	1	542	0
NC_045512.2	25381	26231	G2;p14_G2.954	40	+	25381	26231	255,0,0	1	850	0
NC_045512.2	25381	26595	G2;p14_G2.955	40	+	25381	26595	255,0,0	1	1214	0
NC_045512.2	25381	26677	G2;p14_G2.956	40	+	25381	26677	255,0,0	1	1296	0
NC_045512.2	25381	26749	G2;p14_G2.957	40	+	25381	26749	255,0,0	1	1368	0
NC_045512.2	25381	26828	G2;p14_G2.958	40	+	25381	26828	255,0,0	1	1447	0
NC_045512.2	25381	27148	G2;p14_G2.959	40	+	25381	27148	255,0,0	1	1767	0
NC_045512.2	25381	27262	G2;p14_G2.960	40	+	25381	27262	255,0,0	1	1881	0
NC_045512.2	25381	27379	G2;p14_G2.961	40	+	25381	27379	255,0,0	1	1998	0
NC_045512.2	25381	27491	G2;p14_G2.962	40	+	25381	27491	255,0,0	1	2110	0
NC_045512.2	25381	27862	G2;p14_G2.963	40	+	25381	27862	255,0,0	1	2481	0
NC_045512.2	25381	27935	G2;p14_G2.964	40	+	25381	27935	255,0,0	1	2554	0
NC_045512.2	25381	28090	G2;p14_G2.965	40	+	25381	28090	255,0,0	1	2709	0
NC_045512.2	25381	28288	G2;p14_G2.966	40	+	25381	28288	255,0,0	1	2907	0
NC_045512.2	25381	28351	G2;p14_G2.967	40	+	25381	28351	255,0,0	1	2970	0
NC_045512.2	25381	28406	G2;p14_G2.968	40	+	25381	28406	255,0,0	1	3025	0
NC_045512.2	25381	28463	G2;p14_G2.969	40	+	25381	28463	255,0,0	1	3082	0
NC_045512.2	25381	28987	G2;p14_G2.970	40	+	25381	28987	255,0,0	1	3606	0
NC_045512.2	25381	29243	G2;p14_G2.971	40	+	25381	29243	255,0,0	1	3862	0
NC_045512.2	25381	29403	G2;p14_G2.972	40	+	25381	29403	255,0,0	1	4022	0
NC_045512.2	25381	29475	G2;p14_G2.973	40	+	25381	29475	255,0,0	1	4094	0
NC_045512.2	25381	29623	G2;p14_G2.974	40	+	25381	29623	255,0,0	1	4242	0
NC_045512.2	25381	29865	G2;p14_G2.975	40	+	25381	29865	255,0,0	2	3144,1289	0,3195
NC_045512.2	25381	29870	G2;p14_G2.976	40	+	25381	29870	255,0,0	2	1391,3040	0,1449
NC_045512.2	25381	29871	G2;p14_G2.977	40	+	25381	29871	255,0,0	2	2004,389	0,4101
NC_045512.2	25381	29871	G2;p14_G2.978	40	+	25381	29871	255,0,0	2	2938,854	0,3636
NC_045512.2	25381	29872	G2;p14_G2.979	40	+	25381	29872	255,0,0	2	1159,3293	0,1198
NC_045512.2	25381	29873	G2;p14_G2.980	40	+	25381	29873	255,0,0	2	325,4112	0,380
NC_045512.2	25381	29873	G2;p14_G2.981	40	+	25381	29873	255,0,0	2	2313,2130	0,2362
NC_045512.2	25381	29873	G2;p14_G2.982	40	+	25381	29873	255,0,0	2	3861,522	0,3970
NC_045512.2	25381	29874	G2;p14_G2.983	40	+	25381	29874	255,0,0	2	67,2078	0,2415
NC_045512.2	25381	29874	G2;p14_G2.984	40	+	25381	29874	255,0,0	2	889,394	0,4099
NC_045512.2	25381	29874	G2;p14_G2.985	40	+	25381	29874	255,0,0	5	1405,759,740,248,1124	0,1439,2240,3050,3369
NC_045512.2	25381	29874	G2;p14_G2.986	40	+	25381	29874	255,0,0	2	2382,682	0,3811
NC_045512.2	25381	29874	G2;p14_G2.987	40	+	25381	29874	255,0,0	2	4329,82	0,4411
NC_045512.2	25381	29874	G2;p14_G2.988	40	+	25381	29874	255,0,0	1	4493	0
NC_045512.2	25381	29875	G2;p14_G2.989	40	+	25381	29875	255,0,0	2	2000,408	0,4086
NC_045512.2	25381	29875	G2;p14_G2.990	40	+	25381	29875	255,0,0	2	2419,703	0,3791
NC_045512.2	25381	29875	G2;p14_G2.991	40	+	25381	29875	255,0,0	2	2980,1444	0,3050
NC_045512.2	25381	29876	G2;p14_G2.992	40	+	25381	29876	255,0,0	5	264,822,193,325,2636	0,327,1192,1497,1859
NC_045512.2	25381	29876	G2;p14_G2.993	40	+	25381	29876	255,0,0	3	1405,2489,390	0,1439,4105
NC_045512.2	25381	29876	G2;p14_G2.994	40	+	25381	29876	255,0,0	2	2173,2240	0,2255
NC_045512.2	25381	29876	G2;p14_G2.995	40	+	25381	29876	255,0,0	2	2489,1876	0,2619
NC_045512.2	25381	29877	G2;p14_G2.996	40	+	25381	29877	255,0,0	2	1189,3254	0,1242
NC_045512.2	25381	29877	G2;p14_G2.997	40	+	25381	29877	255,0,0	2	1809,2649	0,1847
NC_045512.2	25381	29877	G2;p14_G2.998	40	+	25381	29877	255,0,0	2	2128,1648	0,2848
NC_045512.2	25381	29877	G2;p14_G2.999	40	+	25381	29877	255,0,0	2	4346,101	0,4395
NC_045512.2	25381	29878	G2;p14_G2.1000	40	+	25381	29878	255,0,0	2	1400,3059	0,1438
NC_045512.2	25381	29878	G2;p14_G2.1001	40	+	25381	29878	255,0,0	3	1444,143,1178	0,2950,3319
NC_045512.2	25381	29883	G2;p14_G2.1002	40	+	25381	29883	255,0,0	2	3123,1211	0,3291
NC_045512.2	25382	28862	G2;p14_G2.1003	40	+	25382	28862	255,0,0	1	3480	0
NC_045512.2	25382	29877	G2;p14_G2.1004	40	+	25382	29877	255,0,0	2	3009,321	0,4174
NC_045512.2	25383	26982	G2;p14_G2.1005	40	+	25383	26982	255,0,0	1	1599	0
NC_045512.2	25386	29871	G2;p14_G2.1006	40	+	25386	29871	255,0,0	2	2923,1415	0,3070
NC_045512.2	25402	26539	G2;p14_G2.1007	40	+	25402	26539	255,0,0	1	1137	0
NC_045512.2	25425	29873	G2;p14_G2.1008	40	+	25425	29873	255,0,0	2	1354,3053	0,1395
NC_045512.2	25441	29748	G2;p14_G2.1009	40	+	25441	29748	255,0,0	1	4307	0
NC_045512.2	25466	29876	G2;p14_G2.1010	40	+	25466	29876	255,0,0	2	239,1651	0,2759
NC_045512.2	25486	29875	G2;p14_G2.1011	40	+	25486	29875	255,0,0	1	4389	0
NC_045512.2	25528	29876	G2;p14_G2.1012	40	+	25528	29876	255,0,0	1	4348	0
NC_045512.2	25555	27951	G2;p14_G2.1013	40	+	25555	27951	255,0,0	2	1635,730	0,1666
NC_045512.2	25558	29876	G2;p14_G2.1014	40	+	25558	29876	255,0,0	3	1004,1804,1021	0,1044,3297
NC_045512.2	25563	29871	G2;p14_G2.1015	40	+	25563	29871	255,0,0	2	1216,3051	0,1257
NC_045512.2	25592	29876	G2;p14_G2.1016	40	+	25592	29876	255,0,0	2	4119,83	0,4201
NC_045512.2	25614	29874	G2;p14_G2.1017	40	+	25614	29874	255,0,0	2	2180,714	0,3546
NC_045512.2	25618	29871	G2;p14_G2.1018	40	+	25618	29871	255,0,0	2	2252,1871	0,2382
NC_045512.2	25646	29871	G2;p14_G2.1019	40	+	25646	29871	255,0,0	2	1863,1642	0,2583
NC_045512.2	25658	25988	G2;p14_G2.1020	40	+	25658	25988	255,0,0	1	330	0
NC_045512.2	25696	29871	G2;p14_G2.1021	40	+	25696	29871	255,0,0	2	2665,1444	0,2731
NC_045512.2	25739	26174	G2;p14_G2.1022	40	+	25739	26174	255,0,0	1	435	0
NC_045512.2	25745	29452	G2;p14_G2.1023	40	+	25745	29452	255,0,0	1	3707	0
NC_045512.2	25745	29876	G2;p14_G2.1024	40	+	25745	29876	255,0,0	2	2047,713	0,3418
NC_045512.2	25757	29876	G2;p14_G2.1025	40	+	25757	29876	255,0,0	2	2113,1874	0,2245
NC_045512.2	25794	29878	G2;p14_G2.1026	40	+	25794	29878	255,0,0	2	2006,706	0,3378
NC_045512.2	25799	29871	G2;p14_G2.1027	40	+	25799	29871	255,0,0	2	1989,701	0,3371
NC_045512.2	25809	26274	G2;p14_G2.1028	40	+	25809	26274	255,0,0	1	465	0
NC_045512.2	25824	29876	G2;p14_G2.1029	40	+	25824	29876	255,0,0	1	4052	0
NC_045512.2	25844	26223	G2;p14_G2.1030	40	+	25844	26223	255,0,0	1	379	0
NC_045512.2	25845	26981	G2;p14_G2.1031	40	+	25845	26981	255,0,0	1	1136	0
NC_045512.2	25853	28631	G2;p14_G2.1032	40	+	25853	28631	255,0,0	1	2778	0
NC_045512.2	25861	29876	G2;p14_G2.1033	40	+	25861	29876	255,0,0	3	918,580,407	0,955,3608
NC_045512.2	25866	28091	G2;p14_G2.1034	40	+	25866	28091	255,0,0	2	911,1266	0,959
NC_045512.2	25886	29874	G2;p14_G2.1035	40	+	25886	29874	255,0,0	2	1623,1645	0,2343
NC_045512.2	25901	28344	G2;p14_G2.1036	40	+	25901	28344	255,0,0	1	2443	0
NC_045512.2	25906	29875	G2;p14_G2.1037	40	+	25906	29875	255,0,0	1	3969	0
NC_045512.2	25914	29878	G2;p14_G2.1038	40	+	25914	29878	255,0,0	2	870,3061	0,903
NC_045512.2	25999	29877	G2;p14_G2.1039	40	+	25999	29877	255,0,0	2	1801,705	0,3173
NC_045512.2	26036	29871	G2;p14_G2.1040	40	+	26036	29871	255,0,0	2	1154,2650	0,1185
NC_045512.2	26039	29874	G2;p14_G2.1041	40	+	26039	29874	255,0,0	2	740,3054	0,781
NC_045512.2	26041	29875	G2;p14_G2.1042	40	+	26041	29875	255,0,0	2	1745,684	0,3150
NC_045512.2	26063	26282	G2;p14_G2.1043	40	+	26063	26282	255,0,0	1	219	0
NC_045512.2	26135	29775	G2;p14_G2.1044	40	+	26135	29775	255,0,0	1	3640	0
NC_045512.2	26139	29874	G2;p14_G2.1045	40	+	26139	29874	255,0,0	2	1731,1872	0,1863
NC_045512.2	26152	29871	G2;p14_G2.1046	40	+	26152	29871	255,0,0	1	3719	0
NC_045512.2	26204	29873	G2;p14_G2.1047	40	+	26204	29873	255,0,0	2	665,523	0,3146
NC_045512.2	26215	29871	G2;p14_G2.1048	40	+	26215	29871	255,0,0	2	1181,2189	0,1467
NC_045512.2	26216	26793	G2;p14_G2.1049	40	+	26216	26793	255,0,0	1	577	0
NC_045512.2	26218	27010	G2;p14_G2.1050	40	+	26218	27010	255,0,0	1	792	0
NC_045512.2	26226	29871	G2;p14_G2.1051	40	+	26226	29871	255,0,0	2	1644,1871	0,1774
NC_045512.2	26228	29713	G2;p14_G2.1052	40	+	26228	29713	255,0,0	1	3485	0
NC_045512.2	26232	29872	G2;p14_G2.1053	40	+	26232	29872	255,0,0	2	1149,390	0,3250
NC_045512.2	26236	26963	G2;p14_G2.1054	40	+	26236	26963	255,0,0	1	727	0
NC_045512.2	26236	27345	G2;p14_G2.1055	40	+	26236	27345	255,0,0	1	1109	0
NC_045512.2	26236	28375	G2;p14_G2.1056	40	+	26236	28375	255,0,0	1	2139	0
NC_045512.2	26236	28883	G2;p14_G2.1057	40	+	26236	28883	255,0,0	1	2647	0
NC_045512.2	26236	29811	G2;p14_G2.1058	40	+	26236	29811	255,0,0	1	3575	0
NC_045512.2	26236	29898	G2;p14_G2.1059	40	+	26236	29898	255,0,0	2	1150,427	0,3235
NC_045512.2	26239	29877	G2;p14_G2.1060	40	+	26239	29877	255,0,0	3	539,60,797	0,571,2841
NC_045512.2	26262	29872	G2;p14_G2.1061	40	+	26262	29872	255,0,0	2	2076,855	0,2755
NC_045512.2	26262	29875	G2;p14_G2.1062	40	+	26262	29875	255,0,0	3	82,386,3056	0,131,557
NC_045512.2	26264	29877	G2;p14_G2.1063	40	+	26264	29877	255,0,0	2	142,912	0,2701
NC_045512.2	26274	28330	G2;p14_G2.1064	40	+	26274	28330	255,0,0	1	2056	0
NC_045512.2	26278	29288	G2;p14_G2.1065	40	+	26278	29288	255,0,0	1	3010	0
NC_045512.2	26313	28479	G2;p14_G2.1066	40	+	26313	28479	255,0,0	1	2166	0
NC_045512.2	26354	29871	G2;p14_G2.1067	40	+	26354	29871	255,0,0	2	1155,1642	0,1875
NC_045512.2	26384	29883	G2;p14_G2.1068	40	+	26384	29883	255,0,0	3	1488,335,869	0,1616,2630
NC_045512.2	26411	28329	G2;p14_G2.1069	40	+	26411	28329	255,0,0	1	1918	0
NC_045512.2	26462	27918	G2;p14_G2.1070	40	+	26462	27918	255,0,0	1	1456	0
NC_045512.2	26462	29649	G2;p14_G2.1071	40	+	26462	29649	255,0,0	1	3187	0
NC_045512.2	26462	29871	G2;p14_G2.1072	40	+	26462	29871	255,0,0	2	202,3161	0,248
NC_045512.2	26462	29873	G2;p14_G2.1073	40	+	26462	29873	255,0,0	2	2133,1192	0,2219
NC_045512.2	26462	29876	G2;p14_G2.1074	40	+	26462	29876	255,0,0	2	55,3053	0,361
NC_045512.2	26462	29876	G2;p14_G2.1075	40	+	26462	29876	255,0,0	2	124,1630	0,1784
NC_045512.2	26462	29876	G2;p14_G2.1076	40	+	26462	29876	255,0,0	2	1327,685	0,2729
NC_045512.2	26462	29877	G2;p14_G2.1077	40	+	26462	29877	255,0,0	2	727,2654	0,761
NC_045512.2	26462	29877	G2;p14_G2.1078	40	+	26462	29877	255,0,0	2	3248,89	0,3326
NC_045512.2	26466	29873	G2;p14_G2.1079	40	+	26466	29873	255,0,0	2	3277,94	0,3313
NC_045512.2	26467	27164	G2;p14_G2.1080	40	+	26467	27164	255,0,0	1	697	0
NC_045512.2	26467	27374	G2;p14_G2.1081	40	+	26467	27374	255,0,0	1	907	0
NC_045512.2	26467	28226	G2;p14_G2.1082	40	+	26467	28226	255,0,0	1	1759	0
NC_045512.2	26467	28308	G2;p14_G2.1083	40	+	26467	28308	255,0,0	1	1841	0
NC_045512.2	26467	28671	G2;p14_G2.1084	40	+	26467	28671	255,0,0	1	2204	0
NC_045512.2	26467	28884	G2;p14_G2.1085	40	+	26467	28884	255,0,0	1	2417	0
NC_045512.2	26467	29471	G2;p14_G2.1086	40	+	26467	29471	255,0,0	1	3004	0
NC_045512.2	26467	29871	G2;p14_G2.1087	40	+	26467	29871	255,0,0	2	319,3055	0,349
NC_045512.2	26467	29871	G2;p14_G2.1088	40	+	26467	29871	255,0,0	1	3404	0
NC_045512.2	26467	29874	G2;p14_G2.1089	40	+	26467	29874	255,0,0	2	1875,857	0,2550
NC_045512.2	26467	29877	G2;p14_G2.1090	40	+	26467	29877	255,0,0	2	20,2085	0,1325
NC_045512.2	26467	29877	G2;p14_G2.1091	40	+	26467	29877	255,0,0	2	1111,2254	0,1156
NC_045512.2	26469	29873	G2;p14_G2.1092	40	+	26469	29873	255,0,0	2	2545,796	0,2608
NC_045512.2	26507	29875	G2;p14_G2.1093	40	+	26507	29875	255,0,0	2	683,2583	0,785
NC_045512.2	26509	27679	G2;p14_G2.1094	40	+	26509	27679	255,0,0	1	1170	0
NC_045512.2	26514	28919	G2;p14_G2.1095	40	+	26514	28919	255,0,0	1	2405	0
NC_045512.2	26550	29719	G2;p14_G2.1096	40	+	26550	29719	255,0,0	1	3169	0
NC_045512.2	26562	29872	G2;p14_G2.1097	40	+	26562	29872	255,0,0	2	947,1643	0,1667
NC_045512.2	26562	29886	G2;p14_G2.1098	40	+	26562	29886	255,0,0	2	1308,1886	0,1438
NC_045512.2	26584	29873	G2;p14_G2.1099	40	+	26584	29873	255,0,0	6	123,107,75,86,525,1918	0,192,366,599,764,1371
NC_045512.2	26594	29874	G2;p14_G2.1100	40	+	26594	29874	255,0,0	2	789,404	0,2876
NC_045512.2	26631	29881	G2;p14_G2.1101	40	+	26631	29881	255,0,0	2	924,2235	0,1015
NC_045512.2	26656	28338	G2;p14_G2.1102	40	+	26656	28338	255,0,0	1	1682	0
NC_045512.2	26666	26804	G2;p14_G2.1103	40	+	26666	26804	255,0,0	1	138	0
NC_045512.2	26666	29877	G2;p14_G2.1104	40	+	26666	29877	255,0,0	2	1119,682	0,2529
NC_045512.2	26680	29875	G2;p14_G2.1105	40	+	26680	29875	255,0,0	2	1639,858	0,2337
NC_045512.2	26698	29871	G2;p14_G2.1106	40	+	26698	29871	255,0,0	2	623,2516	0,657
NC_045512.2	26706	27006	G2;p14_G2.1107	40	+	26706	27006	255,0,0	1	300	0
NC_045512.2	26714	29871	G2;p14_G2.1108	40	+	26714	29871	255,0,0	2	2995,81	0,3076
NC_045512.2	26717	29871	G2;p14_G2.1109	40	+	26717	29871	255,0,0	2	548,2562	0,592
NC_045512.2	26717	29871	G2;p14_G2.1110	40	+	26717	29871	255,0,0	1	3154	0
NC_045512.2	26728	29875	G2;p14_G2.1111	40	+	26728	29875	255,0,0	2	149,2848	0,299
NC_045512.2	26734	29878	G2;p14_G2.1112	40	+	26734	29878	255,0,0	2	395,90	0,3054
NC_045512.2	26757	28598	G2;p14_G2.1113	40	+	26757	28598	255,0,0	1	1841	0
NC_045512.2	26757	29292	G2;p14_G2.1114	40	+	26757	29292	255,0,0	1	2535	0
NC_045512.2	26766	29871	G2;p14_G2.1115	40	+	26766	29871	255,0,0	2	20,3051	0,54
NC_045512.2	26772	29876	G2;p14_G2.1116	40	+	26772	29876	255,0,0	2	1021,704	0,2400
NC_045512.2	26794	29875	G2;p14_G2.1117	40	+	26794	29875	255,0,0	1	3081	0
NC_045512.2	26831	29870	G2;p14_G2.1118	40	+	26831	29870	255,0,0	2	960,700	0,2339
NC_045512.2	26838	29873	G2;p14_G2.1119	40	+	26838	29873	255,0,0	2	855,35	0,3000
NC_045512.2	26840	27263	G2;p14_G2.1120	40	+	26840	27263	255,0,0	1	423	0
NC_045512.2	26840	29535	G2;p14_G2.1121	40	+	26840	29535	255,0,0	1	2695	0
NC_045512.2	26844	29874	G2;p14_G2.1122	40	+	26844	29874	255,0,0	2	1515,1448	0,1582
NC_045512.2	26848	28305	G2;p14_G2.1123	40	+	26848	28305	255,0,0	1	1457	0
NC_045512.2	26856	29718	G2;p14_G2.1124	40	+	26856	29718	255,0,0	1	2862	0
NC_045512.2	26892	29874	G2;p14_G2.1125	40	+	26892	29874	255,0,0	2	662,2254	0,728
NC_045512.2	26914	27399	G2;p14_G2.1126	40	+	26914	27399	255,0,0	1	485	0
NC_045512.2	26919	29884	G2;p14_G2.1127	40	+	26919	29884	255,0,0	2	2791,92	0,2873
NC_045512.2	26920	29875	G2;p14_G2.1128	40	+	26920	29875	255,0,0	2	1604,1301	0,1654
NC_045512.2	26934	27679	G2;p14_G2.1129	40	+	26934	27679	255,0,0	1	745	0
NC_045512.2	26977	29875	G2;p14_G2.1130	40	+	26977	29875	255,0,0	2	811,679	0,2219
NC_045512.2	27010	29874	G2;p14_G2.1131	40	+	27010	29874	255,0,0	2	2000,793	0,2071
NC_045512.2	27015	27381	G2;p14_G2.1132	40	+	27015	27381	255,0,0	1	366	0
NC_045512.2	27021	29801	G2;p14_G2.1133	40	+	27021	29801	255,0,0	1	2780	0
NC_045512.2	27026	29142	G2;p14_G2.1134	40	+	27026	29142	255,0,0	1	2116	0
NC_045512.2	27036	28807	G2;p14_G2.1135	40	+	27036	28807	255,0,0	1	1771	0
NC_045512.2	27038	28095	G2;p14_G2.1136	40	+	27038	28095	255,0,0	1	1057	0
NC_045512.2	27038	28660	G2;p14_G2.1137	40	+	27038	28660	255,0,0	1	1622	0
NC_045512.2	27039	29875	G2;p14_G2.1138	40	+	27039	29875	255,0,0	2	1322,1443	0,1393
NC_045512.2	27040	27677	G2;p14_G2.1139	40	+	27040	27677	255,0,0	1	637	0
NC_045512.2	27040	28249	G2;p14_G2.1140	40	+	27040	28249	255,0,0	1	1209	0
NC_045512.2	27040	28479	G2;p14_G2.1141	40	+	27040	28479	255,0,0	1	1439	0
NC_045512.2	27040	28885	G2;p14_G2.1142	40	+	27040	28885	255,0,0	1	1845	0
NC_045512.2	27040	29301	G2;p14_G2.1143	40	+	27040	29301	255,0,0	1	2261	0
NC_045512.2	27040	29530	G2;p14_G2.1144	40	+	27040	29530	255,0,0	1	2490	0
NC_045512.2	27040	29645	G2;p14_G2.1145	40	+	27040	29645	255,0,0	1	2605	0
NC_045512.2	27040	29871	G2;p14_G2.1146	40	+	27040	29871	255,0,0	2	347,391	0,2440
NC_045512.2	27040	29871	G2;p14_G2.1147	40	+	27040	29871	255,0,0	2	515,2247	0,584
NC_045512.2	27049	27473	G2;p14_G2.1148	40	+	27049	27473	255,0,0	1	424	0
NC_045512.2	27049	28399	G2;p14_G2.1149	40	+	27049	28399	255,0,0	1	1350	0
NC_045512.2	27054	28579	G2;p14_G2.1150	40	+	27054	28579	255,0,0	1	1525	0
NC_045512.2	27054	29872	G2;p14_G2.1151	40	+	27054	29872	255,0,0	2	455,1643	0,1175
NC_045512.2	27080	29876	G2;p14_G2.1152	40	+	27080	29876	255,0,0	3	90,656,1863	0,170,933
NC_045512.2	27104	29409	G2;p14_G2.1153	40	+	27104	29409	255,0,0	1	2305	0
NC_045512.2	27117	27557	G2;p14_G2.1154	40	+	27117	27557	255,0,0	1	440	0
NC_045512.2	27121	29874	G2;p14_G2.1155	40	+	27121	29874	255,0,0	5	185,51,297,178,1635	0,325,554,907,1118
NC_045512.2	27123	29874	G2;p14_G2.1156	40	+	27123	29874	255,0,0	2	135,2558	0,193
NC_045512.2	27145	28404	G2;p14_G2.1157	40	+	27145	28404	255,0,0	1	1259	0
NC_045512.2	27149	29872	G2;p14_G2.1158	40	+	27149	29872	255,0,0	2	2559,82	0,2641
NC_045512.2	27150	29875	G2;p14_G2.1159	40	+	27150	29875	255,0,0	2	720,1875	0,850
NC_045512.2	27157	27521	G2;p14_G2.1160	40	+	27157	27521	255,0,0	1	364	0
NC_045512.2	27168	29882	G2;p14_G2.1161	40	+	27168	29882	255,0,0	2	387,2238	0,476
NC_045512.2	27183	28883	G2;p14_G2.1162	40	+	27183	28883	255,0,0	1	1700	0
NC_045512.2	27199	27951	G2;p14_G2.1163	40	+	27199	27951	255,0,0	1	752	0
NC_045512.2	27209	29784	G2;p14_G2.1164	40	+	27209	29784	255,0,0	1	2575	0
NC_045512.2	27211	29871	G2;p14_G2.1165	40	+	27211	29871	255,0,0	2	1131,854	0,1806
NC_045512.2	27216	29721	G2;p14_G2.1166	40	+	27216	29721	255,0,0	1	2505	0
NC_045512.2	27222	29874	G2;p14_G2.1167	40	+	27222	29874	255,0,0	2	566,678	0,1974
NC_045512.2	27238	29866	G2;p14_G2.1168	40	+	27238	29866	255,0,0	3	941,468,1094	0,994,1534
NC_045512.2	27270	29874	G2;p14_G2.1169	40	+	27270	29874	255,0,0	2	10,1900	0,704
NC_045512.2	27272	27677	G2;p14_G2.1170	40	+	27272	27677	255,0,0	1	405	0
NC_045512.2	27277	29876	G2;p14_G2.1171	40	+	27277	29876	255,0,0	2	275,2239	0,360
NC_045512.2	27278	29876	G2;p14_G2.1172	40	+	27278	29876	255,0,0	2	514,713	0,1885
NC_045512.2	27295	29128	G2;p14_G2.1173	40	+	27295	29128	255,0,0	1	1833	0
NC_045512.2	27296	29784	G2;p14_G2.1174	40	+	27296	29784	255,0,0	1	2488	0
NC_045512.2	27296	29877	G2;p14_G2.1175	40	+	27296	29877	255,0,0	2	1065,1450	0,1131
NC_045512.2	27299	28097	G2;p14_G2.1176	40	+	27299	28097	255,0,0	1	798	0
NC_045512.2	27316	29878	G2;p14_G2.1177	40	+	27316	29878	255,0,0	2	244,2253	0,309
NC_045512.2	27340	29876	G2;p14_G2.1178	40	+	27340	29876	255,0,0	2	159,1629	0,907
NC_045512.2	27343	29691	G2;p14_G2.1179	40	+	27343	29691	255,0,0	1	2348	0
NC_045512.2	27353	29873	G2;p14_G2.1180	40	+	27353	29873	255,0,0	2	635,1845	0,675
NC_045512.2	27361	29876	G2;p14_G2.1181	40	+	27361	29876	255,0,0	2	21,1633	0,882
NC_045512.2	27367	29873	G2;p14_G2.1182	40	+	27367	29873	255,0,0	3	335,244,1740	0,379,766
NC_045512.2	27373	29873	G2;p14_G2.1183	40	+	27373	29873	255,0,0	2	55,2028	0,472
NC_045512.2	27376	29549	G2;p14_G2.1184	40	+	27376	29549	255,0,0	1	2173	0
NC_045512.2	27376	29876	G2;p14_G2.1185	40	+	27376	29876	255,0,0	2	213,2124	0,376
NC_045512.2	27380	29875	G2;p14_G2.1186	40	+	27380	29875	255,0,0	2	938,792	0,1703
NC_045512.2	27382	28320	G2;p14_G2.1187	40	+	27382	28320	255,0,0	1	938	0
NC_045512.2	27382	29871	G2;p14_G2.1188	40	+	27382	29871	255,0,0	2	126,2295	0,194
NC_045512.2	27383	28288	G2;p14_G2.1189	40	+	27383	28288	255,0,0	1	905	0
NC_045512.2	27383	29630	G2;p14_G2.1190	40	+	27383	29630	255,0,0	1	2247	0
NC_045512.2	27383	29871	G2;p14_G2.1191	40	+	27383	29871	255,0,0	4	318,90,226,1721	0,366,491,767
NC_045512.2	27383	29872	G2;p14_G2.1192	40	+	27383	29872	255,0,0	3	113,96,2184	0,176,305
NC_045512.2	27383	29874	G2;p14_G2.1193	40	+	27383	29874	255,0,0	2	491,1903	0,588
NC_045512.2	27383	29876	G2;p14_G2.1194	40	+	27383	29876	255,0,0	2	250,2178	0,315
NC_045512.2	27383	29876	G2;p14_G2.1195	40	+	27383	29876	255,0,0	2	1082,1029	0,1464
NC_045512.2	27384	28352	G2;p14_G2.1196	40	+	27384	28352	255,0,0	1	968	0
NC_045512.2	27384	28515	G2;p14_G2.1197	40	+	27384	28515	255,0,0	1	1131	0
NC_045512.2	27384	28632	G2;p14_G2.1198	40	+	27384	28632	255,0,0	1	1248	0
NC_045512.2	27384	28692	G2;p14_G2.1199	40	+	27384	28692	255,0,0	1	1308	0
NC_045512.2	27384	29870	G2;p14_G2.1200	40	+	27384	29870	255,0,0	2	977,1455	0,1031
NC_045512.2	27384	29871	G2;p14_G2.1201	40	+	27384	29871	255,0,0	2	416,699	0,1788
NC_045512.2	27384	29872	G2;p14_G2.1202	40	+	27384	29872	255,0,0	2	1058,1019	0,1469
NC_045512.2	27384	29873	G2;p14_G2.1203	40	+	27384	29873	255,0,0	2	982,1024	0,1465
NC_045512.2	27384	29874	G2;p14_G2.1204	40	+	27384	29874	255,0,0	2	195,2251	0,239
NC_045512.2	27384	29874	G2;p14_G2.1205	40	+	27384	29874	255,0,0	2	390,564	0,1926
NC_045512.2	27384	29874	G2;p14_G2.1206	40	+	27384	29874	255,0,0	2	486,1874	0,616
NC_045512.2	27384	29874	G2;p14_G2.1207	40	+	27384	29874	255,0,0	2	957,860	0,1630
NC_045512.2	27384	29874	G2;p14_G2.1208	40	+	27384	29874	255,0,0	2	1022,865	0,1625
NC_045512.2	27384	29874	G2;p14_G2.1209	40	+	27384	29874	255,0,0	2	1308,1126	0,1364
NC_045512.2	27384	29874	G2;p14_G2.1210	40	+	27384	29874	255,0,0	2	1813,622	0,1868
NC_045512.2	27384	29875	G2;p14_G2.1211	40	+	27384	29875	255,0,0	2	1004,1426	0,1065
NC_045512.2	27384	29876	G2;p14_G2.1212	40	+	27384	29876	255,0,0	3	893,454,560	0,1335,1932
NC_045512.2	27384	29876	G2;p14_G2.1213	40	+	27384	29876	255,0,0	2	1021,901	0,1591
NC_045512.2	27384	29876	G2;p14_G2.1214	40	+	27384	29876	255,0,0	2	1040,861	0,1631
NC_045512.2	27384	29877	G2;p14_G2.1215	40	+	27384	29877	255,0,0	2	289,525	0,1968
NC_045512.2	27384	29877	G2;p14_G2.1216	40	+	27384	29877	255,0,0	2	2345,99	0,2394
NC_045512.2	27384	29878	G2;p14_G2.1217	40	+	27384	29878	255,0,0	2	2222,233	0,2261
NC_045512.2	27385	28582	G2;p14_G2.1218	40	+	27385	28582	255,0,0	1	1197	0
NC_045512.2	27385	29702	G2;p14_G2.1219	40	+	27385	29702	255,0,0	1	2317	0
NC_045512.2	27385	29873	G2;p14_G2.1220	40	+	27385	29873	255,0,0	2	1019,1186	0,1302
NC_045512.2	27385	29874	G2;p14_G2.1221	40	+	27385	29874	255,0,0	2	14,1996	0,493
NC_045512.2	27385	29875	G2;p14_G2.1222	40	+	27385	29875	255,0,0	2	1082,1139	0,1351
NC_045512.2	27386	29873	G2;p14_G2.1223	40	+	27386	29873	255,0,0	2	6,1654	0,833
NC_045512.2	27386	29874	G2;p14_G2.1224	40	+	27386	29874	255,0,0	2	9,1842	0,646
NC_045512.2	27386	29875	G2;p14_G2.1225	40	+	27386	29875	255,0,0	4	235,201,330,1224	0,366,659,1265
NC_045512.2	27395	29872	G2;p14_G2.1226	40	+	27395	29872	255,0,0	2	2083,291	0,2186
NC_045512.2	27396	29874	G2;p14_G2.1227	40	+	27396	29874	255,0,0	2	603,1697	0,781
NC_045512.2	27409	29874	G2;p14_G2.1228	40	+	27409	29874	255,0,0	2	291,2116	0,349
NC_045512.2	27411	29873	G2;p14_G2.1229	40	+	27411	29873	255,0,0	4	42,64,77,1634	0,312,630,828
NC_045512.2	27412	29879	G2;p14_G2.1230	40	+	27412	29879	255,0,0	2	141,2191	0,276
NC_045512.2	27413	29872	G2;p14_G2.1231	40	+	27413	29872	255,0,0	2	96,1643	0,816
NC_045512.2	27413	29876	G2;p14_G2.1232	40	+	27413	29876	255,0,0	2	910,863	0,1600
NC_045512.2	27415	29872	G2;p14_G2.1233	40	+	27415	29872	255,0,0	2	1598,791	0,1666
NC_045512.2	27420	28171	G2;p14_G2.1234	40	+	27420	28171	255,0,0	1	751	0
NC_045512.2	27420	29874	G2;p14_G2.1235	40	+	27420	29874	255,0,0	2	338,684	0,1770
NC_045512.2	27437	29874	G2;p14_G2.1236	40	+	27437	29874	255,0,0	2	202,2128	0,309
NC_045512.2	27442	29870	G2;p14_G2.1237	40	+	27442	29870	255,0,0	2	317,616	0,1812
NC_045512.2	27442	29874	G2;p14_G2.1238	40	+	27442	29874	255,0,0	4	48,111,182,1827	0,97,371,605
NC_045512.2	27442	29877	G2;p14_G2.1239	40	+	27442	29877	255,0,0	2	81,2061	0,374
NC_045512.2	27444	29873	G2;p14_G2.1240	40	+	27444	29873	255,0,0	2	198,2151	0,278
NC_045512.2	27446	28594	G2;p14_G2.1241	40	+	27446	28594	255,0,0	1	1148	0
NC_045512.2	27447	29873	G2;p14_G2.1242	40	+	27447	29873	255,0,0	3	209,170,1846	0,343,580
NC_045512.2	27448	29878	G2;p14_G2.1243	40	+	27448	29878	255,0,0	3	29,372,1923	0,82,507
NC_045512.2	27451	29875	G2;p14_G2.1244	40	+	27451	29875	255,0,0	2	38,2348	0,76
NC_045512.2	27455	29875	G2;p14_G2.1245	40	+	27455	29875	255,0,0	2	17,1841	0,579
NC_045512.2	27460	29878	G2;p14_G2.1246	40	+	27460	29878	255,0,0	2	468,1856	0,562
NC_045512.2	27471	29869	G2;p14_G2.1247	40	+	27471	29869	255,0,0	7	12,127,170,127,434,432,706	0,81,272,573,760,1229,1692
NC_045512.2	27499	29251	G2;p14_G2.1248	40	+	27499	29251	255,0,0	1	1752	0
NC_045512.2	27503	29874	G2;p14_G2.1249	40	+	27503	29874	255,0,0	2	1261,1044	0,1327
NC_045512.2	27514	29873	G2;p14_G2.1250	40	+	27514	29873	255,0,0	2	10,1855	0,504
NC_045512.2	27518	29875	G2;p14_G2.1251	40	+	27518	29875	255,0,0	2	7,1629	0,728
NC_045512.2	27522	27679	G2;p14_G2.1252	40	+	27522	27679	255,0,0	1	157	0
NC_045512.2	27536	29875	G2;p14_G2.1253	40	+	27536	29875	255,0,0	2	58,1847	0,492
NC_045512.2	27543	29871	G2;p14_G2.1254	40	+	27543	29871	255,0,0	3	568,204,1443	0,608,885
NC_045512.2	27543	29871	G2;p14_G2.1255	40	+	27543	29871	255,0,0	2	982,1295	0,1033
NC_045512.2	27545	29875	G2;p14_G2.1256	40	+	27545	29875	255,0,0	3	160,584,1422	0,283,908
NC_045512.2	27547	27759	G2;p14_G2.1257	40	+	27547	27759	255,0,0	1	212	0
NC_045512.2	27547	28000	G2;p14_G2.1258	40	+	27547	28000	255,0,0	1	453	0
NC_045512.2	27547	28591	G2;p14_G2.1259	40	+	27547	28591	255,0,0	1	1044	0
NC_045512.2	27548	29873	G2;p14_G2.1260	40	+	27548	29873	255,0,0	3	22,226,1932	0,88,393
NC_045512.2	27549	29875	G2;p14_G2.1261	40	+	27549	29875	255,0,0	3	128,331,1703	0,242,623
NC_045512.2	27560	29875	G2;p14_G2.1262	40	+	27560	29875	255,0,0	2	2156,85	0,2230
NC_045512.2	27564	28883	G2;p14_G2.1263	40	+	27564	28883	255,0,0	1	1319	0
NC_045512.2	27567	29871	G2;p14_G2.1264	40	+	27567	29871	255,0,0	2	221,675	0,1629
NC_045512.2	27568	29303	G2;p14_G2.1265	40	+	27568	29303	255,0,0	1	1735	0
NC_045512.2	27572	28462	G2;p14_G2.1266	40	+	27572	28462	255,0,0	1	890	0
NC_045512.2	27576	27842	G2;p14_G2.1267	40	+	27576	27842	255,0,0	1	266	0
NC_045512.2	27577	28274	G2;p14_G2.1268	40	+	27577	28274	255,0,0	2	301,304	0,393
NC_045512.2	27584	29875	G2;p14_G2.1269	40	+	27584	29875	255,0,0	2	56,2192	0,99
NC_045512.2	27584	29875	G2;p14_G2.1270	40	+	27584	29875	255,0,0	2	329,1857	0,434
NC_045512.2	27585	29543	G2;p14_G2.1271	40	+	27585	29543	255,0,0	1	1958	0
NC_045512.2	27587	29874	G2;p14_G2.1272	40	+	27587	29874	255,0,0	3	235,294,1546	0,415,741
NC_045512.2	27594	28805	G2;p14_G2.1273	40	+	27594	28805	255,0,0	1	1211	0
NC_045512.2	27594	29873	G2;p14_G2.1274	40	+	27594	29873	255,0,0	2	15,1582	0,697
NC_045512.2	27608	29837	G2;p14_G2.1275	40	+	27608	29837	255,0,0	1	2229	0
NC_045512.2	27615	29163	G2;p14_G2.1276	40	+	27615	29163	255,0,0	1	1548	0
NC_045512.2	27617	29871	G2;p14_G2.1277	40	+	27617	29871	255,0,0	2	791,861	0,1393
NC_045512.2	27620	29873	G2;p14_G2.1278	40	+	27620	29873	255,0,0	2	11,1707	0,546
NC_045512.2	27622	28224	G2;p14_G2.1279	40	+	27622	28224	255,0,0	1	602	0
NC_045512.2	27627	29474	G2;p14_G2.1280	40	+	27627	29474	255,0,0	1	1847	0
NC_045512.2	27629	29874	G2;p14_G2.1281	40	+	27629	29874	255,0,0	2	6,1844	0,401
NC_045512.2	27630	29875	G2;p14_G2.1282	40	+	27630	29875	255,0,0	2	170,703	0,1542
NC_045512.2	27635	28631	G2;p14_G2.1283	40	+	27635	28631	255,0,0	1	996	0
NC_045512.2	27640	28405	G2;p14_G2.1284	40	+	27640	28405	255,0,0	1	765	0
NC_045512.2	27663	29163	G2;p14_G2.1285	40	+	27663	29163	255,0,0	1	1500	0
NC_045512.2	27670	29877	G2;p14_G2.1286	40	+	27670	29877	255,0,0	2	36,1916	0,291
NC_045512.2	27673	29878	G2;p14_G2.1287	40	+	27673	29878	255,0,0	2	2037,86	0,2119
NC_045512.2	27697	29874	G2;p14_G2.1288	40	+	27697	29874	255,0,0	3	136,216,1582	0,309,595
NC_045512.2	27698	29410	G2;p14_G2.1289	40	+	27698	29410	255,0,0	1	1712	0
NC_045512.2	27707	29032	G2;p14_G2.1290	40	+	27707	29032	255,0,0	1	1325	0
NC_045512.2	27708	29276	G2;p14_G2.1291	40	+	27708	29276	255,0,0	1	1568	0
NC_045512.2	27710	28885	G2;p14_G2.1292	40	+	27710	28885	255,0,0	1	1175	0
NC_045512.2	27710	29786	G2;p14_G2.1293	40	+	27710	29786	255,0,0	1	2076	0
NC_045512.2	27716	27994	G2;p14_G2.1294	40	+	27716	27994	255,0,0	1	278	0
NC_045512.2	27733	29863	G2;p14_G2.1295	40	+	27733	29863	255,0,0	2	781,1290	0,840
NC_045512.2	27742	29876	G2;p14_G2.1296	40	+	27742	29876	255,0,0	2	41,1948	0,186
NC_045512.2	27743	29875	G2;p14_G2.1297	40	+	27743	29875	255,0,0	3	229,88,1727	0,280,405
NC_045512.2	27745	29874	G2;p14_G2.1298	40	+	27745	29874	255,0,0	2	1965,86	0,2043
NC_045512.2	27746	29874	G2;p14_G2.1299	40	+	27746	29874	255,0,0	2	12,1639	0,489
NC_045512.2	27756	28805	G2;p14_G2.1300	40	+	27756	28805	255,0,0	1	1049	0
NC_045512.2	27758	29874	G2;p14_G2.1301	40	+	27758	29874	255,0,0	2	122,1867	0,249
NC_045512.2	27765	29878	G2;p14_G2.1302	40	+	27765	29878	255,0,0	2	1399,606	0,1507
NC_045512.2	27766	28097	G2;p14_G2.1303	40	+	27766	28097	255,0,0	1	331	0
NC_045512.2	27766	29874	G2;p14_G2.1304	40	+	27766	29874	255,0,0	2	22,1622	0,486
NC_045512.2	27767	29874	G2;p14_G2.1305	40	+	27767	29874	255,0,0	2	595,1444	0,663
NC_045512.2	27773	29308	G2;p14_G2.1306	40	+	27773	29308	255,0,0	1	1535	0
NC_045512.2	27775	28688	G2;p14_G2.1307	40	+	27775	28688	255,0,0	1	913	0
NC_045512.2	27779	29432	G2;p14_G2.1308	40	+	27779	29432	255,0,0	1	1653	0
NC_045512.2	27791	29874	G2;p14_G2.1309	40	+	27791	29874	255,0,0	3	495,692,482	0,531,1601
NC_045512.2	27804	28461	G2;p14_G2.1310	40	+	27804	28461	255,0,0	1	657	0
NC_045512.2	27809	29873	G2;p14_G2.1311	40	+	27809	29873	255,0,0	2	26,1955	0,109
NC_045512.2	27812	29871	G2;p14_G2.1312	40	+	27812	29871	255,0,0	2	32,1677	0,382
NC_045512.2	27816	29874	G2;p14_G2.1313	40	+	27816	29874	255,0,0	2	24,1856	0,202
NC_045512.2	27828	28597	G2;p14_G2.1314	40	+	27828	28597	255,0,0	1	769	0
NC_045512.2	27838	29649	G2;p14_G2.1315	40	+	27838	29649	255,0,0	1	1811	0
NC_045512.2	27845	28365	G2;p14_G2.1316	40	+	27845	28365	255,0,0	1	520	0
NC_045512.2	27846	29875	G2;p14_G2.1317	40	+	27846	29875	255,0,0	2	41,1105	0,924
NC_045512.2	27850	28947	G2;p14_G2.1318	40	+	27850	28947	255,0,0	1	1097	0
NC_045512.2	27851	28135	G2;p14_G2.1319	40	+	27851	28135	255,0,0	1	284	0
NC_045512.2	27851	28786	G2;p14_G2.1320	40	+	27851	28786	255,0,0	1	935	0
NC_045512.2	27866	29558	G2;p14_G2.1321	40	+	27866	29558	255,0,0	1	1692	0
NC_045512.2	27868	29171	G2;p14_G2.1322	40	+	27868	29171	255,0,0	1	1303	0
NC_045512.2	27877	29874	G2;p14_G2.1323	40	+	27877	29874	255,0,0	2	16,1558	0,439
NC_045512.2	27879	29112	G2;p14_G2.1324	40	+	27879	29112	255,0,0	1	1233	0
NC_045512.2	27879	29876	G2;p14_G2.1325	40	+	27879	29876	255,0,0	2	189,1757	0,240
NC_045512.2	27881	29876	G2;p14_G2.1326	40	+	27881	29876	255,0,0	2	1138,781	0,1214
NC_045512.2	27882	29876	G2;p14_G2.1327	40	+	27882	29876	255,0,0	3	81,124,1640	0,178,354
NC_045512.2	27883	28672	G2;p14_G2.1328	40	+	27883	28672	255,0,0	1	789	0
NC_045512.2	27883	29033	G2;p14_G2.1329	40	+	27883	29033	255,0,0	1	1150	0
NC_045512.2	27883	29301	G2;p14_G2.1330	40	+	27883	29301	255,0,0	1	1418	0
NC_045512.2	27883	29873	G2;p14_G2.1331	40	+	27883	29873	255,0,0	2	119,1828	0,162
NC_045512.2	27883	29873	G2;p14_G2.1332	40	+	27883	29873	255,0,0	2	583,1019	0,971
NC_045512.2	27883	29890	G2;p14_G2.1333	40	+	27883	29890	255,0,0	3	222,1068,536	0,279,1471
NC_045512.2	27896	29874	G2;p14_G2.1334	40	+	27896	29874	255,0,0	2	1813,82	0,1896
NC_045512.2	27911	28880	G2;p14_G2.1335	40	+	27911	28880	255,0,0	1	969	0
NC_045512.2	27911	29876	G2;p14_G2.1336	40	+	27911	29876	255,0,0	2	450,1444	0,521
NC_045512.2	27923	29873	G2;p14_G2.1337	40	+	27923	29873	255,0,0	2	188,1730	0,220
NC_045512.2	27925	29874	G2;p14_G2.1338	40	+	27925	29874	255,0,0	2	30,1629	0,320
NC_045512.2	27931	29877	G2;p14_G2.1339	40	+	27931	29877	255,0,0	2	248,1662	0,284
NC_045512.2	27935	28818	G2;p14_G2.1340	40	+	27935	28818	255,0,0	1	883	0
NC_045512.2	27935	29874	G2;p14_G2.1341	40	+	27935	29874	255,0,0	2	39,1679	0,260
NC_045512.2	27939	29849	G2;p14_G2.1342	40	+	27939	29849	255,0,0	2	20,1840	0,70
NC_045512.2	27986	29308	G2;p14_G2.1343	40	+	27986	29308	255,0,0	1	1322	0
NC_045512.2	27999	29876	G2;p14_G2.1344	40	+	27999	29876	255,0,0	2	1708,89	0,1788
NC_045512.2	28001	28244	G2;p14_G2.1345	40	+	28001	28244	255,0,0	1	243	0
NC_045512.2	28009	29871	G2;p14_G2.1346	40	+	28009	29871	255,0,0	2	350,1445	0,417
NC_045512.2	28015	29112	G2;p14_G2.1347	40	+	28015	29112	255,0,0	1	1097	0
NC_045512.2	28021	29873	G2;p14_G2.1348	40	+	28021	29873	255,0,0	2	189,1622	0,230
NC_045512.2	28022	28783	G2;p14_G2.1349	40	+	28022	28783	255,0,0	1	761	0
NC_045512.2	28022	29187	G2;p14_G2.1350	40	+	28022	29187	255,0,0	1	1165	0
NC_045512.2	28026	28516	G2;p14_G2.1351	40	+	28026	28516	255,0,0	1	490	0
NC_045512.2	28028	28656	G2;p14_G2.1352	40	+	28028	28656	255,0,0	1	628	0
NC_045512.2	28028	29877	G2;p14_G2.1353	40	+	28028	29877	255,0,0	2	736,1047	0,802
NC_045512.2	28031	28366	G2;p14_G2.1354	40	+	28031	28366	255,0,0	1	335	0
NC_045512.2	28032	29874	G2;p14_G2.1355	40	+	28032	29874	255,0,0	2	79,1655	0,187
NC_045512.2	28032	29878	G2;p14_G2.1356	40	+	28032	29878	255,0,0	3	232,177,1167	0,293,679
NC_045512.2	28038	29876	G2;p14_G2.1357	40	+	28038	29876	255,0,0	2	58,1730	0,108
NC_045512.2	28046	29875	G2;p14_G2.1358	40	+	28046	29875	255,0,0	2	97,1673	0,156
NC_045512.2	28054	29472	G2;p14_G2.1359	40	+	28054	29472	255,0,0	1	1418	0
NC_045512.2	28059	29863	G2;p14_G2.1360	40	+	28059	29863	255,0,0	4	51,292,120,1118	0,88,426,686
NC_045512.2	28067	28940	G2;p14_G2.1361	40	+	28067	28940	255,0,0	1	873	0
NC_045512.2	28069	29874	G2;p14_G2.1362	40	+	28069	29874	255,0,0	2	39,1679	0,126
NC_045512.2	28071	29244	G2;p14_G2.1363	40	+	28071	29244	255,0,0	1	1173	0
NC_045512.2	28074	29876	G2;p14_G2.1364	40	+	28074	29876	255,0,0	2	690,1027	0,775
NC_045512.2	28079	28885	G2;p14_G2.1365	40	+	28079	28885	255,0,0	1	806	0
NC_045512.2	28082	28414	G2;p14_G2.1366	40	+	28082	28414	255,0,0	1	332	0
NC_045512.2	28083	28304	G2;p14_G2.1367	40	+	28083	28304	255,0,0	1	221	0
NC_045512.2	28087	29871	G2;p14_G2.1368	40	+	28087	29871	255,0,0	2	1623,81	0,1703
NC_045512.2	28088	29317	G2;p14_G2.1369	40	+	28088	29317	255,0,0	1	1229	0
NC_045512.2	28091	28473	G2;p14_G2.1370	40	+	28091	28473	255,0,0	1	382	0
NC_045512.2	28113	29872	G2;p14_G2.1371	40	+	28113	29872	255,0,0	2	16,1629	0,130
NC_045512.2	28141	29873	G2;p14_G2.1372	40	+	28141	29873	255,0,0	2	201,856	0,876
NC_045512.2	28148	28581	G2;p14_G2.1373	40	+	28148	28581	255,0,0	1	433	0
NC_045512.2	28149	29540	G2;p14_G2.1374	40	+	28149	29540	255,0,0	1	1391	0
NC_045512.2	28151	29874	G2;p14_G2.1375	40	+	28151	29874	255,0,0	2	1252,411	0,1312
NC_045512.2	28156	29874	G2;p14_G2.1376	40	+	28156	29874	255,0,0	2	21,1620	0,98
NC_045512.2	28157	28955	G2;p14_G2.1377	40	+	28157	28955	255,0,0	1	798	0
NC_045512.2	28161	29877	G2;p14_G2.1378	40	+	28161	29877	255,0,0	2	341,1205	0,511
NC_045512.2	28164	28806	G2;p14_G2.1379	40	+	28164	28806	255,0,0	1	642	0
NC_045512.2	28176	29010	G2;p14_G2.1380	40	+	28176	29010	255,0,0	1	834	0
NC_045512.2	28201	29877	G2;p14_G2.1381	40	+	28201	29877	255,0,0	2	212,1420	0,256
NC_045512.2	28229	29528	G2;p14_G2.1382	40	+	28229	29528	255,0,0	1	1299	0
NC_045512.2	28242	29872	G2;p14_G2.1383	40	+	28242	29872	255,0,0	2	733,805	0,825
NC_045512.2	28243	29876	G2;p14_G2.1384	40	+	28243	29876	255,0,0	2	151,1429	0,204
NC_045512.2	28245	29222	G2;p14_G2.1385	40	+	28245	29222	255,0,0	1	977	0
NC_045512.2	28245	29308	G2;p14_G2.1386	40	+	28245	29308	255,0,0	1	1063	0
NC_045512.2	28245	29621	G2;p14_G2.1387	40	+	28245	29621	255,0,0	1	1376	0
NC_045512.2	28245	29877	G2;p14_G2.1388	40	+	28245	29877	255,0,0	2	1007,111	0,1521
NC_045512.2	28249	29718	G2;p14_G2.1389	40	+	28249	29718	255,0,0	1	1469	0
NC_045512.2	28249	29856	G2;p14_G2.1390	40	+	28249	29856	255,0,0	2	45,1432	0,175
NC_045512.2	28249	29856	G2;p14_G2.1391	40	+	28249	29856	255,0,0	2	583,953	0,654
NC_045512.2	28249	29872	G2;p14_G2.1392	40	+	28249	29872	255,0,0	2	230,1360	0,263
NC_045512.2	28249	29873	G2;p14_G2.1393	40	+	28249	29873	255,0,0	2	1479,97	0,1527
NC_045512.2	28253	29874	G2;p14_G2.1394	40	+	28253	29874	255,0,0	2	20,833	0,788
NC_045512.2	28254	29674	G2;p14_G2.1395	40	+	28254	29674	255,0,0	1	1420	0
NC_045512.2	28254	29871	G2;p14_G2.1396	40	+	28254	29871	255,0,0	2	108,1449	0,168
NC_045512.2	28254	29871	G2;p14_G2.1397	40	+	28254	29871	255,0,0	2	176,885	0,732
NC_045512.2	28254	29874	G2;p14_G2.1398	40	+	28254	29874	255,0,0	3	113,172,1114	0,190,506
NC_045512.2	28254	29874	G2;p14_G2.1399	40	+	28254	29874	255,0,0	3	161,230,1004	0,202,616
NC_045512.2	28254	29874	G2;p14_G2.1400	40	+	28254	29874	255,0,0	2	211,1020	0,600
NC_045512.2	28254	29874	G2;p14_G2.1401	40	+	28254	29874	255,0,0	1	1620	0
NC_045512.2	28254	29875	G2;p14_G2.1402	40	+	28254	29875	255,0,0	2	24,1536	0,85
NC_045512.2	28254	29875	G2;p14_G2.1403	40	+	28254	29875	255,0,0	2	249,1232	0,389
NC_045512.2	28254	29875	G2;p14_G2.1404	40	+	28254	29875	255,0,0	2	967,609	0,1012
NC_045512.2	28254	29876	G2;p14_G2.1405	40	+	28254	29876	255,0,0	2	40,1547	0,75
NC_045512.2	28254	29877	G2;p14_G2.1406	40	+	28254	29877	255,0,0	2	57,1487	0,136
NC_045512.2	28254	29878	G2;p14_G2.1407	40	+	28254	29878	255,0,0	2	322,1252	0,372
NC_045512.2	28254	29880	G2;p14_G2.1408	40	+	28254	29880	255,0,0	2	159,795	0,831
NC_045512.2	28254	29882	G2;p14_G2.1409	40	+	28254	29882	255,0,0	2	159,869	0,759
NC_045512.2	28256	29873	G2;p14_G2.1410	40	+	28256	29873	255,0,0	4	70,165,57,1022	0,209,428,595
NC_045512.2	28256	29874	G2;p14_G2.1411	40	+	28256	29874	255,0,0	3	39,431,1037	0,71,581
NC_045512.2	28256	29875	G2;p14_G2.1412	40	+	28256	29875	255,0,0	2	179,1393	0,226
NC_045512.2	28257	29874	G2;p14_G2.1413	40	+	28257	29874	255,0,0	2	168,1405	0,212
NC_045512.2	28257	29875	G2;p14_G2.1414	40	+	28257	29875	255,0,0	2	204,1190	0,428
NC_045512.2	28258	29872	G2;p14_G2.1415	40	+	28258	29872	255,0,0	3	72,291,1162	0,111,452
NC_045512.2	28263	29876	G2;p14_G2.1416	40	+	28263	29876	255,0,0	2	278,1286	0,327
NC_045512.2	28265	29875	G2;p14_G2.1417	40	+	28265	29875	255,0,0	3	385,61,1077	0,416,533
NC_045512.2	28265	29875	G2;p14_G2.1418	40	+	28265	29875	255,0,0	2	521,1043	0,567
NC_045512.2	28268	29876	G2;p14_G2.1419	40	+	28268	29876	255,0,0	2	395,1148	0,460
NC_045512.2	28270	29872	G2;p14_G2.1420	40	+	28270	29872	255,0,0	2	465,1075	0,527
NC_045512.2	28270	29876	G2;p14_G2.1421	40	+	28270	29876	255,0,0	2	31,1432	0,174
NC_045512.2	28271	29874	G2;p14_G2.1422	40	+	28271	29874	255,0,0	2	1222,342	0,1261
NC_045512.2	28271	29875	G2;p14_G2.1423	40	+	28271	29875	255,0,0	3	29,419,1052	0,87,552
NC_045512.2	28289	29873	G2;p14_G2.1424	40	+	28289	29873	255,0,0	2	377,1161	0,423
NC_045512.2	28291	29876	G2;p14_G2.1425	40	+	28291	29876	255,0,0	2	33,1499	0,86
NC_045512.2	28293	29875	G2;p14_G2.1426	40	+	28293	29875	255,0,0	2	152,1022	0,560
NC_045512.2	28293	29876	G2;p14_G2.1427	40	+	28293	29876	255,0,0	2	460,1069	0,514
NC_045512.2	28302	29872	G2;p14_G2.1428	40	+	28302	29872	255,0,0	2	1413,102	0,1468
NC_045512.2	28317	29142	G2;p14_G2.1429	40	+	28317	29142	255,0,0	1	825	0
NC_045512.2	28318	29875	G2;p14_G2.1430	40	+	28318	29875	255,0,0	4	103,112,59,1112	0,136,285,445
NC_045512.2	28322	29872	G2;p14_G2.1431	40	+	28322	29872	255,0,0	2	349,1166	0,384
NC_045512.2	28322	29875	G2;p14_G2.1432	40	+	28322	29875	255,0,0	2	482,971	0,582
NC_045512.2	28324	28622	G2;p14_G2.1433	40	+	28324	28622	255,0,0	1	298	0
NC_045512.2	28333	29301	G2;p14_G2.1434	40	+	28333	29301	255,0,0	1	968	0
NC_045512.2	28334	29830	G2;p14_G2.1435	40	+	28334	29830	255,0,0	1	1496	0
NC_045512.2	28334	29874	G2;p14_G2.1436	40	+	28334	29874	255,0,0	2	90,1426	0,114
NC_045512.2	28335	29874	G2;p14_G2.1437	40	+	28335	29874	255,0,0	2	268,1196	0,343
NC_045512.2	28343	29872	G2;p14_G2.1438	40	+	28343	29872	255,0,0	2	27,1416	0,113
NC_045512.2	28344	29874	G2;p14_G2.1439	40	+	28344	29874	255,0,0	2	28,1431	0,99
NC_045512.2	28347	29873	G2;p14_G2.1440	40	+	28347	29873	255,0,0	3	44,55,1155	0,196,371
NC_045512.2	28347	29873	G2;p14_G2.1441	40	+	28347	29873	255,0,0	2	308,1164	0,362
NC_045512.2	28348	29874	G2;p14_G2.1442	40	+	28348	29874	255,0,0	2	336,1045	0,481
NC_045512.2	28350	29873	G2;p14_G2.1443	40	+	28350	29873	255,0,0	4	20,100,119,697	0,126,500,826
NC_045512.2	28362	29874	G2;p14_G2.1444	40	+	28362	29874	255,0,0	2	294,1176	0,336
NC_045512.2	28365	29413	G2;p14_G2.1445	40	+	28365	29413	255,0,0	1	1048	0
NC_045512.2	28384	29871	G2;p14_G2.1446	40	+	28384	29871	255,0,0	2	379,1070	0,417
NC_045512.2	28384	29876	G2;p14_G2.1447	40	+	28384	29876	255,0,0	2	360,1086	0,406
NC_045512.2	28388	29875	G2;p14_G2.1448	40	+	28388	29875	255,0,0	3	22,185,1117	0,59,370
NC_045512.2	28393	28802	G2;p14_G2.1449	40	+	28393	28802	255,0,0	1	409	0
NC_045512.2	28394	29876	G2;p14_G2.1450	40	+	28394	29876	255,0,0	2	237,1180	0,302
NC_045512.2	28394	29877	G2;p14_G2.1451	40	+	28394	29877	255,0,0	2	220,1119	0,364
NC_045512.2	28395	29004	G2;p14_G2.1452	40	+	28395	29004	255,0,0	1	609	0
NC_045512.2	28395	29876	G2;p14_G2.1453	40	+	28395	29876	255,0,0	2	240,1113	0,368
NC_045512.2	28396	29873	G2;p14_G2.1454	40	+	28396	29873	255,0,0	2	298,1006	0,471
NC_045512.2	28397	29872	G2;p14_G2.1455	40	+	28397	29872	255,0,0	2	32,1146	0,329
NC_045512.2	28397	29875	G2;p14_G2.1456	40	+	28397	29875	255,0,0	3	27,186,1162	0,81,316
NC_045512.2	28397	29875	G2;p14_G2.1457	40	+	28397	29875	255,0,0	3	29,183,1115	0,70,363
NC_045512.2	28397	29876	G2;p14_G2.1458	40	+	28397	29876	255,0,0	5	27,202,44,32,1018	0,61,303,393,461
NC_045512.2	28398	29874	G2;p14_G2.1459	40	+	28398	29874	255,0,0	2	304,1102	0,374
NC_045512.2	28400	29856	G2;p14_G2.1460	40	+	28400	29856	255,0,0	4	418,63,321,113	0,854,953,1343
NC_045512.2	28405	29873	G2;p14_G2.1461	40	+	28405	29873	255,0,0	2	199,1188	0,280
NC_045512.2	28405	29874	G2;p14_G2.1462	40	+	28405	29874	255,0,0	2	18,1411	0,58
NC_045512.2	28405	29875	G2;p14_G2.1463	40	+	28405	29875	255,0,0	2	734,701	0,769
NC_045512.2	28417	28702	G2;p14_G2.1464	40	+	28417	28702	255,0,0	1	285	0
NC_045512.2	28420	28581	G2;p14_G2.1465	40	+	28420	28581	255,0,0	1	161	0
NC_045512.2	28431	28625	G2;p14_G2.1466	40	+	28431	28625	255,0,0	1	194	0
NC_045512.2	28440	29880	G2;p14_G2.1467	40	+	28440	29880	255,0,0	2	85,1304	0,136
NC_045512.2	28444	29873	G2;p14_G2.1468	40	+	28444	29873	255,0,0	2	251,1033	0,396
NC_045512.2	28447	29874	G2;p14_G2.1469	40	+	28447	29874	255,0,0	2	186,1181	0,246
NC_045512.2	28447	29876	G2;p14_G2.1470	40	+	28447	29876	255,0,0	2	164,1135	0,294
NC_045512.2	28448	29872	G2;p14_G2.1471	40	+	28448	29872	255,0,0	2	15,1369	0,55
NC_045512.2	28451	29873	G2;p14_G2.1472	40	+	28451	29873	255,0,0	3	202,90,938	0,262,484
NC_045512.2	28451	29874	G2;p14_G2.1473	40	+	28451	29874	255,0,0	2	143,1176	0,247
NC_045512.2	28451	29875	G2;p14_G2.1474	40	+	28451	29875	255,0,0	3	179,75,1082	0,228,342
NC_045512.2	28456	29873	G2;p14_G2.1475	40	+	28456	29873	255,0,0	2	327,978	0,439
NC_045512.2	28466	29856	G2;p14_G2.1476	40	+	28466	29856	255,0,0	2	78,1120	0,270
NC_045512.2	28466	29873	G2;p14_G2.1477	40	+	28466	29873	255,0,0	3	127,321,798	0,233,609
NC_045512.2	28469	29874	G2;p14_G2.1478	40	+	28469	29874	255,0,0	2	211,1155	0,250
NC_045512.2	28471	29871	G2;p14_G2.1479	40	+	28471	29871	255,0,0	2	211,959	0,441
NC_045512.2	28474	29875	G2;p14_G2.1480	40	+	28474	29875	255,0,0	2	1236,85	0,1316
NC_045512.2	28475	29622	G2;p14_G2.1481	40	+	28475	29622	255,0,0	1	1147	0
NC_045512.2	28476	29872	G2;p14_G2.1482	40	+	28476	29872	255,0,0	3	111,68,1086	0,202,310
NC_045512.2	28477	29869	G2;p14_G2.1483	40	+	28477	29869	255,0,0	3	177,164,910	0,283,482
NC_045512.2	28478	29876	G2;p14_G2.1484	40	+	28478	29876	255,0,0	2	157,1169	0,229
NC_045512.2	28479	29875	G2;p14_G2.1485	40	+	28479	29875	255,0,0	2	74,1084	0,312
NC_045512.2	28479	29876	G2;p14_G2.1486	40	+	28479	29876	255,0,0	2	534,795	0,602
NC_045512.2	28480	29873	G2;p14_G2.1487	40	+	28480	29873	255,0,0	3	198,105,775	0,416,618
NC_045512.2	28481	29874	G2;p14_G2.1488	40	+	28481	29874	255,0,0	2	105,934	0,459
NC_045512.2	28494	29308	G2;p14_G2.1489	40	+	28494	29308	255,0,0	1	814	0
NC_045512.2	28494	29875	G2;p14_G2.1490	40	+	28494	29875	255,0,0	2	87,1162	0,219
NC_045512.2	28507	29874	G2;p14_G2.1491	40	+	28507	29874	255,0,0	2	12,981	0,386
NC_045512.2	28512	29882	G2;p14_G2.1492	40	+	28512	29882	255,0,0	2	1169,72	0,1298
NC_045512.2	28523	29549	G2;p14_G2.1493	40	+	28523	29549	255,0,0	1	1026	0
NC_045512.2	28537	28654	G2;p14_G2.1494	40	+	28537	28654	255,0,0	1	117	0
NC_045512.2	28541	29877	G2;p14_G2.1495	40	+	28541	29877	255,0,0	2	202,1083	0,253
NC_045512.2	28554	29875	G2;p14_G2.1496	40	+	28554	29875	255,0,0	2	121,1156	0,165
NC_045512.2	28561	29874	G2;p14_G2.1497	40	+	28561	29874	255,0,0	2	193,1077	0,236
NC_045512.2	28567	29875	G2;p14_G2.1498	40	+	28567	29875	255,0,0	2	49,1186	0,122
NC_045512.2	28584	29877	G2;p14_G2.1499	40	+	28584	29877	255,0,0	3	58,43,1043	0,98,250
NC_045512.2	28588	29877	G2;p14_G2.1500	40	+	28588	29877	255,0,0	3	154,234,793	0,203,496
NC_045512.2	28589	29010	G2;p14_G2.1501	40	+	28589	29010	255,0,0	1	421	0
NC_045512.2	28612	29877	G2;p14_G2.1502	40	+	28612	29877	255,0,0	2	30,1103	0,162
NC_045512.2	28616	29874	G2;p14_G2.1503	40	+	28616	29874	255,0,0	2	1094,84	0,1174
NC_045512.2	28619	29856	G2;p14_G2.1504	40	+	28619	29856	255,0,0	2	390,773	0,464
NC_045512.2	28653	28883	G2;p14_G2.1505	40	+	28653	28883	255,0,0	1	230	0
NC_045512.2	28671	29874	G2;p14_G2.1506	40	+	28671	29874	255,0,0	3	499,102,491	0,567,712
NC_045512.2	28709	29390	G2;p14_G2.1507	40	+	28709	29390	255,0,0	1	681	0
NC_045512.2	28719	29875	G2;p14_G2.1508	40	+	28719	29875	255,0,0	2	29,1015	0,141
NC_045512.2	28724	29875	G2;p14_G2.1509	40	+	28724	29875	255,0,0	2	19,1086	0,65
NC_045512.2	28745	29564	G2;p14_G2.1510	40	+	28745	29564	255,0,0	1	819	0
NC_045512.2	28763	29877	G2;p14_G2.1511	40	+	28763	29877	255,0,0	2	915,67	0,1047
NC_045512.2	28780	29875	G2;p14_G2.1512	40	+	28780	29875	255,0,0	2	235,790	0,305
NC_045512.2	28791	29871	G2;p14_G2.1513	40	+	28791	29871	255,0,0	2	919,81	0,999
NC_045512.2	28795	29878	G2;p14_G2.1514	40	+	28795	29878	255,0,0	2	444,568	0,515
NC_045512.2	28801	29871	G2;p14_G2.1515	40	+	28801	29871	255,0,0	2	37,974	0,96
NC_045512.2	28801	29873	G2;p14_G2.1516	40	+	28801	29873	255,0,0	2	26,961	0,111
NC_045512.2	28802	29855	G2;p14_G2.1517	40	+	28802	29855	255,0,0	2	423,584	0,469
NC_045512.2	28860	29873	G2;p14_G2.1518	40	+	28860	29873	255,0,0	2	313,241	0,772
NC_045512.2	28867	29873	G2;p14_G2.1519	40	+	28867	29873	255,0,0	2	158,801	0,205
NC_045512.2	28921	29878	G2;p14_G2.1520	40	+	28921	29878	255,0,0	2	788,88	0,869
NC_045512.2	28924	29267	G2;p14_G2.1521	40	+	28924	29267	255,0,0	1	343	0
NC_045512.2	28948	29876	G2;p14_G2.1522	40	+	28948	29876	255,0,0	2	780,100	0,828
NC_045512.2	28959	29878	G2;p14_G2.1523	40	+	28959	29878	255,0,0	2	723,66	0,853
NC_045512.2	28974	29163	G2;p14_G2.1524	40	+	28974	29163	255,0,0	1	189	0
NC_045512.2	29075	29870	G2;p14_G2.1525	40	+	29075	29870	255,0,0	2	631,83	0,712
NC_045512.2	29096	29649	G2;p14_G2.1526	40	+	29096	29649	255,0,0	1	553	0
NC_045512.2	29109	29876	G2;p14_G2.1527	40	+	29109	29876	255,0,0	2	98,562	0,205
NC_045512.2	29129	29873	G2;p14_G2.1528	40	+	29129	29873	255,0,0	2	102,563	0,181
NC_045512.2	29155	29874	G2;p14_G2.1529	40	+	29155	29874	255,0,0	2	507,142	0,577
NC_045512.2	29167	29875	G2;p14_G2.1530	40	+	29167	29875	255,0,0	2	481,144	0,564
NC_045512.2	29189	29472	G2;p14_G2.1531	40	+	29189	29472	255,0,0	1	283	0
NC_045512.2	29196	29317	G2;p14_G2.1532	40	+	29196	29317	255,0,0	1	121	0
NC_045512.2	29197	29533	G2;p14_G2.1533	40	+	29197	29533	255,0,0	1	336	0
NC_045512.2	29278	29876	G2;p14_G2.1534	40	+	29278	29876	255,0,0	2	430,86	0,512
NC_045512.2	29325	29558	G2;p14_G2.1535	40	+	29325	29558	255,0,0	1	233	0
NC_045512.2	29351	29874	G2;p14_G2.1536	40	+	29351	29874	255,0,0	2	333,116	0,407
NC_045512.2	29362	29876	G2;p14_G2.1537	40	+	29362	29876	255,0,0	2	319,66	0,448
NC_045512.2	29387	29877	G2;p14_G2.1538	40	+	29387	29877	255,0,0	2	324,87	0,403
NC_045512.2	29423	29784	G2;p14_G2.1539	40	+	29423	29784	255,0,0	1	361	0
NC_045512.2	29582	29716	G2;p14_G2.1540	40	+	29582	29716	255,0,0	1	134	0
