# Supplementary material for: Evolution of naturally arising SARS-CoV-2 defective interfering particles
Source: Commun Biol. 2022 Oct 27;5:1140. doi: 10.1038/s42003-022-04058-5 (PMC9610340; doi:10.1038/s42003-022-04058-5)
Supplement: Supplementary file 7 — Supplementary Data 5 [file 42003_2022_4058_MOESM7_ESM.zip › experiment1/Pipeline_intermediate_files_experiment1/collapsed_RNA_models_reconstruction_trans_read_experiment_1_passage_30.bed]

NC_045512.2	2	29874	p30_G1.1;cluster_174	40	+	2	29874	255,0,0	2	2090,883	0,28989
NC_045512.2	4	21678	p30_G1.2;37335a7e-c742-4f3b-9a11-7d5fced21481|6	40	+	4	21678	255,0,0	2	61,127	0,21547
NC_045512.2	4	29874	p30_G1.3;cluster_226	40	+	4	29874	255,0,0	3	59,1551,61	0,21547,29809
NC_045512.2	6	29874	p30_G1.4;cluster_171	40	+	6	29874	255,0,0	3	1923,216,590	0,16506,29278
NC_045512.2	8	29876	p30_G1.5;cluster_20	40	+	8	29876	255,0,0	2	9590,2578	0,27290
NC_045512.2	9	26069	p30_G1.6;056dfbea-bdd1-4434-85ab-ce79385d4457|10	40	+	9	26069	255,0,0	2	57,688	0,25372
NC_045512.2	9	27239	p30_G1.7;cluster_253	40	+	9	27239	255,0,0	2	60,1003	0,26227
NC_045512.2	11	27262	p30_G1.7;a040d533-d715-410e-9698-64ce55a5f175|8	40	+	11	27262	255,0,0	2	58,1026	0,26225
NC_045512.2	10	14507	p30_G1.8;161df609-fb94-439e-8abe-ec082bc9e285|6	40	+	10	14507	255,0,0	2	739,1197	0,13300
NC_045512.2	14	25618	p30_G1.9;f27fd1ad-0a4e-4feb-b8a1-dd5296e4eb6d|71	40	+	14	25618	255,0,0	2	50,237	0,25367
NC_045512.2	18	25622	p30_G1.9;a698440f-4b0e-43ff-b94c-cc021c3045f8|46	40	+	18	25622	255,0,0	2	48,241	0,25363
NC_045512.2	10	25639	p30_G1.9;cluster_281	40	+	10	25639	255,0,0	2	54,258	0,25371
NC_045512.2	17	26291	p30_G1.10;3be04791-54fe-4a16-a737-34bcea7a7668|44	40	+	17	26291	255,0,0	2	47,910	0,25364
NC_045512.2	10	26269	p30_G1.10;775d3f6b-5611-480c-b21c-91cadcec3ce2|22	40	+	10	26269	255,0,0	2	56,888	0,25371
NC_045512.2	11	27096	p30_G1.11;c81bbd53-3781-4866-b05a-20d027955306|14	40	+	11	27096	255,0,0	2	53,629	0,26456
NC_045512.2	10	27098	p30_G1.11;14f0ee1d-77d6-48a9-a75b-6e1211affc30|9	40	+	10	27098	255,0,0	2	52,631	0,26457
NC_045512.2	11	28091	p30_G1.12;59c489c4-69e7-4a2c-a8d0-e8483e9c9bd9|37	40	+	11	28091	255,0,0	2	55,707	0,27373
NC_045512.2	10	28091	p30_G1.12;bf3baebc-e90b-48cc-a638-1a0d68a9d50d|21	40	+	10	28091	255,0,0	2	56,707	0,27374
NC_045512.2	10	28705	p30_G1.13;d3313500-8414-45f3-8955-0bcd4e457323|5	40	+	10	28705	255,0,0	2	54,2238	0,26457
NC_045512.2	10	29633	p30_G1.14;b108f85e-d96b-4e17-9dbf-9d72cd48b1dd|6	40	+	10	29633	255,0,0	2	54,1379	0,28244
NC_045512.2	11	29631	p30_G1.14;310a5aff-6e59-46da-b2d1-272c77f6014a|143	40	+	11	29631	255,0,0	2	51,1377	0,28243
NC_045512.2	10	29871	p30_G1.15;33cca0d8-666c-4679-996b-a1c0c494b853|6	40	+	10	29871	255,0,0	3	55,327,4110	0,25370,25751
NC_045512.2	10	29871	p30_G1.16;026a615d-da3b-4161-8641-c9a225a17beb|5	40	+	10	29871	255,0,0	4	739,3136,143,454	0,13300,16688,29407
NC_045512.2	10	29873	p30_G1.17;50db3ce3-614f-400b-9b0f-b541f6c127e6|5	40	+	10	29873	255,0,0	4	739,1992,796,456	0,13300,16033,29407
NC_045512.2	10	29874	p30_G1.18;ba47fb54-920a-4900-b2bd-09244cdc90b6|5	40	+	10	29874	255,0,0	3	56,120,4316	0,25371,25548
NC_045512.2	10	29874	p30_G1.19;4750d8b0-6b4b-4029-82f5-0241e00de1bc|10	40	+	10	29874	255,0,0	4	739,2211,786,457	0,13300,16045,29407
NC_045512.2	10	29874	p30_G1.20;b752498d-a123-420d-ac86-69468044873a|16	40	+	10	29874	255,0,0	3	739,3528,418	0,13300,29446
NC_045512.2	10	29874	p30_G1.21;cluster_68	40	+	10	29874	255,0,0	2	3797,4069	0,25795
NC_045512.2	10	29875	p30_G1.22;cluster_269	40	+	10	29875	255,0,0	3	56,317,206	0,27374,29659
NC_045512.2	10	29875	p30_G1.23;cluster_148	40	+	10	29875	255,0,0	4	739,1892,185,458	0,13300,16645,29407
NC_045512.2	10	29875	p30_G1.24;cluster_47	40	+	10	29875	255,0,0	2	6963,1673	0,28192
NC_045512.2	10	29876	p30_G1.25;cluster_80	40	+	10	29876	255,0,0	3	55,4718,2965	0,21541,26901
NC_045512.2	10	29876	p30_G1.26;0f92b9a6-49ad-4764-b557-0b61a17c00b6|5	40	+	10	29876	255,0,0	2	1127,506	0,29360
NC_045512.2	10	29877	p30_G1.27;5740500e-79d0-4bed-8d25-cfe01f8f59ed|5	40	+	10	29877	255,0,0	5	739,3062,135,67,460	0,13300,16591,16764,29407
NC_045512.2	13	29871	p30_G1.27;f8c1ce51-2028-4147-a667-a6a6c5d480f2|5	40	+	13	29871	255,0,0	5	736,3062,128,71,454	0,13297,16588,16758,29404
NC_045512.2	11	169	p30_G1.28;c97725d9-0420-4071-98c1-b76c6c8d9bee|20	40	+	11	169	255,0,0	1	158	0
NC_045512.2	11	285	p30_G1.29;864fc29a-ce84-4183-a53f-b553ec27e844|39	40	+	11	285	255,0,0	1	274	0
NC_045512.2	11	440	p30_G1.30;f9caa3a7-ec5a-4694-b167-1203f78f04c1|3798	40	+	11	440	255,0,0	1	429	0
NC_045512.2	11	554	p30_G1.31;3b9b7062-d757-489f-a820-00b896c52a69|5	40	+	11	554	255,0,0	1	543	0
NC_045512.2	14	554	p30_G1.31;cluster1151.fasta:2	40	+	14	554	255,0,0	1	540	0
NC_045512.2	11	533	p30_G1.31;ea03f872-a967-480c-898f-16d0d41544cd|10	40	+	11	533	255,0,0	1	522	0
NC_045512.2	11	615	p30_G1.32;4eebb50b-9fad-4f04-862f-a4140792e5ed|37	40	+	11	615	255,0,0	1	604	0
NC_045512.2	11	720	p30_G1.33;cluster878.fasta:2	40	+	11	720	255,0,0	1	709	0
NC_045512.2	13	732	p30_G1.33;cluster433.fasta:2	40	+	13	732	255,0,0	1	719	0
NC_045512.2	11	733	p30_G1.33;a9f9bdc7-4ada-4c63-a0cf-96cad066071a|229	40	+	11	733	255,0,0	1	722	0
NC_045512.2	11	873	p30_G1.34;fd1f7eb8-4380-4ee0-a7a6-927ebdc9213a|17	40	+	11	873	255,0,0	1	862	0
NC_045512.2	11	933	p30_G1.35;55a850cb-8c77-4a20-825a-82687574ba5c|5	40	+	11	933	255,0,0	1	922	0
NC_045512.2	11	992	p30_G1.36;d74cfd18-33bf-4f4d-b086-18987f5b20a0|8	40	+	11	992	255,0,0	1	981	0
NC_045512.2	11	1164	p30_G1.37;2ecab5d9-adbb-4386-a3fb-4967e8b81499|16	40	+	11	1164	255,0,0	1	1153	0
NC_045512.2	11	1436	p30_G1.38;f44ef09b-df97-4906-87ef-24600393f874|8	40	+	11	1436	255,0,0	1	1425	0
NC_045512.2	11	1536	p30_G1.39;8f5805b2-5383-4adc-bd48-cf098e0a3c25|11	40	+	11	1536	255,0,0	1	1525	0
NC_045512.2	11	1992	p30_G1.40;6ad8857c-9e8d-460b-80d1-538388320d68|5	40	+	11	1992	255,0,0	1	1981	0
NC_045512.2	11	2186	p30_G1.41;b7c001f4-a4a5-443a-834d-1d99b5cbbdaf|9	40	+	11	2186	255,0,0	1	2175	0
NC_045512.2	11	2254	p30_G1.42;4ec09268-563f-41fc-88ae-57dd9f39dc91|11	40	+	11	2254	255,0,0	1	2243	0
NC_045512.2	11	2958	p30_G1.43;ee851b47-5fa6-48eb-b556-0765b56c3799|7	40	+	11	2958	255,0,0	1	2947	0
NC_045512.2	11	3081	p30_G1.44;6dce5930-08cb-4905-b40b-2d3677686a32|16	40	+	11	3081	255,0,0	1	3070	0
NC_045512.2	11	9618	p30_G1.45;cluster_152	40	+	11	9618	255,0,0	3	30,3668,354	0,5509,9253
NC_045512.2	11	13353	p30_G1.46;4bc30b14-84fd-4bce-bf2b-682d6ba777c0|21	40	+	11	13353	255,0,0	2	738,43	0,13299
NC_045512.2	14	13331	p30_G1.46;79eee1ac-9bd9-4d77-85b5-658d20d7f34c|5	40	+	14	13331	255,0,0	2	735,21	0,13296
NC_045512.2	11	13351	p30_G1.46;71acdf30-0e2d-41b1-aa07-8a76a15cd229|164	40	+	11	13351	255,0,0	2	738,41	0,13299
NC_045512.2	11	13351	p30_G1.46;cluster1109.fasta:2	40	+	11	13351	255,0,0	2	738,41	0,13299
NC_045512.2	11	13458	p30_G1.47;f50a531d-564d-4917-a6af-998305df091a|484	40	+	11	13458	255,0,0	2	738,148	0,13299
NC_045512.2	11	13541	p30_G1.48;22711929-9e02-4085-a9fb-13c0f3f976a4|16	40	+	11	13541	255,0,0	2	738,231	0,13299
NC_045512.2	11	13571	p30_G1.48;cluster667.fasta:2	40	+	11	13571	255,0,0	2	738,261	0,13299
NC_045512.2	13	13625	p30_G1.49;3739eddc-17aa-4ec0-9dfb-8a45878454f5|1390	40	+	13	13625	255,0,0	2	736,315	0,13297
NC_045512.2	11	13649	p30_G1.49;768e787b-0026-4980-bf09-8107b085e576|5	40	+	11	13649	255,0,0	2	738,339	0,13299
NC_045512.2	11	13662	p30_G1.49;f6be0ae6-2dae-480f-bd4d-f556d7794d02|24	40	+	11	13662	255,0,0	2	738,352	0,13299
NC_045512.2	11	13740	p30_G1.50;cluster1170.fasta:2	40	+	11	13740	255,0,0	2	738,430	0,13299
NC_045512.2	11	13760	p30_G1.50;cluster1031.fasta:2	40	+	11	13760	255,0,0	2	738,450	0,13299
NC_045512.2	14	13873	p30_G1.51;76a81c2a-f3bc-4128-a6fe-cb5c3e0aab81|10	40	+	14	13873	255,0,0	2	735,563	0,13296
NC_045512.2	11	13873	p30_G1.51;fa8c5ca5-e564-43ff-85ce-f4a289f23488|47	40	+	11	13873	255,0,0	2	738,563	0,13299
NC_045512.2	11	14060	p30_G1.52;a75800e2-3076-4ba6-962c-4b9ace398a85|8	40	+	11	14060	255,0,0	2	738,750	0,13299
NC_045512.2	17	14131	p30_G1.53;918db26d-ade0-44d3-b9cd-8448a5ec4bb6|3241	40	+	17	14131	255,0,0	2	732,821	0,13293
NC_045512.2	11	14145	p30_G1.53;424afdec-c964-42fb-887b-2a4ac336a6ac|7	40	+	11	14145	255,0,0	2	738,835	0,13299
NC_045512.2	11	14249	p30_G1.54;c11ee616-b5d1-43ff-af8a-222ffac35709|108	40	+	11	14249	255,0,0	2	738,939	0,13299
NC_045512.2	11	14314	p30_G1.55;018375ef-4cd9-4ec7-aeb5-60cc3be76275|35	40	+	11	14314	255,0,0	2	738,1004	0,13299
NC_045512.2	16	14313	p30_G1.55;d8d300dc-0bd0-438e-85a6-4d0f046fce17|10	40	+	16	14313	255,0,0	2	733,1003	0,13294
NC_045512.2	11	14437	p30_G1.56;9e9a62ed-db5b-45ea-b1d5-d0a40bc1df09|229	40	+	11	14437	255,0,0	2	738,1127	0,13299
NC_045512.2	18	14447	p30_G1.56;cluster1392.fasta:2	40	+	18	14447	255,0,0	2	731,1137	0,13292
NC_045512.2	11	14572	p30_G1.57;953c0ed2-7a96-4692-a360-ce291af7a606|395	40	+	11	14572	255,0,0	2	738,1262	0,13299
NC_045512.2	11	14612	p30_G1.58;0010b6cc-fddb-47c1-b587-c6816ddc1305|8	40	+	11	14612	255,0,0	2	738,1302	0,13299
NC_045512.2	11	14871	p30_G1.59;d677ff95-1c81-4fc7-851b-daa645c8b514|1183	40	+	11	14871	255,0,0	2	738,1561	0,13299
NC_045512.2	11	14841	p30_G1.59;36072997-bd03-42a9-9b0f-89b927908f7b|13	40	+	11	14841	255,0,0	2	738,1531	0,13299
NC_045512.2	11	14918	p30_G1.60;42f9fcff-8895-4000-8fb4-77190a471e69|6	40	+	11	14918	255,0,0	2	743,1597	0,13310
NC_045512.2	11	14949	p30_G1.61;cluster1147.fasta:2	40	+	11	14949	255,0,0	2	738,1639	0,13299
NC_045512.2	11	15011	p30_G1.62;cd427f94-fec2-4b24-9432-ced213e7c0d0|9	40	+	11	15011	255,0,0	2	738,1701	0,13299
NC_045512.2	11	15191	p30_G1.63;1b970372-bf72-4db2-a54d-f6b8b195052f|298	40	+	11	15191	255,0,0	2	738,1881	0,13299
NC_045512.2	15	15177	p30_G1.63;cluster330.fasta:2	40	+	15	15177	255,0,0	2	734,1867	0,13295
NC_045512.2	11	15271	p30_G1.64;3403e212-4ce2-40f2-a23a-4d64a1fb11de|16	40	+	11	15271	255,0,0	2	738,1961	0,13299
NC_045512.2	17	15312	p30_G1.65;b1b3a8c7-d107-41a3-84cc-d09cfb97ca58|12	40	+	17	15312	255,0,0	2	732,2002	0,13293
NC_045512.2	11	15312	p30_G1.65;a1b24c1f-9bcf-47ac-b57d-c2b0c8ff7514|52	40	+	11	15312	255,0,0	2	738,2002	0,13299
NC_045512.2	14	15314	p30_G1.65;cluster1272.fasta:2	40	+	14	15314	255,0,0	2	735,2004	0,13296
NC_045512.2	11	15314	p30_G1.65;cluster1297.fasta:2	40	+	11	15314	255,0,0	2	738,2004	0,13299
NC_045512.2	11	15314	p30_G1.65;cluster833.fasta:2	40	+	11	15314	255,0,0	2	738,2004	0,13299
NC_045512.2	14	15453	p30_G1.66;846b9151-cae2-49c4-b98a-a1c6090f0100|3249	40	+	14	15453	255,0,0	2	735,2143	0,13296
NC_045512.2	11	15482	p30_G1.66;13c5e145-0533-4c74-a975-421f69caa254|5	40	+	11	15482	255,0,0	2	738,2172	0,13299
NC_045512.2	11	15536	p30_G1.67;8cd9fbe8-f6a4-4043-a70e-dacd1c4bd3f8|5	40	+	11	15536	255,0,0	2	738,2226	0,13299
NC_045512.2	11	15647	p30_G1.68;cba1a3cb-1519-48ad-ba61-86610ac272a5|226	40	+	11	15647	255,0,0	2	738,2337	0,13299
NC_045512.2	17	15646	p30_G1.68;6527b605-1300-4f3d-916e-a27413dde88f|11	40	+	17	15646	255,0,0	2	732,2336	0,13293
NC_045512.2	11	15710	p30_G1.69;610090ae-824a-4330-b6b4-4e23f51bfbae|15	40	+	11	15710	255,0,0	2	738,2400	0,13299
NC_045512.2	11	16013	p30_G1.70;ad2a906c-59e1-4959-9b40-502e7650a2fa|168	40	+	11	16013	255,0,0	2	738,2703	0,13299
NC_045512.2	14	16089	p30_G1.71;3ffe7587-9780-40f4-bca1-0f2124a3c519|1109	40	+	14	16089	255,0,0	2	735,2779	0,13296
NC_045512.2	11	16076	p30_G1.71;197a5783-47ce-4685-98b8-7546437c238f|10	40	+	11	16076	255,0,0	2	738,2766	0,13299
NC_045512.2	11	16131	p30_G1.72;bbf32536-0baf-4359-b16f-d095edf23744|5	40	+	11	16131	255,0,0	2	738,2821	0,13299
NC_045512.2	11	16242	p30_G1.73;c2736fec-b786-4513-95bf-45e2d4c2b13e|342	40	+	11	16242	255,0,0	2	738,2932	0,13299
NC_045512.2	11	16295	p30_G1.74;a9ffeab5-b502-48d9-905b-2e4f98b89ac1|16	40	+	11	16295	255,0,0	2	738,2985	0,13299
NC_045512.2	11	16397	p30_G1.75;d646a79f-bd3d-447e-a172-09c6f8400f19|5	40	+	11	16397	255,0,0	2	57,621	0,15765
NC_045512.2	11	16435	p30_G1.76;d2e05f91-78d0-455a-a1b2-af3234de8762|85	40	+	11	16435	255,0,0	2	738,3125	0,13299
NC_045512.2	11	16404	p30_G1.76;cluster1052.fasta:2	40	+	11	16404	255,0,0	2	738,3094	0,13299
NC_045512.2	16	16396	p30_G1.76;2e7e2fbc-2968-4dbb-8953-6c0e02160833|6	40	+	16	16396	255,0,0	2	743,3080	0,13300
NC_045512.2	11	16412	p30_G1.76;162b47ff-46c4-4e69-aa81-6f304839ef88|27	40	+	11	16412	255,0,0	2	738,3102	0,13299
NC_045512.2	17	16454	p30_G1.76;cluster1088.fasta:2	40	+	17	16454	255,0,0	2	732,3144	0,13293
NC_045512.2	11	16550	p30_G1.77;6ef61be5-f99c-476b-b746-8b50f27847b4|6	40	+	11	16550	255,0,0	2	738,3240	0,13299
NC_045512.2	13	16594	p30_G1.78;be4ddbe1-1573-4b83-ae07-27115734757a|2161	40	+	13	16594	255,0,0	2	736,3284	0,13297
NC_045512.2	14	16601	p30_G1.78;96119b69-8a81-496a-84af-2689f259d218|17	40	+	14	16601	255,0,0	2	735,3291	0,13296
NC_045512.2	11	16618	p30_G1.78;cluster1008.fasta:2	40	+	11	16618	255,0,0	2	738,3308	0,13299
NC_045512.2	11	16811	p30_G1.79;cluster735.fasta:2	40	+	11	16811	255,0,0	2	738,3501	0,13299
NC_045512.2	18	21875	p30_G1.80;c854c49a-d0ca-4fd1-9987-22b2d46b1e53|10	40	+	18	21875	255,0,0	2	47,324	0,21533
NC_045512.2	12	21853	p30_G1.80;8b8443b9-f908-468e-b3fb-978ca1d0f8e4|7	40	+	12	21853	255,0,0	2	53,302	0,21539
NC_045512.2	11	21902	p30_G1.80;2d2101f4-4387-41c8-8296-237196a260ab|5	40	+	11	21902	255,0,0	2	52,352	0,21539
NC_045512.2	11	21902	p30_G1.80;c63421a2-d232-4cfd-83e5-56c88b0cd9fd|6	40	+	11	21902	255,0,0	2	54,351	0,21540
NC_045512.2	11	21959	p30_G1.81;cluster_278	40	+	11	21959	255,0,0	2	54,408	0,21540
NC_045512.2	11	22038	p30_G1.82;ccf0390c-f53a-457e-9a72-18876239420c|13	40	+	11	22038	255,0,0	2	52,487	0,21540
NC_045512.2	11	22206	p30_G1.83;9cc1e95c-1a81-42e2-802b-d99deff68a78|9	40	+	11	22206	255,0,0	2	54,655	0,21540
NC_045512.2	11	22565	p30_G1.84;c801ef43-b04f-4b8b-b4af-f48f8aeeedf1|6	40	+	11	22565	255,0,0	2	52,1015	0,21539
NC_045512.2	11	22639	p30_G1.85;01d5a9f6-0f34-4c46-9c0d-2b773e96b6b0|7	40	+	11	22639	255,0,0	2	54,1088	0,21540
NC_045512.2	11	22782	p30_G1.86;d87a46f5-bbf7-4e7d-a76f-dee9873322f3|9	40	+	11	22782	255,0,0	2	54,1230	0,21541
NC_045512.2	11	24416	p30_G1.87;ecb21a77-30e8-465c-b75e-5dc4a2c03956|17	40	+	11	24416	255,0,0	2	52,2865	0,21540
NC_045512.2	13	24411	p30_G1.87;41dc687f-7f79-4793-a7e5-a009c8a49f6a|5	40	+	13	24411	255,0,0	2	52,2860	0,21538
NC_045512.2	11	25231	p30_G1.88;36ac42f9-5ede-4d72-b5d8-a7e1e5e0b2e7|5	40	+	11	25231	255,0,0	2	54,3680	0,21540
NC_045512.2	11	25454	p30_G1.89;bdd7e88c-2e04-4e2b-afe9-8626768b4d6d|8	40	+	11	25454	255,0,0	2	55,73	0,25370
NC_045512.2	11	25508	p30_G1.90;4c684501-a518-4ece-a212-ea80869c4a43|11	40	+	11	25508	255,0,0	2	53,127	0,25370
NC_045512.2	11	25611	p30_G1.91;4d887373-d3ba-4e80-ad76-03511b573ff0|10	40	+	11	25611	255,0,0	2	52,4060	0,21540
NC_045512.2	11	25698	p30_G1.92;80455750-03b7-4d89-a92e-603987718452|7	40	+	11	25698	255,0,0	2	55,317	0,25370
NC_045512.2	11	25743	p30_G1.93;6c045fc9-6cf1-4ff2-8db1-33e2c3868392|7	40	+	11	25743	255,0,0	2	52,4192	0,21540
NC_045512.2	11	25794	p30_G1.94;3c2042ca-0bba-4c13-be89-7410b3623eaf|67	40	+	11	25794	255,0,0	2	53,413	0,25370
NC_045512.2	11	25787	p30_G1.94;0ae1155c-3530-4159-9ac2-97265bcf9a87|44	40	+	11	25787	255,0,0	2	55,406	0,25370
NC_045512.2	11	25980	p30_G1.95;f5ff8fae-19e3-4feb-80ab-52b9378db061|7	40	+	11	25980	255,0,0	2	55,599	0,25370
NC_045512.2	14	25966	p30_G1.95;c5af1736-8331-46d3-9ad0-5b7d85f5f624|42	40	+	14	25966	255,0,0	2	52,585	0,25367
NC_045512.2	11	26159	p30_G1.96;e4dea4db-6853-44f6-ae86-cc4bf3e26021|64	40	+	11	26159	255,0,0	2	53,778	0,25370
NC_045512.2	11	26269	p30_G1.97;727b0f59-fdf3-44b3-8acd-13afb6ec9fe3|9	40	+	11	26269	255,0,0	2	65,876	0,25382
NC_045512.2	11	26459	p30_G1.98;87475bfe-c45b-4b4d-abb3-95785acb86ac|15	40	+	11	26459	255,0,0	2	55,1078	0,25370
NC_045512.2	11	26459	p30_G1.99;c371fd14-a92a-4162-81ef-28d19db65a5a|10	40	+	11	26459	255,0,0	2	58,223	0,26225
NC_045512.2	11	26538	p30_G1.100;4c5addde-4112-4be8-b73d-9369f46483ac|5	40	+	11	26538	255,0,0	2	58,302	0,26225
NC_045512.2	14	26531	p30_G1.101;3eeab15e-b33e-4e47-b7a3-ba0cddde3f29|7	40	+	14	26531	255,0,0	2	50,1150	0,25367
NC_045512.2	11	26540	p30_G1.101;8c18aee1-4923-4bb5-afc9-c2b18346a5d2|6	40	+	11	26540	255,0,0	2	55,1159	0,25370
NC_045512.2	11	26621	p30_G1.102;464c4f6e-52eb-4217-8f63-b88ff7899d8e|5	40	+	11	26621	255,0,0	2	52,154	0,26456
NC_045512.2	11	26573	p30_G1.102;cd1d0418-a857-4fa8-904f-32e76cf98078|6	40	+	11	26573	255,0,0	2	51,106	0,26456
NC_045512.2	11	26595	p30_G1.102;5d66dad2-e18a-417f-b509-6faed5950109|31	40	+	11	26595	255,0,0	2	53,128	0,26456
NC_045512.2	11	26675	p30_G1.103;19fbd082-a04b-4303-913f-b965b1de83e5|5	40	+	11	26675	255,0,0	2	53,1294	0,25370
NC_045512.2	11	26692	p30_G1.103;f402c59e-7a15-453a-9fcd-25dde3e7bca0|12	40	+	11	26692	255,0,0	2	55,1311	0,25370
NC_045512.2	13	26655	p30_G1.104;8d385577-da9f-4fd8-8acf-99b6591be3f8|30	40	+	13	26655	255,0,0	2	49,188	0,26454
NC_045512.2	11	26697	p30_G1.104;3c5f0d69-056c-406b-8210-df94643e39e2|5	40	+	11	26697	255,0,0	2	51,230	0,26456
NC_045512.2	11	26670	p30_G1.104;c9223adb-3808-404e-9a6c-0683fc6a9856|5	40	+	11	26670	255,0,0	2	53,203	0,26456
NC_045512.2	11	26748	p30_G1.105;22e3216d-bc74-4ad0-bf20-8499c2be7ad4|10	40	+	11	26748	255,0,0	2	58,512	0,26225
NC_045512.2	14	26761	p30_G1.106;94ca5181-01d9-4282-8cee-d8d6d224121a|45	40	+	14	26761	255,0,0	2	50,1380	0,25367
NC_045512.2	11	26740	p30_G1.106;18b9b657-39e5-436f-824a-aa84cb941a8b|7	40	+	11	26740	255,0,0	2	55,1359	0,25370
NC_045512.2	11	26748	p30_G1.106;759c75bd-5257-431f-859f-ac96a1711155|62	40	+	11	26748	255,0,0	2	55,1367	0,25370
NC_045512.2	11	26778	p30_G1.107;117b89ba-f605-4a09-b5a7-7044586c97b4|10	40	+	11	26778	255,0,0	2	52,5227	0,21540
NC_045512.2	11	26788	p30_G1.108;4be58721-b8e9-4ec4-822e-36bbd9022da4|38	40	+	11	26788	255,0,0	2	53,321	0,26456
NC_045512.2	11	26775	p30_G1.108;d9f231cf-ea66-443f-aa24-f057b76f27c2|10	40	+	11	26775	255,0,0	2	52,308	0,26456
NC_045512.2	19	26915	p30_G1.109;4423b26b-482d-486b-99a4-e30afa13b3b7|5	40	+	19	26915	255,0,0	2	43,448	0,26448
NC_045512.2	11	26928	p30_G1.109;7ffd5cda-74a0-41e7-879a-69d68c126e5f|5	40	+	11	26928	255,0,0	2	51,461	0,26456
NC_045512.2	11	26952	p30_G1.110;7b1457ce-f63b-44f1-b69a-976e98f29dd1|30	40	+	11	26952	255,0,0	2	55,1571	0,25370
NC_045512.2	11	26981	p30_G1.111;8d9edd8f-8525-42ed-b094-b3e111c32fb7|5	40	+	11	26981	255,0,0	2	65,1588	0,25382
NC_045512.2	11	26987	p30_G1.112;3becb288-bb26-42d7-ab15-6c725e4d5845|5	40	+	11	26987	255,0,0	2	58,751	0,26225
NC_045512.2	11	27029	p30_G1.113;ed2a708a-b2a6-4cf8-bbd3-c87b92a0a52a|77	40	+	11	27029	255,0,0	2	53,562	0,26456
NC_045512.2	11	27122	p30_G1.114;ef1a714f-3eec-4c2b-afd6-f8cf0a6edef0|11	40	+	11	27122	255,0,0	2	54,5571	0,21540
NC_045512.2	11	27202	p30_G1.115;74efe5f5-a34b-4ade-825d-ff92b94f995e|5	40	+	11	27202	255,0,0	2	53,735	0,26456
NC_045512.2	11	27182	p30_G1.115;acafe12d-61ed-4916-8a05-ea1505c1a486|5	40	+	11	27182	255,0,0	2	51,715	0,26456
NC_045512.2	14	27204	p30_G1.115;a17c1f91-5086-4ee9-900b-189ac8d13bb0|22	40	+	14	27204	255,0,0	2	50,737	0,26453
NC_045512.2	11	27219	p30_G1.116;c99ab886-832d-4c7b-a9ba-9f05d9d91b12|41	40	+	11	27219	255,0,0	2	55,1838	0,25370
NC_045512.2	11	27202	p30_G1.116;7e59901c-9b0b-4198-9d12-6295b9f6a511|5	40	+	11	27202	255,0,0	2	52,1823	0,25368
NC_045512.2	11	27219	p30_G1.117;0de4507f-98f3-46f8-b867-778066967339|5	40	+	11	27219	255,0,0	2	67,172	0,27036
NC_045512.2	11	27259	p30_G1.118;16fb1c41-0721-4c24-bef1-9bd758d55102|6	40	+	11	27259	255,0,0	2	63,212	0,27036
NC_045512.2	11	27282	p30_G1.119;335b16f0-84ec-4911-9e79-8edb8ad39c1c|29	40	+	11	27282	255,0,0	2	53,815	0,26456
NC_045512.2	11	27284	p30_G1.119;3d2c8595-2f2c-408c-8040-6b04db0c28b5|11	40	+	11	27284	255,0,0	2	51,817	0,26456
NC_045512.2	13	27266	p30_G1.119;bf7fc357-1726-409d-8783-208bf9e6d437|9	40	+	13	27266	255,0,0	2	49,799	0,26454
NC_045512.2	10	27271	p30_G1.119;8d434279-3698-47f3-937b-9df61167e814|7	40	+	10	27271	255,0,0	2	54,804	0,26457
NC_045512.2	11	27291	p30_G1.120;01991fd6-c6ea-4438-b357-bda6b63f518f|6	40	+	11	27291	255,0,0	2	58,251	0,27029
NC_045512.2	11	27346	p30_G1.121;e38ac4b4-809a-4864-9cec-26e16b7915d4|13	40	+	11	27346	255,0,0	2	51,879	0,26456
NC_045512.2	11	27346	p30_G1.121;22aa4299-9406-4693-88a6-754cdb18fca1|28	40	+	11	27346	255,0,0	2	53,879	0,26456
NC_045512.2	11	27344	p30_G1.121;66969447-97b7-4c92-b0df-0a9b27e0cd74|5	40	+	11	27344	255,0,0	2	53,877	0,26456
NC_045512.2	11	27346	p30_G1.122;8990d233-bf19-4ec7-9980-24baff75c8f4|6	40	+	11	27346	255,0,0	2	58,1110	0,26225
NC_045512.2	11	27379	p30_G1.123;5b49ccf0-a855-4d62-9e37-ba5c2ee9dd79|14	40	+	11	27379	255,0,0	2	53,1998	0,25370
NC_045512.2	11	27384	p30_G1.124;85696355-32ed-40ac-876b-e52468b9a3c8|9	40	+	11	27384	255,0,0	2	51,917	0,26456
NC_045512.2	11	27470	p30_G1.125;189dcfe9-123e-4a54-b90a-eca496bbc76f|17	40	+	11	27470	255,0,0	2	65,989	0,26470
NC_045512.2	11	27517	p30_G1.126;2186b05d-ea81-4b10-bcdd-e46413cc5785|15	40	+	11	27517	255,0,0	2	55,133	0,27373
NC_045512.2	11	27517	p30_G1.126;265f15ff-c164-403f-aae6-b34a770d51c3|20	40	+	11	27517	255,0,0	2	55,133	0,27373
NC_045512.2	11	27522	p30_G1.127;4218cbfc-f55b-4732-83ac-c109d36776c6|6	40	+	11	27522	255,0,0	2	51,1055	0,26456
NC_045512.2	11	27522	p30_G1.128;00165408-f91b-4fe3-b0df-7cd210c8d1f9|21	40	+	11	27522	255,0,0	2	55,2141	0,25370
NC_045512.2	11	27573	p30_G1.129;79420485-ee51-4d47-8d73-5bf230068ba4|7	40	+	11	27573	255,0,0	2	55,2192	0,25370
NC_045512.2	11	27592	p30_G1.130;cluster_272	40	+	11	27592	255,0,0	2	53,554	0,27027
NC_045512.2	13	27599	p30_G1.131;5c9c5cdb-0b0c-499f-b946-f8f04bfa5389|16	40	+	13	27599	255,0,0	2	53,215	0,27371
NC_045512.2	11	27562	p30_G1.131;b59c02e6-8a9c-4928-aecb-dfbaa072d3de|25	40	+	11	27562	255,0,0	2	55,178	0,27373
NC_045512.2	11	27573	p30_G1.131;4d7c06d2-6d55-46f7-8ae5-155a0fda466f|5	40	+	11	27573	255,0,0	2	55,189	0,27373
NC_045512.2	11	27665	p30_G1.132;83bb1880-e410-42ce-a37e-39fc0f513a9c|50	40	+	11	27665	255,0,0	2	55,281	0,27373
NC_045512.2	13	27677	p30_G1.132;461f6da7-5b41-4b1d-8e81-fbb1ee6b7b46|28	40	+	13	27677	255,0,0	2	53,293	0,27371
NC_045512.2	11	27677	p30_G1.133;519a1d65-8bec-4962-8f15-074c94b925de|5	40	+	11	27677	255,0,0	2	68,2282	0,25384
NC_045512.2	11	27757	p30_G1.134;b6cade8c-ddda-4f53-a215-7df34357f6aa|14	40	+	11	27757	255,0,0	2	53,373	0,27373
NC_045512.2	11	27759	p30_G1.134;8b52365b-2efd-4e02-8b59-00f3d64082c4|8	40	+	11	27759	255,0,0	2	55,375	0,27373
NC_045512.2	11	27759	p30_G1.134;69bf5de1-b7e9-42f5-af16-cae1ba1dcf2b|8	40	+	11	27759	255,0,0	2	55,375	0,27373
NC_045512.2	11	27796	p30_G1.135;67384169-4d09-43d7-b902-5115d1562329|11	40	+	11	27796	255,0,0	2	53,1329	0,26456
NC_045512.2	11	27861	p30_G1.136;3ba193c8-c26e-4df1-b64d-e80ce05b6d84|25	40	+	11	27861	255,0,0	2	55,477	0,27373
NC_045512.2	11	27866	p30_G1.136;cluster757.fasta:2	40	+	11	27866	255,0,0	2	55,481	0,27374
NC_045512.2	11	27872	p30_G1.137;99a93105-8d69-4264-9d84-6ee7b275df96|11	40	+	11	27872	255,0,0	2	64,1388	0,26473
NC_045512.2	11	27900	p30_G1.138;75acae50-a888-4707-b748-4000e58e2f21|34	40	+	11	27900	255,0,0	2	55,516	0,27373
NC_045512.2	13	27919	p30_G1.139;5245857f-2b4d-4a70-80c3-7a0da02d1587|22	40	+	13	27919	255,0,0	2	56,879	0,27027
NC_045512.2	11	27919	p30_G1.139;bc0c4fd8-af13-4d56-84af-08091ea12ac4|8	40	+	11	27919	255,0,0	2	63,872	0,27036
NC_045512.2	11	27954	p30_G1.140;5e20b921-8e68-429d-8216-68cc9f8aebb0|7	40	+	11	27954	255,0,0	2	52,6403	0,21540
NC_045512.2	11	27956	p30_G1.141;57887834-834f-4814-acbf-ff7bc306265b|8	40	+	11	27956	255,0,0	2	55,2575	0,25370
NC_045512.2	11	27956	p30_G1.142;c621a02b-be61-46f7-89a5-97af1240a06d|24	40	+	11	27956	255,0,0	2	65,1475	0,26470
NC_045512.2	11	27957	p30_G1.143;e066fb5a-8d6d-4cb2-a34a-785b3863e6c8|21	40	+	11	27957	255,0,0	2	55,573	0,27373
NC_045512.2	11	27957	p30_G1.144;c780b92d-e32a-4845-96f3-6e9f539dfb3a|7	40	+	11	27957	255,0,0	2	63,910	0,27036
NC_045512.2	11	27954	p30_G1.145;24860ddd-3ad5-4c9d-b5f8-4f5aa0549e64|13	40	+	11	27954	255,0,0	2	51,1487	0,26456
NC_045512.2	11	27958	p30_G1.145;09d75f0e-f706-44d1-a8e2-7346a79320b0|5	40	+	11	27958	255,0,0	2	52,1491	0,26456
NC_045512.2	11	27994	p30_G1.146;fd105eeb-dd1f-4ecc-b283-281e31b7d7eb|21	40	+	11	27994	255,0,0	2	54,611	0,27372
NC_045512.2	11	28053	p30_G1.147;28ffb77f-d275-40bf-9c2e-5ac22a9cba1a|7	40	+	11	28053	255,0,0	2	55,669	0,27373
NC_045512.2	11	28043	p30_G1.147;03ab5e67-4da8-4586-8165-dff284f77ab6|5	40	+	11	28043	255,0,0	2	55,659	0,27373
NC_045512.2	11	28069	p30_G1.148;5fbe3fb0-b8fe-4a2e-bbf1-26bc0998b90a|7	40	+	11	28069	255,0,0	2	58,1833	0,26225
NC_045512.2	11	28080	p30_G1.149;e2d949e5-4282-4cb5-bca8-5b925ae28ff1|9	40	+	11	28080	255,0,0	2	51,1613	0,26456
NC_045512.2	11	28091	p30_G1.149;d5b5cf30-c8c7-4819-a462-99034aa1327e|8	40	+	11	28091	255,0,0	2	51,1625	0,26455
NC_045512.2	28	28081	p30_G1.149;d58b6de1-882b-4a05-8239-37350de72b5a|30	40	+	28	28081	255,0,0	2	36,1614	0,26439
NC_045512.2	11	28091	p30_G1.150;883b2e0a-5e60-477a-baf1-08fcb6bb5f0c|5	40	+	11	28091	255,0,0	2	53,2710	0,25370
NC_045512.2	19	28091	p30_G1.150;4fc60e05-2ad7-4d16-870b-4e84b6598f3f|52	40	+	19	28091	255,0,0	2	45,2710	0,25362
NC_045512.2	11	28081	p30_G1.150;39ec4bd6-7365-4037-ab09-58f7a74e8176|35	40	+	11	28081	255,0,0	2	55,2700	0,25370
NC_045512.2	11	28110	p30_G1.151;094a8c38-0e30-4826-ac14-fbd839a917b2|7	40	+	11	28110	255,0,0	2	54,227	0,27872
NC_045512.2	11	28091	p30_G1.152;721f93e1-3f88-45dc-8ab6-574ccbef26d3|6	40	+	11	28091	255,0,0	2	58,1051	0,27029
NC_045512.2	19	28110	p30_G1.152;4bc4af94-75fb-41b9-b9a1-c5891154711b|5	40	+	19	28110	255,0,0	2	55,1063	0,27028
NC_045512.2	11	28110	p30_G1.153;dc696e46-4254-4e81-b90a-4c5683c4bd91|6	40	+	11	28110	255,0,0	2	65,1630	0,26469
NC_045512.2	11	28163	p30_G1.154;cluster_284	40	+	11	28163	255,0,0	2	52,281	0,27871
NC_045512.2	11	28182	p30_G1.154;02f2bff2-4270-4e49-b32c-c731337850c6|8	40	+	11	28182	255,0,0	2	54,299	0,27872
NC_045512.2	13	28168	p30_G1.155;227bb67f-da24-4cd7-b37a-ca27c8df93b1|9	40	+	13	28168	255,0,0	2	54,785	0,27370
NC_045512.2	11	28184	p30_G1.155;f2c4a036-78cc-48ae-971e-82d1d6084364|15	40	+	11	28184	255,0,0	2	55,800	0,27373
NC_045512.2	11	28168	p30_G1.155;e89bdfe4-990f-4319-80c5-fb70d6c9ce91|7	40	+	11	28168	255,0,0	2	55,784	0,27373
NC_045512.2	13	28184	p30_G1.155;b48c075c-4dfe-4d93-98db-0ead8ec71df9|8	40	+	13	28184	255,0,0	2	53,800	0,27371
NC_045512.2	11	28174	p30_G1.156;55d20361-af95-4a42-91cc-c555aea82836|7	40	+	11	28174	255,0,0	2	53,1707	0,26456
NC_045512.2	11	28199	p30_G1.156;e7a18f7b-f9f7-42c4-9188-6728d2112406|7	40	+	11	28199	255,0,0	2	51,1732	0,26456
NC_045512.2	11	28217	p30_G1.157;d72afa24-a273-4db8-8908-2aea24647dc5|8	40	+	11	28217	255,0,0	2	52,834	0,27372
NC_045512.2	11	28230	p30_G1.158;1312a056-4de7-46c0-91bb-3f504ab9244e|38	40	+	11	28230	255,0,0	2	53,1763	0,26456
NC_045512.2	11	28245	p30_G1.159;2acbf8e7-f553-4576-9f4d-d2ebe29cad61|6	40	+	11	28245	255,0,0	2	54,362	0,27872
NC_045512.2	11	28281	p30_G1.160;c8bf8e8e-598b-4806-833d-29847087b394|6	40	+	11	28281	255,0,0	2	54,398	0,27872
NC_045512.2	11	28364	p30_G1.161;04e00ce6-3585-426e-8b51-83cca681e008|54	40	+	11	28364	255,0,0	2	65,1884	0,26469
NC_045512.2	11	28365	p30_G1.162;bb1e1a56-2382-4bff-a35c-1d2d2331750c|70	40	+	11	28365	255,0,0	2	53,111	0,28243
NC_045512.2	11	28365	p30_G1.162;92b0643d-7e39-4dd6-af1d-e74485be64db|7	40	+	11	28365	255,0,0	2	51,111	0,28243
NC_045512.2	11	28365	p30_G1.163;6008db9f-06a5-4cde-beda-80fbb1941a25|17	40	+	11	28365	255,0,0	2	55,2984	0,25370
NC_045512.2	18	28365	p30_G1.164;e8eeee5c-ad4c-4518-9ff5-99473ce532df|114	40	+	18	28365	255,0,0	2	48,981	0,27366
NC_045512.2	11	28338	p30_G1.164;d85c718c-9467-40d1-951b-47f21416dda8|10	40	+	11	28338	255,0,0	2	55,954	0,27373
NC_045512.2	13	28365	p30_G1.165;2ecc60f3-b195-403f-8ec8-db85e5d834ac|5	40	+	13	28365	255,0,0	2	56,1325	0,27027
NC_045512.2	11	28366	p30_G1.165;21934dba-21ba-4f76-8e06-a29724a3c954|6	40	+	11	28366	255,0,0	2	58,1326	0,27029
NC_045512.2	11	28404	p30_G1.166;934635ab-453d-4a71-bb96-1ac38567fa5a|10	40	+	11	28404	255,0,0	2	52,6853	0,21540
NC_045512.2	11	28405	p30_G1.167;8c1c48f4-90c2-460d-9a2c-8fb5a6ffb546|5	40	+	11	28405	255,0,0	2	55,1021	0,27373
NC_045512.2	11	28461	p30_G1.168;69f337d7-728e-4d15-94e9-c19ec2054830|9	40	+	11	28461	255,0,0	2	55,1077	0,27373
NC_045512.2	11	28461	p30_G1.169;7ea6e7e2-935d-49ee-a887-6fa0b027159f|5	40	+	11	28461	255,0,0	2	53,3080	0,25370
NC_045512.2	11	28469	p30_G1.169;46c02267-d34b-45b0-b708-e9a3003100b0|5	40	+	11	28469	255,0,0	2	55,3088	0,25370
NC_045512.2	11	28473	p30_G1.170;9570f29f-cfeb-46b3-9ee4-39786f8d566c|21	40	+	11	28473	255,0,0	2	53,219	0,28243
NC_045512.2	11	28479	p30_G1.171;bd5e6c49-6087-46a7-b52e-6e8078a8e75f|7	40	+	11	28479	255,0,0	2	54,596	0,27872
NC_045512.2	11	28504	p30_G1.172;2568d06f-07d0-4208-b419-45fec3e1e3bd|22	40	+	11	28504	255,0,0	2	55,3123	0,25370
NC_045512.2	11	28520	p30_G1.173;f89caa49-6779-406c-9723-2cd4b665a588|31	40	+	11	28520	255,0,0	2	55,1136	0,27373
NC_045512.2	11	28540	p30_G1.173;8d391301-ecfe-4e4d-9d67-39848bd92288|59	40	+	11	28540	255,0,0	2	55,1156	0,27373
NC_045512.2	11	28542	p30_G1.174;7fcb836b-5a03-4a82-aedd-113296720fb6|21	40	+	11	28542	255,0,0	2	53,288	0,28243
NC_045512.2	11	28570	p30_G1.175;7111fcf0-458c-4eb2-b9cd-f1d6cd138b73|8	40	+	11	28570	255,0,0	2	54,687	0,27872
NC_045512.2	13	28554	p30_G1.175;06309565-757b-4018-bd50-1a0c92779c58|19	40	+	13	28554	255,0,0	2	52,671	0,27870
NC_045512.2	11	28581	p30_G1.176;46c27ee3-72f3-4a27-aca8-eb0fea2015f9|5	40	+	11	28581	255,0,0	2	58,1541	0,27029
NC_045512.2	11	28594	p30_G1.177;3a9904b7-d006-4640-bb5c-bcc143ea33bf|7	40	+	11	28594	255,0,0	2	53,2127	0,26456
NC_045512.2	13	28598	p30_G1.177;17bdfb82-e41d-4c4a-838c-6d6265cefdd3|6	40	+	13	28598	255,0,0	2	50,2131	0,26454
NC_045512.2	11	28581	p30_G1.177;71940a34-2898-4b9c-8f1e-aec9e8748a8a|6	40	+	11	28581	255,0,0	2	53,2114	0,26456
NC_045512.2	14	28594	p30_G1.177;984de10c-0af5-486d-8cda-859e00b725ab|8	40	+	14	28594	255,0,0	2	48,2127	0,26453
NC_045512.2	11	28598	p30_G1.178;a4cd53bf-89af-4ec0-bbaf-848d587f811c|313	40	+	11	28598	255,0,0	2	53,344	0,28243
NC_045512.2	11	28581	p30_G1.178;2ba91fc6-ee61-40d8-886a-a4c3bc86f4ba|16	40	+	11	28581	255,0,0	2	53,327	0,28243
NC_045512.2	11	28626	p30_G1.179;13343ba7-81f2-433d-b0e9-e1706436a72c|10	40	+	11	28626	255,0,0	2	64,362	0,28253
NC_045512.2	11	28633	p30_G1.180;0bd8f979-e576-4ef0-bcb1-a2af18ed5502|5	40	+	11	28633	255,0,0	2	53,3252	0,25370
NC_045512.2	11	28633	p30_G1.181;992331ab-e3c9-4ce9-a608-27a72d862dfa|7	40	+	11	28633	255,0,0	2	54,750	0,27872
NC_045512.2	11	28653	p30_G1.182;8eeba65c-e90e-48ee-b7d0-059613b23fce|7	40	+	11	28653	255,0,0	2	58,2417	0,26225
NC_045512.2	11	28692	p30_G1.183;abee7e8c-101f-433b-a719-011073940f68|5	40	+	11	28692	255,0,0	2	53,438	0,28243
NC_045512.2	11	28686	p30_G1.183;cluster858.fasta:2	40	+	11	28686	255,0,0	2	53,432	0,28243
NC_045512.2	11	28692	p30_G1.184;129769ea-43ab-4415-84ea-2ebfc4bc3b1e|29	40	+	11	28692	255,0,0	2	55,1308	0,27373
NC_045512.2	11	28704	p30_G1.184;869bc04f-5731-4a82-9c04-a4267546948c|13	40	+	11	28704	255,0,0	2	55,1320	0,27373
NC_045512.2	11	28707	p30_G1.185;ab05054c-2735-4100-a1b8-221a79a6d603|11	40	+	11	28707	255,0,0	2	54,824	0,27872
NC_045512.2	11	28797	p30_G1.186;99681cd8-c931-493a-bd27-275865218dff|15	40	+	11	28797	255,0,0	2	53,543	0,28243
NC_045512.2	11	28805	p30_G1.187;9cdfbd40-50c4-45f0-81d7-3979942ea6ce|5	40	+	11	28805	255,0,0	2	53,2338	0,26456
NC_045512.2	11	28794	p30_G1.187;207ab48f-5307-4911-a844-0a2eef68bb4b|10	40	+	11	28794	255,0,0	2	51,2327	0,26456
NC_045512.2	11	28805	p30_G1.188;7f7dd558-682e-4d9f-aa91-3ada0d5b3836|27	40	+	11	28805	255,0,0	2	55,1421	0,27373
NC_045512.2	11	28805	p30_G1.188;4b0b148f-ba98-454c-86ff-582b73c7a35f|29	40	+	11	28805	255,0,0	2	55,1421	0,27373
NC_045512.2	11	28807	p30_G1.189;d59210c1-8501-450d-a576-1db43b2a699b|6	40	+	11	28807	255,0,0	2	58,1767	0,27029
NC_045512.2	11	28807	p30_G1.189;7dba8a61-7699-477d-a50f-4089af76b6fe|5	40	+	11	28807	255,0,0	2	58,1767	0,27029
NC_045512.2	11	28861	p30_G1.190;624c97e5-8c58-49cd-a956-4b7d934f56c5|5	40	+	11	28861	255,0,0	2	55,3480	0,25370
NC_045512.2	11	28861	p30_G1.191;0f720930-1d1d-47f3-9054-36180fb1eb82|6	40	+	11	28861	255,0,0	2	58,2625	0,26225
NC_045512.2	11	28882	p30_G1.192;d3726ada-5f7f-4ab8-a64c-d9134b92371d|7	40	+	11	28882	255,0,0	2	58,1842	0,27029
NC_045512.2	11	28883	p30_G1.193;a6170ed5-ea12-4d66-bbe5-779c9c71d52e|7	40	+	11	28883	255,0,0	2	53,2416	0,26456
NC_045512.2	11	28882	p30_G1.193;b4ad3a02-6f33-4a43-ad50-284838fbc421|56	40	+	11	28882	255,0,0	2	53,2415	0,26456
NC_045512.2	11	28882	p30_G1.194;523981e5-176f-4442-9bab-10b8bb5d514c|167	40	+	11	28882	255,0,0	2	53,628	0,28243
NC_045512.2	21	28883	p30_G1.194;cluster644.fasta:2	40	+	21	28883	255,0,0	2	41,629	0,28233
NC_045512.2	13	28883	p30_G1.195;b9d7558c-2688-479c-ac27-dd32b1a6873d|7	40	+	13	28883	255,0,0	2	52,1000	0,27870
NC_045512.2	11	28885	p30_G1.195;0fcf733e-4893-4ded-a697-e29f4e81700b|5	40	+	11	28885	255,0,0	2	52,1002	0,27872
NC_045512.2	11	28885	p30_G1.196;f32bac0a-c6ba-4903-a4b9-1afd4d46aa26|45	40	+	11	28885	255,0,0	2	55,1501	0,27373
NC_045512.2	15	28878	p30_G1.196;78fc73f6-5605-4489-9f03-0007671a2c1a|34	40	+	15	28878	255,0,0	2	51,1494	0,27369
NC_045512.2	11	28955	p30_G1.197;98848461-9c6a-4c9b-86cb-3f9e80291bd8|7	40	+	11	28955	255,0,0	2	55,3574	0,25370
NC_045512.2	11	28969	p30_G1.198;e878e154-ad42-4d03-aa9a-a374d4ceb010|5	40	+	11	28969	255,0,0	2	58,1929	0,27029
NC_045512.2	11	28973	p30_G1.199;2c66b1a7-bd8e-4262-b79a-ee2d134e94ff|62	40	+	11	28973	255,0,0	2	53,719	0,28243
NC_045512.2	17	29019	p30_G1.200;720241a2-2ccc-4c9c-bc46-14f73a6c4ff5|66	40	+	17	29019	255,0,0	2	47,3638	0,25364
NC_045512.2	11	29019	p30_G1.200;bd5520dd-6d13-4357-9703-fd5a334622d3|18	40	+	11	29019	255,0,0	2	55,3638	0,25370
NC_045512.2	11	29007	p30_G1.201;349c62e2-77e2-41cf-ac82-13f0d86cb424|26	40	+	11	29007	255,0,0	2	55,1623	0,27373
NC_045512.2	14	29033	p30_G1.201;8debe089-1089-490d-ad8b-539cf74b211c|39	40	+	14	29033	255,0,0	2	50,1650	0,27369
NC_045512.2	11	29093	p30_G1.202;1accf186-c47a-4e68-9441-e159eebc4ac0|11	40	+	11	29093	255,0,0	2	55,1709	0,27373
NC_045512.2	11	29101	p30_G1.203;6b0d3639-ecc6-40f8-8c80-3b9d469e9352|55	40	+	11	29101	255,0,0	2	53,847	0,28243
NC_045512.2	17	29111	p30_G1.204;73427149-9239-46ef-8509-84bee25d4651|10	40	+	17	29111	255,0,0	2	45,2644	0,26450
NC_045512.2	18	29086	p30_G1.204;bf1d74c0-f399-4216-9d55-f88f5d8f2e94|121	40	+	18	29086	255,0,0	2	45,2619	0,26449
NC_045512.2	11	29091	p30_G1.204;2418447e-b68b-4786-9d38-8d1f9f26f0e3|32	40	+	11	29091	255,0,0	2	53,2624	0,26456
NC_045512.2	11	29101	p30_G1.204;f31c5b34-b9aa-4b10-97bc-830aaace3458|7	40	+	11	29101	255,0,0	2	53,2634	0,26456
NC_045512.2	11	29112	p30_G1.205;96277ccd-d601-49a7-888d-f6b1c469f025|31	40	+	11	29112	255,0,0	2	55,3731	0,25370
NC_045512.2	11	29101	p30_G1.205;d0d3c290-f57a-4704-8f21-9c2288c5188d|5	40	+	11	29101	255,0,0	2	53,3720	0,25370
NC_045512.2	11	29112	p30_G1.205;a6e604ca-50b0-4722-9eca-3c0e7bd00a48|7	40	+	11	29112	255,0,0	2	53,3731	0,25370
NC_045512.2	15	29116	p30_G1.206;51b2ede3-b705-4a68-8c32-e010bca2a4a2|10	40	+	15	29116	255,0,0	2	50,1233	0,27868
NC_045512.2	11	29087	p30_G1.206;6e5d3709-394e-47c3-a635-90de7daeff7a|6	40	+	11	29087	255,0,0	2	54,1204	0,27872
NC_045512.2	11	29135	p30_G1.207;249b2480-b50c-484e-8220-20f2584c29d7|9	40	+	11	29135	255,0,0	2	58,2095	0,27029
NC_045512.2	11	29141	p30_G1.208;451b425a-4a72-4a92-9e5e-e7e8b816159c|5	40	+	11	29141	255,0,0	2	52,7590	0,21540
NC_045512.2	11	29152	p30_G1.209;8dc2a8e1-e34a-4953-907a-eb5114522087|6	40	+	11	29152	255,0,0	2	54,1269	0,27872
NC_045512.2	11	29163	p30_G1.210;a5007d33-5a86-4b55-a18b-07488c9cb3dc|5	40	+	11	29163	255,0,0	2	53,1779	0,27373
NC_045512.2	11	29185	p30_G1.211;d23f7c20-8283-4ae6-a6bf-5ba6d49060ad|5	40	+	11	29185	255,0,0	2	53,3804	0,25370
NC_045512.2	11	29223	p30_G1.212;e34a0de1-0524-4179-80f4-ccec424a7e12|6	40	+	11	29223	255,0,0	2	55,1839	0,27373
NC_045512.2	11	29244	p30_G1.213;4cce1e65-376b-4237-b5bb-9a1c28fb957b|6	40	+	11	29244	255,0,0	2	55,3863	0,25370
NC_045512.2	11	29244	p30_G1.214;f80dc0dc-20fe-4104-9be5-365786a0845b|5	40	+	11	29244	255,0,0	2	63,2197	0,27036
NC_045512.2	11	29244	p30_G1.215;e6889996-c446-428b-a07a-1d1e3c501825|6	40	+	11	29244	255,0,0	2	64,978	0,28255
NC_045512.2	11	29301	p30_G1.216;105d69c3-2ff0-47e1-9f65-0d163c48b50f|6	40	+	11	29301	255,0,0	2	55,1917	0,27373
NC_045512.2	11	29301	p30_G1.216;c980c4e8-f7c7-4496-9fea-af2cac552a08|33	40	+	11	29301	255,0,0	2	55,1917	0,27373
NC_045512.2	18	29291	p30_G1.216;449072e4-2d15-4617-8cbc-4f246653b5c2|67	40	+	18	29291	255,0,0	2	48,1907	0,27366
NC_045512.2	11	29306	p30_G1.217;2583a160-7adc-44fd-8960-6c1953bfb3b0|8	40	+	11	29306	255,0,0	2	64,1042	0,28253
NC_045512.2	11	29308	p30_G1.218;df650e6d-9df4-4e2c-883d-915f938267c8|14	40	+	11	29308	255,0,0	2	54,1425	0,27872
NC_045512.2	14	29278	p30_G1.219;581d0f34-a208-411a-afc3-117c5e692081|18	40	+	14	29278	255,0,0	2	52,3897	0,25367
NC_045512.2	11	29308	p30_G1.219;9dcdc9c5-6cda-4d92-a2d8-2a7fa32ac501|11	40	+	11	29308	255,0,0	2	55,3927	0,25370
NC_045512.2	11	29308	p30_G1.220;feb903ca-5685-4eea-90a3-c806bcf72e1b|5	40	+	11	29308	255,0,0	2	58,3072	0,26225
NC_045512.2	11	29316	p30_G1.221;8ba5aa44-4512-4518-995b-012112f765f9|10	40	+	11	29316	255,0,0	2	54,7765	0,21540
NC_045512.2	11	29316	p30_G1.222;051a33dc-9924-4394-8d18-caa62d5ebb40|23	40	+	11	29316	255,0,0	2	53,2849	0,26456
NC_045512.2	11	29302	p30_G1.222;8297ccc3-5d31-4de2-93eb-da8289866bb1|6	40	+	11	29302	255,0,0	2	51,2835	0,26456
NC_045512.2	16	29322	p30_G1.222;a844d7dd-cfd4-4e54-b088-919e1ce63de6|5	40	+	16	29322	255,0,0	2	48,2855	0,26451
NC_045512.2	11	29390	p30_G1.223;9894aa45-7c00-4f6c-82f9-0e6ecd037721|201	40	+	11	29390	255,0,0	2	53,1136	0,28243
NC_045512.2	11	29381	p30_G1.223;3ac53b86-9e04-4a3c-8adb-252e3fdc6bc1|5	40	+	11	29381	255,0,0	2	53,1127	0,28243
NC_045512.2	11	29409	p30_G1.224;05d5466b-d4a7-4b8c-92b1-a803c675e5e2|7	40	+	11	29409	255,0,0	2	52,1526	0,27872
NC_045512.2	11	29385	p30_G1.225;c82e53a7-9c3f-406b-9af0-f385bd756f32|12	40	+	11	29385	255,0,0	2	55,2001	0,27373
NC_045512.2	14	29410	p30_G1.225;5affde6e-c488-442c-b9e5-1cfb2666e72a|16	40	+	14	29410	255,0,0	2	52,2026	0,27370
NC_045512.2	11	29407	p30_G1.226;2460aab5-b55f-42d2-b23a-380997b2cf6d|7	40	+	11	29407	255,0,0	2	53,2940	0,26456
NC_045512.2	14	29417	p30_G1.226;0bc152ab-f60d-4275-8dfb-4acdb31179c6|58	40	+	14	29417	255,0,0	2	49,2950	0,26453
NC_045512.2	14	29443	p30_G1.227;5526b175-7086-479f-8051-bc5c76484a18|5	40	+	14	29443	255,0,0	3	735,3530,26	0,13296,29403
NC_045512.2	11	29444	p30_G1.227;e6b5aaca-63bc-427f-bac0-e0de94b0c736|466	40	+	11	29444	255,0,0	3	738,3531,27	0,13299,29406
NC_045512.2	11	29451	p30_G1.228;04397d39-8c44-4b1c-8dce-2ea73501785b|41	40	+	11	29451	255,0,0	2	53,2984	0,26456
NC_045512.2	11	29451	p30_G1.229;35b30486-8105-4065-ad6a-e627c347a95d|45	40	+	11	29451	255,0,0	2	55,2067	0,27373
NC_045512.2	11	29477	p30_G1.229;67aa9435-c2b6-415f-a2c9-ecbeb8431716|10	40	+	11	29477	255,0,0	2	55,2093	0,27373
NC_045512.2	11	29451	p30_G1.229;a39e06af-3c2c-42e8-9da0-0fda068cf593|8	40	+	11	29451	255,0,0	2	55,2067	0,27373
NC_045512.2	11	29475	p30_G1.230;b142a481-b5b4-4602-8db4-bd36b82dc111|26	40	+	11	29475	255,0,0	3	738,3531,58	0,13299,29406
NC_045512.2	11	29475	p30_G1.230;0306e8d2-7b52-4cc1-bcb3-01829dd95671|24	40	+	11	29475	255,0,0	3	738,3531,58	0,13299,29406
NC_045512.2	11	29478	p30_G1.231;d9c5b20c-f886-422b-9981-df4994f2c556|20	40	+	11	29478	255,0,0	2	55,4097	0,25370
NC_045512.2	11	29493	p30_G1.232;226fbeb3-d016-4ac6-98f0-9fd1cddbe76d|7	40	+	11	29493	255,0,0	2	51,3026	0,26456
NC_045512.2	11	29523	p30_G1.233;30698248-858b-4bc3-91e8-b5e48a381e0d|5	40	+	11	29523	255,0,0	3	738,3510,24	0,13299,29488
NC_045512.2	11	29523	p30_G1.234;cluster_4	40	+	11	29523	255,0,0	3	4956,4272,6089	0,18918,23423
NC_045512.2	11	29544	p30_G1.235;235e79b3-81c0-46bf-b4e6-ede96a7b585b|7	40	+	11	29544	255,0,0	2	52,1661	0,27872
NC_045512.2	11	29544	p30_G1.236;3fcae9e4-b345-439f-a244-8ab998069eb8|17	40	+	11	29544	255,0,0	2	53,4163	0,25370
NC_045512.2	16	29545	p30_G1.237;18bbd028-5d30-4d4b-b504-5cc4c3c53bba|16	40	+	16	29545	255,0,0	2	50,2161	0,27368
NC_045512.2	11	29517	p30_G1.237;5b0bc5cc-e645-4b5c-b38e-c19d81c4034d|20	40	+	11	29517	255,0,0	2	55,2133	0,27373
NC_045512.2	11	29563	p30_G1.238;a04dad88-090d-4e6a-a84c-3b03502686ad|7	40	+	11	29563	255,0,0	3	738,3530,146	0,13299,29406
NC_045512.2	11	29598	p30_G1.239;29259d37-59c4-49ec-8b02-7f14c9e5ff39|5	40	+	11	29598	255,0,0	2	53,3131	0,26456
NC_045512.2	11	29621	p30_G1.240;1f165127-536a-4809-a59a-c1c7b7dca3db|11	40	+	11	29621	255,0,0	3	738,3531,204	0,13299,29406
NC_045512.2	11	29646	p30_G1.241;dc79b9b9-c3d7-4c5c-9bd1-501dd2939d49|11	40	+	11	29646	255,0,0	2	55,4265	0,25370
NC_045512.2	11	29655	p30_G1.242;afda694b-8d8b-4bd2-95b0-37ab9b5b4892|11	40	+	11	29655	255,0,0	2	53,3188	0,26456
NC_045512.2	11	29707	p30_G1.243;15f569fa-f252-4962-9811-dcdd95224bff|9	40	+	11	29707	255,0,0	2	51,3240	0,26456
NC_045512.2	11	29716	p30_G1.244;318dbd4b-273f-4819-a9a0-92e16f96c447|5	40	+	11	29716	255,0,0	3	738,3510,217	0,13299,29488
NC_045512.2	19	29718	p30_G1.245;abb028c4-b171-44ab-b02b-8bfc926a6694|28	40	+	19	29718	255,0,0	2	45,4337	0,25362
NC_045512.2	11	29718	p30_G1.245;43b2edac-5fec-41c2-9eb5-7d17cbfa80e5|6	40	+	11	29718	255,0,0	2	53,4337	0,25370
NC_045512.2	11	29718	p30_G1.246;ff846701-edf4-47c3-97d3-b0ec1d7f18c0|20	40	+	11	29718	255,0,0	2	55,2334	0,27373
NC_045512.2	11	29690	p30_G1.247;b3eb1a63-91cc-4dfc-99a6-4991ed082fd6|40	40	+	11	29690	255,0,0	3	738,3531,273	0,13299,29406
NC_045512.2	11	29718	p30_G1.247;a426546f-bbc4-4955-a199-f26c39403baf|8	40	+	11	29718	255,0,0	3	738,3531,301	0,13299,29406
NC_045512.2	14	29721	p30_G1.247;58158e87-ec62-4294-9d6f-22e42604c16c|5	40	+	14	29721	255,0,0	3	735,3530,304	0,13296,29403
NC_045512.2	11	29782	p30_G1.248;fda113e4-5875-4df7-987d-c533150e9199|5	40	+	11	29782	255,0,0	2	51,3315	0,26456
NC_045512.2	11	29782	p30_G1.248;f76e9139-1fbd-4c9a-b5ad-3fcb18a73a95|14	40	+	11	29782	255,0,0	2	53,3315	0,26456
NC_045512.2	11	29782	p30_G1.249;f8c66f3e-4f71-4274-baba-70c43c94728b|5	40	+	11	29782	255,0,0	2	58,3546	0,26225
NC_045512.2	11	29781	p30_G1.250;589e5e7a-32f2-4e5a-85c1-882a050f7e72|5	40	+	11	29781	255,0,0	3	738,3509,283	0,13299,29487
NC_045512.2	11	29783	p30_G1.250;0b035204-50be-43d3-8d00-868db942c32a|10	40	+	11	29783	255,0,0	3	738,3510,284	0,13299,29488
NC_045512.2	11	29784	p30_G1.251;e23486d4-3790-43e5-878d-397fcb4af9a2|11	40	+	11	29784	255,0,0	2	53,1530	0,28243
NC_045512.2	11	29827	p30_G1.252;cluster_196	40	+	11	29827	255,0,0	2	64,2487	0,27329
NC_045512.2	11	29866	p30_G1.253;60ad8fd5-8216-4160-9eb7-099e91939826|11	40	+	11	29866	255,0,0	3	738,3386,1621	0,13299,28234
NC_045512.2	11	29865	p30_G1.253;7804d4ae-7646-410b-b088-758d655bfee7|8	40	+	11	29865	255,0,0	3	738,3395,1620	0,13299,28234
NC_045512.2	11	29871	p30_G1.254;203168f9-9abb-46a2-92fa-6ee0881d2caf|8	40	+	11	29871	255,0,0	2	19,4314	0,25546
NC_045512.2	11	29871	p30_G1.255;f5afcecb-4317-47d3-af20-4428e1550034|5	40	+	11	29871	255,0,0	3	26,1592,454	0,15238,29406
NC_045512.2	11	29871	p30_G1.256;8a01fd14-11f2-477e-8edc-22883f19cb6f|7	40	+	11	29871	255,0,0	2	29,563	0,29297
NC_045512.2	11	29871	p30_G1.257;dc96fe18-ae31-4e49-a952-2756a6a99dfb|6	40	+	11	29871	255,0,0	3	30,3512,454	0,13318,29406
NC_045512.2	11	29871	p30_G1.258;c7b8391d-910a-4560-a2d6-a103272ea6cb|7	40	+	11	29871	255,0,0	3	31,3541,454	0,13289,29406
NC_045512.2	11	29871	p30_G1.259;838b5117-2c34-41b5-96db-37acc4d29a11|12	40	+	11	29871	255,0,0	2	31,2589	0,27271
NC_045512.2	11	29871	p30_G1.260;cluster934.fasta:2	40	+	11	29871	255,0,0	3	51,1301,676	0,26456,29184
NC_045512.2	11	29871	p30_G1.261;4daae20e-728e-4996-bc0f-254560c276c2|5	40	+	11	29871	255,0,0	3	53,2019,2174	0,25370,27686
NC_045512.2	11	29871	p30_G1.262;96b0b34a-1f15-4b96-a787-6d3cd126b806|5	40	+	11	29871	255,0,0	3	53,1111,2248	0,26456,27612
NC_045512.2	11	29870	p30_G1.262;c76497b0-9169-47bc-8402-b01b8f29fd40|7	40	+	11	29870	255,0,0	3	52,1115,2246	0,26455,27613
NC_045512.2	11	29867	p30_G1.263;bf0ade6e-0942-4e5b-a215-f7bd7cc5a813|9	40	+	11	29867	255,0,0	3	53,308,3047	0,26456,26809
NC_045512.2	13	29871	p30_G1.263;1e06292e-89a5-4e65-93ee-1952430d0622|81	40	+	13	29871	255,0,0	3	51,308,3054	0,26454,26804
NC_045512.2	11	29871	p30_G1.263;cluster388.fasta:2	40	+	11	29871	255,0,0	3	53,317,3051	0,26456,26809
NC_045512.2	19	29874	p30_G1.263;34df7fe4-9008-4e5e-8cc6-8daddfecfd4b|12	40	+	19	29874	255,0,0	3	45,308,3057	0,26448,26798
NC_045512.2	11	29871	p30_G1.264;38bcd32d-d115-4f25-bf2a-4e8527b17aac|5	40	+	11	29871	255,0,0	3	53,1894,1440	0,26456,28420
NC_045512.2	11	29871	p30_G1.265;60122c27-e1b9-42ee-8252-d9172d435707|130	40	+	11	29871	255,0,0	3	53,1455,81	0,28243,29779
NC_045512.2	11	29876	p30_G1.265;8dea7f71-e705-47db-b0ea-aafbc2cc6982|18	40	+	11	29876	255,0,0	3	53,1456,84	0,28243,29781
NC_045512.2	19	29871	p30_G1.265;5491af11-0803-4b55-8f59-4fcc1ea70acb|216	40	+	19	29871	255,0,0	3	45,1456,79	0,28235,29773
NC_045512.2	11	29871	p30_G1.266;a9db1118-8796-418c-a22f-f95002f4e496|7400	40	+	11	29871	255,0,0	2	54,1988	0,27872
NC_045512.2	14	29880	p30_G1.266;f7d48d36-7149-4822-b229-72e7986cb25d|1583	40	+	14	29880	255,0,0	2	51,1997	0,27869
NC_045512.2	11	29878	p30_G1.266;cluster440.fasta:2	40	+	11	29878	255,0,0	2	52,1995	0,27872
NC_045512.2	9	29871	p30_G1.266;be966ffe-4389-493f-b048-d9c5ee546b60|55	40	+	9	29871	255,0,0	2	56,1988	0,27874
NC_045512.2	11	29874	p30_G1.266;cluster652.fasta:2	40	+	11	29874	255,0,0	2	54,1991	0,27872
NC_045512.2	14	29879	p30_G1.266;cluster1354.fasta:2	40	+	14	29879	255,0,0	2	51,1996	0,27869
NC_045512.2	11	29872	p30_G1.266;cluster478.fasta:2	40	+	11	29872	255,0,0	2	57,1987	0,27874
NC_045512.2	11	29871	p30_G1.267;be3ee3f6-c97e-4194-ac68-28fcb4a7fc68|5	40	+	11	29871	255,0,0	3	55,2687,1752	0,25370,28108
NC_045512.2	11	29869	p30_G1.268;40079d2f-b119-49b3-b462-56fbb7d0722c|50	40	+	11	29869	255,0,0	3	58,3223,452	0,13607,29406
NC_045512.2	11	29871	p30_G1.268;3338f16c-4042-4412-bc5a-5aeb24b1733c|28	40	+	11	29871	255,0,0	3	58,3223,454	0,13607,29406
NC_045512.2	19	29878	p30_G1.269;cluster270.fasta:2	40	+	19	29878	255,0,0	2	50,2838	0,27021
NC_045512.2	11	29871	p30_G1.269;6bbeadec-cf7f-4121-a0ff-cd6666202a2b|4773	40	+	11	29871	255,0,0	2	58,2831	0,27029
NC_045512.2	11	29873	p30_G1.269;cluster_163	40	+	11	29873	255,0,0	2	58,2833	0,27029
NC_045512.2	14	29871	p30_G1.269;cluster271.fasta:2	40	+	14	29871	255,0,0	2	55,2831	0,27026
NC_045512.2	10	29872	p30_G1.269;fc085381-407f-45db-9e26-b87f77a1a17f|58	40	+	10	29872	255,0,0	2	59,2832	0,27030
NC_045512.2	11	29874	p30_G1.269;cluster977.fasta:2	40	+	11	29874	255,0,0	2	58,2834	0,27029
NC_045512.2	15	29875	p30_G1.269;cluster107.fasta:2	40	+	15	29875	255,0,0	2	54,2835	0,27025
NC_045512.2	11	29871	p30_G1.270;c444e36f-e5e6-416b-a89d-a850ca2a5363|5	40	+	11	29871	255,0,0	2	60,6841	0,23019
NC_045512.2	11	29871	p30_G1.271;dc9d66a7-7d54-4d7d-a309-dcff65c3ee37|9	40	+	11	29871	255,0,0	2	64,2618	0,27242
NC_045512.2	11	29871	p30_G1.272;9487adfc-17b5-4687-a08f-e465119312a2|10	40	+	11	29871	255,0,0	2	65,5087	0,24773
NC_045512.2	11	29871	p30_G1.273;f275f1ec-2d1b-423d-a050-b9c67ff93da3|14	40	+	11	29871	255,0,0	2	65,1666	0,28194
NC_045512.2	11	29871	p30_G1.274;50d33e86-ff6a-43ef-ac27-8e6f931a09d2|5	40	+	11	29871	255,0,0	2	76,728	0,29132
NC_045512.2	11	29871	p30_G1.275;ecedf90d-6db3-414f-b093-9b3240f6da96|20	40	+	11	29871	255,0,0	2	729,517	0,29343
NC_045512.2	11	29871	p30_G1.276;198fb547-5edb-4eff-b10a-29fef97b7f50|12	40	+	11	29871	255,0,0	3	738,36,391	0,13299,29469
NC_045512.2	17	29874	p30_G1.277;73298e13-1e61-4766-bc14-62f9773813d4|10	40	+	17	29874	255,0,0	4	732,42,3431,457	0,13293,13393,29400
NC_045512.2	11	29871	p30_G1.277;30cf7020-b8e5-4006-be44-a4a956287f4d|8	40	+	11	29871	255,0,0	4	738,51,3429,454	0,13299,13401,29406
NC_045512.2	11	29878	p30_G1.277;5b32504d-0a0f-4a51-a52a-447f6d32c114|11	40	+	11	29878	255,0,0	4	738,51,3429,461	0,13299,13401,29406
NC_045512.2	14	29872	p30_G1.277;f5aa618c-335b-40bf-843e-1c2b72fd8c9f|22	40	+	14	29872	255,0,0	4	735,51,3429,455	0,13296,13398,29403
NC_045512.2	11	29871	p30_G1.277;7ce4d01e-5a88-4e55-84cf-4a11cc834eb3|11	40	+	11	29871	255,0,0	4	738,51,3428,454	0,13299,13401,29406
NC_045512.2	15	29873	p30_G1.277;885280ad-0b6d-4896-a38b-ce7d3ab50e8c|19	40	+	15	29873	255,0,0	4	734,51,3429,456	0,13295,13397,29402
NC_045512.2	14	29871	p30_G1.277;07507cb1-203a-44a4-a886-f53af660a9ab|16	40	+	14	29871	255,0,0	4	735,51,3429,454	0,13296,13398,29403
NC_045512.2	11	29871	p30_G1.278;7e8f4d58-5bf9-47e0-ab7c-70169b126e06|5	40	+	11	29871	255,0,0	4	738,1437,2047,454	0,13299,14783,29406
NC_045512.2	11	29871	p30_G1.278;757bb877-ea32-4b31-870b-94bbbefb6fd2|5	40	+	11	29871	255,0,0	4	738,1440,2037,454	0,13299,14793,29406
NC_045512.2	14	29873	p30_G1.278;0191869f-0723-4b82-8836-a99b2e32eaa3|9	40	+	14	29873	255,0,0	4	735,1440,2037,456	0,13296,14790,29403
NC_045512.2	13	29874	p30_G1.278;eabc5298-2882-4d08-b5ec-e08f91da6f0a|7	40	+	13	29874	255,0,0	4	736,1440,2038,457	0,13297,14791,29404
NC_045512.2	11	29871	p30_G1.279;b07d961f-88a8-4847-81a6-4b688ca9ea64|8	40	+	11	29871	255,0,0	4	738,1493,1980,454	0,13299,14849,29406
NC_045512.2	11	29871	p30_G1.280;3ffb9ced-1027-46ec-9d8f-7cd6ca25ad7c|11	40	+	11	29871	255,0,0	4	738,1619,1864,454	0,13299,14967,29406
NC_045512.2	11	29871	p30_G1.281;abcf2b67-9905-4526-ac5c-8dc1df9892ac|7	40	+	11	29871	255,0,0	4	738,1652,1585,454	0,13299,15245,29406
NC_045512.2	11	29871	p30_G1.282;1ad8741b-9674-4c5a-8c7f-0627f91f846e|5	40	+	11	29871	255,0,0	4	738,1957,1492,453	0,13299,15338,29407
NC_045512.2	11	29871	p30_G1.283;93c1ebfe-b181-40b4-9ec8-4144d1639ea2|6	40	+	11	29871	255,0,0	3	738,1958,50	0,13299,29810
NC_045512.2	11	29871	p30_G1.284;de837d04-6d73-475d-aa1b-c211df329ff6|6	40	+	11	29871	255,0,0	4	738,1985,256,454	0,13299,16574,29406
NC_045512.2	11	29871	p30_G1.285;b62e940f-a2c1-43a3-add3-af88eb2d45ce|5	40	+	11	29871	255,0,0	4	738,2092,513,454	0,13299,16318,29406
NC_045512.2	11	29871	p30_G1.286;b57c2c95-8368-4fd9-a47d-33b642553fcc|5	40	+	11	29871	255,0,0	4	738,2349,811,454	0,13299,16020,29406
NC_045512.2	11	29871	p30_G1.287;cee06e1b-cfc5-456e-9a69-2e86606db676|5	40	+	11	29871	255,0,0	4	738,2429,429,454	0,13299,16402,29406
NC_045512.2	11	29871	p30_G1.288;362cb743-3ea8-4d63-83fe-4b7f146031ee|5	40	+	11	29871	255,0,0	3	738,2613,343	0,13299,29517
NC_045512.2	11	29871	p30_G1.289;0b795271-e133-4410-ae41-3b544147d084|10	40	+	11	29871	255,0,0	3	738,2632,457	0,13299,29403
NC_045512.2	11	29871	p30_G1.290;cf4bcae1-9fd9-4183-b423-e14a37084c27|6	40	+	11	29871	255,0,0	3	738,2721,344	0,13299,29516
NC_045512.2	11	29871	p30_G1.291;bd8b354b-81b5-4706-9ef9-0cf3c6c342e3|5	40	+	11	29871	255,0,0	4	738,2787,268,454	0,13299,16562,29406
NC_045512.2	11	29871	p30_G1.292;ec71172b-b842-43e1-a7f0-99590821962c|5	40	+	11	29871	255,0,0	4	738,2805,288,454	0,13299,16542,29406
NC_045512.2	13	29872	p30_G1.293;0ba0bcde-afc0-4765-b4d6-e0034d2319db|6	40	+	13	29872	255,0,0	4	736,2981,418,455	0,13297,16410,29404
NC_045512.2	11	29871	p30_G1.293;fc17e572-a4ba-4f22-97a4-3c5e60823fef|15	40	+	11	29871	255,0,0	4	738,2980,418,454	0,13299,16412,29406
NC_045512.2	11	29875	p30_G1.293;ff5b8269-a057-4d24-b618-b6cd5be42849|11	40	+	11	29875	255,0,0	4	738,2983,415,458	0,13299,16415,29406
NC_045512.2	11	29871	p30_G1.293;b47a1629-70ef-4a7d-a8aa-1ec8c752e342|8	40	+	11	29871	255,0,0	4	738,2978,418,454	0,13299,16411,29406
NC_045512.2	11	29871	p30_G1.294;2dbc88c8-5168-4954-9ada-141243ae5ea7|5	40	+	11	29871	255,0,0	4	738,3000,81,454	0,13299,16749,29406
NC_045512.2	11	29871	p30_G1.295;3a79a7df-c1c6-4a66-b8e4-3b1d31515e39|11	40	+	11	29871	255,0,0	3	738,3002,442	0,13299,29418
NC_045512.2	11	29871	p30_G1.296;a5b092fb-743b-4ebe-a3b9-f533abb118aa|11	40	+	11	29871	255,0,0	4	738,3047,327,454	0,13299,16503,29406
NC_045512.2	11	29871	p30_G1.297;3f3566c3-952f-429c-80b4-fe758020c386|5	40	+	11	29871	255,0,0	4	738,3103,360,454	0,13299,16471,29406
NC_045512.2	11	29871	p30_G1.297;307546e1-53d0-40a5-8829-ef5ae4592d50|8	40	+	11	29871	255,0,0	4	738,3103,359,454	0,13299,16471,29406
NC_045512.2	13	29871	p30_G1.298;baf6a1d4-a86e-4a79-98d9-17d890bd90db|19	40	+	13	29871	255,0,0	4	736,3113,338,454	0,13297,16489,29404
NC_045512.2	11	29871	p30_G1.298;d9aab012-a061-4214-b781-a808bf5baff8|15	40	+	11	29871	255,0,0	4	738,3115,340,454	0,13299,16490,29406
NC_045512.2	11	29871	p30_G1.299;7b1db434-0a2b-4201-bdb7-b248958e005e|5	40	+	11	29871	255,0,0	4	738,3115,96,450	0,13299,16737,29410
NC_045512.2	11	29871	p30_G1.300;662a24d3-1790-4a91-8740-286375111335|7	40	+	11	29871	255,0,0	3	738,3123,352	0,13299,29508
NC_045512.2	11	29871	p30_G1.301;8cf42629-e785-4074-9123-897b66631f71|11	40	+	11	29871	255,0,0	5	738,3148,65,117,454	0,13299,16566,16713,29406
NC_045512.2	11	29871	p30_G1.302;0b7fb37a-e233-414a-a2e8-2ec56779104f|14	40	+	11	29871	255,0,0	4	738,3191,259,372	0,13299,16550,29488
NC_045512.2	11	29863	p30_G1.303;3ed46eb1-7720-4caf-9a77-e002de2796bb|14	40	+	11	29863	255,0,0	3	738,3272,453	0,13299,29399
NC_045512.2	11	29871	p30_G1.303;c432fce4-7573-43c8-9a45-a4002c729512|7	40	+	11	29871	255,0,0	3	738,3264,457	0,13299,29403
NC_045512.2	11	29871	p30_G1.304;cluster610.fasta:2	40	+	11	29871	255,0,0	3	738,3304,373	0,13299,29487
NC_045512.2	11	29871	p30_G1.305;733a080b-f104-4e48-baa9-eb42db3b8a34|6	40	+	11	29871	255,0,0	4	738,3366,96,454	0,13299,16734,29406
NC_045512.2	11	29871	p30_G1.306;70aca4a6-abec-475c-95d1-6ae9d2590222|22	40	+	11	29871	255,0,0	4	738,3415,62,454	0,13299,16768,29406
NC_045512.2	17	29871	p30_G1.306;1eb65b37-a6b2-4823-ade4-a06985b5e5e5|10	40	+	17	29871	255,0,0	4	732,3410,71,454	0,13293,16753,29400
NC_045512.2	11	29871	p30_G1.307;12f430bf-6fb0-4520-b68e-df7d7ecccf3c|6	40	+	11	29871	255,0,0	4	738,3419,41,454	0,13299,16789,29406
NC_045512.2	11	29871	p30_G1.308;f3ee6536-1323-4ceb-a82c-9edeae1459d4|55	40	+	11	29871	255,0,0	3	738,3445,392	0,13299,29468
NC_045512.2	11	29871	p30_G1.309;9c5b0c81-ca28-4c08-8e5f-204b3e8bd9a9|16	40	+	11	29871	255,0,0	3	738,3446,343	0,13299,29517
NC_045512.2	11	29871	p30_G1.310;e60e4dc4-ddc5-48bc-bd1c-ea3939fd4c0f|29	40	+	11	29871	255,0,0	3	738,3503,475	0,13299,29385
NC_045512.2	11	29871	p30_G1.311;cluster742.fasta:2	40	+	11	29871	255,0,0	3	738,3531,454	0,13299,29406
NC_045512.2	17	29874	p30_G1.311;0815cf85-1671-41c7-9e4b-f16c61ad9cf4|7	40	+	17	29874	255,0,0	3	732,3527,457	0,13293,29400
NC_045512.2	11	29871	p30_G1.311;cluster705.fasta:2	40	+	11	29871	255,0,0	3	738,3529,454	0,13299,29406
NC_045512.2	14	29875	p30_G1.311;cluster279.fasta:2	40	+	14	29875	255,0,0	3	736,3532,458	0,13295,29403
NC_045512.2	15	29872	p30_G1.311;cluster696.fasta:2	40	+	15	29872	255,0,0	3	734,3530,455	0,13295,29402
NC_045512.2	17	29875	p30_G1.311;cluster222.fasta:2	40	+	17	29875	255,0,0	3	732,3530,458	0,13293,29400
NC_045512.2	11	29871	p30_G1.311;cluster1331.fasta:2	40	+	11	29871	255,0,0	3	738,3531,454	0,13299,29406
NC_045512.2	11	29871	p30_G1.311;899cf33f-accc-4e93-92fc-8a343c817f50|6	40	+	11	29871	255,0,0	3	735,3531,454	0,13297,29406
NC_045512.2	14	29873	p30_G1.311;cluster892.fasta:2	40	+	14	29873	255,0,0	3	735,3532,456	0,13296,29403
NC_045512.2	11	29871	p30_G1.311;cluster838.fasta:2	40	+	11	29871	255,0,0	3	738,3530,454	0,13299,29406
NC_045512.2	11	29874	p30_G1.311;cluster1178.fasta:2	40	+	11	29874	255,0,0	3	738,3531,457	0,13299,29406
NC_045512.2	11	29871	p30_G1.311;3053ed0e-00cb-4b58-9380-dca6d2f1b2da|13	40	+	11	29871	255,0,0	3	738,3531,454	0,13299,29406
NC_045512.2	18	29874	p30_G1.311;cluster1423.fasta:2	40	+	18	29874	255,0,0	3	731,3531,457	0,13292,29399
NC_045512.2	14	29874	p30_G1.311;cluster1257.fasta:2	40	+	14	29874	255,0,0	3	736,3532,451	0,13299,29409
NC_045512.2	17	29871	p30_G1.311;cluster580.fasta:2	40	+	17	29871	255,0,0	3	732,3531,454	0,13293,29400
NC_045512.2	14	29865	p30_G1.311;cluster1509.fasta:2	40	+	14	29865	255,0,0	3	735,3532,443	0,13296,29408
NC_045512.2	11	29876	p30_G1.311;cluster528.fasta:2	40	+	11	29876	255,0,0	3	738,3531,459	0,13299,29406
NC_045512.2	67	29873	p30_G1.311;5b3a7aef-ba8b-434b-bd63-173658fc3bab|20	40	+	67	29873	255,0,0	3	682,3530,456	0,13243,29350
NC_045512.2	14	29874	p30_G1.311;cluster67.fasta:2	40	+	14	29874	255,0,0	3	735,3529,457	0,13296,29403
NC_045512.2	11	29875	p30_G1.311;cluster1070.fasta:2	40	+	11	29875	255,0,0	3	738,3531,458	0,13299,29406
NC_045512.2	14	29874	p30_G1.311;cluster938.fasta:2	40	+	14	29874	255,0,0	3	735,3531,457	0,13296,29403
NC_045512.2	11	29875	p30_G1.311;cluster1356.fasta:2	40	+	11	29875	255,0,0	3	738,3530,458	0,13299,29406
NC_045512.2	17	29876	p30_G1.311;cluster680.fasta:2	40	+	17	29876	255,0,0	3	732,3531,459	0,13293,29400
NC_045512.2	18	29869	p30_G1.311;cluster480.fasta:2	40	+	18	29869	255,0,0	3	731,3530,452	0,13292,29399
NC_045512.2	11	29871	p30_G1.311;cluster47.fasta:2	40	+	11	29871	255,0,0	3	738,3530,454	0,13299,29406
NC_045512.2	11	29877	p30_G1.311;cluster985.fasta:2	40	+	11	29877	255,0,0	3	739,3531,460	0,13298,29406
NC_045512.2	11	29871	p30_G1.311;cluster62.fasta:2	40	+	11	29871	255,0,0	3	738,3529,454	0,13299,29406
NC_045512.2	18	29871	p30_G1.311;cluster751.fasta:2	40	+	18	29871	255,0,0	3	731,3530,451	0,13292,29402
NC_045512.2	11	29871	p30_G1.311;cluster209.fasta:2	40	+	11	29871	255,0,0	3	735,3534,454	0,13296,29406
NC_045512.2	11	29875	p30_G1.311;90550c3e-f9a5-4a8d-b53d-6ac3b08c2919|6	40	+	11	29875	255,0,0	3	738,3531,458	0,13299,29406
NC_045512.2	13	29878	p30_G1.311;cluster1091.fasta:2	40	+	13	29878	255,0,0	3	736,3531,461	0,13297,29404
NC_045512.2	11	29882	p30_G1.311;cluster1211.fasta:2	40	+	11	29882	255,0,0	3	738,3531,465	0,13299,29406
NC_045512.2	17	29826	p30_G1.311;cluster372.fasta:2	40	+	17	29826	255,0,0	3	732,3532,404	0,13293,29405
NC_045512.2	11	29878	p30_G1.311;cluster1398.fasta:2	40	+	11	29878	255,0,0	3	738,3531,461	0,13299,29406
NC_045512.2	18	29873	p30_G1.311;cluster926.fasta:2	40	+	18	29873	255,0,0	3	728,3534,456	0,13290,29399
NC_045512.2	11	29901	p30_G1.311;cluster354.fasta:2	40	+	11	29901	255,0,0	3	738,3531,478	0,13299,29412
NC_045512.2	14	29874	p30_G1.311;eda67295-7a9a-4530-a57d-e422e42224bd|250829	40	+	14	29874	255,0,0	3	735,3531,457	0,13296,29403
NC_045512.2	67	29874	p30_G1.311;cluster1250.fasta:2	40	+	67	29874	255,0,0	3	684,3522,454	0,13245,29353
NC_045512.2	11	29876	p30_G1.311;cluster646.fasta:2	40	+	11	29876	255,0,0	3	738,3531,459	0,13299,29406
NC_045512.2	11	29874	p30_G1.311;cluster812.fasta:2	40	+	11	29874	255,0,0	3	738,3530,457	0,13299,29406
NC_045512.2	13	29874	p30_G1.311;cluster1233.fasta:2	40	+	13	29874	255,0,0	3	736,3531,457	0,13297,29404
NC_045512.2	14	29878	p30_G1.311;cluster634.fasta:2	40	+	14	29878	255,0,0	3	735,3532,461	0,13296,29403
NC_045512.2	14	29873	p30_G1.311;cluster1473.fasta:2	40	+	14	29873	255,0,0	3	735,3531,456	0,13296,29403
NC_045512.2	42	29875	p30_G1.311;cluster1270.fasta:2	40	+	42	29875	255,0,0	3	708,3527,452	0,13267,29381
NC_045512.2	11	29878	p30_G1.311;cluster1539.fasta:2	40	+	11	29878	255,0,0	3	737,3534,461	0,13297,29406
NC_045512.2	17	29872	p30_G1.311;cluster541.fasta:2	40	+	17	29872	255,0,0	3	732,3531,455	0,13293,29400
NC_045512.2	78	29873	p30_G1.311;cluster365.fasta:2	40	+	78	29873	255,0,0	3	670,3530,453	0,13233,29342
NC_045512.2	11	29874	p30_G1.311;cluster1232.fasta:2	40	+	11	29874	255,0,0	3	738,3532,457	0,13299,29406
NC_045512.2	15	29874	p30_G1.311;cluster183.fasta:2	40	+	15	29874	255,0,0	3	734,3532,452	0,13295,29407
NC_045512.2	13	29876	p30_G1.311;cluster726.fasta:2	40	+	13	29876	255,0,0	3	736,3530,459	0,13297,29404
NC_045512.2	11	29875	p30_G1.311;cluster886.fasta:10	40	+	11	29875	255,0,0	3	738,3521,461	0,13299,29403
NC_045512.2	11	29863	p30_G1.311;cluster798.fasta:2	40	+	11	29863	255,0,0	3	735,3532,446	0,13297,29406
NC_045512.2	15	29875	p30_G1.311;cluster1198.fasta:2	40	+	15	29875	255,0,0	3	734,3532,458	0,13295,29402
NC_045512.2	111	29878	p30_G1.311;cluster859.fasta:2	40	+	111	29878	255,0,0	3	638,3530,461	0,13199,29306
NC_045512.2	11	29878	p30_G1.311;cluster484.fasta:2	40	+	11	29878	255,0,0	3	738,3531,461	0,13299,29406
NC_045512.2	5	29875	p30_G1.311;cluster629.fasta:2	40	+	5	29875	255,0,0	3	744,3530,458	0,13305,29412
NC_045512.2	11	29871	p30_G1.311;cluster266.fasta:2	40	+	11	29871	255,0,0	3	738,3531,454	0,13299,29406
NC_045512.2	13	29877	p30_G1.311;cluster1507.fasta:2	40	+	13	29877	255,0,0	3	736,3531,460	0,13297,29404
NC_045512.2	14	29871	p30_G1.311;cluster1379.fasta:2	40	+	14	29871	255,0,0	3	735,3531,453	0,13296,29404
NC_045512.2	13	29877	p30_G1.311;cluster1500.fasta:2	40	+	13	29877	255,0,0	3	736,3530,460	0,13297,29404
NC_045512.2	11	29877	p30_G1.311;cluster1075.fasta:2	40	+	11	29877	255,0,0	3	738,3532,460	0,13299,29406
NC_045512.2	15	29871	p30_G1.311;cluster1359.fasta:2	40	+	15	29871	255,0,0	3	734,3532,454	0,13295,29402
NC_045512.2	13	29871	p30_G1.311;cluster1420.fasta:2	40	+	13	29871	255,0,0	3	736,3531,454	0,13297,29404
NC_045512.2	14	29872	p30_G1.311;cluster914.fasta:2	40	+	14	29872	255,0,0	3	735,3532,455	0,13296,29403
NC_045512.2	11	29878	p30_G1.311;cluster916.fasta:2	40	+	11	29878	255,0,0	3	738,3532,461	0,13299,29406
NC_045512.2	13	29882	p30_G1.311;cluster407.fasta:2	40	+	13	29882	255,0,0	3	736,3530,465	0,13297,29404
NC_045512.2	11	29876	p30_G1.311;cluster103.fasta:2	40	+	11	29876	255,0,0	3	738,3535,455	0,13299,29410
NC_045512.2	11	29871	p30_G1.311;cluster1300.fasta:2	40	+	11	29871	255,0,0	3	738,3531,454	0,13299,29406
NC_045512.2	13	29871	p30_G1.311;cluster1042.fasta:2	40	+	13	29871	255,0,0	3	736,3531,454	0,13297,29404
NC_045512.2	11	29875	p30_G1.311;cluster467.fasta:2	40	+	11	29875	255,0,0	3	738,3531,458	0,13299,29406
NC_045512.2	14	29871	p30_G1.311;cluster508.fasta:2	40	+	14	29871	255,0,0	3	735,3532,454	0,13296,29403
NC_045512.2	14	29845	p30_G1.311;cluster911.fasta:2	40	+	14	29845	255,0,0	3	735,3530,428	0,13296,29403
NC_045512.2	11	29871	p30_G1.311;cluster526.fasta:2	40	+	11	29871	255,0,0	3	738,3532,454	0,13299,29406
NC_045512.2	14	29872	p30_G1.311;cluster642.fasta:2	40	+	14	29872	255,0,0	3	735,3532,450	0,13296,29408
NC_045512.2	18	29865	p30_G1.311;cluster1063.fasta:2	40	+	18	29865	255,0,0	3	728,3533,448	0,13289,29399
NC_045512.2	13	29874	p30_G1.311;cluster718.fasta:2	40	+	13	29874	255,0,0	3	733,3533,457	0,13295,29404
NC_045512.2	152	29867	p30_G1.311;cluster1180.fasta:2	40	+	152	29867	255,0,0	3	597,3532,445	0,13158,29270
NC_045512.2	12	29876	p30_G1.311;cluster1454.fasta:2	40	+	12	29876	255,0,0	3	737,3531,454	0,13298,29410
NC_045512.2	40	29876	p30_G1.311;cluster1231.fasta:2	40	+	40	29876	255,0,0	3	709,3532,459	0,13270,29377
NC_045512.2	11	29875	p30_G1.311;cluster1446.fasta:2	40	+	11	29875	255,0,0	3	738,3530,458	0,13299,29406
NC_045512.2	14	29875	p30_G1.311;cluster1079.fasta:2	40	+	14	29875	255,0,0	3	735,3531,458	0,13296,29403
NC_045512.2	11	29874	p30_G1.311;cluster1014.fasta:2	40	+	11	29874	255,0,0	3	738,3532,451	0,13299,29412
NC_045512.2	18	29846	p30_G1.311;cluster13.fasta:2	40	+	18	29846	255,0,0	3	728,3528,422	0,13289,29406
NC_045512.2	11	29871	p30_G1.311;cluster709.fasta:2	40	+	11	29871	255,0,0	3	738,3530,454	0,13299,29406
NC_045512.2	11	29882	p30_G1.311;cluster188.fasta:2	40	+	11	29882	255,0,0	3	728,3536,465	0,13293,29406
NC_045512.2	11	29871	p30_G1.311;cluster932.fasta:2	40	+	11	29871	255,0,0	3	735,3533,455	0,13297,29405
NC_045512.2	11	29878	p30_G1.311;cluster1003.fasta:2	40	+	11	29878	255,0,0	3	735,3533,458	0,13297,29409
NC_045512.2	11	29876	p30_G1.311;cluster1415.fasta:2	40	+	11	29876	255,0,0	3	739,3527,459	0,13302,29406
NC_045512.2	15	29876	p30_G1.311;cluster253.fasta:2	40	+	15	29876	255,0,0	3	734,3531,459	0,13295,29402
NC_045512.2	15	29874	p30_G1.311;f39597d4-8059-48cc-b11a-0a94453cbee3|8	40	+	15	29874	255,0,0	3	734,3531,457	0,13295,29402
NC_045512.2	11	29871	p30_G1.311;cluster1249.fasta:4	40	+	11	29871	255,0,0	3	738,3530,454	0,13299,29406
NC_045512.2	14	29875	p30_G1.311;cluster921.fasta:2	40	+	14	29875	255,0,0	3	735,3531,458	0,13296,29403
NC_045512.2	164	29872	p30_G1.311;cluster1403.fasta:2	40	+	164	29872	255,0,0	3	585,3531,452	0,13146,29256
NC_045512.2	22	29871	p30_G1.311;cluster1524.fasta:2	40	+	22	29871	255,0,0	3	727,3531,454	0,13288,29395
NC_045512.2	11	29891	p30_G1.311;cluster420.fasta:2	40	+	11	29891	255,0,0	3	738,3532,474	0,13299,29406
NC_045512.2	11	29876	p30_G1.311;cluster452.fasta:2	40	+	11	29876	255,0,0	3	738,3531,459	0,13299,29406
NC_045512.2	11	29869	p30_G1.311;cluster606.fasta:2	40	+	11	29869	255,0,0	3	738,3532,452	0,13299,29406
NC_045512.2	23	29878	p30_G1.311;cluster899.fasta:2	40	+	23	29878	255,0,0	3	726,3532,461	0,13287,29394
NC_045512.2	155	29879	p30_G1.311;cluster1313.fasta:2	40	+	155	29879	255,0,0	3	594,3527,458	0,13155,29266
NC_045512.2	13	29878	p30_G1.311;cluster682.fasta:2	40	+	13	29878	255,0,0	3	736,3531,461	0,13297,29404
NC_045512.2	14	29876	p30_G1.311;8a4f09e5-c7dd-4fb6-ade8-8cea447997b9|6	40	+	14	29876	255,0,0	3	735,3531,459	0,13296,29403
NC_045512.2	3	29874	p30_G1.311;45e6b268-cdfe-44e5-9da8-349780df6b22|49	40	+	3	29874	255,0,0	3	746,3531,457	0,13307,29414
NC_045512.2	14	29879	p30_G1.311;cluster1167.fasta:2	40	+	14	29879	255,0,0	3	735,3530,462	0,13296,29403
NC_045512.2	11	29874	p30_G1.311;cluster1388.fasta:2	40	+	11	29874	255,0,0	3	738,3531,457	0,13299,29406
NC_045512.2	13	29875	p30_G1.311;cluster952.fasta:2	40	+	13	29875	255,0,0	3	736,3531,458	0,13297,29404
NC_045512.2	11	29881	p30_G1.311;cluster930.fasta:2	40	+	11	29881	255,0,0	3	738,3532,459	0,13299,29411
NC_045512.2	11	29876	p30_G1.311;cluster594.fasta:2	40	+	11	29876	255,0,0	3	738,3532,454	0,13299,29411
NC_045512.2	11	29868	p30_G1.311;cluster207.fasta:2	40	+	11	29868	255,0,0	3	738,3529,448	0,13299,29409
NC_045512.2	17	29875	p30_G1.311;cluster840.fasta:2	40	+	17	29875	255,0,0	3	732,3529,458	0,13293,29400
NC_045512.2	13	29872	p30_G1.311;cluster788.fasta:2	40	+	13	29872	255,0,0	3	736,3530,451	0,13297,29408
NC_045512.2	14	29871	p30_G1.311;cluster373.fasta:2	40	+	14	29871	255,0,0	3	735,3531,454	0,13296,29403
NC_045512.2	14	29874	p30_G1.311;cluster730.fasta:2	40	+	14	29874	255,0,0	3	735,3530,457	0,13296,29403
NC_045512.2	11	29876	p30_G1.311;cluster1391.fasta:2	40	+	11	29876	255,0,0	3	738,3531,459	0,13299,29406
NC_045512.2	74	29871	p30_G1.311;cluster1496.fasta:2	40	+	74	29871	255,0,0	3	675,3529,460	0,13236,29337
NC_045512.2	11	29874	p30_G1.311;cluster657.fasta:2	40	+	11	29874	255,0,0	3	738,3532,457	0,13299,29406
NC_045512.2	11	29878	p30_G1.311;cluster609.fasta:2	40	+	11	29878	255,0,0	3	738,3532,461	0,13299,29406
NC_045512.2	14	29877	p30_G1.311;cluster1487.fasta:2	40	+	14	29877	255,0,0	3	735,3531,460	0,13296,29403
NC_045512.2	11	29871	p30_G1.311;61149164-2fe9-494a-b655-2d00de6ed27e|566	40	+	11	29871	255,0,0	3	738,3531,454	0,13299,29406
NC_045512.2	11	29875	p30_G1.311;cluster1414.fasta:2	40	+	11	29875	255,0,0	3	738,3532,460	0,13299,29404
NC_045512.2	11	29876	p30_G1.311;cluster1191.fasta:2	40	+	11	29876	255,0,0	3	739,3533,459	0,13298,29406
NC_045512.2	17	29882	p30_G1.311;cluster1194.fasta:2	40	+	17	29882	255,0,0	3	732,3530,465	0,13293,29400
NC_045512.2	16	29872	p30_G1.311;cluster1159.fasta:2	40	+	16	29872	255,0,0	3	733,3532,450	0,13294,29406
NC_045512.2	11	29874	p30_G1.311;cluster1462.fasta:2	40	+	11	29874	255,0,0	3	738,3531,457	0,13299,29406
NC_045512.2	11	29837	p30_G1.311;cluster231.fasta:2	40	+	11	29837	255,0,0	3	740,3529,415	0,13302,29411
NC_045512.2	14	29875	p30_G1.311;cluster1083.fasta:2	40	+	14	29875	255,0,0	3	735,3531,458	0,13296,29403
NC_045512.2	25	29874	p30_G1.311;cluster1528.fasta:2	40	+	25	29874	255,0,0	3	724,3532,457	0,13285,29392
NC_045512.2	13	29874	p30_G1.311;cluster465.fasta:2	40	+	13	29874	255,0,0	3	736,3531,457	0,13297,29404
NC_045512.2	11	29875	p30_G1.311;f6233d6c-1f96-4c4e-9d38-88aa0b682cb3|23	40	+	11	29875	255,0,0	3	738,3531,458	0,13299,29406
NC_045512.2	14	29878	p30_G1.311;cluster783.fasta:2	40	+	14	29878	255,0,0	3	735,3532,461	0,13295,29403
NC_045512.2	14	29871	p30_G1.311;cluster309.fasta:2	40	+	14	29871	255,0,0	3	735,3530,454	0,13296,29403
NC_045512.2	13	29878	p30_G1.311;cluster1309.fasta:2	40	+	13	29878	255,0,0	3	736,3532,461	0,13297,29404
NC_045512.2	11	29867	p30_G1.311;80418ddc-49ac-4370-a1cc-9418c57634e8|36	40	+	11	29867	255,0,0	3	738,3531,450	0,13299,29406
NC_045512.2	11	29875	p30_G1.311;cluster451.fasta:2	40	+	11	29875	255,0,0	3	738,3530,458	0,13299,29406
NC_045512.2	11	29877	p30_G1.311;cluster69.fasta:2	40	+	11	29877	255,0,0	3	738,3532,460	0,13299,29406
NC_045512.2	18	29871	p30_G1.311;cluster1395.fasta:2	40	+	18	29871	255,0,0	3	731,3530,448	0,13292,29405
NC_045512.2	14	29874	p30_G1.311;cluster1065.fasta:2	40	+	14	29874	255,0,0	3	735,3530,457	0,13296,29403
NC_045512.2	17	29846	p30_G1.311;31dad87a-cfaf-42ae-abba-041bdf6551c5|37	40	+	17	29846	255,0,0	3	732,3530,428	0,13293,29401
NC_045512.2	11	29873	p30_G1.311;cluster656.fasta:2	40	+	11	29873	255,0,0	3	738,3531,456	0,13299,29406
NC_045512.2	11	29876	p30_G1.311;cluster229.fasta:2	40	+	11	29876	255,0,0	3	738,3531,459	0,13299,29406
NC_045512.2	14	29871	p30_G1.311;cluster438.fasta:2	40	+	14	29871	255,0,0	3	734,3533,454	0,13294,29403
NC_045512.2	11	29876	p30_G1.311;cluster1134.fasta:2	40	+	11	29876	255,0,0	3	738,3532,454	0,13299,29411
NC_045512.2	11	29873	p30_G1.311;cluster571.fasta:2	40	+	11	29873	255,0,0	3	735,3533,456	0,13297,29406
NC_045512.2	18	29854	p30_G1.311;cluster1010.fasta:2	40	+	18	29854	255,0,0	3	731,3532,437	0,13292,29399
NC_045512.2	40	29875	p30_G1.311;cluster739.fasta:2	40	+	40	29875	255,0,0	3	706,3534,458	0,13267,29377
NC_045512.2	11	29875	p30_G1.311;cluster1439.fasta:2	40	+	11	29875	255,0,0	3	738,3532,458	0,13299,29406
NC_045512.2	14	29871	p30_G1.311;cluster358.fasta:2	40	+	14	29871	255,0,0	3	735,3527,459	0,13296,29398
NC_045512.2	11	29875	p30_G1.311;cluster171.fasta:2	40	+	11	29875	255,0,0	3	738,3531,458	0,13299,29406
NC_045512.2	11	29874	p30_G1.311;cluster341.fasta:2	40	+	11	29874	255,0,0	3	738,3531,457	0,13299,29406
NC_045512.2	11	29873	p30_G1.311;cluster628.fasta:2	40	+	11	29873	255,0,0	3	738,3532,456	0,13299,29406
NC_045512.2	11	29871	p30_G1.311;cluster1394.fasta:2	40	+	11	29871	255,0,0	3	738,3530,454	0,13299,29406
NC_045512.2	17	29874	p30_G1.311;cluster426.fasta:2	40	+	17	29874	255,0,0	3	729,3534,452	0,13291,29405
NC_045512.2	11	29872	p30_G1.311;cluster731.fasta:2	40	+	11	29872	255,0,0	3	738,3514,454	0,13299,29407
NC_045512.2	11	29833	p30_G1.311;cluster1117.fasta:2	40	+	11	29833	255,0,0	3	738,3531,416	0,13299,29406
NC_045512.2	18	29872	p30_G1.311;cluster806.fasta:2	40	+	18	29872	255,0,0	3	729,3526,451	0,13294,29403
NC_045512.2	11	29879	p30_G1.311;cluster367.fasta:2	40	+	11	29879	255,0,0	3	738,3532,462	0,13299,29406
NC_045512.2	17	29871	p30_G1.311;cluster1362.fasta:2	40	+	17	29871	255,0,0	3	732,3531,454	0,13293,29400
NC_045512.2	11	29876	p30_G1.311;cluster1011.fasta:2	40	+	11	29876	255,0,0	3	735,3533,459	0,13296,29406
NC_045512.2	84	29873	p30_G1.311;cluster521.fasta:2	40	+	84	29873	255,0,0	3	665,3530,456	0,13226,29333
NC_045512.2	13	29835	p30_G1.311;cluster915.fasta:4	40	+	13	29835	255,0,0	3	736,3530,413	0,13297,29409
NC_045512.2	11	29876	p30_G1.311;cluster312.fasta:2	40	+	11	29876	255,0,0	3	738,3531,459	0,13299,29406
NC_045512.2	11	29873	p30_G1.311;721eaede-3c52-41af-b525-5bde7702cecc|18	40	+	11	29873	255,0,0	3	738,3530,456	0,13299,29406
NC_045512.2	133	29877	p30_G1.311;cluster619.fasta:2	40	+	133	29877	255,0,0	3	616,3531,460	0,13177,29284
NC_045512.2	11	29875	p30_G1.311;cluster227.fasta:2	40	+	11	29875	255,0,0	3	738,3529,458	0,13299,29406
NC_045512.2	11	29821	p30_G1.311;cluster48.fasta:2	40	+	11	29821	255,0,0	3	735,3527,399	0,13297,29411
NC_045512.2	10	29876	p30_G1.311;cluster_115	40	+	10	29876	255,0,0	3	739,3530,459	0,13300,29407
NC_045512.2	13	29871	p30_G1.311;cluster755.fasta:2	40	+	13	29871	255,0,0	3	736,3530,454	0,13297,29404
NC_045512.2	14	29875	p30_G1.311;eb565a76-3a1e-4842-bbb4-7d2d80620eee|5	40	+	14	29875	255,0,0	3	735,3531,458	0,13296,29403
NC_045512.2	12	29876	p30_G1.311;cluster213.fasta:2	40	+	12	29876	255,0,0	3	737,3530,459	0,13298,29405
NC_045512.2	17	29852	p30_G1.311;cluster790.fasta:2	40	+	17	29852	255,0,0	3	732,3505,442	0,13293,29393
NC_045512.2	17	29871	p30_G1.311;cluster565.fasta:2	40	+	17	29871	255,0,0	3	732,3530,454	0,13293,29400
NC_045512.2	13	29876	p30_G1.311;cluster437.fasta:2	40	+	13	29876	255,0,0	3	736,3532,459	0,13297,29404
NC_045512.2	51	29876	p30_G1.311;cluster918.fasta:2	40	+	51	29876	255,0,0	3	698,3532,459	0,13259,29366
NC_045512.2	15	29875	p30_G1.311;cluster308.fasta:2	40	+	15	29875	255,0,0	3	734,3531,458	0,13295,29402
NC_045512.2	14	29871	p30_G1.311;a19c1e8b-bed5-47dd-a525-d71711de6d02|6	40	+	14	29871	255,0,0	3	735,3532,454	0,13296,29403
NC_045512.2	11	29876	p30_G1.311;cluster158.fasta:4	40	+	11	29876	255,0,0	3	735,3534,454	0,13297,29411
NC_045512.2	14	29878	p30_G1.311;cluster156.fasta:2	40	+	14	29878	255,0,0	3	735,3531,461	0,13296,29403
NC_045512.2	10	29874	p30_G1.311;cluster1471.fasta:2	40	+	10	29874	255,0,0	3	739,3520,469	0,13300,29395
NC_045512.2	11	29870	p30_G1.311;cluster251.fasta:2	40	+	11	29870	255,0,0	3	738,3530,453	0,13299,29406
NC_045512.2	11	29872	p30_G1.311;cluster1242.fasta:2	40	+	11	29872	255,0,0	3	735,3533,455	0,13297,29406
NC_045512.2	11	29876	p30_G1.311;cluster1276.fasta:2	40	+	11	29876	255,0,0	3	738,3530,459	0,13299,29406
NC_045512.2	13	29871	p30_G1.311;cluster1389.fasta:2	40	+	13	29871	255,0,0	3	736,3531,454	0,13297,29404
NC_045512.2	13	29876	p30_G1.311;cluster744.fasta:2	40	+	13	29876	255,0,0	3	736,3531,459	0,13297,29404
NC_045512.2	155	29871	p30_G1.311;cluster962.fasta:2	40	+	155	29871	255,0,0	3	594,3531,454	0,13155,29262
NC_045512.2	13	29866	p30_G1.311;cluster304.fasta:2	40	+	13	29866	255,0,0	3	736,3531,449	0,13297,29404
NC_045512.2	13	29875	p30_G1.311;cluster1223.fasta:2	40	+	13	29875	255,0,0	3	736,3532,452	0,13297,29410
NC_045512.2	13	29871	p30_G1.311;cluster1107.fasta:2	40	+	13	29871	255,0,0	3	736,3528,450	0,13297,29408
NC_045512.2	14	29871	p30_G1.311;cluster1186.fasta:2	40	+	14	29871	255,0,0	3	735,3532,454	0,13296,29403
NC_045512.2	11	29800	p30_G1.311;8ebee2b1-fa98-4fb0-a624-1706a51110a9|11	40	+	11	29800	255,0,0	3	738,3531,383	0,13299,29406
NC_045512.2	14	29871	p30_G1.311;cluster737.fasta:2	40	+	14	29871	255,0,0	3	735,3528,450	0,13296,29407
NC_045512.2	11	29873	p30_G1.311;cluster1166.fasta:2	40	+	11	29873	255,0,0	3	738,3533,457	0,13299,29405
NC_045512.2	11	29874	p30_G1.311;cluster791.fasta:2	40	+	11	29874	255,0,0	3	738,3531,457	0,13299,29406
NC_045512.2	19	29874	p30_G1.311;cluster564.fasta:2	40	+	19	29874	255,0,0	3	730,3530,457	0,13291,29398
NC_045512.2	11	29874	p30_G1.311;cluster1013.fasta:2	40	+	11	29874	255,0,0	3	733,3532,454	0,13299,29409
NC_045512.2	11	29875	p30_G1.311;cluster1055.fasta:2	40	+	11	29875	255,0,0	3	738,3530,458	0,13299,29406
NC_045512.2	11	29871	p30_G1.311;cluster1214.fasta:2	40	+	11	29871	255,0,0	3	738,3531,454	0,13299,29406
NC_045512.2	14	29875	p30_G1.311;5cc578f0-9c4c-4ad7-bf47-ea87265430ce|7	40	+	14	29875	255,0,0	3	735,3530,457	0,13296,29404
NC_045512.2	18	29874	p30_G1.311;cluster643.fasta:2	40	+	18	29874	255,0,0	3	728,3535,454	0,13289,29402
NC_045512.2	14	29873	p30_G1.311;cluster874.fasta:2	40	+	14	29873	255,0,0	3	735,3532,450	0,13296,29409
NC_045512.2	14	29876	p30_G1.311;cluster205.fasta:2	40	+	14	29876	255,0,0	3	735,3530,459	0,13296,29403
NC_045512.2	15	29872	p30_G1.311;cluster1181.fasta:2	40	+	15	29872	255,0,0	3	734,3530,455	0,13295,29402
NC_045512.2	11	29871	p30_G1.312;8ad26b5e-e06a-4150-87d6-252d8d3b66bb|11	40	+	11	29871	255,0,0	3	738,3551,588	0,13299,29272
NC_045512.2	11	29871	p30_G1.313;3eb4c309-e4c8-4f91-95b7-7464233c7923|6	40	+	11	29871	255,0,0	2	746,488	0,29372
NC_045512.2	11	29871	p30_G1.314;055605b7-2371-4151-869a-0bddbf6a1228|23	40	+	11	29871	255,0,0	2	748,1641	0,28219
NC_045512.2	11	29871	p30_G1.315;24852ae8-7cbd-4bf1-863f-561cc0e2f750|6	40	+	11	29871	255,0,0	3	749,92,454	0,16738,29406
NC_045512.2	11	29871	p30_G1.316;0887ce25-9e05-41de-8159-1974545574c0|5	40	+	11	29871	255,0,0	2	866,1638	0,28222
NC_045512.2	11	29871	p30_G1.317;f3bc12fb-83e8-4805-87b1-6ffd33dec26c|14	40	+	11	29871	255,0,0	2	918,527	0,29333
NC_045512.2	11	29871	p30_G1.318;8adfc4d3-77f6-4cc3-8ca5-24861911da66|7	40	+	11	29871	255,0,0	2	1122,1151	0,28709
NC_045512.2	11	29871	p30_G1.319;80e5b619-6b14-4f28-a8d8-8410cd09312c|11	40	+	11	29871	255,0,0	2	1284,394	0,29466
NC_045512.2	11	29871	p30_G1.320;a3372ca9-c562-4a3a-911c-4eee91cad5b5|7	40	+	11	29871	255,0,0	2	1356,394	0,29466
NC_045512.2	13	29871	p30_G1.320;3e96ba54-3cc1-4083-9497-87ddff1c4018|21	40	+	13	29871	255,0,0	2	1359,389	0,29469
NC_045512.2	11	29871	p30_G1.321;2b3e9684-31b9-4068-a6e0-9b789d0a98a9|5	40	+	11	29871	255,0,0	2	6602,1641	0,28219
NC_045512.2	11	29872	p30_G1.322;be2f8287-a009-47c2-b959-874584b7d7e1|8	40	+	11	29872	255,0,0	3	53,212,1019	0,28243,28842
NC_045512.2	11	29871	p30_G1.322;01c69563-2f54-41c9-afee-70d281bd9998|10	40	+	11	29871	255,0,0	3	53,212,1017	0,28243,28843
NC_045512.2	11	29872	p30_G1.323;1491c113-6655-46d8-90cb-36752694e830|7	40	+	11	29872	255,0,0	3	54,3112,455	0,13718,29406
NC_045512.2	11	29871	p30_G1.323;ffa1d8c5-b288-4b87-9f69-540902289d7b|30	40	+	11	29871	255,0,0	3	52,3112,454	0,13718,29406
NC_045512.2	11	29872	p30_G1.323;74e9bbbd-f6b1-4162-bb50-46780ef09e3f|10	40	+	11	29872	255,0,0	3	54,3112,455	0,13718,29406
NC_045512.2	11	29872	p30_G1.324;3a1477d2-e492-4c09-b762-ae5073854c3b|5	40	+	11	29872	255,0,0	2	56,4073	0,25788
NC_045512.2	11	29872	p30_G1.325;912ba5bf-83cc-4a8d-abb8-f6ca61f9eec1|6	40	+	11	29872	255,0,0	3	58,296,455	0,16534,29406
NC_045512.2	11	29872	p30_G1.326;12d0a8d0-fd8e-4dd6-85b3-7dd0d6ec989a|6	40	+	11	29872	255,0,0	3	694,3518,455	0,13312,29406
NC_045512.2	11	29872	p30_G1.327;b5174891-400d-4f7e-95ec-31df91434c49|5	40	+	11	29872	255,0,0	3	731,3402,455	0,13428,29406
NC_045512.2	11	29872	p30_G1.328;17a53f87-fa0d-4cb9-9115-563bf24a6d9f|5	40	+	11	29872	255,0,0	4	738,30,1596,455	0,13299,15233,29406
NC_045512.2	11	29872	p30_G1.329;7d9c2229-ebd3-479f-8e60-e4f5aa5c66af|7	40	+	11	29872	255,0,0	4	738,1247,2214,449	0,13299,14617,29412
NC_045512.2	11	29872	p30_G1.330;a43525f5-c63a-4664-8ef7-361f8ca6dc4d|11	40	+	11	29872	255,0,0	3	738,1361,461	0,13299,29400
NC_045512.2	11	29872	p30_G1.331;cluster1095.fasta:2	40	+	11	29872	255,0,0	3	738,1930,380	0,13299,29481
NC_045512.2	11	29872	p30_G1.332;fd5cc3f3-84d0-4949-bd77-f1a712466d21|5	40	+	11	29872	255,0,0	4	738,1993,111,455	0,13299,16719,29406
NC_045512.2	11	29872	p30_G1.333;a96c1ad1-fb5c-463e-a1d7-4c35ccd7f407|8	40	+	11	29872	255,0,0	4	738,3066,406,455	0,13299,16424,29406
NC_045512.2	17	29871	p30_G1.333;c01cb8c0-c5d3-4b66-bcef-af8a3e0ed6de|14	40	+	17	29871	255,0,0	4	732,3073,407,454	0,13293,16416,29400
NC_045512.2	11	29872	p30_G1.334;23ab1c65-15d2-4c75-9940-001e996b5a81|5	40	+	11	29872	255,0,0	4	738,3191,173,455	0,13299,16657,29406
NC_045512.2	11	29872	p30_G1.335;19a8a3ed-cd52-483b-a56e-c2800eafab05|6	40	+	11	29872	255,0,0	3	738,3528,337	0,13299,29524
NC_045512.2	11	29872	p30_G1.336;aa88711a-c50b-49f3-95d6-1cc100a05fb9|31	40	+	11	29872	255,0,0	3	738,3587,479	0,13299,29382
NC_045512.2	11	29872	p30_G1.337;05dd4046-0970-4074-94cb-8ad37694f316|5	40	+	11	29872	255,0,0	2	1020,485	0,29376
NC_045512.2	11	29872	p30_G1.338;c725a094-e39e-4ff4-b4a4-efbd48fa377f|5	40	+	11	29872	255,0,0	2	1091,522	0,29339
NC_045512.2	11	29872	p30_G1.339;298c52b7-6c35-4eaa-b18d-bed72ee36485|6	40	+	11	29872	255,0,0	2	1264,530	0,29331
NC_045512.2	11	29872	p30_G1.340;cluster_108	40	+	11	29872	255,0,0	3	1628,3712,423	0,2847,29438
NC_045512.2	11	29872	p30_G1.341;cluster1486.fasta:2	40	+	11	29872	255,0,0	2	3510,1081	0,28780
NC_045512.2	11	29873	p30_G1.342;e02f15e6-4de6-4e9b-93f6-4e1432a7d13d|11	40	+	11	29873	255,0,0	2	31,521	0,29341
NC_045512.2	11	29869	p30_G1.343;de013828-7169-49ee-8c18-2a97ed5bdd4c|7	40	+	11	29869	255,0,0	3	51,920,398	0,26455,29460
NC_045512.2	18	29873	p30_G1.343;414d2d6d-39a6-4bf8-9d10-a2ba0e18280f|81	40	+	18	29873	255,0,0	3	46,914,406	0,26449,29449
NC_045512.2	11	29870	p30_G1.343;118cde81-1f62-4905-a168-978a6155859a|20	40	+	11	29870	255,0,0	3	53,916,400	0,26456,29459
NC_045512.2	11	29873	p30_G1.344;24f76690-213d-4edc-b7ee-2aee520f23d9|16	40	+	11	29873	255,0,0	3	53,1085,2234	0,26456,27628
NC_045512.2	11	29873	p30_G1.345;2a1aa822-a04e-428d-bbbc-8e4c12b1ce3c|12	40	+	11	29873	255,0,0	3	55,2010,2327	0,25370,27535
NC_045512.2	11	29873	p30_G1.346;d3413709-578f-4fc2-8162-99bf94515d6c|17	40	+	11	29873	255,0,0	3	52,1630,792	0,27372,29070
NC_045512.2	11	29873	p30_G1.346;4c9f9e54-7899-40bf-87c5-c25acc7cbda3|8	40	+	11	29873	255,0,0	3	55,1629,792	0,27373,29070
NC_045512.2	11	29871	p30_G1.347;8d38f349-ebad-442f-b4c7-605784c7d5ce|6	40	+	11	29871	255,0,0	3	55,310,2102	0,27373,27758
NC_045512.2	13	29873	p30_G1.347;baf23aa1-6d77-43c3-b950-d02d62132e81|7	40	+	13	29873	255,0,0	3	53,318,2100	0,27371,27760
NC_045512.2	11	29873	p30_G1.348;ba28910a-9f5b-4960-93ac-5fc91e8b152a|15	40	+	11	29873	255,0,0	3	55,404,677	0,27373,29185
NC_045512.2	11	29873	p30_G1.349;7dfa67cc-d466-420d-8039-2559440308ed|6	40	+	11	29873	255,0,0	3	55,1082,1019	0,27373,28843
NC_045512.2	11	29872	p30_G1.350;f3c38d5b-632e-43ca-becf-0da5e32c2176|21	40	+	11	29872	255,0,0	3	57,1044,373	0,15765,29488
NC_045512.2	11	29873	p30_G1.350;24562d69-8b0c-4abf-a4db-b32b8a9f3e80|8	40	+	11	29873	255,0,0	3	57,1044,374	0,15765,29488
NC_045512.2	11	29868	p30_G1.350;d0c0ace7-e109-45a1-a2cc-fb6ca3d841a4|44	40	+	11	29868	255,0,0	3	57,1044,369	0,15765,29488
NC_045512.2	11	29874	p30_G1.351;cluster1025.fasta:2	40	+	11	29874	255,0,0	3	62,1057,457	0,15773,29406
NC_045512.2	17	29871	p30_G1.351;cluster1466.fasta:2	40	+	17	29871	255,0,0	3	48,1066,454	0,15758,29400
NC_045512.2	11	29873	p30_G1.351;dc187352-013f-4606-bddd-faf9ec8ec250|1183	40	+	11	29873	255,0,0	3	57,1065,456	0,15765,29406
NC_045512.2	12	29873	p30_G1.351;745f44f3-d69f-4aee-8aab-2bc60801d18c|16	40	+	12	29873	255,0,0	3	56,1064,456	0,15764,29405
NC_045512.2	11	29876	p30_G1.351;cluster818.fasta:2	40	+	11	29876	255,0,0	3	56,1066,459	0,15763,29406
NC_045512.2	11	29874	p30_G1.351;068e3d7c-292a-4829-9178-099ddfad9e13|2755	40	+	11	29874	255,0,0	3	54,1066,457	0,15764,29406
NC_045512.2	8	29876	p30_G1.351;cda3ebcb-53e8-44f7-873e-5d531c03cbfb|9	40	+	8	29876	255,0,0	3	60,1065,459	0,15768,29409
NC_045512.2	11	29873	p30_G1.351;da509d8b-d7f3-484f-ad8f-e3313a31b645|23	40	+	11	29873	255,0,0	3	54,1065,456	0,15764,29406
NC_045512.2	11	29875	p30_G1.351;bb7b837d-3f8e-4110-a98e-8751b23f4b5b|52	40	+	11	29875	255,0,0	3	57,1065,458	0,15765,29406
NC_045512.2	11	29873	p30_G1.352;ee75412c-e8ab-4d9a-b99d-adc12e1d13ad|12	40	+	11	29873	255,0,0	2	57,762	0,29100
NC_045512.2	11	29871	p30_G1.353;6b00ddd3-d960-43a4-8538-159ca505a292|14	40	+	11	29871	255,0,0	3	58,404,454	0,16426,29406
NC_045512.2	11	29873	p30_G1.353;41077260-d143-4200-97e6-d631fe5f3c15|8	40	+	11	29873	255,0,0	3	58,404,456	0,16426,29406
NC_045512.2	11	29873	p30_G1.354;30adaeb8-1fee-4408-8916-6d3fba1e2418|13	40	+	11	29873	255,0,0	3	60,3177,456	0,13653,29406
NC_045512.2	11	29873	p30_G1.355;ece4f4a7-4909-48ea-b238-cfd6477df9a9|10	40	+	11	29873	255,0,0	2	67,398	0,29464
NC_045512.2	11	29873	p30_G1.356;cluster_223	40	+	11	29873	255,0,0	3	500,949,336	0,1527,29526
NC_045512.2	11	29873	p30_G1.357;671aad1a-f94e-4630-a463-0f777b4aca96|8	40	+	11	29873	255,0,0	2	722,694	0,29168
NC_045512.2	11	29873	p30_G1.358;4aa01b23-79ca-4cf9-afbe-3b64a75a42d3|8	40	+	11	29873	255,0,0	2	722,382	0,29480
NC_045512.2	18	29871	p30_G1.358;22cb889a-f4e8-470b-af60-cfa90969d158|23	40	+	18	29871	255,0,0	2	714,389	0,29464
NC_045512.2	11	29873	p30_G1.359;1a9315cf-be79-4b71-8105-1fece93acdc7|11	40	+	11	29873	255,0,0	2	724,494	0,29368
NC_045512.2	11	29873	p30_G1.360;f1dbeeb3-177e-4839-a07a-436763af695e|12	40	+	11	29873	255,0,0	3	738,25,533	0,13299,29329
NC_045512.2	15	29873	p30_G1.361;7da8c090-cea1-422e-b4f3-aa7bf25e049e|41	40	+	15	29873	255,0,0	4	734,1268,2214,456	0,13295,14612,29402
NC_045512.2	14	29870	p30_G1.361;7a287722-130a-47ca-8e21-c9b78b3dd628|41	40	+	14	29870	255,0,0	4	735,1268,2214,453	0,13296,14613,29403
NC_045512.2	11	29869	p30_G1.361;4a6b2223-7734-4cc8-8b1e-4b6739556337|21	40	+	11	29869	255,0,0	4	738,1265,2214,452	0,13299,14616,29406
NC_045512.2	11	29873	p30_G1.362;cluster_146	40	+	11	29873	255,0,0	4	738,1498,1238,453	0,13299,15591,29409
NC_045512.2	18	29873	p30_G1.363;ee7c1b07-618e-417b-b03f-d70998c1ae7e|5	40	+	18	29873	255,0,0	4	731,1665,1544,456	0,13292,15278,29399
NC_045512.2	11	29871	p30_G1.363;11a737a1-a317-4fc4-95b4-b1f7487504b6|5	40	+	11	29871	255,0,0	4	738,1665,1544,454	0,13299,15285,29406
NC_045512.2	11	29873	p30_G1.364;10131d1a-9724-4321-bffe-4862cf81116a|7	40	+	11	29873	255,0,0	4	738,1928,144,456	0,13299,16686,29406
NC_045512.2	11	29873	p30_G1.365;c3cde999-d2b9-48ee-9394-ed4945df6487|6	40	+	11	29873	255,0,0	4	738,1958,325,456	0,13299,16505,29406
NC_045512.2	11	29873	p30_G1.366;901aa41b-c1be-4578-aba6-6a585c796b9f|5	40	+	11	29873	255,0,0	3	738,1996,400	0,13299,29462
NC_045512.2	14	29872	p30_G1.367;c129e19d-6113-4c25-9508-beba214f4552|6	40	+	14	29872	255,0,0	4	735,2018,355,455	0,13296,16472,29403
NC_045512.2	11	29873	p30_G1.367;1b27deb1-b190-4deb-bb6e-5589e3d263d6|7	40	+	11	29873	255,0,0	4	738,2018,354,456	0,13299,16475,29406
NC_045512.2	11	29873	p30_G1.368;3602652e-6baa-4b1e-b8a2-965f2d4ef67b|10	40	+	11	29873	255,0,0	4	738,2611,201,456	0,13299,16629,29406
NC_045512.2	11	29873	p30_G1.369;65f2a706-46fd-4d9d-996a-90aa2b4f703e|15	40	+	11	29873	255,0,0	3	738,2952,456	0,13299,29406
NC_045512.2	11	29873	p30_G1.370;0c7121de-4a38-42bc-9373-89f9bc63df75|5	40	+	11	29873	255,0,0	4	738,2964,493,483	0,13299,16344,29379
NC_045512.2	11	29872	p30_G1.370;dff2940a-6a40-4976-99f0-c1f1d928e038|9	40	+	11	29872	255,0,0	4	738,2964,493,482	0,13299,16344,29379
NC_045512.2	11	29873	p30_G1.371;b28b512b-6fa4-4b18-b083-4b2a2e7c78d0|6	40	+	11	29873	255,0,0	4	738,2985,39,456	0,13299,16791,29406
NC_045512.2	11	29873	p30_G1.372;d05d01a7-83c3-4dcf-8a74-a380333b69ea|19	40	+	11	29873	255,0,0	3	738,3000,524	0,13299,29338
NC_045512.2	11	29873	p30_G1.373;a461dabe-a5c6-4dc8-a34b-82be762b97a4|5	40	+	11	29873	255,0,0	4	738,3015,44,455	0,13299,16785,29407
NC_045512.2	11	29873	p30_G1.374;03533739-50fd-41b0-a914-84bccc359cd8|5	40	+	11	29873	255,0,0	4	738,3025,266,456	0,13299,16564,29406
NC_045512.2	11	29873	p30_G1.375;cluster1367.fasta:2	40	+	11	29873	255,0,0	4	738,3089,169,456	0,13299,16661,29406
NC_045512.2	11	29873	p30_G1.376;187a77a6-f833-4418-8087-70383b878396|6	40	+	11	29873	255,0,0	3	738,3097,403	0,13299,29459
NC_045512.2	11	29873	p30_G1.377;5db4d053-b69c-4691-872b-e1ee2ef2e0b0|5	40	+	11	29873	255,0,0	4	738,3266,76,456	0,13299,16754,29406
NC_045512.2	11	29873	p30_G1.378;98a6928e-4ea5-4394-b736-d52c6ed0bb12|11	40	+	11	29873	255,0,0	3	738,3413,405	0,13299,29457
NC_045512.2	11	29873	p30_G1.379;c4cc117c-dfe2-458d-a694-54376581e4e6|13	40	+	11	29873	255,0,0	3	738,3504,330	0,13299,29532
NC_045512.2	12	29872	p30_G1.379;9001d80e-ffda-4c39-8c5a-04d2715471e9|39	40	+	12	29872	255,0,0	3	737,3509,333	0,13298,29527
NC_045512.2	11	29873	p30_G1.380;42e07148-d40d-4bf4-906d-27d7479995a1|71	40	+	11	29873	255,0,0	3	738,3524,404	0,13299,29458
NC_045512.2	17	29873	p30_G1.380;cluster1499.fasta:2	40	+	17	29873	255,0,0	3	732,3519,393	0,13293,29463
NC_045512.2	11	29876	p30_G1.380;4a489727-ee73-4a7b-ba29-03f6d655296e|5	40	+	11	29876	255,0,0	3	738,3526,403	0,13299,29462
NC_045512.2	16	29871	p30_G1.380;cfaf8f85-b4ce-49ac-8462-e5f8e08d8550|10	40	+	16	29871	255,0,0	3	733,3525,404	0,13294,29451
NC_045512.2	11	29873	p30_G1.381;1280a8d0-751b-481b-8222-4ee47569f97e|6	40	+	11	29873	255,0,0	4	738,3530,22,400	0,13299,29406,29462
NC_045512.2	11	29873	p30_G1.382;451a7076-7930-436b-a443-cfcda8dee553|17	40	+	11	29873	255,0,0	3	738,3692,580	0,13299,29282
NC_045512.2	11	29873	p30_G1.383;856b8352-dc12-4060-8ed2-34a6deb7cfff|5	40	+	11	29873	255,0,0	3	774,3598,451	0,13233,29411
NC_045512.2	14	29872	p30_G1.384;8733ebcb-dada-4212-a5e4-2130e9193c9e|13	40	+	14	29872	255,0,0	2	1039,1639	0,28219
NC_045512.2	11	29873	p30_G1.384;ea8432cc-52c6-47e9-8fe0-93b3ae4ff702|5	40	+	11	29873	255,0,0	2	1039,1649	0,28213
NC_045512.2	11	29873	p30_G1.385;b1d6d0a2-2d6b-49b7-8f51-6bb14dd53d35|5	40	+	11	29873	255,0,0	2	1831,608	0,29254
NC_045512.2	11	29873	p30_G1.386;bf5f3631-04fc-46af-af3a-3eaf181be56c|5	40	+	11	29873	255,0,0	2	1841,544	0,29318
NC_045512.2	11	29873	p30_G1.387;92afcc39-f608-479f-82d9-97cddd665a9a|19	40	+	11	29873	255,0,0	2	16829,456	0,29406
NC_045512.2	16	29871	p30_G1.387;d66b87f7-3a25-48f3-88c3-ffefcbb291b1|5	40	+	16	29871	255,0,0	2	16825,454	0,29401
NC_045512.2	11	29874	p30_G1.388;cluster1488.fasta:2	40	+	11	29874	255,0,0	2	37,1631	0,28232
NC_045512.2	11	29874	p30_G1.389;958c569b-3e76-42e1-bb96-2fceb472087f|9	40	+	11	29874	255,0,0	3	51,1852,791	0,26455,29072
NC_045512.2	11	29874	p30_G1.390;f769add5-b733-42f7-bc26-8eea67cf051b|9	40	+	11	29874	255,0,0	3	53,1809,2646	0,25370,27217
NC_045512.2	11	29871	p30_G1.390;dad0b6dc-255e-4bc8-90c4-878515d8bf9b|5	40	+	11	29871	255,0,0	3	51,1810,2643	0,25369,27217
NC_045512.2	11	29874	p30_G1.391;f85fd7b9-fb99-48aa-8c47-42a047ca9296|5	40	+	11	29874	255,0,0	3	53,1529,1730	0,26456,28133
NC_045512.2	11	29874	p30_G1.392;63f82586-b1c7-4821-8ada-fe966041576e|6	40	+	11	29874	255,0,0	3	53,339,2071	0,27373,27792
NC_045512.2	14	29872	p30_G1.393;65b118a7-4fe1-4063-83ce-b6e69f162ba2|6	40	+	14	29872	255,0,0	3	50,1407,54	0,28240,29804
NC_045512.2	11	29874	p30_G1.393;1c903edc-5f08-4e2c-8ce6-fe7043d3a4d8|6	40	+	11	29874	255,0,0	3	53,1407,64	0,28243,29799
NC_045512.2	14	29874	p30_G1.394;115c6fcf-e7ef-40c0-9f3e-ba5ad1d2410f|34	40	+	14	29874	255,0,0	3	50,1436,58	0,28240,29802
NC_045512.2	11	29873	p30_G1.394;8298ff62-cc0c-498e-83da-430e9ef4c199|9	40	+	11	29873	255,0,0	3	53,1436,61	0,28243,29801
NC_045512.2	11	29874	p30_G1.395;d757a9a2-a95d-4e0b-9a0b-389dca8d2aff|9	40	+	11	29874	255,0,0	2	54,14099	0,15764
NC_045512.2	11	29873	p30_G1.396;b4a71e18-35d4-445c-b98b-11788d7954df|2504	40	+	11	29873	255,0,0	2	54,8322	0,21540
NC_045512.2	10	29874	p30_G1.396;caafd76c-6997-4772-80c0-58160dd9f7c2|14	40	+	10	29874	255,0,0	2	55,8323	0,21541
NC_045512.2	11	29874	p30_G1.396;cluster1357.fasta:2	40	+	11	29874	255,0,0	2	54,8323	0,21540
NC_045512.2	11	29871	p30_G1.396;115b0917-1e22-47a8-a82a-a9f001d5ad41|149	40	+	11	29871	255,0,0	2	54,8320	0,21540
NC_045512.2	10	29871	p30_G1.396;7ecf7162-2b34-4033-b6ab-f17b9394a7d5|5	40	+	10	29871	255,0,0	2	55,8320	0,21541
NC_045512.2	12	29876	p30_G1.396;cluster524.fasta:2	40	+	12	29876	255,0,0	2	51,8326	0,21538
NC_045512.2	11	29874	p30_G1.397;cluster1154.fasta:2	40	+	11	29874	255,0,0	6	55,1734,65,736,1840,42	0,21537,26706,26803,27626,29821
NC_045512.2	11	29874	p30_G1.398;9a9c5722-e58a-48b5-ad1d-029b4f27aab2|10	40	+	11	29874	255,0,0	3	55,4330,82	0,25370,29781
NC_045512.2	14	29874	p30_G1.399;289add7c-100c-4bf5-979c-77e2770e1d4e|35	40	+	14	29874	255,0,0	3	52,169,2253	0,27370,27607
NC_045512.2	11	29872	p30_G1.399;16eaf5f2-005b-4711-b244-315d140a4e00|16	40	+	11	29872	255,0,0	3	55,168,2251	0,27373,27610
NC_045512.2	11	29874	p30_G1.399;9ffaa308-9d56-488a-bf6e-1ee277f153b8|7	40	+	11	29874	255,0,0	3	55,168,2253	0,27373,27610
NC_045512.2	11	29874	p30_G1.400;4c3cd805-2290-46fc-8d52-cf48f4254c1c|5	40	+	11	29874	255,0,0	3	55,195,2251	0,27373,27612
NC_045512.2	17	29874	p30_G1.401;cd329688-1129-4da6-8efd-ac3277ec1236|22	40	+	17	29874	255,0,0	3	49,247,1658	0,27367,28199
NC_045512.2	11	29871	p30_G1.401;0eac639c-0ccf-4ee5-8507-cdde01c61b8c|13	40	+	11	29871	255,0,0	3	55,247,1655	0,27373,28205
NC_045512.2	11	29874	p30_G1.402;1847972e-c47a-4168-965e-14fa6167ec43|8	40	+	11	29874	255,0,0	3	55,409,711	0,27373,29152
NC_045512.2	13	29874	p30_G1.402;fd4618c0-c56a-4df4-ba35-474ca5ab307b|47	40	+	13	29874	255,0,0	3	53,416,702	0,27371,29159
NC_045512.2	13	29872	p30_G1.402;a6663c72-5698-4a05-bd03-6bfca1af0d93|23	40	+	13	29872	255,0,0	3	53,407,700	0,27371,29159
NC_045512.2	11	29874	p30_G1.402;481c41ac-4004-4056-8c48-45edb0499240|10	40	+	11	29874	255,0,0	3	55,423,708	0,27373,29155
NC_045512.2	11	29871	p30_G1.403;6159ef1f-fb76-409f-8754-7dbed5ae029d|6	40	+	11	29871	255,0,0	3	53,977,1440	0,27373,28420
NC_045512.2	11	29874	p30_G1.403;2c647f46-8505-488f-a33a-e764a65f4d2c|22	40	+	11	29874	255,0,0	3	55,977,1443	0,27373,28420
NC_045512.2	11	29874	p30_G1.404;8c913b46-835c-4ab4-a749-911e6b32945c|5	40	+	11	29874	255,0,0	3	55,2306,84	0,27373,29779
NC_045512.2	11	29873	p30_G1.405;26e852ed-6070-4bcd-a07d-8737c61ca02a|33	40	+	11	29873	255,0,0	3	55,2326,81	0,27373,29781
NC_045512.2	11	29877	p30_G1.405;9f2904d1-fe03-4c48-9327-850faf77110f|9	40	+	11	29877	255,0,0	3	55,2325,85	0,27373,29781
NC_045512.2	18	29874	p30_G1.405;016200a6-362d-4894-a15d-6273c5c18232|83	40	+	18	29874	255,0,0	3	48,2325,84	0,27366,29772
NC_045512.2	11	29874	p30_G1.405;ff11d09b-7583-4a11-9f0d-c0ef7206bd8e|64	40	+	11	29874	255,0,0	3	55,2327,84	0,27373,29779
NC_045512.2	11	29891	p30_G1.406;cluster1238.fasta:2	40	+	11	29891	255,0,0	2	53,2507	0,27373
NC_045512.2	11	29872	p30_G1.406;cluster449.fasta:2	40	+	11	29872	255,0,0	2	53,2488	0,27373
NC_045512.2	13	29874	p30_G1.406;64d9a4a2-9bdc-4114-9dd5-b90a9f64c442|5	40	+	13	29874	255,0,0	2	51,2490	0,27371
NC_045512.2	17	29874	p30_G1.406;cluster603.fasta:2	40	+	17	29874	255,0,0	2	49,2490	0,27367
NC_045512.2	11	29876	p30_G1.406;cluster530.fasta:2	40	+	11	29876	255,0,0	2	55,2492	0,27373
NC_045512.2	17	29894	p30_G1.406;cluster825.fasta:2	40	+	17	29894	255,0,0	2	50,2511	0,27366
NC_045512.2	11	29873	p30_G1.406;cluster1218.fasta:2	40	+	11	29873	255,0,0	2	52,2491	0,27371
NC_045512.2	11	29874	p30_G1.406;cluster585.fasta:2	40	+	11	29874	255,0,0	2	55,2489	0,27374
NC_045512.2	14	29876	p30_G1.406;cluster201.fasta:2	40	+	14	29876	255,0,0	2	52,2492	0,27370
NC_045512.2	4	29876	p30_G1.406;2a6fc3a4-5a72-4ad3-8bb5-5f45e12a4bbb|30	40	+	4	29876	255,0,0	2	62,2492	0,27380
NC_045512.2	13	29877	p30_G1.406;cluster1436.fasta:2	40	+	13	29877	255,0,0	2	53,2493	0,27371
NC_045512.2	11	29875	p30_G1.406;cluster793.fasta:2	40	+	11	29875	255,0,0	2	55,2491	0,27373
NC_045512.2	13	29877	p30_G1.406;cluster766.fasta:2	40	+	13	29877	255,0,0	2	53,2493	0,27371
NC_045512.2	14	29878	p30_G1.406;cluster219.fasta:2	40	+	14	29878	255,0,0	2	52,2494	0,27370
NC_045512.2	16	29871	p30_G1.406;cluster335.fasta:2	40	+	16	29871	255,0,0	2	50,2487	0,27368
NC_045512.2	18	29874	p30_G1.406;cluster157.fasta:2	40	+	18	29874	255,0,0	2	57,2486	0,27370
NC_045512.2	14	29874	p30_G1.406;cluster924.fasta:2	40	+	14	29874	255,0,0	2	52,2490	0,27370
NC_045512.2	17	29876	p30_G1.406;cluster885.fasta:2	40	+	17	29876	255,0,0	2	58,2480	0,27379
NC_045512.2	11	29875	p30_G1.406;8e7b2ed3-cfc7-4ec4-a913-9f116b212609|29177	40	+	11	29875	255,0,0	2	55,2491	0,27373
NC_045512.2	4	29871	p30_G1.406;cluster733.fasta:2	40	+	4	29871	255,0,0	2	62,2487	0,27380
NC_045512.2	13	29874	p30_G1.406;cluster950.fasta:2	40	+	13	29874	255,0,0	2	53,2490	0,27371
NC_045512.2	16	29874	p30_G1.406;cluster625.fasta:2	40	+	16	29874	255,0,0	2	50,2490	0,27368
NC_045512.2	18	29875	p30_G1.406;cluster980.fasta:2	40	+	18	29875	255,0,0	2	48,2491	0,27366
NC_045512.2	14	29871	p30_G1.406;cluster1413.fasta:2	40	+	14	29871	255,0,0	2	52,2487	0,27370
NC_045512.2	11	29875	p30_G1.406;cluster1006.fasta:2	40	+	11	29875	255,0,0	2	55,2491	0,27373
NC_045512.2	11	29873	p30_G1.406;cluster326.fasta:2	40	+	11	29873	255,0,0	2	53,2489	0,27373
NC_045512.2	11	29874	p30_G1.407;08271cf1-6d74-4934-85b6-f398142d88db|7	40	+	11	29874	255,0,0	2	57,3585	0,26278
NC_045512.2	11	29873	p30_G1.408;8c81d914-8b0b-4b2e-a981-6360e6bfdabb|11	40	+	11	29873	255,0,0	3	58,1124,456	0,15707,29406
NC_045512.2	14	29874	p30_G1.408;e2f995a8-5f94-4bae-8ab7-0967e71008ca|18	40	+	14	29874	255,0,0	3	55,1123,457	0,15704,29403
NC_045512.2	11	29873	p30_G1.409;226da2bd-4209-4240-ae08-8ef391224cc5|11	40	+	11	29873	255,0,0	3	58,577,456	0,16254,29406
NC_045512.2	11	29874	p30_G1.409;2bec1637-acb3-4d02-92a8-c7654e8e502f|9	40	+	11	29874	255,0,0	3	58,575,457	0,16254,29406
NC_045512.2	11	29874	p30_G1.410;2918baeb-1090-4c48-85d5-dde6476cafb2|10	40	+	11	29874	255,0,0	2	58,4984	0,24879
NC_045512.2	11	29874	p30_G1.411;5d983f59-641a-4b8c-88e1-502b01828aec|5	40	+	11	29874	255,0,0	3	58,1146,402	0,26225,29461
NC_045512.2	11	29874	p30_G1.412;aa33a01d-de59-4a4c-9104-56736bc10a77|3582	40	+	11	29874	255,0,0	2	58,3638	0,26225
NC_045512.2	11	29874	p30_G1.413;68d1ed17-6892-4811-b782-94a9a9f7e9aa|9	40	+	11	29874	255,0,0	2	58,2575	0,27288
NC_045512.2	11	29874	p30_G1.414;a85dd3b2-8b70-42da-9568-95eaff8632c0|10	40	+	11	29874	255,0,0	3	59,2470,457	0,14360,29406
NC_045512.2	11	29875	p30_G1.414;a94eca68-6f9d-4326-8c9b-69b772505180|20	40	+	11	29875	255,0,0	3	59,2470,458	0,14360,29406
NC_045512.2	11	29872	p30_G1.414;1de7ba0c-1970-4fb1-9fee-05376163ee8d|18	40	+	11	29872	255,0,0	3	58,2470,455	0,14359,29406
NC_045512.2	11	29874	p30_G1.414;33de93fe-a935-4bbd-8385-89a21f73ce97|272	40	+	11	29874	255,0,0	3	59,2470,457	0,14360,29406
NC_045512.2	11	29875	p30_G1.414;71a4c369-b219-43ee-abfc-6b4166e998fb|66	40	+	11	29875	255,0,0	3	59,2470,458	0,14360,29406
NC_045512.2	11	29874	p30_G1.414;6999a5ca-7bcf-4f5f-92b4-e7f4616b3824|42	40	+	11	29874	255,0,0	3	59,2470,457	0,14360,29406
NC_045512.2	11	29874	p30_G1.415;81ad508f-22fe-413e-b187-243b5117e910|6	40	+	11	29874	255,0,0	3	64,1820,457	0,15010,29406
NC_045512.2	11	29874	p30_G1.416;cluster_230	40	+	11	29874	255,0,0	3	64,404,936	0,27883,28927
NC_045512.2	11	29874	p30_G1.417;89eb42aa-07e5-4002-b50d-071733d752c5|26	40	+	11	29874	255,0,0	2	64,1648	0,28215
NC_045512.2	11	29874	p30_G1.418;ed5f5d8b-41ac-426a-96ec-87367bf6a3e2|7	40	+	11	29874	255,0,0	3	65,906,402	0,26469,29461
NC_045512.2	11	29874	p30_G1.419;1c86f506-c4c6-4e7d-8da2-2aca4785a948|5	40	+	11	29874	255,0,0	2	66,2856	0,27007
NC_045512.2	11	29871	p30_G1.420;cluster1241.fasta:2	40	+	11	29871	255,0,0	2	67,2067	0,27793
NC_045512.2	11	29874	p30_G1.420;60620158-1755-4cd5-8a35-6eaab37808ee|11	40	+	11	29874	255,0,0	2	67,2068	0,27795
NC_045512.2	11	29871	p30_G1.421;2657224b-c804-4033-94a5-5f6d09bd2fa2|19	40	+	11	29871	255,0,0	2	74,2080	0,27780
NC_045512.2	13	29874	p30_G1.421;837e0702-c9e2-4308-8773-61ac62e7d31f|22	40	+	13	29874	255,0,0	2	72,2083	0,27778
NC_045512.2	11	29874	p30_G1.422;4bdf0cdf-f525-413a-bf9d-9943721f89c5|12	40	+	11	29874	255,0,0	3	86,136,4426	0,6620,25437
NC_045512.2	11	29874	p30_G1.423;d5f80815-753e-4e0c-8174-d61523e1ac6c|6	40	+	11	29874	255,0,0	3	685,3534,457	0,13295,29406
NC_045512.2	11	29874	p30_G1.424;cluster_170	40	+	11	29874	255,0,0	4	714,37,1725,602	0,13297,15131,29261
NC_045512.2	11	29874	p30_G1.425;3780224b-a328-40ba-8b23-5e07a4f652a3|6	40	+	11	29874	255,0,0	2	723,1116	0,28747
NC_045512.2	11	29874	p30_G1.426;b180f404-e4ba-4ac0-bf7a-7b22c94d90e0|6	40	+	11	29874	255,0,0	2	723,50	0,29813
NC_045512.2	11	29874	p30_G1.427;1b92a4df-20f6-4f1b-b098-14fad23d215c|5	40	+	11	29874	255,0,0	3	735,3482,427	0,13297,29436
NC_045512.2	11	29874	p30_G1.428;c4a072b5-9aa0-4386-b711-702b64d1ee73|12	40	+	11	29874	255,0,0	4	738,138,3343,457	0,13299,13487,29406
NC_045512.2	14	29872	p30_G1.428;bc701b9b-6933-4eea-8074-8b978dc49b06|6	40	+	14	29872	255,0,0	4	735,138,3343,455	0,13296,13484,29403
NC_045512.2	11	29874	p30_G1.429;e31dbcb0-348f-4458-91fa-9d081774622a|6	40	+	11	29874	255,0,0	4	738,1366,428,457	0,13299,16402,29406
NC_045512.2	11	29874	p30_G1.430;f265ab11-c72b-48e0-8e10-e494ed601df6|11	40	+	11	29874	255,0,0	4	738,1792,1629,457	0,13299,15202,29406
NC_045512.2	11	29874	p30_G1.431;18e76912-c9b1-4427-9471-2e448cc49d18|7	40	+	11	29874	255,0,0	4	738,1851,176,457	0,13299,16654,29406
NC_045512.2	11	29874	p30_G1.432;f5cfad0b-eb2f-41fd-9824-b687fd765842|5	40	+	11	29874	255,0,0	4	738,1868,1575,457	0,13299,15255,29406
NC_045512.2	11	29874	p30_G1.433;6eb4d0d5-f335-4019-ba69-60791fc07e2c|6	40	+	11	29874	255,0,0	4	738,1889,982,457	0,13299,15848,29406
NC_045512.2	11	29874	p30_G1.434;ace2e685-c266-44b5-a057-12dee75e45cf|9	40	+	11	29874	255,0,0	4	738,2061,491,457	0,13299,16339,29406
NC_045512.2	17	29873	p30_G1.435;43b55f89-d981-491e-8f1d-2815aa74b5f2|10	40	+	17	29873	255,0,0	4	732,2954,204,456	0,13293,16619,29400
NC_045512.2	11	29874	p30_G1.435;ef5a545e-2dc5-48fe-a3cf-37b670cbdb6a|5	40	+	11	29874	255,0,0	4	738,2962,201,457	0,13299,16629,29406
NC_045512.2	15	29874	p30_G1.436;297d7771-80ae-4190-864b-d85d9a5587d8|6	40	+	15	29874	255,0,0	4	734,2965,471,457	0,13295,16354,29402
NC_045512.2	11	29873	p30_G1.436;cf8ef3d4-23f7-44fd-9df0-20854fadcefa|21	40	+	11	29873	255,0,0	4	738,2967,469,456	0,13299,16361,29406
NC_045512.2	11	29874	p30_G1.437;67d54f84-41e7-4844-a989-b0b744832060|9	40	+	11	29874	255,0,0	4	738,2980,290,457	0,13299,16540,29406
NC_045512.2	11	29871	p30_G1.438;12618e0c-4b16-42b3-9581-df40dd94dd42|9	40	+	11	29871	255,0,0	4	738,3017,286,454	0,13299,16544,29406
NC_045512.2	14	29876	p30_G1.438;ceb6c2bd-ede0-4b18-9de9-cc9561a6b054|10	40	+	14	29876	255,0,0	4	735,3017,286,459	0,13296,16541,29403
NC_045512.2	13	29874	p30_G1.438;b3730b74-8a03-4287-b879-6083b4275c8c|7	40	+	13	29874	255,0,0	4	736,3015,289,457	0,13297,16539,29404
NC_045512.2	16	29874	p30_G1.438;f209f42e-281e-4dea-8c03-fa1307ae6763|5	40	+	16	29874	255,0,0	4	733,3017,287,457	0,13294,16539,29401
NC_045512.2	11	29874	p30_G1.439;bb6debcd-f71f-424f-b4b0-b9ac01752ebb|10	40	+	11	29874	255,0,0	4	738,3092,337,457	0,13299,16493,29406
NC_045512.2	18	29874	p30_G1.439;2c4821ed-1f8e-4df0-8447-12d9ef485bdf|11	40	+	18	29874	255,0,0	4	731,3092,337,457	0,13292,16486,29399
NC_045512.2	12	29871	p30_G1.440;c249672a-1536-4dca-84ba-232fdacb8e19|14	40	+	12	29871	255,0,0	4	737,3116,292,454	0,13298,16537,29405
NC_045512.2	11	29874	p30_G1.440;4025532d-257b-47b9-bf4b-81917617a30d|34	40	+	11	29874	255,0,0	4	738,3116,292,457	0,13299,16538,29406
NC_045512.2	40	29874	p30_G1.441;3c176df1-f99a-4488-84a2-3a305d8c0da3|49	40	+	40	29874	255,0,0	4	709,3144,288,457	0,13270,16513,29377
NC_045512.2	11	29875	p30_G1.441;71341586-0951-48fc-8720-d6a14810464b|5	40	+	11	29875	255,0,0	4	738,3152,298,458	0,13299,16532,29406
NC_045512.2	11	29871	p30_G1.441;6b93763a-2c07-4e2b-8b2f-89f61b0cf70c|9	40	+	11	29871	255,0,0	4	738,3144,297,454	0,13299,16533,29406
NC_045512.2	13	29874	p30_G1.441;2fbda4d2-db76-4327-a88a-5b973b493283|40	40	+	13	29874	255,0,0	4	736,3150,288,457	0,13297,16540,29404
NC_045512.2	13	29874	p30_G1.441;40b1d84f-3972-4e92-9f5e-63e9408d3c9b|30	40	+	13	29874	255,0,0	4	736,3145,289,457	0,13297,16539,29404
NC_045512.2	14	29874	p30_G1.442;12c354bc-2c18-4ea3-8df4-9080a4e64f28|22	40	+	14	29874	255,0,0	4	735,3230,240,457	0,13296,16587,29403
NC_045512.2	11	29871	p30_G1.442;5f4810c5-6fb0-4812-9c8c-ac9be0d2352f|17	40	+	11	29871	255,0,0	4	738,3241,242,454	0,13299,16588,29406
NC_045512.2	11	29872	p30_G1.442;9b1b2865-a46b-406c-b53d-d0b9ee073d08|11	40	+	11	29872	255,0,0	4	738,3228,242,455	0,13299,16588,29406
NC_045512.2	11	29874	p30_G1.442;f2abb562-a8cd-413c-be8b-ac2dc2de3cbc|53	40	+	11	29874	255,0,0	4	738,3240,242,457	0,13299,16588,29406
NC_045512.2	11	29874	p30_G1.443;d2a717a1-7ae0-43e0-ab1f-2f8af4f5527c|14	40	+	11	29874	255,0,0	3	738,3241,397	0,13299,29466
NC_045512.2	11	29874	p30_G1.444;417aaf75-c4aa-4236-81eb-6f2259a467ca|20	40	+	11	29874	255,0,0	3	738,3261,336	0,13299,29527
NC_045512.2	11	29874	p30_G1.445;7729736b-6dbe-4fe4-9337-f4b3b155a232|5	40	+	11	29874	255,0,0	4	738,3313,113,457	0,13299,16717,29406
NC_045512.2	11	29874	p30_G1.446;f134a495-00a7-4d20-850b-d0bd7e9d933c|5	40	+	11	29874	255,0,0	4	738,3352,73,457	0,13299,16757,29406
NC_045512.2	14	29873	p30_G1.446;4865de8e-2c47-48e2-ac34-b6e6a1d159a8|8	40	+	14	29873	255,0,0	4	735,3352,73,456	0,13296,16754,29403
NC_045512.2	11	29874	p30_G1.447;c8c63a20-f843-44a9-8832-b9885a944fdb|14	40	+	11	29874	255,0,0	3	738,3394,497	0,13299,29366
NC_045512.2	11	29874	p30_G1.448;29c6376c-6d2c-4b49-b9a1-8702a7cfc131|7	40	+	11	29874	255,0,0	3	738,3415,358	0,13299,29505
NC_045512.2	11	29874	p30_G1.449;a83938a7-ef98-418d-833f-6df68dcb054f|5	40	+	11	29874	255,0,0	3	738,3461,504	0,13299,29359
NC_045512.2	11	29874	p30_G1.450;a28847c3-dae7-434f-9f14-abf6bfdb718c|6	40	+	11	29874	255,0,0	3	738,3479,374	0,13299,29489
NC_045512.2	11	29874	p30_G1.451;262c798a-61a5-40fb-8d38-8a9ec34dba7b|5	40	+	11	29874	255,0,0	3	738,3510,423	0,13299,29440
NC_045512.2	11	29874	p30_G1.452;1904faab-48d0-45f8-8cac-b71b3be4b733|69	40	+	11	29874	255,0,0	3	738,3531,511	0,13299,29352
NC_045512.2	11	29874	p30_G1.453;68b8230a-17eb-42c2-8a93-82d0ae705de8|25	40	+	11	29874	255,0,0	4	738,3531,305,110	0,13299,29406,29753
NC_045512.2	13	29871	p30_G1.453;a8eb82b6-199f-4226-800d-facc4b4145f7|252	40	+	13	29871	255,0,0	4	736,3531,296,109	0,13297,29404,29749
NC_045512.2	11	29874	p30_G1.453;a386ccf2-b819-49cb-b855-5fc4874a854d|10	40	+	11	29874	255,0,0	4	738,3532,309,100	0,13299,29406,29763
NC_045512.2	11	29874	p30_G1.453;5c6504d3-d7ab-46e0-8008-8ba637083f34|26	40	+	11	29874	255,0,0	4	738,3531,309,100	0,13299,29406,29763
NC_045512.2	13	29874	p30_G1.453;d733f09a-3064-4f2a-8eef-a5bf09e79617|30	40	+	13	29874	255,0,0	4	736,3531,302,111	0,13297,29404,29750
NC_045512.2	11	29874	p30_G1.454;1ce4c7c2-bf3b-4eeb-bd55-f8600cae2cbd|26	40	+	11	29874	255,0,0	2	738,16564	0,13299
NC_045512.2	11	29874	p30_G1.455;bb244700-9bc5-4f07-aba6-ad2eb0a7420b|5	40	+	11	29874	255,0,0	3	746,3594,457	0,13237,29406
NC_045512.2	11	29874	p30_G1.456;ec165d3a-9f8f-4c71-bf9f-a6c747a2d4d7|5	40	+	11	29874	255,0,0	2	816,667	0,29196
NC_045512.2	11	29874	p30_G1.457;2ba34ef4-1e77-4e5a-bb84-be5ef5c0356a|6	40	+	11	29874	255,0,0	2	1068,397	0,29466
NC_045512.2	11	29874	p30_G1.458;d9410a80-e76b-4bb9-9c70-7d1e3dd5c3d4|6	40	+	11	29874	255,0,0	2	1134,1652	0,28211
NC_045512.2	11	29874	p30_G1.459;e56ec535-6c8f-4526-99d2-bc59005545f9|5	40	+	11	29874	255,0,0	2	1350,548	0,29315
NC_045512.2	11	29874	p30_G1.460;c94c6175-3106-4442-922c-cbf3af1a7454|5	40	+	11	29874	255,0,0	2	1414,604	0,29259
NC_045512.2	11	29874	p30_G1.461;d9229455-662a-4b3e-9c05-e4df76cbfbd6|5	40	+	11	29874	255,0,0	2	2785,559	0,29304
NC_045512.2	11	29874	p30_G1.462;a281db05-f39b-4349-bdd5-552c3e7f994a|9	40	+	11	29874	255,0,0	2	6675,1641	0,28222
NC_045512.2	11	29871	p30_G1.463;9e568e3c-8418-4f17-9a87-51b1befb228b|20	40	+	11	29871	255,0,0	3	16,3530,449	0,13301,29411
NC_045512.2	11	29875	p30_G1.463;8692b670-177f-49dd-905e-9c019d3452bb|7	40	+	11	29875	255,0,0	3	10,3533,458	0,13298,29406
NC_045512.2	11	29875	p30_G1.464;58bccd55-6483-4305-80de-bc3f076db9d4|5	40	+	11	29875	255,0,0	2	25,3003	0,26861
NC_045512.2	11	29875	p30_G1.465;27e1c188-0d81-40be-b4f0-d39e0ab7ef8e|6	40	+	11	29875	255,0,0	3	51,1317,681	0,26456,29183
NC_045512.2	11	29871	p30_G1.466;c9b9bddd-c607-4c6a-a711-8840dd7b1e16|6	40	+	11	29871	255,0,0	3	52,2313,454	0,14517,29406
NC_045512.2	11	29875	p30_G1.466;e90bca23-c469-4db4-a57c-64c63c9351c1|6	40	+	11	29875	255,0,0	3	52,2312,458	0,14517,29406
NC_045512.2	11	29875	p30_G1.467;74d01aa4-aeaf-4f9f-a3e3-6c06aa4952ea|10	40	+	11	29875	255,0,0	3	52,5831,408	0,21539,29456
NC_045512.2	11	29875	p30_G1.468;ec3742fa-d53d-447b-8e9c-9c045e90bf40|28	40	+	11	29875	255,0,0	3	53,1333,703	0,26456,29161
NC_045512.2	11	29875	p30_G1.469;7fba91d4-7e52-4b4c-8a24-ce3693a5a98b|19	40	+	11	29875	255,0,0	3	53,519,1021	0,28243,28843
NC_045512.2	11	29873	p30_G1.470;c509c61e-2b52-45db-9c05-39169a8152cf|13	40	+	11	29873	255,0,0	3	53,759,792	0,28243,29070
NC_045512.2	15	29875	p30_G1.470;88d3ccae-cb54-4a1b-9d5b-0f4f1bd12db0|29	40	+	15	29875	255,0,0	3	49,759,794	0,28239,29066
NC_045512.2	11	29875	p30_G1.471;1e6e2f45-a55c-48f1-b79e-7dbef2650118|5	40	+	11	29875	255,0,0	3	54,1447,56	0,21540,29808
NC_045512.2	11	29874	p30_G1.472;1c41419b-1b23-4b99-85ad-47e74c6c6111|7	40	+	11	29874	255,0,0	3	52,477,1448	0,27871,28415
NC_045512.2	11	29875	p30_G1.472;75c50c63-69df-42e3-b579-5c3663280091|6	40	+	11	29875	255,0,0	3	54,478,1445	0,27872,28419
NC_045512.2	11	29874	p30_G1.473;c23be325-20b6-42a4-973a-dee7bf6cabaa|14	40	+	11	29874	255,0,0	3	55,2417,708	0,25370,29155
NC_045512.2	14	29875	p30_G1.473;1a46b922-470f-4b83-9a9f-6070be38f861|33	40	+	14	29875	255,0,0	3	52,2417,705	0,25367,29156
NC_045512.2	14	29875	p30_G1.474;2494d5bb-79a7-4e66-b079-65f10d7b99eb|24	40	+	14	29875	255,0,0	3	52,2981,1444	0,25367,28417
NC_045512.2	11	29873	p30_G1.474;4e6830d7-0dd4-4e6f-9609-90b5d74ba27c|5	40	+	11	29873	255,0,0	3	53,2980,1446	0,25370,28416
NC_045512.2	11	29871	p30_G1.474;cdc09f75-1dbe-44c5-acf7-6bb9fe848ede|5	40	+	11	29871	255,0,0	3	55,2980,1439	0,25370,28421
NC_045512.2	11	29876	p30_G1.475;cluster654.fasta:2	40	+	11	29876	255,0,0	2	68,4481	0,25384
NC_045512.2	11	29882	p30_G1.475;cluster1355.fasta:2	40	+	11	29882	255,0,0	2	55,4501	0,25370
NC_045512.2	16	29875	p30_G1.475;cluster487.fasta:2	40	+	16	29875	255,0,0	2	50,4494	0,25365
NC_045512.2	11	29876	p30_G1.475;cluster247.fasta:2	40	+	11	29876	255,0,0	2	55,4495	0,25370
NC_045512.2	4	29874	p30_G1.475;33fd9e7a-2a08-4af9-8543-e55a4712570e|15	40	+	4	29874	255,0,0	2	62,4493	0,25377
NC_045512.2	13	29877	p30_G1.475;cluster1215.fasta:2	40	+	13	29877	255,0,0	2	53,4496	0,25368
NC_045512.2	11	29875	p30_G1.475;cluster368.fasta:2	40	+	11	29875	255,0,0	2	52,4495	0,25369
NC_045512.2	11	29877	p30_G1.475;cluster842.fasta:2	40	+	11	29877	255,0,0	2	55,4496	0,25370
NC_045512.2	11	29874	p30_G1.475;8666fe0f-a07d-47a7-b099-b680b002fb08|14474	40	+	11	29874	255,0,0	2	55,4493	0,25370
NC_045512.2	11	29883	p30_G1.475;cluster281.fasta:2	40	+	11	29883	255,0,0	2	53,4502	0,25370
NC_045512.2	11	29871	p30_G1.475;cluster1476.fasta:2	40	+	11	29871	255,0,0	2	68,4476	0,25384
NC_045512.2	13	29875	p30_G1.475;cluster400.fasta:2	40	+	13	29875	255,0,0	2	53,4494	0,25368
NC_045512.2	11	29874	p30_G1.475;cluster1093.fasta:2	40	+	11	29874	255,0,0	2	63,4484	0,25379
NC_045512.2	14	29874	p30_G1.476;54693a5a-9311-459c-bfe4-76c4fe3f3bef|6	40	+	14	29874	255,0,0	3	52,2344,98	0,27370,29762
NC_045512.2	11	29875	p30_G1.476;e42ab3cc-9255-4326-bfb7-a75b0b072f33|5	40	+	11	29875	255,0,0	3	52,2344,99	0,27372,29765
NC_045512.2	11	29875	p30_G1.477;f6cbbaa2-7ca2-4334-91f9-f2bda9502a09|12	40	+	11	29875	255,0,0	3	55,170,2229	0,27373,27635
NC_045512.2	11	29875	p30_G1.477;a0663a55-4b6f-4c7c-b01c-77a3a89b7a5d|24	40	+	11	29875	255,0,0	3	55,170,2229	0,27373,27635
NC_045512.2	11	29875	p30_G1.478;3efd48c3-5f51-4643-af1d-7c27da1dfe6f|5	40	+	11	29875	255,0,0	3	55,934,792	0,27373,29072
NC_045512.2	11	29875	p30_G1.479;cluster_199	40	+	11	29875	255,0,0	3	55,1112,1203	0,27373,28661
NC_045512.2	14	29871	p30_G1.480;0a31f426-8502-4a98-8487-a543dff4ebc6|6	40	+	14	29871	255,0,0	3	52,1140,1297	0,27370,28560
NC_045512.2	11	29874	p30_G1.480;6b244720-fa6d-47fb-b99a-fcead51074e8|7	40	+	11	29874	255,0,0	3	55,1141,1298	0,27373,28565
NC_045512.2	17	29875	p30_G1.480;c232e4e5-259f-48fb-891c-7dfffdc7ec5c|19	40	+	17	29875	255,0,0	3	49,1141,1299	0,27367,28559
NC_045512.2	13	29875	p30_G1.481;69c9ae97-2af5-41d7-b996-addb71a995a9|10	40	+	13	29875	255,0,0	3	54,2926,458	0,13902,29404
NC_045512.2	11	29871	p30_G1.481;37d044b8-12d7-4317-9b10-adbb20bfa904|5	40	+	11	29871	255,0,0	3	56,2926,454	0,13904,29406
NC_045512.2	11	29869	p30_G1.482;23cc869a-ad3d-4ace-a337-6c6681900cd0|14	40	+	11	29869	255,0,0	3	57,1231,452	0,15599,29406
NC_045512.2	11	29875	p30_G1.482;0a8f6c96-a2a7-4843-a9af-1aba769b2ca8|15	40	+	11	29875	255,0,0	3	56,1231,458	0,15599,29406
NC_045512.2	11	29875	p30_G1.483;5846d66f-e9bc-4afd-872f-e44a1dc17a73|5	40	+	11	29875	255,0,0	4	57,497,491,458	0,15765,16339,29406
NC_045512.2	11	29875	p30_G1.484;16e00e05-0ba6-41fe-9ef6-35a0b5f5ee93|6	40	+	11	29875	255,0,0	2	57,4451	0,25413
NC_045512.2	11	29875	p30_G1.485;0fa1efc1-217a-48bb-8ad1-63d9dc81e58b|9	40	+	11	29875	255,0,0	4	58,45,3532,458	0,693,13299,29406
NC_045512.2	11	29871	p30_G1.485;a24bef39-81a6-4117-baec-ed80d0926717|28	40	+	11	29871	255,0,0	4	58,45,3531,454	0,693,13299,29406
NC_045512.2	11	29875	p30_G1.486;7b951ad8-b7ef-4b37-9663-8e0efcce25fe|5	40	+	11	29875	255,0,0	3	58,3154,458	0,13676,29406
NC_045512.2	11	29871	p30_G1.486;4688220c-2a8d-48ed-a673-a834ddf1f51f|8	40	+	11	29871	255,0,0	3	56,3151,454	0,13679,29406
NC_045512.2	16	29874	p30_G1.486;af19e499-5fd6-4794-8a72-d6f232a6ef25|31	40	+	16	29874	255,0,0	3	53,3163,457	0,13662,29401
NC_045512.2	11	29872	p30_G1.487;d5d91c53-325a-4bad-a11b-a1373a53daa6|11	40	+	11	29872	255,0,0	3	59,3417,455	0,13414,29406
NC_045512.2	11	29875	p30_G1.487;22456380-bfda-4386-973a-9183b0e9894a|7	40	+	11	29875	255,0,0	3	58,3417,458	0,13413,29406
NC_045512.2	11	29875	p30_G1.488;1851c135-69a2-47db-b100-f5aca9d28255|144	40	+	11	29875	255,0,0	2	64,2109	0,27755
NC_045512.2	11	29874	p30_G1.488;543e65c2-1987-422d-ae83-afde3825fbdf|57	40	+	11	29874	255,0,0	2	59,2114	0,27749
NC_045512.2	13	29873	p30_G1.488;dac001d3-3a8d-4771-96a4-5c0bc44dd994|142	40	+	13	29873	255,0,0	2	57,2113	0,27747
NC_045512.2	13	29875	p30_G1.489;76a5e4f8-2ac2-43ec-ad6b-5d327bb5ee96|48	40	+	13	29875	255,0,0	2	58,3370	0,26492
NC_045512.2	11	29874	p30_G1.489;0eb98da4-48e7-4f09-a26b-90c94b60d30b|23	40	+	11	29874	255,0,0	2	53,3377	0,26486
NC_045512.2	11	29875	p30_G1.490;d57bd177-434e-4adb-8d09-f9270473ea0b|18	40	+	11	29875	255,0,0	3	65,1297,693	0,26469,29171
NC_045512.2	11	29875	p30_G1.491;4afab61a-f2e9-4c5a-9512-fa5b6bccf1e4|8	40	+	11	29875	255,0,0	3	65,2291,1024	0,26469,28840
NC_045512.2	11	29875	p30_G1.492;cluster551.fasta:2	40	+	11	29875	255,0,0	2	688,258	0,29606
NC_045512.2	11	29875	p30_G1.493;fe956fde-32bf-4a3a-ac4d-26a3ac6c61eb|9	40	+	11	29875	255,0,0	2	732,621	0,29243
NC_045512.2	13	29873	p30_G1.494;a720033e-a589-428e-9a03-43ef11bafecc|21	40	+	13	29873	255,0,0	4	736,48,3396,456	0,13297,13432,29404
NC_045512.2	11	29875	p30_G1.494;dec219dc-f8aa-4b12-9864-b9c3b0fa656d|18	40	+	11	29875	255,0,0	4	738,48,3397,458	0,13299,13434,29406
NC_045512.2	17	29874	p30_G1.494;fa3691a5-03ab-460a-ae66-c92c1ba2ab3b|29	40	+	17	29874	255,0,0	4	732,48,3396,457	0,13293,13428,29400
NC_045512.2	14	29874	p30_G1.494;b0baf775-0c2a-4ec9-9180-7923dee04c21|24	40	+	14	29874	255,0,0	4	735,48,3397,457	0,13296,13431,29403
NC_045512.2	13	29875	p30_G1.494;c3faa5c9-4d2e-4395-a7ed-e0b2af4e4762|19	40	+	13	29875	255,0,0	4	736,48,3396,458	0,13297,13432,29404
NC_045512.2	11	29876	p30_G1.494;faefae57-7036-4bfa-b769-fda6b8c2f8de|9	40	+	11	29876	255,0,0	4	738,48,3397,459	0,13299,13434,29406
NC_045512.2	17	29875	p30_G1.495;26f7d7d9-f45a-4df6-8da5-a2e0d8daa914|9	40	+	17	29875	255,0,0	4	732,105,3376,458	0,13293,13448,29400
NC_045512.2	11	29871	p30_G1.495;43a8cd2a-60f4-4999-aa40-7f3a8dc6b026|6	40	+	11	29871	255,0,0	4	738,105,3376,454	0,13299,13454,29406
NC_045512.2	11	29875	p30_G1.496;cluster_154	40	+	11	29875	255,0,0	4	738,963,902,458	0,13299,15928,29406
NC_045512.2	11	29875	p30_G1.497;96252609-bb88-4ae1-8e68-36a58e12c97e|5	40	+	11	29875	255,0,0	4	738,1589,1640,458	0,13299,15190,29406
NC_045512.2	18	29875	p30_G1.498;4336d4d9-6f3d-4741-a4cd-ace4e1aa8a27|25	40	+	18	29875	255,0,0	4	731,1855,1598,458	0,13292,15225,29399
NC_045512.2	11	29875	p30_G1.498;85afdcda-4bbf-4a36-9b03-a42dc7b5cde5|24	40	+	11	29875	255,0,0	4	738,1856,1595,458	0,13299,15235,29406
NC_045512.2	11	29875	p30_G1.499;d3de13b7-2e8c-4307-bfaa-4adabc95eb69|8	40	+	11	29875	255,0,0	4	738,1991,1493,453	0,13299,15338,29411
NC_045512.2	11	29875	p30_G1.500;5a8bc899-8b81-4028-9c1b-46bf8a82a246|5	40	+	11	29875	255,0,0	3	738,2362,363	0,13299,29501
NC_045512.2	11	29875	p30_G1.501;c9ffff7d-97b4-4d27-8c0c-dfaf2981cc15|11	40	+	11	29875	255,0,0	4	738,2597,840,458	0,13299,15990,29406
NC_045512.2	11	29875	p30_G1.502;a949aaa4-8afa-4be0-b370-2ec0f6c196e3|5	40	+	11	29875	255,0,0	4	738,2702,200,458	0,13299,16631,29406
NC_045512.2	11	29875	p30_G1.503;f3738824-d9f6-46c8-9126-96a81ecc1ff2|24	40	+	11	29875	255,0,0	4	738,2964,486,458	0,13299,16344,29406
NC_045512.2	11	29871	p30_G1.503;23a80be6-c21e-4daa-ba1e-305bcfc1eb4c|99	40	+	11	29871	255,0,0	4	738,2964,486,454	0,13299,16344,29406
NC_045512.2	14	29874	p30_G1.503;d77bbc8e-ba55-41f3-9b7e-58cd51d85a95|168	40	+	14	29874	255,0,0	4	735,2960,493,457	0,13296,16334,29403
NC_045512.2	11	29875	p30_G1.504;474b5509-e254-43c0-ae73-d51123f563ef|5	40	+	11	29875	255,0,0	4	738,2972,445,458	0,13299,16385,29406
NC_045512.2	11	29875	p30_G1.505;f0aff74b-f6dd-429d-b49c-226044d10b01|8	40	+	11	29875	255,0,0	4	738,2987,157,458	0,13299,16673,29406
NC_045512.2	11	29872	p30_G1.505;58a467ab-8e4f-462d-802c-af4706974eb2|8	40	+	11	29872	255,0,0	4	738,2987,157,455	0,13299,16673,29406
NC_045512.2	11	29875	p30_G1.506;900200f8-2e2e-4571-b747-356fc7181331|5	40	+	11	29875	255,0,0	3	738,2991,432	0,13299,29432
NC_045512.2	11	29874	p30_G1.507;f50e3023-9dfc-4360-9a28-30633d362f68|5	40	+	11	29874	255,0,0	3	738,2991,376	0,13299,29487
NC_045512.2	11	29875	p30_G1.507;22f6fe57-fcc1-4931-b524-0993d2806714|6	40	+	11	29875	255,0,0	3	738,2989,377	0,13299,29487
NC_045512.2	11	29875	p30_G1.508;554cc27d-5ace-4b78-8595-8c524205faf9|10	40	+	11	29875	255,0,0	4	738,3009,228,458	0,13299,16602,29406
NC_045512.2	11	29875	p30_G1.509;c4bf2d90-8772-4695-801d-fb51625b527b|13	40	+	11	29875	255,0,0	4	738,3033,320,458	0,13299,16510,29406
NC_045512.2	18	29874	p30_G1.509;0f0d61b3-c34d-49a8-aa36-c18b3cea0613|5	40	+	18	29874	255,0,0	4	731,3033,316,457	0,13292,16508,29399
NC_045512.2	11	29875	p30_G1.510;7290ab71-9fb7-4c0d-a1cf-f97387aa07f2|11	40	+	11	29875	255,0,0	4	738,3089,286,458	0,13299,16544,29406
NC_045512.2	16	29871	p30_G1.511;6c231ac0-3124-4623-bcd5-da7a7f7700f7|11	40	+	16	29871	255,0,0	4	733,3185,293,454	0,13294,16532,29401
NC_045512.2	11	29875	p30_G1.511;40c6fa68-6a3a-4e9b-ab4d-7f922d2e27c2|149	40	+	11	29875	255,0,0	4	738,3191,289,458	0,13299,16541,29406
NC_045512.2	11	29873	p30_G1.511;28a3aaa0-5c1c-4742-be06-38df7c50461b|5	40	+	11	29873	255,0,0	4	737,3188,280,453	0,13305,16550,29409
NC_045512.2	14	29871	p30_G1.511;230bec36-2a52-452e-bdbf-09f062f91a80|373	40	+	14	29871	255,0,0	4	735,3195,285,454	0,13296,16542,29403
NC_045512.2	11	29875	p30_G1.511;c7785689-78ac-42db-9426-7b4bc4db1362|32	40	+	11	29875	255,0,0	4	738,3189,282,458	0,13299,16548,29406
NC_045512.2	11	29875	p30_G1.512;e07f9e62-9ef0-46cd-b059-fa75cff7f253|11	40	+	11	29875	255,0,0	4	738,3287,85,458	0,13299,16746,29406
NC_045512.2	11	29873	p30_G1.512;b9eb6be5-8dce-483a-a976-91f941a0647d|16	40	+	11	29873	255,0,0	4	738,3285,86,456	0,13299,16745,29406
NC_045512.2	11	29875	p30_G1.513;c86c043c-8db1-44bc-bcd5-ca862c2de76a|10	40	+	11	29875	255,0,0	3	738,3311,458	0,13299,29406
NC_045512.2	11	29875	p30_G1.514;b2a243d2-c756-47a5-8c62-681938ed7c66|5	40	+	11	29875	255,0,0	4	738,3350,109,458	0,13299,16722,29406
NC_045512.2	14	29873	p30_G1.515;4788cb12-792e-4c2c-bd08-4bdd2d28e25e|13	40	+	14	29873	255,0,0	4	735,3384,49,456	0,13296,16779,29403
NC_045512.2	11	29875	p30_G1.515;e3961c63-922c-42f1-9c8b-123240faa8a6|16	40	+	11	29875	255,0,0	4	738,3384,48,458	0,13299,16782,29406
NC_045512.2	11	29871	p30_G1.516;ce5f172a-6a28-49b4-9816-47fd32e3aa17|5	40	+	11	29871	255,0,0	3	738,3451,518	0,13299,29342
NC_045512.2	14	29875	p30_G1.516;0ffcd52b-c82c-486a-8f38-c1f750f03efa|19	40	+	14	29875	255,0,0	3	735,3450,521	0,13296,29340
NC_045512.2	11	29875	p30_G1.517;ddf28432-72be-4626-a455-15fd8b052637|5	40	+	11	29875	255,0,0	3	738,3493,458	0,13299,29406
NC_045512.2	11	29876	p30_G1.518;cluster905.fasta:2	40	+	11	29876	255,0,0	3	738,3507,378	0,13299,29487
NC_045512.2	11	29873	p30_G1.518;39f20ad1-28fb-4666-8a19-ef46e56fcf13|40	40	+	11	29873	255,0,0	3	738,3510,374	0,13299,29488
NC_045512.2	17	29875	p30_G1.518;cluster1381.fasta:2	40	+	17	29875	255,0,0	3	732,3508,377	0,13293,29481
NC_045512.2	13	29874	p30_G1.518;a190a0df-f7f2-4d92-b152-fcfb95f59dcc|5854	40	+	13	29874	255,0,0	3	736,3510,375	0,13297,29486
NC_045512.2	14	29875	p30_G1.518;ee64b93e-f902-4993-92f6-30d237eae36a|41	40	+	14	29875	255,0,0	3	735,3510,376	0,13296,29485
NC_045512.2	16	29873	p30_G1.518;0936d1d9-c9d3-4693-a58f-800ecc308b36|8	40	+	16	29873	255,0,0	3	733,3510,374	0,13294,29483
NC_045512.2	11	29875	p30_G1.519;088ac8b8-f04d-4c05-92bf-4a34bf9fb499|18	40	+	11	29875	255,0,0	4	738,3531,59,337	0,13299,29406,29527
NC_045512.2	11	29868	p30_G1.519;cluster1310.fasta:2	40	+	11	29868	255,0,0	4	735,3529,59,336	0,13297,29410,29521
NC_045512.2	11	29877	p30_G1.519;4c8d83fe-1a96-4034-9b09-7c4a5947c8b8|5	40	+	11	29877	255,0,0	4	738,3531,62,339	0,13299,29406,29527
NC_045512.2	11	29875	p30_G1.519;e5dcdeab-0f44-4f9d-8cd6-a989a50369c5|16	40	+	11	29875	255,0,0	4	738,3531,60,344	0,13299,29406,29520
NC_045512.2	11	29871	p30_G1.519;12e89222-bc6e-42e4-96c1-a3575875f3f4|6	40	+	11	29871	255,0,0	4	738,3531,73,331	0,13299,29406,29529
NC_045512.2	11	29875	p30_G1.520;2da8ac2d-e8b3-4c93-94bc-4c2ecb504fc8|7	40	+	11	29875	255,0,0	2	738,393	0,29471
NC_045512.2	11	29872	p30_G1.520;ef73a9c4-46e7-4092-9f2c-ee8bec3f5a81|11	40	+	11	29872	255,0,0	2	745,383	0,29478
NC_045512.2	11	29875	p30_G1.521;cluster_198	40	+	11	29875	255,0,0	2	1246,1203	0,28661
NC_045512.2	11	29875	p30_G1.522;0d30e472-3869-470b-a94e-5293eb0fa01c|31	40	+	11	29875	255,0,0	2	1399,1651	0,28213
NC_045512.2	11	29875	p30_G1.523;4e36c3d4-f959-40b1-90ca-9e786050053b|5	40	+	11	29875	255,0,0	2	1460,458	0,29406
NC_045512.2	11	29875	p30_G1.524;4d7c0e62-fb93-4776-99ca-965236c7f758|14	40	+	11	29875	255,0,0	1	29864	0
NC_045512.2	11	29876	p30_G1.525;a2d60840-4d1a-47be-8032-d412f6597740|10	40	+	11	29876	255,0,0	2	10,3277	0,26588
NC_045512.2	11	29876	p30_G1.526;5ff679af-0e42-43be-b005-5bea07518a5e|6	40	+	11	29876	255,0,0	2	34,395	0,29470
NC_045512.2	11	29875	p30_G1.526;7839e095-e3db-4b7d-a80c-af29395fff7e|6	40	+	11	29875	255,0,0	2	29,397	0,29467
NC_045512.2	11	29876	p30_G1.527;73fe133e-84eb-4909-8311-3d168ed1f548|12	40	+	11	29876	255,0,0	3	53,924,2330	0,26456,27535
NC_045512.2	14	29874	p30_G1.527;4be302f5-3359-4f22-b0e1-76e11701280b|7	40	+	14	29874	255,0,0	3	48,924,2328	0,26453,27532
NC_045512.2	11	29876	p30_G1.528;bfd7c825-bd67-4345-b94d-5aedb48c46fb|6	40	+	11	29876	255,0,0	3	53,1038,1024	0,27373,28841
NC_045512.2	11	29871	p30_G1.529;ba68a8bf-a0c8-4797-a1ac-256bb432dd1e|5	40	+	11	29871	255,0,0	3	51,108,1456	0,28242,28404
NC_045512.2	11	29876	p30_G1.529;9824328c-821d-4fe1-a1cf-34b1cd9be6fd|13	40	+	11	29876	255,0,0	3	53,98,1470	0,28243,28395
NC_045512.2	11	29872	p30_G1.530;810cf67b-15a6-46f6-b916-507277b108ad|7	40	+	11	29872	255,0,0	3	53,64,751	0,28243,29110
NC_045512.2	11	29876	p30_G1.530;e51dcb9b-2a12-42c7-8e1c-ae13052e422c|11	40	+	11	29876	255,0,0	3	53,64,755	0,28243,29110
NC_045512.2	11	29872	p30_G1.531;e1c9c0f1-7129-4188-9860-6a386491214e|106	40	+	11	29872	255,0,0	2	64,1608	0,28253
NC_045512.2	11	29877	p30_G1.531;cluster896.fasta:2	40	+	11	29877	255,0,0	2	53,1626	0,28240
NC_045512.2	11	29870	p30_G1.531;cluster622.fasta:2	40	+	11	29870	255,0,0	2	53,1616	0,28243
NC_045512.2	13	29871	p30_G1.531;cluster506.fasta:2	40	+	13	29871	255,0,0	2	51,1617	0,28241
NC_045512.2	14	29876	p30_G1.531;cluster1526.fasta:2	40	+	14	29876	255,0,0	2	50,1622	0,28240
NC_045512.2	13	29876	p30_G1.531;cluster327.fasta:2	40	+	13	29876	255,0,0	2	62,1612	0,28251
NC_045512.2	18	29871	p30_G1.531;cluster1072.fasta:2	40	+	18	29871	255,0,0	2	46,1617	0,28236
NC_045512.2	11	29874	p30_G1.531;cluster324.fasta:2	40	+	11	29874	255,0,0	2	68,1604	0,28259
NC_045512.2	11	29871	p30_G1.531;cluster1343.fasta:2	40	+	11	29871	255,0,0	2	55,1617	0,28243
NC_045512.2	11	29875	p30_G1.531;cluster444.fasta:2	40	+	11	29875	255,0,0	2	53,1621	0,28243
NC_045512.2	11	29876	p30_G1.531;cluster520.fasta:2	40	+	11	29876	255,0,0	2	53,1622	0,28243
NC_045512.2	15	29871	p30_G1.531;cluster1547.fasta:2	40	+	15	29871	255,0,0	2	49,1617	0,28239
NC_045512.2	17	29874	p30_G1.531;cluster501.fasta:2	40	+	17	29874	255,0,0	2	50,1616	0,28241
NC_045512.2	16	29875	p30_G1.531;cluster604.fasta:2	40	+	16	29875	255,0,0	2	48,1621	0,28238
NC_045512.2	14	29873	p30_G1.531;cluster1515.fasta:2	40	+	14	29873	255,0,0	2	48,1619	0,28240
NC_045512.2	11	29874	p30_G1.531;cluster256.fasta:2	40	+	11	29874	255,0,0	2	57,1617	0,28246
NC_045512.2	14	29880	p30_G1.531;cluster232.fasta:2	40	+	14	29880	255,0,0	2	48,1626	0,28240
NC_045512.2	11	29876	p30_G1.531;cluster1279.fasta:2	40	+	11	29876	255,0,0	2	53,1622	0,28243
NC_045512.2	16	29856	p30_G1.531;cluster582.fasta:2	40	+	16	29856	255,0,0	2	48,1602	0,28238
NC_045512.2	14	29874	p30_G1.531;cluster1390.fasta:2	40	+	14	29874	255,0,0	2	61,1610	0,28250
NC_045512.2	11	29873	p30_G1.531;cluster1076.fasta:2	40	+	11	29873	255,0,0	2	51,1619	0,28243
NC_045512.2	11	29876	p30_G1.531;cluster224.fasta:2	40	+	11	29876	255,0,0	2	53,1622	0,28243
NC_045512.2	11	29871	p30_G1.531;cluster261.fasta:2	40	+	11	29871	255,0,0	2	53,1617	0,28243
NC_045512.2	18	29882	p30_G1.531;cluster1544.fasta:2	40	+	18	29882	255,0,0	2	46,1628	0,28236
NC_045512.2	13	29876	p30_G1.531;cluster504.fasta:2	40	+	13	29876	255,0,0	2	62,1610	0,28253
NC_045512.2	14	29876	p30_G1.531;cluster1412.fasta:2	40	+	14	29876	255,0,0	2	50,1622	0,28240
NC_045512.2	11	29876	p30_G1.531;cluster399.fasta:2	40	+	11	29876	255,0,0	2	53,1622	0,28243
NC_045512.2	13	29889	p30_G1.531;cluster1511.fasta:2	40	+	13	29889	255,0,0	2	49,1636	0,28240
NC_045512.2	11	29874	p30_G1.531;cluster679.fasta:2	40	+	11	29874	255,0,0	2	51,1620	0,28243
NC_045512.2	11	29871	p30_G1.531;cluster776.fasta:2	40	+	11	29871	255,0,0	2	51,1618	0,28242
NC_045512.2	11	29874	p30_G1.531;cluster1127.fasta:2	40	+	11	29874	255,0,0	2	51,1620	0,28243
NC_045512.2	11	29878	p30_G1.531;cluster1296.fasta:2	40	+	11	29878	255,0,0	2	53,1624	0,28243
NC_045512.2	11	29877	p30_G1.531;cluster488.fasta:2	40	+	11	29877	255,0,0	2	53,1623	0,28243
NC_045512.2	11	29877	p30_G1.531;cluster1538.fasta:2	40	+	11	29877	255,0,0	2	53,1623	0,28243
NC_045512.2	11	29874	p30_G1.531;cf3f8ef6-0665-4909-9180-1052370da6bb|43693	40	+	11	29874	255,0,0	2	53,1620	0,28243
NC_045512.2	11	29873	p30_G1.531;f7cc8c56-44b2-492c-85b9-67bae794c225|10	40	+	11	29873	255,0,0	2	53,1619	0,28243
NC_045512.2	11	29873	p30_G1.531;cluster1185.fasta:2	40	+	11	29873	255,0,0	2	53,1619	0,28243
NC_045512.2	11	29874	p30_G1.531;816901b0-77a7-4b71-b9db-a81f124f9735|116	40	+	11	29874	255,0,0	2	64,1610	0,28253
NC_045512.2	11	29874	p30_G1.531;cluster1536.fasta:2	40	+	11	29874	255,0,0	2	52,1620	0,28243
NC_045512.2	11	29881	p30_G1.531;cluster1289.fasta:2	40	+	11	29881	255,0,0	2	51,1628	0,28242
NC_045512.2	13	29871	p30_G1.531;cluster1543.fasta:2	40	+	13	29871	255,0,0	2	51,1617	0,28241
NC_045512.2	17	29876	p30_G1.531;cluster1431.fasta:2	40	+	17	29876	255,0,0	2	47,1622	0,28237
NC_045512.2	15	29871	p30_G1.531;cluster1338.fasta:2	40	+	15	29871	255,0,0	2	47,1617	0,28239
NC_045512.2	11	29871	p30_G1.531;cluster982.fasta:2	40	+	11	29871	255,0,0	2	57,1609	0,28251
NC_045512.2	10	29873	p30_G1.531;cluster1101.fasta:2	40	+	10	29873	255,0,0	2	53,1619	0,28244
NC_045512.2	11	29887	p30_G1.531;cluster1393.fasta:2	40	+	11	29887	255,0,0	2	51,1633	0,28243
NC_045512.2	11	29872	p30_G1.531;cluster895.fasta:2	40	+	11	29872	255,0,0	2	53,1618	0,28243
NC_045512.2	17	29876	p30_G1.531;cluster1260.fasta:2	40	+	17	29876	255,0,0	2	45,1622	0,28237
NC_045512.2	11	29873	p30_G1.531;cluster1236.fasta:2	40	+	11	29873	255,0,0	2	51,1619	0,28243
NC_045512.2	13	29874	p30_G1.532;da4ff4b7-88a6-4738-9cb9-7d541d7a5823|5	40	+	13	29874	255,0,0	3	52,1827,84	0,27870,29777
NC_045512.2	11	29876	p30_G1.532;fef15198-683e-431d-adc5-5d39161ee932|13	40	+	11	29876	255,0,0	3	54,1827,84	0,27872,29781
NC_045512.2	11	29842	p30_G1.532;69e98f16-ad17-4ee8-b715-c18796ebf9d1|5	40	+	11	29842	255,0,0	3	54,1827,50	0,27872,29781
NC_045512.2	13	29871	p30_G1.532;cluster1193.fasta:2	40	+	13	29871	255,0,0	3	52,1826,79	0,27870,29779
NC_045512.2	11	29876	p30_G1.533;d35a33ce-8fab-40f7-944b-7a6f450dd60d|5	40	+	11	29876	255,0,0	3	55,1395,3057	0,25370,26808
NC_045512.2	11	29874	p30_G1.533;61e6899d-0ffd-4c0f-b1bb-48b92a815737|94	40	+	11	29874	255,0,0	3	55,1395,3054	0,25370,26809
NC_045512.2	11	29871	p30_G1.534;5fcfb1e4-9e40-465b-b3b9-54b93594ec86|14	40	+	11	29871	255,0,0	3	53,2170,2252	0,25370,27608
NC_045512.2	14	29876	p30_G1.534;2a6c6d49-7324-4e0e-bd8e-4acd66f820eb|5	40	+	14	29876	255,0,0	3	52,2167,2258	0,25367,27604
NC_045512.2	11	29876	p30_G1.535;e467c72b-3dbd-489c-99e1-031dc4bd058e|14	40	+	11	29876	255,0,0	3	55,2175,2235	0,25370,27630
NC_045512.2	11	29876	p30_G1.536;7523cb00-3d23-441a-ade6-1a3204476325|5	40	+	11	29876	255,0,0	3	55,399,646	0,27373,29219
NC_045512.2	11	29876	p30_G1.537;970ec025-7e63-4411-9d84-0c68f0691eca|6	40	+	11	29876	255,0,0	3	55,1079,1105	0,27373,28760
NC_045512.2	11	29872	p30_G1.538;55342b5f-c130-43f6-945d-29eba62be3d4|25	40	+	11	29872	255,0,0	2	51,2391	0,27470
NC_045512.2	11	29876	p30_G1.538;406dbf5f-0db5-47dd-9cce-b54cbfae64fa|7	40	+	11	29876	255,0,0	2	55,2392	0,27473
NC_045512.2	11	29876	p30_G1.539;6fadf25f-addc-4cee-a0af-c479fd6a290d|13	40	+	11	29876	255,0,0	2	56,2951	0,26914
NC_045512.2	11	29876	p30_G1.540;38dd7a35-4da9-441a-9cf6-29cc0f637d52|14	40	+	11	29876	255,0,0	3	57,2620,459	0,14211,29406
NC_045512.2	11	29875	p30_G1.540;693bb39a-fded-45cc-9da6-121e08eac6ae|20	40	+	11	29875	255,0,0	3	57,2619,458	0,14211,29406
NC_045512.2	13	29874	p30_G1.541;ece6567a-28b5-4f38-b4b4-677bd425a5f2|28	40	+	13	29874	255,0,0	3	56,514,457	0,16314,29404
NC_045512.2	11	29876	p30_G1.541;28e1c6e9-5afb-4e03-a355-9c5335557273|52	40	+	11	29876	255,0,0	3	58,514,459	0,16316,29406
NC_045512.2	18	29876	p30_G1.542;b78b7aa5-6d99-4475-a33b-11e397bc5941|7	40	+	18	29876	255,0,0	2	52,7375	0,22483
NC_045512.2	11	29871	p30_G1.542;796e766f-1505-4b2e-99a9-3284abb2d011|11	40	+	11	29871	255,0,0	2	59,7370	0,22490
NC_045512.2	11	29876	p30_G1.543;1c672538-ef83-4526-becc-cae259c93607|6	40	+	11	29876	255,0,0	3	62,1283,459	0,15546,29406
NC_045512.2	11	29876	p30_G1.543;d390f773-3c48-42a1-a025-bb04733e759c|8	40	+	11	29876	255,0,0	3	53,1290,459	0,15539,29406
NC_045512.2	11	29873	p30_G1.544;3652f5cb-89f0-479c-8e4b-eb0813878456|13	40	+	11	29873	255,0,0	4	506,64,3531,456	0,674,13299,29406
NC_045512.2	15	29875	p30_G1.544;5dabad31-30c0-4ece-a4d1-4d029391a65f|34	40	+	15	29875	255,0,0	4	501,66,3531,458	0,668,13295,29402
NC_045512.2	12	29874	p30_G1.544;d9951d8c-a929-4587-926a-ff41b55bda2e|23	40	+	12	29874	255,0,0	4	504,66,3532,457	0,671,13298,29405
NC_045512.2	11	29876	p30_G1.544;5e9b485c-9767-4e37-b156-7e1ac7574d36|25	40	+	11	29876	255,0,0	4	506,64,3531,459	0,674,13299,29406
NC_045512.2	11	29876	p30_G1.545;f31ae130-63a8-4329-bced-a1f1d9dcaba8|5	40	+	11	29876	255,0,0	2	722,915	0,28950
NC_045512.2	11	29876	p30_G1.546;7c74d63c-d60a-4e3c-9343-71341bc30cb1|11	40	+	11	29876	255,0,0	2	724,486	0,29379
NC_045512.2	11	29876	p30_G1.547;cluster300.fasta:2	40	+	11	29876	255,0,0	4	738,1579,222,459	0,13299,16608,29406
NC_045512.2	14	29874	p30_G1.548;5d540c09-365a-4749-aac5-65c123c1d116|20	40	+	14	29874	255,0,0	4	735,1592,1798,457	0,13296,15029,29403
NC_045512.2	11	29876	p30_G1.548;3efcc2c8-0e33-4854-abbf-b3d2c1a9cab5|15	40	+	11	29876	255,0,0	4	738,1592,1798,459	0,13299,15032,29406
NC_045512.2	11	29876	p30_G1.549;764c21ae-2374-4b68-832c-d72d0fcc90e8|11	40	+	11	29876	255,0,0	3	738,1848,333	0,13299,29532
NC_045512.2	14	29871	p30_G1.550;66251168-5737-4cb9-a79c-c6b0b357ae65|5	40	+	14	29871	255,0,0	4	735,1909,668,452	0,13296,16161,29405
NC_045512.2	11	29876	p30_G1.550;2eddd798-7b0a-4339-bd73-7f1b4b8f44c0|5	40	+	11	29876	255,0,0	4	738,1909,666,459	0,13299,16164,29406
NC_045512.2	11	29876	p30_G1.551;aaf3c1a6-4044-402b-91c5-5687d2668982|10	40	+	11	29876	255,0,0	4	738,2025,299,459	0,13299,16530,29406
NC_045512.2	11	29876	p30_G1.552;aff26614-f688-4325-a28b-b4adc3f17f8e|7	40	+	11	29876	255,0,0	4	738,2066,468,459	0,13299,16361,29406
NC_045512.2	11	29876	p30_G1.553;cbbfa599-0ef0-49b4-b0d1-af76006c2353|7	40	+	11	29876	255,0,0	4	738,2371,478,459	0,13299,16351,29406
NC_045512.2	11	29876	p30_G1.554;4ca6b745-3b04-4f37-b7a1-09f219641f60|5	40	+	11	29876	255,0,0	4	738,2596,42,459	0,13299,16788,29406
NC_045512.2	11	29876	p30_G1.555;dbbb7c5b-3584-44f1-b6c8-183ba2d8bc52|5	40	+	11	29876	255,0,0	4	738,2640,20,459	0,13299,16810,29406
NC_045512.2	11	29876	p30_G1.556;c95ddda2-ee03-49d1-b000-c59f575bdc77|9	40	+	11	29876	255,0,0	4	738,2672,106,459	0,13299,16724,29406
NC_045512.2	17	29874	p30_G1.557;eb0fc8a2-8f9e-4187-a7e1-4f132761a0e0|5	40	+	17	29874	255,0,0	4	732,2688,126,451	0,13293,16704,29406
NC_045512.2	14	29876	p30_G1.557;cluster414.fasta:2	40	+	14	29876	255,0,0	4	735,2690,116,459	0,13296,16710,29403
NC_045512.2	11	29876	p30_G1.557;5b00f66f-21f9-460b-b270-3c6b8bd85e2d|7	40	+	11	29876	255,0,0	4	738,2693,111,459	0,13299,16718,29406
NC_045512.2	11	29871	p30_G1.558;f8b4d293-ec78-48d9-83f3-0348bcebaa43|8	40	+	11	29871	255,0,0	4	738,2793,43,454	0,13299,16788,29406
NC_045512.2	11	29876	p30_G1.558;280eab8e-888b-4e22-b30a-e93c342ffce2|5	40	+	11	29876	255,0,0	4	738,2792,42,459	0,13299,16788,29406
NC_045512.2	13	29874	p30_G1.558;269f8eab-58b4-4314-a028-d0a67283ad27|10	40	+	13	29874	255,0,0	4	736,2793,42,457	0,13297,16786,29404
NC_045512.2	13	29876	p30_G1.558;5e8e41a5-49a0-4171-b097-ae1ecb698d6e|9	40	+	13	29876	255,0,0	4	736,2793,42,459	0,13297,16786,29404
NC_045512.2	11	29876	p30_G1.559;d4aeb8fa-987f-43b1-9136-bff6864d0774|9	40	+	11	29876	255,0,0	4	738,2940,479,459	0,13299,16350,29406
NC_045512.2	11	29876	p30_G1.560;f626b2b0-5618-407f-a5ed-d7fe6df9ef13|6	40	+	11	29876	255,0,0	3	738,2954,359	0,13299,29506
NC_045512.2	11	29871	p30_G1.560;82f89f76-de58-4b80-a6c4-db2a841d6df0|6	40	+	11	29871	255,0,0	3	738,2954,354	0,13299,29506
NC_045512.2	17	29873	p30_G1.560;f39a02f1-c386-4cc4-8acf-1450196dbd78|9	40	+	17	29873	255,0,0	3	732,2953,350	0,13293,29506
NC_045512.2	11	29876	p30_G1.561;b48db01d-1e7d-4b7d-8be6-540c066d43f8|9	40	+	11	29876	255,0,0	4	738,3005,469,459	0,13299,16361,29406
NC_045512.2	11	29876	p30_G1.562;1355d466-68fa-4639-9e21-896a20acbe29|5	40	+	11	29876	255,0,0	4	738,3020,197,459	0,13299,16633,29406
NC_045512.2	11	29876	p30_G1.563;7e038270-d8ee-47b8-98c3-e1b0c762f2dc|13	40	+	11	29876	255,0,0	4	738,3024,129,459	0,13299,16701,29406
NC_045512.2	11	29873	p30_G1.563;0b0a9c16-4d85-4a1c-ae4b-bb5b7e085e2f|9	40	+	11	29873	255,0,0	4	738,3023,132,456	0,13299,16698,29406
NC_045512.2	11	29871	p30_G1.564;f75116a1-98d5-4133-b16d-66022f9cabc0|6	40	+	11	29871	255,0,0	4	738,3173,46,454	0,13299,16784,29406
NC_045512.2	11	29876	p30_G1.564;8692e2b5-2647-4ed4-abac-619848a358d3|6	40	+	11	29876	255,0,0	4	738,3173,47,459	0,13299,16784,29406
NC_045512.2	11	29876	p30_G1.565;774a13c7-d634-417c-ac74-46e499e46e21|9	40	+	11	29876	255,0,0	4	738,3191,245,459	0,13299,16586,29406
NC_045512.2	11	29871	p30_G1.565;e16c5387-c6a9-4526-aa40-70afccb0aeb8|8	40	+	11	29871	255,0,0	4	738,3191,244,454	0,13299,16586,29406
NC_045512.2	11	29876	p30_G1.566;4e0e06cb-7c4a-4d72-9e4b-9449a9a83c18|6	40	+	11	29876	255,0,0	3	738,3251,459	0,13299,29406
NC_045512.2	11	29875	p30_G1.567;ed7f7cab-3b38-4718-8314-912153e71f52|17	40	+	11	29875	255,0,0	4	738,3303,183,458	0,13299,16647,29406
NC_045512.2	11	29876	p30_G1.567;6cc11320-862d-46e1-afad-b211c42ac4c0|12	40	+	11	29876	255,0,0	4	738,3303,186,459	0,13299,16644,29406
NC_045512.2	11	29876	p30_G1.568;e22d4290-de81-43af-b00a-b610168561af|22	40	+	11	29876	255,0,0	3	738,3357,464	0,13299,29401
NC_045512.2	11	29876	p30_G1.569;5b29411b-a636-436b-9dba-0e16aed5bdf4|10	40	+	11	29876	255,0,0	4	738,3360,122,459	0,13299,16708,29406
NC_045512.2	11	29875	p30_G1.569;106741cd-6b9b-4733-9e41-85ff304843e4|11	40	+	11	29875	255,0,0	4	738,3363,121,458	0,13299,16709,29406
NC_045512.2	11	29876	p30_G1.570;0d30ea4f-fa4f-40f2-a1fd-5aa55820b3f4|37	40	+	11	29876	255,0,0	3	738,3443,566	0,13299,29299
NC_045512.2	11	29872	p30_G1.570;cluster923.fasta:2	40	+	11	29872	255,0,0	3	738,3443,562	0,13299,29299
NC_045512.2	11	29876	p30_G1.571;8ace5a41-08d9-4243-88db-611fdbe070bb|7	40	+	11	29876	255,0,0	4	738,3478,21,459	0,13299,16808,29406
NC_045512.2	11	29876	p30_G1.572;a563e468-d0e2-45d0-8030-49d2c07ff169|9	40	+	11	29876	255,0,0	3	738,3480,637	0,13299,29228
NC_045512.2	11	29876	p30_G1.573;2c71fa1f-c8bd-48a0-a793-30aa583af82b|5	40	+	11	29876	255,0,0	3	738,3525,370	0,13299,29495
NC_045512.2	11	29876	p30_G1.574;a226b388-a353-447f-affc-a826849d2de3|12	40	+	11	29876	255,0,0	4	738,3531,293,86	0,13299,29406,29779
NC_045512.2	11	29875	p30_G1.574;bbb814fe-ec63-4d96-bcdb-877762aedcba|9	40	+	11	29875	255,0,0	4	738,3530,293,85	0,13299,29406,29779
NC_045512.2	14	29876	p30_G1.574;33328d2f-f33f-44f0-9642-00843e2c55e0|8	40	+	14	29876	255,0,0	4	735,3531,292,88	0,13296,29403,29774
NC_045512.2	11	29876	p30_G1.575;855c79cd-ecc9-4d77-ab53-00987883df8a|9	40	+	11	29876	255,0,0	2	738,585	0,29280
NC_045512.2	11	29876	p30_G1.576;8b461667-b60f-4598-b01f-22ced3ac233b|7	40	+	11	29876	255,0,0	3	739,130,454	0,16701,29411
NC_045512.2	11	29876	p30_G1.577;ec475b7c-826f-4cb7-bde8-cd2b77e736a1|18	40	+	11	29876	255,0,0	2	748,459	0,29406
NC_045512.2	11	29876	p30_G1.578;2ba8ba5d-6b19-4c6f-9888-a142ace087e1|9	40	+	11	29876	255,0,0	2	924,566	0,29299
NC_045512.2	13	29874	p30_G1.578;c915a2aa-fcef-4aef-a5a7-50c9107472e8|7	40	+	13	29874	255,0,0	2	912,567	0,29294
NC_045512.2	11	29876	p30_G1.579;f07d84de-3e19-40ea-9d20-ff3e14844be9|7	40	+	11	29876	255,0,0	2	1028,804	0,29061
NC_045512.2	11	29876	p30_G1.580;5d8e7bed-1da1-4936-9a08-c1aa81114623|5	40	+	11	29876	255,0,0	2	1047,527	0,29338
NC_045512.2	11	29876	p30_G1.581;cluster_209	40	+	11	29876	255,0,0	2	1294,785	0,29080
NC_045512.2	11	29876	p30_G1.582;fc422dc9-9deb-408d-9063-123b776363eb|7	40	+	11	29876	255,0,0	2	1441,1653	0,28212
NC_045512.2	11	29876	p30_G1.583;cluster_189	40	+	11	29876	255,0,0	2	1481,1222	0,28643
NC_045512.2	11	29876	p30_G1.584;44502b18-d7e6-4443-af62-32fb480a1795|5	40	+	11	29876	255,0,0	2	1842,612	0,29253
NC_045512.2	11	29876	p30_G1.585;a6247e47-b496-4041-8e78-68e6dcd89019|9	40	+	11	29876	255,0,0	2	1978,402	0,29463
NC_045512.2	11	29876	p30_G1.586;97bb7020-f5c4-4fa2-967e-99ba2cb4e82b|8	40	+	11	29876	255,0,0	2	2482,566	0,29299
NC_045512.2	11	29876	p30_G1.587;cluster_28	40	+	11	29876	255,0,0	2	6865,2279	0,27586
NC_045512.2	11	29876	p30_G1.588;5198250d-2713-4dfb-abf9-d05b64e20988|10	40	+	11	29876	255,0,0	2	6982,1662	0,28203
NC_045512.2	11	29877	p30_G1.589;7a243eb3-2466-45bd-89ad-058bdba48cbc|6	40	+	11	29877	255,0,0	2	11,2321	0,27545
NC_045512.2	11	29877	p30_G1.590;cluster_127	40	+	11	29877	255,0,0	5	12,13,1790,1142,566	0,5246,9813,27956,29300
NC_045512.2	11	29877	p30_G1.591;697976aa-8a70-42a6-8f61-9ce678ba4a01|6	40	+	11	29877	255,0,0	3	52,5221,3051	0,21540,26815
NC_045512.2	11	29877	p30_G1.592;4a90fb4e-8aee-4026-a503-0dc788db9dac|5	40	+	11	29877	255,0,0	2	55,6028	0,23838
NC_045512.2	18	29874	p30_G1.593;74188644-7507-440a-a815-81632bb5d5a5|8	40	+	18	29874	255,0,0	3	45,1872,457	0,14951,29399
NC_045512.2	11	29877	p30_G1.593;d4b9eb10-c395-4644-9aad-893748f5c945|9	40	+	11	29877	255,0,0	3	57,1871,460	0,14959,29406
NC_045512.2	11	29877	p30_G1.594;cluster242.fasta:2	40	+	11	29877	255,0,0	3	60,536,460	0,16294,29406
NC_045512.2	11	29877	p30_G1.594;610c07bd-b5a0-4bb5-8210-9c8d2233bc3d|9	40	+	11	29877	255,0,0	3	58,546,460	0,16284,29406
NC_045512.2	11	29870	p30_G1.594;e35b4077-743d-4697-8390-f31c761a74ae|15	40	+	11	29870	255,0,0	3	58,547,453	0,16284,29406
NC_045512.2	11	29877	p30_G1.595;e3735e4e-5520-48f7-ac24-fb93680c39f0|7	40	+	11	29877	255,0,0	3	65,1219,2116	0,26470,27750
NC_045512.2	11	29877	p30_G1.596;0ef01c53-98f2-4463-811b-ec45157aa035|5	40	+	11	29877	255,0,0	4	738,47,449,460	0,13299,16382,29406
NC_045512.2	14	29877	p30_G1.597;c541d3f9-3d91-46e7-bc79-852e397f25a3|11	40	+	14	29877	255,0,0	4	735,1891,1597,460	0,13296,15230,29403
NC_045512.2	11	29875	p30_G1.597;5393472e-1f49-4c65-8724-6730b188c5fe|8	40	+	11	29875	255,0,0	4	738,1891,1596,458	0,13299,15233,29406
NC_045512.2	14	29875	p30_G1.598;9e1fcee7-7ab3-49bb-bdef-3dcd4d7b5bec|6	40	+	14	29875	255,0,0	4	735,1931,478,458	0,13296,16349,29403
NC_045512.2	11	29877	p30_G1.598;13c07988-a9bd-4a12-9398-f7a8bc57a441|6	40	+	11	29877	255,0,0	4	738,1931,477,459	0,13299,16352,29407
NC_045512.2	11	29877	p30_G1.599;413dfa69-c55a-41fc-a29d-7a265aa5215a|6	40	+	11	29877	255,0,0	4	738,2762,130,460	0,13299,16700,29406
NC_045512.2	11	29877	p30_G1.600;cluster_73	40	+	11	29877	255,0,0	4	738,2871,3755,454	0,13299,25359,29412
NC_045512.2	11	29877	p30_G1.601;d795de5a-095a-4d16-9e4a-dce948ccef37|5	40	+	11	29877	255,0,0	4	738,2962,117,460	0,13299,16714,29406
NC_045512.2	11	29877	p30_G1.602;7d3521dd-1d8b-4e53-b3e1-831b10409230|5	40	+	11	29877	255,0,0	4	738,3007,438,460	0,13299,16392,29406
NC_045512.2	11	29877	p30_G1.603;8af4e9ec-a36a-46f3-97cd-453aac939a12|6	40	+	11	29877	255,0,0	4	738,3250,110,460	0,13299,16720,29406
NC_045512.2	11	29877	p30_G1.604;8695c7f4-93d1-4cd3-833d-bb609c80efa6|11	40	+	11	29877	255,0,0	2	1295,572	0,29294
NC_045512.2	11	29877	p30_G1.605;cluster_0	40	+	11	29877	255,0,0	2	12503,16569	0,13297
NC_045512.2	11	29878	p30_G1.606;799fbc41-2c00-48d1-bd8b-6c640dd59537|9	40	+	11	29878	255,0,0	3	53,1164,1662	0,26456,28205
NC_045512.2	17	29878	p30_G1.606;def4e0ae-adf6-4ed7-b4dd-28de0099e6be|7	40	+	17	29878	255,0,0	3	47,1164,1662	0,26450,28199
NC_045512.2	11	29876	p30_G1.607;cluster144.fasta:2	40	+	11	29876	255,0,0	2	53,3409	0,26456
NC_045512.2	16	29872	p30_G1.607;cluster900.fasta:2	40	+	16	29872	255,0,0	2	56,3396	0,26460
NC_045512.2	11	29874	p30_G1.607;7c2ee347-a34f-4185-b170-0770b249e0af|577	40	+	11	29874	255,0,0	2	53,3407	0,26456
NC_045512.2	11	29874	p30_G1.607;c5e35d44-f9ac-4373-a313-7c0daad524f7|20183	40	+	11	29874	255,0,0	2	53,3407	0,26456
NC_045512.2	11	29879	p30_G1.607;cluster1197.fasta:2	40	+	11	29879	255,0,0	2	65,3399	0,26469
NC_045512.2	11	29870	p30_G1.607;cluster1133.fasta:2	40	+	11	29870	255,0,0	2	65,3390	0,26469
NC_045512.2	21	29878	p30_G1.607;cluster_151	40	+	21	29878	255,0,0	2	54,3396	0,26461
NC_045512.2	15	29872	p30_G1.607;cluster666.fasta:2	40	+	15	29872	255,0,0	2	49,3405	0,26452
NC_045512.2	13	29890	p30_G1.607;cluster236.fasta:2	40	+	13	29890	255,0,0	2	49,3423	0,26454
NC_045512.2	18	29875	p30_G1.607;cluster395.fasta:2	40	+	18	29875	255,0,0	2	44,3408	0,26449
NC_045512.2	10	29877	p30_G1.607;cluster1048.fasta:2	40	+	10	29877	255,0,0	2	54,3410	0,26457
NC_045512.2	14	29875	p30_G1.607;cluster1340.fasta:2	40	+	14	29875	255,0,0	2	50,3408	0,26453
NC_045512.2	11	29873	p30_G1.607;cluster1084.fasta:2	40	+	11	29873	255,0,0	2	52,3406	0,26456
NC_045512.2	11	29877	p30_G1.607;cluster117.fasta:2	40	+	11	29877	255,0,0	2	55,3410	0,26456
NC_045512.2	13	29875	p30_G1.607;cluster88.fasta:2	40	+	13	29875	255,0,0	2	62,3395	0,26467
NC_045512.2	11	29871	p30_G1.607;cluster1255.fasta:2	40	+	11	29871	255,0,0	2	53,3404	0,26456
NC_045512.2	11	29878	p30_G1.607;cluster1441.fasta:2	40	+	11	29878	255,0,0	2	64,3396	0,26471
NC_045512.2	11	29878	p30_G1.607;cluster455.fasta:2	40	+	11	29878	255,0,0	2	65,3398	0,26469
NC_045512.2	14	29878	p30_G1.607;cluster1212.fasta:2	40	+	14	29878	255,0,0	2	61,3396	0,26468
NC_045512.2	17	29883	p30_G1.607;cluster79.fasta:2	40	+	17	29883	255,0,0	2	47,3416	0,26450
NC_045512.2	12	29874	p30_G1.607;cluster1247.fasta:2	40	+	12	29874	255,0,0	2	55,3403	0,26459
NC_045512.2	16	29873	p30_G1.607;cluster1036.fasta:2	40	+	16	29873	255,0,0	2	60,3393	0,26464
NC_045512.2	11	29878	p30_G1.607;cluster495.fasta:2	40	+	11	29878	255,0,0	2	53,3411	0,26456
NC_045512.2	18	29873	p30_G1.607;cluster474.fasta:2	40	+	18	29873	255,0,0	2	44,3406	0,26449
NC_045512.2	17	29878	p30_G1.607;cluster249.fasta:2	40	+	17	29878	255,0,0	2	47,3411	0,26450
NC_045512.2	15	29876	p30_G1.607;cluster928.fasta:2	40	+	15	29876	255,0,0	2	61,3396	0,26465
NC_045512.2	11	29876	p30_G1.608;2d795e97-a1a0-4ced-a7e1-9f2068ae04f5|42	40	+	11	29876	255,0,0	3	55,2005,405	0,25370,29460
NC_045512.2	11	29878	p30_G1.608;31b776d0-91a5-4cad-a460-9ef4797e3465|8	40	+	11	29878	255,0,0	3	55,2004,405	0,25370,29462
NC_045512.2	11	29878	p30_G1.609;7e627e38-1784-4b37-abae-b72db42b3bcd|7	40	+	11	29878	255,0,0	3	55,681,1744	0,27373,28123
NC_045512.2	11	29878	p30_G1.610;b2154e50-216a-4213-a767-f6972921028d|8	40	+	11	29878	255,0,0	3	56,1780,461	0,15050,29406
NC_045512.2	11	29874	p30_G1.610;f3e7d2f9-73fe-4199-98f5-1efb8e858f9e|20	40	+	11	29874	255,0,0	3	56,1780,457	0,15050,29406
NC_045512.2	11	29878	p30_G1.611;513a03b7-2de1-46ba-bab5-889337cb5660|6	40	+	11	29878	255,0,0	3	57,426,461	0,16405,29406
NC_045512.2	11	29878	p30_G1.612;e39eac65-33ce-460c-91b3-14920a3e266d|5	40	+	11	29878	255,0,0	3	57,2290,64	0,27374,29803
NC_045512.2	13	29871	p30_G1.612;2ffb4441-0f71-42da-b173-f92b881814b4|12	40	+	13	29871	255,0,0	3	53,2297,61	0,27371,29797
NC_045512.2	11	29878	p30_G1.613;2848bd74-b85e-467b-86d8-efa7f0f58037|7	40	+	11	29878	255,0,0	3	58,1564,706	0,26225,29161
NC_045512.2	11	29878	p30_G1.614;aa384ee6-ae9f-4fb5-b778-767a235857c4|5	40	+	11	29878	255,0,0	3	65,1836,865	0,26469,29002
NC_045512.2	11	29878	p30_G1.615;cluster_132	40	+	11	29878	255,0,0	4	738,619,2599,583	0,13299,14233,29284
NC_045512.2	11	29878	p30_G1.616;50c2c8c5-e5a4-4ffc-aadd-adced83b0d56|5	40	+	11	29878	255,0,0	4	738,1594,1593,461	0,13299,15236,29406
NC_045512.2	11	29878	p30_G1.617;c5064912-33b9-4696-9027-84abd52cbe8d|5	40	+	11	29878	255,0,0	4	738,1648,1663,461	0,13299,15166,29406
NC_045512.2	11	29878	p30_G1.618;cluster_138	40	+	11	29878	255,0,0	4	738,1774,506,461	0,13299,16323,29406
NC_045512.2	11	29878	p30_G1.619;af8b7683-b1b2-4750-b464-0fa523b666ed|6	40	+	11	29878	255,0,0	4	738,1845,261,461	0,13299,16569,29406
NC_045512.2	11	29878	p30_G1.620;fc0df341-98d4-4d9f-8401-2f66344977f4|6	40	+	11	29878	255,0,0	4	738,3001,483,461	0,13299,16347,29406
NC_045512.2	13	29874	p30_G1.620;cc60ca55-6234-4ce7-9bba-76dfa26ce7de|23	40	+	13	29874	255,0,0	4	736,3001,483,457	0,13297,16345,29404
NC_045512.2	11	29878	p30_G1.621;91116781-d2f0-4e8b-adaa-a190cf73b8b6|6	40	+	11	29878	255,0,0	4	738,3152,257,458	0,13299,16574,29409
NC_045512.2	11	29871	p30_G1.622;c0e94fea-ccb9-4d96-9820-661db58afcf1|8	40	+	11	29871	255,0,0	4	738,3200,254,454	0,13299,16575,29406
NC_045512.2	16	29878	p30_G1.622;c5d66cc4-06d7-4d29-9b02-b79133ebaa4c|8	40	+	16	29878	255,0,0	4	733,3206,240,461	0,13294,16585,29401
NC_045512.2	11	29874	p30_G1.622;a7ea02de-20f7-4b3b-b0f3-09f2692045f9|7	40	+	11	29874	255,0,0	4	738,3203,245,457	0,13299,16584,29406
NC_045512.2	11	29878	p30_G1.623;33d838f5-acbe-45a2-b1ff-75ccd1add69f|6	40	+	11	29878	255,0,0	4	738,3239,217,461	0,13299,16613,29406
NC_045512.2	11	29878	p30_G1.624;3b9f1c3a-f8e0-4dc7-ab7e-70348bc270e1|5	40	+	11	29878	255,0,0	3	738,3446,361	0,13299,29506
NC_045512.2	11	29876	p30_G1.624;2965ada8-3182-4e89-9fa1-fa3cfa8bf388|9	40	+	11	29876	255,0,0	3	738,3446,359	0,13299,29506
NC_045512.2	11	29878	p30_G1.625;ad8b7696-e418-402e-a3e2-3ae955e8bb88|9	40	+	11	29878	255,0,0	2	6944,1666	0,28201
NC_045512.2	11	29879	p30_G1.626;ce27eba6-47a3-4653-b485-3eebcaf1b15c|5	40	+	11	29879	255,0,0	3	55,2391,684	0,25370,29184
NC_045512.2	11	29879	p30_G1.627;96671c08-96c1-44df-91a6-83da6d0fdb82|7	40	+	11	29879	255,0,0	4	738,1565,1604,462	0,13299,15227,29406
NC_045512.2	11	29879	p30_G1.628;1509d8a4-c218-4cd6-83eb-e30d67948541|5	40	+	11	29879	255,0,0	3	738,1852,462	0,13299,29406
NC_045512.2	11	29879	p30_G1.629;fc2dffc0-357b-433d-b540-5dfae90b1b6e|8	40	+	11	29879	255,0,0	4	738,3143,273,462	0,13299,16557,29406
NC_045512.2	11	29879	p30_G1.630;c8ae8000-df2b-4a20-9f1a-78f376ac8378|6	40	+	11	29879	255,0,0	2	1982,1991	0,27877
NC_045512.2	11	29880	p30_G1.631;cluster_266	40	+	11	29880	255,0,0	3	54,414,260	0,27872,29609
NC_045512.2	11	29880	p30_G1.632;3633dc42-872f-4b40-9970-271e1ebadff5|5	40	+	11	29880	255,0,0	2	67,1747	0,28122
NC_045512.2	11	29880	p30_G1.633;84a10a1b-76ad-4537-86fc-f7e539665a83|5	40	+	11	29880	255,0,0	2	724,348	0,29521
NC_045512.2	11	29880	p30_G1.634;7fc67f55-4936-429f-94b1-07bf2a4ceef5|5	40	+	11	29880	255,0,0	4	738,1877,346,463	0,13299,16484,29406
NC_045512.2	14	29871	p30_G1.635;833b9b3d-6264-4869-ba6f-6114b2f01092|6	40	+	14	29871	255,0,0	4	735,1951,84,454	0,13296,16743,29403
NC_045512.2	11	29880	p30_G1.635;f3bde855-0e4c-469f-a836-bd8c40c92006|5	40	+	11	29880	255,0,0	4	738,1951,84,463	0,13299,16746,29406
NC_045512.2	11	29880	p30_G1.636;c7aaddd0-5496-444d-af12-33ed08c1311e|5	40	+	11	29880	255,0,0	3	738,2732,390	0,13299,29479
NC_045512.2	15	29874	p30_G1.637;2f6c1607-e6e5-4a4f-b121-fdd38f0fd572|13	40	+	15	29874	255,0,0	4	734,3269,202,457	0,13295,16624,29402
NC_045512.2	11	29880	p30_G1.637;a9474752-81ef-4416-9410-98b37a4677a2|9	40	+	11	29880	255,0,0	4	738,3270,199,463	0,13299,16631,29406
NC_045512.2	11	29880	p30_G1.638;cluster_81	40	+	11	29880	255,0,0	2	4630,2718	0,27151
NC_045512.2	11	29881	p30_G1.639;b8eb0ef2-0dd4-42ea-b262-ce3c0c677db5|7	40	+	11	29881	255,0,0	3	55,369,616	0,27373,29254
NC_045512.2	11	29881	p30_G1.640;bd03ff66-85c1-4d93-afbb-3eb2b58884e0|5	40	+	11	29881	255,0,0	3	65,1151,1665	0,26469,28205
NC_045512.2	17	29870	p30_G1.641;f78ce48a-fbfb-4b41-8d2f-6890c485e1e1|8	40	+	17	29870	255,0,0	4	732,3442,40,453	0,13293,16784,29400
NC_045512.2	15	29872	p30_G1.641;2a772ee6-0b93-4ed5-a2f4-2448eb50d5bf|22	40	+	15	29872	255,0,0	4	734,3440,43,455	0,13295,16783,29402
NC_045512.2	11	29881	p30_G1.641;b92379be-fcb0-4ba6-a6f3-9d94e3acb27c|5	40	+	11	29881	255,0,0	4	738,3446,36,464	0,13299,16794,29406
NC_045512.2	11	29871	p30_G1.641;689dd2a2-f564-4481-bd9d-166bb33227c8|53	40	+	11	29871	255,0,0	4	738,3442,41,454	0,13299,16790,29406
NC_045512.2	11	29881	p30_G1.642;cluster_33	40	+	11	29881	255,0,0	2	9854,1047	0,28823
NC_045512.2	11	29882	p30_G1.643;7ae189d5-a0af-4539-874c-cd9f9a9ee7db|10	40	+	11	29882	255,0,0	3	58,1155,2336	0,26225,27535
NC_045512.2	11	29875	p30_G1.643;81f497b1-0d33-4cea-8b94-c75c0125cb32|6	40	+	11	29875	255,0,0	3	58,1155,2329	0,26225,27535
NC_045512.2	11	29882	p30_G1.644;8e5f0e13-aafc-4e3c-af24-8f05bbc67290|5	40	+	11	29882	255,0,0	3	738,3115,479	0,13299,29392
NC_045512.2	11	29883	p30_G1.645;eee6f8c5-8d20-4228-9003-83f0c044347c|7	40	+	11	29883	255,0,0	3	9,2197,466	0,14634,29406
NC_045512.2	11	29883	p30_G1.646;3d9006fe-0b27-428f-ac3f-2f09845d527b|6	40	+	11	29883	255,0,0	3	738,3417,466	0,13299,29406
NC_045512.2	11	29884	p30_G1.647;3f5a89d5-1592-46f4-ba7e-6fafe20e064e|5	40	+	11	29884	255,0,0	4	738,1570,1699,413	0,13299,15130,29460
NC_045512.2	11	29889	p30_G1.648;b6ae2da7-9672-4d47-b245-827d4ef6c7ca|5	40	+	11	29889	255,0,0	2	1972,694	0,29184
NC_045512.2	12	27919	p30_G1.649;7244399b-a38d-40e2-bf7c-62b891ae2987|28	40	+	12	27919	255,0,0	2	51,1452	0,26455
NC_045512.2	12	28985	p30_G1.650;2512f117-3608-4bb3-9d97-e03fddf0fae4|8	40	+	12	28985	255,0,0	2	53,1102	0,27871
NC_045512.2	12	29163	p30_G1.651;2d26be79-b553-48d2-9350-82de56be4353|177	40	+	12	29163	255,0,0	2	52,909	0,28242
NC_045512.2	12	29403	p30_G1.652;44e6079b-dcf9-4982-980c-dc6ec7e8669c|5	40	+	12	29403	255,0,0	2	54,4022	0,25369
NC_045512.2	18	29649	p30_G1.653;3d2bee53-a019-4293-8f5b-ede9d3d202e7|15	40	+	18	29649	255,0,0	2	48,2265	0,27366
NC_045512.2	12	29649	p30_G1.653;39b65c7e-001c-4381-b3aa-f6a970515fe0|13	40	+	12	29649	255,0,0	2	54,2265	0,27372
NC_045512.2	12	29871	p30_G1.654;2a7a3fc4-01c3-42c1-815d-8383970dea13|6	40	+	12	29871	255,0,0	3	52,385,1144	0,28242,28715
NC_045512.2	14	29871	p30_G1.655;cluster199.fasta:4	40	+	14	29871	255,0,0	4	735,2978,504,450	0,13306,16323,29407
NC_045512.2	12	29871	p30_G1.655;4df08639-0dcf-4ca1-a835-cc5eee8b5978|40	40	+	12	29871	255,0,0	4	737,2983,501,454	0,13298,16328,29405
NC_045512.2	13	29875	p30_G1.655;d3f1ebc9-e7ea-45df-b223-e856ce1563be|36	40	+	13	29875	255,0,0	4	736,2985,502,458	0,13297,16326,29404
NC_045512.2	12	29871	p30_G1.656;f1551dea-fec3-4638-9660-95ed126cde72|16	40	+	12	29871	255,0,0	2	1135,1629	0,28230
NC_045512.2	12	29873	p30_G1.657;cluster_82	40	+	12	29873	255,0,0	3	737,1991,3457	0,13298,26404
NC_045512.2	12	29874	p30_G1.658;43a6197f-c223-48c1-8cea-bf083022fd7a|110	40	+	12	29874	255,0,0	3	58,2180,457	0,14649,29405
NC_045512.2	17	29874	p30_G1.658;6a2d381b-87fa-47f7-9a1c-11634e006f5c|15	40	+	17	29874	255,0,0	3	53,2180,457	0,14644,29400
NC_045512.2	14	29876	p30_G1.658;708358dc-6f13-4dc5-be76-e481886a0774|18	40	+	14	29876	255,0,0	3	56,2180,459	0,14647,29403
NC_045512.2	12	29874	p30_G1.659;cluster1148.fasta:2	40	+	12	29874	255,0,0	4	734,1442,1637,457	0,13296,15192,29405
NC_045512.2	13	29856	p30_G1.660;da863963-e6f9-4c82-8c83-e51688536c59|38	40	+	13	29856	255,0,0	3	736,3471,453	0,13297,29390
NC_045512.2	12	29874	p30_G1.660;55c305f9-ea8b-4272-aa68-6fb2d168c5ba|391	40	+	12	29874	255,0,0	3	737,3463,463	0,13298,29399
NC_045512.2	14	29872	p30_G1.660;7848b3c4-a09c-4ef0-9ae7-ec359bf9e2bb|8	40	+	14	29872	255,0,0	3	735,3470,455	0,13296,29403
NC_045512.2	17	29877	p30_G1.660;cb3dfe2d-412d-4854-8feb-87e1c3658bcb|12	40	+	17	29877	255,0,0	3	732,3463,454	0,13293,29406
NC_045512.2	12	29878	p30_G1.661;a4f7a299-8482-4a1e-9ed4-4391e4208475|9	40	+	12	29878	255,0,0	3	737,3440,1629	0,13298,28237
NC_045512.2	13	1081	p30_G1.662;fe2fed19-3ae2-484a-9df3-71eb1e529e18|17	40	+	13	1081	255,0,0	1	1068	0
NC_045512.2	13	2500	p30_G1.663;d9d51423-abde-4d47-9f74-a4f3240f47fb|10	40	+	13	2500	255,0,0	1	2487	0
NC_045512.2	13	3677	p30_G1.664;40a0ca0a-1b7d-4bba-b11f-afac17c9cbf5|7	40	+	13	3677	255,0,0	1	3664	0
NC_045512.2	13	14694	p30_G1.665;e775b382-1a07-4c0d-a26e-2ef92bf8cac5|12	40	+	13	14694	255,0,0	2	737,1384	0,13297
NC_045512.2	13	22960	p30_G1.666;80f6f109-d886-4e11-ace4-b59e3e7219ed|5	40	+	13	22960	255,0,0	2	28,406	0,22541
NC_045512.2	14	24021	p30_G1.667;20175ceb-a3c7-4b9d-beeb-b55dc1cf249f|9	40	+	14	24021	255,0,0	2	49,2470	0,21537
NC_045512.2	13	24051	p30_G1.667;fe05d60e-2b93-45ba-afbf-04512c8b610b|5	40	+	13	24051	255,0,0	2	52,2500	0,21538
NC_045512.2	13	24619	p30_G1.668;4f600333-6b56-4ac7-b981-a41b793c8c48|6	40	+	13	24619	255,0,0	2	52,3068	0,21538
NC_045512.2	13	25914	p30_G1.669;bd00975d-52af-47e4-b7c8-b740193bdbda|7	40	+	13	25914	255,0,0	2	63,524	0,25377
NC_045512.2	13	26582	p30_G1.670;bddcebdd-ef58-45d3-94b3-1944304ae3aa|29	40	+	13	26582	255,0,0	2	53,1201	0,25368
NC_045512.2	14	27091	p30_G1.671;48c512c6-5cee-4ec6-979d-96e3d3898386|7	40	+	14	27091	255,0,0	2	52,1710	0,25367
NC_045512.2	13	27070	p30_G1.671;9868b7f6-e42a-4072-9322-f31bfe8064e2|14	40	+	13	27070	255,0,0	2	51,1689	0,25368
NC_045512.2	13	27501	p30_G1.672;15be0a26-9f93-4716-b59f-026318285fec|27	40	+	13	27501	255,0,0	2	63,1021	0,26467
NC_045512.2	13	27570	p30_G1.673;dae2a902-bbd1-4d2b-9a4e-0ecb9aca0f6d|21	40	+	13	27570	255,0,0	2	63,1090	0,26467
NC_045512.2	13	27594	p30_G1.674;dd27b565-493f-4152-91c7-1c8a6d5fb75f|6	40	+	13	27594	255,0,0	2	56,1358	0,26223
NC_045512.2	13	27751	p30_G1.675;5f421ae0-2b79-4793-9210-2e21fe3f62b1|10	40	+	13	27751	255,0,0	2	51,2370	0,25368
NC_045512.2	17	27756	p30_G1.675;a48b1761-4cbe-44df-be02-128a831c6913|6	40	+	17	27756	255,0,0	2	47,2375	0,25364
NC_045512.2	13	27862	p30_G1.676;b449e4f0-ec53-41cb-bd31-beafb09dacc8|6	40	+	13	27862	255,0,0	2	56,1626	0,26223
NC_045512.2	13	27909	p30_G1.677;d2f0867a-763b-43fe-af9c-7e1898612540|32	40	+	13	27909	255,0,0	2	53,2528	0,25368
NC_045512.2	13	28249	p30_G1.678;bcec277b-d9e7-4b35-b8b7-38f66b787457|213	40	+	13	28249	255,0,0	2	53,865	0,27371
NC_045512.2	13	28249	p30_G1.679;710887e7-18f4-4e10-9ace-88c3630bce1f|7	40	+	13	28249	255,0,0	2	56,1209	0,27027
NC_045512.2	13	28338	p30_G1.680;95ca9680-c922-4b97-8206-deeead240aca|5	40	+	13	28338	255,0,0	2	52,455	0,27870
NC_045512.2	14	28485	p30_G1.681;aca2172a-743e-4e42-a93b-e243ca49a8b0|5	40	+	14	28485	255,0,0	2	48,2018	0,26453
NC_045512.2	13	28466	p30_G1.681;1756d97e-138f-47d3-b70f-ec7aa13bda04|38	40	+	13	28466	255,0,0	2	51,1999	0,26454
NC_045512.2	13	28628	p30_G1.682;9eeb18c8-1806-4345-ae8f-d397fe6461bc|49	40	+	13	28628	255,0,0	2	53,1244	0,27371
NC_045512.2	22	28632	p30_G1.683;7b87becf-7858-4450-b2e6-825d9b554234|142	40	+	22	28632	255,0,0	2	42,2165	0,26445
NC_045512.2	13	28654	p30_G1.683;74b1afc7-cf6b-4729-9665-e80309b27537|15	40	+	13	28654	255,0,0	2	50,2187	0,26454
NC_045512.2	13	28633	p30_G1.683;dfb6ef51-ff4f-4c0c-8a62-fa50b95f8093|63	40	+	13	28633	255,0,0	2	51,2166	0,26454
NC_045512.2	11	28633	p30_G1.683;c54fd95f-beb9-4216-89e4-73e3ed700552|7	40	+	11	28633	255,0,0	2	51,2167	0,26455
NC_045512.2	13	28704	p30_G1.684;8b27511e-6b0e-4f4d-97db-41d952b93db9|5	40	+	13	28704	255,0,0	2	62,440	0,28251
NC_045512.2	13	28972	p30_G1.685;f4aac84f-7248-4fcd-ae0d-4ec04d7982dc|8	40	+	13	28972	255,0,0	2	53,1588	0,27371
NC_045512.2	15	28951	p30_G1.685;632c17e0-f6ea-4627-9c25-2eac2cc3ee26|17	40	+	15	28951	255,0,0	2	51,1567	0,27369
NC_045512.2	13	29163	p30_G1.686;8589f831-c7bc-49fc-8e02-08ec98c94a06|15	40	+	13	29163	255,0,0	2	49,2696	0,26454
NC_045512.2	13	29243	p30_G1.687;5f0415d5-e6a1-46a3-a417-c62af8250c58|21	40	+	13	29243	255,0,0	2	63,2763	0,26467
NC_045512.2	13	29652	p30_G1.688;12d54968-6a64-4139-8315-a732d5475bf6|5	40	+	13	29652	255,0,0	3	736,3530,235	0,13297,29404
NC_045512.2	13	29703	p30_G1.689;e87c398c-f65c-4f7f-a365-e72daf892b77|6	40	+	13	29703	255,0,0	2	56,2663	0,27027
NC_045512.2	13	29718	p30_G1.690;8e936857-0f2e-4344-a3a0-b4b4b7d30c78|5	40	+	13	29718	255,0,0	2	63,3238	0,26467
NC_045512.2	13	29856	p30_G1.691;c1ac3217-db2a-4c52-bd6f-54ac477e23a6|5	40	+	13	29856	255,0,0	4	736,1910,494,439	0,13297,16334,29404
NC_045512.2	13	29870	p30_G1.692;c0e65b99-3251-42ae-b56a-c27a1ff03abe|28	40	+	13	29870	255,0,0	2	720,563	0,29294
NC_045512.2	13	29870	p30_G1.693;d07749bc-534b-4fe1-aae7-745e97b7383c|5	40	+	13	29870	255,0,0	4	736,2543,485,453	0,13297,16343,29404
NC_045512.2	13	29870	p30_G1.694;ba959567-ba0a-4500-9065-25db75190100|5	40	+	13	29870	255,0,0	2	1393,1620	0,28237
NC_045512.2	13	29871	p30_G1.695;1a02aeca-e64d-4dda-bb30-539e9cd6c0c7|8	40	+	13	29871	255,0,0	3	53,956,856	0,27371,29002
NC_045512.2	13	29871	p30_G1.696;e81f0245-33de-4d13-b330-80f99e74a76d|6	40	+	13	29871	255,0,0	2	56,1707	0,28151
NC_045512.2	13	29871	p30_G1.697;64fc5406-2ecc-49fe-9652-759e508f6023|8	40	+	13	29871	255,0,0	4	736,1606,1622,372	0,13297,15185,29486
NC_045512.2	13	29871	p30_G1.698;55aaa01c-ce14-403f-aa3b-7001e33194d0|5	40	+	13	29871	255,0,0	4	736,2671,199,454	0,13297,16628,29404
NC_045512.2	13	29871	p30_G1.699;ea8ca1c1-4e02-4dd2-a311-152f4c22c9b8|5	40	+	13	29871	255,0,0	4	736,2971,301,454	0,13297,16526,29404
NC_045512.2	13	29871	p30_G1.700;502c21eb-7727-4178-8791-f98da34ebd8f|5	40	+	13	29871	255,0,0	4	736,2988,320,402	0,13297,16501,29456
NC_045512.2	13	29871	p30_G1.701;edca9641-840b-4d00-a621-3d0c17a10c31|30	40	+	13	29871	255,0,0	4	736,3144,330,454	0,13297,16498,29404
NC_045512.2	14	29875	p30_G1.701;307324ec-b55f-4398-a70e-aca52109e907|7	40	+	14	29875	255,0,0	4	735,3149,322,458	0,13296,16503,29403
NC_045512.2	15	29871	p30_G1.701;526772d3-2799-40b9-9f83-d21b1d3c477e|45	40	+	15	29871	255,0,0	4	734,3145,333,454	0,13295,16493,29402
NC_045512.2	13	29871	p30_G1.702;7a563878-a9f4-4820-bf6f-fc6375804f14|13	40	+	13	29871	255,0,0	4	736,3324,97,454	0,13297,16732,29404
NC_045512.2	13	29871	p30_G1.703;bd2fe221-b659-4e17-ac53-18985f077bd0|9	40	+	13	29871	255,0,0	3	744,241,454	0,16587,29404
NC_045512.2	13	29871	p30_G1.704;417384bd-4234-4e7b-8623-816475b741b6|11	40	+	13	29871	255,0,0	2	1023,531	0,29327
NC_045512.2	13	29871	p30_G1.705;2ac5f769-633a-467e-baaa-2e0531cb6e52|7	40	+	13	29871	255,0,0	2	1295,541	0,29317
NC_045512.2	13	29871	p30_G1.706;6bc88b30-305e-4401-9e89-97021c2d484a|5	40	+	13	29871	255,0,0	2	1316,393	0,29465
NC_045512.2	13	29872	p30_G1.707;95f79172-a9b1-4bc9-b384-8044bf26d5dd|6	40	+	13	29872	255,0,0	3	51,1427,117	0,28241,29742
NC_045512.2	13	29872	p30_G1.708;f1e60a1d-2bcb-40d0-a580-41b5db66bab1|5	40	+	13	29872	255,0,0	3	57,2159,373	0,14648,29486
NC_045512.2	13	29872	p30_G1.709;294fc467-2b79-49d8-a490-e2773a3fbea6|13	40	+	13	29872	255,0,0	2	729,1149	0,28710
NC_045512.2	13	29872	p30_G1.710;6ad5b21d-edf1-41fb-af95-048423f0d779|6	40	+	13	29872	255,0,0	3	736,3386,340	0,13297,29519
NC_045512.2	13	29872	p30_G1.711;13cac2e1-5024-4932-b853-8373ff8a5ca1|7	40	+	13	29872	255,0,0	3	736,3559,414	0,13297,29445
NC_045512.2	13	29873	p30_G1.712;892cb0ec-e7a1-45c2-8594-bbd7c5bbc9d2|28	40	+	13	29873	255,0,0	3	51,271,1297	0,28241,28563
NC_045512.2	13	29873	p30_G1.713;f4ab0c45-823a-4fe4-9fc1-7ee0c038c989|5	40	+	13	29873	255,0,0	3	52,113,1729	0,27870,28131
NC_045512.2	13	29873	p30_G1.714;5fbd419e-cf2b-4db2-b175-92551f25beac|7	40	+	13	29873	255,0,0	4	736,2638,512,456	0,13297,16317,29404
NC_045512.2	13	29872	p30_G1.715;e514a63c-9468-4ea2-9e5b-76dc0b020a19|19	40	+	13	29872	255,0,0	4	736,2943,138,455	0,13297,16690,29404
NC_045512.2	15	29873	p30_G1.715;87bcb137-75b6-4f2e-8a54-748265d90ec8|24	40	+	15	29873	255,0,0	4	734,2943,138,456	0,13295,16688,29402
NC_045512.2	13	29873	p30_G1.716;9b09c310-1b69-46c5-8735-6a86041e39f2|10	40	+	13	29873	255,0,0	4	736,3438,25,456	0,13297,16803,29404
NC_045512.2	13	29873	p30_G1.717;1856ac9d-01b3-4ccb-aaa7-71760ba85dfc|6	40	+	13	29873	255,0,0	3	736,3505,1631	0,13297,28229
NC_045512.2	13	29873	p30_G1.718;56f7d6a6-a507-40a9-8c50-9ac27d7614d9|5	40	+	13	29873	255,0,0	2	1472,555	0,29305
NC_045512.2	13	29874	p30_G1.719;e76d4a1c-8ece-4ba8-8c9a-1f68d93a4b6b|26	40	+	13	29874	255,0,0	3	53,2407,678	0,25368,29183
NC_045512.2	13	29874	p30_G1.720;19358288-e40f-4db4-b3ca-c4b712be5f9c|13	40	+	13	29874	255,0,0	3	63,1074,2239	0,26467,27622
NC_045512.2	13	29874	p30_G1.721;aa9ca5ae-b3c3-4ea9-b024-fd4a0ff2ba04|5	40	+	13	29874	255,0,0	3	736,60,451	0,13297,29410
NC_045512.2	13	29874	p30_G1.722;306cbef5-11f4-4b1b-bcb0-c14349f78fff|5	40	+	13	29874	255,0,0	4	736,133,1637,456	0,13297,15190,29405
NC_045512.2	18	29874	p30_G1.723;692c0003-b278-4c9f-a34d-33aa288845db|5	40	+	18	29874	255,0,0	4	731,1948,547,457	0,13292,16275,29399
NC_045512.2	13	29871	p30_G1.723;ddce38ba-2c53-47c4-a09a-1ac261c31ce6|8	40	+	13	29871	255,0,0	4	736,1948,548,454	0,13297,16280,29404
NC_045512.2	13	29874	p30_G1.724;a0f08f6e-5d3c-437c-9eac-02401af33d64|5	40	+	13	29874	255,0,0	4	736,2043,1418,457	0,13297,15410,29404
NC_045512.2	13	29874	p30_G1.725;a424badb-3728-4c38-afbf-cc89539594de|11	40	+	13	29874	255,0,0	4	736,2948,469,457	0,13297,16359,29404
NC_045512.2	13	29874	p30_G1.726;4765f19e-6b1f-4aaf-bdd1-c2e7d021fc5f|19	40	+	13	29874	255,0,0	3	736,3531,650	0,13297,29211
NC_045512.2	13	29874	p30_G1.727;40edc748-792e-448f-a2b2-6d3dc98f696d|5	40	+	13	29874	255,0,0	4	736,3531,265,84	0,13297,29404,29777
NC_045512.2	17	29871	p30_G1.728;aace89a0-0fe5-4a8f-bba0-5c283e8024d0|20	40	+	17	29871	255,0,0	4	732,3531,273,59	0,13293,29400,29795
NC_045512.2	13	29874	p30_G1.728;fe72b33a-02e9-44c6-ae08-a80220fcfb52|16	40	+	13	29874	255,0,0	4	736,3532,273,62	0,13297,29404,29799
NC_045512.2	13	29874	p30_G1.729;33ee5326-6d1b-43a9-87b7-e8472c03b17f|12	40	+	13	29874	255,0,0	2	742,1021	0,28840
NC_045512.2	13	29874	p30_G1.730;424279aa-3587-4cd1-9c57-e718de7c51aa|21	40	+	13	29874	255,0,0	3	758,3478,457	0,13350,29404
NC_045512.2	13	29874	p30_G1.731;f7956ad8-3754-4e00-95b2-b90ca4eed775|5	40	+	13	29874	255,0,0	3	801,3555,457	0,13273,29404
NC_045512.2	14	29874	p30_G1.731;e8c3e935-f106-45fa-b825-db6452a61d5e|5	40	+	14	29874	255,0,0	3	810,3559,457	0,13268,29403
NC_045512.2	13	29874	p30_G1.732;cluster_185	40	+	13	29874	255,0,0	3	1053,1293,245	0,28220,29616
NC_045512.2	13	29874	p30_G1.733;17e3e0e5-6dfb-43d0-a1e6-6b9489f78b15|6	40	+	13	29874	255,0,0	2	2468,534	0,29327
NC_045512.2	13	29875	p30_G1.734;88d9d22e-b5af-4e3f-9e00-074973fd9eb4|7	40	+	13	29875	255,0,0	3	55,61,860	0,28244,29002
NC_045512.2	13	29875	p30_G1.735;52d5c181-4a00-4823-9313-8e36ed56369b|8	40	+	13	29875	255,0,0	4	736,263,2194,458	0,13297,14634,29404
NC_045512.2	13	29875	p30_G1.736;06c1cec1-ddc9-4a48-b444-8449d0540400|9	40	+	13	29875	255,0,0	4	736,2419,635,455	0,13297,16193,29407
NC_045512.2	13	29874	p30_G1.737;74dd8f16-123e-47c2-95df-92fb984fc90e|15	40	+	13	29874	255,0,0	4	736,2868,123,457	0,13297,16705,29404
NC_045512.2	14	29875	p30_G1.737;3ca274d0-2263-4f5d-850b-a78a0e0833f7|7	40	+	14	29875	255,0,0	4	735,2868,123,458	0,13296,16704,29403
NC_045512.2	13	29875	p30_G1.738;84e1634d-58e0-4a86-9357-df0665d750ff|9	40	+	13	29875	255,0,0	4	736,2966,176,458	0,13297,16650,29404
NC_045512.2	13	29875	p30_G1.739;e2fa250a-38b3-4a98-8ac4-211bba890fe8|5	40	+	13	29875	255,0,0	4	736,3145,115,452	0,13297,16713,29410
NC_045512.2	13	29874	p30_G1.740;a1c46435-e59d-4cd7-af2f-0dd125eb5fb4|5	40	+	13	29874	255,0,0	4	736,3152,85,453	0,13297,16743,29408
NC_045512.2	14	29875	p30_G1.740;c7f0cb84-b1b8-4d3c-b8c5-3828e18f87cd|8	40	+	14	29875	255,0,0	4	735,3146,92,458	0,13296,16735,29403
NC_045512.2	13	29875	p30_G1.741;0c7875a8-d266-4430-84ba-b58b016869db|29	40	+	13	29875	255,0,0	3	736,3408,380	0,13297,29482
NC_045512.2	13	29875	p30_G1.742;cluster_158	40	+	13	29875	255,0,0	3	1192,1888,476	0,2694,29386
NC_045512.2	13	29875	p30_G1.743;83f8968c-f3cb-4d61-864b-3e94cca35835|23	40	+	13	29875	255,0,0	2	1354,536	0,29326
NC_045512.2	13	29875	p30_G1.744;cluster_75	40	+	13	29875	255,0,0	3	3214,3532,458	0,13295,29404
NC_045512.2	13	29876	p30_G1.745;3438c07f-5373-4c64-ac37-b21fbcfd86cb|39	40	+	13	29876	255,0,0	3	51,107,1449	0,28241,28414
NC_045512.2	13	29876	p30_G1.746;2d06732f-bcc5-47d5-b658-0d4f91d7ac42|9	40	+	13	29876	255,0,0	3	53,486,1876	0,27371,27987
NC_045512.2	13	29876	p30_G1.747;986a69e4-19e3-4fc6-8ecf-46bcd2466a10|5	40	+	13	29876	255,0,0	4	57,256,3531,459	0,480,13297,29404
NC_045512.2	13	29873	p30_G1.747;05850577-b9d9-4ec1-9a37-48596f659f0e|16	40	+	13	29873	255,0,0	4	57,256,3531,456	0,480,13297,29404
NC_045512.2	13	29876	p30_G1.748;36c465d2-35d1-4933-86dd-98c01dc075c7|5	40	+	13	29876	255,0,0	3	736,3542,565	0,13297,29298
NC_045512.2	13	29876	p30_G1.749;ffa87eee-bf71-4475-aece-24bc480447cb|12	40	+	13	29876	255,0,0	2	849,568	0,29295
NC_045512.2	13	29876	p30_G1.750;8f7f2981-ec09-44de-a46e-427fd8010675|5	40	+	13	29876	255,0,0	2	1053,1634	0,28229
NC_045512.2	13	29877	p30_G1.751;cluster852.fasta:2	40	+	13	29877	255,0,0	3	64,1003,2490	0,26229,27374
NC_045512.2	13	29877	p30_G1.752;1ebf2f0e-ef50-43f0-bf95-b5c6252f470c|5	40	+	13	29877	255,0,0	3	736,1908,403	0,13297,29461
NC_045512.2	13	29877	p30_G1.753;bcac9084-2e46-46b1-bdb0-eff0a77c9673|9	40	+	13	29877	255,0,0	3	736,2898,460	0,13297,29404
NC_045512.2	17	29877	p30_G1.754;cluster901.fasta:2	40	+	17	29877	255,0,0	2	812,571	0,29289
NC_045512.2	13	29875	p30_G1.754;67bd0be5-aca0-4660-b363-be1668990c97|14	40	+	13	29875	255,0,0	2	814,565	0,29297
NC_045512.2	13	29877	p30_G1.755;0e952e00-0a94-4644-9dbd-0dd49756dce9|5	40	+	13	29877	255,0,0	2	931,635	0,29229
NC_045512.2	13	29877	p30_G1.756;cluster_95	40	+	13	29877	255,0,0	3	1761,4244,545	0,2701,29319
NC_045512.2	13	29878	p30_G1.757;83e7fafe-4612-4688-bc3f-e7a88565d17e|7	40	+	13	29878	255,0,0	3	54,1131,792	0,27870,29073
NC_045512.2	13	29878	p30_G1.758;770d39e5-7a5f-41fa-8a9e-c75dbda1a16f|8	40	+	13	29878	255,0,0	3	56,2670,86	0,27027,29779
NC_045512.2	13	29878	p30_G1.759;045fd972-bb51-46d7-a93f-51fce93a1cda|8	40	+	13	29878	255,0,0	3	63,710,2650	0,26467,27215
NC_045512.2	13	29879	p30_G1.760;b7403553-2885-436c-b100-2898b25b3307|5	40	+	13	29879	255,0,0	2	1769,586	0,29280
NC_045512.2	13	29882	p30_G1.761;64db23e1-42e9-4b43-b019-26a83aba2afa|8	40	+	13	29882	255,0,0	3	736,3505,1652	0,13297,28217
NC_045512.2	13	29882	p30_G1.762;eedbc063-ef0f-478c-ae55-54b3a56c32a5|5	40	+	13	29882	255,0,0	2	1068,719	0,29150
NC_045512.2	13	29893	p30_G1.763;b5064295-1b2a-4a76-bbc0-0b0765348ce8|5	40	+	13	29893	255,0,0	2	1028,589	0,29291
NC_045512.2	14	1323	p30_G1.764;0882b93b-3866-45af-ae60-e4607d82fed7|20	40	+	14	1323	255,0,0	1	1309	0
NC_045512.2	14	1758	p30_G1.765;567cb2d4-e746-43a6-9112-a7eebff5044f|15	40	+	14	1758	255,0,0	1	1744	0
NC_045512.2	14	15097	p30_G1.766;b251aaa5-aea7-4de8-925b-f4f4bf9b8e0d|6	40	+	14	15097	255,0,0	2	735,1787	0,13296
NC_045512.2	14	16723	p30_G1.767;841929c2-9105-4fb2-934f-fb1e575f2df8|5	40	+	14	16723	255,0,0	2	735,3413	0,13296
NC_045512.2	14	22149	p30_G1.768;3e25646e-3316-4c8f-a18d-8ceb311c7512|8	40	+	14	22149	255,0,0	2	51,598	0,21537
NC_045512.2	17	22136	p30_G1.768;02a35946-3699-40bb-98bf-4a8799f21c99|5	40	+	17	22136	255,0,0	2	48,585	0,21534
NC_045512.2	14	26891	p30_G1.769;276b0823-5f34-48d9-beac-536d0df1c234|12	40	+	14	26891	255,0,0	2	62,410	0,26467
NC_045512.2	14	26962	p30_G1.770;e97f04aa-7598-4bd3-b557-5193a25abb11|93	40	+	14	26962	255,0,0	2	50,495	0,26453
NC_045512.2	14	27098	p30_G1.771;bef1d91b-62ba-4122-9979-65ac227123e1|106	40	+	14	27098	255,0,0	2	62,618	0,26466
NC_045512.2	14	27284	p30_G1.772;bf6286b2-747a-4eac-9c87-4b4b7b8271e9|82	40	+	14	27284	255,0,0	2	50,1903	0,25367
NC_045512.2	15	27346	p30_G1.773;6905a4fd-bef6-422c-8801-fc1569a4ce61|5	40	+	15	27346	255,0,0	2	59,299	0,27032
NC_045512.2	14	27367	p30_G1.773;0fda7eeb-66f0-4a88-8983-2050d820c489|7	40	+	14	27367	255,0,0	2	55,327	0,27026
NC_045512.2	16	27677	p30_G1.774;d21d671a-b0ca-423e-a0e1-1a6d0608bfa4|10	40	+	16	27677	255,0,0	2	47,1210	0,26451
NC_045512.2	14	27677	p30_G1.774;6494b924-6b3e-4df0-a8c5-efe41e782139|35	40	+	14	27677	255,0,0	2	50,1210	0,26453
NC_045512.2	14	27873	p30_G1.775;74e53422-62e3-4811-b3ff-b49065f0453d|5	40	+	14	27873	255,0,0	2	49,1406	0,26453
NC_045512.2	14	28305	p30_G1.776;5707fad9-fa34-4b98-8a27-92aa7a0bcb23|43	40	+	14	28305	255,0,0	2	52,2924	0,25367
NC_045512.2	14	28404	p30_G1.777;b514862d-a418-42ff-bc23-e84608ccac41|25	40	+	14	28404	255,0,0	2	50,1937	0,26453
NC_045512.2	14	28404	p30_G1.778;6816dc11-d0cf-4dd5-bbf2-6c596d2f5efe|5	40	+	14	28404	255,0,0	2	55,1364	0,27026
NC_045512.2	14	28461	p30_G1.779;11a40b14-bcfb-48de-8303-06c686b05af2|17	40	+	14	28461	255,0,0	2	64,1413	0,27034
NC_045512.2	14	28600	p30_G1.780;82374426-d9ee-41d2-bb93-e4d9a832cd8a|5	40	+	14	28600	255,0,0	2	49,7048	0,21538
NC_045512.2	14	28805	p30_G1.781;346af9af-692e-4b84-9309-cc170d8a9b73|32	40	+	14	28805	255,0,0	2	52,3424	0,25367
NC_045512.2	13	28805	p30_G1.781;91b065f7-e69a-497f-8a55-e8dce558e7b3|33	40	+	13	28805	255,0,0	2	51,3424	0,25368
NC_045512.2	14	28818	p30_G1.781;cluster688.fasta:2	40	+	14	28818	255,0,0	2	49,3438	0,25366
NC_045512.2	14	29107	p30_G1.782;1b7ea0bc-c9e0-41b7-8f08-01b139b7ace9|10	40	+	14	29107	255,0,0	2	55,2871	0,26222
NC_045512.2	14	29415	p30_G1.783;a5b8420d-733a-43ff-b671-79cbde6206c8|16	40	+	14	29415	255,0,0	2	55,3179	0,26222
NC_045512.2	14	29474	p30_G1.784;8d9c2239-c946-4d93-bee0-ef3ad99512c6|7	40	+	14	29474	255,0,0	2	51,1591	0,27869
NC_045512.2	14	29613	p30_G1.785;90307e35-8871-4292-9294-ebeb7b25e643|47	40	+	14	29613	255,0,0	2	50,4232	0,25367
NC_045512.2	14	29748	p30_G1.786;eb0afdf5-2b25-40d0-bf1e-af93f2f16ec9|6	40	+	14	29748	255,0,0	3	54,1066,328	0,15762,29406
NC_045512.2	14	29865	p30_G1.787;f6fcde81-3c05-4661-a54e-607a38844b12|11	40	+	14	29865	255,0,0	3	735,3582,444	0,13296,29407
NC_045512.2	14	29870	p30_G1.788;5530aad3-e37e-4d59-8749-a003a2848853|5	40	+	14	29870	255,0,0	4	735,342,3130,453	0,13296,13698,29403
NC_045512.2	14	29871	p30_G1.789;f294bccc-ba37-474c-879d-625e407eff8e|5	40	+	14	29871	255,0,0	3	50,214,1099	0,28240,28758
NC_045512.2	14	29871	p30_G1.790;9eb0d5c8-f505-4a60-9a7e-09a23a01f191|6	40	+	14	29871	255,0,0	3	53,2561,454	0,14266,29403
NC_045512.2	14	29871	p30_G1.791;4a73cc53-f534-45ad-aa3d-63c685426f2b|5	40	+	14	29871	255,0,0	2	733,1223	0,28634
NC_045512.2	14	29871	p30_G1.792;1fddce99-a55d-473c-b03f-caa5e161736e|5	40	+	14	29871	255,0,0	4	735,1245,441,400	0,13296,16382,29457
NC_045512.2	14	29871	p30_G1.793;dd89e046-d110-44c4-9f89-865f00cb6f1b|6	40	+	14	29871	255,0,0	4	735,1416,2062,454	0,13296,14765,29403
NC_045512.2	14	29871	p30_G1.794;cc3bb141-4c26-4eb9-8c22-223235fca032|7	40	+	14	29871	255,0,0	4	735,2756,71,455	0,13296,16757,29402
NC_045512.2	14	29871	p30_G1.795;043c1dee-5ecd-4e84-97de-4427c0febbe3|7	40	+	14	29871	255,0,0	4	735,2996,93,454	0,13296,16734,29403
NC_045512.2	14	29871	p30_G1.796;eebdbcca-bec1-4ae4-9202-530fec9bf0af|5	40	+	14	29871	255,0,0	4	735,3115,303,454	0,13296,16524,29403
NC_045512.2	14	29871	p30_G1.797;434ab5f3-81b3-4298-9731-66992ce30be2|9	40	+	14	29871	255,0,0	3	735,3128,391	0,13296,29466
NC_045512.2	14	29871	p30_G1.798;c27ff123-338b-45f4-91da-b9a1f082ae0c|25	40	+	14	29871	255,0,0	3	735,3531,594	0,13296,29263
NC_045512.2	14	29871	p30_G1.799;19676163-b936-46c3-b995-3b6e62ffb379|5	40	+	14	29871	255,0,0	2	741,523	0,29334
NC_045512.2	14	29871	p30_G1.800;a9a230c5-34cf-48dc-9254-c99527e74c36|10	40	+	14	29871	255,0,0	2	916,1659	0,28198
NC_045512.2	14	29871	p30_G1.801;e8351560-9dee-47cb-ad4c-cfcbc74416cc|12	40	+	14	29871	255,0,0	2	1351,568	0,29289
NC_045512.2	14	29872	p30_G1.802;f0416274-b2a3-417b-ab69-16274c1b6a7c|16	40	+	14	29872	255,0,0	3	52,2319,97	0,27370,29761
NC_045512.2	14	29872	p30_G1.803;951290bb-b55d-44bd-96f2-cc6cd65f3c87|5	40	+	14	29872	255,0,0	2	53,3007	0,26851
NC_045512.2	14	29872	p30_G1.804;26526b8e-4f77-46bc-8ad2-19daa226f8e7|5	40	+	14	29872	255,0,0	3	62,1397,1642	0,26467,28216
NC_045512.2	14	29872	p30_G1.805;89f75f97-76d8-4493-9049-4f04cbf9ca46|5	40	+	14	29872	255,0,0	3	69,2038,1296	0,26473,28562
NC_045512.2	14	29872	p30_G1.806;8c48614f-9059-4c8d-990e-7f378c5b71f7|5	40	+	14	29872	255,0,0	4	735,2578,661,455	0,13296,16165,29403
NC_045512.2	14	29872	p30_G1.807;a9fa2abe-f8b4-410b-bb92-65ab5a8c97c0|6	40	+	14	29872	255,0,0	4	735,3265,107,455	0,13296,16720,29403
NC_045512.2	14	29872	p30_G1.808;97af2970-765b-4f2b-b773-66ed1d09cae2|5	40	+	14	29872	255,0,0	2	1290,520	0,29338
NC_045512.2	14	29872	p30_G1.809;2518a971-1410-41c6-bd99-0e2ffd8b55e3|5	40	+	14	29872	255,0,0	2	1838,1617	0,28241
NC_045512.2	14	29873	p30_G1.810;eb07d312-7de9-4112-8333-0ca93102f04b|11	40	+	14	29873	255,0,0	3	52,940,858	0,27370,29001
NC_045512.2	14	29873	p30_G1.811;5570d095-0fc6-4b10-9318-2108d5889ee4|5	40	+	14	29873	255,0,0	4	735,3142,103,456	0,13296,16724,29403
NC_045512.2	14	29873	p30_G1.812;1672ea18-cc24-4a8d-a373-d608ca7aef58|11	40	+	14	29873	255,0,0	2	736,413	0,29446
NC_045512.2	14	29873	p30_G1.813;992199a8-86d9-49f2-a135-a8e60129a81d|8	40	+	14	29873	255,0,0	2	768,2511	0,27348
NC_045512.2	14	29873	p30_G1.814;cluster_70	40	+	14	29873	255,0,0	4	3957,667,2267,1061	0,4017,5020,28798
NC_045512.2	14	29874	p30_G1.815;a7893de6-a1b4-4d87-bf7a-c8627bbd5d10|5	40	+	14	29874	255,0,0	3	50,103,903	0,28240,28957
NC_045512.2	14	29874	p30_G1.816;b9a4cdb3-8c39-4b51-a4ba-3db3f4f43523|15	40	+	14	29874	255,0,0	2	55,8822	0,21038
NC_045512.2	14	29874	p30_G1.817;fe08594f-51dc-43be-a62b-8a390ee2276b|31	40	+	14	29874	255,0,0	3	55,540,3054	0,26222,26806
NC_045512.2	14	29874	p30_G1.818;097d1eb1-bc83-4997-99cd-3c26bc15c53f|7	40	+	14	29874	255,0,0	3	55,514,2230	0,27026,27630
NC_045512.2	14	29874	p30_G1.819;13f1a75c-0108-46bd-a2c3-f7f1c5e49716|6	40	+	14	29874	255,0,0	2	69,4530	0,25330
NC_045512.2	14	29874	p30_G1.820;47e313c9-cde1-4c1f-9991-5fe707365e79|6	40	+	14	29874	255,0,0	4	735,1935,1540,457	0,13296,15287,29403
NC_045512.2	14	29874	p30_G1.821;bcb06109-41b0-4195-b865-715035f18d74|5	40	+	14	29874	255,0,0	4	735,2142,804,457	0,13296,16023,29403
NC_045512.2	14	29874	p30_G1.822;86a4d914-3f35-4346-9cec-8139c2de16cb|8	40	+	14	29874	255,0,0	4	735,2626,112,457	0,13296,16715,29403
NC_045512.2	14	29874	p30_G1.823;cluster847.fasta:2	40	+	14	29874	255,0,0	4	735,2764,257,457	0,13296,16568,29403
NC_045512.2	14	29874	p30_G1.824;0af08493-a00d-4190-8665-9aada3bc2baf|8	40	+	14	29874	255,0,0	3	735,2896,413	0,13296,29447
NC_045512.2	14	29874	p30_G1.825;c3834573-5094-406f-bb2a-b37df2e8a8a5|25	40	+	14	29874	255,0,0	4	735,2989,325,457	0,13296,16502,29403
NC_045512.2	15	29874	p30_G1.825;0fae7030-e779-47e8-bab1-a2e6d3b1b196|16	40	+	15	29874	255,0,0	4	734,2988,326,457	0,13295,16499,29402
NC_045512.2	14	29874	p30_G1.826;47f431a8-bf9b-4cb5-83c8-5420c9d83e35|70	40	+	14	29874	255,0,0	3	735,3533,579	0,13296,29281
NC_045512.2	14	29874	p30_G1.827;92850933-6fa8-4e73-9d87-47df03efd82a|22	40	+	14	29874	255,0,0	3	746,3483,457	0,13344,29403
NC_045512.2	14	29874	p30_G1.828;999c3007-30f1-40c6-8a9c-a4a39a6e61e0|5	40	+	14	29874	255,0,0	2	951,495	0,29365
NC_045512.2	14	29874	p30_G1.829;b764ac67-8f4e-4096-862e-cb7539c557c6|6	40	+	14	29874	255,0,0	2	1001,1187	0,28673
NC_045512.2	14	29875	p30_G1.830;459ddff4-d139-40db-810e-de6136fd3538|10	40	+	14	29875	255,0,0	3	41,3428,458	0,13400,29403
NC_045512.2	14	29875	p30_G1.831;cluster870.fasta:2	40	+	14	29875	255,0,0	4	61,60,1698,862	0,26226,27268,28999
NC_045512.2	14	29875	p30_G1.832;9d7f1296-a02a-409f-bbfc-781a8536513f|5	40	+	14	29875	255,0,0	2	734,213	0,29648
NC_045512.2	14	29875	p30_G1.833;4fa013a6-4cbc-44c5-8b89-2d1e1b0519ad|33	40	+	14	29875	255,0,0	4	735,1641,1629,458	0,13296,15198,29403
NC_045512.2	14	29875	p30_G1.834;4bc81986-d379-49a5-8bad-26f759d8a29c|6	40	+	14	29875	255,0,0	4	735,2257,574,458	0,13296,16252,29403
NC_045512.2	14	29875	p30_G1.835;abcc9047-a5dd-4318-98e1-2a0e7b8932cb|5	40	+	14	29875	255,0,0	4	735,2606,790,458	0,13296,16037,29403
NC_045512.2	14	29875	p30_G1.836;4b3c42cf-d198-4be4-a435-2cea13b1cba6|5	40	+	14	29875	255,0,0	4	735,2894,341,458	0,13296,16484,29403
NC_045512.2	14	29875	p30_G1.837;73884f38-5caa-4fa3-be8d-187ef4dab749|11	40	+	14	29875	255,0,0	3	735,2988,395	0,13296,29466
NC_045512.2	15	29875	p30_G1.838;ed624440-080f-4d3d-aadf-85a77fc75eb8|6	40	+	15	29875	255,0,0	4	734,3142,202,458	0,13295,16624,29402
NC_045512.2	14	29875	p30_G1.838;d46f045e-047c-4fc9-b15b-0d29b1c03c1f|12	40	+	14	29875	255,0,0	4	735,3147,197,458	0,13296,16630,29403
NC_045512.2	14	29875	p30_G1.839;c8800bc3-5d2c-40c8-b3f4-5e12ccaaf46a|25	40	+	14	29875	255,0,0	3	735,3643,458	0,13296,29403
NC_045512.2	14	29875	p30_G1.840;1c2cb4c4-c353-43b5-8d06-e5d8b7fa79e8|13	40	+	14	29875	255,0,0	2	736,567	0,29294
NC_045512.2	14	29875	p30_G1.841;e23d11ab-0f69-4339-ad4a-56a70f4c6c0e|16	40	+	14	29875	255,0,0	2	815,1662	0,28199
NC_045512.2	14	29875	p30_G1.842;0a6351f6-1bd3-4a6d-b5ba-adffff6d256a|5	40	+	14	29875	255,0,0	2	1280,602	0,29259
NC_045512.2	14	29875	p30_G1.843;345d5eba-8af0-4fdb-b0e6-d05e8b86c39f|5	40	+	14	29875	255,0,0	2	1293,407	0,29454
NC_045512.2	14	29876	p30_G1.844;f84084bb-1f9a-479d-ad59-67bd8f9e098f|15	40	+	14	29876	255,0,0	3	50,86,861	0,28240,29001
NC_045512.2	19	29876	p30_G1.844;6732ed34-53fd-4644-805d-6ef388e0d497|5	40	+	19	29876	255,0,0	3	45,87,862	0,28235,28995
NC_045512.2	14	29876	p30_G1.845;cluster_210	40	+	14	29876	255,0,0	3	52,979,866	0,27370,28996
NC_045512.2	14	29876	p30_G1.846;50498130-1613-4f95-b7f6-8663ba269866|5	40	+	14	29876	255,0,0	3	55,264,1646	0,27026,28216
NC_045512.2	14	29876	p30_G1.847;ea27cf5b-200f-4701-ac13-4d0dfe639bb4|5	40	+	14	29876	255,0,0	2	60,241	0,29621
NC_045512.2	14	29876	p30_G1.848;cluster_201	40	+	14	29876	255,0,0	3	61,605,1733	0,27380,28129
NC_045512.2	14	29876	p30_G1.849;161e597d-fa75-404d-bd60-b9f27a9f6270|9	40	+	14	29876	255,0,0	4	735,1549,447,456	0,13296,16381,29406
NC_045512.2	14	29876	p30_G1.850;d76a0c91-1a2e-45ef-92db-06c6dcd7f6ae|5	40	+	14	29876	255,0,0	4	735,1650,144,459	0,13296,16682,29403
NC_045512.2	14	29876	p30_G1.851;18b8ec73-ca70-4b85-a426-f1ecdb2a3a7c|5	40	+	14	29876	255,0,0	4	735,2666,142,459	0,13296,16685,29403
NC_045512.2	14	29876	p30_G1.852;9216b4e1-50f4-4a87-9e7a-ef46644e82d0|6	40	+	14	29876	255,0,0	4	735,3002,203,459	0,13296,16624,29403
NC_045512.2	14	29876	p30_G1.853;cc17dc21-5fd8-46d9-badb-4321a839c303|6	40	+	14	29876	255,0,0	3	735,3040,396	0,13296,29466
NC_045512.2	14	29876	p30_G1.854;5cbd3917-2251-4fe8-886e-e0575522b759|11	40	+	14	29876	255,0,0	3	735,3214,459	0,13296,29403
NC_045512.2	14	29876	p30_G1.855;50cd438e-3cc5-4660-bc80-2790ee28265d|5	40	+	14	29876	255,0,0	3	746,3703,459	0,13124,29403
NC_045512.2	14	29876	p30_G1.856;a000154c-504d-42cc-91f1-7d001f6efbd9|8	40	+	14	29876	255,0,0	2	1066,568	0,29294
NC_045512.2	14	29876	p30_G1.857;e35c081b-9697-414d-bc19-966155e8fe9f|8	40	+	14	29876	255,0,0	2	1197,540	0,29322
NC_045512.2	14	29876	p30_G1.858;db4aab94-2bac-4e09-8688-da9dfc44f7a2|8	40	+	14	29876	255,0,0	2	1336,1655	0,28207
NC_045512.2	14	29876	p30_G1.859;f99da50c-ab15-45e9-ac84-d320d60362a8|5	40	+	14	29876	255,0,0	2	1359,1146	0,28716
NC_045512.2	14	29876	p30_G1.860;d863af51-c201-4660-a2ab-0e2e016009a6|6	40	+	14	29876	255,0,0	2	1507,1652	0,28210
NC_045512.2	18	29874	p30_G1.861;9ed6e865-7b2f-4c7f-a5a2-572c6ac29ef5|55	40	+	18	29874	255,0,0	3	46,3243,82	0,26449,29774
NC_045512.2	14	29873	p30_G1.861;bb7cecd7-3cb8-47a0-a19f-64c24ea91d39|9	40	+	14	29873	255,0,0	3	48,3243,83	0,26453,29776
NC_045512.2	17	29877	p30_G1.861;dcd3eaa7-dcd9-49ee-b10d-a1b7607ba821|27	40	+	17	29877	255,0,0	3	47,3243,87	0,26450,29773
NC_045512.2	14	29877	p30_G1.862;2a5f06a5-142b-49b6-94ea-ffe1b6eaf822|6	40	+	14	29877	255,0,0	4	735,2449,479,460	0,13296,16348,29403
NC_045512.2	14	29871	p30_G1.863;61607a6a-3eaa-400b-8133-25cdc27c0062|10	40	+	14	29871	255,0,0	4	735,3128,191,454	0,13296,16636,29403
NC_045512.2	14	29877	p30_G1.863;d31e0598-b6d3-4eea-9d15-1484f029f17c|9	40	+	14	29877	255,0,0	4	735,3128,190,460	0,13296,16636,29403
NC_045512.2	14	29877	p30_G1.864;cluster_155	40	+	14	29877	255,0,0	2	3331,537	0,29326
NC_045512.2	14	29878	p30_G1.865;bb646862-6230-4498-8eb8-a209b5c95f24|7	40	+	14	29878	255,0,0	3	62,1860,863	0,26466,29001
NC_045512.2	14	29879	p30_G1.866;dd1f4fd3-076c-40d7-a309-909cce62e1fb|6	40	+	14	29879	255,0,0	3	52,168,2222	0,27370,27643
NC_045512.2	14	29880	p30_G1.867;86c74dd5-e291-4f8b-96bb-41e7c7abd990|13	40	+	14	29880	255,0,0	3	54,1057,411	0,15762,29455
NC_045512.2	14	29873	p30_G1.867;084112bc-17c3-4794-8c44-0ec34a4565e8|8	40	+	14	29873	255,0,0	3	54,1058,404	0,15762,29455
NC_045512.2	14	29882	p30_G1.868;1a0ee7b3-f69c-4874-9353-79f49003b38a|8	40	+	14	29882	255,0,0	3	50,930,1667	0,26453,28201
NC_045512.2	14	29887	p30_G1.869;6a6f501e-3472-4277-8cd8-828e81fcb3dd|5	40	+	14	29887	255,0,0	3	48,64,804	0,28240,29069
NC_045512.2	18	29871	p30_G1.869;9140052c-7e43-4980-80f9-06ca40d51d34|7	40	+	18	29871	255,0,0	3	46,71,791	0,28236,29062
NC_045512.2	15	16828	p30_G1.870;2a82c9e4-0fc9-47f4-947c-1c7b4260f372|7	40	+	15	16828	255,0,0	2	53,1052	0,15761
NC_045512.2	15	23174	p30_G1.871;7cdb646c-d0f8-48c9-af7b-d6c66bd54948|6	40	+	15	23174	255,0,0	2	50,1623	0,21536
NC_045512.2	15	25089	p30_G1.872;50e033c9-7b6c-43b0-9235-d4a783ed1538|7	40	+	15	25089	255,0,0	2	50,3538	0,21536
NC_045512.2	18	25064	p30_G1.872;8e199535-d666-445a-8e69-8b727a318a56|15	40	+	18	25064	255,0,0	2	47,3513	0,21533
NC_045512.2	15	27584	p30_G1.873;a2ce05ba-eb3f-437b-87d0-a1e944e1decd|7	40	+	15	27584	255,0,0	2	49,1117	0,26452
NC_045512.2	15	28244	p30_G1.874;947274ac-b698-41c5-b076-076753650767|24	40	+	15	28244	255,0,0	2	61,1764	0,26465
NC_045512.2	15	28664	p30_G1.875;6d23831b-7d09-42cc-af67-a5c027e93cce|31	40	+	15	28664	255,0,0	2	51,3283	0,25366
NC_045512.2	15	28974	p30_G1.876;ce092f5e-9581-41b4-8333-ef0a608c0359|14	40	+	15	28974	255,0,0	2	48,2507	0,26452
NC_045512.2	15	29784	p30_G1.877;515cab4d-011b-4453-90a3-ebe239e6188a|9	40	+	15	29784	255,0,0	2	48,8232	0,21537
NC_045512.2	15	29871	p30_G1.878;19055ada-9c93-4fa7-8c59-d79ed47565c1|9	40	+	15	29871	255,0,0	3	51,385,681	0,27369,29175
NC_045512.2	15	29871	p30_G1.879;5f58a617-03ef-4ff3-9e3e-fd7237b2e59a|6	40	+	15	29871	255,0,0	4	734,1672,1673,454	0,13295,15153,29402
NC_045512.2	15	29871	p30_G1.880;5a0e02e5-b3f2-4914-b788-6e835f8323b7|5	40	+	15	29871	255,0,0	4	734,2363,1099,453	0,13295,15725,29403
NC_045512.2	15	29871	p30_G1.881;e94ec524-994b-4bb5-a568-ecce5bf4394d|6	40	+	15	29871	255,0,0	4	734,3304,72,454	0,13295,16754,29402
NC_045512.2	15	29872	p30_G1.882;c77b7c78-9611-4793-ade5-eeda72d93d01|187	40	+	15	29872	255,0,0	3	734,3438,473	0,13295,29384
NC_045512.2	15	29875	p30_G1.883;d9bcec70-0a9e-4af6-b3fb-f79e0e90542b|42	40	+	15	29875	255,0,0	2	54,2202	0,27658
NC_045512.2	15	29876	p30_G1.884;55bf7c3f-f9f4-43f2-8dce-f5297478c319|6	40	+	15	29876	255,0,0	3	53,158,901	0,28242,28960
NC_045512.2	15	29876	p30_G1.885;cluster98.fasta:20	40	+	15	29876	255,0,0	11	590,53,143,198,1465,210,178,155,288,53,460	0,664,13295,13474,13731,15331,15589,15815,16308,16754,29401
NC_045512.2	15	29879	p30_G1.886;cluster623.fasta:2	40	+	15	29879	255,0,0	2	1015,1646	0,28218
NC_045512.2	16	16752	p30_G1.887;a4b817a6-d7af-4216-9b54-3260132e9adf|5	40	+	16	16752	255,0,0	2	49,977	0,15759
NC_045512.2	16	27023	p30_G1.888;ee587d8c-bad2-4de4-90de-f932bcbd1ab3|6	40	+	16	27023	255,0,0	2	53,787	0,26220
NC_045512.2	16	27491	p30_G1.889;3fa71529-7280-43a5-a3cb-c28bc8fe71de|5	40	+	16	27491	255,0,0	2	53,1255	0,26220
NC_045512.2	16	27677	p30_G1.890;3e57b39e-b435-4b47-94a8-fc05bcb0d31f|29	40	+	16	27677	255,0,0	2	50,2296	0,25365
NC_045512.2	16	29718	p30_G1.891;5bf26067-01cf-44ae-b220-6f549e21177d|9	40	+	16	29718	255,0,0	2	49,8167	0,21535
NC_045512.2	16	29752	p30_G1.892;d5c48ea7-30bc-42d0-80ea-f0774f82b533|7	40	+	16	29752	255,0,0	2	59,1488	0,28248
NC_045512.2	16	29871	p30_G1.893;37146b93-42a5-4da2-90ea-4f50a775e240|5	40	+	16	29871	255,0,0	2	808,532	0,29323
NC_045512.2	16	29872	p30_G1.894;48bad5b1-4e34-4bab-8c2a-6b525f728c12|40	40	+	16	29872	255,0,0	3	733,3465,379	0,13294,29477
NC_045512.2	16	29872	p30_G1.895;cluster_34	40	+	16	29872	255,0,0	3	2617,2100,5298	0,3009,24558
NC_045512.2	16	29873	p30_G1.896;86bcb47f-28ed-4c48-997f-4511241069ea|9	40	+	16	29873	255,0,0	4	733,223,2156,456	0,13294,14669,29401
NC_045512.2	16	29873	p30_G1.897;a8f15d9d-2aa8-478f-8330-a78a18d585cf|6	40	+	16	29873	255,0,0	4	733,1887,1578,456	0,13294,15247,29401
NC_045512.2	16	29873	p30_G1.898;e2c05d23-68a9-4c59-a76f-5a3e8e927f53|18	40	+	16	29873	255,0,0	3	733,3208,353	0,13294,29504
NC_045512.2	16	29873	p30_G1.899;32409b98-4371-473f-bb0a-b2a17940b0d3|5	40	+	16	29873	255,0,0	2	1099,1628	0,28229
NC_045512.2	16	29873	p30_G1.900;dabb63b3-1606-46ce-9bfd-c2cab8e8abe0|6	40	+	16	29873	255,0,0	2	1903,1662	0,28195
NC_045512.2	16	29874	p30_G1.901;f5bc9e1c-68cb-4e35-ace5-8ddd9dd8fb0d|6	40	+	16	29874	255,0,0	3	49,1807,62	0,27867,29796
NC_045512.2	16	29874	p30_G1.902;3d89fe8e-b62c-4a0a-95da-ee05dd7f8a1e|10	40	+	16	29874	255,0,0	3	733,1962,457	0,13294,29401
NC_045512.2	16	29874	p30_G1.903;fcb2240e-6618-4430-a66f-677b2c7a6786|6	40	+	16	29874	255,0,0	4	733,2870,354,457	0,13294,16470,29401
NC_045512.2	16	29875	p30_G1.904;cluster546.fasta:2	40	+	16	29875	255,0,0	3	733,2640,484	0,13294,29375
NC_045512.2	16	29876	p30_G1.905;0838066d-e0b6-4f59-b2b7-72a57facfeee|9	40	+	16	29876	255,0,0	3	48,207,1120	0,28238,28740
NC_045512.2	16	29876	p30_G1.906;2dbe187b-9271-47d3-be75-541537494a10|5	40	+	16	29876	255,0,0	3	49,403,28	0,21535,29832
NC_045512.2	16	29876	p30_G1.907;b4fbc073-7f54-495e-9584-cebfd4188e16|5	40	+	16	29876	255,0,0	2	1335,1644	0,28216
NC_045512.2	17	29874	p30_G1.907;a846df21-b38a-4d9e-aaa4-6da524b5a330|6	40	+	17	29874	255,0,0	2	1325,1632	0,28225
NC_045512.2	16	29882	p30_G1.908;1c9bc557-4294-4161-9821-48991e8ccc2f|5	40	+	16	29882	255,0,0	3	50,684,1763	0,27368,28103
NC_045512.2	16	29882	p30_G1.909;cluster_179	40	+	16	29882	255,0,0	4	733,868,571,427	0,13294,16240,29439
NC_045512.2	17	13950	p30_G1.910;6997b0fa-7a8f-4090-845d-6f0f83e32f49|12	40	+	17	13950	255,0,0	2	732,640	0,13293
NC_045512.2	17	16302	p30_G1.911;2a04b904-ae4d-445f-ac44-e55158790959|5	40	+	17	16302	255,0,0	2	48,527	0,15758
NC_045512.2	17	23307	p30_G1.912;5854d0b1-25c5-441e-96ee-f5cdfbb47cc9|9	40	+	17	23307	255,0,0	2	46,1756	0,21534
NC_045512.2	17	23549	p30_G1.913;7cddc8e1-e4a5-42df-9919-491e3fb40e83|6	40	+	17	23549	255,0,0	2	46,1998	0,21534
NC_045512.2	17	23524	p30_G1.913;692396aa-9b33-4f11-b912-a323aca34727|18	40	+	17	23524	255,0,0	2	48,1973	0,21534
NC_045512.2	17	26596	p30_G1.914;ea149085-c293-4cb8-9745-c143af026502|5	40	+	17	26596	255,0,0	2	52,360	0,26219
NC_045512.2	17	26701	p30_G1.915;dbebc862-7921-4854-9be9-4864c7c7f64b|21	40	+	17	26701	255,0,0	2	59,221	0,26463
NC_045512.2	17	27091	p30_G1.916;8484616b-5a97-4b96-89d0-76a63aaec7ad|5	40	+	17	27091	255,0,0	2	52,855	0,26219
NC_045512.2	17	28882	p30_G1.917;3a627772-e37b-4b13-a716-75653b15f295|12	40	+	17	28882	255,0,0	2	48,7331	0,21534
NC_045512.2	17	28955	p30_G1.918;96f8c033-17b9-472d-9f08-19ef3ffcff1f|5	40	+	17	28955	255,0,0	2	52,2719	0,26219
NC_045512.2	17	29045	p30_G1.919;3463cd45-bf23-49e8-8dee-9bf3cfaeb5c1|14	40	+	17	29045	255,0,0	2	47,2578	0,26450
NC_045512.2	17	29198	p30_G1.920;63ac1530-abef-490b-b566-a9d13768d31f|8	40	+	17	29198	255,0,0	2	45,2731	0,26450
NC_045512.2	17	29475	p30_G1.921;c8a77325-39dc-4104-bc9f-255e0b16f36c|6	40	+	17	29475	255,0,0	2	52,3239	0,26219
NC_045512.2	17	29847	p30_G1.922;40ac6300-2a1c-42d8-ae47-8d7c26ddb545|6	40	+	17	29847	255,0,0	3	732,3010,430	0,13293,29400
NC_045512.2	17	29856	p30_G1.923;1b44ae48-daf5-4dd8-a2e9-9374659f7098|6	40	+	17	29856	255,0,0	3	49,1059,1004	0,27367,28835
NC_045512.2	17	29864	p30_G1.924;2d858eed-10ec-4e65-92f0-7fa99f15638c|5	40	+	17	29864	255,0,0	4	732,2783,683,447	0,13293,16141,29400
NC_045512.2	17	29869	p30_G1.925;709df8c5-64c6-41f2-839f-1559d768262f|12	40	+	17	29869	255,0,0	4	732,3361,107,452	0,13293,16717,29400
NC_045512.2	17	29870	p30_G1.926;a298203c-2504-4b87-a8a5-83d59be5d6f4|9	40	+	17	29870	255,0,0	2	742,1628	0,28225
NC_045512.2	17	29871	p30_G1.927;39fe54a5-3fb6-43cd-9518-e2787838948a|8	40	+	17	29871	255,0,0	4	655,31,3531,453	0,701,13293,29401
NC_045512.2	17	29871	p30_G1.928;cluster_167	40	+	17	29871	255,0,0	5	732,280,1004,854,454	0,13293,14764,15969,29400
NC_045512.2	17	29871	p30_G1.929;6efbd964-4271-4df4-96de-a92f48b4c0ae|8	40	+	17	29871	255,0,0	3	732,1963,403	0,13293,29451
NC_045512.2	17	29871	p30_G1.930;88f13558-8618-45cf-87eb-3b83c9b1af1a|11	40	+	17	29871	255,0,0	3	732,2937,424	0,13293,29430
NC_045512.2	17	29871	p30_G1.931;94bba93a-203d-4230-8e82-60a8a39a1e43|5	40	+	17	29871	255,0,0	2	1035,341	0,29513
NC_045512.2	17	29871	p30_G1.932;b850d128-a50b-473a-803d-21a72c03d880|13	40	+	17	29871	255,0,0	2	1066,538	0,29316
NC_045512.2	17	29872	p30_G1.933;b543c825-d665-4120-8a5f-bb11fd8fb664|6	40	+	17	29872	255,0,0	4	732,1971,1396,450	0,13293,15429,29405
NC_045512.2	17	29873	p30_G1.934;06247514-53fa-4d23-a0f7-43972716c907|6	40	+	17	29873	255,0,0	3	49,1384,1022	0,27367,28834
NC_045512.2	17	29873	p30_G1.934;1d37bdd1-df30-443b-a86b-e7e29e493117|17	40	+	17	29873	255,0,0	3	49,1389,1019	0,27367,28837
NC_045512.2	17	29873	p30_G1.935;b2502d2c-7c2a-47a8-8cbf-301e97f4d936|6	40	+	17	29873	255,0,0	2	61,1679	0,28177
NC_045512.2	17	29873	p30_G1.936;92e2600b-7f7c-4a8d-9199-a14abccd38bf|5	40	+	17	29873	255,0,0	4	732,3123,327,456	0,13293,16497,29400
NC_045512.2	17	29873	p30_G1.937;de5c6eb7-2303-4884-963d-a77eaa025fd8|7	40	+	17	29873	255,0,0	4	732,3262,120,456	0,13293,16702,29400
NC_045512.2	17	29873	p30_G1.938;6137b0a2-448a-456f-b21d-a4e6e5a81971|6	40	+	17	29873	255,0,0	4	732,3359,46,456	0,13293,16778,29400
NC_045512.2	17	29873	p30_G1.939;ee1839b9-50c9-4892-87ac-273c1d8759bb|5	40	+	17	29873	255,0,0	3	732,3507,2492	0,13293,27364
NC_045512.2	17	29873	p30_G1.940;f58b140f-d432-45dc-8371-f86c0de64f0f|7	40	+	17	29873	255,0,0	2	1427,1628	0,28228
NC_045512.2	17	29874	p30_G1.941;003c9ecb-ddb6-471b-9c7a-075d319ebcd4|5	40	+	17	29874	255,0,0	3	46,1439,84	0,28237,29773
NC_045512.2	17	29874	p30_G1.942;f0a3802c-24c6-4d2d-bd8d-94a42c66ce14|7	40	+	17	29874	255,0,0	3	51,2055,1298	0,26453,28559
NC_045512.2	17	29874	p30_G1.943;5a031773-1771-48f4-81c8-232eb3e7bd9e|7	40	+	17	29874	255,0,0	4	732,1818,303,457	0,13293,16521,29400
NC_045512.2	17	29874	p30_G1.944;c9282afe-b4f2-4158-95b1-806f0cf2f755|6	40	+	17	29874	255,0,0	3	732,3154,458	0,13293,29399
NC_045512.2	17	29874	p30_G1.945;b46d102e-713d-4ee6-8514-87fd5556cd1a|8	40	+	17	29874	255,0,0	3	732,3315,377	0,13293,29480
NC_045512.2	17	29875	p30_G1.946;cluster_160	40	+	17	29875	255,0,0	3	52,2187,685	0,26219,29173
NC_045512.2	17	29875	p30_G1.947;cluster_129	40	+	17	29875	255,0,0	5	732,1663,1273,48,458	0,13293,15196,16776,29400
NC_045512.2	17	29875	p30_G1.948;a95726cd-e511-49e7-85e2-c879470cf98d|5	40	+	17	29875	255,0,0	4	732,1991,1376,458	0,13293,15446,29400
NC_045512.2	17	29875	p30_G1.949;cluster_130	40	+	17	29875	255,0,0	4	732,2240,847,453	0,13293,15757,29405
NC_045512.2	17	29875	p30_G1.950;da706688-6b89-4256-91f2-f8e9fb74fceb|12	40	+	17	29875	255,0,0	3	732,3110,388	0,13293,29470
NC_045512.2	17	29875	p30_G1.951;b18e6345-7edf-4907-809f-766554edf078|10	40	+	17	29875	255,0,0	2	1273,575	0,29283
NC_045512.2	17	29875	p30_G1.952;ececb143-bca9-4e9e-a82a-304ee01c4825|20	40	+	17	29875	255,0,0	2	1350,514	0,29344
NC_045512.2	17	29876	p30_G1.953;75d96642-1fd3-495f-bb17-6a92bef9b190|7	40	+	17	29876	255,0,0	3	47,263,4162	0,25364,25697
NC_045512.2	17	29876	p30_G1.954;eef884be-f4cc-40a1-8ca2-fda7b55a77c3|6	40	+	17	29876	255,0,0	3	49,1160,3276	0,25364,26583
NC_045512.2	17	29876	p30_G1.955;63ec4263-4f96-40eb-9b0e-ac4ff6fab257|7	40	+	17	29876	255,0,0	3	51,238,1222	0,28240,28637
NC_045512.2	17	29876	p30_G1.956;42dba27f-9e89-46a5-90ae-c9ae6e823b3b|11	40	+	17	29876	255,0,0	3	732,2870,399	0,13293,29460
NC_045512.2	17	29876	p30_G1.957;55440a2a-bc0f-4aa9-9ffe-bc9be55a50b0|12	40	+	17	29876	255,0,0	2	758,1659	0,28200
NC_045512.2	17	29876	p30_G1.958;b3d2ad93-2203-4268-9bb2-3f92d78d3b3e|5	40	+	17	29876	255,0,0	2	908,1634	0,28225
NC_045512.2	17	29877	p30_G1.959;b2a9e9a5-8996-4715-9d76-996d392ea4d0|6	40	+	17	29877	255,0,0	3	732,1381,460	0,13293,29400
NC_045512.2	17	29878	p30_G1.960;b6968e96-0e9e-4947-a7d0-b928d52993ba|5	40	+	17	29878	255,0,0	4	732,2594,484,461	0,13293,16340,29400
NC_045512.2	17	29880	p30_G1.961;11fe0426-d493-4617-8cfe-f971c5d2e462|11	40	+	17	29880	255,0,0	2	1276,1668	0,28195
NC_045512.2	18	24996	p30_G1.962;3753c7ea-67f5-4053-8200-3b5def4b5bde|10	40	+	18	24996	255,0,0	2	47,3445	0,21533
NC_045512.2	18	28097	p30_G1.963;0a473472-7107-4d9b-af7d-2b371c384ffd|9	40	+	18	28097	255,0,0	2	47,6546	0,21533
NC_045512.2	18	28135	p30_G1.964;a75f8256-0dfd-45b6-85fe-ba80595512e3|57	40	+	18	28135	255,0,0	2	48,751	0,27366
NC_045512.2	18	28288	p30_G1.965;80fcc25d-125b-4e4c-9068-20e0d0f7e9fe|6	40	+	18	28288	255,0,0	2	51,1248	0,27022
NC_045512.2	18	28583	p30_G1.966;64fa46ce-fa1e-42a4-a6e8-7abe8a02cb48|5	40	+	18	28583	255,0,0	2	48,3202	0,25363
NC_045512.2	18	29558	p30_G1.967;d2005d59-6a7a-4b80-bfdb-d59479f62e69|5	40	+	18	29558	255,0,0	2	57,1294	0,28246
NC_045512.2	18	29623	p30_G1.968;f68b7624-f315-4771-9861-089913670b36|11	40	+	18	29623	255,0,0	2	52,3387	0,26218
NC_045512.2	18	29851	p30_G1.969;b152e4a6-b188-47cf-8f8f-fd6def24db94|89	40	+	18	29851	255,0,0	3	731,3478,501	0,13292,29332
NC_045512.2	18	29871	p30_G1.970;05dfefb4-2b21-4ab4-80e4-c343decd5d97|16	40	+	18	29871	255,0,0	3	46,251,1199	0,28236,28654
NC_045512.2	18	29871	p30_G1.971;9bae52fe-5c12-4b77-8aee-70cc5150bb26|49	40	+	18	29871	255,0,0	2	61,2186	0,27667
NC_045512.2	18	29871	p30_G1.972;b29cbf9e-eade-41ca-99e3-41636e1c2f5f|11	40	+	18	29871	255,0,0	4	731,463,3018,454	0,13292,13804,29399
NC_045512.2	18	29871	p30_G1.973;f9cb1f72-65ef-4265-af33-42d161f207e7|6	40	+	18	29871	255,0,0	3	731,2054,457	0,13292,29396
NC_045512.2	18	29871	p30_G1.974;68bdfb44-85f4-4fdd-ab8e-682a897d2a46|5	40	+	18	29871	255,0,0	4	731,2592,345,454	0,13292,16478,29399
NC_045512.2	18	29871	p30_G1.975;d24d8037-285d-4918-9d1b-5ba31befda6a|7	40	+	18	29871	255,0,0	4	731,2869,110,454	0,13292,16713,29399
NC_045512.2	18	29871	p30_G1.976;e287120f-b96d-4873-aed7-6e711bbe9185|10	40	+	18	29871	255,0,0	3	731,3289,389	0,13292,29464
NC_045512.2	18	29871	p30_G1.977;32b84ed3-43fc-48e2-81a5-c50794a81a26|19	40	+	18	29871	255,0,0	3	731,3307,394	0,13292,29459
NC_045512.2	18	29871	p30_G1.978;45050eb8-c1e0-4ada-8ece-3fe13d339a18|27	40	+	18	29871	255,0,0	2	1595,1188	0,28665
NC_045512.2	18	29872	p30_G1.979;faff4179-f413-4d0b-915a-c7c4cd07dc86|7	40	+	18	29872	255,0,0	4	731,2954,94,455	0,13292,16729,29399
NC_045512.2	18	29872	p30_G1.980;8c1bac33-6375-4fba-b2e1-f30f633f3998|30	40	+	18	29872	255,0,0	3	731,3446,410	0,13292,29444
NC_045512.2	18	29872	p30_G1.981;62c20807-239f-498d-a662-4148903ae7d7|6	40	+	18	29872	255,0,0	2	1098,399	0,29455
NC_045512.2	18	29873	p30_G1.982;23bbff3e-debc-4cc3-8795-066e62ee396b|6	40	+	18	29873	255,0,0	4	731,3171,120,456	0,13292,16703,29399
NC_045512.2	18	29874	p30_G1.983;0cd65ddd-7590-4750-9288-da5b5800d263|6	40	+	18	29874	255,0,0	3	46,162,857	0,28236,28999
NC_045512.2	18	29874	p30_G1.984;cluster1443.fasta:2	40	+	18	29874	255,0,0	3	61,1385,3040	0,25377,26816
NC_045512.2	18	29874	p30_G1.985;d62e1e6d-8e17-4f24-a331-6d6877becc98|8	40	+	18	29874	255,0,0	2	64,1582	0,28274
NC_045512.2	18	29874	p30_G1.986;cba38537-aadb-4add-b15c-7d1519180852|12	40	+	18	29874	255,0,0	2	73,3387	0,26469
NC_045512.2	18	29874	p30_G1.987;0ccf0d26-e7e8-41b2-8e38-edde48334100|5	40	+	18	29874	255,0,0	2	728,696	0,29160
NC_045512.2	18	29874	p30_G1.988;effb1da8-8e0a-4e00-8510-d1dbafbe79f4|8	40	+	18	29874	255,0,0	4	731,3175,265,457	0,13292,16557,29399
NC_045512.2	18	29874	p30_G1.989;da133672-6ead-48ad-b3ee-456e8caea359|5	40	+	18	29874	255,0,0	3	731,4501,495	0,13292,29361
NC_045512.2	18	29875	p30_G1.990;8e3550b5-b8c1-4cc1-b1c1-914459d181c3|8	40	+	18	29875	255,0,0	2	25,3404	0,26453
NC_045512.2	18	29875	p30_G1.991;92fe843a-7c07-4c89-bed0-ee24d56195a5|13	40	+	18	29875	255,0,0	4	731,2262,492,458	0,13292,16331,29399
NC_045512.2	18	29875	p30_G1.992;d815d035-732c-46e9-85d3-9f0dff6040f0|12	40	+	18	29875	255,0,0	3	731,3481,451	0,13292,29406
NC_045512.2	18	29876	p30_G1.993;b8108e10-2b9f-4e95-b7d5-8fce8310e55c|9	40	+	18	29876	255,0,0	3	47,1513,25	0,21533,29833
NC_045512.2	18	29876	p30_G1.994;abb66773-012f-40cd-8297-82d25841c8a0|8	40	+	18	29876	255,0,0	4	731,327,3150,458	0,13292,13673,29400
NC_045512.2	18	29876	p30_G1.995;0eec01cf-b149-41d8-9b65-1ceed99a628b|6	40	+	18	29876	255,0,0	4	731,1804,1629,459	0,13292,15195,29399
NC_045512.2	18	29876	p30_G1.996;a95a0406-95f5-4503-951b-50bc0195d1e3|6	40	+	18	29876	255,0,0	4	731,2099,474,459	0,13292,16348,29399
NC_045512.2	18	29876	p30_G1.997;1c1e9922-1dd6-4ead-a85e-a7d8ff004c8f|5	40	+	18	29876	255,0,0	4	731,3064,205,459	0,13292,16618,29399
NC_045512.2	18	29876	p30_G1.998;19009d65-890c-44ce-888c-a14e91df11fc|6	40	+	18	29876	255,0,0	4	731,3281,177,459	0,13292,16646,29399
NC_045512.2	18	29877	p30_G1.999;415e716e-15b5-4a5d-a03d-268c386a5a59|5	40	+	18	29877	255,0,0	3	731,3543,392	0,13292,29467
NC_045512.2	18	29878	p30_G1.1000;e5de3fdb-5dcf-4302-a3c0-19ca9ce7e528|5	40	+	18	29878	255,0,0	4	731,2663,300,461	0,13292,16524,29399
NC_045512.2	18	29879	p30_G1.1001;cluster750.fasta:2	40	+	18	29879	255,0,0	2	7208,1033	0,28828
NC_045512.2	18	29882	p30_G1.1002;9c93858b-0b6a-48e6-809f-4e3c3d655826|5	40	+	18	29882	255,0,0	4	731,2061,1026,465	0,13292,15797,29399
NC_045512.2	19	27633	p30_G1.1003;e1ca20ec-ce97-47d8-9a1e-ad432615284e|64	40	+	19	27633	255,0,0	2	45,2252	0,25362
NC_045512.2	19	27677	p30_G1.1004;433ca3bc-df9a-460f-af7f-8a7da105245c|10	40	+	19	27677	255,0,0	2	46,6126	0,21532
NC_045512.2	19	28331	p30_G1.1005;ffabc911-699c-489c-99d8-0a1d8cb6d977|104	40	+	19	28331	255,0,0	2	43,1864	0,26448
NC_045512.2	19	29537	p30_G1.1006;0693041c-15c3-4963-ac25-f55496f7543d|15	40	+	19	29537	255,0,0	2	45,3070	0,26448
NC_045512.2	19	29871	p30_G1.1007;8a5355ac-36a9-4212-99f9-1f9566696a8e|19	40	+	19	29871	255,0,0	3	54,1882,1440	0,26460,28412
NC_045512.2	19	29871	p30_G1.1008;82a4ba9f-21b3-45c0-acbe-dac5fe757fd7|5	40	+	19	29871	255,0,0	4	730,3531,245,139	0,13291,29398,29713
NC_045512.2	19	29872	p30_G1.1009;28e16959-c028-4cf2-8375-0e8e327ac9d6|6	40	+	19	29872	255,0,0	2	51,8567	0,21286
NC_045512.2	19	29873	p30_G1.1010;46eca97d-d9fb-472e-a7f9-ed82b2dc773d|6	40	+	19	29873	255,0,0	2	739,271	0,29583
NC_045512.2	19	29874	p30_G1.1011;725b0ecd-0155-4228-9ede-dcc2bfbe1911|22	40	+	19	29874	255,0,0	3	729,32,457	0,16790,29398
NC_045512.2	19	29875	p30_G1.1012;590f599b-40ad-4189-8052-11ea50fd5db8|7	40	+	19	29875	255,0,0	3	57,1072,2254	0,26461,27602
NC_045512.2	19	29880	p30_G1.1013;cluster736.fasta:2	40	+	19	29880	255,0,0	3	730,3535,490	0,13291,29371
NC_045512.2	20	29873	p30_G1.1014;5a1b5c1e-8bdf-46e2-952a-38d9ac7e1348|5	40	+	20	29873	255,0,0	3	46,3144,1297	0,25361,28556
NC_045512.2	21	29872	p30_G1.1015;ae3b4c2d-449d-4e40-aadd-36713cf60698|5	40	+	21	29872	255,0,0	2	1902,1023	0,28828
NC_045512.2	22	29875	p30_G1.1016;7a7dfb17-18e7-43b2-9019-1f188dc7abfe|5	40	+	22	29875	255,0,0	4	727,2023,842,458	0,13288,15976,29395
NC_045512.2	23	25967	p30_G1.1017;64c55076-df1a-40c5-ab52-528b1c88697e|10	40	+	23	25967	255,0,0	2	42,4416	0,21528
NC_045512.2	32	29876	p30_G1.1018;8220b16b-e554-4f96-9318-e97098b7713e|5	40	+	32	29876	255,0,0	4	717,3013,393,453	0,13278,16417,29391
NC_045512.2	33	29874	p30_G1.1019;52c20e71-5c21-42b6-9aba-8d220f7fb0d4|8	40	+	33	29874	255,0,0	2	798,393	0,29448
NC_045512.2	34	29874	p30_G1.1020;cluster_121	40	+	34	29874	255,0,0	4	715,3107,194,457	0,13276,16613,29383
NC_045512.2	40	29876	p30_G1.1021;c8733d21-03f0-45eb-8164-05cb8c6050ce|5	40	+	40	29876	255,0,0	3	709,3325,447	0,13270,29389
NC_045512.2	41	29881	p30_G1.1022;2e48afaf-78e1-49ee-b7a3-c233186017b0|7	40	+	41	29881	255,0,0	3	708,3242,447	0,13269,29393
NC_045512.2	42	29874	p30_G1.1023;cluster_153	40	+	42	29874	255,0,0	5	707,250,1607,114,457	0,13268,14992,16684,29375
NC_045512.2	48	29874	p30_G1.1024;a5103db2-4bab-4948-9862-716ca78d5a13|7	40	+	48	29874	255,0,0	4	701,1770,1587,457	0,13262,15206,29369
NC_045512.2	49	29874	p30_G1.1025;cluster1305.fasta:2	40	+	49	29874	255,0,0	4	700,3168,326,457	0,13261,16465,29368
NC_045512.2	52	29879	p30_G1.1026;cluster_150	40	+	52	29879	255,0,0	2	3043,610	0,29217
NC_045512.2	53	15151	p30_G1.1027;cluster104.fasta:4	40	+	53	15151	255,0,0	2	696,1841	0,13257
NC_045512.2	54	29876	p30_G1.1028;cluster_135	40	+	54	29876	255,0,0	4	695,1880,1121,459	0,13256,15666,29363
NC_045512.2	58	29875	p30_G1.1029;ffd4130e-d0ae-4516-b019-b6aa7f0de296|12	40	+	58	29875	255,0,0	2	1162,1663	0,28154
NC_045512.2	77	29872	p30_G1.1030;7f2ee2c1-01de-4194-b390-4d49e9237369|6	40	+	77	29872	255,0,0	4	672,2964,486,455	0,13233,16278,29340
NC_045512.2	84	29876	p30_G1.1031;153aeaaf-1599-4204-b9fa-74e5dc31452a|7	40	+	84	29876	255,0,0	4	665,3200,265,459	0,13226,16493,29333
NC_045512.2	94	29876	p30_G1.1032;cluster_93	40	+	94	29876	255,0,0	3	957,3895,1630	0,2910,28152
NC_045512.2	95	8918	p30_G1.1033;cluster1173.fasta:2	40	+	95	8918	255,0,0	1	8823	0
NC_045512.2	97	29872	p30_G1.1034;cluster1290.fasta:2	40	+	97	29872	255,0,0	3	666,3521,449	0,13222,29326
NC_045512.2	98	29875	p30_G1.1035;7ca07e0d-2bbc-45ed-95c6-3becccf008b6|10	40	+	98	29875	255,0,0	4	651,3531,294,85	0,13212,29319,29692
NC_045512.2	112	29876	p30_G1.1036;ac5c45a8-abfa-45ba-96c3-3fbfe7338bc0|15	40	+	112	29876	255,0,0	3	671,3553,459	0,13176,29305
NC_045512.2	126	29875	p30_G1.1037;3a6865b4-5d38-4d60-a3c4-1a2444bae1f1|5	40	+	126	29875	255,0,0	4	623,2964,484,458	0,13184,16229,29291
NC_045512.2	133	15132	p30_G1.1038;d3a76bd5-a4c0-4159-9f0f-0936716096d1|9	40	+	133	15132	255,0,0	2	616,1822	0,13177
NC_045512.2	133	15271	p30_G1.1039;f8ba5636-aa4c-4975-a0c7-12521b7902ac|9	40	+	133	15271	255,0,0	2	616,1961	0,13177
NC_045512.2	133	29784	p30_G1.1040;f77388d8-0244-4b2a-9224-fec7ba8f7e7e|7	40	+	133	29784	255,0,0	3	616,3531,367	0,13177,29284
NC_045512.2	163	29769	p30_G1.1040;73c01df9-3b86-4a48-b4e3-f4ced2ba35c3|7	40	+	163	29769	255,0,0	3	586,3531,352	0,13147,29254
NC_045512.2	140	29875	p30_G1.1041;cluster1520.fasta:2	40	+	140	29875	255,0,0	3	609,3510,376	0,13170,29359
NC_045512.2	145	15965	p30_G1.1042;8019eb4a-73f4-4842-b6b5-7d3cfbfc3841|15	40	+	145	15965	255,0,0	2	604,2655	0,13165
NC_045512.2	147	14612	p30_G1.1043;acd811ac-a00e-494c-a04e-0adb670878b9|6	40	+	147	14612	255,0,0	2	602,1302	0,13163
NC_045512.2	153	16131	p30_G1.1044;db94dddf-77b3-46f5-ad40-59b8ac32195d|9	40	+	153	16131	255,0,0	2	596,2821	0,13157
NC_045512.2	155	15341	p30_G1.1045;66d84aef-0892-4466-bb5b-2a2308787b90|9	40	+	155	15341	255,0,0	2	594,2031	0,13155
NC_045512.2	162	14935	p30_G1.1046;488144ed-8fdb-470f-89b4-045d02e26191|7	40	+	162	14935	255,0,0	2	587,1625	0,13148
NC_045512.2	165	14560	p30_G1.1047;09f4a1b9-5a86-463e-a20b-9e2258ea5854|8	40	+	165	14560	255,0,0	2	584,1250	0,13145
NC_045512.2	184	13762	p30_G1.1048;33dae090-99b3-4aa6-94d9-a5dbf1ce719d|6	40	+	184	13762	255,0,0	2	565,452	0,13126
NC_045512.2	190	13351	p30_G1.1049;530e015a-067d-414c-ba35-fa837bfa13e6|17	40	+	190	13351	255,0,0	2	559,41	0,13120
NC_045512.2	201	15014	p30_G1.1050;5f2c584b-60de-491f-a565-b5a7db5d7c36|9	40	+	201	15014	255,0,0	2	548,1704	0,13109
NC_045512.2	201	16366	p30_G1.1051;3485c13f-5bcf-4bce-9ee9-8900fa81a687|9	40	+	201	16366	255,0,0	2	548,3056	0,13109
NC_045512.2	207	16289	p30_G1.1052;b910e444-cd4f-4742-a19c-a768acd9425e|6	40	+	207	16289	255,0,0	2	542,2979	0,13103
NC_045512.2	212	29874	p30_G1.1053;7b867ddf-c5c0-4c90-9a97-ba1e3e671bf5|8	40	+	212	29874	255,0,0	4	537,3193,270,457	0,13098,16359,29205
NC_045512.2	214	29876	p30_G1.1054;cluster239.fasta:2	40	+	214	29876	255,0,0	3	535,3532,459	0,13096,29203
NC_045512.2	222	29871	p30_G1.1054;cluster983.fasta:2	40	+	222	29871	255,0,0	3	527,3531,454	0,13088,29195
NC_045512.2	239	29873	p30_G1.1054;cluster282.fasta:2	40	+	239	29873	255,0,0	3	510,3531,456	0,13071,29178
NC_045512.2	216	15539	p30_G1.1055;bb606ca5-6464-4595-a895-7df77150aaf5|5	40	+	216	15539	255,0,0	2	533,2229	0,13094
NC_045512.2	220	550	p30_G1.1056;bf06482f-a877-4222-bba2-02787e3ce539|40	40	+	220	550	255,0,0	1	330	0
NC_045512.2	221	29874	p30_G1.1057;cee20e5b-8b41-4e30-b238-5e4d3cb45e1e|49	40	+	221	29874	255,0,0	3	528,3573,496	0,13089,29157
NC_045512.2	239	13448	p30_G1.1058;ecfdc02a-d066-4ec9-9c54-e0c016742f10|5	40	+	239	13448	255,0,0	2	510,138	0,13071
NC_045512.2	255	29450	p30_G1.1059;7965ae86-6c26-4945-995f-7dfff1631472|6	40	+	255	29450	255,0,0	3	494,3531,33	0,13055,29162
NC_045512.2	257	13660	p30_G1.1060;b9a52afc-4fc3-4a1d-b127-8cb36d9c592c|5	40	+	257	13660	255,0,0	2	492,350	0,13053
NC_045512.2	257	15312	p30_G1.1061;70e8bc60-f45c-4841-91c1-70adc1c96921|7	40	+	257	15312	255,0,0	2	492,2002	0,13053
NC_045512.2	258	16131	p30_G1.1062;4971ccc8-e68b-4c60-ae6f-f44fd291bc1a|7	40	+	258	16131	255,0,0	2	491,2821	0,13052
NC_045512.2	268	15480	p30_G1.1063;527188dc-384b-4436-904e-49d289664e57|10	40	+	268	15480	255,0,0	2	481,2170	0,13042
NC_045512.2	268	16677	p30_G1.1064;2179a6df-f3a8-4aac-a75f-8222a2ec4503|17	40	+	268	16677	255,0,0	2	481,3367	0,13042
NC_045512.2	272	16242	p30_G1.1065;d2d2f949-e247-4976-8f1c-8bfc3273a9d7|5	40	+	272	16242	255,0,0	2	477,2932	0,13038
NC_045512.2	280	615	p30_G1.1066;a34cad4d-d383-46c5-80f0-e8e011df618d|7	40	+	280	615	255,0,0	1	335	0
NC_045512.2	280	29871	p30_G1.1067;cluster1066.fasta:2	40	+	280	29871	255,0,0	3	469,3530,454	0,13030,29137
NC_045512.2	291	15667	p30_G1.1068;3b078128-8829-40ca-b6ee-38c88b2fb8ac|14	40	+	291	15667	255,0,0	2	458,2357	0,13019
NC_045512.2	302	29874	p30_G1.1069;a1624c1b-bf8c-4d24-b6f2-d320437c16b5|9	40	+	302	29874	255,0,0	4	447,2964,486,457	0,13008,16053,29115
NC_045512.2	305	13994	p30_G1.1070;2b9fc0f0-9187-48ff-8965-92be77087a89|5	40	+	305	13994	255,0,0	2	444,684	0,13005
NC_045512.2	306	710	p30_G1.1071;e2f58b8c-9c20-4297-bd35-8fd41325b5cb|16	40	+	306	710	255,0,0	1	404	0
NC_045512.2	311	14287	p30_G1.1072;c658a3ef-72a3-4ac7-a925-7c5be9a7e7e9|14	40	+	311	14287	255,0,0	2	438,977	0,12999
NC_045512.2	311	15968	p30_G1.1073;f506b549-f3be-4bde-b08c-5cf0b0aeea21|14	40	+	311	15968	255,0,0	2	438,2658	0,12999
NC_045512.2	326	29875	p30_G1.1074;cluster278.fasta:2	40	+	326	29875	255,0,0	3	423,3531,458	0,12984,29091
NC_045512.2	338	29872	p30_G1.1074;cluster662.fasta:2	40	+	338	29872	255,0,0	3	411,3530,455	0,12972,29079
NC_045512.2	311	29878	p30_G1.1074;cluster337.fasta:2	40	+	311	29878	255,0,0	3	438,3536,455	0,12999,29112
NC_045512.2	346	29872	p30_G1.1074;cluster1153.fasta:2	40	+	346	29872	255,0,0	3	403,3532,455	0,12964,29071
NC_045512.2	311	29871	p30_G1.1074;cluster89.fasta:2	40	+	311	29871	255,0,0	3	438,3529,454	0,12999,29106
NC_045512.2	312	14376	p30_G1.1075;d462d1c0-5e9a-40aa-a2f6-f4a6720d2803|9	40	+	312	14376	255,0,0	2	437,1066	0,12998
NC_045512.2	313	16505	p30_G1.1076;c1d07664-0d56-4c04-bb58-3beb4164887e|8	40	+	313	16505	255,0,0	2	436,3195	0,12997
NC_045512.2	314	15013	p30_G1.1077;49381ae3-9631-4bfa-80ba-ec74afa20fcb|13	40	+	314	15013	255,0,0	2	435,1703	0,12996
NC_045512.2	318	14496	p30_G1.1078;3473598d-c7d9-425a-8b59-9525c169be57|6	40	+	318	14496	255,0,0	2	431,1186	0,12992
NC_045512.2	348	15100	p30_G1.1079;c0800954-6996-4c31-8646-49a9545c555f|17	40	+	348	15100	255,0,0	2	401,1790	0,12962
NC_045512.2	348	15491	p30_G1.1080;9e509173-bd48-44e6-877f-5fdf2b26a958|8	40	+	348	15491	255,0,0	2	401,2181	0,12962
NC_045512.2	352	14864	p30_G1.1081;d3361a86-2bcf-4782-9c2b-28198693c629|7	40	+	352	14864	255,0,0	2	397,1554	0,12958
NC_045512.2	352	29871	p30_G1.1082;cluster1406.fasta:2	40	+	352	29871	255,0,0	4	397,2117,1262,454	0,12958,15227,29065
NC_045512.2	356	15270	p30_G1.1083;58e778db-5a80-4ee7-ad4e-769b08a58e24|9	40	+	356	15270	255,0,0	2	393,1960	0,12954
NC_045512.2	357	29871	p30_G1.1084;80a8db77-3d98-4387-8429-05149a81b99e|13	40	+	357	29871	255,0,0	4	392,3193,286,454	0,12953,16198,29060
NC_045512.2	365	15763	p30_G1.1085;20d7110d-c5e4-4bcd-b6b6-380a1929a7ad|14	40	+	365	15763	255,0,0	2	384,2453	0,12945
NC_045512.2	367	1262	p30_G1.1086;cluster_260	40	+	367	1262	255,0,0	1	895	0
NC_045512.2	369	16264	p30_G1.1087;247effaa-f6be-469b-9f56-bb7bc0e1265f|11	40	+	369	16264	255,0,0	2	380,2954	0,12941
NC_045512.2	372	13351	p30_G1.1088;e897a72b-83af-48f1-8a11-b01afecfad14|11	40	+	372	13351	255,0,0	2	377,41	0,12938
NC_045512.2	384	15709	p30_G1.1089;6229ddd8-d884-4f51-8f1e-e8e1213f9a6a|10	40	+	384	15709	255,0,0	2	365,2399	0,12926
NC_045512.2	390	29661	p30_G1.1090;cluster275.fasta:2	40	+	390	29661	255,0,0	2	3355,151	0,29120
NC_045512.2	391	15922	p30_G1.1091;f22f95aa-7a64-4542-b8da-20c373908f32|5	40	+	391	15922	255,0,0	2	358,2612	0,12919
NC_045512.2	395	15659	p30_G1.1092;d0c4aef0-d86e-4238-b6d0-44962107e50c|5	40	+	395	15659	255,0,0	2	354,2349	0,12915
NC_045512.2	395	29474	p30_G1.1093;9cd74c15-5b2a-4223-9639-36cca3dfc13f|5	40	+	395	29474	255,0,0	3	354,3531,57	0,12915,29022
NC_045512.2	400	15197	p30_G1.1094;ab60248d-cc53-4ba1-8c24-cba13ca5f600|8	40	+	400	15197	255,0,0	2	349,1887	0,12910
NC_045512.2	401	15151	p30_G1.1095;722bd59b-dbde-4eec-b413-f19bac8b26c4|5	40	+	401	15151	255,0,0	2	348,1841	0,12909
NC_045512.2	409	29872	p30_G1.1096;1ef3e0c5-8ded-4f78-8b20-86403dda31e2|7	40	+	409	29872	255,0,0	3	340,3465,449	0,12901,29014
NC_045512.2	410	13662	p30_G1.1097;826ace9a-b53c-4fba-bc1c-ea047d84fd95|14	40	+	410	13662	255,0,0	2	339,352	0,12900
NC_045512.2	413	13570	p30_G1.1098;3131d4a2-ee6f-46b0-be12-f936a587fd23|10	40	+	413	13570	255,0,0	2	336,260	0,12897
NC_045512.2	413	14469	p30_G1.1099;6309359b-3c36-4429-8683-c9c2f0a92cbc|15	40	+	413	14469	255,0,0	2	336,1159	0,12897
NC_045512.2	413	29871	p30_G1.1100;cluster1468.fasta:2	40	+	413	29871	255,0,0	3	336,3531,454	0,12897,29004
NC_045512.2	415	29876	p30_G1.1100;cluster1012.fasta:2	40	+	415	29876	255,0,0	3	334,3528,458	0,12895,29003
NC_045512.2	423	16022	p30_G1.1101;1e64d4f3-9844-490a-9405-47f4c02cbdc7|5	40	+	423	16022	255,0,0	2	326,2712	0,12887
NC_045512.2	415	15992	p30_G1.1101;2d7d0e09-d746-42fe-92a3-a904ad16dfd9|7	40	+	415	15992	255,0,0	2	334,2682	0,12895
NC_045512.2	437	29718	p30_G1.1102;266c1813-93e2-4eac-8141-008bc1cfd6c3|11	40	+	437	29718	255,0,0	3	312,3531,301	0,12873,28980
NC_045512.2	415	29719	p30_G1.1102;0b9215e1-2811-4952-8b6b-d0ef1ad2b1bf|14	40	+	415	29719	255,0,0	3	334,3531,302	0,12895,29002
NC_045512.2	416	14513	p30_G1.1103;93e45e93-ee8a-41d8-9c10-338d6c0ad1f5|6	40	+	416	14513	255,0,0	2	333,1203	0,12894
NC_045512.2	417	16723	p30_G1.1104;f9a8c794-7fd3-4d88-8416-36120f6db546|22	40	+	417	16723	255,0,0	2	332,3413	0,12893
NC_045512.2	420	14998	p30_G1.1105;9c2a6198-eb05-4499-b1d7-e0a154d4b42c|5	40	+	420	14998	255,0,0	2	329,1688	0,12890
NC_045512.2	423	16828	p30_G1.1106;9045362e-9092-494f-af89-d63024e5b322|37	40	+	423	16828	255,0,0	2	326,3518	0,12887
NC_045512.2	426	530	p30_G1.1107;a3a42d5a-1ca6-433b-80f6-780856abcbc6|5	40	+	426	530	255,0,0	1	104	0
NC_045512.2	426	16505	p30_G1.1108;1b977250-d137-48c2-8363-54e8f6db4a95|10	40	+	426	16505	255,0,0	2	323,3195	0,12884
NC_045512.2	429	16396	p30_G1.1109;d245948d-053f-4b91-bd61-b0e6d9a42d01|42	40	+	429	16396	255,0,0	2	320,3086	0,12881
NC_045512.2	430	750	p30_G1.1110;0ebc2728-063b-4a5d-aa11-333b1a4e4c18|35	40	+	430	750	255,0,0	1	320	0
NC_045512.2	439	15191	p30_G1.1111;ae115acd-419a-4179-9838-1c1682c86152|5	40	+	439	15191	255,0,0	2	310,1881	0,12871
NC_045512.2	440	13874	p30_G1.1112;ba4f1dd4-51ce-4fc2-93d9-c1901c691be8|44	40	+	440	13874	255,0,0	2	309,564	0,12870
NC_045512.2	444	14918	p30_G1.1113;d853dec5-a16a-46a7-b949-87af422b6713|13	40	+	444	14918	255,0,0	2	305,1608	0,12866
NC_045512.2	448	14214	p30_G1.1114;3f776d59-9422-4f6e-8209-7fed0b943457|18	40	+	448	14214	255,0,0	2	301,904	0,12862
NC_045512.2	450	16190	p30_G1.1115;14b92ff7-4e3c-4fc1-83ad-17ae5e79e1c8|85	40	+	450	16190	255,0,0	2	299,2880	0,12860
NC_045512.2	456	15647	p30_G1.1116;828f1ee2-832d-461b-a968-0d614d62a1dd|8	40	+	456	15647	255,0,0	2	293,2337	0,12854
NC_045512.2	472	627	p30_G1.1117;ff2cf068-d3b1-47f4-9fcb-08ea63de9274|6	40	+	472	627	255,0,0	1	155	0
NC_045512.2	492	13351	p30_G1.1118;c3136c78-dccd-4fe9-8065-183c921cc789|6	40	+	492	13351	255,0,0	2	257,41	0,12818
NC_045512.2	493	15340	p30_G1.1119;0f16b43e-9560-4424-a03d-ac10b69f8611|10	40	+	493	15340	255,0,0	2	256,2030	0,12817
NC_045512.2	506	29475	p30_G1.1120;53aa44dc-e0f0-4a72-906b-b4e68cae6203|14	40	+	506	29475	255,0,0	3	243,3530,58	0,12804,28911
NC_045512.2	499	29471	p30_G1.1120;532f20a6-b3e9-450c-903f-46deec53f303|7	40	+	499	29471	255,0,0	3	250,3531,50	0,12811,28922
NC_045512.2	502	14355	p30_G1.1121;447ee137-8b56-43f6-ac51-34120425a5d2|8	40	+	502	14355	255,0,0	2	247,1045	0,12808
NC_045512.2	517	29874	p30_G1.1122;05049cb8-3741-4e72-81a5-b7afbc778011|8	40	+	517	29874	255,0,0	3	232,3521,457	0,12793,28900
NC_045512.2	507	29880	p30_G1.1122;17cd1c8c-c57a-427b-8481-be43ff52f578|6	40	+	507	29880	255,0,0	3	243,3526,463	0,12809,28910
NC_045512.2	502	29875	p30_G1.1122;cluster1199.fasta:2	40	+	502	29875	255,0,0	3	247,3531,458	0,12808,28915
NC_045512.2	503	13760	p30_G1.1123;90f0d11d-b885-4e49-82a1-87a8d4e9b307|77	40	+	503	13760	255,0,0	2	246,450	0,12807
NC_045512.2	507	29782	p30_G1.1124;ed44a13d-df0a-4e6a-9f66-b74a38aa7d86|10	40	+	507	29782	255,0,0	3	242,3532,365	0,12803,28910
NC_045512.2	509	29874	p30_G1.1125;cluster_175	40	+	509	29874	255,0,0	6	240,1043,192,819,286,457	0,12801,14126,14840,16046,28908
NC_045512.2	515	14551	p30_G1.1126;123947a1-5bd3-487f-8915-9dd39ed0656b|7	40	+	515	14551	255,0,0	2	234,1241	0,12795
NC_045512.2	519	14144	p30_G1.1127;7602a26a-c551-481d-97a7-4e7790c1fa0e|44	40	+	519	14144	255,0,0	2	230,834	0,12791
NC_045512.2	519	16666	p30_G1.1128;c41862e9-827c-4f14-8365-f987c18a8e30|9	40	+	519	16666	255,0,0	2	230,3356	0,12791
NC_045512.2	520	15490	p30_G1.1129;cc0c9071-0c86-46f4-ae22-95ec1fc9fe0c|40	40	+	520	15490	255,0,0	2	229,2180	0,12790
NC_045512.2	525	29874	p30_G1.1130;987a52b5-3887-4f52-9439-ce1a7c291505|59	40	+	525	29874	255,0,0	3	224,3510,375	0,12785,28974
NC_045512.2	527	13541	p30_G1.1131;d024f2cf-12a6-46c9-b5d5-b7ea5e7d4059|13	40	+	527	13541	255,0,0	2	222,231	0,12783
NC_045512.2	529	13625	p30_G1.1132;a4bd2be8-9f74-44a8-b591-64467723695e|6	40	+	529	13625	255,0,0	2	220,315	0,12781
NC_045512.2	529	14841	p30_G1.1133;446bc440-20cf-4564-b4c7-081b6c2701bb|11	40	+	529	14841	255,0,0	2	220,1531	0,12781
NC_045512.2	534	29660	p30_G1.1134;680b96c2-1bec-4aa3-a878-96537c1a7824|7	40	+	534	29660	255,0,0	3	215,3531,243	0,12776,28883
NC_045512.2	539	14098	p30_G1.1135;4f1650ef-fa28-412c-9d4f-1c98b26f2a2a|5	40	+	539	14098	255,0,0	2	210,788	0,12771
NC_045512.2	549	15661	p30_G1.1136;4b816ab9-3500-4563-a7f0-afc75cc92106|11	40	+	549	15661	255,0,0	2	200,2351	0,12761
NC_045512.2	578	29873	p30_G1.1137;cluster1407.fasta:2	40	+	578	29873	255,0,0	3	168,3533,451	0,12730,28844
NC_045512.2	554	29876	p30_G1.1137;cluster796.fasta:2	40	+	554	29876	255,0,0	3	195,3531,458	0,12756,28864
NC_045512.2	556	16600	p30_G1.1138;0106c481-1b4a-4a75-9b7a-184d254cee6a|9	40	+	556	16600	255,0,0	2	193,3290	0,12754
NC_045512.2	560	14414	p30_G1.1139;f2f15615-4108-48e0-ab6b-dde84f36e262|5	40	+	560	14414	255,0,0	2	189,1104	0,12750
NC_045512.2	578	14438	p30_G1.1139;aca5537d-d19e-4c8b-b567-6d71d1edc6bb|17	40	+	578	14438	255,0,0	2	171,1128	0,12732
NC_045512.2	562	29876	p30_G1.1140;cluster17.fasta:2	40	+	562	29876	255,0,0	4	187,1520,1934,377	0,12758,14324,28937
NC_045512.2	568	16015	p30_G1.1141;2bce03b7-8f01-487f-97ef-0e8c9f7f0db0|9	40	+	568	16015	255,0,0	2	181,2705	0,12742
NC_045512.2	570	13471	p30_G1.1142;d260b779-abc5-401b-8fc9-519bdec1f904|6	40	+	570	13471	255,0,0	2	179,161	0,12740
NC_045512.2	571	16519	p30_G1.1143;c472f3d2-a802-431a-a604-3b8666310e27|9	40	+	571	16519	255,0,0	2	178,3209	0,12739
NC_045512.2	580	15101	p30_G1.1144;d4d88a44-cf5f-48e2-a20e-3075eeea6d2f|10	40	+	580	15101	255,0,0	2	169,1791	0,12730
NC_045512.2	589	16208	p30_G1.1145;7fe6b121-a415-4aca-a3d3-87922f6973ad|7	40	+	589	16208	255,0,0	2	160,2898	0,12721
NC_045512.2	595	15491	p30_G1.1146;684865fb-0d94-47bc-887f-0785f2549901|5	40	+	595	15491	255,0,0	2	154,2181	0,12715
NC_045512.2	595	16723	p30_G1.1147;383a12fa-09b7-49d8-813e-c615528f4a3f|16	40	+	595	16723	255,0,0	2	154,3413	0,12715
NC_045512.2	597	15235	p30_G1.1148;f6956f65-699b-45a1-ab42-73be4728c2d4|5	40	+	597	15235	255,0,0	2	152,1925	0,12713
NC_045512.2	604	15161	p30_G1.1149;463a5557-251f-43d9-afb6-d04f802696d3|6	40	+	604	15161	255,0,0	2	145,1851	0,12706
NC_045512.2	605	15451	p30_G1.1150;91c3086c-884b-42fd-9faa-cddb5cb756f1|6	40	+	605	15451	255,0,0	2	144,2141	0,12705
NC_045512.2	609	14551	p30_G1.1151;b4bc51e7-d919-4226-b6fb-d307dc1325dc|5	40	+	609	14551	255,0,0	2	140,1241	0,12701
NC_045512.2	610	14130	p30_G1.1152;5e3bf7e5-8b31-43bb-ad37-e6aa7905634a|7	40	+	610	14130	255,0,0	2	139,820	0,12700
NC_045512.2	610	14980	p30_G1.1153;4ff78231-683d-4e5c-b20b-5f8f92ce8667|56	40	+	610	14980	255,0,0	2	139,1670	0,12700
NC_045512.2	618	14283	p30_G1.1154;c2f29ea1-c7b5-4c41-a8b2-1461c4e954f0|38	40	+	618	14283	255,0,0	2	131,973	0,12692
NC_045512.2	625	14072	p30_G1.1155;59311378-abed-4e59-abfd-7f336656b9cc|78	40	+	625	14072	255,0,0	2	124,762	0,12685
NC_045512.2	626	29878	p30_G1.1156;8a02fa85-7ee8-49a4-a037-42b9f889999b|6	40	+	626	29878	255,0,0	4	123,3191,288,461	0,12684,15926,28791
NC_045512.2	632	13713	p30_G1.1157;9ae31b2f-ce18-4e7c-8f01-be4c6eba1f1e|5	40	+	632	13713	255,0,0	2	117,403	0,12678
NC_045512.2	634	15922	p30_G1.1158;f3052f1c-2dc6-498b-b5a2-1e9a8fda9fa1|7	40	+	634	15922	255,0,0	2	115,2612	0,12676
NC_045512.2	649	29879	p30_G1.1159;cluster371.fasta:2	40	+	649	29879	255,0,0	3	100,3531,463	0,12661,28767
NC_045512.2	637	29876	p30_G1.1159;cluster1097.fasta:2	40	+	637	29876	255,0,0	3	112,3532,459	0,12673,28780
NC_045512.2	638	14609	p30_G1.1160;164f6ee8-7fa8-46e9-8030-93dd0c0ff479|15	40	+	638	14609	255,0,0	2	111,1299	0,12672
NC_045512.2	638	16666	p30_G1.1161;7ef9e82d-1b1d-4722-888d-f2c7ef158c50|8	40	+	638	16666	255,0,0	2	111,3356	0,12672
NC_045512.2	643	15265	p30_G1.1162;22ab1b84-88a3-44d3-a5da-5d0cf068e6d1|20	40	+	643	15265	255,0,0	2	106,1955	0,12667
NC_045512.2	649	16489	p30_G1.1163;f9b85a7d-9154-4276-b725-0dbcb6e12c90|7	40	+	649	16489	255,0,0	2	100,3179	0,12661
NC_045512.2	653	13661	p30_G1.1164;dcf4dfb2-0c35-4c8d-a6ca-b1c81062f259|24	40	+	653	13661	255,0,0	2	96,351	0,12657
NC_045512.2	656	15101	p30_G1.1165;28f67e3d-08a4-4ed2-9435-4a6f92fbca29|13	40	+	656	15101	255,0,0	2	93,1791	0,12654
NC_045512.2	657	16299	p30_G1.1166;e14f1017-c61d-4f30-a4fb-b3f670c6dbaa|7	40	+	657	16299	255,0,0	2	92,2989	0,12653
NC_045512.2	667	15781	p30_G1.1167;2e2f9e66-3371-4a7b-99bb-243f28d573c8|7	40	+	667	15781	255,0,0	2	82,2471	0,12643
NC_045512.2	676	29649	p30_G1.1168;45a16a9d-5bae-400e-92f4-2c878b603823|5	40	+	676	29649	255,0,0	3	73,3530,232	0,12634,28741
NC_045512.2	678	15673	p30_G1.1169;ef92f026-fb93-429e-9f96-da5e048279b0|10	40	+	678	15673	255,0,0	2	71,2363	0,12632
NC_045512.2	711	15335	p30_G1.1170;e0dbe749-dac8-4513-8330-9b745adc6d25|5	40	+	711	15335	255,0,0	2	38,2025	0,12599
NC_045512.2	782	29874	p30_G1.1171;cluster_221	40	+	782	29874	255,0,0	3	305,926,527	0,522,28565
NC_045512.2	879	29871	p30_G1.1172;cluster1087.fasta:2	40	+	879	29871	255,0,0	2	261,1393	0,27599
NC_045512.2	900	29876	p30_G1.1173;cluster_16	40	+	900	29876	255,0,0	2	12704,662	0,28314
NC_045512.2	936	29874	p30_G1.1174;cluster_261	40	+	936	29874	255,0,0	2	694,95	0,28843
NC_045512.2	1075	29877	p30_G1.1175;cluster_112	40	+	1075	29877	255,0,0	3	888,981,3059	0,24721,25743
NC_045512.2	1189	29876	p30_G1.1176;cluster_250	40	+	1189	29876	255,0,0	2	770,434	0,28253
NC_045512.2	1484	29874	p30_G1.1177;cluster_29	40	+	1484	29874	255,0,0	2	10644,861	0,27529
NC_045512.2	1593	29877	p30_G1.1178;cluster641.fasta:2	40	+	1593	29877	255,0,0	2	2212,1041	0,27243
NC_045512.2	1717	29876	p30_G1.1179;cluster_36	40	+	1717	29876	255,0,0	3	3129,6055,1087	0,19878,27072
NC_045512.2	1742	29878	p30_G1.1180;cluster_234	40	+	1742	29878	255,0,0	2	959,398	0,27738
NC_045512.2	2014	29880	p30_G1.1181;cluster_83	40	+	2014	29880	255,0,0	3	2930,3417,965	0,22971,26901
NC_045512.2	2085	29875	p30_G1.1182;cluster_237	40	+	2085	29875	255,0,0	2	857,516	0,27274
NC_045512.2	2284	29876	p30_G1.1183;cluster_219	40	+	2284	29876	255,0,0	2	1394,558	0,27034
NC_045512.2	2524	29876	p30_G1.1184;cluster_162	40	+	2524	29876	255,0,0	3	1949,1168,425	0,2190,26927
NC_045512.2	2766	29879	p30_G1.1185;cluster_217	40	+	2766	29879	255,0,0	3	870,416,756	0,7934,26357
NC_045512.2	2781	29267	p30_G1.1186;cluster_268	40	+	2781	29267	255,0,0	2	396,283	0,26203
NC_045512.2	2786	29875	p30_G1.1187;cluster_23	40	+	2786	29875	255,0,0	3	4431,6782,861	0,18765,26228
NC_045512.2	2949	4324	p30_G1.1188;cluster_249	40	+	2949	4324	255,0,0	1	1375	0
NC_045512.2	3379	29876	p30_G1.1189;cluster575.fasta:2	40	+	3379	29876	255,0,0	3	971,415,459	0,13046,26038
NC_045512.2	3759	29876	p30_G1.1190;cluster_203	40	+	3759	29876	255,0,0	2	1770,525	0,25592
NC_045512.2	3981	29873	p30_G1.1191;cluster_42	40	+	3981	29873	255,0,0	4	1111,7963,312,398	0,1152,23401,25494
NC_045512.2	3988	29874	p30_G1.1192;cluster_76	40	+	3988	29874	255,0,0	4	4965,1409,862,644	0,21389,22832,25242
NC_045512.2	4182	29876	p30_G1.1193;cluster_157	40	+	4182	29876	255,0,0	2	2695,417	0,25277
NC_045512.2	4224	29874	p30_G1.1194;cluster_64	40	+	4224	29874	255,0,0	4	1261,3189,2170,902	0,9087,22012,24748
NC_045512.2	4288	29409	p30_G1.1195;cluster447.fasta:2	40	+	4288	29409	255,0,0	3	546,604,1763	0,22662,23358
NC_045512.2	4561	29876	p30_G1.1196;cluster_215	40	+	4561	29876	255,0,0	2	1156,824	0,24491
NC_045512.2	4723	5284	p30_G1.1197;cluster_274	40	+	4723	5284	255,0,0	1	561	0
NC_045512.2	5366	29871	p30_G1.1198;cluster_1	40	+	5366	29871	255,0,0	1	24505	0
NC_045512.2	5448	29871	p30_G1.1199;cluster1448.fasta:2	40	+	5448	29871	255,0,0	2	1495,1802	0,22621
NC_045512.2	5654	29874	p30_G1.1200;cluster_216	40	+	5654	29874	255,0,0	2	1305,544	0,23676
NC_045512.2	5688	14696	p30_G1.1201;cluster_254	40	+	5688	14696	255,0,0	2	939,61	0,8947
NC_045512.2	5869	29871	p30_G1.1202;bbdb51f1-e6d3-4cba-899e-ed20a6ba37a6|6	40	+	5869	29871	255,0,0	2	10973,448	0,23554
NC_045512.2	5977	29876	p30_G1.1203;36a14d7e-21c0-4776-89fb-6f9475a3848a|5	40	+	5977	29876	255,0,0	2	10864,459	0,23440
NC_045512.2	6060	29876	p30_G1.1204;a41bc3fa-fcd8-44dd-bd7e-1a0abbc78d3e|6	40	+	6060	29876	255,0,0	2	10782,459	0,23357
NC_045512.2	6154	29873	p30_G1.1205;cluster_97	40	+	6154	29873	255,0,0	2	5855,482	0,23237
NC_045512.2	6154	29877	p30_G1.1206;cluster_263	40	+	6154	29877	255,0,0	2	246,538	0,23185
NC_045512.2	6202	29878	p30_G1.1207;5350be83-12ce-47ca-b124-c54ece849510|5	40	+	6202	29878	255,0,0	2	10639,458	0,23218
NC_045512.2	6218	29871	p30_G1.1208;28af12ad-af62-40ae-8a08-75a276c162c7|5	40	+	6218	29871	255,0,0	1	23653	0
NC_045512.2	6315	29872	p30_G1.1209;a9641286-db15-4ac0-88b1-93226dad3e37|9	40	+	6315	29872	255,0,0	2	10527,450	0,23107
NC_045512.2	6452	29873	p30_G1.1210;cluster_236	40	+	6452	29873	255,0,0	2	1083,451	0,22970
NC_045512.2	6667	29873	p30_G1.1211;c5b8623b-e32a-472b-819f-acecb055b9a8|5	40	+	6667	29873	255,0,0	2	10175,453	0,22753
NC_045512.2	6875	29872	p30_G1.1212;cluster937.fasta:2	40	+	6875	29872	255,0,0	3	3430,1402,455	0,8562,22542
NC_045512.2	6883	29871	p30_G1.1213;cd7ea9ec-c2fc-4983-854e-f90b68426465|9	40	+	6883	29871	255,0,0	1	22988	0
NC_045512.2	6891	29877	p30_G1.1214;cluster_192	40	+	6891	29877	255,0,0	2	1775,381	0,22605
NC_045512.2	6918	29873	p30_G1.1215;b5d399fd-5978-448b-b603-3fe81b1bdfef|9	40	+	6918	29873	255,0,0	2	9922,455	0,22500
NC_045512.2	6969	29875	p30_G1.1216;cluster_17	40	+	6969	29875	255,0,0	2	12374,733	0,22173
NC_045512.2	7087	10773	p30_G1.1217;cluster1295.fasta:2	40	+	7087	10773	255,0,0	1	3686	0
NC_045512.2	7392	29876	p30_G1.1218;2de61ff9-811b-4753-a710-96a480b05146|18	40	+	7392	29876	255,0,0	2	9449,459	0,22025
NC_045512.2	7521	29871	p30_G1.1219;a31feb0d-6397-4ab9-aa5b-86e521385149|6	40	+	7521	29871	255,0,0	2	9319,454	0,21896
NC_045512.2	7680	29855	p30_G1.1220;d58df73b-aead-4f19-8329-ffbbe803fd4c|9	40	+	7680	29855	255,0,0	1	22175	0
NC_045512.2	7908	29878	p30_G1.1221;ceaefd68-4c06-44a0-b1a1-291b5167fb65|7	40	+	7908	29878	255,0,0	2	8933,461	0,21509
NC_045512.2	8034	29876	p30_G1.1222;f61984c8-9874-4707-b22c-00ffb2a10518|8	40	+	8034	29876	255,0,0	2	8807,459	0,21383
NC_045512.2	8262	29879	p30_G1.1223;c9f52479-3d31-47c1-ba5f-8b07fab0b765|7	40	+	8262	29879	255,0,0	2	8579,462	0,21155
NC_045512.2	8267	29879	p30_G1.1224;cluster_207	40	+	8267	29879	255,0,0	2	1738,368	0,21244
NC_045512.2	8318	29871	p30_G1.1225;a7cdf295-bd70-486d-afee-a677f39d0303|9	40	+	8318	29871	255,0,0	1	21553	0
NC_045512.2	8340	27401	p30_G1.1226;cluster_256	40	+	8340	27401	255,0,0	2	267,720	0,18341
NC_045512.2	8408	11011	p30_G1.1227;cluster_184	40	+	8408	11011	255,0,0	1	2603	0
NC_045512.2	8411	29875	p30_G1.1228;e2e4516f-f1f7-4db4-b9cc-0b091400b320|14	40	+	8411	29875	255,0,0	2	8430,458	0,21006
NC_045512.2	8573	29876	p30_G1.1229;b6aa5b87-fbdd-4e8d-a8df-51b7ef08bc79|23	40	+	8573	29876	255,0,0	2	8267,459	0,20844
NC_045512.2	8617	29876	p30_G1.1230;f66a25c8-78a7-4850-8ddf-aa1af1f25a51|8	40	+	8617	29876	255,0,0	2	8224,459	0,20800
NC_045512.2	8628	29872	p30_G1.1231;5418e1a7-402a-4d35-800e-8a7de68a47ba|5	40	+	8628	29872	255,0,0	3	16,226,450	0,7988,20794
NC_045512.2	8643	29877	p30_G1.1232;d3b328fa-cab8-4866-92ee-35d2a146cb5b|6	40	+	8643	29877	255,0,0	1	21234	0
NC_045512.2	8687	29874	p30_G1.1233;55d99bd7-a337-4416-91e9-d665e84269b2|5	40	+	8687	29874	255,0,0	2	8154,457	0,20730
NC_045512.2	8792	29878	p30_G1.1234;43653f4c-c85c-4d1a-a46c-30316b4465db|11	40	+	8792	29878	255,0,0	2	8049,461	0,20625
NC_045512.2	8807	29877	p30_G1.1235;f3784a9b-e8d0-49d6-848a-c91dca28b601|9	40	+	8807	29877	255,0,0	1	21070	0
NC_045512.2	8854	29875	p30_G1.1236;382ba9eb-eb33-4298-a494-bdf9cf66fe58|5	40	+	8854	29875	255,0,0	1	21021	0
NC_045512.2	8909	29875	p30_G1.1237;2ce7cd02-2aa2-479d-881f-fb23da129424|10	40	+	8909	29875	255,0,0	2	7931,458	0,20508
NC_045512.2	8922	29876	p30_G1.1238;fbe8e1c0-a833-44fb-8083-b8094915ade6|5	40	+	8922	29876	255,0,0	1	20954	0
NC_045512.2	9020	29873	p30_G1.1239;2942efed-5932-4785-8a8b-9ea133488381|12	40	+	9020	29873	255,0,0	2	7821,456	0,20397
NC_045512.2	9007	29871	p30_G1.1239;abb7971a-c056-4616-add6-9d59913480d4|26	40	+	9007	29871	255,0,0	2	7834,454	0,20410
NC_045512.2	9042	12827	p30_G1.1240;cluster_156	40	+	9042	12827	255,0,0	1	3785	0
NC_045512.2	9094	29874	p30_G1.1241;6cc33223-2100-47e4-a070-93bf79b86e7e|9	40	+	9094	29874	255,0,0	1	20780	0
NC_045512.2	9107	29878	p30_G1.1242;cluster1024.fasta:2	40	+	9107	29878	255,0,0	2	424,490	0,20281
NC_045512.2	9199	16451	p30_G1.1243;cluster161.fasta:2	40	+	9199	16451	255,0,0	1	7252	0
NC_045512.2	9263	29875	p30_G1.1244;c6f1210e-7126-49d3-9a0a-622669e12d07|5	40	+	9263	29875	255,0,0	1	20612	0
NC_045512.2	9284	29871	p30_G1.1245;010dbc5f-f9d8-4fe1-a0c6-7343cb0e4798|29	40	+	9284	29871	255,0,0	2	7557,454	0,20133
NC_045512.2	9329	29876	p30_G1.1246;89a4de18-413f-4fa5-896c-ecb393d6c6f9|7	40	+	9329	29876	255,0,0	2	7513,459	0,20088
NC_045512.2	9350	29874	p30_G1.1247;ac46d4ce-91cc-498e-9210-4fc8c3e1daee|12	40	+	9350	29874	255,0,0	1	20524	0
NC_045512.2	9431	29871	p30_G1.1248;b8042a24-d11e-41a9-a2cb-0b24030fdf0b|8	40	+	9431	29871	255,0,0	2	7410,454	0,19986
NC_045512.2	9437	29873	p30_G1.1248;c7b8b5d0-3d36-4d6e-9742-f78601fa62cc|13	40	+	9437	29873	255,0,0	2	7404,456	0,19980
NC_045512.2	9578	29877	p30_G1.1249;cluster_106	40	+	9578	29877	255,0,0	5	558,508,2992,302,460	0,2428,3730,6961,19839
NC_045512.2	9599	29871	p30_G1.1250;cc7882f7-b560-4bf4-813d-090ee65e830e|5	40	+	9599	29871	255,0,0	2	7242,454	0,19818
NC_045512.2	9644	29875	p30_G1.1251;9edeedb6-b3b9-446e-8b9a-358c90cc5c58|35	40	+	9644	29875	255,0,0	1	20231	0
NC_045512.2	9681	29876	p30_G1.1252;bffe48ea-51be-4ce3-924e-7f4034035de9|40	40	+	9681	29876	255,0,0	2	7160,459	0,19736
NC_045512.2	9790	29876	p30_G1.1253;9b799ba2-2600-4e89-8037-06e8c66d0a5f|5	40	+	9790	29876	255,0,0	2	7051,459	0,19627
NC_045512.2	9897	29871	p30_G1.1254;34328fcd-283f-49c1-8786-06021f65285c|14	40	+	9897	29871	255,0,0	2	6944,454	0,19520
NC_045512.2	9976	29875	p30_G1.1255;a6c5d885-8a7e-4818-9d56-5c6828874b50|6	40	+	9976	29875	255,0,0	1	19899	0
NC_045512.2	9979	29873	p30_G1.1256;e15ad5b8-50e9-49ef-8ed1-cacabb11061d|21	40	+	9979	29873	255,0,0	2	6862,456	0,19438
NC_045512.2	10037	29874	p30_G1.1257;9b70d94b-d0e6-4ce8-be2e-cdc551348b49|6	40	+	10037	29874	255,0,0	2	6804,457	0,19380
NC_045512.2	10088	29872	p30_G1.1258;21678107-3e44-4f6c-9364-d724e1a0bbdc|10	40	+	10088	29872	255,0,0	1	19784	0
NC_045512.2	10187	29877	p30_G1.1259;38703a68-2d20-475c-b6f8-e5534e5e82ea|5	40	+	10187	29877	255,0,0	2	6654,460	0,19230
NC_045512.2	10216	29875	p30_G1.1260;cluster_10	40	+	10216	29875	255,0,0	4	313,150,11065,2522	0,1201,1440,17137
NC_045512.2	10268	29876	p30_G1.1261;67defcaf-3150-4b1e-a05f-45f5b7a3a1c6|8	40	+	10268	29876	255,0,0	2	6573,459	0,19149
NC_045512.2	10353	29871	p30_G1.1262;d9507b8a-fd60-4dec-9bfe-9ffc9c1d9b8d|10	40	+	10353	29871	255,0,0	2	6488,454	0,19064
NC_045512.2	10359	29873	p30_G1.1263;cluster_65	40	+	10359	29873	255,0,0	3	2138,2495,2765	0,2951,16749
NC_045512.2	10374	29878	p30_G1.1264;720f23e6-369e-4ee7-b964-6fe9c8ff16d8|6	40	+	10374	29878	255,0,0	1	19504	0
NC_045512.2	10554	29874	p30_G1.1265;4329146f-f675-4f4e-8f91-24b9aff9d36f|25	40	+	10554	29874	255,0,0	1	19320	0
NC_045512.2	10566	29874	p30_G1.1266;67398761-a49a-4e79-8d5c-385074b0139c|152	40	+	10566	29874	255,0,0	2	6275,457	0,18851
NC_045512.2	10612	29875	p30_G1.1267;cluster_92	40	+	10612	29875	255,0,0	3	1775,3531,458	0,2698,18805
NC_045512.2	10692	29873	p30_G1.1268;d3acb5a2-c570-4de3-bbbe-a19ceec5314f|33	40	+	10692	29873	255,0,0	2	6149,456	0,18725
NC_045512.2	10803	29873	p30_G1.1269;1e1af57e-5eac-4f99-abae-da3b70ec2b77|18	40	+	10803	29873	255,0,0	1	19070	0
NC_045512.2	10898	29873	p30_G1.1270;5a9e4367-a909-4eec-94c7-20a80cf5b33e|5	40	+	10898	29873	255,0,0	2	5943,456	0,18519
NC_045512.2	10935	29871	p30_G1.1271;e410cfe3-d896-41f2-992b-2ed3a25c2c9c|8	40	+	10935	29871	255,0,0	1	18936	0
NC_045512.2	11027	13347	p30_G1.1272;cluster_197	40	+	11027	13347	255,0,0	1	2320	0
NC_045512.2	11132	29873	p30_G1.1273;ab3e21dc-d16a-4b89-b1a7-4d8bbfa2322e|50	40	+	11132	29873	255,0,0	1	18741	0
NC_045512.2	11143	29871	p30_G1.1274;196e0d90-21e8-4ed9-a9b4-ce4a0a4169d0|8	40	+	11143	29871	255,0,0	2	5698,454	0,18274
NC_045512.2	11232	29876	p30_G1.1275;b4c516e3-67aa-4006-b95a-97353fcc6272|10	40	+	11232	29876	255,0,0	2	5609,459	0,18185
NC_045512.2	11384	29874	p30_G1.1276;c166b482-df7f-4ebd-a8c7-b2eec84aa81a|96	40	+	11384	29874	255,0,0	2	5457,457	0,18033
NC_045512.2	11454	29874	p30_G1.1277;d8d890eb-d9b4-41fe-8328-49783243f187|14	40	+	11454	29874	255,0,0	2	5387,457	0,17963
NC_045512.2	11514	29870	p30_G1.1278;6c5efcff-5dfa-4407-828e-501e3d3f171f|46	40	+	11514	29870	255,0,0	1	18356	0
NC_045512.2	11593	29875	p30_G1.1279;5c4daad0-6348-48f1-a02e-d6686859a558|34	40	+	11593	29875	255,0,0	2	5248,458	0,17824
NC_045512.2	11883	29873	p30_G1.1280;db19a847-e52b-4b4f-9baa-720f06279437|20	40	+	11883	29873	255,0,0	1	17990	0
NC_045512.2	11931	29874	p30_G1.1281;da542ab4-b5a0-45d2-89b0-476d49223fbe|49	40	+	11931	29874	255,0,0	2	4910,457	0,17486
NC_045512.2	11952	29874	p30_G1.1282;3ee05c11-e4a2-4f63-98bd-571623061d5d|9	40	+	11952	29874	255,0,0	1	17922	0
NC_045512.2	12024	29874	p30_G1.1283;7701c0f4-dfae-45b7-81df-a2df80141bed|136	40	+	12024	29874	255,0,0	2	4817,457	0,17393
NC_045512.2	12133	29874	p30_G1.1284;977cc630-f8a9-4c19-b029-6fddec45e52a|34	40	+	12133	29874	255,0,0	1	17741	0
NC_045512.2	12249	29871	p30_G1.1285;94accca2-6be8-470b-84e5-a46c2f1ed8c6|32	40	+	12249	29871	255,0,0	2	4592,454	0,17168
[truncated: 1,893 more rows]
