# Supplementary material for: Evolution of naturally arising SARS-CoV-2 defective interfering particles
Source: Commun Biol. 2022 Oct 27;5:1140. doi: 10.1038/s42003-022-04058-5 (PMC9610340; doi:10.1038/s42003-022-04058-5)
Supplement: Supplementary file 7 — Supplementary Data 5 [file 42003_2022_4058_MOESM7_ESM.zip › experiment1/Pipeline_intermediate_files_experiment1/collapsed_RNA_models_reconstruction_trans_read_experiment_1_passage_14.bed]

NC_045512.2	1	1504	p14_G1.1;cluster_171	40	-	1	1504	255,0,0	1	1503	0
NC_045512.2	4	29876	p14_G2.1;cluster_52	40	+	4	29876	255,0,0	2	5624,1036	0,28836
NC_045512.2	7	29871	p14_G2.2;01f93271-b2a2-47d9-84b5-04b4a76d941c|5	40	+	7	29871	255,0,0	3	61,1630,790	0,27378,29074
NC_045512.2	8	29874	p14_G2.3;cluster_185	40	+	8	29874	255,0,0	3	56,1096,214	0,28246,29652
NC_045512.2	8	29874	p14_G2.4;cluster_158	40	+	8	29874	255,0,0	2	1037,848	0,29018
NC_045512.2	9	29873	p14_G2.5;a2dd9070-0e5a-425e-b33d-8955c1927b19|5	40	+	9	29873	255,0,0	2	1342,796	0,29068
NC_045512.2	9	29874	p14_G2.6;2c0e08cf-605d-418a-b3de-40b2e8c5fa82|6	40	+	9	29874	255,0,0	2	12,2178	0,27687
NC_045512.2	9	29875	p14_G2.7;cluster_167	40	+	9	29875	255,0,0	3	56,1497,390	0,21542,29476
NC_045512.2	10	25520	p14_G2.8;2d82a76f-cda6-4373-87b1-3f1024ddd6f7|6	40	+	10	25520	255,0,0	2	54,139	0,25371
NC_045512.2	11	25800	p14_G2.9;5da6138b-910b-4ff7-8839-e1bb7fbecc9c|26	40	+	11	25800	255,0,0	2	55,419	0,25370
NC_045512.2	19	25789	p14_G2.9;6c19b5f2-d799-4c08-95c5-faae01a493f8|9	40	+	19	25789	255,0,0	2	47,408	0,25362
NC_045512.2	10	25787	p14_G2.9;cluster_230	40	+	10	25787	255,0,0	2	56,406	0,25371
NC_045512.2	10	29871	p14_G2.10;d50da752-8202-4f91-a38f-d31277f77b75|6	40	+	10	29871	255,0,0	3	56,382,682	0,27374,29179
NC_045512.2	10	29874	p14_G2.11;b34fb2e5-f1bc-447b-a3ff-a0700e5bc534|5	40	+	10	29874	255,0,0	2	65,3174	0,26690
NC_045512.2	10	29874	p14_G2.12;cluster3319.fasta:2	40	+	10	29874	255,0,0	2	749,1644	0,28220
NC_045512.2	14	29871	p14_G2.12;ac293107-e2bc-4331-a2b8-44c833952167|34	40	+	14	29871	255,0,0	2	745,1641	0,28216
NC_045512.2	10	29874	p14_G2.13;cluster_42	40	+	10	29874	255,0,0	2	5567,3351	0,26513
NC_045512.2	10	29875	p14_G2.14;cluster_29	40	+	10	29875	255,0,0	3	6612,246,990	0,10006,28875
NC_045512.2	10	29876	p14_G2.15;cluster_191	40	+	10	29876	255,0,0	3	721,404,84	0,29295,29782
NC_045512.2	11	299	p14_G2.16;e6df5596-70a5-4a33-bbf5-a7b7514df00c|27	40	+	11	299	255,0,0	1	288	0
NC_045512.2	11	442	p14_G2.17;21b0284c-c6ac-4a15-85a2-568d01f11c13|23	40	+	11	442	255,0,0	1	431	0
NC_045512.2	11	621	p14_G2.18;cluster_219	40	+	11	621	255,0,0	1	610	0
NC_045512.2	11	667	p14_G2.19;cae60cdd-65a1-47b1-a488-5e3399af7cb0|12	40	+	11	667	255,0,0	1	656	0
NC_045512.2	16	1140	p14_G2.20;e79b4107-1e6c-4779-b531-a7939d162dfe|14	40	+	16	1140	255,0,0	1	1124	0
NC_045512.2	11	1140	p14_G2.20;28c333be-1d3c-48d1-a0e9-9e035a08d4eb|6	40	+	11	1140	255,0,0	1	1129	0
NC_045512.2	11	1430	p14_G2.21;3b1026f0-998e-4275-a3af-49d1b577201d|5	40	+	11	1430	255,0,0	1	1419	0
NC_045512.2	11	3086	p14_G2.22;9c871234-df5e-4fef-a338-cefa7da59fc4|5	40	+	11	3086	255,0,0	1	3075	0
NC_045512.2	11	3692	p14_G2.23;45505dc0-4258-481e-ab37-25fce86dd8fb|5	40	+	11	3692	255,0,0	1	3681	0
NC_045512.2	11	3755	p14_G2.24;b6d6ba4c-d16e-43b0-be5e-7a141c513cea|6	40	+	11	3755	255,0,0	1	3744	0
NC_045512.2	11	25457	p14_G2.25;9db58c14-36c8-494a-96b4-bbde938cbc49|7	40	+	11	25457	255,0,0	2	53,76	0,25370
NC_045512.2	11	25601	p14_G2.26;22799d2e-f2d9-42a0-864f-5cae6f43ccd1|16	40	+	11	25601	255,0,0	2	55,220	0,25370
NC_045512.2	11	25661	p14_G2.27;908d2ca5-01a4-439b-95f8-7a834ee27570|5	40	+	11	25661	255,0,0	2	53,280	0,25370
NC_045512.2	11	25883	p14_G2.28;bd3033cb-e2e3-4841-b8ba-b8bd17b337f2|5	40	+	11	25883	255,0,0	2	53,502	0,25370
NC_045512.2	11	26025	p14_G2.29;7471ba9c-9e12-45ce-8065-93fa44ec3372|17	40	+	11	26025	255,0,0	2	53,644	0,25370
NC_045512.2	11	26174	p14_G2.30;ecac7cfa-99d8-43f9-a6ab-ac8a3e97dd82|6	40	+	11	26174	255,0,0	2	53,793	0,25370
NC_045512.2	11	26292	p14_G2.31;8d6d7864-083e-4e5a-992f-704b52c65506|6	40	+	11	26292	255,0,0	2	55,911	0,25370
NC_045512.2	14	26284	p14_G2.31;62349f06-52d9-465d-84fd-1b1c7377d26e|9	40	+	14	26284	255,0,0	2	50,903	0,25367
NC_045512.2	11	26445	p14_G2.32;b06c24a5-4782-4863-b08f-eff641f6052f|7	40	+	11	26445	255,0,0	2	55,1064	0,25370
NC_045512.2	13	26435	p14_G2.32;6577a62c-d3ca-49e0-bf22-236a565c1fe7|17	40	+	13	26435	255,0,0	2	53,1054	0,25368
NC_045512.2	13	26596	p14_G2.33;1dda294b-35cc-4111-a183-d193df6e4ff4|5	40	+	13	26596	255,0,0	2	51,1215	0,25368
NC_045512.2	11	26568	p14_G2.33;155fe97f-e1e0-45da-acf8-616eeef26610|10	40	+	11	26568	255,0,0	2	55,1187	0,25370
NC_045512.2	11	26597	p14_G2.34;4a529011-3326-4b79-87e8-8516f89b8a25|7	40	+	11	26597	255,0,0	2	53,130	0,26456
NC_045512.2	11	26677	p14_G2.35;7acb7495-f32c-4c5d-b054-81f4cb21b708|26	40	+	11	26677	255,0,0	2	51,210	0,26456
NC_045512.2	11	26677	p14_G2.36;cd5e7181-f909-4f52-9d77-a85152da3631|5	40	+	11	26677	255,0,0	2	52,5126	0,21540
NC_045512.2	11	26702	p14_G2.37;6b4b1b24-5e40-4065-8161-79b768585b82|8	40	+	11	26702	255,0,0	2	65,222	0,26469
NC_045512.2	11	26745	p14_G2.38;5fd3c031-8215-4639-ab12-c83c188011ad|11	40	+	11	26745	255,0,0	2	51,278	0,26456
NC_045512.2	11	26748	p14_G2.39;b334f026-6e08-453a-95d2-6be41bf6e7a1|6	40	+	11	26748	255,0,0	2	55,1367	0,25370
NC_045512.2	11	26992	p14_G2.40;90db24f6-e88d-4fec-a9b7-5da3fbe13e8f|11	40	+	11	26992	255,0,0	2	53,525	0,26456
NC_045512.2	11	27010	p14_G2.41;13501f45-809e-45f1-9e39-7460765dbfc9|10	40	+	11	27010	255,0,0	2	55,1629	0,25370
NC_045512.2	11	27070	p14_G2.42;d285b115-02a4-40af-95bc-d6b2e9234f95|6	40	+	11	27070	255,0,0	2	65,589	0,26470
NC_045512.2	11	27197	p14_G2.43;1f4b1fd5-3fae-4223-a414-8535e7d5ee11|11	40	+	11	27197	255,0,0	2	53,1816	0,25370
NC_045512.2	11	27266	p14_G2.44;9ccfdbf2-bcd9-40c4-af4f-9412361dc2dc|11	40	+	11	27266	255,0,0	2	53,799	0,26456
NC_045512.2	14	27265	p14_G2.44;9253e726-9c05-42b2-bc5e-0f6799f171e2|27	40	+	14	27265	255,0,0	2	50,798	0,26453
NC_045512.2	11	27239	p14_G2.44;cluster2619.fasta:2	40	+	11	27239	255,0,0	2	53,772	0,26456
NC_045512.2	11	27272	p14_G2.45;cluster1770.fasta:2	40	+	11	27272	255,0,0	3	60,1390,442	0,25373,26819
NC_045512.2	11	27279	p14_G2.46;e071b925-2191-4d21-ad2f-e045fe544355|13	40	+	11	27279	255,0,0	2	63,232	0,27036
NC_045512.2	11	27359	p14_G2.47;6fa128f4-125b-4d61-83ad-49dc37000654|8	40	+	11	27359	255,0,0	2	53,892	0,26456
NC_045512.2	11	27510	p14_G2.48;a09d3635-8660-4bdd-8934-0c85a86e1b9b|6	40	+	11	27510	255,0,0	2	55,126	0,27373
NC_045512.2	14	27517	p14_G2.49;93e75800-02e3-458c-989b-fdb5d188e20f|27	40	+	14	27517	255,0,0	2	50,1050	0,26453
NC_045512.2	11	27491	p14_G2.49;51bac661-08d6-449e-a42a-ddebffac16dc|8	40	+	11	27491	255,0,0	2	53,1024	0,26456
NC_045512.2	11	27496	p14_G2.50;6a257d20-a542-4fba-8d51-60702f3e1b47|7	40	+	11	27496	255,0,0	2	55,2115	0,25370
NC_045512.2	17	27521	p14_G2.50;2f0c9296-ade8-4a36-8f5d-29717ac72436|9	40	+	17	27521	255,0,0	2	49,2140	0,25364
NC_045512.2	11	27613	p14_G2.51;e71e923f-acd1-4d60-b346-1f501aa156c5|10	40	+	11	27613	255,0,0	2	65,1133	0,26469
NC_045512.2	11	27633	p14_G2.52;eeb77281-f91e-4a81-924f-32949913c35c|9	40	+	11	27633	255,0,0	2	53,1166	0,26456
NC_045512.2	11	27638	p14_G2.53;def4875a-c837-4689-a3fd-6a8b5e437293|23	40	+	11	27638	255,0,0	2	55,2257	0,25370
NC_045512.2	11	27638	p14_G2.54;389883fc-59cb-457a-8d5f-0e464e9416b4|49	40	+	11	27638	255,0,0	2	55,254	0,27373
NC_045512.2	11	27671	p14_G2.55;176cd7b9-617a-4d17-a31c-a65d52f35dfb|8	40	+	11	27671	255,0,0	2	65,1191	0,26469
NC_045512.2	11	27677	p14_G2.56;0af8742f-a153-4d22-b362-12ae4795642e|16	40	+	11	27677	255,0,0	2	51,1210	0,26456
NC_045512.2	13	27677	p14_G2.57;dc195c8c-e20d-4e43-8d47-a003a35ba067|12	40	+	13	27677	255,0,0	2	53,293	0,27371
NC_045512.2	11	27677	p14_G2.57;ac540b68-f3f7-4100-bd14-1b34aa1d2868|10	40	+	11	27677	255,0,0	2	55,293	0,27373
NC_045512.2	11	27679	p14_G2.58;763bb4b7-fbce-40b8-aae5-4481d2c43659|9	40	+	11	27679	255,0,0	2	55,2298	0,25370
NC_045512.2	11	27778	p14_G2.59;8284f7cd-2f59-4f80-8bf4-73e3f97e8dd7|5	40	+	11	27778	255,0,0	2	52,2398	0,25369
NC_045512.2	11	27855	p14_G2.60;24f91a0a-03cd-4e03-9f5f-889dc39f9190|12	40	+	11	27855	255,0,0	2	53,1388	0,26456
NC_045512.2	11	27918	p14_G2.61;92aa0b0e-55cf-4ba4-9153-424eef1b65df|5	40	+	11	27918	255,0,0	2	53,1451	0,26456
NC_045512.2	11	27919	p14_G2.62;8cd5af0c-b2e2-4fd6-b1ee-836e08020095|10	40	+	11	27919	255,0,0	2	55,535	0,27373
NC_045512.2	17	27919	p14_G2.62;06fcf298-7aae-4156-ab7c-6f4422505bbe|40	40	+	17	27919	255,0,0	2	49,535	0,27367
NC_045512.2	11	27956	p14_G2.63;cluster_218	40	+	11	27956	255,0,0	2	55,572	0,27373
NC_045512.2	11	27963	p14_G2.63;1ac5ee5f-ea36-4c21-9108-e3d7dcb5b77b|11	40	+	11	27963	255,0,0	2	55,579	0,27373
NC_045512.2	11	27951	p14_G2.63;e22065da-e671-4f77-9f42-a94763132e30|8	40	+	11	27951	255,0,0	2	55,567	0,27373
NC_045512.2	11	28073	p14_G2.64;191b381e-b21b-4ca1-8ce7-b0a3ce11424d|9	40	+	11	28073	255,0,0	2	55,689	0,27373
NC_045512.2	15	28080	p14_G2.65;a64942d7-6216-4638-9ce4-e67740203ad6|28	40	+	15	28080	255,0,0	2	49,1613	0,26452
NC_045512.2	11	28087	p14_G2.65;310a64b3-33bf-4d1e-b7e5-9c7b53c2894d|6	40	+	11	28087	255,0,0	2	52,1620	0,26456
NC_045512.2	11	28096	p14_G2.66;365c9481-5a92-4cf5-8100-838367775223|10	40	+	11	28096	255,0,0	2	55,2715	0,25370
NC_045512.2	11	28172	p14_G2.67;86ef578e-5bba-428e-bc31-63153b5f09ee|9	40	+	11	28172	255,0,0	2	51,1705	0,26456
NC_045512.2	11	28244	p14_G2.68;45c2cf35-3702-4e83-b405-7b790baca03e|5	40	+	11	28244	255,0,0	2	55,860	0,27373
NC_045512.2	17	28226	p14_G2.68;06389bb8-87d6-4b3c-9e9f-51efac834da1|13	40	+	17	28226	255,0,0	2	48,843	0,27366
NC_045512.2	11	28338	p14_G2.69;cluster2072.fasta:2	40	+	11	28338	255,0,0	2	53,1871	0,26456
NC_045512.2	11	28338	p14_G2.69;4ad52f32-4f7a-4455-a0f5-3fb5926324e3|10	40	+	11	28338	255,0,0	2	53,1871	0,26456
NC_045512.2	11	28338	p14_G2.70;22c21bf7-7b04-45ff-bd43-7284736fb6f7|10	40	+	11	28338	255,0,0	2	55,2957	0,25370
NC_045512.2	16	28335	p14_G2.71;81a957f7-1baa-4a77-95a3-79c4fc63c967|156	40	+	16	28335	255,0,0	2	50,951	0,27368
NC_045512.2	11	28365	p14_G2.71;0dfaebb3-9570-4a73-b698-ddfed3cef979|9	40	+	11	28365	255,0,0	2	55,981	0,27373
NC_045512.2	11	28338	p14_G2.71;8cc9c1fa-06fc-4d86-996f-43c5ddc2d0ae|26	40	+	11	28338	255,0,0	2	55,954	0,27373
NC_045512.2	11	28405	p14_G2.72;aa681588-3b5f-4d3a-b331-2c7ea70fb02a|25	40	+	11	28405	255,0,0	2	53,151	0,28243
NC_045512.2	11	28461	p14_G2.73;ab8f4fc7-37ef-47b1-85d8-c3d62ef0bb18|13	40	+	11	28461	255,0,0	2	65,1980	0,26470
NC_045512.2	11	28486	p14_G2.74;0d52f241-c8bc-4aa3-a7d8-5d0cb48a1fe9|8	40	+	11	28486	255,0,0	2	53,232	0,28243
NC_045512.2	11	28505	p14_G2.75;8f4d1012-35a6-4209-aa3e-d29d69ecb177|11	40	+	11	28505	255,0,0	2	53,1121	0,27373
NC_045512.2	11	28570	p14_G2.76;057e87ca-127b-483e-bb01-9ed40c9b6ad1|16	40	+	11	28570	255,0,0	2	55,1186	0,27373
NC_045512.2	11	28580	p14_G2.77;46de67ab-330e-4ce0-a2e2-cff7e1233b45|97	40	+	11	28580	255,0,0	2	53,326	0,28243
NC_045512.2	18	28581	p14_G2.77;81917b98-2f76-4420-be3b-e1ad049e62a7|78	40	+	18	28581	255,0,0	2	46,327	0,28236
NC_045512.2	11	28581	p14_G2.78;b7c7b4d1-dd59-44a5-b4bf-b4c490fc7f56|7	40	+	11	28581	255,0,0	2	53,3200	0,25370
NC_045512.2	11	28554	p14_G2.78;d33a3205-1480-47d7-8a40-f75e16c97ea9|13	40	+	11	28554	255,0,0	2	55,3173	0,25370
NC_045512.2	11	28633	p14_G2.79;100cf8d3-290e-422f-83c5-5e3e6f9a1122|6	40	+	11	28633	255,0,0	2	53,379	0,28243
NC_045512.2	11	28686	p14_G2.80;6375f0ce-c53b-4a5d-bca1-150b657c5c05|7	40	+	11	28686	255,0,0	2	55,1302	0,27373
NC_045512.2	11	28693	p14_G2.81;7267c589-2f26-4c97-bc20-33cdc8e2757b|5	40	+	11	28693	255,0,0	2	55,3312	0,25370
NC_045512.2	15	28693	p14_G2.81;fa2a4a45-cc70-4598-9912-542aaf35f918|13	40	+	15	28693	255,0,0	2	49,3312	0,25366
NC_045512.2	11	28704	p14_G2.82;c472d203-f284-4d31-8b16-c367c1bbeda9|9	40	+	11	28704	255,0,0	2	53,450	0,28243
NC_045512.2	14	28723	p14_G2.82;760bdea3-0745-449d-a60a-ae4b801fdfa6|12	40	+	14	28723	255,0,0	2	50,469	0,28240
NC_045512.2	11	28779	p14_G2.83;c3c17f91-1405-46a2-a990-3d70893af4c0|21	40	+	11	28779	255,0,0	2	51,525	0,28243
NC_045512.2	19	28779	p14_G2.84;932f4d1a-a1a6-478e-b312-c66b971ea192|14	40	+	19	28779	255,0,0	2	43,2312	0,26448
NC_045512.2	11	28804	p14_G2.84;442a929c-4de3-4e9e-96cc-61e0dcd99355|8	40	+	11	28804	255,0,0	2	53,2337	0,26456
NC_045512.2	11	28806	p14_G2.85;80cf2943-1300-4363-9751-2cb53668a53f|5	40	+	11	28806	255,0,0	2	55,1422	0,27373
NC_045512.2	15	28782	p14_G2.85;72e37ceb-76f9-4daa-9bf0-73b344dbe0e7|18	40	+	15	28782	255,0,0	2	51,1398	0,27369
NC_045512.2	11	28818	p14_G2.86;24feb668-c7cf-4dc9-85c3-f1d253cf9e35|22	40	+	11	28818	255,0,0	2	53,564	0,28243
NC_045512.2	13	28882	p14_G2.87;95b07ffa-cb84-4b17-b824-2bac70d6a0aa|37	40	+	13	28882	255,0,0	2	53,1498	0,27371
NC_045512.2	11	28882	p14_G2.87;74605fac-5bda-41d4-bcc6-4a7fce348b23|14	40	+	11	28882	255,0,0	2	55,1498	0,27373
NC_045512.2	11	28883	p14_G2.88;7a327451-d2e0-4778-a48a-81eb4761522b|8	40	+	11	28883	255,0,0	2	53,3502	0,25370
NC_045512.2	11	28885	p14_G2.89;1e912517-37b2-4da8-88c9-4833e6730605|116	40	+	11	28885	255,0,0	2	52,631	0,28243
NC_045512.2	11	28880	p14_G2.89;f1c68cda-65fc-4ee2-a3c5-b8d1c0334c6f|25	40	+	11	28880	255,0,0	2	53,626	0,28243
NC_045512.2	18	28885	p14_G2.89;42e586b6-9e6f-4746-8237-225b9cce9f64|26	40	+	18	28885	255,0,0	2	46,631	0,28236
NC_045512.2	11	28951	p14_G2.90;c759f4c8-2218-4643-af0f-47b4bbdb2d1c|8	40	+	11	28951	255,0,0	2	55,3570	0,25370
NC_045512.2	11	28955	p14_G2.91;dfe81fe2-5e1c-44b1-b4aa-059580bbbdc2|11	40	+	11	28955	255,0,0	2	53,2488	0,26456
NC_045512.2	11	28951	p14_G2.92;ae46d30c-3260-4b97-b7d1-25df1a130465|5	40	+	11	28951	255,0,0	2	55,1567	0,27373
NC_045512.2	17	28961	p14_G2.92;ada60418-f821-41fe-84bf-2601e639d5c5|36	40	+	17	28961	255,0,0	2	49,1577	0,27367
NC_045512.2	11	29043	p14_G2.93;67089cc4-4495-4995-ae0a-38a1dc82dd7d|9	40	+	11	29043	255,0,0	2	53,789	0,28243
NC_045512.2	11	29043	p14_G2.94;a48b88b7-be68-4dec-8fea-7654adc4b72b|9	40	+	11	29043	255,0,0	2	65,2563	0,26469
NC_045512.2	11	29019	p14_G2.95;6abf9569-a7d5-4e52-a229-f00b0f66978e|6	40	+	11	29019	255,0,0	2	55,1635	0,27373
NC_045512.2	11	29045	p14_G2.95;560a5c23-5d87-4b99-adf4-b902bb71d181|5	40	+	11	29045	255,0,0	2	55,1661	0,27373
NC_045512.2	11	29088	p14_G2.96;c7cb0a04-f7e0-40cc-833b-8a9a32f8fbce|7	40	+	11	29088	255,0,0	2	55,1704	0,27373
NC_045512.2	13	29112	p14_G2.96;2dc88c46-550e-4c56-8284-a7eeaebba045|41	40	+	13	29112	255,0,0	2	53,1728	0,27371
NC_045512.2	11	29091	p14_G2.96;ae2c8f3f-1237-4308-9bb0-2c19548b9f11|9	40	+	11	29091	255,0,0	2	53,1707	0,27373
NC_045512.2	11	29146	p14_G2.97;e38742c4-8a69-477c-ab8c-9969836d953f|12	40	+	11	29146	255,0,0	2	53,892	0,28243
NC_045512.2	11	29136	p14_G2.97;cea424c7-18e4-4bc6-a49b-97a7e8b26a81|15	40	+	11	29136	255,0,0	2	53,882	0,28243
NC_045512.2	11	29243	p14_G2.98;1c6c37dc-f0c3-4d39-9929-4603f3daa31e|16	40	+	11	29243	255,0,0	2	55,1859	0,27373
NC_045512.2	14	29264	p14_G2.98;aa62ec4c-2082-4a69-b224-7361e61e0905|48	40	+	14	29264	255,0,0	2	52,1880	0,27370
NC_045512.2	11	29266	p14_G2.99;8f3b955f-2d84-458c-acff-933348ac9c49|5	40	+	11	29266	255,0,0	2	55,3885	0,25370
NC_045512.2	11	29308	p14_G2.100;b0bef2d3-501d-4ec3-9faf-e7676722aa31|6	40	+	11	29308	255,0,0	2	53,2841	0,26456
NC_045512.2	11	29315	p14_G2.101;0c2e4229-c23b-4e4d-b535-093e45cbdde5|11	40	+	11	29315	255,0,0	2	53,1061	0,28243
NC_045512.2	11	29387	p14_G2.102;24924bdf-fadf-438c-aad1-ab6d8d028a29|5	40	+	11	29387	255,0,0	2	54,2918	0,26458
NC_045512.2	11	29391	p14_G2.103;cba28df5-7ff7-4638-b01e-fa97c6b2bbbe|38	40	+	11	29391	255,0,0	2	55,2007	0,27373
NC_045512.2	15	29380	p14_G2.103;28c94a50-b082-4ec0-b256-00467fb7b3c0|10	40	+	15	29380	255,0,0	2	51,1996	0,27369
NC_045512.2	16	29383	p14_G2.104;4fd2b1ea-1345-4ff0-9c23-175133f80c03|7	40	+	16	29383	255,0,0	2	50,4002	0,25365
NC_045512.2	11	29403	p14_G2.104;00305b29-bdcd-4718-9933-439ad05321e2|6	40	+	11	29403	255,0,0	2	53,4022	0,25370
NC_045512.2	11	29448	p14_G2.105;a4cd3edf-2a43-44d1-a818-3e41935e1ec4|12	40	+	11	29448	255,0,0	2	53,2981	0,26456
NC_045512.2	14	29450	p14_G2.106;2e73876d-e078-4a3a-b7c9-8387eedf3d6e|76	40	+	14	29450	255,0,0	2	50,1196	0,28240
NC_045512.2	11	29456	p14_G2.106;b5dc9942-488d-4a1b-b197-9bb06e21cba0|61	40	+	11	29456	255,0,0	2	53,1202	0,28243
NC_045512.2	11	29514	p14_G2.107;33760004-6d3d-45a3-b964-4593aefb5672|11	40	+	11	29514	255,0,0	2	55,2130	0,27373
NC_045512.2	11	29517	p14_G2.107;2e5983ce-16d5-4129-bf60-60fa6cde0127|8	40	+	11	29517	255,0,0	2	55,2133	0,27373
NC_045512.2	11	29558	p14_G2.108;680962a4-0cff-4ffa-a9ad-691b8b9f7eaf|5	40	+	11	29558	255,0,0	2	54,4178	0,25369
NC_045512.2	11	29594	p14_G2.109;1add0b1c-3872-48fc-a8e6-2df1d7bb38e2|7	40	+	11	29594	255,0,0	2	55,4213	0,25370
NC_045512.2	11	29649	p14_G2.110;464aa0f5-7e33-4293-8554-f4172237a27e|5	40	+	11	29649	255,0,0	2	53,3182	0,26456
NC_045512.2	18	29620	p14_G2.111;f2e6c0ab-43d8-4eed-b5b6-37a156588ed7|11	40	+	18	29620	255,0,0	2	48,2236	0,27366
NC_045512.2	11	29649	p14_G2.111;b194f28d-93ad-41b8-8f87-3a79eb8d8806|7	40	+	11	29649	255,0,0	2	55,2265	0,27373
NC_045512.2	11	29707	p14_G2.112;93c1fc4e-8f7f-4341-b2ab-31e5de76a7ca|5	40	+	11	29707	255,0,0	2	64,1441	0,28255
NC_045512.2	11	29710	p14_G2.113;c5daf591-aa56-4d4b-9cb8-0c4500921ebb|29	40	+	11	29710	255,0,0	2	53,1456	0,28243
NC_045512.2	11	29710	p14_G2.113;3c514aca-7858-4828-af14-e98fb78f5b63|20	40	+	11	29710	255,0,0	2	53,1456	0,28243
NC_045512.2	11	29718	p14_G2.114;382dff4f-79a2-4822-9bb0-75e469618cba|18	40	+	11	29718	255,0,0	2	53,3251	0,26456
NC_045512.2	11	29718	p14_G2.115;2a39339f-0eb4-447b-a5c8-333a2ab5d305|6	40	+	11	29718	255,0,0	2	54,1835	0,27872
NC_045512.2	11	29726	p14_G2.116;ea30e8a0-a65e-434a-bdb0-2240dba114f3|15	40	+	11	29726	255,0,0	2	55,2342	0,27373
NC_045512.2	11	29714	p14_G2.116;7b89eb6b-630f-470f-b8e5-997cb97a9e9c|5	40	+	11	29714	255,0,0	2	55,2330	0,27373
NC_045512.2	11	29718	p14_G2.116;b87cef5f-c576-4662-8446-92ea116ae535|16	40	+	11	29718	255,0,0	2	55,2334	0,27373
NC_045512.2	11	29773	p14_G2.117;1e907313-5749-4f1e-9695-5f77739bcb68|8	40	+	11	29773	255,0,0	2	63,2726	0,27036
NC_045512.2	11	29780	p14_G2.118;2d320c04-0d42-40fa-8976-9a7f21edd9ff|14	40	+	11	29780	255,0,0	2	53,4399	0,25370
NC_045512.2	11	29782	p14_G2.119;ec3fa6d4-0579-43ba-86ad-c6b96c1e56be|10	40	+	11	29782	255,0,0	2	54,8231	0,21540
NC_045512.2	11	29782	p14_G2.120;ed0cb800-83e3-4760-96d3-db051febbf12|5	40	+	11	29782	255,0,0	2	64,1518	0,28253
NC_045512.2	11	29784	p14_G2.121;98f468e1-de1e-4462-bba1-ac3cb983cce4|12	40	+	11	29784	255,0,0	2	53,3317	0,26456
NC_045512.2	13	29784	p14_G2.121;a4824737-ef98-4122-8580-dbfd4e8f28b0|7	40	+	13	29784	255,0,0	2	49,3318	0,26453
NC_045512.2	12	29782	p14_G2.121;58c91425-97a4-4d0a-a5cb-2427616c06f1|8	40	+	12	29782	255,0,0	2	52,3315	0,26455
NC_045512.2	11	29822	p14_G2.122;cluster_149	40	+	11	29822	255,0,0	3	52,1993,202	0,25368,29609
NC_045512.2	11	29865	p14_G2.123;2c597717-be46-4d5a-8be2-8283e07fb945|9	40	+	11	29865	255,0,0	2	731,1130	0,28724
NC_045512.2	11	29870	p14_G2.124;01c33905-5588-4f6f-aaff-da2049eae2d8|11	40	+	11	29870	255,0,0	3	65,1216,2111	0,26469,27748
NC_045512.2	11	29870	p14_G2.125;a0f6c360-0903-4a83-91ec-353f617818c8|14	40	+	11	29870	255,0,0	2	823,504	0,29355
NC_045512.2	11	29871	p14_G2.126;ff3c33b9-ed50-47a6-9a53-8736feb534ce|5	40	+	11	29871	255,0,0	2	9,3358	0,26502
NC_045512.2	11	29871	p14_G2.127;ad4aaaea-0071-425e-85c1-02c01be1325b|5	40	+	11	29871	255,0,0	2	9,3280	0,26580
NC_045512.2	11	29871	p14_G2.128;843d7c2e-1e0a-4d8f-bbc1-bf7523d2e7e5|12	40	+	11	29871	255,0,0	3	52,2173,2250	0,25368,27610
NC_045512.2	18	29878	p14_G2.129;cluster3124.fasta:2	40	+	18	29878	255,0,0	3	46,1042,1649	0,26449,28211
NC_045512.2	11	29874	p14_G2.129;f37482b8-f34c-478e-b85c-b56825c6451e|9	40	+	11	29874	255,0,0	3	53,1042,1645	0,26456,28218
NC_045512.2	13	29871	p14_G2.129;578c9f0b-3589-4a42-baff-d8f0f9550ae5|13	40	+	13	29871	255,0,0	3	49,1042,1642	0,26454,28216
NC_045512.2	11	29871	p14_G2.129;cluster1253.fasta:2	40	+	11	29871	255,0,0	3	53,1042,1642	0,26456,28218
NC_045512.2	11	29872	p14_G2.129;6cd4ade2-efcb-4f45-aae7-627e9b50a025|68	40	+	11	29872	255,0,0	3	53,1042,1643	0,26456,28218
NC_045512.2	11	29871	p14_G2.130;cluster_198	40	+	11	29871	255,0,0	3	53,1043,121	0,26456,29739
NC_045512.2	11	29871	p14_G2.131;9562ca18-d250-4d41-b33e-e9dceda6ed92|7	40	+	11	29871	255,0,0	3	53,64,856	0,28243,29004
NC_045512.2	13	29870	p14_G2.131;8657f20d-884e-40ae-9374-b4c4eeeae9aa|8	40	+	13	29870	255,0,0	3	51,69,855	0,28241,29002
NC_045512.2	11	29870	p14_G2.132;db54a89a-5112-4773-a988-2669acca8737|7	40	+	11	29870	255,0,0	3	53,83,856	0,28243,29003
NC_045512.2	17	29871	p14_G2.132;3cebb82e-f454-492e-8e6a-4c4a65a6e040|25	40	+	17	29871	255,0,0	3	45,89,854	0,28237,29000
NC_045512.2	11	29871	p14_G2.133;30d12ab5-7cbf-4259-8e4a-907340a80c25|9	40	+	11	29871	255,0,0	3	53,153,1020	0,28243,28840
NC_045512.2	18	29871	p14_G2.133;6b28538a-6331-4069-a7f3-b49f2223ad58|6	40	+	18	29871	255,0,0	3	46,158,1014	0,28236,28839
NC_045512.2	13	29871	p14_G2.134;d4be5143-f0f4-464a-9883-5c235d8ab945|25	40	+	13	29871	255,0,0	3	51,2420,699	0,25368,29159
NC_045512.2	11	29872	p14_G2.134;eee9f3e1-a703-4bba-b199-aa2796567518|7	40	+	11	29872	255,0,0	3	55,2412,709	0,25370,29152
NC_045512.2	11	29871	p14_G2.134;c0617771-f534-498a-91a9-7ca631ad291d|54	40	+	11	29871	255,0,0	3	55,2427,699	0,25370,29161
NC_045512.2	11	29871	p14_G2.135;f08c73e4-aa91-4b87-bd20-70585045be4c|10	40	+	11	29871	255,0,0	3	55,3062,1019	0,25370,28841
NC_045512.2	14	29871	p14_G2.136;cluster3440.fasta:2	40	+	14	29871	255,0,0	2	58,4486	0,25371
NC_045512.2	12	29873	p14_G2.136;cluster4054.fasta:2	40	+	12	29873	255,0,0	2	52,4492	0,25369
NC_045512.2	11	29874	p14_G2.136;cluster2043.fasta:2	40	+	11	29874	255,0,0	2	52,4494	0,25369
NC_045512.2	13	29878	p14_G2.136;cluster2991.fasta:2	40	+	13	29878	255,0,0	2	53,4497	0,25368
NC_045512.2	13	29875	p14_G2.136;cluster1880.fasta:2	40	+	13	29875	255,0,0	2	49,4495	0,25367
NC_045512.2	13	29878	p14_G2.136;cluster2789.fasta:2	40	+	13	29878	255,0,0	2	53,4497	0,25368
NC_045512.2	18	29884	p14_G2.136;cluster3306.fasta:2	40	+	18	29884	255,0,0	2	48,4503	0,25363
NC_045512.2	11	29871	p14_G2.136;cluster2935.fasta:2	40	+	11	29871	255,0,0	2	55,4490	0,25370
NC_045512.2	11	29875	p14_G2.136;cluster1920.fasta:2	40	+	11	29875	255,0,0	2	56,4494	0,25370
NC_045512.2	15	29876	p14_G2.136;cluster1244.fasta:2	40	+	15	29876	255,0,0	2	51,4495	0,25366
NC_045512.2	14	29879	p14_G2.136;cluster2729.fasta:2	40	+	14	29879	255,0,0	2	52,4497	0,25368
NC_045512.2	11	29875	p14_G2.136;cluster2106.fasta:2	40	+	11	29875	255,0,0	2	56,4494	0,25370
NC_045512.2	14	29871	p14_G2.136;cluster1599.fasta:2	40	+	14	29871	255,0,0	2	52,4490	0,25367
NC_045512.2	13	29871	p14_G2.136;cluster1334.fasta:2	40	+	13	29871	255,0,0	2	53,4490	0,25368
NC_045512.2	11	29873	p14_G2.136;cluster3915.fasta:2	40	+	11	29873	255,0,0	2	53,4492	0,25370
NC_045512.2	18	29883	p14_G2.136;cluster1197.fasta:2	40	+	18	29883	255,0,0	2	48,4502	0,25363
NC_045512.2	14	29870	p14_G2.136;cluster3657.fasta:2	40	+	14	29870	255,0,0	2	52,4489	0,25367
NC_045512.2	11	29873	p14_G2.136;cluster3054.fasta:2	40	+	11	29873	255,0,0	2	53,4492	0,25370
NC_045512.2	17	29871	p14_G2.136;cluster57.fasta:2	40	+	17	29871	255,0,0	2	62,4476	0,25378
NC_045512.2	15	29874	p14_G2.136;cluster1927.fasta:2	40	+	15	29874	255,0,0	2	60,4482	0,25377
NC_045512.2	11	29876	p14_G2.136;cluster1589.fasta:2	40	+	11	29876	255,0,0	2	55,4495	0,25370
NC_045512.2	11	29877	p14_G2.136;cluster1671.fasta:2	40	+	11	29877	255,0,0	2	54,4494	0,25372
NC_045512.2	14	29873	p14_G2.136;cluster1686.fasta:2	40	+	14	29873	255,0,0	2	52,4492	0,25367
NC_045512.2	11	29874	p14_G2.136;cluster313.fasta:2	40	+	11	29874	255,0,0	2	53,4493	0,25370
NC_045512.2	11	29871	p14_G2.136;cluster1498.fasta:2	40	+	11	29871	255,0,0	2	53,4490	0,25370
NC_045512.2	15	29871	p14_G2.136;cluster735.fasta:2	40	+	15	29871	255,0,0	2	49,4490	0,25366
NC_045512.2	11	29871	p14_G2.136;cluster719.fasta:2	40	+	11	29871	255,0,0	2	55,4490	0,25370
NC_045512.2	11	29871	p14_G2.136;cluster3866.fasta:2	40	+	11	29871	255,0,0	2	65,4478	0,25382
NC_045512.2	11	29871	p14_G2.136;cluster1895.fasta:2	40	+	11	29871	255,0,0	2	55,4490	0,25370
NC_045512.2	11	29880	p14_G2.136;cluster3282.fasta:2	40	+	11	29880	255,0,0	2	53,4499	0,25370
NC_045512.2	11	29868	p14_G2.136;cluster3304.fasta:2	40	+	11	29868	255,0,0	2	54,4488	0,25369
NC_045512.2	11	29879	p14_G2.136;cluster1762.fasta:2	40	+	11	29879	255,0,0	2	55,4498	0,25370
NC_045512.2	13	29874	p14_G2.136;cluster3640.fasta:2	40	+	13	29874	255,0,0	2	51,4493	0,25368
NC_045512.2	5	29877	p14_G2.136;3621f058-8d98-4ffa-ad63-75f972688b3b|49	40	+	5	29877	255,0,0	2	61,4496	0,25376
NC_045512.2	11	29870	p14_G2.136;cluster2648.fasta:2	40	+	11	29870	255,0,0	2	55,4489	0,25370
NC_045512.2	11	29876	p14_G2.136;cluster1796.fasta:2	40	+	11	29876	255,0,0	2	55,4495	0,25370
NC_045512.2	18	29878	p14_G2.136;cluster2537.fasta:2	40	+	18	29878	255,0,0	2	48,4497	0,25363
NC_045512.2	17	29875	p14_G2.136;cluster2946.fasta:2	40	+	17	29875	255,0,0	2	49,4494	0,25364
NC_045512.2	17	29876	p14_G2.136;cluster2417.fasta:2	40	+	17	29876	255,0,0	2	49,4495	0,25364
NC_045512.2	11	29876	p14_G2.136;cluster2737.fasta:2	40	+	11	29876	255,0,0	2	55,4495	0,25370
NC_045512.2	14	29876	p14_G2.136;cluster477.fasta:2	40	+	14	29876	255,0,0	2	52,4495	0,25367
NC_045512.2	11	29875	p14_G2.136;8a8b6a9c-324e-44ee-9fc7-9371f9eec39c|10393	40	+	11	29875	255,0,0	2	55,4494	0,25370
NC_045512.2	18	29877	p14_G2.136;cluster1528.fasta:2	40	+	18	29877	255,0,0	2	54,4489	0,25370
NC_045512.2	4	29874	p14_G2.136;cluster1751.fasta:2	40	+	4	29874	255,0,0	2	72,4481	0,25389
NC_045512.2	11	29875	p14_G2.136;cluster3621.fasta:2	40	+	11	29875	255,0,0	2	53,4494	0,25370
NC_045512.2	11	29872	p14_G2.136;cluster3332.fasta:2	40	+	11	29872	255,0,0	2	55,4491	0,25370
NC_045512.2	13	29877	p14_G2.136;cluster2021.fasta:2	40	+	13	29877	255,0,0	2	53,4496	0,25368
NC_045512.2	17	29875	p14_G2.137;5c918336-52a8-43da-b2de-4bbadb24f0cf|48	40	+	17	29875	255,0,0	3	47,170,2229	0,27367,27629
NC_045512.2	11	29871	p14_G2.137;89d25e8d-df8d-48c1-8e84-2e0b6e9c8d48|16	40	+	11	29871	255,0,0	3	55,170,2225	0,27373,27635
NC_045512.2	11	29878	p14_G2.137;065f2097-feee-4572-b6bd-7d180500f3f6|12	40	+	11	29878	255,0,0	3	55,168,2241	0,27373,27626
NC_045512.2	11	29871	p14_G2.137;2f8596d8-5a05-491e-a523-77987989c3dd|7	40	+	11	29871	255,0,0	3	55,168,2217	0,27373,27643
NC_045512.2	11	29871	p14_G2.138;cluster3683.fasta:2	40	+	11	29871	255,0,0	3	55,2310,105	0,27373,29755
NC_045512.2	11	29871	p14_G2.139;63f467b7-7614-43e7-a24c-d5ab1754b373|14	40	+	11	29871	255,0,0	3	58,1273,1642	0,26225,28218
NC_045512.2	11	29848	p14_G2.140;cluster3100.fasta:2	40	+	11	29848	255,0,0	2	61,2542	0,27295
NC_045512.2	14	29871	p14_G2.140;c0fff51c-b9ff-4c8b-898c-78508a99d463|7	40	+	14	29871	255,0,0	2	52,2573	0,27284
NC_045512.2	11	29871	p14_G2.141;2ccb5f9d-c7ee-4ab3-ad90-e46f4ef15805|6	40	+	11	29871	255,0,0	3	63,753,699	0,27036,29161
NC_045512.2	11	29871	p14_G2.142;4a81661d-b58c-4796-a420-ecaa46fc7a76|8	40	+	11	29871	255,0,0	2	67,6837	0,23023
NC_045512.2	11	29871	p14_G2.143;067d418d-bff4-4836-8781-5a7f9d1c0217|12	40	+	11	29871	255,0,0	2	67,2065	0,27795
NC_045512.2	11	29871	p14_G2.144;ceec0048-66c9-43a8-a0ed-ebf2a87a2bc9|6	40	+	11	29871	255,0,0	2	286,1609	0,28251
NC_045512.2	11	29871	p14_G2.145;cdd2ae14-9253-4523-bece-ad3e1e81d301|5	40	+	11	29871	255,0,0	2	721,1629	0,28231
NC_045512.2	11	29871	p14_G2.146;82b4c7e5-a2ca-41bc-ab8b-8738248e9c69|5	40	+	11	29871	255,0,0	2	721,907	0,28953
NC_045512.2	11	29871	p14_G2.147;8f23f34d-2cfe-4385-854f-7b59dc8d06f4|11	40	+	11	29871	255,0,0	2	724,875	0,28985
NC_045512.2	11	29871	p14_G2.148;172a326e-9a23-405c-9ced-03f10c634704|146	40	+	11	29871	255,0,0	3	738,3531,454	0,13299,29406
NC_045512.2	11	29878	p14_G2.148;cluster3627.fasta:2	40	+	11	29878	255,0,0	3	738,3531,461	0,13299,29406
NC_045512.2	14	29871	p14_G2.148;cluster2891.fasta:2	40	+	14	29871	255,0,0	3	735,3532,454	0,13296,29403
NC_045512.2	13	29871	p14_G2.148;c22153fa-2bc2-4592-a7c5-7a49caa63a2f|328	40	+	13	29871	255,0,0	3	736,3531,454	0,13297,29404
NC_045512.2	11	29871	p14_G2.149;f39b8017-3ccd-4b36-b389-a6bb72d606f2|5	40	+	11	29871	255,0,0	2	818,491	0,29369
NC_045512.2	11	29871	p14_G2.150;2f57e9c9-2554-405e-946b-66f1e39eacf4|5	40	+	11	29871	255,0,0	2	841,388	0,29472
NC_045512.2	11	29871	p14_G2.151;3c759b85-c554-4cf7-9e5a-623addff5688|11	40	+	11	29871	255,0,0	2	858,391	0,29469
NC_045512.2	11	29871	p14_G2.152;ab8560fc-228e-4eb3-800a-39aa48739f58|17	40	+	11	29871	255,0,0	2	1073,1640	0,28220
NC_045512.2	11	29871	p14_G2.153;514ea164-44ad-4002-9eda-c4f93352e628|5	40	+	11	29871	255,0,0	2	1080,1411	0,28449
NC_045512.2	11	29871	p14_G2.154;2800a314-46c6-44e1-9bd7-c90afaa40827|22	40	+	11	29871	255,0,0	2	1136,1629	0,28231
NC_045512.2	11	29871	p14_G2.155;855e8bbb-e76f-4a79-9750-4ca468e40732|7	40	+	11	29871	255,0,0	2	1359,921	0,28939
NC_045512.2	11	29871	p14_G2.156;e6d6c42d-86ab-49b9-89ee-215fe6f7c067|7	40	+	11	29871	255,0,0	2	1566,536	0,29324
NC_045512.2	11	29871	p14_G2.157;cluster3003.fasta:2	40	+	11	29871	255,0,0	2	1660,521	0,29339
NC_045512.2	11	29871	p14_G2.158;405bded4-180e-4cee-8c80-8800156cc271|5	40	+	11	29871	255,0,0	2	6602,530	0,29330
NC_045512.2	11	29871	p14_G2.159;cd40b747-92e7-4f08-9e3d-23450add14f4|6	40	+	11	29871	255,0,0	2	6642,562	0,29298
NC_045512.2	11	29872	p14_G2.160;cluster1670.fasta:2	40	+	11	29872	255,0,0	4	51,54,240,1144	0,26456,28213,28717
NC_045512.2	11	29872	p14_G2.161;1b70b5d3-af1c-46b2-8e68-6b0812ad3671|9	40	+	11	29872	255,0,0	3	55,2173,2231	0,25370,27630
NC_045512.2	11	29872	p14_G2.162;c1bae797-e377-45e3-abcf-8dbe410083b3|5	40	+	11	29872	255,0,0	3	55,2980,1441	0,25370,28420
NC_045512.2	11	29872	p14_G2.163;d5799790-934a-4157-a8bf-c784d6bf71da|5	40	+	11	29872	255,0,0	3	55,815,742	0,28244,29119
NC_045512.2	11	29872	p14_G2.164;cluster574.fasta:18	40	+	11	29872	255,0,0	2	67,2239	0,27622
NC_045512.2	11	29872	p14_G2.165;cluster_86	40	+	11	29872	255,0,0	4	738,3121,410,411	0,13299,27172,29450
NC_045512.2	11	29872	p14_G2.166;638bea0e-d69a-4622-a3a0-489d04437eb0|5	40	+	11	29872	255,0,0	2	1352,494	0,29367
NC_045512.2	11	29872	p14_G2.167;90417f83-4a45-478f-825d-687db5c733e9|12	40	+	11	29872	255,0,0	2	1356,1026	0,28835
NC_045512.2	11	29872	p14_G2.168;9b5f3836-2e38-4058-898e-4dfc9c71edc8|5	40	+	11	29872	255,0,0	2	1842,564	0,29297
NC_045512.2	11	29872	p14_G2.169;cluster2637.fasta:2	40	+	11	29872	255,0,0	2	2470,3003	0,26858
NC_045512.2	11	29872	p14_G2.170;e0815305-a74e-4c92-ac18-968e9e2a623e|5	40	+	11	29872	255,0,0	2	2779,1653	0,28208
NC_045512.2	11	29873	p14_G2.171;6f0d11e9-a31b-4a3f-b0aa-540ee1fe916c|6	40	+	11	29873	255,0,0	3	51,918,399	0,26456,29463
NC_045512.2	11	29873	p14_G2.172;27a9787b-fab8-45ef-aa81-3a2ca9a1e88e|5	40	+	11	29873	255,0,0	3	53,2301,2114	0,25370,27748
NC_045512.2	11	29871	p14_G2.173;839a86f7-9e1c-4ce5-8b0a-32c3ba55ee9b|5	40	+	11	29871	255,0,0	3	53,64,788	0,28243,29072
NC_045512.2	11	29873	p14_G2.173;58e755a3-6691-4f78-bcc9-e01211255bbf|12	40	+	11	29873	255,0,0	3	53,67,791	0,28243,29071
NC_045512.2	11	29873	p14_G2.174;e559f19e-9f1c-4320-b098-8815028d74e1|5	40	+	11	29873	255,0,0	3	53,476,1020	0,28243,28842
NC_045512.2	11	29876	p14_G2.175;34081f8e-3fd5-4ffa-b98c-f363ff091eef|6	40	+	11	29876	255,0,0	2	54,8325	0,21540
NC_045512.2	11	29874	p14_G2.175;aed85891-8794-4288-9a3b-8ca29b95800c|44	40	+	11	29874	255,0,0	2	54,8323	0,21540
NC_045512.2	11	29873	p14_G2.175;cluster3790.fasta:2	40	+	11	29873	255,0,0	2	52,8323	0,21539
NC_045512.2	11	29873	p14_G2.175;e9b591bb-b9ed-478b-9eda-6d5a00832c81|1498	40	+	11	29873	255,0,0	2	54,8322	0,21540
NC_045512.2	11	29875	p14_G2.175;cluster2474.fasta:2	40	+	11	29875	255,0,0	2	54,8324	0,21540
NC_045512.2	11	29875	p14_G2.175;cluster2741.fasta:2	40	+	11	29875	255,0,0	2	57,8322	0,21542
NC_045512.2	11	29879	p14_G2.175;cluster1899.fasta:2	40	+	11	29879	255,0,0	2	51,8328	0,21540
NC_045512.2	11	29856	p14_G2.175;cluster1394.fasta:2	40	+	11	29856	255,0,0	2	52,8305	0,21540
NC_045512.2	13	29875	p14_G2.175;cluster927.fasta:2	40	+	13	29875	255,0,0	2	54,8324	0,21538
NC_045512.2	11	29877	p14_G2.175;cluster3356.fasta:2	40	+	11	29877	255,0,0	2	52,8326	0,21540
NC_045512.2	11	29873	p14_G2.175;4c1dc37d-5546-42a7-abe5-07868be2dbc2|5	40	+	11	29873	255,0,0	2	55,8322	0,21540
NC_045512.2	10	29877	p14_G2.175;cluster2423.fasta:2	40	+	10	29877	255,0,0	2	55,8326	0,21541
NC_045512.2	11	29871	p14_G2.175;938d779f-bc67-41b5-a627-8db792bce16e|44	40	+	11	29871	255,0,0	2	54,8320	0,21540
NC_045512.2	11	29873	p14_G2.175;cluster3237.fasta:2	40	+	11	29873	255,0,0	2	54,8322	0,21540
NC_045512.2	18	29876	p14_G2.175;cluster2203.fasta:2	40	+	18	29876	255,0,0	2	47,8325	0,21533
NC_045512.2	11	29873	p14_G2.176;95f87ea4-b78f-47f4-9978-890234609a1e|7	40	+	11	29873	255,0,0	3	54,3261,97	0,26456,29765
NC_045512.2	11	29873	p14_G2.177;0ea344cc-bc47-411b-880a-df5b0327c74a|8	40	+	11	29873	255,0,0	3	55,401,642	0,27373,29220
NC_045512.2	11	29873	p14_G2.178;cluster_215	40	+	11	29873	255,0,0	3	55,404,141	0,27373,29721
NC_045512.2	11	29873	p14_G2.179;9204ccec-5d61-4f95-9ed5-30b13d6535a8|11	40	+	11	29873	255,0,0	2	70,4521	0,25341
NC_045512.2	11	29873	p14_G2.180;839cd13b-6b1d-48ca-95ed-f0e83ab8d816|6	40	+	11	29873	255,0,0	2	753,524	0,29338
NC_045512.2	14	29871	p14_G2.181;fd18c033-7d82-4042-ad60-2c11a5e2caa3|14	40	+	14	29871	255,0,0	2	813,390	0,29467
NC_045512.2	11	29873	p14_G2.181;42063171-7b58-4a70-a14e-bf6a4487f8fe|5	40	+	11	29873	255,0,0	2	818,395	0,29467
NC_045512.2	11	29873	p14_G2.182;bc634140-2b9a-484d-89da-b2a00f8c7420|16	40	+	11	29873	255,0,0	2	819,1664	0,28198
NC_045512.2	11	29873	p14_G2.183;8cfe20f0-bd7f-4a82-a65d-3bb4f3a63c29|9	40	+	11	29873	255,0,0	2	870,1651	0,28211
NC_045512.2	11	29873	p14_G2.184;e4fd4bda-0cdc-4da6-8f59-efdab030c4f0|7	40	+	11	29873	255,0,0	2	917,495	0,29367
NC_045512.2	11	29873	p14_G2.185;cluster2720.fasta:2	40	+	11	29873	255,0,0	2	1011,1622	0,28240
NC_045512.2	11	29873	p14_G2.186;cluster2913.fasta:2	40	+	11	29873	255,0,0	2	1122,2101	0,27761
NC_045512.2	11	29873	p14_G2.187;eb55f5f8-b974-4297-a054-bff7a27b76a6|7	40	+	11	29873	255,0,0	2	1982,1624	0,28238
NC_045512.2	11	29873	p14_G2.188;cluster_91	40	+	11	29873	255,0,0	3	3036,873,1631	0,5721,28231
NC_045512.2	11	29874	p14_G2.189;68e76166-971b-4188-bf3c-d46e48025688|5	40	+	11	29874	255,0,0	2	9,4882	0,24981
NC_045512.2	11	29874	p14_G2.190;0513f85e-16c0-444c-863f-bb63b1c01b06|18	40	+	11	29874	255,0,0	3	52,107,1447	0,28243,28416
NC_045512.2	11	29874	p14_G2.191;3f8c60ec-2acb-4b5f-802b-ef479fd1cfe7|5	40	+	11	29874	255,0,0	3	53,2008,2408	0,25370,27455
NC_045512.2	11	29874	p14_G2.192;d72bf2b8-7d78-4b56-8930-db2b782e1300|13	40	+	11	29874	255,0,0	3	53,1321,683	0,26456,29180
NC_045512.2	11	29873	p14_G2.193;f43ff78b-a168-406d-a1d6-6bbcc68d59f3|5	40	+	11	29873	255,0,0	3	51,3242,81	0,26456,29781
NC_045512.2	11	29874	p14_G2.193;fd48f106-2c89-4570-ad8f-72c452bc6c49|11	40	+	11	29874	255,0,0	3	53,3243,82	0,26456,29781
NC_045512.2	11	29877	p14_G2.193;0e1f4644-1ed1-4858-8b87-fbf7bf2ac8d6|7	40	+	11	29877	255,0,0	3	51,3243,87	0,26456,29779
NC_045512.2	13	29856	p14_G2.193;52349182-deea-4b59-81bd-e5e436d00677|35	40	+	13	29856	255,0,0	3	51,3243,64	0,26454,29779
NC_045512.2	14	29874	p14_G2.193;6f0d78b5-a74d-43ce-aedc-78ef797f2f28|14	40	+	14	29874	255,0,0	3	50,3243,82	0,26453,29778
NC_045512.2	13	29873	p14_G2.194;cluster4063.fasta:2	40	+	13	29873	255,0,0	2	52,3406	0,26454
NC_045512.2	13	29871	p14_G2.194;cluster2677.fasta:2	40	+	13	29871	255,0,0	2	67,3385	0,26473
NC_045512.2	11	29877	p14_G2.194;cluster2702.fasta:2	40	+	11	29877	255,0,0	2	53,3410	0,26456
NC_045512.2	14	29866	p14_G2.194;cluster3861.fasta:2	40	+	14	29866	255,0,0	2	54,3396	0,26456
NC_045512.2	11	29881	p14_G2.194;cluster2838.fasta:2	40	+	11	29881	255,0,0	2	51,3414	0,26456
NC_045512.2	13	29875	p14_G2.194;cluster1813.fasta:2	40	+	13	29875	255,0,0	2	51,3408	0,26454
NC_045512.2	13	29876	p14_G2.194;cluster2994.fasta:2	40	+	13	29876	255,0,0	2	63,3396	0,26467
NC_045512.2	14	29876	p14_G2.194;cluster838.fasta:2	40	+	14	29876	255,0,0	2	58,3400	0,26462
NC_045512.2	16	29874	p14_G2.194;cluster4020.fasta:2	40	+	16	29874	255,0,0	2	56,3398	0,26460
NC_045512.2	11	29871	p14_G2.194;cluster3020.fasta:2	40	+	11	29871	255,0,0	2	53,3404	0,26456
NC_045512.2	11	29878	p14_G2.194;cluster2355.fasta:2	40	+	11	29878	255,0,0	2	51,3409	0,26458
NC_045512.2	11	29875	p14_G2.194;cluster1836.fasta:2	40	+	11	29875	255,0,0	2	53,3408	0,26456
NC_045512.2	12	29871	p14_G2.194;cluster3854.fasta:2	40	+	12	29871	255,0,0	2	52,3404	0,26455
NC_045512.2	14	29874	p14_G2.194;cluster3428.fasta:2	40	+	14	29874	255,0,0	2	59,3396	0,26464
NC_045512.2	11	29871	p14_G2.194;cluster3644.fasta:2	40	+	11	29871	255,0,0	2	62,3393	0,26467
NC_045512.2	15	29881	p14_G2.194;cluster2708.fasta:2	40	+	15	29881	255,0,0	2	60,3396	0,26470
NC_045512.2	11	29874	p14_G2.194;cluster1424.fasta:2	40	+	11	29874	255,0,0	2	51,3407	0,26456
NC_045512.2	11	29874	p14_G2.194;1306f58c-1dbd-4439-a4cf-488df94810cf|119	40	+	11	29874	255,0,0	2	53,3407	0,26456
NC_045512.2	15	29884	p14_G2.194;cluster3997.fasta:2	40	+	15	29884	255,0,0	2	48,3418	0,26451
NC_045512.2	11	29875	p14_G2.194;cluster1117.fasta:2	40	+	11	29875	255,0,0	2	52,3409	0,26455
NC_045512.2	14	29878	p14_G2.194;cluster3342.fasta:2	40	+	14	29878	255,0,0	2	50,3411	0,26453
NC_045512.2	11	29876	p14_G2.194;cluster3952.fasta:2	40	+	11	29876	255,0,0	2	65,3396	0,26469
NC_045512.2	11	29871	p14_G2.194;cluster3959.fasta:2	40	+	11	29871	255,0,0	2	73,3384	0,26476
NC_045512.2	14	29871	p14_G2.194;cluster1149.fasta:2	40	+	14	29871	255,0,0	2	66,3385	0,26472
NC_045512.2	11	29873	p14_G2.194;cluster2138.fasta:2	40	+	11	29873	255,0,0	2	51,3406	0,26456
NC_045512.2	11	29886	p14_G2.194;cluster3406.fasta:2	40	+	11	29886	255,0,0	2	53,3419	0,26456
NC_045512.2	17	29875	p14_G2.194;cluster2745.fasta:2	40	+	17	29875	255,0,0	2	58,3391	0,26467
NC_045512.2	41	29875	p14_G2.194;cluster2438.fasta:2	40	+	41	29875	255,0,0	2	35,3395	0,26439
NC_045512.2	14	29871	p14_G2.194;cluster2079.fasta:2	40	+	14	29871	255,0,0	2	48,3404	0,26453
NC_045512.2	11	29878	p14_G2.194;cluster1525.fasta:2	40	+	11	29878	255,0,0	2	53,3411	0,26456
NC_045512.2	11	29876	p14_G2.194;cluster1767.fasta:2	40	+	11	29876	255,0,0	2	72,3389	0,26476
NC_045512.2	16	29874	p14_G2.194;cluster2167.fasta:2	40	+	16	29874	255,0,0	2	47,3405	0,26453
NC_045512.2	11	29874	p14_G2.194;cluster2376.fasta:2	40	+	11	29874	255,0,0	2	65,3394	0,26469
NC_045512.2	14	29871	p14_G2.194;cluster2299.fasta:2	40	+	14	29871	255,0,0	2	62,3391	0,26466
NC_045512.2	11	29871	p14_G2.194;cluster3064.fasta:2	40	+	11	29871	255,0,0	2	65,3391	0,26469
NC_045512.2	14	29875	p14_G2.194;cluster3777.fasta:2	40	+	14	29875	255,0,0	2	54,3405	0,26456
NC_045512.2	13	29876	p14_G2.194;cluster229.fasta:2	40	+	13	29876	255,0,0	2	51,3409	0,26454
NC_045512.2	10	29868	p14_G2.194;cluster2271.fasta:2	40	+	10	29868	255,0,0	2	49,3401	0,26457
NC_045512.2	11	29869	p14_G2.194;cluster1716.fasta:2	40	+	11	29869	255,0,0	2	56,3398	0,26460
NC_045512.2	11	29871	p14_G2.194;cluster1604.fasta:2	40	+	11	29871	255,0,0	2	65,3391	0,26469
NC_045512.2	13	29871	p14_G2.194;cluster2988.fasta:2	40	+	13	29871	255,0,0	2	51,3404	0,26454
NC_045512.2	11	29876	p14_G2.194;cluster3376.fasta:2	40	+	11	29876	255,0,0	2	65,3394	0,26471
NC_045512.2	14	29874	p14_G2.194;cluster898.fasta:2	40	+	14	29874	255,0,0	2	48,3407	0,26453
NC_045512.2	11	29877	p14_G2.194;cluster3653.fasta:2	40	+	11	29877	255,0,0	2	64,3395	0,26471
NC_045512.2	16	29874	p14_G2.194;cluster1856.fasta:2	40	+	16	29874	255,0,0	2	57,3399	0,26459
NC_045512.2	11	29878	p14_G2.194;cluster3922.fasta:2	40	+	11	29878	255,0,0	2	53,3411	0,26456
NC_045512.2	11	29873	p14_G2.194;cluster1082.fasta:2	40	+	11	29873	255,0,0	2	65,3393	0,26469
NC_045512.2	12	29877	p14_G2.194;cluster1434.fasta:2	40	+	12	29877	255,0,0	2	64,3397	0,26468
NC_045512.2	13	29873	p14_G2.194;cluster2627.fasta:2	40	+	13	29873	255,0,0	2	51,3406	0,26454
NC_045512.2	11	29875	p14_G2.194;cluster3410.fasta:2	40	+	11	29875	255,0,0	2	65,3395	0,26469
NC_045512.2	14	29878	p14_G2.194;cluster1457.fasta:2	40	+	14	29878	255,0,0	2	48,3411	0,26453
NC_045512.2	13	29873	p14_G2.194;cluster3632.fasta:2	40	+	13	29873	255,0,0	2	51,3406	0,26454
NC_045512.2	17	29876	p14_G2.194;cluster3698.fasta:2	40	+	17	29876	255,0,0	2	51,3406	0,26453
NC_045512.2	13	29874	p14_G2.194;cluster3762.fasta:2	40	+	13	29874	255,0,0	2	51,3407	0,26454
NC_045512.2	11	29878	p14_G2.194;cluster1425.fasta:2	40	+	11	29878	255,0,0	2	72,3391	0,26476
NC_045512.2	19	29875	p14_G2.194;cluster2240.fasta:2	40	+	19	29875	255,0,0	2	45,3408	0,26448
NC_045512.2	15	29874	p14_G2.194;cluster1506.fasta:2	40	+	15	29874	255,0,0	2	49,3407	0,26452
NC_045512.2	11	29874	p14_G2.194;cluster3626.fasta:2	40	+	11	29874	255,0,0	2	65,3394	0,26469
NC_045512.2	14	29873	p14_G2.194;cluster1575.fasta:2	40	+	14	29873	255,0,0	2	47,3408	0,26451
NC_045512.2	13	29874	p14_G2.194;cluster3447.fasta:2	40	+	13	29874	255,0,0	2	51,3407	0,26454
NC_045512.2	11	29873	p14_G2.194;e1075159-bca5-48fb-837c-6be14490c09d|15022	40	+	11	29873	255,0,0	2	53,3406	0,26456
NC_045512.2	15	29871	p14_G2.194;cluster1791.fasta:2	40	+	15	29871	255,0,0	2	61,3391	0,26465
NC_045512.2	11	29877	p14_G2.194;cluster4090.fasta:2	40	+	11	29877	255,0,0	2	51,3410	0,26456
NC_045512.2	13	29883	p14_G2.194;cluster1245.fasta:2	40	+	13	29883	255,0,0	2	51,3416	0,26454
NC_045512.2	11	29871	p14_G2.194;cluster13.fasta:2	40	+	11	29871	255,0,0	2	53,3404	0,26456
NC_045512.2	15	29876	p14_G2.194;cluster713.fasta:2	40	+	15	29876	255,0,0	2	49,3409	0,26452
NC_045512.2	11	29874	p14_G2.194;cluster2472.fasta:2	40	+	11	29874	255,0,0	2	65,3394	0,26469
NC_045512.2	13	29878	p14_G2.194;cluster2833.fasta:2	40	+	13	29878	255,0,0	2	59,3402	0,26463
NC_045512.2	13	29892	p14_G2.194;cluster2329.fasta:2	40	+	13	29892	255,0,0	2	70,3405	0,26474
NC_045512.2	11	29880	p14_G2.194;cluster2915.fasta:2	40	+	11	29880	255,0,0	2	50,3415	0,26454
NC_045512.2	13	29879	p14_G2.194;cluster2498.fasta:2	40	+	13	29879	255,0,0	2	63,3399	0,26467
NC_045512.2	15	29876	p14_G2.194;cluster2671.fasta:2	40	+	15	29876	255,0,0	2	53,3406	0,26455
NC_045512.2	17	29875	p14_G2.194;cluster941.fasta:2	40	+	17	29875	255,0,0	2	63,3389	0,26469
NC_045512.2	11	29876	p14_G2.194;cluster1613.fasta:2	40	+	11	29876	255,0,0	2	52,3407	0,26458
NC_045512.2	11	29877	p14_G2.194;cluster2503.fasta:2	40	+	11	29877	255,0,0	2	57,3407	0,26459
NC_045512.2	11	29874	p14_G2.194;cluster155.fasta:2	40	+	11	29874	255,0,0	2	65,3392	0,26471
NC_045512.2	11	29869	p14_G2.194;cluster2201.fasta:2	40	+	11	29869	255,0,0	2	65,3389	0,26469
NC_045512.2	12	29877	p14_G2.194;cluster840.fasta:2	40	+	12	29877	255,0,0	2	64,3396	0,26469
NC_045512.2	11	29876	p14_G2.194;cluster2003.fasta:2	40	+	11	29876	255,0,0	2	51,3409	0,26456
NC_045512.2	4	29875	p14_G2.194;52ee7287-e259-4d8d-accc-642c8d144034|5	40	+	4	29875	255,0,0	2	58,3408	0,26463
NC_045512.2	11	29877	p14_G2.194;cluster1746.fasta:2	40	+	11	29877	255,0,0	2	51,3410	0,26456
NC_045512.2	14	29877	p14_G2.194;cluster2101.fasta:2	40	+	14	29877	255,0,0	2	58,3401	0,26462
NC_045512.2	11	29874	p14_G2.195;57a4bd05-ce5d-4319-97ed-39b970e733a6|6	40	+	11	29874	255,0,0	3	53,111,1017	0,28243,28846
NC_045512.2	11	29874	p14_G2.196;c2449758-4882-49de-801d-b822209bf2e2|124	40	+	11	29874	255,0,0	3	53,1455,84	0,28243,29779
NC_045512.2	14	29871	p14_G2.196;cluster3501.fasta:2	40	+	14	29871	255,0,0	3	50,1456,79	0,28240,29778
NC_045512.2	13	29870	p14_G2.196;1c8432b8-5104-499a-b91a-4568838841c5|14	40	+	13	29870	255,0,0	3	51,1455,82	0,28241,29775
NC_045512.2	11	29876	p14_G2.197;cluster3385.fasta:2	40	+	11	29876	255,0,0	2	54,1993	0,27872
NC_045512.2	19	29878	p14_G2.197;cluster957.fasta:2	40	+	19	29878	255,0,0	2	46,1995	0,27864
NC_045512.2	11	29879	p14_G2.197;cluster2259.fasta:2	40	+	11	29879	255,0,0	2	52,1996	0,27872
NC_045512.2	11	29874	p14_G2.197;cluster352.fasta:2	40	+	11	29874	255,0,0	2	54,1991	0,27872
NC_045512.2	16	29874	p14_G2.197;cluster3444.fasta:2	40	+	16	29874	255,0,0	2	49,1991	0,27867
NC_045512.2	18	29875	p14_G2.197;cluster2724.fasta:2	40	+	18	29875	255,0,0	2	64,1974	0,27883
NC_045512.2	14	29871	p14_G2.197;cluster1985.fasta:2	40	+	14	29871	255,0,0	2	51,1988	0,27869
NC_045512.2	11	29876	p14_G2.197;cluster2598.fasta:2	40	+	11	29876	255,0,0	2	54,1993	0,27872
NC_045512.2	11	29871	p14_G2.197;cluster3479.fasta:2	40	+	11	29871	255,0,0	2	61,1980	0,27880
NC_045512.2	15	29875	p14_G2.197;cluster3239.fasta:2	40	+	15	29875	255,0,0	2	60,1981	0,27879
NC_045512.2	18	29871	p14_G2.197;cluster1771.fasta:2	40	+	18	29871	255,0,0	2	50,1986	0,27867
NC_045512.2	14	29871	p14_G2.197;cluster3450.fasta:2	40	+	14	29871	255,0,0	2	61,1977	0,27880
NC_045512.2	5	29871	p14_G2.197;e2a3a9de-973b-462a-af7e-bea2fe76e114|24	40	+	5	29871	255,0,0	2	60,1988	0,27878
NC_045512.2	14	29874	p14_G2.197;040a1a5d-95f3-4ea4-be08-53215b54462a|1153	40	+	14	29874	255,0,0	2	51,1991	0,27869
NC_045512.2	11	29874	p14_G2.197;cluster2900.fasta:2	40	+	11	29874	255,0,0	2	52,1991	0,27872
NC_045512.2	11	29874	p14_G2.197;4aab5dba-8fe6-431b-a449-5601aedec09f|4920	40	+	11	29874	255,0,0	2	54,1991	0,27872
NC_045512.2	16	29873	p14_G2.197;cluster692.fasta:4	40	+	16	29873	255,0,0	2	47,1990	0,27867
NC_045512.2	13	29874	p14_G2.197;cluster2531.fasta:2	40	+	13	29874	255,0,0	2	62,1979	0,27882
NC_045512.2	11	29876	p14_G2.197;cluster2903.fasta:2	40	+	11	29876	255,0,0	2	54,1993	0,27872
NC_045512.2	13	29874	p14_G2.197;cluster2353.fasta:2	40	+	13	29874	255,0,0	2	54,1991	0,27870
NC_045512.2	11	29873	p14_G2.197;cluster863.fasta:2	40	+	11	29873	255,0,0	2	64,1979	0,27883
NC_045512.2	13	29884	p14_G2.197;cluster103.fasta:2	40	+	13	29884	255,0,0	2	52,2001	0,27870
NC_045512.2	11	29875	p14_G2.197;cluster1615.fasta:2	40	+	11	29875	255,0,0	2	54,1992	0,27872
NC_045512.2	11	29871	p14_G2.197;cluster3321.fasta:2	40	+	11	29871	255,0,0	2	54,1988	0,27872
NC_045512.2	11	29874	p14_G2.197;cluster1488.fasta:2	40	+	11	29874	255,0,0	2	54,1991	0,27872
NC_045512.2	11	29871	p14_G2.197;cluster2209.fasta:2	40	+	11	29871	255,0,0	2	54,1988	0,27872
NC_045512.2	11	29873	p14_G2.197;cluster2887.fasta:2	40	+	11	29873	255,0,0	2	52,1990	0,27872
NC_045512.2	11	29876	p14_G2.197;cluster3384.fasta:2	40	+	11	29876	255,0,0	2	64,1982	0,27883
NC_045512.2	11	29876	p14_G2.197;cluster482.fasta:2	40	+	11	29876	255,0,0	2	54,1993	0,27872
NC_045512.2	13	29876	p14_G2.197;cluster2178.fasta:2	40	+	13	29876	255,0,0	2	52,1993	0,27870
NC_045512.2	11	29874	p14_G2.197;e8e5c40f-4699-43cb-891a-84edb56a9049|6	40	+	11	29874	255,0,0	2	67,1980	0,27883
NC_045512.2	11	29871	p14_G2.197;cluster3834.fasta:2	40	+	11	29871	255,0,0	2	54,1988	0,27872
NC_045512.2	11	29876	p14_G2.197;cluster1217.fasta:2	40	+	11	29876	255,0,0	2	54,1993	0,27872
NC_045512.2	11	29875	p14_G2.197;cluster3732.fasta:2	40	+	11	29875	255,0,0	2	52,1992	0,27872
NC_045512.2	13	29871	p14_G2.197;cluster3803.fasta:2	40	+	13	29871	255,0,0	2	52,1988	0,27870
NC_045512.2	11	29876	p14_G2.197;cluster3051.fasta:2	40	+	11	29876	255,0,0	2	52,1993	0,27872
NC_045512.2	11	29872	p14_G2.197;cluster2261.fasta:2	40	+	11	29872	255,0,0	2	52,1989	0,27872
NC_045512.2	15	29875	p14_G2.197;cluster2171.fasta:2	40	+	15	29875	255,0,0	2	48,1992	0,27868
NC_045512.2	14	29875	p14_G2.197;cluster3739.fasta:2	40	+	14	29875	255,0,0	2	51,1992	0,27869
NC_045512.2	11	29874	p14_G2.197;cluster2828.fasta:2	40	+	11	29874	255,0,0	2	54,1991	0,27872
NC_045512.2	21	29873	p14_G2.197;cluster2168.fasta:2	40	+	21	29873	255,0,0	2	54,1979	0,27873
NC_045512.2	11	29881	p14_G2.197;cluster3570.fasta:2	40	+	11	29881	255,0,0	2	54,1998	0,27872
NC_045512.2	11	29874	p14_G2.198;1fd15d1d-1d1f-4dce-881a-39e140948322|62	40	+	11	29874	255,0,0	3	55,2128,1645	0,25370,28218
NC_045512.2	18	29873	p14_G2.199;f0f5f3a2-e9f3-4414-87d6-5f4dd0134d16|54	40	+	18	29873	255,0,0	3	48,169,2252	0,27366,27603
NC_045512.2	11	29874	p14_G2.199;e56f49f5-5173-4132-af28-bd7e4411aea8|6	40	+	11	29874	255,0,0	3	55,168,2251	0,27373,27612
NC_045512.2	11	29871	p14_G2.199;b69ee3ee-0ca2-402e-883a-5614b6d4f062|11	40	+	11	29871	255,0,0	3	55,168,2250	0,27373,27610
NC_045512.2	11	29878	p14_G2.200;abca6242-f0b9-45ed-8738-99cc8a1d8d23|6	40	+	11	29878	255,0,0	3	55,1141,1302	0,27373,28565
NC_045512.2	14	29871	p14_G2.200;6404d1c9-96e5-44ab-b86c-b1fc2ecc510d|20	40	+	14	29871	255,0,0	3	52,1141,1295	0,27370,28562
NC_045512.2	13	29874	p14_G2.200;5ce3e4ab-499f-4e30-8c2d-1962f8b68e7e|12	40	+	13	29874	255,0,0	3	53,1141,1298	0,27371,28563
NC_045512.2	16	29874	p14_G2.200;9a77c8d3-22bf-4f93-bf60-865b05f9c743|7	40	+	16	29874	255,0,0	3	50,1141,1298	0,27368,28560
NC_045512.2	13	29874	p14_G2.201;cluster1375.fasta:2	40	+	13	29874	255,0,0	2	53,2490	0,27371
NC_045512.2	14	29874	p14_G2.201;6ae8ff69-0559-4ec9-938b-063e791c9435|20471	40	+	14	29874	255,0,0	2	52,2490	0,27370
NC_045512.2	11	29879	p14_G2.201;cluster2029.fasta:2	40	+	11	29879	255,0,0	2	55,2495	0,27373
NC_045512.2	18	29874	p14_G2.201;cluster2090.fasta:2	40	+	18	29874	255,0,0	2	54,2483	0,27373
NC_045512.2	11	29872	p14_G2.201;cluster1926.fasta:2	40	+	11	29872	255,0,0	2	54,2489	0,27372
NC_045512.2	11	29874	p14_G2.201;cluster3195.fasta:2	40	+	11	29874	255,0,0	2	55,2490	0,27373
NC_045512.2	13	29874	p14_G2.201;cluster2554.fasta:2	40	+	13	29874	255,0,0	2	53,2490	0,27371
NC_045512.2	14	29874	p14_G2.201;cluster1840.fasta:2	40	+	14	29874	255,0,0	2	52,2490	0,27370
NC_045512.2	11	29875	p14_G2.201;cluster1928.fasta:2	40	+	11	29875	255,0,0	2	53,2491	0,27373
NC_045512.2	11	29871	p14_G2.201;cluster1329.fasta:2	40	+	11	29871	255,0,0	2	64,2483	0,27377
NC_045512.2	11	29872	p14_G2.201;cluster3425.fasta:2	40	+	11	29872	255,0,0	2	64,2477	0,27384
NC_045512.2	11	29873	p14_G2.201;cluster1267.fasta:2	40	+	11	29873	255,0,0	2	55,2489	0,27373
NC_045512.2	11	29873	p14_G2.201;cluster1047.fasta:2	40	+	11	29873	255,0,0	2	52,2490	0,27372
NC_045512.2	11	29874	p14_G2.201;cluster1618.fasta:2	40	+	11	29874	255,0,0	2	57,2489	0,27374
NC_045512.2	11	29875	p14_G2.201;cluster1458.fasta:2	40	+	11	29875	255,0,0	2	55,2491	0,27373
NC_045512.2	16	29876	p14_G2.201;cluster2000.fasta:2	40	+	16	29876	255,0,0	2	50,2492	0,27368
NC_045512.2	11	29873	p14_G2.201;cluster1826.fasta:2	40	+	11	29873	255,0,0	2	65,2481	0,27381
NC_045512.2	11	29872	p14_G2.201;cluster3689.fasta:2	40	+	11	29872	255,0,0	2	64,2478	0,27383
NC_045512.2	11	29874	p14_G2.201;cluster1304.fasta:2	40	+	11	29874	255,0,0	2	51,2491	0,27372
NC_045512.2	11	29880	p14_G2.201;cluster3400.fasta:2	40	+	11	29880	255,0,0	2	55,2496	0,27373
NC_045512.2	11	29876	p14_G2.201;cluster3087.fasta:2	40	+	11	29876	255,0,0	2	55,2492	0,27373
NC_045512.2	11	29875	p14_G2.201;cluster3309.fasta:2	40	+	11	29875	255,0,0	2	54,2489	0,27375
NC_045512.2	11	29875	p14_G2.201;cluster3581.fasta:2	40	+	11	29875	255,0,0	2	55,2491	0,27373
NC_045512.2	11	29874	p14_G2.201;cluster3502.fasta:2	40	+	11	29874	255,0,0	2	69,2478	0,27385
NC_045512.2	14	29871	p14_G2.201;cluster1316.fasta:2	40	+	14	29871	255,0,0	2	52,2487	0,27370
NC_045512.2	11	29874	p14_G2.201;cluster2522.fasta:2	40	+	11	29874	255,0,0	2	53,2490	0,27373
NC_045512.2	18	29876	p14_G2.201;cluster1774.fasta:2	40	+	18	29876	255,0,0	2	48,2492	0,27366
NC_045512.2	11	29875	p14_G2.201;cluster342.fasta:2	40	+	11	29875	255,0,0	2	61,2484	0,27380
NC_045512.2	11	29871	p14_G2.201;cluster2973.fasta:4	40	+	11	29871	255,0,0	2	41,2495	0,27365
NC_045512.2	11	29877	p14_G2.201;cluster3361.fasta:2	40	+	11	29877	255,0,0	2	53,2493	0,27373
NC_045512.2	17	29875	p14_G2.201;cluster4052.fasta:2	40	+	17	29875	255,0,0	2	58,2481	0,27377
NC_045512.2	17	29880	p14_G2.201;cluster3316.fasta:4	40	+	17	29880	255,0,0	2	64,2476	0,27387
NC_045512.2	11	29871	p14_G2.201;cluster1979.fasta:2	40	+	11	29871	255,0,0	2	55,2487	0,27373
NC_045512.2	11	29872	p14_G2.201;cluster925.fasta:2	40	+	11	29872	255,0,0	2	52,2489	0,27372
NC_045512.2	11	29884	p14_G2.201;cluster1550.fasta:2	40	+	11	29884	255,0,0	2	55,2500	0,27373
NC_045512.2	11	29872	p14_G2.201;cluster3946.fasta:2	40	+	11	29872	255,0,0	2	64,2484	0,27377
NC_045512.2	11	29876	p14_G2.201;cluster1343.fasta:2	40	+	11	29876	255,0,0	2	57,2491	0,27374
NC_045512.2	5	29871	p14_G2.201;cluster2825.fasta:2	40	+	5	29871	255,0,0	2	61,2487	0,27379
NC_045512.2	11	29874	p14_G2.201;cluster3547.fasta:2	40	+	11	29874	255,0,0	2	64,2480	0,27383
NC_045512.2	11	29878	p14_G2.201;cluster1201.fasta:2	40	+	11	29878	255,0,0	2	55,2494	0,27373
NC_045512.2	11	29874	p14_G2.201;cluster1781.fasta:2	40	+	11	29874	255,0,0	2	55,2490	0,27373
NC_045512.2	11	29875	p14_G2.201;cluster2924.fasta:2	40	+	11	29875	255,0,0	2	64,2481	0,27383
NC_045512.2	13	29873	p14_G2.201;cluster1052.fasta:6	40	+	13	29873	255,0,0	2	62,2478	0,27382
NC_045512.2	11	29874	p14_G2.201;cluster377.fasta:2	40	+	11	29874	255,0,0	2	55,2490	0,27373
NC_045512.2	2	29873	p14_G2.201;b0152f53-c504-4d32-b061-c50f4481bfed|7	40	+	2	29873	255,0,0	2	64,2489	0,27382
NC_045512.2	13	29871	p14_G2.201;cluster2877.fasta:2	40	+	13	29871	255,0,0	2	53,2487	0,27371
NC_045512.2	11	29878	p14_G2.201;cluster3025.fasta:2	40	+	11	29878	255,0,0	2	53,2494	0,27373
NC_045512.2	11	29871	p14_G2.201;cluster1246.fasta:2	40	+	11	29871	255,0,0	2	52,2488	0,27372
NC_045512.2	11	29878	p14_G2.201;cluster2835.fasta:2	40	+	11	29878	255,0,0	2	54,2495	0,27372
NC_045512.2	12	29874	p14_G2.201;cluster1758.fasta:2	40	+	12	29874	255,0,0	2	63,2479	0,27383
NC_045512.2	11	29871	p14_G2.201;cluster4074.fasta:2	40	+	11	29871	255,0,0	2	55,2487	0,27373
NC_045512.2	14	29880	p14_G2.201;cluster3041.fasta:2	40	+	14	29880	255,0,0	2	52,2496	0,27370
NC_045512.2	11	29874	p14_G2.201;cluster2823.fasta:2	40	+	11	29874	255,0,0	2	55,2490	0,27373
NC_045512.2	13	29869	p14_G2.201;cluster3227.fasta:2	40	+	13	29869	255,0,0	2	62,2474	0,27382
NC_045512.2	11	29876	p14_G2.201;cluster2139.fasta:2	40	+	11	29876	255,0,0	2	64,2485	0,27380
NC_045512.2	14	29876	p14_G2.201;cluster1975.fasta:2	40	+	14	29876	255,0,0	2	50,2491	0,27371
NC_045512.2	15	29874	p14_G2.201;cluster2067.fasta:2	40	+	15	29874	255,0,0	2	51,2490	0,27369
NC_045512.2	13	29863	p14_G2.201;cluster2348.fasta:2	40	+	13	29863	255,0,0	2	53,2479	0,27371
NC_045512.2	11	29859	p14_G2.201;cluster1415.fasta:2	40	+	11	29859	255,0,0	2	55,2475	0,27373
NC_045512.2	17	29877	p14_G2.201;cluster3906.fasta:2	40	+	17	29877	255,0,0	2	49,2493	0,27367
NC_045512.2	11	29874	p14_G2.201;cluster974.fasta:2	40	+	11	29874	255,0,0	2	54,2491	0,27372
NC_045512.2	11	29876	p14_G2.201;cluster1914.fasta:2	40	+	11	29876	255,0,0	2	55,2492	0,27373
NC_045512.2	11	29871	p14_G2.201;cluster3350.fasta:2	40	+	11	29871	255,0,0	2	53,2487	0,27373
NC_045512.2	11	29878	p14_G2.201;cluster3903.fasta:2	40	+	11	29878	255,0,0	2	64,2484	0,27383
NC_045512.2	14	29876	p14_G2.201;cluster2450.fasta:2	40	+	14	29876	255,0,0	2	52,2492	0,27370
NC_045512.2	9	29877	p14_G2.201;cluster1794.fasta:2	40	+	9	29877	255,0,0	2	57,2495	0,27373
NC_045512.2	11	29876	p14_G2.201;cluster1580.fasta:2	40	+	11	29876	255,0,0	2	55,2492	0,27373
NC_045512.2	11	29879	p14_G2.201;cluster3822.fasta:2	40	+	11	29879	255,0,0	2	55,2495	0,27373
NC_045512.2	11	29874	p14_G2.201;cluster3559.fasta:2	40	+	11	29874	255,0,0	2	55,2490	0,27373
NC_045512.2	11	29873	p14_G2.201;cluster3934.fasta:2	40	+	11	29873	255,0,0	2	53,2489	0,27373
NC_045512.2	13	29874	p14_G2.201;cluster3962.fasta:2	40	+	13	29874	255,0,0	2	50,2491	0,27370
NC_045512.2	7	29877	p14_G2.201;cluster2292.fasta:2	40	+	7	29877	255,0,0	2	56,2494	0,27376
NC_045512.2	15	29867	p14_G2.201;cluster1702.fasta:2	40	+	15	29867	255,0,0	2	60,2472	0,27380
NC_045512.2	18	29875	p14_G2.201;cluster1787.fasta:4	40	+	18	29875	255,0,0	2	64,2469	0,27388
NC_045512.2	11	29876	p14_G2.201;cluster1555.fasta:2	40	+	11	29876	255,0,0	2	55,2492	0,27373
NC_045512.2	14	29880	p14_G2.201;cluster1418.fasta:2	40	+	14	29880	255,0,0	2	50,2496	0,27370
NC_045512.2	11	29874	p14_G2.201;cluster4072.fasta:2	40	+	11	29874	255,0,0	2	56,2491	0,27372
NC_045512.2	11	29877	p14_G2.201;cluster2910.fasta:2	40	+	11	29877	255,0,0	2	57,2492	0,27374
NC_045512.2	11	29873	p14_G2.201;cluster268.fasta:6	40	+	11	29873	255,0,0	2	64,2474	0,27388
NC_045512.2	11	29873	p14_G2.201;cluster1933.fasta:2	40	+	11	29873	255,0,0	2	55,2489	0,27373
NC_045512.2	11	29876	p14_G2.201;cluster2853.fasta:2	40	+	11	29876	255,0,0	2	53,2492	0,27373
NC_045512.2	11	29873	p14_G2.201;cluster1053.fasta:2	40	+	11	29873	255,0,0	2	52,2490	0,27372
NC_045512.2	9	29871	p14_G2.201;cluster1322.fasta:2	40	+	9	29871	255,0,0	2	57,2487	0,27375
NC_045512.2	11	29876	p14_G2.201;cluster2083.fasta:2	40	+	11	29876	255,0,0	2	55,2492	0,27373
NC_045512.2	11	29874	p14_G2.201;cluster827.fasta:2	40	+	11	29874	255,0,0	2	55,2490	0,27373
NC_045512.2	11	29875	p14_G2.201;cluster2521.fasta:2	40	+	11	29875	255,0,0	2	55,2491	0,27373
NC_045512.2	11	29875	p14_G2.201;cluster1247.fasta:2	40	+	11	29875	255,0,0	2	55,2491	0,27373
NC_045512.2	11	29876	p14_G2.201;cluster2728.fasta:2	40	+	11	29876	255,0,0	2	55,2492	0,27373
NC_045512.2	11	29871	p14_G2.201;cluster1827.fasta:2	40	+	11	29871	255,0,0	2	53,2487	0,27373
NC_045512.2	11	29876	p14_G2.201;cluster271.fasta:2	40	+	11	29876	255,0,0	2	55,2492	0,27373
NC_045512.2	16	29871	p14_G2.201;cluster2281.fasta:2	40	+	16	29871	255,0,0	2	50,2487	0,27368
NC_045512.2	11	29871	p14_G2.201;cluster1234.fasta:2	40	+	11	29871	255,0,0	2	53,2487	0,27373
NC_045512.2	11	29871	p14_G2.201;cluster2918.fasta:2	40	+	11	29871	255,0,0	2	55,2487	0,27373
NC_045512.2	17	29873	p14_G2.201;cluster3941.fasta:2	40	+	17	29873	255,0,0	2	58,2481	0,27375
NC_045512.2	11	29871	p14_G2.201;cluster2650.fasta:2	40	+	11	29871	255,0,0	2	53,2488	0,27372
NC_045512.2	11	29871	p14_G2.201;cluster1306.fasta:2	40	+	11	29871	255,0,0	2	55,2487	0,27373
NC_045512.2	18	29876	p14_G2.201;cluster2644.fasta:2	40	+	18	29876	255,0,0	2	48,2492	0,27366
NC_045512.2	14	29874	p14_G2.201;cluster1877.fasta:2	40	+	14	29874	255,0,0	2	52,2490	0,27370
NC_045512.2	11	29874	p14_G2.201;cluster3591.fasta:2	40	+	11	29874	255,0,0	2	55,2490	0,27373
NC_045512.2	13	29874	p14_G2.201;cluster3311.fasta:2	40	+	13	29874	255,0,0	2	53,2490	0,27371
NC_045512.2	11	29882	p14_G2.201;cluster2267.fasta:2	40	+	11	29882	255,0,0	2	65,2489	0,27382
NC_045512.2	17	29873	p14_G2.201;cluster630.fasta:2	40	+	17	29873	255,0,0	2	49,2489	0,27367
NC_045512.2	11	29874	p14_G2.201;cluster3891.fasta:2	40	+	11	29874	255,0,0	2	55,2490	0,27373
NC_045512.2	14	29873	p14_G2.201;cluster3765.fasta:2	40	+	14	29873	255,0,0	2	54,2488	0,27371
NC_045512.2	11	29875	p14_G2.201;cluster2166.fasta:2	40	+	11	29875	255,0,0	2	55,2491	0,27373
NC_045512.2	11	29875	p14_G2.201;cluster171.fasta:6	40	+	11	29875	255,0,0	2	53,2491	0,27373
NC_045512.2	11	29874	p14_G2.201;cluster2673.fasta:2	40	+	11	29874	255,0,0	2	64,2486	0,27377
NC_045512.2	11	29876	p14_G2.201;cluster2470.fasta:2	40	+	11	29876	255,0,0	2	55,2492	0,27373
NC_045512.2	11	29876	p14_G2.201;cluster3190.fasta:2	40	+	11	29876	255,0,0	2	55,2492	0,27373
NC_045512.2	11	29874	p14_G2.201;cluster1654.fasta:2	40	+	11	29874	255,0,0	2	64,2479	0,27384
NC_045512.2	11	29877	p14_G2.201;cluster2387.fasta:2	40	+	11	29877	255,0,0	2	64,2483	0,27383
NC_045512.2	14	29874	p14_G2.201;cluster1668.fasta:2	40	+	14	29874	255,0,0	2	52,2490	0,27370
NC_045512.2	11	29872	p14_G2.201;cluster1564.fasta:2	40	+	11	29872	255,0,0	2	53,2488	0,27373
NC_045512.2	8	29871	p14_G2.201;cluster3574.fasta:2	40	+	8	29871	255,0,0	2	60,2486	0,27377
NC_045512.2	11	29874	p14_G2.201;cluster2807.fasta:2	40	+	11	29874	255,0,0	2	55,2490	0,27373
NC_045512.2	14	29874	p14_G2.201;cluster1189.fasta:2	40	+	14	29874	255,0,0	2	52,2490	0,27370
NC_045512.2	11	29875	p14_G2.201;cluster2550.fasta:2	40	+	11	29875	255,0,0	2	54,2489	0,27375
NC_045512.2	11	29879	p14_G2.201;cluster1861.fasta:2	40	+	11	29879	255,0,0	2	52,2496	0,27372
NC_045512.2	13	29871	p14_G2.201;cluster2570.fasta:2	40	+	13	29871	255,0,0	2	51,2487	0,27371
NC_045512.2	11	29878	p14_G2.201;cluster1772.fasta:2	40	+	11	29878	255,0,0	2	55,2494	0,27373
NC_045512.2	11	29871	p14_G2.201;cluster3744.fasta:2	40	+	11	29871	255,0,0	2	54,2488	0,27372
NC_045512.2	13	29880	p14_G2.201;cluster560.fasta:2	40	+	13	29880	255,0,0	2	53,2496	0,27371
NC_045512.2	11	29871	p14_G2.201;cluster3169.fasta:2	40	+	11	29871	255,0,0	2	64,2480	0,27380
NC_045512.2	11	29881	p14_G2.201;cluster4043.fasta:2	40	+	11	29881	255,0,0	2	55,2497	0,27373
NC_045512.2	11	29871	p14_G2.201;cluster2525.fasta:2	40	+	11	29871	255,0,0	2	65,2478	0,27382
NC_045512.2	11	29876	p14_G2.201;cluster1341.fasta:2	40	+	11	29876	255,0,0	2	55,2492	0,27373
NC_045512.2	11	29876	p14_G2.201;cluster2311.fasta:2	40	+	11	29876	255,0,0	2	55,2492	0,27373
NC_045512.2	11	29876	p14_G2.201;cluster3829.fasta:2	40	+	11	29876	255,0,0	2	55,2492	0,27373
NC_045512.2	11	29875	p14_G2.201;cluster745.fasta:8	40	+	11	29875	255,0,0	2	55,2493	0,27371
NC_045512.2	9	29874	p14_G2.201;cluster3312.fasta:2	40	+	9	29874	255,0,0	2	66,2480	0,27385
NC_045512.2	13	29881	p14_G2.201;cluster3308.fasta:2	40	+	13	29881	255,0,0	2	51,2497	0,27371
NC_045512.2	18	29874	p14_G2.202;cluster3592.fasta:2	40	+	18	29874	255,0,0	2	51,3638	0,26218
NC_045512.2	11	29874	p14_G2.202;cluster3907.fasta:2	40	+	11	29874	255,0,0	2	58,3638	0,26225
NC_045512.2	11	29874	p14_G2.202;cluster2160.fasta:2	40	+	11	29874	255,0,0	2	58,3638	0,26225
NC_045512.2	11	29872	p14_G2.202;67c47dc2-e593-413d-8750-7078d9ea5829|2275	40	+	11	29872	255,0,0	2	58,3636	0,26225
NC_045512.2	14	29878	p14_G2.202;cluster1709.fasta:2	40	+	14	29878	255,0,0	2	55,3642	0,26222
NC_045512.2	11	29873	p14_G2.202;cluster1617.fasta:2	40	+	11	29873	255,0,0	2	65,3628	0,26234
NC_045512.2	11	29844	p14_G2.202;cluster2488.fasta:2	40	+	11	29844	255,0,0	2	58,3608	0,26225
NC_045512.2	11	29871	p14_G2.202;cluster317.fasta:2	40	+	11	29871	255,0,0	2	69,3635	0,26225
NC_045512.2	11	29877	p14_G2.202;cluster107.fasta:2	40	+	11	29877	255,0,0	2	58,3641	0,26225
NC_045512.2	11	29874	p14_G2.203;5bf278fa-02a6-4b26-aa06-0fa17595d79c|28	40	+	11	29874	255,0,0	2	68,2189	0,27674
NC_045512.2	11	29874	p14_G2.204;4f2795b9-9903-46f0-95d4-7c3466f37160|7	40	+	11	29874	255,0,0	2	72,4572	0,25291
NC_045512.2	11	29874	p14_G2.205;76a605e1-b5cb-4748-93e0-f10964e23243|5	40	+	11	29874	255,0,0	2	720,384	0,29479
NC_045512.2	11	29874	p14_G2.206;014f8d3f-f420-4640-b3a3-cd5a44144f53|8	40	+	11	29874	255,0,0	2	722,612	0,29251
NC_045512.2	11	29874	p14_G2.207;4cc0c0b3-d083-4655-b19e-5ffa0faf0200|6	40	+	11	29874	255,0,0	2	734,1654	0,28209
NC_045512.2	11	29874	p14_G2.208;cluster3327.fasta:2	40	+	11	29874	255,0,0	3	744,372,83	0,29300,29780
NC_045512.2	11	29874	p14_G2.209;f364d5f5-eaa2-4625-8f63-03d95dbebc7c|5	40	+	11	29874	255,0,0	2	744,402	0,29461
NC_045512.2	17	29874	p14_G2.209;9f56bc69-4f88-40c6-8433-1e922d9ed0f6|33	40	+	17	29874	255,0,0	2	730,394	0,29463
NC_045512.2	11	29874	p14_G2.210;c2076c3d-0409-4de3-a08d-bd58d10804c6|7	40	+	11	29874	255,0,0	2	816,640	0,29223
NC_045512.2	11	29874	p14_G2.211;514624d0-a6a7-49d9-be3b-c6c67d98ebcd|31	40	+	11	29874	255,0,0	2	816,565	0,29298
NC_045512.2	16	29871	p14_G2.212;6acae802-c0a4-47cb-9754-6169bb7885b7|6	40	+	16	29871	255,0,0	2	917,561	0,29294
NC_045512.2	11	29874	p14_G2.212;73698c90-dbd7-434d-abb9-8b2960b078d9|18	40	+	11	29874	255,0,0	2	914,566	0,29297
NC_045512.2	11	29874	p14_G2.213;99d3f1b4-f3ee-4f67-b507-92d76291d3ff|5	40	+	11	29874	255,0,0	2	1069,502	0,29361
NC_045512.2	11	29874	p14_G2.214;05c36eb4-41f1-438c-af75-b4458204e43d|6	40	+	11	29874	255,0,0	2	1306,604	0,29259
NC_045512.2	11	29874	p14_G2.215;cluster945.fasta:2	40	+	11	29874	255,0,0	2	1322,2873	0,26990
NC_045512.2	11	29874	p14_G2.216;d55dae3d-04ae-4d0b-83c2-795eec643f80|42	40	+	11	29874	255,0,0	2	1382,1650	0,28213
NC_045512.2	11	29874	p14_G2.217;d7218250-b9c9-41f4-b985-f3b75a02337f|15	40	+	11	29874	255,0,0	2	1417,1650	0,28213
NC_045512.2	12	29872	p14_G2.217;bf8dba7e-c55e-4a6e-b89c-2027312d755c|8	40	+	12	29872	255,0,0	2	1416,1648	0,28212
NC_045512.2	11	29874	p14_G2.218;cluster_30	40	+	11	29874	255,0,0	5	1433,4513,343,3077,882	0,1464,6565,8401,28981
NC_045512.2	11	29874	p14_G2.219;c9363a0d-a8e1-483b-bb86-8cb0816a35eb|5	40	+	11	29874	255,0,0	2	1977,473	0,29390
NC_045512.2	11	29874	p14_G2.220;1e3e5858-20ef-4b21-bcd4-8160500dc8e5|7	40	+	11	29874	255,0,0	2	1977,398	0,29465
NC_045512.2	11	29874	p14_G2.221;8905355f-7bf8-461b-8207-4f382bc80d47|7	40	+	11	29874	255,0,0	2	6623,570	0,29293
NC_045512.2	11	29874	p14_G2.222;cluster_15	40	+	11	29874	255,0,0	2	8357,4388	0,25475
NC_045512.2	11	29875	p14_G2.223;4a95a44c-34d5-455e-820e-affd36fbf8a7|6	40	+	11	29875	255,0,0	2	19,3163	0,26701
NC_045512.2	11	29875	p14_G2.224;892e271c-3529-4fd7-a3f2-b735c6c5d922|8	40	+	11	29875	255,0,0	2	31,539	0,29325
NC_045512.2	11	29875	p14_G2.225;2ff64937-bd38-4bc8-832b-2b8e0c2c5c18|7	40	+	11	29875	255,0,0	2	32,3011	0,26853
NC_045512.2	11	29875	p14_G2.226;00f1316a-7ab2-4a80-9b3b-0b9d87819659|5	40	+	11	29875	255,0,0	3	52,275,4167	0,25369,25697
NC_045512.2	11	29875	p14_G2.227;cluster1402.fasta:2	40	+	11	29875	255,0,0	3	52,2243,329	0,26458,29535
NC_045512.2	11	29875	p14_G2.228;cluster_152	40	+	11	29875	255,0,0	4	53,1101,711,405	0,25370,26657,29459
NC_045512.2	19	29874	p14_G2.229;5239b9e9-554d-412a-859e-9433c51ef90d|278	40	+	19	29874	255,0,0	3	45,307,3054	0,26448,26801
NC_045512.2	11	29875	p14_G2.229;2b47b27b-ce31-48d7-8c8a-9ca80432aa19|8	40	+	11	29875	255,0,0	3	53,305,3045	0,26456,26819
NC_045512.2	11	29875	p14_G2.229;cluster3953.fasta:2	40	+	11	29875	255,0,0	3	53,320,3055	0,26456,26809
NC_045512.2	14	29871	p14_G2.229;cluster3372.fasta:2	40	+	14	29871	255,0,0	3	49,314,3052	0,26453,26805
NC_045512.2	11	29875	p14_G2.229;42a4f1bd-a65d-4770-952b-770e58b2a37e|43	40	+	11	29875	255,0,0	3	53,305,3055	0,26456,26809
NC_045512.2	11	29871	p14_G2.229;cluster3963.fasta:2	40	+	11	29871	255,0,0	3	51,309,3052	0,26456,26808
NC_045512.2	18	29875	p14_G2.229;8cf14547-4b6b-4032-8d5d-99bf1e97991c|79	40	+	18	29875	255,0,0	3	46,312,3055	0,26449,26802
NC_045512.2	11	29884	p14_G2.229;cluster2384.fasta:2	40	+	11	29884	255,0,0	3	55,311,3065	0,26459,26808
NC_045512.2	11	29875	p14_G2.229;d6cc44fa-3695-4251-81b3-71bc9f2f1a62|10	40	+	11	29875	255,0,0	3	53,315,3040	0,26456,26824
NC_045512.2	11	29875	p14_G2.230;21bedd8e-dc98-4129-8fcf-33e3a332c112|136	40	+	11	29875	255,0,0	3	53,1403,1875	0,26456,27989
NC_045512.2	11	29875	p14_G2.231;cluster458.fasta:2	40	+	11	29875	255,0,0	3	53,1067,493	0,28239,29371
NC_045512.2	14	29872	p14_G2.232;fd0fc702-0e11-48d7-b205-7af14560a0e7|13	40	+	14	29872	255,0,0	3	47,520,1021	0,28237,28837
NC_045512.2	11	29875	p14_G2.232;20c339d9-e0de-47ca-a2ba-154d3e13c5fb|14	40	+	11	29875	255,0,0	3	53,517,1024	0,28243,28840
NC_045512.2	11	29875	p14_G2.233;25fd9204-4464-47bf-9fdd-96a90c23686a|13	40	+	11	29875	255,0,0	3	53,177,898	0,28243,28966
NC_045512.2	11	29875	p14_G2.234;cluster3912.fasta:2	40	+	11	29875	255,0,0	3	54,93,2837	0,21540,27027
NC_045512.2	11	29875	p14_G2.235;cluster_202	40	+	11	29875	255,0,0	3	54,858,112	0,21540,29752
NC_045512.2	11	29875	p14_G2.236;cluster_177	40	+	11	29875	255,0,0	3	54,892,498	0,21540,29366
NC_045512.2	11	29875	p14_G2.237;5c58ca1c-587c-4715-a0b0-6936e66c6e7a|30	40	+	11	29875	255,0,0	3	54,6319,1875	0,21540,27989
NC_045512.2	11	29874	p14_G2.237;c9d18682-31dd-4e1e-ba89-74b0980872c2|14	40	+	11	29874	255,0,0	3	54,6319,1874	0,21540,27989
NC_045512.2	11	29875	p14_G2.238;83a23471-206b-4a21-9518-014d562089c8|5	40	+	11	29875	255,0,0	3	54,1365,213	0,28245,29651
NC_045512.2	11	29871	p14_G2.239;9f35742f-0187-426b-a89b-977fda038296|41	40	+	11	29871	255,0,0	3	55,125,1642	0,27373,28218
NC_045512.2	13	29875	p14_G2.239;cluster2099.fasta:2	40	+	13	29875	255,0,0	3	53,125,1646	0,27371,28216
NC_045512.2	11	29875	p14_G2.239;dd39eb8b-1295-41c2-8755-8427f121898d|78	40	+	11	29875	255,0,0	3	55,125,1646	0,27373,28218
NC_045512.2	11	29875	p14_G2.240;c2395204-fc09-462e-917e-4e8fda312350|23	40	+	11	29875	255,0,0	3	55,404,679	0,27373,29185
NC_045512.2	11	29875	p14_G2.241;61bf5239-b386-49d2-96c1-ab447a21a1fd|33	40	+	11	29875	255,0,0	3	55,410,703	0,27373,29161
NC_045512.2	12	29871	p14_G2.241;477a338a-c56f-4fd6-8b1c-cb8404e01a15|29	40	+	12	29871	255,0,0	3	54,416,699	0,27372,29160
NC_045512.2	19	29866	p14_G2.242;cluster3629.fasta:2	40	+	19	29866	255,0,0	3	45,486,1866	0,27365,27981
NC_045512.2	11	29874	p14_G2.242;cluster3398.fasta:2	40	+	11	29874	255,0,0	3	55,486,1874	0,27373,27989
NC_045512.2	11	29875	p14_G2.242;1543a3c1-baec-42d8-bd4c-d23e30fe1912|32	40	+	11	29875	255,0,0	3	55,486,1875	0,27373,27989
NC_045512.2	11	29875	p14_G2.242;cf63eb1d-737f-4f9b-99d0-8c203d805a8d|269	40	+	11	29875	255,0,0	3	55,486,1875	0,27373,27989
NC_045512.2	11	29875	p14_G2.243;9b19209d-dd2d-416e-a009-2b154f9c1343|25	40	+	11	29875	255,0,0	3	55,2303,68	0,27373,29796
NC_045512.2	11	29875	p14_G2.244;b839e637-f137-432c-b11b-ec357fbe9051|36	40	+	11	29875	255,0,0	2	58,2202	0,27662
NC_045512.2	11	29875	p14_G2.244;cluster_144	40	+	11	29875	255,0,0	2	58,2202	0,27662
NC_045512.2	11	29875	p14_G2.245;d147ce81-e9ad-4eba-b2d1-4bd15492c6c0|34	40	+	11	29875	255,0,0	2	60,3370	0,26494
NC_045512.2	13	29874	p14_G2.245;10e90c8b-e7d3-425c-b885-f211ea2ce747|13	40	+	13	29874	255,0,0	2	51,3377	0,26484
NC_045512.2	11	29875	p14_G2.246;ff0abc88-6a48-405e-98cf-842fb1ea9662|8	40	+	11	29875	255,0,0	2	64,2109	0,27755
NC_045512.2	11	29873	p14_G2.246;cd2e1a39-33b0-461b-98a2-d713d2b48812|123	40	+	11	29873	255,0,0	2	64,2102	0,27760
NC_045512.2	11	29874	p14_G2.246;7dcfa001-d530-4b89-9793-58d3d7432600|143	40	+	11	29874	255,0,0	2	59,2114	0,27749
NC_045512.2	11	29871	p14_G2.246;cluster2053.fasta:2	40	+	11	29871	255,0,0	2	59,2111	0,27749
NC_045512.2	11	29875	p14_G2.247;cluster2844.fasta:2	40	+	11	29875	255,0,0	2	80,3457	0,26407
NC_045512.2	11	29875	p14_G2.248;58bcfde6-6be3-48e1-9209-6768a50ec21b|5	40	+	11	29875	255,0,0	2	841,645	0,29219
NC_045512.2	11	29875	p14_G2.248;cluster2188.fasta:2	40	+	11	29875	255,0,0	2	841,645	0,29219
NC_045512.2	11	29875	p14_G2.249;d059cba9-1adb-4938-a1cd-609be22d5c0b|12	40	+	11	29875	255,0,0	2	844,1656	0,28208
NC_045512.2	11	29875	p14_G2.250;d6c7bb1e-1f88-40b7-bb55-85380f3f586b|10	40	+	11	29875	255,0,0	2	857,1026	0,28838
NC_045512.2	11	29875	p14_G2.251;e317a92f-8893-429d-87bf-6d2e9ad23152|10	40	+	11	29875	255,0,0	2	1025,1674	0,28190
NC_045512.2	14	29871	p14_G2.251;49f92d02-83dc-4836-a834-2505304a4c55|8	40	+	14	29871	255,0,0	2	1014,1661	0,28196
NC_045512.2	11	29875	p14_G2.252;537bec51-5a0a-452f-8eef-155398edf749|8	40	+	11	29875	255,0,0	2	1043,402	0,29462
NC_045512.2	11	29875	p14_G2.253;8f350a57-8a29-446a-8140-8392c8c02910|10	40	+	11	29875	255,0,0	2	1069,612	0,29252
NC_045512.2	15	29874	p14_G2.254;5d99d63c-5678-4750-9777-f121906c2522|9	40	+	15	29874	255,0,0	2	1335,1644	0,28215
NC_045512.2	11	29875	p14_G2.254;58979a01-f331-423e-9693-cb53a87ab72c|5	40	+	11	29875	255,0,0	2	1342,1651	0,28213
NC_045512.2	11	29875	p14_G2.255;cluster3336.fasta:2	40	+	11	29875	255,0,0	2	1417,701	0,29163
NC_045512.2	11	29875	p14_G2.256;abe062c4-56cf-44cc-9df1-0d97e31bf3c9|6	40	+	11	29875	255,0,0	2	1663,565	0,29299
NC_045512.2	11	29875	p14_G2.257;46859cbe-e676-4087-a577-8fcaa1fc394b|6	40	+	11	29875	255,0,0	2	1674,374	0,29490
NC_045512.2	11	29875	p14_G2.258;c1c105cd-7885-489d-8471-fb19c269bce4|10	40	+	11	29875	255,0,0	2	1842,1672	0,28192
NC_045512.2	11	29875	p14_G2.259;fde941d6-65f9-4044-b0ec-ba625779058b|7	40	+	11	29875	255,0,0	2	1842,684	0,29180
NC_045512.2	11	29875	p14_G2.260;c3182ab3-0e63-4244-a96b-b701c54e4fcd|5	40	+	11	29875	255,0,0	2	1884,354	0,29510
NC_045512.2	11	29875	p14_G2.261;cluster_63	40	+	11	29875	255,0,0	2	4813,2771	0,27093
NC_045512.2	11	29875	p14_G2.262;cluster_18	40	+	11	29875	255,0,0	2	8360,3407	0,26457
NC_045512.2	11	29875	p14_G2.263;cluster_1	40	+	11	29875	255,0,0	2	21696,556	0,29308
NC_045512.2	11	29876	p14_G2.264;cebd5262-655e-4c46-9762-414278843933|16	40	+	11	29876	255,0,0	2	9,3005	0,26860
NC_045512.2	11	29874	p14_G2.264;cluster4028.fasta:2	40	+	11	29874	255,0,0	2	10,3010	0,26853
NC_045512.2	11	29876	p14_G2.265;cluster_88	40	+	11	29876	255,0,0	3	28,2303,3152	0,2517,26713
NC_045512.2	11	29876	p14_G2.266;cluster3153.fasta:2	40	+	11	29876	255,0,0	2	35,4506	0,25359
NC_045512.2	11	29876	p14_G2.267;0a9e04aa-eb99-4dc6-a086-420c8b733178|5	40	+	11	29876	255,0,0	3	51,154,978	0,28242,28887
NC_045512.2	11	29876	p14_G2.268;511c258a-a499-45c6-b3ef-836299d8b97a|8	40	+	11	29876	255,0,0	3	53,716,2654	0,26456,27211
NC_045512.2	11	29876	p14_G2.269;c8177f52-7d82-46cd-98d6-d190bc97ca92|6	40	+	11	29876	255,0,0	3	51,2058,1300	0,26456,28565
NC_045512.2	11	29874	p14_G2.269;003d1196-35a1-4bcf-b4d2-762ad8fa3415|7	40	+	11	29874	255,0,0	3	53,2058,1298	0,26456,28565
NC_045512.2	11	29876	p14_G2.270;ac809b0f-44ef-4d26-96fc-2166bdfdec6e|7	40	+	11	29876	255,0,0	3	53,103,905	0,28243,28960
NC_045512.2	11	29876	p14_G2.271;cluster_199	40	+	11	29876	255,0,0	4	53,637,444,84	0,28243,29255,29781
NC_045512.2	17	29876	p14_G2.272;7dacb903-f65a-4dea-ab26-14adfeb58359|37	40	+	17	29876	255,0,0	3	47,759,795	0,28237,29064
NC_045512.2	11	29874	p14_G2.272;491533b6-ba1b-4be2-8963-33c069c271d9|24	40	+	11	29874	255,0,0	3	53,759,793	0,28243,29070
NC_045512.2	11	29876	p14_G2.273;4fc5085b-9248-4f04-baac-79d2ae981606|5	40	+	11	29876	255,0,0	3	53,939,610	0,28243,29255
NC_045512.2	11	29874	p14_G2.274;4f592cb1-0e87-43fa-bed0-9048beb875e5|11	40	+	11	29874	255,0,0	3	53,1436,62	0,28243,29801
NC_045512.2	14	29876	p14_G2.274;f25d4fe5-77b3-4bf1-9ff5-64ca1dc86fd9|20	40	+	14	29876	255,0,0	3	50,1435,64	0,28240,29798
NC_045512.2	14	29873	p14_G2.275;cluster1976.fasta:2	40	+	14	29873	255,0,0	2	48,1619	0,28240
NC_045512.2	11	29878	p14_G2.275;cluster2456.fasta:2	40	+	11	29878	255,0,0	2	64,1614	0,28253
NC_045512.2	11	29854	p14_G2.275;cluster717.fasta:4	40	+	11	29854	255,0,0	2	64,1588	0,28255
NC_045512.2	11	29875	p14_G2.275;cluster2555.fasta:2	40	+	11	29875	255,0,0	2	51,1621	0,28243
NC_045512.2	11	29875	p14_G2.275;cluster1711.fasta:2	40	+	11	29875	255,0,0	2	56,1617	0,28247
NC_045512.2	11	29874	p14_G2.275;cluster2757.fasta:2	40	+	11	29874	255,0,0	2	53,1620	0,28243
NC_045512.2	11	29873	p14_G2.275;cluster2567.fasta:2	40	+	11	29873	255,0,0	2	53,1619	0,28243
NC_045512.2	13	29873	p14_G2.275;cluster3705.fasta:2	40	+	13	29873	255,0,0	2	50,1619	0,28241
NC_045512.2	13	29876	p14_G2.275;cluster3077.fasta:2	40	+	13	29876	255,0,0	2	51,1622	0,28241
NC_045512.2	11	29876	p14_G2.275;cluster102.fasta:2	40	+	11	29876	255,0,0	2	64,1612	0,28253
NC_045512.2	11	29873	p14_G2.275;cluster2620.fasta:2	40	+	11	29873	255,0,0	2	53,1619	0,28243
NC_045512.2	11	29871	p14_G2.275;cluster1776.fasta:2	40	+	11	29871	255,0,0	2	64,1607	0,28253
NC_045512.2	14	29873	p14_G2.275;cluster2473.fasta:2	40	+	14	29873	255,0,0	2	48,1619	0,28240
NC_045512.2	10	29874	p14_G2.275;2e0891bd-1838-4b24-a58f-26cad5269957|66	40	+	10	29874	255,0,0	2	65,1610	0,28254
NC_045512.2	11	29878	p14_G2.275;cluster1102.fasta:2	40	+	11	29878	255,0,0	2	53,1624	0,28243
NC_045512.2	11	29873	p14_G2.275;cluster150.fasta:2	40	+	11	29873	255,0,0	2	55,1621	0,28241
NC_045512.2	17	29875	p14_G2.275;cluster119.fasta:4	40	+	17	29875	255,0,0	2	47,1621	0,28237
NC_045512.2	11	29871	p14_G2.275;cluster1553.fasta:2	40	+	11	29871	255,0,0	2	57,1614	0,28246
NC_045512.2	11	29857	p14_G2.275;cluster1871.fasta:2	40	+	11	29857	255,0,0	2	53,1603	0,28243
NC_045512.2	11	29876	p14_G2.275;cluster2599.fasta:2	40	+	11	29876	255,0,0	2	53,1622	0,28243
NC_045512.2	11	29878	p14_G2.275;cluster1844.fasta:2	40	+	11	29878	255,0,0	2	53,1624	0,28243
NC_045512.2	11	29876	p14_G2.275;cluster1848.fasta:2	40	+	11	29876	255,0,0	2	52,1622	0,28243
NC_045512.2	11	29870	p14_G2.275;cluster1961.fasta:2	40	+	11	29870	255,0,0	2	53,1616	0,28243
NC_045512.2	18	29871	p14_G2.275;cluster2363.fasta:4	40	+	18	29871	255,0,0	2	42,1617	0,28236
NC_045512.2	13	29875	p14_G2.275;cluster2792.fasta:2	40	+	13	29875	255,0,0	2	51,1621	0,28241
NC_045512.2	11	29878	p14_G2.275;cluster2612.fasta:2	40	+	11	29878	255,0,0	2	53,1624	0,28243
NC_045512.2	13	29871	p14_G2.275;cluster1816.fasta:2	40	+	13	29871	255,0,0	2	51,1617	0,28241
NC_045512.2	11	29872	p14_G2.275;cluster2513.fasta:2	40	+	11	29872	255,0,0	2	53,1618	0,28243
NC_045512.2	8	29875	p14_G2.275;cluster3770.fasta:2	40	+	8	29875	255,0,0	2	57,1619	0,28248
NC_045512.2	13	29872	p14_G2.275;cluster2873.fasta:2	40	+	13	29872	255,0,0	2	51,1618	0,28241
NC_045512.2	11	29874	p14_G2.275;cluster2366.fasta:2	40	+	11	29874	255,0,0	2	50,1624	0,28239
NC_045512.2	15	29879	p14_G2.275;cluster3337.fasta:2	40	+	15	29879	255,0,0	2	49,1625	0,28239
NC_045512.2	11	29871	p14_G2.275;cluster2832.fasta:2	40	+	11	29871	255,0,0	2	53,1617	0,28243
NC_045512.2	18	29880	p14_G2.275;cluster2297.fasta:2	40	+	18	29880	255,0,0	2	46,1626	0,28236
NC_045512.2	11	29879	p14_G2.275;cluster2108.fasta:4	40	+	11	29879	255,0,0	2	64,1615	0,28253
NC_045512.2	18	29873	p14_G2.275;cluster1270.fasta:2	40	+	18	29873	255,0,0	2	48,1616	0,28239
NC_045512.2	11	29875	p14_G2.275;cluster2836.fasta:2	40	+	11	29875	255,0,0	2	53,1621	0,28243
NC_045512.2	11	29875	p14_G2.275;cluster1737.fasta:2	40	+	11	29875	255,0,0	2	64,1611	0,28253
NC_045512.2	11	29874	p14_G2.275;cluster3395.fasta:2	40	+	11	29874	255,0,0	2	53,1620	0,28243
NC_045512.2	11	29877	p14_G2.275;cluster115.fasta:2	40	+	11	29877	255,0,0	2	53,1623	0,28243
NC_045512.2	11	29871	p14_G2.275;cluster3881.fasta:2	40	+	11	29871	255,0,0	2	52,1618	0,28242
NC_045512.2	16	29877	p14_G2.275;cluster1435.fasta:2	40	+	16	29877	255,0,0	2	48,1623	0,28238
NC_045512.2	11	29876	p14_G2.275;cluster3954.fasta:2	40	+	11	29876	255,0,0	2	52,1623	0,28242
NC_045512.2	11	29873	p14_G2.275;cluster3109.fasta:2	40	+	11	29873	255,0,0	2	53,1619	0,28243
NC_045512.2	11	29876	p14_G2.275;cluster3719.fasta:2	40	+	11	29876	255,0,0	2	53,1622	0,28243
NC_045512.2	11	29877	p14_G2.275;cluster3130.fasta:2	40	+	11	29877	255,0,0	2	53,1623	0,28243
NC_045512.2	15	29874	p14_G2.275;cluster485.fasta:2	40	+	15	29874	255,0,0	2	53,1617	0,28242
NC_045512.2	18	29872	p14_G2.275;cluster2048.fasta:2	40	+	18	29872	255,0,0	2	46,1618	0,28236
NC_045512.2	14	29871	p14_G2.275;cluster1602.fasta:2	40	+	14	29871	255,0,0	2	61,1605	0,28252
NC_045512.2	10	29871	p14_G2.275;cluster3117.fasta:2	40	+	10	29871	255,0,0	2	54,1617	0,28244
NC_045512.2	11	29876	p14_G2.275;cluster1228.fasta:2	40	+	11	29876	255,0,0	2	52,1622	0,28243
NC_045512.2	14	29872	p14_G2.275;cluster3779.fasta:2	40	+	14	29872	255,0,0	2	61,1608	0,28250
NC_045512.2	11	29871	p14_G2.275;cluster2551.fasta:2	40	+	11	29871	255,0,0	2	64,1607	0,28253
NC_045512.2	10	29874	p14_G2.275;cluster2499.fasta:2	40	+	10	29874	255,0,0	2	54,1620	0,28244
NC_045512.2	13	29873	p14_G2.275;cluster1468.fasta:2	40	+	13	29873	255,0,0	2	50,1617	0,28243
NC_045512.2	11	29879	p14_G2.275;cluster2070.fasta:2	40	+	11	29879	255,0,0	2	53,1625	0,28243
NC_045512.2	11	29874	p14_G2.275;cluster1359.fasta:2	40	+	11	29874	255,0,0	2	50,1621	0,28242
NC_045512.2	14	29875	p14_G2.275;cluster3895.fasta:2	40	+	14	29875	255,0,0	2	58,1612	0,28249
NC_045512.2	14	29873	p14_G2.275;cluster3840.fasta:2	40	+	14	29873	255,0,0	2	54,1616	0,28243
NC_045512.2	11	29873	p14_G2.275;cluster3596.fasta:2	40	+	11	29873	255,0,0	2	51,1619	0,28243
NC_045512.2	11	29875	p14_G2.275;cluster3768.fasta:4	40	+	11	29875	255,0,0	2	27,1637	0,28227
NC_045512.2	28	29874	p14_G2.275;cluster976.fasta:4	40	+	28	29874	255,0,0	2	47,1608	0,28238
NC_045512.2	11	29878	p14_G2.275;cluster2041.fasta:2	40	+	11	29878	255,0,0	2	51,1625	0,28242
NC_045512.2	18	29876	p14_G2.275;cluster3028.fasta:2	40	+	18	29876	255,0,0	2	57,1612	0,28246
NC_045512.2	11	29876	p14_G2.275;cluster1348.fasta:2	40	+	11	29876	255,0,0	2	53,1622	0,28243
NC_045512.2	11	29876	p14_G2.275;cluster3877.fasta:2	40	+	11	29876	255,0,0	2	53,1622	0,28243
NC_045512.2	11	29873	p14_G2.275;cluster1616.fasta:2	40	+	11	29873	255,0,0	2	51,1619	0,28243
NC_045512.2	11	29871	p14_G2.275;cluster2260.fasta:2	40	+	11	29871	255,0,0	2	56,1617	0,28243
NC_045512.2	11	29874	p14_G2.275;cluster2074.fasta:2	40	+	11	29874	255,0,0	2	61,1611	0,28252
NC_045512.2	11	29873	p14_G2.275;cluster1432.fasta:2	40	+	11	29873	255,0,0	2	61,1607	0,28255
NC_045512.2	18	29879	p14_G2.275;cluster3135.fasta:2	40	+	18	29879	255,0,0	2	44,1626	0,28235
NC_045512.2	11	29876	p14_G2.275;cluster1860.fasta:2	40	+	11	29876	255,0,0	2	53,1622	0,28243
NC_045512.2	14	29871	p14_G2.275;cluster3481.fasta:2	40	+	14	29871	255,0,0	2	48,1617	0,28240
NC_045512.2	14	29876	p14_G2.275;cluster3448.fasta:2	40	+	14	29876	255,0,0	2	61,1610	0,28252
NC_045512.2	11	29871	p14_G2.275;cluster934.fasta:2	40	+	11	29871	255,0,0	2	64,1607	0,28253
NC_045512.2	11	29848	p14_G2.275;cluster3847.fasta:2	40	+	11	29848	255,0,0	2	53,1594	0,28243
NC_045512.2	14	29871	p14_G2.275;cluster3125.fasta:2	40	+	14	29871	255,0,0	2	48,1618	0,28239
NC_045512.2	14	29879	p14_G2.275;cluster2421.fasta:2	40	+	14	29879	255,0,0	2	50,1625	0,28240
NC_045512.2	11	29876	p14_G2.275;cluster2145.fasta:2	40	+	11	29876	255,0,0	2	51,1623	0,28242
NC_045512.2	16	29876	p14_G2.275;cluster2773.fasta:2	40	+	16	29876	255,0,0	2	48,1622	0,28238
NC_045512.2	11	29875	p14_G2.275;cluster1405.fasta:2	40	+	11	29875	255,0,0	2	53,1621	0,28243
NC_045512.2	14	29876	p14_G2.275;cluster2515.fasta:2	40	+	14	29876	255,0,0	2	51,1620	0,28242
NC_045512.2	11	29875	p14_G2.275;cluster3351.fasta:2	40	+	11	29875	255,0,0	2	53,1621	0,28243
NC_045512.2	11	29878	p14_G2.275;cluster3967.fasta:2	40	+	11	29878	255,0,0	2	54,1622	0,28245
NC_045512.2	14	29875	p14_G2.275;cluster2770.fasta:2	40	+	14	29875	255,0,0	2	61,1605	0,28256
NC_045512.2	11	29876	p14_G2.275;cluster546.fasta:2	40	+	11	29876	255,0,0	2	55,1622	0,28243
NC_045512.2	13	29872	p14_G2.275;cluster3508.fasta:2	40	+	13	29872	255,0,0	2	62,1606	0,28253
NC_045512.2	11	29873	p14_G2.275;cluster1312.fasta:2	40	+	11	29873	255,0,0	2	52,1619	0,28243
NC_045512.2	11	29870	p14_G2.275;cluster2917.fasta:2	40	+	11	29870	255,0,0	2	51,1616	0,28243
NC_045512.2	17	29876	p14_G2.275;cluster3932.fasta:2	40	+	17	29876	255,0,0	2	51,1619	0,28240
NC_045512.2	11	29876	p14_G2.275;cluster1481.fasta:2	40	+	11	29876	255,0,0	2	53,1622	0,28243
NC_045512.2	11	29876	p14_G2.275;cluster620.fasta:2	40	+	11	29876	255,0,0	2	57,1619	0,28246
NC_045512.2	11	29877	p14_G2.275;cluster3691.fasta:2	40	+	11	29877	255,0,0	2	51,1623	0,28243
NC_045512.2	11	29876	p14_G2.275;cluster220.fasta:2	40	+	11	29876	255,0,0	2	53,1622	0,28243
NC_045512.2	14	29873	p14_G2.275;cluster3235.fasta:2	40	+	14	29873	255,0,0	2	50,1619	0,28240
NC_045512.2	14	29876	p14_G2.275;cluster1764.fasta:2	40	+	14	29876	255,0,0	2	50,1622	0,28240
NC_045512.2	54	29876	p14_G2.275;cluster3004.fasta:6	40	+	54	29876	255,0,0	2	21,1610	0,28212
NC_045512.2	11	29880	p14_G2.275;cluster953.fasta:2	40	+	11	29880	255,0,0	2	53,1626	0,28243
NC_045512.2	18	29872	p14_G2.275;cluster3278.fasta:2	40	+	18	29872	255,0,0	2	57,1608	0,28246
NC_045512.2	17	29862	p14_G2.275;cluster3619.fasta:4	40	+	17	29862	255,0,0	2	24,1623	0,28222
NC_045512.2	18	29875	p14_G2.275;cluster2136.fasta:2	40	+	18	29875	255,0,0	2	57,1609	0,28248
NC_045512.2	13	29874	p14_G2.275;cluster2743.fasta:2	40	+	13	29874	255,0,0	2	51,1620	0,28241
NC_045512.2	11	29871	p14_G2.275;cluster2157.fasta:2	40	+	11	29871	255,0,0	2	51,1617	0,28243
NC_045512.2	11	29873	p14_G2.275;cluster3148.fasta:2	40	+	11	29873	255,0,0	2	53,1619	0,28243
NC_045512.2	11	29877	p14_G2.275;cluster4008.fasta:2	40	+	11	29877	255,0,0	2	51,1623	0,28243
NC_045512.2	11	29865	p14_G2.275;cluster295.fasta:6	40	+	11	29865	255,0,0	2	23,1625	0,28229
NC_045512.2	17	29875	p14_G2.275;cluster2715.fasta:2	40	+	17	29875	255,0,0	2	51,1618	0,28240
NC_045512.2	18	29874	p14_G2.275;cluster1563.fasta:2	40	+	18	29874	255,0,0	2	44,1625	0,28231
NC_045512.2	11	29871	p14_G2.275;cluster1710.fasta:2	40	+	11	29871	255,0,0	2	54,1615	0,28245
NC_045512.2	11	29877	p14_G2.275;cluster636.fasta:2	40	+	11	29877	255,0,0	2	53,1623	0,28243
NC_045512.2	11	29873	p14_G2.275;cluster373.fasta:2	40	+	11	29873	255,0,0	2	53,1619	0,28243
NC_045512.2	18	29871	p14_G2.275;cluster1305.fasta:2	40	+	18	29871	255,0,0	2	30,1627	0,28226
NC_045512.2	13	29875	p14_G2.275;cluster2478.fasta:2	40	+	13	29875	255,0,0	2	62,1609	0,28253
NC_045512.2	13	29873	p14_G2.275;cluster1141.fasta:2	40	+	13	29873	255,0,0	2	49,1624	0,28236
NC_045512.2	11	29872	p14_G2.275;cluster2981.fasta:2	40	+	11	29872	255,0,0	2	52,1619	0,28242
NC_045512.2	18	29871	p14_G2.275;cluster3378.fasta:2	40	+	18	29871	255,0,0	2	57,1605	0,28248
NC_045512.2	14	29873	p14_G2.275;cluster1929.fasta:2	40	+	14	29873	255,0,0	2	50,1619	0,28240
NC_045512.2	18	29876	p14_G2.275;cluster2851.fasta:2	40	+	18	29876	255,0,0	2	50,1619	0,28239
NC_045512.2	11	29852	p14_G2.275;cluster573.fasta:4	40	+	11	29852	255,0,0	2	53,1598	0,28243
NC_045512.2	11	29875	p14_G2.275;cluster2123.fasta:2	40	+	11	29875	255,0,0	2	53,1621	0,28243
NC_045512.2	12	29869	p14_G2.275;cluster1505.fasta:2	40	+	12	29869	255,0,0	2	52,1615	0,28242
NC_045512.2	11	29877	p14_G2.275;cluster21.fasta:2	40	+	11	29877	255,0,0	2	51,1624	0,28242
NC_045512.2	14	29877	p14_G2.275;cluster1552.fasta:2	40	+	14	29877	255,0,0	2	54,1620	0,28243
NC_045512.2	18	29874	p14_G2.275;cluster3489.fasta:2	40	+	18	29874	255,0,0	2	49,1616	0,28240
NC_045512.2	11	29872	p14_G2.275;cluster1894.fasta:2	40	+	11	29872	255,0,0	2	55,1614	0,28247
NC_045512.2	11	29876	p14_G2.275;cluster1852.fasta:2	40	+	11	29876	255,0,0	2	54,1622	0,28243
NC_045512.2	11	29885	p14_G2.275;cluster2428.fasta:2	40	+	11	29885	255,0,0	2	53,1631	0,28243
NC_045512.2	13	29872	p14_G2.275;cluster2919.fasta:2	40	+	13	29872	255,0,0	2	51,1618	0,28241
NC_045512.2	11	29876	p14_G2.275;cluster2482.fasta:2	40	+	11	29876	255,0,0	2	51,1622	0,28243
NC_045512.2	11	29878	p14_G2.275;cluster1057.fasta:2	40	+	11	29878	255,0,0	2	53,1624	0,28243
NC_045512.2	14	29874	p14_G2.275;cluster1463.fasta:2	40	+	14	29874	255,0,0	2	50,1620	0,28240
NC_045512.2	11	29877	p14_G2.275;cluster3774.fasta:2	40	+	11	29877	255,0,0	2	48,1626	0,28240
NC_045512.2	13	29873	p14_G2.275;cluster1694.fasta:2	40	+	13	29873	255,0,0	2	51,1619	0,28241
NC_045512.2	13	29878	p14_G2.275;cluster3172.fasta:2	40	+	13	29878	255,0,0	2	55,1621	0,28244
NC_045512.2	17	29876	p14_G2.275;cluster1944.fasta:2	40	+	17	29876	255,0,0	2	47,1622	0,28237
NC_045512.2	11	29873	p14_G2.275;cluster3194.fasta:2	40	+	11	29873	255,0,0	2	57,1616	0,28246
NC_045512.2	11	29875	p14_G2.275;cluster140.fasta:6	40	+	11	29875	255,0,0	2	49,1619	0,28245
NC_045512.2	11	29874	p14_G2.275;cluster1088.fasta:2	40	+	11	29874	255,0,0	2	64,1610	0,28253
NC_045512.2	14	29879	p14_G2.275;cluster2109.fasta:2	40	+	14	29879	255,0,0	2	58,1619	0,28246
NC_045512.2	11	29876	p14_G2.275;cluster1761.fasta:2	40	+	11	29876	255,0,0	2	53,1622	0,28243
NC_045512.2	14	29876	p14_G2.275;cluster535.fasta:2	40	+	14	29876	255,0,0	2	32,1632	0,28230
NC_045512.2	14	29875	p14_G2.275;cluster3255.fasta:2	40	+	14	29875	255,0,0	2	50,1621	0,28240
NC_045512.2	18	29872	p14_G2.275;cluster4014.fasta:2	40	+	18	29872	255,0,0	2	46,1618	0,28236
NC_045512.2	11	29871	p14_G2.275;cluster1726.fasta:2	40	+	11	29871	255,0,0	2	57,1614	0,28246
NC_045512.2	14	29874	p14_G2.275;cluster2818.fasta:2	40	+	14	29874	255,0,0	2	54,1617	0,28243
NC_045512.2	18	29877	p14_G2.275;cluster3735.fasta:2	40	+	18	29877	255,0,0	2	44,1623	0,28236
NC_045512.2	11	29874	p14_G2.275;cluster2566.fasta:2	40	+	11	29874	255,0,0	2	53,1620	0,28243
NC_045512.2	14	29881	p14_G2.275;cluster3575.fasta:2	40	+	14	29881	255,0,0	2	50,1627	0,28240
NC_045512.2	13	29872	p14_G2.275;cluster2663.fasta:2	40	+	13	29872	255,0,0	2	51,1618	0,28241
NC_045512.2	11	29878	p14_G2.275;cluster3094.fasta:2	40	+	11	29878	255,0,0	2	53,1624	0,28243
NC_045512.2	11	29874	p14_G2.275;cluster2476.fasta:2	40	+	11	29874	255,0,0	2	53,1620	0,28243
NC_045512.2	13	29882	p14_G2.275;cluster1225.fasta:2	40	+	13	29882	255,0,0	2	49,1628	0,28241
NC_045512.2	11	29875	p14_G2.275;cluster3944.fasta:2	40	+	11	29875	255,0,0	2	56,1619	0,28245
NC_045512.2	19	29873	p14_G2.275;cluster2338.fasta:2	40	+	19	29873	255,0,0	2	45,1619	0,28235
NC_045512.2	13	29871	p14_G2.275;cluster1509.fasta:2	40	+	13	29871	255,0,0	2	51,1617	0,28241
NC_045512.2	11	29874	p14_G2.275;cluster564.fasta:2	40	+	11	29874	255,0,0	2	53,1620	0,28243
NC_045512.2	11	29873	p14_G2.275;30cd78fe-e016-4ba9-b5da-85b91364d50d|33008	40	+	11	29873	255,0,0	2	53,1619	0,28243
NC_045512.2	14	29875	p14_G2.275;cluster261.fasta:6	40	+	14	29875	255,0,0	2	50,1621	0,28240
NC_045512.2	14	29876	p14_G2.275;cluster1888.fasta:2	40	+	14	29876	255,0,0	2	54,1619	0,28243
NC_045512.2	11	29871	p14_G2.275;cluster1476.fasta:2	40	+	11	29871	255,0,0	2	51,1617	0,28243
NC_045512.2	11	29874	p14_G2.275;cluster3196.fasta:2	40	+	11	29874	255,0,0	2	53,1620	0,28243
NC_045512.2	11	29874	p14_G2.275;cluster2367.fasta:2	40	+	11	29874	255,0,0	2	54,1620	0,28243
NC_045512.2	18	29875	p14_G2.275;cluster279.fasta:2	40	+	18	29875	255,0,0	2	28,1632	0,28225
NC_045512.2	11	29875	p14_G2.275;cluster3475.fasta:2	40	+	11	29875	255,0,0	2	53,1621	0,28243
NC_045512.2	14	29873	p14_G2.275;cluster1830.fasta:2	40	+	14	29873	255,0,0	2	51,1612	0,28247
NC_045512.2	11	29876	p14_G2.275;cluster1790.fasta:2	40	+	11	29876	255,0,0	2	51,1623	0,28242
NC_045512.2	18	29871	p14_G2.275;cluster4038.fasta:2	40	+	18	29871	255,0,0	2	46,1617	0,28236
NC_045512.2	11	29875	p14_G2.275;cluster2180.fasta:2	40	+	11	29875	255,0,0	2	51,1621	0,28243
NC_045512.2	11	29874	p14_G2.275;cluster1543.fasta:2	40	+	11	29874	255,0,0	2	53,1620	0,28243
NC_045512.2	11	29871	p14_G2.275;cluster2359.fasta:2	40	+	11	29871	255,0,0	2	51,1617	0,28243
NC_045512.2	11	29876	p14_G2.275;cluster2713.fasta:2	40	+	11	29876	255,0,0	2	53,1622	0,28243
NC_045512.2	17	29871	p14_G2.275;cluster1593.fasta:2	40	+	17	29871	255,0,0	2	44,1622	0,28232
NC_045512.2	13	29874	p14_G2.275;cluster3073.fasta:2	40	+	13	29874	255,0,0	2	61,1609	0,28252
NC_045512.2	9	29875	p14_G2.275;cluster1572.fasta:2	40	+	9	29875	255,0,0	2	55,1621	0,28245
NC_045512.2	11	29874	p14_G2.275;cluster3257.fasta:2	40	+	11	29874	255,0,0	2	53,1620	0,28243
NC_045512.2	18	29871	p14_G2.275;cluster2340.fasta:2	40	+	18	29871	255,0,0	2	57,1607	0,28246
NC_045512.2	9	29871	p14_G2.275;cluster3850.fasta:2	40	+	9	29871	255,0,0	2	41,1627	0,28235
NC_045512.2	13	29875	p14_G2.275;cluster1789.fasta:2	40	+	13	29875	255,0,0	2	59,1612	0,28250
NC_045512.2	11	29871	p14_G2.275;cluster3791.fasta:2	40	+	11	29871	255,0,0	2	47,1622	0,28238
NC_045512.2	7	29875	p14_G2.275;b3443acc-be14-43f3-bb5e-d0ede809742a|11	40	+	7	29875	255,0,0	2	68,1611	0,28257
NC_045512.2	11	29875	p14_G2.275;cluster3845.fasta:4	40	+	11	29875	255,0,0	2	57,1618	0,28246
NC_045512.2	19	29875	p14_G2.275;cluster2712.fasta:2	40	+	19	29875	255,0,0	2	45,1621	0,28235
NC_045512.2	11	29871	p14_G2.275;cluster775.fasta:2	40	+	11	29871	255,0,0	2	53,1617	0,28243
NC_045512.2	14	29875	p14_G2.275;cluster2411.fasta:2	40	+	14	29875	255,0,0	2	50,1621	0,28240
NC_045512.2	14	29879	p14_G2.275;cluster3546.fasta:2	40	+	14	29879	255,0,0	2	61,1613	0,28252
NC_045512.2	4	29875	p14_G2.275;bb93d791-416c-4c17-b10c-a76696528d3c|5	40	+	4	29875	255,0,0	2	60,1621	0,28250
NC_045512.2	13	29871	p14_G2.275;cluster2634.fasta:2	40	+	13	29871	255,0,0	2	55,1614	0,28244
NC_045512.2	11	29874	p14_G2.275;cluster874.fasta:2	40	+	11	29874	255,0,0	2	52,1620	0,28243
NC_045512.2	11	29876	p14_G2.276;cluster4011.fasta:2	40	+	11	29876	255,0,0	3	54,205,2212	0,27379,27653
NC_045512.2	11	29876	p14_G2.277;0ff46acf-ec16-4054-9aae-aff6b61669f1|12	40	+	11	29876	255,0,0	3	55,2005,404	0,25370,29461
NC_045512.2	11	29876	p14_G2.277;9b938e0e-b299-4917-beba-69f152fc1961|7	40	+	11	29876	255,0,0	3	55,2006,396	0,25370,29469
NC_045512.2	11	29874	p14_G2.277;8068d9d4-834f-47a4-b3a3-b86aa56ef099|57	40	+	11	29874	255,0,0	3	55,2002,404	0,25370,29459
NC_045512.2	11	29874	p14_G2.278;cluster3199.fasta:2	40	+	11	29874	255,0,0	3	55,2489,1874	0,25370,27989
NC_045512.2	11	29875	p14_G2.278;86db61ed-26b6-4cb3-a6b8-92156d088af7|101	40	+	11	29875	255,0,0	3	55,2489,1875	0,25370,27989
NC_045512.2	11	29876	p14_G2.278;0be82946-0a29-494d-bc71-40156b780467|15	40	+	11	29876	255,0,0	3	55,2489,1876	0,25370,27989
NC_045512.2	11	29871	p14_G2.279;d1124d27-1075-4531-b9b9-9adcfdb8f0b5|21	40	+	11	29871	255,0,0	2	53,2387	0,27473
NC_045512.2	11	29876	p14_G2.279;cluster626.fasta:2	40	+	11	29876	255,0,0	2	55,2392	0,27473
NC_045512.2	11	29876	p14_G2.280;61906e1c-02c1-43dc-9916-a32e644c5dbc|7	40	+	11	29876	255,0,0	2	58,8824	0,21041
NC_045512.2	11	29876	p14_G2.281;fe0b5e4f-abd6-4780-94d7-37f1f2a96a89|13	40	+	11	29876	255,0,0	3	58,539,3055	0,26225,26810
NC_045512.2	11	29872	p14_G2.281;7aac8ae3-4ba7-456d-b748-2668004a6f8c|8	40	+	11	29872	255,0,0	3	58,543,3052	0,26225,26809
NC_045512.2	11	29876	p14_G2.282;ee7ce42a-fe09-4020-a604-552788a222fe|6	40	+	11	29876	255,0,0	3	58,469,1647	0,27029,28218
NC_045512.2	11	29871	p14_G2.282;61335d0b-db4b-46e2-bb76-e70e4b4a0c07|5	40	+	11	29871	255,0,0	3	58,469,1642	0,27029,28218
NC_045512.2	10	29876	p14_G2.283;b047dfbf-2553-491d-b8de-fa24029fd30e|7	40	+	10	29876	255,0,0	2	59,2836	0,27030
NC_045512.2	12	29880	p14_G2.283;cluster1105.fasta:2	40	+	12	29880	255,0,0	2	57,2840	0,27028
NC_045512.2	14	29881	p14_G2.283;cluster2986.fasta:2	40	+	14	29881	255,0,0	2	64,2829	0,27038
NC_045512.2	17	29875	p14_G2.283;cluster1547.fasta:2	40	+	17	29875	255,0,0	2	57,2828	0,27030
NC_045512.2	17	29871	p14_G2.283;cluster2172.fasta:2	40	+	17	29871	255,0,0	2	52,2831	0,27023
NC_045512.2	13	29873	p14_G2.283;cluster3412.fasta:2	40	+	13	29873	255,0,0	2	56,2833	0,27027
NC_045512.2	17	29874	p14_G2.283;cluster3964.fasta:2	40	+	17	29874	255,0,0	2	57,2827	0,27030
NC_045512.2	11	29850	p14_G2.283;cluster2278.fasta:2	40	+	11	29850	255,0,0	2	58,2810	0,27029
NC_045512.2	13	29873	p14_G2.283;cluster2831.fasta:2	40	+	13	29873	255,0,0	2	65,2826	0,27034
NC_045512.2	14	29871	p14_G2.283;cluster3684.fasta:2	40	+	14	29871	255,0,0	2	55,2831	0,27026
NC_045512.2	14	29873	p14_G2.283;cluster2672.fasta:2	40	+	14	29873	255,0,0	2	54,2830	0,27029
NC_045512.2	11	29876	p14_G2.283;cluster1607.fasta:2	40	+	11	29876	255,0,0	2	58,2836	0,27029
NC_045512.2	11	29873	p14_G2.283;cluster2113.fasta:2	40	+	11	29873	255,0,0	2	69,2819	0,27043
NC_045512.2	5	29871	p14_G2.283;a92d8e13-99fb-4580-b26f-c87a6d469941|14	40	+	5	29871	255,0,0	2	64,2831	0,27035
NC_045512.2	17	29876	p14_G2.283;cluster2810.fasta:2	40	+	17	29876	255,0,0	2	52,2836	0,27023
NC_045512.2	11	29874	p14_G2.283;cluster1122.fasta:2	40	+	11	29874	255,0,0	2	58,2834	0,27029
NC_045512.2	11	29881	p14_G2.283;cluster1854.fasta:2	40	+	11	29881	255,0,0	2	58,2841	0,27029
NC_045512.2	11	29876	p14_G2.283;cluster3553.fasta:2	40	+	11	29876	255,0,0	2	58,2836	0,27029
NC_045512.2	11	29871	p14_G2.283;cluster2487.fasta:2	40	+	11	29871	255,0,0	2	58,2831	0,27029
NC_045512.2	11	29876	p14_G2.283;cluster2901.fasta:2	40	+	11	29876	255,0,0	2	69,2822	0,27043
NC_045512.2	11	29891	p14_G2.283;cluster3532.fasta:2	40	+	11	29891	255,0,0	2	69,2834	0,27046
NC_045512.2	11	29874	p14_G2.283;a2880cd8-8c73-499d-bfea-a21fb9d533fe|3208	40	+	11	29874	255,0,0	2	58,2834	0,27029
NC_045512.2	11	29876	p14_G2.284;48086ac5-1f2d-4063-9f84-38ac1546d43c|11	40	+	11	29876	255,0,0	2	60,1659	0,28206
NC_045512.2	11	29876	p14_G2.285;cluster3896.fasta:2	40	+	11	29876	255,0,0	3	61,313,1222	0,28252,28643
NC_045512.2	18	29875	p14_G2.286;a7d85b4c-2bdd-4c4d-9122-5c8b5cdb96f0|11	40	+	18	29875	255,0,0	3	57,820,1875	0,27032,27982
NC_045512.2	11	29876	p14_G2.286;e1453952-226c-45c6-82aa-4973d478c71b|15	40	+	11	29876	255,0,0	3	58,830,1876	0,27029,27989
NC_045512.2	11	29876	p14_G2.287;4b8a6a08-6524-4529-9d7f-356bd7cda855|6	40	+	11	29876	255,0,0	2	64,1462	0,28403
NC_045512.2	14	29873	p14_G2.288;5f84fac8-c1cf-4b5a-9418-adebf8755bd9|10	40	+	14	29873	255,0,0	3	62,1071,2238	0,26467,27621
NC_045512.2	11	29876	p14_G2.288;cluster_117	40	+	11	29876	255,0,0	3	65,1072,2238	0,26469,27627
NC_045512.2	11	29876	p14_G2.289;13868a5f-1e7b-4568-99c7-01bbce34a5d8|14	40	+	11	29876	255,0,0	3	65,1390,1876	0,26469,27989
NC_045512.2	11	29874	p14_G2.289;cluster1283.fasta:2	40	+	11	29874	255,0,0	3	65,1390,1874	0,26469,27989
NC_045512.2	17	29876	p14_G2.290;ffe9ff61-02ed-48f3-a0e9-f9bfe8ac8922|6	40	+	17	29876	255,0,0	2	59,1643	0,28216
NC_045512.2	11	29874	p14_G2.290;a4d14095-563c-47cc-a9c4-1ffeab16bc20|38	40	+	11	29874	255,0,0	2	67,1637	0,28226
NC_045512.2	11	29876	p14_G2.291;d6836449-f6ae-46b5-914d-3286fcb363dd|7	40	+	11	29876	255,0,0	2	78,2067	0,27798
NC_045512.2	11	29876	p14_G2.292;9d166f3f-922d-4996-bc32-d6af63dac7e6|6	40	+	11	29876	255,0,0	2	720,1106	0,28759
NC_045512.2	11	29876	p14_G2.293;f577044a-387a-47e1-8b55-3c32b37b31c3|9	40	+	11	29876	255,0,0	2	720,570	0,29295
NC_045512.2	14	29873	p14_G2.294;591d6c9d-e17c-4206-9716-7b2135ad567b|16	40	+	14	29873	255,0,0	2	910,392	0,29467
NC_045512.2	11	29876	p14_G2.294;3aff40c0-7c01-4654-b1d6-86d084bf14d5|10	40	+	11	29876	255,0,0	2	917,398	0,29467
NC_045512.2	11	29876	p14_G2.295;b2e0b9e3-4c4b-4a6a-90e6-d2b8853a4da0|5	40	+	11	29876	255,0,0	2	1011,1820	0,28045
NC_045512.2	11	29876	p14_G2.296;eba8f7da-50e4-45a9-bdc0-173772da93a1|5	40	+	11	29876	255,0,0	2	1018,471	0,29394
NC_045512.2	11	29876	p14_G2.297;92ddcca8-ecc1-4be6-93ec-14174f210034|7	40	+	11	29876	255,0,0	2	1076,1633	0,28232
NC_045512.2	11	29876	p14_G2.298;effffc6a-e6c0-4232-bd34-69d409a49b1f|6	40	+	11	29876	255,0,0	2	1128,504	0,29361
NC_045512.2	15	29873	p14_G2.298;a9ccfbba-a6b3-4c7c-b1e0-c13a6344aba0|10	40	+	15	29873	255,0,0	2	1115,495	0,29363
NC_045512.2	11	29876	p14_G2.299;29a9d365-ec5c-4303-93ee-1d31cc61bd0a|6	40	+	11	29876	255,0,0	2	1263,562	0,29303
NC_045512.2	14	29876	p14_G2.300;6875b8e9-1f0f-4911-b575-1a373f942eab|12	40	+	14	29876	255,0,0	2	1281,1666	0,28196
NC_045512.2	11	29875	p14_G2.300;aa4f9e61-065f-4280-8891-8a7d58aa3b1a|7	40	+	11	29875	255,0,0	2	1281,1668	0,28196
NC_045512.2	11	29876	p14_G2.301;196771a7-b22f-4991-be6f-fc6e3b7768c5|8	40	+	11	29876	255,0,0	2	1285,1631	0,28234
NC_045512.2	11	29876	p14_G2.302;f0fcbbf4-3db2-4e28-83c0-2ec908a03d2a|10	40	+	11	29876	255,0,0	2	1285,389	0,29476
NC_045512.2	11	29876	p14_G2.303;a8e6e16a-2dc1-4483-b441-f462dcb205b1|12	40	+	11	29876	255,0,0	2	1302,572	0,29293
NC_045512.2	11	29874	p14_G2.304;cluster4016.fasta:2	40	+	11	29874	255,0,0	2	1425,491	0,29372
NC_045512.2	13	29876	p14_G2.304;ba9a20b5-8053-4d42-bd8a-f445400416e0|6	40	+	13	29876	255,0,0	2	1420,496	0,29367
NC_045512.2	11	29876	p14_G2.305;424087bc-7bb7-4290-8aa0-b81a7d393c44|7	40	+	11	29876	255,0,0	2	1469,1667	0,28198
NC_045512.2	11	29876	p14_G2.306;4500eb0e-47d0-45e6-9106-af1ea29e02be|7	40	+	11	29876	255,0,0	2	1845,396	0,29469
NC_045512.2	11	29876	p14_G2.307;99488f01-f194-4f37-9378-dd75d34eb4d9|5	40	+	11	29876	255,0,0	2	1917,1631	0,28234
NC_045512.2	11	29876	p14_G2.308;cluster1997.fasta:2	40	+	11	29876	255,0,0	2	2320,1294	0,28571
NC_045512.2	11	29876	p14_G2.309;95d0f395-eafd-41b6-b823-159c918fb51a|7	40	+	11	29876	255,0,0	2	2471,569	0,29296
NC_045512.2	11	29876	p14_G2.310;cluster1384.fasta:2	40	+	11	29876	255,0,0	2	3222,1634	0,28231
NC_045512.2	11	29876	p14_G2.311;cluster_78	40	+	11	29876	255,0,0	2	4903,1017	0,28848
NC_045512.2	11	29876	p14_G2.312;cluster_28	40	+	11	29876	255,0,0	2	6960,1629	0,28236
NC_045512.2	11	29876	p14_G2.313;cluster_13	40	+	11	29876	255,0,0	2	8821,2607	0,27258
NC_045512.2	11	29876	p14_G2.314;cluster_11	40	+	11	29876	255,0,0	2	13486,1093	0,28772
NC_045512.2	11	29877	p14_G2.315;a5484bb5-ffe4-4955-bb0d-0b029116811c|12	40	+	11	29877	255,0,0	2	9,3305	0,26561
NC_045512.2	11	29877	p14_G2.316;7f83216d-f066-4fec-9e5a-565a96acfe25|5	40	+	11	29877	255,0,0	3	53,1032,536	0,28243,29330
NC_045512.2	11	29877	p14_G2.317;cluster_147	40	+	11	29877	255,0,0	4	54,1978,76,320	0,21540,29372,29546
NC_045512.2	13	29874	p14_G2.318;07bb2964-708c-4b77-87e2-8b6c40912f6b|85	40	+	13	29874	255,0,0	3	53,1398,3054	0,25368,26807
NC_045512.2	11	29877	p14_G2.318;cluster2150.fasta:2	40	+	11	29877	255,0,0	3	55,1398,3061	0,25370,26805
NC_045512.2	14	29876	p14_G2.318;cluster2817.fasta:2	40	+	14	29876	255,0,0	3	52,1405,3056	0,25367,26806
NC_045512.2	11	29877	p14_G2.319;cluster_137	40	+	11	29877	255,0,0	3	55,1681,732	0,27373,29134
NC_045512.2	11	29877	p14_G2.320;cluster_141	40	+	11	29877	255,0,0	3	55,2118,229	0,27373,29637
NC_045512.2	11	29877	p14_G2.321;8514803f-32a8-4e1c-a920-48d89b7765d0|35	40	+	11	29877	255,0,0	3	65,1320,705	0,26469,29161
NC_045512.2	11	29877	p14_G2.322;6a63f5f1-5360-4714-9a53-cc97775ca293|7	40	+	11	29877	255,0,0	3	72,288,2119	0,27383,27747
NC_045512.2	11	29877	p14_G2.323;833a86b3-fda9-464e-9c20-993bddf355eb|7	40	+	11	29877	255,0,0	2	329,1664	0,28202
NC_045512.2	11	29877	p14_G2.324;cluster1477.fasta:2	40	+	11	29877	255,0,0	2	736,559	0,29307
NC_045512.2	11	29872	p14_G2.324;bd590864-84a8-44a4-8bf4-d1b57d4389d0|8	40	+	11	29872	255,0,0	2	744,562	0,29299
NC_045512.2	11	29877	p14_G2.325;7a680203-e135-4d64-8c1d-a185085f3a12|5	40	+	11	29877	255,0,0	2	1102,402	0,29464
NC_045512.2	11	29878	p14_G2.326;13b253cf-6610-4099-87c7-a125b1506583|8	40	+	11	29878	255,0,0	3	53,1474,102	0,28243,29765
NC_045512.2	11	29878	p14_G2.327;cluster_231	40	+	11	29878	255,0,0	3	54,102,78	0,21540,29789
NC_045512.2	11	29878	p14_G2.328;9778b4c2-cab0-4cdf-85b4-da6747d2e395|5	40	+	11	29878	255,0,0	3	55,934,863	0,27373,29004
NC_045512.2	33	29875	p14_G2.329;19d6d569-27b0-47ae-b946-c57c497c739e|41	40	+	33	29875	255,0,0	3	33,975,1449	0,27351,28393
NC_045512.2	14	29878	p14_G2.329;0c560a03-49b2-44b8-85e2-03a2156939e6|7	40	+	14	29878	255,0,0	3	52,978,1443	0,27370,28421
NC_045512.2	11	29871	p14_G2.329;7c17de8e-c5da-4e2c-b9ad-245c851397b9|8	40	+	11	29871	255,0,0	3	53,978,1441	0,27373,28419
NC_045512.2	11	29878	p14_G2.330;cluster3996.fasta:2	40	+	11	29878	255,0,0	2	57,2405	0,27462
NC_045512.2	11	29878	p14_G2.331;62191da0-b65b-402b-a6e6-635843ce12fe|6	40	+	11	29878	255,0,0	2	961,1654	0,28213
NC_045512.2	11	29878	p14_G2.332;f68025e0-8388-4ff7-a0d1-872462f1ba7c|12	40	+	11	29878	255,0,0	2	1073,526	0,29341
NC_045512.2	11	29878	p14_G2.333;cc589e44-7ed6-4212-82de-3d5e080b4e20|6	40	+	11	29878	255,0,0	2	1096,515	0,29352
NC_045512.2	11	29878	p14_G2.334;cluster3874.fasta:2	40	+	11	29878	255,0,0	2	1194,395	0,29472
NC_045512.2	11	29878	p14_G2.335;1cea78a4-7c78-483a-a3ca-0e87a74c3320|5	40	+	11	29878	255,0,0	2	1425,403	0,29464
NC_045512.2	11	29878	p14_G2.336;58087220-f77d-410f-9d57-dc0b5c68531a|6	40	+	11	29878	255,0,0	2	1929,390	0,29477
NC_045512.2	11	29878	p14_G2.337;cluster_68	40	+	11	29878	255,0,0	3	3673,2270,1206	0,26224,28661
NC_045512.2	11	29876	p14_G2.338;59dff558-63c2-4466-83a2-18b8cde0209b|9	40	+	11	29876	255,0,0	3	54,1827,86	0,27872,29779
NC_045512.2	18	29871	p14_G2.338;71504fe3-64ee-4ecd-a29e-818adb6ab0ba|22	40	+	18	29871	255,0,0	3	47,1827,81	0,27865,29772
NC_045512.2	13	29874	p14_G2.338;306d320d-89bc-4b6f-bfc4-a4c59df4cfdf|8	40	+	13	29874	255,0,0	3	52,1827,84	0,27870,29777
NC_045512.2	11	29879	p14_G2.338;b5f022c0-796e-4164-981a-317caa95fe5a|11	40	+	11	29879	255,0,0	3	54,1826,91	0,27872,29777
NC_045512.2	11	29879	p14_G2.339;cluster3333.fasta:2	40	+	11	29879	255,0,0	3	55,816,2493	0,26455,27375
NC_045512.2	11	29879	p14_G2.340;cluster_61	40	+	11	29879	255,0,0	3	56,1578,6281	0,21543,23587
NC_045512.2	11	29879	p14_G2.341;24738097-4fdc-4b29-9540-6527d86545d6|5	40	+	11	29879	255,0,0	2	922,1639	0,28229
NC_045512.2	11	29879	p14_G2.342;94270bf4-53b3-40c5-8cb1-a8924b533f15|8	40	+	11	29879	255,0,0	2	930,1656	0,28212
NC_045512.2	11	29879	p14_G2.343;bdb9bbe3-2f52-4b3a-965c-e7b5e690e75c|6	40	+	11	29879	255,0,0	2	1214,1636	0,28232
NC_045512.2	11	29877	p14_G2.344;95458b7f-9f62-464d-bc69-1931cbaaaf5b|18	40	+	11	29877	255,0,0	3	55,2407,681	0,25370,29185
NC_045512.2	11	29880	p14_G2.344;fef83f58-a199-4502-b898-44aa3d8321c6|5	40	+	11	29880	255,0,0	3	55,2407,684	0,25370,29185
NC_045512.2	11	29880	p14_G2.345;4c5466dd-bcda-41c5-982d-26ef0ed7083d|6	40	+	11	29880	255,0,0	2	1215,1659	0,28210
NC_045512.2	11	29881	p14_G2.346;cluster1708.fasta:2	40	+	11	29881	255,0,0	2	21,2588	0,27282
NC_045512.2	11	29881	p14_G2.347;ec858da8-8e3e-4605-b13c-0e630a33670e|5	40	+	11	29881	255,0,0	3	64,1444,91	0,28255,29779
NC_045512.2	14	29872	p14_G2.348;57ab2dd6-b20c-4af4-8c80-83d9c97c9f71|6	40	+	14	29872	255,0,0	2	63,4446	0,25412
NC_045512.2	11	29881	p14_G2.348;3cc29b94-7d5f-41c6-a28a-c774fd6f1136|7	40	+	11	29881	255,0,0	2	57,4457	0,25413
NC_045512.2	11	29882	p14_G2.349;a934e340-57fd-4cac-ac94-db1b9f84ad71|5	40	+	11	29882	255,0,0	3	53,930,2197	0,26456,27674
NC_045512.2	11	29882	p14_G2.350;a1cb4a2f-ebb7-43a4-995b-a06a697a4e19|8	40	+	11	29882	255,0,0	3	55,1024,1028	0,27373,28843
NC_045512.2	11	29882	p14_G2.351;8346b8f9-a90f-4f7c-9842-f8b00e4db41d|8	40	+	11	29882	255,0,0	2	820,417	0,29454
NC_045512.2	11	29883	p14_G2.352;f8c3db3f-1798-4237-9c0f-00c2ab604acc|7	40	+	11	29883	255,0,0	2	28,406	0,29466
NC_045512.2	11	29884	p14_G2.353;85a77d48-eda3-4000-9b66-85a7d72f22a5|5	40	+	11	29884	255,0,0	2	1283,517	0,29356
NC_045512.2	11	29886	p14_G2.354;8639500d-dbb6-45ee-a2ef-e318f6d51c69|5	40	+	11	29886	255,0,0	3	55,959,869	0,27373,29006
NC_045512.2	11	29858	p14_G2.354;543e33e9-854d-402e-a6cb-d59e8e679926|8	40	+	11	29858	255,0,0	3	55,953,844	0,27373,29003
NC_045512.2	11	29887	p14_G2.355;f8716771-c2f6-48a4-993e-bfdf363bd017|5	40	+	11	29887	255,0,0	2	72,1762	0,28114
NC_045512.2	11	29889	p14_G2.356;7ed02fa5-06ba-4f70-aa57-11cdaceeddab|5	40	+	11	29889	255,0,0	2	722,490	0,29388
NC_045512.2	18	29890	p14_G2.357;eeb8ad18-97f0-4365-a1e1-0a9339c3de1b|172	40	+	18	29890	255,0,0	3	46,1333,718	0,26449,29154
NC_045512.2	11	29874	p14_G2.357;e0ce0811-ae19-496e-aeee-9505f640642b|9	40	+	11	29874	255,0,0	3	51,1328,708	0,26456,29155
NC_045512.2	11	29881	p14_G2.357;3dae1eba-5cf3-4953-8fd4-33a114e8483b|5	40	+	11	29881	255,0,0	3	51,1333,709	0,26456,29161
NC_045512.2	11	29901	p14_G2.358;2bc92209-41f3-4768-a228-7de5317c3d52|5	40	+	11	29901	255,0,0	3	51,191,1048	0,28243,28842
NC_045512.2	12	28332	p14_G2.359;517d9b19-afcc-44bf-88a2-e3dd1ed07619|24	40	+	12	28332	255,0,0	2	52,78	0,28242
NC_045512.2	12	28442	p14_G2.360;8f071f9a-039b-48ef-b4e9-f6c147e650f5|9	40	+	12	28442	255,0,0	2	52,1058	0,27372
NC_045512.2	12	29844	p14_G2.361;3fea15ea-0473-4c8a-b020-8f58c6fa186a|8	40	+	12	29844	255,0,0	3	54,467,1630	0,27372,28202
NC_045512.2	12	29874	p14_G2.362;a906d2ad-542d-405f-9e9c-9eaa584d7a2a|23	40	+	12	29874	255,0,0	2	1603,1188	0,28674
NC_045512.2	12	29875	p14_G2.363;cluster_35	40	+	12	29875	255,0,0	3	7180,358,1620	0,27513,28243
NC_045512.2	12	29880	p14_G2.364;18199a32-d384-4bf9-86d5-32b6a461d9f9|5	40	+	12	29880	255,0,0	2	2416,569	0,29299
NC_045512.2	12	29886	p14_G2.365;871efdf9-6920-49e0-8bc0-946affc29e53|5	40	+	12	29886	255,0,0	3	54,977,904	0,27372,28970
NC_045512.2	13	390	p14_G2.366;d3dd29a8-fb04-4fa2-b170-4ec85f5b7cca|7	40	+	13	390	255,0,0	1	377	0
NC_045512.2	13	723	p14_G2.367;cluster1733.fasta:2	40	+	13	723	255,0,0	1	710	0
NC_045512.2	17	734	p14_G2.367;486e7bd1-8972-4df1-9b87-93f14fc0cf5a|23	40	+	17	734	255,0,0	1	717	0
NC_045512.2	13	1494	p14_G2.368;20e20915-757d-4922-9189-42e1df1ff86d|5	40	+	13	1494	255,0,0	1	1481	0
NC_045512.2	13	26117	p14_G2.369;ba5b0e76-de34-42e7-b3fe-6a1da7fd1629|38	40	+	13	26117	255,0,0	2	51,736	0,25368
NC_045512.2	13	26952	p14_G2.370;ff8620e5-67c4-4eb8-99c0-c7de650e6f6b|43	40	+	13	26952	255,0,0	2	53,1571	0,25368
NC_045512.2	13	26980	p14_G2.371;af8869de-10e1-49b5-a983-31ecfdf4f1fa|29	40	+	13	26980	255,0,0	2	63,500	0,26467
NC_045512.2	13	27242	p14_G2.372;74f14bb7-ce3d-4d11-b989-1144ad61eb17|9	40	+	13	27242	255,0,0	2	53,1861	0,25368
NC_045512.2	13	27470	p14_G2.373;786e3063-d611-4ced-959f-bb2896eb84dc|7	40	+	13	27470	255,0,0	2	63,990	0,26467
NC_045512.2	13	28404	p14_G2.374;f07a390e-46d1-4bb6-a1f3-29cb496b6f04|5	40	+	13	28404	255,0,0	2	51,1937	0,26454
NC_045512.2	13	29128	p14_G2.375;452fcf60-a463-40d0-a1cb-8f75b318d309|10	40	+	13	29128	255,0,0	2	63,2648	0,26467
NC_045512.2	13	29136	p14_G2.376;c07da666-1489-4a38-a05c-ce7b12cc498e|21	40	+	13	29136	255,0,0	2	50,2669	0,26454
NC_045512.2	13	29301	p14_G2.377;a969e1a2-5da9-4a15-af08-b7e8f4901a68|24	40	+	13	29301	255,0,0	2	53,1917	0,27371
NC_045512.2	13	29846	p14_G2.378;0de4c604-53c6-4b17-8c77-595e522ba6c7|13	40	+	13	29846	255,0,0	2	14,3347	0,26486
NC_045512.2	13	29864	p14_G2.379;e5528cbb-caab-447b-824a-598966269f38|10	40	+	13	29864	255,0,0	3	51,390,1139	0,28241,28712
NC_045512.2	13	29865	p14_G2.380;10d77b96-c213-4e2b-a61f-c1780697de6d|5	40	+	13	29865	255,0,0	3	53,2299,71	0,27371,29781
NC_045512.2	13	29865	p14_G2.381;72afda8a-df46-4204-a0eb-23918b816a38|5	40	+	13	29865	255,0,0	2	57,5551	0,24301
NC_045512.2	13	29867	p14_G2.382;7810314a-03e3-4b0f-98b6-0cbc4033106b|6	40	+	13	29867	255,0,0	2	54,7365	0,22489
NC_045512.2	13	29869	p14_G2.383;7728f915-ab01-410a-b7c5-4670c2fb571b|9	40	+	13	29869	255,0,0	2	6623,1627	0,28229
NC_045512.2	13	29870	p14_G2.384;cluster3416.fasta:2	40	+	13	29870	255,0,0	2	2897,544	0,29313
NC_045512.2	13	29871	p14_G2.385;fabfacf9-3d56-45a6-8721-5c3c62797718|6	40	+	13	29871	255,0,0	3	51,756,807	0,28241,29051
NC_045512.2	13	29871	p14_G2.386;cluster3898.fasta:2	40	+	13	29871	255,0,0	3	53,3357,1090	0,25368,28768
NC_045512.2	13	29871	p14_G2.387;cluster3841.fasta:2	40	+	13	29871	255,0,0	3	53,195,2248	0,27371,27610
NC_045512.2	13	29871	p14_G2.388;af0b485c-5491-48ae-8916-535e4a39a7a4|9	40	+	13	29871	255,0,0	3	53,934,750	0,27371,29108
NC_045512.2	13	29871	p14_G2.389;291a32ae-7995-40e1-a460-2cd3abb25dea|5	40	+	13	29871	255,0,0	3	53,1111,1141	0,27371,28717
NC_045512.2	13	29871	p14_G2.390;b01846b1-6c1c-4d72-8393-03dbfe6e541e|5	40	+	13	29871	255,0,0	2	721,751	0,29107
NC_045512.2	13	29871	p14_G2.391;64405e25-cbf2-43e7-8240-9b5645e1912c|5	40	+	13	29871	255,0,0	2	1024,682	0,29176
NC_045512.2	13	29871	p14_G2.392;499803c6-83df-46cd-a091-99d7ce8fc298|6	40	+	13	29871	255,0,0	2	1294,397	0,29461
NC_045512.2	13	29871	p14_G2.393;192779c1-c8dc-4f63-82ff-52792ff9c1ae|5	40	+	13	29871	255,0,0	2	1383,546	0,29312
NC_045512.2	13	29871	p14_G2.394;b1169e77-983d-4c67-9242-59177edea638|5	40	+	13	29871	255,0,0	2	1840,521	0,29337
NC_045512.2	13	29871	p14_G2.395;cluster1917.fasta:2	40	+	13	29871	255,0,0	2	3081,624	0,29234
NC_045512.2	13	29871	p14_G2.396;53e6fe81-9966-4fc4-9415-53b135878527|7	40	+	13	29871	255,0,0	2	3130,1670	0,28188
NC_045512.2	13	29871	p14_G2.397;71ba5e11-58ce-4417-9f4b-c35e10ff6429|6	40	+	13	29871	255,0,0	2	6593,1633	0,28225
NC_045512.2	13	29871	p14_G2.398;c6953b77-961e-4231-bea5-c91797384515|6	40	+	13	29871	255,0,0	2	8313,1650	0,28208
NC_045512.2	13	29872	p14_G2.399;cluster2204.fasta:2	40	+	13	29872	255,0,0	3	55,713,2032	0,15763,27827
NC_045512.2	13	29872	p14_G2.400;5844859f-8372-482c-ae0e-0346de56ab73|7	40	+	13	29872	255,0,0	2	55,719	0,29140
NC_045512.2	13	29872	p14_G2.401;a5b09dd6-18ed-4593-a314-4918d354f238|7	40	+	13	29872	255,0,0	2	75,1569	0,28290
NC_045512.2	13	29872	p14_G2.402;c7f9a9d8-581e-4c18-9606-df0707b8b997|10	40	+	13	29872	255,0,0	2	730,441	0,29418
NC_045512.2	13	29872	p14_G2.403;9ad8661e-b80d-4ab8-8a0f-239d47be8ff5|10	40	+	13	29872	255,0,0	2	914,532	0,29327
NC_045512.2	13	29872	p14_G2.404;08d6afae-b560-42e9-9301-9582b0d273c0|5	40	+	13	29872	255,0,0	2	2492,1630	0,28229
NC_045512.2	13	29873	p14_G2.405;fe6befc3-8292-4378-b8c9-43166825ffba|10	40	+	13	29873	255,0,0	2	1960,1660	0,28200
NC_045512.2	13	29873	p14_G2.406;cluster_41	40	+	13	29873	255,0,0	4	2699,3468,2923,78	0,5669,26776,29782
NC_045512.2	13	29874	p14_G2.407;73ba704c-4a7e-4cea-b762-1798ce0054d3|7	40	+	13	29874	255,0,0	3	51,1436,84	0,28241,29777
NC_045512.2	13	29874	p14_G2.408;7a4887cb-59db-4d1f-ac52-a47561c3c2fc|18	40	+	13	29874	255,0,0	3	56,1634,1874	0,26223,27987
NC_045512.2	13	29874	p14_G2.409;0c987c93-ef71-4024-b049-e1f92a3d5501|12	40	+	13	29874	255,0,0	2	62,3428	0,26433
NC_045512.2	13	29874	p14_G2.410;385f7d55-3a2e-47d6-9270-6b589957b211|7	40	+	13	29874	255,0,0	2	922,408	0,29453
NC_045512.2	13	29874	p14_G2.411;d943645c-4bb9-4755-a18b-1a2c21aa20ae|8	40	+	13	29874	255,0,0	2	1097,544	0,29317
NC_045512.2	13	29874	p14_G2.412;e55a7bd8-39fd-487c-992b-3019cfc8b82e|7	40	+	13	29874	255,0,0	2	1127,613	0,29248
NC_045512.2	13	29871	p14_G2.413;cluster3772.fasta:2	40	+	13	29871	255,0,0	2	1369,490	0,29368
NC_045512.2	14	29874	p14_G2.413;955ba187-7bc4-425b-8919-9222f5cc6140|9	40	+	14	29874	255,0,0	2	1366,495	0,29365
NC_045512.2	13	29875	p14_G2.414;cluster2001.fasta:2	40	+	13	29875	255,0,0	4	51,858,1471,80	0,26454,28229,29782
NC_045512.2	14	29871	p14_G2.415;b96c44b3-d164-4186-845b-c3b224191170|9	40	+	14	29871	255,0,0	3	50,107,1456	0,28240,28401
NC_045512.2	13	29875	p14_G2.415;5881f4f3-5f2f-423d-b684-44c90c0e2819|5	40	+	13	29875	255,0,0	3	51,107,1460	0,28241,28402
NC_045512.2	13	29875	p14_G2.416;cc23da4b-9425-45fd-90cb-0cc33fc97bb1|19	40	+	13	29875	255,0,0	3	51,271,1299	0,28241,28563
NC_045512.2	18	29871	p14_G2.416;7ea8626b-7a9e-43a1-b204-eb5d30220331|38	40	+	18	29871	255,0,0	3	44,271,1295	0,28236,28558
NC_045512.2	13	29875	p14_G2.417;5a42667c-6430-4200-b3e2-6c081b9bcc6b|14	40	+	13	29875	255,0,0	3	52,5228,3055	0,21538,26807
NC_045512.2	13	29875	p14_G2.418;0d849b05-6f36-4027-ac1c-c43ec3527559|6	40	+	13	29875	255,0,0	2	54,2950	0,26912
NC_045512.2	13	29875	p14_G2.419;cluster1777.fasta:2	40	+	13	29875	255,0,0	2	81,2439	0,27423
NC_045512.2	13	29875	p14_G2.420;cluster_121	40	+	13	29875	255,0,0	3	1177,231,1463	0,1537,28399
NC_045512.2	13	29875	p14_G2.421;cluster_128	40	+	13	29875	255,0,0	3	1456,1244,395	0,4595,29467
NC_045512.2	13	29875	p14_G2.422;3b97c4c9-effb-425b-be62-f39268abcf0e|10	40	+	13	29875	255,0,0	2	1840,611	0,29251
NC_045512.2	13	29876	p14_G2.423;cluster515.fasta:6	40	+	13	29876	255,0,0	3	30,137,1641	0,27360,28222
NC_045512.2	13	29876	p14_G2.424;cluster3371.fasta:2	40	+	13	29876	255,0,0	3	53,1814,410	0,4745,29453
NC_045512.2	13	29876	p14_G2.425;b75f0bea-092f-4d8a-b196-524c7a64dd64|5	40	+	13	29876	255,0,0	3	63,3210,60	0,26467,29803
NC_045512.2	13	29876	p14_G2.426;f1704068-1c78-47c8-9ff6-11b836d55f57|7	40	+	13	29876	255,0,0	2	1260,394	0,29469
NC_045512.2	13	29876	p14_G2.427;8a8f3e8e-dff8-409a-bea8-e74378637079|5	40	+	13	29876	255,0,0	2	1669,353	0,29510
NC_045512.2	13	29876	p14_G2.428;cluster_2	40	+	13	29876	255,0,0	3	12339,3533,459	0,13295,29404
NC_045512.2	13	29877	p14_G2.429;576d0b6e-0008-4421-94f2-d7c0ba9a49e0|6	40	+	13	29877	255,0,0	3	49,249,1149	0,28241,28715
NC_045512.2	13	29877	p14_G2.430;c5096f91-2721-4c07-a6d6-456897f1bd1b|6	40	+	13	29877	255,0,0	2	62,3576	0,26288
NC_045512.2	13	29877	p14_G2.431;1a5f0132-9cb4-4428-844f-3076236b0a85|5	40	+	13	29877	255,0,0	2	1013,1729	0,28135
NC_045512.2	13	29877	p14_G2.432;930497e4-6ff4-41c3-b677-b41597066162|11	40	+	13	29877	255,0,0	2	1347,702	0,29162
NC_045512.2	13	29877	p14_G2.433;cluster_72	40	+	13	29877	255,0,0	2	6619,408	0,29456
NC_045512.2	13	29874	p14_G2.433;1d043bb5-b7af-49cd-a74b-af8ed23ce370|5	40	+	13	29874	255,0,0	2	6618,397	0,29464
NC_045512.2	13	29877	p14_G2.434;cluster_0	40	+	13	29877	255,0,0	1	29864	0
NC_045512.2	13	29878	p14_G2.435;685738bf-88c5-426c-83c5-61841699608a|5	40	+	13	29878	255,0,0	2	733,1423	0,28442
NC_045512.2	13	29878	p14_G2.436;031241be-aac5-4a78-aeee-908911fd58ac|10	40	+	13	29878	255,0,0	2	914,526	0,29339
NC_045512.2	13	29878	p14_G2.437;81f126c5-fcaa-4770-a37c-0d40bfb85603|5	40	+	13	29878	255,0,0	2	1462,570	0,29295
NC_045512.2	13	29878	p14_G2.438;4762e357-3071-4cd2-bd58-5f066913177a|5	40	+	13	29878	255,0,0	2	3760,1624	0,28241
NC_045512.2	13	29878	p14_G2.439;cluster55.fasta:2	40	+	13	29878	255,0,0	3	5045,1268,396	0,5350,29469
NC_045512.2	13	29879	p14_G2.440;185fbbc8-5ce2-4524-82ef-9f07490b8ba5|5	40	+	13	29879	255,0,0	3	51,3041,905	0,25368,28961
NC_045512.2	13	29887	p14_G2.441;ebd7548f-8c78-4829-b085-e39ed1ebcc90|8	40	+	13	29887	255,0,0	2	70,918	0,28956
NC_045512.2	14	554	p14_G2.442;6d7955e4-6c5c-4f31-a4fb-a85f6fc4ed93|6	40	+	14	554	255,0,0	1	540	0
NC_045512.2	14	1029	p14_G2.443;6339e9f2-a109-4996-8b21-889d11055368|6	40	+	14	1029	255,0,0	1	1015	0
NC_045512.2	14	1218	p14_G2.444;ef50d1dc-1612-466d-a750-96bb4dd6928b|5	40	+	14	1218	255,0,0	1	1204	0
NC_045512.2	14	2471	p14_G2.445;4d369798-6494-40bc-a757-03be3fd17fbf|10	40	+	14	2471	255,0,0	1	2457	0
NC_045512.2	14	25987	p14_G2.446;fd6ea807-b877-45ca-bfeb-047b088231a8|6	40	+	14	25987	255,0,0	2	52,606	0,25367
NC_045512.2	14	26694	p14_G2.447;9d334039-31ce-4005-bde5-9bee23d63b08|5	40	+	14	26694	255,0,0	2	52,1313	0,25367
NC_045512.2	14	26828	p14_G2.448;0f220617-bccf-4431-9200-220b3fd470c4|17	40	+	14	26828	255,0,0	2	62,348	0,26466
NC_045512.2	14	27384	p14_G2.449;133360fc-f1cf-4329-9da6-649cee6c241a|11	40	+	14	27384	255,0,0	2	51,2003	0,25367
NC_045512.2	14	27959	p14_G2.450;54e38bdf-c9e9-4ee4-91c5-747c5247c8b6|5	40	+	14	27959	255,0,0	2	52,2578	0,25367
NC_045512.2	14	28135	p14_G2.451;cluster2596.fasta:2	40	+	14	28135	255,0,0	2	48,1668	0,26453
NC_045512.2	14	28337	p14_G2.452;cluster1472.fasta:2	40	+	14	28337	255,0,0	2	61,571	0,27752
NC_045512.2	14	28404	p14_G2.453;cluster2966.fasta:2	40	+	14	28404	255,0,0	2	55,2168	0,26222
NC_045512.2	14	28566	p14_G2.454;8673c58b-c232-435a-9cc2-7247ea4de44e|38	40	+	14	28566	255,0,0	2	62,2086	0,26466
NC_045512.2	14	29019	p14_G2.455;c76457fa-cacc-42b1-be9b-7fda3fabb183|16	40	+	14	29019	255,0,0	2	50,2552	0,26453
NC_045512.2	14	29222	p14_G2.456;288a4fa4-3239-42cf-902e-5af0f7f6394a|7	40	+	14	29222	255,0,0	2	60,2175	0,27033
NC_045512.2	14	29243	p14_G2.457;74ee1f68-94c8-4dba-bd9f-15ca80c39870|76	40	+	14	29243	255,0,0	2	50,989	0,28240
NC_045512.2	14	29298	p14_G2.458;75dd128e-cd7a-4acb-88bb-b6083edfcb1b|31	40	+	14	29298	255,0,0	2	62,2818	0,26466
NC_045512.2	14	29473	p14_G2.459;4c243bd6-9985-48e4-96d1-d827413e4ade|9	40	+	14	29473	255,0,0	2	51,1590	0,27869
NC_045512.2	18	29462	p14_G2.459;30067786-6b96-4ffa-bf0f-a052cd95cf52|16	40	+	18	29462	255,0,0	2	47,1579	0,27865
NC_045512.2	14	29718	p14_G2.460;e7398091-d662-4737-956b-f75ae9cef7cc|5	40	+	14	29718	255,0,0	2	69,3231	0,26473
NC_045512.2	14	29847	p14_G2.461;ca8f7b20-8998-41c2-aa21-bdda3412d3a7|40	40	+	14	29847	255,0,0	2	1353,367	0,29466
NC_045512.2	14	29863	p14_G2.462;ee7a47cd-9ce5-4b17-9090-a66bc7a7d591|10	40	+	14	29863	255,0,0	2	1352,397	0,29452
NC_045512.2	14	29866	p14_G2.463;cluster3373.fasta:2	40	+	14	29866	255,0,0	3	45,745,1644	0,27368,28208
NC_045512.2	14	29870	p14_G2.464;b1663452-fc52-41ca-be95-01da8628f3a4|8	40	+	14	29870	255,0,0	3	52,1295,1140	0,27370,28716
NC_045512.2	14	29871	p14_G2.465;cluster2195.fasta:2	40	+	14	29871	255,0,0	3	45,2340,108	0,27367,29749
NC_045512.2	17	29871	p14_G2.465;4c2ce6fb-1ae6-4dc4-96ff-1efa0c373235|6	40	+	17	29871	255,0,0	3	47,2329,111	0,27367,29743
NC_045512.2	14	29871	p14_G2.466;b19bacbd-c9b5-48d0-ac5c-0dc385cde087|8	40	+	14	29871	255,0,0	3	50,241,1222	0,28240,28635
NC_045512.2	14	29871	p14_G2.467;f6187f35-8fe3-46db-81f7-831e5b5d17df|5	40	+	14	29871	255,0,0	4	52,1393,975,696	0,25367,26805,29161
NC_045512.2	14	29871	p14_G2.468;25bedb51-8160-4b99-a6ba-2beb55ed5d1c|19	40	+	14	29871	255,0,0	3	62,1881,1440	0,26466,28417
NC_045512.2	14	29871	p14_G2.469;01b9bcaa-fff1-4571-ba3b-dba46621ecc1|7	40	+	14	29871	255,0,0	2	717,1025	0,28832
NC_045512.2	14	29871	p14_G2.470;fa8d0f75-8fd6-45aa-9799-49841e1b3ee2|9	40	+	14	29871	255,0,0	2	803,1652	0,28205
NC_045512.2	14	29871	p14_G2.471;cluster734.fasta:2	40	+	14	29871	255,0,0	2	821,1631	0,28226
NC_045512.2	14	29871	p14_G2.472;251ec649-503b-4449-851e-ebd622908715|9	40	+	14	29871	255,0,0	2	830,682	0,29175
NC_045512.2	14	29871	p14_G2.473;03b4401b-6602-4643-8d06-3315862d63a7|5	40	+	14	29871	255,0,0	2	832,590	0,29267
NC_045512.2	14	29871	p14_G2.474;fe7eed4f-8c7b-45a3-aa63-3aae25d75172|8	40	+	14	29871	255,0,0	2	1014,382	0,29475
NC_045512.2	14	29871	p14_G2.475;70bec2c6-334c-4d40-a018-7c061ced8a59|5	40	+	14	29871	255,0,0	2	1095,1641	0,28216
NC_045512.2	14	29871	p14_G2.476;c4be70d9-c5de-49db-96f6-6bded22450b9|6	40	+	14	29871	255,0,0	2	1346,1141	0,28716
NC_045512.2	14	29871	p14_G2.477;c80a4e4f-0838-40fa-9900-9e856fb46d2d|9	40	+	14	29871	255,0,0	2	6636,391	0,29466
NC_045512.2	14	29871	p14_G2.478;3c04b7e1-a1ee-4e9b-b68d-6afa68084c63|6	40	+	14	29871	255,0,0	2	6957,1659	0,28198
NC_045512.2	14	29872	p14_G2.479;8408647e-400e-4f5f-a0b7-787f55cb8a61|12	40	+	14	29872	255,0,0	3	55,1145,405	0,26222,29453
NC_045512.2	14	29872	p14_G2.480;93a231c0-a686-4ddf-93d7-00cc671a24dc|8	40	+	14	29872	255,0,0	2	1923,1662	0,28196
NC_045512.2	14	29873	p14_G2.481;cluster2015.fasta:2	40	+	14	29873	255,0,0	3	51,5837,2188	0,21537,27671
NC_045512.2	14	29873	p14_G2.482;0acec70b-3f7b-4374-a924-e43b2c7924ef|5	40	+	14	29873	255,0,0	3	52,1042,900	0,27370,28959
NC_045512.2	14	29873	p14_G2.483;6bff1b5b-df8d-4439-989e-78bcd3880895|11	40	+	14	29873	255,0,0	3	55,2670,83	0,27026,29776
NC_045512.2	14	29873	p14_G2.484;f2bc79a4-47c7-409d-b025-feba3decd6ec|8	40	+	14	29873	255,0,0	2	716,397	0,29462
NC_045512.2	14	29873	p14_G2.485;fe24787e-b5cf-4009-9dbd-87fa6ea1d638|5	40	+	14	29873	255,0,0	2	1344,939	0,28920
NC_045512.2	14	29873	p14_G2.486;0f139746-5c84-4413-8f6a-872ac77d30c7|5	40	+	14	29873	255,0,0	2	1361,642	0,29217
NC_045512.2	15	29873	p14_G2.487;a40bdc3d-b1a0-44cb-b7df-616067706bcb|9	40	+	15	29873	255,0,0	3	49,410,1145	0,28239,28713
NC_045512.2	14	29874	p14_G2.487;cluster1229.fasta:2	40	+	14	29874	255,0,0	3	50,410,1146	0,28240,28714
NC_045512.2	14	29874	p14_G2.488;cluster_60	40	+	14	29874	255,0,0	3	51,4657,3141	0,21537,26719
NC_045512.2	14	29871	p14_G2.489;cf9eb95d-b096-4c98-aefe-99f0bda909fe|67	40	+	14	29871	255,0,0	3	52,2326,79	0,27370,29778
NC_045512.2	11	29874	p14_G2.489;5fa6a945-14ae-4f57-bc27-81c26e16b725|6	40	+	11	29874	255,0,0	3	53,2326,84	0,27373,29779
NC_045512.2	11	29871	p14_G2.489;6bda888c-b3b2-4c4b-bdeb-6a21360c4483|13	40	+	11	29871	255,0,0	3	55,2325,81	0,27373,29779
NC_045512.2	14	29874	p14_G2.489;45886b48-5171-4333-b524-4f6daa5e7dce|34	40	+	14	29874	255,0,0	3	50,2325,82	0,27370,29778
NC_045512.2	17	29875	p14_G2.489;17611b6c-0709-4702-baae-9a94da1a6c5d|55	40	+	17	29875	255,0,0	3	49,2326,85	0,27367,29773
NC_045512.2	13	29873	p14_G2.489;a03df156-0b90-420f-9487-cebecf5760cc|24	40	+	13	29873	255,0,0	3	53,2326,83	0,27371,29777
NC_045512.2	14	29873	p14_G2.489;fbbac885-b1c8-4e04-87f3-a418aa7c1bcc|46	40	+	14	29873	255,0,0	3	52,2326,85	0,27370,29774
NC_045512.2	14	29874	p14_G2.490;e5fab819-25ce-4b1e-9aaa-fbabd55010f6|11	40	+	14	29874	255,0,0	3	62,917,2189	0,26466,27671
NC_045512.2	14	29874	p14_G2.491;65ef381b-4596-4422-aad0-1940523dc743|6	40	+	14	29874	255,0,0	2	721,489	0,29371
NC_045512.2	14	29874	p14_G2.492;2e51e3bc-d9ef-4c2c-8a83-f9b16e76ac64|7	40	+	14	29874	255,0,0	2	733,641	0,29219
NC_045512.2	14	29874	p14_G2.493;4f45c788-f294-4007-b939-c42c94e1c5c2|24	40	+	14	29874	255,0,0	2	810,525	0,29335
NC_045512.2	14	29874	p14_G2.494;918ec6f0-dc11-4248-bb06-a1a703c3e278|12	40	+	14	29874	255,0,0	2	1083,565	0,29295
NC_045512.2	14	29874	p14_G2.495;b902c8ee-aba8-4a5a-a986-6e3af18eb7c6|6	40	+	14	29874	255,0,0	2	1098,453	0,29407
NC_045512.2	14	29874	p14_G2.496;7cba1596-44f1-4d2b-89e6-b9fe497bbcd1|16	40	+	14	29874	255,0,0	2	1156,1632	0,28228
NC_045512.2	14	29874	p14_G2.497;d7437322-4d86-4751-90ad-878439636c35|50	40	+	14	29874	255,0,0	2	1347,567	0,29293
NC_045512.2	14	29875	p14_G2.498;e6855683-31b3-462f-9b5f-177ae00f9e5c|6	40	+	14	29875	255,0,0	2	51,765	0,29096
NC_045512.2	14	29875	p14_G2.499;89a1acc1-dbb5-4156-b0d7-e6270b882274|5	40	+	14	29875	255,0,0	3	52,2387,685	0,25367,29176
NC_045512.2	14	29875	p14_G2.500;0ffa4d58-ce91-42e4-a348-31decd5fba61|5	40	+	14	29875	255,0,0	3	54,203,3140	0,26456,26721
NC_045512.2	15	29874	p14_G2.501;556bcc07-553b-448c-9616-e29d893f7718|10	40	+	15	29874	255,0,0	2	726,707	0,29152
NC_045512.2	14	29875	p14_G2.501;9bd4c4c9-946e-4fc7-8ab5-f6d496be2f75|17	40	+	14	29875	255,0,0	2	717,704	0,29157
NC_045512.2	14	29875	p14_G2.502;2a045996-e014-4a2f-8c94-fc1fccff8126|15	40	+	14	29875	255,0,0	2	1279,535	0,29326
NC_045512.2	14	29875	p14_G2.503;fefeca00-28c6-4010-90e8-3d13d427c64f|26	40	+	14	29875	255,0,0	2	1349,519	0,29342
NC_045512.2	14	29876	p14_G2.504;99892ab1-bc52-48a7-a294-575984e1af42|6	40	+	14	29876	255,0,0	3	49,2427,685	0,25365,29177
NC_045512.2	14	29876	p14_G2.505;cluster2052.fasta:2	40	+	14	29876	255,0,0	4	50,69,90,526	0,28240,29069,29336
NC_045512.2	14	29876	p14_G2.506;71cf45f6-cd48-4903-80b4-c8b5cf61d49e|5	40	+	14	29876	255,0,0	3	52,2298,534	0,25367,29328
NC_045512.2	14	29876	p14_G2.507;a431c63e-0533-40e4-8ef8-b64977a6a06d|5	40	+	14	29876	255,0,0	3	52,977,1461	0,27370,28401
NC_045512.2	14	29876	p14_G2.508;7d9547d7-4b5a-4681-ba3d-73edbf44f11b|6	40	+	14	29876	255,0,0	3	52,4329,84	0,25367,29778
NC_045512.2	13	29868	p14_G2.508;4dee56c5-f718-4212-8230-03933c86038c|5	40	+	13	29868	255,0,0	3	63,4320,76	0,25377,29779
NC_045512.2	14	29876	p14_G2.508;3ce8afc7-f0ad-4b36-bea4-7ad432dc5ede|16	40	+	14	29876	255,0,0	3	50,4329,86	0,25367,29776
NC_045512.2	14	29876	p14_G2.509;cluster59.fasta:2	40	+	14	29876	255,0,0	2	801,1124	0,28738
NC_045512.2	14	29876	p14_G2.510;d39b4cb1-37f3-487e-822f-f7489357e7a6|7	40	+	14	29876	255,0,0	2	1071,1119	0,28743
NC_045512.2	14	29876	p14_G2.511;d9864e6a-7f86-4b39-aa6b-698f054fd55f|10	40	+	14	29876	255,0,0	2	1132,533	0,29329
NC_045512.2	14	29876	p14_G2.512;cluster_74	40	+	14	29876	255,0,0	3	2649,3770,456	0,3754,29406
NC_045512.2	14	29876	p14_G2.513;cluster2279.fasta:2	40	+	14	29876	255,0,0	3	4738,475,1876	0,27381,27986
NC_045512.2	14	29877	p14_G2.514;4ba88093-7abc-468c-8dc0-90a4de7749b6|5	40	+	14	29877	255,0,0	3	48,3258,1146	0,25366,28717
NC_045512.2	14	29877	p14_G2.515;cluster4041.fasta:2	40	+	14	29877	255,0,0	3	54,1836,88	0,27871,29775
NC_045512.2	14	29877	p14_G2.516;cluster_135	40	+	14	29877	255,0,0	3	501,1794,412	0,668,29451
NC_045512.2	14	29877	p14_G2.517;152b54b9-156b-4109-9b46-d8b3f9562e5d|7	40	+	14	29877	255,0,0	2	1353,1653	0,28210
NC_045512.2	14	29877	p14_G2.518;72d6e958-89d9-4e2a-885d-ff2d20f46a4f|7	40	+	14	29877	255,0,0	2	1925,559	0,29304
NC_045512.2	14	29871	p14_G2.519;cluster276.fasta:2	40	+	14	29871	255,0,0	2	6593,575	0,29282
NC_045512.2	14	29877	p14_G2.519;91a71d82-b3ba-45f3-906f-2d433f47f144|5	40	+	14	29877	255,0,0	2	6589,566	0,29297
NC_045512.2	18	29873	p14_G2.519;b3af5a0d-2b46-4edd-8a7a-413803c28ca4|8	40	+	18	29873	255,0,0	2	6588,568	0,29287
NC_045512.2	14	29878	p14_G2.520;6818d845-fa0d-4426-b515-8a9a192fa2de|8	40	+	14	29878	255,0,0	3	50,1892,1452	0,26453,28412
NC_045512.2	14	29878	p14_G2.521;12ba548f-a50e-4b31-9e56-e3b2e4dd30e4|6	40	+	14	29878	255,0,0	2	904,612	0,29252
NC_045512.2	14	29878	p14_G2.522;3a7520ca-e365-44f8-b569-f4fb19d6eea2|6	40	+	14	29878	255,0,0	2	1930,528	0,29336
NC_045512.2	14	29879	p14_G2.523;cluster_157	40	+	14	29879	255,0,0	4	59,1015,760,511	0,26464,28308,29354
NC_045512.2	14	29879	p14_G2.524;3aa770b4-75f2-4417-b9a4-b8034e30c2c6|9	40	+	14	29879	255,0,0	2	1322,1637	0,28228
NC_045512.2	14	29880	p14_G2.525;82716677-8ba2-47cf-9f27-b8529a57acd9|5	40	+	14	29880	255,0,0	2	938,647	0,29219
NC_045512.2	15	26798	p14_G2.526;53fe46c6-c6be-499a-9801-c9d2268148de|5	40	+	15	26798	255,0,0	2	51,1417	0,25366
NC_045512.2	15	27799	p14_G2.527;e722164d-0443-415c-af09-a92b4cb183eb|32	40	+	15	27799	255,0,0	2	51,415	0,27369
NC_045512.2	16	28633	p14_G2.528;dccf67ff-fe62-4282-b47b-b094efeb24bb|7	40	+	16	28633	255,0,0	2	50,1249	0,27368
NC_045512.2	15	28633	p14_G2.528;99fed28b-0d3c-4685-b180-d8ef42b7eec4|5	40	+	15	28633	255,0,0	2	48,1250	0,27368
NC_045512.2	15	29107	p14_G2.529;0ef4864e-99ae-4337-8d82-a78c8eca9ae2|18	40	+	15	29107	255,0,0	2	49,3726	0,25366
NC_045512.2	15	29862	p14_G2.530;cluster1663.fasta:2	40	+	15	29862	255,0,0	2	2811,689	0,29158
NC_045512.2	15	29871	p14_G2.531;ae5ccb6a-01bd-4b5e-8ba6-406a206c0d72|6	40	+	15	29871	255,0,0	3	48,6241,699	0,21536,29157
NC_045512.2	15	29871	p14_G2.532;c757e904-1337-4e1e-b783-a16f4828f6f7|5	40	+	15	29871	255,0,0	2	1073,547	0,29309
NC_045512.2	15	29875	p14_G2.533;7280b2e5-ee42-438b-8d93-c92339a43c8b|25	40	+	15	29875	255,0,0	3	61,901,408	0,26465,29452
NC_045512.2	15	29875	p14_G2.534;725c0652-61ae-45db-b720-f4a9b617808e|7	40	+	15	29875	255,0,0	2	729,596	0,29264
NC_045512.2	15	29876	p14_G2.535;39758656-af3d-4a47-a2b3-4dd630e9e663|5	40	+	15	29876	255,0,0	2	15,2251	0,27610
NC_045512.2	15	29876	p14_G2.536;78e44fb5-e282-4901-8f0f-9ea5a742fba4|10	40	+	15	29876	255,0,0	2	270,1622	0,28239
NC_045512.2	15	29876	p14_G2.537;cluster1973.fasta:2	40	+	15	29876	255,0,0	2	3003,1332	0,28529
NC_045512.2	16	29474	p14_G2.538;3257bcfa-18b1-4319-88fd-54d7a615e3df|43	40	+	16	29474	255,0,0	2	50,2090	0,27368
NC_045512.2	16	29558	p14_G2.539;ae72250e-3267-4abc-bf9f-17850142f813|5	40	+	16	29558	255,0,0	2	51,3087	0,26455
NC_045512.2	16	29871	p14_G2.540;ca1caaa9-0e2a-4746-b4f7-2bd7f971335c|6	40	+	16	29871	255,0,0	3	48,1085,2250	0,26451,27605
NC_045512.2	34	29869	p14_G2.540;bb092950-d397-460c-8574-c5f9e3ad89a2|22	40	+	34	29869	255,0,0	3	34,1083,2248	0,26436,27587
NC_045512.2	16	29871	p14_G2.541;cluster1442.fasta:2	40	+	16	29871	255,0,0	2	59,566	0,29289
NC_045512.2	16	29874	p14_G2.542;91a28bfd-d241-440f-8b3b-767d2bfd2c6c|14	40	+	16	29874	255,0,0	3	48,1085,2236	0,26451,27622
NC_045512.2	16	29874	p14_G2.543;b8d60577-e187-46f9-8f38-ddd28e28f866|16	40	+	16	29874	255,0,0	3	49,5835,403	0,21535,29455
NC_045512.2	16	29875	p14_G2.544;cluster960.fasta:8	40	+	16	29875	255,0,0	2	28,2832	0,27027
NC_045512.2	16	29876	p14_G2.545;cluster616.fasta:2	40	+	16	29876	255,0,0	2	1785,490	0,29370
NC_045512.2	25	29871	p14_G2.546;7bfc702f-6212-440b-b51a-ec02f7ceee99|9	40	+	25	29871	255,0,0	2	6603,1662	0,28184
NC_045512.2	16	29876	p14_G2.546;8a954e6c-2e31-433d-8a30-cddb154f18d3|5	40	+	16	29876	255,0,0	2	6614,1667	0,28193
NC_045512.2	17	1333	p14_G2.547;589ec3c0-1492-4aa6-b3ad-dc227ba26db1|17	40	+	17	1333	255,0,0	1	1316	0
NC_045512.2	17	3493	p14_G2.548;cluster3015.fasta:2	40	+	17	3493	255,0,0	2	3306,16	0,3460
NC_045512.2	17	22110	p14_G2.549;0819eddc-63a7-41f9-a030-76ac0f6206fe|5	40	+	17	22110	255,0,0	2	48,559	0,21534
NC_045512.2	17	26915	p14_G2.550;cluster62.fasta:2	40	+	17	26915	255,0,0	2	47,448	0,26450
NC_045512.2	17	28250	p14_G2.551;14c65b56-57c4-40d0-b210-0562c64871e8|9	40	+	17	28250	255,0,0	2	47,1783	0,26450
NC_045512.2	17	28298	p14_G2.552;90b99ee6-8eae-491c-ae54-8cbb1a955e81|12	40	+	17	28298	255,0,0	2	49,914	0,27367
NC_045512.2	17	28486	p14_G2.553;c4afe479-c05b-44b0-b129-471e72cf8e76|6	40	+	17	28486	255,0,0	2	49,3105	0,25364
NC_045512.2	17	28805	p14_G2.554;2efd6eac-f1b5-4e16-8fdb-85863dfe1f3e|6	40	+	17	28805	255,0,0	2	47,3424	0,25364
NC_045512.2	17	28885	p14_G2.555;1ac307b8-a904-468c-b16a-72bf597547a3|8	40	+	17	28885	255,0,0	2	47,2418	0,26450
NC_045512.2	17	29199	p14_G2.556;37e6790c-a6e7-4d34-bb97-9bf17b8f2ff1|6	40	+	17	29199	255,0,0	2	49,1815	0,27367
NC_045512.2	17	29870	p14_G2.557;af121670-bf92-498d-9f1f-594d0e0e957b|29	40	+	17	29870	255,0,0	2	68,2497	0,27356
NC_045512.2	17	29871	p14_G2.558;e3c75be1-acc4-45c3-b105-d05de9cb79da|19	40	+	17	29871	255,0,0	3	47,210,1020	0,28237,28834
NC_045512.2	17	29871	p14_G2.559;21689b58-7ee8-47de-8a24-f2b6c481feda|18	40	+	17	29871	255,0,0	2	750,1626	0,28228
NC_045512.2	17	29871	p14_G2.560;8ee021c5-c137-47fc-a24c-3d05d0b15fad|7	40	+	17	29871	255,0,0	2	847,701	0,29153
NC_045512.2	17	29871	p14_G2.561;cded86d2-0483-495b-a209-b6f50787f6a5|10	40	+	17	29871	255,0,0	2	1272,575	0,29279
NC_045512.2	17	29871	p14_G2.562;c0954eab-fa9b-430a-9dbe-8e4f70420615|9	40	+	17	29871	255,0,0	2	1342,715	0,29139
NC_045512.2	17	29873	p14_G2.563;e4978351-9890-4b37-acf2-c09c53039b91|5	40	+	17	29873	255,0,0	2	1802,1649	0,28207
NC_045512.2	17	29873	p14_G2.564;fe39f8f0-6421-4dd0-9acb-13daabed630a|6	40	+	17	29873	255,0,0	2	6588,391	0,29465
NC_045512.2	17	29874	p14_G2.565;cluster_95	40	+	17	29874	255,0,0	4	22,2337,1533,906	0,24432,26803,28951
NC_045512.2	17	29874	p14_G2.566;f3f84f06-329c-46e9-98b7-4fc9dd5b8c2b|8	40	+	17	29874	255,0,0	2	1356,444	0,29413
NC_045512.2	17	29875	p14_G2.567;b93ce3ea-e6b7-49e6-9e2a-ad33bde6ea84|18	40	+	17	29875	255,0,0	3	47,70,753	0,28237,29105
NC_045512.2	18	29871	p14_G2.567;e454a2bb-d9fa-4ad7-8bda-ace92a5461db|7	40	+	18	29871	255,0,0	3	45,63,754	0,28236,29099
NC_045512.2	17	29875	p14_G2.568;cluster_142	40	+	17	29875	255,0,0	3	49,1999,559	0,25364,29299
NC_045512.2	17	29875	p14_G2.569;cluster_145	40	+	17	29875	255,0,0	3	64,1926,477	0,1135,29381
NC_045512.2	17	29875	p14_G2.570;c69743f1-e49c-47b4-ac36-a787dcb21df7|22	40	+	17	29875	255,0,0	2	852,565	0,29293
NC_045512.2	17	29875	p14_G2.571;cluster3427.fasta:2	40	+	17	29875	255,0,0	2	2232,2513	0,27345
NC_045512.2	17	29876	p14_G2.572;cluster_192	40	+	17	29876	255,0,0	3	49,750,467	0,25365,29392
NC_045512.2	17	29876	p14_G2.573;ff287d6c-432a-429b-a0f8-73691d673928|5	40	+	17	29876	255,0,0	3	52,1547,705	0,26219,29154
NC_045512.2	17	29876	p14_G2.574;cluster_76	40	+	17	29876	255,0,0	4	58,4231,1101,345	0,445,27836,29514
NC_045512.2	17	29876	p14_G2.575;cluster3917.fasta:2	40	+	17	29876	255,0,0	2	1197,526	0,29333
NC_045512.2	17	29876	p14_G2.576;0575f927-140c-4b93-8562-90f26625b5de|5	40	+	17	29876	255,0,0	2	6937,565	0,29294
NC_045512.2	17	29877	p14_G2.577;d4e8ec74-f707-4474-9929-50d62a44ebf4|6	40	+	17	29877	255,0,0	3	49,2312,2124	0,25364,27736
NC_045512.2	17	29878	p14_G2.578;0fd8b3aa-a166-4677-8d4d-4cab62e7a6a5|6	40	+	17	29878	255,0,0	2	70,4500	0,25361
NC_045512.2	17	29878	p14_G2.579;ad7e0084-5ec8-4193-81e1-e7733712fe9e|9	40	+	17	29878	255,0,0	2	1345,616	0,29245
NC_045512.2	18	870	p14_G2.580;474690e3-e1db-4e82-83e1-f9dbab73ab0c|16	40	+	18	870	255,0,0	1	852	0
NC_045512.2	18	23097	p14_G2.581;9cb24883-a2d5-4df3-a7cb-d7164002fa2f|7	40	+	18	23097	255,0,0	2	47,1546	0,21533
NC_045512.2	18	28190	p14_G2.582;cd111a67-c984-4f9e-b1bc-6efdab4c8681|6	40	+	18	28190	255,0,0	2	48,2809	0,25363
NC_045512.2	18	28634	p14_G2.583;202dfa6f-f624-424a-a001-0b76c2d931c8|6	40	+	18	28634	255,0,0	2	48,3253	0,25363
NC_045512.2	18	28995	p14_G2.584;da095e8e-c530-4069-acb9-48257346cfb3|42	40	+	18	28995	255,0,0	2	46,741	0,28236
NC_045512.2	18	29297	p14_G2.585;bac8f791-5b14-4431-8788-05fa17f52585|12	40	+	18	29297	255,0,0	2	48,3916	0,25363
NC_045512.2	18	29475	p14_G2.586;82ee1fed-4c01-4a5f-a69d-6cd7db1fb505|12	40	+	18	29475	255,0,0	2	48,4094	0,25363
NC_045512.2	18	29871	p14_G2.587;cluster1232.fasta:2	40	+	18	29871	255,0,0	3	46,637,2685	0,26450,27168
NC_045512.2	18	29871	p14_G2.588;7116209f-5093-4ae2-a518-b0534ace430f|44	40	+	18	29871	255,0,0	3	46,1423,68	0,28236,29785
NC_045512.2	18	29871	p14_G2.589;699222fa-9fab-4acb-a43e-db4d2d4b2023|6	40	+	18	29871	255,0,0	2	57,2651	0,27202
NC_045512.2	18	29871	p14_G2.590;071b3e30-d9ad-4bde-869a-bf7ed8f98245|5	40	+	18	29871	255,0,0	2	1566,560	0,29293
NC_045512.2	18	29874	p14_G2.591;e04f5132-0176-4b9e-8ebf-fca89f32bf51|26	40	+	18	29874	255,0,0	3	46,251,1202	0,28236,28654
NC_045512.2	18	29874	p14_G2.592;7274aff7-92e8-4060-a250-352573d5b121|44	40	+	18	29874	255,0,0	3	48,394,698	0,27366,29158
NC_045512.2	18	29874	p14_G2.593;d9ee60d3-b4c2-4c5a-aed1-9602f794bd7b|7	40	+	18	29874	255,0,0	2	1019,529	0,29327
NC_045512.2	18	29874	p14_G2.594;e7730d66-7cba-4c48-bd12-89efaeeb9f23|8	40	+	18	29874	255,0,0	2	1107,575	0,29281
NC_045512.2	18	29874	p14_G2.595;7fdb8b55-0e53-45f5-b32b-270e0314d060|6	40	+	18	29874	255,0,0	2	1133,573	0,29283
NC_045512.2	18	29874	p14_G2.596;cluster_24	40	+	18	29874	255,0,0	3	4863,5133,693	0,5275,29163
NC_045512.2	18	29875	p14_G2.597;cluster_89	40	+	18	29875	255,0,0	4	14,14,3794,946	0,7598,21529,28911
NC_045512.2	18	29875	p14_G2.598;94f00547-db3b-4734-a078-14bc0942a574|11	40	+	18	29875	255,0,0	3	48,1148,3273	0,25363,26584
NC_045512.2	18	29875	p14_G2.599;2f29c201-2da1-4edb-ab8b-7917b75e5add|8	40	+	18	29875	255,0,0	3	50,972,904	0,27367,28953
NC_045512.2	18	29875	p14_G2.600;03c8ae8c-4cde-4a1c-8699-555711117b96|13	40	+	18	29875	255,0,0	2	1922,412	0,29445
NC_045512.2	18	29876	p14_G2.601;fd9f6998-31f6-4f47-8696-7c971269dc8d|16	40	+	18	29876	255,0,0	2	850,527	0,29331
NC_045512.2	18	29876	p14_G2.602;74a13c2c-2f38-46d7-bcd9-177b942ff6fd|5	40	+	18	29876	255,0,0	2	1061,408	0,29450
NC_045512.2	18	29877	p14_G2.603;cluster3259.fasta:2	40	+	18	29877	255,0,0	2	37,4442	0,25417
NC_045512.2	18	29877	p14_G2.604;6470e699-29ad-4c91-92fb-748b8682c136|13	40	+	18	29877	255,0,0	2	721,347	0,29512
NC_045512.2	18	29897	p14_G2.605;cluster695.fasta:2	40	+	18	29897	255,0,0	3	2842,314,701	0,27456,29178
NC_045512.2	19	29874	p14_G2.606;9c689bff-42e3-4294-b1d3-e1f65890cc1d|24	40	+	19	29874	255,0,0	3	50,1564,702	0,26217,29153
NC_045512.2	19	29875	p14_G2.607;a385c3e8-f213-4faa-9074-c89c04097cc1|6	40	+	19	29875	255,0,0	2	51,7600	0,22256
NC_045512.2	19	29875	p14_G2.608;769c41ca-538f-457b-b5a5-0593f81d7d45|5	40	+	19	29875	255,0,0	2	1374,619	0,29237
NC_045512.2	19	29876	p14_G2.609;b80e9312-0c68-4bb9-9291-f825b8f7f445|12	40	+	19	29876	255,0,0	3	45,1316,646	0,26448,29211
NC_045512.2	20	29872	p14_G2.610;706e4e92-7bcb-4cd1-a22e-36eab8b703cd|45	40	+	20	29872	255,0,0	2	718,524	0,29328
NC_045512.2	23	1819	p14_G2.611;415075f8-fadb-45c4-9066-c043a6ff06fd|5	40	+	23	1819	255,0,0	1	1796	0
NC_045512.2	23	29871	p14_G2.612;0427b48a-b218-4cd1-bb2d-fba6b5602cab|5	40	+	23	29871	255,0,0	3	53,1838,749	0,26457,29099
NC_045512.2	23	29871	p14_G2.613;8e208431-0a2f-4cb7-b54c-463991cf5879|5	40	+	23	29871	255,0,0	2	904,1030	0,28818
NC_045512.2	36	29875	p14_G2.614;8d80dbcc-2096-4f55-8e69-660c1d7b1a33|7	40	+	36	29875	255,0,0	2	1322,644	0,29195
NC_045512.2	40	29876	p14_G2.615;cluster1571.fasta:2	40	+	40	29876	255,0,0	3	36,1993,608	0,21525,29228
NC_045512.2	40	29876	p14_G2.616;cluster2956.fasta:2	40	+	40	29876	255,0,0	2	816,1042	0,28794
NC_045512.2	41	29872	p14_G2.617;97175664-2d46-44e2-acce-c5c9370d224f|56	40	+	41	29872	255,0,0	2	702,581	0,29250
NC_045512.2	41	29875	p14_G2.618;cluster_100	40	+	41	29875	255,0,0	3	1178,2745,632	0,4833,29202
NC_045512.2	41	29876	p14_G2.619;535c1655-83d7-4c58-b7c8-239d177c76bd|14	40	+	41	29876	255,0,0	2	1380,535	0,29300
NC_045512.2	42	29874	p14_G2.620;3c8b52ff-48fc-4b62-8b1d-525a40ab1ea1|5	40	+	42	29874	255,0,0	2	1756,537	0,29295
NC_045512.2	48	29877	p14_G2.621;5c5af3de-393e-4615-b65c-2b996a549c9f|7	40	+	48	29877	255,0,0	2	6585,1639	0,28190
NC_045512.2	51	29871	p14_G2.622;cluster2184.fasta:2	40	+	51	29871	255,0,0	2	6580,565	0,29255
NC_045512.2	51	29876	p14_G2.623;cluster_159	40	+	51	29876	255,0,0	2	1392,530	0,29295
NC_045512.2	53	29871	p14_G2.624;fca36425-b2d1-4f58-a1ce-7fabf791314f|17	40	+	53	29871	255,0,0	2	685,501	0,29317
NC_045512.2	62	29874	p14_G2.625;cluster2507.fasta:2	40	+	62	29874	255,0,0	2	77,3074	0,26738
NC_045512.2	70	29873	p14_G2.626;cluster3872.fasta:2	40	+	70	29873	255,0,0	2	1581,515	0,29288
NC_045512.2	149	29871	p14_G2.627;cluster1769.fasta:2	40	+	149	29871	255,0,0	2	2335,837	0,28885
NC_045512.2	149	29871	p14_G2.628;cluster1828.fasta:2	40	+	149	29871	255,0,0	2	2472,527	0,29195
NC_045512.2	149	29873	p14_G2.629;cluster3462.fasta:2	40	+	149	29873	255,0,0	2	576,355	0,29369
NC_045512.2	200	29879	p14_G2.630;05640d91-d1ce-4cdb-86ec-ac9af55a791c|6	40	+	200	29879	255,0,0	3	549,3532,462	0,13110,29217
NC_045512.2	272	29873	p14_G2.631;544a61da-bb0d-47bb-8f19-b62b60b7f7bc|9	40	+	272	29873	255,0,0	3	477,3531,456	0,13038,29145
NC_045512.2	317	29874	p14_G2.632;cluster1831.fasta:2	40	+	317	29874	255,0,0	2	690,797	0,28760
NC_045512.2	319	29873	p14_G2.633;5c4fa032-a7a1-40e0-9611-1809c2f3d727|5	40	+	319	29873	255,0,0	2	439,1650	0,27904
NC_045512.2	351	29875	p14_G2.634;cluster_112	40	+	351	29875	255,0,0	3	1105,2147,479	0,2059,29045
NC_045512.2	429	29870	p14_G2.635;e64e5a93-a678-47f1-a3c5-04189842dc6f|6	40	+	429	29870	255,0,0	3	320,3532,448	0,12881,28993
NC_045512.2	435	29873	p14_G2.636;cluster131.fasta:2	40	+	435	29873	255,0,0	2	714,1628	0,27810
NC_045512.2	517	29872	p14_G2.637;cluster_163	40	+	517	29872	255,0,0	2	1460,401	0,28954
NC_045512.2	522	29885	p14_G2.638;cluster3138.fasta:2	40	+	522	29885	255,0,0	2	558,408	0,28955
NC_045512.2	542	29879	p14_G2.639;cluster1904.fasta:2	40	+	542	29879	255,0,0	2	822,746	0,28591
NC_045512.2	544	29875	p14_G2.640;5d00e64c-18db-4529-abc1-dc0932062ff7|13	40	+	544	29875	255,0,0	3	205,3531,458	0,12766,28873
NC_045512.2	642	29876	p14_G2.641;cluster_197	40	+	642	29876	255,0,0	2	713,389	0,28845
NC_045512.2	707	29875	p14_G2.642;1d412b59-c4d3-4705-afd2-c7d8d2c05dc9|5	40	+	707	29875	255,0,0	3	42,3532,458	0,12603,28710
NC_045512.2	767	29871	p14_G2.643;cluster3937.fasta:2	40	+	767	29871	255,0,0	2	159,393	0,28711
NC_045512.2	918	29874	p14_G2.644;cluster_187	40	+	918	29874	255,0,0	2	935,394	0,28562
NC_045512.2	1090	29820	p14_G2.645;cluster2607.fasta:2	40	+	1090	29820	255,0,0	2	5864,1300	0,27430
NC_045512.2	1125	29874	p14_G2.646;cluster_125	40	+	1125	29874	255,0,0	3	1400,1157,526	0,25405,28223
NC_045512.2	1150	29876	p14_G2.647;cluster3146.fasta:2	40	+	1150	29876	255,0,0	2	4120,602	0,28124
NC_045512.2	1160	29877	p14_G2.648;cluster1691.fasta:2	40	+	1160	29877	255,0,0	2	1743,359	0,28358
NC_045512.2	1192	29873	p14_G2.649;cluster3551.fasta:2	40	+	1192	29873	255,0,0	2	485,556	0,28125
NC_045512.2	1215	29875	p14_G2.650;cluster1354.fasta:2	40	+	1215	29875	255,0,0	2	2551,1171	0,27489
NC_045512.2	1289	29874	p14_G2.651;cluster1583.fasta:2	40	+	1289	29874	255,0,0	2	1806,741	0,27844
NC_045512.2	1357	29871	p14_G2.652;cluster2045.fasta:2	40	+	1357	29871	255,0,0	2	449,517	0,27997
NC_045512.2	1364	29876	p14_G2.653;cluster1685.fasta:2	40	+	1364	29876	255,0,0	2	5265,914	0,27598
NC_045512.2	1384	29871	p14_G2.654;cluster1886.fasta:2	40	+	1384	29871	255,0,0	2	4071,1220	0,27267
NC_045512.2	1516	29877	p14_G2.655;cluster1964.fasta:2	40	+	1516	29877	255,0,0	2	397,2035	0,26326
NC_045512.2	1535	29877	p14_G2.656;cluster_182	40	+	1535	29877	255,0,0	2	930,382	0,27960
NC_045512.2	1684	29882	p14_G2.657;cluster3445.fasta:2	40	+	1684	29882	255,0,0	2	779,1268	0,26930
NC_045512.2	1693	29876	p14_G2.658;cluster995.fasta:2	40	+	1693	29876	255,0,0	2	7870,398	0,27785
NC_045512.2	1716	29874	p14_G2.659;cluster_58	40	+	1716	29874	255,0,0	2	5618,1661	0,26497
NC_045512.2	1717	29876	p14_G2.660;cluster1005.fasta:2	40	+	1717	29876	255,0,0	2	6857,2873	0,25286
NC_045512.2	1962	2480	p14_G2.661;cluster_220	40	+	1962	2480	255,0,0	1	518	0
NC_045512.2	2131	29876	p14_G2.662;cluster2721.fasta:2	40	+	2131	29876	255,0,0	2	4470,568	0,27177
NC_045512.2	2193	29876	p14_G2.663;cluster_87	40	+	2193	29876	255,0,0	3	889,4359,749	0,13014,26934
NC_045512.2	2201	29874	p14_G2.664;cluster_200	40	+	2201	29874	255,0,0	2	886,392	0,27281
NC_045512.2	2646	3437	p14_G2.665;cluster_212	40	+	2646	3437	255,0,0	1	791	0
NC_045512.2	2743	29873	p14_G2.666;cluster_207	40	+	2743	29873	255,0,0	2	201,645	0,26485
NC_045512.2	2804	29875	p14_G2.667;cluster1766.fasta:2	40	+	2804	29875	255,0,0	2	1173,2236	0,24835
NC_045512.2	2973	29876	p14_G2.668;cluster3980.fasta:2	40	+	2973	29876	255,0,0	2	124,1626	0,25277
NC_045512.2	3040	5489	p14_G2.669;cluster3414.fasta:2	40	+	3040	5489	255,0,0	1	2449	0
NC_045512.2	3045	29871	p14_G2.670;cluster781.fasta:2	40	+	3045	29871	255,0,0	2	3638,896	0,25930
NC_045512.2	3141	29877	p14_G2.671;cluster3215.fasta:2	40	+	3141	29877	255,0,0	2	3523,1634	0,25102
NC_045512.2	3193	4178	p14_G2.672;cluster_206	40	+	3193	4178	255,0,0	1	985	0
NC_045512.2	3384	29877	p14_G2.673;cluster_155	40	+	3384	29877	255,0,0	2	1785,515	0,25978
NC_045512.2	3568	29878	p14_G2.674;cluster1622.fasta:2	40	+	3568	29878	255,0,0	3	1025,28,8383	0,9006,17927
NC_045512.2	3670	29874	p14_G2.675;cluster1395.fasta:2	40	+	3670	29874	255,0,0	2	4688,395	0,25809
NC_045512.2	3773	29718	p14_G2.676;cluster3589.fasta:2	40	+	3773	29718	255,0,0	2	3658,793	0,25152
NC_045512.2	3827	29879	p14_G2.677;cluster_156	40	+	3827	29879	255,0,0	2	1674,365	0,25687
NC_045512.2	3915	29873	p14_G2.678;cluster_180	40	+	3915	29873	255,0,0	2	1005,568	0,25390
NC_045512.2	4166	29875	p14_G2.679;cluster1404.fasta:2	40	+	4166	29875	255,0,0	2	2407,2478	0,23231
NC_045512.2	4186	29876	p14_G2.680;cluster2899.fasta:2	40	+	4186	29876	255,0,0	3	2466,97,1876	0,23587,23814
NC_045512.2	4299	29876	p14_G2.681;cluster_70	40	+	4299	29876	255,0,0	3	2054,2144,3163	0,17211,22414
NC_045512.2	4371	29871	p14_G2.682;cluster3262.fasta:2	40	+	4371	29871	255,0,0	2	2263,905	0,24595
NC_045512.2	4380	29876	p14_G2.683;cluster2044.fasta:2	40	+	4380	29876	255,0,0	2	2583,394	0,25102
NC_045512.2	4392	5085	p14_G2.684;cluster2124.fasta:2	40	+	4392	5085	255,0,0	1	693	0
NC_045512.2	4543	29875	p14_G2.685;cluster_178	40	+	4543	29875	255,0,0	2	1060,635	0,24697
NC_045512.2	4566	5528	p14_G2.686;cluster3167.fasta:2	40	+	4566	5528	255,0,0	1	962	0
NC_045512.2	4662	29875	p14_G2.687;cluster_193	40	+	4662	29875	255,0,0	2	978,160	0,25053
NC_045512.2	4694	6714	p14_G2.688;cluster1469.fasta:2	40	+	4694	6714	255,0,0	2	1937,35	0,1985
NC_045512.2	4938	29875	p14_G2.689;cluster2631.fasta:2	40	+	4938	29875	255,0,0	2	1756,2214	0,22723
NC_045512.2	4970	29880	p14_G2.690;cluster2552.fasta:2	40	+	4970	29880	255,0,0	2	3250,4485	0,20425
NC_045512.2	5134	29877	p14_G2.691;cluster_223	40	+	5134	29877	255,0,0	2	441,59	0,24684
NC_045512.2	5178	29871	p14_G2.692;cluster2855.fasta:2	40	+	5178	29871	255,0,0	2	2601,2171	0,22522
NC_045512.2	5195	29875	p14_G2.693;cluster1922.fasta:2	40	+	5195	29875	255,0,0	2	1811,1651	0,23029
NC_045512.2	5349	29876	p14_G2.694;cluster2433.fasta:2	40	+	5349	29876	255,0,0	3	120,712,1146	0,3544,23381
NC_045512.2	5386	29872	p14_G2.695;cluster3328.fasta:2	40	+	5386	29872	255,0,0	2	1317,67	0,24419
NC_045512.2	5430	29879	p14_G2.696;cluster_179	40	+	5430	29879	255,0,0	2	1144,359	0,24090
NC_045512.2	5540	29880	p14_G2.697;cluster_221	40	+	5540	29880	255,0,0	2	520,76	0,24264
NC_045512.2	6059	29871	p14_G2.698;cluster_224	40	+	6059	29871	255,0,0	2	507,52	0,23760
NC_045512.2	6234	29876	p14_G2.699;cluster1983.fasta:2	40	+	6234	29876	255,0,0	2	731,1663	0,21979
NC_045512.2	6362	29868	p14_G2.700;cluster1467.fasta:2	40	+	6362	29868	255,0,0	2	291,377	0,23129
NC_045512.2	6362	29873	p14_G2.701;cluster_9	40	+	6362	29873	255,0,0	3	11816,2670,770	0,12670,22741
NC_045512.2	6452	29875	p14_G2.702;cluster3150.fasta:2	40	+	6452	29875	255,0,0	2	179,792	0,22631
NC_045512.2	6835	29871	p14_G2.703;cluster2802.fasta:2	40	+	6835	29871	255,0,0	2	1384,452	0,22584
NC_045512.2	7013	29316	p14_G2.704;cluster_201	40	+	7013	29316	255,0,0	2	1086,72	0,22231
NC_045512.2	7144	29876	p14_G2.705;cluster_83	40	+	7144	29876	255,0,0	5	1620,1213,2551,321,455	0,4377,5712,9376,22277
NC_045512.2	7148	29876	p14_G2.706;cluster3080.fasta:2	40	+	7148	29876	255,0,0	2	1117,396	0,22332
NC_045512.2	7560	8474	p14_G2.707;cluster_208	40	+	7560	8474	255,0,0	1	914	0
NC_045512.2	7689	29872	p14_G2.708;cluster_130	40	+	7689	29872	255,0,0	2	2459,381	0,21802
NC_045512.2	7813	29876	p14_G2.709;cluster_194	40	+	7813	29876	255,0,0	2	1128,117	0,21946
NC_045512.2	7817	29871	p14_G2.710;cluster530.fasta:2	40	+	7817	29871	255,0,0	2	1738,192	0,21862
NC_045512.2	8253	29878	p14_G2.711;cluster_150	40	+	8253	29878	255,0,0	2	1720,531	0,21094
NC_045512.2	8354	29877	p14_G2.712;cluster_38	40	+	8354	29877	255,0,0	3	5048,2490,1872	0,17026,19651
NC_045512.2	8611	29876	p14_G2.713;cluster1674.fasta:2	40	+	8611	29876	255,0,0	2	1538,6251	0,15014
NC_045512.2	8634	29877	p14_G2.714;cluster_127	40	+	8634	29877	255,0,0	4	2229,121,22,441	0,2271,2451,20802
NC_045512.2	8830	29879	p14_G2.715;cluster_23	40	+	8830	29879	255,0,0	2	10039,739	0,20310
NC_045512.2	9907	29874	p14_G2.716;e036a075-124c-4722-818c-d3cdb8a49058|16	40	+	9907	29874	255,0,0	1	19967	0
NC_045512.2	9943	29876	p14_G2.717;cluster_20	40	+	9943	29876	255,0,0	2	9678,1631	0,18302
NC_045512.2	10088	29876	p14_G2.718;cluster1277.fasta:2	40	+	10088	29876	255,0,0	2	693,566	0,19222
NC_045512.2	10257	29875	p14_G2.719;64b6e767-62ec-4904-8fb6-cf7327470722|12	40	+	10257	29875	255,0,0	1	19618	0
NC_045512.2	10440	29875	p14_G2.720;cluster_114	40	+	10440	29875	255,0,0	3	1156,1055,925	0,1192,18510
NC_045512.2	10551	29871	p14_G2.721;95651121-1911-490e-b53e-28eb674536bf|8	40	+	10551	29871	255,0,0	1	19320	0
NC_045512.2	10666	14658	p14_G2.722;cluster_109	40	+	10666	14658	255,0,0	1	3992	0
NC_045512.2	10684	29873	p14_G2.723;9b01706c-a616-4ff7-820b-60c928f44566|6	40	+	10684	29873	255,0,0	1	19189	0
NC_045512.2	11116	29876	p14_G2.724;1341db0d-bbef-4cec-bad7-d1695a483d6f|14	40	+	11116	29876	255,0,0	1	18760	0
NC_045512.2	11193	29874	p14_G2.725;cluster_55	40	+	11193	29874	255,0,0	2	7616,508	0,18173
NC_045512.2	11310	29876	p14_G2.726;cluster_3	40	+	11310	29876	255,0,0	3	1484,14923,695	0,1558,17871
NC_045512.2	11314	29871	p14_G2.727;9b8a8727-4c98-45ee-8e19-89c96569851a|7	40	+	11314	29871	255,0,0	1	18557	0
NC_045512.2	11551	29874	p14_G2.728;cluster_140	40	+	11551	29874	255,0,0	2	2035,608	0,17715
NC_045512.2	11633	12201	p14_G2.729;cluster_217	40	+	11633	12201	255,0,0	1	568	0
NC_045512.2	11792	29871	p14_G2.730;e2ae01f2-c7a8-4acc-bf58-0f35c578fdd9|6	40	+	11792	29871	255,0,0	1	18079	0
NC_045512.2	11833	29877	p14_G2.731;cluster_107	40	+	11833	29877	255,0,0	3	659,1954,522	0,1477,17522
NC_045512.2	11977	29875	p14_G2.732;4ff0d17b-c046-4017-899a-a829475fae5d|20	40	+	11977	29875	255,0,0	1	17898	0
NC_045512.2	12159	29877	p14_G2.733;cluster_77	40	+	12159	29877	255,0,0	3	2935,1848,2038	0,13622,15680
NC_045512.2	12220	29875	p14_G2.734;726ec04a-4fb0-4cd3-bd19-7e5fd8afca31|10	40	+	12220	29875	255,0,0	1	17655	0
NC_045512.2	12421	29872	p14_G2.735;aa72e4c4-b0f5-48e3-ac2b-82d4bcafcdcc|35	40	+	12421	29872	255,0,0	1	17451	0
NC_045512.2	12678	29876	p14_G2.736;65615787-1eb0-4c84-a7ec-e0b44e62442c|6	40	+	12678	29876	255,0,0	1	17198	0
NC_045512.2	12800	29876	p14_G2.737;3aad7afd-6cd7-49f3-a06a-1f5f4d3389ab|8	40	+	12800	29876	255,0,0	1	17076	0
NC_045512.2	12843	29873	p14_G2.738;c501ec9d-a1a9-4438-90d2-afbc82638e07|8	40	+	12843	29873	255,0,0	1	17030	0
NC_045512.2	13000	29874	p14_G2.739;839a88dd-daa3-4c21-ae68-793636645fe6|16	40	+	13000	29874	255,0,0	1	16874	0
NC_045512.2	13014	29875	p14_G2.740;cluster_17	40	+	13014	29875	255,0,0	2	9783,1632	0,15229
NC_045512.2	13070	29874	p14_G2.741;cluster1631.fasta:2	40	+	13070	29874	255,0,0	1	16804	0
NC_045512.2	13145	29876	p14_G2.742;cluster_10	40	+	13145	29876	255,0,0	2	14240,402	0,16329
NC_045512.2	13239	29876	p14_G2.743;a459daa1-1b23-410d-ac41-6fef3978313c|24	40	+	13239	29876	255,0,0	1	16637	0
NC_045512.2	13384	29875	p14_G2.744;31f992e5-dcbb-49fe-b2b4-cc5b034c08b2|20	40	+	13384	29875	255,0,0	2	3457,458	0,16033
NC_045512.2	13471	29876	p14_G2.745;d367595e-dd46-4fe0-bd5e-f024d3a4e015|6	40	+	13471	29876	255,0,0	2	3370,459	0,15946
NC_045512.2	13649	29875	p14_G2.746;6330ea81-dd47-46f1-974e-2c6caf23c562|70	40	+	13649	29875	255,0,0	1	16226	0
NC_045512.2	13658	29873	p14_G2.747;dd267161-21d9-4f5a-a1d0-29571594242d|13	40	+	13658	29873	255,0,0	2	3183,456	0,15759
NC_045512.2	13748	29871	p14_G2.748;63a0c5d2-cabe-495d-9a16-ffa655c6678e|23	40	+	13748	29871	255,0,0	2	3093,454	0,15669
NC_045512.2	13762	29878	p14_G2.749;cluster_45	40	+	13762	29878	255,0,0	2	7938,219	0,15897
NC_045512.2	13866	15450	p14_G2.750;cluster_169	40	+	13866	15450	255,0,0	1	1584	0
NC_045512.2	13898	29874	p14_G2.751;e917c137-8eec-4cfb-abde-5441240d6781|15	40	+	13898	29874	255,0,0	2	2943,457	0,15519
NC_045512.2	13950	29871	p14_G2.752;cluster2131.fasta:2	40	+	13950	29871	255,0,0	2	2892,454	0,15467
NC_045512.2	13977	29875	p14_G2.753;52f60b7d-632c-4dc6-a4d5-cb54b78a7476|46	40	+	13977	29875	255,0,0	1	15898	0
NC_045512.2	14019	29874	p14_G2.754;7aeea9ab-159a-45b4-94dc-cc186a44c05f|6	40	+	14019	29874	255,0,0	2	2822,456	0,15399
NC_045512.2	14288	29872	p14_G2.755;d2166cb0-4170-4022-a85d-6c0d3c3531fe|29	40	+	14288	29872	255,0,0	1	15584	0
NC_045512.2	14314	29874	p14_G2.756;4e8f78df-3faf-459e-889e-f753db1435f3|42	40	+	14314	29874	255,0,0	2	2527,457	0,15103
NC_045512.2	14349	29871	p14_G2.757;5fd97df4-6042-42eb-9edf-bf17116da864|5	40	+	14349	29871	255,0,0	2	2493,454	0,15068
NC_045512.2	14350	29876	p14_G2.758;cluster931.fasta:2	40	+	14350	29876	255,0,0	2	2078,35	0,15491
NC_045512.2	14397	29875	p14_G2.759;cluster_189	40	+	14397	29875	255,0,0	2	847,442	0,15036
NC_045512.2	14455	29884	p14_G2.760;380494cc-71ee-4045-860c-070b64271250|5	40	+	14455	29884	255,0,0	2	2387,462	0,14967
NC_045512.2	14732	29871	p14_G2.761;c16e47f6-45cc-4cc8-9875-bbce79b62ed8|38	40	+	14732	29871	255,0,0	2	2109,454	0,14685
NC_045512.2	14765	29874	p14_G2.762;a82c25e7-42b9-4e43-a7ce-953bdf5cbbcf|8	40	+	14765	29874	255,0,0	2	2076,457	0,14652
NC_045512.2	14803	29874	p14_G2.763;4060cb81-1fd6-4432-bc79-e32c8c67f3a7|112	40	+	14803	29874	255,0,0	1	15071	0
NC_045512.2	15039	29876	p14_G2.764;e3758e7c-64f2-4051-8093-63b50e585135|14	40	+	15039	29876	255,0,0	2	1802,459	0,14378
NC_045512.2	15291	29873	p14_G2.765;e990c267-d4af-4428-9fb9-7282caac7e0a|12	40	+	15291	29873	255,0,0	2	1550,456	0,14126
NC_045512.2	15278	29871	p14_G2.765;f0ace5f2-8481-4205-8b31-4b85e383609e|93	40	+	15278	29871	255,0,0	2	1563,454	0,14139
NC_045512.2	15387	29873	p14_G2.766;0d8ae4a1-ba7b-4f9e-ab72-6b6943b612ad|112	40	+	15387	29873	255,0,0	1	14486	0
NC_045512.2	15474	29871	p14_G2.767;672be1cb-0d3e-4a66-9f7b-d7a48934ffc9|16	40	+	15474	29871	255,0,0	2	1367,454	0,13943
NC_045512.2	15595	29876	p14_G2.768;cluster3179.fasta:2	40	+	15595	29876	255,0,0	1	14281	0
NC_045512.2	15607	29871	p14_G2.769;a6e1482a-232e-4157-bc58-f5b7d40027f1|8	40	+	15607	29871	255,0,0	2	1234,454	0,13810
NC_045512.2	15885	29875	p14_G2.770;b7f80536-2ce9-472a-bee4-fcdce2c33add|24	40	+	15885	29875	255,0,0	2	956,458	0,13532
NC_045512.2	15989	29871	p14_G2.771;cluster963.fasta:2	40	+	15989	29871	255,0,0	1	13882	0
NC_045512.2	16086	29875	p14_G2.772;cluster_32	40	+	16086	29875	255,0,0	2	8146,591	0,13198
NC_045512.2	16351	29874	p14_G2.773;593f06a8-87aa-4f12-b12d-c68f64f86ca1|215	40	+	16351	29874	255,0,0	2	490,457	0,13066
NC_045512.2	16349	29877	p14_G2.773;cluster4021.fasta:2	40	+	16349	29877	255,0,0	2	489,459	0,13069
NC_045512.2	16386	29874	p14_G2.774;cluster_66	40	+	16386	29874	255,0,0	2	6665,537	0,12951
NC_045512.2	16394	29871	p14_G2.775;b560f70e-ffba-4503-8e90-5f17c18efb9a|22	40	+	16394	29871	255,0,0	2	447,454	0,13023
NC_045512.2	16526	29875	p14_G2.776;cluster_4	40	+	16526	29875	255,0,0	1	13349	0
NC_045512.2	16551	29871	p14_G2.777;cffa84bd-85aa-430b-ba36-b44b61715f97|5	40	+	16551	29871	255,0,0	2	290,454	0,12866
NC_045512.2	16634	24621	p14_G2.778;cluster1658.fasta:2	40	+	16634	24621	255,0,0	1	7987	0
NC_045512.2	16644	29871	p14_G2.779;cluster1192.fasta:2	40	+	16644	29871	255,0,0	1	13227	0
NC_045512.2	16694	29871	p14_G2.780;003be70a-457b-41ed-9c34-ec6b72784243|14	40	+	16694	29871	255,0,0	2	147,454	0,12723
NC_045512.2	16781	29873	p14_G2.781;6fb6c58f-1dff-4b20-89e0-1b96311b8274|8	40	+	16781	29873	255,0,0	2	61,456	0,12636
NC_045512.2	16825	29871	p14_G2.782;cluster_134	40	+	16825	29871	255,0,0	2	2769,31	0,13015
NC_045512.2	17070	29876	p14_G2.783;cluster_19	40	+	17070	29876	255,0,0	3	2903,7851,1032	0,3526,11774
NC_045512.2	17296	29873	p14_G2.784;cluster1230.fasta:2	40	+	17296	29873	255,0,0	2	935,367	0,12210
NC_045512.2	17323	29873	p14_G2.785;cluster1750.fasta:2	40	+	17323	29873	255,0,0	2	7698,486	0,12064
NC_045512.2	17345	29878	p14_G2.786;cluster1200.fasta:2	40	+	17345	29878	255,0,0	1	12533	0
NC_045512.2	18289	29874	p14_G2.787;cluster_110	40	+	18289	29874	255,0,0	2	3759,117	0,11468
NC_045512.2	18441	21737	p14_G2.788;cluster1522.fasta:2	40	+	18441	21737	255,0,0	1	3296	0
NC_045512.2	18854	29875	p14_G2.789;cluster2135.fasta:2	40	+	18854	29875	255,0,0	1	11021	0
NC_045512.2	18862	29877	p14_G2.790;cluster3830.fasta:2	40	+	18862	29877	255,0,0	2	8692,2260	0,8755
NC_045512.2	18896	29879	p14_G2.791;cluster1765.fasta:2	40	+	18896	29879	255,0,0	1	10983	0
NC_045512.2	18954	29878	p14_G2.792;cluster1317.fasta:2	40	+	18954	29878	255,0,0	1	10924	0
NC_045512.2	19090	29871	p14_G2.793;cluster2047.fasta:2	40	+	19090	29871	255,0,0	1	10781	0
NC_045512.2	19209	29871	p14_G2.794;cluster3456.fasta:2	40	+	19209	29871	255,0,0	1	10662	0
NC_045512.2	19349	29873	p14_G2.795;cluster1186.fasta:2	40	+	19349	29873	255,0,0	1	10524	0
NC_045512.2	19628	29878	p14_G2.796;cluster_47	40	+	19628	29878	255,0,0	2	7130,442	0,9808
NC_045512.2	19766	29874	p14_G2.797;cluster_34	40	+	19766	29874	255,0,0	3	4357,2963,1645	0,4780,8463
NC_045512.2	19965	24419	p14_G2.798;cluster2595.fasta:2	40	+	19965	24419	255,0,0	1	4454	0
NC_045512.2	20481	29871	p14_G2.799;cluster2031.fasta:2	40	+	20481	29871	255,0,0	1	9390	0
NC_045512.2	20589	22300	p14_G2.800;cluster3798.fasta:2	40	+	20589	22300	255,0,0	1	1711	0
NC_045512.2	20613	29875	p14_G2.801;cluster2393.fasta:2	40	+	20613	29875	255,0,0	1	9262	0
NC_045512.2	20688	29877	p14_G2.802;cluster2709.fasta:2	40	+	20688	29877	255,0,0	1	9189	0
NC_045512.2	20844	29877	p14_G2.803;cluster_54	40	+	20844	29877	255,0,0	2	7472,795	0,8238
NC_045512.2	21218	29872	p14_G2.804;cluster3402.fasta:2	40	+	21218	29872	255,0,0	1	8654	0
NC_045512.2	21306	29871	p14_G2.805;cluster2486.fasta:2	40	+	21306	29871	255,0,0	1	8565	0
NC_045512.2	21404	29875	p14_G2.806;cluster1337.fasta:2	40	+	21404	29875	255,0,0	1	8471	0
NC_045512.2	21407	29878	p14_G2.807;cluster_67	40	+	21407	29878	255,0,0	2	1495,4761	0,3710
NC_045512.2	21483	29873	p14_G2.808;cluster2445.fasta:2	40	+	21483	29873	255,0,0	1	8390	0
NC_045512.2	21498	29875	p14_G2.808;cluster568.fasta:2	40	+	21498	29875	255,0,0	1	8377	0
NC_045512.2	21478	29875	p14_G2.808;cluster1148.fasta:2	40	+	21478	29875	255,0,0	1	8397	0
NC_045512.2	21509	28704	p14_G2.809;cluster1515.fasta:2	40	+	21509	28704	255,0,0	1	7195	0
NC_045512.2	21551	24915	p14_G2.810;902e24a6-e538-42f0-a233-dc6d2147a4ed|7	40	+	21551	24915	255,0,0	1	3364	0
NC_045512.2	21551	25065	p14_G2.811;a53549d2-96b9-4c0a-99e4-ea40debc2ffe|5	40	+	21551	25065	255,0,0	1	3514	0
NC_045512.2	21551	27038	p14_G2.812;cluster2845.fasta:2	40	+	21551	27038	255,0,0	1	5487	0
NC_045512.2	21551	29871	p14_G2.813;cluster2425.fasta:2	40	+	21551	29871	255,0,0	2	197,856	0,7464
NC_045512.2	21551	29871	p14_G2.814;cluster2937.fasta:2	40	+	21551	29871	255,0,0	2	845,471	0,7849
NC_045512.2	21551	29873	p14_G2.815;cluster2667.fasta:2	40	+	21551	29873	255,0,0	3	210,338,3053	0,4897,5269
NC_045512.2	21551	29874	p14_G2.816;cluster3214.fasta:2	40	+	21551	29874	255,0,0	4	1166,483,3291,3056	0,1233,1937,5267
NC_045512.2	21557	29874	p14_G2.817;cluster2458.fasta:2	40	+	21557	29874	255,0,0	1	8317	0
NC_045512.2	21551	29871	p14_G2.817;cluster2758.fasta:2	40	+	21551	29871	255,0,0	1	8320	0
NC_045512.2	21551	29875	p14_G2.817;cluster1268.fasta:2	40	+	21551	29875	255,0,0	1	8324	0
NC_045512.2	21557	29874	p14_G2.817;cluster2016.fasta:2	40	+	21557	29874	255,0,0	1	8317	0
NC_045512.2	21552	29874	p14_G2.817;cluster3030.fasta:2	40	+	21552	29874	255,0,0	1	8322	0
NC_045512.2	21551	29874	p14_G2.817;cluster_36	40	+	21551	29874	255,0,0	1	8323	0
NC_045512.2	21551	29874	p14_G2.817;cluster1460.fasta:2	40	+	21551	29874	255,0,0	1	8323	0
NC_045512.2	21551	29873	p14_G2.817;cluster4030.fasta:2	40	+	21551	29873	255,0,0	1	8322	0
NC_045512.2	21551	29877	p14_G2.817;cluster_31	40	+	21551	29877	255,0,0	1	8326	0
NC_045512.2	21552	29877	p14_G2.817;cluster15.fasta:2	40	+	21552	29877	255,0,0	1	8325	0
NC_045512.2	21551	29878	p14_G2.818;cluster_113	40	+	21551	29878	255,0,0	2	2114,1635	0,6692
NC_045512.2	21552	22986	p14_G2.819;1458b9a9-a2b0-49f0-a23e-1bec55a8c7eb|9	40	+	21552	22986	255,0,0	1	1434	0
NC_045512.2	21552	29874	p14_G2.820;cluster_129	40	+	21552	29874	255,0,0	4	182,267,1597,897	0,4953,5278,7425
NC_045512.2	21553	22600	p14_G2.821;947a3ec5-5862-4980-8f2e-20592b113011|5	40	+	21553	22600	255,0,0	1	1047	0
NC_045512.2	21557	24329	p14_G2.822;35e1b3e8-b402-4852-822f-0f713d1d9674|5	40	+	21557	24329	255,0,0	1	2772	0
NC_045512.2	21559	29876	p14_G2.823;2b4f93f1-5aa1-482c-9edb-91f5140b62e8|13	40	+	21559	29876	255,0,0	2	5950,1647	0,6670
NC_045512.2	21570	29876	p14_G2.824;cluster_51	40	+	21570	29876	255,0,0	2	7894,133	0,8173
NC_045512.2	21691	29875	p14_G2.825;cluster_71	40	+	21691	29875	255,0,0	2	5498,1613	0,6571
NC_045512.2	21705	29871	p14_G2.826;55844115-75ad-4445-b758-bd57b0daa29a|5	40	+	21705	29871	255,0,0	2	6165,1871	0,6295
NC_045512.2	21717	29880	p14_G2.827;cluster1355.fasta:2	40	+	21717	29880	255,0,0	2	170,2326	0,5837
NC_045512.2	21719	29876	p14_G2.828;cluster835.fasta:2	40	+	21719	29876	255,0,0	2	1284,1655	0,6502
NC_045512.2	21735	29877	p14_G2.829;cluster556.fasta:2	40	+	21735	29877	255,0,0	1	8142	0
NC_045512.2	21777	24452	p14_G2.830;cluster_136	40	+	21777	24452	255,0,0	1	2675	0
NC_045512.2	21790	29865	p14_G2.831;cluster_188	40	+	21790	29865	255,0,0	2	974,159	0,7916
NC_045512.2	21848	29859	p14_G2.832;cluster2317.fasta:2	40	+	21848	29859	255,0,0	2	1691,6282	0,1729
NC_045512.2	21954	29876	p14_G2.833;cluster3055.fasta:2	40	+	21954	29876	255,0,0	1	7922	0
NC_045512.2	22045	29871	p14_G2.834;cluster1797.fasta:2	40	+	22045	29871	255,0,0	1	7826	0
NC_045512.2	22051	29872	p14_G2.834;cluster3631.fasta:2	40	+	22051	29872	255,0,0	1	7821	0
NC_045512.2	22038	29876	p14_G2.834;cluster2722.fasta:2	40	+	22038	29876	255,0,0	1	7838	0
NC_045512.2	22016	29876	p14_G2.834;cluster1804.fasta:2	40	+	22016	29876	255,0,0	1	7860	0
NC_045512.2	22022	29874	p14_G2.835;3b18a4c1-3605-4995-947f-e7e09b6d13bf|7	40	+	22022	29874	255,0,0	2	5848,1874	0,5978
NC_045512.2	22085	29874	p14_G2.836;cluster2345.fasta:2	40	+	22085	29874	255,0,0	1	7789	0
NC_045512.2	22128	29873	p14_G2.837;cluster2726.fasta:2	40	+	22128	29873	255,0,0	1	7745	0
NC_045512.2	22220	29869	p14_G2.838;cluster1947.fasta:2	40	+	22220	29869	255,0,0	1	7649	0
NC_045512.2	22210	29874	p14_G2.838;cluster3473.fasta:2	40	+	22210	29874	255,0,0	1	7664	0
NC_045512.2	22262	29876	p14_G2.839;cluster_108	40	+	22262	29876	255,0,0	4	352,2874,707,84	0,3661,6740,7530
NC_045512.2	22295	29875	p14_G2.840;cluster_118	40	+	22295	29875	255,0,0	2	2729,784	0,6796
NC_045512.2	22316	29871	p14_G2.841;cluster2232.fasta:2	40	+	22316	29871	255,0,0	1	7555	0
NC_045512.2	22326	29872	p14_G2.842;820a9577-56d3-4692-a871-30b669b9746d|11	40	+	22326	29872	255,0,0	2	5544,1872	0,5674
NC_045512.2	22365	29871	p14_G2.843;cluster_181	40	+	22365	29871	255,0,0	2	1301,209	0,7297
NC_045512.2	22381	29874	p14_G2.844;cluster4059.fasta:2	40	+	22381	29874	255,0,0	2	5318,2133	0,5360
NC_045512.2	22388	29877	p14_G2.845;cluster1712.fasta:2	40	+	22388	29877	255,0,0	1	7489	0
NC_045512.2	22397	29874	p14_G2.845;cluster3613.fasta:2	40	+	22397	29874	255,0,0	1	7477	0
NC_045512.2	22440	29877	p14_G2.846;02a80d58-6246-46d3-9692-f5be009c594e|6	40	+	22440	29877	255,0,0	2	5430,1877	0,5560
NC_045512.2	22488	29874	p14_G2.847;6897a180-7e4c-4ae7-95b4-6fdc52ef877d|5	40	+	22488	29874	255,0,0	2	4288,3046	0,4340
NC_045512.2	22489	29873	p14_G2.848;cluster1130.fasta:2	40	+	22489	29873	255,0,0	1	7384	0
NC_045512.2	22530	29886	p14_G2.849;cluster3296.fasta:2	40	+	22530	29886	255,0,0	1	7356	0
NC_045512.2	22588	29875	p14_G2.850;30ba71c2-90f5-4e12-bd72-24e45ccc5323|5	40	+	22588	29875	255,0,0	2	4921,1646	0,5641
NC_045512.2	22597	29875	p14_G2.851;c5709518-31f2-4c35-921e-2d3dc1f50fe2|9	40	+	22597	29875	255,0,0	2	5273,1875	0,5403
NC_045512.2	22628	29871	p14_G2.852;cluster2479.fasta:2	40	+	22628	29871	255,0,0	1	7243	0
NC_045512.2	22694	24974	p14_G2.853;cluster_164	40	+	22694	24974	255,0,0	1	2280	0
NC_045512.2	22700	29876	p14_G2.854;cluster1962.fasta:2	40	+	22700	29876	255,0,0	3	809,766,5439	0,858,1737
NC_045512.2	22739	29875	p14_G2.855;685b4280-a5ed-44d4-9c08-ad10ae6f208a|7	40	+	22739	29875	255,0,0	2	4770,1646	0,5490
NC_045512.2	22777	29877	p14_G2.856;cluster1945.fasta:2	40	+	22777	29877	255,0,0	1	7100	0
NC_045512.2	22886	29875	p14_G2.857;cluster4015.fasta:2	40	+	22886	29875	255,0,0	1	6989	0
NC_045512.2	22921	29875	p14_G2.857;cluster3279.fasta:2	40	+	22921	29875	255,0,0	1	6954	0
NC_045512.2	22823	29871	p14_G2.857;cluster3928.fasta:2	40	+	22823	29871	255,0,0	1	7048	0
NC_045512.2	22932	29876	p14_G2.857;cluster1749.fasta:2	40	+	22932	29876	255,0,0	1	6944	0
NC_045512.2	22818	29865	p14_G2.857;cluster3586.fasta:2	40	+	22818	29865	255,0,0	1	7047	0
NC_045512.2	22863	29870	p14_G2.857;cluster3583.fasta:2	40	+	22863	29870	255,0,0	1	7007	0
NC_045512.2	22861	29871	p14_G2.857;cluster1423.fasta:2	40	+	22861	29871	255,0,0	1	7010	0
NC_045512.2	22906	29865	p14_G2.857;cluster1530.fasta:2	40	+	22906	29865	255,0,0	1	6959	0
NC_045512.2	22850	29876	p14_G2.857;cluster1953.fasta:2	40	+	22850	29876	255,0,0	1	7026	0
NC_045512.2	22943	29872	p14_G2.857;cluster3031.fasta:2	40	+	22943	29872	255,0,0	1	6929	0
NC_045512.2	22835	25108	p14_G2.858;cluster1785.fasta:2	40	+	22835	25108	255,0,0	1	2273	0
NC_045512.2	22846	29875	p14_G2.859;cluster2464.fasta:2	40	+	22846	29875	255,0,0	2	5024,1875	0,5154
NC_045512.2	22928	29874	p14_G2.860;31f2cf09-c1db-44d9-9f32-775abc28def5|17	40	+	22928	29874	255,0,0	2	4942,1874	0,5072
NC_045512.2	22957	29871	p14_G2.861;cluster493.fasta:4	40	+	22957	29871	255,0,0	2	179,1626	0,5288
NC_045512.2	22999	29876	p14_G2.862;cluster1822.fasta:2	40	+	22999	29876	255,0,0	1	6877	0
NC_045512.2	23037	29871	p14_G2.863;cluster1744.fasta:2	40	+	23037	29871	255,0,0	1	6834	0
NC_045512.2	23033	29875	p14_G2.863;cluster_56	40	+	23033	29875	255,0,0	1	6842	0
NC_045512.2	23038	29871	p14_G2.863;cluster341.fasta:2	40	+	23038	29871	255,0,0	1	6833	0
NC_045512.2	23106	29875	p14_G2.864;cluster_65	40	+	23106	29875	255,0,0	1	6769	0
NC_045512.2	23114	29877	p14_G2.864;cluster1722.fasta:2	40	+	23114	29877	255,0,0	1	6763	0
NC_045512.2	23117	29875	p14_G2.865;f8824ca2-10f8-446a-8d0a-8f311d6d4eda|8	40	+	23117	29875	255,0,0	2	4753,1875	0,4883
NC_045512.2	23119	29781	p14_G2.866;cluster1093.fasta:6	40	+	23119	29781	255,0,0	1	6662	0
NC_045512.2	23160	29876	p14_G2.867;cluster549.fasta:48	40	+	23160	29876	255,0,0	2	18,1099	0,5617
NC_045512.2	23194	29878	p14_G2.868;cluster1656.fasta:2	40	+	23194	29878	255,0,0	1	6684	0
NC_045512.2	23206	29871	p14_G2.869;82567883-33c1-4a7c-8781-7a7b11516e37|5	40	+	23206	29871	255,0,0	2	4664,1871	0,4794
NC_045512.2	23313	29871	p14_G2.870;2803e46e-155b-48d8-a558-42e322b50f2e|7	40	+	23313	29871	255,0,0	2	4559,1871	0,4687
NC_045512.2	23335	25476	p14_G2.871;cluster2793.fasta:2	40	+	23335	25476	255,0,0	1	2141	0
NC_045512.2	23339	29872	p14_G2.872;cluster3134.fasta:2	40	+	23339	29872	255,0,0	1	6533	0
NC_045512.2	23368	28468	p14_G2.873;cluster2586.fasta:2	40	+	23368	28468	255,0,0	1	5100	0
NC_045512.2	23418	29874	p14_G2.874;cluster1159.fasta:2	40	+	23418	29874	255,0,0	1	6456	0
NC_045512.2	23512	29875	p14_G2.874;cluster2664.fasta:2	40	+	23512	29875	255,0,0	1	6363	0
NC_045512.2	23451	29874	p14_G2.874;cluster3322.fasta:2	40	+	23451	29874	255,0,0	1	6423	0
NC_045512.2	23430	29871	p14_G2.874;cluster2697.fasta:2	40	+	23430	29871	255,0,0	1	6441	0
NC_045512.2	23496	29874	p14_G2.874;cluster1798.fasta:2	40	+	23496	29874	255,0,0	1	6378	0
NC_045512.2	23527	29873	p14_G2.874;cluster3562.fasta:2	40	+	23527	29873	255,0,0	1	6346	0
NC_045512.2	23448	29873	p14_G2.874;cluster2115.fasta:2	40	+	23448	29873	255,0,0	1	6425	0
NC_045512.2	23528	29874	p14_G2.874;cluster2127.fasta:2	40	+	23528	29874	255,0,0	1	6346	0
NC_045512.2	23466	29875	p14_G2.874;cluster3127.fasta:2	40	+	23466	29875	255,0,0	1	6409	0
NC_045512.2	23418	29872	p14_G2.874;cluster3113.fasta:2	40	+	23418	29872	255,0,0	1	6454	0
NC_045512.2	23393	29875	p14_G2.874;cluster3429.fasta:2	40	+	23393	29875	255,0,0	1	6482	0
NC_045512.2	23462	29873	p14_G2.875;cluster1554.fasta:2	40	+	23462	29873	255,0,0	2	1560,4426	0,1985
NC_045512.2	23463	29876	p14_G2.876;cluster2950.fasta:2	40	+	23463	29876	255,0,0	2	3316,3060	0,3353
NC_045512.2	23489	29876	p14_G2.876;49effcc1-01f9-4b20-9669-1d51d7a81307|5	40	+	23489	29876	255,0,0	2	3290,3056	0,3331
NC_045512.2	23489	24370	p14_G2.877;cluster2176.fasta:2	40	+	23489	24370	255,0,0	1	881	0
NC_045512.2	23494	29873	p14_G2.878;d2a50d54-67e8-4f57-9a02-f7a7ad02233a|14	40	+	23494	29873	255,0,0	2	4376,1873	0,4506
NC_045512.2	23547	24428	p14_G2.879;4cc5ccde-cafb-4d4e-bafb-0679eec1947e|6	40	+	23547	24428	255,0,0	1	881	0
NC_045512.2	23607	29871	p14_G2.880;cluster20.fasta:2	40	+	23607	29871	255,0,0	1	6264	0
NC_045512.2	23610	29877	p14_G2.880;cluster_75	40	+	23610	29877	255,0,0	1	6267	0
NC_045512.2	23645	29876	p14_G2.880;cluster3625.fasta:2	40	+	23645	29876	255,0,0	1	6231	0
NC_045512.2	23622	29874	p14_G2.880;cluster3091.fasta:2	40	+	23622	29874	255,0,0	1	6252	0
NC_045512.2	23690	25412	p14_G2.881;cluster759.fasta:2	40	+	23690	25412	255,0,0	1	1722	0
NC_045512.2	23697	29873	p14_G2.882;c23c6aec-2e23-4a76-a9cf-57ba85bb087c|6	40	+	23697	29873	255,0,0	2	3689,401	0,5775
NC_045512.2	23729	29875	p14_G2.883;aa32f23a-6321-4ead-ac3b-ad728c30f2c8|5	40	+	23729	29875	255,0,0	2	3047,3047	0,3099
NC_045512.2	23730	29867	p14_G2.884;107959c4-f632-4dc0-9358-8bc3a4790b36|14	40	+	23730	29867	255,0,0	2	4140,1867	0,4270
NC_045512.2	23736	29867	p14_G2.885;cluster2820.fasta:2	40	+	23736	29867	255,0,0	1	6131	0
NC_045512.2	23768	29875	p14_G2.885;cluster375.fasta:2	40	+	23768	29875	255,0,0	1	6107	0
NC_045512.2	23757	29848	p14_G2.885;cluster1163.fasta:2	40	+	23757	29848	255,0,0	1	6091	0
NC_045512.2	23788	29876	p14_G2.886;1a7de497-cf7c-41e4-9be2-59a75065f763|6	40	+	23788	29876	255,0,0	2	3593,409	0,5679
NC_045512.2	23809	29876	p14_G2.887;cluster1732.fasta:2	40	+	23809	29876	255,0,0	2	4332,1652	0,4415
NC_045512.2	23816	29876	p14_G2.888;cluster1639.fasta:2	40	+	23816	29876	255,0,0	2	4054,1876	0,4184
NC_045512.2	23810	29876	p14_G2.888;73b14c78-49a8-40c5-852c-6454433c9b9a|7	40	+	23810	29876	255,0,0	2	4060,1876	0,4190
NC_045512.2	23839	29873	p14_G2.889;cluster588.fasta:2	40	+	23839	29873	255,0,0	1	6034	0
NC_045512.2	23857	29871	p14_G2.890;cluster_213	40	+	23857	29871	255,0,0	2	514,212	0,5802
NC_045512.2	23865	29128	p14_G2.891;cluster2024.fasta:2	40	+	23865	29128	255,0,0	1	5263	0
NC_045512.2	23877	29877	p14_G2.892;cluster1946.fasta:2	40	+	23877	29877	255,0,0	1	6000	0
NC_045512.2	23895	29873	p14_G2.893;71caca66-dc46-4078-b724-ffd2f873da03|7	40	+	23895	29873	255,0,0	2	3614,1644	0,4334
NC_045512.2	23907	29875	p14_G2.894;a40ea9e7-01a6-4cae-8ea1-3aef8e1353df|21	40	+	23907	29875	255,0,0	2	3963,1875	0,4093
NC_045512.2	23936	29874	p14_G2.895;8d6ebc55-0301-4cf6-a0e1-1afd75e80e6d|10	40	+	23936	29874	255,0,0	2	2838,3044	0,2894
NC_045512.2	23982	29871	p14_G2.896;cluster2143.fasta:2	40	+	23982	29871	255,0,0	1	5889	0
NC_045512.2	23978	29871	p14_G2.896;cluster1723.fasta:2	40	+	23978	29871	255,0,0	1	5893	0
NC_045512.2	23989	29871	p14_G2.896;cluster2346.fasta:2	40	+	23989	29871	255,0,0	1	5882	0
NC_045512.2	23982	29871	p14_G2.896;cluster242.fasta:2	40	+	23982	29871	255,0,0	1	5889	0
NC_045512.2	23954	29870	p14_G2.896;cluster1301.fasta:2	40	+	23954	29870	255,0,0	1	5916	0
NC_045512.2	23996	29871	p14_G2.896;cluster2580.fasta:2	40	+	23996	29871	255,0,0	1	5875	0
NC_045512.2	23940	29872	p14_G2.896;cluster322.fasta:2	40	+	23940	29872	255,0,0	1	5932	0
NC_045512.2	23995	25025	p14_G2.897;cluster_203	40	+	23995	25025	255,0,0	1	1030	0
NC_045512.2	24045	29874	p14_G2.898;cluster3193.fasta:2	40	+	24045	29874	255,0,0	1	5829	0
NC_045512.2	24046	29868	p14_G2.898;cluster2400.fasta:2	40	+	24046	29868	255,0,0	1	5822	0
NC_045512.2	24081	29876	p14_G2.899;cluster3331.fasta:2	40	+	24081	29876	255,0,0	1	5795	0
NC_045512.2	24096	25065	p14_G2.900;1593d4f2-355e-4822-97a4-1a926953b825|5	40	+	24096	25065	255,0,0	1	969	0
NC_045512.2	24101	25622	p14_G2.901;cluster390.fasta:2	40	+	24101	25622	255,0,0	1	1521	0
NC_045512.2	24146	29875	p14_G2.902;cluster1238.fasta:2	40	+	24146	29875	255,0,0	1	5729	0
NC_045512.2	24158	29875	p14_G2.902;cluster3490.fasta:2	40	+	24158	29875	255,0,0	1	5717	0
NC_045512.2	24151	29877	p14_G2.903;9e4c9e03-6274-4d0f-af72-1994d91e300c|12	40	+	24151	29877	255,0,0	2	3719,1877	0,3849
NC_045512.2	24213	29872	p14_G2.904;cluster3243.fasta:2	40	+	24213	29872	255,0,0	1	5659	0
NC_045512.2	24266	29874	p14_G2.905;fd1b45f7-e3b2-423f-9d12-b3edeb474081|20	40	+	24266	29874	255,0,0	2	3604,1874	0,3734
NC_045512.2	24389	29874	p14_G2.906;cluster3666.fasta:2	40	+	24389	29874	255,0,0	1	5485	0
NC_045512.2	24388	29874	p14_G2.906;cluster294.fasta:2	40	+	24388	29874	255,0,0	1	5486	0
NC_045512.2	24425	29879	p14_G2.906;cluster1107.fasta:2	40	+	24425	29879	255,0,0	1	5454	0
NC_045512.2	24398	29878	p14_G2.906;cluster3919.fasta:2	40	+	24398	29878	255,0,0	1	5480	0
NC_045512.2	24358	29871	p14_G2.906;cluster539.fasta:2	40	+	24358	29871	255,0,0	1	5513	0
NC_045512.2	24322	29871	p14_G2.906;cluster3567.fasta:2	40	+	24322	29871	255,0,0	1	5549	0
NC_045512.2	24352	29874	p14_G2.906;cluster1714.fasta:2	40	+	24352	29874	255,0,0	1	5522	0
NC_045512.2	24296	29876	p14_G2.906;cluster2545.fasta:2	40	+	24296	29876	255,0,0	1	5580	0
NC_045512.2	24294	29874	p14_G2.906;cluster3277.fasta:2	40	+	24294	29874	255,0,0	1	5580	0
NC_045512.2	24396	29887	p14_G2.906;cluster3097.fasta:2	40	+	24396	29887	255,0,0	1	5491	0
NC_045512.2	24394	29874	p14_G2.907;3f4fb199-4301-43b4-9da6-3aa0eeede07e|8	40	+	24394	29874	255,0,0	2	3406,702	0,4778
NC_045512.2	24407	29875	p14_G2.908;cluster959.fasta:2	40	+	24407	29875	255,0,0	2	2598,2803	0,2665
NC_045512.2	24423	29873	p14_G2.909;b7f56d3d-44b8-41c5-9d8f-6f55f0b6db63|12	40	+	24423	29873	255,0,0	2	3447,1873	0,3577
NC_045512.2	24450	29874	p14_G2.910;a0f7677c-a710-4122-a7ef-3e5f679024f9|6	40	+	24450	29874	255,0,0	2	2329,3053	0,2371
NC_045512.2	24451	29875	p14_G2.911;25fe23f4-0649-4190-b6e8-736d5fb0018e|23	40	+	24451	29875	255,0,0	2	3058,1646	0,3778
NC_045512.2	24494	29871	p14_G2.912;cluster2784.fasta:2	40	+	24494	29871	255,0,0	2	3015,1642	0,3735
NC_045512.2	24503	29880	p14_G2.913;50213f7a-6d4e-4782-a539-a5101ee5623a|5	40	+	24503	29880	255,0,0	2	2273,3050	0,2327
NC_045512.2	24555	29875	p14_G2.914;cluster3431.fasta:2	40	+	24555	29875	255,0,0	1	5320	0
NC_045512.2	24530	29879	p14_G2.914;cluster1382.fasta:2	40	+	24530	29879	255,0,0	1	5349	0
NC_045512.2	24529	29876	p14_G2.914;cluster2752.fasta:2	40	+	24529	29876	255,0,0	1	5347	0
NC_045512.2	24539	29871	p14_G2.914;cluster3813.fasta:2	40	+	24539	29871	255,0,0	1	5332	0
NC_045512.2	24544	29871	p14_G2.914;cluster1535.fasta:2	40	+	24544	29871	255,0,0	1	5327	0
NC_045512.2	24520	29876	p14_G2.914;cluster2768.fasta:2	40	+	24520	29876	255,0,0	1	5356	0
NC_045512.2	24531	28288	p14_G2.915;029cdc73-a271-4733-a47b-2804699ba261|6	40	+	24531	28288	255,0,0	1	3757	0
NC_045512.2	24536	29871	p14_G2.916;b6b8c765-74a9-4e72-9377-62f26465ea38|5	40	+	24536	29871	255,0,0	2	2850,400	0,4935
NC_045512.2	24555	29875	p14_G2.917;30350f9e-8c61-44a4-b021-e074de8ec51b|5	40	+	24555	29875	255,0,0	2	2954,1646	0,3674
NC_045512.2	24595	29877	p14_G2.918;cluster3164.fasta:2	40	+	24595	29877	255,0,0	1	5282	0
NC_045512.2	24639	25217	p14_G2.919;cluster_225	40	+	24639	25217	255,0,0	1	578	0
NC_045512.2	24646	26989	p14_G2.920;cluster2754.fasta:2	40	+	24646	26989	255,0,0	1	2343	0
NC_045512.2	24654	29877	p14_G2.921;cluster3692.fasta:2	40	+	24654	29877	255,0,0	1	5223	0
NC_045512.2	24664	29875	p14_G2.921;cluster2868.fasta:2	40	+	24664	29875	255,0,0	1	5211	0
NC_045512.2	24675	29874	p14_G2.922;790c93e5-a2f5-4fcd-9090-5cb4b765016c|25	40	+	24675	29874	255,0,0	2	3195,1874	0,3325
NC_045512.2	24704	29874	p14_G2.923;cluster1473.fasta:2	40	+	24704	29874	255,0,0	1	5170	0
NC_045512.2	24722	29876	p14_G2.923;cluster1608.fasta:2	40	+	24722	29876	255,0,0	1	5154	0
NC_045512.2	24712	29871	p14_G2.924;cluster1478.fasta:2	40	+	24712	29871	255,0,0	2	2069,3052	0,2107
NC_045512.2	24755	29874	p14_G2.925;93770cf9-4275-4857-948d-402325737f65|5	40	+	24755	29874	255,0,0	2	2754,1645	0,3474
NC_045512.2	24795	29875	p14_G2.926;cluster_138	40	+	24795	29875	255,0,0	2	2190,495	0,4585
NC_045512.2	24799	29877	p14_G2.927;23909274-2db5-4861-8420-8eb3a9ffb8b5|6	40	+	24799	29877	255,0,0	2	3071,1877	0,3201
NC_045512.2	24835	29874	p14_G2.928;cluster1196.fasta:2	40	+	24835	29874	255,0,0	1	5039	0
NC_045512.2	24861	29871	p14_G2.929;40f54b31-87e4-4d2c-9e0f-4435b52fda27|10	40	+	24861	29871	255,0,0	2	1914,3051	0,1959
NC_045512.2	24909	29878	p14_G2.930;cluster3298.fasta:2	40	+	24909	29878	255,0,0	1	4969	0
NC_045512.2	24890	29876	p14_G2.930;cluster1309.fasta:2	40	+	24890	29876	255,0,0	1	4986	0
NC_045512.2	24912	29874	p14_G2.930;cluster3769.fasta:2	40	+	24912	29874	255,0,0	1	4962	0
NC_045512.2	24866	29871	p14_G2.930;cluster4033.fasta:2	40	+	24866	29871	255,0,0	1	5005	0
NC_045512.2	24953	29873	p14_G2.931;d81494dd-a633-41cb-829d-e54cd94159aa|6	40	+	24953	29873	255,0,0	2	2556,1644	0,3276
NC_045512.2	24953	29875	p14_G2.932;4fd3cb44-9b6a-4b9f-8fc2-03838bd3dcfe|10	40	+	24953	29875	255,0,0	2	2917,1875	0,3047
NC_045512.2	24986	29871	p14_G2.933;cluster2266.fasta:2	40	+	24986	29871	255,0,0	1	4885	0
NC_045512.2	24995	29878	p14_G2.934;cluster_214	40	+	24995	29878	255,0,0	2	663,34	0,4849
NC_045512.2	25018	29875	p14_G2.935;cluster4047.fasta:2	40	+	25018	29875	255,0,0	1	4857	0
NC_045512.2	25031	29874	p14_G2.936;8a675572-cffc-4239-8e23-86b523b4172c|9	40	+	25031	29874	255,0,0	2	2839,1874	0,2969
NC_045512.2	25039	29875	p14_G2.937;cluster3526.fasta:2	40	+	25039	29875	255,0,0	2	2494,1356	0,3480
NC_045512.2	25044	29874	p14_G2.938;b775c973-8543-4e6a-8638-aea574b08e12|5	40	+	25044	29874	255,0,0	2	2745,686	0,4144
NC_045512.2	25081	29875	p14_G2.939;cluster3044.fasta:2	40	+	25081	29875	255,0,0	1	4794	0
NC_045512.2	25071	29871	p14_G2.939;cluster1210.fasta:2	40	+	25071	29871	255,0,0	1	4800	0
NC_045512.2	25059	29876	p14_G2.939;cluster2731.fasta:2	40	+	25059	29876	255,0,0	1	4817	0
NC_045512.2	25090	29878	p14_G2.940;cluster237.fasta:2	40	+	25090	29878	255,0,0	2	911,3831	0,957
NC_045512.2	25107	29870	p14_G2.941;765895f5-7d8e-426f-bb78-db88f3b7d22b|9	40	+	25107	29870	255,0,0	2	2402,1641	0,3122
NC_045512.2	25116	29875	p14_G2.942;7224b704-87d6-4740-b05b-be5d0993f11b|7	40	+	25116	29875	255,0,0	2	2267,405	0,4354
NC_045512.2	25134	29876	p14_G2.943;cluster652.fasta:2	40	+	25134	29876	255,0,0	1	4742	0
NC_045512.2	25192	29869	p14_G2.944;cluster1023.fasta:2	40	+	25192	29869	255,0,0	2	1587,3053	0,1624
NC_045512.2	25175	29873	p14_G2.944;c6d02f2e-7e4e-4494-af55-426a0e3f3298|12	40	+	25175	29873	255,0,0	2	1599,3054	0,1644
NC_045512.2	25193	29877	p14_G2.945;eba49afe-2cf5-4949-a19e-509e30302707|8	40	+	25193	29877	255,0,0	2	2316,1648	0,3036
NC_045512.2	25197	29877	p14_G2.946;cluster1630.fasta:2	40	+	25197	29877	255,0,0	1	4680	0
NC_045512.2	25222	29877	p14_G2.946;cluster2212.fasta:2	40	+	25222	29877	255,0,0	1	4655	0
NC_045512.2	25324	29878	p14_G2.947;cluster981.fasta:2	40	+	25324	29878	255,0,0	2	2185,1649	0,2905
NC_045512.2	25329	29879	p14_G2.948;cluster3178.fasta:2	40	+	25329	29879	255,0,0	2	1457,3059	0,1491
NC_045512.2	25365	29871	p14_G2.949;cluster577.fasta:6	40	+	25365	29871	255,0,0	2	1461,2932	0,1574
NC_045512.2	25380	29877	p14_G2.950;ef332a82-b0e8-4d6a-a961-a8483b88eaaf|5	40	+	25380	29877	255,0,0	2	3299,1147	0,3350
NC_045512.2	25381	25596	p14_G2.951;1c254f1b-3d1d-4cc8-9f73-906cb0473589|36	40	+	25381	25596	255,0,0	1	215	0
NC_045512.2	25381	25682	p14_G2.952;60385e0f-672c-47e9-9a5b-d0130cefa7fc|6	40	+	25381	25682	255,0,0	1	301	0
NC_045512.2	25381	25923	p14_G2.953;b50b148b-18fe-4748-942e-e9c246c92ce9|8	40	+	25381	25923	255,0,0	1	542	0
NC_045512.2	25381	26231	p14_G2.954;92a25b0e-bbb9-4ff3-a82d-7c06a5a8a64c|5	40	+	25381	26231	255,0,0	1	850	0
NC_045512.2	25381	26595	p14_G2.955;7f6c29ef-b292-4926-bebf-76043315316e|10	40	+	25381	26595	255,0,0	1	1214	0
NC_045512.2	25381	26676	p14_G2.956;ab7647f8-8484-4f36-80e9-578268f63f5f|5	40	+	25381	26676	255,0,0	1	1295	0
NC_045512.2	25381	26677	p14_G2.956;26f05874-0fba-4095-8d8a-a8b0be167cc0|5	40	+	25381	26677	255,0,0	1	1296	0
NC_045512.2	25381	26747	p14_G2.957;680c9af2-d648-445e-89ae-4239827992c6|22	40	+	25381	26747	255,0,0	1	1366	0
NC_045512.2	25381	26749	p14_G2.957;cluster1585.fasta:2	40	+	25381	26749	255,0,0	1	1368	0
NC_045512.2	25381	26828	p14_G2.958;ca1b49b4-a591-4153-ac8f-cbf9e370ff2b|10	40	+	25381	26828	255,0,0	1	1447	0
NC_045512.2	25381	27148	p14_G2.959;45b8e1ee-e801-4720-bb84-d33cefd96bb9|8	40	+	25381	27148	255,0,0	1	1767	0
NC_045512.2	25382	27147	p14_G2.959;cluster1551.fasta:2	40	+	25382	27147	255,0,0	1	1765	0
NC_045512.2	25381	27262	p14_G2.960;510f4c61-d7cf-42b0-b5a2-96cdae340d1a|14	40	+	25381	27262	255,0,0	1	1881	0
NC_045512.2	25381	27379	p14_G2.961;fde55009-58a0-4d37-b1f8-756e331af84b|5	40	+	25381	27379	255,0,0	1	1998	0
NC_045512.2	25381	27491	p14_G2.962;55ba2685-7d20-43bf-8ebf-ac2fe0d96e47|6	40	+	25381	27491	255,0,0	1	2110	0
NC_045512.2	25381	27862	p14_G2.963;30052002-2404-49bb-a7a1-2d6f09939553|11	40	+	25381	27862	255,0,0	1	2481	0
NC_045512.2	25381	27935	p14_G2.964;9e8088ba-8e8b-48bd-b0c4-9e173f5474ed|12	40	+	25381	27935	255,0,0	1	2554	0
NC_045512.2	25381	28090	p14_G2.965;0ca256f5-f10d-4bf9-bd1c-d0d931b10eba|18	40	+	25381	28090	255,0,0	1	2709	0
NC_045512.2	25381	28288	p14_G2.966;f8fff32b-a40d-4dd7-9b47-7d7cd1c6f582|22	40	+	25381	28288	255,0,0	1	2907	0
NC_045512.2	25381	28351	p14_G2.967;431b3323-6f28-46de-96b7-61803872cb7b|22	40	+	25381	28351	255,0,0	1	2970	0
NC_045512.2	25381	28406	p14_G2.968;02eeac7b-b1a0-4efa-a4a8-13670aa7b324|8	40	+	25381	28406	255,0,0	1	3025	0
NC_045512.2	25381	28463	p14_G2.969;c2f60ef7-4878-45b7-b1f3-aaa0a05ed3ab|27	40	+	25381	28463	255,0,0	1	3082	0
NC_045512.2	25381	28987	p14_G2.970;20a84b28-963e-405a-9d4e-4e80706eb1d8|13	40	+	25381	28987	255,0,0	1	3606	0
NC_045512.2	25381	29243	p14_G2.971;5bfb036b-ba63-4a71-bb42-6a2ac06fb234|15	40	+	25381	29243	255,0,0	1	3862	0
NC_045512.2	25381	29403	p14_G2.972;cluster4073.fasta:2	40	+	25381	29403	255,0,0	1	4022	0
NC_045512.2	25381	29475	p14_G2.973;b8fed6ef-eac5-45f2-88c9-b9933f4878aa|24	40	+	25381	29475	255,0,0	1	4094	0
NC_045512.2	25384	29623	p14_G2.974;de66d175-4e8e-4c4d-a353-9060d4e5136c|12	40	+	25384	29623	255,0,0	1	4239	0
NC_045512.2	25381	29606	p14_G2.974;b6e9874d-ca89-49f6-99d2-9df5e27abcbb|13	40	+	25381	29606	255,0,0	1	4225	0
NC_045512.2	25381	29865	p14_G2.975;ac222436-729b-4efa-a87a-67d7fe1c45f4|12	40	+	25381	29865	255,0,0	2	3144,1289	0,3195
NC_045512.2	25381	29870	p14_G2.976;cluster1258.fasta:2	40	+	25381	29870	255,0,0	2	1391,3040	0,1449
NC_045512.2	25381	29871	p14_G2.977;5be0be0a-e8c5-4480-a705-948f4962362d|10	40	+	25381	29871	255,0,0	2	2004,389	0,4101
NC_045512.2	25381	29871	p14_G2.978;b0e3b4ef-dc79-46af-adf9-8a1969ad2534|6	40	+	25381	29871	255,0,0	2	2938,854	0,3636
NC_045512.2	25381	29872	p14_G2.979;cluster3131.fasta:2	40	+	25381	29872	255,0,0	2	1159,3293	0,1198
NC_045512.2	25381	29873	p14_G2.980;03a61ba3-c8b0-4e68-b527-ecb9c6d01ad3|20	40	+	25381	29873	255,0,0	2	325,4112	0,380
NC_045512.2	25381	29873	p14_G2.981;c5f1a825-04d5-445a-8d9d-7d20472bf5f7|5	40	+	25381	29873	255,0,0	2	2313,2130	0,2362
NC_045512.2	25381	29873	p14_G2.982;cluster3206.fasta:2	40	+	25381	29873	255,0,0	2	3861,522	0,3970
NC_045512.2	25381	29874	p14_G2.983;cluster1179.fasta:2	40	+	25381	29874	255,0,0	2	67,2078	0,2415
NC_045512.2	25381	29874	p14_G2.984;cluster3111.fasta:2	40	+	25381	29874	255,0,0	2	889,394	0,4099
NC_045512.2	25381	29874	p14_G2.985;cluster1803.fasta:2	40	+	25381	29874	255,0,0	5	1405,759,740,248,1124	0,1439,2240,3050,3369
NC_045512.2	25381	29874	p14_G2.986;fe1c2077-853a-48c3-8647-b9bd35aca394|5	40	+	25381	29874	255,0,0	2	2382,682	0,3811
NC_045512.2	25381	29874	p14_G2.987;9da90985-10f4-43a3-8035-37be361c3ecf|5	40	+	25381	29874	255,0,0	2	4329,82	0,4411
NC_045512.2	25381	29876	p14_G2.988;cluster1681.fasta:2	40	+	25381	29876	255,0,0	1	4495	0
NC_045512.2	25381	29873	p14_G2.988;cluster1252.fasta:2	40	+	25381	29873	255,0,0	1	4492	0
NC_045512.2	25380	29876	p14_G2.988;cluster3248.fasta:2	40	+	25380	29876	255,0,0	1	4496	0
NC_045512.2	25422	29875	p14_G2.988;cluster394.fasta:2	40	+	25422	29875	255,0,0	1	4453	0
NC_045512.2	25344	29887	p14_G2.988;cluster1291.fasta:2	40	+	25344	29887	255,0,0	1	4543	0
NC_045512.2	25382	29874	p14_G2.988;cluster825.fasta:6	40	+	25382	29874	255,0,0	1	4492	0
NC_045512.2	25344	29874	p14_G2.988;cluster1879.fasta:2	40	+	25344	29874	255,0,0	1	4530	0
NC_045512.2	25382	29876	p14_G2.988;cluster3182.fasta:2	40	+	25382	29876	255,0,0	1	4494	0
NC_045512.2	25381	29876	p14_G2.988;cluster3408.fasta:2	40	+	25381	29876	255,0,0	1	4495	0
NC_045512.2	25381	29874	p14_G2.988;cluster2710.fasta:2	40	+	25381	29874	255,0,0	1	4493	0
NC_045512.2	25382	29878	p14_G2.988;cluster1541.fasta:2	40	+	25382	29878	255,0,0	1	4496	0
NC_045512.2	25381	29874	p14_G2.988;cluster1285.fasta:2	40	+	25381	29874	255,0,0	1	4493	0
NC_045512.2	25381	29874	p14_G2.988;cluster1667.fasta:2	40	+	25381	29874	255,0,0	1	4493	0
NC_045512.2	25381	29877	p14_G2.988;cluster3818.fasta:2	40	+	25381	29877	255,0,0	1	4496	0
NC_045512.2	25381	29874	p14_G2.988;cluster2816.fasta:2	40	+	25381	29874	255,0,0	1	4493	0
NC_045512.2	25381	29874	p14_G2.988;cluster1968.fasta:2	40	+	25381	29874	255,0,0	1	4493	0
NC_045512.2	25381	29876	p14_G2.988;cluster1697.fasta:2	40	+	25381	29876	255,0,0	1	4495	0
NC_045512.2	25381	29876	p14_G2.988;cluster3552.fasta:2	40	+	25381	29876	255,0,0	1	4495	0
NC_045512.2	25381	29874	p14_G2.988;cluster3977.fasta:2	40	+	25381	29874	255,0,0	1	4493	0
NC_045512.2	25381	29877	p14_G2.988;cluster3782.fasta:2	40	+	25381	29877	255,0,0	1	4496	0
NC_045512.2	25381	29876	p14_G2.988;cluster1720.fasta:2	40	+	25381	29876	255,0,0	1	4495	0
NC_045512.2	25350	29872	p14_G2.988;cluster1559.fasta:2	40	+	25350	29872	255,0,0	1	4522	0
NC_045512.2	25382	29879	p14_G2.988;cluster3418.fasta:2	40	+	25382	29879	255,0,0	1	4497	0
NC_045512.2	25381	29874	p14_G2.988;cluster1897.fasta:2	40	+	25381	29874	255,0,0	1	4493	0
NC_045512.2	25392	29871	p14_G2.988;cluster1390.fasta:2	40	+	25392	29871	255,0,0	1	4479	0
NC_045512.2	25381	29873	p14_G2.988;cluster1353.fasta:2	40	+	25381	29873	255,0,0	1	4492	0
NC_045512.2	25381	29871	p14_G2.988;cluster2906.fasta:2	40	+	25381	29871	255,0,0	1	4490	0
NC_045512.2	25423	29871	p14_G2.988;cluster2307.fasta:2	40	+	25423	29871	255,0,0	1	4448	0
NC_045512.2	25293	29875	p14_G2.988;cluster2391.fasta:2	40	+	25293	29875	255,0,0	1	4582	0
NC_045512.2	25381	29880	p14_G2.988;cluster2025.fasta:2	40	+	25381	29880	255,0,0	1	4499	0
NC_045512.2	25394	29874	p14_G2.988;cluster2912.fasta:2	40	+	25394	29874	255,0,0	1	4480	0
NC_045512.2	25381	29874	p14_G2.988;cluster3043.fasta:2	40	+	25381	29874	255,0,0	1	4493	0
NC_045512.2	25381	29873	p14_G2.988;cluster1519.fasta:2	40	+	25381	29873	255,0,0	1	4492	0
NC_045512.2	25381	29876	p14_G2.988;cluster2234.fasta:2	40	+	25381	29876	255,0,0	1	4495	0
NC_045512.2	25392	29871	p14_G2.988;cluster3141.fasta:2	40	+	25392	29871	255,0,0	1	4479	0
NC_045512.2	25381	29875	p14_G2.988;cluster2233.fasta:2	40	+	25381	29875	255,0,0	1	4494	0
NC_045512.2	25381	29872	p14_G2.988;cluster2742.fasta:2	40	+	25381	29872	255,0,0	1	4491	0
NC_045512.2	25381	29871	p14_G2.988;cluster157.fasta:2	40	+	25381	29871	255,0,0	1	4490	0
NC_045512.2	25448	29879	p14_G2.988;cluster54.fasta:2	40	+	25448	29879	255,0,0	1	4431	0
NC_045512.2	25381	29877	p14_G2.988;cluster1598.fasta:2	40	+	25381	29877	255,0,0	1	4496	0
NC_045512.2	25381	29876	p14_G2.988;cluster1536.fasta:2	40	+	25381	29876	255,0,0	1	4495	0
NC_045512.2	25381	29871	p14_G2.988;cluster3295.fasta:2	40	+	25381	29871	255,0,0	1	4490	0
NC_045512.2	25381	29882	p14_G2.988;cluster1939.fasta:2	40	+	25381	29882	255,0,0	1	4501	0
NC_045512.2	25381	29871	p14_G2.988;cluster3682.fasta:2	40	+	25381	29871	255,0,0	1	4490	0
NC_045512.2	25433	29874	p14_G2.988;cluster2314.fasta:2	40	+	25433	29874	255,0,0	1	4441	0
NC_045512.2	25381	29876	p14_G2.988;cluster2744.fasta:2	40	+	25381	29876	255,0,0	1	4495	0
NC_045512.2	25381	29875	p14_G2.988;cluster3993.fasta:2	40	+	25381	29875	255,0,0	1	4494	0
NC_045512.2	25381	29871	p14_G2.988;cluster829.fasta:2	40	+	25381	29871	255,0,0	1	4490	0
NC_045512.2	25381	29875	p14_G2.988;cluster3558.fasta:2	40	+	25381	29875	255,0,0	1	4494	0
NC_045512.2	25381	29871	p14_G2.988;cluster3463.fasta:2	40	+	25381	29871	255,0,0	1	4490	0
NC_045512.2	25317	29874	p14_G2.988;cluster2574.fasta:2	40	+	25317	29874	255,0,0	1	4557	0
NC_045512.2	25381	29877	p14_G2.988;cluster3799.fasta:2	40	+	25381	29877	255,0,0	1	4496	0
NC_045512.2	25433	29874	p14_G2.988;cluster27.fasta:4	40	+	25433	29874	255,0,0	1	4441	0
NC_045512.2	25395	29874	p14_G2.988;cluster3503.fasta:2	40	+	25395	29874	255,0,0	1	4479	0
NC_045512.2	25380	29874	p14_G2.988;cluster3710.fasta:2	40	+	25380	29874	255,0,0	1	4494	0
NC_045512.2	25429	29872	p14_G2.988;cluster1690.fasta:2	40	+	25429	29872	255,0,0	1	4443	0
NC_045512.2	25381	29876	p14_G2.988;88645764-5292-443d-943e-cba7d3b04b22|13	40	+	25381	29876	255,0,0	1	4495	0
NC_045512.2	25385	29872	p14_G2.988;cluster1327.fasta:2	40	+	25385	29872	255,0,0	1	4487	0
NC_045512.2	25381	29874	p14_G2.988;cluster1676.fasta:2	40	+	25381	29874	255,0,0	1	4493	0
NC_045512.2	25427	29875	p14_G2.988;cluster2814.fasta:2	40	+	25427	29875	255,0,0	1	4448	0
NC_045512.2	25381	29878	p14_G2.988;cluster61.fasta:2	40	+	25381	29878	255,0,0	1	4497	0
NC_045512.2	25380	29877	p14_G2.988;cluster82.fasta:4	40	+	25380	29877	255,0,0	1	4497	0
NC_045512.2	25381	29875	p14_G2.988;cluster3057.fasta:2	40	+	25381	29875	255,0,0	1	4494	0
NC_045512.2	25381	29878	p14_G2.988;cluster1016.fasta:2	40	+	25381	29878	255,0,0	1	4497	0
NC_045512.2	25381	29878	p14_G2.988;cluster1539.fasta:2	40	+	25381	29878	255,0,0	1	4497	0
NC_045512.2	25381	29872	p14_G2.988;cluster1127.fasta:4	40	+	25381	29872	255,0,0	1	4491	0
NC_045512.2	25380	29877	p14_G2.988;cluster2251.fasta:2	40	+	25380	29877	255,0,0	1	4497	0
NC_045512.2	25381	29879	p14_G2.988;cluster2427.fasta:2	40	+	25381	29879	255,0,0	1	4498	0
NC_045512.2	25288	29873	p14_G2.988;cluster1235.fasta:2	40	+	25288	29873	255,0,0	1	4585	0
NC_045512.2	25381	29873	p14_G2.988;cluster3986.fasta:2	40	+	25381	29873	255,0,0	1	4492	0
NC_045512.2	25381	29874	p14_G2.988;cluster4013.fasta:2	40	+	25381	29874	255,0,0	1	4493	0
NC_045512.2	25329	29869	p14_G2.988;cluster2422.fasta:2	40	+	25329	29869	255,0,0	1	4540	0
NC_045512.2	25381	29871	p14_G2.988;cluster1728.fasta:2	40	+	25381	29871	255,0,0	1	4490	0
NC_045512.2	25381	29880	p14_G2.988;cluster2948.fasta:2	40	+	25381	29880	255,0,0	1	4499	0
NC_045512.2	25381	29876	p14_G2.988;cluster1748.fasta:2	40	+	25381	29876	255,0,0	1	4495	0
NC_045512.2	25293	29871	p14_G2.988;cluster3578.fasta:2	40	+	25293	29871	255,0,0	1	4578	0
NC_045512.2	25353	29874	p14_G2.988;cluster1853.fasta:2	40	+	25353	29874	255,0,0	1	4521	0
NC_045512.2	25381	29875	p14_G2.989;cde95af4-f0aa-4427-a3ce-43b0ff290ebd|215	40	+	25381	29875	255,0,0	2	2000,408	0,4086
NC_045512.2	25381	29875	p14_G2.990;829df269-49ef-4f90-8083-5d00e7a881ad|175	40	+	25381	29875	255,0,0	2	2419,703	0,3791
NC_045512.2	25381	29875	p14_G2.991;6ae139ae-8671-4036-89db-f916196112a9|16	40	+	25381	29875	255,0,0	2	2980,1444	0,3050
NC_045512.2	25381	29876	p14_G2.992;cluster_96	40	+	25381	29876	255,0,0	5	264,822,193,325,2636	0,327,1192,1497,1859
NC_045512.2	25381	29876	p14_G2.993;cluster_105	40	+	25381	29876	255,0,0	3	1405,2489,390	0,1439,4105
NC_045512.2	25381	29876	p14_G2.994;fb269c28-d6f9-4376-b3a7-a8681f8d261b|14	40	+	25381	29876	255,0,0	2	2173,2240	0,2255
NC_045512.2	25381	29876	p14_G2.995;fe6e89b7-f0bb-40d1-9f09-c43045b29f4a|258	40	+	25381	29876	255,0,0	2	2489,1876	0,2619
NC_045512.2	25381	29877	p14_G2.996;cluster2505.fasta:2	40	+	25381	29877	255,0,0	2	1189,3254	0,1242
NC_045512.2	25381	29877	p14_G2.997;7e52f041-1ca8-4bdf-9dd1-70e4cdd6d82d|15	40	+	25381	29877	255,0,0	2	1809,2649	0,1847
NC_045512.2	25381	29872	p14_G2.998;0806719f-6024-4543-99e6-434691544784|131	40	+	25381	29872	255,0,0	2	2128,1643	0,2848
NC_045512.2	25381	29874	p14_G2.998;cluster2618.fasta:2	40	+	25381	29874	255,0,0	2	2128,1645	0,2848
NC_045512.2	25381	29877	p14_G2.998;cluster305.fasta:2	40	+	25381	29877	255,0,0	2	2128,1648	0,2848
NC_045512.2	25381	29877	p14_G2.999;dc5b5409-b8bc-4d35-af41-f82662e8e722|8	40	+	25381	29877	255,0,0	2	4346,101	0,4395
NC_045512.2	25381	29878	p14_G2.1000;cluster3563.fasta:2	40	+	25381	29878	255,0,0	2	1400,3059	0,1438
NC_045512.2	25381	29878	p14_G2.1001;cluster_139	40	+	25381	29878	255,0,0	3	1444,143,1178	0,2950,3319
NC_045512.2	25381	29883	p14_G2.1002;18efb2dc-04ed-4193-95d3-fabe4bbe9235|5	40	+	25381	29883	255,0,0	2	3123,1208	0,3294
NC_045512.2	25381	29872	p14_G2.1002;380e434e-8ede-4e85-acf5-308d95de309b|8	40	+	25381	29872	255,0,0	2	3115,1200	0,3291
NC_045512.2	25382	28862	p14_G2.1003;a606b627-aeac-4eb2-960d-13a125046d6e|6	40	+	25382	28862	255,0,0	1	3480	0
NC_045512.2	25382	29877	p14_G2.1004;cluster_120	40	+	25382	29877	255,0,0	2	3009,321	0,4174
NC_045512.2	25383	26982	p14_G2.1005;cluster1220.fasta:2	40	+	25383	26982	255,0,0	1	1599	0
NC_045512.2	25386	29871	p14_G2.1006;cluster3882.fasta:2	40	+	25386	29871	255,0,0	2	2923,1415	0,3070
NC_045512.2	25402	26539	p14_G2.1007;cluster3812.fasta:2	40	+	25402	26539	255,0,0	1	1137	0
NC_045512.2	25425	29873	p14_G2.1008;8493c1b7-5897-4d46-bd46-96d13630d2d9|360	40	+	25425	29873	255,0,0	2	1354,3053	0,1395
NC_045512.2	25441	29748	p14_G2.1009;89e56427-dedf-4500-820c-1b43ba4ef597|5	40	+	25441	29748	255,0,0	1	4307	0
NC_045512.2	25466	29876	p14_G2.1010;cluster1274.fasta:2	40	+	25466	29876	255,0,0	2	239,1651	0,2759
NC_045512.2	25486	29875	p14_G2.1011;cluster1839.fasta:2	40	+	25486	29875	255,0,0	1	4389	0
NC_045512.2	25528	29876	p14_G2.1012;cluster1527.fasta:2	40	+	25528	29876	255,0,0	1	4348	0
NC_045512.2	25555	27951	p14_G2.1013;cluster944.fasta:2	40	+	25555	27951	255,0,0	2	1635,730	0,1666
NC_045512.2	25558	29876	p14_G2.1014;cluster3518.fasta:2	40	+	25558	29876	255,0,0	3	1004,1804,1021	0,1044,3297
NC_045512.2	25563	29871	p14_G2.1015;44d7c65a-5762-4885-af85-9af04177ee6b|5	40	+	25563	29871	255,0,0	2	1216,3051	0,1257
NC_045512.2	25592	29876	p14_G2.1016;cluster3061.fasta:2	40	+	25592	29876	255,0,0	2	4119,83	0,4201
NC_045512.2	25614	29874	p14_G2.1017;cluster3827.fasta:2	40	+	25614	29874	255,0,0	2	2180,714	0,3546
NC_045512.2	25618	29871	p14_G2.1018;cluster3454.fasta:2	40	+	25618	29871	255,0,0	2	2252,1871	0,2382
NC_045512.2	25646	29871	p14_G2.1019;7e6f8e0e-7096-4d5d-ba92-51e3fab77aa3|26	40	+	25646	29871	255,0,0	2	1863,1642	0,2583
NC_045512.2	25658	25988	p14_G2.1020;b189726c-e482-40b1-985e-2e6957535b42|8	40	+	25658	25988	255,0,0	1	330	0
NC_045512.2	25696	29871	p14_G2.1021;cluster1050.fasta:2	40	+	25696	29871	255,0,0	2	2665,1444	0,2731
NC_045512.2	25739	26174	p14_G2.1022;63a840ae-0df0-419b-a413-24d30dac88f0|5	40	+	25739	26174	255,0,0	1	435	0
NC_045512.2	25745	29452	p14_G2.1023;9a15ee9e-f166-420f-8400-8fcef45d5b24|6	40	+	25745	29452	255,0,0	1	3707	0
NC_045512.2	25745	29876	p14_G2.1024;56451a49-a240-40e1-ace6-eb5a20fa2d2b|5	40	+	25745	29876	255,0,0	2	2047,713	0,3418
NC_045512.2	25757	29876	p14_G2.1025;cluster1475.fasta:2	40	+	25757	29876	255,0,0	2	2113,1874	0,2245
NC_045512.2	25794	29878	p14_G2.1026;b68ced09-f103-4b7b-9d11-29ff9afc4dca|6	40	+	25794	29878	255,0,0	2	2006,706	0,3378
NC_045512.2	25799	29871	p14_G2.1027;e137e285-3ae7-451e-a831-c5446898e5c0|22	40	+	25799	29871	255,0,0	2	1989,701	0,3371
NC_045512.2	25809	26274	p14_G2.1028;06d5b64d-ee90-4433-bfa8-0f81e9dc0852|5	40	+	25809	26274	255,0,0	1	465	0
NC_045512.2	25854	29876	p14_G2.1029;cluster1998.fasta:2	40	+	25854	29876	255,0,0	1	4022	0
NC_045512.2	25751	29874	p14_G2.1029;cluster1829.fasta:2	40	+	25751	29874	255,0,0	1	4123	0
NC_045512.2	25635	29880	p14_G2.1029;cluster754.fasta:2	40	+	25635	29880	255,0,0	1	4245	0
NC_045512.2	25747	29876	p14_G2.1029;cluster2894.fasta:2	40	+	25747	29876	255,0,0	1	4129	0
NC_045512.2	25848	29886	p14_G2.1029;cluster2462.fasta:2	40	+	25848	29886	255,0,0	1	4038	0
NC_045512.2	25828	29874	p14_G2.1029;cluster3136.fasta:2	40	+	25828	29874	255,0,0	1	4046	0
NC_045512.2	25569	29877	p14_G2.1029;cluster2110.fasta:2	40	+	25569	29877	255,0,0	1	4308	0
NC_045512.2	25644	29876	p14_G2.1029;cluster2291.fasta:2	40	+	25644	29876	255,0,0	1	4232	0
NC_045512.2	25564	29878	p14_G2.1029;cluster1950.fasta:2	40	+	25564	29878	255,0,0	1	4314	0
NC_045512.2	25589	29867	p14_G2.1029;cluster2610.fasta:2	40	+	25589	29867	255,0,0	1	4278	0
NC_045512.2	25645	29873	p14_G2.1029;cluster1090.fasta:2	40	+	25645	29873	255,0,0	1	4228	0
NC_045512.2	25568	29876	p14_G2.1029;cluster3771.fasta:2	40	+	25568	29876	255,0,0	1	4308	0
NC_045512.2	25694	29879	p14_G2.1029;cluster2965.fasta:2	40	+	25694	29879	255,0,0	1	4185	0
NC_045512.2	25733	29876	p14_G2.1029;cluster2484.fasta:2	40	+	25733	29876	255,0,0	1	4143	0
NC_045512.2	25824	29874	p14_G2.1029;cluster1931.fasta:2	40	+	25824	29874	255,0,0	1	4050	0
NC_045512.2	25726	29875	p14_G2.1029;cluster2426.fasta:2	40	+	25726	29875	255,0,0	1	4149	0
NC_045512.2	25797	29871	p14_G2.1029;cluster2439.fasta:2	40	+	25797	29871	255,0,0	1	4074	0
NC_045512.2	25622	29876	p14_G2.1029;cluster3972.fasta:2	40	+	25622	29876	255,0,0	1	4254	0
NC_045512.2	25723	29873	p14_G2.1029;cluster2477.fasta:2	40	+	25723	29873	255,0,0	1	4150	0
NC_045512.2	25847	29874	p14_G2.1029;cluster2591.fasta:2	40	+	25847	29874	255,0,0	1	4027	0
NC_045512.2	25685	29871	p14_G2.1029;cluster2944.fasta:2	40	+	25685	29871	255,0,0	1	4186	0
NC_045512.2	25664	29876	p14_G2.1029;cluster2405.fasta:2	40	+	25664	29876	255,0,0	1	4212	0
NC_045512.2	25616	29872	p14_G2.1029;cluster1205.fasta:2	40	+	25616	29872	255,0,0	1	4256	0
NC_045512.2	25775	29889	p14_G2.1029;cluster1909.fasta:2	40	+	25775	29889	255,0,0	1	4114	0
NC_045512.2	25640	29876	p14_G2.1029;cluster1364.fasta:2	40	+	25640	29876	255,0,0	1	4236	0
NC_045512.2	25791	29876	p14_G2.1029;cluster3902.fasta:2	40	+	25791	29876	255,0,0	1	4085	0
NC_045512.2	25875	29875	p14_G2.1029;cluster2911.fasta:2	40	+	25875	29875	255,0,0	1	4000	0
NC_045512.2	25847	29874	p14_G2.1029;cluster824.fasta:2	40	+	25847	29874	255,0,0	1	4027	0
NC_045512.2	25740	29871	p14_G2.1029;cluster3908.fasta:2	40	+	25740	29871	255,0,0	1	4131	0
NC_045512.2	25673	29873	p14_G2.1029;cluster2241.fasta:2	40	+	25673	29873	255,0,0	1	4200	0
NC_045512.2	25646	29872	p14_G2.1029;cluster2270.fasta:2	40	+	25646	29872	255,0,0	1	4226	0
NC_045512.2	25824	29873	p14_G2.1029;cluster3027.fasta:2	40	+	25824	29873	255,0,0	1	4049	0
NC_045512.2	25603	29871	p14_G2.1029;cluster2787.fasta:2	40	+	25603	29871	255,0,0	1	4268	0
NC_045512.2	25834	29873	p14_G2.1029;cluster3092.fasta:2	40	+	25834	29873	255,0,0	1	4039	0
NC_045512.2	25667	29873	p14_G2.1029;cluster3358.fasta:2	40	+	25667	29873	255,0,0	1	4206	0
NC_045512.2	25561	29872	p14_G2.1029;cluster2220.fasta:2	40	+	25561	29872	255,0,0	1	4311	0
NC_045512.2	25738	29876	p14_G2.1029;cluster3442.fasta:2	40	+	25738	29876	255,0,0	1	4138	0
NC_045512.2	25844	26223	p14_G2.1030;f13ad6af-a2db-488c-8142-4446a13d9d87|7	40	+	25844	26223	255,0,0	1	379	0
NC_045512.2	25845	26981	p14_G2.1031;53e740f1-7096-4706-bd1c-97ebc33acc88|7	40	+	25845	26981	255,0,0	1	1136	0
NC_045512.2	25853	28631	p14_G2.1032;9aff38d9-d6b3-43fd-8122-c4c94170b361|5	40	+	25853	28631	255,0,0	1	2778	0
NC_045512.2	25861	29876	p14_G2.1033;cluster3370.fasta:2	40	+	25861	29876	255,0,0	3	918,580,407	0,955,3608
NC_045512.2	25866	28091	p14_G2.1034;cluster335.fasta:2	40	+	25866	28091	255,0,0	2	911,1266	0,959
NC_045512.2	25886	29874	p14_G2.1035;2f174013-8b0f-4125-aac6-5f21529e33b6|15	40	+	25886	29874	255,0,0	2	1623,1645	0,2343
NC_045512.2	25886	29872	p14_G2.1035;cluster3192.fasta:2	40	+	25886	29872	255,0,0	2	1621,1642	0,2344
NC_045512.2	25901	28344	p14_G2.1036;1494cb96-79f7-4935-ac31-d687c469922f|7	40	+	25901	28344	255,0,0	1	2443	0
NC_045512.2	25920	29874	p14_G2.1037;cluster3740.fasta:2	40	+	25920	29874	255,0,0	1	3954	0
NC_045512.2	26025	29872	p14_G2.1037;cluster2306.fasta:2	40	+	26025	29872	255,0,0	1	3847	0
NC_045512.2	26073	29876	p14_G2.1037;cluster1209.fasta:2	40	+	26073	29876	255,0,0	1	3803	0
NC_045512.2	25906	29875	p14_G2.1037;cluster2156.fasta:2	40	+	25906	29875	255,0,0	1	3969	0
NC_045512.2	26090	29875	p14_G2.1037;cluster3730.fasta:2	40	+	26090	29875	255,0,0	1	3785	0
NC_045512.2	25985	29875	p14_G2.1037;cluster977.fasta:2	40	+	25985	29875	255,0,0	1	3890	0
NC_045512.2	26024	29878	p14_G2.1037;cluster370.fasta:6	40	+	26024	29878	255,0,0	1	3854	0
NC_045512.2	26058	29877	p14_G2.1037;cluster2309.fasta:2	40	+	26058	29877	255,0,0	1	3819	0
NC_045512.2	25961	29877	p14_G2.1037;cluster2390.fasta:2	40	+	25961	29877	255,0,0	1	3916	0
NC_045512.2	26018	29871	p14_G2.1037;cluster1369.fasta:2	40	+	26018	29871	255,0,0	1	3853	0
NC_045512.2	26096	29873	p14_G2.1037;cluster1254.fasta:2	40	+	26096	29873	255,0,0	1	3777	0
NC_045512.2	25932	29875	p14_G2.1037;cluster2290.fasta:2	40	+	25932	29875	255,0,0	1	3943	0
NC_045512.2	25980	29873	p14_G2.1037;cluster2301.fasta:2	40	+	25980	29873	255,0,0	1	3893	0
NC_045512.2	25964	29871	p14_G2.1037;cluster2616.fasta:2	40	+	25964	29871	255,0,0	1	3907	0
NC_045512.2	26038	29871	p14_G2.1037;cluster1812.fasta:2	40	+	26038	29871	255,0,0	1	3833	0
NC_045512.2	25998	29874	p14_G2.1037;cluster1624.fasta:2	40	+	25998	29874	255,0,0	1	3876	0
NC_045512.2	25937	29874	p14_G2.1037;cluster3268.fasta:2	40	+	25937	29874	255,0,0	1	3937	0
NC_045512.2	26094	29873	p14_G2.1037;cluster3244.fasta:2	40	+	26094	29873	255,0,0	1	3779	0
NC_045512.2	25914	29878	p14_G2.1038;5b96deed-b890-4126-ad28-19cfbd8de3b5|5	40	+	25914	29878	255,0,0	2	860,3061	0,903
NC_045512.2	25917	29873	p14_G2.1038;cluster1046.fasta:2	40	+	25917	29873	255,0,0	2	867,3053	0,903
NC_045512.2	25999	29877	p14_G2.1039;fdc2bd08-109a-4cf1-8fdd-c05d2bcba560|15	40	+	25999	29877	255,0,0	2	1801,705	0,3173
NC_045512.2	26036	29871	p14_G2.1040;cluster1259.fasta:2	40	+	26036	29871	255,0,0	2	1154,2650	0,1185
NC_045512.2	26039	29874	p14_G2.1041;05ca66b1-3d6a-4da8-8b5f-ea98dfef7a3c|8	40	+	26039	29874	255,0,0	2	740,3054	0,781
NC_045512.2	26041	29875	p14_G2.1042;f3652511-d617-4d11-99c5-26ecb4f4e3e2|7	40	+	26041	29875	255,0,0	2	1745,684	0,3150
NC_045512.2	26063	26282	p14_G2.1043;fc607562-0d89-456e-bf5f-357d66989559|5	40	+	26063	26282	255,0,0	1	219	0
NC_045512.2	26135	29775	p14_G2.1044;dfe02bf0-524b-40cb-81c4-bc9da74f7f10|7	40	+	26135	29775	255,0,0	1	3640	0
NC_045512.2	26139	29874	p14_G2.1045;cluster1125.fasta:2	40	+	26139	29874	255,0,0	2	1731,1872	0,1863
NC_045512.2	26182	29877	p14_G2.1046;cluster2646.fasta:2	40	+	26182	29877	255,0,0	1	3695	0
NC_045512.2	26164	29871	p14_G2.1046;cluster2560.fasta:2	40	+	26164	29871	255,0,0	1	3707	0
NC_045512.2	26152	29871	p14_G2.1046;cluster1449.fasta:2	40	+	26152	29871	255,0,0	1	3719	0
NC_045512.2	26174	29871	p14_G2.1046;cluster1485.fasta:2	40	+	26174	29871	255,0,0	1	3697	0
NC_045512.2	26189	29874	p14_G2.1046;cluster2194.fasta:2	40	+	26189	29874	255,0,0	1	3685	0
NC_045512.2	26152	29871	p14_G2.1046;cluster4092.fasta:2	40	+	26152	29871	255,0,0	1	3719	0
NC_045512.2	26138	29876	p14_G2.1046;cluster3234.fasta:2	40	+	26138	29876	255,0,0	1	3738	0
NC_045512.2	26182	29877	p14_G2.1046;cluster1500.fasta:2	40	+	26182	29877	255,0,0	1	3695	0
NC_045512.2	26204	29873	p14_G2.1047;cluster3843.fasta:2	40	+	26204	29873	255,0,0	2	665,523	0,3146
NC_045512.2	26215	29871	p14_G2.1048;b5e9479a-a0e4-4e6b-b00f-f7e91ff48046|5	40	+	26215	29871	255,0,0	2	1181,2189	0,1467
NC_045512.2	26216	26793	p14_G2.1049;deab7788-9e70-4609-9b7c-4c7c540fcf4e|6	40	+	26216	26793	255,0,0	1	577	0
NC_045512.2	26218	27010	p14_G2.1050;3e41223c-87ad-41d2-8554-2d63493de5bf|6	40	+	26218	27010	255,0,0	1	792	0
NC_045512.2	26226	29871	p14_G2.1051;cluster2750.fasta:2	40	+	26226	29871	255,0,0	2	1644,1871	0,1774
NC_045512.2	26228	29713	p14_G2.1052;e6132e36-3af5-413e-b30d-b61690027528|7	40	+	26228	29713	255,0,0	1	3485	0
NC_045512.2	26232	29872	p14_G2.1053;8007881a-52d7-4438-9de4-6cfe46d7c1b2|6	40	+	26232	29872	255,0,0	2	1149,390	0,3250
NC_045512.2	26236	26963	p14_G2.1054;5df7b0c2-8f9d-4500-b149-64a39293fd39|5	40	+	26236	26963	255,0,0	1	727	0
NC_045512.2	26236	27345	p14_G2.1055;e2fd3de6-fb8a-4b32-a6c8-b4be2414222a|8	40	+	26236	27345	255,0,0	1	1109	0
NC_045512.2	26236	28375	p14_G2.1056;38e18ce2-9999-497a-a56f-54de4a00f2f2|5	40	+	26236	28375	255,0,0	1	2139	0
NC_045512.2	26236	28883	p14_G2.1057;41081b89-3a14-41c9-9868-fac8137cecc4|5	40	+	26236	28883	255,0,0	1	2647	0
NC_045512.2	26236	29811	p14_G2.1058;cluster3288.fasta:2	40	+	26236	29811	255,0,0	1	3575	0
NC_045512.2	26236	29898	p14_G2.1059;cluster3933.fasta:2	40	+	26236	29898	255,0,0	2	1150,427	0,3235
NC_045512.2	26239	29876	p14_G2.1060;cluster_190	40	+	26239	29876	255,0,0	3	539,60,795	0,571,2842
NC_045512.2	26239	29877	p14_G2.1060;cluster566.fasta:2	40	+	26239	29877	255,0,0	3	539,57,797	0,571,2841
NC_045512.2	26262	29872	p14_G2.1061;cluster_116	40	+	26262	29872	255,0,0	2	2076,855	0,2755
NC_045512.2	26262	29875	p14_G2.1062;cluster168.fasta:12	40	+	26262	29875	255,0,0	3	82,386,3056	0,131,557
NC_045512.2	26264	29877	p14_G2.1063;cluster1345.fasta:2	40	+	26264	29877	255,0,0	2	142,912	0,2701
NC_045512.2	26274	28330	p14_G2.1064;10cbf359-751f-4dbb-88b4-4fea025cb1bf|6	40	+	26274	28330	255,0,0	1	2056	0
NC_045512.2	26278	29288	p14_G2.1065;ba3d66a4-e435-4e9a-b0ac-9b1cd14e27b3|5	40	+	26278	29288	255,0,0	1	3010	0
NC_045512.2	26313	28479	p14_G2.1066;49465d39-fb48-41c7-9b5d-385d79561037|5	40	+	26313	28479	255,0,0	1	2166	0
NC_045512.2	26354	29871	p14_G2.1067;cluster3343.fasta:2	40	+	26354	29871	255,0,0	2	1155,1642	0,1875
NC_045512.2	26384	29883	p14_G2.1068;cluster3848.fasta:2	40	+	26384	29883	255,0,0	3	1488,335,869	0,1616,2630
NC_045512.2	26411	28329	p14_G2.1069;cluster2437.fasta:2	40	+	26411	28329	255,0,0	1	1918	0
NC_045512.2	26462	27918	p14_G2.1070;01c0050f-b385-48ec-b7e0-4630a380f0cd|27	40	+	26462	27918	255,0,0	1	1456	0
NC_045512.2	26462	29649	p14_G2.1071;05e5d038-ba77-47b9-8830-066e95e3a94f|13	40	+	26462	29649	255,0,0	1	3187	0
NC_045512.2	26462	29871	p14_G2.1072;76068d31-811a-4ef1-9159-683df53ce91b|5	40	+	26462	29871	255,0,0	2	202,3161	0,248
NC_045512.2	26462	29873	p14_G2.1073;cluster_111	40	+	26462	29873	255,0,0	2	2133,1192	0,2219
NC_045512.2	26462	29876	p14_G2.1074;cluster1884.fasta:2	40	+	26462	29876	255,0,0	2	55,3053	0,361
NC_045512.2	26462	29876	p14_G2.1075;41553f2f-c451-48e9-aadf-47957ed15d91|5	40	+	26462	29876	255,0,0	2	124,1630	0,1784
NC_045512.2	26462	29876	p14_G2.1076;3b4e2604-4904-43d6-8995-f5238e80da8c|6	40	+	26462	29876	255,0,0	2	1327,685	0,2729
NC_045512.2	26462	29877	p14_G2.1077;d2153cb7-12e3-49f1-8c72-5fc9e24fd002|9	40	+	26462	29877	255,0,0	2	727,2654	0,761
NC_045512.2	26469	29875	p14_G2.1078;6c739963-c107-49ef-8cc9-10efb9df0e87|8	40	+	26469	29875	255,0,0	2	3241,87	0,3319
NC_045512.2	26462	29877	p14_G2.1078;cluster2516.fasta:2	40	+	26462	29877	255,0,0	2	3247,87	0,3328
NC_045512.2	26466	29873	p14_G2.1079;cluster2133.fasta:2	40	+	26466	29873	255,0,0	2	3277,94	0,3313
NC_045512.2	26467	27143	p14_G2.1080;cluster3220.fasta:2	40	+	26467	27143	255,0,0	1	676	0
NC_045512.2	26480	27164	p14_G2.1080;2740a951-4fe1-4d35-b762-c6f13a6f692e|29	40	+	26480	27164	255,0,0	1	684	0
NC_045512.2	26467	27374	p14_G2.1081;5165b58f-6068-48c0-9367-d7af2eeef720|26	40	+	26467	27374	255,0,0	1	907	0
NC_045512.2	26467	28226	p14_G2.1082;cluster3555.fasta:4	40	+	26467	28226	255,0,0	1	1759	0
NC_045512.2	26467	28308	p14_G2.1083;027e639a-8893-4e9a-8dde-b3f630521156|60	40	+	26467	28308	255,0,0	1	1841	0
NC_045512.2	26467	28671	p14_G2.1084;3e639e8e-5b2a-4399-9cd4-0e10b6ff6823|23	40	+	26467	28671	255,0,0	1	2204	0
NC_045512.2	26467	28884	p14_G2.1085;b13eb6d0-3fb9-4c16-8932-e47dfca15349|17	40	+	26467	28884	255,0,0	1	2417	0
NC_045512.2	26467	29471	p14_G2.1086;c7c272d3-7102-49cc-a29f-ec970a273dc5|26	40	+	26467	29471	255,0,0	1	3004	0
NC_045512.2	26467	29871	p14_G2.1087;cluster1393.fasta:2	40	+	26467	29871	255,0,0	2	319,3051	0,353
NC_045512.2	26489	29871	p14_G2.1087;cluster2699.fasta:2	40	+	26489	29871	255,0,0	2	290,3055	0,327
NC_045512.2	26462	29875	p14_G2.1088;cluster3063.fasta:2	40	+	26462	29875	255,0,0	1	3413	0
[truncated: 2,561 more rows]
