# Supplementary material for: Evolution of naturally arising SARS-CoV-2 defective interfering particles
Source: Commun Biol. 2022 Oct 27;5:1140. doi: 10.1038/s42003-022-04058-5 (PMC9610340; doi:10.1038/s42003-022-04058-5)
Supplement: Supplementary file 7 — Supplementary Data 5 [file 42003_2022_4058_MOESM7_ESM.zip › experiment1/Pipeline_intermediate_files_experiment1/PINFISH_RNA_models_reconstruction_experiment_1_passage_1.fasta]

>77c5b67e-4df4-4cb3-9ed1-aa5d2c0ab984|7
CGCCAGTATACCTTCCCAGGTAACAAACCAACCAACTTTCGATTCTTGTAGATCTGTTTCTAAACGAACAAACTAAAATGTCTGATAATGGACCCAAAAT
CAGCGAATGCACCCCGCATTACGTTTTGGTGGACCTCAGATTCAACTGGCAGTAACCAGAATGAGAACGCAGTGGGCGCGATCAAAACAACGTCGGCCCA
AGGTTTACCCAATAATACTGCGTCTGGTTCACCGCTCCTTTTCAACATGGCAAGGAAGACCTTAAATTCCCTCGAGGACAAGGCGTTCCAATTAACACCA
ATAGCAGTCCAGATGACCAAATTGGCTACTACCGAAGAGCTACCAGACGAATTCGTGGTGGTGACGGTAAAATGAAAAGATCAGTCCAAGATGGTATTTC
TACTACCTAGGAACTGGGCCAGAAGCTGGACTTCCCTATGGTGCTAACAAAAGACGGCATCATATGGGTTGCAACTGAGGGAGCCTTGAATACACCAAAA
GATCACATTGGCACCCGCAATCCTGCAAGGAACAATGCTGCAATCGTGCATACACGTTCCTCAAGGAACAACATCCTGCCAAAAGGCATACGCAGAAGGG
AGAGAGGCGGCAGTCAAGCCTCTGAGGCTTCTTGTTCCTCATCACGTAGTCGCAACAGTTTAAGAAATTCATCCAGGCAGCAGTAGGGAACTTGACCTCC
TGCTAGAATGGCTAGTCTACTTCTTGCAGAGTATAAACTTTGTAAGAATAATAATGAGGCTTTGGCTTTGCTGGAAATGCCGCTTCCGTATAAAAAACCC
ATACTTATGATGCCAACTATTTTCTTGCTGGCATACTAATTGTTACGACTATTGTATACCTTACAATAGTGTAACTCTTCAATTGTCATTACTCAGGTGA
TGGCACAACAAGTCCTATTTTGAACATGACTACCAGATTGGTGGTTATACTGAAAATGGGAAATTGGAGTAAAAGACTGTGTTGTATTACACAGTTACTT
CATTTGCAGACTATTACCAGCTGTACTCAACTCAATTGAGTACAGACACTGGTGTTGAACATGTTACCTTCATCTACAATAAAATTGTTGATGAGCCTGA
AGAACATGTCCAAATTCACAATCGACGGTTCATCCGGAGTTGTTAATCCAGTAATGGAACCAATTTATGATGAACCGACGACGACTACTAGCGTGCCTTT
GTAAGCACAAGCTGATGAGTACGAACTTATGTACTCATTCGTTTTAAGAAGAGACAGGTACGTTAATAGTTAATAGCGTACTTTTCTTGCTTTCGTGGTA
TTCTTGCTAGTTACACTAGCCATCCTTACTGCGCTTCGATTGTGTGCGTACTGCTGCAATATTGTTAACGTGAGTCTTGTAAAACCTTCTTTTACGTTTA
CTCGTGTTAAAAATTTGAATTTCTAGAGTTCCTGATTCTGGTTTTAAACGAACTAAATATTATATTAGTTTTTGTTTGGAACTTTAATTTTAGCCATGGC
AGATTCCAACGGTACTATTACCGTTGAAGAGCTTAAAAAGCTCTGAACAATGGAACCTAGTAATAGGTTTCCTATTCCTTACATGGATTTGTCTTTACAA
TTTGCCTATGCCAACAGGAATAGGTTTTGTATATAATTAAGTTAATTTTTCCTCTGGCTGTTATGGCCAGTAATTTTAGCTTGTTTTGTGCTTGCTGCTG
TTTACAGAATAAATTGGATCACCGGTGGAATTGCTATCGCAATGGCTTGTCTTTGTAGGCTTGATGTGGTCTTGTCAGACTGTTTGCGCGTACGCGTTCC
ATGTGGTCATTCAATCCAGAAACTAACATTCTCTCAACGTGCCACTCCATGGCACTATTTGACCAGACCGCTTCTAGAAAGTGAACTCGTAATCGGAGCT
GTGATCCTTCGTGGACATCTTCGTATTGCTGGACACCATCTAGGACGCTGTGACATCAAGGACCTGCCTAAAGAAATCACTGTTGCTACATCACGAACGC
TTCTTATTACAAATTGGAGCTCGCAGCGTGTAGCAGGTGACTCAGGTTTTTGCTGCACAGTCGCTACAGGATTGGCAACTATAAATTAAACACAGACCAT
TCCAGTAGCAGTGACAATATTGCTTTGCTTGTACAGTAAGTGACAACAGATGTTCATCTCGTTGACTTTCAGGTTACTATAGCAGAGATATTACTAATTA
TTATGAGGACTTTTTAAAGTTTCCATTTGGAATCTTGATTACATCATAAACCTCATAATTAAAAATTTATCTAAGTCACTAACTGAGAATAAATATTCTC
AATTAGATGAAGAGCAACCAATGGAGATTGATTAAACGAACATGAAAATTATTCTTTTCTTGGCACTGATAACACTCGCTACTTGTGAGCTTTATCACTA
CCAAGAGTGTGTTAGAGGTACAACAGTACTTTTAAAAGAACCTTGCTTTCTGGAACATACGAGGGCAATTCACCATTTCATCCTCTAGCTGATAACAAAT
TTGCACTGACTTGCTTTAGCACTCAATTTGCTTTTGCTTGTCCTGACGGCGTAAAACACGTCTATCAGTTACGTGCCAGATCAGTTTCACCTAAACTGTT
CATCAGACAAGAGGAAGTTCAAGAACTTTTACTCTCCAATTTTTATTGTTGCGGCAATAGTGTTTATAACACTTTGTCACACTCAAAAGAAAGACAGAAT
GATTGAACTTTCATTAATTGACTTCTATTTGTGCTTTTTAGCCTTTGCTATTCCTTGTTTTAATTATGCTTATTATCTTTTGGTTCACTTGAACTGCAAG
ATCATAATGAAACTTGCTCACGCCTAAACGAACATGAAATTTCTTGTTTCTTAGGAAATTTACAACTGTAGCTGCATTTCACCAAGAATGTAGTTTACAG
ATATGTACTCAACATCAACCATATGTAGTTGATGACCCGTTGTCCTATTCACTTCTATTCTAAATGGTATATTAGAGTAGGAGCTAGAAAATCAGCACCT
TTAATTGAATTGTGCGTGGATGAGGCTGGTTCTAAATCACCCATTCAGTACATCGATATCGGTAATTATACAGTTTCCTGTTTACCTTTTACAATTAATT
GCCAGGAACCTAAATTGGGTAGTCTTGTAGTGCGTTGTTCGTTCTATGAAGACTTTTTAGAGTATCATGACGTTCGTGTTGTTTTAGATTTCATCTAAAC
GAACAAACTAAAATGTCTGATAATGGACCCAAAATCAGCGAATGCACCCCGCATTACGTTTGGTGGACCCTCAGATTCAACTGGCAGTAACCAGAATGGA
GAGAACGCAGTGGGGCGCGATCAAAACAACGTCGGCCCCAAGGTTTACCCAATAATACTGCGTTTGGTTCACCGCTCTCACTTCAACATGGCAAGGAAGA
CCTTAAATTCCCTCGAGGACAAGGCGTTCCAATTAACACCAATAGCAGTCCAGATGACCAAATTGGCTACCGAAGAGCTACCAGACGAATTCGTGGTGGT
GACGGTAAAATGAAAGATCTCAGTCCAAGATGGTATTTCTACTACCAAGGAACTGGGCCAGAAGCTGGACTTCCCTATGGTGCTAACAAAGACGGCATCA
TATGGGTTGCAACTGAGGGAGCCTTGAATACACCAAAAGATCATTGGCACCCGCAATCCTGCTAACAATGCTGCAATCGTGCTACAACTTCCAAGGAACA
ACATTGCCAAAAGGCTTACGCAGAAGGAGCAGAGGCGGCAGTCAAGCCTCTTCTCGTTCCTCATCACGTAGTCGCAACAGTTTAAGAAATTCAACTCCAG
GCAGCAGTAGGGGAACTTCTCCTGCTAGAATGGCTGGCAATGGCGGTGATGCTGCTCTTGCTTTGCTGCTGCTTGACAGATTGAACCAGCTTGAGAGCAA
AATGTCTGGTAAAGGCCAACAACAACAAGGCCAAACTGTCACTAAGAAATTGCTGCTGAGGCTTCTAAGAAGCCTCGGCAAAACGTACTGCCACTAAAGC
ATACAATGTAACACAAGCTTTCGGCAGACGTGGTCCAGAACAAAACCCAAGGAAATTTTGGGGACCAGGAACTAATCAGACAAGGAACTGATTACAAACA
TTGGCCGCAAATTGCACAATTTGCCCCAGCGCTTCAGCGTTCTTCGGAATGTCGCGCTGGCATGGAAGTCACACTATCGGGAACGTGGTTGACCTACACA
GGTGCCATCAAATTGGATGACAAAGATCCAAATTCAAAGATCAAGTCATTTGCTGAATAAGCATTGACGCATACAAAACATTCCCACCAACAGAGCCTAA
AAAGGACAAAAAGAAGAAGGCTGATGAAACTCAAGCCTTACCGCAGAGACAGAAGAAACAGCAAACTGTGACTCTTTTCCTGCTGCAGATTTGGATGATT
TTCCAAACAATTGCAACAATCCATGAGCAGTGCTGACTCAACTCAGGCCTAAACTCATGCAGACTCATCAAGGCAGATGGGCTATATAAACGTTCGCTTT
TCCGTTTACGATATAGTCTACTTGTGCAGAATGAATTCTCGTAACTACATAGCACAAGTAGATGTAGTTAACTTTAAATCACATAGCAATTTTAATCAGT
GTGTAACATTAGGAGGACTTGAAAGAGCCACCACATTTCACCGAGGCCACGCGGAGTACGATCGAGTGTACAGTGAACAATGCTAGGGAGAGCTGCCTAT
ATGGAAGAGCCCTAATGTGTAAAAATTAATTTTAGTAGTGCTATCCCATGTGATTTTTAATAGCTTCTTAGGAGAATGACAAAAAATACCCACCATCCTC
CCATACTTCATCCCACCATCATCTTAT
>92b056c2-b01e-4a1f-99ba-e0efaad889b7|9
ACCTTTCCCAGGTAACAAACCAACCAACTTCGATCTTGTAGATCTGTTCTCTAAACGAACTTTTAAAATCTGTGTGGCTGTCACTCGGCTGCATGCTTAG
TGCACTCACGCAGTATAATTAATAACTATTACTGTCGTTGACAGGACACGAGTAACTCGTTTATTTTGCAGGCTGCTTACGGTTTCGTCCGTGTTGCAGC
CGATCATCAGCACATCTAGGTTTCGTCCGGGTGTGACCGAAAGGTAAGATGGAGAGCCTTGTCCCTGGTTTCAACGAGAAAACACACGTCCAATTCAGTT
TGCCTGTTTACAGGTTCGCGACGTGCTCGTACGTGGCTTGGAGACTCCGTGGAGGAGGTCTTATCAGAGGCACGTCAACATCTTAAAGATGGCACTTGTG
GCTTAGTAGAAGTTGAAAAGGCGTTTGCCTCAACTTGAACAGCCCTATGTGTTCATCAAACGTTCGGATGCTCGAACTGCACCTCATGGTCATGTTATGG
TTGAGCTGGTAGCAGAACTCGAAGGCATTCAGTACGGTCGTAGTGGTGAGACACTGGTGTCCTTGTCCCTCATGTGGGCGAAATACCAGTGGCTTACCGC
AAGGTTCTTCGTAAGAACGGTAATAAAGGAGCTGGTGGCCATAGTTACGGCGCCGATCTAAAGTCATTTGACTTAGGCGACGAGCTTGGCACTGATCCTT
ATGAAGATTTCAAGAAACTGGAACACTAAACATAGCAGTGGTGTTACCCGTGAACTCATGCGTGAGCTTAACGGAGGGCATACACTCGCTATGTCGATAA
TATTCTGTGGCCCTGATGGCTACCCTTTCTGAGTGCATTAAAGACCTTCTAGCACGTGCTGGTAAAGCTTCATGCACTTTGTCCGAACAACTGGACTTTA
TTGACACTAAGAGGGTGTATACTGCTGCCGTGAACATGAGCATGAAATTGCTTGGTACACGGAACGTTCTGAAAAGAGCTATGAATTGCAGACACCTTTG
AAATTAAATTGGCAAAGAAATTTGACACCTTCAATGGGGAATGTCCAAATTTTGTATTTCCCTTAAATTCCATAATCAAGACTATTCAACCAAGGGTTGA
AAAGAAAAAGCTTGATGGCTTTATGGGTAGAATTCGATCTGTCTATCCAGTTGCGTCACCAAATGAATGCAACCAAATGTGCCTTTTCAACTCTCATGAA
GTGTGATCATTGTGGTGAAACTCATGGCAGACGGGCGATTTTGTTGGCATGGAAGTCACACCTCGGGAACGTGGTTGACCTACACAGGTGCCATCAAATT
GGATGACAAAGATCCAAATTCAAAGATCAAGTCATTTTGCTGAATAAGCATTGACGCATACAAAACATTCCCACCAACAGAGCCTAAAAAGGACAAAAAG
AAGAAGGCTGATGAAACTCAAGCCTTACCGCAGAGACAGAAGAAACAGCAAACTGTGACTCTTTTTCCTGCTGCAGATTTGGATGATTTTCCAAACAATT
GCAACAATCCATGAGCAGTGCTGACTCAACTCAGGCCTAAACTCATGCAGACCACACAAGGCAGATGGGCTATATAAACGTTTCGCTTTTCCGTTTACGA
TATATAGTCTACTCTTGTGCAGAATGAATTCTCGTAAACATAGCACAAGTAGATGTAGTTAACTTTAATCTCACATAGCAATTTTTAATCAGTGTGTAAC
ATTAGGGAGGACTTGAAAGAGCCACCACATTTTCACCGAGGCCACGCGGAGTACGATCGAGTGTACAGTGAACAATGCTAGGGAGAGCTGCCTATATGGA
AGAGCCCTAATGTGTAAAATTAATTTTAGTAGTGCTATCCCCATGTGATTTTAATAGCTTTTTAGGAGAATGACAAAAA
>d8c81222-a045-4f98-b458-3ddbe2cd8b25|16
ACCTTCCCAGGTAACAAACCAACCAACTTTTCGATCTCTTGTAGATCTGTTCTCTAAACGAACTTTAAAATCTGTGTGGCTGTCACTCGGCTGCATGCTT
AGTGCACTCACGCAGTATAATTAATAACTAATTACTGTCGTTGACAGGACACGAGTAACTCGTCAATATTTGCAGGCTGCTTACGGTTCGTCCGTGTTGC
AGCCGATCATCAGCACATCTAGGTTTCGTCCGGGTGTGACCGAAAGGTAAGATGGAGAGCCTTGTCCCTGGTTTCAACGAGAAAACACACGTCCAACTCA
GTTTGCCTGTTTTACAGGTTCGCGACGTGCTCGTACGTGGCTTTGGAGACTCCGTGGAGGAGGTCTTATCAGAGGCACGTCAACATCTTAAAGATGGCAC
TTGTGGCTTAGTAGAAGTTGAAAAAGGCGTTTGCCTCAACTTGAACAGCCCTATGTGTTCATCAAACGTTCGGATGCTCGAACTGCACCTCATGGTCATG
TTATGGTTGAGCTGGTAGCAGAACTCGAAGGCATTCAGTACGGTCGTAGTGGTGAGACACTGGTGTCCTTGTCCCTCATGTGGGCGAAATACCAGTGGCT
TACCGCAAGGTTCTTCGTAAGAACGGTAATAAAGGAGCTGGTGGCCATAGTTACGGCGCCGATCTAAAGTCATTTGACTTAGGCGACGAGCTTGGCACTG
ATCCTTATGAAGATTTCAAGAAACTGGAACACTAAACATAGCAGTGGTGTTACCCGTGAACTCATGCGTGAGCTTAACGGAGGGGCATACACTCGCTATG
TCGATAACAACTTCTGTGGCCCTGATGGCTACCCTCTCTTGAGTGCATTAAAGACCTTCTAGCACGTGCTGGTAAAGCTCATGCACTTTGTCCGAACAAC
TGGACTTTATTGACACTAAGAGGTGTATACTGCTGCCGTGAACATGAGCATGAAATTGCTTGGTACACGGAACGTTCTGAAAAGAGCTATGAATTGCAGA
CACCTTTGAAATTAAATTGGCAAAGAAATTTGACACCTTCAATGGGGAATGTCCAAATTTTGTATTTCCCTTAAATTCCAATCAAGACTATTCAACCAAG
GGTTGAAAAGAAAAAGCTTGATGGCTTTATGGGTAGAATTCGATCTGTCTATCCAGTTGCGTCACCAAATGAATGCAACCAAATGTGCCTTTCAACTCTC
ATGAAGTGTGATCATTGTGGTGAAACTTCATGGCAGACGGGCGATTTTGTTAAAGCCACTTGCGAATTTTGTGGCACTGAGAATTTGACTAAAGAAGGTG
CCACTACTTGTGGTTACTTACCCCAAAATGCTGTTGTTAAAATTTATTGTCCAGCATGTCACAATTCAGAAGTAGGACCTGAGCATAGTCTTGCCGAATA
CCATAATGAATCTGGCTTGAAAACCATTCTTCGTAAGGGTGGTCGCACTATTGCCTTTGGAGGCTGTGTGTTTTTATGTTGGTTGCCATAACAAGTGTGC
CTATTGGGTTCCACGTGCTAGCGCTAACATAGGTTGTAACCATACAGGTGTTGTTGGAGAAGGTTCCGAAGGTCTTAATGACAACCTTCTTGAAATACAC
CAAAAGATCACATTGGCACCCGCAATCCTGCTAACAATGCTGCAATCGTGCTACAACTTCCTCAAGGAACAACATTGCCAAAAGGCTTTTACGCAGAAGG
GAGCAGAGGCGGCAGTCAAGCCTCTTCTCGTTCCTCATCACGTAGTCGCAACAGTTTTAAGAAATTCAACTCCAGGCAGCAGTAGGGGAACTTCTCCTGC
TAGAATGGCTGGCAATGGCGGTGATGCTGCTCTTGCTTTGCTGCTGCTTGACAGATTGAACCAGCTTGAGAGCAAAATGTCTGGTAAAGGCCAACAACAA
CAAGGCCAAACTGTCACTAAGAATTGCTGCTGAGGCTTCTAAGAAGCCATGGCAAAACGTACTGCCACTAAAGCATACAATGTAACACAAGCTTTCGGCA
GACGTGGTCCAGAACAAACCCAAGGAAATTTTGGGGACCAGGAACTAATCAGACAAGGAACTGATTACAAACATTGGCCGCAAATTGCACAATTTGCCCC
AGCGCTTTCAGCGTTTTCGGAATGTCGCGCATTGGCATGGAAGTCACACCTTCGGGAACGTGGTTGACCTACACAGGTGCCATCAAATTGGATGACAAAG
ATCCAAATTCAAAGATCAAGTCATTTTGCTGAATAAGCATTGACGCATACAAAACATTCCCACCAACAGAGCCTAAAAAGGACAAAAGAAGAAGGCTGAT
GAAACTCAAGCCTTACCGCAGAGACAGAAGAAACAGCAAACTGTGACTCTTTTTCCTGCTGCAGATTTGGATGATTTCTCCAAACAATTGCAACAATCCA
TGAGCAGTGCTGACTCAACTCAGGCCTAAACTCATGCAGACACAAGGCAGATGGGCTATATAAACGTTTCGCTTTTCCGTTTACGATATAGTAGTCTACT
TTGTGCAGAATGAATTCTCGTAACATAGCACAAGTAGATGTAGTTAACTTTAATCACATAGCAATTTTTAATCAGTGTGTAACATTAGGGAGGACTTGAA
AGAGCCACCACATTTCACCGAGGCCACGCCGGAGTACGATCGAGTGTACAGTGAACAATGCTAGGGAGAGCTGCCTATATGGAAGAGCCCTAATGTGTAA
AATTAATTTTAGTAGTGCTATCCCCATGTGATTTTAATAGCTTCTTAGGAGAATGACAAAA
>96596cd6-4764-45b8-b04c-8fbd0e74c508|5
ATACCCTCTCACCCAGGTAACATAACCATACTTCGATCTCTTGTAGATCTGTTCTTTAAACGAACAATGTTTGTTTTTTTGTTTATTGCACTAGTTTAGT
CAGTGTGTTAATCTACAACCAGAACTCAATTACCCCTGCATACACTAATTCTACACGTGGTGTTTATTACCCTGACAAAGTTTCAGATCCTCAGTTTTAC
ATTCAACTCAGGACTTGTCTTACCTTTTTCCAATGTTACTTGGTTCCATGCTATACATGTTTGGGACCAATGGTACTAAGAGGTTTGATAACCTGTCCTA
CCATTTAATGATGGTGTTTATTTTGCTTCCACTGAGAAGTACATAATAAGAGGCTGGATTTTGGTACTACTTTAGATTCGAAGACCCAGTCCCTACTTAT
TGTTAATAACTACTAATGTTGTTATTAAAGTCTGTGAATTTCAATTTTGTAATGATCCATTTTTGGGTGTTTATTACCACAAAAACAACAAAAGTTGGAT
GGAAAGTGAGTTTCAGAGTTTATCTAGTGCGAATAATTGCACTTTTGAATATGTCTCAGCCTTTTTATGGACCTTGAAGGAAAACAGGGTAATTTCAAAA
TTTTAGGAATTTGTGTTTAAGAATATTGATGGTTATTTTAAAATATATTTAAGCACACGCCTATTAATTTAGTGCGTGATTTCCCTCAGGGTTTTTCGGC
TTTAGAACCATTGGTAGATTTGCCAATAGGTATTAACATCACTAGGTTTCAAACTTTACTTGCTCTTTTTAGACGTTATTTGACTCCTGGTGATTTTTCA
CAGGTTGGACAGCTGGTGCTGCAGCTTATTATGTGGGTTATCTTCAACCTAGGACTTTTCTATTTAAAATATAATGAAAATGGAACCATTACAGATGCTG
TAGACTGTGCACTTGACCCTCTCTCAGAAACAAAGTGTACGTTGAAATCCTCACTGTAGAAAAAGGAATATCAAACTTCTAACTTTAGAGTCCAACCAAC
AGAATCTATTGTTAGATTTCCTAATATTACAAACTTGTGCCCTTTTGGTGAAGTTTTTAACGCCACCAGATTTGCATCTGTTTATGCTTTGGAACAGAAG
AGAAATCAGCAACTGTGTTGCTGATTATTCTGTCCTATATAATTCCGCATCATTTTCCACTTTAAGTGTTATGGAGTGTCCTACTAAATTAAATGATTTC
TGCTTTACTAATGTCTATGCAGATTCATTTGTAATTAGAGGTGATGAAGTCAGACAAATCGCTCCAGGCAAACTGGAAAGATTGCTGATTATAATTATAA
ATTACCAGATGATTTTACAGGCTGCGTTATAGCTTGGAATTAACAATCTTGATTAAGGTTGGTGGTAATTATAATTACCTGTATAGATTGTTAGGAAGTC
TAATCTCAAACCTTTTGAGAGAGATATTTCAACTGAAATCTATCAGGCCGGTAGCACACCTTGTAATGGTGTTGAAGGTTTTAATTGTTACTTTAACAAT
CTATGGTTTCCAACCCACTAATGGTGTTGGTTACCAACCATACAGAGTAGTAGTACTTTCTTTGAACTTCTACATGCACCAGCAACTGTTTGTGGACCTA
AAAAGTCTACTAATTTGGTTAAAAACAAATGTGTCAATTTCAACTCAATGGTTTAACAGGCACAGGTGTTCTTACTGAGTATTAACAAAAAGTTTCTGCC
TTTCCAACAATTTGGCAGAGACATTGCTGACACTACTACTGATGCTGTCCGTGATCCACAGACTTGAGATTTTGACATTACACCATGTTTTTTGGTGGTG
TCAGTGTTATAACACCAGGAACAAATACTCTAACCAGGTTGCTGTTTTTTTTATCAGGATGTTAACTGCACAGAAGTCCCTGTTGCTATTCATGCAGATC
AACTTACTCCTACTTGGCGTGTTTATTCTACAGGTTCTAATGTTTTCAAACACGTGCAGGCTGTTTAATAGGGGCTGAACATGTCAACAACTCATATGAG
TGATATACCCATTGGTGCAGGTATATGCGCTAGTTATCAGACTCAGACTAATTCCTCAGCGGGCACGTAGTGTAGCTAGTCAATCCATCATTGCCTACAC
TATGTCACTTGGTGCAGAAAATTCAGTTGCTTACTCTAATAACTTATTGCCATACCCACAAATTTTTACTATTAGTGTTACCACAGAAATTTTACCAGTG
TCTATGACCAAGAC
>7435d4b8-68e5-4b60-88f4-d52f45c6763b|10
ATACCTTTCCCAGGTAACAAACCACCAACTTTCGATCTCTTGTAGATCTGTTCTCTAAACGAACTTTAAAATCTGTGTGGCTGTCACTCGGCTGCATGCT
TAGTGCACTCACGCAGTATAATTAATAACTAATTACTGTCGTTGACAGGACACGAGTAACTCGTCTATCTGCAGGCTGCTTACGGTTTCGTCCGTGTTGC
AGCCGATCATCAGCACATCTAGGTTTCGTCCGGGTGTGACCGAAAGGTAAGATGGAGAGCCTTGTCCCTGGTTTCAACGAGAAAAACACACGTCCATTCA
GTTTGCCTGTTTTACAGGTTCGCGACGTGCTCGTACGTGGCTTTGGAGACTCCGTGGAGGAGGTCTTATCAGAGGCACGTCAACATCTTAAAGATGGCAC
TTGTGGCTTAGTAGAAGTTGAAAAAGGCGTTTTGCCTCAACTTGAACAGCCCTATGTGTTCATCAAACGTTCGGATGCTCGAACTGCACCTCATGGTCAT
GTTATGGTTGAGCTGGTAGCAGAACTCGAAGGCATTCAGTACGGTCGTAGTGGTGAGACACTTGGTGTCCTTGTCCCTCATGTGGGCGAAATACCAGTGG
CTTACCGCAAGGTTTTCTTCGTAAGAACGGTAATAAAGGAGCTGGTGGCCATAGTTACGGCGCCGATCTAAAGTCATTTGACTTAGGCGACGAGCTTGGC
ACTGATCCTTATGAAGATTTCAAGAAACTGGAACACTAAACATAGCAGTGGTGTTACCCGTGAACTCATGCGTGAGCTAACGGAGGGGCATACACTCGCT
ATGTCGATAACAACTTCTGTGGCCCTGATGGCTACCCTCTTGAGTGCATTAAAGACCTTTAGCACGTGCTGGTAAAGCATATGCACTTTGTCCGAACAAC
TGGACTTTATTGACACTAAGAGAGGTGTATACTGCTGCCGTGAACATGAGCATGAAATTGCTTGGTACACGGAACGTTCTGAAAAGAGCTATGAATTGCA
GACACCTTTTGAAATTAAATTGGCAAAGAAATTTGACACCCTTCAATGGGGAATGTCCAAATTTTGTATTTCCCTTAAATTCCATAATCAAGACTATTCA
ACCAAGGGTTGAAAAGAAAAAGCTTGATGGCTTTATGGGTAGAATTCGATTTGTCTATCCAGTTGCGTCACCAAATGAATGCAACCAAATGTGCCTTTCA
ACTCTCATGAAGTGTGATCATTGTGGTGAAACTTCATGGCAGACGGGCGATTTTGTTAAAGCCACTTGCGAATTTTGTGGCACTGAGAATTTGACTAAAG
AAGGTGCCACTACTTGTGGTTACTTACCCCAAATGCTGTTGTTAAAATTTATTGTCCAGCATGTCACAATTCAGAAGTAGGACCTGAGCATAGTCTTGCC
GAATACCATAATGAATCTGGCTTGAAAACCATTTTTCGTAAGGGTGGTCGCACTATTGCCTTGAGGCTGTGTGTTCTCTTATGTTGGTTGCCATAACAAG
TGTGCCTATTGGGTTCCACGTGCTAGCGCTAACATAGGTTGTAACCATACAGGTGTTGTTGGAGAAGGTTCCGAAGGTCTTAATGACAACCTTCTTGAAA
TACTCCAAAAAGAGAAAGTCAACATCAATATTGTTGGTGACTTTAAACTTAATGAAGAGATCGCCATTATTTTGGCATTTTCTGCTTCCACAAGTGCTTT
GTGGAAACTGTGAAAGGTTTGGATTATAAAGCATTCAAACAAATTGTTGAATCCTGTGGTAATTTAAAGTTACAAAAGGAAAAGCTAAAAAAGGTGCCTG
GAATATTGGTGAACAGAAATCAATACTGAGTCCTTTATGCATTTGCATCAGAGGCTGCTCGTGTTGTACGATCAATTTTCTCCCGCACTCTTGAAACTGC
TCAAAATCTGTGCGTGTTTACAGAAGGCCGCTATACAAAGATCAAGTTGCTGAATAAGCATTGACGCATACAAAACATTCCCACCAACAGAGCCTAAAAA
GGACAAAAAGAAGAAGGCTGATGAAACTCAAGCCTTACCAGAGACAGAAGAAACAGCAAACTGTGACTCTTTTCCTGCTGCAGATTTGGATGATTTCCAA
ACAATTGCAACAATCCATGAGCAGTGCTGACTCAACTCAGGCCTAAACTCATGCAGACCAAGGCAGATGGGCTATATAAACGTTTTCGCTTTTCCGTTTA
CGATATAGTCTACTCTTGTGCAGAATGAATTCTCGTAACTACATAGCACAAGTAGATGTAGTTAACTTTAATCACATAGCAATTTTTAATCAGTGTGTAA
CATTAGGAGGACTTGAAAGAGCCACCACATTTTCACCGAGGCCACGCGGAGTACGATCGAGTGTACAGTGAACAATGCTAGGGAGAGCTGCCTATATGGA
AGAGCCCTAATGTGTAAAATTAATTTTAGTAGTGCTATCCCCATGTGATTTTAATAGCTTTCTTAGGAGAATGACAAA
>73db36ee-0fb6-4d75-90ff-7edcc0ba190e|5
ATACCTTCCCAGGTAACAAACCATACCAACTTCGATTTCTTGTAGATCTGTTCTAAACGAACGTTTTATTACAAATTGGGAGCTTCGCAGCGTGTAGCAG
GTGACTCAGGTTTGCTGCATACAGTCGCTACAGGATTGGCAACTATAAATTAAACACAGACCATTCCAGTAGCAGTGACAATATTGCTTTGCTTGTACAG
TAAGTGACAACAGATGTTTCATCTCGTTGATTTTCAGGTTACTATAGCAGAGATTACTAATTATTATGAGGACTTTAAAGTTTCCATTTGGAATCTTGAT
TACATCATAAACCTCATAATTAAAAATTTATTAAGTCACTAACTGAGAATAAATATTCTCAATTAGATGAAGAGCAACCAATGGAGATTGATTAAACGAA
CATGAAAAATTATTTCTCTTGGCACTGATAACACTCATATTACTTGTGAGCTTTATCACTACCAAGAGTGTGTTAGAGGTACAACAGTACTTTAAAAGAA
CCCTTCTCTGGAACATACGAGGGCAATTCACCATTTCATCCTCTAGCTGATAACAAATTTGCACTGACTTGCTTTAGCACTCAATTTGCTTTTGCTTGTC
CTGACGGCGTAAAACACGTCTATCAGTTACGTGCCAGATCAGTTTTCACCTAAACTGTTATCAGACAAGAGAGGAAGTTCAAGAACTTTACTCCAATTTT
TTTATTGTTGCGGCAATAGTGTTTATAACACTTTGCTCACACACTCAAAAAGAAAGACAGAATGATTGAACTCATTAATTGACTTCTATTTGTGCTTTTT
AGCCTTTCTGCTATTCCTTGTTTTAATTACGTTCGTGTTGTTTTAGATTTCATCTAAACGAACAAACTAAAATGTCTGATAATGGACCCCAAAATCAGCG
AAATGCACCCCATTACGTTTTGGTGGACCCTCAGATTCAACTGGCAGTAACCAGAATAGAACGCAGTGGGGCGCGATCAAAACAACGTCGGCCCCAAGGT
TTACCCAATAATACTGCGTCTTGGTTCACCGCTCTTCACTCAACATGGCAAGGAAGACCTTAAATTCCCCTCGAGGACAAGGCGTTCCAATTAACACCAA
TAGCAGTCCAGATGACCAAATTGGCTACCGAAGAGCTACCAGACGAATCGTGGTGGTGACGGTAAAATGAAAGATCAGTCCAAGATGGTATTTCACTACC
TAGGAACTGGGCCAGAAGCTGGACTTCCCTATGGTGCTAACAAAGACGGCATCATATGGGTTGCAACTGAGGAGCCTTGAATACACCAAAAGATCACATT
GGCACCCGCAATCCTGCTAACAATGCTGCAATCGTGCTACAACTTCCAAGGAACAACATTGCCAAAGGCTCTACGCAGAAGGGAGCAGAGGCGGCAGTCA
AGCCTTCTCGTTCCTCATCACGTAGTCGCAACAGTTTTAAGAAATTCATATCCAGGCAGCAGTAGGGGAACTTCTCCTGCTAGAATGGCTGGCAATGGCG
GTGATGCTGCTCTTGCTTTGCTGCTGCTTGACAGATTGAACCAGCTTGAGAGCAAAAATGTCTGGTAAAGGCCAACAACAACAAGGCCAAACTGTCACTA
AGAAATTTGCTGCTGAGGCTTCTAAGAAGCCTCGGCAAAACGTACTGCCACTAAAGCATACAATGTACACAAGCTTTCGGCAGACGTGGTCCAGAACAAA
CCCAAGGAAATTTTGGGGACCAGGAACTAATCAGACAAGGAACTGATTACAAACATTGCCGCAAATTGCACAATTTGCCCCAGCGCTTCAGCGTTTTCGG
AATGTCGCGCATTGGCATGGAAGTCACTCGGGAACGTGGTTGACCTACACAGGTGCCATCAAATTGGATGACAAAGATCCAAATTTCAAAGATAAGTCAT
TTGCTGAATAAGCATATTGACGCATAAAAACATTCCCACCAACAGAGCCTAAAAGGACAAAAAGAAGAAGGCTGATGAAACTCAAGCCTTACCAAGAGAC
AGAAGAAACAGCAAACTGTGACTCTTTTTTCCTGCTGCAGATTTGGATGATTTCTCCAAACAATTGCAACAATCCATGAGCAGTGCTGACTCAACTCAGG
CCTAAACTCATGCAGACACTCAAGGCAGATGGGCTATATAAACGTTTTCGCTTTCCGTTTACGATATAGTCTACTTGTGCAGAATGAATCTCGTAACTAC
ATAGCACAAGTAGATGTAGTTAACTTTAATCTCACATAGCAATTTTAAATCAGTGTGTAACATTAGGGAGGACTTGAAAGAGCCACCACATTTTCGAGGC
CACGCAGAGTACGATCGAGTGTACAGTGAACAATGCTAGAGAGCTGCCTATATGGAAGAGCCCTAATGTGTAAAATTAATTTTAGTAGTGCTATCCCCAT
GTGATTTTAATAGCTTTCTAGGAGAATGACAAAAGC
>1cf5c9d9-8907-4084-b504-9d8062916e80|10
TGATGGGTGATGCTGCTTTGCTTTGCTGCTGCTTGACAGATTGAACCAGCTTGAGAGCAAAATGTCTGGTAAAGGCCAACAACAACAAGGCCAAACTGCA
TACAATGTAACACAAGCTTCGGCAGACGTGGTCCAGAACAAACCCAAGGAATTTTGGGGACCAGGAACTAATCAGACAAGGAACTGATTACAAACATTGG
CCGCAAATTGCACAATTTGCCCCAGCGCTTCAGCGTTTTCGGAATGTCGCGCATTGGCATGGAAGTCACACTTCGGGAACGTGGTTGACCTACACAGGTG
CCATCAAATTGGATGACAAAGATCCAAATTCAAAGATCAAGTCATTTTGCTGAATAAGCATTGACGCATACAAAACATTCCCACCAACAGAGCCTAAAAA
AGGACAAAAAGAAGAAGGCTGATGAAACTCAAGCCCTCGCAGAGACAGAAGAAACAGCAAACTGTGACTTTTTCCTGCTGCAGATTTGGATGATTTTCCA
AACAATTGCAACAATCCATGAGCAGTGCTGACTCAACTCAGGCCTAAACTCATGCAGACCACAAGGCAGATGGGCTATATAAACGTTTTCGCTTTTCCGT
TTACGATATAGTCTACTACTGTGCAGAATGAATTCTCGTAACATAGCACAAGTAGATGTAGTTAACTTTAATCTCACATAGCAATCTTTAATCAGTGTGT
AACATTAGGGAGGACTTGAAAGAGCCACCACTTCACCGAGGCCACGCGGAGTACGATCGAGTGTACAGTGAACAATGCTAGGGAGAGCTGCCTATATGGA
AGAGCCCTAATGTGTAAAATTAATTTTAGTAGTGCTATCCCCATGTGATTTTAATAGCTTCTAGGAGAATGACAAAAAAAA
>256caa04-7d07-46bf-ae2b-65ad9fbddd97|7
ATACCTCCCAGGTAACAAACCAACCAACTTTCGATCTCTTGTAGATCTGTTCTCTAAACGAACTAAATATTATTAGTTTTCTGTTTGGAACTTTAATTTT
AGCCATGGCAGATTCCAACGGTACTATTACCGTTGAAGAGCTTAAAAAGCTTTTGAACAATGGAACCTAGTAATAGGTTTCCTATTCCTTACATGGATTT
GTCTTTTTACAATTTGCCTATGCCAACAGGAATAGGTTTTTTGTATATAATTAAGTTAATTTCCTCTGGCTGTTATGGCCAGTAACTTTAGCTTGTTTGT
GCTTGCTGCTGTACAGAATAAATTGGATCACCGGTGGAATTGCTATCGCAATGGCTTGTCTTGTAGGCTTGATGTGGCTCAGCTACTTCATTGCTTCTTT
CAGACTGTTTGCGCGTACGCGTTCCATGTGGTCATTCAATCCAGAAACTAACATTCTCTCAACGTGCCACTCCATGGCACTATTTTGACCAGACCGCTTC
TAGAAAGTGAACTCGTAATCGGAGCTGTGATCCTTCGTGGACATCTTCGTATTGCTGGACACCATCTAGGACGCTGTGACATCAAGGACCTGCCTAAAGA
AATCACTGTTGCTACATCACGAACGCTTATTATTACAAATTGGGAGCTTCGCAGCGTGTAGCAGGTGACTCAGGTTTTGCTGCATACAGTCGCTACAGGA
TTGGCAACTATAAATTAAACACAGACCATTCCAGTAGCAGTGACAATATTGCTTTGCTTGTACAGTAAGTGACAACAGATGTTTCATTCGTTGACTTCAG
GTTACTATAGCAGAGATATTACTAATTATTATGAGGACTTTTTAAAGTTTCCATTTGGAATCTTGATTACATCATAAACCTCATAATTAAAAATTTATCT
AAGTCACTAACTGAGAATAAAATATTCTCAATTAGATGAAGAGCAACCAATGGAGATTGATTAAACGAACATGAAAATTATTCTTTTTCTTGGCACTGAT
AACACTCGCTACTCTGTGAGCTTTATCACTACCAAGAGTGTGTTAGAGGTACAACAGTACTTTAAAAGAACCTTGCTCTTCTGGAACATACGAGGGCAAT
TCACCATTTCATCCTCTAGCTGATAACAAATTTGCACTGACTTGCTTTAGCACTCAATTTGCTTTTGCTTGTCCTGACGGCGTAAAACACGTCTATCG
>f152d511-c850-4b2f-bfe6-9ea11a4ae559|8
ATACCTTCCCAGGTAACAAACCAACCACTTTCGATCTTGTAGATCTGTTCTCTAAACGAACAAACTAAAATGTCTGATAATGGACCCAAAATCAGCGAAA
TGCACCCCGCATTACGTTTGGTGGACCTCAGATTCAACTGGCAGTAACCAGAATGGAGAACGCAGTGGGGCGCGATCAAAACAACGTCGGCCCCAAGGTT
TACCCAATAATACTGCGTCTTGGTTCACCGCTTCACTCAACATGGCAAGGAAGACCTTAAATTCCCTCGAGGACAAGGCGTTCCAATTAACACCAATAGC
AGTCCAGATGACCAAATTGGCTACCGAAGAGCTACCAGACGAATTCGTGGTGGTGACGGTAAATGAAAGATCAGTCAGTCCAAGATGGTATTTCTACTAC
CTAGGAACTGGGCCAGAAGCTGGACTTCCCTATGGTGCTAAAAAAGACGGCATCATATGGGTTGCAACTGAGGGAGCCTTGAAATACACCAAAAGATCAT
TGGCACCCGCAATCCTGCTAACAATGCTGCAATCGTGCTACAACTTCCAAGGAACAACATTGCCAAAAGGCTTTACGCAGAAGGAGCAGAGGCGGCAGTC
AAGCCTCTTCTCGTTCCTCATCACGTAGTCGCAACAGTTTAAGAAATTCAACTCCAGGCAGCAGTAGGGGAACTTTTCCTGCTAGAATGGCTGGCAATGG
CGGTGATGCTGCTCTTAATTTTGCTGCTGCTTGACAGATTGAACCAGCTTGAGAGCAAAATGTCTGGTAAAGGCCAACAACAAGGCCAAACTGTCACTAA
GAATTGCTGCTGAGGCTTTAAGAAGCCTCGGCAAAAACGTACTGCCACTAAAGCATACAATGTAACACAAGCTTCGGCAGACGTGGTCCAGAACAAACCC
AAGGAAATTTTGGGGACCAGGAACTAATCAGACAAGGAACTGATTACAAACATTGGCGCAAATTGCACAATTTGCCCCAGCGTTTTCAGCGTTCTTCGGA
ATGTCGCGCATGGAAGTGGCATGGAAGTTGACCACACAGGTGCCATCAAATTGGATGACAAAGATCCAAATTTCAAAGAACGTGAATAAGTTGACCTCCC
ACCAACAGAGTGACAAAAAGAAGAAGGCTGATGAAATTGGATGACAGAAGAAACAGCAAACTTGAATTTCTCCAAACTTCATTAATTGACTAGCACAAGT
AGATGTAGTTCTATTTGTGCTTTTTAGCCTTTCTGCTATTCCTTGTTTTAATTATGCTTATTATCTTTTGGTTCACTTGAACTGCAAGATCATAATGAAA
CTTGTCACGCCTAAACGAACATGAAATTTCTTGTTTTTTAGGAATATCTACAACTGTAGCTGCATTTCACCAAGAATGTAGTTTACAGTCATGTACTCAA
CATCAACCATATGTAGTTGATGACCCGTGTCCTATTCACTTCTATTTCTAAATGGTATATTAGAGTAGGAGCTAGAAAATCAGCACCTTTAATTGAATTG
TGCGTGGATGAGGCTGGTTCTAAATCACCCATTCAGTACATCGATATCGGTAATTATACAGTTTCCTGTTTACCTTTTACAATTAATTGCCAGGAACCTA
AATTGGGTAGTCTTGTAGTGCGTTGTTCGTCTATGAAGACTTTTAGAGTATCATGACGTTCGTGTTGTTTTAGATTTCATCTAAACGAACAAACTAAAAT
GTCTGATAATGGACCCCAAAATCAGCGAAATGCACCCCGCATTACGTTTGGTGGACCTCAGATTCAACTGGCAGTAACCAGAATAGAACGCAGTGGGGCG
CGATCAAAACAACGTCGGCCCCAAGGTTTACCCAATAATACTGCGTCTTGGTTCACCGCTCACTCAACATGGCAAGGAAGACCTTAAATTCCCCGAGGAC
AAGGCGTTCCAATTAACACCAATAGCAGTCCAGATGACCAAATTGGCTACTACCGAAGAGCTACCAGACGAATTCGTGGTGGTGACGGTAAAATGAAAGA
TCAGTCCAAGATGGTATCTTTACTACCTAGGAACTGGGCCAGAAGCTGGACTTCCCCTATGGTGCTAACAAAAGACGGCATCATATGGGTTGCAACTGAG
GGAGCCTTGAATACACCAAAAGATCTTGGCACCCGCAATCCTGCTAACAATGCTGCAATCGTGCTACAACTTCCTCAAGGAACAACATTGCCAAAAGGCT
TTTACGCAGAAGGGAGCAGAGGCGGCAGTCAAGCCTCTCGTTCCTCATCACGTAGTCGCAACAGTTTAAGAAATTCAACCCAGGCAGCAGTAGGGGAACT
TCTCCTGCTAGAATGGCTGGCAATGGCGGTGATGCTGCTCTTGCTTTGCTGCTGCTTGACAGATTGAACCAGCTTGAGAGCAAAATGTCTGGTAAAGGCC
AACAACAACAAGGCCAAACTGTCACTAAGAATTGCTGCTGAGGCTTCTAAGAAGCCATGGCAAAACGTACTGCCACTAAAGCATACAATGTAACACAAGC
TTCGGCAGACGTGGTCCAGAACAAACCCAAGGAAATTTTGGGGACCAGGAACTAATCAGACAAGGAACTGATTACAAACATTGGCCGCAAATTGCACAAT
TTGCCCCAGCGCTTCAGCGTTTTCGGAATGTCGCGCATTGGCATGGAAGTCACACTCGGGAACGTGGTTGACCTACACAGGTGCCATCAAATTGGATGAC
AAAGATCCAAATTAAAGATCAAGTCATTTTGCTGAATAAGCATTGACGCATACAAAACATTCCCACCAACAGAGCCTAAAAAGGACAAAAAGAAGAAGGC
TGATGAAACTCAAGCCTTACCGCAGAGACAGAAGAAACAGCAAACTGTGACTTTTTCCTGCTGCAGATTTGGATGATTTTCCAAACAATTGCAACAATCC
ATGAGCAGTGCTGACTCAACTCAGGCCTAAACTCATGCAGACCACTGACTCAAAGGCAGATGGGCTATATAAACGTTTCGCTTTTCCGTTTACGATATAG
TCTACTCTTGTGCAGAATGAATTCTCGTAACATAGCACAAGTAGATGTAGTTAACTTTAATCCTTCATAGCAATTTTAATCAGTGTGTAACATTAGGGAG
GACTTGAAAGAGCCACCACATTTCACCGAGGCCACGCGGAGTACGATCGAGTGTACAGTGAACAATGCTAGGGAGAGCTGCCTATATGGAAGAGCCCTAA
TGTGTAAAATTAATTTTAGTAGTGCTATCCCATGTGATTTTAATAGCTTCTTAGGAGAATGACAAAAAA
>337c85a6-5d20-43bf-81ac-2e5af657b437|5
CCTTCCCAGGTAACAAACCAACCAACTTTTCGATCTCTTGTAGATCTGTTCTCTAAACGAACTTATGTACTCATTCGTTTCAGAAGAGACAGGTACGTTA
ATAGTTAATAGCGTACTTCTTTTTCTTGCTTCGTGGTATTTTGCTAGTTACACTAGCCATCCTTACTGCGCTTCGATTGTGTGCGTACTGCTGCAATATT
GTTAACGTGAGTCTTGTAAAACCTTCTTTTTTACGTTTACTCTCGTGTTAAAAATCTGAATTCTAGAGTTCCTGATTTTCTGGTCTAAACGAACTAAATA
TTATATTAGTTTCTGTTTGGAACTTTAATTTTAGCCATGGCAGATTCCAACGGTACTATTACCGTTGAAGAGCTTAAAAAGCTCTTGAACAATGGAACCT
AGTAATAGGTTTCCTATTCCCATGGATTTGTCTCTACAATTTGCCTATGCCACAGGAATAGGTTTTTGTATATAATTAAGTTAATTTTCCTCTGGCTGTT
ATGGCCAGTAACTTTAGCTTGTTTTTTGTGCTTGCTGCTGTTTACAGAATAAATTGGATCACCGGTGGAATTGCTATCGCAATGGCTTGTCTTGTAGGCT
TGATGTGGCTCAGCTACTTCATTGCTTCTTTCAGACTGTTTGCGCGTACGCGTTCCATGTGGTCATTCAATCCAGAAACTAACATTCTCAACGTGCCACT
CCATGGCACTATTCTGACCAGACCGCTTTTTTAGAAAGTGAACTCGTAATCGGAGCTGTGATCCTTCGTGGACATCTTCGTATTGCTGGACACCATCTAG
GACGCTGTGACATCAAGGACCTGCCTAAAGAAATCACTGTTGCTACATCACGAACGCTTCTTATTACAAATTGGGAGCTTCGCAGCGTGTAGCAGGTGAC
TCAGGTTTTGCTGCATACAGTCGCTACAGGATTGGCAACTATAAATTAAACACAGACCATTCCAGTAGCAGTGACAATATTGCTTTGCTTGTACAGTAAG
TGACATAGATGTTTCATCTCGTTGACTCAGGTTACTATAGCAGAGATATTACTAATTATTATGAGGACTTTAAAGTTTCCATTTGGAATCTTGATTACAT
CATAAACCTCATAATTAAAATTTATCTAAAGGTACTAACTGAGAATAAATATTCTCTCAATTAGATGAAGAGCAACCAATGGAGATTGATTAAACGAACA
TGAAAATTATTTTTTCTTGGCACTGATAACACTCGCATTCTGTGAGCTTTATCACTACCAAGAGTGTGTTAGAGGTACAACAGTACTTTTTAAAAGAACC
TTGCTCTTTCTGGAACATACGAGGGCAATTCACCATTTCTTCATCCTCTAGCTGATAACAAATTTGCACTGACTTGCTTTAGCACTCAATTTGCTTTGCT
TGTCCTGACGGCGTAAAACACGTCTATCAGTTACGTGCCAGATCAGTCACCTAAACTGTTCATCAGACAAGAGGAAGTTCAAGAACTTTACTCTCCAATT
TTTATTGTTGCGGCAATAGTGTTTTATAACACTTTGCTCACACTCAAAAGAAAGACAGAATGATTGAACTTTCATTAATTGACTTCTATTGTGCTTTTTA
GCCTTTCTGCTATTTCCTTGTTTTAATTATGTTTTATTATCTTTTGGTTCTCACTTGAACTGCAAGATCAATGAAACTTGTCACGCCTAAACGAACATGA
AATTTTTGTTTTCTTAGGAATATCTACAACTGTAGCTGCATTTCACCAAGAATGTAGTTTACAGTATGTACTCAACATCAACCATATGTAGTTGATGACC
CGTAGTCCTATTCACTTCTATTTTAAATGGTATATTAGAGTAGGAGCTAGAAAATCAGCACCTTTAATTGAATTGTGCGTGGATGAGGCTGGTTCTAAAT
CACCCATTCAGTACATCGATATCGGTAATTATACAGTTTCCTGTTTACCTTTTACAATTAATTGCCAGGAACCTAAATTGGGTAGTTTCTTGTAGTGCGT
TGTTCGTTCTATGAAGACTTTTTAGAGTATCATGACGTTCGTGTTGTTTTAGATTTCATCTAAACGAACAAACTAAAATGTCTGATAATGGACCCCAAAA
TCAGCGAAATGCACCCCGCATTACGTTTTGGTGGACCCTCAGATTTCAACTGGCAGTAACCAGAATGGAGAACGCAGTGGGGCGCGATCAAACAACGTCG
GCCCCAAGGTTTACCCAATAATACTGCGTCTTGGTTTCACCTCATTCAACATGGCAAGGAAGACCTTAAATTCCCTCGAGGACAAGGCGTTCCAATTAAC
ACCAATAGCAGTCCAGATGACCAAATTGGCTACTACCGAAGAGCTACCAGACGAATTCGTGGTGGTGACGGTAAAATGAAAGATCAGTCCAAGATGGTAT
TTTACTACCTAGGAACTGGGCCAGAAGCTGGACTTCCCATGGTGCTAACAAAAG
>1f92937d-23b6-4db7-a748-023a3122d0c6|9
CCCAGGTAACAAACCATCCATTTTCGATCTCTTGTAGATTTGTTCTCTAAACGAACGCTTTCTTATTACAAATTGGGAGCTTTCGCAGCGTGTAGCAGGT
GACTCAGGTTTTGCTGCATACAGTCGCTACAGGATTGGCAACTATAAATTAAACACAGACCATTCCAGTAGCAGTGACAATATTGCTTTGCTTGTACAGT
AAGTGACAACAGATGTTCATCTCGTTGACTTCAGGTTACTATAGCAGAGATATTACTAATTATTATGAGGACTTTTTAAAGTTTCCATTTGGAATCTTGA
TTACATCATAAACCTCATAATTAAAAATTTATCTAAGTCACTAACTGAGAATAAATATCTCAATTAGATGAAGAGCAACCAATGGAGATTGATTAAACGA
ACATGAAAATTATTATTTTTCTTGGCACTGATAACACTCGCTACTTGTGAGCTTTATCACTACCAAGAGTGTGTTAGAGGTACAACAGTACTTTAAAAGA
ACCTTGCTCTTCTGGAACATACGAGGGCAATTCACCATTTCATCCTCTAGCTGATAACAAATTTGCACTGACTTGCTTTAGCACTCAATTTGCTTTTGCT
TTGTCCTGACGGCGTAAAACACGTCTATCAGTTACGTGCCAGATCAGTTCACCTAAACTGTTCATCAGACAAGAGGAAGTTCAAGAACTTTACTCTCCAA
TTTTTATTGTTGCGGCAATAGTGTTTATAACACTTTCACACATCAAAAGAAAGACAGAATGATTGAACTTTCATTAATTGACTTCTATTTGTGCTTTTTA
GCCTTTCTGCTATTCCTTGTTTTAATTATGCTTATTATCTTTTGGTTTCACTTGAACTGCAAGATCATAATGAAACTTGTCACGCCTAAACGAACATGAA
ATTTTGTTTTTTAGGAATAACACAACTGTAGCTGCATTTCACCAAGAATGTAGTTTACAGACATGTACTCAACATCAACCATATGTAGTTGATGACCCGT
TGTCCTATCACTTCTATTCTAAATGGTATATTAGAGTAGGAGCTAGAAAATCAGCACCTTTAATTGAATTGTGCGTGGATGAGGCTGGTTCTAAATCACC
CATTCAGTACATCGATATCGGTAATTATACAGTTTCCTGTTTACCTTTTACAATTAATTGCCAGGAACCTAAATTGGGTAGTCTTGTAGTGCGTTGTTCG
TTCTATGAAGACTTTTAGAGTATCATGACGTTCGTGTTGTTTTAGATTTCATCTAAACGAACAAACTAAAATGTCTGATAATGGACCCCAAAATCAGCGA
AATGCACCCCCGCATTACGTTTGGTGGACCCTCAGATTCAACTGGCAGTAACCAGAATAGAACGCAGTGGGGCGCGATCAAAACAACGTCGGCCCCAAGG
TTTACCCAATAATACTGCGTCTTGGTTCACCGCACTCAACACTGGCAAGGAAGACCTTAAATTCCCTCGAGGACAAGGCGTTCCAATTAACACCAATAGC
AGTCCAGATGACCAAATTGGCTACTACCGAAGAGCTACCAGACGAATTCGTGGTGGTGACGGTAAAATGAAAGATTCAGTCCAAGATGGTATTTCTACTA
CCTAGGAACTGGGCCAGAAGCTGGACTTCCCTATGGTGCTAACAAAGACGGCATCATATGGGTTGCAACTGAGGGAGCCTTGAATACACCAAAAGATCAC
ATTGGCACCCGCAATCCTGCTAACAATGCTGCAATCGTGCTACAACTTCCAAGGAACAACATTGCCAAAAGGCTTTACGCAGAAGGGAAAGAGGCGGCAG
TCAAGCCTCTTCTCGTTCCTCATCACGTAGTCGCAACAGTTTAAGAAATTCAACTCCAGGCAGCAGTAGGGGAACTTCTCCTGCTAGAATGGCTGGCAAT
GGCGGTGATGCTGCTCTTGCTTTGCTGCTGCTTGACAGATTGAACCAGCTTGAGAGCAAAATGTCTGGTAAAGGCCAACAACAACAAGGCCAAACTGTCA
CTAAGAATTTGCTGCTGAGGCTTAAGAAGCCTCGGCAAAACGTACTGCCACTAAAGCATACAATGTAACACAAGCTTTCTTCGGCAGACGTGGTCCAGAA
CAAACCCAAGGAAATTTTGGGGACCAGGAACTAATCAGACAAGGAACTGATTACAAACATTGGCCGCAAATTGCACAATTTTGCCCCAGCGC
>2abc352e-97ba-4173-9227-dff9f6f54206|9
TTGTACAGTAAGTGACAACAGATGTTTTCATCTCGTTGACTTTCAGGTTACTATAGCAGAGATATTACTAATTATTATGAGGACTTTTAAAGTTTCCATT
TGGAATCTTGATTACATAAACCTCATAATTAAAAAATTTATTAAGTCACTAACTGAGAATAAATATTCTCAATTAGATGAAGAGCAACCAATGGAGATTG
ATTAAACGAACATGAAAATTATTCTTTTTTTTGGCACTGATAACACTCGCTACTTGTGAGCTTTATCACTACCAAGAGTGTGTTAGAGGTACAGTACTTT
AAAAGAACCTTGCTTTCTGGAACATACGAGGGCAATCACCATCATCCTCTAGCTGATAACAAATTTGCACTGACTTGCTTTAGCACTCAATTTGCTTTTG
CTTGTCCTGACGGCGTAAAACACGTCTATCAGTTACGTGCCAGATCAGTTTTCACCTAAACTGTCATCAGACAAGAGGAAGTCAAGAACTTTACTCTCCA
AATTTTTTATTGTTGCGGCAATAGTGTTTTATAACACTTTGCTCACACTCAAAAGAAAGACAGAATGATTGAACTTTCATTAATTGACTTCTATTTGTGC
TTTTTTAGCCTTTTTGCTATTCCTTGTTTTAATTATGCTTATTATCTTTTGGTTCACTTGAACTGCAAGATCATAATGAAACTTGTCACGCCTAAACGAA
CATGAAATTTCTTGTTTTTTAGGAATTTATCTACAACTGTAGCTGCATTTCACCAAGAATGTAGTTTACAGTATGTACTTCAACATCAACCATATGTAGT
TGATGACCCGTGTCCTATCACTTCTATTCTAAATGGTATATTAGAGTAGGAGCTAGAAAATCAGCACCTTTAATTGAATTGTGCGTGGATGAGGCTGGTT
CTAAATCACCCATTCAGTACATCGATATCGGTAATTATACAGTTTCCTGTTTACCTTTTACAATTAATTGCCAGGAACCTAAATTGGGTAGTCTTGTAGT
GCGTTGTTCGTTCTATGAAGACTTTAGAGTATCATGACGTTCGTGTTGTTTTAGATTTCATCTAAACGAACAAACTAAAATGTCTGATAATGGACCCCAA
AATCAGCGAAATGCACCCCGCATTACGTTTTGGTGGACCCTCAGATTCAACTGGCAGTAACCAGAATAGAGAACGCAGTGGGGCGCGATCAAAACAACGT
CGGCCCCAAGGTTTACCCAATAATACTGCGTCTGGTTCACCGCTCATCTTGGCAAGGAAGACCTTAAATTCCCCGAGGACAAGGCGTTCCAATTAACACC
AATAGCAGTCCAGATGACCAAATTGGCTACTACCGAAGAGCTACCAGACGAATTCGTGGTGGTGACGGTAAAATGAAAGATTCAGTCCAAGATGGTATTT
ACTACCTAGGAACTGGGCCAGAAGCTGGACTTCCCTATGGTGCTAACAAAGACGGCATCATATGGGTTGCAACTGAGGGAGCCTTGAATACCAAAAGATC
ACATTGGCACCCGCAATCCTGCTAACAATGCTGCAATCGTGCTACAACTTCCAAGGAACAACATTGCCAAAAGGCTATGCAGAAGGGAGCAGAGGCGGCA
GTCAAGCCTCTTCGTTCCTCATCACGTAGTCGCAACAGTTTAAGAAATTCAACTCCAGGCAGCAGTAGGGGAACTTTCCTGCTAGAATGGCTGGCAATGG
CGGTGATGCTGCTCTTGCTTTGCTGCTGCTTGACAGATTGAACCAGCTTGAGAGCAAAATGTCTGGTAAAGGCCAACAACAACAAGGCCAAACTGTCACT
AAGAATTGCTGCTGAGGCTCTAAGAAGCCTCGGCAAAAACGTACTGCCACTAAAGCATACAATGTAACACAAGCTTCGGCAGACGTGGTCCAGAACAAAC
CCAAGGAAATTTTGGGGACCAGGAACTAATCAGACAAGGAACTGATTACAAACATTGGCCGCAAATTGCACAATTTGCCCCAGCGCTTCAGCGTTTTCGG
AATGTCGCGCATTGGCATGGAAGTCACACCTTCGGGAACGTGGTTGACCTACACAGGTGCCATCAAATTGGA
>93f69719-1e93-4c9d-9495-08b6ada83fc7|6
ATACCTTCCCAGGTAACAAACCAACCAACTTTCGATCTCTTGTAGATCTGTTCTCTAAACGAACTTTAAAATCTGTGTGGCTGTCACTCGGCTGCATGCT
TAGTGCACTCACGCAGTAATTAATAACTAATTACTGTCGTTGACAGGACACGAGTAACTCGTTTAATATCTTGCAGGCTGCTTACGGTTCGTCCGTGTTG
CAGCCGATCATCAGCACATCTAGGTTTCGTCCGGGTGTGACCGAAAGGTAAGATGGAGAGCCTTGTCCCTGGTTTCAACGAGAAAACACACGTCCATATT
TCAGTTTGCCTGTTTACAGGTTTCGCGACGTGCTCGTACGTGGCTTTGGAGACTCCGTGGAGGAGGTCTTATCAGAGGCACGTCAACACTCTAAAGATGG
CACTTGTGGCTTAGTAGAAGTTGAAAAGGCGTTTTGCCTCAACTTGAACAGCCCTATGTGTGTTTCATCAAACGTTCGGATGCTCGAACTGCACCTCATG
GTCATGTTATGGTTGAGCTGGTAGCAGAACTCGAAGGCATTCAGTACGGTCGTAGTGGTGAGACACTTGGTGTCCTTGTCCCTCATGTGGGCGAAATACC
AGTGGCTTACCGCAAGGTTCTTCGTAAGAACGGTAATAAAGGAGCTGGTGGCCATAGTTACGGCGCCGATAAGACTTAGGCGACGAGCTTGGCACTGATC
CTTATGAAGATTTCAAGAAAACTGGAACACTAAACATAGCAGTGGTGTTACCCGTGAACTCATGCGTGAGCTTAACGGAGGGGGCATACACTCGCTATGT
CGATAACAACTTCTGTGGCCCTGATGGCTACCCTTTCTGAGTGCATTAAAGACCTTTTAGCACGTGCTGGTAAAGCTCATGCACTTTGTCCGAACAACTG
GACTTATTGACTAAGAGGGGTGTATACTGCTGCCGTGAACATGAGCATGAAATTGCTTGGTACACGGAACGTTCTGAAAAGAGCTATGAATTGCAGACAC
CTTTTGAAATTAAATTGGCAAAGAAATTTGACACCTTCAATGGGAATGTCCAAATTTGTATTTCCCTTAAATTCCATAATCAAGACTATTCAACCAAGGT
TGAAAGAAAAAGCTTGATGGCTTTATGGGTAGAATTCGATCTGTCTATCCAGTTGCGTCACCAAATGAATGCAACCAAATGTGCCTTCATTCTCATGAAG
TGTGATCATTGTGGTGAAACTTCATGGCAGACGGGCGATTTTGTTAAAGCCACTTGCGAATTTTGTGGCACTGAGAATTTGACTAAAGAAGGTGCCACTA
CTTGTGGTTACTTACCCCAAAATGCTGTTGTTTAGAAGAAGGCTGATGAAACTCAAGCCCCGCAGAGACAGAAGAAACAGCAAACTGTGACTCTTTTCCT
GCTGCAGATTTGGATGATTTTCCAAACAATTGCAACAATCCATGAGCAGTGCTGACTCAACTCAGGCCTAAACTCATGCAGACACTAAGGCAGATGGGCT
ATATAAACGTTTCGCTTTTCCGTTTACGATATATAGTCTACTTGTGCAGAATGAATTCTCGTAACATAGCACAAGTAGATGTAGTTAACTTTAATCTTTA
GCAATCTTTAATGGTGTAACATTAGGGAGGACTTGAAAGAGCCACCACATTTCACCGAGGCCACGCGGAGTACGATCGAGTGTACAGTGAACAATGCTAG
GGAGAGCTGCCTATATGGAAGAGCCCTAATGTGTAAAATTAATTTTAGTAGTGCTATCCCCATGTGATTTTAATAGCTTCTTAGGAGAATGACAAAAT
>2c9731fd-2483-41da-a2c8-5341fbb95274|7
ATACCTTCCCAGGTAACAAACCAACCATTTTCGATTCTTGTAGATCTGTTCTAAACGAACAAACTAAAATGTACTGGTAAAGGCCAACAACAACAAGGCC
AAACTGTCACTAAGAATTGCTGCTGAGGCTTCTAAGAAGCCCGGCAAAACGTACTGCCACTAAAGCATACAATGTAACACAAGCTTTCGGCAGACGTGGT
CCAGAACAAACCCAAGGAAATTTTGGGGACCAGGAACTAATCAGACAAGGAACTGATTACAAATTGGCCGCAAATTGCACAATTTGCCCCAGCGCTTCAG
CGTTTCGGAATGTCGCGCATTGGCATGGAAGTCACACCTTCGGGAACGTGGTTGACCTACACAGGTGCCATCAAATTGGATGACAAAGATCCAAATTTAA
AGATCAAGTCATTTTGCTGAATAAGCATTGACGCATACAAAACATTCCCCACCAACAGAGCCTAAAGGACAAAAAGAAGAAGGCTGATGAAACTCAAGCC
TTACCAAGAGACAGAAGAAACAGCAAACTGTGACTTTTTCCTGCTGCAGATTTGGATGATTTCTCCAAACAATTGCAACAATCCATGAGCAGTGCTGACT
CAACTCAGGCCTAAACTCATGCAGACCACAAGGCAGATGGGCTATATAAACGTTTCGCTTTTCCGTTTACGATATATAGTCTACTCTTGTGCAGAATGAA
TCTCGTTTACATAGCACAAGTAGATGTAGTTAACTTTAATCCACAGCAATCTTTAATCAGTGTGTAACATTTAGGGAGGACTTGAAAGAGCCACATTTCA
CCGAGGCCACGCGGAGTACGATCGAGTGTACAGTGAACAATGCTAGGGAGAGCTGCCTATGGAAGAGCCCTAATGTGTAAAATTAATTTTTAGTAGTGCT
ATCCCCATGTGATTTTAATAGCTTTAGGAGAATGACAGCCCCATCCCACCCATACTTACACAACCCGTTATCATCATATTCCAACATCTTACATATGCCT
CCTCCCACATTTATCACCCTACAAACT
>fe98657f-af8c-409a-b8e1-c0c3f35f7159|18
ACCTTCCCAGGTAACAAACCAACCATTTTCGATCTCTTGTAGATCTGTTCTCTAAACGAACTTTAAAATCTGTGTGGCTGTCACTCGGCTGCATGCTTAG
TGCACTCACGCAGTATAATTAATAACTAATTACTGTCGTTGACAGGACACGAGTAACTCGTTAATTTGCAGGCTGCTTACGGTTTCGTCCGTGTTGCAGC
CGATCATCAGCACATCTAGGTTTCGTCCGGGTGTGACCGAAAGGTAAGATGGAGAGCCTTGTCCCTGGTTTCAACGAGAAAACACACGTCCATTCAGTTT
GCCTGTTTTACAGGTTCGCGACGTGCTCGTACGTGGCTTTGGAGACTCCGTGGAGGAGGTCTTATCAGAGGCACGTCAACATCTTAAAGATGGCACTTGT
GGCTTAGTAGAAGTTGAAAAAGGCGTTTTGCCTCAACTTGAACAGCCCTATGTGTTCATCAAACGTTCGGATGCTCGAACTGCACCTCATGGTCATGTTA
TGGTTGAGCTGGTAGCAGAACTCGAAGGCATTCAGTACGGTCGTAGTGGTGAGACACTTGGTGTCCTTGTCCCTCATGTGGGCGAAATACCAGTGGCTTA
CCGCAAGGTTCTTCTTCGTAAGAACGGTAATAAAGGAGCTGGTGGCCATAGTTACGGCGCCGATCTAAAGTCATTTGACTTAGGCGACGAGCTTGGCACT
GATCCTTATGAAGATTTCAAGAAACTGGAACACTAAACATAGCAGTGGTGTTACCCGTGAACTCATGCGTGAGCTTAACGGAGGGGCATACACTCGCTAT
GTCGATATCTCCAAACAATTGCAACAATCCATGAGCAGTGCTGACTCAACTCAGGCCTAAACTCATGCAGACATCACAAGGCAGATGGGCTATATAAACG
TTTCGCTTTTCCGTTTACGATATATAGTCTACTCTGTGCAGAATGAATTCTCGTAACACATAGCACAAGTAGATGTAGTTAACTTTAATCTCACATAGCA
ATCTTTAATCAGTGTGTAACATTAGGGAGGACTTGAAAGAGCCACCACATTTCACCGAGGCCACGCGGAGTACGATCGAGTGTACAGTGAACAATGCTAG
GGAGAGCTGCCTATATGGAAGAGCCCTAATGTGTAAAATTAATTTTAGTAGTGCTATCCCATGTGATTTTAATAGCTTTTAGGAGAATGACAAAA
>7eb95e91-6e41-4b75-8368-e0312f55b27c|27
ATACCTTCCCAGGTAACAAACCAACCAACTTTCGATCTTGTAGATCTGTTCTCTAAACGAACAAACTAAAATGTCTGATAATGGACCCCAAAATCAGCGA
AATGCACCCCGCATTACGTTTGGTGGACCTCAGATTCAACTGGCAGTAACCAGAATAGAGAACGCAGTGGGGCGCGATCAAAACAACGTCGGCCCCAAGG
TTTACCCAATAATACTGCGTCTTGGTTCACCGCTCACTCAACATGGCAAGGAAGACCTTAAATTCCCTCGAGGACAAGGCGTTCCAATTAACACCAATAG
CAGTCCAGATGACCAAATTGGCTACTACCGAAGAGCTACCAGACGAATTCGTGGTGGTGACGGTAAAATGAAAGATCTCAGTCCAAGATGGTATTTCTAC
TACCTAGGAACTGGGCCAGAAGCTGGACTTCCCTATGGTGCTAACAAAGACGGCATGGGTTGCAACTGACAATGCTGCAATCGTGCTACAACTTCCTCAA
GGAACAACATTGCCAAAAGGCTTTACGCAGAAGGGAGCAGAGGCGGCAGTCAAGCCTCTTCTCGTTCCTCATCACGTAGTCGCAACAGTTTAAGAAATTC
AACTCCAGGCAGCAGTAGGGGAACTTCTCCTGCTAGAATGGCTGGCAATGGCGGTGATGCTGCTCTTGCTTTGCTGCTGCTTGACAGATTGAACCAGCTT
GAGAGCAAAATGTCTGGTAAAGGCCAACAACAACAAGGCCAAACTGTCACTAAGAAATTGCTGCTGAGGCTTCTAAGAAGCCTCGGCAAAACGTACTGCC
ACTAAAGCATACAATGTAACACAAGCTTTCGGCAGACGTGGTCCAGAACAAACCCAAGGAAATTTTGGGGACCAGGAACTAATCAGACAAGGAACTGATT
ACAAACATTGGCCGCAAATTGCACAATTTGCCCCAGCGCTTCAGCGTTTTCGGAATGTCGCGCATTGGCATGGAAGTCACACCTTCGGGAACGTGGTTGA
CCTACACAGGTGCCATCAAATTGGATGACAAAGATCCAAATTCAAAGATCAAGTCATTTTGCTGAATAAGCATTGACGCATACAAAACATTCCCACCAAC
AGAGCCTAAAAAGGACAAAAAGAAGAAGGCTGATGAAACTCAAGCCTTACCGCAGAGACAGAAGAAACAGCAAACTGTGACTTTTTCCTGCTGCAGATTT
GGATGATTTTCCAAACAATTGCAACAATCCATGAGCAGTGCTGACTCAACTCAGGCCTAAACTCATGCAGACCACAAGGCAGATGGGCTATATAAACGTT
TCGCTTTTCCGTTTACGATATAGTCTACTTGTGCAGAATGAATTCTCGTAACTACATAGCACAAGTAGATGTAGTTAACTTTAATCTCACAGCAATCTTT
AATCAGTGTGTAACATTAGGGAGGACTTGAAAGAGCCACCACATTTCACCGAGGCCACGCGGAGTACGATCGAGTGTACAGTGAACAATGCTAGGGAGAG
CTGCCTATATGGAAGAGCCCTAATGTGTAAAATTAATTTTAGTAGTGCTATCCCCATGTGATTTTAATAGCTTCTTTAGGAGAATGACAAAA
>1bc76ecb-015a-42f5-994e-8ea3b1f5faf9|18
ATACCTTCCCAGGTAACAAACCAACCAACTTTCGATCTCTTGTAGATCTGTTCTCTAAACGAACATGAAAATTATTTTTTCTTGGCACTGATAACACTCG
CTACTTGTGAGCTTTATCACTACCAAGAGTGTGTTAGAGGTACAACAGTACTTTAAAAGAACCTTGCTTTCTGGAACATACGAGGGCAATTCACCATTTC
ATCCTCTAGCTGATAACAAATTTGCACTGACTTGCTTTAGCACTCAATTTGCTTTTGCTTGTCCTGACGGCGTAAACACGTCTATCAGTTACGTGCCAGA
TCAGTTTCACCTAAACTGTTCATCAGACAAGAGGAAGTTCAAGAACTTTACTCTCCAATTTTTTTATTGTTGCGGCAATAGTGTTTATAACACTTTGTTC
ACACTCAAAAGAAAGACAGAATGATTGAACTTTCATTAATTGACTTCTATTTGTGCTTTTTAGCCTTTCTGCTATTCCTTGTTTTAATTATGCTTATTAT
CTTTTGGTTTCACTTGAACTGCAAGATCATAATGAAACTTGTCACGCCTAAACGAACATGAAATCTTGTTTTCTTTAGGAATCATACAACTGTAGCTGCA
TTTCACCAAGAATGTAGTTTACAGTCATGTACTCAACATCAACCATATGTAGTTGATGACCCGTGTCCTATCACTTCTATTCTAAATGGTATATTAGAGT
AGGAGCTAGAAAATCAGCACCTTTAATTGAATTGTGCGTGGATGAGGCTGGTTCTAAATCACCCATTCAGTACATCGATATCGGTAATTATACAGTTTCC
TGTTTACCTTTTACAATTAATTGCCAGGAACCTAAATTGGGTAGTCTTGTAGTGCGTTGTTCGTTCTATGAAGACTTTTTAGAGTATCATGACGTTCGTG
TTGTTTTAGATTTCATCTAAACGAACAAACTAAAATGTCTGATAATGGACCCAAAATCAGCGAATGCACCCCGCATTACGTTTGGTGGACCTCAGATTCA
ACTGGCAGTAACCAGAATGGAGAACGCAGTGGGGCGCGATCAAAACAACGTCGGCCCCAAGGTTTACCCAATAATACTGCGTCTTGGTTCACCGCTCACT
CAACATGGCAAGGAAGACCTTTAAGAATTCAACTCCAGGCAGCAGTAGGGGAACTTTCCTGCTAGAATGGCTGGCAATGGCGGTGATGCTGCTCTTGCTT
TGCTGCTGCTTGACAGATTGAACCAGCTTGAGAGCAAAATGTCTGGTAAAGGCCAACAACAACAAGGCCAAACTGTCACTAAGAATTGCTGCTGAGGCTT
CTAAGAAGCCATGGCAAAACGTACTGCCACTAAAGCATACAATGTAACACAAGCTTTCGGCAGACGTGGTCCAGAACAAACCCAAGGAAATTTTGGGGAC
CAGGAACTAATCAGACAAGGAACTGATTACAAACATTGGCCGCAAATTGCACAATTTGCCCCAGCGCTTCAGCGTTTTCGGAATGTCGCGCATTGGCATG
GAAGTCACACCTTCGGGAACGTGGTTGACCTACACAGGTGCCATCAAATTGGATGACAAAGATCCAAATTAAAGATCAAGTCATTTTGCTGAATAAGCAT
ATTGACGCATACAAAACATTCCCACCAACAGAGCCTAAAAAGGACAAAAAGAAGAAGGCTGATGAAACTCAAGCCACCGCAGAGACAGAAGAAACAGCAA
ACTGTGACTTTTTCCTGCTGCAGATTTGGATGATTTCTCCAAACAATTGCAACAATCCATGAGCAGTGCTGACTCAACTCAGGCCTAAACTCATGCAGAC
CACAAGGCAGATGGGCTATATAAACGTTTTCGCTTTTCCGTTTACGATATATAGTCTACTCTTGTGCAGAATGAATTCTCGTAACTACATAGCACAAGTA
GATGTAGTTAACTTTAATCTCACATAGCAATCTTTAATCAGTGTGTAACATTAGGGAGGACTTGAAAGAGCCACCACATTTCACCGAGGCCACGCGGAGT
ACGATCGAGTGTACAGTGAACAATGCTAGGGAGAGCTGCCTATATGGAAGAGCCCTAATGTGTAAAATTAATTTTAGTAGTGCTATCCCCATGTGATTTT
AATAGCTTTTAGGAGAATGACAA
>052695a9-3529-431f-a178-d1551e061dc5|6
ATACCTTCCCCAGGTAACAAACCAACCATTTTCGATCTCTTGTAGATCTGTCTCTAAGCGTACTTCTCTTGCTTTTTTTGGTATTCTTGCTGTTACACTA
GCCATTCCTCTGCGCTTCGATTGTGTGCGTACTGCTGCAAATATTGTTAACGTGAGTCTTGTAAAACCTTCTTTTTACGTTTACTCGTGTTAAAAATCTG
AATTCTTCTAGAGTTCCTGATTTCTGGTCTAAACGAACTAATATTATATTAGTTTTTCTGTTTGGAACTTTAATTTTAGCCATGGCAGATTCCAACGGTA
CTATTACCGTTGAAGAGCTTAAAAAGCTCCTTGAACAATGGAACCTAGTAATAGGTTTCCTATTCCTTACATGGATTTGTCTTTACAATTTGCCTATGCC
AACAGGAATAGGTTTTTGTATATAATTAAGTTAATTTTCCTCTGGCTGTTATGGCCAGTAACTTTAGCTTGTTTGTGCTTGCTGCTGTTTACAGAATAAA
TTGGATCACCGGTGGAATTGCTATCGCAATGGCTTGTCTTGTAGGCTTGATGTGGCTCAGCTACTTTCATTGCTTCTTTCAGACTGTTTGCGCGTACGCG
TTCCATGTGGTCATTCAATCCAGAAACTAACATTCTTCAACGTGCCACTCCATGGCACTATTTTGACCAGACCGTTCTAGAAAGTGAACTCGTAATCGGA
GCTGTGATCCTTCGTGGACATCTTCGTATTGCTGGACACCATCTAGGACGCTGTGACATCAAGGACCTGCCTAAAGAAATCACTGTTGCTACATACGAAC
GCTTTCTTATTACAAATTGGGAGCTTCGCAGCGTGTAGCAGGTGACTCAGGTTTTGCTGCATCACAGTCGCTACAGGATTGGCAACTATAAATTAAACAC
AGACCATTCCAGTAGCAGTGACAATATTGCTTGCTTGTACAGTAAGTGACAACAGATGTTTCATCTTCGTTGACTTTCAGGTTACTATAGCAGAGATATT
ACTAATTATTATGAGGACTTTTTAAAGTTTCCATTTGGAATCTTGATTACATCATAAACCTCATAATTAAAAATTTATCTTAAGTATTAACTGAGAATAA
ATATTCTCAATTAGATGAAGAGCAACCAATGGAGATTGATTAAACGAACATGAAAATTATTTTCTTGGCACTGATAACACTCTACTTCTGTGAGCTTTAT
CACTACCAAGAGTGTGTTAGAGGTACAACAGTACTTTAAAAGAACCTTGCTTCTGGAACATACAAGGGCAATTCACCATTTCATCCTCTAGCTGATAACA
AATTTGCACTGACTTGCTTTAGCACTCAATTTGCTTTTGCTTGTCCTGACGGCGTAAACACGTCTATCAGTTACGTGCCAGATCAGTTCACCTAAACTGT
TCATCAGACAAGAGGAAGTCAAGAACTTTACTCCAATTTTTATTGTTGCGGCAATAGTGTTTATAACACTTTGCTCACACTCAAAAGAAAGACAGAATGA
TTGAACTTCATTAATTGACTTCTATTTGTGCTTTTTAGCCTTTCTGCTATTCCTTGTTTAATTATGCTTATTATCTTTTGGTTTCACTTGAACTGCAAGA
TCAATGAAACTTGTCACGCCTAAACGAACATGAAATTTCTTGTTTTTTTAGGAATCATTACAACTGTAGCTGCATTCACCAAGAATGTAGTTTACAGTCA
TGTACTCAACATCAACCATATGTAGTTGATGACCCGTGTCCTATTCACTTCTATTCTAAATGGTATATTAGAGTAGGAGCTAGAAAATCAGCACCTTTAA
TTGAATTGTGCGTGGATGAGGCTGGTTCTAAATCACCCATTCAGTACATCGATATCGGTAATTATACAGTTTCCTGTTTACCTTTTACAATTAATTGCCA
GGAACCTAAATTGGGTAGTCTTGTAGTGCGTTGTTCGTTCTATGAAGACTTTTAGAGTATCATGACGTTCGTGTTGTTTTAGATTTCATCTAAACGAACA
AACTAAAATGTCTGATAATGGACCCCAAAATCAGCGAATGCACCCCGCATTACGTTTGGTGGACCCTCAGATTCAACTGGCAGTAACCAGAATGGAGAAC
GCAGTGGGGCGCGATCAAAACAACGTCGGCCCCAAGGTTTACCCAATAATACTGCGTCTTGTTTCACCGCTCACTCACATGGCAAGGAAGACCTTAAATT
CCCTCGAGGACAAGGCGTTCCAATTAACACCAATAGCAGTCCAGATGACCAAATTGGCTACTACCGAAGAGCTACCAGACGAATTCGTGGTGGTGACGGT
AAAATGAAAGATTCAGTCCAAGATGGTATTCTACTACCTAGGAACTGGGCCAGAAGCTGGACTTCCCTATGGTGCTAACAAAGACGGCATCATATGGGTT
GCAACTGAGGGAGCCTTGAATACACCAAAAGATCACATTGGCACCCGCAATCCTGCTAACAATGCTGCAATCGTGCTACAACTTCCCAAGGAACAACTAT
TGCCAAAAAGGCTTTTACGCAGAAAGGGAGCAGAGGCGGCAGTCAAGCCTTCTCGTTCCTCATCACGTAGTCGCAACAGTTTAAGAAATTCAACTCCAGG
CAGCAGTAGGGAACTTCTCCTGCTAGAATGGCTGGCAATGGCGGTGATGCTGCTCTTGCTTTGCTGCTGCTTGACAGATTGAACCAGCTTGAGAGCAAAA
TGTCTGGTAAAGGCCAACAACAACAAGGCCAAACTGTCACTAAGAAGCTGCTGCTGAGGCTTCTAAGAAGCCTCGGCAAAACGTACTGCCACTAAAGCAT
ACAATGTAACACAAGCTTTCGGCAGACGTGGTCCAGAACAAACCCAAGGAAATTTTGGGGACCAGGAACTAATCAGACAAGGAACTGATTACAAACATTG
GCCGCAAATTGCACAATTTGCCCCAGCGTTTCAGCGTTCTTCGGAATGTCGCGCATTGGCATGGAAGTCACACCTTCGGGAACGTGGTTGACCTACACAG
GTGCCATCAAATTGGATGACAAAGATCCAAATTTCAAAGATCAAGTCATTTGCTGAATAAGCATTGACGCATACAAAACATTCCCACCAACAGAGCCTAA
AAAGGACAAAAAGAAGAAGGCTGATGAAACTCAAGCCCTCGCAGAGACAGAAGAAACAGCAAACTGTGACTTTTTTCCTGCTGCAGATTTGGATGATTTT
CCAAACAATTGCAACAATCCATGAGCAGTGCTGACTCAACTCAGGCCTAAACTCATGCAGACCAAGGCAGATGGGCTATATAAACGTTTCGCTTTCCGTT
TACGATATATAGTCTACTCTGTGCAGAATGAATTCTCGTAACTACATAGCACAAGTAGATGTAGTTAACTTTAATCACATAGCAATCTTTAATCAGTGTG
TAACATTAGGGAGGACTTGAAAGAGCCACCACATTCACCGAGGCCACGCGGAGTACGATCGAGTGTACAGTGAACAATGCTAGGGAGAGCTGCCTATATG
GAAGAGCCTAATGTGTAAAATTAATTTTAGTAGTGCTATCCCATGTGATTTTAATAGCTTCTTAGGAGAATGACAAAAA
>49a56433-8384-41d9-b0bb-f10717dee91e|5
ATACCTTCCCAGGTAACAAACCAACCATTTTCGATCTCTTGTAGATCTGTTCTCTAAACGAACATGAAATTTCTTGTTTTTTAGGAATATCACAACTGTA
GCTGCATTCACCAAGAATGTAGTTTACAGTATGTACTCAACATCAACCATATGTAGTTGATGACCCGTTGTCCTATTCACTTCTATTCTAAATGGTATAT
TAGAGTAGGAGCTAGAAAATCAGCACCTTTAATTGAATTGTGCGTGGATGAGGCTGGTTCTAAAAATCACCCATTCAGTACATCGATATCGGTAATTATA
CAGTTTCCTGTTTACCTTTTACAATTAATTGCCAGGAACCTAAATTGGTAGT
>d6e96b5c-6618-40b5-99da-ce4bb4e6d520|8
GAAATGGGAATCTGGAGTAAAAGACTGTGTTGTATTACACAGTTACTTCACTTCAGACTATTACCAGCTGTACTTCAACTCAATTGAGTACAGACACTGG
TGTTGAACATGTTACCTTCTTCATCTACAATAAAAATTGTTGATGAGCCTGAAGAACATGTCCAAATTTTACAATCGACGGTTCATCCGGAGTTGTTAAT
CCAGTAATGGAACCAATTTATGATGAACCGACGACGACTACTAGCGTGCCTTTTGTAAGCACAAGCTGATGAGTACGAACTTATGTACTCATTCGTTTTA
GAAGAGATAGGTACGTTAATAGTTAATAGCGTACTTTTTCTTGCTTCGTGGTATTCTTGCTAGTTACACTAGCCATCCTTACTGCGCTTCGATTGTGTGC
GTACTGCTGCAATATTGTTAACGTGAGTTTTGTAAAACCTCTTTTTACGTTTACTCTCGTGTTAAAAATCTGAATTCTAGAGTTCCTGATTTCTGGTCTA
AACGAACTAAATATTATATTAGTTTTTTGTTTGGAACTTTAATTTTAGCCATGGCAGATTCCAACGGTACTATTACCGTTGAAGAGCTTAAAAAGCTCTT
GAACAATGGAACCTAGTAATAGGTTTCCTATTCCTTACATGGATTTGTCTTTTACAATTTGCCTATGCCAACAGGAATAGGTTTTTGTATATAATTAAGT
TAATTTTCCTCTGGCTGTTATGGCCAGTAACTTTAGCTTGTTTTGTGCTTGCTGCTGTTTACACAGAATAGCTAGATCTCGGTGGAAT
>26914fed-8b00-492c-a5a7-02b3a94374de|62
TCCCAGGTAACAAACCAACCAACTTTCGATCTCTTGTAGATCTGTTCTAAACGAACTAAATATTATATTAGTTTTCTGTTTGGAACTTTAATTTTAGCCA
TGGCAGATTCCAACGGTACTATTACCGTTGAAGAGCTTAAAAAGCTCTTGAACAATGGAACCTAGTAATAGGTTTCCTATTCCTTACATGGATTTGTCTT
TTACAATTTGCCTATGCCAACAGGAATAGGTTTTTGTATATAATTAAGTTAATTTTCCTCTGGCTGTTATGGCCAGTAACTTTAGCTTGTTTTGTGCTTG
CTGCTGTTTACAGAATAAATTGGATCACCGGTGGAATTGCTATCGCAATGGCTTGTCTTGTAGGCTTGATGTGGCTCAGCTACTTCATTGCTTCTTTTCA
GACTGTTTGCGCGTACGCGTTCCATGTGGTCATTCAATCCAGAAACTAACATTTCTCAACGTGCCACTCCATGGCACTATTTGACCAGACCGCTTCTAGA
AAGTGAACTCGTAATCGGAGCTGTGATCCTTCGTGGACATCTTCGTATTGCTGGACACCATCTAGGACGCTGTGACATCAAGGACCTGCCTAAAGAAATC
ACTGTTGCTACATCACGAACGCTTCTTATTACAAATTGGGAGCTCGCAGCGTGTAGCAGGTGA
>55991313-535e-476d-b8ca-4ce0e438beb4|17
CAACGTGCCACTCCATGGCACTATTTGACCAGACCGCTTCTAGAAAGTGAACTCGTAATCGGAGCTGTGATCCTTCGTGGACATCTTCGTATTGCTGGAC
ACCATCTAGGACGCTGTGACATCAAGGACCTGCCTAAAGAAATCACTGTTGCTACATCACGAACGCTTCTTATTACAAATTGGGAGCTTCGCAGCGTGTA
GCAGGTGACTCAGGTTTTGCTGCATACAGTCGCTACAGGATTGGCAACTATAAATTAAACACAGACCATTCCAGTAGCAGTGACAATATTGCTTTGCTTG
TACAGTAAGTGACAACAGATGTTTCATCTCGTTGACTTTCAGGTTACTATAGCAGAGATATTAATTATTATGAGGACTTTTAAAGTTTCCATTTGGAATC
TTGATTACATCATAAACCTCATAATTAAAAATTTATCTAAGTCACTAACTGAGAATAAATATTCTCAATTAGATGAAGAGCAACCAATGGAGATTGATTA
AACGAACATGAAAATTATTTTTCTTGGCACTGATAACACTCGCTACTCTGTGAGCTTTATCACTACCAAGAGTGTGTTAGAGGTACAACAGTACTTTAAA
AGAACCTTGCTTTCTGGAACATACGAGGGCAATTCACCATTTCATCCTCTAGCTGATAACAAATTTGCACTGACTTGCTTTAGCACTCAATTTGCTTTGC
TTGTCCTGACGGCGTAAAACACGTCTATCAGTTACGTGCCAGATCAGTTTCACCTAAACTGTTCATCAGACAAGAGGAAGTTCAAGAACTTTACTCTCCA
ATTTTTTATTGTTGCGGCAATAGTGTTTATAACACTTTGCTCACACTCAAAAGAAAGACAGAATGATTGAACTTTCATTAATTGACTTCTATTTGTGCTT
TTTAGCCTTGGCCGCAAATTGCACAATTTGCCCCAGCGCTTCAGCGTTTTCGGAATGTCGCGCATTGGCATGGAAGTCACACCACGGGAACGTGGTTGAC
CTACACAGGTGCCATCAAATTGGATGACAAAGATCCAAATTCAAAGATCAAGTCATTTTGCTGAATAAGCATTGACGCATACAAAACATTCCCACCAACA
GAGCCTAAAAAAGGACAAAAAGAAGAAGGCTGATGAAACTCAAGCCTTACCGCAGAGACAGAAGAAACAGCAAACTGTGACTCTTTTCCTGCTGCAGATT
TGGATGATTTTCCAAACAATTGCAACAATCCATGAGCAGTGCTGACTCAACTCAGGCCTAAACTCATGCAGACATCAACAAGGCAGATGGGCTATATAAA
CGTTTCGCTTTTCCGTTTACGATATATAGTCTACTCTTGTGCAGAATGAATTCTCGTAACTACATAGCACAAGTAGATGTAGTTAACTTTAATCCACATA
GCAATCTTTAATCAGTGTGTAACATTAGGGAGGACTTGAAAGAGCCACCACATTTCACCGAGGCCACGCGGAGTACGATCGAGTGTACAGTGAACAATGC
TAGGGAGAGCTGCCTATATGGAAGAGCCCTAATGTGTAAAATTAATTTTAGTAGTGCTATCCCCATGTGATTTTAATAGCTCTTAGGAGAATGACA
>72c36ea9-e651-480a-84e2-6affb898c3e5|36
ACAAATTCTTGTTTTCTTAGGAATCATCACAACTGTAGCTGCATTTCACCAAGAATGTAGTTTACAGTCATGTACTCAACATCAACCATATGTAGTTGAT
GACCCGTGTCCTATTCACTTCTATTCTAAATGGTATATTAGAGTAGGAGCTAGAAAATCAGCACCTTTAATTGAATTGTGCGTGGATGAGGCTGGTTCTA
AATCACCCATTCAGT
>b5c65ca1-ee74-4cd0-b47f-7b5930e8b793|5
TACCTTCCCCAGGTAACAAACCAACCATTTTCGATTTGTAGATTTGTTTTTAAACGAACTAAATATTATACTAGTTTCTGTTTGGAACTTTAATTTTAGC
CATAGATTCCAGATTCCAACGGTAAAACTAACGTTGAAAGAGCTTAAAAAGCTTAAAAAGCTTTGAACAATGGAACCTAGTAATAGGTTTCCTATTCCTT
ACATGGATTTGTCTTTACAATTTGCCTATGCCAACAGGAATAGGTTTTTGTATATAATTAAGTTAATTTCCTTTGGCTGTTATGGCCAGTAACTTTAGCT
TGTTTTGTGCTTGCTAATTGTTTACAGAATAAATTGGATCACCGGTGGAATTGCTATCGCAATGGCTTGTCTTTGTAGGCTTGATGTGGCTCAGCTACTT
CATTGCTTTTCAGACTGTTTGCGCCATGTGGTCATTCAATCCAGAAACTAACATTCTCAACGTGCCACTCCATGGCACTATTTGACCAGACCGCTTCTAG
AAAGTGAACTCGTAATCGGAGCTGTGATCCTTCGTGGACATCTTCGTATTGCTGACACCATAAGGACGCTGTGTGACATCAAGGACCTGCCTAAAGAATC
TTGTTGCTACATCACGAACGCTTTCATTACAAATTGGGAGCTCGCAGCGTGTAGCAGGTGACTCAGGTTTTTGCATACAGTCGCTACAGGATTGGCAACT
ATAAATTAAACACAGACCATTCCAGTAGCAGTGACAATATTGCTTTGCTGTACAGTAAGTGACAACAGATGTTTCATCTCGTTGACTTCAGGTTACTATA
GCAGAGATATTTAATTATTATGAGGTTTTTAAAGTTTCCATTTGGAATCTTGATTACATCATAAACCTCATAATTAAAATTTATCTAAGTACTAACTGAG
AATAAATATTCAATTAGATGAAGAGCAACCAATGGAGATTGATTAAACGAACATGAAAATTATTATTTTTCTTTGGCACTGATAACACTCGCTTTTGTGA
GCTTTATCACTACCAAGAGTGTGTTAGAGGTACAACAGTACTTTAAAAGAACCTTGCTCTGGAACATACGAGGGCAATCACCATTTCATCCTCTAGCTGA
TAACAAATTTGCACTGACTTGCTTTAGCACTTAATTTGCTTTGCTTGTCCTGACGGCGTAAACACGTCTATCAGTACGTGCCAGATCAGTCACCTAAACT
GTTTATCAGACAAGAGGAAGTTCAAGAACTTTTACTCTCCAATTTTTATTGTTGCGGCAATAGTGTTTATAACACTTTGCTCACATCAAAAGAAAGACAG
AATGATTGAACTTTCATTAATTGACTTCTATTTGTGCTCTTTAGCCTTTTCTGCTATTCCTGTTTTAATTATGTTATTATCTTTTGGTTCCTCACTTGAA
CTGCAAGATCATTAATGAAACTTGTCACGCCTAAACGAACATGAAATTTTTGTTGTTTAGGAATAATCACAACTGTAGCTGCATTTCACCAAGAATGTAG
TTTACAGTATGTACTCAACATCAACCATATGTAGTTGATGACCCGTGTCCTATTCACTTCTATTCTAAATGGTATATTAGAGTAGGAGCTGGAAATCAGC
ACCTTAATTGAATTGTGCGTGGATGAGGCTGGTTCTAAATCACCCATCAGTACATCGATATCGGTAATTATACAGTTTCCTGTTTACCTTTTACAATTAA
TTGCCAGGAACCTAAATTGGGTAGTCTTGTAGTGCGTTGTTCGTCTATGAAGACTTTTTAGAGTATCATGACGTTCGTGTTGTTTTAGATTTCATCTAAA
CGAACAAACTAAAATGTCTGATAATGGACCCAAAATCAGCGAAATGCACCCCGCATTACGTTTGGTGGACCTCAGATTCAACTGGCAGTAACCAGAATGA
ATGCAAGGAAGACCTTAAGAAAATTCAACTCCAGGCAGCAGTAGGGGAACTTCTCCTGCTAGAATGGCTGCAAATGGCGGTGATGCTGCTCTTGCTTTGC
TGCTGCTTGACAGATTGAACCAGCTTGAGAGCAAAATGTCTGGTAAAGGCCAACAACAACAAGGCCAAACTGTCACTAAGAATTGCTGCTGAGGCTTTAA
GAAGCCTCGGCAAAACGTACTGCCACTAAAGCATACAATGTAACACAAGCTTCGGCAGACGTGGTCCAGAACAAACCCAAGGAAATTTTGGGGACCAGGA
ACTAATCAGACAAGGAACTGATTACAAACATTGGCCGCAAATTGCACAATTTGCCCCCAGCGCTTCAGCGTTTCGGAATGTCGCGCATTGGCATGGAAGT
CACCTCGGGAACGTGGTTGACCTACACAGGTGCCATCAAATTGGATGACAAAGATCCAAATTTTTAAAGATCAAGTCATTTTTGCTGAATAAGCATATTG
ACGCATACAAAACATTCCCACCAACAGAGCCTAAAAAAGGACAAAAGAAGAAGGCTGATGAAACTCAAGCCCTACCAAGAGACAGAAGAAACAGCAAACT
GTGTGACTCTTCCTGCTGCAGATTTGGATGATTTTCCAAACAATTGCAACAATCCGAGCAGTGCTGACTCAACTCAGGCCTAAACTTCATGCAGACCACA
CAAGGCAGATGGGCTATAAACGTTTTCGCTTCCGCTTACGATATATAGTCTACTTGTGCAGAATGAATTCTCGTAACATAGCACAAGTAGATGTAGTTAA
CTTTAATCCTTTAGCAATCTTTAATCAGTGTAACATTAGGGAGGACTTGAAAGAGCCACCCATTTTCACCGAGGCCACGCGGAGTACGATTAGTGTACAG
TGAACAATGCTAGGGAGAGCTGCCTATATGGAAGAGCCTAATGTGTAAAATTAATTTTAGTAGTGCTATCCCCATGTGATTTTAATAGCTTTCTAGGAGA
ATGACAAT
>7b0691e2-6c6d-45e8-aa25-ec5f39898fe6|13
ATACCTTCCCAGGTAACAAACCAACCATTTTCGATCTTGTAGATCTGTTCTCTAAACGAACTAAATATTATATTAGTTTCTGTTTGGAACTTTAATTTTA
GCCATGGCAGATTCCAACGGTACTATTACCGTTGAAGAGCTTAAAAAGCTCTGAACAATGGAACCTAGTAATAGGTTTCCTATTCCTTACATGGATTTGT
CTCTACAATTTGCCTATGCCAACAGGAATAGGTTTTTGTATATAATTAAGTTAATTTTCCTCTGGCTGTTATGGCCAGTAACTTTAGCTTGTTTTGTGCT
TGCTGCTGTTTACAGAATAAATTGGATCACCGGTGGAATTGCTATCGCAATGGCTTGTCTTGTAGGCTTGATGTGGCTCAGCTACTTCATTGCTTCTTTC
AGACTGTTTGCGCGTACGCGTTCCATGTGGTCATTCAATCCAGAAACTAACATTCTCAACGTGCCACTCCATGGCACTATTTTGACCAGACCGCTTCTAG
AAAGTGAACTCGTAATCGGAGCTGTGATCCTTCGTGGACATCTTCGTATTGCTGGACACCATCTAGGACGCTGTGACATCAAGGACCTGCCTAAAGAAAT
CACTGTTGCTACATCACGAACGCTTCTTATTACAAATTGGGAGCTTCGCAGCGTGTAGCAGGTGACTCAGGTTTTGCTGCATACAGTCGCTACAGGATTG
GCAACTATAAATTAAACACAGACCATTCCAGTAGCAGTGACAATATTGCTTTGCTTGTACAGTAAGTGACAACAGATGTTTCATCTCGTTGACTTTCAGG
TTACTATAGCAGAGATATTACTAATTATTATGAGGACTTTTAAAGTTTCCATTTGGAATCTTGATTACATCATAAACCTCATAATTAAAAATTTATCTAA
AGTCACTAACTGAGAATAAATATTCAATTAGATGAAGAGCAACCAATGGAGATTGATTAAACGAACATGAAAATTATTTTTCTTGGCACTGATAACACTC
GCTACTTGTGAGCTTTATCACTACCAAGAGTGTGTTAGAGGTACAACAGTACTTTTAAAAGAACCTTGCTTTCTGGAACATACGAGGGCAATTCACCATT
TCATCCTCTAGCTGATAACAAATTTGCACTGACTTGCTTTAGCACTCAATTTGCTTTTGCTTGTCCTGACGGCGTAAAACACGTCTATCAGTTACGTGCC
AGATCAGTTCACCTAAACTGTTCATCAGACAAGAGGAAGTTCAAGAACTTTACTCCAATTTTTTTATTGTTGCGGCAATAGTGTTTATAACACTTTGCTC
ACACTCAAAAGAAAGACAGAATGATTGAACTTTCATTAATTGACTTCTATTTGTGCTTTTTAGCCTTTCTGCTATTCCTTGTTTTAATTACGTTCGTGTT
GTTTTAGATTTCATCTAAACGAACAAACTAAAATGTCTGATAATGGACCCCAAAATCAGCGAAATGCACCCCGCATTACGTTTGGTGGACCTCAGATTCA
ACTGGCAGTAACCAGAATGGAGAACGCAGTGGGGCGCGATCAAAACAACGTCGGCCCCAAGGTTTACCCAATAATACTGCGTTTGGTTCACCGCTCACTC
AACATGGCAAGGAAGACCTTAAAATTCCCTCGAGGACAAGGCGTTCCAATTAACACCAATAGCAGTCCAGATGACCAAATTGGCTACCGAAGAGCTACCA
GACGAATTCGTGGTGGTGACGGTAAAATGAAAGATTCAGTCCAAGATGGTATTTCTACTACCTAGGAACTGGGCCAGAAGCTGGACTTCCCTATGGTGCT
AACAAAGACGGCATCATATGGGTTGCAACTGAGGGAGCCTTGAATACACCAAAAGATCACATTGGCACCCGCAATCCTGCTAACAATGCTGCAATCGTGC
TACAACTTCCAAGGAACAATTATTGCCAAAAGGCTTTACGCAGAAGGGAGCAGAGGCGGCAGTCAAGCCTCTTCTCGTTCCTCATCACGTAGTCGCAACA
GTTTAAGAAATTCAACTCCAGGCAGCAGTAGGGGAACTTCTCCTGCTAGAATGGCTGGCAATGGCGGTGATGCTGCTCTTGCTTTGCTGCTGCTTGACAG
ATTGAACCAGCTTGAGAGCAAAATGTCTGGTAAAGGCCAACAACAACAAGGCCAAACTGTCACTAAGAAATTGCTGCTGAGGCTTCTAAGAAGCCTGGCA
AAACGTACTGCCACTAAAGCATACAATGTAACACAAGCTTTCGGCAGACGTGGTCCAGAACAAACCCAAGGAAATTTTGGGGACCAGGAACTAATCAGAC
AAGGAACTGATTACAAACATTGGCCGCAAATTGCACAATTTGCCCCAGCGCTTCAGCGTTTTCGGAATGTCGCGCATTGGCATGGAAGTCACACCTTCGG
GAACGTGGTTGACCTACACAGGTGCCATCAAATTGGATGACAAAGATCCAAATTAAAGATCAAGTCATTTTGCTGAATAAGCATTGACGCATACAAAACA
TTCCCACCAACAGAGCCTAAAAAAGGACAAAAAGAAGAAGGCTGATGAAACTCAAGCCTTACCGCAGAGACAGAAGAAACAGCAAACTGTGACTTCTTCC
TGCTGCAGATTTGGATGATTTCCAAACAATTGCAACAATCCATGAGCAGTGCTGACTCAACTCAGGCCTAAACTCATGCAGACCATAAGGCAGATGGGCT
ATATAAACGTTTTCGCTTTCCGTTTACGATATATAGTCTACTTTGTGCAGAATGAATTCTCGTAACTACATAGCACAAGTAGATGTAGTTAACTTTAATC
TCACATAGCAATTTTAATCAGTGTGTAACATTAGGGAGGACTTGAAAGAGCCACCACATTTCTCGAGGCCACGCGGAGTACGATCGAGTGTACAGTGAAC
AATGCTAGGGAGAGCTGCCTATATGGAAGAGCCCTAATGTGTAAAATTAATTTTAGTAGTGCTATCCCCATGTGATTTTAATAGCTTCTCTAGGAGAATG
ACAAAAAAC
>0a42766e-2e9d-4744-b5aa-eb3cfc2c69ae|10
CAATTTGCCTATGCCAACAGGAATAGGTTTTTGTATATAATTAAGTTAATTTTTCCTTGGCTGTTATGGCCAGTAACTTTAGCTTGTTTTGTGCTTGCTG
CTGTTTACAGAATAAATTGGATCACCGGTGGAATTGCTATCGCAATGGCTTGTTTTTGTAGGCTTGATGTGGCTCAGCTACTTCATTGCTTTTTTCAGAC
TGTTTGCGCGTACGCGTTCCATGTGGTCATTCAATCCAGAAACTAACATTCTTCAACGTGCCACTCCATGGCACTATTTTGACCAGACCGCTTTAGAAAG
TGAACTCGTAATCGGAGCTGTGATCCTTCGTGGACATCTTCGTATTGCTGGACACCATCTAGGACGCTGTGACATCAAGGACCTGCCTAAAGAAATCACT
GTTGCTACATCACGAACGTTCTTATTACAAATTGGGAGCTTCGCAGCGTGTAGCAGGTGACTCAGGTTTTTGCTGCATACAGTCGCTACAGGATTGGCAA
CTATAAATTAAACACAGACCATTCCAGTAGCAGTGACAATATTGCTTTGCTTTGTACAGTAAGTGACAACAGATGTTTCATCTTCGTTGACTTTCAGGTT
ACTATAGCAGAGATATTACTAATTATTATGAGGACTTTTTAAAGTTTCCATTTGGAATCTTGATTACATCATAAACCTCATAATTAAAATTTATCTAAGT
CACTAACTGAGAATAAATATTCAATTAGATGAAGAGCAACCAATGGAGATTGATTAAACGAACATGAAAATTATTATTCTTGGCACTGATAACACTCGCT
ACTTTGTGAGCTTTATCACTACCAAGAGTGTGTTAGAGGTACAACAGTACTTTAAAAGAACCTTGCTCTTCTGGAACATACGAGGGCAATTCACCATTTC
ATCCTCTAGCTGATAACAAATTTGCACTGACTTGCTTTTAGCACTCAATTTGCTTTTGCTTGTCCTGACGGCGTAAAACACGTCTATCAGTTACGTGCCA
GATCAGTTTCACCTAAACTGTTCATCAGACAAGAGGAAGTTCAAGAACTTTACTCTCCAATTTTTATTGTTGCGGCAATAGTGTTTATAACACTTTGCTC
ACACTCAAAAGAAAGACAGAATGATTGAACTTTCATTAATTGACTTCTATTTGTGCTTTTTAGCCCTTTGCTATTCCTTGTTTTAATTATGCTTATTATC
TTTTGGTTCACTTGAACTGCAAGATCATAATGAAACTTGTCACGCCTAAACGAACATGAAATTTCTTGTTTCTTAGGAATATTACAACTGTAGCTGCATT
TTCACCAAGAATGTAGTTTACAGTCATGTACTCAACATCAACCATATGTAGTTGATGACCCGTGTCCTATTCACTTCTATTCTAAATGGTATTAGAGTAG
GAGCTAGAAAATCAGCACCTTTAATTGAATTGTGCGTGGATGAGGCTGGTTCTAAATCACCCATTCAGTACATCGATATCGGTAATTATACAGTTTCCTG
TTTACCTTTTACAATTAATTGCCAGGAACCTAAATTGGGTAGTCTTGTAGTGCGTTGTTCGTTCTATGAAGACTTTTTAGAGTATCATGACGTTCGTGTT
GTTTTAGATTTCATCTAAACGAACAAACTAAAATGTCTGATAATGGACCCCAAAATCAGCGAAATGCACCCCGCATTACGTTTGGTGGACCCTCAGATTC
AACTGGCAGTAACCAGAATGGAGAACGCAGTGGGGCGCGATCAAAACAACGTCGGCCCCAAGGTTTACCCAATAATACTGCGTCTTGGTTTCACCGCTCA
CTCAACATGGCAAGGAAGACCTTAAATTCCCTCGAGGACAAGGCGTTCCAATTAACACCAATAGCAGTCCAGATGACCAAATTGGCTACTACCGAAGAGC
TACCAGACGAATTCGTGGTGGTGACGGTAAAATGAAAGATTCAGTCCAAGATGGTATTTTACTACCTAGGAACTGGGCCAGAAGCTGGACTTCCCTATGG
TGCTAACAAAGACGGCATCATATGGGTTGCAACTGAGGGAGCCTTGAATACACCAAAAGATTTGGCACCCGCAATCCTGCTAACAATGCTGCAATCGTGC
TACAACTTCCAAGGAACATTTGCCAAAAGGCTTTATACGCAGAAGGGAGCAGAGGCGGCAGTCAAGCCTTTCTCGTTCCTCATCACGTAGTCGCAACAGT
TTAAGAAATTCAACTCCAGGCAGCAGTAGGGGAACTTCTCCTGCTAGAAATGGCTGGCAATGGCGGTGATGCTGCTCTTGCTTTGCTGCTGCTTGACAGA
TTGAACCAGCTTGAGAGCAAAATGTCTGGTAAAGGCCAACAACAACAAGGCCAAACTGTCACTAAGAAATTGCTGCTGAGGCTTCTAAGAAGCCTCGGCA
AAACGTACTGCCACTAAAGCATACAATGTAACACAAGCTTTCGGCAGACGTGGTCCAGAACAAACCCAAGGAAATTTTGGGACCAGGAACTAATCAGACA
AGGAACTGATTACAAACATTGGCCGCAAATTGCACAATTTGCCCCAGCGCTTCAGCGTTCTTCGGAATGTCGCGCATTGGCATGGAAGTCACACCTTCGG
GAACGTGGTTGACCTACACAGGTGCCATCAAATTGGATGACAAAGATCCA
>d6c883d8-4dd3-4d2f-b3a0-e7de9f1d77f9|6
AAACGAACATGAAATTTCTTGTTTCTTAGGAATATCACAACTGTAGCTGCATTTCACCAAGAATGTAGTTACAGTCATGTACTCAACATCAACCATATGT
AGTTGATGACATGTGTCCTATCACTCACTATTCTAAATGGTATATTAGAGTAGGAGCTAGAAAATCAGCACCTTTAATTGAATTGTGCGTGGATGAGGCT
GGTTCTAATCACCCATTCAGTACATCGATATCGGTAATTATACAGTTTCCTGTTTACCTTTACAATTAATTGCCAGGAACCTAAATTGGGTAGTCTTGTA
GTGCGTTGTTCGTTCTATGAAGACTTTTTAGAGTATCATGACGTTCGTGTTGTTTTAGATTTCATCTAAACGAACAAACTAAAATGTCTGATAATGGACC
CCAAAATCAGCGAAAATGCACCCCGCATTACGTTTGGTGGACCTCAGATTCAACTGGCAGTAACCAGAATGGAGAACGCAGTGGGGCGCGATCAAAACAA
CGTCGGCCCAAAGGTTTACCCAATATACTGCGTTGGTTTTCCGCTCTTGGCAACATGGCAAGGAAGACCTTAAATTCCCTCGAGGACAAGGCGTTCCAAT
TAACACCAATAGCAGTCCAGATGACCAAATTGGCTACCGAAGAGCTACCAGACGAATTCGTGGTGGTGACGGTAAAATGAAAGATCAGTCCAAGATGGTA
TTCTACTACCTAGGAACTGGGCCAGAAGCTGGACTTCCCTATGGTGCTAACAAAGACGGCATCATATGGGTTGCAACTGAGGAGCCTTGAATACCAAAAG
AAGATTTTGGCACCCGCAATCCTGCTAACAATGCTGCAATCGTGCTACAACTTCCTCAAGGAACAACATTGCCAAAAGGCTTTTACGCAGAGGGAGCAGA
GGCGGCAGTCAAGCCTCTTCTTGCTCATCACGTAGTCGCAACAGTTGAACCAGCTTGCTTGAGAGCAAAATGTCTGGTAAAGGCCAACAACAACAAGGCC
AAACTGTCACTAAGAAATCTGCTGCTGAGGCTTAAGAAGCCTCGGCAAAAACGTACTGCCACTAAAGCATTCTATGTAAGCTTTCGGCAGACGTGGTCCA
GAACAAACCCAAGGAAATTTTGGGGACCAGGAACTAATCAGACAAGGAACTGATTACAAACATTGGCCGCAAAATTGCACAATTTGCCCCAGCAATTTCA
GCGTTCGGAATGTCGCGCATTGGCGTGGAAGTCACACCTCGGGAACGTGGTTGACCTACACAGGTGCCATCAAATTGGATGACAAAGATCCAAATCAAAG
ATCTAGTCATTTTTGCTGAATAAGCATTGACGCATACAAAACATTCCCACCAACAGAGCCTAAAAAAGGACAAAAAGAAGAAGGCTGATGAAACTCAAGC
CTTCGCAGAGACAGAAGAAACAGCAAACTGTGACTTCTTTCCTGCTGCAGATTTGGATGATTTCTCCAAACAATTGCAACAATCCATGAGCAGTGCTGAC
TCAACTTCAGGCCTAAACTCATGCAGACCATACAAGGCAGATGGGCTATATAAACGTTTTCGCTTTCCGTACGATATATAGTCTACTTGTGCAGAATGAA
TCTCGTAACTACATAGCACAAGTAGATGTAGTTAACTTTAATCTCATAGCAATTTAATCTAGTGTGTAACATTAGGAGGACTTGAAAGAGCCACCATTTC
ACCGAGGCCACGCGGAGTACGATCGAGTGTACAGTGAACAATGCTAGGGAGAGCTGCCTATATGGAAGAGCCCTAATGTGTAAAATTAATTTTAGTAGTG
CTATCCCCATGTGATTTTTAATAGCTTTAGGAGAATGACAAAAAT
>7b5f4fa0-ba17-4a13-8b36-48e2b919ee86|13
CCTTCCCAGGTAACAAACCAACCAACTTTCGATTTTTGTAGATCTGTTCTCTAAACGAACAAACTAAAATGTCTGATAATGGACCCCAAAATCAGCGAAA
TGCACCCCGCATTACGTTTGGTGGACCCTCAGATTCAACTGGCAGTAACCAGAATGGAGAACGCAGTGGGCGCGATCAAAACAACGTCGGCCCCAAGGTT
TACCCAATAATACTGCGTTTGGTTCACCGCTCACTCAACATGGCAAGGAAGACCTTAAATTCCCTCGAGGACAAGGCGTTACAAAGACGGCATCATATGG
GTTGCAACTGAGGGAGCCTTGAATACACCAAAAGATTTTGGCACCCGCAATCCTGCTAACAATGCTGCAATCGTGCTACAACTTCCCAAGGAACAACATT
GCCAAAAGGCTTTACGCAGAAGGGAGCAGAGGCGGCAGTCAAGCCCTTCTCGTTCCTCATCACGTAGTCGCAACAGTTTAAGAAATTCAACTCCAGGCAG
CAGTAGGGGAACTTTTCCTGCTAGAATGGCTGGCAATGGCGGTGATGCTGCTCTTGCTTTGCTGCTGCTTGACAGATTGAACCAGCTTGAGAGCAAAATG
TCTGGTAAAGGCCAACAACAACAAGGCCAAACTGTCACTAAGAATTGCTGCTGAGGCTTCTAAGAAGCCTCGGCAAAACGTACTGCCACTAAAGCATACA
ATGTAACACAAGCTTCGGCAGACGTGGTCCAGAACAAACCCAAGGAAATTTTGGGGACCAGGAACTAATCAGACAAGGAACTGATTACAAACATTGGCCG
CAAATTGCACAATTTGCCCCAGCGCTTCAGCGTTTTCGGAATGTCGCGCATTGGCATGGAAGTCACACCTTCGGGAACGTGGTTGACCTACACAGGTGCC
ATCAAATTGGATGACAAAGATCCAAATTCAAAGATCAAGTCATTTTGCTGAATAAGCATATTGACGCATACAAAACATTCCCACCAACAGAGCCTAAAAA
GGACAAAAGAAGAAGGCTGATGAAACTCAAGCCTTACCGCAGAGACAGAAGAAACAGCAAACTGTGACTCTTTTTCCTGCTGCAGATTTGGATGATTTCT
CCAAACAATTGCAACAATCCATGAGCAGTGCTGACTCAACTCAGGCCTAAACTCATGCAGACAACCAAGGCAGATGGGCTATATAAACGTTTCGCTTTCC
GTTTACGATATAGTCTACTACTTGTGCAGAATGAATTCTCGTAACTACATAGCACAAGTAGATGTAGTTAACTTTAATCTCACATAGCAATCTTTAATCA
GTGTGTAACATTAGGGAGGACTTGAAAGAGCCACCACATCACCGAGGCCACGCGGAGTACGATCGAGTGTACAGTGAACAATGCTAGGGAGAGCTGCCTA
TATGGAAGAGCCCTAATGTGTAAAATTAATTTTAGTAGTGCTATCCCATGTGATTTTAATAGCTTCTTAGGAGAATGACAAAAA
>dd35c61c-3dfb-4dfd-b300-0825f234a145|7
ATACCTTCCCAGGTAACAAACCAACCAACTTTCGATCTCTTGTAGATCTGTTCTAAACGAACAAACTAAAATGTCTGATAATGGACCCAAAATCAGCGAA
ATGCACCCGCATTACGTTTGGTGGACCTCAGATTCAACTGGCAGTAACCAGAATGGAGAACGCAGTGGGCGCGATCAAAACAACGTCGGCCCCAAGGTTT
ACCCAATAATACTGCGTCTTGGTTCACCGCTTTCACTCTAACATGGCAAGGAAGACCTTAAATTCCCTCGAGGACAAGGCGTTCCAATTAACACCAATAA
CAATGCTGCAATCGTGTGCAACTTCCAAGGAACAACATTGCCAAAAGGCTTTTACGCAGAAGGGAGCAGAGGCGGCAGTCAAGCCTCTTCTCGTTCCTCA
TCACGTAGTCGCAACAGTTTAAGAAATTCAACTCCAGGCAGCAGTAGGGAACTTCTCCTGCTAGAATGGCTGGCAATGGCGGTGATGCTGCTCTTGCTCT
GCTGCTGCTTGACAGATTGAACCAGCTTGAGAGCAAAATGTCTGGTAAAGGCCAACAACAACAAGGCCAAACTGTCACTAAGAATTGCTGCTGAGGCTTC
TAAGAAGCCTCGGCAAAACGTACTGCCACTAAAGCATACAATGTAACACAAGCTTTCGGCAGACGTGGTCCAGAACAAACCCAAGGAAATTTTGGGGACC
AGGAACTAATCAGACAAGGAACTGATTACAAACATTGGCCGCAAATTGCACAATTTGCCCCAGCGCTTCAGCGTTTTCGGAATGTCGCGCATTGGCATGG
AAGTCACACCTCGGGAACGTGGTTGACCTACACAGGTGCCATCAAATTGGATGACAAAGATCCAAATTTACAAAGATCAAGTCATTTTGCTGAATAAGCA
TATTGACGCATACAAAACATTCCCACCAACAGAGCCTAAAAAGGACAAAAAGAAGAAGGCTGATGAAACTCAAGCCACCGCAGAGACAGAAGAAACAGCA
AACTGTGACTCTTTCCTGCTGCAGATTTGGATGATTTCCAAACAATTGCAACAATCCATGAGCAGTGCTGACTCAACTCAGGCCTAAACTCATGCAGACA
CAAGGCAGATGGGCTATATAAACGTTTTCGCTTTTCCGTTTACGATATAGTCTACTCTTGTGCAGAATGAATCTCGTAACACATAGCACAAGTAGATGTA
GTTAACTTTAATCTCAGCAATCTTTAATCAGTGTGTAACATTAGGAGGACTTGAAAGAGCCACATTTCACCGAGGCCACGCGGAGTACGATCGAGTGTAC
AGTGAACAATGCTAGGGAGAGCTGCCTATATGGAAGAGCCCTAATGTGTAAAATTAATTTTAGTAGTGCTATCCCATGTGATTTTAATAGCTTCTTAGGA
GAATGACAAAAA
>f6e28059-84bb-4331-a798-7f6b33f6484c|5
ATACCTTCCCAGGTAACAAACCAACCAACTTTCGATCTCTTGTAGATCTGTTCTCTAAACGAACATGAAATTTCTTGTTTTTTAGGAATATCTACAACTG
TAGCTGCATTTCACCAAGAATGTAGTTTCATTGGATATGTACTCAACATCAACCATATGTAGTTGATGACCCGTGTCCTATTCATCACATTCTAAATGGT
ATATTAGAGTAGGAGCTAGAAAATCAGCACCTTTAATTGAATTGTGCGTGGATGAGGCTGGT
>1d64360c-d463-4916-8741-ae874a2a1e41|5
TCCGACTACCAGATTGGTGGTTATACTGAAATGGGAATCTGGAGTAAAGACTGTGTTGTATTACACAGTTACTTTTCAGACTATTACCAGCTGTACTCAA
CTCAATTGAGTACAGACACTGGTGTTGAACATGTTACCTTCTTCATCTACAATAAAATTGTTGATGAGCCTGAAGAACATGTCCAAATTTTATAAATCGA
CGGTTCATCCAGAGTTGTTAATCCAGTAATGGAACCAAACTTATGA
>eb773286-00b4-45eb-bac3-7d7bf7e21961|7
GTGGTATTCTTGCTAGTTACACTAGCCATCCTGCGCGATTGTGTGCGTACTGCTGCAATATTGTTAACGTGAGTTTGTAAAACCCTTTTACGTTTACTCG
TGTTAAAAATCTGAATTCTTCTAGAGTTCCTGATTTCTGGTCTAAACGAACTAAATATTATTAGTTTTTGTTTGGAACTTTAATTTTAGCCATGGCAGAT
TCCAACGGTACTATTACCGTTGAAGAGCTTAAAAAGCTCTGAACAATGGAACCTAGTAATAGGTTTCCTATTCCTTACATGGATTTGTCTTCTACAATTT
GCCTATGCCAACAGGAATAGGTTTTGTATATAATTAAGTTAATTTCCTTTGGCTGTTATGGCCAGTAACTTTAGCTTGTTTTGTGCTTGCTGCTGTTTAC
AGAATAAATTGGATCACCGGTGGAATTGCTATCGCAATGGCTTGTCTTGTAGGCTTGATGTGGCTCAGCTACTTCATTGCTTTTCAGACTGTTTGCGCGT
ACGCGTTCCATGTGGTCATTCAATCCAGAAACTAACATTCTCTCAACGTGCCACTCCACTGGCACTATTTTGACCAGACCGCTTTTAGAAAGTGAACTCG
TAATCGGAGCTGTGATCCTTCGTGGACATCTTCGTATTGCTGGACACCATCTAGGACGCTGTGACATCAAGGACCTGCCTAAAGAAATCACTGTTGCTAC
ATCACGAACGCTTTCTTATTACAAATTGGGAGCTTCGCAGCGTGTAGCAGGTGACTCAGGTTTGCTGCATACAGTCGCTACAGGATTGGCAACTATAAAT
TAAACACAGACCATTCCAGTAGCAGTGACAATATTGCTCTGCTTGTACAGTAAGTGACAACAGATGTTTCATCTTCGTTGACTTCAGGTTACTATAGCAG
AGATATTACTAATTATTATGAGGACTTTTTAAAGTTTCCATTTGGAATCTTGATTACATCATAAACCTCATAATTAAAAATTTATCTAAGTCACTAACTG
AGAATAAATATTCTCAATTAGATGAAGAGCAACCAATGGAGATTGATTAAACGAACATGAAAATTATTTTTCTTGGCACTGATAACACTCGCTACTCTGT
GAGCTTTATCACTACCAAGAGTGTGTTAGAGGTACAACAGTACTTTAAAAGAACCTTGCTTTCTGGAACATACGAGGGCAATTCACCATTTCATCCTCTA
GCTGATAACAAATTTGCACTGACTTGCTTTAGCACTCAATTTGCTTTTGCTTGTCCTGACGGCGTAAAACACGTCTATCAGTTACGTGCCAGATCAGTTT
CACCTAAACTGTTTATCAGACAAGAGGAAGTTCAAGAACTTTACTCTCCAATTTTTATTGTTGCGGCAATAGTGTTTATAACACTTTGCTCACACTCAAA
AGAAAGACAGAATGATTGAACTTTCATTAATTGACTTCTATTTGTGCTTTTTAGCCTTTCTGCTATTCCTTGTTTTAATTATGCTTATTATCTTTGGTTT
CACTTGAACTGCAAGATCATAATGAAACTTGTCACGCCTAAACGAACATGAAATCTTGTTTTCTTAGGAATATCTACAACTGTAGCTGCATTTCACCAAG
AATGTAGTTTACAGTTATGTACTCAACATCAACCATATGTAGTTGATGACCCGTGTCCTATTCACTTTCTATTCTAAATGGTATATTAGAGTAGGAGCTA
GAAAATCAGCACCTTTAATTGAATTGTGCGTGGATGAGGCTGGTTCTAAATCACCCATTCAGTACATCGATATCGGTAATTATACAGTTTCCTGTTTACC
TTTTACAATTAATTGCCAGGAACCTAAATTGGGTAGTCTTGTAGTGCGTTGTTCGTTCTATGAAGACTTTTTAGAGTATCATGACGTTCGTGTTGTTTTA
GATTTCATCTAAACGAACAAACTAAAATGTCTGATAATGGACCCCAAAATCAGCGAAATGCACCCCGCATTACGTTTGGTGGACCTCAGATTCAACTGGC
AGTAACCAGAA
>c9f8ec3c-b971-4310-ab3c-e5ce7b4ea222|5
ATACCTTCCCAGGTAACAAACCATCAATTTTCGATCTTGTAGATCTGTTCTCTAAACGATAAACTAAAATGTCTGATAATGGACCCCAAAATCAGCGAAA
TGCACCCGCATTACGTTTGGTGGACCTCAGATTCAACTGGCAGTAACCAGAATGGAGAACGCAGTGGGGCGCGATCAAAACAACGTCGGCCCCAAGGTTT
ACCCAATAATTGCGTCTTGGTTTCACCGCTCTCACTCATCATGGCAAGGAAGACCTTAAATTCCCTTCGAGGACAAGGCGTTCCAATTAACACCAATAAC
AATGCTGCAATCGTGCTACAACTTCCAAGGAACAACATTGCCAAAAGGCTTTCTACGCAGAAGGGAGCAGAGGCGGCAGTCAAGCCTTTCTCGTTCCTTC
ATCACGTAGTCGCAACAGTTTTAAGAAATTCAACTCCAGGCAGCAGTAGGGGAACTTCTCCTGCTAGAATGGCTGGCAATGGCGGTGATGCTGCTTTGCT
TTGCTGCTGCTTGACAGATTGAACCAGCTTGAGAGCAAAATGTCTGGTAAAGGCCAACAACAACAAGGCCAAACTGTCACTAAGAAATTGCTGCTGAGGC
TTCTAAGAAGCCTTGGCAAAACGTACTGCCACTAAAGCATACAATGTAACACAAGCTTTCGGCAGACGTGGTCCAGAACAAACCCAAGGAAATTTTGGGG
ACCAGGAACTAATCAGACAAGGAACTGATTACAAACATTGGCCGCAAATTGCACAATTTGCCCCAGCGTTTCAGCGTTCTTCGGAATGTCGCGCATTGGC
ATGGAAGTCACACCTTAGGGAACGTGGTTGACCTACACAGGTGCCATCAAATTGGATGACAAAGATCCAAATTCAAAAGATCAAGTCATTTTTGCTGAAT
AAGCATATTGACGCACAACAAAACCCACCAACAGAGCCTAAAAAGGACAAAAGAAGAAGGCTGATGAAACTCAAGCCACTCGCAGAGACAGAAGAAACAG
CAAACTGTGACTCTTTTCCTGCTGCAGATTTGGATGATTTTCCAAACAATTGCAACAATCCATGAGCAGTGCTGACTCAACTCAGGCCTAAACTCATGCA
GACATTCACAAGGCAGATGGGCTATATAAACGTTTCGCTTTTCCGTTTACGATATAGTCTCTACTCTTGTGCAGAATGAATCTCGTAAACATAGCACAAG
TAGATGTAGTTAATTTTAATCTCACATAGCAATCTTTAATCAGTGTGTAACATTAGGGGGAGGACTTGAAAGAGCCACCATTTTCACCGAGGCCACGCGG
AGTACGATCGAGTGTACAGTGAACAATGCTAGGAGAGCTGCCTATATGGAAGAGCCCTAATGTGTAAAATTAATTTTAGTAGTGCTATCCCATGTGATTT
TAATAGCTTCTTAGGAGAATGACAGC
>c48e4dc9-cc10-4626-8ba4-83989dd1b797|15
ATACCTTCCCAGGTAACAAACCAACCAACTTCGATTCTTGTAGATCTGTTCTTAAACGAACTAATATTATATTAGTTTCTGTTTGGAACTTTAATTTTAG
CCATCGAAGATTCCAACGGTACTATTACGCTGAAGAGCTTAAAGCTCTGAACAATGGAACCAAGTAATAGGTTTCCTATTCCACATGGATTTGTCTTTAC
AATTTGCCTATGCCAACAGGAATAGGTTTTGTATATATAATTAAGTTAAATTTCTTTCCACTGGCTGTTATGGCCAGTAACTTTTAGCTTGTTTTTGTGC
TTGCTGCTGTTTACAGAATAAATTGGATACCGGTGGAATTGCTATCCGGTGGAATTGCTACGCGTCAGACTGTGGTCATTTCACAATCCAGAAACTAACA
TCTTACCAACGTGCCACTCCATGGCACTATTGACCAGACCGCTTAGAAAAGTGAACTCGTAATCGGAGCTGTGATCCTTCGTGGACATCTTCGTATTGCT
GGACACCATCTAGTGCTTGCTGCTGTTTACAGAATAAATTGGATCACCGGTGGAATTGCTATCGCAATGGCTTGTCTTGTAGGCTTGATGTGGCTCAGCT
ACTTCATTGCTTTCAGACTGTTTGCGCGTACGCGTTCCATGTGGTCATTCAATCCAGAAACTAACATTCTCAACGTGCCACTCCATGGCACTATTCTGAC
CAGACCGCTTCTAGAAAGTGAACTCGTAATCGGAGCTGTGATCCTTCGTGGACATCTTCGTATTGCTGGACACCATCTAGGACGCTGTGACATCAAGGAC
CTGCCTAAAGAAATCACTGTTGCTACATCACGAACGCTTCTTATTACAAATTGGGAGCTTCGCAGCGTGTAGCAGGTGACTCAGGTTTTGCTGCATACAG
TCGCTACAGGATTGGCAACTATAAATTAAACACAGACCATTCCAGTAGCAGTGACAATATTGCTTTGCTTGTACAGTAAGTGACAACAGATGTTTCATCT
CGTTGACTTTCAGGTTACTATAGCAGAGATATTACTAATTATTATGAGGACTTTTAAAGTTTCCATTTGGAATCTTGATTACATCATAAACCTCATAATT
AAAAATTTATCTAAGTCACTAACTGAGAATAAATATTCTCAATTAGATGAAGAGCAACCAATGGAGATTGATTAAACGAACATGAAAATTATTCTTTTCT
TGGCACTGATAACACTCGCTACTTGTGAGCTTTATCACTACCAAGAGTGTGTTAGAGGTACAACAGTACTTTTAAAAGAACCTTGCTTTCTGGAACATAC
GAGGGCAATTCACCATTTCATCCTCTAGCTGATAACAAATTTGCACTGACTTGCTTTAGCACTCAATTTGCTTTTGCTTGTCCTGACGGCGTAAAACACG
TCTATCAGTTACGTGCCAGATCAGTTCACCTAAACTGTCATCAGACAAGAGGAAGTTCAAGAACTTTACTCTCCAATTTTTATTGTTGCGGCAATAGTGT
TTATAACACTTTGCTCACACTCAAAAGAAAGACAGAATGATTGAACTTTCATTAATTGACTTCTATTTGTGCTTTTTAGCCTTTCTGCTATTCCTTGTTT
TAATTATGCTTATTATCTTTTGGTTCACTTGAACTGCAAGATCATAATGAAACTTGTCACGCCTAAACGAACATGAAATTTCTTGTTTCTTAGGAATATC
TACAACTGTAGCTGCATTTCACCAAGAATGTAGTTTCAAGTTATGTACTCAACATCAACCATATGTAGTTGATGACCCGTGTCCTATTCACTTCTATTCT
AAATGGTATATTAGAGTAGGAGCTAGAAAATCAGCACCTTTAATTGAATTGTGCGTGGATGAGGCTGGTTCTAAATCACCCATTCAGTACATCGATATCG
GTAATTATACAGTTTCCTGTTTACCTTTTACAATTAATTGCCAGGAACCTAAATTGGGTAGTCTTGTAGTGCGTTGTTCGTTCTATGAAGACTTTTTAGA
GTATCATGACGTTCGTGTTGTTTTAGATTTCATCTAAACGAACAAACTAAAATGTCTGATAATGGACCCCAAAATCAGCGAATGCACCCCGCATTACGTT
TGGTGGACCTCAGATTCAACTGGCAGTAACCAGAATGGAACGCAGTGGGGCGCGATCAAAACAACGTCGGCCCCAAGGTTTACCCAATAATACTGCGTCT
TGGTTTCACCGCTCACTCAACATGGCAAGGAAGACCTTAAATTCCCTCGAGGACAAGGCGTTCCAATTAACACCAATAGCAGTCCAGATGACCAAATTGG
CTACTACCGAAGAGCTACCAGACGAATTCGTGGTGGTGACGGTAAAATGAAAGATCTCAGTCCAAGATGGTATTTCTACTACCTAGGAACTGGGCCAGAA
GCTGGACTTCCCTATGGTGCTAACAAAGACGGCATCATATGGGTTGCAACTGAGGGAGCCTTGAATACACCAAAAGATCACATTGGCACCCGCAATCCTG
CTAACAATGCTGCAATCGTGCTACTTCCCAAGGAACAACATTGCCAAAAGGCTTTACGCAGAAGGGAGCAGAGGCGGCAGTCAAGCCTCTTCTCGTTCCT
CATCACGTAGTCGCAACAGTTTAAGAAATTCAACTCCAGGCAGCAGTAGGGGAACTTCTCCTGCTAGAATGGCTGGCAATGGCGGTGATGCTGCTCTTGC
TTTGCTGCTGCTTGACAGATTGAACCAGCTTGAGAGCAAAATGTCTGGTAAAGGCCAACAACAACAAGGCCAAACTGTCACTAAGAATCTGCTGCTGAGG
CTTCTAAGAAGCCTCGGCAAAACGTACTGCCACTAAAGCATACAATGTAACACAAGCTTTCGGCAGACGTGGTCCAGAACAAACCCAAGGAAATTTTGGG
GACCAGGAACTAATCAGACAAGGAACTGATTACAAACATTGGCCGCAAATTGCACAATTTGCCCCAGCGCTTCAGCGTTTTCGGAATGTCGCGCATTGGC
ATGGAAGTCACACCTCGGGAACGTGGTTGACCTACACAGGTGCCATCAAATTGGATGACAAAGATCCAAATTTCAAAGATCAAGTCATTTGCTGAATAAG
CATTGACGCATACAAAACATTCCCACCAACAGAGCCTAAAAAGGACAAAAAGAAGAAGGCTGATGAAACTCAAGCCTTACCGCAGAGACAGAAGAAACAG
CAAACTGTGACTTTTTCCTGCTGCAGATTTGGATGATTTTCCAAACAATTGCAACAATCCATGAGCAGTGCTGACTCAACTCAGGCCTAAACTCATGCAG
ACATCAAGGCAGATGGGCTATATAAACGTTTCGCTTTTCCGTTTACGATATAGTCTACTCTTGTGCAGAATGAATTCTCGTAACTACATAGCACAAGTAG
ATGTAGTTAACTTTAATCACATAGCAATTTTAATCAGTGTGTAACATTAGGGAGGACTTGAAAGAGCCACCACATTTCACCGAGGCCACGCGGAGTACGA
TCGAGTGTACAGTGAACAATGCTAGGGAGAGCTGCCTATATGGAAGAGCCCTAATGTGTAAAATTAATTTTAGTAGTGCTATCCCCATGTGATTTTAATA
GCTTCTTAGGAGAATGACAAAAA
>abc9e5ee-ffd2-4fa3-a8e7-972a583e5324|58
ACCTCCCAGGTAACAAACCAACCAACTTTCGATCTTGTAGATCTGTTCTCTAAACGAACATGAAAATTATTTTTTTCTTGGCACTGATAACACTCGCTAC
TTGTGAGCTTTATCACTACCAAGAGTGTGTAGAGGTACAACAGTACTTTAAAAGAACCTTGCTTTCTGGAACATACGAGGGCAATTCACCATTTCATCCT
CTAGCTGATAACAAATTTGCACTGACTTGCTTTAGCACTCAATTTGCTTTTGCTTGTCCTGACGGCGTAAAACACGTCTATCAGTTACGTGCCAGATCAG
TTTCACCTAAACTGTTCATCAGACAAGAGGAAGTTCAAGA
>2676a549-43ba-4707-ab8d-24500e7e36b2|18
AATACCTTCCCAGGTAACAAACCAACCAACTTTCGATCTCTGTAGATCTGTTCTCTAAACGAACTTATGGATTTGTTTATGAGAATCTCACAATTGGAAC
TGTAACTTTTGAAGCAAGGTGAAATCAAGGATGCTACTCCTTCAGATTTTGTTCGCGCTACTGCAACGATACCGATACAAGCCTCACTCCCTTTCGGATG
GCTTATTGTTGGCGTTGCACTTCTTGCTGTTTTCAGAGCGCTTCCAAAATCATAACCCTCAAAAGAGATGGCAACTAGCACTCTCCAAGGGTGTTTTCTT
TGTTTGCAACTTGCTGTTGTTGTTTGTAACAGTTTACTTCACACCTTTTGCTCGTTGCTGCTGGCCTTGAAGCCCCTTTTTATCTATTTTATGCTTTAGT
CTACTTCTTGCAGAGTATAAACTTTGTAAGAATAATAATGAGGCTTTGGCTTTGCTGGAAA
>8b4ba5c3-9477-44de-bfd5-8408d954e34f|10
ATACCTTCCCAGGTAACAAACCAACCAACTTTCGATCTCTTGTAGATCTGTTCTCTAAACGAACTTTAAAATCTGTGTGGCTGTCACTCGGCTGCATGCT
TAGTGCACTCACGCAGTATAATTAATAACTAATTACTGTCGTTGACAGGACACGAGTAACTCGTCTATATTCTGCAGGCTGCTTACGGTTTCGTCCGTGT
TGCAGCCGATCATCAGCACATCTAGGTTTCGTCCGGGTGTGACCGAAAGGTAAGATGGAGAGCCTTGTCCCTGGTTTTCAACGAGAAACACACGTCCTAC
TCAGTTTGCCTGTTTTACAGGTTCGCGACGTGCTCGTACGTGGCTTTGGAGACTCCGTGGAGGAGGTCTTATCAGAGGCACGTCAACATCTTAAAGATGG
CACTTGTGGCTTAGTAGAAGTTGAAAAAGGCGTTTTGCCTCAACTTGAACAGCCCTATGTGTTCATCAAACGTTCGGATGCTCGAACTGCACCTCTCATG
GTCATGTTATGGTTGAGCTGGTAGCAGAACTCGAAGGCATTCAGTACGGTCGTAGTGGTGAGACACTTGGTGTCCTTGTCCCTCATGTGGGCGAAATACC
AGTGGCTTACCGCAAGGTTCTTCTTCGTAAGAACGGTAATAAAGGAGCTGGTGGCCATAGTTACGGCGCCGATCTAAAGTCATTTGACTTCTAGGCGACG
AGCTTGGCACTGATCCTTATGAAGATTTCAAGAAAACTGGTTTATACCTTCCCAGGTAACAAACCAACCAACTTTCGATCTTGTAGATCTGTTCTCTAAA
CGAACAAACTAAAATGTCTGATAATGGACCCAAAATCAGCGAAATGCACCCCGCATTACGTTTGGTGGACCTCAGATTCAACTGGCAGTAACCAGAATGG
AGAACGCAGTGGGCGCGATCAAACAACGTCGGCCCCAAGGTTTACCCAATAATACTGCGTCTTGGTCACCGCTCACTCACTCATGGCAAGGAAGACCTTA
AATTCCCTCGAGGACAAGGCGTTCCAATTAACACCAATAGCAGTCCAGATGACCAAATTGGCTACTACCGAAGAGCTACCAGACGAATTCGTGGTGGTGA
CGGTAAATGAAAGATCAGTCCAAGATGGTATTTCTACTACCTAGGAACTGGGCCAGAAGCTGGACTTCCCTATGGTGCTAACAAAAGACGGCATCGGGTG
GGTTGCAACTGAGGGAGCCTTGAATACACCAAAAGATCACATTGGCACCCGCAATCCTGCTAACAATGCTGCAATCGTGCTACAACTTCCCAAGGAACAA
CATTGCCAAAAGGCTTCTACGCAGAAGGGAGCAGAGGCGGCAGTCAAGCCTTTCTCGTTCCTCATCACGTAGTCGCAACAGTTTAAGAAATTCAACTCCA
GGCAGCAGTAGGGGAACTTCTCCTGCTAGAATGGCTGGCAATGGCGGTGATGCTGCTCTTGCTTTGCTGCTGCTTGACAGATTGAACCAGCTTGAGAGCA
AAATGTCTGGTAAAGGCCAACAACAACAAGGCCAAACTGTCACTAAGAATTTGCTGCTGAGGCTTCTAAGAAGCCTCGGCAAAAACGTACTGCCACTAAA
GCATACAATGTAACACAAGCTTCGGCAGACGTGGTCCAGAACAAACCCAAGGAAATTTTGGGGACCAGGAACTAATCAGACAAGGAACTGATTACAAACA
TTGGCCGCAAATTGCACAATTTGCCCCAGCGCTTCAGCGTTTTCGGAATGTCGCGCATTGGCATGGAAGTCACAGTCGGGAACGTGGTTGACCTACACAG
GTGCCATCAAATTGGATGACAAAGATCCAAATTCAAAGATCAAGTCATTTGCTGAATAAGCATTGACGCATACAAAACATTCCCACCAACAGAGCCTAAA
AAAGGACAAAAAGAAGAAGGCTGATGAAACTCAAGCCTTACCAAGAGACAGAAGAAACAGCAAACTGTGACTCTTTTCCTGCTGCAGATTTGGATGATTT
TCCAAACAATTGCAACAATCCATGAGCAGTGCTGACTCAACTCAGGCCTAAACTCATGCAGACCATCAAGGCAGATGGGCTATAAACGTTTTCGCTTTTC
CGTTTACGATATAGTCTACTCTTGTGCAGAATGAATTCTCGTAACTACATAGCACAAGTAGATGTAGTTAACTTTAATCACATAGCAATTTTTAATCAGT
GTGTAACATTAGGAGGACTTGAAAGAGCCACATTTCACCGAGGCCACGCGGAGTACGATCGAGTGTACAGTGAACAATGCTAGGAGAGCTGCCTATATGG
AAGAGCCCTAATGTGTAAAATTAATTTTAGTAGTGCTATCCCCATGTGATTTTAATAGCTTCTTAGGAGAATGACAAAA
>6f77e6f5-edf7-4f73-8c37-b069f2e39c7a|8
ACCTTCCCAGGTAACAAACCATACCAACTTTCGATCTCTGTAGATCTGTTCTCTAAACGAACAATGTTTGTTTTTGTTTTATTGCCACTAGTCTAGTCAG
TGTGTTAATCTTACAACCAGAACTCAATTACCCCTGCATACACTAATTCTTTCACACGTGGTGTTTATTACCCTGACAAAGTTTTCAGATCCTCAGTTTT
TACATTCAACTCAGGACTTGTTCTTACCTTTTTTTCCAATGTTACTTGGTTCCATGCTATACATGGGTTGGGACCAATGGTACTAAGAGGTTTGATAACC
CTGTCCTACCATTTAATGATGGTGTTTATTTTGCTTCCACTGAGAAGTCTAACATAATAAGAGGCTGGATTTTGGTACTACTTTAGATTCGAAGACCCAG
TCCCTACTTATTGTTAATAACGCTACTAATGTTGTTATTAAAGTCTGTGTGAATTTCAATTTTGTAATGATCCATTTTGGGTGTTTATTACCACAAAACA
ACAAAAGTTGGATGGAAAGTGAGTTCAGAGTTTATTCTAGTGCGAATAATTGCACTTTGAATATGTCTCTCAGCCTTTTTTCTTATGGACCTTGAAGGAA
AACAGGGTAATTTCAAAAAAATTCTTAGGGAATTTGTGTTTAAGAATATTGATGGTTATTTTAAAATATATTTTAAGCACACGCCTATTAATTTAGTGCG
TGATCTCCCTCAGGGTTTTTCGGCTTTAGAACCATTGGTAGATTTGCCAATAGGTATTAACATCACTAGGTTCAAACTTTACTTGCTTTACATAGAAGTT
ATTTGACTCCTGGTGATTCTTTTCAGGTTGGACAGCTGGTGCTGCAGCTTATTATGTGGGTTATCTTCAACCTAGGACTTTCTATTAAAATATAATGAAA
ATGGAACCATTACAGATGCTGTAGACTGTGCACTTGACCCTCTCAGAAACAAAGTGTACGTTGAAATCCTTCACTGTAGAAAAAGGAATCTATCAAACTT
CTAACTTTAGAGTCCAACCAACAGAATCTATTGTTAGATTTCCTAATATTACAAACTTGTGCCCTTTGGTGAAGTTTTAACGCCACCAGATTTGCATCTG
TTTTATGCTTGGAACAGGAAGAGAATCAGCAACTGTGTTGCTGATTATTCTGTCCTATAATTCCGCATCATTTTCCACTTTTTAAGTGTTATGGAGTGTC
TCCTACTAAATTAAATGATCTCTGCTTTACTAATGTCTATGCAGATTCATTTGTAATTAGAGGTGATGAAGTCAGACAAATCGCTCCAGGGCAAACTGGA
AAGATTGCTGATTATAATTATAAATTACCAGATGATTTTACAGGCTGCGTTATAGCTTGGAATTCTAACAATCTTGATTCTAAGGTTGGTGGTAATTATA
ATTACCTGTATAGATTGTTTAGGAAGTCTAATCTCAAACCTTTGAGAGAGA
>9e85b9d7-ee8f-4307-88a7-acc68282a748|5
ATACCTTCCCAGGTAACAAAACCAACCAACTTTCGATCTTGTAGATCTGTTCTAAACGAACTTATGGATTTGTTTATGAGAATTTCACAATTGGAACTGT
AACTTTGAAGCAAGGTGAAATCAAGGATGCTACTCCTTTCAGATTTTGTTCGCGCTACTGCAACGATACCGATACAAGCCTCACTCCCTTTCGGATGGCT
TATTGTTGGCGTTGCACTTCTTGCTGTTTTCAGAGCGCTTCCAAAATCATAACCCTCAAAAGAGATGGCAACTAGCACTCCCAAGGGTGTTCACTTTGTT
TGCATTTGCTGTTGTTGTTTGTAACAGTTTTACCTCACCTTTGCTCGTTGCTGCTGGCCTTGAAGCCCCTTCTCTATCTTTATGCTTTAGCTACTTCATT
GCAGAGTATAAACTTTGTAAGAATAATAATGAGGCTTTGGCTCTGCTGGAAATGCCGTTCCAAAAACCATACATTTTATGATGCCAACTATTTTGCTGGC
ATACTAATTGTTACGACTATTGTATACCTTACAATAGTGTATCTTTTCAATTGTCATTTCAGGTGATGGCACAACAAGTCCTATTTCTGAACATGACTAC
CAGATTGGTGGTTATACTGAAAAATGGGAATCTGGAGTAAAAGACTGTGTTGTATTACACAGTTACTCATACAGACTACCAGCTGTACTCAACTCAATTG
AGTACAGACACTGGTGTTGAACATGTTACCTTTCATCTACAATAAAAATTGTTGATGAGCCTGAAGAACATGTCCAATTACAATCGACGGTTCATCCAGA
GTTGTTAATCCAGTAATGGAACCAATTTATGATGAACCGACGACGACTACTAGCGTGCCTTTGTAAGCACAAGCTGATGAGTACGAACTTATGTACTCAT
TCGTCGAGAAGAGACAGGTACGTTAATAGTTAATAGCGTACTTCTTGCTTTCGTGGTATTCTTGCTGTTACACTAGCCATCCTTACTGCGCTCGATTGTG
TGCGTACTGCTGCAATTGTTAACGTGAGTTTGTAAAACCTTTCTTTACGTTTACTCGTGTTAAAAATCTGAATTCTAGAGTTCCTGATTTCTGGTCTAAA
CGAACTAATATTATATTAGTTTCTGTTTGGAACTTTAATTTTAGCCATGGCAGATTCCAACGGTACTATTACTCGTTGAAGAGCTTAAAAGCTCTTGAAC
AATGGAACCTAGTAATAGGTTTCCTATTCCTTACATGGATTTGTTCTTCTACAATTTGCCTATGCCAACAGGAATAGGTTTGTATATAATTAAGTTAATT
TTCCTTTGGCTGTTATGGCCAGTAACTTTAGCTTGTTTTGTGCTTGCTGCTGTTTACAGAATAAATTGGATCACCGGTGGAATTGCTATCGCAATGGCTT
GTCTTGTAGGCTTGATGTGGCTCAGCTACTTCATTGCTTTCTTCAGACTGTTTGCGCGTACGCGTTCCATGTGGTCATTCAATCCAGAAACTAACATTCT
CAACGTGCCACTCCATGCCACTATTTGACCAGACCGCTTCTAGAAAGTGAACTCGTAATCGGAGCTGTGATCCTTTCGTGGACATCTTCGTATTGCTGGA
CACCATCTAGGACGCTGTGACATCAAGGACCTGCCTAAAGAAATCACTGTTGCTACATCACGAACGTCTTATTACAAATTTGGGAGCTCGCAGCGTGTAG
CAGGTGACTCAGGTTTTTGCTGCATACAGTCGCTACAGGATTGGCAACTATAAATTAAACACAGACCATTCCAGTAGCAGTGACAATATTGCTTTGCTTG
TACAGTAAGTGACAACAGATGTTTCATCTCGTTGACTTTCAGGTTACTATAGCAGAGATATTACTAATTATGAGGACTTTTTAAAGTTTCCATTTGGAAT
CTTGATTACATCATAAACCTCATAATTAAAAATTTATCTAAGTCACTAACTGAGAATAAATATTTCTCAATTAGATGAAGAGCAACCAATGGAGATTGAT
TAAACGAACATGAAAATTATTCTTTTTTTGGCACTGATAACACTCGCTATTCTGTGAGCTTTATCACTACCAAGAGTGTGTTAGAGGTACAACAGTACTT
TAAAAGAACCTTGCTTTCTGGAACATACGAGGGCAATTCACCATTCATCCTCTAGCTGATAACAAATTTGCACTGACTTGCTTTAGCACTCAATTTGCTT
TTGCTTGTCCTGACGGCGTAAAACACGTCTATCAGTACGTGCCAGATCAGTTTTCACCTAAACTGTTTCATCAGACAAGAGGAAGTTCAAGAACTTTACT
CTCCAATTTTTTTATTGTTGCGGCAATAGTGTTTATAACACTTTGCTCACATCAAAAGAAAGACAGAATGATTGAACTTCATTAATTGACTTCTATTTGT
GCTTTTTAGCCTTTGCTATTCCTTGTTTTTAATTATGCTTATTATCTTTTGGTTCTCACTTGAACTGCAAGATCATAATGAAACTTGTCACGCCTAAACG
AACATGAAATTTCTTGTTTTCTTAGGAATCATCACAACTGTAGCTGCATTTCACCAAGAATGTAGTTTACAGTCATGTACTCAACATCAACCATATGTAG
TTGATGACCCGTGTCCTATCACTTCTATTCTAAATGGTATATTAGAGTAGGAGCTAGAAATCAGCACCTTTAATTGAATTGTGCGTGGATGAGGCTGGTT
CTAAATCCCATTCAGTACATCGATATCGGTAATTATACAGTTTCCTGTTTACCTTTTTACAATTAATTGCCAGGAACCTAAATTGGGTAGTCTTGTAGTG
CGTTGTTCGTTTATGAAGACTTTTTAGAGTATCATGATGTTCGTGTTGTTTTAGATTTCATCTAAACGAACAAACTAAAATGTCTGATAATGGACCCCAA
AATCAGCGAAATGCACCCCGCATTACGTTTGGTGGACCTCAGATTCAACTGGCAGTAACCAGAATGGAGAACGCAGTGGGGCGCGATCAAAACAACGTCG
GCCCCAAGGTTTACCCAATAATACTGCGTCTTGGTTCACCGCTCACTCAACATGGCAAGGAAGACCTTAAATTCCCTCGAGGACAAGGCGTTCCAATTAA
CAATGCTGCAATCGTGCTACATTCCAAGGAACAACTATTGCCAAAAGGCTTTTACGCAGAAGGGAGCAGAGGCGGCAGTCAAGCCTCTTCTCGTTCCCAT
CACGTAGTGCAACAGTTTAAGAAATTTCAACTCCAGGCAGCAGTAGGGAACTTTTCCTGCTGCTAGAATGGCTGGCAATGGCGGTGATGCTGCTCTTGCT
TTGCTGCTGCTTGACAGATTGAACCAGCTTGAGAGCAAAATGTCTGGTAAAGGCCAACAACAACAAGGCCAAACTGTCACTAAGAAATTGCTGCTGAGGC
TTCTAAGAAGCCTCGGCAAAACGTACTGCCACTAAAGCATACAATGTAACACAAGCTTTCGGCAGACGTGGTCCAGAACAAACCCAAGGAAATTTTGGGG
ACCAGGAACTAATCAGACAAGGAACTGATTACAAACATTGGCCGCAAATTGCACAATTTGCCCCAGCGCTCAGCGTTTCGGAATGTCGCGCATTGGCATG
GAAGTCACACCTCGGGAACGTGGTTGACCTACACAGGTGCCATCAAATTGGATGACAAAGATCCAAATTTTAAAGATCAAGTCATTTTGCTGAATAAGCA
TATTGACGCATACAAAACATTCCCACCAACAGAGCCTAAAAAGGACAAAAGAAGAAGGCTGATGAAACTCAAGCCTTCAAGAGACAGAAGAAACAGCAAA
CTGTGACTCTTTTCCTGCTGCAGATTTGGATGATTTCTCCAAACAATTGCAACAATCCATGAGCAGTGCTGACTCAACTCAGGCCTAAACTCATGCAGAC
ACCAAGGCAGATGGGCTATATAAACGTTTCGCTTTTCCGTTTACGATATAGTCTACTCTTGTGCAGAATGAATTCTCGTAACTACATAGCACAAGTAGAT
GTAGTTAACTTTAATACATAGCAATCTTTAATCAGTGTAACATTAGGGAGGACTTGAAAGAGCCATTTCTTAGGCCACGCGGAGTACGATCGAGTGTACA
GTGAACAATGAGAGCTGCCTATATGGAAGAGCCCTAATGTGTAAAATTAATTTTAGTAGTGCTATCCCATGTGATTTTAATAGCTTTTAGGAGAATGACA
AAAAT
>2a4da4d4-2d2a-43a1-8936-63da15aabb88|5
TGTAACAGTTTACTTCACACCTTTTGCTCGTTGCTGCTGGCCTTGAAGCCCCTTCTTTATCTTTATTATGCTTAGTTTACTTCACTTGCAGAGTATAAAC
TTTGTAAGAATAATAATGAGGCTTTGGCTTTGCTGGAAAATGCCGTTCCAAAAACCCATACTTTATGATGCCATTATTTTCTTTGCTGGCATACTAATTG
TTACGACTATTGTATACCTTACAATAGTGTAACTCTTCAATTGTCATTACTTCAGGTGATGGCACAACAAGTCCTATTTTGAACATGACTCCAGAGATTG
GTGGTTATACTGAAATGGGAATCTGGAGTAAAAGACTGTGTTGTACTACACAGTTACTCACTTCAGACTATTACCAGCTGTACTCACTCAATTGAGTACA
GACATTGGTGTTGAACTATGTTACCTTCTTCATACAATAAAATTGTTGATGAGCCTGAAGAACATGTCCAAATTCACAATCGACGGTTCATCCGGAGTTG
TTAATCCAGTAATGGAACCAATTTATGATGAACCGACGACGACGACTAGCGTGCCTTTGTAAGCAAGCTGATGAGTACGAACTTATGTACTCATTCGTTT
TTAGAAGAGACAGGTACGTTAATAGTTAATAGCGTACTTTTCTTGCTTTCGTGGTATTCTTGCTGTTACACTAGCCATCCTTGCGCTTCGATTGTGTGCG
TACTGCTGCAATATTGTTAACGTGAGTCTTGTAAAACCTTCTTTTACGTTTACTCTCGTGTTAAAAATCTGAATTCTTTCTAGAGTTCCTGATCTTCTGG
TCTAAACGAACTAATTATATTAGTTTCTGTTTGGAACTTTAATTTTAGCCATGGCAGATTCCAACGGTACTACCGTTGAAGAGCTTAAAAAGCTCTTGAA
CAATGGAACCTAGTAATAGGTTTCCTATTCCTTTACATGGATTTGTTCTTACAATTTGCCTATGCCACAGGAATAGGTTTTTGTATATAATTAAGTTAAT
TTTCCTTTGGCTGTTATGGCCAGTAACTTTAGCTTGTTTTGTGCTTGCTGCTGTTTACAGAATAAATTGGATCACCGGTGGAATTGCTATCGCAATGGCT
TGTCTTGTAGGCTTGATGTGGCTCAGCTACTTCATTGCTTTTTTCAGACTGTTTGCGCGTACGCGTTCCATGTGGTCATTCAATCCAGAAACTAACATTC
TCAACGTGCCACTCCATGGCATTATTTTGACCAGACCGCTTCTAGAAAGTGAACTCGTAATCGGAGCTGTGATCCTTCGTGGACATCTTCGTATTGCTGG
ACACCATCTAGGACGCTGTGACATCAAGGACCTGCCTTAAGAAATCACTGTTGCTACATCACGAACGCTTTCTTATTACAAATTGGGAGCTCGCAGCGTG
TAGCAGGTGACTCAGGTTTTGCTGCATACAGTCGCTACAGGATTGGCAACTATAAATTAAACACAGACCATTCCAGTAGCAGTGACAATATTGCTTTGCT
TGTACAGTAAGTGACAACAGATGTTTCATTATTCGTTGACTTCAGGTTACTATAGCAGAGATATTAATTATTATGAGGACTTTTAAAGTTTCCATTTGGA
ATCTTGATTACATCATAAACCTCATAATTAAAAATTTATCTAAGTCACTAACTGAGAATAAATATTCTCAATTAGATGAAGAGCAACCAATGGAGATTGA
TTAAACGAACATGAAAATTATTCTTTTTTGGCACTGATAACATCGCTACTTGTGAGCTTTATCACTACCAAGAGTGTGTTAGAGGTACAACAGTACTTTT
AAAAGAACCTTGCTCTTTTCTGGAACATACGAGGGGCAATTCACCATTTTCATCCTCTAGCTGATAACAAATTTGCACTGACTTGCTTTAGCACTCAATT
TGCTCTGCTTTGCTTGTCCTGACGGCGTAAAACACGTCTATCAGTTACGTGCCAGATCAGTTTCACCTAAACTGTTTTCAGACAAGAGGAAGTTCAAGAA
CTTTACTCCAATTTTTATTGTTGCGGCAATAGTGTTTATAACACTTTGCTCACACTCAAAAGAAAGACAGAATGATTGAACTTCATTAATTGACTTCTAT
TTGTGCTTTTTAGCCTTTCTGCTATTCCTTGTTTAATTATGCTTATTATCTTTTGGTTTTCACTTGAACTGCAAGATCATAAATGAAACTTGTCACGCCT
AAACGAACATGAAATCTTGTTTTCTTAGGAATTTTATTTTACAACTGTAGCTGCATTTCACCAAGAATGTAGTTACAGTCATGTACTCAACATCAACCAT
ATGTAGTTGATGACCCGTTGTCCCTATTCACTTCTATTCTAAATGGTATATTAGAGTAGGAGCTAGAAAATCAGCACCTTTAATTGAATTGTGCGTGGAT
GAGGCTGGTTCTAAATCACCCATTCAGTACATCGATATCGGTAATTATACAGTTTCCTGTTTACCTTTTACAATTAATTGCCAGGAACCCTAAATTGGGT
AGTCTTGTAGTGCGTTGTTCGTTCTATGAAGACTTTTTAGAGTATCATGACGTTCGTGTTGTTTTAGATTTCATCTAAACGAACAAACTAAAATGTCTGA
TAAATGGACCCAAAATCAGCGAATGCACCCGCATTACGTTTGGTGGACCTCAGATTCAACTGGCAGTAACCAGAATGGAACGCAGTAGGGCGCGATCAAA
ACAACGTCGGCCCCAAGGTTTACCCAATAATACTGCGTCTTGGTTTCCGCGCTCAACCAACATGGCAAGGAAGACCTTAAATTCCCTCGAGGACAAGGCG
TTCCAATTAACACCAATAGCAGTCCAGATGACCAAATTGGCTACTACCGAAGAGCTACCAGACGAATTCGTGGTGGTGACGGTAAAATGAAAGATTCAGT
CCAAGATGGTATCTCTACTACCTAGGAACTGGGCCAGAAGCTGGACTTCCCTATGGTGCTAACAAAGACGGCATCATATGGGTTGCAACTGAGGGAGCCT
TGAATACACCAAAAGATCACATTGGCACCCGCAATCCTGCTAACAATGCTGCAATCGTGTGCAACTTCCTCAAGGAACATATTGCCAAAAGGCTTTTACG
CAGAAGGGAGCAGAGGCGGCAGTCAAGCCTCTTCTCGTTCCTCATCACGTAGTCGCAACAGTTTAAGAAATTCAACTCCAGGCAGCAGTAGGGGACTTCC
TGCTAGAATGGCTGGCAATGGCGGTGATGCTGCTCTTGCTTTGCTGCTGCTTGACAGATTGAACCAGCTTGAGAGCAAAATGTCTGGTAAAGGCCAACAA
CAACAAGGCCAAACTGTTTAAGAATCTGCTGCTGAGGCTTCTAAGAAGCCATGGCAAAAACGTACTGCCACTAAAGCATACAATGTAACACAAGCTTCGG
CAGACGTGGTCCAGAACAAACCCAAGGAAATTTTGGGGACCAGGAACTAATCAGACAAGGAACTGATTACAAACATTGGCCGCAAATTGCACAATTTGCC
CCAGCGCTTCAGCGTTTCGGAATGTCGCGCATTGGCATGGAAGTCACACTTTTCGGGAACGTGGTTGACCTACACAGGTGCCATCAAATTGGATGACAAA
GA
>e66e4c9b-9901-49a6-a86a-ac23a0e975a9|5
TATGCCAACAGGAATAGGTTTTGTATATAATTAAGTTAATTTTCCTTTGGCTGTTATGGCCAGTAACTTTAGCTTGTTTTGTGCTTGCTGCTGTTTACAG
AATAAATTGGATCACCGGTGGAATTGCTATCGCAATGGCTTGTTTTGTAGGCTTGATGTGGCTCAGCTACTTCATTGCTTCTTTCAGACTGTTTGCGCGT
ACGCGTTCCATGTGGTCATTCAATCCAGAAACTAACATTCCAACGTGCCACTCCATGGCACTATTTTGACCAGACCGCTTTTAGAAAGTGAACTCGTAAT
CGGAGCTGTGATCCTTCGTGGACATCTTCGTATTGCTGGACACCATCTAGGACGCTGTGACATCAAGGACCTGCCTAAAGAAATCACTGTTGCTACATCA
CGAACGCTTCTTATTACAAATTGGGAGCTTCGCAGCGTGTAGCAGGTGACTCAGGTTTTGCTATACAGTCGCTACAGGATTGGCAACTATAAATTAAACA
CAGACCATTCCAGTAGCAGTGACAATATTGCTTTGCTTGTACAGTAAGTGACAACAGATGTTTCATCTCGTTGACTTTTCAGGTTACTATAGCAGAGAGA
TATTAATTATTATGAGGACTTTTAAAGTTTCCATTTGGAATCTTGATTACATCATAAACCTCATAATTAAAAATTTATCTAAGTCACTAACTGAGAATAA
ATATTTTCAATTAGATGAAGAGCAACCAATGGAGATTGATTAAACGAACATGAAAATTATTTTTTTTGGCACTGATAACACTCGCTACTTGTGAGCTTTA
TCACTACCAAGAGTGTGTTAGAGGTACACAGTACTTTTAAAAGAACCTTGCTCTCTGGAACATACGAGGGCAATTCACCATTTCATCCTCTAGCTGATAA
CAAATTTGCACTGACTTGCTTTAGCACTCAATTTGCTTTTGCTTGTCCTGACGGCGTAAACACGTCTATCAGTTACGTGCCAGATCAGTTCACCTAAACT
GTTCATCAGACAAGAGGAAGTCAAGAACTTTACTCTCCAATTTTTATTGTTGCGGCAATAGTGTTTATAACACTTTGTCACACTCAAAAGAAAGACAGAA
TGATTGAACTTCATTAATTGACTTCTATTTGTGCTTTTTTAGCCTTTCTGCTATTCCTTGTTTTAATTATGCTTATTATCTTTTGGTTCTCTTGAACTGC
AAGATCATAATGAAACTTGTCACGCCTAAACGAACATGAAATTTCTTGTTTAGGAATATACAACTGTAGCTGCTGCATTTCACCAAGAATGTAGTTTCAA
GTTATGTACTCAACATCAACCATATGTAGTTGATGACCGTGTCCTATTCACTTCTATTCTAAATGGTATATTAGAGTAGGAGCTAGAAAATCAGCACCTT
TAATTGAATTGTGCGTGGATGAGGCTGGTTCTAAAATCACCCATTCAGTACATCGATATCGGTAATTATACAGTTTCCTGTTTACCTTTACAATTAATTG
CCAGGAACCTAAATTGGGTAGTCTTGTAGTGCGTTGTTCGTTCTATGAAGACTTTTAGAGTATCATGACGTTCGTGTTGTTTTAGATTTCATCTAAACGA
ACAAACTAAAATGTCTGATAATGGACCCCAAAATCAGCGAAATGCACCCCGCATTACGTTTGGTGGACCTCAGATTCAACTGGCAGTAACCAGAATGGAG
A
>1a685f6c-7ca4-4c90-ae8d-11d76635d419|6
ATACCTTTCCCAGGTAACAAACCAACCAACTTTCGATCTCTAGATCTGTTTTAAACGAACATGAAAAATTATTCTTTTCTTGGCACTGATAACACTCGCT
ACTTGTGAGCTTTATCACTACCAAGAGTGTGTTAGAGGTACAACAGTACTTTTAAAAGAACCTTGCTCTTCTGGAACATACGAGGGCAATTCACCATTTC
ATCCTCTAGCTGATAACAAATTTGCACTGACTTGCTTTAGCACTCAATTTGCTTTTGCTTGTCCTGACGGCGTAAAACACGTCTATCAGTTACGTGCCAG
ATCAGTTCACCTAAACTGTTATCAGACAAGAGGAAGTTCAAGAACTTCACTCTCCAATTTTTATTGTTGCGGCAATAGTGTTTATAACACTTTGCTCCAC
ACTCAAAAGAAAGACAGAATGATTGAACTTTCATTAATTGACTTCTATTTGTGCTTTTTAGCCTTTCTGCTATTCCTTGTTTTAATTATGCTTATTATCT
TTTGGTTCTTCACTTGAACTGCAAGATCATAATGAAACTTGTCACGCCTAAACGAACATGAAATTTCTTGTTTTTTAGGAATATCACAACTGTAGCTGCA
TTTCACCAAGAATGTAGTTTTACAAGTATGTACTCAACATCAACCATATGTAGTTGATGACCGTGTCCTATTCACTTCTATTCTAAATGGTATATTAGAG
TAGGAGCTAGAAAATCAGCACCTTTAATTGAATTGTGCGTGGATGAGGCTGGTTCTAAATCACCCATTCAGTACATCGATATCGGTAATTATACAGTTTC
CTGTTTACCTTTTACAATTAATTGCCAGGAACCTAAATTGGGTAGTCTTGTAGTGCGTTGTT
>b8379284-83fd-43cb-b575-200b4e5181bb|5
GCCGATATTAATTATGTTATTATCTTTTGGTTCACTTGAACTGCAAGATACAATGAAACTTGTCACGCCTAAACGAACATGAAATTTCTTGTTTTTTAGG
GAATATCAACTGTAGCTGCATTTCACCAAGAATGTAGTTTACAGTCTATGTACTCAACATCAACCATATGTAGTTGATGACCCGTGTCCTATTCACTTCT
ATTCTAAATGGTATTAGAGTAGGAGCTAGAAAATCAGCACCTTTAATTGAATTGTGCGTGGATGAGGCTGGTTCTAAAAATCACCCATTCAGTACATCGA
TATCGGTAATTATACAGTTTCACCTGTTTACCTCTACAATTAATTGCCAGGAACCTAAATTGGGTAGTCTTTGTAGTGCGTTGTTCGTTCTATGAAGACT
TTAGTATCATGACGTTCGTGTTGTTTTAGATTTCATCTAAACGAACAAACTAAAATGTCTGATAATGGACCCCAAAATCAGCGAAATGCACCCCGCATTA
CGTTTGGTGGACCCTCAGATTCAACTGGCAGTAACCAGAATGGAGAACGCAGTGGGGCGCGATCAAACAACGTCGGCCCAAGGTTTACCCAATAATACTG
CGTCTTGGTTTCACCGCTCTCACTCATCTGGCAAGGAAGACCTTAAATTCCCTCGAGGACAAGGCGTTCCAATTAACACCAATAGCAGTCCAGATGACCA
AATTGGCTACCGAAGAGCTACCAGACGAATTCGTGGTGGTGACGGTAAAATGAAAGATCAGTCCAAGATGGTATTCTACTACCTAGGGAACTGGGCCAGA
AGCTGGACTTCCCTATGGTGCTAACAAAGACGGCATCATATGGGTGCAACTGAGGGAGCCTTGAATACACCAAAAGATCACATTGGCACCCGCAATCCTG
CTAACAATGCTGCAATCGTGCTACTACTTCCTCAAGGAACAACATTGCCAAAAGGCTTTTACGCAGAAGGGAGCAGAGGCGGCAGTCAAGCCTCTTCTCG
TTCCTCATCACGTAGTCGCAACAGTTTAAGAAAATTCAACTCCAGGCAGCAGTAGGGGAACTTCTCCTGCTAGAATGGCTGGCAATGGCGGTGATGCTGC
TCTTGCTTTGCTGCTGCTTGACAGATTGAACCAGCTTGAGAGCAAAATGTCTGGTAAAGGCCAACAACAACAAGGCCAAACTGTCACTAAGAAATTGCTG
CAAAGGCTCTAAGAA
>60d3ba22-0aee-498e-96a4-c8176484545e|5
ATACCTTCCCAGGTAACAAACCAACCAACTTCGATTTCTTGTAGATCTGTTCTCTAAACGAACTAAATATTATTAGTTTTTGTTTGGAACTTAATTTTAG
CCATGGCAGATTCCAACGGTACTATTACCGTTGAAGAGCTTAAAAAGCTCTTGAACAATGGAACCTAGTAATAGGTTTCCTATTCCTTACATGGATTTGT
CTTTTACAATTTGCCTATGCCAACAGGAATAGGTTTTTGTATATAATTAAGTTAATTTCCTCTGGCTGTTATGGCCAGTAACTTTAGCTTGTTTTGTGCT
TGCTGCTGTTTACAGAATAAATTGGATCACCGGTGGAATTGCTATCGCAATGGCTTGTCTTGTAGGCTTGATGTGGCTCAGCTACTTCATTGCTTTCAAA
GCAGACTGTTTGCGCGTACGCGTTCCATGTGGTCATTCAATCCAGAAACTAACATTCAACGTGCCACTCCATGGCACTATCTGACCAGACCGTTCTAGAA
AGTGAACTCGTAATCGGAGCTGTGATCCTTCGTGGACATCTTCGTATTGCTGGACACCATCTAGGACGCTGTGACATCAAGGACCTGCCTAAAGAAATCA
CTGTTGCTACATCACGAACGCTTCTTATTACAAATTGGGAGCTTTCGCAGCGTGTAGCAGGTGACTCAGGTTTTGCTGCTGCATACAGTCGCTACAGGAT
TGGCAACTATAAATTAAACACAGACCATTCCAGTAGCAGTGACAATATTGCTTTGCTGTACAGTAAGTGACAACAGATGTTTCATCTCGTTGACTTTCAG
GTTACTATAGCAGAGATATTACTAATTATTATGAGGACTTTTTAAAGTTTCCATTTGGAATCTTGATTACATCATAAACCCTCATAATTAAAAATTTATC
TAAGTCACTAACTGAGAATAAATATTTCAATTAGATGAAGAGCAACCAATGGAGATTGATTAAACGAACATGAAAATTATTCTTTTCTTGGCACTGATAA
CACTCGCTACTCTGTGAGCTTTATCACTACCAAGAGTGTGTTAGAGGTACAACAGTACTTTAAAAGAACCTTGCTCTCTGGAACATACGAGGGCAATCAC
CATTTCATCCTCTAGCTGATAACAAATTTGCACTGACTTGCTTTAGCACTCAATTTGCTTTTGCTTGTCCTGACGGCGTAAACACGTCTATCAGTTACGT
GCCAGATCAGTTTCACCTAAACTGTTCATCAGACAAGAGGAAGTCAAGAACTTTACTCTCCAATTTTTTTTTATTGTTGCAGCAATAGTGTTTATAACAC
TTTGTTCACACTCAAAAGAAAGACAGAATGATTGAACTTTCATTAATTGACTTCTATTTGTGCTTCTTAGCCTTTCTGCTATTCCTTGTTTAATTATGCT
TATTATTTTTGGTCACTTGAACTGCAAGATCATAATGAAACTTGTCACGCCTAAACGAACATGAAATTTCTTGTTTCTTTAGGAATATTCAACTGTAGCT
GCATTTCACCAAGAATGTAGTTTACAGTCATGTACTCAACATCAACCATATGTAGTTGATGACCCCGTGTCCTATTCTCACTTCTTCTCTAAATGGTATA
TTAGAGTAGGAGCTAGAAAATCAGCACCTTTAATTGAATTGTGCGTGGATGAGGCTGGTTCTAAATCACCCATTCAGTACATCGATATCGGTAATTATAC
AGTTTCCTGTTTACCTTTTACAATTAATTGCCAGGAACCTAAATTGGGTAGTCTTGTAGTGCGTTGTTCGTTCTATGAAGACTTTAGAGTATCATGACGT
TCGTGTTGTTTTAGATTTCATCTAAACGAACAAACTAAAATGTCTGATAATGGACCCAAAATCAGCGAAATGCACCCCGCATTACGTTTGGTGGACCTCA
GATCAACTGGCAGTAACCAGAATGGAGAACGCAGTGGGGCGCGATCAAACAACGTCGGCCCCAAGGTTTACCCAATAATACTGCGTCTTGGTTCACCGCT
CACTTCAATGGCAAGGAAGACCTTAAATTCCCTCGAGGACAAGGCGTTCCAATTAACACCAATAGCAGTCCAGATGACCAAATTGGCTACTACGAAGAGC
TACCAGACGAATTCGTGGTGGTGACGGTAAAATGAAAGATCAGTCCAAGATGGTATTCTACTACCTAGGAACTGGGCCAGAAGCTGGACTTCCCTATGGT
GCTAACAAAAGACGGCATCATATGGGTTGCAACTGAGGGAGCCTTGAATACACCAAAAGATCACATTGGCACCCGCAAATCCTGCTAACAATGCTGCAAT
CGTGCTACAACTTCCAAGGAACAACATTGCCAAAAGGCTTTTACGCAGAAGGAGCAGAGGCGGCAGTCAAGCCTCTTCTCGTTCCTCATCACGTAGTCGC
AACAGTTTAAGAAATTTCAACTCCAGGCAGCAGTAGGGGAACTTTCCCTGCTAGAATGGCTGGCAATGGCGGTGATGCTGCTCTTTGCTGCTGCTTGACA
GATTGAACCAGCTTGAGAGCAAAATGTCTGGTAAAGGCCAACAACAACAAGGCCAAACTGTCACTAAGAAATTGCTGCTGAGGCTTCTAAGAAGCCATGG
CAAAACGTACTGCCACTAAAGCATACAATGTAACACAAGCTTCGGCAGACGTGGTCCAGAACAAACCCAAGGAAATTTTGGGGACCAGGAACTAATCAGA
CAAGGAACTGATTACAAACATTGGCCGCAAATTGCACAATTTGCCCCAGCGCTTCAGCGTTTTCGGAATGTCGCGCATTGGCATGGAAGTCACACCTTCG
GGAACGTGGTTGACCTACACAGGTGCCATCAAATTGGATGACAAAGATCCAAATTCGAAGATCAAGTCATTTTGCTGAATAAGCATACTGACGCATACAA
AAACATTCCCACCAACAGAGCCTAAAAAGGACAAAAGAAGAAGGCTGATGAAACTCAAGCACCACCGCAGAGACAGAAGAAACAGCAAACTGTGACTCTT
CTTCCTGCTGCAGATTTGGATGATTTCCAAACAATTGCAACAATCCATGAGCAGTGCTGACTCAACTCAGGCCTAAACTCATGCAGACATAAGGCAGATG
GGCTATATAAACGTTTTCGCTTTTCCGTTTACGATATATAGTCTACTTGTGCAGAATGAATCTCGTAACTACATAGCACAAGTAGATGTAGTTAACTTTA
ATCTCACATCTAGCAATCTTTAATCAGTGTGTAACATTTAGGGAGGACTTGAAAGAGCCACCATTTTCACCGAGGCCACGCGGAGTACGATCGAGTGTAC
AGTGAACAATGCTGGGAGAGCTGC
>a91417a8-9a9a-41c4-ae89-85842d3da2f0|7
ATACCTTCCCAGGTAACAAACCAACCAACTTTTCGATCTCTTGTAGATCTGTTCTCTAAACGAACATGAAATTTCTTGTTTTTTAGGAATCATCACAACT
GTAGCTGCATTTCACCAAGAATGTAGTTTACAAGTATGTACTCAACATCAACCATATGTAGTTGATGACCCGTAGTCCTATTCACTTCTATTCTAAATGG
TATATTAGAGTAGGAGCTAGAAAAATCAGCACCTTTAATTGAATTGTGCGTGGATGAGGCTGGTTCTAAATCACCCATTCAGTACATCGATATCGGTAAT
TATACAGTTTCCTGTTTACCTTTTACAATTAATTGCCAGGAACCTAAATTGGGTAGTCTTGTAGTGCGTTGTTCGTTCTATGAAGACTTTTAGAGTATCA
TGACGTTCGTGTTGTTTTAGATTTCATCTAAACGAACAAACTAAAATGTCTGATAATGGACCCCAAAATCAGCGAAATGCACCCGCATTACGTTTGGTGG
ACCCTCAGATTCAACTGGCAGTAACCAGAATGGAGAACGCAGTGGGGCGCGATCAAAACAACGTCGGCCCCAAGGTTTACCCAATAATACTGCGTCTTGG
TTTCACCGCTCACTCAACATGGCAAGGAAGACCTTAAATTCCCTCGAGGACAAGGCGTTCCAATTAACACCAATAGCAGTCCAGATGACCAAATTGGCTA
CCGAAGAGCTACCAGACGAATTCGTGGTGGTGACGGT
>93f9be99-489e-42c4-8515-ac468684acf3|13
ATACCTTCCCAGGTAACAAACCAACCAACTTTCGATTTCTTGTAGATCTGTTCTCTAAACGAACATGAAAATTATTCTTTTCTTGGCACTGATAACACTC
GCTACTCTGTGAGCTTTATCACTACCAAGAGTGTGTTAGAGGTACAACAGTACTTTAAAAGAACCTTGCTTTCTGGAACATACGAGGGCAATCACCATTT
CATCCTCTAGCTGATAACAAATTTGCACTGACTTGCTTTAGCACTCAATTTGCTTTTGCTTGTCCTGACGGCGTAAAACACGTCTATCAGTTACGTGCCA
GATCAGTTCACCTAAACTGTTCATCAGACAAGAGGAAGTTCAAGAACTTTACTCTCCAATTTTTTTATTGTTGCGGCAATAGTGTTTATAACACTTTGTC
ACACTCAAAAGAAAGACAGAATGATTGAACTTTTCATTAATTGACTTCTATTTGTGCTTTTTAGCCTTTCTGCTATTCCTTGTTTTAATTATGCTTATTA
TTTTTGGTTTCACTTGAACTGCAAGATCATAATGAAACTTGTCACGCCTAAACGAACATGAAATTTCTTGTTTTTTAGGAATCATCTACAACTGTAGCTG
CATTTCACCAAGAATGTAGTTTACAGTCATGTACTCAACATCAACCATATGTAGTTGATGACCCGTGTCCTATTCACTTCTATTCTAAATGGTATATTAG
AGTAGGAGCTAGAAAATCAGCACCTTTAATTGAATTGTGCGTGGATGAGGCTGGTTCTAAATCACCCATTCAGTACATCGATATCGGTAATTATACAGTT
TCCTGTTTACCTTTTACAATTAATTGCCAGGAACCTAAATTGGGTAGTCTTGTAGTGCGTTGTTCGTTCTATGAAGACTTTTTAGAGTATCATGACGTTC
GTGTTGTTTTAGATTTCATCTAAACGAACAAACTAAAATGTCTGATAATGGACCCCAAAATCAGCGAAATGCACCCCGCATTACGTTTGGTGGACCTCAG
ATTCAACTGGCAGTAACCAGAATGGAGAACGCAGTGGGCGCGATCAAAACAACGTCGGCCCCAAGGTTTACCCAATAATACTGCGTCTTGGTTCACCGCT
CTCACTTTACATGGCAAGGAAGACCTTAAATTCCCTCGAGGACAAGGCGTTCCAATTAACACCAATAGCAGTCCAGATGACCAAATTGGCTACTACCGAA
GAGCTACCAGACGAATTCGTGGTGGTGACGGTAAAATGAAAGATCTCAGTCCAAGATGGTATTTCTACTACCTAGGAACTGGGCCAGAAGCTGGACTTCC
CTATGGTGCTAACAAAGACGGCATCATATGGGTTGCAACTGAGGGAGCCTTGAATACACCAAAAGATCACATTGGCACCCGCAATCCTGCTAACAATGCT
GCAATCGTGCTACAAACTTCCAAGGAACAACATTGCCAAAAGGCTTTTACGCAGAAGGGAGCAGAGGCGGCAGTCAAGCCTCTTCTCGTTCCTCATCACG
TAGTCGCAACAGTTTAAGAAATTCAACTCCAGGCAGCAGTAGGGGAACTTCTCCTGCTAGAATGGCTGGCAATGGCGGTGATGCTGCTCTTGCTTTGCTG
CTGCTTGACAGATTGAACCAGCTTGAGAGCAAAATGTCTGGTAAAGGCCAACAACAACAAGGCCAAACTGTCACTAAGAAATTGCTGCTGAGGCTTCTAA
GAAGCCTCGGCAAAACGTACTGCCACTAAAGCATACAATGTAACACAAGCTTCGGCAGACGTGGTCCAGAACAAACCCAAGGAAATTTTGGGGACCAGGA
ACTAATCAGACAAGGAACTGATTACAAACATTGGCCGCAAATTGCACAATTTGCCCCAGCGCTTCAGCGTTCTTCGGAATGTCGCGCATTGGCATGGAAG
TCACACCTCGGGAACGTGGTTGACCTACACAGGTGCCATCAAATTGGATGACAAAGATCCAAATTTTAAAGATCAAGTCATTTGCTGAATAAGCATTGAC
GCATACAAAACATTCCCACCAACAGAGCCTAAAAAGGACAAAAAGAAGAAGGCTGATGAAACTCAAGCCTTACCGCAGAGACAGAAGAAACAGCAAACTG
TGACTCTTTTCCTGCTGCAGATTTGGATGATTTTCCAAACAATTGCAACAATCCATGAGCAGTGCTGACTCAACTCAGGCCTAAACTCATGCAGACCATA
CAAGGCAGATGGGCTATATAAACGTTTTCGCTTTTCCGTTTACGATATAGTCTACTCTTGTGCAGAATGAATTCTCGTAACATAGCACAAGTAGATGTAG
TTAACTTTAATCTCACATAGCAATCTTTAATCAGTGTGTAACATTAGGGAGGACTTGAAAGAGC
>93c6d8fc-f2c4-4f9f-827a-2caab3bae74a|5
ACCTTCCCAGGTAACAAACCAACCAACTTTCGATCTCTGTAGATCTGTTCTCTAAACGAACTAAATATTATATTAGTTTCTGTTTTGGAACTTTAATTTT
AGCCATTGGCAGATTCCAACGGTACTAACACCGTTGAAGAGCTTAAAAAGCTCTGAACAATGGAACCTAGTAATAGGTTTCCTATTCCTTACATGGATTT
GTTCTACAATTTGCCTATGCCAACAGGAATAGGTTTTTGTATATAATTAAGTTAATTTTCCTCTGGCTGTTATGGCCAGTAACTTTTAGCTTGTTTTGTG
CTTGCTGCTGTTTACAGAATAAATTGGATCACCGGTGGAATTGCTATCGCAATGGCTTGTTTGTAGGCTTGATGTGGCTCAGCTACTTCATTGCTTTTCA
GACTGTTTGCGCGTACGCGTTCCATGTGGTCATTCAATCCAGAAACTAACATTCTCAACGTGCCACTCCATGGCACTATTGTTGACCAGACCGCTTCTAG
AAAGTGAACTCGTAATCGGAGCTGTGATCCTTCGTGGACATCTCGTATTGCTGGACACCATCTAGGACGCTGTGACATCAAGGACCTGCCAAAGAAATCA
CTGTTGCTACATCACGAACGCTTCTTATTACAAATTGGGAGCTCAGCAGCGTGTAGCAGGTGACTCAGGTTTAGGTTTTGCTATATACAGTCGCTACAGG
ATTGGCAACTATAAATTAAACACAGACCATTCCAGTAGCAGTGACAATATTGCTTTGCTTGTACAGTAAGTGACAACAGATGTTTCATCTCGTTGACTTC
AGGTTACTATAGCAGAGATATTACTAATTATTATGAGGACTTTTTAAAGTTTCCATTTGGAATCTTGATTACATCATAAACCTCATAATTAAAAATTTAT
CTAAGTCACTAACTGAGAATAAAATATTCAATTAGATGAAGAGCAACCAATGGAGATTGATTAAACGAACATGAAAAAATTATTCTTTTCTTGGCACTGA
TAACACTTACTTGTGAGCTTTATCACTACCAAGAGT
>73ea937e-728c-458d-8bc9-bcebef176ee0|9
ATACCTTCCCAGGTAACAAACCAACCACCAACTTTCGATTTCTTGTAGATCTGTTCTAAACGAACAATGTTTGTTTTTTGTTTTATTGCCACTAGTCTCA
TAGTCAGTGTGTTAATTACAACCAGAACTCAATTACCCCTGCATACACTAATTCTTTCACACGTGGTGTTTATTACCCTGACAAAGTTTCAGATCCTCAG
TTTTACATTTCAACTCAGGACTTGTTCTTACCTTTTTTTCCAATGTTACTTGGTTCCATGCTATACATGTCTTTGGGACCAATGGTACTAAGAGGTTTGA
TAACCCTGTCCTACCATTTAATGATGGTGTTTATTTTGCTTCCACTGAGAAGTCTAACATAATAAGAGGCTGGATTTTGGTACTACTTTAGATTCGAAGA
CCCAGTCCCTACTTATTGTTAATAACGCTACTAATGTTGTTATTAAAGTCTGTGAATTTCAATTTGTAATGATCCATTTTTGGGTGTTTATTACCACAAA
AACAACAAAAGTTGGATGGAAAGTGAGTTCAGAGTTTATTCTAGTGCGAATAATTGCACTTTTGAATATGTCTCTCAGCCTTCTTATGGACCTTGAAGGA
AAACAGGGTAATTTCAAAATCTTTAGGGAATTTGTGTTTAAGAATATTGATGGTTATTTTTAAAATATATTTAAGCACACGCCTATTAATTTAGTGCGTG
ATCTCCCTCAGGGTTTTCGGCTTTAGAACCATTGGTAGATTTGCCAATAGGTATTAACATCACTAGGTTTCAAACTTTACTTGCTTTACATAGAAGTTAT
TTGACTCCTGGTGATTCTTTTTTCAGGTTGGACAGCTGGTGCTGCAGCTTATTATGTGGGTTATCTTCAACCTAGGACTTTTCTATTAAAATATAATGAA
AATGGAACCATTACAGATGCTGTAGACTGTGCTTGACCCTCTCAGAAACAAAGTGTACGTTGAAATCCTTCACTGTAGAAAAAGGAATCTATCAAACTTC
TAACTTTAGAGTCCAACCAACAGAATCTATTGTTAGATTTCCTAATATTACAAACTTGTGCCCTTTTGGTGAAGTTTTAACGCCACCAGATTTGCATCTG
TTTATGCTTGGAACAGGAAGAGAATCAGCAACTGTGTTGCTGATTATTCTGTCCTATATAATTCCGCATCATTTTCCACTTTAAGTGTTATGGAGTGTCT
CCTACTAAATTAAATGATCTCTGCTTTACTAATGTCTATGCAGATTCATTTGTAATTAGAGGTGATGAAGTCAGACAAATCGCTCCAGGGCAAACTGGAA
AGATTGCTGATTATAATTATAAATTACCAGATGATTTTACAGGCTGCGTTATAGCTTGGAATTCTAACAATCTTGATTTTAAGGTTGGTGGTAATTATAA
TTACCTGTATAGATTGTTTTAGGAAGTCTAATCTCAAACCTTTTGAGAGAGATATTTCAACTGAAATCTATCAGGCCGGTAGCACACCTTGTAATGGTGT
TGAAGGTTTTAATTGTTACTTTCCTTTACAATCATATGGTTCCAACCCACTAATGGTGTTGGTTACCAACCACAGAGTAGTAGTACTTTTTTTGAACTTC
TACATGCACCAGCAACTGTTTGTGGACCTAAAAGTCTACTAATTTGGTTAAAAACAAATGTGTCAATTCAACTTCAATGGTTTAACAGGCACAGGTGTTC
TTACTGAGTCTAACAAAAGTTTCTGCCTTTCCAACAATTTGGCAGAGACATTGCTGACACTACTGATGCTGTCCGTGATCCACAGACACTAAGATCTTGA
CATTACACCATGTTCTTTTGGTGGTGTCAGTGTTATAACACCAGGAACAATACTTCTAACCAGGTTGCTGTTTTCTTTATCAGGATGTTAACTGCACAGA
AGTCCCTGTTGCTATTCATGCAGATCAACTTACTCCTACTTGGCGTGTTTATTCTACAGGTTCTAATGTTTTTCAAACACGTGCAGGCTGTTTAATAGGG
GCTGAACATGTCAACAACTCATATGAGTGTGACATACCCATTGGTGCAGGTATATGCGCTAGTTATCAGACTCAGACTAATTCCTCCTTGGCGGGCACGT
AGTGTAGCTAGTCAATCCATCATTGCCTACACTATGTCACTTGGTGCAGAAAAATTCAGTTGCTTACTCTAATAACTCTATTGCCATACCCACAAATTTT
ACTATTAGTGTTACCACAGAAATTCTACCAGTGTCTATGACCAAGACATCAGTAGATTGTACAATGTACATTTGTGGTGATTCAACTGAATGCAGCAATC
TTTGTTGCAATATGGCAGTTTTTGTACACAATTAAACCGTGCTTTAACTGGAATAGCTGTTGAACAAGACAAAAACACCCAAGAAGTTTTTGCACAAGTC
AAACAAATTTACAAAACACCACCAATTAAAGATTTTGGTGGTTTTAATTTTTCACAAATATTACCAGATCCATCAAAACCAAGCAAGAGGTCATTTATTG
AAGATCTACTTTTTCAACAAAGTGACACTTTGCAGATGCTGGCTTCATCAAACAATATGGTGATTGCCTTGGTGATATTGCTGCTAGAGACCTCATTTGT
GCAAAAGTTTAACGGCCTTACTGTTTTGCCACCTTTGCTCACAGATGAAATGATTGCTCAATACACTTTGCACTGTTAGCGGGTACAATCACTTCTGGTT
GGACCTTTGGTGCAGGTGCTGCATTACAAATACCATTTGCTATGCAAATGGCTTATAGGTTTAATGGTATTGGAGTTACACAGAATGTTCTATGAGAACC
AAAAAATTGATTGCCAACCAATTTAATAGTGCTATTGGCAAAATTCAAGACTCACTTTCCACAGCAAGTGCACTTGGAAAACTTCAAGATGTGGTCAACC
AAAATGCACAAGCTTTAAACACGCTTGTAAACAACTTAGCTCCAATTTGGTGCAATTCAAGTGTTTTAAATGATATCCTTTCACGTCTTGACAAAGTTGA
GGCTGAAGTGCAAATTGATAGGTTGATCACAGGCAGACTTCAAAAGTTTGCAGACATATGTGACTCAACAATTAATTAGAGCTGCAGAAATCAGAGCTTC
TGCTAATCTTGCTGCTACTAAAATGTCAGAGTGTGTACTTGGACAATCAAAAGAGTTGATTTTTTGTGGAAAGGGCTATCATTTTATGTCCTTCCCTCAG
TCAGCACCTCATGGTGTAGTCTTGCATGTGACTTATGTCCCTGCACAAGAAAAGAACTTTTCAACTGCTCCTGCCATTTGTCATGATGGAAAAGCACACT
TTTCCTCCGTGAAGGTGTCTTGTTTCAAATGGCACACACTGGTTTGTAACACAAAGGAATTTTATGAACCACAAATCATTACTACAGACAACACATTTGT
GTCTGGTAACTGTGATGTTGTAATAGGAATTGTCAACAACACAGTTTATGATCCTCTGCAACCTGAATTAGACTCATTCAAGGAGGAGTTAGATAAATAT
TTTAAGAATCATACATCACCAGATGTTGATTTAGGTGACATCTGGCATTAATGCTTCAGTTGTAAACATTTCAAAAAGAAATTGACCGCCTCAATGAGGT
TGCCAAGAATTTAAATGAATCTCATCGATCTCCAAGAACTTGGAAAGTATGAGCAGTATATAAAATGGCCATGGTACATTTGGCTAGGTTTTATAGCTGG
CTTGATTGCCATAGTAATGGTGACAATTATGCTTTGCTGTATGACCAGTTGCTGTAGTTGTCTCAAGGGCTGTTGTTTCTTGTGGATCCTGCTGCAAATT
TGATGAAGACGACTTTGAGCCAGTGCTCAAAGGAGTCAAATTACATTACACATAAACGAACTTATGGATTTGTTTATGAGAATCACAATTGGAACTGTAA
TTTTGAAGCAAGGTGAAATCAAGGATGCTACTCCTTTCAGATTTTGTTCGCGCTACTGCAACGATACCGATACAAGCCTCACTCCCTTTCGGATGGCTTA
TTGTTGGCGTTGCACTTCTTGCTGTTTTCAGAGCGCTTCCAAAATCATAACCCTCAAAAGAGATGGCAACTAGCACTCCAAGGGTGTTCACTTTGTTTGC
AACTTGCTGTTGTTGTTTGTAACAGTTACACACACCTTTTGCTCGTTGCTGCTGGCCTTGAAGCCCCTTCTCTATCTTTATGTTAGTCTACTTCTTGCAG
AGTATAAACTTGTAAGAATAATAATGAGGCTTTGGCTTTGCTGGAAATGCCGTTCCAAAAACCCATACTTTATGATGCCAACTATTTTCTTTGCTGGCAT
ACTAATTGTTACGACTATTGTATACCTTACAATAGTGTAACTCTTCAATTGTCATTACTTTCAGGTGATGGCACAACAAGTCCTATTTTGAACATGACTA
CCAGATTGGTGGTTATACTGAAAATGGGAATCTGGAGTAAAAGACTGTGTTGTATTACACAGTTACTTTTCAGACTATTACCAGCTGCTCAACTCAATTG
AGTACAGACACTGGTGTTGAACATGTTACCTTCATCTACAATAAAATTGTTGATGAGCCTGAAGAACATGTCCAAATTCACAAATCGACGGTTCATCCGG
AGTTGTTAATCCAGTAATGGAACCAATTTATGATGAACCGACGACGACTACTAGCGTGCCTTTGTAAGCACAAGCTGATGAGTACGAACTTATGTACTCA
TTCGTTAGAAGAAGAGACAGGTACGTTAATAGTTAATAGCGTACTTTTTTCTTGCTTTGTGGTATTCTTGCTAGTTACACTAGCCATCCTTACTGCGCTT
CGATTGTGTGCGTACTGCTGCAATATTGTTAACGTGAGTCTTGTAAAACCTTCTTTTTACGTTTACTCGTGTTAAAAATCTGAATTCTAGAGTTCCTGAT
TTCTGGTCTAAACGAACTAAATATTATATTAGTTTCTGTTTGGAACTTTAATTTTAGCCATGGCAGATTCCAACGGTACTATTACCGTTGAAGAGCTTAA
AAAGCTCTGAACAATGGAACCTAGTAATAGGTTTCCTATTCCTTACATGGATTTGTCTTTCTACAATTTGCCTATGCCAACAGGAATAGGTTTTTGTATA
TAATTAAGTTAATTTTCCTCTGGCTGTTATGGCCAGTAACTTTAGCTTGTTTGTGCTTGCTGCTGTTTACAGAATAAATTGGATCACCGGTGGAATTGCT
ATCGCAATGGCTTGTCTTGTAGGCTTGATGTGGCTCAGCTACTTCATTGCTTCTTTTCAGACTGTTTGCGCGTACGCGTTCCATGTGGTCATTCAATCCA
GAAACTAACATTCTTTCAACGTGCCACTCCATGGCACTATTTGACCAGACCGCTTCTAGAAAGTGAACTCGTAATCGGAGCTGTGATCCTTCGTGGACAT
CTTCGTATTGCTGGACACCATCTAGGACGCTGTGACATCAAGGACCTGCCTAAAGAAATCACTGTTGCTACATCACGAACGCTTCTTATTACAAATTGGG
AGCTCGCAGCGTGTAGCAGGTGACTCAGGTTTTGCTGCATACAGTCGCTACAGGATTGGCAACTATAAATTAAACACAGACCATTCCAGTAGCAGTGACA
ATATTGCTTTGCTTGTACAGTAAGTGACAACAGATGTTTCATCTCGCTGACTTCAGGTTACTATAGCAGAGATATTACTAATTATTATGAGGACTTTTAA
AGTTTCCATTTGGAATCTTGATTACATCATAAACCTCATAATTAAAAATTTATCTAAGTCACTAACTGAGAAATAAATATTCAATTAGATGAAGAGCAAC
CAATGGAGATTGATTAAACGAACATGAAAATTATTTTTTGGCACTGATAACACTCGCTACTTGTGAGCTTTATCACTACCAAGAGTGTGTTAGAGGTACA
ACAGTACTTTAAAAGAACCTTGCTCTTCTGGAACATACGAGGGCAATTCACCATTTCATCCTCTAGCTGATAACAAATTTGCACTGACTTGCTTTAGCAC
TCAATTTGCTTTTGCTTGTCCTGACGGCGTAAAACACGTCTATCAGTTACGTGCCAGATCAGTTCACCTAAACTGTTCATCAGACAAGAGGAAGTTCAAG
AACTTTACTCTCCAATTTTTTTTATTGTTGCGGCAATAGTGTTTATAACACTTTGCTCACACTCAAAAGAAAGACAGAATGATTGAACTTTCATTAATTG
ACTTCTATTTGTGCTTTTTAGCCTTTCTGCTATTCCTTGTTTTAATTATGCTTATTATCTTTGGTTTCACTTGAACTGCAAGATCATAATGAAACTTGTC
ACGCCTAAACGAACATGAAATTTTCTTGTTTTCTTTAGGAATATTACAACTGTAGCTGCATTTCACCAAGAATGTAGTTTACAGTCATGTACTCAACATC
AACCATATGTAGTTGATGACCCGTAGTCCTATTCACTTCTATTCTAAATGGTATATTAGAGTAGGAGCTAGAAAATCAGCACCTTTAATTGAATTGTGCG
TGGATGAGGCTGGTTCTAAAATCACCCATTCAGTACATCGATATCGGTAATTATACAGTTTCCTGTTTACCTTTTACAATTAATTGCCAGGAACCTAAAT
TGGGTAGTCTTGTAGTGCGTTGTTCGTTCTATGAAGACTTTTAGAGTATCATGACGTTCGTGTTGTTTTAGATTTCATCTAAACGAACAAACTAAAATGT
CTGATAATGGACCCCAAAATCAGCGAAATGCACCCCGCATTACGTTTGGTGGACCTCAGATTCAACTGGCAGTAACCAGAATGGAGAACGCAGTGGGCGC
GATCAAAACAACGTCGGCCCCAAGGTTTACCCAATAATACTGCGTCTTGGTTTCACCGCTCACTCAACATGGCAAGGAAGACCTTAAATTCCCTCGAGGA
CAAGGCGTTCCAATTAACACCAATAGCAGTCCAGATGACCAAATTGGCTACTACCGAAGAGCTACCAGACGAATTCGTGGTGGTGACGGTAAAATGAAAG
ATTCAGTCCAAGATGGTATTTACTACCTAGGAACTGGGCCAGAAGCTGGACTTCCCTATGGTGCTAACAAAGACGGCATCATATGGGTTGCAACTGAGGG
AGCCTTTGAATACACCAAAAGATCACTGGCACCCGCAATCCTGCTAACAATGCTGCAATCGTGCTACAACTTCCAAGGAACAACATTGCCAAAAGGCTTT
ACGCAGAAGGGAGCAGAGGCGGCAGTCAAGCCTTCTCGTTCCTCATCACGTAGTCGCAACAGTTTAAGAAATTCAACTCCAGGCAGCAGTAGGGGAACTT
CTCCTGCTAGAATGGCTGGCAATGGCGGTGATGCTGCTCTTGCTTTGCTGCTGCTTGACAGATTGAACCAGCTTGAGAGCAAAATGTCTGGTAAAGGCCA
ACAACAACAAGGCCAAACTGTCACTAAGAAATTGCTGCTGAGGCTTCTAAGAAGCCTCGGCAAAAACGTACTACTGCCACTAAAGCATACAATGTACACA
AGCTTTC
>e4b40c1f-ada0-40e9-b349-3eac7dc8cfa5|12
CCTTCCCAGGTAACAAACCAACCAACTTCGATCTCTTGTAGATCTGTTTCTCTAAACGAACAATGTTTGTATTCCTTGTTTTAATTATGCTTATTATCTT
TTGGTTCACTTGAACTGCAAGATCATAATGAAACTTGTCACGCCTAAACGAACATGAAATTTCTTGTTTTCTTAGGAATATACAACTGTAGCTGCATTTC
ACCAAGAATGTAGTTTACAGTATATGTACTCAACATCAACCATATGTAGTTGATGACCCGTGTCCCTATTCACTTCTATTCTAAATGGTATATTAGAGTA
GGAGCTAGAAAATCAGCACCTTTAATTGAATTGTGCGTGGATGAGGCTGGTTCTAAATCACCCATTCAGTACATCGATATCGGTAATTATACAGTTTCCT
GTTTACCTTTTACAATTAATTGCCAGGAACCTAAATTGGGTAGTCTGTGTAGTGCGTTGTTCGTTCTATGAAGACTTTTAGAGTATCATGACGTTCGTGT
TGTTTTAGATTTCATCTAAACGAACAAACTAAAATGTCTGATAATGGACCCCAAAATCAGCGAAATGCACCCCGCATTACGTTTGGTGGACCTCAGATTC
AACTGGCAGTAACCAGAATGGAGAACGCAGTGGGCGCGATCAAAACAACGTCGGCCCCAAGGTTTACCCAATAATACTGCGTCTTGGTCACCGCTCTCAC
TCAACATGGCAAGGAAGACCTTAAATTCCCTCGAGGACAAGGCGTTCCAATTAACACCAATAGCAGTCCAGATGACCAAATTGGCTACTACCGAAGAGCT
ACCAGACGAATTCGTGGTGGTGACGGTAAAATGAAAGATTCAGTCCAAGATGGTATTTCTACTACCTAGGAACTGGGCCAGAAGCTGGACTTCCCTATGG
TGCTAACAAAGACGGCATCATATGGGTTGCAACTGAGGGAGCCTTGAATACACCAAAAGATCACATTGGCACCCGCAATCCTGCTAACAATGCTGCAATC
GTGCTACAACTTCCTCAAGGAACAACATTGCCAAAAGGCTTTTACGCAGAAGGGAGCAGAGGCGGCAGTCAAGCCTCTTCTCGTTCCTCATCACGTAGTC
GCAACAGTTTAAGAAATTCAACTCCAGGCAGCAGTAGGGGAACTTCTCCCTGCTAGAATGGCTGGCAATGGCGGTGATGCTGCTCTTGCTTTGCTGCTGC
TTGACAGATTGAACCAGCTTGAGAGCAAAATGTCTGGTAAAGGCCAACAACAACAAGGCCAAACTGTCACTAAGAATTTGCTGCTGAGGCTCTAAGAAGC
CTCGGCAAAACGTACTGCCACTAAAGCATACAATGTAACACAAGCTTCGGCAGACGTGGTCCAGAACAAACCCAAGGAAATTTTGGGGACCAGGAACTAA
TCAGACAAGGAACTGATTACAAACATTGGCCGCAAATTGCACAATTTGCCCCAGCGCTTCAGCGTTTCGGAATGTCGCGCATTGGCATGGAAGTCACACC
TTCGGGAACGTGGTTGACCTACACAGGTGCCATCAAATTGGATGACAAAGATCCAAATTTCAAAGATCAAGTCATTTTGCTGAATAAGCATTGACGCATA
CAAAACATTCCCACCAACAGAGCCTAAAAAGGACAAAAAGAAGAAGGCTGATGAAACTCAAGCCTTACCGCAGAGACAGAAGAAACAGCAAACTGTGACT
TTTTCCTGCTGCAGATTTGGATGATTTTCCAAACAATTGCAACAATCCATGAGCAGTGCTGACTCAACTCAGGCCTAAACTCATGCAGACCCAAGGCAGA
TGGGCTATATAAACGTTTTCGCTTTTCCGTTTACGATATATAGTCTACTCTTGTGCAGAATGAATTCTCGTAACTACATAGCACAAGTAGATGTAGTTAA
CTTTAATCTCACATAGCAATCTTTAATCAGTGTGTAACATTAGGGAGGACTTGAAAGAGCCACCACATTTCACCGAGGCCACGCGGAGTACGATCGAGTG
TACAGTGAACAATGCTAGGGAGAGCTGCCTATATGGAAGAGCCCTAATGTGTAAAATTAATTTTAGTAGTGCTATCCCCATGTGATTTTAATAGCTTCTT
AGGAGAATGACAAAAA
>adba2ad6-423c-4c40-82b0-90f6fe09d1f3|5
AGCGTGTTTGCATTTGCTGTTGTTGTTTGTAACAGTTTACTTACACCTTTTGCTCGTATGCTGCTGGCCTTGAAGCCCCTTTTCTCTATCTTATGTTTTA
GTCTACTTCTTGCAGAGTATAAACTTGTAAGAATAATAATGAGGCTTTGGCTTCTGCTGGAAATGCCGTTCCAAAACCAACTTTATGATGCCAACTATTT
CTTTGCTGGCATACTATTGTTACGACTATTGTATACCTTACAATAGTGTAACTTCAATTGTCATTACTTCAGGTGATGGCACAACAAAGT
>2c9194d9-eb53-4711-b91c-9d26e743fdbd|7
GACTATTGTATACCTTACAATAGTGTAACTTTCAATTGTCATTACTCAGGTGATGGCACAACAAGTCCTATTTTGAACATGACTACCAGATTGGTGGTTA
TACTGAAAATGGGAATCTGGAGTAAAGACTGTGTTGTATTACACAGTTACTTTACATCAGACTATTTACCAGCTGTTCAACTCAATTGAGTACAGACACT
GGTGTTGAACATGTTACCTTCATCTACAATAAAATTGTTGATGAGCCTGAAGAACATGTCCAAATTTTTTCATACAATCGACGGTTCATCCAGAGTTGTT
AATCCAGTAATGGAACCAATTTATGATGAACCGACGACGACGACTAGCGTGCCTTTGTAAGCACAAGCTGATGAGTACGAACTTATGTACTCATTCGTTT
TAGAAGAGACAGGTACGTTAATAGTTAATAGCGTACTTCTTTTCTTGCTCGTGGTATTCTTGCTAGTTACACTAGCCATCCTTACTGCGCTTCGATTGTG
TGCGTACTGCTGCAATATTGTTAACGTGAGTCTGTAAAACCTTCTTTTACGTTTACTCGTGTTAAAAATCTGAATTCTTTCTAGAGTTCCTGATCTTTCT
GGTCTAAAACGAACTAAATATTATATTAGTTTTCTGTTTGGAACTTTAATTTTAGCCATCGAAGCAGATTCCAACGGTACTATTACCGTTGAAGAGCTTA
AAAAGCTCACTGAACAATGGAACCTAGTAATAGGTTTCCTATTCCTTACATGGATTTGTTTTTACAATTTGCCTATGCCAACAGGAATAGGTTTTTGTAT
ATAATTAAGTTAATTTTCCTCTGGCTGTTATGGCCAGTAACTTTTAGCTTGTTTTGTGCTTGCTGCTGTTTACAGAATAAATTGGATCACCGGTGGAATT
GCTATCGCAATGGCTTGTCTTGTAGGCTTGATGTGGCTCAGCTACTTCATTGCTTTTTTCAGACTGTTTGCGCGTACGCGTTCCATGTGGTCATTCAATC
CAGAAACTAACATTCTCAACGTGCCACTCCATGGCACTATTTGACCAGACCGCTTCTAGAAAGTGAACTCGTAATCGGAGCTGTGATCCCTTCGTGGACA
TCTTCGTATTGCTGGACACCATCTAGGACGCTGTGACATCAAGGACCTGCCTAAAGAAATCACTGTTGCTACACACGAACGTTCTTATTACAAATTGGGA
GCTCGCAGCGTGTAGCAGGTGACTCAGGTTTTGCTGCATACAGTCGCTACAGGATTGGCAACTATAAATTAAACACAGACCATTCCAGTAGCAGTGACAA
TATTGCTTTTGCTTGTACAGTAAGTGACAACAGATGTTTCATCTCGTTGACTTCAGGTTACTATAGCAGAGATATTACTAATTATTATGAGGACTTTTAA
AGTTTCCATTTGGAATCTTGATTACATCATAAACCTCATAATTAAAAATTTATCTAAGTCACTAACTGAGAATAAATATTCTCAATTAGATGAAGAGCAA
CCAATGGAGATTGATTAAACGAACATGAAAATTATTCTTTTTTGGCACTGATAACACTCGCTACTCTGTGAGCTTTATCACTACCAAGAGTGTGTTAGAG
GTACAACAGTACTTTTAAAAGAACCTTGCTTCTGGAACATACGAGGGCAATTCACCATTCATCCTCTAGCTGATAACAAATTTGCACTGACTTGCTTTAG
CACTCAATCAATTTGCTTTTGCTTGTCCTGACGGCGTAAACACGTCTATCAGTTACGTGCCAGATCAGTTCACCTAAACTGTTCATCAGACAAGAGGAAG
TTCAAGAACTTTACTCCAATTTTTATTGTTGCGGCAATAGTGTTTATAACACTTTGCTTCACACTCAAAAGAAAGACAGAATGATTGAACTTTCATTAAT
TGACTTCTATTTGTGCTTTTTAGCCTCTTTGCTATTCCTTGTTTTAATTATGTTTATTATCTTTTGTTTCACTTGAACTGCAAGATCATAATGAAACTTG
TCACGCCTAAACGAACATGAAATTTCTTGTTGTTTTAGGAATATACAACTGTAGCTGCATTTCACCAAGAATGTAGTTTACAGTCATGTACTCAACATCA
ACCATATGTAGTTGATGACCTTGTGTCCTATCACTTCTATTCTAAATGGTATATTAGAGTAGGAGCTAGAAAATCAGCACCTTTAATTGAATTGTGCGTG
GATGAGGCTGGTTCTAAAAATCACCCATTCAGTACATCGATATCGGTAATTATACAGTTTCCTGTTTACCTTTTACAATTAATTGCCAGGAACCTAAATT
GGGTAGTCTTGTAGTGCGTTGTTCGTTCTATGAAGACTTTTTAGAGTATCATGACGTTCGTGTTGTTTTAGATTTCATCTAAACGAACAAACTAAAATGT
CTGATAATGGACCCCAAATCAGCGAATGCACCCCGCATTACGTTTGGTGGACCCTCAGATTCAACTGGCAGTAACCAGAATAGAGAACGCAGTGGGCGCG
ATCAAAACAACGTCGGCCCCAAGGTTTACCCAATAATACTGCGTTTTGGTTCACCGCTCACTCAACATGGCAAGGAAGACCTTAAATTCCCTCGAGGACA
AGGCGTTCCAATTAACACCAATAGCAGTCCAGATGACCAAATTGGCTACTACCGAAGAGCTACCAGACGAATTCGTGGTGGTGACGGTAAAATGAAAGAT
TCAGTCCAAGATGGTATTTCTACTACCTAGGAACTGGGCCAGAAGCTGGACTTCCCTATGGTGCTAACAAAGACGGCATCATATGGGTTGCAACTGAGGG
AGCCTTGAATACACCAAAAGATCATTGGCACCCGCAAATCCTGCTAACAATGCTGCAATCGTGCTACAACTTCCAAGGAACAACATTGCCAAAAGGCTTT
ACGCAGAGGGAGCAGAGGCGGCAGTCAAGC
>119987c5-b2ca-4dd1-994b-f3fe55c74d1b|14
ACCTTCCCAGGTAACAAACCAACCAACTTTCGATCTCTTGTAGATGTTGTTCTAAACGAACTTTTAAAATCTGTGTGGCTGTCACTCGGCTGCATGCTTA
GTGCACTCACGCAGTATAATTAATAACTAATTACTGTCGTTGACAGGACACGAGTAACTCGTCTATTTTGCAGGCTGCTTACGGTTCGTCCGTGTTGCAG
CCGATCATCAGCACATCTAGGTTTCGTCCGGGTGTGACCGAAAGGTAAGATGGAGAGCCTTGTCCCTGGTTTCAACGAGAAAACACACGTCCATTCAGTT
TGCCTGTTTTACAGGTTCGCGATGTGCTCGTACGTGGCTTTGGAGACTCCGTGGAGGAGGTCTTATCAGAGGCACGTCAACATCTTTAAAGATGGCACTT
GTGGCTTAGTAGAAGTTGAAAAAGGCGTTTTGCCTCAACTTGAACAGCCCTATGTGTTCATCAAACGTTCGGATGCTCGAACTGCACCTCATGGTCATGT
TATGGTTGAGCTGGTAGCAGAACTCGAAGGCATTCAGTACGGTCGTAGTGGTGAGACACTTGGTGTCCTTGTCCCTCATGTGGGCGAAATACCAGTGGCT
TACCGCAAGGTTCTTCTTCGTAAGAACGGTAATAAAGGAGCTGGTGGCCATAGTTACGGCGCCGATCTAAAGTCATTTGACTTAGGCGACGAGCTTGGCA
CTGATCCTTATGAAGATTTCAAGAAACTGGAACACTAAACATAGCAGTGGTGTTACCCGTGAACTCATGCGTGAGCTTAACGGAGGGGCATACACTCGCT
ATGTCGATAACATTCTGTGGCCCTGATGGCTACCCTCTTGAGTGCATTAAAGACCTTCTAGCACGTGCTGGTAAAGCTCATGCACTTTGTCCGAACAACT
GGACTTTATTGACACTAAGAGGGTGTATACTGCTGCCGTGAACATGAGCATGAAATTGCTTGGTACACGGAACGTTCTGAAAAGAGCTATGAATTGCAGA
CACCTTTGAAATTAAATTGGCAAAGAAATTTGACCTTCAATGGGGAATGTCCAAATTTTGTATTTCCCTTAAATTCCATAATCAAGACTATTCAACCAAA
GGTTGAAAAGAAAAGCTGATGGCTTTATGGGTAGAATTCGATTTGTCTATCCAGTTGCGTCACCAAATGAATGCAACCAAATGTGCCTTCAACTCTCATG
AAGTGTGATCATTGTGGTGAAACTCATGGCAGACGGGCGATTTTAAGCATTGACGCATACAAAACATTCCCACCAACAGAGCCTAAAAAGGACAAAAAGA
AGAAGGCTGATGAAACTCAAGCCTTACCAAGAGACAGAAGAAACAGCAAACTGTGACTTTTTCCTGCTGCAGATTTGGATGATTTTCCAAACAATTGCAA
CAATCCATGAGCAGTGCTGACTCAACTCAGGCCTAAAACTCATGCAGACCACACAAGGCAGATGGGCTATATAAACGTTTTCGCTTTTCCGTTTACGATA
TAGTCTACTCTTGTGCAGAATGAATTCTCGTAACTACATAGCACAAGTAGATGTAGTTAACTTTAATCCATAGCAATTTTTAATCAGTGTGTAACATTTA
GGGAGGACTTGAAAGAGCCACCACATTTCACCGAGGCCACGCGGAGTACGATCGAGTGTACAGTGAACAATGCTAGGGAGAGCTGCCTATATGGAAGAGC
CCTAATGTGTAAAATTAATTTTAGTAGTGCTATCCCCATGTGATTTTAATAGCTTCTAGGAGAATGACAAAAA
>ce2fda26-d067-49b0-8b53-26233f69d978|6
ATGGAAAAGCACACTTTCCTCGTGAAGGTGTCTTTGTTCAAATGGCACACACTGGTTTGTAACACAAAGGAATTTTTATGAACCACAAATCATTACTACA
GACAACACATTTGTGTTGGTAACTGTGATGTTGTAATAGGAATTGTCAACAACACAGTTTATGATCCTTTGCAACCTGAATTAGACTCATTCAAGGAGGA
GTTAGATAAATATTTTAAGAATCATACATCACCAGATGTTGATTTAGGTGACATCTGGCATTAATGCTTCAGTTGTAAACATTCAAAAAGAAAATTGACC
GCCTCAATGAGGTTGCCAAGAATTTAAATGAATCTCATCGATCTCCAAGAACTTGGAAAGTATGAGCAGTATAAAAATGGCCATGGTACATTTGGCTAGG
TTTTATAGCTGGCTTGATTGCCATAGTAATGGTGACAATTATGCTTTGCTGTATGACCAGTTGCTGTAGTTGTCTCAAGGGCTGTTGTTCTTGTGGATCC
TGCTGCAAATTTGATGAAGACGACTATCTGAGCCAGTGCTCAAAGGAGTCAAATTACATTACACATAAACGAACTTATGGATTTGTCTATGAGAATCACA
AATTGGAACTGTAACTTTGAAGCAAGGTGAAATCAAGGATGCTACTCCTTTCAGATTTTGTTCGCGCTACTGCAACGATACCGATACAAGCCTCACTCCC
TTTCGGATGGCTTATTGTTGGCGTTGCACTTCTTCTGCTGTTTTCAGAGCGCTTCCAAAATCATAACCCTCAAAAAGAGATGGCAACTAGCACTCCAAGG
GTGTTCACTTTGTTTGCAACTTGCTGTTGTTGTTTGTAACAGTTTTACTTACACCTTTGCTCTGTTGCTGCTGGCCTTGAAGCCCCTTTCTCTATCTTTA
TGCTTTAGTCTACTTCTTGCAGAGTATAAACTCTTGTAAGAATAATAATGAGGCTTTGGCTTTGCTGGAAATGCCGTTCCAAAAACCCATTACTTTTATG
ATGCCAACTATTTTCTTTGCTGGCATACTAAATTGTTACGACTATTGTATACCTTACAATAGTGTAACTCTTCAATTGTCATTACTCAGGTGATGGCACA
ACAAGTCCTATTTTGAACCGACTACCAGATTGGTGGTTATACTGAAATGGGAATCTAGAGTAAAGACTGTGTTGTATTACACAGTTACTTACTCAGACTA
TTACCAGCTGTACTCAACTCAATTGAGTACAGACACTGGTGTTGAACATGTTACCTCTCATCTACAATAAAAATTGTTGATGAGCCTGAAGAACATGTCC
AAATTTACAATCGACGGTTCATCCGGAGTTGTTAATCCAGTAATGGAACCAATTTATGATGAACCGACGACGACTACTAGCGTGCCTTTTGTAAGCACAA
GCTGATGAGTACGAACTTATGTACTCATTCGTTAGAAGAGACAGGTACGTTAATAGTTAATAGCGTACTTTTCTTGCTTTCGTGGTATTCTTGCTAGTTA
CACTAGCCATCCTTACTGCGCTTCGATTGTGTGCGTACTGCTGCAATATTGTTAACGTGAGTCTTGTAAAACCTTCTTTTTACGTTTACTCTCGTGTTAA
AAATCTGAATTTTCTAGAGTTCCTGATCTTCTGGTCTAAATGAACTAAATATTATATTAGTTTTGTTTGGAACTTTAATTTTAGCCATGGCAGATTCCAA
CGGTACTACCGTTGAAGAGCTTAAAAAGCTTGAACAATGGAACCTAGTAATAGGTTTCCTATTCCTTACATGGATTTGTCTTTCTACAATTTGCCTATGC
CAACAGGAATAGGTTTTGTATATAATTAAGTTAATTTCCTCTGGCTGTTATGGCCAGTAACTTTAGCTTGTTTGTGCTTGCTGCTGTTTACAAGAATAAA
TTGGATCACCGGTGGAATTGCTATCGCAATGGCTTGTCTTTGTAGGCTTGATGTGGCTCAGCTACTTCATTGCTTTTTCAGACTGTTTGCGCGTACGCGT
TCCATGTGGTCATTCAATCCAGAAACTAACATTATTCTCAACGTGCCACTCCATGGCACTAACTTTGACCAGACCGCTTCTAGAAAGTGAACTCGTAATC
GGAGCTGTGATCCTTCGTGGACATCTCGTATTGCTGGACACCATCTAGGACGCTGTGACATCAAGGACCTGCCTAAAGAAATCACTGTTGCTACATCACG
AACGCTTTTTATTACAAATTGGGAGCTTTCGCAGCGTGTAGCAGGTGACTCAGGTTTTGCTAATATACAGTCGCTACAGGATTGGCAACTATAAATTAAA
CACAGACCATTCCAGTAGCAGTGACAATATTGCTTTGCTTGTACAGTAAGTGACAACAGATGTTCATCTCGTTGACTTTCAGGTTACTATAGCAGAGATA
TTAATTATTATGAGGACTTTTAAAGTTTCCTTGGAACTTTGATTACATCATAAACCTCATAATTAAAAATTTATCTAAGTCACTAACTGAGAAATAAATA
TTCTCAATTAGATGAAGAGCAACCAATGGAGATTGATTTGGATGATTTCTCCAAACAATTGCAACAATCCATGAGCAGTGCTGACTCAACTCAGGCCTAA
ACTCATGCAGACCATACAAGGCAGATGGGCTATATAAACGTTTCGCTTTTCCGTTTACGATATATAGTCTACTCTTGTGCAGAATGAATTCTCGTAACTA
CATAGCACAAGTAGATGTAGTTAACTTTAATCCACATAGCAATCTTTAATCAGTGTGTAACATTGGGAGGACTTGAAAGAGCCACCACATTTCACCGAGG
CCACGCGGAGTACGATCGAGTGTACAGTGAACAATGCTAGGGAGAGCTGCCTATATGGAAGAGCCCTAATGTGTAAAATTAATTTTAGTAGTGCTATCCC
CATGTGATTTTTAATAGCTTCTTAGGAGAATGACAAAAAAA
>b18f2ad4-059f-4436-a60d-59ff67692b5b|12
TCTAAACGAACTAAATATTATATTAGTTTCTGTTTGGAACTTTAATTTTAGCCATGGCAGATTCCAACGGTACTATACCGTTGAAGAGCTTAAAAAGCTT
TGAACAATGGAACCTAGTAATAGGTTTCCTATTCCTTACATGGATTTGTTTACAATTTGCCTATGCCAACAGGAATAGGTTTTTGTATATAATTAAGTTA
ATTTTCCTCTGGCTGTTATGGCCAGTAACTTTTAGCTTGTTTTGTGCTTGCTGCTGTTTACAGAATAAATTGGATCACCGGTGGAATTGCTATCGCAATG
GCTTGTCTTGTAGGCTTGATGTGGCTCAGCTACTTCATTGCTTTTTTCAGACTGTTTGCGCGTACGTTCCATGTGGTCATTCAATCCAGAAACTAACATT
CTCAACGTGCCACTCCATGGCACTATTTTGACCAGACCGCTTCTAGAAAGTGAACTCGTAATCGGAGCTGTGATCCTTCGTGGACATCTTCGTATTGCTG
GACACCATCTAGGACGCTGTGACATCAAGGACCTGCCTAAAGAAATCACTGTTGCTACATCACGAACGCTTCTTATTACAAATTGGGAGCTTCGCAGCGT
GTAGCAGGTGACTCAGGTTTTGCTGCATACAGTCGCTACAGGATTGGCAACTATAAATTAAACACAGACCATTCCAGTAGCAGTGACAATATTGCTTTGC
TTGTACAGTAAGTGACAACAGATGTTTCATTTCGTTGACTTTCAGGTTACTATAGCAGAGATATTACTAATTATTATGAGGACTTTTAAAGTTTCCATTT
GGAATCTTGATTACATCAAACCTCATAATTAAAAATTTATCTAAGTCACTAACTGAGAATAAATATTTCAATTAGATGAAGAGCAACCAATGGAGATTGA
TTAAACGAACATGAAAATTATTTTCTTTGGCACTGATAACACTCGCTACTTGTGAGCTTTATCACTACCAAGAGTGTGTTAGAGGTACAACAGTACTTTA
AAAGAACCTTGCTTTCTGGAACATACGAGGGCAATTCACCATTTCATCCTCTAGCTGATAACAAATTTGCACTGACTTGCTTTAGCACTCAATTTGCTTT
TGCTTGTCCTGACGGCGTAAAACACGTCTATCAGTTACGTGCCAGATCAGTTTCACCTAAACTGTTCATCAGACAAGAGGAAGTTCAAGAACTTTACTCT
CCAATTTTTTATTGTTGCGGCAATAGTGTTTATAACACTTTGCTCACACTCAAAAGAAAGACAGAATGATTGAACTTTCATTAATTGACTTCTATTTGTG
CTTTTTAGCCTTTCTGCTATTCCTTGTTTTTAATTATGCTTATTATCTTTTGGTTTTCACTTGAACTGCAAGATCATAATGAAACTTGTCACGCCTAAAC
GAACATGAAATTTCTTGTTTTCTTAGGAATATATACAACTGTAGCTGCATTTCACCAAGAATGTAGTTTACAGTTATGTACTCAACATCAACCATATGTA
GTTGATGACCCGTGTCCTATTCACTTCTATTCTAAATGGTATATTAGAGTAGGAGCTAGAAAATCAGCACCTTTAATTGAATTGTGCGTGGATGAGGCTG
GTTCTAAATCACCCATTCAGTACATCGATATCGGTAATTATACAGTTTCCTGTTTACCTTTTACAATTAATTGCCAGGAACCTAAATTGGGTAGTCTTGT
AGTGCGTTGTTCGTTCTATGAAGACTTTTAGAGTATCATGACGTTCGTGTTGTTTTAGATTTCATCTAAACGAACAAACTAAAATGTCTGATAATGGACC
CCAAAATCAGCGAAATGCACCCCGCATTACGTTTGGTGGACCCTCAGATTCAACTGGCAGTAACCAGAATAGAGAACGCAGTGGGCGCGATCAAAACAAC
GTCGGCCCCAAGGTTTACCCAATAATACTGCGTCTTGGTTCACCGCTCACTCAACATGGCAAGGAAGACCTTAAATTCCCTCGAGGACAAGGCGTTCCAA
TTAACACCAATAGCAGTCCAGATGACCAAATTGGCTACTACCGAAGAGCTACCAGACGAATTCGTGGTGGTGACGGTAAAATGAAAGATCAGTCCAAGAT
GGTATTTCTACTACCTAGGAACTGGGCCAGAAGCTGGACTTCCCTATGGTGCTAACAAAGACGGCATCATATGGGTTGCAACTGAGGGAGCCTTGAATAC
ACCAAAAGATTTGGCACCCGCAATCCTGCTAACAATGCTGCAATCGTGCTACAACTTCCAAGGAACAACATTGCCAAAAGGCTTTACGCAGAAGGGAGCA
GAGGCGGCAGTCAAGCCTCTTCTCGTTCCTCATCACGTAGTCGCAACAGTTTAAGAAATTCAACTCCAGGCAGCAGTAGGGGAACTTCTCCTGCTAGAAT
GGCTGGCAATGGCGGTGATGCTGCTCTTGCTTTGCTGCTGCTTGACAGATTGAACCAGCTTGAGAGCAAAATGTCTGGTAAAGGCCAACAACAACAAGGC
CAAACTGTCACTAAGAATTGCTGCTGAGGCTTCTAAGAAGCCTCGGCAAAACGTACTGCCACTAAAGCATACAATGTAACACAAGCTTTCGGCAGACGTG
GTCCAGAACAAACCCAAGGAAATTTTGGGGACCAGGAACTAATCAGACAAGGAACTGATTACAAACATTGGCCGCAAATTGCACAATTTGCCCCAGCGCT
TCAGCGTTTTCGGAATGTCGCGCATTGGCATGGAAGTCACACCTCGGGAACGTGGTTGACCTACACAGGTGCCATCAAATTGGATGACAAAGATCCAAAT
TAAAGATCAAGTCATTTTGCTGAATAAGCATTGACGCATACAAAACATTCCCACCAACAGAGCCTAAAAAGGACAAAAAGAAGAAGGCTGATGAAACTCA
AGCCACCGCAGAGACAGAAGAAACAGCAAACTGTGACTTTTTCCTGCTGCAGATTTGGATGATTTTCCAAACAATTGCAACAATCCATGAGCAGTGCTGA
CTCAACTCAGGCCTAAACTCATGCAGACCATAAGGCAGATGGGCTATATAAACGTTTTCGCTTTTCCGTTTACGATATAGTCTACTCTGTGCAGAATGAA
TTCTCGTAACTACATAGCACAAGTAGATGTAGTTAACTTTAATCTCACATAGCAATTTTTAATCAGTGTGTAACATTAGGGAGGACTTGAAAGAGCCACC
ACATTTTCACCGAGGCC
>9ababfe3-cb78-4429-bb6c-e95ed228d82f|20
ATACCCTTCCCAGGTAACAAACCAACCATTTTCGATCTCTTGTAGATCTGTTCTCTAAACGAACTAAATATTATATTAGTTTTTGTTTGGAACTTTAATT
TTAGCCATGGCAGATTCCAACGGTACTATTACCGTTGAAGAGCTTAAAAAGCTCTTGAACAATGGAACCTAGTAATAGGTTTCCTATTCCTTACATGGAT
TTGTTTTTACAATTTGCCTATGCCAACAGGAATAGGTTTTTGTATATAATTAAGTTAAT
>f9a3a5f2-ed61-4140-8fbc-85b709f47664|21
ATACCTTCCCAGGTAACAAACCAACCAACTTTCGATCTCTTGTAGATCTGTTCTCTAAACGAACATGAAAATTATTCTTTGGCACTGATAACACTCGCTA
CTTTGTGAGCTTTATCACTACCAAGAGTGTGTTAGAGGTACAACAGTACTTTAAAAGAACCTTGCTTCTGGAACATACGAGGGCAATTCACCATTTCATC
CTCTAGCTGATAACAAATTTGCACTGACTTGCTTTAGCACTCAATTTGCTTTTGCTTGTCCTGACGGCGTAAAACACGTCTATCAGTTACGTGCCAGATC
AGTTTCACCTAAACTGTTCATCAGACAAGAGGAAGTTCAAGAACTTTACTCCAATTTTTTATTGTTGCGGCAATAGTGTTTATAACACTTTGCTCACACT
CAAAAGAAAGACAGAATGATTGAACTTTCATTAATTGACTTCTATTTGTGCTTTTTAGCCTTTCTGCTATTCCTTGTTTTAATTATGCTTATTATCTTTG
GTTTTCACTTGAACTGCAAGATCATAATGAAACTTGTCACGCCTAAACGAACATGAAATTTCTTGTTTCTTAGGAATATTACAACTGTAGCTGCATTTCA
CCAAGAATGTAGTTTACAAGTATGTACTCAACATCAACCATATGTAGTTGATGACCCGTGTCCTATTCACTTCTATTCTAAATGGTATATTAGAGTAGGA
GCTAGAAAATCAGCACCTTTAATTGAATTGTGCGTGGATGAGGCTGGTTCTAAATCACCCATTCAGTACATCGATATCGGTAATTATACAGTTTCCTGTT
TACCTTTTACAATTAATTGCCAGGAACCTAAATTGGGTAGTCTTGTAGTGCGTTGTTCGTCTATGAAGACTTTTTAGAGTATCATGACGTTCGTGTTGTT
TTAGATTTCATCTAAACGAACAAACTAAAATGTCTGATAATGGACCCAAAATCAGCGAAATGCACCCCGCATTACGTTTGGTGGACCTCAGATTCAACTG
GCAGTAACCAGAATGGAGAACGCAGTGGGGCGCGATCAAAACAACGTCGGCCCCAAGGTTTACCCAATAATACTGCGTCTTGGTTCACCGCTCACTCAAC
ATGGCAAGGAAGACCTTAAATTCCCTCGAGGACAAGGCGTTCCAATTAACACCAATAGCAGTCCAGATGACCAAATTGGCTACTACCGAAGAGCTACCAG
ACGAATTCGTGGTGGTGACGGTAAAATGAAAGATTCAGTCCAAGATGGTATTTCTACTACCTAGGAACTGGGCCAGAAGCTGGACTTCCCTATGGTGCTA
ACAAAGACGGCATCATATGGGTTGCAACTGAGGGAGCCTTGAATACACCAAAAGATCACATTGGCACCCGCAATCCTGCTAACAATGCTGCAATCGTGCT
ACAACTTCCAAGGAACAACATTGCCAAAAGGCTTTTACGCAGAAGGGAGCAGAGGCGGCAGTCAAGCCTCTTCTCGTTCCTCATCACAGTCGCAACAGTT
TAAGAAATTTCAACTCCAGGCAGCAGTAGGGGAACTTCTCCTGCTAGAATGGCTGGCAATGGCGGTGATGCTGCTCTTGCTTTGCTGCTGCTTGACAGAT
TGAACCAGCTTGAGAGCAAAATGTCTGGTAAAGGCCAACAACAACAAGGCCAAACTGTCACTAAGAATTGCTGCTGAGGCTTCTAAGAAGCCTCGGCAAA
ACGTACTGCCACTAAAGCATACAATGTAACACAAGCTTTCGGCAGACGTGGTCCAGAACAAACCCAAGGAAATTTTGGGGACCAGGAACTAATCAGACAA
GGAACTGATTACAAACATTGGCCGCAAATTGCACAATTTGCCCCAGCGCTTCAGCGTTTTCGGAATGTCGCGCATTGGCATGGAAGTCACACCTTCGGGA
ACGTGGTTGACCTACACAGGTGCCATCAAATTGGATGACAAAGATCCAAATTTAAAGATCAAGTCATTTTGCTGAATAAGCATATTGACGCATACAAAAC
ATTCCCACCAACAGAGCCTAAAAAGGACAAAAAGAAGAAGGCTGATGAAACTCAAGCCTTACCGCAGAGACAGAAGAAACAGCAAACTGTGACTTTTTCC
TGCTGCAGATTTGGATGATTTTCCAAACAATTGCAACAATCCATGAGCAGTGCTGACTCAACTCAGGCCTAAACTCATGCAGACCATAAGGCAGATGGGC
TATATAAACGTTTCGCTTTTCCGTTTACGATATATAGTCTACTCTTGTGCAGAATGAATTCTCGTAACTACATAGCACAAGTAGATGTAGTTAACTTTAA
TCTCACATAGCAATCTTTAATCAGTGTGTAACATTAGGGAGGACTTGAAAG
>47dbb713-a4fa-4798-a2bf-31cd3462f82b|7
ATACCTTCCCAGGTAACAAACCAACCATTTTCGATCTCTTGTAGATCTGTTCTCTAAACGAACGTTCTTATTACAAATTGGGAGCTCGCAGCGTGTAGCA
GGTGACTCAGGTTTTGCATACAGTCGCTACAGGATTGGCAACTATAAATTAAACACAGACCATTCCAGTAGCAGTGACAATATTGCTTTGCTTGTACAGT
AAGTGACAACAGATGTTCATCTCGTTGACTTTCAGGTTACTATAGCAGAGATTACTAATTATTATGAGGACTTTTAAAGTTTCCATTTGGAATCTTGATT
ACATCATAAACCTCATAATTAAAAATTTATCTAAGTCACTAACTGAGAATAAATATTCTCAATTAGATGAAGAGCAACCAATGGAGATTGATTAAACGAA
CATGAAAATTATTCTTTTCTTGGCACTGATAACACTCGCTACTCTGTGAGCTTTATCACTACCAAGAGTGTGTTAGAGGTACAACAGTACTTTTAAAAGA
ACCTTGCTTTCTGGAACATACGAGGGCAATTCACCATTCATCCTCTAGCTGATAACAAATTTGCACTGACTTGCTTTAGCACTCAATTTGCTTTGCTTGT
CCTGACGGCGTAAACACGTCTATCAGTTACGTGCCAGATCAGTTTCACCTAAACTGTTCATCAGACAAGAGGAAGTCAAGAACTTTACTCTCCAATTTTT
TTATTGTTGCGGCAATAGTGTTTATAACACTTTGTCACACTCAAAAGAAAGACAGAATGATTGAACTTTTCATTAATTGACTTCTATTTGTGCTTTTTAG
CCTTTCTTTGCTATTCCTTGTTTTAATTATGCTTATTATCTTTTGGTTCTCACTTGAACTGCAAGATCATAATGAAACTTGTCACGCCTAAACGAACATG
AAATTTCTTGTTTTCTTAGGAATTCATTACAACTGTAGCTGCATTTCACCAAGAATGTAGTTTACAAGTTATGTACTCAACATCAACCATATGTAGTTGA
TGACCCGTGTCCTATTTCACTTCTATTCTAAATGGTATATTAGAGTAGGAGCTAGAAAATCAGCACCTTAATTGAATTGTGCGTGGATGAGGCTGGTTCT
AAATCACCCATTCAGTACATCGATATCGGTAATTATACAGTTTCCTGTTTACCTTTTACAATTAATTGCCAGGAACCTAAATTGGGTAGTCTTGTAGTGC
GTTGTTCGTTCTATGAAGACTTTTTTAGAGTATCATGACGTTCGTGTTGTTTTAGATTTCATCTAAACGAACAAACTAAAATGTCTGATAATGGACCCCA
AAATCAGCGAAATGCACCCCGCATTACGTTTTGGTGACCCTCAGATTCAACTGGCAGTAACCAGAATGGAGAACGCAGTGGGCGCGATCAAAACAACGTC
GGCCCCAAGGTTTACCCAATAATACTGCGTCTTGGTTCACCGCTCACTCTCATTTGGCAAGGAAGACCTTAAATTCCCTCGAGGACAAGGCGTTCCAATT
AACACCAATAGCAGTCCAGATGACCAAATTGGCTACTACCGAAGAGCTACCAGACGAATTCGTGGTGGTGACGGTAAAATGAAAGATCTCAGTCCAAGAT
GGTATTTTACTACCTAGGAACTGGGCCAGAAGCTGGACTTCCCTATGGTGCTAACAAAGACGGCATCATATGGGGTTGCAACATTGAGGGAGCCTTGAAA
TACACCAAAAGATCATTGGCACCCGCAATCCTGCTAACAATGCTGCAATCGTGCAACTTCCAAGGAACAACATTGCCAAAAGGCTTCTACGCAGAAGGGA
GCAGAGGCGGCAGTCAAGCCTCTCGTTCCTCATCACGTAGTCGCAACAGTTTAAGAAATTCAACTCCAGGCAGCAGTAGGGGAACTTTCCTGCTAGAAAT
GGCTGGCAATGGCGGTGATGCTGCTCTTGCTTTGCTGCTGCTTGACAGATTGAACCAGCTTGAGAGCAAAATGTCTGGTAAAGGCCAACAACAACAAGGC
CAAACTGTCACTAAGAATCTGCTGCTGAGGCTTCTAAGAAGCCTGCAAAAACGTACTGCCACTAAAGCATACAATGTAACACAAGCTTTTCGGCAGACGT
GGTCCAGAACAAACCCAAGGAAATTTTGGGGACCAGGAACTAATCAGACAAGGAACTGATTACAAACATTGGCCGCAAATTGCACAATTTGCCCCAGCGC
TTCAGCGTTTTCGGAATGTCGCGCATTGGCATGGAAGT
>644dd5a1-c6d6-405a-a8e7-0c8af6219e10|6
AGAGATATTACTAATTATTATGAGGACTTTTAAAGTTTCCATTTGGAATCTTGATTACATAAACCTCATAATTAAAAATTTATCTAAGTCACTAACTGAG
AATAAATATTCAATTAGATGAAGAGCAACCAATGGAGATTGATTAAACGAACATGAAAATTATTCTTTTCTTTGGCACTGATAACACTTTGCTATTCTGT
GAGCTTTATCACTACCAAGAGTGTGTAGAGGTACAACAGTACTTTTAAAAGAACCTTGCTCTTCTGGAACATACGAGGGCAATCACCATTTCATCCTCTA
GCTGATAACAAATTTGCACTGACTTGCTTTAGCACTCAATTTGCTTTTGCTTGTCCTGACGGCGTAAACACGTCTATCAGTTACGTGCCAGATCAGTTTC
ACCTAAACTGTTCATTCAGACAAGAGGAAGTCAAGAACTTTACTTTCCAATTTTATTGTTGCGGCAATAGTGTTTATAACACTTTGCTTCACACTCAAAA
GAAAGACAGAATGATTGAACTTTCATTAATTGACTTCTATTTTGTGCTTTTAGCCTTTCTGCTATTCCTTGTTTTAATTATGCTTATTATCTTTTGGTTC
TCACTTGAACTGCAAGATCATAATGAAACTTGTCACGCCTAAACGAACATGAAATCTTGTTCTTTAGGAATTTTTACAACTGTAGCTGCATTTCACCAAG
AATGTAGTTTACAGTCATGTACTCAACATCAACCATATGTAGTTGATGACCCGTGTCCTATTCACTTCTATTCTAAATGGTATATTAGAGTAGGAGCTAG
AAAATCAGCACCTTTAATTGAATTGTGCGTGGATGAGGCTGGTTCTAAATCACCACCCATTCAGTACATCGATATCGGTAATTATACAGTTTCCCTGTTT
ACCTTTTTACAATTAATTGCCAGGAACCTAAATTGGGTAGTCTTGTAGTGCGTTGTTCGCCTATGAAGACTTTAGAGTATCATGACGTTCGTGTTGTTTT
AGATTTCATCTAAACGAACAAACTAAAATGTCTGATAATGGACCCAAAATCAGCGAAATGCACCCCGCATTACGTTTGGTGGACCTCAGATTCAACTGGC
AGTAACCAGAATAGAACGCAGTGGGGCGCGATCAAAACAACGTCGGCCCCAAGGTTTACCCAATAATACTGCGTCTTGGTTTCACCGCACTCAACATGGC
AAGGAAGACCTTAAATTCCCTCGAGGACAAGGCGTTCCAATTAACACCAATAGCAGTCCAGATGACCAAATTGGCTACTACCGAAGAGCTACCAGACGAA
TTCGTGGTGGTGACGGTAAAATGAAAGATTCAGTCCAAGATGGTATTCTACTACCTAGGAACTGGGCCAGAAGCTGGACTTCCCTATGGTGCTAACAAAG
ACGGCATCATATGGGTTGCAACTGAGGGAGCCTTGAATACACCAAAAGATCATTGGCACCCGCAATCCTGCTAACAATGCTGCAATCGTGCTACAACTTC
CCAAGGAACAACATTGCCAAAAGGCTTTCTTATGCAGAAGGGAGCAGAGGCGGCAGTCAAGCCTCTCGTTCCTCATCACGTAGTCGCAACAGTTTAAGAA
ATTCAACTCCAGGCAGCAGTAGGGGAACTTTTCCTGCTAGAATGGCTGGCAATGGCGGTGATGCTGCTCTTGCTTTGCTGCTGCTTGACAGATTGAACCA
GCTTGAGAGCAAAATGTCTGGTAAGGCCCAACAACAAGGCCAAACTGTCACTAAGAATCTGCTGCTGAGGCTCTAAGAAGCCTCGGCAAAACGTACTGCC
ACTAAAGCATACAATGTAACACAAGCTTTCGGCAGACGTGGTCCAGAACAAACCCAAGGAAATTTTGGGGACCAGGAACTAATCAGACAAGGAACTGATT
ACAAACATTGGCCGCAAATTGCACAATTTGCCCCAGCGCTTCAGCGTTTTCGGAATGTCGCGCATTGGCATGGAAGTCACACGGGGGAACGTGGTTGACC
TACACAGGTGCCATCAAATTGGATGACAAAGATCCAAATTCAAAGATCAAGTCATTTTGCTGAATAAGCATATTGACGCATACAAAACATTCCCACCAAC
AGAGCCTAAAAAAGGACAAAAAGAAGAAGGCTGATGAAACTCAAGCCTTACCGCAGAGACAGAAGAAACAGCAAACTGTGACTCTTTCCTGCTGCAGATT
TGGATGATTTCTCCAAACAAATTGCAACAATCCATGAGCAGTGCTGACTCAACTCAGGCCTAAACTCATGCAGACAAGGCAGATGGGCTATATAAACGTT
TCGCTTTTCCGTTTACGATATAGTCTACTCTTGTGCAGAATGAATTCTCGTAACTACATAGCACAAGTAGATGTAGTTAACTTTAATCTCAGCAATAGCA
ATTTCTAATCAGTGTGTAACATTAGGGAGGAGACTCATGGAAGAGCCCTAATGTGTAAAAATTAATTTTAGTAGTGCTATCCCCATGTGATTTTAATAGC
TTAGGAGAATGACAAT
>44aa8ee6-8328-43aa-b71a-8ee1f212f5fe|21
ACCTTCCCAGGTAACAAACCAACCAACTTTCGATCTTGTAGATCTGTTCTCTAAACGAACATGAAAAATTATTTTTCTTGGCACTGATAACACTCGCTAC
TTGTGAGCTTTATCACTACCAAGAGTGTGTTAGAGGTACAACAGTACTTTAAAAGAACCTTGCTTCTGGAACATACGAGGGCAATTCACCATTTCATCCT
CTAGCTGATAACAAATTTACGTGCCAGATCAGTTTCACCTAAACTGTTCATCAGACAAGAGGAAGTCAAGAACTTTACTCCAATTTTTTATTGTTGCGGC
AATAGTGTTTATAACACTTTGCTCACACTCAAAAGAAAGACAGAATGATTGAACTTTCATTAATTGACTTCTATTTGTGCTTTTTAGCCTTTCTGCTATT
CCTTGTTTTAATTATGCTTATTATCTTTTGGTTTCACTTGAACTGCAAGATAATGAAACTTGTCACGCCTAAACGAACATGAAATTTCTTGTTTTCTTAG
GAATATACAACTGTAGCTGCATTTCACCAAGAATGTAGTTTACAGTTATGTACTCAACATCAACCATATGTAGTTGATGACCCGTGTCCTATTCACTTCT
ATTCTAAATGGTATATTAGAGTAGGAGCTAGAAAATCAGCACCTTTAATTGAATTGTGCGTGGATGAGGCTGGTTCTAAATCACCCATTCAGTACATCGA
TATCGGTAATTATACAGTTTCCTGTTTACCTTTTACAATTAATTGCCAGGAACCTAAATTGGGTAGTCTTGTAGTGCGTTGTTCGTTCTATGAAGACTTT
TTAGAGTATCATGACGTTCGTGTTGTTTTAGATTTCATCTAAACGAACAAACTAAAATGTCTGATAATGGACCCCAAAATCAGCGAAATGCACCCCGCAT
TACGTTTGGTGGACCTCAGATTCAACTGGCAGTAACCAGAATGGAGAACGCAGTGGGGCGCGATCAAAACAACGTCGGCCCCAAGGTTTACCCAATAATA
CTGCGTCTTGGTTTCACCGCTCACTCAACATGGCAAGGAAGACCTTAAATTCCCTCGAGGACAAGGCGTTCCAATTAACACCAATAGCAGTCCAGATGAC
CAAATTGGCTACTACCGAAGAGCTACCAGACGAATTCGTGGTGGTGACGGTAAAATGAAAGATCTCAGTCCAAGATGGTATTTCTACTACCTAGGAACTG
GGCCAGAAGCTGGACTTCCCTATGGTGCTAACAAAGACGGCATCATATGGGTTGCAACTGAGGGAGCCTTGAATACACCAAAAGATCACATTGGCACCCG
CAATCCTGCTAACAATGCTGCAATCGTGCTACAACTTCCTCAAGGAACAACATTGCCAAAAGGCTTTACGCAGAAGGAGCAGAGGCGGCAGTCAAGCCTC
TTCTCGTTCCTCATCACGTAGTCGCAACAGTTTAAGAAATTCAACTCCAGGCAGCAGTAGGGGAACTTCTCCTGCTAGAATGGCTGGCAATGGCGGTGAT
GCTGCTCTTGCTTTGCTGCTGCTTGACAGATTGAACCAGCTTGAGAGCAAAATGTCTGGTAAAGGCCAACAACAACAAGGCCAAACTGTCACTAAGAATT
GCTGCTGAGGCTTCTAAGAAGCCTGGCAAAACGTACTGCCACTAAAGCATACAATGTAACACAAGCTTTCGGCAGACGTGGTCCAGAACAAACCCAAGGA
AATTTTGGGGACCAGGAACTAATCAGACAAGGAACTGATTACAAACATTGGCCGCAAATTGCACAATTTGCCCCAGCGCTTCAGCGTTTTCGGAATGTCG
CGCATTGGCATGGAAGTCACACCTTCGGGAACGTGGTTGACCTACACAGGTGCCATCAAATTGGATGACAAAGATCCAAATTCAAAGATCAAGTCATTTT
GCTGAATAAGCATTGACGCATACAAAACATTCCCACCAACAGAGCCTAAAAAGGACAAAAAGAAGAAGGCTGATGAAACTCAAGCCCCGCAGAGACAGAA
GAAACAGCAAACTGTGACTCTTTTCCTGCTGCAGATTTGGATGATTTTCCAAACAATTGCAACAATCCATGAGCAGTGCTGACTCAACTCAGGCCTAAAC
TCATGCAGACACACAAGGCAGATGGGCTATATAAACGTTTCGCTTTTCCGTTTACGATATATAGTCTACTTGTGCAGAATGAATTCTCGTAACTACATAG
CACAAGTAGATGTAGTTAACTTTAATCTCACATAGCAATCTTTAATCAGTGTGTAACATTAGGGAGGACTTGAAAGAGCCACATTTCACCGAGGCCACGC
GGAGTACGATCGAGTGTACAGTGAACAATGCTAGGGAGAGCTGCCTATATGGAAGAGCCCTAATGTGTAAAATTAATTTTAGTAGTGCTATCCCCATGTG
ATTTTAATAGCTTCTTAGGAGAATGACAAAAAA
>232b5f92-e697-49c8-821b-46e693d7a7d3|6
ATACCTTCCCAGGTAACAAACCAACCAACTTTCGATCTCTTGTAGATCTGTTTCTAAACGAACATGAAAATTATTCTTTTTGGCACTGATAACACTCGCT
ACTTGTGAGCTTTATCACTACCAAGAGTGTGTTAGAGGTACAACAGTACTTTTAAAAGAACCTTGCTTTCTGGAACATACGAGGGCAATTCACCATTCAT
CCTCTAGCTGATAACAAATTTGCACTGACTTGCTTTAGCACTCAATTTGCTTTTGCTTGTCCTGACGGCGTAAAACACGTCTATCAGTTACGTGCCAGAT
CAGTTTTCACCTAAACTGTTCATCAGACAAGAGGAAGTTCAAGAACTTTACTCTCCAATTTTTTATTGTTGCGGCAATAGTGTTTATAACACTTTGCTCA
CACTCAAAAGAAAGACAGAATGATTGAACTTCATTAATTGACTTCTATTTGTGCTTTTTAGCCTTTCTGCTATTCCTTGTTTAATTATGCTTATTATCTT
TTTGGTTCTCACACTTGAACTGCAAGATCATAATGAAACTTGTCACGCCTAAACGAACATGAAATTTCTTGTTTTCTTAGGAATATATTACAACTGTAGC
TGCATTTTCACCAAGAATGTAGTTTCACAGTTATGTACTCAACATCAACCATATGTAGTTGATGACCCGTGTCCTATTCACTTCTATTCTAAATGGTATA
TTAGAGTAGGAGCTAGAAAATCAGCACCTTTAATTGAATTGTGCGTGGATGAGGCTGGTTCTAAAATCACCCATTCAGTACATCGATATCGGTAATTATA
CAGTTTCCTGTTGTTTACTTTTACAATTAATTGCCAGGAACCTAAATTGGGTAGTCTTGTAGTGCGTTGTTCGTTCTATGAAGACTTTTTAGAGTATCAT
GACGTTCGTGTTGTTTTAGATTTCATCTAAACGAACAAACTAAAATGTCTGATAATGGACCCCAAAATCAGCGAAATGCACCCCATTACGTTTGGTGGAC
CTCAGATTCAACTGGCAGTAACCAGAATGGAGAACGCAGTGGGGCGCGATCAAACAACGTCGGCCCCAAGGTTTACCCAATAATACTGCGTCTTGGTTTC
ACCGCTCACTCAACATGGCAAGGAAGACCTTGAATCACCAAAGATTGGCACCCGCAATCCTGCTAACAATGCTGCAATCGTGCTACAACTTCCTCCAAGG
AACAACATTGCCAAAAGGCTTTTACGCAGAAGGGAGCAGAGGCGGCAGTCAAGCCTCTTCTCGTTCCTCATCACGTAGTCGCAACAGTTTAAGAAATCAA
CTCCAGGCAGCAGTAGGGAACTTCTCCTGCTAGAATGGCTGGCAATGGCGGTGATGCTGCTCTTGCTTTGCTGCTGCTTGACAGATTGAACCAGCTTGAG
AGCAAAATGTCTGGTAAAGGCCAACAACAACAAGGCCAAACTGTCATAAGAAATTGCTGCTGAGGCTTCTAAGAAGCCATGGCAAAACGTACTGCCACTA
AAGCATACAATGTAACACAAGCTTTCGGCAGACGTGGTCCAGAACAAACCCAAGGAAATTTTGGGGACCAGGAACTAATCAGACAAGGAACTGATTACAA
ACATTGGCCGCAAATTGCACAATTTGCCCCAGCGTTCAGCGTTTCGGAATGTCGCGCATTGGCATGGAAGTCACACTCGGGAACGTGGTTGACCTACACA
GGTGCCATCAAATTGGATGACAAAGATCCAAATTTCAAAGATCAAGTCATTTTGCTGAATAAGCATATTGACGCATACAAAACATTCCCACCAACAGAGC
CTAAAAAGGACAAAAAGAAGAAGGCTGATGAAACTCAAGCCTTACCGCAGAGACAGAAGAAACAGCAAACTGTGACTCTCTTCCTGCTGCAGATTTGGAT
GATTTCTCCAAACAATTGCAACAATCCATGAGCAGTGCTGACTCAACTCAGGCCTAAACTCATGCAGACATCACAAGGCAGATGGGCTATAAACGTTTCG
CTTCCGTTTACGATATAGTCTACTGTGCAGAATGAATTCTCGTAACATAGCACAAGTAGATGTAGTTAACTTTAATCACATAGCAATTTTTAATCAGTGT
GTAACATTAGGGAGGACTTGAAAGAGCCACCACATTTCACCGAGGCCACGCGGAGTACGATCGAGTGTACAGTGAACAATGCTAGGGAGAGCTGCCTATA
TGGAAGAGCCCTAATGTGTAAAATTAATTTTAGTAGTGCTATCCCCATGTGATTTTAATAGCTTTTAGGAGAATGACA
>17b8cb38-5a9e-4aa3-a05e-9054fe98abf6|5
ATACCTTCCCAGGTAACAAACCAACCAACTTTCGATCTCTTGTAGATCTGTTTCTAAACGAACAATGTTTGTTTTTGTTTTATTGCCACTAGTCTCTAGT
CAGTGTGTTAATCTTACAACCAGAACTCAATTACCCCCTGCATACACTAATTTCTTTCACACGTGGTGTTTATTACCCTGACAAAGTTTTCAGATCCAGT
TTTACATTCAACTTCAGGACTTGTTCTTACCTTTCTTTTTCCAATGTTACTTGGTTCCATGCTATACATGTCTTGGGACCAATGGTACTAAGAGGTTTGA
TAACCTGTCCTACCATTTAATGATGGTGTTTATTTTGCTTCCACTGAGAAGTCTAACATAATAAGAGGCTGGATTTTGGTACTACTTTAGATTTCGAAGA
CCCAGTCCCTACTTATTGTTAATAACGCTACTAATGTTGTTATTAAAGTCTGTGAATTTCAATTTTGTAATGATCCATTTTTGGGTGTTTATTACCACAA
AACAACAAAAGTTGGATGGAAAGTGAGTTCAGAGTTTATTCTAGTGCGAATAATTGCACTTTGAATATGTCTTCTCAGCCTTTTCTTATGGACCTTGAAG
GAAAACAGGGTAATTCAAAAAAATTCTTAGGGAATTTGTGTTTAAGAATATTGATGGTTATTTTAAAATTAAGCACACGCCTATTAATTTAGTGCGTGAT
CTCCCTCAGGGTTTTTCGGCTTTAGAACCATTGGTAGATTTGCCAATAGGTATTAACATCACTAGGTTTCAAACTTACTTGCTTACATAGAAGTTATTTG
ACTCCTGGTGATTTTTCAGGTTGGACAGCTGGTGCTGCAGCTTATTATGTGGGTTATCTTCAACCAAGGACTTTCTCTATTAAAATATATAATGAAAATG
GAACCATTACAGATGCTGTAGACTGTGCACTTGACCCACCTCCTCAGAAACAAGTGTACGTTGAAATCCACTGTAGAAAAAGGAATCTATCAAACTTCTA
ACTCTAGAGTCCAACCAACAGAATCTATTGTTAGATTTCCTAATATTACAAACTTGTGCCCTTTTGGTGAAGTTTTTAACGCCACCAGATTTGCATCTTG
TTTATGCTTGGAACAGGAAGAGAATCAGCAACTGTGTTGCTGATTATTCTGTCCTATATAATTCCGCATCATTTTCCACTTTAAGTGTTATGGAGTGTTC
CTACTAAATTAAATGATCTCTTGCTTTACTAATGTCTATGCAGATTCATTTTGTAATTAGAGGTGATGAAGTCAGACAAATCGCTCCAGGGCAAACTGGA
AAGATTGCTGATTATAATTATAAATTACCAGATGATTTTACAGGCTGCGTTATAGCTTGGAATTCTAACAATCTTGATTCTAAGGTTGGTGGTAATTATA
ATTACCTGTATAGATTGTTTAGGAAGTCTAATCTCAAACCTTTTGAGAGAGATATTTCAACTGAAATCTATCAGGCCGGTAGCACACCTTGTAATGGTGT
TGAAGGTTTTAATTGTTACTTTTCTACAATCATATGGTTTCCAACCCACTAATGGTGTTGGTTACCAACCATACAGAGTAGTAGTACTTCTTTTTGAACT
TCTTACATGCACCAGCAACTGTTTGTGGACCTAAAAGTCTACTAATTTGGTTAAAAACAAATGTGTCAATTTCAACTTCAATGGTTTAACAGGCACAGGT
GTTCTTACTGAGTCTAACAAAAGTTTCTGCCTTTTCCAACAATTTGGCAGAGACATTGCTGACACTACTGATGCTGTCCGTGATCCACAGACACTTTGAG
ATTCTTGACATTACACCATGTTCTTTTGGTGGTGTCAGTGTTATAACACCAGGAACAAATACTTCTAACCAGGTTGCTGTTCTTTTATCAGGATGTTAAC
TGCACAGAAGTCCCTGTTGCTATTCATGCAGATCAACTTACTCCTACTTGGCGTGTTTATTCTACAGGTTCTAATGTTTTTCAAACACGTGCAGGCTGTT
TAATAGGGGCTGAACATGTCAACAACTCATATGAGTGTGACATACCCATTGGTGCAGGTATATGCGCTAGTTATCAGACTCAGACTAATTTCCTAAAGCG
GGCACGTAGTGTAGCTAGTCAATCCATCATTGCCTACACTATGTCACTTGGTGCAGAAAATTCAGTTGCTTACTCTAATAACTCTATTGCCATACCCACA
AATTTTACTATTAGTATACCACAGAAATTTTACCAGTGTCTATGACCAAGACATCAGTAGATTGTACAATGTACATTTGTGGTGATTCAACTGAATGCAG
CAATCTTTTGTTGCAATATGGCAGTTTTTGTACACAATTAAACCGTGCTTTAACTGGAATAGCTGTTGAACAAGACAAAAACACCCAAGAAGTTTTTGCA
CAAGTCAAACAAATTTACAAAACACCACCAATTAAAGATTTTGGTGGTTTTAATAATTCACAAATATTACCAGATCCATCAAACCAAGCAAGAGGTCATT
TATTGAAGATTTACTTTCAACAAAGTGACTTGCAGATGCTGGCTTCATCAAACAATATGGTGATTGCCTTGGTGATATTGCTGCTAGAGACCTCATTTGT
GCACAAAAGTTTAACGGCCTTACTGTTTTCCACCTTTGCTCACAGATGAAATGATTGCTCAATACACTTCTGCACTGTTAGCGGGTACAATCACTTGGTT
GGACCCTTGGTGCAGGTGCTGCATTACAAATACCATTTGCTATGCAAATGGCTTATAGGTTTAATGGTATTGGAGTTACACAGAATGTTCTCTATGAGAA
CCCAAAATTGATTGCCAACCAATTTAATAGTGCTATTGGCAAAATCAAGACTAGACTTTCCACAGCAAGTGCACTTGGAAAACTTCAAGATGTGGTCAAC
CAAAATGCACAAGCTTTAAACACGCTTGTTAAACAACTTAGCTCCAATTTTGGTGCAATTTCAAGTGTTTTAAATGATATCCTTTCACGTCTTGACAAAG
TTGAGGCTGAAGTGCAAATTGATAGGTTGATCACAGGCAGACTTCAAAGTTTGCAGACATATGTGACTCAACAATTAAATTAGAGCTGCAGAAATCAGAG
CTTCTGCTAATCTTGCTGCTACTAAAATGTCAGAGTGTGTACTTGGACAATCAAAAAGAGTTGATTTTGTGGAAAGGGCTATCATCTTATGTCCTTCCCC
AGTCAGCACCTCATGGTGTAGTCTTCTTGCATGTGACTTATGTCCCTGCACAAGAAAAGAACTTCACAACTGCTCCTGCCATTTTGTCATGATGGAAAAG
CACACTTTCCTCGTGAAGGTGTCTTGTTTCAAATGGCACACACTGGTTTGTAACACAAAGGAAATTTTATGAACCACAAATCATTACTACAGACAACACA
TTTGTGTCTGGTAACTGTGATGTTGTAATAGGAATTGTCAACAACACAGTTTATGATCCTTTGCAACCTGAATTAGACTCATTCAAGGAGGAGTTAGATA
AATATTTTAAGAATCATACATCACCAGATGTTGATTTAGGTGACATCTGGCATTAATGCTTCAGTTGTAAACATTCAAAAAGAAATTGACCGCCTCAATG
AGGTTGCCAAAGAATTTAAATGAATCTCGATCTCCAAGAACTTGGAAAGTATGAGCAGTATAAAATGGCCAAGTCTACTTTGGCTAGGTTTTTATAGCTG
GCTTGATTGCCATAGTAATGGTGACAATTATGCTTTGCTGTATGACCAGTTGCTGTAGTTGTCTCAAGGGCTGTTGTTCTTGTGGATCCTGCTGCAAATT
TGATGAAGACGACTTGAGCCAGTGCTTAAAGGAGTCAGCATTACACATAAACGAACTTATGGATTTGTTTATGAGAATCTCACAATTGGAACTGTAACTT
TGAAGCAAGGTGAAATCAAGGATGCTACTCCTTCAGATTTTGTTCGCGCTACTGCAACGATACCGATACAAGCCTCACTCCCTTTCGGATGGCTTATTGT
TGGCGTTGCACTTCTGCTGTTTTTTCAGAGCGCTTCCAAAATCATAACCCTCAAAAGAGATGGCAACTAGCACTTTCCAAGGGTTTCACTTTGTTTGCAA
CTTGCTGTTGTTGTTTGTAACAGTTTACTTCACACCTTTTGCTCGTTGCTGCTGGCCTTGAAGCCCCTTTTCTCTATCTTATGCTATAGTCTACTTCTTG
CAGAGTATAAACTTTGTAAGAATAATAATGAGGCTTTGGCTTTGCTGGAAATGCCGTTCCAAAAACCATACTTTATGATGCCAACTATTTTCTTTGCTGG
CATACTAATTGTTACGACTATTGTATACCTTACAATAGTGTAACTCAATTGTCATTACTCAGGTGATGGCACAACAAGTCCTATTTTGAACATGACTACC
AGATTGGTGGTTATACTGAAAAATGGGAATTAGAGTAAAAGACTGTGTTGTATTACACAGTTACTTCACTCAGACTATTACCAGCTGTACTCAACTCAAT
TGAGTACAGACACTGGTGTTGAACATGTTACCTTCATCTACAATAAAATTGTTGATGAGCCTGAAGAACATGTCCAAATTTCACAATCGACGGTTCATCC
AGAGTTGTTAATCCAGTAATGGAACCAATTTATGATGAACCGACGACGACTACTAGCGTGCCTCTGTAAGCACAAGCTGATGAGTACGAACTTATGTACT
CGTTTTTTAGAAGAGACAGGTACGTTAATAGTTAATAGCGTACTTTTCTTGCTTTGTGGTATTCTTGCTGTTACACTAGCCATCCTTACTGCGCTCGATT
GTGTGCGTACTGCTGCAATATTGTTAACGTGAGTCTTGTAAAACCTTCTTTTACGTTTACTCGTGTTAAAAATCTGAATTCTAGAGTTCCTGATTTCTGG
TCTAAACGAACTAAATATTATATTAGTTTTCTGTTTGGAACTTTAATTTTAGCCTTGGCAGATTCCAACGGTACTATTCCGTTGAAGAGCTTAAAAAGCT
ACCTCTGAACAATGGAACCTAGTAATAGGTTTCCTATTCCTTACATGGATTTGTCTTTTACAATTTGCCTATGCCAACAGGAATAGGTTTTTGTATATAA
TTAAGTTAATTTTCCTCTGGCTGTTATGGCCAGTAACTTTAGCTTGTTTGTGCTTGCTGCTGTTTTACAGAATAAATTGGATTACCGGTGGAATTGCTAT
CGCAATGGCTTGTCTTGTAGGCTTGATGTGGCTCAGCTACTTCATTGCTTCTTTCAGACTGTTTGCGCGTACGCGTTCCATGTGGTCATTCAATCCAGAA
ACTAACATTCATTTCAACGTGCCACTCCATGGCACTATTTTGACCAGACCGCTTCTAGAAAGTGAACTCGTAATCGGAGCTGTGATCCTTCGTGGACATC
TTCGTATTGCTGGACACCATCTAGGACGCTGTGACATCAAGGACCTGCCTAAAGAAATCATTGTTGCTACATCACGAACGCTTCTTATTACAAATTGGGA
GCTCGCAGCGTGTAGCAGGTGACTCAGGTTTTGCTGCATACAGTCGCTACAGGATTGGCAACTATAAATTAAACACAGACCATTCCAGTAGCAGTGACAA
TATTGCTTTGCTTGTACAGTAAGTGACAACAGATGTTTCATCTCGTTGACTTTCAGGTTACTATAGCAGAGATATTTAATTATTATGAGGACTTTTAAAG
TTTCCATTTGGAATCTTGATTACATCATAAACCTCATAATTAAAAATTTAACTTAGTCACTAACTGAGAATAAATATTTCTCAATTAGATGAAGAGCAAC
CAATGGAGATTGATTAAACGAACATGAAAATTATTTTTTCTTGGCACTGATAACACTCGCTACTCTGTGAGCTTTATCACTACCAAGAGTGTGTTAGAGG
TACAACAGTACTCTTTAAAAGAACCTTGCTCTTCTGGAACAACGAGGGCAATTCACCATTTCATCCTCTAGCTGATAACAAATTTGCACTGACTTGCTTT
AGCACTCAATTTGCTTTTGCTTGTCCTGACGGCGTAAAACACGTCTATCAGTACGTGCCAGATCAGTTTCACCTAAACTGTTCATCAGACAAGAGGAAGT
TCAAGAACTTTTACTCTCCAATTTTTTTTGTTGCGGCAATAGTGTTTATAACACTTTGCTCACATCAAAAGAAAGACAGAATGATTGAACTTCATTAATT
GACTTTTCTATTTGTGCTTTTTAGCCTTTCTGCTATTCCTTGTTTTTAATTATGCTTATTATATTTTGGTTCTCACTTGAACTGCAAGATCATAATGAAA
CTTGTCACGCCTAAACGAACATGAAATTTCTTGTTTTCTTAGGAATATCAACTGTAGCTGCATTTCACCAAGAATGTAGTTTCAAGTCATGTACTCAACA
TCAACCATATGTAGTTGATGACCCGTAGTCCTATTCACTTCTATTCTAAATGGTATATTAGAGTAGGAGCTAGAAAATCAGCACCTTTAATTGAATTGTG
CGTGATGAGGCTGGTTCTAAATCACCCATTCAGTACATCGATATCGGTAATTATACAGTTTCCTGTTTACCTTTTACAATTAATTGCCAGGAACCTAAAT
TGGGTAGTCTGTAGTGCGTTGTTCGTCTATGAAGACTTTAGAGTATCATGACGTTCGTGTTGTTTCTAGATTTCATCTAAACGAACAAACTAAAATGTCT
GATAATGGACCCCAAAATCAGCGAAATGCACCCCGCATTACGTTTGGTGGACCCTCAGATTCAACTGGCAGTAACCAGAATGGAGAACGCAGTGGGCGCG
ATCAAAACAACGTCGGCCCCAAGGTTTACCCAATAATACTGCGTCTGGTTCACCGCTCACTCAACATGGCAAGGAAGACCTTAAATTCCCTCGAGGACAA
GGCGTTCCAATTAACACCAATAGCAGTCCAGATGACCAAATTGGCTACTACCGAAGAGCTACCAGACGAATCGTGGTGGTGACGGTAAAATGAAAGATTC
AGTCCAAGATGGTATTTTTACTACCTAGGAACTGGGCCAGAAGCTGGACTTCCCTATGGTGCTAACAAAGACGGCATCATATGGGTTGCAACTGAGGGAG
CCTTGAATACACCAAAGATCACTGGCACCCGCAATCCTGCTAACAATGCTGCAATCGTGCTACAACTCCAAGGAACAACATTGCCAAAAGGCTTTTACGC
AGAAGGAGCAGAGGCGGCAGTCAAGCCCTCTCGTTCCTCATCACGTAGTCGCAACAGTTTAAGAAATTCAACTCCAGGCAGCAGTAGGGGAACTTCCTGC
TAGAATGGCTGGCAATGGCGGTGATGCTGCTCTTGCTTGCTGCTGCTTGACAGATTGAACCAGCTTGAGAGCAAAATGTCTGGTAAAGGCCAACAACAAC
AAGGCCAAACTGTCACTAAGAAATCTTGCTGAGGCTCTAAGAAGCCTCGGCAAAACGTACTGCCACTAAAGCATACAATGTAACACAAGCTTTCGGCAGA
CGTGGTCCAGAACAAACCCAAGGAAATTTTGGGGACCAGGAACTAATCAGACAAGGAACTGATTACAAACATTGGCCGCAAATTGCACAATTTGCCCCAG
CGCTTCAGCGTTTTCGGAATGTCGCGCATTGGCATGGAAGTCACACCTCGGGAACGTGGTTGACCTACACAGGTGCCATCAAATTGGATGACAAAGATCC
AAATTTTAAAGATACGGT
>caf0646e-b7e3-4396-a510-fb7415c9e21d|6
ATACCTTCCCAGGTAACAAACCAACCAACTTCGATTCTTGTAGATCTGTTCTCTAAACGAACTTTAAAATTTGTGTGGCTGTCACTCGGCTGCATGCTTA
GTGCACTCACGCAGTATAATTAATAACTAATTACTGTCGTTGACAGGACACGAGTAACTCGTCATTTGCAGGCTGCTTACGGTTTCGTCCGTGTTGCAAG
CCGATCATCAGCACATCTAGGTTTCGTCCGGGTGTGACCGAAAGGTAAGATGGAGAGCCTTGTCCCTGGTTCAACGAGAAACACACGTCCAACTCAGTTT
TGCCTGTTTTACAGGTTCGCGACGTGCTCGTCAATACGTGGCTTTGGAGACTCCGTGGAGGAGGTCTTATCAGAGGCACGTCAACATTTAAAGATGGCAC
TTGTGGCTTTTAGTAGAAGTTGAAAAAGGCGTTTTGCCTCAACTTGAACAGCCCTATGTGTTCATCAAACGTTCGGATGCTCGAACTGCACCTCATGGTC
ATGTTATGGTTGAGCTGGTAGCAGAACTCGAAGGCATTCAGTACGGTCGTAGTGGTGAGACATTGGTGTCCTTGTCCCTCATGTGGGCGAAATACCCAGT
GGCTCTACCGCAAGGTTTTTTTCGTAAGAACGGTAATAAAGGAGCTGGTGGCCATGGTTACGGCGCCGATCTAAAGTCATTTGACTTAGGCGACGAGCTT
GGCACTGATCCTTATGAAGATTTCAAGAAACTGGAACACTAAACAGCAGTGGTGTTACCCGTGAACATGCGTGAGCTTAACGGAGGCATACACTCGCTAT
GTCTGCAACATTCTTGTGGCCCTGATGGCTACCCTTTGAGTGCATTAAAGACCTTTAGCACGTGCTGGTAAAGGACTATGCACTTTGTCCGAACAACTGG
ACTTTATTGACACTAAGAGGTGTATACTGCTGCCGTGAACATGAGCATGAAATTGCTTGGTACACGGAACGTTCTGAAAAGAGCTATGAATTGCAGACAC
CTTTGAAATTAAATTGGCAAAGAAAAATTTGACACCTTCAATGGGGAATGTCCAAATTTGTATTTCCCTTAAATTCCATAATCAAGACTATTCAACCAAG
GGTTGAAAAGAAAAAGCTGATGGCTTTATGGGTAGAATTCGATTTGTCTATCCAGTTGCGTCACCAAATGAATGCAACCAAATGTGCCTCAAGGTTTATA
CCTTCCCAGGTAACAAACCAACCAATTTTCGATCTTGTAGATCTGTCTCTAAACGAACAAACTAAAATGTCTTGATAATGGACCCCAAAATCAGCGAAAT
GCACCCCGCATTACGTTGGTGGACCTCAGATTCAACTGGCAGTAACCAGAATAGAACGCAGTGGGGCGCGATCAAAACAACGTCGGCCCAAGGTTTACCC
AATAATACTGCGTCTTGGTTCACCGCTCTCTCAACATGGCAAGGAAGACCTTAAATTCCCTCGAGGACAAGGCGTTCCAATTAACACCAATAGCAGTCCA
GATGACCAAATTGGCTACTACCGAAGAGCTACCAGACGAATTCGTGGTGGTGACGGTAAATGAAAGATCAGTCCAAGATGGTATTTCTACTACCTAGGAA
CTGGGCCAGAAGCTGGACTTCCCTATGGTGCTAACAAAGACGGCATCATATGGGTTGCAACTGAGGAGAGCCTTGAATACACCAAAAGATTTTGGCACCC
GCAATCCTGCTAACAATGCTGCAATCGTGCTACAACTTCCTCAAGGAACAACATTGCCAAAGGCTTTTTTACGCAGAAGGGAGCAGAGGCGGCAGTCAAG
CCTTCTCGTTCCTCATCACGTAGTCGCAACAGTTTAAGAAATTCAACCCAGGCAGCAGTAGGGGAACTTTCCTGCTAGAATGGCTGGCAATGGCGGTGAT
GCTGCTCTTGCTTTGCTGCTGCTTGACAGATTGAACCAGCTTGAGAGCAAAATGTCTGGTAAAGGCCAACAACAACAAGGCCAAACTGTCACTAAGAACT
GTTGCTGAGGCTCTAAGAAGCCTCGGCAAAACGTACTGCCACTAAAGCATACAATGTAACACAAGCTTTCGGCAGACGTGGTCCAGAACAAACCCAAGGA
AATTTTGGGGACCAGGAACTAATCAGACAAGGAACTGATTACAAAATTGGCCGCAAATTGCACAATTTGCCCCAGCGCTTCAGCGTCTTCGGAATGTCGC
GCATTGGCATGGAAGTCACACCTTCGGGAACGTGGTTGACCTACACAGGTGCCATCAAATTGGATGACAAAGATCCAAATTCAAAGATCAAGTCATTTGC
TGAATAAGCATATTGACGCATACAAAACATTCCCACCAACAGAGCCCTAAAGGACAAAAGAAGAAGGCTGATGAAACTCAAGCCTTACCGCAGAGACAGA
AGAAACAGCAAACTGTGACTTTTCCTGCTGCAGATTTGGATGATTTTCCAAACAATTGCAACAATCCATGAGCAGTGCTGACTCAACTCAGGCCTAAACT
CATGCAGACACACAAGGCAGATGGGCTATATAAACGTTTCGCTTTTCCGTTTACGATATAGTCTACTTGTGCAGAATGAATTCTCGTAACTACATAGCAC
AAGTAGATGTAGTTAATTTTAATCTCACATAGCAATCTCTTTAATCAGTGTAACATTAGGAGGACTTGAAAGAGCCACATTTCACCGAGGCCACGCGGAG
TACGATCGAGTGTACAGTGAACAATGCTAGGGAGAGCTGCCTATGGAAGAGCCCTAATGTGTAAAATTAATTTTAGTAGTGCTATCCCCATGTGATTTTA
ATAGCTTTTTAGGAGAATGACAAAAAAACAATTCCCTACCCATACATAACCCACCCATACCTTATCTTATCCACCATATATCCATCCCCATCATCCCCAC
T
>14685f7a-55b4-4f3f-8678-6b10e6f81162|5
ATATAAAATGGCCATGGTACATTTTGGCATTAGGTTTTATAGCTGGCTTGATTGCCATAGTAATGGTGACAATTATGCTTTGCTGTATGACCAGTTGCTG
TGTTGTCTCAAGGGCTGTTGTTCTGTGGATCCTGCTGCAAATTTGATGAAGACGACTCTGAGCCAGTGCTCAAAAGGAGTCAAATTACATTACACATAAA
CGAACTTATGGATTTGTTTATGAGAATCACAATTGGAACTGTAACTTTGAAGCAAGGTGAAATCAAGGATGCTACTCCTCAGATTGTTCGCGCTACTGCA
ACGATACCGATACAAGCCTCACTCCCTTTCGGATGGCTTATTGTTGGCGTTGCACTTGCTGTTTTCAGAGCGCTTCCAAAATCATAACCCTCAAAAAGAG
ATGGCAACTAGCACTCCAAGGGTGTTCACTTTGTTTGCAACTTGCTGTTGTTGTTTGTAACAGTTTACTTCACACCTTTTGCTCGTTGCTGCTGGCCTTG
AAGCCCCTTTTCTCTATCTTTTATGCTTTAGTCTACTTCTTGCAGAGTATATAAACTTTGTAAGAATAAATAATGAGGCTTTGGCTTTGCTGGAAATGCC
GTTCCAAAAAACCCATTACTTTATGATGCCAACTATTTCTTTGCTGGCATCTATTGTTACGACTATTGTATACCTTACAATAGTGTAACTTTCAATTGTC
ATTACTCAGGTGATGGCACAACAAGTCCTATTTGAACATGACTACCAGATTGGTGGTTATACTGAAAATGGGAATCTGGAGTAAAAGACTGTGTTGTATT
ACACAGTTACTTCATTTCAGACTATTACCAGCTGTACTCAACTCAATTGAGTACAGACACTGGTGTTGAACATGTTACCTTTTCATCTACAATAAAATTG
TTGATGAGCCTGAAGAACATGTCCAAATTTTATAAATCGACGGTTCATCCGGAGTTGTTAATCCAGTAATGGAACCAATTTATGATGAACCGACGACGAC
TACTAGCGTGCCTTTGTAAGCACAAGCTGATGAGTACGAACTTATGTACTCATTCGTTAGAAGAGATAGGTACGTTAATAGTTAATAGCGTACTTTTTTC
TTGCTTTCGTGGTATTCTTGCTAGTTACACTAGCCATCCTTACTGCGCTCGATTGTGTGCGTACTGCTGCAATATTGTTAACGTGAGTCTTGTAAAACCT
TCTTTTACGTTTACTCGTGTTAAAATCTGAATTCTTCTAGAGTTCCTGATTTCTGGTCTAAACGAACTAAATTATATTAGTTTCTGTTTGGAACTTTAAT
TTTAGCCATGGCAGATTCCAACGGTACTATTACCGTTGAAGAGCTTAAAAAGCTCTGAACAATGGAACCTAGTAATAGGTTTCCTATTCCTTACATGGAT
TTGTCTTTACAATTTGCCTATGCCAACAGGAATAGGTTTTTGTATATAATTAAGTTAATTTTCCTCTGGCTGTTATGGCCAGTAACTTTAGCTTGTTTTG
TGCTTGCTGCTGTTTACAGAATAAATTGGATCACCGGTGGAATTGCTATCGCAATGGCTTGTCTTTGTAGGCTTGATGTGGCTCAGCTACTTCATTGCTT
CTTTCAGACTGTTTGCGCGTACGCGTTCCATGTGGTCATTCAATCCAGAAACTAACATTCTCTCAACGTGCCACTCCATGGCACTATTTTGACCAGACCG
CTTCTAGAAAGTGAACTCGTAATCGGAGCTGTGATCCTTCGTGGACATCTTCGTATTGCTGGACACCATTAGGACGCTGTGACATCAAGGACCTGCCTAA
AGAAATCACTGTTGCTACATCACGAACGCTTCTTATTACAAATTGGGAGCTCGCAGCGTGTAGCAGGTGACTCAGGTTTTGCTATACAGTCGCTACAGGA
TTGGCAACTATAAATTAAACACAGACCATTCCAGTAGCAGTGACAATATTGCTTTGCTTGTACAGTAAGTGACAACAGATGTTTCATCTCGTTGACTTTC
AGGTTACTATAGCAGAGATACTAATTATTATGAGGACTTTTAAAGTTTCCATTTGGAATCTTGATTACATCATAAACCTCATAATTAAAAATTTATCTTA
AGTCACTAACTGAGAATAAATATTCTCAATTAGATGAAGAGCAACCAATGGAGATTGATTAAACGAACATGAAAATTATTTTTTGGCACTGATAACACTC
GCTACTTGTGAGCTTTATCACTACCAAGAGTGTGTTAGAGGTACAACAGTACTTTTAAAAGAACCTCTGCTCTTCTGGAACATACGAGGGCAATTCACCA
TTTCATCCTCTAGCTGATAACAAATTTGCACTGACTTGCTTTAGCACTCAATTTGCTTTTTGCTTGTCCTGACGGCGTAAAACACGTCTATCAGTTACGT
GCCAGATCAGTTTCACCTAAAACTGTTCATCAGACAAGAGGAAGTTCAAGA
>052f161e-1c7c-4f54-88a8-bc0d7b75e065|5
ATAAAATTGTTGATGAGCCTGAAGAACATGTCCAAATTTTATAAATCGACGGTTCATCCGGAGTTGTTAATCCAGTAATGGAACCAATTTATGATGAACC
GACGACGACTACTAGCGTGCCTTTGTAAGCACAAGCTGATGAGTACGAACTTATGTACTCATTCGTTTAGAAGAGATAGGTACGTTAATAGTTAATAGCG
TACTTTCTTGCTTGCTCTTGTGGTATTCTTGCTAGTTACACTAGCCATCCTACTGCGCTTCGATTGTGTGCGTACTGCTGCAATTGTTAACGTGAGTCTT
GTAAAACCTTTTTTTACGTTTACTACGTGTTAAAAATCTGAATTTTCTAGAGTTCCTGATTTCTGGTCTAAACGAACTAAATATTATATTAGTTTTTGTT
TGGAACTTTAATTTTAGCCATGGCAGATTCCAACGGTACTATTACCGTTGAAGAGCTTAAAAAGCTCTGAACAATGGAACCTAGTAATAGGTTTCCTATT
CCTTACATGGATTTGTTTTTACAATTTGCCTATGCCAACAGGAATAGGTTTTTGTATATAATTAAGTTAATTTTCCACTGGCTGTTATGGCCAGTAACTT
TAGCTTGTTTTTGTGCTTGCTGCTGTGTACAGAATAAATTGGATCACCGGTGGAATTGCTATCGCAATGGCTTGTCTTTGTAGGCTTGATGTGGCTCAGC
TACTTCATTGCTTTTTCAGACTGTTTGCGCGTACGCGTTCCATGTGGTCATTCAATCCAGAAACTAACATTCTTTCAACGTGCCACTCCATGGCACTATT
CTGACCAGACCGCTTTCTAGAAAGTGAACTCGTAATGGAGCTGTGATCCTTCGTGGACATCTTCGTATTGCTGGACCCATCTAGGACGCTGTGACATCAA
GGACCTGCCTAAAGAAATCACTGTTGCTACATCACGAACGTTCTTATTACAAATTGGGAGCTCGCAGCGTGTAGCAGGTGACTCAGGTTTTGCTGCATAC
AGTCGCTACAGGATTGGCAACTATAAATTAAACACAGACCATTCCAGTAGCAGTGACAATATTGCTTTGCTTGTACAGTAAGTGACAACAGATGTTTCAT
CTCGTTGACTTTCAGGTTACTATAGCAGAGATATTACTAATTATTATGAGGACTTTTAAAGTTTCCATTTGGAATCTTGATTACATCATAAACCTCATAA
TTAAAAATTTATCTAAGTCACTAACTGAGAATAAATTTCAATTAGATGAAGAGCAACCAATGGAGATTGATTAAACGAACATGAAAATTATTTTTTCTTG
GCACTGATAACACTCGCTACTTGTGAGCTTTATCACTACCAAGAGTGTGTTAGAGGTACAACAGTACTTTAAAAGAACCTTGCTTCTGGAACATACGAGG
GCAATTCACCATTCATCCTCTAGCTGATAACAAATTTGCACTGACTTGCTTTAGCACTCAATTTGCTTTTGCTTGTCCTGACGGCGTAAAACACGTCTAT
CAGTTACGTGCCAGATATAGT
>2ba2efac-2c42-4e25-b5c1-f204d95d3b2d|8
CCATGGCACTATTTGACCAGACCGCTTCTAGAAAGTGAACTCGTAATCGGAGCTGTGATCCTCGTGGACATCTTCGTATTGCTGGACACCATCTAGGACG
CTGTGACATCAAGGACCTGCCTAAAGAAATCACTGTTGCTACATCACGAACGCTTCTTATTACAAATTGGGAGCTTCGCAGCGTGTAGCAGGTGACTCAG
GTTTTGCTGCATACAGTCGCTACAGGATTGGCAACTATAAATTAAACACAGACCATTCCAGTAGCAGTGACAATATTGCTTTTGCTTGTACAGTAAGTGA
CAACAGATGTTTCATCTCGTTGACTTTCAGGTTACTATAGCAGAGATATTATTTAATTATTATGAGGACTTTAAAGTTTCCATTTGGAATCTTGATTACA
TCATAAACCTCATAATTAAAAATTTATCTAAGTCACTAACTGAGAATAAAAATATTCAATTAGATGAAGAGCAACCAATGGAGATTGATTAAACGAACAT
GAAAAATTATTTTCTTGGCACTGATAACACTCGCTACTTGTGAGCTTTATCACTACCAAGAGTGTGTTAGAGGTACAACAGTACTTTTAAAGAACCTTGC
TCTTCTGGAACATACCAGGGCAATTCACCATTTCATCCTCTAGCTGATAACAAATTTGCACTGACTTGCTTTAGCACTCAATTTGCTTTTGCTTGTCCTG
ACGGCGTAAAACACGTCTATCAGTTACGTGCCAGATCAGTTTCACCTAAACTGTCATCAGACAAGAGGAAGTTCAAGAACTTTACTCTCCAAATTTTTAT
TGTTGCGGCAATAGTGTTTATAACACTTTGCTTCACACTCAAAAGAAAGACAGAATGATTGAACTTTCATTAATTGACTTCTATTTGTGCTTTTTAGCCT
TTTGCTATTCCTTGTTTTAATATGTGCTTATTATCTTTTTGGTTTCACTTGAACTGCAAGATCATAATGAAACTTGTCACGCCTAAACGAACATGAAATT
TCTTGTTTTCTTAGGAATCATCTACAACTGTAGCTGCATTTCACCAAGAATGTAGTTTACAGTATGTACTCAACATCAACCATATGTAGTTGATGACCCG
TGTCCTATTCACTTCTATTCTAAATGGTATATTAGAGTAGGAGCTAGAAAATCAGCACCTTTAATTGAATTGTGCGTGGATGAGGCTGGTTCTAAATCAC
CCATTCAGTACATCGATATCGGTAATTATACAGTTTCCTGTTTACCTTTTACAATTAATTGCCAGGAACCTAAATTGGGTAGTCTTGTAGTGCGTTGTTC
GTCTATGAAGACTTTTTAGAGTATCATGACGTTCGTGTTGTTTTAGATTTCATCTAAACGAACAAACTAAAATGTCTGATAATGGACCCCAAAATCAGCG
AAATGCACCCCGCATTACGTTTGGTGGACCTCAGATTCAACTGGCAGTAACCAGAATGGAGAACGCAGTGGGCGCGATCAAAACAACGTCGGCCCCAAGG
TTTACCCAATAATACTGCGTCTTTGGTTCACCGCTCACTCATTGGCAAGGAAGACCTTAAATTCCCTCGAGGACAAGGCGTTCCAATTAACACCAATAGC
AGTCCAGATGACCAAATTGGCTACTACCGAAGAGCTACCAGACGAATTCGTGGTGGTGACGGTAAATGAAAGATTCAGTCCAAGATGGTATTTCTACTAC
CTAGGAACTGGGCCAGAAGCTGGACTTCCCTATGGTGCTAACAAAGACGGC
>3ecd138b-dc55-4928-8470-2eef5e1c60dd|34
TTGTTTGCAACTTGCTGTTGTTGTTTGTAACAGTTTACTCACACCTTTTGCTCGTTGCTGCTGGCCTTGAAGCCCCTTTTCTCTTATTTTATGCTTTAGT
CTACTTCTTGCAGAGTATAAACTTTGTAAGAATAATAATGAGGCTTTGGCTTTGCTGGAAATGCCGTTCCAAAAACCCATTACTTTATGATGCCAACTAT
TTTCTTTGCTGGCATACTAATTGTTACGACTATTGTATACCTTACAATAGTGTAACTCTTCAATTGTCATTACTTCAGGTGATGGCACAACAAGTCCTAT
TTTGAACATGACTACCAGATTGGTGGTTATACTGAAAATGGGAATCTGGAGTAAAGACTGTGTTGTATTACACAGTTACTTCACTTCAGACTATTACCAG
CTGTACTCAACTCAATTGAGTACAGACACTGGTGTTGAACATGTTACCTTCTCATCTACAATAAAATTGTTGATGAGCCTGAAGAACATGTCCAAATTCA
CAACAATCGACGGTTCATCCAGAGTTGTTAATCCAGTAATGGAACCAATTTATGATGAACCGACGACGACTACTAGCGTGCCTTTGTAAGCACAAGCTGA
TGAGTACGAACTTATGTACTCATTCGTTTTAGAAGAGACAGGTACGTTAATAGTTAATAGCGTACTTTTTTTTCTTGCTTTCGTGGTATTTTGCTAGTTA
CACTAGCCATCCTTACTGCGCTTCGATTGTGTGCGTACTGCTGCAATATTGTTAACGTGAGTCTTGTAAAACCTTCTTTTTACGTTTACTCGTGTTAAAA
ATCTGAATTCTTCTAGAGTTCCTGATTTCTGGTCTAAACGAACTAAATATTATATTAGTTTCTGTTTGGAACTTTAATTTTAGCCATGGCAGATTCCAAC
GGTACTATTACCGTTGAAGAGCTTAAAAAGCTCCTTGAACAATGGAACCTAGTAATAGGTTTCCTATTCCTTACATGGATTTGTCTTCTACAATTTGCCT
ATGCCAACAGGAATAGGTTTTTGTATATAATTAAGTTAATTTTCCTCTGGCTGTTATGGCCAGTAACTTTAGCTTGTTTGTGCTTGCTGCTGTTTACAGA
ATAAATTGGATCACCGGTGGAATTGCTATCGCAATGTGCGCGTACGCGTTCCATGTGGTCATTCAATCCAGAAACTAACATTTTCAACGTGCCACTCCAT
GGCACTATTTTGACCAGACCGCTTCTAGAAAGTGAACTCGTAATCGGAGCTGTGATCCTTCGTGGACATCTTCGTATTGCTGGACACCATCTAGGACGCT
GTGACATCAAGGACCTGCCTAAAGAAATCACTGTTGCTACATCACGAACGCTTCTTATTACAAATTGGGAGCTCGCAGCGTGTAGCAGGTGACTCAGGTT
TTGCTGCATACAGTCGCTACAGGATTGGCAACTATAAATTAAACACAGACCATTCCAGTAGCAGTGACAATATTGCTTTGCTTGTACAGTAAGTGACAAC
AGATGTTTCATCTCGTTGACTTTCAGGTTACTATAGCAGAGATATTACTAATTATTATGAGGACTTTTAAAGTTTCCATTTGGAATCTTGATTACATCAT
AAACCTCATAATTAAAAATTTATCTAAGTCACTAACTGAGAATAAATATTCTCAATTAGATGAAGAGCAACCAATGGAGATTGATTAAACGAACATGAAA
ATTATTTTTTCTTGGCACTGATAACACTCGCTACTTGTGAGCTTTATCACTACCAAGAGTGTGTTAGAGGTACAACAGTACTTTTAAAAGAACCTTGCTT
TCTGGAACATACGAGGGCAATCACCATTTTCATCCTCTAGCTGATAACAAATTTGCACTGACTTGCTTTAGCACTCAATTTGCTTTGCTTGTCCTGACGG
CGTAAACACGTCTATCAGTTACGTGCCAGATCAGTTTCACCTAAACTGTTCATCAGACAAGAGGAAGTTCAAGAACTTTACTCTCCATTTTTTATTGTTG
CGGCAATAGTGTTTATAACACTTTGCTCACACTCAAAAGAAAGACAGAATGATTGAACTTTCATTAATTGACTTCTATTTGTGCTTTTTAGCCTTTCTGC
TATTCCTTGTTTTAATTATGCTTATTATCTTTTGGTTTCACTTGAACTGCAAGATCATAATGAAACTTGTCACGCCTAAACGAACATGAAATTTCTTGTT
TTCTTAGGAATCATCACAACTGTAGCTGCATTTCACCAAGAATGTAGTTTACAGTATGTACTCAACATCAACCATATGTAGTTGATGACCCGTGTCCTAT
TCACTTCTATTCTAAATGGTATATTAGAGTAGGAGCTAGAAAATCAGCACCTTTAATTGAATTGTGCGTGGATGAGGCTGGTTCTAAATCACCCATTCAG
TACATCGATATCGGTAATTATACAGTTTCCTGTTTACCTTTTACAATTAATTGCCAGGAACCTAAATTGGGTAGTCTTGTAGTGCGTTGTTCGTTCTATG
AAGACTTTTAGAGTATCATGACGTTCGTGTTGTTTTAGATTTCATCTAAACGAACAAACTAAAATGTCTGATAATGGACCCCAAAATCAGCGAAATGCAC
CCCGCATTACGTTTGGTGGACCTCAGATTCAACTGGCAGTAACCAGAATGGAGAACGCAGTGGGCGCGATCAAAACAACGTCGGCCCCAAGGTTTACCCA
ATAATACTGCGTCTTGGTTCACCGCTCTCACTCAACATGGCAAGGAAGACCTTAAATTCCCTCGAGGACAAGGCGTTCCAATTAACACCAATAGCAGTCC
AGATGACCAAATTGGCTACTACCGAAGAGCTACCAGACGAATTCGTGGTGGTGACGGTAAAATGAAAGATTCAGTCCAAGATGGTATTTCTACTACCTAG
GAACTGGGCCAGAAGCTGGACTTCCCTATGGTGCTAACAAAGACGGCATCATATGGGTTGCAACTGAGGGAGCCTTGAATACACCAAAAGATCATTGGCA
CCCGCAATCCTGCTAACAATGCTGCAATCGTGCTACAACTTCCAAGGAACAACATTGCCAAAAGGCTTTACGCAGAAGGGAGCAGAGGCGGCAGTCAAGC
CTCTTCTCGTTCCTCATCACGTAGTCGCAACAGTTTAAGAAATTCAACTCCAGGCAGCAGTAGGGGAACTTCTCCTGCTAGAATGGCTGGCAATGGCGGT
GATGCTGCTCTTGCTGCTGCTGCTGCTTGACAGATTGAACCAGCTTGAGAGCAAAATGTCTGGTAAAGGCCAACAACAACAAGGCCAAACTGTCACTAAG
AATTGCTGCTGAGGCTTCTAAGAAGCCTCGGCAAAACGTACTGCCACTAAAGCATACAATGTAACACAAGCTTTCGGCAGACGTGGTCCAGAACAAACCC
AAGGAAATTTTGGGGACCAGGAACTAATCAGACAAGGAACTGATTACAAACATTGGCCGCAAATTGCACAATTTGCCCCAGCGCTTCAGCGTTTTCGGAA
TGTCGCGCATTGGCATGGAAGTCACACCTTCGGGAACGTGGTTGACCTACACAGGTGCCATCAAATTGGATGACAAAGATCCAAATTTTCAAAGATCAAG
TCATTTGCTGAATAAGCATATTGACGCATACAAAACATTCCCACCAACAGAGCCTAAAAAGGACAAAAAGAAGAAGGCTGATGAAACTCAAGCCCACCGC
AGAGACAGAAGAAACAGCAAACTGTGACTCTTTTCCTGCTGCAGATTTGGATGATTTTCCAAACAATTGCAACAATCCATGAGCAGTGCTGACTCAACTC
AGGCCTAAACTCATGCAGACCACAACAAGGCAGATGGGCTATATAAACGTTTTCGCTTTCCGTTTACGATATATAGTCTACTCTTGTGCAGAATGAATTC
TCGTAACTACATAGCACAAGTAGATGTAGTTAACTTTAATCTCACATAGCAATCTTTAATCAGTGTGTAACATTAGGGAGGACTTGAAAGAGCCACATTT
CACCGAGGCCACGCGGAGTACGATCGAGTGTACAGTGAACAATGCTAGGGAGAGCTGCCTATATGGAAGAGCCCTAATGTGTAAAATTAATTTTAGTAGT
GCTATCCCCATGTGATTTTAATAGCTTTTAGGAGAATGACAAA
>99d1cba6-4688-4641-8beb-aa346e370bd9|7
TCAACTCAATTGAGTACAGAGACTTGGTGTTGAACATGTTACCTTCTTCATCTACAATAAAATTGTTGATGAGCCTGAAGAACATGTCCAAATTTCACAA
TCGACGGTTCATCCGGAGTTGTTAATCCAGTAATGGAACCAATTTATGATGAACCGACGACGACTACTAGCGTGCCTTTGTAAGCACAAGCTGATGAGTA
CGAACTTATGTACTCATTTCGTTTTTAGAAGAGACAGGTACGTTAATAGTTAATAGCGTACTTCTCTTGCTGCTTGTGGTATTCTTGCTAGTTACACTAG
CCATCCTTACTGCGCTCGATTGTGTGCGTACTGCTGCAATATTGTTAACGTGAGTCTTGTAAAACCTTCTTTTACGTTTACTCGTGTTAAAAATCTGAAT
TCTTCTAGAGTTCCTGATTTCTGGTCTAAACGAACTAAATATTATATTAGTTTTTGTGTTTGGAACTTTAATTTTAGCCATGGAAGATTCCAACGGTACT
ATTACCGCTGAAGAGCTTAAAAAGCTCTTGAACAATGGAACCTAGTAATAGGTTTCCTATTCCTTACATGGATTTGTACAATTTGCCTATGCCAACAGGA
ATAGGGTTTTGTATATAATTAAGTTAATTTTCCACTGGCTGTTATGGCCAGTATTTTTAGCTTGTTTGTGCTTGCTGCTGTTTACAGAATAAATTGGATC
ACCGGTGGAATTGCTATCGCAATGGCTTGTCTTGTAGGCTTGATGTGGCTCAGCTACTTCATTGCTTCTTCAGACTGACTGTACGCGTTCCATGTGGTCA
TCAATCCAGAAACTAACATTCCAACGTGCCACTCCATGGCACTATTCTTTGACCAGACCGTTTAGAAAGTGAACTTGTAATCGGAGCTGTGATCCTTCGT
GGACATCTCGTATTGCTGGACACCATCTAGGACGCTGTGACATCAAGGACCTGCCTAAAGAAATCACTGTTGCTACATCACGAACGCTTCTTATTACAAA
TTGGGAGCTTCGCGTGTAGCGTGTAGCAGGTGACTCAGGTTTTGCTGCATCAGTCGCTACAGGATTGGCAACTATAAATTAAACACAGACCATTCCAGTA
GCAGTGACAATATTGCTTTGCTTGTACAGTAAGTGACAACAGATGTTTCATCTCGTTGACTTTCAGGTTACTATAGCAGAGATACTAATTATTATGAGGA
CTTTTAAAGTTTCCATTTGGAATCTTGATTACACATAAACCTCATTAATTAAAAATTTATCTAAGTCACTAACTGAGAATAAATATTCTCAATTAGATGA
AGAGCAACCAATGAGATTGATTAAACGAACATGAAAATTATTCTCTTGGCACTGATAACACTCGCTACTTGTGAGCTTTATCACTACCAAGAGTGTTAGA
GGTACAACAGTACTTTTAAAAGAACCTTGCTCTTCTGGAACATACGAGGGCAATTCACCATTTCATCCCTAGCTGATAACAAATTTGCACTGACTTGCTT
TAGCACTCAATTTGCTTTTGCTTGTCCTGACGGCGTAAACACGTTCTATCAGTTACGTGCCAGATCAGTTTCCTAAACTGTTCATCAGACAAGAGGAAGT
CAAGAACTTTACTCTCCAATTTATTGTTGCGGCAATAGTGTTTATAACACTTTGCTCACACTCAAAAGAAAGACAGAATGATTGAACTTCATTAATTGAC
TTCTATTTGTGCTTTTTTTAGCCTTTCTGCTATTCCTTGTTTTAATTATGCTTATTATCTTTGGTTTCACTTGAACTGCAAGATCAATGAAACTTGTCAC
GCCTAAACGAACATGAAATTTGTTGTTTTAGGAATTTATTACAACTGTAGCTGCATTTCACCAAGAATGTAGTTTACAGTCATGTACTCAACATCAACCA
TATGTAGTTGATGACCCGTGTCCTATTCACTTCTACTTAAATGGTATATTAGAGTAGGAGCTAGAAAATCAGCACCTTTAATTGAATTGTGCGTGGATGA
GGCTGGTTCTAAATCACCCATTCAGTACATCGATATCGGTAATTATACAGTTTCCTGTTTACCTTTACAATTAATTGCCAGGAACCTAAATTGGGTAGTC
TTGTAGTGCGTTGTTCGTTTTATGAAGACTTTTTAGAGTATCATGACGTTCGTGTTGTTTAGATTTCATCTAAACGAACAAACTAAAATGTCTGATAATG
GACCCCAAAATCAGCGAATGCACCCCGCATTACGTTTGGTGGACCTCAGATTCAACTGGCAGTAACCAGAATGGAGAACGCAGTGGGGCGCGATCAAAAC
AACGTCGGCCCCAAGGTTTACCCAATAATACTGCGTCTTGGTTCACCGCTTTCAACATGGCAAGGAAGACCTTAAATTCCCTCGAGGACAAGGCGTTCCA
ATTAACACCAATAGCAGTCCAGATGACCAAATTGGCTACTACCGAAGAGCTACCAGACGAATCGTGGTGGTGACGGTAAATGAAAGATCTCAGTCCAAGA
TGGTATTCTACTACCTAGGAACTGGGCCAGAAGCTAGACTTCCCTATGGTGCTAACAAAGACGGCATCATTTGGTTGCAACTGAAGATCGAGAATGAGT
>4ba5354e-1035-4aff-971e-743f1cdd21d7|16
CCAGGTAACAAACCAACCAATTTCGATCTCTTGTAGATCTGTTCTCTAAACGAACGCTTCTTATTACAAATTGGGAGCTTCGCAGCGTGTAGCAGGTGAC
TCAGGTTTGCTGCATACAGTCGCTACAGGATTGGCAACTATAAATTAAACACAGACCATTCCAGTAGCAGTGACAATATTGCTTTGCTTGTACAGTAAGT
GACAACAGATGTTTCATCTCGTTGACTTTCAGGTTACTATAGCAGAGATATTACTAATTATTATGAGGACTTTTAAAGTTTCCATTTGGAATCTTGATTA
CATCATAAACCTCATAATTAAAAATTTATCTAAAGTCACTAACTGAGAATAAATATTCAATTAGATGAAGAGCAACCAATGGAGATTGATTAAACGAACA
TGAAAATTATTTTTTTCTTGGCACTGATAACACTCGCTACTTTGTGAGCTTTATCACTACCAAGAGTGTGTTAGAGGTACAACAGTACTTTAAAAGAACC
TTGCTTTCTGGAACATACGAGGGCAATTCACCATTTCATCCTCTAGCTGATAACAAATTTGCACTGACTTGCTTTAGCACTCAATTTGCTTTGCTTGTCC
TGACGGCGTAAAACACGTCTATCAGTTACGTGCCAGATCAGTTTCACCTAAACTGTTCATCAGACAAGAGGAAGTTCAAGAACTTTACTCCAATTTTTAT
TGTTGCGGCAATAGTGTTTATAACACTTTGCTCACACTCAAAAGAAAGACAGAATGATTGAACTTCATTAATTGACTTCTATTTGTGCTTTTTAGCCTTT
TGCTATTCCTTGTTTTAATTATGCTTATTATCTTTGGTTTCACTTGAACTGCAAGATCATAATGAAACTTGTCACGCCTAAACGAACATGAAATTTCTTT
TTTAGGAATATCTACAACTGTAGCTGCATTTCACCAAGAATGTAGTTTACAGTCTATGTACTCAACATCAACCATATGTAGTTGATGACCCGTGTCCTAT
TCACTTCTATTCTAAATGGTATATTAGAGTAGGAGCTAGAAAATCAGCACCTTTAATTGAATTGTGCGTGGATGAGGCTGGTTCTAAATCACCCATTCAG
TACATCGATATCGGTAATTATACAGTTTCCTGTTTACCTTTTACAATTAATTGCCAGGAACCTAAATTGGGTAGTCTTGTAGTGCGTTGTTCGTTCTATG
AAGACTTTTTAGAGTATCATGACGTTCGTGTTGTTTTAGATTTCATCTAAACGAACAAACTAAAATGTCTGATAATGGACCCCAAAATCAGCGAAATGCA
CCCCGCATTACGTTTGGTGGACCCTCAGATTCAACTGGCAGTAACCAGAATGGAGAACGCAGTGGGGCGCGATCAAAACAACGTCGGCCCCAAGGTTTAC
CCAATAATACTGCGTCTTGGTTCACCGCTTCACTCAACATGGCAAGGAAGACCTTAAATTCCCTCGAGGACAAGGCGTTCCAATTAACACCAATAGCAGT
CCAGATGACCAAATTGGCTACTACCGAAGAGCTACCAGACGAATTCGTGGTGGTGACGGTAAAATGAAAGATCAGTCCAAGATGGTATTTCTACTACCTA
GGAACTGGGCCAGAAGCTGGACTTCCCTATGGTGCTAACAAAGACGGCATCATATGGGTTGCAACTGAGGGAGCCTTGAATACACCAAAAGATTTGGCAC
CCGCAATCCTGCTAACAATGCTGCAATCGTGCTACAACTTCCAAGGAACAACATTGCCAAAAGGCTTTACGCAGAAGGGAGCAGAGGCGGCAGTCAAGCC
TCTTCTCGTTCCTCATCACGTAGTCGCAACAGTTTAAGAAATTCAACTCCAGGCAGCAGTAGGGGAACTTTTCCTGCTAGAATGGCTGGCAATGGCGGTG
ATGCTGCTCTTGCTCTGCTGCTGCTTGACAGATTGAACCAGC
>ce6599ca-fc3e-4917-a87c-51b439b7a2e8|39
AGCAGGTGACTCAGGTTTTGCTGCATACAGTCGCTACAGGATTGGCAACTATAAATTAAACACAGACCATTCCAGTAGCAGTGACAATATTGCTTTGCTT
GTACAGTAAGTGACAACAGATGTTTCATCTCGTTGACTTTCAGGTTACTATAGCAGAGATATTACTAATTATTATGAGGACTTTTAAAGTTTCCATTTGG
AATCTTGATTACATCATAAACCTCATAATTAAAAATTTATCTAAGTCACTAACTGAGAATAAATATTCAATTAGATGAAGAGCAACCAATGGAGATTGAT
TAAACGAACATGAAAATTATTTTTTCTTGGCACTGATAACACTCGCTACTTGTGAGCTTTATCACTACCAAGAGTGTGTTAGAGGTACAACAGTACTTTT
AAAAGAACCTTGCTTCTGGAACATACGAGGGCAATTCACCATTTCATCCTCTAGCTGATAACAAATTTGCACTGACTTGCTTTAGCACTCAATTTGCTTT
TGCTTGTCCTGACGGCGTAAAACACGTCTATCAGTTACGTGCCAGATCAGTTTCACCTAAACTGTTCATCAGACAAGAGGAAGTTCAAGAACTTTACTCT
CCAATTTTTATTGTTGCGGCAATAGTGTTTATAACACTTTGCTCACACTCAAAAGAAAGACAGAATGATTGAACTTCATTAATTGACTTCTATTTGTGCT
TTTTAGCCTTTCTGCTATTCCTTGTTTTAATTATGCTTATTATCTTTTGGTTCTCACTTGAACTGCAAGATCATAATGAAACTTGTCACGCCTAAACGAA
CATGAAATTTCTTGTTTTTTAGGAATATCTACAACTGTAGCTGCATTTCACCAAGAATGTAGTTTACAGTATGTACTCAACATCAACCATATGTAGTTGA
TGACCCGTGTCCTATTCACTTCTATTCTAAATGGTATATTAGAGTAGGAGCTAGAAAATCAGCACCTTTAATTGAATTGTGCGTGGATGAGGCTGGTTCT
AAATCACCCATTCAGTACATCGATATCGGTAATTATACAGTTTCCTGTTTACCTTTTACAATTAATTGCCAGGAACCTAAATTGGGTAGTCTTGTAGTGC
GTTGTTCGTTCTATGAAGACTTTTAGAGTATCATGACGTTCGTGTTGTTTTAGATTTCATCTAAACGAACAAACTAAAATGTCTGATAATGGACCCCAAA
ATCAGCGAAATGCACCCCGCATTACGTTTGGTGGACCCTCAGATTCAACTGGCAGTAACCAGAATGGAGAACGCAGTGGGGCGCGATCAAAACAACGTCG
GCCCCAAGGTTTACCCAATAATACTGCGTCTTGGTTCACCGCTTTCACTCAACATGGCAAGGAAGACCTTAAATTCCCTCGAGGACAAGGCGTTCCAATT
AACACCAATAGCAGTCCAGATGACCAAAT
>3486604c-6b15-4af8-a3b1-d5e00d3fc548|7
TCAAGGACCTGCCTAAAGAAATCACTGTTGCTACACGAACGTTCTTATTACAAATTGGGAGCTTCGCAGCGTGTAGCAGGTGACTCAGGTTTTGCTGCAT
ACAGTCGCTACAGGATTGGCAACTATAAATTAAACACAGA
>e1a99fb8-3b75-4ccd-9ba6-764d6fe0cca4|31
ACCTTCCCAGGTAACAAACCAACCAACTTTCGATCTCTTGTAGATCTGTTCTCTAAACGAACTTTAAAATCTGTGTGGCTGTCACTCGGCTGCATGCTTA
GTGCACTCACGCAGTATAATTAATAACTAATTACTGTCGTTGACAGGACACGAGTAACTCGTCTATTTGCAGGCTGCTTACGGTTTCGTCCGTGTTGCAG
CCGATCATCAGCACATCTAGGTTTCGTCCGGGTGTGACCGAAAGGTAAGATGGAGAGCCTTGTCCCTGGTTTCAACGAGAAAACACACGTCCACTCAGTT
TGCCTGTTTTACAGGTTCGCGACGTGCTCGTACGTGGCTTTGGAGACTCCGTGGAGGAGGTCTTATCAGAGGCACGTCAACATCTTAAAGATGGCACTTG
TGGCTTAGTAGAAGTTGAAAAAGGCGTTTGCCTCAACTTGAACAGCCCTATGTGTTCATCAAACGTTCGGATGCTCGAACTGCACCTCATGGTCATGTTA
TGGTTGAGCTGGTAGCAGAACTCGAAGGCATTCAGTACGGTCGTAGTGGTGAGACACTTGGTGTCCTTGTCCCTCATGTGGGCGAAATACCAGTGGCTTA
CCGCAAGGTTTTCTTCGTAAGAACGGTAATAAAGGAGCTGGTGGCCATAGTTACGGCGCCGATCTAAAGTCATTTGACTTAGGCGACGAGCTTGGCACTG
ATCCTTTCCAAACAATTGCAACAATCCATGAGCAGTGCTGACTCAACTCAGGCCTAAACTCATGCAGACATCACAAGGCAGATGGGCTATATAAACGTTT
CGCTTTTCCGTTTACGATATATAGTCTACTCTTGTGCAGAATGAATTCTCGTAACATAGCACAAGTAGATGTAGTTAACTTTAATCTCACATAGCAATCT
TTAATCAGTGTGTAACATTAGGGAGGACTTGAAAGAGCCATTTTTCACCGAGGCCACGCGGAGTACGATCGAGTGTACAGTGAACAATGCTAGGGAGAGC
TGCCTATATGGAAGAGCCCTAATGTGTAAAATTAATTTTAGTAGTGCTATCCCCATGTGATTTTAATAGCTTTTCTAGGAGAATGACA
>274b8b8d-2fe1-4254-8dd1-068edba3b632|21
ATACCTTCCCAGGTAACAAACCAACCAACTTTCGATTGTAGATCTGTTTCTAAACGAACTTATGGATTTGTTTATGAGAATCTCACAATTGGAACTGTAA
CTTTTGAAGCAAGGTGAAATCAAGGATGCTACTCCTTCAGATTTTGTTCGCGCTACTGCAACGATACCGATACAAGCCTCACTCCCTTTCGGATGGCTTA
TTGTTGGCGTTGCACTTCTTGCTGTTTTCAGAGCGCTTCCAAAATCATAACCCTCAAAAGAGATGGCAACTAGCACTCCAAGGGTGTTCACTTTGTTTGC
AACTTGCTGTTGTTGTTTGTAACAGTTTACTCACACCTTTTGCTCGTTGCTGCTGGCCTTGAAGCCCCTTTTCTCTATCTTTATGCTAGTCTACTTCTTG
CAGAGTATAAACTTTGTAAGAATAATAATGAGGCTTTGGCTTTGCTGGAAATGCCGTTCCAAAAACCCATTACTTTATGATGCCAACTATTTTCTTTGCT
GGCATACTAATTGTTACGACTATTGTATACCTTACAATAGTGTAACTTCTTCAATTGTCATTTTCAGGTGATGGCACAACAAGTCCTATTTTGAACATGA
CTACCAGATTGGTGGTTATACTGAAAATGGGAATCTGGAGTAAAAGACTGTGTTGTATTACACAGTTACTTCACTTTCAGACTATTACCAGCTGTACTCA
ACTCAATTGAGTACAGACACTGGTGTTGAACATGTTACCTTCTTCATCTACAATAAAATTGTTGATGAGCCTGAAGAACATGTCCAAATTCACACAATCG
ACGGTTCATCCGGAGTTGTTAATCCAGTAATGGAACCAATTTATGATGAACCGACGACGACTACTAGCGTGCCTTTGTAAGCACAAGCTGATGAGTACGA
ACTTATGTACTCATTCGTTTAGAAGAGACAGGTACGTTAATAGTTAATAGCGTACTTTTTCTTGCTTTCGTGGTATTCTTGCTAGTTACACTAGCCATCC
TTGCTGCGCTTCGATTGTGTGCGTACTGCTGCAATATTGTTAACGTGAGTCTTGTAAAACCTTCTTTTACGTTTACTCGTGTTAAAAATCTGAATTCTAG
AGTTCCTGATTTCTGGTCTAAACGAACTAAATATTATATTAGTTTTTCTGTTTGGAACTTTAATTTTAGCCATGGCAGATTCCAACGGTACTATTACCGT
TGAAGAGCTTAAAAAGCTTTGAACAATGGAACCTAGTAATAGGTTTCCTATTCCTTACATGGATTTGTCTTTTACAATTTGCCTATGCCAACAGGAATAG
GTTTTTGTATATAATTAAGTTAATTTTCCTCTGGCTGTTATGGCCAGTAACTTTAGCTTGTTTTGTGCTTGCTGCTGTTTACAGAATAAATTGGATCACC
GGTGGAATTGCTATCGCAATGGCTTGTCTTGTAGGCTTGATGTGGCTCAGCTACTTCATTGCTTTTTCAGACTGTTTGCGCGTACGCGTTCCATGTGGTC
ATTCAATCCAGAAACTAACATTCTCAACGTGCCACTCCATGGCACTATTTTGACCAGACCGCTTTAGAAAGTGAACTCGTAATCGGAGCTGTGATCCTTC
GTGGACATCTTCGTATTGCTGGACACCATCTAGGACGCTGTGACATCAAGGACCTGCCTAAAGAAATCACTGTTGCTACATCACGAACGCTTCTTATTAC
AAATTGGGAGCTCGCAGCGTGTAGCAGGTGACTCAGGTTTTTGCTGCATACAGTCGCTACAGGATTGGCAACTATAAATTAAACACAGACCATTCCAGTA
GCAGTGACAATATTGCTTTGCTTGTACAGTAAGTGACAACAGATGTTTCATCTCGTTGACTTTCAGGTTACTATAGCAGAGATATTACTAATTATTATGA
GGACTTTTAAAGTTTCCATTTGGAATCTTGATTACATCATAAACCTCATAATTAAAAATTTATCTAAGTCACTAACTGAGAATAAATATTCTCAATTAGA
TGAAGAGCAACCAATGGAGATTGATTAAACGAACATGAAAATTATTTTCTTGGCACTGATAACACTCGCTACTTGTGAGCTTTATCACTACCAAGAGTGT
GTTAGAGGTACAACAGTACTTTTAAAAGAACCTTGCTTCTGGAACATACGAGGGCAATTCACCATTTCATCCTCTAGCTGATAACAAATTTGCACTGACT
TGCTTTAGCACTCAATTTGCTTTTGCTTGTCCTGACGGCGTAAAACACGTCTATCAGTTACGTGCCAGATCAGTTTCACCTAAACTGTTCATCAGACAAG
AGGAAGTTCAAGAACTTTACTACTCCAATTTTTATTGTTGCGGCAATAGTGTTTATAACACTTTGCTCACACTCAAAAGAAAGACAGAATGATTGAACTT
TCATTAATTGACTTCTATTTGTGCTTTTTAGCCTTTCTGCTATTCCTTGTTTTAATTATGCTTATTATTATTTTTTGGTTCACTTGAACTGCAAGATCAT
AATGAAACTTGTCACGCCTAAACGAACATGAAATTTCTTGTTTTTTAGGAATATACAACTGTAGCTGCATTTCACCAAGAATGTAGTTTACAAGTCATGT
ACTCAACATCAACCATATGTAGTTGATGACCCGTGTCCTATTCACTTCTATTCTAAATGGTATATTAGAGTAGGAGCTAGAAAATCAGCACCTTTAATTG
AATTGTGCGTGGATGAGGCTGGTTCTAAATCACCCATTCAGTACATCGATATCGGTAATTATACAGTTTCCTGTTTACCTTTTACAATTAATTGCCAGGA
ACCTAAATTGGGTAGTCTTGTAGTGCGTTGTTCGTTCTATGAAGACTTTTTAGAGTATCATGACGTTCGTGTTGTTTTAGATTTCATCTAAACGAACAAA
CTAAAATGTCTGATAATGGACCCAAAAATCAGCGAAATGCACCCCGCATTACGTTTGGTGGACCTCAGATTCAACTGGCAGTAACCAGAATGGAGAACGC
AGTGGGGCGCGATCAAAACAACGTCGGCCCCAAGGTTTACCCAATAATACTGCGTCTTGGTTCACCGCTCACTCAACATGGCAAGGAAGACCTTAAATTC
CCTCGAGGACAAGGCGTTCCAATTAACACCAATAGCAGTCCAGATGACCAAATTGGCTACTACCGAAGAGCTACCAGACGAATTCGTGGTGGTGACGGTA
AAATGAAAGATCTCAGTCCAAGATGGTATTTCTACTACCTAGGAACTGGGCCAGAAGCTGGACTTCCCTATGGTGCTAACAAAGACGGCATCATATGGGT
TGCAACTGAGGGAGCCTTGAATACACCAAAAGAAGACATTGGCACCCGCAATCCTGCTAACAATGCTGCAATCGTGCTACAACTTCCAAGGAACAACATT
GCCAAAAGGCTTTACGCAGAAGGGAGCAGAGGCGGCAGTCAAGCCTCTTCTCGTTCCTCATCACGTAGTCGCAACAGTTTAAGAAATTCAACTCCAGGCA
GCAGTAGGGGAACTTCTCCTGCTAGAATGGCTGGCAATGGCGGTGATGCTGCTCTTGCTTTGCTGCTGCTTGACAGATTGAACCAGCTTGAGAGCAAAAT
GTCTGGTAAAGGCCAACAACAACAAGGCCAAACTGTCACTAAGAATTGCTGCTGAGGCTTCTAAGAAGCCTCGGCAAAACGTACTGCCACTAAAGCATAC
AATGTAACACAAGCTTCGGCAGACGTGGTCCAGAACAAACCCAAGGAAATTTTGGGGACCAGGAACTAATCAGACAAGGAACTGATTACAAACATTGGCC
GCAAATTGCACAATTTGCCCCAGCGCTTCAGCGTTTTCGGAATGTCGCGCATTGGCATGGAAGTCACACCTTCGGGAACGTGGTTGACCTACACAGGTGC
CATCAAATTGGATGACAAAGATCCAAATTTCAAAGATCAAGTCATTTTGCTGAATAAGCATTGACGCATACAAAACATTCCCACCAACAGAGCCTAAAAA
GGACAAAAAGAAGAAGGCTGATGAAACTCAAGCCTTACCGCAGAGACAGAAGAAACAGCAAACTGTGACTTTTCCTGCTGCAGATTTGGATGATTTTCCA
AACAATTGCAACAATCCATGAGCAGTGCTGACTCAACTCAGGCCTAAACTCATGCAGACACAAGGCAGATGGGCTATATAAACGTTTTCGCTTTTCCGTT
TACGATATATAGTCTACTTGTGCAGAATGAATTCTCGTAACATAGCACAAGTAGATGTAGTTA
>d3c35387-3a1d-4b07-aa2f-f4ac9176be63|6
ATACCTTCCCAGGTAACAAACCAACCATATTTTCGATCTTGTAGATCTGTTCTAAACGAACTTTAAAATCTGTGTGGCTGTCACTCGGCTGCATGCTTAG
TGCACACGCAGTATAATTAATAACTAATTATTGTCGTTGACAGGACACGAGTATCGTTTATTCTGCAGGCTGCTTACGGTTCGTCCGTGTTGCAGCCGAT
CATCAGCACATCTAGGTTCGTCCGGGTGTGACCGAAAGGTAAGATGGAGAGCCTTGTCCCTGGTTTCAACGAGAAACACACGTCCATTCAGTTTGCCTGT
TTTACAGGTTCGCGACGTGCTCGTACGTGGCTTTGGAGACTCCGTGGAGGAGGTCTTATCAGAGGCACGTCAACATCTTAAAGATGGCACTTGTGGCTTA
GTAGAAGTTGAAAAAGGCGTTTTGCCTCAACTTGAACAGCCCTATGTGTTCATCAAACGTTCGGATGCTCGAACTGCACCTCATGGTCATGTTATGGTTG
AGCTGGTAGCAGAACTCGAAGGCATTCAGTACGGTCGTAGTGGTGAGACACTTGGTGTCCTTGTCCCTCATGTGGGCGAAATACCAGTGGCTTACCGCAA
GGTTCTTCTTCGTAAGAACGGTAATAAAGGAGCTGGTGGCCATAGTTACGGCGCCGATCTAAAGTCATTTGACTTAGGCGACGAGCTTGGCACTGATCCT
TATGAAGATTTCAAGAAACTGGAACACTAAACATAGCAGTGGTGTTACCCGTGAACTCATGCGTGAGCTTAACGGAGGGGCATACACTCGCTATGTCGAT
AACAATCTTGTGGCCCTGATGGCTACCCTCTTGAGTGCATTAAAGACCTTTAGCACGTGCTGGTAAAGCTCATGCACTTTGTCCGAACAACTGGACTTTA
TTGACACTAAGAGGTGTATACTGCTGCCGTGAACATGAGCATGAAATTGCTTGGTACACGGAACGTTCTGAAAAGAGCTATGAATTGCAGACACCTTTTG
AAATTAAATTGGCAAAGAAATTTGACTACCTTCAATGGGAATGTCCAAATTTTGTATTTCCCTTAAATTCCATAATCAAGACTATTCAACCAAGGGTTGA
AAAGAAAAAGCTTGATGGCTTTATGGGTAGAATTCGATCTGTCTATCCAGTTGCGTCACCAAATGAATGCAACCAAATGTGCCTTTCAACTCTCATGAAG
TGTGATCATTGTGGTGAAACTTCATGGCAGACGGGCGATTTTGTTAAAGCCACTTGCGAATTTTGTGGCACTGAGAATTTGACTAAAGAAGGTGCCACTA
CTTGTGGTTACTTACCCCAAAATGCTGTTGTTAAAATTTATTGTCCAGCATGTTCACAATTCAGAAGTAGGACCTGAGCATAGTCTTGCCGAATACCATA
ATGAATCTGGCTTGAAAACCATCTTCGTAAGGGTGGTCGCACTATTGCCTTTGGAGGCTGTGTGTTTTATGTTGGTTGCCAACAAGTGTGCCTATTGGGT
TCCACGTGCTAGCGCTAACATAGGTTGTAACCATACAGGTGTTGTTGGAGAAGGTTCCGAAGGTCTTAATGACAACCTCTTGAAATACTCCAAAAAAGAA
AGTCAACATCAATATTGTTGGTGACTTTAAACTTAATGAAGAGATCGCCATTATTTTGGCATCTTGCTTCCACAAGTGTTCCAAACAATTGCAACAATCC
ATGAGCAGTGCTGACTCAACTCAGGCCTAAACTCATGCAGACCACAAGGCAGATGGGCTATATAAACGTTTCGCTTTTCCGTTTACGATATATAGTCTAC
TTGTGCAGAATGAATTCTCGTAACATAGCACAAGTAGATGTAGTTACTTCTAATCACATAGCAATCTTTAATCAGTGTGTAACATTAGGGAGGACTTGAA
AGAGCCACCACATTTTCACCGAGGCCACGCGGAGTACGATCGAGTGTACAGTGAACAATGCTAGGGAGAGCTGCCTATATGGAAGAGCCCTAATGTGTAA
AATTAATTTTAGTAGTGCTATCCCATGTGATTTTAATAGCTCTTAGGAGAATGACAAAAAAATATACCCCTACCCCACATAACATACATATAATTTATCA
TCATCCATACTCATAACCTACCCCTACCTCACCATCCTTCCTAA
>cdce4a1b-09a1-4bcd-ba9d-3138d48ecb69|16
ATACCTTCCCAGGTAACAAACCAACCAACTTTCGATCTTGTAGATCTGTTCTCTAAACGAACAAACTAAAATGTCTGATAATGGACCCCAAAATCAGCGA
ATGCACCCCGCATTACGTTTGGTGGACCTCAGATTCAACTGGCAGTAACCAGAATGGAGAACGCAGTGGGGCGCGATCAAAACAACGTCGGCCCAAGGTT
TACCCAATAATACTGCGTCTTGGTTCACCGCTTCACTCAACATGGCAAGGAAGACCTTACACCAAAAGATCATTGGCACCCGCAATCCTGCTAACAATGC
TGCAATCGTGCTACAACTTCCAAGGAACAACATTGCCAAAAGGCTTTTACGCAGAAGGGAGCAGAGGCGGCAGTCAAGCCTCTCGTTCCTCATCACGTAG
TCGCAACAGTTTAAGAAATTCAACTCCAGGCAGCAGTAGGGGAACTTCTCCTGCTAGAATGGCTGGCAATGGCGGTGATGCTGCTCTTGCTTTGCTGCTG
CTTGACAGATTGAACCAGCTTGAGAGCAAAATGTCTGGTAAAGGCCAACAACAACAAGGCCAAACTGTCACTAAGAAATTGCTGCTGAGGCTTCTAAGAA
GCCTCGGCAAAACGTACTGCCACTAAAGCATACAATGTAACACAAGCTTCGGCAGACGTGGTCCAGAACAAACCCAAGGAAATTTTGGGGACCAGGAACT
AATCAGACAAGGAACTGATTACAAACATTGGCCGCAAATTGCACAATTTGCCCCAGCGCTTCAGCGTTTTCGGAATGTCGCGCATTGGCATGGAAGTCAC
ACCTTCGGGAACGTGGTTGACCTACACAGGTGCCATCAAATTGGATGACAAAGATCCAAATTTAAAGATCAAGTCATTTGCTGAATAAGCATTGACGCAT
ACAAAACATTCCCACCAACAGAGCCTAAAAAAGGACAAAAAGAAGAAGGCTGATGAAACTCAAGCCTTACCGCAGAGACAGAAGAAACAGCAAACTGTGA
CTTTTTCCTGCTGCAGATTTGGATGATTTCTCCAAACAATTGCAACAATCCATGAGCAGTGCTGACTCAACTCAGGCCTAAACTCATGCAGACCACAACA
AGGCAGATGGGCTATATAAACGTTTTCGCTTTTCCGTTTACGATATAGTCTACTCTTGTGCAGAATGAATTCTCGTAACATAGCACAAGTAGATGTAGTT
AACTTTAATCTCACATAGCAATTTTAATCAGTGTGTAACATTAGGGAGGACTTGAAAGAGCCACCACATTTTCACCGAGGCCACGCGGAGTACGATCGAG
TGTACAGTGAACAATGCTAGGAGAGAGCTGCCTATATGGAAGAGCCCTAATGTGTAAAATTAATTTTAGTAGTGCTATCCCCATGTGATTTTAATAGCTT
TTAGGAGAATGACAAAA
>ba44dd82-9531-4c7d-8081-272a7764fe63|8
CCCAGGTAACAAACCAACCATTTTCGATCTCTTGTAGATCTGTTCTCTAAACGAACTTTAAAATCTGTGTGGCTGTCACTCGGCTGCATGCTTAGTGCAC
TCACGCAGTATAATTAATACTAATTACTGTCGTTGACAGGACACGAGTAACTCGTCTATTTGCAGGCTGCTTACGGTTTCGTCCGTGTTGCAGCCGATCA
TCAGCACATCTAGGTTCGTCGGGTGTGACCGAAAGGTAAGATGGAGAGCCTTGTCCCTGGTTTCAACGAGAAAACACACGTCCATTCAGTTTGCCTGTTT
TACAGGTTCGCGACGTGCTCGTACGTGGCTTTGGAGACTCCGTGGAGGAGGTCTTATCAGAGGCACGTCATAACTTAAAGATGGCACTTGTGGCTTAGTA
GAAGTTGAAAAAGGCGTTTTGCCTCAACTTGAACAGCCCTATGTGTTCATCAAACGTTCGGATGCTCGAACTGCACCTCATGGTCATGTTATGGTTGAGC
TGGTAGCAGAACTCGAAGGCATTCAGTACGGTCGTAGTGGTGAGACACTTGGTGTCCTTGTCCCTCATGTGGGCGAAATACCAGTGGCTTACCGCAAGGT
TTTCTTTCGTAAGAACGGTAATAAAGGAGCTGGTGGCCATAGTTACGGCGCCGATCTAAAGTAGACTTAGGCGACGAGCTTGGCACTGATCCTTATGAAG
ATTTTCAAGAAACTGGAACACTAACACCAATAGCAGTCCAGATGACCAAATTGGCTACTACCGAAGAGCTACCAGACGAATTCGTGGTGGTGACGGTAAA
ATGAAAGATCTCAGTCCAAGATGGTATTTCTACTACCTAGGAACTGGGCCAGAAGCTGGACTTCCCTATGGTGCTAACAAAGACGGCATCATATGGGTTG
CAACTGAGGGAGCCTTGAAATACACCAAAAGATCACATTGGCACCCGCAATCCTGCTAACAATGCTGCAATCGTGCTACAACTTCCTCAAGGAACAACAT
TGCCAAAAGGCTTACGCAGAAGGAGCAGAGGCGGCAGTCAAGCCTCTTCTCGTTCCTCATCACGTAGTCGCAACAGTTTAAGAAAATTCAACTCCAGGCA
GCAGTAGGGGAACACCTCCTGCTAGAATGGCTGGCAATGGCGGTGATGCTGCTCTTGCTTTGCTGCTGCTTGACAGATTGAACCAGCTTGAGAGCAAAAT
GTCTGGTAAAGGCCAACAACAACAAGGCCAAACTGTCACTAAGAATTGCTGCTGAGGCTCTAAGAAGCTCGGCAAAACGTACTGCCACTAAAGCATACAA
TGTAACACAAGCTTCGGCAGACGTGGTCCAGAACAAACCCAAGGAAATTTTGGGGACCAGGAACTAATCAGACAAGGAACTGATTACAAACATTGGCCGC
AAATTGCACAATTTGCCCCAGCGCTTCAGCGTTTTCGGAATGTCGCGCATTGGCATGGAAGTCACACCTTCGGGAACGTGGTTGACCTACACAGGTGCCA
TCAAATTGGATGACAAAGATCCAAATTAAAGATCAAGTCATTTGCTGAATAAGCATATTGACGCATACAAAACATTCCCACCAACAGAGCCTAAAAAGGA
CAAAAAGAAGAAGGCTGATGAAACTCAAGCCTTACCGCAGAGACAGAAGAAACAGCAAACTGTGACTCTTTCTTCCTGCTGCAGATTTGGATGATTTCTC
CAAACAATTGCAACAATCCATGAGCAGTGCTGACTCAACTCAGGCCTAAACTCATGCAGACATTACAAGGCAGATGGGCTATATAAACGTTTTCGCTTTC
CGTTTACGATATATAGTCTACTCTTGTGCAGAATGAATTCTCGTAAACATAGCACAAGTAGATGTAGTTAACTTTAATCTCATAGCAATCTTTAATCAGT
GTGTAACATTAGGAGGACTTGAAAGAGCCACCACATTTCACCGAGGCCACGCGGAGTACGATCGAGTGTACAGTGAACAATGCTAGGGAGAGCTGCCTAT
ATGGAAGAGCCCTAATGTGTAAAATTAATTTTAGTAGTGCTATCCCCATGTGATTTTAATAGCTTCTTAGGAGAATGACAAA
>a620b853-f297-441e-975c-80e08198106e|7
TCCAGTAGCAGTGACAATATTGCTTTGCTGTACAGTAAGTGACAACAGATGTTTCATCTCGTTGACTTTCAGGTTACTATAGCAGAGATTACTAATTATT
ATGAGGACTTTTAAAGTTCCATTTGGAATCTTGATTACATAAACCTCATAATTAAAAATTTATCTTAAAGTCACTAACTGAGAATAAATATCTCAATTAG
ATGAAGAGCAACCAATGGAGATTGATTAAACGAACATGAAAATTATTCTTTTCTTGGCACTGATAACACTCGCTACTTGTGAGCTTTATCACTACCAAGA
GTGTGTTAGAGGTACAACAGTACTTTTAAAAGAACCTTGCTTTCTGGAACATACGAGGGCAATTCACCATTTCATCCTCTAGCTGATAACAAATTTGCAC
TGACTTGCTTTAGCACTCAATTTGCTTTTGCTTGTCCTGACGGCGTAAAACACGTCTATCAGTTACGTGCCAGATCAGTTTCACCTAAACTGTTCATCAG
ACAAGAGGAAGTTCAAGAACTTTACTCTCCAATTTTTATTGTTGCGGCAATAGTGTTTATAACACTTTGCTCACAAAAGAAAGACAGAATGATTGAACTT
TCATTAATTGACTTCTATTTGTGCTTTTTAGCCTTCTGCTATATTCCTTGTTTAATTATGCTTATTATCTTTGGTTTCACTTGAACTGCAAGATCATAAT
GAAACTTGTCACGCCTAAACGAACATGAAATTTCTTGTTTCTTAGGAATCATCACAACTGTAGCTGCATTTCACCAAGAATGTAGTTTACACAAGTCATG
TACTCAACATCAACCATATGTAGTTGATGACCCGTGTGTCCTATTCACTTCTATTCTAAATGGTATATTAGAGTAGGAGCTAGAAAATCAGCACCTTTAA
TTGAATTGTGCGTGGATGAGGCTGGTTCTAAATCACCCATTCAGTACATCGATATCGGTAATTATACAGTTTCCTGTTTACCTTTTACAATTAATTGCCA
GGAACCTAAATTGGGTAGTCTTGTAGTGCGTTGTTCGTTCTATGAAGACTTTTTAGAGTATCATGACGTTCGTGTTGTTTTAGATTTCATCTAAACGAAC
AAACTAAAATGTCTGATAATGGACCCAAAATCAGCGAAATGCACCCGCATTACGTTTGGTGGACCTCAGATTCAACTGGCAGTAACCAGAATGGAGAACG
CAGTGGGCGCGATCAAAACAACGTCGGCCCCAAGGTTTACCCAATATACTGCGTTTTGGTTCACCGCTCACACTCAACATGGCAAGGAAGACCTTAAATT
CCCTCGAGGACAAGGCGTTCCAATTAACACCAATAGCAGTCCAGATGACCAAATTGGCTACTACCGAAGAGCTACCAGACGAATTCGTGGTGGTGACGGT
AAAATGAAAGATCAGTCCAAGATGGTATTCTACTACCTAGGAACTGGGCCAGAAGCTGGACTTTCCCTATGGTGCTAACAAAGACGGCATCATATGGGTT
GCAACTGGGAGCCTTGAAATACACCAAAAGATCTTGGCACCCGCAATCCTGCTAACAATGCTGCAATCGTGCTACAACTTCCCAAGGAACAACATTGCCA
AAAGGCTTTACGCAGAAGGGAGCAGAGGCGGCAGTCAAGCCTTCTCGTTCCTCATCACGTAGTCGCAACAGTTTAAGAAATTCAACTCCAGGCAGCAGTA
GGGGAACTTTCTCCTGCTAGAATGGCTGGCAATGGCGGTGATGCTGCTCTTGCTTTGCTGCTGCTTGACAGATTGAACCAGCTTGAGAGCAAAATGTCTG
GTAAAGGCCAACAACAACAAGGCCAAACTGTCACTAAGAAATTGCTGCTGAGGCTTCTAAGAAGCCTCGGCAAAACGTACTGCCACTAAAGCATACAATG
TAACACAAGCTTTCGGCAGACGTGGTCCAGAACAAACCCAAGGAAATTTTGGGGACCAGGAACTAATCAGACAAGGAACTGATTACAAACATTGGCCGCA
AATTGCACAATTTGCCCCAGCGCTTCAGCGTTTCGGAATGTCGCGCATTGGCATGGAAGTCACACCGGGAACGTGGTTGACCTACACAGGTGCCATCAAA
TTGGATGACAAAGATCCAAATTTCAAAGATCAAGTCATTTGCTGAATAAGCATTGACGCATACAAAACATTCCCACCAACAGAGCCTAAAAAAAAGGACA
AAAAGAAGAAGGCTGATGAAACTCAAGCCTTACCGCAGAGACAGAAGAAACAGCAAACTGTGACTCTTTTCCTGCTGCAGATTTGGATGATTTTTCCAAA
CAATTGCAACAATCCATGAGCAGTGCTGACTCAACTCAGGCCTAAACTTCATGCAGACATATAAGGCAGATGGGCTATATAAACGTTTTCGCTTTCCGTT
TACGATATATAGTCTACTTTGTGCAGAATGAATTCTCGTAACACATAGCACAAGTAGATGTAGTTAACTTTTAATCTCACAGCAATCTCTAATCAGTGTG
TAACATTAGGGAGGACTTTATGGAAGAGCCCTAATGTGTAAAATTAATTTTAGTAGTGCTATCCCCATGTGATTTTAATAGCTTCTTAGGAGAATGACAA
AAT
>90415590-b1d0-439a-a777-955347bf7703|8
TGATATTTACATCATAAACCTCATAATTAAAAATTTATCTAAGTCACTAACTGAGAATAAATATTCTCAATTAGATGAAGAGCAACCAATGGAGATTGAT
TAAACGAACATGAAAATTATTATTTTTTCTTGGCACTGATAACACTCGCTACTTGTGAGCTTTATCACTACCAAGAGTGTAGAGAGGTACAACAGTACTT
TAAAAAGAACCTTGCTCTCTGGAACATACGAGGGCAATTCACCATTTCATCCTCTAGCTGATAACAAATTTGCACTGACTTGCTTTAGCACTCAATTTGC
TTTTGCTTGTCCTGACGGCGTAAACACGTCATATCAGTTACGTGCCAGATCAGT
>b9f13dc3-cedc-49b9-b783-66bfe856b263|6
ATACCTTCCCAGGTAACAAACCAACCAACTTCGATCTCTTGTAGATCTGTTCTCTAAACGAACTTAAAATCTGTGTGGCTGTCACTCGGCTGCATGCTTA
GTGCACTCACAGTATAATTAATAACTAATTATTGTCGTTGACAGGACACGAGTAACTCGTCTATTTCTGCAGGCTGCTTACGGTTTCGTCCGTGTTGCAG
CCGATCATCAGCACATCTAGGTTTCGTCCGGGTGTGACCGAAAGGTAAGATGGAGAGCCTTGTCCCTGGTTTCAACGAGAAACACACGTCCAACTCAGTT
TGCCTGTTTTACAGGTTTCGCGATGTGCTCGTACGTGGCTTGGAGACTCCGTGGAGGTCTTATCAGAGGCACGTCAACATCTTAAAGATGGCACTTGTGG
CTTAGTAGAAGTTGAAAAGGCGTTTGCCTCAACTTGAACAGCCCTATGTGTTCATCAAACGTTCGGATGCTCGAACTGCACCTCATGGTCATGTTATGGT
TGAGCTGGTAGCAGAACTCGAAGGCATTCAGTACGGTTGTAGTGGTGAGACACTTGGTGTCCTTGTCCCTCATGTGGGCGAAATACCAGTGGCTTACCGC
AAGGTTCTTCTTCGTAAGAACGGTAATAAAGGAGCTGGTGGCCATGGTTACGGCGCCGATCTAAAGTCATTTGACTTCTAGGCGACGAGCTTGGCACTGA
TCCTTATGAAGATTTTCAAGAAAACTGGAACACTAAACATAGCAGTGGTGTTACCCGTGAACTCATGCGTGAGCTTAACGGAGGGGCATACACTCGCTAT
GTCGATAACAACTGTGGCCCTGATGGCTACCCCTCTTGAGTGCATTAAAGACCTTCTAGCACGTGCTGGTAAAGCTCATGCACTTTGTCCGAACAACTGG
ACTTTATTGACACTAAGAGGGGTGTATACTGCTGCCGTGAACATGAGCATGAAATTGCTTGGTACACGGAACGTTCTGAAAAGAGCTATGAATTGCAGAC
ACCTTTTGAAATTAAATTGGCAAAGAAATTTGAACCTTCAATGGGGAATGTCCAAATTTTGTATTTCCCTTAAATTCCATAATCAAGACTATTCAACCAA
GGTTGAAAGAAAAAGCTTGATGGCTTTATGGGTAGAATTCGATCTGTCTATCCAGTTGCGTCACCAAATGAATGCAACCAAATGTGCCTTTCACTCTCAT
GAAGTGTGATCATTGTGGTGAAACTTCATGGCAGACGGGCGATTTTGTTAAAGCCACTTGCGAATTTTGTGGCACTGAGAATTTGACTAAAAGAAGGTGC
CACTACTTGTGGTTACTTACCCCAAATGCTGTTTGATTTGGATGATTTCTCCAAACAATTGCAACAATCCATGAGCAGTGCTGACTCAACTCAGGCCTAA
ACTCATGCAGACCACACAAGGCAGATGGGCTATATAAACGTTTTCGCTTTTCCGTTTACGATAGTCTACTCTTGTGCAGAATGAATTCTCGTAACTACAT
AGCACAAGTAGATGTAGTTAACTTTAATCCACATAGCAATCTTTAATCAGTGTGTAACATTAGGGAGGACTTGAAAGAGCCACCACATTTCACCGAGGCC
ACGCGGAGTACGATCGAGTGTACAGTGAACAATGCTAGGGAGAGCTGCCTATATGGAAGAGCCCTAATGTGTAAAATTAATTTAGTAGTGCTATCCCCAT
GTGATTTTAATAGCTTCTTAGGAGAATGACAAAAAA
>2a2f417b-da26-4994-880f-485c33927151|6
ATACCTTCCCAGGTAACAAACCAACCACTTCGATCTCTGTAGATCTGTTCTCTAAACGAACATGAAAATTATTTTTCTTGGCACTGATAACACTCGCTAC
TTGTGAGCTTTATCACTACCAAGAGTGTGTTAGAGGTACAACAGTACTTTAAAAGAACCTTGCTTTTCTGGAACATACGAGGGCAATTCACCATTCATCC
TCTAGCTGATAACAAATTATCAGTTACGTGCCAGATCAGTTTCACCTAAACTGTTCATCAGACAAGAGGAAGTTCAAGAACTTTACTCCAATTTTTATTG
TTGCGGCAATAGTGTTTATAACACTTTGCTCACACTCAAAAGAAAGACAGAATGATTGAACTTTCATTAATTGACTTCTATTTGTGCTTTTTAGCCTTTC
TGCTATTCCTTGTTTTAATTATGCTTATTATCTTTTGGTTCTCACTTGAACTGCAAGATCATAATGAAACTTGTCACGCCTAAACGAACATGAAATTTCT
TGTTTCTTAGGAATATCTACAACTGTAGCTGCATTCACCAAGAATGTAGTTTACAGGATATGTACTCAACATCAACCATATGTAGTTGATGACCCGTGTC
CTATTCACTTCTATTCTAAATGGTATATTAGAGTAGGAGCTAGAAAATCAGCACCTTTAATTGAATTGTGCGTGGATGAGGCTGGTTCTAAATCACCCAT
TCAGTACATCGATATCGGTAATTATACAGTTTCCTGTTTACCTTTTACAATTAATTGCCAGGAACCTAAATTGGGTAGTCTTGTAGTGCGTTGTTCGTTC
TATGAAGACTTTTTAGAGTATCATGACGTTCGTGTTGTTTTAGATTTCATCTAAACGAACAAACTAAAATGTCTGATAATGGACCCCAAAATCAGCGAAA
TGCACCCGCATTACGTTTGGTGGACCTCAGATTCAACTGGCAGTAACCAGAATGGAGAACGCAGTGGGGCGCGATCAAAACAACGTCGGCCCCAAGGTTT
ACCCAATAATACTGCGTCTTGGTTCACCGCTCTCACTCAACATGGCAAGGAAGACCTTAAATTCCCTCGAGGACAAGGCGTTCCAATTAACACCAATAGC
AGTCCAGATGACCAAATTGGCTACTACCGAAGAGCTACCAGACGAATTCGTGGTGGTGACGGTAAAATGAAAGATCTCAGTCCAAGATGGTATTTCTACT
ACCTAGGAACTGGGCCAGAAGCTGGACTTCCCTATGGTGCTAACAAAGACGGCATCATATGGGTTGCAACTGAGGAGCCTTGAATACACCAAAAGATCAC
ATTGGCACCCGCAATCCTGCTAACAATGCTGCAATCGTGCTACAACTTCCAAGGAACAACATTGCCAAAAGGCTTTACGCAGAAGGGAGCAGAGGCGGCA
GTCAAGCCTCTTCTCGTTCCTCCATCACGTAGTCGCAACAGTTTAAGAAATTCAACTCCAGGCAGCAGTAGGGGAACTTCTCCTGCTAGAATGGCTGGCA
ATGGCGGTGATGCTGCTCTTGCTTTGCTGCTGCTTGACAGATTGAACCAGCTTGAGAGCAAAATGTCTGGTAAAGGCCAACAACAACAAGGCCAAACTGT
CACTAAGAATTGCTGCTGAGGCTCTAAGAAGCCTCGGCAAAACGTACTGCCACTAAAGCATACAATGTAACACAAGCTTTCGGCAGACGTGGTCCAGAAC
AAACCCAAGGAAATTTTGGGGACCAGGAACTAATCAGACAAGGAACTGATTACAAACATTGGCCGCAAATTGCACAATTTGCCCCAGCGCTTCAGCGTTT
TCGGAATGTCGCGCATTGGCATGGAAGTCACACCTCGGGAACGTGGTTGACCTACACAGGTGCCATCAAATTGGATGACAAAGATCCAAATTTCAAAGAT
CAAGTCATTTTGCTGAATAAGCATTGACGCATACAAAACATTCCCACCAACAGAGCCTAAAAAGGACAAAAAGAAGAAGGCTGATGAAACTCAAGCCTTC
GCAGAGACAGAAGAAACAGCAAACTGTGACTTTTTCCTGCTGCAGATTTGGATGATTTTCCAAACAATTGCAACAATCCATGAGCAGTGCTGACTCAACT
CAGGCCTAAACTCATGCAGACCACAAGGCAGATGGGCTATATAAACGTTTTCGCTTTTCCGTTTACGATATAGTCTACTCTTGTGCAGAATGAATTCTCG
TAAACATAGCACAAGTAGATGTAGTTAATTTTAATCTCACATAGCAATTCTAATCAGTGTGTAACATTAGGGAGGACTTGAAAGAGCCACCACATTTCTC
GAGGAGGCCACGCGGAGTACGATCGAGTGTACAGTGAACAATGCTAGGGAGAGCTGCCTATATGGAAGAGCCCTAATGTGTAAAATTAATTTTAGTAGTG
CTATCCCCATGTGATTTTAATAGCTTCTCTAGGAGAATGACAAAAA
>ab2dd5da-d74b-409d-8647-e10dfa60304d|6
ACCTTCCCAGGTAACAAACCAACCAATTTTCGATCTTGTAGATCTGTTCTCTAAACGAACAAACTAAAATGTCTGATAATGGACCCCAAAATCAGCGAAA
TGCACCCCGCATTACGTTAGAAACTGCTGCTGAGGCTTCTAAGAAGCTCGGCAAAAACGTACTGCCACTAAAGCATACAATGTAACACAAGCTTCGGCAG
ACGTGGTCCAGAACAAACCCAAGGAAATTTTGGGGACCAGGAACTAATCAGACAAGGAACTGATTACAAACATTGGCCGCAAATTGCACAATTTGCCCCA
GCGCTTCAGCGTTCGGAATGTCGCGCATTGGCATGGAAGTCACACCTTCGGGAACGTGGTTGACCTACACAGGTGCCATCAAATTGGATGACAAAGATCC
AAATACAAAGATCAAGTCATTTGCTGAATAAGCATTGACGCATACAAAACATTCCCACCAACAGAGCCTAAAAAGGACAAAAAGAAGAAGGCTGATGAAA
CTCAAGCCTTACCAAGAGACAGAAGAAACAGCAAACTGTGACTTTTTTCCTGCTGCAGATTTGGATGATTTCCAAACAATTGCAACAATCCATGAGCAGT
GCTGACTCAACTCAGGCCTAAACTTCATGCAGACCACACAAGGCAGATGGGCTATATAAACGTTTCGCTTTCCGTTTACGATATAGTCTACTTGTGCAGA
ATGAATTCGTAACTACATAGCACAAGTAGATGTAGTTAACTTTAATCTCACATAGCAATTTTTAATCAGTGTGTAACATTAGGGAGGACTTGAAAGAGCC
ACCACATTTCACCGAGGCCACGCGGAGTACGATCGAGTGTACAGTGAACAATGTCTAGAGAGAGCTGCCTATATGGAAGAGCCCTAATGTGTAAAATTAA
TTTTAGTAGTGCTATCCCATGTGATTTTAATAGCTCTTAGGAGAATGACAGT
>3ab2e215-f8dd-450b-9e0a-168803a02dda|16
TCCCAGGTAACAAACCAACCAACTTTCGATTTCTTGTAGATCTGTTTCTAAACGAACGTTCTTATTACAAATTGGGAGCTCGCAGCGTGTAGCAGGTGAC
TCAGGTTTTGCTGCATACAGTCGCTACAGGATTGGCAACTATAAATTAAACACAGACCATTCCAGTAGCAGTGACAATATTGCTTTGCTTGTACAGTAAG
TGACAACAGATGTTTCATCTCGTTGACTTTCAGGTTACTATAGCAGAGATTACTAATTATTATGAGGACTTTTAAAGTTTCCATTTGGAATCTTGATTAC
ATCATAAACCTCATAATTAAAAATTTATCTAAGTCACTAACTGAGAATAAATATTCTCAATTAGATGAAGAGCAACCAATGGAGATTGATTAAACGAACA
TGAAAATTATTTTTTTTCTTGGCACTGATAACACTCGCTACTTGTGAGCTTTATCACTACCAAGAGTGTGTTAGAGGTACAACAGTACTTTTAAAAGAAC
CTTGCTTTCTGGAACATACGAGGGCAATTCACCATTCATCCTCTAGCTGATAACAAATTTGCACTGACTTGCTTTAGCACTCAATTTGCTTTTGCTTGTC
CTGACGGCGTAAACACGTCTATCAGTTACGTGCCAGATCAGTTTCACCTAAACTGTTCATCAGACAAGAGGAAGTTCAAGAACTTTACTCTCCAATTTTT
ATTGTTGCGGCAATAGTGTTTATAACACTTTGCTCACACTCAAAAGAAAGACAGAATGATTGAACTTTCATTAATTGACTTCTATTTGTGCTTTTTAGCC
TTTCTGCTATTCCTTGTTTTAATTATGCTTATTATCTTTTGGTTCACTTGAACTGCAAGATCATAATGAAACTTGTCACGCCTAAACGAACATGAAATTT
CTTGTTTTTTAGGAATCATACAACTGTAGCTGCATTTCACCAAGAATGTAGTTTACAGTATGTACTCAACATCAACCATATGTAGTTGATGACCCGTGTC
CTATTCACTTCTATTCTAAATGGTATATTAGAGTAGGAGCTAGAAAATCAGCACCTTTAATTGAATTGTGCGTGGATGAGGCTGGTTCTAAATCACCCAT
TCAGTACATCGATATCGGTAATTATACAGTTTCCTGTTTACCTTTTACAATTAATTGCCAGGAACCTAAATTGGGTAGTCTTGTAGTGCGTTGTTCGTTC
TATGAAGACTTTTTAGAGTATCATGACGTTCGTGTTGTTTTAGATTTCATCTAAACGAACAAACTAAAATGTCTGATAATGGACCCCAAAATCAGCGAAA
TGCACCCCGCATTACGTTTGGTGGACCCTCAGATTCAACTGGCAGTAACCAGAATAGAACGCAGTGGGGCGCGATCAAAACAACGTCGGCCCCAAGGTTT
ACCCAATAATACTGCGTCTTGGTTCACCGCTCACTTCAACATGGCAAGGAAGACCTTAAATTCCCTCGAGGACAAGGCGTTCCAATTAACACCAATAGCA
GTCCAGATGACCAAATTGGCTACTACCGAAGAGCTACCAGACGAATTCGTGGTGGTGACGGTAAAATGAAAGATTCAGTCCAAGATGGTATTCTACTACC
TAGGAACTGGGCCAGAAGCTGGACTTCCCTATGGTGCTAACAAAGACGGCATCATATGGGTTGCAACTGAGGGAGCCTTGAATACACCAAAAGATCACTG
GCACCCGCAATCCTGCTAACAATGCTGCAATCGTGCTACAACTTCCTCCAAGGAACAACTATTGCCAAAAGGCTTTACGCAGAAGGGAGCAGAGGCGGCA
GTCAAGCCTCTTCTCGTTCCTCATCACGTAGTCGCAACAGTTTAAGAAATTCAACTCCAGGCAGCAGTAGGGGAACTTCTCCTGCTAGAATGGCTGGCAA
TGGCGGTGATGCTGCTCTTGCTTTGCTGCTGCTTGACAGATTGAACCAGCTTGAGAGCAAAATGTCTGGTAAAGGCCAACAACAACAAGGCCAAACTGTC
ACTAAGAATTGCTGCTGAGGCTTCTAAGAAGCTCGGCAAAACGTACTGCCACTAAAGCATACAATGTAACACAAGCTTTCGGCAGACGTGGTCCAGAACA
AACCCAAGGAAATTTTGGGGACCAGGAACTAATCAGACAAGGAACTGATTACAAACATTGGCCGCAAATTGCACAATTTGCCCCAGCGCTTCAGCGTTTC
GGAATGTCGCGCATTGGCATGGAAGTCACACCTCGGGAACGTGGTTGACCTACACAGGTGCCATCAAATTGGATGACAAAGATCCAAATTTTTAAAGATC
AAGTCATTTGCTGAATAAGCATATTGACGCATACAAAACATTCCCACCAACAGAGCCTAAAAAGGACAAAAAGAAGAAGGCTGATGAAACTCAAGCCTTA
CCGCAGAGACAGAAGAAACAGCAAACTGTGACTTTTTCCTGCTGCAGATTTGGATGATTTTCCAAACAATTGCAACAATCCATGAGCAGTGCTGACTCAA
CTCAGGCCTAAACTCATGCAGA
>0c45f23c-52cf-43da-a473-11e37a0af620|6
CCTAGGACAAGGCGTTCCAATTAACACCAATAGCAGTCCAGATGACCAAATTGGCTACTACCGAAGAGCTACCAGACGAATTCGTGGTGGTGACGGTAAA
ATGAAAGATTCAGTCCAAGATGGTATTTCTACTACCTAGGAACTGGGCCAGAAGCTGGACTTCCCTATGGTGCTAACAAAGACGGCATCATATGGGTTGC
AACTGAGGGAGCCTTGAATACACCAAAAGATCACTGGCACCCGCAATCCTGCTAACAATGCTGCAATCGTGCTACAACTTCCAAGGAACAACATTGCCAA
AAGGCTTTTACGCAGAAGGGAGCAGAGGCGGCAGTCAAGCCTCTTCTCGTTCCTCATCACGTAGTCGCAACAGTTTAAGAAATTCAACTCCAGGCAGCAG
TAGGAACTTTTCCTGCTAGAATGGCTGGCAATGGCGGTGATGCTGCTCTTGCTTTGCTGCTGCTTGACAGATTGAACCAGCTTGAGAGCAAAAATGTCTG
GTAAAGGC
>8c32fa9f-09c7-4e06-92c1-5a7af501ffb4|6
ATACCTTCCCAGGTAACAAACCAACCATTTTCGATCTCTTGTAGATCTGTTCTAAACGAACTAAATATTATATTAGTTTTTTGTTTGGAACTTTAATTTT
AGCCATGGCAGATTCCAACGGTACTATACCGTTGAAGAGCTTAAAAAGCATTTGAACAATGGAACCCTAGTAATAGGTTTCCTATTCCTTACATGGATTT
GTCTCTACAATTTGCCTATGCCAACAGGAATAGGTTTTTGTATATAATTAAGTTAATTTTTCCTCTGGCTGTTATGGCCAGTAACTTTAGCTTGTTTTGT
GCTTGCTGCTGTTTACAGAATAAATTGG
>80a96159-1798-42ca-a0a6-69a3958bee82|11
TTCCCAGGTAACAAACCAACCAACTTTCGATCTCTTGTAGATCTGTTCTCTAAACGAACTAAATATTATATTAGTTTCTGTTTGGAACTTTAATTTTAGC
CATGGCAGATTCCAACGGTACTATTACCGTTGAAGAGCTTAAAAAGCTCTTGAACAATGGAACCTAGTAATAGGTTTCCTATTCCTTACATGGATTTGTT
TCTACAATTTGCCTATGCCAACAGGAATAGGTTTTTGTATATAATTAAGTTAATTTCCTCCTCTGGCTGTTATGGCCAGTAACTTTAGCTTGTTTGTGCT
TGCTGCTGTTTACAGAATAAATTGGATCACCGGTGGAATTGCTATCGCAATGGCTTGTCTTGTAGGCTTGATGTGGCTCAGCTACTTCATTGCTTCTTTT
CAGACTGTTGCGCGTACGCGTTCCATGTGGTCATTCAATCCAGAAACTAACATTCTTCAACGTGCCACTCCATGGCACTATTTTGACCAGACCGCTTCTA
GAAAGTGAACTCGTAATCGGAGCTGTGATCCTTCGTGGACATCTTCGTATTGCTGGACACCATCTAGGACGCTGTGACATCAAGGACCTGCCTAAAGAAA
TCACTGTTGCTACATCACGAACGCTTTCTTATTACAAATTGGGAGCTCGCAGCGTGTAGCAGGTGACTCAGGTTTTGCTGCATACAGTCGCTACAGGATT
GGCACTATAAATTAAACACAGACCATTCCAGTAGCAGTGACAATATTGCTTTGCTTGTACAGTAAGTGACAACAGATGTTTCATCTCGTTGACTTTCAGG
TTACTATAGCAGAGATATTACTAATTATTATGAGGACTTTAAAGTTTCCATTTGGAATCTTGATTACATCATAAACCTCATAATTAAAAATTTATCTAAG
TCACTAACTGAGAATAAATATTCTCAATTAGATGAAGAGCAACCAATGGAGATTGATTGTGGATGATTTCTCCAAACAATTGCAACAATCCATGAGCAGT
GCTGACTCAACTCAGGCCTAAACTCATGCAGACCACAAGGCAGATGGGCTATATAAACGTTTCGCTTTCCGTTTACGATATAGTCTACTCTTGTGCAGAA
TGAATTCTCGTAACATAGCACAAGTAGATGTAGTTAACTTTAATCACATAGCAATCTTTAATCAGTGTGTAACATTAGGGAGGACTTGAAAGAGCCACAT
TTCACCGAGGCCACGCGGAGTACGATCGAGTGTACAGTGAACAATGCTAGGGAGAGCTGCCTATATGGAAGAGCCCTAATGTGTAAAATTAATTTTAGTA
GTGCTATCCCCATGTGATTTTAATAGCTTTTTAGGAGAATGACAAAA
>3b2df165-3080-46bb-a9ff-ad745bf78d1c|8
ACCTTCCCAGGTAACAAACCAACCAACTTTCGATCTCTTGTAGATCTGTTCTCTAAACGAACTTTAAAATCTGTGTGGCTGTCACTCGGCTGCATGCTTA
GTGCAGCACACGCAGTATAATTAATAACTAATTGTCGTTGACAGGACACGAGTAACTCGTTATATCTTTGCAGGCTGCTTACGGTTTCGTCCGTGTTGCA
GCCGATCATCAGCACATCTAGGTTTCGTCCGGGTGTGACCGAAAGGTAAGATGGAGAGCCTTGTCCCTGGTTTCAACGAGAAAACACACGTCCACTTCAG
TTTGCCTGTTTACAGGTTCGCGACGTGCTCGTACGTGGCTTTGGAGACTCCGTGGAGGAGGTCTTATCAGAGGCACGTCAACATCTTAAAGATGGCACTT
GTGGCTTAGTAGAAGTTGAAAAAGGCGTTTGCCTCAACTTGAACAGCCCTATGTGTTCATCAAACGTTCGGATGCTCGAACTGCACCTCATGGTCATGTT
ATGGTTGAGCTGGTAGCAGAACTCGAAGGCATTCAGTACGGTCGTAGTGGTGAGACACTCTGGTGTCCTTGTCCCTCATGTGGGCGAAATACCAGTGGCT
TTACCGCAAGGTTTCTTCGTAAGAACGGTAATAAAGGAGCTGGTGGCCATAGTTACGGCGCCGATCTAAAGTCATTTGACTTAGGCGACGAGCTTGGCAC
TGATCCTTATGAAGATTTCAAGAAAACTGGAACACTAAACATAGCAGTGGTGTTACCCGTGAACTCATGCGTGAGCTTAACGGAGGGGCATACACTCGCT
ATGTCGATAACAACTTGTGTGGCCCTGATGGCTACCCTTTCTTGAGTGCATTAAAGACCTTCTAGCACGTGCTGGTAAAGCTTCATGCACTTTGTCCGAA
CAACTGGACTTTATTGACACTAAGAGGTGTATACTGCTGCCGTGAACATGAGCATGAAATTGCTTGGTACACGGAACGTTCTGAAAAGAGCTATGAATTG
CAGACACCTTTTGAAATTAAATTGGCAAAGAAATTTGACACCTTCAATGGGAATGTCCAAATCAAGTACCGCAGAGACAGAAGAAACAGCAAACTGTGAC
TCTTTCCTGCTGCAGATTTGGATGATTTCCAAACAATTGCAACAATCCATGAGCAGTGCTGACTCAACTCAGGCCTAAACTCATGCAGACCATAAGGCAG
ATGGGCTATATAAACGTTTTCGCTTTTCCGTTTACGATATATAGTCTACTCTTGTGCAGAATGAATTCTCGTATTACATAGCACAAGTAGATGTAGTTAA
CTTTAATCAGCAATCTTTAATCAGTGTGTAACATTAGGGAGGACTTGAAAGAGCCACCACATCACCGAGGCCACGCGGAGTACGATCGAGTGTACAGTGA
ACAATGCTAGGGAGAGCTGCCTATATGGAAGAGCCCTAATGTGTAAAATTAATTTTAGTAGTGCTATCCCCATGTGATTTTAATAGCTTCTAGGAGAATG
ACAAAA
>8824d5a6-01ab-485b-9d1a-8e765dad806b|5
ATACCTTCCCAGGTAACAAACCAACCATAATTTTCGATCTCTTGTAGATCTGTTCTCTAAACGAACTAAATATTATATTAGTTTTTCTGTTTGGAACTTT
AATTTTAGCCATGGCAGATTCCAACGGTACTATTACCGTTGAAGAGCTTAAAAAGCTCCTTGAACAATGGAACCTAGTAATAGGTTTCCTATTCCTTACA
TGGATTTGTCTTCTACACAATTTGCCTATGCCAACAGGAATAGGTTTTTGTATATAATTAAGTTAATTTTCCTCTGGCTGTTATGGCCAGTAACTTCTTT
AGCTTGTTCTGTGCTTGCTGCTGTTTACAGAATAAATTGGATCACCGGTGGAATTGCTATCGCAATGGCTTGTCTTGTAGGCTTGATGTGGCTCAGCTAC
TTCATTGCTTCTTTCAGACTGTTGCGCGTACGCGTTCCATGTGGTCATTCAATCCAGAAACTAACATTCTCAACGTGCCACTCCATGGCACTATTTTGAC
CAGACCGCTCTAGAAAGTGAACTCGTAATCGGAGCTGTGATCCTTCGTGGACATCTTCGTATTGCTGGACACCATCTAGGACGCTGTGACATCAAGGACC
TGCCTAAAGAAATCTGTTGCTACATCACGAACGTTTCTTATTACAAATTGGGAGCTTCGCAGCGTGTAGCAGGTGACTCAGGTTTTGCTGCATACAGTCG
CTACAGGA
>3b81cea6-b451-44b2-943d-a5958c907a8a|27
ATACCTTCCCAGGTAACAAACCAACCATTTTCGATCTCTTGTAGATCTGTTCTCTAAACGAACTAAATATTATATTAGTTTTTCTGTTTGGAACTTTAAT
TTTAGCCATGGCAGATTCCAACGGTACTATTACCGTTGAAGAGCTTAAAAAGCTCCTGAACAATGGAACCTAGTAATAGGTTTCCTATTCCTTACATGGA
TTTGTCTTCTACAATTTGCCTATGCCAACAGGAATAGGTTTTTGTATATAATTAAGTTAATTTTCCTCTGGCTGTTATGGCCAGTAACTTTAGCTTGTTT
GTGCTTGCTGCTGTTTACAGAATAAATTGGATCACCGGTGGAATTGCTATCGCAATGGCTTGTCTTGTAGGCTTGATGTGGCTCAGCTACTTCATTGCTT
CTTTCAGACTGTTTGCGCGTACGCGTTCCATGTGGTCATTCAATCCAGAAACTAACATTCTCAACGTGCCACTCCATGGCACTATTTTGACCAGACCGCT
TCTAGAAAGTGAACTCGTAATCGGAGCTGTGATCCTTCGTGGACATCTTCGTATTGCTGGACACCATCTAGGACGCTGTGACATCAAGGACCTGCCTAAA
GAAATCACTGTTGCTACATCACGAACGTTTTCTTATTACAAATTGGAGCTTCGCAGCGTGTAGCAGGTGACTCAGGTTTTGCTGCATACAGTCGCTACAG
GATTGGCAACTATAAATTAAACACAGACCATTCCAGTAGCAGTGACAATATTGCTTTGCTTGTACAGTAAGTGACAACAGATGTTTCATCTCGTTGACTT
CAGGTTACTATAGCAGAGATATTACTAATTATTATGAGGACTTTTTAAAGTTTCCATTTGGAATCTTGATTACATCATAAACCTCATAATTAAAAATTTA
TCTAAGTCACTAACTGAGAATAAATATTCTCAATTAGATGAAGAGCAACCAATGGAGATTGATTAAACGAACATGAAAAT
>ab96c0f0-b44e-41fd-8267-1303261cdd10|6
ATACCTTCCCAGGTAACAAACCAACCAACTTTCGATCTGTAGATCTGTTCTTTAAACGAACATGAAAATTATTCTTCTTGGCACTGATAACACTCGCTAC
TTGTGAGCTTTATCACTACCAAGAGTGTGTTAGAGGTACAACAGTACTTTAAAAGAACCTTGCTCTGGAACATACGAGGGCAATCACCATTTCATCCTCT
AGCTGATAACAAATTTGCACTGACTTGCTTTAGCACTCAATTTGCTTTTGCTTGTCCTGACGGCGTAAAACACGTCTATCAGTTACGTGCCAGATCAGTT
TCACCTAAACTGTTTATCAGACAGAGGAAGTTCAAGAACTTTACTCTCCAATTTATTGTTGCGGCAATAGTGTTTATAACACTTTGCTCACACTCAAAAG
AAAGACAGAATGATTGAACTTTCATTAATTGACTTCTATTTGTGCTTTTTTAGCCTTTCTGCTATTCCTTGTTTTAATTATGCTTATTATCTTTTGGTTT
CACTTGAACTGCAAGATCAATGAAACTTGTCACGCCTAAACGAACATGAAATTTCTTGTTTTCTTAGGAATATCTACAACTGTAGCTGCATTTCACCAAG
AATGTAGTTTACAGTCATGTACTTCAACATCAACCATATGTAGTTGATGACCCGCTGTCCTATTCACTTCTATTCTAAATGGTATATTAGAGTAGGAGCT
AGAAAATCAGCACCTTTAATTGAATTGTGCGTGGATGAGGCTGGTTCTAAATCACCCATTCAGTACATCGATGGTAATTATACAGTTTCCTGTTTACCTT
TTACAATTAATTGCCAGGAACCTAAATTGGGTAGTCTTGTAGTGCGTTGTTCGTTCTATGAAGACTTTAGAGTATCATGACGTTCGTGTTGTTTTAGATT
TCATCTAAACGAACAAACTAAATGTCTGATAATGGACCCCAAAATCAGCGAATGCACCCGCATTACACAACAAGCTTCGGCAGACGTGGTCCAGAACAAA
CCCAAGGAAATTTTGGGGACCAGGAACTAATCAGACAAGGAACTGATTACAAACATTGGCCGCAAATTGCTCAATTTGCCCCAGCGTTTCAGCGTTTTCG
GAATGTCGCGCATTGGCATGGAAGTCACACACATGGGAACGTGGTTGACCTACACAGGTGCCATCAAATTGGATGACAAAGATCCAAATTTCAAAGATCA
AGTCATTTGCTGAATAAGCATTGACGCATACAAAACATCCCACCAACAGAGCCTAAAAAGGACAAAAAGAAGAAGGCTGATGAAACTCAAGCCTTCACTC
GCAGAGACAGAAGAAACAGCAAACTGTGACTTTTTCCTGCTGCAGATTTGGATGATTTCCAAACAATTGCAACAATCCCGAGCAGTGCTGACTCAACTCA
GGCCTAAACTCATCAGACCACAAGGCAGATGGGCTATATAAACGTTTCGCTTTTCCGTTTACGATATATAGTCATTTTTGTGCAGAATGAATTCTCGTAA
CATAGCACAAGTAGATGTAGTTAACTTTAATCTCTTTTAGCAATTTTAATCAGTGTGTAACATTAGGAGGACTTGAAAGAGCCACCACATTTCGAGGCCA
CGCGGAGTACGATCGAGTGTACAGTGAACAATGCTAGGAGAAAGCTGCCTATATGGAAGAGCCCTAATGTGTAAAATTAATTTTAGTAGTGCTATCCCCA
TGTGATTTTAATAGCTTTCTAGGGGAGAATGACAA
>a4147498-b867-46aa-b0cf-ddec186319a4|69
AAGAAAGACAGAATGATTGAACTTTCATTAATTGACTTCTATTTGTGCTTTTTAGCCTTTTGCTATTCCTTGTTTTAATTATGCTTATTATCTTTTGGTT
TCACTTGAACTGCAAGATCATAATGAAACTTGTCACGCCTAAACGAACATGAAATTTCTTGTTTTCTTAGGAAATTACAACTGTAGCTGCATTTCACCAA
GAATGTAGTTTACAGTATGTACTCAACATCAACCATATGTAGTTGATGACCCGTGTCCTATTCACTTCTATTCTAAATGGTATATTAGAGTAGGAGCTAG
AAAATCAGCACCTTTAATTGAATTGTGCGTGGATGAGGCTGGTTCTAAATCACCCATTCAGTACATCGATATCGGTAATTATACAGTTTCCTGTTTACCT
TTTACAATTAATTGCCAGGAACCTAAATTGGGTAGTCTTGTAGTGCGTTGTTCGTTCTATGAAGACTTTTTAGAGTATCATGACGTTCGTGTTGTTTTTT
AGATTTCATCTAAACGAACAAACTAAAATGTCTGATAATGGACCCCAAAATCAGCGAAATGCACCCCGCATTACGTTTGGTGGACCTCAGATTCAACTGG
CAGTAACCAGAATGGAGAACGCAGTGGGGCGCGATCAAAACAACGTCGGCCCCAAGGTTTACCCAATAATACTGCGTCTTGGTTCACCGCTCACTCAACA
TGGCAAGGAAGACCTTAAATTCCCTCGAGGACAAGGCGTTCCAATTAACACCAATAGCAGTCCAGATGACCAAATTGGCTACTACCGAAGAGCTACCAGA
CGAATTCGTGGTGGTGACGGTAAAATGAAAGATCAGTCCAAGATGGTATTCTACTACCTAGGAACTGGGCCAGAAGCTGGACTTCCCTATGGTGCTAACA
AAGACGGCATCATATGGGTTGCAACTGAGGGAGCCTTGAATACACCAAAAGATCATTGGCACCCGCAATCCTGCTAACAATGCTGCAATCGTGCTACAAC
TTCCAAGGAACAACATTGCCAAAAGGCTTTTACGCAGAAGGGAGCAGAGGCGGCAGTCAAGCCTCTTCTCGTTCCTCATCACGTAGTCGCAACAGTTTAA
GAAATTCAACTCCAGGCAGCAGTAGGGGAACTTCTCCTGCTAGAATGGCTGGCAATGGCGGTGATGCTGCTCTTGCTTTGCTGCTGCTTGACAGATTGAA
CCAGCTTGAGAGCAAAATGTCTGGTAAAGGCCAACAACAACAAGGCCAAACTGTCACTAAGAATTGCTGCTGAGGCTTCTAAGAAGCCTCGGCAAAACGT
ACTGCCACTAAAGCATACAATGTAACACAAAGCTTCGGCAGACGTGGTCCAGAACAAACCCAAGGAAATTTTGGGGACCAGGAACTAATCAGACAAGGAA
CTGATTACAAACATTGGCCGCAAATTGCACAATTTGCCCCAGCGCTTCAGCGTTTTCGGAATGTCGCGCATTGGCATGGAAGTCACACCTTCGGGAACGT
GGTTGACCTACACAGGTGCCATCAAATTGGATGACAAAGATCCAAATTCAAAGATCAAGTCATTTGCTGAATAAGCATTGACGCATACAAAACATTCCCA
CCAACAGAGCCTAAAAAGGACAAAAAGAAGAAGGCTGATGAAACTCAAGCCTTACCGCAGAGACAGAAGAAACAGCAAACTGTGACTTTTTCCTGCTGCA
GATTTGGATGATTTTCCAAACAATTGCAACAATCCATGAGCAGTGCTGACTCAACTCAGGCCTAAACTCATGCAGACACACAAGGCAGATGGGCTATATA
AACGTTTTCGCTTTTCCGTTTACGATATATAGTCTACTCTGTGCAGAATGAATTCTCGTAACTACATAGCACAAGTAGATGTAGTTAACTTTAATCTCAC
ATAGCAATCTTTAATCAGTGTGTAACATTAGGGAGGACTTATGGAAGAGCCCTAATGTGTAAAATTAATTTTAGTAGTGCTATCCCCATGTGATTTTAAT
AGCTTCTTAGGAGAATGACA
>a25a0787-5045-4c1e-8a6f-e72a421827b2|11
ATACCTTCCCAGGTAACAAACCAACCAACTTTTCGATACTGTAGATCTGTTTCTAAACGAACTTATGGATTTGTTTATGAGAATCTCACAATTGGAACTG
TAACTTTGAAGCAAGGTGAAATCAAGGATGCTACTCCTTCAGATTTTGTTCGCGCTACTGCAACGATACCGATACAAGCCTCACTCCCTTTCGGATGGCT
TATTGTTGGCGTTGCACTTCTTGCTGTTTTCAGAGCGCTTCCAAAATCATAACCCTCAAAAGAGATGGCAACTAGCACTCCAAGGGTGTTCACTTTGTTT
GCAACTTGCTGTTGTTGTTTGTAACAGTTTACTCACACCTTTTTGCTCGTTGCTGCTGGCCTTGAAGCCCCTTTTCTCTATCTTTATATAGTCTACTTCT
TGCAGAGTATAAACTTGTAAGAATAATAATGAGGCTTTGGCTTTGCTGGAAATGCCGTTCCAAAAAAACCCATACTTTATGATGCCAACTATTTTCTTGC
TGGCATACTAATTGTTACGACTATTGTATACCTTACAATAGTGTAACTCTTCAATTGTCATTACTCAGGTGATGGCACAACAAGTCCTATTTTGAACATG
ACTACCAGATTGGTGGTTATACTGAAAATGGGAATCTAGAGTAAAAGACTGTGTTGTATTACACAGTTACTTCACTTCAGACTATTACCAGCTGTACTCA
ACTCAATTGAGTACAGACACTGGTGTTGAACATGTTACCTTCTTCATCTACAATAAAATTGTTGATGAGCCTGAAGAACATGTCCAATTTTTATACAATC
GACGGTTCATCCGGAGTTGTTAATCCAGTAATGGAACCAATTTATGATGAACCGACGACGACTACTAGCGTGCCTTTGTAAGCACAAGCTGATGAGTACG
AACTTATGTACTCATTCGTTTAGAAGAGACAGGTACGTTAATAGTTAATAGCGTACTTCTTCTTGCTTTCGTGGTATTCTTGCTAGTTACACTAGCCATC
CTTACTGCGCTTCGATTGTGTGCGTACTGCTGCAATATTGTTAACGTGAGTTTGTAAAACCTCTTCTTTACGTTTACTCGTGTTAAAAATCTGAATTTTC
TAGAGTTCCTGATTTCTGGTCTAAACGAACTAAATATTATATTAGTTTTTGTTTGGAACTTTAATTTTAGCCATGGCAGATTCCAACGGTACTATTACCG
TTGAAGAGCTTAAAAAGCTCTTGAACAATGGAACCTAGTAATAGGTTTCCTATTCCTTACATGGATTTGTCTTTTACAATTTGCCTATGCCAACAGGAAT
AGGTTTTTGTATATAATTAAGTTAATTTTCCCTCTGGCTGTTATGGCCAGTAACTTTAGCTTGTTTTGTGCTTGCTGCTGTTTACAGAATAAATTGGATC
ACCGGTGGAATTGCTATCGCAATGGCTTGTCTTGTAGGCTTGATGTGGCTCAGCTACTTCATTGCTTCTTTCAGACTGTTTGCGCGTACGCGTTCCATGT
GGTCATTCAATCCAGAAACTAACATTCTCAACGTGCCACTCCATGGCACTATTCTGACCAGACCGCTTCTAGAAAGTGAACTCGTAATCGGAGCTGTGAT
CCTTCGTGGACATCTTCGTATTGCTGGACACCATCTAGGACGCTGTGACATCAAGGACCTGCCTAAAGAAATCACTGTTGCTACATCACGAACGTTCTTA
TTACAAATTGGGAGCTCGCAGCGTGTAGCAGGTGACTCAGGTTTTGCTGCATACAGTCGCTACAGGATTGGCAACTATAAATTAAACACAGACCATTCCA
GTAGCAGTGACAATATTGCTTTTTGCTTGTACAGTAAGTGACAACAGATGTTTTCATCTCGTTGACTTTCAGGTTACTATAGCAGAGATATTACTAATTA
TTATGAGGACTTTTTAAAGTTTCCATTTGGAATCTTGATTACATCATAAACCTCATAATTAAAAATTTATCTAAGTCACTAACTGAGAATAAATATATTC
AATTAGATGAAGAGCAACCAATGGAGATTGATTAAACGAACATGAAAATTATTCTTTTTCTTGGCACTGATAACACTCGCTACTTGTGAGCTTTATCACT
ACCAAGAGTGTGTTAGAGGTACAACAGTACTTTTAAAAGAACCTTGCTTCTGGAACATACGAGGGCAATTCACCATTTCATCCTCTAGCTGATAACAAAT
TTGCACTGACTTGCTTTAGCACTCAATTTGCTTTTGCTTGTCCTGACGGCGTAAAACACGTCTATCAGTTACGTGCCAGATCAGTTTCACCTAAACTGTT
CATCAGACAAGAGGAAGTTCAAGAACTTTACTCCAATTTTTATTGTTGCGGCAATAGTGTTTATAACACTTTGCTTCACACTCAAAAAGACAGAATGATT
GAACTTTCATTAATTGACTTCTATTTGTGCTTTTTAGCCTTTCTGCTATTCCTTGTTTTAATTATGCTTATTATCTTTTGGTTTCACTTGAACTGCAAGA
TCATAATGAAACTTGTCACGCCTAAACGAACATGAAATTTCTTGTTTTCTTAGGAATCATATACAACTGTAGCTGCATTTCACCAAGAATGTAGTTTACA
GTCATGTACTCAACATCAACCATATGTAGTTGATGACCCGTGTCCTATCACTTCTATTCTAAATGGTATATTAGAGTAGGAGCTAGAAAATCAGCACCTT
TAATTGAATTGTGCGTGGATGAGGCTGGTTCTAAATCACCCATTCAGTACATCGATATCGGTAATTATACAGTTTCCTGTTTACCTTTTACAATTAATTG
CCAGGAACCTAAATTGGGTAGTCTTGTAGTGCGTTGTTCGTTCTATGAAGACTTTTAGAGTATCATGACGTTCGTGTTGTTTTAGATTTCATCTAAACGA
ACAAACTAAAATGTCTGATAATGGACCCCAAAATCAGCGAAATGCACCCCGCATTACGTTTGGTGGACCTCAGATTCAACTGGCAGTAACCAGAATGGAG
AACGCAGTGGGGCGCGATCAAAACAACGTCGGCCCCAAGGTTTACCCAATAATACTGCGTCTTGGTTTCACCGCTCACTCAACATGGCAAGGAAGACCTT
AAATTCCCTCGAGGACAAGGCGTTCCAATTAACACCAATAGCAGTCCAGATGACCAAATTGGCTACTACCGAAGAGCTACCAGACGAATTCGTGGTGGTG
ACGGTAAAATGAAAGATCTCAGTCCAAGATGGTATTTCTACTACCTAGGAACTGGGCCAGAAGCTGGACTTCCCTATGGTGCTAACAAAGACGGCATCAT
ATGGGTTGCAACTGAGGGAGCCTTGAATACACCAAAAGATTTGGCACCCGCAATCCTGCTAACAATGCTGCAATCGTGCTACTACTTCCAAGGAACAACT
ATTGCCAAAAGGCTTTACGCAGAAGGGAGCAGAGGCGGCAGTCAAGCCTCTTCTCGTTCCCATCACGTAGTCGCAACAGTTTAGAAT
>e0c26b66-9afc-44fe-9b0d-eb97b1e59462|6
TCCCAGGTAACAAACCAACCAACTTTCGATCTCTTGTAGATCTGTTCTAAACGAACTAATATTATATTAGTTTTTGTTTGGAACTTTAATTTTAGCCATG
AAGATTCCAACGGTACTATTACCGTTGAAGAGCTTAAAAAGGACTTGAACAATGGAACCTAGTAATAGGTTTCCTATTCCTTACATGGATTTGTCTTTCT
ACAATTTGCCTATGCCAACAGGAATAGGTTTTTGTATATAATTAAGTTAATTTCCTCTGGCTGTTATGGCCAGTAACTTTAGCTTGTTTTTGTGCTTGCT
GCTGTTTACAGAATAAATTGGATCACCGGTGGAATTGCTATCGCAATGGCTTGTCTTGTAGGCTTGATGTGGCTCAGCTACTTCATTGCTTCTTTCAGAC
TGTTGCGCGTACGCGTTCCATGTGGTCATTCAATCCAGAAACTAACATTCAACGTGCCACTCCATGGCACTATTTTGACCAGACCGCTTCTAGAAAGTGA
ACTCGTAATCGGAGCTGTGATCCTTCGTGGACATCTTCGTATTGGACACCATCTAGGACGCTGTGACATCAAGGACCTGCCTAAAGAAATCACTGTTGCT
ACATCACGAACGCTTTCTTATTACAAATTGGGAGCTCGCAGCGTGTAGCAGGTGACTCAGGTTTTGCTGCATACAGTCGCTACAGGATTGGCAACTATAA
ATTAAACACAGACCATTCCAGTAGCAGTGACAATATTGCTTTGCTTGTACAGTAAGTGACAACAGATGTTTCATCTCGTTGACTTCAGGTTACTATAGCA
GAGATATTACTAATTATTATGAGGACTTTTAAAGTTTCCATTTGGAATCTTGATTACATCATAAACCTCATAATTAAAAATTTATCTAAGTACTAACTGA
GAATAAATATTCTCAATTAGATGAAGAGCAACCAATGGAGATTGATTAAACGAACATGAAAATTATTCTTTTCTTGGCACTGATAACACTCGCTACTCTG
TGAGCTTTATCACTACCAAGAGTGTGTAGAGGTACAACAGTACTTTAAAAGAACCTTGCTTTCTGGAACATACGAGGGCAATTCACCATTTCATCCTCTA
GCTGATAACAAATTTGCACTGACTTGCTTTAGCACTCAATTTGCTTTTGCTTGTCCTGACGGCGTAAAACACGTCTATCAGTTACGTGCCAGATCAGTTT
CACCTAAACTGTTCATCAGACAAGAGGAAGTTCAAGAACTTTACTCTCCAATTTTTTATTGTTGCGGCAATAGTGTTTATAACACTTTGCTCACACTCAA
AAAGAAAGACAGAATGATTGAACTTTCATTAATTGACTTCTATTTGTGCTTTTTAGCCTTTCTGCTATTCCTTGTTTTAATTATGCTTATTATCTTTGGT
TTCACTTGAACTGCAAGATCATAATGAAACTTGTCACGCCTAAACGAACATGAAATTTGTTTTGTTAGGAATATACAACTGTAGCTGCATTCACCAAGAA
TGT
>f7665d47-edaa-4f64-a405-0b2ee59915df|9
AAAGTGAACTCGTAATCGGAGCTGTGATCCTTCGTGGACATCTTCGTATTGCTGGACACCATCTAGGACGCTGTGACATCAAGGACCTGCCTAAAGAAAT
CACTGTTGCTACATCACGAACGCTTTCTTATTACAAATTGGGAGCTCGCAGCGTGTAGCAGGTGACTCAGGTTTTGCTGCATACAGTCGCTACAGGATTG
GCAACTATAAATTAAACACAGACCATTCCAGTAGCAGTGACAATATTGCTTTGCTTGTACAGTAAGTGACAACAGATGTTCATCTCGTTGACTTTCAGGT
TACTATAGCAGAGATATTACTAATTATTATGAGGACTTTAAAGTTTCCATTTGGAATCTTGATTACATCATAAACCTCATAATTAAAAATTTAACTAAGT
CACTAACTGAGAATAAATATCTCAATTAGATGAAGAGCAACCAATGGAGATTGATTAAACGAACATGAAAATTATTTTTTTTCTTGGCACTGATAACACT
CGCTACTTGTGAGCTTTATCACTACCAAGAGTGTGTTAGAGGTACAACAGTACTTTAAAAGAACCTTGCTTTCTGGAACATACGAGGGCAATTCACCATT
TCATCCTCTAGCTGATAACAAATTTGCACTGACTTGCTTTAGCACTCAATTTGCTTTTGCTTGTCCTGACGGCGTAAACACGTCTATCAGTTACGTGCCA
GA
>bbccaf8c-6443-45a3-92b3-e0727f4839f9|5
TAGAGTAGGAGCTAGAAAATCAGCACCTTTAATTGAATTGTGCGTGGATGAGGCTGGTTCTAAATCACCCATTCAGTACATCGATATCGGTAATTATACA
GTTTCCTGTTTACCTTTTACAATTAATTGCCAGGAACCTAAATTGGGTAGTCTTGTAGTGCGTTGTTCGTTCTATGAAGACTTTTAGAGTATCATGACGT
TCGTGTTGTTTTAGATTTCATCTAAACGAACAAACTAAAAATGTCTGATAATGGACCCCAAAATCAGCGAAATGCACCCCGCATTACGTTTGGTGGACCC
TCAGATTCAACTGGCAGTAACCAGAATGGAGAACGCAGTGGGGCGCGATCAAAACAACGTCGGCCCAAGGTTTACCCAATAATACTGCGTCTTGGTTCAC
CGCTCACTTCAACATGGCAAGGAAGACCTTAAATTCCCTCGAGGACAAGGCGTTCCAATTAACACCAATAGCAGTCCAGATGACCAAATTGGCTACTACC
GAAGAGCTACCAGACGAATTCGTGGTGGTGACGGTAAAATGAAAGATCTCAGTCCAAGATGGTATTTCTACTACCTAGGAACTGGGCCAGAAGCTGGACT
TCCCTATGGTGCTAACAAAGACGGCATCATATGGTTGCAACTGAGGGAGCCTTGAATACACCAAAAGATCACATTGGCACCCGCAATCCTGCTAACAATG
CTGCAATCGTGCTACAACTTCCTCAAGGAACAACATTGCCAAAAGGCTATGCAGAAAGGGAGCAGAGGCGGCAGTCAAGCCCTTCTCGTTCCTCATCACG
TAGTCGCAACAGTTTAAAGAAATTCAACTCCAGGCAGCAGTAGGGGAACTTCTCCTGCTAGAATGGCTGGCAATGGCGGTGATGCTGCTCTTGCTTTGCT
GCTGCTTGACAGATTGAACCAGCTTGAGAGCAAAATGTCTGGTAAAGGCCAACAACAACAAGGCCAAACTGTCACTAAGAATTATTGCTGAGGCTTCTAA
GAA
>0abc1d84-036e-4f52-882b-ac1bdcd1b289|5
ATACCTTCCCAGGTAACAAACCAACCAACTTTCGATTTCTTGTAGATCTGTTCTCTAAACGAACTAAATATTATTCGCTTTTCCGTTTACGATATAGTCT
ACTTGTGCAGAATGAAATCTCGTAACATAGCACAAGTAGATGTAGTTAACTTTAATCTCATAGCAATCTTTAATCAGTGTGTAACATTTTAGGGAGGACT
TGAAAGAGCCACCACATTTCACCGAGGCCACGCGGAGTACGATCGAGTGTACAGTGAACAATGCTAGGGAGAGCTGCCTATAAGAAGAGCCCTAATGTGT
AAAATTAATTTTAGTAGTGCTATCCCCATGTGATTTTAATAGCTTCTTAGGAGAATGACAGC
>8d645f7b-c52b-4b6b-9ca4-c9b3dd4d7f81|36
CCTTCCCAGGTAACAAACCAACCAACTTTTCGATTTACTTGTAGATCTGTTCTAAACGAACTTATGGATTTGTTTATGAGAATCACAATTGGAACTGTAA
CTTTGAAGCAAGGTGAAATCAAGGATGCTACTCCTTCAGATTTTGTTCGCGCTACTGCAACGATACCGATACAAGCCTCACTCCCTTTCGGATGGCTTAT
TGTTGGCGTTGCACTTCTTGCTGTTTTCAGAGCGCTTCCAAAATCATAACCCTCAAAAAGAGATGGCAACTAGCACTCTCCAAGGGTGTTCACTTTGTTT
GCAACTTGCTGTTGTTGTTTGTAACAGTTTACTCACACCTTTTGCTCGTTGCTGCTGGCCTTGAAGCCCCTTTCTTATATTTTATGCTTTAGTCTACTTC
TTGCAGAGTATAAACTTTGTAAGAATAATAATGAGGCTTTGGCTTTGCTGGAAATGCCGTTCCAAAAACCCATTACTTTATGATGCCAACTATTTCTTTG
CTGGCATACTAATTGTTACGACTATTGTATACCTTACAATAGTGTAACTTCTTCAATTGTCATTACTTCAGGTGATGGCACAACAAGTCCTATTTTGAAC
ATGACTACCAGATTGGTGGTTATACTGAAATGGGAATCTGGAGTAAAAGACTGTGTTGTATTACACAGTTACTTCACTTTCAGACTATTACCAGCTGTAC
TCAACTCAATTGAGTACAGACACTGGTGTTGAACATGTTACCTTCTTCATCTACAATAAAATTGTTGATGAGCCTGAAGAACATGTCCAAATTTACAATC
GACGGTTCATCCGGAGTTGTTAATCCAGTAATGGAACCAATTTATGATGAACCGACGACGACTACTAGCGTGCCTTTGTAAGCACAAGCTGATGAGTACG
AACTTATGTACTCATTTCGTTAGAAGAGACAGGTACGTTAATAGTTAATAGCGTACTTTCTTGCTTTCGTGGTATTCTTGCTAGTTACACTAGCCATCCT
TACTGCGCTTCGATTGTGTGCGTACTGCTGCAATATTGTTAACGTGAGTCTTGTAAAACCTTCTTTTACGTTTACTCGTGTTAAAAATCTGAATTCTAGA
GTTCCTGATTTCTGGTCTAAACGAACTAAATATTATATTAGTTTTTTGTTTGGAACTTTAATTTTAGCCATGGCAGATTCCAACGGTACTATTACCGTTG
AAGAGCTTAAAAAGCTCTTGAACAATGGAACCTAGTAATAGGTTTCCTATTCCTTACATGGATTTGTTTACAATTTGCCTATGCCAACAGGAATAGGTTT
TTGTATATAATTAAGTTAATTTTCCTCTGGCTGTTATGGCCAGTAACTTTAGCTTGTTTTGTGCTTGCTGCTGTTTACAGAATAAATTGGATCACCGGTG
GAATTGCTATCGCAATGGCTTGTCTTGTAGGCTTGATGTGGCTCAGCTACTTCATTGCTTCTTTTCAGACTGTTTGCGCGTACGCGTTCCATGTGGTCAT
TCAATCCAGAAACTAACATTCTCTCAACGTGCCACTCCATGGCACTATTTTGACCAGACCGCTTCTAGAAAGTGAACTCGTAATCGGAGCTGTGATCCTT
CGTGGACATCTTCGTATTGCTGGACACCATCTAGGACGCTGTGACATCAAGGACCTGCCTAAAGAAATCACTGTTGCTACATCACGAACGCTTTATTACA
AATTGGGAGCTCGCAGCGTGTAGCAGGTGACTCAGGTTTTGCTGCATACAGTCGCTACAGGATTGGCAACTATAAATTAAACACAGACCATTCCAGTAGC
AGTGACAATATTGCTTTGCTTGTACAGTAAGTGACAACAGATGTTTCATCTCGTTGACTTTCAGGTTACTATAGCAGAGATATTACTAATTATTATGAGG
ACTTTAAAGTTTCCATTTGGAATCTTGATTACATCATAAACCTCATAATTAAAAATTTATCTAAGTCACTAACTGAGAATAAATATTCTCAATTAGATGA
AGAGCACCAATGGAGATTGATTAAACGAACATGAAAATTATTTTTTTGGCACTGATAACACTCGCTACTTGTGAGCTTTATCACTACCAAGAGTGTGTTA
GAGGTACA
>e53c69ef-3e6b-4d01-a38c-87ed0edfec8c|12
CCTTCCCAGGTAACAAAACCAACCAACTTTCGATCTTTGTAGATCTGTTTCTAAACGAACATGAAAATTATTCTTTTCTTGGCACTGATAACACTCGCTA
CTCTGTGAGCTTTATCACTACCAAGAGTGTGTTAGAGGTACAACAGTACTTTAAAAGAACCTTGCTTTCTGGAACATACGAGGGCAATCACCATTTCATC
CTCTAGCTGATAACAAATTTGCACTGACTTGCTTTAGCACTCAATTTGCTTTTGCTTGTCCTGACGGCGTAAAACACGTCTATCAGTTACGTGCCAGATC
AGTTTCACCTAAACTGTTTTATCAGACAAGAGGAAGTTCAAGAACTTTACTCTCCAATTTTTTTATTGTTGCGGCAATAGTGTTTATAACACTTTGCTCA
CACTCAAAAGAAAGACAGAATGATTGAACTTTCATTAATTGACTTCTATTTGTGCATGGAAGTCACACCTTCGGGAACGTGGTTGACCTACACAGGTGCC
ATCAAATTGGATGACAAAGATCCAAATTTCAAAGATCAAGTCATTTTGCTGAATAAGCATATTGACGCATACAAAACATTCCCACCAACAGAGCCTAAAA
AGGACAAAAAGAAGAAGGCTGATGAAAAAGCCAAGCCGCAGAGACAGAAGAAACAGCAAACTGTGACTTTTTCCTGCTGCAGATTTGGATGATTTTCCAA
ACAATTGCAACAATCCATGAGCAGTGCTGACTCAACTCAGGCCTAAACTCATGCAGACCATAAGGCAGATGGGCTATAAACGTTTCGCTTTTCCGTTTAC
GATATAGTCTACTTGTGCAGAATGAATTCTCGTAACATAGCACAAGTAGATGTAGTTAACTTTAATCTCACACAGCAAATCTTTAATCAGTGTGTAACAT
TAGGGAGGACTTGAAAGAGCCACCACATTTCACCGAGGCCACGCGGAGTACGATCGAGTGTACAGTGAACAATGCTAGGGAGAGCTGCCTATATGGAAGA
GCCCTAATGTGTAAAATTAATTTTAGTAGTGCTATCCCCATGTGATTTTAATAGCTTCTAGGAGAATGACAAAA
>7ef7b0ca-83e6-4ed4-aaa3-db8f8ff69f29|14
AGATCAGTTTCACCTAAACTGTTCATCAGACAAGAGGAAGTCAAGAACTTTACTCCAATTTTTTTATTGTTGCGGCAATAGTGTTTATAACACTTTGCTC
ACACTCAAAAGAAAGACAGAATGATTGAACTTTCATTAATTGACTTCTATTTGTGTTTTTTAGCCTTTTGCTATTCCTTGTTTTAATTATGCTTATTATC
TTTTGGTTTCACTTGAACTGCAAGATCATAATGAAACTTGTCACGCCTAAACGAACATGAAATTTCTTGTTTTCTTAGGAATATCACAACTGTAGCTGCA
TTTCACCAAGAATGTAGTTTACAAGTTATGTACTCAACATCAACCATATGTAGTTGATGACCCGTGTCCTTATTCACTTCTATTCTAAATGGTATATTAG
AGTAGGAGCTAGAAAATCAGCACCTTTAATTGAATTGTGCGTGGATGAGGCTGGTTCTAAATCACCCATTCAGTACATCGATATCGGTAATTATACAGTT
TCCTGTTTACCTTTTACAATTAATTGCCAGGAACCTAAATTGGGTAGTCTTGTAGTGCGTTGTTCGTTCTATGAAGACTTTTAGAGTATCATGACGTTCG
TGTTGTTTTAGATTTCATCTAAACGAACAAACTAAAATGTCTGATAATGGACCCCAAAATCAGCGAAATGCACCCCGCATTACGTTTGGTGGACCTCAGA
TTCAACTGGCAGTAACCAGAATGGAGAACGCAGTGGGGCGCGATCAAAACAACGTCGGCCCCAAGGTTTACCCAATAATACTGCGTCTTGGTTTCACCGC
TCACTTTATTGGCAAGGAAGACCTTAAATTCCCTCGAGGACAAGGCGTTCCAATTAACACCAATAGCAGTCCAGATGACCAAATTGGCTACTACCGAAGA
GCTACCAGACGAATTCGTGGTGGTGACGGTAAAATGAAAGATTCAGTCCAAGATGGTATTTCTACTACCTAGGAACTGGGCCAGAAGCTGGACTTCCCTA
TGGTGCTAACAAAGACGGCATCATATGGGTTGCAACTGAGGAGCCTTGAATACACCAAAAGATCACATTGGCACCCGCAATCCTGCTAACAATGCTGCAA
TCGTGCTACAACTTCCCAAGGAACAACATTGCCAAAAGGCTTTTATGCAGAAAGGGAGCAGAGGCGGCAGTCAAGCCCTTCCTTCCTCATCACGTAGTCG
CAACAGTTTAAGAATTTCAACTCCAGGCAGCAGTAGGGAACTTTCCTGCTAGAATGGCTGGCAATGGCGGTGATGCTGCTCTTGCTTTGCTGCTGCTTGA
CAGATTGAACCAGCTTGAGAGCAAAATGTCTGGTAAAGGCCAACAACAACAAGGCCAAACTGTCACTAAGAATTGCTGCTGAGG
>ff3d91f8-044e-4144-bc2e-a21856e3201c|9
ACCTTCCCAGGTAACAAACCAACCAACTTTTCGATTTCTTGTAGATCTGTTCTCTAAACGAACTAAATATTATTAGTTTTTTGTTTGGAACTTTAATTTT
AGCCATGGCAGATTCCAACGGTACTATTACCGTTGAAGAGCTTAAAAAGCTTTTGAACAATGGAACCTAGTAATAGGTTTCCTATTCCTTACATGGATTT
GTCTTTTACAATTTGCCTATGCCAACAGGAATAGGTTTTTGTATATAATTAAGTTAATTTTCCTCTGGCTGTTATGGCCAGTAACTTTTAGCTTGTTTTG
TGCTTGCTGCTGTTTACAGAATAAATTGGATCACCGGTGGAATTGCTATCGCAATGGCTTGTCTTGTAGGCTTGATGTGGCTCAGCTACTTCATTGCTTC
TTTTCAGACTGTTTGCGCGTACGCGTTCCATGTGGTCATTCAATCCAGAAACTAACATTCTCAACGTGCCACTCCATGGCACTATTTTGACCAGACCGCT
TCTAGAAAAGTGAACTCGTAATCGGAGCTGTGATCCTTCGTGGACATCTTCGTATTGCTGGACACCATCTAGGACGCTGTGACATCAAGGACCTGCCTAA
AGAAATCACTGTTGCTACATCACGAACGCTTTCTTATTACAAATTGGGAGCTCGCAGCGTGTAGCAGGTGACTCAGGTTTTGCTGCACAGTCGCTACAGG
ATTGGCAACTATAAATTAAACACAGACCATTCCAGTAGCAGTGACAATATTGCTTTGCTTGTACAGTAAGTGACACAGATGTTTCATCTCGTTGACTTTC
AGGTTACTATAGCAGAGATATTACTAATTATTATGAGGACTTTTTAAAGTTTCCATTTGGAATCTTGATTACATCATAAACCTCATAATTAAAAATTTAT
CTAAGTCACTAACTGAGAATAAATATTCTCAATTAGATGAAGAGCAACCAATGGAGATTGATTAAACGAACATGAAAATTATTTTTTTCTTGGCACTGAT
AACACTCGCTACTCTGTGAGCTTTATCACTACCAAGAGTGTGTTAGAGGTACAACAGTACTTTTAAAAGAACCTTGCTTTCTGGAACATACGAGGGCAAT
CACCATTTCATCCTCTAGCTGATAACAAATTTGCACTGACTTGCTTTAGCACTCAATTTGCTTTTGCTTGTCCTGACGGCGTAAACACGTCTATCAGTTA
CGTGCCAGATCAGTTTCACCTAAACTGTTTCATCAGACAAGAGGAAGT
>9c2ca045-ef26-400c-b5c4-d92528b3e60a|10
ATACCTTCCCAGGTAACAAACCAACCAACTTTCGATCTCTTGTAGATCTGTTCTAAACGAACATGAAAATTATTTTTTCTTGGCACTGATAACACTCGCT
ACTTGTGAGCTTTATCACTACCAAGAGTGTGTTAGAGGTACAACAGTACTTTAAAAGAACCTTGCTTTCTGGAACATACGAGGGCAATCACCATTTCATC
CTCTAGCTGATAACAAATTTGCACTGACTTGCTTTAGCACTCAATTTGCTTTTGCTTGTCCTGACGGCGTAAAACACGTCTATCAGTTACGTGCCAGATC
AGTTTCACCTAAACTGTTCATCAGACAAGAGGAAGTTCAAGAACTTTACTCTCCAATTTTTATTGTTGCGGCAATAGTGTTTATAACACTTTGCTCACAC
TCAAAAGAAAGACAGAATGATTGAACTTTCATTAATTGACTTCTATTTGTGCTTTTTAGCCTTTTGCTATTCCTTGTTTTAATTATGCTTATTATCTTTT
GGTTCACTTGAACTGCAAGATCATAATGAAACTTGTCACGCCTAAACGAACATGAAATTTCTTGTTTTAGGAATATCACAACTGTAGCTGCATTTCACCA
AGAATGTAGTTTACAGTCATGTACTCAACATCAACCATATGTAGTTGATGACCCGTGTCCTATTCACTTCTATTCTAAATGGTATATTAGAGTAGGAGCT
AGAAAATCAGCACCTTTAATTGAATTGTGCGTGGATGAGGCTGGTTCTAAATCACCCATTCAGTACATCGATATCGGTAATTATACAGTTTCCTGTTTAC
CTTTTACAATTAATTGCCAGGAACCTAAATTGGGTAGTCTTGTAGTGCGTTGTTCGTTCTATGAAGACTTTTAGAGTATCATGACGTTCGTGTTGTTTTA
GATTTCATCTAAACGAACAAACTAAAATGTCTGATAATGGACCCCAAAATCAGCGAAATGCACCCGCATTACGTTTGGTGGACCCTCAGATTCAGAATTT
GCTGCTGAGGCTTCTAAGAAGCCTCGGCAAAAACGTACTGCCACTAAAGCATACAATGTAACACAAGCTTTCGGCAGACGTGGTCCAGAACAAACCCAAG
GAAATTTTGGGGACCAGGAACTAATCAGACAAGGAACTGATTACAAACATTGGCCGCAAATTGCACAATTTGCCCCAGCGCTTCAGCGTTTTCGGAATGT
CGCGCATTGGCATGGAAGTCACACCTTCGGGAACGTGGTTGACCTACACAGGTGCCATCAAATTGGATGACAAAGATCCAAATCAAAGATCAAGTCATTT
TGCTGAATAAGCATTGACGCATACAAAACATTCCCACCAACAGAGCCTAAAAAAGGACAAAAGAAGAAGGCTGATGAAACTCAAGCCTTACCGCAGAGAC
AGAAGAAACAGCAAACTGTGACTCTTTTTCCTGCTGCAGATTTGGATGATTTCTCCAAACAATTGCAACAATCCATGAGCAGTGCTGACTCAACTCAGGC
CTAAACTCATGCAGACCACAAGGCAGATGGGCTATATAAACGTTTTCGCTTTTCCGTTTACGATATAGTCTACTTGTGCAGAATGAATTCTCGTAACTAC
ATAGCACAAGTAGATGTAGTTAACTTTAATCACATAGCAATCTTTAATCAGTGTGTAACATTAGGGAGGACTTGAAAGAGCCACCACATTTCACCGAGGC
CACGCGGAGTACGATCGAGTGTACAGTGAACAATGCTAGGGAGAGCTGCCTATATGGAAGAGCCCTAATGTGTAAAATTAATTTTAGTAGTGCTATCCCA
TGTGATTTTAATAGCTTCTTAGGAGAATGACAA
>63aa2ead-05c8-4e99-85d9-b4bbca32ddea|8
AACACTTTCGCTACTTGTGAGCTTTATCACTACCAAGAGTGTGTTAGAGGTACAACAGTACTTTAAAAGAACCTTGCTCTTCTGGAACATACGAGGGCAA
TTCACCATTTCATCCTCTAGCTGATAACAAATTTGCACTGACTTGCTTTAGCACTCAATTTGCTTTTGCTTGTCCTGACGGCGTAAAACACGTCTATCAG
TTACGTGCCAGA
>4698fc9a-6c57-4a17-b5cd-e09195b0303b|7
CCTTCCCAGGTAACAAACCATATACCATTTCGATCTTGTAGATCTGTTCTCTAAACGAACAAACTAAAATGTCTGATAATGGACCCCAAAATCAGCGAAA
TGCACCCCGCATTACGTTTGGTGGACCTCAGATTCAACTGGCAGTAACCAGAATGGAGAACGCAGTGGGCGCGATCAAAACAACGTCGGCCCCAAGGTTT
ACCCAATAATACTGCGTCTTGGTTTCACCGCTCACTCAACATGGCAAGGAAGACCTTAAATTCCCTCGAGGACAAGGCGTTCCAATTAACACCAATAGCA
GTCCAGATGACCAAATTGGCTACTACCGAAGAGCTACCAGACGAATTCGTGGTGGTGACGGTAAAATGAAAGATCAGTCCAAGATGGTATTTTACTACCT
AGGAACTGGGCCAGAAGCTGGACTTCCCTATGGTGCTAACAAAGACGGCATCATATGGGTTGCAACTGAGGGAGCCTTGAAATACACCAAAAGACTTGGC
ACCCGCAATCCTGCTAACAATGCTGCAATCGTGCTACAACTTCCAAGGAACAACATTGCCAAAAGGCTTTTACGCAGAAGGGAGCAGAGGCGGCAGTCAA
GCCTTCTCGTTCCTCATCACGTAGTCGCAACAGTTTAAGAAATTCAACCCAGGCAGCAGTAGGGGAACTTCTCCTGCTAGAATGGCTGGCAATGGCGGTG
ATGCTGCTCTTGCTTTTGCTGCTGCTTGACAGATTGAACCAGCTTGAGAGCAAAATGTCTGGTAAAGGCCAACAACAACAAGGCCAAACTGTCACTAAGA
ATTGCTGCTGAGGCTTCTAAGAAGCCTCGGCAAAAACGTACTGCCACTAAAGCATACAATGTAACACAAGCTTTCGGCAGACGTGGTCCAGAACAAACCC
AAGGAAATTTTGGGGACCAGGAACTAATCAGACAAGGAACTGATTACAAACAGGCATGGAAGTCACACCTTCGGGAACGTGGTTGACCTACACAGGTGCC
ATCAAATTGGATGACAAAGATCCAAATTTTAAAGATCAAGTCATTTTGCTGAATAAGCATTGACGCATACAAAACATTCCCACCAACAGAGCCTAAAAAG
GACAAAAAGAAGAAGGCTGATGAAACTCAAGCCACCGCAGAGACAGAAGAAACAGCAAACTGTGACTTTTTCCTGCTGCAGATTTGGATGATTTCTCCAA
ACAATTGCAACAATCCATGAGCAGTGCTGACTCAACTCAGGCCTAAACTCATGCAGACATCAAGGCAGATGGGCTATATAAACGTTTTCGCTTTTCCGTT
TACGATATAGTAGTCTACTTGTGCAGAATGAAATTCTCGTAACTACATAGCACAAGTAGATGTAGTTAACTTTAATCACATAGCAATTTAATCAGTGTGT
AACATTAGGGAGGACTTGAAAGAGCCACCACATTTCACCGAGGCCACGGAGTACGATCGAGTGTACAGTGAACAATGCTAGGGAGAGCTGCCTATATGGA
AGAGCCCTAATGTGTAAAATTAATTTTAGTAGTGCTATCCCCATGTGATTTTAATAGCTTCTCTAGGAGAATGACAG
>59a1eeb0-07fc-4142-97fe-fd1d424571ea|5
ATACCTTCCCAGGTAACAAACCAACCAACTTCGATTTAAAGTAGATCTGTTCTAAACGAACTTATGGATTTGTTTATGAGAATCTCACAATTGGAACTGT
AACTTTGAAGCAAGGTGAAATCAAGGATGCTACTCCTTCAGATTTTGTTCGCGCTACTGCAACGATACCGATACAAGGCACTCCCTTTCGGATGGCTTAT
TGTTGGCGTTGCATTGCTTATTCAGAGCGCTTCCAAAATCATAACCCTCAAAAAGAGATGGCAACTAGCACTCCAAGGGTGTTCTTTGTTTGCAACTTGC
TGTTGTTGTTTGTAACAGTTTACAGTACACCTTTTGCTCGTTGCTGCTGGCCTTGAAGCCCCTTTTCTATCTTTATGTTTTAGTCTACTTCTTGCAGAGT
ATAAACTTGTAAGAATAATAAATGAGGCTTTGGCTTTGCTGGAAATGCCGTTCCAAAAACCCATTTTATGATGCCAACTATTTTCTTGCTGGCATACTAA
ATTGTTACGACTATTGTATACCTTACAATAGTGTAAATTTCAATTGTCATTACTTCAGGTGATGGCACAACAAGTCCTATTTGAACATGACTACCAGATT
GGTGGTTATACTGAAAAAATGGGAATCTAGAGTAAAAGACTGTGTTGTATTACACAGTTACTTCATTTCAGAGACTATTACCAGCTGTACTCAACTCAAT
TGAGTACAGACACTGGTGTTGAACATGTTACCTTCTTCATCTACAATAAAATTGGTGATGAGCCTGAAGAACATGTCCAAAATTCAATCGACGGTTCATC
CGGAGTTGTTTAATCCAGTAATGGAACCAATTTATGATGAACCGACGACGACTACTAGCGTGCCTTTGTAAGCACAAGCTGATGAGTACGAACTTATGTA
CTCATTCGTTAGAAGAGACAGGTACGTTAATAGTTAATAGCGTACTTCTTTTCTTGCTTGTGGTATTCTTGCTAGTTACACTAGCCATCCTACTGCCTGA
TTGTGTGCGTACTGCTGCAATATTGTTAACGTGAGTCTTGTAAAACCTTCTTTTACGTTTACTCGTGTTAAAAATTTGAATTCTTCTAGAGTTCCTGATT
TCTGGTCTAAACGAACTAAATATTATTAGTTTTCTGTTTGGAACTTTAATTTTAGCCATGGCAGATTCCAACGGTACTATTACCGTTGAAGAGCTTAAAA
AGCTCTTGAACAATGGAACCTAGTAATAGGTTTCCTATTCCTTACATGGATTTGTCTTCTACAATTTGCCTATGCCAACAGGAATAGGTTTTTGTATATA
ATTAAGTTAATTTTCCACTTGGCTGTTATGGCCAGTAACTTTAGCTTGTTTGTGCTTGCTGCTGTTACAGAATAAATTGGATCACCGGTGGAATTGCTAT
CGCAATGTGCGCGTACGCGTTCCATGTGGTCATTCAATCCAGAAACTAACATTTCCAACGTGCCACTCCATGGCACTATTTTGACCAGACCGCTTCTAGA
AAGTGAACTCGTAATCGGAGCTGTGATCCTTTGGACATCTCGTATTGCTGGACACCATCTAGGACGCTGTGACATCAAGGACCTGCCTAAAGAAATCACT
GTTGTTACACGAACGTTCTTATTACAAATTGGGAGCTCGCAGCGTGTAGCAGGTGACTCAGGTTTTTGCTATGTATACAGTCGCTACAGGATTGGCATTA
TAATTAAACACAGACCATTCCAGTAGCAGTGACAATATTGCTTTGCTTGTACAGTAAGTGACAACAGATGTTTCATCTCGTTGACTTTCAGGTTACTATA
GCAGAGATATTACTAATTATTATGAGGACTTTTAAAGTTTCCATTTGGAATCTTGATTACATCATAAACCTCATAATTAAAAATTTATTAGTAAGTACTA
ACTGAGAATAATATTCATCTCAATTAGATGAAGAGCAACCAATGGAGAGTTGATTTGGGATGATTTCCAAACAATTGCAACAATCCATGAGCAGTGCTGA
CTCAACTCAGGCCTAAACTCATGCAGACCACTACAAGGCAGATGGCTATATAAACGTTTCGCTTTTCCGTTTACGATATAGTCTACTTTGTGCAGAATGA
ATTCTCGTAACATAGCACAAGTAGATGTAGTTAACTTTAATCTTCTAGCAATTTTTAATCAGTGTAACATTAGGGAGGACTTGAAAAGAGCCACCACATT
TTTCGAGGCCACGGAGTACGATCGAGTGTACAGTGAACAATGCTAGGGAGAGCTGCCTATATGGAAGAGCCCTAATGTGTAAAATTAATTTTAGTAGTGC
TATCCCCATGTGATTTTAATAGCTTCTTAGGAGAATGACAAAAAAAAT
>65ddbeee-e015-48df-80be-08598e92e900|29
TGGGTAGTCTTGTAGTGCGTTGTTCGTTCTATGAAGACTTTAGAGTATCATGACGTTCGTGTTGTTTTAGATTTCATCTAAACGAACAAACTAAAATGTC
TGATAATGGACCCCAAAATCAGCGAAATGCACCCCGCATTACGTTTGGTGGACCTCAGATTCAACTGGCAGTAACCAGAATGGAGAACGCAGTGGGGCGC
GATCAAAACAACGTCGGCCCCAAGGTTTACCCAATAATACTGCGTCTTGGTTCACCGCTCACTCAACATGGCAAGGAAGACCTTAAATTCCCTCGAGGAC
AAGGCGTTCCAATTAACACCAATAGCAGTCCAGATGACCAAATTGGCTACTACCGAAGAGCTACCAGACGAAATTCGTGGTGGTGACGGTAAAATGAAAG
>bb438825-b35f-4358-9c2f-20fc46c790d9|5
ATACCTTCCCCAGGTAACAAACCAACCAACTTCGATCTTGTAGATCTGTTCTAAACGAACAAACTAAAATGTCTGATAAATGGACCCCAAAATCAGCGAA
TGCACCCCGCATTACGTTTGGTGGACCTCAGATTCAACTGGCAGTAACCAGAATGGAGAACGCAGTGGGCGCGATCAAAACAACGTCGGCCCAAGGTTTA
CCCAATAATACTGCGTCTTGGTTCACCGCTCACTCTATCGGCAAGGAAGACCTTAAATTCCCTCGAGGACAAGGCGTTCCAATTAACACCAATAGCAGTC
CAGATGACCAAATTGGCTACTACCGAAGAGCTACCAGACGAATTCGTGGTGGTGACGGTAAAATGAAAGATCTCAGTCCAAGATGGTATTCTACTACCTA
GGAACTGGGCCAGAAGCTGGACCTTCCCTATGGTGCTAACAAAAGACGGCATCATATGGGTTGCAACTGGGGGAGCCTTTGAATACACCAAAAGATCACT
GGCACCCGCAATCCTGCTAACAATGCTGCAATCGTGCTACAACTTCCAAGGAACAACATTGCCAAAAGGCTTCTACGCAGAAGGGAGCAGAGGCGGCGGT
CAAGCCTTCTTCTCGTTCCTCATCACGTAGTCGCAACAGTTTTAAGAAATTTCAACTCCAGGCAGCAGTAGGGGAACTTCTCCTGCTAGAATGGCTGGCA
ATGGCGGTGATGCTGCTCTTGCTTTGCTGCTGCTTGACAGATTGAACCAGCTTGAGAGCAAAATGTCTGGTAAAGGCCAACAACAACAAGGCCAAACTGT
CACTAAGAAATCTGCTGCTGAGGCTTCTAAGAAGCCTCGGCAAAAACGTACTGCCACTAAAGCAAGGAAATTGGGGACAGGAACTAATCAGACAAGGAAC
TGATTACAAACATTGGCCGCAATTGCACAATTTGCCCCAGCGCTTCAGCGTTCTTCGGAATGTCGCGCATTGGCATGGAAGTCACACCTTCGGGAACGTG
GTTGACCTACACAGGTGCCATCAAATTGGATGACAAAGATCCAAATTTCAAAGATCAAGTCATTTCTGCTGAATAAGCATATTGACGCATACAAAACATT
CCCACCAACAGAGCCTAAAAAGGATAAAAAGAAGAAGGCTGATGAAACTCAAGCCTTCAGAGACAGAAGAAACAGCAAACTGTGACTCTTCTTCCTGCTG
CAGATTTGGATGATTTTCCAAACAATTGCAACAATCCATGAGCAGTGCTGACTCAACTCAGGCCTAAACTTCATGCAGACCATAAGGCAGATGGGCTATA
AACGTTTTCGCTTTTCCGTTTACGATATAGTTTACTCTCTTGTGCAGAATGAATTCTCGTAACATAGCACAAGTAGATGTAGTTAACTTTAATCTCACAT
AGCAATTTTTAATCAGTGTGTAACATTAGGGAGGACTTGAAAGAGCCGAGGCCACGCGGAGTACGATCGAGTGTACAGTGAACAATGCTAGGGAGAGCTG
CCTATATGGAAGAGCCCTAATGTGTAAAATTAATTTTAGTAGTGCTATCCCCATGTGATTTTAATAGCTTCTCTAGGAGAATGACAGC
>badc209d-a441-47b7-9aa6-1cc1db97436c|10
TCCAATTAACACCAATAGCAGTCCAGATGACCAAATTGGCTACTACCGAAGAGCTACCAGACGAATTCGTGGTGGTGACGGTAAAATGAAAGATCAGTCC
AAGATGGTATTACTACCTAGGAACTGGGCCAGAAGCTGGACTTCCCTATGGTGCTAACAAAGACGGCATCATATGGGTTGCAACTGAGGGAGCCTTGAAT
ACACCAAAAGATCACTGGCACCCGCAATCCTGCTAACAATGCTGCAATCGTGCTACAACTTCCAAGGAACAACATTGCCAAAAGGCTTTACGCAGAAGGG
AGCAGAGGCGGCAGTCAAGCCTCTTCTCGTTCCTCATCACGTAGTCGCAACAGTTTAAGAAATCAACCCAGGCAGCAGTAGGGAACTTCTCCTGCTAGAA
TGGCTGGCAATGGCGGTGATGCTGCTCTTGCTTTGCTGCTGCTTGACAGATTGAACCAGCTTGAGAGCAAAATGTCTGGTAAAGGCCAACAACAACAAGG
CCAAACTGTCACTAAGAATTGCTGCTGAGGCTTCTAAGAAGCCTGGCAAAACGTACTGCCACTAAAGCATACAATGTAACACAAGCTTTCGGCAGACGTG
GTCCAGAACAAACCCAAGGAAATTTTGGGGACCAGGAACTAATCAGACAAGGAACTGATTACAAACATTGGCCGCAAATTGCACAATTTGCCCCAGCGCT
TCAGCGTTTTCGGAATGTCGCGCATTGGCATGGAAGTCACACCTCGGGAACGTGGTTGACCTACACAGGTGCCATCAAATTGGATGACAAAGATCCAAAT
TCAAAGATCAAGTCATTTTGCTGAATAAGCATTGACGCATACAAAACATTCCCACCAACAGAGCCTAAAAT
>0039529a-fd5b-46b7-bd38-4656efca889b|8
ATACCTTCCCAGGTAACAAACCAACCAACTTCGATCTCTTGTAGATCTGTTCTAAACGAACATGAAAATTATTCTTCTTGGCACTGATAACACTCGCTAC
TTGTGAGCTTTATCACTACCAAGAGTGTGTTAGAGGTACAACAGTACTTTAAAAGAACCTTGCTTTCTGGAACATACGAGGGCAATTCCATTTCATCCTC
TAGCTGATAACAAATTTGCACTGACTTGCTTTAGCACTCAATTTGCTTTTGCTTGTCCTGACGGCGTAAACACGTCTATCAGTTACGTGCCAGATCAGTT
TCACCTAAACTGTTCATCAGACAAGAGGAAGTTCAAGAACTTTACTCCAATTTTTTTATTGTTGCGGCAATAGTGTTTATAACACTTTGCTCACACTCAA
AAGAAAGACAGAATGATTGAACTTTCATTAATTGACTTCTATTTGTGCTTTTTAGCCTTTTTGCTATTCCTTGTTTTAATTATGCTTATTATCTTTTGGT
TCACTTGAACTGCAAGATCATAATGAAACTTGTCACGCCTAAACGAACATGAAATTTCTTGTTTCTTAGGAATATTACAACTGTAGCTGCATTTCACCAA
GAATGTAGTTTACAGTATGTACTCAACATCAACCATATGTAGTTGATGACCCGTGTCCTATTCACTTCTATTCTTAAATGGTATATTAGAGTAGGAGCTA
GAAAATCAGCACCTTTAATTGAATTGTGCGTGGATGAGGCTGGTTCTAAATCACCCATTCAGTACATCGATATCGGTAATTATACAGTTTCCTGTTTACC
TTTTACAATTAATTGCCAGGAACCTAAATTGGGTAGTCTTGTAGTGCGTTGTTCGTTCTATGAAGACTTTTTAGAGTATCATGACGTTCGTGTTGTTTTA
GATTCATCTAAACGAACAAACTAAAATGTCTGATAATGGACCCCAAAATCAGCGAAATGCACCCCGCATTACGTTTGGTGGACCTCAGATTCAACTGGCA
GTAACCAGAATGGAGAACGCAGTGGGGCGCGATCAAAACAACGTCGGCCCCAAGGTTTACCCAATAAGAAATTCAACTCCAGGCAGCAGTAGGGGAACTT
CTCCTGCTAGAATGGCTGGCAATGGCGGTGATGCTGCTCTTGCTTTGCTGCTGCTTGACAGATTGAACCAGCTTGAGAGCAAAATGTCTGGTAAAGGCCA
ACAACAACAAGGCCAAACTGTCACTAAGAATTTGCTGCTGAGGCTTCTAAGAAGCCTCGGCAAAACGTACTGCCACTAAAGCATACAATGTAACACAAGC
TTTCGGCAGACGTGGTCCAGAACAAACCCAAGGAAATTTTGGGGACCAGGAACTAATCAGACAAGGAACTGATTACAAACATTGGCCGCAAATTGCACAA
TTTGCCCCAGCGCTTCAGCGTTTTCGGAATGTCGCGCATTGGCATGGAAGTCACACCTCGGGAACGTGGTTGACCTACACAGGTGCCATCAAATTGGATG
ACAAAGATCCAAATTTCAAAGATCAAGTCATTTTGCTGAATAAGCATATTGACGCATACAAAACATTCCCACCAACAGAGCCTAAAGGACAAAAGAAGAA
GGCTGATGAAACTCAAGCCTTACCGCAGAGACAGAAGAAACAGCAAACTGTGACTCTTTTCCTGCTGCAGATTTGGATGATTTCTCCAAACAATTGCAAC
AATCCATGAGCAGTGCTGACTCAACTCAGGCCTAAAACTCATGCAGACATCAAGGCAGATGGGCTATATAAACGTTTCGCTTTTCCGTTTACGATATAGT
CTACTCTTGTGCAGAATGAATTCTCGTAACTACATAGCACAAGTAGATGTAGTTAACTTTAATCTCACATAGCAATCTTTAATCAGTGTGTAACATAGGG
AGGACTTGAAAGAGCCACCACATCACCGAGGCCACGCGGAGTACGATCGAGTGTACAGTGAACAATGCTAGGGAGAGCTGCCTATATGGAAGAGCCCTAA
TGTGTAAAATTAATTTTAGTAGTGCTATCCCCATGTGATTTTAATAGCTTCTTAGGAGAATGACAAAAAA
>6dc7b8f6-b126-4f01-a614-8df2886cdb1d|7
ATACCTTCCCAGGTAACAAACCAACCAACTTCGATCTGTAGATCTGTTCTCTAAACGAACTTTAAAATCTGTGTGGCTGTCATCGGCTGCATGCTTAGTG
CACTCACGCAGTATAATTAATAACTAATTACTGTCGTTGACAGGACACGAGTAACTCGTTATCATTTGCAGGCTGCTTACGGT
>5c66d227-9cf0-4650-b038-969d4e96b2b4|6
GTATTACACAGTTACTTTCATCAGACTATTACCAGCTGTACTCAACTCAATTGAGTACAGACACTGGTGTTGAACATGTTACCTTTTCATCTACAATAAA
ATTGTTGATGAGCCTGAAGAACATGTCCAAATTCACAATCGACGGTTCATCCGGAGTTGTTAATCCAGTAATGGAACCAATTTATGATGAACCGACGACG
ACTACTAGCGTGCCTTTTGTAAGCACAAGCTGATGAGTACGAACTTATGTACTCATTCGTTTTAGAAGAGACAGGTACGTTAATAGTTAATAGCGTACTT
CTTGCTCGTGGTATTCTTGCTAGTTACACTAGCCATCCTTACTGCGCTTCGATTGTGTGCGTACTGCTGCAATATTGTTAACGTGAGTCTTGTAAAACCT
TCTTTTTACGTTTACTCGTGTTAAAAATCTGAATTTCTAGAGTTCCTGATTTTCTGGTCTAAACGAACTAAATATTATATTAGTTTTTGTTTTGGAACTT
TAATTTTAGCCATGGCAGATTCCAACGGTACTATTACCGTTGAAGAGCTTAAAAGCTCTGAACAATGGAACCTAGTAATAGGTTTCCTATTCCTTACATG
GATTTGTCTTCTACAATTTGCCTATGCCAACAGGAATAGGTTTTTGTATATAATTAAGTTAATTTTCCTCTGGCTGTTATGGCCAGTAACTTTAGCTTGT
TTTGTGCTTGCTGCTGTTTACAGAATAAATTGGATCACCGGTGGAATTGCTATCGCAATGGCTTGTTTGTAGGCTTGATGTGGCTCAGCTACTTCATTGC
TTCTTTCAGACTGTTTGCGCGTACGCGTTCCATGTGGTCATTCAATCCAGAAACTAACATTCTTTCATTAACGTGCCACTCCATGGCACTATTTTGACCA
GACCGCTTTTAGAAAGTGAACTCGTAATCGGAGCTGTGATCCTTCGTGGACATCTTCGTATTGCTGGACACCATCTAGGACGCTGTGACATCAAGGACCT
GCCTAAAGAAATCACTGTTGCTACATCACGAACGCTTCTTATTACAAATTGGGAGCTCGCAGCGTGTAGCAGGTGACTCAGGTTTTGCATACAGTCGCTA
CAGGATTGGCAACTATAAATTAAACACAGACCATTCCAGTAGCAGTGACAATATTGCTTTGCTTGTACAGTAAGTGACAACAGATGTTTCATCTCGTTGA
CTTTCAGGTTACTATAGCAGAGATATTACTAATTATTATGAGGACTTTAAAGTTCCATTTGGAATCTTGATTACATCATAAACCTCATAATTAAAAATTT
ATCTAAGTCACTAACTGAGAATAAATATTCTCAATTAGATGAAGAGCAACCAATGGAGATTGATTAAACGAACATGAAAAATTATTTTCTTGGCACTGAT
AACACTCGCTACTTGTGAGCTTTATCACTACCAAGAGTGTGTTAGAGGTACAACAGTACTTTTAAAAGAACCTTGCTTTTGGAACATACGAGGGCAATTC
ACCATCATCCTCTAGCTGATAACAAATTTGCACTGACTTGCTTTAGCACTCAATTTGCTTTTGCTTGTCCTGACGGCGTAAACACGTCTATCAGTTACGT
GCCAGATCAGTTCACCTAAACTGTTCATCAGACAAGAGGAAGTTCAAGAACTCTACTCTCCAATTTTTATTGTTGCGGCAATAGTGTTTATAACACTTTG
TCACACTCAAAAGAAAGACAGAATGATTGAACTCATTAATTGACTCTATTTGTGCTTTTTAGCCTTTCTGCTATTCCTTGTTTTAATTATGCTTATTATC
TTTGGTCACTTGAACTGCAAGATCATAATGAAACTTGCACGCCTAAACGAACATGAAATTTTTGTTTTCTTAGGAATATACAACTGTAGCTGCATTTCAC
CAAGAATGTAGTTTACTAGTTATGTACTCAACATCAACCATATGTAGTTGATGACCTCGTAGTCCTATTCACTTCTATTCTAAATGGTATATTAGAGTAG
GAGCTAGAAAATCAGCACCTTTAATTGAATTGTGCGTGGATGAGGCTGGTTCTAAATCACCCATTCAGTACATCGATATCGGTAATTATACAGTTTTCCT
GTTTACCTTTTACAATTAATTGCCAGGAACCTAAATTGGGTAGTCTTGTAGTGCGTTGTTCGTCTATGAAGACTTTTAGAGTATCATGACGTTCGTGTTG
TTTTAGATTTCATCTAAACGAACAAACTAAAATGTCTGATAATGGACCCCAAAATCAGCGAAATGCACCCCGCATTACGTTTGGTGGACCTCAGATTCAA
CTGGCAGTAACCAGAATGGAGAACGCAGTGGGGCGCGATCAAAACAACGTCGGCCCCAAGGTTTACCCAATAATACTGCGTCTTGGTTCACCGCTCTCAT
TTCAACATGGCAAGGAAGACCTTAAATTCCCTCCGAGGACAAGGCGTTCCAATTAACACCAATAGCAGTCCAGATGACCAAATTAAAGATCTCAGTCCAA
GATGGTATTCTACTACCTAGGAACTGGGCCAGAAGCTGGACTTCCCTATGGTGCTAACAAAGACGGCATCATATGGGTTGCAACTGAGGGAGCCTTGAAT
ACACCAAAAGATTTGGCACCCGCAATCCTGCTAACAACAATGCTGCAATCGTGCTACAACTTCCAAGGAACAACATTGCCAAAAGGCTTTATGCAGAAGG
GAGCAGAGGCGGCAGTCAAGCCTTCTCGTTCCTCATCACGTAGTCGCAACAGTTTAAGAAATTCAACTCCAGGCAGCAGTAGGGGAACTTTCCTGCTAGA
ATGGCTGGCAATGGCGGTGATGCTGCTCTTGCTTTTGCTGCTGCTTGACAGATTGAACCAGCTTGAGAGCAAAATGTCTGGTAAAGGCCAACAACAACAA
GGCCAAACTGTCACTAAGAATTGCTGCTGAGGCTTTAAGAAGCCTCGGCAAAAACGTACTGCCACTAAAGCATACAATGTAACACAAGCTTCGGCAGACG
TGGTCCAGAACAAACCCAAGGAAATTTTGGGGACCAGGAACTAATCAGACAAGGAACTGATTACAAACATTGGCCGCAAATTGCACAATTTGCCCCAGCG
CTTCAGCGTTTTCGGAATGTCGCGCATTGGCATGGAAGTCACACCTTCGGGAACGTGGTTGACCTACACAGGTGCCATCAAATTGGATGACAAAGATCCA
AATAAAGATCAAGTCATTTGCTGAATAAGCATTGACGCATACAAAAACATTCCCACCAACAGAGCCTAAAAAGGACAAAAAGAAGAAGGCTGATGAAACT
CAAGCCTTACATCGCAGAGACAGAAGAAACAGCAAACTGTGACTCTTTTCCTGCTGCAGATTTGGATGATTTTCCAAACAATTGCAACAATCCATGAGCA
GTGCTGACTCAACTCAGGCCTAAACTCATGCAGACCATTAAAGGCAGATGGGCTATATAAACGTTTTCGCTTTTCCGTTTACGATATATAGTCTACTCTT
GTGCAGAATGAATTCTCGTAACTACATAGCACAAGTAGATGTAGTTAACTTTAATCTCACATAGCAATCTTTAATCAGTGTGTAACATTTAGGGAGGACT
TGAAAGAGCCACCACATTTCACCGAGGCCACGCGGAGTACGATCGAGTGTACAGTGAACAATGCTAGGGAGAGCTGCCTATATGGAAGAGCCCTAATGTG
TAAAATTAATTTTAGTAGTGCTATCCCCATGTGATTTTAATAGCTTCTTAGGAGAATGACAAAA
>5e2f272e-b6a2-4ed6-bae2-9998d57e423a|14
CCCAGGTAACAAACCAACCATTTTCGATCTCTTGTAGATCTGTTCTCTAAACGAACTTTTAAAATCTGTGTGGCTGTCACTCGGCTGCATGCTTAGTGCA
CTCACGCAGTATAATTAATAACTAATTACTGTCGTTGACAGGACACGAGTAACTCGTCTATCTTTGCAGGCTGCTTACGGTTTCGTCCGTGTTGCAGCCG
ATCATCAGCACATCTAGGTTTCGTCCGGGTGTGACCGAAAGGTAAGATGGAGAGCCTTGTCCCTGGTTTCAACGAGAAAACACACGTCCATTCAGTTTGC
CTGTTTTACAGGTTCGCGACGTGCTCGTACGTGGCTTTGGAGACTCCGTGGAGGAGGTCTTATCAGAGGCACGTCAACATCTTAAAGATGGCACTTGTGG
CTTAGTAGAAGTTGAAAAAGGCGTTTTGCCTCAACTTGAACAGCCCTATGTGTTCATCAAACGTTCGGATGCTCGAACTGCACCTCATGGTCATGTTATG
GTTGAGCTGGTAGCAGAACTCGAAGGCATTCAGTACGGTCGTAGTGGTGAGACACTTGGTGTCCTTGTCCCTCATGTGGGCGAAATACCAGTGGCTTACC
GCAAGGTTCTTCTTCGTAAGAACGGTAATAAAGGAGCTGGTGGCCATAGTTACGGCGCCGATCTAAAGTCATTTGACTTAGGCGACGAGCTTGGCACTGA
TCCTTATGAAGATTTCAAGAAACTGGAACACTAAACATAGCAGTGGTGTTACCCGTGAACTCATGCGTGAGCTTAACGGAGGGGCATACACTCGCTATGT
CGATAACAACTTGTGGCCCTGATGGCTACCCTCTTGAGTGCATTAAAGACCTTTTAGCACGTGCTGGTAAAGCTCATGCACTTTGTCCGAACAACTGGAC
TTTATCAAAGATCAAGTCATTTGCTGAATAAGCATATTGACGCATACAAAAACATTCCCACCAACAGAGCCTAAAAAGGACAAAAAGAAGAAGGCTGATG
AAACTCAAGCCTTACCGCAGAGACAGAAGAAACAGCAAACTGTGACTTTTTCCTGCTGCAGATTTGGATGATTTCTCCAAACAATTGCAACAATCCATGA
GCAGTGCTGACTCAACTCAGGCCTAAACTCATGCAGACACACAAGGCAGATGGGCTATATAAACGTTTCGCTTTCCGTTTACGATATATAGTCTACTCTT
GTGCAGAATGAATTCTCGTAACTACATAGCACAAGTAGATGTAGTTAACTTTAATCTCACATAGCAATTTTTAATCAGTGTGTAACATTAGGGAGGACTT
GAAAGAGCCACCACATCACCGAGGCCACGCGGAGTACGATCGAGTGTACAGTGAACAATGCTAGGGAGAGCTGCCTATATGGAAGAGCCCTAATGTGTAA
AATTAATTTTAGTAGTGCTATCCCCATGTGATTTTAATAGCTTTAGGAGAATGACA
>88bcf390-3c08-4f2a-adae-4494d069f75d|9
ATCTTTCCCAGGTAACAAACCAACCAACTTTTCGATCTCTGTAGATCTGTTCTAAACGAACTTATGGATTTGTTTATGAGAATCACAATTGGAACTGTAA
CTTTTGAAGCAAGGTGAAATCAAGGATACTCCTTCAGATTTTGTTCGCGCTACTGCAACGATACCGATACAAGCCTCACTCCCTTTCGGATGGCTTATTG
TTGGCGTTGCACTTCTTGCTGTTTCAGAGCGCTTCCAAAATCATAACCCTCAAAAAGAGATGGCAACTAGCACTCTCCAAGGGTGTTCACTTTGTTTGCA
ACTTGCTGTTGTTGTTTGTAACAGTACTTCACACCTTTGCTCGTTGCTGCTGGCCTTGAAGCCCCTTCTCTTATCTTTATGCTAGTCTACTTCTTGCAGA
GTATAAACTTTGTAAGAATAATAATGAGGCTTTGGCTTTGCTGGAAATGCCGTTCCAAAAACCCATTACTTTATGATGCCAACTATTTTCTTTGCTGGCA
TACTAATTGTTACGACTATTGTATACCTTACAATAGTGTAACTTCAATTGTCATTACTCAGGTGATGGCACAACAAGTCCTATTTTGAACATGACTACCA
GATTGGTGGTTATACTGAAAATGGGAAATTGGAGTAAAAG
>1e2810ae-bd39-4e0e-a8a1-059a2946559e|17
CGAACTTATGTACTCATTCGTTAGAAGAGACAGGTACGTTAATAGTTAATAGCGTACTTTTCTCTTGCTTTCGTGGTATTCTTGCTAGTTACACTAGCCA
TCCTTACTGCGCTCGATTGTGTGCGTACTGCTGCAATATTGTTAACGTGAGTCTTGTAAAACCTCTTTTTTACGTTTTACTCGTGTTAAAAATCTGAATT
CTTCTAGAGTTCCTGATTTCTGGTCTAAACGAACTAAATATTATATTAGTTTTTGTTTGGAACTTTAATTTTAGCCATGGCAGATTCCAACGGTACTATT
ACCGTTGAAGAGCTTAAAAAGCTCTTGAACAATGGAACCTAGTAATAGGTTTCCTATTCCTTACATGGATTTGTCTTTTACAATTTGCCTATGCCAACAG
GAATAGGTTTTTGTATATAATTAAGTTAATTTTCCTCTGGCTGTTATGGCCAGTAACTTTAGCTTGTTTGTGCTTGCTGCTGTACAGAATAAATTGGATC
ACCGGTGGAATTGCTATCGCAATGGCTTGTCTTTGTAGGCTTGATGTGGCTCAGCTACTTCATTGCTTCTTTTCAGACTGTTTGCGCGTACGCGTTCCAT
GTGGTCATTCAATCCAGAAACTAACATTCTTTCAACGTGCCACTCCATGGCACTATTTTGACCAGACCGCTTCTAGAAAGTGAACTCGTAATCGGAGCTG
TGATCCTTCGTGGACATCTTCGTATTGCTGGACACCATCTAGGACGCTGTGACATCAAGGACCTGCCTAAAGAAATCACTGTTGCTACATCACGAACGCT
TCTTATTACAAATTGGGAGCTTCGCAGCGTGTAGCAGGTGACTCAGGTTTTTGCTGCATACAGTCGCTACAGGATTGGCAACTATAAATTAAACACAGAC
CATTCCAGTAGCAGTGACAATATTGCTTTGCTTGTACAGTAAGTGACATAGATGTTTCATCTCGTTGACTTCAGGTTACTATAGCAGAGATATTACTAAT
TATTATGAGG
>034fe17c-1d58-420d-96f4-ae9b8e1bdb91|15
TTTGTATATAATTAAGTTAATTTTCCTCTGGCTGTTATGGCCAGTAACTTTAGCTTGTTTGTGCTTGCTGCTGTTTACAGAATAATTTGGATCACCGGTG
GAATTGCTATCGCAATGGCTTGTCTTGTAGGCTTGATGTGGCTCAGCTACTTCATTGCTTCTCAGACTGTTTGCGCGTACGCGTTCCATGTGGTCATTCA
ATCCAGAAACTAACATTCTCAACGTGCCACTCCATGGCACTATTTTTGACCAGACCGCTTCTAGAAAGTGAACTCGTAATCGGAGCTGTGATCCTTCGTG
GACATCTTCGTATTGCTGGACACCATCTAGGACGCTGTGACATCAAGGACCTGCCTAAAGAAATCACTGTTGCTACATCACGAACGCTTCTTATTACAAA
TTGGGAGCTTCGCAGCGTGTAGCAGGTGACTCAGGTTTTTGCTGCATACAGTCGCTACAGGATTGGCAACTATAAATTAAACACAGACCATTCCAGTAGC
AGTGACAATATTGCTTTGCTTGTACAGTAAGTGACAACAGATGTTTCATCTCGTTGACTTCAGGTTACTATAGCAGAGATATTACTAATTATTATGAGGA
CTTTTAAAGTTTCCATTTGGAATCTTGATTACATCATAAACCTCATAATTAAAAATTTATCTAAGTCACTAACTGAGAATAAATATTCTCAATTAGATGA
AGAGCAACCAATGGAGATTGATTAAACGAACATGAAAATTATATTTTCTTGGCACTGATAACACTCGCTACTTGTGAGCTTTATCACTACCAAGAGTGTG
TTAGAGGTACAACAGTACTTTTAAAAGAACCTTGCTCTTCTGGAACATACGAGGGCAATTCACCATTTCATCCTCTAGCTGATAACAAATTTGCACTGAC
TTGCTTTAGCACTCAATTTGCTTTTGCTTGTCCTGACGGCGTAAAACACGTCTATCAGTTACGTGCCAGATCAGTTTCACCTAAACTGTTCATCAGACAA
GAGGAAGTCAAGAACTTTACTCTCCAATTTTTATTGTTGCGGCAATAGTGTTTATAACACTTTGCTCACACTCAAAAGAAAGACAGAATGATTGAACTTT
CATTAATTGACTTCTATTTGTGCTTTTTTTTGGCCGCAAATTGCACAATTTGCCCCAGCGCTTCAGCGTTTTCGGAATGTCGCGCATTGGCATGGAAGTC
ACACCTCGGGAACGTGGTTGACCTACACAGGTGCCATCAAATTGGATGACAAAGATCCAAATTAAAGATCAAGTCATTTGCTGAATAAGCATTGACGCAT
ACAAAACATTCCCACCAACAGAGCCTAAAAAGGACAAAAAGAAGAAGGCTGATGAAACTCAAGCCACCGCAGAGACAGAAGAAACAGCAAACTGTGACTT
TTTCCTGCTGCAGATTTGGATGATTTTCCAAACAATTGCAACAATCCATGAGCAGTGCTGACTCAACTCAGGCCTAAACTCATGCAGACAACATAAGGCA
GATGGGCTATATAAACGTTTCGCTTTTCCGTTTACGATATATAGTCTACTTGTGCAGAATGAATTCTCGTAACACATAGCACAAGTAGATGTAGTTAACT
TTAATCTCACATAGCAATTTTTAATCAGTGTGTAACATTAGGGAGGACTTGAAAGAGCCACCACATTTCACCGAGGCCACGCGGAGTACGATCGAGTGTA
CAGTGAACAATGCTAGGGAGAGCTGCCTATATGGAAGAGCCCTAATGTGTAAAATTAATTTTAGTAGTGCTATCCCCATGTGATTTTAATAGCTTTTTAG
GAGAATGACAAAAA
>85dae710-9785-4947-9307-c44ce650bc74|80
ATACCTTCCCAGGTAACAAAACCAACCATTTTCGATCTTGTAGATCTGTTCTAAACGAACATGAAAATTATTCTTTTCTTGGCACTGATAACACTCGCTA
CTTGTGAGCTTTATCACTACCAAGAGTGTGTTAGAGGTACAACAGTACTTTTAAAAGAACCTTGCTTTCTGGAACATACGAGGGCAATCACCACCATTTC
ATCCTCTAGCTGATAACAAATTTGCACTGACTTGCTTTAGCACTCAATTTGCTTTTGCTTGTCCTGACGGCGTAAAACACGTCTATCAGTTACGTGCCAG
ATCAGT
>6ac667a7-67c0-417b-822c-edb37b71e55f|17
TAGCTGATAACAAATTTGCACTGACTTGCTTTAGCACTCAATTTGCTTTTGCTTGTCCTGACGGCGTAAAACACGTCTATCAGTTACGTGCCAGATCAGT
TTCACCTAAACTGTTCATCAGACAAGAGGAAGTTCAAGAACTTTACTCCAATTTTTTTATTGTTGCGGCAATAGTGTTTATAACACTTTGCTCACACTCA
AAAGAAAGACAGAATGATTGAACTTTCATTAATTGACTTTCTATTTGTGTTTTTTAGCCTCTGCTATTCCTTGTTTTAATTATGCTTATTATCTTTTGGT
TTCACTTGAACTGCAAGATCAATGAAACTTGTCACGCCTAAACGAACATGAAATTTCTTGTTTTTTTAGGAATATCACAACTGTAGCTGCATTTCACCAA
GAATGTAGTTTACAGTCATATGTACTCAACATCAACCATATGTAGTTGATGACCCGTGTCCTATCACTTCTATTCTAAATGGTATATTAGAGTAGGAGCT
AGAAAATCAGCACCTTTAATTGAATTGTGCGTGGATGAGGCTGGTTCTAAATCACCCATTCAGTACATCGATATCGGTAATTATACAGTTTCCTGTTTAC
CTTTTACAATTAATTGCCAGGAACCTAAATTGGGTAGTCTTGTAGTGCGTTGTTCGTTCTATGAAGACTTTTTAGAGTATCATGACGTTCGTGTTGTTTT
AGATTTCATCTAAACGAACAAACTAAAATGTCTGATAATGGACCCCAAAATCAGCGAAATGCACCCCGCATTACGTTTGGTGGACCTCAGATTCAACTGG
CAGTAACCAGAATGGAGAACGCAGTGGGGCGCGATCAAAACAACGTCGGCCCAAGGTTTACCCAATAATACTGCGTCTTGGTTCACCGCTCACTTCAACA
TGGCAAGGAAGACCTTAAATTCCCTCGAGGACAAGGCGTTCCAATTAACACCAATAGCAGTCCAGATGACCAAATTGGCTACTACCGAAGAGCTACCAGA
CGAATTCGTGGTGGTGACGGTAAAATGAAAGATCTCAGTCCAAGATGGTATTTCTACTACCTAGGAACTGGGCCAGAAGCTGGACTTCCCTATGGTGCTA
ACAAAAGACGGCATCATATGGGTTGCAACTGAGGGAGCCTTGAATACACCAAAAGATCATTTGGCACCCGCAATCCTGCTAACAATGCTGCAATCGTGCT
ACAACTTCCCAAGGAACAACTATTGCCAAAAGGCTTTTACGCAGAAGGAGCAGAGGCGGCAGTCAAGCCTCTTCTCGTTCCTCATCACGTAGTCGCAACA
GTTTAAGAAATTCAACTCCAGGCAGCAGTAGGGGAACTTTCCTCCTGCTAGAAATGGCTGGCAATGGCGGTGATGCTGCTCTTGCTTTGCTGCTGCTTGA
CAGATTGAACCAGCTTGAGAGCAAAATGTCTGGTAAAGGCCAACAACAACAAGGCCAAACTGTCACTAAGAAATTGCTGCTGAGGCTTCTAAGAAGCCTC
GGCAAAACGTACTGCCACTAAAGCATACAATGTAACACAAGCTTTCGGCAGACGTGGTCCAGAACAAACCCAGGAAAATTTTGGGGACCAGGAACTAATC
AGACAAGGAACTGATTACAAACATTGGCCGCAAATTGCACAATTTGCCCCAGCGCTTCAGCGTTTTCGGAATGTCGCGCATTGGCATGGAAGTCACACCT
CGGGAACGTGGTTGACCTACACAGGTGCCATCAAATTGGATGACAAAGATCCAAATTTCAAAGATCAAGTCATTTGCTGAATAAGCATATTGACGCATAC
AAAACATTCCCACCAACAGAGCCTAAAAAGGACAAAAAGAAGAAGGCTGATGAAACTCAAGCCTTACCGCAGAGACAGAAGAAACAGCAAACTGTGACTC
TTTTCCTGCTGCAGATTTGGATGATTTTTCCAAACAATTGCAACAATCCATGAGCAGTGCTGACTCAACTCAGGCCTAAACTCATGCAGACCACAAGGCA
GATGGGCTATATAAACGTTTCGCTTTTCCGTTTACGATATAGTCTACTCTTGTGCAGAATGAA
>b90af2ac-426e-497a-886d-c552f43016a1|18
ATACCTTCCCAGGTAACAAACCAACCAATTTTCGATCTTGTAGATCTGTTCTAAACGAACATGAAAATTATTTTTTTTCTTGGCACTGATAACACTCGCT
ACTTCTGTGAGCTTTATCACTACCAAGAGTGTGTTAGAGGTACAACAGTACTTTTAAAAGAACCTTGCTTCTGGAACATACGAGGGCAATTCACCATTCA
TCCTCTAGCTGATAACAAATTAACTGTTCATCAGACAAGAGGAAGTTCAAGAACTTTACTCTCCAATTTTTATTGTTGCGGCAATAGTGTTTATAACACT
TTGCTCACACTCAAAAGAAAGACAGAATGATTGAACTTTCATTAATTGACTTCTATTTGTGCTTTTTAGCCTTTCTGCTATTCCTTGTTTTAATTATGCT
TATTATCTTTGGTTCTCACTTGAACTGCAAGATCATAATGAAACTTGTCACGCCTAAACGAACATGAAATTTCTTGTTTTCTTAGGAATATCTACAACTG
TAGCTGCATTTCACCAAGAATGTAGTTTACAGGTATGTACTCAACATCAACCATATGTAGTTGATGACCCGTGTCCTATTCACTTCTATTCTAAATGGTA
TATTAGAGTAGGAGCTAGAAAATCAGCACCTTTAATTGAATTGTGCGTGGATGAGGCTGGTTCTAAATCACCCATTCAGTACATCGATATCGGTAATTAT
ACAGTTTCCTGTTTACCTTTTACAATTAATTGCCAGGAACCTAAATTGGGTAGTCTTGTAGTGCGTTGTTCGTTCTATGAAGACTTTTTAGAGTATCATG
ACGTTCGTGTTGTTTTAGATTTCATCTAAACGAACAAACTAAAATGTCTGATAATGGACCCAAAATCAGCGAAATGCACCCCGCATTACGTTTGGTGGAC
CCTCAGATTCAACTGGCAGTAACCAGAATGGAGAACGCAGTGGGGCGCGATCAAAACAACGTCGGCCCCAAGGTTTACCCAATAATACTGCGTCTTGGTT
CACCGCTCACACTTCAACATGGCAAGGAAGACCTTAAATTCCCTCGAGGACAAGGCGTTCCAATTAACACCAATAGCAGTCCAGATGACCAAATTGGCTA
CTACCGAAGAGCTACCAGACGAATTCGTGGTGGTGACGGTAAAATGAAAGATCTCAGTCCAAGATGGTATTTCTACTACCTAGGAACTGGGCCAGAAGCT
GGACTTCCCTATGGTGCTAACAAAGACGGCATCATATGGGTTGCAACTGAGGGAGCCTTGAATACACCAAAAGATCACATTGGCACCCGCAATCCTGCTA
ACAATGCTGCAATCGTGCTACAACTTCCAAGGAACAACTATTGCCAAAAGGCTTTACGCAGAAGGGAGCAGAGGCGGCAGTCAAGCCTCTTCTCGTTCCT
CATCACGTAGTCGCAACAGTTTAAGAAATTCAACTCCAGGCAGCAGTAGGGGAACTTCTCCTGCTAGAATGGCTGGCAATGGCGGTGATGCTGCTCTTGC
TTTGCTGCTGCTTGACAGATTGAACCAGCTTGAGAGCAAAATGTCTGGTAAAGGCCAACAACAACAAGGCCAAACTGTCACTAAGAATCTGCTGCTGAGG
CTTCTAAGAAGCCTCGGCAAAACGTACTGCCACTAAAGCATACAATGTAACACAAGCTTCGGCAGACGTGGTCCAGAACAAACCCAAGGAAATTTTGGGG
ACCAGGAACTAATCAGACAAGGAACTGATTACAAACATTGGCCGCAAATTGCACAATTTGCCCCAGCGCTTCAGCGTTTTCGGAATGTCGCGCATTGGCA
TGGAAGTCACACCTTCGGGAACGTGGTTGACCTACACAGGTGCCATCAAATTGGATGACAAAGATCCAAATTCAAAGATCAAGTCATTTTGCTGAATAAG
CATTGACGCATACAAAACATTCCCACCAACAGAGCCTAAAAAGGACAAAAAGAAGAAGGCTGATGAAACTCAAGCCTTACCGCAGAGACAGAAGAAACAG
CAAACTGTGACTTTTTCCTGCTGCAGATTTGGATGATTTCCAAACAATTGCAACAATCCATGAGCAGTGCTGACTCAACTCAGGCCTAAACTCATGCAGA
CCACACAAGGCAGATGGGCTATATAAACGTTTCGCTTTTCCGTTTACGATATATAGTCTACTCTTGTGCAGAATGAATTCTCGTAACATAGCACAAGTAG
ATGTAGTTAACTTTAATCACATTTAGCAATCTTTAATCAGTGTGTAACATTAGGGAGGACTTGAAAGAGCCACCACATTTCACCGAGGCCACGCGGAGTA
CGATCGAGTGTACAGTGAACAATGCTAGGGAGAGCTGCCTATATGGAAGAGCCCTAATGTGTAAAATTAATTTTAGTAGTGCTATCCCCATGTGATTTTA
ATAGCTCTTAGGAGAATGACAAAA
>8a501011-cc8d-4c5b-aa0b-b62d2495432c|8
ATACCTTCCCAGGTAACAAACCAACCAACTTTCGATCTCTTGTAGATCTGTTCTCTAAACGAACTAATATTATTAGTTTTTCTGTTTGGAACTTTAATTT
TAGCCATGGCAGATTCCAACGGTACTATTACCGTTGAAGAGCTTAAAAAGCTCTTGAACAATGGAACCTAGTAATAGGTTTCCTATTCCTTACATGGATT
TGTTTTCACTACAATTTGCCTATGCCATAGGAATAGGTTTTTGTATATAATTAAGTTAATTTTCCTTTGGCTGTTATGGCCAGTAACTTTAGCTTGTTTT
GTGCTTGCTGCTGTTTACAGAATAAATTGGATCACCGGTGGAATTGCTATCGCAATGGCTTGTCTTGTAGGCTTGATGTGGCTCAGCTACTCTTCATTGC
TTTTTTTCAGACTGTTGCGCGTACGCGTTCCATGTGGTCATTCAATCCAGAAACTAACATTCTCAACGTGCCACTCCATGGCACTATTTTGACCAGACCG
CTTCTAGAAAGTGAACTCGTAATCGGAGCTGTGATCCTTCGTGGACATCTCGTATTGCTGGACACCATCTAGGACGCTGTGACATCAAGGACCTGCCTAA
AGAAATCACTGTTGCTACATCACGAACGCTTCTTATTACAAATTGGGAGCTCGCAGCGTGTAGCAGGTGACTCAGGTTTTGCTGCATACAGTCGCTACAG
GATTGGCAACTATAAATTAAACACAGACCATTCCAGTAGCAGTGACAATATTGCTTTGCTTGTACAGTAAGTGACAACAGATGTTTCATCTCGTTGACTT
TCAGGTTACTATAGCAGAGATATTCTAATTATTATGAGGACTTTTAAAGTTTCCATTTGGAATCTTGATTACATCATAAACCTCATAATTAAAAATTTAT
CTAAGTCACTAACTGAGAATAAATATTCTCAATTAGATGAAGAGCAACCAATGGAGATTGATTAAACGAACATGAAAATTATTCTTGGCACTGATAACAC
TCGCTACTTGTGAGCTTTATCACTACCAAGAGTGTGTTAGAGGTACAACAGTACTTTTAAAAGAACCTTGCTTTCTGGAACATACGAGGGCAATTCACCA
TTTCATCCTCTAGCTGATAACAAATTTGCACTGACTTGCTTTAGCACTCAATTTGCTTTTGCTTGTCCTGACGGCGTAAACACGTCTATCAGTTACGTGC
CAGATCAGTTTCACCTAAACTGTTCATCAGACAAGAGGAAGTTCAAGAACTTTACTCCAATTTTTATTGTTGCGGCAATAGTGTTTATAACACTTTGCTC
ACACTCAAAAGAAAGACAGAATGATTGAACTTTCATTAATTGACTTCTATTTGTGCTTTTTAGCCTTTTCTGCTATTCCTTGTTTTAATTATGCTTATTA
TCTTTTGGTTTCACTTGAACTGCAAGATCATAATGAAACTTGTCACGCCTAAACGAACATGAAATTTCTTGTTTCTTAGGAATTTTACAACTGTAGCTGC
ATTTCACCAAGAATGTAGTTTACAGTCATGTACTCAACATCAACCATATGTAGTTGATGACCCGTGTCCTATTCACTTCTATTCTAAATGGTATTAGAGT
AGGAGCTAGAAAATCAGCACCTTTAATTGAATTGTGCGTGGATGAGGCTGGTTCTAAATCACCCATTCAGTACATCGATATCGGTAATTATACAGTTTCC
TGTTTACCTTTTACAATTAATTGCCAGGAACCTAAATTGGGTAGTCTTGTAGTGCGTTGTTCGTTCTATGAAGACTTTTAGAGTATCATGACGTTCGTGT
TGTTTTAGATTTCATCTAAACGAACAAACTAAAATGTCTGATAATGGACCCCAAAATCAGCGAAATGCACCCCGCATTACGTTTGGTGGACCCTCAGATT
CAACTGGCAGTAACCAGAATGGAGAACGCAGTGGGGCGCGATCAAAACAACGTCGGCCCAAGGTTTACCCAATAATACTGCGTCTTGGTTCACCGCTCAC
ACTATCATGGCAAGGAAGACCTTAAATTCCCTCGAGGACAAGGCGTTCCAATTAACACCAATAGCAGTCCAGATGACCAAATTGGCTACTACCGAAGAGC
TACCAGACGAATCGTGGTGGTGACGGTAAAATGAAAGATTCAGTCCAAGATGGTATTTCTACTACCTAGGAACTGGGCCAGAAGCTGGACTTCCCTATGG
TGCTAACAAAAGACGGCATCATATGGGTTGCAACTGAGGGAGCCTTGAATACACCAAAAGATCATTGGCACCCGCAATCCTGCTAACAATGCTGCAATCG
TGCTACAACTTCCAAGGAACAACATTGCCAAAAGGCTTTTTACGCAGAAGGGAGCAGAGGC
>c06018c5-c5cd-40e9-9257-62afce438698|5
ATACCTTCCAGGGTAACAAACCGTTACCATTTTCGATCTTGTAGATCTGTTCTCTAAACGAACACTTTAAAATCTGTGTGGCTGTCACTCGGCTGCATGC
TTAGTGCACTCACGCAGTATAATTAATAACTAATTGTTCGTTGACAGGACACGAGTAACTCGTCTATTTGCAGGCTGCTTACGGTTTCGTCCGTGTTGCA
GCCGATCATCAGCACATCTAGGTTTCGTCCGGGTGTGACCGAAAGGTAAGATGGAGAGCCTTGTCCCTGGTTTCAACGAGAAAACACACGTCCAACTCAG
TTTGCCTGTTTTACAGGTTCGCGACGTGCTCGTACGTGGCTTTGGAGACTCCGTGGAGGAGGTCTTATCAGAGGCACGTCAACATCTAAAAGATGGCACT
TGTGGCTTAGTAGAAGTTGAAAAGGCGTTTTGCCTCAACTTGAACAGCCCTATGTGTTCATCAAACGTTCGGATGTCGAACTGCACCTCATGGTCATGTT
ATGGTTGAGCTGGTAGCAGAACTCGAAGGCATTCAGTACGGTCGTAGTGGTGAGACACTTGGTGTCCTTGTCCCCTCATGTGGGCGAAATACCCAGTGGC
TTACCGCAAGGTTTTCTTCGTAAGAACGGTAATAAAGGAGCTGGTGGCCATAGTTACGGCGCCGATCTAAAGTCATTTGACTTAGGCGACGAGCTTGGCA
CTGATCCTTATGAAGATTTCAAGAAACTGGAACACTAAACATAGCAGTGGTGTTACCCGTGAACTCATATGCGTGAGCTTAACGGAGGGGGCATACACTC
GCTATGTCGATAACAACTTTGTGGCCCTGATGTTACCCTCTTGAGTGCATTAAAGACCTTCTAGCACGTGCTGGTAAAGCTCATGCACTTTGTCCGAACA
ACTGGACTTTATTGACACTAAGAGGGTGTATACTGCTGCCGTGAACATGAGCATGAAATTGCTTGGTACACGGAACGTTCTGAAAAGAGCTTATGAATTG
CAGACACCTTTGAAATTAAATTGGCAAAGAAATTTGACACCTTCAATGGGGAATGTCCAAATTTTGTATTTCCCTTAAATTCCATAATCAAGACTATTCA
ACCAAGGGTTGAAAAGAAAAAGCTTGATGGCTTATGGGTAGAATTCGATTTGTCTATCCAGTTGCGTCACCAAATGAATGCAACCAAATGTGCCTTTCAA
CTCTATGAAGTGTGATCATTGTGGTGAAACTTTCATGGCAGACGGGCGATTTTGTTAAAGCCACTTGCGAATTTGTGGCACTGAGAATTTGTTAAAGAAG
GTGCCACTACTTGTGGTTACTTACCCAAAATGCTGTTGTTAAAATTTATTGTCCAGCATGTCACAATTCAGAAGTAGGACCTGAGCATAGTCTTGCCGAA
TACCATAATGAATCTGGCTTGAAAACCATTTCGTAAGGGTGGTCGCACTATTGCCTTTGAGGCTGTGTGTTCTCTTATGTTGGTTGCCATCAAGTGTGCC
TATTGGGTTCCACGTGCTAGCGCTAACATAGGTTGTAACCATACAGGTGTTGTTGGAGAAGGTTCCGAAGGTCTTAATGACAACCTTCTTGAAATACTCC
AAAAAAGAGAAAGTCAACATCAATATTGTTGGTGACTTAAAACTTAATGAAGAGATCGCCATTGATTTCCAAACAATTGCAACAATCCATGAGCAGTGTG
ACTCAACTCAGGCCTAAACTCATGCAGACCACAAGGCAGATGGGCTATATAAACGTTTCGTTTTTCCGTTTACGATATATAGTCTACTTGTGCAGAATGA
ATTCTCGTAACATAGCACAAGTAGATGTAGTTAACTTTAATCTCACATAGCAATCTTTAATCAGTGTGTAACATTAGGGAGGACTTGAAAGAGCCACACT
TCTTCGAGGCCACGCGGAGTACGATCGAGTGTACAGTGAACAATGCTCTAGGGAGAGCTGCCTATATGGAAGAGCCCTAATGTGTAAAATTAATTTAGTA
GTGCTATCCCATGTGATTTTAATAGCTTTAGGAGAATGACAAAAAATCCCCATCCCACCCCTACATATCATATCTTCTTATATACCATACATCAACCATA
TCCCCATACCCACTTATCCATAAT
>d8e3419b-1e4c-4013-ac9d-5b6401675313|6
ATACCTTCCCAGGTAACAAACCAACCAACTTTCGATCTCTTGTAGATCTGTTCTCTAAACGAACATGAAATCTTGTTTCTTTAGGAATATCACAACTGTA
GCTGCATTTCACCAAGAATGTAGTTTACAGTCATGTACTCAACATCAACCATATGTAGTTGATGACCCGTGTCCTATTCACTTCTATTCTAAATGGTATA
TTAGAGTAGGAGCTAGAAAATCAGCACCTTTAATTGAATTGTGCGTGGATGAGGCTGGTTCTAAATCACCCATTCAGTACATCGATATCGGTAATTATAC
AGTTTCCTGTTTACCTTTTACAATTAATTGCCAGGAACCTAAATTGGGTAGTCTTGTAGTGCGTTGTTCGTTCTATGAAGACTTTTAGAGTATCATGACG
TTCGTGTTGTTTTAGATTTCATCTAAACGAACAAACTAAAATGTCTGATAATGGACCCCAAAATCAGCGAAATGCACCCCGCATTACGTTGGTGGACCCA
GATTCAACTGGCAGTAACCAGAATGAGA
>0b7c90c5-04d8-4f16-83f0-828083a5f5fb|7
ATATACCTTCCCAGGTAACAAAACCAACCAATTTTCGATCTGTAGATCTGTTCTAAACGAACTTATGGATTTGTTTATGAGAATCTTCACAATTGGAACT
GTAACTTTTGAAGCAAGGTGAAATCAAGGATGCTACTCTTCAGATTTTGTTCGCGCTACTGCAACGATACCGATACAAGCCTCACTCCCTTTCGGATGGC
TTATTGTTGGCGTTGCACTTCTTGCTGTTTTCAGAGCGCTTCCAAAATCATAACCCTCAAAAGAGATGGCAACTAGCACTCTCCAAGGGTGTTCACTTTG
TTTGCAACTTGCTGTTGTTGTTTGTAACAGTTTACACACCTTTTGCTCGTTGCTGCTGGCCTTGAAGCCCCTTTTCTCTATCTTTTATGCTTAGTCTACT
TCTTGCAGAGTATAAACTTGTAAGAATAATAATGAGGCTTTGGCTTTGCTGGAAATGCCGTTCCAAAAACCCATTACTTTATGATGCCAACTATTTTGCT
GGCATACTAATTGTTACGACTATTGTATACCTTACAATAGTGTAACTTCTTCAATTGTCATTACTCAGGTGATGGCACAACAAGTCCTATTCTGAACATG
ACTACCAGATTGGTGGTTATACTGAAAAATGGGAATCTAGAGTAAAAGACTGTGTTGTATTACACAGTTACTCACTCAGACTATTACCAGCTGTACTCAA
CTCAATTGAGTACAGACACTGGTGTTGAACATGTTACCTTCATCTACAATAAAATTGTTGATGAGCCTGAAGAACATGTCCAAAATCATACAATCGACGG
TTCATCCAGAGTTGTTAATCCAGTAATGGAACCAATTTATGATGAACCGACGACGACTACTAGCGTGCCTTTGTAAGCACAAGCTGATGAGTACGAACTT
ATGTACTCATTCGTTTTTAGAAGAGATAGGTACGTTAATAGTTAATAGCGTACTTCTTTCTTGCTTTCGTGGTATTTAGCCAGTTACATTAGCCATCCTT
GCTGCTTCGATTGTGTGCGTACTGCTGCAATATTGTTAACGTGAGTCTTGTAAAACCTTCTTTTACGTTTACTCTCGTGTTAAAAATCTGAATTTTTCTA
GAGTTCCTGATTTCTGGTCTAAACGAACTAAATATTATATTAGTTTCTGTTTGGAACTTTAATTTTAGCCATGGCAGATTCCAACGGTACTATTACCGTT
GAAGAGCTTAAAAAGCTCTTGAACAATGGAACCTAGTAATAGGTTTCCTATTCCTTACATGGATTTGTCTTTTACAATTTGCCTATGCCAACAGGAATAG
GTTTTTTGTATATAATTAAGTTAATTTCCCTTTGGCTGTTATGGCCAGTAACTTTAGCTTGTTTGTGCTTGCTGCTGTTTTACAGAATAAATTGGATCAC
CGGTGGAATTGCTATCGCAATGGCTTGTCTTGTAGGCTTGATGTGGCTCAGCTACTTCATTGCTTCTTTCAGACTGTTTGCGCGTACGCGTTCCATGTGG
TCATTCAATCCAGAAACTAACATTCTTCAACGTGCCACTCCATGGCACTATTCTGACCAGACCGCTTCTAGAAAGTGAACTCGTAATCGGAGCTGTGATC
CTTCGTGGACATCTTCGTATTGCTGGACACCATCTAGGACGCTGTGACATCAAGGACCTGCCTAAAGAAATCACTGTTGCTACATCACGAACGCTTCTTA
TTACAAATTGGGAGCTCGCAGCGTGTAGCAGGTGACTCAGGTTTTTGCTGCATACAGTCGCTACAGGATTGGCAACTATAAATTAAACACAGACCATTCC
AGTAGCAGTGACAATATTGCTTTGCTTGTACAGTAAGTGACAACAGATGTTTCATCTCGTTGACTTCAGGTTACTATAGCAGAGATATTACTAATTATTA
TGAGGACTTTTTAAAGTTCCATTTGGAATCTTGATTACATCATAAACCTCATAATTAAAAATTTATCTAAGTCACTAACTGAGAATAAATATTCTCAATT
AGATGAAGAGCAACCAATGGAGATTGATTAAACGAACATGAAAATTATTCTTGGCACTGATAACACTCGCTACTTGTGAGCTTTATCACTACCAAGAGTG
TGTTAGAGGTACAACAGTACTTTAAAAGAACCTTGCTCTTCTGGAACATACGAGGGCAATTCACCATTTCATCCTCTAGCTGATAACAAATTTGCACTGA
CTTGCTTTAGCACTCAATTTGCTTTTGCTTGTCCTGACGGCGTAAAACACGTCTATCAGTTACGTGCCAGATCAGTTTTCACCTAAACTGTTCATCAGAC
AAGAGGAAGTTCAAGAACTTTACTCTCCAATTTTTATTGTTGCGGCAATAGTGTTTATAACACTTTTGCTCACACTCAAAAGAAAGACAGAATGATTGAA
CTTTCATTAATTGACTTCTATTTGTGCTTTTTAGCCTTTCTGCTATTCCTTGTTTTTAATTATGCTTATTATCTTTGGTCCACTTGAACTGCAAGATCAT
AATGAAACTTGTCACGCCTAAACGAACATGAAATTTCTTGTTTTCTTAGGAATCATCACAACTGTAGCTGCATTTCACCAAGAATGTAGTTTACAGTATG
TACTCAACATCAACCATATGTAGTTGATGACCCGTGTCCTCCTATCACTTCTATTCTAAATGGTATATTAGAGTAGGAGCTAGAAAATCAGCACCTTTAA
TTGAATTGTGCGTGGATGAGGCTGGTTCTAAATCACCCATTCAGTACATCGATATCGGTAATTATACAGTTTCCTGTTTACCTTTTACAATTAATTGCCA
GGAACCTAAATTGGGTAGTCTTGTAGTGCGTTGTTCGTTCTATGAAGACTTTTAGAGTATCATGACGTTCGTGTTGTTTTAGATTTCATCTAAACGAACA
AACTAAAATGTCTGATAATGGACCCCAAAATCAGCGAAATGCACCCCGCATTACGTTTTGGTGGACCACAGATTCAACTGGCAGTAACCAGAATGGAGAA
CGCAGTGGGGGCGATCAAAACAACGTCGGCCCCAAGGTTTACCCAATAATACTGCGTCCTTGTTAAGAAATTCAACTCCAGGCAGCAGTAGGGGAACTTT
CCTGCTAGAATGGCTGGCAATGGCGGTGATGCTGCTCTTGCTTTGCTGCTGCTTGACAGATTGAACCAGCTTGAGAGCAAAATGTCTGGTAAAGGCCAAC
AACAACAAGGCCAAACTGTCACTAAGAATTTGCTGCTGAGGCTTCTAAGAAGCCTCGGCAAAACGTACTGCCACTAAAGCATACAATGTAACACAAGCTT
TCGGCAGACGTGGTCCAGAACAAACCCAAGGAAATTTTGGGGACCAGGAACTAATCAGACAAGGAACTGATTACAAACATTGGCCGCAAATTGCACAATT
TGCCCCAGCGCTTCAGCGTTTTCGGAATGTCGCGCATTGGCATGGAAGTCACACCTTCGGGAACGTGGTTGACCTACACAGGTGCCATCAAATTGGATGA
CAAAGATCCAAATTTAAAGATCAAGTCATTTGCTGAATAAGCATATTGACGCATACAAAACATTCCCAACAGAGCCTAAAAAGGACAAAAAGAAGAAGGC
TGATGAAACTCAAGCCACCGCAGAGACAGAAGAAACAGCAAACTGTGACTTTTCCTGCTGCAGATTTGGATGATTTTCCAAACAATTGCAACAATCCATG
AGCAGTGCTGACTCAACTCAGGCCTAAACTCATGCAGACATCCAAGGCAGATGGGCTATATAAACGTTTTCGCTTTTCCGTTTACGATATAGTCTACTTG
TGCAGAATGAATTTCGTAAACATAGCACAAGTAGATGTAGTTAACTTTAATCACATAGCAATTTTAATCAGTGTGTAACATTAGGGAGGACTTTGAAAGA
GCCACCACATTTCACCGAGGCCACGCGGAGTACGATCGAGTGTACAGTGAACAATGCTAGGGAGAGCTGCCTATATGGAAGAGCCCTAATGTGTAAAATT
AATTTTAGTAGTGCTATCCCATGTGATTTTAATAGCTTTTAGGAGAATGACAGTCCTACCCCCTTTACATCCCACCATCATATCATATCCATATACATCC
TACCATCC
>db45795c-cc19-4371-88f6-e45d6c52c432|8
CCAGGTAACAAACCAACCATTCGATCTTTGTAGATCTGTTCTCTAAACGAACTAAATATTATATTGTTTTTTGTTTGGAACTTTAATTTTAGCCATGGCA
GATTCCAACGGTACTATTACCGTTGAAGAGCTTAAAAAGCTCTGAACAATGGAACCTAGTAATAGGTTTCCTATTCCTTACATGGATTTGTTTTTACAAT
TTGCCTATGCCAACAGGAATAGGTTTTTGTATATAATTAAGTTAATTTTTCCTTTGGCTGTTATGGCCAGTAACTTTAGCTTGTTTTGTGCTTGCTGCTG
TTTACAGAATAAATTGGATCACCGGTGGAATTGCTATCGCAATGGCTTGTCTTGTAGGCTTGATGTGGCTCAGCTACTTCATTGCTTCTTTCAGACTGTT
TGCGCGTACGCGTTCCATGTGGTCATTCAATCCAGAAACTAACATTCTCAACGTGCCACTCCATGGCACTATTTTGACCAGACCGTTTCTAGAAAGTGAA
CTCGTAATCGGAGCTGTGATCCTTCGTGGACATCTTCGTATTGCTGGACACCATTTAGGACGCTGTGACATCAAGGACCTGCCTAAAGAAATCACTGTTG
CTACATCACGAACGCTTTCTTATTACAAATTGGGAGCTTCGCAGCGTGTAGCAGGTGACTCAGGTTTTTGCTGCATACAGTCGCTACAGGATTGGCAACT
ATAAATTAAACACAGACCATTCCAGTAGCAGTGACAATATTGCTTTGCTTGTACAGTAAGTGACAACAGATGTTTCATCTCGTTGACTTCAGGTTACTAT
AGCAGAGATATTACTAATTATTATGAGGACTTTTTAAAGTTTCCATTTGGAATCTTGATTACATCATAAACCTCATAATTAAAAATTTATCTAAGTCACT
AACTGAGAATAAATATTCTCAATTAGATGAAGAGCAACCAATGGAGATTGATTAAACGAACATGAAAATTATTTTTTGGCACTGATAACACTCGCTACTG
TGAGCTTTATCACTACCAAGAGTGTGTTAGAGGTACAACAGTACTTTTAAAAGAACCTTGCTTCTCTGGAACATACGAGGGCAATTCACCATTTCATCCT
CTAGCTGATAACAAATTTGCACTGACTTGCTTTAGCACTCAATCTGCTTTGCTTGTCCTGACGGCGTAAAACACGTCTATCAGTTACGTGCCAGATCAGT
TCACCTAAACTGTTCATCAGACAAGAGGAAGTTCAAGAACTTTACTCTCCAATTTTTATTGTTGCGGCAATAGTGTTTATAACACTTTGCTTCACATCAA
AAGAAAGACAGAATGATTGAACTTTCATTAATTGACTTTATTTGTGCTTTTTAGCCTTTTGCTATTCCTTGTTTTAATTATGCTTATTATCTTTGGTTTC
ACTTGAACTGCAAGATCATAATGAAACTTGTCACGCCTAAACGAACATGAAATTTCTTGTTTTCTTAGGAATCATACAACTGTAGCTGCATTTCACCAAG
AATGTAGTTTACAGTCATGTACTCAACATCAACCATATGTAGTTGATGACCCGTGTCCTATTCACTTCTATTCTAAATGGTATATTAGAGTAGGAGCTAG
AAAATCAGCACCTTTAATTGAATTGTGCGTGGATGAGGCTGGTTCTAAATCACCCATTCAGTACATCGATATCGGTAATTATACAGTTTCCTGTTTACCT
TTTACAATTAATTGCCAGGAACCTAAATTGGGTAGTCTTGTAGTGCGTTGTTCGTCTCTATGAAGACTTTTAGAGTATCATGACGTTCGTGTTGTTTTAG
ATTTCATCTAAACGAACAAACTAAAATGTCTGATAATGGACCCCAAAATCAGCGAAAATGCACCCCGCATTACGTTTGGTGGACCTCAGATTCAACTGGC
AGTAACCAGAATGATACTGCGTCTTGGTTCACCGCTCTCTCAACATGGCAAGGAAGACCTTAAATTCCCTCGAGGACAAGGCGTTCCAATTAACACCAAT
AGCAGTCCAGATGACCAAATTGGCTACTACCGAAGAGCTACCAGACGAATCGTGGTGGTGACGGTAAAATGAAAGATCAGTCCAAGATGGTATTCTACTA
CCTAGGAACTGGGCCAGAAGCTGGACCCTATGGTGCTAACAAAGACGGCATCATATGGGTTGCAACTGAGGGAGCCTTGAATACACCAAAAGATCATTGG
CACCCGCAATCCTGCTAACAATGCTGCAATCGTGCTACAACTTCCTCAAGGAACAACTATATTGCCAAAAGGCTTTACGCAGAAGGGAGCAGAGGCGGCA
GTCAAGCCTCTCGTTCCTCATCACGTAGTCGCAACAGTTTAAGAAATTCAACCAGGCAGCAGTAGGGAACTTCTCCTGCTAGAATGGCTGGCAATGGCGG
TGATGCTGCTCTTGCTTTGCTGCTGCTTGACAGATTGAACCAGCTTGAGAGCAAAATGTCTGGTAAAGGCCAACAACAACAAGGCCAAACTGTCACTAAG
AATTGCTGCTGAGGCTCTAAGAAGCCTCGGCAAAACGTACTGCCACTAAAGCATACAATGTAACACAAGCTTCGGCAGACGTGGTCCAGAACAAACCCAA
GGAAATTTTGGGGACCAGGAACTAATCAGACAAGGAACTGATTACAAACATTGGCCGCAAATTGCACAATTTGCCCCAGCGCTTCAGCGTTCGGAATGTC
GCGCATTGGCATGGAAGTCACACTCGGGAACGTGGTTGACCTACACAGGTGCCATCAAATTGGATGACAAAGATCCAAATTCAAAGATCAAGTCATTTGC
TGAATAAGCATATTGACGCATACAAAACATTCCCACCAACAGAGCCTAAAAAGGACAAAAGAAGAAGGCTGATGAAACTCAAGCCTTCAGAGACAGAAGA
AACAGCAAACTGTGACTTTTCCTGCTGCAGATTTGGATGATTTCCAAACAATTGCAACAATCCATGAGCAGTGCTGACTCAACTCAGGCCTAAACTCATG
CAGACCATCAAGGCAGATGGGCTATAAACGTTTCGCTTTTCCGTTTACGATATATAGTCTACTCTGTGCAGAATGAATTCTCGTAACTACATAGCACAAG
TAGATGTAGTTAACTTTAATCTCACATAGCAATTTTAATCAGTGTGTAACATTAGGGAGGACTTGAAAGAGCCACCACATTTCACCGAGGCCACGCGGAG
TACGATCGAGTGTACAGTGAACAATGCTAGGAGAGCTGCCTATATGGAAGAGCCCTAATGTGTAAAATTAATTTTAGTAGTGCTATCCCCATGTGATTTT
AATAGCTTCTTAGGAGA
>a9ef33d1-c6f9-40aa-818d-86bd57e4fb1f|55487
TACCTTCCCAGGTAACAAAACCACCAACCTTTCGATTTCTTGTAGATCTGTTCTCTAAACGAACAAACTAAAATGTCTGATAATGGACCCCAAAATCAGC
GAAATGCACCCCGCATTACGTTTGGTGGACCTCAGATTCAACTGGCAGTAACCAGAATGGAGAACGCAGTGGGGCGCGATCAAAACAACGTCGGCCCCAA
GGTTTACCCAATAATACTGCGTCTTGGTTCCCGCTCACTCAACATGGCAAGGAAGACCTTAAATTCCCTCGAGGACAAGGCGTTCCAATTAACACCAATA
GCAGTCCAGATGACCAAATTGGCTACTACCGAAGAGCTACCAGACGAATTCGTGGTGGTGACGGTAAAATGAAAGATCAGTCCAAGATGGTATTTCTACT
ACCTAGGAACTGGGCCAGAAGCTGGACTTCCCTATGGTGCTAACAAAGACGGCATCATATGGGTTGCAACTGAGGGAGCCTTGAATACACCAAAAGATCA
TTGGCATTGGCACCCGCAATCCTGCTAACAATGCTGCAATCGTGCTACAACTTCCCAAGGAACAACATTGCCAAAAGGCTTTACGCAGAAGGGAGCAGAG
GCGGCAGTCAAGCCTCTTCTCGTTCCTCATCACGTAGTCGCAACAGTTTAAGAAATTCAACTCCAGGCAGCAGTAGGGGAACTCTCCTGCTAGAATGGCT
GGCAATGGCGGTGATGCTGCTCTTGCTTTGCTGCTGCTTGACAGATTGAACCAGCTTGAGAGCAAAATGTCTGGTAAAGGCCAACAACAACAAGGCCAAA
CTGTCACTAAGAATTGCTGCTGAGGCTTCTAAGAAGCCTCGGCAAAACGTACTGCCACTAAAGCATACAATGTAACACAAGCTTCGGCAGACGTGGTCCA
GAACAAACCCAAGGAAATTTTGGGGACCAGGAACTAATCAGACAAGGAACTGATTACAAACATTGGCCGCAAATTGCACAATTTGCCCCAGCGCTTTCAG
CGTTTTCGGAATGTCGCGCATTGGCATGGAAGTCACACAGGTGGGAACGTGGTTGACCTACACAGGTGCCATCAAATTGGATGACAAAGATCCAAATTCA
AAGATCAAGTCATTTTGCTGAATAAGCATTGACGCATACAAAACATTCCCACCAACAGAGCCTAAAAAGGACAAAAAGAAGAAGGCTGATGAAACTCAAG
CCCACCGCAGAGACAGAAGAAACAGCAAACTGTGACTCTTTTCCTGCTGCAGATTTGGATGATTTCTCCAAACAATTGCAACAATCCATGAGCAGTGCTG
ACTCAACTCAGGCCTAAACTCATGCAGACAAGGCAGACAAGGCAGATGGGCTATATAAACGTTTTCGCTTTTCCGTTTACGATATATAGTCTACTTGTGC
AGAATGAATTCTCGTAACTACATAGCACAAGTAGATGTAGTTAACTTTAATCACATAGCAATCTTTAATCAGTGTGTAACATTAGGGAGGACTTGAAAGA
GCCACCATTTCACCGAGGCCACGCGGAGTACGATCAGTGAGTGTACAGTGAACAATGCTAGGGAGAGCTGCCTATATGGAAGAGCCCTAATGTGTAAAAT
TTTTAGTAGTGCTATCCCCATGTGATTTTAATAGCTTCTTAGGAGAATGACAAAA
>7ee96d7f-0ee4-40ea-9095-3cd1b295dfd2|13
CACCTTCCCAGGTAACAAACCAACCAACTTTCGATCTTGTAGATCTGTTCTCTAAACGAACATGAAAATTATTTTTTTCTTGGCACTGATAACACTCGCT
ACTTGTGAGCTTTATCACTACCAAGAGTGTGTTAGAGGTACAACAGTACTTTTAAAAGAACCTTGCTCTTCTGGAACATACGAGGGCAATCACCATTTCA
TCCTCTAGCTGATAACAAATTTGCACTGACTTGCTTTAGCACTCAATTTGCTTTTGCTTGTCCTGACGGCGTAAAACACGTCTATCAGTTACGTGCCAGA
TCAGTTTCACCTAAACTGTTTCATCAGACAAGAGGAAGTCAAGAACTTTACTCTCCAATTTTTATTGTTGCGGCAATAGTGTTTATAACACTTTGCTCAC
ACTCAAAAAGAAAGACAGAATGA
>2fe89dfc-3c41-4658-bbe9-2f6aa5068cc9|5
ATACCTTCCCGGTAACAAACCAACCAACTTTCGATCTCTTGTAGATCTGTTCTCTTTAAACGAACTTTAAAATCTGTGTGGCTGTCACTCGGCTGCATGC
TTAGTGCACTCACGCAGTATAATTAATAACTAATTGTCGTTGACAGGACACGAGTAACTCGTCTAAACTTGCAGGCTGCTTACGGTTTCGTCCGTGTTGC
AGCCGATCAGCACATTAGGTTTCGTCCGGGTGTGACCGAAAGGTAAGATGGAGAGCCTTGTCCTGGTTTCAACGAGAAAACACACGTCCAACTTCAGTTT
GCCTGTTTTACAGGTTTCGACGTGCTCGTACGTGGCTTTGGAGACTCCGTGGAGGAGGTCTCTATCAGAGGCACGTCAACATCTTAAAGATGGCACTTGT
GGCTTAGTAGAAGTTGAAAAGGCGTTTTGCCCAACTTGAACAGCCCTATGTGTTCATCAAACGTTCGGATGCTCGAACTGCACCTTTCATGGTCATGTTA
TGGTTGAGCTGGTAGCAGAACTCGAAGGCATTCAGTACGGTCGTAGTGGTGAGACACTTGGTGTCCTTGTCCCTCATGTGGGCGAAATACCAGTGGCTTA
CCGCAAGGTTCTTCTTCGTAAGAACGGTAAATAAAGGAGCTGGTGGCCATGGTTACGGCGCCGATCTAAAGTCATTAGACTTAGGCGACGAGCTTGGCAC
TGATCCTTATGAAGATTTCAAGAAACTGGAACACTATCGGCAGACGTGGTCCAGAACAAACCCAAGGAAATTTTGGGGACCAGGAACTAATCAGACAAGG
AACTGATTACAAACATTGGCCGCAAATTGCACAATTTGCCCCAGCGTTCAGCGTTCTTCGGAATGTCGCGCATTGGCAAGAAGTCACACCTTCGGGAACG
TGGTTGACCTACACAGGTGCCATCAAATTGATGACAAAGATCCAAATTCAAAGATCAAGTCATTTGCTGAATAAGCATATTGACGCATACAAAACATTCC
CACCAACAGAGCCTAAAAAGGACAAAAAGAAGAAGGCTGATGAAACTCAAGCCTTCAAGAGACAGAAGAAACAGCAAACTGTGACTTTTTCCTGCTGCAG
ATTTGGATGATTTCTCCAAACAATTGCAACAATCCATGAGCAGTGCTGACTCAACTCAGGCCTAAACTCATGCAGACCATAAGGCAGATGGGCTATATAA
ACGTTTTCGCTTTTCCGTTTACGATATAGTCTACTTGTGCAGAATGAATTTCGTAACTACATAGCACAAGTAGATGTAGTTAACTTTAATCTAGCAACAG
CAATCTTTAAATCAGTGTGTAACATTTAGGAGGACTTGAAAGAGCCACACATTTCTCGAGGCCACGCGGAGTACGATCGAGTGTACAGTGAACAATGCTA
GGGAGAGCTGCCTATGGAAGAGCCCTAATGTGTAAAATTAATTTTAGTAGTGCTATCCCCATGTGATTTTAATAGCTTCTTAGGGGAGAATGACAAAAT
>da57a847-bce0-444f-a030-305cd6cfcbe0|8
TCAGACTGTTTGCGCGTACGCGTTCCATGTGGTCATTCAATCCAGAAACTAACATTCTCAACGTGCCACTCCATGGCACTATTTTGACCAGACCGCTTCT
AGAAAGTGAACTCGTAATCGGAGCTGTGATCCTCGTGGACATCTTCGTATTGCTGGACACCATCTAGGACGCTGTGACATCAAGGACCTGCCTAAAGAAA
TCTGTTGCTACATCACGAACGCTTTCTTATTACAAATTGGGAGCTCGCAGCGTGTAGCAGGTGACTCAGTTTGCTGCAACGCACAGTCGCTACAGGATTG
GCAACTATAAATTAAACACAGACCATTCCAGTAGCAGTGACAATATTGCTTTGCTTGTACAGTAAGTGACAACAGATGTTTCATCTCGTTGACTTTCAGG
TTACTATAGCAGAGATATTACTAATTATTATGAGGACTTTTAAAGTTTCCATTTGGAATCTTGATTACATCATAAACCTCATAATTAAAAATTTACTATC
TAAGTCACTAACTGAGAATAAATATTCAATTAGATGAAGAGCAACCAATGGAGATTGATTAAACGAACATGAAAATTATTCTCTTCTTGGCACTGATAAC
ACTCGCTACTTGTGAGCTTTATCACTACCAAGAGTGTGTTAGAGGTACAACAGTACTTTTAAAAGAACCTTGCTCTTCATGGAACATACGAGGGCAATCT
TCCATTTCATCCTCTAGCTGATAACAAATTTGCACTGACTTGCTTTAGCACTCAATTTGCTTTTGCTTGTCCTGACGGCGTAAAACACGTCTATCAGTTA
CGTGCCAGATCAGTTTCACCTAAACTGTCATCAGACAAGAGGAAGTTCAAGAACTTTACTCCAATTTTTATTGTTGCGGCAATAGTGTTTATAACACTTT
GCTTCACACTCAAAAGAAAGACAGAATGATTGAACTTTCATTAATTGACTTCTATTTGTGCTTTTTAGCCTTTCTGCTATTCCTTGTTTTAATTATGCTT
ATTATCTTTTGGTTCACTTGAACTGCAAGATCATAATGAAACTTGTCACGCCTAAACGAACATGAAATCTTGTTTTTTTTAGGAATCATATCACAACTGT
AGCTGCATTTCACCAAGAATGTAGTTTACAGTCATGTACTCAACATCAACCATATGTAGTTGATGACCCGTGTCCTATTCACTTCTATCTAAATGGTATA
TTAGAGTAGGAGCTAGAAAATCAGCACCTTAATTGAATTGTGCGTGGATGAGGCTGGTTCTAAATCACCCATTCAGTACATCGATATCGGTAATTATACA
GTTTCCTGTTTACCTTTACAATTAATTGCCAGGAACCTAAATTGGGTAGTCTTGTAGTGCGTTGTTCGTTCTCTATGAAGACTTTTAGAGTATCATGACG
TTCGTGTTGTTTAGATTTCATCTAAACGAACAAACTAAAATGTCTGATAATGGACCCCAAAATCAGCGAAATGCACCCGCATTACGTTTGGTGGACCCTC
AGATTCAACTGGCAGTAACCAGAATGGAGAACGCAGTGGGGCGCGATCAAAACAACGTCGGCCCCAAGGTTTACCCAATAATACTGCGTCTTGGTTTCAC
CGCACCGCTCATTCTATGGCAAGGAAGACCTTAAATTCCTCGAGGACAAGGCGTTCCAATTAACACCAATAGCAGTCCAGATGACCAAATTGGCTACTAC
CGAAGAGCTACCAGACGAATTCGTGGTGGTGACGGTAAAATGAAAGATCAGTCCAAGATGGTATTTTACTACCCTAGGAACTGGGCCAGAAGCTGGACTT
CCCTATGGTGCTAACAAAAGACGGCATCATATGGGTTGCAACTGAGGGAGCCTTGAATACACCAAAAGAAAAGACTGGCACCCGCAATCCTGCTAACAAT
GCTGCAATCGTGCTACAACTTCCCAAGGAACAACATTGCCAAAAGGCTTTACGCAGAAGGGAGCAGAGGCGGCAGTCAAGCCTCTCGTTCCTCATCACGT
AGTCGCAACAGTTTAAGAAATTCAACTCCAGGCAGCAGTAGGGA
>f340da24-88e3-450a-948d-e59cb7d71206|9
AGGTTTAATTGTTACTTTCTTCTACAATCATATGGTTTCCAACCCACTAATGGTGTTGGTTACCAACCATACAGAGTAGTAGTACTTTCTTTTGAACTTT
ACATGCACCAGCAACTGTTTGTGGACCTAAAAAGTCTACTAATTTGGTTAAAAACAAATGTGTCAATTCAATTTCAATGGTTTAACAGGCACAGGTGTTC
TTACTGAGTTAAACAAAAGTTTCTGCCTTTCCAACAATTTGGCAGAGACATTGCTGACACTACTGATGCTGTCCGTGATCCACAGACACTGAGATTTGAC
ATTACACCATGTTCTTTGGTGGTGTCAGTGTTATAACACCAGGAACAAATACTTTAACCAGGTTGCTGTTTTTATCAGGATGTTAACTGCACAAGAAGTC
CCTGTTGCTATTCATGCAGATCAACTTACTCCTACTTGGCGTGTTTATTCTACAGGTTCTAATGTTTCAAACACGTGCAGGCTGTTTAAATAGGGCTGAA
CATGTCAACAACTCATATGAGTGTGACATACCCATTGGTGCAGGTATATGCGCTAGTTATCAGACTCAGACTAATTTCTTTAGCGGGCACGTAGTGTAGC
TAGTCAATCCATCATTGCCTACACTATGTCACTTGGTGCAGAAAATTCAGTTGCTTACTCTAATAACTTTATTGCCATACCCACAAATTTTACTATTAGT
GTTACCACAGAATTCTACCAGTGTCTATGACCAAGACATCAGTAGATTGTACAATGTACATTTGTGGTGATTCAACTGAATGCAGCAATTTTTGTTGCAA
TATGGCAGTTTTTGTACACAATTAAACCGTGCTTTAACTGGAATAGCTGTTGAACAAGACAAAACACCCAAGAAGTTTTTGCACAAGTCAAACAAATTTA
CAAAACACCACCAATTAAAGATTTTGGTGGTTTTAATTTTTCACAAATATTACCAGATCCATCAAAACCAAGCAAGAGGTCATTTATTGAAGATCTACTT
TCAACAAAGTGACACTTGCAGATGCTGGCTCATCAAACAATATGGTGATTGCCTTGGTGATATTGCTGCTAGAGA
>39a0f88f-994b-4a3a-93af-4337904fc5f8|8
CCACCTGGTGCACGTAGTGTAGCTAGTCAATCCATCATTGCCTACACTATGTCACTTGGTGCAGAAAATTCAGTTGCTTACTCTAATAACTCTATTGCCA
TACCCACAAATTTACTATTAGTGTTACCACAGAAATTCTACCAGTGTCTATGACCAAGACATCAGTAGATTGTACACAATGTACATTTGTGGTGATTCAA
CTGAATGCAGCAATTTTTGTTGCAATATGGCAGTTTTTGTACACAATTAAACCGTGCTTTAACTGGAATAGCTGTTGAACAAGACAAAACACCCAAGAAG
TTTTTGCACAAGTCAAACAAATTTACAAAACACACCAATTAAAGATTTTGGTGGTTTTAATTTTTCACAAAATATTACCAGATCCATCAAACCAAGCAAG
AGGTCATTTATTGAAGATCTACTTTTCAACAAAGTGACACTTGCAGATGCTGGCTTCATCAAACAATATGGTGATTGCCTTGGTGATATTGCTGCTAGAG
ACCTCATTTGTGCACAAAAGTTTAACGGCCTTACTGTTTTGCCACCTTTGCTCACAGATGAAATGATTGCTCCAATACATCACACTTCTGCACTGTTAGC
GGGTACAATCACTTTTGGTTTGGACCTTTGGTGCAGGTGCTGCTATTACAAATACCATTTGCTATGCAAATGGCTTATAGGTTTAATGGTATTGGAGTTA
CACAGAATGTTTTATGAGAACCAAAAATTGATTGCCAACCAATTTAATAGTGCTATTGGCAAAATTCAAGA
>edae606d-0f53-495d-ae78-39043e5343d8|7
ATACCTTCCCCAGGTAACAAACCAACCATTTTCGATACTGTAGATCTGTTCTAAACGAACTTATGGATTTGTTTATGAGAATCTCACAATTGGAACTGTA
ACTTTTGAAGCAAGGTGAAATCAAGGATGCTACTCCTTCAGATTTTGTTCGCGCTACTGCAACGATACCGATACAAGCCCACTTCCCTTTCGGATGGCTT
ATTGTTGGCGTTGCACTTCTGCTGTTTTCAGAGCGCTTCCAAAATCATAACCCTCAAAAGAGATGGCAACTAGCACTTTCCAAGGTGTTCACTTTGTTTG
CAACTTGCTGTTGTTGTTTGTAACAGTTTACTCACACCTTTTGCTCGTTGCTGCTGGCCTTGAAGCCCCTTTCTCTATTTTATGCTTATAGTCTACTTCT
GCAGAGTATAAACTTTGTAAGAATAATAATGAGGCTTTGGCTTTGCTGGAAATGCCGTTCCAAAAACCCATTACTTTATGATGCCACTATTCTTTGCTGG
CATACTAATTGTTACGACTATTGTATACCTTACAATAGTGTAACTCTTCAATTGTCATTACTTCAGGTGATGGCACAACAAGTCCTATTTGAACATGACT
ACCAGATTGGTGGTTATACTGAAATGGGAATCTGGAGTAAAGACTGTGTTGTATTACACAGTTACTTTCACTACAGACTATTACCAGCTGTACTCAACTC
AATTGAGTACAGACACTGGTGTTGAACATGTTACCTTCTCATCTACAATAAAATTGTTGATGAGCCTGAAGAACATGTCCAAATTTTTACAATCGACGGT
TCATCCGGAGTTGTTAATCCAGTAATGGAACCAATTTATGATGAACCGACGACGACTACTAGCGTGCCTTTGTAAGCAAGCTGATGAGTACGAACTTATG
TACTCATTCGTTTTAGAAGAGACAGGTACGTTAATAGTTAATAGCGTACTTTTCTTGCTCGTGGTATTCTTGCTAGTTACACTAGCCATCCTTGCTGCTT
TCGATTGTGTGCGTACTGCTGCAATATTGTTAACGTGAGTTTGTAAAACCTTCTTTTTACGTTTACTCTCGTGTTAAAAATCTGAATTTTTCTAGAGTTC
CTGATTTCTGGTCTAAACGAACTAAATATTATATTAGTTTCTTGTTTGGAACTTTAATTTTAGCACTTGCAGATTCCAACGGTACTATTACCGTTGAAGA
GCTTAAAAAGCTCTGAACAATGGAACCTAGTAATAGGTTTCCTATTCCTTACATGGATTTGTTCTACAATTTGCCTATGCCAACAGGAATAGGTTTTTGT
ATATAATTAAGTTAATTTTCCTCTGGCTGTTATGGCCAGTATTCTTTAGCTTGTTTTGTGCTTGCTGCTGTTTACAGAATAAATTGGATCACCGGTGGAA
TTGCTATCGCAATGGCTTGTCTTGTAGGCTTGATGTGGCTCAGCTACTTCATTGCTTTCAGACTGTTTGTGCGTACGCGTTCCATGTGGTCATTCAATCC
AGAAACTAACATTCTTTCAACGTGCCACTCCTTGGCACTATTTGACCAGACCGCTTCTAGAAAGTGAACTCGTAATGGAGCTGTGATCCTTCGTGGACAT
CTTCGTATTGCTGGACACCATCTAGGACGCTGTGACATCAAGGACCTGCCTAAAGAAATCACTGTTGCTACACACGAACGCTCTTATTACAAATTGGGAG
CTCGCAGCGTGTAGCAGGTGACTCAGGTTTTGCTGCATACAGTCGCTACAGGATTGGCAACTATAAATTAAACACAGACCATTCCAGTAGCAGTGACAAT
ATTGCTTTTTGCTTGTACAGTAAGTGACATAGATGTTCATCTCGTTGACTTTCAGGTTACTATAGCAGAGATATTACTAATTATTATGAGGACTTTTAAA
GTTTCCATTTGGAATCTTGATTACATCATAAACCTCATAATTAAAAATTTATCTAAGTCACTAACTGAGAATAAATATTCTCAATTAGATGAAGAGCAAC
CAATGGAGATTGATTAAACGAACATGAAAATTATTTCTTTTCTTGGCACTGATAACACTCGCTACTCTGTGAGCTTTATCACTACCAAGAGTGTTAGAGG
TACAACAGTACTTTTTAAAAGAACCTTGCTTTCTGGAACATACGAGGGCAATTCACCATTTCATCCCTTTAGCTGATAACAAATTTGCACTGACTTGCTT
TAGCACTCAATTTGCTTTTGCTTGTCCTGACGGCGTAAAACACGTCTATCAGTTACGTGCCAGATCAGTTTCACCTAAACTGTCATCAGACAAGAGGAAG
TTCAAGAACTTTACTCTCCAATTTTTATTGTTGCGGCAATAGTGTTTATAACACTCTGCTCACACATCAAAAGAAAGACAGAATGATTGAACTTTCATTA
ATTGACTTCTATTTGTGCTTTTTTAGCCTTTGCTATTCCTTGTTTTAATTATGCTTATTATCTTTTTGGTTCTTGAACTGCAAGATCATAATGAAACTTG
TCACGCCTAAACGAACATGAAATTTCTTGTTTTCTTAGGAATCATCACAACTGTAGCTGCATTTCACCAAGAATGTAGTTTACAGTATGTACTCAACATC
AACCATATGTAGTTGATGACCCGTGTCCTATTCACTTCTATTCTAAATGGTATATTAGAGTAGGAGCTAGAAAATCAGCACCTTTAATTGAATTGTGCGT
GGATGAGGCTGGTTCTAAATCACCCATTCAGTACATCGATATCGGTAATTATACAGTTTCCTGTTTACCTTTTACAATTAATTGCCAGGAACCTAAATTG
GGTAGTACTGTAGTGCGTTGTTCGTTCTATGAAGACTTTTTTAGAGTATCATGACGTTCGTGTTGTTTTAGATTTCATCTAAACGAACAAACTAAAATGT
CTGATAATGGACCCCAAAATCAGCGAATGCACCCCGCATTACGTTTGGTGACACAGATTCAACTGGCAGTAACCAGAATGAAGAAATTCAACTCCAGGCA
GCAGTAGGGGAACTTCTCCTGCTAGAATGGCTGGCAATGGCGGTGATGCTGCTCTTGCTTTGCTGCTGCTTGACAGATTGAACCAGCTTGAGAGCAAAAT
GTCTGGTAAAGGCCAACAACAACAAGGCCAAACTGTCACTAAGAAATTGCTGCTGAGGCTCTAAGAAGCATGGCAAAACGTACTGCCACTAAAGCATACA
ATGTAACACAAGCTTTCGGCAGACGTGGTCCAGAACAAACCCAAGGAAATTGGGGACCAGGAACTAATCAGACAAGGAACTGATTACAAACATTGGCCGC
AAATTGCACAATTTGCCCCAGCGCTTCAGCGTTTTCGGAATGTCGCGCATTGGCATGGAAGTCACACCTTCGGGAACGTGGTTGACCTACACAGGTGCCA
TCAAATTGGATGACAAAGATCCAAATTTTCAAAGATCAAGTCATTTTGCTGAATAAGCATTGACGCATACAAAACATTCCCACCAACAGAGCCTAAAAAG
GACAAAAAGAAGAAGGCTGATGAAACTCAAGCCTTACCGCAGAGACAGAAGAAACAGCAAACTGTGACTTTTTCCTGCTGCAGATTTGGATGATTTCTCC
AAACAATTGCAACAATCCATGAGCAGTGCTGACTCAACTCAGGCCTAAACTCATGCAGACATCAAGGCAGATGGGCTATAAACGTTTTCGCTTTCCGTTT
ACGATATATAGTCTACTCTTGTGCAGAATGAATTCTCGTAACTACATAGCACAAGTAGATGTAGTTACTTTAATCACATAGCAATCTTTAATCAGTGTGT
AACATTAGGGAGGACTTGAAAGAGCCACCACATTTTTCCGAGGCCACGCGGAGTACGATCGAGTGTACAGTGAACAATGCTAGGGAGAGAGCTGCCTATA
TGGAAGAGCCCTAATGTGTAAAATTAATTTAGTAGTGCTATCCCCATGTGATTTTAATAGCTTCTTAGGAGAATGACAAAAAAAAA
>b5512d07-2251-4289-bfd2-2e1aa76f73b7|5
TTTAAAGTTTCCATTTGGAATCTTGATTACATCATAAACCTCATAATTAAAAATTTATCTAAGTCACTAACTGAGAAATAAATATTTTCTCAATTAGATG
AAGAGCAACCAATGGAGATTGATTAAACGAACATGAAAATTATTTTTTTTTGGCCACTGATAACACTCGCTACTTGTGAGCTTTATCACTACCAAGAGTG
TGTTAGAGGTACAACAGTACTTTTAAAAGAACCTTGCTCTCTGGAACATACGAGGGCAATTCACCATTTCATCCTCTAGCTGATAACAAATTTGCACTGA
CTTGCTTTAGCACTCAATTTGCTTTTGCTTGTCCTGACGGCGTAAAACACGTCTATCAGTTACGCGCCAGATCAGTTTCACCTAAACTGTTTCAGACAAG
AGGAAGTTCAAGAACTTTACTCTCCAATTTTTATTGTTGCGGCAATAGTGTTTATAACACTCGTTCACACTCAAAAGAAAGACAGAATGATTGAACTTTT
CATTAATTGACTTCTATTTGTGCTTTTTAGCCTTTTCTGCTATTCCTTGTTTTTAATTATGCTTATTATCTTTTGGTTTCACTTGAACTGCAAGATCAAT
GAAACTTGTTCACGCCTAAACGAACATGAAATTTCTTGTTTTTTAGGAATCATACAACTGTAGCTGCATTTCACCAAGAATGTAGGTACAGTCATGTACT
CAACATCAACCATATGTAGTTGATGACCCGTGTCCTATTCACTTCTATTCTAAATGGTATATTAGAGTAGGAGCTTTAGAAAATCAGCACCTTTACCTTT
AATTGAATTGTGCGTGGATGAGGCTGGTTCTAAATCACCCATTCAGTACATCGATATCGGTAATTATACAGTTTCCTGTTTACCTTTTACAATTAATTGC
CAGGAACCTAAATTGGGTAGTCTTGTAGTGCGTTGTTCGTTCTATGAAGACTTTTTAGAGTATCATGACGTTCGTGTTGTTTTAGA
>2d7799b2-d33f-433a-91fa-70b9b06cd768|5
GATGTATACCTCTTCCCAGGTAACAAACCAACCAACTTTCGATCTCTGTAGATTGTTCTCTAAACGAACTAAATATTATATTAGTTTTTTCTGTTTGGAA
CTTTAATTTTAGCCATGGCAGATTCCAACGGTACTATTACCGTTGAAGAGCTTAAAAAGCTCTTGAACAATGGAACCTAGTAATAGGTTTCCTATTCCTT
ACATGGATTTGTCTTTTACAATTTGCCTATGCCAACAGGAATAGGTTTTTGTATATAATTAAGTTAATTTTCCTCTGGCTGTTATGGCCAGTAACTTTAG
CTTGTTTTGTGCTTGCTGCTGTTTACAGAATAAATTGGATCACCGGTGGAATTGCTATCGCAATGGCTTGTCTTGTAGGCTTGATGTGGCTCAGCTACTT
CATTGCTTCTTTCAGACTGTTTGCGCGTACGCGTTCCATGTGGTCATTCAATCCAGAAACTAACATTCTCAACGTGCCACTCCATGGCACTATTTGACCA
GACCGCTTTAGAAAGTGAACTCGTAATCGGAGCTGTGATCCTTCGTGGACATCTTCGTATTGCTGGACCATCTAGGACGCTGTGACATCAAGGACCTGCC
TAAAGAAATCACTGTTGCTACATCACGAACGCTTCTTATTACAAATTGGGAGCTCGCAGCGTGTAGCAGGTGACTCAGGTTTTTGCTGCATACAGTCGCT
ACAGGATTGGCAACTATAAATTAAACACAGACCATTCCAGTAGCAGTGACAATATTGCTTTGCTTGTACAGTAAGTGACAACAGATGTTCATCTCGTTGA
CTTCAGGTTACTATAGCAGATATACTAATTATTATGAGGACTTTAAAGTTTCCATTTGGAATCTTGATTATCATAAACCTCATAATTAAAATTTATCTAA
GTCACTAACTGAGAATAAATATTCTCAATTAGATGAAGAGCAACCAATGGAGATTGATTAAACGAACATGAAAATTATTTTTCTTGGCACTGATAACACT
CGCTACTTGTGAGCTTTATCACTACCAAGAGTGTGTTAGAGGTACAACAGTACTTTTAAAAGAACCTTGCTCTTCTGGAACATACGAGGGCAATTCACCA
TTTCATCCTTTAGCTGATAACAAATTTGCACTGACTTGCTTTAGCACTCAATTTGCTTTTGCTTGTCCTGACGGCGTAAAACACGTCTATCAGTTACGTG
CCAGATCAGTTTCACCTAAACTGTCATCAGACAAGAGGAAGTTCAAGAACTTTACTCTCCAATTTTTTTATTGTTGCGGCAATAGTGTTTATAACACTTT
TGTCACACTCAAAAGAAAGACAGAATGATTGAACTTTCATTAATTGACTTCTATTTGTGCTTTTTAGCCTTTCTGCTATTCCTTGTTTTAATTATGCTTA
TTATCTTTTGGTTCTCACTTGAACTGCAAGATCATAATGAAACTTGTCACGCCTAAACGAACATGAAATTCTTGTTTTTAGGAATATACAACTGTAGCTG
CATTTCACCAAGAATGTAGTTTACAGTCATGTACTCACATCAACCATATGTAGTTGATGACCCATGTGTCCTATTCACTTCTATTCTAAATGGTATATTA
GAGTAGGAGCTAGAAAATCAGCACCTTTAATTGAATTGTGCGTGGATGAGGCTGGTCTAAAATCACCCATTCAGTACATCGATATCGGTAATTATACAGT
TTCCTGTTTACCTTTTACAATTAATTGCCAGGAACCTAAATTGGGTAGTCTTGTAGTGCGTTGTTCGTTCTATGAAGACTTTTTAGAGTATCATGACGTT
CGTGTTGTTTCTAGATTTCATCTAAACGAACAAACTAAAATGTCTGATAATGGACCCCAAAATCAGCGAATGCACCCCGCATTACGTTTGGTGGACCTCA
GATTCAACTGGCAGTAACCAGAATGGAACGCAGTGGGCGCGATCAAAACAACGTCGGCCCCAAGGTTTTACCCAATAATACTGCGTCTTGGTTCACCGCT
CTCACTCAACATGGCAAGGAAGACCTTAAATTCCCTCGAGGACAAGGCGTTCCAATTAACACCAATAGCAGTCCAGATGACCAAATTGGCTACTACCGAA
GAGC
>f03b1355-5b11-49cc-85e2-e31075562b73|13
ATACCTTCCCAGGTAACAAACCAACCAACTTTCGATCTTGTAGATCTGTTCTCTAAACGAACTAAATATTATATTAGTTTCTGTTTGGAACTTTAATTTT
AGCCATGGCAGATTCCAACGGTACTATTACCGTTGAAGAGCTTAAAAAGCTCTTGAACAATGGAACCTAGTAATAGGTTTCCTATTCCTTACATGGATTT
GTCTTTTACAATTTGCCTATGCCAACAGGAATAGGTTTGTATATAATTAAGTTAATTTCCTCTGGCTGTTATGGCCAGTAACTTTAGCTTGTTTTGTGCT
TGCTGCTGTTTACAGAATAAATTGGATCACCGGTGGAATTGCTATCGCAATGGCTTGTCTTGTAGGCTTGATGTGGCTCAGCTACTTCATTGCTTTTTCA
GACTGTTTGCGCGTACGCGTTCCATGTGGTCATTCAATCCAGAAACTAACATTTCAACGTGCCACTCCATGGCACTATTTTGACCAGACCGCTTCTAGAA
AGTGAACTCGTAATCGGAGCTGTGATCCTTCGTGGACATCTTCGTATTGCTGGACACCATCTAGGACGCTGTGACATCAAGGACCTGCCTAAAGAAATCA
CTGTTGCTACATCACGAACGTTCTTATTACAAATTGGGAGCTCGCAGCGTGTAGCAGGTGACTCAGGTTTTGCTGCATACAGTCGCTACAGGATTGGCAA
CTATAAATTAAACACAGACCATTCCAGTAGCAGTGACAATATTGCTTTGCTTGTACAGTAAGTGACAACAGATGTTCATCTCGTTGACTTCAGGTTACTA
TAGCAGAGATATACTAATTATTATGAGGACTTCAAAGTTTCCATTTGGAATCTTGATTACATCATAAACCTCATAATTAAAAATTTATCTAAGTCACTAA
CTGAGAATAAATATTCTCAATTAGATGAAGAGCAACCAATGGAGATTGATTAAACGAACATGAAAATTATTTTTTTGGCACTGATAACACTCGCTACTTG
TGAGCTTTATCACTACCAAGAGTGTGTTAGAGGTACAACAGTACTTTTAAAAGAACCTTGCTTTCTGGAACATACGAGGGCAATTCACCATTTCATCCTC
TAGCTGATAACAAATTTGCACTGACTTGCTTTAGCACTCAATTTGCTTTGCTTGTCCTGACGGCGTAAAACACGTCTATCAGTTACGTGCCAGATCAGTT
TCACCTAAACTGTTCATCAGACAAGAGGAAG
>6c746a18-c931-460e-a235-c678a9c20300|5
ACACCTTCCCAGGTAACAAACCAACCACTTTCGATTCTTGTAGATCTGTTCTTCTAAACGAACTTTAAAATCTGTGTGGCTGTCACTCGGCTGCATGCTT
AGTGCACGCAGTATAATTAATAACTAATTACTGTCGTTGACAGGACACGAGTAACTCGTCTATTTGCAGGCTGCTTACGGTTCGTCCGTGTTGCAGCCGA
TCATCAGCACATCTAGGTTTCGTCCGGGTGTGACCGAAAGGTAAGATGGAGAGCCTTGTCCCTGGTTTCAACGAGAAAACACACGTCCATTCAGTTTGCC
TGTTTTACAGGTTCGCGACGTGCTCGTACGTGGCTTTGGAGACTCCGTGGAGGTCTTATCAGAGGCACGTCAACATTTAAAGATGGCACTTGTGGCTTAG
TAGAAGTTGAAAAGGCGTTTTGCCTCAACTTGACAGCCCTATGTGTTCATCAAACGTTCGGATGCTCGAACTGCACCTCATGGTCATGTTATGGTTGAGC
TGGTAGCAGAACTCGAAGGCATTCAGTACGGTCGTAGTGGTGAGACACTGGTGTCCTTGTCCCTCATGTGGGCGAAATACCAGTGGCTACCGCAAGGTTC
TTCTTCGTAAGAACGGTAATAAAGGAGCTGGTGGCCATAGTTACGGCGCCGATCTAAAGTCATTTGACTTAGGCGACGAGCTTGGCACTGATCCTTATGA
AGATTTCAAGAAAACTGGAACACTAAACATAGCAGTGGTGTTACCCGTGAACTCATGCGTGAGCTCTAACGGAGGGGCATACACTCGCTATGTCGATAAC
AACTTCTGTGGCCCTGATGGCTACCCTCTTGAGTGCATTAAAGACCTTCTAGCACGTGCTGGTAAAGCTCATGCACTTTGTCCGAACAACTGGACTTTAT
TGACACTAAGAGAGGTGTATACTGCTGCCGTGAACATGAGCATGAAATTGCTTGGTACACGGAACGTTCTGAAAAGAGCTATGAATTGCAGACACCTTTT
GAAATTAAATTGGCAAAGAAATTTGACACCTTCAATGGGGAATGTCCAAATTTTGTATTTCCCTTAAATTCCATAATCAAGACTATTCAACCAAAGGTTG
AAAAGAAAAAGCTTGATGGCTTTATGGGGTAGAATTCGATCTGTCTATCCAGTTGCGTCACCAAATGAATGCAACCAAATGTCATTTTGCTGAATAAGCA
TATTGACGCATACAAAACATTCCCACCAACAGAGCCTAAAAAGGACAAAAAGAAGAAGGCTGATGAAACTCAAGCCTTACCGCAGAGACAGAAGAAACAG
CAAACTGTGACTCTTTTCCTGCTGCAGATTTGGATGATTTTCCAAACAATTGCAACAATCCATGAGCAGTGCTGACTCAACTCAGGCCTAAACTCATGCA
GACCACATAAGGCAGATGGGCTATATAAACGTTTCGCTTTTCCGTTTACGATATATAGTCTATTCTGTGCAGAATGAATTCGTACTACATAGCACAAGTA
GATGTAGTTAACTTTAATCACATAGCAATCTTTAATCAGTGTGTAACATTAGGGAGGACTTGAAAGAGCCACCACTTCCGAGGCCACGCGGAGTACGATC
GAGTGTACAGTGAACAATGCTAGGGAGAGCTGCCTATATGGAAGAGCCCTAATGTGTAAAATTAATTTTAGTAGTGCTATCCCCATGTGATTTTAATAGC
TTCTTAGGAGAATGACAAAAAAT
>3dd3b0cd-b876-40ca-b34b-0d0923fd72a5|9
AAACCATCAACTTCGATCTCTTGTAGATCTGTTCTCTAAACGAACAATGTTTTGTTTTCTTTGTTTATTGCCACTAGTCTTAGTCAGTGTGTTAATCTTA
CAACCAGAACTCAATTACCCCTGCATACACTAATTTTTCACACGTGGTGTTTATTACCCTGACAAAGTTTTCAGATCCTCAGTTTTACATTCAACTCAGG
ACTTGTTCTTACCTTTTTTTCCAATGTTACTTGGTTCCATGCTATACATGTCTGGGACCAATGGTACTAAGAGGTTTGATACCCTGTCCTACCATTTAAT
GATGGTGTTTATTTTGCTTCCACTGAGAAGTCTAACATAATAAGAGGCTGGATTTTGGTACTACTTTAGATTCGAAGACCCAGTCCCTACTTATTGTTAA
TAACGCTACTAATGTTGTTATTAAAGTCTGTGAATTTCAATTTTGTAATGATCCATTTTTGGGTGTTTATTACCACAAAACAACAAAAGTTGGATGGAAA
GTGAGTTCAGAGTTTATTCTAGTGCGAATAATTGCACTTTTGAATATGTCTCAGCCTTTTCTTATGGACCTTGAAGGAAAACAGGGTAATTTCAAAAAAT
TCTTAGGGAATTTGTGTTTAAGAATATTGATGGTTATTTTAAAATATATTTAAGCACACGCCTATTAATTTAGTGCGTGATACCCTCAGGGTTTTTCGGC
TTTAGAACCATTGGTAGATTTGCCAATAGGTATTAACATCACTAGGTTTCAAACTTTACTTGCTTTACATAGAAGTTATTTGACTCCTGGTGATTTTTCT
TCAGGTTGGACAGCTGGTGCTGCAGCTTATTATGTGGGTTATCTTCAACCTAGGACTTTTCTATTAAAATATAATGAAAATGGAACCATTACAGATGCTG
TAGACTGTGCACTTGACCCTCTCTCAGAAACAAAGTGTACGTTGAAATCCTCACTGTAGAAAAAGGAAATCTATCAAACTTCTAACTTTAGAGTCCAACC
AACAGAATCTATTGTTAGATTTCCTAATATTACAAACTTGTGCCCTTTTGGTGAAGTTTTTAACGCCACCAGATTTGCATCTGTTTATGCTTGGAACAGG
AAGAGAATCAGCAACTGTGTTGCTGATTATTCTGTCCTATATAATTCCGCATCATTTTCCACTTTAAGTGTTATGGAGTGTCTCCTACTAAATTAAATGA
TCTCTGCTTACTACTAATGTCTATGCAGATTCATTTGTAATTAGAGGTGATGAAGTCAGACAAATCGCTCCAGGGCAAACTGGAAAGATTGCTGATTATA
ATTATAAATTACCAGATGATTTTACAGGCTGCGTTATAGCTTGGAATTTTAACAATTTGATTCTAAGGTTGGTGGTAATTATAATTACCTGTATAGATTG
TTAGGAAGTCTAATCTCAAACCTTTTTGAGAGAGATATTTCAACTGAAATCTATCAGGCCGGTAGCACACCTTGTAATGGTGTTGAAGGTTTTAATTGTT
ACTTTCTTCAATCATATGGTTTCCAACCCACTAATGGTGTTGGTTACCAACCATACAGAGTAGTAGTACTTTTTTGAACTTTACATGCACCAGCAACTGT
TTGTGGACCTAAAAGTCTACTAATTTGGTTAAAAACAAATGTGTCAATTTCAACTTCAATGGTTTAACAGGCACAGGTGTTCTTACTGAGTCTAACAAAA
GTTTCTGCCTTTCCAACAATTTGGCAGAGACATTGCTGACACTGATGCTGTCCGTGATCCACAGACACTTGAGATTCTTGACATTACACCATGTTGTTTC
TGGTGGTGTCAGTGTTATAACACCAGGAACAAATACTTCTAACCAGGTTGCTGTTCTTTTATCAGGATGTTAACTGCACAGAAGTCCCTGTTGCTATTCA
TGCAGATCAACTTACTCCTACTTGGCGTGTTTATTCTACAGGTTCTAATGTTTTCAAACACGTGCAGGCTGTTTAATAGGGGCTGAACATGTCAACAACT
CATATGAGTGTGACATACCCATTGGTGCAGGTATATGCGCTAGTTATCAGACTCAGACTAATTCTCAGCGGGCACGTAGTGTAGCTAGTCAATCCATCAT
TGCCTACACTATGTCACTTGGTGCAGAAAATTCAGTTGCTTACTCTAATAACTCTATTGCCATACCCACAAATTTTACTATTAGTGTTACCACAGAAATT
CTACCAGTGTCTATGACCAAGACATCAGTAGATTGTACAATGTACATTTGTGGTGATCAACTGAATGCAGCAATTTTTGTTGCAATATGGCAGTTTTTGT
ACACAATTAAACCGTGCTTTAACTGGAATAGCTGTTGAACAAGACAAAAACACCCAAGAAGTTTTTGCACAAGTCAAACAAATTTACAAAAACACCAATT
AAAGATTTTGGTGGTTCTAATTTCACAAATATTACCAGATCCATCAAAACCAAGCAAGAGGTCATTTATTGAAGATCTACTTTCAACAAAGTGACATTTG
CAGATGCTGGCTTCATCAAACAATATGGTGATTGCCTTGGTGATATTGCTGCTAGAGACCTCATTTGTGCACAAAAGTTTAACGGCCTTACTGTTTTGCC
ACCTTTGCTCTACAGATGAAATGATTGCTCAATACACTTTGCACTGTTAGCGGGTACAATCACTTCTGGTTGGACCTTTGGTGCAGGTGCTGCATTACAA
ATACCATTTGCTATGCAAATGGCTTATAGGTTTAATGGTATTGGAGTTACACAGAATGTTTTCTATGAGAACCAAAATTGATTGCCAACCAATTTAATAG
TGCTATTGGCAAAATTCAAGACTCACTTTTTCACAGCAAGTGCACTTGGAAAACTTCAAGATGTGGTCAACCAAAAATGCACAAGCTTTAAACACGCTTG
TTAAACAACTTAGCTCCAATTTTGGTGCAATTTCAAGTGTTTTAAATGATATCCTTTCACGTCTTGACAAAGTTGAGGCTGAAGTGCAAATTGATAGGTT
GATCACAGGCAGACTTCAAAGTTTGCAGACATATGTGACTCAACAATTAATTAGAGCTGCAGAAATCAGAGCTTCTGCTAATCTTGCTGCTACTAAAATG
TCAGAGTGTGTACTTGGACAATCAAAAAGAGTTGATTTTGTGGAAAGGGCTATCATTTATGTCCTTCCTCAGTCAGCACCTCATGGTGTAGTTTCTTGCA
TGTGACTTATGTCCCTGCACAAGAAAAGAACTTCACAACTGCTCCTGCCATTTTGTCATGATGGAAAAGCACACTTTCCTCGTGAAGGTGTCTTGTTTTC
AAATGGCACACACTGGTTTGTAACACAAAGGAATTTTTATGAACCACAAAATCATTACTACAGACAACACATTTGTGTCTGGTAACTGTGATGTTGTAAT
AGGAATTGTCAACAACACAGTTTATGATCCTTTGCAACCTGAATTAGACTCATTCAAGGAGGAGTTAGATAAATATTTTAAGAAT
>520bef23-39d3-46ee-b25a-2e268793f2f9|10
CTTGTTTGTGCTTGCTGCTGTTTACAGAATAAATTGGATCACCGGTGGAATTGCTATCGCAATGGCTTGTCTTGTAGGCTTGATGTGGCTCAGCTACTTC
ATTGCTTTTTCAGACTGTTTGCGCGTACGCGTTCCATGTGGTCATTCAATCCAGAAACTAACATTTTCAACGTGCCACTCCATGGCACTATTTGACCAGA
CCGCTTCTAGAAAGTGAACTCGTAATCGGAGCTGTGATCCTTCGTGGACATCTTCGTATTGCTGGACACCATCTAGGACGCTGTGACATCAAGGACCTGC
CTAAAGAAATCACTGTTGCTACATCACGAACGTTCTTATTACAAATTGGGAGCTCGCAGCGTGTAGCAGGTGACTCAGGTTTTGCTGCATATACAGTCGC
TACAGGATTGGCAACTATAAATTAAACACAGACCATTCCAGTAGCAGTGACAATATTGCTTTGCTTGTACAGTAAGTGACAACAGATGTTTCATCTCGTT
GACTTTCAGGTTACTATAGCAGAGATATTACTAATTATTATGAGGACTTTTAAAGTTTCCATTTGGAATCTTGATTACATCATAAACCTCATAATTAAAA
ATTTATCTAAGTCACTAACTGAGAATAAATATCTCAATTAGATGAAGAGCAACCAATGGAGATTGATTAAACGAACATGAAAATTATTTTCTTGGCACTG
ATAACACTCGCTACTTTGTGAGCTTTATCACTACCAAGAGTGTGTTAGAGGTACAACAGTACTTTTAAAAGAACCTTGCTCTTCTGGAACATACGAGGGC
AATTCACCATTTCATCCTCTAGCTGATAACAAATTTGCACTGACTTGCTTTAGCACTCAATTTGCTTTGCTTGTCCTGACGGCGTAAACACGTCTATCAG
TTACGTGCCAGATCAGTTTCACCTAAACTGTTCATCAGACAAGAGGAAGTTCAAGAACTTTACTCTCCAATTTTTATTGTTGCGGCAATAGTGTTTATAA
CACTTTGCTCACACTCAAAAGAAAGACAGAATGATTGAACTTTCATTAATTGACTTCTATTTGTGCTTTTTAGCCTTTCTGCTATTCCTTGTTTAATTAT
GCTTATTATCTTTGGTTTCACTTGAACTGCAAGATCATAAT
>56f0ffaa-1ea0-447d-8f83-90c298b62a6d|6
GGTCATTTCAATCCAGAAACTAACATTCTCAACGTGCCACTCCATGGCACTATTTGACCAGACCGCTCTAGAAAGTGAACTCGTAATCGGAGCTGTGATC
CTTCGTGGACATCTTCGTATTGCTGGACACCATCTAGGACGCTGTGACATCAAGGACCTGCCTAAAGAAATCACTGTTGCTACATCACGAACGTTCTTAT
TACAAATTGGGAGCTTCGCAGCGTGTAGCAGGTGACTCAGGTTTTGCTGCATACAGTCGCTACAGGATTGGCAACTATAAATTAAACACAGACCATTCCA
GTAGCAGTGACAATATTGCTTTGCTTGTACAGTAAGTGACAACAGATGTTTCATCTCGTTGACTTCAGGTTACTATAGCAGAGATATTAATTATTATGAG
GACTTTTAAAGTTTCCATTTGGAATCTTGATTACATCATAAACCTCATAATTAAAAATTTATCTAAGTCACTAACTGAGAATAAATATTCTCAATTAGAT
GAAGAGCAACCAATGGAGATTGATTAAACGAACATGAAAATTATTCTTTCTTGGCACTGATAACACTCGCTATTCTGTGAGCTTTATCACTACCAAGAGT
GTGTTAGAGGTACAACAGTACTTTTAAAAGAACCTTGCTTTCTGGAACATACGAGGGCAATTTCCATTTCATCCTCTAGCTGATAACAAATTTGCACTGA
CTTGCTTTAGCACTCAATTTGCTTTGCTTGTCCTGACGGCGTAAACACGTCTATATCAGTTACGTGCCAGATCAGTTTCACCTAAACTGTTCATCAGACA
AGAGGAAGTTCAAGAACTTTACTCCAATTTTTATTGTTGCGGCAATAGTGTTTATAACACTTTGCTCACACTCAAAAAGAAAGACAGAATGATTGAACTT
TCATTAATTGACTTCTATTTGTGCTTTTTAGCCTTTTCTGCTATTCCTTGTTTTAATTATGCTTATTATCTTTTGGTTCTCACTTGAACTGCAAGATCAA
TAATGAAACTTGTCACGCCTAAACGAACATGAAATTTCTTGTTTCTTAGGAATCACAACTGTAGCTGCATTTCACCAAGAATGTAGTTTACAGTCATGTA
CTCAACATCAACCATATGTAGTTGATGACCCGTGTCCTATTCACTTCTATTCTAAATGGTATTAGAGTAGGAGCTAGAAAATCAGCACCTTTAATTGAAT
TGTGCGTGGATGAGGCTGGTTCTAAATCACCCATTCAGTACATCGATATCGGTAATTATACAGTTTCCTGTTTACCTTTTACAATTAATTGCCAGGAACC
TAAATTGGGTAGTCTTGTAGTGCGTTGTTCGTTCTATGAAGACTTTAGAGTATCATGACGTTCGTGTTGTTTTAGATTTCATCTAAACGAACAAACTAAA
ATGTCTGATAATGGACCCCAAAATCAGCGAATGCACCCGCATTACGTTTGGTGGACCTCAGATTCAACTGGCAGTAACCAGAATGGAGAACGCAGTGGGG
CGCGATCAAAACAACGTCGGCCCCAGGTTTACCAATAATACTGCGTTTGGTTTCACCGCTCTCACTCAACATGGCAAGGAAGACCTTAAATTCCCTCGAG
GACAAGGCGTTCCAATTAACACCAATAGCAGTCCAGATGACCAAATTGGCTACCGAAGAGCTACCAGACGAATTCGTGGTGGTGACGGTAAAATGAAAGA
TTTCAGTCCAAGATGGTATTTTCTACTACCTAGGAACTGGGCCAGAAGCTGGACTTCCCTATGGTGCTAACAAAGACGGCATCATATGGGTTGCAACTGA
GGAGCCTTGAATACACCAAAAGATTCATTGGCACCCGCAATCCTGCTAACAATGCTGCAATCGTGCTACAACTTCAAGGAAGAACATTGCCAAAAGGCTT
ACGCAGAAGGGAGCAGAGGCGGCAGTCAAGCCTTTCTCGTTCCTCATCACGTAGTCGCAACAGTTTTAAGAAATTCAACCCAGGCAGCAGTATAGGGAAC
TTCTCCCTGCTAGAATGGCTGGCAATGGCGGTGATGCTGCTCTTGCTGCTGCTGCTGCTTGACAGATTGAACCAGCTTGAGAGCAAAATGTCTGGTAAAG
GCCAACAACAACAAGGCCAAACTGTCACTAAGAATTGCTGCTGAGGCTTTAAGAAGCCATGGCAAAACGTACTGCCACTAAAGCATACAATGTAACACAA
GCTTTCGGCAGACGTGGTCCAGAACAAACCCAAGGAAATTTTGGGGACCAGGAACTAATCAGACAAGGAACTGATTACAAACATTGGCCGCAAATTGCAC
AATTTGCCCCAGCGCTTCAGCGTTCTTCGGAATGTCGCGCATTGGCATGGAAGTCACTCTGGGGAACGTGGTTGACCTACACAGGTGCCATCAAATTGGA
TGACAAAGATCCAAATTTAAAGATCAAGTCATTTTGCTGAATAAGCATATTGACGCATACAAAACATTCCCACCAACAGAGCCTAAAAAGGACAAAAAGA
AGAAGGCTGATGAAACTCAAGCCTTACCGCAGAGACAGAAGAAACAGCAAACTGTGACTTTTTCCTGCTGCAGATTTGGATGATTTCTCCAAACAATTGC
AACAATCCATGAGCAGTGCTGACTCAACTCAGGCCTAAACTCATGCAGACCACAAGGCAGATGGGCTATATAAACGTTTTCGCTTTCCGTTTACGATATA
GTCTACTTTGTGCAGAATGAATTCTCGTAACTCACAGCACAAGTAGATGTAGTTAACTTTAATCTCACATAGCAATTCTTTAATCAGTGTGTAACATTAG
GGAAGGACTATGAAAGAGC
>6add2e34-c0ad-4217-bfcc-6fbadce6664a|12
AAAATCATAACCCTCAAAAGAGATGGCAACTAGCACTCTCAAGGGTGTTCACTTTGTTTGCAACTTGCTGTTGTTGTTTGTAACAGTTTACTCTACACCT
TTTGCTCGTTGCTGCTGGCCTTGAAGCCCCTTTTCTTTATTTTATGCTAGTAGTCTACTTCTTGCAGAGTATAAACTTTGTAAGAATAATAATGAGGCTT
TGGCTTTGCTGGAAATGCCGTTCCAAAAACCCCACTTTATGATGCCAACTATTTTCTTTGCTGGCATACTAATTGTTACGACTATTGTATACCTTACAAT
AGTGTGTAACTTCAATTGTCATTACTTTCAGGTGATGGCACAACAAGTCCTATTTTGAACATGACTACCAGATTGGTGGTTATACTGAAAATGGGAATCT
GGAGTAAAAGACTGTGTTGTATTACACAGTTACTTCACTCAGACTATTACCAGCTGTACTCAACTCAATTGAGTACAGACACTGGTGTTGAACATGTTAC
CTTCTCATCTACAATAAAATTGTTGATGAGCCTGAAGAACATGTCCAAATTTTCACACAATCGACGGTTCATCCGGAGTTGTTAATCCAGTAATGGAACC
AATTTATGATGAACCGACGACGACTAGCGTGCCTTTTGTAAGCACAAGCTGATGAGTACGAACTTATGTACTCATTCGTTTTAGAAGAGACAGGTACGTT
AATAGTTAATAGCGTACTTCTTTTTCTTGCTTCGTGGTATTCTTGCTAGTTACACTAGCCATCCTTACTGCGCTTCGATTGTGTGCGTACTGCTGCAATA
TTGTTAACGTGAGTCTTGTAAAACCTTTTTTACGTTTACTCGTGTTAAAAATCTGAATTTTCTAGAGTTCCTGATTTCTGGTCTAAACGAACTAAATATT
ATATTAGTTTTCTGTTTGGAACTTTAATTTTAGCCATGGCAGATTCCAACGGTACTATTACGTTGAAGAGCTTAAAAAGCTCTTGAACAATGGAACCTAG
TAATAGGTTTCCTATTCCTTACATGGATTTGTCTTTACAATTTGCCTATGCCAACAGGAATAGGTTTTTGTATATAATTAAGTTAATTTCCTCTGGCTGT
TATGGCCAGTAACTTTAGCTTGTTTTGTGCTTGCTGCTGTTTACAGAATAAATTGGATCACCGGTGGAATTGCTATCGCAATGGCTTGTCTTGTAGGCTT
GATGTGGCTCAGCTACTTCATTGCTTCTTTCAGACTGTTTGCGCGTACGCGTTCCATGTGGTCATTCAATCCAGAAACTAACATTCTCAACGTGCCACTC
CATGGCACTATTCTGACCAGACCGCTTCTAGAAAGTGAACTCGTAATCGGAGCTGTGATCCTTCGTGGACATCTTCGTATTGCTGGACACCATCTAGGAC
GCTGTGACATCAAGGACCTGCCTAAAGAAATCACTGTTGCTACATCACGAACGCTTCTTATTACAAATTGGGAGCTCGCAGCGTGTAGCAGGTGACTCAG
GTTTTTGCTGCATACAGTCGCTACAGGATTGGCAACTATAAATTAAACACAGACCATTCCAGTAGCAGTGACAATATTGCTTTGCTTGTACAGTAAGTGA
CAACAGATGTTCATCTCGTTGACTTTCAGGTTACTATAGCAGAGATATTACTAATTATTATGAGGACTTTTAAAGTTTCCATTTGGAATCTTGATTACAT
CATAAACCTCATAATTAAAAATTTATCTAAGTCACTAACTGAGAATAAATATTCTCAATTAGATGAAGAGCAACCAATGGAGATTGATTAAACGAACATG
AAAATTATTCTTTTCTTGGCACTGATAACACTCGCTACTTGTGAGCTTTATCACTACCAAGAGTGTGTTAGAGGTACAACAGTACTTTAAAAGAACCTTG
CTTTCTGGAACATACGAGGGCAATTCACCATTCATCCTCTAGCTGATAACAAATTTGCACTGACTTGCTTTAGCACTCAATTTGCTTTGCTTGTCCTGAC
GGCGTAAACACGTCTATCAGTTACGTGCCAGATCAGTTTCACCTAAACTGTTCATCAGACAAGAGGAAGTTCAAGAACTTTACTCTCCAATTTTTATTGT
TGCGGCAATAGTGTTTATAACACTTTGCTCACACTCAAAAGAAAGACAGAATGATTGAACTTTCATTAATTGACTTCTATTTGTGCTTTTTAGCCTTTGC
TATTCCTTGTTTTAATTATGCTTATTATCTTTTGGTTCACTTGAACTGCAAGATCATAATGAAACTTGTCACGCCTAAACGAACATGAAATTTCTTGTTT
TTTTTAGGAATATACAACTGTAGCTGCATTTCACCAAGAATGTAGTTTACAGTCATGTACTCAACATCAACCATATGTAGTTGATGACCCGTGTCCTATT
CACTTCTATTCTAAATGGTATATTAGAGTAGGAGCTAGAAAATCAGCACCTTTAATTGAATTGTGCGTGGATGAGGCTGGTTCTAAAAATCACCCATTCA
GTACATCGATATCGGTAATTATACAGTTTCCTGTTTACCTTTTACAATTAATTGCCAGGAACCTAAATTGGGTAGTCTTGTAGTGCGTTGTTCGTTCTAT
GAAGACTTTAGAGTATCATGACGTTCGTGTTGTTTAGATTTCATCTAAACGAACAAACTAAAATGTCTGATAATGGACCCCAAAATCAGCGAAATGCACC
CCGCATTACGTTTGGTGGACCCTCAGATTCAACTGGCAGTAACCAGAATGGAGAACGCAGTGGGGCGCGATCAAAACAACGTCGGCCCCAAGGTTTACCC
AATAATACTGCGTCATTGGTTCACCGCTCACAACATGGCAAGGAAGACCTTAAATTCCCTCGAGGACAAGGCGTTCCAATTAACACCAATAGCAGTCCAG
ATGACCAAATTGGCTACTACCGAAGAGCTACCAGACGAATTCGTGGTGGTGACGGTAAAATGAAAGATTCAGTCCAAGATGGTATTTCTACTACCTAGGA
ACTGGGCCAGAAGCTGGACTTCCCTATGGTGCTAACAAAAGACGGCATCATATGGGTTGCAACTGAGGGAGCCTTGAATACACCAAAAGATTTGGCACCC
GCAATCCTGCTAACAATGCTGCAATCGTGCTACAACTTTCCAAGGAACAACATTGCCAAAAGGCTTCTACGCAGAAGGGAGCAGAGGCGGCAGTCAAGCC
TTCTCGTTCCTCATCACGTAGTCGCAACAGTTTAAGAAATTCAACTCCAGGCAGCAGTAGGGA
>d4d12ea3-e8cd-430a-9799-710204b23a1b|9
AAAGTGAACTCGTAATCGGAGCTGTGATCCTTCGTGGACATCTTCGTATTGCTGGACACCATCTAGGACGCTGTGACATCAAGGACCTGCCTAAAGAAAT
CACTGTTGCTACATCACGAACGCTTCTTATTACAAATTGGGAGCTCGCAGCGTGTAGCAGGTGACTCAGGTTTTGCTGCATACAGTCGCTACAGGATTGG
CAACTATAAATTAAACACAGACCATTCCAGTAGCAGTGACAATATTGCTTTGCTTGTACAGTAAGTGACAACAGATGTTTCATCTTCGTTGACTTCAGGT
TACTATAGCAGAGATATTTAATTATTATGAGGACTTTTAGT
>03e273c0-b7f2-4b42-8eeb-083a05858333|80
CCCAGGTAACAAACCAACCAACTTTCGATCTTGTAGATCTGTTCTCTAAACGAACATGAAAATTATTATTATTCTTGGCACTGATAACACTCGCTACTCT
GTGAGCTTTATCACTACCAAGAGTGTGTTAGAGGTACAACAGTACTTTAAAAGAACCTTGCTTTCTGGAACATACGAGGGCAATTCACCATTTCATCCTC
TAGCTGATAACAAATTTGCACTGACTTGCTTTAGCACTCAATTTGCTTTTGCTTGTCCTGACGGCGTAAAACACGTCTATCAGTTACGTGCCAGATCAGT
TTCACCTAAACTGTTCATCAGACAAGAGGAAGTTCAAGAACTTTACTCCTCCAATTTTTATTGTTGCGGCAATAGTGTTTATAACACTTTGCTCACACTC
AAAAGAAAGACAGAATGATTGAACTTTCATTAATTGACTTCTATTTGTGCTTTTTAGCCTTTCTGCTATTCCTTGTTTTAATTATGCTTATTATCTTTTG
GTTCTCACTTGAACTGCAAGATCATAATGAAACTTGTCACGCCTAAACGAACATGAAATTTCTTGTTTTCTTAGGAATATTTACAACTGTAGCTGCATTT
CACCAAGAATGTAGTTTACAGTATGTACTCAACATCAACCATATGTAGTTGATGACCCGTGTCCTATTCACTTCTATTCTAAATGGTATATTAGAGTAGG
AGCTAGAAAATCAGCACCTTTAATTGAATTGTGCGTGGATGAGGCTGGTTCTAAATCACCCATTCAGTACATCGATATCGGTAATTATACAGTTTCCTGT
TTACCTTTTACAATTAATTGCCAGGAACCTAAATTGGGTAGTCTTGTAGTGCGTTGTTCGTTCTATGAAGACTTTTTAGAGTATCATGACGTTCGTGTTG
TTTTAGATTTCATCTAAACGAACAAACTAAAATGTCTGATAATGGACCCCAAAATCAGCGAAATGCACCCCGCATTACGTTTGGTGGACCTCAGATTCAA
CTGGCAGTAACCAGAATGGAGAACGCAGTGGGCGCGATCAAAACAACGTCGGCCCCAAGGTTTACCCAATAATACTGCGTCTTGGTTCACCGCTCACTCA
ACATGGCAAGGAAGACCTTAAATTCCCCCGAGGACAAGGCGTTCCAATTAACACCAATAGCAGTCCAGATGACCAAATTAAAGATCTCAGTCCAAGATGG
TATTTCTACTACCTAGGAACTGGGCCAGAAGCTGGACTTCCCTATGGTGCTAACAAAGACGGCATCATATGGGTTGCAACTGAGGGAGCCTTGAATACAC
CAAAAGAGACATTGGCACCCGCAATCCTGCTAACAATGCTGCAATCGTGCTACAACTTCCAAGGAACAACATTGCCAAAAGGCTTTACGCAGAAGGGAGC
AGAGGCGGCAGTCAAGCCTCTTCTCGTTCCTCATCACGTAGTCGCAACAGTTTAAGAAATTCAACTCCAGGCAGCAGTAGGGGAACTTCTCCTGCTAGAA
TGGCTGGCAATGGCGGTGATGCTGCTCTTGCTTTGCTGCTGCTTGACAGATTGAACCAGCTTGAGAGCAAAATGTCTGGTAAAGGCCAACAACAACAAGG
CCAAACTGTCACTAAGAATTGCTGCTGAGGCTTCTAAGAAGCCTCGGCAAAACGTACTGCCACTAAAGCATACAATGTAACACAAGCTTTCGGCAGACGT
GGTCCAGAACAAACCCAAGGAAATTTTGGGGACCAGGAACTAATCAGACAAGGAACTGATTACAAACATTGGCCGCAAATTGCACAATTTGCCCCAGCGC
TTCAGCGTTTTCGGAATGTCGCGCATTGGCATGGAAGTCACACCTTCGGGAACGTGGTTGACCTACACAGGTGCCATCAAATTGGATGACAAAGATCCAA
ATTCAAAGATCAAGTCATTTTGCTGAATAAGCATTGACGCATACAAAACATTCCCACCAACAGAGCCTAAAAAGGACAAAAAGAAGAAGGCTGATGAAAC
TCAAGCCTTACCGCAGAGACAGAAGAAACAGCAAACTGTGACTCTTTTTCCTGCTGCAGATTTGGATGATTTTCCAAACAATTGCAACAATCCATGAGCA
GTGCTGACTCAACTCAGGCCTAAACTCATGCAGACCTACAAGGCAGATGGGCTATATAAACGTTTTCGCTTTTCCGTTTACGATATAGTCTACTTGTGCA
GAATGAATTCTCGTAACTACATAGCACAAGTAGATGTAGTTAACTTTAATCACATAGCAATCTTTAATCAGTGTGTAACATTAGGGAGGACTTGAAAGAG
CCACCACATTTCACCGAGGCCACGCGGAGTACGATCGAGTGTACAGTGAACAATGCTAGGGAGAGCTGCCTATATGGAAGAGCCCTAATGTGTAAAATTA
ATTTTAGTAGTGCTATCCCCATGTGATTTTAATAGCTTTAGGAGAATGACAAAAA
>cec5dff6-05fb-4d64-931a-23ffbaf1d47a|9
ATACCTTCCCAGGTAACAAACCATAACCAACTTTCGATCTTGTAGATCTGTTCTTCTAAACGAACATGAAAATTATTTTTTTGGCACTGATAACACTCGC
TACTTGTGAGCTTTATCACTACCAAGAGTGTGTTAGAGGTACAACAGTACTTTTAAAAGAACCTTGCTTCTGGAACATACGAGGGCA
>3bc0c1eb-64b9-4c66-b6ee-60450f642460|42
ACCTTCCCAGGTAACAAACCAACCAACTTTCGATCTCTTGTAGATCTGTTCTCTAAACGAACTTTAAAATCTGTGTGGCTGTCACTCGGCTGCATGCTTA
GTGCACTCACGCAGTATAATTAATAACTAATTACTGTCGTTGACAGGACACGAGTAACTCGTATATTTGCAGGCTGCTTACGGTTTCGTCCGTGTTGCAG
CCGATCATCAGCACATCTAGGTTTCGTCCGGGTGTGACCGAAAGGTAAGATGGAGAGCCTTGTCCCTGGTTTCAACGAGAAAACACACGTCCAACTCAGT
TTGCCTGTTTTACAGGTTCGCGACGTGCTCGTACGTGGCTTGGAGACTCCGTGGAGGAGGTCTTATCAGAGGCACGTCAACATCTTAAAGATGGCACTTG
TGGCTTAGTAGAAGTTGAAAAAGGCGTTTTGCCTCAACTTGAACAGCCCTATGTGTTCATCAAACGTTCGGATGCTCGAACTGCACCTCATGGTCATGTT
ATGGTTGAGCTGGTAGCAGAACTCGAAGGCATTCAGTACGGTCGTAGTGGTGAGACACACTGGTGTCCTTGTCCCTCATGTGGGCGAAATACCAGTGGCT
TACCGCAAGGTTCTTCTTCGTAAGAACGGTAATAAAGGAGCTGGTGGCCATAGTTACGGCGCCGATCTAAAGTCATTTGACTTAGGCGACGAGCTTGGCA
CTGATCCTTATGAAGATTTTCAAGAAACTGGAACACTAAACATAGCAGTGGTGTTACCCGTGAACTCATGCGTGAGCTTAACGGAGGGGCATACACTCGC
TATGTCGATAACAACTTGTGGCCCTGATGGCTACCCTTTGAGTGCATTAAAGACCTTCTAGCACGTGCTGGTAAAGCTCATGCACTTTGTCCGAACAACT
GGACTTTATTGACACTAAGAGGGTGTATACTGCTGCCGTGAACATGAGCATGAAATTGCTTGGTACACGGAACGTTCTGAAAAGAGCTATGAATTGCAGA
CACCTTTTGAAATTAAATTGGCAAAGAAATTTGACACCTTCAATGGGGAATGTCCAAATTTTGTATTTCCCTTAAATTCCATAATCAAGACTATTCAACC
AAGGGTTGAAAAGAAAAAGCTTGATGGCTTTATGGGTAGAATTCGATCTGTCTATCCAGTTGCGTCACCAAATGAATGCAACCAAATGTGCCTTTCAACT
CATGAAGTGTGATCATTGTGGTGAAACTCATGGCAGACGGGCGATTTTGTTAAAGCCACTTGCGAATTTTGTGGCACTGAGAATTTGACTAAAGAAGGTG
CCACTACTTGTGGTTACTTACCCCAAAATGCTGTTGTTGATAAAGATAAGTCATTTTGCTGAATAAGCATTGACGCATACAAAACATTCCCACCAACAGA
GCCTAAAAAGGACAAAAAGAAGAAGGCTGATGAAACTCAAGCCTTACCGCAGAGACAGAAGAAACAGCAAACTGTGACTCTTTTCCTGCTGCAGATTTGG
ATGATTTCTCCAAACAATTGCAACAATCCATGAGCAGTGCTGACTCAACTCAGGCCTAAACTCATGCAGACATACAAGGCAGATGGGCTATATAAACGTT
TTCGCTTTTCCGTTTACGATATATAGTCTACTCTTGTGCAGAATGAATTCTCGTAACTACATAGCACAAGTAGATGTAGTTAACTTTAATCTCACATAGC
AATCTTTAATCAGTGTGTAACATTAGGGAGGACTTGAAAGAGCCACCACATTTCACCGAGGCCACGCGGAGTACGATCGAGTGTACAGTGAACAATGCTA
GGGAGAGCTGCCTATATGGAAGAGCCCTAATGTGTAAAATTAATTTTAGTAGTGCTATCCCCATGTGATTTTAATAGCTTTTTAGGAGAATGACA
>3feafc77-7393-4add-9e1d-247c327a32d5|10
CTTCCCAGGTAACAAACCAACCAACTTTCGATACTTGTAGATCTGTTTTCTAAACGAACAAACTAAAATGTCTGATAATGGACCCAAAATCAGCGAAATG
CACCTTCGCATTACGTCTGGTGGACCCTCAGATTCAACTGGCAGTAACCAGAATGGAGAGAACGCAGTGGGCGCGATCAAAACAACGTCGGCCCAAGGTT
ATACTGCGTCTTGGTTCACCGCGCTCACTCATTTGGCAAGGAAGACCTTAAATTCCCTCGAGGACAAGGCGTTCCAATTAACACCAATAGCAGTCCAGAT
GATCAAATTGGCTACCGAAGAGCTACCAGACGAATTCGTGGTGGTGACGGTAAAATGAAAGATTCAGTCCAAGATGGTATTTCTACTACCAAGGAACTGG
GCCAGAAGCTGGACTTCCCTATGGTGCTAACAAAAGACGGCATCATATGGGTTGCAACTGAGGGAGCCTTGAATACACCAAAAGATCACTGGCACCCGCA
TTTGTAGATGATGCTGCTTGCTTCTCTAAACGAACATGAAAATTATTCTTTTCTTGGCACTGATAACACGCTACTTGTGAGCTTTATCACTACCAAGAGT
GTGTCAGAGGTACAACAGTACTTTTAAAAGAACCTTGCTCTCTGGAACATACGAGGGCAATCACCATCATCCTCTAGCTGATAACAAATTTGCACTGACT
TGCTTTAGCACTCAATTTGCTTTTGCTTGTCCTGACGGCGTAAAACACGTCTATCAGTTACGTGCCAGATCAGTTTCACCTAAACTGTTCATCAGACAAG
AGGAAGTTCAAGAACTTTACTCCAATTTTTTATTGTTGCGGCAATAGTGTTTATAACACTTTGCTCACACTCAAAAGAAAGACAGAATGATTGAACTTTC
ATTAATTGACTTCTATTTGTGCTTTTTAGCCTTTCTGCTATTCCTTGTTTTAATTATGCTTATTATCTTTGGTCTCACTTGAACTGCAAGATCATAATGA
AACTTGTCACGCCTAAACGAACATGAAATTTCTTGTTTCTTAGGAATCATCACAACTGTAGCTGCATTTCACCAAGAATGTAGTTTACAGTATGTACTCA
ACATCAACCATATGTAGTTGATGACCCGTGTCCTATCACTTCTATTCTAAATGGTATATTAGAGTAGGAGCTAGAAAATCAGCACCTTTAATTGAATTGT
GCGTGGATGAGGCTGGTTCTAAATCACCCATTCAGTACATCGATATCGGTAATTATACAGTTTCCTGTTTACCTTTTACAATTAATTGCCAGGAACCTAA
ATTGGGTAGTCTTGTAGTGCGTTGTTCGTTCTATGAAGACTTTTTAGAGTATCATGACGTTCGTGTTGTTTTAGATTTCATCTAAACGAACAAACTAAAA
TGTCTGATAATGGACCCCAAAATCAGCGAAATGCACCCGCATTACGTTTTGGTGGACCCTCAGATTCAACTGGCAGTAACCAGAATGGAGAACGCAGTGG
GGCGCGATCAAAACAACGTCGGCCCCAAGGTTTACCCAATAATACTGCGTTTGGTTCACCGCTCACTTTCAACATGGCAAGGAAGACCTTAAATTCCCTC
GAGGACAAGGCGTTCCAATTAACACCAATAGCAGTCCAGATGACCAAATTGGCTACCGAAGAGCTACCAGACGAATTCGTGGTGGTGACGGTAAAATGAA
AGATCAGTCCAAGATGGTATTTCTACTACCTAGGAACTGGGCCAGAAGCTGGACTTCCCTATGGTGCTAACAAAGACGGCATCATATGGGTTGCAACTGA
GGGAGCCTTGAATACACCAAAAGATCACATTGGCACCCGCAATCCTGCTAACAATGCTGCAATCGTGCTACAACTTCCTCAAGGAACAACAGCCAAAAGG
CTTTATGCAGAAGGGAGCAGAGGCGGCAGTCAAGCCTCTTCTCGTTCCTCATCACGTAGTCGCAACAGTTTAAGAAATTCAACTCCAGGCAGCAGTAGGG
GAACTTTCCTGCTAGAATGGCTGGCAATGGCGGTGATGCTGCTCTTGCTTTGCTGCTGCTTGACAGATTGAACCAGCTTGAGAGCAAAATGTCTGGTAAA
GGCCAACAACAACAAGGCCAAACTGTCACTAAGAAATTGCTGCTGAGGCTTTAAGAAGCCGGGCAAAACGTACTGCCACTAAAGCATACAATGTAACAAG
CTTCGGCAGACGTGGTCCAGAACAAACCCAAGGAAATTTTGGGGACCAGGAACTAATCAGACAAGGAACTGATTACAAACATTGGCCGCAAATTGCACAA
TTTGCCCCCAGCGCTTCAGCGTTTTCGGAATGTCGCGCATTGGCATGGAAGTCACACCTTCGGGAACGTGGTTGACCTACACAGGTGCCATCAAATTGGA
TGACAAAGATCCAAATTTTCAAAGATCAAGTCATTTGCTGAATAAGCATTGACGCATACAAAACATTCCCACCAACAGAGCCTAAAAAAGGACAAAAAGA
AGAAGGCTGATGAAACTCAAGCCTTACCGCAGAGACAGAAGAAACAGCAAACTGTGACTCTTTTCCTGCTGCAGATTTGGATGATTTTCCAAACAATTGC
AACAATCCATGAGCAGTGCTGACTCAACTCAGGCCTAAACTCATGCAGACAACAAGGCAGATGGGCTATATAAACGTTTCGCTTTTCCGTTTACGATATA
TAGTCTACTCTTGTGCAGAATGAATTCTCGTAACTACATAGCACAAGTAGATGTAGTTAACTTTAATCTCACATAGCAATCTTTAATCAGTGTGTAACAT
TTAGGAGGACTTGAAAGAGCCACCACATTTTCACCGAGGCCACGCGGAGTACGATCGAGTGTACAGTGAACAATGCTAGGGAGAGCTGCCTATATGGAAG
AGCCCTAATGTGTAAAATTAAATTAGTAGTGCTATCCCCATGTGATTTTAATAGCTTTTAGGAGAATGACAAAAAAAATCCCCTCCC
>f7fda341-b847-495b-a830-b76ac04840f5|10
ATACCTTCCCAGGTAACAAACCAACCAACTTTTTCGATCTCTTGTAGATCTGTTCTCTAAACGAACTAAATATTATATTAGTTTTTCTGTTTGGAACTTT
AATTTTAGCCATGGCAGATTCCAACGGTACTATTACCGTTGAAGAGCTTAAAAAGCTCCTTGAACAATGGAACCTAGTAATAGGTTTCCTATTCCTTACA
TGGATTTGTCTTTTACAATTTGCCTATGCCAACAGGAATAGGTTTTTGTATATAATTAAGTTAATTTTTCCTCTGGCTGTTATGGCCAGTAACTTTAGCT
TGTTTGTGCTTGCTGCTGTTTACAGAATAAATTGGATCACCGGTGGAATTGCTATCGCAATGGCTTGTCTTGTAGGCTTGATGTGGCTCAGCTACTTCAT
TGCTTTTTCAGACTGTTTGCGCGTACGCGTTCCATGTGGTCATTCAATCCAGAAACTAACATTCTCAACGTGCCACTCCATGGCACTATTTTGACCAGAC
CGCTTCTAGAAAGTGAACTCGTAATCGGAGCTGTGATCCTTCGTGGACATCTTCGTATTGCTGGACACCATCTAGGACGCTGTGACATCAAGGACCTGCC
TAAAGAAATCACTGTTGCTACATCACGAACGCTTCTTATTACAAATTGGGAGCTCGCAGCGTGTAGCAGGTGACTCAGGTTTGCTGCATACAGTCGCTAC
AGGATTGGCAACTATAAATTAAACACAGACCATTCCAGTAGCAGTGACAATATTGCTTTGCTTGTACAGTAAGTGACAACAGATGTTTCATCTCGTTGAC
TTTCAGGTTACTATAGCAGAGATATTAATTATTATGAGGACTTTTAAAGTTTCCATTTGGAATCTTGATTACATCATAAACCTCATAATTAAAAATTTAT
CTTAAGTCACTAACTGAGAATAAATATTCTCAATTAGATGAAGAGCAACCAATGGAGATTGATTAAACGAACATGAAAAATTATTTTCTTGGCACTGATA
ACACTCGCTACTTGTGAGCTTTATCACTACCAAGAGTGTGTTAGAGGTACAACAGTACTTTTAAAAGAACCTTGCTTTCTGGAACATACGAGGGCAATTC
ACCATTTCATCCTCTAGCTGATAACAAATTTGCACTGACTTGCTTTAGCACTCAATTTGCTTTTGCTTGTCCTGACGGCGTAAAACACGTCTATCAGTTA
CGTGCCAGATCAGTTTTCACCTAAACTGTTTATCAGACAAGAGGAAGTTCAAGAACTTTACTCTCCAATTTTTATTGTTGCGGCAATAGTGTTTATAACA
CTTTGCTCACACTCAAAAGAAAGACAGAATGATTGAACTTTCATTAATTGACTTCTATTTGTGCTTTTTAGCCTTGGCCGCAAATTGCACAATTTGCCCC
AGCGCTTCAGCGTTTTCGGAATGTCGCGCATTGGCATGGAAGTCACACCTTCGGGAACGTGGTTGACCTACACAGGTGCCATCAAATTGGATGACAAAGA
TCCAAATTTAAAGATCAAGTCATTTTGCTGAATAAGCATTGACGCATACAAAACATTCCCACCAACAGAGCCCTAAAAGGACAAAAAGAAGAAGGCTGAT
GAAACTCAAGCCACCAAGAGACAGAAGAAACAGCAAACTGTGACTTTTTCCTGCTGCAGATTTGGATGATTTCCAAACAATTGCAACAATCCATGAGCAG
TGCTGACTCAACTCAGGCCTAAACTCATGCAGACATAAGGCAGATGGGCTATATAAACGTTTCGCTTTTCCGTTTACGATATATAGTCTACTCTTGTGCA
GAATGAATTCTCGTAACTACATAGCACAAGTAGATGTAGTTAACTTTAATCACATAGCAATCTTTAATCAGTGTGTAACATTAGGGAGGACTTGAAAGAG
CCACCACATTTCACCGAGGCCACGCGAGTACGATCGAGTGTACAGTGAACAATGCTAGGGAGAGCTGCCTATATGGAAGAGCCCTAATGTGTAAAATTAA
TTTTAGTAGTGCTATCCCATGTGATTTTAATAGCTTCTTAGGAGAATGACAAAAA
>2d711c55-f401-4168-bbb5-ef161602b42d|5
ATACCTTCCCAGGTAACAAACCAACCAACTTTCGATCTCTTGTAGATCTGTTCTCTAAACGAACATGAAATTTGTTCTAGGAATCATATACAACTGTAGC
TGCATTTCACCAAGAATGTAGTTTACAGTTATGTACTCAACATCAACCATATGTAGTTGATGACCCGTGTCCTATCACTCTACATTCTAAATGGTATATT
AGAGTAGGAGCTAGAAAATCAGCACCTTTAATTGAATTGTGCGTGGATGAGGCTGGTTCTAAATCACCCATTCAGTACATCGATATCGGTAATTATACAG
TTTCCTGTTTACCTTTTACAATTAATTGCCAGGAACCTAAATTGGGTAGTTTACTGTAGTGCGTTGTTCGTTCTATGAAGACTTTTAGAGTATCATGATG
TTCGTGTTGTTTTAGATTTCATCTAAACGAACAAACTAAAATGTCTTGATAATGGACCCCAAAATCAGCGAAATGCACCCGCATTACGTTTGGTGGACCC
TCAGATTCAACTGGCAGTAACCAGAATGGAGAACGCAGTGGGCGCGATCAAAACAACGTCGGCCCCAAGGTTTACCCAATAATACTGCGCTTTGGTCACC
GCTCACTCTCACTCAACGGCAAGGAAGACCTTAAATTCCCTCGAGGACAAGGCGTTCCAATTAACACCAATAGCAGTCCAGATGACCAAATTGGCTACTA
CCGAAGAGCTACCAGACGAATCGTGGTGGTGACGGTAAAATGAAAGATTCAGTCCAAGATGGTATTTCTACTACCTAGGAACTGGGCCAGAAGCTGGACT
TCCCTATGGTGCTAACAAAAGACGGCATCATATGGGTTGCAACTGAGGGAGCCTTGAAATACACCAAAAGATCACATTGGCACCCGCAATCCTGCTAACA
ATGCTGCAATCGTGCAACTTCCAAGGAACAACATTGCCAAAAGGCTTTACGCAGAAGGGAGCAGAGGCGGCAGTCAAGCCTCTTCTCGTTCCATCACGTA
GTCGCAACAGTTTAAGAAATTTCAACTCCCAGGCAGCAGTAGGAACTTTCCTGCTAGAATGGCTGGCAATGGCGGTGATGCTGCTTTGCTTTGCTGCTGC
TTGACAGATTGAACCAGCTTGAGAGCAAAAATGTCTGGTAAAGGCCAACAACAACAAGGCCAAACTGTCACTAAGAATTGCTGCTGAGGCTTCTAAGAAG
CCTCGCAAAAACGTACTGCCACTAAAGCATACAATGTAACACAAGCTTTCGGCAGACGTGGTCCAGAACAAACCCAAGGAAATTTTGGGGACCAGGAACT
AATCAGACAAGGAACTGATTACAAACATTGGCCGCAAATTGCACAATGTTTGCCCCCAGCGTTCAGCGTTCTTCGGAATGTCGCGCTGGCATGGAAGTCA
CTTTCGGGAACGTGGTTGACCTACACAGGTGCCATCAAATTGGATGACAAAGAT
>0f2c0f43-7a16-448e-b3c6-5d445f366dd0|5
AAACCAAATACCTGGTGTATACGTTGTCTTTGGAGCACAAAACCAGTTGAAACATCAAATTCGTTTGATGTACTGAAGTCAGAGGACGCGCAGGGAATGG
ATAATTCTGCCTGCGAAGATCTAAAACCAGTCTCTGAAGAAGTAGTGGAAAATCCTACCATACAGAAAGACGTTCTTGAGTGTAATGTGAAAACTACCGA
AGTTGTAGGAGACATTATACTTAAACCAGCAAATAATAGTTTAAAAATTACAGAAGAGGTTGGCCACACAGATCTAATGGCTGCTTATGTAGACAATTCT
AGTCTTACTATTAAGAAACCTAATGAATTATCTAGAGTATTAGGTTTGAAAACCTTTTGTTACTCATGGTTTAGCTGCATTGTTAATAGTGTCCCTTGGG
ATACTATAGCTAATTATGCTAAGCCTTTTTTAACAAAGTTGTTAGTACAACTATATAGTTACACGGTGTTTAAACCGTGTTTGTACTAATTATATGCCTT
ATTTTTACTTTATTGCTACAAATTGTGTACTTTTTACTAGAAGTACAAATTCTAGAATTAAAGCATCTATGCCGACTACTATAGCAAAGAATACTGTTAA
GAGTGTCGGTAAATTTTGTCTAGAGGCTTCATTTAATTATTTGAAGTCACCTAATTTTTCTAAACTGATAAATATATAATTTGGTTTTTACTATTAAGTG
TTTGCCTAGGTTTTTTAATCTACTCATTCCATCGCTGCTCTAGGTGTTTTAATGTCTAATTTAGGCATGCCTTCTTACTGTACTGGTTACAGAGAAGGCT
ATTTGAACATTAATGTCACTATTGCAACCTACTGTACTGGTTCTATACCTTGTAGTGTTTGTCTTAGTGGTTTAGATTCTTTAGACACCTATCCTCTTTA
GAAACTATACAAATTACCATTTTCATCTTTTAAATGGGATTTAACTGCTTTTGGCTTAGTTGCAGAGTGGTTTTTGGCATATATTCTTTAAGGTTTTCTC
TATGTACTTGGATTGGCTGCAATCATGCAATTGTTTTCAGCTATTTTGCAGTACATTTTTATTAGTAATTCTTGGCTTATGTGGTTAATAATTAATCTTG
TACAAATGGCCCCGATTTCAGTTATGGTTAGAATGTACATCTTCTTTTGCATCATTTTATTATGTATGGAAAAGTTATGTGCTATGTTGTAGACGGTTGT
AATTCATCAACTTGTATGATGTGTTACAAACGTAATAGAGCAACAAGAGTCGAATGTACAACTATTGTTAATGGTGTTGAAGAAGGTCCTTTTATGTCTA
TGCTAATGGAGGTAAAGGCTTTTGCAAACTACACAATTGGAATTGTGTTAATTGTGATACATTCTGTGCTGGTAGTACATTTATTAGTGATGAAGTTGCG
AGAGACTTGTCACTACAGTTTAAAAGACCAATAAATCCTACTGACCAGTCAGTCTTACATCGTTGATAGTGTTACAGTGAAGAATGGTTCCATCCATCTT
TACTTTGATAAAGCTGGTCAAAAGACTTATGAAAGACATTCTCTCATTTTGTTAACTTAGACAACCTGAGAGCTAATAACACTAAAGGTTCATTGCCTAT
TAATGTTATAGTTTTTGATGGTAAATCAAAATGTGAAGAATCATCTGCAAAATCAGCGTCTGTTTACTACAGTCAGCTTATGTGTCAACCTATACTGTTA
AGATCAGGCATTAGTGTCTGATGTTGGTGATAGTGCGGAAGTTGCAGTTAAAATGTTTGATGCTTACGTTAATACGTTTCATCAACTTTTAACGTACCAA
TGGAAAACTCAAAACACTAGTTGCACTGCAGAAGCTGAACTTGCAAAGAATGTGTCCTTAGACAATGTCTTATCTACTTTATTTCAGCAGCTCGGCAAGG
GTTTGTTGATTCAGATGTAGAAACTAAAGATGTTGTTGAATGTCTTAAATTGTCACATCAATCTGACTAGAAGTTACTGGCGATAGTTGTAATAACTATA
TGTCACCTATAACAAAGTTGAAAACATGACACCCCGTGACCTTGGTGCTTGTATTGACTGTAGTGCGCGTCATATTAATGCGCAGGTAGCAAAAAGTTAT
TGCTTTGATATGGAACGTTAAAGATTTCATGTCATTGTCTGAACAACTACGAAAAACAAATACGTAGTGCTGCTAAAAAGAATAACTTACCTTTTAAGTT
GACATGTGCAACTAGACAAGTTGTTAATGTTGTAACAACAAAGATAGCACTTAAGGGTGGTAAAATTGTTAATAATTGGTTGAAGCAGTTAATTAAAGTT
ACACTTGTGTTCCTTTTTGTTGCTGCTTTTCTATTTAATAACACCTGTTCATGTCATGTCTAAACATACTGACTTTCAAGTGAAATCATAGGATACAAGG
CTATTGATGGTGGTGTCACTCGTGACATAGCATCTACAGATACTTGTTTTGCTAACAAACATGCTGATTTTGACACATGGTTTAGCCAGCGTGGTGGTAG
TTATACTAATGACAAAGCTTGCCCATTGATTGCTGCAGTCATAACAAGAGAAGTGGGTTTTGTCGTGCCTGGTTTGCCTGGCACGATATTACGCACAACT
AATGGTGACTTTTTGCATTTCTTACCTAGAGTTTTTAGTGCAGTTGGTAACATCTGTTACACACCATCAAAACTTATAGAGTACACTGACTTTGCAACAT
CAGCTTGTGTTTTGGCTGCTGAATGTACAATTTTAAAGATGCTTCTGGTAAGCCAGTACCACCATTGTTATGATACCAATGTACTGGAAGGTTCTGTTGC
TTATGAAAGTTTACGCCCTGACACACGTTATGTGCTCACTGGATGGCTATTATTATTCAATTTCCTAACACCTACCTTGAAGGTTCTGTTAGAGTGGTAA
CAACTTTTGATTTTGAGTACTGTAGGCACGGCACTTGTGAAAGATCAGAAGCTGGTGTTTGTGTATCTACTAGTGGTAGATGGGTACTTAACAATGATAT
TACAGATTTTACCAGGAGTTTCTGTGGTGTAGATGCTGTAATTTACTTACTAATATGTTTACACCACTAATTCAACCTATTGGTGCTTTGGACATATCAG
CATCTATAGTAGCTGGTGGTATTGTAGCTATCGTAGTATATGCCTTGCCTACTATTTTATGAGGTTTAGAAGAGCTTTTGGTGAATACAGTCATGTAGTT
GCCTTTAATACTTTACTATTCCTTATGTCATTTTGTACTCTGTTTAACACCAGTTTACTCATTCTTACCTGGTGTTTATTCTGTTATTTACTTGTACTTG
ACATTTTATCTTACTAATGATGTTTTTTTTTTTTAGCACATATTCAGTGGATGGTTATGTTCACACCTTTTAGTACCTTTCTTGGATAACAATTGCTTAT
ATCATTTGTATTTCCACAAAGCATTTTCTATTGGTTCTTAGTAAATTACCTAAAGAGACGTGTAGTCTTTAATGGTGTTTCCTTTAGTACTTTGAAGAAG
CTGCGCTGTGCACCTTTTTGTTAAATAAAGAAATGTATCTAAAGTTGCGTAGTGATGTGCTATTACCTCTTACGCAATAATAGATACTTAGCTCTTTATA
ATAAGTACAAGTATTTTAGTGGAGCAATGGATACAACTAGCTACAGAGAAGCTGCTTGTTGTCATCTCGCAAAGGCTTTCAATGACTTCAGTAACTCAGG
TTCTGATGTTCTTCTACCATCACCACAAACCTCTATCACCTCAGCTGTTTTGCAGAGTGGTTTTAGAAAAATGGCATTCCCATTTGGTAAAGTTGAGGGT
TGTATGGTACAAGTATTTGTGGTACAACACTTAACGGTCTTTTGGCTTGATGACGTAGTTTGTCCAAGACATGTGATCTGCACCTCTGAAGACATGCTTA
ACCCTAATTATGAAGATTTACTCATTTCGTAAGTCTAATCAAATTTGGTACAGGCTGGTAATGTTCAACTCAGGGTTATTGGACATTCTATGCAAAATTG
TGTACTTAAGCTTAAGGTTGATACAGCCAATCCTAAGACACCTAAGTATAAGTTTGTTCGCATTCAACCAGGACAGACTTTTCAGTGTTAGCTTGTTACA
ATGGTTCACCATCTGGTGTTTACCAATGTGCTATGAGGCCCAATCACTATTAAGGGTTCATTCCTTAATGGTTCATGTGGTAGTGTTGGTTTAACATAGA
TTATGACTGTGTCTCTTTTTGTTACATGCACCATATGGAATTACCAACTGGAGTTCATGCTGGCACAGACTTAGAAGGTAACTTTATGGACCTTTTGTTG
ACAGGCAAACAGCACAAGCAGCTGGTACGGACACAACTATTACAGTTAATGTTTTAGCTTGGTTGTACGCTGCTGTTATAAATCGGAGACAGGTGGTTTC
AATCGATTTACCACAACTCTTAATGACTTTAACCTTGTGGCTATGAAGTACAATTATGAACCTCTATTTACAAGACCATGTTGACAACTAGGACCTCTTT
CTGCTCAAACTGGAATTGCCGTTTAGATATGTGTGCTTCATTAAAAGAATTACTGCAAAATGGTATGAATGGACGTACCATATTGGGTAGTGCTTTATTA
GAAGATGAATTTACACCTTTTGATGTTGTTAGACAATGCTCAGGTGTTACTTTTCCAAAGTGCAGTGAAAAGAACAATCAAGGGTACACACCACTGTTGT
TACTCACAATTTTGACTTCACTTTTAGTTTAGTCCAGAGTACTCAATGGTCAATGGTTCTTGTTCTTTTTGTATGAAAATGCCTTTTTTACCTTTTGCTA
TGGGTATTATTGCTATGTCTGCTTTTGCAATGATGTTTGTCAAACATAAGCATGCATTTCTCTGTTTGTTTTTGTTACCTTCTTTGCCACTGTAGCTTAT
TTTAATATGGTCTATATGCCTGCTAGTTTGGGTGATGCGTATTATGACATGGTTGGATATGGTTGATACTAGTTTGTCCTGGTTTTAAGCTAAAAGACTG
TGTTATGTATGCATCAGCTGTAGTGTTACTAATCCTTATGACAGCAAGAACTGTGTATGATGATAGTGCTGGGGAGAGTGTGGACACTTATGAATGTCTT
GACACTCGTTTATAAAGTTTATTATGGTAATGCTTTAGAGATCAAGCCATTTCCATGTGGGCTCTTATAATCTTTGTTACTTCTAACTACTCAGGGTGTA
GTTACAACTGTCATGTTTTTGGCCAGAGGTATTGTTTTATGTGTGTTGAGTATTGCCCTATTTTCTTCATAACTGGTAATACACTTCAGTGTATAATGCT
AGTTTATTGTTTTCTTAGGCTATTTTTGTACTTGTTACTTTGGCCTCTTTGTTTACTCAACCGCTACTTTAGACTGACTCTTGGTGTTTATGATTACTTA
GTTTCTACACAGGAGTTTAGATATATGAATTCACAGGGACTACTCCACCCAAGAATAGCAAGATGCCTTCAAACTTCAACATTAAATTGTTGGTGTTGGT
GGCAAACCACTGTATCAAAGTAGCCACTGTACAGTCTAAAATGTCAGATGTAAAGTGCACATCAGTAGTCTTACTCTCAGTTTGCAACAACTCAGAGTAG
AATCATCATCTAAATTGTGGGCTCAATGTGTCCAGTTACACAATGACATTTCTTAGCTAAAGATACTACTGAAGCCTTTGAAAAAATGGTTTCACTACTT
TCTGTTGCTTTCCGCAGGGTGCTGTAGACATAAACAAGCTTTGTGAAGAAATGCTGGACAACAGGGCAACCTTACAAGCTATAGCCTCAGAGTTTAGTTT
CCATCATATGCAGCTTTTGCTACTGCTCAAGAAGCTTATGAGCAGGCTGTTGCTAATGGTGATTCTGAAGTTGTTCTTAAAAAGTTGAAGAAGTCTTTGA
ATGTGGCTAAATCTGAATTTGACCGTGATGCAGCCATGCAACGTAAGTTGGAAAAGATGGCTGATCAAGCTATGACCCAAATGTATAAACAGGCTAGATC
TGAGGACAAGAGGGCAAAAGTTACTAGTGCTATGCAGACAATGTTCACTATGCTTGGAAAGTTGGATAATGATGCACTCAACAACATTATCAACAATGCA
AGAGATGGTTGTGTTCCCTTGAACATAATACCCTTTACAACAGCAGCCAAACTAATGGTTGTCATACCAGACTATAACACATATAAAATACGTGTGATGG
TACAACATTTACTTATGCATCAGCATTGTGGGAAATCCAACAGGTTGTAGATGCAGATAGTAAAATTGTTCAACTTAGTGAAATTAGTATGGACAATTCC
TAATTTAGCATGGCCTCTTATTGTATGCTTCTAAGGGCCAATTCTGCTGTCAAATTACAGAATAATGAGCTTAGTCCTGTTGCACTACGACAGATGTCTT
GTGCTGCCGGTACTACACAAACTGCTTGCACTGATGACAATGCGTTAGCTTACTACAACACAACAAAGGGAGGTAGGTTTTGTACTTGCACTGTTATCCG
ATTTACAGGATTTGAAATGGGCTAGATTCCCTAAGAGTGATGGAACTGGTACTATCTATACAGAACTGGATCACCTTGTAGGTTTGTTACAGACATCCTA
AAGGTCCTAAAGTGAAGTATTTATACTTTATTAAAGGATTAAACAACCTAAATAGAGGTATGGTACTTGGTAGTTTAGCTGCCACAGTACGTCTACAAGC
TGGTAATGCAACAGAAGTGCCTGCCAATTCAACTGTATTATATCTTTCTGTGCTTTGCTGTAGATGCTGCTAAAGCTTACAAAGATTATCTAGCTAGTGG
GGACAACCAATCACTAATTGTGTTAAGATGTTGTGTACACACTGGTACTGGTCAGGCAATAACAGTTACACCGGAAGCCAATATGGATCAAGAATCCTTT
GGTGGTGCATCGTGTTGTCTGTACTGCCGTTGCCACATAGATCATCCAAATCCTAAAGGATTGTGACTTAAAAGGTAAGTATGTACAAAATACCTACAAC
TTGTGCTAATGACCCTGTGGGTTTTACACTTTAAAACACAGTCTGTACCGTTCTGCGGTATGTGGAAAGGTTATGGCTGTAGTTGTGATCAACTCCGCGA
ACCCATGCTTCAGTCAGCTGATGCACAATCGTTTTTAAACGGGTTTGCGGTGTAAGTGCAGCCCGTTTACACCGTGCGGCACAGGCACTAGTACTGATGT
CGTATACAGGGCTTTTGACATACAATGATAAAGTAGCTGGTTTTGCTAAATTCCTAAAACTAATTGTTGTCGCTTCCAAGAAAAGGACGAAGATGACAAT
TTAATTGATCTTACTTTGTAGTTTAAGAGACACACTTTCTCTAACTACCAACATGAAGAAACAATTTATAATTTACTTAAGGATTGTCCAGCTGTTGCTA
AACATGACTTCTTTAAGTTTAGAATAGACGGTGACATGGTACCACATATATCACGTCAACGTCTTACTAAATACAATGGCAGACCTCGTCTATGCTTTAA
GGCATTTTGATGAAGGTAATTGTGACACATTAAAGAAATACTTGTCACATACAATTGTTGTGATGATGATTATTTCAATAAAAGGACTGGTATGATTTTG
TAGAAAACCCAGATATATTACGCGTATACGCCAACTTAGGTGAACGTGTACGCCAAGCTTTGTTAAAAACAGTACAATTGTGATGCCATGCGAAATGCTG
GTATTGTTGGTGTACTGACATAAGATAATCAAGATTTCAATGGTAACTGGTATGATTTCGGTGATTTCATACAAACCACGCCAGGTAGTGGAGTTCCTGT
TGTAGATTCTTATTATTCATTGTTAATGCCTATATTAACCTTGACCAGGGCTAATTGCAGAGTCACATGTTGACACTGACTTAACAAAGCCTTACATTAA
GTGGGATTTGTTAAAAAATGACTTCACGGAAGAGAGGTTAAAACTCTTTGACCGTTATTTTAAATTGGGATCAGACATACCACCCAAATTGTGTTAACTG
TTTGGATGACAGATGCATTCTGCATTGTGCAAACTTTAATGTTTTATTCTCTACAGTGTTCCCACCTACAAGTTTTGGACCACTAGTGAGAAAAATTATT
TGTTGATGGTGTTCCATTTGTAGTTTCAACTGGATACCATTTCAGAGAGCTAGGTGTGTTGTACATAATCAGGATGTAAACTTACATAGCTCTAGACTTA
GTTTAAGGAATTACTTGTGTATGCTGCTGACCCTGCTATGCACGCTGCTTCTGGTAATCTATACTAGATAAACGCACTACGTGTTTTCAGTAGCTGCACT
TACTAACAATGTTGCTTTTCAAACTGTCAAACCCGGTAATTTTAACAAAGACTTCTATGACTTTGCTGTGTCTAAGGGTTTTCTAAGGAAGGAAGTTCTG
TTGAATTAAAACACTTCTCTTTTTTGCTCAGGATGGTAATGCTGCTATCAGCGATTATGACTACTATCGTTATAATCTACCAACAATGTGTGATATCAGA
CAACTACTATTTGTAGTTGAAGTTGTTGATAAGTACTTTGATTGTTACGATGGTGGCTGTATTAATGCTAACCAAGTCATCGTCAACAACCTAGACAAAT
CAGCTGGTTTTCCATTTAATAAATGGGGGTAAGGCTAGACTTTATTATGATTCAATGAGTTATGAGGATCAAGATGCACTTTCGCATATAAAACGTAATG
TCATCCCTACTATAACTCAAATGAATCTTAAGTATGCCATTAGTGCAAAGAATAGAGCTCGCACCGTAGCTGGTGTCTCTATCTGTAGTACTATGACCAA
TAGACAGTTCATCAAAAATTATTGAAATCAATAGCCGCCACTAGAGGAGCTACTGTATAGTAATTGGAACAAGCAAATTCTATGGTGGTTGGCACAACAT
GTTAAAAACTGTTTATAGTGATGTAGAAAACCCACCTTATGGGTTGGGATTATCCTAAATGTGATAGAGCCATGCCTAACATGTCAAAGAATTATGGCCT
CACTTGTTCTTGCTCGCAAACATACAACGTGTTGTAGCTTGTCACACCGTTTCTATAGATTAGCTAATGAGTGTGCTCAAGTATTGAGTGAAATGGTCAT
GTGTGGCGGTTCACTATATGTTAAACCAGGTGGAACCTCATCAGGAGATGCCACAACTGCTTATGCTAATAGTGTTTTTAACATTTGTCAAGCTGTCACG
GCCAATGTTAATGCACTTTTATCTACTGATGGTAACAAAATTGCCGATAAGTATGTCCGCAATTTACAACACAGACTTATGAGTGTCTATAGAAATAGAG
ATGTTGACACAGACTTTGAATGAGTTTACGCATATTTGCGTAAACATTTCTCAATGATGATACTCTTGACGATGCTGTTGTGTTTCAATAGCACTTATGC
ATTCAAGGTCTAGTGGCTAGCATAAAGAACTTTAAGTCAGTTCTTTATTAAAAAAATGTTTTTATGTCTGAAGCAAAATGTTGGACTGAGACTGACCTTA
CTAAAGGACCTCATGAATTTTGCTCTCAACATACAATGCTAGTTAAACAGGGTGATGATTATGTGTACCTTCCTTACCCAGATCCATCAAGAATCCTAGG
GGCCGGCTGTTTTTGTAGATGATATCGTAAAAACAGATGGTACACTTATGATTGAACGGTTCGTGTCTTTAGCTATAGATGCTTACCCACACTAAACATC
CTAATCGGGAGTATGCTGATGTCTTTCATTTGTACTTACAATACATAAGAAAGCTACATGATGAGTTACAGGACACATGTTAGACATGTATTCTGTTATG
CTTACTAATGATACACTTCAAGGTATTGGGAACCTGAGTTTTATGAGGCTATGTACACACCGCATACAGTCTTACAGGCTGTTGGGGCTTGTGTTTTTTT
GCAATTCACAGACTTCATTAAGATGTGGTGCTTGCATACGTAGACCATTCTTATGTTGTAAATGCTGTTACGACCATGTCATATCAACATCACATAAATT
AGTCTTGTCTGTTAATCCGTATGTTTGCAATGCTCCAGGTTGTGATGTCACAGATGTGACTCAACTTTACTTAGGAGGTATGAGCTATTATTGTAAATTT
TCCTACATAAACCACCCCATTAGTTTTCCATTGTGTGCTAATGGACAAGTTTTTGGTTTATAAAAAATACATGTGTTGGTAGCGATAATGTTACTGACTT
TAATGCAATTGCAACATGTGACTGGACAAATGCTGGTGATTACATTTTTAGCTAACACCTGTACTGAAAGACTCAAGCTTTGCAGCAGAAACGCTCAAAG
CTACTGAGGAGACATTTAAACTGTTCTATGGTATTGCTACTGTACGTGAAGTGCTGTCTGACAGAGAATTACATCATGGGAAGTTGGTAAACCTAGACCA
CCACTTAACCGAAATTATGTCTTTACTGGTTATCGTGTAACTAAAAACAGTAAAGTACAAATAGGAGAGTACACCTTTGAAAAAGGTGACTATGGTGATG
CTGTTGTTTACCGAGGTACAACAACTTACAAATTAAATGTTGGTGATTATTTTGTGCTGACATCACATACAGTAATGCCATTAAGTGCACCTACACTAGT
GCCACAAGAGCACTATGTTAGAATTACTGGCTTATACCCAACACTCAATATCTCAGATGAGTTTTTAGCAATGTTGCAAATTATCAAAAGGTTGGTATGC
AAAAGTATTTTACACTCCAGGTCACCTGGTACTGGTAAGAGTCATTTTGCTATTGGCCTAGCTCTTCTACTACCTTCTGCTCGCATAGTGTATACAGCTT
GCTCATGCCGCTGTTGATGCACTATGTGAGAAGGCATTAAAATATTTGCCTATAGATAAATGTAGTAGAATTATACCCGATGTGCTCGTGTAGAGTGTTT
TGATAAATTCAAAGTGAATTCAACATTAGAACAGTATGTCTTTTGTACTGTAAATGCATTGCCTGAGACGACAGCAGATATAGTTGTCTTTGATGAAATT
TTCAATGGCCACAAATTATGATTTGAGTGTTGTCAATGCCAGATTACGTGCTAAGCACTATGTGTACATTGGCGACCCTGCTCAATTACCTGCACCACGC
ACATTGCTATCTAAGGGCACACTAGAACCAGAATATTCAATTCAGTGTGTAGACTTATGAAACTATAGGTCCAGACATGTTCGGAACTTGTCGGCGTTGT
CCTGCTGAAATTGTTGACACTGTGAGTGCTTTGGTTTATGATAATAAGCTTAAAGCACATAAAGACAATCAGCTCAATGCTTTAAAATGTTTTATAAGGG
TGTTATCACGCATGATGTTTTCATCTGCAATTAACAGGCCACAAATAGGCGTGGTAAGAGAATTCCTTACACGTAACCCTTGCTTGGAGAAAAGCTGTCT
TTATTTCACCTTATAATTCACAGAATGCTGTAGCCTTCAAAGATTGGGACTACCAACTCAAACTGTTGATTCATCACAGGGCTCAGAATATGACTATGTC
ATATTTCACTCAAACCACTGAAACAGCTCACTCTTGTAATGTAAACAGATTTAATGTTGCTATTACCAGAGCAAAAGTAGGCATACTTTGCATAATGTCT
GATAGAGACCTTTTATGACAAGTTGCAATTTACAAGTCTGAAATTCCACGTAGGAATGTGGCAACTTTACAAGCTGAAAATGTAACAGGACTCTTTAAAG
ATTGTAGTAAGGTAATCACTGGGTTACATCCTACACAGGCACCTACACACCTCAGTGTTGACACTAAATTCAAACTGAAGGTTTATGTGTTGACATACCT
GGCATACCTAAGGACATGACCTATAGAAGACTCATCTCTATGATGGGTTTTAAAATGAATTATCAAGTTAATGGTTACCCTACATGTTTCGTTCACCCGC
GAAGAAGCTATAAGACATGTACGTGCATGGATTGGCTTCGATGTCGAGGGTGTCATGCTACTAGAGAAGCTGTTGGTACCAATTTACCTTTACAGCTGTT
TTACAGGTGTTAACCTAGTTGCTGTACCTACAGGTTATGTTGATACACCTAATAATACAGATTTTTCCAGAGTTAGTGCTAAACCACCGCCTGGAGATCA
ATTTAAACACCTCATACCACTTATGTACAAAGGACTTCCTTGGAATGTAGTGCGTATAAAGATTGTACAAATGTTAAGTGACACACTTAAAATCTCTGAC
AGAGTCGTATTTGTCTTATGGGCACATGGCTTTGAGTTGACATCTATGAAGTATTTTGTGAAAATAGGACCTGAGCGCACCTGTTGTCTATGTGATAGAC
GTGCCACATGCTTTTCCACTGCTTCAGACACTTATGCCTGTTGGCATCATTCTATTGGATTTGATTACGTCTATAATCCGTTTTATGATTGATGTTCAAC
AATGGGGTTTTACAGGTAACCTACAAAGCAACCATGATCTGTATTGTCAAGTCCATGGTAATGCACATGTAGCTAGTTGTGATGCAATCATGACTAGGTG
TCTAGCTGTCCACGAGTGCTTTGTTAAGCGTGTTGACTGGACTATTGAATATCCTATAATTGGTGATGAACTGAAGATTAATGCGGCTTGTAGAAAGGTT
CAACACATGGTTGTTAAAGCTGCATTATTAGCAGACAAATTCCCAGTTCACGACATTGGTAACCCTAAAGCTATTAAGTGTGTACCTTCAAGCTGATGTA
GAATGGAAGTTCTATGATGCACAGCCTTGTAGTGACAAGCTTATAAAATAGAAGAATTATTCTATTCTTATGCCACACATTCTGACAAATTCACAGATGG
TGTATGCCTATTTTGGAATTGCAATGTCGATAGATATCCTGCTAATTCCATTGTTTGTAGATTTGACACTAGAGTGCTATCTAACCTTAACTTGCCTGGT
TGTGATGGTGGCAGTTTGTATGTAAATAAACATGCATTCCACACACCAGCTTTTGATAAAAGTGCTTTTGTTAATTTAAAACAATTACCATTTTATTACT
TTGACAGTCCATGTGAGTCTCATGGAAACAAGTAGTGTCAGATATAGATTATGTACCACTAAAGTCTGCTACGTGTATAACACGTTGCAATAGGTGGTGC
TGTCTGTAGATATCATGCTAATGAGTACAGATTGTATCTTCGATGCTTATAACATGATGATTTCAGCTGGCTGGCTTTAGCTTGTGGGTTTACAAACAAT
TTGATACTTATAACCTCTGGAACACTTTTACAAGACTTCAGAGTTTAGAAAATGTGGCTTTTAATGTTGTAAATAAGGGACACTTTGATGGACAACAGGG
TGAAGTACCAGTTTTCTATCATTAATAACACTGTTTACACAAAAGTTGATGGTGTTGATGTAGAATTGTTTGAAAATAAAACAACATTACCTGTTAATGT
AGCATTTGAGCTTTGGGCTAAGCGCAACATTAAACCAGTACCAGAGGTGAAAATACTCAATAATTTGGGTGTGGACATTGCTGCTAATACTGTGATCATG
GGACTACAAAAGAGATGCTCCAGCACATATATCTACTATTGGTGTTTGTTCTATGACTGACATAGCCAAGAAACCAACTGAAACGATTGTGTGCACCACT
CACTGTTTTTTGATGGTAGAGTTGATGGTTTCAAGTAGACTTATTTAGAAATGCCCGTAATGGTGTTCTTATTACAGAAGGTAGTGTTAAAGGTTTACAA
CCATCTGTAGGTCCCAAACAAGCTAGTCTTAATGGAGTCACATTAATTGGAGAAGCCGTAAAAACACAGTTCAATTATTATAGAAAAGTTGATGGTGTTG
TCCAACAATTACCTGAAACTTACTTTACTCAGAGTAGAAATTTACAAGAATTTAAACCCAGGAGTCAAATGGAAATTGATTTCTTAGAATTAGCTATAGA
TGAATTCATTGAACGGTATAAATTAGAAGGCTATGCCTTCGAACATATCGTTTATAGAGATTTTAGTCATAGTCAGTTAGGTGGTTTACATCTACTGATT
GGACTAGCTAAACGTTTTAAGGAATCACCTTTTGAATTAGAAGATTTTATTCCTATGGACAGTACAGTTAAAACTATATTTCATAACAGATGCGCAAACA
GGTTCATCTAAGTGTGTGTGTTCTGTTATTGATTTATTACTTGATGATTTTGTTGAAATAATAAAATCCCAAGATTTATCTGTAGTTCTAAGGTTGTCAA
AGTGACTATTGACTATACAGAAATTTCATTTATGCTTTGGTGTAAAGATGGCCATGTAGAAACATTTTACCCAAAATTACAATTTAGTCAAGCGTGGCAA
CCGGGTGTTGCTATGCCTAATTCTACAAATGCAAAGAATGCTATTAGAAAAGTGTGACCTTCAAAATTATGGTGATAGTGCAACATTACCTAAAGGCATA
ATGATGAATGTCGCAAAATATACTCAACTGTGTCAATATTTAAACACATTAACATTAGCTGTACCCTATAATATGAGAGTTATACATTTTGGTGCTGGTC
TGATAAAGGAGTTGCACCAGGTACAGCTGTTTAAGACAGTGGTTGCCTACGGGTACGCTGCTTGTCGATTCAGATCTTAATGACTTGTCTGATGCAGATT
CAACTTTGATTGGTGATTGTGCAACTGTACATACAGCTAATAAATGGGATCTCATTATTAGTGATATGTACGACCCTAAGACTAAAATGGCAAAAGAAAA
TGACTCTAAAGAGGGTTTTTCACTTACATTTGTGGGTTTATACAACAAAAGCTAGCTCTTGGAGGTTCCGTGGCTATAAAGATAACAGAACATTCTTGGA
ATGCTGATTTTTATAAGCTCATGGGACACTTCGCATGGTGGACAGCCTTTGTTACTAATGTGAATGCGTCATCATCTGAAGCATTTTTAATTGGATGTAA
TTATCTTGGCAAACCACGCGAACAAATAGATGGTTATGTCATGCATGCAAATTACATATTTTGGAGGAATACAAATCCAATTCAGTTGTCTTCCTATTTT
ATTTGACATGAGTAAATTTCCCCTTAAATTAAGGGTACTGCTGTTATGTCTTTAAAAGAAGGTCAAATCAATGATATGATTTTATCTCTTAGTAAAGGTA
GACTTATAATTAGAGAAAACAACAGAGTTGTTATTTCTAGTGATGTCTTGTTAACAACTAAACGAACAATGTTTGTTTTTTTTGTTTTATTGCCACTAGT
CTTCTAGTCAGTGTGTTAATCTTACAACCAGAAACAATTACCCCTGCATACACTAATTCTTTCACACGTGGTGTTTATTACCCTGACAAAGTTTTCAGAT
CCTCAGTTTTACATTCAACTCAGGACTTGTCTTTACCTTTTTTTCCAATGTTACTTGGTTTCCATGCTATACATGTCTTGGGACCAATGGTACTAAGAGG
TTTGATAAACCCTGTCCTACCATTTAATGATGGTGTTTATTTTGCTTCCACTGAGAAGTCTAACATAATAAGAGGCTGGATTTTTGGTACTACTTTAGAT
TCGAAGACCCAGTCCCTACTTATTGTTAATAACGCTACTAATGTTGTTATTAAAGTCTGTGAATTTCAATTTTGTAATGATCCATTTTTGGGTGTTTATT
ACCACAAAACAACAAAAGTTGGATGGAAAAGTGAGTTCAGAGTTTATTCTAGTGCGAATAATTGCACTTTTGAATATGTCTCAGCCTTTCTTATGGACCT
TGAAGGAAACAGGGTAATTTCAAAAAAATCTTTAGGGAATTTGTGTTTAAGAATATTGATGGTTATTTTTAAAATATATTAAGCACACGCCTATTAATTT
AGTGCGTGATCTCCCTCAGGTTTTTCGGCTTTAGAACCATTGGTAGATTTGCCAATAGGTATTAACATCACTGGTTTTCAAACTTTACTTGCTTTACATA
GACGTTATTTGACTCCTGGTGATTTTTTTCAGGTTGGACAGCTGGTGCTGCAGCTTATTATGTGGGTTATCTTCAACCTAGGACTTTCTATTAAAATAAT
GAAAAAATGGAACCATTACAGATGCTGTAGACTGTGCACTTGACCTCTCTCAGAAACAAAGTGTACGTTGAAATCCACTGTAGAAAAGGAATTTATCAAA
CTTCTAACTTTAGAGTCCAACCAACAGAATCTATTGTTAGATTTCCTAATATTACAAACTTGTGCCCTTTTGGGTGAAGTTTTAACGCCACCAGATTTGC
ATCTGTTTATGTTTTGAACAGGAAGAGAATCAGCAACTGTGTTGCTGATTATTCTGTCCTATAATTCCGCATCATTTTCCACTTTTAAGTGTTATGGAGT
GTCTCCTACTAAATTAAATGATCTCTGCTTTACTAATGTCTATGCAGATTCATTTGTAATTAGAGGTGATGAAGTCAGACAAATCGCTCCAGGCAAACTG
GAAAGATTGCTGATTATAATTATAAATTACCAGATGATTTTACAGGCTGCGTTATAGCTTGGAATTCTAACAATCTTGATTCTAAGGTTGGTGGTAATTA
TAATTACCTGTATAGATTGTTTAGGAAGTCTAATCTCAAACCTTTTGAGAGAGATATTTCAACTGAAATCTATCAGGCCGGTAGCACACCTTGTAATGGT
GTTGAAGGTTTTAATTGTTACTTTCTCAATCATATGGTTTCCAACCCACTAATGGTGTTGGTTACCAACCATACAGAGTAGTAGTACTTCTTTTGAACTT
CTACATGCACCAGCAACTGTTTGTGGACCTAAAAGTCTACTAATTTGGTTAAAAACAAATGTGTCAATTCAACTCAATGGTTTAACAGGCACAGGTGTTC
TTACTGAGTCTAACAAAAAGTTTCTGCCTTCCAACAATTTGGCAGAGACATTGCTGACACTACTGATGCTGTCCGTGATCCACAGACACTTGAGATTTGA
CATTACACCATGTTCTTTGGTGGTGTCAGTGTTATAACACCAGGAACAATACTTTAACCAGGTTGCTGTTCTTTATCAGGATGTTAACTGCACAGAAGTC
CCTGTTGCTATTCATGCAGATCAACTTACTCCTACTTGGCGTGTTTATTCTACAGGTTTTAATGTTTTCAAACACGTGCAGGCTGTTTAATAGGGGCTGA
ACATGTACAACAACTCATATGAGTGTGACATACCCATTGGTGCAGGTATATGCGCTAGTTATCAGACTCAGACTAATTCTCCATAGCGGGCACGTAGTGT
AGCTAGTCAATCCATCATTGCCTACACTATGTCACTTGGTGCAGAAAAATTCAGTTGCTTACTCTAATAACTCTATTGCCATACCCACAAATTTTACTAT
TAGTGTTACCACAGAAATTCTACCAGTGTCTATGACCAAGACATCAGTAGATTGTACAATGTACATTTGTGGTGATTCAACTGAATGCAGCAATTTTTGT
TGCAATATGGCAGTTTTTGTACACAATTAAACCGTGCTTTAACTGGAAATAGCTGTTGAACAAGACAAAACACACCCAAGAAGTTTTTGCACAAGTCAAA
CAAATTTACAAACACCACCAATTAAAGATTTTGGTGGTTTAATTTTTTCACAAATATTACCAGATCCATCAAAACCAAGCAAGAGGTCATTTATTGAAGA
TCTACTTTTCAACAAAGTGACACTTGCAGATGCTGGCTTCATCAAACAATATGGTGATTGCCTTGGTGATATTGCTGCTAGAGACCTCATTTGTGCACAA
AAGTTTAACGGCCTACTGTTTTGCCACCTTTGCTCACAGATGAAATGATTGCTCAATACACTTTGCACTGTTAGCGGGTACAATCACTTCTGGTTGGACC
TTGGTGCAGGTGCTGCATTACAAATACCATTTGCTATGCAAATGGCTTATAGGTTTAATGGTATTGGAGTTACACAGAATGTTCTCTATGAGAACCAAAA
TTGATTGCCAACCAATTTAATAGTGCTATTGGCAAAATTCAAGACTCACTTTCTTCCACAGCAAGTGCACTTGGAAAACTCAAGATGTGGTTATCAAATG
CACAAGCTTTAAACACGCTTGTTAAACAACTTAGCTCCCAATTTGGTGCAATTTCAAGTGTTTTAAATGATATCCTTTCACGTCTTGACAAAGTTGAGGC
TGAAGTGCAAATTGATAGGTTGATCACAGGCAGACTTCAAAGTTTGCAGACATATGTGACTCAACAATTAATTAGAGCTGCAGAAATCAGAGCTTCTGCT
AATCTTGCTGTTACTAAAATGTCAGAGTGTGTACTTGGACAATCAAAAAGAGTTGATTTTTGCGTGGAAAGGGCTATCATTTATGTCCCTTCCCTCAGTC
AGCACCTCATGGTGTAGTCTTCTTGCATGTGACTTATGTCCCTGCACAAGAAAAGAACTTCACAACTGCTCCTGCCATTTGTCATGATGGAAAAGCACAC
TTCTCCTCGTGAAGGTGTCTTTGTTTCAAATGGCACACACTGGTTTGTAACACAAAGGAATTTTTATGAACCACAAATCATTACTACAGACAACACATTT
GTGTCTGGTAACTGTGATGTTGTAATAGGAATTGTCAACAACACAGTTTATGATCCTCTGCAACCTGAATTAGACTCATTCAAGGAGGAGTTAGATAAAT
ATTTTAAGAATCATACATCACCAGATGTTGATTTAGGTGACATCTGGCATTAATGCTTCAGTTGTAAACATTCAAAAAGAATTGACCGCCTCAATGAGGT
TGCCAAGAATTTAAATGAATCTCATCGATCTCCAAGAACTTGGAAAGTATGAGCAGTATATAAAATGGCCATGGTACATTTGGCTAGGTTTATAGCTGGC
TTGATTGCCATAGTAATGGTGACAATTATCTTTTGCTGTATGACCAGTTGCTGTAGTTGTCTCAAGGGCTGTTCTTGTGGATCCTGCTGCAAATTTGATG
AAGACGATTACTGAGCCAGTGCTCAAAGGAGTCAAATTACATTACACATAAACGAACTTATGGATTTGTTTATGAGAATCTCACAATTGGAACTGTAACT
TTGAAGCAAGGTGAAATCAAGGATGCTATTCCTTTCAGATTTTGTTCGCGCTACTGCAACGATACCGATACAAGCCTTCACTCCCTTTCGGATGGCTTAT
TGTTGGCGTTGCACTTCTTGCTGTTTTCAGAGCGCTTCCAAAATCATCAACCCTCAAAAGAGATGGCAACTAGCACTCCAAAGGGTGTTCATTCTTTGTT
TGCAACTTGCTGTTGTTGTTTGTAACAGTTTACTTACACCTTTTGCTCGTTGCTGCTGGCCTTGAAGCCCCCTTTCTATCTTTATGCTATAGTCTACTTC
TTGCAGAGTATAAACTTTTGTAAGAATAATAATGAGGCTTTGGCTTTGCTGGAAATGCCGTTCCAAAAACCCACTTTATGATGCCAACTATTTTCTTTGC
TGGCATACTAATTGTTACGACTATTGTATACCTTACAATAGTGTAACTTCAATTGTCATTACTTTCAGGTGATGGCACAACAAGTCCTATTTTGAACATG
ACTACCAGATTGGTGGTTATACTGAAAAATGGGAATCTGGAGTAAAAGACTGTGTTGTATTACACAGTTACTTTCATTTCAGACTATTACCAGCTGTACT
CAACTCAATTGAGTACAGACACTGGTGTTGAACATGTTACCTTCTTCATCTACAATAAAATTGTTGATGAGCCTGAAGAACATGTCCAAATTCACAATCG
ACGGTTCATCCGGAGTTGTTAATCCAGTAATGGAACCAATTTATGATGAACCGACGACGACTACTAGCGTGCCTTTGTAAGCACAAGCTGATGAGTACGA
ACTTATGTACTCATTCGTTAGAAGAGACAGGTACGTTAATAGTTAATAGCGTACTTCTTTCTTGCTTTCGTGGTATTCTGCTAGTTACACTAGCCATCCT
ACTGCGCTCGATTGTGTGCGTACTGCTGCAATATTGTTAACGTGAGTCTTGTAAAACCCTCTTTTACGTTTACTCGTGTTAAAAATCTGAATTTTCTAGA
GTTCCTGATTTCTGGTCTAAACGAACTAAATATTATATTAGTTTCTTCTGTTTGGAACTTAATTTTAGCCATGGCAGATTCCAACGGTACTATTACCGTT
GAAGAGCTTAAAAAGCTCTGAACAATGGAACCTAGTAATAGGTTTCCTATTCCTTACATGGATTTGTCTTCTACAATTTGCCTATGCCAACAGGAATAGG
TTTTTTGTATATAATTAAGTTAATTTTCCTTTGGCTGTTATGGCCAGTAACTTTAGCTTGTTTTGTGCTTGCTGCTGTTTACAGAATAAATTGGATCACC
GGTGGAATTGCTATCGCAATGGCTTGTTTGTAGGCTTGATGTGGCTCAGCTACTTCATCATGCTTCTTTCAGACTGTTTGCGCGTACGCGTTCCATGTGG
TCATTCAATCCAGAAACTAACATTCTTTCTCAACGTGCCACTCCATGGCACTATTCTGACCAGACCGCTTTAAGAAAGTGAACTCGTAATCGGAGCTGTG
ATCCTCGTGGACATCTTCGTATTGCTGGACACCATCTAGGACGCTGTGACATCAAGGACCTGCCTAAAGAAATCACTGTTGCTACATCACGAACGCTTTC
TTATTACAAATTGGGAGCTCGCAGCGTGTAGCAGGTGACTCAGGTTTGCTGCATACAGTCGCTACAGGATTGGCAACTATAAATTAAACACAGACCATTC
CAGTAGCAGTGACAATATTGCTTTTGCTTGTACAGTAAGTGACAACAGATGTTTCATCTCGTTGACTTTCAGGTTACTATAGCAGAGATATTAATAATTT
ATGAGGACTTTTAAAGTTTCCATTTGGAATCTTGATTACATCATAAACCTCAATTAAAAATTTATCTAAGGTACTAACTGAATAAATATTTCTCAATTAG
ATGAAGAGCAACCAATGGAGATTGATTAAACGAACATGAAAATTATTTTTTCTTGGCACTGATAACACTCGCTACTCTGTGAGCTTTATCACTACCAAGA
GTGTGTTAGAGGTACAACAGTACTTTAAAAGAACCTTGCTCTTCTGGAACATACGAGGGCAATTCACCATTCATCCTCTAGCTGATAACAAATTTGCACT
GACTTGCTTTAGCACTCAATTTGCTTTTGCTTGTCCTGACGGCGTAAACACGTCATATCAGTTACGTGCCAGATCAGTTTTCACCTAAACTGTCATCAGA
CAAGAGGAAGTCAAGAACTTTACTCCAATTTTTTATTGTTGCGGCAATAGTGTTTATAACACTTTGTCACACTCAAAGAAAGACAGAATGATTGAACTTT
CATTAATTGACTTTTATTTGTGCTTTTTAGCCTTTCTGCTATTCCTTGTTTTAATTATGCTTATTATCTTTGGTTCTTCTTGAACTGCAAGATCATAATG
AAACTTGTCACGCCTAAACGAACATGAAATTTTTGTTTTCTTAGGAATTATTTACAACTGTAGCTGCATTTCACCAAGAATGTGTTTACAGTCTATGTAC
TCAACATCAACCATATGTAGTTGATGACCCGTGTCCTATTCACACTTCTATTCTTAAATGGTATATTAGAGTAGGAGCTAGAAAATCAGCACCTTTAATT
GAATTGTGCGTGGATGAGGCTGGTTCTAAATCACCCATTCAGTACATCGATATCGGTAATTATACAGTTTCCTGTTTACAATTAATTGCCAGGAACCTAA
ATTGGGTAGTCTGTAGTGCGTTGTTCGTTCTATGAAGACTTTTTAGAGTATCATGACGTTCGTGTTGTTTTTAGATTTCATCTAAACGAACAAACTAAAA
TGTCTGATAATGGACCCAAAATCAGCGAAATGCACCCCGCATTACGTTTGGTGGACCCTCAGATTCAACTGGCAGTAACCAGAATGGAGAACGCAGTGGG
GCGCGATCAAACAACGTCGGCCCCAAGGTTTACCCAATAATACTGCGTCTTGGTTCACCGCTTCATCATTCAACATGGCAAGGAAGACCTTAAATTCCCT
CGAGGACAAGGCGTTCCAATTAACACCAATAGCAGTCCAGATGACCAAATTGGCTACTACCGAAGAGCTACCAGACGAATCGTGGTGGTGACGGTAAAAT
GAAAGATTCAGTCCAAGATGGTATTTTACTACCTAGGAACTGGGCCAGAAGCTGGACTTCCCTATGGTGCTAACAAAGACGGCATCATATGGGTTGCAAC
TGAGGAGCCTTGAATACACCAAAAGATCATTGGCACCCGCAATCCTGCTAACAATGCTGCAATCGTGCTACAACTTCCTCAAGGAACAACATTGCCAAAG
GCTCACTACGCAGAAGGGAGCAGAGGCGGCAGTCAAGCCTCTTCTCGTTCCTCATCACGTAGTCGCAACAGTTTAAGAAATTTCAACCCAGGCAGCAGTA
GGGGAACTTCTCCTGCTAGAATGGCTGGCAATGGCGGTGATGCTGCTTACTTGCTTTGCTGCTGCTTGACAGATTGAACCAGCTTGAGAGCAAAATGTCT
GGTAAAGGCCAACAACAACAAGGCCAAACTGTCACTAAGAAATTGCTGCTGAGGCTTCTAAGAAGCCTGGCAAAACGTACTGCCACTAAAGCATACAATG
TAACACAAGCTTCTGCAGACGTGGTCCAGAACAAACCCAAGGAAATTTTGGGGACCAGGAACTAATCAGACAAGGAACTGATTACAAACATTGGCCGCAA
ATTGCACAATTTGCCCCAGCGCTTCAGCGTTCGGAATGTCGCGCATTGGCATGGAAGTCACACCTCGGGAACGTGGTTGACCTACACAGGTGCCATCAAA
TTGGATGACAAAGATCCAAATTACAAAAGATCAAGTCATTTTGCTGAATAAGCATATTGACGCATACAAAACATTCCCACCAACAGAGCCTAAAAAGGAC
AAAAAGAAGAAGGCTGATGAAAACTCAAGCCTTACCGCAGAGACAGAAGAAACAGCAAACTGTGACTCTTTTCCTGCTGCAGATTTGGATGATTTTCCAA
ACAATTGCAACAATCCATGAGCAGTGCTGACTCAACTCAGGCCTAAACTCATGCAGACCACAAAGGCAGATGGGCTATATAAACGTTTTCGCTTTTCCGT
TTACGATATAGTCTACTCTGTGCAGAATGAATTCTCGTAACTACATAGCACAAGTAGATGTAGTTAATTTTAATCTCACATAGCAATCTTTAATCAGTGT
GTAACATTAGGGAGGACTTGAAAGAGCCACCACATTTCACCGAGGCCACGTCGGAGTACGATCGAGTGTACAGTGAACAATGCTAGGGAGAGAGCTGCCT
ATATGGAAGAGCCCTAATGTGTAAAATTAATTTTAGTAGTGCTATCCCATGTGATTTTTAATAGCTTTAGGAGAATGACAGC
>09e4271c-7432-4951-b3e9-968719061ce1|7
AATTAGATGAAGAGCAACCAATGGAGATTGATTAAACGAACATGAAAATTATTTTCTTGGCACTGATAACACTTCATTCTGTGAGCTTTATCACTACCAA
AGAGTGTGTTAGAGGTACAACAGTACTTTTAAAAGAACCTTGCTTACTGGAACATACGAGGGCAATTCACCATTTCATCCTCTAGCTGATAACAAATTTG
CACTGACTTGCTTTAGCACTCAATTTGCTTTTGCTTGTCCTGACGGCGTAAAACACGTCTATCAGTTACGTGCCAGATCAGTTTCACCTAAACTGTTCAT
CAGACAAGAGGAAGTTCAAGAACTTTACTCTCCATTTTTTATTGTTGCGGCAATAGTGTTTATAACACTTTGCTCACACTCAAAAGAAAGACAGAATGAT
TGAACTTTCATTAATTGACTTCTATTTGTGCTTTTTTTAGCCTTTCTGCTATTCCTTGTTTTAATTATGCTTATTATCTTTTGGTTTCACTTGAACTGCA
AGATCATAATGAAACTTGTCACGCCTAAACGAACATGAAATTTCTTGTTTCTTAGGAATATTACAACTGTAGCTGCATTTCACCAAGAATGTAGTTTACA
GATATGTACTCAACATCAACCATATGTAGTTGATGACCCGTGTCCTATTCACTTCTATTCTAAATGGTATATTAGAGTAGGAGCTAGAAAATCAGCACCT
TTAATTGAATTGTGCGTGGATGAGGCTGGTTCTAAATCACCCATTCAGTACATCGATATCGGTAATTATACAGTTTCCTGTTTACCTTTTACAATTAATT
GCCAGGAACCTAAATTGGGTAGTCTTGTAGTGCGTTGTTCGCTCTATGAAGACTTTTTAGAGTATCATGACGTTCGTGTTGTTTTAGATTTCATCTAAAC
GAACAAACTAAAATGTCTGATAATGGACCCCAAAATCAGCGAATGCACCCCGCATTACGTTTGGTGGACCTCAGATTCAACTGGCAGTAACCAGAAATGA
GAACGCAGTGGGGCGCGATCAAAACAACGTCGGCCCCAAGGTTTACCCAATAATACTGCGTCTTGGTTCACCCGCTCACTCATCATGGCAAGGAAGACCT
TAAATTCCCTCGAGGACAAGGCGTTCCAATTAACACCAATAGCAGTCCAGATGACCAAATTGGCTACTACCGAAGAGCTACCAGACGAATTCGTGGTGGT
GACGGTAAAATGAAAGATTCAGTCCAAGATGGTATTCTACTACCTAGGAACTGGGCCAGAAGCTGGACTTCCCTATGGTGCTAACAAAGACGGCATCATA
TGGGTTGCAACTGAGGAGCCTTGAATACACCAAAAGATCACATTGGCACCCGCAATCCTGCTAACAATGCTGCAATCGTGCAACAACTTCCAAGGAACAT
ATGCCAAAAGGCTTTATGCAGAAGGGAGCAGAGGCGGCAGTCAAGCCTCTCTCGTTCCTCATCACGTAGTCGCAACAGTTTAAGAAATTCAACTCCAGGC
AGCAGTAGGGGAACTTCTCCTGCTAGAATGGCTGGCAATGGCGGTGATGCTGCTCTTGCTTTTGCTGCTGCTTGACAGATTGAACCAGCTTGAGAGCAAA
ATGTCTGGTAAGGCCAACAACAACAAGGCCAAACTGTCACTAAGAATTATTGCTGAGGCTTCTAAGAAGCATGGCAAAACGTACTGCCACTAAAGCATAC
AATGTAACACAAGCTTCGGCAGACGTGGTCCAGAACAAACCCAAGGAAATTTTGGGGACCAGGAACTAATCAGACAAGGAACTGATTACAAACATTGGCC
GCAAATTGCACAATTTGCCCCAGCGCTTCAGCGTTTCGGAATGTCGCGCATTGGC
>624cc780-40bd-4275-9a3c-ab81f9990718|885
GATGGTATTTCTACTACCTAGGAACTGGGCCAGAAGCTGGACTTCCCTATGGTGCTAACAAAGACGGCATCATATGGGTTGCAACTGAGGGAGCCTTGAA
TACACCAAAAGATCACATTGGCACCCGCAATCCTGCTAACAATGCTGCAATCGTGCTACAACTTCCAAGGAACAACATTGCCAAAAGGCTTTTACGCAGA
AGGGAGCAGAGGCGGCAGTCAAGCCTCTTCTCGTTCCTCATCACGTAGTCGCAACAGTTTAAGAAATTCAACTCCAGGCAGCAGTAGGGGAACTTCTCCT
GCTAGAATGGCTGGCAATGGCGGTGATGCTGCTCTTGCTTTGCTGCTGCTTGACAGATTGAACCAGCTTGAGAGCAAAATGTCTGGTAAAGGCCAACAAC
AACAAGGCCAAACTGTCACTAAGAAATTGCTGCTGAGGCTTCTAAGAAGCCGGCAAAACGTACTGCCACTAAAGCATACAATGTAACACAAGCTTTCGGC
AGACGTGGTCCAGAACAAACCCAAGGAAATTTTGGGGACCAGGAACTAATCAGACAAGGAACTGATTACAAACATTGGCCGCAAATTGCACAATTTGCCC
CAGCGCTTCAGCGTTTTCGGAATGTCGCGCATTGGCATGGAAGTCACACCTCGGGAACGTGGTTGACCTACACAGGTGCCATCAAATTGGATGACAAAGA
TCCAAATTCAAAGATCAAGTCATTTTGCTGAATAAGCATTGACGCATACAAAACATTCCCACCAACAGAGCCTAAAAAGGACAAAAAGAAGAAGGCTGAT
GAAACTCAAGCCTTACCGCAGAGACAGAAGAAACAGCAAACTGTGACTCTTTTTCCTGCTGCAGATTTGGATGATTTCTCCAAACAATTGCAACAATCCA
TGAGCAGTGCTGACTCAACTCAGGCCTAAACTCATGCAGACCACAAGGCAGATGGGCTATATAAACGTTTTCGCTTTTCCGTTTACGATATAGTCTACTT
GTGCAGAATGAATTCTCGTAACTACATAGCACAAGTAGATGTAGTTAACTTTAATCTCACATAGCAAATTTTAATCAGTGTGTAACATTAGGGAGGACTT
TTTGGAAGAGCCCTAATGTGTAAAATTAATTTTAGTAGTGCTATCCCCATGTGATTTTAATAGCTTTTAGGAGAATGACAA
>3459af52-125c-48d7-bb92-6a1b7b981705|15
ATACCTTCCCAGGTAACAAACCAACCAACTTTCGATCTTGTAGATCTGTTCTAAACGAACATGAAAATTATTTATTCTTGGCACTGATAACACTCGCTAC
TTGTGAGCTTTATCACTACCAAGAGTGTGTTAGAGGTACAACAGTACTTTTAAAAGAACCTTGCTTTCTGGAACATACGAGGGCAATTCACCATTTCATC
CTCTAGCTGATAACAAATTTGCACTGACTTGCTTTAGCACTCAATTTGCTTTTGCTTGTCCTGACGGCGTAAAACACGTCTATCAGTTACGTGCCAGATC
AGTTTCACCTAAACTGTTCATCAGACAAGAGGAAGTTCAAGAACTTTACTTTCCAATTTTTATTGTTGCGGCAATAGTGTTTATAACACTTTGCTCACAC
TCAAAAGAAAGACAGAATGATTGAACTTTCATTAATTGACTTCTATTTGTGCTTTTTAGCCTTTCTGCTATTCCTTGTTTTAATTATGCTTATTATCTTT
TGGTTCTCACTTGAACTGCAAGATCATAATGAAACTTGTCACGCCTAAACGAACATGAAATTCTTGTGTTTAGGAATATCACAACTGTAGCTGCATTTCA
CCAAGAATGTAGTTTACAGTCATGTACTCAACATCAACCATATGTAGTTGATGACCCGTGTCCTATTCACTTCTATTCTAAATGGTATATTAGAGTAGGA
GCTAGAAAATCAGCACCTTTAATTGAATTGTGCGTGGATGAGGCTGGTTCTAAATCACCCATTCAGTACATCGATATCGGTAATTATACAGTTTCCTGTT
TACCTTTTACAATTAATTGCCAGGAACCTAAATTGGGTAGTCTTGTAGTGCGTTGTTCGTTCTATGAAGACTTTTAGAGTATCATGACGTTCGTGTTGTT
TTAGATTTCATCTAAACGAACAAACTAAAATGTCTGATAATGGACCCCAAAATCAGCGAAATGCACCCCGCATTACGTTTGGTGGACCCTCAGATTCAAC
TGGCAGTAACCAGAATGGAGAACGCAGTGGGGCGCGATCAAAACAACGTCGGCCCCAAGGTTTACCCAATAATACTGCGTCTTGGTTCACCGCTCACTCA
ACATGGCAAGGAAGACCTTAAATTCCCTCGAGGACAAGGCGTTCCAATTAACACCAATAGCAGTCCAGATGACCAAATTGGCTACTACCGAAGAGCTACC
AGACGAATTCGTGGTGGTGACGGTAAAATGAAAGATTTCAGTCCAAGATGGTATTTCTACTACCTAGGAACTGGGCCAGAAGCTGGACTTCCCTATGGTG
CTAACAAAAGACGGCATCATATGGGTTGCAACTGAGGGAGCCTTGAATACACCAAAAGAT
>4a15e9a0-0dab-40a0-ad6a-3cdce2471647|5
ATACCTTCCCAGGTAACAAACCAACCAACTTTTCGATCTGTAGATCTGTTCTCTAAACGAACTTATGGATTTGTTTATGAGAATCTCACAATTGGAACTG
TAACTTTGAAGCAAGGTGAAATCAAGGATGCTACTCCTTCAGATTTTGTTCGCGCTACTGCAACGATACCGATACAAGCCTCACTCCCTTTCGGATGGCT
TATTGTTGGCGTTGCACTTCTTGCTGTTTTCAGAGCGCTTCCAAAATCATAACCCCAAAAAGAGATGGCAACTAGCACTCTTTCCAAGGTGTTCACTTTG
TTTGCAACTTGCTGTTGTTGTTTGTAACAGTTTACTTACACCTTTTGCTCGTTGCTGCTGGCCTTGAAGCCCCTTCTCATCTTTTATGCTTTAGTCACTT
CTTGCAGAGTATAAACTTTGTAAGAATAATAAATGAGGCTTTGGCTTTGCTGGAAATGCCGTTCCAAAAACCCACTTTATGATGCCAACTATTTCTTTGC
TGGCATACTAATTGTTACGACTATTGTATACCTTACAATAGTGTAACTTCTTCAATTGTCATTACTCACAGGTGATGGCACAACAAGTCCTATTCTGAAC
ATGACTACCAGATTGGTGGTTATACTGAAATGGGAATCTAGAGTAAAAGACTGTGTTGTATTACACAGTTACTCATTTCAGACTGCTACCAGCTGTACTC
AACTCAATTGAGTACAGACACTGGTGTTGAACATGTTACCTTCTTCATCTACAATAAAATTGTTGATGAGCCTGAAGAACATGTCCAAATTTTTTTAAAT
CGACGGTTCATCCGGAGTTGTTAATCCAGTAATGGAACCAATTTATGATGAACCGACGACGACTACTAGCGTGCCTTTGTAAGCACAAGCTGATGAGTAC
GAAACTTATGTACTCATTCGTTTTAGAAGAGATAGGTACGTTAATAGTTAATAGCGTACTCACTTTCTTGCTTTCGTGGTATTCTTGCTAGTTACACTAG
CCATCCTTGCTGCGCTTCGATTGTGTGCGTACTGCTGCAATATTGTTAACGTGAGTCTTGTAAAACCTTCTTTTACGTTTACTCTCGTGTTAAAATCTGA
ATTCTTCTAGAGTTCCTGATCTTCTGGTCTAAACGAACTAAATATTATTAGTTTTTTGTTTGGAACTTTAATTTTAGCCATGGAAGATTCCAACGGTACT
ATTACTGAAGAGCTTAAAAAGCTCTTGAACAATGGAACCTAGTAATAGGTTTCCTATCCTTACATGGATTTGTCTTTACAATTTGCCTATGCCACAGGAA
TAGGTTTTTGTATATAATTAAGTTAATTTTCCTCTGGCTGTTATGGCCAGTAACTTTAGCTTGTTTTGTGCTTGCTGCTGTTTACAGAATAAATTGGATC
ACCGGTGGAATTGCTATCGCAATGGCTTGTCTTCTTGTAGGCTTGATGTGGCTCAGCTACTTTCATTGCTTTTTTTCAGACTGTTTGCGCGTACGCGTTC
CATGTGGTCATTCAATCCAGAAACTAACATTCTCTCAACGTGCCACTCCATGGCACTATTTTGACCAGACCGCTTCTAGAAAGTGAACTCGTAATCGGAG
CTGTGATCCTTCGTGGACATCTTCGTATTGCTGGACACCATCTAGGACGCTGTGACATCAAGGACCTGCCTAAAGAAATCACTGTTGCTACATCACGAAC
GTTCTTATTACAAATTGGGAGCTCGCAGCGTGTAGCAGGTGACTCAGGTTTTGCTGCATACAGTCGCTACAGGATTGGCAACTATAAATTAAACACAGAC
CATTCCAGTAGCAGTGACAATATTGCTTTGCTTGTACAGTAAGTGACAACAGATGTTTCATCTCGTTGACTTTCAGGTTACTATAGCAGAGATATTACTA
ATTATTATGAGGACTTTTAAAGTTTCCATTTGGAATCTTGATTACATCATAAACCTTCAATTAAAAATTTATCTAAAGTCACTAACTGAGAAATAAATAT
ATTCTCAATTAGATGAAGAGCAACCAATGGAGATTGATTAAACGAACATGAAAATTATTTTCTTTTCTTGGCACTGATAACACTCGCTACTCTGTGAGCT
TTATCACTACCAAGAGTGTGTTAGAGGTACAACAGTACTTAAAAGAACCTTGCTCTTCTGGAACATACGAGGCAATCACCATCTTCATCCTCTAGCTGAT
AACAAATTTGCACTGACTTGCTTTAGCACTCAATTTGCTTTTGCTTGTCCTGACGGCGTAAAACACGTCTATCAGTTACGTGCCAGATCAGTTCACCTAA
ACTGTTCATCAGACAAGAGGAAGTTCAAGAACTTTACTCTTCCAATTTTTATTGTTGCGGCAATAGTGTTTATAACACTTTGCTCACACTCAAAAAGAAA
GACAGAATGATTGAACTTTCATTAATTGACTTCTATTTGTGCTTTTTAGCCTTTTGTTATTCCTTGTTTTAATTATGCTTATTATCTTTGGTTCTCACTT
GAACTGCAAGATCATAATGAAAACTTGTCACGCCTAAACGAACATGAAATTTCTTGTTTTCTTAGGAATATCACAACTGTAGCTGCATTTCACCAAGAAT
GTAGTTTACAGTATGTACTCAACATCAACCATATGTAGTTGATGACCCGTAGTCCTATCACTTCTATTCTAAATGGTATATTAGAGTAGGAGCTAGAAAA
TCAGCACCTTTAATTGAATTGTGCGTGGATGAGGCTGGTTCTAAATCACCCATTCAGTACATCGATATCGGTAATTATACAGTTTCCTGTTTACCTTACA
ATTAATTGCCAGGAACCTAAATTGGGTAGTCACTGTAGTGCGTTGTTCGTTCTATGAAGACTTTTAGAGTATCATGACGTTCGTGTTGTTTTAGATTTCA
TCTAAACGAACAAACTAAAATGTCTGATAATGGACCCCAAATTCAGCGAATGCACCCCGCATTACGTTTGGTGGACCTCAGATTCAACTGGCAGTAACCA
GAATGCACCGAAGAAATCAACTCCAGGCAGCAGTAGGGAACTTCTCCTGCTAGAATGGCTGGCAATGGCGGTGATGCTGCTCTTGCTCTGCTGCTGCTTG
ACAGATTGAACCAGCTTGAGAGCAAAATGTCTGGTAAAGGCCAACAACAACAAGGCCAAACTGTCACTAAGAAATTTGCTGCTGAGGCTTCTAAGAAGCC
TCGGCAAAAACGTACTGCCACTAAAGCATACAATGTAACAAGCTTTCGGCAGACGTGGTCCAGAACAAACCCAAGGAAATTTTGGGGACCAGGAACTAAT
CAGACAAGGAACTGATTACAAACATTGGCCGCAAATTGCACAATTTGCCCCAGCGCTTCAGCGTTCTTCGGAATGTCGCGCATTGGCATGGAAGTCACAC
CTTCGGGAACGTGGTTGACCTACACAGGTGCCATCAAATTGGATGACAAAGATCCAAATAAAGATCAAGTCATTTTGCTGAAATAAGCATATTGACGCAT
ACAAAAACATTCCCACCAACAGAGCCTAAAAAGGACAAAAAGAAGAAGGCTGATGAAACTCAAGCCTTACATCAGAGACAGAAGAAACAGCAAACTGTGA
CTTTCTTCCTGCTGCAGATTTGGATGATTTCTCCAAACAATTGCAACAAATCCATGAGCAGTGCTGAACAACTCAGGCCTAAACTCATGCAGACACACAA
GGCAGATGGGCTATATAAACGTTTTCGCTTTCCCGCTTACGATATATAGTCTACTCTGTGCAGAATGAATCGTAACTACATAGCACAAGTAGATGTAGTT
AACTTTAATCTCACATAGCAATCTTAATCAGTGTGTAACATTAGGGGAGGACTTGAAAGAGCCACCACATTTCACCGAGGCCACCGGAGTACGATCGAGT
GTACAGTGAACAATGCTCAGGGAGAGCTGCCTATATGGAAGAGCCCTAATGTGTAAAATTAATTTTAGTAGTGCTATCCCCATGTGATTTTAATAGCTTC
TTAGGAGAATGACAAAAAAGC
>b2ae7a73-1c30-4658-837d-4910242ea6bb|5
ATACCTTCCCAGGTAACAATAACCATTTTCGATACTTGCAGATCTGTTCTAAACGAACTTATGTACATCGTTTCAGAGAGAGACGGTACGTTAATAGTTA
ATAGCGTACTTCTTGCTTGTGGTATTCTTGCTAGTTACACTAGCCATCCTTGCGCTTCGATTGTGTGCGTACTGCTGCAATATTGTTAACGTGAGTCTGT
AAAACCTTCTTTACGTTTACTCTCGTGTTAAAATCTGAATTTTCAGAG
>34f77bf2-6520-43de-bb0c-afefb9fafd09|16
GTGAACTCGTAATCGGAGCTGTGATCCTTCGTGGACATCTTCGTATTGCTGGACACCATCTAGGACGCTGTGACATCAAGGACCTGCCTAAAGAAATCAC
TGTTGCTACATCACGAACGCTTTCTTATTACAAATTGGGAGCTCGCAGCGTGTAGCAGGTGACTCAGGTTTTGCTAATATACAGTCGCTACAGGATTGGC
AACTATAAATTAAACACAGACCATTCCAGTAGCAGTGACAATATTGCTTTGCTTGTACAGTAAGTGACAACAGATGTTTCATCTCGTTGACTTTCAGGTT
ACTATAGCAGAGATTACTAATTATTATGAGGACTTTTAAAGTTCCATTTGGAATCTTGATTACATCATAAACCTCATAATTAAAATTTATCTAAGTCACT
AACTGAGAATAAATATTTCAATTAGATGAAGAGCAACCAATGGAGATTGATTAAACGAACATGAAAATTATTTTTTTTGGCACTGATAACACTCGCTACT
TGTGAGCTTTATCACTACCAAGAGTGTGTTAGAGGTACAACAGTACTTTAAAAGAACCTTGCTTTCTGGAACATACGAGGGCAATTCACCATTTCATCCT
CTAGCTGATAACAAATTTGCACTGACTTGCTTTAGCACTCAATTTGCTTTGCTTGTCCTGACGGCGTAAAACACGTCTATCAGTTACGTGCCAGATCAGT
TTCACCTAAACTGTTCATCAGACAAGAGGAAGTTCAAGAACTTTACTCTCCAATTTTTATTGTTGCGGCAATAGTGTTTATAACACTTTGTCACACTCAA
AAGAAAGACAGAATGATTGAACTTTCATTAATTGACTTCTATTTGTGCTTTTTAGCCTTTCTGCTATTCCTTGTTTTAATTATGCTTATTATCTTTGGGT
TCACTTGAACTGCAAGATCATAATGAAACTTGTCACGCCTAAACGAACATGAAATTTCTTGTTTTCTTAGGAATATACAACTGTAGCTGCATTTCACCAA
GAATGTAGTTTACAGTCATGTACTCAACATCAACCATATGTAGTTGATGACCCGTGTCCTATCACTTCTATTCTAAATGGTATATTAGAGTAGGAGCTAG
AAAATCAGCACCTTTAATTGAATTGTGCGTGGATGAGGCTGGTTCTAAATCACCCATTCAGTACATCGATATCGGTAATTATACAGTTTCCTGTTTACCT
TTTACAATTAATTGCCAGGAACCTAAATTGGGTAGTCTTGTAGTGCGTTGTTCGTTCTATGAAGACTTTTAGAGTATCATGACGTTCGTGTTGTTTTAGA
TTTCATCTAAACGAACAAACTAAAATGTCTGATAATGGACCCCAAAATCAGCGAAATGCACCCCGCATTACGTTTGGTGGACCCTCAGATTCAACTGGCA
GTAACCAGAATGGAGAACGCAGTGGGGCGCGATCAAAACAACGTCGGCCCCAAGGTTTACCCAATAATACTGCGTCTTGGTTTCACCGCTCACTCAACAT
GGCAAGGAAGACCTTAAATTCCCTCGAGGACAAGGCGTTCCAATTAACACCAATAGCAGTCCAGATGACCAAATTGGCTACTACCGAAGAGCTACCAGAC
GAATTCGTGGTGGTGACGGTAAAATGAAAGATCAGTCCAAGATGGTATTTCTACTACCTAGGAACTGGGCCAGAAGCTGGACTTCCCTATGGTGCTAACA
AAGACGGCATCATATGGGTTGCAACTGAGGGAGCCTTGAATACACCAAAAGATCATTGGCACCCGCAATCCTGCTAACAATGCTGCAATCGTGCTACAAC
TTCCAAGGAACAACATTGCCAAAAGGCTTACGCAGAAGGGAGCAGAGGCGGCAGTCAAGCCTCTTCTTCTCGTTCCTCATCACGTAGTCGCAACAGTTTA
AGAAATTCAACTCCAGGCAGCAGTAGGG
>d0425fb8-6937-4436-9220-94c6b2830679|10
TTCCTTCCCAGGTAACAAACCAACCAACTTTCGATCTCTTGTAGATCTGTTTTAAACGAACTAAATATTATATTTTTTTTGTTTGGAACTTTAATTTTAG
CCATGGCAGATTCCAACGGTACTATTACCGTTGAAGAGCTTAAAAAGCTTTGAACAATGGAACCTAGTAATAGGTTTCCTATTCCTTACATGGATTTGTT
TTCTACAATTTGCCTATGCCAACAGGAATAGGTTTTTGTATATAATTAAGTTAATTTTTCCTCTGGCTGTTATGGCCAGTAACTTTAGCTTGTTTTGTGC
TTGCTGCTGTTTACAGAATAAATTGGATCACCGGTGGAATTGCTATCGCAATGGCTTGTTTTGTAGGCTTGATGTGGCTCAGCTACTTCATTGCTTTTCA
GACTGTTTGCGCGTACGCGTTCCATGTGGTCATTCAATCCAGAAACTAACATTCTTCAACGTGCCACTCCATGGCACTATTTTGACCAGACCGCTTCTAG
AAAGTGAACTCGTAATCGGAGCTGTGATCCTTCGTGGACATCTTCGTATTGCTGGACACCATCTAGGACGCTGTGACATCAAGGACCTGCCTAAAGAAAT
CACTGTTGCTACATCACGAACGCTTCTTATTACAAATTGGGAGCTCGCAGCGTGTAGCAGGTGACTCAGGTTTTTGCTGCATACAGTCGCTACAGGATTG
GCAACTATAAATTAAACACAGACCATTCCAGTAGCAGTGACAATATTGCTTTGCTTGTACAGTAAGTGACAACAGATGTTTCATCTCGTTGACTTTCAGG
TTACTATAGCAGAGATATTACTAATTATTGAGGACTTTTAAAGTTTCCATTTGGAATCTTGATTACATCATAAACCTCATAATTAAAAATTTATCTAAGT
CACTAACTGAGAATAAATATTCTCAATTAGATGAAGAGCAACCAATGGAGATTGATTAAACGAACATGAAAATTATTCTTTTCTTGGCACTGATAACACT
CGCTACTTGTGAGCTTTATCACTACCAAGAGTGTGTTAGAGGTACAACAGTACTTTAAAAGAACCTTGCTCTTCTGGAACATACGAGGGCAATTCACCAT
TTCATCCTCTAGCTGATAACAAATTTGCACTGACTTGCTTTAGCACTCAATTTGCTTTTGCTTGTCCTGACGGCGTAAACACGTCTATCAGTTACGTGCC
AGAT
>caf64e82-27e3-4422-9308-ad5ca0a950c3|7
ATACCTTCCCAGGTAACAAACCAACCAACTTTCGATCTCTTGTAGATCTGTTCTTTAAACGAACTTTAAAATCTGTGTGGCTGTCACTCGGCTGCATGCT
TAGTGCACTCACGCAGTATAATTAATAACTAATTACTGTCGTTGACAGGACACGAGTAACTCGTCTATTTCTGCAGGCTGCTTACGGTTTCGTCCGTGTT
GCAGCCGATCATCAGCACACTAGGTTTCGTCCGGGTGTGACCGAAAGGTAAGATGGAGAGCCTTGTCCCTGGTTTCAACGAGAAAACACACGTCCAATCA
GTTTGCCTGTTCTTACAGGTTCGCGACGTGCTCGTACGTGGCTTTGGAGACTCCGTGGAGGAGTCTTATCAGAGGCACGTCAACATCTTTAAAGATGGCA
CTTGTGGCTTAGTAGAAGTTGAAAAAGGCGTTTGCCTCAACTTGAACAGCCCTATGTGTTCATCAAACGTTCGGATGCTCGAACTGCACCTCATGGTCAT
GTTATGGTTGAGCTGGTAGCAGAACTCGAAGGCATTCAGTACGGTCGTAGTGGTGAGACACTTGGTGTCCTTGTCCCTCATGTGGGCGAAATACCAGTGG
CTTACCGCAAGGTTCTTCTTCGTAAGAACGGTAATAAAGGAGCTGGTGGCCATAGTTACGGCGCCGATTAAAGTATTTGACTTAGGCGACGAGCTTGGCA
CTGATCCTTATGAAGATTTTCAAGAAACTGGAACACTAAACATAGCAGTGGTGTTACCCGTGAACTCATGCGTGAGCTTAACGGAGGGGCATACACTCGC
TATGTCGATATTGACGCATACAAAACATTCCCACCAACAGAGCCTAAAAAGGACAAAAAGAAGAAGGCTGATGAAACTCAAGCCTCAAGAGACAGAAGAA
ACAGCAAACTGTGACTCTCTTCCTGCTGCAGATTTGGATGATTTCTCCAAACAATTGCAACAATCCATGAGCAGTGCTGACTCAACTCAGGCCTAAACTC
ATGCAGACAACATAAGGCAGATGGGCTATATAAACGTTTTCGCTTTTCCGTTTACGATATAGTCTACTTGTGCAGAATGAATTCTCGTAACATAGCACAA
GTAGATGTAGTTAACTTTAATCCACATAGCAATCTTTAATCAGTGTGTAACATTAGGGAGGACTTGAAAGAGCCACCACATTTTTCGAGGCCACGCGGAG
TACGATCGAGTGTACAGTGAACAATGCTAGGGAGAGCTGCCTATGGAAGAGCCCTAATGTGTAAAATTAATTTTAGTAGTGCTATCCCATGTGATTTTAA
TAGCTTCTTAGGAGAATGACAAAATCCCCTACCCCATCTACATCCCCTTATCAT
>c8098043-922b-47fb-96d0-0a995bb6aab5|5
ATACCTTCCCAGGTAACAAACCAACCAACTTTCGATCTGTAGATCTGTTCTCTAAACGAACTTATGGATTTGTTTATGAGAATTTCACAATTGGAACTGT
AACTTTGAAGCAAGGTGAAATCAAGGATGTTACTCCTTCAGATTTTGTTCGCGCTACTGCAACGATACCGATACAAGCCTCACTCCCTTCGGATGGCTTA
TTGTTGGCGTTGCACTTTCTGCTGTTTTCAGAGCGCTTCCAAAATCATAACCCTCAAAAGAGATGGCAACTAGCACTCTCCAAGGGTGTTCACTTTGTTT
GCAACTTGCTGTTGTTGTTTGTAACAGTTTTACTCACACCTTTTGCTCGTTTGCTGCTGGCCTTGAAGCCCCTTTTCTCTATCTTTATGCTTTAGTCTAC
TTCTTGCAGAGTATAAACTTTGTAAGAATAATAATGAGGCTTTGGCTTTGCTGGAAATGCCGTTCCAAAAACCCATTACTTTATGATGCCAACTATTTTC
TTTTGCTGGCATACTAATTGTTACGACTATTGTATACCTTACAATAGTGTAACTTCTTCAATTGTCATTACTCAGGTGATGGCACAACAAGTCCTATTTT
GAACATGACTACCAGATTGGTGGTTATACTGAAAATGGGAATCTGGAGTAAAAGACTGTGTTGTATTACACAGTTACTTTCACTTCAGACTATTACCAGC
TGTACTCAACTCAATTGAGTACAGACACTGGTGTTGAACATGTTACCTTCTTCATCTACAATAAAAATTGTTGATGAGCCTGAAGAACATGTCCAAATTT
TACAATCGACGGTTCATCCAGAGTTGTTAATCCAGTAATGGAACCAATTTATGATGAACCGACGACGACTACTAGCGTGCCTTTGTAAGCACAAGCTGAT
GAGTACGAACTTATGTACTCATTCGTTAGAAGAGATAGGTACGTTAATAGTTAATAGCGTACTTCTTTTTTCTTGCTTCGTGGTATTCTTGCTAGTTACA
CTAGCCATCCTTACTGCGCTTCGATTGTGTGCGTACTGCTGCAATATTGTTAACGTGAGTCTTGTAAAACCTTCTTTTACGTTTACTCGTGTTAAAATCT
GAATTCTTCTAGAGTTCCTGATTTCTGGTCTAAACGAACTAAATATTATTAGTTTGTTTGGAACTTTAATTTAGCCATGGCAGATTCCAACGGTACTATT
ACCGTTGAAGAGCTTAAAAAGCTCCTTGAACAATGGAACCTAGTAATAGGTTTCCTATTCCTTACATGGATTTGTCTTACAATTTGCCTATGCCAACAGG
AATAGGTTTTGTATATAATTAAGTTATTTTCCTGGCTGTTATGGCCAGTAACTTTAGCTTGTTTGTGCTTGCTGCTGTTTACAGAATAATTGGATCACCG
GTGGAATTGCTATCGCAATGGCTTGTCTTGTAGGCTTGATGTGGCTCAGCTACTTCATTGCTTTTCAGACTGTTTGCGCGTACGCGTTCCATGTGGTCAT
TCAATCCAGAAACTAACATTCTTCAACGTGCCACTCCATGGCACTATTTTGACCAGACCGCTTTAGAAAGTGAACTCGTAATCGGAGCTGTGATCCTTCG
TGGACATCTTCGTATTGCTGGACACCATCTAGGACGCTGTGACATCAAGGACCTGCCTAAAGAAATCACTGTTGCTACATCACGAACGCTCTTATTACAA
ATTGGGAGCTCGCAGCGTGTAGCAGGTGACTCAGGTTTTTTGCTGCATACAGTCGCTACAGGATTGGCAACTATAAATTAAACACAGACCATTCCAGTAG
CAGTGACAATATTGCTTTGCTTGTACAGTAAGTGACAACAGATGTTTCATCTCGTTGACTTTCAGGTTACTATAGCAGAGATATTACTAATTATTATGAG
GACTTTTAAAGTTTCCATTTGGAATCTTGATTACATCATAAACCTCATAATTAAAATTTATCTAAGTCTAACTGAGAATAATATTCTCAATTAGATGAAG
AGCAACCAATGGAGATTGATTAAACGAACATGAAAATTATTTTCTTGGCACTGATAACACTCGCTACTTGTGAGCTTTATCACTACCAAGAGTGTGTTAG
AGGTACAACAGTACTTTAAAAGAACCTTGCTTTCTGGAACATACGAGGGCAATTCACCATTTCATCCTCTAGCTGATAACAAATTTGCACTGACTTGCTT
TAGCACTCAATTTGCTTTGCTTGTCCTGACGGCGTAAAACACGTCTATCAGTTTACGTGCCAGATCAGTTTCACCTAAACTGTTCATCAGACAAGAGGAA
GTTCAAGAACTTTTTACTCCAATTTTTATTGTTGCGGCAATAGTGTTTATAACACTTTGCTCACACTCAAAGAAAGACAGAATGATTGAACTTCATTAAT
TGACTTCTATTTGTGCTTTTTAGCCTTTCTGCTATTCCTTGTTTTAATTATTATTATCTATTTTGGTTCACTTGAACTGCAAGATCATAATGAAACTTGT
CACGCCTAAACGAACATGAAATTTCTTGTTTAGGAATCATACAACTGTAGCTGCATTTCACCAAGAATGTAGTTTACAGTCATGTACTCAACATCAACCA
TATGTAGTTGATGACCCGTGTCCTATTCACTTCTATTCTAAATGGTATATTAGAGTAGGAGCTAGAAAATCAGCACCTTTAATTGAATTGTGCGTGGATG
AGGCTGGTTCTAAATCACCCATTCAGTACATCGATATCGGTAATTATACAGTTTCCTGTTTACAATTAATTAATTGCCAGGAACCTAAATTGGGTAGTCT
TGTAGTGCGTTGTTCGTTCTATGAAGACTTTTTTTAGAGTATCATGACGTCGTGTTGTTTTTAGATTTCATCTAAACGAACAAACTAAAATGTCTGATAA
TGGACCCCAAAATCAGCGAAATGCACCCCGCATTACGTTTTGGTGGACCTCAGATTCAACTGGCAGTAACCAGAATGGAGAACGCAGTGGGGCGCGATCA
AAACAACGTCGGCCCCAAGGTTTACCCAATAATACTGCGCTTGTAAGAAATTCAACTCCAGGCAGCAGTAGGGGAACTTCTCCCTGCTAGAATGGCTGGC
AATGGCGGTGATGCTGCTCTTGCTTTGCTGCTGCTTGACAGATTGAACCAGCTTGAGAGCAAAATGTCTGGTAAAGGCCAACAACAACAAGGCCAAACTG
TCACTAAGAATCTGCTGCTGAGGCTTTAAGAAGCCTCGGCAAAACGTACTGCCACTAAAGCATACAATGTAACACAAGCTTTCGGCAGACGTGGTCCAGA
ACAAACCCAAGGAAATTTGGGGACCAGGAACTAATCAGACAAGGAACTGATTACAAACATTGGCCGCAAATTGCACAATTTGCCCCAGCATTTCAGCGTT
TTCGGAATGTCGCGCATTGGCATGGAAGTCACACACATGGAACGTGGTTGACCTACACAGGTGCCATCAAATTGGATGACAAAGATCCAAATTTTTAAAG
ATCAAGTCATTTTGCTGATAAGCATATTGACGCATACAAAAACATTCCCACCAACAGAGCCTAAAAAGGACAAAAAGAAGAAGGCTGATGAAACTCAAGC
CTTACCGCAGAGACAGAAGAAACAGCAAAACTGTGACTCTTCCTGCTGCAGATTTGGATGATTTTCCAAACAATTGCAACAATCCATGAGCAGTGCTGAC
TCAACTCAGGCCTAAACTCATGCAGACATCACAAGGCAGATGGGCTATATAAACGTTTTCGCTTTTCCGTTTACGATATAGTCTACTCTGTGCAGAATGA
ATTCTCGTAACTACATAGCACAAGTAGATGTAGTTATTTTAATCTCATAGCAATTTAATCAGTGTGTAACATTAGGGAGGACTTGAAAGAGCCACCACAT
TTCACCGAGGCCACGCGGAGTACGATCGAGTGTACAGTGAACAATGCTAGGGAGAGCTGCCTATATGGAAGAGCCCTAATGTGTAAAATTAATTTTAGTA
GTGCTATCCCCATGTGATTTTAATAGCTTCTTAGGAGAATGACAAAAAA
>26c55b85-28c4-4f98-8c51-d6dffa42322c|458016
AACGAACAAACTAACTAAAATGAACTGATAATGGACCCTGATCAATGGACCCCAAAATCAGCGAAATGCACCCCGCATTACGTTTGGTGGACCTCAGATT
CAACTGGCAGTAACCAGGGCAACGAACGCAGTGGGGCGCGATCAAAACCAAGGTTTACCCCAAGGTTTACCCAATAATACTTCACCACCATTCACTCAAC
ATGGCAAGGAAGACCTTAAATTCCCTCGAGGACAAGGCGTTCCAATTAACACCAATAGCAGTCCAGATGACCAAATTGGCTACTACCGAAGAGCTACCAG
ACGAATTCGTGGTGGTGACGGTAAAATGAAAGATTCAGTCCAAGATGGTATCTACTACCTAGGAACTGGGCCAGAAGGCCTTCCCTGCTAACTAACAAAG
GTGGCTAACAAAGTTGCAACTGAGGATATGGGAATACACCAAAAGGGAGCCTTGACCCACCGCTGAACAATTGGCACCAATGTGCTGCCTGCTAACAATG
CTGCAATCGCAAAAACTTTACGCCAAGGAACAAGGCGGCCAGTCAAAGGCTTACGCAGAAGGGAGCAGAGGCGGCAGTCAAGCCTCTTCTCGTTCCTCAT
CACGTAGTCGCAACAGTTTAAGAAATTCAACTCCAGGCAGCAGTAGGGGAACTTCTCCTGCTAGAATGGCTGGCAATGGCGGTGATGCTGCTGCTTGCTT
TGCTGCTGCTTGACAGATTGAACCAGCTTGAGAGCAAAATGTCTGGTAAAGGCCAACAACAACAAGGCCAAACTGTCACTAAGAAATTGCTGCTGAGGCT
TCTAAGAAGCCTCGGCAAAACGTACTGCCACTAAAGCATACAATGTAACACAAGCTTTCGGCAGACGTGGTCCAGAACAAACCCAAGGAAATTTTGGGGA
CCAGGAACTAATCAGACAAGGAACTGATTACAAAATTGGCCGCAAATTGCACAATTTTTGCCCCAGCGCTTCAGCGAATGTCGGAATGTCGCGCATTGGC
ATGGAATGGAACGTGGAACGTGGTTGACACAGGTGCCATCAAATTGGATGACAAAGGTTGACCTGACACAGGTGCCATCAAATTGGATGACAAAGATCCA
AAAGAAAAGCCTAAAGTCATTTTGCTGAAGAAGCATTGACGCATACAAAACATTCCCACCAACAGAGCCAAAAAAGGACAAAAAGAAGAAGGCTGATGAA
AGCCAAGCCAAGCACAGACAGAGAGACAGAAGAAACAGCAAAACTGACTCTGACTGCAGATTTGCTGCAGATTTGGATGATGCAACTCCAAACAATTGCA
ACAATCCATGAGCAGTGCTGACTCAACTCAGGCCTAAATAAGGCAGCAGGGCTACAAGGCAGATGGGCTATATAAACGTTTCGCTTTTCCGTTTACGATA
TATAGTCTATTGTGCAGAATGAATAGCGTAACATAGCACAAGTAGATGTAGTTAACTTTAATCACATAGCAATTTTAATCAGTGTGTAACATTAGGGAGG
ACTTGAAAGAGCCACATTTCACCGAGGCCACGCGGAGTACGATCGAGTGTACAGTGAACAATGCTAGGGAGAGCTGCCTATATGGAAGAGCCCTAATGTG
TAAAATTTTTTTTAGTAGTGCTATCCCA
>444ba196-fc9f-462d-bd90-314b5fc8f3c5|6
GCTGGCATACTGCTGTTACGACTATTGTATACCTTACAATAGTGAGTAACTTCAATTGTCATTACTTCAGGTGATGGCACAACAAGTCCTATTCTTGAAC
ATGACTACCAGATTGGTGGTTATACTGAAAAATGGGAATCTGGAGTAAAAGACTGTGTTGTATTACACAGTTACTTCATTTCAGACTATTACCAGCTGTA
CTCAACTCAATTGAGTACAGACACTGGTGTTGAACATGTTACCTTCATCTACAATAAAATTGTTGATGAGCCTGAAGAACATGTCCAAATTTTTCAACAA
TCGACGGTTCATCCGGAGTTGTTAATCCAGTAATGGAACCAATTTATGATGAACCGACGACGACTACTAGCGTGCCTTTGTAAGCACAAGCTGATGAGTA
CGAACTTATGTACTCATTCGTTTCAGAAGAGACAGGTACGTTAATAGTTAATAGCGTACTTTTTCTTGCTCGTGGTATTCTTGCTAGTTACACTAGCCAT
CCTTATTGCGCTTCGATTGTGTGCGTACTGCTGCAATATTGTTAACGTGAGTCTTGTAAAACCTTCTTTTACGTTTACTCGTGTTAAAAATCTGAATTTT
CTAGAGTTCCTGATTTCTGGTCTAAACGAACTAAATATTATATTAGTTTTTCTGTTTGGAACTTTAATTTTTAGCCATGCAGATTCCAACGGTACTAACA
CCGTTGAAGAGCTTAAAAAGCTTTGAACAATGGAACCTAGTAATAGGTTTCCTATTCTTACATGGATTTGTCTTTCTACAATTTGCCTATGCCAACAGGA
ATAGGTTTTTGTATATAATTAAGTTAATTTCCTCTGGCTGTTATGGCCAGTAACTTTAGCTTGTTTTGTGCTTGCTGCTGTTTACAGAATAAATTGGATC
ACCGGTGGAATTGCTATCGCAATGGCTTGTCTTGTAGGCTTGATGTGGCTCAGCTACTTCATTGCTTTTTTCAGACTGTTTGCGCGTACGCGTTCCATGT
GGTCATTCAATCCAGAAACTAACATTCTCATTAACGTGCCACTCCATGGCACTATTTTGACCAGACCGCTTTAGAAAGTGAACTCGTAATCGGAGCTGTG
ATCCTCGTGGACATCTTCGTATTGCTGGACACCATCTAGGACGCTGTGACATCAAGGACCTGCCTAAAGAAATCACTGTTGCTACATCACGAACGTTTTC
TTATTACAAATTGGGAGCTTCGCAGCGTGTAGCAGGTGACTCAGGTTTTGCTGCATACAGTCGCTACAGGATTGGCATTATAAATTAAACACAGACCATT
CCAGTAGCAGTGACAATATTGCTTTGCTTGTACAGTAAGTGACAACAGATGTTTCATCTCGTTGACTTTCAGGTTACTATAGCAGAGATATTACTAATTA
TTATGAGGACTTTAAAGTTTCCATTTGGAATCTTGATTACATCATAAACCTCATAATTAAAAATTTATCTAAGTCACTAACTGAGAATAAAT
>8642f44f-f8da-43b9-9f47-e527505715b3|7
ATACCTTCCCAGGTAACAAACCAACCAACTTAAGGGTTTTGTAGATCTGTTTTCTAAACGAACTAAATATTATATTAGTTTTTTGTTTGGAACTTTATAA
TTTTAGCCATGGCAGATTCCAACGGTACTATTACCGTTGAAGAGCTTAAAAAGCTTTGAACAATGGAACCTAGTAATAGGTTTCCTATTCCTTACATGGA
TTTGTCTTTTTACAATTTGCCTATGCCAACAGGAATAGGTTTTTGTATATAATTAAGTTAATTTCCTCTGGCTGTTATGGCCAGTAACTTTAGCTTGTTT
TGTGCTTGCTGCTGTTTACAGAATAAATTGGAATCACCGGTGGAATTGCTATCGCAATGGCTTGTCTTGTAGGCTTGATGTGGCTCAGCTACTTCATTGC
TTCTTTCAGACTGTTTGCGCGTACGCGTTCCATGTGGTCATTCAATCCAGAAACTAACATTCTCTCAACGTGCCACTCCATGGCACTATTTTGACCAGAC
CGCTTTAGAAAGTGAACTCGTAATCGGAGCTGTGATCCTCGTGGACATCTTCGTATTGCTGGACCCATCTAGGACGCTGTGACATCAAGGACCTGCCTAA
AGAAATCACTGTTGCTACATCACGAACGTTTTCTTATTACAAATTGGGAGCTTCGCAGCGTGTAGCAGGTGACTCAGGTTTTGCTGCATACAGTCGCTAC
AGGATTGGCAACTATAAATTAAACACAGACCATTCCAGTAGCAGTGACAATATTGCTTTGCTTGTACAGTAACTATAGCAGAGATTTTAATTATTATGAG
GAATAAAGTTTCCATTTGGAATCTTGATTACATCATAAACCTCATAATTAAAAATTTATCTAAGTCACTAACTGAGAATAAATATTCTCAATTAGATGAA
GAGCAACCAATGGAGATTGATTAAACGAACATGAAAATTATTTCTTGGCACTGATAACACTCGCTACTTGTGAGCTTTATCACTACCAAGAGTGTGTTAG
AGGTACAACAGTACTTTAAAAGAACCTTGCTCTCTCTGGAACATACGAGGGCAATTCACCATTTCATCCTCTAGCTGATAACAAATTTGCACTGACTTGC
TTTAGCACTCAATTTGCTTTTGCTTGTCCTGACGGCGTAAAACACGTCTATCAGTACGTGCCAGATCAGTTTCACCTAAACTGTTTATCAGACAAGAGGA
AGTCAAGAACTTTACTCTCCAATTTTTTTTATTGTTGCGGCAATAGTGTTTATAACACTTTGCTCACACTCAAAAGAAAGACAGAATGATTGAACTTTCA
TTAATTGACTTCTATTTGTGCTTTTTAGCCTTTCTGCTATTCCTTGTTTTAATTATGCTTATTATCTTTGGTTTCTCACTTGAACTGCAAGATCAATGAA
AACTTGTCACGCCTAAACGAACATGAAATTTCTTGTTTCTTAGGAATCATACAACTGTAGCTGCATTTCACCAAGAATGTAGTTTACAGTATGTACTCAA
CATCAACCATATGTAGTTGATGACCCGTGTCCTATTTCACTTCTATTCTAAATGGTATATTAGAGTAGGAGCTAGAAAATCAGCACCTTTAATTGAATTG
TGCGTGGATGAGGCTGGTTCTAATCACCCATTCAGTACATCGATATCGGTAATTATACAGTTTCCTGTTTACCTTTTACAATTAATTGCCAGGAACCTAA
ATTGGGTAGTCTTGTAGTGCGTTGTTCGTCTATGAAGACTTTTTAGAGTATCATGACGTTCGTGTTGTTTTAGATTTCATCTAAACGAACAAACTAAAAT
GTCTGATAATGGACCCCAAAATCAGCGAAATGCACCCCGCATTACGTTTGGTGGACCTCAGATTCAACTGGCAGTAACCAGAATGGAGAACGCAGTGGGG
CGCGATCAAAACAACGTCGGCCCCAAGGTTTACCCAATAATACTGCGTCTTGGTTCACCGCTCACTCATTTGGGCAAGGAAGACCTTAAATTCCCTCGAG
GACAAGGCGTTCCAATTAACACCAATAGCAGTCCAGATGACCAAATTGGCTACTACCGAAGAGCTACCAGACGAATTCGTGGTGGTGACGGTAAAATGAA
AGATTCAGTCCAAGATGGTATTCTACTACCTAGGAACTGGGCCAGAAGCTGGACTTCCCTATGGTGCTAACAAAGACGGCATCATATGGGTTGCAACTGA
GGGAGCCTTGAATACACCAAAAGATCACATTGGCACCCGCAATCCTGCTAACAATGCTGCAATCGTGCAACTTCCAAGGAACAACATTGCCAAAAGGCTT
TCTACGCAGAAGGGAGCAGAGGCGGCAGTCAAGCCTCTTCTCGTTCCTCATCACGTAGTCGCAACAGTTTAAGAAATTCAACTCCAGGCAGCAGTAGGGG
AACTTCTCCTGCTAGAAATGGCTGGCAATGGCGGTGATGCTGCTCTTGCTTTGCTGCTGCTTGACAGATTGAACCAGCTTGAGAGCAAAATGTCTGGTAA
AGGCCAACAACAACAAGGCCAAACTGTCACTAAGAATTGCTGCTGAGGCTTTAAGAAGCCATGGCAAAACGTACTGCCACTAAAGCAATGTAACACAAGC
TTCGGCAGACGTGGTCCAGAACAAACCCAAGGAAATTTTGGGGACCAGGAACTAATCAGACAAGGAACTGATTACAAACATTGGCCGCAAATTGCACAAT
TTGCCCCAGCGCTTCAGCGTTTTCGGAATGTCGCGCATTGGCATGGAAGTCACACCTTGGGAACGTGGTTGACCTACACAGGTGCCATCAAATTGGATGA
CAAAGATCCAAATTCAAAGATAAGTCATTTGCTGAATAAGCATATTGACGCATACAAAACATTCCCACCAACAGAGCCTAAAAAGGACAAAAAGAAGAAG
GCTGATGAAACTCAAGCCACCGCAGAGACAGAAGAAACAGCAAACTGTGACTTTTCCTGCTGCAGATTTGGATGATTTTCCAAACAATTGCAACAATCCA
TGAGCAGTGCTGACTCAACTCAGGCCTAAACTCATGCAGACATAAGGCAGATGGGCTATAAACGTTTTCGCTTTTCCGTTTACGATATAGTCTACTTGTG
CAGAATGAATTCGTAACTACATAGCACAAGTAGATGTAGTTAACTTTAATCACATAGCAATCTTTAATCAGTGTGTAACATTAGGGAGGACTTGAAAGAG
CCACCACATTCACCGAGGCCACGCGGAGTACGATCGAGTGTACAGTGAACAATGCTAGGGAGAGCTGCCTATATGGAAGAGCCCTAATGTGTAAAATTAA
TTTTAGTAGTGCTATCCCATGTGATTTTAATAGCTTCTTAGGAGAATGACAAAAAAAA
>c6715028-597b-4156-9c68-c2d2e7765a19|11
CCAGGTAACAAACCAACCATTTTCGATCTCTTGTAGATCTGTTCTCTAAACGAACTTTAAAATCTGTGTGGCTGTCACTCGGCTGCATGCTTAGTGCACT
CACGCAGTATAATTAATAACTAATTACTGTCGTTGACAGGACACGAGTAACTCGTCTATCTTGCAGGCTGCTTACGGTTTCGTCCGTGTTGCAGCCGATC
ATCAGCACATCTAGGTTTCGTCCGGGTGTGACCGAAAGGTAAGATGGAGAGCCTTGTCCCTGGTTTCAACGAGAAAACACACGTCCAATTCAGTTTGCCT
GTTTACAGGTTCGCGACGTGCTCGTACGTGGCTTTGGAGACTCCGTGGAGGAGGTCTTATCAGAGGCACGTCAACATCTTAAAGATGGCACTTGTGGCTT
AGTAGAAGTTGAAAAAGGCGTTTGCCTCAACTTGAACAGCCCTATGTGTTCATCAAACGTTCGGATGCTCGAACTGCACCTCATGGTCATGTTATGGTTG
AGCTGGTAGCAGAACTCGAAGGCATTCAGTACGGTCGTAGTGGTGAGACACTTGGTGTCCTTGTCCCTCATGTGGGCGAAATACCAGTGGCTTACCGCAA
GGTTCTTCTTCGTAAGAACGGTAATAAAGGAGCTGGTGGCCATAGTTACGGCGCCGATCTAAAGTCATTTGACTTAGGCGACGAGCTTGGCACTGATCCT
TATGAAGATTTCAAGAAACTGGAACACTAAACATAGCAGTGGTGTTACCCGTGAACTCATGCGTGAGCTTAACGGAGGGGCATACACTCGCTATGTCGAT
AACAACTGTGGCCCTGATGGCTACCCTTTCTGAGTGCATTAAAGACCTTTTAGCACGTGCTGGTAAAGCTCATGCACTTTGTCCGAACAACTGGACTTTA
TTGACACTAAGAGGGTGTATACTGCTGCCGTGAACATGAGCATGAAATTGCTTGGTACACGGAACGTTCTGAAAAGAGCTATGAATTGCAGACACCTTTT
GAAATTAAATTGGCAAAGAAATTTGACACACCTTCAATGGGGAATGTCCAAATTTTGTATTTCCCTTAAATTCCATAATCAAGACTATTCAACCAAGGGT
TGAAAAGAAAAAGCTTGATGGCTTTATGGGTAGAATTCGATCTGTCTATCCAGTTGCGTCACCAAATGAATGCAACCAAATGTGCCTTTCACTCATGAAG
TGTGATCATTGTGGTGAAACTTCATGGCAGACGGGCGATTTTGTTAAAGCCCTTGCGAATTTGTGGCACTGAGAATTTGACTTAAAGAAGGTGCCCACTT
GTGGTTACTTACCCAAATGCTGTTGTTAAAATTTATTGTCCAGCATGTCACAATCAGAAGTAGGACCTGAGCATAGTCTGCCGAATACCATAATGAATCT
GGCTTGAAAACCATTTTCGTAAGGGTGGTCGCACTATTGCCTTTGGAGGCTGTGTGTTCTTATGTTGGTTGCCAACAAGTGTGCCTATTGGGTTCCACGT
GCTAGCGCTAACATAGGTTGTAACCATACAGGTGTTGTTGGAGAAGGTTCCGAAGGTCTTAATGACAACCTCTTGAAATACTCCAAAA
>a6d36fdf-4ae0-430a-bf84-8592b8d0f2de|16
ATACCTTCCCAGGTAACAAACCAACCAACTTTCGATCTTGTAGATCTGTTCTCTAAACGAACATGAAAATTATTCTTTTCTTGGCACTGATAACACTCGC
TACTTGTGAGCTTTATCACTACCAAGAGTGTGTTAGAGGTACAACAGTACTTTTAAAAGAACCTTGCTCTTCTGGAACATACGAGGGCAATTCACCATTT
CATCCTCTAGCTGATAACAAATTTGCACTGACTTGCTTTAGCACTCAATTTGCTTTTGCTTGTCCTGACGGCGTAAAACACGTCTATCAGTTACGTGCCA
GATCAGTTTCACCTAAACTGTTTCATCAGACAAGAGGAAGTTCAAGAACTTTACTCCAATTTTTTTATTGTTGCGGCAATAGTGTTTATAACACTTTGCT
CACACACTCAAAAGAAAGACAGAATGATTGAACTTTCATTAATTGACTTCTATTTGTGCTTTTTAGCCTTTCTGCTATTCCTTGTTTTAATTATGCTTAT
TATCTTTTGGTTCTCACTTGAACTGCAAGATCATAATGAAACTTGTCACGCCTAAACGAACATGAAATTTCTTGTCTTAGGAATATCTACAACTGTAGCT
GCATTTCACCAAGAATGTAGTTTAAGTTATGTACTCAACATCAACCATATGTAGTTGATGACGTGTGTCCTATTCACTTCTATTCTAAATGGTATATTAG
AGTAGGAGCTAGAAAATCAGCACCTTTAATTGAATTGTGCGTGGATGAGGCTGGTTCTAAATCACCCATTCAGTACATCGATATCGGTAATTATACAGTT
TCCTGTTTACCTTTTACAATTAATTGCCAGGAACCTAAATTGGGTAGTCTTGTAGTGCGTTGTTCGTTCTATGAAGACTTTTTAGAGTATCATGACGTTC
GTGTTGTTTTAGATTTCATCTAAACGAACAAACTAAAATGTCTGATAATGGACCCCAAAATCAGCGAAATGCACCCCGCATTACGTTTGGTGGACCTCAG
ATTCAACTGGCAGTAACCAGAATGGAGAACGCAGTGGGGCGCGATCAAAACAACGTCGGCCCCAAGGTTTACCCAATAATACTGCGTCTTGGTTTCACCG
CTCACTCAACATGGCAAGGAAGACCTTAAATTCCCTCGAGGACAAGGCGTTCCAATTAACACCAATAGCAGTCCAGATGACCAAATTGGCTACCGAAGAG
CTACCAGACGAATTCGTGGTGGTGACGGTAAAATGAAAGATTCAGTCCAAGATGGTATTTCTACTACCTAGGAACTGGGCCAGAAGCTGGACTTCCCTAT
GGTGCTAACAAAGACGGCATCATATGGGTTGCAACTGAGGGAGCCTTGAATACACCAAAAGATCTTGGCACCCGCAATCCTGCTAACAATGCTGCAATCG
TGCTACAACTTCCAAGGAACAACATTGCCAAAAGGCTTTTACGCAGAAGGGAGCAGAGGCGGCAGTCAAGCCTCTTCTCGTTCCTCATCACGTAGTCGCA
ACAGTTTAAGAAATTCAACTCCAGGCAGCAGTAGGGGAACTTTCCTGCTAGAAATGGCTGGCAATGGCGGTGATGCTGCTCTTGCTTTGCTGCTGCTTGA
CAGATTGAACCAGCTTGAGAGCAAAA
>7c634795-8987-487e-a8f1-ec6b5f246c56|18
ACCTTCCCAGGTAACAAACCAACCAACTTTCGATCTGTAGATCTGTTTCTAAACGAACTTATGGATTTGTTTATGAGAATCTCACAATTGGAACTGTAAC
TTTGAAGCAAGGTGAAATCAAGGATGCTACTCCTTTCAGATTTGTTCGCGCTACTGCAACGATACCGATACAAGCCTCACTCCCTTTCGGATGGCTTATT
GTTGGCGTTGCACTTCTTGCTGTTTTCAGAGCGCTTCCAAAATCATAACCCTCAAAAGAGATGGCAACTAGCACTCCAAGGGTGTTCACTTTGTTTGCAA
CTTGCTGTTGTTGTTTGTAACAGTTTACTTCACACCTTTTGCTCGTTGCTGCTGGCCTTGAAGCCCCTTTTCTCTATCTTTATGCTTTAGTCTACTTCTT
GCAGAGTATAAACTTTGTAAGAATAATAATGAGGCTTTGGCTTTGCTGGAAATGCCGTTCCAAAAACCATACTTTATGATGCCAACTATTTCTTTGCTGG
CATACTAATTGTTACGACTATTGTATACCTTACAATAGTGTAACTTCTTCAATTGTCATTACTCAGGTGATGGCACAACAAGTCCTATTTTGAACATGAC
TACCAGATTGGTGGTTATACTGAAAAATGGGAATCTGGAGTAAAAGACTGTGTTGTATTACACAGTTACTTCACTTCAGACTATTACCAGCTGTACTCAA
CTCAATTGAGTACAGACACTGGTGTTGAACATGTTACCTTCTTCATCTACAATAAAATTGTTGATGAGCCTGAAGAACATGTCCAAATTATACAATCGAC
GGTTCATCCGGAGTTGTTAATCCAGTAATGGAACCAATTTATGATGAACCGACGACGACTACTAGCGTGCCTTTGTAAGCACAAGCTGATGAGTACGAAC
TTATGTACTCATTCGTTTAGAAGAGACAGGTACGTTAATAGTTAATAGCGTACTTTCTTGCTTCGTGGTATTCTTGCTAGTTACACTAGCCATCCTTGCG
CGCTTCGATTGTGTGCGTACTGCTGCAATATTGTTAACGTGAGTCTTGTAAAACCTTCTTTTACGTTTACTCGTGTTAAAAATCTGAATTCTTCTAGAGT
TCCTGATTCTGGTCTAAACGAACTAAATATTATATTAGTTTTTTGTTTGGAACTTTAATTTTAGCCATGGCAGATTCCAACGGTACTATTACCGTTGAAG
AGCTTAAAAAGCTCTTGAACAATGGAACCTAGTAATAGGTTTCCTATTCCTTACATGGATTTGTTTTACAATTTGCCTATGCCAACAGGAATAGGTTTTT
GTATATAATTAAGTTAATTTTCCTTCTGGCTGTTATGGCCAGTAACTTTAGCTTGTTTTGTGCTTGCTGCTGTTTACAGAATAAATTGGATCACCGGTGG
AATTGCTATCGCAATGGCTTGTCTTGTAGGCTTGATGTGGCTCAGCTACTTCATTGCTTTTTTCAGACTGTTGCGCGTACGCGTTCCATGTGGTCATTCA
ATCCAGAAACTAACATTCTCAACGTGCCACTCCATGGCACTATTTGACCAGACCGCTTCTAGAAAGTGAACTCGTAATCGGAGCTGTGATCCTTCGTGGA
CATCTTCGTATTGCTGGACACCATCTAGGACGCTGTGACATCAAGGACCTGCCTAAAGAAATCACTGTTGCTACATCACGAACGCTTCTTATTACAAATT
GGGAGCTTCGCAGCGTGTAGCAGGTGACTCAGGTTTTGCTGCATACAGTCGCTACAGGATTGGCAACTATAAATTAAACACAGACCATTCCAGTAGCAGT
GACAATATTGCTTTGCTTGTACAGTAAGTGACAACAGATGTTTCATCTCGTTGACTTTCAGGTTACTATAGCAGAGATTACTAATTATTATGAGGACTTT
TAAAGTTTCCATTTGGAATCTTGATTACATCATAAACCTCATAATTAAAAATTTATCTAAGTCACTAACTGAGAATAAATATTCTCAATTAGATGAAGAG
CAACCAATGGAGATTGATTAAACGAACATGAAAATTATTTTTTCTTGGCACTGATAACACTCGCTATTTGTGAGCTTTATCACTACCAAGAGTGTGTTAG
AGGTACAACAGTACTTTTAAAAGAACCTTGCTTTCTGGAACATACGAGGGCAATTCACCATTTCATCCTCTAGCTGATAACAAATTTGCACTGACTTGCT
TTAGCACTCAATTTGCTTTTGCTTGTCCTGACGGCGTAAAACACGTCTATCAGTTACGTGCCAGATCAGTTTCACCTAAACTGTTCATCAGACAAGAGGA
AG
>c5e2c870-959c-4dc0-9637-a037958eba09|8
ATACCTTCCCAGGTAACAAACCAACCAATTTTCGATCTCTTGTAGATCTGTTCTCTAAACGAACATGAAATTTCTTGTTTTCTTAGGAATATACAACTGT
AGCTGCATTTCACCAAGAATGTAGTTTACAGAGTATGTACTCAACATCAACCATATGTAGTTGATGACCCGTGTGTCCTATTCACTTCTATTCTAAATGG
TATATTAGAGTAGGAGCTAGAAAATCAGCACCTTTAATTGAATTGTGCGTGGATGAGGCTGGTTCTAAATCACCCATTCAGTACATCGATATCGGTAATT
ATACAGTTTCCTGTTTACTTTTACAATTAATTGCCAGGAACCTAAATTGGGTAGTCTTGTAGTGCGTTGTTCGTTCTATGAAGACTTTTTAGAGTATCAT
GACGTTCGTGTTGTTTTAGATTTCATCTAAACGAACAAACTAAAATGTCTTGATAATGGACCCCCAAAATCAGCGAAATGCACCCCGCATTACGTTTTGG
TGGACCTCAGATTCAACTGGCAGTAACCAGAATGGAGAACGCAGTGGGCGCGATCAAACAACGTCGGCCCCAAGGTTTACCCAATAATACTGCGTCTTGG
TTCACCGCTCACTCACTCAACATGGCAAGGAAGACCTTAAATTCCCTCGAGGACAAGGCGTTCCAATTAACACCAATAGCAGTCCAGATGACCAAATTGG
CTACTACCGAAGAGCTACCAGACGAATTCGTGGTGGTGACGGTAAAATGAAAGATCTCAGTCCAAGATGGTATTTTTACTACCTAGGAACTGGGCCAGAA
GCTGGACTTCCCTATGGTGCTAACAAAGACGGCATCATATGGGTTGCAACTGAGGGAGCCTTGAATACACCAAAAGATCACATTGGCACCCGCAATCCTG
CTAACAATGCTGCAATCGTGCTACAACTTCCCAAGGAACAACATTGCCAAAAGGCTTTTTACGCAGAAGGAGCAGAGGCGGCAGTCAAGCCTCTTCTCGT
TCCTCATCACGTAGTCGCAACAGTTTAAGAAATTCAACTCCAGGCAGCAGTAGGGGAACTTCTCCTGCTAGAATGGCTGGCAATGGCGGTGATGCTGCTC
TTGCTTTGCTGCTGCTTGACAGATTGAACCAGCTTGAGAGCAAAATGTCTGGTAAAGGCCAACAACAACAAGGCCAAACTGTCACTAAGAAATCTGCTGC
TGAGGCTTCTAAGAAGCCTCGGCAAAACGTACTGCCACTAAAGCATACAATGTAACACAAGCTTCGGCAGACGTGGTCCAGAACAAACCCAAGGAAATTT
TGGGGACCAGGAACTAATCAGACAAGGAACTGATTACAAACATTGGCCGCAAATTGCACAATTTGCCCCAGCGCTTCAGCGTTTTCGGAATGTCGCGCAT
TGGCATGGAAGTCACACCTTCGGGAACGTGGTTGACCTACACAGGTGCCATCAAATTGGATGACAAAGATCCAAATTTCAAAGATCAAGTCATTTGCTGA
ATAAGCATATTGACGCATACAAACATTCCCACCAACAGAGCCTAAAAAGGACAAAAAGAAGAAGGCTGATGAAACTCAAGCCTTACCGCAGAGACAGAAG
AAACAGCAAACTGTGACTCTTTTTCCTGCTGCAGATTTGGATGATTTCTCCAAACAATTGCAACAATCCATGAGCAGTGCTGACTCAACTCAGGCCTAAA
CTCATGCAGACCACAAGGCAGATGGGCTATATAAACGTTTTCGCTTTTCCGTTTACGATATAGTCTACTCTTGTGCAGAATGAATTCTCGTAAACATAGC
ACAAGTAGATGTAGTTAACTTTAATCACATCAGCAATCTTTAATCAGTGTGTAACATTAGGGAGGACTTTATATGGAAGAGCCCTAATGTGTAAAATTAA
TTTTAGTAGTGCTATCCCCATGTGATTTTAATAGCTTTCTTAGGAGAATGACAAAAAAA
>76c65a9f-a633-4574-9533-ec0927c36d18|5
TGTGCTGTCTGCTGCTCTCTGCTGTATGATGATGGTGCTAGGAGAGAGTGTGGACACTTATGAATGTCTTGACACTCGTTTATAAAGTTTATTATGGTAA
TGCTTTAGATCAAGCCATTTCCATGTGGGCTTTATAATCTCTGTTACTTCTAACTACTCAGGTGTAGTTACAACTGTTCATGTTTTTTGGCCAGAGGTAT
TGTTTTATGTGTGTTGAGTATTGCCCTATTTTTTCATAACTGGTAATACACTTCAGTGTATAATGCTAGTTTTATTGTTTTTTTAGGCTATTTTGTACTT
GTTACTTTGGCCTCTTTTGTTTACTCATCAATACTTTAGACTGACTTGGTGTTTATGATTACTTAGTTTCTACACAGGAGTTTAGATATATGAATTCAGG
GACTACTCCCACCCAAGAATAGCATAGATGCCTTCAAACTCAACATTAAATTGTGGGGTGTTGGTGGCAAACCTTGTATCAAAGTAGCCACTGTACAGTC
TAAAATGTCAGATGTAAAAGTGCACATCAGTAGTCTTACTCTCAGTTTTGCAACAACTCAGAGTAGAATCATCATCTAAATTGTGGGCTCAATGTGTCCA
GTTACACAATGACATTTCTTAGCTAAAGATACTACTGAAGCCTTTGAAAAAATGGTTCACTACTTTCTTTGTTTGCTTTTCCATGCAGGTGCTGTAGACA
TAAACAAGCTTTGTGAAGAAATGCTGGACAACAGGGCAACCAACAAGCTATAGCCTCAGAGTTTAGTTCCCTTCCATCATATGCAGCTTTGCTACTGCTC
AAGAAGCTTATGAGCAGGCTGTTGCTAATGGTGATTTGAAGTTGTTCTTAAAAAGTTGAAGAAGTCTTGAATGTGGCTAAATTTGAATTTGACCGTGATG
CAGCCATGCAACGTAAGTTGGAAAAGATGGCTGATCAAGCTATGACCCAAATGTATAAACAGGCTAGATCTGAGGACAAGAGGGCAAAAGTTACTAGTGC
TATGCAGACAATGCTTTTCACTATGCTTAGAAAGTTGGATAATGATGCACTCAACAACATTATCAACAATGCAAAGAGATGGTTGTGTTCCCTTGAACAT
AATACCTCTTACAACAGCAGCCAAACTAATGGTTGTCATACCAGACTATAACACATATAAAAATACGTGTGATGGTACAACATTTACTTATGCATCAGCA
TTGTGGGAAATCCAACAGGTTGTAGATGCAGATAGTAAAATTGTTCAACTTAGTGAAATTAGTATGGACAATTCACCTAATTTAGCATGGCCTCTTATTG
TAACAGCTTCTAGGGCCAATTCTGCTGTCAAATTACAGAATAATGAGCTTAGTCCTGTTGGCACTACGACAGATGTCTTGTGCTGCCGGTACTACACAAA
CTGCTTGCACTGATGACAATGCGTTAGCTTACTACAACACAACAAAGGGAGGTAGGTTTGTACTTGCACTGTTATCCGATTTACAGGATTTGAAATGGGC
TAGATTCCCTAAGAGTGATGGAACTGGTACTATCTATACAGAACTGGAACCACCTTGTAGGTTTGTTACAGACAAAGGTCCTAAAGTGAAGTATTTATAC
TTTATTAAAGGATTAAACAACCTAAATAGAGGTATGGTACTTGGTAGTTTAGCTGCCACAGTACGTCTACAAGCTGGTAATGCAACAGAAGTGCCTGCCA
ATTCAACTGTATTATTTTCTGTGCTTTGCTGTAGATGCTGCTAAAGCTTACAAAGATTATCTAGCTAGTGGGGACAACCAATCACTAATTGTGTTAAGAT
GTTGTACACACACTGGTACTGGTCAGGCAATAACAGTTACACCGGAAGCCAATATGGATCAAGAATCCTTTGGTGGTGCATCGTGTTGTCTGTACTGCCG
TTGCCACATAGATCATCCAAATCCTAAAGGATTTTGTGACTTAAAAGGTAAGTATGTACAAATACCTACAACTTGTGCTAATGACCCTGTGGGTTTTACA
CTTAAAAACACAGTCTGTACCGTCTGCGGTATGTGGAAAGGTTATGGCTGTAGTTGTGATCAACTCCGCGAACCCATGCTCAGTCAGCTGATGCACAATC
GTTCTTAAACGGGTTTGCGGTGTAAGTGCAGCCCGTACCTTACACCGTGCGGCACAGGCACTAGTACTGATGTCGTATACAGGGCTTTGACATCACAATG
ATAAAGTAGCTGGTTTGCTAAATTCCTAAAACTAATTGTTGTCGCTTCCAAGAAAAGGACGAAGATGACAATTTAATTGATCACATTTGTAGTTAAGAGA
CACACTTTCTCTAACTACCAACATGAAGAAACAATTTATAATTTACTTAAGGATTGTCCAGCTGTTGCTAAACATGACTTTTTAAGTAAGAATAGACGGT
GACATGGTACCACATATATCACGTCAACGTTACTAAATACAATGGCAGACCTCGTCTATGCTTTAAGGCATTTGATGAAGGTAATTGTGACACATTAAAG
AAATACTTGTCACATACAATTGTTGTGATGATGATTATTTCAATAAAAAGGACTGGTATGATTTTGTAGAAAACCCAGATATTACGCGTATACGCCAACT
TAGGTGAACGTGTACGCCAAGCTTTGTTAAAAACAGTACAATTTTGTGATGCCATGCGAAATGCTGGTATTGTTGGTGTACTGACATTAGATAATCAAGA
TCAATGGTAACTGGTATGATTCGGTGATTCATACAAACCACGCCGCCAGGTAGTGGAGTTCCTGTTGTAGAGATTATTATTCATTGTTAATGCCTATATT
AACCTTGACCAGGGCTTTAACTGCAGAGTTTCATGTTGACACTTGACTTAACAAAGCCTTACATTAAGGGATTTGTTAAAATATGACGGAAGAGAGGTTA
AAACTTCGTTGACCGTTATTTTAAATATTGGGATCAGACATACCCAAATTGTGTTAACTGTTTGGATGACAGATGCATTCTGCATTGTGCAAACTTTAAT
GTTTTTATCTCTACAGGTGTTCCCACCTACAAGTTTGGACCACTAGTGAGAAAATATTTGTTGATGGTGTTCCATCTGTAGTTTTCAACTGGATACCACT
CAGAGAGCTAGGTGTTGTACATAATCAGGATGTAAAACATAGCTCTAGACTTAGTTTTAAGGAATTACTTGTGTATGCTGCTGACCCTGCTATGCACGCT
GCTTCTGGTAATCTTATTACTAGATAAACGCACTACGTGCTTTCAGTAGCTGCTTACTAACAATGTTGCTTTCAAACTGTCAAACCCGGTAATTTTAACA
AGACTTTATGACTTTGCTGTGTCTAAGGGTTTTCTAAGGAAGGAAGTTCTGTTGAATTAAACACTTCTTTGCTCAGGATGGTAATGCTGCTATCAGCGAT
TATGACTACTATCGTTATAATCTACCAACAATGTGTGATATCAGACAACTACTATTTGTAGTTGAAGTTGTTGATAAGTACTTTGATTGTTACGATGGTG
GCTGTATTAATGCTAACCAAGTCATCGTCAACAACCTAGACAAATCAGCTGGTTTTCCCATTTAATAAATGGGGTAAGGCTAGACTTTATTATGATTCAA
TGAGTTATGAGGATCAAGATGCACTTTCGCATATACAAAAACGTAATGTCATCCCTACTATAACTCAAATGAATCTTTAAGTATGCCATTAGTGCAAAGA
ATAGAGCTCGCACCGTAGCTGGTGTCTATCTGTAGTACTATGACCAATAGACAGTTTCATCAAAAATTATTGAAATCAATAGCCGCCACTAGAGGAGCTA
CTGTAGTAATTGGAACAAGCAAATTCTATGGTGGTTGGCACAACATGTTAAAAACTGTTTATAGTGATGTAGAAAAACCTTATGGGTTGGGATTATCCTA
AATGTGATAGAGCCATGCCTAACATGCTTAGAATTATGGCCTCACTTGTTCTTGCTCGCAAACATACAACGTGTTGTAGCTTGTCACACCGTTTCTATAG
ATTAGCTAATGAGTGTGCTCAAGTATTGAGTGAAATGGTCATGTGTGGCGGTTCACTATATGTTAAACCAGGTGGAACCTCATCAGGAGATGCCACAACT
GCTTATGCTATAGTGTTTTTAACATTTGTCAAGCTGTCACGGCCAATGTTAATGCACTTTATCTACTGATGGTAACAAAATTGCCGATAAGTATGTCCGC
AATTTACAACACAGACTTATGAGTGTCTCTATAGAAATAGAGATGTTGACACAGACTTTGTGAATGAGTTTTACGCATATTTGCGTAAACATTTTCTCAA
TGATGATACTTGACGATGCTGTTGTGTGTTCAATAGCACTTATGCATCTCAAGGTCTAGTGGCTAGCATAAGAACTTTAAGTCAGTTCTTTATTATCAAA
CAATGTTTTTATGTCTGAAGCAAAATGTTGGACTGAGACTGACCTTACTAAAGGACCTCATGAATTTTGCTCTCAACATACAATGCTAGTTAAACAGGGT
GATGATTATGTGTACCTTCCTTACCCAGATCCATCAAGAATCCTAGGCCGGCTGTTTGTAGATGATATCGTAAAAACAGATGGTACATCTCTATGATTGA
ACGGTTCGTGTCTTTAGCTATAGATGCTTACCCACTTACTAAACATCCTAATCAGGAGTATGCTGATGTCTTTCATTTGTACTTACAAGAAAGAAATGAT
GAGTTAACAGGACACATGTTAGACATGTATTTTGTTATGCTTACTAATGATAACACTTCAAGGTATTGGGAACCTGAGTTTTATGAGGCTATGTACACAC
CATATACAGTTTACAGGCTGTTAGGGCTTGTGTTTTTTTGCAATTCAGACTTCATTAAGATGTGGTGCTTGCAACGTAGACCATTCTTATGTTGTAAATG
CTGTTACGACCATGTCATATCAACATCACATAAATTAGTCTTGTCTGTTAATCCGTATGTTTGCAATGCTCCAGGTTGTGATGTCACAGATGTGACTCAA
CTTTACTTAGGAGGTATGAGCTATTATTGTAAATACGTAAACCACCCATTAGTTTCCTGTGTGCTAATGGACAAGTTTTTGGTTTATATAAAAATACATG
TGTTGGTAGCGATAATGTTACTGACTTTAATGCAATTGCAACATGTGACTGGACAAATGCTGGTGATTACATTTTTAGCTAACACCTGTACTGAAAGACT
CAAGCTTTTGCAGAAGAAACGCTCAAAGCTACTGAAGAGACATTTAAACTGTCTTATGGTATTGCTACTGTACGTGAAGTGCTGTCTGACAGAGAATTAC
ATCATGGGAAGTTGGTAAACCTAGACCACCACTTATCGAAATTATGTCTTTACTGGTTATCGTGTAACTAAAACAGTAAAGTACAAATAGGAGAGTACAC
CTTTGAAAAAGGTGACTATGGTGATGCTGTTGTTTACCGAGGTACAACAACACAAATTAAATGTTGGTGATTATTTTGTGCTGACATCACATACAGTAAT
GCCATTAAGTGCACCTACACTAGTGCCACAAGAGCACTATGTTAGAATTACTGGCTTATACCCAACATCAATATTCAGATGAGTTTTTAGCAATGTTGCA
AATTATCAAAAGGTTGGTATGCAAAAGTATTTACACTCCAGGGACCACCTGGTACTGGTAAGAGTCATTTTGCTATTGGCCTAGCTTTCACTCTGCTCGC
ATAGTGTATACAGCTTGCTCTCATGCCGCTGTTGATGCACTATGTGAGAAGGCATTAAAATATTTGCCTATAGATAAATGTAGTAGAATTATACCCGACG
TGCTCGTGTAGAGTGTTTTGATAAATTCAAAGTGAATTCATTAGAACAGTATGTCTTTTGTACTGTAAATGCATTGCCTGAGACGACAGCAGATATAGTT
GTTTTTGATGAAATTCAATGGCCACAAATTATGATTTGAGTGTTGTCAATGCCAGATTACGTGCTAAGCACTATGTGTACATTGGCGACCCTGCTCAATT
ACCTGCACCACGCACTGCTAACTAAGGGCACACTAGAACCAGAATATTTCAATTCAGTGTGTAGACTTATGAAAAACTATAGGTCCAGACATGTCCTCGG
AACTTGTCGGCGTTGTCCTGCTGAAATTGTTGACACTGTGAGTGCTTTGGTTTATGATAATAAGCTTAAAGCACATAAAGACAAATCAGCTCAATGCTTT
AAATGTTTTATAAGGGTGTTATCACGCATGATGTTTCATCTGCAATTAACAGGCCACAAATAGGCGTGGTAAGAGAATTCCTTACGTAACCCTGCTTGGA
GAAAAGCTGTCTTTATTTCACCTTATAATTTCACAGAATGCTGTAGCCTCAAAGATTTTGGGACTACCATTCAAACTGTTGATTCATCACAGGGCTCAGA
ATATGACTATGTCATATTCACTCAAACCACTGAAACAGCTCATCTCTTGTAATGTAAACAGATTTAATGTTGCTATTACCAGAGCAAAAGTAGGCATACT
TTTCAATGTCTGATAGAGACCTTTATGACAAGTTGCAATTTACAAGTCTTGAAATTCCACGTAGGAATGTGGCAACTTTACAAGCTGAAAATGTAACAGG
ACTTTAAAGATTGTAGTAAGGTAATCACTGGGTTACATCCTACACAGGCACCTACACACCTCAGTGTTGACACTAAATTCAAAACTGAAGGTTTATGTGT
TGACATACCTGGCATACCTAAGGACATGACTTATAGAAGACTCATCTCTATGATGGGTTTTAAAATGAATTATCAAGTTAATGGTTACCCTAACATGTTT
ATCACCCGCGAAGAAGCTATAAGACATGTACGTGCATGGATTGGCTTCGATGTCGAAGGGTGTCATGCATTAGAGAAGCTGTTGGTACCAATTTACCTTT
ACAGCTAGGTTTCTTACAGGTGTTAACCTAGTTGCTGTACCTACAGGTTATGTTGATACACCTAATAATACAGATTTTTCCAGAGTTAGTGCTAAACCAC
CGCCTGGAGATCAATTTAAACACCTCATACCACTTATGTACAAAGGACTTCCTTGGAATGTAGTGCGTATAAAGATTGTACAAATGTTAAGTGACACACT
TAAAATTTCTCTGACAGAGTCGTATTTGTCTTATGGGCACATGGCTTTGAGTTGACATCTATGAAGTATTTGTGAAAATAGGACCTGAGCGCACCTGTTG
TCTATGTGATAGACGTGCCACATGCTTTTCCACTGCTTCAGACACTTATGCCTGTTGGCATCATTCTATTGGATTTGATTACGTCTATAATCCGTTTATG
ATTGATGTTCAACAATGGGGTTTTACAGGTAACCTACAAGCAACCATGATCTGTATTGTCAAGTCCATGGTAATGCACGTAGCTAGTTGTGATGCAATCA
TGACTAGGTGTCTAGCTGTCCACGAGTGCTTGTTAAGCGTGTTGACTGGACTATTGAATATCCTATAATTGGTGATGAACTGAAGATTAATGCGGCTTGT
AGAAAGGTTCAACACATGGTTGTTAAAGCTGCATTATTAGCAGACAAATTCCCAGTTCAGTTTCACGACATTGGTAACCCTAAAGCTATTAAGTGTACCT
TCAAGCTGATGTAGAATGGAAGTTCTATGATGCACAGCCTTGTAGTGACAAAGCTTATAAAATAGAAGAATTATTCTATTCTTATGCCACACATTCTGAC
AAATTCACAGATGGTGTATGCCTATTTTGGAATTGCAATGTCGATAGATATCCTGCTAATTCCATTGTTTTAGATTTGACACTAGAGTGCTATATCTAAC
CTTAACTTGCCTGGTTGTGATGGTGGCAGTTTGTATGTAAATAAACATGCATTCCACACCAGCTTTGATAAAAGTGCTTTTGTTAATTTAAAACAATTAC
CATTTTATTACTACTTTGACAGTCCATGTGAGAGTCTCATGGAAAACAAGTAGTGTCAGATATAGATTATGTACCACTAAGTCTGCTACGTGTATAACAC
GTTGCAATTTAGGTGGTGCTGTCTGTAGACATCATGCTAATGAGTACAGATTGTATCTTCGATGCTTATAACATGATGATTTCAGCTGGCTTTAGCTTGT
GGGTTTACAAACAATTTGATACTTATAACCTCTGGAACACTACAAGACTCAGAGTTTAGAAAATGTGGCTTTTAATGTTGTAAATAAGGACACTTTGATG
GACAACAGGGTGAAGTACCAGTTTATACTAATAACACTGTTTTACACAAAAGTTGATGGTGTTGATGTAGAATTGTTTGAAAATAAAACAACATTACCTG
TTAATGTAGCATTTGAGCTTTGGGCTAAGCGCAACATTAAACCAGTACCAGAGGTGAAATACTCAATAATTTGGGTGTGGACATTGCTGCTAATACTGTG
ATCTGGGACTACAAAGAGATGCTCCAGCACATATATCTACTATTGGTGTTTTGCTTCTATGACTGACATAGCCAAGAAACCAACTGAATGATTTGTGCAC
CACTTCTGTTTTTTGATGGTAGAGTTGATGGTCAAGTAGACTTATTTAGAAAATGCCCGTAATGGTGTTCTTATTACAGAAGGTAGTGTTAAAGGTTTAC
AACCATCTGTAGGTCCCAAACAAGCTAGTTTAATGGAGTCACATTAATTGGAGAAGCCGTAAAAACACAGTTCAATTATAAGAAAAGTTGATGGTGTTGT
CCAACAATTACCTGAAACTTACTTTACTCCAGAGTAGAAATTTACAAGAATTTAAACCCAGGAGTCAAATGGAAATTGATTTCTTAGAATTAGCTATGGA
TGAATCATTGAACGGTATAATTAGAAGGCTATGCCTTCGAACATATCGTTTATGGAGATTTAGTCATAGTCAGTTAGGTGTTTACATCTACTGATTGGAC
TAGCTCAAACGTCTAAGGAATCACCTTTTGAATTAGAAGATTTTATTCCTATGGACAGTACAGTTAAAACTATTTTCATAACAGATGCGCAAACAGGTTC
ATCTAAGTGTGTGTGTTTGTTATTGATTTATTACTTGATGATTTTGTTGAAATAATAAAATCCCAAGATTTATCTGTAGTTCTAAGGTTGTCAAAGTGAC
TATTGACTATACAGAAATTCATTTATGCTTTGGTGTAAAGATGGCCATGTAGAAACATTTTACCCAAAATTACAATTTAGTTTAAGTGGCAACCGGGTGT
TGCTATGCCTAATCTTTACAAAATGCAAAGAATGCTATTAGAAAAAGTGTGACCTTCAAAATTATGGTGATAGTGCAACATTACCTAAAGGCAATGATGA
ATGTCGCAAAAATATACTCAACTGTGTCAATATTTAAACACATTAACATTAGCTGTACCTATAATATGAGAGTTATACATTTTGGTGCTGGTTCTGATAA
AGGAGTTGCACCAGGTACAGCTGTTTAAGACAGTGGTTGCCTACGGGTACGCTGCTTGTCGATTCAGATCTTAATGACTTTGTCTCTGATGCAGATTCAA
CTTTGATTGGTGATTGTGCAACTGTACATACAGCTAATAAATGGGATCTCATTATTAGTGATATGTACGACCCTAAGACTAAAAATGTTCAAAAGAAAAT
GACTCTAAAGAGGGTTTTCACTTACATTTGTGGGTTTATACAACAAAAGCTAGCTTTGGAGGTTCCGTGGCTATAAAGATAACAGAACATTCTTGGAATG
CTGATTTTTATAAGCTCATGGGACACTTCGCTGGTGGACAGCCTTTTTTGTTACTAATGTGAATGCGTCATCATCTGAAGCATTTTTAATTGGATGTAAT
TATCTTGGCAAACCACGCGAACAAATAGATGGTTATGTCATGCATGCAAACATATTTTGAGGAATACAAATCCAATTCAGTTGTCTTCCTATTTTTTATT
TGACATGAGTAATTTCCCCCTTAAATTAAGGGTACTGCTGTTATGTCTTTAAAAGAAGGTCAAATCAATGATATGATTTTATCTCTTCTTAGTAAAGGTA
GACTTATAATTAGAGAAAACAACAGAGTTGTTATTTAGTGATGTTTCTTTGTTAACAACTAAACGAACAATGTTTGTTTTTCTGTTTTATTGCCACTAGT
CTCTAGTCAGTGTGTTAATCTACAACCAGAACTCAATTACCCCTGCATACACTAATTTTCACACGTGGTGTTTATTACCCTGACAAAGTTTTCAGATCTC
AGTTTTACATTCAACTCAGGACTTGTTCTTACCTTTTTTCCAATGTTACTTGGTTCCATGCTATACATGTCTTGGGACCAATGGTACTAAGAGGTTTGAT
AACCCTGTCCTACCATTTAATGATGGTGTTTATTTTGCTTCCACTGAGAAGTCTAACATAATAAGAGGCTGGATTTTGGTACTACTTTAGATTCGAAGAC
CCAGTCCTACTTATTGTTAATAACGCTACTAATGTTGTTATTAAAGTCTTGTGAATTTTCAATTTTTGTAATGATCCATTTTGGGTGTTTATTACCACAA
AACAACAAAAGTTGGATGGAAAGTGAGTTCAGAGTTTATTCTAGTGCGAATAATTGCACTTTTGAATATGTCTCAGCCTTTTTATGGACCTTGAAGGAAA
ACAGGGTAATTCAAAAATTTCTAGGGAATTTGTGTTTAAGAATATTGATGGTTATTTTTAAAATATTCTAAGCACACGCCTATTAATTTAGTGCGTGATC
TCCCTCAGGTTTTTCGGCTTTAGAACCATTGGTAGATTTGCCAATAGGTATTAACATCACTAGGTTCAAACTTTACTTGCTTTACATAGAAGTTATTTGA
CTCCTGGTGATTCTTCAGGTTGGACAGCTGGTGCTGCAGCTTATTATGTGTGGGTTATCTTCAACCTAGGACTTTCTATTAAAAATAATGAAAATGGAAC
CATTACAGATGCTGTAGACTGTGCACTTGACCCTCTCTCAGAAACAAAGTGTACGTTGAAATCCACTGTAGAAAAAGGAATCTATCAAACTTCTAACTTT
AGAGTCCAACCAACAGAATCTATTGTTAGATTTCCTAATATTACAAACACTGTGCCCTTTGGTGAAGTTTTTAACGCCACCAGATTTGCATCTGTTTAAG
CTTGGAACAGGAAGAGAATCAGCAACTGTGTTGCTGATTATTCTGTCCTATATAATTCCGCATCATTTTCCACTTTAAGTGTTATGGAGTGTCTCCTACT
AAATTAAATGATCTTGCTTTACTAATGTCTATGCAGATTCATTTGTAATTAGAGGTGATGAAGTCAGACAAATCGCTCAGGGCAAACTGGAAAGATTGCT
GATTATAATTATAAATTACCAGATGATTTTACAGGCTGCGTTATAGCTTGGAATTCTAACAATCTTGATTCTAAGGTTGGTGGTAATTATAATTACCTGT
AGATTGTTGGGAAGTCTAATCTCAAACCTTTTGAGAGAGATATTTCAACTGAAATCTATCAGGCCAAGTAGCACACCTTGTAATGGTGTTGAAGGTTTTA
ATTGTTACTTTCCTTACAATCATATGGTTCCAACCCACTAATGGTGTTGGTTACCAACCATACAGAGTAGTAGTACTTTCTTTTGAACTTCTACATGCAC
CAGCAACTGTTTGTGGACCTAAAAAGTCTACTAATTTGGTTAAAAACAAATGTGTCAATTCAACTTCAATGGTTTAACAGGCACAGGTGTTCTTACTGAG
TCTACAAAAGTTTCTGCCTTTCCAACAATTTGGCAGAGACATTGCTGACACTACTGATGCTGTCCGTGATCCACAGACACTTGAGATTCACTGACATTAC
ACCATGTTTTTGGTGGTGTCAGTGTTATAACACCAGGAACAAATACTTCTAACCAGGTTGCTGTTTCTTTATCAGGATGTTAACTGCACAGAAGTCCCTG
TTGCTATTCATGCAGATCAACTTACTCCTACTTGGCGTGTTTATTCTACAGGTTTTAATGTTTTCAAACACGTGCAGGCTGTTTAATAGGGGCTGAACAT
GTCAACAACTCATATGAGTGTGACATACCCATTGGTGCAGGTATATGCGCTAGTTATCAGACTCAGACTAATTTTTCCGGCGCGGGCACGTAGTGTAGCT
AGTCAATCCATCATTGCCTACACTATGTCACTTGGTGCAGAAAATTCAGTTGCTTACTCTAATAACTCTATTGCCATACCCACAAATTTTACTATTAGTG
TTCTTCACAGAATCTACCAGTGTCTATGACCAAGACATCAGTAGATTGTACAATGTACATTTGTGGTGATTCAACTGAATGCAGCAATCTTTCTTTGTTG
CAATATGGCAGTTTTTGTACACAATTAAACCGTGCTTTAACTGGAAATAGCTGTTGAACAAGACAAAAACACCCAAGAAGTTTTTGCACAAGTCAAACAA
ATTACACAAACACCACCAATTAAAGATTTTGGTGGTTTTAATTTTTCACAAATATTACCAGATCCATCAAAACCAAGCAAGAGGTCATTTATTGAAGATC
TACTTTCAACAAAGTGACACTTGCAGATGCTGGCTTCATCAAACAATTGGTGATTGCCTTGGTGATTGCTGCTAGAGACCTCATTTGTGCACAAAAGTTT
AACGGCCTTACTGTTTTGCCACCTTTTTGCTCACAGATGAATGATTGCTCAATACACTTTGCACTGTTAGCGGGTACAATCACTTTGGTTGGACCTTTGG
TGCAGGTGCTGCTATTACAAATACCATTTGCTATGCAAATGGCTTATAGGTTTAATGGTATTGGAGTTACACAGAATGTTCTCTATGAGAACCAAAATTG
ATTGCCAACCAATTTAATAGTGCTATTGGCAAAATTCAAGACTCACTTCTCCACAGCAAGTGCACTTGGAAAACTTCAAGATGTGGTCAACCAAAATGCA
CAAGCTTTAAACACGCTTGTTAAACAACTTAGCTCCAATTTGGTGCAATTTTCAAGTGTTTTAAATGATATCCTTCACGTCTTGACAAAGTTGAGGCTGA
AGTGCAAATTGATAGGTTGATCACAGGCAGACTTCAAAGTTTGCAGACAATATGTGACTCAACAATTAATTAGAGCTGCAGAAATCAGAGCTTCTGCTAA
TCTTGCTGCTACTAAAATGTCAGAGTGTGTACTTGGACAATCAAAAAGAGTTGATTTTTGTGGAAAGGGCTATCATCTTATGTCCTTCCCTCAGTCAGCA
CCTCATGGTAGTTTCTTGCATGTGACTTATGTCCCTGCACAAGAAAAGAACTTCACAACTGCTCCTGCCATTTGTCATGATGGAAAAGCACACTTTTCCT
CGTGAAGGTGTTTTGTTTTCAAATGGCACACACTGGTTTGTACACAAAGGAATTTTATGAACCACAAATCATTACTACAGACAACACATTTGTGTCTGGT
AACTGTGATGTTGTAATAGGAATTGTCAACAACACAGTTTATGATCCTTGCAACCTGAATTAGACTCATTCAAGGAGGAGTTAGATAAATATTTTAAGAA
TCATACATCACCAGATGTTGATCTAGGTGACATCTGGCATTAATGCTTCAGTTGTAAACATTTCAAAAGAAATTGACCGCCTCAATGAGGTTGCCAAGAA
TTTAAATGAATCATCGATCTCCAAGAACTTGGAAAGTATGAGCAGTATATAAAATGGCCATGGTACATTTGGCTAGGTTTATAGCTGGCTTGATTGCCAT
AGTAATGGTGACAATTATGCTTTGCTGTATGACCAGTTGCTGTAGTTGTCTCAAGGGCTGTTGTTCTTGTGGATCCTGCTGCAAATTTGATGAAGACGAC
TTGAGCCAGTGCTCAAAGGAGTCAAATTACATTACACATAAACGAACTTATGGATTTGTTTATGAGAATCACAATTGGAACTGTAACTTTGAAGCAAGGT
GAAATCAAGGATGCTACTCCTTCAGATTTTGTTCGCGCTACTGCAACGATACCGATACAAGCCTCACTCCCTTTCGGATGGCTTATTGTTGGCGTTGCAC
TTCTTGCTGTTTTCAGAGCGCTTCCAAAATCATAACCCTCAAAAGAGATGGCACTAGCACTCCAAGGGTGTCACTTTGTTTGCAACTTGCTGTTGTTGTT
TGTAACAGTTTACTCACACCTTTTGCTCGTTGCTGCTGGCCTTGAAGCCCCTTTTCTCTATCTTTATGACATAGTCTACTTCTTAAGAGTATAAACTTTT
GTAAGAATAATAATGAGGCTTTGGCTTTGCTGGAAATGCTTTTCAAAAAACCCATTACTTCTATGATGCCATTATATTCTTTGCTGGCATACTAAATTGT
TACGACTATTGTATACCTTACAATAGTGTAACTTCTTCAATTGTCATTACTCAGGTGATGGCACAACAAGTCCTATTTTGAACATGACTACCAGATTGGT
GGTTATACTGAAATGGGAATCTGGAGTAAAAGACTGTGTTGTATTACACAGTTACTTCATTTCAGACTATTACCAGCTGTACTCAACTCAATTGAGTACA
GACACTGGTGTTGAACATGTTACCTTCATCTACAATAAAATTGTTGATGAGCCTGAAGAACATGTCCAAATTACACAATCGACGGTTCATCCGGAGTTGT
TAATCCAGTAATGGAACCAATTTATGATGAACCGACGACGACTACTAGCGTGCCTTTTGTAAGCACAAGCTGATGAGTACGAACTTATGTACTCATTCGT
TTTAGAAGAGACAGGTACGTTAATAGTTAATAGCGTACTTTTCTTGCTTCGTGGTATTCTTGCTAGTTACACTAGCCATCCTTACTGCGCTTCGATTGTG
TGCGTACTGCTGCAAATATTGTTAACGTGAGTCTTGTAAAACCTTCTTTACGTTTACATTCGTGTTAAAAATCTGAATTCTTCTAGAGTTCCTGATTTCT
GGTTCTAAACGAACTAAATATTATATTAGTTTTTGTTTGGAACTTTAATTTTAGCCATGCAGATCCAACGGTACTATTACCGTTGAAGAGCTTAAAAAGC
TCTGAACAATGGAACCTAGTAATAGGTTTCCTATTCCTTACATGGATTTGTTTTACAATTTGCCTATGCCAACAGGAATAGGTTTTTGTATATAATTAAG
TTAATTTTCCTCTTGGCTGTTATGGCCAGTAACTTTAGCTTGTTTTGTGCTTGCTGCTGTTTACAGAATAAATTGGATCACCGGTGGAATTGCTATCGCA
ATGGCTTGTCTTGTAGGCTTGATGTGGCTCAGCTACTTCATTGCTTCTTTCAGACTGTTTGCGCGTACGCGTTCCATGTGGTCATTCAATCCAGAAACTA
ACATTACCTCAACGTGCCACTCCATGGCACTATTCTGACCAGACCGCTTCTAGAAAGTGAACTCGTAATCGGAGCTGTGATCCTTCGTGGACATCTTCGT
ATTGCTGGACACCATCTAGGACGCTGTGACATCAAGGACCTGCCTAAGAAATCACTGTTGCTACATCACGAACGCTTTTATTACAAATTGGGAGCTCGCA
GCGTGTAGCAGGTGACTCAGGTTTTTGCTGCATACAGTCGCTACAGGATTGGCAACTATAAATTAAACACAGACCATTCCAGTAGCAGTGACAATATTGC
TTTGCTTGTACAGTAAGTGACAACAGATGTTTCATCTCGTTGACTTTCAGGTTACTATAGCAGAGATATTACTAATTATTATGAGGACTTTTTAAAGTTT
CCATTTGGAATCTTGATTACATCATAAACCTCAAATTAAAAATTTATCTAAGTCTTAACTGAGAATAATATTCTCAATTAGATGAAGAGCAACCAATGGA
GATTGATTAAACGAACATGAAAATTTATTTTCTTGGCACTGATAACACTTCGCTACTTGTGAGCTTTATCTACCAAGAGTGTGTTAGAGGTACACAGTAC
TTTTAAAAGAACCTTTGCTTTCTGGAACATACGAGGGCAATTCACCATTTCATCCTCTAGCTGATAACAAATTTGCACTGACTTGCTTTAGCACTCAATT
TGCTTTGCTTGTCCTGACGCGTAAACACGTCTATCAGTTACGTGCCAGATCAGTTCACCTAAACTGTTCATCAGACAAGAGGAAGTCAAGAACTTTACTC
TCCAATTTTTATTGTTGCGGCAATAGTGTTTATAACACTTTGCTCACACTCAAAAGAAAGACAGAATGATTGAACTTTTCATTAATTGACTTCTATTTGT
GCTTTTTAGCCTTTCTGCTATTCCTTGTTTTAATGCTATGCTTATTATCTTTTTTGGTTCTTCTTGAACTGCAAGATCATAATGAAACTTGTCACGCCTA
AACGAACATGAAATTTCTTGTTTCTTTAGGAAATCATCACAACTGTAGCTGCATTTCACCAAGAATGTAGTTTACAGTCATGTACTCAACATCAACCATA
TGTAGTTGATGACCCGTGTCCTATCACTTCTATTCTAAATGGTATATTAGAGTAGGAGCTAGAAAATCAGCACCTTTAATTGAATTGTGCGTGGATGAGG
CTGGTTCTAAAAACCACCCATTCAGTACATCGATATCGGTAATTATACAGTTTCCTGTTTACCTTTTACAATTAATTGCCAGGAACCTAAATTGGGTAGT
CTTGTAGTGCGTTGTTCGTTCTATGAAGACTTTTTAGAGTATCATGACGTTCGTGTTGTTTAGATTTCATCTAAACGAACAAACTAAAATGTCTGATAAT
GGACCCCAAAATCAGCGAAATGCACCCGCATTACGTTTGGTGGACCCTCAGATTCAACTGGCAGTAACCAGAATGGAGAACGCAGTGGGCGCGATCAAAA
CAACGTCGGCCCCAAGGTTTACCCAATAATACTGCGTTCTTGGTTCACCGCTCACTTCAATTGGCAAGGAAGACCTTAAATTCCCTCGAGGACAAGGCGT
TCCAATTAACACCAATAGCAGTCCAGATGACCAAATTGGCTACTACCGAAGAGCTACCAGACGAATTTCGTGGTGGTGACGGTAAAATGAAAGATCAGTC
CAAGATGGTATTTCTACTACCTAGGAACTGGGCCAGAAGCTGGACTTCCCTATGGTGCTAACAAAAGACGGCATCATATGGGTTGCAACTGAGGAGCCTT
GAATACACCAAAAGATCACATTGGCACCCGCAATCCTGCTAACAATGCTGCAATCGTGCTACAACTTCCTCAAGGAACACTATTGCCAAAAGGCTTTACG
CAGAAGGGAGCAGAGGCGGCAGTCAAGCCTCTTCTCGTTCCTCATCACGTAGTCGCAACAGTTTAAGAAATCAACTCCAGGCAGCAGTAGGGAACTTTTC
CTGCTAGAATGGCTGGCAATGGCGGTGATGCTGCTCTTGCTCTGCTGCTGCTTGACAGATTGAACCAGCTTGAGAGCAAAATGTCTGGTAAAGGCCAACA
ACAACAAGGCCAAACTGTCACTAAGAAATTGCTGCTGAGGCTTCTAAGAAGCCTCGGCAAAACGTACTGCCACTAAAGCATACAATGTAACACAAGCTTT
CGAAGACGTGGTCCAGAACAAACCCAAGGAAATTTTGGGGACCAGGAACTAATCAGACAAGGAACTGATTACAAACATTGGCCGCAAATTGCACAATTTG
CCCCAGCGCTTCAGCGTTCGGAATGTCGCGCATTGGCATGGAAGTCACACCTTGAACGTGGTTGACCTACACAGGTGCCATCAAATTGGATGACAAAGAT
CCAAATTTTCAAAGATCAAGTCATTTGCTGAATAAGCATTGACGCATACAAAACATTCCCACCAACAGAGCCTAAAAAGGACAAAAAGAAGAAGGCTGAT
GAAACTCAAGCCACCGCAGAGACAGAAGAAACAGCAAACTGTGACTCTTTTCCTGCTGCAGATTTGGATGATTTTCCAAACAATTGCAACAATCCATGAG
CAGTGCTGACTCAACTCAGGCCTAAACTCATGCAGACATCACAAGGCAGATGGGCTATATAAACGTTTCGCTTTTCCGTTTACGATATAGTCTACTTGTG
CAGAATGAATTCTCGTAACTACATAGCACAAGTAGATGTAGTTAACTTTAATCTCACATAGCAATCTTTAATCAGTGTGTAACATTAGGGAGGACTTGAA
AGAGCCACCATTCACCGAGGCCACGCGGAGTACGATCGAGTGTACAGTGAACAATGCTAGGGAGAGCTGCCTATATGGAAGAGCCCTAATGTGTAAAATT
AATTTTAGTAGTGCTATCCCCATGTGATTTTAATAGCTCTAGGAGAATGACAAAAAGTA
>e926bba1-8aa7-4cbb-8637-0eea54af6a14|5
ATACCTTCCCAGGTAACAAACCAACCAACTTTCGATCTCTTGTAGATCTGTTCTCTAAACGAACTTTAAAATCTGTGTGGCTGTCACTCGGCTGCATGCT
TAGTGCACTCACGCAGTATAATTAATAACTAATTACTGTCGTTGACAGGACACGAGTAACTCGTCTATCTTGCAGGCTGCTTACGGTTCGTCCGTGTTGC
AGCCGATCATCAGCACACTAGGTTTCGTCCGGGTGTGACCGAAAGGTAAGATGGAGAGCCTTGTCCCTGGTTTCAACGAGAAAAACACACGTCCAATTCA
GTTTGCCTGTTTTACAGGTTCGACGTGCTCGTACGTGGCTTTGGAGACTCCGTGGAGGTCTTATCAGAGGCACGTCAACATCTTAAAGATGGCACTTGTG
GCTTAGTAGAAGTTGAAAAAGGCGTTTGCCTCAACTGAACAGCCCTATGTGTTCATCAAACGTTCGGATGCTCGAACTGCACCTTCATGGTCATGTTATG
GTTGAGCTGGTAGCAGAACTCGAAGGCATTCAGTACGGTCGTAGTGGTGAGACACTTGGTGTCCTTGTCCCTCATGTGGGCGAAATACCAGTGGCTTACC
GCAAGGTTCTTCTTCGTAAGAACGGTAATAAAGGAGCTGGTGGCCATAGTTACGGCGCCGATCTAAAGTCATTTGACATAGGCGACGAGCTTGGCACTGA
TCCTTATGAAGATTTCAAGAAACTGGAACACTAAACATAGCAGTGGTGTTACCCGTGAATCATGCGTGAGCTTAACGGGGGCATACACTCGCTATGTCGA
TACTTTTGTGGCCCTGATGGCTACCCCTCTTGAAGCATTGACGCATATTGACAAACATTCCCACCAACAGAGCCTAAAAAAGGACAAAAAGAAGAAGGCT
GATGAAACTCAAGCCTTACCGCAGAGACAGAAGAAACAGCAAACTGTGACTTTTTCCTGCTGCAGATTTGGATGATTTCTCCAAACAATTGCAACAATCC
ATGAGCAGTGCTGACTCAACTCAGGCCTAAACTCATGCAGACCACATAAGGCAGATGGGCTATATAAACGTTTTCGCTTTTCCGTTTACGATATAGTCTA
CTCTTGTGCAGAATGAATTCTCGTAACTACATAGCACAAGTAGATGTAGTTAACTTTAATCTCACATAGCAATCTTTAATCAGTGTGTAACATTAGGGAG
GACTTGAAAGAGCCACCACATTTCACCGAGGCCACGCGGAGTACGATCGAGTGTACAGTGAACAATGCTAGGGAGAGCTGCCTATATGGAAGAGCCCTAA
TGTGTAAAATTAATTTTAGTAGTGCTATCCCCATGTGATTTTAATAGCTTTTTCTAGGAGAATGACAAAAT
>a9d3711e-8071-447b-ad5c-0d2f10ba4431|78
TTCCCAGGTAACAAACCAACCAACTTTTCGATCTCTTGTAGATCTGTTCTCTAAACGAACTAAATATTATATTAGTTTTTCTGTTTGGAACTTTAATTTT
AGCCATGGCAGATTCCAACGGTACTATTACCGTTGAAGAGCTTAAAAAGCTCTGAACAATGGAACCTAGTAATAGGTTTCCTATTCCTTACATGGATTTG
TCTTTCTACAATTTGCCTATGCCAACAGGAATAGGTTTTTGTATATAATTAAGTTAATTTTCCTCTGGCTGTTATGGCCAGTAACTTTAGCTTGTTTTGT
GCTTGCTGCTGTTTACAGAATAAATTGGATCACCGGTGGAATTGCTATCGCAATGGCTTGTCTTGTAGGCTTGATGTGGCTCAGCTACTTCATTGCTTTT
CAGACTGTTTGCGCGTACGCGTTCCATGTGGTCATTCAATCCAGAAACTAACATTTCAACGTGCCACTCCATGGCACTATTTTGACCAGACCGCTTCTAG
AAAGTGAACTCGTAATCGGAGCTGTGATCCTTCGTGGACATCTTCGTATTGCTGGACACCATCTAGGACGCTGTGACATCAAGGACCTGCCTAAAGAAAT
CACTGTTGCTACATCACGAACGCTTTCTTATTACAAATTGGGAGCTTCGCAGCGTGTAGCAGGTGACTCAGGTTTTGCTGCATACAGTCGCTACAGGATT
GGCAACTATAAATTAAACACAGACCATTCCAGTAGCAGTGACAATATTGCTTTGCTTGTACAGTAAGTGACAACAGATGTTTCATCTCGTTGACTTTCAG
GTTACTATAGCAGAGATATTACTAATTATTATGAGGACTTTTAAAGTTTCCATTTGGAATCTTGATTACATCATAAACCTCATAATTAAAAATTTATCTA
AGTCACTAACTGAGAATAAATATTCTCAATTAGATGAAGAGCAACCAATGGAGATTGATTAAACGAACATGAAAATTATTTTCTTGGCACTGATAACACT
CGCTACTCTGTGAGCTTTATCACTACCAAGAGTGTGTTAGAGGTACAACAGTACTTTTAAAAGAACCTTGCTTTCTGGAACATACGAGGGCAATTCACCA
TTTCATCCTCTAGCTGATAACAAATTTGCACTGACTTGCTTTAGCACTCAATTTGCTTTGCTTGTCCTGACGGCGTAAAACACGTCTATCAGTTACGTGC
CAGATCAGTTTCACCTAAACTGTTCATCAGACAAGAGGAAGTTCAAGAACTTTACTCTCCAATTTTTATTGTTGCGGCAATAGTGTTTATAACACTTTGC
TCACACTCAAAAGAAAGACAGAATGATTGAACTTTCATTAATTGACTTCTATTTGTGCTTTTTAGCCTTTCTGCTATTCCTTGTTTTAATTATGCTTATT
ATCTTTTGGTTTCACTTGAACTGCAAGATCATAATGAAACTTGTCACGCCTAAACGAACATGAAATTTCTTGTTTTTTAGGAATATACAACTGTAGCTGC
ATTTCACCAAGAATGTAGTTTACAGTATGTACTCAACATCAACCATATGTAGTTGATGACCCGTGTCCTATTCACTTCTATTCTAAATGGTATATTAGAG
TAGGAGCTAGAAAATCAGCACCTTTAATTGAATTGTGCGTGGATGAGGCTGGTTCTAAATCACCCATTCAGTACATCGATATCGGTAATTATACAGTTTC
CTGTTTACCTTTTACAATTAATTGCCAGGAACCTAAATTGGGTAGTCTTGTAGTGCGTTGTTCGTTCTATGAAGACTTTTTAGAGTATCATGACGTTCGT
GTTGTTTTAGATTTCATCTAAACGAACAAACTAAAATGTCTGATAATGGACCCCAAAATCAGCGAAATGCACCCCGCATTACGTTTGGTGGACCTCAGAT
TCAACTGGCAGTAACCAGAATGGAGAACGCAGTGGGGCGCGATCAAAACAACGTCGGCCCCAAGGTTTACCCAATAATACTGCGTCTTGGTCACCGCTCT
CTCTCAACATGGCAAGGAAGACCTTAAATTCCCTCGAGGACAAGGCGTTCCAATTAACACCAATAGCAGTCCAGATGACCAAATTGGCTACTACCGAAGA
GCTACCAGACGAATTCGTGGTGGTGACGGTAAAATGAAAGATC
>f4443b69-91b5-4ea3-8f29-d4e0eb1dfa38|13
ATACCTTCCCAGGTAACAAACCAACCAACTTTCGATCTTGTAGATCTGTTCTCTAAACGAACAAACTAAAATGTCTGATAATGGACCCCAAAATCAGCGA
AATGCACCCCGCATTACGTTTGGTGGACCCTCAGATTCAACTGGCAGTAACCAGAATGGAGAACGCAGTGGGGCGCGATCAAAACAACGTCGGCCCCAAG
GTTTACCCAATAATACTGCGTCTTGGTCACCGCTCTCACTCAACATGGCAAGGAAGACCTTAAATTCCCTCGAGGACAAGGCGTTCCAATTAACACCAAT
AGCAGTCCAGATGACCAAATTGGCTACTACCGAAGAGCTACCAGACGAATTCGTGGTGGTGACGGTAAAATGAAAGATCAGTCCAAGATGGTATTTCTAC
TACCTAGGAACTGGGCCAGAAGCTGGACTTCCCTATGGTGCTAACAAAAGACGGCATCATATGGGTTGCAACTGAGGGAGCCTTGAATACACCAAAAGAT
CACATTGGCACCCGCAATCCTGCTAACAATGCTGCAATCGTGCTACAACTTCCAAGGAACAACATTGCCAAAAGGCTTTTACGCAGAAGGGAGCAGAGGC
GGCAGTCAAGCCTTCTCGTTCCTCATCACGTAGTCGCAACAGTTTAAGAAATTCAACTCCAGGCAGCAGTAGGGGAACTTCTCCTGCTAGAATGGCTGGC
AATGGCGGTGATGCTGCTCTTGCTTTGCTGCTGCTTGACAGATTGAACCAGCTTGAGAGCAAAATGTCTGGTAAAGGCCAACAACAACAAGGCCAAACTG
TCACTAAGAATTGCTGCTGAGGCTTCTAAGAAGCCATGGCAAAACGTACTGCCACTAAAGCATACAATGTAACACAAGCTTTCGGCAGACGTGGTCCAGA
ACAAACCCAAGGAAATTTTGGGGACCAGGAACTAATCAGACAAGGAACTGATTACAAACATTGGCCGCAAATTGCACAATTTGCCCCAGCGTTCAGCGTT
TCGGAATGTCGCGCATTGGCATGGAAGTCACACCGGGAACGTGGTTGACCTACACAGGTGCCATCAAATTGGATGACAAAGATCCAAATTTCAAAGATCA
AGTCATTTTGCTGAATAAGCATTGACGCATACAAAACATTCCCACCAACAGAGCCTAAAAAGGACAAAAAGAAGAAGGCTGATGAAACTCAAGCCTTACC
GCAGAGACAGAAGAAACAGCAAACTGTGACTTTTTCCTGCTGCAGATTTGGATGATTTCTCCAAACAATTGCAACAATCCATGAGCAGTGCTGACTCAAC
TCAGGCCTAAACTCATGCAGACCACACAAGGCAGATGGGCTATATAAACGTTTTCGCTTTTCCGTTTACGATATAGTCTACTCTTGTGCAGTTAACTTTT
AATGAATTATAGGCACATAACTGCCTAACTAATGTGATTCATAAACCTCATAATTAAAAATTTATCTAAGTCACTAACTGAGAATAAATATTCTCAATTA
GATGAAGAGCAACCAATGGAGATTGATTAAACGAACATGAAAATTATTTTTCTTGGCACTGATAACACTTCGCTACTCTGTGAGCTTTATCACTACCAAG
AGTGTGTTAGAGGTACAACAGTACTTTTAAAAGAACCTTGCTCTTCTGGAACATACGAGGGCAATTCACCATTTCATCCTCTAGCTGATAACAAATTTGC
ACTGACTTGCTTTAGCACTCAATTTGCTTTGCTTGTCCTGACGGCGTAAAACACGTCTATCAGTTACGTGCCAGATCAGTTTCACCTAAACTGTTCATCA
GACAAGAGGAAGTTCAAGAACTTTACTCTCCAATTTTTATTGTTGCGGCAATAGTGTTTATAACACTTTGCTCACACTCAAAAGAAAGACAGAATGATTG
AACTTCATTAATTGACTTCTATTTGTGCTTTTTAGCCTTTCTGCTATTCCTTGTTTTAATTATGCTTATTATCTTTTGGTTCACTTGAACTGCAAGATCA
TAATGAAACTTGTCACGCCTAAACGAACATGAAATTTCTTGTTTTCTTAGGAATATTACAACTGTAGCTGCATTTCACCAAGAATGTAGTTTACAGTCAT
GTACTCAACATCAACCATATGTAGTTGATGACCCGTGTCCTATTCACTTCTATTCTAAATGGTATATTAGAGTAGGAGCTAGAAAATCAGCACCTTTAAT
TGAATTGTGCGTGGATGAGGCTGGTTCTAAAATCACCCATTCAGTACATCGATATCGGTAATTATACAGTTTCCTGTTTACCTTTTACAATTAATTGCCA
GGAACCTAAATTGGGTAGTCTTGTAGTGCGTTGTTCGTTCTATGAAGACTTTAGAGTATCATGACGTTCGTGTTGTTTTAGATTTCATCTAAACGAACAA
ACTAAAATGTCTGATAATGGACCCCAAAATCAGCGAAATGCACCCCGCATTACGTTTGGTGGACCTCAGATTCAACTGGCAGTAACCAGAATGGAGAACG
CAGTGGGGCGCGATCAAAACAACGTCGGCCCCAAGGTTTACCCAATAATACTGCGTCTTGGTTCACCGCTTTCACTTCAACATGGCAAGGAAGACCTTAA
ATTCCCTCGAGGACAAGGCGTTCCAATTAACACCAATAGCAGTCCAGATGACCAAATTGGCTACTACCGAAGAGCTACCAGACGAATTCGTGGTGGTGAC
GGTAAAATGAAAGATTCAGTCCAAGATGGTATTTCTACTACCTAGGAACTGGGCCAGAAGCTGGACTTCCCTATGGTGCTAACAAAGACGGCATCATATG
GGTTGCAACTGAGGGAGCCTTGAATACACCAAAAGATCACATTGGCACCCGCAATCCTGCTAACAATGCTGCAATCGTGCTACAACTTCCAAGGAACAAC
ATTGCCAAAAGGCTTTACGCAGAAGGAGCAGAGGCGGCAGTCAAGCCTCTTCTCGTTCCTCATCACGTAGTCGCAACAGTTTAAGAAATTCAACTCCAGG
CAGCAGTAGGGGAACTTCCTGCTAGAATGGCTGGCAATGGCGGTGATGCTGCTCTTGCTTTGCTGCTGCTTGACAGATTGAACCAGCTTGAGAGCAAAAT
GTCTGGTAAAGGCCAACAACAACAAGGCCAAACTGTCACTAAGAATTGCTGCTGAGGCTTCTAAGAAGCCTCGGCAAAACGTACTGCCACTAAAGCATAC
AATGTAACACAAGCTTTCGGCAGACGTGGTCCAGAACAAACCCAAGGAAATTTTGGGGACCAGGAACTAATCAGACAAGGAACTGATTACAAACATTGGC
CGCAAATTGCACAATTTGCCCCAGCGCTTCAGCGTTTTCGGAATGTCGCGCATTGGCATGGAAGTCACACCTTCGGGAACGTGGTTGACCTACACAGGTG
CCATCAAATTGGATGACAAAGATCCAAATTCAAAGATCAAGTCATTTTGCTGAATAAGCATTGACGCATACAAAACATTCCCACCAACAGAGCCTAAAAA
GGACAAAAGAAGAAGGCTGATGAAACTCAAGCCTTACCGCAGAGACAGAAGAAACAGCAAACTGTGACTCTTTTCCTGCTGCAGATTTGGATGATTTCTC
CAAACAATTGCAACAATCCATGAGCAGTGCTGACTCAACTCAGGCCTAAACTCATGCAGACCACAAGGCAGATGGGCTATATAAACGTTTTCGCTTTCCG
TTTACGATATATAGTCTACTCTTGTGCAGAATGAATTCTCGTAACATAGCACAAGTAGATGTAGTTAACTTTAATCTCACATAGCAATCTTTAATCAGTG
TGTAACATTAGGGAGGACTTGAAAGAGCCACCACATTTCACCGAGGCCACGCGGAGTACGATCGAGTGTACAGTGAACAATGCTAGGGAGAGCTGCCTAT
ATGGAAGAGCCCTAATGTGTAAAATTAATTTTAGTAGTGCTATCCCCATGTGATTTTAATAGCTTTCTTAGGAGAATGACAAAAAA
>411653fa-6a81-4264-958d-b6d76708f842|9
AATATACCTTCCCAGGTAACAAACCAACCAACTTTCGATACTGTAGATCTGTTCTCTAAACGAACTTATGGATTTGTTTATGAGAATCTCACAATTGGAA
CTGTAACTTTTGAAGCAAGGTGAAATCAAGGATGCTACTCCTTTCAGATTTTGTTCGCGCTACTGCAACGATACCGATACAAGCCTCACTCCCTTTCGGA
TGGCTTATTGTTGGCGTTGCACTTCTTGCTGTTTTTCAGAGCGCTTCCAAAATCATAACCCTCAAAAAGAGATGGCACTAGCACTCCAAGGGTGTTCACT
TGTTTGCAACTTGCTGTTGTTGTTTGTAACAGTTTACTTCACACCTTTTGCTCGTTGCTGCTGGCCTTGAAGCCCCTTTTCTCTATCTTTATGCTTAGT
>66a320bf-f0ce-4e32-8bd9-513c603c9a4c|7
TCCCAGGTAACAAACCAACCATTTTTCGATCTCTTGTAGATCTGTTCTTAAACGAACTTTAAAATCTGTGTGGCTGTCATCGGCTGCATGCTTAGTGCAC
TCACGCAGTATAATTAATAACTAATTACTGTCGTTGACAGGACACGAGTAACTCGTCTAATTTGCAGGCTGCTTACGGTTCGTCCGTGTTGCAGCCGATC
ATCAGCACATCTAGGTTTCGTCCGGGTGTGACCGAAAGGTAAGATGGAGAGCCTTGTCCCTGGTTTCAACGAGAAAACACACGTCCAACTCAGTTTGCCT
GTTTTACAGGTTCGCGACGTGCTCGTACGTGGCTTTGGAGACTCCGTGGAGGAGGTCTTATCAGAGGCACGTCAACATCTTAAAGATGGCACTTGTGGCT
TAGTAGAAGTTGAAAAGGCGTTTTGCCTCAACTTGAACAGCCCTATGTGTTTCATCAAACGTTCGGATGCTCGAACTGCACCTCATGGTCATGTTATGGT
TGAGCTGGTAGCAGAACTCGAAGGCATTCAGTACGGTCGTAGTGGTGAGACACTGGTGTCCTTGTCCCTCATGTGGGCGAAATACCAGTGGCTACCGCAA
GGTTCTTCTTCGTAAGAACGGTAAAGGAGCTGGTGGCCATAGTTACGGCGCCGATAAAGTCATTTGACTTAGGCGACGAGCTTGGCACTGATCCTTATGA
AGATTTCAAGAAACTGGAACACTAAACATAGCAGTGGTGTTACCCGTGAACTCATGCGTGAGCTTAACGGAGGGGCATACACTCGCTATGTCGATAACAA
CTTTGTGGCCCTGATGGCTACCCTCTTGAGTGCATTAAAGACCTTCTAGCACGTGCTGGTAAAGCTCATGCACTTTGTCCGAACAACTGGACTTTATTGA
CTAAAGAGGGTGTATACTGCTGCCGTGAACATGAGCATGAAATTGCTTGGTACACGGAACGTTCTGAAAAGAGCTATGAATTGCAGACACCTTTGAAATT
AAATTGCATTGCTGAAAAGCATTGACGCATACAAAACATTCCCACCAACAGAGCCTAAAAAGGACAAAAAGAAGAAGGCTGATGAAACTCAAGCCACCAT
GCAGAGACAGAAGAAACAGCAAACTGTGACTCTTTTCCTGCTGCAGATTTGGATGATTTTCCAAACAATTGCAACAATCCATGAGCAGTGCTGACTCAAC
TCAGGCCTAAACTCATGCAGACCATTAAGGCAGATGGGCTATATAAACGTTTTCGCTTCTTCCGTTTACGATATATAGTTTACTTGTGCAGAATGAATTC
TCGTAACTACATAGCACAAGTAGATGTAGTTAACTTTAATCTCACATAGCAATCTTTAATCAGTGTGTAACATTAGGGAGGACTTGAAAGAGCCACCATT
TTTCACCGAGGCCACGCGGAGTACGATCGAGTGTACAGTGAACAATGCTAGGGAGAGCTGCCTATATGGAAGAGCCCTAATGTGTAAAATTAATTTTAGT
AGTGCTATCCCCATGTGATTTTAATGCTTCTTAGGAGAATGACAAGATCCCCACATATCCATCATCTTATCATATCATATTCCATAC
>a6e4ce32-d462-4349-a7c1-c59de2211e01|11
ATACCTTCCCAGGTAACAAACCAACCAACTTTCGATTTCTGTAGATCTGTTCTCTAAACGAACATGAAAATTATTTCTTTGGCACTGATAACACTCGCTA
CTTGTGAGCTTTATCACTACCAAGAGTGTGTTAGAGGTACAACAGTACTTTTAAAAGAACCTTGCTCTTCTGGAACATACGAGGGCAATTCACCATTTCA
TCCTCTAGCTGATAACAAATTTGCACTGACTTGCTTTAGCACTCAATTTGCTTTTGCTTGTCCTGACGGCGTAAAACACGTCTATCAGTTACGTGCCAGA
TCAGTTTCACCTAAACTGTTCATCAGACAAGAGGAAGTTCAAGAACTTTACTCTCCAATTTTTATTGTTGCGGCAATAGTGTTTATAACACTTTGCTTCA
CACTCAAAAGAAAGACAGAATGATTGAACTTTCATTAATTGACTTCTATTTGTGCTTTTTAGCCTTTCTGCTATTCCTTGTTTTAATTATGCTTATTATC
TTTGGTTCTCACTTGAACTGCAAGATCATAATGAAACTTGTCACGCCTAAACGAACATGAAATTTCTTGTTTTCTTAGGAATTCATCACAACTGTAGCTG
CATTTCACCAAGAATGTAGTTTTACAGTATGTACTCAACATCAACCATATGTAGTTGATGACCCGTGTCCTATTCACTTCTATTCTAAATGGTATATTAG
AGTAGGAGCTAGAAAATCAGCACCTTTAATTGAATTGTGCGTGGATGAGGCTGGTTCTAAATCACCCATTCAGTACATCGATATCGGTAATTATACAGTT
TCCTGTTTACCTTTTACAATTAATTGCCAGGAACCTAAATTGGGTAGTCTTGTAGTGCGTTGTTCGTTCTATGAAGACTTTTTAGAGTATCATGACGTTC
GTGTTGTTTTAGATTTCATCTAAACGAACAAACTAAAATGTCTGATAATGGACCCCAAAATCAGCGAAATGCACCCCGCATTACGTTTGGTGGACCTCAG
ATTCAACTGGCAGTAACCAGAATGGAGAACGCAGTGGGCGCGATCAAACAACGTCGGCCCCAAGGT
>bb51ab48-4c5b-49da-b485-905e46e938ce|16
ATACCTTCCCAGGTAACAAACCAACCAACTTTCGATCTTGTAGATCTGTTCTCTAAACGAACAAACTAAAATGTCTGATAATGGACCCCAAAATCAGCGA
AATGCACCCCGCATTACGTTTGGTGGACCTCAGATTCAACTGGCAGTAACCAGAATGGAGAACGCAGTGGGGCGCGATCAAAACAACGTCGGCCCCAAGG
TTTACCCAATAATACTGCGTCTTGGTTCACCGCTCACTCAACATGGCAAGGAAGACCTTAAATTCCCTCGAGGACAAGGCGTTCCAACAATGCTGCAATC
GTGCTACAACTTCCAAGGAACAACATTGCCAAAAGGCTTTACGCAGAAGGGAGCAGAGGCGGCAGTCAAGCCTTCTCGTTCCTCATCACGTAGTCGCAAC
AGTTTAAGAAATTCAACTCCAGGCAGCAGTAGGGGAACTTTCCTGCTAGAAGAATGGCTGGCAATGGCGGTGATGCTGCTCTTGCTTTGCTGCTGCTTGA
CAGATTGAACCAGCTTGAGAGCAAAATGTCTGGTAAAGGCCAACAACAACAAGGCCAAACTGTCACTAAGAATTGCTGCTGAGGCTTCTAAGAAGCTCGG
CAAAACGTACTGCCACTAAAGCATACAATGTAACACAAGCTTTCGGCAGACGTGGTCCAGAACAAACCCAAGGAAATTTTGGGGACCAGGAACTAATCAG
ACAAGGAACTGATTACAAACATTGGCCGCAAATTGCACAATTTGCCCCAGCGCTTCAGCGTTCTTCGGAATGTCGCGCATTGGCATGGAAGTCACACCTT
CGGGAACGTGGTTGACCTACACAGGTGCCATCAAATTGGATGACAAAGATCCAAATCAAAGATCAAGTCATTTTGCTGAATAAGCATTGACGCATACAAA
ACATTCCCACCAACAGAGCCTAAAAAGGACAAAAGAAGAAGGCTGATGAAACTCAAGCCTTACCGCAGAGACAGAAGAAACAGCAAACTGTGACTTTTCC
TGCTGCAGATTTGGATGATTTCTCCAAACAATTGCAACAATCCATGAGCAGTGCTGACTCAACTCAGGCCTAAACTCATGCAGACACACAAGGCAGATGG
GCTATATAAACGTTTTCGCTTTTTCCGTTTACGATATATAGTCTACTCTTGTGCAGAATGAATTCTCGTAACTACATAGCACAAGTAGATGTAGTTAACT
TTAATCTCACATAGCAATCTTTAATCAGTGTGTAACATTAGGGAGGACTTGAAAGAGCCACCACATTTCACCGAGGCCACGCGGAGTACGATCGAGTGTA
CAGTGAACAATGCTAGGGAGAGCTGCCTATATGGAAGAGCCCTAATGTGTAAAATTAATTTTAGTAGTGCTATCCCCATGTGATTTTAATAGCTTTCTAG
GAGAATGACAAAAAA
>b87ded22-ff02-42f0-b19a-d3ba216dc4f2|5
CCTCCCAGGTAACAAACCACCAACTTTTCGATCTCTTGTAGATGTGTTCTAAACGAACAATGTTTGTTTTTTTGTTTATTGCCACTAGTCTTTAGTCAGT
GTGTTAATCACATCCAGAACTCAATTACCCCTGCATACACTAATTCTTTCACACGTGGTGTTTATTACCCTGACAAAGTTTTCAGATCCTCAGTTCACTT
CAACTCAGGACTTGTTCTTACCTTTTTCCAATGTTACTTGGTTCCATGCTATACATGTCTCTGGGACCAATGGTACTAAGAGGTTTGATAACCCTGTCCT
ACCATTTAATGATGGTGTTTATTTTGCTTCCACTGAGAAGTCTAATATAATAAGAGGCTGGATTTTGGTACTACTTTAGATTCGAAGACCCAGTCCCTAC
TTATTGTTAATAACGCTACTAATGTTGTTATTAAAGTCTGTGAATTTTTCAATTTTGTAATGATCCATTTTGGGTGTTTATTACCACAAAAACAACAAAA
GTTGGATGGAAAGTGAGTCAGAGTTTATTCTAGTGCGAATAATTGCACTTTTTGAATATGTCTCAGCCTTTCTTATGGACCTTGAAGGAAAACAGGGTAA
TTTTCAAAAAATCTAGGGAATTTGTGTTTAAGAATATTGATGGTTATTTTAAAATATATTTAAGCACACGCCTATTAATTTAGTGCGTGATCTCCCTCAG
GGTTTTTCGGCTTTAGAACCATTGGTAGATTTGCCAATAGGTATTAACATCACTAGGGTTCAAACTCTACTTGCTTTACATAGAAGTTATTTGACTCCTG
GTGATTTTTCAGGTTGGACAGCTGGTGCTGCAGCTTATTATGTGGGTTATCTTCAACCAAGGACTTTTCTATTAAAATATAATGAAAATGGAACCATTAC
AGATGCTGTAGACTGTGCACTTGACCCTCTCAGAAACAAAGTGTACGTTGAAATCCTTCTGTAGAAAAAGGAATTCTATCAAACTTCTAACTTTAGAGTC
CAACCAACAGAATCTATTGTTAGATTTCCTAATATTACAAACTTGTGCCCTTTTGGTGAAGTTTTTAACGCCACCAGATTTGCATCTGTTTATGCTTGGA
ACAGGAAGAGATCAGCAACTGTGTTGCTGATTATTCTGTCCTATATAATTCCGCATCATTTTCCACTTTAAGTGTTATGGAGTGTCTCCTACTAAATTAA
ATGATCTGCTTTACTAATGTCTATGCAGATTCATTTGTAATTAGAGGTGATGAAGTCAGACAAATCGCTCCAGGGCAAACTGGAAAGATTGCTGATTATA
ATTATAAATTACCAGATGATTTTACAGGCTGCGTTATAGCTTGGAATTCTAACAATTTGT
>8d59e157-c5af-47c1-ac8b-34354a1c4d44|6
TCAATTTGCTTTTGCTTGTCCTGACGGCGTAAAACACGTCTATCAGTTACGTGCCAGATCAGTTTCACCTAAACTGTTCATCAGACAAGAGGAAGTTCAA
GAACTTTACTCTCCAATTTTTATTGTTGCGGCAATAGTGTTTATAACACTTTGCTCACACTCAAAAGAAAGACAGAATGATTGAACTTCATTAATTGACT
TCTATTTGTGCTTTTTAGCCTTTTGCTATTCCTTGTTTTAATTATGCTTATTATCTTTTGGTTCACTTGAACTGCAAGATCATAATGAAACTTGTCACGC
CTAAACGAACATGAAATTCTTGTTTTTTAGGATATACAACTGTAGCTGCATTTCACCAAGAATGTAGTTTACAGTCATGTACTCAACATCAACCATATGT
AGTTGATGACCCGTGTCCCTATCACTTCTATTCTAAATGGTATATTAGAGTAGGAGCTAGAAAATCAGCACCTTTAATTGAATTGTGCGTGGATGAGGCT
GGTTCTAAAATCACCCATTCAGTACATCGATATCGGTAATTATACAGTTTCCTGTTTACCTTTTACAATTAATTGCCAGGAACCTAAAATTGGGTAGTTT
TGTAGTGCGTTGTTCGTTTATGAAGACTTTTTAGAGTATCATGACGTTCGTGTTGTTTAGATTTCATCTAAACGAACAAACTAAAATGTCTGATAATGGA
CCCCAAAATCAGCGAAATGCACCCCGCATTACGTTTGGTGACCTCAGATTCAACTGGCAGTAACCAGAATGGAGACGCAGTGGGCGCGATCAAAACAACG
TCGGCCCCAAGGTTTACCCAATAATACTGCGTTTGGTTTCACCGCTCTCTCTCAACATGGCAAGGAGTATAAA
>0e52a5c6-ee7a-4d6e-b742-c89504db2843|5
ATCCCAGGTAACAAACCAACCAACTTTCGATCTCTTGTAGATCTGTTCTCTAAACGAACATGAATTATTTTTCTTCTTCTTTTTTTTTTTTTTTTTTTCT
TTTCTTTTTTTTTTTTCTTTTTTCTTGGCACTGATAACACTCGCTACTCTGTGAGCTTTATCACTACCAAGAGTGTGTTAGAGGTACAACAGTACTTTTA
AAAGAACCTTGCTTTCTGGAACATACGAGGGCAATTCACCATTTCATCCTCTAGCTGATAACAAATTTGCACTGACTTGCTTTAGCACTCAATTTGCTTT
TGCTTGTCCTGACGGCGTAAAACACGTCTATCAGTTACGTGCCAGATCAGTTTCACCTAAACTGTCATCAGACAAGAGGAAGTTCAAGAACTTTACTCCA
ATTTTTATTGTTGCGGCAATAGTGTTTATAACACTTTGCTCACACTCAAAAGAAAGACAGAATGATTGAACTTTCATTAATTGACTTCTATTTGTGCTTT
TTAGCCTTTGCTATTCCTTGTTTTAATTATGCTTATTATCTTTGGTTTTCACTTGAACTGCAAGATCATAATGAAACTTGCACGCCTAAACGAACATGAA
ATTTCTTGTTTTCTTAGGAATCATCACAACTGTAGCTGCATTTCACCAAGAATGTAGTTTACAGATATGTACTCAACATCAACCATATGTAGTTGATGAC
CCGTGTCCTATTCACTTCTATTCTAAATGGTATATTAGAGTAGGAGCTAGAAAATCAGCACCTTTAAATTGAATTGTGCGTGGATGAGGCTGGTTCTAAA
TCACCCATTCAGTACATCGATATGGTAATTATACAGTTTCCTGTTTACCTTTTACAATTAATTGCCAGGAACCTAAATTGGGTAGTCTTGTAGTGCGTTG
TTCGTTCTATGAAGACTTTTAGAGTATCATGACGTTCGTGTTGTTTTAGATCTTCATCTAAACGAACAAACTAAAATGTCTGATAATGGACCCCAAAATC
AGCGAAATGCACCCCGCATTACGTTTGGTGGACCTCAGATTCAACTGGCAGTAACCAGAATGGAGAACGCAGTGGGCGCGATCAAAACAACGCGGCCCCA
AGGTTTACCCAATAATACTGCGTCTTGGTTCACCGCTCACTCAACATGGCAAGGAAGACCTTAAATTCCCTCGAGGACAAGGCGTTCCAATTAACACCAA
TAGCAGTCCAGATGACCAAATTGGCTACCGAAGAGCTACCAGACGAATTCGTGGTGGTGACGGTAAAATGAAAGATCTCAGTCCAAGATGGTATTCTACT
ACCTAGGAACTGGGCCAGAAGCTGGACTTCCCTATGGTGCTAACAAAAGACGGCATCATATGGGTTGCAACTGAGGAGCCTTGAATACACCAAAAGATCA
CATTGGCACCCGCAATAATCCTGCTAACAATGCTGCAATCGTGCTACTTCCAAGGAACAACATTGCCAAAAGGCTTACGCAGAAGGGCAGAGGCGGCAGT
CAAGCCTCTTTCGTTCCTCATCACGTAGTCGCAACAGTTTAAGAAATTCAACTCCAGGCAGCAGTAGGGGAACTTCTCCTGCTAGAATGGCTGGCAATGG
CGGTGATGCTGCTCTTGCTTTGCTGCTGCTTGACAGATTGAACCAGCTTGAGAGCAAAATGTCTGGTAAAGGCCAACAACAACAAGGCCAAACTGTCACT
AAGAAATTGCTGCTGAGGCTTCTAAGAAGCCTCGGCAAAACGTACTGCCACTAAAGCATACAATGTAACACAAGCTTTCGGCAGACGTGGTCCAGAACAA
ACCCAAGGAAATTTTGGGGACCAGGAACTAATCAGACAAGGAACTGATTACAAACATTGGCCGCAAATTGCACAATTTGCCCCAGCGCTTCAGCGTTCTT
CGGAATGTCGCGCATTGGCATGGAAGTCACACCTGGGAACGTGGTTGACCTACACAGGTGCCATCAAATTGGATGACAAAGATCCAAATTAAAGATCAAG
TCATTTTGCTGAATAAGCATTGACGCATACAAAACATTCCCACCAACAGAGCCTAAAAAGGACAAAAAGAAGAAGGCTGATGAAACTCAAGCCTTACCGC
AGAGACAGAAGAAACAGCAAACTGTGACTCTTTTTCCTGCTGCAGATTTGGATGATTTCTCCAAACAATTGCAACAATCCATGAGCAGTGCTGACTCAAC
TCAGGCCTAAACTCATGCAGACCAAGGCAGATGGGCTATATAAACGTTTTCGCTTTTCCGTTTACGATAGTTCTACTCTTGTGCAGAATGAATTCTCGTA
ACATAGCACAAGTAGATGTAGTTAACTTTAATCACAGCAATCTTTAATCAGTGTGTAACATTAGGGAGGACTTGAAAGAGCCACACATTTCTCGAGGCCA
CGCGGAGTACGATCGAGTGTACAGTGAACAATGCTAGGGAGAGCTGCCTATATGGAAGAGCCCTAATGTGTAAAATTAATTTTAGTAGTGCTATCCCCAT
GTGATTTTAATAGCTTCTTAGGAGAATGACAAATCCCCATACATCCCTCCATTTATTTATTCCATTCTACATATCCCCTACACCATCCTCATATCAAAC
>b22da7de-82c0-4039-bff8-49d0eb54bd39|6
ACCTCTTCCCAGGTAACAAACCAACCAACTTCGACTTGTAGATCTGTTCTAAACGAACTTATGGATTTGTTTATGAGAAATCTCACAATTGGAACTGTAA
CTTTGAAGCAAGGTGAAATCAAGGATGCTACTCCTTTCAGATTTTGTTCGCGCTACTGCAACGATACCGATACAAGCCTTCACTCCCTTTCGGATGGCTT
ATTGTTGGCGTTGCACTTCTCTGCTGTTTTCAGAGCGCTTCCAAAATCATAACCCTCAAAAAGATGGCATTAGCACTCCAAGGGTGTTCACTTTGTTTGC
AACTTGCTGTTGTTGTTTGTAACAGTTTACACACCTTTTGCTCGTTGCTGCTGGCCTTGAAGCCCCTTTCTTTATCTTTTATGCTTAGTCTACTTCTTGC
AGAGTATAAACTTTGTAAGAATAATAATGAGGCTTTGGCTTTGCTGGAAATGCCGTTCCAAAAAACCATTATACTTTATGATGCCATTATTTTTTCTTTG
CTGGCATTAATTGTTACGACTATTGTATACCTTACAATAGTGTATTCAATTGTCATTACTTTCAGGTGATGGCACAACAAGTCCTATTCTGAACATGACT
ACCAGATTGGTGGTTATACTGAAAATGGGAATCTGGAGTAAAGACTGTGTTGTATTACACAGTTACTTCACTCAGATTACCAGCTGTACTCAACTCAATT
GAGTACAGACACTGGTGTTGAACATGTTACCTTCATCTACAATAAAATTGTTGATGAGCCTGAAGAACATGTCCAAATTTTACAATCGACGGTTCATCCA
GAGTTGTTAATCCAGTAATGGAACCAATTTATGATGAACCGACGACGACTACTAGCGTGCCTTTGTAAGCAAGCTGATGAGTACGAACTTATGTACTCAT
TCGTTTTCAGAAGAGACAGGTACGTTAATAGTTAATAGCGTACTTCTTCTTGCTTTCGTGGTTCTTGCTAGTTACACTAGCCATCCCTGCTGCTTCGATT
GTGTGCGTACTGCTGCAATATTGTTAACGTGAGTCTTGTAAAACCTTCTTTTTACGTTTACTCGTGTTAAAAATCTGAATTCTAGAGTTCCTGATCTTTG
GTCTAAACGAACTAAATATTATATTAGTTTTTCTTGTTTGGAACTTTAATTTTAGCATGGCAGATTCCAACGGTACTATTACCGTTGAAGAGCTTAAAAA
GCCTTTGAACAATGGAACCTAGTAATAGGTTTCCTATTCCTTACATGGATTTGTCTTTTACAATTTGCCTATGCCAACAGGAATAGGTTTTTGTATATAA
TTAAGTTAATTTTCCCTTCTGGCTGTTATGGCCAGTAACTTTAGCTTGTTTTGTGCTTGCTGCTGTTACAGAATAATTGGATCACCGGTGGAATTGCTAT
CGCAATGGCTTGTCTTGTAGGCTTGATGTGGCTCAGCTACTTCATTGCTTCTTTCAGACTGTTTGCGCGTACGCGTTCCATGTGGTCATTCAATCCAGAA
ACTAACATTCTCAACGTGCCACTCCATGGCACTATTTTGACCAGACCGCTTCTAGAAAGTGAACTCGTAATCGGAGCTGTGATCCTTCGTGGACATCTTC
GTATTGCTGGACACCATCTAGGACGCTGTGACATCAAGGACCTGCCTAAAGAAATCACTGTTGCTACATCACGAACGCTTCTTATTACAAATTGGGAGCT
CGCAGCGTGTAGCAGGTGACTCAGGTTTTTGCTGCATACAGTCGCTACAGGATTGGCAACTATAAATTAAACACAGACCATTCCAGTAGCAGTGACAATA
TTGCTTTGCTTGTACAGTAAGTGACATAGATGTTTCATCTCGTTGACTTCAGGTTTATAGCAGAGATTACTAATTATTATGAGGACTTTTAAAGTTTCCA
TTTGGAATCTTGATTACATCAAACCTCATAATTAAAAATTTATCTAAGTCACTAACTGAGAATAAATATTCTCAATTAGATGAAGAGCAACCAATGGAGA
TTGATTAAACGAACATGAAAATTATTTTTTGGCACTGATATCACTTTGCATTCTGTGAGCTTTATCACTACCAAGAGTGTGTTAGAGGTACAACAGTACT
TTTAAAAGAACCTTGCTCTTCTGGAACATACGAGGGCAATTCACCATTTCATCCTCTAGCTGATAACAAATTTGCACTGACTTGCTTTAGCACTCAATTT
GCTTTTGCTTGTCCTGACGGCGTAAAACACGTCTATCAGTTACGTGCCAGATCAGTTTCACCTAAACTGTTCATCAGACAAGAGGAAGTCAAGAACTTTA
CTCTCCAATTTTTATTGTTGCGGCAATAGTGTTTATAACACTTTGCTCACACTCAAAAGAAAGACAGAATGATTGAACTTTCATTAATTGACTTCTATTT
GTGCTTTTTAGCCTTTTTGCTATTCCTTGTTTTAATTATGCTTATTATCTTTGGTTTCACTTGAACTGCAAGATCATAATGAAACTTGTCACGCCTAAAC
GAACATGAAATTTCTTGTTCTTAGGAATCATACAACTGTAGCTGCATTTCACCAAGAATGTAGTTTACAGGAGTATGTACTCAACATCAACCATATGTAG
TTGATGACCCGTGTCCTATTCACTTCTATTCTAAATGGTATATTAGAGTAGGAGCTAGAAAATCAGCACCTTTAATTGAATTGTGCGTGGATGAGGCTGG
TTCTAAATCACCCATTCAGTACATCGATATCGGTAATTATACAGTTTCCTGTTTACCTTTTACAATTAATTGCCAGGAACCTAAATTGGGTAGTCTTGTA
GTGCGTTGTTCGTTCTATGAAGACTTTTTAGAGTATCATGACGTTCGTGTTGTTTTAGATTTCATCTAAACGAACAAACTAAAATGTCTGATAATGGACC
CCAAAATCAGCGAATGCACCCGCATTACGTTTGGTGGACCCTCAGATTCAACTGGCAGTAACCAGAATGGAGAACGCAGTGGGGCGCGATCAAAACAACG
TCGGCCCCAAGGTTTACCCAATAATACTGCGTCTTGGTTCACCGCTCTCACTCAACATGGCAAGGAAGACCTTAAATTCCCTCGAGGACAAGGCGTTCCA
ATTAACACCAATAGCAGTCCAGATGACCAAATTGGCTACTACCGAAGAAATACCAGACGAATTCGTGGTGGTGACGGTAAAATGAAAGATCTCAGTCCAA
GATGGTATTCTACTACCAAGGAACTGGGCCAGAAGCTGGACTTCCCTATGGTGCTAACAAAGACGGCATCACAACAATGCTGCAATCGTGCTACAACTTC
CAAGGAACAACATTGCCAAAAGGCTTTACGCAGAAGGGAGCAGAGGCGGCAGTCAAGCCTCTTCTCGTCCTCATCACGTAGTCGCAACAGTTTAAGAAAT
TCAACTCCAGGCAGCAGTAGGGGAACTTTCCTGCTAGAAATGGCTGGCAATGGCGGTGATGCTGCTCTTGCTTTGCTGCTGCTTGACAGATTGAACCAGC
TTGAGAGCAAAATGTCTGGTAAAGGCCAACAACAACAAGGCCAAACTGTCTAAGAATTGCTGCTGAGGCTTTAAGAAGCCTCATGGCAAAAAACGTACTG
CCACTAAAGCATACAATGTAACACAAGCTTTCGGCAGACGTGGTCCAGAACAAACCCAAGGAAATTTTGGGGACCAGGAACTAATCAGACAAGGAACTGA
TTACAAACATTGGCCGCAAATTGCACAATTTGCCCCAGCGCTTTCAGCGTTCTTCGGAATGTCGCGCATTGGCATGGAAGTCACACCTTCGGGAACGTGG
TTGACCTACACAGGTGCCATCAAATTGGATGACAAAGATCCAAATTCAAAGATCAAGTCATTTGCTGAATAAGCATTGACGCATACAAACAACCCACCAA
CAGAGCCTAAAAAAGGACAAAAGAAGAAGGCTGATGAAACTCAAGCCACCGCAGAGACAGAAGAAACAGCAAACTGTGACTTTTTTCCTGCTGCAGATTT
GGATGATTTCTCCAAACAATTGCAACAATCCATGAGCAGTGCTGACTCAACTCAGGCCTAAACTCATGCAGACATTATACAAGGCAGATGGGCTATATAA
ACGTTTTCGCTTTCCGTTTACGATATAGTCTACTCTTGTGCAGAATGAATTCTCGTAACTACATAGCACAAGTAGATGTAGTTAACTTTAATCTTCAGCA
ATCTTAATCAGTGTGTAACATTAGGAGGACTTGAAAGAGCCACCACTTCACCGAGGCCGCGGAGTACGATCGAGTGTACAGTGAACAATGCTAGGGAGAG
CTGCCTATATGGAAGAGCCCTAATGTGTAAAATTAATTTTAGTAGTGCTATCCCCATGTGATTTTAATAGCTTTCTAGGAGAATGACAAATCCCCTACCC
>c9d99c4c-d64a-4b38-8ca1-ffcc5dc1bd00|6
CTCTTCCCAGGTAACAAACCAACCACTTCGATCGATTTGTAGATCTGTTCTAAACGAACTTATGTACTCATTCGTTTTAGAAGAGACAGGTACGTTAATA
GTTAATAGCGTACTTCTTTCTTGCTTTCGTGGTATTCTTGCTAGTTACACTAGCCATCCTTACTGCGCTTCGATTGTGTGCGTACTGCTGCAATATTGTT
AACGTGAGTCTTGTAAAACCTTCTTTTTTTTACGTTTACTCGTGTTAAAAATCTGAATTTCTAGAGTTCCTGATTTCTGGTCTAAACGAACTAAATATTA
TATTAGTTTTTGTTTGGAACTTTAATTTTAGCCATGGCAGATTCCAACGGTACTATTACCGTTGAAGAGCTTAAAAAGCTCTGAACAATGGAACCTAGTA
ATAGGTTTCCTATTCCTTACATGGATTTGTCTTTACAATTTGCCTATGCCAACAGGAATAGGTTTTTGTATATAATTAAGTTAATTTTTCCTCACTGGCT
GTTATGGCCAGTAACTTTAGCTTGTTTTGTGCTTGCTGCTGTTTACAGAATAAATTGGATCACCGGTGGAATTGCTATCGCAATGGCTTGTCTTGTAGGC
TTGATGTGGCTCAGCTACTTCATTGCTTTTTCAGACTGTTGCGCGTACGCGTTCCATGTGGTCATTCAATCCAGAAACTAACATTCTCAACGTGCCACTC
CATGGCACTATTTTGACCAGACCGCTTCTAGAAAGTGAACTCGTAATCGGAGCTGTGATCCTTCGTGGACATCTTCGTATTGCTGGACACCATCTAGGAC
GCTGTGACATCAAGGACCTGCCTAAAGAATCACTGTTGCTACACACGAACGCTTCTTATTACAAATTGGGAGCTCGCAGCGTGTAGCAGGTGACTCAGGT
TTTGCTGCACACAGTCGCTACAGGATTGGCAACTATAAATTAAACACAGACATTCCAGTAGCAGTGACAATATTGCTTTGCTTGTACAGTAAGTGACAAC
AGATGTTTCATCTCGTTGACTTTCAGGTTACTATAGCAGAGATATTAATTATTATGAGGACTTTAAAGTTTCCATTTGGAATCTTGATTACATAAACCTC
ATAATTAAAAATTTATCTAAGTCACTAACTGAGAATAAATATTTCAATTAGATGAAGAGCAACCAATGGAGATTGATTAAACGAACATGAAAATTATTCT
TGGCACTGATAACACTCGCATTTGTGAGCTTTATCACTACCAAGAGTGTGTTAGAGGTACAACAGTACTTTTTAAAAGAACCTTGCTTTCTGGAACATAC
GAGGGCAATTCACCATTTCATCCTCTAGCTGATAACAAATTTGCACTGACTTGCTTTAGCACTCAATTTGCTTTGCTTGTCCTGACGGCGTAAAACACGT
CTATCAGTTACGTGCCAGATCAGTTTCACCTAAACTGTTCATCAGACAAGAGGAAGTTCAAGAACTTTACTCTCCAATTTTTATTGTTGCGGCAATAGTG
TTTATAACACTTTGCACACACTCAAAAGAAAGACAGAATGATTGAACTTTTTCATTAATTGACTTCTATTTGTGCTTTTTAGCCTTTTTGCTATTCCTTG
TTTTAATTATGCTTATTATCTTTGGTTTCACTTGAACTGCAAGATCATAATGAAACTTGTCACGCCTAAACGAACATGAAATTTCTTGTTTTTTAGGAAT
TCATACAACTGTAGCTGCATTTCACCAAGAATGTAGTTTCAGTTATGTACTCAACATCAACCATATGTAGTTGATGACCCGTAGGTCCTATTCACTTCAT
TCTAAATGGTATATTAGAGTAGGAGCTAGAAA
>da462156-b3e9-4c6d-a500-714ad6b39001|8
CTTCCCAGGTAACAAACCAACCAATTTTCGATCTCTTGTAGATCTGTTCTAAACGAACTTTAAAATCTGTGTGGCTGTCACTCGGCTGCATGCTTAGTGC
ACTCACGCAGTATAATTAATAACTATTATTGTCGTTGACAGGACACGAGTAACTCGTCATATATTTGCAGGCTGCTTACGGTTTCGTCCGTGTTGCAGCC
GATCATCAGCACATCTAGGTTTCGTCCGGGTGTGACCGAAAGGTAAGATGGAGAGCCTTGTCCCTGGTTTCAACGAGAAAACACACGTCCAATCAGTTTG
CCTGTTTTACAGGTTCGCGACGTGCTCGTACGTGGCTTGGAGACTCCGTGGAGGAGGTCTTATCAGAGGCACGTCAACATCTTAAAGATGGCACTTGTGG
CTTAGTAGAAGTTGAAAAAGGCGTTTTGCCTCAACTTGAACAGCCCTATGTGTTCATCAAACGTTCGGATGCTCGAACTGCACCTCATGGTCATGTTATG
GTTGAGCTGGTAGCAGAACTCGAAGGCATTCAGTACGGTCGTAGTGGTGAGACACTTGGTGTCCTTGTCCCTCATGTGGGCGAAATACCAGTGGCTTACC
GCAAGGTTCTTCTTCGTAAGAACGGTAATAAAGGAGCTGGTGGCCATAGTTACGGCGCCGATCTAAAGTCATTTGACTTAGGCGACGAGCTTGGCACTGA
TCCTTATGAAGATCTTCAAGAAAACTGGAACACTAAACATAGCAGTGGTGTTACCCGTGAACTCATGCGTGAGCTTAACGGAGGGGCATACACTCGCTAT
GTCGATAACAACTTGTGGCCCTGATGGCTACCCTCTTGAGTGCATTAAAGACCTTCTAGCACGTGCTGGTAAAGCTCATGCACTTTGTCCGAACAACTGG
ACTTTATTGTTAAGAGGGTGTATACTGCTGCCGTGAACATGAGCATGAAATTGCTTGGTACACGGAACGTTCTGAAAAGAGCTATGAATTGCAGACACCT
TTGAAATTAAATTGGCAAAGAAATTTGACACCTTCAATGGGGAATGTCCAAATTTGTATTTCCCTTAAATTCCATAATCAAGACTATTCAACCAAGGGTT
GAAAAGAAAAAAGAAGATGAAACTCAAGCCTTACCGCAGAGACAGAAGAAACAGCAAACTGTGACTCTTCTTCCTGCTGCAGATTTGGATGATTTCCAAA
CAATTGCAACAATCCATGAGCAGTGCTGACTCAACTCAGGCCTAAACTCATGCAGACCACACAAGGCAGATGGGCTATAAACGTTTTCGCTTTTCCGTTT
ACGATATATAGTCTACTCTTGTGCAGAATGAATTCTCGTAACATAGCACAAGTAGATGTAGTTAACTTTAATCTCCACATAGCAATCTTTAATCAGTGTG
TAACATTAGGGAGGACTTGAAAGAGCCACCACATTTCACCGAGGCCACGCGGAGTACGATCGAGTGTACAGTGAACAATGCTAGGGAGAGCTGCCTATAT
GGAAGAGCCCTAATGTGTAAAATTAATTTTAGTAGTGCTATCCCCATGTGATTTTAATAGCTTTCTAGGAGAATGACAAAA
>63ba5060-4eaa-4d1f-9e97-edcac29d0740|9
ATACCTTCCCAGGTAACAAACCAACCAACTTTCGATCTTGTAGATCTGTTCTCTAAACGAACAAACTAAAATGTCTGATAATGGACCCCAAAATCAGCGA
AATGCACCCCGCATTACGTTTGGTGGACCTCAGATTCAACTGGCAGTAACCAGAATGGAGAACGCAGTGGGGCGCGATCAAAACAACGTCGGCCCCAAGG
TTTACCCAATAATACTGCGTCTTATGTCTGGTAAAGGCCAACAACAACAAGGCCAAACTGTCACTAAGAATTTGCTGCTGAGGCTTCTAAGAAGCCTCGG
CAAAACGTACTGCCACTAAAGCATACAATGTAACACAAGCTTTCGGCAGACGTGGTCCAGAACAAACCCAAGGAAATTTTGGGGACCAGGAACTAATCAG
ACAAGGAACTGATTACAAACTTGGCCGCAAATTGCACAATTTGCCCCAGCGCTTCAGCGTTTTCGGAATGTCGCGCATTGGCATGGAAGTCACACCTTCG
GGAACGTGGTTGACCTACACAGGTGCCATCAAATTGGATGACAAAGATCCAAATTTTAAAGATCAAGTCATTTGCTGAATAAGCATTGACGCATACAAAC
ATTCCCACCAACAGAGCCTAAAAAGGACAAAAGAAGAAGGCTGATGAAACTCAAGCCTCACCGCAGAGACAGAAGAAACAGCAAACTGTGACTTTCCTGC
TGCAGATTTGGATGATTTTCCAAACAATTGCAACAATCCATGAGCAGTGCTGACTCAACTCAGGCCTAAACTCATGCAGACATTATAAGGCAGATGGGCT
ATATAAACGTTTCGCTTTCCGTTTACGATATAGTCTACTTGTGCAGAATGAATTCTCGTAACATAGCACAAGTAGATGTAGTTAACTTTAATCACATAGC
AATTTTTAATCAGTGTGTAACATTAGGGAGGACTTGAAAGAGCCACCACATTTCGAGGCCACGCGGAGTACGATCGAGTGTACAGTGAACAATGCTAGGG
AGAGCTGCCTATATGGAAGAGCCCTAATGTGTAAAATTAATTTTAGTAGTGCTATCCCATGTGATTTTAATAGCTTTCTAGGAGAATGACAAA
>bf26adfe-11b6-4c3f-b67a-4d2cdfe2c10c|5
ATCTCCTTCCCAGGTAACAAACATAACCAATTTTGTTTGTAGATTTGACACTAATGAACAAACTAAAATGTCTGATAATGGACCCCAAAATCAGCGAATG
CACCCCGCATTACGTTTGTGGACCTTCAGATTCATTGGCAGTAACCAGAATGGAGAACGCAGTGGGCGCGATCAAACAACGTCGGCCCCAAGGTTTACCC
AATAATACTGCGTCTTGGTTCTCACCGCTCTCATCAACATGGCAAGGAAGACCTTAAATTCCCTCGAGGACAAGGCGTTCCAATTAACACCAATAGCAGT
CCAGATGACCAAATTGGCTACTACCGAAGAGCTACCAGACGAATTCGTGGTGGTGACGGTAAAATGAAAGATCAGTCCAAGATGGTATTCTACTACCTAG
GAACTGGGCCAGAAGCTGGACTTCCCTATGGTGCTAACAAAAGACGGCATCATGGGTTGCATTGAGGGAGCCTTGAAATACACCAAAAGATCATTGGCAC
CCGCAATCCTGCTAACAATGCTGCAATCGTGCTACAACTTCCAAGGAACAACATTGCCAAAGGCTTTACGCAGAAGGGAGCAGAGGCGGCAGTCAAGCCT
CTCGTTCCTCATCACGTAGTCGCATAGTTTTAAGAAATTCATCCAGGCAGCAGTAGGGGAACTCTCCTGCTAGAATGGCTGGCAATGGCAGTGATGCTGC
TCTTGCTTCTTGCTGCTTGACAGATTGAACCAGCTTGAGAGCAAAATGTCTGGTAAAGGCCAACAACAACAAGGCCAAACTGTCTTAAGAATTGCTGCTG
AGGCTTTAAGAAGCCTCGGCAAAAACGTCTGCCTAAAGCATACAATAACACAAGCTTCGGCAGACGTGGTCCAGAACAAACCCAAGGAAATTTTGGGGAC
CAGGAACTAATCAGACAAGGAACTGAAAGTAAACATTGGCCGCAAATTGCACAATTTGCCCCCAGCGCTTCAGCGTTCGGAATGTCGCGCATTGGCATGG
AAGTCACACCTTCGGGAACGTGGTTGACCTACACAGGTGCCATCAAATTGGATGACAAAGATCCACAAATTAAAGATAAGTCATTTTGCTGAATAAGCAT
ATTGACGCATACAAAACATTCCCACCAACAGAGCCTAAAAAGGACAAAAAGAAGAAGGCTGATGAAACTCAAGCCTCGCAGAGACAGAAGAAACAGCAAA
CTGTGACACTTCTTCCTGCTGCAGATTTGGATGATTTCTCCAAACAATTGCAACAATCCATGAGCAGTGCTGACTCAACTCAGGCCTAAACTCATGCAGA
CCAAGGCAGATGGGCTATATAAACGTTTCGCTTTTCCGTTTACGATATAGTCTACTCTCTGTGCAGAATGAATTTCGTAACTACAGCACAAGTAGATGTG
GTTAACTTTAATCTTCAGCAATCAATCAGTGTGTAACATTAGGAGGACTTGAAAGAGCCACCATTTTTCCGAGGCCACGCGGAGTACGATTAGTGTCAGT
GAACAATGCTAGGAGAGCTGCCTATATGGAAGAGCCCTAATGTGTAAAATTAATTTTAGTAGTGCTATCCCCATGTGATTTTAATAGCTTTAGGAGAATG
ACAAT
>c270252e-3e6e-4aed-a5af-1c9be1e27749|5
TGAAGAACATGTCCAAATTCACACAATCGACAAATCGACGGTCACTCATCCGGAGTTGTTAATCCAGTAATGGAACCAATTTATGATGAACGACGACGAC
TACTAGCGTGCCTTTTGTAAAGCACAAGCTGATGAGTACGAACTTATGTACTCATTCATTTTAGAAGAGATAGGTACGTTAATAGTTAATAGCGTACTTT
TTTGCTTCGTGGTATCTTGCTGTTACACTAGCCATCCTGCGCGTTCGATTGTGTGCGTACTGCTGCAATATTGTTAACGTGAGTCTGTAAAACCTTCTTT
TTACGTTTACTCGTGTTAAAAATCTGAATTCTAGAGTTCCTGATTTCTGGTCTAAACGAACTAAATATTATATTAGTTTTTCTGTTTGGAACTTTAATTT
TAGCCATGGCAGATTCCAACGGTACTATTACCGTTGAAGAGCTTAAAAAGCTCTGAACAATGGAACCAAGTAATAGGTTTCCTATTCCTTACATGGATTT
GTCTTTACAATTTGCCTATGCCAACAGGAATAGGTTTTTGTATATAATTAAGTTAATTTTCCTTGGCTGTTATGGCCAGTAACTTTTTTAGCTTGTTTTG
TGCTTGCTGCTGTTACAGAATAAATTGGATCACCGGTGGAATTGCTATCGCAATGGCTTGTTTGTAGGCTTGATGTGGCTCAGCTACTTCATTGCTTCTT
TTCAGACTGTTGCGCGTACGCGTTCCATGTGGTCATTCAATCCAGAAACTAACATTACTCAACGTGCCACTCCATGGCACTATTTGACCAGACCGCTTTA
GAAAGTGAACTCGTAATCGGAGCTGTGATCCTTCGTGGACATCTTCGTATTGCTGGACACCATCTAGGACGCTGTGACATCAAGGACCTGCCTAAAGAAA
TCACTGTTGCTACATACGAACGCTTTTATTACAAATTGGGAGCTTCGCGCAGCGTGTAGCAGGTGACTCAGGTTTTGCTGCATACAGTCGCTACAGGATT
GGCAACTATAAATTAAACACAGACCATTCCAGTAGCAGTGACAATATTGCTTGTCTTTGTACAGTAAGTGACAACAGATGTTTCATCTGCTGACTTCAGG
TTACTATAGCAGAGATATTACTAATTATTATGAGGACTTTTAAAGTTTCCATTTGGAATCTTGATTACATCATTAAACCTCATAATTAAAAATTTATCTA
AGTCACTAACTGAGAATAAATATTCAATTAGATGAAGAGCAACCAATGGAGATTGATTAAACGAACATGAAAATTATTCTTTCTTGGCACTGATAACACT
CGCTACTTGTGAGCTTTATCTACCAAGAGTGTGTTAGAGGTACAACAGTACTTTTAAAAGAACCTTGCTCTTTCTGGAACATACGAGGGCAATTCACCAT
CATCCTCTAGCTGATAACAAATTTGCACTGACTTGCTCTAGCACTCAATTTGCTTTTGCTTGTCCTGACGGCGTAAACACGTCTATCAGTTACGTGCCAG
ATCAGTTCACCTAAACTGTTTATCAGACAAGAGGAAGTCAAGAACTTTACTCCAATTTTTATTGTTGCGGCAATAGTGTTTATAACACTTTGCACACTCT
AAAAGAAAGACAGAATGATTGAACTTTTCATTAATTGACTTTTATTTGTGCTTTTTAGCCTTTCTGCTATTCCTTGTTTAATTATGCTTATTATCTTTTG
GTTCACTTGAACTGCAAGATTCAATGAAACTTGTCACGCCTAAACGAACATGAAATTTCTTGTTTTCTAGGAATATCACAACTGTAGCTGCATTTCACCA
AGAATGTAGTTTACAGTATGTACTCAACATCAACCATATGTAGTTGATGACCCGTGTCCTATCACTTCTATTCTAAATGGTATATTAGAGTAGGAGCTAG
AAAATCAGCACCTTTATTGAATTGTGCGTGGATGAGGCTGGTTCTAATCACCCATTCAGTACATCGATATCGGTAATTATACAGTTTCCTGTTTACCTTT
TACAATTAATTGCCAGGAACCTAAATTGGGTAGTCTTGTAGTGCGTTGTTCGTTCTATGAAGACTTTTAGAGTATCATGACGTTCGTGTTGTTTTAGATT
TCATCTAAACGAACAAACTAAAATGTCTGATAATGGACCCCAAAATCAGCGAAATGCACCCCGCATTACGTTTGGTGGACCTCAGATTCAACTGGCAGTA
ACCAGAATGGAGAACGCAGTGGGGCGCGATCAAAACAACGTCGGCCCCAAGGTTTACCCAATAATACTGCGTCATTGGTTTCCACCGTTTCACTCAACAT
GGCAAGGAAGACCTTAAATTCCCTCGAGGACAAGGCGTTCCAATTAACACCAATAGCAGTCCAGATGACCAAATTGGCTACCGAAGAGCTACCAGACGAA
TTCGTGGTGGTGACGGTAAAATGAAAGATCAGTCCAAGATGGTATTTACTACCTAGGAACTGGGCCAGAAGCTGGACTTCCCTATGGTGCTAACAAAGAC
GGCATCATATGGGTTGCAACTGAGGAGCCTTGAAAT
>6ffba812-91ab-47d7-831f-acacb1ec6ec5|14
CAACAGATGTTTCATCTCGTTGACTTTCAGGTTACTATAGCAGAGATATTACTAATTATTATGAGGACTTTTTAAAGTTTCCATTTGGAATCTTGATTAC
ATCATAAACCTCATAATTAAAAATTTATCTAAGTCACTAACTGAGAATAAATATTCTCAATTAGATGAAGAGCAACCAATGGAGATTGATTAAACGAACA
TGAAAATTATCTTTTCTTGGCACTGATAACACTCGCTACTTGTGAGCTTTATCACTACCAAGAGTGTGTTAGAGGTACAACAGTACTTTAAAAGAACCTT
GCTTTTCTGGAACATACGAGGGCAATTTCCATTTCATCCTCTAGCTGATAACAAATTTGCACTGACTTGCTTTAGCACTCAATTTGCTTTTGCTTGTCCT
GACGGCGTAAACACGTCTATCAGTTACGTGCCAGATCAGTTTCACCTAAACTGTTCATCAGACAAGAGGAAGTTCAAGAACTTTACTCTCCAATTTTTAT
TGTTGCGGCAATAGTGTTTATAACACTTTGCTCACACTCAAAAGAAAGACAGAATGATTGAACTTTCATTAATTGACTTCTATTTGTGCTTTTTAGCCTT
TTTGCTATTCCTTGTTTTAATTATGCTTATTATCTTTTGGTTCACTTGAACTGCAAGATCATAATGAAACTTGTCACGCCTAAACGAACATGAAATTTCT
TGTTTCTTTAGGAATATACAACTGTAGCTGCATTTCACCAAGAATGTAGTTTACAGTCTATGTACTCAACATCAACCATATGTAGTTGATGACCCGTGTC
CTATTCACTTCTATTCTAAATGGTATATTAGAGTAGGAGCTAGAAAATCAGCACCTTTAATTGAATTGTGCGTGGATGAGGCTGGTTCTAAATCACCCAT
TCAGTACATCGATATCGGTAATTATACAGTTTCCTGTTTACCTTTTACAATTAATTGCCAGGAACCTAAATTGGGTAGTCTTGTAGTGCGTTGTTCGTTC
TATGAAGACTTTTAGAGTATCATGACGTTCGTGTTGTTTTAGATTTCATCTAAACGAACAAACTAAAATGTCTGATAATGGACCCCAAAATCAGCGAAAT
GCACCCGCATTACGTTTGGTGGACCTCAGATTCAACTGGCAGTAACCAGAATGGAGAACGCAGTGGGGCGCGATCAAAACAACGTCGGCCCCAAGGTTTA
CCCAATAATACTGCGTCTTGGTTCACCGCTCACACTCAACATGGCAAGGAAGACCTTAAAGAAATTCAACTCCAGGCAGCAGTAGGGGAACTTCTCCTGC
TAGAATGGCTGGCAATGGCGGTGATGCTGCTCTTGCTTTGCTGCTGCTTGACAGATTGAACCAGCTTGAGAGCAAAATGTCTGGTAAAGGCCAACAACAA
CAAGGCCAAACTGTCACTAAGAAATTGCTGCTGAGGCTTCTAAGAAGCCATGGCAAAACGTACTGCCACTAAAGCATACAATGTAACACAAGCTTTCGGC
AGACGTGGTCCAGAACAAACCCAAGGAAATTTTGGGGACCAGGAACTAATCAGACAAGGAACTGATTACAAACATTGGCCGCAAATTGCACAATTTGCCC
CAGCGCTTCAGCGTTTTCGGAATGTCGCGCATTGGCATGGAAGTCACACCTTCGGGAACGTGGTTGACCTACACAGGTGCCATCAAATTGGATGACAAAG
ATCCAAATTTAAAGATCAAGTCATTTTGCTGAATAAGCATTGACGCATACAAAACATTCCCACCAACAGAGCCTAAAAAGGACAAAAGAAGAAGGCTGAT
GAAACTCAAGCCTTACCGCAGAGACAGAAGAAACAGCAAACTGTGACTCTTTTTCCTGCTGCAGATTTGGATGATTCTCCAAACAATTGCAACAATCCAT
GAGCAGTGCTGACTCAACTCAGGCCTAAACTCATGCAGACACAAGGCAGATGGGCTATATAAACGTTTCGCTTTTCCGTTTACGATATAGTCTACTCTTG
TGCAGAATGAATTCTCGTAACTACATAGCACAAGTAGATGTAGTTAACTTTAATCTCACATAGCAATCTTTAATCAGTGTGTAACATTAGGGAGGACTTG
AAAGAGCCACCACATTTTTCGAGGCCACGCGGAGTACGATCGAGTGTACAGTGAACAATGCTAGGGAGAGCTGCCTATATGGAAGAGCCCTAATGTGTAA
AATTAATTTTAGTAGTGCTATCCCCATGTGATTTTAATAGCTTCTTAGGAGAATGACAAAA
>84bf753e-93a6-432e-a4e0-761c61825536|7
CCTTCCCAGGTAACAAACCAACCAACTTTCGATCTCTTGTAGATCTGTTCTCTAAACGAACTTTAAAATCTGTGTGGCTGTCACTCGGCTGCATGCTTAG
TGCACTCACGCAGTATAATTAATAACTAATTACTGTCGTTGACAGGACACGAGTAACTCGTCTATCTTGCAGGCTGCACGGTTCGTCCGTGTTGCAGCCG
ATCATCAGCACATCTAGGTTTCGTCCGGGTGTGACCGAAAGGTAAGATGGAGAGCCTTGTCCCTGGTTTCAACGAGAAACACACGTCCATTCAGTTTGCC
TGTTTTACAGGTCGCGACGTGCTCGTACGTGGCTTTGGAGACTCCGTGGAGGAGGTCTTATCAGAGGCACGTCAACATCTTAAAGATGGCACTTGTGGCT
TAGTAGAAGTTGAAAAAGGCGTTTTGCCTCAACTTGAACAGCCCTATGTGTTCATCAAACGTTCGGATGCTCGAACTGCACCTCATGGTCATGTTATGGT
TGAGCTGGTAGCAGAACTCGAAGGCATTCAGTACGGTCGTAGTGGTGAGACACTTGGTGTCCTTGTCCCTCATGTGGGCGAAATACCAGTGGCTTTACCG
CAAGGTTTTCTTCGTAAGAACGGTAATAAAGGAGCTGGTGGCCATAGTTACGGCGCCGATCTAAAGTCATTTGACTTAGGCGACGAGCTTGGCACTGATC
CTTATGAAGATTTTCAAGAAACTGGAACACTAAACATAGCAGTGGTGTTACCCGTGAACTCATGCGTGAGCTTAACGGAGGGGCATACACTCGCTATGTC
GATAACAACTTGTGGCCCTGATGGCTACCCCTTGAGTGCATTAAAGACCTTCTAGCACGTGCTGGTAAAGCTCATGCACTTTGTCCGAACAACTGGACTT
TATTGACACTAAGAGGGTGTATACTGCTGCCGTGAACATGAGCATGAAATTGCTTGGTACACGGAACGTTCTGAAAAGAGCTATGAATTGCAGACACCTT
TTGAAATTAAATTGGCAAAGAAATTTGACACCTTCAATGGGAATGTCCAAATTTGTATTTCCCTTAAATTCCATAATCAAGACTATTCAACCAAGGGTTG
AAAAGAAAAAGCTTGATGGCTTTATGGGTAGAATTCGATCTGTCTATCCAGTTGCGTCACCAAATGAATGCAACCAAATGTGCCTTTCAACTCCATGAAG
TGTGATCATTGTGGTGAAAACATGGCAGACGGGCGATTTTGTTAAAGCCACTTGCGAATTTGTGGCACTGAGAATTTGACTAAAGAAGGTGCCACTACTT
GTGGTTACTTACCCCAAAATGCTGTTGTTAAAATTTATTGTCCAGCATGTCACAATTCAGAAGTAGGACCTGAGCATAGTCTTGCCGAATACCATAATGA
ATCTGGCTTGAAAACCATTTTCGTAAGGGTGGTCGCACTATTGCCTTTGGAGGCTGTGTGTTTCTTATGTTGGTTGCCAACAAGTGTGCCTATTGGGTTC
CACGTGCTAGCGCTAACATAGGTTGTAACCATACAGGTGTTGTTGGAGAAGGTTTCCGAAGGTCTAATGACAACCTTCTTGAAATACTCCAAAAGAGAAA
GTCAACATCAAATTGTTGGTGACTTTAAACTTAATGAAGAGATCGCCATTATTTTGGCATTTTGCTTCCACAAGTGCTTTGTGGAAACTGTGAAAGGTTT
GGATTATAAAGCATTCAAACAAATTGTTGAATCCTGTGGTAATTTTAAAGTTACAAAAGGAAAAGCTAAAAAGGTGCCTGGAATATTGGTGAACAGAAAT
CAATACTGAGTCCTCTTTATGCATTTGCATCAGAGGCTGCTCGTGTTGTACGATCAATTCACTCCCGCACTCTTGAAACTGCTCAAAATTCTGTGCGTGT
TTTACAGAAGGCCTGCTGCAGATTTGGATGATTTCTCCAAACAATTGCAACAATCCATGAGCAGTGCTGACTCAACTCAGGCCTAAACTCATGCAGACAC
AAGGCAGATGGGCTATATAAACGTTTTCGCTTTTCCGTTTACGATATATAGTCTACTCTTGTGCAGAATGAATTCTCGTAACACATAGCACAAGTAGATG
TAGTTAACTTTAATCACATAGCAATCTTTAATCAGTGTGTAACATTAGGGAGGACTTGAAAGAGCCACCACATTTCACCGAGGCCACGCGGAGTACGATC
GAGTGTACAGTGAACAATGCTAGGGAGAGCTGCCTATATGGAAGAGCCCTAATGTGTAAAATTAATTTTAGTAGTGCTATCCCCATGTGATTTTAATAGC
TTTAGGAGAATGACAAAAA
>fab8d6d2-8c75-43a2-88eb-dc8fd7a32228|25
ATACCTTCCCAGGTAACAAACCAACCAACTTTCGATCTCTTGTAGATCTGTTCTCTAAACGAACTTATGGATTTGTTTATGAGAATCTCACAATTGGAAC
TGTAACTTTGAAGCAAGGTGAAATCAAGGATGCTACTCCTTCAGATTTTGTTCGCGCTACTGCAACGATACCGATACAAGCCTCACTCCCTTTCGGATGG
CTTATTGTTGGCGTTGCACTTCTTGCTGTTTTTCAGAGCGCTTCCAAAATCATAACCCTCAAAAGAGATGGCAACTAGCACTCCAAGGGTGTTCACTTTG
TTTGCAACTTGCTGTTGTTGTTTGTAACAGTTTACTCACACCTTTTGCTCGTTGCTGCTGGCCTTGAAGCCCCTTTTCTCTATCTTTATGCTTTAGTCTA
CTTCTTGCAGAGTATAAACTTTGTAAGAATAATAATGAGGCTTTGGCTTTGCTGGAAATGCCGTTCCAAAAACCCATACTTTATGATGCCAACTATTTTC
TTTGCTGGCATACTAATTGTTACGACTATTGTATACCTTACAATAGTGTAACTTTTCAATTGTCATTACTCAGGTGATGGCACAACAAGTCCTATTCTGA
ACATGACTACCAGATTGGTGGTTATACTGAAAAATGGGAATCTGGAGTAAAAGACTGTGTTGTATTACACAGTTACTTCACTTCAGACTATTACCAGCTG
TACTCAACTCAATTGAGTACAGACACTGGTGTTGAACATGTTACCTCTTCATCTACAATAAAATTGTTGATGAGCCTGAAGAACATGTCCAAATTCACAA
TCGACGGTTCATCCGGAGTTGTTAATCCAGTAATGGAACCAATTTATGATGAACCGACGACGACTACTAGCGTGCCTTTGTAAGCACAAGCTGATGAGTA
CGAACTTATGTACTCATTCGTTAGAAGAGACAGGTACGTTAATAGTTAATAGCGTACTTCTTTCTTGCTTTCGTGGTATTCTTGCTAGTTACACTAGCCA
TCCTTACTGCGCTTCGATTGTGTGCGTACTGCTGCAATATTGTTAACGTGAGTCTTGTAAAACCTTCTTTTTTACGTTTACTCTCGTGTTAAAAATCTGA
ATTCTAGAGTTCCTGATTTCTGGTCTAAACGAACTAAATATTATATTAGTTTTTTGTTTGGAACTTTAATTTTAGCCATGGCAGATTCCAACGGTACTAT
TACCGTTGAAGAGCTTAAAAAGCTCTTGAACAATGGAACCTAGTAATAGGTTTCCTATTCCTTACATGGATTTGTCTTTCTACAATTTGCCTATGCCAAC
AGGAATAGGTTTTTGTATATAATTAAGTTAATTTTTCCTCTGGCTGTTATGGCCAGTAACTTTAGCTTGTTTTGTGCTTGCTGCTGTTTACAGAATAAAT
TGGATCACCGGTGGAATTGCTATCGCAATGGCTTGTCTTTGTAGGCTTGATGTGGCTCAGCTACTTCATTGCTTCTTTCAGACTGTTTGCGCGTACGCGT
TCCATGTGGTCATTCAATCCAGAAACTAACATTCTCAACGTGCCACTCCATGGCACTATTTTGACCAGACCGCTTCTAGAAAGTGAACTCGTAATCGGAG
CTGTGATCCTTCGTGGACATCTTCGTATTGCTGGACACCATCTAGGACGCTGTGACATCAAGGACCTGCCTAAAGAAATCACTGTTGCTACATCACGAAC
GCTTCTTCTTATTACAAATTGGGAGCTCGCAGCGTGTAGCAGGTGACTCAGGTTTTGCTGCATACAGTCGCTACAGGATTGGCAACTATAAATTAAACAC
AGACCATTCCAGTAGCAGTGACAATATTGCTTTGCTTGTACAGTAAGTGACAACAGATGTTTCATCTCGTTGACTTTCAGGTTACTATAGCAGAGATATT
ACTAATTATTATGAGGACTTTAAAGTTTCCATTTGGAATCTTGATTACATCATAAACCTCATAATTAAAAATTTATCTAAGTCACTAACTGAGAATAAAT
ATTCTCAATTAGATGAAGAGCAACCAATGGAGATTGATTAAACGAACATGAAAATTATTATTTTCTTGGCACTGATAACACTCGCTACTCTGTGAGCTTT
ATCACTACCAAGAGTGTGTTAGAGGTACAACAGTACTTTAAAAGAACCTTGCTCTCTGGAACATACGAGGGCAATTCACCATTTCATCCTCTAGCTGATA
ACAAATTTGCACTGACTTGCTTTAGCACTCAATTTGCTTTGCTTGTCCTGACGGCGTAAAACACGTCTATCAGTTACGTGCCAGATCAGTTTCACCTAAA
CTGTTCATCAGACAAGAGGAAGTTCAAGAACTTTACTCTCCAATTTTTATTGTTGCGGCAATAGTGTTTATAACACTTTGCTCACACTCAAAAGAAAGAC
AGAATGATTGAACTTTCATTAATTGACTTCTATTTGTGCTTTTTAGCCTTTCTGCTATTCCTTGTTTTAATTATGCTTATTATCTTTTGGTTCACTTGAA
CTGCAAGATCATAATGAAACTTGTCACGCCTAAACGAACATGAAATTTCTTGTTTTCTTAGGAATATACAACTGTAGCTGCATTTCACCAAGAATGTAGT
TTACAGTCATGTACTCAACATCAACCATATGTAGTTGATGACCCGTGTCCTATTCACTTCTATTCTAAATGGTATATTAGAGTAGGAGCTAGAAAATCAG
CACCTTTAATTGAATTGTGCGTGGATGAGGCTGGTTCTAAATCACCCATTCAGTACATCGATATCGGTAATTATACAGTTTCCTGTTTACCTTTTACAAT
TAATTGCCAGGAACCTAAATTGGGTAGTCTTGTAGTGCGTTGTTCGTTCTATGAAGACTTTTTAGAGTATCATGACGTTCGTGTTGTTTTAGATTTCATC
TAAACGAACAAACTAAAATGTCTGATAATGGACCCCAAAATCAGCGAAATGCACCCCGCATTACGTTTGGTGGACCTCAGATTCAACTGGCAGTAACCAG
AATGGAGAACGCAGTGGGGCGCGATCAAAACAACGTCGGCCCCAAGGTTTACCCAATAATACTGCGTCTTGGTTCACCGCTCACTCAACATGGCAAGGAA
GACCTTAAATTCCCTCGAGGACAAGGCGTTCCAATTAACACCAATAGCAGTCCAGATGACCAAATTGGCTACTACCGAAGAGCTACCAGACGAATTCGTG
GTGGTGACGGTAAAATGAAAGATTCAGTCCAAGATGGTATTTCTACTACCTAGGAACTGGGCCAGAAGCTGGACTTCCCTATGGTGCTAACAAAAGACGG
CATCATATGGGTTGCAACTGAGGGAGCCTTGAATACACCAAAAGATTTGGCACCCGCAATCCTGCTAACAATGCTGCAATCGTGCTACAACTTCCAAGGA
ACAACATTGCCAAAAGGCTTTACGCAGAAGGGAGCAGAGGCGGCAGTCAAGCCTCTTCTCGTTCCTCATCACGTAGTCGCAACAGTTTAAGAAATTCAAC
TCCAGGCAGCAGTAGGGGAACTTCTCCTGCTAGAATGGCTGGCAATGGCGGTGATGCTGCTCTTGCTTTGCTGCTGCTTGACAGATTGAACCAGCTTGAG
AGCAAAATGTCTGGTAAAGGCCAACAACAACAAGGCCAAACTGTCACTAAGAATTGCTGCTGAGGCTTCTAAGAAGCCTCGGCAAAACGTACTGCCACTA
AAGCATACAATGTAACACAAGCTTCGGCAGACGTGGTCCAGAACAAACCCAAGGAAATTTTGGGGACCAGGAACTAATCAGACAAGGAACTGATTACAAA
CATTGGCCGCAAATTGCACAATTTGCCCCAGCGCTTCAGCGTTTTCGGAATGTCGCGCATTGGCATGGAAGTCACACCTTCGGGAACGTGGTTGACCTAC
ACAGGTGCCATCAAATTGGATGACAAAGATCCAAATTTTAAAGA
>d59f8087-d313-4825-9da3-80297ea7f4d9|7
ATACCTTCCCAGGTAACAAACCAACCAACTTTTCGATCTGTAGATCTGTTCTCTAAACGAACTTATGGATTTGTTTATGAGAATCACAATTGGAACTGTA
ACTTTGAAGCAAGGTGAAATCAAGGATGCTACTCCTTCAGATTTTGTTCGCGCTACTGCAACGATACCGATACAAGCCCACTCCCTTTCGGATGGCTTAT
TGTTGGCGTTGCACTTCTTGCTGTTTTTCAGAGCGCTTCCAAAATCATAACCCTCAAAAGAGATGGCAACTAGCACTTTCCAAGGGTGTTCACTTTGTTT
GCAACTTGCTGTTGTTGTTTGTAACAGTTTACTTACACCTTTGCTTGCTGCTGGCCTTGAAGCCCCTTTTCTCTATCTTTTATGCTTTAGTCACTTCTTG
CAGAGTATAAACTTGTAAGAATAATAATGAGGCTTTGGCTTTGCTGGAAATGCCGTTCCAAAAACCCATTACTTATGATGCCAACTATTTTCTTTGCTGG
CATACTAATTGTTACGACTATTGTATACCTTACAATAGTGTAACTTCTTCAATTGTCATTACTCAGGTGATGGCACAACAAGTCCTATTTTGAACATGAA
CCAGATTGGTGGTTATACTGAAATGGGAATCTGGAGTAAAAGACTGTGTTGTATTACACAGTTACTTTACTTCAGACTATTACCAGCTGTACTCAACTCA
ATTGAGTACAGACACTGGTGTTGAACTATGTTACCTTCTCATCTACAATAAAATTGTTGATGAGCCTGAAGAACATGTCCAAATTCAACAATCGACGGTT
CATCCGGAGTTGTTAATCCAGTAATGGAACCAATTTATGATGAACCGACGACGACTACTAGCGTGCCTTTGTAAGCACAAGCTGATGAGTACGAACTTAT
GTACTCATTCGTTTTTCAGAAGAGACAGGTACGTTAATAGTTAATAGCGTACTTTCTTGCTTTCGTGGTATTCTTGCTAGTTACACTAGCCATCCTTACT
GCGCTCGATGTGTGTGCGTACTGCTGCAATATTGTTAACGTGAGTCTGTAAAACCTTCTTCTACGTTTACTCGTGTTAAAATCTGAATTTTTCTAGAGTT
CCTGATTTCTGGTCTAAACGAACTAAATATTTATTAGTTTTCTGTTTGGAACTTTAATTTTAGCCATGGCAGATTCCAACGGTACTATTACCGTTGAAGA
GCTTAAAAAGCTCTTGAACAATGGAACCTAGTAATAGGTTTCCTATTCCTACATGGATTTGTTCATACAATTTGCCTATGCCAACAGGAATAGGTTTTTG
TATATAATTAAGTTAATTTCCTCTGGCTGTTATGGCCAGTAACTTTAGCTTGTTTGTGCTTGCTGCTGTTTACAGAATAAATTGGATCACCGGTGGAATT
GCTATCGCAATGGCTTGTAGGCTTGATGTGGCTGTATCAGACTGTTTGCGCGTACGCGTTCCATGTGGTCATTCAATCCAGAAACTAACATTCTTTCATA
ACGTGCCACTCCATGGCACTATTTTGACCAGACCGCTTCTAGAAAGTGAACACTCGTAATCGGAGCTGTGATCCTTCGTGGACATCTTCGTATTGCTGGA
CACCATCTAGGACGCTGTGACATCAAGGACCTGCCTAAAGAAATCACTGTTGCTACATCACGAACGTTTTATTACAAATTGGGAGCTCGCAGCGTGTAGC
AGGTGACTCAGGTTTTTGCTATACAGTCGCTACAGGATTGGCAACTATAAATTAAACACAGACCATTCCAGTAGCAGTGACAATATTGCTTTGCTTGTAC
AGTAAGTGACAACAGATGTTTCATCTCGTTGACTTTCAGGTTACTATAGCAGAGATTTCTAATTATTATGAGGACTTTTAAAGTTTCCATTTGGAATCTT
GATTACATCATAAACCTCATAATTAAAAATTTATTTAGTCACTAACTGAGAATAAATATTCTCAATTAGATGAAGAGCAACCAATGGAGATTGATTAATT
TCCAAACAATTGCAACAATCCATGAGCAGTGCTGACTCAACTCAGGCCTAAACTCATGCAGACCTCAAGGCAGATGGGCTATATAAACGTTTTCGCTTTT
CCGTTTACGATATATAGTCTACTCTTGTGCAGAATGAATTCTCGTAACATAGCACAAGTAGATGTAGTTACTTTAATCACATCAGCAATCTTTAATCAGT
GTGTAACATAGGGAGGACTTGAAAGAGCCACCACATTTCACCGAGGCCACGCGGAGTACGATCGAGTGTACAGTGAACAATGCTAGGGAGAGCTGCCTAT
ATGGAAGAGCCCTAATGTGTAAAATTAATTTTAGTAGTGCTATCCCCATGTGATTTTAATAGCTTCTTAGGAGAATGACAAAAAT
>35cc9f40-989e-4707-9ac9-23b85388295d|9
ATACCTTCCCAGGTAACAAACCAACCATTTTCGATCTCTTGTAGATCTGTTCTCTAAACGAACGTTCTTATTACAAATTGGGAGCTCGCAGCGTGTAGCA
GGTGACTCAGGTTTTGCTGCATACAGTCGCTACAGGATTGGCAACTATAAATTAAACACAGACCATTCCAGTAGCAGTGACAATATTGCTTTGCTTGTAC
AGTAAGTGACAACAGATGTTTCATCTCGTTGACTTTCAGGTTACTATAGCAGAGATTACTAATTATTATGAGGACTTTTTAAAGTTTCCATTTGGAATCT
TGATTACATCATAAACCTCATAATTAAAAATTTATCTAAGTCACTAACTGAGAATAAATATTCTCAATTAGATGAAGAGCAACCAATGGAGATTGATTAA
ACGAACATGAAAATTATTTTCTTGGCACTGATAACACTCGCTACTTGTGAGCTTTATCACTACCAAGAGTGTGTTAGAGGTACAACAGTACTTTTAAAAG
AACCTTGCTGCTTTCTGGAACATACGAGGGCAATTCACCATTTCATCCTTTAGCTGATAACAAATTTGCACTGACTTGCTTTTAGCACTTCAATTTGCTT
TGCTTGTCCTGACGGCGTAAAACACGTCTATCAGTTACGTGCCAGATCAGTTTCACCTAAACTGTTCATCAGACAAGAGGAAGTTCAAGAACTTTACTCT
CCAATTTTTTATTGTTGCGGCAATAGTGTTTATAACACTTTGCTCACACTCAAAAGAAAGACAGAATGATTGAACTTTCATTAATTGACTTCTATTTGTG
CTTTTTAGCCTTTGGCCGCAAATTGCACAATTTGCCCCAGCGCTTCAGCGTTTTCGGAATGTCGCGCATTGGCATGGAAGTCACACCTCGGGAACGTGGT
TGACCTACACAGGTGCCATCAAATTGGATGACAAAGATCCAAATTTAAAGATCAAGTCATTTGCTGAATAAGCATATTGACGCATACAAAACATTCCCAC
CAACAGAGCCTAAAAAGGACAAAAAGAAGAAGGCTGATGAAACTCAAGCCTTACCGCAGAGACAGAAGAAACAGCAAACTGTGACTCTTTCCTGCTGCAG
ATTTGGATGATTTTCCAAACAATTGCAACAATCCATGAGCAGTGCTGACTCAACTCAGGCCTAAAACTCATGCAGACACAAGGCAGATGGGCTATATAAA
CGTTTTCGCTTTTCCGTTTACGATATATAGTCTACTCTTGTGCAGAATGAATTCTCGTAACTACATAGCACAAGTAGATGTAGTTAACTTTAATCTCACA
TAGCAATCTTTAATCAGTGTGTAACATTAGGGAGGACTTGAAAGAGCCACCACATTTCACCGAGGCCACGCGGAGTACGATCGAGTGTACAGTGAACAAT
GCTAGGGAGAGCTGCCTATATGGAAGAGCCCTAATGTGTAAAATTAATTTTAGTAGTGCTATCCCATGTGATTTTAATAGCTTCTAGGAGAATGACA
>d768697b-b21f-4502-93bf-6ec6fad691ef|5
ATTTCCTCACCCAGGTAACAAAAACCAACCAACTTCGATCTTGTAGATCTGTTCTAAACGAACAATGTTTGTTCTTGTTTTATTGCCACTAGTTCTATAG
TCAGTGTGTTAATCACAACCAGAACTTCAATTACCCCTGCATACACTAATTTTCACACGTGGTGTTTATTACCCTGACAAAGTTTTCAGATCCTCAGTTT
TTCACTTCAACTCAGGACTTGTTCTTACCTTTTTCCAATGTTACTTGGTTCCATGCTATACATGTCTCTGGGACCAATGGTACTAAGAGGTTTGATATCC
TGTCCTACCATTTAATGATGGTGTTTATTTTGCTTCCACTGAGAAGTCTAACATAATAAGAGGCTGGATTTTGGTACTACTTTAGATTCGAAGACCCAGT
CCCTACTTATTGTTAATAACGCTACTAATGTTGTTATTAAAGTCTGTGAATTCAATTTGTAATGATCCATTTTTGGGTGTTTATTACCACAAAACAACAA
AAGTTGGATGGAAAAGTGAGTTCAGAGTTTATTCTAGTGCGAATAATTGCACTTTGAATATGTCTTCAGCCTTTCTTATGGACCTTGAAGGAAAACAGGG
TAATTCAAAAAATCTAGGGAATCTGTGTTTAAGAATATTGATGGTTATTTAAAATATATTTAAGCACACGCCTATTAATTTAGTGCGTGATCTCCCTCAG
GGTTTTTCGGCTTTAGAACCATTGGTAGATTTGCCAATAGGTATTTAACATCACACTAGGTTCAAACTTTACTTGCTCATAGAAGTTATTTGACTCCTGG
TGATTTTCTTTCTTCAGGTTGGACAGCTGGTGCTGCAGCTTATTATGTGGGTTATCTTCAACCTAGGACTTCTATTAAAATAATGAAAATGGAACCATTA
CAGATGCTGTAGACTGTGCACTTGACCCTCCTCTCAGAAACAAGTGTACGTTGAAATCCTCCACTGTAGAAAAGGAATCTATCAAACTTCTAACTTTAGA
GTCCAACCAACAGAATCTATTGTTAGATTTCCTAATATTACAAACTTGTGCCCTTTTGGTGAAGTTTTTAACGCCACCAGATTTGCATCTGTTTAATGCT
TGGAACAGGAAGAGAATCAGCAACTGTGTTGCTGATTATTCTGTCCTATATAATTCCGCATCATTTTCCACTTTAAGTGTTATGGAGTGTCTCCTACTAA
ATTAAATGATCTCTGCTTTACTAATGTCTATGCAGATTCATTTGTAATTAGAGGTGATGAAGTCAGACAAATCGCTCCAGGGCAAACTGGAAAGATTGCT
GATTATAATTATAAATTACCAGATGATTTTACAGGCTGCGTTATAGCTTGGAATTCTAACAATCTTGATTCTAAGGTTGGTGGTAATTATAATTACCTGT
ATAGATTGTTTTTAGGAAGTCTAATCTCAAACCTTCTGAGAGAGATATTTCAACTGAAATCTATCAGGCCGGTAGCACACCTTGTAATGGTGTTGAAGGT
TTTAATTGTTACTTTACAATCATCATGTTTCCAACCCACTAATGGTGTTGTTACCACCACCATACAGAGTAGTAGTACTTTTTTTGAACTTACATGCACC
AGCAACTGTTTGTGGACCTAAAAAGTCTACTAATTTGGGTTAAAAACAAATGTGTCAATTCAACTTCAATGGTTTAACAGGCACAGGTGTTCTTACTGAG
TCTTAACAAAAGTTTCTGCCTTTCCAACAATTTGGCAGAGACATTGCTGACACTACTGATGCTGTCCGTGATCCACAGACACTTGAGATTCTTGACATTA
CACCATGTTCTTTGGTGGTGTCAGTGTTATAACACCAGGAACAATACTTCTAACCAGGTTGCTGTCTTTTATCAGGATGTTAACTGCACAGAAGTCCCTG
TTGCTATTCATGCAGATCAACTTACTCCACTTGGCGTGTTTATTCTACAGGTTCTAATGTTTTCAAACACGTGCAGGCTGTTTAATAGGGGCTGAACATG
TCAACAACTCATATGAGTGTGACATACCCATTGGTGCAGGTATATGCGCTAGTTATCAGACTCAGACTAATTCTCGGCGGGCACGTAGTGTAGCTAGTCA
ATCCATCATATTGCCTACACTATGTCACTTGGTGCAGAAAATCAGTTGCTTACTCTAATAACTCTATTGCCATACCCACAAATTTTTACTATTAGTGTTA
CAGAAATTTTACCAGTGTCTATGACCAAGACATCAGTAGATTGTACAATGTACATTTGTGGTGATTCAACTGAATGCAGCAATCTTTTGTTGCAATATGG
CAGTTTTTGTACACAATTAAACCGTGCTTTAACTGGAATAGCTGTTGAACAAGACAAAACACCCAGAAGTTTTTGCACAAGTCAAACAAATTTACAAAAC
ACCACCAATTAAAGATTTTGGTGGTTTTAATTCACAAAATTACCAGATCCATCAAAACCAAGCAAGAGGTCATTTATTGAAGATTTACTTTCTTTAACAA
AGTGACTTGCAGATGCTGGCTTCATCAAACAATATGGTGATTGCCTTGGTGATATTGCTGCTAGAGACCTCATTTGTGCACAAAAGTTTAACGGCCTTAC
TGTTTTGCCACCTTTGCTCACAGATGAAATGATTGCTCAATACACTTCTGCACTGTTAGCGGGTACAATCACTGGTTGGACCTTTGGTGCAGGTGCTGCT
TACAATACCATTTGCTATGCAAATGGCTTATAGGTTTAATGGTATTGGAGTTACACAGAATGTTCTCTATGAGAACCAAAAATTGATTGCCAACCAATTT
AATAGTGCTATTGGCAAAATTCAAGACTCACTTTTCCACAGCAAGTGCACTTGGAAAACTTCAAGATGTGGTCAACCAAATGCACAAGCTTTAAACACGC
TTGTAACAACAACTTAGCTCCAATTTGGTGCAATTCAAGTGTTTTAAATGATATCCTTTCACGTCTTGACAAAGTTGAGGCTGAAGTGCAAATTGATAGG
TTGATCACAGGCAGACTTCAAAGTTTGCAGACATATGTGACTCAACAATTAATTAGAGCTGCAGAAATCAGAGCTCTGCTAATCTTGCTGCTACTAAAAT
GTCAGAGTGTGTACTTGGACAATCAAAAAGAGTTGATTTTGTGGAAAGGGCTATCATCTTTATGTCCTCCCCCAGTCAGCACCTCATGGTGGTAGTCTTC
TTGCATGTGACTTATGTCCCTGCACAAGAAAAGAACTCACAACTGCTCCTGCCATTTGTCATGATGGAAAAGCACACTTTCCTCGTGAAGGTGTCTTTGT
TTCAAATGGCACACACTGGTTTGCAACACAAAGGAATTTTTATGAACCACAAATCATTACTACAGACAACACATTTGTGTCTGGTAACTGTGATGTTGTA
ATAGGAATTGTCAACAACACAGTTTATGATCCTTTGCAACCTGAATTAGACTCATTCAAGGAGGAGTTAGATAAATATTTTAAGAGAATCATACATCACC
AGATGTTGATTTAGGTGACATCTCTGGCATTAATGCTTCAGTTGTAAACATTCAAAAAGAATTGACCGCCTCAATGAGGTTGCCAAGAATTTAAATGAAT
CTCATCGATCTCCAAGAACTTGGAAAGTATGAGCAGTATATAAAATGGCCATGGTACATTTGGCTAGGTTTTATAGCTGGCTTGATTGCCATAGTAATGG
TGACAATTATGCTTGCTGTATGACCAGTTGCTGTAGTTGTCTCAAGGGCTGTTGTTCTTGTGGATCCTGCTGCAAATTTGATGAAGACGTTTGAGCCAGT
GCTCAAAGGAGTCAATTACATTACACATAAACGAACTTATGGATTTGTTTATGAGAATCTCACAATTGGAACTGTAACTTTGAAGCAAGGTGAAATCAAG
GATGCTACTCCTTCAGATTTTGTTCGCGCTACTGCAACGATACCGATACAAGCCTCACTCCCTTTCGGATGGCTTATTGTTGGCGTTGCACTTCTGCTGT
TTTCAGAGCGCTTCCAAAATCATAACCCTCAAAAGAGATGGCAACTAGCACTTTCCAAGGTGTTCACTTTGTTTGCAACTTGCTGTTGTTGTTTGTAACA
GTTTACTTACACCTTTTGCTCGTTGCTGCTGGCCTTGAAGCCCCTCTTCTCTCTATTTATGCTTTAGTCTACTTCTTGCAGAGTATAAACTTTGTAAGAA
TAATAATGAGGCTTTGGCTTGCTGGAAATGCCGTTCCAAAAACCATTACTTTATGATGCCATTATTTTCTTTGCTGGCATACTAATTGTTACGACTATTG
TATACCTTACAATAGTGTAACTTTTCAATTGTCATTACTTCAGGTGATGGCACAACAAGTCCTATTTCTGAACATGACTACCAGATTGGTGGTTATACTG
AAAATGGGAATCTAGAGAGTAAAAGACTGTGTTGTATTACACAGTTACTTTACAGAGACTATTACCAGCTGTACTTCAACTCAATTGAGTACAGACACTG
GTGTTGAACATGTTACCTTCTTCATCTACAATAAAATTGTTGATGAGCCTGAAGAACATGTCCAAATTTATAAATCGACGGTTCATCCCAGAGTTGTTAT
CCAGTAATGGAACCAATTTATGATGAACCGACGACGACTACTAGCGTGCCCTTGTAAGCACAAGCTGATGAGTACGAACTTATGTACTCATTCGTTTCAG
AAGAGACAGGTACGTTAATAGTTAATAGCGTACTTCTTGCTTGCTTGTGGTATTCTTGCTGGTTACACTAGCCATCCTTGCGCTTCGATGTGTGCGTACT
GCTGCAATATTGTTAACGTGAGTCTGTAAAACCTTCTTTACGTTTACTCTCGTGTTAAAAATCTGAATTCTCTAGAGTTCCTGATTTTCTGGTTAAACGA
ACTAATATTATATTAGTTTTTGTTTGGAACTTTAATTTTAGCCATAGATTCCAACGGTACTATTCCGTTGAAGAGCTTAAAAAGCTCTGAACAATGGAAC
CTAGTAATAGGTTTCCTATTCCTTACATGGATTTGTTTTTACAATTTGCCTATGCCAACAGGAATAGGTTTTGTATATAAATTAAGTTAATTTTCCTCTG
GCTGTTATGGCCAGTAACTTTAGCTTGTTTGTGCTTGCTGCTGTTTACAGAATAATTGGATTCACCGGTGGAATTGCTATCGCAATGGCTTGTCTTGTAG
GCTTGATGTGGCTCAGCTACTTCATTGCTTCAGACTGTTTGCGCGTACGCGTTCCATGTGGTCATTCAATCCAGAAACTAACATTCTCATAACGTGCCAC
TCCATGGCACTATTTTGACCAGACCGCTTCTAGAAAGTGAACTCGTAATGGAGCTGTGATCCTTTGGACATCTTCGTATTGCTGGACACCATCTAGGACG
CTGTGACATCAAGGACCTGCCTAAAAGAAATCACTGTTGCTACATCACGAACGCTTTCTTATTACAAATTGGGAGCTTCGCAGCGTGTAGCAGGTGACTC
AGGTTTTGCTGCATACAGTCGCTACAGGATTGGCAACTATAAATTAAACACAGACCATTCCAGTAGCAGTGACAATATTGCTTTGCTTGTACAGTAAGTG
ACAACAGATGTTTCATCTCGTTGACTTTCAGGTTACTATAGCAGAGATATTACTAATTATTATGAGGACTTTTAAAGTTTCCATTTGGAATCTTGATTAC
ATCATAAACCTCATAATTAAAAATTTATCTCGAAGTCTAACTGAGAATAAATATTCAATTAGATGAAGAGCAACCAATGGAGATTGATTAAACGAACATG
[truncated: 2,608,370 more chars]
