# Supplementary material for: Evolution of naturally arising SARS-CoV-2 defective interfering particles
Source: Commun Biol. 2022 Oct 27;5:1140. doi: 10.1038/s42003-022-04058-5 (PMC9610340; doi:10.1038/s42003-022-04058-5)
Supplement: Supplementary file 7 — Supplementary Data 5 [file 42003_2022_4058_MOESM7_ESM.zip › experiment1/Pipeline_intermediate_files_experiment1/RATTLE_RNA_models_reconstruction_experiment_1_passage_1.fasta]

>cluster_0 reads=2 total_reads=413713
CAUACCUUCCCAGGUAACAAACCAACCAACUUUCGAUCUCUUGUAGAUCUGUUCUCUAAACGAAUUAAAAUCUGUGUGGCUGUCAUCGGCUGCAUGCUUAGUGCACUCACGCAGUAUAAUUAAUAACUAAAUACUGUCGUUGACAGGACACGAGUAACUCGUCUAUCUUUGCAGGCUGCUCACGGUUUCGUCCGUGUUGCAGCCGAUCAUCAGCACAUCUAGGUUUGUCCGGGUGUGACCGAAAGGUAAGAUGGAGAGCCUUGUCCCUGGUUUCAACGAGAAAACACACGUCCAACUCAGUUUGCCUGUUUUACAGGUUGCGACGUGCUCGUACGUGGCUCUAGACUCCGUGGAGGAGGUCAUCAGAGGCAUCAACAUCUAAAGAUGGCACUUUGGCUUAGUAGAAGUUGAAAAGGCGUUUGCCUCAACUUGACAGCCCUAUGUGUUCAUCAAACGUUCGGAUGCUCGAACUGCACCUCAUGGUCGUUAUGGUUGAGCUGGUAGAACUCGAAGGCAUUCAGUACAGUCGUAGUGGUGAGACACUGGUGUCCUUGUCCCUCAUGUGGGCGAAAUACCAGUGCUUACCGCAAGGUUCUUCUUCGUAAGAACGGUAAUAAGGAACUGGUGGCCAUAGUUACGGCGCCGAUCUAAAGUCAUUUGACUUAGGCGACGAGCUUGGCACUGAUCCUUAUGAAGAUUUCAAGAAACUGGAACACUAAACAUAGCAGUGGUGUUACCCGUGAACUCAUGCGUGAGCUUAACGGAGGGGCAUACACUCGCUAUGUCGAUAACAACUUCUGUGGCCCUGAUGGCUACCCUCUUGAGUGCAUUAAAGACCUUCUAGCACGUGCUGGUAAAGCUUCAUGCACUUUGUCCGAACAACUGGACUUUAUUGACACUAAGAGGUGUAUACUGCUGCCGUGAACAUGAGCAUGAAAUUGCUUGGUACACGGAACGUUCUGAAAAGAGCUAUGAAUUGCAGACACCUUUUGAAAUUAAAUUGGCAAAGAAAUUUGAACCUUCAAUGGGAAUGUCCAAAUUUGUAUUUCCCUUAAAUUCCAUAAUCAAGACUAUUCAACCAAGGUUGAAAAGAAAAAGCUUGAUGGCUUCAUGGGUAGAAUUCGAUCUGUAUCCAGUUGCGUCACCAAAUGAAUGCAACCAAAUGUGCCUUCAAUCAUGAAGUGUGAUCAUUGUGGUGAAACUCAUGGCAGACGGGCGAUUUUGUUAAAGCCACUUGCGAAUUUGUGGCACUGAGAAUUUGACUAAAGAAGGUGCCACUACUUGUGGUUACUUACCCAAAAUGCUGUUGUUAAAAUUUAUUGUCCAGCAUGUCACAAUUCAGAAGUAGGACCUGAGCAUAGUCUUGCCGAAUACCAAUGAAUCUGGCUUGAAAACCAUCUUCGUAAGGGUGGUCGCACUAUUGCCUUUGGAGGCUGUGUGUUCCUAUGUUGGUUGCCAUAACAAGUGUGCCUAUUGGGUUCCACGUGCUAGCGCUAACAAGGUUGUAACCAUACAGGUGUUGUUGGAGAAGGUUCCGAAGGUCUUAAUGACAACCUUCUUGAAAUACUCCAAAAAGAGAAAGUCAACAUCAAUAUUGUUGGUGACUUUAAACUUAAUGAAGAGAUCGCCAUUAUUUUGGCAUCUUUCUGCUUCACAAGUGCUUUUGUAGAAACUGUGAAAGGUUUGGAUUAUAAAGCAUUCAAACAAAUUGUUGAAUCCUGUGGUAAUUUUAAGUUACAAAGGAAAAGCUAAAAAGGUGCCUGGAAUAUUGGUGAACAGAAAUCAAUACUGAGUCCUCUCUAUGCAUUUGCAUCAGAGGCUGCUCGUGUUGUACGAUCAAUUUCUCCCGCACUCUUGAAACUGCUCAAAAUCUGUGCGUGUUUUACAGAAGGCCGCUAUAACAAUACUAGAUGAAUUUCACAGUAUUCAACUAGACUCAUUGAUGCUAUGAUGUUCACAUCUGAUUUGGCUACUAACAAUCUAGUUGUAAUGGCCUACAUUACAGGUGGUGUUGUUCAGUUGACUUCGCAGUGGCUAACUAACAUCUUUGGCACUGUUUAUGAAAACUCAAACCCGUCCUUGAUUGGCUUGAAGAGAAGUUAAGGAAGGUGUAGAGUUUUAGAGACGGUUGGGAAAUUGUUAAAUUUAUCUCAACCUGUGCUUGUGAAAUUGUCGGUGGACAAAUUGUCACCUGUGCAAAGGAAAUUAAGGAGAGUGUUCAGACAUUCUUUAAGCUUGUAAAUAAAUUUUGGCUUUGUGUGCUGACUCUAUCAUUAUUGGUGGAGCUAAACUUAAAGCCUUGAAUUUAGGUGAAACAUUUGUCACGCACUCAAAGGAUUGUACAGAAAGUGUGUUAAAUCCAGAGAAGAAACUGGCCUACUCAUGCCUCUAAAAGCCCCAAAAGAAAUUAUCUUCUUAGAGGAGAAACACUUCCCACAGAAGUGUUAACAGAGGAAGUUGUCUUGAAAACUGGUGAUUUACAACCAUUAGAACAACCUACUAGUGAAGCUGUUGAAGCUCCAUUGGUUGGUACACCAGUUUGUAUUAACGGGCUUAUGUUGCUCGAAAUCAAAGACACAGAAAAGUACUGUGCCCUUGCACCUAAUAUGAUGGUAACAAACAAUACCUCACAUCAAAGGCGGUGCACCAACAAAGGUUACUUUGGUGAUGACACUGUGAUAGAAGUGCAAGGUUACAAGAGUGUGAAUAUCACUUUGAACUUGAUGAAAGGAUUGAUAAAGUACUUAAUGAGAAGUGCUCUGCCUAUACAGUUGAACUCUGGUACAGAAGUAAAUGAGUUGCCUGUGUUGUGGCAGAUGCUGUCAAAAACUUUGCAACCAGUAUCUGAAUUACUUACACCACUGGCAUUGAUUUAGAUGAGUGGAGUAUGGCUACAUACUACUUAUUUGAUGAGUCUGGUGAGUUUAAAUUGGCUUUCACAUAUGUAUUGUUUCUCUACCCUCCAGAUGAGGAUGAAGAAGAAGGUGAUUGUGAAGAAGAAGAGUUUGAGCCAUCAUUCAAUAUGAGUAUGGUACUGAAGAUGAUUACCAAGGUAAACCUUUGGAAUUUGGUGCCAUCUCUGCUGCUCUUCAACCUGAAGAAGAGCAAGAAGAAGAUUGGUUAGAUGAUGAUAGUCAACAAACUGUUGGUCAACAAGACGGCAGUGAGGACAAUCAGACAACUACUAUCAAACAAUUGUUGAGGUUCAACCUCAAUUAGAGAUGGAACUUACACCAGUUGUUCAGACUAUUGAAGUGAAUAGUUUAGUGGUUAUUUAAAACUUACUGACAAUGUAUACAUUAAAAUGCAGACAUUGUGGAAGAAGCUAAAAAGGUAAAACCAACAGUGGUUGUUAAUGCAGCCAAUGUUUACCUUAAACAUGGAGGAGGUGUUGCAGGAGCCUUAAAUAAGGCUACUAACAAUGCCAUGCAAGUUGAAUCUGAUGAUUACAUAGCUACUAAUGGACCACUUAAAGUGGGUGGUAGUUGUGUUUUAAGCGGACACAAUCUUGCUAAACACUGUCUUCAUGUUGUCGGCCCAAAUGUUAACAAAGGUGAAGACAUUCAACUUCAAGAGUGCUUAUGAAAAUUUUAAUCAGCACGAAGUCUACUUGCACCAUUAUUAUCAGCUGGUAUUUUGGUGCUGACCCUAUACAUUCUUAAGAGUUUGUGUAGAUACUGUUCGCACAAAUGUCUACUUAGCUGUCUUUGAUAAAAAUCUCUAUGACAAACUUGUUUCAAGCUUUUUGGAAAUGAAGAGUGAAAAGCAAGUUGAACAAAAGAUCGCUGAGAUUCCUAAAGAGGAAGUUAAGCCAUUUAUAACUGAAAGUAAACCUUCAGUUGAACAGAGAAAACAAGAUGAUAAGAAAAUCAAAGCUUGUGUUGAAGAAGUUACAACAACUCUGGAAGAAACUAAGUUCCACAGAAACUUGUUACUUUAUUGACAUUAAUGGCAAUCUUCAUCCAGAUUCUGCCACUCUUGUUAGUGACAUUGACAUCACUUUCUUAAAGAAAGAUGCUCCAUAUAGUGGGUGAUGUUGUUCAAGAGGGUGUUUUAACUGCUGUGGUUAUACCUACUAAAAGGCUGGUGGCACUGAAAUGCUAGCGAAAGCUUUGAGAAAAGUGCCAACAGACAAUUAUAUAUACUACCCGGGUCAGGGUUUAAAUGGUUACACUGUAGAGGAGGCAAAGACAGUGCUUAAAAGUGUAAAAGUGCCUUUUACAUUUUACCAUCUAUUAUCUCUAAUGAGAAGCAAGAAAUUCUUGGAACUGUUUCUUGGAAUUUGCGAGAAAUGCUUGCACAUGCAGAAGAAACACGCAAAUUAAUGCCUGUCUGUGUGGAAACUAAAGCCAUAGUUUCAACUAUACAGCGUAAAUAUAAGGGUAUUAAAAUACAAGAGGGUGUGGUUGAUUAUGGUGCUAGAUUUUACUUUUACACCAGUAAACAACUGUAGCGUCACUUAUCAACACACUUAACGAUCUAAAUGAAACUCUUGUUACAAUGCCACUUGGCUAUGUAACACAUGGCUUAAAUUUGGAAGAAGCUGCUCGGUAUAUGAGAUCUCUCAAAGUGCCAGCUACAGUUUUUUUUUCUCCUGAUGCUGUUACAGCGUAUAAUGGUUAUCUUACUUCUUCAAAACACCUGAAGAACAUUUUAUUGAAACCAUCUCACUUGCUGGUUCCUAUAAAGAUUGGUCCUAUUCUGGACAAUCUACACAACUAGGUAUAGAAUUUCUUAAGAGAGGUGAUAAAAGUGUAUAUUACACUAGUAAUCCUACCACAUCACCAAGAUGGUGAAGUUAUCACCUUUGACAAUUUUAAGACACUUCUUUUUGAGAGAAGUGAGGACUAUUAAGGUGUUUACAACAGUAGACAACAUUAACCUCCACACGCAGCAAGUUGUGGACAUGUCAAUGACAUAUGGACAACAGUUUGGUCCAACUUAUUUGGAUGGAGCUGAUGUUACUAAAGUAAAACCUCAAAUACAUGAAGGUAAAACAUUUUAUGUUUUACCUAAUGAUGACACUCUACGUGUUGAGGCUUUGAGUACUACCACACAUGAUCCUAGUUUUCUGGGUAGGUACAUGUCAGCAUUAAAUCACACUAAAAAGUGGAAAUACCCACAAGUUAAUGGUUUAACUUUAUUAAAUGGGCAGAUAACAACUGUUAUCUUGCCACUGCAUUGUUAACACUCCAACAAAUAGAGUUGAAGUUUAAUCCACCUGCUCUACAAGAUGCUUAUUACAGAGCAAGGGCUGGUGAAGCUGCUAACUUUUGUGCAUUAUCUUAGCCUACUGUAAUAAGACAGUAGGUGAGUUAGGUGAUGUUAGAGAAACAAUGAGUUACUUGUUUUCAACAUGCCAAUUUAGAUUUUGCAAAAGAGUCUUGAACGUGGUGUGUAAAACUUGUGGACAACAGCAGACAACCCUUAAGGGUGUAGAAGCUGUUAUGUACAUGGGCACACUUUCUUAUGAACAAUUUAAGAAAGGUGUUCAGAUACCUUGUACGUGUGGUAAACAAGCUACAAAAUAUCUAGUACAACAGGAGUCACCUUUUGUUAUGAUGUCAGCACCACCUGCUCAGUAUGAACUUAAGCAUGGUACACUUAUUGUGUAGUGAGUACACUGGUAAUUACCAGUGUGGUCACUAUAAACAUAUAACUUUAAAGAAACUUUGUAUUGCAUAGACGGUGCUUUACUUACAAAGUCCUCAGAAUACAAAGGUCCUAUUACGGAUGUUUUCUACAAAAAACAGUUACACAACAACCAUAAAACCAGUUACUUAUAAAUUGGAUGGUGUUGUUUGUACAGAAAUUGACCCUAAGUUGGACAAUUAUUAUAAGAAAGACAAUUCUUAUUUCACAGAGCAACCAAUUGAUCUUGUACCAAACCAACCAUAUCCAAACGCAAGCUUCGAUAAUUUUAAGUUUGUAUGUGAUAAUAUCAAAUUUGCUGAUGAUUUAAACCAGUUAACUGGUUAUAAGAAACCUGCUUCAAGAGAGCUUAAAGUUACAUUUUUCCUGACUUAAAUGGUGAUGUGGUGGCUAUUGAUUAUAAACACUACACCCUCUUUUAAGAAAGGAGCUAAAUUGUUACAUAAACCUAUUGUUUGGCAUGUUAACAAUGCAACUAAUAAAGCCACGUAUAAACCAAAUACCUGGUGUAUACGUUGUCUUUGGAGCACAAAACCAGUUGAAACAUCAAAUUCGUUUGAUGUACUGAAGUCAGAGGACGCGCAGGGAAUGGAUAAUCUUGCCUGCGAAGAUCUAAAACCAGUCUCUGAAGAAGUAGUGGAAAAUCCUACCAUACAGAAAGACGUUCUUGAGUGUAAUGUGAAACUACCGAAGUUGUAGGAGACAUUAUACUUAAACCAGCAAAUAAUAGUUUAAAAAUUACAGAAGAGGUUGGCCACACAGAUCUAAUGGCUGCUUAUGUAGACAAUUCUAGUCUUACUAUUAAGAAACCUAAUGAAUUAUCUAGAGUAUUAGGUUUGAAAACCUUGCUACUCAUGGUUUAGCUGCUGUUAAUAGUGUCCCUUGGGAUACUAUAGCUAAUUAUGCUAAGCCUUUUUAACAAAGUUGUUAGUACAACUAUAUAUAGUUACACGGUGUUUAAACCGUGUUUGUACUAAUUAUAUGCCUUAUUUUUUACUUUAUUGCUACAAUUGUGUACUUUACUAGAAGUACAAAUUCUAGAAUUAAAGCAUCUAUGCCGACUACUAUAGCAAAGAAUACUGUUAAGAGUGUCGGUAAAUUUUGUCUAGAGGCUUCAUUUAAUUAUUUGAAGUCACCUAAUUUUUCUAAACUGAUAAAUAUUAUAAUUUGGUUUUUACUAUUAAGUGUUUGCCUAGGUUCUUUAAUCUACUCAACCGCUGCUUUAGGUGUUUUAAUGUCUAAUUUAGGCAUGCCUCUUACUGUACUGGUUACAGAGAAGGCUAUUUGAACUUUACUAAUGUCACUAUUGCAACCUACUGUACUGGUUCUAUACCUUGUAGUGUUUGUCUUAGUGGUUUAGAUUCUUUAGACACCUAUCCUUCUUUAGAAACUAUACAAAUUACCAUUUCAUCUUUUAAAUGGGAUUUAACUGCUUUGGCUUAGUUGCAGAGUGGUUUUGGCAUAUAUUCUUUCACUAGGUUUUCUAUGUACUUGGAUUGGCUGCAAUCAUGCAAUUGUUUUCAGCUAUUUUGCAGUACAUUUUAUUAGUAAUUCUUGGCUUAUGUGGUUAAUAAUUAAUCUUGUACAAAUGGCCCCGAUUUCAGCUAUGGUUAGAAUGUACAUCUUCUUUGCAUCAUUUUAUUAUGUAUGGAAAAGUUAUGUGCAUGUUGUAGACGGUUGUAAUUCAUCAACUUGUAUGAUGUGUUACAAACGUAAUAGAGCAACAAGAGUCGAAUGUACAACUAUUGUUAAUGGUGUUGAAGGUCCUUUUAUGUCUAUGCUAAUGGAGGUAAAGGCUUUUGCAAACUACACAAUUGGAAUUGUGUUAAUUGUGAUACAUUCUGUGCUGGUAGUACAUUUAUUAGUGAUGAAGUUGCGAGAGACUUGUCACUACAGUUUAAAAGACCAAUAAAUCCUACUGACCAGUUUCUUACAUCGUUGAUAGUGUUACAGUGAAGAAUGGUUCCAUCCAUUUUUACUUUGAUAAAGCUGGUCAAAAGACUUAUGAAAGACAUUCUCUCUCAUUUUGUUAACUUAGACAACCUGAGAGCUAAUAACACUAAAGGUUCAUUGCCUAUUAAUGUUAUAGUUUUUGAUGGUAAAUCAAAAUGUGAAGAAUCAUCUGCAAAAUCAGCGUCUGUUUACUACAGUCAGCUUAUGUGUCAACCUAUACUGUUACUAGAUCAGGCAUUAGUGUCUGAUGUUGGUGAUAGUGCGGAAGUUGCAGUUAAAAUGUUUGAUGCUUACGUUAAUACGUUUCAUCAACUUUUAACGUACCAAUGGAAAACUCAAAACACUAGUUGCAACUGCAGAAGCUGAACUUGCAAAGAAUGUGUCCUUAGACAAUGUCUUAUCUACUUUAUUUCAGCAGCUCGGCAAGGGUUUGUUGAUUCAGAUGUAGAAACUAAAGAUGUUGUUGAAUGUCUUAAAUUGUCACAUCAAUCUGACAUAGAAGUUACUGGCGAUAGUUGUAAUAACUAUAUGCUCACCUAUAACAAAGUUGAAAACAUGACACCCCGUGACCUUGGUGCUUGUAUUGACUGUAGUGCGCGUCAUAUUAAUGCGCAGGUAGCAAAAAGUCACAUUGCUUUGAUAUGGAACGUUAAAGAUUUCAUGUCAUUGUCUGAACAACUACGAAAACAAAUACGUAGUGCUGCUAAAAAGAAUAACUUACCUUUUAAGUUGACAUGUGCAUACUAGACAAGUUGUUAAUGUUGUAACAACAAAGAUAGCACUUAAGGGUGGUAAAAUUGUUAAUAAUUGGUUGAAGCAGUUAAUUAAAGUUACACUUGUGUUCCUUUUUGUUGCUGCUAUUUCUAUUUAAUAACACCUGUUCAUGUCAUGUCUAAACAUACUGACUUUCAAGUGAAAUCAUAGGAUACAAGGCUAUUGAUGGUGGUGUCACUCGUGACAUAGCAUCUACAGAUACUUGUUUUGCUAACAAACAUGCUGAUUUUGACACAUGGUUUAGCCAGCGUGGUGGUAGUUAUACUAAUGACAAAGCUUGCCCAUUGAUUGCUGCAGUCAUAACAAGAGAAGUGGUUUGUCGUGCCUGGUUUGCCUGGCACGAUAUUACGCACAACUAAUGGUGACUUUUUGCAUUUCUUACCUAGAGUUUUUAGUGCAGUUGGUAACAUCUGUUACACACCAUCAAAACUUAUAGAGUACACUGACUUUGCAACAUCAGCUUGUGUUUUGGCUGCUGAAUGUACAAUUUUAAAGAUGCUUCUGGUAAGCCAGUACCAUUGUUAUGAUACCAAUGUACUAGAAGGUUCUGUUGCUUAUGAAAGUUUACGCCCUGACACACGUUAUGUGCUCAUGGAUGGCUCUAUUAUUCAAUUCUCCUAACACCUACCUUGAAGGUUCUGUUAGAGUGGUAACAACUUUGAUUCUGAGUACUGUAGGCACGGCACUUGUGAAAGAUCAGAAGCUGGUGUUUGUGUAUCUACUAGUGGUAGAUGGGUACUUAACAAUGAUUAUUACAGAUUUUUACCAGGAGUUUUCUGUGGUGUAGAUGCUGUAAAUUUACUUACUAAUAUGUUUACACCACUAAUUCAACCUAUUGGUGCUUUGGACAUAUCAGCAUCUAUAGUAGCUGGUGGUAUUGUAGCUAUCGUAGUAACAUGCCUUGCCUACUAUUUAUGAGGUUUAGAAGAGCUUUGGUGAAUACAGUCAUGUAGUUGCCUUUAAUACUUUACUAUUCCUUAUGUCAUUCUUGUACUCUGUUUAACACCAGUUUACUCAUUCUUACCUGGUGUUUAUUCUGUUAUUUACUUGUACUUGACAUUUUAUCUUACUAAUGAUGUUUUUUUUUUAGCACAUAUUCAGUGGAUGGUUAUGUUCACUACUUUAGUACCUUUCUGGAUAACAAUUGCUUAUAUCAUUUGUAUUUCCACAAAGCAUUUCUAUUGGUUCUUAGUAAUUACCUAAAGAGACGUGUAGUCUUUAAUGGUGUUUCCUUUAGUACUUUGAAGAAGCUGCGCUGUGCACCUUUUGUUAUAAUAAAGAAAUGUAUCUAAAGUUGCGUAGUGAUGUGCUAUUACCUCUUACGCAAAUAAUAGAUACUUAGCUCUUUAUAAUAAGUACAAGUAUUUUAGUGGAGCAAUGGAUACAACUAGCUACAGAGAAGCUGCUUGUUGUCAUCUCGCAAAGGCUCUCAAUGACUUCAGUAACUCAGGUUCUGAUGUUUUUUACCAACCACAAACCAUCAUCACCUCAGCUGUUUUGCAGAGUGGUUUUAGAAAAAUGGCAUUCCCAUCUGGUAAAGUUGAGGGUUGUAUGGUACAAGUAACUUGUGGUACAACUACACUUAACGGUCUUUGGCUUGAUGACGUAGUUUACUGUCCAAGACAUGUGAUCUGCACCUCUGAAGACAUGCUUAACCCUAAUUAUGAAGAUUUACUCAUUCGUAAGUCUAAUCAUAAUUUUGGUACAGGCUGGUAAUGUUCAACUCAGGGUUAUUGGACAUUCUAUGCAAAAUUGUGUACUUAAGCUUAAGGUUGAUACAGCCAAUCCUAAGACACCUAAGUAUAAGUUUGUUCGCAUUCAACCAGGACAGACUUUUUCAGUGUUAGCUUGUUACAAUGGUUCACCAUCUGGUGUUUACCAAUGUGCUAUGAGGCCCAAUUCACUAUUAAGGGUUCAUUCCUUAAUGGUUCAUGUGGUAGUGUUGGUUUUAACAUAGAUUAUGACUGUGUCUCUUUUGUUACAUGCACCAUAUGGAAUUACCAACUGGAGUUCAUGCUGGCACAGACUUAGAAGGUAACUUUUAUGGACCUUUUGUUGACAGGCAAACAGCACAAGCAGCUGGUACGGACACAACUAUUACAGUUAAUGUUUUAGCUUGGUUGUACGCUGCUGUUAUAAAUGGAGACAGGUGGUUUCAAUCGAUUUACCACAACUCUUAAUGACUUUAACCUUGUGGCUAUGAAGUACAAUUAUGAACCUCUACACAAGACCAUGUUGACAUACUAGGACCUUCUCUGCUCAAACUGGAAUUGCCGUUUUAGAUAUGUGUGCUUCAUUAAAAGAAUUACUGCAAAAUGGUAUGAAUGGACGUACCAUAUUGUAGUGCUUUAUUAGAAGAUGAAUUUACACCUUUUGAUGUUGUUAGACAAUGCUCAGGUGUUACUUUCCAAAGUGCAGUGAAAAGAACAAUCAAGGGUACACACCACUGGUUGUUACUCACAAUUUUGACUUCACUUUAGUUUAGUCCAGAGUACUCAAUGGUCUUUGUUCUUUUUGUAUGAAAAUGCCUUUUACCUUUUGCUAUGGGUAUUAUUGCUAUGUCUGCUUUUGCAAUGAUGUUUGUCAAACAUAAGCAUGCAUUUCUCUGUUUUUUUUGUUACCUUCUUUGCCACUGUAGCUUAUUUUAAUAUGGUCUAUAUGCCUGCUAGUUGGGUGAUGCGUAUUAUGACAUGGUUGGAUAUGGUUGAUACUAGUUUGUCUGGUUUAAGCUAAAAGACUGUGUUAUGUAUGCAUCAGCUGUAGUGUUACUAAUCCUUAUGACAGCAAGAACUGUGUAUGAUGAUGGUGCUAGGAGAGUGUGGACACUUAUGAAUGUCUUGACACUCGUUUAUAAAGUUUAUUAUGGUAAUGCUUUAGAUCAAGCCAUUUCCAUGUGGGCUCUUAUAAUCUUGUUACUUCUAACUACUCAGGUGUAGUUACAACUGUCAUGUUUUUGGCCAGAGGUAUUGUUUUUAUGUGUGUUGAGUAUUGCCCUAUUUUUUCAUAACUGGUAAUACACUUCAGUGUAUAAUGCUAGUUUAUUGUUUCUUAGGCUAUUUUUGUACUUGUUACUUUGGCCUCUUUUGUUUACUCAACCGCUACUUUAGACUGACUCUUGGUGUUUAUGAUUACUUAGUUUCUACACAGGAGUUUAGAUAUAUGAAUUCACAGGGACUACUCCCACCCAAGAAUAGCAUAGAUGCCUUCAAACUCAACAUUAAAUUGUUGGGUGUUGGUGGCAAACCUUGUAUCAAAGUAGCCACUGUACAGUCUAAAAUGUCAGAUGUAAAGUGCACAUCAGUAGUCCUACUCUCAGUUUUGCAACAACUCAGAGUAGAAUCAUCAUCUAAAUUGUGGGCUCAAUGUGUCCAGUUACACAAUGACAUUCUCUUAGCUAAGAUACUACUGAAGCCUUUGAAAAAUGGUUUCACUACUUUCUUUGUUUUGCUUUCCAUGCAGGUGCUGUAGACAUAAACAAGCUUUGUGAAGAAAUGCUGGACAACAGGGCAACCUUACAAGCUAUAGCCUCAGAGUUUAGUUCCCUUCCAUCAUAUGCAGCUUUUGCUACUGCUCAAGAAGCUUAUGAGCAGGCUGUUGCUAAUGGUGAUUCUGAAGUUGUUCUUAAAAAGUUGAAGAAGUCUUUGAAUGUGGCUAAAUCUGAAUUUGACCGUGAUGCAGCCAUGCAACGUAAGUUGGAAAAGAUGGCUGAUCAAGCUAUGACCCAAAUGUAUAAACAGGCUAGAUCUGAGGACAAGAGGGCAAAAGUUACUAGUGCUAUGCAGACAAUGCUUUCACUAUGCUUAGAAAGUUGGAUAAUGAUGCACUCAACAACAUUAUCAACAAUGCAAGAGAUGGUUGUGUUCCCUUGAACAUAAUACCCUUACAACAGCAGCCAAACUAAUGGUUGUCAUACCAGACUAUAACACUAUAAAAUACGUGUGAUGGUACAACAUUUACUUAUGCAUCAGCAUUGUGGGAAAUCCAACAGGUUGUAGAUGCAGAUAGUAAAAUUGUUCAACUUAGUGAAAUUAGUAUGGACAAUUCACCUAAUUUAGCAUGGCCUCUUAUUGUAACAGCUUAAGGGCCAAUUCUGCUGUCAAAUUACAGAAUAAUGAGCUUAGUCCUGUUGCACUACGACAGAUGUCUUGUGCUGCCGGUACUACACAAACUGCUUGCACUGAUGACAAUGCGUUAGCUUACUACAACACAACAAAGGGAGGUAGGUUUGUACUUGCACUGUUAUCCGAUUUACAGGAUUUGAAAUGGGCUAGAUUCCCUAAGAGUGAUGGAACUGGUACUAUCUAUACAGAACUGGACCACCUUGUAGGUUUGUUACAGACAACCAAAGGUCCUAAAGUGAAGUAUUUAUACUUUAUUAAAGGAUUAAACAACCUAAAUAGAGGUAUGGUACUUGGUAGUUUAGCUGCCACAGUACGUCUACAAGCUGGUAAUGCAACAGAAGUGCCUGCCAAUUCAACUGUAUUAUCUUCUGUGCUUUGCUGUAGAUGCUGCUAAAGCUUACAAAGAUUAUCUAGCUAGUGGGGACAACCAAUCACUAAUUGUGUUAAGAUGUUGUGUACACACUGGUACUGGUCAGGCAAUAACAGUUACACCGGAAGCCAAUAUGGAUCAAGAAUCCUUUGGUGGUGCAUCGUGUUGUCUGUACUGCCGUUGCCACAUAGAUCAUCCAAAUCCUAAAGGAUUUUGUGACUUAAAAGGUAAGUAUGUACAAAUACCUACAACUUGUGCUAAUGACCCUGUGGGUUUCACUUUAAACACAGUCUGUACCGUCUGCGGUAUGUGGAAAGGUUAUGGCUGUAGUUGUGAUCAACUCCGCGAACCCAUGCUUCAGUCAGCUGAUGCACAAUCGUUUUAAACGGGUUUGCGGUGUAAGUGCAGCCCGUCUUACACCGUGCGGCACAGGCACUAGUACUGAUGUCGUAUACAGGGCUUUUGACACUACAAUGAUAAAGUAGCUGGUUUUGCUAAAUUCCUAAAACUAAUUGUUGUCGCUUCCAAGAAAAGGACGAAGAUGACAAUUUAAUUGAUUCUUACUUUGUAGUUAAGAGACACACUUUCUCUAACUACCAACAUGAAGAAACAAUUUAUAAUUUACUUAAGGAUUGUCCAGCUGUUGCUAAACAUGACUUCUUUAAGUUUAGAAUAGACGGUGACAUGGUACCACAUAUAUCACGUCAACGUCUUACUAAAUACAAUGGCAGACCUCGUCUAUGCUUUAAGGCAUUUUGAUGAAGGUAAUUGUGACACAUUAAAGAAAUACUUGUCACAUACAAUUGUUGUGAUGAUGAUUAUUCAAUAAAAAGGACUGGUAUGAUUUUGUAGAAAACCCAGAUAUAUUACGCGUAUACGCCAACUUAGGUGAACGUGUACGCCAAGCUUUGUUAAAAACAGUACAAUUCUGUGAUGCCAUGCGAAAUGCUGGUAUUGUUGGUGUACUGACAUUAGAUAAUCAAGAUUCAAUGGUAACUGGUAUGAUUUCGGUGAUUUCAUACAAACCACGCCAGGUAGUGGAGUUCCUGUUGUAGAUUCUUAUUAUUCAUUGUUAAUGCCUAUAUUAACCUUGACCAGGGCUUUAACUGCAGAGUACAUGUUGACACUGACUUAACAAAGCCUUACAUUAAGUGGGAUUUGUUAAAAUAUGACUUCACGGAAGAGAGGUUAAAACUCUUUGACCGUUAUUUUAAAUAUUGGGAUCAGACAUACCACCCAAAUUGUGUUAACUGUUUGGAUGACAGAUGCAUUCUGCAUUGUGCAAACUUUAAUGUUUAUUCUCUACAGUGUUCCCACCUACAAGUUUUGGACCACUAGUGAGAAAAAUAUUUGUUGAUGGUGUUCCAUUUGUAGUUUCAACUGGAUACACUUCAGAGAGCUAGGUGUUGUACAUAAUCAGGAUGUAAAACCAUAGCUCUAGACUUAGUUUUAAGGAAUUACUUGUGUAUGCUGCUGACCCUGCUAUGCACGCUGCUUCUGGUAAUCUAUUACUAGAUAAACGCACUACGUGCUUUCAGUAGCUGCACUUACUAACAAUGUUGCUUUCAAACUGUCAAACCCGGUAAUUUUAACAAAGACUUCUAUGACUUUGCUGUGUCUAAGGGUUUUUAAGGAAGGAAGUUCUGUUGAAUUAAAACACUUCUUUGCUCAGGAUGGUAAUGCUGCUAUCAGCGAUUAUGACUACUAUCGUUAUAAUCUACCAACAAUGUGUGAUAUCAGACAACUACUAUUUGUAGUUGAAGUUGUUGAUAAGUACUUUGAUUGUUACGAUGGUGGCUGUAUUAAUGCUAACCAAGUCAUCGUCAACAACCUAGACAAAUCAGCUGGUUUUCCAUUUAAUAAAUGGGGUAAGGCUAGACUUUAUUAUGAUUCAAUGAGUUAUGAGGAUCAAGAUGCACUUUCGCAUAUACAAAACGUAAUGUCAUCCCUACUAUAACUCAAAUGAAUUUAAGUAUGCCAUUAGUGCAAAGAAUAGAGCUCGCACCGUAGCUGGUGUCUCUAUCUGUAGUACUAUGACCAAUAGACAGUUUCAUCAAAAAUUAUUGAAAUCAAUAGCCGCCACUAGAGGAGCUACUGUAGUAAUUGGAACAAGCAAAUUCUAUGGUGGUUGGCACAACAUGUUAAAACUGUUUAUAGUGAUGUAGAAAACCCUCACCUUAUGGGUUGGGAUUAUCCUAAAUGUGAUAGAGCCAUGCCUAACAUGCUUAGAAUUAUGGCCUCACUUGUUCUUGCUCGCAAACAUACAACGUGUUGUAGCUUGUCACACCGUUUCUAUAGAUUAGCUAAUGAGUGUGCUCAAGUAUUGAGUGAAAUGGUCAUGUGUGGCGGUUCACUAUAUGUUAAACCAGGUGGAACCUCAUCAGGAGAUGCCACAACUGCUUAUGCUAAUAGUGUUUUUAACAUUUGUCAAGCUGUCACGGCCAAUGUUAAUGCACUUUUAUCUACUGAUGGUAACAAAAUUGCCGAUAAGUAUGUCCGCAAUUUACAACACAGACUUUAUGAGUGUCUCUAUAGAAAUAGAGAUGUUGACACAGACUUUGUGAAUGAGUUUUACGCAUAUUUGCGUAAACAUUUCUCAAUGAUGAUCUCUGACGAUGCUGUUGUGUGUUUCAAUAGCACUUAUGCAUCUCAAGGUCUAGUGGCUAGCAUAAAGAACUUUAAGUCAGUUUUUAUUAUCAAAACAAUGUUUUAUGUCUGAAGCAAAAUGUUGGACUGAGACUGACCUUACUAAAGGACCUCAUGAAUUUUGCUCUCAACAUACAAUGCUAGUUAAACAGGGUGAUGAUUAUGUGUACCUUCCUUACCCAGAUCCAUCAAGAAUCCAGGGGCCGGCUGUUUUGUAGAUGAUAUCGUAAAACAGAUGGUACACUUAUGAUUGAACGGUUCGUGUCUUUAGCUAUAGAUGCUUACCCACUUACUAAACAUCCUAAUCAGGAGUAUGCUGAUGUCUUCAUUUGUACUUACAAUACAUAAGAAAGCUACAUGAUGAGUUAACAGGACACAUGUUAGACAUGUAUCUGUUAUGCUUACUAAUGAUAACACUUCAAGGUAUUGGGAACCUGAGUUUUAUGAGGCUAUGUACACACCGCAUACAGUCUUACAGGCUGUUGGGGCUUGUGUUUCUUUGCAAUUCACAGACUUCAUUAAGAUGUGGUGCUUGCAUACGUAGACCAUUCUUAUGUUGUAAAUGCUGUUACGACCAUGUCAUAUCAACAUACAAAUUAGUCUUGUCUGUUAAUCCGUUGUUUGCAAUGCUCCAGGUUGUGAUGUACAGAUGUGACUCAACUUUACUUAGGAGGUAUGAGCUAUUAUUGUAAAUCAUAAACCACCCAUUAGUUUCCUUGUGUGCUAAUGGACAAGUUUUUGGUUUAUAUAAAAUACAUGUGUUGGUAGCGAUAAUGUUACUGACUUAAUGCAAUUGCAACACGUGACUGGACAAAUGCUGGUGAUUACAUUUUAGCUAACACCUGUACUGAAAGACUCAAGCUUUUUGCAGCAGAAACGCUCAAAGCUACUGAGGAGACAUUUAAACUGUCUUAUGGUAUUGCUACUGACGUGAAGUGCUGUCUGACAGAGAAUUACAUCAUGGGAAGUUGGUAAACCUAGACCACCACUUAACCGAAAUUAUGUCUUUACUGGUUAUCGUGUAACUAAAACAGUAAAGUACAAUAGAGUACACCUUUGAAAAAGGUGACUAUGGUGAUGCUGUUGUUUACCGAGGUACACAACACAAAUUAAAUGUUGGUGAUUUUGUGCUGACAUCAUACAGUAAUGCCAUUAGUGCACCUACACUGUGCCACCAGAGCACUAUGUUAGAAUUACUGGCUUAUACCCAACACUCAAUAUCUCAGAUGAGUUUUCUAGCAAUGUUGCAAAUAUCAAAAGGUUGGUAUGCAAAGUAUUCACACACCAGGACCACCUGGUACUGGUAAGAGUCAUUUUGCUACUGGCCUAGCUCUUACCCCUCUGCUCGCAUAGUGUAUACAGCUUGCUCAUGCCGCUGUUGAUGCACUAUGUGAGAAGGCAUUAAAAUAUUUGCCUAUAGAUAAAUGUAGUAGAAUUAUACCGACGUGCUCGUGUAGAGUGUUUGAUAAAUCAAAGUGAAUUCAAUAGAACAGUAUGUCUUUGUACUGUAAAUGCAUUGCCAGGACGCAGCAGAUAUAGUUGUCUUUGAUGAAAUUCAAUGGCCACAAAUUAUGAUUUGAGUGUUGUCAAUGCCAGAUUACGUGCUAAGCACUAUGUGAACAUUGGCGACCCUGCUCAAUUACCUGCACCACGCACUGCUAACAAGGGCACACUAGAACCAGAAUAUUCAAUUCAGUGUGUAGACUUAUGAAAACUAUAGGUCCAGACAUGUUCGGAACUUGUCGGCGUUGUCCUGCUGAAAUUGCUGACUUUGAGUGCUUUGGUUUAUGAUAAUAAGCUUAAAGCACAAAAGACAAAUCAGCUCAAUGCUUUAAAAUGUUUAUAAGGGUGUUAUCACGCAUGAUGUUUCAUCUGCAAUUAACAGGCCACAAAUAGGCGUGGUAAGAGAAUUCCUACGCAACCCUGCUUGGAGAAAGCUGUCUUUAUUUCACCUUAUAAUUACAGAAUGCUGUAGCCUCAAAGAUUUUGGACUACCAACUCAAACUGUUGAUUCAUACAGGGCUCAGAAUAUGACUAUGUCAAUUCACUCAAACCACUGAAACAGCACUUGUAAUGUAAACAGAUUUAAUGUUGCUAUUACCAGAGCAAAAGUAGGCAUACUUUGCAUAAUGUCUGAUAGAGACCUUUAUGACAAGUUGCAAUUUACAAGUCUUGAAAUUCCACGCAGGAAUGUGGCAACUUUACAAGCUGAAAAUGUACAGGACUUUUAAAGAUUGUAGUAAGGUAUACUGGGUUACUCCUACACAGGCACCUACACCUCAGUGUUGACACUAAAUUCAAACUGAAGGUUUAUGUGUUGACAUACCUGGCAUACCUAAGGACAUGACCUAUAGAAGACUCAUCUCUAUGAUGGGUUUAAAAUGAAUUAUCAAGUUAAUGGUUACCCUAACGUCUAUCACCCGCGAAGAAGCUAUAAGACAUGUACGUGCAUGGAUUGGCUCGAUGUCGAGGGUGUCAUGCUACUAGAGAAGCUGUUGGUACCAUCUACCUUACAGCUAGUUUUCAGGUGCUAACCUAGUUGCUGUACCUACAGGUUAUGUUGAUACACCUAAUAAUACAGAUUUUUCCAGAGUUAGUGCUAAACCACCGCCUAGAUCAAUUUAAACACCUCAUACCACUUAUGUCAAGGACCUUGGAAUGUAGUGCGUAUAAAGAUUGUACAAAUGUUAGUGACACACUUAAAAUUUGACAGAGUCGUAUUUGUCUUAUGGGCACAUGGCUUUGAGUUGACAUCUAUGAAGUAUUGUGAAAUAGGACCUGAGCGCACCUGUUGUCUAUGUGAUAGACGUGCCACAUGCUUUUCCACUGCUCAGACACUAAGCCUGUUGGCAUACUCUAUUGGAUUUGAUUACGUCUAUAAUCCGUUUAUGAUUGAUGUUCAACAAUGGGGUUUUACAGGUAACCUACAAAGCAACCAUGAUCUGUAUCGUCAAGUCCAUGGUAAUGCACAUGUAGCUAGUUGUGAUGCAAUCAUGACUAGGUGUCUAGCUGUCCACGAGUACUUUGUUAAGCGUGUUGACUGGACUAUUGAAUAUCCUAUAAUUGGUGAUGAACUGAAGAUUAAUGCGGCUUGAAGAAAGGUUCAACACUAGUUGUUAAAGCUACACUAUUGCAGACAAAUUCCCAGUUCACGACUAGUAACCCUAAAGCUAUUAAGUGUACCUCAAGCUGAUACAGAAUGGAAGUUUACGAUGCACAGCCUGUAGUGACAAGCUUAUAAAAAAGAAGAAUUAUUCUAUUCUUAUGCCACAUUCUGACAAAUUACAGAUGGUGUAUGCCUAUUUGGAAUUGCAAUGCUAUAGAUAUCCUGCUAAUUCCAUUGUAUGAAGAUUGACCCUAGAGUGCUAUCUACCUUAACUAUCCAAGUUGUGUAUGGCAGUUUGUAUGUAAUAAACGAUACCACACCAGCUUGAUAAAAGUGCUUUGUUAAAUUAAAACAAUUACAUCUUAAACAUUGACAGUCCAUGAGACACAUGGAAAACAGUAGUGUCAGAUAUAGAUUAUGUACCAUAAAGUCUGCUCUGCAUAACAAUCAACUUAGGUGGUGCUGUCUAGACAUCCUACUGAGUACAGAUUUCGAUGCAUAACAUGAUGAUUCCGCUGCCUUAGCCUGUGGUUUACAAACAAUUUGAUACUAUAACCCCUGGAACACUUUACAAGACUCAGAGUUUAGAAAAUGCGUCAAUAAUGUUUAAAUAAGGACACUUUGAUGGACACAGGGUGAAGUACCAGUUUAUAUUAAUAACACUGUUACACAAAAGUUGAUGGUGUUGAUGUAGAAUUGUUUGAAAAUAAACAACAUUACCUGUUAAUGUAGCAUUUGAGCUUUGGGCUAAGCGCAACAUUAAACCAGUACCAGAGGUGAAAAUACUCAAUAAUUUGGGUGUGGACAUUGCUGCUAAUACUGUGAUCUGGGACUACAAAGAGAUGCUCCAGCACAUAUAUCUACUAUUGGUGUUUGUUCUAUGACUGACAUAGCCAAGAAACCAACUGAAACGAUUGUGCCACUACUGUUUUUUGAUGGUAGAGUUGAUGGUCAAGUAGACUUAUUUAGAAAUGCCCGUAAUGGUGUUCUUAUUACAGAAGGUAGUGUUAAAGGUUUACAACCAUCUGUAGGUCCCAAACAAGCUAGUCUUAAUGGAGUCACAUUAAUUGGAGAAGCCGUAAAAACACAGUUCAAUUAUUAUAAGAAAGUUGAUGGUGUUGUCCAACAAUUACCUGAAACUUACUUACUCAGAGUAGAAAUUUACAAGAAUUUAAACCCAGGAGUCAAAUGGAAAUUGAUUUCUUAGAAUUAGCUAUGGAUGAAUUCAUUGAACGGUAUAAAUUAGAAGGCUAUGCCUUCGAACAUAUCGUUUAUGGAGAUUUUAGUCAUAGUCAGUUAGGUGGUUUACAUCUACUGAUUGGACUAGCUAAACGUUUAAGGAAUCACCUUUUGAAUUAGAAGAUUUUAUUCCUAUGGACAGUACAGUUAAAACUAUUAUAACAGAUGCGCAAACAGGUUCAUCUAAGUGUGUGUGUUCUGUUAUUGAUUUAUUACUUGAUGAUUUUGUUGAAAUAAUAAAAUCCCAAGAUUUAUCUGUAGUUUCAGGUUGUCAAAGUGACUAUUGACUAUACAGAAAUUUCAUUUAUGCUUGGUGUAAAGAUGGCCAUGUAGAAACAUUUUACCCAAAAUUACAAUCUAGUCAAGCGUGGCAACCGGGUGUUGCUAUGCCUAAUCUUACAAAAUGCAAAGAAUGCUAUUAGAAAAGUGUGACCUUCAAAAUUAUGGUGAUAGUGCAACAUUACCUAAGGCAUAAUGAUGAAUGUCGCAAAAUAUACUCAACUGUGUCAAUAUUUAAACACAUUAACAUUAGCUGUACCCUAUAAUAUGAGAGUUAUACAUUUUGGUGCUGGUUCUGAUAAAGGAGUUGCACCAGGUACAGCUGUUUAAGACAGUGGUUGCCUCCGGGUACGCUGCUUGUCGAUUCAGAUCUUAAUGACUUUGUCUCUGAUGCAGAUUCAACUUUGAUUGGUGAUUGUGCAACUGUCUACAGCUAAUAAAUGGGAUCUCAUUAUUAGUGAUAUGUACGACCCUAAGACUAAAAAUGUUAAAAGAAAUGACUCUAAAGAGGGUUUCACUUACAUUGUGGGUUUAUACAACAAAGCUAGCUUUGGAGGUUCCGUGGCUAUAAAGAUAACAGAACAUUCUUGGAAUGCUGAUUUUAUAAGCUCAUGGGACACUUCGCAUGGUGGACAGCCUUUGUUACUAAUGUGAAUGCGUCAUCAUCUGAAGCAUUUAUUGGAUGUAAUUAUUUGGCAAACCACACGAACAAAUAGAUGGUUAUGUCAUGCAUGCAAAUUCAUAUUUUGGAGGAAUACAAAUCCAAUUCAGUUGUCUUCCUAUUCUUUAUUUGACAGAGUAAAUUUCCCCUUAAAUUAAGGUACUGCUGUUAUGUUUAAAAGAAGGUCAAAUCAAUGAUAUGAUUUUAUCUUUUAGUAAAGGUAGACUUAUAAUUAGAGAAAACAACGAGUUGUUAUUCUAGUGAUCAUCUGUUAACAACUAAACGAACAAUGUUUGUUUUUUGUUUUAUUGCCACUAGUCUUAGUCAGUGUGUUAAUCUUACAACCAGAACUCAAUUACCCCUGCAUACACUAAUUCUUUCACACGUGGUGUUUAUUACCCUGACAAAGUUUUCAGAUCCUCAGUUCUACUUCAACUCAGGACUUGUUCUUACCUUUUUUCCAAUGUUACUUGGUUCCAUGCUAUACAUGUCUUGGGACCAAUGGUACUAAGAGGUUUGAUAACCUGUCCUACCAUUUAAUGAUGGUGUUUAUUUUGCUUCCACUGAGAAGUCUAACAUAAUAAGAGGCUGGAUUUUGGUACUACUUUAGAUUCGAAGACCCAGUCCCUACUUAUUGUUAAUAACGCUACUAAUGUUGUUAUUAAAGUCUGUGAAUUUCAAUUUUGUAAUGAUCCAUUUUUGGGUGUUUAUUACCACAAAACAACAAAAGUUGGAUGGAAAGUGAGUUCAGAGUUUAUUCUAGUGCGAAUAAUUGCACUUUGAAUAUGUCUCAGCCUUUCUUAUGGACCUUGAAGGAAAACAGGGUAAUUCAAAAAUCUUAGGGAAUUUGUGUUUAAGAAUAUUGAUGGUUAUUUUAAAAUAUAUUUAAGCACACGCCUAUUAAUUUAGUGCGUGAUCUCCCUCAGGUUUUUCGGCUUUAGAACCAUUGGUAGAUUUGCCAAUAGGUAUUAACAUCACUAGGUUCAAACUUUACUUGCUUACAUAGACGUUAUUUGACUCCUGGUGAUUUUUUCAGGUUGGACAGCUGGUGCUGCAGCUUAUUAUGUGGGUUAUCUUCAACCUAGGACUUUUCUAUUAAAAUAUAAUGAAAAUGGAACCAUUACAGAUGCUGUAGACUGUGCACUUGACCCUCUCUCAGAAACAAAGUGUACGUUGAAAUCCUCACUGUAGAAAAGGAAUCUAUCAAACUUCUAACUUUAGAGUCCAACCAACAGAAUCUAUUGUUAGAUUUCCUAAUAUUACAAACUUGUGCCCUUUGGUGAAGUUUUAACGCCACCAGAUUUGCAUCUGUUUAUGCUUGGAACAGGAAGAGAAUCAGCAACUGUGUUGCUGAUUAUUCUGUCCAUAUAAUUCCGCAUCAUUUUCCACUUUAAGUGUUAUGGAGUGUCUCCUACUAAAUUAAAUGAUCUCUGCUUUACUAAUGUCUAUGCAGAUUCAUUUGUAAUUAGAGGUGAUGAAGUCAGACAAAUCGCUCCAGGGCAAACUGGAAAGAUUGCUGAUUAUAAUUAUAAAUUACCAGAUGAUUUUACAGGCUGCGUUAUAGCUUGGAAUUCUAACAAUCUUGAUUCUAAGGUUGGUGGUAAUUAUAAUUACCUGUAUAGAUUGUUAGGAAGUCUAAUCUCAAACCUUUUGAGAGAGAUAUUUCAACUGAAAUCUAUCAGGCCGGUAGCACACCCUGUAAUGGUGUUGAAGGUUUUAAUUGUUACUUUCUACAAUCAUAUGGUUUCCAACCCACUAAUGGUGUUGGUUACCAACCAUACAGAGUAGUAGUACUUUUUUGAACUUCUACAUGCACCAGCAACUGUUUGUGGACCUAAAAAGUCUACUAAUUUGGUUAAAAACAAAUGUGUCAAUUCAACUCAAUGGUUUAACAGGCACAGGUGUUCUUACUGAGUCUAACAAAAGUUUCUGCCUUUCCAACAAUUUGGCAGAGACAUUGCUGACACUACUGAUGCUGUCCGUGAUCCACAGACACUUGAGAUUCUUGACAUUACACCAUGUUCUUUGGUGGUGUCAGUGUUAUAACACCAGGAACAAAUACUUCUAACCAGGUUGCUGUUCUUUAUCAGGAUGUUAACUGCACAGAAGUCCCUGUUGCUAUUCAUGCAGAUCAACUUACUCCUACUUGGCGUGUUUAUUCUACAGGUUCUAAUGUUUUCAAACACGUGCAGGCUGUUUAAUAGGGGCUGAACAUGUCAACAACUCAUAUGAGUGUGACAUACCCAUUGGUGCAGGUAUAUGCGCUAGUUAUCAGACUCAGACUAAUUCUCCUCAGCGGGCACGUAGUGUAGCUAGUCAAUCCAUCAUUGCCUACACUAUGUCACUUGGUGCAGAAAAUUCAGUUGCUUACUCUAAUAACUCUAUUGCCAUACCCACAAAUUUUACUAUUAGUGUUCCACAGAAAUUCUACCAGUGUCUAUGACCAAGACAUCAGUAGAUUGUACAAUGUACAUUUGUGGUGAUUCAACUGAAUGCAGCAAUCUUUGUUGCAAUAUGGCAGUUUUUGUACACAAUUAAACCGUGCUUUAACUGGAAUAGCUGUUGAACAAGACAAAACACCCAAGAAGUUUUUGCACAAGUCAAACAAAUUUACAAACACCACCAAUUAAAGAUUUUGGUGGUUUUAAUUUUCACAAAUAUUACCAGAUCCAUCAAAACCAAGCAAGAGGUCAUUUAUUGAAGAUCUACUUUCAACAAAGUGACACUUGCAGAUGCUGGCUUCAUCAAACAAUAUGGUGAUUGCCUUGGUGAUAUUGCUGCUAGAGACCUCAUUUGUGCACAAAAGUUUAACGGCCUUACUGUUUUGCCACCUUUGCUCACAGAUGAAAUGAUUGCUCAAUACACUUUGCACUGUUAGCGGGUACAAUCACUUCUGGUUGGACCUUUGGUGCAGGUGCUGCAUUACAAAUACCAUUUGCUAUGCAAAUGGCUUAUAGGUUUAAUGGUAUUGGAGUUACACAGAAUGUUCUCUAUGAGAACCAAAAAUUGAUUGCCAACCAAUUUAAUAGUGCUAUUGGCAAAAUUCAAGACUCACUUUUCCACAGCAAGUGCACUUGGAAAACUUCAAGAUGUGGUCAACCAAAAUGCACAAGCUUUAAACACGCUUGUUAAACAACUUAGCUCCAAUUUGGUGCAAUUCAAGUGUUUUAAAUGAUAUCCUUCACGUCUUGACAAAGUUGAGGCUGAAGUGCAAAUUGAUAGGUUGAUCACAGGCAGACUUCAAAGUUUGCAGACAUAUGUGACUCAACAAUUAAUUAGAGCUGCAGAAAUCAGAGCUUCUGCUAAUCUUGCUGCUACUAAAAUGUCAGAGUGUGUACUUGGACAAUCAAAAGAGUUGAUUUUGUGGAAAGGGCUAUCAUCUUAUGUCCUUCCUCAGUCAGCACCUCAUGUGUAGUCUUCUUGCAUGUGACUUAUGUCCCUGCACAAGAAAAGAACUUCACAACUGCUCCUGCCAUUUGUCAUGAUGGAAAAGCACACUUUCCUCGUGAAGGUGUCUUGUUUCAAAUGGCACACACUGGUUUGUAACACAAAGGAAUUUUUAUGAACCACAAAUCAUUACUACAGACAACACAUUUGUGUCUGGUAACUGUGAUGUUGUAAUAGGAAUUGUCAACAACACAGUUUAUGAUCCUUUGCAACCUGAAUUAGACUCAUUCAAGGAGGAGUUAGAUAAAUAUUUUAAGAAUCAUACAUCACCAGAUGUUGAUUUAGGUGACAUCUCUGGCAUUAAUGCUUCAGUUGUAAACAUUCAAAAAGAAAUUGACCGCCUCAAUGAGGUUGCCAAGAAUUUAAAUGAAUCUCAUCGAUCUCCAAGAACUUGGAAAGUAUGAGCAGUAUAUAAAAUGGCCAUGGUACAUUUGGCUAGGUUUUAUAGCUGGCUUGAUUGCCAUAGUAAUGGUGACAAUUAUGCUUUGCUGUAUGACCAGUUGCUGUAGUUGUCUCAAGGGCUGUUGUUCUUGUGGAUCCUGCUGCAAAUUUGAUGAAGACAAACCAACCAGUCAAACGAUCAAAUUAUUACUAAACGAACUUAUGGAUUUGUUUAUGAGAAUCUCACAAUUGGAACUGUAACUUUGAAGCAAGGUGAAAUCAAGGAUGCUACUCCUUCAGAUUUUGUUCGCGCUACUGCAACGAUACCGAUACAAGCCUCACUCCCUUUCGGAUGGCUUAUUGUUGGCGUUGCACUUCUUGCUGUUUUCAGAGCGCUUCCAAAAUCAUAACCCUCAAAAGAGAUGGCAACUAGCACUCUCCAAGGGUGUUCACUUUGUUUGCAACUUGCUGUUGUUGUUUGUAACAGUUUACUCACACCUUUUGCUCGUUGCUGCUGGCCUUGAAGCCCCUUUCUCUAUCUUUAUGCUUUAGUCUACUUCUUGCAGAGUAUAAACUUUGUAAGAAUAAUAAUGAGGCUUUGGCUUUGCUGGAAAUGCCGUUCCAAAAACCCAUACUUUAUGAUGCCAACUAUUUUCUUUGCUGGCAUACUAAUUGUUACGACUAUUGUAUACCUUACAAUAGUGUAACUCUUCAAUUGUCAUUACUCAGGUGAUGGCACAACAAGUCCUAUUUUGAACAUGACUACCAGAUUGGUGGUUAUACUGAAAUGGGAAUCUGGAGUAAAAGACUGUGUUGUAUUACACAGUUACUUCACUUCAGACUAUUACCAGCUGUACUCAACUCAAUUGAGUACAGACACUGGUGUUGAACAUGUUACCUUCUCAUCUACAAUAAAAUUGUUGAUGAGCCUGAAGAACAUGUCCAAAUUCACAAUCGACGGUUCAUCCGGAGUUGUUAAUCCAGUAAUGGAACCAAUUUAUGAUGAACCGACGACGACUACUAGCGUGCCUUUGUAAGCACAAGCUGAUGAGUACGAACUUAUGUACUCAUUCGUUUAGAAGAGACAGGUACGUUAAUAGUUAAUAGCGUACUUUUCUUGCUUCGUGGUAUUCUUGCUAGUUACACUAGCCAUCCUUGCGCUCGAUUGUGUGCGUACUGCUGCAAUAUUGUUAACGUGAGUCUUGUAAAACCUUCUUUUACGUUUACUCUCGUGUUAAAAAUCUGAAUUCUUCUAGAGUUCCUGAUUUCUGGUCUAAACGAACUAAAUAUUAUAUUAGUUUUCUGUUUGGAACUUUAAUUUUAGCCAUGGCAGAUUCCAACGGUACUAUUACCGUUGAAGAGCUUAAAAAGCUCCUGAACAAUGGAACCUAGUAAUAGGUUUCCUAUUCCUUACAUGGAUUUGUCUUUACAAUUUGCCUAUGCCAACAGGAAUAGGUUUUUGUAUAUAAUUAAGUUAAUUUCCUCUGGCUGUUAUGGCCAGUAACUUUAGCUUGUUUUGUGCUUGCUGCUGUUUACAGAAUAAAUUGGAUCACCGGUGGAAUUGCUAUCGCAAUGGCUUGUCUUGUAGGCUUGAUGUGGCUCAGCUACUUCAUUGCUUCUUUCAGACUGUUUGCGCGUACGCGUUCCAUGUGGUCAUUCAAUCCAGAAACUAACAUUCUCAACGUGCCACUCCAUGGCACUAUUUUGACCAGACCGCUUCUAGAAAGUGAACUCGUAAUCGGAGCUGUGAUCCUUCGUGGACAUCUUCGUAUUGCUGGACACCAUCUAGGACGCUGUGACAUCAAGGACCUGCCUAAAGAAAUCACUGUUGCUACAUCACGAACGCUUCUUAUUACAAAUUGGGAGCUCGCAGCGUGUAGCAGGUGACUCAGGUUUUGCUGCAUACAGUCGCUACAGGAUUGGCAACUAUAAAUUAAACACAGACCAUUCCAGUAGCAGUGACAAUAUUGCUUUGCUUGUACAGUAAGUGACAACAGAUGUUUCAUCUCGUUGACUUUCAGGUUACUAUAGCAGAGAUAUUACUAAUUAUUAUGAGGACUUUAAAGUUUCCAUUUGGAAUCUUGAUUACAUCAUAAACCUCAUAAUUAAAAAUUUAUCUAAGUCACUAACUGAGAAUAAAUAUUCUCAAUUAGAUGAAGAGCAACCAAUGGAGAUUGAUUAAACGAACAUGAAAAAUACUCUUGGCACUGAUAACACUCGUACUUGUGAGCUUUAUCACUACCAAGAGUGUGUUAGAGGUAAGUACUUUAAGAACCUUGUCUGGAACAUACAGGCAAUCCAUUUCAUCCUUAGCUGAUAACAAUUUGCACUGACUGCUUUAGCACUCAAUUUGUUUGCUUGUCCUGACGGCGUAAACACGUCUAUCAGUUACGUGCCAGAUCAGUUUACCUAAAUGUCAGACAAGAGGAAUCAAGAACUUCAAUCAAUCUUAUUGAAUUGCGGCAUGAGUGGUUCAAUCACUCACACUAAUACUCAGAUGAUUGUAAUUAUACAGUCUGUUUACCUUUCAUUAAUUGCCAGGAACCUAAAUUGGUAGUUGUAGUGCGUUGUUCGUUCUAUGAAGACUUUAGAGUAUCAUGACGUUCGUGUUGUUUUAGAUUUCAUCUAAACGAACAAACUAAAAUGUCUGAUAAUGGACCCCAAAAUCAGCGAAAUGCACCCCGCAUUACGUUUGGUGGACCUCAGAUUCAACUGGCAGUAACCAGAAUGGAGAACGCAGUGGGCGCGAUCAAAACAACGUCGGCCCCAAGGUUUACCCAAUAAUACUGCGUCUUGGUUCACCGCUCACUCAACAUGGCAAGGAAGACCUUAAAUUCCCUCGAGGACAAGGCGUUCCAAUUAACACCAAUAGCAGUCCAGAUGACCAAAUUGGCUACUACCGAAGAGCUACCAGACGAAUUCGUGGUGGUGACGGUAAAAUGAAAGAUUCAGUCCAAGAUGGUAUUUCUACUACCUAGGAACUGGGCCAGAAGCUGGACUUCCCUAUGGUGCUAACAAAGACGGCAUCAUAUGGGUUGCAACUGAGGGAGCCUUGAAUACACCAAAAGAUCAUUGGCACCCGCAAUCCUGCUAACAAUGCUGCAAUCGUGCUACAACUUCCAAGGAACAACAUUGCCAAAAGGCUUUACGCAGAAGGGAGCAGAGGCGGCAGUCAAGCCUCUUCUCGUUCCUCAUCACGUAGUCGCAACAGUUUAAGAAAUUCAACUCCAGGCAGCAGUAGGGGAACUUCUCCUGCUAGAAUGGCUGGCAAUGGCGGUGAUGCUGCUCUUGCUUUGCUGCUGCUUGACAGAUUGAACCAGCUUGAGAGCAAAAUGUCUGGUAAAGGCCAACAACAACAAGGCCAAACUGUCACUAAGAAUUGCUGCUGAGGCUUCUAAGAAGCCUCGGCAAAACGUACUGCCACUAAAGCAUACAAUGUAACACAAGCUUUCGGCAGACGUGGUCCAGAACAAACCCAAGGAAAUUUUGGGGACCAGGAACUAAUCAGACAAGGAACUGAUUACAAACAUUGGCCGCAAAUUGCACAAUUUGCCCCAGCGCUUCAGCGUUUUCGGAAUGUCGCGCAUUGGCAUGGAAGUCACACCUCGGGAACGUGGUUGACCUACACAGGUGCCAUCAAAUUGGAUGACAAAGAUCCAAAUUCAAAGAUCAAGUCAUUUGCUGAAUAAGCAUUGACGCAUACAAAACAUUCCCACCAACAGAGCCUAAAAAGGACAAAAAGAAGAAGGCUGAUGAAACUCAAGCCUUACCGCAGAGACAGAAGAAACAGCAAACUGUGACUCUUUUCCUGCUGCAGAUUUGGAUGAUUCUCCAAACAAUUGCAACAAUCCAUGAGCAGUGCUGACUCAACUCAGGCCUAAACUCAUGCAGACACACAAGGCAGAUGGGCUAUAUAAACGUUUCGCUUUUCCGUUUACGAUAUAGUCUACUCUGUGCAGAAUGAAUUCUCGUAACUACAUAGCACAAGUAGAUGUAGUUAACUUUAAUCUACAUAGCAAUCUUUAAUCAGUGUGUAACAUUAGGGAGGACUUGAAAGAGCCACCACAUUUCACCGAGGCCACGCGGAGUACGAUCGAGUGUACAGUGAACAAUGCUAGGGAGAGCUGCCUAUAUGGAAGAGCCCUAAUGUGUAAAAUUAAUUUUAGUAGUGCUAUCCCAUGUGAUUUUAAUAGCUUCUUAGGAGAAUGACAAAAAACCCCCCCACACACCACCCCCCAUAUCAUCCAUAUCAUCAUCACCUCACCCUCCCACCAUCCUCCCCCCCACACUCACCUCCCAACCUAAUCUAUCAUCUACCACAUUUCCUUUUCCUCUUUCUUUUAUCUCCACUCACUCUACCUACUUUCUCCUUCCAUCAUAUCCAUAAUAAAUUUAAUCACCCAUCUACUUUCUAUCACAAUCCUUACUUCAUCCUAUACAAUCCACAACUCUACUAUCUCUUCCUAUAUGAAAUCCCUAAUCGUAUCAAUCAUAGUAGUGCUAUCCCCUCAGCUUUAACUAGACCACAGGAGAUGACAAAAAUCCCCUAACCCACCACCACAUCCCACCAUUUAUCAAAUCCAUUCCAUACAACAUCCCCUCCACAUAACCUCCCAAACAUUAUUAAUAGUUGACAUCAAAACAUUGAUGAACAGAUCACUCAACACGAUCGAUCAUUUAGUCAACAUAAUAGUACAUUGAUUGAAUAGCUCUAAAUGUAAAACCAUUUUAGUAGUCAUCCCUAUAACGAGUUAACCUACUAGGAGAACAUCAAAGAAUGACCAACUCAAUCACAAGAUUCAGUCAUUCUAUAAGCAUUGAGCAAACAUAUCCCACAACAGAGCCUAAAAAGGACUACAAAGAAGAGGCUGAUGAAAUAUAAGCCUUCUCAGAGACAAAGAAACAGCAAACUGUGACUCUUUCCUGCUGCAAUUAUCAUCCAAACAAUUGCAACAAUCCUAGCAGUGCUGACUCAACUCAGGCCUAAACUCAUGCAGACCACUAAGGCAGAUGGGCUAUAAACGUUUCGCUUUCCCUCUACGAUAUAGUCUACUGUGCAGAAUGAAUCUCGUAACAUAGCACAAGUAGAUGUAGUUAACUUUACCUAGCAAUUUUUAAUCAGGUGUAACAUUAGGGAGGACUGAAAGAGCCACACAUUCACCGAGGCACGCGGAGUACGAUCGAGUGUCAGUGAACAAUGCUAGGGAGAGCUGCCUAUCUGGAAGAGCCCUAAUUGUAAAAUUAAUUUUAGUAGUGCUAUCCCAUGUAUUUUAUAGCUUUUGAGAAUGACAUACCCCCCCCAUACAAUACACCCUCCAUCUUCAAUCCUCCACUACUAGCCCUCCUCACACCAAACCUUCACUGCUUCCCUAUUAAUUGAGAUUUGAUUACCCUCUCUUUACAUUUAUAUACUAUC
>cluster_1 reads=1 total_reads=942
GACAGGCAGGCAGGCGGGCAGGCGGGGGCGGGCGGGAGGAGGCGGGCAGGCGGGAGCGGGCAGGCGGGCGGGCGAGGGGACCAUACCUUCCCAGGUAACAAACCAACCAACCUUCGAUCUCUUGUAGAUCUGUUUUCUAAACGAACUUAAAAUCUGUGUGGCUGUCACUCGGCUGCAUGCUUAGUGCACUCACGCAGUAUAAUUAAUAACUAAUUACUGUCGUUGACAGGACACGAGUAACUCGUCUAUCUUGCAGGCUGCUUACGGUUCGUCCGUGUUGCAGCCGAUCAUCAGCACAUCUAGGUUUCGUCCGGGUGUGACCGAAAGGUAAGAUGGAGAGCCUUGUCCCUGGUUUCAACGAGAAAACACACGUCCAUCAGUUUGCCUGUUUACAGGUUCGCGACGUGCUCGUACGUGGCUUUGGAGACUCCGUGGAGGAGGUCUUAUCAGAGGCACGUCAACAUCUUAAAGAUGGCACUUGUGGCUUAGUAGAAGUUGAAAAAGGCGUUUUGCCUCAACUUGAACAGCCCUAUGUGUUCAUCAAACGUUCGGAUGCUCGAACUGCACCUCAUGGUCAUGUUAUGGUUGAGCUGGUAGCAGAACUCGAAGGCAUUCAGUACGGUCGUAGUGGUGAGACACUUGGUGUCCUUGUCCCUCAUGUGGGCGAAAUACCAGUGGCUUACCGCAAGGUUCUUCUUCGUAAGAACGGUAAUAAAGGAGCUGGUGGCCAUAGUUACGGCGCCAUCUAUCAUUUGACUUAGGCGACGAGCUUGGCACUGAUCCUUAUGAAGAUUUUCAAGAAACUGGAACACUAAACAUAGCAGUGGUGUUACCCGUGAACUCAUGCGUGAGCUUAACGGAGGGGCAUACACUCGCUAUGUCGAUAACAACUUGUGGCCCUGAUGGCUACCCUCUUGAGUGCAUUAAAGACCUUUAGCACGUGCUGGUAAAGCUCAUGCACUUUGUCCGAACAACUGGACUUUAUUGACACUAAGAGGGUGUAUACUGCUGCCGUGAACAUGAGCAUGAAAUUGCUUGGUACACGGAACGUUCUGAAAAGAGCUAUGAAUUGCAGACACCUUUUGAAAUUAAAUUGGCAAAGAAAUUUGACACCUUCAAUGGGGAAUGUCCAAAUUUGUAUUUCCCUUAAAUUCCAUAAUCAAGACUAUUCAACCAAGGUUGAAAAGAAAAAGCUUGAUGGCUUUAUGGGUAGAAUUCGAUCUGUCUAUCCAGUUGCGUCACCAAAUGAAUGCAACCAAAUGUGCCUUUCAACUCUCAUGAAGUGUGAUCAUUGUGGUGAAACUUCAUGGCAGACGGGCGAUUUUGUUAAAGCCACUUGCGAAUUUUGUGGCACUGAGAAUUUGACUAAAGAAGGUGCCACUACUUGUGGUUACUUACCCCAAAAUGCUGUUGUUAAAAUUUAUUGUCCAGCAUGUCACAAUUCAGAAGUAGGACCUGAGCAUAGUCUUGCCGAAUACCAUAAUGAAUCUGGCUUGAAAACCAUUCUUCGUAAGGGUGGUCGCACUAUUGCCUUUGGAGGCUGUGUGUUCUUAUGUUGGUUGCCAUAACAAGUGUGCCUAUUGGGUUCCACGUGCUAGCGCUAACAUAGGUUGUAACCAUACAGGUGUUGUUGGAGAAGGUUCCGAAGGUCUUAAUGACAACCUUCUUGAAAUACUCCAAAAGAGAAAGUCAACAUCAAUAUUGUUGGUGACUUUAAACUUAAUGAAGAGAUCGCCAUUAUUUUGGCAAUCUUUCUGCUUCCACAAGUGCUUUUGUGGAAACUGUGAAAGGUUUGGAUUAUAAAGCAUUCAAACAAAUUGUUGAAUCCUGUGGUAAUUUUAAAGUUACAAAAGGAAAAGCUAAAAAAGGUGCCUGGAAUAUUGGUGAACAGAAAUCAAUACUGAGUCCUCUUUAUGCAUUUGCAUCAGAGGCUGCUCGUGUUGUACGAUCAAUUUUCUCCCGCACUCUUGAAACUGCUCAAAAUUCUGUGCGUGUUUUACAGAAGGCCGCUAUAACAAUACUAGAUGGAAUUUCACAGUAUUCACUGAGACUCAUUGAUGCUAUGAUGUUCACAUCUGAUUUGGCUACUAACAAUCUAGUUGUAAUGGCCUACAUUACAGGUGGUGUUGUUCAGUUGACUUCGCAGUGGCUAACUAACAUCUUUGGCACUGUUUAUGAAAACUCAAACCCGUCCUUGAUUGGCUUGAAGAGAAGUUUAAGGAAGGUGUAGAGUUUUUAGAGACGGUUGGGAAAUUGUUAAAUUUAUCUCAACCUGUGCUUGUGAAAUUGUCGGUGGACAAAUUGUCACCUGUGCAAAGGAAAUUAAGGAGAGUGUUCAGACAUUCUUUAAGCUUGUAAAUAAAUUUUUGGCUUUGUGUGCUGACUCUAUCAUUAUUGGUGGAGCUAAACUUAAAGCCUUGAAUUUAGGUGAAACAUUUGUCACGCACUCAAAGGGAUUGUACAGAAAGUGUGUUAAAUCCAGAGAAGAAACUGGCCUACUCAUGCCUUAAAAGCCCCAAAAGAAAUUAUCUUUAAGAGGGAGAAACACUUCCCACAGAAGUGUUAACAGAGGAAGUUGUCUUGAAAACUGGUGAUUUACAACCAUUAGAACAACCUACUAGUGAAGCUGUUGAAGCUCCAUUGGUUGGUACACCAGUUUGUAUUAACGGGCUUAUGUUGCUCGAAAUCAAAGACACAGAAAAGUACUGUGCCCUUGCACCUAAUAUGAUGGUAACAAACAAUACCUUCACUCAAAGGCGGUGCACCAACAAAGGUUACUUUGGUGAUGACACUGUGAUAGAAGUGCAAGGUUACAAGAGUGUGAAUAUCACUUUGAACUUGAUGAAAGGAUUGAUAAAGUACUUAAUGAGAAGUGCUCUGCCUAUACAGUUGAACUCUGGUACAGAAGUAAAUGAGUUUGCCUGUGUUGUGGCAGAUGCUGUCAUAAAACUUUGCAACCAGUAUCUGAAUUACUUACACCACUGGGCAUUGAUUUAGAUGAGUGGAGUAUGGCUACAUACUACUAUUUGAUGAGUCUGGUGAGUUUAAAUUGGCUUCACAUAUGUAUUGUUCUUCUACCCUCCAGAUGAGGAUGAAGAAGAAGGUGAUUGUGAAGAAGAAGAGUUUGAGCCAUCAACUCAAUAUGAGUAUGGUACUGAAGAUGAUUACCAAGGUAAACCUUUGGAAUUUGGUGCCACUCUGCUGCUCUUCAACCUGAAGAAGAGCAAGAAGAAGAUUGGUUAGAUGAUGAUAGUCAACAAACUGUUGGUCAACAAGACGGCAGUGAGGACAAUCAGACAACUACUAUUCAAACAAUUGUUGAGGUUCAACCUCAAUUAGAGAUGGAACUUACACCAGUUGUUCAGACUAUUGAAGUGAAUAGUUUUAGUGGUUAUUUAAAACUUACUGACAAUGUAUACAUUAAAAAUGCAGACAUUGUGGAAGAAGCUAAAAAGGUAAAACCAACAGUGGUUGUUAAUGCAGCCAAUGUUUACCUUAAACAUGGAGGAGGUGUUGCAGGAGCCUUAAAUAAGGCUACUAACAAUGCCAUGCAAGUUGAAUCUGAUGAUUACAUAGCUACUAAUGGACCACUUAAAGUGGGUGGUAGUUGUGUUUUAAGCGGACACAAUCUUGCUAAACACUGUCUUCAUGUUGUCGGCCCAAAUGUUAACAAAGGUGAAGACAUUCACUUCUUAAGAGUGCUUAUGAAAAUUUUAAUCAGCACGAAGUUCUACUUGCACCAUUAUUAUCAGCUGGUAUUUUGGUGCUGACCCUAUACAUUUUAAGAGUUUGUGUAGAUACUGUUCGCACAAAUGUCUACUUAGCUGUCUUUGAUAAAAAUCUCUAUGACAAACUUGUUCAAGCUUUUUGGAAAUGAAGAGUGAAAAGCAAGUUGAACAAAAGAUCGCUGAGAUUCCUAAAGAGGAAGUUAAGCCAUUUAUAACUGAAAGUAAACCUUCAGUUGAACAGAGAAAACAAGAUGAUAAGAAAAUCAAAGCUUGUGUUGAAGAAGUUACAACAACUCUGGAAGAAACUAAGUUCCACAGAAAACUUGUUACUUUAUUGACAUUAAUGGCAAUCUUUCAUCCAGAUUCUGCCACUCUUGUUAGUGACAUUGACAUCACUUUCUUAAAGAAAGAUGCUCCAUAUAGUGGGUGAUGUUGUUCAAGAGGGUGUUUUAACUGCUGUGGUUAUACCUACUAAAAGGCUGGUGGCCACUGAAAUGCUAGCGAAAGCUUUGAGAAAAGUGCCAACAGACAAUUAUAUAACCUACCCGGGUCAGGGUUUAAAUGGUUACACUGUAGAGGAGGCAAAGACAGUGCUUAAAAGUGUAAAAGUGCCUUUACAUUCUACCAUCUAUUAUCUCUAAUGAGAAGCAAGAAAUUCUUGGAACUGUUUCUUGGAAUUUGCGAGAAAUGCUUGCACAUGCAGAAGAAACACGCAAAUUAAUGCCUGUCUGUGUGGAAACUAAAGCCAUAGUUUCAACUAUACAGCGUAAAUAUAAGGGUAUUAAAAUACAAGAGGGUGUGGUUGAUUAUGGUGCUAGAUUUUACUUUUACACCAGUAAAACAACUGUAGCGUACUUAUCAACACACUUAACGAUCUAAAUGAAACUCUUGUUACAAUGCCACUUGGCUAUGUAACACAUGGCUUAAAUUUGGAAGAAGCUGCUCGGUAUAUGAGAUCUCUCAAAGUGCCAGCUACAGUUUUGUUUUUCCUGAUGCUGUUACAGCGUAUAAUGGUUAUCUUACUUUCUAAAACACCUGAAGAACAUUUUAUUGAAACCAUCUCACUUGCUGGUUCCUAUAAAGAUUGGUCCUAUUCUGGACAAUCUACACAACUAGGUAUAGAAUUUCUUAAGAGAGGUGAUAAAAGUGUAUAUUACACUAGUAAUCCUACCACAUUCCCAGAUGGUGAAGUUAUCACCUUUGACAAUUUAAGACACUUUCUUUGAGAGAAGUGAGGACUAUUAAGGUGUUUACAACAGUAGACAACAUUAACCUCCACACGCAAGUUGUGGACAUGUCAAUGACAUAUGGACAACAGUUUGGUCCAACUUAUUUGGAUGGAGCUGAUGUUACUAAAGUAAAACCUCUAAAUCAUGAAGGUAAACAUUUUAUGUUUUACCUAAUGAUGACACUCUACGUGUUGAGGCUUUGAGUACUACCACACAACUGAUCCUAGUUUCUGGGUAGGUACAUGUCAGCAUUAAAUACACUAAAAAGUGGAAAUACCCACAAGUUAAUGGUUUAACUUUAUUAAAUGGGCAGAUAACAACUGUUAUCUUGCCACUGCAUUGUUAACACUCCAACAAAUAGAGUUGAAGUUUAAUCCACCUGCUCUACAAGAUGCUUAUUACAGAGCAAGGGCUGGUGAAGCUGCUAACUUUUGUGCACUAUCUUAGCCUACUGUAAUAAGACAGUAGGUGAGUUAGGUGAUGUUAGAGAAACAAUGAGUUACUUGUUUCAACAUGCCAAUUUAGAUUCUUGCAAAAGAGUCUUGAACGUGGUGUGUAAAACUUGUGGACAACAGCAGACACCCUUAGGGUGUAGAAGCUGUUAUGUACAUGGGCACACUUUCUUAUGAACAAUUUAAGAAAGGUGUUCAGAUACCUUGUACGUGUGGUAAACAAGCUACAAAAUAUCAGUACAACAGGAGUCACCUUUUGUUAUGAUGUCAGCACCACCUGCUCAGUAUGAACUUAAGCAUGGUACACUUAUUGUCUAGUGAGUACACUGGUAAUUACCAGUGUGGUCACUAUAAACAUAUACUUUAAAGAAACUUUGUAUUGCAUAGACGGUGCUUUACUUACAAAGUCCUAGAAUACAAAGGUCCUAUUACGGAUGUUUCUACAAAGAAAACAGUUACACAACAACCAUAAAACCAGUUACUUAUAAAUUGGAUGGUGUUGUUUGUACAGAAAUUGACCCUAAGUUGGACAAUUAUUAUAAGAAAGACAAUUCUUAUUUCACAGAGCAACCAAUUGAUCUUGUACCAAACCAACCAUAUCCAAACGCAAGCUUCGAUAAUUUUAAGUUUGUAUGUGAUAAUAUCAAAUUUGCUGAUGAUUUAAACCAGUUAACUGGUUAUAAGAAACCUGCUUCAAGAGAGCUUAAAGUUACAUUUUCCUGACUCUAAAUGGUGAUGUGGUGGCUAUUGAUUAUAAACACACACCCUCUUUAAGAAAGGAGCUAAAUUGUUACAUAAACCUAUUGUUUGGCAUGUUAACAAUGCAACUAAUAAAGCCACGUAUAAACCAAAUACCUGGUGUAUACGUUGUCUUGGAGCACAAAACCUUGCUUCUGGAACUUACGAGGGCAAUUCACCAUUUCAUGAUUGCUACCAUGAAGACAGAUUUGGACACCUGCUUUAGGAAUGGAUUUGCUUUGCUUGUCCUGAAGAUCUAAAACACGUCUCUGAACAGUUACGUGCCAAAUUCUAGUUUACACCUAAACUGUUCUUAGCAAGUGUAGAAGUCAAGAACUGCUACUUCGAUAGUUUGUAUUGUUGAGGCAAUAGUACUUAUAACAUUUGCUCAUAUCUCGUUAGAAAUUACAGAAGAGAUUGAACUUCAUUCAUUGACUUCUAUUUGCUGCUUAUUUAGCCCUUUGCUAUUCUUACUUUUAAUUAACCUUAUUAUGUUUGGUUCUCACUUGAACUAUUAGUAUAAUGAAACUUGUGCACUCAUGGACUAACUGCUGAAAAUUUGUCCUUGAGAUACUAUAGCUCAACUAUAGCUAAGCCUUUCUUAACAAGAAUGUUAGAUUACAUCAAUAUACUCUACAUCAACCAUGUGUACUGAUGACUCGUGCCUUAUUCACUUAUACUUCUACAAUUGUAUAUUUUAGUAGAAGCUAGAAAUUCUAGCACCUUUAAUAUGCAUUGUGCGUGGAUGAGGCUGGUGCUAAAUACCAUUACACUACAUCGAUUCGGUAAAUUUAUACAGUUUGCUGUUUACCUUUUAUAAUUGAAUUGCCAGGAACCUAAGUUGGGUAGUCUUAUUGCUGUUGUUAAUGCAGGUAUCAUAUUACGUUGUUUGUCAAUGUUCUAACUAACCAAGCACUCUUAAAUGUUGAUAAUGGAUCCAAAAUUAGCGAAUGCACCCGCAUAGUCUGUUACAGAGAAGCUAUUUGGCGCAAACUUGUCAUUGCACGUAGCUAACUAGAUGCCGUAGAGUUUAUCUGUAGUGAUUACAUGUUGAUUGCAUUCCUCUGAGUAUAGAGUCGGUAAUUACCAAAGCUAACUAUAUAAGACGAUACAACUAGCUUACAGGUAUAAAUUAAUGGUUUAAAUCUGCAACUGCAUGUACUCUACUCAAGUGGCAACUUUGAUAGUAAGUUAUGACUUACAAUAUUAUCAGCAGGACAAUGUCAAAACUGGUGUACAUAGAAUACUGUAGUCAGGCUUUGCAGUAUGGUUUCCUAUAUGCAUGUUAAAUACCAGCUUGAAUCUCAAUUCUGGUAUGAUGUGCUAACAACAAAAGGAAGAGCUUCAGAGAAUUGCUCUAAGGCUUUUAAGAAAUCGCGUUUACGUUAUGCACUAAAAAUGUAACACAAGCUUUGCAGACUGGUCCACAAACCCAUUGAAAUUGUGACCAUUGAACUAAUUGUGCAAGGAACUGAUUAUGAAACAUUAGAUGCAAAUUGCACAAUUAGCCCCAGCGCUUCAGCGUUUUCGGAAUGUCGCGCAUUGGCAUAGAAGUCACACCUCAAGAACGUGGUUGACCUACACAGGUGCCAUCAAAUUUGAUGACACAGAUCAAAACUUUCAAAGAUCAACUCAUUUUCUGACUAAGCAAUAUGACGCUACAAAACAUUCUCACCAACAGAGCCUAAAAAGGACAAAAGAAGAAGGCUGAUGAAACUCAAGCCUUCGCAGUGACAGAAUCAACAGCAAACUGUGACUCUUUCCUGCUGUCAGCUUUGGAUGUUUCCAAACAAUCUCUACAAUCAUGCUUAGUGCUGACUCUGAUCAGGCCUAAACUCAUGCAGACAUAUAAGGCAGAUGGGCUAGAUAAACGUUUUCCAUUAACGUUUACGAUAUAUACUCACUCUGUGCAGAAUGAAUUCUCGUAACUACAUAGCACAAGUAGAUGUAGUAUAACUUUAUUCAGCUAGCAAUCUGUUAAUCAGUGUGUAACAUAAAGGUGUACUUGAAAGAGCCACCAAUUCCAUACUCGGCCACGCGGAGUAGCGAUCGAGUGUACAGUGAACAUAUGCUAGGAUAGCUGCCUAUAUGGAAGAGCCCUAAUGUGUAAAAUUAACUUUAGUGCGUGCAUAAUCCCCAUGUGAGCAAAAUCAGCUUUUAGGAGAACUACAAAUUAUCAUGUCUAACACACCAAUUCUCACCACAUAAAUUGCUGCAUAGUCUUCAGAUUCCACACUUCCCAACUCACAAGUUGUCCUAAUGUUAUACAGAUACUGCUGCAAAUUUGGAUGAUAUUCCAAACAAUUGCAACAAUACAUGAGCAGUGCUGACUCACCUCAGGAAAAUACUUUCAGACACAUAAGGCAGAUGGCAAUGUAAACAUUCGCUUUCCGUUUGCUAUACUACUCUUGAGCAGUGAAUUCUCGUUGCAUAGCACCAAGUAGAUGUACCUAUUUAACCUCAUACGCAAAUCUUAUCAACUCCAACAUUAGUGCAGUGAACUUGUAAGAGCCACACACACUAUUGAGGCCACGCGGAGUUUGCUCGAGUGUAAUAAGAACAAUGAAGCAAUAGACGCCUACAUGGUAGAGCCCAUAUACGUCAACGUCUUACUAAUACUGCCAGACCCAUGUUAAGGCAUUUGAUGGGUAAUUUGACACAAAAAAAUGAUUGUUGUGAUGAUGAUUAUCAUAAAAGGACUGGUAUGAUUUGAGAAACCAGAUUUACGUAUACGCCAACUAGGUGAACGACGCCAGCUUGUUAAAACAGUACAAUUGUGAUGCCAGCGAAUUGGUAUUGUUGGUGUACUGACAUUGAUAAUCAAGAUGGUAACUGGUAUGAUUCGGUGAUUCUACAAACCACGCCAGGUAGUGGAGUUCCUGUUGUAGAUUUUAUUAUUCAUUGUUAAUGCCUAUAUUAACCUUGACCAGGGCUUUACUCAGAGUCAUGUUGACACUGACUUAACAAGCCUUCAUUAAGUGGGAUUUGUUAAAAUAUGACUUCAGAGAGGUUAAAACUCUUUGACCGUUAUUUUAAAUAUUGGGAUCAGACAUCCCAAAUUGUGUUAACUGUUUGGAUGACAGAUGCAUUUUGCUGUGCAAACUUUAAUGUUUUCCGUGUUCCACCUACAAGUUUGGACCACUAGUGAGAAAUAUUUGUGAUGGUGUUCCAUUGUAGUUCAACUGGAUACUCAGAGAGCUAGGUGUUGUACAUAAUCAGGAUGUAAACUCAUAGCUCUAGACUUAGUUUAAGGAAUUACUUGUGUAUGCUGCUGACCCUGCUAUGCACGCUGCUCUGGUAAUCAUUACUAGAUAAACGCACUACGUGUUUCAGUAGCUGUUACAAUGUUGCUCAAACUGUCAAACCCGGUAAUUUUAACAAAGACUUAUGACUUUGCUGUGUCUAAGGGUUUUUAAGGAAGGAAGUUCUGUUGAAUUAAACACUUUUGCUCAGGAUGGUAAUCUGCUAUCAGCGAUUAUGACUAUAUCGUUAUAAUCUACCAACAAUGUGAUAUCAGACAACUAUAUGUAGUUGAAGUUGUUGAUAAGUACUUUGAUUGUUACGAUGGUGGCUGUAUUAAUGCUAACCAAGUCGUCAACAACCUAGACAAAUCAGCUGGUUUCCAUUUAAUAAAUGGGUAAGGCUAGACUUUAUUAUGAUCAAUGAGUUAUGAGGAUCAAGAUGCACUUCGCUAUACAAAACGUAAUGUCAUCCCUACUAUAACUCAAAUGAAUCUUAAGUAUGCCAUUAGUGCAAAGAAUAGAGCUCGCACCGUAGCUGGUGUCUAUCUGUAGUACUAUGACCAAUAGACAGUUCAUCAAAAUUAUUGAAAUCAAUAGCCGCCUAGAGGAGCUACUGUAGUAAUUGAACAAGCAAAUCUAUGGUGGUUGGCACAACAUGUUAAAACUGUUUAGUGAUGUAGAAACCUACCUUAUGGGUUGGGAUUAUCCUAAAUGUGAUAGAGCGCCUAACAUGCUAGAAUUAUGGCCUCUGUUGCUCGCAAACAUACAAGUGUGUAGCUUGCACACCGUUUCUAUAGAUUAGCUAUGAGUGCUCAAGAUUGAGUGAAUGGUCAUGUGUGGCGGUUCUAUAUGUAACCAGGUGGAACCUCAUCAGGAGAUGCCCAACUGCUAUAUAGUGUUUUAACAUUUGUCAAGCUGCGGCCAAUGUUAAUGCACUUUAUUACUGAUGGUAACAAAUUGCCGAUAAGUAUGUCCGCAAUUUACAACACAGACUUAUGAGUGUUUAGAAAUAGAGAUGUUGACACAGACUUUGUGAAUGAGUUUACGCAUAUUUGCGUAAACAUUUCAAUGAUGAUACUUUGACGAUGCUGUUGUGUUCAAUAGCACUUAUGCAUCAAGGUCUAGUGGCUAGCAUAAAGAACUUUAAGUCAGUUCUUUAUUAUCAAACAAUGUUUAUGUCUGAAGCAAAAUGUUGGACUGAGACUGACCUUAAGGCCUCAUGAAUUUUGCUCCAAUCAAUGCUAGUUAAAGGUGAUGAUUAUGUGUACCUUCCUACCCAGAUCCAUCAAGAAUCGGGCCGGCUGUUUGUAGAUGAUAUCGUAAAACAGAUGGUACAUAUGAUUGAACGGUUCGUGUCUUAGCUAUAGAUGCUUACCCACUAAACAUCCUAAUCAGGAGUAUGCUGAUGUCUUCAUUUGUACUUACAAUACAUAAGAAAGCUACAUGAUGAGUUAACAGGACACAUGUUAGACAUGUAUUCUGUUAUGCUUACUAAUGAUAACACUCAAGGUAUUGGGAACCUGAGUUUAUGAGGCUAUGUACACACCGAUACAGUCAGGCUGUUGGGCUUGUGUUUUUGCAAUUCAGACUCAUUAAGAUGUGGUGCUUGCAUACGUAGACCAUCUUAUGUUGUAAAUGCUGUUACGACCAUGUCAUAUCACACAUAAAUUAGUCUUGUCUGUUAAUCCGUAUGUUUGCAAUGCUCCAGGUUGUGAUGUCACAGAUGUGACUCAACUUUACUUGAGGUAUGAGCUAUUAUUGUAAAUCAAACCACCCAUUAGUUUCCAUUGUGUGCUAAUGGACAAGUUUUGGUUAUAUAAAUACUGUGUUGGUAGCGAUAAUGUUACUGACUUAAUGCAAUUGCAACAUGUGACUGGACAAAUGCUGGUGAUUACAUUUAGCUACACCUGUACUGAAAGACUCAAGCUUUUGCACAGAAACGCUCAAGCUACUGAGGAGACAUUUAAACUGUCUAUGGUAUUGCUACUGUACGUGAAGUGCUGUCUGACAGAGAAUUACAUCAUGGAAGUUGGUAAACCUAGACCACUUAACGAAAUUAUGUCUUUACUGGUUAUCGUGUAACUAAAACAGUAAAGUACAAAUAGAGAGUACACCUUUGAAAAGGUGACUAUGGUGAUGCUGUUGUUUACCGAGGUACAACAACUUACAAAUUAAAUGUUGGUGAUUAUUUUGUGCUGACACAUACAGUAAUGCCAUUAAGUGACCUCACUAGUGCCCAAGAGCACUAUGUUAGAAUUACUGGCUUAUACCCAACACUCAAUAUUCAGAUGAGUUUCUAGCAAUGUUGCAAAUUAUCAAAGGUUGGUAUGCAAAAGUAUUACAUCCAGGACCACCUGGUACUGGUAAGAGUCAUUUUGCUAUUGGCCUAGCUUACCUUGCUCGCAGUGUAUACAGCUUGCUCAUGCCGCUGUUGAUGCUAUGUGAGAAGGCAUUAAAAUAUUUGCCUAUAGAUAAUGUAGUAGAAUUAUACCCGACGUGCUCGUGUAGAGUGUUUUGAUAAAUUCAAGUGAAUUCAUUAGAACAGUAUGUCUUUGUCUGUAAAUGCAUUGCCUGAGACGACAGCAGAUAUAGUUGUCUUGAUGAAAUUCAAUGGCCACAAAUUAUGAUUUGAGUGUUGUCAAUGCCAGAUUACGUGCUAAGCACUAUGUCAUUGGCGACCCUGCUCAAUUACCUGCACCACGCACUGCUAUUAAGGGCACACUAGAACCAGAAUAUUCAAUUCAGUGUAGACUUAUGAAAACUAUAGGUCCAGACAUGUCUCGGAACUUGUCGGCGUUGUCCUGCUGAAAUUGUUGACCUGUGAGUGCUUUGGUUUAUGAUAAUAAGCUUAAAGCACAAAAGACAAAUCAGCUCAAUGCUUUAAAAUGUUUAUAAGGGUGUUAUCACGCAUGAUGUUCAUCUGCAAUUAACAGGCCACAAAUAGGCGUGGUAAGAGAAUUCCACGUAACCCUGCUUGGAGAAAAGCUGUCUUUAUUCCUAUAAUUACAGAAUGCUGUAGCCUCAAAGAUUUUGGGACUACCAACUCAAACUGUUGAUUCAUCAGGCUCAGAAUAUGACUAUGUCAUUCACUCAAACCACUGAAACAGCUCAUCUUGUAAUGUAAACAGAUUUAAUGUUGCUAUUACCAGAGCAAAAGUAGGCAUACUUUGCAUAAUGUCUGAUAGAGACCUUUAUGACAAGUUGCAAUUUACAAGUCUUGAAAUUCCGUAGGAAUGUGGCAACUUUACAAGCUGAAAUGUAACAGGACUCUUUAAAGAUUGUAGUAAGGUAAUCACUGGGUUACAUCCUACACAGGCACCUCACCUCAGUGUUGACACUAAAUCAAAACUGAAGGUUUAUGUGUUGACAUACCUGGCAUACCUAAGGACAUGACCUAUAGAAGACUCAUCUCUAUGAUGGGUUUUAAAAUGAAUUAUCAAGUUAAUGGUUACCCUAACAUGUUUAUCACCCGCGAAGAAGCUAUAAGACAUGUACGUGCAUGGAUUGGCUUCGAUGUCGAGGGUGUCAUGCUACUAGAGAAGCUGUUGGUACCAAUUUACCUUUACAGCUAGGUUUUUACAGGUGUUAACCUAGUUGUGUACCUACAGGUUAUGUUGAUACACCUAAUAAUACAGAUUUUUCCAGAGUUAGUGCUAAACCACCGCCUGGAGAUCAAUUUAAACACCUCAUACCACUUAUGUACAAAGGACUUCCUUGGAAUGUAGUGCGUAUAAAGAUUGUACAAAUGUUAAGUGACACACUUAAAAUCUCUGACAGAGUCGUAUUUGUCUUAUGGGCACAUGGCUUUGAGUUGACAUCUAUGAAGUAUUUUGUGAAAUAGGACCUGAGCGCACCUGUUGUCUAUGUGAUAGACGUGCCACAUGCUUUCCACUGCUUCAGACUAUGCCUGUUGGCAUCAUUCUAUUGGAUUUGAUUACGUCUAUAAUCCGUUUAUGAUUGAUGUUCAACAAUGGGUUUUACAGGUAACCUACAAAGCAACCAUGAUCUGUAUUGUCAAGUCCAUGGUAAUGCACAUGUAGCUAGUUGUGAUGCAAUCAUGACUAGGUGUCUAGCUGUCCACGAGUGCUUUGUUAAGCGUGUUGACUGGACUAUUGAAUAUCCUAUAAUUGGUGAUGAACUGAAGAUUAAUGCGGCUUGUAGAAAGGUUCAACACAUGGUUGUUAAAGCUGCAUUAUUAGCAGACAAAUUCCCAGUUCACGACAUUGGUAACCCUAAAGCUAUUAAGUGUGUACCUCAAGCUGAUGUAGAAUGGAAGUUCUAUGAUGCACAGCCUUGUAGUGACAAGCUUAUAAAAUAGAAGAAUUAUUCUAUCUUAUGCCACACAUUCUGACAAAUUCACAGAUGGUGUAUGCCUAUUUGGAAUUGCAAUGUCGAUAGAUAUCCUGCUAAUUCCAUUGUUUGUAGAUUUGACACUAGAGUGCUAUCUAACCUUAACUUGCCUGGUUGUGAUGGUGGCAGUUUGUAUGUAAAUAAACAUGCAUUCCACACCAGCUUUGAUAAAAGUGCUUUGUUAAUUUAAAACAAUUACCAUUUUUAUACUUUGACAGUCCAUGUGAGUUCAUGGAAAACAAGUAGUGUCAGAUAUAGAUUAUGUACCACUAAGUCUGCUACGUGUAUAACACGUUGCAAUUAGGUGGUGCUGUCUGUAGACAUCAUGCUAAUGAGUACAGAUUGUAUCUCGAUGCUUAUAACAUGAUGAUCUCAGCUGGCUUUAGCUUGUGGGUUUACAAACAAUUUGAUACUUAUAACCUCUGGAACACUUUACAAGACUCAGAGUUUAGAAAAUGUGGCUUUAAUGUUGUAAAUAAGGGACACUUUGAUGGACAACAGGGUGAAGUACCAGUUUUAUCAUUAAUAACACUGUUUACACAAAAGUUGAUGGUGUUGAUGUAGAAUUGUUUGAAAUAAAACAACAUUACCUGUUAAUGUAGCAUUUGAGCUUUGGGCUAAGCGCAACAUUAAACCAGUACCAGAGGUGAAAAUACUCAAUAAUUUGGGUGUGGACAUUGCUGCUAAUACUGUGAUCUGGGACUACAAAGAGAUGCUCCAGCACAUAUUACUAUUGGUGUUUGUUCUAUGACUGACAUAGCCAAGAAACCAACUGAACGAUUUGUGCCACUCCUGUUUUUUUGAUGGUAGAGUUGAUGGUCAAGUAGACUUAUUUAGAAAUGCCCGUAAUGGUGUUCUUAUUACAGAAGGUAGUGUUAAAGGUUUACAACCAUCUGUAGGUCCCAAACAAGCUAGUCUUAAUGGAGUCACAUUAAUUGGAGAAGCCGUAAAAACACAGUUCAAUUAUUAUAAGAAAGUUGAUGGUGUUGUCCAACAAUUACCUGAAACUUACUUACUCAGAGUAGAAAUUUACAAGAAUUUAAACCCAGGAGUCAAAUGGAAAUUGAUUUCUUAGAAUUAGCUAUGGAUGAAUUCAUUGAACGGUAUAAAUUAGAAGGCUAUGCCUUCGAACAUAUCGUUUAUGGAGAUUAGUCAUAGUCAGUUAGGUGGUUUACAUCUACUGAUUGGACUAGCUAAACGUUUAAGGAAUCACCUUUUGAAUUAGAAGAUUUUAUUCCUAUGGACAGUACAGUUAAAACUAUUCAAACAGAUGCGCAAACAGGUUCAUCUAAGUGUGUGUGUUCUGUUAUUGAUUUAUUACUUGAUGAUUUUGUUGAAAUAAUAAAUCCCAAGAUUUAUCUGUAGUUUAAGGUUGUCAAAGUGACUAUUGACUAUACAGAAAUAUUUAUGCUUUGGUGUAAAGAUGGCCAUGUAGAAACUUUACCCAAAAUUACAAUUAGUAAGUGGCAACCGGGUGUUGCUAUGCCUAAUUUACAAAAUGCAAAGAAUGCUAUUAGAAAAGUGUGACCUUCAAAAUUAUGGUGAUAGUGCAACAUUACCUAAAGGCAAUGAUGAAUGUCGCAAAUAUACUCAACUGUGUCAAUAUUUAACACUAACAUUAGCUGUACCCUAUAAUAUGAGAGUUAUACAUUUUGGUGCUGGUUCUGAUAAAGGAGUUGCACCAGGUACAGCUGUUUAAGACAGUGGUUGCCUACGGGUACGCUGCUUGUCGAUCAGAUCUUAAUGACUUUGUCUCUGAUGCAGAUUCAACUUUGAUUGGUGAUUGUGCAACUGUACAUACAGCUAAUAAAUGGGAUCUCAUUAUUAGUGAUAUGUACGACCCUAAGACUAAAAUGUUAAAGAAAUGACUUAAGAGGGUUUUCUACAUUGUGGGUUUAUACAACAAAGCUAGCUUUGGAGGUUCCGUGGCUAUAAAGAUAACAGAACAUUCUUGGAAUGCUGAUUUUAUAAGCUCAUGGGACACUCGCAUGGUGGACAGCCUUUGUACUAAUGUGAAUGCGUCAUCAUCUGAAGCAUUUUAAUUGGAUGUAAUUAUCUUGGCAAACCACGCGAACAAAUAGAUGGUUAUGUCAUGCAUGCAAAUUACAUAUUUGAGGAAUACAAUCCAAUUCAGUUGUCUCCUAUUUUUAUUUGACAUGAGUAAAUUUCCCUUAAAUUAAGGGUACUGCUGUUAUGUCUUAAAAGGUCAAAUCAAUGAUAUGAUUUUAUCUUCUUAGUAAAGGUAGACUUAUAAUUAGAGAAACAACAGAGUUGUUAUUCUAGUGAUGUUCUUGUUAACAACUAAACGAACAAUGUUUGUUUUUUGUUUAUUGCCAGUCUAGUCAGUGUGUUAAUCUACACCAGAACUCAAUUACCCCUGCAUACACUAAUUUUACGUGGUGUUUAUUACCCUGACAAAGUUUCAGAUCCUCAGUUUAUUCAUCAGGACUUGUACCUUUUUCCAAUGUUACUUGGUUCCAUGCUAUAUGUCUUGGACCAAUGGUACUAAGAGGUUUGAUACCUGUCCUACCAUUAAUGAUGGUUUUAUUUGCUCCACUAGAAGUCACAUAAUAAGAGGCUGGAUUUGGUACUACUUUAGAUGAAGACCCAGUCCUACUUAUUGUUAAUAACGUACUAAUGUUGUUAUUAAAGUCUGUGAAUUCAAUUUGUAAUGAUCCAUUUUGGGUGUUUAUUACCACAAACAACAAAAGUUGGAUGGAAAGUGAGUCAGAGUUUAUUCAGGCGAAUAAUUGCACUUUGAAUAUGUCUCAGCCUUUAUGGACUUGAAGGAAACAGGGUAAUUCAAAAUUAGGGAAUUUGUGUUUAAGAAUAUUGAUGGUUAUUUUAAAAUUUUAAGCACGCCUAUUAAUUUAGUGCGUGAUUCCCUCAGUUUUCGGCUUAGAACCAUUGGUAGAUUUGCCAAUGUAUUAACAUCUAGGUUCAAACUUACUUGCUUCUAGAAGUUAUUUGACUCCUGGUGAUUUCAGGUUGACAGCUGGUGCUGCAGCUUAUUAUGGGUUAUUUCACCAGGACUUUCAUUAAAAUAAUGAAAUGGAACCAUUACAGAUUAGACUGUGACCCACUCAGAAACAAGUGUUUGAAAUCUGUAGAAAAGGAAUUACAAACUUUAGAGUCCAACAACAGAACUAUUGUUAAUUUCCUAAUAUACUGUGCCCUUGGUGAAGUUUACGCCACAUUUCAUUGUUUUGACAGAAGAAUCAGCAACUUGUUGUGUUAUUUCUAUAUCCGACAUUUCCAUUGUUAUGGAGUGUCUACUAAUUAAUGAUCGUAUAUCUAUGCAGAUUCUUGUAAUAGGUAUGAGUCAGAAAAUGUAGGCAACUGAAAUUGCUGAUUAUCAUAUUUACCAGAUUCCGGUAUGUUAACUUCAUCUGUAUCUGGUUAAACGAACUAAAUAUAUUAGUUCUGUUUGGAAUUUAAUUUUAGCCUGAGAUUUCAACGGUACUAUCUACCGUGAAGAGCUUAAAAAUCUUGAACAAUGGAACCUAGUAAUAGUUCCUAUUCCUUACAUGGAUUGUCUUUUACAAUUUGCCUAUGCCAACAGGAAUAGGUUUUUGUAUAUAAUUAAGUUAAUUUUCUCUGGCUGUUAUGGCCAGUAACUUUAGCUUGUUUGUGCUUGCUGCUGUUUACAGAAUAAAUUGGAUCACCGGUGGAAUUGCUAUCGCAAUGGCUUGUCUUGUAGGCUUGAUGUGGCUCAGCUACUUCAUUGCUUUUUCAGACUGUUUGCGCGUACGUUCCAUGUGGUCAUUCAAUCCAGAAACUAACAUUCUCAACGUGCCACUCCAUGGCACUAUUUUGACCAGACCGCUUCUAGAAAGUGAACUCGUAAUCGGAGCUGUGAUCCUCGUGGACAUCUUCGUAUUGCUGGACACCAUCUAGGACGCUGUGACAUCAAGGACCUGCCUAAAGAAAUCACUGUUGCUACAUCACGAACGCUUCUUAUUACAAAUUGGGAGCUCGCAGCGUGUAGCAGGUGACUCAGGUUUUGUGCAUACAGUCGCUACAGGAUUGGCAACUAUAAAUUAAACACAGACCAUUCCAGUAGCAGUGACAAUAUUGCUUUGCUUGUACAGUAAGUGACAACAGAUGUUCAUCUCGUUGACUUCAGGUUACUAUAGCAGAGAUAUUAAUUAUUAUGAGGACUUUAAAGUUUCCAUUUGGAAUCUUGAUUACAUCAUAAACCUCAUAAUUAAAAAUUUAUCUAAGUCACUAACUGAGAAUAAAUAUCUCAAUUAGAUGAAGAGCAACCAAUGGAGAUUGAUUAAACGAACAUGAAAAUUAUUUUUGCACUGAUAACACUCGCUACUUGUGAGCUUUAUCACUACCAAGAGUGUGUUAGAGGUACAACAGUACUUUUAAAAGAACCUUGCUCUUCUGGAACAUACGAGGGCAAUUCACCAUUCAUCCUCUAGCUGAUAACAAAUUUGCACUGACUUGCUUUAGCACUCAAUUUGCCUUUGCUUGUCCUGACGGCGUAAACACGUCUAUCAGUUACGUGCCAGAUCAGUUCACCUAAACUGUAUCAGACAAGAGGAAGUCAAGAACUUUACUCUCCAAUUUUAUUGUUGCGGCAAUAGUGUUUAUAACACUUUGCUCACACUCAAAAGAAAGACAGAAUGAUUGAACUUCAUUAAUUGACUUCUAUUUGUGCUUUUAGCCUUUUGCUAUUCCUUGUUUUAAUUAUGCUUAUUAUCUUUUGUCACUUGAACUGCAAGAUCAUAAUGAAACUUGUCACGCCUAAACGAACAUGAAAUUUUUGUUUUUUAGGAAUAUACAACUGUAGCUGCAUUUCACCAAGAAUGUAGUUUACAGUAUGUACUCAACAUCAACCAUAUGUAGUUGAUGACCCGUGUCCUAUCACUUCUAUUCUAAAUGGUAUAUUAGAGUAGGAGCUAGAAAAUCAGCACCUUAAUUGAAUUGUGCGUGGAUGAGGCUGGUUCUAAAUCACCCAUUCAGUACAUCGAUAUCGGUAAUUAUACAGUUUCCUGUUUACCUUACAAUUAAUUGCCAGGAACCUAAAUUGGGUAGUUGUAGUGCGUUGUUCGUUAUGAAGACUUUAGAGUAUCAUGACGUUCGUGUUGUUUAGAUUUCAUCUAAACGAACAAACUAAAAUGUCUGAUAAUGGACCCAAAAUCAGCGAAUGCACCCAUUACGUUUGGUGGACCUCAGAUUCAACUGGCAGUAACCAGAAUGGAACGCAGUGGGCCGAUCAAACAACGUCGCCCAAGGUUAACCCAUGCGUGUUGUCCAGACAAGGAGACUAAAGGCACCCAGGAGCCCCCUAAUGCUGCGCUGGUGCUGCAUGACUGCAACAACUUAGCCACACAAGCAUAUCUGCUGAGGCUUAAGAAGCUGGCAAAACGUACUGCCACUAAGCAAUGUAACACAAGCUUCGGCAGACGUGGUCCAGAACAAACCCAAGGAAAUUUUGGGGACCAGGAACUAAUCAGACAAGGAACUGAUUACAAACAUUGGCCGCAAAUUGCACAAUUUGCCCCAGCGCUUCAGCGUUUCGGAAUGUCGCGCAUUGGCAUGGAAGUCACCUGGGAACGUGGUUGACCUACACAGGUGCCAUCAAAUUGGAUGACAAAGAUCCAAAUUAAAGAUCAAGUCAUUUGCUGAAUAAGCAUUGACGCAUACAAAACAUUCCCACCAACAGAGCCUAAAAGGACAAAAGAAGAAGGCUGAUGAAACUCAAGCCUCGCAGAGACAGAAGAAACAGCAAACUGUGACUCUUUCCUGCUGCAGAUUUGGAUGAUUUCCAAACAAUUGCAACAAUCCAUGAGCAGUGCUGACUCAACUCAGGCCUAAACUCAUGCAGACAAAGGCAGAUGGGCUAUAUAAACGUUUCGCUUUCCGUUUACGAUAUAGUCUACUCUGUGCAGAAUGAAUUCUCGUAAUACAUAGCACAAGUAGAUGUAGUUAACUUUAAUCACAUAGCAAUCUUUAAUCAGUGUGUAACAUUAGGGAGGACUUGAAAGAGCCACCACAUUUCCGAGGCCACGCGGAGUACGAUCGAGUGUACAGUGAACAAUGCUAGGGAGAGCUGCCUAUAUGGAAGAGCCCUAAUGUGUAAAAUUAAUUUUAGUAGUGCUAUCCCAUGUGAUUUUAAUAGCUUUUUAGGAGAAUGACAAAAAACCACCCCCCACACCAUCCCUCCAUCAUAAUCAUUCUCCAUAUCCUCCCCCCUCCACAUACCCAAAUGGAGAAUGACAAAAAA
>cluster_2 reads=1 total_reads=1308
UAUGUGUUGAGUAUUGCCCUAUUUUCUUCAUAACUGGUAAUACACUUCAGUGUAUAAUGCUAGUUUGUUUCUCUUCUAGGCUAUUUUUGUACUUGUACUUUGGCCUCUUCUUUGUUUACUCAUCGCUACUUUAGACUGACUCUUGGUGUCUAUGAUUACUUUAGUUUCUACACAGGAGUUUAGAUAUUAUGAAUUCACAGGGACUCCCACCCUAGAAUAAAAUAUAGAUGCCUUCAAACUCAACUAUUAAAUUGUUGGGUGUUGGUGGCAAACCUUGUAUCAAAGUAGCCUUGUACAGUCUAAAAUGUCAGAUGUAAAGGUGCACAUCAGUAGUCUUACUCUCAGUUUUGCAACAUCAGAGUAGAAUUCAUCAUCAUCUAAAUUGUGGGCUUCAAUGUGUCCAGUUACACAAUGACAUUCUCUCUAGCAAAGAUACUGAAGCCUUUGAAAAAUGGUUUCUCAUUUUCUGUUUUGCUUUCCAUGCGGGUGCUGUAGACAUAAACAAGCUGUGAAGAAAUGCUGGACAACAGGGCAUUCAACAAGCUAUAGCCACAAGUAUCCAUCAUAUGCAGCUUUUGCUACUGCUCAAGAAGCUUAUGAGCAGGCUGUUGCUAAUGGUGAUCACUGAAGUUGUUCUUAAAAAGUUGAAGAAGUCUUUGAAUGUGGCUAAAUCUGAAUUUGACCGUGAUGCAGCCAUGCAACGUAAGUUGGAAAAGAUGGCUGAUCAAGCUAUGACCCAAAUGUAUAAACAGGCUAGAUCUGAGGACAAGAGGGCAAAGUUACUAGUGCUAUGCAGACAAUGCUUUCACUAUGCUUAGAAAGUUGAUAAUGAUGCAUCAACAACAUUAUCAUUGAAUGCAAGAGAUGGUUGUUCCCUUGAACAUAAUACCUCUUACAACAGCAGCCAAACUAAUGGUUGUCAUACCAGACUAUAACACAUAAAAAAUACGUGUGAUGGUACAACUCUUUACUUAUGCAUCAGCAUUGUGGGAAAUCCAACAGGUUGUAGAUGCAGAUAGUAAAAUUGUUCAACUUUAAGUGAAAUUAGUAUGGACAAUUUCACCUAAAUUUAGCAUGGCCUUCUAUUGUAACAGUUUUCAAGGGCCAAUUUUGCUGUCAUAAAUUACAGAAUAAUGAGCUUAGUCCUGUUGCACUACAGAUGUCUUGUGCUGCCGGUACUACACAAACUGCUUGUCUGAUGACAAUGCGUUGCUUACUACUAUCACAACAAAGGAGGUAGGUUUGUACUUGCACUGUUAUCCGAUUUACAGGAUUUGAAAUGAGGCAAAGAACCUAAGAGUUGAGGCGGAACUGGUACUAUCUAUCAGAACUGGAACCACCUGUAGGUUUGUUACAGACACACCUCAAAAGGUCCUAAAGUGAAGUAUUUAUACUCUAUUAAAGGAUUAAACAACCUAAAUAGAGGUAUGGUACUUGGUAGUCUGCUGCCACAGUACGUCUACAAGCUGGUAAUGCAACAGAAGUGCCUGCCGUCAACUGUAUUAUCUCUGUGCUUUGCUGUAGAUGCUGCUAAAGCUUACAAAGAUUAUCUAGCUAGUGGGGACAACCAAUCACUAAUUGUGUGUUAAGAUGUUGUGUACACAUCACUGGUACUGGUCAGGCAAUAUAUUACACCGGAAGCCAACAAUAUGGAUCAAGAAUCCUUUGGUGGUGCAUCGUGUUGUCUGUACUGCCGUUGCCACAUAGAUCAUCCAAAUCCUAAGAGAUUCUUUGUGACUUAAAAGGUAAGUAUGUACAAAAUACCUACAACUUGUGCUAAUGACCUGUGGGUUUACAUCUAAAAACACAGUCUGUACCGUUCUGCGGUAUGUGGAAAGGUUAUGGCUGUAGUUGUGAUCAACUCCGCGAACCCAUGCUUCAGUCAGCUGAUGCACAAUCGUUUUUAAACGGGUUUGCGGUGUAAGUGCUAGCCCGUCUUUACACCGUGCGGCACAGGCACUAGUACUGAUGUCGUAUACAGGGCUUUUGACAUCUACAAUGAUAAAAGUAGCUGGUUUUCUGCUAAAUUCUCUAAUUAAUUGUUGUCGCUUCCAAGAAAAGGAUGAAGAUGACAAUUUAAUUGAUUCACAUUUGUGGUCAAAGAGACACACUUUCUAUACCAACAUGAAGAAAACAAUUUAUUUACUUCAAGUUGUCCAGCUGUUGCUAAACCGACUUCUUUAAGACAAGAAGACGGUGACUGGUACCACAUAUCACGUCAACGUCUUCUAAAAUACUGCAGACCUCGUCUAUGCUUCAAGGCAUUCUGAUGAAGGUAAUUGUGACACAUUAAAAGAAAUACCUGUCACAUACAAUUGUUGUGAUGAUGAUUAUUCAAUAAAAAGGACUGGAUGAUUUUGUAGAAAACCAGAUAUAUUACGCGUAUACGCCAACUUAGGUGAACGUGUACGCCAAGCUUUGUUAAAAACAGUACAAUUCUGUGAUGCCAUGCGAAAUGCUGGUAUUGUUGGUGUACUGACAUUAGAUAUCAAGAUCUCAAUGGUAACUGGUAUGAUCGGUGAUUUCAUACGCCACGCCAGGUAGUGGAGUUCCUGUUGAAGAUUCUAUUAUUCAUUGUUAAUGCCCAUAUUAACCUUGACCAGGUCAUUAGCAGAGUCCAUGUGACACUGACUUAACAAAGCCUUACAUUAAGUGGGAUUUGUUAAAAUAUGACUCCACGGAAGAGAGGUUAAAACUCUUUUCUGACCGUUAUUCUAAAUAUUAGAUCAGACACACCACCCAAAUUGUGUUAACUGUUUGGAUGACAGAUGCAUUCUGCAUUGUGCAAACUUAAUGUUUUAUUCACAGUGUUCCCACAAGUUUGGACCACUAGUGAGAAAAAUAUUUGUUGAUGGUGCUCCAUUUGUAGUUCAACUGAUACUCAGAGAGCUAGGUGUGUACAUAAUCAGGAUGUAAACUUCAUAGCUCUAGACUUAGUUAAGGAAUUACUUGUGUAUGCUGCUGACCCUGCUAUGCACGUUGCUUCUGGUAAUCUAUUACUAGAUAAACGCAACGUGCUUUUCAGUAGCUGCACUUACUAACAAUGUUGCUUUUAAACUGUCAAACCCGGUAUCUUUAACAAAGACUUAUGACUCUGCUGUGUCUAAGUUUUUUCCAAGGAAGGAAGUUCUGAAUUAAACACUUUCUUCUCAGGAUGGUAAUGCUGCUAUCAGCGACUAUGACACUAUCGUUAUAAUCUACCAACAAUGUGUGAUAUCAGACAACUACUAUUUGUAGUUGAAGUUGUUGAUAAGUACUUUGAUUGUCGUAGUGGCUGUAUUAAUGCUAACCAAGUCAUCGUCAACAACCUAGACAAAUCAGCUGGUUUCCAUUUAAUAAAUGGGUAAGGCUAGACUUUAUUAUGAUUCAAUGAGUAUGAGGAUCAAGAUGCACUUUUCGCAUACAAAACGUAAUGUCAUCCCUACUAUAACUCAAAUGAAUCUUAAGUAUGCCAUUAGUGCAAAGAAUAGAGCUCGCACCGUAGCUGGUGUCUCUAUCUCUGUAGUACUAUGACCAAUAGACAGUUUCAUCAAAAUUAUUGAAAUCAAUAGCCGCCUAGAGGAGCUACUGUAGUAAUUGGAACAAGCAAAUUCUAUGGUGGUUGGCACAACAUGUUAAAAACUGUUAUAGUGAUGCAGAAAAACCUCACCUUAUGGGUUGGGAUUAUCCUAAAUGUGAUAGAGCCAUGCCUAUAUGCUGGAAUUAUGGCCUCACUUGUUCUUGCUCGCAAACAUACAACGUGUGUGUAGCUUGUUCACACCGUUUCUAUAGAUUAGCUAAUGAGUGUGCUCAAGUAUUGAGUGAAAUGGUCAUGUGUGGCGGUUCACUAUAUGUUAAACCAGGUGGAACCUCAUCAGGAGAUGCCACAACUGCUUAUGCUAAUAGUGUUUUAACAUUUGUCAAGCUGCACAGCCAAUGUUAAUGCACUUUUAUACUAUUGAUGGUAACAAAAUUGCCGAUAAGUAUGUCCGCAAUUUACAACACAGACUUUAUGAGUGUCUCUAUAGAAAUAGAGAUGUUGACACAGACUCUGUGAAUGAGUUUUACGCAUAUUUGCGUAAACAUUUCUCAAUGAUGAUACUUUGACGAUGCUGUUGUGUGUUUCAAUAGCACUUAUGCAUCUCAAGGUCUAGUGGCUAGCAUAAAGAACUUUAAGUCAGUUCUUAUUAUCAAAACAAUGUUUUUAUGUCUGAAGCAAAAAUGUUGGACUGAGACUGACCCUUACUAAGGACCUCAUGAAUUUUGCUCUCAACAUACAAUGCUAGUUAAACAGGGUGAUGAUUAUGUGUACCUUCCUUACCCAGAUCCAUCAAGAAUCCCAGGGGCCGCUGUUUUGUAGAUGAUAUCGUAAAACAGAUGGUACACUUAUGAUUGAACGGUUCGUGUCUUUAGCUAUAGAUGCUUACCCACUUACUAAACAUCCUAAUCAGGAGUAUGCUGAUGUCUUUCAUUUGUACUUACAAUACAUAAGAAAGCUACAUGAUGAGUUAACAGGACACAUGUUAGACAUGUAUUCUGUUAUGCUUACUAAUGAUAACACUUCAAGGUAUUGGGAACCUGAGUUUUAUGAGGCUAUGUACACACCGCAUACAGUCUACAGGCUGUUGGGGCUUGUGUUCUUUGCAAUUCACAGACUCAUUAAGAUGUGGUGCUUGCAUACGUAGACCAUUCUUAUGUUGUAAAUGCUGUUACGACCGUCAUCAACAUCACAUAAAUUAGUCUGUCUGUUAAUCCGUAUGUUUGCAAUGCUCCAGGUUGUGAUGUCACAGAUGUGACUCAACUUUUACUUAGGAGGUAUGAGCUAUUAUUGUAAUUCAAACCACCCAUUAGUUUUCCAUUGUGUGCUAAUGGACAAGUUUUGGUUUAUAUAAAAUACAUGUGUUGGUAGCGAUAAUGUUACUGACUUUAAUGCAAUUGCAAUGUGACUGGACAAAUGCUGGUGAUUACAUUUUAGCUAACACCUGUACUGAAAGACUCAAGCUUUGCAGCAGAAACGCUCAAAGCUACUGAGGAGACAUUUAAACUGUCUUCGGUAUUGCUACUGUACGUGAAGUGCUGUCUGACAGAGAAUUACAUCAUGGGAAGUUGGUAAACCUAGACCACCACUUAUCGAAAUUAUGUCUUUACUGGUUAUCGUGUAUAAACAGUAAAGUACAAAUAGGAGAGUACACCUUUGAAAAAGGUGACUAUGGUGAUGCUGUUGUUUACCGAGGUACAACAACUUACAAAUUAAAUGUUGGUGAUUAUUUUGUGCUGACAACAUACAGUAAUGCCAUUAAGUGCACCUACACUAGUGCCACAAGAGCACUAUGUUAGAAUUACUGGCUUAUACCCAACACUCAAUAUCUCAGAUGAGUUUUCUAGCAAUGUUGCAAAUUAUCAAAAGGUUGGUAUGCAAAAGUAUUUACACUCCAGGGACCACCUGGUACUGGUAAGAGUCAUUUUUGCUAUUGGCCUAGCUCUCCACUACCUCUGCUCGCAUAGUGUAUACAGCUUGCUCAUGCCGCUGUUGAUGCACUAUGUGAGAAGGCAUUAAAAUAUUUGCCUAUAGAUAAAUGUAGUAGAAUUAUCCCGACGUGCUCGUGUAGAGUGUUUUGAUAAAUCAAAGUGAAUUCAACAUUAGAACAGUAUGUCUUUUGUACUGUAAAUGCAUUGCCUGAGACGACAGCAGAUAUGGUUUGUUUGAUGAAAUUCAAUGGCCACAAAUUAUGAUUUGAGUGUUGUUAAUGCCAGAUUACGUGCUAAGCCACUAUGUGUACAUGGCGACCCUGCUCAAUUACCUGCACCACGCACAUUGCUAACUAAGGGCACACUAGAACCAGAAAUUAUUCAAUUCAGUGUGUAGACUUAUGAAAACUAUAGGUCCAGACAUGUUCCUCGGAACUUGUCGGCGUUGUCCUGCUGAAAUUGUUGACACUGUGAGUGCUUUGGUUUAUGAUAAUAAGCUUAAAGCACAUAAAGACAAAUCAGCUCAAUGCUUAAAAUGUUUAUAAAGGGUGUUAUCACGCAUGAUGUUCAUCUGCAAUUAACAGGCCACAAAUAGGCGUGGUAAGAGAAUUCCUACCCGCCUGCUUGGAGAAAAGCUGUCUUUAUUUCACCUUAUAAUUCACAGAAUGCUGUAGCCUCAAAGAUUUUUUGGGACUACCAACUCAAACUGUUGAUUCAUACAGGCUCAGAAUAUGACUAUGUCAUAUUCACAAACCACUGAAACAGCUCACUUGUAAUGUAAACAGAUUUAAUGUUGCUAUUACCAGAGAAAAGUAGGCAUACAUUGCAAUGUCUGAUAGAGACCUUUAUGACAAGUUGCAAUUACAAGUUUGAAAUUCCGCAGGAAUGUGGCAACUUUACAAGCUGAAAAGUAACAGGACUCUUUAAGAUUGUAGUAAGGUAAUCACUGGUUAACCUACACAGGCACCUACCCACUAGUGUUGACACUAAAUUCAAACUGAAGGUUUAUGUGUUGACAUACCUGGCAUACCUAAGGACAUGACUAUAGAAGACUCAUCUCUAUGAUGGGUUUUAAAAUGAAUUAUCAAGUUAAUGGUUACCCUAACAUGUUUAUCACCCGCGAAGAAGCUAUAAGACAUGUACGUGCAUGGAUUGGCUACGAUGUCGAGGGUGUCAUGCAUUAGAGAAGCUGUUGGUACCAAUUUUACCUUUCAGCUAGGUUUUUCUACAGGUGUUAACCUAGUUGCUGUACCUACAGGUUAUGUUGAUACACCUAAUAAUACAGAUUUUUCCAGAGUUAGUGCUAAACCACCGCCUGGAGAUCAAACUAAACACCUCAUACCACUUAUGUAAAGGACUUCCUUGGAAUGUAGUCAUAAAGAUUGUACAAAUGUUAAGUGACACACUAAAAAUCUCUGACAGAGUCGUAUUUGUCUUAUGGGCACAUGGCUUUGAGUUGACAUAUGAAGUAUUUUGUGAAAUAGGACCUGAGCGCACCUGUUUUCUAUGUGAUAGAUGUGCACAUGCUUUUCCAUGCUUCAGACUCUUAUGCCUGUUGGCAUCAUUUCUAUUGGAUUUGAUUACGUCUAUAAUCCGUUUAUGAUUGAUGUUCAACAAUGGGUCUUACAGGUAACCUACAAAGCAACCAUGAUCUGUAUUGUCAAGUCCUGGUAAUGCACAUGUAGCUGGUCUGUGAUGCAAUCAUGACUAGGUGUCUAGCUGUCCACGAGUGCUUUGUUAAGCGUGUUGACUGGACUAUUGAAUAUCCUAUAAUUGGUGAUGAACUGAAGAUUAAUGCGGCUUUGUAGAAAGGUUCAACACAUGGUUGUUAAAGCUGCAUUAGGACAAUUCCCAGUUCUCACGACAUUGGUAACCCUAAAGCUAUUAAUGUGUACCUCAAGCUGAUGUAGAAUGGAAGUUCUCAUGAUGCACAGCCUUGUAGUGACAAAGCUUAUAAAAUAGAAGAAUUAUUCUUACUUAUGCCACACAUCUCACAAAUUUACAGAUGGUGUAUGCCUAUUUUGGAAUUGCAAUGUGAUAGAUAUCCUGCUAAUUCCAUUGUUUGUAGAUAUGACACUAGAGUGCUAUCUAACCUUACUUGCCGGUUGUGAUGGUGGCAGUUUGUAUGUAAAUAAACAUGCAUUCCACACACCAGCUUUUGAUAAAGUGCUUUUGUUAAUUUAAAACAAUUACCAUUUUUUACUUUGACAGUCCAUGUGAGUUCAUGGAAAACAAGUAGUGUCAGAUAUAGAUUAUGUACUAAAGUCUGCUACGUGUAUAACACGUUGCUUUAGGUGGUGCUGUUUGUAGACAUCAUGCUAAUGAGUACAGAUUGUAUCUCGAUGCUUAUAACCGACGAUCUCAAUUGGCUUUAGCUUGUGGGUUUACAAACAAUUUGAUACUUAUAACCCUUGGAACACUUUACAAGACUUCAGAGUUUAGAAAAUGUGGCUUUAAUGUUGUAAUAAGGGACACUUUGAUGGACAACAGGGUGAAGUACCAGUUUUUAUAUUAAUAACACUGUACACAAAAGUUGAUGGUGUUGAUGUAGAAUUGUUUGAAAAUAAACAACAUUACCUGUUAAUGUAGCAUUUGAGCUUUGGGCUAAGCGCAACAUUAAACCAGUACCAGAGGUGAAAAUACUCAAUAAUUUGGGUGUGGACAUUGCUGCUAAUACUGUGAUCUGGGACUACAAAAGAGAUGCUCCAGCACAUAUAUCUACUAUUGGUGUUUGUUCUAUGACUGACAUAGCCAAGAAACCAACUGAAACGAUUUGUGCACCACACUGUUUCUUUGAUGGUAGAGUUGAUGGUCAAGUAGACUUAUUUAGAAUGCCCGUAAUGGUGUUCUUAUUACAGAAGGUAGUGUUAAAGGUUUACAACCAUCUGUAGGUCCCAAACAAGCUAGUCUUAAUGGAGUCACAUUAAUUGGAGAAGCCGUAAAAACACAGUUCAAUUAUUAAGAAAGUUCAUGGUGUUGUCCAACAAUUACCUGAAACUUACUUUACUCAGAAGCAAUUUACAAGAAUUUAAACCCAGGAGUCAAAUGGAAAUUGAUUUCUUAGAAUUAGCUAUGGAUGAAUCAUUGAACGGUAUAACUAGAAGGCUAUGCCUUCGAACAUAUCGUUUAUGGAGAUUUUAGUCAUAGUCAGUUAGGUGGUUUACAUCACUGAUUGGACUAGCUAAACGUUCAGGAAUCACCUUUGAAUUAGAAGAUUUUAUUCCUAUGACAGUACAGUUAAAACUAUUCACAAAGAUGCGCAAACAGGUUCAUCUAAGUGUGUGUGUCUGUUAUUGAUUUAUUACUUGAUGAUUUUGUUGAAAUAAUAAAAUCCCAAGAUUUAUCUGUAGUUCUAAGGUUGUCAAAGUGACUAUUGACUAUACAGAAAUUUUAUUUAUGCUUUGGUGUAAAGAUGGCCAUGUAGAAACAUUUUACCCAAAAUUACAAUCUAGUCAGGGUGGCAACCGGGUGUUGCUAUGCCUAAUCUUACAAAAUGCAAAGAAUGCUAUUAGAAAAGUGUGACCUUCAAAAUUAUGGUGAUAGUGCAACAUUACCUAAAGGCAUAAUGAUGAAUGUCGCAAAUAUACUCAACUGUGUCAAUAUUUAAACACAUUAACAUUAGCUGUACCCUAUAAUAUGAGAGUUAUACAUUUUGGUGCUGGUUCUGAUAAAGGAGUUGCACCAGGUACAGCUGUUUUAAGACAGUGGUUGCCUACGGUACGCUGCUUGUCGAUUCAGAUCUUAAUGACUUUGUCUCUGAUGCAGAUUCAACUUUGAUUGGUGAUUGUGCAACUGUACAUACAGCUAAUAAAUGGGAUCUCAUUAUUAGUGAUAUGUACGACCCUAAGACUAAAAUGUUACAAAGAAAUGACUCUAAAGAGGGUUUUUCUUACAUUGUGGGUUUAUACAACAAAAGCUAGCUUUGGAGGUUCCGUGGCUAUAAAGAUAACAGAACAUUCUUGGAAUGCUGAUUUUUAUAAGCUCAUGGGACACUUCGCAUGGUGGACAGCCUUUGUUACUAAUGUGAAUGCCAUCAUCUGAAGCAUUUUAAUUGGAUGUAAUUAUCUUGGCAAACCACGCGAACAAAUAGAUGGUUAUGUCAUGCAUGCAAAUUACAUAUUUUGGAGGAAUACAAAUCCAAUUCAGUUGUCUUCCUACUUUAUUUGACAUGAGUAAAUUUCCCCUUAAAUUAAGGGUACUGCUGUUAUGUCUUAAAAGAAGGUCAAAUCAAUGAUAUGAUUUUAUCUUCUUAGUAAAGGUAGACUUAUAAUUAGAGAAAACAACAGAGUUGUUCUUUCUAUUGUUUUGUUACACUAAACGAACAAUGUUUGUUUUCUUGUUUUAUUGCCACUAGUCUUUAGUCAGUGUGUUAAUCUUACAACCAGAACUCAAUUACCCCUGCAUACACUAAUUCUUCACACGUGGUGUUUAUUACCCUGACAAAGUUUUCAGAUCCUCAGUUUUACAUUCAACUCAGGACUUGUUCUUACCUUUUUUCCAAUGUUACUUGGUUCCAUGCUAUACAUGUCUUUGGACCAAUGGUACUAAGAGGUUUGAUAACCUGUCCUACCAUUUAAUGAUGGUGUUUAUUUUGCUUCCACUGAGAAGUCUAACAUAAUAAGAGGCUGGAUUUUGGUACUACUUUAGAUUCGAAGACCCAGUCCCUACUUAUUGUUAAUAACGCUACUAAUGUUGUUAUUAAAGUCUGUGAAUUUCAAUUUUGUAAUGAUCCAUUUUUGGGUGUUUAUUACCACAAAACAACAAAAGUUGGAUGGAAAGUGAGUUCAGAGUUUAUUCUAGUGCGAAUAAUUGCACUUUUGAUAUGUCUCUCAGCCUUUCUUAUGGACCUUGAAGGAAAACAGGGUAAUUCCAAAAAUCUUAGGGAAUUUGUGUUUAAGAAUAUUGAUGGUUAUUUUAAAAUAUAUUUAAGCACACGCCUAUUAAUUUAGUGCGUGAUCUCCCUCAGGGUUUUUCGGCUUUAGAACCAUUGGUAGAUUUGCCAAUAGGUAUUAACAUCACUAGGUUUCAAACUUUACUUGCUUUACAUAGACGUUAUUUGACUCCUGGUGAUUUCUUCAGGUUGGACAGCUGGUGCUGCAGCUUAUUAUGUGGGUUAUCUUCAACCUAGGACUUUUCUAUUAAAAUAUAAUGAAAAUGGAACCAUUACAGAUGCUGUAGACUGUGCACUUGACCCUCUCUCAGAAACAAAGUGUACGUUGAAAUCCUCACUGUAGAAAAGGAAUCUAUCAAACUUCUAACUUUAGAGUCCAACCAACAGAAUCUAUUGUUAGAUUUCCUAAUAUUACAAACUUGUGCCCUUUUGGUGAAGUUUUAACGCCACCAGAUUUGCAUCUGUUUAUGCUUGGAACAGGAAGAGAAUCAGCAACUGUGUUGCUGAUUAUUCUGUCCUAUAUAAUUCCGCAUCAUUUUCCACUUUAAGUGUUAUGGAGUGUCUCCUACUAAAUUAAAUGAUCUCUGCUUUACUAAUGUCUAUGCAGAUUCAUUUGUAAUUAGAGGUGAUGAAGUCAGACAAAUCGCUCCAGGGCAAACUGGAAAGAUUGCUGAUUAUAAUUAUAAAUUACCAGAUGAUUUUACAGGCUGCGUUAUAGCUUGGAAUUCUAACAAUCUUGAUUCUAAGGUUGGUGGUAAUUAUAAUUACCUGUAUAGAUUGUUAGGAAGUCUAAUCUCAAACCUUUUGAGAGAGAUAUUUCAACUGAAAUCUAUCAGGCCGGUAGCACACCUUGUAAUGGUGUUGAAGGUUUUAAUUGUUACUUUUCUACAAUCAUAUGGUUUCCAACCCACUAAUGGUGUUGGUUACCAACCAUACAGAGUAGUAGUACUUUUUUGAACUUCUACAUGCACCAGCAACUGUUUGUGGACCUAAAAAGUCUACUAAUUUGGUUAAAAACAAAUGUGUCAAUUUCAACUCAAUGGUUUAACAGGCACAGGUGUUCUUACUGAGUCUAACAAAAGUUUCUGCCUUUCCAACAAUUUGGCAGAGACAUUGCUGACACUACUGAUGCUGUCCGUGAUCCACAGACACUUGAGAUUCUUGACAUUACACCAUGUUCUUUGGUGGUGUCAGUGUUAUAACACCAGGAACAAAUACUUCUAACCAGGUUGCUGUUCUUUAUCAGGAUGUUAACUGCACAGAAGUCCCUGUUGCUAUUCAUGCAGAUCAACUUACUCCUACUUGGCGUGUUUAUUCUACAGGUUCUAAUGUUUCAAACACGUGCAGGCUGUUUAAUAGGGGCUGAACAUGUCAACAACUCAUAUGAGUGUGACAUACCCAUUGGUGCAGGUAUAUGCGCUAGUUAUCAGACUCAGACUAAUUCUCUCAGCGGGCACGUAGUGUAGCUAGUCAAUCCAUCAUUGCCUACACUAUGUCACUUGGUGCAGAAAAUUCAGUUGCUUACUCUAAUAACUCUAUUGCCAUACCCACAAAUUUUACUAUUAGUGUUACCACAGAAAUUCUACCAGUGUCUAUGACCAAGACAUCAGUAGAUUGUACAAUGUACAUUUGUGGUGAUUCAACUGAAUGCAGCAAUCUUUGUUGCAAUAUGGCAGUUUUUGUACACAAUUAAACCGUGCUUUAACUGGAAUAGCUGUUGAACAAGACAAAACACCCAAGAAGUUUUUGCACAAGUCAAACAAAUUUACAAACACCACCAAUUAAAGAUUUUGGUGGUUUUAAUUUUUCACAAAUAUUACCAGAUCCAUCAAAACCAAGCAAGAGGUCAUUUAUUGAAGAUCUACUUUCAACAAAGUGACACUUGCAGAUGCUGGCUUCAUCAAACAAUAUGGUGAUUGCCUUGGUGAUAUUGCUGCUAGAGACCUCAUUUGUGCACAAAAGUUUAACGGCCUUACUGUUUUGCCACCUUUGCUCACAGAUGAAAUGAUUGCUCAAUACACUUUGCACUGUUAGCGGGUACAAUCACUUCUGGUUGGACCUUUGGUGCAGGUGCUGCAUACAAAUACCAUUUGCUAUGCAAAUGGCUUAUAGGUUUAAUGGUAUUGGAGUUACACAGAAUGUUCUCUAUGAGAACCAAAAAUUGAUUGCCAACCAAUUUAAUAGUGCUAUUGGCAAAAUUCAAGACUCACUUUUCCACAGCAAGUGCACUUGGAAAACUUCAAGAUGUGGUCAACCAAAAUGCACAAGCUUUAAACACGCUUGUUAAACAACUUAGCUCCAAUUUUGGUGCAAUUCAAGUGUUUUAAAUGAUAUCCUUUCACGUCUUGACAAAGUUGAGGCUGAAGUGCAAAUUGAUAGGUUGAUCACAGGCAGACUUCAAAGUUUGCAGACAUAUGUGACUCAACAAUUAAUUAGAGCUGCAGAAAUCAGAGCUUCUGCUAAUCUUGCUGCUACUAAAAUGUCAGAGUGUGUACUUGGACAAUCAAAAGAGUUGAUUUUGUGGAAAGGGCUAUCAUCUUAUGUCCUUCCCUCAGUCAGCACCUCAUGGUGUAGUCUUCUUGCAUGUGACUUAUGUCCCUGCACAAGAAAAGAACUUCACAACUGCUCCUGCCAUUUGUCAUGAUGGAAAAGCACACUUUCCUCGUGAAGGUGUCUUGUUUCAAAUGGCACACACUGGUUUGUAACACAAAGGAAUUUUUAUGAACCACAAAUCAUUACUACAGACAACACAUUUGUGUCUGGUAACUGUGAUGUUGUAAUAGGAAUUGUCAACAACACAGUUUAUGAUCCUUUGCAACCUGAAUUAGACUCAUUCAAGGAGGAGUUAGAUAAAUAUUUUAAGAAUCAUACAUCACCAGAUGUUGAUUUAGGUGACAUCCUGGCAUUAAUGCUUCAGUUGUAAACAUUCAAAAAGAAAUUGACCGCCUCAAUGAGGUUGCCAAGAAUUUAAAUGAAUCUCAUCGAUCUCCAAGAACUUGGAAAGUAUGAGCAGUAUAUAAAAUGGCCAUGGUACAUUUGGCUAGGUUUUAUAGCUGGCUUGAUUGCCAUAGUAAUGGUGACAAUUAUGCUUUGCUGUAUGACCAGUUGCUGUAGUUGUCUAAGGGCUGUUGUUCUUGUGGAUCCUGCUGCAAAUUGAUGAAGACGACUCUGAGCCAGUGCUCAAAGGAGUCAAUUCUACACAUAAACGAACUUAUGGAUUUGUUUAUGAGAAUCUCACAAUUGGAACUGUAACUUUGAAGCAAGGUGAAAUCAAGGAUGCUACUCCUUCAGAUUUUGUUCGCGCUACUGCAACGAUACCGAUACAAGCCUCACUCCCUUUCGGAUGGCUUAUUGUUGGCGUUGCACUUCUUGCUGUUUUCAGAGCGCUUCCAAAAUCAUAACCCUCAAAAGAGAUGGCAACUAGCACUCUCCAAGGGUGUUCACUUUGUUUGCAACUUGCUGUUGUUGUUUGUAACAGUUUACUUCACACCUUUUGCUCGUUGCUGCUGGCCUUGAAGCCCCUUUCUCUAUCUUUAUGCUUUAGUCUACUUCUUGCAGAGUAUAAACUUUGUAAGAAUAAUAAUGAGGCUUUGGCUUUGCUGGAAAUGCCGUUCCAAAAACCCAUUACUUUAUGAUGCCAACUAUUUUCUUUGCUGGCAUACUAAUUGUUACGACUAUUGUAUACCUUACAAUAGUGUAACUCUUCAAUUGUCAUUACUCAGGUGAUGGCACAACAAGUCCUAUUUUGAACAUGACUACCAGAUUGGUGGUUAUACUGAAAUGGGAAUCUGGAGUAAAAGACUGUGUUGUAUUACACAGUUACUUCACUUCAGACUAUUACCAGCUGUACUCAACUCAAUUGAGUACAGACACUGGUGUUGAACAUGUUACCUUCUUCAUCUACAAUAAAAUUGUUGAUGAGCCUGAAGAACAUGUCCAAAUUUUACAAUCGACGGUUCAUCCGGAGUUGUUAAUCCAGUAAUGGAACCAAUUUAUGAUGAACCGACGACGACUACUAGCGUGCCUUUGUAAGCACAAGCUGAUGAGUACGAACUUAUGUACUCAUUCGUUAGAAGAGACAGGUACGUUAAUAGUUAAUAGCGUACUUUUUCUUGCUUUCGUGGUAUUCUUGCUAGUUACACUAGCCAUCCUUACUGCGCUUCGAUUGUGUGCGUACUGCUGCAAUAUUGUUAACGUGAGUCUUGUAAAACCUCUUUUACGUUUACUCUCGUGUUAAAAAUCUGAAUUCUUCUAGAGUUCCUGAUUUCUGGUCUAAACGAACUAAAUAUUAUAUUAGUUUCUGUUUGGAACUUUAAUUUUAGCCAUGGCAGAUUCCAACGGUACUAUUACCGUUGAAGAGCUUAAAAAGCUCUUGAACAAUGGAACCUAGUAAUAGGUUUCCUAUUCCUUACAUGGAUUUGUCUCUACAAUUUGCCUAUGCCAACAGGAAUAGGUUUUUGUAUAUAAUUAAGUUAAUUUUCCUCUGGCUGUUAUGGCCAGUAACUUUAGCUUGUUUUGUGCUUGCUGCUGUUUACAGAAUAAAUUGGAUCACCGGUGGAAUUGCUAUCGCAAUGGCUUGUCUUGUAGGCUUGAUGUGGCUCAGCUACUUCAUUGCUUUUCAGACUGUUUGCGCGUACGCGUUCCAUGUGGUCAUUCAAUCCAGAAACUAACAUUUCUCAACGUGCCACUCCAUGGCACUAUUUUGACCAGACCGCUUCUAGAAAGUGAACUCGUAAUCGGAGCUGUGAUCCUUCGUGGACAUCUUCGUAUUGCUGGACACCAUCUAGGACGCUGUGACAUCAAGGACCUGCCUAAAGAAAUCACUGUUGCUACAUCACGAACGCUUCUUAUUACAAAUUGGGAGCUCGCAGCGUGUAGCAGGUGACUCAGGUUUUGCUGCAUACAGUCGCUACAGGAUUGGCAACUAUAAAUUAAACACAGACCAUUCCAGUAGCAGUGACAAUAUUGCUUUGCUUGUACAGUAAGUGACAACAGAUGUUUCAUCUCGUUGACUUUCAGGUUACUAUAGCAGAGAUAUUCUAAUUAUUAUGAGGACUUUUAAAGUUUCCAUUUGGAAUCUUGAUUACAUCAUAAACCUCAUAAUUAAAAAUUUAUCUAAGUCCUAACUGAGAAUAAAUAUUCUCAAUUAGAUGAAGAGCAACCAAUGGAGAUUGAUUAAACGAACAUGAAAAUUAUUCUUUCUUGGCACUGAUAACACUCGCUACUUGUGAGCUUUAUCACUACCAAGAGUGUGUUAGAGGUACAACAGUACUUUAAAAGAACCUUGCUCUUCUGGAACAUACGAGGGCAAUUCACCAUUUCAUCCUCUAGCUGAUAACAAAUUUGCACUGACUUGCUUUAGCACUCAAUUUGCUUUUGCUUGUCCUGACGGCGUAAAACACGUCUAUCAGUUACGUGCCAGAUCAGUUUCACCUAAACUGUUCAUCAGACAAGAGGAAGUUCAAGAACUUUACUCUCCAAUUUUUAUUGUUGCGGCAAUAGUGUUUAUAACACUUUGCUCACACUCAAAAGAAAGACAGAAUGAUUGAACUUUCAUUAAUUGACUUCUAUUUGUGCUUUUUAGCCUUUCUGCUAUUCCUUGUUUUAAUUAUGCUUAUUAUCUUUUGGUUUUCACUUGAACUGCAAGAUCAUAAUGAAACUUGUCACGCCUAAACGAACAUGAAAUUUCUUGUUUUCUUAGGAAUAUUACAACUGUAGCUGCAUUUCACCAAGAAUGUAGUUUACAGUCAUGUACUCAACAUCAACCAUAUGUAGUUGAUGACCCGUGUCCUAUUCACUUCUAUUCUAAAUGGUAUAUUAGAGUAGGAGCUAGAAAAUCAGCACCUUUAAUUGAAUUGUGCGUGGAUGAGGCUGGUUCUAAAUCACCCAUUCAGUACAUCGAUAUCGGUAAUUAUACAGUUUCCUGUUUACCUUUUACAAUUAAUUGCCAGGAACCUAAAUUGGGUAGUCUUGUAGUGCGUUGUUCGUUCUAUGAAGACUUUUAGAGUAUCAUGACGUUCGUGUUGUUUUAGAUUUCAUCUAAACGAACAAACUAAAAUGUCUGAUAAUGGACCCCAAAAUCAGCGAAAUGCACCCCGCAUUACGUUUGGUGGACCUCAGAUUCAACUGGCAGUAACCAGAAUGGAGAACGCAGUGGGCGCGAUCAAAACAACGUCGGCCCAAGGUUACGCAAAAUCAAGCCAGGCAGCAGUAGGGAACUUCCUGCUAGAAUGGCUGGCAAUGGCGGUGAUGCUGCUCUUGCUUUGCUGCUGCUUGACAGAUUGAACCAGCUUGAGAGCAAAAUGUCUGGUAAAGGCCAACAACAACAAGGCCAAACUGUCACUAAGAAUUGCUGCUGAGGCUUCUAAGAAGCCUCGGCAAAACGUACUGCCACUAAAGCAUACAAUGUAACACAAGCUUUCGGCAGACGUGGUCCAGAACAAACCCAAGGAAAUUUUGGGGACCAGGAACUAAUCAGACAAGGAACUGAUUACAAACAUUGGCCGCAAAUUGCACAAUUUGCCCCAGCGCUUCAGCGUUUUCGGAAUGUCGCGCAUUGGCAUGGAAGUCACACCUCGGGAACGUGGUUGACCUACACAGGUGCCAUCAAAUUGGAUGACAAAGAUCCAAAUUCAAAGAUCAAGUCAUUUGCUGAAUAAGCAUAUUGACGCAUACAAAACAUUCCCACCAACAGAGCCUAAAAAGGACAAAAAGAAGAAGGCUGAUGAAACUCAAGCCUCGCAGAGACAGAAGAAACAGCAAACUGUGACUCUUUUCCUGCUGCAGAUUUGGAUGAUUUUCCAAACAAUUGCAACAAUCCAUGAGCAGUGCUGACUCAACUCAGGCCUAAACUCAUGCAGACCAUCAAGGCAGAUGGGCUAUAUAAACGUUUCGCUUUUCCGUUUACGAUAUAGUCUACUCUUGUGCAGAAUGAAUUCUCGUAACUACAUAGCACAAGUAGAUGUAGUUAACUUUAAUCUCACAUAGCAAUCUUUAAUCAGUGUGUAACAUUAGGGAGGACUUGAAAGAGCCACCACAUUUCACCGAGGCCACGCGGAGUACGAUCGAGUGUACAGUGAACAAUGCUAGGGAGAGCUGCCUAUAUGGAAGAGCCCUAAUGUGUAAAAUUAAUUUUAGUAGUGCUAUCCCCAUGUGAUUUUAAUAGCUUCUUAGGAGAAUGACAAAAAUCCCCUACCCCCACCAUCUCAUCCAUCAUAUUAUCCAUCAUCAUCCCUCCAUCCACCUCCUCACCUACACCAUCCCCAAAUAGCUUCUUAGGAGAAUGACAAAAUCUCCCCACCCACCCCCCAACCAUCUUCCCAUCAUCAUAUCUUCAUAUUAUCCCCACCUAUCCACCUCCAACACCAUACUAUCUUCCUAAAU
>cluster_3 reads=1 total_reads=41
ACACCUAUACCUUCCCAGGUAACAAACCAACCAACUUUCGAUCUCUUGUAGAUCUGUUCUCUAAACGAACUUUAAAAUCUGUGUGGCUGUCACUCGGCUGCAUGCUUAGUGCACUCACGCAGUAUAAUUAAUAACUAAUUACUGUCGUUGACAGGACACGAGUAACUCGUCUAUUUUGCAGGCUGCUUACGGUUCGUCCGUGUUGCAGCCGAUCAUCAGCACAUCUAGGUUUGUCCGGGUGUGACCGAAAGGUAAGAUGGAGAGCCUUGUCCCUGGUUUCAACGAGAAAACACACGUCCAACUCAGUUUGCCUGUUUUACAGGUUCGCGACGUGCUCGUACGUGGCUUUGGAGACUCCGUGGAGGAGGUCUUAUCAGAGGCACGUCAACAUCUUAAAGAUGGCACUUGUGGCUUAGUAGAAGUUGAAAAAGGCGUUUUGCCUCAACUUGAACAGCCCUAUGUGUUCAUCAAACGUUCGGAUGCUCGAACUGCACCUCAUGGUCAUGUUAUGGUUGAGCUGGUAGCAGAACUCGAAGGCAUUCAGUACGGUCGUAGUGGUGAGACACUUGGUGUCCUUGUCCCUCAUGUGGGCGAAAUACCAGUGGCUUACCGCAAGGUUCUUCUCGUAAGAACGGUAAUAAAGGAGCUGGUGGCCAUAGUUACGGCGCCGAUCUAAAGUCAUUUGACUUAGGCGACGAGCUUGGCACUGAUCCUUAUGAAGAUUUUCAAGAAACUGGAACACUAAACAUAGCAGUGGUGUUACCCGUGAACUCAUGCGUGAGCUUAACGGAGGGCAUACACUCGCUAUGUCGAUAACAACUUGUGGCCCUGAUGGCUACCCUCUUGAGUGCAUUAAAGACCUUCUAGCACGUGCUGGUAAAGCUCAUGCACUUUGUCCGAACAACUGGACUUUAUUGACACUAAGAGGGUGUAUACUGCUGCCGUGAACAUGAGCAUGAAAUUGCUUGGUACACGGAACGUUCUGAAAAGAGCUAUGAAUUGCAGACACCUUUUGAAAUUAAAUUGGCAAAGAAAUUUGACACCUUCAAUGGGGAAUGUCCAAAUUUGUAUUUCCCUUAAAUUCCAUAAUUCAAGACUAUUCAACCAAGGGUUGAAAAGAAAAGCUUGAUGGCUUUAUGGGUAGAAUUCGAUCUGUCUAUCCAGUUGCGUCACCAAAUGAAUGCAACCAAAUGUGCCUUUCAACUCAUGAAGUGUGAUCAUUGUGGUGAAACUUCAUGGCAGACGGGCGAUUUUGUUAAAGCCACUUGCGAAUUUUGUGGCACUGAGAAUUUGACUAAAGAAGGUGCCACUACUUGUGGUUACUUACCCCAAAAUGCUGUUGUUAAAAUUUAUUGUCCAGCAUGUCACAAUUCAGAAGUAGGACCUGAGCAUAGUCUUGCCGAAUACCAUAAUGAAUCUGGCUUGAAAACCAUUCUUCGUAAGGGUGGUCGCACUAUUGCCUUGAGGCUGUGUGUCUCUUAUGUUGGUUGCCAUAACAAGUGUGCCUAUUGGGUUCCACGUGCUAGCGCUAACAUAGGUUGUAACCAUACAGGUGUUGUUGGAGAAGGUUCCGAAGGUCUUAAUGACAACCUUCUUGAAAUACUCCAAAAAGAGAAAGUCAACAUCAAUAUUGUUGGUGACUUUAAACUUAAUGAAGAGAUCGCCAUUAUUUUGGCAUCUUCUCUGCUUCCACAAGUGCUUUGUGGAAACUGUGAAAGGUUUGGAUUAUAAAGCAUUCAAACAAAUUGUUGAAUCCUGUGGUAAUUUUAAAGUUACAAAAGGAAAAGCUAAAAAAGGUGCCUGGAAUAUUGGUGAACAGAAAUCAAUACUGAGUCCUCUUUAUGCAUUUGCAUCAGAGGCUGCUCGUGUUGUACGAUCAAUUUUCUCCCGCACUCUUGAAACUGCUCAAAAUUCUGUGCGUGUUUUACAGAAGGCCGCUAUAACAAUACUAGAUGGAAUUUCACAGUAUUACUGAGACUCAUUGAUGCUAUGAUGUUCACAUCUUGAUUUGGCUACUAACAAUCUAGUUGUAAUGGCCUACAUUACAGGUGGUGUUGUUCAGUUGACUCGCAGUGGCUAACUAACAUCUUUGGCACUGUUUAUGAAAACUUCAAACCCGUCCUUGAUUGGCUUGAAGAGAAGUUUAAGGAAGGUGUAGAGUUUUAGAGACGGUUGGGAAAUUGUUAAAUUUAUCUCAACCUGUGCUUGUGAAAUUGUCGGUGGACAAAUUGUCACCUGUGCAAAGGAAAUUAAGGAGAGUGUUCAGACAUUCUUUAAGCUUGUAAAUAAAUUUUUGGCUUUGUGUGCUGACUCUAUCAUUAUUGGUGGAGCUAAACUUAAAGCCUUGAAUUUAGGUGAAACAUUUGUCACGCACUCAAAGGGAUUGUACAGAAAGUGUGUUAAAUCCAGAGAAGAAACUGGCCUACUCAUGCCUCUAAAAGCCCCAAAAGAAAUUAUCUUUUAAGAGGGAGAAACACUUCCCACAGAAGUGUUAACAGAGGAAGUUGUCUUGAAAACUGGUGAUUUACAACCAUUAGAACAACCUACUAGUGAAGCUGUUGAAGCUCCAUUGGUUGGUACACCAGUUUGUAUUAACGGGCUUAUGUUGCUCGAAAUCAAAGACACAGAAAAGUACUGUGCCCUUGCACCUAAUAUGAUGGUAACAAACAAUACCUUCCAUCAAAGGCGGUGCACCAACAAAGGUUACUUUGGUGAUGACACUGUGAUAGAAGUGCAAGGUUACAAGAGUGUGAAUAUCACUUUUGAACUUGAUGAAAGGAUUGAUAAAGUACUUAAUGAGAAGUGCUCUGCCUAUACAGUUGAACUCGGUACAGAAGUAAAUGAGUUUGCCUGUGUUGUGGCAGAUGCUGUCAUAAAAACUUUGCAACCAGUAUCUGAAUUACUUACACCUGGGCAUUGAUUUAGAUGAGUGGAGUAUGGCUACAUACUACUUAUUUGAUGAGUCUGGUGAGUUUAAAUUGGCUCACAUAUGUAUUGUUUUUCUACCCUCCAGAUGAGGAUGAAGAAGAAGGUGAUUGUGAAGAAGAAGAGUUUGAGCCAUCAUUCAAUAUGAGUAUGGUACUGAAGAUGAUUACCAAGGUAAACCUUUGGAAUUUGGUUCCAUCUGCUGCUUUCAACCUGAAGAAGAGCAAGAAGAAGAUUGGUUAGAUGAUGAUAGUCAACAAACUGUUGGUCAACAAGACGGCAGUGAGGACAAUCAGACAACUACUAUUCAAACAAUUGUUGAGGUUCAACCUCAAUUAGAGAUGGAACUUACACCAGUUGUUCAGACUAUUGAAGUGAAUAGUUUUAGUGGUUAUUUUAAAACUCUGACAAUGUAUACAUUAAAAUGCAGACAUUGUGGAAGAAGCUAAAAAGGUAAAACCAACAGUGGUUGUUAAUGCAGCCAAUGUUUACCUUAACAUGGAGGUGUUGCAGGAGCCUUAAAUAAGGCUACUAACAAUGCCAUGCAAGUUGAAUCUGAUGAUUACAUACUACUAAUGGACCACUUAAAGUGGUGGUAGUUGUGUUUUAAGCGGACACAAUCUUGCUAAACACUGUCUUCAUGUUGUCGGCCCAAAUGUUAACAAAGGUGAAGACAUUCAACUUCUUAAGAGUGCUUAUGAAAAUUUUAAUCAGCUACGAAUUCUACUUGCACCAUUAUUAUCAGCUGGUAUUUUGGUGCUGACCCUAUACAUUCUUUAAGAGUUUGUGUAGAUACUGUUCGCACAAAUGUCUACUUAGCUGUCUUUGAUAAAAAUCUAUGACAAACUUGUUUCAAGCUUUUUGGAAAUGAAGAGUGAAAAGCAAGUUGAACAAAAGAUCGCUGAGAUUCCUAAAGAGGAAGUUAAGCCAUUUAUAACUGAAAGUAAACCUUCAGUUGAACAGAGAAACAAGAUGAUAAGAAAAUCAAAGCUUGUGUUGAAGAAGUUACAACAACUCUGGAAGAAACUAAGUUCCACACAAAACUUGUUACUUUUAUUGACAUUAAUGGCAAUUUCAUCCAGAUUUUGCCACUUUGUUAGUGACAUUGACAUCACUUCUUAAAGAAAGAUGCUCCAUAUAUGUGGGUGAUGUUGUUCAAGAGGGUGUUUUAACUGCUGUGGUUAUACCUACUAAAAGGCUGGUGGCACUACUGAAAUGCUAGCGAAAGCUUUGAGAAAAGUGCCAACAGACAAUUAUAUAACCACCUACCCGGGUCAGGGUUUAAAUGGUUACACUGUAGAGGAGGCAAAGACAGUGCUUAAAAGUGUAAAAGUGCCUUUUACAUUUACCAUCUAUUAUCUCUAAUGAGAAGCAAGAAAUUCUUGGAACUGUUUCUUGGAAUUUGCGAGAAAUGCUUGCACAUGCAGAAGAAACACGCAAAUUAAUGCCUGUCUGUGUGGAAACUAAAGCCAUAGUUUCAACUAUACAGCGUAAAUAUAAGGGUAUUAAAAUACAAGAGGUGUGGUUGAUUAUGGUGCUAGAUUUUACUUUACACCAGUAAAACAACUGUAGCGUCUAUCAACACACUUAACGAUCUAAAUGAAACUCUUGUUACAAUGCCACUUGGCUAUGUAACACAUGGCUUAAAUUUGGAAGAAGCUGCUCGGUAUAUGAGAUCUCUCAAGUGCCAGCUACAGUUUUUGUUUUUCCUGAUGCUGUUACAGCGUAUAAUGGUUAUCUCACUUCUUCUAAAACACCUGAAGAACAUUUUAUUGAAACCAUCUCACUUGCUGGUUCCUAUAAAGAUUGGUCCUAUUCUGGACAAUCUACACAACUAGGUAUAGAAUUUCUUAAGAGAGGUGAUAAAAGUGUAUAUUACACUAGUAAUCCUACCACACUUCCUAGAUGGUGAAGUUAUCACCUUUGACAAUUUAAGACACUUCUUUGAGAGAAGUGAGGACUAUUAAGGUGUUUACAACAGUAGACAACAUUAACCCACACGCAAGUUGUGGACAUGUCAAUGACAUAUGGACAACAGUUUGGUCCAACUUAUUUGGAUGGAGCUGAUGUUACUAAAGUAAAACCUCAUAAUAUGAAGGUAAAACAUUUUAUGUUUUACCUAAUGAUGACACUCUACGUGUUGAGGCUUUGAGUACUACCACACUGAUCCUAGUUUUCUGGGUAGGUACAUGUCAGCAUUAAAUACACUAAAAAGUGGAAAUACCCACAAGUUAAUGGUUUAACUUAUUAAAUGGGCAGAUAACAACUGUUAUCUUGCCACUGCAUUGUUAACACUCCAACAAAUAGAGUUGAAGUUUAAUCCACCUGCUUACAAGAUGCUUAUUACAGAGCAAGGGCUGGUGAAGCUGCUAACUUUGUGCUACAUAUUUAGCCUACUGUAAUAAGACAGUAGGUGAGUUAGGUGAUGUUAGAGAAACAAUGAGUUACUUGUUUCAACAUGCCAAUUUAGAUUCUUGCAAAAGAGUCUGAACGUGGUGUAAAACUUGUGGACAACAGCAGACAACCCUUGGGUGUAGAAGCUGUUAUGUACAUGGGCACACUUUCUUAUGAACAAUUAAGAAAGGUGUUCAGAUACCUUGUACGUGUGGUAAACAAGCUACAAAAUAUCAGUACAACAGGUCACCUUUUGUUAUGAUGUCAGCACCACCUGCUCAGUAUGAACUUAAGCAUGGUACAUUUAUUGUAUAGUGAGUACACUGGUAAUUACCAGUGUGGUCACUAUAAACAUUAUUCUAAAGAAACUUUGUAUUGCAUAGACGGUGCUCUACUUACAAAGUCCUCAGAAUACAAAGGUCCUAUUACGGAUGUUUUACAAAGAAAACAGUUACACAACAACUAAAACCAGUUACUUAUAAAUUGGAUGGUGUUGUUUGUACAGAAAUUGACCCUAAGUUGGACAAUUAUUAUAAGAAAGACAAUUUUUUAUUCCUCAGAGCAACCAAUUGAUCUUGUACCAAACCAACCAUAUCCAAACGCAAGCUUCGAUAAUUUUAAGUUUGUAUGUGAUAAUAUCAAAUUUGCUGAUGAUUUAAACCAGUUAACUGGUUAUAAGAAACCUGCUCAAGAGAGCUUAAAGUACAUUUUCCUGACUUAAUGGUGAUGUGGUGGCUAUUGAUUAUAAACACUACACACCUCUUUUAGAAAGGAGCUAAAUUGUUACAUAAACCUAUUGUUUGGCAUGUUAACAAUGCAACUAAUAAAGCCACGUAAACCAAAUACCUGGUGUAUACGUUGUCUUGGAGCACAAAACCAGUUGAAACAUCAAAUUCGUUUGAUGUACUGAAGUAGAGGACGCGCAGGGAAUGGAUAAUCUUGCCUGCGAAGAUCUAAAACCAGUCUCUGAAGAAGUAGUGGAAAUCCUACCAUACAGAAAGACGUCUUGAGUGUAAUGUGAAAACUACCGAAGUUGUAGGAGACAUUAUACUUAAACCAGCAAAUAAUAGUUUAAAAAUUUCAGAAGAGGUUGGCCACACAGAUUUAAUGGCUGCUUAUGUAGACAAUUCUAGUCUUACUAUUAGAAACCUAAUGAAUUAUCUAGAGUAUUAGGUUUGAAAACCUUCUACUCUGGUUUAGCUAAUAGUGUCCCUUGGGAUACUAUAGCUAAUUAUGCUAAGCCUUCUAACAAGUUGUUAGUACAACUAAUAUAUACAGGUGUUUAAACCGUGUUUGUACUAAUUAUAUGCCUUAUUUCUUACUUUAUUGCUACAUUGCGACUUUACUAGAAGUACAAAUUCUAGAAUUAAGCAUCUAUGCCGACUAUAGCAAAGAAUUUUAAGAGUGUCGGUAAAUUUUGUCAGAGGCUCAUUAUUAUUUGAAGUCACCUAAUUUUCUAAACUGAUAAAUAUUAUAAUUUGGUUUUACUAUAGUUUGCCUAGGUCUUAAUCUACUCAACCGCUGCUCGGUGUUUUAAUGUCUAAUUUAGGCAUGCCUUACUGUACUGGUUACAGAGAAGGCUAUUUGAACUUUAAUGUCACUAUUGCAACCUACUGUACUGGUUCUAUACCUUGUAGUGUUUGUCUUAGUGGUUUAGAUUCUUAGACACCUAUCCUUCUUUAGAAACUAUACAAAUUACCAUUCAUCUUUAAUGGGAUUUAACUGCUUUGGCUUAGUUGCAGAGUGGUUUUGGCAUAUAUUUCACUAGGUCUUAUGUACUUGGAUUGGCUGCAAUCAUGCAAUUGUUUUCAGCAUUUUGCAGUACAUUUUAUUAGUAAUUUGGCUUAUGUGGUUAAUAAUUAAUCUUGUACAAAUGGCCCCGAUUCAGCUAUGGUUAGAAUGUACAUCUUUGCCAUUUUAUUAUGUAUGGAAAAGUUAUGUGCAGUGUAGACGGUUGUAAUCAUCAACUUGUAUGAUGUGUUACAAACGUAAUAGAGCAACAAGAGUCGAUGUACAACUAUUGUUAAUGGUGUUGAAGGUCCUUUAUGUCUAUGCUAAUGGAGGUAAAGGCUUGCAAACUACACAAUUGGAAUUGUGUUAAUUGUGAUACAUUCUGUUGGUAGCUUUAUUGUGAUGAAGUUGCGAGAGACUUGUCACCAGUUUAAAAGACCAAUAUCCUGACCAUUCUACUAUGUACAGGAAGAAUGUUCCAUCCAUUUCUUUAUAACUGGUCAAAGACAUGAGAAUCCAUUUUGUACUAGACAACCUGAGAGCUAUACUAAAGGUUCAUUGCCUAUUAAUGUUAUAGUUUUGUGGUAAUCAAUGUGAAGAAUCAUCUGCAAAUCAGCGUCUGUUUACUACAGUCGCUUAUUGUCAACCUUUUGAUCAGGCAUUAGUGUCUGAUGUUGGUGAUAGUGCGGAGUUGCAGUUAAAAUGUUUGAUGCUUACGUUAAACGUUCAUCAACUUUAACGUACCAAUGGAAAACUCAAACACUAGUGCAUGCAGAAGCUGAACUUGCAAAGAAUGUGUCCUUAGACAAUGCUUAUCUCUUAUCAGCAGCCGGCAAGGUUUGUUGAUUCAGAUGUAGAAACUAAAGAUGUUGUUGAAUGUCUAAAUUGUCAUCAAUCUGCAGAAGUUACUGGCGAUGUUGUAAUACUAUAUGCACCUAUAACAAGUUGAAACAUGACACCCGUGACCUUGUGCUGUAUUGACUGUAGGCGGCAUAUUAAUGCGCAGGUAGCAAAAGUCACAUUGCUUGAUAGGAACGUUAAAGAUUUCAUGUCAUUGUCUGAACACUACGAAACAAAUACGUAGUGCUGCAAAAGAAUAACUACCUUAAGUUGACAUGUGCAACUAGACAAGUUGUAAUGUUGUAACAACAAAGAUAGCACUUAGGUGGUAAAAUUGUUAAUAAUUGUUGAAGCAGUUAAUUAAAGUUACACUUGUGUUCCUUUUGUUGCUGCUAUUUCUAUUUAUAACACCUGUUCAUGUCAUGUCUAAACAUACUGAUCAAGUGAAUCAUAGGAUACAAGGCUAUUGAUGGUGGUGUCUCGUGACAUAGCAUACAGAUACUUGUUUGCUAACAAACAUGCUGAUUUGACACAUGGUUUAGCCAGCGUGGUGGUAGUUAUACUAAUGACAAAGCUUGCCCAUUGAUUGCUGCAGUAUAACAAGAGAUGGUUGUCGUGCCUGGUUUGCCUGGCACGAUAUUACGCACAACUAAUGGUGACUUUGCAUUCUUACCUAGAGUUGUGCAGUUGGUACAUCUGUUACACACCAUCAAACUUAGAGUACUGACUUGCAAUCAGCUUGUGUUUGGCUGCUGAAUGUACAAUUUUAAAGAUGCUUCUGGUAAGCCAGUACCAUUGUUAUGAUACCAAUGUACUAGAAGGUUUGUUGCUUAUGAAAGUUUACGCCUGACGUUAUGUGCUCUGGAUGGCUUAUUAUUCAAUUCCAACCCUACCUUGAGGUUCUGUUAGAGUGGUAACUGUUGAGUAUAGGCACGGCACUUGUGAAAGAUCAGAAGCUGGUGUUUGUGUAUCUACUAGUGGUAGAUGGGUACUUAACAAUGAUAUUCAGAUUCAGGAGUUUCUGUGGUGUAGAUGCUGUAAAUUUACUUACUAAUAUGUUACACCACUAUCAACCUAUUGGUGCUUUGGACAUAUCAGCAUCUAUAGUAGCUGGUGGUAUUGUAGCUAUCAGUAACAUGCCUUGCCUAUUUUAUGAGGUUUGAAGAGCUUUGGUGAAUACAGUCAUGUAGUUGCCUUUAAUACUUUUCCUUAUGUCAUCUUGUACUUGUUUAACACCAGUUUACUCAUCUUACCUGGUGUUUAUCUGUUAUUUACUUGUACUUGACAUUUUAUCUUACUAAUGAUGUUUUUUAGCACAUUCAGUGGAUGGUUAUGUUCACACUUAGUACCUCUGGAUAACAAUUGCUUAUAUCAUUUGUAUUUCACAAAGCAUUUCUAUUGGUUUUAGUAAUUACCUAAAGAGACGUGUAGUUUUAAUGGUGUCCUUUAGUACUUUGAAGAAGCUGCGCUGUGCACCUUUUGUUAAAUAAAGAAAUGUAUCUAAAGUUGCGUAGUGAUGUGCUAUUACCUCUACGCAAUAUAAUAGUACUUAGCUUUUAUAAUAAGUACAAGUAUUUUAGUGGAGCAAUGGAUACAAUAGCUACAGAGAAGCUGCUUGUUGUCAUCUCGCAAGCUUCAAUGACUUCAGUAUCAGGUUCUGAUGUUUUUACCACCACAAACCUCAUCACCUCAGCUGUUUGCAGAGUGGUUUAGAAAAUGGCAUUCCCAUUGGUAAAGUUGAGGGUUGUAUGGUACAAGUAACUUGUGGUACAACUCACUUAACGGUUUGGCUUGAUGACGUAGUUUACUGUCCAAGACAUGUGAUCUGCACCUUUGAAGACAUGCUUAACCCUAAUAUGAAGAUUUACUCAUUCGUAAGUCUAAUCAUUUCUUGGUACAGGCUGGUAAUGUUCACUCAGGGUUAUUGGACAUUUAUGCAAAAUUGUGUAUUAAGCUUAAGGUUGAUACAGCCAAUCCUAAGACCUAGUAUAAGUUUGUUCGCAUUCAACCAGGACAGACUUUUCAGUGUUAGCUUGUACAAUGGUCACCAUCUGGUGUUUACCAAUGUGCUAGAGGCCAAUAUGGGUUCAUUCUUAAUGGUAUGUGUAGUGUUGGUUUAACAGAUUAUGACUGUGUUUUUGUUAUGACCAUAUGGAAUUACCAACUGGAGUUCAUGCUGGCACAGACUUAGAAGGUAACUUUAUGGACCUUUUGUUGACAGGCAAACAGCACAAGCAGCUGUACGGACACAACUAUUACAGUUAAUGUUUUAGCUUGUUGUACGCUGCUGUUAUAAAUGGAGACAGGUGGUUCAAUCGAUUUACCACAACUUUAAUGACUUUAACCUUGUGGCUAUGAAGUACAAUUAUGAACCUCAAACAAGACCAUGUUGACAACUAGGACCCUCUGCUCAAACUGGAAUUGCCGUUUUAGAUAUGUGUGCUUCAUUAAAGAAUUACUGCAAAAUGGUAUGAAUGGACGUACCAUUGGUAGUGCUUUAUUAGAAGAUGAAUUUACACCUUUGAUGUUGUUAGACAAUGCUAGGUGUUACUUCAAGUGCAGUGAAAAGAACAAUAAGGGUCACCACUGGUUGUUACUCACAAUUUUGACUUCACUUUAGUUUAGUCCAGAGUACUCAAUGGUUUGUUCUUUUGUAUGAAAAUGCCUUUUUACCUUUGCUAUGGGUAUUAUUGCUAUGUCUGCUUUGCAAUGAUGUUUGUCAAACAUAAGCAUGCAUUUGUUUGUUUUGUUACCUUUUUGCCACUGUAGCUUAUUUAAUAUGGUCUAUAUGCCGCUAGUUGGGUGAUGCGUAUUAUGACAUGGUUGGAUAUGGUUGAUACUAGUUUGUCUGGUUUAAGCUAAAAGACUGUGUUAUGUAUGCAUCAGCUGUAGUGUUACUAAUCCUUAUGACAGCAAGAACUGUGUAUGAUGAUGGUGCUAGAGAGUGUGGACUUAUGAAUGUCUUGACACUCGUUAUAAGUUUAUUAUGGUAAUGCUCUAGAUAAGCCAUUUCCAUGUGGGCUCUUAUAAUCUGUUACUUUAUACUCAGGUGUAGUUACAACUGUCAUGUUUUGGCCAGAGGUAUUGUUUAUGUGUGUUGAGUAUUGCCUAUUUUCAUAACUGGUAAUACCUUCAGUGUAUAAUGCUAGUUUAUUGUUUUUAGGCUAUUUGUACUUGUUACUUUGGCCUUUUGUUUACUCAACCGCUAUUAGAUUGACUUGGUGUUUAUGAUUACUUAGUUUUACACAGGAGUUUAGAUAUAUGAAUCACAGGACUCCCACCCAAGAAUAAGAUGCCUCAAACUCAACAUUAAAUUGUUGGGUGUUGGUGGCAAACCUUGUAUCAAAGUAGCCACUGUACAGUCUAAAUGUCAGAUGUAAAGUGCACAUCAGUAGUCUCUCAGUUUGCAACACUCAGAGAGAAUCAUAUCUAAAUUGUGCUCAAUGUGUCCAGUUACAUGACAUUCUUAGCUAAAGAUACUAAAGCCUUUGAAAAUGGUUUCAUUUGUUUGUUUCCAUCAGGUGCUGUAGACAUAAACAAGCUGUGAAGAAUGCUGGACAACAGGGCACCACAAGCUAUAGCCUCAGAGUUAGUUCUAUCAAUGCAGCUUUGCUUGCUCAGAAGCUUAUGAGCAGGCUGUUCUAAUGGUGAUUCUGAAGUUGUCAAAAAGUUGAAGAAGUCUUUGAAUGUGGCUAAAUCUGAAUUUGACCGUGAUGCAGCCAUGCAACGUAAGUUGGAAAAGAUGGCUGAUCAAGCUAUGACCCAAAUGUAUAAACAGGCUAGAUCUGAGGACAAGAGGGCAAAAGUUACUAGUGCUAUGCAGACAAUGCUUUUAUGUAGAAAGUUGGAUAAUGAUGCACUCAACAACAUUAUCAAUGCAAGAGAUGGUUGUGUUCCCUUGAACAUAUCUCAACAGCAGCCAAACUAAUGGUUGUCAUACCAGACUAUAACACAUAAAAUACGUGUGAUGGUACAACUUACUUAUGCAUCAGCAUUGUGGGAAAUCCAACAGGUUGUAGAUGCAGAUAGUAAAAUUGUUCAACUUAGUGAAAUUAGUAUGGACAAUUACCUAAUUUAGCAUGGCCUCUUAUUGACAGCUCAAGGGCCAAUUCUGCUGUCAAAUUACAGAAUAAUGAGCUUAGUCCUGUUGCACUACGACAGAUGUCUUGUGCUGCCGGUACUACACAAACUGCUUGCACUGAUGACAAUGCGUUAGCUUACUACAACACAACAAAGGGAGGUAGGUUUGUACUUGCACUGUUAUCCGAUUUACAGGAUUUGAAAUGGGCUAGAUUCCCUAAGAGUGAUGGAACUGGUACUAUCUAUACAGAACUGGACCACCUUGUAGGUUUGUUACAGACACCCAAAGGUCCUAAAGUGAAGUAUUUAUACUUUAUUAAAGGAUUAAACAACCUAAAUGAGUAUGGUACUUGGUAGUUUAGCUGCCACAGUACGUUACAAGCUGGUAAUGCAACAGAAGUGCCUGCCAAUUCAACUGUAUUAUCUGUGCUUUGCUGUAGAUGCUGCUAAAGCUUACAAAGAUUAUCUAGCUAGUGGGGACAACCAAUCACUAAUUGUGUUAAGAUGUUGUGUACACACUGGUACUGGUCAGGCAAUAACAGUUACACCGGAAGCCAAUAUGGAUCAAGAAUCCUUUGGUGGUGCAUCGUGUUGUCUGUACUGCCGUUGCCACAUAGAUCAUCCAAAUCCUAAAGGAUUUGUGACUUAAAAGGUAAGUAUGUACAAUACCUACAUUUGUGCUAAUGACCCUGUGGGUUUACACUAAAACACAGUCUGUACCGUCUUCGGUAUGUGGAAAGGUUAUGGCUGUAGUUGUGAUCAACUCCGCGAACCCAUGCUUCAGUCAGCUGAUGCACAAUCGUUUAAACGGGUUUGCGGUGUAAGUGCAGCCCGUCACACCGUGCGGCACAGGCACUAGUACUGAUGUCGUAUACAGGGCUUUGACACACAAUGAAAAGUAGCUGGUUUUGCUAAAUUCCUAAAACUAAUUGUUGUCGCUUCCAAGAAAGGACGAAGAUGACAAUUUAAUUGAUUAUUUGUAGUUAGAGACACACUCUCAAACCAACAUGAAGAAACAAUUUAUAAUUUACUUAAGGAUUGUCCAGCUGUUGCUAAACAUGACUUCUUAAGUUAGAAUAGACGGUGACAUGGUACCACAUAUAUCACGUCAACGUACUAAAUACAUGGCAGACCUCGUCUAUGCUCAGGCAUUUGAUGAAGGUAAUUGUGACACAUUAAAGGAAUACUUGUCACAUACAAUUGUUGUGAUGAUGAUUAUUCAAUAAAAGGACUGGUAUGAUUUUGUAGAAAACCGAUAUAUUACGCGUAUACGCCAACUUAGGUGAACGUGUACGCCAAGCUUUGUUAAAAACAGUACAAUUGUGAUGCCGCGAAAUGCUGGUAUUGUUGGUGUACUGACAUUAGAUAAUCAAGAUCAAUGGUAACUGGUAUGAUUUCGGUGAUUUCAUACAAACCACGCCAGGUAGUGGAGUUCCUGUUGUAGAUUUUAUUAUUCAUUGUUAAUGCCUAUAUUAACCUUGACCAGGGCUUUAACUGCAGAGUCAUGUUGACACUGACUUAACAAGCCUUACUAGUGGGAUUUGUUAAAAUAUGACACGGAAGAGAGGUUAAAACUUUGACCGUUAUUUUAAAUAUUGGGAUCAGACAUACCCAAUUUGUUAACUGUUUGGAUGACAGAUGCAUCUGCAUUGUGCAAUUUAUGUUUAUUCCAGUGUUCCCACCUACAAGUUUGGACCACUAGUGAGAAAAAUAUUUGUUGAUGGUGUUCCAUUUGUAGUUUCACUGAUACCAUCAGAGCUAGGUGUUGUACAUAAUCAGGAUGUAAACCUAUAGCUCUAGACUUAGUUUAGGAAUUUUGUGUAUGCUGCUGACCUGCUAUGACGUGCUUCUGGUAAUCAUUACUAGAUAAACGCACUACGUGCUUUCAGUGCUGCACUUACUACAAUGUUGCUUUCAAACUGUAACGAAUUCCACUUACUGUUGUGUCGUUAAAAAUUAAAACUUUGCUCAGGAGUAAUGCUAUCAGCGAUAUGACUAUGUUAAUCUACCACAAUGGAUAUCAGACAACUACAUGAGGAAGUUGUUGAUAAGUACUUCGAUUGUCGAGGUGCGAUAAUGCUCCGUUCAACACCUAGACAAUCUGCUUUCAUCUAUAAAUGGUAAGGCUAGACUUUAUAAGAUCAAUGAGUUAUGAGGAUCAAGAUGUCUCGCAUACAAACGUAAUGCAUCCCUACAAUCAACUAAAUUUAAGUACGCCAUUAGAAGAUGAACUGACCGAACGGUGUCUCCUAUUGUAUGACAAUACAUUUCAAAAAAAUUGAAAUUAUAGCCAUGAGCAUACGAAAUCAAGCCAGGCCAAAGAACUAUGAAGCCAUAGGGAGGGCAUAAACGUUCGCUUUCCUUACUAUAGUGCUACUUGUGCAGAAUGGGCAUAAACGUUCCCGUAGGUACUCUCAGAUAUCGUAACAAGCAGAUGUAGUUAACUUUAAUCCAUAGCAAUCUUUAAUCAGUGUGUAACAUUAGGAGGACUUGAAAGAGCCACCACAUUUCUCGAGGCCACCGGAGUACGAUGAGUGUACAGUGAACAAUGCUAGGAGAGCUGCCUAUAUGGAAGAGCCCUAAUGUGUAAAAUUAAUUUAGUAGUGCUAUCCCAUGUGAUUUAAUAGCUUUUAGGAGAAUGACAAAAUACCCCCAUACUCCCCAUAAUUCAUCCACAUCUCACACCCCAAAACUACCAUCCCCAAAC
>cluster_4 reads=1 total_reads=212893
ACUUUGUUCUUGCUCGCAAACAUACAACGUGUUGUAGCUUGUCACACCGUUCUAUAGAUUAGCUAAUGAGUGUGCUCAAGUAUUGAGUGAAAUGGUCAUGUGUGGCGGUUCUCACUAUGUUAAACCAGGUGGAACCUCAUCAGGAGAUGCAACUGCUUAUUGCUAAUAGUGUUUUUAACAUUUGUCAAGCUGUCACGGCCAAUGUUAAUGCACUUUUAUCUACUGAUGGUAACAAAAUUGCCGAUAAGUAUGUCCGCAAUUUACAACACAGACUUUAUGAGUGUCUCUAUAGAAAUAGAGAUGUAGCACAGACUUUGUGAAUGAGUUUUACGCAUAUUUGCGUAAACAUUUCUCAAUGAUGAUACUCUUGACGAUGCUGUUGUGUGUUUCAAUAGCACUUAUGCAUCAAGGUCUAGUGGCUAGCAUAAAGAACUUUAAGUCAGUUCUUUAUUAUCAAAACAAUGUUUUUAUGUCUGAAGCAAAAUGUUGGACUGGACUGACCUUACUAAAGGACCUCAUGAAUUUUGCUCAACAACAAAUGCUAGUUAAACAGGGUGAUGAUUAUGUGUACCUUCCUUACCCAGAUCCAUCAAGAAUCCUAGGGGCCGGCUGUUUUGUAGAUGAUAUCGUAAAACAGAUGGUACACUAUGAUUGAACGGUUCGUGUCUUUAGCUAGAUGCUUACCCACUUACUAAACAUCCUAAUCAGGAGUAUGCUGAUGUCUUCAUUUGUACUUACAAUACAUAAGAAAGCUACAUGAUGAGGUUCAACAGGACACAUGUUAGACAUGUAUAUUUUGUUAUGCUUACUAAUGAUAACACUUCAAGGUAUUGGGAACCUGAGUUUAUGAGGCUAUGUACAUACACACCGCAUACAGUCUUACAGGCUGUUGGGGCUUGUGUUCUUUUGCAAUUCACAGACUCAUUAAGAUGUGGUGCUUGCAUUUACGUAGACCAUUCUUAUGUUGUAAAUGCUGUUACGACCAUGUCAUAUCAUUCAUUCAUAAAUUAGUCUUGUCUGUUAAUCCGUAUGUUUGCAAUGCUCCAGGUUGUGAUGUCACAGAUGUGACUCAACUUUACUUAGGUAUGAGCUAUUAUUGUAAAUCACAUAAACCACCCAUUAGUUUCCAUUGUGUGUGCUACUAGACAAGUUUUAAUUCUUAUACAAAAAUACAUCACUUGGAGCGAUAAUGUUACUAACUUUAAAGCAAUUACAACAUGUUACUGGACCCAUUCUGUUGCUUCAUUUUUAUCUAACACCUGUUCAAAGACUAAACAUUUAUUGACCAUAAACGCUCAAAUCAUAGGAUACAAAACUAUUUAUGGUAUUGUACGCUGACAUAGCUACAAAAUACAUCUAUGCUAACAAACCUGCACCACUUAACCCACAUUAUUUCACCACUGGUUAUCGUUAACUAAAAACAAAACUUACCCAUUGAUAGUACACCAUAACAAAAGAAGACUACUGUCAUGCCUUGUUUACCAGGCACAACAUUACACACAACUAAUGGUGACUCUUUGCACAUCUUACCUACAGUAAUGCAUUUGGUCACCUACACUGUUCCCAAAACUUGUUAGAAAUACCAUGGCUUAUCGCAACAUCUAUCUUGUAGUUUGGUAGCAAUGGAAAUUCUCAAAAGUUGGUACGCAGCAGAUUUAGACUCCAGGACACCAGGUCUGGUACUUUCAUUAAGAUACCUUCCCAGGUAACAAACCAACCAACUUUCGAUCUGUAGAUCUGUUCUCUAAACGAACUUAAAAUCUGUGUGGCUGUCACUCUGGCUGCAUGCUUAGUGCACUCACGCAGUAUAAUUAAUAACUAAUUACUCGUUGACAGGACACGAGUAACUCGUCUUAUUUGCAGGCUGCUUACGGUUUCGUCCGUGUUGCAGCCGAUCAUCAGCACAUCUAGGUUUCGUCCGGGUGUGACCGAAAGGUAAGAUGGAGAGCCUUGUCCCUGGUUCAACGAGAAAACACACGUCCAUAUCAGUUUGCCUGUUUUACAGGUUCGCGACGUGCUCGUACGUGGCUUUGGAGACUCCGUGGAGGAGGUCUUAUCAGAGGCACGUCAACAUCUAAAGAUGGCACUUGUGGCUUAGUAGAAGUUGAAAAAGGCGUUUUGCCUCAACUUGAACAGCCCUAUGUGUUCAUCAAACGUUCGGAUGCUCGAACUGCACCUCAUGGUCAUGUUAUGGUUGAGCUGGUAGCAGAACUCGAAGGCAUUCAGUACGGUCGUAGUGGUGAGACACUUGGUGUCCUUGUCCCUCAUGUGGGCGAAAUACCAGUGGCUUACCGCAAGGUUCUUCUUCGUAAGAACGGUAAUAAAGGAGCUGGUGGCCAUAGUUACGGCGCCGACUGAAAGUCAUUUGACUUAGGCGACGAGCUUGGCACUGAUCCUUAUGAAGAUUUCAAGAAACUGGAACACUAAACAUAGCAGUGGUGUUACCCGUGAACUCAUGCGUGAGCUUAACGGAGGGGCAUACACUCGCUAUGUCGAUAACAACUUGUGGCCCUGAUGGCUACCCUUGAGUGCAUUAAAGACCUUCUAGCACGUGCUGGUAAAGCUCAUGCACUUUGUCCGAACAACUGGACUUUAUUGACACUAAGAGGUGUAUACUGCUGCCGUGAACAUGAGCAUGAAAUUGCUUGGUACACGGAACGUUCUGAAAAGAGCUAUGAAUUGCAGACACUUUUGAAAUUAAAUUGGCAAAGAAAUUUGACUCCUUCAAUGGGGAAUGUCCAAAUUUUGUAUUUCCCUUAAAUUCCAUAAUCAAGCUAUUCUAACCAAGGGUUGAAAGAAAAAGGUUGAUGGCUUUAUGGGUAGAAUUCGAUCUGUCUAUCCAGUUGCGUCACCAAAUGAAUGCAACCAAAUGUGCUUUCAACUUCAUGAAGUGUGAUCAUUGUGGUGAAACUUCAUGGCAGACGGGCGAUUUUGUUAAAGCCACUUGCGAAUUUUGUGGCACUGAGAAUUUGACUAAAGAAGGUGCCACUACUUGUGGUUACUUACCCCAAAUGCUGUUGUUAAAAUUUAUUGUCCAGCAUGUCACAAUUCAGAAGUAGGACCUGAGCAUAGUCUUGCCGAAUACCAUAAUGAAUCUGGCUUGAAAACCAUUCUCGUAAGGGUGGUCGCACUAUUGCCUUUGGAGGCUGUGUGUUCUCUAUGUUGGUUGCCAUAACAAGUGUGCCUAUUGGGUUCCACGUGCUAGCGCUAACAUAGGUUGUAACCAAUACAGGUGUUGUUGGAGAAGGUUCCGAAGGUCUUAAUGACAACUCUUCAGAAUACAUCCAAAAAGGAAAGUCAACAUCAAUAUUGUUGGUGACUUUAAACUUAAUGAAGAGAUCGCCAUUAUUUUGGCAUCUUUGCUUCCACAAGUGCUUUUGUAGAAACUGUGAAAGGUUUGGAUUAUAAAGCAUUCAAACAAAUUGUUGAAUCCUGUGGUAAUUUAAAGUUACAAAAGGAAAAGCUAAAAAAGGUGCCUGGAAUAUUGGUGAACAGAAAUCAAUACUGAGUCCUCUAUAUGCAUUUGCAUCAGAGGCUGCUCGUGUUGUACGAUCAAUUUCAUCUCCGCACUCUUGAAACUGCUCAAAAUUCUGUGCGUGUUUUACAGAAGGCCGCUAUAACAAUACUAGAUGGAAUUUCACAGUAUUCACUGAGACUCAUUGUGCUAUGAUGUUACAUCUUGAUUUGGCUACUAACAAUCUAGUUGUAAUGGCCUCAUUACAGGUGGUGUUGUUCAGUUGACUUCGCAGUGGCUAACUAACAUCUUUGGCACUGUUUAUGAAAACUCAAACCCGUCCUUGAUUGGCUUGAAGAGAAGUUAAGGAAGGUGUAGAGUUUUUAGAGACGGUGGGAAAUUGUUAAAUUUAUCUCAACCUGUGCUUGUGAAAUUGUCGGUGGACAAAUUGUCACCUGUGCAAAGGAAAUUAAGGAGAGUGUUCAGACAUUCUUAAGCUUGUAAAUAAAUUUUUGGCUUUGUGUGCUGACUCUAUCAUUAUUGGUGGAGCUAAACUUAAAGCCUUGAAUUUAGGUGAAACAUUGUCACGCACUCAAAGGGAUUGUACAGAAAGUGUGUUAAAUCCAGAGAAGAAACUGGCCUACUCAUGCCUUAAAAGCCCCAAAAGAAAUUAUUUUUAGAGGGAGAACACUUCCCACAGAAGUGUUAACAGAGGAAGUUGUCUUGAAAACUGGUGAUUUACAACCAUUAGAACAACCUACUAGUGAAGCUGUUGAAGCUCCAUUGGUUGGUACACCAGUUUGUAUUAACGGGCUUAUGUUGCUCGAAAUCAAAGACACAGAAAAGUACUGUGCCCUUGCACCUAAUAUGAUGGUAACAAACAAUACCUCACACUCAAAGGCGGUGUCACCAACAAAGGUUACUUUGGUGAUGACACUGUGAUAGAAGUGCAAGGUUACAAGAGUGUGAAUAUCACUUUUGAACUUGAUGAAAGGAUUGAUAAAGUACUUAAUGAGAAGUGCUUUGCCUAUACAGUUGAACUGGUACAGAAGUAAAUGAGUUUGCCUGUGUUGUGGCAGAUGCUGUAAAAACUUUGCAACCAGUAUCUGAAUUACUUACACCACUGGGCAUUGAUUUAGAUGAGUGGAGUAUGGCUACAUACUUCUUAUUUGAUGAGUCUGGUGAGUUUAAAUUGGCUUCAUAUAUGUAUUGUUUCUAACCUCCAGAUGAGGAUGAAGAAGAAGGUGAUUGUGAAGAAGAAGGUUUGAGCCAUCAACUCAAUAUGAGUAUGGUACUGAAGAUGAUUACCAAGGUAAACCUUUGGAAUUUGGUGCCAAUCUGCUGCUUUCAACCUGAAGAAGAGCAAGAAGAAGAUUGGUUAGAUGAUGAUAGUCAACAAACUGUUGGUCAACAAGACGGCAGUGAGGACAAUCAGACAACUACUAUCACACAUUGUUGAGGUUCAACCUCAAUUAGAGAUGGAACUUACACCAGUUGUUCAGACUAUUGAAGUGAAUAGUUUUUAGUGGUUAUUUAAAACUUACUGACAAUGUAUACAUUUAAAAAUGCAGACAUUGAUGGAAGAAGCUAAAAGGUAAAACCAACAGUGGUUGUUAAUGCAGCCAAUGUUUACCUUAAACUGGAGGUGUUGCAGGAGCCUUAAAUAAGGCUACACAAUGCCAUGCAAGUUGAAUCUGAUGAUUACAUAGCUACUAAUGGACUACUAAAGUGGGUGGUAGUUGUGUUUUAAGCGGACACAUUGUGUUAAACACUGCUCUCAUGUUGUCGGCCCAAAUGUUAACAAAGGUGAAGACAUUACUUCUCAAGAGUGCUUAUGAAAAUUUUAAUCAGCACGAAUUCUACUUGCACCAUUAUUAUCCUACUGUAUUUGGUGCUGACCUAUACAUUCUUAGAGUUUGUGUAGAUACUGUUCGCACAAAUGUCUACUUAGCUGUCUUUGAUAAAAAUAAUAUGACAAACUUGUUUCAAGCUUUUGGAAAUGAAGAGUGAAAAGCAAGUUGAACAAAAGAUCGUGAGAUUCCUAAAGAGGAAGUUAAGCCAUUUAUAACUGAAAGUAAACCUUCAGUUGAACAGAGAAACAAGAUGAUAAGAAAAUCAAAGCUUGUGUUGAAAAGUUAAACAACUCUGGAAGAAACUAAGUUCCACAGAAAACUUGUUACUUUAUUGACAUUAAUGGCAAUUUCAUCCAGAUUCUGCCACUCUUGUUAGUGACAUUGACAUCACUUUCUUAAAGAAAGAUGCUCCUAUAGUGGGUGAUGUUGUUCAAGAAGGUGUUUAACUGCUGUGGUUAUACCCUACUAAAGGCUGGUGGCACUCUGAAAUGCUAGCGAAAGCUAUGAGAAAAGUGCCAACAGACAAUUAUAUAAUUUUACACCGGGUCAAGGUUUAAAUGGUUACACUGUAGAGGAGGCAAAGACAGUCUUAAAAAGUGUAAAAGUGCCUUUUACAUCUACCAUCUAUUAUCUCUAAUGAGAAGCAAGAAAUUCUUGGAACUGUUCUUGGAAUUUGCGAGAAAUGCUUGCACAUGCAGAAGAAACACGCAUAUUAAUGCCUGUCUUGUGGAAACUAAAGCCAUAGUUUCAACUAUACAGCGUAAAUAUAGGGGAUUUAAAAUAAGAGGUGUGGUUGAUUAUGGUGCUAGAUUUACUUGUACACCAGUAAAACAACUGUAGCGUCAUUUUCACACACUUAACGAUCUAAAUGAAACUCUUGUUACAAUGCCACUUGGCUAUUAACACAUGGCUUAAAUUUGGAAGAAGCUGCUCGGUAUCGUGAGAUCUCAAAGUGCCAGCUACAGUUUGUUUUUCUACCUGAUGCUGUUACAGCGUAUAAUGGUUAUUACUUUCUUCUAAAACACCUGAAGAACAUUUUAUUGAAACCAUCACUUGCUGGUUCCUAUAAAGAUUGGUUCCUAUUUUGGACAAUCACACAACUAGGUAAGAAUUUUUAAGAGAGGUGAUAAAAGUGUAUAUUCACUAGUAAUCCUACCACUUACUCUAGAUGGUGAAGUUAUCAACCUUUGACUGCUUUAGACACUUUCUUAGAGAAGUGAGGACUAUUAAGGUGUUUACAACAGUAGACAUCAUAACCUCCACACGCAAGUUGUGGACAUGUCAAUGACAUAUGGACAACAGUUUGGUCUAAAUAUUUGGAUGGAGCUGAUGUUACUAAAGUAAAACCUCAAAUUAUGAAGGUAAUCAUUAUUAUGUUUUACUUAAUGAUGACACUACUAAUGUGUUGAGGCUUUUCUAGCUACAUCUUCUGAUCCAGUUAUGGAUAAGUACAUGUUAGCAUUGAAAACACUAAAAACUGUAAAUCCCCAAAGUAAUGGUUUAUCUCUAGUAAAUGGGCAGAGAACAAGUGUUAUCUUGCCAGCUGCAUUGGUAACUUCAACAAAUCGAAAGUUAUCACCUGUUCUACAAGUGCUAAUUACAAAGCACAAGUGCUGGUGAAGUGCUUAACUUCUGAUGUACUAUACUGCCUACUGUAGAUAAGACAGUAGCUAGUUAGUGAUGUUAGAGAAACAAGGAGCUACUGUUUCAACAUGCAAAGGUUUUGAUUGUUAAAAAGUAUGAACGUUGUAUAAAACCUCUGACAUUGCAGACACCCUAAUGUGGUGCAGAAGCUGUUAGGUACAUGGCCACUGCUUUCUUAUGGUUCAAUCUAAUAAAGGUGUACAGAUACCUCGUACGUUGCAAAAGCUACAAGUAGUCAUGUCAAGAGUGGCGUUCUUUCUUAUGAUUGCAGAACUGAUCAGUAGUGACUUAAGCUAAGGUUUAUGUUUGAACAGCAGGUAAUGUACCAUUGUGGUCACUGACUUAUAGCAAAAGUAACUUACCAUAGCGGUGCCUACUUACACAGUCCUCAGAUAAAGAGUUUACGGAUUCUGAAACAGUUUACAGAGUAGUGUUAGCGUGUCAUAAUGCAAAUGGAUGCAUACAAUAUCAGAUAACUAUCCUGAGCCUUGAUACCUUAUCUUUAAUAUCUGCACUAUAAAGCUUUAUGUACCUGUACUGAAGAUCUGUUCACAAGAAUAUAGUGACGUGAUUGUUAAACACCUCUGAAGAGCUGAGUACAUCUGAAUUUCAGUACAAUGCUAAGGCAAUAAUUCUUGGAUAUAUUGACUUUGCACAAAGUUUUAAAGAUGUUACAUUCUAAGAACUCGAUAUUGUAUAAGAGUAAUAGUCACUUUGUAUUGCACUAGUACUUUAAAGCUGCAUAUUUUAAUGUGUCACUUAAUGAACAAUGUACACUGUUCGUUAUGAGUAUAAACACUAGUUAAGUAAGCAGUAUCAUUAGUAUACUGCAAGGAUAUUUCUUUCAAUAAUUGUGUAAACUACAAUAUUAAAUAUGAUUAAUGAUAGGACGUAACUAUUUAUGAUCAUUAUUUUGAUAAAAUAUAAAGUAGCAAUUAAAUAAGCUACUAUGAACCAGUGUCACUGCUGCAUAACCAUGCUGCAUGGUACAUACAUGAGAUCUAGUUAUACAAUCAAAGUCAAUGAUACUAUGAUAUGAUUUUCUUGAUGUAUUCACAUCAAUAAAUACAAUGCUUCCUAUACUAGAGCUUGACUAUGAUUGUUCAAGAUUGCUGAAUUUAAUAAGAUACUUACAAUACAGAGAAAACCCUAUCAUGUAAUUUUAAACAAAUUAAGACCUGCUAUAAACUUUAAGUAUAUCCUUAUUUACUCGCUAUGCUAGCAAAUCUCAUAUAUUUUUAUUGCAUAUUUUAAGUAUACAUAGUACGAAUAUUCAUGUUGAUUGUUUGUCUUUACAGUCAUACCUGCUGCUGCUAUGAUAAAUAAAUAUGCCUUCCUUUGCUGCAUACUAUUGUAAAUUUCUAGUGAUAUCAGGUGAUGGCACAAAGUCCUUACAGACCAGUGUGGUUCUGAAAUGGGAAUUGAGUAAAGACUGUGUGUAUUACACAGUUACUUCACUCAGACUAUUACCAGCUUCUCACUCAAUUGAGUACACUGGUGUUGAACAUGUUACCUUCAUCUACAAUAAAAUUGUUGAUGAGCCUGAAGAACAUGUCCAAAUAUAAUCGACGGUUCAUCCGAGUUGUUAAUCCAGUAAUGGACCAAUUAAUGAAACCAACACAACACUAGCUUCCUUUGUAGAUCUGAUCUCUAAACGAACUUAUGUACUCAUUCGUUUAGAAGAGACAGGUACGUUAAUAGUUAAUAGCGUACUCUUUCUUGCUUCGUGGUAUUCUUGCUAGUUACACUAGCCAUCCUUACUGCGCUUCGAUUGUGUGCGUACUGCUGCAAUAUUGUUAACGUGAGUCUUGUAAAACCUUCUUUUACGUUUAUCUCGUGUUAAAAAUCUGAAUUCUAGAGUUCCUGAUUUCUGGUCUAAACGAACUAAAUAUUAUAUUAGUUUUCUGUUUGGAACUUUAAUUUUAGCCAUGGCAGAUUCCAACGGUACUAUUACCGUUGAAGAGCUUAAAAAGCUCUUGAACAAUGGAACCUAGUAAUAGGUUUCCUAUUCCUUACAUGGAUUUGUCUUUUACAAUUUGCCUAUGCCAACAGGAAUAGGUUUUUGUAUAUAAUUAAGUUAAUUUUCCUCUGGCUGUUAUGGCCAGUAACUUUAGCUUGUUUUGUGCUUGCUGCUGUUUACAGAAUAAAUUGGAUCACCGGUGGAAUUGCUAUCGCAAUGGCUUGUCUUGUAGGCUUGAUGUGGCUCAGCUACUUCAUUGCUUCUUUCAGACUGUUUGCGCGUACGCGUUCCAUGUGGUCAUUCAAUCCAGAAACUAACAUUCUCAACGUGCCACUCCAUGGCACUAUUUUGACCAGACCGCUUCUAGAAAGUGAACUCGUAAUCGGAGCUGUGAUCCUUCGUGGACAUCUUCGUAUUGCUGGACACCAUCUAGGACGCUGUGACAUCAAGGACCUGCCUAAAGAAAUCACUGUUGCUACAUCACGAACGCUUCUUAUUACAAAUUGGGAGCUCGCAGCGUGUAGCAGGUGACUCAGGUUUUGCUGCAUACAGUCGCUACAGGAUUGGCAACUAUAAAUUAAACACAGACCAUUCCAGUAGCAGUGACAAUAUUGCUUUGCUUGUACAGUAAGUGACAACAGAUGUUUCAUCUCGUUGACUUUCAGGUUACUAUAGCAGAGAUAUUACUAAUUAUUAUGAGGACUUUUAAAGUUUCCAUUUGGAAUCUUGAUUACAUCAUAAACCUCAUAAUUAAAAAUAUUAUACCUUCCCAGGUAACAAACCAACCAACUUUCGAUCUCUUGUAGAUCUGUUCUCUAAACGAACAUGAAAAUUAUUUUUUCUUGGCACUGAUAACACUCGCUACUUGUGAGCUUUAUCACUACCAAGAGUGUGUUAGAGGUACAACAGUACUUUAAAAGAACCUUGCUUUCUGGAACAUACGAGGGCAAUUCACCAUUUCAUCCUCUAGCUGAUAACAAAUUUGCACUGACUUGCUUUAGCACUCAAUUUGCUUUUGCUUGUCCUGACGGCGUAAAACACGUCUAUCAGUUACGUGCCAGAUCAGUUUCACCUAAACUGUUCAUCAGACAAGAGGAAGUUCAAGAACUUUACUCUCCAAUUUUUAUUGUUGCGGCAAUAGUGUUUAUAACACUUUGCUCACACUCAAAAGAAAGACAGAAUGAUUGAACUUUCAUUAAUUGACUUCUAUUUGUGCUUUUUAGCCUUUCUGCUAUUCCUUGUUUUAAUUAUGCUUAUUAUCUUUUGGUUUCACUUGAACUGCAAGAUCAUAAUGAAACUUGUCACGCCUAAACGAACAUGAAAUUUCUUGUUUUCUUAGGAAUAUCACAACUGUAGCUGCAUUUCACCAAGAAUGUAGUUUACAGUUAUGUACUCAACAUCAACCAUAUGUAGUUGAUGACCCGUGUCCUAUUCACUUCUAUUCUAAAUGGUAUAUUAGAGUAGGAGCUAGAAAAUCAGCACCUUUAAUUGAAUUGUGCGUGGAUGAGGCUGGUUCUAAAUCACCCAUUCAGUACAUCGAUAUCGGUAAUUAUACAGUUUCCUGUUUACCUUUUACAAUUAAUUGCCAGGAACCUAAAUUGGGUAGUCUUGUAGUGCGUUGUUCGUUCUAUGAAGACUUUUAGAGUAUCAUGACGUUCGUGUUGUUUUAGAUUUCAUCUAAACGAACAAACUAAAAUGUCUGAUAAUGGACCCCAAAAUCAGCGAAAUGCACCCCGCAUUACGUUUGGUGGACCUCAGAUUCAACUGGCAGUAACCAGAAUGGAGAACGCAGUGGGGCGCGAUCAAAACAACGUCGGCCCCAAGGUUUACCCAAUAAUACUGCGUCUUGGUUCACCGCUCACUCAACAUGGCAAGGAAGACCUUAAAUUCCCUCGAGGACAAGGCGUUCCAAUUAACACCAAUAGCAGUCCAGAUGACCAAAUUGGCUACUACCGAAGAGCUACCAGACGAAUUCGUGGUGGUGACGGUAAAAUGAAAGAUUCAGUCCAAGAUGGUAUUUCUACUACCUAGGAACUGGGCCAGAAGCUGGACUUCCCUAUGGUGCUAACAAAGACGGCAUCAUAUGGGUUGCAACUGAGGGAGCCUUGAAUACACCAAAAGAUCAUUGGCACCCGCAAUCCUGCUAACAAUGCUGCAAUCGUGCUACAACUUCCAAGGAACAACAUUGCCAAAAGGCUUUACGCAGAAGGGAGCAGAGGCGGCAGUCAAGCCUCUUCUCGUUCCUCAUCACGUAGUCGCAACAGUUUAAGAAAUUCAACUCCAGGCAGCAGUAGGGGAACUUCUCCUGCUAGAAUGGCUGGCAAUGGCGGUGAUGCUGCUCUUGCUUUGCUGCUGCUUGACAGAUUGAACCAGCUUGAGAGCAAAAUGUCUGGUAAAGGCCAACAACAACAAGGCCAAACUGUCACUAAGAAUUGCUGCUGAGGCUUCUAAGAAGCCUCGGCAAAACGUACUGCCACUAAAGCAUACAAUGUAACACAAGCUUUCGGCAGACGUGGUCCAGAACAAACCCAAGGAAAUUUUGGGGACCAGGAACUAAUCAGACAAGGAACUGAUUACAAACAUUGGCCGCAAAUUGCACAAUUUGCCCCAGCGCUUCAGCGUUUUCGGAAUGUCGCGCAUUGGCAUGGAAGUCACACCUCGGGAACGUGGUUGACCUACACAGGUGCCAUCAAAUUGGAUGACAAAGAUCCAAAUUCAAAGAUCAAGUCAUUUGCUGAAUAAGCAUUGACGCAUACAAAACAUUCCCACCAACAGAGCCUAAAAAGGACAAAAAGAAGAAGGCUGAUGAAACUCAAGCCUUACCGCAGAGACAGAAGAAACAGCAAACUGUGACUCUUUUCCUGCUGCAGAUUUGGAUGAUUUCUCCAAACAAUUGCAACAAUCCAUGAGCAGUGCUGACUCAACUCAGGCCUAAACUCAUGCAGACACACAAGGCAGAUGGGCUAUAUAAACGUUUCGCUUUUCCGUUUACGAUAUAGUCUACUCUUGUGCAGAAUGAAUUCUCGUAACUACAUAGCACAAGUAGAUGUAGUUAACUUUAAUCUCACAUAGCAAUCUUUAAUCAGUGUGUAACAUUAGGGAGGACUUGAAAGAGCCACCACAUUUCACCGAGGCCACGCGGAGUACGAUCGAGUGUACAGUGAACAAUGCUAGGGAGAGCUGCCUAUAUGGAAGAGCCCUAAUGUGUAAAAUUAAUUUUAGUAGUGCUAUCCCCAUGUGAUUUUAAUAGCUUCUUAGGAGAAUGACAAAAAACCCCCCCCUACACACCCACCUCUCACUCAUAUAUAUCACUCUUAUAUCACCCACCAUCCCCUCCCCCCACUACCAUCAAACUAACUCUUAUUCUUCUAUCUCUUUAUCUCUUACUUUUCACAUUUCUCUCACACCCCCUCAUAUCAUCUCCAUCCCCAUCAUCCUACCUCAUAUAUUACCAUUACUCCAUACUCUAUCUAUCAUACUUCCACCUCCUACCCAUUGCCAUACACAACCCAUCAUCCCAAUCGUCAUACUUAUAACCUAACCAAUGCUUUCUUCUGGAACAUACGAGGGCAAAUACUUCCAUUUCAUCCUCUAGCUGAUAACAAAU
>cluster_5 reads=2 total_reads=143
CAUCCCUACUAUAACUCAAAUGAAUCAAGUAUGCCAUUAGUGCAAAGAAUAGAGCCGCACCGUAGCUGGUGUCUCUAUCUGUAGUACUAUGACCAAUAGACAGUUUCAUCAAAAAUUAUUGAAAUCUAUAGCCGCCACUAGAGGAGCUACUGUAGUAAUUGGAACAAGCAAAUUCUAUGGUGGUUGGCACAACAUGUUAAAAACUGCUUUAUAGUGAUGUAGAAAACCCUUAUGGGUUAGGAUUAUCCUAAAUGUGAUAGAGCCGCCUAACAUGCUUAGAAUUAUGGCCUUUGUUUGCUCGCAAACAUACAACGUGUUGUGUUUGUCACACCGUUUCUAUAGAUUAGCUGCAUGAGUGUGCUCAAGUAUUGUGAAUGGUCAUGUGUGGCGGUUCUCACUAUAUGUUAAACAUAGGUGGAACCUCAUCAGGAGAUGCCACAACUGCUUAUGCUAUGGUGGUUUUUAACAUUUGUCAAGCUGUCACGGCCAAUGUUAAUGCACUUUAUCUACUGAUGGUAACAAAAUUGCCGAUAAGUAUGUCCGCAAUUUACACACAGACUUUAUGAGUGUUCUAUAGAAAUAGAGAUGUAGCACAGACUUUGUGAAUGAGUUUUACGCAUAUUUGCGUAAACAUUUCAAUGAUGAUACUCUGACGAUGCUGUUGUGUUUCAAUAGCACUUAUGCAUCUCAAGGUCUAGUGGCUAGCAUAAAGAACUCUAAGUCAGUUCAUUAUCAAACAAUGUUUUUAUGUCUGAAGCAAAUGUUGGUAAGACUGACCUUACUAGGACCCAUGAAUUUUGCUCAUACAAUGCUGUUAAACAGGGUGAUGAUUAUGUGUACCUUCCUUACCCAGAUCCAUCAAGAAUCGGGCCGGCUGUUUUGUAGAUGAUAUCGUAAAACAGAUGGUACCUUAUGAUUGAACGGUUCGUGUCUUUAGCUAUAGAUGCUUACCCACUUAAACAUCCUAAUCAGGAGUAUGCUGAUGUCAUCUUUGUACUUACAAUACAUAAGAAGCUACAUGAUGAGUUAACAGGACACAUGUUAGACAUGUAUUCUGUUAUGCUUACUAAUGAUAACACUUCAAGGUAUUGGGAACCUGAGUUUUAUGAGGCUAUGUACACCGCAUACAGUCACAGGCUGUUGGGGCUUGUGUUCUUUGCAAUUCACAGACUCAUUAAGAUGUGGUGCUUGCAUACGUGGACCCAUUCUUAUGUUGUAAAUGCUGUUACGACCAUGUCAUAUCAACAUCACACAAAUUAGUCUUGUCUGUUAAUCCGUAUGUUUGCAAUGCUCCAGGUUGUGAUGUCACAGAUGUGACUCAACUUUACUGGAGGUAUGAGCUAUUAUUGUAAAUCACAUAAACCACCCAUUAGUUUUCCAUUGUGUGCUAAUGGACAAGUUUUUGGUUUAUAUAAAAAUAUAUGUGUUGGUAGCGAUAAUGUUACUGACUUUAAUGCAAUUGCAACAUGUGAUGGACAAAUGCUGGUGAUUACAUUUUAGCUAACACCUCUCUACUGAAAGACUCAAGCUUUUGCAGCAGAAACGUCAAAGCUACUGAGGAACUUUAAACUGUUUAUGGUAUUGCUACUGUACGUGAAGUGCUGUCUGACAGAAUUACACUUUUGGGAAGUUGGUAAACCUAGACCACUUACGAAAUUGUUUUUACUGGUUAUCGUGUAACUAAAACAGUAAAGUACAAAUAGGAGAGUACACCUUUGAAAAAGGUGACUAUGGUGAUGCUGUUGUUUACCGAGGUACAACAACUUACAAAUUAAAUGUUGGUGAUUAUUUUGUGCUGACAUCACAUACAGUAAUGCCAUUAGUGCACCUCACUAGUGCCACCAGAGCACUAUGUUAGAAUUACUGGCUUAUACCCAACACUCAAUAUCUCAGAUGAGUUUUCUAGCAAUGUUGCAAAUUAUCAAAGGUUGGUAUGCAAAAGUAUUCUCACCAGGACCACCUGGUACUGGUAAGAGUCAUUUUGCUAUUGGCCUAGCUCUCUAUCUUGCUGCAUAGUGUAUACAGCUUGCUCAUGCCGCUGUUGAUGCAUGUGAGAAGGCAUUAAAAUAUUUGCCUAUAGAUAAUGUAGUAGAAUUAUACCGUACGUGCUCGUGUAGAGUGUUUUGAUAAAUUCAAAGUGAAUCAACAUUAGAACAGUAUGUCUUUUGUACUGUAAAUGCAUUGCCUGAGACGACAGCAGAUAUAGUUGUCUUGAUGAAAUUCAAUGGCCACAAAUUAUGAUUUGAGUGUUGUCAAUGCCAGAUUACGUGCUAAGCACUAUGUGUACAUUGGCGACCCUGCUCAAUUACCUGCACCACGCACAUUGCUACUAAGGGCACACUAGAACCAGAAUAUUCAAUUCAGUGUAGACUUAUGAAAACUAUAGGUCCAGACAUGUCCCUCGGAACUUGUCGGCGUUGUCCUGCUGAAAUUGUUGACACUGUGAGUGCUUGGUUUAUGAUAAUAAGCUUAAAGCACAUAAAGACAAAUCAGCUCAAUGCUUAAAAUGUUUAUAAGGUGUUAUCACGCAUGAUGUUUCAUCUGCAAUUAACAGGCCACAAAUAGGCGUGGUAAGAGAAUUCCUUACACGUAACCCUGCUUGGAGAAAAGCUGUCUUUAUUUACCUUAUAAUUCACAGAAUGCUGUAGCCUCAAAGAUUUGGGACUACCACUCAAACUGUUGAUUCAUCACAGGGCUCAGAAUAUGACUAUGUCAAUUCACUCAAACCACUGAAACAGCUCACUCUUGUAAUGUAAACAGAUUUAAUGUUGCUAUUACCAGAGCAAAAGUAGGCAUACUUUGCAUAAUGUCUGAUAGAGACCUUUAUGACAAGUUGCAAUUUACAAGUCUUGAAAUUCCACGUAGGAAUGUGGCAACUUUACAAGCUGAAAAUGUAACAGGACUCUUUAAAGAUUGUAGUAAGGUAAUCACUGGGUUACAUCCUACACAGGCACCUACACACCUAGUGUUGACACUAAAUUCAAAACUGAAGGUUUAUGUGUUGACAUACCUGGCAUACCUAAGGACAUGACUCUAUAGAAGACUCAUCUCUAUGAUGGGUUUUAAAAUGAAUUAUCAAGUUAAUGGUUACCCUAACAUGUUUAUCACCCGCGAAGAAGCUAUAAGACAUGUACGUGCAUGGAUUGGCUUCGAUGUCGAGGGGUGUCAUGCUACUAGAGAAGCUGUUGGUACCAAUUUCCUUUACAGCUAGGUUUUCUACAGGUGUUAACCUAGUUGCUGUACCUACAGGUUAUGUUGAUACACCUAAUAAUACAGAUUUUUCCAGAGUUAGUGCUAAACCACCGCCUGGAGAUCAAUUUAACACCUCAUACCACUUAUGUACAAAGGACUUCCUUGGAAUGUAGUGCGUAUAAAGAUUGUACAAAUGUUAAGUGACACACUUAAAAAUCUCUCUGACAGAGUCGUAUUUGUCUUAUGGGCACAUGGCUUUGAGUUGACAUCUAUGAAGUAUUGUGAAAUAGGACCUGAGCGCACCUGUUGUCUAUGUGAUAGACGUGCCACAUGCUUCUCCACUGCUUCAGACAUUAUGCCUGUUGGCAUCAUUCUAUUGGAUUUGAUUACGUCUAUAAUCCGUUUAUGAUUGAUGUUCAACAAUGGGGUUUUACAGGUAACCUACAAAGCAACCAUGAUCUGUAUUGUCAAGUCCAUGGUAAUGCACCGUAGCUAGUUGUGAUGCAAUCAUGACUAGGUGUCUAGCUGUCCACCGAGUGCUUUGUUAAGCGUGUUGACUGGACUAUUGAAUAUCCUAUAAUUGGUGAUGAACUGAAGAUUAAUGCGGCUUGUAGAAAGGUUCAACACAUGGUUGUUAAAGCUGCAUUAUUAGCAGACAAAUUCCCAGUUUCACGACAUUGGUAACCCUAAAGCUAUUAAGUGUGUACCCUCAAGCUGAUGUAGAAUGGAAGUUCUAUGAUGCACAGCCUUGUAGUGACAAAGCUUAUAAAAUAGAAGAAUUAUUCUAUUCUUAUGCACACAUUCUGACAAAUUCACAGAUGGUGUAUGCCUAUUUUGGAAUUGCAAUGUCGAUAGAUAUCCUGCUAAUUCCAUUGUUUGUAGACUGACACUAGAGUGCUAUCUAACCUUAACUUGCCUGGUUGUGAUGGUGGCAGUUUGUAUGUAAAUAAACAUGCAUUCCACACCAGCUUUUGAUAAAAGUGCUUUGUUAAUUUAAAACAAUUACCAUUUUAUACUUUGACAGUCCAUGUGAGUCUUCGGAAAACAAGUAGUGUCAGAUAUAGAUUAUGUACCUAAGUCUGCUACGUGUAUAACGUUGCAAUUAGGUGGUGCUGUCUGUAGACAUCAUGCUAAUGAGUACAGAUUGUAUCUCGAUGCUUAUAACAUGAUGAUCAGCUGGCUUUAGCUUGUGGGUUUACAAACAAUUUGAUACUUAUAACCUCUGGAACACUUUACAAGACUCAGAGUUUAGAAAAUGUGGCUUUUAAUGUUGUAAAUAAGGGACACUUGAUGGACAACAGGUGAAGUACCAGUUAUCAUUAAUAACACUGUUUACACAAAAGUUGAUGGUGUUGAUGUAGAAUUGUUUGAAAAUAAAAACCUGUUAAUGUAGCACUAGCUUUGGGCUAAGCGCAACAUUAAACCAGUACCAGAGGUGAAUACUCAAUAAUUUGGGUGUGACAUUGCUGCUAAUACUGUGAUCUGGGACUACAAAAGAGAUGCUCCGCACAUAUACACUAUUGGUGUUUGUUCUAUGACUGACAUAGCCAAGAAACCAACUGAACGAUUGUGUCCACUCUGUCUUUUUGAUGGUAGAGUUGAUGGUCAAGUAGACUUCUUUAGAAAUGCCCGUAAUGGUGUUUUAUUACAGAAGGUAGUGUUAAAGGUUUCAACCAUCUGUAGGUCCAAACAAGCUAGACAAUGGAGUCACAUUAAUUAGAGAAGCCGUAAAACACAGUUCAAUUAUUAUAAGAAAGUUGAUGGUGUUGUCCAACAAUUACCUGAAACUUACCUUACUCAGAGUAGAAAUUUACAAGAAUUUAAACCCAGGAGUCAAAUGGAAAUUGAUUUCUUAGAAUUAGCUAUAGAUGAAUUCAUUGAACGGUAUAAUUAGAAGGCUAUGCCUUCGAACAUAUCGUUAUGGAGAUUUUAGUCCUAGUCAGUUAGGUGUUUACAUCUACUGAUUGGUAGCUAAACGUUCUAAGGAAUCACCUUUUGAAUUAGAAGAUUUUAUUCCUAUGGACAGUACAGUUAAAACUAUUUCAACAGAUGCGCAAACAGGUUCAUCUAGUGUGUGUUUUGUUAUUGAUUUAUUACUUGAUGAUUUUGUUGAAAUAAUAAAUCCCAAGAUUUAUCUGUAGUUUAAGGUUGUCAAGUGACUAUUGACUAUACAGAAAUUUUAUCUAUGCUUUUGUGUAAAGAUGGCCAUGUAGAAACUUUACCCAAAAUUACAAUCUAGUCAGUCGUGGCAACCGGGUGUUGCUAUGCCUAAUUUCAAAAAUGCAAAGAAUGCUAUUAGAAAGUGUGACCUUCAAAAUUAUGGUGAUAGUGCACACUACCUAAAGGCAACGAUGAAUGUCGCAAAUAUACUCAACUGUGUCAAUAUUUAAACACAUAUUACUGCUGUACCCUAUAAAUGAGAGUUAUACAUUUUGGUGCAGUUUCUGAUAAAGGAGUUGCACCAGGUACAGCUGUUAUAAGACAGUGGUUGCCUACGGGUACGCUGCUUGUCGAUCAGAUCUUAAUGACUCUGUCUCUGAUGCAGAUUCAACUUUGAUUGGUGAUUGUGCAACUGUACAUACAGCUAAUAAAUGGGAUCUCAUUAUUAGUGAUAUGUACGACCCUAGACUAAAAUGUACAAAGAAAUGACCUAAAGAGGGUUUUUUACAUUUGUGGUUUAUCAACAAAAGCUAGCUUUGGUCCGUGGCUAUAAGAUAACAGAACAUUCUUGGAAUGCUGAUUUUAUAAGCUCAUGGGACACUCGCAUGGUGGACAGCCUUGUUACUAAUGAAUUCGUUCAUCAGAAUCUCACAAUUGGAUGUAACUCUUUGAAACCACGCGAACACAAAGAUGCUACUUUCCUUCAUACAAAUUCACACUUUGCAACAAUACCAAUCCAACUCACUCCUUUCCUAUUCCUUAUUUUACACGUAAACUUCCCUUAAAUCAAGCGUACCACAAUCAUACCCUCAAAAGUCAAAUCACUAAUGAUUUUAUCUCACUAUUAAGGUAGACUUAUCAACAGAUAAACACCAUAGUCAUUUUUAGUGAUUUUCUUCUUACAUAAACUAACAAUUUUUGUAUACCUUGUACUAUUGCCACUGUCUCUAGUCAGUGUUAAUCAACCAGACUCAAUUACCCCUGCAUACACUAAUUCUACACGUGGUGUUUAUUACCCUGACAAAGUUUCAGAUCCUCAGUUUUUCACUCAGGACUUGUUCUUACCUUUUUUCCAAUGUUACUUGGUUCCAUGCUAUACAUGUCUUAGGACCAAUGGUACUAAGAGGUUUGAUAACCCUGCCCUACCAUUUAAUGAUGGUGUUAUUUUGCUUCCACUGAGAAGUCAACAAAUAAGAGGCUGGAUUCUAGUCUACUCUAGAUCGAAGACCCAGUCCCUCUUAUUGUUAAUAACGCUACUAAUGUUGUUAUUAAAGUCUGUGAAUUCAAUUUGUAAUGAUCCAUUUUUGGGUGUUUAUUACCACAAAACAACAAAAGUAGGAUGGAAAGUGAGUUCAGAGUUUAUUCAGUGCGAAUAAUUGCACUUUGAAUAUGUCUCACAGCCUUUCUACGGACCUUGAAGGAAAACAGGUUAAUUUCAAAAAAUCUUAGGAAUUUGUGUUAAGAAUAUUGAUGGUUAUUUUAAAAUAUAUUUAAGCACACGCCUAUUAAUUUAGUGCGUGAUCACCCUCAGGGUUUUCAGCUUUAGACCAUUGGUAGAUUUGCCAAUAGGUAUUAACAUCUAGGUUCAAACUUUACUUGCUCUAGAAGUUAUUUGACUCCUGGUGAUUCUUUCAGGUUGGACAGCUGGUGCUGCAGCUUAUUAUGUGGGUUAUCUCAACCAAGGACUUCUAUAAAUAUAAUGAAAAUGGAACCAUUACAGAUGCUGUAGACUGUGCCUUGACCCUCUCAGAAACAAAGUGUACGUUGAAAUCCCACUGUAGAAAAGGAAUCUAUCAAACUUCUAACUUUAGAGUCCAACCAACAGAAUCUAUUGUUAGAUUUCCUAAUAUUACAAACUUGUGCCCUUUUGGUGAAUUUUUAACGCCACCAGAUUUGCAUCUGUUUAUGCUUGGAACAGGAAGAGAAUCAGCAACUGUGUUGCUGAUUAUUCUGUCCUAUAAUUCCGCAUCAUUUCCAUUUAAGUGUUAUGGAGUGUCUCCUACUAAAUUAAAUGAUCUCUGCUUUACUAAUGUCUAUGCAGAUUCAUUUGUAAUUAGAGGUGAUGAAGUCAGACAAAUCGCUCCAGGGCAAACUGGAAAGAUUGCUGAUUAUAAUUAUAAAUUACCAGAUGAUUUUACAGGCUGCGUUAUAGCUUGGAAUUCUAACAAUCUUGAUUCUAAGGUUGGUGGUAAUUAUAAUUACCUGUAUAGAUUGUUUAGGAAGUCUAAUCUCAAACCUUUUGAGAGAGAUAUUUCAACUGAAAUCUAUCAGGCCGGUAGCACACCUUGUAAUGGUGUUGAAGGUUUUAAUUGUUACUUUCAUUACAAUCAUAUGGUUUCCAACCCACUAAUGGUGUUGGUUACCAACCAUACAGAGUAGUAGUACUUUUUUGAACUUACAUGCACCAGCAACUGUUUGUGGACCUAAAAGUCUACUAAUUUGGUUAAAAACAAAUGUGUCAAUUCAACUUCAAUGGUUUAACAGGCACAGGUGUUCUUACUGAGUCAACAAAAGUUUCUGCCUUUCCAACAAUUUGGCAGAGACAUUGCUGACACUACUGAUGCUGUCCGUGAUCCACAGACACUUGAGAUUUUGACAUCACACCAUGUUCUUUUGGUGGUGUCAGUGUUAUAACACCAGGAACAAAUACUUCUAACCAGGUUGCUGUUCUUUAUCAGGAUGUUAACUGCACAGAAGUCCCUGUUGCUAUUCAUGCAGAUCAACUUACUCCUACUUGGCGUGUUUAUUCUACAGGUUCUAAUGUUUUCAAACACGUGCAGGCUGUUUAAUAGGGGCUGAACAUGUCAACAACUCAUAUGAGUGUGACAUACCCAUUGGUGCAGGUAUAUGCGCUAGUUAUCAGACUCAGACUAAUUCCUCGGCGGGCACGUAGUGUAGCUAGUCAAUCCAUCAUUGCCUACACUAUGUCACUUGGUGCAGAAAAUUCAGUUGCUUACUCUAAUAACUCUAUUGCCAUACCCACAAAUUUUACUAUUAGUGUUCACAGAAAUUCUACCAGUGUCUAUGACCAAGACAUCAGUAGAUUGUACAAUGUACAUUUGUGGUGAUUCAACUGAAUGCAGCAAUCUUUGUUGCAAUAUGGCAGUUUUUGUACACAAUUAAACCGUGCUUUAACUGGAAUAGCUGUUGAACAAGACAAAACACCCAAGAAGUUUUUGCACAAGUCAAACAAAUUUACAAAACCCACCAAUUAAAGAUUUUGGUGGUUUUAAUUUUCACAAAUAUUACCAGAUCCAUCAAAACCAAGCAAGAGGUCAUUUAUUGAAGAUCUACUUUCAACAAAGUGACACUUGCAGAUGCUGGCUUCAUCAAACAAUAUGGUGAUUGCCUUGGUGAUAUUGCUGCUAGAGACCUCAUUUGUGCACAAAAGUUUAACGGCCUUACUGUUUUGCCACCUUUGCUCACAGAUGAAAUGAUUGCUCAAUACACUUUGCACUGUUAGCGGGUACAAUCACUUCUGGUUGGACCUUUGGUGCAGGUGCUGCAUCAAAUACCAUUUGCUAUGCAAAUGGCUUAUAGGUUUAAUGGUAUUGGAGUUACACAGAAUGUUCUCUAUGAGAACCAAAAUUGAUUGCCAACCAAUUUAAUAGUGCUAUUGGCAAAAUUCAAGACUCACUUCCACAGCAAGUGCACUUGGAAAACUUCAAGAUGUGGUCAACCAAAAUGCACAAGCUUUAAACACGCUUGUUAAACAACUUAGCUCCAAUUUUGGUGCAAUUCAAGUGUUUUAAAUGAUAUCCUUUCACGUCUUGACAAAGUUGAGGCUGAAGUGCAAAUUGAUAGGUUGAUCACAGGCAGACUUCAAAGUUUGCAGACAUAUGUGACUCAACAAUUAAUUAGAGCUGCAGAAAUCAGAGCUUCUGCUAAUCUUGCUGCUACUAAAAUGUCAGAGUGUGUACUUGGACAAUCAAAAGAGUUGAUUUUGUGGAAAGGGCUAUCAUUUUAUGUCCUUCCUCAGUCAGCACCUCAGGUGUAGUCUUCUUGCAUGUGACUUAUGUCCCUGCACAAGAAAAGAACUUACACUGCUCCUGCCAUUUGUCAUGAUGGAAAAGCACACUUCCUCGUGAAGGUGUCUUUUUUCAAAUGGCACACACUGGUUUGUAACACAAGGAAUUUUUAUGAACCACAAAUCAUUACUACAGACAACACAUUUGUGUCUGGUAACUGUGAUGUUGUAAUAGGAAUUGUCAACAACACAGUUUAUGAUCCUUUGCAACCUGAAUUAGACUCAUUCAAGGAGGAGUUAGAUAAAUAUUUUAAGAAUCAUACAUCACCAGAUGUUGAUUUAGGUGACAUCUGGCAUUAAUGCUUCAGUUGUAAACAUUCAAAAGAAUUGACCGCCUCAAUGAGGUUGCCAAGAAUUUAAAUGAAUCUCAUCGAUUCCAAGAACUUGGAAAGUAUGAGCAGUAAAAUGGCCAUGGUACAUUGGCUAGGUUUUAUAGCUGGCUUGAUUGCCAUAGUAAUGGUGACAAUUAUGCUUUGCUGUAUGACCAGUUGCUGUAGUUGUCCAAGGGCUGUUGUUCUGUGGAUCCUGCUGCAAAUUUGAUGAAGACGACUGAGCCAGUGCUCAAAGGAGUCAAUUCAUUCACAAACGAACUUAUGGAUUUGUUUAUGAGAAUCUCACAAUUGGAACUGUAACUUGAAGCAAGGUGAAAUCAAGGAUGCUCCUCAGAUUUGUUCGCGCUGCAACGUACCGAUACAAGCCACUCCCUUCGGAUGGCUUAUUGUUGGCGUUGCACUUUGCUGUUUCAGAGCGCUUCCAAAAUCAACCCUAAAAGAUGGCAAGCACUAAGGUGCUGUUCAACUAGCCGCUGAUCUUCGACAGUAACAUUGAUGCGCUGCCAGCCUAUUUCUAUUUACAAACAUCAUACGAAUACAACAAAGAACAAUACUCAAGCAUUGUCUUUGCUGUCCCUUUCAAACAUUAUCUAUGAAGCAACUUUAACUUCCCACCAUAAAAUUGUACGACGACAAAUAAGUCCUUUUCUGAAUACUCCAGUGAUGCAACAUUCCAGACCAACUACCGAUUGGAUAUAUGAAACGUCUCAAAUACUGUGUUGAUCACAGUAACAUCACUUCAGAUCACCACUGACUCAACUAUUUAAUACAUACACAAGUGUUGAAGUACCUUUAUUACAAUAAAAUCAUUGUGAACCUUAAGAACACUCCAAAUCACCAAUCAGGCCACGGAGUACAAUCCAGUAAUUGAACAAUCUAUGAAGAACCUACGACGACCCCUAAUGUGUAAACACAAUCUUAUUAGUACUAACCCAUGUACUCAAUCGCUUUAGGAGAAUGACACAAAAGAAUUCUAUUCAUCUCAUAGCACUUUAUCCACCCUAUCCAUCUUACUCCUCUUCGAAUAAAUUACUGCUGCUAUAGCUACAGAUCUAGUAAAACCUCUAUUACACUUUCCCGUGUAAACAACAGAAAUCACUGAGCGACUACUGAACUAACGCUAAAAUUAAAUAAGCACUAAUUUGGAACAUUAAUUUCGCAUGCAAAUUCCCUACUAACUUUAACAGCUUAAAGCUUCAACAACAACCUGUACAGAUUUCCAUUCCCAACAUGGAAUGUCUCACAUUUGCAUGCAAAUCACUCGGGAACUUAGUUAACCUACACAGUUGCCAUCAAAUUGUAUGACCAAGCUCCAAAUUUAAAGAUCAAAUUAUUGCUGCAUAAUCAUUGACGCAUACAAAACAUUCCCACCAACAGAGCCUAAAAGGACAAAAGAAGAAGGCUGAUGAAACUAAGCCUUCCAGAGACAGAAGAAACAGCAAACUGUGACUUUUCCUGCGCAGAUUUGGAUGAUUUCCAAACAAUUGCAACAAUCCAUGAGCAGUGCUGACUCAACUCAGGCCUAAACUCAUGCAGACACAAGGCAGAUGGGCUAUAUAAACGUUUCGCUUUCCGUUUACGAUAUAGUCUACUUUGUGCAGAAUGAAUUCUCGUAACUCAUAGCACAAGUAGAUGUAGUUAACUUUACUCACUAGCAAUCUUAAUCAGUGUGUAACAUUAGGGAGGACUUGAAAGAGCCACCAAUUUCCCGAGGCCACGGAGUACGAUCGAGUGUACAGUGAACAAUGCUGGAGAGCUGCCUAUAUGGAAGAGCCCUAAUGUGUAAAAUUAAUUUUAGUAGUGCUAUCCCAUGUGAUUUUAAUAGCUUUUAGGAGAAUGACAAAAACCCAUCCCACCCUCUACCCCAUAUCAUAUUCCACCAUUUACCCCCCACCCAAAAAAAAAUCAUCCCCAUCAAA
>cluster_6 reads=1 total_reads=79
UGUUUUAAGACAGUGGUCAUUGUCCUACGGGGACGUUGCUUGUCGAUUCAGAUCUUAAUGACUUGUCUCUGAUGCAGAUUCAACUCUUGAUUGGUGAUUGUGCAACUGUACAUACAGCUACUAAAUGGGAUCUCAUUAUUAGUGAUAUGUACGACCUAAGACUAAAAAUGCUACAAAAAGAAUGACUUUAAAGAGGUUUCUUACAUCUGUGGGUUUAUACAACAAAAGCUAAAUUCUUGGAGGUCCGUGGCUAUAAAGAUAACAGAACAUUCUUGGAAUGCUGAUUUUUUAUAAGCUCAUGGGACACUCGCAUGGUGACAUCUUUUUGUUCUAAUGUGAAUGCGUCAUCAUCUGAAGCAUUUUUAAUUGGAUGUGCUAUUAUCUUGGCAAACCACGAACAAAUAGAUGGUUAUGUCAUGCAUGCAAAUUACAUAUUUUGGAGGAAUACAAUCCAAUCAGUUGUCUUCCUAUUUUAUUUGACAUGAGUAAUUUCCCCUUAAAUUAAAGGGUACUGCUAUGUCUUUCUUAAAAGAAGGUCAAUUCAAUGAUAUGAUCUUUAUCUCUCAAGUAAAGGAGACUUAUAAUUAGAGAAAACAACAGAGUUGUAUUUUCUAGUGAUGUUCUUGUUAACAACUAAACGAACAAUGUUUGUUUCUUCUUGUUCUAUUGCCUUAGUCUCUAGUCAGUGUGUUAAUCUUACAACCAGAACUCAAUUACCCCUAUCACACUAAUUUCUUUCACACGUGGUGUUUAUUACCCUGACAAAGUUUCAGAUUCCUCAGUUUUUCUCAUUCAGGACUUGCUUACCUCUUCUUCCCUAUGUUACUUGGUUCCAUGCUAUCGGUCUAAGGACCAAUGGUACUAAGAGGUUUGAUAACCCUGUCCUACCAUUUAAUGAUAGUGUUUAUUUUGCUUCCACUGAGAAGUCUAACAUAAUAAGAGGCUGAUUUUGGUACUACUUUCAAAGAUUUCGAAGACCCAGUCCUACUUAUUGUUAAUAACGCUACUAAUGUUGUUAUUAAAGUCUGUGAAUUUCAAUUUGUAAUGAUCCAUUUGGGUGUUUAUUCACAAAAACAACAAAAGUUGGAUGGAAAGUGAGUUCAGAGUUUAUUCUAGUGCGAAAAUUGCACUUUGAAUAUGUCUCUUCAGCCUUUUCAUGGUUCCUUGAAGGAAAAACAGGGUAAUUCUAAAAUCUCUAGGAAUUUGUGUUUAAGAAUUGAUGGUUAUUUUAAAAUAUAUUCAGCACACGCCUAAUUUAGUGCGUGAUCUCCCUCAGGUUUGGUUUAGAACCAUGGUAGAUUUGCCAAUAGGUAUUAACAUCACUAGGUUUCAAACUUUCUACUUGUCUCAUAGAAGUUAUUUGACCCUGGUGAUUCUUUUCUUCAGGUUGGACAGCUGGUGCUGCAGCUUAUUAUGGGUUAUCUUCAACCAGGACUCACCAUAAAAUAUGGGCGGAACCACUACAGAUAGACUGUGUCUUGACCCUCUCUCAGAAACAAGUGUACGUUGAAAUCCACUGUAGAAAAGGAAUCUAUCAAUUUUAACUUUAGAGUCCAACCAUCAGAAUCUAUUGUUAGAUUUCCUAAUAUUACAAACUUGUGCCCUUUGGGUGAAGUUUUAACGUCACCAGAUUUGCAUCUGUUUAAUGCUUGGAACAGGAAGAGAAUCAGCAACUGUGUUGAUUAUUCUGUCCACAUGUUACCGCAUCAUUUUCCAUUAAGUGUUAUGGAGUGUUCCUACUAAAUUAAAUGAUUCUGCUUUACUAAUGUCUAUCAAGAUCAUUUGUAAUUAGAGGUGAUGAAGUUCAGACAAAUCGCUCCAGGCAAACUGGAAAGAUUACUGCUGAUCAAUUAUAAAAAUUACCAGAUGAUUUUACAGGCUGCGUUAUAGCUUGGAAUCUCAACAAUCUUGAUUCUAAGGUUGAAGGUGGUAAUCAUAAUUACCUGUAUAGAUUGUUAAGGAAGUCUAAUCUCAAACCUUCACUUGAGAGAGAUAUUUCACUGAAAUCUAUAAGGCCGGUAGCACACCUUGUAAUGGUGUUGAAGGUUCUUUAAUUGUUACUUUUUAACAAUCAUUGUUCAACCCACUAAUGGUGUUGGUUACCAUACAGAGUAGUAGUACUUUUUUUGAACUUCUACAUGCACCAGCAACUGUUUUGUGGACCAAAAAAGUCUACUAAUUUGGUUAAAAACAAAUGUGUCGUUUUUCAUUCAAUGGUUUAACAGGCACAGGUGUUCUUACUGAGUCAACAAAAGUUUCUGCUUUCCAACAAUUUGGCAGAGACUGCUGACUCAUACUGAUGCUGUCCGUGAUCCACAGACACUGAGAUUCUUGACAUUACAUGUUCUUGGUGGUGUCAGUGAUAACAACACCAGGAACAAAUACUUCUUAACCAGGUUGCUGUUCUUAUCAGGAUGUUAACUGCACAGAAGUCCCUGUUGCUAUUCAUGAGGGUAGAUUUAUACUCCUACUCUGGCGUGUUUAUUACAGGUUCUAAUGUUUCAAACAUGCAGGCUGUUUAAUAGGGGCUGAAUAUGUCAACAACUCAUAUGAGUGUGACAUACCCAUUGGUGCAGGUAUAUGCGCGCUAGUUAUAAGACUCAGACUAAUUCCACAUGGCGGGCACGUAGUGUAGCUAGUCAAUCCAUCAUUGCCUACCACUAUGUCACUUGGUGCAGAAAAAUCAGUUGCUUUACUCUAAUAACUCUAUUGCCAUACCCACAAAUUUUCACUAUUAGUGUUACCACAGAAUUCUACCAGUGUCUAUGACCAAGACAUCAGUAGAUUGUACAAUGUACAUUUGUGGUAUACUGAAUGCAGCAAUCUUUGUUGCAAUAUGGCAGUUUUUGUACACAAUUAAACCGUGCUUUAACUGGAAUAGCUGUUGAACAAGACAAAACACCCAGAAGUUUUUGCACAAGUCAAACAAAUUUACAAACACCACCAAUUAAAGAUUUUGGUGGUUUAAUUCACAAAUAUUCACCAGAUCCUCAAAACCAAGCAAGAGGUCAUUUAUUGAAGAUCUACAUUUUCAACAAAGUGACUUGCAGCAGAUGCUGGCUUCAUCAAACAAUUGGUGAUUGCCUUGGGUGAUAUUGCUGCUAGAGACCUAACAUCGUGCCAAAGUUUAACGGCCACAUUGUUUUGCCUUUGCUACAGAUGAAAUGAUUGCUCAAUACACUUUGCACUGUUAGCGGGUACAAUCACUUGGUUGGACCUUUGGUGCAGGUGCUGCAUUACAAUACCAUUUGCUAUGCAAUGGCUUAUAGGUUUAAUGGUAUUGGAGUUACACAGAAUGUUCUCUCGAGAACCAAAAUUGAUUGCCAACCAAUUUAAUAGUGCUAUUGGCAAAAUUUCAAGACUACUUUCACAGCAUAGUGCUCAUGGAAAACUUCAAGAUGUGGUUAACCAAAAAUGCUACAGCUUUAAACACGCUUGUUAAACAACUUAGCUCAAAUUUGGUGCAAUUCAAGUGUUUUAAAUGAUAUCCUUUCACGUCUUGACAAAGUUGAGGCUGAAGUGCAAAUUGAUAGGUUGAUCACAGGCAGACUUCAAAGUUUCAGACAUAUGUGACUCAACAAUUAAUUAGAGCUGCAGAAAUCAGAGCUUCUGCUAAUCUUGCUGCUACUAAAAUGUCAGAGUGUGUACUUGGACAAUCAAAAGAGUUGAUUUGUGGAAAGGGCUAUCAUCUUAUGUCCUCUCCAGUCAGCACCUCAUAGUGUAGUUUCUUGCAUGUGACUUAUGUCCCUGCACAAGAAAAGAACUCUUCACAACUGCUCCUGCCAUUUGUCAUGAUGGAAAAGCACACUUCCUCGUUGAAGGUGUCUUUGUUCAAAUCGGCACCACUGGUUUGUAACACAAAGGAUUUUAUGAACCACAAAUCAUUACUACAGACAACACAUGUGUACUGGUAACUGUGAUGUUGUAAUGAAUUGUCAACAACACAGUUCAUGAUCUCUGCAACCUGAAUUAGACUCAUUCAAGGAGGAGUUAGAUAAAUAUUUUAAGAAUCAUACAUCACCAGAUGUUGAUUUAGGUGACAUCUUGGCAUUAAUGCUUCAGUUGUAAACAUUCAAAAGAAAAUUGACCGCCUCAAUGAGGUUGCCAAGAAUUUAAAUGAAUCUCUCAUCGAUCUCCAAGAACUUGGAAAGUAUGAGCAGUAUAUAAAAUGGCCAAGUCUACUUGGCUAGGUUUAUAGCAAUUGGCUUGAUUGCCAUAGUAAUGGUGACAAUUAUGCUUGCUGUAUGACCAGUUGCUGUAGUUGUCUCAAGGGCUGUUGUUCUUGUGGAUCCUGCUGCAAAUUUGAUGAAGACGACUAAAGCCAGUGCUCAAAGGAGAUACCUUCCCAGGUAACAAACCAACCACUUCGAUCUUUGUAGAUCUGUUCUAAACGAACUUAUGGAUUUGUUUAUGAGAAUCUCACAAUUGGAACUGUAACUUUGAAGCAAGGUGAAAUCAAGGAUGCUACUCCUUCAGAUUUUGUUCGCGCUACUGCAACGAUACCGAUACAAGCCUCACUCCCUUUCGGAUGGCUUAUUGUUGGCGUUGCACUUCUUGCUGUUUUCAGAGCGCUUCCAAAAUCAUAACCCUCAAAAGAGAUGGCAACUAGCACUUCCAAGGGUGUUCACUUUGUUUGCAACUUGCUGUUGUUGUUUGUAACAGUUUACUUACACCUUUUGCUCGUUGCUGCUGGCCUUGAAGCCCCUUUUCUCUAUCUUUAUGCUAGUCUACUUCUUGCAGAGUAUAAACUUUGUAAGAAUAAUAAUGAGGCUUUGGCUUUGCUGGAAAUGCCGUUCCAAAAACCCAUUUCUUAUGAUGCCAACUAUUUCUUUGCUGGCAUACUAAUUGUUACGACUAUUGUAUACCUUACAAUAGUGUAACUCUUCAAUUGUCAUUACUCAGGUGAUGGCACAACAAGUCCUAUUUUGAACAUGACUACCAGAUUGGUGGUUAUACUGAAAAUGGGAAUCGAGUAAAAGACUGUGUUGUAUUACACAGUUACUUCACUCAGACUAUUACCAGCUGUACUUCAACUCAAUUGAGUACAGACACUGGUGUUGAACCGUUACCUCUUCAUCUACAAUAAAAUUGUUGAUGAGCCUGAAGAACAUGUCCAAAUUCACAAUCGACGGUUCAUCCAGAGUUGUUAAUCCAGUAAUGGAACCAAUUUAUGAUGAACCGACGACGACUACUAGCGUGCCUUUGUAAGCACAAGCUGAUGAGUACGAACUUAUGUACUCAUUCGUUUCAGAAGAGACAGGUACGUUAAUAGUUAAUAGCGUACUCUUUUCUUGCUCGUGGUAUUCUUGCUAGUUACACUAGCCAUCCUUACUGCGCUUCGAUUGUGUGCGUACUGCUGCAAUAUUGUUAACGUGAGUCUUGUAAAACCUUCUUUUACAUUUACCCAUGUAAAAUAAUGAACCUUCUAGAGUUCCUGAUAUCUGGUCUAAACGAACUAAUAUUAUAUUAGUUUUUGUUUGGAACUUUAAUUUUAGCCAUGCAGAUUCCAACGGUACUAUUACCGUUGAAGAGCUUAAAAAGCUCUCUGAACAAUGGAACCUAGUAAUAGGUUUCCUAUUCCUUACAUGGAUUUGUCUUACAAUUUGCCUAUGCCAACAGGAAUAGGUUUUUGUAUAUAAUUAAGUUAAUUUUCCUCUGGCUGUUAUGGCCAGUAACUUUAGCUUGUUUGUGCUUGCUGCUGUUUACAGAAUAAAUUGGAUCACCGGUGGAAUUGCUAUCGCAAUGGCUUGUCUUGUAGGCUUGAUGUGGCUCAGCUACUUCAUUGCUUCUUUCAGACUGUUUGCGCGUACGCGUUCCAUGUGGUCAUUCAAUCCAGAAACUAACAUUCUUCAACGUGCCACUCCAUGGCACUAUUUUGACCAGACCGCUUCUAGAAAGUGAACUCGUAAUCGGAGCUGUGAUCCUUCGUGGACAUCUUCGUAUUGCUGGACACCAUCUAGGACGCUGUGACAUCAAGGACCUGCCUAAAGAAAUCACUGUUGCUACAUCACGAACGCUUCUUAUUACAAAUUGGGAGCUCGCAGCGUGUAGCAGGUGACUCAGGUUUUGCUGCAUACAGUCGCUACAGGAUUGGCAACUAUAAAUUAAACACAGACCAUUCCAGUAGCAGUGACAAUAUUGCUUUGCUUGUACAGUAAGUGACAACAGAUGUUUCAUCUCGUUGACUUCAGGUUACUAUAGCAGAGAUAUUACUAAUUAUUAUGAGGACUUUAAAGUUUCCAUUUGGAAUCUUGAUUACAUCAUAAACCUCAUAAUUAAAAAUUUAUCUAAGUCACUAACUGAGAAUAAAUAUUCUCAAUUAGAUGAAGAGCAACCAAUGGAGAUUGAUUAAACGAACAUGAAAAAUUAUUUUCUUGGCACUGAUAACACUCGCUACUUGUGAGCUUUAUCACUACCAAGAGUGUGUUAGAGGUACAACAGUACUUUAAAAGAACCUUGCUCUCUGGAACAUACGAGGGCAAUUCACCAUUUCAUCCUCUAGCUGAUAACAAAUUUGCACUGACUUGCUUUAGCACUCAAUUUGCUUUGCUUGUCCUGACGGCGUAAAACACGUCUAUCAGUUACGUGCCAGAUCAGUUUCACCUAAACUGUUCAUCAGACAAGAGGAAGUUCAAGAACUUUACUCUCCAAUUUUAUUGUUGCGGCAAUAGUGUUUAUAACACUUUGUCACACUCAAAGAAAGACAGAAUGAUUGAACUUUCAUUAAUUGACUUCUAUUUGUGCUUUUUAGCCUUUCUGCUAUUCCUUGUUUUAAUUAUGCUUAUUAUCUUUGGUUCACUUGAACUGCAAGAUCAUAAUGAAACUUGUCACGCCUAAACGAACAUGAAAUUUCUUGUUUUCUUAGGAAUAUCUACAACUGUAGCUGCAUUUCACCAAGAAUGUAGUUUACAGUCAUGUACUCAACAUCAACCAUAUGUAGUUGAUGACCCGUGUCCUAUUCACUUCUAUUCUAAAUGGUAUAUUAGAGUAGGAGCUAGAAAAUCAGCACCUUUAAUUGAAUUGUGCGUGGAUGAGGCUGGUUCUAAAUCACCCAUUCAGUACAUCGAUAUCGGUAAUUAUACAGUUUCCUGUUUACCUUUUACAAUUAAUUGCCAGGAACCUAAAUUGGGUAGUCUUGUAGUGCGUUGUUCGUUCUAUGAAGACUUUUUAGAGUAUCAUGACGUUCGUGUUGUUUUAGAUUUCAUCUAAACGAACAAACUAAAAUGUCUGAUAAUGGACCCCAAAAUCAGCGAAAUGCACCCCGCAUUACGUUUGGUGGACCUCAGAUUCAACUGGCAGUAACCAGAAUGGAGAACGCAGUGGGGCGCGAUCAAAACAACGUCGGCCCCAAGGUUUACCCAAUAAUACUGCGUCUGGUUCACCGCUCUCACUCAACAUGGCAAGGAAGACCUUAAAUUCCCUCGAGGACAAGGCGUUCCAAUUAACACCAAUAGCAGUCCAGAUGACCAAAUUGGCUACUACCGAAGAGCUACCAGACGAAUUCGUGGUGGUGACGGUAAAAUGAAAGAUCUCAGUCCAAGAUGGUAUUUCUACUACCUAGGAACUGGGCCAGAAGCUGGACUUCCCUAUGGUGCUAACAAAGACGGCAUCAUAUGGGUUGCAACUGAGGGAGCCUUGAAUACACCAAAAGAUACAUUGGCACCCGCAAUCCUGCUAACAAUGCUGCAAUCGUGCUACAACUCCAAGGAACAACAUUGCCAAAAGGCUUUUACGCAGAAGGGAGCAGAGGCGGCAGUCAAGCCUCUCUCGUUCCUCAUCACGUAGUCGCAACAGUUUAAGAAAUUCAACUCCAGGCAGCAGUAGGGAACUUUCCUGCUAGAAUGGCUGGCAAUGGCGGUGAUGCUGCUCUUGCUUUGCUGCUGCUUGACAGAUUGAACCAGCUUGAGAGCAAAAUGUCUGGUAAAGGCCAACAACAACAAGGCCAAACUGUCACUAAGAAAUCGCUGCUGAGGCUUCUAAGAAGCCUGGCAAAACGUACUGCCACUAAAGCAUACAAUGUAACACAAGCUUUCGGCAGACGUGGUCCAGAACAAACCCAAGGAAAUUUUGGGGACCAGGAACUAAUCAGACAAGGAACUGAUUACAAACAUUGGCCGCAAAUUGCACAAUUUGCCCCAGCGCUUCAGCGUUCUUCGGAAUGUCGCGCAUUGGCAUGGAAGUCACACCUCGGGAACGUGGUUGACCUACACAGGUGCCAUCAAAUUGGAUGACAAAGAUCCAAAUUCAAAGAUCAAGUCAUUUUGCUGAAUAAGCAUUGACGCAUACAAAACAUUCCCACCAACAGAGCCUAAAAAGGACAAAAGAAGAAGGCUGAUGAAACUCAAGCCUUCCAGAGACAGAAGAAACAGCAAACUGUGACUUUUUCCUGCUGCAGAUUUGGAUGAUUUCUCCAAACAAUUGCAACAAUCCAUGAGCAGUGCUGACUCAACUCAGGCCUAAACUCAUGCAGACACACAAGGCAGAUGGGCUAUAUAAACGUUUCGCUUUUCCGUUUACGAUAUAGUCUACUCUUGUGCAGAAUGAAUUCUCGUAACAUAGCACAAGUAGAUGUAGUUAACUUUAACUCUAGCAAUCUUGUGAUUUUGAAUUUGCCAUAGAUUCUACAUAAAUCCAACGGUACUAUUCCUGAAGAGCUUAAAAGCUUGAACAAUGGAACCUAGUAAUAGGUUUCCUAUUCCUUACAUGGAUUUGUUUUUACAAUUUGCCUAUGCCAACAGGAAUAGGUUUUUGUAUAUAAUUAAGUUAAUUUUUCCUCUGGCUGUUAUGGCCAGUAACUUUAGCUUGUUUGUGCUUGCUGCUGUUUACAGAAUAAAUUGGAUCACCGGUGGAAUUGCUAUCGCAAUGGCUUGUCUUGUAGGCUUGAUGUGGCUCAGCUACUUCAUUGCUUUUUCAGACUGUUUGCGCGUACGCGUUCCAUGUGGUCAUUCAAUCCAGAAACUAACAUUCUCAACGUGCCACUCCAUGGCACUAUUUUGACCAGACCGCUUCUAGAAAGUGAACUCGUAAUCGGAGCUGUGAUCCUUCGUGGACAUCUUCGUAUUGCUGGACACCAUCUAGGACGCUGUGACAUCAAGGACCUGCCUAAAGAAAUCACUGUUGCUACAUCACGAACGCUUCUUAUUACAAAUUGGGAGCUCGCAGCGUGUAGCAGGUGACUCAGGUUUUGCUGCAUACAGUCGCUACAGGAUUGGCAACUAUAAAUUAAACACAGACCAUUCCAGUAGCAGUGACAAUAUUGCUUUGCUUGUACAGUAAGUGACAACAGAUGUUUCAUCUCGUUGACUUUCAGGUUACUAUAGCAGAGAUAUUACUAAUUAUUAUGAGGACUUUUAAAGUUUCCAUUUGGAAUCUUGAUUACAUCAUAAACCUCAUAAUUAAAAAUUUAUCUAAGUCACUAACUGAGAAUAAAUAUUCUCAAUUAGAUGAAGAGCAACCAAUGGAGAUUGAUUAAACGAACAUGAAAAUUAUUCUUCUUGGCACUGAUAACACUCGCUACUUGUGAGCUUUAUCACUACCAAGAGUGUGUUAGAGGUACAACAGUACUUUAAAAGAACCUUGCUCUUGGAACAUACGAGGGCAAUUCACCAUUUCAUCCUCUAGCUGAUAACAAAUUUGCACUGACUUGCUUUAGCACUCAAUUUGCUUUUGCUUGUCCUGACGGCGUAAAACACGUCUAUCAGUUACGUGCCAGAUCAGUUUCACCUAAACUGUUCAUCAGACAAGAGGAAGUUCAAGAACUUUACUCUCCAAUUUUUAUUGUUGCGGCAAUAGUGUUUAUAACACUUUGUCACACUCAAAAGAAAGACAGAAUGAUUGAACUUUCAUUAAUUGACUUCUAUUUGUGCUUUUUAGCCUUUCUGCUAUUCCUUGUUUUAAUUAUGCUUAUUAUCUUUUGGUUCUCACUUGAACUGCAAGAUCAUAAUGAAACUUGUCACGCCUAAACGAACAUGAAAUUUCUUGUUUUCUAGGAAUAUCUACAACUGUAGCUGCAUUUCACCAAGAAUGUAGUUUACAGUCAUGUACUCAACAUCAACCAUAUGUAGUUGAUGACCCGUGUCCUAUUCACUUCUAUUCUAAAUGGUAUAUUAGAGUAGGAGCUAGAAAAUCAGCACCUUUAAUUGAAUUGUGCGUGGAUGAGGCUGGUUCUAAAUCACCCAUUCAGUACAUCGAUAUCGGUAAUUAUACAGUUUCCUGUUUACCUUUUACAAUUAAUUGCCAGGAACCUAAAUUGGGUAGUCUUGUAGUGCGUUGUUCGUUCUAUGAAGACUUUUAGAGUAUCAUGACGUUCGUGUUGUUUUAGAUUUCAUCUAAACGAACAAACUAAAAUGUCUGAUAAUGGACCCCAAAAUCAGCGAAAUGCACCCCGCAUUACGUUUGGUGGACCUCAGAUUCAACUGGCAGUAACCAGAAUGGAGAACGCAGUGGGGCGCGAUCAAAACAACGUCGGCCCCAAGGUUUACCCAAUAAUACUGCGUCUUGGUUCACCGCUCACUCAACAUGGCAAGGAAGACCUUAAAUUCCCUCGAGGACAAGGCGUUCCAAUUAACACCAAUAGCAGUCCAGAUGACCAAAUUGGCUACUACCGAAGAGCUACCAGACGAAUUCGUGGUGGUGACGGUAAAAUGAAAGAUCUCAGUCCAAGAUGGUAUUUCUACUACCUAGGAACUGGGCCAGAAGCUGGACUUCCCUAUGGUGCUAACAAAGACGGCAUCAUAUGGGUUGCAACUGAGGAGCCUUGAAUACACCAAAAGAUCACAUUGGCACCCGCAAUCCUGCUAACAAUGCUGCAAUCGUGCUACAACUUCCAAGGAACAACAUUGCCAAAAGGCUUUACGCAGAAGGGAGCAGAGGCGGCAGUCAAGCCUCUUCUCGUUCCUCAUCACGUAGUCGCAACAGUUUAAGAAAUUCAACUCCAGGCAGCAGUAGGGGAACUUUCCUGCUAGAAUGGCUGGCAAUGGCGGUGAUGCUGCUCUUGCUUUGCUGCUGCUUGACAGAUUGAACCAGCUUGAGAGCAAAAUGUCUGGUAAAGGCCAACAACAACAAGGCCAAACUGUCACUAAGAAUUGCUGCUGAGGCUUCUAAGAAGCCUGGCAAAACGUACUGCCACUAAAGCAUACAAUGUAACACAAGCUUCGGCAGACGUGGUCCAGAACAAACCCAAGGAAAUUUUGGGGACCAGGAACUAAUCAGACAAGGAACUGAUUACAAACAUUGGCCGCAAAUUGCACAAUUUGCCCCAGCGCUUCAGCGUCUUCGGAAUGUCGCGCAUUGGCAUGGAAGUCACACCUCGGGAACGUGGUUGACCUACACAGGUGCCAUCAAAUUGGAUGACAAAGAUCCAAAUUUCAAAGAUCAAGUCAUUUGCUGAAUAAGCAUAUUGACGCAUACAAAACAUUCCCACCAACAGAGCCUAAAAAGGACAAAAAGAAGAAGGCUGAUGAAACUCAAGCCUUACCGCAGAGACAGAAGAAACAGCAAACUGUGACUCUUUUCCUGCUGCAGAUUUGGAUGAUUUUCCAAACAAUUGCAACAAUCCAUGAGCAGUGCUGACUCAACUCAGGCCUAAACUCAUGCAGACCAACAAGGCAGAUGGGCUAUAUAAACGUUUCGCUUUUCCGUUUACGAUAUAUAGUCUACUCUUGUGCAGAAUGAAUUCUCGUAACUACAUAGCACAAGUAGAUGUAGUUAACUUUAAUCUCACAUAGCAAUCUUUAAUCAGUGUGUAACAUUAGGGAGGACUUGAAAGAGCCACCACAUUUACCGAGGCCACGCGGAGUACGAUCGAGUGUACAGUGAACAAUGCUAGGGAGAGCUGCCUAUAUGGAAGAGCCCUAAUGUGUAAAAUUAAUUUUAGUAGUGCUAUCCCCAUGUGAUUUUAAUAGCUCUUAGGAGAAUGACAAAACAAAACCCCCUCCCAUCCUCACCAUAUCAUACAUAUCACCACCUACCUCCCCUCCAAACCCCCAAAU
>cluster_7 reads=2 total_reads=182
AACGAAGAUUUACUCAUUUGUGUUCUAAUCAAUUUUGGUACAGGCUGGUAAUGUUCAACUCAGGGUUGGACAUUCUCAUGCAAAAUUGCGACUUAAGCUCUUAGGUUGAUCAGCCAAUCCUAAGACACCUCAGUAUAAGUUUGUUCGCAUUCAACCAGGACGGACUUUUCAGUGUUAGCUUGUACAAUGGUUCACCAUCUGGUGUUUACCGCCGCGACAACAAGGCCCAAUCACUAACUCUAAGGGUUCAUCCUUAAUGGUUCAUGUGGUAGUGUUGGUUUUAACAUAGAUUAUGACUGUGUCUCUUGUUACAUGCACCAUGGAAUUACCAACUGAGGUUCAUGUUGGCACAGACUUAGAAGGUAACUUUAUGGACCUUUGUGACAGGCAAACAGCAAGCAGCUGGUACGGACACAUAUUAUUACAGUUAACGGUUUUAGCUUGGUUUGAUGUUGCUGGUUAAUAGUCGGAGACAGGUGGUUCAAUCGAUUUACCACAACUCUAAUGACUUUAACCACUGUGGCUAUGAGUACAAUGAACCUCUAACACCUCAGACCAUGUUGACCAUACUAGGACACCUUUGCUCAAACUGGAAUCGUCGUUUAGAUUGUGUGCUCAUUAAAAGAAUUGCAAAAUGGUAUGAAUGGACGUACCAACAUUGGGUAGUGCUUUUUAUCAGAAGAUGAAUUUACACACCUUUGAUGUUGUUAGACAAUGUCCAGGUGUUGCUACUUUCCAAAGUGCAGUUGAAAAGAACAAUAAGGGUACCACUGGUUGUUACUCCACAUAUUUGACUUCAUCUAGUUUAGUCCAGAGUACUCAAUGGUCUUUUGUUCUUUUUUUGUAUGGCGCCUUUUUACCUUUUGCUAUAAGCAUUAUUGCUAUGCACUGCUUUCAUAAUGAUGUUGUCAUCAAACAAGCCGCAUUUCUGUUUGUUUUUGUUACCUUCUCUUGCCUUAGCGGCUUUAUUUUAAUAUGGUCUAUAUGCCUAAUAGUUGGGUGAUGCGUAACAUGUCUGGUUGGAUAAAGUUGAUACUAGUUGUCUGGUUUUAAGCUAAAAGACUGUUAUGUAUGUCAGCUGUAGUGUUACUAAUCCUAUGCGACAGCAAGAACUGUGUGAUGAUAGUGCUGGGGAGAGUGUGGACACUUAUGAAUGUCUUGACACUUUGCUAUAAAGUUUAUUGGUAAUGUUCUUUAGAUUUGGCACACAUUUCCUAUGUGGGCUCUUAUAAUCUAUACACCUUUAACUACUCAGGUGUGGUUUUAACUGUCUGUUUCGCCAGAGGUAUUGUUUUUAUGUGUGUGUGAGAUUGCCCUAAUACUUAUAACUGGUAAUACACUUCAGUGUAUAAUGCUAGUUUAUUUGUUUUUUUCUAGGCUAUUUUGUACUUGUUACUUUUGGCCUUUUUGUUUACUCAUUCGUACUUUAGACUGACUUUGGUUGUUUUAUGAUUACUUAGUUUCUACACAGGAGUUUAGAUAUAUAUGAAUUACAGGACUACUCCCUCCACCCAAGAAUAGCAUAGAGAGAUGCCUUCAAAACUCAUACUAAAUUGUUGGGUGUUGGUGGCAAACUUCCUUGUAUCAAAGUAGCCACUGUCAGUCUAAAAUGUCAGAUGUAAAGUGCACUCAGUAAGUCACAUUCUCAGUUUGCAACAACUCAGAGAGAAGAAUCAUCAUUCUAAAUUGUUGGGCUUGCGUGUCCCUGGUUACACAAUGACAUUCUCUUUAGCUAAAGAUACUACUGAAGCCUUUGAAAAAUGGUACCAUAUCUCUGUUUUUGCUUCCAUGCAGGGUGCUGUAGACAUAAACACGCUUGUGAAGAAAUGCUGGACAACAGGGCAACCACAACAAGCUAUAGCCCUCAGAGUUUUAGUCCCCUCCUCAUCAUAUGCAGCUUUCGCUCUGCUCAAGAAGCUUAUGCAGGCUGUUGCUAAUGGUGAUUCUGAAGUUGGUUCUUAAAAGUUGAGAAGUACAUUGAAUGUGGCUAAUUUGAAUUUUUGACCGUGAUGCAGCCAUGCAACGUAAGUUGGAAAAGAUGUUGAUCAAGCUAUGACCCAAUGUUAUAAACAGGCUAGAUCUGAGGACAAGAGGGCAAAGGACAUGGUGCUCCAGACAAUGUUCACUACUAUGUCAAGAAAGUUGGAUAAUGAUGCACUCAACAUAUCAACAAUGCAAGAUGGUUGUGUCACCCUGAACAUAAUACCACAACAGCAGCCAAACUAAUGAUUGUCAUACCAGACUAUAACACAUAAAUACGCGAUGGUACAACUUACUUCCUUUAUGCAUCAGCAUUGUGGGAAAUCCAACAGGUUGUAGAUGCAGAUAGUAAAAAUUGCUCAACUUGCUGAAAUUAGUAUGGACAAUACCACCUAAUUAGCAUCGGCCUCUUAUUGUAACAGCACAUAAGGGCCAAUUCUGCUGCUCAAAUUACAGAAUAAUGAGCUUAGUCCUGUUGCACUACGACAGAUGUCUUCUGUGCUAUGCCGGUACUACACAAACUGCUUGUCACUGAUGACAAUGCGUUAGCUUACAACACAACAAAGGGAGGUAGGUUCGACUUGCACUGUUAUCCGAUUUACAGGAUUUGAAAUGGGCUAGAUUCCCUAAGAGUGAUGGAACUGGUACUAUUCUAUACAGAACUGGACUUCACUGUAGGUUUGUUACAGACACCAAAGGUCCUAAAGUGAAGUAUCUAUACUAUUAAAGGAUUAAACAACCUAAUAGAGUAUGGUACUUGGUAGUUUAGCUGCCACAGUACGUCAAGCUGGUAAUGCAACAGAAGUGCCUGCCAAUUCAACUGUAUCUUUCUGUACUUUGCUAGAUGCUGCUAAAGCUCUAAAGAUUAUCAGCUAGCUGGGACCCAAUCACUAAUUGUGUUAAGAUGUUGUGUACACACGGUACUGGUCAGGCAAUAACAGUUACACGGAAGCCAAUUGGAUCAAGAAUCCUUCUGGUGGUGCAUCGUGUUGUCUGUCUGCCGUUGCCAUAAACCAUCCAAAUCUAAAGGAUUGUGACCUAAAAGUAUGUACAAAUACAACUUGUGCUAUGACCCAAUGGGUUCACACUUAAAACACAGUCUGUACCGUUGCGGUUGUGGAAAGGUUAUGCUGUAGUGAUCAACCACGACCCAUGUUCAGUCAGCUGAUGCACAAUCAUUUAAACGUUCUUACAGUGUAAGUGCAGCCCGCCACACCGUGCGGCACAGGCACUAGUACUGAUGUUUAUACAGGGCUUUUGACAUACAUGAUAAGUAGCUGGACACACUAAAUUCAAACUAACUGUGCCGCCACCAAGAAAAGGACGAAGAUGACAAUUUAAUUGAUUCUCACUUGUAGUCAAGAGACACUCUCUCUAACACCACCAUGAAGAAACAAAUAUAAUUUACUUAAAGAUUGUCCAGCUGUUGCUAAACAUGACUUCUUUAAGAUUAGAAUAGACAGUAUGGUACCACAUAUCACGUCAACGCCAACAAAAUACAUGGCAGACCUAAUGCUUAAGGCAUUUGAUGAAGGUAAUUGUGACACAUUAAAGAAAUACUUGCCACUUUGUUGUGAUGAUGAUUAUCCAAUAAAAGGACUGGUAUGAUCUUGUAGAAAACCCAGAUAUAACACGCGUAUACGCCAACUUGUGAACGUGUACGCCAAGCUUUGUUAAAAACAGUACAAUUUUAUGAUGCCAUGCGAAAUGCUGGUAUUGUUGUGUACUGACAUUAGAUAAUCAAGACUCAUGGUAACUGGUAUGAUUUCGGUGAUAUCAUACAAACCACGCCAGCAGUGGAGUUCCUGUUGUAGAUCUUAUUAUUCAUUGUAAUGCCUAUAUUAACCUUGACCAGGCUUUAACUGCAGAGUCACAUGUUGACACUGACUCAACAAAGCCUACAUUAAGUGGGAUUUGCUAAUAUGACUUCACGGAAGAGAGGUUAAAACUCUUUGACGUUAUUUUAAAUAUUGGGAUCAGACAUACCACCCAAAUUGUGUUACUAUUUGGAUGACAGAUGCACUCUGCAUUGUGCAAAACUAAUGUCUUAUUCUACAGUGUUCCCUACAAGUUUGGACCACUAGUGAGAAAAAUAUUUGUUGAUGGUGUUCCAUUUGUAGUUUCAACUGGAUCACUUCAGAGAGCUAGGUGUUGUACAUAAUCAGGAUGUAAACUCAUAGCUCUAGACUUAGUUUUAAGGAAUUACUUGUGUAUGCUGCUGACCCUGCUAUGCACGCUGCUUCUGGUAAUCUAUUCUAGAUAACGCACUACGUGCUUUCAGUAGCUGCACUACAACAAUGUUGCUUUUCAAACUGUCAAACCCGGUAAUUUUAACAAAGACUUAUGACUUUGCUGUGUCUAAGGGUUCUAAGGAAGGAAGAUCUGUUGAAUUAACACUUUCUCUGCUCAGGAUGGUAAUGCUGCUAUCAGCGAUUAUGACUAUCGUUAUAAUUACCAACAAUGUGUGAUAUCAGACAACUAUUUGUAGUUGAAGUUGUUGAUAAGUACUUUGAUUGUUACGAUGGUGGCUGUAUUAAUGCUAACCAAGUCAUCGUAACAACCUAGACAAAUCAGCUGGUUUCCAUUUAAUAAAUGGGGUAAGGCUAGACUUUAUAUGAUCAAUGAGUUAUGAGGAUCAAGAUGCACUUUCGCAUACAAAACGUAAUGUCAUCCCUACUAUAACUCAAAUGAAUCUUAAGUAUGCCAUUAGUGCAAAGAAUAGAGCUCGCACCGCAGCUGGUGUUCUAUCUGUAGUACUAUGACCAAUAGACAGUUCAUCAAAAAUUAUUGAAAUCAAUAGCCGCCACUAGAGGAGCUACUGUAGUAAUUGGAACAAGCAAAUUCUAUGGUGGUUGGCACAACAUGUUAAAAACUGUUUAUAGUGAUGUAGAAAACCCCUAUGGGUUGGAUUAUCCUAAAUGUGAUAGAGCCAUGCCUAUCAUGCUUAGAAUUAUGGCCUCACAUGUUCUUCCGCAAACAUACAACCUGUUGUAGCUUGUCACACCGUCUAUAGAUUAGCUAAUGAUGUGCUCAAGUAUUGAGUGAAAUGGUCAUGUGUCGGUUCACUAUAUGUUAAACCAGGUGGAACCUCAUCAGGAGAUGCCACAACUGCUUAUGCUAAUAGUGUUUUAACAUUUGUCAAGCUGUCACGGCCAAUGUUAAUGCACUUUAUCACAGAUGGUAACAAAAUUGCCGAUAAGUAUGUCCGCAAUUCAACACAGAUUAUGAGUGUCUAUAGAAAUAGAGAUGUUGACACAGACUGUGGAGUUUACGCAUAUUUGCGUAAACAUUUCAAUGAUGAUACACUUGACGAUGCUGUUGUGUUCAAUAGCACUUAUGCAUUCAAGGUCUAGUGGCUAGCAUAAGAACUUUAAGUCAGUUCUCAUUAUCAAAACAAUGUUUUAUGUCUGAAGCAAAAUGUUGGACUGAGACUGACCUUACUAAGGACCUCAUGAAUUUUGCUCUCAACUACAAUGCUAGUUAACAGGGUGAUGAUUAUGUGUACCUUCCUUACCCAGAUCCAUCAAGAAUCCUAGGGGCCGGCUGUUUGUAGAUGAUAUCGUAAAACAGAUGGUACACUAUGAUUGAACGGUUCGUGUCUUAGCAUAGAUGCUUACCCACACUAAACAUCCAAUCAGGGUAUGCUGAUGUCUUCAUCUGUACUUACAAUACAUAAGAAGCUACAUGAUGAGUUAACAGGACACAUGUUAGACCGUAUUCUGUUAUGCUUACUAAUGAUAACAUCAAGGUAUUGGAACCUGAGUUUUAUGAGGCUAUGUACACACCGCAUACAGUACAGGCUGUUGGGCUUGUGUCUUUCAAUUCACAGACUUCAUUAAGAUGUGGUGCUUGCAUACGUAGACCACUUAUGUUGUAAAUGCUGUUACGACCAUGUCAUAACAUCACAUAAAUUAGUCUGUCUGUUAAUCCGUAUGUUUGCAAUGCUCCAGGUUGUGAUGUCACAGAUGUGACUCAAUCUUAGAGGUAUGAGCUAUAUUGUAAAUCUCAAACACCCAUUAGUUUCCCUGUGUGCUAAUGACAAGUUACUGUUUAUAUAAAUACCGUGUUGGUAGCGAUAAGUUACUGACUUUAAUGCAAUUGCAACAUGUGACUGGACAAAUGCUGGUGAUCAUUUUUAGCUAACACCUGUACUGAAAGACUCAAGCUUUUGCAGCAGAAACGCUCAAGCUACUGAGGAGACAUUUAAACUGUCUAUGGUAUUGCUACUGUACGUGAAGUGCUGUCUGACAGAGAAUUACACUCUAGGGAAGUUGGUAAACCUAGACCACCACUUAACCGAAAUUAUGUCUUUACUGGUUAUCGUGUAACUAAAACAGUAAAGUACAAAUAGGAGAGUACACCUUUGAAAAAGGUGACUAUGGUGAUGCUGUUGUUUACCGAGGUACAACAACUCUACAAAUUAAAUGUUGGUGAUUAUUCUGUGCUGACAUACAUACAGUAAUGCCAUUAAGUGCACCUACACUAGUGCCACAAGAGCACUAUGUUAGAAUUACUGGCUUAUACCCAACACUCAAUAUCAGAUGAGUUUUAGCAAUGUUGCAAAUUAUCAAAAGGUUGGUAUGCAAAAGUAUUUUACACUCCAGGGACCACCUGGUACUGGUAAGAGUCAUUCUGCUAUUGGCCUAGCUCACUACCUCUGCUCGCAGUGUAUACAGCUUGCUCAUGCCGCUGUUGAUGCUAGUGAGAAGGCAUUAAAAUUUGCCUAUAGAUAAUGUAGUAGAAUUAUACCCGAUGUGCUCGUGUAGAGUGCUUUGAUAAAUUCAAAGUGAAUUCACUAGAACAGUAUGUCUUUUGUACUGUAAAUGCAUUGCCUGAGACGACAGCAGAUAUAGUUGUCUUUGAUGAAAUUUCAAUGGCCACACAUUACUGAUUGAUGUUGUCAAUGCAAGAUUACUGCUAAGCACUAAUCUUGGGACCCUGCUCAAUUACCUGCACCCGUCUCUGCUAUUAGGGCAUACUUUCACCAGGUAUCCAACCAACCUAACUUUCGAACUCUUGUAGAUCUGUUCCUAAACGAAUUGAAACUCUGCUUUGGCCUGUUUGUACUCUGAUCUGCUAAAUGCAUAAGAAGCAGCUCACAUCAGUACUUUAUAAAGAACCUAUGUUACUGAACAUCAUGACAGGUCACAAGAGAAAUCUCUAAUGUAACCAGUCUGACUAACUGUCUUUAUCACCUAUAAUGCAGGCCCGAAUCCUACACACGAUCUGUUCAUUUUCGUCCAUGGCAAGUACCUCCCAAGGUAACAAACCAACGCACUUCGAUCUUGUAGAUCUGUUCUCUAAACGAACAAACUAAAAUGUCUGAUAAUGGACCCCAAAAUCAGCAAAUGCACCCGCAUUACGUUUGGUGGACCUCAGAUCAACUGGCAGUAACCAGAAUUAAGAACGCAGUGGCGCGAUCAAACAACGUCGGCCCCAAGGUUUACCCAAUAAUACUGUGGUUUACGCGUCACUCCUCAUAUGGCAAGGCAAGACCUAAAUCUCCUCGAGGAACGCGUUCCAAUUAACACCAAUAAGUAGAUGACCAAUUGUAUACCGAAGACUACCGACAAUCGUGGUUGACGUUAAAUGAAGAUAGCCAAGAUGGUAUUCUUACUACCAGGCAUGGAAAGCUGACUUCCUGGUACUAACAAUAGACGGUAUAUGGUAAACAGGGAGUUGAACACCAGAUAUUGUCUGCAAGCCUCUCAAAUUGCAAUGUAACUUUAGCAAGGAAAUCAUUGAUGCACUCACGGCAGAUGUGUAUCGCUCUCUGUCAUAACGUAGUCGCAACAUUUCUUAUCAGGUAGCAUUAUGUUCUUCUCUGUAGAAUGUCUUCAAAAGAGAGAUGCCGCUAGCCACUGCUGCGUGAUAUUUGACUGCUUGUGCAAAAUGCUUGUAACAGUACACACACUUUUACGUUGCUGCAGGCCUAGAAGCCUAAUGACUAGUAUCUUGCAGGUAAAACUUAGAAUAUUAGCUGGCCGGAAAUCCGUUCCAGCUAUUCUGAUGCCACUAAUUUGCUGCAAUUGUAGAUUUGCCACAAUAGUGUUAAAUUGUCAGUACUUCAGGGAUGCACAACAAGUGCUUCUCUGAACAUGACUACCAGAUUGGUGUAUACUAAGAAUUAGAGUAAGAUGUGUUGAUUACACAUUGACCUCAAACUACCAGCUUCUACUAAAUGAGACAGAACUGGUGUGAACAUGUUCCUCAAGAGCUGAAGAACAUGUCAAUAGAGAUUUCACAUUGAACUAUGAGACCGAGACUAGCUUUUAAACAAGCGAUGAGUAGAAUGCUAUAAGACAUAGUGCCUUUUUUGGUAUUUGCUGACAUUAGCCAUACUGCGCUCGAUUGUGUGUACUGUGUUGAGUGUUUGAAACUUUUCAUACCUAAUCUAAGAGAUUUCUGUCUAACGAAUAUAUUGUUGUUGGACUUUGCAUGCAGAUUCCAACGUUAUAGUGAAGAGCUUAAAGCUCUGAAUGAACAGUAAUGGUUUCCUUCCUGGAUUUGUCUACAAUUUGCCUAUGCCACAGGAAUAGGUUUUUAUAUAAUUAAGUUAAUUUCCUGGCUGUUAUGGCCAGUAACUUUAGCUUGUUUGUGCUUGCUGCUGUUUAGAAUAAAUUGGAUACCGGUGGAAUUGCUAUCGCAAUGGCUUGUUGUAGGCUUGAUGUGGCUCAGCAUCAUUGCUUUUCAGACUGUUUGCGCGUACGCGUUCCAUGUGGUCAUUCAAUCCAGAAACUAACAUUUCUCAACGUGCCACUCCAUGGCACUAUUUUGACCAGACCGCUUCUAGAAAGUGAACUCGUAAUCGGAGCUGUGAUCCUUCGUGGACAUCUUCGUAUUGCUGGACACCACUAGGACGCUGUGACAUCAAGGACCUGCCUAAAGAAAUCACUGUUGCUACAUCACGAACGCUUCUUAUUACAAAUUGGGAGCUCGCAGCGUGUAGCAGGUGACUCAGGUUUGCUGCAUACAGUCGCUACAGGAUUGGCAACUAUAAAUUAAACACAGACCAUUCCAGUAGCAGUGACAAUAUUGCUUUGCUUGUACAGUAAGUGACAACAGAUGUUUCAUCUCGUUGACUUUCAGGUUACUAUAGCAGAGAUAUUACUAAUUAUUAUGAGGACUUUUAAAGUUUCCAUUUGGAAUCUUGAUUACAUCAUAAACCUCAUAAUUAAAAAUUUAUCUAAGUACUAACUGAGAAUAAAUAUUCUCAAUUAGAUGAAGAGCAACCAAUGGAGAUUGAUUAAACGAACAUGAAAAUUAUUUUUCUUGGCACUGAUAACACUCGCUACUGUGAGCUUUAUCACUACCAAGAGUGUGUUAGAGGUACAACAGUACUUUAAAAGAACCUUGCUCUUCUGGAACAUACGAGGGCAAUUCACCAUUUCAUCCUCUAGCUGAUAACAAAUUUGCACUGACUUGCUUUAGCACUCAAUUUGCUUUUGCUUGUCCUGACGGCGUAAAACACGUCUAUCAGUUACGUGCCAGAUCAGUUUCACCUAAACUGUUCAUCAGACAAGAGGAAGUUCAAGAACUUUACUCUCCAAUUUUUAUUGUUGCGGCAAUAGUGUUUAUAACACUUUGCUCACACUCAAAAGAAAGACAGAAUGAUUGAACUUUCAUUAAUUGACUUCUAUUUGUGCUUUUUAGCCUUUUGCUAUUCCUUGUUUUAAUUAUGCUUAUUAUCUUUUGGUUUCACUUGAACUGCAAGAUCAAUGAAACUUGUCACGCCUAAACGAACAUGAAAUUUCUUGUUUUCUAGGAAUACUCUACAACUGUAGCUGCAUUUCACCAAGAAUGUAGUUUACAGUCAUGUACUCAACAUCAACCAUAUGUAGUUGAUGACCCGUGUCCUAUUUCACUUCUAUUCUAAAUGGUAUAUUAGAGUAGGAGCUAGAAAAUCAGCACCUUUAAUUGAAUUGUGCGUGGAUGAGGCUGGUUCUAAAUCACCCAUUCAGUACAUCGAUAUCGGUAAUUAUACAGUUUCCUGUUUACCUUUACAAUUAAUUGCCAGGAACCUAAAUUGGGUAGUCUUGUAGUGCGUUGUUCGUUCUAUGAAGACUUUUAGAGUAUCAUGACGUUCGUGUUGUUUUAGAUUUCAUCUAAACGAACAAACUAAAAUGUCUGAUAAUGGACCCCAAAAUCAGCGAAAUGCACCCCGCAUUACGUUUGGUGGACCUCAGAUUCAACUGGCAGUAACCAGAAUGGAGAACGCAGUGGGGCGCGAUCAAAACAACGUCGGCCCCAAGGUUUACCCAAUAAUACUGCGUCUUGGUUCACCGCUUCACUCAACAUGGCAAGGAAGACCUUAAAUUCCCUCGAGGACAAGGCGUUCCAAUUAACACCAAUAGCAGUCCAGAUGACCAAAUUGGCUACUACCGAAGAGCUACCAGACGAAUUCGUGGUGGUGACGGUAAAAUGAAAGAUUCAGUCCAAGAUGGUAUUUCUACUACCUAGGAACUGGGCCAGAAGCUGGACUUCCCUAUGGUGCUAACAAAGACGGCAUCAUAUGGGUUGCAACUGAGGGAGCCUUGAAUACACCAAAAGAUCACAUUGGCACCCGCAAUCCUGCUAACAAUGCUGCAAUCGUGCUACAACUUCCAAGGAACAACAUUGCCAAAAGGCUUUUACGCAGAAGGGAGCAGAGGCGGCAGUCAAGCCUCUUCUCGUUCCUCAUCACGUAGUCGCAACAGUUUAAGAAAUUCAACUCCAGGCAGCAGUAGGGGAACUUCUCCUGCUAGAAUGGCUGGCAAUGGCGGUGAUGCUGCUCUUGCUUUGCUGCUGCUUGACAGAUUGAACCAGCUUGAGAGCAAAAUGUCUGGUAAAGGCCAACAACAACAAGGCCAAACUGUCACUAAGAAAUUGCUGCUGAGGCUUCUAAGAAGCCUCGGCAAAACGUACUGCCACUAAAGCAUACAAUGUAACACAAGCUUCGGCAGACGUGGUCCAGAACAAACCCAAGGAAAUUUUGGGGACCAGGAACUAAUCAGACAAGGAACUGAUUACAAACAUUGGCCGCAAAUUGCACAAUUUGCCCCAGCGCUUCAGCGUUCUUCGGAAUGUCGCGCAUUGGCAUGGAAGUCACACCUCGGGAACGUGGUUGACCUACACAGGUGCCAUCAAAUUGGAUGACAAAGAUCCAAAUUUCAAAGAUCAAGUCAUUUGCUGAAUAAGCAUAUUGACGCAUACAAAACAUUCCCACCAACAGAGCCUAAAAAGGACAAAAAGAAGAAGGCUGAUGAAACUCAAGCCCUCCGCAGAGACAGAAGAAACAGCAAACUGUGACUCUUUUCCUGCUGCAGAUUUGGAUGAUUUUCCAAACAAUUGCAACAAUCCAUGAGCAGUGCUGACUCAACUCAGGCCUAAACUCAUGCAGACCAUCAAGGCAGAUGGGCUAUAUAAACGUUUCGCUUUUCCGUUUACGAUAUAUAGUCUACUUUGUGCAGAAUGAAUUCUCGUAACUACAUAGCACAAGUAGAUGUAGUUAACUUUAAUUCUCUAGCAAUCUUUAAUCAGUGUGUAACAUUAGGAGGACUUUGAAAGAGCCACCACAUUUCACCGAGGCCACGCGGAGUACGAUCGAGUGUACAGUGAACAAUGCUAGGGAGAGCUGCCUAUAUGGAAGAGCCCUAAUGUGUAAAAUUAAUUUUAGUAGUGCUAUCCCCAUGUGAUUUUAAUAGCUUCUUAGGAGAAUGACAAAAACUCCCCCCCUCCACACUACUCCCACCAUUCUCAUUUAUCCAUCAUCUACAACCUAUCCCCACCUCACCAUCAUCCCUAUCAAUAC
>cluster_8 reads=1 total_reads=1153
ACUGACAAUGUAUAUCAUAUCACUGGUUAUCGUGUAACUAAAAACAGUAAAGUACAAAUAGGAGUACACCGAAGGUGACUAUGGUGAUGCUGUUGUUUACAGGUACACACACAAAUUAAAUGUUGGUGAUUAUUUUUGUGCUGACAACAUACAGUAAUGCCAUUAAGUGCUCUACACUAGUGCCACAAGAGCACUAUGUUAGAAUUACUGGCUUAUACCCAACACUCAAUAUCUUCAGAUGAGUUUCUAGCAAUGUUGCAAAUUAUCAAAGGUUGGUAUGCAAAAGUAUCUACCCAGGACUGGUACUGGUAGAGUCAUUUUGCUAUUGGCCUAGCUCUCUACACUUGCUCAUGUGUAUGUGCUCAUGCCGCUGUUGAUGCAAUGUGAGAAGGCAUAAAUAUUUGCCUAGAUAAAUGUAGUAGAAUUAAGAUGUGCUAGAGUGUUUUGAUAAAUUCAAAGUGAAUUAACAUAGAACAGUAUGUCUUUGUGUAAUGAUUGCCUGAGACGACAGCAGAUAUAGUUGUCUUUGAUGAAAUUCAAUGGCCAAAUUAUGAUUUGAGUGUUCAAUGCCAGAUUACGUGCUAAGCAUAUGUGUACAUUGGCGACCCUGCUCAUUACCUGCACCACGCCAUUGCUAACAAGGGCACACUAGAACCAGAAAUUUCAAUCAGUGUGUGACUUAUGAAAACUAUAGGUCCAGACAUGUUCGGAACUUGUCGGCGUUGUCCUGCUGAAAUUGUUGACCGUGAGUGCUUGGUUUAUGAUAAGCUUAAAGCACAUAAAGACAAUCAGCUCAAUGUUUAAAAUGUUUAAAGGUGUUAUACGCUGUUCAUCUGCAAUUAGACUUACAAAUAGGCGUGGUAGAGAAUUCCUGACGUUGCUUGAGAAAAGCUGUCUUUAUUUCAUAAUUCACAGUGCUGUAGCCUUCAAAGAUUUUGGGUCCAUUCAACUGUGACACAAGGCUCAGAAUAUGACUAUGUCAUAUCAUCAAACCAUGAAACAUCACUUUGAAUGUAACAGAUUUAAUGUGCUAUUACAGGCAAGUAGGCUACUUUGCAUAAUGUCUUGAUAGAGACCUUUAUGACAAGUUGCAAUUUACAAGUUUGAAAUCACGUAGGAAUGUGGCAUUUCACUGAAAUGUAACAGGACUCUCUAAAGAUUGUGUAGGUAAUCACUGGGUUACAUCCUCACAGGCACCACACCUCAGUGUUGACACUAAAUUCAAAACUGCAGGUUUAUGUGUUGACAUACCUGGCAUACCCAAGGACACGACAUAGAAGACUUCAUCUCUAUGAUGGGUUUAAAAUGAAUUAUCAAGUUAAUGGUUACCCUAACAUUUCUCACCCGCGAAGAAGCUAUAAGACAUGUACGUGAUGGAUUGGCUUCGAUGUCGAGGGGUGUCAUGCUUUACUAGAGAAGCUGUUGGUACCAAUUUACCUUACAGCUAGUUUUUACAGGUGUUAACCUAGUUGCUGUACCUACAGGUUAUGUUGAUACACCUAUAAUACAGAUUUUUCCAGAGUUAGUGCUAAACCACCGCCUGGAGAUCAAUCUAACACCAUAUAUUAUGUACAAAGGAUUCUUGGAAUGUAGUGCGUAUAAAGAUUGUACAAAUGUUAAGUGACCUAAAAUCUCUCUGACAGAGUCGUAUUUGUCUUAUGAGCACAUGGCUUUGAGUUGACAUCUAUGAAGUAUUUUGUGAAAUAGGACCAGAGCGCACCUAUAGUCUAUCUGAUAGACGUGCCACAUUUCUCCACUGCUUCAGACUUCAUGCCUGUUGGCAUAUUCUAUUGGAUUUGAUUACGUCUAUAAUCCGUUUAUGAUUGAUGUUCAACAAUGGGUUUUACAGGUAACCUACAAAGCAACCAUGAUCUGUAUUUCAAGUCCAUGGUAAUGCACAUGUAGCUAGUUGUGAUGCAAUCAUGACUAGGUGUCUAGCUGUCCACAGUGCUUUGUUAAGCGUGUUGACUGGACUAUUGAAUAUCCUAUAAUUGGUGAUGAACUGAAGAUUAAUGCGGCUUGUAGAAAGGUUCAACACAUGGUUGUUAAAGCUGCAUUAUAGACAAAUCCCAGUCACGACAUUGGUAACCUAAAGCUAUUAAGUGUGACCACAAGCUGAUGUAGAAUGGAAGUUCUAUGAUGCACAGCCUUGUAGUGACAAAGCUUAUAAAAUAGAAGAAUUAUUCUAUUCUUAUGCCACACAUUCUGACAAAUUCACAGAUGGUGUAUGCCUAUUUGGAAUUGCAAUGUCGAUAGAUAUCCUGCUAAUUCCAUUGUUUGUAGAUUUGACACUAGAGUGCUAUCUAACCUUAAUUUGCCUGGUUGUGAUAGUGGCAGUUUGUAUGUAAAUAAACAUGCAUUCCACACCAGCUUUUGAUAAAAGUGCUUUGUUAAUUUAAAACAAUUACCAUUUUUAUACUCUGACAGUCCAUGUGAGUCUCAUGGAAAACAAGUAGUGUCAGAUAUAGAUUAUGUACCACUAAGUCUGCUACGUGUAUAACACGUUGCAAUUAGGUGGUGCUGUCUGUAGACAUCAUGCUAAUGAGUACAGAUUGUAUCUCGAUGCUUAUAACAUGAUGAUUCAGCUGGCUUUAGCUUGUGGGUUUACAAACAAUUUGAUACUUAUAACCUCUGAACACUUUACAAGACUUCAGAGUUUAGAAAAUGUGGCUUUAAUGUUGUAAAUAAGGGACACUUUGAUGGACAACAGGGUGAAGUACCAGUUUUAUCAUUAAUAACACUGUUUACACAAAAGUUGAUGGUGUUGAUGUAGAAUUGUUUGAAAAUAAAACAACAUUACCUGUUAAUGUAGCAUUUGAGCUUUGGGCUAAGCGCAACAUUAAACCAGUACCAGAGGUGAAAAUACUCAAUAAUUUGGGUGGACAUUGCUGCUAAUACUGUGAUCUGGGACUACAAAAGAGAUGCUCCAGCACAUUAUCUACUAUUGGUGUUUGUUCUAUGACUGACAUAGCCAAGAAACCAACUGAAACGAUUGUGCACCACUCACUGUUUUUGAUGGUAGAGUUGAUGGUCAAGUAGACUUAUUUAGAAAUGCCCGUAAUGGUGUUCUAUUACAGAAAGUAGUGUUAAAGGUUUACACCAUCUGUAGGUCCCAAACAAGCUAGUCUUAAUGGAGUCACAUUAAUUGGAGAAGCCGUAAAAACACAGUUACAAUUAUAUAGAAAGUUGAUGGUGUUGUCCAACAAUUACCUGAAACUUACUUACUCAGAGUAGAAAUUUACAAGAAUUUAAACCCAGGAGUAAAUGGAAAUUGAUUUCUUAGAAUUAGCUAUGGAUGAAUUCAUUGAACGGUAUAAAUUAGAAGGCUAUGCCUUCGAACAUAUCGUUAUGGAGAUUUUAGUCAUAGUCAGUUAGGUGGUUUACAUCUACUGAUUGGACUAGCUAAACGUUUAAGGAAUCACCUUUGAAUUAGAAGAUUUUAUUCCUAUGGACAGUACAGUUAAAAACUAUUCAACAGAUGCGCAAACAGGUUCAUCUAAGUGUGUGUGUUUGUUAUGAUUUAUUACUUGAUGAUUUUGUUGAAAUAAUAAAAUCCCAAGAUUUAUCUGUAGUUUAAGGUUGUCAAAGUGACUAUUGACUAUACAGAAAUUCAUUUAUGCUUGGUGUAAAGAUGGCCAUGUAGAAACAUUUUACCCAAAAUUACAAUCUAGUCAAGCGUGGCAACCAGGUGUUGCUAUGCCUAAUUACAAAAUGCAAAGAAUGCUAUUAGAAAAGUGUGACCUUCAAAAUUAUGGUGAUAGUGCAACAUUACCUAAAGGCAUAAUGAUGAAUGUCGCAAAAUAUACUCAACUGUGUCAAUAUUUAAACACAUUAACAUUAGCUGUACCCUAUAAUAUGAGAGUUAUACAUUUUGGUGCUGGUUCUGAUAAAGGAGUUGCACCAGGUACAGCUGUUUAAGACAGUGGUUGCCUACGGGUACGCUGCUUGUCGAUUCAGAUCUUAAUGACUUUGUCUCUGAUGCAGAUUCAACUUUGAUUGGUGAUUGUGCAACUGUACAUACAGCUAAUAAAUGGGAUCUCAUUAUUAGUGAUAUGUACGACCCUAAGACUAAAAAUGUUACAAAGAAAAUGACUCUAAAGAGGGUUUUUCUUACAUUGUGGGUUUAUACAACAAAAGCUAGCUUUGGAGGUUCCGUGGCUAUAAAGAUAACAGAACAUUCUUGGAAUGCUGAUUUUUAUAAGCUCAUGGGACACUCGCAUGGUGGACAGCCUUUGUUACUAAUGUGAAUGCGUCAUCAUCUGAAGCAUUUUAAUUGGAUGUAAUUAUUUGGCAAACCACGCGAACAAAUAGAUGGUUAUGUCAUGCAUGCAAAUUACAUAUUUGGAGGAAUACAAAUCCAAUUCAGUUGUCUUCCUAUUCUUUAUUUGACAUGAGUAAAUUUCCCCUUAAAUUAAGGGUACUGCUGUUAUGUCUUUAAAAGAAGGUCAAAUCAAUGAUAUGAUUUUAUCUUCUUAGUAAAGGUAGACUUAUAAUUAAGAAAACAAACAAUUGUUUUUAGUAUGAUCUUGUUAUCUAAACGAACAAUGUUUGUUUUCUUGUUUUAUUGCCACUAGUCUCUAGUCAGUGUGUUAAUCUUACAACCAGAACUCAAUUACCCCUGCAUACACUAAUUCUUCACACGUGGUGUUUAUUACCCUGACAAAGUUUUCAGAUCCUCAGUUUUACAUUCAACUCAGGACUUGUUCUUACCUUUUUUUUCCAAUGUUACUUGGUUCCAUGCUAUACAUGUCUUGGGACCAAUGGUACUAAGAGGUUUGAUAACCUGUCCUACCAUUUAAUGAUGGUGUUUAUUUUGCUUCCACUGAGAAGUCUAACAUAAUAAGAGGCUGGAUUUUGGUACUACUUUAGAUUCGAAGACCCAGUCCCUACUUAUUGUUAAUAACGCUACUAAUGUUGUUAUUAAAGUCUGUGAAUUUCAAUUUUGUAAUGAUCCAUUUUUGGGUGUUUAUUACCACAAAACAACAAAAGUUGGAUGGAAAGUGAGUUCAGAGUUUAUUCUAGUGCGAAUAAUUGCACUUUUGAAUAUGUCUCAGCCUUUCUUAUGGACCUUGAAGGAAAACAGGGUAAUUCAAAAAUUUAGGGAAUUUGUGUUUAAGAAUAUUGAUGGUUAUUUUAAAAUAUAUUUAAGCACACGCCUAUUAAUUUAGUGCGUGAUCUCCCUCAGGGUUUUUCGGCUUUAGAACCAUUGGUAGAUUUGCCAAUAGGUAUUAACAUCACUAGGUUUCAAACUUUACUUGCUUUACAUAGACGUUAUUUGACUCCUGGUGAUUUUUCAGGUUGGACAGCUGGUGCUGCAGCUUAUUAUGUGGGUUAUCUUCAACCUAGGACUUUCUAUUAAAAAUAAUGAAAAUGGAACCAUUACAGAUGCUGUAGACUGUGCACUUGACCCUCUCUCAGAAACAAAGUGUACGUUGAAAUCCUUCACUGUAGAAAAGGAAUCUAUCAAACUUCUAACUUUAGAGUCCAACCAACAGAAUCUAUUGUUAGAUUUCCUAAUAUUACAAACUUGUGCCCUUUGGUGAAGUUUUAACGCCACCAGAUUUGCAUCUGUUUAUGCUUGGAACAGGAAGAGAAUCAGCAACUGUGUUGCUGAUUAUUCUGUCCUAUAUAAUUCCGCAUCAUUUUCCACUUUAAGUGUUAUGGAGUGUCUCCUACUAAAUUAAAUGAUCUCUGCUUUACUAAUGUCUAUGCAGAUUCAUUUGUAAUUAGAGGUGAUGAAGUCAGACAAAUCGCUCCAGGGCAAACUGGAAAGAUUGCUGAUUAUAAUUAUAAAUUACCAGAUGAUUUUACAGGCUGCGUUAUAGCUUGGAAUUCUAACAAUCUUGAUUCUAAGGUUGGUGGUAAUUAUAAUUACCUGUAUAGAUUGUUAGGAAGUCUAAUCUCAAACCUUUUGAGAGAGAUAUUUCAACUGAAAUCUAUCAGGCCGGUAGCACACCUUGUAAUGGUGUUGAAGGUUUUAAUUGUUACUUUCUAACAAUCAUAUGGUUUCCAACCCACUAAUGGUGUUGGUUACCAACCAUACAGAGUAGUAGUACUUUCUUUGAACUUCUACAUGCACCAGCAACUGUUUGUGGACCUAAAAAGUCUACUAAUUUGGUUAAAAACAAAUGUGUCAAUUUCAACUCAAUGGUUUAACAGGCACAGGUGUUCUUACUGAGUCUAACAAAAGUUUCUGCCUUUCCAACAAUUUGGCAGAGACAUUGCUGACACUACUGAUGCUGUCCGUGAUCCACAGACACUUGAGAUCUUGACAUUACACCAUGUUCUUUGGUGGUGUCAGUGUUAUAACACCAGGAACAAAUACUUCUAACCAGGUUGCUGUUCUUUAUCAGGAUGUUAACUGCACAGAAGUCCCUGUUGCUAUUCAUGCAGAUCAACUUACUCCUACUUGGCGUGUUUAUUCUACAGGUUCUAAUGUUUUCAAACACGUGCAGGCUGUUUAAUAGGGGCUGAACAUGUCAACAACUCAUAUGAGUGUGACAUACCCAUUGGUGCAGGUAUAUGCGCUAGUUAUCAGACUCAGACUAAUUUCCCCAGCGGGCACGUAGUGUAGCUAGUCAAUCCAUCAUUGCCUACACUAUGUCACUUGGUGCAGAAAAUUCAGUUGCUUACUCUAAUAACUCUAUUGCCAUACCCACAAAUUUUACUAUUAGUGUUACCACAGAAAUUCUACCAGUGUCUAUGACCAAGACAUCAGUAGAUUGUACAAUGUACAUUUGUGGUGAUUCAACUGAAUGCAGCAAUCUUUUGUUGCAAUAUGGCAGUUUUUGUACACAAUUAAACCGUGCUUUAACUGGAAUAGCUGUUGAACAAGACAAAACACCCAAGAAGUUUUUGCACAAGUCAAACAAAUUUACAAAACACCAAUUAAAGAUUUUGGUGGUUUUAAUUUUCACAAAUAUUACCAGAUCCAUCAAAACCAAGCAAGAGGUCAUUUAUUGAAGAUCUACUUUCAACAAAGUGACACUUGCAGAUGCUGGCUUCAUCAAACAAUAUGGUGAUUGCCUUGGUGAUAUUGCUGCUAGAGACCUCAUUUGUGCACAAAAGUUUAACGGCCUUACUGUUUUGCCACCUUUGCUCACAGAUGAAAUGAUUGCUCAAUACACUUUGCACUGUUAGCGGGUACAAUCACUUCUGGUUGGACCUUUGGUGCAGGUGCUGCAUUACAAAUACCAUUUGCUAUGCAAAUGGCUUAUAGGUUUAAUGGUAUUGGAGUUACACAGAAUGUUCUCUAUGAGAACCAAAAAUUGAUUGCCAACCAAUUUAAUAGUGCUAUUGGCAAAAUUCAAGACUCACACUUUCCACAGCAAGUGCACUUGGAAAACUUCAAGAUGUGGUCAACCAAAAUGCACAAGCUUUAAACACGCUUGUUAAACAACUUAGCUCCAAUUUUGGUGCAAUUCAAGUGUUUUAAAUGAUAUCCUUUCACGUCUUGACAAAGUUGAGGCUGAAGUGCAAAUUGAUAGGUUGAUCACAGGCAGACUUCAAAGUUUGCAGACAUAUGUGACUCAACAAUUAAUUAGAGCUGCAGAAAUCAGAGCUUCUGCUAAUCUUGCUGCUACUAAAAUGUCAGAGUGUGUACUUGGACAAUCAAAAAGAGUUGAUUUUGUGGAAAGGGCUAUCAUCUUAUGUCCUUCCCUCAGUCAGCACCUCAUGGUGUAGUCUUCUUGCAUGUGACUUAUGUCCCUGCACAAGAAAAGAACUUCACAACUGCUCCUGCCAUUUGUCAUGAUGGAAAAGCACACUUUCCUCGUGAAGGUGUCUUGUUUCAAAUGGCACACACUGGUUUGUAACACAAAGGAAUUUUUAUGAACCACAAAUCAUUACUACAGACAACACAUUUGUGUCUGGUAACUGUGAUGUUGUAAUAGGAAUUGUCAACAACACAGUUUAUGAUCCUUUGCAACCUGAAUUAGACUCAUUCAAGGAGGAGUUAGAUAAAUAUUUUAAGAAUCAUACAUCACCAGAUGUUGAUUUAGGUGACAUUCUGGCAUUAAUGCUUCAGUUGUAAACAUUCAAAAGAAAUUGACCGCCUCAAUGAGGUUGCCAAGAAUUUAAAUGAAUCUCAUCGAUCCAAGAACUUGGAAAGUAUGAGCAGUAUAUAAAUGGCCAUGGUACAUUUGGCUAGGUUUUAUAGCUGGCUUGAUUGCCAUAGUAAUGGUGACAAUUAUGCUUUGCUGUAUGACCAGUUGCUGUAGUUGUCUCAAGGGCUGUUGUUCUUGUGGAUCCUCCAGGUAACAAACCAACCAACUCAGAGUCUAAGAUCUGUUCUCUAAACGAACUUAUGGAUUUGUUUAUGAGAAUCUCACAAUUGGAACUGUAACUUUGAAGCAAGGUGAAAUCAAGGAUGCUACUCCUUCAGAUUUUGUUCGCGCUACUGCAACGAUACCGAUACAAGCCUCACUCCCUUUCGGAUGGCUUAUUGUUGGCGUUGCACUUCUUGCUGUUUUCAGAGCGCUUCCAAAAUCAUAACCCUCAAAAGAGAUGGCAACUAGCACUCUCCAAGGGUGUUCACUUUGUUUGCAACUUGCUGUUGUUGUUUGUAACAGUUUACUCACACCUUUUGCUCGUUGCUGCUGGCCUUGAAGCCCCUUUCUCUAUCUUUAUGCUUUAGUCUACUUCUUGCAGAGUAUAAACUUUGUAAGAAUAAUAAUGAGGCUUUGGCUUUGCUGGAAAUGCCGUUCCAAAAACCCAUACUUUAUGAUGCCAACUAUUUUCUUUGCUGGCAUACUAAUUGUUACGACUAUUGUAUACCUUACAAUAGUGUAACUCUUCAAUUGUCAUUACUCAGGUGAUGGCACAACAAGUCCUAUUUUGAACAUGACUACCAGAUUGGUGGUUAUACUGAAAUGGGAAUCUGGAGUAAAAGACUGUGUUGUAUUACACAGUUACUUCACUCAGACUAUUACCAGCUGUACUCAACUCAAUUGAGUACAGACACUGGUGUUGAACAUGUUACCUCUCAUCUACAAUAAAAUUGUUGAUGAGCCUGAAGAACAUGUCCAAAUUUUACAAUCGACGGUUCAUCCGGAGUUGUUAAUCCAGUAAUGGAACCAAUUUAUGAUGAACCGACGACGACUACUAGCGUGCCUUUGUAAGCACAAGCUGAUGAGUACGAACUUAUGUACUCAUUCGUUUAGAAGAGACAGGUACGUUAAUAGUUAAUAGCGUACUUUUUCUUGCUUCGUGGUAUUCUUGCUAGUUACACUAGCCAUCCUUACUGCGCUUCGAUUGUGUGCGUACUGCUGCAAUAUUGUUAACGUGAGUCUUGUAAAACCUUUUUUACGUUUACUCUCGUGUUAAAAAUCUGAAUUCUUCUAGAGUUCCUGAUUUCUGGUCUAAACGAACUAAAUAUUAUAUUAGUUUUCUGUUUGGAACUUUAAUUUUAGCCAUGGCAGAUUCCAACGGUACUAUUACCGUUGAAGAGCUUAAAAAGCUCUUGAACAAUGGAACCUAGUAAUAGGUUUCCUAUUCCUUACAUGGAUUUGUCUUUACAAUUUGCCUAUGCCAACAGGAAUAGGUUUUUGUAUAUAAUUAAGUUAAUUUUCCUCUGGCUGUUAUGGCCAGUAACUUUAGCUUGUUUGUGCUUGCUGCUGUUUACAGAAUAAAUUGGAUCACCGGUGGAAUUGCUAUCGCAAUGGCUUGUCUUGUAGGCUUGAUGUGGCUCAGCUACUUCAUUGCUUUUCAGACUGUUUGCGCGUACGCGUUCCAUGUGGUCAUUCAAUCCAGAAACUAACAUUCUCAACGUGCCACUCCAUGGCACUAUUUUGACCAGACCGCUUCUAGAAAGUGAACUCGUAAUCGGAGCUGUGAUCCUUCGUGGACAUCUUCGUAUUGCUGGACACCAUCUAGGACGCUGUGACAUCAAGGACCUGCCUAAAGAAAUCACUGUUGCUACAUCACGAACGCUUCUUAUUACAAAUUGGGAGCUCGCAGCGUGUAGCAGGUGACUCAGGUUUUGCUGCAUACAGUCGCUACAGGAUUGGCAACUAUAAAUUAAACACAGACCAUUCCAGUAGCAGUGACAAUAUUGCUUUGCUUGUACAGUAAGUGACAACAGAUGUUUCAUCUCGUUGACUUCAGGUUACUAUAGCAGAGAUAUUCUAAUUAUUAUGAGGACUUUUAAAGUUUCCAUUUGGAAUCUUGAUUACAUCAUAAACCUCAUAAUUAAAAAUUUAUCUAAGUCACUAACUGAGAAUAAAUAUUCUCAAUUAGAUGAAGAGCAACCAAUGGAGAUUGAUUGGAUGAUUUUCCAAACAAUUGCAACAAUCCAUGAGCAGUGCUGACUCAACUCAGGCCUAAACUCAUGCAGACCACAAGGCAGAUGGGCUAUAUAAACGUUUCGCUUUUCCGUUUACGAUAUAGUCUACUCUUGUGCAGAAUGAAUUCUCGUAACUACAUAGCACAAGUAGAUGUAGUUAACUUUAAUCACAUAGCAAUCUUUAAUCAGUGUGUAACAUUAGGGAGGACUUGAAAGAGCCACCACAUUUCCCGAGGCCACGCGGAGUACGAUCGAGUGUACAGUGAACAAUGCUAGGGAGAGCUGCCUAUAUGGAAGAGCCCUAAUGUGUAAAAUUAAUUUUAGUAGUGCUAUCCCCAUGUGAUUUUAAUAGCUUCUUAGGAGAAUGACAAAAAAACCCCCACCCACCACAUCAUCACAUAUCAUCAUAUCUAUCAUCAUCACACUCUCCCCCCACCAUCCACCAUCAACACUUCCAAAAUUCCUAUUUGAGUAGGAGCUAGAAAAUCAGCACCUUAAUUGAAUUGUGCGUGGAUGAGGCUGGUUCAAAUCACCAUCAGUACAUAUGAUACGGUAUUAUACAGUUUUGUUUACCUUACAAUUAAUUGCCAGGAACCUAAAUUCCUGGUAGUACAGAGUGCGUUGUUCGUUCUAUGAAGACUUUUAGAGUAUCAUGACGUCGUGUUGUUUUAGAUUUCAUCUAAACGAACAAACUAAAAUGUCUGAUAAUGACCCCAAAUCAGCGAAUGCACCCGCAUUACGUUUGGUGACCCAGAUCAACUGGCAGUACCAGAAUAGAACGCAGUGGGCGCGAUCAAACAACGUCGGCCCAAGGUUUACCCAAUAUACUGCGUUUGGUUCCGCUCUCAACGGCAAGGAAGACCUAUCCCUCAGGACAAGGCGUUCCAAUUAACACCAAUAGCAGUCCAGAUGACCAAUUGGCUCUCGAAGACUACCAGACGAAUCGUGGUGGUGACGGAAAAUGAAAGAUCGUCCAAGAUGGUAUUUCUACUACCUAGGAACUGCAGAGCUUCCCUGGUGCUAACAAAGACGGCAUCAUUGGUUGCAACUGAGAGCCUUGAAUACACCAAAGACUA
>cluster_9 reads=4 total_reads=904
GACCCGGACGGAGAGACAGAAAGACAGCUACUCAUAUGGGUUGCAACUGAGGAGCCUUGAAAUACACCAAAAGAUCACAUUGGCACCCGCAAUCCUCCUGCUAACAAUGCUGCAAUCGUCGCUUUCAUUCCAAGGAACAACUAUUGCCAAAGGCUUUACGCAGAAGGGAGCAGAGGCGGCAGUCAAGCCUCUUCUCGUUCCACACGUAGUCGCGCAACAGUUUAAGAAAUUCAACUCCAGGCAGCAGUAGGGAACUUCUCUGCUAGAAUUAGCUGGCAAUGGCGGUGAUGCUGCUCUUGCUCUUUGCUGCUGCUUGACAGAUUGAACCAGCUUGAGAGCAAAAAAUGUCACUGGUAAAGGCCAACAACAACAAGGCCAAACUGUCACUAAGAAUUGCUGCUGAGGCUUCUAAGAAGCCUCGGCAAAACGUGCCACUAAAGCAUACAAUGUAACACAAGCUUCGGCAGACGUGGUCCAGAACAGCCAAGAAAUUUUGGGGACCAGGAACUAAUCAGACAAGGAACUGAUUAAACAUUGGCCGCAAAUUGCACAAUACAGCCCCAGCGUUCAGCGUUCUUCGGAAUGUCGCGCAUUGGCAUGGAAGUCACACCUUCAGGAACGUGGUUGACCUACACAGGUAAGCCAUCAAAUUGGAUGACAAAGAUCCAAAUCAAAGAUCAAGUCAUUUGCUGAAUAAGCAUUGACGCAUACAAACAUCCCACCAACAGAGCCUAAAAAGGUCAAAAAGAAGAAGGCUGAUGAAAACUCGAGCCUUCGCAGAGACAGAAGAAACAGCAAACUGUGACUCUUUCCUGCUGCAGAUUUUAUACCUUCCCAGGUAACAAACCAACCAUUUUCGAUCUUGUAGAUCUGUUCUCUAAACGAACUUUAAAAUCUGUGUGGCUGUCACUCGGCUGCAUGCUUAGUGCACUCACGCAGUAUAAUUAAUAACUAAUUACUGUCGUUGACAGGACACGAGUAACUCGUCUAUCUGCAGGCUGCUUACGGUUCGUCCGUGUUGCAGCCGAUCAUCAGCACAUCUAGGUUCGUCCGGGUGUGACCGAAAGGUAAGAUGGAGAGCCUUGUCCCUGGUUUCAACGAGAAACACACGUCCAUUCAGUUUGCCUGUUUUACAGGUUCGCGACGUGCUCGUACGUGGCUUGGAGACUCCGUGGAGGAGGUCUUAUCAGAGGCACGUCAACAUCUUAAAGAUGGCACUUGUGGCUUAGUAGAAGUUGAAAAGGCGUUUGCCUCAACUUGAACAGCCCUAUGUGUUCAUCAAACGUUCGGAUGCUCGAACUGCACCUUGGUCAUGUUAUGGUUGAGCUGGUAGCAGAACUCGAAGGCAUUCAGUACGGUCGUAGUGGUGAGACACUGGUGUCCUUGUCCCUCAUGUGGGCGAAAUACCAGUGGCUUACCGCAAGGUUCUUCGUAAGAACGGUAAUAAAGGAGCUGGUGGCCAUAGUUACGGCGCCGAUCUAAAGUCAUUUGACUUAGGCGACGAGCUUGGCACUGAUCCUUAUGAAGAUUUCAAGAAACUGGAACACUAAACAUAGCAGUGGUGUUACCCGUGAACUCAUGCGUGAGCUUAACGGAGGGCAUACACUCGCUAUGUCGAUAACACUUGUGGCCCUGAUGGCUACCCUCUUGAGUGCAUUAAAGACCUUUAGCACGUGCUGGUAAAGCUCAUGCACUUUGUCCGAACAACUGGACUUUAUUGACACUAAGAGGUGUAUACUGCUGCCGUGAACAUGAGCAUGAAAUUGCUUGGUACACGGAACGUUCUGAAAAGAGCUAUGAAUUGCAGACACCUUUGAAAUUAAAUUGGCAAAGAAAUUUGACACCUUCAAUGGGAAUGUCCAAAUUUUGUAUUUCCCUUAAAUUCCAAUCAAGACUAUUCACCAAGGUUGAAAAGAAAAGCUUGAUGGCUUUAUGGGUAGAAUUCGAUCUGUCUAUCCAGUUGCGUCACCAAAUGAAUGCAACCAAAUGUGCCUUCAACUCAUGAAGUGUGAUCAUUGUGGUGAAACUCAUGGCAGACGGGCGAUUUUGUUAAAGCCACUUGCGAAUUUUGUGGCACUGAGAAUUUGACUAAGAAGGUGCCAUACUUGUGGUUACUUACCCCAAAAUGCUGUUGUUAAAAUUUAUUGUCCAGCAUGUCACAAUUCAGAAGUAGGACCUGAGCAUAGUCUUGCCGAAUACCAUAAUGAAUCUGGCUUGAAAACCAUUUUCGUAAGGGUGGUCGCACUAUUGCCUUUGGAGGCUGUGUUCUUAUGUUGGUUGCCAACAAGUGUGCCUAUUGGGUUCCACGUGCUAGCGCUAACAUAGGUUGUAACCAUACAGGUGUUGUUGGAGAAGGUUCCGAAGGUCUUAAUGACAACCUUCUUGAAAUACUCCAAAAGAGAAAGUCAACAUCAAUAUUGUUGGUGACUUUAAACUUAAUGAAGAGAUCGCCAUUAUUUUGGCAUCUUCUGCUUCACAAGUGCUUUUGUGGAAACUGUGAAAGGUUUGGAUUAUAAAGCAUUCAAACAAAUUGUUGAAUCCUGUGGUAAUUUUAAAGUUACAAAGGAAAAGCUAAAAAGGUGCCUGGAAUAUUGGUGAACAGAAAUCAAUACUGAGUCCUCUUAUGCAUUUGCAUCAGAGGCUGCUCGUGUUGUACGAUCAAUUUCUCCCGCACUCUUGAAACUGCUCAAAAUUCUGUGCGUGUUUUACAGAAGGCCGCUAUAACAAUACUAGAUGGAAUUUCACAGUAUUGAGACUAUUGAUGCUAUGAUGUUCACAUCUGAUUUGGCUACUAACAAUCUAGUUGUAAUGGCCUACAUUACAGGUGGUGUUGUUCAGUUGACUUCGCAGUGGCUAACUAACAUCUUUGGCACUGUUUAUGAAAACUCAAACCCGUCCUUGAUUGGCUUGAAGAGAAGUUUAAGGAAGGUGUAGAGUUUUAGAGACGGUUGGGAAAUUGUUAAAUUUAUCUCAACCUGUGCUUGUGAAAUUGUCGGUGGACAAAUUGUCACCUGUGCAAAGGAAAUUAAGGAGAGUGUUCAGACAUUUAAGCUUGUAAAUAAAUUUUUGGCUGUGUGCUGACUCUAUCAUUAUUGGUGGAGCUAAACUUAAAGCCUUGAAUUUAGGUGAAACAUUUGUCACGCACUCAAAGGGAUUGUACAGAAAGUGUGUUAAAUCCAGAGAAGAAACUGGCCUACUCAUGCCUCUAAAAGCCCAAAAGAAAUUAUCUUUAGAGGGAGAAACACUUCCCACAGAAGUGUUAACAGAGGAAGUUGUCUUGAAAACUGGUGAUUUACAACCAUUAGAACAACCUACUAGUGAAGCUGUUGAAGCUCCAUUGGUUGGUACACCAGUUUGUAUUAACGGGCUUAUGUUGCUCGAAAUCAAAGACACAGAAAAGUACUGUGCCCUUGCACCUAAUAUGAUGGUAACAAACAAUACCUUACAUCAAAGGCGGUGCACCAACAAAGGUUACUUUGGUGAUGACACUGUGAUAGAAGUGCAAGGUUACAAGAGUGUGAAUAUCACUUUGAACUUGAUGAAAGGAUUGAUAAAGUACUUAAUGAGAAGUGCUCUGCCUAUACAGUUGAACUCGGUACAGAAGUAAAUGAGUUUCGCCUGUGUUGUGGCAGAUGCUGUCAUAAAACUUUGCAACCAGUAUCUGAAUUACUUACACCACUGGCAUUGAUUUAGAUGAGUGGAGUAUGGCUACAUACUUAUUUGAUGAGUCUGGUGAGUUUAAAUUGGCUUCACAUAUGUAUUGUUUCUCUACCCCAGAUGAGGAUGAAGAAGAAGGUGAUUGUGAAGAAGAAGAGUUUGAGCCAUCAUUCAAUAUGAGUAUGGUACUGAAGAUGAUUACCAAGGUAAACCUUUGGAAUUUGGUGCCACUCUGCUGCUUCAACCUGAAGAAGAGCAAGAAGAAGAUUGGUUAGAUGAUGAUAGUCAACAAACUGUUGGUCAACAAGACGGCAGUGAGGACAAUCAGACAACUACUAUUCAAACAAUUGUUGAGGUUCAACCUCAAUUAGAGAUGGAACUUACACCAGUUGUUCAGACUAUUGAAGUGAAUAGUUUUAGUGGUUAUUUAAAACUUACUGACAAUGUAUACAUUAAAAUGCAGACAUUGUGGAAGAAGCUAAAAAGGUAAAACCAACAGUGGUUGUUAAUGCAGCCAAUGUUUACCUUAAACAUAGGAGGUGUUGCAGGAGCCUUAAAUAAGGCUACUACAAUGCCAUGCAAGUUGAAUCUGAUGAUUACAUAGCUACUAAUGGACCACUUAAAGUGGUGGUAGUUGUGUUUUAAGCGGACACAAUUUGCUAAACACUGUCUUCAUGUUGUCGGCCCAAAUGUUAACAAAGGUGAAGACAUUCAUUCUUAAGAGUGCUUAUGAAAAUUUUAAUCAGCACGAAGUUCUACUUGCACCAUUAUUAUCAGCUGGUAUUUUGGUGCUGACCCUAUACAUUCUUAAGAGUUUGUGUAGAUACUGUUCGCACAAAUGUCUACUUAGCUGUCUUUGAUAAAAUCUAUGACAAACUUGUUCAAGCUUUUUGGAAAUGAAGAGUGAAAAGCAAGUUGAACAAAAGAUCGCUAAGAUUCCUAAAGAGGAAGUUAAGCCAUUUAUAACUGAAAGUAAACCUUCAGUUGAACAGAGAAAACAAGAUGAUAAGAAAUCAAAGCUUGUGUUGAAGAAGUUACAACAACUCUGGAAGAAACUAAGUUCCACAGAAACUUGUUACUUUAUUGACAUUAAUGGCAAUCUUCAUCCAGAUUCUGCCACUCUUGUUAGUGACAUUGACAUCACUUUUAAAGAAAGAUGCUCCAUAUAGUGGGUGAUGUUGUUCAAGAGGGUGUUUUAACUGCUGUGGUUAUACCUACUAAAAGGCUGGUGGCAACUGAAUGCUAGCGAAAGCUUUGAGAAAAGUGCCAACAGACAAUUAUAUAUCACUACCCGGGUCAGGGUUUAAAUGGUUACACUGUAGAGGAGGCAAAGACAGUGCUUAAAAGUGUAAAAGUGCCUUUACAUUACCAUCUAUUAUCUCUAAUGAGAAGCAAGAAAUUCUUGGAACUGUUCUUGGAAUUUGCGAGAAAUGCUUGCACAUGCAGAAGAAACACGCAAAUUAAUGCCUGUCUGUGUGGAAACUAAAGCCAUAGUUUCAACUAUACAGCGUAAAUAUAAGGGUAUUAAAAUACAAGAGGGUGUGGUUGAUUAUGGUGCUAGAUUUUACUUUACACCAGUAAAACAACUGUAGCGUACUAUCAACACACUUAACGAUCUAAAUGAAACUCUUGUUACAAUGCCACUUGGCUAUGUAACACAUGGCUUAAAUUUGGAAGAAGCUGCUCGGUAUAUGAGAUUCUCAAAGUGCCAGCUACAGUUUUUUUCACCUGAUGCUGUUACAGCAUAAUGGUUAUCUUACUUCUUCUAAACACCUGAAGAACAUUUUAUUGAAACCAUCUCACUUGCUGGUUCCUAUAAAGAUUGGUCCUAUUCUGGACAAUCUACACAACUAGGUAUAGAAUUUCUUAAGAGAGGUGAUAAAAGUGUAUAUUACACUAGUAAUCCUACCACAUACCAAGAUGGUGAAGUUAUCACCUUUGACAAUUUAAGACACUCUCUCUUGAGAGAAGUGAGGACUAUUAAGGUGUUUACAACAGUAGACAACAUUAACCUCCACACGCAAGUUGUGGACAUGUCAAUGACAUAUGGACAACAGUUUGGUCCAACUUAUUUGGAUGGAGCUGAUGUUACUAAAGUAAAACCUCAUAAUACAUGAAGGUAAAACAUUUUAUGUUUUACCUAAUGAUGACACUCUACGUGUUGAGGCUUUGAGUACUACCACACAACUGAUCCUAGUUUCUGGGUAGGUACAUGUCAGCAUUAAAUACACUAAAAAGUGGAAAUACCCACAAGUUAAUGGUUUAACUUAUUAAAUGGGCAGAUAACAACUGUUAUCUUGCCACUGCUGUUAACACUCCAACAAAUAGAGUUGAAGUUUAAUCCACCUGCUCUACAAGAUGCUUAUUACAGAGCAAGGGCUGGUGAAGCUGCUAACUUUGUGCAUUAUCUUAGCCUACUGUAAUAAGACAGUAGGUGAGUUAGGUGAUGUUAGAGAAACAAUGAGUUACUUGUUUCAACAUGCCAAUUUAGAUUCUUGCAAAAGAGUCUGAACGUGGUGUGUAAAACUUGUGGACAACAGCAGACAACCCUAAGGGUGUAGAAGCUGUUAUGUACAUGGGCACACUUUCUUAUGAACAAUUUAAGAAAGGUGUUCAGAUACCUUGUACGUGUGGUAAACAAGCUACAAAAUAUCUAGUACAACAGGAGUCACCUUUUGUUAUGAUGUCAGCACCACCUGCUCAGUAUGAACUUAAGCAUGGUACACUUAUUGUGCUAGUGAGUACACUGGUAAUUACCAGUGUGGUCACUAUAAACAUAUAACUUAAAGAAACUUGUAUUGCAUAGACGGUGCUUUACUUACAAAGUCCUCAGAAUACAAAGGUCCUAUUACGGAUGUUUUCUACAAAGAAAACAGUUACACAACAACCAAAACCAGUUACUUAUAAAUUGGAUGGUGUUGUUUGUACAGAAAUUGACCCUAAGUUGGACAAUUAUUAUAAGAAAGACAAUUCUUAUUUCACAGAGCAACCAAUUGAUCUUGUACCAAACCAACAUAUCCAAACGCAAGCUUCGAUAAUUUUAAGUUUGUAUGUGAUAAUAUCAAAUUUGCUGAUGAUUUAAACCAGUUAACUGGUUAUAAGAAACCUGCUUCAAGAGAGCUUAAAGUUACAUUUUCCUGACUUAAAUGGUGAUGUGGUGGCUAUUGAUUAUAAACACUACACCCUUUUUAAGAAAGGAGCUAAAUUGUUACAUAAACCUAUUGUUUGGCAUGUUAACAAUGCAACUAAUAAAGCCACGUAUAAACCAAAUACCUGGUGUAUACGUUGUCUUUGGAGCACAAAACCAGUUGAAACAUCAAAUUCGUUUGAUGUACUGAAGUCAGAGGACGCGCAGGGAAUGGAUAAUCUUGCCUGCGAAGAUCUAAAACCAGUCUCUGAAGAAGUAGUGGAAAAUCCUACCAUACAGAAAGACGUUCUUGAGUGUAAUGUGAAACUACCGAAGUUGUAGGAGACAUUAUACUUAAACCAGCAAUAAUAGUUUAAAAAUUACAGAAGAGGUUGGCCACACAGAUCUAAUGGCUGCUUAUGUAGACAAUUCUAGUCUUACUAUUAAGAAACCUAAUGAAUUAUCUAGAGUAUUAGGUUUGAAAACCUUGCUACUCAUGGUUUAGCUGCUGUUAAUAGUGUCCCUUGGGAUACUAUAGCUAAUUAUGCUAAGCCUUUUAACAAAGUUGUUAGUACAACUAUAUGUUACACGGUGUUUAAACCGUGUUUGUACUAAUUAUAUGCCUUAUUUUUUACUUUAUUGCUACAAUUGUGUACUUUACUAGAAGUACAAAUUCUAGAAUUAAAGCAUCUAUGCCGACUACUAUAGCAAAGAAUACUGUUAAGAGUGUCGGUAAAUUUUGUCUAGAGGCUUCAUUUAAUUAUUUGAAGUCACCUAAUUUUUUAAACUGAUAAAUAUUAUAAUUUGGUUUUUACUAUUAAGUGUUUGCCUAGGUUCUUUAAUCUACUCAACCGCUGCUUUAGGUGUUUUAAUGUCUAAUUUAGGCAUGCCUUCACUGUACUGGUUACAGAGAAGGCUAUUUGAACUACUAAUGUCACUAUUGCAACCUACUGUACUGGUUCUAUACCUUGUAGUGUUUGUCUUAGUGGUUUAGAUUCUUUAGACACCUAUCCUUCUUUAGAAACUAUACAAAUUACCAUUUCAUCUUUAAAUGGGAUUUAACUGCUUUGCUUAGUUGCAGAGUGGUUUUGGCAUAUAUUUCACUAGGUUUUUUAUGUACUUGGAUUGGCUGCAAUCAUGCAAUUGUUUUCAGCUAUUUUGCAGUACAUUUUAUUAGUAAUUUGGCUUAUGUGGUUAAUAAUUAAUCUUGUACAAAUGGCCCCGAUUUCAGCUAUGGUUAGAAUGUACAUCUUCUUUGCAUCAUUUUAUUAUGUAUGGAAAAGUUAUGUGCAUGUUGUAGACGGUUGUAAUUCAUCAACUUGUAUGAUGUGUUACAAACGUAAUAGAGCAACAAGAGUCGAAUGUACAACUAUUGUUAAUGGUGUUGAAGGUUUUAUGUCUAUGCUAAUGGAGGUAAAGGCUUUGCAAACUACACAAUUGGAAUUGUGUUAAUUGUGAUACAUUCUGUGCUGGUAGUACUUUAUUAGUGAUGAAGUUGCGAGAGACUUGUACUACAGUUUAAAAGACCAAUAAAUCCUACUGACCAGUCUUUACAUCGUUGAUAGUGUUACAGUGAAGAAUGGUUCCAUCCAUCUUUACUUUGAUAAAGCUGGUCAAAAGACUUAUGAAAGACAUUCUCUCAUUUUGUUAACUUAGACAACCUGAGAGCUAAUAACACUAAAGGUUCAUUGCCUAUUAAUGUUAUAGUUUUUGAUGGUAAAUCAAAAUGUGAAGAAUCAUCUGCAAAUCAGCGUCUGUUUACUACAGUCAGCUUAUGUGUCAACCUAUACUGUUAGAUCAGGCAUUAGUGUCUGAUGUUGGUGAUAGUGCAAGUUGCAGUUAAAAUGUUUGAUGCUUACGUUAAUACGUUUCAUCAACUUUAACGUACCAAUGGAAAACAAACACUAGAAUCAGAAGCUGAACUUGCAAAGAAUUGUCCUUAGACAAUGUCUUAACUUUAUAGCAGCUCGGCAAGGUUUGUUGAUUCAGAUGUAGAAACUAAAGAUGUUGUUGAAUGUCUUAAAUUGUCACAUCACUGAAUAGAAGUUACUUGCCAAGUUGUAAUAACUAUAUGCUCACCUAUAACACAGUUGAAAACAUGACACCGUGACCUUGGUGCUUGUAUUGACUGUAGUGCUCGUCAUUCACGCAGGUAGCAAAACUCAUUGCUUUGAUAGGAACGUUAAAGAUUUCAUGUCAUUGUCUGAACAACUACGAAACAACUACGUCGUCCUGCUAAAAGAAAAUACCUUUAAGUUGACCUGUGCACACUAAACAAGUCAUUCAUGUUGUAACAACAAAGAUACACUUACGGGUUGUAAACUUGUUAAUAAUUGAUUGAAGCAGUUAAUUAAAGGUACACUUGUGUUCCUUUUGUUGCUGCUAUUUUAUUUAAUAACCCUGUUCAUGUCAUGUCUAAACAUACUGAUUCUCAACUGAAAUCAAGAUACAAUGCUAUUGAUGGUGGUGUCACUCGUGACAUAGCACACAGACACUUGUUUUCUAACCCACAUGUGAUCGACACAUUAGCAGCGGUAGUUAAACUGACAAACUUGCCAUAGUUGCUGCGUCAUCAAAGACUGACUGUCGGCCCACGAUAUUACGCACAAUAAUGGUGAUUUCACAUUCUUCCUAAACAUAGCAGUGGUAAACCUUAACACCCCAAACUCAUAGAGUACACUGUUGCAAUAACAGCCUUAAAUUGGCUGGAAAGUCCAAUUAACACAUUGGUAACCAGCACAUUGUUACGAGACCAAUGUACUAGAAGGUUCUGUACUUAACAAAGUUCACGCCCUGAUAACGUUACGACCUCUGAAUGGCCAUAAAUUCCACACCUACCUUAAUAAAGUAACAACUCAAUCGAUUGCACAAUGGAACCCAGAAUUCAAUCCAAAACAUAUGUCACCCAACAAUGGUGCUACAAGUGCAAUCGUGUACAACUUCCAAGGAACAACUUGCCAAAACCUUUACUUCCAGCAUCAGCCAGAGAAUGCAGUCAAGCCACUUAUCCUAAUCACAUAUUCGCACAUUUAAGAAAUUCACCCAGGCAGCAGUAGGGACUUCUCCUGCUAGAAUGGCUGGCAAUGGGUGAUGUGCUCUUGCUUCUGGCUGACAGAUAACCAGCUUGAUAGCAAAUUCUGGUAAAGGCCACAAAGUCACAGAGCUGCUGUCUUAAGAAUCUGCCAAACGUCUCAAAGAUACAAUGUAACACAGCUUGCGACGUGGUCCAGAACAAACCCAAGGAAAUUUUGGGGACCAGGAACUAAUCAGACAAGGAACUGAUUACAAACAUUGCCGCAAAUUGCACAAUUUGCCCCAGCGCUUCAGCGUUUCGGAAUGUCGCGCAUUGGCAUGGAAGUCACACCUCGGGAACGUGGUUGACCUACACAGGUGCCAUCAAAUUGGAUGACAAAGAUCCAAAUUCAAAGAUCAAGUCAUUUGCUGAAUAAGCAUUGACGCAUACAAAACAUUCCCACCAACAGAGCCUAAAAAGGACAAAAAGAAGAAGGCUGAUGAAACUCAAGCCUCCAGAGACAGAAGAAACAGCAAACUGUGACUCUUUUCCUGCUGCAGAUUUGGAUGAUUUUCCAAACAAUUGCAACAAUCCAUGAGCAGUGCUGACUCAACUCAGGCCUAAACUCAUGCAGACCACAAGGCAGAUGGGCUAUAUAAACGUUUCGCUUUUCCGUUUACGAUAUAGUCUACUCUUGUGCAGAAUGAAUUCUCGUAACUACAUAGCACAAGUAGAUGUAGUUAACUUUAAUCUCACAUAGCAAUCUUUAAUCAGUGUGUAACAUUAGGGAGGACUUGAAAGAGCCACCACUUUCACCGAGGCCACGCGGAGUACGAUCGAGUGUACAGUGAACAAUGCUAGGGAGAGCUGCCUAUAUGGAAGAGCCCUAAUGUGUAAAAUUAAUUUUAGUAGUGCUAUCCCCAUGUGAUUUUAAUAGCUUCUUAGGAGAAUGACAAAAAAAACCACCCCCCCCAUAUCACACUCCUAUCAUUCCAUAUCAUAUCCACCCACCCCCCCACACUACCUCAUCAAAUUUUUUUUUUUUUUUUUUCAUCUCCCCCCCAUCAGCACACCAUCCCCAAGCACCAUAAAC
>cluster_10 reads=1 total_reads=60
AUACCUUCCCAGGUAACAAACCAACCAACUUUCGAUCUCUCUUGUAGAUCUGUUCUCUAAACGAACUUAAAAUCUGUGUGGCUGUCACGGCUGCAUGCUUAGUGCACUCACGCAGUAUAAUUAAUAACUAAUUACUGUCGUUGACAGGACACGAGUAACUCGUCUAUCUUGCAGGCUGCUUACGGUUCGUCCGUGUUGCAGCCGAUCAUCAGCACAUCUAGGUUUCGUCCGGGUGUGACCGAAAGGUAAGAUGGAGAGCCUUGUCCCUGGUUUCAACGAGAAAACACACGUCCAACUCAGUUUGCCUGUUACAGGUUCGCGACGUGCUCGUACGUGGCCUUGGAGACUCCGUGGAGGAGGUCUUAUCAGAGGCACGUAACAUCUAAAGAUGGCACUUGUGGCUUAGUAGAAGUUGAAAAGGCGUUUGCCUCAACUUGAACAGCCCUAUGUGUUCUUCAUAAACGUUCGGAUGCUCGAACUGCCUCAUUGUCAUGACAUGGUUGAGCUGGUAGCAGAACUCGAAGGCAUUCAGUACGGUCGUAGUGGUGACACUGGUGUCCUGUCCCUCAUGUGGGCGAAAUACCAGUGGCUUACCGCAAGGUUUCUUCGUAAGAACGGUAAUAAAAGGAGCUGGUGGCCUAGUUACGGCGCCGAUAAAGUCAUUUGACUUAGGCGACGAGCUUGGCACUGAUCCAUGAAGAUUUUCAAGAAACUGGAACACUAAACAUAGCAGUGGUGUUACCCGUGAACUCAUGCGUGAGCUUAACGGAGGGGCAUACACUCGCUAUGUCGAUAACAUUCUGUGGCCCUGAUGGCUACCUCUUGAGUGCAUUAAAGACCUUUAGCACGUGCUGGUAAGCAUAUGCACUUGUCCGAACAACUGGACUUUAUUGACUAAGAGGGUGUAUCUGCUGCCGUGAACGAGCAUGAAAUUGCUUGGUACACGGAACGUUCUGAAAAGAGCUAUGAAUUGCAGACACCUUUGAAAUUAAAUUGGCAAAGAAAUUUGACACCUUCAAUGGGAAUGUCCAAAUUUGUAUUCCCUUAAAUUCCAAUCAAGACUAUUCAACCAAAGGUUGAAAAGAAAAAGCUUGAUGGCUUUAUGGGUAGAAUUCGAUCUGUUAUCCAGUUGCGUCACCAAAUGAAUGCAACCAAAUGUGCCUUUCAACUCUCAUGAAGUGUGAUCAUUGUGGUGAAACUCAUGGCAGACGGGCGAUUUUGUUAAAGCCACUUGCGAAUUUGUGGCACUGAGAAUUUGACUAAAGAAGGUGCCACUCUUGUGGUUACUUACCCAAAAUGCUGUUGUUAAAAUUUAUUGUCCAGCAUGUCAAAUCAGAAGUAGGACCUGAGCAUAGUCUGCCGAAUACCAUAAUGAAUCUGGCUUGAAAACCAUUCUUCGUAAGGGUGGUCGCACUAUUGCCUUUGAGGCUGUGUGUCUCUUAUGUUGGUUGCCAUAACAAGUGUGCCUAUUGGGUUUCCACGUGCUAGCGCUAACAGGUUGUAACCAUACAGGUGUUGUUGGAGAAGGUUCCGAAGGUCUUAAUGACAACCUUCUUGAAAUACUCCAAAAGAGAAAGUCAACAUCAAUAUUGUUGGUGACUUUAAACUUAAUGAAGAGAUCGCCAUUAUUUUGGCAUCUUUUGCUUCCACAAGUGCUUUGUGGAAACUGUGAAAGGUUUGGAUUAUAAAGCAUUCAAACAAAUUGUUGAAUCCUGUGGUAAUUUUAAAGUUACAAAAGGAAAAGCUAAAAAGGUGCCUGGAAUAUUGGUGAACAGAAAUCAAUACUGAGUCCUCUAUGCAUUUGCAUCAGAGGCUGCUCGUGUUGUACGAUCAAUUCUCUCCCGCACUCUUGAAACUGCUCAAAAUUCUGUGCGUGUUUUACAGAAGGCCGCUAUAACAAUACUAGAUGGAAUUUCACAGUAUUUUGAGACUCAUUGAUGCUAUGAUGUUCACAUCUGAUUUGGCUACUAACAAUCUAGUUGUAAUGGCCUACAUUACAGGUGGUGUUGUUCAGUUGACUUCGCAGUGGCUACUAACAUCUUUGGCACUGUUUAUGAAAACUCAAACCCGUCCUUGAUUGGCUUGAAGAGAAGUUUAAGGAAGGUGUAGAGUUUCUUAGAGACGGUUAGGAAAUUGUUAAAUUUAUCUCAACCUGUGCUUGUGAAAUUGUCGGUGGACAAAUUGUCACCUGUGCAAAGGAAAUUAAGGAGAGUGUUCAGACAUUUUUUAAGCUUGUAAAUAAAUUUUUGGCUUUGUGUGCUGACUCUAUCAUUAUUGGUGGAGCUAAACUUAAAGCCUUGAAUUUAGGUGAAACAUUUGUCACGCACUCAAAGGGAUUGUACAGAAAGUGUGUUAAAUCCAGAGAAGAAACUGGCCUACUCAUGCCUCUAAAAGCCCCAAAAGAAAUUAUUUUUUUUAGAGGAGAAACACUUCCCACAGAAGUGUUAACAGAGGAAGUUGUCUUGAAAACUGGUGAUUUACAACCAUUAGAACAACCUACUAGUGAAGCUGUUGAAGCUCCAUUGGUUGGUACACCAGUUUGUAUUAACGGGCUUAUGUUGCUCGAAAUCAAAGACACAGAAAAGUACUGUGCCCUUGCACCUAAUAUGAUGGUAACAAACAAUACCUUACAUCAAAGGCGGUGUCCAACAAAGGUUACUUUGGUGAUGACACUGUGAUAGAAGUGCAAGGUUACAAGAGUGUGAAUAUCACUUUUGAACUUGAUGAAAGGAUUGAUAAAGUACUUAAUGAGAAGUGCUCUGCCUAUACAGUUGAACUGGUACAGAAGUAAAUGAGUUUGCCUGUGUUGUGGCAGAUGCUGUCAAAAACUUUGCAACCAGUAUCUGAAUUACUUACACCACUGGGCAUUGAUUUAGAUGAGUGGAGUAUGGCUACAUACUUAUUUGAUGAGUCUGGUGAGUUUAAAUUGGCUUUACAUAUGUAUUGUUCUCUCUACCCUCCAGAUGAGGAUGAAGAAGAAGGUGAUUGUGAAGAAGAAGAGUUUGAGCCAUCAACUCAAUAUGAGUAUGGUACUGAAGAUGAUUACCAAGGUAAACCUUUGGAAUUUGGUGCCACUUCUGCUGCUUUCAACCUGAAGAAGAGCAAGAAGAAGAUUGGUUAGAUGAUGAUGGUCAACAAACUGUUGGUCAACAAGACGGCAGUGAGGACAAUCAGACAACUACUAUUCAAACAAUUGUUGAGGUUCAACCUCAAUUAGAGAUGGAACUUACACCAGUUGUUCAGACUAUUGAAGUGAAUAGUUUUAGUGGUUAUUUAAAACUCUACUGACAAUGUAUACAUUAAAAAUGCAGACAUUGUGGAAGAAGCUAAAAAGGUAAACCAACAGUGGUUGUUAAUGCAGCCAAUGUUUACCUUAAACAUGGAGGAGGUGUUGCAGGAGCCUUAAUAAGGCUACUAACAAUGCCAUGCAAGUUGAAUCUGAUGAUUACAUAGCUACUAAUGGACCACUUAAAGUGGGUGGUAGUUGUGUUUUAAGCGGACACAAUCUUGCUAAACACUGUUUUCAUGUUGUCGGCCCAAAUGUUAACAAAGGUGAAGACAUUUCAUUUCUAAGAGUGCUUAUGAAAAUUUUAAUCAGCACGAAGUUCUACUUGCACCAUUAUUAUCAGCUGGUAUUUUUGGUGCUGACCCUAUACAUUCUUAAGAGUUUGUGUAGAUACUGUUCGCACAAAUGUCUACUUAGCUGUCUUGAUAAAAAUUCUAUGACAAACUUGUUCAAGCUUUUUGGAAAUGAAGAGUGAAAAGCAAGUUGAACAAAAGAUCGCUGAGAUUCCUAAAGAGGAAGUUAAGCCAUUUAUAACUGAAAGUAAACCUUCAGUUGAACAGAGAAACAAGAUGAUAAGAAAAUCAAAGCUUGUGUUGAAGAAGUUACAACAACUCUGGAAGAAACUAAGUUCCACAGAAACUUGUUACUUUAUUGACAUUAAUGGCAAUCUUCAUCCAGAUUCUUGCCACUCUUGUUAGUGACAUUACAUCACUUCUUAAAGAAAGAUGCUCCAUAUAGUGGUGAUGUUGUUCAAGAGGGUGUUUUAACUGCUGUGGUUAUACCUACUAAAAGGCUGGUGGCACUGAAAUGCUGCGAAAGCUUUGAGAAAAGUGCCAACAGACAAUUAUAUAACCACACCCGGGUCAGGGUUUAAAUGGUUACACUGUAGAGGAGGCAAAGACAGUGCUUAAAAGUGUAAAAGUGCCUUUACAUUCUACCAUCUAUUAUCUCUAAUGAGAAGCAAGAAAUCUUGGAACUGUUUUUGGAAUUUGCGAGAAAUGCUUGCACAUGCAGAAGAAACACGCAAAUUAAUGCCUGUCUGUGUGGAAACUAAAGCCAUAGUUUCAACUAUACAGCGUAAAUAAGGGUAUUAAAAAUAAGAGGGUGUGGUUGAUUAUGGUGCUAGAUUUUACUUUUACACCAGUAAAACAACUGUAGCGUCACUUAUCAACACACUUAACGAUCUAAAUGAAACUCUUGUUACAAUGCCACUUGGCUAUGUAACACAUGGCUUAAAUUUGGAAGAAGCUGCUCGGUAUAUGAGAUCUCAAAGUGCCAGCUACAGUUUGUUUUUUCCUGAUGCUGUUACAGCGUAUAAUGGUUAUCUUACUUCUCUUCUAAAACACCUGAAGAACAUUUUAUUGAAACCAUCUCACUUGCUGGUUCCUAUAAAGAUUGGUCCUAUUCUGGACAAUCUACACAACUAGGUAUAGAAUUUCUUAAGAGAGGUGAUAAAAGUGUAUAUUACACUAGUAAUCCUACCACAUUCCACCAAGAUGGUGAAGUUAUCACCUUUGACAAUUUAAGACACUUCUCUUUGAGAGAAGUGAGGACUAUUAAGGUGUUUACAACAGUAGACAACAUUAACCUCCACACGCAAGUUGUGGACAUGUCAAUGACAUAUGGACAACAGUUUGGUCCAACUUAUUUGGAUGGAGCUGAUGUUACUAAAGUAAAACCUCAUAAAUUCAUGAAGGUAAAACAUUUUAUGUUUUACCUAAUGAUGACACUCUACGUGUUGAGGCUUUGAGUACUACCACACAACUGAUCCUAGUUUUGGGUAGGUACAUGUCAGCAUUAAAUACACUAAAAAGUGGAAAUACCCACAAGUUAAUGGUUUAACUUAUUAAAUGGGCAGAUAACAACUGUUAUCUUGCCACUGCAUUGUUAACACUCCAACAAAUAGAGUUGAAGUUUAAUCCACCUGCUCUACAAGAUGCUUAUUACAGAGCAAGGGCUGGUGAAGCUGCUAACUUUGUGCAACUUAUCUUAGCCUACUGUAAUAAGACAGUAGGUGAGUUAGGUGAUGUUAGAGAAACAAUGAGUUACUUGUUUUCAACAUGCCAAUUUAGAUUCUUGCAAAAGAGUCUUGAACGUGGUGUGUAAAACUUGUGGACAACAGCAGACAACCCUAAGGGUGUAGAAGCUGUUAUGUACAUGGGCACACUUUCUUAUGAACAAUUUAAGAAAGGUGUUCAGAUACCUUGUACGUGUGGUAAACAAGCUACAAAAUAUCUAGUACAACAGGAGUCACCUUUUGUUAUGAUGUCAGCACCACCUGCUCAGUAUGAACUUAAGCAUGGUACAUUUAUUGUGCUAGUGAGUACACUGGUAUUACCAGUGUGGUCACUAUAAACAUAUAACUUUAAAGAAACUUGUAUUGCAUAGACGGUGCUUUACUUACAAAGUCCUCAGAAUACAAAGGUCCUAUUACGGAUGUUUUCUACAAAGAAAACAGUUACACAACAACCAUAAAACCAGUUACUUAUAAAUUGGAUGGUGUUGUUUGUACAGAAAUUGACCCUAAGUUGGACAAUUAUUAUAAGAAAGACAAUUCUUAUUCACAGAGCAACCAAUUGAUCUUGUACCAAACCAACAUAUCCAAACGCAAGCUUCGAUAAUUUUAAGUUUGUAUGUGAUAAUAUCAAAUUUGCUGAUGAUUUAAACCAGUUAACUGGUUAUAAGAAACCUGCUUCAAGAGAGCUUAAAGUUACAUUUUUCCUGACUUAAAUGGUGAUGUGGUGGCUAUUGAUUAUAAACACUACCCCUCUUUUAGAAAGGAGCUAAAUUGUUACAAACCUAUUGUUUGGCAUGUUAACAAUGCAACUAAUAAAGCCACGUAUAAACCAAAUACCUGGUGUAUACGUUGUCUUUGGAGCACAAAACCAGUUGAAACAUCAAAUUCGUUUGAUGUACUGAAGUCAGAGGACGCGCAGGGAAUGGAUAAUCUUGCCUGCGAAGAUCUAAAACCAGUCUCUGAAGAAGUAGUGGAAAAUCCUACCAUACAGAAAGACGUUCUUGAGUGUAAUGUGAAACUACCGAAGUUGUAGGAGACAUUAUACUUAAACCAGCAAAUAAUAGUUUAAAAAUUACAGAAGAGGUUGGCCACACAGAUCUUAAUGGCUGCUUAUGUAGACAAUUCUAGUCUUACUAUUAAGAAACCUAAUGAAUUAUCUAGAGUAUUAGGUUUGAAAACCUUGCUACUCAUGGUUUAGCUGCUGUUAAUAGUGUCCCUUGGGAUACUAUAGCUAAUUAUGCUAAGCCUUUUUUAACAAAGUUGUUAGUACAACUAAUAGUUACACGGUGUUUAAACCGUGUUUGUACUAAUUAUAUGCCUUAUUUCUUUACUUUAUUGCUACAAUUGUGUACUUUUACUAGAAGUACAAAUUCUAGAAUUAAAGCAUCUAUGCCGACUACUAUAGCAAAGAAUACUGUUAAGAGUGUCGGUAAAUUUGUCUAGAGGCUUCAUUUAAUUAUUUGAAGUCACCUAAUUUUUCUAAACUGAUAAAUAUUAUAAUUUGGUUUUACUAUUAAGUGUUUGCCUAGGUUCUUAAUCUACUCAUCCGCUGCUUUAGGUGUUUUAAUGUCUAAUUUAGGCAUGCCUUCUUACUGUACUGGUUACAGAGAAGGCUAUUUGAACUUACUAAUGUCACUAUUGCAACCUACUGUACUGGUUCUAUACCUUGUAGUGUUUGUCUUAGUGGUUUAGAUUCUUUAGACACCUAUCCUUCUUUAGAAACUAUACAAAUUACCAUUUCAUCUUUUAAAUGGGAUUUAACUGCUUUUGGCUUAGUUGCAGAGUGGUUUUGGCAUAUAUUCUUCACUAGGUUUUUCUAUGUACUUGGAUUGGCUGCAAUCAUGCAAUUGUUUUUCAGCUAUUUUGCAGUACAUUUUAUUAGUAAUUCUUGGCUUAUGUGGUUAAUAAUUAAUCUUGUACAAAUGGCCCCGAUUUCAGCUAUGGUUAGAAUGUACAUCUUCUUUGCAUCAUUUUAUUAUGUAUGGAAAAGUUAUGUGCAUGUUGUAGACGGUUGUAAUUCAUCAACUUGUAUGAUGUGUUACAAACGUAAUAGAGCAACAAGAGUCGAAUGUACAACUAUUGUUAAUGGUGUUGAAGGUCCUUUUAUGUCUAUGCUAAUGGAGGUAAAGGCUUUGCAAACUACACAAUUGGAAUUGUGUUAAUUGUGAUACAUUCUUGUGCUGGUAGUACAUUUAUUAGUGAUGAAGUUGCGAGAGACUUGUCACUACAGUUUAAAAGACCAAUAAUCCUACUGACCAGUCUUCACAUCGUUGAUAGUGUUACAGUGAAGAAUGGUUCCAUCCAUCUUUACUUUGAUAAAGCUGGUCAAAAGACUUAUGAAAGACACUUCUCUUCAUUUUGUUAACUUAGACAACCUGAGAGCUAAUAACACUAAAGGUUCAUUGCCUAUUAAUGUUAUAGUUUUUGAUGGUAAAUCAAAAUGUGAAGAAUCAUCUGCAAAAUCAGCGUCUGUUUACUACAGUCAGCUUAUGUGUCAACCUAUACUGUUACUAGAUCAGGCAUUAGUGUCUGAUGUUGGUGAUAGUGCGGAAGUUGCAGUUAAAAUGUUUGAUGCUUACGUUAAUACGUUUCAUCAACUUUUAACGUACCAAUGGAAAACUCAAAACACUAGUUGCAACUGCAGAAGCUGAACUUGCAAAGAAUGUGUCCUUAGACAAUGUCUUAUCUACUUUAUUUCAGCAGCUCGGCAAGGGUUUGUUGAUUCAGAUGUAGAAACUAAAGAUGUUGUUGAAUGUCUUAAAUUGUCACAUCAAUCUGACAUAGAAGUUACUGGCGAUAGUUGUAAUAACUAUAUGCUCACCUAUAACAAAGUUGAAAACAUGACACCCCGUGACCUUGGUGCUUGUAUUGACUGUAGUGCGCGUCAUAUUAAUGCGCAGGUAGCAAAAGUCAAUUGCUUUGAUAUGGAACGUUAAAGAUUUCAUGUCAUUGUCUGAACAACUACGAAAACAAAUACGUAGUGCUGCUAAAAAGAAUAACUUACCUUUAAGUUGACAUGUGCAUACUAGACAAGUUGUUAAUGUUGUAACAACAAAGAUAGCACUUAAGGGUGGUAAAAUUGUUAAUAAUUGGUUGAAGCAGUUAAUUAAAGUUACACUUGUGUUCCUUUUUGUUGCUGCUAUUUUUUAUUUAAUAACACCUGUUCAUGUCAUGUCUAAACAUACUGACUUUCAAGUGAAAUCAUAGGAUACAAGGCUAUUGAUGGUGGUGUCACUCGUGACAUAGCAUCUACAGAUACUUGUUUGCUAACAAACAUGCUGAUUUUGACACAUGGUUUAGCCAGCGUGGUGGUAGUUAUACUAAUGACAAAGCUUGCCCAUUGAUUGCUGCAGUCAUAACAAGAGAAGUGGUUUGUCGUGCCUGGUUUGCCUGGCACGAUAUUACGCACAACUAAUGGUGACUUUUUGCAUUUCUUACCUAGAGUUUUUAGUGCAGUUGGUAACAUCUGUUACACACCAUCAAAACUUAUAGAGUACACUGACUUGCAACAUCAGCUUGUGUUUUGGCUGCUGAAUGUACAAUUUUAAAGAUGCUUCUUGGUAAGCCAGUACCAUUGUUAUGAUACCAAUGUACUAGAAGGUUCUGUUGCUUAUGAAAGUUUACGCCCUGACACACGUUAUGUGCUCAUGGAUGGCUCUAUUAUUCAAUUUCCUAACACCUACCUUGAAGGUUCUGUUAGAGUGGUAACAACUUUGAUUCUGAGUACUGUAGGCACGGCACUUGUGAAAGAUCAGAAGCUGGUGUUUGUGUAUCUACUAGUGGUAGAUGGGUACUUAACAAUGAUUAUUACAGAUUUUACCAGGAGUUUCUGUGGUGUAGAUGCUGUAAAUUUACUUACUAAUAUGUUUACACCACUAAUUCAACCUAUUGGUGCUUUGGACAUAUCAGCAUCUAUAGUAGCUGGUGGUAUUGUAGCUAUCGUAGUAACAUGCCUUGCCUACUAUUUAUGAGGUUUAGAAGAGCUUUGGUGAAUACAGUCAUGUAGUUGCCUUUAAUACUUUACUAUUCCUUAUGUCAUUACUGUACUCUGUUUAACACCAGUUUACUCAUUCUUACCUGGUGUUUAUUCUGUUAUUUACUUGUACUUGACAUUUUAUCUUACUAAUGAUGUUUCUUUUUUAGCACAUAUUCAGUGGAUGGUUAUGUCACACCUUAGUACCUUUUGGAUAACAAUUGCUUAUAUCAAUUUGUAUUUCCACAAGCAUUUCUAUUGGUUCUUUAGUAAUUACCUAAAGAGACGUGAGUCUUUAAUGGUGUUUCCUUUAGUACUUUGAAGAAGCUGCGCUGUGCACCUUUUUGUUAAAUAAAGAAAUGUAUCUAAAGUUGCGUGAUGUGCUAUUACCUUUACGCUAUAAUACAUCAUAUAGGUUGCAUUUAGGGAGCCUUGAAUACAGCAAGAAAUCUGAUUGGUCACCCGCAAUCUGCUACAAUACUGCAAGUGCUGAUUUUUCCAAGGAACAAAUUGCCAAAGCUUUAUGCAGAGGGCAUUAGCACAGUCAAGCCCUUCUGGUUAGUCAACGUAGUCGCAACAAGAAAUUCAACUCCAGACAGCAGUAACGGAGGUUCCUGAUAGAUGGCUGGCAAUGGCGGUGAUGCUGCUAUUGCUUGCUGCUGCUUGACAGAUUGAACCAGCUUGAGAGCAAAAUGUCUGGUAAAGGCCAACAACAACAAGGCCAAACUGUCUAAGAAAUUGCUGCUGAGGCUUUAAGAAGCCCGGCAAAACGUACUGCCACUAAAGCAUACAAUGUAACACAAGCUUUCGGCAGACGUGGUCCAGAACAAACCCAAGGAAAUUUUGGGGACCAGGAACUAAUCAGACAAGGAACUGAUUACAAACAUUGGCCGCAAAUUGCACAAUUUGCCCCAGCGCUUCAGCGUUUUCGGAAUGUCGCGCAUUGGCAUGGAAGUCACACCUCGGGAACGUGGUUGACCUACACAGGUGCCAUCAAAUUGGAUGACAAAGAUCCAAAUUCUAAAGAUCAAGUCAUUUGCUGAAUAAGCAUUGACGCAUACAAAACAUUCCCACCAACAGAGCCUAAAAAGGACAAAAGAAGAAGGCUGAUGAAACUCAAGCCUCCAGAGACAGAAGAAACAGCAAACUGUGACUUUUCCUGCUGCAGAUUUGGAUGAUUUUCCAAACAAUUGCAACAAUCCAUGAGCAGUGCUGACUCAACUCAGGCCUAAACUCAUGCAGACCCACAAGGCAGAUGGGCUAUAUAAACGUUUCGCUUUUCCGUUUACGAUAAUAGUCUACUCUUGUGCAGAAUGAAUUCUCGACUACAUAGCACAAGUAGAUGUAGUUAACUUUAAUCCACAGCAAUUUUUAAUCAGUGUGUAACAUUAGGGAGGACUUGAAAGAGCCACCACAUUUCACCGAGGCCACGCGGAGUACGAUCGAGUGUACAGUGAACAAUGCUAGGGAGAGCUGCCUAUAUGGAAGAGCCCUAAUGUGUAAAAUUAAUUUUAGUAGUGCUAUCCCCAUGUGAUUUUAAUAGCUUCUUAGGAGAAUGACAAAAACUCCCAUCCCCCUCAUAUACCAACCCCAUUCAUCAUCAUUUAUAUCAUCUACAUCCCCUCCCACAUACAUCCCCAUAAUAAACUAA
>cluster_11 reads=1 total_reads=6
CACCUUCCCAGGUAACAAACCAUAACUUUCGAUUUCUUGUAGAUUUCUCUAAACGAUUAAAAUCUGUGUGGCUGUCUCAUGGCUGUCGCUCUGAUGCACUCACGCAGUAUAUAAUUAAUAACUAAAACUGUCGUUGACAGGACACGAGUAACUCGUAUCUUGCAGGCUGCUCAGUUUGCCCGUGUUGCAGCCGAUCAUCAGCACAUCUAUAGUUUCAAUCCAGGUGACCGAAAGGUAAGAUGGAGAGCCUUGUCCCUGGUUUUCAACGAGAAAACACACGUCAAACCAGUUUGCCUGUUUUACAGGUUGCGACAAUGUGCUCGUACGUGGCUUUGGAGACACCGUGGAGGUCUAUUCAGAGGCACGUCAACAUCUCUGAGAUGGCACUGUGGCUUGGUAGAGUUGAAAAGGCGUUUCGCUGCCUCAACUUGAACAGCCCUAUGUGUUCAUUCAAACGUUCGGAUGCUCGAACUGCACCUCAUGGUCAUGUACUGGUUGAGCUGGUAGCAGAACUCGAAGGCAUUCGAGUAUAACGGUCGUAGUGGUGAGACACUGGUGUCCUGGUCCCGUGGCGAAAAUACCAGUGGUUCGCAAGGUUCUUCGUAAGAAACGGUAAUAAAGGAAAGCUGGUGGCCGCAGUUACGGCGCCGAUCUAGACUUAGGCGACGAGCUUGGCACUGAUCCUUAUGAAGAUUUUCAAGAAACUGGAACACUAAACAUAGCAGUGGUUACCGUGAACUCAUGCGUGAGCUAACGGAGGCAUACACUCGCUAUGUCGAUAACAUUCUGUGGCCCUGAUGUUACCCUCUUGUGCGCACUAAAGACCUUCUAGCACGUGCUGUAAAGCUCAUGCACUUUGUCCGAACAACUGGACUUUAUUGACACUAAGAGGGUGUAUUGCUGCCGUGAACAUGAGCAUGAAAUUAGCUUGGUACGGAACGUUCUGAAAAGAGCUAUGAAUUGCAGACACCUUUGAAAUUAAAUUGGCAAAGAGCUCCUUCAAUGGGAAUGUCCAAAUCUGUAACCUCACCCACAAUACCAUAAUCAAGACUAUUCAACCAAAGGGUUGAAAAGAAAAGCUGAUGGCUUUAUGGGUAGAAUUUCGUCUGUCUAUCCAGUACUGCGUCACCAAAUGAAUGCUAACCGGCUCAACUUCAUGAAGUGUGAUCAUUGUGGUGAAACUUUGGCAGACGGGCGAUUUUGUUAAAGCCUUUGUGUCGAAUUUGUGGCACUGAGAAUUUGACUAAAGAAGGUGCCACUUUGUGGUUACAUUACCCCAAAAUGCUGUUGUUAAAAUCAUUUGUCCAGCAUGUCACAAUCAGAAGUAGGACCUGAGCAUAGUCUGCCGAAUACCAUAAUGAAUUGGCUCAUCUGAAAACACUUUCGUAAGGGUGGUCGCACUAUUGCCUUUGAAGGCUGUGUUUGUUGGUUGCCAUACGCUGCCUGGGUUCCACGUGCUAGCGCUAACAUGUAACCAUACAGGUGUUGGAGAAGGUUCCGAAGGGUCUUAAUGACAACCUUCUUGAAAUCUCCAAAAGAGAAAGUCAACAUCAAUAUUGUUGGUGACUCAAACUUAAUGAAGAUCGCCAUUAUUUUGGCAUCUCUGCUUCCUCAAGUGCUUUUAGGAAACUGUGAAAGGUUUGGAUUAUAAAGCAUUCAAACAAAUUGUUGAAUCUCCUGUGGUAAUUUUAAAGUUACAAAGGAAAAGCUAAAAAAGGUGCCUGGAAAUAUAGUGAACAGAAUUGAGUCCUCUUUAUGCAUUUGCUAAAGAGGCUGCUGUGUUGUACGAUCAAUUUCUCCCGCACUUGAAACUGCUCAAAAUUUUGUGCGUGGUUUACAGAAGGCCGCUAUAACAAUACUAGAUGGAAUUCACAGUAUUCACUGAGACUCAUUGAUGCUAUGAUGUUCACAUCUGAUCUGGCUACUAACAAUUAGUUGUAAUGGCCUACAUUACAGGUGGUGUUGUUAAGUUGACUCGCAGUGGCUAACUAACAUCAUUGGCACUGUUAUGAAAACUCAAACCCGUCCUUGAUUGGCUUGAAGAGAGGCAAGUUUUAAGGAAGGUGUAGAGUAUAUUUAGAGACGGUUGGGAAAUUUUGUAAAUUUAUACUCCCUGUGCUUGUGAAAUUGUCGGUGGACAAAUUGUCACCUGUGCAAAGGAAUUAAGGAGAGUGUUCAGACAUUCUUAGCUUGGUAAUAAAUUUGUUUGUGUGCUGACUCUAACACUAUUCUGGUGGAGCUAAACUUAAAGCCAUUGAAUUUAGGUGAACUUGUCACGCACUCAAGGGAUUGUUACAGAAAAGUGUGUUAAAUCCAGAGAAGAAACUAUUGGCCUACUUAUGCCUCUAAAAGCCCCAGCAGAAAUUAUCUCUUUAAGAGGAGAAACACUUCCCUUCAGAAGUGUUAACAGAGGAAGAUUGUCUGAAAAACUGGUGAUUUACAACCGUUAGAACAACCUACUAGUGAAGCUGUUGAAGCUCCAUUGGUUGGUACACCAGUUGUAUUAACGGGCUUAUGUUGCUCGAAAUCAAAGACACGCAGAGAAAAGUACUGUGCCCUUGAGCACCUAAAUAUGAUGGUAACAAACAAAUACCACAUCAAAGGCGGUGCACCAACAAAGGUUACUUGGUGAUGACACUGUGAUAGAAGGUGCAAGGUUACAAGAGUGAAAUAUCACUUUUGAACUUGAUGAAAAGAUGGAUUGAUAAAGUACUUAAUGAGAAGUGCUCUGCCUAUACAGUUGAACAUGGUACAGAAGUAAAUGAGUUGCCUGUGUUGUGGCAGAUGCUGUCAAUCUUUGCAACCGGUAUCUGAAUUACACCACUGGGCAUUGAUUUAGAUGACGAGUGGAGUAUGGCUACAUUUAACUUAUUUGAUGAGUCUGGUGAGUUUAAAUUGGCUCACAUGUUUACCCUCCAGAUGAGGGAUGAAGAAGGUGAUUGUGAAGAAGAAGAGUUUGAGCCAUCUUUUUUCAUUCAAUAUGAGUAUGACUGAAGAUGAUUACCAAGGUAAACCUUUGGAAUUUGGUGCCAUCUGCUGUUCAACCUGAAGAAGAGCAAGAAGAAGAUUGGUUAGAUGAUGAUAGUCAACAAACUGUUGGCACAACAAGACAAGUGAGGACAAUCAGACAACUACUAUCUUGAAUUGUUGAGGUCUCAACCUCAAUAGAGAUGGAACACAUUCCAGUUGUUCAGUAUUGAAGUGAAUAGUUUUAGUGGUUAUUUAAAACUUACUGACAAUGUAUUUAAAAAUGCAGUUCUGAAGAAGCUAAAAAGGUAAAAACCAGUGGUUGUUCAAUGCAGCCAAUGUUUUACCUUAAACAUGGAGGAGGUGUUGCAGGAGCCUUAAAUAAGGCUACUAAACAAUGCCAUGCAGUUGAAUCUGAUGAACUACAUAGCUACUGCUGACACUUAAAGUGGGUGGUAGUUGUGUUCUAAGCGGACACAAUUUUGUUAAACACUGUCUUCAUGUUGUCGGCCCAAAUGUUAACAAAGGUGAAGACAUUCAACUUCUAAGAGUGCUAUGAAAAUCAAUUUCAGCACGAAGUUUUACUUGCACCAUUAUUAUCAGCUGGUAUUUUGGUGCUGGACCCUAUAUUAAGAGUUUGUGUAGAUACUGUUUGCCACAAAUGUCUAGCUGUCUUGAUAAAAUCUCUAUGACAAACUUGUUCAAGCUUUGGAAAAUGAAGAGUGAAAAAGCAAGUUGAACAAAAGAUUCGCUGAGAUCCUAAAGAGGAAGGUUAAGCCAUUUAUAACUGAAAGUAAACCUUCUGAGUUGAACAGAGAAACAAGAUGAUAAGAAAAUCAAAGCUUGUGUUGAAGAAGUUACAACAACUCUCUGGAAGAAACUAAGUUCCUCACAGAAACUUGUUACUCUACACUAAUGGCAAUCUUCAUAUCCAGAUUCUUGCCACAUUGUUAGUGACAUUGACAUCACUAAAGAAAGAUGUUCCUCCCAUAUAGUGGGUUGAUGUUGGCAAGAGGGUGUUUAUUGCUGUGGUUAUACCUACUAAAAGGCUGGUGGCACUUACUGAAAUGCUAGCGAAAGCUUGAGAAAAGUGCCAACAGACAAUUAUAUAACUCCCGGUCCAGGGUUUAAAUGGUUACAAUAGAGGAGGCAAAGACAGUGCUUAAAAGUGGGUGUAAAAGUGCCUUUUUACCAUCUAUUAUCUCUAAUGAGAAGCAAGAAAUCUUGGAACUCUGUUUGGAAUUUGCGAGAAUGCUCUGCACAUGCAGAAGAAACACGCAAAUUAAUGCCUGUCUGUGUGGAAACUAAAGCCAUAGUUCAUUAUACAGCGUAAAUAUAAGGGUAUUAAAAUAAGAGGUAGUUGAUUAUGGUGCUAGAUUUUACUUUACACCAGUAAAACAACUGUAGCGUUUACAACACAACGUUUAAAUGAAACUCUUGUUACUAAAGCGCCACAAUAUGUAACCAAUGGCUUAAAUUUGGAAGAAGCUGCUCCUAUGGUAUCGAGAUUUCAAGUGCCAGCUACAGUUCUUGUUUUUCCUGGAUGGCACAGCAUGUAACGGUAUCAUUUCUUAAAACACCAGAAGAACAUUUUUAUUGAAACCAUACCACUGUUCAAAGAUUGGUCCUAUUCUGGACAAUUUACACAACUAGGUAUGAAUUUAAGAGGUGAUAAAAGUGUAUAUUACACUGUAAUCCUCCUACCACAACACCUAGAUGGUAAGUAUCACCUUUGAUAGCUAAGACACUUCUGAGAGAAGGUGAGGACUAUUAAGGUGUACAACAGUAGACAACAUUACCCACCACACGCAAGUUGUGACAUGUCAAUGAUAUAUGGACAACAGUGUUUCCAACUUAUUUGGAUCGGAGCUGAUGUUACUAAAGUAAAACCUCAUAAUUCUUAAAGGUAAACAUUUUAUGUUUUACCUAAUGAUGACACUACUACGUGUUGAGGCUUUGAGUACUACCACAGCGAUCCUAGUUUUCUGGGUAGGUACAUGUCAGCAUUAAAUCUCAAAAAGUGGAAAUACCCACAAGUUAAUGGUUUAACUUUAAAUGGGCAGAUAACAACUGUUAUCUUGCCACUGCAUUGUAACACUCCAACAAAUAGUUGAAGUUUAUCCACCUGCUUACAAGAUGCUUAUUACAGAGCAAGGGCUGGUGAAGCUGCUAACUUUCUGUGCACUUAUCUUUAGCCUACUGUAAUAGACAGUAGGUGAGUUAGGUGAUGUUAGAGAAACAAUGAGUUACUUGUUUUCAACAUGCCAAUUUAGAUUCUUAAAGAGUCUUGAACGUGGUGUGUAAAACUGUGGACAACAAGACAACCCUUAAGGGUGUAGAAGCUGUAUGUACAUGGGCACACUUUCUUAUGAACAAUUUAAGAAAGGUGUUCAGAUACCUUGUACGUGUGGUAAACAAGCUACAAAAAUAUCGGUACAACAGGGAGUCACCUUGUUAUGAUGCCAGCCUCACCUGCUCAGUAUGAACUUAAGCAUAGUACAUUUAUUGUAAUUGUGAGUACACUGGUAAUUACCAGUGGUCACUAUAAACAUAUAACUUCUAAAGAAACUUGGUAUUGCAUAGACGGUAUUGCUUUACUUACAAAGUCCACAGAAUACAAAAGGUCCUAUUACGGAUGUUUUACAAAAAGAAACGGUUACACAACAACCAUAAUUCCAGUGGAAUACUUAUAAAUUGGAUGGUGUUGUUUGUACAGAAAUUGACCCUAAGUUGGACAAUUAUUAUAAGAAAGACAAUUCUUGCUACAGAGCAACCAAUUGAUCUUGUACCAAACCAACCAUAUCCAAAUGCAAGCUCGAUAGUUUAAAAAUUCAACAGAAGAGGUUGGCCACAGAUCUAAUGGCUGCUUAUGUAGACAAUUUUGUCUACUAUUAAGAAACCUAAUGAAUUAUCUAGAGUAUUAGGUUUGAAAAACCCUUAAUUACUUGUGGUUUAGCUAUUGCUGUUAAUAGUGUCCCUUAGGGAUACUAUAGCUAAUUGCCGCUGCAUAAGCCUUUUCUUAUAAAGAAGUUGUUAGUACAACUACUAUAGUUACACGGUGUUUAAACCGUGUUUGUACUAAUUAUAUGUCCUUAUUUCUCUUUACUUUAUUAUACAAAUCUGUGUACUUUACUAGAAGUACAAAUUCUAGAAUUGGUUAUUUAUGCCGACUACUAUAGCAAAGAAUACUAAGAGUGUCGGUAAAUUUGUCUAGAGGCUUCAUUUAAUUAUUUGAAGUCACCUAAUUUUUCUAAACUGAUAAAUAUUAUAAUUUGGUUUUUACUAUUAAGUGUUUGCCUAGGUUCUUUAAUCUACUCAACCGCUAGCUAGGUGUUUUAAUGUCUAAUUUAGGCAUGCCUCUUACUGUACUGGCUACAGAGAAGGCUAUUUGAACAUUAAUGCUCACUAUUGCAACCUACUGUACUGGUUUUCUAUACCUUGUAGUGUUUGUCUAGUGGUCUAGAUUCUUUAGACACCUAUCCUUCUUUUAGAAACUAUACAAAUUACCAUUCAUCUUUAAAUGGGAUUUAACUGCUUUGGCUUAGUUGCAGAGUGGUUUUUGGCAUAUAUUCUUUUCUAGGUUUUUAUGUACUUGGAUUGGCUGCAAUCAUGCAAUUGUUUUUUCAGCUAUUUUGCAGUACAUUCAUAUUAGUAAUUCUUGGCUUAUGCUGAAAUUAAAUAAUUAAUACUAUUGUACAAUGGCCCCGAUUCAGCUAUGGUUAGAAUACAUACACAUGGCAUCAUUUAUUAUGUAUGGAAAAGGUUAUGUAAUGUUGUAGACGGUUGUAAUACAUCAACUUGUUUCCGCUACACACUUAAUCGACAACAAGACCCUAAUGUACAACUAUUCCAAUUAACACCGUUAGCAGGUCCUUUAUGUCUAUUGCUACUGAGGUAAAGAGCUCCAAACGAACUCAUGGAUUGUGUUAAUGUGAAAAUUCAGUCAAGAUGGUACAUUUAUUACUGAGGAAGUUGCCAGAAGCUGGACCUACACUUUAACAGAAAGAAUCUACUGACCAGGCUUGCAAUGUGAUAGUGUUGACAGAGACGAAAAGAUCACAUCCACCUAUACACUCUGUACUAUUGCUGUGCUGGCAACAACUACUUCCUCAUUGAAAACCUUCCAAAAGUGUAAUGCAGUUGGAUUGCAGAGAUGGCAGUCCAAGCCUAUCUAUUCCACAUCACUAUCGCAACAGUUUAUAGAAAUUCAACCUAGGCAGCAGUAGGUAUUACACAGUUGCUCGAAUCAGACCGGCGGUCAUCUCAAUUGAGUUGAACUGGUGUUGAAAUCGAACCAGCUCUACAGCAAAAUUCUGUUGAUGGCCAACAACAACAUGUCCAAAUCUCAUAAGAAUUCAUGCUGAGUGCUAUGCAGUAAUCGGCAAACACGAACUGCGACGACUACAGCGUACCCAGUACGACCAGCUUUGAGUAGACGUCUCUACUCAUUUUUAAGACACGGACAGAACGACAGAUGAUAGCAAACAUUGAGCUCAAACCUUUGUCUACAGCAUCCUUGUCGCUCGAUUGUCGUGCUUGCUGAAUACAGAUGGAACGUGAUCAAGUCACAGGAUGCUCAAGUUGCGACACGAGCUAAAAUUAACCUCGAGUCUGAUACUUCUCGUCUAAACGAACUAAAUAUUAUAUUAGUUUUCUGUUUGGAACUUUAAUUUUAGCCAGGCAGAUUCCAACGGUACUAUUACGUUGAAGAGCUUAAAAGCUCUGAACAAUGGAACCUAGUAAUAGGUUUCCUAUUCCUUACAUGGAUUUGCUUACAAUUCGCCUAUGCCAACAGGAAUAGGUUUUUGUAUAUAUUAGUAAUUUUCCUUGGCUGUUAUGGCCAGUAAUUUUAGCUUGUUUUGUGCUUGCUGCUGUUUACAGAAUAAUUGGAUCACCGGUGGAAUUGCUAUCGCAAUGGCUUUGUCUUGUAGGCUUGAUGUGGCUCAGCUACUUCAUUGCUUUCAGUUUGCGCGUGUCCAUGUGGUCUCAAUCCAGAAACUAACAUUCUCAACGUGCCACUCCAUGGCACUAUUUUGACCAGACCGCUUCUAGAAAGUGAACUCGUAAUCGGAGCUGUGAUCCUUCGUGGACAUCUUCGUAUUGCUGGCACCAUCAAGGACGCUGUGACAUCAAGGACCUGCCUAAAGAAAUCUGUUGCUACAUCACGAACGCUUUCUUUUAUUACAAAUUGGGAGCUCGCAGCGUGUAGCAGGUGACUCAGGUUUGCUGAACACAGUCGCUACAGGAUUGGCAACUAUAAUUAAACACAGACCAUUCCAGUAGCAGUGACAAUAUUGCUUUGCUUUGUACAGUUAGUGACAACAGAUGUUCAUCCGUUGACUUUCAGGUUACUAAGCAGAUAUUACUAAUUAUUAUGAGGACUUUAAAGUUUCCAUUUGGAAUCUUGAUUACAUCAUAAACCUCAUAAUUAAAAAUUUAUAGUACUAACUGAGAAUAAUAUUCUCAAUUAGAUGAAGAGCAACCAAUGGAGAUUGAUUAAACGAACAUGAAAAUUAUUUUUUUGGCACUGAUAACACUCGCUACUUGUGAGUUUAUCACUACCAAGAGUGUGUUAGAGGUACAACAGUACUUUAAAAGAACCUUGCUCUCUGGAACAUACGAGGGCAAUUACCAUAUCAUCCCUAGCUGAACAAAUUUGCACUGACUUGCUUUAGCACUCAAUUUGCUUCUGCUUGUCCUGACGGCGUAAAACACGUCUAUAGUUACGUGCCAGAUCAGUUUCCCCAAACUGUUCAUCAGACAAGAGGAAGUUCAAGAACUCUACUCCAAUUUUUAUUGUUGCGGCAAUAGUGUUUAUAACAUCUGCUCACACUCAAAAGAAAGACAGAAUGAUUGAACUUUCAUUAAUUGACUUAUUUGUGCUUUUGCCUUUCUGUAUUCCUUGUUUAUAUGCUAUUAUCUUUUGGUUUACUUGAAACAAGAUCAAUGAAACUUGUCACGCCUAAACGAACAUGAAAUUUUUGUUUUAGGAAUAUCAACUGUAGCUGCAUUCACCAAGAAUGUAGUUUACAGUCAUGUACUACAUCACCAUAUGUAGUUGAUGACCUGUGGUCUAUCUUCAUUUUAAAUGGUAUUAGAGUAGGAGCUAGAAAAUCAGCACCUCUAAUUGAAUUGUGCGUGGAUGAGGCUGGUUCUAAAUCACCCAUUCAGUACAUCGAUAUCGGUAAUUAUACAGUUUCCUGUUUACCUUCUACAAUUAAUUGCCAGGAACCUAAAUUGGGUAGUUUUGUAGUGCGUUGUUCGUUCUAUGAAGACUUUAGAGUAUCAUGACGUUCGUGUUGUUUUAGAUUUCAUCAAACGAACAAACUAAAAUGCUUGAUAAUGGACCCCAAAAUCAGCGAAUGCACCCGCAUUACGUUUGGUGGACCUCAGAUUCAUUGGCAGUAACCAGAAUAGAACGCGUGGGGCGCGAUCAAAACAACGUCGGCCCCAAGGUUUACCCAAUAAUACUGCGCUUGGUUCACCGCUCUCAACAUGGCAAGGAAGACCUUAAAUUCCCUCGAGGACAAGGCGUUCCAAUUAACCAUAGCAGUCCAGAUGACCAAAUUGGCUACACCGAAGAGCUACCAGACGAAUUCGUGGUGGUGACGGUAAAUGAAAGAUCAGUCCAAGAUGGUAUUUCACUACCUAGGAACUGGGCCAGAAGCUGGACUUCCCUAUGGUGCUAACAAAGACGGCAUAUUGGGUUGCAACUGAGGGAGCCUUGAAUACACCAAAAGAUCACUUGGCACCCGCAAUCCUGCUAACAAUGCUGCAAUCGUGCUACAUUCCUCAAGGAACAACAUUGCCAAAGGCUUUACGCAGAAGGGAGCAGAGGCGGCAGUCAAGCCUUCUCGUUCCAUCACGUAGUCGCAACAGUUUAAGAAAUUCAACUCAGGCAGCAGUAGGGAACUCUCCUGCUAGAAUGGCUGGCAAUGGCGGUGAUGCUGCUCUUGCUUUGCUGCUGCUUGACAGAUUGAACCAGCUUGAGAGCAAAAUGUCUGGUAAAGGCCAACAACAACAAGGCCAAACUGUCACUAAGAAACUGCUGCUGAGGCUUUAAGAAGCUCGGCAAACGUACUGCCACUAAAGCAUACAAUGUAACACAAGCUUCGGCAGACGUGGUCCAGAACAAACCCAAGGAAAUUUUGGGGACCAGGAACUAAUCAGACAAGGAACUGAUUACAAACUGGCCGCAAAUUGCACAAUUUGCCCCAGCGCUUCAGCGUUUCGGAAUGUCGCGCAUUGGCAUGGAAGUCACACCUCGGGAACGUGGUUGACCUACACAGGUGCCAUCAAAUUGGAUGACAAAGAUCCAAAUUCAAAGAUCAAGUCAUUUGCUGAAUAAGCAUUGACGCAUACAAAACAUUCCCACCAACAGAGCCUAAAAAGGACAAAAAGAAGAAGGCUGAUGAAACUCAAGCCACUCAAGAGACAGAAGAAACAGCAAACUGUGACUCUUUUCCUGCUGCAGAUUUGGAUGAUUUCUCCAAACAAUUGCAACAAUCCAUGAGCAGUGCUGACUCAACUCAGGCCUAAACUCAUCAUGCAGACCAAGGCAGAUGGGCUAUAUAAACGUUUCGCUUUUCCGCUUACGAUAUAGUCUACUCUGUGCAGAAUGAAUUCUCGUAACUACAUAGCACAAGUAGAUGUAGUUAACUUUAAUCUCAUAGCAAUUUUUAAUCAGUGUGUAACAUUAGGGAGGACUUGAAAGAGCCACCACUUCACCGAGGCCACGCGGAGUACGAUCGAGUGUACAGUGAACAAUGCUAGGGAGAGCUGCCUAUAUGGAAGAGCCCUAAUGUGUAAAAUUAAUUUUAGUAGUGCUAUCCCAUGUGAUUUUAAUAGCUUUAGGAGAAUGACAAAUCCCCCCCCCCAACAUCCCCCUUAUCAUAUCAUCACCCAUCCACAUCCCUGUUCCGCACCGCUAUAACUUUGCCAUUUGGAAU
>cluster_12 reads=1 total_reads=528
AAUAGUUACACAACAACCAUAAACCAGUUACUUAUAAAUUGGAUGGUGUUGUUUGUACAGAAAUUGACCCAAAGUUGGACAAUUAUUAUAAGAAAGACAAUUCUUAUUUCACAGAGCAACCAAUUGAUUCUUGUACCAAAACCACUCAUAUCCAAACGCAAGCUUCGAUAAUUUUAAGUUUUGUAUGUGAUAAUAUCAAAUUUGCUGAUGAUUUAAACCAGUUAACUGGUUAUAAGAAACCUGCUUCAAGAGCUUAAAGUUACAUUUUUCCUGACUUAAAUGGUGAUGUGGUGGCUGCUGAUUAUAAACACUACACACCCUCUAAGAAAGGAGCUAAAUUGUUAUAAACCUAUUGUUUGGCAUGUUAACAAUGCAACUAAUAAGCCACGUAUAAACCAAUACCUGGUGUAUACGUUGUCUUUGGAGCACAAUAACCAGUUGAAACAUCAAAUUCGUUUGAUGUACUGAAGUCGGAGGACGCGCAGGGAAUGGAUAAUCUUGCCUGCGAAGAUCUAAAACAAGUCUCUGAAGAAGUAGUGGAAAAAUCCUACCAUACAGAGACGCUCUGAGUGUAGCCAUGAAACUACCGAAGUUGUAGGAGACAUUAUACUUAAACCAGCAAAUAAUAGUUUUAAAAUUACAGAAGAGGUUGGCCACACAGAUUUAAUGGCUGCUUAUGUAGACAAUUCUAGUCUUACUAUUAAGAAACCUAAUGAAUUAUCUAGAGUAUUAGGUUUGAAAACCACGUUACUCAUGGUUUAGCUGCUGUUAAUAGUGUCCCACUGGGAUACUAUAGCUAAUUAUGCUAAGCCUUUUUCUUAACAAAGUUGUUAGUACAACUAUGGUUACACGGUGUUUAAACCGUUGUUUGUACUAAUUAUAUGCCUUAUUUCACUUUACUUUAUUGCUACAAUUGUGUUACUUUACUGAAGUCACAAAUUCUCUAGAAUUAAAGCAUCUAUGCCGACUACUAUAGCAAAGAAUACUGUUUAAGAAGUGUUUGGUAAAUUUGUCUUAGAGGCUUCAUUUAAUUAUUUGAAGUCACCUAAUUUUUUUAAACUGAUAAAUAUUAUAAUUUGGUUUUUACUAUUAAGUGUUUGCCUAGGGUUCUAAUCUACUCAACCGCUGCUUAGGUGUUUAAUGUUUAUUUAGGCAUGCCUUUUCUACUGUCACUGGUUACAGAGAAGGCUAUUUGAACUCUAAUGUCUUCAUAUUGCAACCUGUCUGGUUCUAUACCUUGUAGUGUUUGUCUUUAGUGGUCUGGAUUCUUUAGACACCUUCCCACUUAACAAACCAACCAACUACCAUCUCUUUAAACUGUUCUCUAACCGCACUUUAAAAUCAGAGUGGCUUUUCGGCUACAUUCUCAUUUCACUACGCAUUCUAAUUACUUAAUUGCAUUGACAUGCACUAGUAACUCAUCUAUCUUGCAGACAUCUUACAGUUUUUCCUUGUUGUCGAUCAUCAUCAAUCUUUACAAAUCGCCCCGAUACCAAAAGGUAAGAUGUACAUCCUUUCCCUAUUCAACGAUAAAACAUACCUUCCCAGGUAACAAACCAACCAACUUUCGAUCUCUUGUAGAUCUGUUCUCUAAACGAACUUUAAAAUCUGUGUGGCUGUCACUCGGCUGCAUGCUUAGUGCACUCACGCAGUAUAAUUAAUAACUAAUUAUGUCGUUGACAGGACACGAGUAACUCGUCAUAUAUUUGCAGGCUGCUUACGGUUCGUCCGUGUUGCAGCCGAUCAUCAGCACAUCUAGGUUUCGUCCGGGUGUGACCGAAAGGUAAGAUGGAGAGCCUUGUCCCUGGUUUCAACGAGAAAACACACGUCCAUCUCAGUUUGCCUGUUUUACAGGUUCGCGACGUGCUCGUACGUGGCUUUGGAGACUCCGUGGAGGAGGUCUUAUCAGAGGCACGUCAACAUCUUAAAGAUGGCACUUGUGGCUUAGUAGAAGUUGAAAAAGGCGUUUGCCUCAACUUGAACAGCCCUAUGUGUUCAUCAAACGUUCGGAUGCUCGAACUGCACCUCAUGGUCAUGUUAUGGUUGAGCUGGUAGCAGAACUCGAAGGCAUUCAGUACGGUCGUAGUGGUGAGACACUUGGUGUCCUUGUCCCUCAUGUGGGCGAAAUACCAGUGGCUUACCGCAAGGUUCUUCUUCGUAAGAACGGUAAUAAAGGAGCUGGUGGCCAUAGUUACGGCGCCGAUCUAAGUCAUUUGACUUAGGCGACGAGCUUGGCACUGAUCCUUAUGAAGAUUUCAAGAAACUGGAACACUAAACAUAGCAGUGGUGUUACCCGUGAACUCAUGCGUGAGCUUAACGGAGGGGCAUACACUCGCUAUGUCGAUAACAACUUCUGUGGCCCUGAUGGCUACCCUCUUGAGUGCAUUAAAGACCUUCUAGCACGUGCUGGUAAAGCUCAUGCACUUUGUCCGAACAACUGGACUUUAUUGACACUAAGAGGGUGUAUACUGCUGCCGUGAACAUGAGCAUGAAAUUGCUUGGUACACGGAACGUUCUGAAAAGAGCUAUGAAUUGCAGACACCUUUUGAAAUUAAAUUGGCAAAGAAAUUUGACACCUUCAAUGGGGAAUGUCCAAAUUUUGUAUUUCCCUUAAAUUCCAUAAUCAAGACUAUUCAACCAAGGGUUGAAAAGAAAAAGCUUGAUGGCUUUAUGGGUAGAAUUCGAUCUGUCUAUCCAGUUGCGUCACCAAAUGAAUGCAACCAAAUGUGCCUUUCAACUCCAUGAAGUGUGAUCAUUGUGGUGAAACUCAUGGCAGACGGGCGAUUUUGUUAAAGCCACUUGCGAAUUUGUGGCACUGAGAAUUUGACUAAAGAAGGUGCCACUACUUGUGGUUACUUACCCCAAAAUGCUGUUGUUAAAAUUUAUUGUCCAGCAUGUCACAAUUCAGAAGUAGGACCUGAGCAUAGUCUUGCCGAAUACCAUAAUGAAUCUGGCUUGAAAACCAUUCUUCGUAAGGGUGGUCGCACUAUUGCCUUUGGAGGCUGUGUGUUCCUAUGUUGGUUGCCAUAACAAGUGUGCCUAUUGGGUUCCACGUGCUAGCGCUAACAUAGGUUGUAACCAUACAGGUGUUGUUGGAGAAGGUUCCGAAGGUCUUAAUGACAACCUUCUUGAAAUACUCCAAAAGAAAGUCAACAUCAAUAUUGUUGGUGACUUUAAACUUAAUGAAGAGAUCGCCAUUAUUUUGGCAUCUUUCUGCUUCCACAAGUGCUUUUGUGGAAACUGUGAAAGGUUUGGAUUAUAAAGCAUUCAAACAAAUUGUUGAAUCCUGUGGUAAUUUUAAAGUUACAAAAGGAAAAGCUAAAAAAGGUGCCUGGAAUAUUGGUGAACAGAAAUCAAUACUGAGUCCUCUUUAUGCAUUUGCAUCAGAGGCUGCUCGUGUUGUACGAUCAAUUUCUCCCGCACUCUUGAAACUGCUCAAAAUUCUGUGCGUGUUUUACAGAAGGCCGCUAUAACAAUACUAGAUGGAAUUUCACAGUAUUCACUGAGACUCAUUGAUGCUAUGAUGUUCACAUCUGAUUUGGCUACUAACAAUCUAGUUGUAAUGGCCUACAUUACAGGUGGUGUUGUUCAGUUGACUUCGCAGUGGCUAACUAACAUCUUUGGCACUGUUUAUGAAAACUCAAACCCGUCCUUGAUUGGCUUGAAGAGAAGUUUAAGGAAGGUGUAGAGUUUUUAGAGACGGUUGGGAAAUUGUUAAAUUUAUCUCAACCUGUGCUUGUGAAAUUGUCGGUGGACAAAUUGUCACCUGUGCAAAGGAAAUUAAGGAGAGUGUUCAGACAUUCUUUAAGCUUGUAAAUAAAUUUUUGGCUUUGUGUGCUGACUCUAUCAUUAUUGGUGGAGCUAAACUUAAAGCCUUGAAUUUAGGUGAAACAUUUGUCACGCACUCAAAGGGAUUGUACAGAAAGUGUGUUAAAUCCAGAGAAGAAACUGGCCUACUCAUGCCUCUAAAAGCCCCAAAAGAAAUUAUCUUUUUAGAGGGAGAAACACUUCCCACAGAAGUGUUAACAGAGGAAGUUGUCUUGAAAACUGGUGAUUUACAACCAUUAGAACAACCUACUAGUGAAGCUGUUGAAGCUCCAUUGGUUGGUACACCAGUUUGUAUUAACGGGCUUAUGUUGCUCGAAAUCAAAGACACAGAAAAGUACUGUGCCCUUGCACCUAAUAUGAUGGUAACAAACAAUACCUUACAUCAAAGGCGGUGCACCAACAAAGGUUACUUUGGUGAUGACACUGUGAUAGAAGUGCAAGGUUACAAGAGUGUGAAUAUCACUUUGAACUUGAUGAAAGGAUUGAUAAAGUACUUAAUGAGAAGUGCUCUGCCUAUACAGUUGAACUCGGUACAGAAGUAAAUGAGUUCGCCUGUGUUGUGGCAGAUGCUGUCAUAAAACUUUGCAACCAGUAUCUGAAUUACUUACACCACUGGGCAUUGAUUUAGAUGAGUGGAGUAUGGCUACAUACUACUUAUUUGAUGAGUCUGGUGAGUUUAAAUUGGCUUCACAUAUGUAUUGUUCUUCUACCCUCCAGAUGAGGAUGAAGAAGAAGGUGAUUGUGAAGAAGAAGAGUUUGAGCCAUCAUUCAAUAUGAGUAUGGUACUGAAGAUGAUUACCAAGGUAAACCUUUGGAAUUUGGUGCCACUUCUGCUGCUCUCAACCUGAAGAAGAGCAAGAAGAAGAUUGGUUAGAUGAUGAUAGUCAACAAACUGUUGGUCAACAAGACGGCAGUGAGGACAAUCAGACAACUACUAUUCAAACAAUUGUUGAGGUUCAACCUCAAUUAGAGAUGGAACUUACACCAGUUGUUCAGACUAUUGAAGUGAAUAGUUUUAGUGGUUAUUUAAAACUUACUGACAAUGUAUACAUUAAAAAUGCAGACAUUGUGGAAGAAGCUAAAAAGGUAAAACCAACAGUGGUUGUUAAUGCAGCCAAUGUUUACCUUAAACAUGGAGGAGGUGUUGCAGGAGCCUUAAAUAAGGCUACUACAAUGCCAUGCAAGUUGAAUCUGAUGAUUACAUAGCUACUAAUGGACCACUUAAAGUGGGUGGUAGUUGUGUUUUAAGCGGACACAAUCUUGCUAAACACUGUCUUCAUGUUGUCGGCCCAAAUGUUAACAAAGGUGAAGACAUUCAUUCUUAAGAGUGCUUAUGAAAAUUUUAAUCAGCACGAAGUUCUACUUGCACCAUUAUUAUCAGCUGGUAUUUUGGUGCUGACCCUAUACAUUCUUAAGAGUUUGUGUAGAUACUGUUCGCACAAAUGUCUACUUAGCUGUCUUUGAUAAAAAUCUAUGACAAACUUGUUUCAAGCUUUUUGGAAAUGAAGAGUGAAAAGCAAGUUGAACAAAAGAUCGCUGAGAUUCCUAAAGAGGAAGUUAAGCCAUUUAUAACUGAAAGUAAACCUUCAGUUGAACAGAGAAAACAAGAUGAUAAGAAAAUCAAAGCUUGUGUUGAAGAAGUUACAACAACUCUGGAAGAAACUAAGUUCCACAGAAACUUGUUACUUUAUUGACAUUAAUGGCAAUCUUAUCCAGAUUCUGCCACUCUUGUUAGUGACAUUGACAUCACUUCUUAAAGAAAGAUGCUCCAUAUAGUGGGUGAUGUUGUUCAAGAGGGUGUUUUAACUGCUGUGGUUAUACCUACUAAAAGGCUGGUGGCACUGAAAUGCUAGCGAAAGCUUUGAGAAAAGUGCCAACAGACAAUUAUAUAUCACUUACCCGGGUCAGGGUUUAAAUGGUUACACUGUAGAGGAGGCAAAGACAGUGCUUAAAAGUGUAAAAGUGCCUUUACAUUCUACCAUCUAUUAUCUCUAAUGAGAAGCAAGAAAUUCUUGGAACUGUUUCUUGGAAUUUGCGAGAAAUGCUUGCACAUGCAGAAGAAACACGCAAAUUAAUGCCUGUCUGUGUGGAAACUAAAGCCAUAGUUUCAACUAUACAGCGUAAAUAUAAGGGUAUUAAAAUACAAGAGGGUGUGGUUGAUUAUGGUGCUAGAUUUUACUUUUACACCAGUAAAACAACUGUAGCGUCACUUAUCAACACACUUAACGAUCUAAAUGAAACUCUUGUUACAAUGCCACUUGGCUAUGUAACACAUGGCUUAAAUUUGGAAGAAGCUGCUCGGUAUAUGAGAUCUCAAGUGCCAGCUACAGUUUUGUUUUUCCUGAUGCUGUUACAGCGUAUAAUGGUUAUCUUACUUCUUCUAAAACACCUGAAGAACAUUUUAUUGAAACCAUCUCACUUGCUGGUUCCUAUAAAGAUUGGUCCUAUUCUGGACAAUCUACACAACUAGGUAUAGAAUUUCUUAAGAGAGGUGAUAAAAGUGUAUAUUACACUAGUAAUCCUACCACAUCCUAGAUGGUGAAGUUAUCACCUUUGACAACUUAAGACACUUCUCUUUUGAGAGAAGUGAGGACUAUUAAGGUGUUUACAACAGUAGACAACAUUAACCUCCACACGCAAGUUGUGGACAUGUCAAUGACAUAUGGACAACAGUUUGGUCCAACUUAUUUGGAUGGAGCUGAUGUUACUAAAGUAAAACCUCAUAAUUCAUGAAGGUAAAACAUUUUAUGUUUUACCUAAUGAUGACACUCUACGUGUUGAGGCUUUGAGUACUACCACACAACUGAUCCUAGUUUUCUGGGUAGGUACAUGUCAGCAUUAAAUCACACUAAAAAGUGGAAAUACCCACAAGUUAAUGGUUUAACUUUAUUAAAUGGGCAGAUAACAACUGUUAUCUUGCCACUGCAUUGUUAACACUCCAACAAAUAGAGUUGAAGUUUAAUCCACCUGCUCUACAAGAUGCUUAUUACAGAGCAAGGGCUGGUGAAGCUGCUAACUUUGUGCAUUAUCUUAGCCUACUGUAAUAAGACAGUAGGUGAGUUAGGUGAUGUUAGAGAAACAAUGAGUUACUUGUUUCAACAUGCCAAUUUAGAUUCUUGCAAAAGAGUCUUGAACGUGGUGUGUAAAACUUGUGGACAACAGCAGACAACCCUUAAGGGUGUAGAAGCUGUUAUGUACAUGGGCACACUUUCUUAUGAACAAUUUAAGAAAGGUGUUCAGAUACCUUGUACGUGUGGUAAACAAGCUACAAAAUAUCUAGUACAACAGGAGUCACCUUUUGUUAUGAUGUCAGCACCACCUGCUCAGUAUGAACUUAAGCAUGGUACAUUUAUUGUGAUAGUGAGUACACUGGUAAUUACCAGUGUGGUCACUAUAAACAUAUAACUUUAAAGAAACUUUGUAUUGCAUAGACGGUGCUUUACUUACAAAGUCCUCAGAAUACAAAGGUCCUAUUACGGAUGUUUUCUACAAAGAAAACAGUUACACAACAACCAAAAACCAGUUACUUAUAAAUUGGAUGGUGUUGUUUGUACAGAAAUUGACCCUAAGUUGGACAAUUAUUAUAAGAAAGACAAUUCUUAUUUCACAGAGCAACCAAUUGAUCUUGUACCAAACCAACCAUAUCCAAACGCAAGCUUCGAUAAUUUUAAGUUUGUAUGUGAUAAUAUCAAAUUUGCUGAUGAUUUAAACCAGUUAACUGGUUAUAAGAAACCUGCUUCAAGAGAGCUUAAAGUUACAUUUUUCCUGACUUAAAUGGUGAUGUGGUGGCUAUUGAUUAUAAACACUCACUACCCUCUUUUAAGAAAGGAGCUAAAUUGUUACAUAAACCUAUUGUUUGGCAUGUUAACAAUGCAACUAAUAAAGCCACGUAUAAACCAAAUACCUGGUGUAUACGUUGUCUUUGGAGCACAAAACCAGUUGAAACAUCAAAUUCGUUUGAUGUACUGAAGUCAGAGGACGCGCAGGGAAUGGAUAAUCUUGCCUGCGAAGAUCUAAAACCAGUCUCUGAAGAAGUAGUGGAAAAUCCUACCAUACAGAAAGACGUUCUUGAGUGUAAUGUGAAAACUACCGAAGUUGUAGGAGACAUUAUACUUAAACCAGCAAAUAAUAGUUUAAAAAUUACAGAAGAGGUUGGCCACACAGAUCUAAUGGCUGCUUAUGUAGACAAUUCUAGUCUUACUAUUAAGAAACCUAAUGAAUUAUCUAGAGUAUUAGGUUUGAAAACCUUGCUACUCAUGGUUUAGCUGCUGUUAAUAGUGUCCCUUGGGAUACUAUAGCUAAUUAUGCUAAGCCUUUCUUAACAAAGUUGUUAGUACACACUAAUUAGUUACACGGUGUUUAAACCGUGUUUGUACUAAUUAUAUGCCUUAUUUUUUUACUUUAUUGCUACAAUUGUGUACUUUACUAGAAGUACAAAUUCUAGAAUUAAAGCAUCUAUGCCGACUACUAUAGCAAAGAAUACUGUUAAGAGUGUCGGUAAAUUUUGUCUAGAGGCUUCAUUUAAUUAUUUGAAGUCACCUAAUUUUCUAAACUGAUAAAUAUUAUAAUUUGGUUUUACUAUUAAGUGUUUGCCUAGGUUCUUAAUUACUCAACGCUGCUUAGGUGUUUAAUGUCUAAUUUAGGCAUGCCUUUACUGUCUGGUUACAGAGAAGGCUAUUUGAACCUAAUGUCACUAUUGCAACCUACUGUACUGGUUCUAUACCUUGUAGUGUUUGUCUAGUGGUUUAGAUUCUUAGACACCUAUCCUCUUUAGAAACUAUACAAAUUACCAUUCAUCUUAAAUGGGAUUUAACUGCUUGGCUUAGUUCAGAGUGGUUUUGCAUAUUCUCAUGGUUUUUAUUACUUGGAUUGGCUGCAAUAUGCAAUUGUUUUCAGCUAUUUGCAGUACUUUAUAGUAAUUGGCUUGUGGUUAUAAUUAAUCUGUACAAUGCCGAUCAGUAUUUAGAAUGUACAUCUUUCUGCAUCUUUAUUAUGUAUAGAUUAUCUGUUGUAGACGGUUGACGUAUAUUCAUAACUGAGAUGUGUUAACCUAAUAGUGAACAAGAAGUUAAUUGUUAUUUGAUAUUACGAAUUGUCGUAAGUAAACCAAUCAUGUAUGAAUUAUAGUAAUGUCUCAUGUAGCUAUGGACCUCAAUAAUCAGGAUUGCUAUCUUGCACUUAAUUGUUUACAUGAACCAUGAUCCGAUUACAUUUGGUGACCAGAUAACUGGCAGUAACCAGAAUAGAGAACGCAGUGGGCGCGAUCAAACAACGUCGGCCCAAGGUUUACCCAAUAAUACUGCGUUUUGUUCGUUCAAUCAUCUGGCAAGGAAGACCUUAAUUCCCUGAGGACAAGGCGUUCCAAUUAACACCAAUAGCAGUCCAGAUGACCAAAUUGGCUACUACCGAAGAGCUACCAGACGAAUUCGUGGUGGUGACGGUAAAUGAAAGAUUCAGUCCAAGAUGGUAUUCUACUACCUAGGAACUGGGCCAGAAGCUGGACUUCCCUAUGGUGCUAACAAAGACGGCAUCAAUGGGUUGCAACUGGGAGCCUUGAAUACACCAAAAGAUCUGGCACCCGCAAUCCUGCUAACAAUGCUGCAAUCGUGCUACAACUUCCAAGGAACAACAUUGCCAAAAGGCUUACGCAGAAGGAGCAGAGGCGGCAGUCAAGCCUUCUCGUUCCUCAUCACGUAGUCGCAACAGUUUAAGAAUUCAACUCCAGGCAGCAGUAGGGAACUUCCUGCUAGAAUGGCUGGCAAUGGCGGUGAUGCUGCUCUUGUUGCUGCUGCUUGACAGAUUGAACCAGCUUGAGAGCAAAAUGUCUGGUAAAGGCCAACAACAACAAGGCCAAACUGUCACUAAGAAUUGCUGCUGAGGCUUCUAAGAAGCCUGGCAAAACGUACUGCCACUAAAGCAUCAAUGUAACACAAGCUUCGCAGACGUGGUCCAGAACAAACCCAAGGAAAUUUUGGGGACCAGGAACUAAUCAGACAAGGAACUGAUUACAAACAUUGGCCGCAAAUUGCACAAUUUGCCCCAGCGCUUCAGCGUUUUCGGAAUGUCGCGCAUUGGCAUGGAAGUACACUCGGGAACGUGGUUGACCUACACAGGUGCCAUCAAAUUGGAUGACAAAGAUCCAAAUUUCAAAGAUCAAGUCAUUUGCUGAAUAAGCAUUGACGCAUACAAAACAUUCCCACCAACAGAGCCUAAAAAGGACAAAAAGAAGAAGGCUGAUGAAACUCAAGCCACCGCAGAGACAGAAGAAACAGCAAACUGUGACUUUUUCCUGCUGCAGAUUUGGAUGAUUUCUCCAAACAAUUGCAACAAUCCAUGAGCAGUGCUGACUCAACUCAGGCCUAAACUCAUGCAGACCACACAAGGCAGAUGGGCUAUAUAAACGUUUCGCUUUUCCGUUUACGAUAUAGUCUACUCUUGUGCAGAAUGAAUUCUCGUAACUACAUAGCACAAGUAGAUGUAGUUAACUUUAAUCUCACAUAGCAAUCUUUAAUCAGUGUGUAACAUUAGGGAGGACUUGAAAGAGCCACCACAUUUCACCGAGGCCACGCGGAGUACGAUCGAGUGUACAGUGAACAAUGCUAGGGAGAGCUGCCUAUAUGGAAGAGCCCUAAUGUGUAAAAUUAAUUUUAGUAGUGCUAUCCCCAUGUGAUUUUAAUAGCUUUUAGGAGAAUGACAAAAAUCCCUCCCUCCCAUACCCCACAUCAUCAUUAUAUCCAUCAUACAUCAUCCCACUCCCCCCCAUACCAUCCCCUAAAAAUCUAAUAU
>cluster_13 reads=1 total_reads=959
UACUUAUAAAUUGGAAAGUGUUUCAACACAAAUUGCCAAAGCUGCAUUAUAGCAGACAAUUCCAUUUUCACAACAUUGAUAACCAAACCUAUCCAAACUCAAGCUGAUAAAUUUAAGUUCUAUGUGACAACCACAUUUACUGAAGCUUUAAACCAGUUAACUAUUCUAUACCACACAUCCUGACAAAUUCACAGAUGGUGUAUGCCUAUACUCUGAAUUGAAUGUGGUGAUAUCAUAUAAUUCCAUUGUUUGUAGAUUUGACAUGGAGUAAUAUUUAACCUUAACUUAUCUGUUUGUGAUGGUCGCAGUUUGUAUGUAAAUAAACAUGCAUCCACCAGCUUUUGAUAAAAGUGCUUUUGUUAAUUUAAAACAAUUACCAUUUUAUUACUUUGACAGUACUGAGUUCAUGGAAAACAAGUAGUGUCAGAUAUAGAUUAUGUCUUAGUCUGCUACGUGUAACACGUUAUCUCUGUGGUAAGUCAGUAGAAUCAAUGCUAAUGAGUACAGAUUGUAUCUUCGAUGUUAUAACAUGAUGAUCUCAGCGACAUUAUAGCUUGUGUCUACAAACAAUUUGAUCACUUAUAACCUAGAACACUUUACAAGACUUCAGAGUUUAGAAAUGUGGCUUUUAAUGUUGUAAAUAAGGGACACUUUGAGGACAACAGGGUGAAGUACCAGUACUUUAUCAUUAUAACACUAUUACACAAAGUUGAUGGUGUUGAUGUAGAAUUGUUGGAACUAAAACAACAUUACCUGUUAAUGACUAUUUGAGCUGGGCUAAGCGCAACAUUAAACCAGUACCAGGAGGUGAAAAUACUCAAUAAUUUGUGCGUUAUUGCUGCUAAUACUGUGAUCUAUACAAAAGAUGCUCCAGCUACAUAUAUCUACAAUUGGUGUAUGUCUAUGACUGAUCAGCCAAGAAACACUGAAACGAUGUCGGUCCACUUCUGUUUUGAUGGUAGAGUUGAUGGUCAAGUAGACUUUAUUUAGAAUGUCCGUAAUGGUGUUUUAUUACAGAAGGUAGUGUUAAAGGUUUACAUCUGUGGUCCCAAACAAGCUGGUAAUAAUGGAGUCACAUUAAUUGGAGAAGCCAUUAAAACACAGUCAAUUAUUAUAAGAAAGGUUGAUGGUGUUGUCCAACAAUUACACAGCAACUUACUUUACUCUACCAGUAGAAAUUUACAAGAAUUUAAACCCAGGAGUACACCUGGAAAUUGAUCUUUUAGGAAUUAAUAUGGAUGAAUCACAUUGAACGGUAAAUUGAAGGCUAUGCCUUUCGAACAUGUUUUAUGAGAUUAGUUAGUCAGUAGGUGGUUUACAUACUGAUUGGACUAAUAAACGUUUCUAAGGAUUCUUUUGAAUUAGAAGAUUUUAUUCGCUUGGACAGUACAGUUAAAACUAUUUCAUACAGAUGCAAACAGGUUAAUUAGUGUGUUUGUUACUAUUGAUUUAUUACUAUGAUGAUUUUGUUGAAUAAUCUGCAGAUUUAUUUGUAGUUAAGGUUGUCAAAGUGACUAUUGACUAUCAGAAAUCAUCAUGCUUGGUGUUAAGAUGGCAUGUAGAAAACUACUACCCAAAAUUACAAUUUAGUAAGAUGGCAACCGGUGUUGCUGCCUAAUCUUUACAAAAUGCAGAAUGCUAUUAGAAAGUGUGACCUUUAGGAAUUGGUGAUGUGAUACAUUACCUAAAGGCAUAAUGAUGAAUGUCGCAAAUAUCAACUGUGUCACUAUUUAAUCUACUAACAUAGCUGUACCUAUAAUCAGUAUUACAUUUUUGGUGCUGGUUCUGAUAAAGGUUGCACCAGGUACAGCUUGUUUUUAAGACGGUGGUGCCUACGGGUACGCUGCUUGUCGAUCAGAUUAAUGACUUGUCUCUGAUGCAGAUCAACUUUGAUUGGUGAUUGUGCAACAAUACCAUACAGGUUCAAAUAGGAUCUAUUAUGUGAUAUGUACGACCCUAAGACUAAAAAUGUUAAAGAAUGACUCAAAGAGGGUUCUUUUACAUUGUGGUUUAUACAACAAAGCUAGCUUGGAGGUUCCUGGCUAUAAGAUGCAGAACAUUCUUGGGAAUGCUGAUUUCUUGAUGUUACGGACCUCGCAUGGUGGUAGCCUUUGUUACUAAUGUGAAUGCGUCAUCAUCUGAAGCAUUUCAAUUGGAUGUAAUUAACUGGCAAACCACGCGAACAAAUAGAUGGUUAUGUCAUGCAUGCAAAUUACAUAUUUUGAGGAUACAAAUCCAAUUCGGUUGUCUUCCUAUUUAUUUGACAUGAGUAAAUUCCCUUAAAUUAAAGGUACUGCUGUUAUGUCUUUAAAAGAAGGUCAAAUCAAUGAUAUGAUUCUAUCUCUUCUUGUAAAGGUAGACUUAUAAUUAUACCUCCCAGGUAACAAACCAACAACUUCGAUUUCUUGUAGAUCUGUUCUCUAAACGAACAAUGUUUGUUUUUGUUUUUAUUGCCACUAGUCUAGUCAGUGUGUUAAUCUUACAACCAGAACUCAAUUACCCCUGCAUACACUAAUUUUUCACACGUGGUGUUUAUUACCCUGACAAAGUUUUCAGAUCCUCAGUUUUUACACUUCACUCAGGACUUGUUCUUACCUUUCUUCCAAUGUUACUUGGUUCCAUGCUAUACAUGUCUUGGGACCAAUGGUACUAAGAGGUUUGAUAACCUGUCCUACCAUUUAAUGAUGGUGUUUAUUUUGCUUCCACUGAGAAGUCUAACAUAAUAAGAGGCUGGAUUUUUGGUACUACUUUAGAUUCGAAGACCCAGUCCCUACUUAUUGUUAAUAACGCUACUAAUGUUGUUAUUAAAGUCUGUGAAUUCAAUUUGUAAUGAUCCAUUUUGGGUGUUUAUUACCACAAAACAACAAAAGUUGGAUGGAAAGUGAGUUCAGAGUUUAUUCUAGUGCGAAUAAUUGCACUUUUGAAUAUGUCUUCAGCCUUUUCUUAUGGACCUUGAAGGAAAACAGGGUAAUUUCAAAAACUCUUAGGGAAUUUGUGUUUAAGAAUAUUGAUGGUUAUUUUAAAAUAUAUUAAGCACACGCCUAUUAAUUUAGUGCGUGAUCUCCCUCAGGGUUUUUCGGCUUUAGAACCAUUGGUAGAUUUGCCAAUAGGUAUUAACAUCACUAGGUUCAAACUUUACUUGCUUUACUAGAAGUUAUUUGACUCCUGGUGACUUUUCAGGUUGGACAGCUGGUGCUGCAGCUUAUUAUGUGGGUUAUCUCAACCAAGGACUUUCUAUUAAAUAAUGAAAAUGGAACCAUUACAGAUGCUGUAGACUGUGCUUGACCCUUCUCAGAAACAAAGUGUACGUUGAAAUCCUUCACUGUAGAAAAGGAAUCUAUCAAACUUCUAACUUUAGAGUCCAACCAACAGAAUCUAUUGUUAGAUUUCCUAAUAUUACAAACUUGUGCCCUUUGGUGAAGUUUUAACGCCACCAGAUUUGCAUCUGUUUAUGCUUGGAACAGGAAGAGAAUCAGCAACUGUGUUGCUGAUUAUUCUGUCCUAUAUAAUUCCGCAUCAUUUUCCACUUUAAGUGUUAUGGAGUGUCUCCUACUAAAUUAAAUGAUUCUGCUUUACUAAUGUCUAUGCAGAUUCAUUUGUAAUUAGAGGUGAUGAAGUCAGACAAAUCGCUCCAGGGCAAACUGGAAAGAUUGCUGAUUAUAAUUAUAAAUUACCAGAUGAUUUUACAGGCUGCGUUAUAGCUUGGAAUUCUAACAAUCUGAUUCUAAGGUUGGUGGUAAUUAUAAUUACCUGUAUAGAUUGUUAGGAAGUCUAAUCUCAAACCUUUUGAGAGAGAUAUUUCAACUGAAAUCUAUCAGGCCGGUAGCACACCUUGUAAUGGUGUUGAAGGUUUAAUUGUUACUUUCUUACAAUCAUAUGGUUUCCAACCCACUAAUGGUGUUGGUUACCAACCAUACAGAGUAGUAGUACUUUCUUUUGAACUUCUACAUGCACCAGCAACUGUUUGUGGACCUAAAAGUCUACUAAUUUGGUUAAAAACAAAUGUGUCAAUUUCAACUCAAUGGUUUAACAGGCACAGGUGUUCUUACUGAGUCUAACAAAAGUUUCUGCCUUUCCAACAAUUUGGCAGAGACAUUGCUGACACUACUGAUGCUGUCCGUGAUCCACAGACACUUGAGAUUCUUGACAUUACACCAUGUUUCUUGGUGGUGUCAGUGUUAUAACACCAGGAACAAUACUUCUAACCAGGUUGCUGUUCUUUAUCAGGAUGUUAACUGCACAGAAGUCCCUGUUGCUAUUCAUGCAGAUCAACUUACUCCUACUUGGCGUGUUUAUUCUACAGGUUCUAAUGUUUUCAAACACUGCAGGCUGUUUAAUAGGGCUGAACAUGUCAACAACUCAUAUGAGUGUGACAUACCCAUUGGUGCAGGUAUAUGCGCUAGUUAUCAGACUCAGACUAAUUCCCUAGCGGGCACGUAGUGUAGCUAGUCAAUCCAUCAUUGCCUACACUAUGUACUUGGUGCAGAAAAUUCAGUUGCUUACUCUAAUAACUCUAUUGCCAUACCCACAAAUUUUACUAUUAGUGUUACCACAGAAUUCUACCAGUGUCUAUGACCAAGACAUCAGUAGAUUGUACAAUGUACAUUUGUGGUGAUUCAACUGAAUGCAGCAAUUUUGUUGCAAUAUGGCAGUUUUUGUACACAAUUAAACCGUGCUUUAACUGGAAUAGCUGUUGAACAAGACAAAACACCCAAGAAGUUUUUGCACAAGUCAAACAAAUUUACAAAACACCACCAUAAAGAUUUUGGUGGUUUAAUUUUUCACAAAUAUUACCAGAUCCAUCAAAACCAAGCAAGAGGUCAUUUAUUGAAGAUUUACUCUCAACAAAGUGACACUUGCAGAUGCUGUGCUUCAUCAAACAAUAUGGUGAUUGCCUUGGUGAUAUGCUGCUAGAGACCUCAUUUGUGCACAAAAGUUUAACGGCCUUACUGUUUUGCCCCUUUGCUACAGAUGAAAUGAUUGCUCAAUACACUCUGCACUGUUAGCGGGUACAAUCACUUCUGGUUGGACCUUUGGUGCAGGUGCUGCUAUACAAAUACCAUUCUGCUAUGCAAUGGCUUAUAGGUUUAAUGGUAUUGGAGUUACACAGAAUGUUCUCUAUGAGAACCAAAAAUUGAUUGCCAACCAAUUUAAUAGUGCUAUUGGCAAAAUUCAAGACUACUUUCACAGCAAGUGCACUUGGAAAACUUCAAGAUGUGGUCUAACCAAAAUGCACAAGCUUUAAACACGCUUGUUAAACAACUUAGCUCCAAUUUUGGUGCAAUUCAAGUGUUUUAAAUGAUAUCCUUCACGUCUUGACAAAGUUGAGGCUGAAGUGCAAUUGAUAGGUUGAUCACAGGCAGACUCAAAGUUUGCAGACAUAUGUGACUCAACAAUUAAUUAGAGCUGCAGAAAUCAGAGCUUCUGCUAAUCUUGCUGCUACUAAAAUGUCAGAGUGUGUACUUGGACAAUCAAAAGAGUUGAUUUUGUGGAAAGGGCUAUCAUUUAUGUCCUCCUCAGUCAGCACCUCAUGGUGUAGUUUCUUGCAUGUGACUUAUGUCCCUGCACAAGAAAAGAACUUCACAACUGCUCCUGCCAUUUGUCAUGAUGGAAAAGCACACUUCCGUGAAGGUGUCUUGUUUCAAAUGGCACACACUGGUUUGUACACAAAGGAAUUUUAUGAACCACAAAUCAUUACUACAGACAACACAUUUGUGUCUGGUAACUGUGAUGUUGUAAUAGGAAUUGUCAACAACACAGUUUAUGAUCCUUGCAACCUGAAUUAGACUCAUUCAAGGAGGAGUUAGAUAAAUAUUUUAGAAUCAUACAUCACCAGAUGUUGAUUUAGGUGACAUCUGGCAUUAAUGCUUCAGUUGUAAACAUUCAAAAGAAUUGACCGCCUCAAUGAGGUUGCCAAGAAUUUAAAUGAAUCUCAUGAUUCCAAGAACUUGAAAGUAUGAAGUAUAUAAAAUGGCCAUGGUACACUGGCUAGGUUUAUAGCUGGCUUGAUUGCCAUAGUAAUGGUGACAAUUAUGCUUUGCUGUAUGACCAGUUGCUGUAGUUGUCUAAGGGCUGUUGUUCUUGUGGAUCCCUUCCCAGGUAACAAACCAACCAACUUUCGAAUCUGUAGAUCUGUUCUCUAAACGAACUUAUGGAUUUGUUUAUGAGAAUCUCACAAUUGGAACUGUAACUUUGAAGCAAGGUGAAAUCAAGGAUGCUACUCCUUCAGAUUUUGUUCGCGCUACUGCAACGAUACCGAUACAAGCCUCACUCCCUUUCGGAUGGCUUAUUGUUGGCGUUGCACUUCUUGCUGUUUUCAGAGCGCUUCCAAAAUCAUAACCCUCAAAAGAGAUGGCAACUAGCACUCUCCAAGGGUGUUCACUUUGUUUGCAACUUGCUGUUGUUGUUUGUAACAGUUUACUCUACACCUUUUGCUCGUUGCUGCUGGCCUUGAAGCCCCUUUUCUCUAUCUUUAUGCUUAGUCUACUUCUUGCAGAGUAUAAACUUUGUAAGAAUAAUAAUGAGGCUUUGGCUUUGCUGGAAAUGCCGUUCCAAAAACCCAUACUUUAUGAUGCCAACUAUUUUCUUUGCUGGCAUACUAAUUGUUACGACUAUUGUAUACCUUACAAUAGUGUAAUCUUCAAUUGUCAUUACUUCAGGUGAUGGCACAACAAGUCCUAUUUUGAACAUGACUACCAGAUUGGUGGUUAUACUGAAAAUGGGAAUCUGGAGUAAAAGACUGUGUUGUAUUACACAGUUACUUCACUUCAGACUAUUACCAGCUGUACUCAACUCAAUUGAGUACAGACACUGGUGUUGAACAUGUUACCUUCUUCAUCUACAAUAAAAUUGUUGAUGAGCCUGAAGAACAUGUCCAAAUUUUACAAUCGACGGUUCAUCCGGAGUUGUUAAUCCAGUAAUGGAACCAAUUUAUGAUGAACCGACGACGACUACUAGCGUGCCUUUGUAAGCACAAGCUGAUGAGUACGAACUUAUGUACUCAUUCGUUUAGAAGAGACAGGUACGUUAAUAGUUAAUAGCGUACUUCUUUCUUGCUUUCGUGGUAUUCUUGCUAGUUACACUAGCCAUCCUUACUGCGCUUCGAUUGUGUGCGUACUGCUGCAAUAUUGUUAACGUGAGUCUUGUAAAACCUUCUUUUACGUUUACCUCGUGUUAAAAAUCUGAAUUCUUCUAGAGUUCCUGAUUUCUGGUCUAAACGAACUAAAUAUUAUAUUAGUUUUUUGUUUGGAACUUUAAUUUUAGCCAUGGCAGAUUCCAACGGUACUAUUACCGUUGAAGAGCUUAAAAAGCUCUGAACAAUGGAACCUAGUAAUAGGUUUCCUAUUCCUUACAUGGAUUUGUCUUUACAAUUUGCCUAUGCCAACAGGAAUAGGUUUUUGUAUAUAAUUAAGUUAAUUUUCCUCUGGCUGUUAUGGCCAGUAACUUUAGCUUGUUUUGUGCUUGCUGCUGUUUACAGAAUAAAUUGGAUCACCGGUGGAAUUGCUAUCGCAAUGGCUUGUCUUGUAGGCUUGAUGUGGCUCAGCUACUUCAUUGCUUUUCAGACUGUUUGCGCGUACGCGUUCCAUGUGGUCAUUCAAUCCAGAAACUAACAUUCUCAACGUGCCACUCCAUGGCACUAUUUUGACCAGACCGCUUCUAGAAAGUGAACUCGUAAUCGGAGCUGUGAUCCUUCGUGGACAUCUUCGUAUUGCUGGACACCAUCUAGGACGCUGUGACAUCAAGGACCUGCCUAAAGAAAUCACUGUUGCUACAUCACGAACGCUUCUUAUUACAAAUUGGGAGCUCGCAGCGUGUAGCAGGUGACUCAGGUUUUGCUGCAUACAGUCGCUACAGGAUUGGCAACUAUAAAUUAAACACAGACCAUUCCAGUAGCAGUGACAAUAUUGCUUUGCUUGUACAGUAAGUGACAACAGAUGUUUCAUCUCGUUGACUUUCAGGUUACUAUAGCAGAGAUAUUACUAAUUAUUAUGAGGACUUUUAAAGUUUCCAUUUGGAAUCUUGAUUACAUCAUAAACCUCAUAAUUAAAAAUUUAUCUAAGUCACUAACUGAGAAUAAAUAUUCUCAAUUAGAUGAAGAGCAACCAAUGGAGAUUGAUUAAACGAACAUGAAAAUUAUUUUUUCUUGGCACUGAUAACACUCGCUACUUGUGAGCUUUAUCACUACCAAGAGUGUGUUAGAGGUACAACAGUACUUUUAAAAGAACCUUGCUUUCUGGAACAUACGAGGGCAAUUCACCAUUUCAUCCUCUAGCUGAUAACAAAUUUGCACUGACUUGCUUUAGCACUCAAUUUGCUUUUGCUUGUCCUGACGGCGUAAACACGUCUAUCAGUUACGUGCCAGAUCAGUUUCACCUAAACUGUUCAUCAGACAAGAGGAAGUUCAAGAACUUUACUCUCCAAUUUUUAUUGUUGCGGCAAUAGUGUUUAUAACACUUUGCUCACACUCAAAAGAAAGACAGAAUGAUUGAACUUUCAUUAAUUGACUUCUAUUUGUGCUUUUUAGCCUUUUUGCUAUUCCUUGUUUUAAUUAUGCUUAUUAUCUUUUGGUUUCACUUGAACUGCAAGAUCAUAAUGAAACUUGUCACGCCUAAACGAACAUGAAAUUUCUUGUUUUCUUAGGAAUAUCUACAACUGUAGCUGCAUUUCACCAAGAAUGUAGUUUACAGUAUGUACUCAACAUCAACCAUAUGUAGUUGAUGACCCGUGUCCUAUUCACUUCUAUUCUAAAUGGUAUAUUAGAGUAGGAGCUAGAAAAUCAGCACCUUUAAUUGAAUUGUGCGUGGAUGAGGCUGGUUCUAAAUCACCCAUUCAGUACAUCGAUAUCGGUAAUUAUACAGUUUCCUGUUUACCUUUUACAAUUAAUUGCCAGGAACCUAAAUUGGGUAGUCUUGUAGUGCGUUGUUCGUUCUAUGAAGACUUUUAGAGUAUCAUGACGUUCGUGUUGUUUUAGAUUUCAUCUAAACGAACAAACUAAAAUGUCUGAUAAUGGACCCCAAAAUCAGCGAAAUGCACCCCGCAUUACGUUUGGUGGACCUCAGAUUCAACUGGCAGUAACCAGAAUGGAGAACGCAGUGGGGCGCGAUCAAAACAACGUCGGCCCCAAGGUUUACCCAAUAAUACUGCGUUUGGUUCCGCUCCUAAGAAAUUCAACUCCAGGCAGCAGUAGGGAACUUCCUGCUAGAAUGGCUGGCAAUGGCGGUGAUGCUGCUCUUGCUUUGCUGCUGCUUGACAGAUUGAACCAGCUUGAGAGCAAAAUGUCUGGUAAAGGCCAACAACAACAAGGCCAAACUGUCACUAAGAAUUGCUGCUGAGGCUUCUAAGAAGCCUCGGCAAAACGUACUGCCACUAAAGCAUACAAUGUAACACAAGCUUUCGGCAGACGUGGUCCAGAACAAACCCAAGGAAAUUUUGGGGACCAGGAACUAAUCAGACAAGGAACUGAUUACAAACAUUGGCCGCAAAUUGCACAAUUUGCCCCAGCGCUUCAGCGUUUUCGGAAUGUCGCGCAUUGGCAUGGAAGUCACACCUCGGGAACGUGGUUGACCUACACAGGUGCCAUCAAAUUGGAUGACAAAGAUCCAAAUUCAAAGAUCAAGUCAUUUGCUGAAUAAGCAUUGACGCAUACAAAACAUUCCCACCAACAGAGCCUAAAAAGGACAAAAAGAAGAAGGCUGAUGAAACUCAAGCCUUACCGCAGAGACAGAAGAAACAGCAAACUGUGACUCUUUUCCUGCUGCAGAUUUGGAUGAUUUUCCAAACAAUUGCAACAAUCCAUGAGCAGUGCUGACUCAACUCAGGCCUAAACUCAUGCAGACCAUACAAGGCAGAUGGGCUAUAUAAACGUUUCGCUUUUCCGUUUACGAUAUAGUCUACUCUUGUGCAGAAUGAAUUCUCGUAACUACAUAGCACAAGUAGAUGUAGUUAACUUUAAUCACAUAGCAAUCUUUAAUCAGUGUGUAACAUUAGGGAGGACUUGAAAGAGCCACCACAUUUCACCGAGGCCACGCGGAGUACGAUCGAGUGUACAGUGAACAAUGCUAGGGAGAGCUGCCUAUAUGGAAGAGCCCUAAUGUGUAAAAUUAAUUUUAGUAGUGCUAUCCCCAUGUGAUUUUAAUAGCUUCUUAGGAGAAUGACAAAAAACCCCCCACCCCCACAUCAACCCUCAUCAUCAUCUCAUUCCUAUCAAUCCUACCCCCAUCCCCCUCCACAACAUCCCCAAACAUACUUUCCUCCCUACCAUUUAUCUUCUUUUCCAUACCCCAUCCUCACCUCCCCUAUCCUCAAAC
>cluster_14 reads=1 total_reads=21
GCAGUGGUGUUACCCGUGAACUCAUGCGUGAAUUUAACGGAGGGGGCAUACACUCGCUAUGUCGAUAACAACUCACUGUGGCCCUGAUGGUUACCCUCUUGAGUGCAUAAAGACCUUUGCACGUGCUGGUAAAGCUCAUGCACUUUGUCCGAACAACUGGACUUUAUUGACACUAAGAGGGUGUUGCUGCCGUGAACAUGAGCAUGAAAUUGCUUGGUACACGGAACGUUCUGAAAAGAGCUAUGAAUUGCAGACACCUUUUGAAAUUAAAUUGGCAAAGAAAUUUUGACACCUUCAAUGAGGAAUGUCCAAAUUUUGUAUUUCCCUUAAAUUCCAUAAUCAAGACUAUUCAACCAAGGGUUGAAAAGAAAGCUUGAUGGCUUUUAUGGGUAGAAUUCGAUCGUCUAUCCAGUUGCGUCACCAAAUGAAUGCAACCAAAUGUGCCUUUCAACUCUAUGAAGUGUGAUCAUUGUGGUGAAACUUCAUGGCAGACGGGCGAUUUUGUUUCAAAGCCACUUGCGAAUUUUGUGGCACUGAAUUUGACUGGAAGGUGCCACUACUUGUGGUUACUUACCCAAAAUGCUGUUGUUAGCUUAUUGUCCAGCAUGUCACAAAUCAGAAGUAGGACCUGAGCAUAGUUUUGCCGAAUACCAUAAUGAAUCUUGGCUUGAAAAACAUAUUCUCGUAAGGGUGGUCGCACUAUUGCCUUGAGGCUGUGUGUUCUCUUAUGUUGGUUGCCAUAACAAGUGUGCCUAUUGGGUUCCACGUGCUAGCGCUAACAUAGGUUGUAACCAUCAGGUGUUGUUGGAGAAGGUUAAGGUCUUAAUGACAACCUUCUUGAAAUACUCCAAAAGGCAAAGUCAACAUCAAUAUUGUUGGUGACUUUAAACUUGGUGAAGAGAUCGCCAUUAUUUUGGCAUCUUUCUGCUUCCACAAGUGCUUUUGGUGGAAACUGUGAAAAGGUUUGGAUUAUAAAGCAUUCAAACAAAUUGUUGAAUCCUGUGGUAAUUUUAAAGUUACAAAAGGAAAAGCUAAAAAGGUGCCUGGAAUAUUGGUGAACAGAAAUCAAUUUUGAGUCCUCUUCAUGCAUUUGCAUCAGAGGCUGCUCGUGUUGUACGAUCAAUUUUUUCCCGCACUUUGAAACUGCUCAAAAUCUGUGCGUGUUUUACAGAAGGCCGCUAUAACAAAUAAGAUGGAAUUUCACAGUAUUUCUGAGACUCAUUGAUGCUAUGAUGUUCAUCGUGAUUUGGCUACUAACAAUCUAGUUGUGUAAUGGCCUUUUACAGGUGGUGUUGUUCAGUUGACUUCGCAGUGAAUCAUUAACCAUCUUUGGCACUGUCUAUGAAAAACUCAAACCCGUCCUUGAUUGGCUUGAAGAGAAGUUAAGGAAGGUGUAGAGUUCAUAAGAGACGGUUGGGAAAUUGUUAAAUUUAUCUCAACCUGUGCUUGUGAAAUUGUCAGUGGACAAAUUGUACCUGUGCAAAGGAAAUCAAGGAGAGUGUUCAGACAUUCUUAAGCUGUAAAUAAAUUUUGGCUAAUGUGCUGACUCUAUCACUAUUGUGAGCUAAACUUAAAGCCUUGAAUUUAGGUGAAACAUUUUCUCACGCACUCAAAAGGAUUGUACAGAAAGUGUUAAUCCAGAGAAGAAACUGGCCUACUCAUGCCUCUAAAAGCCCAAAAGAAAUUUCUUGAGGAGAAACACUUCCCACAGAAGUGUUAACAGAGGAAGUUGUCUUGAAAACUGGUGAUUUACACCAUUGAACACCUACUAGUGAAGCUGCUGAAGCUCCUGGUUGGUCACCAGUUGUAUUAACAGGCUUAUGUUGCUCGAAAUCAAAGACACAGAAAAGUACUGUGCCUUGCACCUAAUAUGAUGGUAACAAACAAUACCUUUCAUCAAGGCGGUGACCAACAAAGGUUACUUUGGUGAUGACACUGUGAUAGAAGUGCAAGGUUACAAGAGUGUGAAUAUCUUUGAUGAAAGGAUUGAUAAGUACUUAUCAGAAGUGCUUGCCUAUACAGUUGAACUCGGUACAGAAGUAAAUGAGUUCGCCUUUGUUGUGGCAGAUGCUGUCAAAAACUUUGCAACCAGUAUCUGAAUUACCUCACUGGGCAUUGAUUUAGAUGAGUGGAGUAUGGCUACAACUAAUUAAUAGAUGAGUCUGGUGAGAGUUUAAUUGGCUUCACAUAUGUAUUGUUCUUUACCCAGAUGAGGAUGAAGAAGAAGGUGAUUGUGAAGAAGAAGAGUUUGAGCCAUCACUCAACAUGAGUAAGUACUGAAGAUGAUUACCAAGGUAACCUUUGGAAUUGGUACCACAUCUGCUGCUCCUCAACCUGAAGAAGAGCAAGAAGAAGAUUGGUUAGAUGAUGAUAGUCAACAAACUGUUGGUCAACAAGACGACAGUGAGGACAAUCAGACAACUACUAUCAAACCAAUUGUUGAGGCUCAACCUCAAUUAGAGAUGGAACUUAACCAGUUGUACAGACUAUUGAAGUGAACAGUUUUAGUGGUUAUUUAAAAACACUGACAAUGUAUUUAAAUGCAGACAUUGUGGAAGAAGCUAAAAGGUAAAACCAACAGUGGUUGUUAAUGCAGCCAAUGUUUACCUUAAACAUGGAGUGUUGCAGGAGCCUUAAAUAAGGCUACUAACAAUGCCAUGCAAGUUGAAUCUGAUGAUUCCAAAGCUAAUGGACCACUUAAAGUAGGUGGUAGUUGUGUUCUGCGGACACAAUUUGCUAAACACUGUUCAUGUUGUCGGCCCAAAUGUUAACAAAGGUGAAGACAUUCAACUUCUUAGAGUGCUUAUGAAAAUUUUAAUCAGCACGAAGUCUACCUGCACCAUUAUUAUCAGCUGGUAUUUUGGUGCUGACCCUAUACCUUCUAAGAGUUUGUGUAGAUACUGUUCGCACAAAUGUCUACUUAGCUGUCUUUGAUAAAAAUCUCUAUGACAAACUUGUUCAAGCUUUUUGGAAAUGAGUGAAAAGCAAGUUGAACAAAAAGAUCGCAAGAUCCAAAGAGGAAGUUAAGCCAUUUGAAAGUAAACUUCAGUUGAACAGAGAAAACAAGAUGAUAAGAAAUCAAAGCUGUGUUGAAGAAGUUACACACACUAGAAGAAACUGUCCCUCCAGAAACCGCAUUUAUGUUGACAUUAAUGGCAAUCUUCAUCAGAUUCUGCCACUUUGUUAGUGACUGACAUCACUUUCUCAAAGAAAGAUGUCCACUAUAUAGUGGGUGAUGCUGUCACAAGAGGGUGUUCAACUGCUGCUGGUUAUACUUAAAAGGCUGGUGGCCAUUGAAUGCUAGCGAAAGCUUUGAGAAAAGUUGCCAACAGACAAUUAUAUAACCUUACCCGGGUCAGGGUUUAAAUGGUUACACUGUAGAGGAGGCAAAGACAGUGCUUAAAAGUGUAAAGUGCCUUUUACCAUCUAUUAUCUCUAAUGAGAAGCAAGAAAUCUGGAACUGUUUGGAAUUUGCGAGAAAUGCUUGCACGUAGAAGAAACACGCAAAUUAAUGCCUGCUUGUGUGGAAACUAAAGCCAUAGUUCAACUAUACAGCGUAAUAUAAGGGUAUUAAAAUACAAGAGGGUGUGGUUGAUUAUGGUGCUAGAUUUUACUUUACACCAGUAAAACAACUGUAGCGUCACUUAUCAACACACUUAACGAUCUAAAUGAAACUCUUGUUACAAUGCCACUUGGCUAUGUAACACAUGGCUUAAUUAAAUUAGAAGAAGCUGCUCGGUAUCGAGAUUUCAAAGUGCCAGCUACAGUUUGUUUUCUUCCUGAUGCUGUUACAGCGUAUAAUGGUUAUCUUACUUCUCAUAAAACACCUGAAGAACAUUCUAUUGAAACCAUCUCACUUUUGCUGGUUCCUAUAAAGAUUGGUCCUAUUCUGGACAAUCUACACAACUAGGUAUAGAAUUUCUUAAGAGGUGAUAAAAGUGUAUAUUCACACUGGGUAAUCCUACCUUAUCCUAGAUGGUGAAGUUAUCACCUUUGACAGCUUUAAGACACUUUUCUUGAGAGAAGUGAGGACUAUUAAGGUGUUUACAACAGUAGACAACAUUAAACCUCCACACGCAAGUUGUGACAUGUCAAUGACAUAUGGACAACAGUUUGGUCCAACUUAUUUGGAUGGAGCUGAUGUUACUAAAGUAAAACCUCAUAAAUUCGAAGGUAAAACAUUUUAUGUUUUACCUAAUGAUGACACUCUACGUGGGUAAAGAGCUUUUGAGUACUACCACACAACUGAUCCAAGUCUUUGGGUAGGUACAUGUCAGCAUUAAAAAACACACUAAAAAGUGGAAAUACCCACAAGUUAAUGGUUUAACUUCGUUAAAUGGGCAGAUAACAACUGUUAUCUUGCCACUGCAUUGUUAACACUCCAACAAAUAGAGUCUGAAGUUUAAUCCACCUGCUCUACAAGAUGCUUAUUACAGAGCAAGGGCUGGUGAAGCUGCUAACUUUGUGCCACUUAUCUUAGCCUACUGUAAUAAGACAGUAGGUGAGUUAGGUGAUGUUAGAGAAACAAUGAGUUACUUGGUUUCAACAUGCCAAUUUAGAUUCUGCAAAAAGAGUCUUGAACGUGGUGUGUAAAAACUGUGGACAACAAUAGACAACCCUUAAGGGUGUAGAAGCUGUAUGUACAUGGGCACACUUUCUUAUGAACAAUUUAAGAAAGGUGUUCGGAUACCUUGUACGUGUGGUAAACAAGCUACAGCAUAUCUAGUACAACAGGAGUCACCUUUUGUUAUGAUGUCAGCACCACCUGCUCAGUAUGAACUUAAGCAAGUCACAUUUAUUGUAAUGGUGAGUACACUGGUAAUUACCAGUGUGGUCACUAUAAACAUAUAACUUAAAGAAACUUUGUAUUGCAUGAGACGGUGCUCUACUUACAAAGUCCAAAGAAUACAAAGGACGUAUUACGGAUGUUUUCUAAGAAAACAGUUACACAACAACCAUAAAACCGGUCACUUAUAAAUUGGAUGGUGUUGUUUGUACAGAAAUUGACCCUAAGUUGGACAAUUAUUAUAAGAAAGACAAUUCUGUUUUCCAAGAGCAACCAAUUUGAUUUGGUACCAAACCAACCAACCAGAAGACGUUGCACAUCUUUCAUUGUUAUUCAGACACUUCCAAAAUCAUAACCCUAAAGAAUUAUUAGACUCCAAGGUUGAACCCUUUGUUACAACUUCAUCGGUUUUUAACAGCUUUCACCAUUGUCCCUUGGUAUACUACAGCUAAUUAUGCUAAGCCUUUACAACAAAGUUGUUAGUACAACUAAUGGAUUACGGUGUUUAAACCGUGUUUGUACUAAUUAUAUGCCAUAUUUUCACACUUUAUUGCUACAAUUGUGUACUUUAUAGAAGUACAAAUUCUAGAAUUAAAUCAUCUAUGCCGACUACUAUAGCAAGAAUCUGUUAAGAGUGUUGUAAAUUUUCUCUAGAGGCUUCAUUUAAUUAUUUGAAGUUCCUAAUUUUCUAAACUGAUAUUAUAAUUUGGUUUUACUAUUAAGUGUUUGCCUAGGUUCUUUAAUCUACUCAUUUCGCUGCUUUAGGUGUUUAGAACUCACUAAUGUCACUAUUGCAACCUACUGUACUGUUCUAUACCUUGUAGUGUUUGUCUUAGUGGCUUAGAUUUUUAGACACCUAUCCUUCUUAGAAACUAUACAAAUUACCAUUCAUCUUUAAUGGGAUUUAACUGCUUUUGGCUUAGUUGCAGAGUGGUUUUGGCAUAUAUUCACUAGGUUUUCAUGUACUUGGAUUGGCUGCAAUCAUGCAAUAGUUUUUCAGCUAUUUGCAGUACAUUUCUAUUAGUAAUUCUGGCUUAUGUGGUUAUAAUUAAUCAUUGUACAAUGGCCCCGAUUUCAGCUAUGGUAAGAAUGUACAUCUCUUUGCAUCAUUUUAUUAUGUUGAAAAGUUAUGUGCAUGUUGUAGACGGUUGUAAUUCAUCAACUUGUAUGAUGUGUUACAAACGUAAUAGAGCAACAAGAGUCGAAUGUACAACUAUUGUUAAUGGUGUUAGAAGGUCCUUUUAUGUCUAUGCUAAUGGUAAAGGCUUUGCAAACUACACAAUUGGAAUUGUGUUAAUUGUGAUACAUUCUGUGCUGGUAGUACAUUAUAGUGAUGAAGUUGCGAGAGACUUGUCACUACAGUUUAAAAGACCAAUAAAUCCUACUGACCAGUUUCACAUCGCUGUAGUGUUACAGUGAAGAAUGGUUCCAUCCAUCUUUACUUUGAUAAAGCUGUUCAAAAGCUUAUGAAAGACAUUCUCUCAUUUUGUUAACUUAGACAACCAAGAGCUAAAUAACACUAAAGUUCAUUGCCUAUUAAUGUUAUAGUUUUGAUGGUAAAUCAAAAUGUGCAGAAUCAUCUGCAAAAUCAGCGUCUGUUUACUACAGUCAGCUAUGUGUCAACCUAUACUGUUAGAUCAGGCAUUAGUGUCUGAUGUUGGUGAUAGUGCGGAAGUUGCAGUAAAAUGUUUGAUGCUCGUUAUACGUUUCAUCAACUUUAACGUACCAAUGGAAACAUAAAACACUAGUUGCAACUCAGAAGCUGAACUUGCAAAGAAUGUGUCCUUAGACAAUGUCUAUCAUUUAUUCAGCUCGGCAAGGUUUGUUGAUCAGAUGCAGAAACUAAGAUGUUGUUGAAUGUCUCAAUUGCACAUAAUCUGACAAAGAAGCUAAGCGAUAGUUGUAAUAACUAUCACCUAUAACAAAGUUGAAAACACGACCCCCCGACCUCGAUUUGUAUUGACUGCAGUGCGCGUCAUUAAUGCGCAGGUAGCAAAAAGUCACAACAUUGCUUUGAUGGAUCGUUAAAGAUUCAUGUAUGUCUCAACACUACGAAACAAAUACGUAGUGCUGCUAAAAAGAAUAUUUACCUUUUAAGUUGACAUGUGCAAUACUAGACAAGUUGUUAAUGUUGUAACAACAAGAUAGCACUUAAGGGUGGUAAAAUUGUUAAUAGACUGGUUGAAGCAGUUAAUAAAAGUUACACUGUGUUCCUUUUUUGUUGCUGUUAUUCUAUUUAAUAACACCUGUUCAUGUCAUGUCUAAACAUACUGACUUUCAAGUGAAAUCAUAGGAUACAAGGCUAUUGAUGGUGGUGUCACUCGUGACAUAGCAUCUACAGAUACUUGUUUUGCUAACAAACAUGCUGAUUUUGACACAUGGUUUAGCCAGCGUGGUGGUAGUUAUACUAAUGACAAAGCUUGCCCAUUGAUUGCUGCAGUCAUAUAAGAGAAGUGGGUUUGUCGUGCCUGGUUUGCCUGGCACGAUAUUACGCACAACUAAUGGUGACUUUUUUGCAUUUCUUACCUAGAGUUUUAGUGCAGUUGGUAACAUCUGUUACACACCAUCAAAACUUAUAGAGUACUGACUUUGCAUCAUCAGCUUGUGUUUGGCUGCUGAAUGUACAAUUUUUAAAGAUGCUCUGGUAAGCCAGUACCAUAUGUUAUGAUACCAAUGUACUGGAAGGUUUGUUGCUUAUGAAAGUUACGCCUGACACACGUAUGUGCUCAUGGAUGGCUCUAUUAUUCAAUUUCCUAACACCUACCUUGAAGGUUCUGUUAGAGUGGUAACAACUUUGAUUCUGAAGUACUGUAGGCACGGCACUUGUGAAAGAUCAGAAGCUGGUGUUUGUGUAUCUACUAGUGGUAGAUGGGUACUUAACAAUGAUUAUUACAGAUUUUACCAGGAGUUUCUGUGGUGUAGAUGCUGUAAAUUUACUUACUAAUAUGUUUACACCAUUAAUUCAACCUAUUGGUGCUUUGGACAUAUCAGCAUCUAUAGUAGCUGGUGGUAUUGUAGCUAUCGUAGUAACAUGCCUUGCCUACUAUUUUAUGAGGUUUAGAAGAGCUUUGGUGAAUACAGUCAUGUAGUUGCCUUUAAUACUUUACUAUUCCUUAUGUCAUUUUAAGUCUGUUUAACACCAGUUUACUCAUUCUUACCUGGUGUUUAUUCUGUUAUUUACUUGUACUUGACAUUUUAUCUUUACUAAUGAUGUUUCUUUUUUAGCACAUAUUCAGUGGAUGGUUAUGUUCACACCUUUAGUACCUUUCUGGAUAACAAUUGCUUAUAUCAUUUGUAUUUCCACAAAGCAUUUCUAUUGGUUUUAGUAAAUUACCUAAAGAGACGUGUAGUCUUUAAUAGUGUUUCCUUUAGUACUUUGAAGAAGCUGCGCUGUGCACCUUUUGUAAAUAAAGAAUGUAUUAAAGUUGCGUAGUGAUGUGCUAUUACCUCUUACGCAAUAUAAUAGAUACUUAGCUCUUUAUAAUAAGUACAAGUAUUUUUAGUGGAGCAAUGGAUACAACUAGCUACAGAGAAGCUGCUUGUUGUCAUCUCGCAAAGGCUUUCAAUGACUUCAGUAACUCAGGUUCUGAUGUUCUCUACCAACCACACAAACCUCAUCCUCAGCUGUUUUGCAGAGUGGUUUUAGAAAAUGGCAUUCCCAUCUGGUAAAGUUGAGGGUUGUAUGGUACAAGUAACUUGUGGUACAACUACCCAACGGUCUUUGGCUUGAUGACGUAGUUUACUGUCCAAGACCGUGAUCUGCACCUCUGAAGACAUGCUUAACCCUAAUUAUGAAGAUUUACUCAUUCGUAAGUCUAAUCAUAUUUUUGGUACAGGCUGGUAAUGUUCAACUCAGGGUUAUUGGACAUUCUAUGCAAAAUUGUGUCCUUAAGCUUAAGGUUGAUACAGCCAAUCCUAAGACACCUAAGUAUAAGUUUGUUCGCAUUCAACCAGGACAGACUUUUCAGUGUUAGCUUGUUACAAUGGUUCACCAUCUGGUGUUUACCAAUGUGCUAUGAGGCCCAAUUCACUAUUAAGGGUUCAUUCCUUAAUGGUUCAUGUGGUAGUGUUGGUUUUAACAUAGAUUAUGACUGUGUCUUCUUUUGUUACAUGUCCAUAUGGAAUUACCAACUGGAGUUCAUGCUGGCACAGACUUAGAAGGUAACUUAUGGACCUUUGUUGACAGGCAAACAGCACAGCAGCUGGUACGGACACAACUAUUACAGUUAAUGUUUUAGCUUGGUUGUACGCUGCUGUUAUAAAUGGAGACAGGUGGUUUCUCAAUCGAUUUACCACAACUCUAAUGACUUUAACCUUGUGGCUAUGAAGUACAAUUAUGAACCUUAACACAAGACCAUGUUGACAUACUAGGACCUCUCUGCUCAAACUGGAAUUGCCGUUUAGAUAUGUGUGCUUCAUUAAAGAAUUACUGCAAAAUGGUAUGAAUGGACGUACCAUAUUGGGUAGUGCUUUAACUAGAGAGAUGAAUUUACACCUUUGAUGUUGUUAGACAAUGCUCAGGUGUUACUUUCCAAGUGCAGUGAAAAGAACAAUCCAAGUUACACACCACUGGUCAUUAGUUAAUAAGAACCUUGCUUCACUGGAACAUACGAGGGCAUUCCCAUACAUCCUUUAGCUGAUAACAAAUUUGCACUGACUUGCUUUAGCACUCAAUUUGCUUUUGCUUGUCCUGACGGCGUAAAACACGUCUAUCAGUUACGUGCCAGAUCAGUUUCACCUAAACUGUCAUCAGACAAGAGGAAGUUCAAGAACUCAACUCAGGCCUAAAACUCAUGCAGACCACAAGGCAGAUGGGCUAUAAACGUUUCGCUUUUCCGUUUACGAAUAUAGUCUACUCUGUGCAGAAUGAAUUCUCGUAACAUAGCACAAGUAGAUGUAGUUAACUUUAAUACAUAGCAAUCUUUAAUCAGUGUGUACUAGGGAGGACUUGAAAGAGCCACCACAUUUCACGAGGCCACGGAGUACGAUCGAGUGUACAGUGAACAAUGCUAGGGAGAGCUGCCUAUAUGGAAGAGCCCUAAUGUGUAAAAUUAAUUUUAGUAGUGCUAUCCCAUGUGAUUUUAAUAGCUUUUUAGGAGAAUGACAAAUCACCAUCCCACCCACCCCUACCAUCCCAUAUCUUAUCAUAUCCCAUAACUUUCAUCCCCCCACCUCCACCAUACCUCAUACAAUAAAAUGG
>cluster_15 reads=1 total_reads=82
UGAUUUCUUAGAAAUUAGCUAACAGAUGAAUCAUUGAACGGUAUAAAUUAGAAGGCUAUGCCUCGAACAUAUCGUUUAUGGAGAUUAGUCAUAGUCAGUUAGGUGGUUUACAUCUACUGAUUGGACUAGCUAACGUCUUGGAAUCACCUUUGAAUUAGAAGAUUUUUAUUCCUAUGGACAGUACAGUUAAAAACUAUUUCAUAACAGAUGCGCAAACAGGUUCAUCUAAGUGUGUGUGUUUGUUAUUGAUUUAUUACUUGAUGAUUCUGUUGAAAUAAUAAAAUCCCAAGAUUUAUCUGUAGUUUCUAAGGUUGUUCAAAGUGACUAUUGACUAUACAGAAAAUUUCGUCUUAUGCUUGGUGUAAAGAUGGCCAUGUAGAAACAUUUCUACCCAAAAUUACUGUUACUAGUCGAAGACAUGGCAUCAGGUGUUGCUAUGCCUAAUCUUUUUACAAAAUGCAAGAAUGCUAUUAAGAAAAGUGUGAUCUUCAAAUUAUGGUGAUAGUGCAACAUUACCUAAAGGCAAUAAUGAUGAAUGUCGCAAAAUAUACUCAACUGUGUGUCAAUAUUUAACACAUUAACAUGUUGUACCCUUAUAAUAUGAGAGUUAUACAUUUUGGUGCUGGUUCUCUGAUAAAGGAGUUGCCCUCAGGUACAGCUGUUUUAAGACAGUGGUUGCCUACGGGUACGCUGCUUGUCGAUCAGAUCUUAUGACUUUGUCAACUGAUGCAGAUUCAACUUUGAUUGGUGAUUGUGCAACUGACAUACAGCUAAUAAAUGGUCACUAUUAGUGAUAUGUACGACCUAAGACUAAAAUGUUACAAAAGAAAAACGACUCAAAGAGGGUUUUUUUCUUACAUUUGUGGGUUUAUACAACAAAAGCAGCAUUUGGAGGUUCCGUGGCUAUAAAGAUAACAGAACAUUCUUCUGGAAAACGGCUGAUCUUAUAAGCUCAUGACACUUCGCAUGGUGGACAGCCUUUGUUACUAAUGUGAAUGCGUCAUCAUCUGAAGCAUUUUAAUUGGAUAAUUAUCUUGGCAAACCACGCGAACAAAUAGAUGGUUAUGUACAUGCAUGCAAAUUACAUAUUUUUGAGGAAUAAAUCCAAUUCAGUUGUCUUCCUAUUUUAUUUGACAUGAGUAAAUUUCCCCUUAAAUUAAGGGGUACUGCUGUUAUGUCUAAAAGGUCAAAUCAAUGAUAUGAGUUUUAUCUCUCUUCUUUAGUAAAGGGUAGACUUAUAAUUUAGAGAAAACAACAGAGUUGGUUAUUUAGUGAUGUUUUUGUUAACAACUAACGAACAAUGUUGUUUUUUUGUUCCAUUUCCACUAGUUUUAGUCAGUGUUAAUCACAACCAGAACUCAAUUACCCCCUGCAUACACUAAUUCUUUCGGUGUUCUAUUACCCUGACAAAUUCUCAGAUCCUCAGUUCUACAUCUCAACUUGUUCCUUCUUUACCUUUUUCCAAUGUUACUUGUUCCAUGCUAUACAUGUCUGGGACCAAUGGUACUAAGAGGUUUGAUAACCUGUCCUACCAUUAACGAUGGUGUUUAUUUUCUUCCACUGAGAAGUCUAAACUCAAUAAGAGGCUGGAUUCUGUACUACUUUAGAUUUGAAGACCCAGUCCCUUAUUGUUAAAACGCACUAAUGUUGUUAUUAAAGUCUGUGAAUUCAAUUUUAGUAAUGAUCCAUUUGGGUGUUUAUUACCACAAAAACAACAAAGUUGGAUGGAGUGAGUUCAGAGUUUAUUCUAGUGCGAAUAAUUGCACUCAAUAUGUCUCACCCAUCUCUUAUGGACCUUGAAGGAAACGGGUAAUUUCAAAAUUUCGGGAAUUUGUGUUUAAGAAUAUUGAUGGUUAUUUUAAAAUAUAUUUAAGCACGCCUAUUAAUUUAGUGCGUGAUCUCCCGGUUUUUUUCGGCUUUAGAACCAUUGGUAGAUUUGCCAAUAGGUAUUAACAUCACUAGGUUCAAACCUUUACUUGCUCACUCAAGACGUUAUUUGACUCCUGGUGAUUCUUCAGGUUGGACAGCUGGUGCAAAUUUAUUAUGUGGGUUAUCUUCAACAAGGACUUUCAUUAAAAAUAAUGAAAAUGGAACCAUUACAGAUCUGUAGACUGCACCUGACCCCACACAGAAACAAGUUGACGUUGAAAUCCUCACUGUAGAAAGGAAUCUAUCAAACUUCUACUCUAGAGUCCAACCAACAGAAUCUAUUGUUAGAUUCCUAAUAUUACAAUUGUGCCCUUUGGUGAAGUUUUCAACGCCACCAGAUUUGCAUCUGUCAAUGCUUGGAACAGAAAGAAUCAGCAACUGUGUUGCUGAUUAUCUGUCCUAUAUUCCGUCAUUUCCACUUAAGUGUUAUGGAGUGUCUCCUACUAAAUUAAAUGAUCUCUGCUUUACUAAUGUCUAUGCAGAUUCAUUUUGUAAUUAGAGGUGAUGAAGUCAGACAAAUCGCUCCAGGGCAAACUGGAAAGAUUGCUGAUUAUAAUUAUAAAAUUACCAGAUGAUUUUACAGGCUGCGUUAUAGCUUGGAAUUCUAACAAUUUGAUUUAAGGUUGGUGGUAAUUAUAAUUACCUGUAUAGAUUGUUUUAGGAAGUCUAAUCUCAAACCUUUUGAGAGAGAGAUAUUUCAACUGAAAUCUAUCAGGCCGGUAGCACACCUUGUAAUGGUGUUGAAGGUUUAAUUGUUACUUCUAACAAUCAUAUGGUUUCCAACCCACUAAUGGUGUUGGUUACCAACCAUACAGAGUAGUAGUACUUCUUUUGAACUUACAUGCACCAGCAACUGUUUGUGGACCUAAAAGUCUACUAAUUUGGUUAAAAACAAAUGUGUCAAUUUCAACUUUCAAUGGUUUAACAGGCACAGGUGUUACUGAGUACUAACAAAGUUUAUCCACCAACAAUUUGGCAGAGACAUUGCUGACACUACUGAUGCUGUCCGUGACACAGACACUUGAGAUUUUUGACAUUACACCAUGUUCUUUUGGUGGUGUCAGUGUUAUAACACCAGGAACAAAUACUUCUAACAGGUUGCUGUUUUAUCAGGAUGUUAACUGCACAGAAGUCCCUGUUGCUAUUCAUGCAGAUCAACUUACUCCUACUUGGCGUGUUUAUUCUACAGGUUCUAAUGUUUUCAAACACGUGCAGGCUGUUUAAUAGGGGCUGAAUAUGUCAACAUUCAUAUGAGUGUGACAUACCCAUUGGUGCAGGUAUAUGCGCUAGUUUAUCAGACUCAGACUAAUUCUCUCAGCGGGCACGUAGUGUAGCUAGUCAAUCCAUCAUUGCCUACACUAUGUCACUUGGUGCAGAAAAUUCAGUUGCUUACUCUAAUAACUCUAUUGCCAUACCUCACAAAUUCUAUUAGUGUUACCACAGAAAUUUACCAGUGUCUAUGACCAAGACAUCAGUAGAUUGUACAAUGUACAUUUGGUGAUUCAACUGAAUGCAGCAAUUUUGUUGCAAUAUGGCAGUUUUUGUACACAAUUAAACCGUGCUCUAACUGGAAUAGCUGUUGAACAAGACAAAAACACCCAAGAAGUUUUGCACAAGUCAAACAAAUUUUACAAACACCACCAAUUAAAGAUUUUGGUGGUUCAAAUUUCACAAAUAUUACCAGAUCCAUCAAACCAAGCAAGAGUCACUUAUUGAAGAUUUACUCUUCAACAAGUGACACUUGCAGAUGCUGGCUUCAUCAAACAAUAUGGUGAUUGCCUUGGUGAUAUUGCUGCUCGAGACCUCAUUUGUUGCUCAAAGUUUACGGCCUUACUGUUUGCCACCUUUGCUUCACAGAUGAAAUGAUUGCUCAAUACACUUCUUGCACUGUUAGCGAGUACAAUCACUUCUGGUUGGACCUUUGGUGCAGGUGCUGCAUUACAAAUACCAUUUGCUAUGCAAAUGGCUUAUAGGUUUAAUGGUAUUGGAGUUACACAGAAUGUUCUCUAUGAGAACCAAAAAUUGAUUGCCAACCAAUUUAAUAGUGCUAUUGGCAAAAUUCAAGACUCACUUUCUUCCACAGCAAGUGCACUUGGAAAACUUCAAGAUGUGGUCAACCAAAAUGCACAAGCUUUAAACACGCUUGUUAAACAACUUAGCUCCAAUUUGGUGCAAUUUCAAGUGUUUUAAAUGAUAUCCUUCACGUCUUGACAAAGUUGAGGCUGAAGUGCAAAUUGAUAGGUUGAUCACAGGCAGACUUCAAAGUUUACAGACAUAUGUGACUCAACAAUAUUAGAGCUGCAGAAUCAGAGCUUCUGCUAAUCCUGCUGCUACUAAAAUGUCAGAGUGUGUACUUGGACAAUCAAAAAGAGUUGAUUUGUGGAAGGGCUAUCAUUUCUAUGUCCUUUCCUCAGUCAGCACCUCAUGGUGUAGUCUUCUGCAUGUGACUUAUGUCCCUGCACAAGAAAAGAACUCACAACUGCUCCUGCCAUUUGUCAUGAUGGAAAAGCACACUUUCCUUGAAGGUGUCUUGUUUCAAAUGGCACACACUGGUUUGUAACACAAGGAAUUUUUAUGAACCACAAAUCAUUACUACAGACAACACAUUUGUGUCUGGUAACUGUGAUGUUGUAAUAGGAAUUGUCAACAACACAGUUUAUGAUCUUUGCAACCUGAAUUAGACUCAUUCAAGGAGGAGUUAGAUAAAUAUUUUAAGAAUCAUACAUCACCAGAUGUUGAUUUAGGUGACAUCUGGCAUUAAUGCUUCAGUUGUAAACAUUCAAAAAAAGAAAUGACCGCCUCAAUGAGGUUGCCAAGAAUUUAAAUGAAUCCAUCGAUUCCAAGAACUUGGAAAGUAUGAGCAGUAUAAAUGGCCAUGGUACAUUUGGCUAGGUUUUAUAGCUGGCUUGAUUGCCAUAGUAAUGGUGACAAUUAUGCUUUGCUGUAUGACCAGUUGCUGUAGUUGUCUCAAGGGCUGUUGUUCUUGUGGAUCCUGCUGCAAAUUUGAUGAAGAAGACUAUCUGAGCCAGUGCUCAGGAGUCAAAUUCAUUACUACAUAAACGAACUUAUGGAUUUGUUUAUGAGAAUCUCACAAUUGGAACUGUAACUUUGAAGCAAGGUGAAAUCAAGGAUGCUACUCCUUUCAGAUUUUGUUCGCGCUACUGCAACGAUACCGAUACAAGCCUCACUCCCUUUCGGAUGGCUUAUUGUUGGCGUUGCACUUCUUGCUGUUUUCAGAGCGCUUCCAAAAUCAUAACCCUCAAAAGAGAUGGCAACUAGCACUCUCCAAGGGUGUUCACUUUGUUUGCAACUUGCUGUUGUUGUUUGUAACAGUUUACUUCACACCUUUUGCUCGUUGCUGCUGGCCUUGAAGCCCCUUUCUCUAUCUUAUGCUUUAGUCACUUCUUGCAGAGUAUAAACUUGUAAGAAUAAUAAUGAGGCUUUGGCUUUGCUGGAAAUGCCGUUCCAAAAACCCAUUUUAUGAUGCCAACUAUUUUGCUGGCAUACUAAUUGUUACGACUAUUGUAUACCUUACAAUAGUGUAACUCUUCAAUUGUCAUUACUCAGGUGAUGGCACAACAAGUCCUAUUCUGAACAUGACUACCAGAUUGGUGGUUAUACUGAAAAUGGGAAUCUAGAGUAAAGACUGUGUUGUAUUACACAGUUACUUCACUCAGAUUACCAGCUGUACUCAACUCAAUUGAGUACAGACACUGGUGUUGAACAUGUUACCUUCUUCAUCUACAAUAAAAUUGUUGAUGAGCCUGAAGAACAUGUCCAAAUUUUAACAAUCGACGGUUCAUCCGGAGUUGUUAACCAGUAAUAAACCAUUAUGAUGAUUCGAUGACGUACUAGCAUUGCUGUUUAUAAAACGAACUUAAAUACUCUUGGCUUAGAAGAGAUAGGUACGUUAAUAGUUUAAUAGCGUACUUUUCUUGCUGAGAUCUUGCUAGUUACACUAGCUAUCCUUGAUGCGCUUCGAUUGUGUGCACUGCUGCAAUUGUUAACUGCACGUAAUACCUUCUUCCAGGUGUUAAAAAUCUGAACUUGUAGAUCUGUCUGGUCUAAACGAACUAAAUAUUAUAUUAGUCUUCUGUUUGGAACUUUAAUUUUAGCCAUGCAGAUUCCAACGGUACUAUUCGUUGAAGAGCUUAAAAAGCUUUCUGAACAAUGGAACCUAGUAAUAGGUUUCCUAUUCCUUACAUGGAUUGUGUUUCUACAAUUUGCCUAUGCCACAGGAAUAGGUUUUGUAUAUAAUUAAGUUAAUUUUCCUCUGGCUGUUAUGGCCAGUAACUUUAGCUUGUUUGUGCUUGCUGCUGUUUACAGAAUAAAUUGGAUCCCGGUGAAUUGCUAUCGCAAUGGCUUGUCUUGUAGGCUUGAUGUGGCUCAGCUACUUCAUUGCUCUUCAGACUGUUGCGCGUACGUGUUCCAUGUGGUCAUUACAAUCCAGAAACUAACAUUCUUCAACGUGCCCCUCCAUGGCACUAUCUUUGACCAGACCGCUUCUAGAAAGUGAACUCGUAAUCGGAGCUGUGAUCCUUCGUGGACAUCUUCGUAUUGCUGGACACCAUUAGGACUGUGACAUCAAGGACCUGCCUAAGAAAUACUGUUGCUACUCACGAACGCUUCUACAAAUUGGGAGCUCGCAGCGUAGCAGGUGACUCGGUUUGCUGCUACAGUCUACAGGAUUGGUUAACCAGCAUCCUGCAUGACAUUGUCUUGUACAGUAAGUCAAGAUUCAUCUCGUUGACUUUAGGAAUAGAGAAUAAUUAUGAGUUUAAAGCAUUUGGAAUUUGAUUUUCCCAAAAAUUUAUUAGCCAACUGAGUAAAUAUUACAAUUAGAUGAAGAGCACAAUGGAUUGAAAGAACCUAAUAUUUCCUAUCCUCAUGGAUUUACCUACAAUUUGCCUUGCCAACAGAAUAUUUUUAUAAAUUAAUUGUUAUUUUCCUCUGGCUGUUAUGGGCUUGCUGCGUUGAAUAUCACCGUUUAAUCAAUGGCUUGCGCGUACUGCUCAAAUAGACAUGGCACUAUGACCAGACCGUCUAAAAGUGAACUCUAAUCGGAGCUGUGAUCUUUGGACAUCUCGUAUUGCUGGCACCAUUAGGACCUGUGACAUCAAGGAUGCUAAGAAAUCUGUUGCUCAUCACGAACGUUCUUAACAAAUUGGGAGUCGCAGCGUGUAGCAGGUGACUCAGUUUUGCUGCAUCAGUCGCUAAGAUUGGCACUAUAAAUUAAACACAGACCAUUCCAGUAGCAGUGACAAUAUUGCUUUGCUUGUACAGUAGUGACACAGAUGUUCAUCUCGUUGACUUCAGGUUACUAUAGCAAGAUAUCUAAUUAUUAUGAGGACUUUAAAGUUCCAUUUGGAAUCUUGAUUACAUCAAACCUCUAAUUAAAAAUUUAUCUAAGUACUAACUGAGAAUAAAUAUUUCAAUUAGAUGAAGAGCAACCAAUGGAGAUUGAUUAAACGAACAUGAAAAUUAUUUUUUGGCACUGAUAACAUCGCUACUUGUGAGCUUUAUCACUACCAAGAGUGUGUUAGAGGUACAACAGUACUUUAAAAGAACCUUGCUUUGGAACAUACGAGGGCAAUUCCAUUUCAUCCUCUAGCUGAUAACAAAUUUGCACUGACUUGCUUUAGCACUCAAUUUGCUUUUGCUUGUCCUGACGGCGUAAAACACGUCUAUCAGUUACGUGCCAGAUCAGUUCACCUAAACUUUAUCAGACAAGAGGAAGUUCAAGAACUUUACUCCAAUUUUAUUGUUGCGGCAAUAGUGUUUAUAACACUUUGCUCACAUAAAAGAAAGACAGAAUGAUUGAACUUCAUUAAUUGACUUAUUUGUGCUUUUAGCCUUUCUGCUAUUCCUUGUUUUAAUUAUGCUUAUUAUCUUUGGUUCACUUGAACUGCAAGAUCAAUGAAACUUGUCACGCCUAAACGAACAUGAAAUUUCUUGUUCUUUAGGAAUAUACAACUGUAGCUGCAUUUCACCAAGAAUGUAGUUUAGUAUGUACUCAACAUCAACCAUAUGUAGUUGAUGACCCGUGUCCUAUUCACUUCUAUUCUAAAUGGUAUUAGAGUAGGAGCUAGAAAAUCAGCACCUUUAAUUGAAUUGUGCGUGGAUGAGGCUGGUUCUAAAUCACCCAUUCAGUACAUCGAUAUCGGUAAUUAUACAGUUUCCUGUUUACCUUUACAAUUAAUUGCCAGGAACCUAAAUUGGGUAGUCCUGUAGUGCGUUGUUCGUUUAUGAAGACUUUUAGAGUAUCAUGACGUUCGUGUUGUUUAGAUUUCAUCUAAACGAACAAACUAAAAUGUCUGAUAAUGGACCCCAAAAUCAGCGAAUGCACCCCGCAUUACGUUUGGUGGACCUCAGAUUCAACUGGCAGUAACCAGAAUGGAGAACGCAGUGGGGCGCGAUCAAACAACGUCGGCCCCAAGGUUUACCCAAUAAUACUGCGUCUUGGUUCCCGCUCUCUCAACAUGGCAAGGAAGACCUUAAAUUCCCUCGAGGACAAGGCGUUCCAAUUAACACCAAUAGCAGUCCAGAUGACCAAAUUGGCUACUACCGAAGAGCUACCAGACGAAUUCGUGGUGGUGACGGUAAAAUGAAAGAUCUCAGUCCAAGAUGGUAUUUCUACUACCUAGGAACUGGGCCAGAAGCUGGACUUCCCUAUGGUGCUAACAAAGACGGCAUCAUAUGGGUUGCAACUGAGGGAGCCUUGAAUACACCAAAAGAUCAUUGGCACCCGCAAUCCUGCUAACAAUGCUGCAAUCGUGCUACAACUUCCAAGGAACAACAUUGCCAAAAGGCUUUACGCAGAAGGGAGCAGAGGCGGCAGUCAAGCCUCUCUCGUUCCUCAUCACGUAGUCGCAACAGUUUAAGAAAUUCAACUCCAGGCAGCAGUAGGGGAACUUCUCCUGCUAGAAUGGCUGGCAAUGGCGGUGAUGCUGCUCUUGCUUGCUGCUGCUUGACAGAUUGAACCAGCUUGAGAGCAAAAUGUCUGGUAAAGGCCAACAACAACAAGGCCAAACUGUCACUAAGAAUUUGCUGCUGAGGCUUUAAGAAGCCUCGGCAAAACGUACUGCCACUAAAGCAUACAAUGUAACACAAGCUUUCGGCAGACGUGGUCCAGAACAAACCCAAGGAAAUUUUGGGGACCAGGAACUAAUCAGACAAGGAACUGAUUACAAACAUUGGCCGCAAAUUGCACAAUUUGCCCCAGCGCUUCAGCGUUCUUCGGAAUGUCGCGCAUUGGCAUGGAAGUCACACCUCGGGAACGUGGUUGACCUACACAGGUGCCAUCAAAUUGGAUGACAAAGAUCCAAAUUUCAAGAUCAAGUCAUUUUGCUGAAUAAGCAUAUUGACGCAUACAAAACAUUCCCACCAACAGAGCCUAAAAGGACAAAAGAAGAAGGCUGAUGAAACUCAAGCCUACGCAGAGACAGAAGAAACAGCAAACUGUGACUUUUUCCUGCUGCAGAUUUGGAUGAUUUUCCAAACAAUUGCAACAAUCCAUGAGCAGUGCUGACUCAACUCAGGCCUAAACUCAUGCAGACAAUAAGGCAGAUGGGCUAUAUAAACGUUUCGCUUUUCCGUUUACGAUAUAGUCUACUCUUGUGCAGAAUGAAUUCUCGUAACUACAUAGCACAAGUAGAUGUAGUUAACUUUAAUCUCACAUAGCAAUCUUUAAUCAGUGUGUAACAUUAGGGAGGACUUGAAAGAGCCACCACAUUUCACCGAGGCCACGCGGAGUACGAUCGAGUGUACAGUGAACAAUGCUAGGGAGAGCUGCCUAUAUGGAAGAGCCCUAAUGUGUAAAAUUAAUUUUAGUAGUGCUAUCCCCAUGUGAUUUUAAUAGCUUCUAGGAGAAUGACAAAAAAAAACCCACCCACCUCCAACCCACCAUCAUAUUCCAUACAUCUCACCUAUCCCCUACCACCUACCUACACCUCAAUAACCCCCCCACACCAAAUCCCCCACAAAC
>cluster_16 reads=3 total_reads=860
AUAGUUUCAACUAUACAGCGUAUAAAUAUAAGUAUUAAAAUACAAGAGGUGUGGUUGAUUAUGGUGCUAGAUUUUUACUUUACACCAGUAAAACAACUGUAGCGUACAUCUAUCAACACACUUAACGAUCUAAAUGAAACUCUUGUUACAAUGCCACUUGGCUAUGUAACCACAUGGCUUAAAUUUGGAAGAAGCUGUCCGGUAUAUGAGAUUUCAAGUGCCAGCUCAGUCUUGUUUUUCUCCUGAUGCUGUUACAGCGUAUAAUGGUAUCUUACUUCUUCUCUAAACACCUGAAGAACAUUUUAUUGAAACACUCACUUGCUGGUUCCUAUAAAGAUUGGUCCUAUUCUGGACAAUCUACCAUAACUAGGUAAGAAUUUCUUAAGAGAGGUGAUAAAAGUGUAUAUUACACUAGUAAUCCUACCUUAUUUCCUUACCAAGAUGGUGAAGUUAUCACCUUUGAUAAAUCUAAGACACUUCUUUCUUUGAGAGAAGUGAGGACUAUUAAGGUGUUUACAACAGUAGACAACAUUAACCUCCACACGCAAGUUGUGGACAUGUCAAUGACAUAUGGACAACAGUUUGGUCCAACUUAUUUGGAUGGAGCUGAUGUUACUAAAGUAAAACCAAUAUUUACAUGAAGGUAAAAACAUUUUAUGUUUUACCUAAUGAUGACACUCUACGUGUUGAGGCUUUUGAGUACUACUACCACAACUGAUCCUAGUUUUCUGGGUAGGUACAUGUCAGCAUUAAAUCACACUAAAAGUGGAAUACCCACAAGUUAAUGGUUUAACUUUAUUAAAUGGGCGGAUAACAACUGUUAUCUUGCCAUUGCUAUAACACUCCAACAAAUAGAGUUGAGUAAUCCGGCUCUACAAGAUGCUUAUUACAGAAAGCAAGGGCUGGUGAAGCUGCUAACUUUGUGCACUUAUUUUAGCCUACUGUAAUAAGACAGUAGGUGAGUUAGGUGAUGUUAGAGAAACAAUGAGUUACUUGUUCAACAUGCCAAUUUAGAUUCUUGCAAAAGAGUCUUGAACGUGGUGUAAACUUGUGGACAACAGCGGAUAACCCUUAAAGGGUGUAGAAGCUGUUAUGUACAUGGGCACACUUUUUAUGAACAAUUUAAGAAAGGUGUUCAGAUACCUUGUACGUGUGGUAAACAAGCAAAAUAUCUAGUACAACAGGAGUCACCUUUUGUUUUAUGAUGUCAGCACCUGCUCAGUAUGAACUUAAGCAUGGUCUACUUAUUGUAAUGGUGAGUACACUGGUAAUCACCAGUGGGUCACUAUAAACUAACUUCUAAAGAAACUUCGAUUGCAUAGACGGUGCACUUACAAAGUCCUCAGAAUACAAAGGUCCUAUUACGGAUGUUUUACAAAAGAAACAGUUACACAACAACCAAACCAGUUACUUAUAAAUUGGAUGGUGUUGGUUUGUCACAGAAAUUGACCCUAAGUUGGACAAUUAUUAUAGAAAGACAAUCUUAUUUCACAGAGCAACCAAUUGAUUUUGUACCAAACCAACCAUAUCCAAACGCAAGCUUUGACAAUUUUAAGUUUGUAUGUGAUAAUAUCAAAUUUGCUAGAUGAUUUAAACCAGUUAACUGGUUAUAAGAAACCUGCUUCAAGAGAGCUUAAGUUUUACUUUUUCCUGACUUUAAUGGUGAUGUGGUGGCUAUUGAUUAUAAACACUACACACCCUCUUUUUAAGAAAGGAGCUAAAUUGUUACAUAAACCUAUUGUUCUGGCAUGUUAACAAUGCAUUAAUAAAGCCACGCAUAAAACCAAAUACCUGGGUGUAUACGUUGUCUUGGAGCACAAAACCAGUUGAAACCAAUUCGUUUGAUGUACUGAAGUUAGAGGACGCGCAGGGAAUGGAUAAUCUUGCCUGCGAAGAUCUAAAACCAGUCUCUGAAGAAGUAGUGGAAAAAUCCUACCAUUCAACAGAAAGACGUUCUUGAGUGUAAUGUGAAAACUACCGAAGUUGUAGGAGACAUUAUACUUAAACCAGCAAAUAAUAGUUUAAAAAUAUCACAGAAGAGGUUGGCCACACAGAUCUAAUACCUUCCCAGGUAACAAACCAACCAACUUUCGAUCUCUUGUAGAUCUGUUCUCUAAACGAACUUUAAAAUCUGUGUGGCUGUCACUCGGCUGCAUGCUUAGUGCACUCACGCAGUAUAAUUAAUAACUAAUUUGUCGUUGACAGGACACGAGUAACUCGUCUAUUUUGCAGGCUGCUUACGGUUUCGUCCGUGUUGCAGCCGAUCAUCAGCACAUCUAGGUUCGUCCGGGUGUGACCGAAAGGUAAGAUGGAGAGCCUUGUCCCUGGUUUCAACGAGAAAACACACGUCCAUUCAGUUUGCCUGUUUUACAGGUUCGCGACGUGCUCGUACGUGGCUUUGGAGACUCCGUGGAGGAGGUCUUAUCAGAGGCACGUCAACAUCUUAAAGAUGGCACUUGUGGCUUAGUAGAAGUUGAAAAAGGCGUUUUGCCUCAACUUGAACAGCCCUAUGUGUUCAUCAAACGUUCGGAUGCUCGAACUGCACCUCAUGGUCAUGUUAUGGUUGAGCUGGUAGCAGAACUCGAAGGCAUUCAGUACGGUCGUAGUGGUGAGACACUUGGUGUCCUUGUCCCUCAUGUGGGCGAAAUACCAGUGGCUUACCGCAAGGUUCUUCUUCGUAAGAACGGUAAUAAAGGAGCUGGUGGCCAUAGUUACGGCGCCGAUAAAGUCAUUUGACUUAGGCGACGAGCUUGGCACUGAUCCUUAUGAAGAUUUUCAAGAAACUGGAACACUAAACAUAGCAGUGGUGUUACCCGUGAACUCAUGCGUGAGCUUAACGGAGGGGCAUACACUCGCUAUGUCGAUAACAACCUGUGGCCCUGAUGGCUACCCUCUUGAGUGCAUUAAAGACCUUCUAGCACGUGCUGGUAAAGCUCAUGCACUUUGUCCGAACAACUGGACUUUAUUGACACUAAGAGGGUGUAUACUGCUGCCGUGAACAUGAGCAUGAAAUUGCUUGGUACACGGAACGUUCUGAAAAGAGCUAUGAAUUGCAGACACCUUUGAAAUUAAAUUGGCAAAGAAAUUUGACACCUUCAAUGGGGAAUGUCCAAAUUUUGUAUUUCCCUUAAAUUCCAUAAUCAAGACUAUUCAACCAAGGUUGAAAAGAAAAAGCUUGAUGGCUUUAUGGGUAGAAUUCGAUCUGUCUAUCCAGUUGCGUCACCAAAUGAAUGCAACCAAAUGUGCCUUUCAACUCUCAUGAAGUGUGAUCAUUGUGGUGAAACUUCAUGGCAGACGGGCGAUUUUGUUAAAGCCACUUGCGAAUUUUGUGGCACUGAGAAUUUGACUAAAGAAGGUGCCACUACUUGUGGUUACUUACCCCAAAUGCUGUUGUUAAAAUUUAUUGUCCAGCAUGUCACAAUUCAGAAGUAGGACCUGAGCAUAGUCUUGCCGAAUACCAUAAUGAAUCUGGCUUGAAAACCAUUCUUCGUAAGGGUGGUCGCACUAUUGCCUUUGGAGGCUGUGUGUUCUUAUGUUGGUUGCCAUAACAAGUGUGCCUAUUGGGUUCCACGUGCUAGCGCUAACAGGUUGUAACCAUACAGGUGUUGUUGGAGAAGGUCCGAAGGUCUUAAUGACAACCUUCUUGAAAUACUCCAAAAGAGAAAGUCAACAUCAAUAUUGUUGGUGACUUUAAACUUAAUGAAGAGAUCGCCAUUAUUUUGGCAUCUUCUGCUUCCACAAGUGCUUUGUGGAAACUGUGAAAGGUUUGGAUUAUAAAGCAUUCAAACAAAUUGUUGAAUCCUGUGGUAAUUUUAAAGUUACAAAAGGAAAAGCUAUAAAAAGGUGCCUGGAAUAUUGGUGAACAGAAAUCAAUACUGAGUCCUCUUUAUGCAUUUGCAUCAGAGGCUGCUCGUGUUGUACGAUCAAUUUUCUCCCGCACUCUUGAAACUGCUCAAAAUUCUGUGCGUGUUUUACAGAAGGCCGCUAUAACAAUACUAGAUGGAAUUUCACAGUAUUCACUGAGACUCAUUGAUGCUAUGAUGUUCACAUCUGAUUUGGCUACUAACAAUCUAGUUGUAAUGGCCUACAUUACAGGUGGUGUUGUUCAGUUGACUUCGCAGUGGCUAACUAACAUCUUUGGCACUGUUUAUGAAAAACUCAAACCCGUCCUUGAUUGGCUUGAAGAGAAGUUUAAGGAAGGUGUAGAGUUUUUAGAGACGGUUGGGAAAUUGUUAAAUUUAUCUCAACCUGUGCUUGUGAAAUUGUCGGUGGACAAAUUGUCACCUGUGCAAAGGAAAUUAAGGAGAGUGUUCAGACAUUCUUAAGCUUGUAAAUAAAUUUUGGCUUGUGUGCUGACUCUAUCAUUAUUGGUGGAGCUAAACUUAAAGCCUUGAAUUUAGGUGAAACAUUUGUCACGCACUCAAAGGGAUUGUACAGAAAGUGUGUUAAAUCCAGAGAAGAAACUGGCCUACUCAUGCCUCUAAAAGCCCCAAAAGAAAUUAUCUUUUAGAGGGAGAAACACUUCCCACAGAAGUGUUAACAGAGGAAGUUGUCUUGAAAACUGGUGAUUUACAACCAUUAGAACAACCUACUAGUGAAGCUGUUGAAGCUCCAUUGGUUGGUACACCAGUUUGUAUUAACGGGCUUAUGUUGCUCGAAAUCAAAGACACAGAAAAGUACUGUGCCCUUGCACCUAAUAUGAUGGUAACAAACAAUACCUUCACAUCAAAGGCGGUGCACCAACAAAGGUUACUUUGGUGAUGACACUGUGAUAGAAGUGCAAGGUUACAAGAGUGUGAAUAUCACUUUGAACUUGAUGAAAGGAUUGAUAAAGUACUUAAUGAGAAGUGCUCUGCCUAUACAGUUGAACUCGGUACAGAAGUAAAUGAGUUCGCCUGUGUUGUGGCAGAUGCUGUCAUAAAACUUUGCAACCAGUAUCUGAAUUACUUACACCACUGGGCAUUGAUUUAGAUGAGUGGAGUAUGGCUACAUACUACUUAUUUGAUGAGUCUGGUGAGUUUAAAUUGGCUUCACAUAUGUAUUGUUCUUCUACCCUCCAGAUGAGGAUGAAGAAGAAGGUGAUUGUGAAGAAGAAGAGUUUGAGCCAUCAUUCAAUAUGAGUAUGGUACUGAAGAUGAUUACCAAGGUAAACCUUUGGAAUUUGGUGCCACUCUGCUGCUCUUCAACCUGAAGAAGAGCAAGAAGAAGAUUGGUUAGAUGAUGAUAGUCAACAAACUGUUGGUCAACAAGACGGCAGUGAGGACAAUCAGACAACUACUAUUCAAACAAUUGUUGAGGUUCAACCUCAAUUAGAGAUGGAACUUACACCAGUUGUUCAGACUAUUGAAGUGAAUAGUUUUAGUGGUUAUUUAAAACUUACUGACAAUGUAUACAUUAAAAAUGCAGACAUUGUGGAAGAAGCUAAAAAGGUAAAACCAACAGUGGUUGUUAAUGCAGCCAAUGUUUACCUUAAACAUGAGGAGGUGUUGCAGGAGCCUUAAAUAAGGCUACUACAAUGCCAUGCAAGUUGAAUCUGAUGAUUACAUAGCUACUAAUGGACCACUUAAAGUAGGUGGUAGUUGUGUUUUAAGCGGACACAAUCUUGCUAAACACUGUCUUCAUGUUGUCGGCCCAAAUGUUAACAAAGGUGAAGACAUUCAACUUCUAAGAGUGCUUAUGAAAAUUUUAAUCAGCACGAAGUUCUACUUGCACCAUUAUUAUCAGCUGGUAUUUUGGUGCUGACCCUAUACAUUCUUUAAGAGUUUGUGUAGAUACUGUUCGCACAAAUGUCUACUUAGCUGUCUUUGAUAAAAAUUCUAUGACAAACUUGUUCAAGCUUUUUGGAAAUGAAGAGUGAAAAGCAAGUUGAACAAAAGAUCGCUGAGAUUCCUAAAGAGGAAGUUAAGCCAUUUAUAACUGAAAGUAAACCUUCAGUUGAACAGAGAAAACAAGAUGAUAAGAAAAUCAAAGCUUGUGUUGAAGAAGUUACAACAACUCUGGAAGAAACUAAGUUCCACAAAAACUUGUUACUUUAUUGACAUUAAUGGCAAUCUUCAUCCAGAUUCUGCCACUCUUGUUAGUGACAUUGACAUCACUUUCUUAAAGAAAGAUGCUCCAUAUAGUGGGUGAUGUUGUUCAAGAGGGUGUUUUAACUGCUGUGGUUAUACCUACUAAAAGGCUGGUGGCACUGAAAUGCUAGCGAAAGCUUUGAGAAAAGUGCCAACAGACAAUUAUAUAACCAUACCCGGGUCAGGGUUUAAAUGGUUACACUGUAGAGGAGGCAAAGACAGUGCUUAAAAGUGUAAAAGUGCCUUUACAUUCUACCAUCUAUUAUCUCUAAUGAGAAGCAAGAAAUUCUUGGAACUGUUUCUUGGAAUUUGCGAGAAAUGCUUGCACAUGCAGAAGAAACACGCAAAUUAAUGCCUGUCUGUGUGGAAACUAAAGCCAUAGUUUCAACUAUACAGCGUAAAUAUAAGGGUAUUAAAAUACAAGAGGGUGUGGUUGAUUAUGGUGCUAGAUUUUACUUUUACACCAGUAAAACAACUGUAGCGUCACUUAUCAACACACUUAACGAUCUAAAUGAAACUCUUGUUACAAUGCCACUUGGCUAUGUAACACAUGGCUUAAAUUUGGAAGAAGCUGCUCGGUAUAUGAGAUCUCAAAGUGCCAGCUACAGUUUUGUUUUUCCUGAUGCUGUUACAGCGUAUAAUGGUUAUCUUACUUCUCUAAAACACCUGAAGAACAUUUUAUUGAAACCAUCUCACUUGCUGGUUCCUAUAAAGAUUGGUCCUAUUCUGGACAAUCUACACAACUAGGUAUAGAAUUUCUUAAGAGAGGUGAUAAAAGUGUAUAUUACACUAGUAAUCCUACCACAUUCCUAGAUGGUGAAGUUAUCACCUUUGACAAUUUAAGACACUCUUCUUUGAGAGAAGUGAGGACUAUUAAGGUGUUUACAACAGUAGACAACAUUAACCUCCACACGCAAGUUGUGGACAUGUCAAUGACAUAUGGACAACAGUUUGGUCCAACUUAUUUGGAUGGAGCUGAUGUUACUAAAGUAAAACCUCAUAAUUACAUGAAGGUAAAACAUUUUAUGUUUUACCUAAUGAUGACACUCUACGUGUUGAGGCUUUGAGUACUACCACACAACUGAUCCUAGUUUUGGGUAGGUACAUGUCAGCAUUAAAUACACUAAAAAGUGGAAAUACCCACAAGUUAAUGGUUUAACUUUAUUAAAUGGGCAGAUAACAACUGUUAUCUUGCCACUGCAUUGUUAACACUCCAACAAAUAGAGUUGAAGUUUAAUCCACCUGCUCUACAAGAUGCUUAUUACAGAGCAAGGGCUGGUGAAGCUGCUAACUUUGUGCACUUAUCUUAGCCUACUGUAAUAAGACAGUAGGUGAGUUAGGUGAUGUUAGAGAAACAAUGAGUUACUUGUUCAACAUGCCAAUUUAGAUUCUUGCAAAAGAGUCUUGAACGUGGUGUGUAAAACUUGUGGACAACAGCAGACAACCCUUAAGGGUGUAGAAGCUGUUAUGUACAUGGGCACACUUUCUUAUGAACAAUUUAAGAAAGGUGUUCAGAUACCUUGUACGUGUGGUAAACAAGCUACAAAAUAUCUAGUACAACAGGAGUCACCUUUUGUUAUGAUGUCAGCACCACCUGCUCAGUAUGAACUUAAGCAUGGUACAUUUAUUGUGCUAGUGAGUACACUGGUAAUUACCAGUGUGGUCACUAUAAACAUAUAAUUUAAAGAAACUUUGUAUUGCAUAGACGGUGCUUUACUUACAAAGUCCUCAGAAUACAAAGGUCCUAUUACGGAUGUUUUCUACAAAGAAAACAGUUACACAACAACCAUAAACCAGUUACUUAUAAAUUGGAUGGUGUUGUUUGUACAGAAAUUGACCCUAAGUUGGACAAUUAUUAUAAGAAAGACAAUUCUUAUUUCACAGAGCAACCAAUUGAUCUUGUACCAAACCAACCAUAUCCAAACGCAAGCUUCGAUAAUUUUAAGUUUGUAUGUGAUAAUAUCAAAUUUGCUGAUGAUUUAAACCAGUUACUGGUUAUAAGAAACCUGCUUCAAGAGAGCUUAAAGUUACAUUUUCCUGACUUAAAUGGUGAUGUGGUGGCUAUUGAUUAUAAACACUACACCCUCUUUAAGAAAGGAGCUAAAUUGUUACAUAAACCUAUUGUUUGGCAUGUUAACAAUGCAACUAAUAAAGCCACGUAUAAACCAAAUACCUGGUGUAUACGUUGUCUUUGGAGCACAAAACCAGUUGAAACAUCAAAUUCGUUUGAUGUACUGAAGUCAGAGGACGCGCAGGGAAUGGAUAAUCUUGCCUGCGAAGAUCUAAAACCAGUCUUGAAGAAGUAGUGGAAAAUCCUACCAUACAGAAAGACGUUCUUGAGUGUAAUGUGAAAACUACCGAAGUUGUAGGAGACAUUAUACUUAAACCAGCAAAUAAUAGUUUAAAAAUUACAGAAGAGGUUGGCCACACAGAUCUAAUGGCUGCUUAUGUAGACAAUUCUAGUCUUACUAUUAAGAAACCUAAUGAAUUAUCUAGAGUAUUAGGUUUGAAAACCUUGCUACUCUGGUUUAGCUGCUGUUAAUAGUGUCCUUGGGAUACUAUAGCUAAUUAUGCUAAGCCUUUUUACAAAGUUGUUAGUACAAUAUAUGUUACACGGUGUUUAAACCGUGUUUGUACUAAUUAUAUGCCUAUUUUACUAUUGCUACAAUUGACUACUAGUACAAAUCUAGAAUUAAAGCUAUGCGAAUAGCAAUACUACUAAGGGAGCAAUUUGUGGCAAUUCAAACUUUUCUAAAUGUCGCGCUUGGCUGGAAGUCACCUGGAACGUGGUUGACCUACACAGGUGCCAUCAAAUUGGAUGACAAAGAUCCAAAUUAAAGAUCAAGUCAUUUGCUGAAUAAGCAUUGACGCAUACAAAACAUUCCCACCAACAGAGCCUAAAAAGGACAAAAAGAAGAAGGCUGAUGAAACUCAAGCCUUCCGCAGAGACAGAAGAAACAGCAAACUGUGACUCUUUUCCUGCUGCAGAUUUGGAUGAUUUCUCCAAACAAUUGCAACAAUCCAUGAGCAGUGCUGACUCAACUCAGGCCUAAACUCAUGCAGACCACAAGGCAGAUGGGCUAUAUAAACGUUUCGCUUUUCCGUUUACGAUAUAGUCUACUCUUGUGCAGAAUGAAUUCUCGUAACUACAUAGCACAAGUAGAUGUAGUUAACUUUAAUCUACAUAGCAAUCUUUAAUCAGUGUGUAACAUUAGGGAGGACUUGAAAGAGCCACCACAUUUCACCGAGGCCACGCGGAGUACGAUCGAGUGUACAGUGAACAAUGCUAGGGAGAGCUGCCUAUAUGGAAGAGCCCUAAUGUGUAAAAUUAAUUUUAGUAGUGCUAUCCCCAUGUGAUUUUAAUAGCUUCUUAGGAGAAUGACAAAAAAACCCCUCCCUCACUACCUCACCCUAUCAUCAUAUCAUCCAUAUCCAUAUCCUCUACCACCUCCUCAUAAACCACCAUCCCCAUCCAUCAUCCUCCUAUUUUUAAU
>cluster_17 reads=1 total_reads=1624
AGAAGCAAGAAAUUCUUGGAACUGUUCUUGGAAUUUGCAUAAGAAAUGCUCUGCACAUGCAGAAGAAACACCUGCAAAUUAAUGCCUGUCUAAUGGAAACUAAAGCCAUAGUUUCAACUAUACAGCGUAAAUAUAAGGGUAUUAAAAUAAGGGUGUGGUUGAUUAUGGUGCUAGAUUUUAUUUACACCAGUAAAACAACUGGCGGCGUCACUUAUCAACACACUUAACGAUCUAAAUGAAACUCUUGUUACAAAUGCCUUGGCUAUGUAACACACAUGGCUUAAAUUUGGAAGAAGCUGCUCGGUAUAUGAGAUCUCACAAAGUGCCAGCUACAGUUCUUGUUCACCUGAUGCUGUUACAGCGUAUGGUUAUCUACUUCCUUCUUCUAAACACCUGAAGUAUUAUAUUUUAUUGAAACCAUCUCACUCUGGUUCCUAUAAAGAUUGGUCCUAUUCUGGACAAUCUACACAACUAGGUAUAGAAUUUCUUAAGAGUGAUAAAAGUGUAUAUUACACUAGUAAUCCUUCUACCUAGAUGGUGAAGUUAUCACCUUUGACAUCUUAAGACACUUCUCUAGAGAAGUGAGGACUAUUAAGGUGUUACACAGUAGACAACAUUACCCACACGCAGUUGUGGACAUGUCAAUGACAUAUGACAACAGUUUGGUCAACUUAUUUGGAUGGAGCUGAUGUUACUAAAGUAAAACCUCAAAUACAUGAAGGUAAAACAUUUAUGUACCUAAUGACGACACUCUACGUGUAAAGGCUUUAGUACACACACAACUGAUCCCAGUUUCUGGGUAGGUACAGUCAGCAUUAAAUACACAAAAAGUGGAAUACCCACAGUUAAUGGUUUAACUUACUAAAUGGCAGAUAACAACUGUUAUCUUGCCACUGCUGUUAACACUCCAACAAUAGAGUUGAAGUUUAAUCCACCAGCACAAGAUGUUCAUACAAGAGCAAGGGCUGGUGAAGCUGCUAAACUUUGUGCACUAUCUUAGCCUACUGUAAUAAGACAGUAGGUGAGUUAGGUGAUGUUAGAGAAACAAUGAGUUACUUGUUCAACAUGCCAAAUUUAGAUUCUUGCACAAGAGUCGAACGUCAUUUCCUGGACAUAAAGAUAUCUGGUGGAAACUGUUAUAAACAUUACACAUCUUUUUAUGACCUAAGAAAGUGUUCAUAUACCUUGUACGUCUUGUAAACAAGCUACAAAAAUAUCCGUCUACAUCAAAGUACCUUGUUUGUUAUGAUGUCAGCAGCACACUCAGUUGAACUUCAGCAUGGUUUACUUACUGAGCUAGUGAGUCACAGGUAAUUACCAAUGUGGUCACUAAAACAUAUAACUCUAAGAAACUUUAUAAAUCCUACGGUUUUACUUACAAAGUCAGAAUACAAAGGUAAUUACGGAUUCUAAGAAACAUUACACAACAACCAUCAAACUAGUUACUUAAAAAUUUAGAUGGUGUUGGACAGACAGACUAAUGGACUUCUUAUGAAAGACAAUUUAAUUUGACAUUAGCAACCAAUUUAUCUAGAGUAUUGGCAAAACCCAAUACUCAGUUUCUUCCAUAACAAGUGCCCUUGGAAAACUAUAAGCUAAUUAUGCUAAGCACAUUUAACAAAGUUGUUAAACAACUAUAGUUAUACGGUGUUUAACGUGUUUUAAAUUAUAUGCCUUAAUUUACUUUAUUCUACACUUAGUUACUUCUAGAAGUCAAAUUCUAGACUUAAAGUUUGCAGACUAUAUACCAAACAAUACUGUUAAGAGCUGUAAUAUCAGAGGCUCAUCUAAUUUUGAAGCACCAAAAUUCUUCUAAACUGACAAACAUUAAUUUGAUUUUUACUAAAGUGCUAUCCUUUCAUUAAUCCACCCUCAUCAGCUAUCAUGGUAGUUUAAAUUAGGCAUGUGUCUAUUGUACUGGUUCCAGAAAGAUUUUAACUCUACUAAUGCCAUUUUCAUACUGAUCGUUCUAUCCCUUGAAGUUCUUGUCUUAAAUGGUUUACACUUUUUAGACAACUACCAUAGGAACUAUAUAAUCACCAUUCAUCUUAAAUGGGAAAACUGCUUCGUCUUAGUUGCAGAGUUGAAAUUGGCAUCUACUCUUUUUAGGUUUUCUUUGUACUUGGAUUGGCUGCAAUCAAGCAGCAGUUAUACAGCUAUUUUAGUACAUUCUAUAACUUACCUUAUGUAUUAUCUUAAUUUGACAAAUGGCCCCUAUUUUAGCUGUUAACAUGUCAAUUCUUUGCCUUUAUUAUGUAUGGAAAAGUUAUAUGCAUUGUACGGUUCAACAACUUGUAAAGUAUUACAAACGUAUAGAACAAGGUCGAAUGUACAACUUGUUAAGUCCUUUUAUGACUAUAGUAAUGGAGGUAAUGAUCUUUGCAAACUACCAAUUGGAAUUGUCUUCAAUCGUGAUUAUUCUUGCUGGUAGUACUUAAAAGUGAUGAGAGAUUGCACUACAGUUAAAAGAUCAAUAUUCCUACACAGUACUACUCGUUGAUUGUUACAUGAGAUCUUCCAUCCAACUGUACUUUGAUAGCUGGUGAAAGACAUGACCACAUGACAUUUUGUUACUAUACAACCUGACAGAUAACUCAUCCCUUUCAUUGCUAUGUUAAGUUUUGAUGUUAUCAAAAUGCAAAAUCAUCUGCAAAAUCAAUGGUUUACUACAGUCAUCUUUAUGUGUCAACCUAUUGUUAUUAUAUGAAACAUUUGUACUUGAUGUUUUGUAGUGCUGAACUUGCAGUUAAGUCCCUAUCACUAGUUAAUACGUUUAAUCUACUUUUUGUAGAAUAUAAACUUCAACACUAGUUCAAUGCAGAAUCUGAACUUGCAAGAAUGUGCCCUUAACAAGUCAUACUUUAUUGAUGCUCUUAUUUCAUGUUCAGAUGUGUAACGAUUUGUUGUAUAUCUUACAAUUGUUUCAUCACUUUUACAACAACCCUGGCGAUCGUUGUAAUAACAUAUGCUCGUACACUUGAAACAUGCUCCAAGACUGUGCUGAUUGACAGCAGGAAGCUUCAGUAAUGCUCGGUUGAAUUUCACAGUAUUGCUUGAUUUUACGCUAGCUUUCAUAUCUUUGACAACGGACAAUCGAGUUGCUAACUAAAGAUUAACUUACCUUUAAGUUCGUACAAUAGACAACUUGCUAAUGUACAUUAUGAAAAACUCAAACCUGUAACUCGAUUGGUUCAAGCAGUUAAUUGUUAUGUGUCCUUAAGUUGCUGCAAAUUUUUAAUAACAACCUUACAUGUCAUGCCUACAUAAUGCACAAGUGAAAUAGAACACUCUUAUUGUGUUCUGAGAGCAUACAGAUCGUUAAUAAAACUUCUAAUUGUAUGGUUUGCACAAGUAGUGUUACCUAAAACCUUACCCUUGAUUUUAGUCACACUAGCAAGUAUUGUUGUACCAGUUAGCCGCACGAAUUCGUAUCUUAUUGUCAACUAUGCUUUCCCACCGAGAUUUUUCGAAACAUCUACUUCUCCACAAAAACAAAAAUUAUUAGUUUGUUUGCAACUACUGUUUUAACCUUAUAACAACCUACUCUUAAGAGCUUAAAGCACCAUUAUCAUUCCAACUAGUACUAGGUUUCUAUGCUUGCCAAAAGACAAUGUGCCUAUACCUCUUGCUCUGUAUACAAUUCCUAACACUACCAUUACUGUAAUGCCAGAACCAACUGCAUGUUACUCUGUACAGAUACGCUACAGUAGAAAUCAUACACAAUUGUCAUGUAGCUUUGACGUCAGCAAGCUAUUUCAAUGCUUCUUACAGAUUGUCUAUACUUAACUGGUUCAAUCCAGAACUAACAAUUCAUGCCCUUGACCACUAUUCAACAACCGCUUCUAGCUAGUAAUCGCAACUAUGAUCCUUCUGGACUCUUCUGUAGUAACAUGAGACCUAUACAUCCAGUACUGCCUAAAAUCUGUUGCUACAUCACGAACGCUCUUAUUACAAAUUGGGAGUCGCACGUGUAGCAGGUGACUCCGGUUUUGCUACUCAGUCGCUCGGAUUGGCAACUAUAUUAAACACAGACCAUUCCAGUACAGUGACAAUAUUGCUUUGCUGACAGUAAGUGACAUAGAUGUUUCAUCUCGUGACUUUCAGGUUACUAUAGCAGAAUAUUACUAAUAUUAUGAGGACUUUAAAGUUUCCAUUUGGCAUCUUGAUUACAUUAAACCUCAUAAUAUUUAUCAAGUCUAACUGAGAAUAAAUUUCUCAAUUAGAUGAAGAGCAACCAAUGGAGAUUGAUUAAACGAACAUGAAAAUUAUUUCUUGGCACUGAUAACAUCGCUACUUUGUGAGCUUUAUCACUACCAAGAGUGUGUUAGAGGUACAACAGUACUUUUAAAAGAACCUUGCUCUGGAACAACGAGGGCAACACCAUUUCAUCCUCUAGCUGAUAACAAAUUUGCACUGACUUGCUUUAGCACUCAAUUUGCUUUUGCUUGUCCUGACGGCGUAAAACACGUCUAUCAGUUACGUGCCAGAUCAGUUCACCUAAACUGUUAUAGACAAGAGGAAGUUCAAGAACUUUACUCUCCAAUUUUUUAUUGUUGCGGCAAUAGUGUUAAUAACACUUUGCUCACACUCAAAGAAAGACAGAAUGAUUGAACUUCAUUAAUUGAUUCUAUUUGUGCUUUUAGCCUUCUGCUAUUCCUUGUUUAAUUAUGCUUAUUUCUUUGGUCUUCAUCUUGAACUGCAAGACUCAAUAAACUUGUCACGCCUAAACGAACAUGAAAUUUCUUGUUUCUUUAGGAAUUAUACAACUGUAGCUGCAUUUCACCAAGAAUGUAGUUUACAGUAUGUACUCAACAUCAACCAUAUGUAGUUGAUGACUGUGUCCUAUUCACUUAAUUCUAAAUGGUAUAUUAGAGUAGGAGCUAGAAAAUCAGCACCUUUAAUUGAAUUGUGCGUGGAUGAGGCUGGUUCUAAAUCACCCAUUCAGUACAUCGAUAUCGGUAAUUAUACAGUUUCCUGUUUACCUUACAAUUAAUUGCCAGGAACCUAAAUUGGGUACUCUUGUAGUGCGUUGUUCGCUUAUGAAGACUUUUAGAGUAUCAUGACGUCUUGUUGUUUUAGAUUACAUCUUAACGAACAAACUAAAAUGUCUGAUAAUGACCCCAAAAUCACGAAAUGCACCCGCAUUACUUUGGUGGACCCUCAGAUUCAACUGGCAGUAACCAGAAUAGAACGCAGUGGGCGCGAUUAAAAAACGUCUGCCCCAAGGUUUACCAAUAAUACUACGUCUUGGUUACCGCUAUCAACAGGCAAGGAAGACCUUAAAUUCCCUGAGGACAAGGCGUUCCAAUUAACACCAAUUGCAGUCCAGAUGACCAAAUUGGCUAACGAAGAGCUACCAGACAAUUCGUGGUGGUGACGGUAAAUGAAAGUUCUAGUCCAGAUGGUAUUUCAACUACCUAGGAACUGGGCCAGAAGCUGGACUUCCUAUGGUGCUAACAAAGAGGCAUCAUUUUGCAACUGAUGAAUAACCAAAGUACUGGCACAUCCUCUCACAAUGUGCAAUCUUCAACUUCAGGAACACUUGCAAACUAGCAAAGAGGCAAGAUCGUGCUAGUAACGCUUCUCGUGCUCACACGUUGCAAGAAAAUUGCCAGACAGGAUUGAACUCUCCUUAAAUGAGCUGGCAAUGCGAUGCUGCUUGCUUUCGUAAGUGACGAUUCAACCAUUGACUAGCUAACAUGGUAAUGACAAUCAUCAAGAGGACUGUCAUGAAUCUUGAACUUCAAGAAGCAAUUGAAAAUGUACUGCACUAAACAAACAAUAAAAUUGCCAAUUGCAGCACAGGAAUAUUUGAGACAAUAGGACUGAUGCAUGUAUUUCACCAAGAGUUUGAAUGCCGUUAUGUAUAACAACUGGAUAUACCUUCCCAGGUAACAAACCAACCAACUUUCGAUUCUUGUAGAUCUGUUCUCUAAACGAACAUGAAAAAUCUUUGUGGCUGUCACUCUGGCUCAUGCUUAGUGCACUCACGCAGUAUAAUUAAUAACUAAUUACUUGUAGACUGCACACGAGUAACUCGUCAUAUUUGCAGGCUUAGCUUACGGUUUCAUCCGUGUUGCAGCCGAUCAUCAGCACAUCUAGGUUUCGUCCGGGUGUGACCGAAAGGUAAGAUGGAGAGCCUUGUCCCUGGUUUCAACGAGAAACACACGUCCAACUCAGUUUGCCUGUUUACAGGUUUGCGACGUGCUCGUACGUGGCUUUGGAGACUCCGUAGGAGGUCUUAUCAGAGGCACGUCAACAUCUUAAAGAUGGCACUUGUGGCUUAGUAGAAGUUGAAAAAGGCGUUUUGCCUCAACUUGAACAGCCCUAUGUGUUCAUCAAACGUUCGGAUGCUCGAACUGCACCUCAUGGUCAUGUUAUGGUUGAGCUGGUAGCAGAACUCGAAGGCAUUCAGUACGGUCGUAUGGUGAGACACUUGGUGUCCUGUCCCUCAUGUGGGCGAAAUACCAGUGGCUUACCGCAAGGUUUCUUCGUAAGAACGGUAAUAAAGGAGCUGGUGGCCAUAGUUACGGCGCCGAUCUAUAAGACUUAGGCGACGAGCUUGGCACUGAUCCUUAUGAAGAUUUCAAGAAACUGGAACACUAAACAUAGCAGUGGUGUUACCCGUGAACUCAUCGUGAGCUUAACGGAGGCAUACACUCGCUAUGUCGAUACAAUUGUGGCCCUGAUGGUACCCUCUUGAGUGCAUAAAGACCUUAGCACGUGCUGGUAAAGCUCAUGCACUUUGUCCGAACAACUGGCUUUAUUGACACUUAGAGGUGUAUACUGCUGCCGUGAACAUAGCAUGAAAUUGCUUGGUACCGGAACGUUCUGAAAAGAGCAUGAAUUGCAGACACCUUUGAAAUUAAAUUGGCAAAGAAAUUUAAACUUCAAUGGGAAUGUCCAAAUUUAUCUCCCUUAAAUUCCAAAUCAAGACUAUUCAACCAAGGUUGAAAAGAAAAGCUUGAUGUUAUGGGUAGAAUUCGAUCUGUCUAUCGUUGCGUACCAAAAAUGCAACCAAAUGUGCUACUCUGAAGGUGAUAAUUGUGUAAACUGGCAGACGGCGAUGUUAAGACUGGAUUGUGGCAUGAAAUUUCUAAGAAGGUCUACUAGUUGUCACCCAAUGUUAAUUAUUCCAAUGACAAUCAGCAGUAGGAGCAUUCUCCACAGAUAUGGCUAAAUUGCGUCAUUGGUCUGUGCUUCUGUUGUAAGUUGUUUGCUAUUGGGAGCAAGACAGUGUGUUUGUGCUAAAACUUCAACUAUCACAUGUCUAAAGAAGUCCAUUGCAUUGCAUCAGGCAUUAAUAAGCCUGACAACAAAUGCCACUAAAGUUAAUGAACAAGCUUCGGCAGACGUGGUCCAGAACAAACCCAAGGAAAUUUGGGACCAGGAACUAAUCAGACAAGGAACUGAUUACAAACUUGGCCGCAAAUUGCACAAUUUGCCCCAGCGUUCAGCGUUUCGGAAUGUCGCGCAUGGCAUGGAAGUACACUCGGGAACGUGGUUGACCUACACAGGUGCCAUCAAAUUGGAUGACAAAGAUCCAAUUAAAGAUCAAGUCAUUUGCUGAAUAAGCAUUGACGCAUACAAAACAUUCCCACCAACAGAGCCUAAAAAGGACAAAAGAAGAAGGCUGAUGAAACUCAAGCCUUCGCAGAGACAGAAGAAACAGCAAACUGUGACUCUUUUCCUGCUGCAGAUUUGGAUGAUUUUCCAAACAAUUGCAACAAUCCAUGAGCAGUGCUGACUCAACUCAGGCCUAAACUCAUGCAGACACACAAGGCAGAUGGGCUAUAUAAACGUUUCGCUUUUCCGUUUACGAUAUAGUCUACUCUUGUGCAGAAUGAAUUCUCGUAACUACAUAGCACAAGUAGAUGUAGUUAACUUUAAUCCACAUAGCAAUCUUUAAUCAGUGUGUAACAUUAGGGAGGACUUGAAAGAGCCACCACAUUUCACCGAGGCCACGCGGAGUACGAUCGAGUGUACAGUGAACAAUGCUAGGGAGAGCUGCCUAUAUGGAAGAGCCCUAAUGUGUAAAAUUAAUUUUAGUAGUGCUAUCCCCAUGUGAUUUUAAUAGCUUCUUAGGAGAAUGACAAAAACCCCCUACCCCCAUAAUCCACCAUCUUAUCAUAUCAUCAUCACAUCUCAUCCCUCCCCCCCACCCACACCUCCUAAACCUUAAUCUCCCUCCACCUCAAGUCGUACCAAUUAACACCAAUAGCAGUCCAGAUGACCAAAUUGGCAACCACCUAAGAGCUACCAGACGAAUUCGUGGUGGUGACGGUAAAUGAAAGAUUCAGUCCAAGAUGGUAUUCUACUACCUAGGAACUGGGCCAGAAGCUGGACUCCCUAUGGUGCUAACAAAGACGGCAUCAUAUGGGUUGCAACUGGGAGCCUUGAAUACACCAAAAGAUCACUGGCACCCGCAAUCCUGCUAACAAUGCUGCAAUCGUGCUCACUUCCAAGGAACAACAUUGCCAAAAGGCUUUACGCAGAAGGAGCAGAGGCGGCAGUCAAGCCUCUCUCGUUCCUCAUCACGUAGUCGCAACAGUUUAAGAAAUUCAACUCAGGCAGCAGUAGGGGAACUUUCCUGCUAGAAUGGCUGGCAAUGGCGGUGAUGCUGCUCUUGCUUUGCUGCUGCUUGACAGAUUGAACCAGCUUGAGAGCAAAAUGUCUGGUAAAGGCCAACAACAACAAGGCCAAACUGUCUAAGAAAUUGCUGCUGAGGCUUCUAAGAAGCCUCGGCAAAACGUACUGCCACUAAGCAUACAAUGUAACACAAGCUUCGGCAGACGUGGUCCAGAACAAACCCAAGGAAAUUUUGGGGACCAGGAACUAAUCAGACAAGGAACUGAUAAACAUUGGCCGCAAAUUGCACAAUUUGCCCCAGCGCUUCAGCGUUUCGGAAUGUCGCGCAUUGGCAUGGAAGUCACACCUCGGGAACGUGGUUGACCUACACAGGUGCCAUCAAAUUGGAUGACAAAGAUCCAAAUUUAAAGAUCAAGUCAUUUGCUGAAUAAGCAUAUUGACGCAUACAAAACAUUCCCACCACAGAGCCUAAAAAGGACAAAAAGAAGAAGGCUGAUGAAACUCAGCCACCACAGAGACAGAAGAAACAGCAAACUGUGACUUUUUCCUGCUGCAGAUUUGGAUGAUUUUCCAAACAAUUGCAACAAUCCGAGCAGUGCUGACUCAACUCAGGCCUAAACUCAUGCAGACCACAAGGCAGAUGGGCUAUAUAAACGUUUCGCUUUUCCGUUUACGAUAUAUAGUCUACUUGUGCAGAUGAAUUCUCGUAACAUAGCACAAGUAGAUGUAGUUAUUUUAAUCAACAGCAAUUUUAAUCAGUGUGUAACAUUAGGGAGGACUUGAAAGAGCCCACAUUUCACCGAGGCCACGCGGAGUACGAUCGAGUGUACAGUGAACAAUGCUAGGGAGAGCUGCCUAUGGAAGAGCCUAAUGUGUAAAAUUAAUUUUAGUAGUGCUAUCCCAUGAUUUUAAUAGCUUUUAGGAGAAUGACAAAACC
>cluster_18 reads=2 total_reads=388
UUCGUUGAGAGUCUGAACGUGGUGUAAAACUUGUGGACAUAAAGCACUCCUUGGGUGUGUAGAAGCUGUUAUGUACAUGGGCACACUUCUUAUCGAACAAUUUAAGAAAGGUGUUCAGAUACCUUGUACGUGUGGUAAACAAGCUACAAAAUAUAUCUAGUACAACAGGAGUCACCUUUUUGUUAUGAUGUCAGCACCACCUGCUUCAGUAUAUGAUUCUGAGCAUGGUCAUCUUAUUGUAAUAGUGAGUACACUAGUAAUUACCAGUGUGGUUACUAUAUAUAACAUCUAAAGAAACUUGUAACAUAUUUAGACGGUGCUUUACUUACAAGUCCUCAGAAUACAAAGGUCCUAUUACGGAUGUUCUUUACAAGAAACGGUUACAACAACCAUAAAACCGGUUACAUAAAUUGGAUGGUGUUGUUUGUACAGAAAUAUCCUAAGUUGGACAAUUAUUAAUCAGAAAGACAAUUCUUAUAUUUCAGAGCAUCAAUUGAUCUUGACCACCAAACCAACAUCAUCCAAACGUAAGCUUCGAUAAUUUUAAGUUUGUAUGUGAUAAUAUCAAAUUUGCUGAUGAUUUAAACCAGUUAUUGGACUAUAAGAAAACCUGCUUUCAAGAGAGCUUAAAGUUACAUUUUUCCCUGACUUAAAUGGUGAUGUGGUGGCUAUUGAUUAUAAACACUCUCCCUUUAAGAAGGGAGCUAAAUUGCUUACAUAAACCUAUUGUUUGGCAUGUUAACAAUGCAACUAAUAAAGCCACGUAUAAACCAAAAUACCAGGUGUAUACGUGUCUUUGGAGCACAAAACCAGUUGAAACAUCAAAUUCGUUUGAUGUACUGAAGAUCAGAGGACGCGCAGGGAAUGGAUAAUCUUGCCUGCGAAGAUUUAAAACCAGUUCCUUUGAAGAAGUAGUGGAAUCCUACCAUACAGAAAGACGUUCUUUGAGUGUAAUGCGAAACCAAAGUUGUGGAGACAUUAUUUAAACCAGCAAUAAUAGUUUAAAAUUACAGUAGAGGUUGGCCUUCAGAUCUAAUGGCUGCUUAUGAAGACAAUUUCUAGUCUUACUAUUAAGACCUAAUGAAUUAUCUAGAGUAUUAGGUUUGAAAACCCUUGCUACAUUUGGUUUAGCAUAGCUGUUAAUAGUGUCCUUGGGAUACUAUAGCUAAUAUUUGUUAAGCCUUUUUUAACAAAGUUGUUAGUACAACUAUCGGUUUACACGGUGUUUAAACCGUGUUUGUACUAAUUAUAUGCCUUAUUAUCUCCCUAUACCUUCCCAGGUAACAAACCAACCAACUUUCGAUCUCUUGUAGAUCUGUUCUCUAAACGAACUUUAAAAUCUGUGUGGCUGUCAUCGGCUGCAUGCUUAGUGCACUCACGCAGUAUAAUUAAUAACUAAUUAGUCGUUGACAGGACACGAGUAACUCGUCUAUUUGCAGGCUGCUUACGGUUCGUCCGUGUUGCAGCCGAUCAUCAGCACAUCUAGGUUUCGUCCGGGUGUGACCGAAAGGUAAGAUGGAGAGCCUUGUCCCUGGUUUCAACGAGAAAACACACGUCCAUUCAGUUUGCCUGUUUUACAGGUUCGCGACGUGCUCGUACGUGGCUUUGGAGACUCCGUGGAGGAGGUCUUAUCAGAGGCACGUCAACAUCUUAAAGAUGGCACUUGUGGCUUAGUAGAAGUUGAAAAAGGCGUUUUGCCUCAACUUGAACAGCCUAUGUGUUCAUCAAACGUUCGGAUGCUCGAACUGCACCUCAUGGUCAUGUUAUGGUUGAGCUGGUAGCAGAACUCGAAGGCAUUCAGUACGGUCGUAGUGGUGAGACACUUGGUGUCCUUGUCCCUCAUGUGGGCGAAAUACCAGUGGCUUACCGCAAGGUUCUUCUUCGUAAGAACGGUAAUAAAGGAGCUGGUGGCCAUAGUUACGGCGCCGAUCUAGACUUAGGCGACGAGCUUGGCACUGAUCCUUAUGAAGAUUUCAAGAAACUGGAACACUAAACAUAGCAGUGGUGUUACCCGUGAACUCAUGCGUGAGCUUAACGGAGGGGCAUACACUCGCUAUGUCGAUAACAACCUGUGGCCCUGAUGGCUACCCUCUUGAGUGCAUUAAAGACCUUCUAGCACGUGCUGGUAAAGCUCAUGCACUUUGUCCGAACAACUGGACUUUAUUGACACUAAGAGGUGUAUACUGCUGCCGUGAACAUGAGCAUGAAAUUGCUUGGUACACGGAACGUUCUGAAAAGAGCUAUGAAUUGCAGACACUUUUGAAAUUAAAUUGGCAAAGAAAUUUGACACCUUCAAUGGGGAAUGUCCAAAUUUUGUAUUUCCCUUAAAUUCCAUAAUCAAGACUAUUCAACCAAGGUUGAAAAGAAAAAGCUUGAUGGCUUUAUGGGUAGAAUUCGAUCUGUCUAUCCAGUUGCGUCACCAAAUGAAUGCAACCAAAUGUGCCUUCAACUCAUGAAGUGUGAUCAUUGUGGUGAAACUUCAUGGCAGACGGGCGAUUUUGUUAAAGCCACUUGCGAAUUUGUGGCACUGAGAAUUUGACUAAAGAAGGUGCCACUACUUGUGGUUACUUACCCAAAAUGCUGUUGUUAAAAUUUAUUGUCCAGCAUGUCACAAUUCAGAAGUAGGACCUGAGCAUAGUCUUGCCGAAUACCAUAAUGAAUCUGGCUUGAAAACCAUUUUCGUAAGGGUGGUCGCACUAUUGCCUUUGGAGGCUGUGUGUUCUUAUGUUGGUUGCCAUAACAAGUGUGCCUAUUGGGUUCCACGUGCUAGCGCUAACAUAGGUUGUAACCAUACAGGUGUUGUUGGAGAAGGUUCCGAAGGUCUUAAUGACAACCUUCUUGAAAUACUCCAAAAGAGAAGUCAACAUCAAUAUUGUUGGUGACUUUAAACUUAAUGAAGAGAUCGCCAUUAUUUUGGCAUCUUCUGCUUCCACAAGUGCUUUGUGGAAACUGUGAAAGGUUUGGAUUAUAAAGCAUUCAAACAAAUUGUUGAAUCCUGUGGUAAUUUUAAAGUUACAAAAGGAAAAGCUAAAAAAGGUGCCUGGAAUAUUGGUGAACAGAAAUCAUCGAGUCCUCUUAUGCAUUUGCAUCAGAGGCUGCUCGUGUUGUACGAUCAAUUCACCCCGCACUCUUGAAACUGCUCAAAAUUGUGCGUGUUUUACAGAAGGCCUCUAUAACAAUACUAGAUGGAAUUCACAGUAUUACUAAGACUAUUGACGCUAUGAUGUUCACUCUGAUUUGGCUAACAAUCUAGUUGUAAUGGCCUACAUUACAGGUGGUGUUGUUCAGUUGACUCGCAGUGGCUAACAACAUCUUGGCACUGUUUAUGAAAACUCAAACCCGUCCUUGAUUGGCUUGAAGAGAAGUUUGAAGGUGUAGAGUUUAAGAGACGGUUGGGAAAUUGUAAUUUUCUCAACCUGUGCUGUGAAAUUGUCGGUGGACAAUUGUCACCUGUGCAAAGGAAAUUAAGGAGAGUGUUCAGACAUUCUAAGCUGUAAUAAAUUUUGGCUUGUGUGCUGACUCUAUCACUAUUGUGGAGCUAAACUUAAAGCCUUGAAUUUAGGUGAAACAUUUGUCACGCACUAAGGGAUUGUACAGAAAGUGUUAAAUCCAGAGAAGAAACUGGCCUACUCAUGCCCAAAAGCCCCAAAAGAAAUUAUCUCUAGAGGGAGAAACACUUCCCACAGAGCGUUAACAGAAGUUGUCUGAAAACUGGUGAUUUACAACCAUUAGAACAACCUACUAGUGAAGCUGUUGAAGCUCCAUUGGUUGGUACACCAGUUUGUAUUAACGGGCUUAUGUUGCUCGAAAUCAAAGACACAGAAAAGUACUGUGCCCUUGCACCUAAUAUGAUGGUAACAAACAAUAUCCACAUCAAGGCGGUGCACCAACAAAGGUUACUUUGGUGAUGACACUGUGAUAGAAGUGCAAGGUUACAAGAGUGUGAAUAUCACUUUGAACUUGAUGAAAGGAUUGAUAAAGUACUUAAUGAGAAGUGCUCUGCCUAUACAGUGAACUAGUACAGAAGUAAAUGAGUUGCCUGUGUUGUGGCAGAUGCUGUCAAAACUUUGCAACCAGUAUUGAAUUACUUACACCACUGGGCAUUGAUUUAGAUGAGUGGAGUAUGGCUACAUACACUUAUUUGAUGAGUCUGGUGAGUUUAAAUUGGCUCACAUAUGUAUUGUUUUCUACCCUCCAGAUGAGGAUGAAGAAGAAGGUGAUUGUGAAGAAGAAGUUUGAGCCAUCACUCAAUAUGAGUAUGGUACUGAAGAUGAUUACCAAGGUAAACCUUGGAAUUUGGUGCCAUCUGCUGCUUCAACCUGAAGAAGAGCAAGAAGAAGAUUGGUUAGAUGAUGAUAGUCAACAAACUGUUGGUCAACAAGACGGCAGUGAGGACAAUCAGACAACUACUAUUCAAACAAUUGUUGAGGUUCAACCUCAAUUAGAGAUGGAACUUACACCAGUUGUUCAGACUAUUGAAGUGAAUAGUUUAGUGGUUAUUUAAACUUACUGACAAUGUAUACAUUAAAAAUGCAGACAUUGUGGAAGAAGCUAAAAAGGUAAAACCAACAGUGUUGUUAUGCAGCCAAUGCUCACCUUAAACAUGGAGGAGUGUUGCAGGAGCCUUAAUAAGGCUCUAACAAUGCCAUGCAAGUUGAAUCUGAUGAUUCAUAGCUACUAAUGGACCACUUAAAGUAGGUGGUAGUUGUGUUUUAAGCGGACACAAUUUGCUACACUGUCUCAUGUUGUCGGCCCAAAUGUUAACAAAGGUGAAGACAUUCAACUUCAAGAGUGCUUACGAAAAUUUUAAUCAGCACGAAGUUCUACUUGCACCAUUAAUAACAGCUGUAUUUUGGUGCUGACCCUAUACAUUUUAAGAGUUUGUGUAGAUACUGUUCGACAAAUGUCCUUAGCUGUCUUUGAUAAAAUUCUAUGACAAACUUGUUUCAAGCUUUGGAAAUGAAGAGUGAAAGCAAGUUGAACAAAAGAUCGCUGAGAUACCUAAAGAGGAAGUUAAGCCAUUUAUAACUGAAAGUAAACCUUCAGUUGAACAGAGAAACAAGAUGAUAAGAAAAUCAAAGCUUGUGUUGAAGAAGUUACAACAACUCUGGAAGAAACUAAGUUCCACAGAAACUUGUUACUUUAUUGACAUUAAUGGCAAUCUUCAUCCAGAUUCUGCCACUUUGUUAGUGACUUGACAUCACUUCUUAAAGAAAGAUGCUCCAUAUAGUGGGUGAUGUUGUUCAAGAGGUGUUUUAACUGCUGUGGUUAUACCUACUAAAAGGCUGGUGGCACUGAAAUGCUAGCGAAAGCUUUGAGAAAAGUGCCACAGACAAUUAUAUACACUCACCCGGGUCAGGGUUUAAAUGGUUACACUGUAGAGGAGGCAAAGACAGUGCUUAAAAGUGUAAAGUGCCUUUACAUUCUACCAUCUAUUAUCCUAAUGAGAAGCAAGAAAUUCUUGGAACUGUUUCUUGGAAUUUGCGAGAAAUGCUUGCACAUGCAGAAGAAACACGCAAAUUAAUGCCUGUCUGUGUGGAAACUAAAGCCAUAGUUUCAACUAUACAGCGUAAAUAUAAGGGUAUUAAAAUACAAGAGGUGUGGUUGAUUAUGGUGCUAGAUUUUACUUUACACCAGUAAAACAACUGUAGCGUCACUUCAACACACUAACGAUCUAAAUGAAACUCUUGUUACAAUGCCACUUGGCUAUGUAACACAUGGCUUAAAUUUGGAAGAAGCUGCUCGGUAUAUGAGAUCUCAAAGUGCCAGCUACAGUUCUGUUUUACCUGAUGCUGUUACAGCGUAUAAUGGUUAUCACUUCUUCUAAAACACCUGAAGAACAUUUUAUUGAAACCAUCACUUGCUGGUUCCUAUAAAGAUUGGUCCUAUUCUGGACAAUCUACACAACUAGGUAUAGAAUUUCUUAAGAGAGGUGAUAAAAGUGUAUAUUACACUAGUAAUCCUACCACACUCCAAGAUGGUGAAGUUAUCACCUUUGACAAUUUAAGACACUUCUUCCUGAGAGAAGUGAGGACUAUUAAGGUGUUUACAACAGUAGACAACAUUAACCUCCACACGCAAGUUGUGGACAUGUCAAUGACAUAUGGACAACAGUUUGGUCCAACUUAUUUGGAUGGAGCUGAUGUUACUAAAGUAAAACCUCAAAAUAUGAAGGUAAAACAUUUAUGUUUUACCUAAUGAUGACACUCUACGUGUUGAGGCUUUGAGUACUCACCUGAUCCUAGUUUGGGUAGGUACAUGUCAGCAUUAAAUCACUAAAAGUGGAAAUACCCACAAUAAUGGUUUAAUUAUUAAAUGGGCAGAUAACAACUGUUAUCUUGCCGCUGUUAACAUCCAACAAAUAGUAAGUUUAAUCCACCUGUUACAAGAUGCUUAUUACAGAGCAAGGGCUGGUGAAGCUGCUAUGUGCUUAUUUAGCCUACUGUAAUAAGACAGUAGGUGAGUUGUGAUGUUAGAGAAACAAUGAGUUAUUGUUUCAGCCAAUUUAGAUUCUUGCAAAAGAGUCUUGAACGUGGUGUGUAAAACUUGUGGACAACAGCGACACCUAAGGGUGUAGAAGCUGUAUGUACAGGGCACACUUUCUUAUGAACAAUUUAAGAAAGGUGUUCAGAUACCUUGUACGUGUGGUAAACAAGCUACAAAAUAUCUAGUACAACAGGAGUCACCUUUUGUUAUGAUGUCAGCACCACCUGCUCAGUAUGAACUUAAGCAUGGUACUACAUUGUACUAGUGAGUACACUGGUAAUUACCAGUGUGGUCACUAUAAACAUAACUUAAAGAAACUUUGUAUGCAUAGACGGUGCUCACUUACAAAGUCCUAGAAUACAAAGGUCCUAUUACGGAUGUUUUACAAAGAAACAGUUACACAACAACCAAAACCAGUUACUUAUAAAUUGGAUGGUGUUGUUUGUACAGAAAUUGACCCUAAGUUGGACAAUUAUUAUAAGAAAGACAAUUCUUAUUCACAGAGCAACCAAUUGAUCUUGUACCAAACCAACCAUAUCCAAACGCAAGCUUCGAUAAUUUUAAGUUUGUAUGUGAUAAUAUCAAAUUUGCUGAUGAUUUAAACCAGUUAACUGGUUAUAAGAAACCUGCUUCAAGAGAGCUAAAGUUACAUUUUCCUGACUUAAAUGGUGAUGUGGUGGCUAUUGAUUAUAAACACUACCCCCCUUUUAAGAAAGGAGCUAAAUUGUUACAUAAACCUAUUGUUUGGCAUGUUAACAAUGCAACUAAUAAAGCACGUAUAAACCAAAUACCUGGUGUAUACGUUGUCUUGGAGCACAAAACCAGUUGAAACAUCAAAUUCGUUUGAUGUACUGAAGUCAGAGGACGCGCAGGGAAUGGAUAAUCUUGCCUGCGAAGAUCUAAAACCAGUCUCUGAAGAAGUAGUGGAAAAUCCUACCAUACAGAAAGACGCUCUUGAGUGUAAUGUGAAAACCGAAGUUGUAGGAGACAUUAUACUUAAACCAGCAAAUAAUAGUUUAAAAAUUACAGAAGAGGUUGGCCACACAGAUCUAAUGGCUGCUUAUGUAGACAAUUCUAGUCUUACUAUUAAGAAACCUAAUGAAUUAUCUAGAGUAUUAGGUUUGAAAACCUUGCUACAUGGUUUAGCUGCUGUUAAUAGUGUCCCUUGGGAUACUAUAGCUAAUUAUGCUAAGCCUUUUUAACAAAGUUGUUAGUACAACACAUGGUUACGGUGUUUAAACCGUGUUUGUACUAAUUAUAUGCCUUAUUUUACUUUAUUGCUACAAUUGUGUACUUCUAGAAGUACAAAUUCUAGAAUUAAGCAUCUAUGCGACUACUAUAGCAAAGAAUACUGUUAAAGUUCGGUAAAUUUGUCUAGAGGCUUCAUUUAAUUAUUUGAAGUACCUAAUUUCUAACUGAUAAUUAUAAUUUGAAUUCGUGUGCCAAGGUUUUAUCUAUCAACCCUGCUGGUGUUUUAAUAUCUAAUAGCCAUGCCUUCACUUCUGGUUAACAAAGACUUCAACAUAUGCAUUGCAACUACUGACUGGUCUAUACCAGAGUGUUUGUCUAGCGGCUAAUCCUUAACACCAAUCCUCUUUAGAAACUAUACCAAAAACCAUCACUCCUUAACAAGGGAUUCAACUUCUUUGGCUUAAUUGCAGAGUGGUUCUUGCUUAAUCUCAUUUAUGCUGUCUUGUGCUUGCUUGUAUUCAACCAUGCAAAUUUCUUAAAGGCCAACAACACAGGCCAUUUCAUAAGAAUUACUGCUGAGGCUUAAGAAGUUGCAAAACGUACUGCCACUAAAGCAUCAAUGUACACAAGCUUCUGCAGACGUGGUCCAGAACAAACCCAAGUAAAUUUUGGGGACCAGGAACUAAUCAGACAAGGAACUGAUUCCAAACUUGGCCGCAAAUUGCACCAUUUGCCCCAGCGUUCAACGUUUUCUUAAUGUCUCGCAUUGGCAUGGAAGUCACACCUCGUUAACGUGCUUGACCUACACAGAUGCCAUCAAAUUGGAUGACAAAGAUCCAAAUUCAAAGACCAAGUCAUUUGCUGCAUAAGCAUUGACGCAUACAAAACAUUCCCACCAACAGAGCCUAAAAAGGACAAAAAGAACAAAUCUGAUGAAACUCAAGCCCUCUCAGAGACAUAAGAAACAGCAAACUUGAACUCCUCCUGCUGAGAUUUGGAUGAUUUUCCAAACAAUUGCAACAAUCCAUGAGCAGUGCUGACUCAACUCAGGCCUAAACUCAUGCAGACCACAAGGCAGAUGGGCUAUAUAAACGUUUCGCUUUUCCGUUUACGAUAUAGUCUACUUGUGCAGAAUGAAUUCUCGUAACAUAGCACAAGUAGAUGUAGUUAACUUUAAUCUCAUAGCAAUCUUUAAUCAGUGUGUAACAUUAGGGAGGACUUGAAAGAGCCACCACUUCCGAGGCCACGCGGAGUACGAUCGAGUGUACAGUGAACAAUGCUAGGAGAGCUGCCUAUAUGGAAGAGCCCUAAUGUGUAAAAUUAAUUUUAGUAGUGCUAUCCCCAUGUGAUUUUAAUAGCUUUAGGAGAAUGACAAAAUCCCCCCCACACCCCCCAUCAUCAUAUCCCUCUAUCCUCCUCUCCCCUCCCCACAUCCCCAAAUAAUUCUUUUUUUUUUUCUUUCUUUCUUUCACAUCCCUGCCUCCCCCCCACACCACCAUCCCUCAAA
>cluster_19 reads=1 total_reads=31
GCUGACCCUAUACAUUCUUUUAAGAGUCUGUGUAGAUACUGUUCGCACAAAUGUCUACUAGCUGUCUUUGAUAAAAUCUAUGACAAACUUGUUCAAGCUUUUUGGAAAUGAAGAGUGAAAAGCAAGUUGAACAAAAGAUCGCUGAGAUUUCCUAAAGAGGAAGUUAAGCCAUUUAACUGAAAGUAAACCUUCAGUUGAACAGAGAAAACAAGAUGAUAAGAAAAUCAAGCUUGUGUUGAAGUUACAACAACUUUGGAAGAAACAUUGGUUCCACAGAAACUUGUUACUUUAUAUUGACAUUAAUGGCAAUUUACAUUCCAGAUUCUGCCACUCUGUUAGUGACUUUGACAUCACUUUCUUAAAGAAAGAUGCUCCAUAUAUAGUGGGUGAUGUUGUCAAGAGGGUGUUUUAACUGCUGUGGUUAUACCUAAAGGCUGGUGGCACUACUGAAUGCUAGCGAAAGCUUUGAGAAAAGUGCCAAGACAAUUAUAUAUACCCGGGUCAGGGUUCUAGUAAUGGUUACCUGUAGAGGAGGCAAAGACAGUGCUUAAAAGUGUAAAAGUGCCUUACAUUUUACCAUCUAUUAUCUCUUAAUGAGAAGCAAGAAAUUUCUUGGAACUGUUUUUGGAAUUUGCGAGAAAUGCUUGCACAUGCAGAAGAAACACGCAAAUUAAUGCCUGUCUGUGUGGAAACUAAAGCCAAUGGUUUCAACUAUACACAGCGUAAAUAACAAAGGGUAUUAAAAAUACAAGAGGGUGUGGUUGAUUAUAGUGCUAGAUUUACUCCUUACACCAGUAAAACAACUGAUAGCGUUCACUUAUCAACACACUUAACGAUUUAAUGAAACUCUUGUUACAAUGCCACUUGGCUAUGUAACACAUGGCUUAAAUUUGGAAGAAGCUGCUCAGUAACCGAGAUCUCUCAAAGUGCCAGCUACAGUUUUGUUUUUUCACCUGAUGCUGUUACAGCGUAUAAUGGUUACUUACUUCUCUAAAACACCAAGAAGAACAUUUUAUUUUGAAACCAUCUCACUUGCUGGUUUCCUAUAAAGAUUGGUCCUAUUCUGGACAAUCUACACAACUAGGUAUAGAAUUUCUUAAGAGAGGUGAUAAAAGUGUAUAUUACACUAGUAAUCCUACCACAUUCCACCUAGAUGGUGAAGUUAUCACCUUUGACAAUCUUAAGACACUUCUCUUCUUUGAGAGAAGUGAGACUAUUAAAGGUGUUUACAACGGUAGACACUAACCUCCACGCGAGUUGUGGACAUGUCAAUGAUAUAUGGACAACAGUUUGGUCCAUUCAUAUUUGGAUGGAGCUGAUGUUACUAAAGUAAAACCUCAUAAUCGAAGGUAAAACAUUUAUGUUUUACCUAAUGAUGACACUCUCGUGGUUGAGGCUUUGAGUACUACUACCACACAACUGAUCCAGUUCUGGGUAGGUACAUGUCAGCAUUAAAUCACACUAAAAAGUGGAAAUACCCACAAGUUAAAUGGUUUAACUUUAUUAAAUGGGCAGAUAACAACUGUUAUCUUGCCACUGCAUCGUUAACACUCCAACAAAUAGAGUUGAAGUUUAAUCCACCUGCUCUACAAGAUGCUUAUUACAGAGCAAGGGCUGGUGAAGCUGCAAUUAUAACUUUUGUGCUACUUAACUUAGCCUACUGUAAUAAGACAGUAGGUGAGUUAGGUGAUGUUAGAGAAACAAUGAGUUACUUGUUUUCAUUAUAUGCCAAUUUAGAUUCUUGCAAAAGAGUCUUGAACGUGGUGUGUAAAAAACUUGUGGACACAAUAGACAACCCUUAAGGGUGUAGAAGCUGACUAUGUACAUGGGCACACUUUCUUUACUAUGAACAAUCUAAGAAAGGUGUCAGAUACCUUGUACGUGUGGUAAACAAGCUCUACAAAAUAUCAGUACAACAGGAGAGUCACCUUUUGUUAUGAUGUCAGCACCACCUGCUCAGUAUGAACUUAAGCAUGGUACAACCAUUGUGCUAGAGGUACACACUGGUAAUUACCAGUGUGGUCACUAUAAACAUAUAACUUCUAAAGAAACUCUCUGUAUUUGCCAUAGACGGUAUCCUUACUUACAAAGUCCUCAGAAUACAAAGGUUCCUAUUACGGAUGUUUUCUACAAAGAAACAGUUACACAACAACCAUAAUUACGCAAGUUAUCAUAUAAAUUGGAUGGUGUUCAUUGUUUGUACAGAAAUUGACCUUAAGUUGGACAAUUAUUAUAAGAAAGACAAUUUCUUAUUUUUCACAGAGCAUCAAUUGAUCUUGUACCAUAAACCAUAUUACCAUAUCCAAACGCAAGCUUCGAUAAUUUAAGUUUGUAUGUGAUAAUAUCAAAUUUGCUGAUGAUUUAAACCGGUUAUUGGUUAUAUAGAAACCUGCUUCAAGAGAGCUUAAAAGUACUUUUCCUGCUUUAAAAACGGUGAUGUGGUGGCUAUUGAUUAUAACACUACACCCCUCUUAAGAAAGGAGCUAAAUUGUUACAUAAACCUAACUGUUUGGCAUGUUAACAAUGCAACUAAUAAAGCCACGUAUCAAACCAAAUACCUGGUGUAUACGUUGUCUUUGGAGCACAAAAACCAGUUGAAACAUAUAAAUUCGUUUGAUGUACUGAAGAUCAGAGGACGUGCAGGGAAUCGGAUAAUCUGCCUGUCGAAGAUCUAAACUACCAGUCUCUGAAGAAGUAGUGGAAAAUCCUACCAUACAGAAAGACGCUUGAGUGUAAUGUGAAAACUACCGAAGUUAGCAAGACAUUAUACUUAAACCAGCAAUAAUAGUUUUUAUAAAAUUACCACAGAAGAGGGUUGGCCACACAGAUUUAAUGGCUGCUUAUGUAGACAAUCAGUCUUACUAUUAAGAAACCUAAUGAAUUAUCUGGAGUAUUAGGUUUGAAAACCUUGGCUACUCUGGUUUAGCUGCUGUUAUUAAUAGUGUCCCCUUUGGGAUACUAUAGCUAAUUAUGCUAAGCCUUCAACAAAGUUGUAGUACAACUACUAUAUAGCUACACGGUGUUUAAACCGUGUUUUGUACUAAUUAUAUGCCUUAUUUUUACUUUAUUGCUACAAAUUGUGUACUUUACUGGAAGUACAAAUUCUAGAAUUAAAGCAUAUUCAAUUGUCUCUAGAGGCUUCACAUCUAAUUAUUUGAAGUCACCUAAUUUUUAAACUGAUAAAUAUUAUAAUUUGGUUUUUACUAUUAAGUGUUUUGCCUAGGUUUUUCUUAAUCUACUCAACCGCUGCUCUCUAGGUGUUUUAAUGUCUAAUUUAGGCAUGCCUCUUCUACUGUACUGGUUACAGAGAAGGCUAACUUGAACUAUUUCUACUAAUGUCACUAUUGUCAACCUACUGUACUGGUUCUAUACCUUGUAGUGUUUGUCUUAGUGGUUUAGAUUCUUUAGACACCUAUCCUUCUUUAGAAACUAUCACAAAUUACCAUUUAUUCUUUAAAUGGGAUUUAACUGCUUUUGGCUUAGUCGGCAGAGUGGUUUUGGCAUAUAUUUUCUUCAUGGUUCUUCUAUGUACUUGGAUUGGCUGCAAUCAUGCAAUUGUUUUCAGCUAUUUGCAGUUUACAUUUUAUUAGUAAUUUCUUGGCUUAUGUGGUUAAUAAUUAAUCUUGUACAAAUGGCCCCGAUUUCAGCUAUGGUUAGAACGUGUACAUCUUCUUUGCAUCAUUUUAUUAUGUAUGGAAAAGUUAUGUGCAUAGUUGUAGACGGUUGUAAUUCAUCAACUUGUAUGAUGUGUUACAAACGUAAUAGAGCAACAUCAGAGUCGAAUGUACAACUAUUGUUAAUGGUGUUGGAAGGUCCUUUUAUGCUCUAUGCUAAUGGAGGUAAAGGCUUUGCAAACUACACAAUUGGAAUUGUGUUAAUUUUGUGAUCCACUUUGCAAUGGUAGUACAUUUAUUGGUGAUGAAGUUGCGAGAGACUUGUCACUACAGUUUAAAAGACACAAUAAUCCUCUGACCAGUCUUACAUCGCUGAUAGUGUUACAGUGAGAAUGGUUCCAUCCAUUUACUUGAUAAAGCUGGUCAAAAGACUUAUGAAAGACAUUCUCUCUCUCAUUUUGUUAUUCUAGACAACCUGAGAGCUAAUAACACUAAAGGUUCAUUGCCUACUAUUAAUGUUAUAGUUUUGAUGGUAAUCAAAAUGUGAAGAAUCAUCUGCAAAAUCAGCGCGUCUGUUUUACUACAGUCAGCUUAUGUGUCAACCUAAACACUGUUACUAGAUCAGGCAUUAGUGUCUGAUGUUGGUGAUAGUGCGGAAGUUGCAGUUAAAUGUACAUUGAUGCUCUACGUUAAUACGUUUCAUCAACUUUUAACGUACCAAUGGAAAACUCUAAACACUAGUCGUAACAACAGAAGCUGAACUUGCAAAGAAUGUGUCCUUAGACAAUGUCUUAUCUACUUCAUUUCAGCAGCUCGGCAAGGGUUCUGUUGAUUCAGAUGUAGAAACUAAAGAUGUUGUUGAAUGUCUUCUAAAUUGUCACAUCAAUCUUUGACUAGAAAGUUACUGGCGAUUGUAAUAACUAUAUGCUCACCUAUAACAAAGUUGAAAACAUGACACCCCGUGACCUUGGUGCUCUUGUAUUGACUGUAGUGCGCGUCUAUCAUUAAUGCGCAGGUAGCAAAAGUCACAUUGCUUGCUGAUAUGGAACGUUAAAGAUUUUCUCAUGUACUUGUCUGAACAACUACGAAAACAAAUACGUAGUGCUGCUAAAAAGAAUAACUUACCUUUUAAGUUGACAUGUGCAACUACUAGACAAGUUGUUAAUGUUGUAACAACAAAGAUAGCACUUAAGGGUGGUAAAAUUGUUAAUCAAUUGGUGAAGCAGUUAAUAUUAAGGGUUUUUACUUGUGUUCCUUCAUGUUGCAUGCUAUCUCUCUAUAUCAUUAAUAACACCUGUCUCGGUCAUGUCUAAACAUACUGACUUUCAAGUGAAAUUCAUAAGGAUACAAGGCUAUUGGAUGGUGGUGUCACUCGUGACAUAAAUAGCAUCCUUACAGAUACUUGUUUGCUAACAAACAUGCUGAUUUGACACCAUGUUUAGCCAAAUAGCGUGGUAGCUGUUUAUACUAAUGACCAAGAAGCUUGCCCAUUGAUAACUGUUGCAGUUUAUAACAAGAGAAGUGGGUUCUGUCGUGCCUGGUUUGCCUGGCACGAUUACGCACAACUAUGGUGACUUUCUAUUGCAUUUCUACCUCAGAGUACUGUGCAGUUGGUAACCUACCCGCUAACACACCAUCCAACUUCGAUUACACUGACUUUUCAAACCAACAUAUUGAUUUGUUCUGAGAAUCUACCAAUUGGACCUGUAACCCAGAACCAAUGUUAAAUACCGAUGCUACUCCUUCAGAUUUUGUUCGCGUAUGUCAACGAUACCGAUACAAGCCACUCCCUUUCGGAUGGCUUAUUUUCUGUUGCACUUACCUUGCAUGUUUUCAGAGCGCUUCCAAUCAUAACCCUCAAAAGAGAUGGCAUAGCACUCCAAGGGUGUUCUUUGUUUGCAACUUGCUGUUGUUGUCUGUAACAGUUUAUUCACCUUUUGCCCGUUGCUGCUGGCCUCGAAGCCCUUUCUCUAUCUUAUGUUUAGUCUACUUUAAGAGUAUAACUUUGUAAGAAUAAUAAUGAGGCUUUGGCUUUGCUGGAAAUGCCGCUUCCAAAACCUAUACUAUGAUGCCUACUAUUUUUUGCUGGCAUAUAAUUGUUACGACUAUUGUAUACCUUACAAUAGUGUAUCUUCAAUUGUCAUUACUUCAGGUGAUGCACAACAAGUCCUAUUUUUGAACAUGCUACCAGAUUGGUGGUUAUCACUGAAAUGGGAAUUUGAGUAAAAGACAUGUGUUGUAUUACACAGUUACUCACUUUAGACUAACCAGUGCACUUCAACUCAAUUGAGUACAGACACUGGUGUUGAACAUGUUACCUCUUUCUCACACAAUAAAAUUGUAUGAGCCUGAAGAACAUGUCCAAAUUUUACAAUCGACGGUUCAUCCAGAGUUGUUAAUCCAGUAUGGUACCAAUUUAUGAAUGAACCGACGACUACUAGCGUGCCUUUUGUAAGCUCAAGAAAUGAGUACGAAACUUAUGUACUCAUUUCGUUUAGAAGAGAUAGGUACCGUUAAUAGUUAAUAGCGUCUUCUUUCUUGCUUUGUGGUAUUUUGCUGGUUACACUAGCCACACACAUUGCUGCUUCGAUUGUGUGCGUACUGCUGCAAUAUUGUUAACGUGAGUCUUGUAAAACCUUUUAUACCUUCCCAGGUAACAAACCAACCAACUUCGAUUUCUUGUAGAUCUGUUCUCUAAACGAACUAAAUAUUAUAUUAGUUUUCUGUUUGGAACUUUAAUUUUAGCCAUGGCAGAUUCCAACGGUACUAUCACCGUUGAAGAGCUUAAAAAUGCCUUGAACAAUGGAACCUAGUAAUAGGUUUCCUAUUCCUUACAUGGAUUUGUCUUUUACAAUUUGCCUAUGCCAACAGGAAUAGGUUUUUGUAUAUAAUUAAGUUAAUUUCCCUCUGGCUGUUAUGGCCAGUAACUUUAGCUUGUUUGUGCUUGCUGCUGUUUACAGAAUAAAUUGGAUCACCGGUGGAAUUGCUAUCGCAAUGGCUUGUCUUGUAGGCUUGAUGUGGCUCAGCUACUUCAUUGCUUCUUUCAGACUGUUUGCGCGUACGCGUUCCAUGUGGUCAUUCAAUCCAGAAACUAACAUCUUCUCAACGUGCCACUCCAUGGCACUAUUUUGACCAGACCGCUUCUAGAAAGUGAACUCGUAAUCGGAGCUGUGAUCCUUCGUGGACAUCUUCGUAUUGCUGGACACCAUCUAGGACGCUGUGACAUCAAGGACCUGCCUAAAGAAAUCACUGUUGCUACAUCACGAACGCUUCUUAUUACAAAUUGGGAGCUUCGCAGCGUGUAGCAGGUGACUCAGGUUUUGCUGCAUACAGUCGCUACAGGAUUGGCAACUAUAAAUUAAACACAGACCAUUCCAGUAGCAGUGACAAUAUUGCUUUGCUUGUACAGUAAGUGACAACAGAUGUUUCAUCUCGUUGACUUUCAGGUUACUAUAGCAGAGAUACUAAUUAUUAUGAGGACUUUUAAAGUUUCCAUUUGGAAUCUUGAUUACAUCAUAAACCUCAUAAUUAAAAAUUUAUCUAAGUCACUAACUGAGAAUAAAUAUUCUCAAUUAGAUGAAGAGCAACCAAUGGAGAUUGAUUAAACGAACAUGAAAAUUAUUCUUUUCUUGGCACUGAUAACACUCGCUACUUGUGAGCUUUAUCACUACCAAGAGUGUGUUAGAGGUACAACAGUACUUUAAAAGAACCUUGCUCUCUGGAACAUACGAGGGCAAUCACCAUUUCAUCCUCUAGCUGAUAACAAAUUUGCACUGACUUGCUUUAGCACUCAAUUUUGCUUUGCUUGUCCUGACGGCGUAAACACGUCUAUCAGUUACGUGCCAGAUCAGUUCACCUAAACUGUUCAGACAAGAGGAAGUUCAAGAACUUUACUCCAAUUUUAUGUUGCAAUAGUGUUUAUAACACUUUGCUCACAUCAAAAGAAAGACAGAAUGAUUGAACUUUCAUUAGACUUCUAUUGUGCUUUAGCCUUUGCUAUCUUGUUCUAAUUAUGCUAUUAUCUUUGGUUUACUUGAACUGCAAGAUCAUAAUGAAACUUGUCACGCCUAAACGAACAUGAAAUUCUUGUUUUGGAAUCAUCUACAACUGUAGCUGCAUUUCACCAAGAAUGUAGUCCAGUCAUGUACUCAACAUCAACCAUAUGUAGUUGAUGACCGUGUCCUAUUCACUUCUAUUCUAAAUGGUAUAUUAGAGUAGGAGCUAGAAAAUCAGCACCUUUAAUGAAUUGUGCGUGGAUGAGGCUGGUUCUAAAUCACCCAUCAGUACAUCGAUACGGUAAUUAUACAGUUUCCUGUUUACCUCAAUUAAUUGCCAGGAACCUAAAUUGGUAGUCUGUAGUGCGUUGUUCGUCUAUGAAGACUUUUAGAGUAUCAUGACGUUCGUGUUGUUUAGAUUUCAUUAAUUGAACCAACUAAUGUCAUAAUGGCCGGAAAACAGCAACUACAACGCCAAACUGUCACUAGAAAUUUGUGAUGGGCUUAAGAGCCUGGCAAAACGUACUGCCACUAAGCAUACAAUGUAACACAAGCUUUCGCAGACGUGGUCCAGAACAAACCCAAGGAAAUUUUGGGGACCAGGAACUAAUCAGACAAGGAACUGAUUACAAACAUUGGCCGCAAAUUGCACAAUUUGCCCCAGCGCUUCAGCUUUCGGAAUGUCGCGCAUUGGCAUGGAAGUCACACCUCGGGAACGUGGUUGACCUACACAGGUGCCAUCAAAUUGGAUGACAAAGAUCCAAAUUUAAAGAUCAAGUCAUUUGCUGAAUAAGCAAUUGACGCAUACAAAAACAUUCCCACCAACAGAGCCUAAAGGACAAAAAGAAGAAGGCUGAUGAAACUCAAGCCUUACGCAGAGACAGAAGAAACAGCAAACUGUGACUCUUUUUCCUGCUGCAGAUUUGGAUGAUUUUCCAAACAAUUGCAACAAUCCAUGAGCAGUGCUGACUCAACUCAGGCCUAAACUCAUGCAGACCACAAGGCAGAUGGGCUAUAUAAACGUUUCGCUUUUCCGUUUACGAUAUAGUCUACUCUGUGCAGAAUGAAUUCUCGUAACUACAUGCAAGUAGAUGUAGUUAACUUUAAUCUCAUAGCAAUUUUUAAUCAGUGUGUAACAUUAGGGAGGACUUGAAAGAGCCACCACAUCACCGAGGCCACGCGGAGUACGAUCGAGUGUACAGUGAACAAUGCUAGGGAGAGCUGCCUAUAUGGAAGAGCCCUAAUGUGUAAAAUUAAUUUUAGUAGUGCUAUCCCAUGUGAUUUUAAUAGCUUUUAGGAGAAUGACAAAAUCACCCUCCCCCUCAUCAACCCACCCUACCAUCUCAUUAUCCAUCAUCACACACCUCCCCCUACCCACAAUCCCUAUCAAUAAC
>cluster_20 reads=1 total_reads=6
UCUUCAUUCUCCAAGAUGGUGAGUUAUCUCUGACAGCUAAGCACUCCUCUUGAGAGAAGUGAGGACUAUCAAGGUGUUUACAACAGUAGACAACUAACCUCCACGCAAGUGUGGACAUGUCAAUGACAUUGACAACAGUCUGGUCCAACUUAUCAGAUGGAGCUGAUGUUAAAGUAAAACCUCAUAAAUACAUGAAGGUAAACACUUUAUGUUUUACCUAAUGAUGACACACAUACGUGUUGAGGCUCUUGAGUACUACCACACAACUGAUCCAAGUCUUCUGGUAGUACAUGUCAGCAUCAAAUCACUAAAAAAGUGGAAAUACCCACAAGUUAAUGGUUUAACUCUAUAAAUAGGCAGUAACAACUGUUAUCUUGCCACUGCAUUAUCAUUCCAACACAUAGACUUGAAGUUUAUCCACCUGCCACAAGAUGCUCAUCAGAGCAAGGCUGGUGAAGCUAACUUUGUGCUAACUUAGCCUCUGUAAUAAGACAGUAGGUGAGUUAGGUGAUGUUAGAGAACAAUGAGUUACUUUUUUCAACAUGCCAAUUUAGAUUUCGAAAAGAGUCUGAACGCGGCGUGCAAACUGGACACUAGCAGACAACCUCAGGUGUAGAAGCUAUCAUGUCUAGGCACACUUCUUAUGAACAAUCUAAGAAGGUGCCAGAUACCUUGCACGUGUGGUAACAAUACAAAAUAUCCAGUACAACAGGAGUCACCUUUUUACUAUGAUGUCAGCACCACCUGCUCAGUAUGAACUUAAGCACUAGUACAUUUAUUGUGCUAGUGAGUACACUGGUAAUUACCAGUGUGGCACACUAUAAACAUAACUUUAAAGAAACUUGUAUUUCAUAGACGGUGCUUUACUUACAAGUCCCAGAAUACAAAGGUCCACUACAACGGAUGUUUCUCUACAAAGAAACAGUUACACAACACCAAAACCAUUACUACUUAUAAAUUGGAUGGUGUUGUUUGUCAGACAUUGACCCUAAGUUGGACAAUUAACAUAAGACAAAACUUAUUUCCAGAGCACCAAACUGAUUUUGUACCAACCAACCAUAUCCAAACGCAAGCUCUUGUAAUAUCUAAGUUUGUAUGAUAAUAUCAACUUUGCUGAUGAUCAACCAGUUAACUGGUUAUAAGAAACCUGCUUCAAGAGAGCUCAAAGUCACAUUUCUCCUGACUUAAACGGUGAUGUGGUGGCUAUUGAUUAUAACACUCCACUUAAGAAAGCUAAAUUGUUCAAACCUAUUGUUUGGCAUGUUAACAAUGCACUAAUACCACGUAUAAACCAAAUACCGAUGUAUACGUUGUCUUAGAGCACAAAACCAGUUGAAACAUCAAAUUCGUUUGAUGUCUGAAGAUAAGGACGCAAGGGAAUGGAUAAUCUUGCCUGCGAAGAUUUAAAACCAGUCUUGAAGAAGUAGUGGAAAAUCCUACCAUACAGAAAGACGUUCUGAGUGUAAUGUGAAAACUACCGAAGUUGUAGGAGACAUUAUACUUAAACCAGCAAAUAAUAGUUUAAAAAUUACAGAAGAGGUUGGCCACACAGAUCUAAUGGCUGCUUAUGUAGACAAUCUAGUCUUACUAUUAAGAAACCUAAUGAAUUAUCUAGAGUAUUAGGUUUGAAAACCUUCUACUUUGUUUAGCUGCUGUUAAUAGUGUCCCUUGGGAUACUAUAGCUAAUUAUGCUAAGCCUUUUCUUAACAAAGUUGUUAGUACAACUAAUCGUUACACGGUGUUUAAACCGUGUUUGUACUAAUUAUAUGCCUUAUUUUCAUUUAUUGCUACAAUUGUGUACUUUACUAGAAGUACAAAUUCUAGAAUUAAAGCAUCUAUGCCGACUACUAUAGCAAAGAAUACUGUUAAGAGUGUCGGUAAAUUUGUCUAGAGGCUUCAUUUAAUUAUUUGAAGUCACCUAAUUUUUAAACUGAUAAAUAUUAUAAUUUGGUUUCUACUAUUAAGUGUUUGCCUAGGUUCUUUAAUCUACUCAACCGCUGCUUUAGGUGUUUAAUGUCUAAUUAGGCAUGCCUCUUACUGUACUGGUUACAGAGAAGGCUAUUUGAACUCUACUAAUGUCACUAUUGCAACCUACUGUACUGGUUCUAUACCCUGUAGUGUUUGUCUUAGUGGUUUAGAUUUCCUUAGACACCUAUCCUUCUUUAGAAACUAUACAAAUUACCAUUCAUCUUUAAAUGGGAUUUAACUGCUUUGGCUUAGUUGCAGAGUGGUUUUGGCAUAUAUUCUUACUAGGUUUUUUAUGUACUUGGAUUGGCUGCAAUCAUGCAAUUGUUUUUCAGCUAUUUGCAGUACAUUUAUUAGUAAUUCUUGGCUUAUGUGGUUAAUAAUUAAUCUUGUUUACAAAUGGCCCCGAUUUCAGCUAUGGUUAGAAUGUACAUCUUCUUUGCAUCAUUUUAUUAUGUAUGGAAAGUUAUGUGCAUGUUGUAGACGGUUGUAAUUCAUCAACUUGUAUGAUGUGUUACAAACGUAAUAGAGCAACAAGAGUCGAAUGUACAACUAUUGUUAAUGGUGUUAGAAGGUCCUUUUAUGUCUAUGCUAAUGGAGGUAAAGGCUUUGCAAACUACACAAUUGGAAUUGUGUUAAUUGUGAUACAUUCUGUGCUAGUAGUCUCUAUUAGUGAUGAAGUUGCGAGAGACUUGUCACUACAGUUUAAAAGACCAAUAAAUCCCACUGACCAAGUCUUACAUCGUUGAUAGUGUUACAGUGAAGAAUGGUUCCAUCCAUUUUACUUUGAUAAAGCUGGUCAAAAGACUUAUGAAAGACAUUCUCUCACUUUGUUAACUUAGACAACCAAGAGCUAAUAACACUAAAGGUUCAUUGCCUAUUAAUGUUAUAGUUUUUGAUGGUAAAUCAAAAUGAAGAAUCAUCUGCAAAAUCAGCGUCUGUUACUACAGUCAGCUUAUGUGUCAUCCUAUACUGUUACUAGAUCAGGCAUUAGUGUCUGAUGUGGUGAUAGUGCGGAAGUUGCAGUUAAAAUGUUUGAUGCUUACGUUAAUACGUUCAUCAACUUUAACGUACCAAUGGAAAACUCAAACAUGGUUGCAACUGCAGAAGCUGAACUUGCAAGAAUGUGUCCUUAGACAAUGUCUAUCUACUUAUAUUCAGCAGCUCGGCAAGGUUUGUUGAUUCAGAUGUAGAAACUAAAGAUGUUGUUGAAUGUCUUAAAUUGUCACAUCAAUCUGACAUAGAAGUUACUGGCGAUAGUUGUAAUAACUAUAUGCUCACCUAUAACAAAGUUGAAACAUGACCCCCGUGACCUUGGUGCUUGUAUUGACUGUAGUGCGCGUCAUUAAUGCGCAGGUAGCAAAAGUCACAUUGCUUUGAUAUGGAACGUUAAAGAUUUCAUGUCAUUGUCUGAACAACUACGAAAACAAAUACGUAGUGCUGCUAAAAAGAAUAACUUACCUUCUAAGUUGACAUGUGCAACUACUAGACAAGUUGUUAAUGUUGUAACAACAAAGAUAUUAGCACUUAAGGGUGGUAAAAUUGUUAAUAAUUGGUUGAAGCAGUUAAUUCAAAGUUACACUUGUGUUCCUUUUUUUGUUGCUGCUAUUUUCUAUUUAAUAACACCUGUUCAUGUCAUGUCUAAACAUACUGACUUUUCAAGUGAAAUCAUAGGAUACAAGGCUAUUGAUGGUGGUGUCACUCGUGACAUAGCAUCACAGAUACUUGUUUUGCUAACAAACAUGCUGAUUUUGACACAUGGUUUAGCCAGCGUGGUGGUAGUUAUACUAAUGACAAAAGCUUGCCCAUUGAUUGCUGCAGUCAUAAGAGAAGUGGGUUUGUCGUGCCUGGUUUGCCUGGCACGAUUACGCACAACUAAUGGUGAUUUUUGCAUUUCUUACCUAGAGUUUUUGGUGCAGUUGGUAACAUCUGUUACACCAUCAAAACUUAUAGAGUACACUGACUUUGCACCAUCAGCUUGUGUUUUGGCUGCUGAAUGUACAAUUUUAAAGAUGCUUCUGGUAAGCCAGUACCAUUGUUAUGAUACCAAUGUACUGGGUUCUGUUGCUUAUGAAAGUUUACGCCCUGACACACGUUAUGUGCUCAUGGAUGGCUCUAUUAUUCAAUUUUCCUAACACCUACCUUGAAGGUUCUGUUAGAGUGGUAACACUUUGAUUUUGAGUACUGUAGGCACGGCACUUGUGAAAGAUCAGAAGCUGGUGUUUGUGUAUCUACUAGUGGUAGAUGGGUACUUAACAAUGAUUAUUUUCAGAUCUUUACCAGGAGUUUUUCUGUGGUGUAGAUGCUGUAAUUUACUUACUAAUAUGUUUACACCACUAAUUCAACCCUAUUGGUGCUUUGGACAUAUCAGCAUCUAUAGUAGCUGGUGGUAUUGUAGCUAUCGUAGUACAUGCCUUGCCUACUAUUCUAUGAGGUUUAGAAGAGCUUUGGUGAAUACAGUCAUGUAGUUGCCUUUAAUACUUUACUAUUCCUUAUGUCAUCAUUGUACUCUGUUUAACACCAGUUUACUCAUCUUACCUGGUGUUUAUCUGUUAUUUACUUGACGACACUUAUCUUACUAAUGAUGUUCUUUUUAGCACAUAUUCAGUGGAUGGUUAUGUCACACCUUUAGUACCUUCUGGAUAACAAUUGCUUAUAUCAUUUGUAUUUCCACAAAGCAUUUCUAUUGGUUCUUUAGUAAUUACCUAAAGAGACGUGUAGUCUUUAAUGGUGUUUCCUUUACUUUUUGAAGAAGCUGCGCUGUGCACCUUUUGUUAAAUAAAGAAAUGAUUUAAAGUUGCGUAGGUGAUGUGCUAUUACCUCUUACGCAAUAAUAGAUACUUAGCUCUUUAUAAUAAGUACAAGUAUUUUUAGUGGAGCAAUGGAUACAACUAGCUUCAGAGAAGCUGCUUGUUGUCAUCUUGCAAAGGCUUUCAAUGACUCAGUAACUCAGGUUUUGAUGUUUUUUACCACCUUACAAACCUCAUCACCUCAGCUGUUUUUGCAGAGUGGUUUUAGAAAAAUGGCAUUCCCAUCUGGUAAAGUUGGGGUUGUAUGGUACAAGUAACUUGUGGUACAACUACUCUUAACGGUCUUUUGGCUUGAUGACGUAGUUUACUGUCCAAGACAUGUGAUCUGCACCUUCUGAAGACAUGCUUAACCCUAAUUAUGAAGAUUUACUCAUUCGUAAGUCUAAUCAUAAUUUCUUGGUACAGGCUGGUAAUGUUCAACUCAGGGUUAUUGGACAUUCUAUGCAAAAUUGUGUACUUAAGCUUAAGGUUGAUACAGCCAAUCCUAAGACACCUAGUAUAAGUUUGUUCGCAUUCAACCAGGACAGACUUUUCAGUGUUAGCUUGUUACAAUGGUUUUCCAUCUGGUGUUUACCAAUGUGCUAUGAGGCCCAAUUUCACUAUUAAGGGUUCAUUCCUUAAUGGUUCAUGUGGUAGUGUUGGUUUCUAACAUAGAUUAUGACUGUGUCUCUCUUUGUUACGCACCAUAUGGAAUUACCAACUGGAGUUCAUGCUGGCACAGACUUAGAAGGUAACUUUAUAUGGACCUUUGUUGACAGGCAAACAGCACAAGCAGCUGGUACGGACACAACUAUUACAGUUAAUGUUUUAGCUUGGUUGUACGCUGCUGUUAUAAAUGGAGACAGGUGGUUCUCAAUCGAUUUACCACAACUCUUACUUUAACCUUGUGGCUAUGAAGUACAAUUAUGAACCUCUAACACAAGACUACAUGUUGACAACUAGGACCUCUUCUGCUCAAACUGGAAUUGCCGUUUUAGAUAUGUGUGCUUCAUUAAAAGAAUUACUGCAAAAUGGUAUGAAUGGACGUACCAUUGGGUAGUGCUUUCAUUAGAAGAUGAAUUUACACCUCUUCUGAUGUUGUUAGACAAUGCUCAGGUGUUACUUCCCAAGUGCAGUGAAAAGAACAAUCCAAGGGUACACACCACUGGUUGUUACUCACAAUUUUGACUUCACUUUUAGUUUAGUCCCAGAGUACUCAAUGGUUUUGUUCUUUUGUAUGAAAUGCCUUUUACCUCUGCUAUGGGUAUUAUUGCUAUGUCUGCUUUGCAAUGAUGUUUGUCAAACAUAAGCAUGCAUUUCUCUGUUUGUUUUGUUACCUUCUUGCCACUGUAGCUUAUUUAAUAUGGUCUAUAUGCCUACUAGUUUGGGUGAUGCGUAUUAUGACAUGGUUGGAUAUGGUUGAUACUAGUUUGUCUGGUUUUAAGCUAAAAGACUGUGUUAUGUGCAUCAGCUGUAGUGUUACUAAUCCUUAUGACAGCAAGAACUGUGUAUGAUGAUGGUGCUAGGAGAGUGUGGACACUUAUGAAUGUCUUGACACUCGUUUAUAAAGUUUAUUAUGGUAAUGCUUUAGAUCAAGCCAUUUCCAUGUGGGCUCUUAUAACUUUGUUACUUUUAACUACUCAGGUGUAGUUACAACUGUCAUGUUUUUGGCCAGAGGUAUUGUUUUAUGUGUGUUGAGUAUUGCCCUAUUUUUUCAUAACUGGUAAUACACUUCAGUGUAUAAUGCUAGUUUUUAUUGUUUCUUAGGCUAUUUUUGUACUUGUUACUUUGGCCUCUUUUGUUUACUCAACCGCUACUCUAGACUGACUCUUGGUGUUUAUGAUUACUUAGUUCUACACAGGAGUUUAGAUAUAUGAAUUACAGGGACUACUCCCACCCAAGAAUAGCAUAGAUGCCUCAAACUCAACAUUAAAUUGUUGGGUGUUGGUGGCAAACCAUUGUAUCAAAGUAGCCACUGUACAGUCUAAAUGUCAGAUGUAAAGUGCACAUCAGUAGUCACAUCUCGUUUUGCAACAACUCAGAGUAGAAUCAUUCAUCUAAAUUGUGGGCUCAAUGUGUCCAGUUACACAAUGACAUUCUUAGCUAAAGAUACUACUGAAGCCUUUGAAAAAAUGGUUUCACUACUUUCUGUUUUGCUUUCCAUGCAGGUGCUGUAGACAUAAACAAGCUUUGUGAAGAAAUGCUGGACAACAGGGCAACCUUACAAGCUAUAGCCCAAGUUUUAGUUCCCUCAUCAUAUGCAGCUUUUGCUACUGCUCAAGAAGCUUAUGAGCAGGCUGUUGCUAAUGGUGAUUUGAAGUUGUUCUUAAAAAGUUGAAGAAGUCUUUGAAUGUGGCUAAAUCUGAAUUUGACCGUGAUGCAGCCAUGCAACGUAAGUUGGAAAAGAUGGCUGAUCAAGCUAUGACCCAAAUCGUAUAACAGGCUAGAUUGAGGACAAGAGGGCAAAAGUUACUGGUGCUAUGCAGACAAUGCUUUCACUUUGUCUUGGAAAGUUGGAUAAUGAUGCACUCAACAACUAUCAACAAUGCAAGAUGGUUGUUCCCUUGAACAUAAUACCUCACACAGCACCAAACUAAUGGUUGUCAUACCAGACUAUAACAUCAAAAAUACGUGUGAUGGUACAACAUUUACUUAUGCAGCAUUGUGGGAAAUCCAACAGGUUGUAGAUGCAGAUAGUAAAAUUGUUCAACUUAGUGAAAUUAGUAUGGACAAUUCACUAAUUUAGCAUGGCCUCUAUUGUAACAGCUCUCAAGGGCCAAUUCUGCUAUCAAUUACAGAAUAAUGAGCUUAGUCCUGUUGCACUACGACAGAUGUCUUGUGCUGCCGGUACUACACAAACUGCUUGUCACUGAUGACAAUGCGUUAGCACAUUACAACACACAAAGGGAGGUAGGUUUGCUUACUUGCACUGUUAUCCGAUUUAGGAUUUGAAAUGGGCUAGAUCACCUCAAGAGUGAUGGAACUGGACUAUCUAUACAGAACUUGGAACCACCAUUGUCGGUUUGUUACAGACAUCCAAAGGUCCUAGUGAAGUAUUCUACUUUAUUAAAGGAUUAAACAACCUAAAUAGAGGUAUGGUACUUGGUAGUUUAGCUGCCUCCAGUACGUCUACAAGCGUGGUAAUGCAACAGAAGUGCCUGCCAAUCAACUGAUAUUAUCAUCUUGUGAUCGCUUUGCUGCAGAUGCUGCUUGCUUCAAAGAUUAACUAGCUAGUGGGACAACCAAUCACUGUGUUAAGAUGUUGUGUACACACUGGUAAGUCAGGCAAUAACAGUUACACCGGAAGCCAAUAUGGAUCAAGAAUCCUUGGUGGUGCAUCGUGUUGUCUGUACUGCCGUUGCUCAAUUAUACAUCUACAUCACAGGAUUCGUGACUUAAGGUAAGUAUUACAAAACCUCAACUGUGAAACCUUGUGGGUUACAAAACCAGUGUAACUAAUCUAUAUGGAAAGGUUGACUGUAGUUACUGAACAAUGCCGCAAAUGCAUCCAUUUAGCUCAUGCACAAUCGUUAGCUUGCGAAGUGCAGUGGCCUGGAACUCACACACAGGCACUAUGGUUGACCUAUACAGGUUCUAACAAUGAUAACAUAGAUCCAAAUUCAAAGAUUCAGUCAUUUGCUGAAUAAGCAUUGACGCAUACAACACAACCCACCAACAGAGCCUAAAAAGGACAAAAGAAGAAGGCUAUGAAACAAGCCUUGAAGAGACAGAAGAAACAGCAAACUGUGACUUUCACCUGUUGCAGAUUUGGAUGAUUUCUCCAAACAAUUGCAACAAUCCAUGAGCAGUGCUGACUCAACUCAGGCCUAAACUAUGCAGACAUCAAGGCAGAUGGGCUAUAAACGUUUCGCUUUCCGUUUUCAUAUAGUUUACUUGUGCAGAAUGAAUUCGUAACUACAUAGCACAAGUAGAUGUAGUUAACUUUAAUCUCACAUAGCAAUCUUUAAUCAGUGUAAAUUAAUUUAGUAGUGCUAUCCCAUGAUUUUAAUAGCUUCCUCUGGAGAAUGACAGUGUACAGUGAACAAUGCUAGGAGCCGCCUAUAGAAGAGCCUAAUGUGUAAAAUUAAUUUAGUAGUGCUAUCCCGUGAUUUUAAUAGCUUUCAGAAUGACAAAAAAUACCCUACACCCCACAUCAUAACCCAUCAUACAUACAUAUUCCAUAUCACAUAACCUAUCCCAUCCCAUAUCCACCUCAUAA
>cluster_21 reads=1 total_reads=70
AAACCUAGACCACCACUUAUCGAAAUUAUGUCUGGUUAUCGUGUAACUAAAAAACAGUAAAGUACAAAUAGGAGAGUACACCUUUGAAAAAGGUGACUAUGGUGAUGCUGUUGUUUACCGAGGUACAACAUACAAAUUAAAUGUGGUGAUUAUUUUGUGUGACAUCAUACAGUAAUGCCAUUAGUGCCUACACAAGUGCCACAAGCACUAUGCUAGAAUUACAGGCUCAUACCCAACACUCAAUAUUUCAGAUGAGUUUUCUAGCAAUGUUGCAAAUUAUAAAGGUUGGUAUGCAAAGUAUUCCAGGACCACCAGUCACUGGUAAGAGUCAUUUUGCUAUUGGCCCAGCUCACUACUUUGCCCCCAUAGUGUAUACAUCUUGCUCCACCGCUGCUGACGCACUAUGUGAAGGCACUAAAAUAUUUGCCCUAGAUAAUGUAGUAGAAUAAUACCUGCCCGUGUAGAGUGUUCAUGAUAAAUUCAAGUGAUUCAUUAGAACAGUCUGUCUUUUGACUGUACAUACUGCCUGAGACGACAGCAGAUAUAGUUGUCUUGAUGAAAUCAAUGGCCACAAAUUAUGAUUCUGAGUGUUGUCAAUGCCAGAUUACGUGCUAAGCACUCCGUGUCAUGGCGACCCUGCUCAAUUACCUGCACCACGCCUUGCUAACUAGGGCACACUAGAACCAGAAUAUUUCAAUUCAGUGUGUAGACUUUAUGAAAACUAGGUCCAGACAUGUUCCUUCGGAACUUGUCGGCGUUGUCCUCCUGCUGAAAUUGUUGAACUGUGAGUGCUUGGUUUAUGAUAAUGGGUAAAGCACAUAAAGACAAAUCAGCUCAAUGCUUAAAAUGUUUUAUAAGGGUGUGUUAUCACGCAUGAUGCUUCAUCUGCAAUUAACAGGCCACAAAUAGGCGUGGUAAGAGAAUUCCUUACGUAACCCUGCUUGAAGAAAAGCUGUCUUAUUUUCCUUAUAAUUCACAGAAUGCUGUAGCCUCAAAGAUUUUUGGGACUACCAACUCAAACUGUUGAUUUCAUCACAGGGCUCAGAAUAUGACUAUGUCAUCACUCAAACCACUGAAACAGCACUCUUGUAAUGUAAACAGAUUUAAUGUUGCUAUUACCAGAGCAAAAGUAGGCAUACUUUGCAUAAUGUCUGAUAGAGACCUUUAUGACAAGUUGCAAUUUACAAGUCUGAAAUUCCCAGGAAUGUGGCAACUCAAGCUGAAAAUGUAACAGGACUCUUAAAGAUUGUAGUAAGGUAAUCACUGGGUUACAUCCUACACAGGCACACACACCUCAGUGUUGACACUAAAUCAAACUGAAGGUUUAUGUGUUGACAUACCUGGCAUACCUAAGGACAUGACCUAUAGAAGACUCAUUCUAUGAUGGGUUUUAAAAUGAAUUAUCAAGUUAAUGGUUACCCUAACAUGUUUAUACCCGCGAAGAAGCUAUAAGACAUGUACGUGCAUGGAUUGGCUUCGAUGUCGAGGGUGUCAUGCACUAGAGAAGCUGUUGGUACCAAUUUACCUUACAGCUAGGUUUUUCUACAGGUGUUAACCUAGUUGUUGUACCUACAGGUUAUGUUGAUACACCUAAUAAUACAGAUUUCCAGAGUUAGUGCUAAUACCGCCUGGAGAUCAAUUUAAACACCUCAUACCACUUAUGUACAAAGGAUUCCUUGGAAUGUAGUGCAUAAAGAUUGUACAAAUGUUAAGUGACACACUUAAAAAUCUCUCUGACAGAGUCGUAUUUGUCUUAUGGGCACAUGGCUUUGAGUUGACAUCUAUGAAGUAUUUUGUGAAAAUAGGACCUGAGCGCACCUGUUGUCUAUGUGAUAGACGUGCCACAUGCUUUUCCACUGCUUCAGACACUAUGCCUGUUGGCAUCAUUUUAUUGGAUUUGAUUACGUCUAUAAUCCGUUUAUGAUUGAUGUUCAACAAUGGGUUUACAGGUAACCUACAAGCAACCAUGAUCUGUAUUGUCAAGUCCAUGGUAAUGCACUGUAGCUAGUUUGAUGCAAUCAUGACUAGGUGUCUAGCUGUCCACGAGUGCUUUGUUAAGCGUGUUGACUGGACUAUUGAAUAUCCUAUAAUUGGUGAUGAACUGAAGAUUAAUGCGGCUUGUAGAAAGGUUCAACACAUGGUUGUUAAAGCUGCAUAUUAGCAGACAAAUUCCCAGUUCACGACAUUGGUAACCCUAAAGCUAUUAAGUGUGUACCUCAAGCUGAUGUAGAAUGGAAGUCUAUGAUGCACAGCCUUGUAGUGACAAAGCUUAUAAAAUAGAAGAAUUAUUCUAUCCUUAUGCACACAUUCUGACAAAUUCACAGAUGGUGUAUGCCUAUUUUGGAAUUGCAAUGUCGAUAGAUAUCCUGCUAAUUCCAUUGUUUGUAGAUCUGACACUAGAGUGCUAUCUAACCUUAACUUGCACUGGUUGUGAUGGUGGCAGUUUGUAUGUAAAUAAACAUGCAUUCCACACCAGCUUUUGAUAAAAGUGCUUUUGUUAAUUUAAAACAAUUACCAUUUCUAUACUUUGACAGUCCAUGAGUCUCAUGGAAAACAAGUAGUGUCAGAUAUAGAUUAUGUCUCUCUAAAGUCUGCUACGUGUAUAACACGUUGCACAUUAGGUGGUGCUGUCUGUAGACAUCAUGCUAAUGAGUACAGAUUGUAUCUCGAUGCUUAUAACAUGAUGAUCUCAGCUGGCUUAGCUUGUGGGUUUACAAACAAUUUGAUACUUAUAACCUCUGAACACUUUUACCAGACUCAGAGUUUAGAAAAAUGUGGCUUUAAUGUUGUAAAUAAGGGACACUUGAUGGACAACAGGGUGAAGUACCAGUUUUAUCAUUAAUAACACUGUUUACAAAAAGUUGAUGGUGUUGAUGUAGAAUUGUUUGAAAAUAAAACAACAUUACCUGUUAAUGUAGCAUUUGAGCUUUGGGCUAAGCGCAACAUUAAACCAGUACCAGAGGUGAAAAUACUCAAUAAUUUGGGUGUGGACAUUGCUGCUAAUACUGUGAUCUGGGACUACAAAGAUGCUCCAGCAUAUAUCUACUAUUGGUGUUUUGUCUUGACUGACAUAGCCAAGAAACCAACUGAAACGAUUGUGCCCACUACUGUUUUUUGAUGGUAGAGUUGAUGGUCAAGUAGACUUAUUUAGAAUGCCCGUAAUGGUGUUCUUAUUACAGAAGGUAGUGUUAAAGGUUUACAACCAUCUGUGGGUCCCAAACAAGCUAGUCUUAAUGGAGUCACAUUAAUUGGAGAAGCCGUAAAAACACAGUUCAAUUAUAUAAGAAAGUUGAUGGUGUUGUCCAACAAUUACCUGAAACUUACUUUACUCAGAGUAGAAAUUUACAAGAAUUUAAACCCAGGAGUCAAAUGGAAAUUGAUUCUUAGAAUUAGCUAUGGAUGAAUUCAUUGAACGGUAUAAAUUAGAAGGCUAUGCCUUCGAACAUAUCGUUUAUGGAGAUUAGUCAUAGUCAGUUAGGUGGUUUACAUCUAACUGAUUGGACUAGCUAAACGCUUUAAGGAAUCACCUUUUGAAUUAGAAGAUUUCUAUUCCUAUGGACAGUACAGUUAAAAACUAUUUCAUAACAGAUGCGCAAACAGGUUCAUCUAAGUGUGUGUGUUUGUUAUUGAUUUAUUACUUGAUGAUUUUGUUGAAAUAAUAAAAUCCCAAGAUUUAUCUGUAGUUUUAAGGUUGUCAAAGUGACUAUUGACUAUACAGAAAUUUUUAUUUAUGCUUUGGUGUAAAGAUGGCCAUGUAGAAACAUUUUACCCAAAAUUACAAUCUAGUCUGAUGGCAACCGGGUGUUGCUAUGCCUAAUUCUACAAAAUGCAAGAAUGCUAUUAGAAAAGUGUGACCUUCAAAAUUAUGGUGAUAGUGCAACAUUACCUAAAGGCAUAAUGAUGAAUGUCGCAAAUAUCAACUGUGUCAAUAUUUAAACACAUUAACAUUAGCUGUACCCUAUAAUAUGAGAGUUAUACAUUUUGGUGCUGGUUCUGAUAAAGGAGUUGCACCAGGUACAGCUGUUUUAAGACAGUGGUUGCCUACGGGUACGCUGCUUGUCGAUUCAGAUCUUAAUGACUUUGUCUCUGAUGCAGAUUCAACUUUGAUUGGUGAUUGUGCAACUGUACAUACAGCUAAUAAAUGGGAUCUCAUUAUUAGUGAUAUGUACGACCCUAAGACUAAAAAUGUUACAAAAGAAAUGACUCUAAAGAGGGUUUUUCACUUACAUUUGUGGGUUUAUACAACAAAAGCUAGCUUUGGAGGUUCCGUGGCUAUAAAGAUAACAGAACAUUCUUGGAAUGCUGAUCUUUAUAAGCUCAUGGGACACUUCGCAUGGUGGACAGCCUUUGUUACUAAUGUGAAUGCGUCAUCAUCUGAAGAAGCAUUUAAUUGGAUGUAAUUAUCUUGGCAAACCACGCGAACAAAUAGAUGGUUAUGUCAUGCAUGCAAAUUACAUAUUUUGGAGGAAUACAAAUCCAAUUCAGUUGUCUUCCUAUUCUUUAUUUGACAUGAGUAAAUUUCCCCUUAAAUUAAGGGUACUGCUGUUAUGUCUUUAAAGGAAGGUCAAAUCAAUGAUAUGAUUUUAUCUCUUCUUAGUAAAGGUAGACUUAUAAUUAAGAAAACAACAGAGUUGUUAUUUCUAGUGAUGUCUUGUUAACAACUAAACGAACAAUGUUUGUUUUUCUUGUUUUAUUGCCACUAGUCUCUAGUCAGUGUGUUAAUCUUACAACCAGAACUCAAUUACCCCUGCAUACACUAAUUCUCACACGUGGUGUUUAUUACCCUGACAAAGUUUUCAGAUCCUCAGUUUUACAUUCAACUCAGGACUUGUUCUUACCUUUUUUUCCAAUGUUACUUGGUUCCAUGCUAUACAUGUCUUGGGACCAAUGGUACUAAGAGGUUUGAUAACCUGUCCUACCAUUUAAUGAUGGUGUUUAUUUUGCUUCCACUGAGAAGUCUAACAUAAUAAGAGGCUGGAUUUUGGUACUACUUUAGAUUCGAAGACCCAGUCCCUACUUAUUGUUAAUAACGCUACUAAUGUUGUUAUUAAAGUCUGUGAAUUUCAAUUUUGUAAUGAUCCAUUUUUGGGUGUUUAUUACCACAAAACAACAAAAGUUGGAUGGAAAGUGAGUUCAGAGUUUAUUCUAGUGCGAAUAAUUGCACUUUGAAUAUGUUCUCAGCCUUCUUAUGGACCUUGAAGGAAAACAGGGUAAUUUCAAAAAUUUUAGGGAAUUUGUGUUUAAGAAUAUUGAUGGUUAUUUUAAAAUAUAUUUAAGCACACGCCUAUUAAUUUAGUGCGUGAUCUCCCUCAGGGUUUUCGGCUUUAGAACCAUUGGUAGAUUUGCCAAUAGGUAUUAACAUCACUAGGUUUCAAACUUUACUUGCUUUACAUAGAAGUUAUUUGACUCCUGGUGAUUUUUUCAGGUUGGACAGCUGGUGCUGCAGCUUAUUAUGUGGGUUAUCUUCAACCUAGGACUUUUCUAUUAAAAUAUAAUGAAAAUGGAACCAUUACAGAUGCUGUAGACUGUGCACUUGACCCUCUCUCAGAAACAAAGUGUACGUUGAAAUCCUCACUGUAGAAAAGGAAUCUAUCAAACUUCUAACUUUAGAGUCCAACCAACAGAAUCUAUUGUUAGAUUUCCUAAUAUUACAAACUUGUGCCCUUUUGGUGAAGUUUUUAACGCCACCAGAUUUGCAUCUGUUUAUGCUUGGAACAGGAAGAGAAUCAGCAACUGUGUUGCUGAUUAUUCUGUCCUAUAUAAUUCCGCAUCAUUUUCCACUUUUAAGUGUUAUGGAGUGUCUCCUACUAAAUUAAAUGAUCUCUGCUUUACUAAUGUCUAUGCAGAUUCAUUUGUAAUUAGAGGUGAUGAAGUCAGACAAAUCGCUCCAGGGCAAACUGGAAAGAUUGCUGAUUAUAAUUAUAAAUUACCAGAUGAUUUUACAGGCUGCGUUAUAGCUUGGAAUUCUAACAAUCUUGAUUCUAAGGUUGGUGGUAAUUAUAAUUACCUGUAUAGAUUGUUAGGAAGUCUAAUCUCAAACCUUUUGAGAGAGAUAUUUCAACUGAAAUCUAUCAGGCCGGUAGCACACCUUGUAAUGGUGUUGAAGGUUUUAAUUGUUACUUUCUUACAAUAUAUGGUUUCCAACCCACUAAUGGUGUUGGUUACCAACCAUACAGAGUAGUAGUACUUCUUUGAACUUCUACAUGCACCAGCAACUGUUUGUGGACCUAAAAAGUCUACUAAUUUGGUUAAAAACAAAUGUGUCAAUUUCAACUCAAUGGUUUAACAGGCACAGGUGUUCUUACUGAGUCUAACAAAAGUUUCUGCCUUUCCAACAAUUUGGCAGAGACAUUGCUGACACUACUGAUGCUGUCCGUGAUCCACAGACACUUGAGAUUCUUGACAUUACACCAUGUUCUUUGGUGGUGUCAGUGUUAUAACACCAGGAACAAAUACUUCUAACCAGGUUGCUGUUCUUUAUCAGGAUGUUAACUGCACAGAAGUCCCUGUUGCUAUUCAUGCAGAUCAACUUACUCCUACUUGGCGUGUUUAUUCUACAGGUUCUAAUGUUUUCAAACACGUGCAGGCUGUUUAAUAGGGGCUGAACAUGUCAACAACUCAUAUGAGUGUGACAUACCCAUUGGUGCAGGUAUAUGCGCUAGUUAUCAGACUCAGACUAAUUCUCCUGGCGGGCACGUAGUGUAGCUAGUCAAUCCAUCAUUGCCUACACUAUGUCACUUGGUGCAGAAAAUUCAGUUGCUUACUCUAAUAACUCUAUUGCCAUACCCACAAAUUUUACUAUUAGUGUUCCACAGAAAUUCUACCAGUGUCUAUGACCAAGACAUCAGUAGAUUGUACAAUGUACAUUUGUGGUGAUUCAACUGAAUGCAGCAAUCUUUUGUUGCAAUAUGGCAGUUUUUGUACACAAUUAAACCGUGCUUUAACUGGAAUAGCUGUUGAACAAGACAAAACACCCAAGAAGUUUUUGCACAAGUCAAACAAAUUUACAAAACACCACCAAUUAAAGAUUUUGGUGGUUUUAAUUUUUCACAAAUAUUACCAGAUCCAUCAAAACCAAGCAAGAGGUCAUUUAUUGAAGAUCUACUUUCAACAAAGUGACACUUGCAGAUGCUGGCUUCAUCAAACAAUAUGGUGAUUGCCUUGGUGAUAUUGCUGCUAGAGACCUCAUUUGUGCACAAAAGUUUAACGGCCUUACUGUUUUGCCACCUUUGCUCACAGAUGAAAUGAUUGCUCAAUACACUUUGCACUGUUAGCGGGUACAAUCACUUCUGGUUGGACCUUUGGUGCAGGUGCUGCAUUACAAAUACCAUUUGCUAUGCAAAUGGCUUAUAGGUUUAAUGGUAUUGGAGUUACACAGAAUGUUCUUAUGAGAACCAAAAUUGAUUGCCAACCAAUUUAAUAGUGCUAUUGGCAAAAUUCAAGACUACUUUCUUUCACAGCAAGUGCACUUGGAAAACUUCAAGAUGUGGUCAACCAAAAUGCACAAGCUUUAAACACGCUUGUUAAACAACUUAGCUCCAAUUUUGGUGCAAUUCAAGUGUUUUAAAUGAUAUCCUUUCACGUCUUGACAAAGUUGAGGCUGAAGUGCAAAUUGAUAGGUUGAUCACAGGCAGACUUCAAAGUUUGCAGACAUAUGUGACUCAACAAUUAAUUAGAGCUGCAGAAAUCAGAGCUUCUGCUAAUCUUGCUGCUACUAAAAUGUCAGAGUGUGUACUUGGACAAUCAAAAAGAGUUGAUUUUGUGGAAAGGGCUAUCAUCUUAUGUCCUUCCCUCAGUCAGCACCUCAUGGUGUAGUCUUCUUGCAUGUGACUUAUGUCCCUGCACAAGAAAAGAACUUCACAACUGCUCCUGCCAUUUGUCAUGAUGGAAAAGCACACUUUCCUCGUGAAGGUGUCUUGUUUCAAAUGGCACACACUGGUUUGUAACACAAAGGAAUUUUUAUGAACCACAAAUCAUUACUACAGACAACACAUUUGUGUCUGGUAACUGUGAUGUUGUAAUAGGAAUUGUCAACAACACAGUUUAUGAUCCUUUGCAACCUGAAUAGACUCAUUCAAGGAGGAGUUAGAUAAAAUUUAAAAUCAUACAUCACCAGAGUUGAUUUAGGUGACCUGGCAUGUGUUAAACUCUUACGCCUCAAUGAGGUGCCAAAUUGAAUGAUCUCGAUCAAGAUAAAUAUAGACAUUUGGCAUUGCAAUUCAGCUAGGCCUAAGCUCUUGAAGGCCACAGGCAGAUGGGCUAUUAAACUUUGCUUUCUGACCAGAUAUAUAGUCUGUCUAAGUGCUGUGAUCUCGUAUCCUGCUGCAAAUAGAUGAAGUUAACUAUCAUCCAGAAUCAAUAACAUUACACAUAAAAGAGCAGUGCUGACUCACACGAGUACGUCUGAAGUCAGUGAACAUGCAAAGAGAGCUGCCUAUAUGAAGACCUAAUGCUGUUAAAUUAAGUUUAGUAGUCCUAUUCUCUGUGCAGAAUGAAUCUCGUAAACUAGCACAAGUAGAUGUAGUUAACUUUAAUCUCAUAGCAAUCUUUAUCAGUGUGUAACAUUAGGGAGGACUUGAAAGAGCCACCAUUCACCCAGGCCACGCGGAGUACGAUCGAGUGUACAGUGAACAAUGCUAGGGAGAGCUGCCUAUAUGGAAGAGCCCUAAUGUGUAAAAUUAAUUUUAGUAGUGCUAUCCCCAUGUGAUUUUAAUAGCUUCUUAGGAGAAUGACAAUAACCUUACCCAUACCCAUACAUCCCACCAUCAUCAUAUCCAUCCAUCAUUACAUACCAUCCUCUCCCACACAUCCCUACACCUACCAAUC
>cluster_22 reads=1 total_reads=707
UGGGCGAAUACCAGUGGCUCUACCGCAAGGUUUCUUCGUAAGAACGGUAUAAAGGUUGGUGGCCAUAGUUACGGCGCCGAUAAAGUCAUUUGACUUCGGGCGACGAGGGCUUGGCACUGAUCCUUAUGAAGAUUUUCAAGAAACUGGAACACUAAACAUAGUGGUGUUACCCGUGAACUCAUGCGUGAGCUUAACGGAGGGGCAUACACUCGCUAUGUCGAUAACAACUUGUGGCCCUGAUGGCUACCCUCUUGAGUGCAUUAAAGACCUUCUAGCACGUGCUGGUAAAGCUCAUGCACUUUGUCCGAACAACUGGACUUUAUUGACACUAAGAGGGUAUACUGCUGCCGUGAACAUGAGCAUGAAAUUGCUUGUACACGGAACGUUCUGAAAAGAGCUAUGAAUUGCAGACACCUUGAAAUUAAAUUGGCAAAGAAAUUUGACUCCACCUCAAUGGGGAAUGUCCAAAUUUUGUAUUUCCCCUUAAAUUCCUUGCAAGACUAUUUCAACCAAGGGUUGAAAAGAAAAAGCUUGAUGGCUUUAUGGGUAGAAUUCGAUUUGUCUAUCCAGUUGCGUCACCAAAUGAAUGCAACCAAAUGUGCCUUUUUCAACUCUCAUGAGUGUGAUCAUUGUGGUGAAACUUUUCAUGGCAGACGGGCGAUUUUGUUAAAGCCACUCUGCGAAUUUUGUGGCACUGAGAAUUUGACUAAAGAAGGUGCCACUUGUGGUUACUUACCCCAAAAUGCUGUUGUUAAAAUUUAUUGUCCAGCGUCACAAUUCAGAAGUAGGACCCUGAGCAUAGUCUUGCCGAAUACCAUAAUGAAUCUGGCUUGAAAACCAUUCUCGUAAGGGUGGUCGCACUAUUGCCUUUGAGGCUGUGUGUUCUUAUGUUGGUUGCCAUAACCGGUGUGCCUAUUGGGUUCCAUGCUAGCGCUAACAUAGGUUGUAACCAUACAGGUGUUGUUGGAGAAGGUUCCGAAGGUCUUAAUGACAACCUUUCUUGAAAUACUCCAAAGAGAAAGUCAACAUCAAUAUUGUUGUGACUCUAAACUUGGUGAAGAGAUCGCCAUUAUUUUGGCAUCUUUUCUGCUUCCACAAGUGCUUUUGUAGAAAACUGUGAAAGGUUUGGAUUAUAAAGCAUUUCAAACAAAUUGUUGAAUCCUGUGGUAAUUUUAAAGUUACAAAGGAAAAGCUAAAAAGGUGCCUGGAAAUAUUGGUGAACAGAAAUCAAUACUGAGUCCUCUCUAUGCAUUUGCUCAGAGGCUGCUCGUGUUGUACGAUCAAUUUUCUCCCGCACUCUUGAAACUGCUCAAAAUUUGUGCGUGUUUUACAGAAGGCCGCUAUAACAAAUACUAGAUGGAAUUUUCACAGUAUUCUUGAGACUCAUUGAUGCUAUGAUGUUCACAUCUGAUUUGGCUACUAACAAUCUAGUUGUAAUGGCCUUACAUUACAGGUGGUGUUGUUCAGUUGACUUCGCAGUGGCUAACUAACAUCAUGGCACUGCUUAGAAAACUCAAACCCGUCCUUGAUUGGCUUGAAGAGAAGUUUAAGGAAGGUGUAGAGUUUUAGAGACGGUUGGGAAAUUGCUAAAUUUAUCCAACCUGUGCUUGUGAAAUUGUCGGUGGACAAAUUGUCACCUGUGCAAAGGAAAUUAAGGAGAGUGUUCAGACAUUCUUUAAGCUGUAAAAUAAAUUUUGGCUGUGUGCUGACUCUAUCAUUAUUGGUGGAGCUAAACUUAAAGCCUUGAAUUUAGUGAAACAUUGUCUCACGCACUCAAAGGGAUUGUACAGAAAGUGUGUUAAAUCCAGAGAAGAAACUGGCCUACUCUGCCUUAAAAGCCCCAAAAGAAUUAUUUAGAGGGAGAACACUUCCCACAGAAGUGUUACAGAGGAGUUGUCUUGAAACUGGUGAUUUACACCAUUAGAACAACCUACUAGUGAAGCUAACUGAACUCCACUGGUUGGUACACCAGUUGUAUUAACGGGCUUACGUUGCUCGAAAUCAAAGACACAGAAAAGUACUGUGCCUGCACCUAAUAUGAUGGUAACAAACAAUACCUCACAUCAAAGGCGGUGACCAACAAAGGUUACUUUGGUGAUGACACUGUGAUAGAAGUGCCAGGUUACAAGUGUGAAUAUCCUUUGAACUUGAUGAAAGGAUUGAUAAAGUACUCAAAUGAGAAGUCUCUGCCUAUACAGUUGAACUCGGUACAGAAGUAAUGAGCCAUUGUGUCGUACAGAUGCUGUCAAACUUUGCAACCAGUAUCUGAAUUACUUACACCACUGGGCAUAGAUCAUCAGAUGAGUGAGUAUGGCUACAUAACUUAUUUGAUGAGUCUGGUGAGAUUAAAUUGGCUCAUAUGUAUUGUUUCUCUACCCUCCAGAUGAGGAUGAAGAAGAAGGUGAUUGUGAAGAAGAAGAGUUUGAGCCAUCACUCAAUAUGAGUAUGGUACUAGAUGAUUACCAAGGUAAACCUUUGGAAUUUGUGCCAUCUGUGCUUCAACCAGAAGAGCAAGAAGAAGAUUGGUUAGAUGAUAGUCAACAAACUGUUGGUCACAAGACGGCUGAGGACAAUCAGACAACUAUCAAACAAUUGUUGAAGCUUCAACCUCAAUUAGAGAUGGAACUUACACCAGUUGUUCAGACUAUUGAAGUGAAUAGUUUUAGUGGUUAUUAAAACUUACUGACAAUGUAUACAUUAAAAAUGCAGACAUUGUAGAAGAAGCUAAAAAGGUAAAACCAACAGUGGUUGUUAAUGCAGCCAAUGUCUACCUAAAACAUGGAGGUGUUGCAGGAGCCUUAAUAAGGCUAACAAUGCAUGCAAGUUGAAUCUGAUGAUACAUAAUACUAAUGGACCACUUAAAGUGGUGGUAGUUGUGUUUUCAGCGGACACAAUCUUCUAAACACUGUCUCAUGUUGUCGGCCCAAAUGUUAACAAAGGUGAAGACAUUCAUUUUUAAGAGUGCUUAUGAAAAUUUUAAUCAGCACGAAGUCACUUGCACCAUUAUUAUCAGCUGGUAUUUUGGUGCUGACCCUAUACAUUUUAAGAGUUUGUGUAGAUACUGUUCGCACAAAUGUCUACUUGCUGUUUUGAUAAAAAUCUAUGACAAACUGUCAAGCUUUUGGAAAUGAAGUGAAAAGCAAGUUGAACAAAGAUCAAUUGAGAUUCCUAAGAGGAAGUAAGCCAUUUAUAACUGAAAGUAAACCUCAGUUGAACAGAGAAACAAGAUGAUAAGAAAAUCAAAGCUUGUGUUGAGAAGUUACAACAACUCUGGAAGAAACUAAGUUCCAAGAAAACUUGUUACUUUAUUGACAUUAAUUACAAAGAUCUGCCACUUGUUAAUAACAUUGACAUCACAUUCACCAAAGAUCCUCCAAAAAGAGGGCUGAUGAACUUCAAAGCCUCAACAGCAGAAGAAACACCAAACUGUGACACUUACAUCCUACUGCAGCUUUAGAAAAUUUCCAAACAAUUACAACCAUCCACCCGCAGUCAGACUUCAACUCAUGCCUACACUCAAGCAGACAUACAGUGCAUAAAAACUAUAAACGUGCCUUUCCAUUUACACUAUUCUACUUUGAGCAGAAUAAAUUCGUAACAUAUCACAAGUAAUUUAGAAAUUUCAAUCACAAGCAACACUCAAAUCAAUGCCUAACUGUGAAACUAAAAAGCCACAUUUCACCUAUACCACGUAAAUACAAGAGUAUUAAAAUACAAGAGGCUGCUAUUGUAAUAGCCCUAAUUUUACUUAACACCAGUACAACUAUCCCGUCAUUAUCAACAACUUACUAUCAAAAUGACAAACUCUUGUUACUGUGCCACUUGCUAUGUAACACAUGGCUUAAAUUUGGAAGAAGCUGCUCGGUAUAUGAGAUCUUCAAAGUGCCAGCUACAGUUCUGUUUUUUCCUGAUGCUGUUACAGCGUAUAAUGGUUAUCUACUUCUUUAAACACCUGAAGAACAUUUUAUUGAAACCAUCUCACUUUUGCUGGUUCCUAUAAAGAUUGGCCUAUCUUGGACAAUCUACACAACUAGGUAUAGAAUUUCUUAAGAGAGGUGAUAAAAGUGUAUAUUACACUAGUAAUCCUUACCACAUUCCUAGAUGGUGAAGUUAUCUUUGACAAUUUAAGACACUUCUUUCUUUGAGAGAAGUGAGGACUAUUAAGGUGUUUACAACAGUAGACAACAUUAACCCUCCACACGCAAGUUGGGACAUGUCAAUGACAUAUGGACAACAGUUUGGUCCAUUAUUUGGAUGGAGCUGAUGUUACUAAAGUAAAACCUCAUAAUUUUACAUGAAGGUAAAACAUUUUAUGCUUUUACCUAAUGAUGACACUACGUGUUGAGGCUUUGAGUACUACCACACACUGAUCCUAGUCUUCUUGGGUAGGUACAUGUCAGCAUUAAUCACACUAAAAAGCGGAAAUACCCACAAGUUAAUGGUUUAUUAUUAAAUGGGCAGAUAACAACUGGGUUAUUUGCCACUGCAUUGUUAACACUCCAACAAAUAGAGUUGAAGUUUAAUCCUGCUCUACAAGAUGCUUAUUAGAGGACAAGCUGGUGAAGCUGCUAACUUGUGCACUUAUCUUAGCCAUUGUAAUAAGACAGUAGGGUGGUUAGGUGAUGUUAGAGAAACAAUGAGUUACUUGUUUUCUCAUCAUGCCAAUUUAGAUUCUUGCAAAAGUCUGAACGUGGUGUGUAAACUUGUGGACAACAAUAAGACAACCCUUAAGGGUGUAGAAGCUGUUAUGUCAUGGCACACUUCUUAUGAACAAUUUAAGAAAGGUGUUCAGAUACCUUGUACGUGUGGUAAACAAGCUACAAAAUAUCUAGUACAACAGGAGUCACCUUUGUUAUGAUGUCAGCACCUGCUCAGUAUGAACUUAAGCAUAGUCAACACUAUUGUGCUAGUGAGUACACUGGUAAUUACCAGUGUGGUCACUAUAAACAUAUAACUUUCUUAAAGAAACUUUGUAUUGCAUAGACGGUGCUCACACUUACAAAGUCCUCAGAAUACAAAGGUCCUAUUACGGAUGUUUUACAAAAGAAACAGUUCACACAACAACCAAUACCAGUUACUUAUAAAUUGGAUGGUGUUGUUUUGUACAGAAAUUGACCCUCUAAGUUGGACAAUAGAUUUAUCUAGAGACAAUUUCUUAUUUUCACAGAGCAACCAAUUGAUCUUGUACCAAACCAUCACCAUAUCCAAACGCAAGCUUCGAUAAUUUAAGUUUGUAUGUGAUAAUAUCAAAUUUGCUGAUGAUUUAAACCAGUUAACUGGUUAUAAGAAACCUGCUCAAGAGAGCUUAAAGUUACAUUUUCCUGACUUAAAUGGUGAUGUGGUGGCUAUUGAUUAUAAACACUACACACCCUUCUUACAAAGAAAGGAGCUAAAUUGUUACAUAAACCUAUUGUUUGGCAUGUUAACAAUGCAACUAAUUGGCACGUAAUAAAACCAAAUACCUGGUGUAUACGUUGUCCUCUGGAGCACAAUUAUCAGUUGAAACAUCAAAUUCGUUUGAUGUACUGACAAGAGGACGCGCAGGAAUGGAUAAUCUUGCCUGCGAAUAUCUAAAACCAGCUUGAACUCAUGGAAUCCCUACCAACAAAUCUAUGCUCAUAGUGUUUUAAACAACCAUCAAGCUGUCACGGCCAAUCUUAAACCACAAUAAUUAGAUUAAAAAUUACCGAAAAGUAUUCCGCCACACCACAGACUUAAUGACUGCUCUAUAGAAAUAGACAUGCUGACACACAGCAGAAAUGAGUUGUCUUGAUAAACUUUUCAAUGGCCACAACUUACGAUUUGAGUGUUGUCAAUGCAUCUUACGUUCUAAGCACCAUAAGAACUUUACGACCCUUCUCAAUUACCUCACCACACUCUCAUUCAGCAAACUGUUCACACUAGAACCAUACUAAAUCACCUCACAAUUUAGACCUUAACAACAACUCUAGUUAAACAUGUUCAUAACUAUGUCUACCUUCCCUACCCAAAUUCAAGAUCAGUGCCUGCUUUUUUUUAGAUAAUAUCUUAAAACACAUAAUACAUCAUCGCUUUAACUGUUUCGUGUCUUUCACCAUGAUCUUACCCACUCACUAAACAUCCCAAUUCGUAGAGUAUCCUCAUACCCUUCUUGCCACACACAUACAUAAUAACACCUUAUCAUUCACAGAACACAGUAACCUUCAUUUGCUACCCUUACCAAUGAUAUCAUUACAUCAGCAACCUAUUUAUCAUCCAAACCACGACGCCCAAAUAUAAACCAUUCCUGUCAAAGAACACACGACCAUACAUUGAAACUCUACAGGCACUACGAUCACUUACAAACUUCACACCUCCACCUGAAAUGAGGCACCUAUACAAUCCACCCAUGCCUAGAACUCUUACACGCUGAAUAAUCCCAUCAAUUCAAAACCCGUCACCCUGUCUCCAACCCGCGCAGGCUCUAACCCCACCACUGUCAUCAUCCUGGCCGCUCGCCUCCCCUAAUUCGACAACCACCCAUUCAACACCUUCCUACCUCUUACGGUCAUAAUCCCAUCUCCUACGCAACUUUAUCAACGAAAAACCGGUCAUCCCAGGCCUGACCCUCACCUGGCACCAGCGGACUCAGUACUAGCUACACCCGACCGAUCGCACGCCCCAUAUUCACAAACCCCCGAAACUGACCUAUCCUUUUGAUGACCCCCGAACCUACUGGUGCCCUCACCGGACGUACCAACACCGCCUAAAUACCAAGCACAGAGCCUAAAAAACCGUAGCUCACCGCCAGGCAACUCACAUCCCCAUCCCGCACCUGUAGACCGACCCCACUGACAAAUUUGACAGAGGUGCCACUUGGCAUACCCAAAUUAAAUUAUAAAUACCUUCCCAGGUAACAAACCAACCAACUUCGAUCUCUUGUAGAUCUGUUCUCUAAACGAACUUUAAAAUCUGUGUGGCUGUCACUCGGCUGCAUGCUUAGUGCACUCACGCAGUAUAAUUAAUAACUAAUUACUGUCGUUGACAGGACACGAGUAACUCGUCUAUUUUGCAGGCUGCUUACGGUUCGUCCGUGUUGCAGCCGAUCAUCAGCACAUCUAGGUUUCGUCCGGGUGUGACCGAAAGGUAAGAUGGAGAGCCUUGUCCCUGGUUCAACGAGAAAACACACGUCCAUUCAGUUUGCCUGUUUUACAGGUUCGCGACGUGCUCGUACGUGGCUUUGGAGACUCCGUGGAGGAGGUCUUAUCAGAGGCACGUCAACAUCUUAAAGAUGGCACUUGUGGCUUAGUAGAAGUUGAAAAAGGCGUUUUGCCUCAACUUGAACAGCCCUAUGUGUUCAUCAAACGUUCGGAUGCUCGAACUGCACCUCAUGGUCAUGUUAUGGUUGAGCUGGUAGCAGAACUCGAAGGCAUUCAGUACGGUCGUAGUGGUGAGACACUUGGUGUCCUUGUCCCUCAUGUGGGCGAAAUACCAGUGGCUUACCGCAAGGUUCUUCUUCGUAAGAACGGUAAUAAAGGAGCUGGUGGCCAUAGUUACGGCGCCGAUCUAAAGUCAUUUGACUUAGGCGACGAGCUUGGCACUGAUCCUUAUGAAGAUUUCAAGAAACUGGAACACUAAACAUAGCAGUGGUGUUACCCGUGAACUCAUGCGUGAGCUUAACGGAGGGGCAUACACUCGCUAUGUCGAUAACAAUUUGUGGCCCUGAUGGCUACCCUCUUGAGUGCAUUAAAGACCUUCUAGCACGUGCUGGUAAAGCUCAUGCACUUUGUCCGAACAACUGGACUUUAUUGACUAAGAGGUGUAUACUGCUGCCGUGAACAUGAGCAUGAAAUUGCUUGGUACACGGAACGUUCUGAAAAGAGCUAUGAAUUGCAGACACCUUUGAAAUUAAAUUGGCAAAGAAAUUUGACCUUCAAUAUCACACCAAUUGAUCACCAGAGCCUAAAAAGGACAAAAGAAGAAGGCUGAUGAAACUCAAGCCUUCCAGAGACAGAAGAAACAGCAAACUGUCACUUUUCCUGCUGCAGAUUUGGAUGAUUCCAAACAAUUGCAACAAUCCAUGAGCAGUGCUGACUCAACUCAGGCCUAAACUCAUGCAGACACCAAGGCAGAUGGGCUAUAUAAACGUUUCGCUUUUCCGUUUACGAUAUAGUCUACUCUUGUGCAGAAUGAAUUCUCGUAACUACAUAGCACAAGUAGAUGUAGUUAACUUUAAUCCCCAUAGCAAUCUUUAAUCAGUGUGUAACAUUAGGGAGGACUUGAAAGAGCCACCACAUUUCACCGAGGCCACGCGGAGUACGAUCGAGUGUACAGUGAACAAUGCUAGGGAGAGCUGCCUAUAUGGAAGAGCCCUAAUGUGUAAAAUUAAUUUUAGUAGUGCUAUCCCCAUGUGAUUUUAAUAGCUUCUUAGGAGAAUGACAAAACCCCCCCACCCCACACAUCCCACAUAUAUCAUAUACCAUCCAUCUCCAUCCCCUCCCCCACCACCUACUCCCCAAACCACUCACUAGCUGCUUCUCAAUCAGGCCUAUAUCAACAGCGGGAUGUUUCGCUUAGAUUGUAUGAAUAAUUCUGUAGCACAAGAUAGUAUUAUAUGCUAAAGGUGUCAUGAUUGGAGAUAAGUCAGUCAAAUGUUUUUUUUUUUUUUUUUUUUUUUUUUUUUUUUUUUUUUUUAUUUUUUUUCUUUUUUCUUCUUUUCUCUCACAAAU
>cluster_23 reads=1 total_reads=18
GGUGUUGUCCAACAAUUACCUGAAACUUACUUUACUCAGAGUAGAAAUUUACAAGAAUUUAAACCCAGUCAAAUGGAAAUUGAUUUCUUAGAAUUAGCUAUGGAUGAAUUUCUUGAACGGUAUAAAGAAGGCUAUGCCUUCGAACAUAUCGUUUAUGGAGAUUUUAGUCAUAGUCAGUUAGGUGGUUUACAUCUACUGAUUGGACUAGCUAAACGUUUAAGGAAUCACCACAUACUGAAUUAGAAGAUUUUAUUCCUAUGGACAGUACAGUUAAAACUAUUUUCAUAACAGAUGCGCAAACAGGUUCAUCUAAGUGUGUGUUUGUUAUUGAUUUAUUACUUGAUGAUUUUGUUGAAAUAAUAAAAUCCCAAGAUUUAUCUGUAGUUUAAGGUUGUCAAAGUGACUAUUGACUAUACAGAAAUUUUUUAUCUAUGCUCACUUGGUGUAAGAUGGCCAUGUAGAAACAUUUUACCCAAAAUUACAAUUUAGUUAGGUCGUGGCAACCGGGUGUUGCUAUGCCUAAUCUCUACAAAAUGCAAAGAAUGCUAUUAGAAAGUGUGACCUUCAAAAUUAUGGUGAUAGUGCUAUACUCACCUAAAGGCAUAAUGAUGAAUGUCGCAAAUAUACUCAUUGUGUCAAUAUUUAAACACAUUAUUACUAGCAUACCCUAUAAUAUGAGAGUUAUACAUUUUGGUGCUGGUUCUGAUAAAGGUUAGCACCAGGUACAGCUGUUUUAAGACAGUGGUUGCCUACGCGGGUACGCUGCUUGUCGAUUCAGGAUCUUAAUGACUCUGUCUUCUGAUGCAGAUUCAACUUUGAUUAAAAGUGAUUGUGCAACUGUACAUACAGCUAAUAAAUGGGAUCUCAUUAUUAGUGAUAUGUACGACCCUAAGACUAAAAAUGUUACAAAAGAAUGACUCUAAAGAGGGUUUUCUUUACUUGUGGGUUUAUACAACAAAAGCUAGCUCUUGGAGGUUCCGUGGCUAUAAAGAUAACAGAACAUUCUUGGAAUGCUGAUCUUUAUAAGCAUCAUGGGACACUUCGCAUGGUGGACAGCCUUUUGUUACUGCCGUGAAUGCGUCAUCAUCUGAAGCAUUUUUAAUUGGAUGUAAUUAUUCUUGGCAAACCGAACAAAUAGAUGGUUGUCAUGCAUGCAAAUUACAUAUUUUGGAGGAAUACAAUACCAAUUCAGUUGUCUCCUAUUCUUUAUUUGACAUGAGUAAUUUCCCUUAAAUUAAGGGUACUGCUGUUAUGUCUUAAAAGAAGGUCAAAUCAAUGAUGAUUUUAUCUCUCUAAGUAAAGGUAGACUUAUAAUUAGAGAAACAACAGAGUUGUUAUUUCUAGUGAUGUUUUGUUAACAACUAAACGAACACUGUGUCUGUUCUUGUUUUUAUUGCUCAUAGUCUUUAGUCAGUGUGUUAAUCACAACCAGAACUCUCUCAAUUCCCCUGCAUACACUAAUUUUCGGUGUUUAUUACCCUGACAAAGUUUCAGAUCUCCACAGUUUUACAUCUCAACUCCAGGACUUGUUCUUACCUUUCUUUUCAAUGUUACUUGGUUCCAUGCUAUACAUGCUCUGGGACCAAUGGUACUAAGAGGUUUGAUCCUUGUCCUACCAUUUAAUGAUGGUGUUUAUUUUGCUUCCACUAGAAGUCAUCAAUAAGAGGCUGGACUUUUGGUACUACUUUAGAUUCGAAGACCCAGUCCCUACUUAUUGUUAAUAACGCCAUUAAUGUUGUUAUUAAAGUCUGUGAAUUUUCAAUUUUUGUAUGAUCCAUUUGGGUGUUUAUUACCACAAAAACAACAAAAGUUGGAUGGAAAAGUGAGUUUCAGAGAGUUUAUCUAGUGCGAAUAAUUGCACUUUUGAAUAUGUCUCAGCCUUUCUUAUGGACCUUGAAGGAAAACAGGGUAAUUUCAAAAAUCUAGGGAAUCUGUGUUCAAGAAUAUUGAUGGUUAUUCUUAAAAUAUAUUCUAAGCACCUAUUAAUUUAGUGCAUAGAUCUCCCUCAGGGUUUUCAGCUUUAGAACCAUUGAAGAUUUGCCAAUAGGUAUUACUCUGGGUCUCAAACUUUACUUGCUUUACAUAGAAGUUAUUUGACAUUCCUGGUGAUUCUUCUCAGGUUAGACAGCUGGUGCUGCAGCUUAUUAUGUGUGGGUUAUCUCAACCAAGGACUUCUAUUAAAAUAAUGAAAAUGGAACCAUUACAGAUGUUGUAGACUGCGUUCUUGACCCUCUCAGAAAACAAAGUGUACGUUGAAAUCCUUCAUAGAAAAAGGAAUCUAUCAAACUUUUCUAUUUUGGAGUCCAACCAACAGAAUCUAUUGUUAGAUUUCCUAAUAUUACAAACUUGUGCCCUUUGGUGAAGUUUUUAACGCCACAAGAUUUGCAUCUUGUUUAUGCUUUGGAACAGGAAGAGAUCUUCAGCAACUGUGUUGCUGAUUAUUCUGUCCUAUAUAAUUCCGCAUCAUUUCCACUUUAAGUGUUAUGGAGUGUCUCCUACUAAAUUAAAUGAUCUCUGCUUUUACUAAUGUCUAUGCAGAUUCAUUUGUAAUUAGAGGUGAUGAAGUCAGACAAUACGCUCCAGGGCAAACUGGAAAGAUUGCUGAUUAAUUAUAAUUACCAGAUGAUUCACAGGCUGCGUUAUAGUCAAUUGAAUUCUAACAAUACUUGAUCUAAGGUUGGUGGUAAUAAUUACCUGUAAGAUUGUUUAGGAAGCUUAAUUCAAACCUUUUGAGAGAGAUAUUUCAUUGAAAUCUAUCAGGCCGGUAGCACACCACUGUAAUGGUGAAGGUUUAAUUGUUACUUUCUUUACAAUCAUGGUUUCCAACCCACUAAUGGUGGUUGGUUACCAUACAGAGUAGUACUUUCUUUGAACUUCUACAUGCACCAGCAACUGUUUGUGGACCUAAAAAGUCUACUAAUUUGUUAAAAACAAAUGUGUCAAUUCAACUCAAUCGGUUUCAUAGGCACAGGUGUUCUUAGUCUAACAAAAAGUUCUCGCCUUUCCAACAAUUUGGCAGAGACAUUGCUGACACUACUGAUGCUGUACCGAUCCACAGACACUUGAGAUUCUUGAUAUUACACAUGUUCUUUUGGUGGUGUCAGUGUUAUAACACCAGGAACAAUACUUCUAACCAGGUUGCUGUUCUUUAUCAGGAUGUUAACUGCCAAGAAGUCCCCUGUUGCUAUACAUAGAUCAACUUACUCCUACUUGGCGUGUUUAUUACAGGUUCUAAUGUUUCAAACACGUGCAGGCUGUCUAAUAGGGGCUGAACAUGUCAACAACUCAUAUGAGUGACAUACCCAUUGGUGCAGGUAUAUGCGCUAGUUAUCAGACUCAGACUAAUUCCUCGGCGAGGCACGUAGUGUAGCUGGUCAAUCCAUCAUUGCCUACACUAUGUUCACUUGGUGCAGAAAAAUCUCAGUUGCUUACUUCUAAUAACUCGUUGCCAUACCCACAAAUUUUACUAUUAGUGUUACCACAGAAUUCUACCAGUGUCUAUGACCAAGACAUCAGUAGAUUGUACAAUGUACAUUUGUGGUGAUUUCAACUGAAUGCAGCAAUCUUUGUGUUGCAAUAUGGCAGUUUUUGUACACAAUUAAACCGUGUUAACUGGAAAUAGCUGUUGAACAAGACAAAACACCACCCAGAAGUUUUUGCCUCAAGUCAAACAAAUAUCACAAACACCACCAAUUAAAGAUUUUGGUGGUUCUAAUUUUUUCACAAAUAUUACCAGAUCCAUCAAAACCAAGCAAGAGGUCAUUUAUUGAAGAUUUACUUUCAACAAAGUGGACACUCUAAGAUGCUGUUCAUCAAACAAUAUGGUGAUAACCUUGGUGAUAUUGCUGCUAGAGACCUCAUUUGUAAGCACAAAAGUUUAACGGCCUUACUGUUUUGCCACCUUUGCUCAGAUGAAAUGAUUGCUCAAUACACUUUUGCACUGUUAGCGGGUACAAUCACUUCUGGUUGGACCUUGGUGCAGGUGCUGCAACAAAUACCAUUUGCUAUGCAAUGGCUUAUAGGUUUAAUGGUAUUGGAGUUACACAGAAUGUUCUACUUAUGAGAACCAAAAAUUGAUUGCCAACCAAUUUAAUAGUGCUAUUGGCAAAAUUCAAGACUCACUUUACACAGCAGUGCACUGGAAACUUCAAGAUGUGGUCAACCAAAUGCACAAGCUUUAAUCACAAUUUGUUAAACAACUUAGCUCCAAUUUUGGUGCAAUUCAAGUGUUUUAAAUGAUAUCCUUCACGUCUUGACAAAGUUGAGGCUGAAGUGGCAAAUUGAUAGGUUGAUCACAGGCAGACUUCAAAGUUUGCAGACAUAUGUGACUCAACAAAUUAAUUAGAGCUGCAGAAAUCAGAGCUUCUGCUAAUCUUGCUGCUACUAAAAUGUCAGAGUGUGUCAUUGGACAAUCAAAAAGAGUUUGAUUUUUUGUGGAAAGGGCUAUCAUCUUAUGUCCUUCCCUCUAAGUCAGCACCUCAUGGUAGUCUUCUUGCUCGACUUAUGUCCCUGCAAGAAAAGAACUUUCACAACUGCUCCUGCCAUUUGUCAUGAUGGAAAAGCACACUUUCCUCGUGAAGGUGUCUUUGUUUCAAAUCGGCACACACUGGUUUGUAACACAAAGGAAUUUUUAUGAACCACAAAUUUCAUUACUCAGACAACACAUUUGUGUCGUGGUGUGAUGUUGUAAUAGGAAUUGUCAACAACACAGUUUUGUGAUCCUUUGCAACCUGAAUAUUAGACUUCAUUCAAGGAGGAGUUAGAUAAAUAUUUUAAGAAUCAUCUCACCAGAUGUUGAUUUAGGUGACAUCUCAUUGCAUUAAUGCUCACAGUUGUAAACAUUCAAAAAGAAUUGACCGCCUCAAUGAGGUUGCCAAGAAUUUAAAUGAAUCUCAUGAUCUCCAAGAACUUGGAAAGUAUGAGCGGUAUAUAAAAUGGCCAUGGUUCACAUUUGGCUCGGGGUUUUUAUAGCUGGCUUGAUUGCCAUAGUAAUAGUGACAAUUAUGCUUUGCUGUAUGGGUCGGUUGUUGUAGUUGUCUCAAGGGCUGUUUGUUCUUGUGGAUCCUGCUGCAGCUGAUGAAGACGACUUGAGCCAGAGUGCUCAAAGGAGUUAAGCUUACAUUACACUACCCCCAGGUAACAAACCAACCAUUCGAUUCCUGUAGAUUGUUUAAACGAACUUAUGGAUUUGUCUAUGAGAAUCUCACAAUUGGAACUGUAACUUUGAAGCAAGGUGAAAUCAAGGAUGCACUCCUUCAGAUUUUGUUCGCGCUACUGCAACGAUACCGAUACAAGCCCACUCCCUUCGGAUGGCUUAUUGUUGGCGUUGCACUUCUUGCUGUUUCAGAGCGCUUCCAAAAUCAUAACCCUCAAAAGAGAUGGCAACUGCUCUCCAAGGGUGUUCACUUGUUUGCAACUUGCUGUUGUUGUUUGUAACAGUUUACUUCACUCUCUGCUUGCUGCUGGCCUUGAAGCCCCUUUCUCUAUCUUAUUUUACAUUAGCUACUUCUUGCAGAGUAUAAACUUGUAAGAAUAUAAUGAGGCUUUGGCUUUGCUGGAAUGCCGUUCCAAAAACCCAUUCAUUUAUGAUGCCAACUAUUUCUGCUGGCAUACUAAUUGUUCGACUAUUGUAUACCUUACAAUAGUGUAACUCUUCAAUUGUCAUUACUCAGGUGAUGGCACAACAAGUCUAUUUCUGAACAUGACUACCAGAUUGGUGGUUAUACUGAAAUGGGAAUUAGAGUAAAAGACUGUGUUGUAUUACACAGUUACUCAUUUAGACUACUACCAGCUGUACUCAUUCAAUUGAGUACAGACUGGUGUUGAACAUGUUACCUUCAUCUACAAUAAAAUUGUUGAUGAGCCUGAAGAACAUGUCCAAAUUCAAAAUCGACGGUUCAUCCGGAGUUGUUAUCCAGUAAUGGAACCAAUUUAUGAUGAACCGACGACGACUACUAGCGUGCCUUUGUAAGCACAAGCUGAUGAGUACGAACUUAUGUACUCAUUCGUUUUAGAAGAGACAGGUACGCUAAUAGUUAAUAGCGUACUUCUUCUUGCUUUCGUGGUAUUCUUGCUGGUUACACUAGCCAUCCUCUACUGCGCUAUCGAUUGUGUGCGUACUGCUGCAAUAUUGUUAACGUGAGUCUUGUAAAACCUUCUUUUACGUUUACUCUCGUGUUAAAAAUUUGAAUUCUAGAGUUCCUGAUUUCUGGUCUAAACGAACUAAAUAUUAUUGUUUCUCUUUGGAACUUUAAAUUUAGCCAUGAGAUUCCAACGGUACUAGAUGAAGAGCUUAAAAAGCUCUGAACAAUCAACCAAGUAAUAGGUUUCCUAUUCCUUACAUGGAUUUGUCUUCUACAAUUUGCCUAUGCCAAUAGGAAUAGGUUUUGCAUAUAAUUAAGUUAAUUUCCACUGGCUGUUAUGGCCAGUAACUCCAUCCAGUACUUCGUUAUUGCAAUGUUUACAGAAUAAAUUGGAUUCACCGGUGGAAUUGCUAUCGCAAUGGCUUGUCUUGUAGUCUUGAUGUGGCUCAGCGUUCAUAUGCUUCUCCAGAGUACAAACGUUCCAUUUCGUCUUUAGAUCUGUUCUAAACGAACAAACUAAAAUGUCUGAUAAUGGACCCAAAAUCAGCGAAUGCACACCCGCAUUACGUUUGGUGGACCUCAGAUUCAACUGGCAGUAACCAGAAUGGAGAACGCAGUGGGCGCGAUCAAACAACGUCGGCCCAAGGUUUACCCAAUAAUACUGCGUCUUGGUUCACCGCUCACUCAACAUGGCAAGGAAGACCUUAAAUUCCCUCGAGGACAAGGCGUUCCAAUUAACACCAAUAGCAGUCCAGAUGACCAAAUUGGCUACUUCCGAAGAGCUACCAGACGAAUUCGUGGUGGUGACGGUAAAAUGAAAGAUUCCAGUCCAAGAUGGUAUUUCACUACCUAGGAACUGGGCCAGAAGCUGGACUUCCCUAUGGUGCUAACAAAGACGGCAUCAUAUGGGUUGCAACUGAGGGAGCCUUGAAUACACCAAAAGAUCUUUGCCCCGCAAUCCUGCUAACAAUGCUGCAAUCGUGUCAACUUUUCAAGGAACAACAUUGCCAAAAGGUUCUCCAGAAGGAGCAGAGGCGGCAGUCAAGCCUCUUCUCGUUCCUCAUCACGUAGUCGCAACAGUUUAAGAAAUUCAACUCCAGGCAGCAGUAGGGGAACUCUCCUGCUAGAAUGGCUGGCAAUGGCGGUGAUGCUGCUCUUGCUUUGCUGCUGCUUGACAGAUUGAACCAGCUUGAGAGCAAAAUGUCUGGUAAAGGCCAACAACAACAAGGCCAAACUGUCACUAAGAAUUUGCUGCUGAGGCUUCUAAGAAGCCUGGCAAAACGUACUGCCACUAACAUAAAUGUAACAGCUCACAGACGUGGUCCAGAACAAACCCAAGGAAAUUUUGGGACCAGGAACUAAUCAGACAAGGAACUGAUUACAAACAAUGGCCGCAAAUUGCACAAUUUGCCCCAGCACUUCAGCGUUCGGAAUGUCGCGCAUUGGCAUGAAGACGAGAACGUGCUUCCUAAAGGCCAAUAACACAAUCAAACUCUCUAAGAAUCUACUGAGGCUCAAGAAGCCAUUCGGAUGACUACUGCAUAAACAUCAAUGAUACUUGUAGACGUGGUCCAGAACAAACCCAAGGAAAUUUUGGGGACCAGGAACUAAUCAGACAAGGAACUGAUUCAAAAUUGGCCGCAAAUUGCACAAUUUGCCCCAGCGUCUCAGCGUUUCGGAAUGUCGCGCAUUGGCAUGGAAGUCACACCUGGGAACGUGGUUGACCUACACAGGUGCCAUCAAAUUGGAUGACAAAGAUCCAAAUUUAAAGAUCAAGUCAUUUUGCUGAAGCACAUUGACGCAUACAAAACAUUCCCACCAACAGAGCCUAAAAAGGACAAAAAGAAGAAGGCUGAUGAAACUCAAGCCUCCGCAGAGACAGAAGAAACAGCAAACUGUGACUCUUUUCCUGCUGCAGAUUUGGAUGAUUUCCAAACAAUUGCAACAAUCCAUGAGCAGUGCUGACUCAACUCAGGCCUAAACUCAUGCAGACACACAAGGCAGAUGGGCUAUAUAAACGUUUCGCUUUUCCGUUUACGAUAUAGUCUACUCUUGUGCAGAAUGAAUUCUCGUAACUAUAGCACAAGUAGAUGUAGUUAACUUUAAUCCUUAGCAAUCUUUAAUCAGUGUGUAACAUUAGGGAGGACUUGAAAGAGCCACCACAUUUCACCGAGGCCACGCGGAGUACGAUCGAGUGUACAGUGAACAAUGCUAGGGAGAGCUGCCUAUAUGGAAGAGCCCUAAUGUGUAAAAUUAAUUUUAGUAGUGCUAUCCCCAUGUGAUUUUAAUAGCUUCUUAGGAGAAUGACAAAAUCCCCUCCACACCUCCUUCCUCCCUUUAUCUCAUAUUCCAUCAUCAUAUCCAAUCCACCAUCACCAUACAUAUCCCAAAUUUUUUUUUUUUUUUUUUUUUUUUUUUUUUUUUUUUUUUUUUUUUUUUUUUUUUUUUCUUUUUACAUAUCCCUAUCCCCUCCCCACAUCAUCCCCUUUAUUUCAUCAUAAUAAU
>cluster_24 reads=1 total_reads=7
AUCUUCCAGGUAACAAACAACUCUUCGAUCUCUUGUAGAUUUGUUCUAAACGAACAAUGUUUGGCUUCUUGUUUAUUGCCACUAGUCUCUAGUCGGUGUGUUAAUCACAACAAGAACUUGAACUCCCGCAUACACUAAUUCUUUCACUCGGUGUCUAUUACCCUGACAAAGUUUUCAGAUUCCACAGUUUUUUACUCAACUUCAGGACUUGUUUUCUACCUUUUUUUUUCCAAUGCUCACUUGGUUCCAUGCACUAUACGGCUUUAAGGACCAAUGGUACUAAGAGGCUUGAUAACACCUGUCCUACCAUUUAAUGAUGGUGUUUAUUUUGCUUCCACUGGAGAAGUCUAUUUCUAAUCAGAGGCUGGAUUUUGGUACACUACUUUAGAUCUUGCAGACCCAGUCCCUUAUUGCUAAUAACGCUACUAAUGUUGUUAUUAAAAGUCAUGUGAAUUCAAUUUUGUAAUGAUCCAUUCUUUGGGUGUUUAACCACAAAACAACAAAAGUUGGAUGAGUGAGUUCAGAGUUUAUCAGUGCGAAAUAAUUGCACUCUUGAAAUUGUCUCAGCCUUUUAUGGACCUUGAAGGAAAACAGGGUAAUUUCAAAAUCUAGGAAUCUUGUGUUUAAGAAUAUUGAUGGUUAUUUCAAAAUAUUUUAAGCACACGCCUAUUAAUCUAGUGUGAUCUCCCUCAGGGUUUUUCGGCUUUAGACACAUUGUAGAUUUGCCAAUGAUAUUAACACAUCUAGGUUUCAAAACUCACUUGCUCUCUACAUAGAAGUUAUUUGACUCCUGGUGAUUUUUACAGGUUAGUGCUGGUGCUGCAGCUUAUUAUGUGGGUUAUCUUCAACCUAGGACUUUUUUAUUAAAAUAUAAUGAAAAAAUGGAACCAUUACAGAUGCUGUAGACUGUGCAUGUCCUCUCAGAAACAAGUGUACGUUGAAAUCCUUCUGUAGAAAAGGAAUUAUCAAACUUCUAACUUUGAGUCCAACCAACAGAAUCUAUUGUUAGAUUCCUAAUAUUACAAACAUGUGCCCUUUUGGUGAAGUUUUUAACGCCACCAGAUUUGCAUCUGUUUAAUGCUUGGAACAGGAAGAGAAAUCAGCAACUGUGUUGCGAUUAUUCUGUCCUAUAUAAUUCCGCAUCAUUUUCCAUUAAGUGUUAUGGAGUGUACCACUAAAUAAAUGAUUUGCUUUACUAAUGUCUAUGCAGAUUCAUUUGUAAUUAGAGGUGAUGAAGUCAGACAAUUCUUUGCUACCAGGGCAAUUGGAAAAAGAUUGCUGAUCAAUUAUAAUUACCAGAUGAUUACAGGCUGCGUUUUAUAGCUUGGAAUUUUAACAAUCUGAUUCUAAGGUUGGCGGUAAUUAUAAUUACCUGUAGAUUGUUCUAGGAAGUCUGUCUCAAACCUUUGAGAGAGAUAUUCAACUGAAAUCUCUAUUCAGGCCGGUAGCACACCACUGUAAUGGUGUUGAAGGUUUCUAAUUGUUACUUUCAACAAAAUCAUAUGGUUUCCAACCCACUAAUGGUGUUGGUUACCAACCAUUACAGAGUAGUAGUACAUCGAACUUCUACAUGCACCAGCAACUGUUUGUGGACCUAAAAAGUCUACUAAUUUGGUUAAAAACAAUGUGUCGUUUUUCAUUCAAUGGUUUAACAGGCACAGGUGUCUUACUAGUUUAACAAAAAGUUUCUGCCUUUCCAACAAUUUAAGAGACAUUGCUGACACUACUGAUGCUGUCCGUGAUCCACAGACUCAAAGAUCUUGUACUACACCGUCUUCUUUUGGUGGUGUCGGUGUUAUAACACCAGGAACAAUACUUCUAACCAGGUGCUGUUCUCUAUCAGGAUGUUAACUGCCCAAGAAGUCCCUGUUGCUAUUCAUGCAGAUCAACUUACUCCUACAUUUGGCGUGUUUAUUCUACAGGUUCUAAUGUUUCAAACACGUGCAGGCUGUUUAAUAGGGGCUGAAUAUGUCAACAACUCAUAUGAGUGUGACAUACCCAUUGGUGCAGGUAUAUGUGCUGUCAUCAGACAAGACUAAUUCCUUAGCGGGCACGUAGUGUAGCUGUCAAUCCAUCAUUGCCUACACUAUGUCACUUGGUGCAGAAAAUCUCGGUUGCUUACUCUAAUAACUCUAUUGCCAUACCCACAAAUUUUACUAUUAGUGUUACCACAGAAUACCAGUGUCUAUGACCAAGACAUCAGUAGAUUGUACAAUGUCAUUUGUGGUGAUUCAACUGAAUGCAGCAAUCUUCUGUUGCAAUAUGGCAGUUUUUGUACUUACAAUUAAACCGUGCUUUAACUGGAAUAGCUUGUUGAACAAAGACAAAACACCCUAGAAGUUUUUGCACAAGUCAAACAAAUUUACAAACACCAAUUAAAGAUUUUGGUGGUUCUAAUUUUUACAAAUAUUACCAGAUCCAUCAAAACCAAGCAAGAGGUCAUCUAUUGAAGAUUUACUUUCAACAAAGUGACACACUAGAUGCUGGCUCAACAUAAACAAUAUGGUGAUUGCCACUGGUGAUAUUGCUGCUGGAGACCUCAUUUGUGCAAAGUUUAACGGCCACUGUUUUGCCUUUCUGCACAGAUGAAUGAUUGCUCAAUACACUUCUGCACUGUUAGCGGGUACAAUCACUUUGGUUGGACCUUUGGUGCAGGUGCUGCUACAAAUACAUCUUGCUAUGCAAAUGGCUUAUAGGUUUAAUGGUAUUGGAGUUACAGAGAAUGUUUUAUGAGAACCAAAAUUGAUUGCCAACCAAUUUAAUAGUGUUAUAGGCAAAAUUCAAGACUCAUUUACCACAGCAAGUGCACUUGGAAAACUCAAGAUGUGGUCAACCAAAAAUGCUCAUACGGGUCCUUUUUAUACGUUAGUUAAACAUUUAGCUCCAAUUUUGGUGCAAUUUCAAGUGUUUUAAAUGAUAUCCUCUUUCACGUCUGACAAAGUUGAGGCUGAAGUGCAAAUUGAUAGGUUGACUCAGGCAGACUCAAAGUUGCAGACAUAUGUGACUCAACAAUUAAUUAGAGCUUGCAGAAAUCAGAGCUCUGCUAAUCUUGCUGCUACUAAAAAUGUCAGAGUGUGUACUUGGACAAUCAAAAGAUUGAUUUGUGGAAGGCUAUCAUCUUAUGUCCUUCUCCUAGUCAGCACCUCAUGGUAGUCUUCUUGCAUGUGAUUUAUGUCCCUGCACAAGAAAAGAACUUCACAACUGCUCCUGCCAUUUUGUCAUGAUGGAAAAGCACACUUUCCUCGUGGGUGUCUUGUUUCAAAUGGCACACACUGGUUUGUAACACAAAGGAAUUUUUAUGAACCACAAAUUCAUUUACAGACAACACAUUUGUGUCUGGUAACUGUGAUGUUGUAAUAGGAAUUGUUCAACAACACAGUUUAUGAUCUUGCAUCCUGAAUUAGACUCAUUCAAGGAGGGAGUUAGAUAAAUAUUUUAAGAAUCAUACAUCACCAGAUGUUGAUUUAGGUGACAUCUCUGGCAUUAAUGUUUCAGUUGUAAACAUUCAAAAAAAGAAAUUGACCGCCUCAAUGAGGUUGCCAAGAAUUUAAAUGAAUCUUCAUCGAUCUCCAAGAACUUGGAAAGUAUGAGCAGUAUAAAAUGGCCAUGGUACAUUUGGCUGUUCAUAGCUGGCUUGAUCGUUCAAGUAAUGGUGACAAUUAUGCUUUGCUGUAUGACCAGUUGCUAGUUGUCUCAAGGCUGUCUUGUGGAUCCUGCUGCAAAUUGAUGAAGACGACAUAAGCCAGUGCUCAAAGGAGUCAAAUUACAUUACACAUAAACUAACUUAUGGAAUUGUCUAUGAGAAUCUCUCCAACUUAAUGAAACUUUGAAGCAAGGUGAAAUCAAUCAUGUACUUUCCUUUUACUACUCAACUAUACCUAUACCACCUCACUCCCUUUCUAACACCAUAUUGUUGGCGUUGCACUUCGCUGUUUUCAGAGCAUUCCAAAAUCAACCUCAAAAGAGAUGGCAUAGCACUCCAAGGUGUUCACUUUGUUUGCAACUUGCUGUUGCUGUUUGUAAGUUUCUACCUUUGCUCGUCAUUGCUGGCCUGAAGCCCCACUCUAUCUUUAUUUUAGUCUACUUCUUGCAGAGUAUAAACUUGUAAGAAUAAUAAUGAGGCUUUGGCUUGCUGGAAAUGCGCCAAAACCCUACUUUAUGAUGCCACUAUCUCUUUGCUGGCAUUAAUUGUUACGACUAUUGUAUACCACAAUAGUGUAACUUCAAUUGUCAUUACUUCAGGUGAUGGCACAACAAGUCCUAUUUUGAACCUGACUACCAGAUUGGUGGUAUACUGAAAAUGAAUCAAGAGUAAAGACUGUGUCGACUACACAGUUACUUCACUUCAGAUUACCAGCUGUACAUCAAUUAAGUACAGACUGGUGUCGAACAUGUUACCUUCACAAUAAAUUGUUGAUGAGCCUGAAGAACAUGUCCAAAUAUAAAUCGACGGUUCAUCCGGAGUUGUUAAUCCAGUAAUGGAACCAAUCUAUGAUGAACCGACGACUACUAGCGUGCCUCUUGUAAGCACAAGCUGAUGAGUACGAACUUAUGUAUCAUUCGUUGAAGAGACAGGUACGUUAAUAGUUAUAGCGUACUUCUCUUGCUCGUGGUAUUCUUGCUGUACACUAGCCAUCCAUUGCGCUCGAUUGUGUGCGUACUGCUGCAAUAUUGUUAACGUGAGUCUGUAAAACCUUCUUUUUUACGUAUACUCCUGUUAAACCAACCAACUUCUUCUAGAGAUCUGUUCUCUAAACGAACUAAAUAUUAUAUUAGUUUUUGUGACUGGAACUUUAAUUUUAGCCAUGCAGAUUCCAACGGUACUAUAUGUUGAAGAGCUUAAAAAGCUUCUGAACAAUGGAACCUAGUAAUAGGUUUCCUAUUCCUUACAUGGAUCUAUUUACAAUUUGCCUAUGCCAUAGGAAUAGGUUUUUGUAUAUAAUUAAGUUAAUUUCACCUCUGGCUGUUAUGGCCAGUAACUUUAGCUUGUUUGUGCUUGCUGUGUUUACAGAAUAAAUUGGAUCACCGGUGGAAUUGCUAUCGCAAUGGCUUGUCUUGUAGGCUUGAUGUGGCUCAGCUACUUCAUUGCUUCUUUCAGACUGUUUGCGCGUACGCGUUCCAUGUGGUCAUUCAAUCCAGAAACUAACAUUCUCAACGUGCCACUCCAUGGCACUAUUCCAGACCGUUUAAGAAAGUGAACUUGUAAUCGGAGCGUGAUCCUUUCGUGGACACUUCGUAUUGCUGGACACCAUCUAGGACGCUGUGACAUCAAGGACCUGCCUAAAGAAAUCACUGUUGCUACCAUCACGAACGCUUCUUAUUACAAAUUGGGCUCGCAGCGUGUAGCAGGUGACUCAGGUUUUGAAUCUCGCUAGGAUUGGCAACUAUUUAAACACAGACUAGCUACAUAUUGCUUUGCUUGUACAGACUGUUUCAUUCGCGGUUACUAAGCAGAUUACUAAUUAUAUGAGGACAUAAAUCCAGAAACUAACAUCUUCAACGUGCCACUCCAUGGCACUAUUUUGACCAGACCGCUUAGAAAGUGAACUCGUAAUGGAGCUGUGAUCCUCGUGGACACUUCGUAUUGCUGGACACCAUCUAGGACGCUGUGACAUCAAGGACCUGCCUAAAAAAAUUUACUGUUGCUACAUCACGAACGCUUUCAUUACAAAUUGGGAGCUCGCAGCGUGUAGCAGUGACUCAGGUUUUGCUGCUUCCAGUCGCUACAGGAUUGGCAACUAUAAAUUAAACACAGACCAUUCCAGUAGCAGUGACAAUAUUGCUUUGCUUGUACAGUAAGUGACAACAGAUGUUUCAUCGUUGACUUUCAGGUUACUAUAGCAGAGAUUACUAAUUAUUAUGAGGACUUUUAAAGUUUCCAUUGGAAUCUUGAUUACAUCAUAAACCUCAUAAUUAAAAAUUUAUCUAAGUACUAACUGAGAAUAAAUAUUCUCAAUUAGAUGAAGAGCAACCAAUGGAGAUUGAUUAAACGAACAUGAAAAUUUUUUUUGGCACUGAUAACACUCGCUACUGUGAGCUUUAUCACUACCAAGAGUGUGUUAGAGGUACAACAGUACUUUAAAAGAACCUUGCUUUCUGGAACAUACGAGGGCAAUUCCACAUUUCAUCCUCUAGCUGAUAACAAAUUUGCACUGACUUGCUUUAGCACUCAAUUUGCUUUGCUUGUCCUGACGGCGUAAAACACGUCUAUCAGUUACGUGCCAGAUCAGUUUCACCUAAACUGUUCAUCAGACAAGAGGAAGUUCAAGAACUUUACUCUCCAAUUUUAUUGUUGCGGCAAUAGUGUUUAUAACACUUUGCUCACAUCAAAAGAAAGACAGAAUGAUUGAACUCAUUAAUUGCUUCUAUUUGUGCUUUUUAGCCUUUCUGCUAUUCCUUGUUUUAAUUAUGCUUAUUAUCUUUUGGUUUCACUUGAACUGCAAGAUCAUAAUGAAACUUGUCACGCCUAAACGAACAUGAAAUUUCUUGUUUCUUAGGAAUAUACAACUGUAGCUGCAUUUCACCAAGAAUGUAGUCUACAGUAUGUACUCAACAUCAACCAUAUGUAGUUGAUGACCGUGUCCUAUUCACUUCUAUUUAAAUGGUAUUAGAGUAGGAGCUAGAAAAUCAGCACCUUUAAUUGAAUUGUGCGUGGAUGAGGCUGGUUCUAAAUCACCCAUUCAGUACAUCGAUAUCGGUAAUUAUACAGUUUCCUGUUUACCUUUACAAUUAAUUGCCAGGAACCUAAAUUGGGUAGUCUGUAGUGCGUUGUUCGUUCUAUGAAGACUUUUUAGAGUAUCAUGACGUUCGUGUUGUUUUAGAUUUCAUCUAAACGAACAAACUAAAAUGUCUGAUAAUGGACCCCAAAAUCAGCGAAUGCACCCCACAUUACGUUUGGUGGACCUCAGAUUCAACUGGCAGUAACCAGAAUGGAGAACGCAGUGGGCGCGAUCAAAACAACGUCGGCCCAAGGUUUACCCAAUAAUACUGCGUCUUGGUUUCACCCUCUCAUCAACAUGGCAAGGAAGACCUUAAAUUCCUCGAGGACAAGGCGUUCCAAUUAACACCAAUAAUAGUCCAGAUGACCAAAUUGGCUACUACCGAAGAGCUACCAGACGAAAUCGUGGUGGUGACGGUAAAAUGAAAGAUCUCAGUCCAAGAUGGUAUUUACUACCUAGGAACUGGGCCAGAAGCUGGACUUCCCUAUGGUGCUAACAAAGACGGCAUCAUAUGGGUUGCAACUGAGGGAGCCUUGAAUACACCAAAAGAUCACUGGCACCCGCAAUCCUGCUAACAAUGCUGCAAUCGUGCUACAACUUCCUAAGGAACAACAUUGCCAAAAGGCUUUACGCAGAAGGAGCAGAGGCGGCAGUCAAGCCUCUCUCGUUCCUCAUCACGUAGUCGCAACAGUUUAAGAAAUCAACUCCAGGCAGCAGUAGGGAACUUCUUCCUGCUAGAAUGGCUGGCAAUGGCGGUGAUGCUGCUCUUGCUUUGCUGCUGCUUGACAGAUUGAACCAGCUUGAGAGCAAAAUGUCUGGUAAAGGCCAACAACAACAAGGCCAAACUGUCACUAAGAAUCGCUGCUGAGGCUUCUAAGAAGCCUCGGCAAAACGUACUGCCACUAAAGCAUACAAUGUAACACAAGCCUUCGGCAGACGUGGUCCAGAACAAACCCAAGGAAAUUCUGGGGACCAGGAACUAAUCAGACAAGGAACUGAUUACAAACAUUGGCCGCAAAUUGCACAAUUUGCCCCAGCGCUUCAGCGUUUUCGGAAUGUCGCGCAUUGGCAUGGAAGUCACCUUCGGGAACGUGGUUGACCUACACAGGUGCCAUCAAAUUGGAUGACAAAGAUCCAAAUUCAAAGAUCAAGUCAUUUGCUGAAUAAGCAUAUUGACGCAUACAAAACAUUCCCACCAACAGAGCCUAAAAGGACAAAAAGAAGAAGGCUGAUGAAACUCAAGCCUUACCGCAGAGACAGAAGAAACAGCAAACUGUGACUCUUCCUGCUGCAGAUUUGGAUGAUUUCUCCAAACAAUUGCAACAAUCCAUGAGCAGUGCUGACUCAACUCAGGCCUAAACUCAUGCAGACCAUACAAGGCAGAUGGGCUAUAUAAACGUUUCGCUUUCCGUUUACGAUAAUAGUCUACUUUGUGCAGAAUGAAUUCCGUCAUUACAUAGCACAAGUAGAUGUAGUUAACUUUAAUUCUUAUAGCAAUCUUUAAUCAGUGUGUAACAUUAGGAGGACUUGAAAGAGCCACCACAUUUCACCGAGGCCACGCGGAGUACGAUCGAGUGUACAGUGAACAAUGCUAGGGAGAGCUGCCUAUAUGGAAGAGCCCUAAUGUGUAAAAUUAAUUUUAGUAGUGCUAUCCCAUGUGAUUUUAAUAGCUUUCUAGGAGAAUGACAAAUACCCCCUCCAUACCAUCACCUACCCCUUACCAUCAUAUUUCAUACCUAUCCAUAAUUUUUUUUUUUUUUUUUUUUUUUUUUUUUUUUUUUUUUUUUUUUUAUCUAUCCCCAUCACCACAUACAUAUCCUACCCUUCAUAAAC
>cluster_25 reads=1 total_reads=201
AUACCUUCCCAGGAACAAACCAACCAUUCUUCGAUAUAGAUCUGUUUUCUCUAAACGAACAAACUAAAAUGUCGAGGAUAAUGGACCCCAAAAUCAGCGAAAUGCACCCCGCUACGUUUGGUGACCCUCAGAUUUCAACUGGCAGUAACCAGAAUAAGAUGCAGUGGGCGCGAUCAAACAACGUCGGCCCAAGGUUUACCCAAUAAUCUUGCGUUUGGUUUCCGCUCACAUCAUCUGCAAGGAAGACCUUAAAUCCCUCGAGGACAAGGCGUUCCAAUUAACACCAAUAGCAGUCCAGAUGACCAAAUUGGCUACCGAAGAGCAUACCAGACGAAUCUGUGGUGGUGACGGUAAAUGAAAGAUCCAGUCCAAGAUGGUAUUUACUACCAAGGAACUGGGCCAGAAAGCUGGACCUUCCCUAUGGUGUUAACAAGACGGCAUCAUAUAUGGGGUUGCUUGAGGGAGCCUUGAAUACACAAAAAGAUCACAUUGGCCCGCAAUCCUGCUAACAAUGCUGCUGUUGCUACAACUUCCUCAAGGAACAACAUUGCCAAAAGGCUUUCAUUAUGCAGAAGGAAGAGGCGGCAGUCAAGCCUUACCCCAUGUUCCUCAUCUCAUGAUCGCAACAGUUCAAGAAAUUUAUUCCAGGCAGCAGUAGGGGAACUCUCCUGCUAGAAUGGCUGAGCGGUGAUGCUGCUUUGACAUUUGCUGCUGCUUGACAGAUUGAACCAGCUUGAGAGCAGCCUGGUAAAGGCCAACAACAACAAGGCCAAACUGUCACUAAGAAAUGCUAAGGCUUCUAAGAAGCCUUCGGCAAAACGUACUGCCACUAGCAUUUGUGUAUCACAAGCUCUUCGCCGGCAGACGUGGUCCAGAACAAACCCUGGAAAUUUUGGGGACCAGGAACUAAUCAGACAAGAACUGACUUACAAACCGCCGCAAAUUGCCAAUUUGCCCCAGCGCUUCAGCGUCUUCAGAAAUGUCGCGCUAUUGUUUUGGAAGUCACACAUGGGAUCUUGGUUGACCUACACAGGUGCACAUCAAAUUGGAUGACAAAGAUCCAAAUUCAAAGAUCAAGUCAUUUGCUGAAUAAGCAUUGACGCAUACAAAACUCCACCAACAGAGCCUACAAAAAGGACAAAAAGAAGGCUGAUGAAACUCAAGCCACCAUAGAGACAGAAGAACAGCAAACUGUGACUCCCUGCUUGAGAUCUGGAUGAUUUCCAAACAAUUGCUGCCACAAGCAGUGCUGACUUCAACUCAGGCCUAAACUCAUGCAGACCAACCAAGGCAGAUGGGCUGCGUUUCGCUUCCGUUUACGGCAUAGUCUACUCUUGUGCAGAAUGAAUUCGUAUUUUUAAAUGCACAAGUAGAUGUGGUUAACUUUGCUUCUAAUAAUCUCUAAUCAGUGUGUAACAUUAGGACUUGAAAGAGCCUCAACCUUAGGCCACAAGUACGAUUGAGUACCACCCCGGUAACAAACCAACCAUUUCGAUACAUGUAGAUCUGUUCUAAACGAACAAUGUUUGUUCUUGUUUAUUGCCCUAGUCCUAGUCGGUGUUAAUCCACAACCAGAACAAUUCCCCUGCAUACUAAUCUUCACACGUAGAGCUUAUUACCCGACCAAUUUUCAGAUCCCCCAUUACAUUUCAACAGGACUUUUCCUUUUCCCUCCAACUUGGUUCCAUUCUACAUGUCUGGCCCAAUGGUACUAGAGGUUUGAUACCCUGUCCAAUUUAAUGAUGGUUUAUCUUCCUUCCACCAAGAAGUCACCAAUAGAGGCUGGAUUUUGGUACUACUUAAGAUCAAAGACCCAGUCCUACCAACUGUUAACGCUAUGUUAUUAUUAAAGUCCUUGAAUUUCAAUUGCAUAUCCAUUUCUGGGUGUUUAUUACCACAAAACAACAAAAGUAGAUGGAAAGUGAGUUCAGAGUUUAUUUAGUACGAAUAAUUGCACUUUUGAAUAUGUCUCAGCCUCUUAUAGACCUUGAAGGAAACAGGUAAUUUCAAAAACUCGGAAUCUGUGUUCAGAAUUGAUGGCUAUUUCAAAAUACUACUACACACGCCCAACAAUUUAGUGCGAGUACCCAGGUUUUUGCUUUAGAACUUGAAAGAUUUAAUAGGUAUUAACAUAAGGUUCAAACCUCACCUGCUUACAUAGACGUUAUUGACCAAGUGAUUUUACAGGUUGGACAGCUGGUGCUGGUCAUUAUGUGUUAUCUUCAACCAAGGACUUUCAUUAAAUAAUGAAAAUGGAACCAUUACAGAUGCUGACACUGCUCUUGACCCUCUCAGAAACAAAGUGUCGUGAAAUCCACUGUAGAAAAGGAAUCAUCAAACUUAACUUUGAGUCCAACAGAAUCUGUUAGAUUCCUAUAUUACAAACUGCGCCCUUUGGUGAAAUUUUUAACGCCCCAGAUUUGCAUCUGUUUAUACUGGAACAGGAAGAGAAUCAGCAACUGUGCUGCUGAUUAUUGUCCUAUAAUUCCGCAUCACACUAAGUGUAUGGAGUGUCUCCUACUAAAUUAAAUGAUUCUGCUUUACUAAUGUCUAUGCAGAUCAUCUGUAAUAGAGUGAUGAAGUCAGACAAAUCGCUCCAGGCAAACUGGAAAGAUUGCUGAUUAAUUAUAAAUUACCAGAUGAUUUCACAGGCUGCGUAUAGCUUGGAAUCAACAAUCUUGAUUCAAGUUGGUGGUAAAUUAAUCCUGUAAAAUUGUUUGAAGUCUAAUCUCAAACCUUUAGAGAGAUUUCAACUGAAAUCUAUCAGGCCAGUAGCACCCCCAGCAAUGGUGUUGAAGGUUUAAUUGUUACUCUUCAACAAUCAUGGUUUCCAACCCACUAAUGGUGUUGGUCACAUACAGAGUAGUAGUACUUUUUGAACUUACAUGACCAGCAACUGUUUGUGGACCUAAAAGUCUACUAAUUUGCUCAAAAACAAAUGUGUCAAUUCAACUCAAUGGUUUAACAGGCACAGGUGUUCUUACUGAGUCUAACAAAAGUUUGCCCACCCAACAAUUGGCAGAGACAUUGCUGACACUGAUGCUAUCCCCGAUCCAAGACUUGAGAUUUGACAUUACACCAUGUUCUUUGGUGGUGUCAGUGUUAUAACACCAGGAACAAACACUUAACCAGGUUGCUGUUCUUAUCAGGAUGUUACAGCCCAGAGUCCCUGUUGCUAUUCAUACAGAUCAACUUACUCCACCUGGCGUGUUUAUACAGGUUCUAAUGUUUCAACACGUGCAGGCUGUUUACUGGGCUGAACAUGUCAACCACUCAUAUGAGUGUGACAUACCCUGUGCAGGUAUAACGCUGAUAUCAGACUCAGACUAAUUCCCAGCAAACACGGUGUAGCUAGUCACUCAUCAUUGCCACUAUGUCACUUGGUGCAGAAAAUCAGUUGCAUACUCUAAUAACCUAUUGCCAACCCACAAAAUUUACUAUUAAUGCCACAGAAAUUCUACCAAUGUCAAUGACAUACAUCAGUAGAUUGUCAACGUCAACAGUAGCGAUUCAACUGAAUGCAGCAUCUUUAUUGCAAUAUGGCAAUUUUUUACACACAAACCGUGCUUUAACAAUAUAUUGAACAAUACAAAACACCCAGAAUUUUACACCUUCCCAAUUAACAAACCCACCAACUAACGAUCCUGUAGAUCUUUUCACAAACGAACAAACCAAAAUGUCUCAUAAUGGACCCCAAAAUCAACUAAAUGCACCCCGCAUUACGUUUGGUGGACCUCAGAUUCAACUGCCAGUCACCAGAAUGGAUAACGCACUGUAGCGGAACAACACAACGUCGGCCCCAAGGUCUACCAAUAAUACUGCGUCUUGGUUCCGCUCUCACACAAUGUCAAUGAAAACCAAAAAUUCCCACCAUUACAAGGCGUCCAAAUUAACACCCACAGCAGUCCACAUGACCAAAUUGGCAACUACCAAACAGCUACCAGACCAAUUUUGGUGUUCACGGUAAAAUGAAACAUCAGUCCAAGAUGGUAUUUCAACUACCUAGGAACAGGGCCAAAGCUGGACUUCCCUAUGGUGCUAACAAAGACUGCUCAUCUUGCUGUACAACUGAGGGAGCCUUGAACAACCAAAAGAUCACAUUGGCACCCGCAAUCCUGCUAACAAUGCUGCAAUCUUGCUACAACUUCUCAAAGAACAACACUUCCAACAGGCUUUUACUCAGAAGGAAGCACACUCCUCGUCAAGCCUCUCUCUUUCCUCAACACGUAGUCACAACAGUUUAAGAAAAUCAACUCCAGACAACAUUAGGGGAACUUUCCUUUCUACUGGCAUGUACAACACCGUUUAUGCUCCUUCCUGCUUGCUCCUUCAUGACAGAUAGAACCAUCUUAAGAUCAACAUCACUGUUAAAGGCCAACAACAACAAUGCCAAACAUUCAAAAGAAAUUGCCGCUGAGGCUUUAAAAUCCUCGCCAAAACGUAUGCCACUAAAACAUACCAUGUAACACAAGCUUUCAGCAGACUUGAUCCAUAACAAACCCAAUUAAACUUUGGUGACCAGGCACUAAUCAGACAAGGACUGAUACAAACAUCUGCCGCAAAUUGCACAACUUGCCCCAGCGCUCCAGCGUUUACUUAAUAACGCGCAUUUGCAUGGAAUCACACCACUGGAACGUCUUUGACCUACACAGGUGCCAUCAAAUUGGAUGACAAAGAUCCAACCUCACCUAUCAAGUCAUUUGCUGACUAAGCAUUUGACGCAUCCAAAACAUACCCACCAACAGAGCCUAAAAGGACACAAAGAAGAAUGCUGAUGAAACUCAACCCUCACCGCAGAGACAGAAGCCCCAUCAAACUGUUAUCUCUCUUCCAGCUGCAGAUUUGGAUGAUUUCCAAAAACCCAACAUCAAUGCUAUCAACUCAGCUUCAUACUUACGACAGAUCCUAAUAAACUUUCUCUUUCCUUUCACGAUAAAGUCUACUUUGAUGCAGAAUGAAACUGAAACAUCUGCACAAGUAAUUACUUCCUAGAAAUAAAACAGUAUAAUGAACAGACUGAAGCCAACCUCUUCAUCUCAAUAAAGAUGAAAGAAAUCAACUACAAGACGACAUCGAAAUAGCUAAUCAGUAAUGAACCAAUUUUUAGAGCGAGAUUUCCCUGUAAGCACAUAUAGCAACUUAAGCAUUCGCUUACAAAAAACAGGCCUAUACUCAUACCGACCUUAUCAUGCAUCAUGGGCUAUUAACCGCAUCCUUCUUCCCUUCGAUUUAUUCGUCCUCAAUGUUAACGAGAUUGUAAACCUUUUACGUAUACUCUAGUAAAUUGAAUUCUUCUAAAUUCCAUUAGUCAACUAUAAAUAUUAUUCUGUUUGGAACUUAUUUUAGCCAUGGCAGAUUCCAACGGUACUAUUACCGCUGAAGAGCUUAAAAGCUCUGAACAAUGGAACCAGUAAUAGGUUUCCUAUUCCUACUGGAUGUCUUACAAUUUGCCUAUGCCAAAGGAAUAGGUUUGUAUAUAAUUAAGUUAAUUUUCCUCUGGCUGUUAUGGCCAGUAACUUUAGCUUGUUUGUGCUUGCUGCUGUUUACAGAAUAAAUUGGAUCACCGGUGGAAUUGCUAUCGCAAUGGCUUGUCUUGUAGGCUUGAUGUGGCUCAGCUACUUCAUUGCUUUUCAGACUGUUUGCGCGUACGCGUUCCAUGUGGUCAUUCAAUCCAGAAACUAACAUUCUCUAACGUGCCACUCCAUGGCACUAUUUGACCAGACCGCUUUAGAAAGUGAACUCGUAAUCGGAGCUGUGAUCCUUCGUGGACCUUCCAAUUAACACCAUCAAGGACGCUGUGACAUCAGACCUGCUAAGAUCUGUUCUCAUCACGAACGUUUAAUUACAAAUGGAUCUCACAGCGUGUGAGGUGACUCAGGUUUGCUGCUACAGUCACUACAGGAUUGGCACUAUAUAAACACAGACCAUUCCAGUAGCAGUGACAAUUCUUUGCUGUACAGUAGUGACACAGAUUUCAUGAUAGGUUCUAUAGCCAGAUUAAUUAUUAUAGGCUCAAAAGUUCCAUUGGAAUCUUGAUACAUAAACCUCAAUUAAAUUUAUCUGUCUAAAGAUAAAAUCAAUUAGAUGAAGAGCACCAAUGGAGAUUGAUUAAACGAACAUGAAAAUUAUUCUUGGCACUGAUACACUCGCUACUUGUGAGCUUUAUCACUACCAAGAUUGUGUUAGAGGUACAACAGUACUUUAAAAGAACCUUGCCUCUGGAACAUACGAGGGCAAUCACCAUCAUCCUCUAGCUGAUAACAAAUUUGCACUGACUUGCUUUAGCACUCAAUUUGCUCUUGCUUGUCCUGACGGCGUAAACACGUCUAUCAGUUACGUGCCAGAUCAGUUUCCCUAAACUGUUCAUCAGACAAGAGGAAGUUCAAGAACUUUACUCUCCAAUUUUAUUGUUGCGGCAAUAGUGUUUAUACACUUGCUCACACUCAAAGAAAGACAGAAUGAUUGAACUUUCAUUAAUUGACUUCUAUUUGUGUCUUUAGCCAUCUGCUAUUCCUUGUUUUAAUUAUGCUAUUCUUUUUUUUCACUUGAACUGCAAGAUCUAAUGAAACUGUCACGCCUAAACGAACAUGAAAUUUCUUGUUCUCUAGGAAUAUACAACUGUAGCUGCAUUUACCAAGAAUGUAGUUUACAAUUAUGUACUCAACAUCAACCAUAUGUAGUUGAUGACCGUGUCCUAUUCACUUCUAUUCUAAAUGGUAUAUUAGAGUAGGAGCUAGAAAAUCAGCACCUUUAAUUGAAUUGUGCGUGGAUGAGGCUGGUUCUAAACCACCCAUUCAGUACAUCGAUAUCGGUAAUUAUACAGUUUCCUGUUUACCUUUACAAUUAAUUGCCAGGAACCUAAAUUGGGUAGUCUUGUAGUGCGUUCGUUCUAUGAAGACCUUUAGAGUAUCAUGCGUGUGUUGUUUUAGAUUUCAUCUAAACGAACAAACUAAAAUGUCUGAUAAUGGACCCAAAAUCAGCGAAAUGCACCCGCAUUACGUUUGGUGGACCUCAGAUUCAACUGGCAGUAACCAGAAUGGAGACGCAGUGGGCGCGAUCAAACAACGUCGGCCCCAAGGUUUACCCAAUAAUAGCGUCUUUUUUCACCGCUCUCAUACAGGCAAGGAAGACCUUAAAUUCCCUCGAGGACAAGGCGUUCCAAUUAACACCAAUAGCAGUCCAGAUGACCAAAUUGGCUACUCCGAAGAGCUACCAGACGAAUUCGUGGUGGUGACGGUAAAAUGAAAGAUUCAGUCCAAGAUGGUAUUCUACUACCUAGGAACUGGGCCAGAAGCUGGACUUCCCUAUGGUGCUAACAAAGACGGCAUCAUAUGGGUUGCAACUGAGGAGCCUUGAAUACACCAAAAGAUACUGGCACCCGCAAUCCUGCUAACAAUGCUGCAAUCGUGCUACAACUUCCAAGGAACAACAUUGCCAAAAGGCUUACGCAGAGGGAGCAGAGGCGGCAGUCAAGCCUCUUCGUUCCUCAUCACGUAGUCGCAACAGUUUAAGAAUUCAACUCCAGGCAGCAGUAGGGAACUUCUCCUGCUAGAAUGGCUGGCAAUGGCGGUGAUGCUGCUCUUGCUUUGCUGCUGCUUGACAGAUUGAACCAGCUUGAGAGCAAAAUGUCUGGUAAAGGCCAACAACAACAAGGCCAAACUGUCACUAAGAAUUGCUGCUGAGGCUUCUAAGAAGCCACGGCAAAACGUACUGCCACUAAGCAUACAAUGUAACACAAGCUUCGGCAGACGUGGUCCAGAACAAACCCAAGGAAAUUUGGGGACCAGGAACUAAUCAGACAAGGAACUGAUUACAAACAUUGGCCGCAAAUUGCACAUUUGCCCAGCGCUUCAGCGUUUCGGAAUGUCGCGCAUUGGCAUGGAAGUCACUCGGGAACGUGGUUAACCAACACAUGUGCCAUCAAAACGAAAGCCAAAGAACCAAAUUAAAGAACAAGUCAUUUGCUGAAGCCUAACGCAUCAAACAUCCCAACAGAGCAAAGAACAAAGAAGAAGGCUAAUUAAACAUAGCUCGGGACAAAGGAAACAUGAAAGAGCCACUUUCACCAGCAGUACGAUCGAGUGUACAGUGAACAAUGCUAGGGAGAGCUGCCUAUGGAAGAGCCCUAAUGUGUAAAAUUAAUUUUAGUAGUGCUAUCCCAUGUGAUUUUAAUAGCUUUUAGGAGAAUGACAAAAACCCCUCCCCAUACCCUCCUAUCAUUAUUCAUAUCCAUAUCCCCCCCAUCCCUCAAAAUCCCCUAACUACAUAGCACAAGUAGAUGUAGUUAACUUUAAUCUUACAUAGCAAUCUUUAAUCAGUGUGUAACAUUCGGGAGGACUUGAAAGAGCCACCACAUUUCUCGAGGCCACGCGGAGUACGAUCGAGUGUACAGUGAACAAUGCUAGGGAGAGCUGCCUAUAUGGAAGAGCCCUAAUGUGUAAAAUUAAUUUUAGUAAGUGCUAUCCCCAUGUGAUUUUAAUAGCUUCUUAGGAGAAUGACAAAGC
>cluster_26 reads=1 total_reads=231
ACCUUCCCAGGUAACAAACCAACCAUUCUUUGUUCUCUUGUUUUAUUGCCCUAGUUUAGUCAGUGUGUUAAUCUACAACCAGACUCAAUUACCCCUGCAUACACUACUCUUUCACACGUGGUGUUUAUUACCCUGACAAAGUUUUCAGAUCCUCAGUUUUACAUUCAACUCAGGACUUGUUCUUACCUUUUUCCAAUGUUACUUGGUUCAUGCUAUACAUGUCUGGGACCAAUGGUACUAAGAGGUUAAAUAACCUGUCCUACCAUUUAAUGAUGGUGUUUAUCUUGCUACCACUGAGAAGUCUAACAUAAUAAGAGGCUAGAUUUUGUACUACUUUAGAUCCUAAGACCCAGUCCCUACUUAUUGUUAAUAACGCUACUAAUGUUGUUAUUAAAGUCUGUGAAUUCAAUUUUGUAAUGAUCCAUUUUUGGGUGUUUAUUACCACAAACAACAAAAGUUGGAUGGAAAGUGAGUUCAGAGUUUAUUCUAGUGCGAAUAAUUGCACUUUUGAAUAUGUCUCAGCCUUCUUUAUGGACCUUGAAGGAAACAGGGUAAUUCAAAAAACUCUUAGGAAUUUGUGUUUAAGAAUUGAUGGUUAUUUUAAAAUAUUUCUAAGCACACGCCUAUUAAUUUAGUGCGUGACCUCAGGUUUCGUCUUUAGAACCAUUGGAAGAUUUGCCAAUAGUAUAACAUCCUAGGUUCAAACUUGUCAUAGACGUUAUUUGACUCCUGGUGAUUUUCAGGUUGGACAGCUGGUGCUGCAGCUUAUUAUGUGGGUUAUCUCAACCUAGGACUUCUAUAAAAUAUAAUGAAAUGGAACCAUUACAGAUGCUGUAGACUGUGACUUGACCCACUCAGAAACAAAGUGUACGUUGAAAUCCUCACUGUAGAAAAAGGAAUCUAUCAAACUUCUAACUUUAGAGUCCAACCAACAGAAUCUAUUGUUAGAUCUCCUAUAACAAACUGUGCCCUUUUGGUGAAGUUUUAACGCCACCAGAUUUGCAUAUGUUUAAUGCUUGGAACAGGAAGAGAUCAACUGUGUUGCUGAUUAUCUGUCCUAUAAUUCCGCAUCAUUUUCCACUUAAGUGUUAUGGAGUGCUCCUACUAAAUUAAAUGAUCUCUGCUUUACUAAUGUCAUGCAGAUUCAUUUGUAAUUAGUGAUGAAGUCAGACAAACCGCUCCAGGGCAAACUGGAAAGAUUGCUGAUUAUAAUUAUAAAUUACCAGAUGAUCUUACAGGCUGCGCUAUAGCUUGGAAUCCUAACAAUUUGAUUAAGGUUGGUAAUUAUAAUUCCAGCAUAGAUUGUUAGGAAGUCUAAUCUCAAACCUUUGAGAGAGAUUCAACUAAAUCCAUCAGGCCGGUAGCACACCUUGCAAUGGUGCUGAAGGUUUAAUUGUUACUUCCUACAAUCAUUAGUUCCACCACCACUGCUACUGUCACACCAACCAUACACAGUAGUAGUACUUCUUGAACUCUACGCCCCAGCAACUGCUUGUGGACCUAAAAGUCUACUAAUUUGGUUAAAAACAAAUGUGUCAAUCACAACUCAAUGGUUCAACAGGCCCGGUGUCUUAUAGUAACAAAAGUUUGCCAACAAUUUCAGAGACAUUGUACUUGAUGCUGUCCGUGAUACAGACUAAAGAUUUUGACAACCACAUUCUUUGGUGGUGUCAGUGUUAUAACCAGGAACAAUACUCCAACCAGGUGCUGUACUUUAUCAGGAUGUUACAGCACAGAAGUCCCUGUUGCUAUCAUGCAGAUCAACUUACCCACCUGGCGUGUUUCUUCUCAGGUUAAUGUUUCAACAAGGCUGUAUAAUAGGGCUGAACAUACCAACAACUCAUGAGUGUGACAUACCCUGGUGCAUAUAUGCACAGUUAGACUACUUCACCAAGCGGGCACGUAGUGUAGCUAGCAAUCCAUUGCCUACACUAUGUACUGCGCAGAAACUUCAGUCCCUUACUCUAAUAACCAUUGCCCUACCCACAAAUCUAUUAGUGACACACAAACUACCAGUGUCUAUGACCAAGACACAUAGAUUGUCCCAUGUACAUUGCGAUAUCAACUGAAUGCAGCAAUCUUUGUCAAUUGCAGUUUUGUACACAAUUAAACCGUGCUUAACUGGAAUAGCUGUUGAACAAGACAAAAACACCCAAGAAUUUUUGCACCAGUAAACAAAUUACAAACACCACCAAUUAAAGAUUGUAGUUUUAAAUUCACAAAUAUUACCAGAUCCAAAACCCAAGCAAGAGGUCAACCAUUGAAGAUCCACUCAACAAGUGACACGCAGAUGCGGCUUCAUCAAACAACGGUGAUUGCCUUGGUGAUAUUACUGCUAGACCUCAUUUGCCAAAGUCAACGGCCUUCCUGUUUUGCCUUGCUCACAGAUGAAAUGAUUGCUCAAUACCAUCACUGUUAGCAGGUACAAUCACCAAGUUGGACCUUGUGCAGGUACUUCAAUACCAUACGCAAUGCAACGGCUAACGGUUUAAUGGUAUUAGACACAGAAUGCACUAUGAGAACCAAAAUUGAUUGCCAACCAAUUUAAUAGUGCUACAAGCAAAAUUAAGACUCCUUUCUCACAGCAAGUGCACUUGGAAAACUUCAAGAUGGGUCAACCAAAAUGACAAGCUUUACACACUUGUAACAACUUAGCUCAAUUUUAGCACAAUCCAAAGUGUUUUAAAUGAUAUCCUCCCGUCUUGACAAGUCGAGGCUGAAGUGCAAAUUGAUAAGUUGAUACAGGCAGACUUCAAAGUUGCAGACAUAUGUGACCCAACAAUUAUUAGAGCUGCAGAAAUCAGAGCUCUAAUCUACUGCACUAAAUGUCAGAGAGUAUACUUGACAAUAAAAAGUAGUUUGUGGAAAGGGCUAACAUCCUAUGUCCUCAGUCAGCACCUCAUUGUAGUUCUCGCAUGUGACAUAUGUCCCUGCACAGAAAGAACUACCUUCUCCUGCCAUUGUCAUGAUGGAAAGCACUCCCCACGAAGUGUCUUGUUCAAAUGGCACCCACUGGUUUGUACAAAGGAAUUAUGAACCACAAAUUACAGACAACACAUCGUCAAGUAACUUUGAUGUUGUAAUAGGAAUUGUCAAAACACAGUUUAUGAUCCCUACAACCACAAAGACUCAACACAUCUGAGUAGAUAAAUAUUAAGAAUCAUAUCACCAGAUGCUGAUUAAGUGACAUCUGGCAUUAAUGUUCAGUUGUAACAUCAAAAAGAAUUGACCGCCAAUGAGGUUGCCAAGAAUUAAAUGAAUACAUGAUCCCAAGAACUUUGAAAGUAUGACAUAUAUAAAAAUGGCCAGUCAUUGGCUAGGUUCAUGCUGGCUUGAUUGCCAAGUAAUUGCCACAAUAUGCUCUGCUGUAUACCAGUGCUGCUAGUUGUCUAAGGCUGUCGUCCUGACCAUCCCCAGCUAACAAACCAACCCACUCCGAUACAAAAGAUCACUUCACAACGAACUUAUGGAUUUGUUUAUGAGAAUUCACAAUUGGAACUGUAACUUUGAAGCAAGGUGAAAUCAAGGAUGCUACCUACAGAUUUUGUCGCGCUACUGCAACUAUACCGAUACAAGCCCACUCCCCUUCGGAUGGUAUUGUUGGCGUUGCACUUCUUGCUGUUUCAGAGCGCUUCCAAAAUCAUAACCCCAAAAGAGAUGGCAACUAGCACCUCCAAGGGUGUCACUUUGUUUGCAACUUGCUGUUGUUGUUUGUAACAGUUUACCUACACCUUUCUCGUUGCACUGGCCUUGAAGCCCCUCUCUAUCUUACUCAUAGUCUACUUCAUAGAGUAUAAACUUGUAAGAAUAAUAAUGAGGCUUUGGCUUGCUGGAAAUGCCGUUCCAAAAACCCUACUCUAUGAUGCCACUAUUUCUUUGCUUUCAUACUAAUUGUUACGACUAUUGUAUACCUUACAAUAGUGUAACUUCUUCAAUUGUCAUUACUUCAGGUGAUGGCACAACAAGUCCUAUUCUGAACAUGACUACCAGAUUGGUGGUUAUACUGAAAUGGGAAUUAGAGUAAAAGACUGUGUUGUAUUACACAGUUACUUCACUCAGACUACCAGCUGUACUCCACUCAAUUGAGUACAGACUGGUGUUGAACAUGUUACCUUCAUCUACAAUAAAAUUGUUGAUGAGCCUGAAGAACAUGUCCAAAUUCACAAUCGACGGUUCAUCCAGAGUUGUUAAUCCAGUAAUGGAACCAAUUUCACAUGAACCAACGCCGACUUCCACUCUCUUGUAAACAAUCUAUAGUACGAACUUAUGUACUCAUUCGUUAGAAGAGACAGGUACGUUAAUAGUUAAUAGCGUACUUCUUUCUUCUCGUGGUAUUCUGCUAGUUACACUAGCCAUCCUUACUGCGCUCGAUUGUGUGCGUACUGCUGCAAUAUUGUUAACGUGAGUCUUGUAAAACCUUCUUUUACAUAUACUCUCGCCAUGUAACAAACACAACUCUCGAUUUCCAGAGAUUUUUUCUCUAAACGAACUAAAUAUUAUAUUAGUUUCUGUUUGGAACUUUAAUUUUAGCCAUGGCAGAUUCCAACGGUACUAUUACCGUUGAAGAGCUUAAAAAGCUCUGAACAAUGGAACCUAGUAAUAGGUUUCCUAUUCCUUACAUGGAUUUGUCUUUACAAUUUGCCUAUGCCAACAGGAAUAGGUUUUUGUAUAUAAUUAAGUUAAUUUUCCUUGGCUGUUAUGGCCAGUAACUUUAGCUUGUUUGUGCUUGCUGCUGUUUACAGAAUAAAUUGGAUCACCGGUGGAAUUGCUAUCGCAAUGGCUUGUCUUGUAGGCUUGAUGUGGCUCAGCUACUUCAUUGCUUUUCAGACUGUUUGCGCGUACGCGUUCCAUGUGGUCAUUCAAUCCAGAAACUAACAUUCUCAACGUGCCACUCCAUGGCACUAUUUUGACCAGACCGCUUCUAGAAAGUGAACUCGUAAUCGGAGCUGUGAUCCUUCGUGGACAUCUUCGUAUUGCUGGACACCAUCUAGGACGCUGUGACAUCAAGGACCUGCCUAAAGAAAUCACUGUUGCUCAUCACGAACGCUUCUAUUACAAAUUGGGAGCUCGCAGCGUGUAGCAGGUGACUCAGGUUUUGCUGCAUACAGUCGCUACAGGAUUGGCAACUAUAAAUUAAACACAGACCAUUCCAGUAGCAGUGACAAUAUUGCUUUGCUUGUACAGUAAGUGACAACAGAUGUUCAUCUCGUUGACUUCAGGUUACUAUAGCAGAGAUUUACUAAUUAUUAUGAGGACCUUUAAAGUUUCCAUUUGGAAUCUUGAUUACAUCAUAAACCUCAUAAUUAAAAAUUUAUCUAAGUCCUAACUGAGAAUAAUUCUCAAUUAGAUGAAGAGCAACCAAUGGAGAUUGAUUAAACGAACAUGAAAAUUAUUCUUCUUGGCACUGAUAACACUCGCUACUUGUGAGCUUUAUCACUACCAAGAGUGUGUUAGAGGUACAACAGUACUUUAAAAGAACCUUGCUUUCUGGAACAUACGAGGGCAAUUCACCAUUUCAUCCUCUAGCUGAUAACAAAUUUGCACUGACUUGCUUUAGCACUCAAUUUGCUUUGCUUGUCCUGACGGCGUAAAACACGUCUAUCAGUUACGUGCCAGAUCAGUUUCACCUAAACUGUUCAUCAGACAAGAGGAAGUUCAAGAACUUUACUCUCCAAUUUUAUUGUUGCGGCAAUAGUGUUUAUAACACUUUGCUCACACUCAAAAGAAAGACAGAAUGAUUGAACUUCAUUAAUUGACUUCUAUUUGUGCUUUUUAGCCUUUCUGCUAUUCCUUGUUUUAAUUAUGCUUAUUAUCUUUUGCUUCACUUGAACUGCAAGAUAUAAUGAAACUUGUCACGCCUAAACGAACAUGAAAUUUCUUGUUUCCUUAGGAAUAUCACAACUGUAGCUGCAUUUCACCAAGAAUGUAGUUUCCAGUAUGUACUCAACAUCAACCAUAUGUAGUUGAUGACCCGUGUCCUAUUCACUUCUAUUCUAAAUGGUAUAUUAGAGUAGGAGCUAGAAAAUCAGCACCUUUAAUUGAAUUGUGCGUGGAUGAGGCUGGUUCUAAAUCACCCAUUCAGUACAUCGAUAUCGGUAAUUAUACAGUUUCCUGUUUACCUUUUACAAUUAAUUGCCAGGAACCUAAAUUGGGUAGUCUUGUAGUGCGUUGUUCGUUCUAUGAAGACUUUUAGAGUAUCAUGACGUUCGUGUUGUUUUAGAUUUCAUCUAAACGAACAAACUAAAAUGUCUGAUAAUGGACCCCAAAAUCAGCGAAAUGCACCCCGCAUUACGUUUGGUGGACCUCAGAUUCAACUGGCAGUAACCAGAAUGAGAACGCAGUGGGGCGCGAUCAAAACAACGUCGGCCCCAAGGUUUACCCAAUAAUACUGCGUCUUGGUUCACCGUCUCACUCAACGGCAAGGAAGACCUUAAAUUCCCUCGAGGACAAGGCGUUCCAAUUAACACCAAUAGCAGUCCAGAUGACCAAAUUGGCUACUACCGAAGAGCUACCAGACGAAUUCGUGGUGGUGACGGUAAAAUGAAAGAUUCAGUCCAAGAUGGUAUUUCUACUACCUAGGAACUGGGCCAGAAGCUGGACUUCCCUAUGGUGCUAACAAAGACGGCUCAUAUGGGUUGCAACUGAGGGAGCCUUGAAUACACCAAAAGAUCUUGGCACCCGCAAUCCUGCUAACAAUGCUGCAAUCGUGCUACAACUUCCAAGGAACAACAUUGCCAAAAGGCUUUACGCAGAAGGGAGCAGAGGCGGCAGUCAAGCCUCCUCGUUCCUCAUCACGUAGUCGCAACAGUUUAAGAAAUUCAACUCCAGGCAGCAGUAGGGAACUCUCCUGCUAGAAUGGCUGGCAAUGGCGGUGAUGCUGCUCUUGCUUUGCUGCUGCUUGACAGAUUGAACCAGCUUGAGAGCAAAAUGUCUGGUAAAGGCCAACAACAACAAGGCCAAACUGUCACUAAGAAAUGCUGCUGAGGCUUCUAAGAAGCCUCGGCAAAACGUACUGCCACUAAAGCAUACAAUGUAACACAAGCUUCGGCAGACGUGGUCCAGAACAAACCCAAGGAAAUUUUGGGGACCAGGAACUAAUCAGACAAGGAACUGAUUACAAACAUUGGCCGCAAAUUGCACAAUUUGCCCCAGCGCUUCAGCGUUUUCGGAAUGUCGCGCAUUGGCAUGGAAGUCACACCUCGGGAACGUGGUUGACCUACACAGGUGCCAUCAAAUUGGAUGACAAAGAUCCAAAUUCAAAGAUCAAGUCAUUUGCUGAAUAAGCAUUGACGCAUACAAAACAUUCCCACCAACAGAGCCUAAAAAGGACAAAAGAAGAAGGCUGAUGAAACUCAAGCCUACCGCAGAGACAGAAGAAACAGCAAACUGUGACUCUUCCUGCUGCAGAUUUGGAUGAUUCUCCAAACAAUUGCAACAAUCCAUGAGCAGUGCUGACUCAACUCAGGCCUAAACUCAUGCAGACACCAAGGCAGAUGGGCAUAUAAACGUUUCGCUUUCCGUUUACGAUAUCUAUUGUCAGAAUGAAUCCUAACACAGACAAGUAGAUGUGUAAACUUAUCACGCAAUAAUCAAUGAAGAGCCACAGAGCUUUCGAUGUGCCUGAAGAGCACUUUGAAUUAGUUCACCCACCAGUGUAAUGACACCAACCCAGAUAGUCAUUUGAAUAGCACUGACGCAUAAAACAUCCCACCAACAGAGCCUAAAAAGGACAAAAGAAGAAGGCUGAUGAAACUCAAGCCACCGCAGAGACAGAAGAAACAGCAAACUGUGACUCUUUCCUGCUGCAGAUUUGGAUGAUUUCCAAACAAUUGCAACAAUCCAUGAGCAGUGCUGACUCAACUCAGGCCUAAACUCAUGCAGACACAAGGCAGAUGGGCUAUAUAAACGUUUCGCUUUUCCGUUUACGAUAUAGUCUACUCUUGUGCAGAAUGAAUUCUCGUAACUACAUAGCACAAGUAGAUGUAGUUAACUUUAAUCUCACAUAGCAAUCUUUAAUCAGUGUGUAACAUUAGGGAGGACUUGAAAGAGCCACCACAUUUCACCGAGGCCACGCGGAGUACGAUCGAGUGUACAGUGAACAAUGCUAGGGAGAGCUGCCUAUAUGGAAGAGCCCUAAUGUGUAAAAUUAAUUUUAGUAGUGCUAUCCCCAUGUGAUUUUAAUAGCUUUCUAGGAGAAUGACAAAAAAACCCCCCCCACUCCCCAUCCACACAUACAUCAUAUCAUAUCCAUCCUACAUCCCCAACCCACCAUCCUAUCCCCACAAAUCAUAUCCCACAUCAUCAUGCCCAGUAAACCUAAUA
>cluster_27 reads=1 total_reads=6
CGGUAAAAUUUUGUUUAAGGCUUCAUUUAUAUUUGAAGUCACCUAAUUUUUAAACUGAUAAAUAUUAUAAUUUGGUUUUCUACUAUAAGUGUUUGCCUAGGUUUUAAUCUACUCAACCGCUGUCUUAGGUGUUUUAAUGUCUAAUUUAGGCAUGCCUUUCAUUGUACUGGUUACAGAGAAGGCUAUUUGAUUCAUUAAUGUCACUAUUGCAACCCUACUGUACUGGUUCUAUACCUUGUAGUGUUUGUCUUAGUGGUUUAGAUUCUUAGACACCUAUCCUUCUUUAGAAACUAUACAAAUUACCAUCAUCUUUAAUGGGAUUUAACUGCUCUUGGCUUAGUUGCAGAGUGGUUUUGGCAUAUAUUCUUCACUAGGUUUUUAUACAGGUCAUUGGGAUUGGCUGUCAAUCAUGCAAUUGUUUUUCAGCUAUUGCAGUACAUUUUUAUUAGUAAUUCACUGGCAACGUGGUUAAUAAUUAAUCGCUGUACAAUAGCCCCGAUUUUCAGCUAUGGUUAGAAUGUACAUCUUCUUUGCAUCAUUUUAUUAUGUAUAGAAGUUAUGUGCAUAGUUUAGUAGACGGUUGUAAUCACAACUUGUAUGAUGUGUUACAAACGUAAUAGAGCAACAAAGAGUCGAAUGUACAACUAUUGUUAAUGGUGUUGAAGGUCCUUUAUGUCUAUGCUAAUGGAGGUAAAGGCUUUGCAAACUACACAAUUGGAAUUGUGUUAAUUUGUGAUCUACAUAUUUCUGUGUGGUAGUACAUUUAUUAGUGAUGAAGUUGCGAGAGACUUGUCACUACAGUUUCAAAAGACCAAUAAAUCCACUGACCAGUCUUCUUACAUCGUUGAUAUGGUGUUACAGUGAAGAAUGGUUCCAUCCAUUUUUUUACUUUGAUAAAGCUGGUCAAAAGACUUUAUGAAAGACAUUCUCUCUCAUUUUUGGGCUAACUUUAGACAACCUGAGAGCUAAUAACACUAAAGGUUCAUUGCCUAUUAAUGUUAUAGUUUUUUGAUGGUGGUAAAUCAAAAUGUGAAGAAUCAUCUGCAAAAAAUCAGCGUUGGCUUACUACAGUCAGCUUAUGUGUCAACCUAUACUGUUACUAGAUCAGGCAUUAGUGUCUGAUGUUGGUGAUAGUGCGGAAGGUUUGCAGUUAAAAUGUUUGAUGCUUACGUUAAUACUGCAUCUUCAUCAACUUAACGUACCAAUGGAAAAACACUCAAAACACUGGUUGCAUAUAGAAGCUGAACUUGCAAAGAAUGUGUCCUUAGACAAUGUCUUAUCUACUUUAUUCAGCGGUACGGCAAGGGUUUGUUGAUUCAGAUGAGAAACUAAAGAUGUUGUUGAAUGUCUAAAUUGUCACAUCAAUCGUCAGAAGUACUGGCGAUAGUUGUAAUAACUAUAUGCUUCCACUAUAACAAAGUUGAAAUCGACACCUGACCACUGGUGCUUGUAUUGACUGUAGUGCGCGUCAUAUUAAUGCGCAGGUAGCAAAAAGUCACAACAUUGCUUUGAUAUGGAACGUUAAAGAUUUUCAUGUCGUUGGUCUGAACAACUACGAAAACAAAUACGCAGUGCUGCUAAAAAGAAUAACCUCUACCUUUAAGUUGUACAUGUGCAACUACUAGACAAGUUGUUAAUGUUGUAACAACAAAGAUAGCACUUAAGGGUGGUAAAAUUGUUAAUAGCUGGUAGGCAGUUAAUUAAGGUUACACUUGUGUUCCUUUUUGUUGCUGCUAUUUUCCUUAUCUUAAUAACACCUGCUCAUGUCAUGUCUAAACAUACUGACUUUUAGUGAAAUCAUAGGAUACAAGGCUAUUGAUGGUGGUGUCACUCGUGACAUAGCAUCUACAGAUACUUGUUUUGCUAACAAACAUGCUGAUUUUGACACAUGGUUUAGCCAGCGUGGUAGUUAUACUAAUGACAAGCUUGCCCAUUGAUUGCUGCGACCAUAACAAGAGAAGCGGUUUUGUCGUGCCUGGUUUGCCUGGCACGAUAUUACGCACAACUAAUGGUGACUUUUGCAUUUCUUACCUAGAGUUUUGGUGCAGUUGGUAACAUCUGUUACACACCAUCAAAACUUAUAGAGUACACUGACUUUGCAACAUCAGCUUGUGUUUUGGCUUGAAUGUACAAUUAAAGAUGUUUCGUGGUAAGCCAGUACCAUUGUUAUGAUUACCAAUGUACUAGAAGGUUUGUUGCUUAUGAAAGUUUUACGCCCUGACACACGUUAUGUGCUCAUGGAUGGCUCUAUUAUUCAAUUUCCUUAACACCUACCUUUUGAAGGUUCUGUUAGAGUGGUAACAACUCUGAUUCUGAGUACUGUAGGCACGGCACUUGUGAAAGAUCAGAAGCUGAGUGUUUGUGUAUCUACUAGUGGUAGAUGGGUACUUAACAAUGAUUAUUACAGAUUUUACCAGGAGUUUCUGUGGUGUAGAUGCUGUAUAAAUACUUACUAAUAUGUUUACACACUAAUUCAACCUAUUGGUGCUUUGGACAUAUCAGCAUCUGCAGUAGCUGGUGGUAUUGAGCUAUCGUAGUAACAUGCCUUUGCCUACUAUUCUAUGAGGUUUAGAAGAGCUCUUUGGUGAAUACAGUCAUGUAGUUGCCUUACUACUUUACUAUUCCUUAUGUCAUCAUGUAUUUGUUUAACACCAGUUUACUCAUUCUUACCUGGUGUCUAUCUGUUAUUUACUUGUACUUGACAUUUUAUCUUACAAUGAUGUUUUCUUUUUUAGCACAUUCAGUGGAUGGUUAUGCACACCUUUAGUACCUUUGGAUAACAAUUGCUUAUAACCAUUUGUAUUUCCACAAAGCAUCUCUAUUGGUUCUUUAGUAAUUACCUAAAGAGACGUGUAGUCUCUAAUGGUGUUUCCUUUAGUACUUUGAAGAAGCUGCGCUGUGCACCUUUGUAAUAAAGACAUGUACUUAAAGUUGCGUAGUGAUGUGCUAACUACCUCUUACGCAAUAAUAGAUACUUAGCUUCUAUAAUAAGUACAAGUAUUUUAGUGGAGCAAUGGAUACAACUAGCUCAGAGAAGCUGCUUGUUGUCAUCUCACAAAGGCUCUCAAAAUGAUCAGUAUUCAGGUUCUGAUGUUUUCUCCAACCACAAACCUCAUCUCCUAGCUGUUUGCAGAGUGGUUUUAGAAAAAUGGCAUUCCCAUUGGUAAAGUUGGGUUGUAUGGCACAAGUAACUUGUGGUACAACCACUUAUGACCGCUUGAUGACGUAGUUUCUCCAAGACAUGUGACCUGCACCUCUGAAGACAUGCUUAACCUAAUUAUGAAGAUUUACUCAUUCGUAGUCUAAUCAUAAUUUCUGAUAGGCUGGUAAUGUUCAACUCGGGUUAUUGGACAUACUAUGCAAAAUUGUGUACUUAAGUUAAGGUUGAUACAGCCAAUCCUAAGACACCAGUAUAAGUUUGUCGCAUUCAACCAGGACAGACUUUUUCAGUGUUGCUUGUUACAAUGGUUCACCAUCUGGUUUAACCAAUGUGCUAUGAGGCCCAAUUUCAUUAAGGGUUCAUCCUAAUGGUUCGUGGUAGUGCUGGUUUUAACAUGAUUAUGACUGUGUCUUUUGUUACAUGCACCAUUGGAAUUACCACUGGAGUCAUGCUGGCACAGACUUAGAAGGUAACUUUAUGGACCUUUUGUUGACAGGCAAACAGCACAAGCAGCUGGUACGGACACAACUAUUACAGUUAAUGUUUCAGCUUGGUUGUACGCUGCUGUUAUAAAUAGAGACAGGUGGUUUCUCAAUCGAUCUACCACAACUUAAUGACUUUAACCUUGUGGCUAUGAAGUACAAUUAUGAACCUCAACAAGACCAUCUGACAUACUAGGACCUCUCUCUGCUCAAACUGGAAUUGCCGUUUUAGAUAUGUGUGCUUCAUUAAAAGAAUUACUGCAAAUGGUAUGAUGGACGUACCAUAUUGGGUAGUGCUUUAUUAGAAGAUGAAUUUACACCUUUUGAUGUUGUUAGACAAUGCUCAGGUGUUACUUCCCAAAGUGCAGUGAAAAGAACAAUCAAGGGUACACCACUGGUUGUACUCACAAUUUGACUACUACUAGUUCUAGACCAGAGUACUCAAUGGUCUUGUUCUUUUUUGUAUGAAAAUGCCUUUCUUCUGCUAUAGGUAUUAUUGCUAUGUCUGCUUUUGCAAUGAUGUUUGUCAAACAUAAGCAUGCAUUUCUCUGUUUGUUUUGUUACCUUCCUCUGCCCUGUAGCUUAUUUUAAUGGUCUAUAUGCCUGCUAGUUGGGUGAUGCGUAUUAUGACAUAGUUGGAUAUAGUUGAUACUAGUUUGUCUGGUUUAAGCUAAAAGACUGUGUUAUGUAUGCAUCUCAGCUGUAGUGUUACUAAUCCUUAUGACAGCAAGAACUGUGUAUGAUGAUGGUGCUAGGAGAGUGUGGACACUUAUGAAUGUCUUGACACUCGUUAUAAAGUUUAUUAUGGUAAUGCUUAGAUCAAGCCAUUUCCAUGUGGGCUCUUAUAAUCUUGUUACUCUAACUACUCAGGUGUGGUUACAACUGUCAUGUUUUUGGCCAGAGGUAUUGUUUUUAUGUGUGUUGAGUAUUGCCCUAACUUUCAUAACUGGUAAUACACUUCAGUGUAUAAUGCUAGUUUAUUGUUUUCUUAGGCUAUUUUUGUACUUGUUACUUUGGCCUCUUUGUUUACUCACCGCUACUUUAGACUGACUCUUGGUGUUUAUGAUUACUUAGUUUCUACACAGGAGUUUAGAUAUAUGAAUUCACAGGGACUACUCCCACCCAAGAAUAGCAUAGAUGCCUUCAAACUUCACAUUAAAUUGUUGGGUGUUGGUGGCAAACCUUGUAUCAAAGUAGCCACUGUACAGUCUAAAUGUCAGAUGUAAAAGUGCACAUCAGUAGUCUUACUCUCAGUUUUGCAACAACUCAGAGUAGAAUCAUCAUCUAAAUUGUGGGCUCAAUGUGUCCAGUUACACAAUGACAUUCUUAGCUAAAGAUACUACUGAAGCCUUUGAAAAAAUGGUUUCACUACUUCUUGUUUUGCUUCCAUGCAGGGUGCUGUAGACAUAAACAAGCUUGUGAAGAAAUGCUGGACAACAGGGCAACCUUACAAGCUAUAGCCUCAGAGUUUAGUUCCCUCCAUCAUAUGCAGCUUUUGCUACUGCUCAAGAAGCUUAUGAGCAGGCUGUUGCUAAUGGUGAUUCUGAAGUUGUUCUUAAAAAGUUGAAGAAGUCUUUGAAUGUGGCUAAAUCUGAAUUUGACCGUGAUGCAGCCAUGCAACGUAAGUUGGAAAAGAUGGCUGAUCAAGCUAUGACCCAAAUGUAUAAACAGGCUAGAUCUGAGGACAAGAGGGCAAAAGUUACUAGUGCUAUGCAGACAAUGCUUUCAUUAUGCUUGGAAAGUUGGAUAAUGAUGCACUCAACAACAUUAUCAACAAUGCAAGAGAUGGUUGUGUUCCCUUGAACAUAAUCCUUACAACAGCAGCCAAACUAAUGGUUGUCAUACCAGACUAUAACACAUAAAAAUACGUGUGAUGGUACAACAUUUACUUAUGCAUCAGCAUUGUGGGAAAUCCAACAGGUUGUAGAUGCAGAUAGUAAAAUUGUUCAACUUAGUGAAAUUAGUAUGGACAAAUUCACCUAAUUUAGCAUGGCCUCUUAUUGUAACAGCUUCUAAGGGCCAAUUUGCUGUCAAAUUACAGAAUAAUGAGCUUAGUCCUGUUGCACUACGACAGAUGUCUUGUGCUGCCGGUACUACACAAACUGCUUGCACUGAUGACAAUGCGUUAGCUUACUACAACACAACAAAGGGAGGUAGGUUUGUACUUGCACUGUUAUCCGAUUUACAGGAUUUGAAAUGGGCUAGAUUCCCUAAGAGUGAUGGAACUGGUACUAUCUAUACAGAACUGGAACCACCUUGUAGGUUUGUUACAGACACCCAAAGGUCCUAAAGUGAAGUAUUUAUACUUUAUUAAAGGAUUAAACAACCUAAAUAGAGGUAUGGUACUUGGUAGUUUAGCUGCCACAGUACGUCUACAAGCUGGUAAUGCAACAGAAGUGCCUGCCAAUUCAACUGUAUUAUCUUUUCUGUGCUUUUGCUGUAGAUGCUGCUAAAGCUUACAAAGAUUAUCUAGCUAGUGGGGACAACCAAUCACUAAUUGUGUUAAGAUGUUGUGUACACACACUGGUACUGGUCAGGCAAUAACAGUUACACCGGAAGCCAAUAUGGAUCAAGAAUCCUUUGGUGGUGCAUCGUGUUGUCUGUACUGCCGUUGCCACAUAGAUCAUCCAAAUCCUAAAGGAUUGUGACUUAAAAGGUAAGUAUGUACAAAUACCUACAACUUGUGCUAAUGACCCUGUGGGUUUACACUUAAAAACACAGUCUGUACCGUCUGCGGUAUGUGGAAAGGUUAUGGCUGUAGUUGUGAUCAACUCCGCGAACCCAUGCUUCAGUCAGCUGAUGCACAAUCGUUUUAAACGGGUUUGCGGUGUAAGUGCAGCCCGUCUCACACCGUGCGGCACAGGCACUAGUACUGAUGUCGUAUACGGGCUUUUGACAUACAAUGAUAAAGUAGCUGGUUUUGCUAAAUUCCUAAAACUAAUUGUUGUCGCUUCCAAGAAAAGGACGAAGAUGACAAUUUAAUUGAUUCACUUUGUAGUUAAGAGACACACUUUCUCUAACUACCAACAUGAAGAAACAAUUUAUAAUUUACUUAAGGAUUGUCCAGCUGUUGCUAAACAUGACUUCUUUAAGUUUAGAAUAGACGGUGACAUGGUACCACAUAUAUCACGUCAACGUCUCACUAAAUACAAUGGCAGACCUCGUCUAUGCUUUAAGGCAUUUUGAUGAAGGUAAUUGUGACACAUUAAAGAAAUACUUGCACAUACAAUUGUUGUGAUGAUGAUUAUUUCAAUAAAAAGGACUGGUAUGAUUUUGUAGAAAACCCAGAUAUUACGCGUAUACGCCAACUUCGGUGAACGUGUACGCCAAGCUUUGUUAAAAACAGUACAAUUUGUGAUGCCAUGCGAAAUGCUGGUAUUGUUGGUGUACUGACAUUAGAUAAUCAAGAUCUCAAUGGUAACUGGUAUGAUUCGGUGAUUUCAUACAAACCACGCCAGGUAGUGGAGUUCCUGUUGUAGAUUCUUAUUAUUCAUUGUUAAUGCCUAUAUUAACCUUGACAAGGGCUUUAACUGCAGAGUCACAUGUUGACACUGACUUAACAAAGCCUUACAUUAAGUGGGAUUUGUUAAAAUAUGACUCUCACGGAAGAGAGGUUAAAACUCUUUGACCGUUAUUUUAAAUAUUGGGAUCAGACAUCCCAAAUUGUGUUAACUGUUUGGAUGACAGAUGCAUUCUGCAUUGUGCAAACUUUAAUGUUUUAAUCUCACGUGUUCCCACCUACAAGUUUUGGACCACUAGUGAGAAAAAUAUUUGUUGAUGGUGUUCCAUCUGUAGUUCAACUGGAUACCACAAGAGAGCUAGGUGUUGUACAUAAUCAGGAUGUAAACUUACAUAGCUCUAGACUUAGUUUUAAGGAAUUACUUGUGUAUGCUGUUGACCCUGCUAUGCACGCUGCUUCUGGUAAUCUAUUACUAGAUAAACGCACUACGUGCAUUCAGUAGCAGCUACUAACAAAGAGGCUAUGAAACUCAACCCGCGGCAAAGAAAACAAAGACUCUUCCUGCUGCAGAUUUGGAUGAUUUCCAAACAAUUGCAACAAUCCAUGAGCAGUGCUGACUCAACUCAGGCCUAAACUCAUGCAGACCAUUACAAGGCAGAUGGGCUAUAUAAACGUUUCGCUUUCCGUUUACGAUAUAUAGUCUACUCUUGUGCAGAAUGAAUUCUCGUAACAUAGCACAAGUAGAUGUAGUUAACUUUAAUCCACAUAGCAAUCUUUAAUCAGUGUGUAACAUUAGGGAGGACUUGAAAGAGCCACCACAUUUCACCGAGGCCACGCGGAGUACGAUCGAGUGUACAGUGAACAAUGCUAGGGAGAGCUGCCUAUAUGGAAGAGCCCUAAUGUGUAAAAUUAAUUUUAGUAGUGCUAUCCCAUGUGAUUUUAAUAGCUUCUUAGGAGAAUGACAAAAUCCCCUCUACCCACACAUUUACUCCCACCAUAUUUCAUUUAUAUUCCCCAUCAUCUUUUUUUUUUCUUUUUUCUUCAUAUGCCCAUACCCACAUCCCCAUC
>cluster_28 reads=1 total_reads=101
AUACCUUCCCAGGUAACAAACCAUACAUUUUCGAUCUCUGUAGAUCUGUUCUAAACGAACUUUAAAAUCUGUGUGGCUGUCACUCGGCUGCAUGCUUAGGUGCACUCACGCAGUAUAAUUAAUAACUAAAUUACUGUCGUUGACAGGACACCGAGUAACUCGUCAUCUUGCAGGCUGCUUACGGUUUGCCGUGUUGCAGCCGAUCAUCAGCACACUAGGUUUCUGGCUCAGGUGUGACCGAAAGGUAAGAUGGAGAGCCUUGUCCCUGGUUUCAACGAGAAAACACACGUCCAACUCGGUUUGCCUGUUUUACAGGUUCGACGUUGCUCGUACGUGGCUUUGGAGACUCCGUGGAGGAAGGUCUUAUCAGAGGCACGUCAACAUCUAAAGAUGGCACUUGUGGCUUAGUAGAAGUUGAAAAAGGCGUUUUGCCUCAUCAACUUGAACAGCCUAUGUGUUUCAUCAAUGCUCGGAUGCUCGAACUGCACCUUCAUGGUCAUGCUAUGGUUGAGCUGGUAUAGAACUUUGAAGGCAUUCAGUACGGUCGUAGUGGUGAGGGUACUUGGUGUCCUUGUCCCUCAUGUGGGCGAAAUACCAGUGGCUUACCGCAAGGUUCUUCGUAAGAACGGUAAUAAAAGGAGCUGGUGGCCAUAGUUACGGCGCCGAUCUAAAGUCAUUUGACUCGGGCGACGAGCUUGGCACUGAUCCUGCGAAGAUUUCAAGAAAACUGGAACACUAAACAUAGCAGUGGUGUUACCCGUGAACUCAUGCGUGAGCUUAACGGAGGGGCAUACACUCGCUAUGUAAUAAACAUUUGUGGCCCUGAUAUGGCUACCCUUUGAGUGCAUUAAAGACCUUCAGCACGUGCGUCGGUAAAGCUCAUGCACUUUGUCCGAACAACUGGACUCAUUGACACUAAGAGGUGUAUACUGCUGCCGUGAACAUGACAUGAAUUGCUUGGUACACGGAACGUUCUGAAAAGAGCUAUGAAUUGCAGACACCACUUGAAAUUAAAUUGGCAAAGAAAUUUGACACCUUCAAUGGGGAAUGUCCAAAUUUUGUAUUUCCCUUAAAUUCCAAUCAAGACUAUUCAACCAAGGUUGAAAAGAAAAAGCUUGAUGGCUUUAUGGGUAGAAUUCGAUCUGUCUAUCCAGUUGCGUCACCAAAUGAAUGCAUCAAAUGUGCCUUUCAACUCAUGAAGGUGUGAUCAUUGUGGUGAAACUCUUCAUGGCAGACGGGCGAUUUUGUUAAAGCCACUUGCGAAUUGUGGCACUGAGAAUUUGACUAAAGGAAGGUGCCACUACUGUGGUUACCCCAAAUGCUGUUGUUAAAAUUUAUUGUCCAGCAUGCUCACAAUUCAGAAUUACCACCCAGCAAACCAACCAACUACCAUCAAUAAAUCUGUCUUUAAAACCAACCAACCUAAAAUGUCUCACUAUUGCCAAAUCAGCCAAUGCACCCUCAUUACGUUGGUUGCCAUUACAACUGUACCAAUAGAGAACCAGUGCUCGCGCUAACAACGUCGUCCCCAAGGUUAUCCAAUAAACUCCGAAGGUCUUCAUCACAACCUUCAAGAAAUACCUUAAAUUCCACCCCAAUACAAUUCGUUCCUUUAAACCAAUGCAGAGAUCACCAAAUUGGCAUUACCCAAGAGCUCCAGACGAAACGUGAAGGUUACGGUAAAAUCAAACAUCUCAAUCCAGUGGUAUUUCAACUACCAAGGAAAAGCCCAAAAGCUGCCUUCCCUAUGGUGCUAACAAAGAUCUCUAUCCAUUUGCAACAAGAGCCUGCACACACCAUAGAUCACUUUCACCCGCACAUCCACCUGCUCACAAUUCUGAUCGUGCUCUACAACUUCCUCAUAACAUAAAGAAAUUCACAGUCAUCACUAAGACUACCUACCUGCUAUAAUGCUCACAUCUCGAUUAUGCUACUCAUCUAGCUGUACUUGCCACAUUACAGCUUGAGAGCCAAAUGACUGCAAAGGCCAACAACAACUGGCACUGUACUAUUAAAAACUCAAACCCUCCCAGAUGCUGAAUAAGUUUACAUCACAUUAGCAUUAAUGCUACAGUUGUAAAUUUCAAAAAUCCUCAACCGCCUAACGAAAUUGCCAAGAACAAAAUCUCACCUAUUCCAAGAACUAGGAAAGUAUUCAAACAUUCUAUAAACUUGCAAAUACAAUUCUUGGCUUUUUAUGCUGACUCUAUCAUUAAUGGUGACGCUAAACAUUUACAGCCAUGACCAGUUGCACUUUGUCACGCACUAAAGUUCUUGUAGAACCUGUGCAAAUUCCCAGGUAACAAAACUCAACCAUUCUGAUACUCUAGAUCUGCUUCUCUAAAGAAAUUAUAGAUUUGUUUAUGAGAAUACACAAUUGGACUGUAAUUUUGAAGCAAGGUGAAAUCAAGGAUGCUACUCACAAGAUUUUGUUCGCGCUACUGCAACGAUCUCGACAAGCCCCACUCCCUUUCGGAUGGCUUAUUGUUGGCGUUGCACUUCUUGCUGUUUUCAGAGCGCUUCCAAAAUCAUAACCCUCAAAAGAGAUGGCAACUAGCACUCCAAGGUGUGCAUCUUUGUUUGCAACUUGCUGUUGUUGUUUAGUAACAGUUCACACCUUUUGCUCGUUGCUGCUGGCCUUGAAGCCUUUUCUCUAUCUUUAUGCUUUAGUCUACUUCUUGCAGAGUAUAAACUUUGUAAGAAUAAUAAUGAGGCUUUGGCUUUGCUGGAAAUGCCGUUCCAAAAACCCAUUAUAUUUAUGAUGCCAACUAUUUCUUUGCUGGCAUUAAUUGACGACUAUUGUAUACCUACAAUAGUGUAUUCUCAAUUGUCAUACUUCAGGUGAUGGCACAACAAGUCCUAUUCUGAACAUGACUCACCAGAUUGGUGGUUAUACUGAAAAUGGGGAAAUCUGGAGUAAAAGACUGUGUUGCAUUACACAGCUCAUUCAGACUAUUACCAGCUGUACUCAACUCAAUUGAGUACAGACUGGUGUUGAACCUGUUACCUCUUCUACAAUAAAAUUGUUGAUGAGCCUGAAGAACAUGUCCAAAUUUUCACAAUCGACGGUUCAUCCAGAGUUGUUAAUCCAGUAAUGGAACCUCCCAGGUAACAAACACAACCAACUUCGAUCUUUUGUAGAUCUGUUCUAAACGAACUUAUGUACUCAUUCGUUUUAGAAGAGAUAGGUACGUUAAUAGUUAAUAGCGUACUUUUUCUUGCUUCGUGGUAUUCUUGCUAGUUACACUAGCCAUCCUUACUGCGUUCGAUUGUGUGCGUACUGCUGCAAUAUUGUUAACGUGAGUUUGUAAAACCUUCUUUACGUUUACUCUCGUGUUAAAAAUCUGAAUUUCUAGAGUUCCUGAUUUCUGGUCUAAACGAAUACCUUCCCAGGUAACAAACCAACCACUUCGAUCUCUUGUAGAUCUGUUUCUAAACGAACUAAUAUUAUAUUAGUUUUUGUUUGAACUUUAAUUUUAGCCAUGCAGAUUCCAACGGUACUAUUACCGUUGAAGAGCUUAAAAAGCUCUUUGAACAAUGGAACCUAGUAAUAGGUUUCCUAUUCCUUACAUGGAUUUGUCUUUACAAUUUGCCUAUGCCAACAGGAAUAGGUUUUUGUAUAUAAUUAAGUUAAUUUUCCUCUGGCUGUUAUGGCCAGUAACUUUAGCUUGUUUUGUGCUUGCUGCUGUUUACAGAAUAAAUUGGAUCACCGGUGGAAUUGCUAUCGCAAUGGCUUGUCUUGUAGGCUUGAUGUGGCUCAGCUACUUCAUUGCUUUUCAGACUGUUUGCGCGUACGCGUUCCAUGUGGUCAUUCAAUCCAGAAACUAACAUCAUCUCAACGUGCCACUCCAUGGCACUAUUUUGACCAGACCGCUUCUAGAAAGUGAACUCGUAAUCGGAGCUGUGAUCCUUCGUGGACAUCUUCGUAUUGCUGGACACCAUCUAGGACGCUGUGACAUCAAGGACCUGCCUAAAGAAAUCACUGUUGCUACAUCACGAACGCUUCUUAUUACAAAUUGGGAGCUCGCAGCGUGUAGCAGGUGACUCAGGUUUUGCUGCAUACAGUCGCUACAGGAUUGGCAACUAUAAAUUAAACACAGACCAUUCCAGUAGCAGUGACAAUAUUGCUUUGCUUGUACAGUAAGUGACAACAGAUGUUUCAUCUCGUUGACUUUCAGGUUACUAUAGCAGAGAUAUCUAAUUAUUAUGAGGACUUUUAAAGUUUCCAUUUGGAAUCUUGAUUACAUCAUAAACCUCAUAAUUAAAAAUUUAUCUAAGUCACUAACUGAGAAUAAAUAUUCUCAAUUAGAUGAAGAGCAACCAAUGGAGAUUGAUUAAACGAACAUGAAAAUUAUUCUUUUCUUGGCACUGAUAACACUCGCUACUUGUGAGCUUUAUCACUACCAAGAGUGUGUUAGAGGUACAACAGUACUUUAAAAGAACCUUGCUCUCUGGAACAUACGAGGGCAAUUCACCAUUUCAUCCUCUAGCUGAUAACAAAUUUGCACUGACUUGCUUUAGCACUCAAUUUGCUUUGCUUGUCCUGACGGCGUAAACACGUCUAUCAGUUACGUGCCAGAUCAGUUUCACCUAAACUGUUCAUCAGACAAGAGGAAGUUCAAGAACUUUACUCUCCAAUUUUUAUUGUUGCGGCAAUAGUGUUUAUAACACUUUGCUCACACUCAAAAGAAAGACAGAAUGAUUGAACUUUCAUUAAUUGACUUCUAUUUGUGCUUUUUAGCCUUUCUGCUAUUCCUUGUUUUAAUUAUGCUUAUUAUCUUUUGGUUCUUCACUUGAACUGCAAGAUCAUAAUGAAACUUGUCACGCCUAAACGAACAUGAAAUUUCUUGGUUUCUUUAGGAAUAUCUACAACUGUAGCUGCAUUUCACCAAGAAUGUAGUUUACAGCUAUGUACUCAACAUCAACCAUAUGUAGUUGAUGACCCGUGUCCUAUUCACUUCUAUUCUAAAUGGUAUAUUAGAGUAGGAGCUAGAAAAUCAGCACCUUUAAUUGAAUUGUGCGUGGAUGAGGCUGGUUCUAAAUCACCCAUUCAGUACAUCGAUAUCGGUAAUUAUACAGUUUCCUGUUUACCUUUUACAAUUAAUUGCCAGGAACCUAAAUUGGGUAGUCUUGUAGUGCGUUGUUCGUUCUAUGAAGACUUUUAGAGUAUCAUGACGUUCGUGUUGUUUUAGAUUUCAUCUAAACGAACAAACUAAAAUGUCUGAUAAUGGACCCCAAAAUCAGCGAAAUGCACCCCGCAUUACGUUUGGUGGACCUCAGAUUCAACUGGCAGUAACCAGAAUGGAGAACGCAGUGGGCGCGAUCAAAACAACGUCGGCCCCAAGGUUUACCCAAUAAUACUGCGUCUUGGUUCACCGCUCUCUCAACAUGGCAAGGAAGACCUUAAAUUCCCUCGAGGACAAGGCGUUCCAAUUAACACCAAUAGCAGUCCAGAUGACCAAAUUGGCUACUACCGAAGAGCUACCAGACGAAUUCGUGGUGGUGACGGUAAAAUGAAAGAUCUCAGUCCAAGAUGGUAUUUCUACUACCUAGGAACUGGGCCAGAAGCUGGACUUCCCUAUGGUGCUAACAAAGACGGCAUCAUAUGGGUUGCAACUGAGGAGCCUUGAAUACACCAAAAGAUCACUGGCACCCGCAAUCCUGCUAACAAUGCUGCAAUCGUGCUACAACUUCCAAGGAACAACAUUGCCAAAAGGCUUUACGCAGAAGGGAGCAGAGGCGGCAGUCAAGCCUCUUCUCGUUCCUCAUCACGUAGUCGCAACAGUUUAAGAAAUUCAACUCCAGGCAGCAGUAGGGAACUUCUCCUGCUAGAAUGGCUGGCAAUGGCGGUGAUGCUGCUCUUGCUUUGCUGCUGCUUGACAGAUUGAACCAGCUUGAGAGCAAAAUGUCUGGUAAAGGCCAACAACAACAAGGCCAAACUGUCACUAAGAAUUGCUGCUGAGGCUUCUAAGAAGCCUCGGCAAAACGUACUGCCACUAAAGCAUACAAUGUAACACAAGCUUCGGCAGACGUGGUCCAGAACAAACCCAAGGAAAUUUUGGGGACCAGGAACUAAUCAGACAAGGAACUGAUUACAAACAUUGGCCGCAAAUUGCACAAUUUGCCCCAGCGCUUCAGCGUUUUCGGAAUGUCGCGCAUUGGCAUGGAAGUCACACCUCGGGAACGUGGUUGACCUACACAGGUGCCAUCAAAUUGGAUGACAAAGAUCCAAAUUCAAAGAUCAAGUCAUUUGCUGAAUAAGCAUUGACGCAUACAAAACAUACCCACCAACAGAGCCUAAAAAGGACAAAAGAAGAAGGCUGAUGAAACUGCAAGACAGAAGAACAGCAAACUGUGACUCUUUUACAAUAAUCAAAUGUAAUCCUAUAAAUAGCUAAACUAUGAAAUAGUGAGUCUCUUCCUGAUUUAUGGAAUUUCAGAAUAAUGUUUCGAUUGUGUUAGUUCUUAAACGAACAAACUAAAUGUGAUAAUGGACCCAAAUCAGCGAAUGCACCGCAUACGUUUGGUGGACCUCAGAUUCAACUGGCAGUAACCAGAAUAGAGAACGCAGUGGGCGCGAUCAAAACAACGUCGGCCCCAAGGUUUACCCAAUAAUACUGCGUCUUGGUUUCACCGCUCACAUCAACAUGGCAAGGAAGACCUUUAAAUUCCUCGAGGACAAGGCGUUCCAAUUAACACCAAUAGCAGUCCAGAUGACCAAAUUGGCUACUACCGAAGAGCUACCAGACGAAUUCGUGGUGGUGACGGUAAAAUGAAAGAUUCAGUCCAAGAUGGUAUUCUACUACCUAGGAACUGGGCCAGAAGCUGGACUUCCCUAUGGUGCUAACAAAGACGGCAUCAUAUGGGUUGCAACUGAGGAGCCUUGAAUACACCAAAAGAUUCAUUGGCACCCGCAAUCCUGCUAACAAUGCUGCAAUCGUGCUACAACUUCCAAGGAACAACUUGCCAAAAGGCUUUACGCAGAAGGGAGCAGAGGCGGCAGUCAAGCCUCUUCUCGUUCCUCAUCACGUAGUCGCAACAGUUUAAGAAAUUCAACUCCAGGCAGCAGUAGGGGAACUUUCUCCUGCUAGAAUGGCUGGCAAUGGCGGUGAUGCUGCUCUUGCUUUGCUGCUGCUUGACAGAUUGAACCAGCUUGAGAGCAAAAUGUCUGGUAAAGGCCAACAACAACAAGGCCAAACUGUCACUAAGAAAUUGCUGCUGAGGCUUCUAAGAAGCCUCGGCAAAACGUACUGCCACUAAAGCAUACAAUGUAACACAAGCUUUCGGCAGACGUGGUCCAGAACAAACCCAAGGAAAUUUUGGGGACCAGGAACUAAUCAGACAAGGAACUGAUUACAAACAUUGGCCGCAAAUUGCACAAUUUGCCCCAGCGCUUCAGCGUUUUCGGAAUGUCGCGCAUUGGCAUGGAAGUCACACCUCGGGAACGUGGUUGACCUACACAGGUGCCAUCAAAUUGGAUGACAAAGAUCCAAAUUCAAAGAUCAAGUCAUUUGCUGAAUAAGCAUUGACGCAUACAAAACAUUCCCACCAACAGAGCCUAAAAAGGACAAAAGAAGAAGGCUGAUGAAACUCAAGCCUUCCGCAGAGACAGAAGAAACAGCAAACUGUGACUCUUUUCCUGCUGCAGAUUUGGAUGAUUCUCCAAACAAUUGCAACAAUCCAUGAGCAGUGCUGACUCAACUCAGGCCUAAACUCAUGCAGACACACAAGGCAGAUGGGCUAUAUAAACGUUUCGCUUUUCCGUUUACGAUAAUAGUCUACUCUUGUGCAGAAUGAAUUCUCGUAACUACAUAGCACAAGUAGAUGUAGUUAACUUUAAUCUCACUAGCAAUCUUUAAUCAGUGUGUAACAUUAGGGAGGACUUGAAAGAGCCACCACAUUUCCGAGGCCACGCGGAGUACGAUCGAGUGUACAGUGAACAAUGCUAGGGAGAGCUGCCUAUAUGGAAGAGCCCUAAUGUGUAAAAUUAAUUUUAGUAGUGCUAUCCCCAUGUGAUUUUAAUAGCUUCUUAGGAGAAUGACAAAAAUACCCUACUCCAUACUCCCCAUACUUAUCCAUCUUAUCCACAUAUCCUCCCCAUACCCCCCACACCAUCCCCACACAUCAC
>cluster_29 reads=1 total_reads=169
UGUGCGCUGACAUACAGCUAAUAAAUGGGAUCUCAUUAUUAGUGAUAUGUACGACCCCUAAGACUAAAAAUGGCAAAGAAAAAUGACUCUAAGAGGGUUUUUCACUUACAUUUGUGGGUUUAUACAACAAAAGCUAGCUUUGGAGGUUCCGCGGCUAUAAAGAUAACAGAACAUUCUUGGAAUGCUGAUCUUUAUAAGCUCAUGAGGACACUCGCAUGGUGGACAGCCUUUGUACUAAUGUGAAUGCGUCAUCAUCUGAAGCAUUUUUAAUUGGAUGUAAUUAUUUCUGGCAAACCACGCGAACAAUAGAUGGUUAUGUCAUGCAUGCAAAUUACAUAUUUUGGAGGAAUACAAAUCUCCAAAUCAGUUGUCUCCUAUUUAUUUUUGACAUGAGUAAUUUCCCCUUAAUCUGAGGGUACUGCUGUUAUGUCUUUAAAAAGAAGGUCAAAUCAAUGAUAUGAUUUUAUCUUCUUAGUAAAGGUAGACUUAUAAUUAGAGAAAACAACAGAGUUGUUAUUUCUAGUGAUGUCUUUUUGUUAACAACUAAACGAACAAUGUUUGUCUUUUCUCUGUUCUAUUGCCACUAGUUUAGUCAGUGUGUUAAUCUACAACCAGAACUCGAACUACCCCCUGCAUACACUAAUUACUACCUCGGUGUUUCUAUUACCCUGACAAGUCUCAGAUCCUCAGUUUUCAUUCAAGGACUUGUCUUACCUUUUUCCAAUGUUACUUGGUUCCAUGCUAUCAUGUCUUCUGGGACCAAUGGUACUAAGAGGUUUGAUAUCCCUGUCCUACCAUUUAAUGAUGGUGUUUAUUUUGCUUCCACUGGAGAAGUCUAACAUAAUAAGAGGCGUUGGAUUUUUGGUACUACUCUAGAUUUAAGACCCAGUCCUACUAUUGUUAAUAACGCUACUGUGUUGUUAUUAAAGUCUGUGAAUUUUCAAUUUGUAAUGAUCCAUUUUUGGGUGUUUAUUACCACAAAAACAACAAAAGUUGGAUAGAAAGUGAGUUUCAGAGUUUAUCUAGUGCGAAUAAUUGCACUUUGAAUAUGUUCUGCCUUUUCUUAUGGACCUUAAAGAGGAAAACAGGGUAUUCAAAAAUACUAGGGAAUUUGCUGUUUAAGAAUAUUGAUGGUUAUUUUAAAAUAUAUAUGUGAUACGCAACUAAUUUAGUGCGUGAUACCUCAGGUUUUUCGGCUUUAGAACCAUUGGUAGAUUGCCAAUAGGUAACACUUUUAGGUUUCAAUCUUGCUUUAAGAAGAGUUAUUUGACUCCUGGUGAUUUUCUAGGUUGGACAGCUGGUGCUCAAUGGUCAUUAUGUGGGUUAUUCAACCUAGGACUUUUCUACUAAAAUAAUGAAAAUGGAACCACUACAGAUGCUAAAGACUGCGCACCUGACCCUUUCAGAAACAAGUGUACGUUGAAAUCCACUAGUAGAAAAAGGAAUCAAACUCUAACUUAGAGUCCAACCAACAGAAUCUAUUGUUAGAUUUCCUAAACUACAAAACUGUGCCCUUUGGUGAAGUUUUUAACGCCACAGAUUUGCAUCUGUUUAUGCUUGGAACAGGAAGAGAAUCAGCAACUGUGUUGCUGAUUAUUCUGUCCUAUAUAAUUCCGCAUCAUUUUCCACUUUUAAGUGUUAUGGAGUGUCUCCUACUAAUUAAAUGAUUUCUGCUUUACUAAUGUACAUGCAGAUUCAUUUGUAAUUAGAGGUGAUGAAGUCAGACAAAUGCUCCAGGCAAACUGGAAAGAUUGCUGAUUAUAAUUAUAAAUUACCAGAUGAUUUUACAGGCUGCGUUAUAGCUUGGAAUUCUAACAAUCUUGAUUCUAAGGUUGGUGGUAAUUAUAAUUACCUGUAUAGAUUGUUUUAGGAAGUCUAAUCUCAAACCUUUUGAGAGAGAUAUUUCAACUGAAAUCUAUCAGGCCGGUAGCACACCUUGUAAUGGUGUUGAAGGUUUUAAUUGUUACUUUAACAAUCAUGGUUUCCAUCCACUAAUGGUGUUGGUUACCAACCAUACAGAGUAGUAGUACUCUUUUGAACUUCUACAUGCCAGCAACUGUUUGUGGACCUAAAAAGUCUACUAAUUUGGUUAAAAACAAAUGUGUCAAUUUCAACUUUAAAUGGUUUAACAGGCACAGGUGUUCUUACUGAGUUUAACAAAAAGUUUCUGCCUUUCCAACAAUUUGGCAGAGACAUUGCUGACACUACUGAUGCUGUCCGUGAUACAGACACUUGAGAUUUUGACAUUACACCAUGUCUCUUUGGUGGUGUCAGUGUUAUAACACCAGGAACAAUACUUUCUAACCAGGUUGCUGUUCUUUAUCAGGAUGUUAACUGCACAGAAGUCCCUGUUGCUAUUCAUGCAGAUCAUACUUACUCCUACUUGGCGUGUUUAUUCUACAGGUUCUAAUGUUUCAAACACGUGCAGGCUGUUUAAUAGGGGCUGAACAUGUCAACAACUCAUAUGAGUGACAUACCCAUUGGUGCAGGUAUAUGCGCUAGUUAUCAGACUCAGACCAAUUCUCAGCGAGCACGUAGUGUAGCUAGUCAAUCCACCAUUGCCUACACUAUGUCACUUGGUGCAGAAAAAUUCAGUUGCUUACUCUAAUAACUCUAUUGCCAUACCCUACAAAUUCUACUAUUAGUGUUCCACAGAAAUUUUACCAGUGUCUAUGACCAAGACAUCAGUAGAUUGUACAAUGUACAUUUGUGGUGAUCAACUGAAUGCAGCAAUUUUUGUUGCAAUAUGGCAGUUUUUGUACACAAUUAAACCGUGCUUCUAACUGGAAUAGCUGUUGAACAAGACAAACACCAGAAGUCUUUUGCACAAGUCAAACAAAUUUACAAAACACCACCAAUUUUAAAGAUUUGGUGGUUUUAAUUUUUCACAAAUAUUACCAGAUCAUCAAAACCAAGCAAGAGGUCAUCUAUUGAAGAUUUACUUUCAACAAAGUGACACUUGCAGAUGCUGGCUUCAUCAAACAAUAUGGUGAUUGCCUUGGUGAUAUUGCUGCUAGAGACCUCAUUUGUGCACAAAAGUUCAACGGCCUUCUGUUUUGCCACCUUUGCUCACAGAUGAAAUGUAUUGCUCAAUCUACUUGCACUGUUAGCGGGUACAAUCACUCUGGUUGGACCUUUGGUGCAGGUGCUGCUACAAAUACCAUUUGCUAUGCAAUGGCUUAUAGGUUUAAUGGUAUUGGAGUUACACAGAAUGUUCUCUAUGAGAACAAAAAUUGAUUGCCAACCAAUUUAAUAGUGCUAUUGGCAAAAUUCAAGACUCACUUUCUCUACAGCAAGUGCACUUGGAAAACUUCAAGAUGUGGUCAAUUAAAAUGCACAAGCUUUAAACACGCUUUGUUAAACAACUUAGCUCCAAUUUUGGUGCAAUUCAAGUGUUUUAAAUGAUAUCCUUCACGUCUUGACAAAGUUGAGGCUGAAGUGCAAAUUGAUAGGUUGAUCACAGGCAGACUUCAAAGUUUGCAGACAUAUGUGACUCAACAAUUAAUUAGAGCUGCAGAAAUCAGAGCUCUGCUAAUCUUGCUGCUACUAAAAUGUCAGAGUGUGUACUUGGACAAUCAAAAAGAGUUGAUUUUGUGGAAAGGGCUAUCAUCUUAUGUCCUUCCUCAGUCAGCACCUCUGGUGUAGUCUUGCAUGUGACUUAUGUCCCUGCACAAGAAAAGAACUUCACAACUGCUCCUGCCAUUUGUCAUGAUGGAAAAGCACACUUUCCUCGUGAAGGUGUCUUUUUUUCAAAUGGCACACACUGGUUUGUAACCAAAGGAAUUUUUAUGAACCACAAAUCAUUACACAGACAACACAUUUGUGUCUGGUAACUGUGAUGUUGUAAUAGGAAUUGUCAACAACACAGUUUAUGAUCCUUUGCAACCUGAAUUAGACUCAUUCAAGGAGGAGUUAGAUAAAUAUUUUAAGAAUCAUCAACAUCACCAGAUGUUGAUUUAGGUGACAUCCUGGCAUUAAUGCUUCAGUUGUAAACAUUCAAAAAGAAAUUGACCGCCUCAAUGAGGUUGCCAAGAAUUUAAAUGAAUCUCAUCGAUCUCCAAGAACUUGGAAAGUAUGAGCAGUAUAUAAAAUGGCCAUGGUACAUUUGGCUAGGUUUAUAGCUGGCUUGAUUGCCAUAGUAAUGGUGACAAUUAUGCUUUGCUGUAUGACCAGUUGCUGUAGUUGUCUCAAGGGCUGUUGUUCUUGUGGAAUACCUCCCAGGUAACAAACCAACCAACUUCGAUCUUGUAGUGAUCUGUCUCUAAACGAACUUAUGGAUUUGUUUAUGAGAAUCUCACAAUUGGAACUGUAACUUUGAAGCAAGGUGAAAUCAAGGAUGCUACUCCUUCAGAUUUUGUUCGCGCUACUGCAACGAUACCGAUACAAGCCUCACUCCCUUUCGGAUGGCUUAUUGUUGGCGUUGCACUUCUUGCUGUUUUCAGAGCGCUUCCAAAAUCAUAACCCUCAAAAGAGAUGGCAACUAGCACUCUCCAAGGGUGUUCACUUUGUUUGCAACUUGCUGUUGUUGUUUGUAACAGUUUACUACACCUUUUGCUCGUUGCUGCUGGCCUUGAAGCCCCCUUUCUCUAUCUUUAUGCUUAAGUCUACUUCUUGCAGAGUAUAAACUUUGUAAGAAUAAUAAUGAGGCUUUGGCUUUGCUGGAAAUGCCGUUCCAAAAACCCAUACUUUAUGAUGCCAACUAUUUUCUUUGCUGGCAUACUAAUUGUUACGACUAUUGUAUACCUUACAAUAGUGUAACUUCUUCAAUUGUCAUUACUCAGGUGAUGGCACAACAAGUCCUAUCUUGAACAUGACUACCAGAUUGGUGGUUAUACUGAAAAUGGGAAUCUGGAGUAAAAGACUGUGUUGUAUUACACAGUUACUUCAUUCAGACUAUUACCAGCUGUCACUCAACUCAAUUGAGUACAGACACUGGUGUUGAACAUGUUACCUUCUCAUCUACAAUAAAAUUGUUGAUGAGCCUGAAGAACAUGUCCAAAUUUUACAAUCGACGGUUCAUCCGGAGUUGUUAAUCCAGUAAUGGAACCAAUUUAUGAUGAACCGACGACGACUACUAGCGUGCCUUUGUAAGCACAAGCUGAUGAGUACGAACUUAUGUACUCAUUCGUUUAGAAGAGACAGGUACGUUAAUAGUUAAUAGCGUACUUCUUUCUUGCUUCGUGGUAUUCUUGCUAGUUACACUAGCCAUCCUUACUGCGCUUCGAUUGUGUGCGUACUGCUGCAAUAUUGUUAACGUGAGUCUUGUAAAACCUUCUUUUACGUUUACUCUCGUGUUAAAAAUCUGAAUCUUCUAGAGUUCCUGAUUUCUGGUCUAAACGAACUAAUAUUAUAUUAGUUUUUGUUUGGAACUUUAAUUUUAGCCAUGGCAGAUUCCAACGGUACUAUUACCGUUGAAGAGCUUAAAAAGCUCUUGAACAAUGGAACCUAGUAAUAGGUUUCCUAUUCCUUACAUGGAUUUGUCUUCUACAAUUUGCCUAUGCCAACAGGAAUAGGUUUUUGUAUAUAAUUAAGUUAAUUUUCCUCUGGCUGUUAUGGCCAGUAACUUUAGCUUGUUUGUGCUUGCUGCUGUUUACAGAAUAAAUUGGAUCACCGGUGGAAUUGCUAUCGCAAUGGCUUGUCUUGUAGGCUUGAUGUGGCUCAGCUACUUCAUUGCUUUUUCAGACUGUUUGCGCGUACGCGUUCCAUGUGGUCAUUCAAUCCAGAAACUAACAUUCUCCAACGUGCCACUCCAUGGCACUAUUUUGACCAGACCGCUUCUAGAAAGUGAACUCGUAAUCGGAGCUGUGAUCCUUCUGGACAUCUUCGUAUUGCUGGACACCAUCUAGGACGCUGUGACAUCAAGGACCUGCCUAAAGAAAUCACUGUUGCUACAUCACGAACGCUUCUUAUUACAAAUUGGGAGCUCGCAGCGUGUAGCAGGUGACUCAGGUUUUGCUAUAUACAGUCGCUACAGGAUUGGCAACUAUAAAUUAAACACAGACCAUUCCAGUAGCAGUGACAAUAUUGCUUUGCUUGUACAGUAAGUGACAACAGAUGUUUCAUCUCGUUGACUUUCAGGUUACUAUAGCAGAGAUAUUACUAAUUAUUAUGAGGACUUUAAAGUUUCCAUUUGGAAUCUUGAUUACAUCAUAAACCUCAUAAUUAAAAAUUUAUCUAAGUCACUAACUGAGAAUAAAUAUUCUCAAUUAGAUGAAGAGCAACCAAUGGAGAUUGAUUAAACGAACAUGAAAAUUAUUUUUCUUGGCACUGAUAACACUCGCUACUUGUGAGCUUUAUCACUACCAAGAGUGUGUUAGAGGUACAACAGUACUUUAAAAGAACCUUGCUCUUCUGGAACAUACGAGGGCAAUUCACCAUUUCAUCCUCUAGCUGAUAACAAAUUUGCACUGACUUGCUUUAGCACUCAAUUUGCUUUGCUUGUCCUGACGGCGUAAAACACGUCUAUCAGUUACGUGCCAGAUCAGUUUCACCUAAACUGUUAUCAGACAAGAGGAAGUCAAGAACUUUACUCUCCAAUUUUUAUUGUUGCGGCAAUAGUGUUUAUAACACUUUGCUCACACUCAAAAGAAAGACAGAAUGAUUGAACUUUCAUUAAUUGACUUCUAUUUGUGCUUUUUAGCCUUUCUGCUAUUCCUUGUUUAAUUAUGCUUAUUAUCUUUGGUUCUCUUGAACUGCAAGAUCAAUGAAACUUGUCACGCCUAAACGAACAUGAAAUUUCUUGUUUUUAGGAAUAUCACAACUGUAGCUGCAUUUCACCAAGAAUGUAGUUUACAGCUAUGUACUCAAUCAACCAUAUGUAGUUGAUGACCCGUGUCCUUCACUUCUAUUCUAAAUGGUAUAUUAGAGUAGGAGCUAGAAAAUCAGCACCUUUAAUUGAAUUGUGCGUGGAUGAGGCUGGUUCUAAUCACCCAUUCAGUACAUCGAUAUCGGUAAUUAUACAGUUUCCUGUUUACCUUUUACAAUUAAUUGGCGGAACCUAAAUUGGGUAGUUGUAGUGCGUUGUUGUUCUAUGAAGACUUUUUAGAGUAUCAUGACGUUCGUGUUGUUUUAGAUUUCAUCUAAACGAACAAACUAAAAUGUCUGAUAAUGGACCCAACAUCAGCAAGCCAAUUACACCCGCAUGUACACAAGCUUCGGCAGACGUGGUCCAGAACAAACCCAAGGAAAUUUUGGGGACCAGGAACUAAUCAGACAAGGAACUGAUUACAAACAUUGGCCGCAAAUUGCACAAUUUGCCCCAGCGCUUCAGCGUUCUUCGGAAUGUCGCGCAUUGGCAUGGAAGUCACACCUUGGGAACGUGGUUGACCUACACAGGUGCCAUCAAAUUGGAUGACAAAGAUCCAAAUUCAAAGAUCAAGUCAUUUUGCUGAAUAAGCAUAUUGACGCAUACAAAACAUUCCCACCAACAGAGCCUAAAAAGGACAAAAAGAAGAAGGCUGAUGAAACUCAAGCCUACCGCAGAGACAGAAGAAACAGCAAACUGUGACUCUUUUCCUGCUGCAGAUUUGGAUGAUUUCUCCAAACAAUUGCAACAAUCCAUGAGCAGUGCUGACUCAACUCAGGCCUAAACUCAUGCAGACACAAAGGCAGAUGGGCUAUAUAAACGUUUCGCUUUUCCGUUUACGAUAUAGUCUACUCUUGUGCAGAAUGAAUUCUCGUAACUCAUAGCACAAGUAGAUGUAGUUAACUUUAAUCCACAUAGCAAUCUUUAAUCAGUGUGUAACAUUAGGGAGGACUUGAAAGAGCCACCACAUUUCCCGAGGCCACGCGGAGUACGAUCGAGUGUACAGUGAACAAUGCUAGGGAGAGCUGCCUAUAUGGAAGAGCCCUAAUGUGUAAAAUUAAUUUUAGUAGUGCUAUCCCCAUGUGAUUUUAAUAGCUUUUUAGGAGAAUGACAAAAAAUCCCCAUACCCACAUCCCUCCUACUAUCAUCUAUCCAUCUAUCAUCCACUCCCCCUCCAUCAUCCCUACAAACCACAAAU
>cluster_30 reads=1 total_reads=7
AUACCUUCCCAGGUAACAAACCAACUUUCGAUCUCACUGAAGAUCUGUUAAACGAACAAUGUUUGUUCUUGUCUCAUUGCCACUAGUCUAGUCCAGUGUGUUAAUCUCACAUCAGAUCAAUUACCCUGCAUCACUACUACACGUGGUGUCUAUUACCCUGACAAAGUUUCAGAUCCUCAGUUUUACAUUCAACUCAGGACUUGUUUACCUUUCUUUUUUCCAAUGUUACUUGGUUUCCAUGCUAUACAUGUCUGGACCAAUGGUACUAGAGGUUUGAUAACCCUGUCCAUUUAAUGAUGGUGUUUAUUUUACUUCCACUGAGAAGUCAACACAAUAAGAGGCUGGAUUCUUUGGUACUACUUUAGAUUUAAGACCCAGUCCUACUUAAUUGUUAAUAACGCUACUGCGUUGUUAUUAAAGUCUGUGAAUUUCAAAUUUUGUAAUGAUCCAUUUUUGGGUGUUUAUUACCACAAAACAACAAAAGUAGAUGGAAAGUGAGUUCAGAGUUUAUUCUAGUGCGAAUAAUUGCACUUUUGAAUAUGUCUCAGCCUUUAUGGACCUUGAAGGAAACAGGGUAUUAAUCAAAAAUCUUAGGGAAUUUGUGUUUAAGAAUAUUGAUGGUUAUUUUAAAAUAUAUUUUGGCACACGCCUAUUAAUUUAGUGCGUGAUCUCCCAGGUUUUUCGGCAUUUAGAACCAUUGGUAGAUUUGCCAAUGAUUAACAUCACUAGGUUUCAAACUUUACUUGCUCAUAAGAAGUUAUUUGACUCCUGGUGAUUCUUUCAGGUUGGACAGCUGGUGCUGCGGUUAUUAUGUGGGUUAUCAUUUCAACCAAGGACUUUCUAUUAAAAUAUAAUGAAAAUGGAACCAUUACAGAUGCUGUAGACUGUGCACUUGACCCUCUAUCAGAAACAAGUGUUCGUGAAAUCCUUUCACUGUAGAAAAAGGAAUCUAUCAAAACUUCUAACUUUAGAGUCCAACCAACAGAAUCUAUUGUUAGAUUUCCUAAUUACAAACUUGUGCCCUUUUGGUGAAGUUUUAACGCCACAGAUUUGCAUCUGUUUAUGCUCUGGAACAGGAAGAGAAUCAGCAACUGUGUUGCUGAUUAUUCUGUCCUAUAAUUCCGCAUCAUUUCCACUUUUAAGUGUUAUGGAGUGUCUCCUACUAAAUUAAAUGAUCUCUGCUUACUAAUGUCUAUGCAGAUUCAUUGUAAUUAGAGGUGAUGAAGUCAGACAAAUAUCCAGGCAAACUGGAAAGAUUGCUGAUUAUAAUUAUAAUUACCAGAUGAUUUUACAGGCUGCGUUAUAGCUUGGAAUUCUAACAAUCUGAUCUAAGGUUGGUGGUAAUUAUAUUCCUGUAUAGAUUGUUAGGAAGUCUAAUCUCAAACCUUUUAGAGAGAUAUUUCAACUGAAAUCUAUCAGGCCGGUAGCACACCUUGUAAUGGUGUUGAAGGUUUUAAUUGUUACUUUCAACAAUCAUGGUUUCAACCCUAAUGGUGUUGUUACCAACCAUACAGAGUAGUAGUACUUCCUUUGAACUUCUACAUGACCAGCAACUGUUUGUGGACCUAAAAGUCUACUAAUUUGGUUAAAAACAAAUGUGUCAAUUUCAAUUCAAUGGUUUAACAGGCACAGGUGCUUACUGAGUCUAACAAAAGUUUCUGCCAACAAUUUGGCAGAGACAUUGCUGACACUGAUGCUGUCCGUGAUCCACAGACACUUGAGAUUUUGACAUUCCAUGCUUUCUGGUGGUGUCAGUGUUAUAACACCAGGAACAAAUACUCUAACCAGGUUGCUGUUCUUUAUCAGGAUGUUACAUUGCCCAGAAGUCCCUGUUGCUAUCAUGCAGAUCAACUUACUCCUACUUGGCGUGUUUAUUCUACAGGUUCUAAUGUUUUUCAAACAUGCAGGCUGUUUAAUAGGGCUGAAUAUGUCAACAUUCAUAUGAGUGUGACAUACCCAUUGGUGCGGUAUAUGCGUAGUUAUCAGACUCAAGACUAAUUCUCCAUGGCGGGCACCUAGUGUAGCUAGUCAAUCCAUCAUUGCCUACACUAUGUCACUUGGUGCAGAAAAUUCAGUUGCUUACUCUAAUAACUCUAUUGCCAUACCCCCACAAAUUCUAUUAGUGUUACCACAGAAAUUUACCAGUGUCCAUGACCAAGACAUCAGUAGAUUGUACAAUGUACAUUUGUGGUGAUUCAACUGAAUGCAGCAAUUUGUUGCAAUAUGGCAGUUUUGUACACAAUUAAACCGUGCUUUAACUGGAAUAGCUGUUGAACAAGACAAAACACCCAAGAAGUUUUUGCACAAGUCAAACAAAUUUACAAAACACCACCAAUUAAAGAUUUUGUGGUUUUAAUUUUCACAAAUAUUACCAGAUCCAUCAAAACCAAGCAAGAGGUCAUUUAUUGAAGAUCUACUUUUCAACAAAGUGACACUUGCAGAUGCUGGCUUCAUCAAACAAUAUGGUGAUUGCCUUGGUGAUAUUGCUAGCUAGAGACCUCAUUUGUGCACAAAAGUUUAACGGCCUUACUGUUUUGCCACCUUUGCUCACAGAUGAAAUGAUUGCUCAAUACACUUUGCACUGUUAGCGGGUACAAUCACUUCUGGUUGGACCUUCUGGUGCAGGUGCUGCUAUACAAUACCAUUUGCUAUGCAAUGGCUUAUAGGUUUAAUGGUAUUGGAGUUAACAGAAUGUUCUCUAUGAGAACCAAAAUUGAUUGCCAACCAAUUUAAUAGUGCUAUUGGCAAAUUCAAGACUCAUUUUUCACCGUAAGUGCACUUGGAAAACUUCAAGAUGUGGUCAACCAAAUGCACAAGCUUUAAACACGCUUGUUAAACAACUUAGCUCCAAUUUUGGUGCAAUUUCAAGUGUUUUAAAUGAUAUCCUUCACGUCUUGACAAAGUUGAGGCUGAAGUGCAAAUUGAUAGGUUGAUCACAGGCAGACUCAAAAGUUUGCAGACAUAUGUGACUCAACAAUUAAUUAGAGCUGCAGAAAUCAGAGCUUCUGCUAAUCUUGCUGCUACUAAAAUGUCAGAGUGUGUACUUGGACAAUCAAAAAGAGUUGAUUUUUGUGGAAAGGCCUAUCAUUUAUGUCCUUCCCCCAGUCAGCACCUCAUGGUGUAGCUUCUUGCAUGUGACUUAUGUCCCUGCACAAGAAAAGAACUUCACAACUGCUCCUGCCAUUUGUCAUGAUGGAAAAGCACACUUUCCUCGUGAAGGUGUCUUGUUUCAAAUGGCACACACUGGUUUGUAACACAAAGGAAUUCUUAUGAACCACAAAUCAUUACUACAGACAACACAUUUGUGUCCUGGUACUGUGAUGUUGUAAUAGGAAUUGUCAACAACACAGUUUUAUGACCUUUGCAACCUGAAUUAGACUCAUUUCAGGAGGAGUUAGAUAAAUAUUUUAAGAAUCAUCUCACCAGAUGUUGAUUUAGGUGACAUCUCUGGCAUUAAUGCUUCAGUUGUAAACAUUCAAAAAGAAUUGACCGCCUCAAUGAGGUUGCCAAGAAUUUAAAUGAAUACUCAUCGAUUCCAAGAACUUGGAAAGUAUGAGCAGUAUAAAAUGGCCAUGGUACAUUUGGCUCUAGGUUUUAUAGCUGGCUUGAUUGCCAUAGUAAUGGUGACAAUUAUGCUUUGCUGUAUGACCAGUUGCUGUAGUUGUCUCAAGGGCUGUUGUUCCUGUGGAUCCUGCUGCAAAUUUGAUGAAGACGACUCUGAGCCAGUGCUCAAAGGAGUCAAAUUACAUUACACAUAAACGAACUUAUGGAUUUGUUUAUGAGAAUCUCACAAUUGGAACUGUAACUUUGAAGCAAGGUGAAAUCAAGGAUGCUACUCCACAGAUUUGUUCGCGCUACUGCAACGAUACCGAUACAAGCCUCACUCCCUCUUCGGAUGGCUUAUUGUUGGCGUUGCACUUCUUGCUGUUUUCAGAGCGCUUCCAAAAUCAUAUCCUCAAAAGAGAUGGCAACUAGCACUUUCCAAGGUGUUAUCACUUUGUUUGCAACUUGCUGUUGUUGUUUGUAACAGUUUACUCACACCUUUGCUCGUUGCAUGCUGGCCUUGAAGCCCCUUCUCUAUCUUUAUGCUUAGUCUACUUCUUGCAGAGUAUAAACUUGUAAGAAUAAUGAGGCUUUGGCUUUGCUGGAAAUGCCGUUCCAAAAACCCAUAUUUAUGAUGCCACUAUUUUCUUGCUGGCAUACUAAUUGUUACGACAUUGUAACCUUACAAUAGUGUCUUCUUCAAUUGUCAUUACUUCAGGUGAUGGCACAACAAGUCCUAUCUUGAACAUGAUACCAGAUUGGUGGUUAUACUGAAAUGGGAAUCUGGAGUAAAGACUGUGUUGUAUUACACAGUUACUUACUUCAGAACUAUUACCAGCUGUAUCACUCAAUUGAGUACAGACACUGGUGUUGAACAAUGUACCUUUUCAUCUCAAUAAAAUUGUUGAUGAGCCUGAAGAACAUGUCUUAAAUUUUACAAUGCGACAGUUCAUCAGAGUUGUUAAUCCAGUAAUAGGAUCAAUUUAUGAUGAACCACGUCGACUCUUGUGUGCCUUAGUAACUUUAGCUAUGUUACGAACUUAUGUCUGCUGUUUAAGACAGAAUAAAUUGGAUUACCGGUGGAAUUGUUAUCGCAAUGGCUUGUCUUGUAGGCUUGAUGUGGCUCAGCUACUUUCAUUGCUUCUUCAAGACUGUUUGCGUGUACGUGUUCCAUGUGGUCAUUCAAUCCAGAAACUAACAAUUCUCAACGUGCCACUCCAUGGCACUAUUUGACCAGACUCGCUUUAGAAAGUGAACUCGUAAUCGGAGCUGUGAUCCUCGUGGACAUCUUCGUAUUGCUGGACACCAUCUAGGACGCUGUGACAUCAAGGACCUGCCUAAAGAAAUCACUGUUGCUCAUCACGAACGCUUCUUAUUACAAAUUGGGAGCUCGCAGCGUGUAGCAGGUGACUCAGGUUUUGCUGCAUACAGUCGCUACAGGAUUGGCAACUAUAAAUUAAACACAGACCAUUCCAGUAGCAGUGACAAUAUUGCUUUGCUUGUACAGUAAGUGACAACAGAUGUUUCAUCUCGUUGACUUUCAGGUUACUAUAGCAGAUAUUACUAAUUAUUAUGAGGACUUUAAAGUUUCCAUUUGGAAUCUUGAUUACAUCAUAAACCUCAUAAUUAAAAAUUUAUCUAAGUCACUAACUGAGAAUAAAUAUUCUCAAUUAGAUGAAGAGCAACCAAUGGAGAUUGAUUAAACGAACAUGAAAAUUAUUCUUUUCUUGGCACUGAUAACACUCGCUACUUGUGAGCUUUAUCACUACCAAGAGUGUGUUAGAGGUACAACAGUACUUUUAAAAGAACCUUGCUUUCUGGAACAUACGAGGGCAAUUCACCAUUUCAUCCUCUAGCUGAUAACAAAUUUGCACUGACUUGCUUUAGCACUCAAUUUGCUUUUGCUUGUCCUGACGGCGUAAACACGUCAUAUCAGUUACGUGCCAGAUCAGUUUCACCUAAACUGUUCAUCAGACAAGAGGAAGUUCAAGAACUUUACUCUCCAAUUUUAUUGUUGCGGCAAUAGUGUUUAUAACACUUUGUCACACUCAAAAGAAAGACAGAAUGAUUGAACUUUCAUUAAUUGACUUCUAUUUGUGCUUUUUAGCCUUUCUGCUAUUCCUUGUUUUAAUUAUGCUUAUUAUCUUUGGUUCUUACUUGAACUGCAAGAUCAUAAUGAAACUUGUCACGCCUAAACGAACAUGAAAUUCUUGUUUCUUAGGAAUCAUCUACAACUGUAGCUGCAUUUCACCAAGAAUGUAGUUUACAGUUAUGUACUCAACAUCAACCAUAUGUAGUUGAUGACCUGUGUCCUAUUCACUUCUAUUCUAAAUGGUAUUAGAGUAGGAGCUAGAAAAUCAGCACCUUUUAAUUGAAUUGUGCGUGGAUGAGGCUGGUUCUAAAUCACCCAUUCAGUACAUCGAUAUCGGUAAUUAUACAGUUUCCUGUUUACCUUUUACAAUUAAUUGCCAGGAACCUAAAUUGGGUAGUCUUGUAGUGCGUUGUUCGUUCUAUGAAGACUUUAGAGUAUCAUGACGUUCGUGUUGUUUUAGAUUUCAUCUAAACGAACAAACUAAAAUGUCUGAUAAUGGACCCCAAAAUCAGCGAAAUGCACCCGCAUUACGUUUGGUGGGACCUCAGAUUCAACUGGCAGUAACCAGAAUGGAGAACGCAGUGGGCGCGAUCAAACAACGUCGGCCCCAAGGUUUACCCAAUAAUACUGCGUCUUGGUUCACCGCUCACUCAACAUGGCAAGGAAGACCUUAAAUUCCCUCGAGGACAAGGCGUUCCAAUUAACACCAAUAGCAGUCCAGAUGACCAAAUUGGCUACUACCGAAGAGCUACCAGACGAAUUCGUGGUGGUGACGGUAAAAUGAAAGAUUCAGUCCAAGAUGGUAUUUCUACUACCUAGGAACUGGGCCAGAAGCUGGACUUCCCUAUGGUGCUAACAAAGACGGCAUCAUAUGGGUUGCAACUGAGGAGCCUUGAAUACACCAAAAGAUCACUUGGCACCCGCAAUCCUGCUAACAAUGCUGCAAUCGUGCAACUUCCAAGGAACAACUAUUGCCAAAAGGCUUUACGCAGAGGGAGCAGAGGCGGCAGUCAAGCCUUUCUCGUUCCUCAUCACAGUCGCAACAGUUUAAGAAAUUCAACCCAGGCAGCAGUAGGGGAACUUCUCCUGCUAGAAUGGCUGGCAAUGGCGGUGAUGCUGCUCUUGCUUUGCUGCUGCUUGACAGAUUGAACCAGCUUGAGAGCAAAAUGUCUGGUAAAGGCCAACAACAACAAGGCCAAACUGUCACUAAGAAAUUGCUGCUGAGGCUCUAAGAAGCCUCGGCAAAACGCACUGCCACUAAAGCAUACAAUGUAACACAAGCUUUCGGCAGACGUGGUCCAGAACAAACCCAAGGAAAUUUUGGGGACCAGGAACUAAUCAGACAAGGAACUGAUUACAAACAUUGGCCGCAAAUUGCACAAUUUGCCCAGCGCUUCAGCGCUUCGGAAUGUCGCGCAUUGGCAUGGAAGUCACCAUCGGAACGUGGUUGACCUACACAGGUGCCAUCAAAUUGGAUGACAAAGAUCCAAAUUUCAAAGAUCAAGUCAUUUUGCUGAAUAAGCAUUGACGCAUACAAAACAUUCCCACCAACAGAGCCUAAAAGGACAAAAGAAGAAGGCUGAUGAAACUCAAGCCUCACCGCAGAGACAGAAGAAACAGCAAACUGUGACUUCUUCCUGCUGCAGAUUUGGAUGAUCUUCCAAACAAUUGCAACAAUCCAUGAGCAGUGCUGACUCAACUCAGGCCUAAAACUCAUGCAGACCAUCAAGGCAGAUGGGCUAUAUAAACGUUCGCUUUUCCGUUUACGAUAUAGUCUACUUGUGCAGAAUGAAUUCUCGUAACUACAUAGCACAAGUAGAUGUAGUUAACUUUAAUCUCUAGCAAUCUUUAAUCAGUGUGUAACAUUAGGGAGGACUUGAAAGAGCCACCACAUUUCCCGAGGCCACGGAGUACGAUCGAGUGUACAGUGAACAAUGCUAGGAGAGCUGCCUAUAUGGAAGAGCCCUAAUGUGUAAAAUUAAUUUUAGUAGUGCUAUCCCCAUGUGAUUUUAAUAGCUCUUAGGAGAAUGACAAAAAUCCCUCCCUACCCCAUCCAUCAUACUAUCCACCAUUUCCAUUUUUUAUAUCCCCAUACAUCAUCCCCCUCCACCCACCAACAUCCCCAAA
>cluster_31 reads=1 total_reads=15
CACCUUCCCAGGUAACAAUCAACCAUUUCGAUUUCUUAGAUCUGGCUUCUUUAAACGAACAAUGUUUGUUUCUUGUUUAUUGCCAUUAGUCUUCGGUCGGUGUGUUAAUCACAACCAGAACUCAAUUACCCCUGCAUACACUAAUUCUUCACUCGGUGUUUAUUACCCUGACACAAAGUUUCAGAUCCAGUUUUACUCAACUCAGGACUUGUCUUUACCUUUCUUUUUUCCAAUGUUACUUGGUUCCAUGCUAUACAUGUCUCUGGACCAAUGGUACUAGAGGUUUGAUAACCCUGCCUACCAUUUAAUGAUGGUGUUUAUUUUGUCUUCCACUAGAAGAUUCAACAUAAUAAAGAGGCAGGAUUUUUGGUACUACUAGAUUUGAAGACCCAGUCCCUACUUAUUGUUAAUAACGCUAAUGUUGUUAUUAAAGUCGUGAUUUCAAAUUUGUAAUGAUCCAUUUUUGGGUGUUUAUUACCACGAAAACAACAAAAAGUUGGAUGGAAAGUGAGUUUCAGUUUAUUCUAGUGCGAAUAAUUGCACUUUUGAAUAUGUCUCAGCCUUUCUUAUAGACCUUGAAGGAAAACAGGUAUUCUUCAAAAAUCUUAGGGAAUUUGUGUUUUAAGAAUAUUGAUGGUUAUUUUAAAAUAUAUUUUAAGCACACGCCUAUUAAUUUAGUGCGUGAUACCCUCCAGGUUUGGGGCUUAGAACCAUAGAAGAUUUGCUCAAUAGGUAUUAACAUCACUAGGUCAAACUUGCUUUCUUUGAGACGUUAUUUGACUCCUGGUGAUUUUUCUUCAGGUUGGACAGCAUAAAGUGCUAGUCAUUAUGUGGGUUAUCUUCAACCAAGGACUUUCUAUAUUAAAAUAAUGAAAAUGGAACCAUUACAGAUGUUGAAGACUGUGCUUGACCCUCUCAGAAACAAAGUGUACGUUGAAAUCCUUCAAUGGAAAAAGGAAUACAUCAAACUUCUAACUCUAGAGUCCAACCACAGAAUCUAUUGUUAGAUUUCCUAAUUUACAAACUUGUGCCCUUUGGGUGAAGUUCUUUAACGCCACCAGAUUUGCAUACUGUUUAUGCUUGGAACGGAAGAGAAUCAGCAACUGUGUUGCUGAUUAUCUGUCCUAUAUGCUUCCACGUAUCAUUUCCACUACAAGUGUUAUGGAGUGUCUUCCUACUAAAUUAAAUGAUCUCUGCUCACUAAUGUCUAUGCAGAUUCAUUUGUAAUUAGUUGAUGAAGUCAGACAAAUCAAUUCCAGGCAAACUGGAAAGAUUGCUGAUUAUAAUUAUAAAUUACAAGAUGAUUUUACAGGCUGUGUUAUAGCUUGAAUUCAACAAUCUUUGAUUUUAAGGUUGGUGGUAUAAUUAUAAAUUACCUGUAUAGAUUGUUUAGGAAGUCUAAUUUCAAACCUUUUGAGAGAUAUUUCUAACUGAAAUCAUCAGGCCGGUAGCACACCACUGUAAUGGUGUAGGUUUAAUUGGUUACUUUCUACAAUCAUAUGGUUCCUAACACACUAAUGGUGUAAAUACCAACCAUACAGAGUAGUAGUACUCUUUUAUCGAACUUCUUCAUGCACAAGCAACUGUUUGUGGACCCUAAAAGUCUACUAAUUUGGUUAAAACAAAUGUGUCAAUCAACUCAAUGGUCAACAGGCACAGGUGUUCUUACUGAGUCUAAACAAAAGUUCUCUGCCACACACAACAAAUCUGGCAGAGACAUUGCUGACACUACUGAUGUUGCCAUGUGAUACAGACAUUGAGAUUUUUGACAUUACACACAUGUUCUUUUUGGUGGUGUCAGUGUUUUAUAACACCAGGAACAAUACUUCUAACCAGGUUGCUGUUUUUAUCAGGAUGUUAUUGCCAAGAAGUCCCUGUUGCUAUUCAUGCAGAUCAACUUACUCCUACUUGCGUGUUCUAUAUUACAGGUUUUAAUGUUUCAAACACGUGCAGGCUGAGGUUUAAUGGGCUGAACAUGUACAACUCAUAUGAGUGACAUACCCAUUGGUGCAGGUAUAUGCGCUAGUUUAUAAGACUCGUCAGACUAAUUCCUUUUCAGCGGGCACGUAGUGUAGCUAGUCAAUCCAUCAUAUUGCCUACACUAUGUCACUUGGUGCAGAAAAUUCAGUUGCUUACUCUAAUAACUCUAUUGCCAUACCCACAAAUUUUACUAUUAGUGUUACCACAGAAUUUACCAGUGUCUAUGACCAAGACAUCAGUAGAUUGUACAAUGUACAUUGUGGUGAUUUUUACUGAAUGCAGCAUAAUUUUUGUGCAAUAUGGCAGUUUUGUACACAUAUAAACUAAACAUGUGCUUUAACUGGAAUAGCUGUUGAACAAGACAAAACACCACCCAAGAAGUUUUUGCACAAGUCAAACAAAUUUACAAAAACACCAAUUAAAGAUUUUGGUGGUUCUAAUUUUUCACAAAUAUUACCAGAUCCAUCAAAACCAAGAAGAGGUCAUUUAUUGAAGAUUUACUUUCAACAAGUGACACUUGCAGAUGCUGGCUUCAUCAAACAAUAUGGUGAUUGGCCUUGGAGCAUUGCUGCUAGAGACCUCUAUUUGUGCACAAAAGUUUAACGGCCUCUACUGUUUUGCCACCUUUGCUUCAGAUGAAAUGAUUUUAUGCACUUCUUCUUUUCUUUGCAUUGUUAGCGGGUACAAUCACUUUGGUUGGAUCCUUUGGUGCAGGUGCUGCAUUACAAAUACCAUUUCUGCUAUGCAAUGGCUAUCAGGUUUAAUGGUAUUGGAGUUACAUCCACAGAAUGUUCUCAUAUGCAGAACCAAAAAUUGAUUGCCAACCAAUUUAAUAGUGCUAUUGGCAAAAUUCAAGACUCACUCUCACAGCAAGUGCACUUGGAAAACUUCAAGAUGUGGUCAACCAAAAUGCACAAGCUUUAUCCGCUUGUUAAACAACUUAGCUCCAAUUUUGGUGCAAUUCAAGUGUUCUUUUAAAUGAUAUCCUUUCACGUCUUGACAAAGUUGAGGCUGAAGUGCAAUUGAUAGGUUGAUUACAGGCAGACUUUAAAGUUUAAGACAUAUACGUGACUCAACAAUUAUUAGAGCUGCAGAAAUCAGAGCUUCUGCUAAUUUGCUGUUACUAAAUGUCAGAGUGUGUACUUUUGACAAUCUUAAAAAGAGUUGAUUCUGUGGAAGGCUAUCAUCUAUGUCUCCUUCCCUUCAGUCAGCACCUCAUGGUGUAGUCUCUUGCAUGUGACUUAUGUCCCUGCACAAGAAAAGAACUUUCUUGCACCUGCCAUUUUGUCAUGAUGGAAAGCACACUACCUCGUGAAGGUGUCUUGUUCAAACGAUGGCACACUUGGUUUGUAACACAAAGGAAUUUUAUGAACCACAAAUCAUUACAGACAACACAUUUGUGUCUGGUAACUGUGAUGUUGUAAUAGGAAUUGUCAACAACACAGUCUAUGAUCUCUGCAACCUGAAUUAGACUCAUUCAAGGAGGAGUAAGAUAAAUAUUUUUUAAGAAUCAUACAUCACCAGAUGAUUUAAGUGACAUCUGGCAUUAAUGCUUCAGUUGUAAACAUUCAAAAGAAUUGACCGCCUCAAUGAGGUUGCCAAGAAUUUAAUGAAUCUCGAUCCAAGAACUUGGAAAGUAUGAGCAGUACUUAUAAAAUGGCCAUGGUACAUUGGCUCGGGUUUAUAGCUGGCUUGACUUGCCAACAGUAAUGGUGACAAUUAUGCUUUUGCUGUAUGACCAGUCGUUUGUGUUGUCUCAAGGGCUGUUGUUCUUGUGGAUCCUGCUGCAAAUUGAUGAAGACGACUAUCUGAGCCAGUGCUUAAGGAGUCAAAUUACAUUACACAUAAACGAACUUAUGGAUUUGUUUAUGAGAAUCCUUUGGAACUGUAACUUUGAAGCAAGGUGAAAUCAAGGAUGCUACUCCUUUUCAGAUUUUUUUGUUCGCGCUUGCAACGGGUUGGGACCACAAGCCUUCACUCCCUUUCGGAUGGCUUAUUGCUGGCGUUGCACUUCUUCUGCUGUUUCAGAGCGCUUCCACAAAAUCAUAACCCUCAAAGAGAUGGCAACUAGCACUUUCCAAGGGUGUUCACUUUGUCUGCUAUUUGCUGUUGUUGUCUGUAACAGUCUACUCACACCUUUGUCGUUUGCUGCUGGCCUUGAAGCCCCUUCUUCUCUAUCUUUUAUGCUUAGUUCAUUUCUCUUAGCAGAGUGGUGACAUCUGGCAUUAAUGUUACAGUUGGUAAACAUUCAAAAAGAAAUUGACCGCCACCAAUGAGGUUGCCAAGAAAUUUAAAUGAAUCUCUGUUCCAAGAACUUGGAAAGUAUGAGCAGUAUAUAAAAUGGCCAUGGUACAUUUGGUAGGUUUUAUAGCUGUUUGAUCGCAUAGUAACGGUGACAAUUAUGCUCAAUUGUAUGACCAGUUGCUGUAGUUGUUAAGGGCUGUUGUUCUUGUGGAUCCUGCUGCAAAUUUGAUGAAGACGACUAUUGAGCCAGUGCUUCAAAGGAGUCAAUUUUUACUACAUAAACGAACUUAUGGAUUUGUUUAUGAGAAUCUCACAAUUGGAACUGUAACUCUUUGAAGCAAGGUGAAAUAAGGAUGCUACCUUCAGAUUUUGUUUGCGCUACUGUUAUGCACCGAUACAAGCCUUCUACCCUCUUCGGAUGGCUUACUUGUUGGCGUUGCACUUCUGCAUUGUUUCAGAGCAUGCUUCCAAAAUCAUAACCCUCAAAAAGAGAUGGCAACUAGCACUUUCCAAGGUGUUUUUUUGUUUGCAACUUUGCUGUUGUUGUCUUUGUAACAGUACUUCACACCUUUUGCUCGUUGCAUGCUGGCCUUGAAGCCCCUUUUCUUUAUCUUUAUGUUUUUUAGUACUUCUUGCGGAGUAUAAACUCUGUAAGAAUAAUGAGGCUUUGGCUUUGCUGGAAACGCAUGUUCCAAAACCUUAUUUUCAUGAUGCCAACUAUUCUCUUUGCUGGCAUACUAAUUGUUACGACUAUUGUAUACCUUUACAAUAGUGUAACUUUCUUCAAUUGUCAUUACUCAGGAGUGAUGGCACAAGUCCUAUUCUGAACAUGACUCUUCAGAUUGGUGGUUAUCUGAAAUGGGGAAAUCAAAGAGUAAAGACUGUGUUGUAUAUUACACAGUUACUUCACAUCAGAACUACCAGCUGUACUCAUUCAAUUGAGUACAGACACUGGUGCUGAACAUGUUACCUUCUCAUCUCUACAAUAAAAUUGUUGAUGAGCCUGAAGAACAUGUCCAAAUUUUACUACAAUCGACGGUUCACCAGAGUUGUUAAUCCAGUAUGGAACCAAUCUAUGAUGAACCGAUGACGACUCAAACGUGCACUGUAAGCACGAAGACUACGAACUUAUGUCUUCAUGUUAGAAGAGACAGGUACGUUAAUAGUUAAUAGCGACACCUCAUCCACCUGUGGUAUUCUGCUAGAUCACUAGCCAUCCCUAGCGCUCGAUUGUGUGUCUGAACAAUUUAUUACAACGUGAGUCCUGUAAAACCUUCUUUACGUUUACUCGUGUUAAAAUACUGAAUUUCUAGAGUCCCAGAUCUCUGGUCUUAAACGAACUAAAUAUAUUAGUUCUUGUUUGGAACUUUAAUUCUAGCCAUGGCAGAUUCCAACGGUACUAUUACCGUGAAGAGCUUAAAAAGCUUUGAACAAUGGAACCAUAGUGGGUUUUCCUAUUCCACAUGGAUUUGUCUUUUUACAAUUUGCCUAUGCCAACGGAAUAGGUUUUGUAUAUAAUUAAGUUAAUUUUCCUGGCUGUUAGGCCAGUAUCUUUAGCUUGUUUGUGCUUAGCUGCGUUCACAGAAUAAUUGGAUCCCCGGUGGAAUUGCUAUCGCAAUGGCUUGUCUUGUAGGCUUGAUGUGGCUCAAACUACUUCAUUGCUUUUCAGACUGUUUGGCGUACGUGUCCAUGUGGUCAUCAUUCUCCAGAAACUAACAACUCAUAACGUGCCACUCCAUGGCACUAUUUGACCAGACCGCUUAAGAAAGUGAACUCGUAAUCGGAGCUGUGAUCCUUCGUGGACAUCUCGUAUUGCUGGACACCAUCCAGGGUAACAACAUCAACCACCUGCCUAUAUAAAGAUCUGUUCUAAACGAACGUUCUUAUUACAAAUUGGGAGCUUCGCAGCGUGUAGCAGGUGACUCAGGGUUUUGCUGCAUACAGUCGCUACAGGAUUGGCAACUAUAAAUUAAACACAGACCAUUCCAGUAGCAGUGACAAUAUUGCUUUGCUUGUACAGUAAGUGACAACAGAUGUUUCAUCUCGUUGACUUCAGGUUACUAUAGCAGAGAUAUAUUAAUUAUUAUGAGGACUUUUAAAGUUUCCAUUUGGAAUCUUGAUUACAUCAUAACCUCAUAAUUAAAAAUUUAUCUAGUCACUAACUGAGAAUAAAUUUCAAAUAGAUGAAGAGCAACCAAUGGAGAUUGAUUAACGAACAUGAAAAUUAUUUCUUGGCACUGAUAACACUGCUACAUUUGUGAGCUUUAUCACUACCAAGAGUGUGUAGAGGUACAACAGUACUUUAAAAGAACCUUUCUUCUUCUGGAACACCAAGGGCAAUUCACCAUUUCAUCCUUAGCUGAUAACAAAUUUGCACUGACUUGCUUUAGCACUCAAUUUAUUUUUGCUUGUCCUGACGGCGUAAAACACGUCUAUCAGUACGUGCCAGAUCAGUUUCACCUAAACUGUUUUCAGACAAGAGGAAGUUCAAGAACUUUACUCUCCAAUUUUAUUGUUGCGGCAAUAGUGUUUAACACAUUGCUCACACUCAAAGAAAGACAGAAUGAUUGAACUCAUUAAUUGACUUCUAUCUGUGCUUUUUAGCCUUGCCGCAAAUUGUCCUUUGCCCCAGCGCUUCAGCGUUUCGGAAUGUCGCGCUGGCUGGAGCGACUACCAGGGAAAUUGGAUGACAAAGACAAUAAGAUCAAGUCAUUUUGCUGAAAAGCAUUGACGCAAAACAUCCCAACAGAGCCUAAAAAGGACAAAAGAAGAAGGCUGAUGAAACUCAAGCCGCAGAGACAGAAGAAACAGCAAACUGUGACUCUUUCCUGCUAGAUUUGGAUGAUUUCCAAACAAUUGCAACAAUCCGAGCAGUGUGACUCAACUCGGCCAAACUAUGCAGACAUAGGCAGAUGGCUAUAUAAACGUUCGCUUUCCGUUUACGAUAGUCUACUCUGUCAGAAUGAAUUCGUACUUAGCACAGUGAUGUAGUAACUUUAAUCUUAUAGCAAUUUAAUCAGUGUAACAUUAGGAGGACUUGAAAGAGCACCAAUCGAGGCCGAGAGUACCAGUGUCAGUGAACAAUCUAGGAGAGCUGCCUAUGGAAGAGCCUAAUGUGUAAAAUUAAUUUUAGUAGUGCUAUCCCCAUGAUUUUAUAGCUUCUAGGAGAAUGACAUUCUAAUUAUGCUUAUUAUCUUUUGGUUUCUCACUUGAACGUCUGGAUUUGAAACUUGUCACGCCUAAUGAACAUGAAAUUUCUUGUUUUCUUGGGAAUUUAUCAACUGUAGCUGCAUUUCACCAAGAAUGUAGUCAAGUUCAUGUACUCAACAUCAACCAUACGAAGUGAUGACAUGUAGUUCCUAUCUUCUAUUCUAAAUGGUAUAUAUUGUGGAGUAGGAGCUAGAAAAUCAGCACCUUUAUUGAAUUGUGCGUGGAUGAGGCUGGUCUCUAAAUCACCCAUCAGUCUCGAUAUCGGUAAUUAUACAGU
>cluster_32 reads=1 total_reads=890
AACGGGGUGCGCGGCCGGAAAGGCGGCCGCCCCUCGCCCGUCACGCUAUGCCGCCGCGGGGAACCUGGCGCUAAACCAACCGUGGAUGACCUGCUCUGAAGGUUUAUACCUUCCCAGGUAACAAACCAUAACACUAAAUAUAUACCUUCCCAGGUAACAAACCAACCAACUUUCGAUCUCUUGUAGAUCUGUUCUCUAAACGAACUUUAAAAUCUGUGUGGCUGUCACUCGGCUGCAUGCUUAGUGCACUCACGCAGUAUAAUUAAUAACUAAUUAUUGUCGUUGACAGGACACGAGUAACUCGUCUAUUUUGCAGGCUGCUUACGGUUUCGUCCGUGUUGCAGCCGAUCAUCAGCACAUCUAGGUUUCGUCCGGGUGUGACCGAAAGGUAAGAUGGAGAGCCUUGUCCCUGGUUUCAACGAGAAAACACACGUCCAUCUCAGUUUGCCUGUUUUACAGGUUCGCGACGUGCUCGUACGUGGCUUUGGAGACUCCGUGGAGGAGGUCUUAUCAGAGGCACGUCAACAUCUUAAAGAUGGCACUUGUGGCUUAGUAGAAGUUGAAAAAGGCGUUUUGCCUCAACUUGAACAGCCCUAUGUGUUCAUCAAACGUUCGGAUGCUCGAACUGCACCUCAUGGUCAUGUUAUGGUUGAGCUGGUAGCAGAACUCGAAGGCAUUCAGUACGGUCGUAGUGGUGAGACACUUGGUGUCCUUGUCCCUCAUGUGGGCGAAAUACCAGUGGCUUACCGCAAGGUUCUUCUUCGUAAGAACGGUAAUAAAGGAGCUGGUGGCCAUAGUUACGGCGCCGAUCUAAAGUCAUUUGACUUAGGCGACGAGCUUGGCACUGAUCCUUAUGAAGAUUUCAAGAAACUGGAACACUAAACAUAGCAGUGGUGUUACCCGUGAACUCAUGCGUGAGCUUAACGGAGGGGCAUACACUCGCUAUGUCGAUAACAACUUCUGUGGCCCUGAUGGCUACCCUCUUGAGUGCAUUAAAGACCUUCUAGCACGUGCUGGUAAAGCUCAUGCACUUUGUCCGAACAACUGGACUUUAUUGACACUAAGAGAGGUGUAUACUGCUGCCGUGAACAUGAGCAUGAAAUUGCUUGGUACACGGAACGUUCUGAAAAGAGCUAUGAAUUGCAGACACCUUUUGAAAUUAAAUUGGCAAAGAAAUUUGACACCUUCAAUGGGGAAUGUCCAAAUUUUGUAUUUCCCUUAAAUUCCAUAAUCAAGACUAUUCAACCAAGGGUUGAAAAGAAAAAGCUUGAUGGCUUUAUGGGUAGAAUUCGAUCUGUCUAUCCAGUUGCGUCACCAAAUGAAUGCAACCAAAUGUGCCUUUCAACUCUCAUGAAGUGUGAUCAUUGUGGUGAAACUUCAUGGCAGACGGGCGAUUUUGUUAAAGCCACUUGCGAAUUUUGUGGCACUGAGAAUUUGACUAAAGAAGGUGCCACUACUUGUGGUUACUUACCCCAAAAUGCUGUUGUUAAAAUUUAUUGUCCAGCAUGUCACAAUUCAGAAGUAGGACCUGAGCAUAGUCUUGCCGAAUACCAUAAUGAAUCUGGCUUGAAAACCAUUCUUCGUAAGGGUGGUCGCACUAUUGCCUUUGGAGGCUGUGUGUUCUUAUGUUGGUUGCCAUAACAAGUGUGCCUAUUGGGUUCCACGUGCUAGCGCUAACAUAGGUUGUAACCAUACAGGUGUUGUUGGAGAAGGUUCCGAAGGUCUUAAUGACAACCUUCUUGAAAUACUCCAAAAGAGAAAGUCAACAUCAAUAUUGUUGGUGACUUUAAACUUAAUGAAGAGAUCGCCAUUAUUUUGGCAUCUUUUCUGCUUCCACAAGUGCUUUUGUGGAAACUGUGAAAGGUUUGGAUUAUAAAGCAUUCAAACAAAUUGUUGAAUCCUGUGGUAAUUUUAAAGUUACAAAAGGAAAAGCUAAAAAGGUGCCUGGAAUAUUGGUGAACAGAAAUCAAUACUGAGUCCUCUUUAUGCAUUUGCAUCAGAGGCUGCUCGUGUUGUACGAUCAAUUUUCUCCCGCACUCUUGAAACUGCUCAAAAUCUGUGCGUGUUUUACAGAAGGCCGCUAUAACAAUACUAGAUGGAAUUUCACAGUAUUCACUGAGACUAUUGAUGCUAUGAUGUACAUCUGAUUUGGCUACUAACAAUCUAGUUGUAAUGGCCUACAUUACAGGUGGUGUUGUUCAGUUGACUUCGCAGUGGCUAACUAACAUCUUUGGCACUGUUUAUGAAAACUCAAACCCGUCCUUGAUUGGCUUGAAGAGAAGUUAAGGAAGGUGUAGAGUUUUAGAGACGGUUGGGAAAUUGUUAAAUUUAUCUCAACCUGUGCUUGUGAAAUUGUCGGUGGACAAAUUGUCACCUGUGCAAAGGAAAUUAAGGAGAGUGUUCAGACAUCUUUAAGCUUGUAAAUAAAUUUUUGGCUUGUGUGCUGACUCUAUCAUUAUUGGUGGAGCUAAACUUAAAGCCUUGAAUUUAGGUGAAACAUUUGUCACGCACUCAAAGGGAUUGUACAGAAAGUGUGUUAAAUCCAGAGAAGAAACUGGCCUACUCAUGCCUUAAAAGCCCCAAAAGAAAUUAUUUUAGAGGAGAAACACUUCCCACAGAAGUGUUAACAGAGGAAGUUGUCUUGAAAACUGGUGAUUUACAACCAUUAGAACAACCUACUAGUGAAGCUGUUGAAGCUCCAUUGGUUGGUACACCAGUUUGUAUUAACGGGCUUAUGUUGCUCGAAAUCAAAGACACAGAAAAGUACUGUGCCCUUGCACCUAAUAUGAUGGUAACAAACAAUACCUCAUCAAAGGCGGUGCACCAACAAAGGUUACUUUGGUGAUGACACUGUGAUAGAAGUGCAAGGUUACAAGAGUGUGAAUAUCACUUUGAACUUGAUGAAAGGAUUGAUAAAGUACUUAAUGAGAAGUGCUUGCCUAUACAGUUGAACUCGGUACAGAAGUAAAUGAGUUGCCUGUGUUGUGGCAGAUGCUGUCAAAAACUUUGCAACCAGUAUCUGAAUUACUUACACCACUGGGCAUUGAUUUAGAUGAGUGGAGUAUGGCUACUACUUAUUUGAUGAGUCUGGUGAGUUUAAAUUGGCUUCAUAUGUAUUGUUUUCUACCCAGAUGAGGAUGAAGAAGAAGGUGAUUGUGAAGAAGAAGAGUUUGAGCCAUCAUCAAUAUGAGUAUGGUACUGAAGAUGAUUACCAAGGUAAACCUUUGGAAUUUGGUGCCAUUCUGCUGCUUCAACCUGAAGAAGAGCAAGAAGAAGAUUGGUUAGAUGAUGAUAGUCAACAAACUGUUGGUCAACAAGACGGCAGUGAGGACAAUCAGACAACUACUAUUCAAACAAUUGUUGAGGUUCAACCUCAAUUAGAGAUGGAACUUACACCAGUUGUUCAGACUAUUGAAGUGAAUAGUUUUAGUGGUUAUUUAAAACUACUGACAAUGUAUACAUUAAAAUGCAGACAUUGUGGAAGAAGCUAAAAAGGUAAAACCAACAGUGGUUGUUAAUGCAGCCAAUGUUUACCUUAAACAUGGAGGAGGUGUUGCAGGAGCCUUAAAUAAGGCUACUAACAAUGCCAUGCAAGUUGAAUCUGAUGAUUACAUAGCUACUAAUGGACCACUUAAAGUGGGUGGUAGUUGUGUUUUAAGCGGACACAAUCUUGCUAAACACUGUCUUCAUGUUGUCGGCCCAAAUGUUAACAAAGGUGAAGACAUUCAUCUCUUAAGAGUGCUUAUGAAAAUUUUAAUCAGCACGAAGUUCUACUUGCACCAUUAUUAUCAGCUGGUAUUUUGGUGCUGACCCUAUACAUUCUAAGAGUUUGUGUAGAUACUGUUCGCACAAAUGUCUACUUAGCUGUCUUUGAUAAAAUCUAUGACAAACUUGUUCAAGCUUUUUGGAAAUGAAGAGUGAAAAGCAAGUUGAACAAAAGAUCGCUGAGAUUCCUAAAGAGGAAGUUAAGCCAUUUAUAACUGAAAGUAAACCUUCAGUUGAACAGAGAAACAAGAUGAUAAGAAAAUCAAAGCUUGUGUUGAAGAAGUUACAACAACUCUGGAAGAAACUAAGUUCCACAGAAACUUGUUACUUUAUUGACAUUAAUGGCAAUUCAUCCAGAUUCUGCCAUCUUGUUAGUGACAUUGACAUCACUUCUUAAAGAAAGAUGCUCCAUAUAGUGGGUGAUGUUGUUCAAGAGGGUGUUUUAACUGCUGUGGUUAUACCUACUAAAGGCUGGUGGCACUGAAAUGCUAGCGAAAGCUUUGAGAAAAGUGCCAACAGACAAUUAUAUAACUACCCGGGUCAGGGUUUAAAUGGUUACACUGUAGAGGAGGCAAAGACAGUGCUUAAAAGUGUAAAAGUGCCUUUACAUUUACCAUCUAUUAUCUCUAAUGAGAAGCAAGAAAUUCUUGGAACUGUUUCUUGGAAUUUGCGAGAAAUGCUUGCACAUGCAGAAGAAACACGCAAAUUAAUGCCUGUCUGUGUGGAAACUAAAGCCAUAGUUUCAACUAUACAGCGUAAAUAUAAGGGUAUUAAAAUACAAGAGGGUGUGGUUGAUUAUGGUGCUAGAUUUUACUUUACACCAGUAAACAACUGUAGCGUACUUAUCAACACACUUAACGAUCUAAAUGAAACUCUUGUUACAAUGCCACUUGGCUAUGUAACACAUGGCUUAAAUUUGGAAGAAGCUGCUCGGUAUAUGAGAUCUCAAAGUGCCAGCUACAGUUUUUUUACCUGAUGCUGUUACAGCGUAUAAUGGUUAUCUUACUUCUCUAAAACACCUGAAGAACAUUUUAUUGAAACCAUCUCACUUGCUGGUUCCUAUAAAGAUUGGUCCUAUUCUGGACAAUCUACACAACUAGGUAUAGAAUUUCUUAAGAGAGGUGAUAAAAGUGUAUAUUACACUAGUAAUCCUACCAACUCCUAGAUGGUGAAGUUAUCACCUUUGACAAUUUAAGACACUCUUUCUUGAGAGAAGUGAGGACUAUUAAGGUGUUUACAACAGUAGACAACAUUAACCUCCCACGCAAGUUGUGGACAUGUCAAUGACAUAUGGACAACAGUUUGGUCCAACUUAUUUGGAUGGAGCUGAUGUUACUAAAGUAAAACCUCAAAUCAUGAAGGUAAACAUUUAUGUUUUACCUAAUGAUGACACUCUACGUGUUGAGGCUUUGAGUACUACCACAACUGAUCCUAGUUUCUGGGUAGGUACAUGUCAGCAUUAAAUACACUAAAAAGUGGAAAUACCCACAAGUUAAUGGUUUAACUUAUUAAAUGGGCAGAUAACAACUGUUAUCUUGCCACUGCAUUGUUAACACUCCAACAAAUAGAGUUGAAGUUUAAUCCACCUGCUUACAAGAUGCUUAUUACAGAGCAAGGGCUGGUGAAGCUGCUAACUUUGUGCAUAUCUUAGCCUACUGUAAUAAGACAGUAGGUGAGUUAGGUGAUGUUAGAGAAACAAUGAGUUACUUGUUAUACAUGCCAAUUUAGAUCUUGCAAAGAGUCUGAACGUGGUGUAAACUUGUGGACAACAGCAGACAACCCUAGGUGUAGAAGCUGUUAUGUACAUGGGCACACUUUCUUAUGAACAAUUUAAGAAAGGUGUUCAGAUACCUUGUACGUGUGGUAAACAAGCUACAAAUAUCAGUACAACAGGAGUCCUUUGUUAUGAUGUCAGCACCUGCUCAGUAUGAACUUAAGCAUGGUCAUUUAUUAGUGAGUACACUGGUAAUUACCAGUGUGGUCUAUACAAUAUUAAGAAACUUGUAUUGCAUAGACGGUGCUUUACAAGUCCAGAAUACAAAGGUCCUAUUACGGAUGUUUUACAAAGAAACAGUUACAACAACCAAACCAGUACUUAUAAAUUGGAUGGUGUUGUUUGUACAGAAAUUGACCCUAAGUUGGACAAUUAUUAUAAGAAAGACAAUCUUAUUACAGAGCAACCAAUUGAUCUUGUACCAAACCAACCAUAUCCAAACGCAAGCUCGAUAAUUUAAGUUUGUAUGUGAUAAUAUCAAAUUUGCUGAUGAUUUAAACCAGUUAACUGGUUAUAAGAAACCUGCUUCAAGAGAGCUUAAAGUUACAUUUUCCUGACUUAAUGGUGAUGUGGUGGCUAUUGAUUAUAAACACUACACCCUUUUUAAGAAAGGAGCUAAAUUGUUACAAACCUAUUGUUUGGCAUGUUAACAAUGCAACUAAUAAAGCCACGUAUAAACCAAAUACCUGGUGUAUACGUUGUCUUGGAGCACAAACCAGUUGAAACAUCAAAAUUCGUUUGAUGUACUGAAGUCAGAGGACGCGCAGGAAUGGAUAAUCUUGCCUGCGAAGAUCUAAAACCAGUCUUGAAGAAGUAGUGGAAAAUCCUACCAUACAGAAAGACGUUCUUGAGUGUAAUGUGAAACUACCGAAGUUGUAGGAGACAUUAUACUUAAACCAGCAAUAAUAGUUUAAAAUUACAGAAGAGGUUGGCCACACAGAUUAAUGGCUGCUUAUGUAGACAAUUCUAGUCUACUAUUAAGACUUGAAUUAUCUAGAAGACAACUCACAACUAAGUAUGUAAUUCCAAACAAUUGCAACAAUCCAGAGCAGUGCUGACUCAACUCAGGCCUAAACUCAUGCAGACAUCAAGGCAGAUGGGCUAUAUAAACGUUUCGCUUUUCCGUUUACGAUAUUAGUCUAUCUUGUGCAGAAUGAAUUCUCGUAACUACAUAGCACAAGUAGAUGUAGUUAACUUUAAUCUCACAUAGCAAUCUUUAAUCAGUGUGUAACAUUAGGGAGGACUUGAAAGAGCCACCACAUUUCACCGAGGCCACGCGGAGUACGAUCGAGUGUACAGUGAACAAUGCUAGGGAGAGCUGCCUAUAUGGAAGAGCCCUAAUGUGUAAAAUUAAUUUUAGUAGUGCUAUCCCCAUGUGAUUUUAAUAGCUUUUAGGAGAAUGACAAAAAUCCCACUCCACAUCAUCCAAACCUCAUAUCCAUCUAUUUCCAUCAUCACAUAUCCCACAUCUCCCCAUCCUAACACCCAUAAACAUUGCAGACGUGGUCCAGAACAAACCCAAGAAAUUUUGGGACAGGAACUAUCAGACAGACUGAUUACAAAUUGGCCGCAAAUGCACAUUUGCCCAGCGCUUCAGCGUUUUGGAAUGCGCGCUGGCAUGGAAGUCACACGGGAACGUGGUUGACCUACACAGGUGCCAUCAAAUUGGAUGACAAAGAUCCAAAUUGCAUUGACGCAAAACACCACCAACAGAGCCUAAAAACAAAGAAGAAGGCUGAUGAAACAAGCCCAGAGACAGAAGAAACAGCAAACUGUGACUUUUUCCUGCUGCAGAUUUGGAUGAUUUCCAAACAAUUGCAACAAUCCAUGAGCAGUGCUGACUCAACAGGCCUAAACUCAUGCAGACACAAGGCAGAUGGGCUAUAUAAACGUUUCGCUUUCCGUUUACGAUAGUCUACUGUGCAGAAUGAAUUCUCGUAACUACAUAGCACAAGUAGAUGUAGUUAACUUUAAUCUCAGCAAUUUAAUCAGUGUGUAACAUUAGGAGGACUUGAAAGAGCCACAUUCAGGCCACGAGUACGAUCGAGUGUACGUGAACAAUGUGGAGAGCUGCCAUAUGGAAGAGCCCUAAUGUGUAAAAUUAAUUUUAGUAGUGCUAUCCCAUGUGAUUUUAAUAGCUUUAGGAGAAUGACAAAAC
>cluster_33 reads=1 total_reads=7
UCUAGAGUCCAACCAACAGAAUCUAUUGUUAGAUCCUAAUAACAAACUUGUUGCCCUUUGGUGAAGUUUUAACGCACCAGAUCUUGCAUACUGUUUGUGUUUGGAACAGGAAGAGAAUCAGCAACUGUGUUGCUGAUUAUUCUGUCCUAUAAUUCCGUCAUCUUCCACUUUUAAGUGUAUGGAGUGUCUCCUACUAAAAUUAAUGAUUUCUGCACAUUAAUGCUAUGCAGAUUCAUUUGUAAUUAGAGGUGAUGAAGUCAGACAAAUCAAUCAGGCAAUUGGAAAAGAUUGCUGAUUAUAAUAUAAAACCAGAUGAUUUACAGGCUGCGUUAUAGUUUGGAAUUUUAACAAUCUUGAUUAAGGUUGGUGUAAUAAUUACCUGUAAGAUUGUUUGGGUUUAAUCUCAAACCUUUUAGAUAUUUCAACUGAAUCAUCAGGCCAGUAGCACACCUUGUAAUGGUGUUGAAGGUCUUUUAAUUGUUACUUUCUCUACAAUAUGGUGUUCCAACCCACUGCGGUGUUGGACAACCAUACAGAGUGGUAGUACUUUUUUUGAACUUACGCACCAGCUAUUGUUUUGUGGACCUAAAAGUCUACUAAUUUGGUUAUCAAACAAAUGUGUCAAUUUCAACUUCAAUGGUUACAGGCACAGGUGACUCUUACUGAGUCUUAACAAAGUUCGUCCUUUCCAACAAUUUAGAGACAUUGCUGAUACUGAUGCUGAUCGUGAUCCACAGACACUAGAUUUGACAUUACACCACAUGUUUUUUGGUGGUGUCAGUGUUAUAUACCAGGAACAAAAUCUCUAUCAGGUUGCAUGCUUUUUUAUCAGGAUGUAUAUUGAUCAGAAGUCCCUGUUGUUAUUUCAUGCAGAUCAUCUACUCCUACUGGCGGUCAUUUUACAGGUCUAAUGUUUCAAUCACAGGCUGUCUAAUUGGGAAUUGAACAUGUCAACAUCUAUGAGUGUUCCCAUUGGUGCAGGUAUAUGCGCUGGUUAUCAGACUACGACUAUUUUCCUUGCGGCACGUAGGUGUAGCUAGUCAAUCCAUCAUUGCCUACACUAUGUACUUGGUGAAAAUUUCAGUUUGUCAUCACAAUAUCUAUUGCCAAACCUACAAAUUUUAUAGUGUUCCAAGAAAUCUCCAGUGUCUCGUGACCAGACAUCGUAGAUUGUCAAUGUCAUCGUGGUGAUUUAACUGAAUGCAGCAAUUUUGUUGUAAUGGCAGUUUUUGUACACAAUUAAACCGUGCUCUAUUGGCAGCAUGAACAAGACAAAACACCCAAGAAGUUUUUGCACAAGUCAAACAAAUUUAUCAAACACCAAUUAAAGAUUUUGGUGUUCUAAUUUCUUACAAAUAUUACCAGAUCAUCAAAACCAAGCAAGUCAUUUAUUGAAGAUUUACUUUCAUCAAAGUGAACAACAUAGAUGUGUUCAUCAUAAUAUGGGUGAUAGCCACUGGUGAACUGCUAGCUGAGUUCCAUUUGUGUCAAAGUCAACGUCCUGUUCGUCCACCUUGCUUCAAGAUGAAAUGAUUGCUCAAUACACUUUUGCACUGUUAGCGGGUACAAUCACUUAGUUGGACCUUUGGUGCAGGUGCUGCAACUACAAGCCUUCUUGCUAUGCAAUGGCUUAUGUUUAAUGGUAUUGGAGUUACACAGAAUGUUCUCUAUGAGAACCAAAAUUGAUUGCCAUCAAAUCUAAUAGUGCUAUUGGCAAAUUUCAUAGACUCAUUUUUUCCAGCAAGUGUCAUCUUGGAAACUCAAGAUGUGGUCAACCAAAUGCACAACAAGCUUUAAACAUGCUUGUUAAUUACAACUUAGCUCAAUUUUGGUGCAAUUUUCAAGUGUUUUAAAUGAUAUCCUUUACGUUUCUGACAAAGUUAGAGUUGAAGUGCAAAUUGAUAGGUUGACUCACAGGCAGACCAAAGUUUUUAAGACAUAUGUGACUCAACAUAAUUAGAGCUGCAGAAAUCAGAGCUUUGCUAAUUUGGCUGUACUAAAAUGACAGAGUGUACUUGGACAAUCAAAGAUUGAUUUUGUGGAAAGGCUAUCAUCUUAUGCCUUUCCCUCAGUCUGACCUUACUAGUGUAGUUUCUUGCUCUGACUUAUGUCCCUGCACACGAGAAAAGAACUUUUGUCCUGCCAUUUUGUCAAAGUGCGGAAAAGCACACUUUCCUGUGAAGUGUCUUGUUUCAAAUCAGCCACUGGUUUCGUAACACAAGGAAUUUUUAUGAACAAAUCAUAUUCAGACAUCAUCUGUGUUUGUAACUGUGAUGUUGUAAUAGGAAUUGUCAACAACACAGUCAUGAUCCUUUGCAACCUGAAUCUAGAUCAUCAAGGAGGAGUUAGAUAAAUAUUUUAAAGAAUCAUUUACCAGAUGUUGAUUUAGGUGACAUCUCCGCAUUAAUGCUUCAGUUGGGUAAACCAUCAAAAAGAAAUUGACUCGCCACAAUGAGGUUGCCGCUAGAAUUUUAAAUGGCCAUUGUUCCAGAACUUGGAAGUAUGAGCAGUAUAUAAAAUGGCCAAGUACAUUUGUCAGGUUUUAUAGUGGCAUGCUGAUUGCCACAGUAAGUGACAAUCGUGCUGUAUGACCAGUUGCUGUAGUUGUCAAGGGCUGUUCUCUGUGGAUCCUGCUGCAAAUUAUUGAUGAAGACGAACAUCUGAGCCAGUGCUCAAAGGAAGACAAUCUCUCAAACGAACACUGGAUUUGUUUAUGAGAAUCUCACAAUUGGAACUGUAACUUUGAAGCAAGUGAAAUAAGGAUGCUACUCCUUCAGAUUUGUUCGCGCACUGCAACGAUCCGAUACAAGCCUCACUCCCUUUAGAUGGCUUAUUGUCUGUCUACCAGAGCGCCAAAAUCAUAACCCUCAAAGAGAUGGCAACUAGCACUCCAAGGUUCAUUGUCUGCAACUUGCUGUUGUUGUCUGUACAGUACAUCCACACUUUUGUUGCUGCGGCCUCCAGCCCCUUCUUUAUUUUUCGUUAGUACAUCUUGCAGAAUAUCAACUGUAAGAAUAAUAAUGAGGCUUGCUCUGCUGGAAUGCCACCGUUCCAAAAACCAACAUUUAUGAUGCCAACUUCUUGCUGGCAUAUAUUAAUACGACUAUUGAUACCACAAUAGUGUAACUUUCAAUUGCACUAUCAGGUGAUAGCACAACAAGUCCUACUACUGACAUGACUACCAGAUUGGUGGUUAUACUGAAAUGGAAAUUAGAGUAAAGACUGUGUAACUACACAGUUACUCACAUCAGAUUACCAGCUGUACUCACUCAAUUGAGUACAGACUUGGUGUAGAACAUGUUCCCUCCACACAAUAAAUUGUCGAUGAGCCUGAAGAACAUGUCCAAAUUACAAUGACGGUCAUCCAGAGUUGUUAAUCCAGUAAUGGAACCAAUUUAUGAUGAACCGACGACUACUACCGUGCCUUUGUAAGCACAAGCUGAUGAGUACGAACUUAUGUACUCAUUCGUUAGAAGGACGGGUACGUUAAUAGUUAAUAGCGUACUCUCUUGCUUUGGUAUACUGCUGGUACUAGCCAUCCUUACUGCGCUCGAUUGUGUGCGUACUGCUGCAAUUGUAACGUGAGUCUGUAAAACCUUCUUUUACUUUCGUUAAAAUUUGAAUCUUCAAGAGACCUGAUCUCUGGUCUAAACUAACUAAUUAUUAGUUUCUGUUUGGAACUCAAUUUAGCCUGCAGAUCCAACGGUACUAUUCGUUGAAGAGCUUAAAAAGCUCUCCAUUUUAAGCGCCAACUAUUUUUUGCUGGCAUACUAAUCGUAUAUAUUAUUCUAUCUCACAAUACUGUAACUUACAAUUGUCAUUACAUUCAGGUGAUGCACAAGUCCUAUUUUGAACCUCGACUACCAGAUUGGUGGUUAUACUGAAAAUGGAAUAAGUAAAAGACUGUGUUGUAUUACACAGUUACUUUUCAGAAACCAGCUGUACUCAACUCAAUUGAGUACAGACUGGUGUUGAACUGUUACCUUCAUCUACAAUAAAAUUGAUGAGCCUGAAGAACUGACCAAUACAAUCGACGGUUUAUCCAGAGUCGUUAAUCCAGUAAUGGAACCAAUAUGAUGACCGACGACGACUGUGCCUUUGUAGCACAAGCUGAUGAGUACGAACCUAUGUACUUAUCUUCAGAAGAGACAGGUACGUUAAUUAAUAGCGUACUUCUUUCUCUUGCUUUAAGCGGUAUUAGCCAUCCACCAUCCAUUGACUGAUUGCGUACUGCUGCAAAUAUUAUUAUGAGUUUGUAAAACCUCACUUUCGUUUACUCGUGUUAAAAUCUGAACUCUAGAGACCUGAUUUCUGCUCUAAAACGAACUAAAUAUUAUUAGUUCUGUUUGGAACUUUAAUUUUAGCCGCAGAUCCAACGGUACUAACCGUUGAAGAGCUUAAAAGCUCUGAACAAUGGAACCUAGUAAUAGGUUUCUUCCCAGGUAACAAACCAACCAUACUUCGAUUCGUGUAGAUCUGUUCUCUAAACGAACAGAACUAAAUUUUCUGAUAAUUAACCCCCUACUCUGCGAGUAUGCCACUACUCCGCGUUGACGUUGUUGUACUACAGAAUAACUGGAAGUACGAGCAGAAUUGCUAUCGCAAUGGCUCGCUGUAAAACAACGUGGCCCAAUAUUUAUUGCUUUCAGACUGUUUGCUUCAUGCUCUCCACGUUGACUUAGCCAGGAAAACACUUACGUGCCACUCCGUAGACCAAACCGUUUAGCCAAGUGAACACCGUAAUAGGCAUUCUACUCGUCCAAUUUCGUGUUGCGGCAACAGUCUACCACACUUGACAUCAAGGACCUGACAGAAAUGAAUGUUCAUUACACGAACGUUUCAUACCAAUUGGAACUGUGCCAGCAGCUGUGACUUACCUUUGGUGCUACACAGUCGCUCACAGGAUGCAUAUGAAACUUAACACGACCUCCAGUAACAUGACAAUUACUCUGCUUUACAGUAAUGACACAGUGACAACCUUACCCAGGAAUAGCAGUUUCAAUAUGUCUCAACAUUAACCAUAUGCAAUCUGAUGACAUAAACCUCAUAUUCAAAUUAUUUACCUACAGAAUAAAUAUUUCAAUAUUAGAUCUAUAAGAUUGAUCUAAACGAACAUGAAAAUUAUUCUUUUCUUGGCACUGAUAACACUCGCUACUUGUGAGCUUUAUCACUACCAAGAGUGUUAGAGGUACAACAGUACUUUUAAAAGAACCUGCUUUCCCUGGAACACAGGCAAAUCACCAUUUCAUCCUUUAGUAGUAACAAUCUGACUUCUCUUUAGCACUCAAUUUGCUUUGCUUGUCCUGACGGCGUAAAACACGUCUAUCAGUUACGUGCCAGAUCAGUUUCACCUAAACUGUCAACAGACAAGAGGAAGUUCAAGAACUUUACUCCCAUUUUAUUGUUGCGGCAAUAGUGUUUAUACACUUUGCUCACAUAAAAGAAAGACAGAAUGAUUGAACUUCAUUAAUUGACUUCUAUUUGUGCUUUUUAGCCUUUUGCUAUUCCUUGUUUUAAUUAUGCUUAUUAUCUUUGGUUCUCACUUGAACUGCAAGAUCAUAAUGAAACUUGUCACGCCUAAACGAACAUGAAAUUCUUGUUCUUUAGGAAUAUACAACUGUAGCUGCAUUUCACCAAGAAUGUAGUUUACAGUAUGUACUCAACAACCAUAUGUAGUUGAUGACCUGUAGUCCUAUUCACUUCUAUUCUAAAUGGUAUAUUAGAGUAGGAGCUAGAAAAUCAGCACCUUUAAUUGAAUUGUGCGUGGAUGAGGCUGGUUCUAAUUCACCCAUUCAGUACAUCGAUAUCGGUAAUUAUACAGUUUCCUGUUUACCUUUUACAAUUAAUUGCCAGGAACCUAAAUUGGGUAGUCUGUAGUGCGUUGUUCGUUCUAUGAAGACUUUUUAGAGUAUCAUGACGUUCGUGUUGUUUUAGAUUUCAUCUAAACGAACAAACUAAAAUGUCUGAUAAUGGACCCCAAAUCAGCGAAUGCACCCCGCAUUACGUUUGGUGGACCUCAGAUUCAACUGGCAGUAACCAGAAUGGAGAACGCAGUGGGGCGAUCAAAACAACGUCGCCCCAAGGUUUACCCAAUAAUACUGCGUCUUGGUUUCACCGCUCACAUCAACAUGGCAAGGAAGACCUUAAAUUCCCUCGAGGACAAGGCGUUCCAAUUAACACCAAUAGCAGUCCAGAUGACCAAAUUGGCUACUACCGAAGAGCUACCAGACGAAUUCGUGGUGGUGACGGUAAAAUGAAAGAUCUCAGUCCAAGAUGGUAUUUCUACUACCAAGGAACUGGGCCAGAAGCUGGACUUCCCUAUGGUGCUAACAAAGACGGCAUCAUAUGGGUUGCAACUGAAGGAGCCUUGAAUACACCAAAAGAACAUGGCACCCGCAAUCCUGCUAACAAUGCUGCAAUCGUGCUACAACUUUCCAAGGAACAACAUUGCCAAAGGCUUUACGCAGAAGGAGCAGAGGCGGCAGUCAAGCCUUCUUUCGUUCCUCAUCACGUAGUCGCAACAGUUUAAGAAAUUCAACUCCAGGCAGCAGUAGGGGAACUUCUCCUGCUAGAAUGGCUGGCAAUGGCGGUGAUGCUGCUUUGCUUUUGCUGCUGCUUGACAGAUUGAACCAGCUUGAGAGCAAAAUGUCUGGUAAAGGCCAACAACAACAAGGCCAAACUGUCACUAAGAAUUGCUGCUGAGGCUUUAAGAAGCCUUGGCAAAAACGUACUGCCACUAAGCAUAGCAAUGUAACACAAGCUUUCGCAGACGUGGUCCAGAACAAACCCAAGGAAAUUUUGGGGACCAGGAACUAAUCAGACAAGGAACUGAUUACAAACAUGGCCGCAAAUUGCACAAUUUGCCCCAGCGCUUCAGCGUUCUUCGGAAUGUCGCGCAUUGGCAUGGAAGUCACACCUCGGGAACGUGGUUGACCUACACAGGUGCCAUCAAAUUGGAUGACAAAGAUCCAAAUUAAAGAUCAAGUCAUUUUGCUGAAUAAGCAUUGACGCAUACAAACAUUCCCACCAACAGAGCCUAAAAAGGACAAAAAGAAGAAGGCUGAUGAAACUCAAGCCUUCCAAGAGACAGAAGAAACAGCAAACUGUGACUCUUUCCUGCUGCAGAUUUGGAUGAUUUUCCAAACAAUUGCAACAAUCCAUGAGCAGUGCUGACUCAACUCAGGCCUAAACUCAUGCAGACAACACAAGGCAGAUGGGCUAUAUAAACGUUUUCGCUUUCCGUUUACUAUAUAGUCUACUCUUGUGCAGAAUGAAUUCUCGUAACUACAUAGCACAAGUAGAUGUAGUUAACUUUAAUCUCAAUAGCAAUCUUAAUCAGUGUGUAACAUUAGGGAGGACUUGAAAGAGCCACCACUUCUCACCGAUGCGGAGUACGAUCGAGUGUACAGUGAACAAUGCUGAGAGAGCUGCCUAUAUGGAAGAGCCCUAAUGUGUAAAAUUAAUUUUAGUAGUGCUAUCCCAUGUGAUUUUAAUAGCUUUCAGGAGAAUGACAAAAAAUUCCCCACCCCACACACACCCAUCAUCUUAUCUCCAUUUCAUCCAUCCCCCCACCACCACCCCCUCAUCCCAAGAUCAUAAU
>cluster_34 reads=1 total_reads=259
AGUGUUGCCCAUAGGUUUUAAUCUACUCGCUAAUUAGGUGUUUUAAUGUCAAUCUAGGCAUGCCACUGUACUGGACCAGAGAAAGCUAUUGAACUUUAAUGUCUUAUUGCAACCUACUGCUGGUUCUAUACCUUGUAGUGUUUGUCUAGUGGUUUAGAUUCUUUAGACACCUAUCCUUCUUAGAAACUAUACAAUUACCAUACUUUUAAUGGGAUUUAACUGCUUUUGGCUAGUUGCAGAGUGGUUUUGGCAUAUAUUCUUCAUAGGUUUUUAUGUACAAAUGGCGUGCAUAUGCUGUUUUCAGCUAUUUUGCAGUACAUUUUAUACAGUAAUCUUGGCUAUGUGGUUAUAAUUAAUUUGACCAAAUGGCCCAAUCAGCUAUGGUUAAGAAUGUACAUCAUUUUUAUUAUGUAUGGAAAGUAUGUGUUGUAGACAGUUGUAAUUCAUCAACUUGUCGAUGUGUUACAAACGUAAUAGAAAGAGUCGAAUGUACAUUAUUGUUAUGGUGUUCUGGCGAUGGUUGUUAAAAUUCCUAUAACAAAGUUGAAAACAUGACACCCCGUGACCUUGGUGUUGUAUAGCUGUAGUGCGUCAUAUUAAUGCAGGUAGCAAAAGUCACAUUGCUGCUGAUCGGAACGUUAAAGAUCAUGUCAUUGAACAACACACGAAAAACAAAUACGUAGUGCUGCUAAAAGAAUAACUUACCUUUUAAGUUGACAUGUGCAUACUAGACAAGAAGUUGUAAUUUGUAUCAACAAAGAUAGCACACUUGUGGUAAAAUUGUUAAUAGCUGUUGAAGCAGUUAAUAAAGUUACUUGUGUUCCUACAUGCUGCUAUUUUCUAUCUAAAUAACACCUGUUCAUGUCAUGUCUAAACAUACUGACUUUCAAGUGAAAUCAUAGGAUACCCAUAUUGAUGGUGGUGUCUCGUGACAUAGCAUACAGAUUUGUUUGCUACGCUAUGCUGAUUUUGACUCUCAGUCAGCAGCGUGGUGUAGUAUAUAUUAUGUUCCGGUACCCAUUGAUUGCUGCAGUCAUAACAAGAGAGAGUGGUUUGUCGUGCCUGGUCUGCCCGGCGAUAUUACGCACAACUAAUGGUGACUUUUUUGCAUUUUCUUACCUAGAGUUUUAGUGCAGUUGGUAACAUUUGUUACACCAUCAAAACUUAUGAGUACUGACUUUGCAACAUUCCAGCUUGUGUUUUGGCUGAAUGUACGUUUUAAAGAUGCUUUGGUAAGCCAGUACCAUAUUGUUAUGAUACCACAAUGUAUAGAAGGUUCUGUUGCUCGAAAGUUUACGCCUGACAACGUAUGUGCUCAUGGAUGGCUCAUUAUUAUUCAAUUCCUAACACCUACCACUGAAGGUUUUGUUAGAGUGGUAACAUUCUUGAUUCUGAAGUUGUGGCACGGCACUUGCGACUAAAAGAUCGAGAAGCUGGUGUUGUGUAUCUACUAGUGGUAGAUGGGUUACUCAUAACAAUGAUUAUUACAGAUCUCAGGAGUUUCUUGUGGUGUAGAUGCUGUAAAUCUACUUACUUAAUAUGUUUACACCACUAAUACAACCUAUUUGGGUAAACUUGGACAUAUCAGCAUCUAGUAGCUGGUGUAUUUAGCUAUCUAGUAACAUGCCUUGCCUAUUUUAUGAGGUUUAGAAGGCUUUAGUGAAUACAGUCAUGUUGCCUUUUAAAUACUUUAUUCCUUAUGUCAUCACUGUACACUGCUCAACCAGUUUAUCACCUGGUGUUUAUUCUGUUAUUUACUUGUACUUGACAUUUUAUCUCUACUAAUGGGAUGUUUUUUUUUUAGCACAUAUUCAGUGGAUGGUAUGUUCUCCUUUAGUACCUUUCUGGAUAACAAUUGCUUAUAUCUUUUCAUUGUAUUUUCCACAAAGCAUUCAUUGGUUCGAGUAAUUACCUAAAGAGACGUGUAAGUCUCUAAUGGUGUUUCCUUUGUUUUGAAGAAGCUGCGCGUGCCUCAUGAUAAUAAAGAUAUCAAAGUUUAUACGUAGUGAUGUGCUAUUACCUUCACGCAAUAUAAUAGAUACUUAGCUUUUCUAUAAUAAGUACAAGUAUUUUUAGUGGAGCAAUGGAUUUAAAAAGCUACAGAGAAGCUGUUGUCAUCUCGCAAAGGCUCUCAAUGACUCAAGUACUCAGGUUCUGAUGUUUUCUACCAACCACCACAAACCUCAUCACCACCUUUUUUUCAGAGUGGUUUUAGAAAAAACAUUCCCAUCUGGUAAAGUUAAGGUUGUAUGGUACAAGAACUUGUGGUAUCACUUAUGUCUUUGGCUUUGAUCUGCACCUUGAAGACAUGCUAACCCAAAUCAUGAAGAUUUACCAUUUUGCAGUCUAAUCAUAAUCUGGUACAGGCGGUAAUGUUCAACUCAGGGUUAUUGGACAUCCUAUGCAAAAUUGUGUACUAAGCUUAAGGUUGAUACAGCCAAUCCUAAAGACACCUAAGUAAGUUUGUCGCAUUCAACCAGGACAGACUUUCAGUGUUAGCUUGUUCAAUGGUUCACACUGGUGUUUACCAAUGUGCUAUGAGGCCAAUCUUACUAAUUAGUCCAUUCCUUAAUUUUUUAUUGCGGUUCAUGAUGACUGUGUCUCUUUUGUUACACGACCAUCGGAAUUACCAACUGGUACUGCUGGCACAGAUUAGAAGGUAACUUAUGGACCUUUGUGACAGGCAAACAGCAAGCAGCUGGUACGGACACAACUAUUACAGUUAAUGUUUAGCUGGUUGUACGCUGCUGUUAUAAAUGGAGACAGGUGUUCUCAAUCGAUCUACCAACUCUAAUGCUCAACCUUGUGGCUAUGAAGUACAAUUAUGAACCUUAACACAAGACCAUGUUGACAUAGACCUUCUCUGCUCAAACUAGAAUUGCCGUUAAGAUAUGUGUGCUCAUAAAAGAAACACUGCAAAAUGGUAUGAAUGGACGUACCAUAUUGGGUAGUGCUUAUUAGAAGAUGAUACACCACUGAUGUUGUUAGACAAUGCUCAGGUGUUACUCCAAAGUGCAGUGAAAAGAACAAUCAAGGGUACCACUGGUUGUUACUCACAAUCUUGACUCACUUUAGUUUAGUCCAGAGUACUCCAUGGUCUCUGUUCUUCUUUUGUAUGAAUGCCUUUUCUACUAGGUAUUAGCUAUGCCCACUUUGCAAUGAUGUUGUCAAACAAGCAUGCAUUCUCCUUAUUGUUUUUGUUACCUUCCUUGCCAUGUAACUUAUUUAAUAUGGUCUAUGCCAUAGUUAGGAUGCGUAUUAUGACACUAGUGGAUAAAAGACUGUGUAUGUAUGCAUCAGCUGUAGUGUUACUAAUCCUUAUGACAGCAAGAACUGUGUAUGAUGAUAGUGCUAGGAGAGUGUGGACUUAUGAAUGUCUGACAUCGCUUAUAAAGUUUAUUAUAGUAUGCUAGAUCAAGCCAUUUCCGUGGGCUCUAUAAUCACUGUUUUAACUACCAGGUAGUUACACUGUCAUGUUUUGGCCGAUAUAUUGUUUUUAUGUGUGUUGAGAUUGCCUAUCUUCAUAAAGAAAUACACUUCAGUGUAUAAUGCUAGUUUAUUUCUUAGGCUUGUACUUGUUACUUGGCCUUUCAUCUACUCAACCAUUAUAGACUGACUUUGGUGUUUAUGAUUACUCAGUUUUACCAGGAGUUUAUAUAUGAUCAGGGACUCCAAGAAUUCAUAGAUGCCACCCAAACUCAUUAAAUUGUUGGGUGUUAGUGGCACCUUUAUCAAAGUAGCCCUGAACAGUCUAAAUGUCAGAUGUAAAGUGCACAUCAGUAGUCAACCAGUUCUACACAUCAGAGUAGAAUCAUCAUCUAAAUUGUGGCUCAACGUGUCCAGUUACCAAUGACAUUCUUUACUAAAGAUACUGAAGCCUUGAAAAUGGUUCACUACUCAUUUUACUUUCCACAGGUGCUAUAGACAUAAACAAGCUUUGUGAAGAAUGCUGGACAACGGGCAACCUUACAAGCUGCUCAGAUACUAGUCCACCAUAACAGCUCAUCUACUGCUCAAGCUAUGAGCAGGCUGUUAAUGGUGAUUUGGUUGUUUAAAAAGUUGAAGAAGUCUUUGAAUGUGGCUAAAUCGAAUUUGACCGUGAUGCAGCCAUGCAACGUAAGUUGAAAAGAUGCUCACCAAGCUAUGACCCAAAUGUAAAACAGGCUAGAUCUAGGACAGGGCAAAGUUAGUGCUAAGACGUUCUUAUGCUGAGUUGGAUAAUGAUGCCAUUAUCAAUACAAGAGAUGGUGUUCCCUUGAACCAACACCACAAGCCAAACAACAGCUGCAUCCAGACUAUACUCAAAAUACGUGUGAUAGUACAAUCUACUUAUGCCAAUUAUGGAAAUCCAACAGGUUGUAGAUGCAGAUAGAAAUAAUUCAACUAGUGAAAUUAGUAUGGACAAUACCAAUUUAGCAUGGCCCUUAUUAAAUCAAGGGCCAAUCUGCUGUCAAAUUACAGAAUAAUGAGCUUAGUCCUGUUGCACUACGACAGAUGUCUUGUGCUGCCGGUACUACACAAACUGCUUGCACUGAUGACAAUGCGUUAGCUACUACAACACAACAAAGGAGGUAGGUUUGUACUUGCACUGUUAUCCGAUUUACAGGAUUUGAAAUGGGCUAGAUUCCCUAAGAGUGAUGGAACUGGUACUAUCUAUACAGAACUGGAACCACCUUGUAGGUUUGUUACAGACACCCAAAGGUCCUAAAGUGAAGUAUUUAUACUUUAUUAAAGGAUUAAACAACCUAAUAGAGGUAUGGUACUUGGUAGUUUGCUGCCACAGUACGUCUACAAGCUGGUAAUGCAACAGAAGUGCCUGCCAAUUCAACUGUAUUAUCUUCUGUGCUUUGCUGUAGAUGCUGCUAAAGCUUACAAAGAUUAUCUAGCUAGUGGGACAACCAAUCACUAAUUGUGUUAAGAUGUUGUGUACACACUGGUACUGGUCAGGCAAUACAGUUACACCAGAAGCCAAUGGAUCAAGAAUCCUUUGGUGGUGCAUCGUGUUGUCUGUACUGCCGUUGCCACAUAGAUCAUCCAAUCCUAAAGGAUUGUGACUUAAAAGGUAGUAUGUACAAAUACCUACAACUGUGCUAAUGACCUGUGGGUUUACCUAAAAACACAGUCUGUCCGUCUGCGGUAUGUGGAAAGGUUAUGGCUGUAGUUGUGAUCAACCCGCGAACCCAUGUUCAGUCAGCUGAUGCACAAUCGUUCAAACGGGUUUGCGGUGUAAGUGCAGCCCGUACACCGUGCGGCACAGGCACUAGUACUGAUGUCGUAUACAGGGCUUUGACAUACAUGAUAAAGUAGCUGGUUUUGCUAAAUUCCUAAACUAAUUGUUGUCGCUUCCAAGAAAAGGACGAAGAUGACAAUUUAAUAGAUUUAUCUGUAGUUAAGAGACACUUUCUCUAACUACCAACGAAGAAACAAUUUAUAAUUUACUUAAGGAUUGUCCAGCUGUUGCUAAACAUGACUUUCUAAGUUAGAAUAGACGGUGACAUGGUACCACAUAUAUCACGUCAACGUCUUACUAAAUAACAAUGGCAGACCUCGCUAUGCUCAAGGCAUUUGAUGAAGGUAAUUGUGACACAUUAAAGAAUACUUGUCACAUACAAUUGUUGUGAUGAUGAUUAUUUCAAUAAAAGGACUGGUAUGAUUUUGUAGAAAACCCAGAUAUAUUACGCGUAUACGCCAACUUAGGUGAACGUGUACGCCAAGCUUUGUUAAAAACAGUACAAUUUGUGAUGCCAUGCGAAAUGCUGGUAUUGUUGGUGUACUGACAUUAGAUAAUCAAGAUCACUGGUAACUGGUAUGAUUCGGUGAUUUCAUACAAACCACGCCAGGUAGUGGAGUUCCUGUUGUAGAUUUUAUUAUUCAUUGUUAAUGCCUAUAUUAACCUUGACCAGGGCUUUAACUGCAGAGUCAGUUGACACUGACUUAACAAAGCCUUACAUUAAGUGGGAUUUGUUAAAUAUGACUUACGGAAGAGAGGUUAAAACUCUUUGACCGUUAUUCUAAAUAUUGAGAUCAGACAAACCACCCAAAUUAUGUUAACUGUUUGGAUGAACAUUCAUUCUGCAUUGUGCAAAUCCAACGUUUAUUCUUACAGAGUUCCCACCUACAACAAUUGACCCUAGUGAAAAAUAUUUAUCCAUACAUCCAUUUGUGUUCAACUUGCUACCCCAACAGGACUAGGUUUUGUACAUAAUCAGGAUUAAACUUACAUAGCUCUAGACUUAGUAACUUACUUACUUGUGUAUGCUGCUGACCUGCUAUGCACACUGCUUCUGGUAAUUAUUACUAGAUAAACGCACUACGUCUUUCAGGCUGCACUUACUAACAAUAUUGCUUUCAAACUGUCAAACCCAGUAAUUCAACAGAUUAUACCAUGCUGAAUCUAAGGUUUCAAAGGAAGCCACUCUUUAAUUACACUCUUCUGCUCAGGAUGGUUUUAUAGCGAUUAACUAUUGCAAUCUACCAAUGAAGAUUCAGACAUCUUUGUAGUUGAUUGUUGACAGAUUUGAGACGAUGUGGCUUAUUAAUGCUAACCAGUUCAUCGCAACAACACAACGCUCAAACAAUAGGACUAAGAAAUUAUAGCUGAGGCCUAAGAACACUGCAAAACGUACUGCCUAAUCAUACAAUGUAACACAAGCUUUCAGACCUGGCCCAGAACAAACCCAAGGAAAUUUUGGGACCAGGAACAACUCAGACAAGGAACUGAUUACAAACACUGGCCCAAAUUGCACAAUUUGCCCCAGCGCUUCAGCGUCUUCGGAAUGUCGCGCAUUGGCAUGGAAGUCACACUCGGGAACGUGGUUGACUACAGGUGCCAUCAAAUUGGAUGACAAAGAUCCAAAAUCAAAGAUCAAGUCAUUUGCUGAAUAAGCAUUGACGCAUACAAAACAUUCCACCAACAGAGCCUAAAAAGGACAAAAGAAGAAGGCUGAUGAAACUCAAGCCUCCGCAGAGACAGAAGAAACAGCAAACUGUGACUCUUUCCUGCUGCAGAUUUGGAUGAUUUCCAAACAAUUGCAACAAUCCAUGAGCAGUGCUGACUCAACUCAGGCCUAAACUCAUGCAGACCAUCAAGGCAGAUGGGCUAUAUAAACGUUUCGCUUUCCGUUUACGAUAUAGUCUACUCUUGUGCAGAAUGAAUUCUCGUAACUACAUAGCACAAGUAGCUGUAGUUAAUUUAAUCCUAGCAAUCUUAAACGUAGUGUGUAACAUUGGGAGGCCUAUGGAAGAGCCCUAAUGUGUAAAAUUAAUUUUAGUAGUGCUAUCCCCAUGUGAUUUUAAUAGCUUCCUAGGAGAAUGACAAAAACCCCCCUCCCACCCUACACCCAUACCAUCCAUAUCCACAUCCCUCCCCCUAUACCACCCCCUACAUCCUAAAACACCCAAUCCCCUAUCUCAUCCCAUCCCCUCCUCCUCCUUCCCUACCUCCCCCCCCACAUCAUACCUCCUCCUUCCUCCUCCCCUCAUAAAAA
>cluster_35 reads=1 total_reads=78
UAUUCACUUGAACUUGAUGAAAGGAUUGAUAAAGUACUUAAUGAGAAGUGCUCUGCCUAUACAGUUGAACAUGGUACAGAAGUAAAUGAGUUUGCCUGUGUUGUGGCAGAUGCUGUCAAACUUGCAUAACCAGUAUCUGAAUUACUUACCUUUGGCAUUGAUUUAGAUGAGUGGAGUAUGGCUAUAUACUUAUUUAUUUGAUGAGUCUGGUGAGUUUAAAUUGGCUCACAUAUGUAUUGUUCUCUUCUCUACCCUCCAGAUGAGGAUGAAGAAGAAGGUGAUUGUGAAGAAGAAGAGUUUGAGCCAUCAUUCUCAAUAUGAGUAUGGUACUGAAGAUGAUUACCAAGGUAAACCUUUGGAAUUUGGUGCACUUUCGUUGCUUUCAACCUGAAGAAGAGCAAGAAGAAGAUUGGUUAGAUGAUGAUAGUCAACAAACUGUUGGUCAACAAGACGGCGGUGAGGACAAUCAGACAACUACUAUUCAAAACAAUUGUUGAGGUUCAACCUCAAUUAGAGAUGGAUCUACACCAGUUGUUCAGACUAUUGAAGUGAAUAGUUUUAGUGGUUAUUUAAAACACAUGACAAUGUAUACAUUAAAAAAAUGCAGACAUUAGUGGAAGAAGCUAAAAAGGUAAACCAACAGUGGUUGUUAAUGCAGCCAAUGGUUUACCUUAAACAUGGAGGAGGUGUUGCAGGAGCCUUAAAUAAGGCUACUAACAAUGCCAUGCAAGUUGAAUCUGAUGAACUACAUAGCUACUUUACUAAUGGACCACUUAAAGUGGUGGUAGUUGUGUUUUAAGCGGACACAAUCUCGUUAACUCUGUCUUCAUGUUGUCGGCCCAAAUGUUAACAAAGGUGAAGACAUUUAUCUUAAGAGUGCUUAUGAAAAUUUUAAUCAGCACGAAGUUCUACUUGCACCAUUAUUAUAUCAGCUGGUAUUUUUGGUGCUGACCCUAUUUACUCUUUAAGAGUUUGUGUAGAUACUGUUCGCACAAAUGUCUACUUAGCUGUCUUUUGAUAAAAAUCUAUGACAAAACUUGUUUCAAGCUUUGGAAAUGAAGAGUGAAAGCAAGUUGAAACAAAAAGAUCGUAGAUUCCUAAAGAGGAAGUUAAGCCAUUUAUAACUGAAAGUAAACCUCAGUGAACAGAGAAAACAAGAUGAUAAGAAAAUCAAAGCUUGUGUUGAAGAAGUUACAACAACUCUGGAAGAAACUUAAGUUCCACAGAAUCUGUUACUCUAUUGACAUUAAUGGCAAUCUCACAUAUCCAGAUUCUGCCACUCUUGUUAGUGACUGACAUCACUUUCUAAAGAAAAGAUGCUCCAUAUAGUGGGUGAUGUUGUUCAAGAGGGUGUUUAACUGCUGUGGUUAUACCUACUAAUUAGGCUGGUGGCACUACUGAAAUGCUAGCGAAAGCUUUGAGAAAGUGCCAACAGACAAUUAUAUAACCACUUACCCGUGGGUCAGGGUUUAAUGGUUACACUGUAGAGGAGGCAAAGACAGUGCUUAAAAGUGUAAAAGUGCCUUUUACAUUUACCAUCUAUUAUCUCUAAUGAGAAGCAAGAAAUUCUUGGAACUGUUUGGAAUUUGCGAGAAUGCUUGCACAUGCAGAAGAAACACGCAAAUUAAUGCCUGUCUCUUUGUACACUGCCAUAGUCUCAACUAUACAUCUCACUACCAGAACAAAUACCCCUGCAUACAUAAUUCUCCUAGAUUCUAUUACCCAGACAAAACUUUAGAUCCUCAACAUCACCACACUUCACGACUAAACUAACCUCUUUUUCCAAUGCCACAUCUUCCUCAUGCAACACAUGUCUUAAAAAUGGACUAAGCUGCUCGGUAUAUCCAGACCCUACCAAUUAACUACAGACAUUAUUCUCUUCCCCUGAGCAGUUACACCAUAAUGGUUAUCUACUACUCUAAACACGAAGAACAUUUAUUGAAACCAUCUACUACUGUUCCUAUAAAGCUUGAUCCAAUUUGCAAACAUCCUACUAGGUAUUAAUUACCAAAAAACAACAAAAGGAUAUUACAAAGUAAUCCUACCUUAACUCCAAGUGCGAAUAAUUCUGACAAUCUCUCAGCCUUUCUUCUGGACCUUGAGGAAAACAGGGUAAUCACAACACUAGACAAUUACUCUCCAAGCAAAUUGCGGACAUUUCAAACAUAUUUAAACACAUGCCCACAACUUAUUCGGAUCUCCCUGAUUUUACUAAAUUAAAACCAUCAAAUAUUUACCAAAGGUAAAACAUCUAUGUUUUCAAACUAUACUUACUUUACAUAGAGUACUCACACACCUGAUCUAUUUUUCAGGUAGGACAUGUCAGCAUUCAUUAAGUGGAAAUACCCCACAACUCAAUUAAUAAUUAAAUGGACCCAUAACAACUAAAAACUUGCCACUUCACCUCACACCCAACAAACAAGUAUACGUUUAAAACCUCCAACAUCAAAUGCUUAUCAAACUUCAAACUUUAGAGACCAACCAACAGAUCUAUUCUUAGCCUCCUAAACAAACUUGUGCCUUAGGUGAAGUUAUAACACCACCAGAUCUGUUUAUAUAUGCACUAGAACAAAAGAAUCAUCAACGUGUUGAUUAACACUCCUAUACAACAUCCGCAACCCUUACCACUUUAAGUGUUAUGUACAUGGUCACACCUACUAAUAAACAAUUUCACAAAUGUCUUCAGAUCUUGUACGAGUGAUAAACAAGACAAAAUCUCCAGUACAACAGAUACCUUUAAUUAUAUUACCAGACCAUUCACAGUCUGCCUUAAGCUUGGUCAACACUCUUGAUUCUGAUUACUGGUAAUUACCACUGUGAUCACUAAACAUUCUAAAUCUCAAACCACAUGUAGAUAGAGAUCUUUCACCUCAAAUCUCACAAUCCAAAGCACCCUUCUAAUGUUUUCAACAACUAAAACAGUUACCAACUACAAACCAUACUUAUUCCAUCCACUAAUGGUGUUGUUCUACAACCAUCCACCCUAGUAGACAUUCUUUAGAACUUCUACUUACCAACCUUGUCUUUGUACCAAAAACCCUACCACUAAUCUUCGAUAAAAACAAUUUCAAUUUCAACAUCAAUCGCUCAACAUUCACACCAGUUAACUGAUUCUAACAAACCUGCUUUCAACAAUCUUACAGAUACAUUCCUGACACUACUGAUGCUGUCCUUGAUCCAAAACACUAACCUCUUUGACAUUACACCAUGUUCUCCUAUUGUUGUCAUGUUAACAAGCAACAAAACCACUUAACCAAAUACCUGUUCUAUUCGUAUCUUACAGCACAAAAACCAGUUGAAACAUCAGCUCAACUUUCCUCCUACAUCUGACGUGAUUACUCACAGGUUCUAAUCUUUAUCAAACACAACCAGUCUCUGACUAAUUAGCUGAACAUCUCCAACAAUCUCGAGUGUAACAUACCCACUACCGCAGUUAUAGCGCUAAUUAUCAAACCACAAUACUAAUACACCUUACAGACGAAGUUGGCCACACAAUCCAUCAUUGCCUACACAAUUCACUUUAUUCAGAAAACCUUGAUUAUUUACUCACUUACAAAACCUUUAUUGCCAUACCCACAACUUUUAAUAGUGUCCCCACAGAAACUAUACCAUUAUCUAAGCCCAAAACAAAGUAGAUAGUACAAUAUACAUUUUUAAAGUGAUCAACUAAAUACAGCCAUCUUUCUUUAUCAAUACUACAAUUUUGUACACAACUAAACGUACAUUCCAUAAUUAAAAUACCUCUUGAACAAUACAAAACACCCUCAGAAGUUUUUGCACAAGUCAACAAAUUAUACAAAAACACCAAUUAAAGAUCAAUAUUAUAAUUUAAUUUUUACAAAUAUUACCAGCUUUAAUCAACACCACGCAACUCAUUAUUUAAUAUCUACUUCAACAUGCCACUUACAGUACUGGCUUAAACAAAGCUAACGACCUUACUAAUGCCACCAUUGCCACCUAUGAACUGUUCCUCAAUACCUUGCACUGUUAGCUAGUCAAUCACAUUCUUGCACCUCUUCUUCAGAAACUCUACAAAUACCAUUUCAUCAAAUGGCAUAUAACUUCUUUGGUAUUAGUUACACAGAGUGGUUUUUGGAUCAUAUGUUGCACUAGUUUUUCUAUGUACUAUUGGCAAAAUCAAGCACUCGCUUCACAGCUAUCUACGGACACUUAGAUUAGUAAACCUUGGCACAAGUGUUAAUACGCUAUUAAACAUCUAGCUCCAAUUUGGUAAGCAAGUGCUUAGAAUGACAUCCUUUCAAUCUGACAAGUUAGAGACUCAUGUGCAUCUUGUAUACGGUUGAUUCACAGACUUUAAUGGUUACAACAUAUUGACUCAACAAAUCGACUGCAGAACAUUUGUUAAUCCUGUUAACUUGCUGCUACUAAAAUGUUAGAGUGUUAACCUUUGACAAUUACACAAAGUUGGAAUUUUGUAGAAAAGUGAUACAUUCUUAUGUACCCUCGUAGUCACUACCUUAGUGACGUAGUUGCGUGAGACUUGUCACUCAUUUAAAAAACUUAAUAACUCCUACUGCCAUUUGUCAUGAUAGUGAAGAAGACUCUUCCUCAAGGUGUCUUGUUCAAAGUGGCACAACAUUAUGUAACACAACGCAAUUUUUAACUUAGACAACCACUAAUACUACUACAGACAACCUAUUAAUGUCUGGUAACUGAUGGUCCUAAUAGGAAUUCUCAACAUCACUGGUUAUGAUUUGCAACCUGAAUAGGACUAGAUCAGAACGAGUUUGAUGGCUUUUCAGAAUCAUUCUAAGACCAGUGUUGCUAAGGUAUACCUUCCCAGGUAACAAACCAACCAACUUCGAUCAGUAGAUCAUUGCUCUAAACGAACUUAUGGAUUUGUUUAUGAGAAUCUUCACAAUUGGAACUGUAACUUUGAAGCAGGUGAAAUCAGAUGUACUCUUCAGAUUUUGUUCGCGCUACUGCAACGAUACCGAUACAAGCCUCACUCCCUUUCGGAUGGCUUUGUUGGCGUUGCACUUCUGCUGUUUCAGAGCGCUUCCAAAAUCAUAACCCUCAAAAAGAGAUGGCAACUAGCACUCCAAGGGUGUCAUUUGUUUGCAACUUGCUGUGUUGUUUGUAACAGUUUACUACACCUCUGCUGAUGCUGCUGGCCUUGAAGCCCCUUUCCUUUCUUUAUGCUAAGUCUACUUCUUGCAGAGUAUAAACUUUGUAAGAAUAAUAAUGAGGCUUUGGCUCUGCUGGAAAUGCCGUUCCAAAACCCAUACUUAUGAUGCCAACUAUUUUCUUUGCUGGCAUACUAAUUGUUACGACUAUUGUAUACCUUACAAUAGUGUAACUUCAAUUGUCAUUACUCAGGUGAUGGCACAACAAGUCCUAUUUUGAACAUGACUACCAGAUUGGUGGUUAUACUGAAAAUGGGAAUCUGGAGUAAAAGACUGUGUUGUAUUACACAGUUACUUCAUUCAGACUAUUACCAGCUGUACUCAACUCAAUUGAGUACAGACACUGGUGUUGAACAUGUUACCUUCUCAUCUACAAUAAAAUUGUUGAUGAGCCUGAAGAACAUGUCCAAAUUCAAAUCGACGGUUCAUCCGGAGUUGUUAAUCCAGUAAUGGAACCAAUUUAUGAUGAACCGACGACGACUACUAGCGUGCCUUUGUAAGCACAAGCUGAUGAGUACGAACUUAUGUACUCAUUCGUUCAGAAGAGACAGGUACGUUAAUAGUUAAUAGCGUACUUCUUUCUUGCUUUGUGGUAUUCUUGCUAGUUACACUAGCCAUCCUCUGCGCUUCGAUUGUGUGCGUACUGCUGCAAUAUUGUUAACGUGAGUCUUGUAAAACCUUCUUUUACGUUUACUUCGUGUUAAAAAUCUGAAUUUCUAGAGUUCCUGAUUUCUGGUCUAAACGAACUAAAUAUAUAUUAGUUUCUUGUUUGGAACUUUAAUUUUAGCCAUGGCAGAUUCCAACGGUACUAUACCGUUGAAGAGCUUAAAAAGCUUGAACAAUGGAACCUAGUAAUAGGUUUCCUAUUCCUUACAUGGAUUUGUCUUUACAAUUUGCCUAUGCCAAUAGGAAUAGGUUUUUGUAUAUAAUUAAGUUAAUUUCCUCUGGCUGUUAUGGCCAGUAACUUUAGCUUGUUUGUGCUUGCUGCUGUUUACAGAAUAAAUUGGAUCACCGGUGGAAUUGCUAUCGCAAUGGCUUGUCUUGUAGGCUUGAUGUGGCUCAGCUACUUCAUUGCUUCUCAGACUGUUUGCGCGUACGCGUUCCAUGUGGUCAUUCAAUCCAGAAACUAACAUUCUCAACGUGCCACUCCAUGGCACUAUUUGACCAGACCGCUUCUAGAAAGUGAACUCGUAAUCGGAGCUGUGAUCCUUCGUGGACAUCUUCGUAUUGCUGGACACCAUCUAGGACGCUGUGACAUCAAGGACCUGCCUAAAGAAAUCAUGUUGUCAUCACGAACGCUCUUAUUACAAAUUGGGAGCUCGCAGCGUGUAGCAGGUGACUCAGGUUUUGCUGCAUACAGUCGCUACAGGAUUGGCAACUAUAAAUUAAACACAGACCAUUCCAGUAGCAGUGACAAUAUUGCUCUGCUUGUACAGUAAGUGACAACAGAUUUAUUCGUACUCAGGUUACUAAAGCAUACAAUUUAUGAGGCUUAGCAAUAAUACCUAAAUAUCUAGGAAAUUUGUGAAAGCAACCAAUGACAUGAUUAAACGAACAUGAAAAUUUUCUCUUGGCACUGAUAACACUGCUACUUUGUGAGCUUCAUCACUCCAGUGUUAGAGGUCAAGUACUUUAAGAACCUGCUCUGGAACAUUCGCAGGGAAUCACAUUCAUGAACAAAUUUGACACUGAUCAAUUGGAUGACAAAGAUCAAAUUAAGAUAAGUAUUUGCUGAAUAAGCAUUGACGUACAAACAUCCCACCAACAGAGCCUAAAGGACAAAAGAAGUGAUGAAACUCAAGCCUUAAGAGACAGAAGAAACAGCAAACUGUGACUCUUCCUGCUAGAUUUGGAUGAUUUCCAAACAAUUGCAACAAUCCAUGAGCAGUGCUGACUCAACUCAGGCCUAAACUCAUGCAGACAAGGCAGAUGGGCUAUAUAAACGUUUCGCUUUCCGUUUACGAUAUAGUCUUCUUGUGCAGAAUGAAUCUCGUAACUCAUAGCACAAGUAGAUGUAGUUAACUUUAAUCUCCUAGCAAUCUUUAAUUAGUGUGUAACAUUAGGGAGGACUUGAAAGAGCCACCACAUUCACCGAGGCCACGCGGAGUACGAUCGAGUGUACAGUGAACAAUGCUAGGAGAGCUGCCUAUAUGGAAGAGCCCUAAUGUGUAAAAUUAAUUUUAGUAGUGCUAUCCCCAUGUGAUUUUAAUAGCUUUUAGGAGAAUGACAAAAAAUCCCCUCAUCCACAUCCACACCAUCAACUUAUUCCAUAUACAUCCAUCUCCAUCUCCACCACCCCAUCCUACAUCCCCACCUACAACCCUAUAAUC
>cluster_36 reads=1 total_reads=6
AGAAUAAGUAGGAGGCCGGCGCCUGCCCGCGAGGGCGGCGGGGUCCGCCGGCCUUGCGGGCCGCCGGGCUCACACUCUGAUCGUUUUCUUGACCCGGUGAGGCGGGGGCGAGCCCGAGGGGCUUCGCUUCUGGCGCCAAGCGCCCGGCCGCGCCGGCCGGGCGCGACCCGCUCCAGGGACAGUGCCAGGCGAGUUUGACUGUGGCGGUACCUGUUCAAACGGUAACGCAGGACGCCUAAGGCGAGCUCAGGAGGACAGAAACCUCCCGCUGGAAAGCAGAAGGGCAAAAGCUCGUCUGACUUGACUUUCAGAUGCACAGACCGUGAAGCGGGGCCGAAUUCCUUUGACCUUUGGGUUUCAAGCAGGUGUCAGAAAAGUUACCACAGGGCAACUGGCACUGCGGCCAAAGCGUCCACAGCGACGCCGCUUUUGACACCUCGAUGCUCAGCCCUUCCUGCAUAUUGCGAAGCAGAAUUUCUCGGGUGUUGAUCCAUCCACCCCUAAUAGGAACGUGGACGCUGGGUCCCAGACCCGUCGCAAGACAGGUCAGUUUUACCUACUGAUGGAUCGACUGCCAUGGUAAUAUCCCUGCUGCUCAGUACUGGAACCGCAGGUUCCAGACCACUGGUGUAUGUGCUUGGCUGAGGAGCCGUCGGGCGAGCUACCGCCUGUGGGAUUAUGACUGAACGCCUCUAAGUCAGAAUCCCGCCCAGGCGGAACGAUACGGCAGCGCCGCGGAGCCUCGGUUGGCCUCGGAUAGCCGGUCCCCAUGUCCCCGCCGGCGGGCCGGCAUCGCCCCCGCGCGGGGCGCGCCCGCCGCGCGCCAGGACCGGGAGGCCGGUGCGGAGUGCCCUCGUCUGGGAAAACGGGGUGCGGCCGGAAAGGCGGCCGCCCCCUUCGCCCGUAUGCAACGCACGCGCCGUGGGGAACCCUGGCGCUAAUCACUCCGUAGACGACCCUGCUUCUGGGUCGGGGUUUCUGUUCCUGAGCUGACCCUCGCUGCGAUUUAUUGUCGAUCUCUGUAGAUCUGUUCUAAACGAACUUAAAAUCUCUGUGUGGCUGUCAUUCGGCUGCGUUUAGUGCACUCACGCAGUAUAAUUAAUAACUAAUUACUGUCGUUGACAGGGACACGAGUAACUCGUCUAUCUUGCAGGCUGCACGGUUUCGUCCGUGUUGCAGCCGAUCAUCAGCACAUCAGGUUGCCCGGGUGUGACCGAAAGGUAAGAUGGAGAGCCUUGUCCCUGUUCAACGAGAAAACACACGUCCAUCAGUUUGCCUGUUUUACAGGUUCGACGUGCACAUGACCGUGGCUUUGGAGACUCCGUGGAGGUCUUAUCAGAGGCACGCAACAUCUAAAGAUGAUGGCACUUUGGCUUAGUAGAAGUUGAAAGGCGUUGCCUCUGACUGCCCUAUGUGUUCAUCAAACGUUCGGAUGCUCGAUAGCACCUCUGUCAUGUUAUGGUAAAGCUGGUAGCAGAACUUUCGAAGGGCAUUCAAGUGUUUGUAGUGGUAGACUGGUGUCCUUGUCCCUCAUGUGGGCGAAAUACCAGUGGCUUACCGCCAAGGUUCUUUCGUAAGAGUAAUAAAGGAGCUGGUGGCCAUAGUUACGGCGCCGAUCUUAAAGUCAUUUGACUUAGGCGACGAGCUUGGCACUGAUUCAACGUGAAGAUUUUCAAGAAACUGGAACACUAAACAUAGCAGUGUUACCCGUGAACUCAUGCGUGAGUUUAACGGAGGGGGGCAUACACUCGCUAUAUGUCGAUAUAACACUGUGGCCCUGAUAUGGCUACCCCUUUGAGUGCAUUGAGACCUUCUAGCACGUGCUGGUUAGCUACGCACUUUUGUCCGAACAACUGGACUCUACAACAUUUACCAACGUGCCACUCCAUGGCACUAUUUUGACCAGACCGCUUUUAAAGAGUGAACUCGUAAUCGGAGCUGUGAUCCUUCGUGGACAUCUUCGUAUUGCUGGACACCAUCUAGGACGCUGUGACACACCAAGGACCUGCCUAAAGAAAUCACUGUUGCUACACGAACGCUUCUCUUAUUACAAAUUUGGGACCAUAGCGUGUAGCAGGUGACUCAGGUUUUGCUAAUACACAGUCGCUACAGGAUUGGCAUUAUAAUUAAACACAGACCAUUCCAGUAGCAGUUGACAAUAUUGCUUUGCUUGUACAGUAAGUGACAACAGAUGUUUCAUCUCGUGACUCAGGUUACUAUAGCAGAGAUAUUAAUUAUUAUGAGGACUUUUAAAGUUUUCCAUUGGAAUAUGAUUACAUCAUAAACCCAAUUAAAAAUUUAUUAAGUCAUAACUGAGAAUAAAUAUUCUCAAUUAGAUGAAGAGCAACCAAUGGAGAUUGAUUAAACGAACAUGAAAAAUAUUCUUUGGCUCAUAAUAACACUCUGCUACUUGUGAGCUUUAUCACUACCAAGAGUGUUAGAGGUACAACAGUACUACUAGAACCUUGCUCUUCUGGAACAACCAAGGGCAAUUCACCAUUUCAUCCUUUAGCUGAUAACAAAUUUGCACUGACUUGCUUUAGCACUCAAUUUGCUCUUUUGCUUGUCCUGACGGCGUAAACACGUCUCUAUUCAGUUACGUGCCAGAUCAGUUUCACCUAAACUGUUCAUCAGACAAGAGGAAGUUCAAGAACUUCACUCUCCAAUUUUUGUAAGGCAAUAGUGUUUAUAACACUUUGCUCACAUCAAAAGAAAGACAGAAUGAUUGAACUUCAUUAAUUGCUUUGCCCCAGCGCUUCAGCGUUCUUUCAGAAUGUCGCGCAUUGGCAUGGAAGUCACUCGGGAACGUGGUGACCUACAGGUGCCAUCAAAUUGGAUGACAAAGAUCCAAAUUUAAAGAUCAAGUCAUUUUGUUGAAUGCAUUGACGCAUACAAUUAUCCCACCAACAGAGCCUAAAAAAGGACAAAAAGAAGAAGGCUGAUGAAACUCAAGCCUCUCGCAGAGACAGAAGAAACAGCAAACUGUGACUUUCUUCCUGCUGCAGAUUUGGAUGAUCUUCUCCAAACAAUUGCAACAAUCCGAGCAGUGCUGACUCAACUCAGGCCUAAAACAACUAGGUAUAGAAUACUUAAGAGAGGUGAUAAAAGUGUAUAUUACACUAGUAAUCCUACCACAACCUAGAUGGUGAAGUUAUCACCUUUGACUAGCUUAAGACACUUCUUUCUUGAGAAGUGAGGACUAUUAAGGUGUUUACAACAGUAGACAUUAACCUCCACACAAAGUGUGGACAUGUCAAUGACGUUGACAACAGUUUGGUCCAUCAUUUGGAUGGAGCUGAUGUUAAAGUAAACCUCAUAUAGAACUUUAUGAAGGUAAACAUUUUUAUGUUUUACCUAAUGAUGACACUACAUGUGUUGAGGCUUUUUGAGUACUACCACACAACUAGAUCUGGUUUGGGUAGGUACAUGUCAGCAUUAAAUCUCUAAAAGUGGAAAUACCCACAAGUUAAUAGUUUAACUUUAUUAAAUGUAGAUAACAACUGUUAUUUUGCCACUGCUGUUAACACUCCAACAAAUAGAGUUGAAGUUUUAAUCCACCUGCUCUACAAGAUGCUUAUACAAGAGCAAGGGCUGGUGAAGCUGCUAACUUUUGUGCAUUUAUUUAGCCUACUGUAAUAAGACAGUAGGUGAGUUAGGUGAUGUUAGAGAAACAAAUGAUUUGUUUCAUAUGCCAAUUUAGAUUCUUGCAAAGAGUCUGAACGUGGUGUGUAAAAUUCUGUGGACAUUGGAUAACCCUAAGGUGUAGAAGCUGUUAUGUCAUGGGCACACUCUUAUGAACAAUUUAAGAAAGGUGACGUAAACUGUGAUAAACAAGCUACAAAUAUCUAGUACAACAGGAGUCACCUUUUGUUAUGAUGCAGCACCACCUGCUCAGUAUGAACUUCUAGCAUGGUUUACACUAUUGUAAUAGUGAGUACACUGGUAAUCUACCAGUGUGUCACUAUAAACAUAUAUUUUAAAGAAACUCUGUAUUGCAUAGACGGUGCUUUACUUACAAAGUCCUCAGAAAUACAAAGGUCCUAUUACGGAUGUUUUAAAGAAUAGUACAACAACCAAUCAGUUACUUAUAAAUUGGAUGGUGUUGGUUUGUACAGAAUUGACCUAAGUUGAGACAAUUAUUAUAAGAAAGACAAAUUCUUAUUUUCACAGAGCAUCAAUUGAUCAUUGUACCAAACCAACCAUAUCCAAUGGGGUCAUCGAUAAUUUUAAGUUUGUAUGUGAUAAUAUCAAAUUUGCUGAUGAUUUAAACCAGUUAACUGGUUAUAAGAAACCUGCUUCAAGAGAGCUUAAAGUUACAUUUUCCUGACUUAAAUGGUGAUGUGGUGGCUAUUGAUUAUAAACACUCUUUCCCUUUUUUUAAGAAAGGAGCUAAAUUGUUACCCUAUUGUUUGGCAUGUUAACAAUGCAUUGCUAAAGCCACGUAUAAACCAAAUACCUGGUGUAUACGUUGUCUUUGGAGCACAAAACCAGUUGAAACUGCAAAUCGUCGUUGAUGUACUGAAGUCAGAGGACGCGCAGGAAUGGAUAAUCUUGCCUGCGAAGAUCUAAAAACCAGUCUCUGAAGAAGUAGUGGAAUCCUACCAUACAGAAAGACGCUUUAAGGUGUAAUGUGAAAACUACCGAAGUUGUAGGAGACAUUAUACUUAAACCAGCAAAUAAUAGUUUAAAAAUUACAGAAGUUGGCCACACAGAUUUAAAUGGCUGCUUAUGUAGACAAUUCUAGUUUAUUAUUAAGAAACUAAUGAAUUAUCUAGAGUAUUAGGUUUGAAUUCCUGCUACUCAUGGUUUAGCUGCUGUUAAUAGUGUCCUUGGGAUACUAUAGCUAAUUAUGCUAAGCCUUUUUUUAUAAAGUUGUUAGUACAACUACUAUAUAGUUACACGGUGUUUAAACCGUGCUUGUACUAAUUAUAUGCCUUAUUUUCUUUACUUUAUUGCUACAAUUGUGUACUUUACUGGAAGUACAAAUUCUAGAAUUAUCAUCUAUGCCGACUACUAUAGCAAAGAGAAUACUAAGAGUGUCAGUAAAUUUUGUCUAGAGGCUUCAUUUCUAAUUAUUUGAAGUCACCUAAUUUUUUUCUAAACUGAUAAAUAAUUAUAAUUUGGUUUAUCACUACCAAGAGUGUGUUAGAGGUACAACAGUACUUUAAAAGAACCUUGCUUUCUGGAACAUCACGAGGGCUGUUUCACCAUCAUCCUCUAGCUGAUAACAAAUUUGCACUGACUUGCUUUGUACUCAAUUUGCUUUUGCUGUCCUGACGGCGUAAAACACGUCUAUCGAUAUGCCAGAUCAGUUUUCCUUAAACUGUGAUAUCAGACCAGAGGAAGUUCAAGAACUUUACUCUCCAAUUUUUUUAUUGUUGCGGCAAUAGUGUUUAUAACACUUUGCUCACAUCAAAAGAAAGACAGAAUGAUUGAACUUUUUCAUUAAUUGACUCUAUUUGUGUUUUUAGCCUUUCUGCUAUCCUGUUGUUUUAAUUACUAUGCUAUUAUCUUUUGGUACUUGAACUGCAAGAUCAUAAUGAAAACUUGCACGCCUAAACGAACCAAAUUCUUGUUCUAGGAAUACAUCACAACUGUAGCUGCAUUUCCAAGAAUGUAGUUUACAGUCAUGUACUUCAACAUCAACCAUAUGUGAUGACAUGUGUCCUAUCACUUCUAUUCUAAAUGGUAUAUUAGAGUAGGAGCUAGAAAAUCAGCACCUUUAAUUGAAUUGUGCGUGGACGAGGCUGGUUCUAAAAUCACCCAUUCAGUACAUCGAUAUCGGUAAUUAUACAGUCUUCCUGUUUACCUUUUACAAUUAAUUGCCAGGAACCUAAAUUGGGUAGUCUUGUAGUGCGUUGUUCGUUCUAUGAAGACUUUUUAGAGUAUACGACGUCGUGUUGGUUUAGAUUCAUCUAAACGAACAAACUAAAAAUGUCUGAUAAUGGACCCAAAAUCAGCGAAAUGCACCCCGCAUUACGUUGGUGGACCUCAGAUUCAACUGGCAGAGUAACCAGAAUGGAGACGCGGUGGGCGCGAUCAAACAACGCCGGCCCAAGGUUUAUACUGCGUCUUGGUUCACCGCUUUCAACAUGGCAAAGGAAGACCUUAAAUUCCCCUCGAGGACAAGGCGUUCCAAUUAACACCAAUAGCAGUCCAGAUGAAAAUUGGCUACUACACCGCAGAGCUACCAGACGAAUUCGUGGUGGUGACGGUAAAAUGAAAGAUCAGUCCAAGAUGGUAUUUCUACUACCUAGGAACUGGGCCAGAAGCUGGACCCUAUGGUGCUAACAAAGACGGCAUCAUAUGGGUUGCAACUGAGGGAGCCUUGAAUACACAAAAAGACCCUGGCACCCGCAAAUCCCGCUCACAAUCUGCAACUGUAUCCUUCAAGGAACAUUAUUGCCACACCAUCUAUUACGCAGAGACAUCAAGGCGGCAGUCAAGCCUUCUCGGCCUCAUCACGUAGUCGCAACAGUUUAAGAAAUCAACACCAGGCAGCAGUAGGGGAACUUUCCUGCUAGAAUGGCUGGCAAUGGCGGUGAUGCUGCUUUUGCUUGCUGCUGCUUGACAGAUUGAACCAGUCAAGAGCAAAAUGUCUGGUAAAGGCCAACAACAACAAGGCCAAAACUGUUCAUAAGAUUGCUGCUGAGGCUUUAAGAAGCCACGGCAAAACGUACUGCCACUAAGCAUACAAUGUAACACGGUAUUUGCAGACGUGGUCCAGAACAAACCCUAGGAAAUUUUUGGGGACCAGGAACUAAUCAGACAAGGAACUGAUAUUACAAACAUGCCUGCAAAUUAGCCUGUUUGCCAGCGUACUUCAGCGUCUUCGGAGAUCGCGCAUUGGCAUGGAAGUACACCUCGGGGAACGCGGUUGACCUACACAGGUGCCAUCAAAUUGGAUGACAAAGAUCCAAAUUAAAGAUCAAGUCAUUGCUGAAUAAGCAUAUUGACGCAUACAAAACAACUACCCACCAACAGAGCCAAAAGGACAAAAAGAAGAAAGGCUGAUGAAACUCAAGCCCUUUUUCAGAGACAGAAACAGCAAACUUGUUGACUCUUUUCCUGCUUGCAGAUUUGGAUGAUUUUCCAAACAAUUGCAACAAAUCCAUGAGCAGUGCUGACUCAACCAGGCCUAUUAAACUCAUGCAGACCUUUUCAAGGCAGAUGGGCUAUAUAAACGUUUGUUUUCCGUACGAUAUAUAGUCUAACACUGUGCAGAUGAAUUACUCGUAACAUAGCAAGUAGAUGUAGUUAACUUUAAUCAGCAAUUUUUAUCAGUGUAACAUUAGGGAGGACACUGAAAGAGCCACCACAUCUUCGAGGCCACGCGGAGUACGAUCGAGUGUCGGUGAACAAUGCUAGGGAGAGCCUAUAUGGAAGAGCCCUUAAUGUGUAAAAUUAAUUUUAGUAGUGCUAUCCCAUGUGAUUUUAAUAGCUUUUUAGGAGAAUGACAAAG
>cluster_37 reads=1 total_reads=25
AUACCUUCCCAGGUAACAAACCAACCAUUCGAUCUUGUAGAUCUGUUCUCUAAACGAACUUUAAAAUCUGUGUGGCUGUCACUCGGCUGCAUGCUUAGUGCACUCACGCAGUAUAAUUAAUAACUAAUUGUCGUUGACAGGACACGAGUAACUCGUCAUUUCUGCAGGCUGCUUACGGUUCGUCCGUGUUGCAGCCGAUCAUCAGCACAUCUAGGUUUCGUCCGGGUGUGACCGAAAGGUAAGAUGGAGAGCCUUGUCCCUGGUUUCAACGAGAAAACACACGUCCCAUCAGUUUGCCUGUUUUACAGGUUCGCGACGUGCUCGUACGUGGCUUUGGAGACUCCGUGGAGGUCAUCAGAGGCACGUCAACAUCUCAAAGAUGGCACUUGUGGCUUAGUAGAAGUUGAAAAAGGCGUUUUGCCUCAACUUGAACAGCCCUAUGUGUCUUCAUCAAACGUUCGGAUGCUCGAACUGCACCUCAUGGUCAUGUUAUGGUUGAGCUGGUAGCAGAACUCGAAGGCAUUCAGUACGGUCGUAGUGGUGAGACACUUGGUGUCCUUGUCCCUCAUGUGGGCGAAAUACCAGUGGCUUACCGCAAGGUUCUUCUUCGUAAGAACGGUAAUAAAGGAGCUGGUGGCCAUGGUUACGGCGCCGAUCUAAGACUUAGGCGACGAGCUUGGCACUGAUCCUUAUGAAGAAGAUUCAAGAAACUGGAACACUAAACAUAGCAGUGGUGUUACCCGUGAACUCAUGCGUGAGCUUAACGGAGGCAUACACUCGCUAUGUCGAUAACAACUUGUGGCCCUGAUGGCUACCCUCAUGAGAUGCAUAAAGACCUUCUAGCACGUGCUGGUAAAGCUCAUGCACUCGUCCGAACAACUGGACUUAUUGACACUAAGAGGGUGUAUACUGCUGCCGUGAACAUGAGCAUGAAAUUGCUUGGUACACGGAACGUUCUGAAAAGAGCUAUGAAUUGCAGACACCUUUUGAAAUUAAAUUGGCAAAGAAAUUUGAACACCUUCAAUGGGGAAUGUCCAAAUUUUGUAUUUCCCUUAAAUUCCAUAAUCAAGACUAUUCAACCAAGGUUGAAAAGAAAAAGCUGAUGGCUUUAUGGGUAGAAUUCGAUCUGUCUAUCCAGUUGCGUCACCAAAUGAAUGCAACCAAAUGUGCCUUCAACUCUCAUGAAGUGUGAUCAUUGUGGUGAAACUUGGCAGACGGGCGAUUUUGUUAAAGCCACUUGCGAAUUUGUGGCACUGAGAAUUUGACUUAAAGAAGGUGCCACUACUUGUGGUUACUUACCCCAAAUGCUGUUGUUAAAAUUUAUUGUCCAGCAUGUCACAAUCAGAAGUAGGACCUGAGCAUAGUCUUGCCGAAUACCAUAAUGAAUCUGGCUUGAAAACCAUUCUCGUAAGGGUGGUCGCACUAUUGCCUUUGGAGGCUGUGUGUUCUUAUGUUGGUUGCCAACAAGGUGUGCCUAUUGGGUUCCAUGCUAGCGCUAACAUAGGUUGUAACCAUACAGGUGUUGUUGGAGAAGGUUCCGAAGGUCUUAAUGACAACCUUCUUGAAAUACUCCAAAAGAGAAAGUCAACAUCAAUAUUGUUGGUGACUUUAAACUUAAUGAAGAGAUCGCCAUUAUUUUGGCAUCUUUUGCUUCCACAAGUGCUUUUGUGGAAACUGUGAAAGGUUUGGAUUAUAAAGCAUUCAAACAAAUUGUUGAAUCCUGUGGUAAUUUUAAAGUUACAAAGGAAAAGCUAAAAAGGUGCCUGGAAUAUUGGUGAACAGAAAUCAAUACUGAGUCCUCUUUAUGCAUUUGCAUCAGAGGCUGCUCGUGUUGUACGAUCAAUUUUCUCCCGCACUUGAAACUGCUCAAAAUCUGUGCGUGUUUUACAGAAGGCCGCUAUAACAAUACUAGAUGGAAUUUCACAGUAUUCACUGAGACUCUGAUGCUAUGAUGUUCACAUCUGAUUUGGCUACUAACAAUCUAGUUGUAAUGGCCUACAUUACAGGUGGUGUUGUUCAGUUGACUUCGCAGUGGCUAACUAACAUCUUUGGCACUGUUUAUGAAAACUCAAACCCGUCCUUGAUUGGCUUGAAGAGAGUUUAAGGAAGGUGUAGAGUUUCAGAGACGGUUGGGAAAUUGUUAAAUUUAUCUCAACCUGUGCUUGUGAAAUUGUCGGUGGACAAAUUGUCACCUGUGCAAAGGAAAUUAAGGAGAGUGUUCAGACAUUCUUUAAGCUUGUAAAUAAAUUUUUGGCUUUUGUGUGCUGACUCUAACACUAUUGGUGGAGCUAAACUUAAAGCCUUGAAUUUAGGUGAAACAUUUGUCACGCACUCAAAGGGAUUGUACAGAAAGUGUGUUAAAUCCAGAGAAGAAACUGGCCUACUCAUGCCUCUAAAAGCCCCAAAAGAAAUUAUCUUCUUAAGAGGGAGAAACACUUCCCACAGAAGUGUUAACAGAGGAGUUGUCUUGAAAACUGGUGAUUUACAACCAUUAGAACAACCUACUGUGAAGCUGUUGAAGCUCCAUUGGUUGGUACACCAGUUUGUAUUAACGGCUUAUGUUGCUCGAAAUCAAAGACACAGAAAAGUACUGUGCCCUUGCACCUAAUAUGAUGGUAACAAACAAUACCUUACAUCUAAAGGCGGUGCACCAACAAAGGUUACUUUGGUGAUGACACUGUGAUAGAAGUGCAAGGUUACAAGAGUGUGAAUAUCACUUUGAACUUGAUGAAAGGAUUGAUAAAGUACUUAAUGAGAAGUGCUCUGCCUAUACAGUUGAACAUGGUACAGAAGUAAAUGAGUUUGCCUGUGUUGUGGCAGAUGCUGUCAUAAAACUUUGCAACCAGUAUCUGAAUUACUUACACCACUGGGCAUUGAUUUAGAUGAGUGGAGUAUGGCUACAUACUUAUUUGAUGAGUCUGGUGAGUUUAAAUUGGCUUAUGUAUUGUUCUUCUACCCAGAUGAGGAUGAAGAAGAAGGUGAUUGUGAAGAAGAGUUUGAGCCAUCAUUCAAUGAGUAUGGUACUGAAGAUGAUUACCAAGGUAAACCUUUGAAUUUGGUGCCUCAUCUGCUGCUUCAAUCUGCAGAAGAGCAAGAAGAAGAUUGGUUAGAUGAUGAUAGUACAAACUGUUGGUCAACAAGACGAGUGAGGACAAUCAGACCACUACUAUUCAAACAAUUGUUGAGGUUCAACCUCAAUUAGAUGGAACUUACACCAGUUUUUCAGAUAUUGAAGUGAAUAGUUUUAGUGGUAUUUAAAACUUACUGACAUGUAUACAUUAAAAUGCAGACAUUGUGGAAGAAGCUAAAAAGGUAAAACCAACAGUGGUUGUUAAUGCAGCCAAUGUUUACUUAAAGGAGGUGAUGCAGGAGCCUUAAAUAAGGCUAAAAUGCCAUGCAAGUUGAAUCUGAUGAUUACAGCUACUAAUGGCACUUAAAGUGGUGGUAGUUGUGUUUGCGGACAUAAUCUUGCUAAACACUGUACAUGUUGUGGCCUGUUAACAAGUGAAGACAUUCAACUUCAAGAGUGCUUAGACUAAUUUAAUCAGGUUAACCAUUAUUAUCAUUAUUUUGGCAGACCAACUUCGAUUGUGUAAUCACUGUUCUCACAAAUGAUACUUAGGCUGUUUAUCAAAUGUACAAUUGGUACUGAAACUGAAAGCAAGUUGAUAAUAAAGAUGCUUUACUUAAUUUUGUUAGCGCUGAUUGUCAGCCUACAGUAAUAAGAAGCAAGGUCGUUGGUGAAGUUACAGCAACGGAUGAAACUACUUCCACAGGAAACUUGUACUUCAAGACAUUUCAACAGCGGUUUGCAACAUGAUACAUCAUCAAAAGACAUACGCUCUAAAGGUGUAUAAGCUGUUAUGAACAUGGCCACUAUCUUAUGAACAAGAUAGAUAUUUGUUCAGAUUCCUUGUUACGUGUGGUAAACAAGCUACAAAAUAUCUAGUACAACAGAGAGUGACCUUUUGUUAUGAUUUCCAGAACCCAUGCUUUCAGAUGCACUUAAGCACUGGCAAAUUAUUGUGUCUAUGUGUACACUGUAAACCAGUGUGUCACUUAUUAACAUAAUAUCAGUUUAAACAAAUUUGAAUUGACUGGUUGGUGCUUAUACUUUACUAGUACUCAGAAUACAAAGGUCGUAUUACGGAUGUUUUACACAGAAACCAGCUACACACAACCAUACAGCCAGUUGCUUAUAAAUUGGAUGGUGUUAUUUGUACAGAAAUUGACCCUAAGUUGGACAAUUAUUAUAGAAAGACAAUUGUUAUUCCAGAGCAACCAAUUGAUCUUGUACCAACGAACCAUAUCCAAACGCAAGCUACCGAUAAUACUUGUUUGUAUGUGAUAAUCAAAUAUUGCUGAUGAUUUAAACCAGUUAACUGGUUAUAAGAAACCUGCUUCAAGAGAGCUUAAAGUUACAUUUCUCUGACUCUAAAUGGUGAUGUGGUGGCUAUUGAUUAUAAACACUACACACCCUUUUAAGAAAGGAGCUAAAUUGUUACAUAAACCUAUGUUUGGCAUGUUAACAAUGCAACUAAUAAAGCCACGUAUAAACCAAAUACCUGGUGUAUUUGUCUUUGGAGCACAAACAAGUUGAAACAUCAAAUUCGUUUGAUGUACUGAAGUUAGAGGACGCUGCAGGGAAUGGAUAAUCUUGCCUGCGAAGAUCUAAAACCAGUCUUGAAGAAGUAGUGGAAAAUCCUACCAUUCAGAAAGACGUUCUUGAGUGUAAUGUGAAACUAACGAAGUUGUAGGAGACAUUAUACUUAAACCAGCAAUAAUAGUUUAGAAAUUACAGAAGAGGUUGGCCACACAGAUCUAAUGGCUGCUUAUGUAGACAAUUCUGUCUAACUAUUAAGAAACCUAUGAAUUAUCAGAGAGUAUUAGGUUUGAAAACCCUUACUCAUGGUUUAGCUGACUGUUAAUAGUGUCCUGGGAUACUAUAGCUAAUUAUGCUAAGCCUUCUUAAACAAAGUUUGUUAGUACAACUACAUAUAUGUUCACACGGUGUUUAAGCCGUGUUUGUACUAAUUAUAUGCCUUAUUUCCUUUACUUUUUAUUGCUAAAAUUGUGUACUUUACUAGAAGUACAAAUUCUAGAAUUAAAGCAUCUAUGCCGACUAUUAUAGCAAAGAAUACUGUUAAGAGUGUCGGUAAACUUUGUCUAGAGGCUUCAUUUAAUUAUUUGAAGUCACCUAAUUUUUCUAAACUGAUAAAUAUUAUAAUUUGGUUUUACUAUUAAGUGUUUGCCUAGGUUCUUUAAUCUACUCAACCGCUGCUUUAGGUGUUUAAUGUCUAAUUUAGGCAUGCCUUCUUACUGUACUGGUUACAGAGAAGGCUAUUUGAACUCUACUAAUGUCACUAUUGCAACCUACUGUACUGGUUCUAUACCUUGUAGUGUUUGUCUUAGUGGUUUAGAUUCUUUAGACACCUAUCCUUUUAGAAACUAUACAAAUUACCAUUUCAUCUUUUAAAUGGGAUUUAACUGCUUUGGCUUAGUUGCAGAGUGGUUUUUGGCAUAUAUCUCACUAGGUUUCUAUGUACUUGGAUUGGCUGCAAUCAUGCAAUUGUUUUCAGCUAUUUUGCAGUACAUUUAUUAGUAAUUCUUGGCUUAUGUGGUUAAUAAUUAAUCUUGUACAAAUGGCCCCGAUUCAGCUAUGGUUAGAAUGUACAUCUUCUUUGCAUCAUUUAUUAUGUAGGAAAGUUAUGUGCAUGUUGUAGACGGUUGUAAUUCAUCAACUUGUAUGAUGUGUUACAAACGUAAUAGAGCAACAAGAGUCGAAUGUACAACUAUUGUUAAUGGUGUUUGGAAGGUCCAUUCAUGUCUAUGCUAAUGGAGGUAAAGGCUUUGCAAACUACACAAUUGGAAUUGUGUUAUGUGAUACAUCUGUGCUGGUAGUUCACUUAGUGACAAGUUGCAAGAGACUUUUCACUGAGGACAAGGUUUCCAAAUUAACCAAUAACAGUCCAGAUGACCAAAUUGGCUACUGCUGAAUACCAGACGAAUCGGUGGUGACGGUAAUGAAAGAUUCAGUCCAAGAUGUAUUUUACUACUAGGGAACUGGGCCAGAAGCUGGAGACCUUGGUGCUACAAGAUGGCAUUAGGUUGGCAACUGAGAGCCUUGAAUACACCAAAAGAUCAUUGGCACCGCAAUCCUGCUAACAAUGCUGCAAUCGUCUACAACUUCUCAAGGAACAUAUUGCCAAAAGGCUUUUACGCAGAAGGAGCAGAGGCGGCAGCAAGCCUUUCUCGUUCCUCAUACGGUCGCAACAGUUUAGAAUCAACCAGGCGGCAGUAGGGGAACUUCCUGCUAGAAUGGCUGGCAAUGGCGGUGAUGCUGCUUUGAUCUGCUGCUGCUUGACAGAUUGAACCAGCUUGAGAGCAAAAUGUCUGGUAAGGCCAACAACAACAAGGCCAAACUGUCCUAAGAAAUUGCUGCUGAGGCUUCUAAGAAGCCUCGGCAAAACGUACUGCCACUAAGCAUUCAAUGUAACACAAGCUUUGCAGACGUGGUCCAGAACAAACCAAGGAAAUUUUGGGGACCAGGAACUAAUCAGACAAGGAACUGAUUACAAACAUUGGCCGCAAAUUGCACAAUUUGCCCCAGCGCUUCAGCGUUUCGGAAUGUCGCGCAUUGGCAUGGAAGUCACACCUUCGGGAACGUGGUUGACCUACACAGGUGCCAUCAAAUUGGAUGACAAAGAUCCAAAUUCAAAGAUCAAGUCAUUUGCUGAAUAAGCAUUGACGCAUACAAAACAUUCCCACCAACAGAGCCUAAAAAGGACAAAAGAAGAAGGCUGAUGAAACUCAAGCCACGCAGAGACAGAAGAAACAGCAAACUGUGACUCUUUUCCUGCUGCAGAUUUGGAUGAUUUUCCAAACAAUUGCAACAAUCCAUGAGCAGUGCUGACUCAACUCAGGCCUAAACUCAUGCAGACCAUAAGGCAGAUGGGCUAUAUAAACGUUUCGCUUUUCCGUUUACGAUAUAGUCUUCUUGUGCAGAAUGAAUUCUCGUAACUACAUAGCACAAGUAGAUGUAGUUAACUUUAAUCCACAUAGCAAUCUUUAAUCAGUGUGUAACAUUAGGGAGGACUUGAAAGAGCCACCACAUUUCCGAGGCCACGCGGAGUACGAUCGAGUGUACAGUGAACAAUGCUAGGGAGAGCUGCCUAUAUGGAAGAGCCCUAAUGUGUAAAAUUAAUUUUAGUAGUGCUAUCCCCAUGUGAUUUUAAUAGCUUCUUAGGAGAAUGACAAAAAACCCACCCUACAUCACAUCCUAUAUCAUCAUAUAUUUCAUUACAUAUCAUCCCCAUCCACACCCACCAACACCUCCAUUCUUCCUCUACUAAU
>cluster_38 reads=1 total_reads=336
[truncated: 385,654 more chars]
