# Supplementary material for: Evolution of naturally arising SARS-CoV-2 defective interfering particles
Source: Commun Biol. 2022 Oct 27;5:1140. doi: 10.1038/s42003-022-04058-5 (PMC9610340; doi:10.1038/s42003-022-04058-5)
Supplement: Supplementary file 7 — Supplementary Data 5 [file 42003_2022_4058_MOESM7_ESM.zip › experiment1/Pipeline_intermediate_files_experiment1/PINFISH_RNA_models_reconstruction_experiment_1_passage_30.fasta]

>91116781-d2f0-4e8b-adaa-a190cf73b8b6|6
ATACCTTCCCAGGTAACAATCAACCAACTTTCGATTTCTGTAGATCTGTTCTCTAAACGAACTTTAAAATCTGTGTGGCTGTCATCGGCTGCATGCTTAG
TGCACTCACGCAGTAATTAATAACTAATTGTCGTTGACAGGACACAGTAACTCGTCTTTATACTTGCAGGCTGCTTACGGTTTCGTCCGTGTTGCAGCCG
ATCATCAGCACATCAGGTTTCGTCCGGGTGACCGAAAGGTAAGATGGAGAGCCTTGTCCCTGGTTTCAACGAGAAACACACGTCCAATTCAGTTTGCCTG
TTTACAGGTTCGATGTGCTCGTACGTGGCTTTGGAGACTCCGTGGAGGAGGTCTTATCAGAGGCACGTCAACATCTAAAGATGGCACTTGTGGCTTAGTA
GAAGTTGAAAAAGGCGTTTTGCCTCAACTTGAACAGCCCTATGTGTTCATCAAACGTTCGGATGCTCGAACTGTCCTCATGGTCATGTTATGGTTGAGCT
GGTAGCAGAACTCGAAGGCATTCAGTACGGTCGTAGTGGTGAGACACTTGGTGTCCTTGTCCCTCATGTGGGCGAAATACCAGTGGCTTACCGCAAGGTT
CTTCTTCGTAAGAACGGTAATAAAGGAGCTGGTGGCCATAGTTACGGCGCCGATCTAAAGTCATTTGACCTTAGGCGACGAGCTTGGCACTGATCCTTAT
GAAGATTTTCAAGAAAACTGGAATGTACAAAATACCTACAACTTGTGCTAATGACCCTGTGGGTTTCACACTTAAAACACAGTCTGTACCGTCTGCGGTA
TGTGGAAAGGTTATGGCTGTAGTTGTGATCAACTCCGCGAACCCATGCTTCAGTCAGCTGATGCACAATCGTTTTAAACGGGTTTGCGGTGTAAGTGCAG
CCCGTCACACCGTGCGGCACAGGCACTAGTACTGATGTCGTATACAGGGCTTTGACATACAATGATAAAGTAGCTGGTTTTGCTAAATTCCTAAAACTAA
TTGTTGTCGCTTCCAAGAAAAGGACGAAGATGACAATTTAATTGATCTATTTGTAGTTAAGAGACACACTTTCTCTAACTACCAACATGAAGAAACAATT
TATAATTTACTTAAGGATTGTCCAGCTGTTGCTAAACATGACTTCTCTAAGTTTAGAATAGACGGTGACATGGTACCACATATATCACGTCAACGTCTTA
CTAAATACAATGGCAGACCTCGTCTATGCTTAAGGCATTTTGATGAAGGTAATTGTGACATTAAAGAAATACTTGTCACACAATTGTTGTGATGATGATT
ATTCAATAAAAAGGACTGGTATGATTTTGTAGAATTCCAGATACTACGCGTACGCCAACTTAGGTGAACGTGTACGCCAAGCTTTGTTAAAAACAGTACA
ATTTTGTGATGCCATGCGAAATGCTGGTATTGTTGGTGTACTGACATTAGATAATCAAGATCAATGGTAACTGGTATGATTTCGGTGATTTCATACAAAC
CACGCCAGGTAGTGGAGTTCCTGTTGTAGATCTTATTATTCATTGTTAATGCCTATATTAACCTTGACCAGGCTCTAACTGCAGAGTACATGTTGACACT
GACTTAACAAAGCCTTCATTAAGTGGGATTTGTTAAAAAATGACTCACGGAAGAGAGGTTAAAACTCTTTGACCGTTATTTAAATATTGGGATCAGACAT
CCCACCCAAATTGTGTTAACTGTTTGGATGACAGATGCATTCTGCATTGTGCAAACTTTAATGTTTTATTACCTACAGTGTTCCCACCTACAAGTTTTGG
ACCACTAGTGAGAAAAATATTTGTTGATGGTGTTCCATCTGTAGTTTCAACTGGATACCACTTCAGAGAGCTAGGTGTTGTACATAATCAGGATGTAAAC
ACTTTTTAGCTCTAGACTTAGTTTTTAAGGAATTACTTGTGTATGCTGCTGACCCTGCTATGCACGCTGCTTCTGGTAATCTATTACTAGATAAACGTCA
TATGTGTTTCAGTAGCTGCACTTACTAACAATGTTGCTTTTCAAACTGTCAAACCCGGTAATTTTAACAAAGACTTATGACTTTTTGCTGTGTCTAAGGG
TTCTAAGGAAGGAAGTTCTGTTGAATTAAAACACTCTTTGCTCAGGATGGTAATGCTGCTATTAGCGATTATGACTACTATCGTTATAATCTACCAACAA
TGTGTGATATCAGACAACTACTATTTGTAGTTGAAGTTGTTGATAAGTACTTTGATTGTTACGATGGTGGCTGTATTAATGCTAACCAAGTCATCGTCAA
CAACCAAGACAAATCAGCTGGTTTTCCATTTAATAAATGGGGTAAGGCTAGACTTTATTATGATTCAATGAGTTATGAGGATCAAGATGCACTTTCGCAT
ATACAAAACGTAATGTCATCCCTACTATAACTCAAATGAATCTTAAGTATGCCATTAGTGCAAAGAATAGAGCTCGCACCGTAGCTGGTGTCTCTATCTT
GTAGTACTATGACCAATAGACAGTTTCATCAAAAATTATTGAAATCAATAGCCGCCACTAGAGGAGCTACTGTAGTAATTGGAACAAGCAAATTCTATGG
TGGTTGGCACAACATGTTAAAACTGTTTATAGTGATGTAGAAAACCCTCACCTTATGGGTTGGGATTATCCTAAATGTGATAGAGCCATGCCTAACATGC
TTAGAATTATGGCCTCACTTGTTCTTGCTCGCAAACATACAACGTGTTGTAGCTTCGTACACCGTTTCTATAGATTAGCTAATGAGTGTGCTCAAGTATT
GAGTGAAATGGTCATGTGTGGCGGTTCACTATATGTTAAACCAGGTGGAACCTCATCAGGAGATGCCACAACTGCTTATGCTAATAGTGTTTTTAACATT
TGTCAAGCTGTCACGGCCAATGTTAATGCACTTTTATCTACTGATGGTAACAAAATTGCCGATAAGTATGTCCGCAATTTACAACACAGATTTTATGAGT
GTCTCTATTAGAAATAGAGATGTTGACACAGACTTTGTGAATGAGTTTACGCATATTTGCGTAAACATTTCTCAATGATGATACTCTCTTGACGATGCTG
TTGTGTGTTCAATAGCACTTATGCATCAAGGTCTAGTGGCTAGCATAAAGAACTTTAAGTCAGTTCTTTATCAAAACAATGTTTTATGTCTGAAGCAAAA
TGTTGACTGAGACTGACCTTACTAAAGGACCTCATGAATTTGCTCTCAACATACAATGCTAGTTAAACAGGGTGATGATTATGTGTACCTTCCTTACCCA
GATCCATCAAGAATCCTAGGGGCCGGCTGTTTCTGTAGATGATATCGTAAAAACAGATGGTACATATGATTGAACGGTTCGTGTCTTTAGCTATAGATGC
TTACCCACTTACTAAACATCCTAATCAGGAGTATGCTGATGTCTTTCATTTGTACTTACACTTACAGAAAAAGAAGAGCTATGATGAGTTAACAGGACAC
CGTTAGACATGTATTCTGTTATGCTTAATAATGATAACACTCAAGGTATTGGGAACCTGAGTTTTATGAGGCTATGTACACACCGCATACAGTTTACAGG
CTGTTGGGGCTTGTGTTTCTTTGCAATTCACAGACTTCATTAAGATGTGGTGCTCTGCATACGTAGACCATTCTTATGTTGTAAATGCTGTTACGACCAT
GTCATATCAACATCACATAAATTAGTCTTGTCTGTTAATCCGTATGTTTGCAATGCTCAGGTTGTGATGTCACAGATGTGACTTTACTTTACTTGGGAGG
TATGAGCTATTATTGTAATCACATACTGGTGATTACATTTTAGCTAACACCTGTACTGAAAAGACTCAAGCTTTTTGCAGCAGAAACGCTCAAGCTACTG
AGGAGACATTTAAACTGTCTTATGGTATTGCTACTGACGTGAAGTGCTGTCTGACAGAGAATTACATCATGGGAAGTTGGTAAACCTAGACCACCACTTA
TCGAAATTATGTCTTACTGGTTATGTAACTAAAACAGTAAAGTACAAATAGGAGAGTACCCTTTGAAAAACCAAGAGACAGAAGAAACAGCAAACTGTGA
CTCTTTCCTGCTGCAGATTTGGATGATTTCCAAACAATTGCAACAATCCATGAGCAGTGCTGACTCAACTCAGGCCTAAACTCATGCAGACTTACAAGGC
AGATGGGCTATATAAACGTTTCGCTTCTTCCGTTTACGATATATAGTCTACTTTGTGCAGAATGAATTCTCGTAACTTCTAGCACAAGTAGATGTAGTTA
TTTTAATCTCCTTTTAGCAATCTTTAATCAGTGTGTAACATTAGGGAGGACTTGAAAGAGCCACCACATTTCACCGAGGCCACGCGGAGTACGATCGAGT
GTACAGTGAACAATGCTAGGAGAGCTGCCTATATGGAAGAGCCCTAATGTGTAAAATTAATTTTAGTAGTGCTATCCCCATGTGATTTTAATAGCTTCTT
AGGAGAATGACAAAAAAAATGGAGGT
>0c7121de-4a38-42bc-9373-89f9bc63df75|5
ATACCTTTTCCCAGGTAACAAAAACCAACCAACTTCGATCTTGTAGATCTGTCTCTAAACGAACTTTAAAATCTGTGTGGCTGTCACTCGGCTGCATGCT
TAGTGCACACGCAGTATAATTAATAACTAATTACTGTCGTTGACAGGACACGAGTAACTCGTCTATTTGCAGGCTGCTTACGGTTCGTCCGTGTTGCAGC
CGATCATCAGCACACTAGGTTTCGTCCGGGTGTGACCGAAAGGTAAGATGGAGAGCCTTGTCCCTGGTTTTCAACGAGAAACACACGTCCATTCAGTTTG
CCTGTTTTACAGGTTCGCGACGGTGCTCGTACGTGGCTTTGAGACTCCGTGGAGGAGGTCTTATCAGAGGCACGTCAACATCTGCAAAAGATGGCACTTG
TGGCTTAGTAGAAGTTGAAAAAGGCGTTTTGCCTCAACTTGAACAGCCCTATGTGTTCATCAAACGTTCGGATGCTCGAACTGCACCTCATGGTCATGTT
ATGGTTGAGCTGGTAGCAGAACTCGAAGGCATTCAGTACGGTCGTAGTGGTGAGACTTTGGTGTCCTTGTCCCTCATGTGGGCGAAAATACCAGTGGCTT
ACCGCAAGGTTTTTTCGTAAGAACGGTAATAAAAGGAGCTGGTGGCCATAGTTACGGCGCCGATCAAAGTCATTTGACTTAGGCGACGAGCTTGGCACTG
ATCCTTATGAAGATTTCAAGAAAACTGGAATGTACAATACCTACAACTTGTGCTAATGACCCTGTGGGTTCTACTCTAAAAACACAGTCTGTACCGTCTG
CGGTATGTGGAAAGGTTATGGCTGTAGTTGTGATCAACTCCGCGAACCCATGCTTCAGTCAGCTGATGCACAATCGTTTTAAACGGGTTTGCGGTGTAAG
TGCAGCCCCGTCTTACACCGTGCGGCACAGGCACTAGTACTGATGTCGTATACAGGGCTTTTGACATCTACAATGATAAAGTAGCTGGTTTAAGCTAAAT
TCCTAAAACTAATTGTTGTCGCTTCCAAGAAAAGGACGAAGATGACAATTTAATTGATTTTACATTTTGTAGTAAGAGACACTTTCTCTAACTACCAACA
TGAAGAAACAATTTATAATTTACTTAAGGATTGTCCAGCTGTTGCTAAACATGACTTCTTTAAAGTTAGAATAGACGGTGACATGGTACCACATTATATA
TATCACGTCAACGTCTTACTAAATACAATGGCAGACCTCGTCTATGCTTAAGGCATTTTGATGAAGGTAATTGTGACACATTAAAGAAATACTTGTCATA
CAATTGTTGTGATGATGATTATTTCAATAAAAGGACTGGTATGATTTTGTAGAAAACCCAGATATATTACGCGTAACGCCAACTTAGGTGAACGTGTACG
CCAAGCTTGTTAAAAACAGTACAATTTTGTGATGCCATGCGAAATGCTGGTATTGTTGGTGTACTGACATTAGATAATCAAGATCTCAATGGTAACTGGT
ATGATTTCGGTGATTTATACAAACCACGCCAGGTAGTGGAGTTTCCTGTTGTAGATTCTTATTATTCATTGTTAATGCCTATATTAACCTTGACCAGGGC
TTTAACTGCAGAGTCATGTTGACACTGACTTAACAAAGCCTTACATTAAGTGGGATTTGTTAAAATATGACACGGAAGAGAGGTTAAAACTCTTTGACCG
TTATTTTAAATATTGGGATCAGACATACCAAATTGTGTTAACTGTTTGGATGACAGATGCATTCTGCATTGTGCAAACTTTAATGTTTTATTCTACAGTG
TTCCCACCTACAAGTTTTGGACCACTAGTGAGAAAATATTTGTTGATGGTGTTCCATTTGTAGTTTTCAACTGGATACCACTTCAGAGAGCTAGGTGTTG
TACATAATCAGGATGTAAACTTACATAGCTCTAGACTTAGTTTTAAGGAATTACTTGTGTATGCTGCTGACCCTGCTATGCACGCTGCTTCTGGTAATCT
ATTACTAGATAACGCACTACGTGCTTTTCAGTAGCTGCACTTACTAACAATGTTGCTTTCAAACTGTCAAACCCGGTAATTTTAACAAAGACTTCTATAT
GACTCTGCTGTGTCTAAGGGTTTTCTAAGGAAGGAAGTTCTGTTGAATTAAACACTTTTGCTCAGGATGGTAATGCTGCTATCAGCGATTATGACTACTA
TCGTTATAATCTACCAACAATGTGTGATATCAGACAACTACTATTTGTAGTTGAAGTTGTTGATAAGTACTTTGATTGTTACGATGGTGGCTGTATTAAT
GCTAACCAAGTCATCGTCAACAACCTAGACAAATCAGCTGGTTTCTCCATTTAATAAATGGGTAAGGCTAGACTAAAACATGATTCAATGAGTTATGAGG
ATCAAGATGCACTTTCGCATATACAAAACGTAATGTCATCCCTACTATAACTCAAATGAATTTAAGTATGCCATTAGTGCAAAGAATGATCGCACCGTAG
CTGGTGTCTCTATCTGTAGTACTATGACCAATAGACAGTTTCATCAAAAATTATTGAAATCAATAGCCGCCTTAGAGGAGAGTTACAGTAATTGGAACAA
GCAAATTCTATGGTGGTTGGCACATCGTTAAAACTGTTTATAGTGATGTAGAAAACCCCTCACCTTATGGGTTGGGATTATCCTAAATGTGATAGAGCCA
TGCCTAACATGCTTAGAATTATGGCCTCACTTGTTTTTGCTCGCAAACATACAACGTGTTGTAGCTTGTCACACCGTTTTTATAGATTAGCTAATGAGTG
TGCTCAAGTATTGAGTGAAATGGTCATGTGTGGCGGTTCACTATATGTTAAACCAGGTGGAACCTCATCAGGAGATGCCACAACTGCTTTATGCTAATAG
TGTTTTTAACATTTGTCAAGCTGTCACGGCCAATGTTAATGCACTTTTATCTACTGATGGTAACAAAATTGCCGATAAGTATGTCCGCAATCTACAACAC
AGACTTTATGAGTGTCTCTATAGAAATAGAGATGTTGACACAGACTTTGTGAATGAGTTTTACGCATATTTGCGTAAACATTTCTCAATGATGATACTCT
CTGACGATGCTGTTGTGTGTTTCAATAGCACTTATGCATCTCAAGGTTAGTGGCAGCAGCATAAAGAACTTTAAGTCAGTTCTTTATTATCAAAACAATG
TTTTATGTCTGAAGCAAAATGTTGGACTGAGACTGACCTTACTAAAGGACCTCATGAATTTTGCTCTCAACATACAATGCTAGTTAAACAGGGTGATGAT
TATGTGTACCTTCCTTACCCAGATCCATCAAGATCCTAAGGGCCGGCTGTTTTGTAGATGATATCGTAAAAACAGATGGTACACTTATGATTGAACGGTT
CGTGTCTTAGCTATAGATGCTTACCCACACTAAACATCCTAAGCAGGAGTATGCTGATGTTTTCATTTGTACTTACAATACATAGAAAGCTACATGATGA
GTTAACAGGACACATGTTAGACATGTATTCTGTTATGCTTACTAATGATAACACTTCAAGGTATTGGGAACCTGAGTTTTATGAGGCTATGTACACACCA
TATACAGTCTTACAGGCTGTTGGGGCTTGTGTTGCAAATCACAGACTTCATTAGTCTTGTCTGTTAATCCGTATGTTTGCAATGCTCCAGGTTGTGATGT
CACAGATGTGACTTATTTTACTTAGGAGGTATGAGCTATTATTGTAAATCACATACCACCCATTAGTTTCCATTGTGTGCTAATGGACAAGTTTTTGGTT
TATAAAATACATGTGTTGGTAGCGATAATGTTACTGACTTTAATGCAATTGCAACATGTGACTGGACAAATGCTGGTGATTACATTTAGCTAACACCTGT
ACTGAAAGACTCAAGCTTTTTGCAGCAGAAACGCTCAAAGCTACTGAGGAGACATTTAAACTGTCTTATGGTATTGCTACTGTACGTGAAGTGCTGTCTG
ACAGAGAATTACATCTCATGGGAAGTTGGTAAACCTAGACCACCACTTAACCGAAATTATGTCTTTACTGGTTATCGTGTAACTAAAAACAGTAAAGTAC
AAATAGGAGAGTACACCTTTGAAATACCGCAGAGACAGAAGAAACAGCAAACTGTGACTTTTCCTGCTGCAGATTTGGAAAGAAACAGCAAACTGTGACT
TTTTTTCCTGCTGCAGATTTGGATGATTTCCAAACAATTGCAACAATCCATGAGCAGTGCTGACTCAACTCAGGCCTAAACTCATGCAGACCACAAGGCA
GATGGGCTATATAAACGTTTCGCTTTTCCGTTTACGATATATAGTCTACTCTTGTGCAGAATGAATTCTCGTAACATAGCACAAGTAGATGTAGTTAACT
TTAATCTCCACATAGCAATCTTTAATCAGTGTGTAACATTAGGGAGGACTTGAAAGAGCCACCACATTTTTCTCGAGGCCACGCGGAGTACGATCGAGTG
TACAGTGAACAATGCTAGGGAGAGCTGCCTATATGGAAGAGCCCTAATGTGTAAAAATTAATTTTAGTAGTGCTATCCCATGTGATTTTAATAGCTTCTT
AGGAGAATGACAAAT
>7dba8a61-7699-477d-a50f-4089af76b6fe|5
ATACCTTCCCAGGTAACAAACCAACCAACTTTCGATCTCTTGTAGATTTGTCTCTAAACGAACGCTTTATTACAAATTGGGAGCTCGCAGCGTGTAGCAG
GTGACTCAGGTTTTGCTGCATACAGTCGCTACAGGATTGGCAACTATAAATTAAACACAGACCATTCCAGTAGCAGTGACAATATTGCTTTGCTTGTACA
GTAAGTGACAACAGATGTTTCATCTCGTTGACTTTCAGGTTACTATAGCAGAGATATTACTAATTATTATGAGGACTTTTAAAGTTTCCATTTGGAATCT
TGATTACATCATAAACCTCATAATTAAAATTTATCTTAGTCTAACTGAGAATAAATATTCTCAATTAGATGAAGAGCAACCAATGGAGATTGATTAAACG
AACATGAAAATTATTCTTGGCACTGATAACACTCGCTACTCTTGTGAGCTTTACACTACCAAGAGTGTGTTAGAGGTACAACAGTACTTTAAAAGAACCT
TGCTTCTGGAACACGAGGGCAATTCACCATCATCCTCTAGCTGATAACAAATTTGCACTGACTTGCTTTAGCACTCAATTTAATTTGCTTTTGCTTGTCC
TGACGGCGTAAAACACGTCTATCAGTTACGTGCCAGATCAGTTTCACCTAAACTGTTTCATCAGACAAGAGGAAGTTCAAGAACTTTACTCCAATTTTTT
GTTAAGCAATAGTGTTTATAACACTTTGCTCACACTCAAAAGAAAGACAGAATGATTGAACTTTCATTAATTGACTTCTATTATTTGTGCTTTTAGCCTT
TCTGCTATTCCTTGTTTTAATTATGCTTTATTATCTGTTGGTTCACTTGAACTGCAAGATCATAATGAAACTTGTCACGCCTAAACGAACATGAAATCTT
GTTTTCTTAGGAATCATCTACAACTGTAGCTGCATTTTCACCAAGAATGTAGTTTACAGTATGTACTCAACATCAACCATATGTAGTTGATGACCCGTGT
CCTATTCACTTCATTCTAAATGGTATATTAGAGTAGGAGCTAGAAAATCAGCACCTTTAATTGAATTGTGCGTGGATGAGGCTGGTTCTAAATCACCCAT
TCAGTACATCGATATCGGTAATTATACAGTTTCCTGTTTACCTTTTACAATTAATTGCCAGGAACCTAAATTGGGTAGTTCTGTAGTGCGTTGTTCGTTT
TATGAAGACTTTTAGAGTATCATGACGTTCGTGTTGTTTTAGATCATCTAAACGAACAAACTAAAATGTCTGATAATGGACCCCAAAATCAGCGAAATGC
ACCCCGCATTACGTTGGTGGACCCAGATTCAACTGGCAGTAACCAGAATGGAGAACGCAGTGGGGCGCGATCAAAAACAACGTCGGCCCCAAGGTTTACC
CAATAATACTGCGCTTGGTTCACCGCTCTCAACATGGCAAGGAAGACCTTAAATTCCCCCGAGGACAAGGCGTTCCAATTAACACCAATAGCAGTCCAGA
TGACAAATTGGCTACTACCGAAGAGCTACCAGACGAATTCGTGGTGGTGACGGTAAATGAAAGATCAGTCCAAGATGGTATTTCTACTACCCTAGGAACT
GGGCCAGAAGCAGCTTCCTATGGTGCTAACAAAGACGGCATCATATGGGTTGCAACTGAGGGAGCCTTGAATACACCAAAAGACTGGCACCCGCAATCCT
GCTAACAATGCTGCAATCGTGCTACAACTTCCAAGGAACACATTGTCAAAAGGCTTTACGCAGAAGGAGCAGAGGC
>8c48614f-9059-4c8d-990e-7f378c5b71f7|5
CCTTCCCAGGTAACAAACCAATCAACTTTCGATCTCTTGTAGATCTGTTCTAAACGAACTTTAAAAATCTGTGTGGCTGTCACTTGGTTGCATGTTAGTG
CACTCACGCAGTATAATTAATAATAATTACTGTCGTTGACAGGACACGAAAGTAACTCGTCTATTCTGCAGGCTGCTTACGGTTTGCGTCCGTGTTGCAG
CCGATCATCAGCACATCTAGGTTTCCGGGTGTGACCGAAAGGTAAGATGGAGAGCCTTGTCCCTGGTTTCAACGAGAAACACACGTCCTCTATCAGTTTG
CCTGTTTCTACAGGTTCGCGATGTGCTCGTACGTGGCTCTGGAGACTCCGTGGAGGAGGTCTTATCAGAGGCACGTCAACATTAAAGATGGCACTTGTGG
CTTAGTAGAAGTTGAAAAAGGCGTTTGCCTCAACTTGAACAGCCCTATGTGTTTTTATCAAACGTTCGGATGCTCGAACTGCACCTCACATGGGTTGAGC
TGGTAGCAGAACTTGAAGGCATTCAGTATGGTCGTTGTGGTGAGACACTTGGTGTCCTTGTCCCTCATGTGGGCGAAATACCAGTGGCTTACCGCAAGGT
TCTTCTTCGTAAGAACGGTAATAAAGGAGCTGGTGGCCAAGTTACGGCGCCGATCTAAAGTCATTTGACTTAGGCGACGAGCTTGGCACTGATCCTATGA
AGATTTTCAAGAAACTGGAATGTACAAATACCTACAACTGTGCTAATGACCCTGTGGGTTTACACTTAAAAACACAGTTCTGTACCGTTTGCGGTATGTG
GAAAGGTTATGGCTGTAGTTGTGATCAACTCCGCGAACCCATGCTTCAGTCAGCTGATGCACAATCGTTTTAAACGGGTTTGCAGTGTAAGTGCAGCCCG
CCTTACACCGTGCGGCACAGGCACTAGTACTGATGTCGTATACAGGGCTTTGACATCTACACAATGATAAAGTAGCTGGTTCTGCTAAATTCCTAAAACT
AATTGTTGTTTATCCAAGAAAAGGACGAAGATGACAATTTAATTGATCACTTTGTAGTTAAGAGACACACTCTCTACTACCAACATGAAGAAACAATTTA
TAATTTACTTAAGATTGTCCAGCTGTTGCTAAACATGACTTTTCTAAAGTTTAGAATAGACGGTGACATGGTACCACATACACGTCAACGTCTTACTAAA
TACACTGTCGCAGACCTCGTCTATGCTAAGGCATTTTGATGAAGGTAATTGTGACACATTAAAAGAAATACTTGTCACATACAATTGTTGTGATGATGAT
TATTCAATAAAAAGGACTGGTATGATTTTGTAGAAACCCAGATATATTACGCGTATACGCCAACTTAGGTGAACGTGTACGCCAAGCTTTGTTAAAAACA
GTACAATTTTGTGATGCCATGCGAAATGCTGGTATTGTTGGTGTACTGACATTAGATAATCAAGATACCTAATGGTAACTGGTATGATTTCGGTGATTTC
AACACCACGCCAGGTAGTGGAGTTCCTGTTGTAGATCTTATTATTCATTGTTAATGCCCTATTAACCTTGACCAGGCTTTAACTATTAAAGAGTCATGTT
GACACTGACTTAACAAAGCCTTACATTAAGTGGGATTTGTTAAAATATGACTCACGGAAGAGAGGTAAAACTCTCTGACCGTTATTTTAAATATTGGATC
AGACATACTCCCAAATTGTGTTAACTGTTTGGATGACAGATGCATTCTGCATTGTGCAAACTTTAATGTTTTATATCTACAGTGTTCCCACCTACAAGTT
TTGGACCTTAGTGAGAAAAATATTTGTTGATGGTGTTCCATTTCTGTAGTTCAACTGGATCCACAAGAGAGCTAGGTGTTGTACATAATCAGGATGTAAA
CTTACTAGCTCTAGACTTAGTTTAAGGAATTACTTGTGTATGCTGCTGACCTGCTATGCACGCTGCTCACTGGTAATCTATTACTAGATAAACGCATCAT
ACGTGTTTTCAGTAGCTGCACTTACTAACAATGTTGCTTTTTTCAAACTGTCAAACCCGGTAATTTTAACAAAGACTTCTATGACTTTGTTGTGTAAAGG
TTTTAAGGAAGGAAGTTCTGTTGAATTAAAACACTTCTTTGCTCAGGATGGTAATGCTGCTATCAGCGATTATGACTACTATCGTTAATCTACCAACAAT
GTGTGATATCAGACAACTACTATATTTGTAGTTGAAGTTGTTGATAAGTACTTTGATTGTTACGATGGTGGCTGTATTAATGCTAACCAAGTCATGTCAA
CAACCAAGACAAATCAGCTGGTTTTCCATCTAATAAATGGGTAAGGCTAGACTTTTATATGATTCAATGAGTTATGAGGATCAAGATGCACTTCTCGCAT
ATACAAAACGTAATGTCATCCCTACTATACTCAAATGAATTAAGTATGCCATTAGTGCAAAGAATAGAGCTTGCACCGTAGCTGGTGTCTCTATCTGTAG
TACTATGACCAATAGACAGTTTCATCAAAAATTATTGAAATCAATAGCCGCCATAGAGGAGCTATAGTAATTGAACAAGCAAATTCTATGGTGGTTGGCA
CAACATGTTAAAAACTGTTATAGTGATGTAGAAAACCTCCTTATGGGTTGGGATTATCCTAAATGTGATAGAGCCATGCCTAACATGCAAAGAATTATGG
CCTCACTTGCTCTTGCTCGCAAACATACAACGTGTTGTAGCTTGCACACCGTTTAAAGATTAGCTAAATGAGTGTGCTCAAGTATTGAGTGAAATGGTCA
TGTGTGGCGGTTCACTATATGTTAAACCAGGTGGAACCCATCAGGAGATGCCACATTGTTTATGCTAATAGTGTTTTAACATTTGTCAAGCTGCACGGCC
AATGTTAATGCACTTTTATCTACTGATGGTAACAAAAATTGCCGATAAGTATGTCCGCAATTTACAACACAGACTTTATGAGTGTGCTTAGAAATAGAGA
TGTTGACACAGACTTTGTGGAAATGAGTTTTACGCATATTTGCGTAAACACTCAATGATGATACTCTTGACGATGCTGTTGTGTGTTCAAATAGCACACT
ATGTCATTTCCAAGGTCTAGTGGCTGCATAAAGAACTTAAGTCAGTTCTTAATTATCAAAACAATGTTTTATGTCTGAAGCAAAATGTTGGACTGAGACT
GACCTTACTAAAGGACATGAATTTTGCTCTCAACATAGGTATTGGGAACCTGAGTTTATGAGGCTATGTACACCGCATACAGTTCACAGGCTGTAAGGGC
TTGTGTTCTTGCAATTCACAGACTTCATTAAGATGTGGTGCTTGCATACGTAGACCATTCTTATGTTGTAAATGCTGTTACGACCATGTCATATCATACA
CATAAATTAGTCTTGTCTGTTAATCCGTATGTTTGCAATGCTCCAGGTTGTGATGTCACAGATGTGACTCAACTTACTTAGGAGGTATGAGCTATTATTG
TAAATTTTCAAACCACCCATGGTTTTCCATGTGTGCTAATGGACAAGTTTTGGTTTATAAAAAAAATACATGTGTTGGTAGCGATAATGTTACTGACTTT
AATGCAATTGCAACATGTGACTGGACAAATGCTGGTGATTACATTTTTAGCTAACACCTGTACTGAAAGACTCAAGCTTTTGCAAAGAAACGCTCAAAGC
TACTGAGGAGACATTTAAACTGTCTTATGGTATTGCTACTGTACGTGAAGTGCTGTCTGACAGAGAATTACATCACATGGGAAGTTGGTAATTCCCTAGA
CCACCACTTAACCGAAATTATGTCTACTGGTTATCGTGTAACTAAAACAGTAAAGTACAAATAGGAGAGTACCTTGAAATACCAAGAGACAGAAGAAACA
GCAAACTGTGACTCTTCCTGCTGCAGATTTGGATGATTTCCAAAACAATTGCAACAATCCATGAGCAGTGCTGACTCAACTCAGGCCTAAACTCATGCAG
ACAACAACAAAGGCAGATGGGCTATATAAACGTTTCGCTTTTCCGTTTACGATATATAGTCTACTCATTTGTGCAGAATGAATTTCTCGTAACATAGCAC
AAGTAGATGTAGTTAACTTAATCCACAGCAATCTTTAATCGGTGTGTAACATTAGGAGGACTTGAAAGAGCCACCATTTTCACCGAGGCCACGCGGAGTA
CGATCGAGTGTGAACAATGCTAGGGAGAGCTGCCTATATGGAAGAGCCCTAATGTGTAAAATTAATTTAGTAGTGCTATCCCCATGTGATTTTAATAGCT
TTTAGGAGAATGACAATGC
>710887e7-18f4-4e10-9ace-88c3630bce1f|7
ACCTTCCCAGGTAACAAACCAACCAACTCTTCGATCTCTTGTAGATCTGTTCTAAACGAACGCTTTCTTATTACAAATTGGGAGCTCGCAGCGTGTAGCA
GGTGACTCAGGTTTTGCTGCATACAGTCGCTACAGGATTGGCAACTATAAATTAAACACAGACCATTCCAGTAGCAGTGACAATATTGCTTTGCTGTACA
GTAAGTGACAACAGATGTTTCATCGTTGACTTTCAGGTTACTATAGCAGAGATATTACTAATTATTATGAGGACTTTAAAGTTTCCATTTGGAATCTTGA
TTACATCATAAACCTCATAATTAAAAATTTATCTAAGTCACTAACTGAGAATAAAATATTCTCAATTAGATGAAGAGCAACCAATGGAGATTGATTAAAC
GAACATGAAAATTATTTTTTGGCACTGATAACACTCGCTACTGTGAGCTTTATCACTACCAAGAGTGTGTTAGAGGTACAACAGTACTTTAAAAGAACCT
TGCTCTTTCTGGAACATACGAGGGCAATTCACCATTTTCATCCTCTAGCTGATAACAAATTTGCACTGACTTGCTTTAGCACTCAATTTGCTTTTGCTTG
TCCTGACGGCGTAAACACGTCTATCAGTTACGTGCCAGATCAGTTTCACCTAAACTGTTCATCAGACAAGAGGAAGTTCAAGAACTTTACTCTCCAATTT
TTATTGTTGCGGCAATAGTGTTTATAACACTTTGTCACACTCAAAAGAAAGACAGAATGATTGAACTTTCATTAATTGACTTCTATTTGTGCTTTTTTAG
CCCTTTGCTATTCCTTGTTTTAATTATGCTTATTATCTGTTGGTTCACTTGAACTGCAAGATCATAATGAAACTTGTCACGCCTAAACGAACATGAAATT
TCTTGTTTTCTTAGGAATATCTACAACTGTAGCTGCATTTCACCAAGAATGTAGTTTACAGTCATGTACTCAACATCAACCATATGTAGTTGATGACCCG
TGTCCTATATCACTCTATTCTAAATGGTATATTAGAGTAGGAGCTAGAAAATCAGCACCTTTAATTGAATTGTGCGTGGATGAGGCTGGTTCTAAATCAC
CCATTCAGTACATCGATATCGGTAATTATACAGTTTCCTGTTTACCTTTTACAATTAATTGCCAGGAACCTAAATTGGGTAGTTCTGTAGTGCGTTGTTC
GTTCTATGAAGACTTTTTAGAGTATCATGACGTTCGTGTTGTTTTAGA
>f5afcecb-4317-47d3-af20-4428e1550034|5
ATACCTTCCCAGGTAACAAACCAACCACTTTATATAGTGATGTAGAAAACCCACCTTATGGGTTGGGATTATCCTAAATGTGATAGAGCCATGCCTAACA
TGCTTAGAATTATGGCCTCACTTGTTCTTGCTCGCAAACATACAACGTGTTGTAGCTTGTCACACCGTATCTCTATAGATTAGCTAATGAGTGTGCTCAA
GTATTGAGTGAAAATGGTCATGTGTGGCGGTTCACTATATGTTAAACCAGGTGGAACCTCATCAGGAGATGCCACAACTGCTTTATGCTAATAGTGTTTT
TAACATTTGTCAAGCTGTCACGGCCAATGTTAATGCACTTTATCTACTGATGGTAACAAAATTGCCGATAAGTATGTCCGCAATTTACAACACAGACTTT
ATGAGTGTCTCTATAGAAATAGAGATGTTGACACAGACTTTGTGAATGAGTTTTACGCATATTTGCGTAAACATTTGCAATGATGATACTCACCTTGACG
ATGCTGTTGTGTGTTTCAATAGCACTTATGCATCTCAAGGTCTAGTGGCTAGCATAAAGAACTTTAAGTCAGTTCTTTATTATCAAAACAATGTTTTTAT
GTCTGAAGCAAAATGTTGGACTGAGACTGACCTTACTAAAGGACCTCATGAATTTTGCTCTCAACATACAATGCTAGTTAAACAGGTGATGATTATGTGT
ACCTTCCTTACCCAGATCCATCAAGAATCCTAGGCCGGCTGTTTGTAGATGATATCGTAAAAACAGATGGTACACTTATGATTGAACGGTTCGTGTCTTT
AGCTATAGATGCTTACCCACTTACTAAACATCCTAATCAGGAGTATGCTGATGTCTTTCATTTGTACTTACAAATACATAAAGAAAGCTACATGATGAGT
TAACAGGACACATGTTAGACATGTATTCTGTTATGCTTACTAATGATAACACTTCAAGGTATTGGGAACCTGAGTTTTATGAGGCTATGTACACACCGCA
TACAGTCTCTACAGGCTGTTGGGGCTTGTGTTTTTGCAATTTCACAGACTTCATTAAGATGTGGTGCTTGCATACGTAGACCATTCTTATGTTGTAAATG
CTGTTACGACCATGTCATATCATACATAAATTAGTCTTGTCTGTTAATCCGTATGTTTGCAATGCTCAGGTTGTGATGTCACAGATGTGACTCAACTTTA
CTTAGGAGGTATGAGCTATTATTGTAAATCATAAACCACCCATTAGTTTTCCATTGTGTGCTAATGGACAAGTTTTTGGTTTATATAAAATACGTGTTGG
TAGCGATAATGTTACTGACTTTAATGCAATTGCAACATGTGACTGGACAAATGCTGGTGATTACATTTTAACAACCTGTACTGAAAGACTCAAGCTTTTT
GCAGCAGAAACGCTCAAAGCTACTGAGGAGACATTTAAACTGTCTTATGGTATTGCTACTGTACGTGAAGTGCTGTCTGACAGAGAATTACATCTCATGG
GAAGTTGGTAAACCTAGACCACCACTTAACCGAAATTATGTCTCTACTGGTTATCGTGTAACTAAAACAGTAAAGTACAAATAGGAGAGTACACCTTTGA
AAATACCGCAGAGACAGAAGAAACAGCAAACTGTGACTCTTCTTCCTGCTGCAGATTTGGATGATTTCCAAACAAATTGCAACAATCCATGAGCAGTGCT
GACTCAACTCAGGCCTAAACTCATGCAGACATCATCAAGGCAGATGGGCTATATAAACGTTTTCGCTTTTCCGTTTACGATATATAGTCTACTCTTGTGC
AGAATGAATCTCGTACTACATAGCACAAGTAGATGTAGTTAACTTTAATCACATAGCAATCTTTAATCAGTGTGTAACATTAGGGAGGACTTGAAAGAGC
CACCACATTTCACCGAGGCCACAAGAGTACGATCGAGTGTACACAGTGAACAATGCTAGGGAGAGCTGCCTATATGGAAGAGCCCTAATGTGTAAAATTA
ATTTTAGTAGTGCTATCCCATGTGATTTTAATAGCTCTTAGGAGAATGACAGCAGAACCCCCTACCCCCATACATCCCACCATATCATTTACTTATATTC
CATCATACATATTATCGCCCTCCATCCCCTACCAAA
>67398761-a49a-4e79-8d5c-385074b0139c|152
TCATGCTGGCACAGACTTAGAAGGTAACTTTTATGGACCTTTTGTTGACAGGCAAACAGCACAAGCAGCTGGTACGGACACAACTATTACAGTTAATGTT
TTAGCTTGGTTGTACGCTGCTGTTATAAATGGAGACAGGTGGTTTCTCAATCGATTTACCACAACTCTTAATGACTTTAACCTTGTGGCTATGAAGTACA
ATTATGAACCTCTAACACAAGACCATGTTGACATACTAGGACCTCTCTCTGCTCAAACTGGAATTGCCGTTTTAGATATGTGTGCTTCATTAAAAGAATT
ACTGCAAAATGGTATGAATGGACGTACCATTGGGTAGTGCTTTATTAGAAGATGAATTTACACCTTTTGATGTTGTTAGACAATGCTCAGGTGTTACTTT
CCAAAGTGCAGTGAAAAGAACAATCAAGGGTACACACCACTGGTTGTTACTCACAATTTTGACTTCACTTTAGTTTAGTCCAGAGTACTCAATGGTCTTT
GTTCTTTTTTTGTATGAAAATGCCTTTTTACCTTTTGCTATGGGTATTATTGCTATGTCTGCTTTTGCAATGATGTTTGTCAAACATAAGCATGCATTTC
TCTGTTTGTTTTTGTTACCTCTCTTGCCACTGTAGCTTATTTTAATATGGTCTATATGCCTGCTAGTTGGGTGATGCGTATTATGACATGGTTGGATATG
GTTGATACTAGTTTGTCTGGTTTTAAGCTAAAAGACTGTGTTATGTATGCATCAGCTGTAGTGTTACTAATCCTTATGACAGCAAGAACTGTGTATGATG
ATGGTGCTAGGAGAGTGTGGACACTTATGAATGTCTTGACACTCGTTTATAAAGTTTATTATGGTAATGCTTTAGATCAAGCCATTTCCATGTGGGCTCT
TATAATCTGTTACTTCTAACTACTCAGGTGTAGTTACAACTGTCATGTTTTTGGCCAGAGGTATTTTTATGTGTGTTGAGTATTGCCCTATTTTCATAAC
TGGTAATACACTTCAGTGTATAATGCTAGTTTATTGTTTTTTAGGCTATTTTTGTACTTGTTACTTTGGCCTCTTTTGTTTACTCAACCGCTACTTTAGA
CTGACTTGGTGTTTATGATTACTTAGTTTCTACACAGGAGTTTAGATATATGAATTCACAGGGACTACTCCCACCCAAGAATAGCATAGATGCCTTCAAA
CTCAACATTAAATTGTTGGGTGTTGGTGGCAAACCTTGTATCAAAGTAGCCACTGTACAGTCTAAAATGTCAGATGTAAAGTGCACATCAGTAGTCTTAC
TCTCAGTTTTGCAACAACTCAGAGTAGAATCATCATCTAAATTGTGGGCTCAATGTGTCCAGTTACACAATGACATTTCTTAGCTAAAGATACTACTGAA
GCCTTTGAAAAAATGGTTTCACTACTTTTTGTTTTGCTTTCCATGCAGGGTGCTGTAGACATAAACAAGCTTTGTGAAGAAATGCTGGACAACAGGGCAA
CCTTACAAGCTATAGCCTCAGAGTTTAGTTCCCTTCCATCATATGCAGCTTTTGCTACTGCTCAAGAAGCTTATGAGCAGGCTGTTGCTAATGGTGATTC
TGAAGTTGTTCTTAAAAAGTTGAAGAAGTCTTTGAATGTGGCTAAATCTGAATTTGACCGTGATGCAGCCATGCAACGTAAGTTGGAAAAGATGGCTGAT
CAAGCTATGACCCAAATGTATAAACAGGCTAGATCTGAGGACAAGAGGGCAAAAGTTACTAGTGCTATGCAGACAATGCTTTCACTATGCTTAGAAAGTT
GGATAATGATGCACTCAACAACATTATCAACAATGCAAGAGATGGTTGTGTTCCCTTGAACATAATACCTCTTACAACAGCAGCCAAACTAATGGTTGTC
ATACCAGACTATAACACATATAAAAATACGTGTGATGGTACAACATTTACTTATGCATCAGCATTGTGGGAAATCCAACAGGTTGTAGATGCAGATAGTA
AAATTGTTCAACTTAGTGAAATTAGTATGGACAATTCCTAATTTAGCATGGCCTCTTATTGTAACAGCTTTAAGGGCCAATTCTGCTGTCAAATTACAGA
ATAATGAGCTTAGTCCTGTTGCACTACGACAGATGTCTTGTGCTGCCGGTACTACACAAACTGCTTGCACTGATGACAATGCGTTAGCTTACTACAACAC
AACAAAGGGAGGTAGGTTTGTACTTGCACTGTTATCCGATTTACAGGATTTGAAATGGGCTAGATTCCCTAAGAGTGATGGAACTGGTACTATCTATACA
GAACTGGACCACCTTGTAGGTTTGTTACAGACACACCAAAGGTCCTAAAGTGAAGTATTTATACTTTATTAAAGGATTAAACAACCTAAATAGAGGTATG
GTACTTGGTAGTTTAGCTGCCACAGTACGTCTACAAGCTGGTAATGCAACAGAAGTGCCTGCCAATTCAACTGTATTATTTCTGTGCTTTGCTGTAGATG
CTGCTAAAGCTTACAAAGATTATCTAGCTAGTGGGGACAACCAATCACTAATTGTGTTAAGATGTTGTGTACACACTGGTACTGGTCAGGCAATAACAGT
TACACCGGAAGCCAATATGGATCAAGAATCCTTTGGTGGTGCATCGTGTTGTCTGTACTGCCGTTGCCACATAGATCATCCAAATCCTAAAGGATTGTGA
CTTAAAAGGTAAGTATGTACAAATACCTACAACTTGTGCTAATGACCCTGTGGGTTTTACACTTAAAAACACAGTCTGTACCGTCTGCGGTATGTGGAAA
GGTTATGGCTGTAGTTGTGATCAACTCCGCGAACCCATGCTTCAGTCAGCTGATGCACAATCGTTTTAAACGGGTTTGCGGTGTAAGTGCAGCCCGTCTT
ACACCGTGCGGCACAGGCACTAGTACTGATGTCGTATACAGGGCTTTTGACATACAATGATAAAGTAGCTGGTTTTGCTAAATTCCTAAAAACTAATTGT
TGTCGCTTCCAAGAAAAGGACGAAGATGACAATTTAATTGATTTCACACTTTGTAGTTAAGAGACACACTTTCTCTAACTACCAACATGAAGAAACAATT
TATAATTTACTTAAGGATTGTCCAGCTGTTGCTAAACATGACTTCTTTAAGTTTAGAATAGACGGTGACATGGTACCACATATATCACGTCAACGTCTTA
CTAAATACAATGGCAGACCTCGTCTATGCTTTAAGGCATTTTGATGAAGGTAATTGTGACACATTAAAAGAAATACTTGTCACATACAATTGTTGTGATG
ATGATTATTTCAATAAAAAGGACTGGTATGATTTTGTAGAAAACCCAGATATATTACGCGTATACGCCAACTTAGGTGAACGTGTACGCCAAGCTTTGTT
AAAAACAGTACAATTTTGTGATGCCATGCGAAATGCTGGTATTGTTGGTGTACTGACATTAGATAATCAAGATTCAATGGTAACTGGTATGATTTCGGTG
ATTTCATACAAACCACGCCAGGTAGTGGAGTTCCTGTTGTAGATTCTTATTATTCATTGTTAATGCCTATATTAACCTTGACCAGGGCTTTAACTGCAGA
GTCATGTTGACACTGACTTAACAAAGCCTTACATTAAGTGGGATTTGTTAAAATATGACTTCACGGAAGAGAGGTTAAAACTCTTTGACCGTTATTTTAA
ATATTGGGATCAGACATACCACCCAAATTGTGTTAACTGTTTGGATGACAGATGCATTCTGCATTGTGCAAACTTTAATGTTTTATTCTCTACAGTGTTC
CCACCTACAAAGTTTTGGACCACTAGTGAGAAAAATATTTGTTGATGGTGTTCCATTTGTAGTTTCAACTGGATACCACTTCAGAGAGCTAGGTGTTGTA
CATAATCAGGATGTAAACTTACATAGCTCTAGACTTAGTTTTAAGGAATTACTTGTGTATGCTGCTGACCCTGCTATGCACGCTGCTTCTGGTAATCTAT
TACTAGATAAACGCACTACGTGCTTTCAGTAGCTGCACTTACTAACAATGTTGTTGCTTTCAAACTGTCAAACCCGGTAATTTTAACAAAGACTTCTATG
ACTTTGCTGTGTCTAAGGGTTTCTAAGGAAGGAAGTTCTGTTGAATTAAAACACTTCTTTGCTCAGGATGGTAATGCTGCTATCAGCGATTATGACTACT
ATCGTTATAATCTACCAACAATGTGTGATATCAGACAACTACTATTTGTAGTTGAAGTTGTTGATAAGTACTTTGATTGTTACGATGGTGGCTGTATTAA
TGCTAACCAAGTCATCGTCAACAACCTAGACAAATCAGCTGGTTTCCATTTAATAAATGGGGTAAGGCTAGACTTTATTATGATTCAATGAGTTATGAGG
ATCAAGATGCACTTTCGCATATACAAAACGTAATGTCATCCCTACTATAACTCAAATGAATCTTAAGTATGCCATTAGTGCAAAGAATAGAGCTCGCACC
GTAGCTGGTGTCTCTATCTGTAGTACTATGACCAATAGACAGTTTCATCAAAAATTATTGAAATCAATAGCCGCCACTAGAGGAGCTACTGTAGTAATTG
GAACAAGCAAATTCTATGGTGGTTGGCACAACATGTTAAAAACTGTTTATAGTGATGTAGAAAACCCTCACCTTATGGGTTGGGATTATCCTAAATGTGA
TAGAGCCATGCCTAACATGCTTAGAATTATGGCCTCACTTGTTCTTGCTCGCAAACATACAACGTGTTGTAGCTTGTCACACCGTTTCTATAGATTAGCT
AATGAGTGTGCTCAAGTATTGAGTGAAATGGTCATGTGTGGCGGTTCACTATATGTTAAACCAGGTGGAACCTCATCAGGAGATGCCACAACTGCTTATG
CTAATAGTGTTTTTAACATTTGTCAAGCTGTCACGGCCAATGTTAATGCACTTTTATCTACTGATGGTAACAAAATTGCCGATAAGTATGTCCGCAATTT
ACAACACAGACTTTATGAGTGTCTCTATAGAAATAGAGATGTTGACACAGACTTTGTGAATGAGTTTTACGCATATTTGCGTAAACATTTCTCAATGATG
ATACTCTCTGACGATGCTGTTGTGTGTTTCAATAGCACTTATGCATCTCAAGGTCTAGTGGCTAGCATAAAGAACTTTAAGTCAGTTCTTTATTATCAAA
ACAATGTTTTATGTCTGAAGCAAAATGTTGGACTGAGACTGACCTTACTAAAGGACCTCATGAATTTTGCTCTCAACATACAATGCTAGTTAAACAGGGT
GATGATTATGTGTACCTTCCTTACCCAGATCCATCAAGAATCCTAGGGGCCGGCTGTTTTGTAGATGATATCGTAAAACAGATGGTACACTTATGATTGA
ACGGTTCGTGTCTTTAGCTATAGATGCTTACCCACTTACTAAACATCCTAATCAGGAGTATGCTGATGTTTCATTTGTACTTACAATACATAAGAAAGCT
ACATGATGAGTTAACAGGACACATGTTAGACATGTATTCTGTTATGCTTACTAATGATAACACTTCAAGGTATTGGGAACCTGAGTTTTATGAGGCTATG
TGTACACACCGCATACAGTTACAGGCTGTTGGGGCTTGTGTTCTTTGCAATTCACAGACTTCATTAAGATGTGGTGCTTGCATACGTAGACCATTCTTAT
GTTGTAAATGCTGTTACGACCATGTCATATCAACATCACATAAATTAGTCTTGTCTGTTAATCCGTATGTTTGCAATGCTCCAGGTTGTGATGTCACAGA
TGTGACTCAACTTTACTTAGGAGGTATGAGCTATTATTGTAAATTCATAAACCACCCATTAGTTTTCCATTGTGTGCTAATGGACAAGTTTTTGGTTTAT
ATAAAATACATGTGTTGGTAGCGATAATGTTACTGACTTTAATGCAATTGCAACATGTGACTGGACAAATGCTGGTGATTACATTTTAGCTAACACCTGT
ACTGAAAGACTCAAGCTTTTTGCAGCAGAAACGCTCAAAGCTACTGAGGAGACATTTAAACTGTCTTATGGTATTGCTACTGTACGTGAAGTGCTGTCTG
ACAGAGAATTACATCATGGGAAGTTGGTAAACCTAGACCACCACTTAACCGAAATTATGTCTTTACTGGTTATCGTGTAACTAAAACAGTAAAGTACAAA
TAGGAGAGTACACCTTTGAAAATACCAAGAGACAGAAGAAACAGCAAACTGTGACTTTTTTCCTGCTGCAGATTTGGATGATTTCCAAACAATTGCAACA
ATCCATGAGCAGTGCTGACTCAACTCAGGCCTAAACTCATGCAGACCACACAAGGCAGATGGGCTATATAAACGTTTTCGCTTTTCCGTTTACGATATAT
AGTCTACTTGTGCAGAATGAATTCTCGTAAACATAGCACAAGTAGATGTAGTTAACTTTAATCACATAGCAATCTTTAATCAGTGTGTAACATTAGGGAG
GACTTGAAAGAGCCACCACATTCACCGAGGCCACGCGGAGTACGATCGAGTGTACAGTGAACAATGCTAGGGAGAGCTGCCTATATGGAAGAGCCCTAAT
GTGTAAAATTAATTTTAGTAGTGCTATCCCCATGTGATTTTAATAGCTTTTAGGAGAATGACAAAA
>a5007d33-5a86-4b55-a18b-07488c9cb3dc|5
ATACCTTCCCAGGTAACAAACCAACCAACTTTCGATCTCTTGTAGATCTGTTCTAAACGAACATGAAAAATTATTTCTTGGCACTGATAACACTCGCTAC
TCTGTGAGCTTTATCACTACCAAGAGTGTGTTAGAGGTACAACAGTACTTTTAAAAGAACCTTGCTTTCTGGAACATACGAGGGCAATTCACCATTTCAT
CCTCTAGCTGATAACAAATTTGCACTGACTTGCTTTAGCACTTCAATTTGCTTTTGCTTGTCCTGACGGCGTAAAACACGTCTATCAGTTACGTGCCAGA
TCAGTTTCACCTAAACTGTTCATCAGACAAGAGGAAGTTCAAGAACTTTTACTCTCCAATTTTCTTATTGTTGCGGCAATAGTGTTTATAACACTCTGCT
CACTCAAAAGAAAGACAGAATGATTGAACTTTCATTAATTGACTTTCTATTGTGCTTTTTAGCCTTTCTGCTATTCCTTGTTTTAATTATGCTTATTATC
TGTTGGTTCTTCACTTGAACTGCAAGATCATAATGAAACTTGTCACGCCTAAACGAACATGAAATCTTGTTTTCTTAGGAATATACAACTGTAGCTGCAT
TTCACCAAGAATGTAGTTTACAGTATGTACTCAACATCAACCATATGTAGTTGATGACCCGTTGTCCTATTCACTTCTATTCTAAATGGTATATTAGAGT
AGGAGCTAGAAAATCAGCACCTTTAATTGAATTGTGCGTGGATGAGGCTGGTTCTAAATCACCCATTCAGTACATCGATATCGGTAATTATACAGTTTCC
TGTTTACCTTTTACAATTAATTGCCAGGAACCTAAATTGGGTAGTCTTGTAGTGCGTTGTTCGTTCTATGAAGACTTTTTAGAGTATCATGACGTTCGTG
TTGTTTTAGATTTCATCTAAACGAACAAACTAAAATGTCTTGATAATGGACCCCAAAATCAGCGAAATGCACCCCGCATTACGTTTGGTGGACCTCAGAT
TCAACTGGCAGTAACCAGAATGGAGAACGCAGTGGGGCGCGATCAAAACAACGTCGGCCCCAAGGTTTACCCAATAATACTGCGTCTTGGTTCACCGCTT
TCTCACTCAACATCGGCAAGGAAGACCTTAAAATTCCCTCGAGGACAAGGCGTTCCAATTAACACCAAAGCAGTCCAGATGACCAAATTGGCTACTACCG
AAGAGCTACCAGACGAATTCGTGGTGGTGACGGTAAAATGAAAGATCTCAGTCCAAGATGGTATTCTACTACCTAGGAACTGGGCCAGAAGCTGGACCCT
ATGGTGCTAACAAAAAGACGGCATCATATGGGTTGCAACTGAGGGAGCCTTGAAATACACAAAAAGATTTTTGGCACCCGCAATCCTGCTAACAATGCTG
CAATCGTGCTTATTCCTCAAGGAACAACATTGTCAAAAGGCTTCTACGCAGAAGGGAGCAGAGGCGGCAGTCAAGCCTCTCGTCCTCATCACGTAGTCGC
AACAGTTTAAGAAATTCAACTCCAGGCAGCAGTAGGGGAACTTCTCCTGCTAGAATGGCTGGCAATGGCGGTGATGCTGCTCTTGCTTTGCTGCTGCTTG
ACAGATTGAACCAGCTTGAGAGCAAAATGTCTGGTAAAGGCCAACAACAACAAGGCCAAACTGTCACTAAGAAATTGCTGCTGAGGCTTCTAAGAAGCCA
TCGGCAAAACGTACTGCCACTAAAGCATACAATGTAACACAAGCTCTTCGGCAGACGTGGTCCAGAACAAACCCAAGGAAATTTTGGGGGACCAGGAACT
AATCAGACAAGGAACTGA
>86dc5a21-cd3e-4c12-90a8-60bc226c6bd1|15
TAGATCTGTTCTCTAAACGAACAATGTTTGTTTCTTGTTTTATTGCCACTAGTTTAGTCAGTGTGTTAATCTTACAACCAGAACTCAATTACCCCTGCAT
ACACTAATTCTTTCACACGTGGTGTTTATTACCCTGACAAAGTTTTCAGATCCTCAGTTTTTACATTCAACTCAGGACTTGTTCTTACCTTTTTTTCCAA
TGTTACTTGGTTCCATGCTAAGAGGTTTGATAACCCTGTCCTACCATTTAATGATGGTGTTTATTTTGCTTCCACTGAGAAGTCTAACATAATAAGAGGC
TGGATTTTGGTACTACTTTAGATTCGAAGACCCAGTCCCTACTTATTGTTAATAACGCTACTAATGTTGTTATTAAAGTCTGTGAATTTTCAATTTTTGT
AATGATCCATTTTTGGGTGTTTATTACCACAAAACAACAAAAGTTGGATGGAAAAGTGAGTTCAGAGTTTATTCTAGTGCGAATAATTGCACTTTGAATA
TGTCTCAGCCTTTCTTATGGACCTTGAAGGAAAACAGGGTAATTCAAAAAATTCTAGGGAATTTGTGTTTAAGAATATTGATGGTTATTTTAAAATATAT
TTAAGCACACGCCTATTAATTTAGTGCGTGATCCCTCAGGGTTTTTCGGCTTTAGAACCATTGGTAGATTTGCCAATAGGTATTAACATCACTAGGTTTC
AAACTTTACTTGCTTTACATAGAAGTTATTTGACTCCTGGTGATTTTTTTTCAGGTTGGACAGCTGGTGCTGCAGCTTATTATGTGGGTTATCTTCAACC
AAGGACTTTCTATTAAAATAATGAAAATGGAACCATTACAGATGCTGTAGACTGTGCACTTGACCCTCTCTCTCAGAAACAAAGTGTACGTTGAAATCCT
TCACTGTAGAAAAGGAATTTATCAAACTTCTAACTTTAGAGTCCAACCAACAGAATCTATTGTTAGATTTCCTAATATTACAAATTGTGCCCTTTTGGTG
AAGTTTTTAACGCCACCAGATTTGCATCTGTTTATGCTTGGAACAGGAAGAGAATCAGCAACTGTGTTGCTGATTATTCTTCCTATATAATTCCGCATCA
TTTTCCACTTTAAGTGTTATGGAGTGTCTCCTACTAAATTAAATGATCTGCTTTACTAATGTCTATGCAGATTCATTTGTAATTAGAGGTGATGAAGTCA
GACAAATCGCTCCAGGGCAAACTGGAAAGATTGCTGATTATAATTATAAATTACCAGATGATTTTACAGGCTGCGTTATAGCTTGGAATTCTAACAATCT
TGATTCTAAGGTTGGTGGTAATTATAATTACCTGTATAGATTGTTAGGAAGTCTAATCTCAAACCTTTTGAGAGAGATTTCAACTGAAATCTATCAGGCC
GGTAGCACACCTTGTAATGGTGTTGACGGTTTTAATTGTTACTTTCTCTACAATCATATGGTTTCCAACCCACTAATGGTGTTGGTTACCAACCATACAG
AGTAGTAGTACTTTCTTTTGAACTTCTACATGCACCAGCAACTGTTTGTGGACCTAAAAAGTCTACTAATTTGGTAAAAAACAAATGTGTCAATTCAACT
CAATGGTTTAACAGGCACAGGTGTTCTTACTGAGTCTAACAAAAGTTTCTGCCTTTCCAACAATTTGGCAGAGACATTGCTGACACTACTGATGCTGTCC
GTGATCCACAGACACTAAAGATCTTGACATTACACCATGTTCTTTTGGTGGTGTCAGTGTTATAACACCAGGAACAAATACTCTAACCAGGTTGCTGTTT
TTATCAGGATGTTAACTGCCAAGAAGTCCCTGTTGCTATTCATGCAGATCAACTTACTCCTACTTGGCGTGTTTATTTACAGGTTCTAATGTTTTTCAAA
CACGTGCAGGCTGTTTAATAGGGGCTGAATATGTCAACAACTCATATGAGTGTGACATACCCATTGGTGCAGGTATATGCGCTAGTTATCAGACTCAGAC
TAATTTCCTCAGCGGGCACGTAGTGTAGCTAGTCAATCCATCATTGCCTACACTATGTCACTTGGTGCAGAAAATTCAGTTGCTTACTCTAATAACTCTA
TTGCCATACCCACAAATTTTACTATTAGTGTTACCACAGAAATTCTACCAGTGTCTATGACCAAGACATCAGTAGATTGTACAATGTACATTTGTGGTGA
TTCAACTGAATGCAGCAATCTTTGTTGCAATATGGCAGTTTTTGTACACAATTAAACCGTGCTTTAACTGGAATAGCTGTTGAACAAGACAAAAACACCC
AAGAAGTTTTTGCACAAGTCAAACAAATTTACAAAACACCACCAATTAAAGATTTTGGTGGTTTAATTTTTCACAAATATTACCAGATCCATCAAAACCA
AGCAAGAGGTCATTTATTGAAGATCTACTTTTCAACAAAGTGACACTTGCAGATGCTGGCTTCATCAAACAATATGGTGATTGCCTTGGTGATATTGCTG
CTAGAGACCTCATTTGTGCACAAAAGTTTAACGGCCTTACTGTTTTGCCACCTTTGCTCACAGATGAAATGATTGCTCAATACACTTTGCACTGTTAGCG
GGTACAATCACTTCTGGTTGGACCTTTGGTGCAGGTGCTGCATTAAAATACCATTTGCTATGCAAATGGCTTATAGGTTTAATGGTATTGGAGTTACACA
GAATGTTCTCTATGAGAACCAAAAATTGATTGCCAACCAATTTAATAGTGCTATTGGCAAAATTCAAGACTCACTTTTTCCACAGCAAGTGCACTTGGAA
AACTTCAAGATGTGGTCAACCAAAAATGCACAAGCTTTAAACACGCTTGTTAAACAACTTAGCTCCAATTTGGTGCAATTCAAGTGTTTTAAATGATATC
CTTTCACGTCTTGACAAAGTTGAGGCTGAAGTGCAAATTGATAGGTTGATCACAGGCAGACTTCAAAGTTTGCAGACATATGTGACTCAACAATTAATTA
GAGCTGCAGAAATCAGAGCTTCTGCTAATCTTGCTGCTACTAAAATGTCAGAGTGTGTACTTGGACAATCAAAAAGAGTTGATTTTTGTGGAAAGGGCTA
TCATTTATGTCCTTCCCTCAGTCAGCACCTCATGGTGTAGTCTTCTTGCATGTGACTTATGTCCCTGCACAAGAAAAGAACTCACAACTGCTCCTGCCAT
TTGTCATGATGGAAAAGCACACTTTCCTCGTGAAGGTGTCTTTGTTTCAAATGGCACACACTGGTTTGTAACACAAAGGAATTTTTATGAACCACAAATC
ATTACTACAGACAACACATTTGTGTCTGGTAACTGTGATGTTGTAATAGGAATTGTCAACAACACAGTTTATGATCCTTTGCAACCTGAATTAGACTCAT
TCAAGGAGGAGTTAGATAAATATTTTAAGAATCATCATCACCAGATGTTGATTTAGGTGACATCTGGCATTAATGCTTCAGTTGTAAACATTCAAAAAGA
AATTGACCGCCTCAATGAGGTTGCCAAGAATTTAAATGAATCTCATCGATCCAAGAACTTGGAAAGTATGAGCAGTATAAAATGGCCATGGTACATTTGG
CTAGTTTTATAGCTGGCTTGATTGCCATAGTAATGGTGACAATTATGCTTTTGCTGTATGACCAGTTGCTGTAGTTGTCTCAAGGGCTGTTGTTCTTGTG
GATCCTGCTGCAAATTTGATGAAGACGACTTTGAGCCAGTGCTCAAAGGAGTCAAATTACATTACACATAAACGAACTTATGGATTTGTTTATGAGAATC
ACAATTGGAACTGTAACTTTGAAGCAAGGTGAAATCAAGGATGCTACTCCTTCAGATTTTGTTCGCGCTACTGCAACGATACCGATACAAGCCTCACTCC
CTTTCGGATGGCTTATTGTTGGCGTTGCACTTCTTGCTGTTTTCAGAGCGCTTCCAAAATCATAACCCTCAAAAGAGATGGCAACTAGCCACTCCAAGGG
TGTTCACTTGTTTGCAACTTGCTGTTGTTGTTTGTAACAGTTTACTCACACCTTTTGCTCGTTGCTGCTGGCCTTGAAGCCCCTTTTCTCTATCTTTATG
CTTTAGTCTACTTCTTGCAGAGTATAAACTTGTAAGAATAATAATGAGGCTTTGGCTTTGCTGGAAATGCCGTTCCAAAACCCATTACTTTATGATGCCA
ACTATTTTCTTTGCTGGCATACTAATTGTTACGACTATTGTATACCTTACAATAGTGTAACTTCAATTGTCATTACTCAGGTGATGGCACAACAAGTCCT
ATTTGAACATGACTACCAGATTGGTGGTTATACTGAAAATGGGAATCTGGAGTAAAAGACTGTGTTGTATTACACAGTTACTTCACTTCAGACTATTACC
AGCTGTACTCAACTCAATTGAGTACAGACACTGGTGTTGAACATGTTACCTTCTTCATCTACAATAAAATTGTTGATGAGCCTGAAGAACATGTCCAAAA
TTTCACAATCGACGGTTCATCCGGAGTTGTTAATCCAGTAAT
>70563f77-ed28-4557-a736-c2b6efff1d08|5
TTCGATTGTGCGTACTGCTGCAATATTGTTAACGTGAGTCTTGTAAAACCTTCTTTTACGTTTACTCGTGTTAAAAATTTGAATTCTAGAGTTCCTGATT
TCTGGTCTAAACGAACTAAATATTATATTAGTTTTTCTGTTTGGAACTTTAATTTTAGCCATAAAGATTCCAACGGTACTATTACCGTTGAAGAGCTTAA
AAAGCTCTTGAACAATGGAACCTAGTAATAGGTTTCCTATTCCTTACATGGATTTGTCTTTTTTACAATTTGCCTATGCCATAGGAATAGGTTTTTGTAT
ATAATTAAGTTAATTTCTCCTTGGCTGTTATGGCCAGTAACTTTAGCTTGTTTTGTGCTTGCTGCTGTTTACAGAAATAAATTGGATCGGTGGAATTGCT
ATCGCAATGGCTTGTCTTGTAGGCTTGATGTGGCTCAGCTACTTCATTGCTTCTTTCAGACTGTTTGCGCGTACGCGTTCCATGTGGTCATTCAATCCAG
AAACTAACATTCTCAACGTGCCACTCCATGGCACTATTTGACCAGACCGCTTAAAGAAAGTGAACTCGTAATTAGAGCTGTGATCCTTCGTGGACATCTT
CGTATTGCTGGACACCATCTAGGACGCTGTGACATCAAGGACCTGCCTAAAGAATACTGTTGCTACATCACGAACGTTCTTATTACAAATTGGGAGCTCG
CAGCGTGTAGCAGGTGACTCAGGTTTTGCTGCATACAGTCGCTACAGGATTGGCAACTATAAATTAAACACAGACCATTCCAGTAGCAGTGACAATATTG
CTTTGCTTGTACAGTAAGTGACAACAGATGTTTCATCTCGTTGACTTCTCAGGTTACTATAGCAGAGATTACTAATTATTATGAGGACTTTTTAAAGTTT
CCATTTGGAATCTTGATTACATCATAAACCTCAATTAAAAATTTATCTAAGTCACTAACTGAGAATAAATATTCTCAATTAGATGAAGAGCAACCAATGG
AGATTGATTAAACGAACATGAAAATTATTTCTCTTGGCACTGATAACACTCGCTATTTGTGAGCTTTATCACTACCAAGAGTGTGTTAGAGGTACAACAG
TACTTTAAAAGAACCTTGCTCTCTGGAACATACGAGGGCAATTCACCATCATCCTTTAGCTGATAACAAATTTGCACTGACTTGCTTTAGCACTTCAATT
TGCTTTTGCTTGTCCTGACGGCGTAAAACACGTCTATCAGTTACGTGCCAGATCAGTTTCACCTAAACTGTTTTCATCAGACAAGAGGAAGTCAAGAACT
TTACTACTCCAATTTTTATTGTTGCGGCAATAGTGTTTATAACACTTTGCTTCACACTCAAAAGAAAGACAGAATGATTGAACTTTCATTAATTGACTTC
TATTTGTGTGCTTTTAGCCTTTCTGCTATTCCTTGTTTTAATTATGCTTATTATCTGTTGGTTCTCACTTGAACTGCAAGATCATAATGAAACTTGTCAC
GCCTAAACGAACATGAATTTCTTGTTTTTTAGGAATAACACAACTGTAGCTGCATTTTCACCAAGAATGTAGTTTACAGTCATGTACTCAACATCAACCA
TATGTAGTTGATGACCCGTGTCCTATTCACTTCTATTCTAAATGGTATTAGAGTAGGAGCTAGAAAATCAGCACCTTTAATTGAATTGTGCGTGGATGAG
GCTGGTTCTAAATCACCCATTCAGTACATCGATATCGGTAATTATACAGTTTCCTGTTTACCTTACAATTAATTGCCAGGAACCTAAATTGGGTAGTCTT
GTAGTGCGTTGTTCGTTCTATGAAGACTTTTAGAGTATCATGACGTTCGTGTTGTTTAGATTTCATCTAAACGAACAAACTAAAATGTCTGATAATGGAC
CCAAAATCAGCGAAATGCACCCCGCATTACTACGTTTGGTGGACCCACAGATTCAACTGGCAGTAACCAGAATAGAGAACGCAGTGGGGCGCGATCAAAA
CAACGTCGGCCCCAAGGTTTACCCAATACTGCGTCTTGGTTCACCGCTCACTTCAACATGGCAAGGAAGACCTTAAATTCCCTCGAGGACAAGGCGTTCC
AATTAACACCAATAGCAGTCCAGATGACCAAATTGGCTACTACCGAAGAGCTACCAGACGAATTCGTGGTGGTGACGGTAAATGAAAGATTCAGTCCAAG
ATGGTATTCTACTACCTAGGAACTGGGCCAGAAGCTGGACTTCCCTATGGTGCTAACAAAGACGGCATCATATGGGTTGCAACTGAGGGAGCCTTGAATA
CACCAAAAGATCATTGGCACCCGCAAATCCTGCTAACAATGCTGCAATCGTGCTACAACTTCCCAAGGAACAACATTGTCAAAAGGCTTCTACGCAGAAG
GGAGCAGAGGCGGCAGTCAAGCCTCTTCTCGTTCCTCATCACGTAGTCGCAACAGTTTAAGAAATTTTCAACTCCAGGCAGCAGTAGGGGAACTTTCCTG
CTAGAATGGCTGGCAATGGCGGTGATGCTGCTTTGCTTTGCTGCTGCTTGACAGATTGAACCAGCTTGAGAGCAAAATGTCTGGTAAAGGCCAACAACAA
CAAGGCCAAACTGTCACTAAGAAATTGCTGCTGAGGCTTCTAAGAAGCCATGGCAAAACGTACTGCCACTAAAGCAATGTAACACAAGCTTCGGCAGACG
TGGTCCAGAACAAACCCAAGGAAATTTTTGGGGACCAGGAACTAATCAGACAAGGAACTGATTACAAACATTGGCCGCAAATTGCACAATTTGCCCCAGC
GCTTCAGCGTTCTTCGGAATGTCGCGCATTGGCATGGAAGTCACACCTTCGGGAACGTGGTTGACCTACACAGGTGCCATCAAATTGGATGACAAAGATC
CAAATTTCAAAGATCAAGTCATTTTGCTGAATAAGCATTGACGCATACAAAACATTCCCACCAACAGAGCCTAAAAAAGGACAAAAGAAGAAGGCTGATG
AAACTCAAGCCTTCAGCAGAGACAGAAGAAACAGCAAACTGTGACTTTTTCCTGCTGCAGATTTGGATGATTTCCAAACAATTGCAACAATCCATGAGCA
GTGCTGACTCAACTCAGGCCTAAACTCATGCAGACCACACAAGGCAGATGGGCTATATAAACGTTTTCGCTTTTCCGTTTACGATATATAGTCTACTTGT
GCAGAATGAATTCTCGTAACATAGCACAAGTAGATGTAG
>87a409b0-9b0e-422e-b58d-c5c32bf92969|7
CCTTCCCAGGTAACAAACCAACCAACTTCGATTTCTGTAGATCTGTCTTCTAAACGAACGCTTTCTTATTACAAATTGGGAGCTCGCAGCGTGTAGCAGG
TGACTCAGGTTTTGCTGCATACAGTCGCTACAGGATTGGCAACTATAAATTAAACACAGACATTCCAGTAGCAGTGACAATATTGCTTTGCTTGTACAGT
AAGTGACAACAGATGTTTCATCTCGTTGACTTTCAGGTTACTATAGCAGATATTACTAATTATTATGAGGACTTTTAAAGTTTCCATTTGGAATCTTGAT
TACATCATAAACCTCATAATTAAAAATTTATCTAAGTCACTAACTGAGAATAAATATTCTCAATTAGATGAAGAGCAACCAATGGAGATTGATTAAACGA
ACATGAAAATTATTTTTTCTTGGCACTGATAACACTCGCTACTCTGTGAGCTTTATCACTACCAAGAGTGTGTTAGAGGTACAACAGTACTTTTAAAAGA
ACCTTGCTCTTTCTGGAACATACGAGGGCAATTCACCATTTCATCCTCTAGCTGATAACAAATTTGCACTGACTTGCTTTAGCACTCAATTTGCTTTTGC
TTGTCCTGACGGCGTAAAACACGTCTATCAGTACACGTGCCAGATCAGTTCACCTAAACTGTTCATCAGACAAGAGGAAGTTCAAGAACTTTACTCTCCA
ATTTTTATTGTTGCGGCAATAGTGTTTATAACACTTTGCTCACACTCAAAAGAAAGACAGAATGATTGAACTTTCATTAATTGACTTCTATTTGTGCTTT
TAGCCTTTCTGCTATTCCTTGTTTTTAATTATGCTTATTATCTGTTGGTTCACTTGAACTGCAAGATCATAATGAAACTTGTCACGCCTAAACGAACATG
AAATTTTTGTTTTTTAGGAATATCACAACTGTAGCTGCATTTCACCAAGAATGTAGTTTACAGTCATGTACTCAACATCAACCATATGTAGTTGATGACC
CGTGTCCTATTCACTTTATTCTAAATGGTATATTAGAGTAGGAGCTAGAAAATCAGCACCTTTAATTGAATTGTGCGTGGATGAGGCTGGTTCTAAATCA
CCCATTCAGTACATCGATATCGGTAATTATACAGTTTCCTGTTTACCTTTTACAATTAATTGCCAGGAACCTAAATTGGGTAGTCTTGTAGTGCGTTGTT
CGTTCTATGAAGACTTTTTAGAGTATCATGACGTTCGTGTTGTTTTAGATTTCATCTAAACGAACAAACTAAAATGTCTGATAATGGACCCCAAAATCAG
CGAATGCACCCCGCATTACGTTTGGTGGACCCTCAGATTCAACTGGCAGTAACCAGAATGGAGAACGCAGTGGGGCGCGATCAAAACAACGTCGGCCCCA
AGGTTTACCCAATAATACTGCGTTTGGTTCACCGCTCACACTCAACATGGCAAGGAAGACCTTAAATTCCCTCGAGGACAAGGCGTTCCAATTAACACCA
ATAGCAGTCCAGATGACCAAATTGGCTACTACCGAAGAGCTACCAGACGAATTCGTGGTGGTGACGGTAAAATGAAAGATTCAGTCCAAGATGGTATTTC
TACTACCTAGGAACTGGGCCAGAAGCTGGACTTCCCTATGGTGCTAACAAAGACGGCATCATATGGGTTGCAACTGAGGGAGCCTTGAATACACCAAAAG
ATTTGGCACCCGCAATCCTGCTAACAATGCTGCAATCGTGCTACAACTTCCTCAAGGAACATATTGTCAAAAGGCTTTTACGCAGAAGGGAGCAGAGGCG
GCAGTCAAGCCCTTCTCGTTCCTCATCACGTAGTCGCAACAGTTTAAGAAATTCAACTCCAGGCAGCAGTAGGAACTTCCTGCTAGAATGGCTGGCAATG
GCGGTGATGCTGCTCTTGCTTTTGCTGCTGCTTGACAGATTGAACCAGCTTGAGAGCAAAATGTCTGGTAAAGGCCAACAACAACAAGGCCAAACTGTCA
CTAAGAATTTGCTGCTGAGGCTTCTAAGAAGCCTTCGGCAAAACGTACTGCCACTAAAGCATGTAACACAAGCTTCTTCGGCAGACGTGGTCCAGAACAA
ACCCAAGGAAATTTTGGGGACCAGGAACTAATCAGACAAGGAACTGATTACAAACATTGGCCGCAAATTGCACAATTTGCCCCAGCGCTTCAGCGTTTTC
GGAATGTCGCGCATTGGCATGGAAGTACACCTCGGGAACGTGGTTGACCTACACAGGTGCCATCAAATTGGATGACAAAGATCCAAATTTTCAAAGATAA
AGTCATTTTGCTGAATAAGCATATTGACGCATACAAAACATTCCCACCAACAGAGCCTAAAAAGGACAAAAAGAAGAAGGCTGATGAAACTCAAGCCTTA
CCGCAGAGACAGAAGAAACAGCAAACTGTGACTCTTTTCCTGCTGCAGATTTGGATGATTTTCCAAACAATTGCAACAATCCATGAGCAGTGCTGACTCA
ACTCAGGCCTAAACTCATGCAGACATAAGGCAGA
>5491af11-0803-4b55-8f59-4fcc1ea70acb|216
CCAGGTAACAAACCAACCATTTTCGATCTTGTAGATCTGTTCTCTAAACGAACAAACTAAAATGTCTGATAATGGACCCCAAAATCAGCGAAATGCACCC
CGCATTACGTTTGGTGGACCTCAGATTCAACTGGCAGTAACCAGAATGGAGAACGCAGTGGGGCGCGATCAAAACAACGTCGGCCCCAAGGTTTACCCAA
TAATACTGCGTCTTGGTTTCACCGCTCACTCAACATGGCAAGGAAGACCTTAAATTCCCTCGAGGACAAGGCGTTCCAATTAACACCAATAGCAGTCCAG
ATGACCAAATTGGCTACTACCGAAGAGCTACCAGACGAATTCGTGGTGGTGACGGTAAAATGAAAGATCAGTCCAAGATGGTATTTCTACTACCTAGGAA
CTGGGCCAGAAGCTGGACTTCCCTATGGTGCTAACAAAGACGGCATCATATGGGTTGCAACTGAGGGAGCCTTGAATACACCAAAAGATCACATTGGCAC
CCGCAATCCTGCTAACAATGCTGCAATCGTGCTACAACTTCCAAGGAACAACATTGTCAAAAGGCTTTTACGCAGAAGGGAGCAGAGGCGGCAGTCAAGC
CTCTCTCGTTCCTCATCACGTAGTCGCAACAGTTTAAGAAATTCAACTCCAGGCAGCAGTAGGGGAACTTCTCCTGCTAGAATGGCTGGCAATGGCGGTG
ATGCTGCTCTTGCTTTGCTGCTGCTTGACAGATTGAACCAGCTTGAGAGCAAAATGTCTGGTAAAGGCCAACAACAACAAGGCCAAACTGTCACTAAGAA
TTGCTGCTGAGGCTTCTAAGAAGCCTCGGCAAAACGTACTGCCACTAAAGCATACAATGTAACACAAGCTTTCGGCAGACGTGGTCCAGAACAAACCCAA
GGAAATTTTGGGGACCAGGAACTAATCAGACAAGGAACTGATTACAAACATTGGCCGCAAATTGCACAATTTGCCCCAGCGCTTCAGCGTTTTCGGAATG
TCGCGCATTGGCATGGAAGTCACACCTTCGGGAACGTGGTTGACCTACACAGGTGCCATCAAATTGGATGACAAAGATCCAAATTTAAAGATCAAGTCAT
TTTGCTGAATAAGCATTGACGCATACAAAACATTCCCACCAACAGAGCCTAAAAAGGACAAAAAGAAGAAGGCTGATGAAACTCAAGCCTTACCGCAGAG
ACAGAAGAAACAGCAAACTGTGACTTTTCCTGCTGCAGATTTGGATGATTTCCAAACAATTGCAACAATCCATGAGCAGTGCTGACTCAACTCAGGCCCT
AAACTCATGCAGACCACAAGGCAGATGGGCTATATAAACGTTTTCGCTTTTCCGTTTACGATATAGTCTACTCTTGTGCAGAATGAATTCTCGTAACTAC
ATAGCACAAGTAGATGTAGTTAACTTTAATCACATAGCAATCTTTAATCAGTGTGTAACATTAGGGAGGACTTTGGAAGAGCCCTAATGTGTAAAATTAA
TTTTAGTAGTGCTATCCCCATGTGATTTTAATAGCTCTTAGGAGAATGACA
>d5480180-1542-4ade-9786-e6c7eb37cb2d|584265
ATGGTATATTAGAGTAGGAGCTAGAAAATCAGCACCTTTAATTGAATTGTGCGTGGATGAGGCTGGTTCTAAATCACCCATTCAGTACATCAGACATCGA
TAATTATACAGTTTCCTGTTTATACTTTTACAATTAATTGCCAGGAACCTAAATTGGGTAAATTGGGTAGTGTTGTAGTGCGTCTATGTATGAAGACTTT
AGAGTATCATGACGTTCGTGTTTGTTAGAGATTCATCTAAACGAACAAACTAAAACAAACTGATAATGGACCCCAAAATCAGCGAAAAATAAAACGAACA
AATAAAAATCAGATTGACCCAAAACCCCCCCAAAATCAGCGAAAGCCCCCCCGAATTGGTTGGGTGGACAGATTCAACTGGGCAGTAACCAGCGCCCCAG
AACGCAGTGAACCACGGGGCGCGACCAAAACAACGTTCGGCCCCAAATAATAATGGCAAGGAAGACCTTAAATTCCCTGGCAAGGAAGGAAAAGGCGAGG
TTCGTTCCAATTAACACCAATAGCAGTCCAGATGACCAAATTGGCTACTACCGAAGAGCTACCAGACGAATTCGTGGTGGTGACGGTAAAACGGTAAAAG
AAAGATCAGTCCAAGATGGTAACCTAGGAGGAACTGGGCCAGAAGCTGGGACCCTGGGTGCTGGTGCTAAGAAGACGGCATCATATGGGTTGCAACTGAG
GGAGCCTTGAATACACCAAAAGACATTGGCACCCGCAATCCTGCAATGCAATGCTGCAATCTGCAAACTTCCAAGGAACAATTGTCAAAAGGGCAACACG
CAGAAGCAAGAGGCGGCAGTCAAGCCTCTCTCGGCAGAAGGGAGCAGCGTAGCGGCAGTCAACAGTTTCATTCAGTTCTCAGTCCAGGCAGCAGCAACAG
TTTTAAGAACTTCAGGCTCCAGGCAGCAGTGGGTGATGCTGGCTGGCTGATGCAATGCTGCTGTGCTGCTGACAGATTGAACCAGCTTGAGAGCAAAATG
AGAGCTGGTAAAGGCCAACAACAACAAGGCCAAACTGTCACTAAAGAATTGCTGCTGAGGCTTCTAAGAAGCCTCGGCAAAACGTACTGCCACTAAAGCA
TACAATGTAACACAAGCTTCGGCAGACGTGGTCCAGAACAAAAGGAAATTTTGGGGACCAGGAACTAATCAGAGACAAGAACTGACAAACATTGGCCGCA
AATTGCAATTTTGCCAATTTGCCCCAGCGCTTCAGCGTTCTTCGGAATGTCGCGCATTGGCATGGAAGTCAAGTCACAATGGGAACGTGGTTGACCTACA
CAGGTGCCATCATCATTGGATGACAAAGATCCAAATTGAGATCAAAGATCAAGATGCCATCAAAAGATGACAAAGATCCACCCCACAGAGCCTAAAAAGA
AGAAGAAGGCTGATTGATAAGCATTGACGCACAAAACATTCCCACCAACAGAGCCTAAAAAGGACAAAAAGAAGAAGGCTGATGAAACTCAAGAGACCAG
AAGAGACAGAAGAAACAGCAAACTGTGACTCTTTTCCTGCTGCAGATTTGGATGCTGACTCCAAACAATTGCAACAATCCATGAGCAGTGCTGACTCAAC
TCAGGCCTAAACTCATGCAGACACAAGGCAGATGGGCTATATAAACGTTTTTTTTCCGTTTACGATATAGTCTACTCTTGTGCAGAATGAATTCTCGTAA
CATAGCACAAGTAGATGTAGTTAACTTTAATCACAGCAGCAATCAATTAATAATCAGTGTGTAACATTAGGGAGGACTTGAAAGAAGAAAGAGAAAGGCC
ACCGAGGCGAGGCCACGAGAGTACGAGTGTACAGTGAACAACAGTGAAGGGAGAGCTGCCTATATGGAAGAGCCCTAATGTGTAAAATTAATTTTAGTAG
TGCTATCCCCATGTGATTTTAATAGCTTTTTAGGAGAATGACA
>c0800954-6996-4c31-8646-49a9545c555f|17
ACGTGGCTTGGAGACTCCGTGGAGGAGGTCTTATCAGAGGCACGTCAACATCTTAAAGATGGCACTTGTGGCTTAGTAGAAGTTGAAAAAGGCGTTTTGC
CTCAACTTGAACAGCCCTATGTGTTCATCAAACGTTCGGATGCTCGAACTGCACCTCATGGTCATGTTATGGTTGAGCTGGTAGCAGAACTCGAAGGCAT
TCAGTACGGTCGTAGTGGTGAGACACTTGGTGTCCTTGTCCCTCATGTGGGCGAAATACCAGTGGCTTACCGCAAGGTTCTTCTTCGTAAGAACGGTAAT
AAAGGAGCTGGTGGCCATAGTTACGGCGCCGATCTAAAGTCATTTGACTTAGGCGACGAGCTTGGCACTGATCCTTATGAAGATTTTCAAGAAAACTGGA
ATGTACAAATACCTACAACTTGTGCTAATGACCCTGTGGGTTTTACACTTAAAAACACAGTCTGTACCGTCTGCGGTATGTGGAAAGGTTATGGCTGTAG
TTGTGATCAACTCCGCGAACCCATGCTTCAGTCAGCTGATGCACAATCGTTTTTAAACGGGTTTGCGGTGTAAGTGCAGCCCGTCTTACACCGTGCGGCA
CAGGCACTAGTACTGATGTCGTATACAGGGCTTTTGACATACAATGATAAAGTAGCTGGTTTTGCTAAATTCCTAAAACTAATTGTTGTCGCTTCCAAGA
AAAGGACGAAGATGACAATTTAATTGATTTACTCTTGTAGTTAAGAGACACACTTTCTCTAACTACCAACATGAAGAAACAATTTATAATTTACTTAAGG
ATTGTCCAGCTGTTGCTAAACATGACTTCTTAAAGTTTAGAATAGACGGTGACATGGTACCACATATATCACGTCAACGTCTTACTAAATACACAATGGC
AGACCTCGTCTATGCTTTAAGGCATTTTGATGAAGGTAATTGTGACACATTAAAAGAAATACTTGTCACATACAATTGTTGTGATGATGATTATTCAATA
AAAAGGACTGGTATGATTTTGTAGAAAACCCAGATATATTACGCGTATACGCCAACTTAGGTGAACGTGTACGCCAAGCTTTGTTAAAAACAGTACAATT
TTGTGATGCCATGCGAAATGCTGGTATTGTTGGTGTACTGACATTAGATAATCAAGATCTCAATGGTAACTGGTATGATTTCGGTGATTTCATACAAACC
ACGCCAGGTAGTGGAGTTCCTGTTGTAGATTCTTATTATTCATTGTTAATGCCTATATTAACCTTGACCAGGGCTTTAACTGCAGAGTCACATGTTGACA
CTGACTTAACAAAGCCTTACATTAAGTGGGATTTGTTAAAATATGACTTACGGAAGAGAGGTTAAAACTCTTTGACCGTTATTTTAAATATTGGGATCAG
ACATACCACCCAAATTGTGTTAACTGTTTGGATGACAGATGCATTCTGCATTGTGCAAACTTTAATGTTTATTCTACAGTGTTCCCACCTACAAGTTTTG
GACCACTAGTGAGAAAAATATTTGTTGATGGTGTTCCATTTGTAGTTCAACTGGATACCACTTCAGAGAGCTAGGTGTTGTACATAATCAGGATGTAAAC
TTACATAGCTCTAGACTTAGTTTTAAGGAATTACTTGTGTATGCTGCTGACCCTGCTATGCACGCTGCTTCTGGTAATCTATTACTAGATAAACGCACTA
CGTGCTTTCAGTAGCTGCACTTACTAACAATGTTGCTTCAAACTGTCAAACCCGGTAATTTTAACAAAGACTTCTATGACTTTGCTGTGTCTAAAGGTTT
TTAAGGAAGGAAGTTCTGTTGAATTAAAACACTTTCTTTTGCTCAGGATGGTAATGCTGCTATCAGCGATTATGACTACTATCGTTATAATCTACCAACA
ATGTGTGATATCAGACAACTACTATTTGTAGTTGAAGTTGTTGATAAGTACTTTGATTGTTACGATGGTGGCTGTATTAATGCTAACCAAGTCATCGTCA
ACAACCTAGACAAATCAGCTGGTTTCCATTTAATAAATGGGGTAAGGCTAGACTTTATTATGATTCAATGAGTTATGAGGATCAAGATGCACTTTCGCAT
ATACAAAACGTAATGTCATCCCTACTATAACTCAAATGAATCTTAAGTATGCCATTAGTGCAAAGAATAGAG
>9b70d94b-d0e6-4ce8-be2e-cdc551348b49|6
TCCTCAGCTGTTTGCAGAGTGGTTTTAGAAAAATGGCATTCCCATTTGGTAAAGTTGAGGGTTGTATGGTACAAGTAACTTGTGGTACAACACTTAACGG
TCTTTGGCTTGATGACGTAGTTTACTGTCCAAGACCGTGATCTGCACCTCTGAAGACATGCTTAACCCTAATTATGAAGATTTACTCATTCGTAAGTCTA
ATCATAATCTTGGTACAGGCTGGTAATGTTCAACTCAGGGTTATTGGACATTTTATGCAAAATTGTGTACTTAGCTTAAGGTTGATACAGCCAATCCTAA
GACACCTAAGTATAAGTTTGTTCGCATTCAACCAGGACAGACTTTTCAGTGTTAGCTTGTTACAATGGTTTCACCATCTGGTGTTTACCCAATGTGCTAT
GAGGCCCAATTTCACTATTAAGGGTTCATTCCTTAATGGTTCATGTGGTAGTGTTGGTTTTAACATAGATTATGACTGTGTCTCTCTTGTTACATGCACC
ATATGGAATTACCAACTGGAGTTCATGCTGGCACAGACTTAGAAGGTAACTTTTATGGACCTTTTGTTGACAGGCAAACAGCACAAGCAGCTGGTACGGA
CACAACTATTACAGTTAATGTTTTAGCTTGGTTGTACGCTGCTGTTATAAATGGAGACAGGTGGTTTCTCAATCGATTTACCACAACTCTTAATGACTTT
AACCTTGTGGCTATGAAGTACAATTATGAACCTCTAACACAAGACCATGTTGACATACTAGGACCTCTCTCTGCTCAAACTGGAATTGCCGTTTTAGATA
TGTGTGCTTCATTAAAAGAATTACTGCAAAAATGGTATGAATGGACGTACCATATTGGGTAGTGCTTTATTAGAAGATGAATTTACACCTTTTGATGTTG
TTAGACAATGCTCAGGTGTTACTTTCCAAAGTGCAGTGAAAAGAACAATCAAGGGTACACCACTGGTTGTTACTCACAATTTTGACTTCACTCTAGTTTT
AGTCCAGAGTACTTCAATGGTCTTTGTTCTTTTTTGTATGAAAATGCCTTTTTTACCTTTTGCTATGGGTATTATTGCTATGTCTGCTTTGCAATGATGT
TTGTCAAACATAAGCATGCATTCTTTGTTTGTTTTTGTTACCTTCTCTTGCCACTGTAGCTTATCATTTTAATATGGTCTATATGCCTGCTAGTTGGGTG
ATGCGTATTATGACATGGTTGGATATGGTTGATACTAGTTTGTCTGGTTTTAAGCTAAAAGACTGTGTTATGTATGCATCAGCTGTAGTGTTACTAATCC
TTATGACAGCAAGAACTGTGTATGATGATGGTGCTAAGGAGAGTGTGGACACTTATGAATGTCTTGACACTCGTTTATAAAGTTTATTATGGTAATGCTT
TAGATTTCAAGCCATTCCATGTGGGCTTTTATAATCTCTGTTACTTCTATTACTCAGGTGTAGTTACAACTGTCTCGTTTGGCCAGAGGTATTGTTTTAT
ATGTGTTGAGTATTGCCCTATTCTTCATAACTGGTTAATACACTTCAGTGTATAATGCTAGTTTATTGTTTCTTAGGCTATTCTTGTACTTGTTACTTTG
GCCTCTTTTGTTTACTCAACCGCTACTTTAGACTGACTCTTGGTGTTTATGATTACTTAGTTTTACACCAGGAGTTTAGATATATGAATCACAGGGACTA
CTCCCACCCAAGAATAGCATAGATGCCTTCAAACTCAACATTAAATTGTTGGGTGTTGGTGGCAAACCTTGTATCAAAGTAGCCACTGTACAGTCTAAAA
TGTCAGATGTAAAGTGCACATCAGTAGTCTTACTCTCAGTTTGCAACAACTCAGAGTAGAATCATCATCTAAATTGTGGGCTCAATGTGTCCAGTTACAC
AATGACATTCTCTTAGCTAAAGATACTGAAGCCTTTGAAAAAATGGTTTCACTACTCTTGTTTTGCTTTCCATGCAGGGTGCTGTAGACATAAACAAGCT
TTGTGAAGAAATGCTGGACAACAGGGCAACCTTACAAGCTATTATAGCCTCAGAGTTTAGTTCCCTCCATCATATGCAGCTTTTGCTACTGCTCAAGAAG
CTTATGAGCAGGCTGTTGCTAATGGTGATTCTGAAGTTGTCTTAAAAAGTTGAAGAAGTCTTTGAATGTGGCTAAATCTGAATTTGACCGTGATGCAGCC
ATGCAACGTAAGTTGGAAAAGATGGCTGATCAAGCTATGACCCAAATGTATAAACAGGCTAGATCTGAGGACAAGAGGGCAAAAGTTACTAGTGCTATGC
AGACAATGCTTTCACTATGCTTGGAAAGTTGGATAATGATGCACTCAACAACATTATCAACAATGCAAGAGATGGTTGTGTTCCCTTGAACATAATACCT
TTACAACAGCAGCCAAACTAATGGTTGTCATACCAGACTATAACACATATAAAATACGTGTGATGGTACAACATTTACTTATGTCAGCATTGTGGGAAAT
CCAACAGGTTGTAGATGCAGATAGTAAAATTGTTCAACTTAGTGAAATTAGTATGGACAATCCTAATTTAGCATGGCCTCTTATTGTAACAGCTTTAAGG
GCCAATTCTGCTGTCAAATTACAGAATAATGAGCTTAGTCCTGTTGCACTACGACAGATGTCTTGTGCTGCCGGTACTACACAAACTGCTTGCACTGATG
ACAATGCGTTAGCTTACTACAACACAAAAGGAGGTAGGTTTGTACTTGCACTGTTATCCGATTTACAGGATTTGAAATGGGCTAGATTCCCTAAGAGTGA
TGGAACTGGTACTATCTATACAGAACTGGAACCACCTTGTAGGTTTGTTACAGACACCAAAAGGTCCTAAAGTGAAGTATTTATACTTTATTAAAGGATT
AAACAACCTAAATAGAGGTATGGTACTTGGTAGTTTAGCTGCCACAGTACGTTTACAAGCTGGTAATGCAACAGAAGTGCCTGCCAATTCAACTGTATTA
TATCTGTGCTTTGCTGTAGATGCTGCTAAAGCTTACAAAGATTATCTAGCTAGTGGGGACAACCAATCACTAATTGTGTTAAGATGTTGTGTACACACAC
TGGTACTGGTCAGGCAATATCAGTTACACCCAGAAGCCAATATGGATCAAGAATCCTTTGGTGGTGCATCGTGTTGTCTGTACTGCCGTTGCCACATAGA
TCATCCAAATCCTAAAGGATTTTGTGACTTAAAAGGTAAGTATGTACAAATACCTACAACTTGTGCTAATGACCCTGTGGGTTTTACACTTAAAAACACA
GTCTGTACCGTCTGCGGTATGTGGAAAGGTTATGGCTGTAGTTGTGATCAACTCCGCGAACCCATGCTTCAGTCAGCTGATGCACAATCGTTTAAAACGG
GTTTGCAGTGTAAGTGCAGCCCGTACACCGTGCGGCACAGGCACTAGTACTGATGTCGTATACAGGGCTTTTGACAATGATAAAGTAGCTGGTTTGCTAA
ATTCCTAAAAACTGCTGTTGTCGCTTCCAAGAAAGGACGAAGATGACAATTTAATTGATTCATTCTTGTGTAGTTAAGAGACACACTTTCTCTACTACCA
ACATGAAGAAACAATTTATAATTTACTTAAGGATTGTCCAGCTGTTGCTAAACATGACTCTCTAAGTTAGAATAGACGGTGACATGGTACCACATATATC
ACGTCAACGTCTTACTAAATACACAATGGCAGACCTCGTCTATGCTTTAAGGCATTTGATGAAGGTAATTGTGACACATTAAAGAATACTTGTCACATAC
AATTGTTGTGATGATGATTATTTCAATAAAAAGGACTGGTATGATTTTGTAGAAAACCCAGATATATTACGCGTATACGCCAACTTAGGTGAACGTGTAC
GCCAAGCTTGTTAAAAACAGTACAATTCTGTGATGCCATGCGAAATGCTGGTATTGTTGGTGTACTGACATTAGATAATCAAGATCTTCAATGGTAACTG
GTATGATTTCGGTGATTTCATACAAACCACGCCAGGTAGTGGAGTTCCTGTTGTAGATTTTATTATCATTGTTAATGCCTATATTAACCTTGACCAGGGC
TTTAACTGCAGAGTCACATGTTGACACTGACTTAACAAAGCCTTACACTAAGTGGGATTTGTTAAAATATGACTTACGGAAGAGAGGTTAAAACTCTTTG
ACCGTTATTTTAAATATTGGGATCAGACATACCCCAAATTGTGTTAACTGTTTTGGATGACAGATGCATTCTGCATTGTGCATTGTTTAAATTAATCTAT
TCTCTACAGTGTTCCCACCTACAAGTTTGGACCACTAGTGAGAAAAATATTTGTTGATGGTGTTCCATTTGTAGTTTCAACTGGATACCACTTCAGAGAG
CTAGGTGTTGTACATAATCAGGATGTAAACTTACATAGCTCTAGACTTAGTTTAAGGAATTACTTGTGTATGCTGCTGACCCTGCTATGCACGCTGCTTC
TGGTAATCTATTACTAGATAAACGCACTACGTGCTTTTCAGTAGCTGCACTTACTAACAATGTTGCTTCAAACTGTCAAACCCGGTAATTTAACAAAGAC
TTCTATGACTTTTGCTGTGTCTTAAGTTTTTCTAAGGAAGGAAGTTCTGTTGAATTAAAACACTTCTTTGCTCAGGATGGTAATGCTGCTATCAGCGATT
ATGATACTATCGTTATAATCTACCAACAATGTGTGATATCAGACAACTACTATTTGTAGTTGAAGTTGTTGATAAGTACTTTGATTGTTACGATGGTGGC
TGTATTAATGCTAACCAAGTCATCGTCAACAACCTAGACAAATCAGCTGGTTTTCCATTTAATAAATGGGGTAAGGCTAGACTTTATTATGATTCAATGA
GTTATGAGGATCAAGATGCACTTTTCGCATATACAAACGTAATGTCATCCCTACTATAACTCAAATGAATCTTAAGTATGCCATTAGTGCAAAGAATAGA
GCTCGCACCGTAGCTGGTGTCTCTATCTGTAGTACTATGACCAATAGACAGTTTCATCAAAAATTATTGAAATCAATAGCCGCCACTAGAGCTACTGTAG
TAATTGGAACAAGCAAATTCTATGGTGGTTGGCACAACATGTTAAAAACTGTTTATAGTGATGTAGAAAAAACCCTTATGGGTTGGGATTATCCTAAATG
TGATAGAGCCATGCCTATCATGTCAAGAATTATGGCCTCACTTGTTCTTGCTCGCAAACATACAACGTGTTGTAGCTTGTCACCCGTTTCTATAGATTAG
CTAATGAGTGTGCTCAAGTATTGAGTGAAATGGTCATGTGTGGCGGTTCACTATATGTTAAACCAGGTGGAACCTCATCAGGAGATGCCACAACTGTTAT
GCTAATAGTGTTTTTAACATTTGTCAAGCTGTCACAGCCAATGTTAATGCACTTTTATCTACTGATGGTAACAAAATTGCCGATAAGTATGTCCGCAATT
TACAACACAGATTTTATGAGTGTTCTATAGAAATAGAGATGTTGACACAGACTTTGTGAATGAGTTTTACGCATATTTGCGTAAACATTTCTCAATGATG
ATACTCTTGACGATGCTGTTGTGTGTTTCAATAGCACTTATGCATCTTCAAGGTCTAGTGGCTAGCATAAAGAACTTTAAGTCAGTTTATTATCAAAACA
ATGTTTTATGTCTCTGAAGCAAAATGTTGGACTGAGACTGACCTTACTAAAGGACCTCATGAATTTTGCTTTGCTCTCAACATACAATGCTAGTTAAACA
GGGTGATGATTATGTGTACCTTACCCAGATCCATCAAGAATCCAGGGGCCGGCTGTTTGTAGATGATATCGTAAAAACAGATGGTACACTTGATGATTGA
ACGGTTCGTGTCTTTAGCTATAGATGTTACCCCACACTAAACATCCTAATCAGGAGTATGCTGATGTCTTCATTTGTACTTACAATACATAAGAAAGCTA
TGATGAGTTAACAGGACACCGTTAGACATGTATTCTGTTATGCTTACTAATGATAACACTTCAAGGTATTGGGAACCTGAGTTTTATGAGGCTATGTACA
CACCGCATACAGTACAGGCTGTTGGGGCTTGTGTTTTTTGCAATCACAGACTTCATTAAGATGTGGTGCTTGCATACGTAGACCATTCTTATGTTGTAAA
TGCTGTTACGACCATGTCATATCAACATCATCATAATTAGTCTTGTTTGTTAATCCGTATGTTTGCAATGCTCCAGGTTGTGATGTCACAGATGTGACTC
AACTTCTTTACTTAGGAGGTATGAGCTATTATTGTAAATCACAAACCACCCATTAGTTTCCATTGTGTGTTAATGGACAAGTTTTTGGTTTATAAAATAT
ACATGTTGGTAGCGATAATGTTACTGACTTTAATGCAATTGCAACATGTGACTGGACAAATGCTGGTGATTACATTTAGCTAACACCTGTACTGAAAGAC
TCAAGCTTTCGCAGCAGAAACGCTCAAAGCTACTGAGGAGACATTTAAACTGTCTTATGGTATTGCTACTGTACGTGAAGTGCTGTCTGACAGAGAATTA
CATCACTGGGAAGTTGGTAAACCTAGACCACCACTTAACCGAAATTATGTCTTCTACTGGTTATCGTGTAACTAAAACAGTAAAGTACAAATAGGAGAGT
ACACCTCTGAAAATACCATAGAGACAGAAGAAACAGCAAACTGTGACTCTTTTCCTGCTGCAGATTTGGATGATTTTCTCCAAACAATTGCAACAATCCA
TGAGCAGTGCTGACTCAACTCAGGCCTAAAACTCATGCAGACATTCACAAGGCAGATGGGCTATATAAACGTTTTCGCTTTTCCGTTTACGATATATAGT
CTACTCTTGTGCAGAATGAATCACCGTAACAGCAGCACAAGTAGATGTAGTTACTTTAATCCATAGCAATTTAATCAGTGTGTAACATTAGGGAGGACTT
GAAAGAGCCACATTTCACCGAGGCCACGCGGAGTACGATCGAGTGTACAGTGAACAATGCTAGGGAGAGCTGCCTATATGGAAGAGCCCTAATGTGTAAA
ATTAATTTTAGTAGTGCTATCCCCATGTGATTTTAATAGCTTCTTAGGAGAATGACAAAATCCCCTACCCATATCCCACCA
>29229b0b-c808-4df0-9f55-dcf2bca276e9|12
TACAACACAGACTTTATGAGTGTCTCTATAGAAATAGAGATGTTGACACAGACTTTGTGAATGAGTTTTACGCATATTTGCGTAAACATTTCTCAATGAT
GATACTCTTGACGATGCTGTTGTGTGTTTCAATAGCACTTATGCATCAAGGTCTAGTGGCTAGCATAAAGAACTTTAAGTCAGTTCTTTATTATCAAACA
ATGTTTTATGTCTGAAGCAAAATGTTGGACTGAGACTGACCTTACTAAAGGACCTCATGAATTTTGCTCTCAACATACAATGCTAGTTAAACAGGGTGAT
GATTATGTGTACCTTCCTTACCCAGATCCATCAAGAATCCTAGGGGCCGGCTGTTTTGTAGATGATATCGTAAAAACAGATGGTACACTTTATGATTGAA
CGGTTCGTGTCTTTAGCTATAGATGCTTACCCACTTACTAAACATCCTAATCAGGAGTATGCTGATGTCTTCATTTGTACTTACAATACATAAGAAAGCT
ATGATGAGTTAACAGGACACATGTTAGACATGTATTCTGTTATGCTTACTAATGATAACACTTCAAGGTATTGGGAACCTGAGTTTTATGAGGCTATGTA
CACACCGCATACAGTACAGGCTGTTGGGGCTTGTGTTTTTGCAATTCACAGACTTCATTAAGATGTGGTGCTTGCATACGTAGACCATTCTTATGTTGTA
AATGCTGTTACGACCATGTCATATCAACATCACATAAATTAGTCTTGTCTGTTAATCCGTATGTTTGCAATGCTCCAGGTTGTGATGTCACAGATGTGAC
TCAACTTTACTTAGGAGGTATGAGCTATTATTGTAAATTTTACCCATTAGTTTTCCATTGTGTGCTAATGGACAAGTTTTTGGTTTATATAAAATACATG
TGTTGGTAGCGATAATGTTACTGACTTTAATGCAATTGCAACATGTGACTGGACAAATGCTGGTGATTACATTTTAGCTAACACCTGTACTGAAAGACTC
AAGCTTTTTGCAGCAGAAACGCTCAAAGCTACTGAGGAGACATTTAAACTGTCTTATGGTATTGCTACTGTACGTGAAGTGCTGTCTGACAGAGAATTAC
ATCTCATGGGGAAGTTGGTAAACCTAGACCACCACTTCGAAAGAGAGTACACCTTTGAAAATACCGCAGAGACAGAAGAAACAGCAAACTGTGACTTTTT
CCTGCTGCAGATTTGGATGATTTTCCAAACAATTGCAACAATCCATGAGCAGTGCTGACTCAACTCAGGCCTAAACTCATGCAGACCATCAAGGCAGATG
GGCTATATAAACGTTTTCGCTTTTCCGTTTACGATATATAGTCTACTCTGTGCAGAATGAATTCTCGTAACTACATAGCACAAGTAGATGTAGTTAACTT
TAATCTCACATAGCAATCTTTAATCAGTGTGTAACATTAGGGAGGACTTGAAAGAGCCACCACATTCACCGAGGCCACGCGGAGTACGATCGAGTGTACA
GTGAACAATGCTAGGAGAGCTGCCTATATGGAAGAGCCCTAATGTGTAAAATTAATTTTAGTAGTGCTATCCCCATGTGATTTTAATAGCTTCTTAGGAG
AATGACAAAAAT
>c27ff123-338b-45f4-91da-b9a1f082ae0c|25
CCTTCCCAGGTAACAAACCAACCAACTTCGATTTCTTGTAGATCTGTTCTCTAAACGAACTTTAAAATCTGTGTGGCTGTCACTCGGCTGCATGCTTAGT
GCACTCACGCAGTATAATTAATAACTAATTGTCGTTGACAGGACACGAGTAACTCGTTATTTGCAGGCTGCTTACGGTTCGTCCGTGTTGCAGCCGATCA
TCAGCACATCTAGGTTTCGTCCGGGTGTGACCGAAAGGTAAGATGGAGAGCCTTGTCCCTGGTTTCAACGAGAAAACACACGTCCATTCAGTTTGCCTGT
TTTACAGGTTCGCGACGTGCTCGTACGTGGCTTTGGAGACTCCGTGGAGGAGGTCTTATCAGAGGCACGTCAACATCTTAAAGATGGCACTTGTGGCTTA
GTAGAAGTTGAAAAAGGCGTTTGCCTCAACTTGAACAGCCCTATGTGTTCATCAAACGTTCGGATGCTCGAACTGCACCTCATGGTCATGTTATGGTTGA
GCTGGTAGCAGAACTCGAAGGCATTCAGTACGGTCGTAGTGGTGAGACACTTGGTGTCCTTGTCCCTCATGTGGGCGAAATACCAGTGGCTTACCGCAAG
GTTCTTCGTAAGAACGGTAATAAAGGAGCTGGTGGCCATAGTTACGGCGCCGATCTAAAGTCATTTGACTTAGGCGACGAGCTTGGCACTGATCCTTATG
AAGATTTCAAGAAACTGGAATGTACAAATACCTACAACTTGTGCTAATGACCCTGTGGGTTTTACACTTAAAACACAGTCTGTACCGTCTGCGGTATGTG
GAAAGGTTATGGCTGTAGTTGTGATCAACTCCGCGAACCCATGCTTCAGTCAGCTGATGCACAATCGTTTTAAACGGGTTTGCGGTGTAAGTGCAGCCCG
TCTTACACCGTGCGGCACAGGCACTAGTACTGATGTCGTATACAGGGCTTTTGACATACAATGATAAAGTAGCTGGTTTTGCTAAATTCCTAAAACTAAT
TGTTGTCGCTTCCAAGAAAAGGACGAAGATGACAATTTAATTGATTTACTTTGTAGTTAAGAGACACACTTTCTCTAACTACCAACATGAAGAAACAATT
TATAATTTACTTAAGGATTGTCCAGCTGTTGCTAAACATGACTTCTTAAGTTTAGAAATAGACGGTGACATGGTACCACATATATCACGTCAACGTCTTA
CTAAATACAATGGCAGACCTCGTCTATGCTTTAAGGCATTTTGATGAAGGTAATTGTGACACATTAAAGAAATACTTGTCACATACAATTGTTGTGATGA
TGATTATTTCAATAAAAAGGACTGGTATGATTTTGTAGAAAACCCAGATATATTACGCGTATACGCCAACTTAGGTGAACGTGTACGCCAAGCTTTGTTA
AAAACAGTACAATTTTGTGATGCCATGCGAAATGCTGGTATTGTTGGTGTACTGACATTAGATAATCAAGATCAATGGTAACTGGTATGATTTCGGTGAT
TTCATACAAACCACGCCAGGTAGTGGAGTTCCTGTTGTAGATTTTATTATTCATTGTTAATGCCTATATTAACCTTGACCAGGGCTTTAACTGCAGAGTC
ACATGTTGACACTGACTTAACAAAGCCTTACATTAAGTGGGATTTGTTAAAATATGACTCACGGAAGAGAGGTTAAAACTCTTTGACCGTTATTTTAAAA
TTGGGATCAGACACCACCCAAATTGTGTTAACTGTTTGGATGACAGATGCATTTTGCATTGTGCAAACTTTAATGTTTCTATTATTCTCTACAGTGTTCC
CACCTACAAGTTTTGGACCACTAGTGAGAAAAATATTTGTTGATGGTGTTCCATTTGTAGTTTCAACTGGATACCACTTCAGAGAGCTAGGTGTTGTACA
TAATCAGGATGTAAACTTACATAGCTCTAGACTTAGTTTTAAGGAATTACTTGTGTATGCTGCTGACCCTGCTATGCACGCTGCTTCTGGTAATCTATTA
CTAGATAAACGCACTACGTGCTTTCAGTAGCTGCACTTACTAACAATGTTGCTTTCAAACTGTCAAACCCGGTAATTTTAACAAAGACTTTATGACTTTG
CTGTGTCTAAGGGTTTCTAAGGAAGGAAGTTCTGTTGAATTAAACACTTTTCTTTGCTCAGGATGGTAATGCTGCTATCAGCGATTATGACTACTATCGT
TATAATCTACCAACAATGTGTGATATCAGACAACTACTATTTGTAGTTGAAGTTGTTGATAAGTACTTTGATTGTTACGATGGTGGCTGTATTAATGCTA
ACCAAGTCATCGTCAACAACCTAGACAAATCAGCTGGTTTTCCATTTAATAAATGGGTAAGGCTAGACTTTATTATGATTCAATGAGTTATGAGGATCAA
GATGCACTTTCGCATATACAAAACGTAATGTCATCCCTACTATAACTCAAATGAATCTTAAGTATGCCATTAGTGCAAAGAATAGAGCTCGCACCGTAGC
TGGTGTCTCTATCTGTAGTACTATGACCAATAGACAGTTTCATCAAAAATTATTGAAATCAATAGCCGCCACTAGAGGAGCTACTGTAGTAATTGGAACA
AGCAAATTCTATGGTGGTTGGCACAACATGTTAAAAACTGTTTATAGTGATGTAGAAAACCCCACCTTATGGGTTGGGATTATCCTAAATGTGATAGAGC
CATGCCTAACATGCTTAGAATTATGGCCTCACTTGTTCTTGCTCGCAAACATACAACGTGTTGTAGCTTGTCACACCGTTTCTATAGATTAGCTAATGAG
TGTGCTCAAGTATTGAGTGAAATGGTCATGTGTGGCGGTTCACTATATGTTAAACCAGGTGGAACCTCATCAGGAGATGCCACAACTGCTTATGCTAATA
GTGTTTTTAACATTTGTCAAGCTGTCACGGCCAATGTTAATGCACTTTTATCTACTGATGGTAACAAAATTGCCGATAAGTATGTCCGCAATTTACAACA
CAGACTTATGAGTGTCTCTATAGAAATAGAGATGTTGACACAGACTTTGTGAATGAGTTTACGCATATTTGCGTAAACATTTCTCAATGATGATACTCTC
TGACGATGCTGTTGTGTGTTTCAATAGCACTTATGCATCTCAAGGTCTAGTGGCTAGCATAAAGAACTTTAAGTCAGTCTTTATTATCAAAACAATGTTT
TATGTCTGAAGCAAAATGTTGGACTGAGACTGACCTTACTAAAGGACCTCATGAATTTTGCTCTCAACATACAATGCTAGTTAAACAGGGTGATGATTAT
GTGTACCTTCCTTACCCAGATCCATCAAGAATCCTAGGGGCCGGCTGTTTTGTAGATGATATCGTAAAAACAGATGGTACACTTTATGATTGAACGGTTC
GTGTCTTTAGCTATAGATGCTTACCCACTTACTAAACATCCTAATCAGGAGTATGCTGATGTCTTTCATTTGTACTTACAATACATAAAAAGCTACATGA
TGAGTTAACAGGACACATGTTAGACATGTATTCTGTTATGCTTACTAATGATAACACTTCAAGGTATTGGGAACCTGAGTTTTATGAGGCTATGTACACA
CCGCATACAGTTTTACAGGCTGTTGGGGCTTGTGTTCTTTTGCAATTCACAGACTTCATTAAGATGTGGTGCTTGCATACGTAGACCATTCTTATGTTGT
AAATGCTGTTACGACCATGTCATATCAACATCACATAAATTAGTCTTGTCTGTTAATCCGTATGTTTGCAATGCTCCAGGTTGTGATGTCACAGATGTGA
CTCAACTCTACTTAGGAGGTATGAGCTATTATTGTAAATTTTTAAACCACCCATTAGTTTTCCATTGTGTGCTAATGGACAAGTTTTTGGTTTATATAAA
ATACATGTGTTGGTAGCGATAATGTTACTGACTTTAATGCAATTGCAACATGTGACTGGACAAATGCTGGTGATTACATTTTAGCTAACACCTGTACTGA
AAGACTCAAGCTTTTTGCAGCAGAAACGCTCAAAGCTACTGAGGAGACATTTAAACTGTCTTATGGTATTGCTACTGTACGTGAAGTGCTGTCTGACAGA
GAATTACATCTCATGGGAAGTTGGTAAACCTAGACCACTTATCGAAATTATGTCTTTACTGGTTATCGTGTAACTAAAAACAGTAAAGTACAAATAGGAG
AGTACACCTTTTGAAAATACCGCAAGAGACAGAAGAAACAGCAAACTGTGACTCTTTTCCTGCTGCAGATTTGGATGATTTCCAAACAATTGCAACAAGC
CATTGAGCAGTGCTGACCAACAGAGCCTAAAAAGGACAGAAAAGAAGAAGGCTGATGAAAGTACAAATGTGCAGAGAGCCTGAAAAATAGCAGAGACAGA
AGAAACAGCAAACTGTGACTCTTTTCCTGCTGCAGATTTGGATGATTTTCCAAACAATTGCAACAATCCATGAGCAGTGCTGACTCAACTCAGGCCTAAA
CTCATGCAGACCATCAAGGCAGATGGGCTATATAAACGTTTTCGCTTTCCGTTTACGATATATAGTCTACTCTTGTGCAGAATGAATTCTCGTAACATAG
CACAAGTAGATGTAGTTAACTTTAATCACATAGCAATCTTTAATCAGTGTGTAACATTAGGAGGACTTGAAAGAGCCACCACATTTCACCGAGGCCACGC
GGAGTACGATCGAGTGTACAGTGAACAATGCTAGGGAGAGCTGCCTATATGGAAGAGCCCTAATGTGTAAAATTAATTTTAGTAGTGCTATCCCATGTGA
TTTTAATAGCTTTTAGGAGAATGACA
>9b612dd0-d8d4-4866-8bad-88b740c8d435|5
CTTGTTAAAACAGTACAATTCTGTGATGCCATGCGAAATGCTGGTATTGTTGGTGTACTGACATTGGATAATCAAGAGATCAATGGTAACTGGTATGATT
TCGGTGATTTCATACAAACCACGCCAGGTAGTGGAGTTCCTGTTGTAGATTTTATTATTCATTGTTAATGCCTATATTAACCTTGACCAGGGCTTTAACT
GCAGAGTCACATGTTGACACTGACTTAACAAAGCCTTACATTAAGTGGGATTTGTTAAAATATGACTTCACGGAAGAGAGGTTAAAACTCTTTGACCGTT
ATTTTAAATATTGGGATCAGACATACCCACCCAAATTGTGTTAACTGTTTGGATGACAGATGCATTTGCATTGTGCAAACTTTAATGTTATTCTCTACAG
TGTTCCCACCTACAAGTTTTGGACCACTAGTGAGAAAAATATTTGTTGATGGTGTTCCATTTGTAGTTCAACTGGATACCACTTCAGAGAGCTAGGTGTT
GTACATAATCAGGATGTAAAAACATAGCTCTAGACTTAGTTTTAAGGAATTACTTGTGTATGCTGCTGACCCTGCTATGCACGCTGCTTCTGGTAATCAT
TACTAGATAAACGCACTACGTGCTTTCAGTAGCTGCACTTACTAACAATGTTGCTTTCAAACTGTCAAACCCGGTAATTTTAACAAGACTTCTATGACTT
TGCTGTGTCTAAGGGTTTTCTAAGGAAGGAAGTTCTGTTGAATTAAACACTTCTTCTTTGCTCAGGATGGTAATGCTGCTATCAGCGATTATGACTACTA
TCGTTATAATCTACCAACAATGTGTGATATCAGACAACTACTATTTGTGTTGAAGTTGTTGATAAGTACTTTGATTGTTACGATGGTGGCTGTATTAATG
CTAACCAAGTCATCGTCAACAACCTAGACAAATCAGCTGGTTTTCCATTTAATAAATGGGGTAAGGCTAGACTTTATATGATTCAATGAGTATGAGGATC
AAGATGCACTTCTTCGCATATACAAAACGTAATGTCATCCCTACTATAACTCAAATGAATTTTAAGTATGCCATTAGTGCAAAGAATAGAGCTCGCACCG
TAGCTGGTGTCTCTATCTGTAGTACTATGACCAATAGACAGTTTCATCAAAAATTATTGAAATCAATAGCCGCCACTAGAGGAGCTACTGTAGTAATTGA
ACAAGCAAATTCTATGGTGGTTGGCACAACATGTTAAAACTGTTTATAGTGATGTAGAAAACCCACCTTATGGGTTGGGATTATCCTAAATGTGATAGAG
CCATGCCTAACATGCTTAGAATTATGGCCTCACTTGTACTTGCTCGCAAACATACAACGTGTTGTAGCTTGCACACCGTTTTATAGATTAGCTAATGAGT
GTGCTCAAGTATTGAGTGAATGGTCATGTGTGGCGGTTCACTATATGTTAAACCAGGTGGAACCTCATCAGGAGATGCCACAACTGTTATGCTAATAGTG
TTTTTAACATTTGTCAAGCTGTCACGGCCAATGTTAATGCACTTTTTATCTACTGATGGTAACAAAATCGCCGATAAGTATGTCCGCAATTTACAACACA
GACTTATGAGTGCTTATAGAAATAGAGATGTTGACACAGACTTTGTGAATGAGTTTACGCATATTTGCGTAAACATTTCTCAATGATGATATACTTGACG
ATGCTGTTGTGTGTTTCAATAGCACTTATGCATTTCAAGGTCTAGTGGCTAGCATAAAGAACTTTAAGTCAGTCTTTATTATCAAACAATGTTTTATGTC
TGAAGCAAAATGTTGGACTGAGACTGACCTTACTAAAGGACCTCATGAATTTTGCTCAACATACAATGCTAGTTAACAGGGTGATGATTATGTGTACCTT
CCTTACCCAGATCCATCAAGAATCCTAGGGCGGCTGTTTTGTAGATGATATCGTAAAACAGATGGTACACTATGATTGAACGGTTCGTGTCTTTAGCTAT
AGATGCTTACCCTACTAAACATCCTAATTCAGGAGTATGCTGATGTCTTCATTTGTACTTACAATACATAAGAAAGCTATGATGAGTTAACAGGACACAT
GTTAGACATGTATTCTGTTATGCTTACTAATGATAACACTCAAGGTATTGGGAACCTGAGTTTTATGAGGCTATGTACACACCGCATACAGTCTTACAGG
CTGTTGGGCTTGTGTTTTTGCAATTCACAGACTTCATTTTAAGATGTGGTGCTTATACGTAGACCATTCTTATGTTGTAAATGCTGTTACGACCATGTCA
TATCAACATCACATAAATTAGTCTTGTCTGTTAATCCGTATGTTTGCAATGCTCCAGGTTGTGATGTCACAGATGTGACTCATTTTACTTAGGAGGTATG
AGCTATTATTGTAAATCACATAAACCACCCATTAGTTTCCATTGTGTGCTAATGGACAAGTTTTTTTGGTTTATATAAAATACATGTGTTGGTAGCGATA
ATGTTACTGACTTTAATGCAATTGCAACATGTGACTGGACAAATGCTGGTGATTACATTTTAGCTAACACCTGTACTGGAAAGACTCAAGCTTTTGCAGC
AGAAACGCTCAAAGCTACTGAGGAGACATTTAAACTGTCTTATGGTATTGCTACTGTACGTGAAGTGCTGTCTGACAGAGAATTACATCATGGGAAGTTG
GTAAACCTAGACCACTTATCGAAATTATGTCTTTACTGGTTATCGTGTAACTAAAACAGTAAAGTACAAATAGGAGAGTACACCTTTGAAAATACCGCAG
AGACAGAAGAAACAGCAAACTGTGACTCACCTGCTGCAGATTTGGATGATTCCAAAAAGGAAGAGACAGAAGAAGAAACAGCAAACTGTGACTTTTTCCT
GCTGCAGATTTGGATGATTTCCAAACAATTGCAACAATCCATGAGCAGTGCTGACTCAACTCAGGCCTAAACTCATGCAGACCAAGGCAGATGGGCTATA
TAAACGTTTTTTTTCCGTTTACGATATAGTCTACTCTTGTGCAGAATGAAATCTCGTAACAACATAGCACAAGTAGATGTAGTTAACTTTAATCTCACAT
AGCAATTCTTAATAGTGTGTAACATTAGGGAGGACTTTGAAAGAGCCACCACATTTCACCGAGGCCACGCCGGAGTACGATCGAGTGTACAGTGAACAAT
GCTAGGGAGAGCTGCCTATATGGAAGAGCCCTAATGTGTAAAATTAATTTTAGTAGTGCTATCCCATGTGATTTTAATAGCTTTTTAGGAGAATGACAAA
CACCACCCATCTACTATTCCCACCAATTTACTTATCCATATCATCCAACCCATCCCCATAA
>b441cbc1-cd2f-4c47-a018-fb3ecaea51da|10
GCCGTTCCAAAAAACCCATTTATGATGCCATTATTTTCTTTGCTGGCATACTAATTGTTACGACTATTGTATACCTTACAATAGTGTAACTCTTCAATTG
TCATTACTTCAGGTGATGGCACAACAAGTCCTATTTTGAACATGACTACCAGATTGGTGGTTATACTGAAAAATGGGAATCTGGAGTAAAAGACTGTGTT
GTATTACACAGTTACTTTCAGACTATTACCAGCTGTACTCAACTCAATTGAGTACAGACACTGGTGTTGAACATGTTACCTTCTTCATCTACAATAAAAT
TGTTGATGAGCCTGAAGAACATGTCCAAATTTCACACAATCGACGGTTCATCCGGAGTTGTTAATCCAGTAATGGAACCAATTTATGATGAACCGACGAC
GACTACTAGCGTGCCTTTGTAAGCACAAGCTGATGAGTACGAACTTATGTACTCATTCGTTTAGAAGAGACAGGTACGTTAATAGTTAATAGCGTACTTC
TTTCTTGCTTTCGTGGTATTCTTGCTGTTACACTAGCCATCCTTACTGCGCTTCGATTGTGTGCGTACTGCTGCAATATTGTTAACGTGAGTCTTGTAAA
ACCTTCTTTTACGTTTACTCGTGTTAAAAATTTGAATTCTCTAGAGTTCCTGATTTCTGGTCTAAACGAACTAAATATTATATTAGTTTTGTTTGGAACT
TTAATTTTAGCCATGGCAGATTCCAACGGTACTATTACCGTTGAAGAGCTTAAAAAGCTTGAACAATGGAACCTAGTAATAGGTTTCCTATTCCTTACAT
GGATTTGTCTTCTTACAATTTGCCTATGCCAACAGGAATAGGTTTTTGTATATAATTAAGTTAATTTTCCTCTGGCTGTTATGGCCAGTAACTTTAGCTT
GTTTGTGCTTGCTGCTGTTTACAGAATAAATTGGATCACCGGTGGAATTGCTATCGCAATGGCTTGTCTTGTAGGCTTGATGTGGCTCAGCTACTTCATT
GCTTCTTTCAGACTGTTTGCGCGTACGCGTTCCATGTGGTCATTCAATCCAGAAACTAACATTCTCAACGTGCCACTCCACCATGGCACTATTTTGACCA
GACCGCTTCTAGAAAAGTGAACTCGTAATCGGAGCTGTGATCCTTCGTGGACATCTTCGTATTGCTGGACACCATCTAGGACGCTGTGACATCAAGGACC
TGCCTAAAGAAATCACTGTTGCTACACGAACGTTCTTATTACAAATTGGGAGCTTCGCAGCGTGTAGCAGGTGACTCAGGTTTGCTGCATACAGTCGCTA
CAGGATTGGCAACTATAAATTAAACACAGACCATTCCAGTAGCAGTGACAATATTGCTTTGCTTGTACAGTAAGTGACAACAGATGTTCATCTCGTTGAC
TTTCAGGTTACTATAGCAGAGATATTACTAATTATTATGAGGACTTTAAAGTTTCCATTTGGAATCTTGATTACATCATAAACCTCATTAATTAAAAATT
TATCTAAGTCACTAACTGAGAATAAATATTCTCAATTAGATGAAGAGCAACCAATGGAGATTGATTAAACGAACATGAAAATTATTCTTTTGGCACTGAT
AACACTCGCTACTTGTGAGCTTTATCACTACCAAGAGTGTGTTAGAGGTACAACAGTACTTTAAAAGAACCTTGCTTCTGGAACATACGAGGGCAATTCA
CCATTTCATCCTCTAGCTGATAACAAATTTGCACTGACTTGCTTTAGCACTCAATTTGCTTTTGCTTGTCCTGACGGCGTAAACACGTCTATCAGTTACG
TGCCAGATCAGTTTCACCTAAACTGTTCATCAGACAAGAGGAAGTTCAAGAACTTTACTCTCCAATTTTTATTGTTGCGGCAATAGTGTTTATAACACTT
TGTCACACTCAAAAGAAAGACAGAATGATTGAACTTTCATTAATTGACTTCTATTTGTGCTTTTTTAGCCTTTTTGCTATTCCTTGTTTTAATTATGCTT
ATTATCTGTTGGTTTCACTTGAACTGCAAGATCATAATGAAACTTGTCACGCCTAAACGAACATGAAAATTCTTGTTTTCTTAGGAATATATCACAACTG
TAGCTGCATTTCACCAAGAATGTAGTTTACAGTATGTACTCAACATCAACCATATGTAGTTGATGACCCGTGTCCTATTCACTTCTATTCTAAATGGTAT
ATTAGAGTAGGAGCTAGAAAATCAGCACCTTAATTGAATTGTGCGTGGATGAGGCTGGTTCTAAATCACCCATTCAGTACATCGATATCGGTAATTATAC
AGTTTCCTGTTTTTTACAATTAATTGCCAGGAACCTAAATTGGGTAGTCTTGTAGTGCGTTGTTCGTTCTATGAAGACTTTAGAGTATCATGATGTTCGT
GTTGTTTTAGATTTCATCTAAACGAACAAACTAAAATGTCTGATAATGGACCCCAAAATCAGCGAAATGCACCCCGCATTACGTTTGGTGGACCTCAGAT
TCAACTGGCAGTAACCAGAATGGAGAACGCAGTGGGGCGCGATCAAAACAACGTCGGCCCCAAGGTTTACCCAATAATACTGCGTCTTGGTTCACCGCTC
TCACTCAACATGGCAAGGAAGACCTTAAATTCCCCGAGGACAAGGCGTTCCAATTAACACCAATAGCAGTCCAGATGACCAAATTGGCTACTACCGAAGA
GCTACCAGACGAATTTCGTGGTGGTGACGGTAAAATGAAAGATTCAGTCCAAGATGGTATTTCTACTACCTAGGAACTGGGCCAGAAGCTGGACTTCCCT
ATGGTGCTAACAAAGACGGCATCATATGGGTTGCAACTGAGGGAGCCTTGAATACACCAAAAGATCACTGGCACCCGCAATCCTGCTAACAATGCTGCAA
TCGTGCTACAACTTCCTCAAGGAACATATTGTCAAAAGGCTTTACGCAGAAGGGAGCAGAGGCGGCAGTCAAGCCTTCTCGTTCCTCATCACGTAGTCGC
AACAGTTTAAGAAATTCAACTCCAGGCAGCAGTAGGGGA
>67384169-4d09-43d7-b902-5115d1562329|11
ATACCTTCCCAGGTAACAAACCAACCAACTTCGATCTCTTGTAGATCTGTTCTCTAAACGAACTAAATATTATTAGTTTTTCTGTTTGGAACTTTAATTT
TAGCCATGGCAGATTCCAACGGTACTATTACCGTTGAAGAGCTTAAAAAGCTCCTTGAACAATGGAACCTAGTAATAGGTTTCCTATTCCTTACATGGAT
TTGTCTTTACAATTTGCCTATGCCAACAGGAATAGGTTTTTGTATATAATTAAGTTAATTTTCCTCTGGCTGTTATGGCCAGTAACTTTAGCTTGTTTTG
TGCTTGCTGCTGTTTACAGAATAAATTGGATCACCGGTGGAATTGCTATCGCAATGGCTTGTTTGTAGGCTTGATGTGGCTCAGCTACTTCATTGCTTTT
CAGACTGTTTGCGCGTACGCGTTCCATGTGGTCATTCAATCCAGAAACTAACATTCTCAACGTGCCACTCCATGGCACTATTTTGACCAGACCGCTTCTA
GAAAGTGAACTCGTAATCGGAGCTGTGATCCTTCGTGGACATCTTCGTATTGCTGGACACCATCTAGGACGCTGTGACATCAAGGACCTGCCTAAAGAAA
TCACTGTTGCTATCACGAACGCTTCTTATTACAAATTGGGAGCTTCGCAGCGTGTAGCAGGTGACTCAGGTTTTGCTGCATACAGTCGCTACAGGATTGG
CAACTATAAATTAAACACAGACCATTCCAGTAGCAGTGACAATATTGCTTTGCTTGTACAGTAAGTGACAACAGATGTTTCATCTCGTTGACTTTCAGGT
TACTATAGCAGAGATATTACTAATTATTATGAGGACTTTTAAAGTTTCCATTTGGAATCTTGATTACATCATAAACCTCATAATTAAAAATTTATCTAAG
TCACTAACTGAGAATAAATATTCTCAATTAGATGAAGAGCAACCAATGGAGATTGATTAAACGAACATGAAAATTATTTTTTCTTGGCACTGATAACACT
CGCTACTTTGTGAGCTTTATCACTACCAAGAGTGTGTTAGAGGTACAACAGTACTTTTAAAAGAACCTTGCTCTTCTGGAACATACGAGGGCAAATCACC
ATTCATCCTCTAGCTGATAACAAATTTGCACTGACTTGCTTTAGCACTCAATTTGCTTTGCTTGTCCTGACGGCGTAAAACACGTCTATCAGTTACGTGC
CAGATCAGTTTCACCTAAACTGTTCATCAGACAAGAGGAAGTTCAAGAACTTTACTCTCCAATTTTTTTATTGTTGCGGCAATAGTGTTTATAACACTTT
GCTCACACTCAAAAGAAAGACAGAATGATTGAACTTTCATTAATTGACTTCTATCTGTGCTTTTT
>611bc567-f551-477c-9452-162e22a7b85b|6
CCCATACCTTCCCAGGGTAACAAACCAACCACCAACTTCGATCTCTTGTAGATCTGTTTTAAACGAACAAACTAAAATGTCTGGTAAAGGCCAACAACAA
CAAGGCCAAACTGTCACTAAGAAATTGCTGCTGAGGCTTCTAAGAAGCCATGGCAAAACGTACTGCCACTAAAGCAATGTAACACAAGCTTCGGCAGACG
TGGTCCAGAACAAACCCAAGGGAAATTGGGGACCAGGAACTAATCAGACAAGGAACTGATTACAAACATTGGCGCAAATTGCACAATTTGCCCCAGCGTT
CAGCGTTTCGGAATGTCGCGCATTGGCATGGAAGTCACACCTTCGGGAACGTGGTTGACCTACACAGGTGCCATCAAATTGGATGACAAAGATCCAAATT
CAAAGATCAAGTCATTTTGCTGAATAAGCATTGACGCATACAAAACATTCCCACCAACAGAGCCTAAAGGAAAAAGAAGAAGGCTGATGAAACTCAAGCC
TTACCGCAGAGACAGAAGAAACAGCAAACTGTGACTCTTTTTCCTGCTGCAGATTTGGATGATTTCTCCAAACAATTGCAACAATCCATGAGCAGTGCTG
ACTCAACAAGGCCTAAACTCATGCAGACCATACAAGGCAGATGGGCTATATAAACGTTTCGCTTTTCCGTTTACGATATATAGTCTACTCTTGTGCAGAA
TGAATTCGTAACTACATAGCACAAGTAGATGTAGTTAACTTAATCTCACATAGCAATCTTAATCAGTGTGTAACATTAGGGGACTTGAAAGAGCCACCAC
ATTACCGAGGCCACGCGGAGTACGATCGAGTGTACAGTGAACAATGCTAGGGAGAGCTGCCTATATGGAAGAGCCCTAATGTGTAAAATTAATTTTAGTA
GTGCTATCCCCATGTGATTTTAATAGCTTTCTAGGAGAATGACAAAAAAAAT
>ec71172b-b842-43e1-a7f0-99590821962c|5
ATACCTTCCCAGGTAACAAACCAACCAACTTCGATTTCTTGAAGATCTGTTCTCTAAACGAACTTTAAAATCTGTGTGGCTGTCACTCGGCTGCATGCTT
AGTGCACTCACGCAGTATAATTAATAACTAATTACTGTCGTTGACAGGACACGAGTAACTCGTCTTTATTTGCAGGCTGCTTACGGTTCGTCCGTGTTGC
AGCCGATCAGCACATGGGTTTCGTCCGGGTGTGACCGAAAGGTAAGATGGAGAGCCTTGTCCCTGGTTTCAACGAGAAAACACACGTCCATCTCAGTTTG
CCTGTTTTACAGGTTTCGTGACGTGCTCGTACGTGGCTTTGGAGACTCCGTGGAGGAGGTCTTATCAGAGGCACGTCAACATCTTAAAGATGGCACTTGT
GGCTTAGTAGAAGTTGAAAAGGCGTTTGCCTCAACTTGAACAGCCCTATGTGTTCATCAAACGTTCGGATGCTCGAACTGCACCTCATGGTCATGTTATG
GTTGAGCTGGTAGCAGAACTCGAAGGCATTCAGTACGGTCGTAGTGGTGAGACACTTGGTGTCCTGTCCCTCATGTGGGCGAAAAATACCAGTGGCTTAC
CGCAAGGTTCTTCTCGTAAGAACGGTAATAAAGGAGCTGGTGGCCATAGTTACGGCGCCGATCTAAAGTCATTTGACTTAGGCGACGAGCTTGGCACTGA
TCCTTATGAAGATTTTCAAGAAACTGGAATGTACAATACCTACAACTTGTGCTAATGACCCTGTGGGTTTACACTTAAAACACAGTCTGTACCGTCTGCG
GTATGTGGAAAGGTTATGGCTGTAGTTGTGATCAACTCCGCGAACCCATGTTCAGTCAGCTGATGCACAATCGTTTTTAAACGGGTTTGCGGTGTAAGTG
CAGCCCGTCTTACACCGTGCGGCACAGGCACTAGTACTGATGTCGTATACAGGGCTTTGACATACAATGATAAAGTAGCTGGTTTTGCTAAATTCCTAAA
ACTAATTGTTGTCGCTTCCAAGAAAAGGACGAAGATGACAATTTAATTGATTTACTTTGTAGTTAAGAGACACACTTTCTCTAACTACCAACATGAAGAA
ACAATTTATAATTTACTTAAGGATTGTCCAGCTGTTGCTAAACATGACTTCTTTAAGTTTAGAATAGACGGTGACATGGTACCACATATATCACGTCAAC
GTCTTACTAAATACAATGGCAGACCTCGTCTATGCTTTAAGGCATTTTGATGAAGGTAATTGTGACACATTAAAAGAAATACTTGTCACATACAATTGTT
GTGATGATGATTATTCAATAAAAAGGACTGGTATGATTTTGTAGAAACCCAGATATATTACGCGTATACGCCAACTTAGGTGAACGTGTACGCCAAGCTT
TGTTAAAAACAGTACAATTGTGATGCCATGCGAAATGCTGGTATTGTTGGTGTACTGACATTAGATAATCAAGATCTCAATGGTAACTGGTATGATTTCG
GTGATTTTATACAAACTACGCCAGGTAGTGGAGTTCCTGTTGTAGATTCTTATTATTCATTGTTAATGCCTATATTAACCTTGACCAGGGCTTTAACTGC
AGAGTCATGTTGACACTGACTTAACAAAGCCTTACATTAAGTGGGATTTGTTAAAATATGACTTCACGGAAGAGAGGTTAAAACTCTTTGACCGTTATTT
TAAATATTGGGATAAGACATACCCAAATTGTGTTAACTGTTTGGATGACAGATGCATTCTGCATTGTGCAAATTAATGTTTTATTCTTTCTACAGTGTTC
CCACCTACAAGTTTTGGACCACTAGTGAGAAAAATATTTGTTGATGGTGTTCCATCTGTAGTTTCAACTGATACCACTTCAGAGAGCTAGGTGTTGTACA
TAATCAGGATGTAAACTTACATAGCTCTAGACTTAGTTTTAAGGAATTACTTGTGTATGCTGCTGACCCTGCTATGCACGCTGCTTCACTGGTAATCTAT
TACTAGATAAACGCACTACGTGTTTTCAGTAGCTGCACTTACTAACAATGTTGCTTTTCAAACTGTCAAACCCGGTAATTTTAACAAAGACTTCTATGAC
TTTGCTGTGTCTAAAGGGTTTTTAAGGAAGGAAGTTTTTGTTGAATTAAACACTTCTTTTGCTCAGGATGGTAATGCTGCTATCAGCGATTATGACTACT
ATCGTTATAATCTACCAACAATGTGTGATATCAGACAACTACTATTTGTAGTTGAAGTTGTTGATAAGTACTTTGATTGTTACGATGGTGGCTGTATTAA
TGCTAACCAAGTCATCGTCAACAACCTAGACAAATCAGCTGGTTTTCCATTTAATAAATGGGTAAGGCTAGACTTTATTATGATTCAATGAGTTATGAGG
ATCAGATGCACTTTCGCATATACAAAACGTAATGTCATCCCTACTATAACTCAAATGAATCTTAAGTATGCCATTAGTGCAAAGAATAGAGCTCGCACCG
TAGCTGGTGTCTCTATCTGTAGTACTATGACCAATAGACAGTTTCATCAAAATTATTGAAATCAATAGCCGCCACTAGAGGAGCTACTGTAGTAATTGGA
ACAAGCAAATTCTATGGTGGTTGGCACAACATGTTTAAAAACTGTTTTATAGTGATGTAGAAAACCCACCTTATGGGTTGGGATTATCCTAAATGTGATA
GAGCCATGCCTAACATGTTTAGAATTATGGCCCTCACTTGTTCTTGCTCGCAAACATACAACGTGTTGTAGCTTGTCACACCGTTTCTATAGATTAGCTA
ATGAGTGTGCTCAAGTATTGAGTGAAATGGTCATGTGTGGCGGTTCACTATATGTTAAACCAGGTGGAACCTCATCAGGAGATGCCACAACTGCTTATGC
TAATAGTGTTTTAACATTTGTCAAGCTGTCACGGCCAATGTTAATGCACTTTTATATACTGATGGTAACAAAATCGTTGCCGATAAGTATGTCCGCAATT
TACAACACAGACTTTATGAGTGTCTCTATAGAAATAGAGATGTTGACACAGACTTTGTGAATGAGTTTTACGCATATTTGCGTAAACATTTCTCAATGAT
GATACTCTCTGACGATGCTGTTGTGTTTCAATAGCACTTATGCATCTTCAAGGTCTAGTGGCTAGCATAAAGAACTTTAAGTCAGTTCTTTATTATCAAA
ACAATGTTTTATGTCTGAAGCAAAATGTTGGACTGAGACTGACCTTACTAAAGGACCTCATGAATTTTGCTCTCAACATACAATGCTAGTTAAACAGGGT
GATGATTATGTGTACCTTCCTTACCCAGATCCATCAAGAAAATTAGGGGGCAATTGGCTGTTTGTAGATGATATCGTAAAACAGATGGTACACTTATGAT
TGAACGGTTCGTGTCTTTAGCTATAGATGCTTACCCCACTTACTAAACATCCTAATCAGGAGTATGCTGATGTCTTCATTTGTACTTACAATACATAAGA
AAGCTACATAATGCAATTGCAACATGTGACTTGGACAAATGCTGGTGATTACATTTTAGCTAACACCTGTACTGAAAGACTCAAGCTTTTTGCAGCAGAA
ACGTTCAAAGCTACTGAGGAGACATTTAAACTGTCTTCGGTATTGCTACTGTACGTGAAGTGCTGTCTGACAGAGAATTCTTTCATGGGAAGTTGGTAAA
CCTAGACCACCACTTAACGAAATTATGTCTCTACTGGTTATCGTGTAACTAAAACAGTAAAGTACAAATAGGAGAGTACACCTTTGAAAATACCCAAGAG
ACAGAAGAAACAGCAAACTGTGACTTTTTCCTGCTGCAGATTTGGATGATTTCTCCAAACAATTGCAACAATCCATGAGCAGTGCTGACTCAACTCAGGC
CTAAACTCATGCAGACCACAAGGCAGATGGGCTATATAAACGTTTTCGCTTTTCCGTTTACGATATGGTTTACTCTTGTGCAGAATGAATCTCGTACTAC
ATAGCACAAGTAGATGTAGTTAACTTTAATCTCACATAGCAATCTTTAATCAGTGTGTAACATTAGGGAGGACTTGAAAGAGCCACCACATTTCACCGAG
GCCACCGGAGTACGATCGAGTGTACAGTGAACAATGCTAGGGAGAGCTGCCTATATGGAAGAGCCCTAATGTGTAAAATTAATTTTAGTAGTGCTATCCC
CATGTGATTTTTAATAGCTTTCTAGGAGAATGACAGC
>93adf912-859c-4a3f-9692-4c34cf1af79e|5
TATTACCAGATTCATCAAACCAAGCAAGAGGTCATTTATTGAAGATTTTTCAACAAAGTGACATTTGCAGATGCTGGCTCATCAAACAAATGGTGATTGC
CTTGGTGATATTGCTGCTAGAGACCTCATTTGTGCACAAAAGTTTAACGGCATTACTGTTTTCGCCTTTGCTCTCACAAATGAAATGATTGCTCAATACA
CTTTTGCACTGTTAGCGGGTACAATCACTTCTGGTTGGACCTTTGGTGCAGGTGCTGCATTAAAATACCATCTGCTATGCAAATGGCTTATAGGTTTAAT
GGTATTGGAGACACAGAATGTTCTATGAGAACCAAAAATTGATTGCCAACCAATTTAATAGTGCTATTGGCAAAATCAAGACACTTTCACAGCAAGTGCA
CTTGGAAAACTTCAAGATGTGGTCAACCAAAATGCACAAGCTTTAAACACGCTTGTTAAACAACTTGCTCCAATTTGGTGCAATCAAGTGTTTTAAATGA
TATCTTCACGTCTTGACAAAGTTGAGGCTGAAGTGCAAATTGATAGGTTGATTACAGGCAGACTTCAAAGTTTGCAGACATATGTGACTCAACAATTAAT
TAGAGCTGCAGAAATCAGAGCTTCTGCTAATCTTGCTGTTACTAAATGTCAGAGTGTGTACTTGGACAATCAAAAAGAGTTGATTTTTGTGGAAAGGGCT
ATCATCTTATGTCCTTCCCTCAGTCAGCACCTTCATGGTAGTCTTGCATGTGACTTATGTCCCTGCACAAGAAAAGAACTTCACAACTGCTCCTGCCATT
TGTCATGATGGAAAAGCACACTTTCCTCGTGAAGGTGTCTTTGTTTCAAATGGCACACACTGGTTTGTAACACAAAGGAATTTTTATGAACCACAAATCA
TTACTACAGACAACACATTTGTGTCTGGTAACTGTGATGTTGTAATAGGAATTGTCAACAACACAGTTTATGATCCTTTGCAACCTGAATTAGACTCATT
TCAAGGAGGAGTTAGATAAATATTTTAAGAATCATACATCACCAGATGTTGATTTAGGTGACATCTGGCATTAATGCTTCAGTTGTAAACATTCAAAAAG
AATTGACCGCCTCAATGAGGTTGCCAAGAATTTAAATGAATCATCGATCTCCAAGAACTTGGAAAGTATGAATAGTATAAAATGGCCAAGGTACATTTGG
CTAGGTTTTATAGCTGGCTTGATTGCCACAGTAATGGTGACAATTATGCTTTGCTGTATGACCAGTTGCTGTAGTTGTAAGGGCTGTTGTTCTTGTGGAT
CCTGCTGCAAATTTGATGAAGACGATCTTGAGCCAGTGCTCAAAGGAGTCAAATTACATTACACATAAACGAACTTATGGATTTGTTTATGAGAATTTCA
CAATTGGAACTGTAACTTTGAAGCAAGGTGAAATCAAGGATGCTACTCCTTCAGATTTGTTCGCGCTACTGCAACGATACCGATACAAGCCCACTCCCTT
TCGGATGGCTTATTGTTGGCGTTGCACTTCTGCTGCTGTTTCAGAGCGCTTTCCAAAATCATAACCCTCAAAAAGAGATGGCAACTAGCACTCCAAAGGG
TGTTCTTTGTTTGCAACTTGCTGTTGTTGTTCTGTAACAGTTTACTTTACACCTTTTGCTCGTTGCTGCTGGCCTTGAAGCCCCTTTTATCTATTTTATG
ACATTAGTTTACTTCTTGCAGAGTATAAACTTTGTAAGAATAATAATGAGGCTTTGGCTCTGCTGGAAATGCCGTTCCAAAAACCCATTACTTTATGATG
CCAACTATTTCTCTGCTGGCATACTAATTGTTACGACTATTGTATACCTTACAATAGTGTAACTTCTCAATTGTCATTACTTCAGGTGATGGCACAACAA
GTCCTATTTTGAACATGACTACCAGATTGGTGGTTATACTGAAATGGGAATCTGGAGTAAAAGACTGTGTTGTATTACACAGTTACTTTACAGATTATTA
CCAGCTGTACTCAACTCAATTGAGTACAGACACTGGTGTTGAACATGTTACCTTCTCATCTACAATAAAATTGTTGATGAGCCTGAAGAACATGTCCAAA
TTTTTTAAATCGACGGTTCATCCAGAGTTGTTAATCCAGTAATGGAACCAATTTATATGATGAACCGACGACGACTACTAGCGTGCCTTTGTAAGCACAA
GCTGATGAGTACGAACTATGTACTCATTCGTTTCAGAAGAGACAGGTACGTTAATAGTTAATAGCGTACTTCTTCTTGCTTCGTGGTATTCTTGCTAGTT
ACACTAGCCATCCTTACTGCGCTTCGATTGTGTGCGTACTGCTGCAATATTGTTAACGTGAGTCTTTGTAAAACCTCTTTTACGTTTACACCGTGTTAAA
AATCTGAATTCTTCAAGAGTTCCTGATTTCTGGTCTAAACGAACTAAATATTATTAGTTTTCTGTTTGGAACTTTTAATTTTAGCCACTGGAAGATTCCA
ACGGTACTAACCGTTGAAGAGCTTAAAAAGGCTTGAACAATGGAACCTAGTAATAGGTTTCCTATTCCTCTACATGGATTTGTCTTTTACAATTTGCCTA
TGCCACAGGAATAGGTTTTTTGTATAATTAAGTTAATTTCCTTTGGCTGTTATGGCCAGTAACTTTAGCTTGTTTGTGCTTGCTGCTGTACATCAGAATT
TAGA
>795eed1a-8e30-43bf-8933-199f9cd6ea74|6
TAGTCTACTTCTTGCAGAGTATAAACTTTGTAAGAATAATAATGAGGCTTTGGCTTTGCTGGAAATGCCGTTCCAAAAACCCATTTTATGATGCCAACTA
TTTCTTTGCTGGCATACTAATTGTTACGACTATTGTATACCTTACAATAGTGTAACTCTTCAATTGTCATTTTCAGGTGATGGCACAACAAGTCCTATCT
TGAACATGACTACCAGATTGGTGGTTATACTGAAAATGGGAATCTGGAGTAAAAGACTGTGTTGTATTACACAGTTACTTCAGACTATTACCAGCTGTCA
ACTCAATTGAGTACAGACACTGGTGTTGAACATGTTACCTTCTTCATCTACAATAAAATTGTTGATGAGCCTGAAGAACATGTCCAAATTCACACAATCG
ACGGTTCATCCAGAGTTGTTAATCCAGTAATGGAACCAATTTATGATGAACCGACGACGACTACTAGCGTGCCTTTGTAAGCAAGCTGATGAGTACGAAC
TTATGTACTCATTCGTTTAGAAGAGACAGGTACGTTAATAGTTAATAGCGTACTTTCTTGCTTGTGGTATTCTTGCTAGTTACACTAGCCATCCTTACTG
CGCTTCGATTGTGTGCGTACTGCTGCAATATTGTTAACGTGAGTCTTGTAAAACCTTCTTTTACGTTTACTCTCGTGTTAAAAATCTGAATTCTTCTAGA
GTTCCTGATTTCTGGTCTAAACGAACTAAATATTTATTAGTTTCTGTTTGGAACTTTAATTTTTAGCCATGGCAGATTCCAACGGTACTATTACCGTTGA
AGAGCTTAAAAAGCTTTGAACAATGGAACCTAGTAATAGGTTTCCTATTCCTTACATGGATTTGTCTTTTACAATTTGCCTATGCCAACAGGAATAGGTT
TTGTATATAATTAAGTTAATTTCCTTGGCTGTTATGGCCAGTAACTTTTAGCTTGTTTGTGCTTGCTGCTGTTTACAGAATAAATTGGATCACCGGTGGA
ATTGCTATCGCAATGGCTTGTCTTGTAGGCTTGATGTGGCTCAGCTACTTCATTGCTTCTTTCAGACTGTTTGCGCGTACGCGTTCCATGTGGTCATTCA
ATCCAGAAACTAACATTCTCTCAACGTGCCACTCCATGGCACTATTTTGACCAGACCGCTTCTAGAAAAGTGAACTCGTAATCGGAGCTGTGATCCTTCG
TGGACATCTTCGTATTGCTGGACACCATCTAGGACGCTGTGACATCAAGGACCTGCCTAAAGAAATCACTGTTGCTACATCACGAACGCTTTCTTATTAC
AAATTGGGAGCTCGCAGCGTGTAGCAGGTGACTCAGGTTTTGCTAATATACAGTCGCTACAGGATTGGCAACTATAAATTAAACACAGACCATTCCAGTA
GCAGTGACAATATTGCTTTTGCTTGTACAGTAAGTGACAACAGATGTTTCATCTCTGTTGACTTCAGGTTACTATATAGAGATATTCTAATTATTATGAG
GACTTTAAAGTTTCCATTTGGAATCTTGATTACATCAAACCTCATAATTAAAAATTTATCTAAGTCACTAACTGAGAATAAATATTCTCAATTAGATGAA
GAGCAACCAATGGAGATTGATTAAACGAACATGAAAATTATTCTTTTTTGGCACTGATAACACTCGCTACTTGTGAGCTTTATCACTACCAAGAGTGTGT
TAGAGGTACAACAGTACTTTAAAAGAACCTTTGCTTTCTGGAACATACGAGGGCAATTCACCATTTCATCCTCTAGCTGATAACAAATTTGCACTGACTT
GCTTTAGCACTCAATTTGCTTTTGCTTGTCCTGACGGCGTAAACACGTCTATCAGTTACGTGCCAGATCAGTTTCCTAAACTGTTCATCAGACAAGAGGA
AGTTCAAGAACTTTACTCTCCAATTTTTATTGTTGCGGCAATAGTGTTTATAACACTTTGCTCACACTCAAAAGAAAGACAGAATGATTGAACTTTCATT
AATTGACTTCTATTTGTGCTTTTTAGCCTTTCTGCTATTCCTTGTTTTAATTATGCTTATTATCTGTTGGTTCTCACTTGAACTGCAAGATCAATGAAAC
TTGCACGCCTAAACGAACATGAAATTCTTGTTTAGGAATATTACAACTGTAGCTGCATTTCACCAAGAATGTAGTTCTACAGTATGTACTTCAACATCAA
CCATATGTAGTTGATGACCCGTCCTATTCTTCTATTCTAAATGGTATATTAGAGTAGGAGCTAGAAAATCAGCACCTTTAATTGAATTGTGCGTGGATGA
GGCTGG
>88ca3d67-a076-4dd5-bc94-84e01d993841|6
CCTCACCTCCAGGTAACAAACCACCAACTTTCGATACTTGTAGATTTGTCTCTAAACGAACATGAAAATTATTCTTGGCACTGATAACACTCGCTACTTT
GTGAGCTTTATCACTACCAAGAGTGTGTTAGAGGTACAGTACTTTAAAAGAACCTTGCTTTCTGGAACATACGAGGGCAATTCACCATTCATCCTTAGCT
GATAACAAATTTGCACTGACTTGCTTTAGCACTCAATTTGCTTTGCTTGTCCTGACGGCGTAAAACACGTCTATCAGTTACGTGCCAGATCAGTTTTCAC
CTAAACTGTTATCAGACAAGAGGAAGTCAAGAACTTTACTCTCAAATTTTTTTTATTGTTGCGGCAATAGTGTTTATAACACTTTGCTCACACAAAAAGA
AAGACAGAATGATTGAACTTCATTAATTGACTTCTATTTGTGCTTTTAGCCTCTTTGCTATTCCTTGTTTTAATTATGCTATTATCTGTTGGTTCACTTG
AACTGCAAGATCAATGAAACTTGTCACGCCTAAACGAACATGAAATTTCTTGTTTCTTTAGGAATATTATCAACTGTAGCTGCATTTACCAAGAATGTAG
TTCACTGGATATGTACTCAACATCAACCATATGTAGTTGATGACCCGTGGTCCTATTCACTCTATTCTAAATGGTATATTAGAGTAGGAGCTAGAAAATC
AGCACCTTTAATTGAATTGTGCGTGGATGAGGCTGGTTCTAAATCACCCATTCAGTACATCGATATCGGTAATTATACAGTTTCCTGTTTACCTTTACAA
TTAATTGCCAGGAACCTAAATTGGGTAGTCTTGTAGTGCGTTGTTCGTTCTATGAAGACTTTAGAGTATCATGACGTTCGTGTTGTTTTAGATTTCATCT
AAACGAACAAAACTAAAATGTCTGATAATGGACCCAAAATCAGCGAAATGCACCCGCATTACGTTTGGTGGACCTCAGATTCAACTGGCAGTAACCAGAA
TGGAGAACGCAGTGGGGGCGCGATCAAAACAACGCCCCAAGGTTTACCCAATAATACTGCGTCTTGGTTCACCGCTTTCATTTATGGCAAGGAAGACCTT
AAATTCCCGAGGACAAGGCGTTCCAATTAACACCAATAGCAGTCCAGATGACCAAATTGGCTACTACCGAAGAGCTACCAGACGAATTCGTGGTGGTGAC
GGTAAAATGAAAGATCTCAGTCCAAGATGGTATTCTACTACCTAGGAACTGGGCCAGAAGCTGGACTTCCCTATGGTGCTAACAAAAAGACGGCATCATA
TGGGTTGCAACTGACAATGCTGCAATCGTGCTACAACTTCCAAGGAACAACATTGTCAAAAGGCTTTTACGCAGAAGGGAGCAGAGGCGGCAGTCAAGCC
TTTCTCGTTCCTCATCACGTAGTCGCAACAGTTTAAGAAATTCAACTCCAGGCAGCAGTAGGGGAACTTCTCCTGCTAGAATGGCTGGCAATGGCGGTGA
TGCTGCTCTTGCTTTGCTGCTGCTTGACAGATTGAACCAGCTTGAGAGCAAAATGTCTGGTAAAGGCCAACAACAACAAGGCCAAACTGTCACTAAGAGC
TGTGCTGCTGAGGCTTCTAAGAAGCCTCGGCAAAACGTACTGCCACTAAAGCAATGTAACACAAGCTTCGGCAGACGTGGTCCAGAACAAACCCAAGGAA
ATTTTGGGGACCAGGAACTAATCAGACAAGGAACTGATTACAAAATTGGCCGCAAATTGCACAATTTGCCCCCAGCGCTTCAGCGTTTTCGGAATGTCGC
GCATTGGCATGGAAGTCACACTTCGGGAACGTGGTTGACCTACACAGGTGCCATCAAATTGGATGACAAAGATCCAAATTCAAAGATTAAGTCATTTGCT
GAATAAGCATTGACGCATACAAACATTCCCACCAACAGAGCCTAAAAAGGACAAAAAGAAGAAGGCTGATGAAACTCAAGCCCTCAAGAGACAGAAGAAA
CAGCAAACTGTGACTCTTTCCTGCTGCAGATTTGGATGATTTCTCCAAACAATTGCAACAATCCATGAGCAGTGCTGACTCAACTCAGGCCTAAACTCAT
GCAGACATAAGGCAGATGGGCTATATAAACGTTTCGCTTTTCCGTTTACGATATAGTCTACTCTTGTGCAGAATGAATTCTCGTAACTACAGCACAAGTA
GATGTAGTTAACTTTAATCACATCAGCAATTTTTAATCAGTGTGTAACATTAGGGAGGACTTTGAAAGAGCCACCACTTCACCGAGGCCACGCGGAGTAC
GATCGAGTGTACAGTGAACAATGCTAGGAGAGCTGCCTATATGGAAGAGCCCTAATGTGTAAAATTAAATTTAGTAGTGCTATCCCATGTGATTTTAATA
GCTTTTTAGGAGAATGACAAAGC
>aa88711a-c50b-49f3-95d6-1cc100a05fb9|31
ATACCTTCCCAGGTAACAAACCAACCAACATTTTCGATCTTGTAGATCTGTTCTCTAAACGAACTTTAAAATCTGTGTGGCTGTCACTCGGCTGCATGCT
TAGTGCACTCACGCAGTATAATTAATAACTAATTATTGTCGTTGACAGGACACGAGTAACTCGTCTATCTTCTTGCAGGCTGCTTACGGTTTCGTCCGTG
TTGCAGCCGATCATCAGCACATCTAGGTTCGTCCGGGTGTGACCGAAAGGTAAGATGGAGAGCCTTGTCCCTGGTTTCAACGAGAAAACACACGTCCAAC
TCAGTTTGCCTGTTTTACAGGTTCGCGACGTGTGCTCGTACGTGGCTTTGGAGACTCCGTGGAGGAGGTCTTATCAGAGGCACGTCAACATCTTAAAGAT
GGCACTTGTGGCTTAGTAGAAGTTGAAAAAGGCGTTTTGCCTCAACTTGAACAGCCCTATGTGTTCATCAAACGTTCGGATGCTCGAACTGCACCTCATG
GTCATGTTATGGTTGAGCTGGTAGCAGAACTCGAAGGCATTCAGTACGGTCGTAGTGGTGAGACACTTGGTGTCCTTGTCCCTCATGTGGGCGAAATACC
AGTGGCTTACCGCAAGGTTCTTCTTCGTAAGAACGGTAATAAAGGAGCTGGTGGCCATAGTTACGGCGCCGATCTAAAGTCATTTGACTTAGGCGACGAG
CTTGGCACTGATCCTTATGAAGATTTTCAAGAAACTGGAATGTACAAATACCTACAACTTGTGCTAATGACCCTGTGGGTTTACACTTTAAAACACAGTC
TGTACCGTCTGCGGTATGTGGAAAGGTTATGGCTGTAGTTGTGATCAACTCCGCGAACCCATGCTTCAGTCAGCTGATGCACAATCGTTTTAAACGGGTT
TGCGGTGTAAGTGCAGCCCGTACACCGTGCGGCACAGGCACTAGTACTGATGTCGTATACAGGGCTTTTGACATACAATGATAAAGTAGCTGGTTTTGCT
AAATTCCTAAAACTAATTGTTGTCGCTTCCAAGAAAAGGACGAAGATGACAATTTAATTGATTCTTACTTTGTAGTTAAGAGACACACTTTCTCTAACTA
CCAACATGAAGAAACAATTTATAATTTACTTAAGGATTGTCCAGCTGTTGCTAAACATGACTTTCTTAAGTTTAGAATAGACGGTGACATGGTACCACAT
ATATCACGTCAACGTCTTACTAAATACACAATGGCAGACCTCGTCTATGCTTTAAGGCATTTGATGAAGGTAATTGTGACACATTAAAGAAATACTTGTC
ACATACAATTGTTGTGATGATGATTATTCAATAAAAAGGACTGGTATGATTTTGTAGAAAACCCAGATATATTACGCGTATACGCCAACTTAGGTGAACG
TGTACGCCAAGCTTTGTTAAAAACAGTACAATTCTGTGATGCCATGCGAAATGCTGGTATTGTTGGTGTACTGACATTAGATAATCAAGATTCAATGGTA
ACTGGTATGATTTCGGTGATTTCATACAAACCACGCCAGGTAGTGGAGTTCCTGTTGTAGATTCTTATTATTCATTGTTAATGCCTATATTAACCTTGAC
CAGGGCTTTAACTGCAGAGTCACATGTTGACACTGACTTAACAAAGCCTTACATTAAGTGGGATTTGTTAAAATATGACTTCACGGAAGAGAGGTTAAAA
CTCTTTGACCGTTATTTTAAATATTGGGATCAGACATACCACCCAAATTGTGTTAACTGTTTGGATGACAGATGCATTCTGCATTGTGCAAACTTTAATG
TTTTATTCTCTACAGTGTTCCCACCTACAAGTTTTGGACCACTAGTGAGAAAAATATTTGTTGATGGTGTTCCATTTGTAGTTTCAACTGGATACCACTT
CAGAGAGCTAGGTGTTGTACATAATCAGGATGTAAACTTACATAGCTCTAGACTTAGTTTTAAGGAATTACTTGTGTATGCTGCTGACCCTGCTATGCAC
GCTGCTTCTGGTAATCTATTACTAGATAAACGCACTACGTGTTTTCAGTAGCTGCACTTACTAACAATGTTGCTTTTCAAACTGTCAAACCCGGTAATTT
TAACAAAGACTTCTATGACTTTGCTGTGTCTAAGGTTTTCTAAGGAAGGAAGTTCTGTTGAATTAAAACACTTCTTTGCTCAGGATGGTAATGCTGCTAT
CAGCGATTATGACTACTATCGTTATAATCTACCAACAATGTGTGATATCAGACAACTACTATTTGTAGTTGAAGTTGTTGATAAGTACTTTGATTGTTAC
GATGGTGGCTGTATTAATGCTAACCAAGTCATCGTCAACAACCTAGACAAATCAGCTGGTTTTCCATTTAATAAATGGGGTAAGGCTAGACTTTATTATG
ATTCAATGAGTTATGAGGATCAAGATGCACTTTCGCATATACAAAACGTAATGTCATCCCTACTATAACTCAAATGAATCTTAAGTATGCCATTAGTGCA
AAGAATAGAGCTCGCACCGTAGCTGGTGTCTCTATCTGTAGTACTATGACCAATAGACAGTTTCATCAAAAATTATTGAAATCAATAGCCGCCACTAGAG
GAGCTACTGTAGTAATTGGAACAAGCAAATTCTATGGTGGTTGGCACAACATGTTAAAAACTGTTTATAGTGATGTAGAAAACCCACCTTATGGGTTGGG
ATTATCCTAAATGTGATAGAGCCATGCCTAACATGCTTAGAATTATGGCCTCACTTGTTCTTGCTCGCAAACATACAACGTGTTGTAGCTTGTCACACCG
TTTCTATAGATTAGCTAATGAGTGTGCTCAAGTATTGAGTGAAATGGTCATGTGTGGCGGTTCACTATATGTTAAACCAGGTGGAACCTCATCAGGAGAT
GCCACAACTGCTTATGCTAATAGTGTTTTTAACATTTGTCAAGCTGTCACGGCCAATGTTAATGCACTTTATCTACTGATGGTAACAAAATTGCCGATAA
GTATGTCCGCAATTTACAACACAGACTTTATGAGTGTCTCTATAGAAATAGAGATGTTGACACAGACTTTGTGAATGAGTTTACGCATATTTGCGTAAAC
ATTTTCTCAATGATGATACTCTCTGACGATGCTGTTGTGTGTTTCAATAGCACTTATGCATCAAGGTCTAGTGGCTAGCATAAAGAACTTTAAGTCAGTT
CTTTATTATCAAAACAATGTTTTTATGTCTGAAGCAAAATGTTGGACTGAGACTGACCTTACTAAAGGACCTCATGAATTTTGCTCTCAACATACAATGC
TAGTTAAACAGGGTGATGATTATGTGTACCTTCCTTACCCAGATCCATCAAGAATCCTAGGGGCCGGCTGTTTTGTAGATGATATCGTAAAACAGATGGT
ACACTATGATTGAACGGTTCGTGTCTTTAGCTATAGATGCTTACCCACTTACTAAACATCCTAATCAGGAGTATGCTGATGTCTTCATTTGTACTTACAA
TACATAAGAAAGCTACATGATGAGTTAACAGGACACATGTTAGACATGTATTCTGTTATGCTTACTAATGATAACACTTCAAGGTATTGGGAACCTGAGT
TTTATGAGGCTATGTACACACCGCATACAGTCTTACAGGCTGTTGGGGCTTGTGTTCTTTGCAATTCACAGACTTCATTAAGATGTGGTGCTTGCATACG
TAGACCATTCTTATGTTGTAAATGCTGTTACGACCATGTCATATCATCAACATCACATAATTAGTCTTGTCTGTTAATCCGTATGTTTGCAATGCTCCAG
GTTGTGATGTCACAGATGTGACTCAACTTTACTTAGGAGGTATGAGCTATTATTGTAAAATCAAACCACCCATTAGTTTTCCATTGTGTGCTAATGGACA
AGTTTTTGGTTTTATAAAATACATGTGTTGGTAGCGATAATGTTACTGACTTTAATGCAATTGCAACATGTGACTGGACAAATGCTGGTGATTACATTTT
AGCTAACACCTGTACTGAAAGACTCAAGCTTTTTGCAGCAGAAACGCTCAAAGCTACTGAGGAGACATTTAAACTGTCTTATGGTATTGCTACTGTACGT
GAAGTGCTGTCTGACAGAGAATTACATCTCATGGGAAGTTGGTAAACCTAGACCACTTAACCGAAATTATGTCTTTACTGGTTATCGTGTAACTAAAAAC
AGTAAAGTACAAATAGGAGAGTACACCTTTGAAAATACCGCAGAGACAGAAGAAACAGCAAACTGTGACTCTTTTCCTGCTGCAGATTTGGATGATTTCT
CCAAACAATTGCAACAATCCATGAGCAGTGCTGACTCAACTCAGGCCTAAACTCATGCAGAAGAAACAGCAAACTGTGACTCTTTTCCTGCTGCAGATTT
GGATGATTTCTCCAAACAATTGCAACAATCCATGAGCAGTGCTGACTCAACTCAGGCCTAAACTCATGCAGACAACAAGGCAGATGGGCTATATAAACGT
TTTCGCTTTTCCGTTTACGATATATAGTCTACTCTTGTGCAGAATGAATTCTCGTAACATAGCACAAGTAGATGTAGTTAACTTTAATCTACATAGCAAT
CTTTAATCAGTGTGTAACATTAGGGAGGACTTGAAAGAGCCACCACATTTCACCGAGGCCACGCGGAGTACGATCGAGTGTACAGTGAACAATGCTAGGG
AGAGCTGCCTATATGGAAGAGCCCTAATGTGTAAAATTAATTTTAGTAGTGCTATCCCCATGTGATTTTAATAGCTTCTTAGGAGAATGACAA
>4df08639-0dcf-4ca1-a835-cc5eee8b5978|40
TACCTTCCCAGGTAACAAACCAACCAACTTTCGATCTCTTGTAGATCTGTTCTCTAAACGAACTTTAAAATCTGTGTGGCTGTCACTCGGCTGCATGCTT
AGTGCACTCACGCAGTATAATTAATAACTAATTACTGTCGTTGACAGGACACGAGTAACTCGTTATATTCTTGCAGGCTGCTTACGGTTCGTCCGTGTTG
CAGCCGATCATCAGCACATCTAGGTTTCGTCCGGGTGTGACCGAAAGGTAAGATGGAGAGCCTTGTCCCTGGTTTCAACGAGAAAACACACGTCCAATTC
AGTTTGCCTGTTTTACAGGTTCGCGACGTGCTCGTACGTGGCTTTGGAGACTCCGTGGAGGAGGTCTTATCAGAGGCACGTCAACATCTTAAAGATGGCA
CTTGTGGCTTAGTAGAAGTTGAAAAAGGCGTTTTGCCTCAACTTGAACAGCCCTATGTGTTCATCAAACGTTCGGATGCTCGAACTGCACCTCATGGTCA
TGTTATGGTTGAGCTGGTAGCAGAACTCGAAGGCATTCAGTACGGTCGTAGTGGTGAGACACTTGGTGTCCTTGTCCCTCATGTGGGCGAAATACCAGTG
GCTTACCGCAAGGTTTTCTTCGTAAGAACGGTAATAAAGGGAGCTGGTGGCCATAGTTACGGCGCCGATCTAAAGTCATTTGACTTAGGCGACGAGCTTG
GCACTGATCCTTATGAAGATTTCAAGAAACTGGAATGTACAAATACCTACAACTTGTGCTAATGACCCTGTGGGTTTACACTTAAAACACAGTCTGTACC
GTCTGCGGTATGTGGAAAGGTTATGGCTGTAGTTGTGATCAACTCCGCGAACCCATGCTTCAGTCAGCTGATGCACAATCGTTTTTAAACGGGTTTGCGG
TGTAAGTGCAGCCCGTCTTACACCGTGCGGCACAGGCACTAGTACTGATGTCGTATACAGGGCTTTGACATACAATGATAAAGTAGCTGGTTTTGCTAAA
TTCCTAAAACTAATTGTTGTCGCTTCCAAGAAAAGGACGAAGATGACAATTTAATTGATTTACTTTGTAGTTAAGAGACACACTTTCTCTAACTACCAAC
ATGAAGAAACAATTTATAATTTACTTAAGGATTGTCCAGCTGTTGCTAAACATGACTTCTTAAGTTTAGAATAGACGGTGACATGGTACCACATATATCA
CGTCAACGTCTTACTAAATACACAATGGCAGACCTCGTCTATGCTTTAAGGCATTTTGATGAAGGTAATTGTGACACATTAAAAGAAATACTTGTCACAT
ACAATTGTTGTGATGATGATTATTTCAATAAAAAGGACTGGTATGATTTTGTAGAAAACCCAGATATATTACGCGTATACGCCAACTTAGGTGAACGTGT
ACGCCAAGCTTTGTTAAAAACAGTACAATTTTGTGATGCCATGCGAAATGCTGGTATTGTTGGTGTACTGACATTAGATAATCAAGATCAATGGTAACTG
GTATGATTTCGGTGATTTCATACAAACCACGCCAGGTAGTGGAGTTCCTGTTGTAGATTCTTATTATTCATTGTTAATGCCTATATTAACCTTGACCAGG
GCTTTAACTGCAGAGTCACATGTTGACACTGACTTAACAAAGCCTTACATTAAGTGGGATTTGTTAAAATATGACTTTCACGGAAGAGAGGTTAAAACTC
TTTGACCGTTATTTTAAATATTGGGATCAGACATACCACCCAAATTGTGTTAACTGTTTGGATGACAGATGCATTCTGCATTGTGCAAACTTTAATGTTT
TTTTCTCTACAGTGTTCCCACCTACAAGTTTTGGACCACTAGTGAGAAAAATATTTGTTGATGGTGTTCCATTTGTAGTTTTCAACTGGATACCACTTCA
GAGAGCTAGGTGTTGTACATAATCAGGATGTAAACTTACATAGCTCTAGACTTAGTTTTAAGGAATTACTTGTGTATGCTGCTGACCCTGCTATGCACGC
TGCTTCTGGTAATCTATTACTAGATAAACGCACTACGTGCTTTCAGTAGCTGCACTTACTAACAATGTTGCTTTTCAAACTGTCAAACCCGGTAATTTTA
ACAAAGACTTCTATGACTTTGCTGTGTCTAAGGGTTTCTAAGGAAGGAAGTTCTGTTGAATTAAAACACTTCTTCTTTGCTCAGGATGGTAATGCTGCTA
TCAGCGATTATGACTACTATCGTTATAATCTACCAACAATGTGTGATATCAGACAACTACTATTTGTAGTTGAAGTTGTTGATAAGTACTTTGATTGTTA
CGATGGTGGCTGTATTAATGCTAACCAAGTCATCGTCAACAACTAGACAAATCAGCTGGTTTTCCATTTAATAAATGGGGTAAGGCTAGACTTTATTATG
ATTCAATGAGTTATGAGGATCAAGATGCACTTTCGCATATACAAAACGTAATGTCATCCCTACTATAACTCAAATGAATCTTAAGTATGCCATTAGTGCA
AAGAATAGAGCTCGCACCGTAGCTGGTGTCTCTATCTGTAGTACTATGACCAATAGACAGTTTCATCAAAAATTATTGAAATCAATAGCCGCCACTAGAG
GAGCTACTGTAGTAATTGGAACAAGCAAATTCTATGGTGGTTGGCACAACATGTTAAAAACTGTTTATAGTGATGTAGAAAACCCCACCTTATGGGTTGG
GATTATCCTAAATGTGATAGAGCCATGCCTAACATGCTTAGAATTATGGCCTCACTTGTTCTTGCTCGCAAACATACAACGTGTTGTAGCTTGTCACACC
GTTTCTATAGATTAGCTAATGAGTGTGCTCAAGTATTGAGTGAAATGGTCATGTGTGGCGGTTCACTATATGTTAAACCAGGTGGAACCTCATCAGGAGA
TGCCACAACTGCTTATGCTAATAGTGTTTTTAACATTTGTCAAGCTGTCACGGCCAATGTTAATGCACTTTTATCTACTGATGGTAACAAAATTGCCGAT
AAGTATGTCCGCAATTTACAACACAGACTTTATGAGTGTCTCTATAGAAATAGAGATGTTGACACAGACTTTGTGAATGAGTTTACGCATATTTGCGTAA
ACATTTCTCAATGATGATACTCTGACGATGCTGTTGTGTGTTTCAATAGCACTTATGCATTCAAGGTCTAGTGGCTAGCATAAAGAACTTTAAGTCAGTT
CTTTATTATCAAAACAATGTTTTATGTCTGAAGCAAAATGTTGGACTGAGACTGACCTTACTAAAGGACCTCATGAATTTTGCTCTCAACATACAATGCT
AGTTAAACAGGGTGATGATTATGTGTACCTTCCTTACCCAGATCCATCAAGAATCCTAGGGGCCGGCTGTTTGTAGATGATATCGTAAAAACAGATGGTA
CACTTATGATTGAACGGTTCGTGTCTTTAGCTATAGATGCTTACCCACTTACTAAACATCCTAATCAGGAGTATGCTGATGTCTTTCATTTGTACTTACA
ATACATAAGAAAGCTACATGATGAGTTAACAGGACACATGTTAGACATGTATTCTGTTATGCTTACTAATGATAACACTTCAAGGTATTGGGAACCTGAG
TTTTATGAGGCTATGTACACACCGCATACAGTCTTACAGGCTGTTGGGGCTTGTGTTCTTTGCAATTCACAGACTCATTAAGATGTGGTGCTTGCATCAA
CATCACATAAATTAGTCTTGTCTGTTAATCCGTATGTTTGCAATGCTCCAGGTTGTGATGTCACAGATGTGACTCAACTTTACTTAGGAGGTATGAGCTA
TTATTGTAAATCATAAACCACCCATTAGTTTTCCATTGTGTGCTAATGGACAAGTTTTTGGTTTATATAAAATACATGTGTTGGTAGCGATAATGTTACT
GACTTTAATGCAATTGCAACATGTGACTGGACAAATGCTGGTGATTACATTTTAGCTAACACCTGTACTGAAAGACTCAAGCTTTTTGCAGCAGAAACGC
TCAAAGCTACTGAGGAGACATTTAAACTGTCTTATGGTATTGCTACTGTACGTGAAGTGCTGTCTGACAGAGAATTACATCATGGGAAGTTGGTAAACCT
AGACCACCACTTAACCGAAATTATGTCTTTACTGGTTATCGTGTAACTAAAAACAGTAAAGTACAAATAGGAGAGTACACCTTTGAAAATACCAAGAGAC
AGAAGAAACAGCAAACTGTGACTTTTCCTGCTGCAGATTTGGATGATTTCCAAACAATTGCAACAATCCATGAGCAGTGCTGACTCAACTCAGGCCTAAA
CTCATGCAGACACAAGGCAGATGGGCTATATAAACGTTTTCGCTTTCCGTTTACGATATAGTCTACTCTTGTGCAGAATGAATTCTCGTAACTACATAGC
ACAAGTAGATGTAGTTAACTTTAATCTCAGCAAGCAATCTTTAATCAGTGTGTAACATTAGGAGGACTTGAAAGAGCCACCACATTTCACCGAGGCCACG
CGGAGTACGATCGAGTGTACAGTGAACAATGCTAGGGAGAGCTGCCTATATGGAAGAGCCCTAATGTGTAAAATTAATTTTAGTAGTGCTATCCCCATGT
GATTTTAATAGCTTTTAGGAGAATGACA
>b48db01d-1e7d-4b7d-8be6-540c066d43f8|9
ATACCTTCCCAGGTAACAAACCAACCAACTTCGATTTCTTGTAGATCTGTTCTCTAAACGAACTTTAAAATCTGTGTGGCTGTCACTCGGCTGCATGCTT
AGTGCACTCACGCAGTATAATTAATAACTAATTACTGTCGTTGACAGGACACGAGTAACTCGTTTATTTTGCAGGCTGCTTACGGTTTCGTCCGTGTTGC
AGCCGATCATCAGCACATCTAGGTTTCGTCCGGGTGTGACCGAAAGGTAAGATGGAGAGCCTTGTCCCTGGTTTCAACGAGAAAACACACGTCCATCAGT
TTGCCTGTTTACAGGTTCGCGACGTGTTCGTACGTGGCTTTGGAGACTCCGTGGAGGAGGTCTTATCAGAGGCACGTCAACATCTAAAGATGGCACTTGT
GGCTTAGTAGAAGTTGAAAAAGGCGTTTTGCCTCAACTTGAACAGCCCTATGTGTTCATCAAACGTTCGGATGCTCGAACTGCACCTCATGGTCATGTTA
TGGTTGAGCTGGTAGCAGAACTCGAAGGCATTCAGTATAGTCGTAGTGGTGAGACACTTGGTGTCCTTGTCCCTCATGTGGGCGAAATACCAGTGGCTTA
CCGCAAGGTTCTTCTTCGTAAGAACGGTAATAAAGGAGCTGGTGGCCATAGTTACGGCGCCGATCTAAAGTCATTTGACTTAGGCGACGAGCTTGGCACT
GATCCTTATGAAGATTTTCAAGAAACTGGAATGTACAAATACCTACAACTTGTGCTAATGACCCTGTGGGTTTTACACTTAAAAACACAGTCTGTACCGT
CTGCGGTATGTGGAAAGGTTATGGCTGTAGTTGTGATCAACTCCGCGAACCCATGCTTCAGTCAGCTGATGCACAATCGTTTTAAACGGGTTTGCGGTGT
AAGTGCAGCCCGTCTCACACCGTGCGGCACAGGCACTAGTACTGATGTCGTATACAGGGCTTCTGACATACAATGATAAAGTAGCTGGTTTTGCTAAATT
CCTAAAACTAATTGTTGTCGTTCCAAGAAAAGGACGAAGATGACAATTTAATTGATTTCTTACTTCTGTAGTTAAGAGACACACTTTACTAACTACCAAC
ATGAAGAAACAATTTATAATTTACTTAAGGATTGTCCAGCTGTTGCTAAACATGACTTCTTTAAGTTTAGAATAGACGGTGACATGGTACCACATATATC
ACGTCAACGTCTCTACTAAATACAATGGCAGACCTCGTCTATGCTTTAAGGCATTTTGATGAAGGTAATTGTGACACATTAAAAGAAATACTTGTCACAT
ACAATTGTTGTGATGATGATTATTTCAATAAAAAGGACTGGTATGATTTTGTAGAAAACCCAGATATATTACGCGTATACGCCAACTTAGGTGAACGTGT
ACGCCAAGCTTTGTTAAAAACAGTACAATTTGTGATGCCATGCGAAATGCTGGTATTGTTGGTGTACTGACATTAGATAATCAAGATAGATCAATGGTAA
CTGGTATGATTTCGGTGATTTCATACAAACCACGCCAGGTAGTGGAGTTCCTGTTGTAGATTTTATTATTCATTGTTAATGCCTATATTAACCTTGACCA
GGGCTTTAACTGCAGAGTCACATGTTGACTGACTTAACAAAGCCTTACATTAAGTGGGATTTGTTAAAATATGACTTCACGGAAGAGAGGTTAAAACTCT
TTGACCGTTATTTTAAATATTGGGATCAGACATACCACCCAAATTGTGTTAACTGTTTGGATGACAGATGCATTCTGCATTGTGCAAACTTTAATGTTTT
TATTTCTACAGTGTTCCCACCTACAAGTTTTGGACCACTAGTGAGAAAAATATTTACTTGTTGATGGTGTTCCATTTGTAGTTTCAACTGGATACCACTT
CAGAGAGCTAGGTGTTGTACATAATCAGGATGTAAACTTACATAGCTCTAGACTTAGTTAAGGAATTACTTGTGTATGCTGCTGACCCTGCTATGCACGC
TGCTTCTGGTAATCTATTACTAGATAAACGCACTACGTGCTTTCAGTAGCTGCACTTACTAACAATGTTGCTTTTCAAACTGTCAAACCCGGTAATTTTA
ACAAAGACTTCTATGACTTTGCTGTGTCTAAGGGTTTTCTAAGGAAGGAAGTTCTGTTGAATTAAAACACTTCTTTTGCTCAGGATGGTAATGCTGCTAT
CAGCGATTATGACTACTATCGTTATAATCTACCAACAATGTGTGATATCAGACAACTACTATTTGTAGTTGAAGTTGTTGATAAGTACTTTGATTGTTAC
GATGGTGGCTGTATTAATGCTAACCAAGTCATCGTCAACAACCTAGACAAATCAGCTGGTTTTCCATTTAATAAATGGGGTAAGGCTAGACTTTTATTAT
GATTCAATGAGTTATGAGGATCAAGATGCACTTTCGCATACAAAAACGTAATGTCATCCCTACTATAACTCAAATGAATCTTAAGTATGCCATTAGTGCA
AAGAATAGAGCTCGCACCGTAGCTGGTGTCTCTATCTGTAGTACTATGACCAATAGACAGTTTCATCAAAAATTATTGAAATCAATAGCCGCCTTAGAGG
AGCTACTGTAGTAATTGGAACAAGCAAATTCTATGGTGGTTGGCACAACATGTTAAAAACTGTTTATAGTGATGTAGAAAACCCACCTTATGGGTTGGGA
TTATCCTAAATGTGATAGAGCCATGCCTAACATGCTTAGAATTATGGCCTCACTTGTTTCTTGCTCGCAAACATACAACGTGTTGTAGCTTGTCACACCG
TTTCTATAGATTAGCTAATGAGTGTGCTCTCTCAAGTATTGAGTGAAATGGTCATGTGTGGCGGTTCACTATATGTTAAACCAGGTGGAACCTCATCAGG
AGATGCCACAACTGCTTATGCTAATAGTGTTTTTAACATTTGTCAAGCTGTCACGGCCAATGTTAATGCACTTTTATCTACTGATGGTAACAAAATTGCC
GATAAGTATGTCCGCAATTTACAACACAGACTTTATGAGTGTCTCTATAGAAATAGAGATGTTGACACAGACTTTGTGAATGAGTTTACGCATATTTGCG
TAAACATTTCTCAATGATGATACTCTGACGATGCTGTTGTGTGTTTCAATAGCACTTATGCATCTCAAGGTCTAGTGGCTAGCATAAAGAACTTTAAGTC
AGTTCTTTATTATCAAAACAATGTTTATGTCTGAAGCAAAATGTTGGACTGAGACTGACCTTACTAAAGGACCTCATGAATTTTGCTCTCAACATACAAT
GCTAGTTAAACAGGGTGATGATTATGTGTACCTTCCTTACCCAGATCCATCAAGAATCTAGGGGCCGGCTGTGTTTGTAGATGATATCGTAAAAACAGAT
GGTACACTATGATTGAACGGTTCGTGTCTTTAGCTATAGATGCTTACCCACTTACTAAACATCCTAATCAGGAGTATGCTGATGTCTTTCATTTGTACTT
ACAAACATAAGAAAGCTATGATGAGTTAACAGGACACATGTTAGACATGTATTCTGTTATGCTTACTAATGATAACACTTCAAGGTATTGGGAACCTGAG
TTTTATGAGGCTATGTACACACCGCATACAGTTACAGGCTGTTGGGGCTTGTGTTCTTTGCAATTCCAGACTTCATTAAGATGTGGTGCTTGCATACGTA
GACCATCTTATGTTATCCGTATGTTTGCAATGCTCCAGGTTGTGATGTCACAGATGTGACTCAACTTTTACTTAGGAGGTATGAGCTATTATTGTAATCT
AAACCACCCATTAGTTTCCATTGTGTGCTAATGGACAAGTTTTTGGTTTATATAAAAAATACATGTGTTGGTAGCGATAATGTTACTGACTTTAATGCAA
TTGCAACATGTGACTGGACAAATGCTGGTGATTACATTTTTAGCTAACACCTGTACTGAAAGACTCAAGCTTTTTGCAAAAGAAACGTTCAAAGCTACTG
AGGAGACATTTAAACTGTCTTATGGTATTGCTACTGTACGTGAAGTGCTGTCTGACAGAGAATTACATCATGGGAAGTTGGTAAACCTAGACCACCACTT
AACCGAAATTATGTCTTTACTGGTTATCGTGTAACTAAAAACAGTAAAGTACAAATAGAGAGTACACCTTTGAAAATACCGCAGAGACAGAAGAAACAGC
AAACTGTGACTTTTTTCCTGCTGCAGATTTGGATGATTTTCCAAACAATTGCAACAATCCATGAGCAGTGCTGACTCAACTCAGGCCTAAACTCATGCAG
ACCATATAAGGCAGATGGGCTATATAAACGTTTCGCTTTCCGTTTACGATATATAGTCTACTTGTGCAGAATGAATTCTCGTAACTACATAGCACAAGTA
GATGTAGTTAACTTTAATCTTAGCAATCTTTAATCAGTGTGTAACATTAGGGAGGACTTGAAAGAGCCACATTCACCGAGGCCACGCGGAGTACGATCGA
GTGTACAGTGAACAATGCTAGGGAGAGCTGCCTATATGGAAGAGCCCTAATGTGTAAAATTAATTTTAGTAGTGCTATCCCATGTGATTTTAATAGCTTC
TTAGGAGAATGACAAAAAA
>58e778db-5a80-4ee7-ad4e-769b08a58e24|9
CTTGGAGACTCCGTGGAGGAGGTCTTATCAGAGGCACGTCAACATTTAAAGATGGCACTTGTGGCTTAGTAGAAGTTGAAAAAGGCGTTTGCCTCAACTT
GAACAGCCCTATGTGTTCATCAAACGTTCGGATGCTCGAACTGCACCTCATGGTCATGTTATGGTTGAGCTGGTAGCAGAACTCGAAGGCATTCAGTACG
GTCGTAGTGGTGAGACACTTGGTGTCCTTGTCCCTCATGTGGGCGAAATACCAGTGGCTTACCGCAAGGTTCTTCTTCGTAAGAACGGTAATAAAGGAGC
TGGTGGCCATAGTTACGGCGCCGATCTAAAGTCATTTGACTCAGGCGACGAGCTTGGCACTGATCCTTATGAAGATTTCAAGAAAACTGGAATGTACAAA
TACCTACAACTTGTGCTAATGACCCTGTGGGTTTTACACTTAAAACACAGTCTGTACCGTCTGCGGTATGTGGAAAGGTTATGGCTGTAGTTGTGATCAA
CTCCGCGAACCCATGTTCAGTCAGCTGATGCACAATCGTTTAAACGGGTTTGCGGTGTAAGTGCAGCCCGTTACACCGTGCGGCACAGGCACTAGTACTG
ATGTCGTATACAGGGCTTTGACATACAATGATAAAGTAGCTGGTTTTGCTAAATTCCTAAAAACTAATTGTTGTCGCTTCCAAGAAAAGGACGAAGATGA
CAATTTAATTGATACATACTCTGTAGTTAAGAGACACACTTTCTCTATTACCAACATGAAGAAACAATTTATAATTTACTTAAGGATTGTCCAGCTGTTG
CTAAACATGACTTCTTTAAGTTTAGAATAGACGGTGACATGGTACCACATATATCACGTCAACGTCTTACTAAATACACAATGGCAGACCTCGTCTATGC
TTTAAGGCATTTTGATGAAGGTAATTGTGACACATTAAAAGAATACTTGCACATACAATTGTTGTGATGATGATTATTTCAATAAAAAGGACTGGTATGA
TTTTGTAGAAAACCCAGATATATTACGCGTATACGCCAACTTAGGTGAACGTGTACGCCAAGCTTTGTTAAAAACAGTACAATTTGTGATGCCATGCGAA
ATGCTGGTATTGTTGGTGTACTGACATTAGATAATCAAGATTCAATGGTAACTGGTATGATTCGGTGATTTCATACAAACCACGCCAGGTAGTGGAGTTC
CTGTTGTAGATTCTTATTATTCATTGTTAATGCCTATATTAACCTTGACCAGGGCTTTAACTGCAGAGTCACATGTTGACACTGACTTAACAAAGCCTAC
ATTAAGTGGGATTTGTTAAAATATGACTCACGGAAGAGAGGTTAAAAACTTTGACCGTTATTTTAAATATTGGGATCAGACATACCACCCAAATTGTGTT
AACTGTTTGGATGACAGATGCATTTTGCATTGTGCAAACTTTAAATGTTTATTCTCTACAGTGTTCCCACCTACAAGTTTGGACCACTAGTGAGAAAAAT
ATTTGTTGATGGTGTTCCATTTGTAGTTCAACTGGATACCATTTCAGAGAGCTAGGTGTTGTACATAATCAGGATGTAAACTTACATAGCTCTAGACTTA
GTTTTAAGGAATTACTTGTGTATGCTGCTGACCCTGCTATGCACGCTGCTTCTGGTAATTTATTACTAGATAAACGCACTACGTGCTTTCAGTAGCTGCA
CTTACTAACAATGTTGCTTTCAAACTGTCAAACCCGGTAATTTTAACAAAGACTTCTATGACTTTGCTGTGTCTAAGGTTTTTCTAAGGAAGGAAGTTCT
GTTGAATTAAAACACTTCTTCTTTGCTCAGGATGGTAATGCTGCTATCAGCGATTATGACTATCGTTATAATCTAACAATGTGTGATATCAGACAACTAC
TATTTGTAGTTGAAGTTGTTGATAAGTACTTTGATTGTTACGATGGTGGCTGTATTAATGCTAACCAAGTCATCGTCAACAACCTAGACAAATCAGCTGG
TTTCCATTTAATAAATGGGGTAAGGCTAGACTTTATTATGATTCAATGAGTTATGAGGATCAAGATGCACTTTTTCGCATACAAAACGTAATGTCATCCC
TACTATAACTCAAATGAATCTTAAGTATGCCATTAGTGCAAAGAATAGAGCTTGCCGCCCGTAGCTGGTGTCTCTATCTGTAGTACTATGACCAATAGAC
AGTTTCATCAAAAATTATTGAAATCAATAGCCGCCACTAGAGGAGCTACTGTAGTAATTGGAACAAGCAAATTCTATGGTGGTTGGCACAACATGTTAAA
AACTGTTTATAGTGATGTAGAA
>247effaa-f6be-469b-9f56-bb7bc0e1265f|11
GGAGGAGGTCTTATCAGAGGCACGTCAACATCTTAAAGATGGCACTTGTGGCTTAGTAGAAGTTGAAAAAGGCGTTTTGCCTCAACTTGAACAGCCCTAT
GTGTTCATCAAACGTTCGGATGCTCGAACTGCACCTCATGGTCATGTTATGGTTGAGCTGGTAGCAGAACTCGAAGGCATTCAGTACGGTCGTAGTGGTG
AGACACTTGGTGTCCTTGTCCCTCATGTGGGCGAAATACCAGTGGCTTTACCGCAAGGTTCTTCTTCGTAAGAACGGTAATAAAGGAGCTGGTGGCCATA
GTTACGGCGCCGATCTAAAGTCATTTGACTTAGGCGACGAGCTTGGCACTGATCCTTATGAAGATTTCAAGAAACTGGAATGTACAAATACCTACATATT
GTGCTAATGACCCTGTGGGTTTTACACTTAAAAACACAGTTTGTACCGTCTGCGGTATGTGGAAAGGTTATGGCTGTAGTTGTGATCAACTCCGCGAACC
CATGCTTCAGTCAGCTGATGCACAATCGTTTTTAAACGGGTTTGCGGTGTAAGTGCAGCCCGTTTACACCGTGCGGCACAGGCACTAGTACTGATGTCGT
ATACAGGGGCTTTGACACACAATGATAAAGTAGCTGGTTTTGCTAAATTCCTAAAACTAATTGTTGTCGCTTCCAAGAAAAGGACGAAGATGACAATTTA
ATTGATTCACTCTTGTAGTTAAGAGACACACTTTCTCTAACTACCAACATGAAGAAACAATTTATAATTTACTTAAGGATTGTCCAGCTGTTGCTAAACA
TGACTTCTTTTTTAAGTTTAGAATAGACGGTGACATGGTACCACATATATCACGTCAACGTCTTACTAATATACAATGGCAGACCTCGTCTATGCTTTAA
GGCATTTTGATGAAGGTAATTGTGACACATTAAAAGAAATACTTGTCACATACAATTGTTGTGATGATGATTATTTCAATAAAAAGGACTGGTATGATTT
TGTAGAAAACCCAGATATATTACGCGTATACGCCAACTTAGGTGAACGTGTACGCCAAGCTTTTGTAAAAACAGTACAAATCTGTGATGCCATGCGAAAT
GCTGGTATTGTTGGTGTACTGACATTAGATAATCAAGATTTCAATGGTAACTGGTATGATTCGGTGATTTCATACAAACCACGCCAGGTAGTGGAGTTCC
TGTTGTAGATTCTTATTATTCATTGTTAATGCCTATATTAACCTTGACCAGGGCTTTAACTGCAGAGTCACATGTTGACACTGACTTAACAAAGCCTTAC
ATTAAGTGGGATTTGTTAAAATATGACTTCACGGAAGAGAGGTTAAAACTTTTGACCGTTATTTTAAATATTGGGATCAGACATACCACCCAAATTGTGT
TAACTGTTTGGATGACAGATGCATTCTGCATTGTGCAAACTTTAATGTTTTATTCTCTACAGTGTTCCCACCTACAAGTTTTGGACCACTAGTGTGAAAA
AATATTTGTTGATGGTGTTCCATTTGTAGTTTCAACTGGATACCACTTCAGAGAGCTAGGTGTTGTACATAATCAGGATGTAAAACTTACATAGCTCTAG
ACTTAGTTTTAAGGAATTACTTGTGTATGCTGCTGACCCTGCTATGCACGCTGCTTCTGGTAATCTATTACTAGATAAACGCACTACGTGCTTTTCAGTA
GCTGCACTTACTAACAATGTTGCTTTTCAAACTGTCAAACCCGGTAATTTTAACAAAGACTTTATGACTTTGCTGTGTCTAAGGGTTTCTAAGGAAGGAA
GTTCTGTTGAATTAAAACACTTCTTTGCTCAGGATGGTAATGCTGTTATCAGCGATTATGACTACTATCGTTATAATCTACCAACAATGTGTGATATCAG
ACAACTACTATTTGTAGTTGAAGTTGTTGATAAGTACTTTGATTGTTACGATGGTGGCTGTATTAATGCTAACCAAGTCATCGTCAACAACCTAGACAAA
TCAGCTGGTTTTCCATTTAATAAATGGGGTAAGGCTAGACTTTATTATGATTCAATGAGTTATGAGGATCAAGATGCACTTTCGCATATACAAAACGTAA
TGTCATCCCTACTATAACTCAAATGAATCTTAAGTATGCCATTAGTGCAAAGAATAGAGCTCGCACCGTAGCTGGTGTCTCTATCTGTAGTACTATGACC
AATAGACAGTTTCATCAAAAATTATTGAAATCAATAGCCGCCCTAGAGGAGCTACTGTAGTAATTGGAACAAGCAAATTCTATGGTGGTTGGCACAACAT
GTTAAAACTGTTTATAGTGATGTAGAAAACCCCACCTTATGGGTTGGGATTATCCTAAATGTGATAGAGCCATGCCTAACATGCTTAGAATTATGGCCTC
ACTTGTTCTTGCTCGCAAACATACAACGTGTTGTAGCTTGTCACACCGTTTCTATAGATTAGCTAATGAGTGTGCTCAAGTATTGAGTGAAATGGTCATG
TGTGGCGGTTCACTATATGTTAAACCAGGTGGAACCTCATCAGGAGATGCCACAACTAATTTATGCTAATAGTGTTTTTAACATTTGTCAAGCTGTCACG
GCCAATGTTAATGCACTTTTATCTACTGATGGTAACAAAATTGCCGATAAGTATGTCCGCAATTTACAACACAGACTTTATGAGTGTCTATAGAAATAGA
GATGTTGACACAGACTTTGTGAATGAGTTTTACGCATATTTGCGTAAACATTTCTCAATGATGATACTCTCTGACGATGCTGTTGTGTGTTTTCAATAGC
ACTTATGCATCTTCAAGGTCTAGTGGCTAGCATAAAGAACTTTAAGTCAGTTTTTATTATCAAAACAATGTTTTATGTCTGAAGCAAAATGTTGGACTGA
GACTGACCTTACTAAAGGACCTCATGAATTTTGCTCAACATACAATGCTAGTTAAACAGGGTGATGATTATGTGTACCTTCCTTACCCAGATCCATCAAG
AATCCTAGGGGCCGGCTGTTTGTAGATGATATCGTAAAAACAGATGGTACACTTATGATTGAACGGTTCGTGTCTTTAGCTATAGATGCTTACCCACTTA
CTAAACATCCTAATCAGGAGTATGCTGATGTCTTTCATTTGTACTTACAATACATAAAGAAAGCTACATGATGAGTTAACAGGACACATGTTAGACATGT
ATTCTGTTATGCTTACTAATGATAACACTCAAGGTATTGGGAACCTGAGTTTTATGAGGCTATGTACACACCGCATACAGTCTTACAGGCTGTTGGGGCT
TGTGTTCTTTGCAATT
>b58c9956-40d1-44aa-af50-c09058fb368a|7
CTTCCCAGGTAACAAACCAACCAACTTCGATCTAAAGATCCTGTGCTCAAACGAACAATGTGTTGTTCTTGTTTTATTGCCACTAGTTTAGTCAGTGTGT
TAATTTACAACCAGAACTCAATTACCCCTGCATACACTAATTACACACGTGGTGTTTATTACCCCCTGACAAAGTTTTCAGATCCTCAGTTTCACATTCA
ACTTCAGGACTTGTTCTTACCTTTCTTTTCCAATGTTACTTGGTTCCATGCTAAGAGGTTTGATAACCCTGTCCTACCATTTAATGATGGTGTTTATTTT
GCTTCCACTGAGAAGTCTAACATAATAAGAGGCTGGATTTTTGGTACTACTTTAGATTCGAAGACCCAGTCCCTACTTATTGTTAATAACGCTACTAATG
TTGTTATTAAAGTCTGTGAATTTTCAATTTTGTAATGATCCATTTTTGGGTGTTTATTACCACAAAACAACAAAAGTTGGATGGAAAGTGAGTTCAGAGT
TTATTAGTGCGAATAATTGCACTTTGAATATGTCTCAGCCCTTTTATGGACCTTGAAGGAAAACAGGGTAATTTCAAAAATCTTAGGAATTTGTGTTTAA
GAATATTGATGGTTATTTTAAAATATATAAGCACACGCCTATTAATTTAGTGCGTGATCTCCCTCAGGGTTTTCGGCTTTAGAACCATTGGTAGATTTGC
CAATAGGTATTAACATCACTAGGTTCAAACTTTACTTGCTTTACATAGAAGTTATTTGACTCCTGGTGATTCTTCTTCAGGTTGGACAGCTGGTGCTGCA
GCTTATTATGTGGGTTATCTTCAACCAAGGACTTTTCTATTAAAATATAATGAAAATGGACCATTACAGATGTAGACTGTGCACTTGACCCTCTCTCCAG
AAACAAAGTGTACGTTGAAATCCTCACTGTAGAAAAGGAATCTATCAAACTTCTAACTTTAGAGTCCAACCAACAGAATCTATTGTTAGATTTTCCTAAT
ATTACAAAACTTGTGCCCTTTTGGTGAAGTTTTAACGCCACCAGATTTGCATCTGTTTATATTGGAACAGGAAGAGAATCAGCAACTGTGTTGCTGATTA
TTTTCCTATAATTCCGCATCATTTTCCACTTTAAGTGTTATGGAGTGTCTCCTACTAAATTAAATGATCTCTGCTTTACTAATGTCTATGCAGATTCATT
TGTAATTAGAGGTGATGAAGTCAGACAAATCGCTCCAGGGCAAACTGGAAAGATTGCTGATTATAATTATAAATTACCAGATGATTTTACAGGCTGCGTT
ATAGCTTGGAATTTTAACAATCTTGATCAAAGGTTGGTGGTAATTATAATTACCTGTATAGATTGTTTAGGAAGTCTAATCTCAAACCTTTTTGAGAGAG
ATATTTCAACTGAAATCTATCAGGCCGGTAGCACACCACTGTAATGGTGTTGACGGTTTCTAATTGTTACTTTCCAACAATCATATGGTTTCCAACCCAC
TAATGGTGTTGGTTACCAACCATACAGAGTAGTAGTACTTTTTGAACTCACATGCACCAGCAACTGTTTGTGGACCTAAAAAGTCTACTAATTTGGTTAA
AAACAAATGTGTCAATTTCAACTCAATGGTTTAACAGGCACAGGTGTTCTTACTGAGTCTAACAAAAGTTTCTGCCTTTCCAACAATTTGGCAGAGACAT
TGCTGACACTACTGATGCTGTCCGTGATCCACAGACACTTGAGATTCTTGACATTACACCATGTTTTTGGTGGTGTCAGTGTTATAACACCAGGAACAAA
TACTCTAACCAGGTTGCTGTTCTTTATCAGGATGTTAACTGCACAGAAGTCCCTGTTGCTATCATGCAGATTAACTTACTCCTACTTGGCGTGTTTATAT
TCTACAGGTTTTAATGTTTTCAAACACGTGCAGGCTGTTTAATAGGGGCTGAATATGTCAACAACTCATATGAGTGTGACATACCCATTGGTGCAGTATG
CGCTAGTTATCAGACTCAGACTAATTCTCCTAGCGGGCACGTAGTGTAGCTAGTCAATCCATCATTGCCTACACTATGTCACTTGGTGCAGAAAAATTCA
GTTGCTTACTCTAATAACTCTATTGCCATACCCACAAATTTTACTATTAGTGTTACCACAGAAATTTCTACCAGTGTCTATGACCAAGACATCAGTAGAT
TGTACAATGTACATTTGTGGTGATTCAACTGAATGCAGCAATCTTTGTTGCAATATGGCAGTTTTGTACACAATTAAACCGTGCTTTAACTGGAATAGCT
GTTGAACAAGACAAAACACCCAAGAAGTTTTTGCACAAGTCAAACAAATACAAAACACCACCAATTAAAGATTTTGGTGGTTTTAATTCACAAATATTAC
CAGATCATCAAAACCAAGCAAGAGGTCATTTATTGAAGATTTACTTTCAACAAAGTGACACTTGCAGATGCTGGCTTCATCAAACAATATGGTGATTGCC
TTGGTGATATTGCTGCTAGAGACCTCATTTGTGCACAAAAGTTTAACGGCCTTACTGTTTTGCCACCTTTGCTCCAGATGAAATGATTGCTCAATACACT
TCTGCACTGTTAGCGGGTACAATCACTTTCTGGTTGGACCTTTGGTGCAGGTGCTGCATTAAAATACCATTTGCTATGCAAATGGCTTATAGGTTTAATG
GTATTGGAGTTACACAGAATGTTCTCTATGAGAACCAAAAATTGATTGCCAACCAATTTAATAGTGCTATTGGCAAAATTCAAGACTCACTTTCTTCCAC
AGCAAGTGCACTTGGAAAACTTCAAGATGTGGTCAACCAAAATGCACAAGCTTTAAACACGCTTGTTAAACAACTTAGCTCCAATTTTGGTGCAATTTCA
AGTGTTTTAAATGATATCCTTTCACGTCTTGACAAAGTTGAGGCTGAAGTGCAAATTGATAGGTTGATCACAGGCAGACTTCAAAGTTTGCAGACATATG
TGACTCAACAATTAATTAGAGCTGCAGAAATCAGAGCTTCTGCTAATCTGCTGCTACTAAAATGTCAGAGTGTGTACTTGGACAATCAAAAAGAGTTGAT
TTTGTGGAAAGGGCTATCATTTATGTCCTTCCCTCAGTCAGCACCTCATGGTGTAGTCTTCTTGCATGTGACTTATGTCCCTGCACAAGAAAAGAACTTT
TTCACAACTGCTCCTGCCATTTTGTCATGATGGAAAAGCACACTTTTCCTCGTGAAGGTGTCTTTGTTTTCAAATGGCACACACTGGTTTGTAACACAAA
GGAATTTTTATGAACCACAAATCATTACTACAGACAACACATTTGTGTCTGGTAACTGTGATGTTGTAATAGGAATTGTCAACAACACAGTTTATGATCC
TTTGCAACCTGAATTAGACTCATTCAAGGAGGAGTTAGATAAATATTTTAAGAATCATACATCACCAGATGTTGATTTAGGTGACATCTCATTGGCATTA
ATGTTCAGTTGTAAACATTCAAAAGAAATTGACCGCCTCAATGAGGTTGCCAAGAATTTAAATGAATCTCCATCGATCTCCAAGAACTTGGAAAGTATGA
GCAGTATAAAATGGCCATGGTACATTTGGCTAGGTTTTATAGCTGGCTTGATTGCCATAGTAATGGTGACAATTATGCTTTTGCTGTATGACCAGTTGCT
GTAGTTGTCTTCAAGGGCTGTTGTTTCTTGTGGATCCTGCTGCAAATTTGATGAAGACGACTATCTGAGCCAGTGCTCAAAAGGAGTCAAATTACATTAC
ACATAAACGAACTTATGGATTTGTTTATGAGAATCTCACAATTGGAACTGTAACTTTTGAAGCAAGGTGAAATCAAGGATGCTACTCCTTCAGATTTTGT
TGCGCTACTGCAACGATACCGATACAAGCCCCACTCCCTTTCGGATGGCTTATTGTTGGCGTTGCACTTCTTGCTGTTTTTCAGAGCGCTTCCAAAATCA
TAACCCTCAAAAAGAGATGGCAACTAGCACTCCCAAGGGTGTTCACTTTGTTTGCATTTGCTGTTGTTGTTTGTAACAGTTTACTCACACCTTTTGCTCG
TTGCTGCTGGCCTTGAAGCCCCTTTTCTCTATCTTTATGCTATAGTCTACTTCTTGCAGAGTATAAACTTGTAAGAATAATAATGAGGCTTTGGCTTGCT
GGAAATGCCGTTCCAAAAACCCATACTTTATGATGCCAACTATTTTTTTGCTGGCATACTGTTGTTACGACTATTGTATACCTTACAATAGTGTAACTCT
TCAATTGTCATTACTCAGGTGATGGCACAACAAGTCCTATTTTGAACATGACTACCAGATTGGTGGTTATACTGAAAATGGGAAATTGGAGTAAAAGACT
GTGTTGTATTACACAGTTACTTTCACTTCAGACTATTACCAGCTGTACTCAACTCAATTGAGTACAGACACTGGTGTTGAACACGTTACCTTCTTCATCT
ACAATAAAATTGTTGATGAGCCTGAAGAACATGTCCAAATTTACACAATCGACGGTTCATCCGGAGTTGTTAATCCAGTAATGGAACCAATTTATGATGA
ACCGACGACGACTACTAGCGTGCCTTTGTAAGCACAAGCTGATGAGTACGAACTTATGTACTCATTCGTTCAGAAGAGACAGGTACGTTAATAGTTAATA
GCGTACTTCTTGCTTTCGTGGTATTCTTGCTAGTTACACTAGCCATCCTACTGCGCTTCGATTGTGTGCGTACTGCTGCAATATTGTTAACGTGAGTCTT
GTAAAACCCACTTTTACGTTTCTCGTGTTAAAAATCTGAATTCTTTAGAGTTCCTGATCTTCTGGTCTAAACGAACTAAATATTATATTAGTTTTGTTTG
GAACTTTAATTTTAGCCATGGCAGATTCCAACGGTACTATTACACCGTTGAAGAGCTTAAAAAGCTCTTGAACAATGGAACCTAGTAATAGGTTTCCTAT
TCCTTACATGGATTTGTTTTTTACAATTTGCCTATGCCAACAGGAATAGGTTTTTGTATATAATTAAGTTAATTTTCCTCTGGCTGTTATGGCCAGTAAC
TTTAGCTTGTTTTGTGCTTGCTGCTGTTTACAGAATAAATTGGATCACCGGTGGAATTGCTATCGCAATGGCTTGTCTGTAGGCTTGATGTGGCTCAGCT
ACTTCATTGCTTTTTCAGACTGTTGCGCGTACGCGTCCATGTGGTCATTCAATCCAGAAACTAACATTTTCAACGTGCCACTCCATGGCACTATCTGACC
AGACCGCTTTAGAAAG
>ca1ed952-933c-48ce-8c08-599e203d907f|18
CTCCAAGGGTGTTCACTTTGTTTGCAACTTGCTGTTGTTGTTTGTAACAGTTTACTCACACCTTTTGCTCGTTGCTGCTGGCCTTGAAGCCCCTTCTCTC
TATCTTATGCTTTAGTCTACTTCTGCAGAGTATAAACTTTGTAAGAATAATAATGAGGCTTTGGCTTTGCTGGAAATGCCGTTCCAAAAAACCCATACTT
TATGATGCCAACTATTTCTTTGCTGGCATACTAATTGTTACGACTATTGTATACCTTACAATAGTGTAACTTCTTCAATTGTCATTACTTCAGGTGATGG
CACAACAAGTCCTATTTTGAACATGACTACCAGATTGGTGGTTATACTGAAAATGGGAATCTGGAGTAAAAGACTGTGTTGTATTACACAGTTTACTTTC
AGACAGATTACCAGCTGTACTCAACTCAATTGAGTACAGACACTGGTGTTGAACATGTTACCTCTTCATCTACAATAAAATTGTTGATGAGCCTGAAGAA
CATGTCCAAATTTTTACAATCGACGGTTCATCCAGAGTTGTTAATCCAGTAATGGAACCAATTTATGATGAACCGACGACGACTACTAGCGTGCCTTTTG
TAAGCACAAGCTGATGAGTACGAACTTATGTACTCATTTCGTTTCAGAAGAGACAGGTACGTTAATAGTTAATAGCGTACTTTTTCTTGCTTTGTGGTAT
TCTTGCTAGTTACACTAGCCATCCTTACTGCGCTTCGATTGTGTGCGTACTGCTGCAATATTGTTAACGTGAGTCTTGTAAAACCTTCTTTTACGTTTAC
TCTCGTGTTAAAAATCTGAATTCTAGAGTTCCTGATTTCTGGTCTAAACGAACTAAATATTATATTAGTTTTTGTTTGGAACTTTAATTTTAGCCATGGC
AGATTCCAACGGTACTATTACCGTTGAAGAGCTTAAAAAGCTCCTTGAACAATGGAACCTAGTAATAGGTTTCCTATTCCTTACATGGATTTGTCTTCTA
CAATTTGCCTATGCCAACAGGAATAGGTTTTTGTATATAATTAAGTTAATTTTCCTCTGGCTGTTATGGCCAGTAACTTTAGCTTGTTTTGTGCTTGCTG
CTGTTTACAGAATAAATTGGATCACCGGTGGAATTGCTATCGCAATGGCTTGTCTTGTAGGCTTGATGTGGCTCAGCTACTTCATTGCTTTTCAGACTGT
TTGCGCGTACGCGTTCCATGTGGTCATTCAATCCAGAAACTAACATTCTCAACGTGCCACTCCATGGCACTATTTTGACCAGACCGCTTTAGAAAGTGAA
CTCGTAATCGGAGCTGTGATCCTTCGTGGACATCTTCGTATTGCTGGACACCATCTAGGACGCTGTGACATCAAGGACCTGCCTAAAGAAATCACTGTTG
CTACATCACGAACGTCTCTTATTACAAATTGGGAGCTTCGCAGCGTGTAGCAGGTGACTCAGGTTGCTGCATACAGTCGCTACAGGATTGGCAACTATAA
ATTAAACACAGACCATTCCAGTAGCAGTGACAATATTGCTTTGCTTGTACAGTAAGTGACAACAGATGTTTCATCTCGTTGACTTTCAGGTTACTATAGC
AGAGATATTACTAATTATTATGAGGACTTTAAAGTTTCCATTTGGAATCTTGATTACATCATAAACCTCATAATTAAAAATTTATCTAAGTCACTAACTG
AGAATAAATATTCTCAATTAGATGAAGAGCAACCAATGGAGATTGATTAAACGAACATGAAAATTATTTTTCTTGGCACTGATAACACTCGCTACTTGTG
AGCTTTATCACTACCAAGAGTGTGTTAGAGGTACAACAGTACTTTTAAAAGAACCTTGCTCTTCTGGAACATACGAGGGCAATTCACCATTTCATCCTCT
AGCTGATAACAAATTTGCACTGACTTGCTTTAGCACTCAATTTGCTTTTGCTTGTCCTGACGGCGTAAAACACGTCTATCAGTTACGTGCCAGATCAGTT
TCACCTAAACTGTTCATCAGACAAGAGGAAGTTCAAGAACTTTACTCTCCAATTTTTATTGTTGCGGCAATAGTGTTTATAACACTTTGCTCACACTCAA
AAGAAAGACAGAATGATTGAACTTTCATTAATTGACTTCTATTTGTGCTTTTTAGCCTTTTGCTATTCCTTGTTTTAATTATGCTTATTATCTGTTGGTT
TCACTTGAACTGCAAGATCATAATGAAACTTGTCACGCCTAAACGAACATGAAATTTCTTGTTTCTTAGGAATATCACAACTGTAGCTGCATTTCACCAA
GAATGTAGTTTACAGTTATGTACTCAACATCAACCATATGTAGTTGATGACCCGTGTCCTATTCACTTCTATTCTAAATGGTATATTAGAGTAGGAGCTA
GAAAATCAGCACCTTTAATTGAATTGTGCGTGGATGAGGCTGGTTCTAAATCACCCATTCAGTACATCGATATCGGTAATTATACAGTTTCCTGTTTACC
TTTTACAATTAATTGCCAGGAACCTAAATTGGGTAGTCTTGTAGTGCGTTGTTCGTTCTATGAAGACTTTTTAGAGTATCATGACGTTCGTGTTGTTTTA
GATTTCATCTAAACGAACAAACTAAAATGTCTGATAATGGACCCCAAAATCAGCGAAATGCACCCCGCATTACGTTTGGTGGACCTCAGATTCAACTGGC
AGTAACCAGAATGGAGAACGCAGTGGGGCGCGATCAAAACAACGTCGGCCCCAAGGTTTACCCAATAATACTGCGTCTTGGTTCACCGCTCACTCAACAT
GGCAAGGAAGACCTTAAATTCCCTCGAGGACAAGGCGTTCCAATTAACACCAATAGCAGTCCAGATGACCAAATTGGCTACTACCGAAGAGCTACCAGAC
GAATTCGTGGTGGTGACGGTAAAATGAAAGATTCAGTCCAAGATGGTATTTCTACTACCTAGGAACTGGGCCAGAAGCTGGACTTCCCTATGGTGCTAAC
AAAGACGGCATCATATGGGTTGCAACTGAGGGAGCCTTGAATACACCAAAAGATCATTGGCACCCGCAATCCTGCTAACAATGCTGCAATCGTGCTACAA
CTTCCAAGGAACAACATTGTCAAAGGCTTTACGCAGAAGGGAGCAGAGGCGGCAGTCAAGCCTTCTCGTTCCTCATCACGTAGTCGCAACAGTTTAAGAA
ATTTCAACTCCAGGCAGCAGTAGGGAACTTTCCTGCTAGAATGGCTGGCAATGGCGGTGATGCTGCTCTTGCTTTGCTGCTGCTTGACAGATTGAACCAG
CTTGAGAGCAAAATGTCTGGTAAAGGCCAACAACAACAAGGCCAAACTGTCACTAAAGAATTGCTGCTGAGGCTTCTAAGAAGCCTGGCAAAACGTACTG
CCACTAAAGCATACAATGTAACACAAGCTTTCGGCAGACGTGGTCCAGAACAAACCCAAGGAAATTTTGGGGACCAGGAACTAATCAGACAAGGAACTGA
TTACAAACATTGGCCGCAAATTGCACAATTTGCCCCAGCGCTTCAGCGTTTTCGGAATGTCGCGCATTGGCATGGAAGTCACACCTTCGGGAACGTGGTT
GACCTACACAGGTGCCATCAAATTGGATGACAAAGATCCAAATT
>23a80be6-c21e-4daa-ba1e-305bcfc1eb4c|99
ATACCTTCCCAGGTAACAAACCAACCAACTTTCGATCTCTTGTAGATCTGTTCTCTAAACGAACTTTAAAATCTGTGTGGCTGTCACTCGGCTGCATGCT
TAGTGCACTCACGCAGTATAATTAATAACTAATTATTGTCGTTGACAGGACACGAGTAACTCGTCTATTTGCAGGCTGCTTACGGTTCGTCCGTGTTGCA
GCCGATCATCAGCACATCTAGGTTTCGTCCGGGTGTGACCGAAAGGTAAGATGGAGAGCCTTGTCCCTGGTTTCAACGAGAAAACACACGTCCATTCAGT
TTGCCTGTTTTACAGGTTCGCGACGTGCTCGTACGTGGCTTTGGAGACTCCGTGGAGGAGGTCTTATCAGAGGCACGTCAACATCTTAAAGATGGCACTT
GTGGCTTAGTAGAAGTTGAAAAAGGCGTTTTGCCTCAACTTGAACAGCCCTATGTGTTCATCAAACGTTCGGATGCTCGAACTGCACCTCATGGTCATGT
TATGGTTGAGCTGGTAGCAGAACTCGAAGGCATTCAGTACGGTCGTAGTGGTGAGACACTTGGTGTCCTTGTCCCTCATGTGGGCGAAATACCAGTGGCT
TACCGCAAGGTTCTTCTTCGTAAGAACGGTAATAAAGGAGCTGGTGGCCATAGTTACGGCGCCGATCTAAAGTCATTTGACTTAGGCGACGAGCTTGGCA
CTGATCCTTATGAAGATTTCAAGAAACTGGAATGTACAAATACCTACAACTTGTGCTAATGACCCTGTGGGTTTTACACTTAAAAACACAGTCTGTACCG
TCTGCGGTATGTGGAAAGGTTATGGCTGTAGTTGTGATCAACTCCGCGAACCCATGCTTCAGTCAGCTGATGCACAATCGTTTTAAACGGGTTTGCGGTG
TAAGTGCAGCCCGTTACACCGTGCGGCACAGGCACTAGTACTGATGTCGTATACAGGGCTTTTGACATACAATGATAAAGTAGCTGGTTTTGCTAAATTC
CTAAAAACTAATTGTTGTCGCTTCCAAGAAAAGGACGAAGATGACAATTTAATTGATTTACTTTGTAGTTAAGAGACACACTCTCTAACTACCAACATGA
AGAAACAATTTATAATTTACTTAAGGATTGTCCAGCTGTTGCTAAACATGACTTCTTTAAGTTTAGAATAGACGGTGACATGGTACCACATATATCACGT
CAACGTCTTACTAAATACAATGGCAGACCTCGTCTATGCTTTAAGGCATTTTGATGAAGGTAATTGTGACACATTAAAGAAATACTTGTCACATACAATT
GTTGTGATGATGATTTTTCAATAAAAAGGACTGGTATGATTTTGTAGAAAACCCAGATATATTACGCGTATACGCCAACTTAGGTGAACGTGTACGCCAA
GCTTTGTTAAAAACAGTACAATTTGTGATGCCATGCGAAATGCTGGTATTGTTGGTGTACTGACATTAGATAATCAAGATCTCAATGGTAACTGGTATGA
TTTCGGTGATTTCAAACAAACCACGCCAGGTAGTGGAGTTCCTGTTGTAGATTCTTATTATTCATTGTTAATGCCTATATTAACCTTGACCAGGGCTTTA
ACTGCAGAGTCACATGTTGACACTGACTTAACAAAGCCTTACATTAAGTGGGATTTGTTAAAATATGACTTCACGGAAGAGAGGTTAAAACTCTTTGACC
GTTATTTTAAATATTGGGATCAGACATACCACCCAAATTGTGTTAACTGTTTGGATGACAGATGCATTCTGCATTGTGCAAACTTTAATGTTTTATTCTC
TACAGTGTTCCCACCTACAAGTTTTGGACCACTAGTGAGAAAAATATTTGTTGATGGTGTTCCATTTGTAGTTTCAACTGGACCACTTCAGAGAGCTAGG
TGTTGTACATAATCAGGATGTAAACTTACATAGCTCTAGACTTAGTTTTAAGGAATTACTTGTGTATGCTGCTGACCCTGCTATGCACGCTGCTTCTGGT
AATCTATTACTAGATAAACGCACTACGTGCTTTTCAGTAGCTGCACTTACTAACAATGTTGCTTTTCAAACTGTCAAACCCGGTAATTTTAACAAAGACT
TATGACTTTGCTGTGTCTAAGGGTTTCTAAGGAAGGAAGTTCTGTTGAATTAAAACACTTCTTTGCTCAGGATGGTAATGCTGCTATCAGCGATTATGAC
TACTATCGTTATAATCTACCAACAATGTGTGATATCAGACAACTACTATTTGTAGTTGAAGTTGTTGATAAGTACTTTGATTGTTACGATGGTGGCTGTA
TTAATGCTAACCAAGTCATCGTCAACAACCTAGACAAATCAGCTGGTTTTCCATTTAATAAATGGGGTAAGGCTAGACTTTATTATGATTCAATGAGTTA
TGAGGATCAAGATGCACTTTCGCATATACAAAACGTAATGTCATCCCTACTATAACTCAAATGAATCTTAAGTATGCCATTAGTGCAAAGAATAGAGCTC
GCACCGTAGCTGGTGTCTCTATCTGTAGTACTATGACCAATAGACAGTTTCATCAAAAATTATTGAAATCAATAGCCGCCACTAGAGGAGCTACTGTAGT
AATTGGAACAAGCAAATTCTATGGTGGTTGGCACAACATGTTAAAAACTGTTTATAGTGATGTAGAAAACCCCACCTTATGGGTTGGGATTATCCTAAAT
GTGATAGAGCCATGCCTAACATGCTTAGAATTATGGCCTCACTTGTTCTTGCTCGCAAACATACAACGTGTTGTAGCTTGTCACACCGTTTCTATAGATT
AGCTAATGAGTGTGCTCAAGTATTGAGTGAAATGGTCATGTGTGGCGGTTCACTATATGTTAAACCAGGTGGAACCTCATCAGGAGATGCCACAACTGCT
TATGCTAATAGTGTTTTTAACATTTGTCAAGCTGTCACGGCCAATGTTAATGCACTTTTATCTACTGATGGTAACAAAATTGCCGATAAGTATGTCCGCA
ATTTACAACACAGACTTTATGAGTGTCTCTATAGAAATAGAGATGTTGACACAGACTTTGTGAATGAGTTTTACGCATATTTGCGTAAACATTTCTCAAT
GATGATACTCTTGACGATGCTGTTGTGTGTTTCAATAGCACTTATGCATCTCAAGGTCTAGTGGCTAGCATAAAGAACTTTAAGTCAGTTCTTTATTATC
AAAACAATGTTTTTATGTCTGAAGCAAAATGTTGGACTGAGACTGACCTTACTAAAGGACCTCATGAATTTTGCTCTCAACATACAATGCTAGTTAAACA
GGGTGATGATTATGTGTACCTTCCTTACCCAGATCCATCAAGAATCCTAGGGGCCGGCTGTTTTGTAGATGATATCGTAAAACAGATGGTACTATGATTG
AACGGTTCGTGTCTTTAGCTATAGATGCTTACCCACTTACTAAACATCCTAATCAGGAGTATGCTGATGTCTTTCATTTGTACTTACAATACATAAGAAA
GCTACATGATGAGTTAACAGGACACATGTTAGACATGTATTCTGTTATGCTTACTAATGATAACACTTCAAGGTATTGGGAACCTGAGTTTTATGAGGCT
ATGTACACACCGCATACAGTACAGGCTGTTGGGGCTTGTGTTTTTGCAATTCACAGACTTCATTAGTCTTGTCTGTTAATCCGTATGTTTGCAATGCTCC
AGGTTGTGATGTCACAGATGTGACTCAACTTTACTTAGGAGGTATGAGCTATTATTGTAAATCACATAAACCACCCATTAGTTTCCATTGTGTGCTAATG
GACAAGTTTTTGGTTTATATAAAAATACATGTGTTGGTAGCGATAATGTTACTGACTTTAATGCAATTGCAACATGTGACTGGACAAATGCTGGTGATTA
CATTTTAGCTAACACCTGTACTGAAAGACTCAAGCTTTTTGCAGCAGAAACGCTCAAAGCTACTGAGGAGACATTTAAACTGTCTTATGGTATTGCTACT
GTACGTGAAGTGCTGTCTGACAGAGAATTACATCATGGGAAGTTGGTAAACCTAGACCACCACTTAACCGAAATTATGTCTTTACTGGTTATCGTGTAAC
TAAAAACAGTAAAGTACAAATAGGAGAGTACACCTTTGAAAATACCGCAGAGACAGAAGAAACAGCAAACTGTGACTTTTCCTGCTGCAGATTTGGATGA
TTTTCCAAACAATTGCAACAATCCATGAGCAGTGCTGACTCAACTCAGGCCTAAACTCATGCAGACATCACAAGGCAGATGGGCTATATAAACGTTTCGC
TTTTCCGTTTACGATATAGTCTACTCTTGTGCAGAATGAATTCTCGTAAACATAGCACAAGTAGATGTAGTTAACTTTAATCACATAGCAATTTTAATCA
GTGTGTAACATTAGGGAGGACTTGAAAGAGCCACCACATTTCACCGAGGCCACGCGGAGTACGATCGAGTGTACAGTGAACAATGCTAGGGAGAGCTGCC
TATATGGAAGAGCCCTAATGTGTAAAATTAATTTTAGTAGTGCTATCCCCATGTGATTTTAATAGCTTTTTAGGAGAATGACA
>d23f7c20-8283-4ae6-a6bf-5ba6d49060ad|5
ATACCTTCCCAGGTAACAAACCAACCAACTTTCGATCTTTTGTAGATCTGTTCTAAACGAACTTATGGATTTGTTTATGAGAATCTTCACAATTGGAACT
GTAACTTTTGAAGCAAGGTGAAATCAAGGATGCTACTCCTTCAGATTTTGTTCGCGCTACTGCAACGATACCGATACAAGCCTCACTCCCTTTCGGATGG
CTTATTGTTGGCGTTGCACTTCTTGCTGTTTCAGAGCGCTTCCAAAATCATAACCCTCAAAAGAGATGGCAACTAGCACTCTCCAAGGGTGTTCATACTT
TGTTTGCAACTTGCTGTTGTTGTTTGTAACAGTTTACTCCACACCTTCTGCTCGTTGCTGCTGGCCTTGAAGCCCCTTTTCTCTATCTTTTTTATGCTTT
AGTCTACTTCTTGCAGAGTATAAACTTTTGTAAGAATAATAATGAGGCTTTGGCTTTGCTGGAAATGCCGTTCCAAAAACCCATTACTTATGATGCCAAC
TATTTTCTTTTGCTGGCATACTGCTGTTACGACTATTGTATACCTTACAATAGTGTAACTTTTCAATTGTCATTACTTCAGGTGATGGCACAACAAGTCC
TATTCTTGACATGACTACCAGATTGGTGGTTATACTGAAAATGGGAATCTGGAGTAAAAGACTGTGTTGTATTACACAGTTACTTCACTTCAGACTATTA
CCAGCTGTACTCAACTCAATTGAGTACAGACACTGGTGTTGAACATGTTACCTTCTTCATCTACAATAAAATTGTTGATGAGCCTGAAGAACATGTCCAA
ATTACACAATCGACGGTTCATCCAGAGTTGTTAATCCAGTAATGGAACCAATCTATGATGAACCGACGACGACTACTAGCGTGCCTTTGTAAGCACAAGC
TGATGAGTACGAACTTATGTACTCATTCGTTTCGGAAGAGACAGGTACGTTAATAGTTAATAGCGTACTTCTTCTTGCTTTCGTGGTATCTTGCTAGTTA
CACTAGCCATCCTTACTGCGCTTCGATTGTGTGCGTACTGCTGCAATATTGTTAACGTGAGTCTTGTAAAACCTTCTTTTACGTTTACTCGTGTTAAAAA
TCTGAATTCTAGAGTTCCTGATCTTCTGGTCTAAACGAACTAAATATTATATTAGTTTCTGTTTGGAACTTTAATTTTTAGCCATGCAGATTCCAACGGT
ACTATTACCGTTGAAGAGCTTAAAAAGCTCTGAACAATGGAACCTAGTAATAGGTTTCCTATTCCTTACATGGATTTGTCTACAATTTGCCTATGCCAAC
AGGAATAGGTTTTTGTATATAATTAAGTTAATTTCCTCTGGCTGTTATGGCCAGTAACTTTAGCTTGTTTTGTGCTTGCTGCTGTTTACAGAATAAATTG
GATCACCGGTGGAATTGCTATCGCAATGGCTTGTCTGTAGGCTTGATGTGGCTCAGCTACTTCATTGCTTTTTCAGACTGTTTGCGCGTACGCGTTCCAT
GTGGTCATTCAATCCAGAAACTAACATTCTCAACGTGCCACTCCATGGCACTATTTGACCAGACCGCTTCTAGAAAGTGAACTCGTAATCGGAGCTGTGA
TCCTTCGTGGACATCTTCGTATTGCTGGACACCATCTAGGACGCTGTGACATCAAGGACCTGCCTAAAGAAATCACTGTTGCTACATCACGAACGCTCTT
ATTACAAATTGGGAGCTTCGCAGCGTGTAGCAGGTGACTCAGGTTTTTGCTATATACAGTCGCTACAGGATTGGCAACTATAAATTAAACACAGACCATT
CCAGTAGCAGTGACAATATTGCTTTGCTTGTACAGTAAGTGACAACAGATGTTTCATCTCGTTGACTTCAGGTTACTAGCAGAGATATTACTAATTATTA
TGAGGACTTTTAAAGTTTCCATTTGGAATCTTGATTACATCATAAACCTCATAATTAAAAATTTATCTAAGTCACTAACTGAGAATAAATATCTCAATTA
GATGAAGAGCAACCAATGGAGATTGATTAAACGAACATGAAAATTATTTTTTCTGGCACTGATAACACTCGCTACTTGTGAGCTTTATCACTACCAAGAG
TGTGTTAGAGGTACAACAGTACTTTTAAAAGAACCTTGCTTCTGGAACAACCAAGGGCAATCACCATTCATCCTCTAGCTGATAACAAATTTGCACTGAC
TTGCTTTAGCACTCAATTTGCTTTTGCTTGTCCTGACGGCGTAAAACACGTCTATCAGTTACGTGCCAGATCAGTTTCACCTAAACTGTTCATCAGACAA
GAGGAAGTTCAAGAACTTTACTCTCCAATTTTTATTGTTGCGGCAATAGTGTTTATAACACTCTTTCACACAAAAGAAAGACAGAATGATTGAACTTCAT
TAATTGACTTCTATTTGTGCTTTTTTAGCCTCTTTGCTATTCCTTGTTTTAATTATGCTTATTATCTGTTGGTTTTCACTTGAACTGCAAGATCATAAAT
GAAACTTGTCACGCCTAAACGAACATGAAATCTTGTTTTCTTAGGAATATTCTAACTGTAGCTGCATTTCACCAAGAATGTAGTTTACAGTTATGTACTC
AACATCAACCATATGTAGTTGATGACCCGTGTCCTATTCACTTCTATTCTAAATGGTATATTAGAGTAGGAGCTAGAAAATCAGCACCTTTAATTGAATT
GTGCGTGGATGAGGCTGGTTCTAAATCACCCATTCAGTACATCGATATCGGTAATTATACAGTTTCCTGTTTACCTTTTACAATTAATTGCCAGGAACCT
AAATTGGGTAGTCTTGTAGTGCGTTGTTCGTTCTATGAAGACTTTTTAGAGTATCATGATGTTCGTGTTGTTTTAGATTTCATCTAAACGAACAAACTAA
AATGTCTGATAATGGACCCAAAATCAGCGAAATGCACCCCGCATTACGTTTGGTGGACCTCAGATTCAACTGGCAGTAACCAGAATGAGAACGCAGTGGG
GCGCGATCAAAACAACGTCGGCCCCAAGGTTTACCCAATAATACTGCGTCTTGGTTCACCGCTCACTCAACATGGCAAGGAAGACCTTAAATTCCCTCGA
GGACAAGGCGTTCCAATTAACACCAATAGCAGTCCAGATGACCAAATTGGCTACTACCGAAGAGCTACCAGACGATTTCGTGGTGGTGACGGTAAAATGA
AAGATTCAGTCCAAGATGGTATTCTACTACCTAGGAACTGGGCCAGAAGCTGGACTTCCCTATGGTGCTAACAAAGACGGCATCATATGGGTTGCAACTG
AGGGAGCCTTGAATACACCAAAAGATCACATTGGCACCCGCAATCCTGCTAACAATGCTGCAATCGTGCTACAACTTCCAAGGAACAACATTGTCAAAAG
GCTTTTATGCAGAGGGAGCAGAGGCGGCAGTCAAGCCTTCTCGTTCCTCATCACGTAGTCGCAACAGTTTAAGAAATTCAACCCAGGCAGCAGTAGGGGA
ACTTCTCCTGCTAGAAATGGCTGGCAATGGCGGTGATGCTGCTCTTGTTTGCTGCTGCTTGACAGATTGAACCAGCTTGAGAGCAAAATGTCTGGTAAAG
GCCAACAACAACAAGGCCAAACTGTCACTAAGAATGCTGCTGAGGCTTTAAGAAGCCTCGGCAAAACGTACTGCCACTAAAGCATACAATGTAACACAAG
CTTTCGGCAGACGTGGTCCAGAACAAACCCAAGGAAATTTTGGGGACCAGGAACTAATCAGACAAGGAACTGATTACAAACATTGGCCGCAAATTAGCTT
GGTGAGC
>3eb4c309-e4c8-4f91-95b7-7464233c7923|6
ATACCTTCCCAGGTAACAAACCAACCATTTTCGATCTCTTGTAGATCTGTTCTCTAAACGAACTTTAAAATCTGTGTGGCTGTCACTCGGCTGCATGCTT
AGTGCACTCACGCAGTATAATTAATAACTAATTACTGTCGTTGACAGGACACGAGTAACTCGTCTATATTCTGCAGGCTGCTTACGGTTCGTCCGTGTTG
CAGCCGATCATCAGCACATCTAGGTTTCGTCCGGGTGTGACCGAAAGGTAAGATGGAGAGCCTTGTCCCTGGTTTCAACGAGAAAACACACGTCCATTCA
GTTTGCCTGTTTTACAGGTTTCGCGACGTGCTCGTACGTGGCTTTGGAGACTCCGTGGAGGAGGTCTTATCAGAGGCACGTCAACATCTTAAAGATGGCA
CTTGTGGCTTAGTAGAAGTTGAAAAAGGCGTTTTGCCTCAACTTGAACAGCCCTATGTGTTCATCAAACGTTCGGATGCTCGAACTGCACCTCATGGTCA
TGTTATGGTTGAGCTGGTAGCAGAACTCGAAGGCATTCAGTACGGTCGTAGTGGTGAGACACTTGGTGTCCTTGTCCCTCATGTGGGCGAAATACCAGTG
GCTTACCGCAAGGTTCTTCGTAAGAACGGTAATAAAGGAGCTGGTGGCCATCAGTTACGGCGCCGATCTAAAGTCATTTGACTTAGGCGACGAGCTTGGC
ACTGATCCTTATGAAGATTCAAGAAAACTGGAACAGTAAAAACAAAAAGAAGAAGGCTGAAATACCGCAGAGACAGAAGAAACAGCAAACTGTGACTTTT
CCTGCTGCAGATTTGGATGATTTCTCCAAACAATTGCAACAATCCATGAGCAGTGCTGACTCAACTCAGGCCTAAACTCATGCAGACATTAAGGCAGATG
GGCTATATAAACGTTTTCGCTTTCCGTTTACGATATAGTCTACTCTGTGCAGAATGAATTCTCGTAAACATAGCACAAGTAGATGTAGTTAACTTTAATC
TTTTAGCATAGCAATCTTTAATCAGTGTGTAACATTAGGGAGGACTTGAAAGAGCCACCCTTCACCGAGGCCACGCCGGAGTACGATCGAGTGTACAGTG
AACAATGCTAGGGAGAGCTGCCTATATGGAAGAGCCCTAATGTGTAAAATTAATTTTAGTAGTGCTATCCCCATGTGATTTTAATAGCTTCTTAGGAGAA
TGACAGC
>89df2280-41e0-45be-8352-83f1c3ffd297|6
GTTTTGCTAAATTCCTAAAACTAATTGTTGTCGCTTCCAAGAAAAGGACGAAGATGACAATTTAATTGATTCTTACTTGTAGTTAAGAGACACACTTCTC
TACTACCAACATGAAGAAACAATTTATAATTTACTTAAGGATTGTCCAGCTGTTGCTAAACATGACTTTCTAAGTTAGAATAGACGGTGACATGGTACCA
CATATATTCACGTCAACGTCTTACTAAATACACAATGGCAGACCTCGTCTATGCTTTAAGGCATTTGATGAAGGTAATTGTGACACATTAAAAGAAATAC
TTGTCACATACAATTGTTGTGATGATGATTATTCAATAAAAAGGACTGGTATGATTTTGTAGAAAACCCAGATATTACGCGTATACGCCAACTTAGGTGA
ACGTGTACGCCAAGCTTGTTAAAAACAGTACAATTTTGTGATGCCATGCGAAATGCTGGTATTGTTGGTGTACTGACATTAGATAATCAAGATCTCAATG
GTAACTGGTATGATTTCGGTGATTCATACAAACCACGCCAGGTAGTGGAGTTCCTGTTGTAGATTCTTATTATTCATTGTTAATGCCTATATTAACCTTG
ACCAGGGCTTTAACTGCAGAGTCATGTTGACTCTGACTTAACAAAGCCTTACATTAAGTGGGATTTGTTAAAATATGACTTCACGGAAGAGAGGTTAAAA
CTCTTTGACCGTTATTTTAAATATTGGGATCAGACATACCCAAATTGTGTTAACTGTTTGGATGACAGATGCATTCTGCATTGTGCAAACTTTAATGTTT
CATTTCCTACGGTGTTCCCACCTACAAGTTTTGGACCACTAGTGAGAAAAATATTTGTTGATGGTGTTCCATTTGTAGTTTCAACTGGATACCACTTCAG
AGAGCTAGGTGTTGTACATAATCAGGATGTAAACACATAGCTCTAGACTTAGTTTTAAGGAATTACTTGTGTATGCTGCTGACCCTGCTATGCACGCTGC
TTCTGGTAATACTATTACTAGATAAACGCACTACGTGCTTTTCAGTAGCTGCACTTACTAACAATGTTGCTTTCAAACTGTCAAACCCGGTAATTTAACA
AAGACTGCTGACTGTGCTGTGTGTCTAAGGTTCTAAGGAAGGAAGTTCTGTTGAATTAAAACACTTCTTTTTTGCTCAGGATGGTAATGCTGCTATCAGC
GATTATGACTACTATCGTTATAATCTACCAACAATGTGTGATATCAGACATATTACTATTTGTAGTTGAAGTTGTTGATAAGTACTTGATTGTTACGATG
GTGGCTGTATTAATGCTAACCAAGTCATCGTCAACAACCCTAGACAAATCAGCTGGTTTTCCATTTAATAAATGGGGTAAGGCTAGACTTTATTATGATT
CAATGAGTTATGAGGATCAAGATGCACTTTTCGCATATACAAAACGTAATGTCATCCCTACTATAACTCAAATGAATCTTAAGTATGCCATTAGTGCAAA
GAATAGAGCTTGCACCGTAGCTGGTGTCTCTATCTGTAGTACTATGACCAATAGACAGTTTCATCAAAAATTATTGAAATCAATAGCCGCCACTAGAGGA
GCTACTGTAGTAATTGGAACAAGCAAATTCTATGGTGGTTGGCACAACATGTTAAAACTGTTTTATAGTGATGTAGAAAACCCTCCCTTATGGGTTGGGA
TTATCCTAAATGTGATAGAGCCATGCCTAACATGCGACAAGAATTATGGCCTCACTTGTTCTTGCTCGCAAACATACAACGTGTTGTAGCTTGTCACACC
GTTTTTCTATAGATTAGCTAATGAGTGTGCTCAAGTATTGAGTGAAATGGTCATGTGTGGCGGTTCACTATATGTTAAACCAGGTGGAACCTCATCAGGA
GATGCCACAACTGCTTATGCTAATAGTGTTTTTAACATTTGTCAAGCTGTCACGGCCAATGTTAATGCACTTTATCTACTGATGGTAACAAAATTGCCGA
TAAGTATGTCCGCAATTTACAACACAGACTTTATGAGTGTCTCTATAGAAATAGAGATGTTGACACAGACTTTGTGAATGAGTTTTACGCATATTTGCGT
AAACATTCTCAATGATGATACTCTTTGACGATGCTGTTGTGTTTCAATAGCACTTATGCATCAAGGTCTAGTGGCTAGCATAAGAACTTTAAGTCAGTTT
TATTATCAAAACAATGTTTTTATGTCTGAAGCAAAATGTTGGACTGAGACTGACCTTACTAAGGACCTCATGAATTTTGCTCAACATACAATGCTAGTTA
AACAGGGTGATGATTATGTGTACCTTCCTTACCCAGATCCATCAAGAATCCTAGGGAGGCCGGCTGTTTTGTAGATGATATCGTAAAACAGATGGTACAC
TTATGATTGAACGGTTCGTGTCTTAGCTATAGATGCTTACCCACTTACTAAACATCCTAATCAGGAGTATGCTGATGTCTTTCATTTGTACTTACAATAC
ATAGAAAGCTATGATGAGTTACAGGACACATGTTAGACATGTATTCTGTTATGCTTACTAATGATAACACTTTCAAGGTATTGGGAACCTGAGTTTTTAT
GAGGCTATGTACACACCGCATACAGTTTTACAGGCTGTTGGGGCTTGTGTTCTTTGCAATTCACAGACTCATTAAGATGTGGTGCTTGCATACGTAGACC
ATCTTATGTTGTAAATGCTGTTACGACCATGTCATATCAACATCACAAATTAGTCTTGTCTGTTAATCCGTATGTTTGCAATGCTCCAGGTTGTGATGTC
ACAGATGTGACTCAACTTTACTTAGGAGGTATGAGCTATTATTGTAAATTCAAACCACCCATTAGTTTTCCATTGTGTGCTAATGGACAAGTTTTTGGTT
TATATAAATATGTGTTGGTAGCGATAATGTTACTGACTTTAATGCAATTGCAACATGTGACTGGACAAATGCTGGTGATTACATTTAGCTACACCTGTAC
TGAAAGACTTCAAGCTTTTTTGCAGCAGAAACGCTCAAAGCTACTGAGGAGACATTTAAACTGTCTTATGGTATTGCTACTGTACGTGAAGTGCTGTCTG
ACAGAGAATTACATGGGAAGTTGGTAAACCTAGACCACCACTTAACGAAATTATGTCTTTACTGGTTATCGTGTAACTAAAAACAGTAAAGTACAAATAG
GAGAGTACACCTTTGAAATACCGCAGAGACAGAAGAAACAGCAAACTGTGACTCTTTCCTGCTGCAGATTTGGATGATTTCCAAACAATTGCAACAATCC
ATGAGCAGTGCTGACTCAACTCAGGCCTAAACTCATGCAGACCACAAGGCAGATGGGCTATAAACGTTTTCGCTTTTCGTTTACGATATAGTGTACATTT
GTGCAGAATGAATTTCGTAACTACATAGCACAAGTAGATGTAGTTAACTTTAATCCTTTAGCAATCTTTAATCAGTGTGTAACATTAGGGAGGACTTGAA
AGAGCCTTTAACAATGCTAAGAGAGCTGCCTATATGGAAGAGCCCTAATGTGTAAAATTAATTTTAGTAGTGCTATCCCCATGTGATTTTAATAGCTTCT
TAGGAGAATGACAGC
>ea7b916e-de3b-4255-955a-604e15dbd500|8
AAAATGTTGGACTGAGACTGACCTTACTAAAGGACCTCATGAATTTTGCTCTCAACATACAATGCTAGTTAAACAGGTGATGATTATGTGTACCTTCCTT
ACCCAGATCCATCAAGAATCCTAGGGGCCGGCTGTTTTTGTAGATGATATCGTAAAACAGATGGTACACTTTATGATTGAACGGT
>6659196e-10ad-4cc7-93cb-5e93cd183246|5
CCCACCTCCCAGGTAACAAAACCATATTTTCGATCTTGTAGATCTGCCTTCTAAACGAACAAACTAAAATGTCTGATAATGGACCCAAAATCAGCGAAAT
GCACCCCGCATTACGTTTGGTGGACCTCAGATTCAACTGGCAGTAACCAGAATGGAGAACGCAGTGGGGCGCGATCAAAACAACGTCGGCCCCAAGGTTT
TACCCAATATACGTACTTGGTTTCACCGCTCCCACTCAACATGAACCAGCTTGAGAGCAAAATGTCTGGTAAAGGCCAACAACAACAAGGCCAAACTGTC
ACTAAGAATGGGCTGCTGAGGCTTCTAAGAAGCCTCGGCAAAACGTACTGCCACTAAAGCATACAATGTAACACAAGCTTTCGGCAGACGTGGTCCAGAA
CAAACCCAAGGAAATTTTGGGGACCAGGAACTAATCAGACAAGGAACTGATTGGCCGCAAATTGCACAATTTGCCCCAGCGCTTCAGCGTTCGGAATGTC
GCGCATTGGCATGGAAGTCACACCTTCGGGAACGTGGTTGACCTACACAGGTGCCATCAAATTGGATGACAAAGATCCAAATTACGAAAGATCAAGTCAT
TTTGCTGAATAAGCATATTGACGCATACAAAACATTCCCACCAACAGAGCCTAAAAAAGGACAAAAAGAAGAAGGCTGATGAAACTCAAGCCTTACCGCA
GAGACAGAAGAAACAGCAAACTGTGACTTTTTTCCTGCTGCAGATTTGGATGATTTTCCAAACAATTGCAACAATCCATGAGCAGTGCTGACTCAACTCA
GGCCTAAACTCATGCAGACCACAAGGCAGATGGGCTATATAAACGTTTCGCTTTCCGTTTACGATATAGTCTACTCTTGTGCAGAATGAATTCTCGTACT
ACATAGCACAAGTAGATGTAGTTAACTTTAATCTCACATAGCAATCTTTAATCAGTGTGTAACATTAGGGAGGACTTGAAGAGCCACCACATTTCGAGGC
CACGCGGAGTACGATCGAGTGTACAGTGAACAATGCTAGGGAGAGCTGCCTATATGGAAGAGCCCTAATGTGTAAATTAAATTTTAGTAGTGCTATCCCC
ATGTGATTTTAATAGCTTTCTTAGGAGAATGACAAAT
>f44ef09b-df97-4906-87ef-24600393f874|8
ATACCTTCCCAGGTAACAAACCACCAACTTTCGATCTTTGTAGATCTGTTCTCTAAACGAACTTTAAAATCTGTGTGGCTGTCACTCGGCTGCATGCTTA
GTGCACTCACGCAGTATAATTAATACTAATTACTGTCGTTGACAGGACCACGAGTAACTCGTCTATTTGCAGGCTGCACGGTTCGTCCGTGTTGCAGCCG
ATCATCAGCACATCTAGGTTCGTCCGGGTGTGACCGAAAGGTAAGATGGAGAGCCTTGTCCCTGGTTTAACGAGAAAACACACGTCCAACCAGTTTGCCT
GTTTACAGGTTCGCGATGCTCGTACGTGGCTTGGAGACTCCGTGGAGGAGGTCTTATCAGAGGCACGTCAACATCTTAAAGATGGCACTTGTGGCTTAGT
AGAAGTTGAAAAAGGCGTTTTGCCTCAACTTGAACAGCCCTATGTGTCATCAAACGTTCGGATGCTCGAACTGCACCTCATGGTCATGTTATGGTTGAGC
TGGTAGCAGAACTCGAAGGCATTCAGTACGGTCGTAGTGGTGAGACACTGGTGTCCTTGTCCCTCATGTGGGCGAAATACCAGTGGCTTACCGCAAGGTT
CTTCTTCGTAAGAACGGTAATAAAGGAGCTGGTGGCCATAGTTACGGCGCCGATCTAAAGTCATTTGACTTAGGCGACGAGCTTGGCACTGATCCTTATG
AAGATTTCAAGAAACTGGAACACTAAACATAGCAGTGGTGTTACCCGTGAACTCATGCGTGAGCTTAACGGAGGGGGGCATACACTCGCTATGTCGATAA
CAACTTGTGGCCCTGATGGCTACCCTTTGAGTGCATTAAAGACCTCTAGCACGTGCTGGTAAAGCTCATGCACTTTGTCCGAACAACTGGACTTTATTGA
CACTAAGAGGTGTATACTGCTGCCGTGAACATGAGCATGAAATTGTCTGGTACACGGAACGTTCTGAAAAGAGCTATGAATTGCAGACACTTTTGAAATT
AAATTGGCAAAGAAATTTGAACCTTCAATGGGGAATGTCCAAATTTGTATTTCCCTTAAATTCCATAATCAAGACTATTCAACCAAGGGTTGAAAAGAAA
AAGCTGATGGCTTTATGGGTAGAATTCGATCTGCTATCCAGTTGCGTCACCAAATGAATGCAACCAAATGTGCCTTCAACTCTCATGAAGTGTGATCATT
GTGGTGAAACTTCATGGCAGACGGGCGATTTTGTTAAAGCCACTTGCGAATTTTGTGGCACTGAGAATTTGACTAAAGAAGGTGCCCTACTTGTGGTTAC
TTACCCCAAATGCTGTTGTTAAAATTTATTGTCCAGCATGTCACAATTCAGAAGTAGGACCTGAGCATAGTCTGCCGAATACCAATGAAT
>5570d095-0fc6-4b10-9318-2108d5889ee4|5
CCTTCCCAGGTAACAAACCAACCAACTTCGATCTCTTGTAGATCTGTCTCTAAACGAACTTTTAAAATCTGTGTGGCTGTCACTCGGCTGCATGCTTAGT
GCACTCACGCAGTATAATTAATAACTAATTACTGTCGTTGACAGGACACGAGTAACTCGTTTATTTGCAGGCTGCTTACGGTTCGTCCGTGTTGCAGCCG
ATCAGCACATCTAGGTTTCGTCCGGGTGTGACCGAAAGGTAAGATGGAGAGCCTTGTCCCTGGTTTTAACGAGAAAACACACGTCCAACTCAGTTTGCCT
GTTTTACAGGTTCGCGACGTGCTCGTACGTGGCTTGGAGACTCCGTGGAGGAGGTCTTATCAGAGGCACGTCAACATTTAAAGATGGCACTTGTGGCTTA
GTAGAAGTTGAAAAAGGCGTTTTGCCTCAACTTGAACAGCCCTATGTGTTCATCAAACGTTCGGATGCTCGAACTGCACCTCATGGTCATGTTATGGTTG
AGCTGGTAGCAGAACTCGAAGGCATTCAGTACGGTCGTAGTGGTGAGACACTGGTGTCCTGTCCCTCATGTGGGCGAAATACCAGTGGCTTACCGCAAGG
TTCTTCTTCGTAAGAACGGTAATAAAGGAGCTGGTGGCCATAGTTACGGCGCCGATCTAAAGTCATTTGACTTAGGCGACGAGCTTGGCACTGATCCTTA
TGAAGATTTTCAAGAAAACTGGAATGTACAAATACCTACAACTTGTGCTAATGACCCTGTGGGTTTTACACTTAAAAACACAGTTTGTGTACCGTCTGCG
GTATGTGGAAAGGTTATGGCTGTAGTTGTGATCAACTCCGCGAACCCATGCTTCAGTCAGCTGATGCACAATCGTTTTAAAACGGGTTTGCGGTGTAAGT
GCAGCCCGTCACACCGTGCGGCACAGGCACTAGTACTGATGTCGTATACAGGGCTTTGACATACAATGATAAAGTAGCTGGTTTTGCTAAATTCCTAAAA
CTAATTGTTGTCGCTTCCAAGAAAAGGACGAAGATGACAATTTAATTGATTCTTACTTTGTAGTTAAGAGACACACTTTCTCTAACTACCAACATGAAGA
AACAATTTATAATTTACTTAAGGATTGTCCAGCTGTTGCTAAACATGACTTCTTTAAGTTAGAATAGACGGTGACATGGTACCACATATCACGTCAACGT
CTTACTAAATCATACAATGGCAGACCTCGTCTATGCTTTAAGGCATTTTGATGAAGGTAATTGTGACACATTAAAAGAAATACTTGTCACATACAATTGT
TGTGATGATGATTATTTCAATAAAAAGGACTGGTATGATTTTGTAGAAAACCCAGATATATTACGCGTATACGCCAACTTAGGTGAACGTGTACGCCAAG
CTTTGTTAAAAACAGTACAATTGTGATGCCATGCGAAATGCTGGTATTGTTGGTGTACTGACATTAGATAATCAAGATCTCAATGGTAACTGGTATGATT
TCGGTGATTTCATACAAACCACGCCAGGTAGTGGAGTTCCTGTTGTAGATTCTTATTATTCATTGTTAATGCCTATATTAACCTTGACCAGGGCTTTAAC
TGCAGAGTTCATGTTGACACTGACTTAACAAAGCCTTACATTAAGTGGGATTTGTTAAAATATGACTCACGGAAGAGAGGTTAAAACTCTTTGACCGTTA
TTTTAAATATTGGGATCAGACATACCACCCAAATTGTGTTAACTGTTTGGATGACAGATGCATTCTGCATTGTGCAAACTTTAATGTTTTATTCTCTACG
GTGTTCCCACCTACAAGTTTTTGGACCACTAGTGAGAAAAATATTTGTTGATGGTGTTCCATCTGTAGTTTCAACTGGATTCCACTTCAGAGAGCTAGGT
GTTGTACATAATCAGGATGTAAAACTTACATAGCTCTAGACTTAGTTAAGGAATTACTTGTGTATGCTATAATTGACCCTGCTATGCACGCTGCTTCTGG
TAATCTATTACTACAAGATAAACGCACTACGTGCTTTTCAGTAGCTGCACTTACTAACAATGTTGCTTTCAAACTGTCAAACCCGGTAATTTTAACAAAG
ACTTCTATGACTTTGCTGTGTCTAAGGGTTTTAAGGAAGGAAGTTCTGTTGAATTAAAACACTTCTCTTTGCTCAGGATGGTAATGCTGCTATCAGCGAT
TATGACTACTATCGTTATAATCTACCAACAATGTGTGATATCAGACAACTACTATTTGTAGTTGAAGTTGTTGATAAGTACTTTGATTGTTACGATGGTG
GCTGTATTAATTAACCAAGTCATCGTCAACAACCTAGACAAATCAGCTGGTTTTCCATTTAATAAATGGGGTAAGGCTAGACTTTATTATGATTCAATGA
GTTATGAGGATCAAGATGCACTTTTCGCATATACAAAAACGTAATGTCATCCCTACTATAACTCAAATGAATCTTAAGTATGCCATTAGTGCAAAGAATA
GAGCTCGCACCGTAGCTGGTGTCTATCTGTAGTACTATGACCAATAGACAGTTTCATCAAAAATTATTGAAATCAATAGCCGCCACTAGAGGAGCTACTG
TAGTAATTGGAACAAGCAAATTCTATAGGTGGTTGGCACAACATGTTAAAACTGTTTATAGTGATGTAGAAAACCTCACCTTATGGGTTGGGATTATCCT
AAATGTGATAGAGCCATGCCTAACATGCACTAGAATTATGGCCTCACTTGTTTTGCTCGCAAACATACAACGTGTTGTAGCTTGTCACACCGTTTCTATA
GATTAGCTAATGAGTGTGCTCAAGTATTGAGTGAAATGGTCATGTGTGGCGGTTCACTATATGTTAAACCAGGTGGAACCTCATCAGGAGATGCCACAAC
TGCTTATGCTAATAGTGTTTTTAACATTTGTCAAGCTGTCACGGCCAATGTTAATGCACTTTTATCTACTGATGGTAACAAAATTGCCGATAAGTATGTC
CGCAATTTACAACACAGACTTTATGAGTGTCTATAGAAATAGAGATGTTGACACAGACTTTGTGAATGAGTTTTACGCATATTTGCGTAAACATTTCTTT
CAATGATGATACTCCATTGACGATGCTGTTGTGTGTTTCAATAGCACTTATGCATCAAGGTTTAGTGGCTAGCATAAAGAACTTTTAAGTCAGTTTTTAT
TATCAAAACAATGTTTTATGTCTGAAGCAAAATGTTGGACTGAGACTGACCTTACTAAGGACCTCATGAATTTTGCTCTCATACAATGCTAGTTAAACAG
GGTGATGATTATGTGTACCTTCCTTACCCAGATCCATCAAGAATCTAGGGGCCGGCTGTTTGTAGATGATATCGTAAAAACAGATGGTACACTTATGATT
GAACGGTTCGTGTCTTAGCTATAGATGCTTACCCACTTACTAAACATCCTAATCAGGAGTATGCTGATGTCTTCATTTGTACTTACAATACATAAGAAAG
CTACATGATGAGTTAACAGGACACATGTTAGACATGTATTCTGTTATGCTTACTAATGATAACACTCAAGGTATTGGGAACCTGAGTTTTATGAGGCTAT
GTACACACCGCATACAGTCTTACAGGCTGTTGGGGCTTGTGTTTTTTGCAATTCACAGACTTCATTAAGATGTGGTGCTTGCATACGTAGACCATTCTTA
TGTTGTAAATGCTGTTACGACCATGTCATATCAACATCACATAAATTAGTCTTGTCTGTTAATCCGTATGTTTGCAATGCTCCAGGTTGTGATGTCACAG
ATGTGACTCAACTTTACTTAGGAGGTATGAGCTATTATTGTAAGTTCTATGGACCTAGACCACCACTTAACCGAAATTATGTCTTTTTACTGGTTATCGT
GTAACTAAAAACAGTAAAGTACAAATAGGAGAGTACACCTTTGAAAATACCGCAGAGACAGAAGAAACAGCAAACTGTGACTTTTTTCCTGCTGCAGATT
TGGATGATTTCCAAACAATTGCAACAATCCATGAGCAGTGCTGACTCAACTCAGGCCTAAACTCATGCAGACCACATTAAGGCAGATGGGCTATATAAAC
GTTTTCGCTTTTCCGTTTACGATATATAGTCTACTCTTGTGCAGAATGAATTCTCGTAACTACATAGCACAAGTAGATGTAGTTAACTTTAATCTCACAT
AGCAATTTTAATCAGTGTGTAACATTAGGGAGGACTTGAAAGAGCCACCACATTTCACCGAGGCCACGCGGAGTACGATCGAGTGAACAATGCTAGGGAG
AGCTGCCTATATGGAAGAGCCCTAATGTGTAAAATTAATTTTAGTAGTGCTATCCCCATGTGATTTTAATAGCTTTAGGAGAATGACAAAT
>3b9f1c3a-f8e0-4dc7-ab7e-70348bc270e1|5
ATACCTTCCCAGGTAACAAACCAACCAACTTCGATCTCTTGTAGATCTGTTCTCTAAACGAACTAAAATCTGTGTGGCTGTCACTCGGCTGCATGCTTAG
TGCACACGCAGTATAATTAACTAATTACTGTCGTTGACAGGACACGAGTAACTCGTCTATCTTGCAGGCTGCTACGGTTCGTCCGTGTTGCAGCCGATCA
TCAGCACATTAGGTTTCGTCCGGGTGTGACCGAAAGGTAAGATGGAGAGCCTTGTCCCTGGTTTCAACGAGAAACACACGCACCATTCAGTTTGCCTGTT
TTACAGGTTTGCGATGTGCTCGTACGTGGCTTTTGGAGACTCCGTGGAGGAGGTCTTATCAGAGGCACGTCAACATTAAAGATGGCACTTGTGGCTTAGT
AGAAGTTGAAAAAGGCGTTCTGCCTCAACTTGAACAGCCCTATGTGTTCATAAACGTTCGGATGCTCGAACTGCACCTCATGGTCATGTTATGGTTGAGC
TGGTAGCAGAACTCGAAGGCATTCAGTACTGGTCGTAGTGGTGAGACACTTGGTGTCCTGTCCCTCATGTGGGCGAAATACCAGTGGAATACCGCAAGGT
TTTCTTCGTAAGAACGGTAATAAAGGAGCTGGTGGCCATAGTTACGGCGCCGATCTAAAGTCATTTGACTTTAGGCGACGAGCTTGGCACTGATCCTTAT
GAAGATTTCAAGAAACTGGAATGTACAAATACCTACAACTTGTGCTAATGACCCTGTGGGTTTTACACTTAAAAACACAGTCTGTACCGTCTGCGGTATG
TGGAAAGGTTATGGCTGTAGTTGTGATCAACTCCGCGAACCCATGCTTCAGTCAGCTGATGCACAATCGTTTTAAACGGGTTTGCGGTGTAAGTGCAGCC
CGTCTTTACACCGTGCGGCACAGGCACTAGTACTGATGTCGTATACAGGGCTTCTGACATACAATGATAAAGTAGCTGGTTTTGCTAAATTCCTAAAACT
AATTGTTGTCGCTTCCAAGAAAAGGACGAAGATGACAATTTAATTGATTTACTATTTGTAGTTAAGAGACACACACTTCTCTAACTACCAACATGAAGAA
ACAATTTATAATTTACTAGGAGGATTGTCCAGCTGTTGCTAAACATGACTTTTCTAAGTTTAGAATAGACGGTGACATGGTACCACATATATCACGTCAA
CGTCTTACTAAATACACAATGGCAGACCTCGTTATGCTTAAGGCATTTTGATGAAGGTAATTGTGACACATTAAAGAAATACTTGTCACATACAATTGTT
GTGATGATGATTATTTCAATAAAAAGGACTGGTATGATTTTTGTAGAAAACCCAGATATATTACGCGTATACGCCAACTTAGGTGAACGTGTACGCCAAG
CTTTGTTAAAAACAGTACAATTCTGTGATGCCATGCGAAATGCTGGTATTGTTGGTGTACTGACATTAGATAATCAAGATCTCAATGGTAACTGGTATGA
TTCGGTGATTCATACAAACCACGCCAGGTAGTGGAGTTCCTGTTGTAGATTCTTATTATTCATTGTTAATGCCTATATTAACCTTGACCAGGGCTTTAAC
TGCAGAGTCATGTTGACACTGACTTAACAAAGCCACATTAAGTGGGATTTGTTAAAATATGACTTACGGAAGAGAGGTTAAAACTCTTTGACCGTTATTT
AAATATTGGGATCAGACATACCACCCAAATTGTGTTAACTGTTTGGATGACAGATGCATTCTGCATTGTGCAAACTTTAATGTTTTATTTCTACAGTGTT
CCCACCTACAAGTTTTGGACCACTAGTGAGAAAAATATTTGTTGATGGTGTTCCATTGTAGTTCAACTGGATCCACTTCAGAGAGCTAGGTGTTGTACAT
AATCAGGATGTAAACTTACATAGCTCTAGACTTAGTTTTTTAAGGAATTACTTGTGTATGCTGCTGACCCTGCTATGCACGCTGCTTCTGGTAATTTATT
ACTAGATAACGCACTACGTGCTTTCAGTAGCTGCACTTACTAACAATGTTGCTTTCAAACTGTCAAACCCGGTAATTTTAACAAAGACTTATGACTTTGC
TGTGTCTAAGGTTTCTTTAAGGAAGGAAGTTCTGTTGAATTAAAACACTTCTTTGCTCAGGATGGTAATGCTGCTATCAGCGATTATGACTACTATCGTT
ATAATCTACCAATGTGTGATATCAGACAACTACTATGGTTGTTGAAGTTGTTGATAAGTACTTTGATTGTTACGATGGTGGCTGTATTAATGCTAACCAA
GTCATCGTCAACAACCAAGACAATTCAGCTGGTTTCCATTTAATAAATGGGGTAAGGCTAGACTTTATTATGATTCAATGAGTTATGAGGATCAAGATGC
ACTTTCGCATATACAAAACGTAATGTCATCCCTACTATAACTCAAATGAATCTTAAGTATGCCATTAGTGCAAAGAATAGAGCTCGCACCGTAGCTGGTG
TCTATCTGTAGTACTATGACCAATAGACAGTTTCATCAAAATTATTGAAATCAATAGCCGCCACTAGAGGAGCTACTGTAGTAATTGGAACAAGCAAATT
CCTATGGTGGTTGGCACAACATGTTAAAAACTGTTTATAGTGATGTAGAAAACCCTCACCTTATGGGTTGGGATTATCCTAAATGTGATAGAGCCATGCC
TAACATGCTTAGAATTATGGCCTCACTTGTTCTTGCTCGCAAACATACAACGTGTTGTAGCTTGTCACACCGTTTTATAGATTAGCTAATGAGTGCTCAA
GTATTGAGTGAAATGGTCATGTGTGGCGGTTCACTATATGTTAAACCAGGTGGAACCTCATCAGGAGATGCCACAACTGTTTATGCTAATAGTGTTTTAA
CATTTGTCAAGCTGTCACGGCCAATGTTAATGCACTTTTATCTACTGATGGTAACAAAATTGCCGATAAGTATGTCCGCAAATTTACAACACAGACTTTA
TGAGTGTTTCTATAGAAATAGAGATGTTGACACAGACTTTGTGAATGAGTTTTACGCATATTTGCGTAAACATTTCTCAATGTTGATACTCTCTGACGAT
GCTGTTGTGTTTCAATAGCACTTATGCATCTCAAGGTCTAGTGGCTAGCATAAAGAACTTTAAGTCAGTTCTTTATTATCAAAACAATGTTTTTATGTCT
GAAGCAAAATGTTGGACTGAGACTGACCTTACTAAAGGACCTCATGAATTTTGCTCTCAACATACAATGCTAGTTAAACAGGGTGATGATTATGTGTACC
TTCCTTACCCAGATCCATCAAGAATCCTAGGGCCGGCTGTTTGTAGATGATATCGTAAAACAGATGGTACACTATGATTGAACGGTTCGTGTCTTTAGCT
ATAGATGCTTACCCACTTACTAAACATCCTAATCAGGAGTATGCTGATGTCTTCATTTGTACTTACAATACAGAAAGCTACATGATGAGTTAACAGGACA
CATGTTAGACATGTATTTCTGTTATGCTTACTAATGATAACACTCAAGGTATTGGGAACCTGAGTTTATGAGGCTATGTACACACCGCATACAGTACAGG
CTGTTGGGGCTTGTGTTCTTTGCAATTCACAGACTTCATTAAGATGTGGTGCTTGCACTACGTAGACCATTCTTATGTTGTAAATGCTGTTACGACCATG
TCATATCAACATCACATAAATTAGTCTTGTTCTGTTAATCCGTATGTTTGCAATGCTCCAGGTTGTGATGTCACAGATGTGACTCAACTTTACTAGGAGG
TATGAGCTATTATTGTAAATCTCACATAAACCACCCATTAGTTTTCCATTGTGTGCTAATGGACAAGTTTTTTGGTTTATATAAAATACATGTGTTGGTA
GCGATAATGTTACTGACTTTAATGCAATTGCAACATGTGACTGGACAAATGCTGGTGATTCATTTAGCTAACACCTGTACTGAAAGACTTCAAGCTTTGC
AGCAGAAACGCTCAAAGCTACTGAGGAGACATTTAAACTGTCTTATGGTATTGCTATTGTACGTGAAGTGCTGTCTGACAGAGAATTACATTCTTTTATG
AGAAGTTGGTAAACCTAGACCTCAACTAGGGCCTAAACTCATGCAGACCACATAAGGCAGATGGGCTATATAAACGTTTTCGCTTTTCCGTCTTACGATA
TAGTCTACTCTGTGCAGAATGAAATCTCGTAACATAGCACAAGTAGATGTAGTTAACTTTTAATCTCATAGCAATTTTAATCAGTGTAACATTAGGGAGG
ACTTGAAAGAGAGCCTTTTCCGAGGCCACGGAGTACGATCGAGTGTACAGTGAACAATGCTAGGGAGAGCTGCCTATATGGAAGAGCCCTAATGTGTAAA
ATTAATTTAGTAGTGCTATCCCCATGTGATTTTAATAGCTTTCTTAGGAGAATGACAAAAAAAAT
>2545dae7-c548-4eb5-b8cc-a09d1be8a610|7
AATGGACCCCAAAATCAGCGAAATGCACCCCGCATTACGTTTGGTGGACCCAGATTCAATTGGCAGTAACCAGAATGGAGAACGCAGTGGGGCGCGATCA
AACAACGTCGGCCCCAAGGTTTACCCAATAATACTGCGTCTTGGTTCACCGCTCTCACTCACTCAGAAATTTCAACCTCAGGCAGCAGTAGGGGAACTTT
TCCTGCTAGAATGGCTGGCAATGGCGGTGATGCTGCTCTTGCTTTGCTGCTGCTTGACAGATTGAACCAGCTTGAGAGCAAAATGTCTGGTAAAGGCCAA
CAACAACAAGGCCAAACTGTCACTAAGAATTTGCTGCTGAGGCTTTAAGAAGCCACGGCAAAACGTACTGCCACTAAAGCATACAATGTAACACAAGCTT
CGGCAGACGTGGTCCAGAACAAACCCAAGGAAATTTTGGGGACCAGGAACTAATCAGACAAGGAACTGATTACAAACATTGGCCGCAAATTGCACAATTT
GCCCCAGCATTTTCAGCGTTTCGGAATGTCGCGCATTGGCATGGAAGTCACACCGGGAACGTGGTTGACCTACACAGGTGCCATCAAATTGGATGACAAA
GATCCAAATTAAAGATCAAGTCATTTTGCTGAATAAGCATATTGACGCATACAAAACATTCCCACCAACAGAGCCTAAAAAAGGACAAAAAGAAGAAGGC
TGATGAAACTCAAGCCTCTACCGCAGAGACAGAAGAAACAGCAAACTGTGACTTTTTCCTGCTGCAGATTTGGATGATTTTCCAAACAATTGCAACAATC
CATGAGCAGTGCTGACTCAACTCAGGCCTAAACTCATGCAGACCACACAAGGCAGATGGGCTATATAAACGTTTCGCTTTTCCGTTTTACGATATATAGT
CTACTCTTGTGCAGAATGAATTCTCGTAACATAGCACAAGTAGATGTAGTTAACTTTAATCACATAGCAATCTTTAATCAGTGTGTAACATTAGGGAGGA
CTTGAAAGAGCCACCACATTTCACCGAGGCCACGCGGAGTACGATCGAGTGTACAGTGAACAATGCTAGGGAGAGCTGCCTATATGGAAGAGCCCTAATG
TGTAAAATTAATTTTAGTAGTGCTATCCCCATGTGATTTTAATAGCTTCTTAGGAGAATGACAAAA
>f3bc12fb-83e8-4805-87b1-6ffd33dec26c|14
ATACCTTCCCAGGTAACAAACCAACCAATTTTCGATCTCTTGTAGATCTGTTCTCTAAACGAACTTAAAATCTGTGTGGCTGTCACTCGGCTGCATGCTT
AGTGCACTCACGCAGTATAATTAATAACTAATTATTGTCGTTGACAGGACACGAGTAACTCGTTTATTTCTGCAGGCTGCTTACGGTTTCGTCCGTGTTG
CAGCCGATCATCAGCACATCTAGGTTTCGTCCGGGTGTGACCGAAAGGTAAGATGGAGAGCCTTGTCCCTGGTTTCAACGAGAAAACACACGTCCATTCA
GTTTGCCTGTTTTACAGGTTCGCGACGTGCTCGTACGTGGCTTTGGAGACTCCGTGGAGGAGGTCTTATCAGAGGCACGTCAACATCTTAAAGATGGCAC
TTGTGGCTTAGTAGAAGTTGAAAAGGCGTTTGCCTCAACTTGAACAGCCCTATGTGTTCATCAAACGTTCGGATGCTCGAACTGCACCTCATGGTCATGT
TATGGTTGAGCTGGTAGCAGAACTCGAAGGCATTCAGTACGGTCGTAGTGGTGAGACACTTGGTGTCCTTGTCCCTCATGTGGGCGAAATACCAGTGGCT
TACCGCAAGGGTTCTTCGTAAGAACGGTAATAAAGGAGCTGGTGGCCATAGTTACGGCGCCGATCTAAAGTCATTTGACTTAGGCGACGAGCTTGGCACT
GATCCTTATGAAGATTTTCAAGAAACTGGAACACTAAACATAGCAGTGGTGTTACCCGTGAACTCATGCGTGAGCTTAACGGAGGGGCATACACTCGCTA
TGTCGATAACAATTTCTGTGGCCCTGATGGCTACCCTCTTGAGTGCATTAAAGACCTTTAGCACGTGCTGGTAAAGCTTCATGCACTTTGTCCGAACAAC
TGGACTTTAGACGCATACAAAACATTCCCACCAACAGAGCCTAAAAAGGACAAAAAGAAGAAGGCTGATGAAACTCAAGCCTTACCGCAGAGACAGAAGA
AACAGCAAACTGTGACTCTTTCCTGCTGCAGATTTGGATGATTTCCAAACAATTGCAACAATCCATGAGCAGTGCTGACTCAACTCAGGCCTAAACTCAT
GCAGACCACACAAGGCAGATGGGCTATATAAACGTTTTCGCTTTTCCGTTTACGATATAGTCTACTCTTGTGCAGAATGAATTCTCGTAACTACATAGCA
CAAGTAGATGTAGTTAACTTTAATCTCACATAGCAATCTTTAATCAGTGTGTAACATTAGGGAGGACTTGAAAGAGCCACCCTTTCACCGAGGCCACGCG
GAGTACGATCGAGTGTACAGTGAACAATGCTAGGGAGAGCTGCCTATATGGAAGAGCCCTAATGTGTAAAATTAATTTTAGTAGTGCTATCCCCATGTGA
TTTTAATAGCTTCTTAGGAGAATGACA
>43b2edac-5fec-41c2-9eb5-7d17cbfa80e5|6
ATACCTTCCCAGGTAACAAACCAACCAACTTCGATCTTTTGTAGATCTGTTCTAAACGAACTTATGGATTTGTTTATGAGAATCTCACAATTGGAACTGT
AACTTTGAAGCAAGGTGAAATCAAGGATGCTACTCCTCCTTCAGATTTTGTTCGCGCTACTGCAACGATACCGATACAAGCCTCCACTCCCTTTCGGATG
GCTTATTGTTGGCGTTGCACTTCTTGCTGTTTCAGAGCGCTTCCAAAATCATAACCCTCAAAAGAGATGGCAACTAGCACTCTCCAAGGGTGTTCACTTT
GTTTGCAACTTGCTGTTGTTGTTTGTAACAGTTTACACACCTTTTGCTCGTTGCTGCTGGCCTTGAAGCCCCTTTCTCTATTTTATGCTTTAGTCTACTC
TTGCAGAGTATAAACTTTTGTAAGAATAATAATGAGGCTTTGGCTTTGCTGGAAATGCCGTTCCAAAAACCCATTTTATGATGCCAACTATTTTCTTTGC
TGGCATACTAATTGTTACGACTATTGTATACCTTACAATAGTGTAACTCTTCAATTGTCATTACTTTCAGGTGATGGCACAACAAGTCCTATTTGAACAT
GACTACCAGATTGGTGGTTATACTGAAAAATGGGAATCTGGAGTAAAAGACTGTGTTGTATTACACAGTTACTTCACTACAGACTAATCACCAGCTACTC
AACTCAATTGAGTACAGACACTGGTGTTGAACATCGTTACCTTCATCTACAATAAATTGTTGATGAGCCTGAAGAACATGTCCAAATTTTACAATCGACG
GTTCATCCGGAGTTGTTAATCCAGTAATGGAACCAATTTATGATGAACCGACGATGACTACTAGCGTGCCTTTGTAAGCACAAGCTGATGAGTACGAACT
TATGTACTCATTCGTTTCAGAAGAGACAGGTACGTTAATAGTTAATAGCGTACTTTTCTTGCTTCGTGGTATTCTTGCTAGTTACACTAGCCATCCTTAT
TGCGCTTCGATTGTGTGCGTACTGCTGCAATATTGTTAACGTGAGTCTTGTAAAACCTTCTTTTTACGTTTACTCGTGTTAAAAATCTGAATTCTAGAGT
TCCTGATTTCTGGTCTAAACGAACTAAATATTATATTAGTTTTCTTGTTTGGAACTTTAATTTTAGCCATGGCAGATTCCAACGGTACTATACCGTTGAA
GAGCTTAAAAAGCTCCTTGAACAATGGAACCTAGTAATAGGTTTCCTATTCCTTACATGGATTTGTCTTTTCTTACAATTTGCCTATGCCAACAGGAATA
GGTTTTGTATATAATTAAGTTAATTTTCCTCTGGCTGTTATGGCCAGTAACTTTAGCTTGTTTGTGCTTGCTGCTGTTTACAGAATAAATTGGATCACCG
GTGGAATTGCTATCGCAATGGCTTGTCTTGTAGGCTTGATGTGGCTCAGCTACTTCATTGCTTCTTTCAGACTGTTTGCGCGTACGCGTTCCATGTGGTC
ATTCAATCCAGAAACTAACATTTTTAACGTGCCACTCCATGGCACTATTTTGACCAGACCGTTTTCTAGAAAGTGAACTCGTAATCGGAGCTGTGATCCT
TCGTGGACATCTTCGTATTGCTGGACACCATCTAGGACGCTGTGACATCAAGGACCTGCCTAAAGAAATCACTGTTGCTACATCACGAACGCTTCTTATT
ACAAATTGGGAGCTTCGCAGCGTGTAGCAGGTGACTCAGGTTTTGCTGCATACAGTCGCTACAGGATTGGCATTATAAATTAAACACAGACCATTCCAGT
AGCAGTGACAATATTGCTTTTGCTTGTACAGTAAGTGACAACAGATGTTTCATCTCGTTGACTTCAGGTTACTATAGCAGAGATTATTACTAATTATTAT
GAGGACTTTTTAAAGTTTCCATTTGGAATCTTGATTACATCATAAACCTCATAATTAAAAATTTATCTAAGTCTAACTGAGAATAAATATTCTCAATTAG
ATGAAGAGCAACCAATGGAGATTGATTAAACGAACATGAAAATTATTCTTTTCTTGGCACTGATAACACTCTGCTACTTGTGAGCTTTATCACTACCAAG
AGTGTGTTAGAGGTACAACAGTACTTTAAAAGAACCTTGCTCTTCTGGAACATACGAGGGCAATTCACCATTCATCCTCTAGCTGATAACAAATTTGCAC
TGACTTGCTTTAGCACTCAATTTGCTTTGCTTGTCCTGACGGCGTAAAACACGTCTATCAGTTACGTGCCAGATCAGTTTCACCTAAACTGTTTCATCAG
ACAAGAGGAAGTTCAAGAACTTTACTCCAATTTTATTGTTGCGGCAATAGTGTTTATAACACTTTGCTCACACTCAAAAGAAAGACAGAATGATTGAACT
TCATTAATTGACTTCTATTTGTGCTTTTTTAGCCTTTGCTATTCCTTGTTTTAATTATGCTTATTATCTGTTGGTTTCACTTGAACTGCAAGATCAATGA
AACTTGTCACGCCTAAACGAACATGAAATTTTGTTTTTTAGGAATATATACAACTGTAGCTGCATTTCACCAAGAATGTAGTTTACAGTTATGTACTCAT
ACATCACCATATGTAGTTGATGACCCGTGTCCTATTCACTTCTATTTCTAAATGGTATTAGAGTAGGAGCTAGAAAATCAGCACCTTTAATTGAATTGTG
CGTGGATGAGGCTGGTTCTAATCACCCATTCAGTACATCGATATCGGTAATTATACAGTTTCCTGTTTACCTTTTACAATTAATTGCCAGGAACCTAAAT
TGGGTAGTCTTGTAGTGCGTTGTTCGTTCTATGAAGACTTTTAGAGTATCATGACGTTCGTGTTGTTTAGATTTCATCTAAACGAACAAACTAAAATGTC
TGATAATGGACCCCAAAATCAGCGAATGCACCCCGCATTACGTTTTGGTGGACCCTCAGATCAACTGGCAGTAACCAGAATGGAGAACGCAGTGGGGCGC
GATCAAAACAACGTCGGCCCCAAGGTTTACCCAATAATACTGCGTCTTGGTTCACCGCTCACTCAACATGGCAAGGAAGACCTTAAATTCCCTCGAGGAC
AAGGCGTTCCAATTAACACCAATAGCAGTCCAGATGACCAAATTGGGCTACCGAAGAGCTACCAGACGAATTCGTGGTGGTGACGGTAAAATGAAAGATT
CAGTCCAAGATGGTATTCTACTACCAAGGAACTGGGCCAGAAGCTGGACTTCCCTATGGTGCTAACAAAGACGGCATCATATGGGTTGCAACTGAGGGAG
CCTTGAATACACCAAAAGATTTGGCACCCGCAATCCTGCTAACAATGCTGCAATCGTGCTACAACTTCCAAGGAACAACATTGTCAAAAGGCTTTTATGC
AGAAGGGAGCAGAGGCGGCAGTCAAGCCTCTTCTCGTTCCTCATCACGTAGTCGCAACAGTTTTAAGAAATTCATTACCAGGCAGCAGTAGGGGAACTTC
TCCTGCTAGAATGGCTGGCAATGGCGGTGATGCTGCTCTTGCTTTGCTGCTGCTTGACAGATTGAACCAGCTTGAGAGCAAAATGTCTGGTAAAGGCCAA
CAACAACAAGGCCAAACTGTCACTAAGAATTGCTGCTGAGGCTTCTAAGAAGCCTCGGCAAAACGTACTGCCACTAAAGCATCAATGTAACACAAGCTTC
GGCAGACGTGGTCCAGAACAAACCCAAGGAAATTGGGGACCAGGAACTAATCAGACAAGGAACTGATTACAAACATTGCCGCAAATTGCACAATTTGCCC
CAGCGTTCAGCGTTCTTCGGAATGTCGCGCATTGGCTGGAAGTCACACCTTCGGGAACGTGGTTGACCTACACAGGTGCCATCAAATTGGATGACAAAGA
TCCAAATTCAAAGATCAAGTCATTTGCTGAATAAGCATTGACGCATACAAAACATTCCCACCAACAGAGCCTAAAAAGGACAAAAAGAAGAAGGCTGATG
AAACTCAAGCCTTCGCAGAGACAGAAGAAACAGCAAACTGTGACTCTTTTCCTGCTGCAGATTTGGATGATTTCCAAACAATTGCAACAATCCATGAGCA
GTGCTGACTCAACTCAGGCCTAAACTCATGCAGACCATCAAGGCAGATGGGCTATATAAACGTTTCGCTTTTCCGTTTACGATATACTTGTGCAGAATGA
ATCTCGTAACTACATAGCACAAGTAGATGTAGTTAACTTTAATCCACATAGCAATCTTTAATCAGTGTGTAACATTAGGGAGGACTTGAAAGAGC
>b251aaa5-aea7-4de8-925b-f4f4bf9b8e0d|6
CCCTTCCCAGGTAACAAACCAACCAACTTTCGATTCTTGTAGATCTGTTCTCTAAACGAACTAAAATCTGTGTGGCTGTCACTCGGCTGCATGCTTAGTG
CACTCACGCAGTATAATTAATATAATTACTGTCGTTGACAGGACACGAGTAACTCGTTTATCTTTTTGCAGGCTGCTTACGGTTCGTACCGTGTTGCAGC
CGATCATCAGCACATTAGGTTTCGTCCGGGTGTGACATGAAAGGTAAGATGGAGAGCCTTGTCCCTGGTTTCAACGAGAAACACACGTCCATCTCAGTTT
TGCCTGTTTTACAGGTTTGCGATGTGCTCGTACGTGGCTCTTGGAGACTCCGTGGAGGAGGTCTTATCAGAGGCACGTCAACATTTAAAGATGGCACTTG
TGGCTTAGTAGAAGTTGAAAAAGGCGTTTGCCTCAACTTGAACAGCCCTATGTGTTCATCAAACGTTCGGATGCTCGAACTGCACCTCATGGGTCATGTT
ATGGTTGAGCTGGTAGCAGAACTCGAAGGCATTCAGTACGGTCGTAGTGGTGAGACATTGGTGTCCTGTCCCTCATGTGGGCGAAATACCAGTGGCTTAC
CGCAAGGTTTTCTTCGTAAGAACGGTAATAAAGGAGCTGGTGGCCATAGTTACGGCGCCGATCTAAAGTCATTTGACTTAGGCGACGAGCTTGGCACTGA
TCCTTATGAAGATTTCAAGAAACTGGAATGCACAAAATACCTACAACTTGTGCTAATGACCCTGTGGGTTTTACACTTAAAACACAGTCTGTACCGTCTG
CGGTATGTGGAAAGGTTATGGCTGTAGTTGTGATCAACTCCGCGAACCCATCTTCAGTCAGCTGATGCACAATCGTTTTAAACGGGTTTGCAGTGTAAGT
GCAGCCCGTCTTACACCGTGCGGCACAGGCACTAGTACTGATGTCGTATACAGGGCTTTTGACATACAATGATAAAGTAGCTGGTTTTGCTAAATTCCTA
AAACTAATTGTTGTCGCTTCCAAGAAAAGGACGAAGATGACAATTTAATTGATTCACTGTAGTTAAGAGACACACTTTCTCTAACTACCAACATGAAGAA
ACAATTTATAATTTACTTAAGGATTGTCCAGCTGTTGCTAAACATGACTTCTTAAGTTTAGAATAGACGGTGACATGGTACCACATATATCACGTCAACG
TCTTACTAAATACAATGGCAGACCTCGTCTATGCTTTAAGGCATTTTGATGAAGGTAATTGTGACACATTAAAGAAATACTTGCACATACAATTGTTGTG
ATGATGATTATTCAATAAAAAGGACTGGTATGATTTTGTAGAAAACCCAGATATATTACGCGTATACGCCAACTTAGGTGAACGTGTACGCCAAGCTTTG
TTAAAAACAGTACAATTCTGTGATGCCATGCGAAATGCTGGTATTGTTGGTGTACTGACATTAGATAATCAAGATCTTCAATGGTAACTGGTATGATTTC
GGTGATTTCATACAAACCACGCCAGGTAGTGGAGTTCCTGTTGTAGATTCTTATTATTCATTGTTAATGTCCTATATTAACCTTGACCAGGGCTTTAACT
GCAGAGTCACATGTTGACACTGACTTAACAAAGCCTTACATTAAGTGGGATTTGTTAAAATATGACTCACGGAAGAGAGGTTAAAACTTTGACCGTTATT
TTAAATATTGGGATCAGATACATACCACCCAAATTGTGTTAACTGTTTGGATGACAGATGCATTTCTGCATTGTGCAAACTTTAATGTTCTATTCTCTAC
AGTGTTCCCACCTACAAGTTTTGGACCACTAGTGAGAAAAATATTTGTTGATGGTGTTCCATTTGTAGTTTCAACTGGATACCACTTCAGAGCTAGGTGT
TGTACATAATCAGGATGTAAAAACACATAGCTCTAGACTTAGTTTAAGGAATTACTTGTGTATGCATGCTGACCCTGCTATGCACGCTGCTTTCTGGTAA
TAACATTAGATAAACGCACTACGTGCTTTTTCAGTAGCTGCACTTACTAACAATGTTGCTTTTCAAACTGTCAAACCCGGTAATTTTAACAAAGACTTCT
ATGACTTTTGCTGTGTCTAAGGGGTTTAAGGAAGGAAGTTCTGTTGAATTAAACACTTTCTTTGCTCAGGATGGTAATGCTGCTATCAGCGATTATGACT
ACTATCGTTAATCTACCACCAATGTGTGATATCAGACATACTATTTGTAGTTGAAGTTGTTGATAAGTACTTTGATTGTTACGATGGTGGCTGTATTAAT
GCTAACCAAGTCATCGTCAACAACCTAGACAAATCAGCTGGTTTTTCCATTTAATAAATGGGGTAAGGCTAGACTTTATTATGATTCAATGAGTTATGAG
GATCAAGATGCACTTCGCATATACAAAACGTAATGTCATCCCTACTATAACTCAAATGAATCTTTAAGTATGCCATAGTGCAAAGAATAAGA
>ffd4130e-d0ae-4516-b019-b6aa7f0de296|12
CTGTTCTCTAAACGAACTTTAAAATCTGTGTGGCTGTCACTCGGCTGCATGCTTAGTGCACTCACGCAGTATAATTAATAACTAATTATTGTCGTTGACA
GGACACGAGTAACTCGTCTATTTTTGCAGGCTGCTTACGGTTTCGTCCGTGTTGCAGCCGATCATCAGCACATCTAGGTTTCGTCCGGGTGTGACCGAAA
GGTAAGATGGAGAGCCTTGTCCCTGGTTTCAACGAGAAACACACGTCCACTCAGTTTGCCTGTTTTACAGGTTCGCGACGTGCTCGTACGTGGCTTTGGA
GACTCCGTGGAGGAGGTCTTATCAGAGGCACGTCAACATCTTAAAGATGGCACTTGTGGCTTAGTAGAAGTTGAAAAAGGCGTTTGCCTCAACTTGAACA
GCCCTATGTGTTCATCAAACGTTCGGATGCTCGAACTGCACCTCATGGTCATGTTATGGTTGAGCTGGTAGCAGAACTCGAAGGCATTCAGTACGGTCGT
AGTGGTGAGACACTTGGTGTCCTTGTCCCTCATGTGGGCGAAATACCAGTGGCTTACCGCAAGGTTTTCTTCGTAAGAACGGTAATAAAGGAGCTGGTGG
CCATAGTTACGGCGCCGATCTAAAGTCATTTGACTTAGGCGACGAGCTTGGCACTGATCCTTATGAAGATTTCAAGAAACTGGAACACTAAACATAGCAG
TGGTGTTACCCGTGAACTCATGCGTGAGCTTAACGGAGGGCATACACTCGCTATGTCGATAACAATTTGTGGCCCTGATGGCTACCCTCTTGAGTGCATT
AAAGACCTTCTAGCACGTGCTGGTAAAGCTCATGCACTTTGTCCGAACAACTGGACTTTATTGACACTAAGAGGGTGTATACTGCTGCCGTGAACATGAG
CATGAAATTGCTTGGTACACGGAACGTTCTGAAAAGAGCTATGAATTGCAGACACCTTTTGAAATTAAATTGGCAAAGAAATTTGACACCTTCAATGGGG
AATGTCCAAATTTTGTATTTCCCTTAAATTCCATAATCAAGACTATTCAACCAAGGGTTGAAAAGAAAAAGCTTGATGGCTTTATGGGTAGAATTCGATT
TGTCTATCCAGTTGCGTCACCAAATGAATGCAACCAAATGTGCCTTGCACAACTTTATACCTTCCCAGGTAACAAACCAACCAACTTTCGATTTCTTGTA
GATCTGTTCTCTAAACGAACAAACTAAAATGTCTGATAATGGACCCCAAAATCAGCGAAATGCACCCGCATTACGTTTGGTGGACCCTCAGATTCAACTG
GCAGTAACCAGAATGGAGAACGCAGTGTGGGGCGCGATCAAAACAACGTCGGCCCCAAGGTTTACCCAATAATACTGCGTCTTGGTTTCACCGCTTTCAC
TCAACATGGCAAGGAAGACCTTAAATTCCCTCGAGGACAAGGCGTTCCAATTAACACCAATAGCAGTCCAGATGACCAAATTGGCTACCGAAGAGCTACC
AGACGAATTCGTGGTGGTGACGGTAAAATGAAAGATCTCAGTCCAAGATGGTATTTCTACTACCTAGGAACTGGGCCAGAAGCTGGACTTCCCTATGGTG
CTAACAAAGACGGCATCATATGGGTTGCAACTGAGGGAGCCTTGAATACACCAAAAGATCACATTGGCACCCGCAATCCTGCTAACAATGCTGCAATCGT
GCTACAACTTCCTCAAGGAACAACATTGTCAAAAGGCTTTACGCAGAAGGGAGCAGAGGCGGCAGTCAAGCCTCTTCTCGTTCCTCATCACGTAGTCGCA
ACAGTTTAAGAAATTCAACTCCAGGCAGCAGTAGGGGAACTTTCCTGCTAGAATGGCTGGCAATGGCGGTGATGCTGCTCTTGCTTTGCTGCTGCTTGAC
AGATTGAACCAGCTTGAGAGCAAAATGTCTGGTAAAGGCCAACAACAACAAGGCCAAACTGTCACTAAGAAATTGCTGCTGAGGCTTCTAAGAAGCCTCG
GCAAAACGTACTGCCACTAAAGCATACAATGTAAACAAGCTTTCGGCAGACGTGGTCCAGAACAAACCCAAGGAAATTTTGGGGACCAGGAACTAATCAG
ACAAGGAACTGATTACAAACATTGGCCGCAAATTGCACAATTTGCCCCAGCGTTCAGCGTTTTCGGAATGTCGCGCATTGGCATGGAAGTCACACCTTCG
GGAACGTGGTTGACCTACACAGGTGCCATCAAATTGGATGACAAAGATCCAAATTTTAAAGATCAAGTCATTTGCTGAATAAGCATTGACGCATACAAAA
CAACCCACCAACAGAGCCTAAAAAGGACAAAAAGAAGAAGGCTGATGAAACTCAAGCCTTCGCAGAGACAGAAGAAACAGCAAACTGTGACTCTTTTCCT
GCTGCAGATTTGGATGATTTCTCCAAACAATTGCAACAATCCATGAGCAGTGCTGACTCAACTCAGGCCTAAACTCATGCAGACCATAAGGCAGATGGGC
TATATAAACGTTTCGCTTTCCGTTTACGATATAGTAGTCTACTTGTGCAGAATGAATCTCGTAACTACATAGCACAAGTAGATGTAGTTAACTTTAATCA
CATAGCAATCTTTAATCAGTGTGTAACATTAGGGAGGACTTGAAAGAGCCACCACATTTCACCGAGGCCACGCGGAGTACGATCGAGTGTACAGTGAACA
ATGCTAGGGAGAGCTGCCTATATGGAAGAGCCCTAATGTGTAAAATTAATTTAGTAGTGCTATCCCCATGTGATTTTAATAGCTTTTAGAGAATGACAAA
AA
>b6968e96-0e9e-4947-a7d0-b928d52993ba|5
CCTCCCAGGTAACAAACCAACCAACTTTTCGATCTCTTGTAGATCTGTTCTCTAAACGAACTTTAAAATCTGTGTGGCTGTCACTCGGCTGCATGCTTAG
TGCACTCACGCAGTATAATTAATAACTAATTATTGTCGTTGACAGGACAAGTAACTCGTTTTTATTTTGCAGGCTGCTTTACGGTTCGTCCGTGTTGCAG
CCGATCATCAGCACATCTAGGTTTCGTCCGGGTGTGACCGAAAGGTAAGATGGAGAGCCTTGTCCCTGGTTCAACGAGAAAACACACGTCCACTATTCAG
TTTGCCTGTTTTACAGGTTCGCGACGGTGCTCGTACGTGGCTTTGGAGACTCCGTGGAGGAGGTCTTATCAGAGGCACGTCAACATCTTAAAGATGGCAC
TTGTGGCTTAGTAGAAGTTGAAAAGGCGTTTGCCTCAACTTGAACAGCCCTATGTGTTCATCAAACGTTCGGATGCTCGAACTGCACCTCATGGTCATGT
TATGGTTGAGCTGGTAGCAGAACTCGAAGGCATTCAGTACGGTCGTAGTGGTGAGACACTGGTGTCCTTGTCCCTCATGTGGGCGAAATACCAGTGGCTT
ACCGCAAGGTTCTTTCGTAAGAACGGTAATAAAGGAGCTGGTGGCCATAGTTACGGCGCCGATCTAAAGTCATTTGACTTAGGCGACGAGCTTGGCACTG
ATCCTTATGAAGATTTCAAGAAAACTGGAATGTACAATACCTACAACTTTGTGCTAATGACCCTGTGGGTTTTACACTTAAAAACACAGTTTGTACCGTC
TGCGGTATGTGGAAAGGTTATGGCTGTAGTTGTGATCACTCCGCGAACCCATGCTTCAGTCAGCTGATGCACAATCGTTTTAAACGGGTTTGCGGTGTAA
GTGCAGCCCGTCTACACCGTGCGGCACAGGCACTAGTACTGATGTCGTATATACAGGGCTTTTGACATACAATGATAAAGTAGCTGGTTTGCTAAATTCC
TAAAAACTAATTGTTGTCGCTTCCAAGAAAAGGACGAAGATGACAATTTAATTGATTCTTACTTTGTAGTTAAGAGACACACTTTCTCTAACTACCAACA
TGAAGAAACAATTTATAATTTACTTAAGGATTGTCCAGCTGTTGCTAAACATGACTTCTTTAAGTTTAGAATAGACGGTGACATGGTACCACATATATCA
CGTCAACGTCTTACTAATACACAATGGCAGACCTCGTCTATGCTTTAAGGCATTTTGATGAAGGTAATTGTGACACATTAAAGAAATACTTGTCACATAC
AATTGTTGTGATGATGATTATTCAATAAAAAGGACTGGTATGATTTGTAGAAAACCCAGATATATTACGCGTATACGCCAACTTAGGTGAACGTGTACGC
CAAGCTTTGTTAAAAACAGTACAATTTTGTGATGCCATGCGAAATGCTGGTATTGTTGGTGTACTGACTATTAGATAATCAAGATTTCAATGGTAACTGG
TATGATTCGGTGATTCATACAAACCACGCCAGGTAGTGGAGTTCCTGTTGTAGATTCTTATTATCATTGTTAATGCCTATATTAACCTTGACCAGGGCTC
TAACTAAGAGTCATGTTGACACTGACTTAACAAAGCCTTCATTAAGTGGGATTTGTTAAAATATGACTCACGGAAGAGAGGTTAAAACTCTTTGACCGTT
ATTTTAAATATTGGGATCAGACATACCACCCAAATTGTGTTAACTGTTTGGATGACAGATGCATTCTGCATTGTGCAAACTTTAATGTTTTATTTCTACA
GTGTTCCCACCTACAAGTTTTTGGACCACTAGTGAGAAAAATATTTGTTGATGGTGTTCCATTCTGTAGTTTCAACTGGATCACTTCAGAGAGCTAGGTG
TTGTACATAATCAGGATGTAAACTTACATAGCTCTAGACTTAGTTTAAGGAATTACTTGTGTATGCTGCTGACCCTGCTATGCACGCTGCTTCTGGTAAT
CTATTACTAGATAAACGCACTACGTGCTTTTCAGTAGCTGCACTTACTAACAATGTTGCTTTCAAACTGTCAAACCCGGTAATTTTAACAAAGACTTCTA
TGACTTTGCTGTGTCTAAGGGTTTTTTAAGGAAGGAAGTTCTGTTGAATTAAAACACTTCTTTGCTCAGGATGGTAATGCTGCTATCAGCGATTATGACT
ATCGTTATAATCTACCAACAATGTGTGATATCAGACAACTACTATTTGTAGTTGAAGTTGTTGATAAGTACTTTGATTGTTACGATGGTGGCTGTATTAA
TGCTAACCAAGTCATCGTCAACAACCTAGACAAATCAGCTGGTTTTCCATTTAATAAATGGGTAAGGCTAGACTTTATTATGATTCAATGAGTTATGAGG
ATCAAGATGCACTTTTCGCATATACAAAACGTAATGTCATCCCTACTATAACTCAAATGAATCTTTAAGTATGCCATTAGTGCAAAGAATAGAGCTCGCA
CCGTAGCTGGTGTCTCTATCTGTAGTACTATGACCAATAGACAGTTTCATCAAAAAATTATTGAAATCAATAGCCGCCATAGAGGAGCTACTGTAGTAAT
TGGAACAAGCAAATTCTATGGTGGTTGGCACAACATGTTAAAAAAACTGTTTATAGTGATGTAGAAAACCCTCCTTATGGGTTGGGATTATCCTAAATGT
GATAGAGCCATGCCTAACATGCACTAGAATTATGGCCTCACTTGTTCTTGCTCGCAAACATACAACGTGTTGTAGCTTGTCACACCGTTTCTATAGATTA
GCTAATGAGTGCTCAAGTATTGAGTGAAATGGTCATGTGTGGCGGTTCACTATATGTTAAACCAGGTGGAACCTCATCAGGAGATGCCACAACTGCTTAT
GCTAATAGTGTTTTTAACATTTGTCAAGCTGTCACGGCCAATGTTAATGCACTTTTATACACTGATGGTAACAAAATTGCCGATAAGTATGTCCGCAATT
TACAACACAGATTTATGAGTGTCTCTATAGAAATAGAGATGTTGACACAGACTTTGTGAATGAGTTTACGCATATTTGCGTAAACATTTCTCAATGATGA
TACTCTCTGACGATGCTGTTGTGTGTTTCAATAGCACTTATGCATCAAGGTATTAGTGGCTAGCATAAAGAACTTTAAGTCAGTTCTTTATTATCAAAAC
AATGTTTTATGTCTGAAGCAAAATGTTGGACTGAGACTGACCTTACTAAAGGACCTCATGAATTTTTGCTCAACATACAATGCTAGTTAAACTAGTCTTG
TCTGTTAATCCGTATGTTTGCAATGCTCCAGGTTGTGATGTCACAGATGTGACTCAACTTTACTAGGAGGTATGAGCTATTATTGTAAATCTTCAAACCA
CCCATTAGTTTCCATTGTGTGCTAATGGACAAGTTTTTTTTGGTTTATATAAAATACATGTGTTGGTAGCGATAATGTTACTGACTGACTTTAATGCAAT
TGCAACATGTGACTGGACAAATGCTGGTGATTACATTTTTAGCTAACACCTGTACTGAAAGACTCAAGCTTTGCAGCAGAAACGCTCAAGCTACTGAGGA
GACATTTAAACTGTCTTATGGTATTGCTACTGTACGTGAAGTGCTGTCTGACAGAGAATTACATCATGGGAAGTTGGTAAACCTAGACCACCACTTAACC
GAAATTATGTCTTTACTGGTTATCGTGTAACTAAAAACAGTAAAGTACAAATAGGAGAGTACACCTTTTGAAAATACCAAGAGACAGAAGAAACAGCAAA
CTGTGACTCTTTTCCTGCTGCAGATTTGGATGATTTCTCCAAACAATTGCAACAATCCATGAGCAGTGACTCAACTCAGGCCTAAACTCATGCAGACCAT
ATAAGGCAGATGGGCTATAAACGTTTTCGCTTTTCCGTTTACGATATAGTACTCTTGTGCAGAATGAATTCTCGTAACTACATAGCACAAGTAGATGTAG
TTAACTTTAATCTCATAGCAATCTTTAATCAGTGTGTAACATTAGGGAGGACTTGAAAGAGCCACCACATTTCACCGAGGCCACGCGGAGTACGATCGAG
TGTACAGTGAACAATGCTAGGGAGAGCTGCCTATATATGGAAGAGCCCTAATGTGTAAAATTAATTTTAGTAGTGCTATCCCATGTGATTCTAATAGCTT
TTAGGAGAATGACAAAAAAAATCCCCATCCCATACTCAACCCTTATCATATATTCATATTTACATATCCCCATATCCACATATCACCTCAAAC
>2d68b925-436e-43e4-92c3-de932392aa15|5
AGACAACACATTTGTGTCTGGTAACTGTGATGTTGTAATAGGAATTGTCAACAACACAGTTTATGATCCTTTTGCAACCTGAATTAGACTCATTCAAGGA
GGAGTTAGATAAATATTTTTAAGAATCATACATCACCAGATGTTGATTTAGGTGACATCTCTGGCATTAATGCTTCAGTTGTAAACATTCAAAAAGAAAT
TGACCGCCTCAATGAGGTTGCCAAGAATTTAAATGAATCTCATCGATCCAAGAACTTGGAAAGTATGAGCAGTATATAAAATGGCCATAGTACACTGGCT
AGGTTTTATAGCTGGCTTGATTGCCATAGTAATGGTGACAATTATGCTTTGCTGTATGACCAGTTGCTGTAGTTGTCTCAAGGGCTGTTGTTTTCTTGTG
GATCTGCTGCAAATTGATGAAGACGACTTGAGCCAGTGCTCAAAGGAGTCAAATTTCATTTACACATAAACGAACTTATGGATTTGTTTATGAGAATCAC
AATTGGAACTGTAACTTTTTGAAGCAAGGTGAAATCAAGGA
>c0617b28-7dc6-41d6-a556-213f2e09517a|8
TGATAATGGACCCCAAAATCAGCGAAATGCACCCCGCATTACGTTTGGTGGACCCTCAGATTCAACTGGCAGTAACCAGAATGGAGAACGCAGTGGGCGC
GATCAAAACAACGTCGGCCCCAAGGTTTACCCAATAATACTGCGTCTTGGTTGCTGAACCAGCTTGAGAGCAAAATGTCTGGTAAAGGCCAACAACAACA
AGGCCAAACTGTCACTAAGAATTGCTGCTGAGGCTTCTAAGAAGCCTCGGCAAAACGTACTGCCACTAAAGCATACAATGTAACACAAGCTTTCGGCAGA
CGTGGTCCAGAACAAACCCAAGGAAATTTTGGGGACCAGGAACTAATCAGACAAGGAACTGATTACAAACATTGGCCGCAAATTGCACAATTTGCCCCAG
CGCTTCAGCGTTTTCGGAATGTCGCGCATTGGCATGGAAGTCACACCTTCGGGAACGTGGTTGACCTACACAGGTGCCATCAAATTGGATGACAAAGATC
CAAATTACAAAGATCAAGTCATTTTGCTGAATAAGCATTGACGCATACAAAACATTCCCACCAACAGAGCCTAAAAAAGGACAAAAAGAAGAAGGCTGAT
GAAACTCAAGCCTTACCGCAGAGACAGAAGAAACAGCAAACTGTGACTCTTTTCCTGCTGCAGATTTGGATGATTTCCAAACAATTGCAACAATCCATGA
GCAGTGCTGACTCAACTCAGGCCTAAACTCATGCAGACCATAAGGCAGATGGGCTATATAAACGTTTTCGCTTTCCGTTTACGATATAGTCTACTCTGTG
CAGAATGAATTCTCGTAACTACATAGCACAAGTAGATGTAGTTAACTTTAATACATAGCAATCTTTAATCAGTGTGTAACATTAGGGAGGACTTGAAAGA
GCCACCACATTTCGAGGCCACGCGGAGTACGATCGAGTGTACAGTGAACAATGCTAGGGAGAGCTGCCTATATGGAAGAGCCCTAATGTGTAAAATTAAT
TTTAGTAGTGCTATCCCCATGTGATTTTAATAGCTTTTAGGAGAATGACAG
>045fd972-bb51-46d7-a93f-51fce93a1cda|8
ACCTTCCCAGGTAACAAACCAACCAACTTTCGATCATCTTGTAGATCTGTTCTCTAAACGAACTAATATTAATTAGTTTTTGTTTGGAACTTTAATTTTA
GCCATGGCAGATTCCAACGGTACTATTACCGTGAAGAGCTTAAAAAGCTCTTGAACAATGGAACCTAGTAATAGGTTTCCTATTCCTTACATGGATTTGT
CTCTACAATTTGCCTATGCCAACAGGAATAGGTTTTTGTATATAATTAAGTTAATTTCCTCTGGCTGTTATGGCCAGTAACTTTAGCTTGTTTGTGCTTG
CTGCTGTTTACAGAATAAATTGGATCACCGGTGGAATTGCTATCGCAATGGCTTGTCTTGTAGGCTTGATGTGGCTCAGCTACTTCATTGCTTTTTCAGA
CTGTTTGCGCGTACGCGTTCCATGTGGTCATTCAATCCAGAAACTAACATTCTCAACGTGCCACTCCATGGCACTATTTTGACCAGACCGTTCTAGAAAG
TGAACTCGTAATGGAGCTGTGATCCTTCGTGGACATCTTCGTATTGCTGGACACCATCTAGGACGCTGTGACATCAAGGACCTGCCTAAAGAAATCACTG
TTGCTTACATCACGAACGCTTCTTATTACAAATTGGGAGCTCGCAGCGTGTAGCAGGTGACTCAGGTTTTGCTGCATACATACAGTCGCTACAGGATTGG
CAACTATAAATTAAACACAGACCATTCCAGTAGCAGTGACAATATTGCTTTTGCTTGTACAGTAACTATAGCAGAGATATTACTAATTATTATGAGGACT
TTTAAAGTTTCCATTTGGAAACTTGATTACATCATAAACCTTAATTAAAAATTTATCTAAGTCACTAACTGAGAATAAATATTCTCAATTAGATGAAGAG
CAACCAATGGAGATTGATTAAACGAACATGAAAATTATTTTTTCTTGGCACTGATAACACTCGCTACTCTGTGAGCTTTATCACTACCAAGAGTGTGTTA
GAGGTACAACAGTACTTTTAAAAGAACCTTGCTCTTCTGGAACATACGAGGGCAATCACCATTTCATCCTCTAGCTGATAACAAATTTGCACTGACTTGC
TTTAGCACTCAATTTGCTTTGCTTGTCCTGACGGCGTAAACACGTCTATCAGTTACGTGCCAGATCAGTTCACCTAAACTGTTCATCAGACAAGAGGAAG
TTCAAGAACTTCTACTCTCCAATTTTCTTATTGTTGCGGCAATAGTGTTTATAACACTTTGCTCACACTCAAAAGAAAGACAGAATGATTGAACTTTCAT
TAATTGACTTCTATTTGTGCTTTTTAGCCTTTGCTATTCCTTGTTTTAATTATGCTTATTATCTGTTGGTTTTCACTTGAACTGCAAGATCATAATGAAA
CTTGTCACGCCTAAACGAACATGAAATTTCTTGTTTTCTTAGGAATCATATACAACTGTAGCTGCATTTCACCAAGAATGTAGTTTACAGTATGTACTCA
ACATCAACCATATGTAGTTGATGACCCGTGTCCTATTCACTTCTATTCTAAATGGTATATTAGAGTAGGAGCTAGAAAATCAGCACCTTTAATTGAATTG
TGCGTGGATGAGGCTGGTTCTAAATCACCCATTCAGTACATCGATATCGGTAATTATACAGTTTCCTGTTTACCACAATTAATTGCCAGGAACCTAAATT
GGGTAGTCTTGTAGTGCGTTGTTCGTTCTATGAAGACTTTTTAGAGTATCATGACGTTCGTGTTGTTTTAGATTTCATCTAAACGAACAAACTAAAATGT
CTGATAATGGACCCCAAAATCAGCGAATGCACCCGCATTACGTTTGGTGGACCCAGATTCAACTGGCAGTAACCAGAATAGAGAACGCAGTGGGGCGCGA
TCAAACAACGTCGGCCCCAAGGTTTACCCAATAATACTGCGTCTTTGTTCACCGCTCTCACTCAACATGGCAAGGAAGACCTTAAATTCCCTCGAGGACA
AGGCGTTCCAATTAACACCAATAGCAGTCCAGATGACCAAATTGGCTACTACCGAAGAGCTACCAGACGAATTCGTGGTGGTGACGGTAAAATGAAAGAT
CAGTCCAAGATGGTATTCTACTACTACCTAGGAACTGGGCCAGAAGCTGGACTTCCCTATGGTGCTAACAAAGACGGCATCATATGGGTTGCAACTGAGG
AGCCTTGAATACACCAAAAGATTTGGCACCCGCAATCCTGCTAACAATGCTGCAATCGTGCTACAACTTCTTCAAGGAACAACATTGTCAAAAGGCTTTT
ACGCAGAAGGGAGCAGAGGCGGCAGTCAAGCCCTTCTCGTTCCTCATCACGTAGTCGCAACAGTTTAAGAAATTCAACTCCAGGCAGCAGTAGGGGAACT
TCTCCTGCTAGAATGGCTGGCAATGGCGGTGATGCTGCTCTTGCTTTGCTGCTGCTTGACAGATTGAACCAGCTTGAGAGCAAAATGTCTGGTAAAGGCC
AACAACAACAAGGCCAAACTGTCACTAAGAAATTGCTGCTGAGGCTTCTAAGAAGCCTCGGCAAAACGTACTGCCACTAAAGCAATGTAACACAAGCTTC
GGCAGACGTGGTCCAGAACAAACCCAAGGAAATTTTGGGGACCAGGAACTAATCAGACAAGGAACTGATTACAAACATTGGCCGCAAATTGCACAATTTG
CCCCAGCGCTTCAGCGTTCTTCGGAATGTCGCGCATTGGCATGGAAGTCACACCTCGGGAACGTGGTTGACCTACACAGGTGCCATCAAATTGGATGACA
AAGATCCAAATTTCAAAGATCAAGTCATTTTGCTGAATAAGCATTGACGCATACAAAATTCCCACCAACAGAGCCTAAAAAGGACAAAAAGAAGAAGGCT
GATGAAACTCAAGCCTTACCGCAGAGACAGAAGAAACAGCAAACTGTGACTTTTTCCTGCTGCAGATTTGGATGATTTCCAAACAATTGCAACAATCCAT
GAGCAGTGCTGACTCAACTCAGGCCTAAACTCATGCAGACCACATAAGGCAGATGGGCTATATAAACGTTTCGCTTTCCGTTTACGATATAGTCTACTCT
TGTGCAGAATGAATTCTCGTAACTACATAGCACAAGTAGATGTAGTTAACTTTAATCCTTTAGCAATCTTTAATCAGTGTGTAACATTAGGGAGGACTTG
AAAGAGCCACCACATTACCACCGAGGCCACGCGGAGTACGATCGAGTGTACAGTGAACAATGCTAGGGAGAGCTGCCTATATGGAAGAGCCCTAATGTGT
AAAATTAATTTAGTAGTGCTATCCCATGTGATTTTAATAGCTTCTTAGGAGAATGACAAAAAAAA
>66d84aef-0892-4466-bb5b-2a2308787b90|9
ACAGGACACGAGTAACTCGTCTATATTTGCAGGCTGCTTACGGTTTCGTCCGTGTTGCAGCCGATCATCAGCACATCTAGGTTTCGTCCGGGTGTGACCG
AAAGGTAAGATGGAGAGCCTTGTCCCTGGTTTCAACGAGAAAACACACGTCCAATTCAGTTTGCCTGTTTTACAGGTTTCGCGACGTGCTCGTACGTGGC
TTTGGAGACTCCGTGGAGGAGGTCTTATCAGAGGCACGTCAACATCTTAAAGATGGCACTTGTGGCTTAGTAGAAGTTGAAAAAGGCGTTTGCCTCAACT
TGAACAGCCCTATGTGTTCATCAAACGTTCGGATGCTCGAACTGCACCTCATGGTCATGTTATGGTTGAGCTGGTAGCAGAACTCGAAGGCATTCAGTAC
GGTCGTAGTGGTGAGACATTGGTGTCCTTGTCCCTCATGTGGGCGAAATACCAGTGGCTTACCGCAAGGTTTTCTTCGTAAGAACGGTAATAAAGGAGCT
GGTGGCCATAGTTACGGCGCCGATCTAAAGTCATTTGACTTAGGCGACGAGCTTGGCACTGATCCTTATGAAGATTTTCAAGAAACTGGAATGTACAAAT
ACCTACAACTTGTGCTAATGACCCTGTGGGTTTTACACTTAAAAACACAGTCTGTACCGTCTGCGGTATGTGGAAAGGTTATGGCTGTAGTTGTGATCAA
CTCCGCGAACCCATGCTTCAGTCAGCTGATGCACAATCGTTTTAAACGGGTTTGCGGTGTAAGTGCAGCCCGTCTTACACCGTGCGGCACAGGCACTAGT
ACTGATGTCGTATACAGGGCTTTTGACACACAATGATAAAGTAGCTGGTTTTGCTAAATTCCTAAAACTAATTGTTGTCGCTTCCAAGAAAAGGACGAAG
ATGACAATTTAATTGATTTTATTTGTAGTTAAGAGACACACTTTCTCTAACTACCAACATGAAGAAACAATTTATAATTTACTTAAGGATTGTCCAGCTG
TTGCTAAACATGACTTTTTAAGTTAGAATAGACGGTGACATGGTACCACATATATCACGTCAACGTCTTACTAAATACAATGGCAGACCTCGTCTATGCT
TTAAGGCATTTTGATGAAGGTAATTGTGACACATTAAAAGAAATACTTGTCACATACAATTGTTGTGATGATGATTATTCAATAAAAAGGACTGGTATGA
TTTTGTAGAAAACCAGATATATTACGCGTATACGCCAACTTAGGTGAACGTGTACGCCAAGCTTTGTTAAAAACAGTACAATTCTTGTGATGCCATGCGA
AATGCTGGTATTGTTGGTGTACTGACATTAGATAATCAAGATCAATGGTAACTGGTATGATTCGGTGATTTCATACAAACCACGCCAGGTAGTGGAGTTC
CTGTTGTAGATTCTTATTATTCATTGTTAATGCCTATATTAACCTTGACCAGGGCTTTAACTGCAGAGTCACATGTTGACACTGACTTAACAAAGCCTTA
CATTAAGTGGGATTTGTTAAAATATGACTTCACGGAAGAGAGGTTAAAACTCTTTGACCGTTATTTTAAATATTGGGATCAGACATACCACCCAAATTGT
GTTAACTGTTTGGATGACAGATGCATTTTGCATTGTGCAAACTTTAATGTTTATTTCTACAGTGTTCCCACCTACAAGTTTTGGACCACTAGTGAGAAAA
ATATTTGTTGATGGTGTTCCATTTGTAGTTTCAACTGGATACCACTTCAGAGAGCTAGGTGTTGTACATAATCAGGATGTAAACTTACATAGCTCTAGAC
TTAGTTTTAAGGAATTACTTGTGTATGCTGCTGACCCTGCTATGCACGCTGCTTCTGGTAATCTATTACTAGATAAACGCACTACGTGCTTTTCAGTAGC
TGCACTTACTAACAATGTTGCTTCAAACTGTCAAACCCGGTAATTTTAACAAAGACTTCTATGACTTTGCTGTGTCTAAGGGTTTTTAAGGAAGGAAGTT
CTGTTGAATTAAAACACTTCTTCTTTGCTCAGAGATGGTAATGCTGCTATCAGCGATTATGACTACTATCGTTATAATCTACCAACAATGTGTGATATCA
GACAACTACTATTTGTAGTTGAAGTTGTTGATAAGTACTTTGATTGTTACGATGGTGGCTGTATTAATGCTAACCAAGTCATCGTCAACAACCTAGACAA
ATCAGCTGGTTTCCATTTAATAAATGGGGTAAGGCTAGACTTTATTATGATTCAATGAGTTATGAGGATCAAGATGCACTTTTCGCATATACAAAACGTA
ATGTCATCCCTACTATAACTCAAATGAATTTAAGTATGCCATTAGTGCAAAGAATAGAGCTCGCACCGTAGCTGGTGTCTCTATCTGTAGTACTATGACC
AATAGACAGTTTCATCAAAAATTATTGAAATCAATAGCCGCCACTAGAGGAGCTACTGTAGTAATTGGAACAAGCAAATTCTATGGTGGTTGGCACAACA
TGTTAAAAAACTGTTTATAGTGATGTAGAAACCCTCACCTTATGGGTTGGGATTATCCTAAATGTGATAGAGCCATGCCTAACATGCTTAGAATTATGGC
>b2154e50-216a-4213-a767-f6972921028d|8
ATACCTTCCCAGGTAACAAACCAACCAATTTTCGATTCTTGTAGATCTGTTCTCTAAATGAATCTTAAGTATGCCATTAGTGCAAAGAATAGAGCTCGCA
CCGTAGCTGGTGTCTCTATCTGTAGTACTATGACCAATAGACAGTTTCATCAAAAATTATTGAAATCAATAGCCGCCACTAGAGGAGCTACTGTAGTAAT
TGGAACAAGCAAATTCTATGGTGGTTGGCACAACATGTTAAAAACTGTTTATAGTGATGTAGAAAACCCACCTTATGGGTTGGGATTATCCTAAATGTGA
TAGAGCCATGCCTAACATGCTTAGAATTATGGCCTCACTTGTTCTTGCTCGCAAACATACAACGTGTTGTAGCTTGTCACACCGTTTCTATAGATTAGCT
AATGAGTGTGCTCAAGTATTGAGTGAAATGGTCATGTGTGGCGGTTCACTATATGTTAAACCAGGTGGAACCTCATCAGGAGATGCCACAACTGCTTATG
CTAATAGTGTTTTTAACATTTGTCAAGCTGTCACGGCCAATGTTAATGCACTTTTATCTACTGATGGTAACAAAATTGCCGATAAGTATGTCCGCAATTT
ACAACACAGACTTTATGAGTGTCTCTATAGAAATAGAGATGTTGACACAGACTTTGTGAATGAGTTTACGCATATTTGCGTAAACATTTCTCAATGATGA
TACTCTGACGATGCTGTTGTGTTTCAATAGCACTTATGCATCTCAAGGTCTAGTGGCTAGCATAAAGAACTTAAGTCAGTTCTTTATTATCAAAACAATG
TTTTTATGTCTGAAGCAAAATGTTGGACTGAGACTGACCTTACTAAAGGACCTCATGAATTTTGCTCAACATACAATGCTAGTTAAACAGGGTGATGATT
ATGTGTACCTTCCTTACCCAGATCCATCAAGAATCCTAGGGGCCGGCTGTTTTGTAGATGATATCGTAAAACAGATGGTACACTTATGATTGAACGGTTC
GTGTCTTTAGCTATAGATGCTTACCCACTTACTAAACATCCTAATCAGGAGTATGCTGATGTCTTTCATTTGTACTTACAATACATAAGAAAGCTACATG
ATGAGTTAACAGGACACATGTTAGACATGTATTCTGTTATGCTTACTAATGATAACACTTCAAGGTATTGGGAACCTGAGTTTTATGAGGCTATGTACAC
ACCGCATACAGTCTTTACAGGCTGTTGGGGCTTGTGTTTTGCAATCACAGACTCATTAAGATGTGGTGCTTGCATACGTAGACCATTCTTATGTTGTAAA
TGCTGTTACGACCATGTCATATCAACATCACATAAATTAGTCTTGTCTGTTAATCCGTATGTTTGCAATGCTCCAGGTTGTGATGTCACAGATGTGACTC
AACTTTACTTAGGAGGTATGAGCTATTATTGTAAATTCACATAAACACCCATTAGTTTCCATTGTGTGCTAATGGACAAGTTTTTGGTTTATATAAAATA
CATGTGTTGGTAGCGATAATGTTACTGACTTCTTTAATGCAATTGCAACATGTGACTGGACAAATGCTGGTGATTACATTTTAGCTAACACCTGTACTGA
AAGACTCAAGCTTTTTCGCAGCAGAAACGCTCAAAGCTACTGAGGAGACATTTAAACTGTCTTATGGTATTGCTACTGACGTGAAGTGCTGTCTGACAGA
GAATTACATCATGGGAAGTTGGTAAACCTAGACCACCACTTAATCGAAATTATGTCTTTACTGGTTATCGTGTAACTAAAACAGTAAAGTACAAATAGGA
GAGTACACCTTTGAAAATACCGCAGAGACAGAAGAAACAGCAAACTGTGACTCTTTTCCTGCTGCAGATTTGGATGATTTCTCCAAACAATTGCAACAAT
CCATGAGCAGTGCTGACTCAACTCAGGCCTAAACTCATGCAGACATTACAAGGCAGATGGGCTATAAACGTTTTCGCTTTTCCGTTTACGATATATATAG
TCTACTTTGTGCAGAATGAATTCTCGTAACTACATAGCACAAGTAGATGTAGTTAACTTTAATCTTCATAGCAATTTTAATCAGTGTGTAACATTAGGGA
GGACTTGAAAGAGCCACCACATTTCACCGAGGCCACGCGGAGTACGATCGAGTGTACAGTGAACAATGCTAGGGAGAGCTGCCTATATGGAAGAGCCCTA
ATGTGTAAAATTAATTTTAGTAGTGCTATCCCCATGTGATTTTAATAGCTTTAGGAGAATGACAAAAAAAA
>43b55f89-d981-491e-8f1d-2815aa74b5f2|10
CTCCCAGGTAACAAACCAACCATTTTTCGATTTCTGTAGATCTGTTCTCTAAACGAACTTTAAAATCTGTGTGGCTGTCACTCGGCTGCATGCTTAGTGC
ACTCACGCAGTATAATTAATAACTAATTACTGTCGTTGACAGGACACGAGTAACTCGTTTATATTTGCAGGCTGCTTACGGTTTCGTCCGTGTTGCAGCC
GATCATCAGCACATCTAGGTTTCGTCCGGGTGTGACCGAAAGGTAAGATGGAGAGCCTTGTCCCTGGTTTCAACGAGAAAACACACGTCCATTCAGTTTG
CCTGTTTTACAGGTTCGCGACGGTGCTCGTACGTGGCTTTGGAGACTCCGTGGAGGAGGTCTTATCAGAGGCACGTCAACAACTTAAAGATGGCACTTGT
GGCTTAGTAGAAGTTGAAAAAGGCGTTTGCCTCAACTTGAACAGCCCTATGTGTTCATCAAACGTTCGGATGCTCGAACTGCACCTCATGGTCATGTTAT
GGTTGAGCTGGTAGCAGAACTCGAAGGCATTCAGTACGGTGTAGTGGTGAGACACTTGGTGTCCTTGTCCCTCATGTGGGCGAAATACCAGTGGCTTACC
GCAAGGTTCTTCTTCGTAAGAACGGTAATAAAGGAGCTGGTGGCCATAGTTACGGCGCCGATCTAAAGTCATTTGACTTAGGCGACGAGCTTGGCACTGA
TCCTTATGAAGATTTCAAGAAACTGGAATGTACAATACCTACAACTTGTGCTAATGACCCTGTGGGTTTTACACTTAAAACACAGTCTGTACCGTCTGCG
GTATGTGGAAAGGTTATGGCTGTAGTTGTGATCAACTCCGCGAACCCATGCTTCAGTCAGCTGATGCACAATCGTTTTTAAACGGGTTTGCGGTGTAAGT
GCAGCCCGTCACACCGTGCGGCACAGGCACTAGTACTGATGTCGTATACAGGGCTTTTGACATACAATGATAAAGTAGCTGGTTTTGCTAAATTCCTAAA
ACTAATTGTTGTCGCTTCCAAGAAAAGGACGAAGATGACAATTTAATTGATTCACATTTGTAGTTAAGAGACACACTTTCTCTACTACCAACATGAAGAA
ACAATTTATAATTTACTTAAGGATTGTCCAGCTGTTGCTAAACATGACTTCTCTAAGTTTAGAATAGACGGTGACATGGTACCACATATCACGTCAACGT
CTTACTAAATACACAATGGCAGACCTCGTCTATGCTTTAAGGCATTTTGATGAAGGTAATTGTGACACATTAAAGAAATACTTGTCACATACAATTGTTG
TGATGATGATTATTCAATAAAAAGGACTGGTATGATTTTGTAGAAAACCCAGATATATTACGCGTATACGCCAACTTAGGTGAACGTGTACGCCAAGCTT
TGTTAAAAACAGTACAATTTGTGATGCCATGCGAAATGCTGGTATTGTTGGTGTACTGACATTAGATAATCAAGATTCAATGGTAACTGGTATGATTTCG
GTGATTTCATACAAACCACGCCAGGTAGTGGAGTTCCTGTTGTAGATTCTTATTATTCATTGTTAATGCCTATATTAACCTTGACAGGGCTTTAACTGCA
GAGTCACATGTTGACACTGACTTAACAAAGCCTTACATTAAGTGGGATTTGTTAAAATATGATCACGGAAGAGAGGTTAAAACTCTTTGACCGTTATTTT
AAATATTGGGATCAGACATACCACCCAAATTGTGTTAACTGTTTGGATGACAGATGCATTCTGCATTGTGCAAACTTTAATGTTTATTCTACAGTGTTCC
CACCTACAAGTTTTGGACCACTAGTGAGAAAAATATTTGTTGATGGTGTTCCATTTGTAGTTTCAACTGGATACCACTTCAGAGAGCTAGGTGTTGTACA
TAATCAGGATGTAAACACATAGCTCTAGACTTAGTTTTAAGGAATTACTTGTGTATGCTGCTGACCCTGCTATGCACGCTGCTTCTGGTAATCTATTACT
AGATAAACGCACTACGTGCTTTCAGTAGCTGCACTTACTAACAATGTTGCTTTCAAACTGTCAAACCCGGTAATTTTAACAAAGACTTCTATGACTTTGC
TGTGTCTAAGGGTTTTCTAAGGAAGGAAGTTCTGTTGAATTAAAACACTTTCTTTGCTCAGGATGGTAATGCTGCTATCAGCGATTATGACTACTATCGT
TATAATCTACCAACAATGTGTGATATCAGACAACTACTATTTGTAGTTGAAGTTGTTGATAAGTACTTTGATTGTTACGATGGTGGCTGTATTAATGCTA
ACCAAGTCATCGTCAACAACCAAGACAAATCAGCTGGTTTTCCATTTAATAAATGGGTAAGGCTAGACTTTATTATGATTCAATGAGTTATGAGGATCAA
GATGCACTTTCGCATATACAAAACGTAATGTCATCCCTACTATAACTCAAATGAATCTTAAGTATGCCATTAGTGCAAAGAATAGAGCTCGCACCGTAGC
TGGTGTCTCTATCTGTAGTACTATGACCAATAGACAGTTTCATCAAAAATTATTGAAATCAATAGCCGCCACTAGAGGAGCTACTGTAGTAATTGGAACA
AGCAAATTCTATGGTGGTTGGCACAACATGTTAAAAACTGTTTATAGTGATGTAGAAAACCCTACCTTATGGGTTGGGATTATCCTAAATGTGATAGAGC
CATGCCTAACATGCTTAGAATTATGGCCTCACTTGTTCTTGCTCGCAAACATACAACGTGTTGTAGCTTGTCACACCGTTTCTATAGATTAGCTAATGAG
TGTGCTCAAGTATTGAGTGAAATGGTCATGTGTGGCGGTTCACTATATGTTAAACCAGGTGGAACCTCATCAGGAGATGCCACAACTGCTTTATGCTAAT
AGTGTTTTTAACATTTGTCAAGCTGTCACGGCCAATGTTAATGCACTTTATCTACTGATGGTAACAAAATTGCCGATAAGTATGTCCGCAATTTACAACA
CAGACTTTATGAGTGTCTATAGAAATAGAGATGTTGACACAGACTTTGTGAATGAGTTTACGCATATTTGCGTAAACATTTCTCAATGATGATACTCTCT
GACGATGCTGTTGTGTGTTTCAATAGCACTTATGCATCTCAAGGTCTAGTGGCTAGCATAAAGAACTTTAAGTCAGTTTTTATTATCAAAACAATGTTTT
ATGTCTGAAGCAAAATGTTGGACTGAGACTGACCTTACTAAAGGACCTCATGAATTTTGCTCAACATACAATGCTAGTTAAACAGGTGATGATTATGTGT
ACCTTCCTTACCCAGATCCATCAAGAATCCTAGGGGCCGGCTGTTTGTAGATGATATCGTAAAACAGATGGTACATTTATGATTGAACGGTTCGTGTCTT
TAGCTATAGATGTTTACCCACTTACTAAACATCCTAATCAGGAGTATGCTGATGTCTTCATTTGTACTTACAATACATAAGAAAGCTACATGATGAGTTA
ACAGGACACATGTTAGACATGTATTCTGTTATGCTTACTAATGATAACACTCAAGGTATTGGGAACCTGAGTTTATGAGGCTATGTACACACCGCATACA
GTACAGGCTGTTGGGGCTTGTGTTTTTTGCAATTCAGCAGAAACGCTCAAAGCTACTGAGGAGACATTTAAACTGTCATATGGTATTGCTACTGTACGTG
AAGTGCTGTCTGACAGAGAATTACATCATGGGAAGTTGGTAAACCTAGACCCACTTAACCGAAATTATGTCTACTGGTTATCGTGTAACTAAAAACAGTA
AAGTACAAATAGGAGAGTACACCTTTGAAATACCAAGAGACAGAAGAAACAGCAAACTGTGACTCTTTTTCCTGCTGCAGATTTGGATGATTTCCAAACA
ATTGCAACAATCCATGAGCAGTGCTGACTCAACTCAGGCCTAAACTCATGCAGACCATTACAAGGCAGATGGGCTATAAACGTTTCGCTTTTCCGTTTAC
GATATATAGTCTACTCTTGTGCAGAATGAATTCTCGTAACTACATAGCACAAGTAGATGTAGTTAACTTTAATCACATAGCAATCTTTTAATCAGTGTAA
CATTAGGGAGGACTTGAAAGAGCCACCACATTTCACCGAGGCCACGCGGAGTACGATCGAGTGTACAGTGAACAATGCTAGGGAGAGCTGCCTATATGGA
AGAGCCCTAATGTGTAAAATTAATTTTAGTAGTGCTATCCCATGTGATTTTAATAGCTTTCTTAGGAGAATGACAAACCCCCCCCCACATTTACCCATCC
CATTTCATATTTATCCATATTCACATCC
>d21d671a-b0ca-423e-a0e1-1a6d0608bfa4|10
TTCCCAGGTAACAAACCAACCAACTTTCGATCTCTTGTAGATCTGTTTCTAAACGAACTAAATATTATATTAGTTTTTCTGTTTTGGAACTTTAATTTTA
GCCATGGCAGATTCCAACGGTACTATTACCGTTGAAGAGCTTAAAAAGCTTGAACAATGGAACCTAGTAATAGGTTTCCTATTCCTTACATGGATTTGTT
TTACAATTTGCCTATGCCACAGGAATAGGTTTTTGTATATAATTAAGTTAATTTCCTCTGGCTGTTATGGCCAGTAACTTTAGCTTGTTTTGTGCTTGCT
GCTGTTACAGAATAATTGGATCACCGGTGGAATTGCTATCGCAATGGCTTGTCTTGTAGGCTTGATGTGGCTCAGCTACTTCATTGCTTCTTTCAGACTG
TTTGCGCGTACGCGTTCCATGTGGTCATTCAATCCAGAAACTAACATTTCATAACGTGCCACTCCATGGCACTATTTGACCAGACCGCTTCTAGAAAGTG
AACTCGTAATCGGAGCTGTGATCCTTCGTGGACATCTTCGTATTGCTGGACACCATCTAGGACGCTGTGACATCAAGGACCTGCCTAAAGAAATCACTGT
TGCTACATCACGAACGCTTCTTATTACAAATTGGGAGCTCGCAGCGTGTAGCAGGTGACTTCAGGTTTTGCTGCATACAGTCGCTACAGGATTGGCAACT
ATAAATTAAACACAGACCATTCCAGTAGCAGTGACAATATTGCTTTGCTTGTACAGTAAGTGACAACAGATGTTTCATCTCGTTGACTTTCAGGTTACTA
TAGCAGAGATATTACTAATTATTATGAGGACTTTTTAAAGTTTCCATTTGGAATCTTGATTACATCATAAACCTCATAATTAAAAATTTATCTAAGTCAC
TAACTGAGAATAATATTTTCAATTAGATGAAGAGCAACCAATGGAGATTGATTAAACGAACATGAAAATTATTATTTTCTTGGCACTGATATACTCGCTA
CTTGTGAGCTTTATCACTACCAAGAGTGTGTTAGAGGTACAACAGTACTTTAAAAGAACCTTGCTCTCTGGAACATACGAGGGCAATTCACCATTTCATC
CTCTAGCTGATAACAAATTTGCACTGACTTGCTTTAGCACTCAATTTGCTTTGCTTGTCCTGACGGCGTAAAACACGTCTATCAGTTACGTGCCAGATCA
GTTTCACCTAAACTGTTCATCAGACAAGAAGTTCAAGA
>dba2b979-d484-4ea1-8941-ddb7663d8388|9
TGTACGCCAAGCTTTGTTAAAACAGTACAATTTGTGATGCCATGCGAAATGCTGGTATTGTTGGTGTACTGACATTAGATAATCAAGATTCAATGGTAAC
TGGTATGATTCGGTGATTTCATACAAACCACGCCAGGTAGTGGAGTTCCTGTTGTAGATTCTTATTATTCATTGTTAATGCCTATATTAACCTTGACCAG
GGCTTTAACTGCAGAGTCACATGTTGACACTGACTTAACAAAGCCTTACATTAAGTGGGATTTGTTAAAATATGACTCACGGAAGAGAGGTTAAAACTCT
TTGACCGTTATTTTAAATATTGGGATCAGACATACCACCCAAATTGTGTTAACTGTTTGGATGACAGATGCATTCTGCATTGTGCAAACTTTAATGTTTT
ATTCTCTACAGTGTTCCCACCTACAAGTTTTGGACCACTAGTGAGAAAAATATTTGTTGATGGTGTTCCATCTGTAGTTTCAACTGGATACCACATTCAG
AGAGCTAGGTGTTGTACATAATCAGGATGTAAACATAGCTCTAGACTTAGTTTTAAGGAATTACTTGTGTATGCTGCTGACCCTGCTATGCACGCTGCTT
TCTGGTAATCTATTACTAGATAAACGCACTACGTGCTTTCAGTAGCTGCACTTACTAACAATGTTGCTTTCAAACTGTCAAACCCGGTAATTTTAACAAA
GACTTCTATGACTTTGCTGTGTCTAAGGGTTCTAAGGAAGGAAGTTCTGTTGAATTAAACACTTCTTTTGCTCAGGATGGTAATGCTGCTATCAGCGATT
ATGACTACTATCGTTATAATCTACCAACAATGTGTGATATCAGACAACTACTATTTGTAGTTGAAGTTGTTGATAAGTACTTTGATTGTTACGATGGTGG
CTGTATTAATGCTAACCAAGTCATCGTCAACAACCTAGACAAATCAGCTGGTTTTCCATCTAATAAATGGGGTAAGGCTAGACTTTATATGATTCAATGA
GTTATGAGGATCAAGATGCACTTTCGCATATACAAAACGTAATGTCATCCCTACTATAACTCAAATGAATTTAAGTATGCCATTAGTGCAAAGAATAGAG
CTCGCACCGTAGCTGGTGTCTCTATCTGTAGTACTATGACCAATAGACAGTTTCATCAAAAATTATTGAAATCAATAGCCGCCACTAGAGGAGCTACTGT
AGTAATTGGAACAAGCAAATTCTATGGTGGTTGGCACAACATGTTAAAAACTGTTTATAGTGATGTAGAAAACCCTCACCTTATGGGTTGGGATTATCCT
AAATGTGATAGAGCCATGCCTAACATGCTTAGAATTATGGCCTCACTTGTTTTGCTCGCAAACATACAACGTGTTGTAGCTTGTCACACCGTTTTATAGA
TTAGCTAATGAGTGTGCTCAAGTATTGAGTGAAATGGTCATGTGTGGCGGTTCACTATATGTTAAACCAGGTGGAACCTCATCAGGAGATGCCACAACTG
CTTATGCTAATAGTGTTTTTAACATTTGTCAAGCTGTCACGGCCAATGTTAATGCACTTTTATCTACTGATGGTAACAAAATTGCCGATAAGTATGTCCG
CAATTTACAACACAGACTTTATGAGTGTCTATAGAAATAGAGATGTTGACACAGACTTTGTGAATGAGTTTTACGCATATTTGCGTAAACATTTCTCAAT
GATGATACTCTGACGATGCTGTTGTGTGTTCAATAGCACTTATGCATCAAGGTCTAGTGGCTAGCATAAAGAACTTTAAGTCAGTTCTTTATTATCAAAA
CAATGTTTTATGTCTGAAGCAAAATGTTGGACTGAGACTGACCTTACTAAAGGACCTCATGAATTTTTGCTCTCAACATACAATGCTAGTTAAACAGGGT
GATGATTATGTGTACCTTCCTTACCCAGATCCATCAAGATCCTAGGGGCCGGCTGTTTGTAGATGATATCGTAAAAACAGATGGTACACTATGATTGAAC
GGTTCGTGTCTTTAGCTATAGATGCTTACCCACTTACTAAACATCCTAATCAGGAGTATGCTGATGTCTTTCATTTGTACTTACAAATACATAAGAAAGC
TACATGATGAGTTAACAGGACACAT
>fe51a7c5-53d9-47fe-afe5-862ae13cfaa3|7
TTTATTTACAGTGTTCCCACCTACAAGTTTGGACCACTAGTGAGAAAATATTTGTTGATGGTGTTCCATCTGTAGTTCAACTGGATTCCACTTCAGAGAG
CTAGGTGTTGTACATAATCAGGATGTAAACTTACATAGCTCTAGACTTAGTTTTAAGGAATTACTTGTGTATGCTGCTGACCCTGCTATGCACGCTGCTT
CTGGTAATCTATTACTAGATAAACGCACTACGTGCTTTTCAGTAGCTGCACTTACTAACAATGTTGCTTTCAAACTGTCAAACCCGGTAATTTTAACAAA
GACTTCTATGACTTTGCTGTGTCTAAGGGTTTCTAAGGAAGGAAGTTCTGTTGAATTAAACACTTCTTCTTTGCTCAGGATGGTAATGCTGCTATCAGCG
ATTATGACTACTATCGTTATAATCTACCAACAATGTGTGATATCAGACAACTACTATTTGTAGTTGAAGTTGTTGATAAGTACTTTGATTGTTACGATGG
TGGCTGTATTAATGCTAACCAAGTCATCGTTCAACAACCTAGACAAATCAGCTGGTTTTCCATTTAATAAATGGGGTAAGGCTAGACTTTATTATGATTC
AATGAGTTATGAGGATCAAGATGCACTTTCGCATATACAAAACGTAATGTCATCCCTACTATAACTCAAATGAATCTTAAGTATGCCATTAGTGCAAAGA
ATAGAGCATGCACCGTAGCTGGTGTCTCTATCTGTAGTACTATGACCAATAGACAGTTCATCAAAAATTATTGAAATCAATAGCCGCCACTAGAGGAGCT
ACTGTAGTAATTGGAACAAGCAAATTCTATGGTGGTTGGCACAACATGTTAAAACTGTTTATAGTGATGTAGAAAACCCCACCTTATGGGTTGGGATTAT
CCTAAATGTGATAGAGCCATGCCTAACATGCTTAGAATTATGGCCTCACTTGTTCTTGCTCGCAAACATACAACGTGTTGTAGCTTGTCACACCGTTTCT
ATAGATTAGCTAATGAGTGTGCTCAAGTATTGAGTGAAATGGTCATGTGTGGCGGTTCACTATATGTTAAACCAGGTGGAACCTCATCAGGAGATGCCAC
AACTGCTTTATGCTAATAGTGTTTTTAACATTTGTCAAGCTGTCACGGCCAATGTTAATGCACTTTTATCTACTGATGGTAACAAAATTGCCGATAAGTA
TGTCCGCAATTTACAACACAGACTTTATGAGTGTTCTATAGAAATAGAGATGTTGACACAGACTTTGTGAATGAGTTTTACGCATATTTGCGTAAACATT
TCTCAATGATGATACTCTCTGACGATGCTGTTGTGTGTTTCAATAGCACTTATGCATCCAAGGTCTAGTGGCTAGCATAAAGAACTTTAAGTCAGTTCTT
TATTATCAAAACAATGTTTTTATGTCTGAAGCAAAATGTTGGACTGAGACTGACCTTACTAAAGGACCTCATGAATTTTGCTCAACATACAATGCTAGTT
AAACAGGGTGATGATTATGTGTACCTTCCTTACCCAGATCCATCAAGAATCCTAGGGGCCAGCTGTTTGTAGATGATATCGTAAAAACAGATGGTACACT
ATGATTGAACGGTTCGTGTCTTTAGCTATAGATGCTTACCCACTTACTAAACATCCTAATCAGGAGTATGCTGATGTCTTCATTTGTACTTACAATACAA
AGAAAGCTACTATGATGAGTTAACAGGACACATGTTAGACCGTATTCTGTTATGCTTACTAATGATAACACTTCAAGGTATTGGGAACCTGAGTTTTATG
AGGCTATGTACACACCGCATACAGTTTACAGGCTGTTGGGGCTTGTGTTCTTTTGCAATCACAGACTTCATTAGTCTTGTCTGTTAATCCGTATGTTTGC
AATGCTCCAGGTTGTGATGTCACAGATGTGACTCAACTTTACTTAGGAGGTATGAGCTATTATTGTAAATCACACAAACCACCCATTAGTTTCCATTGTG
TGCTAATTGGACAAGTTTTTGGTTTATAAAAATACATGTGTTGGTAGCGATAATGTTACTGACTTTAATGCAATTGCAACATGTGACTGGACAAATGCTG
GTGATTACATTTTAGCTAACACCTGTACTGAAAGACTCAAGCTTTTTGCAGCAGAAACGCTCAAAGCTACTGAGGAGACATTTAAACTGTCTTATGGTAT
TGCTACTGTACGTGAAGTGCTGTCTGACAGAGAATTACATCATGGGAAGTTGGTAAACCTAGACCACCACTTATCGAAATTATGTCTTTACTGGTTATCG
TGTAACTAAAACAGTAAAGTACAAATAGGAGAGTACACCTTTGAAAAATACCATAGAGACAGAAGAAACAGCAAACTGTGACTCTTTTCCTGCTGCAGAT
TTGGATGATTTCCAAACAATTGCAACAATCCATGAGCAGTGCTGACTCAACTCAGGCCTAAACTCATGCAGACCATCATCAAGGCAGATGGGCTATATAA
ACGTTTTCGCTTTTCCGTTTACGATATAGTTTTACTCTTGTGCAGAATGAATTCTCGTAACATAGCACAAGTAGATGTAGTTAACTTTAATCACATAGCA
ATCTTTAATCAGTGTGTAACATTAGGGAGGACTTGAAAGAGCCACCACATTTCACCGAGGCCACGCGGAGTACGATCGAGTGTACAGTGAACAATGCTAG
GGAGAGCTGCCTATATGGAAGAGCCCTAATGTGTAAAATTAATTTTAGTAGTGCTATCCCCATGTGATTTTAATAGCTTTCTAGGAGAATGACA
>608708c0-b76b-4c89-81ce-a36469a5dc67|13
TAAAGGACCTCATGAATTTTGCTCAACATACAATGCTAGTTAAACAGGGTGATGATTATGTGTACCTTCCTTACCCAGATCCATCAAGAATCCTAGGGGC
CGGCTGTTTGTAGATGATATCGTAAAAACAGATGGTACACTTTATGATTGAACGGTTCGTGTCTTTAGCTATAGATGCTTACCCACTTACTAAACATCCT
AATCAGGAGTATGCTGATGTCTTCATTTGTACTTACAATACATAAGAAAGCTCATGATGAGTTAACAGGACACATGTTAGACATGTATTCTGTTATGCTT
ACTAATGATAACACTTCAAGGTATTGGGAACCTGAGTTTTATGAGGCTATGTACACACCGCATACAGTCTTACAGGCTGTTGGGGCTTGTGTTCTTTGCA
ATTCACAGACTTCATTAAGATGTGGTGCTTGCATACGTAGACCATTCTTATGTTGTAAATGCTGTTACGACCATGTCATATCAACATCACATAAATTAGT
CTTGTCTGTTAATCCGTATGTTTGCAATGCTCCAGGTTGTGATGTCACAGATGTGACTCAACTTTACTTAGGAGGTATGAGCTATTATTGTAAATCACAT
AAACCACCCATTAGTTTTCCATTGTGTGCTAATGGACAAGTTTTTGGTTTATATAAAAATACATGTGTTGGTAGCGATAATGTTACTGACTTTAATGCAA
TTGCAACATGTGACTTGGACAAATGCTGGTGATTACATTTTAGCTAACACCTGTACTGAAAGACTCAAGCTTTTTGCAGCAGAAACGCTCAAAGCTACTG
AGGAGACATTTAAACTGTCTTATGGTATTGCTACTGTACGTGAAGTGCTGTCTGACAGAGAATTACATCATGGGGGAAGTGGTAAACCTAGACCACCACT
TAACCGAAATTATGTCTTTACTGGTTATCGTGTAACTAAAACAGTAAAGTACAAATAGGAGAGTACACCTTTGAAAATACCGCAGAGACAGAAGAAACAG
CAAACTGTGA
>aace89a0-0fe5-4a8f-bba0-5c283e8024d0|20
TCCCAGGTAACAAACCAACCAACTTTCGATCTCTTGTAGATCTGTTCTCTAAACGAACTTTAAAATCTGTGTGGCTGTCACTCGGCTGCATGCTTAGTGC
ACTCACGCAGTATAATTAATAACTAATTTGTCGTTGACAGGACACGAGTAACTCGTCTATCTTTGCAGGCTGCTTACGGTTTCGTCCGTGTTGCAGCCGA
TCATCAGCACATCTAGGTTTCGTCCGGGTGTGACCGAAAGGTAAGATGGAGAGCCTTGTCCCTGGTTTCAACGAGAGAAACACACGTCCAACTCAGTTTG
CCTGTTTTACAGGTTCGCGACGTGCTCGTACGTGGCTTTGGAGACTCCGTGGAGGAGGTCTTATCAGAGGCACGTCAACATTTAAAGATGGCACTTGTGG
CTTAGTAGAAGTTGAAAAAGGCGTTTGCCTCAACTTGAACAGCCCTATGTGTTCATCAAACGTTCGGATGCTCGAACTGCACCTCATGGTCATGTTATGG
TTGAGCTGGTAGCAGAACTCGAAGGCATTCAGTACGGTCGTAGTGGTGAGACACTTGGTGTCCTTGTCCCTCATGTGGGCGAAATACCAGTGGCTTACCG
CAAGGTTTCTTCGTAAGAACGGTAATAAAGGAGCTGGTGGCCATAGTTACGGCGCCGATCTAAAGTCATTTGACTTAGGCGACGAGCTTGGCACTGATCC
TTATGAAGATTTCAAGAAACTGGAATGTACAAATACCTACAACTTGTGCTAATGACCCTGTGGGTTTTACACTTAAAAACACAGTCTGTACCGTCTGCGG
TATGTGGAAAGGTTATGGCTGTAGTTGTGATCAACTCCGCGAACCCATGTTCAGTCAGCTGATGCACAATCGTTTAAACGGGTTTGCGGTGTAAGTGCAG
CCCGTCTTTACACCGTGCGGCACAGGCACTAGTACTGATGTCGTATACAGGGCTTTTGACACATACAATGATAAAGTAGCTGGTTTGCTAAATTCCTAAA
ACTAATTGTTGTCGCTTCCAAGAAAAGGACGAAGATGACAATTTAATTGATTACTTTGTAGTTAAGAGACACACTTTCTCTAACTACCAACATGAAGAAA
CAATTTATAATTTACTTAAGGATTGTCCAGCTGTTGCTAAACATGACTTCTTTAAGTTTAGAATAGACGGTGACATGGTACCACATATATCACGTCAACG
TCTTACTAAAATACAATGGCAGACCTCGTCTATGCTTTAAGGCATTTGATGAAGGTAATTGTGACACATTAAAGAAATACTTGTCACATACAATTGTTGT
GATGATGATTATTTCAATAAAAAGGACTGGTATGATTTTGTAGAAAACCCAGATATATTACGCGTATACGCCAACTTAGGTGAACGTGTACGCCAAGCTT
GTTAAAAACAGTACAATTTTGTGATGCCATGCGAAATGCTGGTATTGTTGGTGTACTGACATTAGATAATCAAGATCAATGGTAACTGGTATGATTTCGG
TGATTTCATACAAACCACGCCAGGTAGTGGAGTTCCTGTTGTAGATTCTTATTATTCATTGTTAATGCCTATATTAACCTTGACCAGGGCTTTAACTGCA
GAGTCACATGTTGACACTGACTTAACAAAGCCCTACATTAAGTGGGATTTGTTAAAATATGACTTACGGAAGAGAGGTTAAAACTCTTTGACCGTTATTT
TAAATATTGGGATCAGACATACCACCCAAATTGTGTTAACTGTTTGGATGACAGATGCATTCTGCATTGTGCAAACTTTAATGTTTTTATTCTCTACAGT
GTTCCCACCTACAAGTTTTGGACCACTAGTGAGAAAAATATTTGTTGATGGTGTTCCATTTGTAGTTTCAACTGGATACCACTTCAGAGAGCTAGGTGTT
GTACATAATCAGGATGTAAACTTACATAGCTCTAGACTTAGTTTTAAGGAATTACTTGTGTATGCTGCTGACCCTGCTATGCACGCTGCTTCTGGTAATC
TATTACTAGATAAACGCACTACGTGTTTTCAGTAGCTGCACTTACTAACAATGTTGCTTTCAAACTGTCAAACCCGGTAATTTTAACAAAGACTTCTATG
ACTTTGCTGTGTCTAAGGGTTTCTAAGGAAGGAAGTTCTGTTGAATTAAAACACTTCTTTTTGCTCAGGATGGTAATGCTGCTATCAGCGATTATGACTA
CTATCGTTAATCTACCAACAATGTGTGATATCAGACAACTACTATTTGTAGTTGAAGTTGTTGATAAGTACTTTGATTGTTACGATGGTGGCTGTATTAA
TGCTAACCAAGTCATCGTCAACAACCTAGACAAATCAGCTGGTTTTCCATTTAATAAATGGGGTAAGGCTAGACTTTATTATGATCAATGAGTTATGAGG
ATCAAGATGCACTTTCGCATATACAAAACGTAATGTCATCCCTACTATAACTCAAATGAATCTTAAGTATGCCATTAGTGCAAAGAATAGAGCTCGCACC
GTAGCTGGTGTCTCTATCTGTAGTACTATGACCAATAGACAGTTCATCAAAAATTATTGAAATCAATAGCCGCCACTAGAGGAGCTACTGTAGTAATTGG
AACAAGCAAATTTTATGGTGGTTGGCACAACATGTTAAAACTGTTTATAGTGATGTAGAAAACCCACCTTATGGGTTGGGATTATCCTAAATGTGATAGA
GCCATGCCTAACATGCTTAGAATTATGGCCTCACTTGTCTTGCTCGCAAACATACAACGTGTTGTAGCTTGTCACACCGTTTCTATAGATTAGCTAATGA
GTGTGCTCAAGTATTGAGTGAAATGGTCATGTGTGGCGGTTTCACTATATGTTAAACCAGGTGGAACCTCATCAGGAGATGCCACAACTGCTTATGCTAA
TAGTGTTTTTAACATTTGTCAAGCTGTCACGGCCAATGTTAATGCACTTTTATCTACTGATGGTAACAAAATTGCCGATAAGTATGTCCGCAATTTACAA
CACAGACTTTATGAGTGTCTCTATAGAAATAGAGATGTTGACACAGACTTTGTGAATGAGTTTACGCATATTTGCGTAAACATTTCTCAATGATGATACT
CTCTGACGATGCTGTTGTGTGTTTCAATAGCACTTATGCATCTCAAGGTCTAGTGGCTAGCATAAAGAACTTTAAGTCAGTTCTTTATTATCAAAACAAT
GTTTTATGTCTGAAGCAAAATGTTGGACTGAGACTGACCTTACTAAAGGACCTCATGAATTTTGCTCTCAACATACAATGCTAGTTAAACAGGGTGATGA
TTATGTGTACCTTCCTTACCCAGATCCATCAAGAATCCTAGGGGCCGGCTGTTTTGTAGATGATATCGTAAAAACAGATGGTACACTTATGATTGAACGG
TTCGTGTTTAGCTATAGATGCTTACCCACTTACTAAACATCCTAATCAGGAGTATGCTGATGTCTTCATTTGTACTTACAATACATAAGAAAGCTACTAT
GATGAGTTAACAGGACACATGTTAGACATGTATTCTGTTATGCTTACTAATGATAACACTTCAAGGTATTGGGAACCTGAGTTTTATGAGGCTATGTACA
CACCGCATACAGTCTTACAGGCTGTTGGGGCTTGTGTTTTTGCAATTCACAGACTTCATTAAGATGTGGTGCTTGCATACGTAGACCATTCTTATGTTGT
AAATGCTGTTACGACCATGTCATATCACATCACATAAATTAGTCTTGTCTGTTAATCCGTATGTTTGCAATGCTCCAGGTTGTGATGTCACAGATGTGAC
TCAACTTTTACTTAGGAGGTATGAGCTATTATTGTAAATTCTTTAAACCACCCATTAGTTTCCATTGTGTGCTAATGGACAAGTTTTTGGTTTATAAAAA
TACATGTGTTGGTAGCGATAATGTTACTGACTTTAATGCAATTGCAACATGTGACTGGACAAATGCTGGTGATTACATTTTAGCTAACACCTGTACTGAA
AGACTCAAGCTTTTTGCAGCAGAAACGCTCAAAGCTACTGAGGAGACATTTAAACTGTCTTATGGTATTGCTACTGTACGTGAAGTGCTGTCTGACAGAG
AATTACATCATGGGAAGTTGGTAAACCTAGACCACCACTTAACCGAAATTATGTCTTTACTGGTTATCGTGTAACTAAAAACAGTAAAGTACAAATAGGA
GAGTACACCTTTGAAAATACCAAGAGACAGAAGAAACAGCAAACTGTGACTCTTTTCCTGCTGCAGATTTGGATGATTTCTCCAAACAATTGCAACAATC
CATGAGCAGTGCTGACTCAACTCAGGCCTAAACTCATGCAGACATTCAAGGCAGATGGGCTATATAAACGTTTCGCTTTCCGTTTACGATAGTCTACTCT
TGTGCAGAATGAATTCTCGTAACTACATAGCACAAGTAGATGTAGTTATTTTAATCTCATAGCAATTTAATCAGTGAAATTAATTTTAGTAGTGCTATCC
CCATGTGATTTTAATAGCTTTTTAGGAGAATGACA
>f275f1ec-2d1b-423d-a050-b9c67ff93da3|14
ATACCTTCCCAGGTAACAAACCAACCAATTTTCGATCTTGTAGATCTGTTCTCTAAACGAACTTATGGATTTGTTTATGAGAATAAGAACAATCGATCGT
CTTGTAGATCTGTTCTCTAAACGAACAAACTAAAATGTCTGATAATGGACCCAAAATCAGCGAATGCACCCCGCATTACGTTTTGGTGGACCCTCAGATT
CAACTGGCAGTAACCAGAATGGAGAACGCAGTGGGGCGCGATCAAAACAACGTCGGCCCCAAGGTTTACCCAATAATACTGCGTCTTGGTTTCACCGCTC
ACTCAACATGGCAAGGAAGACCTTAAATTCCCTCGAGGACAAGGCGTTCCAATTAACACCAATAGCAGTCCAGATGACCAAATTGGCTACTACCGAAGAG
CTACCAGACGAATTCGTGGTGGTGACGGTAAAATGAAAGATCTCAGTCCAAGATGGTATTTCTACTACCTAGGAACTGGGCCAGAAGCTGGACTTCCCTA
TGGTGCTAACAAAGACGGCATCATATGGGTTGCAACTGAGGGAGCCTTGAATACACCAAAAGATTTTGGCACCCGCAATCCTGCTAACAATGCTGCAATC
GTGCTACAACTTCCCAAGGAACAACATTGTCAAAAGGCTTTTACGCAGAAGGGAGCAGAGGCGGCAGTCAAGCCTCTTCTCGTTCCTCATCACGTAGTCG
CAACAGTTTAAGAAATTCAACTCCAGGCAGCAGTAGGGAACTTCCTCCTGCTAGAATGGCTGGCAATGGCGGTGATGCTGCTCTTGCTTTGCTGCTGCTT
GACAGATTGAACCAGCTTGAGAGCAAAATGTCTGGTAAAGGCCAACAACAACAAGGCCAAACTGTCACTAAGAATTGCTGCTGAGGCTTCTAAGAAGCCT
CGGCAAAACGTACTGCCACTAAAGCATACAATGTAACACAAGCTTCGGCAGACGTGGTCCAGAACAAACCCAAGGAAATTTTGGGGACCAGGAACTAATC
AGACAAGGAACTGATTACAAACATTGGCCGCAAATTGCACAATTTGCCCCAGCGCTTCAGCGTTTCGGAATGTCGCGCATTGGCATGGAAGTCACACCTT
CGGGAACGTGGTTGACCTACACAGGTGCCATCAAATTGGATGACAAAGATCCAAATTTCAAAGATCAAGTCATTTTGCTGAATAAGCATATTGACGCATA
CAAAACATTCCCACCAACAGAGCCTAAAAAGGACAAAAAGAAGAAGGCTGATGAAACTCAAGCCACCAAGAGACAGAAGAAACAGCAAACTGTGACTTTT
CCTGCTGCAGATTTGGATGATTTTCCAAACAATTGCAACAATCCATGAGCAGTGCTGACTCAACTCAGGCCTAAACTCATGCAGACCATTCAAGGCAGAT
GGGCTATATAAACGTTTTCGCTTTTCCGTTTACGATATATAGTCTACTCTTGTGCAGAATGAATTCTCGTAAACATAGCACAAGTAGATGTAGTTAACTT
TAATCTCACATAGCAATCTTTAATCAGTGTGTAACATTAGGGAGGACTTGAAAGAGCCACCACATTTCACCGAGGCCACGCGGAGTACGATCGAGTGTAC
AGTGAACAATGCTAGGGAGAGCTGCCTATATGGAAGAGCCCTAATGTGTAAAATTAATTTTAGTAGTGCTATCCCCATGTGATTTTAATAGCTTCTTAGG
AGAATGACA
>0a31f426-8502-4a98-8487-a543dff4ebc6|6
CCTTCCCAGGTAACAAACCAACCAACTTTCGATCTCTTGTAGATCTGTTCTCTAAACGAACATGAAAATTATTTTCTTGGCACTGATAACACGCGCTACT
TGTGAGCTTTATCACTACCAAGAGTGTGTTAGAGGTACAACAGTACTTTAAAAGAACCTTGCTCTTTGGAACATACGAGGGCAATTCACCATTTCATCCT
CTAGCTGATAACAAATTTGCACTGACTTGCTTTAGCACTCAATTTGCTTTTGCTTGTCCTGACGGCGTAAAACACGTCTATCAGTACGTGCCAGATCAGT
TTCACCTAAACTGTTCATCAGACAAGAGGAAGTTCAAGAACTTTACTCCAATTTTTATTGTTGCGGCAATAGTGTTTATAACACTTTGCTCACACTCAAA
AGAAAGACAGAATGATTGAACTTTCATTAATTGACTTCTATTTGTGCTTTTTAGCCTTTGCTATTCCTTGTTTTAATTATGCTTATTATCTGTTGGTTCA
CTTGAACTGCAAGATCATAATGAAACTTGTCACGCCTAAACGAACATGAAATTTCTTGTTCTTAGGAATATCACAACTGTAGCTGCATTTCACCAAGAAT
GTAGTTTCAAGTCATGTACTCAACATCAACCATATGTAGTTGATGACCCGTGTCCTATCACTTCTATTCTAAATGGTATATTAGAGTAGGAGCTAGAAAA
TCAGCACCTTTAATTGAATTGTGCGTGGATGAGGCTGGTTCTAAATCACCCATTCAGTACATCGATATCGGTAATTATACAGTTTCCTGTTTACCTTTTA
CAATTAATTGCCAGGGAACCTAAATTGGGTAGTCACTGTAGTGCGTTGTTCGTTCTATGAAGACTTTAGAGTATCATGACGTTCGTGTTGTTTTAGATTT
CATCTAAACGAACAAACTAAAATGTCTGATAATGGACCCAAAATCAGCGAAATGCACCCCGCATTACGTTGGTGGACCCTCAGATTCAACTGGCAGTAAC
CAGAATGGAGAACGCAGTGGGCGCGATCAAAACAACGTCGGCCCCAAGGTTTACCCAATAATACTGCGTCTTGGTTCACCGCTCCACTTCAACATGGCAA
GGAAGACCTTAAATTCCCTCGAGGACAAGGCGTTCCAATTAACACCAATAGCAGTCCAGATGACCAAATTAAAAGATTCAGTCCAAGATGGTATTTTCTA
CTACCTAGGAACTGGGCCAGAAGCTGGACTTCCCTATGGTGCTAACAAAGACGGCATCATATGGGTTGCAACTGAGGAGCCTTGAATACACCAAAAGATT
GGCACCCGCAATCCTGCTAACAATGCTGCAATCGTGCTACAACTTCCAAGGAACAACATTGTCAAAAGGCTTTCTACGCAGAAGGGAGCAGAGGCGGCAG
TCAAGCCTTCTCGTTCCTCATCACGTAGTCGCAACAGTTTAAGAAATTCAACTCCAGGCAGCAGTAGGGGAACTTCTCCTGCTAGAATGGCTGGCAATGG
CGGTGATGCTGCTCTTGCTTTGCTGCTGCTTGACAGATTGAACCAGCTTGAGAGCAAAATGTCTGGTAAAGGCCAACAACAACAAGGCCAAACTGTCACT
AAGAATCTGCTGCTGAGGCTTTAAGAAGCCTCGGCAAAACGTACTGCCACTAAAGCATACAATGTAACACAAGCTTTCGGCAGACGTGGTCCAGAACAAA
CCCAAGGAAATTTTGGGGACCAGGAACTAATCAGACAAGGAACTGATTACAAACATTGGCCGCAAATTGCACAATTTGCCCCAGCGCTTCTCAGCGTTTT
CGGAATGTCGCGCATTGGCATGGAAGTCACACCTTCGGGAACGTGGTTGACCTACACAGGTGCCATCAAATTGGATGACAAAGATCCAAATTTCAAAGAT
CAAGTCATTTTGCTGAATAAGCATATTGACGCATACAAAACATTCCCACCAACAGAGCCTAAAAAAGGACAAAAGAAGAAGGCTGATGAAACTCAAGCCT
TCGCAGAGACAGAAGAAACAGCAAACTGTGACTTTTCCTGCTGCAGATTTGGATGATTTTCCAAACAATTGCAACAATCCATGAGCAGTGCTGACTCAAC
TCAGGCCTAAACTCATGCAGACATTAAGGCAGATGGGCTATATAAACGTTTTCGCTTTTCCGTTTACGATATATAGTCTACTCTTGTGCAGAATGAATTC
TCGTAACTACATAGCACAAGTAGATGTAGTTAACTTTAATCTCACATAGCAATCTTTAATCAGTGTGTAACATTAGGGAGGACTTGAAAGAGCCACCACA
TTTTCACCGAGGCCACGCGGAGTACGATCGAGTGTACAGTGAACAATGCTAGGAGAGCTGCCTATATATGGAAGAGCCCTAATGTGTAAAATTAATTTTA
GTAGTGCTATCCCCATGTGATTTTAATAGCTTCTAGGAGAATGACAGC
>0b650fa5-8482-4013-9a84-b619d3a34399|7
ACGTGCTTTCAGTAGCTGCACTTACTAACAATGTTGCTTCAAACTGTCAAACCCGGTAATTTTAACAAAGACTTCTATGACTTTGCTGTGTCTAAGGGTT
CTAAGGAAGGAAGTTCTGTTGAATTAAAACACTTCTTTGCTCAGGATGGTAATGCTGCTATCAGCGATTATGACATTATCGTTATAATCTACCAACAATG
TGTGATATCAGACAACTACTATTTGTAGTTGAAGTTGTTGATAAGTACTTTGATTGTTACGATGGTGGCTGTATTAATGCTAACCAAGTCATCGTCAACA
ACCCAAGACAAATCAGCTGGTTTTCCATTTAATAAATGGGGTAAGGCTAGACTTTATTATGACTTCAATGAGTTATGAGGATCAAGATGCACTTTCGCAT
ATACAAAACGTAATGTCATCCCTACTATAACTCAAATGAATCTTAAGTATGCCATTAGTGCAAAGAATAGAGCTCGCACCGTAGCTGGTGTCTATCTGTA
GTACTATGACCAGACAGTTTCATCAAAATTATTGAAATCAATAGCCGCCACTAGAGGAGCTACTGTAGTAATTGGAACAAGCAAATTCTATGTGGTTGGC
ACAACATGTTAAAAACTGTTTATAGTGATGTAGAAAACCTCCTTATGGGTTGGGATTATCCTAAATGTGATAGAGCCATGCCTAACATGCTTAGAATTAT
GGCCCTCACTTGTCTTGCTCGCAAACATACAACGTGTTGTAGCTTGTCACACCGTTTATAGATTAGCTAATGAGTGTGCTCAAGTATTGAGTGAATGGTC
ATGTGTGGCGGTTCACTATATGTTAAACCAGGTGGAACCTCATCAGGAGATGCCCAACTGCTTATGCTATTAATAGTGTTTTTAACATTTGTCAAGCTGT
CACGGCCAATGTTAATGCACTTTTATCTACTGATGGTAACAAAATTGCCGATAAGTATGTCCGCAATTTACAACACAGACTTTATGAGTGTCTCTATAGA
AATAGAGATGTTGACACAGACTTTGTGAATGAGTTTTACGCATATTTGCGTAAACATTTCTCAATGATGATGATACCTCTGACGATGCTGTTGTGTGTTT
CAATAGCACTTATGCATCATCAAGGTTTAGTGGCTAGCATAAAGAACTTTAAGTCAGTTTTATTATCAAAACAATGTTTTTATGTCTGAAGCAAAATGTT
GGACTGAGACTGACCTTACTAAAGGACCTCATGAATTTTTGCTCATCAACAATGCTAGTTAAACAGGGTGATGATTATGTGTACCTTCCTTACCCAGATC
CATCAAGAATCTAGGGGCCGGCTGTTTTGTAGATGATATCGTAAAACAGATGGTACATTATGATTGAACGGTTCGTGTCTTAGCTATAGATGTTTACCCA
CTTACTAAACATCCTAATCAGGAGTATGCTGATGTCTTCATTTGTACTTACAATACATAAGAAAGCTACATGATGAGTTAACAGGACACATGTTAGACAT
GTATTCTGTTATGCTTACTAATGATAACACTCAAGGTATTGGGAACCTGAGTTTTATGAGGCTATGTACACACCGTATACAGTTTACAGGCTGTTGGGGC
TTGTGTTTGTTTTGCAATTCACAGACTTCATTAAGATGTGGTGCTTGCATACGTAGACCATTCTTATGTTGTAAATGCTGTTACGACCATGTCATATCAA
CATCACATAAATTAGTCTTGTTTGTTAATCCGTATGTTTGCAATGCTCCAGGTTGTGATGTCACAGATGTGACTCAACTTTACTTGGGAGGTATGAGCTA
TTATTGTAAATCACAAATCACCCATTAGTTTTCCATTGTGTGCTAATGGACAAGTTTTTTTGGTTTATATAAAAATACATGTGTTGGTAGCGATAATGTT
ACTGACTTTAATGCAATTGCAACATGTGACTGGACAAATGCTGGTGATTACATTTTAGCTAACACCTGTACTGAAAGA
>44cc44e2-fc12-43d9-adde-f242fff7b838|7
AACTACCAGCTGTACTCAACTCAATTGAGTACAGACACTGGTGTTGAACATGTTACCTTCATCTACAATAAAATTGTTGATGAGCCTGAAGAACATGTCC
AAATTTTCACAATCGACGGTTCATCCAGAGTTGTTAATCCAGTAATGGAACCAATTTATGATGAACCGACGACGACTACTAGCGTGCCTTTGTAAGCACA
AGCTGATGAGTACGAACTTATGTACTCATTCGTTTAGAAGAGACAGGTACGTTAATAGTTAATAGCGTACTTTTTCTTGCTTTCGTGGTATTTTGCTAGT
TACACTAGCCATCCTTACTGCGCTTCGATTTGTGCGTACTGCTGCAATATTGTTAACGTGAGTCTTGTAAACCTCTTTTACGTTTACTCGTGTTAAAAAT
CTGAATTCTTCTAGAGTTCCTGATTTCTGGTCTAAACGAACTAAATATTTATTAGTTTCTGTTTGGAACTTTAATTTTAGCCATGGCAGATTCCAACGGT
ACTATTACCGTTGAAGAGCTTAAAAAGCTCTTGAACAATGGAACCTAGTAATAGGTTTCCTATTCCTTACATGGATTGTCTTCTACAATTTGCCTATGCC
ACAGGAATAGGTTTTTGTATATAATTAAGTTAATTTTCCTCTGGCTGTTATGGCCAGTAACTTTAGCTTGTTTTGTGCTTGCTGCTGTTTACAGAATAAA
TTGGATCACCGGTGGAATTGCTATCGCAATGGCTTGTCTTGTAGGCTTGATGTGGCTCAGCATTTTCATTGCTTCTTTCAGACTGTTTGCGCGTACGCGT
TCCATGTGGTCATTCAATCCAGAAACTAACATTTCTCAACGTGCCACTCATGGCACTATTTTGACCAGACCGCTTCTAGAAAGTGAACTCGTAATCGGAG
CTGTGATCCTTCGTGGACATCTTCGTATTGCTGGACACCATTAGGACGCTGTGACATCAAGGACCTGCCTAAAGAAATCACTGTTGCTACACACGAACGC
TCTTATTACAAATTGGGAGCTTCGCAGCGTGTAGCAGGTGACTCAGGTTTTGCTGCATACAGTCGCTACAGGATTGGCACTATAAATTAAACACAGACCA
TTCCAGTAGCAGTGACAATATTGCTTTGCTTGTACAGTAAGTGACAACAGATGTTTCATCTCGTTGACTTTCAGGTTACTATAGCAGAGATATTACTAAT
TATTATGAGGACTTTTAAAGTTCCATTTGGAATCTTGATTACATCATAAACCTCATAATTAAAAATTTATCTAAGTCACTAAACTGAGAATAAATATTCT
CAATTAGATGAAGAGCAACCAATGGAGATTGATTAAACGAACATGAAAATTATTTTTTCTTGGCACTGATAACACTCGCTACTCTGTGAGCTTTATCACT
ACCAAGAGTGTGTTAGAGGTACAACAGTACTTTTAAAAGAACCTT
>2a74ea04-f170-4819-a585-6f7fa111017c|20
TCTAAACGAACTTATGTACTCATTCGTTTAGAAGAGACAGGTACGTTAATAGTTAATAGCGTACTTTTCTTGCTTCGTGGTATTCTTGCTAGTTACACTA
GCCATCCTTACTGCGCTTCGATTGTGTGCGTACTGCTGCAATATTGTTAACGTGAGTCTTGTAAAACCCTTTTTACGTTTACTCGTGTTAAAAATCTGAA
TTCTAGAGTTCCTGATTTCTGGTCTAAACGAACTAAATATTATTAGTTTTTGTGTTTGGAACTTTAATTTTAGCCATGGCAGATTCCAACGGTACTATTA
CCGTTGAAGAGCTTAAAAAGCTCTTGAACAATGGAACCTAGTAATAGGTTTCCTATTCCTTACATGGATTTGTCTTTTACAATTTGCCTATGCCAACAGG
AATAGGTTTTTGTATATAATTAAGTTAATTTTCCTCTGGCTGTTATGGCCAGTAACTTTAGCTTGTTTGTGCTTGCTGCTGTTTACAGAATAAATTGGAT
CACCGGTGGAATTGCTATCGCAATGGCTTGTCTTGTAGGCTTGATGTGGCTCAGCTACTTCATTGCTTCTTTCAGACTGTTTGCGCGTACGCGTTCCATG
TGGTCATTCAATCCAGAAACTAACATTCTCTCAACGTGCCACTCCATGGCACTATTTTGACCAGACCGCTTCTAGAAAGTGAACTCGTAATCGGAGCTGT
GATCCTTCGTGGACATCTTCGTATTGCTGGACACCATCTAGGACGCTGTGACATCAAGGACCTGCCTAAAGAAATCACTGTTGCTACATCACGAACGTTC
TTATTACAAATTGGGAGCTCGCAGCGTGTAGCAGGTGACTCAGGTTTTGCTGCATACAGTCGCTACAGGATTGGCAACTATAAATTAAACACAGACCATT
CCAGTAGCAGTGACAATATTGCTTTGCTTGTACAGTAAGTGACAACAGATGTTTCATCTCGTTGACTTTCAGGTTACTATAGCAGAGATACTAATTATTA
TGAGGACTTTTAAAGTTTCCATTTGGAATCTTGATTACATCATAAACCTCATAATTAAAAATTTATCTAAGTCACTAACTGAGAATAAATATTCTCAATT
AGATGAAGAGCAACCAATGGAGATTGATTAAACGAACATGAAAATTATTTTTTCTTGGCACTGATAACACTCGCTACTTGTGAGCTTTATCACTACCAAG
AGTGTGTTAGAGGTACAACAGTACTTTAAAAGAACCTTGCTTTCTGGAACATACGAGGGCAATTCACCATTTCATCCTCTAGCTGATAACAAATTTGCAC
TGACTTGCTTTAGCACTCAATTTGCTTTTGCTTGTCCTGACGGCGTAAACACGTCTATCAGTTACGTGCCAGATCAGTTTCACCTAAACTGTTCATCAGA
CAAGAGGAAGTCAAGAACTTTACTCTCCAATTTTATTGTTGCGGCAATAGTGTTTATAACACTTTGCTCACACTCAAAAGAAAGACAGAATGATTGAACT
TTCATTAATTGACTTCTATTTGTGCTTTTTAGCCTTTCTGCTATTCCTTGTTTTAATTATGCTTATTATCTGTTGGTTTCACTTGAACTGCAAGATCATA
ATGAAACTTGTCACGCCTAAACGAACATGAAATTTCTTGTTGTTTTAGGAATATTTACAACTGTAGCTGCATTTCACCAAGAATGTAGTTTACAGTTATG
TACTCAACATCAACCATATGTAGTTGATGACCCGTGTCCTATTCACTTCTATTCTATTCTAAATGGTATATTAGAGTAGGAGCTAGAAAATCAGCACCTT
TAATTGAATTGTGCGTGGATGAGGCTGGTTCTAAATCACCCATTCAGTACATCGATATCGGTAATTATACAGTTTTCCTGTTTACCTTTTACAATTAATT
GCCAGGAACCTAAATTGGGTAGTCTTGTAGTGCGTTGTTCGTTCTATGAAGACTTTTTAGAGTATCATGACGTTCGTGTTGTTTTAGATTTCATCTAAAC
GAACAAACTAAAATGTCTGATAATGGACCCCAAAATCAGCGAAATGCACCCCGCATTACGTTTGGTGGACCCTCAGATTCAACTGGCAGTAACCAGAATG
GAGAACGCAGTGGGGCGCGATCAAAACAACGTCGGCCCCAAGGTTTACCCAATAATACTGCGTCTTGGTTCACCGCTTCTCTCAACATGGCAAGGAAGAC
CTTAAATTCCCTCGAGGACAAGGCGTTCCAATTAACACCAATAGCAGTCCAGATGACCAAATTGGCTACTACCGAAGAGCTACCAGACGAATTCGTGGTG
GTGACGGTAAAATGAAAGATTCAGTCCAAGATGGTATCTACTACCTAGGAACTGGGCCAGAAGCTGGACTTCCCTATGGTGCTAACAAAGACGGCATCAT
ATGGGTTGCAACTGAGGGAGCCTTGAATACACCAAAAGATTTGGCACCCGCAATCCTGCTAACAATGCTGCAATCGTGCTACAACTTCCAAGGAACAATA
TTGTCAAAAGGCTTTACGCAGAAGGGAGCAGAGGCGGCAGTCAAGCCTCTTCTCGTTCCTCATCACGTAGTCGCAACAGTTTAAGAAATTCAACTCCAGG
CAGCAGTAGGGGAACTTTCCTGCTAGAATGGCTGGCAATGGCGGTGATGCTGCTCTTGCTTTGCTGCTGCTTGACAGATTGAACCAGCTTGAGAGCAAAA
TGTCTGGTAAAGGCCAACAACAACAAGGCCAAACTGTCACTAAGAATTGCTGCTGAGGCTTTAAGAAGCCTCGGCAAAACGTACTGCCACTAAAGCATAC
AATGTAACACAAGCTTTCGGCAGACGTGGTCCAGA
>9eeb18c8-1806-4345-ae8f-d397fe6461bc|49
ACCTTCCCAGGTAACAAACCAACCAACTTTCGATCTTGTAGATCTGTTCTCTAAACGAACATGAAAATTATTTTCTTGGCACTGATAACACTCGCTACTT
GTGAGCTTTATCACTACCAAGAGTGTGTTAGAGGTACAACAGTACTTTTAAAAGAACCTTGCTTTCTGGAACATACGAGGGCAATTCACCATTTCATCCT
CTAGCTGATAACAAATTTGCACTGACTTGCTTTAGCACTCAATTTGCTTTTGCTTGTCCTGACGGCGTAAAACACGTCTATCAGTTACGTGCCAGATCAG
TTTCACCTAAACTGTTCATCAGACAAGAGGAAGTTCAAGAACTTTACTCTCCAATTTTTATTGTTGCGGCAATAGTGTTTATAACACTTTGCTCACACTC
AAAAGAAAGACAGAATGATTGAACTTTCATTAATTGACTTCTATTTGTGCTTTTTAGCCTTTCTGCTATTCCTTGTTTTAATTATGCTTATTATCTGTTG
GTTTCACTTGAACTGCAAGATCATAATGAAACTTGTCACGCCTAAACGAACATGAAATTTCTTGTTTTCTTTAGGAATATACAACTGTAGCTGCATTTCA
CCAAGAATGTAGTTTACAGTCATGTACTCAACATCAACCATATGTAGTTGATGACCCGTGTCCTATTCACTTCTATTCTAAATGGTATATTAGAGTAGGA
GCTAGAAAATCAGCACCTTTAATTGAATTGTGCGTGGATGAGGCTGGTTCTAAATCACCCATTCAGTACATCGATATCGGTAATTATACAGTTTCCTGTT
TACCTTTTACAATTAATTGCCAGGAACCTAAATTGGGTAGTCTTGTAGTGCGTTGTTCGTTCTATGAAGACTTTTTAGAGTATCATGACGTTCGTGTTGT
TTTAGATTTCATCTAAACGAACAAACTAAAATGTCTGATAATGGACCCCAAAATCAGCGAAATGCACCCCGCATTACGTTTGGTGGACCTCAGATTCAAC
TGGCAGTAACCAGAATGGAGAACGCAGTGGGGCGCGATCAAAACAACGTCGGCCCCAAGGTTTACCCAATAATACTGCGTCTTGGTTCACCGCTCACACA
ACATGGCAAGGAAGACCTTAAATTCCCTCGAGGACAAGGCGTTCCAATTAACACCAATAGCAGTCCAGATGACCAAATTGGCTACTACCGAAGAGCTACC
AGACGAATTCGTGGTGGTGACGGTAAAATGAAAGATCTCAGTCCAAGATGGTATTTCTACTACCTAGGAACTGGGCCAGAAG
>c7b8391d-910a-4560-a2d6-a103272ea6cb|7
ATACCTTCCCAGGTAACAAACCAACCAACTTCAAGAAAACTGGAATGTACAAATACCTACAACTTGTGCTAATGACCCTGTGGGTTTACACTTAAAACAC
AGTCTGTACCGTCTGCGGTATGTGGAAAGGTTATGGCTGTAGTTGTGATCAACTCCGCGAACCCATGCTTCAGTCAGCTGATGCACAATCGTTTTTAAAC
GGGTTTGCGGTGTAAGTGCAGCCCGTCTTACACCGTGCGGCACAGGCACTAGTACTGATGTCGTATACAGGGCTTTGACAATGATAAAGTAGCTGGTTTT
GCTAAATTCCTAAAAACTAATTGTTGTCGCTTCCAAGAAAAGGACGAAGATGACAATTTAATTGATTTACTTTGTAGTTAAGAGACACACTTTCTCTAAC
TACCAACATGAAGAAACAATTTATAATTTACTTAAGGATTGTCCAGCTGTTGCTAAACATGACTACTTCTAAGTTTAGAATAGACGGTGACATGGTACCA
CATATATCACGTCAACGTCTTACTAAATACACAATGGCAGACCTCGTCTATGCTTTAAGGCATTTTGATGAAGGTAATTGTGACACATTAAAAGAAATAC
TTGTCACATACAATTGTTGTGATGATGATTATTTCAATAAAAGGACTGGTATGATCTTTAGAAAACCCAGATATATTACGCGTATACGCCAACTTAGGTG
AACGTGTACGCCAAGCTTTGTTAAAAACAGTACAATTTGTGATGCCATGCGAAATGCTGGTATTGTTGGTGTACTGACATTAGATAATCAAGATCAATGG
TAACTGGTATGATTTCGGTGATTTCATACAAACCACGCCAGGTAGTGGAGTTCCTGTTGTAGATTCTTATTATTCATTGTTAATGCCTATATTAACCTTG
ACCAGGGCTTTAACTGCAGAGTCATGTTGACACTGACTTAACAAAGCCTTACATTAAGTGGGATTTGTTAAAATATGACTTCACGGAAGAGAGGTTAAAA
CTCTTTGACCGTTATTTTAAATATTGGGATCAGACATACCACCCAAATTGTGTTAACTGTTTGGATGACAGATGCATTCTGCATTGTGCAAACTTTAATG
TTTTATTCTCTACAGTGTTCCCACCTACAAGTTTGGACCACTAGTGAGAAAAATATTTTGTTGATGGTGTTCCATTTGTAGTTTCAACTGGATACCACTT
CAGAGAGCTAGGTGTTGTACATAATCAGGATGTAAACTTACATAGCTCTAGACTTAGTTTTTAAGGAATTACTTGTGTATGCTGCTGACCCTGCTATGCA
CGCTGCTTCTGGTAATCTATTACTAGATAAACGCACCGTGCTTTCAGTAGCTGCACTTACTAACAATGTTGCTTTTCAAACTGTCAAACCCGGTAATTTT
AACAAAGACTTCTATGACTTTGCTGTGTCTAAGGGTTTTCTAAGGAAGGAAGTTCTGTTGAATTAAAACACTTCTTCTTTGCTCAGGATGGTAATGCTGC
TATCAGCGATTATGACTACTATCGTTATAATCTACCAACAATGTGTGATATCAGACAACTACTATTTGTAGTTGAAGTTGTTGATAAGTACTTTGATTGT
TACGATGGTGGCTGTATTAATGCTAACCAAGTCATCGTCAACAACCTAGACAAATCAGCTGGTTTTCCATTTAATAAATGGGGTAAGGCTAGACTTTATT
ATGATTCAATGAGTTATGAGGATCAAGATGCACTTCGCATATACAAAACGTAATGTCATCCCTACTATAACTCAAATGAATCTTAAGTATGCCATTAGTG
CAAAGAATAGAGCTTGCCACCGTAGCTGGTGTCTATCTGTAGTACTATGACCAATAGACAGTTTCATCAAAAATTATTGAAATCAATAGCCGCCACTAGA
GGAGCTACTGTAGTAATTGGAACAAGCAAATTCTATGGTGGTTGGCACAACATGTTAAAAACTGTTTATAGTGATGTAGAAAACCCACCTTATGGGTTGG
GATTATCCTAAATGTGATAGAGCCATGCCTAACATGCTTAGAATTATGGCCTCACTTGTTCTTGCTCGCAAACATACAACGTGTTGTAGCTTGTCACACC
GTTTTATAGATTAGCTAATGAGTGTGCTCAAGTATTGAGTGAAATGGTCATGTGTGGCGGTTCACTATATGTTAAACCAGGTGGAACCTCATCAGGAGAT
GCCACAACTGCTTTATGCTAATAGTGTTTTTAACATTTGTCAAGCTGTCACGGCCAATGTTAATGCACTTTTATCTACTGATGGTAACAAAATTGCCGAT
AAGTATGTCCGCAATTTACAACACAGACTTTATGAGTGTCTCTATAGAAATAGAGATGTTGACACAGACTTTGTGAATGAGTTTTACGCATATTTGCGTA
AACATTTCTCAATGATGATACTCTGACGATGCTGTTGTGTGTTCAATAGCACTTATGCATTTCAAGGTCTAGTGGCTAGCATAAAGAACTTTAAGTCAGT
TCTTTATTATCAAAACAATGTTTTATGTCTGAAGCAAAATGTTGGACTAGACTGACCTTACTAAAGGACCTCATGAATTTTGCTCAACATACAATGCTAG
TTAAACAGGGTGATGATTATGTGTACCTCCTTACCCAGATCCATCAAGAATCCTAGGGGCCGGCTGTTTGTAGATGATATCGTAAAACAGATGGTACACT
ATGATTGAACGGTTCGTGTCTTAGCTATAGATGCTTACCCACTTAAATCCTAATCAGGAGTATGCTGATGTCTCATTTGTACTTACAATACATAAGAAAG
CTACATGATGAGTTAACAGGACACATGTTAGACATGTATCTTTGTTATGCTTAATGATAACACTTCAAGGTATTGGGAACCTGAGTTTATGAGGCTATGT
ACACACCGCATACAGTACAGGCTGTTGGGGCTTGTGTTCTTTGCAATCTCAGACTTCATTAAGATGTGGTGCTTGCATACGTAGACCATCTTATGTTGTA
AATGCTGTTACGACCATGTCATATCATACATCACATAAATTAGTCTTGTCTGTTAATCCGTATGTTTGCAATGCTCCAGGTTGTGATGTCACAGATGTGA
CTCAACTTTACTTAGGAGGTATGAGCTATTATTGTAAATCTCATAAACCACCCATTAGTTTCCATTGTGTGCTAATGGACAAGTTTTTTGGGTTTATAAA
TACATGTGTTGGTAGCGATAATGTTACTACTGACTTTAATGCAATTGCAACATGTGACTGGACAAATGCTGGTGATTACATTTTTAGCTAACACCTGTAC
TGAAAGACTCAAGCTTTTTGCAGCAGAAACGTTCAAAGCTACTGAGGAGACATTTAAACTGTCTTATGGTATTGCTACTGTACGTGAAGTGCTGTCTGAC
AGAGAATTACATCATGGGAAGTTGGTAAACCTAGACCACCACTTAACCGAAATTATGTCTTTACTGGTTATGTAACTAAAACAGTAAAGTACAAATAGGA
GAGTACACCTTTGAAAATACCAAGAGACAGAAGAAACAGCAAACTGTGACTTTTTCCTGCTGCAGATTTGGATGATTTTCCAAACAATTGCAACAATCCA
TGAGCAGTGCTGACTCAACTCAGGCCTAAACTCATGCAGACCACACAAGGCAGATGGGCTATATAAACGTTTTCGCTTTCCGTTTTACGATATAGTCTAC
TCTCTTGTGCAGAATGAATTCTCGTAACATAGCACAAGTAGATGTAGTTAACTTTAATCTCATAGCAATCTTTAATCAGTGTGTAACATTAGGGAGGACT
TGAAAGAGCCACATTTCACCGAGGCCACGCCGGAGTACGATCGAGTGTACAGTGAACAATGCTAGGGAGAGCTGCCTATATGGAAGAGCCCTAATGTGTA
AAATTAATTTTAGTAGTGCTATCCCCATGTGATTTTAATAGCTTCTTAGGAGAATGACA
>aebfe1c6-03fe-45ce-b152-8acf05e9df45|14
CAGACTTCATTAAGATGTGGTGCTTGCATACGTAGACCATCTTATGTTGTAAATGCTGTTACGACCATGTCATATCAACATCACATAAATTAGTCTTGTC
TGTTAATCCGTATGTTTGCAATGCTCCAGGTTGTGATGTCACAGATGTGACTCAACTTTTACTTAGGAGGTATGAGCTATTATTGTAAATCACAAAACCA
CCCATTAGTTTTCCATTGTGTGCTAATGGACAAAGTTTTGGTTTATATAAAATACATGTGTTGGTAGCGATAATGTTACTGACTTTAATGCAATTGCAAC
ATGTGACTGGACAAATGCTGGTGATTACATTTTTAGCTAACACCTGTACTGAAAGACTCAAGCTTTTTGCAGCAGAAACGCTCAAAGCTACTGAGGAGAC
ATTTAAACTGTCTTATGGTATTGCTACTGTACGTGAAGTGCTGTCTGACAGAGAATTACATTTCATGGGAAGTTGGTAAACCTAGACCACACTTATCGAA
ATTATGTCTTACTGGTTATCGTTAAAACAGTAAAGTACAAATGAAATACCAAGAGACAGAAGAAACAGCAAACTGTGACTTTTTCCTGCTGCAGATTTGG
ATGATTTCCAAACAATTGCAACAATCCATGAGCAGTGCTGACTCAACTCAGGCCTAAACTCATGCAGACACAACAAGGCAGATGGGCTATAAACGTTTCG
CTTTTCCGTTTACGATATAGTCTACTTGTGCAGAATGAATCTCGTAACATAGCACAAGTAGATGTAGTTAACTTTAATACAGCAATTTAATCAGTGTAAC
ATTAGGGAGGACTTGAAAGAGCCACCACTTTTCCGAGGCCACGCGGAGTACGATCGAGTGTACAGTGAACAATGCTAGGAGAGAGCTGCCTATATGGAAG
AGCCCTAATGTGTAAAATTAATTTTAGTAGTGCTATCCCATGTGATTTTAATAGCTTCTAGGAGAATGACAAAATCCCCTACCAACACCCTAT
>da844530-d247-4fe2-b7f4-17d2e777010d|6
ACAGAAATTCTACCAGTGTCTATGACCAAGACATCAGTAGATTGTACAATGTACATTTGTGGTGATTCAACTGAATGCAGCAATCTTTGTTGCAATATGG
CAGTTTTTGTACACATAATTAAACCGTGCTTTAACTGGAATAGCTGTTGAACAAGACAAAACACCCAAGAAGTTTTTGCACAAGTCAAACAAATTTACAA
AACACCAATTAAAGATTTTGGTGGTTTTAATTTCACAAATATTACCAGATCCATCAAAACCAAGCAAGAGGTCATTTATTGAAGATCCTACTTTCAACAA
AGTGACACTTGCAGATGCTGGCTTCATCAAACAATGGTGATTGCCTTGGTGATATTGCTGCTAGAGACCTCATTTGTGCACAAAAGTTTAACGGCCTTAC
TGTTTTGCCACCTTTGCTTACAGATGAAATGATTGCTCAATACACTTTGCACTGTTAGCGGGTACAATCACTTCTGGTTGGACCTTTGGTGCAGGTGCTG
CATTAAAAAATACCATTTGCTATGCAAATGGCTTATAGGTTTAATGGTATTGGAGTTACACAGAATGTTCTCTATGAGAACCAAAAATTGATTGCCAACC
AATTTAATAGTGCTATTGGCAAAATTCAAGAGTTCACTTTCCACAGCAAGTGCACTTGGAAAACTTCAAGATGTGGTCAACCAAAAATGCACAAGCTTTA
AACACGCTTTGTTAAACAACTTAGCTCCAATTTGGTGCAATTCAAGTGTTTTAAATGATATCCTTCACGTCTTGACAAAGTTGAGGCTGAAGTGCAAATT
GATAGGTTGATCACAGGCAGACTCAAAGTTTGCAGACATATGTGACTCAACAATTAATTAGAGCTGCAGAAATCAGAGCTTCTGCTAATCTGCTGCTACT
AAAATGTCAGAGTGTACTTGGACAATCAAAAAGAGTTGATTTTTGTGGAAAGGGCTATCATCTTATGTCCTTCCCTCAGTCAGCACCTCATGGTGTAGTC
TTCTTGCATGTGACTTATGTCCCTGCACAAGAAAAGAACTTCACAACTGCTCCTGCCATTTGTCATGATGGAAAAGCACACTCCTCGTGAAGGTGTCTTT
GTTTCAAATGGCACACACTGGTTTGTAACACAAAGGAATTTTTATGAACCACAAATCATTACAGACAACACATTTGTGTCTGGTAACTGTGATGTTGTAA
TAGGAATTGTCAACAACACAGTTTATGATCCTTTGCAACCTGAATTAGACTCATTCAAGGAGGAGTTAGATAAATATTCTAAGAATCATCATCACCAGAT
GTTGATTTAGGTGACATCCTTGGCATTAATGCTTCAGTTGTAAACATTCAAAAAGAAATTGACCGCCTCAATGAGGTTGCCAAGAATTTAAATGAATCTC
ATCGATCTCCAAGAACTTGGAAAGTATGAGCAGTATATAAAATGGCCATAGTACATTTGGCTAGGTTTTATAGCTGGCTTGATTGCCATAGTAATGGTGA
CAATTATGCTTTGCTGTATGACCAGTTGCTGTAGTTGTCTCAAGGGCTGTTGTTCTTGTGGATCCTGCTGCAAATTTTGATGAAGACGACTTGAGCCAGT
GCTCAAAGGAGTCAAATTACATTACACATAAACGAACTTATGGATTTGTTTATGAGAATCACAATTGGAACTGTAACTTTGAAGCAAGGTGAAATCAAGG
ATGCTACTCCTTCAGATTTTGTTCGCGCTACTGCAACGATACCGATACAAGCCTCACTCCCTTTCGGATGGCTTATTGTTGGCGTTGCACTTCTTGCTGT
TTTCAGAGCGCTTCCAAAATCATAACCCTCAAAAGAGATGGCAACTAGCACTCCAAGGGTGTTCACTTGTTTGCAACTTGCTGTTGTTGTTTGTAACAGT
TTACTCACACCTTTGCTCGTGTTGCTGGCCTTGAAGCCCCTTTTCTCTATCTTTATGCTTAGTCTACTTCTTGCAGAGTATAAACTTTGTAAGAATAATA
ATGAGGCTTTGGCTCTGCTGGAATGCCGTTCCAAAAACCCATATTATGATGCCAACTATTTTCTTTGCTGGCATACTAATTGTTACGACTATTGTATACC
TTACAATAGTGTATTTTCTTCAATTGTCATTACTTCAGGTGATGGCACAACAAGTCCTATACTGAACATGACTACCAGATTGGTGGTTATACTGAAATGG
GAATCTGGAGTAAAAGACTGTGTTGTATTACACAGTTACTTTCACTCAGACTAATTACCAGCTGTACTCAACTCAATTGAGTACAGACACTGGTGTTGAA
CATGTTACCTCTCATCTACAATAAAATTGTTGATGAGCCTGAAGAACATGTCCAAATTTTTACACAATCGACGGTTCATCCAGAGTTGTTAATCCAGTAA
TGGAACCAATTTATGATGAACCGACGACGACTACTAGCGTGCCTTTGTAAGCACAAAGCTGATGAGTACGAACTTATGTACTCATTCGTTTAGAAGAGAC
AGGTACGTTAATAGTTAATAGCGTACTTCTTTTTCTTTTCGTGGTATTCTTGCTGTTACACTAGCCATCCTTACTGCGCTTCGATTGTGTGCGTACTGCT
GCAATATTGTTAACGTGAGTCTTGTAAAACCTTTTTTTACGTTTACTCTCGTGTTAAAAATCTGAATTTTCTAGAGTTCCTGATTTCACTGGTCTAAACG
AACTAAATTATATTAGTTTTCTGTTTGGAACTTTAATTTTAGCCATGGCAGATTCCAACGGTACTATTACGTTGAAGAGCTTAAAAAGCTCTTTGAACAA
TGGAACCTAGTAATAGGTTTCCTATTCCTTACATGGATTTGTCTTTCTACAATTTGCCTATGCCACAGGAATAGGTTTTTGTATATAATTAAGTTAATTT
CCTCTGGCTGTTATGGCCAGTAACTTTAGCTTGTTTGTGCTTGCTGCTTGTTGTTTACAGAATAAATTGGATCACCGGTGGAATTGCTATCGCAATGGCT
TGTCTATTGTAGGCTTGATGTGGCTCAGCTACTTCATTGCTTTTTTCAGACTGTTTGCGCGTACGCGTTCCATGTGGTCATTCAATCCAGAAACTAACAT
TCTTAACGTGCCACTCCATGGCACTATTTGACCAGACCGTTTTCTAGAAAGTGAACTCGTAATCGGAGCTGTGATCCTCGTGGACATCTCGTATTGCTGG
ACACCATCTAGGACGCTGTGACATCAAGGACCTGCCTAAAGAAATCACTGTTGCTACATCACGAACGCTTCTTATTACAAATTGGGAGCTCGCAGCGTGT
AGCAGGTGACTCAGGTTTTGCTGCATACAGTCGCTACAGGATTGGCAACTATAAATTAAACACAGACCATTCCAGTAGCAGTGACAATATTGCTTTGCTT
GTACAGTAAGTGACAACAGATGTTTTCATCTCGTTGACTTTCAGGTTACTATAGCAGAGATTCTAATTATTATGAGGACTTTTAAAGTTTCCATTTGGAA
TCTTGATTACATCATAAACCTCATAATTAAAAATTTATAAGTCACTAACTGAGAATAAATATTCCTCAATTAGATGAAGAGCAACCAATGGAGATTGATT
AAACGAACATGAAAATTATTTTCTTACTTTGGCACTGATAACACTCGCTATTTGTGAGCTTTATCACTACCAAGAGTGTGTTAGAGGTACAACAGTACTT
TTTAAAAGAACCTTGCTCTCTGGAACATACGAGGGCAATCACCATTCATCCTCTAGCTGATAACAAATTTGCACTGACTTGCTTTAGCACTCAATTTGTT
TTTGCTTGTCCTGACGGCGTAAACACGTCTATCAGTTACGTGCCAGATCAGTTTCACCTAAACTGTTCATCAGACAAGAGGAAGTTCAAGAACTTTACTC
TCCAATTTATTGTTGCGGCAATAGTGTTTATATACACTTTGCTCACACTCAAAAGAAAGACAGAATGATTGAACTTTCATTAATTGACTTTCTATTTGTG
TTTTTTAGCCTTTCTGCTATTCCTTGTTTAATTATGCTTATTATCTTGTTGGTTCTCACTTGAACTGCAAGATCATAATGAAACTTGTCACGCCTAAACG
AACATGAAATTCTTGTTTTCTTAGGAATATCACAACTGTAGCTGCATTTCACCAAGAATGTAGTTTACAGTATGTACTCAACATCAACCATATGTAGTTG
ATGACCCGTAGTCCTATCACTTCTATTCTAAATGGTATATTAGAGTAGGAGCTAGAAAATCAGCACCTTTAATTGAATTGTGCGTGGATGAGGCTGGTTC
TAATTCACCCATTCAGTACATCGATATCGGTAATTATACAGTTTCCTGTTTACCTTTTACAATTAATTGCCAGGAACCTAAATTGGGTAGTCTTGTAGTG
CGTTGTTCGTTCTATGAAGACTTTTTAGAGTATCATGACGTTCGTGTTGTTTTAGATTTCATCTAAACGAACAAACTAAAATGTCTGATAATGGACCCAA
AATCAGCGAAATGCACCCGCATTACGTTTGGTGGACCTCAGATTCAACTGGCAGTAACCAGAATGGAGAACGCAGTGGGGCGCGATCAAAACAACGTCGG
CCCCAAGGTTTACCCAATAATACTGCGTCTTGGTTCACCGCTCACTCAACATGGCAAGGAAGACCTTAAATTCCCTCGAGGACAAGGCGTTCCAATTAAC
ACCAATAGTCCAGATGACCAAATTGGCTACTACCGAAGAGCTACCAGACGAATTCGTGGTGGTGACGGTAAAATGAAAGATTCAGTCCAAGATGGTATTT
CTACTACCTAGGAACTGGGCCAGAAGCTGGACTTCCCTATGGTGCTAACAAAGACGGCATCATATGGGTTGCAACTGAGGGAGCCTTGAATACACCAAAA
GATTTTGGCACCCGCAATCCTGCTAACAATGCTGCAATCGTGCTACAACTTCCTCAAGGAACAATATTGTCAAAAGGCTTTACGCAGAAGGGAGCAGAGG
CGGCAGTCAAGCCTCTCGTTCCTCATCACGTAGTCGCAACAGTTTAAGAAATTCAACTCCAGGCAGCAGTAGGGGAACTTTCCTGCTAGAATGGCTGGCA
ATGGCGGTGATGCTGCTCTTGCTTTGCTGCTGCTTGACAGATTGAACCAGCTTGAGAGCAAAATGTCTGGTAAAGGCCAACAACAACAAGGCCAAACTGT
CACTAAGAAATTGCTGCTGAGGCTTCTAAGAAGCCTCGGCAAAACGTACTGCCACTAAAGCATACAATGTAACACAAGCTCGGCAGACGTGGTCCAGAAC
AAACCCAAGGAAATTTTGGGGACCAGGAACTAATCAGACAAGGAACTGATTACAAACATTGGCCGCAAATTGCACAATTTGCCCCAGCGCTTCAGCGTTC
GGAATGTCGCGCATTGGCATGGAAGTCACACCTTCGGGAACGTGGTTGACCTACACAGGTGCCATCAAATTGGATGACAAAGATCCAAATTTCAAAGAT
>e56bb09a-5608-4f3f-977f-2c7dfadab5a8|5
ATCATCTATGTCTCCTTCAGTCAGCACCTCATGGTGTAGTCTTCTTGCATGTGACTTATGTCCCTGCACAAGAAAGAAGAACAACTGCTCCTGCCATTTG
TCATGATGGAAAAGCACACTTTCCTCGTGAAGGTGTCTTTGTTTTCAATGGCACACACTGGTTTGTAACACAAAGGAATTTTTATGAACCAAAATATTAC
TACAGACAACACATTTTGTGTCTGGTAACTGTGATGTTGTAATAGGAATTGTCAACAACACAGTTTATGATTTTTGCAACCTGAATTAGACTCATTCAAG
GAGGAGTTAGATAATATTTTAAGAATCATACATCACCAGATGTTGATTTAGGTGACATCTCTGGCATTAATGCTTCAGTTGTAAACATTCAAAAAGAAAT
TGACCGCCTCAATGAGGTTGCCAAGAATTTAATTTAATGAATCTCATCGATTCCAAGAACTTGGAAAGTATGAGCAGTATAAAATGGCCATGGTACATTT
TGGCTAGGTTATAATTGGCTGATTGCCATAGTAATGGTGACAATTATGCTTCTGCTGTATGACCAGTTGCTGTAGTTGTCAAGGGCTGTTGTTCTTGTGG
ATCCTGCTGCAAATTTTGATGAAGACGATTTGAGCCAGTGCTCAAAGGAGTCAAATTTATTACACATAAACGAACTTATGGATTTGTTTATGAGAATCAC
AATTGGAACTGTAACTTTGAAGCAAGGTGAAATCAAGGATGCTACTCCTTCAGATTTTGTTCGCGCTACTGCAACGATACCGATACAAGCCCCACTCCCT
TTCGGATGGCTTATTGTTGGCGTTGCACTTCTGCTGTTTTCAGAGAGCGCTTCCAAAATCATAACCTCTAAAGAGTTTAGG
>c0a0bc39-dd0d-4868-978d-4d1e2ee6e75b|8
AAATGGCACACACTGGTTTGTACACAAAGGAATTTTTATGAACCACAAATCATTACTACAGACAACACATTTGTGTCTGGTAACTGTGATGTTGTAATAG
GAATTGTCAACAACACAGTTTTATGATCCTTTGCAACCTGAATTAGACTCATTCAAGGAGGAGTTAGATAAATATTTTAAGAATCATACATCACCAGATG
TTGATTTAGGTGACATCTCTGGCATTAATGCTTCAGT
>65b118a7-4fe1-4063-83ce-b6e69f162ba2|6
CCTTCCCAGGTAACAAACCATACCAACTTTTCGATCTGTAGATCTGTTCTCTAAACGAACAAACTAAAATGTCTGATAATGGACCCAAAATCAGCGAATG
CACCCCATTACGTTTTGGTGGACCTCAGATTCAACTGGCAGTAACCAGAATGGAGAACGCAGTGGGGCGCGATCAAACAACGTCGGCCCAAGGTTTACCC
AATAATACTGCGTCTTGGTTCACCGCTCCTCACTCAACATGGCAAGGAAGACCTTAAATTCCCTCGAGGACAAGGCGTTCCAATTAACACCAATAGCAGT
CCAGATGACCAAATTGGCTACCGAAGAGCTACCAGACGAATTCGTGGTGGTGACGGTAAAATGAAAGATTTCAGTCCAAGATGGTATTTCTACTACCTAG
GAACTGGGCCAGAAGCTGGACTTCCCTATGGTGCTAACAAAGACGGCATCATATGGGTTGCAACTGAGGGAGCCTTGAATACACCAAAAGATCACTAGCC
CGCAATCCTGTTAACACAATGTTGCAATCGTGCTACAATTCCTCAAGGAACACTATTGTCAAAAGGCTTTACGCAGAGGGAGCAGAGGCGGCAGTCAGCC
CTTCTCGTTCCTCATCACGTAGTCGCAACAGTTTAAGAAATCAACTCCAGGCAGCAGTAGGGGAACTTCTCCTGCTAGAATGGCTGGCAATGGCGGTGAT
GCTGCTTTCTTGTTCTGCTGTTGCTTGACAGATTGAACCAGCTTGAGAGCAAAATGTCTGGTAAAGGCCAACAACAACAAGGCCAAACTGTCACTAAAGA
ATATTGCTGAGGCTTCTAAGAAGCCTCGGCAAAACGTACTGCCACTAAAGCATCAATGTAACACAAGCTTTCGGCAGACGTGGTCCAGAACAAACCCAAG
GAAATTGGGGACCAGGAACTAATCAGACAAGGAACTGATTACAAACATTGGCCGCAAATTGCACAATTTGCCCCCAGCGCTTCAGCGTTTTCGGAATGTC
GCGCATTGGCATGGAAGTCACACCTTTCGGGAACGTGGTTGACCTACACAGGTGCCATCAAATTGGATGACAAAGATCCAAATTTCAAAGATCAAGTCAT
TTGCTGAATAAGCATTGACGCATACAAAAACATTCCCACCAACAGAGCCTAAAAAGGACAAAAAGAAGAAGGCTGATGAAACTAAAGCCTTCAAGAGACA
GAAGAAACAGCAAACTGTGACTCTTTTCCTGCTGCAGATTTGGATGATTTTCTCCAAACAATTGCAACAATCCGAGCAGTGCTGACTCAACTCAGGCCTA
AACTCATGCAGACCACAAGGCAGATGGGCTATATAAACGTTTTTCGCTTTTCCGTTTACGATATAGTCTACTCTGTGCAGAATGAATTCTCGTAACTACA
TAGCACAAGTAGATGTAGTTAACTTATTTTAGTAGTGCTATCCCCATGTGATTTTAATAGCTTCTTTAGGAGAATGACAA
>f402c59e-7a15-453a-9fcd-25dde3e7bca0|12
ATACCTTCCCAGGTAACAAACCAACCAATTTTCGATTTACTTGTAGATCTGTTTCTAAACGAACTTATGGATTTGTTTATGAGAATCACAATTGGAACTG
TAACTTTTGAAGCAAGGTGAAATCAAGGATGCTACTCCTTCAGATTTTGTTCGCGCTACTGCAACGATACCGATACAAGCCTCACTCCCTTTCGGATGGC
TTATTGTTGGCGTTGCACTTCTTGCTGTTTTCAGAGCGCTTCCAAAATCATAACCCTCAAAAGAGATGGCAACTAGCACTCCAAGGGTGTTCACTTTGTT
TGCAACTTGCTGTTGTTGTTTGTAACAGTTTACTCACACCTTTTGCTCGTTGCTGCTGGCCTTGAAGCCCCTTTCTCTATCTTTATGCTTTAGTCTACTT
CTTGCAGAGTATAAACTTTGTAAGAATAATAATGAGGCTTTGGCTTTGCTGGAAATGCCGTTCCAAAAACCCATTTTATGATGCCAACTATTTTCTTTGC
TGGCATACTAATTGTTACGACTATTGTATACCTTACAATAGTGTAACTTCTTCAATTGTCATTACTTCAGGTGATGGCACAACAAGTCCTATTTTGAACA
TGACTACCAGATTGGTGGTTATACTGAAATGGGAATCTGGAGTAAAAGACTGTGTTGTATTACACAGTTACTTCATTTCAGACTATTACCAGCTGTACTC
AACTCAATTGAGTACAGACACTGGTGTTGAACATGTTACCTCTTCATCTACAATAAAATTGTTGATGAGCCTGAAGAACATGTCCAAATTTATAAATCGA
CGGTTCATCCGGAGTTGTTAATCCAGTAATGGAACCAATTTATGATGAACCGACGACGACTACTAGCGTGCCTTTGTAAGCACAAGCTGATGAGTACGAA
CTTATGTACTCATTCGTTTTAGAAGAGACAGGTACGTTAATAGTTAATAGCGTACTTCTCTTGCTTTTCGTGGTATTCTTGCTAGTTACACTAGCCATCC
TTACTGCGCTTCGATTGTGTGCGTACTGCTGCAATATTGTTAACGTGAGTCTTGTAAAACCTTCTTTTTACGTTTACTCGTGTTAAAAATCTGAATTCTT
CTAGAGTTCCTGATTTCTGGTCTAAACGAACTAAATATTATATTAGTTTTCTGTTTGGAACTTTAATTTTAGCCATGGCAGATTCCAACGGTACTATTAC
CGTTGAAGAGCTTAAAAAGCTCTGAACAATGGAACCTAGTAATAGGTTTCCTATTCCTTACATGGATTTGTCTTTTTACAATTTGCCTATGCCAACAGGA
ATAGGTTTTTGTATATAATTAAGTTAATTTCCTCTGGCTGTT
>48c512c6-5cee-4ec6-979d-96e3d3898386|7
ATACCCTTCCCAGGTAACAAACCAACCAACTTTCGATTTTACTGTAGATCTGTTCTCTAAACGAACTTATGGATTTGTTTATGAGAATTTCACAATTGGA
ACTGTAACTTTGAAGCAAGGTGAAATCAAGGATGCTACTCCTTCAGATTTTGTTCGCGCTACTGCAACGATACCGATACAAGCCCACTCCCTTTCGGATG
GCTTATTGTTGGCGTTGCACTTCTGCTGTTTTTCAGAGCGCTTCCAAAATCATAACCCTCAAAAGAGATGGCAACTAGCACTCCTCCAAGGGTGTTCACT
TTGTTTGCACTTGCTGTTGTTGTTTGTAACAGTTTACTTACTTTTGCTCGTTGCTGCTGGCCTTGAAGCCCTTCTTCTCTATCTTTATGCTAAGTCTACT
TTTGCAGAGTATAAACTTGTAAGAATAATAATGAGGCTTTGGCTTTGCTGGAAATGCCGTTCCAAAAACCATATTTTATGATGCCAACTATTTTCTTTGC
TGGCATACTGTTGTTACGACTATTGTATACCTTACAATAGTGTAACTTTCAATTGTCATTACTTCAGGTGATGGCACAACAAGTCCTATTTTGAACATGA
CTACCAGATTGGTGGTTATACTGAAAATGGGAATCTAGAGTAAAAGACTGTGTTGTATTACACAGTTACTTCACTTCAGACTATTACCAGCTGTACTCAA
CTCAATTGAGTACAGACTGGTGTTGAACATGTTTTCATCTACAATAAAATTGTTGATGAGCCTGAAGAACATGTCCAAATTTTCACACAATCGACGGTTC
ATCCGGAGTTGTTAATCCAGTAATGGAACCAATTTATGATGAACCGACGACGACTACTAGCGTGCCTTTGTAAGCACAAGCTGATGAGTACGAACTTATG
TACTCATTCGTTTTCAGAAGAGACAGGTACGTTAATAGTTAATAGCGTACTTTCTTGCTTCGTGGTATTCTTGCTAGTTACACTAGCCATCCTTACTGCG
CTTCGATTGTGTGCGTCTGCTGCAATATTGTTAACGTGAGTCTTGTAAAACCTTTTTTTACGTTTAACCATGTGTTAAAAATCTGAATTTTCTAGAGTTC
CTGATTTTCTGGTCTAAACGAACTAATATTTATTAGTTTCTGTTTGGAACTTTAATTTTAGCCATGGCAGATTCCAACGGTACTATTACCGTTGAAGAGC
TTAAAAAGCTCTTGAACAATGGAACCTAGTAATAGGTTTCCTATTCCTTACATGGATTTGTCTTACAATTTGCCTATGCCATAGGAATAGGTTTTTGTAT
ATAATTAAGTTAATTTTCCTTGGCTGTTATGGCCAGTAACTTTAGCTTGTTTGTGCTTGCTGCTGTTTACAGAATAAATTGGATCACCGGTGGAATTGCT
ATCGCAATGGCTTGTCTTGTAGGCTTGATGTGGCTCAGCTACTTCATTGCTTTTTCAGACTGTTTGCGCGTACGCGTTCCATGTGGTCATTCAATCCAGA
AACTAACATTCTTCAACGTGCCACTCCATGGCACTATTTGACCAGACCGCTTCTAGAAAGTGAACTCGTAATGGAGCTGTGATCCTTCGTGGACATCTTC
GTATTGCTGGACACCATCTAGGACGCTGTGACATCAAGGACCTGCCTAAAGAAATCACTGTTGCTACATCACGAACGTTCATTACAAATTGGGGGAGCTC
GCAGCGTGTAGCAGGTGA
>29259d37-59c4-49ec-8b02-7f14c9e5ff39|5
ATACCTTCCCAGGTAACAAACCAACCATTTTCGATCTCTTGTAGATCTGTTCTCTAAACGAACTAAATATTATATTAGTTTTCTGTTTGGAACTTTAATT
TTAGCCATGGCAGATTCCAACGGTACTATTACCGTTGAAGAGCTTAAAAAGCTCCTTGAACAATGGAACCTAGTAATAGGTTTCCTATTCCTTACATGGA
TTTGTCTTTTTACAATTTGCCTATGCCAACAGGAATAGGTTTTTGTATATAATTAAGTTAATTTTCCTCTGGCTGTTATGGCCAGTAACTTTAGCTTGTT
TTGTGCTTGCTGCTGTTTACAGAATAAATTGGATCACCGGTGGAATTGCTATCGCAATGGCTTGTCTGTAGGCTTGATGTGGCTCAGCTACTTTCATTGC
TTTCAGACTGTTTGCGCGTACGTTCCATGTGGTCATTCAATCCAGAAACTAACATTCTCTTAACGTGCCACTCCATGGCACTATTTTGACCAGACCGCTT
CTAGAAAGTGAACTCGTAATCGGAGCTGTGATCCTCGTGGACATCTTCGTATTGCTGGACACCATAGGACGCTGTGACATCAAGGACCTGCCTAAAGAAA
TCACTGTTGCTACACTCACGAACGTTCTTATTACAAATTGGGAGCTCGCAGCGTGTAGCAGGTGACTCAGGTTTTGCTGCACAGTCGCTACAGGATTGGC
AACTATAAATTAAACACAGACCATTCCAGTAGCAGTGACAATATTGCTTTGCTTGTACAGTAAGTGACAACAGATGTTTCATCTCGTTGACTTTCAGGTT
ACTATAGCAGAGATACTAATTATTATGAGGACTTTTAAAGTTTCCATTTGGAATCTTGATTACATCAAACCTCATAATTAAAAATTTATCTAAGTCACTA
ACTGAGAATAAATATTCTCAATTAGATGAAGAGCAACCAATGGAGATTGATTAAACGAACATGAAAATTATTTTTTCTTGGCACTGATAACACTTTGCAT
TTGTGAGCTTTATCACTACCAAGAGTGTGTTAGAGGTACAACAGTACTTTAAAAGAACCTTGCTTCTGGAACATACGAGGGCAAATTCACCATTTCATCC
TCTAGCTGATAACAAATTTGCACTGACTTGCTTTAGCACTCAATTTGCTTTTGCTTGTCCTGACGGCGTAAAACACGTCTATCAGTTACGTGCCAGATCA
GTTTCACCCTAAACTGTCATCAGACAAGAGGAAGTCAAGAACTTTACTTCTCCAATTTTTTATTGTTGCGGCAATAGTGTTTATAACACTTTGTCACACT
CAAAAGAAAGACAGAATGATTGAACTTTCATTAATTGACTTCTATTTGTGCTTTTTAGCCTTTTTGCTATTCCTTGTTTTAATTATGCTTATTATCTGTT
GGTTCTCACTTGAACTGCAAGATCATAATGAAACTTGTCACGCCTAAACGAACATGAAATTTCTTGTTTTTTTTAGGAATCAACAACTGTAGCTGCATTT
CACCAAGAATGTAGTTTACAGTTATGTACTCAACATCAACCATATGTAGTTGATGACCCGTGTCCTATTCACTTCTATTCTCTAATGGTATATTAGAGTA
GGAGCTAGAAAATCAGCACCTTTAATTGAATTGTGCGTGGATGAGGCTGGTTCTAATTCACCCATTCAGTACATCGATATCGGTAATTATACAGTTTCCT
GTTTACCTTTTTACAATTAATTGCCAGGAACCTAAATTGGGTAGTCTTGTAGTGCGTTGTTCGTTCTATGAAGACTTTTTAGAGTATCATGACGTTCGTG
TTGTTTTAGATTTCATCTAAACGAACAAACTAAAATGTCTGATAATGGACCCAAAATCAGCGAAATGCACCCCGCATTACGTTTGGTGGACCCTCCGCAG
ATTCAACTGGCAGTAACCAGAATAGAGAACGCAGTGGGCGCGATCAAACAACGTCGGCCCCAAGGTTTACCCAATAATACTGCGTCTTGGTTCACCGCTC
TCACTCAACATGGCAAGGAAGACCTTAAATTCCCACCGAGGACAAGGCGTTCCAATTAACACCAATAGCAGTCCAGATGACCAAATTGGCTACTACCGAA
GAGCTACCAGACGAATTTCGTGGTGGTGACGGTAAAATGAAAGATTCAGTCCAAGATGGTATTTCTACTACCCTAGGAACTGGGCCAGAAGCTGGACTTC
CCTATGGTGCTAACAAAGACGGCATCATATGGGTTGCACTGAGGAGCCTTGAATACACCAAAAGATCATTGGCACCCGCAATCCTGCTAACAATGCTGCA
ATCGTGCTACATTTTCCAAGGAACAACATTGTCAAAAGGCTTTATGCAGAAGGGAGCAGAGGCGGCAGTCAAGCCTCTTCTCGTTCCCATCACGTAGTCG
CAACAGTTTTAAGAAATTTCAACTCCAGGCAGCAGTAGGGGAACTTCCTGCTAGAATGGCTGGCAATGGCGGTGATGCTGCTCTTGCTTTGCTGCTGCTT
GACAGATTGAACCAGCTTGAGAGCAAAATGTCTGGTAAAGGCCAACAACAACAAGGCCAAACTGTCACTAAGAAATTGCTGCTGAGGCTTCTAAGAAGCC
TCGGCAAAACGTACTGCCACTAAAGCATACAATGTAACACAAGCTTCGGCAGACGTGGTCCAGAACAAACCCAAGGAAATTTTGGGGACCAGGAACTAAT
CAGACAAGGAACTGATTACAAACATTGGCCGCAAATTGCACAATTTGCCCCCAGCGCTTCAGCGTTCTTCGGAATGTCGCGCATTGGCATGGAAGTCACA
CCTCGGGAACGTGGTTGACCTACACAGGTGCCATCAAATTGGATGACAAAGATCCAAATTTTAAAGATCAAGTCATTTTGCTGAATAAGCATTGACGCAT
ACAAAACATTCCCACCAACAGAGCCTAAAAAGGACAAAAAGAAGAAGGCTGATGAAACTCAAGCCTTACCGCAGAGACAGAAGAAACAGCAAACTGTGAC
TTTTTCCTGCTGCAGATTTGGATGATTTCTCCAAACAATTGCAACAATCCATGAGCAGTGCTGACTCAACTCAGGCCTAAACTCATGCAGACCACTAATA
AGGCAGATGGGCTATATAAACGTTTCGCTTTTCCGTTTACGATATAGT
>55d99bd7-a337-4416-91e9-d665e84269b2|5
AAGTGGCTATGATACAAGGCTGATGGTGGTGTCACTCGTGACATAGCATCTACAGATACTTGTTTTGCTAACAAACATGCTGATTTTGACACATGGTTTA
GCCAGCGTGGTGGTAGTTATACTAATGACAAAGCTTGCCCATTGATTGCTGCAGTCATAACAAGAGAAGTGGTTTGTTGTGCCTGGTTTGCCTGGCACGA
TATTACGCACAACTAATGGTGACTTTTTGCATTTCTTACCAAGAGTTTTAGTGCAGTTGGTAACATCTGTTACACACCATCAAAACTTATATAGAGTACA
CTGACTTTGCAACATCAGCTTGTGTGTTTGGCTGCTGAATGTACAATTTTAAAGATGCTTGGTAAGCCAGTACCATTGTTATGATACCAATGTACTAGAA
GGTTCTGTTGCTTATGAAAGTTTACGCCCTGACACACGTTATGTGCTCATGGATGGCTCTATTATTCAATTTCCTAACACCTACCTTTGAAGGTTCTGTT
AGAGTGGTAACAACTTTGATTCTGAGTTTGTAGGCACGGCACTTGTGAAAGATCAGAAGCTGGTGTTTGTGTATCTACTAGTGGTAGATGGGTACTTAAC
AATGATTATTACAGATCTTTACCAGGAGTTTTCTGTGGTGTAGATGCTGTAAATTTACTTACTAATATGTTTACACCACTAATTTCAACCTATTGGTGCT
TTGGACATATCAGCATCTATAGTAGCTGGTGGTATTGTAGCTATCGTAGTAACATGCCTTGCCTACTATTTTATGAGGTTTAGAAGAGCTTTTTGGTGAA
TACAGTCATGTAGTTGCCTTTTAATACTTTTACTATTCCTTATGTCATTTCTTGTACTTTGTTTAACACCAGTTTACTCATCTTACCTGGTGTTTATTCT
GTTATTTACTTGTACTTGACATTTTATCTTCTACTAATGATGTTTCTTTAGCACATATTCAGTGGATGGTTATGTTCACACCTTTAGTACCTTTCTGGAT
AACAATTGCTTATATCATTTGTATTTCCACAAAGCATTTCTATTGGTTTTTTAGTAATTACCTAAAGAGACGTGTAGTCTTTAATGGTGTTTCCTTTAGT
ACTTTTGAAGAAGCTGCGCTGTGCACCTTTTTGTTAAATAAAGAAATGTATCTAAAGTTGCGTAGTGATGTGCTATTACCTCTTACGCAATAATAGATAC
TTAGCTCTTTATAATAAGTACAAGTATTTTAGTGGAGCAATGGATACAACTATTAGCTTCAGAGAAGCTGCTTGTTGTCATCTTCGCAAAGGCTCTCAAT
GACTCAGTAACTCAGGTTCTGATGTTTTTTACCATACCAAACCTCTATCACCTCAGCTGTTTTGCAGAGTGGTTTAGAAAAATGGCATTCCCATCTGGTA
AAGTTGAGGGTTGTATGGTACAAGTAACTTGTGGTACAACTACACTTAACGGTCTTTGGCTTGATGACGTAGTTACTGTCCAAGACATGTGATCTGCACC
TCTGAAGACATGCTTAACCCCTAATTATGAAGATTTACTCATTCGTAAGTCTAATCATAATTTCTTGGTACAGGCTGGTAATGTTCAACTCAGGGTTATT
GGACATTCTATGCAAAATTGTGTACTTAAGCTTAAGGTTGATACAGCCAATCCTAAGACACCTAAGTATAAGTTTGTTCGCATTCAACCAGGACAGACTT
TTCAGTGTTAGCTTGTTACAATGGTTCACCATCTGGTGTTTACCAATGTGCTATGAGGCCCAATTTCACTATTAAGGTTCATTCCTTAATGGTTCATGTG
GTAGTGTTGGTTTTAACATAGATTATGACTGTGTCTCTTTTTGTTACATGCACCATATGGAATTACCAACTGGAGTCATGCTGGCACAGACTTAGAAGGT
AACTTATGGACCTTTTGTTGACAGGCAAAACAGCACAAGCAGCTGGTACGGACACAACTATTACAGTTAATGTTTTAGCTTGGTTGTACGCTGCTGTTAT
AAATGGAGACAGGTGGTTTCTCAATCGATTTACCACAACTTTAATGACTTTAACCTTGTGGCTATGAAGTACAATTATGAACCTTAACACAAGACCATGT
TGACATACTAGGACCTCTTCTGCTCAAACTGGAATTGCCGTTTTTAGATATGTGTGCTTCATTAAAAGAATTTGCAAAATGGTATGAATGGACGTACCAT
TGGGTAGTGCTTTATTAGAAGATGAATTTACACCTTTTGATGTTGTTAGACAATGCTCAGGTGTTACTTTACTCCAAAGTGCAGTGAAAAGAACAATCAA
GGGTACACACCACTGGTTGTTACTCACAATTTTGACTTCACTTTTAGTTTAGTCCAGAGTACTCAATGGTCTTTGTTTTTTTTTTGTATGAAAATGCCTT
TTACCTTTTGCTATGGGTATTATTGCTATGTCTGCTTTTGCAATGATGTTTGTCAAACATAAGCATGCATTTCTCAATTTGTTTTTGTTACCTCTCTTGC
CACTGTAGCTTATTTTAATATGGTCTATATGCCTGCTAGTTGGGTGATGCGTATTATGACATGGTTGGATATGGTTGATACTAGTTTGTCTGGTTTAAGC
TAAAAGACTGTGTTATGTATGCATCAGCTGTAGTGTTACAATCCATGACAGCAAGAACTGTGTATGATGATGGTGCTAGGAGAGTGTGGACACTTATGAA
TGTCTTGACACTCGTTTTATAAAGTTTATTATGGTAATGCTTTAGATCTAAGCCATTTTTCCATGTGGGCTCTTATAATCTTGTTACTTCTAACTACTCA
GGTGTAGTTACAACTGTCATGTTTTTGGCCAGAGGTATTGTTTTTATGTGTGTTGAGTATTGCCCTATTTTTCATAACTGGTAATACACTTCAGTGTATA
ATGCTAGTTTATTGTTTCTTTAGGCTATTTGTACTTGTTACTTTGGCCTCTTTTGTTTACTCAACCGCTATTTAGACTGACTTGGTGTTTATGATTACTT
AGTTTCTACACAGGAGTTTAGATATATGAATTCTACAGGGACTCCCACCCAAGAATAGCAAGATGCCTTCAAACTCAACATTAAATTTGTTGGGTGTTGG
TGGCAAACCTTGTATCAAGTAGCCACTGTACAGTCTAAAATGTCAGATGTAAAGTGCACATCAGTAGTCTTACTCTCAGTTTTGCAACAACTCAGAGTAG
AATCATCATCTAAATTGTGGGCTCAATGTGTCCAGTTACACAATGACATTCTTAGCTAAAGATACTACTGAAGCCTTTGAAAAATGGTTTCACTACTTTT
TTGTTTTGCTTCCATGCAGGTGCTGTAGACATAAACAAGCTTTGTGAAGAATGCTGGACAACAGGGCAACCCACAAGCTATAGCCTCAGAGTTTAGTTCC
TTCCATCATATGCAGCTTTTGCTACTGCTCAAGAAGCTTATGAGCAGGCTGTTGCTAATGGTGATTCTGAAGTTGTTCTTAAAAGTTGAAGAAGTCTTTG
AATGTGGCTAAATCTGAATTTGACCGTGATGCAGCCATGCAACGTAAGTTGGAAAAGATGGCTGATCAAGCTATGACCCAAATGTATAAACAGGCTAGAT
CTGAGGACAAGAGGGCAAAAGTTACTAGTGCTATGCAGACAATGCTTCACTATGCTTGGAAAGTTGGATAATGATGCACTCAACAACATTATCAACAATG
CAAGAGATGGTTGTGTTCCCTTGAACATAATACCTCACAACAGCAGCCAAACTAATGGTTGTCATACCAGACTATAACACATAAAAAAAATACGTGTGAT
GGTACACATTTACTTATGCATCAGCATTGTGGGAAATCCAACAGGTTGTAGATGCAGATAGTAAAATTGTTCAACTTAGTGAAATTAGTATGGACAATTC
ACCTAATTTAGCATGGCCTCTTATTGTAACAGGTTTTAAGGGCCAATTCTGCTGTCAAATTACAGAATAATGAGCTTAGTCCTGTTGCACTACGACAGAT
GTCTTGTGCTGCCGGTACTACACAAACTGCTTGCACTGATGACAATGCGTTAGCTTACTACAACACAACAAAGGGGAGGTAGGTTTGTACTTGCACTGTT
ATCCGATTTACAGGATTTGAAATGGGCTAGATTCCCTAAGAGTGATGGAACTGGTACTATCTATACAGAACTGGAACCACCTTGTAGGTTTTGTTACAGA
CACCTAAAGGTCCTAAGTGAAGTATTTATACTTTATTAAAGGATTAAACAACCTAAATAGAGGTCGAAGTACTTGGTAGTTTAGCTGCCACAGATACGTC
TACAAGCTGGTAATGCAACAGAAGTGCCTGCCAATTCAACTGTATTATATTTCTGTGCTTTGCTGTAGATGCTGCTAAAGCTTACAAAGATTATCTAGCT
AGTGGGGACAACCAATCACTAATTGTGTTAAGATGTTGTGTACACTGGTACTGGTCAGGCAATAACAGTTACACCGGAAGCCAAATGGATCAAGAATCCT
TTGGTGGTGCATCGTGTTGTCTGTACTGCCGTTGCCACATAGATCATCCAAATCCTAAAGGATTTTGTGACTTAAAAGGTAAGTATGTACAAATACCTAC
AACTTGTGCTAATGACCCTGTGGGTTTACACTTAAAAACACAGTCTGTACCGTCTGCGGTATGTGGAAAGGTTATGGCTGTAGTTGTGATCAACTCCGCG
AACCCATGTTCAGTCAGCTGATGCACAATCGTTTTTAACGGGTTTGCGGTGTAAGTGCAGCCCGCTTACACCGTGCGGCACAGGCACTAGTACTGATGTC
GTATACAGGGCTTTGACATACAATGATAAAGTAGCTGGTTTGCTAAATTCCTAAAACTAATTGTTGTCGCTTCCAAGAAAAGGACGAAGATGACAATTTA
ATTGATTTTACTTTTGTAGTTAAGAGACACACTTTCTCTAACTACCAACATGAAGAAACAAATTTATAATTTACTTAAGGATTGTCCAGCTGTTGCTAAA
CATGACTTCTTTAAGTTTAGAATAGACGGTGACATGGTACCACATATATACGTCAACGTCTTACTAATACAATGGCAGACACATCGTCTATGCTCAAGGC
ATTTTGATGAAGGTAATTGTGACACATTAAAGAAATACTTGTCACATACAATTGTTGTGATGATGATTATTCAATAAAAAGGACTGGTATGATCTTGTAG
AAAACCCAGATTTATTACGCGTATACGCCAACTTAGGTGAACGTGTACGCCAAGCTTGTTAAAACAGTACAATTTTGTGATGCCATGCGAAATGCTGGTA
TTGTTGGTGTACTGACATTAGATAATCAAGATCTCTGGTAACTGGTATGATTCGGTGATTCATACAAACCACGCCAGGTAGTGGAGTTCCTGTTGTAGAT
TCTTATTATTCATTGTTAATGCCTATATTAACCTTGACAAGGGCTTTAACTGCAGAGTCACATGTTGACACTGACTTAACAAAGCCTTACATTAAGTGAG
ATTTGTTAAATATGACTCACGGAAGAGAGGTTAAAACTCTTGACCGTTATTTTAAATATTGGGACAAGACATACCACCCAAATTGTGTTAACTGTTTGGA
TGACAGATGCATTCTGCATTGTGCAAACTTAATGTTTTATTCTCACAGTGTTCCCACCTACAAGTTTGGACCACTAGTGAGAAAAATATTTGTTGATGGT
GTTCCATTTGTAGTTTCAACTGGATACCTTCAGAGAGCTAGGTGTTGTACATAATCAGGATGTAAACTTACATAGCTCTAGACTTAGTTTTAAGGAATTA
CTTGTGTATGCTAATTGACCCTGCTATGCACGCTGCTTCTGGTAATTTATTACTAGATAAACGCACTACGTGCTTTTCAGTAGCTGCACTTACTAACAAT
GTTGCTTTTTCAAACTGTCAAACCCGGTAATTTTAACAAAGACTTCTATGACTCTGCTGTGTCTAAGGTTTCTTAAGGAAGGAAGTTCTGTTGAATTAAA
ACACTTCTTTTGCTCAGGATGGTAATGCTGCTATCAGCGATTATGACTACTATCGTTATAATACCAACAATGTGTGATATCAGACAACTACTATTTGTAG
TTGAAGTTGTTGATAAGTACTTGATTGTTACGATGGTGGCTGTATTAATGCTAACCAAGTCATCGTCAACAACCTAGACAAATCAGCTGGTTTCCATCTA
ATAAATGGGGTAAGGCTAGACTTTATTATGATCAATGAGTTATGAGGATCAAGATGCACTTTCGCATATACAAAACGTAATGTCATCCCTACTATAACTC
AAATGAATCTTAAGTATGCCATTAGTGCAAAGAATAGAGCTCGCACCGTAGCTGGTGTCTCTATCTCTGTAGTACTATGACCAATAGACAGTTCATCAAA
AATTATTGAAATCAATAGCCGCCACTAGAGGAGCTACTGTAGTAATTGGAACAAGCAAATTATCTATGGTGGTTGGCACAACATGTTAAAACTGTTTATA
GTGATGTAGAAAACCCCACCTTATGGGTTGGGATTATCCTAAATGTGATAGAGCCATGCCTAACATGCAAGAATTATGGCCTCACTTGTTCTTGCTCGCA
AACATAACAACGTGTTGTAGCTTGTCACACCGTTTTATAGATTAGCTAATGAGTGTGCTCAAGTATTGAGTGAAAATGGTCATGTGTGGCGGTTCACTAT
GTTAAACCAGGTGGAACCTCATCAGGAGATGCCACAACTGCTTATGCTAATAGTGTTTTTAACATTTGTCAAGCTGTCACGGCCAATGTTAATGCACTTT
TATCTACTGATGGTAACAAAATTGCCGATAAGTATGTCCGCAATTTACAACACAGACTTTATGAGTGTGTCTATAGAATAGAGATGTTGACACAGACTTG
TGAATGAGTTTACGCATATTTGCGTAAACATTTCAATGATGATACTTGACGATGCTGTTGTGTTCAATAGCATTATGCATCAAGGTCTAGTGGCTAGTAA
AGAACTTTAAGTCAGTTCTTTATTATCAAAACAATGTTTTATGTCTGAAGCAAAAATGTTGGACTGAGACTGACCTTACTAAAGGACCTCATGAATTTTG
CTCTCAACACTTACAATGCTAGTTAACAGGGTGATGATTATGTGTACCTTCCTTACCCAGATCCATCAAGAATCCTAGGGCCGGCTGTTTTTGTAGATGA
TATCGTAAAAACAGATGGTACACTATATGATTGAACGGTTCGTGTCTTAGCTATAGATGTTACCCACTTACTAAACATCCTAATCAGGAGTATGCTGATG
TTTTCATCTGTACTTACAATACATAAGAAAGCTACATGATGAGTTAACAGGACACCGCTAGACATGTATTCTGTTATGCTTACTAATGATAACACTCAAG
GTATTGGGAACCTGAGTTTTATGAGGCTATGTACACACCGTATACAGTACAGGCTGTTGGGGCTTGTGTTCTTTGCAATCACAGACTTCATTAAGATGTG
GTGCTTGCATATACGTAGACCATTCTTATGTTGTAAATGCTGTTACGACCATGTCATATCAACATCACATAAATTAGTCTTGTCTGTTAATCCGTATGTT
TGCAATGCTCCAGGTTGTGATGTCACAGATGTGACTTCAACTTTACTTAGGAGGTATGAGCTATTATTGTAAATCATAAACCACCCATTAGTTTCCATTG
TGTGCTAATGGACAAGTTTTGGTTTATATAAATACATGTGTTGGTAGCGATAATGTTACTGACTTTTAATGCAATTGCAACATGTGACTGGACAAATGCT
GGTGATTACATTTTAGCTAACACCTGTACTGAAAGACTCAAGCTTTTTGCAGCAGAAACGCTCAAAGCTACTGAGGAGACATTTAAACTGTCTTATGGTA
TTGCTACTGTACGTGAAGTGCTGTCTGACAGAGAATTACATCATGGGAAGTTGGTAAACCTAGACCACCACTTAACCGAAATTATGTCTTTACTGGTTAT
CGTGTAACTAAAACAGTAAAGTACAAATAGGAGAGTACACCTTTGAAAATACCGCAGAGACAGAAGAAACAGCAAACTGTGACTCTTTCCTGCTGCAGAT
TTGGATGATTTCTCCAAACAATTGCAACAATCCATGAGCAGTGCTGACTCAACTCAGGCCTAAACTCATGCAGACCACAAGGCAGATGGGCTATATAAAC
GTTTCGCTTTCCGTTTACGATATATAGTCTACTCTTGTGCAGAATGAATTCTCGTAACTACATAGCACAAGTAGATGTAGTTAACTTTAATCTCACATAG
CAATCTTTAATCAGTGTGTAACATTAGGGAGGACTTGAAAGAGCCACCACATTTCACTCGAGGCCACGCCGGAGTACGATCGAGTGTCGAGTGAACAATG
CTAGGAGAGCTGCCTATATGGAAGAGCCCTAATGTGTAAAATTAATTTTAGTAGTGCTATCCCCATGTGATTTTAATAGCTTCTTAGGAGAATGACAAAA
TCCCATCCACATACAACCCAACTACTTATATCCATCACTTACATCCCTAACCCTCCACGCCACACCAACACCTACCAA
>894ceb1a-241f-4a12-8896-2fc263b95b00|5
GTTCATCCAGAGTTGTTAATCCAGTAATATGGAACCAATTTATGATGAACCGACGACGACTACTGCGTGCCTTTTTGTAAGCACAAAGCTGATGAGTACG
AACTTATGTACTTTCATTTTTTTTCAGAAGAGACAGGTACGTTAATAGTTAATAGCGTACTTCTTTTCTTGCTTGTGGTATTCTTGCTAGTTACACTAGC
CATCCTTACTGCGCTTCGATTGTGTGCGTACTGCTGCAATATTGTTAACGTGAGTTTTGTAAAACCTTCTTTTACGTTTACTCGTGTTAAAAATCTGAAT
CTTCTAGAGTTCCTGATTCTGGTCTAAACGAACTAATATTATATTAGTTTTTGTTTGGAACTTTAATTTTAGCCATGGCAGATTCCAACGGTACTATTAC
CGTTGAAGAGCTTAAAAAGCTCTTGAACAATGGAACCTAGTAATAGGTTTCCTATTCCTTACATGGATTTGTCTTTTACAATTTGCCTATGCCAACAGGA
ATAGGTTTTTGTATATAATTAAGTTAATTTCCTCTGGCTGTTATGGCCAGTAACTTCTAGCTTGTTTTGTGCTTGCTGTTGTTTACAGAATAAATTGGAT
CACCGGTGGAATTGCTATCGCAATGGCTTGTCTTGTAGGCTTGATGTGGCTCAGCTACTTCATTGCTTCTTTCAGACTGTTTGCGCGTACGCGTTCCATG
TGGTCATTCAATCCAGAAACTAACATTCCAACGTGCCACTCCATGGCACTATTCTGACCAGACCGCTTTAGAAAGTGAACTCGTAATCGGAGCTGTGATC
CTTCGTGGACATCTTCGTATTGCTGGACACCATCTAGGACGCTGTGACATCAAGGACCTGCCTAAAGAAATCACTGTTGCTACATCACGAACGTTCTTAT
TACAAATTGGGAGCTTCGCAGCGTGTAGCAGGTGACTCAGGTTTTTGCTGCATACAGTCGCTACAGGATTGGCATTATATAATTAAACACAGACCATTCC
AGTAGCAGTGACAATATTGCTTTGCTTGTACAGTAAGTGACAACAGATGTTTCATCTCGTTGACATTTTCAGGTTACTATAGCAGAGATATTAATTATTA
TGAGGACTTTAAAGTTTCCATTTGGAATCTTGATTACATCATAAACCTCATAATTAAAAATTTATCTAAGTCACTAACTGAGAATAATATCTCAATTAGA
TGAAGAGCAACCAATGGAGATTGATTAAACGAACATGAAAATTATTCTTTTTTGGCACTGATAACACTCGCTACTTGTGAGCTTTATCACTACCAAGAGT
GTGTTAGAGGTACAACAGTACTTTAAAAGAACCTTGCTCTTCTGGAACATACGAGGGCAATTCACCATTTCATCCTCTAGCTGATAACAAATTTGCACTG
ACTTGCTTCTAGCACTCAATTTGCTTTTGCTTGTCCTGACGGCGTAAAACACGTCTATCAGTTACGTGCCAGATCAGTTTCACCTAAACTGTTCATCAGA
CAAGAGGAAGTTCAAGAACTTTACTCTCCAATTTTTTTATTGTTGCGGCAATAGTGTTTATAACACTTTGTCACACTCAAAAGAAAGACAGAATGATTGA
ACTTTCATTAATTGACTTCTATTTGTGCTTTTTAGCCTTCTCTGCTATTCCTTGTTTAATTATGTCTATTATCTTGTTGGTTTCACTTGAACTGCAAGAT
CAATGAAAACTTGTCACGCCTAAACGAACATGAAATTTCTTGTTTCTTAGGAATATTTACAACTGTAGCTGCATTTCACCAAGAATGTAGTTTACAGCTA
CTATGTACTCAACATCAACCATATGTAGTTGATGACCGTGTCCTATTCACTTCTATTCTAAATGGTATATATTAGAGTAGGAGCTAGAAAATCAGCACCT
TTAATTGAATTGTGCGTGGATGAGGCTGGTTCTAAATCACCCATTCAGTACATCGATATCGGTAATTATACAGTTTCCTGTTTACCACAATTAATTGCCA
GGAACCTAAATTGGGTAGTCTTGTAGTGCGTTGTTCGTTCTATGAAGACTTTAGAGTATCATGACGTTCGTGTTGTTTAGATTTCATCTAAACGAACAAT
TAAAATGTCTGATAATGGACCCCAAAATCAGCGAAATGCACCCCGCATTACGTTTGGTGGACCCTCAGATTCAACTGGCAGTAACCAGAATGAGAACGCA
GTGGGGCGCGATCAAAACAACGTCGGCCCCAAGGTTTACCCAATAATACTGCGTCTTGGTCACCGCTCACATCAACATGGCAAGGAAGACCTTAAATTCC
CTCGAGGACAAGGCGTTCCAATTAACACCAATAGCAGTCCAGATGACCAAATTGGCTACTACCGAAGAGCTACCAGACGAATTCGTGGTGGTGACGGTAA
ATGAAAGATTCAGTCCAAGATGGTATTTCTACTACCTAGGAACTGGGCCAGAAGCTGGACTTCCCTATGGTGCTAACAAAAGACGGCATCATATGGGTTG
CAACTGAGGGAGCCTTGAATACACCAAAAGATTTGGCACCCGCAAATCCTGCTAACAATGCTGCAATCGTGCAACTTCCTCAAGGAACAACATTGTCAAA
AGGCTTTTACGCAGAAGGGAGCAGAGGCGGCAGTCAAGCCTCTCGTTCCACATCACGTATAGTCGCAACAGTCTAAGAAATTCAACTCCAGGCAGCAGTA
GGGGAACTTCTCCTGCTAGAATGGCTGGCAATGGCGGTGATGCTGCTCTTGCTTTGCTGCTGCTTGACAGATTGAACCAGCTTGAGAGCAAAATGTCTGG
TAAAGGCCAACAACAACAAGGCCAAACTGTCACTAAGAATTGCTGCTGAGGCTTAAGAAGCCATGGCAAAACGTACTGCCACTAAAGCATACAATGTAAC
ACAAGCTCTCGGCAGACGTGGTCCAGAACAAACCCAAGGAAATTTTGGGGACCAGGGAACTAATCAGACAAGGAACTGATTACAAACATTGGCCGCAAAT
TGCACAATTTGCCCCAGCGCTTCAGCGCTTTCGGAATGTCGCGCATTGGCATGGAAGTCACACACATGGGAACGTGGTTGACCTACACAGGTGCCATCAA
ATTGGATGACAAAGATCCAAATATAAAGA
>c371fd14-a92a-4162-81ef-28d19db65a5a|10
ATACCTTCCCAGTAACAAAACCAACCAACTTCGTGATCTGTAGATTTCTGTTCTCTAAACGAACTTATGTACTCATTCGTTAAGAAGAGACAGGTACGTT
AATAGTTAATAGCGTACTTTTCTTGCTCGTGGTATTCTTGCTAGTTACTTAGCCATCCTTACTGCGCTTCGATTGTGTGCGTACTGCTGCAATATTGTTA
ACGTGAGTCTTGTAAAACCTTCTTTTACGTTTACTCTCGTGTTAAAATCTGAATTCTTCTAGAGTTCCTGA
>f5b9a710-6880-49a4-8892-c618dd25c82b|7
CCTTCCCAGGTAACAAACCACCAACTTTCGATTCTTGTAGATTTGTTCTCTAAACGAACTTATGTACTCATTCGTTAGAAGAGACAGGTACGTTAATAGT
TAATAGCGTACTTCTTGCTTGCTTGTGGTATTCTTGCTAGTTACACTAGCCATCCTTACTGCGCTTCGATTGTGTGCGTACTGCTGCAATATTGTTAACG
TGAGTCTTGTAAAACCTTCTTTTACGTTTACTCGTGTTAAAAATCTGAATTCTTCTAGAGTTCCTGATTTCTGGTTTAAACGAACTAAATATTATATTAG
TTTTTCTGTTTGGAACTTTAATTTTAGCCATTGGCAGATTCCAACGGTACTATTACCGTTGAAGAGCTTAAAAAGCTCTGAACAATGGAACCTAGTAATA
GGTTTCCTATTCCCATGGATTTGTCTTTCTACAATTTGCCTATGCCAACAGGAATAGGTTTTTGTATATAATTAAGTTAATTTTTCCTCTGGCTGTTATG
GCCAGTAACTTTAGCTTGTTTTGTGCTTGCTGCTGTTTACAGAATAAATTGGATCACCGGTGGAATTGCTATCGCAATGGCTTGTCTTGTAGGCTTGATG
TGGCTCAGCTACATTGTTCAGACTGTTTGCGTACGCGTTCCATGTGGTCATTCAATCCAGAAACTAACATTCTCAACGTGCCACTCCATGGCACTATTTT
GACCAGACCGCTTCTAGAAAGTGAACTCGTAATGGAGCTGTGATCCTTCGTGGACATCTTCGTATTGCTGGACACCATCTAGGACGCTGTGACATCAAGG
ACCTGCCTAAGAAATCACTGTTGCTACACGAACGCTTCTTATTACAAATTGGGAGCTTCGCAGCGTGTAGCAGGTGACTCAGGTTTTGCTGCATACAGTC
GCTACAGGATTGGCAACTATAAATTAAACACAGACCATTCCAGTAGCAGTGACAATATTGCTTTGCTTGTACAGTAAGTGACAACAGATGTTTCATCTCG
TTGACTTCAGGTTACTATAGCAGAGATATTACTAATTATTATGAGGACTTTTAAAGTTTCCATTTGGAATCTTGATTACATCATAAACCTCATAATTAAA
AATTTATCTTAGTCACTAACTGAGAATAAATATTCTCAATTAGATGAAGAGCAACCAATGGAGATTGATTAAACGAACATGAAAATTATTTTCTTGGCAC
TGATAACACTCGCTACTTGTGAGCTTTATCACTACCAAGAGTGTGTTAGAGGTACAACAGTACTTTAAAAGAACCTTGCTTTTCTGGAACATACGAGGGC
AATTCACCATTTCATCCTTTAGCTGATAACAAATTTGCACTGACTTGCTTTAGCACTCAATTTGCTTTTGCTTGTCCTGACGGCGTAAACACGTCTATCA
GTTACGTGCCAGATCAGTTTCACCTAAACTGTTCATCAGACAAGAGGAAGTTCAAGAACTTTACTTTCCAATTTTTATTGTTGCGGCAAATAGTGTTTAT
AACACTTTGCTTCACACTCAAAAAGAAAGACAGAATGATTGAACTTTCATTAATTGACTTCTATTTGTGCTTTTAGCCTTTTGCTATTCCTTGTTTTAAT
TATGCTTATTATCTGTTGGTTCACTTGAACTGCAAGATCATAATGAAACTTGTCACGCCTAAACGAACATGAAATTTCTTGTTTTCTTAGGAATATTTCA
ACTGTAGCTGCATTTCACCAAGAATGTAGTTTACAAGTCATGTACTCAACATCAACCATATGTAGTTGATGACCCGTGTCCTATTCACTTCTATTCTAAA
TGGTATATTAGAGTAGGAGCTAGAAAATCAGCACCTTTAATTGAATTGTGCGTGGATGAGGCTGGTTCTAAATCACCCATTCAGTACATCGATATCGGTA
ATTATACAGTTTCCTGTTTACCCTTTACAATTAATTGCCAGGAACCTAAATTGGGTAGTCTTGTAGTGCGTTGTTCGTTCTATGAAGACTTTTAGAGTAT
CATGACGTTCGTGTTGTTTTAGATTTCATCTAAACGAACAAACTAAAATGTCTGATAATGGACCCAAAATCAGCGAAATGCACCCCGCATTACGTTTGGT
GGACCTCAGATTCAACTGGCAGTAACCAGAATAGAACGCAGTGGGGCGCGATCAAAACAACGTCGGCCCCAAGGTTTACCCAATAATACTGCGTCTTGGT
TCACCGCTCACTCAACATGGCAAGGAAGACCTTAAATTCCCTCGAGGACAAGGCGTTCCAATTAACACCAATAGCAGTCCAGATGACCAAATTGGCTACT
ACCGAAGAGCTACCAGACGAATTCGTGGTGGTGACGGTAAATGAAAGATTCAGTCCAAGATGGTATTTTACTACCTAGGAACTGGGCCAGAAGCTGGACT
TCCCTATGGTGCTAACAAAGACGGCATCATATGGGTTGCAACTGAGGGAGCCTTGAATACACCAAAAGATTTGGCACCCGCAATCCTGCTACACAATGCT
GCAATCGTGCTACAACTTCCCAAGGAACATTATTGTCAAAAGGCTTTACGCAGAAGGAGCAGAGGCGGCAGTCAAGCCTCTTCTCGTTCCTCATCACGTA
GTCGCAACAGTTTAAGAAATTCAACTCCAGGCAGCAGTAGGGAACTTCTCCTGCTAGAATGGCTGGCAATGGCGGTGATGCTGCTCTTGCTTTTTGCTGC
TGCTTGACAGATTGAACCAGCTTGAGAGCAAAATGTCTGGTAAAGGCCAACAACAACAAGGCCAAACTGTCACTAAGAATTGCTGCTGAGGCTTCTAAGA
AGCCTCGGCAAACGTACTGCCACTAAAGCATACAATGTAACACAAGCTTTCGGCAGACGTGGTCCAGAACAAACCCAAGGAAATTTTGGGGACCAGGAAC
TAATCAGACAAGGAACTGATTACAAACATTGGCCGCAAATTGCACAATTTGCCCCAGCGCTTCAGCGTTTTCGGAATGTCGCGCATTGGCATGGAAGTCA
CACCTCGGGAACGTGGTTGACCTACACAGGTGCCATCAAATTGGATGACAAAGATCCAAATTTTCAAAGATCAAGTCATTTTGCTGAATAAGCATTGACG
CATACAAACATTCCCACCAACAGAGCCTAAAAAGGACAAAAAGAAGAAGGCTGATGAAACTCAAGCCTTACCGCAGAGACAGAAGAAACAGCAAACTGTG
ACTTTTTCCTGCTGCAGATTTGGATGATTTCTCCAAACAATTGCAACAATCCATGAGCAGTGCTGACTCAACTCAGGCCTAAACTCATGCAGACCACTCA
AGGCAGATGGGCTATATAAACGTTTTCGCTTTTCCGTTTACGATATAGTCTACTCTTGTGCAGAATGAATCTCGTAAACATAGCACAAGTAGATGTAGTT
AACTTAATCTCACATAGCAATCTTTAATCAGTGTGTAACATTAGGGAGGACTTTATGGAAGAGCCCTAATGTGTAAAATTAATTTTAGTAGTGCTATCCC
CATGTGATTTTAATAGCTTTCTAGGAGAATGACAAAAA
>dcb8bc98-aa9d-4b8c-9c3d-f3687137c4cb|6
TCAGACTGTTGCGCGTACGCGTTCCATGTGGTCATTCAATCCAGAAACTAACATTCTCAACGTGCCACTCCATGGCACTATTTGACCAGACCGTCTAGAA
AGTGAACTCGTAATGGAGCTGTGATCCTTCGTGGACATCTTCGTATTGCTGGACACCATCTAGGACGCTGTGACATCAAGGACCTGCCTAAAGAAATCAC
TGTTGCTACATCACGAACGCTTCTTATTACAAATTGGGAGCTTCGCAGCGTGTAGCAGGTGACTCAGGTTTGCTGCATACAGTCGCTACAGGATTGGCAT
TATAAATTAAACACAGACCATTCCAGTAGCAGTGACAATATTGCTTCTGCTGTGTACAGTAAGTGACAACAGATGTTTCATCTCGTTGACTTTCAGGTTA
CTATAGCAGAGATTACTAATTATTATGAGGACTTTTAAAGTTTCCATTTGGAATCTTGATTACATCATAAACCTCATAATTAAAAATTTATCTAAGTCAC
TAACTGAGAATAAATATTCTCAATTAGATGAAGAGCAACCAATGGAGATTGATTAAACGAACATGAAAATTATCTTTCTTGGCACTGATAACACTCGTTA
CTCTGTGAGCTTTATCACTACCAAGAGTGTGTTAGAGGTACAACAGTACTTTAAAAGAACCTTGCTTTCTGGAACATACGAGGGCAATTCACCATCTTCA
TCCTCTAGCTGATAACAAATTTGCACTGACTTGCTTTAGCACTCAATCTGCTTTTGCTTGTCCTGACGGCGTAAACACGTCTATCAGTTACGTGCCAGAT
CAGTTTTCACCTAAACTGTTCATCAGACAAGAGGAAGTTCAAGAACTTTTACTCCAATTTTTCTTATTGTTGCGGCAATAGTGTTTATAACACTTTGCTC
ACACTCAAAAGAAAGACAGAATGATTGAACTTTCATTAATTGACTTCTATTTGTGCTTTTAGCCTTTTTGCTATTCCTTGTTTTAATTATGCTTATTATC
TGTTGGTTTCACTTGAACTGCAAGATCATAATGAAACTTGTCACGCCTAAACGAACATGAAATTTCTTGTTTTTTTAGGAATCATCTACAACTGTAGCTG
CATTTTCACCAAGAATGTAGTTTACAGTCATGTACTCAACATCAACCATATGTAGTTGATGACCCGTGTCCTATTCACTTCTATTCTAAATGGTATATTA
GAGTAGGAGCTAGAAAAATCAGCACCTTTAATTGAATTGTGCGTGGATGAGGCTGGT
>37335a7e-c742-4f3b-9a11-7d5fced21481|6
ATACCTTCCCAGGTAACAAACCAACCAACTCGATCTAAGGTTTATACCTTCCCAGGTAACAAACCAACCAACTTTCGATCTCTTGTAGATCTGTTCTCTA
AACGAACAATGTTTGTTTTCTTGTTTTATTGCCACTAGTTTAGTCAGTGTGTTAATCTTACAACCAGAACTCAATTACCCCTGCATACACTAATTCTTCA
CACGTGGTGTTTATTACCCCTGCTCAAGGT
>a05708b0-9c85-4ae6-8537-8ead176bd277|5
ATTTCCCAGGTAACAAACCATCATATTTTTCTTGTAGATCTGTTTAAACGAACATGAAAAATTATTCTTTTGGCACTGATAACACTCGCATACTTGTGAG
CTTTATCACTACCAAGAGTGTGTTAGAGGTACAACAGTACTTTTAAAAGAACCTTGCTCACTGGAACATACGAGGGCAAATGTTCACCATTTCATCCTTA
GCTGATAACAAATTTGCACTGACTTGCTTTAGCACTCAATTTGCTTTTGCTTGTCCTGACGGCGTAAAACACGCTATATGACATGCCAGATCAGTTTTCA
CCTAAACTGTTTCATCAGACAAGAGGAAGTTCAAGAACTTTACTCCAATTTTTATTGTTGCGGCAATAGTGTTTATAACACTTTGCTCACACTCAAAAGA
AAGACAGAATGATTGAACTTTCATTAATTGACTTCTATTTGTGTTCTTTAGCCTTTCTGCTATCCTTGTTTTAATTATGCTTATTATCTGTTGGTTCTCA
CTTGAACTGCAAGATCAATGAAACTTGTCACGCCTAAACGAACATGAAATCTTGTTTTCTTAGGAATATCTTACAACTGTAGCTGCATTTTCACCAAGAA
TGTAGTTTACAGTATGTACTCAACATCAACCATATGTAGTTGATGACCCGTGTCCTATTCACTTCTATTCTAAATGGTATATATTAGAGTAGGAGCTAGA
AAATCAGCACCTTTAATTGAATTGTGCGTGGATGAGGCTGGTTCTAATCACCCATTCAGTACATCGATATCGGTAATTATACAGTTTCCTGTTTACCTTT
ACAATTAATTGCCAGGAACCTAAATTGGGTAGTACTGTAGTGCGTTGTTCGTTCTATGAAGACTTTTAGAGTATCATGATGTTCGTGTTGTTTAGATTTC
ATCTAAAACGAACAAAACTAAATGTCTGATAATGGACCCCAAAATCAGCGAAATGCACCCGCATTACGTTTGGTGACCACAGATTCAATTGGCAGTAACC
AGAATAGAGAACGCAGTGGGGCGCGATCAAAACAACGTCGGCCCCAAGGTTTACCCAATAATACTGCGTCTTGGTTTCGCTCACTCAACATGGCAAGGAA
GACCTTAAATTCCCTCGAGGACAAGGCGTTCCAATTAGGGAGCCTTGAATACACCAAAAGAAATTGGCACCCGCAATCCTGCTAACAATGCTGCAATCGT
GCTACAACTTCCTCCAAGGAACAACTGTCAAAAGGCTTTATGCAGAAGGGAGCAGAGGCGGCAGTCAAGCCTTCTCGTTCCTCATCACGTAGTCGCAACA
GTTTAAGAAATTTTCAACTCCAGGCAGCAGTAGGGAACTTCCTCCTACTGCTAGAATGGCTGGCAATGGCGGTGATGCTGCTCTTGTTCTGCTGCTGCTT
GACAGATTGAACCAGCTTGAGAGCAAAATGTCTGGTAAAGGCCAACAACAACAAGGCCAAACTGTCACTAAGAATTGCTGCTGAGGCTTCTAAGAAGCCA
TGGCAAAAACGTACTGCCACTAAAGCATACAATGACACAAGCTTTTTCGGCAGACGTGGTCCAGAACAAACCCAAGGAAATTTTGGGGACCAGGAACTAA
TCAGACAAGGAACTGATTACAAACATTGGCCGCAAATTGCACAATTTGCCCCAGCGCTTCAGCGTTTTCGGAATGTCGCATTGGCATGGAAGTCACACCT
TCGGGAACGTGGTTGACCTACACAGGTGCCATCAAATTGGATGACAAAGATCCAAATTAAAGATAAGTACTTTGCTGAATAAGCATTGACGCATACAAAC
ATTCCCACCAACAGAGCCTAAAAAAGGACAAAAAGAAGAAGGCTGATGAAACTCTTGCCTTACCGCAGAGACAGAAGAAACAGCAAACTGTGACTCTTTT
CCTGCTGCAGATTTGGATGATTTCCAAACAATTGCAACAATCCATGAGCAGTGCTGACTCAACTCAGGCCTAAACTCATGCAGACCACTCAAGGCAGATG
GGCTATATAAACGTTTTCGCTTTCCGTTTACGATATAGTCTACTTTGTGCAGAATGAATTCTCGTAACTACATAGCACAAGTAGATGTAGTTAATTTTAA
TCTATTAGCAATCTTTAATCAGTGTAACATTAGGGAGGACTTGAAAGAGCCACCTTACTTCTCGAGGCCACGCGGAGTACGATCGAGTGTACAGTGAACA
ATGCTAGGGAGAGCTGCCTATATGGAAGAGCCCTAATGTGTAAAATTAATTTGTAGTGCTATCCCATGTGATTTTAATAGCTTTCTAGGAGAATGACAAT
>3131d4a2-ee6f-46b0-be12-f936a587fd23|10
CATCTTGTGGCTTAGTAGAAGTTGAAAAAGGCGTTTGCCTCAACTTGAACAGCCCTATGTGTTCATCAAACGTTCGGATGCTCGAACTGCACCTTCATGG
TCATGTTATGGTTGAGCTGGTAGCAGAACTCGAAGGCATTCAGTACGGTCGTAGTGGTGAGACACTGGTGTCCTTGTCCCTCATGTGGGCGAAAAATACC
AGTGGCTTACCGCAAGGTTCTTCTTCGTAAGAACGGTAATAAAGGAGCTGGTGGCCATAGTTACGGCGCCGATCTAAAGTCATTTGACTAGGCGACGAGC
TTGGCACTGATCCTTATGAAGATTTTCAAGAAACTGGAATGTACAAAATACCTACAACTTGTGCTAATGACCCTGTGGGTTTTACACTTAAAACACAGTC
TGTACCGTCTGCGGTATGTGGAAAGGTTATGGCTGTAGTTGTGATCAACTCCGCGAACCCATGCTTCAGTCAGCTGATGCACAATCGTTTTAAACGGGTT
TGCGGTGTAAGTGCAGCCCGTCTACACCGTGCGGCACAGGCACTAGTACTGATGTCGTATACAGGGCTTTTGACATCTACAATGATAAAGTAGCTG
>27b7be80-9682-40f7-a31e-3e7fd2867f2d|42
TGCTCATACAATGCTAGTTAAACAGGGTGATGATTATGTGTACCTTCCTTACCCAGATCCATCAAGAATCCTAGGGGCCGGCTGTTTGTAGATGATATCG
TAAAAACAGATGGTACATCTATGATTGAACGGTTCGTGTCTTAGCTATAGATGCTTACCCCTTACTAAACATCCTAATCAGGAGTATGCTGATGTCTTTC
ATTTGTACTTACAATACATAAGAAAGCTACTATGATGAGTTAACAGGACACATGTTAGACATGTATTCTGTTATGCTTACTAATGATAACACTTCAAGGT
ATTGGGAACCTGAGTTTTATGAGGCTATGTACACACCGCATACAGTACAGGCTGTTGGGGCTTGTGTTTTTTGCAATTCACAGACTTCATTAAGATGTGG
TGCTTGCATACGTAGACCATTCTTATGTTGTAAATGCTGTTACGACCATGTCATATCAACATCACAAATTAGTCTGTCTGTTAATCCGTATGTTTGCAAT
GCTCCAGGTTGTGATGTCACAGATGTGACTCAACTTTACTTAGGAGGTATGAGCTATTATTGTAAATTTAAACCACCCATTAGTTTTCCATTGTGTGCTA
ATGGACAAGTTTTTGGTTTATATAAAAATACATGTGTTGGTAGCGATAATGTTACTGACTTTAATGCAATTGCAACATGTGACTGGACAAATGCTGGTGA
TTACATTTTAGCTAACACCTGTACTGAAAGACTCAAGCTTTTTGCAGCAGAAACGCTCAAAGCTACTGAGGAGACATTTAAACTGTCTTATGGTATTGCT
ACTGTACGTGAAGTGCTGTCTGACAGAATTACATCATGGGAAGTTGGTAAACCTAGACCACCACTTAATCGAAATTATGTCTTTACTGGTTATCGTGTAA
CTAAAAACAGTAAAGTACAAAAATATTGAAAAATAGAGAGACAGAAGAAACAGCAAACTGTGACTTTTTCCTGCTGCAGATTTGGATGATTTCCAAACAA
TTGCAACAATCCATGAGCAGTGCTGACTCAACTCAGGCCTAAACTCATGCAGACACAAGGCAGATGGGCTATATAAACGTTTCGCTTTTCCGTTTACGAT
ATAGTCTACTTTGTGCAGAATGAATTCTCGTAACATAGCACAAGTAGATGTAGTTAACTTTAATCTTCACATAGCAATCTTTAATCAGTGTGTAACATTA
GGGAGGACTTGAAAGAGCCACCATTTTTCGAGGCCACGCGGAGTACGATCGAGTGTACAGTGAACAATGCTAGGGAGAGCTGCCTATATGGAAGAGCCCT
AATGTGTAAAATTAATTTTAGTAGTGCTATCCCCATGTGATTTTAATAGCTTCTTAGGAGAATGACAAA
>27bd675c-7956-4cdd-9c80-6d2a27966bd2|6
TTGGTCAATATTTGCACTGTTAGCGGTACAATCTAAGTTGGACCTTTGGTGCAGGTGCTGCTAAAATACCATTTGCTATGCAAATGGCTTATAGGTTTAA
TGGTATTGGAGTTACACAGAATGTTCTATGAGAACCAAAAATTGATTGCCAACCAATTTAATAGTGCTATTGGCAAAATTCAAGACTCACTTTTTCCACA
GCAAGTGCACTTGGAAAACTTCAAGATGTGGTCAACCAAAATGCACAAGCTTTAAACACGCTTGTTAAACAACTTAGCTCCAATTTTGGTGCAATTCAAG
TGTTTTTAAATGATATCCTTTCACGTCTTGACAAAGTTGAGGCTGAAGTGCAAATTGATAGGTTGATCACAGGCAGACTCAAAGTTTGCAGACATATGTG
ACTCAACAATTAATTAGAGCTGCAGAAATCAGAGCTTCTGCTAATCTGCTGCTACTAAAATGTCAGAGTGTGTACTTGGACAATCAAAAAGAGTTGATTT
TGTGGAAAGGGCTATCATCATTTATGTCCTTCCCTCAGTCAGCACCTTGGTGTAGTCTTGCATGTGACTTATGTCCCTGCACAAGAAAAGAACTCACAAC
TGCTCCTGCCATTTTGTCATGATGGAAAAGCACACTTTCCTCGTGAAGGTGTCTTTGTTTCAAATGGCACACACTGGTTTGTAACACAAAGGAATTTTTA
TGAACCACAAATCATTACAGACAACACATTTGTGTCTGGTAACTGTGATGTTGTAATAGGAATTGTCAACAACACAGTTTATGATCCTTTGCAACCTGAA
TTAGACTCATTCAAGGAGGAGTTAGATAAATATATTAAGAATCATACATCACCAGATGTTGATTTAGGTGACATGGCTGGCATTAATGCTTCAGTTGTAA
ACATTCAAAAAGAATTGACCGCCTCAATGAGGTTGCCAAGAATTTAAATGAATCTCATGATCTCCAAGAACTTGGAAAGTATGAGCAGTATAAAATGGCC
ATGGTACATTTGGCTAGGTTTTATAGCTGGCTTGATTGCCATAGTAATGGTGACAATTATGCTTTGCTGTATGACCAGTTGCTGTGTTGTTGTCAAGGGC
TGTTGCTTGTGGATCCTGCTGCAAATTTGATGAAGACGACTCTGAGCCAGTGCTCAAAGGAGTCAAATTTTCACACATAAACGAACTTATGGATTTGTTT
ATGAGAATCACAATTGGAACTGTAACTTTTTGAAGCAAGGTGAAATCAAGGATGCTACTCCTTCAGATTTTGTTCGCGCTACTGCAACGATACCGATACA
AGCCTCACTCCCTTTCGGATGGCTTATTGTTGGCGTTGCACTTTGCTGTTTTTCAGAGCGCTTCCAAAATCATAACCCCAAAAAGAGATGGCAACTAGCA
CTCTCCAAGGGTGTTCACTTTGTTTGCAACTTGCTGTTGTTGTTTGTAACAGTTTACTTTTCTGCTCGTTGTTGCTGGCCTTGAAGCCCCTTTTCTATTT
TATGCTATAGTCTACTTCTTGCAGAGTAAACTTGTTAAGAATAATAATGAGGCTTTGGCTGCTGGAAATGCCGTTCCAAAAAAACCCATTACTTTATGAT
GCCATTATTTTCTTTGCTGGCATCTAATTGTTACGACTATTGTATACCTTACAATAGTGTAACTTTCAATTGTCATTACTTCAGGTGATGGCACAACAAG
TCCTATTTGAACATGACTACCAGATTGGTGGTTATACTGAAAATGGGAATCTGGAGTAAAAGACTGTGTTGTATTACACAGTTACTTCAGATTACTACCA
GCTGTACTCAACTCAATTGAGTACAGACACTGGTGTTGAACATGTTACCTTCTTCATCTACAATAAAATTGTTGATGAGCCTGAAGAACATGTCCAAATT
CAATCGACGGTTCATCCGGAGTTGTTAATCCAGTAATGGAACCAATTTATGATGAACCGACGACGACTAGCGTGCCTTTGTAAGCACAAGCTGATGAGTA
CGAACTTAAATGTACTCATTCGTTCAGAAGAGACAGGTACGTTAATAGTTAATAGCGTACTTTTTCTTGCTCGTGGTATTTGCTAGTTACACTAGCCATC
CTTGCGCTTCGATTGTGTGCGTACTGCTGCAATATTGTTAACGTGAGTCTGTAAAACCTTCTTTTACGTTTTACTCTCGTGTTAAAAATCTGAATTTTCT
AGAGTTCCTGATTTCTGGTCTAAACGAACTAAATATTATATTAGTTTTTGTTTGGAACTTTAATTTTAGCCGAAGATTCCAACGGTACTAACCGTTGAAG
AGCTTAAAAAGCTCCTTGAACAATGGAACCTAGTAATAGGTTTCCTATTCCTTACATGGATTTGTCTTCTACAATTTGCCTATGCCACAGGAATAGGTTT
TGTATATAATTAAGTTAATTTCCTTGGCTGTTATGGCCAGTAACTTTAGCTTGTTTTGTGCTTGCTGCTGTTTACAGAATAAATTGGATCACCGGTGGAA
TTGCTATCGCAATGGCTTGTTTGTAGGCTTGATGTGGCTCAGCTACTTTCATTGCTTTTCAGACTGTTTGCGCGTACGCGTTCCATGTGGTCATTCAATC
CAGAAACTAACTCAACGTGCCACTCCATGGCACTATTCTGACCAGACCGCTCTTAGAAAAGTGAACTCGTAATTCGGAGCTGTGATCCTTCGTGGACATC
TTCGTATTGCTGGACACCATCTAGGACGCTGTGACATCAAGGACCTGCCTAAAGAAATCACTGTTGCTACATCACGAACGCTTCGTTACAAATTGGGAGC
TCGCAGCGTGTAGCAGGTGACTCAGGTTTTGCTGCATACAGTCGCTACAGGATTGGCAACTATAAATTAAACACAGACCATTCCAGTAGCAGTGACAATA
TTGCTTTGCTTGTACAGTAAGTGACAACAGATGTTCACTCGTTGACTTTCAGGTTACTATAGCAGAGATTACTAATTATTATGAGGACTTTAAAGTTCCA
TTTGGAATCTTGATTACATCAAACCTCATAATTAAAATTTATCTAAGTCACTAACTGAGAATAAATATTCTCAATTAGATGAAGAGCAACCAATGGAGAT
TGATTAAACGAACATGAAAATATTCTTTTTTGGCACTGATAACACTTCGCTACTTGTGAGCTTTATCACTACCAAGAGTGTGTTAGAGGTACAACAGTAC
TTTAAAAGAACCTTGCTTTTGGAACATACGAGGGCAATCACCATCTTCATCCTCTAGCTGATAACAAATTTGCACTGACTTGCTTTTAGCACTCAATTTG
CTTTTTTGCTTGTCCTGACGGCGTAAACACGTCTATCAGTTACGTGCCAGATCAGTTCACCTAAACTGTTCATATCAGACAAGAGGAAGTTCAAGAACTT
TACTCTTCCAATTTTTATTGTTGCGGCAATAGTGTTTATAACACTTTGTTCACACTCAAAAGAAAGACAGAATGATTGAACTTCATTAATTGACTTCTAT
TTGTGCTTTTTAGCCTTTGCTATTCCTTGTTTTAATTATGCTTATTATCTGTTGGTTTCACTTGAACTGCAAGATCAAATGAAACTTGTCACGCCTAAAC
GAACATGAAATTTCTTGTTTCTTAGGAATATATTCAACTGTAGCTGCATTTCACCAAGAATGTAGTTTACAGTCATGTACTCAACATCAACCATATGTAG
TTGATGACCCGTGTCCTATTCACTTCTATTCTAAATGGTATATTAGAGTAGGAGCTAGAAAATCAGCACCTTTAATTGAATTGTGCGTGGATGAGGCTGG
TTCTAAATCACCCATTCAGTACATCGATATCGGTAATTATACAGTTTCCTGTTTACCTTTACAATTAATTGCCAGGAACCTAAATTGGGTAGTCTTGTAG
TGCGTTGTTCGTTCTATGAAGACTTTTTAGAGTATCATGACGTTCGTGTTGTTTTAGATTTCATCTAAACGAACAAACTAAAATGTCTGATAATGGACCC
AAAATCAGCGAAATGCACCCCCCGCATTACGTTTGGTGGACCTCAGATTCAACTGGCAGTAACCAGAATGAGAACGCAGTGGGGCGCGATCAAAACAACG
CCGGCCCCAAGGTTTACCCAATAATACTGCGTTTGGTTCCGCTTCCACTTCAACATGGCAAGGAAGACCTTAAATTCCCTCGAGGACAAGGCGTTCCAAT
TAACACCAAATAGCAGTCCAGATGACCAAATTGGCTACCGAAGAGCTACCAGACGAATTCGTGGTGGTGACGGTAAAATGAAAGATCTCAGTCCAAGATG
GTATTTTACTCCTAGGAACTGGGCCAGAAGCTTGGACTTCCCTATGGTGCTAACAAAAGACGGCATCATATGGGTTGCAACTGAGGGAGCCTTGAATACA
CCAAAAGATCACATTGGCACCCGCAATCCTGCTAACAATGCTGCAATCGTGCTACTTCCAAGGAACAACTATTGTAAAGGCTTTTATGCAGAAAGGGAGC
AGAGGCGGCAGTCAAGCCTTTCTCGTTCCTCATCACGTAGTCGCAACAGTTTAAGAAATTCAACTCCAGGCAGCAGGGGAACTTTTCCTGCTAGAATGGC
TGGCAATGGCGGTGATGCTGCTCTTGCTTTGCTGCTGCTTGACAGATTGAACCAGCTGAGAGCAAAATGTCTGGTAAAGGCCAACAACAACAAGGCCAAA
CTGTTTAAAAGAATCTGCTGCTGAGGCTAAGAAGCCTCGGCAAAAACGTACTGCCACTAAAGCATACAATGTAACACAAGCTTCGGCAGACGTGGTCCAG
AACAAACCCAAGGAAATTAGGGGACCAGGA
>66517845-1801-437a-a2e4-71df6307e84b|9
TCATCTACAATAAAATTGTTGATGAGCCTGAAGAACATGTCCAAATTACACACAATCGACGGTTCATCCAGAGTTGTTAATCCAGTAATGGAACCAATTT
TATGATGAACCGACGACGACTACTAGCGTGCCTTTGTAAGCACAAGCTGATGAGTACGAACTTATGTACTCATTCGTTTTCAGAAGAGACAGGTACGTTA
ATAGTTAATAGCGTACTTCTTGCTTGCTTTGTGGTATTCTTGCTGGTTACACTAGCCATCCTCTGCGCTCGATTGTGTGCGTACTGCTGCAATATTGTTA
ACGTGAGTTTGTAAAACCTTTTTTACGTTTACTCTCGTGTTAAAAATCTGAATTTTCTAGAGTTCCTGATTTGGTCTAAACGAACTAATATTATATTAGT
TTCTGTTTGGAACTTTAATTTTAGCCATGGCAGATTCCAACGGTACTATTACGTTGAAGAGCTTTAAAAGCTTGAACAATGGAACCTAGTAATAGGTTTC
CTATTCCTTACATGGATTTGTCTCTTACAATTTGCCTATGCCAACAGGAATAGGTTTTTGTATATAATTAAGTTAATTTTCCTCTGGCTGTTATGGCCAG
TAACTTTAGCTTGTTTTGTGCTTGCTGCTGTTTACAGAATAAATTGGATCACCGGTGGAATTGCTATCGCAATGGCTTGTCTTGTAGGCTTGATGTGGCT
CAGCTACTTCATTGCTTTTCAGACTGTTTGCGCGTACGTTCCATGTGGTCATTCAATCCAGAAACTAACATTACTCAACGTGCCACTCCATGGCACTATT
TTGACCAGACCGTTCTTAGAAAGTGAACTCGTAATCGGAGCTGTGATCCTTCGTGGACATCTTCGTATTGCTGGACACCATCTAGGACGCTGTGACATCA
AGGACCTGCCTAAAGAAATCACTGTTGCTACACGAACGCTTCTTATTACAAATTGGGAGCTTTCGCAGCGTGTAGCAGGTGACTCAGGTTTTGCTGCATA
CAGTCGCTACAGGATTGGCAACTATAAATTAAACACAGACCATTCCAGTAGCAGTGACAATATTGCTTTGCTTGTACAGTAAGTGACAACAGATGTTTCA
TCTCGTTGACTTTCAGGTTACTATAGCAGAGATATTACTAATTATTATGAGGACTTTTAAAGTTCCATTTGGAATCTTGATTACATAAAACCTCATAATT
AAAAATTTATCTAAGTCTAACTGAGAATAAAATTCTCAATTAGATGAAGAGCAACCAATGGAGATTGATTAAACGAACATGAAAATTATTTTTTTTTTGG
CACTGATAACACTCGCTACTTGTGAGCTTTATCACTACCAAGAGTGTGTTAGAGGTACAACAGTACTTTTAAAAGAACCTTGCTTCTGGAACATACGAGG
GCAATTCACCATTTCATCCTCTAGCTGATAACAAATTTGCACTGACTTGCTTTAGCACTCAATTTGCTTTGCTTGTCCTGACGGCGTAAAACACGTCTAT
CAGTTACGTGCCAGATCAGTTTCACCTAAACTGTTCAATCAGACAAGAGGAAGTTCAAGAACTTTACTCAATTTTTTTATTGTTGCGGCAATAGTGTTTA
TAACACTTTGCTCACACTCAAAAGAAAGACAGAATGATTGAACTTCATTAATTGACTTCTATTTGTGCTTTTTTAGCCTTTCTGCTATTCCTTGTTTTAA
TTATGCTTATTATCTGTTGGTTTCACTTGAACTGCAAGATCATAATGAAAACTTGTCACGCCTAAACGAACATGAAATTTGTTTTTTTAGGAATATACAA
CTGTAGCTGCATTTCACCAAGAATGTAGTTTACAGTATGTACTCAACATCAACCATATGTAGTTGATGACCCGTGTCCTATTCACTTCTATCTAAATGGT
ATTAGAGTAGGAGCTAGAAAATCAGCACCTTTAATTGAATTGTGCGTGGATGAGGCTGGTTCTAAATCACCCATTCAGTACATCGATATCGGTAATTATA
CAGTTTCCTGTTTACCTTTTACAATTAATTGCCAGGAACCTAAATTGGGTAGTCTTGTAGTGCGTTGTTCGTTTTATGAAGACTTTTTAGAGTATCATGA
CGTTCGTGTTGTTTTAGATTTCATCTAAACGAACAAACTAAAATGTCTGATAATGGACCCAAAATCAGCGAAATGCACCCGCATTACGTTTGGTGGACC
>ff01113f-14e8-4776-a540-3e6df39b96e7|17
GAACGCTTTTATTACAAATTGGGAGCTTCGCAGCGTGTAGCAGGTGACTCAGGTTTTGCTGCATACAGTCGCTACAGGATTGGCAACTATAAATTAAACA
CAGACCATTCCAGTAGCAGTGACAATATTGCTTTGCTTGTACAGTAAGTGACAACAGATGTTTCATCTCGTTGACTTTCAGGTTACTATAGCAGAGATAT
TCTAATTATTATGAGGACTTTAAAGTTTCCATTTGGAATCTTGATTACATCATAAACCTCATAATTAAAAATTTATCTAAGTCACTAACTGAGAATAAAT
ATTCTCAATTAGATGAAGAGCAACCAATGGAGATTGATTAAACGAACATGAAAATTAAATTATTCTTGGCACTGATAACACTCGCTACTTGTGAGCTTTA
TCACTACCAAGAGTGTGTTAGAGGTACAACAGTACTTTTAAAAGAACCTTGCTCTTCTGGAACATACGAGGGCAATCACCATTTCATCCTCTAGCTGATA
ACAAATTTGCACTGACTTGCTTTAGCACTCAATTTGCTTTGCTTGTCCTGACGGCGTAAAACACGTCTATCAGTTACGTGCCAGATCAGTTTCACCTAAA
CTGTTCATCAGACAAGAGGAAGTCAAGAACTTTACTCTCCAATTTTTTATTGTTGCGGCAATAGTGTTTATAACACTTTGCTCACACTCAAAAGAAAGAC
AGAATGATTGAACTTTCATTAATTGACTTCTATTTGTGCTTTTTAGCCTTTTGCTATTCCTTGTTTAATTATGCTTATTATCTGTTGGTTCACTTGAACT
GCAAGATCATAATGAAACTTGTCACGCCTAAACGAACATGAAATTTCTTGTTTCTTAGGAATCATTACAACTGTAGCTGCATTTCACCAAGAATGTAGTT
TACAGTCATGTACTCAACATCAACCATATGTAGTTGATGACCCGTGTCCTATTCACTTCTATTCTAAATGGTATATTAGAGTAGGAGCTAGAAAATCAGC
ACCTTTAATTGAATTGTGCGTGGATGAGGCTGGTTCTAAATCACCCATTCAGTACATCGATATCGGTAATTATACAGTTTCCTGTTTACCTTTTACAATT
AATTGCCAGGAACCTAAATTGG
>e53cc58e-2600-4d66-a133-d3adb841a9cc|5
AGGCTTATGCAGAAGGGAGCAGAGGCGGCAGTCAAGCCTTCTCGTTCCTCCATCACGTAGTCGCAACAGTTTAAGAAATTCAACTCCAGGCAGCAGTAGG
GGAACTTCTCCTGCTAGAATGGCTGGCAATGGCGGTGATGCTGCTCTTGTTTTGCTGCTGCTTGACAGATTGAACCAGCTAAGAGCAAAATGTCTGGTAA
AGGCCAACAACAACAAGGCCAAACTGTCACTAAGAATTGCTTGCTGAGGCTTCTAAGAAGCCTCGGCAAAACGTACTGCCACTAAAGCATACAATGTAAC
ACAAGCTTTCGGCAGACGTGGTCCAGAACAAACCCAAGGAAATTTTGGGGACCAGGAACTAATCAGACAAGGAACTGATTACAAACATTGGCCGCAAATT
GCACAATTTGCCCCAGCGCTTCAGCGTTTTCGGAATGTCGCGCATTGGCATGGAAGTCACCTTTCGGGAACGTGGTTGACCTACACAGGTGCCATCAAAT
TGGATGACAAAGATCCAAATTTAAAGATCAAGTCATTTTGCTGAATAAGCATATTGACGCATACAAAACATTCCCACCAACAGAGCCTAAAAAAAGGACA
AAAGAAGAAGGCTGATGAAACTCAAAGCCTTACCGCAGAGA
>4be302f5-3359-4f22-b0e1-76e11701280b|7
CCTTCCCAGGTAACAAACCAACCAACTTTCGATCTCTTGTAGATCTGTTCTAAACGAACTAAATATTTATTAGTTTTTGTGTTTGGAACTTTAATTTTAG
CCATGGCAGATTCCAACGGTACTATTACCGTTGAAGAGCTTAAAAAGCTCTTGAACAATGGAACCTAGTAATAGGTTTCCTATTCCTTACATGGATTTGT
CTTTCTACAAATTTGCCTATGCCAACAGGAATAGGTTTTTGTATATAATTAAGTAATTTTTCCTCTGGCTGTTATGGCCAGTAACTTTAGCTTGTTTTGT
GCTTGCTGCTGTTACAGAATAAATTGGATCACCGGTGGAATTGCTATCGCAATGGCTTGTTTGTAGGCTTGATGTGGCTCAGCTACTTCATTGCTTTTTC
AGACTGTTTGCGCGTACGCGTTCCATGTGGTCATTCAATCCAGAAACTAACATCTCTCAACGTGCCACTCCATGGCACTATTCTGACCAGACCGCTTCTA
GAAAGTGAACTCGTAAATGGAGCTGTGATCCTTCGTGGACATCTTCGTATTGCTGGACACCATCTAGGACGCTGTGACATCAAGGACCTGCCTAAAAGAA
ATCTGTTGCTTTACACGAACGCTTCTTATTACAAATTGGGAGCTTCGCAGCGTGTAGCAGGTGACTCAGGTTTGCTGCTGCATACAGTCGCTACAGGATT
GGCAACTATAAATTAAACACAGACCATTCCAGTAGCAGTGACAATTTTGCTTTGCTTGTACAGTAAGTGACAACAGATGTTTCATCTTCGTTGACTTTCA
GGTTACTATAGCAGAGATATTACTAATTATTATGAGGACTTTTTAAAGTTTCCATTTGGAATCTTGATTACATCATAAACCTCATAATTAAAAATTTATC
TAAGTCACTAACTGAGAATAAATATTCTCAATTAGATGAAGAGCAACCAATGGAGATTGATTAAACGAAACAAATTTGCACTGACTTGCTTTAGCACTCA
ATTTGCTTTTGCTTGTCCTGACGGCGTAAAACACGTCTATCAGTTACGTGCCAGATTCAGTTTCACCTAAACTGTTTATCAGACAAGAGGAAGTCAAGAA
CTTTACTCTCCAATTTTTATTGTTGCGGCAATAGTGTTTATAACACTTTTCACACTCAAAAGAAAGACAGAATGATTGAACTTTCATTAATTGACTTTAT
TTGTGCTTTTTAGCCTTTCTGCTATATTCCTTGTTTTAATTATGCTTATTATCTGTTGGTTCTCACTTGAACTGCAAGATCATAATGAAACTTGTCACGC
CTAAACGAACATGAAATTCTTGTTTTTAGGAAATCATACAACTGTAGCTGCATTTCACCAAGAATGTAGTTTACAGTCATGTACTCAACATCAACCATAT
GTAGTTGATGACCCGTGTCCTATTCACTTCTATTCTAAATGGTATTAGAGTAGGAGCTAGAAAATCAGCTTTAATTGAATTGTGCGTGGATGAGGCTGGT
TCTAAATCACCCATTCAGTACATCGATATCGGTAATTATACAGTTTTCCTGTTTACCTTTACAATTAATTGCCAGGAACCTAAATTGGGTAGTCTTGTAG
TGCGTTGTTCGTTCTATGAAGACTTTTAGAGTATCATGACGTTCGTGTTGTTTTAGATTCATCTAAACGAACAAACTAAAATGTCTGATAATGGACCCCA
AAATCAGCGAAATGCACCCCGCATTACGTTTGGTGACCCTCAGATTCAATTGGCAGTAACCAGAATGGAGAACGCAGTGGGGCGCGATCAAAACAACGTC
GGCCCCAAGGTTTACCCAATAATACTGCGTCATTGGTTCACCGCTCACTCAACATGGCAAGGAAGACCTTAAATTCCCTCGAGGACAAGGCGTTCCAATT
AACACCAATAGCAGTCCAGATGACCAAATTGGCTACTACCGAAGAGCTACCAGACGAATTCGTGGTGGTGACGGTAAAATGAAAGATTCAGTCCAAGATG
GTATTCTACTACCTAGGAACTGGGCCAGAAGCTGGACTTCCCTATGGTGCTAACAAAGACGGCATCATATAGGTTGCAACTGAGGGAGCCTTGAATACAC
CAAAAGATTTGGCACCCGCAATCCTGCTAACAATGCTGCAATCGTGCTACAACTTCCAAGGAACAATTGTCAAAGGCTTTACGCAGAAGGGAGCAGAGGC
GGCAGTCAAGCCTCTCGTTCCTCATCACGTAGTCGCAACAGTTTAAAGAAATCAACTCCAGGCAGCAGTAGGGGAACTTTCCTGCTAGAATGGCTGGCAA
TGGCGGTGATGCTGCTCTTGCTTTGCTGCTGCTTGACAGATTGAACCAGCTTGAGAGCAAAATGTCTGGTAAAGGCCAACAACAACAAGGCCAAACTGTC
ACTAAGAAATTGCTGCTGAGGCTTCTAAGAAGCTCGGCAAAACGTACTGCCACTAAAGCATACAATGTAACACAAGCTTTCGGCAGACGTGGTCCAGAAC
AAACCCAAGGAAATTTTGGGGACCAGGAACTAATCAGACAAGGAACTGATTACAAACATTGGCCGCAAATTGCACAATTTGCCCCAGCGCTTCAGCGTTT
CGGAATGTCGCGCATTGGCATGGAAGTCACACCTCGGGAACGTGGTTGACCTACACAGGTGCCATCAAATTGGATGACAAAGATCCAAATTTTTAAAGAT
CAAGTCATTTGCTGAATAAGCATTGACGCATACAACAATTCCCACCAACAGAGCCTAAAGGACAAAAAGAAGAAGGCTGATGAAACTCAAGCCTTCAAGA
GACAGAAGAAACAGCAAACTGTGACTTTTTCCTGCTGCAGATTTGGATGATTTTCCAAACAATTGCAACAATCCATGAGCAGTGCTGACTCAACTCAGGC
CTAAACTCATGCAGACACAAGGCAGATGGGCTATAAACGTTTTCGCTTTTCCGTTTACGATATAGTCTACTCTTGTGCAGAATGAATTCTCGTAAACATA
GCACAAGTAGATGTAGTTAACTTTAATCTCTTTTAGCAATCTTTAATCAGTGTGAACATTAGGGAGGACTTGAAAGAGCCACCACATTTCCGAGGCCACG
CGGAGTACGATCGAGTGTACAGTGAACAATGCTAGGGAGAGCTGCCTATGGAAGAGCCCTAATGTGTAAAATTAATTTTAGTAGTGCTATCCCCATGTGA
TTTTAATAGCTTCTAGGAGAATGACAAAATCCCCTCCCAT
>4fa013a6-4cbc-44c5-8b89-2d1e1b0519ad|33
CCTTCCCAGGTAACAAACCAACCAACTTTCGATCTCTTGTAGATCTGTTCTAAACGAACTTTAAAATCTGTGTGGCTGTCACTCGGCTGCATGCTTAGTG
CACTCACGCAGTATAATTAATAACTAATTACTGTCGTTGACAGGACACGAGTAACTCGTCTATATTTGCAGGCTGCTTACGTTTCGTCCGTGTTGCAGCC
GATCATCAGCACATCTAGGTTTCGTCCGGGTGTGACCGAAAGGTAAGATGGAGAGCCTTGTCCCTGGTTTCAACGAGAAAACACACGTCCATTCAGTTTG
CCTGTTTTACAGGTTCGCGACGTGCTCGTACGTGGCTTTGGAGACTCCGTGGAGGAGGTCTTATCAGAGGCACGTCAACATCTTAAAGATGGCACTTGTG
GCTTAGTAGAAGTTGAAAAAGGCGTTTTGCCTCAACTTGAACAGCCCTATGTGTTCATCAAACGTTCGGATGCTCGAACTGCACCTCATGGTCATGTTAT
GGTTGAGCTGGTAGCAGAACTCGAAGGCATTCAGTACGGTCGTAGTGGTGAGACACTTGGTGTCCTTGTCCCTCATGTGGGCGAAATACCAGTGGCTTAC
CGCAAGGTTTCTTCGTAAGAACGGTAATAAAGGAGCTGGTGGCCATAGTTACGGCGCCGATCTAAAGTCATTTGACTTAGGCGACGAGCTTGGCACTGAT
CCTTATGAAGATTTTCAAGAAACTGGAATGTACAAATACCTACAACTTGTGCTAATGACCCTGTGGGTTTTACACTTAAAACACAGTCTGTACCGTCTGC
GGTATGTGGAAAGGTTATGGCTGTAGTTGTGATCAACTCCGCGAACCCATGCTTCAGTCAGCTGATGCACAATCGTTTTTAAACGGGTTTGCGGTGTAAG
TGCAGCCCGTCTCACACCGTGCGGCACAGGCACTAGTACTGATGTCGTATACAGGGCTTTTGACATACAATGATAAAGTAGCTGGTTTTGCTAAATTCCT
AAAACTAATTGTTGTCGCTTCCAAGAAAAGGACGAAGATGACAATTTAATTGATTTTACTTTGTAGTTAAGAGACACACTTTCTCTAACTACCAACATGA
AGAAACAATTTATAATTTACTTAAGGATTGTCCAGCTGTTGCTAAACATGACTTCTTTTAAGTTTAGAATAGACGGTGACATGGTACCACATATATCACG
TCAACGTCTTACTAAATACAATGGCAGACCTCGTCTATGCTTTAAGGCATTTTGATGAAGGTAATTGTGACACATTAAAGAAATACTTGTCACATACAAT
TGTTGTGATGATGATTATTTCAATAAAAAGGACTGGTATGATTTTGTAGAAAACCCAGATATATTACGCGTATACGCCAACTTAGGTGAACGTGTACGCC
AAGCTTTGTTAAAAACAGTACAATTTTGTGATGCCATGCGAAATGCTGGTATTGTTGGTGTACTGACATTAGATAATCAAGATTCAATGGTAACTGGTAT
GATTTCGGTGATTTCATACAAACCACGCCAGGTAGTGGAGTTCCTGTTGTAGATTCTTATTATTCATTGTTAATGCCTATATTAACCTTGACCAGGGCTT
TAACTGCAGAGTCATGTTGACACTGACTTAACAAAGCCTTACATTAAGTGGGATTTGTTAAAATATGACTCACGGAAGAGAGGTTAAAACTCTTTGACCG
TTATTTTAAATATTGGGATCAGACATACCACCCAAATTGTGTTAACTGTTTGGATGACAGATGCATTCTGCATTGTGCAAACTTTAATGTTTTATTCTAC
AGTGTTCCCACCTACAAGTTTGGACCACTAGTGAGAAAAATATTTGTTGATGGTGTTCCATTTGTAGTTCAACTGGATACCACTTCAGAGAGCTAGGTGT
TGTACATAATCAGGATGTAAACTTACATAGCTCTAGACTTAGTTTTAAGGAATTACTTGTGTATGCTGCTGACCCTGCTATGCACGCTGCTTCTGGTAAT
CTATTACTAGATAAACGCACTACGTGCTTTCAGTAGCTGCAGTTACTAACAATGTTGCTTTTCAAACTGTCAAACCCGGTAATTTTAACAAAGACTTATA
TGACTTTGCTGTGTCTAAGGGTTTTTAAGGAAGGAAGTTCTGTTGAATTAAAACACTTCTCTTTGCTCAGGATGGTAATGCTGCTATCAGCGATTATGAC
TACTATCGTTATAATCTACCAACAATGTGTGATATCAGACAACTACTATTTGTAGTTGAAGTTGTTGATAAGTACTTTGATTGTTACGATGGTGGCTGTA
TTAATGCTAACCAAGTCATCGTCAACAACCTAGACAAATCAGCTGGTTTAAGCAAATTTATGGTGGTTGGCACAACATGTTAAAAACTGTTTATAGTGAT
GTAGAAAACACCTTATGGGTTGGGATTATCCTAAATGTGATAGAGCCATGCCTAACATGCTTAGAATTATGGCCTCACTTGTTCTTGCTCGCAAACATAC
AACGTGTTGTAGCTTGTCACACCGTTTCTATAGATTAGCTAATGAGTGTGCTCAAGTATTGAGTGAAATGGTCATGTGTGGCGGTTCACTATATGTTAAA
CCAGGTGGAACCTCATCAGGAGATGCCACAACTGCTTATGCTAATAGTGTTTTTAACATTTGTCAAGCTGTCACGGCCAATGTTAATGCACTTTTATCTA
CTGATGGTAACAAAATTGCCGATAAGTATGTCCGCAATTTACAACACAGACTTTATGAGTGTCTATAGAAATAGAGATGTTGACACAGACTTTGTGAATG
AGTTTTACGCATATTTGCGTAAACATTTCTCAATGATGATACTCTGACGATGCTGTTGTGTGTTTCAATAGCACTTATGCATCAAGGTCTAGTGGCTAGC
ATAAAGAACTTTAAGTCAGTTCTTTATTATCAAAACAATGTTTTATGTCTGAAGCAAAATGTTGGACTGAGACTGACCTTACTAAAGGACCTCATGAATT
TTGCTCAACATACAATGCTAGTTAAACAGGGTGATGATTATGTGTACCTTCCTTACCCAGATCCATCAAGAATCCTAGGGGCCGGCTGTTTTGTAGATGA
TATCGTAAAACAGATGGTACACTATGATTGAACGGTTCGTGTCTTTAGCTATAGATGCTTACCCACTTACTAAACATCCTAATCAGGAGTATGCTGATGT
CTTCATTTGTACTTACAATACATAAGAAAGCTACTATGATGAGTTAACAGGACACATGTTAGACATGTATTCTGTTATGCTTACTAATGATAACACTTCA
AGGTATTGGGAACCTGAGTTTTATGAGGCTATGTACACACCGCATACAGTCTTACAGGCTGTTGGGGCTTGTGTTCTTTGCAATTCACAGACTTCATTAA
GATGTGGTGCTTGCATACGTAGACCATCTTATGTTGTAAATGCTGTTACGACCATGTCATATCAACATCACATAAATTAGTCTTGTCTGTTAATCCGTAT
GTTTGCAATGCTCCAGGTTGTGATGTCACAGATGTGACTCAACTTTACTTAGGAGGTATGAGCTATTATTGTAAATCACATAAACCACCCATTAGTTTCC
ATTGTGTGCTAATGGACAAGTTTTTGGTTTATATAAAATACATGTGTTGGTAGCGATAATGTTACTGACTTTAATGCAATTGCAACATGTGACTGGACAA
ATGCTGGTGATTACATTTTAGCTAACACCTGTACTGAAAGACTCAAGCTTTTTGCAGCAGAAACGCTCAAAGCTACTGAGGAGACATTTAAACTGTCTTA
TGGTATTGCTACTGTACGTGAAGTGCTGTCTGACAGAGAATTACATCATGGGAAGTTGGTAAACCTAGACCACCTTAACCGAAATTATGTCTTTACTGGT
TATCGTGTAACTAAAAACAGTAAAGTACAAATAGGAGAGTACACCTTTGAAAATACCGCAGAGACAGAAGAAACAGCAAACTGTGACTTTCCTGCTGCAG
AGATTTGGATGATTTCCAAACAATTGCAACAATCCATGAGCAGTGCTGACTCAACTCAGGCCTAAACTCATGCAGACACAAGGCAGATGGGCTATATAAA
CGTTTTCGCTTTTCCGTTTACGATATAGTCTACTTGTGCAGAATGAATTCTCGTAACATAGCACAAGTAGATGTAGTTAACTTTAATCCACATAGCAATC
TTTAATCAGTGTGTAACATTAGGGAGGACTTGAAAGAGCCACCACATTTCACCGAGGCCACGCGGAGTACGATCGAGTGAACAATGCTAGGGAGAGCTGC
CTATATGGAAGAGCCCTAATGTGTAAAATTAATTTTAGTAGTGCTATCCCCATGTGATTTTAATAGCTTTTTAGGAGAATGACAAAAA
>417aaf75-c4aa-4236-81eb-6f2259a467ca|20
ATACCTTCCCAGGTAACAAACCAACCAACTTTCGATTCTTGTAGATCTGTTCTCTAAACGAACTTTTAAAATCTGTGTGGCTGTCACTCGGCTGCATGCT
TAGTGCACTCACGCAGTATAATTAATAACTAATTACTGTCGTTGACAGGACACGAGTAACTCGTCTATATTTGCAGGCTGCTTACGGTTTCGTCCGTGTT
GCAGCCGATCATCAGCACATCTAGGTTTCGTCCGGGTGTGACCGAAAGGTAAGATGGAGAGCCTTGTCCCTGGTTTCAACGAGAAAACACACGTCCTTAT
TCAGTTTGCCTGTTTTACAGGTTCGCGACGTGCTCGTACGTGGCTTTGGAGACTCCGTGGAGGAGGTCTTATCAGAGGCACGTCAACATCTTAAAGATGG
CACTTGTGGCTTAGTAGAAGTTGAAAAAGGCGTTTTGCCTCAACTTGAACAGCCCTATGTGTTCATCAAACGTTCGGATGCTCGAACTGCACCTCATGGT
CATGTGTTATGGTTGAGCTGGTAGCAGAACTCGAAGGCATTCAGTACGGTCGTAGTGGTGAGACACTTGGTGTCCTTGTCCCTCATGTGGGCGAAATACC
AGTGGCTTACCGCAAGGTTCTTCTTCGTAAGAACGGTAATAAAGGAGCTGGTGGCCATAGTTACGGCGCCGATCTAAAGTCATTTGACTTAGGCGACGAG
CTTGGCACTGATCCTTATGAAGATTTTCAAGAAACTGGAATGTACAAATACCTACAACTTGTGCTAATGACCCTGTGGGTTTTACACTTAAAACACAGTC
TGTACCGTCTGCGGTATGTGGAAAGGTTATGGCTGTAGTTGTGATCAACTCCGCGAACCCATGCTTCAGTCAGCTGATGCACAATCGTTTTTAAACGGGT
TTGCGGTGTAAGTGCAGCCCGTCTTACACCGTGCGGCACAGGCACTAGTACTGATGTCGTATACAGGGCTTTTGACATACAATGATAAAGTAGCTGGTTT
TGCTAAATTCCTAAAACTAATTGTTGTCGCTTCCAAGAAAAGGACGAAGATGACAATTTAATTGATTCTTACTTTGTAGTTAAGAGACACACTTTCTCTA
ACTACCAACATGAAGAAACAATTTATAATTTACTTAAGGATTGTCCAGCTGTTGCTAAACATGACTTTTAAGTTTAGAATAGACGGTGACATGGTACCAC
ATATATCACGTCAACGTCTTACTAAATACAATGGCAGACCTCGTCTATGCTTTAAGGCATTTTGATGAAGGTAATTGTGACACATTAAAGAAATACTTGT
CACATACAATTGTTGTGATGATGATTATTTCAATAAAAAGGACTGGTATGATTTTGTAGAAAACCCAGATATATTACGCGTATACGCCAACTTAGGTGAA
CGTGTACGCCAAGCTTTGTTAAAAACAGTACAATTGTGATGCCATGCGAAATGCTGGTATTGTTGGTGTACTGACATTAGATAATCAAGATCTCAATGGT
AACTGGTATGATTTCGGTGATTTCATACAAACCACGCCAGGTAGTGGAGTTCCTGTTGTAGATTCTTATTATTCATTGTTAATGCCTATATTAACCTTGA
CCAGGGCTTTAACTGCAGAGTCACATGTTGACACTGACTTAACAAAGCCTTACATTAAGTGGGATTTGTTAAAATATGACTTCACGGAAGAGAGGTTAAA
ACTCTTTGACCGTTATTTTAAATATTGGGATCAGACATACCACCAAATTGTGTTAACTGTTTGGATGACAGATGCATTCTGCATTGTGCAAACTTTAATG
TTTTATTCTCTACAGTGTTCCCACCTACAAGTTTTGGACCACTAGTGAGAAAAATATTTGTTGATGGTGTTCCATTTGTAGTTTCAACTGGATACCACTT
CAGAGAGCTAGGTGTTGTACATAATCAGGATGTAAACTTACATAGCTCTAGACTTAGTTTTAAGGAATTACTTGTGTATGCTGCTGACCCTGCTATGCAC
GCTGCTTCTGGTAATCTATTACTAGATAAACGCACTACGTGCTTTTCAGTAGCTGCACTTACTAACAATGTTGCTTTCAAACTGTCAAACCCGGTAATTT
TAACAAAGACTTCTATGACTTTGCTGTGTCTAAGGGTTTCTAAGGAAGGAAGTTCTGTTGAATTAAAACACTTCTTTGCTCAGGATGGTAATGCTGCTAT
CAGCGATTATGACTATTATCGTTATAATCTACCAACAATGTGTGATATCAGACAACTACTATTTGTAGTTGAAGTTGTTGATAAGTACTTTGATTGTTAC
GATGGTGGCTGTATTAATGCTAACCAAGTCATCGTCAACAACCTAGACAAATCAGCTGGTTTTCCATTTAATAAATGGGGTAAGGCTAGACTTTATTATG
ATTCAATGAGTTATGAGGATCAAGATGCACTTTCGCATATACAAAACGTAATGTCATCCCTACTATAACTCAAATGAATCTTAAGTATGCCATTAGTGCA
AAGAATAGAGCTCGCACCGTAGCTGGTGTCTCTATCTGTAGTACTATGACCAATAGACAGTTTCATCAAAAATTATTGAAATCAATAGCCGCCACTAGAG
GAGCTACTGTAGTAATTGGAACAAGCAAATTCTATGGTGGTTGGCACAACATGTTAAAAACTGTTTATAGTGATGTAGAAAACCTCACCTTATGGGTTGG
GATTATCCTAAATGTGATAGAGCCATGCCTAACATGCTTAGAATTATGGCCTCACTTGTTCTTGCTCGCAAACATACAACGTGTTGTAGCTTGTCACACC
GTTTCTATAGATTAGCTAATGAGTGTGCTCAAGTATTGAGTGAAATGGTCATGTGTGGCGGTTCACTATATGTTAAACCAGGTGGAACCTCATCAGGAGA
TGCCACAACTGCTTATGCTAATAGTGTTTTTAACATTTGTCAAGCTGTCACGGCCAATGTTAATGCACTTTTATCTACTGATGGTAACAAAATTGCCGAT
AAGTATGTCCGCAATTTACAACACAGACTTTATGAGTGTTCTATAGAAATAGAGATGTTGACACAGACTTTGTGAATGAGTTTACGCATATTTGCGTAAA
CATTTCTCAATGATGATACTCTCTGACGATGCTGTTGTTGTTTCAATAGCACTTATGCATCTCAAGGTCTAGTGGCTAGCATAAAGAACTTTAAGTCAGT
TCTTTATTATCAAAACAATGTTTTATGTCTGAAGCAAAATGTTGGACTGAGACTGACCTTACTAAAGGACCTCATGAATTTTGCTCTCAACATACAATGC
TAGTTAAACAGGGTGATGATTATGTGTACCTTCCTTACCCAGATCCATCAAGAATCCTAGGGGCCGGCTGTTTTGTAGATGATATCGTAAAAACAGATGG
TACACTTATGATTGAACGGTTCGTGTCTTTAGCTATAGATGCTTACCCACTTACTAAACATCCTAATCAGGAGTATGCTGATGTCTTTCATTTGTACTTA
CAATACATAAGAAAGCTACATGATGAGTTAACAGGACACATGTTAGACATGTATTTCTGTTATGCTTACTAATGATAACACTTCAAGGTATTGGGAACCT
GAGTTTATGAGGCTATGTACACACCGCATACAGTACAGGCTGTTGGGGCTTGTGTTCTTTGCAATTCAGACTTCATTAAGATGTGGTGCTTGCATTACGT
AGACCATTCTTATGTTGTAAATGCTGTTACGACCATGTCATATCAACATCACATAAATTAGTCTTGTCTGTTAATCCGTATGTTTGCAATGCTCCAGGTT
GTGATGTCACAGATGTGACTCAACTTTACTTAGGAGGTATGAGCTATTATTGTAAATTTCAAACCACCCATTAGTTTCCATTGTGTGCTAATGGACAAGT
TTTTGGTTTATATAAAAATATGTGTTGGTAGCGATAATGTTACTGACTTTAATGCAATTGCAACATGTGCAGACCACCAAGGCAGATGGGCTATATAAAC
GTTTCGCTTTTCCGTTTACGATATAGTCTACTTGTGCAGAATGAATTCGTAACTACATAGCACAAGTAGATGTAGTTAACTTTAATCACATAGCAATCTT
TAATCAGTGTGTAACATTAGGGAGGACTTGAAAGAGCCACCATTTCACCGAGGCCACGCGGAGTACGATCGAGTGTACAGTGAACAATGCTAGGGAGAGC
TGCCTATATGGAAGAGCCCTAATGTGTAAAATTAATTTTAGTAGTGCTATCCCCATGTGATTTTAATAGCTTCTTAGGAGAATGACAAAA
>69bf5de1-b7e9-42f5-af16-cae1ba1dcf2b|8
ATACCTTCCCAGGTAACAAAAACCAACTTTCGATCTTGTAGATCTGTTCTCTAAACGAACATGAAATTATTTTCTTGGCACTGATAACACTCGCTACTCT
GTGAGCTTTATCACTACCAAGAGTGTGTTAGAGGTACAACAGTACTTTTAAAAGAACCTTGCTTTCTGGAACATACGAGGGCAATTCACCATTTTCATCC
TCTAGCTGATAACAAATTTGCACTGACTTGCTTTAGCACTCAATTTGCTTTGCTTGTCCTGACGGCGTAAAACACGTCTATCAGTTACGTGCCAGATCAG
TTTCACCTAAACTGTTAATCAGACAAGAGGAAGTTCAAGAACTTTACTCTCCAATTTTTATTGTTGCGGCAATAGTGTTTATAACACTTTGCTCACACTC
AAAAGAAAGACAGAATGA
>094a8c38-0e30-4826-ac14-fbd839a917b2|7
ATACCTTCCCAGGTAACAAACCAACCAACTTTCGATCTTGTAGATCTGTTCTCTAAACGAACATGAAATTTCTTGTTCTTAGGAATCACTACAACTGTAG
CTGCATTTCACCAAGAATGTAGTTTACAGTCATGTACTCAACATCAACCATATGTAGTTGATGACCCGTAGTCCTATTCACTTCTATTCTAAATGGTATA
TTAGAGTAGGAGCTAGAAAATCAGCACCTTTAATTGAATTGTGCGTGGATGAGGCTGGTTCTAATCACCCATTCAGT
>449072e4-2d15-4617-8cbc-4f246653b5c2|67
CCCAGGTAACAAACCAACCAACTTTCGATCTCTTGTAGATCTGTTCTCTAAACGAACATGAAAATTATTTTTCTTGGCACTGATAACACTCGCTACTTGT
GAGCTTTATCACTACCAAGAGTGTGTTAGAGGTACAACAGTACTTTAAAAGAACCTTGCTTTCTGGAACATACGAGGGCAATTCACCATTTCATCCTCTA
GCTGATAACAAATTTGCACTGACTTGCTTTAGCACTCAATTTGCTTTTGCTTGTCCTGACGGCGTAAAACACGTCTATCAGTTACGTGCCAGATCAGTTT
CACCTAAACTGTTCATCAGACAAGAGGAAGTTCAAGAACTTTACTCTCCAATTTTTATTGTTGCGGCAATAGTGTTTATAACACTTTGCTCACACTCAAA
AGAAAGACAGAATGATTGAACTTTCATTAATTGACTTCTATTTGTGCTTTTTAGCCTTTCTGCTATTCCTTGTTTTAATTATGCTTATTATCTGTTGGTT
TCACTTGAACTGCAAGATCATAATGAAACTTGTCACGCCTAAACGAACATGAAATTTCTTGTTTAGGAATATCTACAACTGTAGCTGCATTTCACCAAGA
ATGTAGTTTACAGTTATGTACTCAACATCAACCATATGTAGTTGATGACCCGTGTCCTATTCACTTCTATTCTAAATGGTATATTAGAGTAGGAGCTAGA
AAATCAGCACCTTTAATTGAATTGTGCGTGGATGAGGCTGGTTCTAAATCACCCATTCAGTACATCGATATCGGTAATTATACAGTTTCCTGTTTACCTT
TTACAATTAATTGCCAGGAACCTAAATTGGGTAGTCTTGTAGTGCGTTGTTCGTTCTATGAAGACTTTTTAGAGTATCATGACGTTCGTGTTGTTTTAGA
TTTCATCTAAACGAACAAACTAAAATGTCTGATAATGGACCCCAAAATCAGCGAAATGCACCCCGCATTACGTTTGGTGGACCTCAGATTCAACTGGCAG
TAACCAGAATGGAGAACGCAGTGGGGCGCGATCAAAACAACGTCGGCCCCAAGGTTTACCCAATAATACTGCGTCTTGGTTCACCGCTCTCACTCAACAT
GGCAAGGAAGACCTTAAATTCCCTCGAGGACAAGGCGTTCCAATTAACACCAATAGCAGTCCAGATGACCAAATTGGCTACTACCGAAGAGCTACCAGAC
GAATTCGTGGTGGTGACGGTAAAATGAAAGATCAGTCCAAGATGGTATTCTACTACCTAGGAACTGGGCCAGAAGCTGGACTTCCCTATGGTGCTAACAA
AGACGGCATCATATGGGTTGCAACTGAGGGAGCCTTGAATACACCAAAAGAGACATTGGCACCCGCAATCCTGCTAACAATGCTGCAATCGTGCTACTTC
TTCCAAGGAACAACATTGTCAAAAGGCTTTACGCAGAAGGGAGCAGAGGCGGCAGTCAAGCCTCTTCTCGTTCCTCATCACGTAGTCGCAACAGTTTAAG
AAATTCAACTCCAGGCAGCAGTAGGGGAACTTCTCCTGCTAGAATGGCTGGCAATGGCGGTGATGCTGCTCTTGCTTTGCTGCTGCTGCTTGACAGATTG
AACCAGCTTGAGAGCAAAATGTCTGGTAAAGGCCAACAACAACAAGGCCAAACTGTCACTAAGAATTGCTGCTGAGGCTTCTAAGAAGCCTCGGCAAAAC
GTACTGCCACTAAAGCATACAATGTAACACAAGCTTTCGGCAGACGTGGTCCAGAACAAACCCAAGGAAATTTTGGGGACCAGGAACTAATCAGACAAGG
AACTGATTACAAACATTGGCCGCAAATTGCACAATTTGCCCCAGCGCTTCAGCGTTTTCGGAATGTCGCGCATTGGCATGGAAGTCACACCTTCGGGAAC
GTGGTTGACCTACACAGGTGCCATCAAATTGG
>7b1457ce-f63b-44f1-b69a-976e98f29dd1|30
ATACCTTCCCAGGTAACAAACCAACCAACTTTCGATCTTGTAGATCTGTTCTCTAAACGAACTTATGGATTTGTTTATGAGAATCACAATTGGAACTGTA
ACTTTGAAGCAAGGTGAAATCAAGGATGCTACTCCTTCAGATTTTGTTCGCGCTACTGCAACGATACCGATACAAGCCTCACTCCCTTTCGGATGGCTTA
TTGTTGGCGTTGCACTTCTTGCTGTTTTTCAGAGCGCTTCCAAAATCATAACCCTCAAAAAGAGATGGCAACTAGCACTCCAAGGGTGTTCACTTTGTTT
GCAACTTGCTGTTGTTGTTTGTAACAGTTTACTCACACCTTTTGCTCGTTGCTGCTGGCCTTGAAGCCCCTTTTCTCTATTTTATGCTTTAGTCTACTTC
TTGCAGAGTATAAACTTTGTAAGAATAATAATGAGGCTTTGGCTTCTGCTGGAAATGCCGTTCCAAAAACCCATACTTTATGATGCCAACTATTTTCTTT
GCTGGCATACTAATTGTTACGACTATTGTATACCTTACAATAGTGTAACTTTCTTCAATTGTCATTACTTCAGGTGATGGCACAACAAGTCCTATTTTGA
ACATGACTACCAGATTGGTGGTTATACTGAAAATGGGAATCTGGAGTAAAAGACTGTGTTGTATTACACAGTTACTTCACTCAGACTATTACCAGCTGTA
CTCAACTCAATTGAGTACAGACACTGGTGTTGAACATGTTACCTTCTTCATCTACAATAAAATTGTTGATGAGCCTGAAGAACATGTCCAAATTTTACAA
TCGACGGTTCATCCGGAGTTGTTAATCCAGTAATGGAACCAATTTATGATGAACCGACGACGACTACTAGCGTGCCTTTGTAAGCACAAGCTGATGAGTA
CGAACTTATGTACTCATTCGTTTTCAGAAGAGACAGGTACGTTAATAGTTAATAGCGTACTTTCTTCTTGCTTTCGTGGTATTCTTGCTAGTTACACTAG
CCATCCTTACTGCGCTTCGATTGTGTGCGTACTGCTGCAATATTGTTAACGTGAGTCTTGTAAAACCTTCTTTTACGTTTACTCTCGTGTTAAAAATCTG
AATTTTCTAGAGTTCCTGATTTCTGGTCTAAACGAACTAAATATTATATTAGTTTTTCTGTTTGGAACTTTAATTTTAGCCATGGCAGATTCCAACGGTA
CTATTACCGTTGAAGAGCTTAAAAAGCTCTTGAACAATGGAACCTAGTAATAGGTTTCCTATTCCTTACATGGATTTGTCTTCTACAATTTGCCTATGCC
AACAGGAATAGGTTTTTGTATATAATTAAGTTAATTTTCCTCTGGCTGTTATGGCCAGTAACTTTAGCTTGTTTTGTGCTTGCTGCTGTTTACAGAATAA
ATTGGATCACCGGTGGAATTGCTATCGCAATGGCTTGTCTTGTAGGCTTGATGTGGCTCAGCTACTTCATTGCTTTTTCAGACTGTTTGCGCGTACGCGT
TCCATGTGGTCATTCAATCCAGAAACTAACACATTCAACGTGCCACTCCATGGCACTATTTTGACCAGACCGCTTCTAGAAAGTGAACTCGTAATCGGAG
CTGTGA
>f3776404-45e1-4aa6-913e-d596c5ea78b0|48
TACGCGTATACGCCAACTTAGGTGAACGTGTACGCCAAGCTTTGTTAAAAACAGTACAATTCTGTGATGCCATGCGAAATGCTGGTATTGTTGGTGTACT
GACATTAGATAATCAAGATCAATGGTAACTGGTATGATTTCGGTGATTTCATACAAACCACGCCAGGTAGTGGAGTTCCTGTTGTAGATTCTTATTATTC
ATTGTTAATGCCTATATTAACCTTGACCAGGGCTTTAACTGCAGAGTCACATGTTGACACTGACTTAACAAAGCCTTACATTAAGTGGGATTTGTTAAAA
TATGACTTACGGAAGAGAGGTTAAAACTCTTTGACCGTTATTTTAAATATTGGGATCAGACATACCACCCAAATTGTGTTAACTGTTTGGATGACAGATG
CATTTTGCATTGTGCAAACTTTAATGTTTTATTCTCTACAGTGTTCCCACCTACAAGTTTTGGACCACTAGTGAGAAAAATATTTGTTGATGGTGTTCCA
TTGTAGTTTTCAACTGGATCCACTTCAGAGAGCTAGGTGTTGTACATAATCAGGATGTAAACTTACATAGCTCTAGACTTAGTTTTAAGGAATTACTTGT
GTATGCTGCTGACCCTGCTATGCACGCTGCTTCTGGTAATCTATTACTAGATAAACGCACTACGTGCTTTTCAGTAGCTGCACTTACTAACAATGTTGCT
TTTCAAACTGTCAAACCCGGTAATTTTAACAAAGACTTTATGACTTTGCTGTGTCTAAGGTTTTTTAAGGAAGGAAGTTCTGTTGAATTAAAACACTTTT
TTGCTCAGGATGGTAATGCTGCTATCAGCGATTATGACTACTATCGTTATAATCTACCAACAATGTGTGATATCAGACAACTACTATTTGTAGTTGAAGT
TGTTGATAAGTACTTTGATTGTTACGATGGTGGCTGTATTAATGCTAACCAAGTCATCGTCAACAACCTAGACAAATCAGCTGGTTTTCCATTTAATAAA
TGGGGTAAGGCTAGACTTTATTATGATTCAATGAGTTATGAGGATCAAGATGCACTTTCGCATATACAAAACGTAATGTCATCCCTACTATAACTCAAAT
GAATCTTAAGTATGCCATTAGTGCAAAGAATAGAGCTCGCACCGTAGCTGGTGTCTCTATCTGTAGTACTATGACCAATAGACAGTTTCATCAAAAATTA
TTGAAATCAATAGCCGCCTTAGAGGAGCTACTGTAGTAATTGGAACAAGCAAATTCTATGGTGGTTGGCACAACATGTTAAAAACTGTTTATAGTGATGT
AGAAAACCCACCTTATGGGTTGGGATTATCCTAAATGTGATAGAGCCATGCCTAACATGCTTAGAATTATGGCCTCACTTGTCTTGCTCGCAAACATACA
ACGTGTTGTAGCTTGTCACACCGTTTCTATAGATTAGCTAATGAGTGTGCTCAAGTATTGAGTGAAATGGTCATGTGTGGCGGTTCACTATATGTTAAAC
CAGGTGGAACCTCATCAGGAGATGCCACAACTGCTTATGCTAATAGTGTTTTTAACATTTGTCAAGCTGTCACGGCCAATGTTAATGCACTTTTATCTAC
TGATGGTAACAAAATTGCCGATAAGTATGTCCGCAATTTACAACACAGACTTTATGAGTGTCTCTATAGAAATAGAGA
>ff59e166-ae02-47e0-9907-2abf2a743771|6
AAAACAGTACAATTGTGATGCCATGCGAATGCTGGTATTGTTGGTGTACTGACATTAGATAATCAAGATCAATGGTAACTGGTATGATTCGGTGATTCAT
ACAAACCACGCCAGGTAGTGGAGTTCCTGTTGTAGATTCTTATTATTCATTGTTAATGCCTATATTAACCTTGACCAGGGCTTTAACTGCAGAGTCATGT
TGACACTGACTTAACAAAGCCTTACATTAAGTGGGATTTGTTAAAATATGACTTCACGGAAGAGAGGTTAAAACTCTTTGACCGTTATTTTAAATATTGG
GATCAGACATACCCAAATTGTGTTAACTGTTTGGATGACAGATGCATTCTGCATTGTGCAAACTTTAATGTTTTATTTCTACAGTGTTCCCACCTACAAG
TTTTGGACCACTAGTGAGAAAAATATTTGTTGATGGTGTTCCATTTGTAGTTTCAACTGGATAACCACTTCAGAGAGCTAGGTGTTGTACATAATCAGGA
TGTAAACTTACATAGCTCTAGACTTAGTTTAAGGAATTACTTGTGTATGCTGCTGACCCTGCTATGCACGCTGCTTCTGGTAATCTATTAGATAAACGCA
CTACGTGCTTTTCAGTAGCTGCACTTACTAACAATGTTGCTTTCAAACTGTCAAACCCGGTAATTTTAACAAAGACTTATGACTTTGCTGTGTCTAAGGG
TTTCTAAGGAAGGAAGTTCTGTTGAATTAAAACACTTTTTGCCAGGATGGTAATGCTGCTATCAGCGATTATGACTACTATCGTTATAATCTACCAACAA
TGTGTGATATCAGACAACTACTATTTGTAGTTGAAGTTGTTGATAAGTACTTTGATTGTTACGATGGTGGCTGTATTAATGCTAACCAAGTCATCGTCAA
CAACCTAGACAAATCAGCTGGTTCTTCCATTTAATAAATGGGGTAAGGCTAGACTTTATTATGATTCAATGAGTTATGAGGATCAAGATGCACTTTTTCG
CATATACAAAACGTAATGTCATCCCTACTATAACTCAAATGAATCTTTAAGTATGCCATTAGTGCAAAGAATAGAGCTCGCACCGTAGCTGGTGTTCTAT
CTGTAGTACTATGACCAATAGACAGTTCATCAAAAATTATTGAAATCAATAGCCGCCTTAGAGGAGCTACTGTAGTAATTGGAACAAGCAAATTATGGTG
GTTGGCACAACATGTTAAAAACTGTTTATAGTGATGTAGAAAACCCTCACCTTATGGGTTGGGATTATCCTAAATGTGATAGAGCCATGCCTAACATGCT
TAGAATTATGGCCTCACTTGTTCTTGCTCGCAAACATACAACGTGTTGTAGCTTGTCACACCGTTTTATAGATTAGCTAATGAGTGTGCTCAAGTATTGA
GTGAAATGGTCATGTGTGGCGGTTCACTATATGTTAAAACCAGGTGGAACCTCATCAGGAGATGCCACAACTGCTTATGCTAATAGTGTTTTAACATTTG
TCAAGCTGTCACGGCCAATGTTAATGCACTTTATACATTGATGGTAACAAAATTGCCGATAAGTATGTCCGCAATCTACAACACAGACTTTATGAGTGTC
TCTATAGAAATAGAGATGTTGACACAGACTTTGTGAATGAGTTTACGCATATTTGCGTAAACATTTCTCAATGATGATACTCTCTGACGATGCTGTTGTG
TGTTCAATAGCACTTATGCATCAAGGTCTAGTGGCTAGCATAAAGAACTTTAAGTCAGTTCTTTATTATCAAAACAATGTTTTTATGTCTGAAGCAAAAT
GTTGGACTGAGACTGACCTTACTAAAGGACCTCATGAATTTTGCTCAACATACAATGCTAGTTAAACAGGGTGATGATTATGTGTACCTTCCTTACCCAG
ATCCATCAAGAATCCTAGGGGCCGGCTGTTTTGTAGATGATATCGTAAAACAGATGGTACACTATGATTGAACGGTTCGTGTCTTTAGCTATAGATGCTT
ACCCACACTAAACATCCTAATCAGGAGTATGCTGATGTCTTCATCTGTACTTACAATACATAAGAAAGCTACATGATGAGTTAACAGGACACATGTTAGA
CATGTATTCTGTTATGCTTACTAATGATAACACTTCAAGGTATTGGGAACCTGAGTTTTATGAGGCTATGTACACACCGCATACAGTCTTACAGGCTGTT
GGGGCTTGTGTTCTTTTTGCAATTCACAGACTTCATTAAGATGTGGTGCTTGCATACGTAGACCATTCTTATGTTGTAAATGCTGTTACGACCATGTCAT
ATCAACATCACATAAATTAGTCTTGTCTGTTAATCCGTATGTTTGCAATGCTCCAGGTTGTGATGTCACAGATGTGACTCAACTTTACTTAGGAGGTATG
AGCTATTATTGTAAACATAAACCACCCCATTAGTTTCCATTGTGTGCTAATGGACAAGTTTTTGGTTTATATAAAATACATGTGTTGGTAGCGATAATGT
TACTGACTTTAATGCAATTGCAACATGTGACTGGACAAATGCTGGTGATTACATTTTAGCTAACACCTGTACTGAAAGACTCAAGCTTTTGCAGCAGAAA
CGCTCAAAGCTACTGAGGAGACATTTAAACTGTCTTTATGGTATTGCTACTGTACGTGAAGTGCTGTCTGACAGAATTACATCATTTGAGGAAGTTGGTA
AACCTAGACCACCACTTAACCGAAATTATGTCTTTACTGGTTATCGTGTAACTAAAAACAGTAAAGTACAAATAGGAGAGTACACCTTTGAAAATACAGA
GACAGAAGAAACAGCAAACTGTGACTCTTTTCCTGCTGCAGATTTGGATGATTTTCCAAACAATTGCAACAATCCATGAGCAGTGCTGACTCAACTCAGG
CC
>0a360423-0912-4655-934b-c8fb17d28979|9
TTCATGAGGCTATGTACACACCGCATACAGTTTACAGGCTGTTGGGGCTTGTGTTTTTTGCAATCACAGACTTCATTAAGATGTGGTGCTTGCATACGTA
GACCATTTTATGTTGTAAATGCTGTTACGACCATGTCATATCAACATCTCATAAATTAGTCTTGTCTGTTAATCCGTATGTTTGCAATGCTCCAGGTTGT
GATGTCACAGATGTGACTCATTTACTTAGGAGGTATGAGCTATTATTGTAAATCATAAACCACCCATTAGTTTTCCTTGTGTGCTAATGGACAAGTTTTT
GGTTTATATAAAATACATGTGTTGGTAGCGATAATGTTACTGACTTTAATGCAATTGCAACATGTGACTGGACAAATGCTGGTGATTACATTTTAGCTAA
CACCTGTACTGAAAGACTCAAGCTTTTTGCAGCAGAAACGCTCAAAGCTACTGAGGAGACATTTAAACTGTCTTATGGTATTGCTACTGTACGTGAAGTG
CTGTCTGACAGAGAATTACATCATGGGAAGTTGGTAAACCTAGACCACCACTTAACCGAAATTATGTCTTTACTGGTTATCGTGTAACTAAAACAGTAAA
GTACAAATAGGAGAGTACACCTTTGAAAAATACCGCAGAGACAGAAGAAACAGCAAACTGTGACTTTTTCCTGCTGCAGATTTGGATGAT
>f4e30416-4bd7-4bd3-bac2-53083f8cdee2|25
CTTCGATTGTGTGCGTACTGCTGCAATATTGTTAACGTGAGTCTTGTAAAACCTTCTTTTTACGTTTACTCTCGTGTTAAAAATCTGAATTCTAGAGTTC
CTGATTTCTGGTCTAAACGAACTAAATATTATATTAGTTTTTGTTTGGAACTTTAATTTTAGCCATGGCAGATTCCAACGGTACTATTACCGTTGAAGAG
CTTAAAAAGCTCTTGAACAATGGAACCTAGTAATAGGTTTCCTATTCCTTACATGGATTTGTCTTCTACAATTTGCCTATGCCAACAGGAATAGGTTTTT
GTATATAATTAAGTAATTTTCCTCTGGCTGTTATGGCCAGTAACTTTAGCTTGTTTGTGCTTGCTGCTGTTTACAGAATAAATTGGATCACCGGTGGAAT
TGCTATCGCAATGGCTTGTCTTGTAGGCTTGATGTGGCTCAGCTACTTCATTGCTTCTTTCAGACTGTTTGCGCGTACGCGTTCCATGTGGTCATTCAAT
CCAGAAACTAACATTTCAACGTGCCACTCCATGGCACTATTTTGACCAGACCGCTTCTAGAAAGTGAACTCGTAATCGGAGCTGTGATCCTTCGTGGACA
TCTTCGTATTGCTGGACACCATCTAGGACGCTGTGACATCAAGGACCTGCCTAAAGAAATCACTGTTGCTACATCACGAACGCTTCTCTTATTACAAATT
GGGAGCTCGCAGCGTGTAGCAGGTGACTCAGGTTTTGCTGCATACAGTCGCTACAGGATTGGCAACTATAAATTAAACACAGACCATTCCAGTAGCAGTG
ACAATATTGCTTTGCTTGTACAGTAAGTGACAACAGATGTTTCATCTCGTTGACTTTCAGGTTACTATAGCAGAGATATTACTAATTATTATGAGGACTT
TTTAAAGTTTCCATTTGGAATCTTGATTACATCATAAACCTCATAATTAAAAATTTATCTAAGTCACTAACTGAGAATAAATATTCTCAATTAGATGAAG
AGCAACCAATGGAGATTGATTAAACGAACATGAAAATTATTATTTTCTTGGCACTGATAACACTCGCTACTTGTGAGCTTTATCACTACCAAGAGTGTGT
TAGAGGTACAACAGTACTTTAAAAGAACCTTGCTTTCTGGAACATACGAGGGCAATTCACCATTTCATCCTCTAGCTGATAACAAATTTGCACTGACTTG
CTTTAGCACTCAATTTGCTTTTGCTTGTCCTGACGGCGTAAAACACGTCTATCAGTTACGTGCCAGATCAGTTTCACCTAAACTGTTCATCAGACAAGAG
GAAGTTCAAGAACTTTACTCTCCAAATTTTTATTGTTGCGGCAATAGTGTTTATAACACTTTGCTCACACTCAAAAGAAAGACAGAATGATTGAACTTTC
ATTAATTGACTTCTATTTGTGTTTTAGCCTTTCTGCTATTCCTTGTTTTAATTATGCTTATTATATCTGTTGGTTCACTTGAACTGCAAGATCATAATGA
AACTTGTCACGCCTAAACGAACATGAAATTTCTTGTTTTCTTAGGAATATCACAACTGTAGCTGCATTTCACCAAGAATGTAGTTTACAGTTATGTACTC
AACATCAACCATATGTAGTTGATGACCCGTGTCCTATTCACTTCTATTCTAAATGGTATATTAGAGTAGGAGCTAGAAAATCAGCACCTTTAATTGAATT
GTGCGTGGATGAGGCTGGTTCTAAATCACCCATTCAGTACATCGATATCGGTAATTATACAGTTTCCTGTTTACCTTTTACAATTAATTGCCAGGAACCT
AAATTGGGTAGTCTTGTAGTGCGTTGTTCGTTCTATGAAGACTTTTTAGAGTATCATGACGTTCGTGTTGTTTTAGATTTCATCTAAACGAACAAACTAA
AATGTCTGATAATGGACCCCAAAATCAGCGAAATGCACCCCGCATTACGTTTGGTGGACCTCAGATTCAACTGGCAGTAACCAGAATGGAGAACGCAGTG
GGGCGCGATCAAAACAACGTCGGCCCCAAGGTTTACCCAATAATACTGCGTCTTGGTTCACCGCTCTTCACTCAACATGGCAAGGAAGACCTTAAATTCC
CTCGAGGACAAGGCGTTCCAATTAACACCAATAGCAGTCCAGATGACCAAATTGGCTACTACCGAAGAGCTACCAGACGAATTCGTGGTGGTGA
>36072997-bd03-42a9-9b0f-89b927908f7b|13
ATACCTTCCCAGGTAACAAACCAACCAACTTTCGATCTCTTGTAGATCTGTTTCTAAACGAACTTTAAAATCTGTGTGGCTGTCACTCGGCTGCATGCTT
AGTGCACTCACGCAGTATAATTAATAACTAATTACTGTCGTTGACAGGACACGAGTAACTCGTTATCTTGCAGGCTGCTTACGGTTTCGTCCGTGTTGCA
GCCGATCATCAGCACATCTAGGTTTCGTCCGGGTGTGACCGAAAGGTAAGATGGAGAGCCTTGTCCCTGGTTCAACGAGAAACACACGTCCATTCTCAGT
TTGCCTGTTTTACAGGTTCGCGACGTGCTCGTACGTGGCTTTGGAGACTCCGTGGAGGAGGTCTTATCAGAGGCACGTCAACATTTAAAGATGGCACTTG
TGGCTTAGTAGAAGTTGAAAAAGGCGTTTTGCCTCAACTTGAACAGCCCTATGTGTTCATCAAACGTTCGGATGCTCGAACTGCACCTCATGGTCATGTT
ATGGTTGAGCTGGTAGCAGAACTCGAAGGCATTCAGTACGGTCGTAGTGGTGAGACACTGGTGTCCTGTCCCTCATGTGGGCGAAATACCAGTGGCTTAC
CGCAAGGTTCTTCTTCGTAAGAACGGTAATAAAGGAGCTGGTGGCCATAGTTACGGCGCCGATCTAAAGTCATTTGACTTAGGCGACGAGCTTGGCACTG
ATCCTTATGAAGATTTTCAAGAAACTGGAATGTACAAATACCTACAACTTGTGCTAATGACCCTGTGGGTTTTACACTTAAAAACACAGTCTGTACCGTC
TGCGGTATGTGGAAAGGTTATGGCTGTAGTTGTGATCAACTCCGCGAACCCATGCTTCAGTCAGCTGATGCACAATCGTTTTAAACGGGTTTGCGGTGTA
AGTGCAGCCCGTCTTACACCGTGCGGCACAGGCACTAGTACTGATGTCGTATACAGGGCTTTTGACATACAATGATAAAGTAGCTGGTTTGCTAAATTCC
TAAAAACTAATTGTTGTCGCTTCCAAGAAAAGGACGAAGATGACAATTTAATTGATCTTACTTGTAGTTAAGAGACACACTTTCTACTACCAACATGAAG
AAACAATTTATAATTTACTTAAGGATTGTCCAGCTGTTGCTAAACATGACTTCTTTAAGTTTAGAATAGACGGTGACATGGTACCACATATATCACGTCA
ACGTCTTACTAATACAATGGCAGACCTCGTCTATGCTTTTAAGGCATTTTGATGAAGGTAATTGTGACACATTAAAAGAAATACTTGTCACATACAATTG
TTGTGATGATGATTATTCAATAAAAAGGACTGGTATGATTTTGTAGAAAACCCAGATATATTACGCGTATACGCCAACTTAGGTGAACGTGTACGCCAAG
CTTTGTTAAAAACAGTACAATTCTGTGATGCCATGCGAAATGCTGGTATTGTTGGTGTACTGACATTAGATAATCAAGATCAATGGTAACTGGTATGATT
TCGGTGATTTCATACAAACCACGCCAGGTAGTGGAGTTCCTGTTGTAGATTCTTATTATTCATTGTTAATGCCTATATTAACCTTGACCAGGGCTTTAAC
TGCAGAGTCACATGTTGACACTGACTTAACAAAGCCTTACATTAAGTGGGATTTGTTAAAATATGACACGGAAGAGAGGTTAAAACTCTTTGACCGTTAT
TTTAAATATTGGGATCAGACATACCACCCAAATTGTGTTAACTGTTTGGATGACAGATGCATTCTGCATTGTGCAAACTTTAATGTTTTATTATTTACAG
TGTTCCCACCTACAAGTTTTGGACCACTAGTGAGAAAAATATTTGTTGATGGTGTTCCATTTGTAGTTTCAACTGGATACCACTTCAGAGAGCTAGGTGT
TGTACATAATCAGGATGTAAACTTACATAGCTCTAGACTTAGTTTTAAGGAATTACTTGTGTATGCTGCTGACCCTGCTATGCACGCTGCTTCTGGTAAT
CTATTACTAGATAAACGCACTACGTGCTTTCAGTAGCTGCACTTACTAACAATGTTGCTTTCAAACTGTCAAACCCGGTAATTTTAACAAAGACTTTATG
ACTTTGCTGTGTCTAAGGTTTTCTAAGGAAGGAAGTTCTGTTGAATTAAAACACTTCTTTGCTCAGGATGGTAATGCTGCTATCAGCGATTATGACTACT
ATCGTTATAATCTACCAACAATGTGTGATATCAGA
>23cc869a-ad3d-4ace-a337-6c6681900cd0|14
ATACCTTCCCAGGTAACAAACCAACCAATTTTCGATCTCTTGTAGATCTGTTCTCTAAACACAGACTTTATGAGTGTCTCTATAGAAATAGAGATGTTGA
CACAGACTTTGTGAATGAGTTTACGCATATTTGCGTAAACATTTCTCAATGATGATACTCTTGACGATGCTGTTGTGTGTTTCAATAGCACTTATGCATC
AAGGTCTAGTGGCTAGCATAAAGAACTTTAAGTCAGTTCTTTATTATCAAAACAATGTTTTATGTCTGAAGCAAAATGTTGGACTGAGACTGACCTTACT
AAAGGACCTCATGAATTTTGCTCTCAACATACAATGCTAGTTAAACAGGGTGATGATTATGTGTACCTTCCTTACCCAGATCCATCAAGAATCCTAGGGG
CCGGCTGTTTGTAGATGATATCGTAAAAACAGATGGTACACTTTATGATTGAACGGTTCGTGTCTTTAGCTATAGATGCTTACCCCACTTACTAAACATC
CTAATCAGGAGTATGCTGATGTCTTCATTTGTACTTACAATACATAAGAAAGCTACATGATGAGTTAACAGGACACATGTTAGACATGTATTCTGTTATG
CTTACTAATGATAACACTTCAAGGTATTGGGAACCTGAGTTTTATGAGGCTATGTACACACCGCATACAGTACAGGCTGTTGGGGCTTGTGTTCTTTGCA
ATTCACAGACTTCATTAAGATGTGGTGCTTGCATACGTAGACCATTCTTATGTTGTAAATGCTGTTACGACCATGTCATATCAACATCACATAAATTAGT
CTTGTCTGTTAATCCGTATGTTTGCAATGCTCCAGGTTGTGATGTCACAGATGTGACTCAACTTTTACTTAGGAGGTATGAGCTATTATTGTAAATTTAA
ACCACCCATTAGTTTTCCATTGTGTGCTAATGGACAAGTTTTTGGTTTATATAAAAATACATGTGTTGGTAGCGATAATGTTACTGACTTTAATGCAATT
GCAACATGTGACTGGACAAATGCTGGTGATTACATTTTAGCTAACACCTGTACTGAAAGACTCAAGCTTTTGCAGCAGAAACGTTCAAAGCTACTGAGGA
GACATTTAAACTGTCTTATGGTATTGCTACTGTACGTGAAGTGCTGTCTGACAGAGAATTACATCATGGGAAGTTGGTAAACCTAGACCACCACTTAACC
GAAATTATGTCTTTACTGGTTATCGTGTAACTAAAAACAGTAAAGTACAAATAGGAGAGTACACCTTTGAAAATACCGCAGAGACAGAAGAAACAGCAAA
CTGTGACTCTTTTCCTGCTGCAGATTTGGATGATTTTCCAAACAATTGCAACAATCCATGAGCAGTGCTGACTCAACTCAGGCCTAAACTCATGCAGACA
TAAGGCAGATGGGCTATATAAACGTTTTCGCTTTCCGTTTACGATATAGTCTACTCTTGTGCAGAATGAATTCTCGTAACATAGCACAAGTAGATGTAGT
TAACTTTAATCATAGCAATCTTTAATCAGTGTGTAACATTAGGGAGGACTTGAAAGAGCCACCACATTTCTCGAGGCCACGCGGAGTACGATCGAGTGTA
CAGTGAACAATGCTAGGGAGAGCTGCCTATATGGAAGAGCCCTAATGTGTAAAATTAATTTTAGTAGTGCTATCCCCATGTGATTTTAATAGCTTCTTAG
GAGAATGA
>590f599b-40ad-4189-8052-11ea50fd5db8|7
ACCTCTTCCAGGTAACAAACCAACCAACTTTCGATCTCTTGTAGATCTGTTCTCTAAACGAACTAATATTTATTAGTTTCTGTTTGGAACTTTAATTTTA
GCCATGGCAGATTCCAACGGTACTATTACCGTTGAAGAGCTTAAAAAGCTCTTGAACAATGGAACCTAGTAATAGGTTTCCTATTCCTTACATGGATTTG
GATTTTTACAATTTGCCTATGCCAACAGGAATAGGTTTTTGTATATAATTAAGTTAATTTTCCTCTGGCTGTTATGGCCAGTAACTTTAGCTTGTTTTGT
GCTTGCTGCTGTTTACAGAATAAATTGGATCACCGGTGGAATTGCTATCGCAATGGCTTGTCTTGTAGGCTTGATGTGGCTCAGCTACTTCATTGCTTCT
TTCAGACTGTTTGCGCGTACGCGTTCCATGTGGTCATTCAATCCAGAAACTAACATTCTTTCAACGTGCCACTCCCCATGGCACTATTTTGACCAGACCG
CTTCTAGAAAGTGAACTCGTAATCGGAGCTGTGATCCTTCGTGGACATCTTCGTATTGCTGGACACCATCTAGGACGCTGTGACATCAAGGACCTGCCTA
AGAAATCACTGTTGCTACATTCACGAACGTTCTTATTACAAATTGGGAGCTCGCAGCGTGTAGCAGGTGACTCAGGTTTGCTGCTATATACAGTCGCTAC
AGGATTGGCAACTATAAATTAAACACAGACCATTCCAGTAGCAGTGACAATATTGCTTTGCTTGTACAGTAAGTGACAACAGATGTTTCATCTCGTTGAC
TTCAGGTTACTATAGCAGATATTACTAATTATTATGAGGACTTTTAAAGTTCCATTTGGAATCTTGATTACATCATAAACCTCATAATTAAAAATTTATC
TAAGTCACTAACTGAGAATAAATATTCTCAATTAGATGAAGAGCAACCAATGGAGATTGATTAAACGAACATGAAAATTATTTTTTCTTGGCACTGATAA
CACTCGCTACTTGTGAGCTTTATCACTACCAAGAGTGTGTTAGAGGTACAACAGTACTTTAAAAGAACCTTGCTTTCTGGAACATACGAGGGCAATTCAC
CATCATCCTCTAGCTGATAACAAATTACGTGCCAGATCAGTTTCACCTAAACTGTTATCAGACAAGAGGAAAGTCAAGAACTTTACTCCAATTTTTATTG
TTGCGGCAATAGTGTTTATAACACTTTGCTCACACTCAAAGAAAGACAGAATGATTGAACTTTCATTAATTGACTTCTATTTGTGCTTTTTAGCCTTTCT
GCTATTCCTTGTTTTAATTATGCTTATTATCTGTTGGTTTCACTTGAACTGCAAGATCATAATGAAACTTGTCACGCCTAAACGAACATGAAATTTCTTG
TTCTTAGGAATATTTACAACTGTAGCTGCATTTCACCAAGAATGTAGTTTACAGTCATGTACTCAACATCAACCATATGTAGTTGATGACCCGTGTGTCC
TATTCACTTCTATTCTAAATGGTATATTAGAGTAGGAGCTAGAAAATCAGCACCTTTAATTGAATTGTGCGTGGATGAGGCTGGTTCTAAATCACCCATT
CAGTACATCGATATCGGTAATTATACAGTTTCCTGTTTACCTTTTACAATTAATTGCCAGGAACCTAAATTGGGTAGTCTTGTAGTGCGTTGTTCGTTCT
ATGAAGACTTTTAGAGTATCATGACGTTCGTGTTGTTTTAGATTTCATCTAAACGAACAAACTAAAATGTCTGATAATGGACCCCAAAATCAGCGAATGC
ACCCCGCATTACGTTTGGTGGACCTCAGATTCAACTGGCAGTAACCAGAATAGAGAACGCAGTGGGCGCGATCAAAACAACGTCGGCCCCAAGGTTTACC
CAATAATACTGCGTCTTGGTTCACCGCTCACTCTTATGGCAAGGAAGACCTTAAATTCCCTCGAGGACAAGGCGTTCCAATTAACACCAATAGCAGTCCA
GATGACCAAATTGGCTACTACCGAAGAGCTACCAGACGAATTCGTGGTGGTGACGGTAAAATGAAAGAGATCAGTCCAAGATGGTATTTCTACTACCTAG
GAACTGGGCCAGAAGCTGGACTTCCCTATGGTGCTAACAAAGACGGCATCATATGGGTTGCAACTGAGGAGCCTTGAATACACCAAAAGATTTGGCACCC
GCAATCCTGCTAACAATGCTGCAATCGTGCAACTTCCTCAAGGAACAACATTGTCAAAAGGCTTTTACGCAGAAGGGAGCAGAGGCGGCAGTCAAGCCTC
TTCTCGTTCCTCATCACGTAGTCGCAACAGTTTAAGAAATCAACTCAGGCAGCAGTAGGGGAACTTTCCTGCTAGAATGGCTGGCAATGGCGGTGATGCT
GCTCTTGCTTTGCTGCTGCTTGACAGATTGAACCAGCTTGAGAGCAAAATGTCTGGTAAAGGCCAACAACAACAAGGCCAAACTGTCACTAAGAATTGCT
GCTGAGGCTTCTAAGAAGCCTGCAAAACGTACTGCCACTAAAGCATCAATGTAACACAAGCTTTCGGCAGACGTGGTCCAGAACAAACCCAAGGAAATTT
TGGGGACCAGGAACTAATCAGACAAGGAACTGATTACAAACATTGGCCGCAAATTGCACAATTTGCCCCAGCGTTCAGCGTTTCGGAATGTCGCGCATTG
GCATGGAAGTCACACCTTCGGGAACGTGGTTGACCTACACAGGTGCCATCAAATTGGATGACAAAGATCCAAATTTTAAAGATCAAGTCATTTGCTGAAT
AAGCATTGACGCATACAAAACATTCCCACCAACAGAGCCTAAAAGGACAAAAAGAAGAAGGCTGATGAAATTCAAGCCTTTACCGCAGAGACAGAAGAAA
CAGCAAACTGTGACTCTTTTCCTGCTGCAGATTTGGATGATTTTCCAAACAATTGCAACAATCCATGAGCAGTGCTGACTCAACTCAGGCCTAAACTTCA
TGCAGACCACACAAGGCAGATGGGCTATATAAACGTTTTCGCTTTTCCGTTTACGATATAGTCTACTTGTGCAGAATGAATTCTCGTAACATAGCACAAG
TAGATGTAGTTAACTTTAATCACATAGCAATCTTTAATCAGTGTGTAACATTTAGGGAGGACTTGAAAGAGCCACCACATTTTTCACCGAGGCCACGCGG
AGTACGATCGAGTGTACAGTGAACAATGCTAGGGAGAGCTGCCTATATGGAAGAGCCCTAATGTGTAAAATTAATTTTAGTAGTGCTATCCCCATGTGAT
TTTAATAGCTTTCTCTAGGAGAATGACAAAAA
>53aa44dc-e0f0-4a72-906b-b4e68cae6203|14
ATGGTCATGTTATGGTTGAGCTGGTAGCAGAACTCGAAGGCATTCAGTACGGTCGTAGTGGTGAGACACTTGGTGTCCTTGTCCCTCATGTGGGCGAAAT
ACCAGTGGCTTACCGCAAGGTTCTTCTTCGTAAGAACGGTAATAAAGGAGCTGGTGGCCATAGTTACGGCGCCGATCTAAAGTCATTTGACTTAGGCGAC
GAGCTTGGCACTGATCCTTATGAAGATTTTCAAGAAAACTGGAATGTACAAATACCTACAACTTGTGCTAATGACCCTGTGGGTTTTACACTTAAAAACA
CAGTCTGTACCGTCTGCGGTATGTGGAAAGGTTATGGCTGTAGTTGTGATCAACTCCGCGAACCCATGCTTCAGTCAGCTGATGCACAATCGTTTTAAAC
GGGTTTGCGGTGTAAGTGCAGCCCGTCTTTACACCGTGCGGCACAGGCACTAGTACTGATGTCGTATACAGGGCTTTTGACATACAATGATAAAGTAGCT
GGTTTTGCTAAATTCCTAAAACTAATTGTTGTCGCTTCCAAGAAAAGGACGAAGATGACAATTTAATTGATTCTTACTTTTGTAGTTAAGAGACACACTT
TCTCTAACTACCAACATGAAGAAACAATTTATAATTTACTTAAGGATTGTCCAGCTGTTGCTAAACATGACTTTTTAAGTTTAGAATAGACGGTGACATG
GTACCACATATATCACGTCAACGTCTTACTAAATACAATGGCAGACCTCGTCTATGCTTTAAGGCATTTTGATGAAGGTAATTGTGACACATTAAAGAAA
TACTTGTCACATACAATTGTTGTGATGATGATTATTCAATAAAAAGGACTGGTATGATTTTGTAGAAAACCCAGATATATTACGCGTATACGCCAACTTA
GGTGAACGTGTACGCCAAGCTTTGTTAAAAACAGTACAATTTTGTGATGCCATGCGAAATGCTGGTATTGTTGGTGTACTGACATTAGATAATCAAGATC
TCAATGGTAACTGGTATGATTTCGGTGATTCATACAAACCACGCCAGGTAGTGGAGTTCCTGTTGTAGATTCTTATTATTCATTGTTAATGCCTATATTA
ACCTTGACCAGGGCTTTAACTGCAGAGTCACATGTTGACACTGACTTAACAAAGCCTTACATTAAGTGGGATTTGTTAAAATATGACTACGGAAGAGAGG
TTAAAACTCTTTGACCGTTATTTTAAATATTGGGATCAGACATACCACCCAAATTGTGTTAACTGTTTGGATGACAGATGCATTTTGCATTGTGCAAACT
TTAATGTTTATTTCTACAGTGTTCCCACCTACAAGTTTTGGACCACTAGTGAGAAAAATATTTGTTGATGGTGTTCCATCTGTAGTTCAACTGGATACCA
CTTCAGAGAGCTAGGTGTTGTACATAATCAGGATGTAAACTTACATAGCTCTAGACTTAGTTTTAAGGAATTACTTGTGTATGCTGCTGACCCTGCTATG
CACGCTGCTTCTGGTAATCTATTACTAGATAAACGCACTACGTGCTTTCAGTAGCTGCACTTACTAACAATGTTGCTTTCAAACTGTCAAACCCGGTAAT
TTTAACAAAGACTTCTATGACTTTGCTGTGTCTAAGGGTTTTTTAAGGAAGGAAGTTCTGTTGAATTAAAACACTTTGCTCAGGATGGTAATGCTGCTAT
CAGCGATTATGACTACTATCGTTATAATCTACCAACAATGTGTGATATCAGACAACTACTATTTGTAGTTGAAGTTGTTGATAAGTACTTTGATTGTTAC
GATGGTGGCTGTATTAATGCTAACCAAGTCATCGTCAACAACCTAGACAAATCAGCTGGTTTTCCATTTAATAAATGGGGTAAGGCTAGACTTTATTATG
ATTCAATGAGTTATGAGGATCAAGATGCACTTTTCGCATATACAAAACGTAATGTCATCCCTACTATAACTCAAATGAATCTTAAGTATGCCATTAGTGC
AAAGAATAGAGCTCGCACCGTAGCTGGTGTCTCTATCTGTAGTACTATGACCAATAGACAGTTTCATCAAAAATTATTGAAATCAATAGCCGCCACTAGA
GGAGCTACTGTAGTAATTGGAACAAGCAAATTCTATGGTGGTTGGCACAACATGTTAAAACTGTTTATAGTGATGTAGAAAACCCTCACCTTATGGGTTG
GGATTATCCTAAATGTGATAGAGCCATGCCTAACATGCTTAGAATTATGGCCTCACTTGTTCTTGCTCGCAAACATACAACGTGTTGTAGCTTGTCACAC
CGTTTATAGATTAGCTAATGAGTGTGCTCAAGTATTGAGTGAAATGGTCATGTGTGGCGGTTCACTATATGTTAAACCAGGTGGAACCTCATCAGGAGAT
GCCACAACTGCTTTATGCTAATAGTGTTTTTAACATTTGTCAAGCTGTCACGGCCAATGTTAATGCACTTTTATCTACTGATGGTAACAAAATTGCCGAT
AAGTATGTCCGCAATTTACAACACAGACTTTATGAGTGTCTCTATAGAAATAGAGATGTTGACACAGACTTTGTGAATGAGTTTACGCATATTTGCGTAA
ACATTTCTCAATGATGATACTTTCTTTGACGATGCTGTTGTGTGTTTCAATAGCACTTATGCATCTCAAGGTCTAGTGGCTAGCATAAAGAACTTTAAGT
CAGTTTTATTATCAAAACAATGTTTTATGTCTGAAGCAAAATGTTGGACTGAGACTGACCTTACTAAAGGACCTCATGAATTTTGCTGCTCAACATACAA
TGCTAGTTAAACAGGTGATGATTATGTGTACCTTCCTTACCCAGATCCATCAAGAATCTTAGGGGCCGGCTGTTTTGTAGATGATATCGTAAAAACAGAT
GGTACACTATGATTGAACGGTTCGTGTCTTTAGCTATAGATGCTTACCCACTTACTAAACATCCTAATCAGGAGTATGCTGATGTCTTCATTTGTACTTA
CAATACATAAGAAAGCTACATGATGAGTTAACAGGACACATGTTAGACATGTATTTTGTTATGCTTACTAATGATAACACTTCAAGGTATTGGGAACCTG
AGTTTTATGAGGCTATGTACACACCGCATACAGTTTACAGGCTGTTGGGGCTTGTGTTCTTTGCAATTCACAGACTTCATTAAGATGTGGTGCTTGCATA
CGTAGACCATTCTTATGTTGTAAATGCTGTTACGACCATGTCATATCAACATCACATAAATTAGTCTTGTCTGTTAATCCGTATGTTTGCAATGCTCCAG
GTTGTGATGTCACAGATGTGACTCAACTTTACTTAGGAGGTATGAGCTATTATTGTAAATACAAACCACCCATTAGTTTTCCATTGTGTGCTAATGGACA
AGTTTTTGGTTTATATAAAAAAATACATGTGTTGGTAGCGATAATGTTACTGACTTTAATGCAATTGCAACATGTGACTGGACAAATGCTGGTGATTACA
TTTTAGCTAACACCTGTACTGAAAGACTCAAGCTTTTTGCAGCAGAAACGCTCAAAGCTACTGAGGAGACATTTAAACTGTCTTATGGTATTGCTACTGT
ACGTGAAGTGCTGTCTGACAGAGAATTACATCATCATGGGAAGTTGGTAAACCTAGACCACCACTTAACTCGAAATTATGTCTTTACTGGTTATCGTGTA
ACTAAAACAGTAAAGTACAAATAGGAGAGTACACCTTTGAAATACCGCAGAGACAGAAGAAACAGCAAACTGTGACTTTTTCCTGCTGCAGATTTGGA
>d3a608f2-d688-43d7-be67-98754da6805f|7
TCACTATATGTTAAACCAGGTGGAACCTCATCAGGAGATGCCACAACTGCTTATGCTAATAGTGTTTTTAACATTTGTCAAGCTGTCACGGCCAATGTTA
ATGCACTTTATCTACTGATGGTAACAAAATTGCCGATAAGTATGTCCGCAATTTACAACACAGACTTTATGAGTGTCTCTATAGAAATAGAGATGTTGAC
ACAGACTTTGTGAATGAGTTTTACGCATATTTGCGTAAACATTTTTCTCAATGATGATACTCTTGACGATGCTGTTGTGTGTTCAATAGCACTTATGCAT
CTCCAAGGTCTAGTGGCTAGCATAAAGAACTTTAAGTCAGTTCTTTATTATCAAACAATGTTTTATGTCTGAAGCAAAATGTTGGACTGAGACTGACCTT
ACTAAAGGACCTCATGAATTTTGCTCAACAACAATGCTAGTTAAACAGGTGATGATTATGTGTACCTTCCTTACCCAGATCCATCAAGAATCCGGGGGCC
GGCTGTTTGTAGATGATATCGTAAAACAGATGGTACATCTATGATTGAACGGTTCGTGTTTAATTAGCTATAGATGCTTACCCACTACTAAACATCCTAA
TCAGGAGTATGCTGATGTCTTCATTTGTACTTACAATACATAAAGAAAGCTCATGATGAGTTAACAGGACACATGTTAGACATGTATTTTGTTATGCTTA
CTAATGATAACACTTCAAGGTATTGGGAACCTGAGTTTATGAGGCTATGT
>105d69c3-2ff0-47e1-9f65-0d163c48b50f|6
ATACCTTCCCAGGTAACAAACCAACCAACTTTCGATCTGTAGATCTGTTCTCTAAACGAACATGAAAATTATTCTTCTTGGCACTGATAACACTCGCTAC
TTGTGAGCTTTATCACTACCAAGAGTGTGTAGAGGTACAACAGTACTTTAAAAGAACCTTGCTTTCTGGAACATACGAGGGCAATTCACCATTCATCCTC
TAGCTGATAACAAATTTGCACTGACTTGCTTTAGCACTCAATTTGCTTTGCTTGTCCTGACGGCGTAAACACGTCTATCAGTTACGTGCCAGATCAGTTT
CACCTAAACTGTTCATCAGACAAGAGGAAGTTCAAGAACTTTACTCCAATTTTTATTGTTGCGGCAATAGTGTTTATAACACTTTGTCACACTCAAAAGA
AAGACAGAATGATTGAACTTTTTCATTAATTGACTTCTATTTGTGCTTTTTAGCCTTTCTGCTATTCCTTGTTTTTAATTATGCTTATTATCTGTTGGTT
CTCACTTGAACTGCAAGATCAATGAAACTTGTCACGCCTAAACGAACATGAAATTTCTTGTTTTTTAGGAATATATCTACTGTAGCTGCATTTCACCAAG
AATGTAGTTTACAGATATGTACTCAACATCAACCATATGTAGTTGATGACCCGTGTCCTATTCACTTCTATTCTAAATGGTATATTAGAGTAGGAGCTAG
AAAATCAGCACCTTTAATTGAATTGTGCGTGGATGAGGCTGGTTCTAATCACCCATTCAGTACATCGATATCGGTAATTATACAGTTTCCTGTTTACCTT
TTACAATTAATTGCCAGGAACCTAAATTGGGTAGTCTTGTAGTGCGTTGTTCGTTCTATGAAGACTTTTTAGAGTATCATGACGTTCGTGTTGTTTAGAT
TTCATCTAAACGAACAAACTAAAATGTCTGATAATGGACCCCAAAATCAGCGAAATGCACCCCGCATTACGTTTGGTGGACCTCAGATTCAACTGGCAGT
AACCAGAATGGAGAACGCAGTGGGGCGCGATCAAAACAACGTCGGCCCCAAGGTTTACCCAATAATACTGCGTCTTGGTTTCACCGCTCTTCAACATGGC
AAGGAAGACCTTAAAAATTCCCTCGAGGACAAGGCGTTCCAATTAACACCAATAGCAGTCCAGATGACCAAATTGGCTACTACCGAAGAGCTACCAGACG
AATTCGTGGTGGTGACGGTAAAATGAAAGATCTCAGTCCAAGATGGTATTTCTACTACCTAGGAACTGGGCCAGAAGCTGGTTCCCTATGGTGCTAACAA
AAGACGGCATCATATGGGTTGCAACTGAGGGAGCCTTGAAATACACCAAAAGATCACATTTGGCACCCGCAATCCTGCTAACAATGCTGCAATCGTGCTA
CAACTTCAAGGAACAACATTGTCAAAAGGCTTTTATATGCAGAAGGAGCAGAGGCGGCAGTCAAGCCTCTTCTCGTTCCTCATCACGTAGTCGCAACAGT
TTAAGAAATCAACTCCAGGCAGCAGTAGGGGAACTTCTCCTGCTAGAATGGCTGGCAATGGCGGTGATGCTGCTCTTGCTCTGCTGCTGCTTGACAGATT
GAACCAGCTTGAGAGCAAAATGTCTGGTAAAGGCCAACAACAACAAGGCCAAACTGTCACTAAGAATCTGCTGCTGAGGCTTCTAAGAAGCATGGCAAAA
ACGTACTGCCACTAAAGCATACAATGTAACACAAGCTTTCGGCAGACGTGGTCCAGAACAAACCCAAGGAAATTTTGGGGACCAGGAACTAATCAGACAA
GGAACTGATTACAAACATTGGCCGCAAATTGCACAATTTGCCCCAGCGCTTCAGCGTTTTCGGAATGTCGCGCATTGGCATGGAAGTCACACCTTCGGGA
ACGTGGTTGACCTACACAGGTGCCATCAAATTGGATGACAAAGA
>8220b16b-e554-4f96-9318-e97098b7713e|5
ACAACCAACTTTCGATCTTGTAGATCTGTTCTCTAAACGATTCTAAAATCTGTGTGGCTGTCACTCGGCTGCATGCTTAGTGCACTCACGCAGTATAATT
AATAACTAATTGTGTCGTTGACAGGACACGAGTAACTCGTTTATCTTCTGCAGGCTGCTTACGGTTTCGTCCGTGTTGCAGCCGATCATCAGCACATATT
AGGTTTCGTCCGGGGTGACCGAAAGGTAAGATGGAGAGCCTTGTCCCTGGTTTCAACGAGAAAACACACGCCTTATTCAGTTTGCCTGTTTTACAGGTTC
GCGATGTGCTCGTACGTGGCTTTGGAGACTCCGTGGAGGAGGTCTTATCAGAGGCACGTCAACATCTTAAAGATGGCACTTGTGGCTTAGTAGAAGTTGA
AAAGGCGTTTGCCTCAACTTGAACAGCCCTATGTGTCTATCAAACGTTCGGATGCTTCGAACTGCACCTCATGGTCATGTTATGGTTGAGCTGGTAGCAG
AACTCGAAGGCAATTCAGTACAGTCGTAGTGGTGAGACACTTGGTGTCCTTGTCCCTCATGTGGGCGAAAAATACCAGTGAGCTCTACCGCAAGGTTCTT
CTTCGTAAGAACGGTAATAAAGGAGCTGGTGGCCATAGTTACGGCGCTGACTCAAAAGTCATTTGACTTAGGCGACGAGCTTGGCACTGATCCTTATGAA
GATTTTTCAGAAACTGGAATGTACAAATACCTACAACTTGTGCTAATGACCCTGTGGGTTTACACTTAAAAACACAGTCTGTACCATGTCTGTGGTATGT
GAAAGGTTATGGCTGTAGTTGTGATCAACTCCGCGAACCCATGCTCAGTCAGCTGATGCACAATCGTTTTTAAACGGGTTTGCGGTGTAAGTGCAGCCCG
TCACACCGTGCGGCACAGGCACTAGTACTGATGTCGTTACAGGGCTTTGACATCTACAATGATAAAGTAGCTGGTTTGCTAAATTCCTAAAAACTAATTG
TTGTCGCTTCCAAGAAAAGGACGAAGATGACAATTTAATTGATTCTTACTTGTAGTTAAGAGACACACTTTCTCTAACTACCAACATGAAGAAACAATTT
ATAATTTACTTAAGGATTGTCCAGCTGTTGCTAAACATGACTTTTCTAAGTTTAGAATAGACGGTGACATGGTACCACATATATCACGTCAACGTCTTAC
TAAATACTGTGGCAGACCTCGTTATGCTTTAAGGCATTTTGATGAAGGTAATTGTGACACATTAAAAGAAATACTTGTCACATACAATTGTTGTGATGAT
GATTATTTCAATAAAAAGGACTGGTATGATTTTGTAGAAAACCCAGATATATTACGCGTATACGCCAACTTAGGTGAACGTGTACGCCAAGCTTTGTTAA
AAACAGTACAATTGTGATGCCATGCGAAAATGCTGGTATTGTTGGTGTACTGACATTAGATAATCAAGATTCAATGGTAACTGGTATGATTCGGTGATTT
CATACAAACCACGCCAGGTAGTGGAGTTCCTGTTGTAGATTCTTATTATTCATTGTTAATGCCTATATTAACCTTGACCAGGGCTTTAACTGCAGAGTCA
CATGTTGACTTGACTTAACAAAGCCTTACACTAAGTGGGATTTGTTAAAATATGACTTTTCACGGAAGAGAGGTTAAAACTTTTTGACCGTTATTTTAAA
TATTGGGATCAGACATACCACCCAAATTGTGTTAACTGTTTGGATGACAGATGCATTCTGCATTGTGCAAACTTTAATGTTTTATTTCTACAGTGTTCCC
ACCTACAAGTTTTGGACCACTAGTGAGAAAAATATTTGTTGATGGTGTTCCATTTGTAGTTTCAACTGGATACCACTTCAGAGAGCTAGGTGTTGTACAT
AATCAGGATGTAAACTTACATAGCTCTAGACTTAGTTTAAGGAATTACTTGTGTATGCTGCTGACCTGCTATGCACGCTGCTTCTGGTAATCTATTACTA
GATAAACGCACTACGTGCTTTCAGTAGCTGCACTTACTAACAATGTTGCTTTCAAACTGTCAAACCCGGTAATTTTAACAAAGACTTATGACTTTGCTGT
GTCTAAGGGTTTTAAGGAAGGAAGTTCTGTTGAATTAAAACACTTTCTTTGCTCAGGATGGTAATGCTGCTATCAGCGATTATGACTACTATCGTAATTT
ACCAACAATGTGTGATATCAGACAACTATTTGTAGTTGAAGTTGTTGATAAGTACTTTGATTGTTACGATGGTGGCTGTATTAATGCTAACCAAGTCATC
GTCAACAACCTAGACAAATCAGCTGGTTCTCCATTTAATAAATGGGGTAAGGCTAGACTTTATTATGATTCAATGAGTTATGAGGATCAAGATGCACTCT
TTCGCATATACAAAACGTAATGTCATCCCTACTATAACTCAAATGAATCTTAAGTATGCCATAGTGCAAAGAATAGAGCTCGCACCGTAGCTGGTGTCTA
TATATCTGTAGTACTATGACCAATAGACAGTTTCATCAAAAATTATTGAAATCAATAGCCGCCATAGAGGAGCTACAATAGTAATTGGAACAAGCAAATT
CTATGGTGGTTGGCACAACATGTTAAAAACTGTTATAGTGATGTAGAAAACCCTCACCTTATGGGTTGGGATTATCCTAAATGTGATAGAGCCATGCCTA
ACATGCTTAGAATTATGGCCTCACTTGTTCTTGCTCGCAAACATACAACGTGTTGTAGCTTGTCACACCGTTTCTATAGATTAGCTAATGAGTGTGCTCA
AGTATTGAGTGAAATGGTCATGTGTGGCGGTTCACTATATGTTAAACCAGGTGGAACCTCATCGGGAGATGCCACAACTGCTTATGTTAATAGTGTTTTT
AACATTTGTCAAGCTGTCACGGCCAATGTTAATGCACTTTTATCTATTGATGGTAACAAAATTGCCGATAAGTATGTCCGTAATTTACAACACAGACTAT
GAGTGTCTCTATAGAAATAGAGATGTTGACACAGACTTTGTGAATGAGTTTACGCATATTTGCGTAAACATTTCTCAATGATGATACTCTGACGATGCTG
TTGTGTGTTCAATAGCACTTATGCATTCAAGGTCTAGTGGCTAGCATAAAGAACTTTAAGTCAGTTCTTTATTATCAAAACAATGTTTTATGTCTGAAGC
AAAATGTTGGACTGAGACTGACCTTACTAAAGGACCTCATGAATTTTGCTCTCAACATACAATGCTAGTTAAACAGGGTGATGATTATGTGTACCTTCCT
TACCCAGATCCATCAAGAATCCTAGGGGCCGGCTGTTTGTAGATGATATCGTAAAAACAGATGGTACACTTATGATTGAACGGTTCGTGTCTTTAGCTAT
AGATGCTTACCCCACTAAAATCCTAATCAGGAGTATGCTGATGTCTTTCATTTGTACTTACAATACATAAGAAAGCACATGATGACAACAGGACACATGT
TAGACATGTATTCTGTTATGCTTACTAATGATAACACTCCAAGGTATTGGGAACCTGAGTTTATGAGGCTATGTACACACCGCATACAGTCTTACAGGCT
GTTAGGGCTTGTGTTCTGCAATTTCAGACTTCATTAAGATGTGGTGCTTGCATACGTAGACCATTTATGTTGTAAATGCTGTAAATTTAATCACCCATTA
GTTTTTCCTGTGTGCTAATGGACAAGTTTTTGGTTTATAAAATACATGTGTTGGTAGCGATAATGTTACTGACTTTTAATGCAATTGCAACATGTGACTG
GACAAATGCTGGTGATTACATTTTTAGCTAACACCTGTACTGAAAGACTCAAGCTTTTTTGCAAGAAACGTTCAAAGCTACTGAGGAGACTTTTAAACTG
TCTTATGGTATTGCTACTGTACGTGAAGTGCTGTCTGACAGAGAATTACATCATGGGAAGTTGGTAAACCTAGACCACCACTTAACCGAAATTATGTCTT
ACTGGTTATGTAACTAAAAACAGTAAAGTACAAATAGGAGAGTACACCTTTGAAAATCAAGAGACAGAAGAAACAGCAAACTGTGACTCTTTTCCTGCTG
CAGATTTGGATGATTTCCAAACAATTGCAACAATCCATGAGCAGTGCTGACTCAACTCAGGCCTAAACTCATGCAGACCATCAAGGCAGATGGGCTATAT
AAACGTTTCGCTTTTCCGTTTACGATATATAGTACTCTTGTGCAGAATGAATTCTCGTAACATAGCACAAGTAGATGTAGTTAACTTTAATCCTTAGCAA
TCTTTAATCAGTGTGTAACATACATAGGGAGGACTCTTGAAAGAGCCACCACATTCACCGAGGCCACGCGGAGTACGATCGAGTGTACAGTGAACAATGC
TAGGGAGAGCTGTCCTATATGGAAGAGCCCTAATGTGTAAAATTAATTTTAGTAGTGCTATCCCCATGTGATTTTAATAGCTTCTTAGGAGAATGACAGA
AAA
>ff2cf068-d3b1-47f4-9fcb-08ea63de9274|6
CGTGGCTTCATCAAACGTTTCGGATGCTCGAACTGCACCTTCATGGTCATGTTATGGTTGAGCTGGTAGCAGAACTCTGAAGGCATTCAGTGAGTCGTAG
TGGTGAGACACTCTGGTGTCCTTGTCCCTCATGTGGGCGAAATACCAGTGGGCTTACCGCAAGGT
>a943e661-0806-47eb-8fa8-eb7bd6dde0d2|353
CAGATATATTACGCGTATACGCCAACTTAGGTGAACGTGTACGCCAAGCTTTGTTAAAAACAGTACAATTTTGTGATGCCATGCGCGAAATGCTGGTATT
GTTGGTGTACTGACATTAGATAATCAAGATCAATGGTAACTGGTATGATTTCGGTGATTTCATACAAACCACGCCAGGTAGTGGAGTTCCTGTTGTAGAT
TCTTATTATTCATTGTTAATGCCTATATTAACCTTGACCAGGGCTTTAACTGCAGAGTCACATGTTGACACTGACTTAACAAAGCCTTACATTAAGTGGG
ATTTGTTAAAATATGACTCACGGAAGAGAGGTTAAAACTCTTTGACCGTTATTTTAAATATTGGGATCAGACATACCACCCAAATTGTGTTAACTGTTTG
GATGACAGATGCATTCTGCATTGTGCAAACTTTAATGTTTTATTCTCTACAGTGTTCCCACCTACAAGTTTTGGACCACTAGTGAGAAAAATATTTGTTG
ATGGTGTTCCATTTGTAGTTTCAACTGGATACCACTTCAGAGAGCTAGGTGTTGTACATAATCAGGATGTAAACTTACATAGCTCTAGACTTAGTTTTAA
GGAATTACTTGTGTATGCTGCTGACCCTGCTATGCACGCTGCTTCTGGTAATCTATTACTAGATAAACGCACTACGTGCTTTTTCAGTAGCTGCACTTAC
TAACAATGTTGCTTTTCAAACTGTCAAACCCGGTAATTTTAACAAAGACTTCTATGACTTTGCTGTGTCTAAGGGTTTTCTAAGGAAGGAAGTTCTGTTG
AATTAAAACACTTTTGCTCAGGATGGTAATAATGCTGCTATCAGCGATTATGACTACTATCGTTATAATCTACCAACAATGTGTGATATCAGACAACTAC
TATTTGTAGTTGAAGTTGTTGATAAGTACTTTGATTGTTACGATGGTGGCTGTATTAATGCTAACCAAGTCATCGTCAACAACCTAGACAAATCAGCTGG
TTTTTCCATTTAATAAATGGGGTAAGGCTAGACTTTATTATGATTCAATGAGTTATGAGGATCAAGATGCACTTTTCGCATATACAAAACGTAATGTCAT
CCCTACTATAACTCAAATGAATCTTAAGTATGCCATTAGTGCAAAGAATAGAGCTCGCACCGTAGCTGGTGTCTCTATCTGTAGTACTATGACCAATAGA
CAGTTTCATCAAAAATTATTGAAATCAATAGCCGCCACTAGAGGAGCTACTGTAGTAATTGGAACAAGCAATTCTATGGTGGTTGGCACAACATGTTAAA
AACTGTTTATAGTGATGTAGAAAACCCTCACCTTATGGGTTGGGATTATCCTAAATGTGATAGAGCCATGCCTAACATGCTTAGAATTATGGCCTCACTT
GTTCTTGCTCGCAAACATACAACGTGTTGTAGCTTGTCACACCGTTTCTATAGATTAGCTAATGAGTGTGCTCAAGTATTGAGTGAAATGGTCATGTGTG
GCGGTTCACTATATGTTAAACCAGGTGGAACCTCATCAGGAGATGCCACAACTGCTTATGCTAATAGTGTTTTAACATTTGTCAAGCTGTCACGGCCAAT
GTTAATGCACTTTTATCTACTGATGGTAACAAAATTGCCGATAAGTATGTCCGCAATTTACAACACAGACTTTATGAGTGTCTCTATAGAAATAGAGATG
TTGACACAGACTTTGTGAATGAGTTTTACGCATATTTGCGTAAACATTTCTCAATGATGATACTCTGACGATGCTGTTGTGTGTTTCAATAGCACTTATG
CATCTCAAGGTCTAGTGGCTAGCATAAAGAACTTTAAGTCAGTTCTTTATTATCAAAACAATGTTTTATGTCTGAAGCAAAATGTTGGACTGAGACTGAC
CTTACTAAAGGACCTCATGAATTTTGCTCTCAACATACAATGCTAGTTAAACAGGGTGATGATTATGTGTACCTTCCTTACCCAGATCCATCAAGAATCC
TAGGGGCCGGCTGTTTTGTAGATGATATCGTAAAACAGATGGTACACTTATGATTGAACGGTTCGTGTTTAGCTATAGATGCTTACCCACTTACTAAACA
TCCTAATCAGGAGTATGCTGATGTCTTTCATTTGTACTTACAATACATAAGAAAGCTACATGATGAGTTAACAGGACACATGTTAGACATGTATTCTGTT
ATGCTTACTAATGATAACACTTCAAGGTATTGGGAACCTGAGTTTTATGAGGCTATG
>ecaaa14d-fe20-4318-b90b-58fd3892b25d|9
TGTCACATACAATTGTTGTGATGATGATTATTTCAATAAAAAGGACTGGTATGATTTTGTAGAAAACCCAGATATATTACGCGTATACGCCAACTTAGGT
GAACGTGTACGCCAAGCTTTGTTAAAAACAGTACAATTGTGATGCCATGCGAAATGCTGGTATTGTTGGTGTACTGACATTAGATAATCAAGATCTCAAT
GGTAACTGGTATGATTTCGGTGATTTCATACAAACCACGCCAGGTAGTGGAGTTCCTGTTGTAGATTTTATTATTCATTGTTAATGCCTATTAACCTTGA
CCAGGGCTTTAACTGCAGAGTCACATGTTGACACTGACTTAACAAAGCCTTACATTAAGTGGGATTTGTTAAAATATGACTACGGAAGAGAGGTTAAAAC
TCTTTGACCGTTATTTAAATATTGGGATCAGACATACCACCCAAATTGTGTTAACTGTTTGGATGACAGATGCATTCTGCATTGTGCAAACTTTAATGTT
TTTATTTTACAGTGTTCCCACCTACAAGTTTTGGACCACTAGTGAGAAAAATATTTGTTGATGGTGTTCCATCTGTAGTTTCAACTGGATACCACTTCAG
AGAGCTAGGTGTTGTACATAATCAGGATGTAAACTTACATAGCTCTAGACTTAGTTTTAAGGAATTACTTGTGTATGCTGCTGACCCTGCTATGCACGCT
GCTTCTGGTAATCTATTACTAGATAAACGCACTACGTGCTTTTCAGTAGCTGCACTTACTAACAATGTTGCTTTTCAAACTGTCAAACCCGGTAATTTTA
ACAAAGACTTTATGACTTTGCTGTGTCTAAGGGTTTCTAAGGAAGGAAGTTCTGTTGAATTAAAACACTTCTTTGCTCAGGATGGTAATGCTGCTATCAG
CGATTATGACTACTATCGTTATAATCTACCAACAATGTGTGATATCAGACAACTACTATTTGTAGTTGAAGTTGTTGATAAGTACTTTGATTGTTACGAT
GGTGGCTGTATTAATGCTAACCAAGTCATCGTCAACAACCTAGACAAATCAGCTGGTTTCCATTTAATAAATGGGGTAAGGCTAGACTTTATTATGATTC
AATGAGTTATGAGGATCAAGATGCACTTTCGCATATACAAAACGTAATGTCATCCCTACTATAACTCAAATGAATCTTTAAGTATGCCATTAGTGCAAAG
AATAGAGCTCGCACCGTAGCTGGTGTCTCTATCTGTAGTACTATGACCAATAGACAGTTTCATCAAAAATTATTGAAATCAATAGCCGCCTTAGAGGAGC
TACTGTAGTAATTGGAACAAGCAAATTCTATGGTGGTTGGCACAACATGTTAAAAACTGTTATAGTGATGTAGAAAACCCCACCTTATGGGTTGGGATTA
TCCTAAATGTGATAGAGCCATGCCTAACATGCTTAGAATTATGGCCTCACTTGTTTCTTGCTCGCAAACATACAACGTGTTGTAGCTTGTCACACCGTTT
CTATAGATTAGCTAATGAGTGTGCTCAAGTATTGAGTGAAATGGTCATGTGTGGCGGTTCACTATATGTTAAACCAGGTGGAACCTCATCAGGAGATGCC
ACAACTGCTTTATGCTAATAGTGTTTTTAACATTTGTCAAGCTGTCACGGCCAATGTTAATGCACTTTTATCTACTGATGGTAACAAAATTGCCGATAAG
TATGTCCGCAATTTACAACACAGACTTTATGAGTGTCTTATAGAAATAGAGATGTTGACACAGACTTTGTGAATGAGTTTTACGCATATTTGCGTAAACA
TTTCTCAATGATGATACTCTGACGATGCTGTTGTGTGTTTCAATAGCACTTATGCATTCAAGGTCTAGTGGCTAGCATAAAGAACTTAAGTCAGTTTTTA
TTATCAAACAATGTTTTTATGTCTGAAGCAAAATGTTGGACTGAGACTGACCTTACTAAAGGACCTCATGAATTTTGCTCAACATACAATGCTAGTTAAA
CAGGGTGATGATTATGTGTACCTTCCTTACCCAGATCCATCAAGAATCCTAGGGGCCGGCTGTTTGTAGATGATATCGTAAAAACAGATGGTACACTATG
ATTGAACGGTTCGTGTCTTTAGCTATAGATGCTTACCCCTTACTAAACATCCTAATCAGGAGTATGCTGATGTCTTCATTTGTACTTACAATACATAAGA
AAGCTACATGATGAGTTAACAGGACACATGTTAGACATGTATTCTGTTATGCTTACTAATGATAACACTTCAAGGTATTGGGAACCTGAGTTTATGAGGC
TATGTACACACCATATACAGTACAGGCTGTTGGGGCTTGTGTTCTTTGCAATTCACAGACTTTCATTAAGATGTGGTGCTTGCATACGTAGACCATTCTT
ATGTTGTAAATGCTGTTACGACCATGTCATATCAACATCACATAAATTAGTTTGTCTGTTAATCCGTATGTTTGCAATGCTCCAGGTTGTGATGTCACAG
ATGTGACTCAACTTTACTTAGGAGGTATGAGCTATTATTGTAAATTTCAAACCACCCATTAGTTTTCCATTGTGTGCTAATGGACAAGTTTTTGGTTTAT
ATAAAATACATGTGTTGGTAGCGATAATGTTACTGACTTTAATGCAATTGCAACATGTGACTGGACAAATGCTGGTGATTACATTTTTAGCTAACACCTG
TACTGAAAGACTCAAGCTTTTTGCAGCAGAAACGTTCAAAGCTACTGAGGAGACATTTAAACTGTCTTATGGTATTGCTACTGTACGTGAAGTGCTGTCT
GACAGAGAATTACATCCTCATGGGAAGTTGGTAAACCTAGACCACTTAGAAAAATACCGCAGAGACAGAAGAAACAGCAAACTGTGACTCTTTTTCCTGC
TGCAGATTTGGATGATTTTCCAAACAATTGCAACAATCCATGAGCAGTGCTGACTCAACTCAGGCCTAAACTCATGCAGACATCAAGGCAGATGGGCTAT
ATAAACGTTTTCGCTTTTCCGTACGATAGGTATAGTCTACTTGTGCAGAATGAATTCTCGTAAACATAGCACAAGTAGATGTAGTTAACTTTAATCTAGC
AGCAATTTTAATCAGTGTGTAACATTAGGGAGGACTTGAAAGAGCCACCACATTTCACCGAGGCCACGCGGAGTACGATCGAGTGTACAGTGAACAATGC
TAGGGAGAGCTGCCTATATGGAAGAGCCCTAATGTGTAAAATTAATTTAGTAGTGCTATCCCCATGTGATTTTAATAGCTTCTTAGGAGAATGACAAA
>40f236df-1d7b-4a14-bbe9-6ef8ab148031|7
ACCTTCCCAGGTAACAAACCAACCAACTTCGATTCTGTAGATCTGTTCATCTAAACGAACAAAACTAAAATGTCTGATAATGGACCCCAAAATCAGCGAA
ATGCACCCCGCATTACGTTTGGTGGACCCAGATTCAACTGGCAGTAACCAGAATAGAACGCAGTGGGCGCGATCAAACAACGTCGGCCCCAAGGTTTACC
CAAGAAATTCAACTCCAGGCAGCAGTAGGGGAACTTTCCTGCTAGAATGGCTGGCAATGGCGGTGATGCTGCTCTTGCTTTGCTGCTGCTTGACAGATTG
AACCAGCTTGAGAGCAAAATGTCTGGTAAAGGCCAACAACAACAAGGCCAAACTGTCACTAAGAATTGCTGCTGAGGCTTCTAAGAAGCCTGGCAAAAAC
GTACTGCCACTAAAGCATACAATGTAACACAAGCTCGGCAGACGTGGTCCAGAACAAACCCAAGGAAATTTTGGGGACCAGGAACTAATCAGACAAGGAA
CTGATTACAAACATTGGCCGCAAATTGCACAATTTGCCCCAGCGCTTCAGCGTTTTCGGAATGTCGCGCATTGGCATGGAAGTCACACCTCGGGAACGTG
GTTGACCTACACAGGTGCCATCAAATTGGATGACAAAGATCCAAATTCAAAGATCAAAGTCATTTTGCTGAATAAGCATATTGACGCATACAAAACATTC
CACACCAACAGAGCCTAAAAAAGGACAAAAAGAAGAAGGCTGATGAAACTCAAGCCTTCCGCAGAGACAGAAGAAACAGCAAACTGTGACTTTTTCCTGC
TGCAGATTTGGATGATTTTCCAAACAATTGCAACAATCCATGAGCAGTGCTGACTCAACTCAGGCCTAAACTCATGCAGACCACAAGGCAGATGGGCTAT
ATAAACGTTTCGCTTTTCCGTTTACGATATAGTCTACTCTTTGTGCAGAATGAATCTCGTAACATAGCACAAGTAGATGTAGTTAACTTTAATCTCACAT
AGCAATCTTTAATCAGTGTGTAACATTTAGGGAGGACTTGAAAGAGCCACATTTCCGAGGCCACGCCGGAGTACGATCGAGTGTACAGTGAACAATGCTA
GGGAGAGCTGCCTATATGGAAGAGCCCTAATGTGTAAAATTAATTTTAGTAGTGCTATCCCATGTGATTTTAATAGCTTTTCTAGGAGAATGACAG
>0cd65ddd-7590-4750-9288-da5b5800d263|6
CCCAGGTAACAAACCAACCAACTTTCGATACTGTAGATCTGTTCTCTAAACGAACAAACTAAAATGTCTGATAATGGACCCCAAAATCAGCGAATGCACC
CCGCATTACGTTTGGTGGACCCCAGATTCAACTGGCAGTAACCAGAATGGAGAACGCAGTGGGGCGCGATCAAACAACGTCGGCCCCAAGGTTTACCCAA
TAAGAATTGCTGCTGAGGCTTTAAGAAGCCTCGGCAAAACGTACTGCCACTAAAGCATACAATGTAACACAAGCTTTCGGCAGACGTGGTCCAGAACAAA
CCCAAGGAAATTGGGGACCAGGAACTAATCAGACAAGGAACTGATACAAACTGGCCGCAAATTGCACAATTTGCCCCCAGCGCTTCAGCGTTTTCGGAAT
GTCGCGCATTGGCATGGAAGTCACTCGGGAACGTGGTTGACCTACACAGGTGCCATCAAATTGGATGACAAAGATCCAAATAAAGATCAAGTCATTTGCT
GAATAAAGCATTGACGCATACAAAACATTCCCACCAACAGAGCCTAAAAAGGACAAAAGAAGAAGGCTGATGAAACAAGCCTTCGCAGAGACAGAAGAAA
CAGCAAACTGTGACTCTTTTCCCTGCTGCAGATTTGGATGATTTTCCAAACAATTGCAACAATCCGAGCAGTGCTGACTCAACTCAGGCCTAAACTCATG
CAGACCACAAGGCAGATGGGCTATATAAACGTTTTCGCTTTTCCGTTTACGATATATAGTCTACTCTTGTGCAGAATGAAATCTCGTAACTACATAGCAC
AAGTAGATGTAGTTAACTTTAATCCACATAGCAATTTTTAATCAGTGTGTAACATTAGGGAGGACTTGAAAGAGCCCACCTTTCGAGGCCACGCGGAGTA
CGATCGAGTGTACAGTGAACAATGCTAGGGAGAGCTGCCTATATGGAAGAGCCCTAATGTGTAAAATTAATTTTAGTAGTGCTATCCCATGTGATTTTAA
TAGCTTCTTAGGAGAATGACAAAA
>a5b092fb-743b-4ebe-a3b9-f533abb118aa|11
ATACCTTCCCAGGTAACAAACCAACCAACTTCGATCTTGTAGATCTGTTCTAAAACGAACTTTAAAATCTGTGTGGCTGTCACTCGGCTGCATGCTTAGT
GCACTCACGCAGTATAATTAATAACTAATTATTGTCGTTGACAGGACACGAGTAACTCGTCTATATTTGCAGGCTGCTTACGGTTTCGTCCGTGTTGCAG
CCGATCATCAGCACATCTAGGTTTCGTCCGGGTGTGACCGAAAGGTAAGATGGAGAGCCTTGTCCCTGGTTTCAACGAGAAACACACGTCCATTCAGTTT
GCCTGTTTTACAGGTTCGCGATGTTGCTCGTACGTGGCTTTGGAGACTCCGTGGAGGAGGTCTTATCAGAGGCACGTCAACATCTTAAAGATGGCACTTG
TGGCTTAGTAGAAGTTGAAAAGGCGTTTTGCCTCAACTTGAACAGCCCTATGTGTTCATCAAACGTTCGGATGCTCGAACTGCACCTCATGGTCATGTTA
TGGTTGAGCTGGTAGCAGAACTCGAAGGCATTCAGTACGGTCGTAGTGGTGAGACACTTGGTGTCCTTGTCCCTCATGTGGGCGAAATACCAGTGGCTTA
CCGCAAGGTTTCTTCGTAAGAACGGTAATAAAGGAGCTGGTGGCCATAGTTACGGCGCCGATCTAAAGTCATTTGACTTAGGCGACGAGCTTGGCACTGA
TCCTTATGAAGATTTTCAAGAAAACTGGAATGTACAAATACCTACAACTTGTGCTAATGACCCTGTGGGTTTACACTTAAAAACACAGTCTGTACCGTCT
GCGGTATGTGGAAAGGTTATGGCTGTAGTTGTGATCAACTCCGCGAACCCATGTTCAGTCAGCTGATGCACAATCGTTTTTAAACGGGTTTGCGGTGTAA
GTGCAGCCCGTCACACCGTGCGGCACAGGCACTAGTACTGATGTCGTATACAGGGCTTTTGACATACAATGATAAAGTAGCTGGTTTTGCTAAATTCCTA
AAAACTAATTGTTGTCGCTTCCAAGAAAAGGACGAAGATGACAATTTAATTGATCTTACTTTGTAGTTAAGAGACACACTTTCTCTATTACCAACATGAA
GAAACAATTTATAATTTACTTAAGGATTGTCCAGCTGTTGCTAAACATGACTTCTTTAAGTTAGAATAGACGGTGACATGGTACCACATATATCACGTCA
ACGTCTTACTAAATACAATGGCAGACCTCGTCTATGCTTTAAGGCATTTTGATGAAGGTAATTGTGACACATTAAAGAAATACTTGTCACATACAATTGT
TGTGATGATGATTATTTCAATAAAAAGGACTGGTATGATTTTGTAGAAAACCCAGATATATTACGCGTATACGCCAACTTAGGTGAACGTGTACGCCAAG
CTTTGTTAAAAACAGTACAATTCTGTGATGCCATGCGAAATGCTGGTATTGTTGGTGTACTGACATTAGATAATCAAGATCAATGGTAACTGGTATGATT
TCGGTGATTTCATACAAACCACGCCAGGTAGTGGAGTTCCTGTTGTAGATTCTTATTATTCATTGTTAATGCCTATATTAACCTTGACCAGGGCTTTAAC
TGCAGAGTCACATGTTGACACTGACTTAACAAAGCCTTACATTAAGTGGGATTTGTTAAAATATGACTTTACGGAAGAGAGGTTAAAACTCTTTGACCGT
TATTTAAATATTGGGATCAGACATATACCCAAATTGTGTTAACTGTTTGGATGACAGATGCATTCTGCATTGTGCAAACTTTAATGTTTTATTATTCTAC
AGTGTTCCCACCTACAAGTTTGGACCACTAGTGAGAAAAATATTTGTTGATGGTGTTCCATCTGTAGTTCAACTGGATACCACTTCAGAGAGCTAGGTGT
TGTACATAATCAGGATGTAAACTTACATAGCTCTAGACTTAGTTTTAAGGAATTACTTGTGTATGCTGCTGACCCTGCTATGCACGCTGCTTCTGGTAAT
CTATTACTAGATAAACGCACTACGTGCTTTCAGTAGCTGCACTTACTAACAATGTTGCTTTCAAACTGTCAAACCCGGTAATTTTAACAAAGACTTCTAT
GACTTTGCTGTGTCTAAGGGTTTTCTAAGGAAGGAAGTTCTGTTGAATTAAAACACTTCTTCTGCTCAGGATGGTAATGCTGCTATCAGCGATTATGACT
ACTATCGTTATAATCTACCAACAATGTGTGATATCAGACAACTACTATTTGTAGTTGAAGTTGTTGATAAGTACTTTGATTGTTACGATGGTGGCTGTAT
TAATGCTAACCAAGTCATCGTCAACAACCTAGACAAATCAGCTGGTTTTCCATTTAATAAATGGGGTAAGGCTAGACTTTATTATGATTCAATGAGTTAT
GAGGATCAAGATGCACTTTTCGCATATACAAAACGTAATGTCATCCCTACTATAACTCAAATGAATCTTAAGTATGCCATTAGTGCAAAGAATAGAGCTC
GCACCGTAGCTGGTGTCTCTATCTGTAGTACTATGACCAATAGACAGTTTCATCAAAAATTATTGAAATCAATAGCCGCCACTAGAGGAGCTACTGTAGT
AATTGGAACAAGCAAATTCTATGGTGGTTGGCACAACATGTTAAAAACTGTTTATAGTGATGTAGAAAACACCTTATGGGTTGGGATTATCCTAAATGTG
ATAGAGCCATGCCTAACATGCTTAGAATTATGGCCTCACTTGTTCTTGCTCGCAAACATACAACGTGTTGTAGCTTGTCACACCGTTTCTATAGATTAGC
TAATGAGTGTGCTCAAGTATTGAGTGAAATGGTCATGTGTGGCGGTTCACTATATGTTAAACCAGGTGGAACCTCATCAGGAGATGCCACAACTGCTTAT
GCTAATAGTGTTTTTAACATTTGTCAAGCTGTCACGGCCAATGTTAATGCACTTTTATCTACTGATGGTAACAAAATTGCCGATAAGTATGTCCGCAATT
TACAACACAGACTTTATGAGTGTTCTATAGAAATAGAGATGTTGACACAGACTTTGTGAATGAGTTTACGCATATTTGCGTAAACATTTCAATGATGATA
CTCTCTGACGATGCTGTTGTGTGTTTCAATAGCACTTATGCATCTCAAGGTCTAGTGGCTAGCATAAAGAACTTTAAGTCAGTTCTTTATTATCAAACAA
TGTTTTATGTCTGAAGCAAAATGTTGGACTGAGACTGACCTTACTAAAGGACCTCATGAATTTTGCTCTCAACATACAATGCTAGTTAAACAGGGTGATG
ATTATGTGTACCTTCCTTACCCAGATCCATCAAGAATCCTAGGGGCCGGCTGTTTTTGTAGATGATATCGTAAAACAGATGGTACACTTATGATTGAACG
GTTCGTGTCTTTAGCTATAGATGCTTACCCACTTACTAAACATCCTAATCAGGAGTATGCTGATGTCTTTCATTTGTACTTACAATACATAAGAAAGCTA
CATGATGAGTTAACAGGACACATGTTAGACATGTATTCTGTTATGCTTACTAATGATAACACTTCAAGGTATTGGGAACCTGAGTTTTATGAGGCTATGT
ACACCGCATACAGTCTTTACAGGCTGTTGGGGCTTGTGTTTTTGCAATTCACAGACTTCATTAAGATGTGGTGCTTGCATACGTAGACCATTCTTATGTT
GTAAATGCTGTTACGACCATGTCATATCAACATCACATAAATTAAAAATACATGTGTTGGTAGCGATAATGTTACTGACTTTAATGCAATTGCAACATGT
GACTGGACAAATGCTGGTGATTACATTTTAGCTAACACCTGTACTGAAAAGACTCAAGCTTTTTCGCAAAAGAAACGTTCAAAGCTACTGAGGAGACATT
TAAACTGTCTTATGGTATTGCTACTGTACGTGAAGTGCTGTCTGACAGAGAATTACATGGGAAGTTGGTAAACCTAGACCACCACTTATCGAAATTATGT
CTTACTGGTTATCGTGTAACTAAAACAGTAAAGTACAAATAGGAGAGTACACCACTGAAAATACCAAGAGACAGAAGAAACAGCAAACTGTGACTCTTTT
CCTGCTGCAGATTTGGATGATTTCCAAACAATTGCAACAATCCATGAGCAGTGCTGACTCAACTCAGGCCTAAACTCATGCAGACCACAAGGCAGATGGG
CTATATAAACGTTTTCGCTTTCCGTTTACGATATAGTCTACTCTTGTGCAGAATGAATTCTCGTAACTACATAGCACAAGTAGATGTAGTTAACTTTAAT
CTCACATAGCAATTTTTAATCAGTGTGTAACATTAGGGAGGACTTGAAAGAGCCACCACATTTTTCACCGAGGCCACGCCGGAGTACGATCGAGTGTACA
GTGAACAATGCTAGGGAGAGCTGCCTATATGGAAGAGCCCTAATGTGTAAAATTAATTTTAGTAGTGCTATCCCCATGTGATTTTAATAGCTTCTTAGGA
GAATGACAGAATAA
>82f89f76-de58-4b80-a6c4-db2a841d6df0|6
ATACCTTCCCCAGGTAACAAACCAACCAACTTCGATCTTGTAGATCTGTTCTAAACGAACTTTAAAATCTGTGTGGCTGTCACTCGGCTGCATGCTTAGT
GCACTCACGCAGTATAATTAATAACTAATTACTGTCGTTGACAGGACACGAGTAACTCGTTATATTTGCAGGCTGCTTACGGTTCGTCCGTGTTGCAGGC
GATCATCAGCACATCTTAGGTTTGTCCGGGGTGACCGAAAGGTAAGATGGAGAGCCTTGTCCCTGGTTTCAACGAGAAACACACGTCCAATTCAGTTTGC
CTGTTTTACAGGTTCGCGACGTGCTCGTACGTGGCTTTGGAGACTCCGTGGAGGAGGTCTTATCAGAGGCACGTCAACATTTAAAGATGGCACTTGTGGC
TTAGTAGAAGTTGAAAAAGGCGTTTGCCTCAACTTGAACAGCCTATGTGTTCATCAAACGTTCGGATGCTCGAACTGCACCTCATGGTCATGTTATGGTT
GAGCTGGTAGCAGAACTCGAAGGCATTCAGTACGGTCGTAGTGGTGAGACACTTGGTGTCCTTGTCCCTCATGTGGGCGAAATACCAGTGGGCTTACCGC
AAGGTTCTTCTTCGTAAGAACGGTAATAAAGGAGCTGGTGGCCATAGTTACGGCGCCGATCTAAAGTCATTTGACTTAGGCGACGAGCTTGGCACTGATC
CTTATGAAGATTTCAAGAAACTGGAATGTACAAATACCTACAACTTGTGCTAATGACCCTGTGGGTTTACACTTAAAAACACAGTCTGTACCGTCTGCGG
TATGTGGAAAGGTTATGGCTGTAGTTGTGATCAACTCCGCGAACCCATGTTCAGTCAGCTGATGCACAATCGTTTTTAAACGGGTTTGCGGTGTAAGTGC
AGCCCGTCTTACACCGTGCGGCACAGGCACTAGTACTGATGTCGTATACAGGGCTTTTGACATACAATGATAAAGTAGCTGGTTTTGCTAAATTCCTAAA
ACTAATTGTTGTCGCTTCCAAGAAAAGGACGAAGATGACAATTTAATTGATTTACTTTTGTAGTTAAGAGACACACTTTCTCTAACCAACATGAAGAAAC
AATTTATAATTTACTTAAGGATTGTCCAGCTGTTGCTAAACATGACTTCTTTTAAGTTTAGAATAGACGGTGACATGGTACCACATATATCACGTCAACG
TCTTACTAAATACAATGGCAGACCTCGTCTATGCTTAAGGCATTTTGATGAAGGTAATTGTGACACATTAAAGAAATACTTGTCACATACAATTGTTGTG
ATGATGATTATTTCAATAAAAAGGACTGGTATGATTTTGTAGAAAACCAGATATATTACGCGTATACGCCAACTTAGGTGAACGTGTACGCCAAGCTTTG
TTAAAAACAGTACAATTCTGTGATGCCATGCGAAATGCTGGTATTGTTGGTGTACTGACATTAGATAATCAAGATCAATGGTAACTGGTATGATTTCGGT
GATTTCATACAAACCACGCCAGGTAGTGGAGTTCCTGTTGTAGATTCTTATTATCATTGTTAATGCCTATATTAACCTTGACCAGGGCTTTAACTGCAGA
GTCATGTTGACACTGACTTAACAAAGCCTTCATTAAGTGGGATTTGTTAAAATATGACTACGGAAGAGAGGTTAAAACTCTTGACCGTTATTTTAAATAT
TGGGATCAGACATACCACCCAAATTGTGTTAACTGTTTGGATGACAGATGCATTCTGCATTGTGCAAACTTTAATGTTTTATTCTCTACAGTGTTCCCAC
CTACAAGTTTGGACCACTAGTGAGAAAATATTTGTTGATGGTGTTCCATTCTGTAGTTTCAACTGGATTACCACTTCAGAGAGCTAGGTGTGTACATAAT
CAGGATGTAAACACATAGCTCTAGACTTAGTTTAAGGAATTACTTGTGTATGCTGCTGACCCTGCTATGCACGCTGCTTCTGGTAATCTATTACTAGATA
AACGCACTACGTGCTTTCAGTAGCTGCACTTACTAACAATGTTGCTTTCAAACTGTCAAACCCGGTAATTTTAACAAAGACTTATGATGACTTTGCTGTG
TCTAAGGGTTAAGGAAGGAAGTTCTGTTGAATTAAAACACTTTGCTCAGGATGGTAATGCTGCTATCAGCGATTATGACTACTATCGTTATAATCTACCA
ACAAATGTTGATCAGACAACTACTATTTGTAGTTGAAGTTGTTGATAAGTACTTTGATTGTTACGATGGTGGCTGTATTAATGCTAACCAAGTCATCGTC
AACAACCAAGACAAATCAGCTGGTTTTCCATTTAATAAATGGGGTAAGGCTAGACTTTATTATGATTCAATGAGTTATGAGGATCAAGATGCACTTTTCG
CATATACAAAACGTAATGTCATCCCTACTATAACTCAAATGAATCTTAAGTATGCCATTAGTGCAAAGAATAGAGCTTGCACCGTAGCTGGTGTCTCTAT
CTGTAGTACTATGACCAATAGACAGTTTCATCAAAAATTATTGAAATCAATAGCCGCCACTAGAGGAGCTACTGTAGTAATTGGAACAAGCAAATTCTAT
GGTGGTTGGCACAACATGTTAAAAACTGTTTATAGTGATGTAGAAAACACCTTATGGGTTGGGATTATCCTAAATGTGATAGAGCCATGCCTAACATGCT
TAGAATTATGGCCTCACTTGTTCTTGCTCGCAAACATACAACGTGTTGTAGCTTGTCACACCGTTTCTATAGATTAGCTAATGAGTGTGCTTTCAAGTAT
TGAGTGAAATGGTCATGTGTGGCGGTTCACTATATGTTAAACCAGGTGGAACCTCATCAGGGAGATGCCACAACTGCTTTATGCTAATAGTGTTTTAACA
TTTGTCAAGCTGTCACGGCCAATGTTAATGCACTTTTATCTACTGATGGTAACAAAATTGCCGATAAGTATGTCCGCAATTTACAACACAGACTTTATGA
GTGTCTCTATAGAAATAGAGATGTTGACACAGACTTTGTGAATGAGTTTTACGCATATTTGCGTAAACATTTCTCAATGATGATACTCTCTGACGATGCT
GTTGTGTGTTTCAATAGCACTTATGCATCTCAAGGTCTAGTGGCTAGCATAAAGAACTTTTAAGTCAGTTCTTTATTATCAAAACAATGTTTTATGTCTG
AAGCAAAATGTTGGACTGAGACTGACCTTACTAAAGGACCCTCATGAATTTTGCTCTCAACATACAATGCTAGTTAAACAGGTGATGATTATGTGTACCT
TCCTTACCCAGATCCATCAAGAATCCTAGGGGCCGGCTGTTTTTGTAGATGATATCGTAAAACAGATGGTACACTATGATTGAACGGTTCGTGTCTTAGC
TATAGATGCTTACCCACTTACTAAACATCCTAATCAGGAGTATGCTGATGTCTTCATTTGTACTTACAATACATAAGAAAGCTACTATGATGAGTTAACA
GGACACATGTTAGACATGTATTCTGTTATGCTTACTAATGATAACACTTCAAGGTATTGGGAACCTGAGTTTTATGAGGCTATGTACACACCGCATACAG
TCAACAGGCTGTTGGGGCTTGTGTTTTCTTTGCAATTCTCAACTTCAGGCCTAAACTCATGCAGACCAAGGCAGATGGGCTATATAAACGTTTCGCTTTT
CCGTTTACGATATATAGTCTACTCTTGTGCAGAATGAATTCTCGTAACTACATAGCACAAGTAGATGTAGTTAACTTTAATCTCACATAGCAATCTTTAA
TCAGTGTGTAACATTAGGGAGGACTTGAAAGAGCCACCACATTTCACCGAGGCCACGCCGGAGTACGATCGAGTGAACAATGCTAGGGAGAGCTGCCTAT
ATGGAAGAGCCCTAATGTGTAAAATTAATTTTAGTAGTGCTATCCCATGTGATTTTAATAGCTTTTTAGGAGAATGACAGC
>118f27ff-f85f-4d31-be82-10cab25f2cb9|247
ATGGTGGCTGTATTAATGCTAACCAAGTCATCGTCAACAACCTAGACAAATCAGCTGGTTTTCCATTTAATAAATGGGGTAAGGCTAGACTTTATTATGA
TTCAATGAGTTATGAGGATCAAGATGCACTTTTTCGCATATACAAAACGTAATGTCATCCCTACTATAACTCAAATGAATCTTAAGTATGCCATTAGTGC
AAAGAATAGAGCTCGCACCGTAGCTGGTGTCTCTATCTGTAGTACTATGACCAATAGACAGTTTCATCAAAAATTATTGAAATCAATAGCCGCCACTAGA
GGAGCTACTGTAGTAATTGGA
>cdc09f75-1dbe-44c5-acf7-6bb9fe848ede|5
ATACCTTCCCAGGTAACAAACCATCATTTTTTCGATTTGTAGATCTGTTGTTCTCTAAACGAACTTATGGATTTGTTTATGAGAATCTTCACAATTGGAA
CTGTAACTTTGAAGCAAGGTGAAATCAAGGATGCTACTCCTTCAGATTTGTTCGCGCTACTGCAACGATACCGATACAAGCCCTCCCTTTCGGATGGCTT
ATTGTTGGCGTTGCACTTCTTGCTGTTTTTCAGAGCGCTTCCAAAATCATAACCCTCAAAAGAGATGGCATTAACACTCTCCAAGGGTGTTCACTTTGTT
TGCAACTTGCTGTTGTTGTTTGTAACAGTTCACTTACCTTTTGCTCGTTGTTGCTGCTGGCCTTGAAGCCTTTTCTCTATCTTTATGTTTTAGTACTTCT
TGCAGAGTATAAACTTTGTAAGAATAATAATGAGGCTTTGGCTTTGCTGGAAATGCCGTTCCAAAAACCCATTACTTTATGATGCCAACTATTTTCTTTG
CTGGCATACTAATTGTTTACGACTATTGTATACCTTACAATAGTGTAACTCTTCAATTGTCATTACTTCAGGTGATGGCACAACAAGTCCTATTTTGAAC
ATGACTACCAGATTGGTGGTTACTGAAAATGGGAATTAGAGTAAAAGACTGTGTTGTATTACACAGTTACTTCACTTCAGACTATTTACCAGCTGTCTCA
TTCAATTGAGTACAGACACTGGTGTTGAACATGTTCCCTTCATCTACAATAAAATTGTTGATGAGCCTGAAGAACATGTCCAAAAATTCAATCGACGGAC
CATCCAGAGTTGTTATCCAGTAATGGAACCAATTTTATGATGAACCGATGACGACTACTAGCGTGCCTTGTTGTAAGCAAGCTGATGAGTACGAACTTAT
GTACTCATTCGTTACAGAAGAGACAGGTACGTTAATAGTTAATAGCGTACTTTTTCTTGCTTGTGGTAAAGTATTTGCTAGTTACACTAGCCATCCTTGC
GCTCGATTGTGTGCGTACTGCTGCAATTGTTAACGTGAGTCTGTAAAACCCTTTTACGTTTACTTTCGTGTTAAAAAATCTGAATTCTTCTAGAGTTCCT
GATTCTGGTCTAAACGAACTAAATATTTATTAGTTTTCTGTTTGGAACTTAATTTTAGCCTATAGGCAGATTCCAACGGTACGCTGAAGAGCTTAAAAAG
CTTGAACAATGGAACCTAGTAATAGGTTTCCTATTCCTACATGGATTTGTCTTCTACAATTTGCCTATGCCAACAGGAATAGGTTTCGTGTATATAATTA
AGTTAATTTTCCTCTGGCTGTTATGGCCAGTAACTTTTAGCTTGTTTTGTGCTTGCTGCTGTTTACAGAATAAATTGGATCACCGGTGGAATTGCTATCG
CAATGGCTTGTCTTGTAGGCTTGATGGCTCAGCTACTTCATTGCTTTTTCAGACTGTTTGCGCGTACGCGTTCCATGTGGTCATTCAATCCAGAAACTAA
CATTCTCAACGTGCCACTCCATGGCACTATCGATGACCAGACCGTTCTTAGAAAGTGAACTCGTAATCGGAGCTGTGATCCTTCGTGGACATCTCGTATT
GCTGGACACCATCTAGGACGCTGTGACATCAAGGACCTGCCTAAAGAAATTTGTTGCTACACGAACGCTTTCTTATTACAAATTAGGAGCTTTCGCAGCG
TGTAGCAGGTGACTCAGGTTTTGCTGCATACAGTCGCTACAGGATTGGCAACTATAAATTAAACACAGACCATTCCAGTAGCAGTGACAATATTGCTTGC
TTGTACAGTAGTGAGTGACAGATGTTTCATCTATTGACTTCAGGTACTATTAAATAGAGATTACTAATTATTATGAGGACTTTTAAAGTTCCATTTGGAA
TCTTGATTACATCATAAACCTCATAATTAAAAATTTATCTAAGTCACTAACTGAGAAATAATATTCAATTAGATGAAGAGCAACCAATGGAGATTGATTA
AACGAACATGAAAATTATTTCTTTTTGGCACTGATAACACTTCTACTCTGTGAGCTTTATCACTACCAAGAGTGTGTTAGAGGTACAACAGTACTTTAAA
AGAACCTTGCTTTCTGGAACATACGAGGGCAATCACCATTTCAATCCTAGCTGATAACAAATTTGCACTGACTTGCTTAGCACTCAATTTGCTTTTGCTT
GTCCTGACGGCGTAAACACGTCTATCAGTTACGTGCCAGATCAGTTCACCTAAACTGTTATCAGACAAGAGGAAGTTCAAGAACTTTACTCTCCAATTTT
TATTGTTGCGGCAATAGTGTTTATAACACTTTGCTCACACTCAAAAGAAAGACAGAATGATTGAACTTTCATTAATTGACTCTATTTGTGCTCTTTAGCC
TTTTTGCTATTCCTTGTTTTAATTATGCTTATTATCTGTTGGTTTCACTTGAACTGCAAGATCATAATGAAACTTGCACGCCTAAACGAACATGAAATCT
TGTTTTCTTAGGAATCACAACTGTAGCTGCATTTTCACCAAGAATGTAGTTTACAGTTATGTACTCAACATCAACCATATGTAGTTGATGACCCGTGTCC
TATCACTTCTATTCTAAATGGTATATTAGAGTAGGAGCTAGAAAATCAGCACCTTTAATTGAATTGTGCGTGGATGAGGCTGGTTCTCTAATCACCCATT
CAGTACATCGATATCGGTAATTATACAGTTTCCTGTTTACCTTTTACAATTAATTGCCAGGAACCTAAATTGGGTAGTCTTGTAGTGCGTTGTTCGTTCT
ATGAAGACTTTTAGAGTATCATGACGTTCGTGTTGTTTAGATTTCATCTAAACGAACAAACTAAAATGTCTGATAATGGACCCCAAAATCAGCGAAATGC
ACCCCGCATTACAATTTGGTGGACCAGATTCAACTGGCAGTAACCAGAATGACCGCTCTCAACATGGCAAGGAAGACCTTAAATTCCCTCGAGGACAAGG
CGTTCCAATTAACACCAATAGCAGTCCAGATGACCAAATTGGCTACTACCGAAGAGCTACCAGACGAATCGTGGTGGTGACGGTAAATGAAAGATTCAGT
CCAAGATGGTATTTCTACTACCTAGGAACTGGGCCAGAAGCTGGACTTCCCTATGGTGCTAACAAAAAGACGGCATATGGGGTTGCAACTGAGGGAGCCT
TGAATACCAAAAGATCACATTGGCACCCGCAATCCTGCTAACAATGCTGCAATCGTGCTACAACTTCCCAAGGAACAACATATTGTCATAAAGGCTTCTA
TGCAGAAGAAGCAGAGGCGGCAGTCAAGCCCTTCTCGTTCCTCATCACGTAGTCGCAACAGTTTAAGAAATTCAACTCCAGGCAGCAGTAGGGGAACTTT
CCTGCATAAGAATGGCTGGCAATGGCGGTGATGCTGCTCTTGCTGCTGCTGCTTGACAGATTGAACCAGCTTGAGAGCAAAATGTCTGGTAAAGGCCAAC
AACAACAAGGCCAAACTGTCACTAAGAGCTGTTGCTGAGGCTTCTAAGAAGCCTCGGCAAAAACGTACTGCCACTAAAGCATACAATGTAACACAAGCTT
TCGGCAGACGTGGTCCAGAACAAACCCAAGGAAATTCTGGGGACCAGGAACTAATCAGACAAGGAACTGATTACAAACATTGGCCGCAAATTGCACAATT
TGCCCCAGCGTTCAGCGTTTCGGAATGTCGCGCATTGGCATGGAAGTCACACCTTCGGGAACGTGGTTGACCTACACAGGTGCCCAAATTGGATGACAAA
GATCCAAATTCAAAGATCAAGTTATTTGCTGAATAAGCATATTGACGCATACAAAACATTCCCACCAACAGAGCCTAAAAAGGACAAAAAGAAGAAGGCT
GATGAAACTTCAAGCCACTCAAGAGACAGAAGAAACAGCAAACTGTGACTTTTTCTTCCTGCTGCAGATTTGGATGATTTTTCCAAACAATTGCAACAAT
CCATGAGCAGTGCTGACTCAACTCAGGCCTAAACTCATGCAGACCACAACAAGGCAGATGGGCTATATATAAACGTTTTCGCTCTTCCGTTTACGATATA
GTCTACTCTTGTGCAGAATGAATTCTCGTAACTACATAGCACAAGTAGATGTAGTTAATTTTAATCACATAGCAATTTAATCAGTGTGTAACATTAGGAG
GACTTGAAAGAGCCCTCATTTTTTCGAGGCCACGCGGAGTACGATCGAGTGTACAGTGAACAATGCTAGGGAGAGCTGCCTATATGGAAGAGCCCTAATG
TGTAAAATTAATTTTAGTAGTGCTATCCCCATGTGATTTTTAATAGCTTCTAGGAGAATGACAGTCCATCCATACATCCCTACCATTTTATTTTACTACT
ACTATATCCATCATCTTCATCCCGCCCCTCATATCCCCAAA
>9269fe12-0b3f-411d-bfb5-05e0c1b9ceb8|86
CCCAGGTAACAAACCACCACCTTTTCGATTGTTGTAGATCTGTTCTAAACGAACTAAATATTATATTAGTTTTTGTTTGGAACTTTAATTTTAGCCATGG
CAGATTCCAACGGTACTATTACCGTTGAAGAGCTTAAAAAGCTCTTGAACAATGGAACCTAGTAATAGGTTTCCTATTCCTTACATGGATTTGTCTTTTA
CAATTTGCCTATGCCAACAGGAATAGGTTTTTGTATATAATTAAGTTAATTTTCCTCTGGCTGTTATGGCCAGTAACTTTAGCTTGTTTGTGCTTGCTGC
TGTTTACAGAATAAATTGGATCACCGGTGGAATTGCTATCGCAATGGCTTGTCTTGTAGGCTTGATGTGGCTCAGCTACTTCATTGCTTTTTCAGACTGT
TTGCGCGTACGCGTTCCATGTGGTCATTCAATCCAGAAACTAACATTCTCAACGTGCCACTCCATGGCACTATTTGACCAGACCGCTTCTAGAAAGTGAA
CTCGTAATCGGAGCTGTGATCCTTCGTGGACATCTTCGTATTGCTGGACACCATCTAGGACGCTGTGACATCAAGGACCTGCCTAAAGAAATCACTGTTG
CTACATCACGAACGCTTCTTATTACAAATTGGGAGCTTCGCAGCGTGTAGCAGGTGACTCAGGTTTTGCTGCATACAGTCGCTACAGGATTGGCAACTAT
AAATTAAACACAGACCATTCCAGTAGCAGTGACAATATTGCTTTGCTTGTACAGTAAGTGACAACAGATGTTTCATCTCGTTGACTTTCAGGTTACTATA
GCAGAGATATTACTAATTATTATGAGGACTTTTAAAGTTTCCATTTGGAATCTTGATTACATCATAAACCTCATAATTAAAAATTTATCTAAGTCACTAA
CTGAGAATAAATATTCTCAATTAGATGAAGAGCAACCAATGGAGATTGATTAAACGAACATGAAAATTATTTTTCTTGGCACTGATAACACTCGCTACTT
TGTGAGCTTTATCACTACCAAGAGTGTGTTAGAGGTACAACAGTACTTTAAAAGAACCTTGCTCTTCTGGAACATACGAGGGCAATTCACCATTTCATCC
TCTAGCTGATAACAAATTTGCACTGACTTGCTTTAGCACTCAATTTGCTTTGCTTGTCCTGACGGCGTAAAACACGTCTATCAGTTACGTGCCAGATCAG
TTTCACCTAAACTGTTCATCAGACAAGAGGAAGTTCAAGAACTTTACTCCAATTTTTATTGTTGCGGCAATAGTGTTTATAACACTTTGCTCACACTCAA
AAGAAAGACAGAATGATTGAACTTTCATTAATTGACTTCTATTTGTGCTTTTTAGCCTTTGCTATTCCTTGTTTTAATTATGCTTATTATATGTGTTGGT
TCACTTGAACTGCAAGATCATAATGAAACTTGTCACGCCTAAACGAACATGAAATTTCTTGTTTTCTTAGGAATCATTATACAACTGTAGCTGCATTTCA
CCAAGAATGTAGTTTACAGTATGTACTCAACATCAACCATATGTAGTTGATGACCCGTGTCCTATTCACTTCTATTCTAAATGGTATATTAGAGTAGGAG
CTAGAAAATCAGCACCTTTAATTGAATTGTGCGTGGATGAGGCTGGT
>1a9315cf-be79-4b71-8105-1fece93acdc7|11
ATACCTTCCCAGGTAACAAACCAACCATTTTCGATCTTGTAGATCTGTTCTCTAAACGAACTTTAAAATCTGTGTGGCTGTCACTCGGCTGCATGCTTAG
TGCACTCACGCAGTATAATTAATAACTAATTACTGTCGTTGACAGGACACGAGTAACTCGTCTATCTTGCAGGCTGCTTACGGTTCGTCCGTGTTGCAGC
CGATCAGCACATCTAGGTTTCGTCCGGGTGTGACCGAAAGGTAAGATGGAGAGCCTTGTCCTGGTTTCAACGAGAAACACACGTCCATTCAGTTTGCCTG
TTTTACAGGTTCGCGACGTGCTCGTACGTGGCTTTGGAGACTCCGTGGAGGAGGTCTTATCAGAGGCACGTCAACATCTAAAGATGGCACTTGTGGCTTA
GTAGAAGTTGAAAAAGGCGTTTGCCTCAACTTGAACAGCCCTATGTGTTCATCAAACGTTCGGATGCTCGAACTGCACCTCATGGTCATGTTATGGTTGA
GCTGGTAGCAGAACTCGAAGGCATTCAGTACGGTCGTAGTGGTGAGACACTTGGTGTCCTTGTCCCTCATGTGGGCGAAATACCAGTGGCTTACCGCAAG
GTTTCTTCGTAAGAACGGTAATAAAGGAGCTGGTGGCCATAGTTACGGCGCCGATCTAAAGTCATTTGACTTAGGCGACGAGCTTGGCACTGATCCTTAT
GAAGATTTAAAGGACAAAAGAAGAAGGCTGATGAAACTCAAGCCTCGCAGAGACAGAAGAAACAGCAAACTGTGACTCTTTTCCTGCTGCAGATTTGGAT
GATTTCTCCAAACAATTGCAACAATCCATGAGCAGTGCTGACTCAACTCAGGCCTAAACTCATGCAGACCAAGGCAGATGGGCTATATAAACGTTTTCGC
TTTCCGTTTACGATAGTCTACTCTTGTGCAGAATGAATTCTCGTAACTACATAGCACAAGTAGATGTAGTTAATTTTAATCACATAGCAATTTTTTAATC
AGTGTGTAACATTAGGAGGACTTGAAAGAGCCACATTTTCACCGAGGCCACGCGGAGTACGATCGAGTGTACAGTGAACAATGCTAGGGAGAGCTGCCTA
TATGGAAGAGCCCTAATGTGTAAAATTAATTTTAGTAGTGCTATCCCATGTGATTTTAATAGCTTCTCTAGGAGAATGACAAATCCCCTACCC
>ce5f172a-6a28-49b4-9816-47fd32e3aa17|5
ATACCTTCCCCAGGTAACAAACCATACCAACTTTCGATCTCTTGTAGATCTGTTCTCTAAACGAACTTTAAAATCTGTGTGGCTGTCACTCGGCTGCATG
CTTAGTGCACTCACGCAGTATAATTAATAACTAAATTACTGTCGTTGACAGGACACGAGTAACTCGTCATATCTTTGCAGGCTGCTTACGGTTTCGCACC
GTGTTGCAGCCGATCATCAGTAGGTTTCGTCCGGGTGTGACCGAAAGGTAAGATGGAGAGCCTTGTCCCTGGTTTCAACGAGAAAACACACGTCCAACTC
AGTTTGCCTGTTTTACAGGTTCGCGACGTGCTCGTACGTGGCTTGGAGACTCCGTGGAGGAGGTCTTATCAGAGGCACGTCAACATCTTAAAGATGGCAC
TTGTGGCTTAGTAGAAGTTGAAAAAGGCGTTTTGCCTCAACTTGAACAGCCCTATGTGTTCATCAAACGTTCGGATGCTCGAACTGCACCTTTGGTCATG
TTATGGTTGAGCTGGTAGCAGAACTCGAAGGCATTCAGTACGGTGTAGTGGTGAGACACTTGGTGTCCTTGTCCCTCATGTGGGCGAAATACCAGTGGCT
TACCGCAAGGTTCTTCTTCGTAAGAACGGTAATAAAGGAGCTGGTGGCCATAGTTACGGCGCGATCTAAAGTCATTTGACTTAGGCGACGAGCTTGGCAC
TGATCCTTATGAAGATTTCAAGAAACTGGAATGTACAATACCTACAACTTGTGCTAATGACCCTGTGGGTTTCTACACTTAAAACACAGTCTGTACCGTC
TGCGGTATGTGGAAAGGTTATGGCTGTAGTTGTGATCAACTCCGCGAACCCATGTTCAGTCAGCTGATGCACAATCGTTTTAAACGGGTTTGCGGTGTAA
GTGCAGCCCGTCTTACACCGTGCGGCACAGGCACTAGTACTGATGTCGTATACAGGGCTTTTGACATCTACAATGATAAAGTAGCTGGTTTTGCTAAATT
CCTAAAACTAATTGTTGTCGCTTCCAAGAAAAGGACGAAGATGACAATTTAATTGATTCTTACTTGTAGTTAAGAGACACTTTTTCTCTAACCAACATGA
AGAAACAATTATAATTTACTTAAGGATTGTCCAGCTGTTGCTAAACATGACTTCTTTAAGTTTAGAATAGACGGTGACATGGTACCACATATATCACGTC
AACGTCTTACTAAATACAATGGCAGACCTCGTCTATGCTTTAAGGCATTTTGATGAAGGTAATTGTGACACTAAAAGAATACTTGTCACATACAATTGTT
GTGATGATGATTATTTCAATAAAAAGGACTGGTATGATTTTGTAGAAAACCCAGATATATTACGCGTATACGCCAACTTAGGTGAACGTGTACGCCAAGC
TTTGTTAAAACAGTACAATTTTGTGATGCCATGCGAAATGCTGGTATTGTTGGTGTACTGACATTGATAATCAAGATTCAATGGTAACTGGTATGATTTC
GGTGATTTCATACAAACCACGCCAGGTAGTGGAGTTCCTGTTGTAGATTATTTATTATTCATTGTTAATGCCTATATTAACCTTGACCAGGGCTTTAACT
GCAGAGTCATGTTGACACTGACTTAACAAAGCCTCATTAAGTGGGATTTGTTAAAATATGACTTCACGGAAGAGAGGTTAAAACTCTTGACCGTTATTCT
AAATATTGGGATCAGACATACCACCCAAATTGTGTTAACTGTTTGGATGACAGATGCATTCTGCATTGTGCAAACTTTAATGTTTTATTCACCTCTACAG
TGTTCCCACCTACAAGTTTTGGACCACTAGTGAGAAAAAATATTGTTGATGGTGTTCCATCTGTAGTTTCATTGGACCACTTCAGAGAGCTAGGTGTTGT
ACATAATCAGGATGTAAACCATAGCTCTAGACTTAGTTTTAAGGAATTACTTGTGTATGCTGCTGACCCTGCTATGCACGCTGCTTCTGGTAATCTATTA
CTAGATAAACGCACTACGTGCTTTTCAGTAGCTGCTCTTACTAACAATGTTGCTTTCAAACTGTCAAACCCGGTAATTTTAACAAAGACTTCTATGACTT
TGCTGTGTCTAAGGGTTTTTCTAAGGAAGGAAGTTCTGTTGAATTAAAACACTTTCTTTGCTCAGGATGGTAAATGCTGCTATCAGCGATTGATGACTAT
CGTTATAATCTACCAACAATGTGTGATATCAGACAACTACTATTTGTAGTTGAAGTTGTTGATAAGTACTTTGATTGTTACGATGGTGGCTGTATTAATG
CTAACCAAGTCATGTTCAACAACCTAGACAAATCAGCTGGTTTCCATTTAATAAATGGGGTAAGGCTAGACTTTATTATGATTCAATGAGTTATGAGGAT
CAAGATGCACTTTCGCATATACAAAACGTAATGTCATCCCTACTATAACTCAAATGAATCTTAAGTATGCCATTAGTGCAAAGAATAGAGCTCGCACCGT
AGCTGGTGTCTCTATCTGTAGTACTATGACCAATAGACAGTTTCATCAAAAATTATTGAAATCAATAGCCGCCTTAGAGGAGCTACTGTAGTAATTGGAA
CAAGCAATTCTATGGTGGTTGGCACAACATGTTAAAACTGTTTATAGTGATGTAGAAAACCCTCACCTTATGGGTTGGGATTATCCTAAATGTGATAGAG
CCATGCCTAACATGTCAAGAATTATGGCCTCACTTGTTCTTGCTCGCAAACATACAACGTGTTGTAGCTTGTCACACCGTTTCTATAGATTAGCTAATGA
GTGTGCTCAAGTATTGAGTGAAATGGTCATGTGTGGCGGTTCACTATATGTTAAACCAGGTGGAACCTCATCAGGAGATGCCACAACTGCTTATGCTAAT
AGTGTTTTAACATTTGTCAAGCTGTCACGGCCAATGTTAATGCACTTTTATCTACTGATGGTAACAAATTGCCGATAAGTATGTCCGCAATTTACAACAC
AGACTTATGAGTGTCTTTATAGAAATAGAGATGTTGACACAGACTTTGTGAATGAGTTTTACGCATATTTGCGTAAACATTTCTCAATGATGATATCTTG
ACGATGCTGTTGTGTTTCAATAGCACTTATGCATCTTCAAGGTCTAGTGGCTAGCATAAAGAACTTTAAGTCAGTTTTTATTATCAAAACAATGTTTTTA
TGTCTGAAGCAAAATGTTGGACTGAGACTGACCTTACTAAAGGACCTCATGAATTTTGCTCTCAACATACAATGCTAGTTAAACAGGGTGATGATTATGT
GTACCTTCCTTACCCAGATCCATCAAGAAATCCTAGGGGCCGGCTGTTTGTAGATGATATCGTAAAAACAGATGGTACACTTATGATTGAACGGTTCGTG
TCTTTAGCTATAGATGCTTACCCACTACTAAACATCCTAATCAGGAGTATGCTGATGTCTTTCATTTGTACTTACAATACATAGAAAGCTACATGATGAG
TTACAGGACACATGTTAGACATGTATTCTGTTATGCTCTTAATGATAACACTTCAAGGTATTGGGAACCTGAGTTTTATGAGGCTATGTACACACCGCAT
ACAGTCTTCAGGCTGTGGGGCTTGTGTTTTCTGCAATTCACAGACTTCATTAAGATGTGGTGCTTGCATTACGTAGACCATTCTTATGTTGTAAATGCTG
TTACGACCATGTCATATCAACATCATTCTTTAATTAGTCTTGTCTGTTAATCCGTATGTTTGCAATGCTCCAGGTTGTGATGTCACAGATGTGACTCAAC
TTTTACTTGGGAGGTATGAGCTATTATTGTAAATTCACATTAATCACCCATTAGTTTTCCATTGTGTGCTAATGGACAAGTTTTTGGTTTATAAAATACA
TGTGTTGGTAGCGATAATGTTACTGACTTTAATGCAATTGCAACATGTGACTGGACAAATGCTGGTGATTACATTTTTAGCTAACACCTGTACTGAAAGA
CTCAAGCTTTTGCAGCAGAAACGCTCAAAGCTACTGAGGAGACATTTAAACTGTCTTATGGTATTGCTACTGTACTGGTTATCGTGAAGTGCTGTCTGAC
AGAGAATTACATCTTTCCAAACAAGGAAGTTGGTAAACCTAGACCACCAAAAACATTCCCACCAACAGAGCTAAAAAAGGACAAAAGAAGAAGGCTGATG
AAACTCAAGCCTTCAAGAGACAGAAGAAACAGCAAACTGTGACTCTTTTCCTGCTGCAAGATTTGGATGATTTCTCCAAACAATTGCAACAATCCATGAG
CAGTGCTGACTCAACTCAGGCCTAAACTCATGCAGACATCATAAGGCAGATGGGCTATATAAACGTTTTCGCTTTCCGTTTACGATATAGTCTACTCTTG
TGCAGAATGAATTCTCGTAACTACATAGCACAAGTAGATGTAGTTAACTTTAATCTCACATAGCAATCTTTATTAATCAGTGTGTAACATTAGGGAGGAC
TTGAAAGAGCCACCACATTTCCGAGGCCACGCCGGAGTACGATCGAGTGTACAGTGAACAATGCTAGGGAGAGCTGCCTATGGAAGAGCCCTAATGTGTA
AAATTAATTTTAGTAGTGCTATCCCCATGTGATTTTAATAGCTTCTTAGGAGAATGACAGC
>a1019c10-de57-41a8-97cf-4fb8ac8c168b|8
TAATGTGATAGAGCCATGCCTAACATGTTCAAGAATTATGGCCTCACTTGTCTTGCTCGCAAACATACAACGTGTTGTAGCTTGTCACACCGTTTCTATA
GATTAGCTAATGAGTGTGCTCAAGTATTGAGTGAAATGGTCATGTGTGGCGGTTCACTATATGTTAAACCAGGTGGAACCTCATCAGGAGATGCCACAAC
TGCTTATGCTAATAGTGTTTTTAACATTTGTCAAGCTGTCACGGCCAATGTTAATGCACTTTATATCTACTGATGGTAACAAAATTGCCGATAAGTATGT
CCGCAATTTACAACACAGACTTTATGAGTGTCTCTATAGAAATAGAGATGTTGACACAGACTTTGTGAATGAGTTTTACGCATATTTGCGTAAACATTTC
TCAATGATGATACTCTTGACGATGCTGTTGTGTGTTTAGCACTTATGCATCTCAAGGTCTAGTGGCTAGCATAAAGAACTTTAAGTCAGTTCTTTATTAT
CAAAACAATGTTTTATGTCTGAAGCAAAATGTTGGACTGAGACTGACCTTACTAAAGGACCTCATGAATTTTGCTCTCACATACAATGCTAGTTAAACAG
GGTGATGATTATGTGTACCTTCCTTACCCAGATCCATCAAGAATCCTAGGGGCCGGCTGTTTTGTAGATGATATCGTATAAAACAGATGGTACACTGATG
ATTGAACGGTTCGTGTCTTTAGCTATAGATGTTTACCCACTACTAAACATCCTAATCAGGAGTATGCTGATGTCTTCATTTGTACTTACAATACATAAGA
AAGCTATGATGAGTTAACAGGACACATGTTAGACATGTATTTCTGTTATGCTTACTAATGATAACACTTCAAGGTATTGGGAACCTGAGTTTTTATGAGG
CTATGTACACACCAATATACAGTACAGGCTGTTGGGGCTTGTGTTCTTTGCAATTCACAGACTTCATTAAGATGTGGTGCTTGCATACGTAGACCATTCT
TATGTTGTAAATGCTGTTACGACCATGTCATATCAACATCACAATTAGTCTTGTCTGTTAATCCGTATGTTTGCAATGCTCCAGGTTGTGATGTCACAGA
TGTGACTCAACTTTACTTAGGAGGTATGAGCTATTATTGTAAATCTCAAACCACCCATTAGTTTTCCATTGTGTGCTAATGGACAAGTTTTTGGTTTATA
TAAAATACATGTGTTGGTAGCGATAATGTTACTGACTTTAATGCAATTGCAACATGTGACTGGACAAATGCTGGTGATTACATTTTTTAGCTAACACCTG
TACTGAAAGACTCAAGCTTTTGCAGCAGAAACGCTCAAAGCTACTGAGGAGACATTTAAACTGTCTTATGGTATTGCTACTGTACGTGAAGTGCTGTCTG
ACAGAGAATTACATCATGGGGAAGTTGGTAAACCTAGACCACTTAATCGAAATTATGTCTTTACTGGTTATCGTGTAACTAAAAACAGTAAAGTACAAAT
AGGAGTACACCTTTGAAATACCCAGAGACAGAAGAAACAGCAAACTGTGACTCTTTTTTCCTGCTGCAGATTTGGATGATTTTCCAAACAATTGCAACAA
TCCATGAGCAGTGCTGACTCAACTCAGGCCTAAACTCATGCAGACCATAAGGCAGATGGGCTATAAACGTTTTCGCTTTTCCGTTTACGATATTGGTTTA
CTCTTGTGCAGAATGAATCTCGTAACATAGCACAAGTAGATGTAGTTAACTTTAATCTCACATAGCAATCTTTAATCAGTGTGTAACATTAGGGAGGACT
TGAAAGAGCCACCATTTCACCGAGGCCACGCGGAGTACGATCGAGTGTACAGTGAACAATGCTAGGGAGAGCTGCCTATATGGAAGAGCCCTAATGTGTA
AAATTAATTTTAGTAGTGCTATCCCCATGATTTTTAATAATTTAGGAGAATGACA
>c232e4e5-259f-48fb-891c-7dfffdc7ec5c|19
TCCCAGGTAACAAACCAACCATTTTCGATCTTGTAGATCTGTTCTCTAAACGAACATGAAAATTATTCTTTTCTTGGCACTGATAACACTCGCTACTTGT
GAGCTTATCACTACCAAGAGTGTGTTAGAGGTACAACAGTACTTTTAAAAGAACCTTGCTTCTGGAACATACGAGGGCAATTCACCATTTCATCCTTAGC
TGATAACAAATTTGCACTGACTTGCTTTAGCACTCAATTTGCTTTTGCTTGTCCTGACGGCGTAAAACACGTCTATCAGTTACGTGCCAGATCAGTTTCA
CCTAAACTGTTCATTCAGACAAGAGGAAGTTCAAGAACTTTACTCTCCAATTTTTATTGTTGCGGCAATAGTGTTTATAACACTTTGCTCACACTCAAAA
GAAAGACAGAATGATTGAACTTTCATTAATTGACTTCTATTTGTGCTTTTTAGCCTTTCTGCTATTCCTTGTTTTAATTATGCTTATTATCTGTTGGTTT
CACTTGAACTGCAAGATCATAATGAAACTTGTCACGCCTAAACGAACATGAAATTTCTTGTTTTCTTAGGAATCATCTACAACTGTAGCTGCATTTCACC
AAGAATGTAGTTTACAGTATGTACTCAACATCAACCATATGTAGTTGATGACCCGTGTCCTATTCACTTCTATTCTAAATGGTATATTAGAGTAGGAGCT
AGAAAATCAGCACCTTTAATTGAATTGTGCGTGGATGAGGCTGGTTCTAAATCACCCATTCAGTACATCGATATCGGTAATTATACAGTTTCCTGTTTAC
CTTTTACAATTAATTGCCAGGAACCTAAATTGGGTAGTCTTGTAGTGCGTTGTTCGTTCTATGAAGACTTTTTAGAGTATCATGACGTTCGTGTTGTTTT
AGATTTCATCTAAACGAACAAACTAAAATGTCTGATAATGGACCCCAAAATCAGCGAAATGCACCCGCATTACGTTTGGTGGACCCTCAGATTCAACTGG
CAGTAACCAGAATGGAGAACGCAGTGGGGCGCGATCAAAACAACGTCGGCCCCAAGGTTTACCCAATAATACTGCGTCTTGGTTCACCGCTCACTCAACA
TGGCAAGGAAGACCTTAAATTCCCTCGAGGACAAGGCGTTCCAATTAACACCAATAGCAGTCCAGATGACCAAATTAAAGATTCAGTCCAAGATGGTATT
TCTACTACCTAGGAACTGGGCCAGAAGCTGGACTTCCCTATGGTGCTAACAAAGACGGCATCATATGGGTTGCAACTGAGGGAGCCTTGAATACACCAAA
AGATCACATTGGCACCCGCAATCCTGCTAACAATGCTGCAATCGTGCTACAACTTCCAAGGAACAACATTGTCAAAAGGCTTTACGCAGAAGGGAGCAGA
GGCGGCAGTCAAGCCTCTTCTCGTTCCTCATCACGTAGTCGCAACAGTTTAAGAAATTCAACTCCAGGCAGCAGTAGGGGAACTTTCCTGCTAGAATGGC
TGGCAATGGCGGTGATGCTGCTCTTGCTTTGCTGCTGCTTGACAGATTGAACCAGCTTGAGAGCAAAATGTCTGGTAAAGGCCAACAACAACAAGGCCAA
ACTGTCACTAAGAATTTGCTGCTGAGGCTTCTAAGAAGCCTCGGCAAAACGTACTGCCACTAAAGCATACAATGTAACACAAGCTTTCGGCAGACGTGGT
CCAGAACAAACCCAAGGAAATTTTGGGGACCAGGAACTAATCAGACAAGGAACTGATTACAAACATTGGCCGCAAATTGCACAATTTGCCCCAGCGCTTC
AGCGTTTTCGGAATGTCGCGCATTGGCATGGAAGTCACACCTTCGGGAACGTGGTTGACCTACACAGGTGCCATCAAATTGGATGACAAAGATCCAAATT
TAAAGATCAAGTCATTTGCTGAATAAGCATTGACGCATACAAAACATTCCCACCAACAGAGCCTAAAAAGGACAAAAAGAAGAAGGCTGATGAAACTCAA
GCCTTCGCAGAGACAGAAGAAACAGCAAACTGTGACTCTTTTCCTGCTGCAGATTTGGATGATTTCCAAACAATTGCAACAATCCATGAGCAGTGCTGAC
TCAACTCAGGCCTAAACTCATGCAGACCACAAGGCAGATGGGCTATATAAACGTTTTCGCTTTTCCGTTTACGATATATAGTCTACTCTTGTGCAGAATG
AATTCTCGTAACTACATAGCACAAGTAGATGTAGTTAACTTTAATCTCACATAGCAATCTTTAATCAGTGTGTAACATTAGGGAGGACTTGAAAGAGCCA
CATTTCACCGAGGCCACGCGGAGTACGATCGAGTGTACAGTGAACAATGCTAGGGAGAGCTGCCTATATGGAAGAGCCCTAATGTGTAAAATTAATTTTA
GTAGTGCTATCCCCATGTGATTTTAATAGCTTTTAGGAGAATGACAAAAA
>bb20a746-9cb0-4fc4-a15f-741ff7519712|5
GCCTTCCCAGGTAACAAACCAACCATTTTCGATCTGTAGATCTGTTCTTAAACGAACAAACTAAAATGTCTGATAATGGACCCCAAAATCAGCGAAATGC
ACCCCGCATTACGTTTGGTGGACCTCAGATTCAACTGGCAGTAACCAGAATGGAGAACGCAGTGGGGCGCGATCAAAACAACGTCGGCCCAAGGTTTACC
CAATAATACTGCGTTTGGTTTCCGCTTCACTCACTTTGGCAAGGAAGACCTTAAATTCCCTCGAGGACAAGGCGTTCCAATTAACACCAATAGCAGTCCA
GATGACCAAATTGGCTACTACCGAAGAGCCACCAGACGAATTCGTGGTGGTGACGGTAAAATGAAAGATCTCAGTCCAAGATGGTATCTACTACCTAGGA
ACTGGGCCAGAAGCTGGACTTCCCTATGGTGCTTACAAAAGACGGCATCATATGGGTTGCAACTGAGGGAGCCTTGAAATACACCAAAAGATCACATTGG
CACCCGCAATCCTGCTAACAATGCTGCAATCGTGCTACAACTTCTTCCAAGGAACAACATTGTCAAAAGGCTTTACGCAGAAGGGAGCAGAGGCGGCAGT
CAAGCCTCTCTCGTTCCACATCACAGTCGCAACAGTTTTAAGAAATTCATCCAGGCAGCAGTAGGGGAACTTCCTGCTAGAATGGCTGGCAATGGCGGTG
ATGCTGCTCTTATTTGCTGCTGCTTGACAGATTGAACCAGCTTGAGAGCAAAATGTCTGGTAAAGGCCAACAACAACAAGGCCAAACTGTCACTAAGAAA
TTGCTGCTGAGGCTTTAAGAAGCCGGCAAAACGTACTGCCACTAAAAGCATACAATGTATTGGGACCAGGAACTAATCAGACAAGGAACTGATACAAACA
AACTGGCCGCAAATTGCACTGTTTGCCCCCAGCGTTCAGCGTTTCGGAATGTCGCGCATTGGCATGGAAGTCACACCTCGGGAACGTGGTTGACCTACAC
AGGTGCCATCAAATTGGATGACAAAGATCCAAATCAAAGATCAAGTCATTTTGCTGAATAAGCATTGACGCATACAAAACTCCCACCAACAGAGCCTAAA
AAGGACAAAAAGAAGAAGGCTGATGAAACTCAAGCCTACCGCAGAGACAGAAGAAACAGCAAACTGTGACTTTTTCCTGCTGCAGATTTGGATGATTTCT
CCAAACAATTGCAACAATCCATGAGCAGTGCTGACTCAACTCAGGCCTAAACTCATGCAGACATCAAGGCAGATGGGCTATATAAACGTTTCGCTTTCCG
TTTACGATATATAGTCTACTCTGTGCAGAATGAATTCTCGTAACTACATAGCACAAGTAGATGTAGTTAATTTAATCACATAGCAATCTTAATCAGTGTG
TAATATTAGGGAGGACTTGAAAGAGCCACCACATTTTCGAGGCCACGCGGAGTACGATCGAGTGTACAGTGAACAATGGGAGAGCTGCCTATATGGAAGA
GCCCTAATGTGTAAAATTAATTTTAGTAGTGCTATCCCCATGTGATTTTAATAGCTTCTAGGAGAATGACAAAAAAT
>acafe12d-61ed-4916-8a05-ea1505c1a486|5
ATACCTTCCCAGGTAACAAACCAACCAACTTTCGATCTCTTGTAGATCTGTTCTAAACGAACTAAATATTATATTAGTTTTCTGTTTGGAACTTAATTTT
AGCCATGGAAGATTCCAACGGTACTATACCGTTGAAGAGCTTAAAAAGCTTTGAACAATGGAACCTAGTAATAGGTTTTCCTATTCCTTACATGGATTTG
TCTTTTACAATTTGCCTATGCCAACAGGAATAGGTTTTTGTATATAATTAAGTTAATTTTCCTCTGGCTGTTATGGCCAGTAACTTTAGCTTGTTTGTGC
TTGCTGCTGTACAGAATAAATTGGATCACCGGTGGAATTGCTATCGCAATGGCTTGTCTTTGTAGGCTTGATGTGGCTCAGCTACTTTCATTGCTTCTTT
CAGACTGTTTGCGCGTACGCGTTCCATGTGGTCATTCAATCCAGAAACTAACATTTCTCAACGTGCCACTCCATGGCACTATTTTGACCAGACCGTTCTA
GAAAGTGAACTCGTAATCGGAGCTGTGATCCTTCGTGGACATCTTCGTATTGCTGGACACCATCTAGGACGCTGTGACATCAAGGACCTGCCTAAAAAGA
AATCACTGTTGCATCACGAAACTTCTTATTACAAATTGGGAGCTCGCAGCGTGTAGCAGGTGACTCAGGTTTTGCTGCATCAGTCGCTACAGGATTGGCA
ACTATAAATTAAACACAGACCATTCCAGTAGCAGTGACAATATTGCTTTGCTTAGTAGTAGAAGTTGCAGA
>9c08692e-9ebe-4ca4-b240-5ac21f31518e|6
ACGCAGTGGGGCGCGATCAAAACAACGCGGCCCCAAGGTTTACCCAATAATACTGCGTCTTGGTTCACCGCTCACTCAACATGGCAAGGAAGACCTTAAA
ATTCCCTCGAGGACAAGGCGTTCCAATTAACACCAATAGCAGTCCAG
>6daf7ad9-2d7f-46ec-8929-b90550ca5f46|628
CCATTTAACGTGTTGTAGCTTGTCACACCGTTTCTATAGATTAGCTAATGAGTGTGCTCAAGTATTGAGTGAAATGGTCATGTGTGGCGGTTCACTATAT
GTTAAACCAGGTGGAACCTCATCAGGAGATGCCACAACTGCTTATGCTAATAGTGTTTTTAACATTTGTCAAGCTGTCACGGCCAATGTTAATGCACTTT
TATCTACTGATGGTAACAAAATTGCCGATAAGTATGTCCGCAATTTACAACACAGACTTTATGAGTGTCTCTATAGAAATAGAGATGTTGACACAGACTT
TGTGAATGAGTTTTACGCATATTTGCGTAAACATTTCTCAATGATGATACTCTGACTGACGATGCTGTTGTGTTTCAATAGCACTTATGCATCTCAAGGT
CTAGTGGCTAGCATAAAGAACTTTAAGTCAGTTCTTTATTATCAAAACAATGTTTTATGTCTGAAGCAAAATGTTGGACTGGAGACTGACCTTACTAAAG
GACCTCATGAATTTTGCTCAACATACAATGCTAGTTAAACAGGTGATGATGATTATGTGTACCTTCCTTACCCAGATCCATCAAGAATCCTAGGGGCCGG
CTGTTTTGTAGATGATATCGTAAAAACAGATGGTACACTTATGATTGAACGGTTCGTGTCTTTAGCTATAGATGCTTACCCACTAAACATCCTAATCAGG
AGTATGCTGATGTCTTTCATTTGTACTTACAATACATAAGAAAGCTACATGATGAGTTAACAGGACACATGTTAGACATGTATTCTGTTATGCTTACTAA
TGATAACACTTCAAGGTATTGGGAACCTGAGTTTTATGAGGCTATGTACACCGCATACGGT
>89584879-f20f-4d09-b0fe-ecd024de45e8|6
GGCACTAGTACTGATGTCGTATACAGGGCTTTTGACATACAATGATAAAGTAGCTGGTTTTGCTAAATTCCTAAAACTAATTGTGTTGTCGCTTCCAAGA
AAAGGACGAAGATGACAATTTAATTGATTCTTATTTGTAGTTAAGAGACACTTTCTCTAACTACCAACATGAAGAAACAATTTATAATTTACTTAAGGAT
TGTCCAGCTGTTGCTAAACATGACTTCTTTAAGTTTAGAATAGACGGTGACATGGTACCACATATATCACGTCAACGTCTTACTAAATACAATGGCAGAC
CTCGTCTATGCTTAAGGCATTTGATGAAGGTAATTGTGACACATTAAAGAAATACTTGTCACATACAATTGTTGTGATGATGATTATTTCAATAAAAAGG
ACTGGTATGATTTTGTAGAAAACCCAGATATATTACGCGTATACGCCAACTTAGGTGAACGTGTACGCCAAGCTTTGTTAAAAAACAGTACAATTCTGTG
ATGCCATGCGAAATGCTGGTATTGTTGGTGTACTGACATTAGATAATCAAGATCAATGGTAACTGGTATGATTCGGTGATTTCATACAAACCACGCCAGG
TAGTGGAGTTCCTGTTGTAGATTCTTATTATTCATTGTTAATGCCTATATTAACCTTGACCAGGGCTCTAACTGCAGAGTCATGTTGACACTGACTTAAC
AAAGCCTTACATTAAGTGGGATTTGTTAAAATATGACTTACGGAAGAGAGGTTAAAACTCTTCTGACCGTTATTTTAAATATTGGGATCAGACATACCAC
CCAAATTGTGTTAACTGTTTGGATGACAGATGCATTCTGCATTGTGCAAACTTTAATGTTTTATTCTTCTACAGTGTTCCCACCTACAAGTTTGGACCAC
CACTAGTGAGAAAAATATTTGTTGATGGTGTTCCATTGTAGTTTCAACTGGATACTCACTTCAGAGAGCTAGGTGTTGTACATAATCAGGATGTAAACAT
TTACATAGCTCTAGACTTAGTTTTAAGGAATTACTTGTGTGTATGCTGCTGACCTGCTATGCACGCTGCTTCTGGTAATCTATT
>34914625-5829-4f22-a36c-3f5c04392a7f|6
TAAACCCAGTAATTTATCAGATTTCATGACTGCTGCGTCTAAGGTTTTTAAGGATCTTGTTGAATTAAACTTCTCTTCTTTGCTCAGGATGGTAATGCTA
ATCAGCGATTGACATTGTTATAATCTACCAACAATGTGATATCAGACAACTACTATTTGTAGTTGAAGTTGTTGATAAGTACTTTTGATTGTTACGATGG
TGGCTGTATTAATGCTAACCAAGTCATCGTCAACAACCTAGACAATCAGCTGGTTTTCCATCTAATAAATGGGTAAGGCTAGACTTTATTATGATTCAAT
GAGTTATGAGGATCAAGATGCACTTTTCGCATACAAAACGTAATGTCATCCCTACTATAACTCAAATGAATTTAAAGTATGCCATTAGTGCAAAGAATAG
AGCTCGCCCGTAGCTGGTGTCTCTATTTGTAGTACTATGACCAATAGACAGTTTCATCAAAAATATTGAAATCAATAGCCGCCTTAGAGGAGCTACTGTA
GTAATTGGAACAAGCAAATTCTATAGTGGTTGGCACACATGTTAAAACTGTTTAGTGATGTAGAAAACCCACCTTATGGGTTGGGATTATCCTAAATGTG
ATAGAGCCATGCCTAACATGCTTAAGAATTATGGCCTCACTTGTTTCTTGCTCGCAAACATACAACGTGTTGTAGCTTGCACACCGTTTCTATAGATTAG
CTAATGAGTGTGCTCAAGTATTGAGTGAAATGGTCATGTGTGGCGGTTCACTATATGTTAAACCAGGTGGAACCTCATCAGGAGATGCCACAACTGCTTA
TGTTAATAGTGTTTTTAACATTTGTCAAGCTGTTCACGGCCAATGTTAATGCACTTTATCTACTGATGGTAACAAAATTGCCGATAAGTATGTCCGCAAT
TTACATTCAGACTTTATGAGTGTCTATAGAAATAGAGATGTTGACACAGACTTTGTGAATGAGTTTACGCATATCTGCGTAAACATTTCTCAATGATGAT
TTTCTGACGATGCTGTTGTGTGTTCAATAGCACTTATGCATCTTCAAGGTCTAGTGGCTAGCATAAAGAACTTTAAGTCAGTTTTATTATCAAAACAATG
TTTTATGTCTGAAGCAAATGTTGGACTGAGACTGACCTACTAAAGACCTCATGAATTTTGCTCAACATACAATGCTAGTTAAACAGGTGATGATTATGTG
TACCTTCCTTACCCAGATCCATCAAGAATCTAGGGGCCGGCTGTTTTGTAGATGATATCGTAAAACAGAGATGGTACACATATGATTGAACGGTTCGTGT
TTTTAGCTATAGATGCTTACCCCTTACTAAACATCCTAATCAGGAGTATGCTGATGTCTTCATTTGTACTTACAATACATAAGAAAGCTACATGATGAGT
TAACAGGACACATGTTAGACATGTATTCTGTTATGCTTACTAATGATAACACTTCAAGGTATTGGGAACCTGAGTTTTATGAGGCTATGTACACACCGCA
TACAGTACAGGCTGTTGGGCTTGTGTTTTCTCTGCAATCACAGACTTCATTAAGATGTGGTGCTTGCATACGTAGACCATTTATGTTGTAAATGCTGTTA
CGACCATGTCATATCAACATCACATAAATTAGTCTTGTCTGTTAATCCGTATGTTTTGCAATGCTCCAGGTTTGTGATGTCACAGATGTGACTCAACTTT
ACTTAGGAGGTATGAGCTATTATTGTAAATTTCAAACCACCCATTAGTTTCCATTGTGTGCTAATGGACAAGTTTTTTGGTTTATATAAAATACATGTGT
TGGTAGCGATAATGTTACTGACTTTAATGCAATTGCAACATGTGACTGGACAAATGCTGGTGATTACATTTTAGCTAACACCTGTACTGAAAGACTCAAG
CTTTTTGCAGCAGAAACGCTCAAAGCTACTGAGGAGACATTTAAACTGTCTTATGGTATTGCTACTGTACGTGAAGTGCTGTCTGACAGACAGAATTACA
TCATGGGAAGTTGGTAAACCTAGACCACCACTTATCGAAATTATGTTTACTGGTTATCGTGTAACTAAAACAGTAAAGTCAAAGGTCTCTGAATACTTTA
GAGACAGAAGAAGCAAAAACTGTGACTTTCCTGCTGCAGATTTGGATGATTTTCCAAACAATTGCAACAATCCATGAGCAGTGCTGACTCAACTCAGGCC
TAAACTCATGCAGACATCAAGGCAGATGGGCTATAAACGTTTCGCTTTCCGTTTACGATATATAGTCTACTCTTGTGCAGAATGAATTCTCGTAACATAG
CACAAGTAGATGTAGTTAACTTAATCTCATAGCAATTTTTAATTCAGTGTGTAACATACTAGGGAGGACTTGAAAGAGCCACATTTCACCGAGGCCACGG
AGAGTACGATCGAGTGTACAGTGAACAATGCTAGGGAGAGCTGCCCTATGGAAGAGCCCTAATGTGTAAAATTAATTTTAGTAGTGCTATCCCCATGTGA
TTTTAATAGCTTTTAGGAGAATGACAACAATACCCCACACCCTCCCATCCCACCGTTATCATATCATTATTATATCCTACCATCCACACATCGCTACCCA
TCAAAT
>0106c481-1b4a-4a75-9b7a-184d254cee6a|9
GGTCGTAGTGGTGAGACACTTGGTGTCCTTGTCCCTCATGTGGGCGAAATACCAGTGGCTTACCGCAAGGTTCTTCGTAAGAACGGTAATAAAGGAGCTG
GTGGCCATAGTTACGGCGCCGATCTAAAGTCATTTGACTTAGGCGACGAGCTTGGCACTGATCCTTATGAAGATTTCAAGAAAACTGGAATGTACAAATA
CCTACAACTTGTGCTAATGACCCTGTGGGTTTACACTTAAAAACACAGTACTGTACCGTCTGCGGTATGTGGAAAGGTTATGGCTGTAGTTGTGATCAAC
TCCGCGAACCCATGCTTCAGTCAGCTGATGCACAATCGTTTTTAAACGGGTTTGCGGTGTAAGTGCAGCCCGTCTTACACCGTGCGGCACAGGCACTAGT
ACTGATGTCGTATACAGGGCTTTGACATACAATGATAAAGTAGCTGGTTTTGCTAAATTCCTAAAACTAATTGTTGTCGCTTCCAAGAAAAGGACGAAGA
TGACAATTTAATTGATTTACTTTGTAGTTAAGAGACACACTTTCTCTAACTACCAACATGAAGAAACAATTTATAATTTACTTAAGGATTGTCCAGCTGT
TGCTAAACATGACTTCTTTAAAGTTAGAATAGACGGTGACATGGTACCACATATATCACGTCAACGTCTTACTAAATACACAATGGCAGACCTCGTCTAT
GCTTTAAGGCATTTGATGAAGGTAATTGTGACACATTAAAGAAATACTTGTCACATACAATTGTTGTGATGATGATTATTCAATAAAAGGACTGGTATGA
TTTTGTAGAAAACCCAGATATATTACGCGTATACGCCAACTTAGGTGAACGTGTACGCCAAGCTTTGTTAAAAACAGTACAATTTTGTGATGCCATGCGA
AATGCTGGTATTGTTGGTGTACTGACATTAGATAATCAAGATTCAATGGTAACTGGTATGATTCGGTGATTTCATACAAACCACGCCAGGTAGTGGAGTT
CCTGTTGTAGATTCTTATTATTCATTGTTAATGCCTATATTAACCTTGACCAGGGCTTTAACTGCAGAGTCATGTTGACACTGACTTAACAAAGCCTTAC
ATTAAGTGGGATTTGTTAAAATATGACTTCACGGAAGAGAGGTTAAAACTCTTTGACCGTTATTTTAAATATTGGGATCAGACATACCACCCAAATTGTG
TTAACTGTTTGGATGACAGATGCATTTTGCATTGTGCAAACTTTAATGTTTTATTCTCTACAGTGTTCCCACCTACAAGTTTTGGACCACTAGTGAGAAA
AATATTTGTTGATGGTGTTCCATTTGTAGTTTTCAACTGGATACCACTTCAGAGAGCTAGGTGTTGTACATAATCAGGATGTAAAAACACATAGCTCTAG
ACTTAGTTTTAAGGAATTACTTGTGTATGCTGCTGACCCTGCTATGCACGCTGCTTCTGGTAATCTATTACTAGATAAACGCACTACGTGCTTTCAGTAG
CTGCACTTACTAACAATGTTGCTTTCAAACTGTCAAACCCGGTAATTTTAACAAAGACTTATGACTTTGCTGTGTCTAAGGGTTTTCTAAGGAAGGAAGT
TCTGTTGAATTAAAACACTCTTTGCTCAGGATGGTAAATGCTGTTATCAGCGATTATGACTATCGTTATAATCTACCAACAATGTGATATCAGACAACTA
CTATTTGTAGTTGAAGTTGTTGATAAGTACTTTGATTGTTACGATGGTGGCTGTATTAATGCTAACCAAGTCATCGTCAACAACCTAGACAAATCAGCTG
GTTTCCATTTAATAAATGGGGTAAGGCTAGACTTTATTATGATCAATGAGTTATGAGGATCAAGATGCACTTTCGCATATACAAAACGTAATGTCATCCC
TACTATAACTCAAATGAATTTTAAGTATGCCATTAGTGCAAAGAATAGAGCTCGCACCGTAGCTGGTGTCTCTATCTGTAGTACTATGACCAATAGACAG
TTTCATCAAAAATTATTGAAATCAATAGCCGCCACTAGAGGAGCTACTGTAGTAATTGGAACAAGCAAATTATATGGTGGTTGGCACAACATGTTAAAAC
TGTTTATAGTGATGTAGAAAACCCCACCTTATGGGTTGGGATTATCCTAATGTGATAGAGCCATGCCTAACATGCTTAGAATTATGGCCTCACTTGTCTT
GCTCGCAAACATACAACGTGTTGTAGCTTGTCACACCGTTTCTATAGATTAGCTAATGAGTGTGCTCAAGTATTGAGTGAAATGGTCATGTGTGGCGGTT
CACTATATGTTAAACCAGGTGGAACCTCATCAGGAGATGCCACAACTGCTATATTAATAGTGTTTTTAACATTTGTCAAGCTGTCACGGCCAATGTTAAT
GCACTTTATCTACTGATGGTAACAAAATTGCCGATAAGTATGTCCGCAATTTACAACACAGACTTTATGAGTGTCTCTATAGAAATAGAGATGTTGACAC
AGACTTTGTGAATGAGTTTTACGCATATTTGCGTAAACATTTCTCAATGATGATACTCTCATTGACGATGCTGTTGTGTGTTTCAATAGCACTTATGCAT
TTCAAGGTCTAGTGGCTAGCATAAAGAACTTTAAGTCAGTTTTTATTATCAAACAATGTTTTATGTCTGAAGCAAAATGTTGGACTGAGACTGACCTTAC
TAAAGGACCTCATGAATTTTGCTCTCAACATACAATGCTAGTAAACAGGGTGATGATTATGTGTACCTTCCTTACCCAGATCCATCAAGAATCCTCAAAG
GGGCCGGCTGTTTTGTAGATGATATCGTAAAAACAGATGGTACACTTATGATTGAACGGTTCGTGTCTTTAGCTATAGATGCTTACCCACTTACTAAACA
TCCTAATCAGGAGTATGCTGATGTCTTTCATTTGTACTTACAATACATAAGAAAGCTACATGATGAGTTACAGGACACATGTTAGACATGTATTCTGTTA
TGCTTACTAATGATAACACTTCAAGGTATTGGGAACCTGAGTTTTATGAGGCTATGTACACACCGCATACAGTACAGGCTGTTGGGGCTTGTGTTCTTTT
GCAATTCACAGACTTCATTAAGATGTGGTGCTTGCATACGTAGACCATTCTTATGTTGTAAATGCTGTTACGACCATGTCATATCAATATCACATAAATT
AGTCTTGTCTGTTAATCCGTATGTTTGCAATGCTCCAGGTTGTGATGTCACAGATGTGACTCAACTTTTACTTAGGAGGTATGAGCTATTATTGTAAATA
AACCACCCATTAGTTTCCATTGTGTGCTAATGGACAAGTTTTTGGTTTATATAAAATACATGTGTTGGTAGCGATAATGTTACTGACTTTAATGCAATTG
CAACATGTGACTGGACAATGCTGGTGATTACATTT
>17cd1c8c-c57a-427b-8481-be43ff52f578|6
TGGTCATGCTATGGTTGAGCTGGTAGAAGAACTCGAAGGCATTCAGTACGGTCGTAGTGGTGAGACACTGGTGTCCTTGTCCCTCATGTGGGCGAAATAC
CAGTGGCTTACCGCAGGTTTTTCGTAAGAACGGTAATAAAGGAGGAAGTGGCCAAGTTACGGCGCCGATCTAAAGTCATCTGTTAGGCGACGAGCTTGAT
CCTGATCCATGAAGATTTTCGAAGAAACTGGAAATGTACCTAACTTGTGTTAATGACCCTGAGTTACGAATCTGATTAGTACAGTCGCCGATGTCTATGT
GGAAAGGTTTATGGCTGTAGTTGTGATCAATTCCGAACCCATGTTCAGTCAGCTGATGCACAATCGTTTTTAAACGGGTTTGCGGTGTAAGTGCAGCCCG
TACATCACCGTGCGGCACAGGCACTAGTACTGATGTCGTATACAGGGCTTTGACACAATGATAAAGTAGCTGGTTTTGCTAAATTCCTAAAACTAATTGT
TTGTTGTTCCAAGAAAAGGACGAAGATGACAATTTAATTGATCATTTGTGGTTAAGAGACACACTTTCTCTACACATATGAAGAAACAATTTATAATTTA
CTTAAGGATTGTCCAGCTGTTGCTAAACATGACTTTAAGTTTAGAATAGACGGTGACATGGTACCACATATATTACGTCAACGTCTTACAATGGCAGACC
TCGTCTATGCTTTAAGGCATTTGATGAAGGTAATTGTGACACATTAAAGAAATACTTGTCACATACAATTGTTGTGATGATGATTATTCAATAAAAAGGA
CTGGTATGATTTTGTAGAAAACCCAGATATATTACGCGTATACGCCAACTTAGGTGAACGTGTACGCCAAGGTTTGTTAAAACAGTACAAATTCTGTGAT
GCCATGCGAAATGCTGGTATTGTTGGTGTACTGACATTAGATAATCAAGATCAATGGTAACTGGTATGATTCGGTGATCATACAACCACGCCAGGTAGTG
GAGTTCCTGTTGTAGATTTTATTATTCATTGTTAATGCCTATATTAACCTTGACCAGGGCTTTAATTGCAGAGTCATGTTGACACTGACTTAACAAAGCC
CCATAAGTGGGATTTGTTAAAATATGACTTTCACGGAAGAGAGGTTAAACTTTGACCGTTATTTAAATATTGGGATCAGACATACCACCCAAATTGTGTT
AACTGTTTGGATGACAGATGCATTTGCATTGTGCAAACTTTAATGTTTTATTCTTCTACAGTGTCCCACCTACAAGTTTTGGACACTAGTGAGAAAAATA
TTTGTTGATGGTGTTCCATTTGTGTAGTCAACTGGATACTCAGAGAGCTAGGTGTTGTACATCTTAATCAGGATGTAAACTTACATAGCTCTAGACTTTA
GTTTTAAGGAATTACTTGTGTATGCTGCTGACCTGCTATGCACGCTGCTTCTGGTAATCTATTACTAGATAAACGCATACGTGCTTTCAGTAGCTGCACT
TACTAACAATGTTGCTTTTTCAAACTGTCAAACCTAGTAATTTTAACAAAGACTTTCATGACTTTGCTGTGTCTGGTTAAGGAAGGAAGTCTGTTGAATT
AAACACTCACTTTGCTCAGGATGGTAATGCTGTTATCAGCGATTATGACTATTATCGTTATAATCTACCAACAATGTGTGATATCAGACATACTATTTGT
AGTTGAAGTTGTTGATAAGTACTTTGATTGTTACGATGGTGGCTGTATTAATGCTAACCAAGTCATCGTCAACAACCTAGAGACAAATCAGCTGGTTTCC
ATTCTAATAATGGGGTAAGGCTAGACTTTATTATGATCAATGAGTTATGAGGATCAAGATGCACTTTCGCATATACAAAACGTAATGTCATCCCTACTAT
AACTCAAATGAATCTTAAGTATGCCATAGTGCAAAGAATAGAGCTTTGCCCGTAGCTGGTGTCTCTATCTGTAGTATGACCAATAGACAGTTTCATCAAA
ATTATTGAAATCAATAGCCGCCACTAGAGGAGCTACTGTAGTAATTGAACAAGCAAATCTATGGTAGTGGCACAACATGTTAAAACTGTTTAGTGATGTA
GAAAACCTTCACCTTATGGGTTGGGATTATCCTAAATGTGATAGAGCCATGCCTAACATGCTAAGAATTATGGCCTCACTTGTTCTTGCTCGCAAACATA
CAACGTGTTGTAGCTTGTACACCGTTCTATAGATTAGCTAATGAGTGTGCTCCAAGTATTGAGTGAAATGGTCATGTGGCGGTTTCTATATGTTAAACCA
GGTGGAACCTCATCAGGAGATGCCACAACTGTTTATGCTAATAGTGTTTTTAACATTTGTCAAGCTGTTCGGCCAATGTTAATGCACTTTTATCTATTGA
TGGTACAAAATTGCCGATAAGTATGTCCGCAATTTACAACACAGACTTTATGAGTGTCTCTATAGAATAGAGATGTTGACACAGACTGTGAATGAGTTTT
ACGCATATTGCGTAAACATTTCTCAATGATGATACTCTTGACGATGCTGTTGTGTTTCAATAGCACTTATGCATTCAAGGTCTAGTGGCTATAAAGAACT
TTAAGTCAGTTCTTTATTATCAAAACAATCGCATTTTTATGTCTGAAGCAAATGTTGGACTGAGACTGACCCTAAAGGACCTCATGAATTTGCTCAACAT
ACAATGCTAGTTAAACAGGGTGATGATTATGTACCTTCCACCCAGATCCATCAAGAATCCCTAGGGGCAATGCTGTTTTGTAGATGATATCGTAAAACAG
ATGGTACACTATATATGATTGAACGGTTCGTGTCTTTAGCTATAGATGCTTACCCACTTACTAACATCCTAATCAGGAGTATGCTGATGTCTTCATTTGT
ACTTACAATACATAAGAAAGCTCATGATGAGTAACAGGACACATGTGGACATGTATTTCTGTTATGCTTACTAATGATAACACTTCAAGGTATTGGGAAC
CTGAGTTTTATGAGGCTATGTACACACCGCATACAGTTTACAGGCTGTTGGGGCTTGTGTGTTTTGCAATTTCAGACTTCATTAAGATGTGGTGCTTGCA
TACGTAGACCATTCTTATGTTGTAAATGCTGTTACGACCATGTCATCAACATCACATAAATTAGTCTTGTCTGTTAATCCGTATGTTTGCAATGCTCAGG
TTGTGATGTCACAGATGTGACTCAACTCTTTAGGAGGTATGAGCTATTATTGTAAATTTTCAACACCCATTAGTTTCCATTGTGTGCTAATGGACAAGTT
TTTTTGGTTTATATAAATACATGTGTTGGTAGCGATAATGTTACTGACTTTAATGCAATTGCAACATGTGACTGGACAAATGCTGGTGATTACATTTTGC
TATCCTGTACTGAAAGATTCAGGGCTGGCAGCAGAAACGTTCAAAGCTACTGAGGAGACATTTAAACTGTCTTATGGTATTGCTATTGACGCTGAAGTGC
TGTCTGACAGAGAATTACATCTCATGGGAAGTTGGTAAACCCTAGACCCACTTAACCGAAATTATGTCTCTACTGGTTATCGTGTAACTAAAACAGTAAA
GTACAAATAGGAGAGTACACCTTTGAAAAATACCAAGAGACAGAAGAAACAGCAAACTGTGATTTTTCCTGCTGCAGATTTGGATGATTTTCCAAACAAT
TGCAACAATCCGAGCAGTGCTGACTCAACTCAGGCCTAAACTCATGCAGACCACAAGGCAGATGGGCTATATAAACGTTTTGCTTTTCCGTTTACGATAT
AGTCTACTTTGTGCAGAATGAATCTCGTATTTCTTGCACAAGTAGATGTGGTTAACTTTAATCACATAGCAATTTTAATCAGTGTGTATGAGAGGAGGAC
TTGAAAGAGCCACATTCACCGAGGCCACGCGGAGTACGATAAGTGTACAGTGAACAATGCTAGGAGAGCTGCCTATATGGAAGAGCCCTAATGTGTAAAA
TTAATTTTATAGTAGTGCTATCCCATGATTTTAAACTAGTTTAGGAGAATGACAAAAAAAAAAT
>24624fed-7bce-4576-9895-3b83b789226d|31
TGTAGATCTGTTCTTAAACGAACATGAAAATTATTATTTTCTTGGCACTGATACACTCGCTACTTGTGAGCTTTATCACTACCAAGAGTGTGTTAGAGGT
ACAACAGTACTTTAAAAGAACCTTGCTTCTGGAACATACGAGGGCAATTCACCATTTCATCCTCTAGCTGATAACAAATTTGCACTGACTTGCTTTAGCA
CTCAATTTGCTTTTGCTTGTCCTGACGGCGTAAACACGTCTATCAGTTACGTGCCAGATCAGTTTCACCTAAACTGTTCATCAGACAAGAGGAAGTTCAA
GAACTTTACTCCAATTTTTATTGTTGCGGCAATAGTGTTTATAACACTTTGCTCACACTCAAAAGAAAGACAGAATGATTGAACTTTCATTAATTGACTT
CTATTTGTGCTTTTTAGCCTTTCTGCTATTTCCTTGTTTTAATTATGCTTATTATCTGTTGGTTTCACTTGAACTGCAAGATCATAATGAAACTTGTCAC
GCCTAAACGAACATGAAATTTCTTGTTTTTAGGAATCATCACAACTGTAGCTGCATTTCACCAAGAATGTAGTTACAGTCATGTACTCAACATCAACCAT
ATGTAGTTGATGACCCGTGTCCTATTCACTTCTATTCTAAATGGTATATTAGAGTAGGAGCTAGAAAATCAGCACCTTTAATTGAATTGTGCGTGGATGA
GGCTGGTTCTAAATCACCCATTCAGTACATCGATATCGGTAATTATACAGTTTCCTGTTTACCTTTTACAATTAATTGCCAGGAACCTAAATTGGGTAGT
CTTGTAGTGCGTTGTTCGTTCTATGAAGACTTTTTAGAGTATCATGACGTTCGTGTTGTTTTAGATTTCATCTAAACGAACAAACTAAAATGTCTGATAA
TGGACCCCAAAATCAGCGAAATGCACCCCGCATTACGTTTGGTGGACCCTCAGATTCAACTGGCAGTAACCAGAATGGAGAACGCAGTGGGGCGCGATCA
AAACAACGTCGGCCCCAAGGTTTACCCAATAATACTGCGTCTTGGTTCACCGCTCTCACTCAACATGGCAAGGAAGACCTTAAA
>f8ba5636-aa4c-4975-a0c7-12521b7902ac|9
TAATAATAACTAATTACTGTCGTTGACAGGACACGAGTAACTCGTCGTTTGCAGGCTGCTTACGGTTTCGTCCGTGTTGCAGCCGATCATCAGCACATCT
AGGTTTCGTCCGGGTGTGACCGAAAGGTAAGATGGAGAGCCTTGTCCCTGGTTTCAACGAGAAACACACGTCCATTCAGTTTGCCTGTTTACAGGTTCGC
GACGTGCTCGTACGTGGCTTTGGAGACTCCGTGGAGGAGGTCTTATCAGAGGCACGTCAACATTTAAAGATGGCACTTGTGGCTTAGTAGAAGTTGAAAA
AGGCGTTTGCCTCAACTTGAACAGCCCTATGTGTTTCATCAAACGTTCGGATGCTCGAACTGCACCTCATGGTCATGTTATGGTTGAGCTGGTAGCAGAA
CTCGAAGGCATTCAGTACGGTCGTAGTGGTGAGACACTTGGTGTCCTTGTCCCTCATGTGGGCGAAATACCAGTGGCTTACCGCAAGGTTCTTCTTCGTA
AGAACGGTAATAAAGGAGCTGGTGGCCATAGTTACGGCGCCGATCTAAAGTCATTTGACTTAGGCGACGAGCTTGGCACTGATCCTTATGAAGATTTCAA
GAAAACTGGAATGTACAAATACCTACAACTTGTGCTAATGACCCTGTGGGTTTTACACTTAAAACACAGTCTGTACCGTCTGCGGTATGTGGAAAGGTTA
TGGCTGTAGTTGTGATCAACTCCGCGAACCCATGCTTCAGTCAGCTGATGCACAATCGTTTTAAACGGGTTTGCGGTGTAAGTGCAGCCCGTCTTACACC
GTGCGGCACAGGCACTAGTACTGATGTCGTATACAGGGCTTTTGACATACAATGATAAAGTAGCTGGTTTTGCTAAATTCCTAAAAACTAATTGTTGTCG
CTTCCAAGAAAAGGACGAAGATGACAATTTAATTGATTCTTACTTTGTAGTTAAGAGAGACACTTTCTCTAACTACCAACATGAAGAAACAATTTATAAT
TTACTTAAGGATTGTCCAGCTGTTGCTAAACATGACTTCTTAAGTTAGAATAGACGGTGACATGGTACCACATATATCACGTCAACGTCTTACTAAATAC
AATGGCAGACCTCGTCTATGCTTTAAGGCATTTTGATGAAGGTAATTGTGACACATTAAAAGAAATACTTGTCACATACAATTGTTGTGATGATGATTAT
TTCAATAAAAAGGACTGGTATGATTTTGTAGAAAACCCAGATATATTACGCGTATACGCCAACTTAGGTGAACGTGTACGCCAAGCTTTGTTAAAAACAG
TACAATTTGTGATGCCATGCGAAATGCTGGTATTGTTGGTGTACTGACATTAGATAATCAAGATCTCAATGGTAACTGGTATGATTTCGGTGATTTCATA
CAAACCACGCCAGGTAGTGGAGTTCCTGTTGTAGATTCTTATTATTCATTGTTAATGCCTATATTAACCTTGACCAGGGCTCTAACTGCAGAGTCACATG
TTGACACTGACTTAACAAAGCCTTACATTAAGTGGGATTTGTTAAAATATGACTACACGGAAGAGAGGTTAAAACTCTTTGACCGTTATTTTAAATATTG
GGATCAGACATACCACCCAAATTGTGTTAACTGTTTGGATGACAGATGCATTCTGCATTGTGCAAACTTTAATGTTTATTATCTACAGTGTTCCCACCTA
CAAGTTTTGGACCACTAGTGAGAAAAATATTTGTTGATGGTGTTCCATTTGTAGTTTCAACTGGATACCACTTCAGAGAGCTAGGTGTTGTACATAATCA
GGATGTAAACTTACATAGCTCTAGACTTAGTTTTAAGGAATTACTTGTGTATGCTATTGACCCTGCTATGCACGCTGCTTCTGGTAATCTATTACTAGAT
AAACGCACTACGTGCTTTCAGTAGCTGCACTTACTAACAATGTTGCTTTCAAACTGTCAAACCCGGTAATTTTAACAAAGACTTCTATGACTTTGCTGTG
TCTAAGGGTTTTCTTCTAAGGAAGGAAGTTCTGTTGAATTAAAACACTTTCTTTGCTCAGGATGGTAATGCTGCTATCAGCGATTATGACTACTATCGTT
ATAATCTACCAACAATGTGTGATATCAGACAACTACTATTTGTAGTTGAAGTTGTTGATAAGTACTTGATTGTTACGATGGTGGCTGTATTAATGCTAAC
CAAGTCATCGTCAACAACCTAGACAAATCAGCTGGTTTTCCATTTAATAAATGGGGTAAGGCTAGACTTTATTATGATTCAATGAGTTATGAGGATCAAG
ATGCACTTTCGCATATACAAAACGTAATGTCATCCCTACTATAACTCAAATGAATCTTAAGTATGCCATTAGTGCAAAGAATAGAGCTCGCACCGTAGCT
GGTGTCTATCTGTAGTACTATGACCAATAGACAGTTTCATCAAAATTATTGAAATCAATAGCCGCCTTAGAGGAGCTACTGTAGTAATTGGAACAAGCAA
ATTCTATGGTGGTTGGCACAACATGTTAAAAACTGTTTATAGTGATGTAGAAA
>86a4d914-3f35-4346-9cec-8139c2de16cb|8
CCTTCCCAGGTAACAAACCAACCAACTTTCGATCTCTTGTAGATCTGTTCTAAACGATTTTAAAATCTGTGTGGCTGTCACTCGGCTGCATGCTTAGTGC
ACTCACGCAGTATAATTAATAACTATTGTTGTCGTTGACAGGACACGAGTAACTCGTCTATCTTGCAGGCTGCACGGTTTCGTCCGTGTTGCAGCCGATC
ATCAGCACATTAGGTTTCATCCGGGTGTGACCGAAAGGTAAGATGGAGAGCCTTGTCCCTGGTTTCAACGAGAAAACACACGTCCAACTCAGTTTGCCTG
TTTTACAGGTTCGCGACGTGCTCGTACGTGGCTTTGGAGACTCCGTGGAGGAGGTCTTATCAGAGGCACGTCAACATTTAAAGATGGCACTTGTGGCTTA
GTAGAAGTTGAAAAAGGCGTTTGCCTCAACTTGAACAGCCCTATGTGTTTTCAAACGTTCGGATGCTCGAACTGCACCTCATGGTCATGTTATGGTTGAG
CTGGTAGCAGAACTCGAAGGCATTCAGTACGGTGTAGTGGTGAGACACTTGGTGTCCTTGTCCCTCATGTGGGCGAAATACCAGTGGCTTACCGCAAGGT
TCTTCGTAAGACGGTAATAAAGGAGCTGGTGGCCATAGTTACGGCGCCGATCTAAAGTCATCTGACTTAGGCGACGAGCTTGGCACTGATCTTATGAAGA
TTTCAAGAAACTGGAATGTACAAATACCTACAACTTGTGCTAATGACCCTGTGGGTTTTACACTTAAAAACACAGTCTGTACCGTCTGCGGTATGTGGAA
AGGTTATGGCTGTAGTTGTGATCAACTCCGCGAACCCATGTTCAGTCAGCTGATGCACAATCGTTTTTAAACGGGTTTGCGGTGTAAGTGCAGCCCGTAC
ACCGTGCGGCACAGGCACTAGTACTGATGTCGTATACAGGGCTTTGACATACAATGATAAAGTAGCTGGTTTTGCTAAATTCCTAAAACTAATTGTTGTC
GCTTCCAAGAAAAGGACGAAGATGACAATTTAATTGATTCTTACTTTGTAGTTAAGAGACACACTTTCTCTAACTACCAACATGAAGAAACAATTTATAA
TTTACTTAAGGATTGTCCAGCTGTTGCTAAACATGACTTCTTTAAGTTTAGAATAGACGGTGACATGGTACCACATATATCACGTCAACGTCTTACTAAA
TACACAATGGCAGACCTCGTCTATGCTTTAAGGCATTTTGATGAAGGTAATTGTGACACATTAAAAGAAATACTTGTCACATACAATTGTTGTGATGATG
ATTATTTCAAAAAAAGGACTGGTATGATTTTGTAGAAAACCCAGATATATTACGCGTATACGCCAACTTAGGTGAACGTGTACGCCAAGCTTTGTTAAAA
CAGTACAATTCTGTGATGCCATGCGAAATGCTGGTATTGTTGGTGTACTGACATTAGATAATCAAGATCAATGGTAACTGGTATGATTTCGGTGATTTCA
TACAAACACGCCAGGTAGTGGAGTTCCTGTTGTAGATTCTTATTATTCATTGTTAATGCCTATATTAACCTTGACCAGGGCTTTAACTGCAGAGTACATG
TTGACACTGACTTAACAAAGCCTTCACATTAAGTGGGATTTGTTAAAATATGACTTCACGGAAGAGAGGTTAAAACTTTGACCGTTATTTTAAATATTGG
GATCAGACATACCACCCAAATTGTGTTAACTGTTTGGATGACAGATGCATTCTGCATTGTGCAAACTTTAATGTTTTATTCTACAGTGTTCCCACCTACA
AGTTTGGACCACTAGTGAGAAAAATATTTGTTGATGGTGTTCCATTTGTAGTTTTCAACTGGATACCACTTCAGAGCTAGGTGTTGTACATAATCAGGAT
GTAAACTTACATAGCTCTAGACTTAGTTTAAGGAATTACTTGTGTATGCTGCTGACCCTGCTATGCACGCTGCTTCTGGTAATCTATTACTAGATAAACG
CACTACGTGCTTTTCAGTAGCTGCACTTACTAACAATGTTGCTTTCAAACTGTCAAACCCGGTAATTTTAACAAAGACTTCTATGACTTTGCTGTGTCTA
AGGGTTTCTAAGGAAGGAAGTTCTGTTGAATTAAAACACTTCTTTGCTCAGGATGGTAATGCTGCTATCAGCGATTATGACTACTATCGTTATAATCTAC
CAACAATGTGTGATATCAGACAACTACTATTTGTAGTTGAAGTTGTTGATAAGTACTTTGATTGTTACGATGGTGGCTGTATTAATGCTAACCAAGTCAT
CGTCAACAACCTAGACAAATCAGCTGGTTTTCCATTTAATAAATGGGGTAAGGCTAGACTTTATTATGATCAATGAGTTATGAGGATCAAGATGCACTTT
CGCATATACAAAACGTAATGTCATCCCTACTATAACTCAAATGAATCTAAGTATGCCATTAGTGCAAAGAAGAGCAGAGCTCGCACCGTAGCTGGTGTCT
CTATCTGTAGTACTATGACCAATAGACAGTTTCATCAAAAATTATTGAAATCAATAGCCGCCCTAGAGGAGCTACTGTAGTAATTGGAACAAGCAAATCT
ATGGTGGTTGGCACAACATGTTAAAACTGTTTATAGTGATGTAGAAAACCCCCTTATGGGTTGGGATTATCCTAAATGTGATAGAGCCATGCCTAACATG
CTCAAGAATTATGGCCTCACTTGTTTCTTGCTCGCAAACATACAACGTGTTGTAGCTTGTCACACCGTTTCTATAGATTAGCTAATGAGTGTGCTCAAGT
ATTGAGTGAAATGGTCATGTGTGGCGGTTCACTATATGTTAAACCAGGTGGAACCTCATCAGGAGATGCCACAACTGCTTATGCTAATAGTGTTTTTAAC
ATTTGTCAAGCTGCACGGCCAATGTTAATGCACTTTTATCTACTGATGGTAACAAAATTGCCGATAAGTATGTCCGCAATTTACAACACAGACTCTATGA
GTGTCTTATAGAAATAGAGATGTTGACACAGACTTTGTGAATGAGTTTTACGCATATTTGCGTAAACATTTCTCAATGATGATACTCTTGACGATGCTGT
TGTGTGTTCAATAGCACTTATGCATCTTCAAGGTTTAGTGGCTAGCATAAAGAACTTTAAGTCAGTTCTTTATTATCAAAACAATGTTTTTATGTCTGAA
GCAAAATGTTGGACTGAGACTGACCCACTAAAGGACCTTCATGAATTTTGCTCAACATACAATGCTAGTTAAACAGGTGATGATTATGTGTACCTTCCTT
ACACATTTCATGGGAAGTTGGTAAACCTAGACCACCACTTAAACCGAAATTATGTCTTTACTGGTTATCGTGTAACTAAAACAGTAAAGTACAAATAGGA
GAGTACACCTTTGAAAATACCAGAGACAGAAGAAACAGCAAACTGTGACTCTTTTCCTGCTGCAGATTTGGATGATTTCCAAACAATTGCAACAATCCAT
GAGCAGTGCTGACTCAACTCAGGCCTAAACTCATGCAGACCACAAGGCAGATGGGCTATATAAACGTTTCGCTTTCCGTTTACGATATAGTCTACTTGTG
CAGAATGAATCTCGTAACATAGCACAAGTAGATGTAGTTAACTTTAATCTCACATAGCAATCTTTAATCAGTGTGTAACATTAGGGAGGACTTGAAAGAG
CCACCACATTTCACCGAGGCCACGCGGAGTACGATCGAGTGTACAGTGAACAATGCTAGGGAGAGCTGCCTATATGGAAGAGCCCTAATGTGTAAAATTA
ATTTTAGTAGTGCTATCCCATGTGATTTTAATAGCTTCTAGGAGAATGACAAAA
>1f89e2c9-f4a6-4ce1-a9b1-54107b0ffb32|18
GCAATAGCCATAGAGGAGCTACTGTAGTAATTGGAACAAGCAAATTCTATGGTGGTTGGCACAACATGTTAAAAACTGTTTATAGTGATGTAGAAAACCC
TTACCTTATGGGTTGGGATTATCCTAAATGTGATAGAGCCATGCCTATATGCTTAGAATTATGGCCTCACTTGTTCTTGCTCGCAAACATACAACGTGTT
GTAGCTTGTCACACCGTTTCTATAGATTAGCTAATGAGTGTGCTCAAGTATTGAGTGAAATGGTCATGTGTGGCGGTTCACTATATGTTAAACCAGGTGG
AACCTCATCAGGAGA
>6997e11e-c6c5-40f6-9f63-071ef2fa88a8|10
AAACAGGGTGATGATTATGTGTACCTTCCTTACCCAGATCCATCAAGAATCCTAGGGGCCGGCTGTTTTGTAGATGATATCGTAAAAACAGATGGTACAC
TTATGATTGAACGGTTCGTGTCTTTAGCTATAGATGCTTACCCACTTACTAAACATCCTAATCAGGAGTATGCTGATGTCTTCATTTGTACTTACAATAC
ATAAGAAAGCTACATGATGAGTTAACAGGACACATGTTAGACATGTATTCTGTTATGCTTACTAATGATAACACTCAAGGTATTGGGAACCTGAGTTTTA
TGAGGCTATGTACACACCGCATATACAGTCTTACAGGCTGTTGGGGCTTGTGTTTTTGCAATTCACAGACTTCATTAAGATGTGGTGCTTGCATACGTAG
ACCATTCTTATGTTGTAAATGCTGTTACGACCATGTCATATCAACATCACATAAATTAGTCTTGTCTGTTAATCCGTATGTTTGCAATGCTCCAGGTTGT
GATGTCACAGATGTGACTTCAACTTTTACTTAGGAGGTATGAGCTATTATTGTAAATTTCATAACCACCCATTAGTTTTCCATTGTGTGCTAATGGACAA
GTTTTTGGTTTATATAAAATACATGTGTTGGTAGCGATAATGTTACTGACTTTAATGCAATTGCAACATGTGACTGGACAAATGCTGGTGATTACATTTT
AGCTAACACCTGTACTGAAAGACTCAAGCTTTTTGCAGCAGAAACGCTCAAAGCTACTGAGGAGACATTTAAACTGTCTTATGGTATTGCTACTGTACGT
GAAGTGCTGTCTGACAGAGAATTACATCATGGGGAAGTTGGTAAACCTAGACCACCACTTAATCGAAATTATGTCTTTACTGGTTATCGTGTAACTAAAA
ACAGTAAAGTACAAATAGGAGAGTACACAATTGCAACAATCCATGAGCAGTGCTGACTCAACTCAGGCCTAAACTCATGCAGACAACATAAGGCAGATGG
GCTATATAAACGTTTTCGCTTTTCCGTTTACGATATATAGTCTACTCTTGTGCAGAATGAATTCTCGTAACTACATAGCACAAGTAGATGTAGTTAACTT
TAATCACAGCAATTTTTAATCAGTGTGTAACATAGGGAGGACTTGAAAGAGCCACCACATTCACCGAGGCCACGCGGAGTACGATCGAGTGTACAGTGAA
CAATGCTAGGGAGAGCTGCCTATATGGAAGAGCCCTAATGTGTAAAATTAATTTTAGTAGTGCTATCCCCATGTGATTTTAATAGCTTCTAGGAGAATGA
CAAA
>ea03f872-a967-480c-898f-16d0d41544cd|10
ATACCTTCCCAGGTAACAAACCAACCAACTTTCGATCTCTTGTAGATCTGTTCTCTAAACGAACTTTAAAATCTGTGTGGCTGTCACTCGGCTGCATGCT
TAGTGCACTCACGCAGTATAATTAATAACTAATTACTGTCGTTGACAGGACACGAGTAACTCGTCTATATTTGCAGGCTGCTTACGGTTCGTCCGTGTTG
CAGCCGATCATCAGCACATCTAGGTTTCGTCCGGGTGTGACCGAAAGGTAAGATGGAGAGCCTTGTCCCTGGTTTTCAACGAGAAAACACACGTCCAACT
CAGTTTGCCTGTTTTACAGGTTCGCGACGTGCTCGTACGTGGCTTTGGAGACTCCGTGGAGGAGGTCTTATCAGAGGCACGTCAACATCTTAAAGATGGC
ACTTGTGGCTTAGTAGAAGTTGAAAAAGGCGTTTTGCCTCAACTTGAACAGCCCTATGTGTTCATCAAACGTTCGGATGCTCGAACTGCACCTCATGGTC
ATGTTATGGTTGAGCTGGTAGA
>c000be30-fe91-4bd1-80da-7ac7619cf7af|6
TGCTTAACTGGAATAGCTGTTGAACAAGACAAAAACACCCAAGAAGTTTTTGCACAAGTCAAACAAAATACAAAACACCACCAATTAAAGATTTTGGTGG
TTTAATTTTTCACAAATATTACCAGATCCATCAAAACCAAGCAAGAGGTCATTTATTGAAGATCTACTTTCAACAAGTGACACTTGCAGATGCTGGCTTC
ATCAAACAATATGGTGATTGCCTTGGTGATATTGCTGCTAGAGACCTCATTTGTGCACAAAAGTTTAACGGCCTTACTGTTTTGCCACCTTTTTGCTCAC
AGATGAAATGATTGCTCAATACACTTTGCACTGTTAGCGGGTACAATCACTAAGTTGGACCTTTGGTGCAGGTGCTGCATTAAAATACCATTTGCTATGC
AAATGGCTTATAGGTTTAATGGTATTGGAGTTACACAGAATGTTCTCTATGAGAACCAAAAATTGATTGCCAACCAATTTAATAGTGCTATTGGCAAAAT
TCTTAAGACACTTTCTTCCACAGCAAGTGCACTTGGAAAACTTCAAGATGTGGTCAACCAAAATGCACAAGCTTTAAACACGCTTGTTAAACAACTTAGC
TCCAATTTGGTGCAATTCAAGTGTTTTTAAATGATATCCTTTCACGTCTTGACAAAGTTGAGGCTGAAGTGCAAATTGATAGGTTGATCACAGGCAGACT
TCAAAGTTTGCAGACATATGTGACTCAACAATTAATTAGAGCTGCAGAAATCAGAGCTTCTGCTAATCTTGCTGCTACTAAAATGTCAGAGTGTGTACTT
GGACAATCAAAAAGAGTTGATTTGTGGAAAGGGCTATCATTTATGTCCTTTCCCTCAGTCAGCACCTCATGGTGTAGTTTCTTGCATGTGACTTATGTCC
CTGCACAAGAAAAGAACTTCACAACTGCTCCTGCCATTTTGTCATGATGGAAAAGCACACTTTTCCTCGTGAAGGTGTCTTGTTCAAATGGCACACACTG
GTTTGTAACACAAAGGAATTTTATGAACCACAAATCATTACTACAGACAACACATTTGTGTCTGGTAACTGTGATGTTGTAATAGGAATTGTCAACAACA
CAGTTTATGATCCTTTGCAACCTGAATTAGACTCATTCAAGGAGGAGTTAGATAAATATTTTAAGAATCATACATCACCAGATGTTGATTTAGGTGACAT
CACTGGCATTAATGCTTCAGTTGTAAACATTCAAAAGAAATTGACCGCCTCAATGAGGTTGCCAAGAATTTAAATGAATCTCATCGATTCCAAGAACTTG
GAAAGTATGAGCAGTATATAAAATGGCCAAGTACATTTGGCTAGGTTTTATAGCTGGCTTGATTGCCATAGTAATGGTGACAATTATGCTTTGCTGTATG
ACCAGTTGCTGTAGTTGTCTCAAGGGCTGTTGTTCTTGTGGATCCTGCTGCAAATTTGATGAAGACGACTTGAGCCAGTGCTCAAAGGAGTCAAATTACA
TTACACATAAACGAACTTATGGATTTGTTTATGAGAATCTTCACAATTGGAACTGTAACTTTGAAGCAAGGTGAAATCAAGGATGCTACTCCTTCAGATT
TTGTTCGCGCTACTGCAACGATACCGATACAAGCCTCACTCCCTTTCGGATGGCTTATTGTTGGCGTTGCACTTGCTGTTTTCAGAGCGCTTCCAAAATC
ATAACCCTCAAAAAGAGATGGCAACTAGCACTCCAAGGGTGTTTCTTTTGTTTGCACTTGCTGTTGTTGTTTGTAACAGTTTTACTCCACACCTTTGCTT
CGTTGCTGCTGGCCTTGAAGCCCCCTCTCTATCTTTATGCATAGTCTACTTCTTGCAGAGTATAAACTTTGTAAGAATAATAATGAGGCTTTGGCTTTGC
TGGAAATGCCGTTCCAAAAACCCATTACTTATGATGCCATTATTTTCTTTTTGCTGGCATACTAATTGTTACGACTATTGTATACCTTACAATAGTGTAT
CTCTTCAATTGTCATTACTTCAGGTGATGGCACAACAAGTCCTATTTGAACATGACTACCAGATTGGTGGTTATACTGAAAAATGGGAATCTGGAGTAAA
GACTGTGTTGTATTACACAGTTACTTACAGACTATTACCAGCTGTACTTCAACTCAATTGAGTACAGACACTGGTGTTGAACATGTTACCTTCTTCATCT
ACAAATAAAATTGTTGATGAGCCTGAAGAACATGTCCAAATTCAACAATCGACGGTTCATCCAGAGTTGTTAATCCAGTAAT
>ddf62662-128c-404c-9670-2f9330445f19|11
ACAGGCAGACTTCAAAGTTTGCAGACATATGTGACTCAACAATTAATTAGAGCTGCAGAAATCAGAGCTTCTGCTAATTGCTGCTACTAAAATGTCAGAG
TGTGTACTTGGACAATCAAAAAGAGTTGATTTTGTGGAAAGGGCTATCATTTTATGTCCTTTCCCTCAGTCAGCACCTCATGGTGTAGTCTTCTTGCATG
TGACTTATGTCCCTGCACAAGAAAAGAACTTCACAACTGCTCCTGCCATTTGTCATGATGGAAAAGCACACTTTCCTCGTGAAGGTGTCTTTGTTTCAAA
TGGCACACACTGGTTTGTAACACAAAGGAATTTTATGAACCACAAATCATTACTACAGACAACACATTTGTGTCTGGTAACTGTGATGTTGTAATAGGAA
TTGTCAACAACACAGTTTATGATCCTTTGCAACCTGAATTAGACTCATTCAAGGAGGAGTTAGATAAATATTTTAAGAATCATACATCACCAGATGTTGA
TTTAGGTGACATCTGGCATTAATGCTTCAGTTGTAAACATTCAAAAAGAAATTGACCGCCTCAATGAGGTTGCCAAGAATTTAAATGAATCTCATCGATT
CCAAGAACTTGGAAAGTATGAGCAGTATATAAAATGGCCATGGTATATTTGGCTAGGTTTTATAGCTGGCTTGATTGCCATAGTAATGGTGACAATTATG
CTTTGCTGTATGACCAGTTGCTGTAGTTGTCTAAGGGCTGTTGTTCTTGTGGATCCTGCTGCAAATTTGATGAAGACGACTTGAGCCAGTGCTCAAAAGG
AGTCAAATTACATTACACATAAACGAACTTATGGATTTGTTTATGAGAATCTCACAATTGGAACTGTAACTTTTGAAGCAAGGTGAAATCAAGGATGCTA
CTCCTTCAGATTTTGTTCGCGCTACTGCAACGATACCGATACAAGCCTCACTCCCTTTCGGATGGCTTATTGTTGGCGTTGCACTTCTTGCTGTTTTTCA
GAGCGCTTCCAAAATCATAACCCTCAAAAGAGATGGCAACTAGCACTCTCCAAGGGTGTTCACTTTGTTTGCAACTTGCTGTTGTTGTTTGTAACAGTTT
ACTTCACACCTTTTGCTCGTTGCTGCTGGCCTTGAAGCCCCTTCTTCTATCTTTTTATGCTAGTCTACTTCTTGCAGAGTATAAACTTTGTAAGAATAAT
AATGAGGCTTTGGCTTTGCTGGAAATGCCGTTCCAAAAAACCCATTACTTTATGATGCCAACTATTTTCTTTGCTGGCATACTAATTGTTACGACTATTG
TATACCTTACAATAGTGTAACTTCTTCAATTGTCATTACTCAGGTGATGGCACAACAAGTCCTATTTTGAACATGACTACCAGATTGGTGGTTATACTGA
AATGGGAATCTGGAGTAAAAGACTGTGTTGTATTACACAGTTACTTCATTCAGACTATTACCAGCTGTACTCAACTCAATTGAGTACAGACACTGGTGTT
GAACATGTTACCTCTTCATCTACAATAAAATTGTTGATGAGCCTGAAGAACATGTCCAAATTCACACACAATCGACGGTTCATCCGGAGTTGTTAATCCA
GTAATGGAACCAATTTATGATGAACCGACGACGACTACTAGCGTGCCTTTGTAAGCACAAGCTGATGAGTACGAACTTATGTACTCATTCGTTCAGAAGA
GACAGGTACGTTAATAGTTAATAGCGTACTTCTTTTTCTTGCTTTGTGGTATTCTTGCTAGTTACACTAGCCATCCTACTGCGCTTCGATTGTGTGCGTA
CTGCTGCAATATTGTTAACGTGAGTCTTGTAAAACCTTCTTTTACGTTTACTCGTGTTAAAAATCTGAATTTCTAGAGTTCCTGATTTCTGGTCTAAACG
AACTAAATATTATATTAGTTTTCTGTTTGGAACTTTAATTTTAGCCATGGCAGATTCCAACGGTACTATTACCGTTGAAGAGCTTAAAAAGCTCTTGAAC
AATGGAACCTAGTAATAGGTTTCCTATTCCTTACATGGATTTGTCTCTACAATTTGCCTATGCCAACAGGAATAGGTTTTGTATATAATTAAGTTAATTT
TCCTCTGGCTGTTATGGCCAGTAACTTTAGCTTGTTTTGTGCTTGCTGCTGTTTACAGAATAAATTGGATCACCGGTGGAATTGCTATCGCAATGGCTTG
TCAGACTGTTGCGCGTACGTTCCATGTGGTCATTCAATCCAGAAACTAACATTCTCAACGTGCCACTCCATGGCACTATTTTGACCAGACCGCTTCTAGA
AAGTGAACTCGTAATCGGAGCTGTGATCCTTCGTGGACATCTTCGTATTGCTGGACACCATCTAGGACGCTGTGACATCAAGGACCTGCCTAAAGAAATC
ACTGTTGCTACACACGAACGCTTCTTATTACAAATTGGGAGCTCGCAGCGTGTAGCAGGTGACTCAGGTTTTGCTTATCCAGTCGCTACAGGATTGGCAA
CTATAAATTAAACACAGACCATTCCAGTAGCAGTGACAATATTGCTTTGCTTGTACAGTAAGTGACAACAGATGTTTCATCTCGTTGACTTCAGGTTACT
ATAGCAGAGATTACTAATTATTATGAGGACTTTAAAGTTTCCATTTGGAATCTTGATTACATCATAAACCTCATAATTAAAAATTTATCTAAGTCACTAA
CTGAGAATAAATATTCTCAATTAGATGAAGAGCAACCAATGGAGATTGATTAAACGAACATGAAAATTATTCTTTCTTGGCACTGATAACACTCGCTACT
TGTGAGCTTTATCACTACCAAGAGTGTGTTAGAGGTACAACAGTACTTTTAAAAGAACCTTGCTCTTCTGGAACATACGAGGGCAATTCACCATTCATCC
TCTAGCTGATAACAAATTTGCACTGACTTGCTTTAGCACTCAATTTGCTTTTGCTTGTCCTGACGGCGTAAAACACGTCTATCAGTTACGTGCCAGATCA
GTTTCACCTAAACTGTTCATCAGACAAGAGGAAGTTCAAGAACTTTACTCCAATTTTTATTATTGTTGCGGCAATAGTGTTTATAACACTTTGCTCACAC
TCAAAAGAAAGACAGAATGATTGAACTTTCATTAATTGACTTCTATTTGTGCTTTTTAGCCTTTCTGCTATTCCTTGTTTTAATTATGCTTATTATCTGT
TGGTTCTCACTTGAACTGCAAGATCAATGAAACTTGTCACGCCTAAACGAACATGAAATTTCTTGTTTTCTTTAGGAATATCTACAACTGTAGCTGCATT
TCACCAAGAATGTAGTTTACAGTCATGTACTCAACATCAACCATATGTAGTTGATGACCCGTGTCCTATTCACTTCTATTCTAAATGGTATATTAGAGTA
GGAGCTAGAAAATCAGCACCTTTAATTGAATTGTGCGTGGATGAGGCTGGTTCTAAATCACCCATTCAGTACATCGATATCGGTAATTATACAGTTCCTG
TTTACCTTTTACAATTAATTGCCAGGAACCTAAATTGGGTAGTCTTGTAGTGCGTTGTTCGTTCTATGAAGACTTTTTAGAGTATCATGACGTTCGTGTT
GTTTTAGATTCATCTAAACGAACAAACTAAAATGTCTGATAATGGACCCCAAAATCAGCGAAATGCACCCCGCATTACGTTTGGTGGACCTCAGATTCAA
CTGGCAGTAACCAGAATGGAGAACGCAGTGGGCGCGATCAAACAACGTCGGCCCCAAGGTTTACCCAATAATACTGCGTCTTGGTTCACCGCTCACTCAA
CATGGCAAGGAAGACCTTAAATTCCCTCGAGGACAAGGCGTTCCAATTAACACCAATAGCAGTCCAGATGACCAAATTGGCTACTACCGAAGAGCTACCA
GACGAATTCGTGGTGGTGACGGTAAATGAAAGATCTCAGTCCAAGATGGTATTTCTACTACCTAGGAACTGGGCCAGAAGCTGGACTTCCCTATGGTGCT
AACAAAGACGGCATCATATGGGTTGCAACTGAGGGAGCCTTGAATACACCAAAAGATCATTGGCACCCGCAATCCTGCTAACAATGCTGCAATCGTGCTA
CAACTTCCTCAAGGAACAACATTGTCAAAAGGCTTTTACGCAGAAGGGAGCAGAGGCGGCAGTCAAGCCTCTTCTCGTTCCTCATCACGTAGTCGCAACA
GTTTAAGAAATTCAATTCCAGGCAGCAGTAGGGGAACTTTCCTGCTAGAATGGCTGGCAATGGCGGTGATGCTGCTCTTGCTTTGCTGCTGCTTGACAGA
TTGAACCAGCTTGAGAGCAAAATGTCTGGTAAAGGCCAACAACAACAAGGCCAAACTGTCACTAAGAAATTGCTGCTGAGGCTTCTAAGAAGCCTCGGCA
AAACGTACTGCCACTAAAGCATACAATGTAACACAAGCTTTCGGCAGACGTGGTCCAGAACAAACCCAAGGAAATTTTGGGGACCAGGAACTAATCAGAC
AAGGAACTGATTACAAACATTGGCCGCAAATTGCACAATTTGCCCCAGCGCTTCAGCGTTTTCGGAATGTCGCGCATTGGCATGGAAGTCACACCTTCGG
GAACGTGGTTGACCTACACAGGTGCCATCAAATTGGATGACAAAGATCCAAATTCAAAGATCAAGTCATTTGCTGAATAAGCATTGACGCATACAAAACA
TTCCCACCAACAGAGCCTAAAAAAGGACAAAAAGAAGAAGGCTGATGAAACTCAAGCCTTACCGCAGAGACAGAAGAAACAGCAAACTGTGACTTTTTCC
TGCTGCAGATTTGGATGATTTCTCCAAACAATTGCAACAATCCATGAGCAGTGCTGACTCAACTCAGGCCTAAACTCATGCAGACATATAAGGCAGATGG
GCTATATAAACGTTTTCGCTTTTTCCGTTTACGATATAGTCTACTCTTGTGCAGAATGAATTCTCGTAACATAGCACAAGTAGATGTAGTTAACTTTAAT
CACATAGCAATTTTAATCAGTGTGTAACATTAGGGAGGACTTGAAAGAGCCACCACATTTCACCGAGGCCACGCGGAGTACGATCGAGTGTACAGTGAAC
AATGCTAGGGAGAGCTGCCTATATGGAAGAGCCCTAATGTGTAAAATTAATTTAGTAGTGCTATCCCCATGTGATTTTAATAGCTTCTTAGGAGAATGAC
AAAAAA
>c249672a-1536-4dca-84ba-232fdacb8e19|14
TACCTTCCCAGGTAACAAACCAACCAACTTTCGATCTTGTAGATCTGTTCTCTAAACGAACTTTAAAATCTGTGTGGCTGTCACTCGGCTGCATGCTTAG
TGCACTCACGCAGTATAATTAATAACTAATTACTGTCGTTGACAGGACACGAGTAACTCGTTTATATTTGCAGGCTGCTTACGGTTTCGTCCGTGTTGCA
GCCGATCATCAGCACATCTAGGTTTCGTCCGGGTGTGACCGAAAGGTAAGATGGAGAGCCTTGTCCCTGGTTTCAACGAGAAAACACACGTCCCATTCAG
TTTGCCTGTTTTACAGGTTCGCGACGGTGCTCGTACGTGGCTTTGGAGACTCCGTGGAGGAGGTCTTATCAGAGGCACGTCAACATCTTAAAGATGGCAC
TTGTGGCTTAGTAGAAGTTGAAAAGGCGTTTTGCCTCAACTTGAACAGCCCTATGTGTTCATCAAACGTTCGGATGCTCGAACTGCACCTTCATCATGGT
CATGTTATGGTTGAGCTGGTAGCAGAACTCGAAGGCATTCAGTACGGTCGTAGTGGTGAGACACTTGGTGTCCTTGTCCCTCATGTGGGCGAAATACCAG
TGGCTTACCGCAAGGTTCTTCTTCGTAAGAACGGTAATAAAGGAGCTGGTGGCCATAGTTACGGCGCCGATCTAAAGTCATTTGACTTAGGCGACGAGCT
TGGCACTGATCCTTATGAAGATTTCAAGAAAACTGGAATGTACAAATACCTACAACTTGTGCTAATGACCCTGTGGGTTTACACTTAAAACACAGTCTGT
ACCGTCTGCGGTATGTGGAAAGGTTATGGCTGTAGTTGTGATCAACTCCGCGAACCCATGCTTCAGTCAGCTGATGCACAATCGTTTTAAACGGGTTTGC
GGTGTAAGTGCAGCCCGTCTTACACCGTGCGGCACAGGCACTAGTACTGATGTCGTATACAGGGCTTTTGACATACAATGATAAAGTAGCTGGTTTTGCT
AAATTCCTAAAACTAATTGTTGTCGCTTCCAAGAAAAGGACGAAGATGACAATTTAATTGATCTTACTTTGTAGTTAAGAGACACACTTTCTAACTACCA
ACATGAAGAAACAATTTATAATTTACTTAAGGATTGTCCAGCTGTTGCTAAACATGACTTCTTAAGTTTAGAATAGACGGTGACATGGTACCACATATAT
CACGTCAACGTCTTACTAAATACAATGGCAGACCTCGTCTATGCTTTAAGGCATTTTGATGAAGGTAATTGTGACACATTAAAAGAAATACTTGTCACAT
ACAATTGTTGTGATGATGATTATTTCAATAAAAAGGACTGGTATGATTTTGTAGAAAACCCAGATATATTACGCGTATACGCCAACTTAGGTGAACGTGT
ACGCCAAGCTTTGTTAAAAACAGTACAATTCTGTGATGCCATGCGAAATGCTGGTATTGTTGGTGTACTGACATTAGATAATCAAGATCTTCAATGGTAA
CTGGTATGATTTCGGTGATTTCATACAAACCACGCCAGGTAGTGGAGTTCCTGTTGTAGATTCTTATTATTCATTGTTAATGCCTATATTAACCTTGACC
AGGGCTTTAACTGCAGAGTCATGTTGACACTGACTTAACAAAGCCTTACATTAAGTGGGATTTGTTAAAATATGACTTCACGGAAGAGAGGTTAAAACTC
TTTGACCGTTATTTTAAATATTGGGATCAGACATACCACCCAAATTGTGTTAACTGTTTGGATGACAGATGCATTCTGCATTGTGCAAACTTTAATGTTT
TATTTCTACAGTGTTCCCACCTACAAGTTTTGGACCACTAGTGAGAAAAATATTTGTTGATGGTGTTCCATTTGTAGTTTCAACTGGATACCACTTCAGA
GAGCTAGGTGTTGTACATAATCAGGATGTAAAACTTACATAGCTCTAGACTTAGTTTTAAGGAATTACTTGTGTATGCTGCTGACCCTGCTATGCACGCT
GCTTCTGGTAATCTATTACTAGATAAACGCACTACGTGCTTTCAGTAGCTGCACTTACTAACAATGTTGCTTTCAAACTGTCAAACCCGGTAATTTTAAC
AAAGACTTTATGACTTTGCTGTGTCTAAGGGTTTTAAGGAAGGAAGTTCTGTTGAATTAAAACACTTCTTTGCTCAGGATGGTAATGCTGCTATCAGCGA
TTATGACTACTATCGTTATAATCTACCAACAATGTGTGATATCAGACAACTACTATTTGTAGTTGAAGTTGTTGATAAGTACTTTGATTGTTACGATGGT
GGCTGTATTAATGCTAACCAAGTCATCGTCAACAACCTAGACAAATCAGCTGGTTTTCCATTTAATAAATGGGGTAAGGCTAGACTTTATTATGATTCAA
TGAGTTATGAGGATCAAGATGCACTTTTCGCATATACAAAACGTAATGTCATCCCTACTATAACTCAAATGAATCTTTAAGTATGCCATTAGTGCAAAGA
ATAGAGCTCGCACCGTAGCTGGTGTCTCTATCTGTAGTACTATGACCAATAGACAGTTCATCAAAAATTATTGAAATCAATAGCCGCCACTAGAGGAGCT
ACTGTAGTAATTGGAACAAGCAAATTCTATGGTGGTTGGCACAACATGTTAAAACTGTTTATAGTGATGTAGAAAACCCCACCTTATGGGTTGGGATTAT
CCTAAATGTGATAGAGCCATGCCTAACATGCTTAGAATTATGGCCTCACTTGTTCTTGCTCGCAAACATACAACGTGTTGTAGCTTGTCACACCGTTTCT
ATAGATTAGCTAATGAGTGTGCTCAAGTATTGAGTGAAATGGTCATGTGTGGCGGTTCACTATATGTTAAACCAGGTGGAACCTCATCAGGAGATGCCAC
AACTGCTTATGCTAATAGTGTTTTTAACATTTGTCAAGCTGTCACGGCCAATGTTAATGCACTTTTATCTACTGATGGTAACAAAATTGCCGATAAGTAT
GTCCGCAATTTACAACACAGACTTTATGAGTGTCTCTATAGAAATAGAGATGTTGACACAGACTTTGTGAATGAGTTTTACGCATATTTGCGTAAACATT
TCTCAATGATGATACTCTCTGACGATGCTGTTGTGTGTTTCAATAGCACTTATGCATCTTCAAGGTCTAGTGGCTAGCATAAAGAACTTTAAGTCAGTTC
TTTATTATCAAACAATGTTTTTATGTCTGAAGCAAAATGTTGGACTGAGACTGACCTTACTAAAGGACCTCATGAATTTTGCTCTCAACATACAATGCTA
GTTAAACAGGGTGATGATTATGTGTACCTTCCTTACCCAGATCCATCAAGAATCCTAGGGGCCGGCTTTTGTAGATGATATCGTAAAAACAGATGGTACA
CTTATGATTGAACGGTTCGTGTCTTAGCTATAGATGCTTACCCACTTACTAAACATCCTAATCAGGAGTATGCTGATGTCTTCATTTGTACTTACAATAC
ATAAGAAAGCTACATGATGAGTTAACAGGACACATGTTAGACATGTATTCTGTTATGCTTACTAATGATAACACTTCAAGGTATTGGGAACCTGAGTTTT
ATGAGGCTATGTACACACCGCATACAGTTTACAGGCTGTTGGGGCTTGTGTTCTTTGCAATTCACAGACTTCATTAAGATGTGGTGCTTGCATACGTAGA
CCATTCTTATGTTGTAAATGCTGTTACGACCATGTCATATCAACATCACATAAATTAGTCTTTGTCTGTTAATCCGTATGTTTGCAATGCTCCAGGTTGT
GATGTCACAGATGTGACTCAACTTTACTTTAATGCAATTGCAACATGTGACTGGACAAATGCTGGTGATTACATTTTAGCTAACACCTGTACTGAAAGAC
TCAAGCTTTTTGCAGCAGAAACGCTCAAAGCTACTGAGGAGACATTTAAACTGTCTTATGGTATTGCTACTGTACGTGAAGTGCTGTCTGACAGAGAATA
CATCATTTCATGGGAAGTTGGTAAACCTAGACCACCACTTAACCGAAATTATGTCTTTACTGGTTATCGTGTAACTAAAACAGTAAAGTACAAATAGGAG
AGTACACCTTTGAAAATACCGCAGAGACAGAAGAAACAGCAAACTGTGACTTTTTCCTGCTGCAGATTTGGATGATTCCAAACAATTGCAACAATCCATG
AGCAGTGCTGACTCAACTCAGGCCTAAACTCATGCAGACCACACAAGGCAGATGGGCTATATAAACGTTTTCGCTTTTCCGTTTACGATATATAGTCTAC
TCTTGTGCAGAATGAATTCTCGTAACTACATAGCACAAGTAGATGTAGTTAACTTTAAATCACATAGCAATCTTTAATCAGTGTGTAACATTAGGGAGGA
CTTGAAAGAGCCACCACTTCACCGAGGCCACGCGGAGTACGATCGAGTGTACAGTGAACAATGCTAGGGAGAGAGCTGCCTATATGGAAGAGCCCTAATG
TGTAAAATTAATTTTAGTAGTGCTATCCCATGTGATTTTAATAGCTTTCTAGGAGAATGACA
>04e6052e-f55a-4508-a4a0-0faa69b4734b|8
AGTTTAGAATAGACGGTGACATGGTACCACATATATACGTCAACGTCTTACTAAATACAATGGCAGACCTCGTCTATGCTTTAAGGCATTTTGATGAAGG
TAATTGTGACACATTAAAGAAATACTTGTCACATACAATTGTTGTGATGATGATTATTTCAATAAAAAGGACTGGTATGATTTTGTAGAAAACCCAGATA
TATTACGCGTATACGCCAACTTAGGTGAACGTGTACGCCAAGCTTTGTTAAAAACAGTACAATTCTGTGATGCCATGCGAAATGCTGGTATTGTTGGTGT
ACTGACATTAGATAATCAAGATTCAATGGTAACTGGTATGATTCGGTGATTTATACAAACCACGCCAGGTAGTGGAGTTCCTGTTGTAGATTCTTATTAT
TCATTGTTAATGCCTATATTAACCTTGACCAGGGCTTTAACTGCAGAGTCATGTTGACACTGACTTAACAAAGCCTTACATTAAGTGGGATTTGTTAAAA
TATGACTTCACGGAAGAGAGGTTAAAACTCTTTTGACCGTTATTTTAAATATTGGGATCAGACATACCACCCAAATTGTGTTAACTGTTTGGATGACAGA
TGCATTCTGCATTGTGCAAACTTTAATGTTTTATTTCTACAGTGTTCCCACCTACAAGTTTTGGACCACTAGTGAGAAAAATATTTGTTGATGGTGTTCC
ATTTGTAGTTTCAACTGGATCCACTTCAGAGAGCTAGGTGTTGTACATAATCAGGATGTAAAACTTACATAGCTCTAGACTTAGTTTTAAGGAATTACTT
GTGTATGCTGCTGACCTGCTATGCACGCTGCTTCTGGTAATCTATTACTAGATAAACGCACTACGTGCTTTCAGTAGCTGCACTTACTAACAATGTTGCT
TTTCAAACTGTCAAACCCGGTAATTTTATCAGACTTCTATGACTTTGCTGTGTCTAAGGGTTCTAAGGAAGGAAGTTCTGTTGAATTAAAACACTTCTTT
GCTCAGGATGGTAATGCTGCTATCAGCGATTATGACTACTATCGTTATAATCTACCAAATGTGTGATATCAGACAACTACTATTTGTAGTTGAAGTTGTT
GATAAGTACTTTGATTGTTACGATGGTGGCTGTATTAATGCTAACCAAGTCATCGTCAACAACCTAGACAAATCAGCTGGTTTCCATTTAATAAATGGGG
TAAGGCTAGACTTTATTATGATTCAATGAGTTATGAGGATCAAGATGCACTTTTCGCATATACAAAACGTAATGTCATCCCTACTATAACTCAAATGAAT
CTTAAGTATGCCATTAGTGCAAAGAATAGAGCTTTCGCACCGTAGCTGGTGTCTCTATCTGTAGTACTATGACCAATAGACAGTTTCATCAAAAATTATT
GAAATCAATAGCCGCCACTAGAGGAGCTACTGTAGTAATTGGAACAAGCAAATTCTATGGTGGTTGGCACAACATGTTAAAAACTGTTTATAGTGATGTA
GAAAACCCTCACCTTATGGGTTGGGATTATCCCTAAATGTGATAGAGCCATGCCTACATGCTTAGAATTATGGCCTCACTTGTTCTTGCTCGCAAACATA
CAACGTGTTGTAGCTTGTCACACCGTTTCTATAGATTAGCTAATGAGTGTGCTCAAGTATTGAGTGAAATGGTCATGTGTGGCGGTTCACTATATGTTAA
ACCAGGTGGAACCTCATCAGGAGATGCCACAACTGCTTATGCTAATAGTGTTTTTAACATTTGTCAAGCTGTCACGGCCAATGTTAATGCACTTTTATCT
ACTGATGGTAACAACAAAATTGCCGATAAGTATGTCCGCAATTTACAACACAGACTTTATGAGTGTCTCTATAGAAATAGAGATGTTGACACAGACTTTG
TGAATGAGTTTTACGCATATTTGCGTAAACATTTCTCAATGATGATACTCTCTGACGATGCTGTTGTGTGTTTCAATAGCACTTTATGCATCTCAAGGTC
TAGTGGCTAGCATAAAGAA
>199e6016-4e6e-4a7e-879e-47e25e0cf66b|7
CCTTCCCAGGTAACAAACCATACCATTTCGATCTTTGAAGATTTGCTCTAAAGAACTTAAGTCAGTTCTTTATTATCAAAACAATGTTTTATGTCTGAAG
CAAAATGTTGGACTGAGACTGACCTTACTAAAGGACCTCATGAATTTTGCTCTCAACATACAATGCTAGTTAAACAGGGTGATGATTATGTGTACCTTCC
TTACCCAGATCCATCAAGAATCCTAGGGGCCGGCTGTTTTGTAGATGATATCGTAAAACAGATGGTACACTTTATGATTGAACGGTTCGTGTCTTTAGCT
ATAGATGCTTACCCACTTACTAAACATCCTAATCAGGAGTATGCTGATGCTTTCATTTGTACTTACAATACATAAGAAAGCTACATGATGAGTTAACAGG
ACACATGTTAGACCGTATTCTGTTATGCTTACTAATGATAACACTTCAAGGTATTGGGAACCTGAGTTTTATGAGGCTATGTACACACCGCATACAGTCT
TACAGGCTGTTGGGGCTTGTGTTTTTTTTGCAATTCACAGACTTCATTAGTCTTGTCTGTTAATCCGTATGTTTGCAATGCTCCAGGTTGTGATGTCACA
GATGTGACTCACTTTACTTAGGAGGTATGAGCTATTATTGTAAATTTCAAACCACCCATTAGTTTTCCATTGTGTGCTAATGGACAAGTTTTTGGTTTAT
AAAAATACATGTGTTGGTAGCGATAATGTTACTGACTTTAATGCAATTGCAACATGTGACTGGACAAATGCTGGTGATTACATTTTAGCTAACACCTGTA
CTGAAAGACTCAAGCTTTTTGCAGCAGAAACGCTCAAAGCTACTGAGGAGATTTAAACTGTCTTATGGTATTGCTACTGTACGTGAAGTGCTGTCTGACA
GAGAATTACATCATGGGAAGTTGGTAAACCTAGACCACCACTTATCGAAATTATGTTTTACTGGTTATCGTGTAACTAAAACAGTAAAGTACAAATAGGA
GAGTACACCTTTGAAAAATACCAAGAGACAGAAGAAACAGCAAACTGTGACTTTCTTCCTGCTGCAGATTTGGATGATTTCCAAACAATTGCAACAATCC
ATGAGCAGTGCTGACTCAACTCAGGCCTAAACTCATGCAGACCACACAAGGCAGATGGGCTATATAAACGTTTCGCTTTTCCGTTTACGATATATAGTCT
ACTCTGTGCAGAATGAATCTCGTAACTACATAGCACAAGTAGATGTAGTTAACTTTAATCACATAGCAATCTTTAATCAGTGTGTATTAGGAGGACTTGA
AAGAGCCACCACATTTCACCGAGGCCACGCCGGAGTACGATCGAGTGTACAGTGAACAATGCTAGGGAGAGCTGCCTATATGGAAGAGCCCTAATGTGTA
AAATTAATTTTAGTAGTGCTATCCCCATGTGATTTTAATAGCTTTCTAGGAGAATGACAAAAAT
>14e1cd50-102a-43d1-8cfc-b7fd139f9f51|10
GTGATGGCACAACAAGTCCTATTCTGAACATGACTACCAGATTGGTGGTTATACTGAAAATGGGAATCTGGAGTAAAGACTGTGTTGTATTACACAGTTA
CTTCATTCAGACTATTACCAGCTGTACTCAACTCAATTGAGTACAGACACTGGTGTTGAACATGTTACCTCTCATCTACAATAAAATTGTTGATGAGCCT
GAAGAACATGTCCAAATTTTTACAATCGACGGTTCATCCAGAGTTGTTAATCCAGTAATGGAACCAATTTATGATGAACCGACGACGACTACTAGCGTGC
CTTTGTAAGCACAAGCTGATGAGTACGAACTTATGTACTCATTCGTTATAGAAGAGACAGGTACGTTAATAGTTAATAGCGTACTTCTTTTCTTGCTTTC
GTGGTATTCTTGCTAGTTACACTAGCCATCCTTACTGCGCTTCGATTGTGTGCGTACTGCTGCAATATTGTTAACGTGAGTCTGTAAAACCTCTTTTTAC
GTTTACTCGTGTTAAAAATCTGAATTCTAGAGTTCCTGATTTCTGGTCTAAACGAACTAAATATTATATTAGTTTCTTGTTTGGAACTTTAATTTTAGCA
TTGCAGATTCCAACGGTACTATTACCGTTGAAGAGCTTAAAAAGCTCTGAACAATGGAACCTAGTAATAGGTTTCCTATTCCTTACATGGATTTGTTCTA
CAATTTGCCTATGCCAACAGGAATAGGTTTTGTATATAATTAAGTTAATTTCCTCTGGCTGTTATGGCCAGTAACTTTAGCTTGTTTTGTGCTTGCTGCT
GTTTACAGAATAAATTGGATCACCGGTGGAATTGCTATCGCAATGGCTTGTCTTGTAGGCTTGATGTGGCTCAGCTACTTCATTGCTTCTTTCAGACTGT
TTGCGCGTACGCGTTCCATGTGGTCATTCAATCCAGAAACTAACATTTTCTCAACGTGCCACTCCATGGCACTATTTTGACCAGACCGCTTCTAGAAAGT
GAACTCGTAATCGGAGCTGTGATCCTTCGTGGACATCTTCGTATTGCTGGACACCATCTAGGACGCTGTGACATCAAGGACCTGCCTAAAGAAATCACTG
TTGCTACATCACGAACGCTTCTTATTACAAATTGGGAGCTTCGCAGCGTGTAGCAGGTGACTCAGGTTTTGCTAATATACAGTCGCTACAGGATTGGCAA
CTATAAATTAAACACAGACCATTCCAGTAGCAGTGACAATATTGCTTTGCTTGTACAGTAAGTGACAACAGATGTTTCATCTCGTTGACTTTCAGGTTAC
TATAGCAGAGATATTACTAATTATTATGAGGACTTTAAAGTTTCCATTTGGAATCTTGATTACATCATAAACCTCATAATTAAAAATTTATTTAAGTCAC
TAACTGAGAATAAATATTCTCAATTAGATGAAGAGCAACCAATGGAGATTGATTAAACGAACATGAAAATTATTTTCTTTGGCACTGATAACACTCGCTA
TTTGTGAGCTTTATCACTACCAAGAGTGTGTTAGAGGTACAACAGTACTTTAAAAGAACCTTGCTCTTCTGGAACATACGAGGGCAATTCACCATTCATC
CTCTAGCTGATAACAAATTTGCACTGACTTGCTTTAGCACTCAATTTGCTTTTGCTTGTCCTGACGGCGTAAAACACGTCTATCAGTTACGTGCCAGATC
AGTTCACCTAAACTGTTCATCAGACAAGAGGAAGTCAAGAACTTTACTCCAATTTTTATTGTTGCGGCAATAGTGTTTATAACACTTTGTTCACACTCAA
AAGAAAGACAGAATGATTGAACTTCATTAATTGACTTCTATTTGTGCTTTTTAGCCTCTCTGCTATTCCTTGTTTTAATTATGCTTATTATCTGTTGGTT
TCACTTGAACTGCAAGATCATAATGAAACTTGTTCACGCCTAAACGAACATGAAATTTCTTGTTTTCTTAGGAATCATCACAACTGTAGCTGCATTTCAC
CAAGAATGTAGTTACAGTCATGTACTCAACATCAACCATATGTAGTTGATGACCCGTGTGTCCTATTCACTTCTCTATTCTAAATGGTATATTAGAGTAG
GAGCTAGAAAATCAGCACCTTTAATTGAATTGTGCGTGGATGAGGCTGGT
>ea370caa-721b-4689-8c7c-d2fd0c8dd287|11
TCCTTCCCAGGGTAACAAACCATCATTCTTCGATTTCGATCTTGTAGATCTGTTCTTAAACGAACTTATGTACTCATTCGTCAGAAGAGACAGGTACGTT
AATAGTTAATAGCGTACTTCTTGCTTTTGTGGTATTCTTGCTAGTTACACTAGCCATCCTTACTGCGCTTCGATTGTGTGCGTACTGCTGCAATATTGTT
AACGTGAGTCTTGTAAAACCTCTTTTTTACGTTTACTCGTGTTAAAAATCTGAATTTTCTAGAGTTCCTGATTTCTGGTCTAAACGAACTAAATATTATA
TTAGTTTTTGTTTGGAACTTTAATTTTTAGCCATGGCAGATTCCAACGGTACTATTACCGTTGAAGAGCTTAAAAAGCTCTGAACAATGGAACCTAGTAA
TAGGTTTCCTATTCCTTACATGGATTTGTCTTTACAATTTGCCTATGCCAACAGGAATAGGTTTTTGTATATAATTAAGTTAATTTTCCTCTGGCTGTTA
TGGCCAGTAACTTTAGCTTGTTTTGTGCTTGCTGCTGTTTACAGAATAAATTGGATCACCGGTGGAATTGCTATCGCAATGGCTTGTCTTGTAGGCTTGA
TGTGGCTCAGCTACTTCATTGCTCTTTCAGACTGTTTGCGCGTACGCGTTCCATGTGGTCATTCAATCCAGAAACTAACATTCTTCTCAACGTGCCACTC
CATGGCACTATCTGACCAGACCGCTTCTAGAAAGTGAACTCGTAATCGGAGCTGTGATCCTTCGTGGACATCTTCGTATTGCTGGACACCATCTAGGACG
CTGTGACATCAAGGACCTGCCTAAAGAAATCACTGTTGCTACATCACGAACGCTTTCTTATTACAAATTGGGAGCTTCGCAGCGTGTAGCAGGTGACTCA
GGTTTTGCTGCATACAGTCGCTACAGGATTGGCAACTAAATAAACACAG
>be643ce6-a4e3-4b74-ba77-94450f1d9257|5
TCTACGTTTACTCTCGTGTTAAAAATCTGAATTCTAGAGTTCCTGATTTCTGGTCTAAACGAACTAAATATTATATTAGTTTTTGTTTGGAACTTTAATT
TTAGCCATGGCAGATTCCAACGGTACTATTACCGTTGAAGAGCTTAAAAAGCTCTTGAACAATGGAACCTAGTAATAGGTTTCCTATTCCTTACATGGAT
TTGTTTCTACAATTTGCCTATGCCAACAGGAATAGGTTTTTGTATATAATTAAGTTAATTTTCCTCTGGCTGTTATGGCCAGTAACTTTAGCTTGTTTTG
TGCTTGCTGCTGTTTACAGAATAATTGGATTACCGGTGGAATTGCTATCGCAATGGCTTTGTCTTGTAGGCTTGATGTGGCTCAGCTACTTCATTGCTTC
TTTTCAGACTGTTTGCGCGTACGCGTTCCATGTGGTCATTCAATCCAGAAACTAACATTCCTCAACGTGCCACTCCATGGCACTATTCTGACCAGACCGC
TTAGAAAGTGAACTCTGTAATCGGAGCTGTGATCCTTCGTGGACATCTTCGTATTGCTGGACCCATCTAGGACGCTGTGACATCAAGGACCTGCCTAAAG
AAATCACTGTTGCTACATCACGAACGTTCTTATTACAATTGGGAGCTTCGCAGCGTGTAGCAGGTGACTCAGGTTTTGCATACAGTCGCTACAGGATTGG
CAACTATAAATTAAACACAGACCATTCCAGTAGCAGTGACAATATTGCTTTGCTTGTACAGTAAGTGACACAGATGTTTCATCGTTGACTTTCAGGTTAC
TATAGCAGAGATACTAATTATTATGAGGACTTTTTAAAGTTTCCATTTGGAATCTTGATTACATCATAAACCTCATAATTAAAAATTTATCTAAGTCACT
AACTGAGAATAAATATTCTCAATTAGATGAAGAGCAACCAATGGAGATTGATTAAACGAACATGAAAATTATTTTCTTGGCACTGATAACACTCGCTATC
TGTGA
>19358288-e40f-4db4-b3ca-c4b712be5f9c|13
ACCTTCCCAGGTAACAAACCAACCACTTCGACCGATCTTGTAGATCTGTTCTCTAAACGAACTAATATTATATTAGTTTCTGTTTGGAACTTTAATTTTA
GCCATGGCAGATTCCAACGGTACTATTACGTTGAAGAGCTTAAAAAGCTCTGAACAATGGAACCTAGTAATAGGTTTCCTATTCCTTACATGGATTTGTC
TTTTACAATTTGCCTATGCCACAGGAATAGGTTTTTGTATATAATTAAGTTAATTTTCCTCTGGCTGTTATGGCCAGTAACTTTAGCTTGTTTGTGCTTG
CTGCTGTTTACAGAATAAATTGGATCACCGGTGGAATTGCTATCGCAATGGCTTGTCTTGTAGGCTTGATGTGGCTCAGCTACTTCATTGCTTTCAGACT
GTTTGCGCGTACGCGTTCCATGTGGTCATTCAATCCAGAAACTAACATTCTCAACGTGCCACTCCATGGCACTATTCTGACCAGACCGCTTCTAGAAAGT
GAACTCGTAATCGGAGCTGTGATCCTTCGTGGACATCTTCGTATTGCTGGACACCATCTAGGACGCTGTGACATCAAGGACCTGCCTAAAGAAATCACTG
TTGCTACATCACGAACGCTTTCTTATTACAAATTGGGAGCTTCGCAGCGTGTAGCAGGTGACTCAGGTTTTGCTGCATACAGTCGCTACAGGATTGGCAA
CTATAAATTAAACACAGACCATTCCAGTAGCAGTGACAATATTGCTTTGCTTGTACAGTAAGTGACAACAGATGTTTCATCTCGTTGACTTTCAGGTTAC
TATAGCAGAGATATTACTAATTATTATGAGGACTTTAAAGTTTCCATTTGGAATCTTGATTACATCATAAACCTCATAATTAAAAATTTATCTAAGTCAC
TAACTGAGAATAATATATTCAATTAGATGAAGAGCAACCAATGGAGATTGATTAAACGAACATGAAAATTATTTTCTTGGCACTGATAACACTCGCTACT
TGTGAGCTTTATCACTACCAAGAGTGTGTTAGAGGTACAACAGTACTTTAAAAGAACCTTGCTCTTCTGGAACATACGAGGGCAATTCACCATTTCATCC
TCTAGCTGATAACAAATTAACTTCACCTAAACTCAGACAGACAAGAGAAGTTCAAGAACTTTACTCTCCAATTTTATTGTTGCGGCAATAGTGTTTATAA
CACTTTGCTCACACTCAAAAGAAAGACAGAATGATTGAACTTCATTAATTGACTTCTATTTGTGCTTTTAGCCCTTTGCTATTCCTTGTTTTAATTATGC
TTATTATCTGTTGGTTCTCACTTGAACTGCAAGATCATAATGAAACTTGTCACGCCTAAACGAACATGAAATTTCTTGTTTTTTTAGGAATATTCACAAC
TGTAGCTGCATTTCACCAAGAATGTAGTTTACAGTCATGTACTCAACATCAACCATATGTAGTTGATGACCCGTGTCCTATTCACTTCTATTCTAAATGG
TATATTAGAGTAGGAGCTAGAAAATCAGCACCTTTAATTGAATTGTGCGTGGATGAGGCTGGTTCTAAAATCACCCATTCAGTACATCGATATCGGTAAT
TATACAGTTTCCTGTTTACCTTTTACAATTAATTGCCAGGAACCTAAATTGGGTAGTCTTGTAGTGCGTTGTTCGTTCTATGAAGACTTTTAGAGTATCA
TGACGTTCGTGTTGTTTTAGATTTCATCTAAACGAACAAACTAAAATGTCTGATAATGGACCCCAAAATCAGCGAATGCACCCCGCATTACGTTTGGTGG
ACCCTCAGATTCAACTGGCAGTAACCAGAATGGAGAACGCAGTGGGGCGCGATCAAAACAACGTCGGCCCCAAGGTTTACCCAATAATACTGCGTCTTGG
TTCACCGCTCTCTCAACATGGCAAGGAAGACCTTAAATTCCCTCGAGGACAAGGCGTTCCAATTAACACCAATAGCAGTCCAGATGACCAAATTGGCTAC
TACCGAAGAGCTACCAGACGAATTCGTGGTGGTGACGGTAAATGAAAGATCTCAGTCCAAGATGGTATTTCTACTACCTAGGAACTGGGCCAGAAGCTGG
ACTTCCCTATGGTGCTAACAAAGACGGCATCATATGGTTGCAACTGAGGGAGCCTTGAATACACCAAAAGATCATTGGCACCCGCAATCCTGCTAACAAT
GCTGCAATCGTGCTACAACTTCCAAGGAACAACATTGTCAAAAGGCTTCTACGCAGAAGGGAGCAGAGGCGGCAGTCAAGCCTCTTCTCGTTCCTCATCA
CGTAGTCGCAACAGTTTAAGAAATTCAACTCCAGGCAGCAGTAGGGGAACTTTCCTGCTAGAATGGCTGGCAATGGCGGTGATGCTGCTCTTGCTTTGCT
GCTGCTTGACAGATTGAACCAGCTTGAGAGCAAAATGTCTGGTAAAGGCCAACAACAACAAGGCCAAACTGTCACTAAGAATTTGCTGCTGAGGCTTCTA
AGAAGCCATGGCAAAACGTACTGCCACTAAAGCAATGTAATGTAACACAAGCTTTCGGCAGACGTGGTCCAGAACAAACCCAAGGAAATTTTGGGGACCA
GGAACTAATCAGACAAGGAACTGATTACAAACATTGGCCGCAAATTGCACAATTTGCCCCAGCGCTTCAGCGTTTTCGGAATGTCGCGCATTGGCATGGA
AGTCACACCTCGGGAACGTGGTTGACCTACACAGGTGCCATCAAATTGGATGACAAAGATCCAAATTCAAAGATCAAGTCATTTGCTGAATAAGCATATT
GACGCATACAAAACATTCCCACCAACAGAGCCTAAAAAGGACAAAAAGAAGAAGGCTGATGAAACTCAAGCCTACCGCAGAGACAGAAGAAACAGCAAAC
TGTGACTTTTTCCTGCTGCAGATTTGGATGATTTCCAAACAATTGCAACAATCCATGAGCAGTGCTGACTCAACTCAGGCCTAAACTCATGCAGACATCA
AGGCAGATGGGCTATATAAACGTTTCGCTTTTCCGTTTACGATATAGTCTACTCTTGTGCAGAATGAATTTCGTAACGTAACATAGCACAAGTAGATGTA
GTTAACTTTAATCTCACATAGCAATCTTTAATCAGTGTGTAACATTAGGGAGGACTTGAAAGAGCCACCACATTTCACCGAGGCCACGCGGAGTACGATC
GAGTGTACAGTGAACAATGCTAGGAGAGCTGCCTATATGGAAGAGCCCTAATGTGTAAAATTAATTTTAGTAGTGCTATCCCCATGTGATTTTAATAGCT
TTAGGAGAATGACAAAA
>cba1a3cb-1519-48ad-ba61-86610ac272a5|226
ATACCTTCCCAGGTAACAAACCAACCAACTTTCGATCTTGTAGATCTGTTCTCTAAACGAACTTTAAAATCTGTGTGGCTGTCACTCGGCTGCATGCTTA
GTGCACTCACGCAGTATAATTAATAACTAATTACTGTCGTTGACAGGACACGAGTAACTCGTCTATTATTTGCAGGCTGCTTACGGTTTCGTCCGTGTTG
CAGCCGATCATCAGCACATCTAGGTTTCGTCCGGGTGTGACCGAAAGGTAAGATGGAGAGCCTTGTCCCTGGTTTCAACGAGAAAACACACGTCCATTCA
GTTTGCCTGTTTTACAGGTTCGCGACGACGTGCTCGTACGTGGCTTTGGAGACTCCGTGGAGGAGGTCTTATCAGAGGCACGTCAACATCTTAAAGATGG
CACTTGTGGCTTAGTAGAAGTTGAAAAAGGCGTTTGCCTCAACTTGAACAGCCCTATGTGTTCATCAAACGTTCGGATGCTCGAACTGCACCTCATGGTC
ATGTTATGGTTGAGCTGGTAGCAGAACTCGAAGGCATTCAGTACGGTCGTAGTGGTGAGACACTTGGTGTCCTTGTCCCTCATGTGGGCGAAATACCAGT
GGCTTACCGCAAGGTTCTTCTTCGTAAGAACGGTAATAAAGGAGCTGGTGGCCATAGTTACGGCGCCGATCTAAAGTCATTTGACTTAGGCGACGAGCTT
GGCACTGATCCTTATGAAGATTTTCAAGAAACTGGAATGTACAAATACCTACAACTTGTGCTAATGACCCTGTGGGTTTTACACTTAAAAACACAGTCTG
TACCGTCTGCGGTATGTGGAAAGGTTATGGCTGTAGTTGTGATCAACTCCGCGAACCCATGCTTCAGTCAGCTGATGCACAATCGTTTTTAAACGGGTTT
GCGGTGTAAGTGCAGCCCGTTACACCGTGCGGCACAGGCACTAGTACTGATGTCGTATACAGGGCTTTTGACATACAATGATAAAGTAGCTGGTTTTGCT
AAATTCCTAAAACTAATTGTTGTCGCTTCCAAGAAAAGGACGAAGATGACAATTTAATTGATTCTTATTTGTAGTTAAGAGACACACTTTCTCTAACTAC
CAACATGAAGAAACAATTTATAATTTACTTAAGGATTGTCCAGCTGTTGCTAAACATGACTTCTTTAAGTTTAGAATAGACGGTGACATGGTACCACATA
TATCACGTCAACGTCTTACTAAATACACAATGGCAGACCTCGTCTATGCTTTAAGGCATTTTGATGAAGGTAATTGTGACACATAAAAGAAATACTTGTC
ACATACAATTGTTGTGATGATGATTATTTCAATAAAAAGGACTGGTATGATTTTGTAGAAAACCCAGATATATTACGCGTATACGCCAACTTAGGTGAAC
GTGTACGCCAAGCTTTGTTAAAAACAGTACAATTCTGTGATGCCATGCGAAATGCTGGTATTGTTGGTGTACTGACATTAGATAATCAAGATCTCAATGG
TAACTGGTATGATTTCGGTGATTTCATACAAACCACGCCAGGTAGTGGAGTTCCTGTTGTAGATTCTTATTATTCATTGTTAATGCCTATATTAACCTTG
ACCAGGGCTTTAACTGCAGAGTCACATGTTGACACTGACTTAACAAAGCCTTACATTAAGTGGGATTTGTTAAAATATGACTTCACGGAAGAGAGGTTAA
AACTCTTTGACCGTTATTTTAAATATTGGGATCAGACATACCACCCAAATTGTGTTAACTGTTTGGATGACAGATGCATTCTGCATTGTGCAAACTTTAA
TGTTTTATTCTACAGTGTTCCCACCTACAAGTTTTGGACCACTAGTGAGAAAAATATTTGTTGATGGTGTTCCATTTGTAGTTTCAACTGGATACCACTT
CAGAGAGCTAGGTGTTGTACATAATCAGGATGTAAACTTACATAGCTCTAGACTTAGTTTTAAGGAATTACTTGTGTATGCTGCTGACCCTGCTATGCAC
GCTGCTTCTGGTAATCTATTACTAGATAAACGCACTACGTGCTTTCAGTAGCTGCACTTACTAACAATGTTGCTTTTCAAACTGTCAAACCCGGTAATTT
TAACAAAGACTTCTATGACTTTGCTGTGTCTAAGGGTTTTTTAAGGAAGGAAGTTCTGTTGAATTAAAACACTTTTCTTTGCTCAGGATGGTAATGCTGC
TATCAGCGATTATGACTACTATCGTTATAATCTACCAACAATGTGTGATATCAGACAACTACTATTTGTAGTTGAAGTTGTTGATAAGTACTTTGATTGT
TACGATGGTGGCTGTATTAATGCTAACCAAGTCATCGTCAACAACCTAGACAAATCAGCTGGTTTTCCATTTAATAAATGGGGTAAGGCTAGACTTTATT
ATGATTCAATGAGTTATGAGGATCAAGATGCACTTTCGCATATACAAAACGTAATGTCATCCCTACTATAACTCAAATGAATCTTAAGTATGCCATTAGT
GCAAAGAATAGAGCTCGCACCGTAGCTGGTGTCTCTATCTGTAGTACTATGACCAATAGACAGTTTCATCAAAAATTATTGAAATCAATAGCCGCCACTA
GAGGAGCTACTGTAGTAATTGGAACAAGCAAATTCTATGGTGGTTGGCACAACATGTTAAAAACTGTTTATAGTGATGTAGAAAACCCTCACCTTATGGG
TTGGGATTATCCTAAATGTGATAGAGCCATGCCTAACATGCTTAGAATTATGGCCTCACTTGTTCTTGCTCGCAAACATACAACGTGTTGTAGCTTGTCA
CACCGTTTCTATAGATTAGCTAATGAGTGTGTGCTCAAGTATTGAGTGAAATGGTCATGTGTGGCGGTTCACTATATGTTAAACCAGGTGGAACCTCATC
AGGAGATGCCACAACTGCTTATGCTAATAGTGTTTTTAACATTTGTCAAGCTGTCACGGCCAATGTTAATGCACTTTTATCTACTGATGGTAACAAAATT
GCATATAAGTATGTCCGCAATTTACAACACAGACTTTATGAGTGTCTCTATAGAAATAGAGA
>118cde81-1f62-4905-a168-978a6155859a|20
ATACCTTCCCAGGTAACAAACCAACCAATTTTCGATCTCTTGTAGATCTGTTCTCTAAACGAACTAAATATTATATTAGTTTTGTTTGGAACTTTAATTT
TAGCCATGGCAGATTCCAACGGTACTATTACCGTTGAAGAGCTTAAAAAGCTCTTGAACAATGGAACCTAGTAATAGGTTTCCTATTCCTTACATGGATT
TGTCTTTACAATTTGCCTATGCCAACAGGAATAGGTTTTTGTATATAATTAAGTTAATTTTCCTCTGGCTGTTATGGCCAGTAACTTTAGCTTGTTTTGT
GCTTGCTGCTGTTTACAGAATAAATTGGATCACCGGTGGAATTGCTATCGCAATGGCTTGTCTTGTAGGCTTGATGTGGCTCAGCTACTTCATTGCTTTT
TCAGACTGTTTGCGCGTACGCGTTCCATGTGGTCATTCAATCCAGAAACTAACATTCTCTCAACGTGCCACTCCATGGCACTATTTTGACCAGACCGCTT
CTAGAAAGTGAACTCGTAATCGGAGCTGTGATCCTTCGTGGACATCTTCGTATTGCTGGACACCATCTAGGACGCTGTGACATCAAGGACCTGCCTAAAG
AAATCACTGTTGCTACATCACGAACGCTTCTTATTACAAATTGGGAGCTCGCAGCGTGTAGCAGGTGACTCAGGTTTTGCTGCATACAGTCGCTACAGGA
TTGGCAACTATAAATTAAACACAGACCATTCCAGTAGCAGTGACAATATTGCTTTGCTTGTACAGTAAGTGACAACAGATGTTCATCTCGTTGACTTTCA
GGTTACTATAGCAGAGATATACTAATTATTATGAGGACTTTTAAAGTTTCCATTTGGAATCTTGATTACATCATAAACCTCATAATTAAAAATTTATCTA
AGTCACTAACTGAGAATAAATATTCTCAATTAGATGAAGAGCAACCAATGGAGATTGATTGGATGATTTCCAAACAATTGCAACAATCCATGAGCAGTGC
TGACTCAACTCAGGCCTAACTCATGCAGACCAAGGCAGATGGGCTATATAAACGTTTTCGCTTTTCCGTTTACGATATATAGTCTACTCTTGTGCAGAAT
GAATTCTCGTAACATAGCACAAGTAGATGTAGTTAACTTTAATACATAGCAATTTTAATCAGTGTGTAACATTAGGGAGGACTTGAAAGAGCCACCACAT
TTCACCGAGGCCACGCGGAGTACGATCGAGTGTACAGTGAACAATGCTAGGGAGAGCTGCCTATATGGAAGAGCCCTAATGTGTAAAATTAATTTTAGTA
GTGCTATCCCCATGTGATTTTAATAGCTTTTTTAGGAGAATGAC
>8d38f349-ebad-442f-b4c7-605784c7d5ce|6
ATACCTTCCCAGGTAACAAACCAACCAACTTCGATCTTGTAGATCTGTTCTCTAAACGAACATGAAAATTATTTCTCTTTCTTGGCACTGATAACACTCG
CTACTTGTGAGCTTTATCACTACCAAGAGTGTGTTAGAGGTACAACAGTACTTTTAAAAGAACCTTGCTCTGGAACATACGAGGGCAATCACCATTCATC
CTCTAGCTGATAACAAATTTGCACTGACTTGCTTTTAGCACTCAATTTGCTTTTGCTTGTCCTGACGGCGTAAACACGTCTATCAGTTACGTGCCAGATC
AGTTTCACCTAAAACTGTTCATCAGACAAGAGGAAGTCAAGAACTTTACTCCAATTTCTTAATTGACTTCTATTTGTGCTTTTTAGCCTTTCTGCTATTC
CTTGTTTTAATTATGCTTATTATCTGTTGGTTCACTTGAACTGCAAGATCATAATGAAACTTGCACGCCTAAACGAACATGAAATTTCTTGTTTTCTTAG
GAATCATTACAACTGTAGCTGCATTTTTCACCAAGAATGTAGTTTACAGTCATGTACTCAACATCAACCATATGTAGTTGATGACCCGTGTCCTATCACT
TCTATTCTAAATGGTATATTAGAGTAGGAGCTAGAAAATCAGCACCTTTAATTGAATTGTGCGTGGATGAGGCTGGTTCTAAATCACCCATTCAGTACAT
CGATATCGGTAATTATACAGTTTCCTGTTTACCTTTTACAATTAATTGCCAGGAACCTAAATTGGGTAGTCTTGTAGTGCGTTGTTCGTTCTATGAAGAC
TTTTTAGAGTATCATGACGTTCGTGTTGTTTTAGATTTCATCTAAACGAACAAACTAAAATGTCTTGATAATGGACCCAAAATCAGCGAATGCACCCCGC
ATTACGTTTGGTGGACCTCAGATTCAACTGGCAGTAACCAGAATGGAGAACGCAGTGGGCGCGATCAAAACAACGTCGGCCCCAAGGTTTACCCAATAAT
ACTGCGTCTTGGTTCACCGCTCACTCTTTATGGCAAGGAAGACCTTAAATTCCCTCGAGGACAAGGCGTTCCAATTAACACCAATAGCAGTCCAGATGAC
CAAATTGGCTACCACCGAAGAGCTACCAGACGAATTCGTGGTGGTGACGGTAAAATGAAAGATCTCAGTCCAAGATGGTATTTCTACTACCTAGGAACTG
GGCCAGAAGCTGGACTTCCCTATGGTGCTAACAAAGACGGCATCATATGGGTTGCAACTGAGGGAGCCTTGAAATACACCAAAAGATCACATTGGCACCC
GCAATCCTGCTAACAATGCTGCAATCGTGCTACAACTTTCCAAGGAACAACATTGTCAAAAGGCTTTTACGCAGAAGGGAGCAGAGGCGGCAGTCAAGCC
CTCTCGTTCCTCATCACGTAGTCGCAACAGTTTAAGAAATTTCAACTCCAGGCAGCAGTAGGGGAACTTCTCCTGCTAGAATGGCTGGCAATGGCGGTGA
TGCTGCTCTTGCTTTTGCTGCTGCTTGACAGATTGAACCAGCTTGAGAGCAAAATGTCTGGTAAAGGCCAACAACAACAAGGCCAAACTGTCACTAAGAA
ATTGTTGCTGAGGCTTCTAAGAAGCCTCGGCAAAACGTACTGCCACTAAAGCATACAATGTAACACAAGCTTCGGCAGACGTGGTCCAGAACAAACCCAA
GGAAATTTTGGGGACCAGGAACTAATCAGACAAGGAACTGATTACAAACACTGGCCGCAAATTGCACAATTTGCCCCAGCGCTTTCAGCGTTTTCGGAAT
GTCGCGCATTGGCATGGAAGTCACACCCTCGGGAACGTGGTTGACCTACACAGGTGCCATCAAATTGGATGACAAAGATCCAAATTACAAAGATCAAGTC
ATTTCTGCTGAATAAGCATTGACGCATACAAAACATTCCCACCAACAGAGCCTAAAGGAAAAAGAAGAAGGCTGATGAAACAAGCCACCGCAGAGACAGA
AGAAACAGCAAACTGTGACTTTTTTCCTGCTGCAGATTTGGATGATTCTCCAAACAATTGCAACAATCCATGAGCAGTGCTGACTCAACTCAGGCCTAAA
CTCATGCAGACAACAAGGCAGATGGGCTATATAAACGTTTTCGCTTTCCGTTTACGATATAGTCTACTTTGTGCAGAATGAATTCTCGTAACTACATAGC
ACAAGTAGATGTAGTTAACTTTAATCTCACAACAGCAATCTTCTAATCAGTGTGTAACATTAGGGAGGACTTGAAAGAGCCACCCATTTCACCGAGGCCA
CGCCGGAGTACGATCGAGTGTACAGTGAACAATGCTAGGGAGAGCTGCCTATATGGAAGAGCCCTAATGTGTAAAATTAATTTTAGTAGTGCTATCCCCA
TGTGATTTTAATAGCTTCTTAGGAGAATGACA
>74188644-7507-440a-a815-81632bb5d5a5|8
CCCAGGTAACAAACCAACCAACTTTCGATCTCTTGTAGATCTGTTTAAGGCTAGACTTTATATGATCAATGAGTTATGAGGATCAAGATGCACTTTCGCA
TATACAAAACGTAATGTCATCCCTACTATAACTCAAATGAATCTTAAGTATGCCATTAGTGCAAAGAATAGAGCTTGCACCGTAGCTGGTGTCTCTATCT
GTAGTACTATGACCAATAGACAGTTTCATCAAAAATTATTGAAATCAATAGCCGCCACTAGAGGAGCTACTGTAGTAATTGGAACAAGCAAATTCTATGG
TGGTTGGCACAACATGTTAAAAACTGTTTATAGTGATGTAGAAAACCCCACCTTATGGGTTGGGATTATCCTAAATGTGATAGAGCCATGCCTAACATGC
TCAAGAATTATGGCCTCACTTGTTCTTGCTCGCAAACATACAACGTGTTGTAGCTTGTCACACCGTTTCTATAGATTAGCTAATGAGTGTGCTCAAGTAT
TGAGTGAAATGGTCATGTGTGGCGGTTCACTATATGTTAAACCAGGTGGAACCTCATCAGGAGATGCCACAACTGCTTATGCTAATAGTGTTTTTAACAT
TTGTCAAGCTGTCACGGCCAATGTTAATGCACTTTTATCTACTGATGGTAACAAAATTGCCGATAAGTATGTCCGCAATTTACAACACAGACTTTATGAG
TGTCTCTATAGAAATAGAGATGTTGACACAGACTTTGTGAATGAGTTTTACGCATATTTGCGTAAACATTTCTCAATGATGATACTCTCTGACGATGCTG
TTGTGTGTTTCAATAGCACTTATGCATCTCAAGGTCTAGTGGCTAGCATAAAGAACTTTAAGTCAGTTTTTATTATCAAAACAATGTTTATGTCTGAAGC
AAAATGTTGGACTGAGACTGACCTTACTAAAGGACCTCATGAATTTGCTCTCAACATACAATGCTAGTTAAACAGGGTGATGATTATGTGTACCTTCCTT
ACCCAGATCCATCAAGAATCCTAGGGGCCGGCTGTTTGTAGATGATATCGTAAAAACAGATGGTACACTTATGATTGAACGGTTCGTGTCTTAGCTATAG
ATGCTTACCCACACTAAACATCCTAATCAGGAGTATGCTGATGTTCATTTGTACTTACAATACATAAGAAAGCTACATGATGAGTTAACAGGACACATGT
TAGACATGTATTCTGTTATGCTTACTAATGATAACACTTCAAGGTATTGGGAACCTGAGTTTTATGAGGCTATGTACACACCGCATACAGTACAGGCTGT
TGGGGCTTGTGTTTTCTTTGCAATTCACAGACTTCATTAAGATGTGGTGCTTGCATACGTAGACCATTCTTATGTTGTAAATGCTGTTACGACCATGTCA
TATCAACATCACATAAATTAGTCTTGTCTGTTAATCCGTATGTTTGCAATGCTCCAGGTTGTGATGTCACAGATGTGACTCAACTTTACTCAAGGAGGTA
TGAGCTATTATTGTAAATTTTAAACCACCCATTAGTTTTCCATTGTGTGCTAATGGACAAGTTTTTGGTTTATATAAAATACATGTGTTGGTAGCGATAA
TGTTACTGACTTTAATGCAATTGCAACATGTGACTGGACAAATGCTGGTGATTACATTTTAGCTAACACCTGTACTGAAAGACTCAAGCTTTTTGCAGCA
GAAACGCTCAAAGCTACTGAGGAGACATTTAAACTGTCTTATGGTATTGCTACTGTACGTGAAGTGCTGTCTGACAGAGAATTACATCATGGGAAGTTGG
TAAACCTAGACCACTTTATCGAAATTATGTCTTTACTGGTTATCGTGTAACTAAAACAGTAAAGTACAAATAGGAGAGTACACCTTTGAAAATACCGCAG
AGACAGAAGAAACAGCAAACTGTGACTCTTTCCTGCTGCAGATTTGGATGATTCTCCAAACAATTGCAACAATCCATGAGCAGTGCTGACTCAACTCAGG
CCTAAACTCATGCAGACCATAAGGCAGATGGGCTATATAAACGTTTTCGCTTTCCGTTTACGATATATAGTCTACTCTTGTGCAGAATGAATCTCGTAAC
TACATAGCACAAGTAGATGTAGTTAACTTTAATCTCTAGCAATCTTTAATCAGTGTGTAACAGGGAGGACTTGAAAGAGCCACATTTCACCGAGGCCACG
CGGAGTACGATCGAGTGTACAGTGAACAATGCTAGGGAGAGCTGCCTATATGGAAGAGCCCTAATGTGTAAAATTAATTTTAGTAGTGCTATCCCCATGT
GATTTTAATAGCTTCTTAGGAGAATGACAAAA
>c0a1e527-caa4-4c44-8ca8-2d7a9f8d1890|14
AAGAAATACTTGTCATACAATTGTTGTGATGATGATTATTCAATAAAAAGGACTGGTATGATTTTGTAGAAACCCAGATATATTACGCGTATACGCCAAC
TTAGGTGAACGTGTACGCCAAGCTTTGTTAAAAACAGTACAATTCTGTGATGCCATGCGAAATGCTGGTATTGTTGGTGTACTGACATTAGATAATCAAG
ATTCAATGGTAACTGGTATGATTTCGGTGATTTCATACAAACCACGCCAGGTAGTGGAGTTCCTGTTGTAGATTTTATTATTCATTGTTAATGCCTATAT
TAACCTTGACCAGGGCTTTAACTGCAGAGTCACATGTTGACACTGACTTAACAAAGCCTTACATTAAGTGGGATTTGTTAAAATATGACTTCACGGAAGA
GAGGTTAAAACTCTTTGACCGTTATTTTAAATATTGGGATCAGACATACCACCCAAATTGTGTTAACTGTTTGGATGACAGATGCATTCTGCATTGTGCA
AACTTTAATGTTTTATTCTCTACAGTGTTCCCACCTACAAGTTTTGGACCACTAGTGAGAAAAATATTTGTTGATGGTGTTCCATTTGTAGTTTCAACTG
GATACCACTTCAGAGAGCTAGGTGTTGTACATAATCAGGATGTAAACTTACATAGCTCTAGACTTAGTTTTAAGGAATTACTTGTGTATGCTGCTGACCC
TGCTATGCACGCTGCTTCTGGTAATTTATTACTAGATAAACGCACTACGTGTTTTCAGTAGCTGCACTTACTAACAATGTTGCTTTCAAACTGTCAAACC
CGGTAATTTTAACAAAGACTTCTATGACTTTGCTGTGTCTAAGGGTTTTCTAAGGAAGGAAGTTCTGTTGAATTAAAACACTTCTTTGCTCAGGATGGTA
ATGCTGCTATCAGCGATTATGACTACTATCGTTATAATCTACCAACAATGTGTGATATCAGACAACTACTATTTGTAGTTGAAGTTGTTGATAAGTACTT
TGATTGTTACGATGGTGGCTGTATTAATGCTAACCAAGTCATCGTCAACAACCTAGACAAATCAGCTGGTTTTCCATTTAATAAATGGGGTAAGGCTAGA
CTTTATTATGATTCAATGAGTTATGAGGATCAAGATGCACTTTTCGCATACAAAACGTAATGTCATCCCTACTATAACTCAAATGAATCTTAAGTATGCC
ATTAGTGCAAAGAATAGAGCTCGCACCGTAGCTGGTGTCTCTATCTGTAGTACTATGACCAATAGACAGTTTCATCAAAAATTATTGAAATCAATAGCCG
CCACTAGAGGAGCTACTGTAGTAATTGGAACAAGCAAATTCTATGGTGGTTGGCACAACATGTTAAAACTGTTTATAGTGATGTAGAAAACCCTCACCTT
ATGGGTTGGGATTATCCTAAATGTGATAGAGCCATGCCTAACATGCTTAGAATTATGGCCTCACTTGTTCTTGCTCGCAAACATACAACGTGTTGTAGCT
TGTCACACCGTTTATAGATTAGCTAATGAGTGTGCTCAAGTATTGAGTGAAATGGTCATGTGTGGCGGTTCACTATATGTTAAACCAGGTGGAACCTCAT
CAGGAGATGCCACAACTGCTTTATGCTAATAGTGTTTTTAACATTTGTCAAGCTGTCACGGCCAATGTTAATGCACTTTTATCTACTGATGGTAACAAAA
TTGCCGATAAGTATGTCCGCAATTTACAACACAGACTTTATGAGTGTCTCTATAGAAATAGAGATGTTGACACAGACTTTGTGAATGAGTTTACGCATAT
TTGCGTAAACATTTCTCAATGATGATACTCTTGACGATGCTGTTGTGTGTTTCAATAGCACTTATGCATCTCAAGGTCTAGTGGCTAGCATAAAGAACTT
TAAGTCAGTTCTTTATTATCAAAACAATGTTTTATGTCTGAAGCAAAATGTTGGACTGAGACTGACCTTACTAAAGGACCTCATGAATTTTGCTCAACAT
ACAATGCTAGTTAAACAGGGTGATGATTATGTGTACCTTCCTTACCCAGATCCATCAAGAATCCTAGGGGCCGGCTGTTTTGTAGATGATATCGTAAAAA
CAGATGGTACACTTATGATTGAACGGTTCGTGTCTTTAGCTATAGATGCTTACCCACTTACTAAACATCCTAATCAGGAGTATGCTGATGTCTTCATTTG
TACTTACAATACATAAGAAAGCTACATGATGAGTTAACAGGACACATGTTAGACATGTATTCTGTTATGCTTACTAATGATAACACTTCAAGGTATTGGG
AACCTGAGTTTTATGAGGCTATGTACACACCGCATACAGTTTACAGGCTGTTGGGGCTTGTGTTCTTTGCAATTCACAGACTTCATTAAGATGTGGTGCT
TGCATACGTAGACCATTCTTATGTTGTAAATGCTGTTACGACCATGTCATATCAACATCACACAAATTAGTCTTGTCTGTTAATCCGTATGTTTGCAATG
CTCCAGGTTGTGATGTCACAGATGTGACTCAACTTTACTTAGGAGGTATGAGCTATTATTGTAAATCACATAAACCACCCATTAGTTTTCCATTGTGTGC
TAATGGACAAGTTTTTGGTTTATATAAAAATACATGTGTTGGTAGCGATAATGTTACTGACTTTAATGCAATTGCAACATGTGACTGGACAAATGCTGGT
GATTACATTTTAGCTAACACCTGTACTGAAAGACTCAAGCTTTTTGCAGCAGAAACGCTCAAAGCTACTGAGGAGACATTTAAACTGTCTTATGGTATTG
CTACTGTACGTGAAGTGCTGTCTGACAGAGAATTACATCATGGGAAGTTGGTAAACCTAGACCACCACTTAACCGAAATTATGTCTTTACTGGTTATCGT
GTAACTAAAACAGTAAAGTACAAATAGGAGAGTACACCTTTGAATACCAAGAGACAGAAGAAACAGCAAACTGTGACTCTTTTCCTGCTGCAGATTTGGA
TGATTTTTCCAAACAATTGCAACAATCCATGAGCAGTGCTGACTCAACTCAG
>90550c3e-f9a5-4a8d-b53d-6ac3b08c2919|6
ATACCTTCCCAGGTAACAAACCAACCATTTTCGATCTTGTAGATCTGTTCTCTAAACGAACTTTAAAATCTGTGTGGCTGTCACTCGGCTGCATGCTTAG
TGCACACGCAGTATAATTTAATAATTTGTCGTTGACAGGACACGAGTAACTCGTCTATCTTTGCAGGCTGCACGGTTCGTCCGTGTTGCAGCCGATCATC
AGCACATCGGGTTTCGTCCGGGTGTGACCGAAAGGTAAGATGGAGAGCCTTGTCCCTGGTTTCAACGAGAAACACACGCCCATACAGTTTGCCTGTTTTA
CAGGTTCGCGATGTGCTCGTACGTGGCTCTTGGAGACTCCGTGGAGGTCTTATCAGAGGCACGTCAACATTTAAAGATGGCACTTGTGGCTTAGTAGAAG
TTGAAAAGGCGTTTGCCTCAACTTGAACAGCCCTATGTGTTCATCAAACGTTCGGATGCTCGAACTGCACCTCATGGTCATGTTATGGTTGAGCTGGTAG
CAGAACTCGAAGGCATCAGTACGGTCGTAGTGGTGAGACACTTGGTGTCCTTGTCCCTCATGTGGGCGAAATACCAGTGGCTTACCGCAAGGTTCTTCTT
CGTAAGAATGGTAATAAAGGAATTGGTGGCCTAGTTACGGCGCCGATCTAAAGTCATTTGACCTTAGGCGACGAGCTTGGCACTGATCCTTATGAAGATT
TCAAGAAACTGGAATGTACAAATACAGAAGTGATGTGATGAAGGGTTCGAATCAAGTACTGTACCGTCTGCGGTATGTGGAAAGGTTATGGCTGTAGTTG
TGATCAACTCGCGAACCCATGTTCAGTCAGCTGATGCACAATCGTTTTTTAAACGGGTTTGCGGTGTAAGTGCAGCCCGTCTTACACCGTGCGGCACAGG
CACTAGTACTGATGTCGTATACAGGGCTTTGACATACAATGATAAAGTAGCTGGTTTTGCTAAATTCCTAAAACTAATTGTTGTCGCTTCCAAGAAAAGG
ACGAAGATGACAATTTAATTGATACTTCTGTAGTTAAGAGACACACTCTCTCTAACTACCAACATGAAGAAACAATATTATAATTTACTTAAGGATTGTC
CAGCTGTTGCTAAACATGACTTTCTTAATTTAGAATAGACGGTGACATGGTACCACATATATCACGTCAACGTCTTACTAAATACACAATGGCAGACCTC
GTCTATGCTTTAAGGCATTTTGATGAAGGTAATTGTGACACATTAAAGAAATACTTGTCACATACAATTGTTGTGATGATGATTATTCAATAAAAGGACT
GGTATGATTTTGTAGAAAACCCAGATATTACGCGTATACGCCAACTTAGGTGAACGTGTACGCCAAGCTTTGTTAAAAAACAGTACAATTTGTGATGCCA
TGCGAAATGCTGGTATTGTTGGTGTACTGACATTAGATAATCAAGATTCAATGGTAACTGGTATGATTTCGGTGATTTCATACAAACCACGCCAGGTAGT
GGAGTTCCTGTTGTAGATTTTATTATTCATTAATGCCTATTTAACCTTGACCAGGCTTTAACTGCAGAGTCATGTTGACACTGACTTAACAAAGCCTTAC
ATTAAGTGGGATTTGTTAAAATATGACTTTCACGGAAGAGAGGTTAAAACTCTTTGACCGTTATTTTAAATATTGGGATCAAGACATCCACCCAAATTGT
GTTAACTGTTTGGATGACAGATGCATTTGCATTGTGCAAACTTTAATGTTTATTCTCTACAGTGTTCCCACCTACAAGTTTGGACCACTAGTGAGAAAAA
TATTTGTTGATGGTGTTCCATTTGTAGTTCAACTGGATACCACTTCAGAGCTTAGGTGTTGTACATAATCAGGATGTAAACTTACATAGCTCTAGACTTA
GTTTTAAGGAATTACTTGTGTATGCTGCTGACCCTGCTATGCACGCTGCTCTGGTAATCTATTACTAGATAAACGCACTACGTCGGCTTTCAGTAGCTGC
ACTCTACTAAACAATGTTGCTTTTCAAACTGTCAAACCCGGTAATTTTATAAAGACTTAGATCATGACTTTGCTGTGTCTAAGGTTCTCTAAGGAAGGAA
GTTCTGTTGAATTAAACACTTCTTCTTTGCTCAGGATGGTAATGCTGCTATCAGCGATTATGACTATCGTTATAATCTACCAACAATGTGTGATCAGACA
ACTATATTTGTAGTTGAAGTTGTTGATAAGTACTTTGATTGTTACGATGGTGGCTGTATTAATGCTAACCAAGTCATCGTCAACAACCTAGACAAATCAG
CTGGTTTCCATCTTAATAAATGGGGTAAGGCTAGACTTTATTATGATTCAATGAGTTATGAGGATCAAGATGCACTTACCATATACAAAACGTAATGTCA
TCCCTACTATAACTCAAATGAATCTTAAGTATGCCATAGTGCAAAGAATAGAGCTGCCACCGTAGCTGGTGTCTCTATATCTGTAGTACTATGACCAATA
GACAGTTTCATCAAAATTATTGAAATCAATAGCCGCCACTAGAGGAGCTACTGTAGTAATTGGAACAAGCAAATTCTATGGTGGTTGGCACAACATGTTA
AAAACTGTTTATAGTGATGTAGAAAACCCTCACCTTATGGGTTGGGATTATCCTAAATGTGATAGAGCCGCCTATCGCTAAGAATTATGGCCTCACTTGT
TCTTGCTCGCAAACATACAACGTGTTGTAGCTTGTCACACCGTTTCTATAGATTAGCTAATGAGTGTGCTCAAGTATTGAGTGAAATGGTCATGTGTGGC
GGTTCACTATATGTTAAAACCAGGTGGAACCTCATCAGGAGATGCCACAACTGCTTATGCTAATAGTGTTTTAACTTGTCAAGCTGTCACGGCCAATGTT
AATGCACTTTTATTTACTGATGGTAACAAAATTGCCGATAAGTATGTCCGTAATTTACAACACAGACTTTATGAGTGTCTCTATAGAAATAGAGATGTTG
ACACAGACTTTGTGAATGAGTTTACGCATATTTGCGTAAACATTTCAATGATGATATTTGACGATGCTGTTGTGTCAATCAATAGCACTTATGCATCAAG
GTCTAGTGGCATAAAGAACTTTAAGTCAGTTTTCATTATCAAAACAATGTTTTATGTCTGAAGCAAAATGTTGGACTAAGACTGACCTTACTAAAGGACC
TCATGAATTTTGCTCTCATCATACAATGCTAGTTAACAGGGTGATGATTATGTGTACCTCCTACCCAGATCCATCAAGAATCCTAGGGGCCGGCTGTTTG
TAGATGATATCGTAAAACAGATGGTACACTATGATTGAACGGTTCGTGTCTTTAGCTATAGATGCTTACCCACTTACTAAACATCCTAATCAGGAGTATG
CTGATGTCTTTCATTTGTACTTACAATACATAAGAAAGCTACATGATGAGTTAACAGGACACATGTTAGACATGTATTCTGTTATGCTTACTAATGATAA
CACTTCAAGGTATTGGGAACCTGAGTTTTTATGAGGCTATGTACACACCGCATACAGTACAGGCTGTTGGGGCTTGTGTTCTTTGCAATCACAGACTTCA
TTAAGATGTGGTGCTTGCATACGTAGACCATTCTTATGTTGTAAATGCTGTTACGACCATGTCATAACATCACATAAATTAGTCTTGTCTGTTAATCCGT
ATGTTTGCAATGCTCCAGGTTGTGATGTCACAGATGTGACTCAACTTTTACTTAGGAGGTATGAGCTATTATTGTAAATTTCAAATCACCCATTAGTTTC
CATTGTGTGTGCTAATGGACAAGTTTTTGGTTTATATAAAATACATGTGTTGGTAGCGATAATGTTACTGACTTTAATGCAATTGCAACATGTGACTGGA
CAAATGCTGGTGATTACATTTTTTAGCTAACACCTGTACTGAAAGACTCAAGCTTTTTTGCAGCAGAAACGCTCAAAGCTAAGGAGACATTTAAACTGTT
ATGGTATTGTTACTGACGTGAAGTGCTGTCTGACAGAGAATTACATCTCATGGGAAGTTGGTAAACCTAGACCACTTATCGAAATTATGTCTTTACTGGT
TATCGTGTAACTAAAACAGTAAAGTACAAATAGGAGAGTACACCTTTGAAAATACCGCAGAGACAGAAGAAACAGCAAACTGTGACTTTTTCCTGCTGCA
GATTTGGATGATTTCCAAACATTGCAATAAATCCATGAGCAGTGCTGACTCAACTCAGGCCTAAACTCATGCAGACCATAAGGCAGATGGGCTATATAAA
CGTTTCGCTTTCCGTTTACGATATAGTTACTTTGTGCAGAATGAATTTCTCGTAACACATAGCACAAGTAGATGTAGTTAACTTAATCACATAGCAATCT
TTAATCAGTGTGTAACACTAGGAGGACTTGAAAGAGCCACCACATTTCACCGAGGCCACGCGGAGTACGATCGAGTGTACAGTGAACAATGCTAGGGAGA
GCTGCCTATATGGAAGAGCCCTAATGTGTAAAATTAATTTTAGTAGTGCTATCCCCATGTGATTTTAATAGCTTCTTAGGAGAATGACAAAAA
>3633dc42-872f-4b40-9970-271e1ebadff5|5
ATACCTTCCCAGGTAACAAACCATCATTCGATCTCTTGTAGATCTGTTCTCTAAACGAACTATGTTTGTTTAGTCCTGTTTACCTTTACAATTAATTGCC
AGGAACCTAAATTGGGTAGTCTTGTAGTGCGTTGTTCGTTCTATGAAGACTTTTAGAGTATCATGACGTTCGTGTTGTTTTAGATTTCATCTAAAACGAA
CAAACTAAAATGTCTGATAATGGACCCCAAAATCAGCGAAATGCACCCCGCATTACGTTTGGTGGACCTCAGATTCAACTGGCAGTATCAGAATGGAGAA
CGCAGTGGGGCGCGATCAAAACAACGTCGGCCCCAAGGTTTACCCAATAATACTGCGTCTTGGTTTCACCGCTCACACTCAACATGGCAAGGAAGACCTT
TAAATTCCCTCGAGGACAAGGCGTTCCAATTAACACCAATAGCAGTCCAGATGACCAAATTGGCTACCGAAGAGCTACCAGACGAATTCGTGGTGGTGAC
GGTAAAATGAAAGATCTCAGTCCAAGATGGTATTTCTACTACCTAGGAACTGGGCCAGAAGCTGGACTTCCCTATGGTGCTAACAAAGACGGCATCATAT
GGGTTGCAACTGAGGGAGCCTTGAATACACCAAAAGATTTGGCACCCGCAATCCTGCTAACAATGCTGCAATCGTGCTTACAACTTCCAAGGAACACATT
GTCAAAAGGCTTTTACGCAGAAGGGAGCAGAGGCGGCAGTCAAGCCTCTTCTCGTTCCTCATCACGTAGTCGCAACAGTTTAAGAAATTTCAACCCAGGC
AGCAGTAGGGAACTTCTCCTGCTAGAATGGCTGGCAATGGCGGTGATGCTGCTCTTGCTTTGCTGCTGCTTGACAGATTGAACCAGCTTGAGAGCAAAAT
GTCTGGTAAAGGCCAACAACAACAAGGCCAAACTGTCACTAAGAAATCTGCTGCTGAGGCTTCTAAGAAGCCTCGGCAAAACGTACTGCCACTAAAGCAT
ACAATGTAACACAAGCTTCGGCAGACGTGGTCCAGAACAAACCCAAGGAAATTTTGGGGACCAGGAACTAATCAGACAAGGAACTGATTACAAACTGGCC
GCAAATTGCACAATTTGCCCCAGCGTTCAGCGTTTTCGGAATGTCGCGCATTGGCATGGAAGTCACACTCGGGAACGTGGTTGACCTACACAGGTGCCAT
CAAATTGGATGACAAAGATCCAAATTCAAAGATCAAGTCATTTGCTGAATAAGCATTGACGCATACAAAACCCACCAACAGAGCCTAAAAAGGACAAAAG
AAGAAGGCTGATGAAACTCAAGCCGCAGAGACAGAAGAAACAGCAAACTGTGACTCTTTTCCTGCTGCAGATTTGGATGATTTCCAAACAATTGCAACAA
TCCATGAGCAGTGCTGACTCAACTCAGGCCTACTAAACTCATGCAGACATTACAAGGCAGATGGGCTATATAAACGTTTTCGCTTTTCCGTTTACGATAT
AGTCTACTTGTGCAGAATGAATTCTCGTAACTCATAGCACAAGTAGATGTAGTTAACTTTAATCATAGCAATTTTTAATCAGTGTGTAACATTAGGGAGG
ACTTGAAAGAGCCACCACATTTCGAGGCCACGCGGAGTACGATCGAGTGTACAGTGAACAATGCTAGGGAGAGCTGCCTATATGGAAGAGCCCTAATGTG
TAAAATTAATTTTAGTAGTGCTATCCCCATGTGATTTTAATAGCTTCTAGGAGAATGACAAAAAAAAAAT
>770d39e5-7a5f-41fa-8a9e-c75dbda1a16f|8
ACCTTCCCAGGTAACAAACCAACCAACTTTCGATCTCTTGTAGATTTGTTCTCTAAACGAACGCTTTCTTATTACAAATTGGGAGCTCGCAGCGTGTAGC
AGGTGACTCAGGTTTTTGCTGCATACAGTCGCTACAGGATTGGCAACTATAAATTAAACACAGACCATTCCAGTAGCAGTGACAATATTGCTTTGCTTGT
ACAGTAAGTGACAACAGATGTTTCATCGTTGACTTCAGGTTACTATAGCAGAGATATTACTAATTATTATGAGGACTTTAAAGTTTCCATTTGGAATCTT
GATTACATCATAAACCTCATAATTAAAAATTTATCTAAGTCACTAACTGAGAATAAATATTCTCAATTAGATGAAGAGCAACCAATGGAGATTGATTAAA
CGAACATGAAAATTATTCTTTTCTTGGCACTGATAACACTCTACTTGTGAGCTTTATCACTACCAAGAGTGTGTTAGAGGTACAACAGTACTTTAAAAGA
ACCTTGCTTTCTGGAACATACGAGGGCAATTCACCATTTTCATCCTTTAGCTGATAACAAATTTGCACTGACTTGCTTTAGCACTCAATTTGCTTTGCTT
GTCCTGACGGCGTAAAACACGTCTATCAGTTACGTGCCAGATCAGTTCACCTAAACTGTTTATCAGACAAGAGGAAGTTCAAGAACTTTACTCTCCAATT
TTTATTGTTGCGGCAATAGTGTTTATAACACTTTGCTTCACACTCAAAAGAAAGACAGAATGATTGAACTTTCATTAATTGACTTCTATTTGTGCTTTTT
AGCCTCTCTGCTATTCCTTGTTTTTAATTATGCTTATTATCTGTTGGTTTCACTTGAACTGCAAGATCATAATGAAACTTGTCACGCCTAAACGAACATG
AAATTCTTGTTCTTAGGAATTATTTTACAACTGTAGCTGCATTTCACCAAGAATGTAGTTTACAGTATGTACTCAACATCAACCATATGTAGTTGATGAC
CCGTGTCCTATTCACTTCTATTCTAAATGGTATATTAGAGTAGGAGCTAGAAAATCAGCACCTTTAATTGAATTGTGCGTGGATGAGGCTGGTTCTAAAT
CACCCATTCAGTACATCGATATCGGTAATTATACAGTTTCCTGTTTACCTTTTACAATTAATTGCCAGGAACCTAAATTGGGTAGTTTGTAGTGCGTTGT
TCGTTCTATGAAGACTTTTTAGAGTATCATGACGTTCGTGTTGTTTTAGATTTCATCTAAACGAACAAACTAAAATGTCTGATAATGGACCCAAAATCAG
CGAAATGCACCCCGCATTACGTTTGGTGGACCTCAGATTCAACTGGCAGTAACCAGAATAGAACGCAGTGGGGGCGATCAAAAACAACGTCGGCCCCAAG
GTTTACCCAATAATACTGCGTCTTGGTTCACCGCTCACTTCAACATGGCAAGGAAGACCTTAAATTCCCCTCGAGGACAAGGCGTTCCAATTAACACCAA
TAGCAGTCCAGATGACCAAATTGGCTACTACCGAAGAGCTACCAGACGAATCGTGGTGGTGACGGTAAAATGAAAGATCTCAGTCCAAGATGGTATTCTA
CTACCTAGGAACTGGGCCAGAAGCTGGACTTCCCTATGGTGCTAACAAAAGACGGCATCATATGGGTTGCAACTGAGGGAGCCTTGAATACACCAAAAAG
ATCACATTGGCACCCGCAATCCTGCTAACAATGCTGCAATCGTGCTACAACTTCCCAAGGAACAACATTGTCAAAAGGCTTTTACGCAGAAGGGAGCAGA
GGCGGCAGTCAAGCCTCTCTCGTTCCTCATCACGTAGTCGCAACAGTTTAAGAAATTCAACTCCAGGCAGCAGTAGGGGAACTTCTCCTGCTAGAATGGC
TGGCAATGGCGGTGATGCTGCTCTTGCTTTGCTGCTGCTTGACAGATTGAACCAGCTTGAGAGCAAAATGTCTGGTAAAGGCCAACAACAACAAGGCCAA
ACTGTCACTAAGAAATTGCTGCTGAGGCTTCTAAGAAGCCTCGGCAAAACGTACTGCCACTAAAGCATACAATGTAACACAAGCTTCGGCAGACGTGGTC
CAGAACAAACCCAAGGAAATTTTTGGGACCAGGAACTAATCAGACAAGGAACTGATTACAAACATTGGCCGCAAATTGCACAATTTGCCCCAGCGTTCAG
CGTTCTTCGGAATGTCGCGCTGGCATGGAAGTCACACCTTCGGGAACGTGGTTGACCTACACAGGTGCCATCAAATTGGATGACAAAGATCCAAATTCAA
AGATAAGTCATTTGCTGAATAAGCATTGACGCATACAAAACATTCCCACCAACAGAGCCTAAAAAGGACAAAAAGAAGAAGGCTGATGAAACTCAAGCCT
TACCGCAAGAGACAGAAGAAACAGCAAACTGTGACTTTTTTCCTGCTGCAGATTTGGATGATTTTCCAAACAATTGCAACAATCCATGAGCAGTGCTGAC
TCAACTCAGGCCTAAACTCATGCAGACAACAAGGCAGATGGGCTATATAAACGTTTTCGCTTTTCCGTTTACGATATATAGTCTACTCTTGTGCAGAATG
AATTCTCGTAACTACATAGCACAAGTAGATGTAGTTAACTTAATCACATAGCAATTTCTTTAATCAGTGTGTAACATTAGGGAGGACTTTGGAAGAGCCC
TAATGTGTAAAATTAATTTAGTAGTGCTATCCCCATGTGATTTTAATAGCTTTCTAGGAGAATGACAAAAAAAA
>4c8d83fe-1a96-4034-9b09-7c4a5947c8b8|5
ATACCTTCCCAGGTAACAAACCAACCAACTTTCGATCTTGTAGATCTGTTCTCTAAACGAACTTAAAATCTGTGTGGCTGTCTCTCGGCTGCATGCTTAG
TGCACACTCACGCAGTATAATTAATAACTAATTGTCGTTGACAGGACACGAGTAACTCGTCGCTTTTTCTGCAGGCTGCTTACGGTTCGTCCGTGTTGCA
GCCGATCATCAGCACATCTAGGTTTCGTCCGGGTGTGACCGAAAGGTAAGATGGAGAGCCTTGTCCCTGGTTCAACGAGAAAACACACGTCCATCTCAGT
TTGCCTGTTTTACAGGTTTCGCGACGTGCTCGTACGTGGCTTTGGAGACTCCGTGGAGGAGGTCTTATCAGAGGCACGTCAACATCTTAAAGATGGCACT
TGTGGCTTAGTAGAAGTTGAAAAAGGCGTTTTGCCTCAACTTGAACAGCCCTATGTGTTTCATCAAACGTTCGGATGCTCGAACTGCACCTCATGGTCAT
GTCATGTTATGGTTGAGCTGGTAGCAGAACTCGAAGGCATTCAGTGGTCGTAGTGGTGAGACACTTTGGTGTCCTCTGTCCCTCATGTGGGCGAAATACC
AGTGGCTTACCGCAAGGGTTCTTCTTCGTAAGAACGGTAATAAAGGAGCTGGTGGCCATAGTTACGGCGCCGATCTAAAGTCATTTGACTTAGGCGACGA
GCTTGGCACTTGATCCTTATGAAGATTTTCAAGAAACTGGAATGTACAATACCTACAACTGTGTGCTAATGACCCTGTGGGTTTACACTTAAAACACAGT
CTGTACCGTCTGCGGTATGTGGAAAAGGTTATGGCTGTAGTTGTGATCAACTCCGCGAACCCATGCTTCAGTCAGCTGATGCACAATCGTTTTTTAAACG
GGTTTGCGGTGTAAGTGCAGCCCGTCTACACCGTGCGGCACAGGCACTAGTACTGATGTCGTATACAGGGCTTTTGACATACAATGATAAAGTAGCTGGT
TTTGCTAAATTCCTAAAAACTAATTGTTGTCGCTTCCAAGAAAAGGACGAAGATGACAATTTAATTGATTCTTACTTTGTAGTTAAGAGACACACTTTCT
CTACTACCACCATTTTGAAGAAACAATTTATAATTTACTTAAGGATTGTCCAGCTGTTGCTAAACATGACTTCTTTAAGTTTAGAATAGACGGTGACATG
GTACCACATATATCACGTCAACGTCTTACTAAAATACAATGGCAGACCTCGTCTATGCTTTAAGGCATTTTGATGAAGGTAATTGTGACACATTAAAAGA
AATACTTGTCATACAATTGTTGTGATGATGATTATTTCAATAAAAAGGACTGGTATGATTTTGTAGAAACCCAGATGTCATATTACGCGTATACGCCAAC
TTAGGTGAACGTGTACGCCAAGCTTTGTTAAAAACAGTACAATTTTGTGATGCCATGCGAAATGCTGGTATTGTTGGTGTACTGACATTAGATAATCAAG
ATCAATGGTAACTGGTATGATTTCGGTGATTTCATACAAACCACGCCAGGTAGTGGAGTTCCTGTTGTAGATTCTTATTATCATTGTTAATGCCTATATT
AACCTTGACCAGGGCTTTAACTGCAGAGTCATGTTGACACTGACTTAACAAAGCCTACATTAAGTGGGATTTGTTAAAATATGACTTTTCACGGAAGAGA
GGTTAAAACTTTGACCGTTATTTTAAATATTGGGATCAGACATACCCAAATTGTGTTAACTGTTTGGATGACAGATGCATTCTGCATTGTGCAAACTTTA
ATGTTTTATTCTACAGTGTTCCCACCTACAAGTTTTGGACCACTAGTTGAAAAATATTTGTTGATGGTGTTCCCATTTGTAGTTCAACTGGATTCCACTT
CAGAGAGCTAGGTGTTGTACATAATCAGGATGTAAACTTACATAGCTCTAGACTTAGTTTTAAGGAATTACTTGTGTATGCTGCTGACCCTGCTATGCAC
GCTGCTTCTGGTAATCTATTACTAGATAAACGCACTACGTGCTTTCAGTAGCTGCACTTACTAACAATGTTGCTTTCAAACTGTCAAACCCGGTAATTTT
AACAAAGACTTTATGACTTTGCTGTGTCTAAGGGTTTTCTAAGGAAGGAAGTTCTGTTGAATTAAACACTTTCTTTGCTCAGGATGGTAGTAATGCTGCT
ATCAGCGATTATGACTACTATCGTTATAATCTACCAACAATGTGTGATATCAGACACTACTATTTGTAGTTGAAGTTGTTGATAAGTACTTTGATTGTTA
CGATGGTGGCTGTATTAATGCTAACCAAGTCATCGTCAACAACCTAGACAAATCAGCTGGTTTTCCATTTAATAAATGGGGTAAGGCTAGACTTTATTAT
GATTCAATGAGTTATGAGGATCAAGATGCACTTTCGCATATACAAAACGTAATGTCATCCCTACTATAACTCAAATGAATCTTAAGTATGCCATTAGTGC
AAAAGAATAGAGCTGCACCGTAGCTGGTGTCTCTATCTGTAGTACTATGACCAATAGACAGTTTCATCAAAAATTATTATTGAAATCAATAGCCGCCACT
AGAGGAGCTACTGTAGTAATTGGAACAAGCAAATTCTATGGTGGTTGGCACAACATGTTAAAAACTGTTTATAGTGATGTAGAAAACCCACCTTATGGGT
TGGGATTATCCTAAATGTGATAGAGCCATGCCTAACATGCTTAGAATTATGGCCTCACTTGTTCTTGCTCGCAAACATACAACGTGTTGTAGCTTGTCAC
ACCGTTTCTATAGATTAGCTAATGAGTGTGCTCAAGTATTGAGTGAAATGGTCATGTGTGGCGGTTCACTATATGTTAAACCAGGTGGAACCTCATCAGG
AGATGCCACAACTGCTTATGCTAATAGTGTTTTAACATTTGTCAAGCTGTCCACGGCCAATGTTAATGCACTTTATCTACTGATGGTAACAAAATTGCCG
ATAAGTATGTCCGCAATTTACAACACAGACTTTATGAGTGTCTCTATAGAAATAGAGATGTTGACACAGACTTGTGAATGAGTTTACGCATATTTGCGTA
AACATTTCTCAATGATGATACTTTTCTGACGATGCTGTTGTGTGTTCAATAGCTTATGCATCTCAAGGTCTAGTGGCTAGCATAAAGAACTTTTAAGTCA
GTTCTTTATTATCAAAACAATGTTTTATGTCTGAAGCAAATGTTGGACTGAGACTGACCTTACTAAAGGACCTCATGAATTTTGCTCTCAACATACAATG
CTAGTTAAACAGGGTGATGATTATGTGTACCTTCCTTACCCAGATCCATCAAGAATCCTAGGGGCCGGCTGTTTTGTAGATGATATCGTAAAAACAGATG
GTACACTTTATGATTGAACGGTTCGTGTCTTTAGCTATAGATGCTTACCCACTTACTAAACATCCTAATCAGGAGTATGCTGATGTCTTCATTTGTACTT
ACAATACATAAGAAAGCTATGATGAGTTACAGGACACATGTTAGACATGTATTTTGTTATGCTTCTACTAATGATAACACTTCAAGGTATTGGGAACCTG
AGTTTATGAGGCTATGTACACACCGCATACAGTCTTACAGGCTGTTGGGGCTTGTGTTTTTTGCAATTCACAGACTTCATTAAGATGTGGTGCTTGCATA
CGTAGACCATCTTATGTTGTAAATGCTGTTACGACCATGTCATATCAACATCACATAAATTAGTCTTGTCTGTTAATCCGTATGTTTGCAATGCTCCAGG
TTGTGATGTCACAGATGTGACTTCAACTTTACTTAGGAGGTATGAGCTATTATTGTAAATCACATAATCACCCATTAGTTTTCCATTGTGTGCTAATGGA
CAAGTTTTGGTTTATAAAAACATGTGTTGGTAGCGATAATGTTACTGACTTTAATGCAATTGCAACATGTGACTGGACAAATGCTGGTGATTACATTTTA
GCTAACACCTGTACTGAAAGATTCAAGCTTTTTGCAGCAGAAACGTTCAAAGCTACTGAGGAGACATTTAAACTGTCTTATGGTATTGCTACTGTACGTG
AAGTGCTGTCTGACAGAGAATTACATCATGGGAAGTTGGTAAACCTAGACCACCACTTAACCGAAATTATGTTTACTGGTTATCGTGTAACTAAAACAGT
AAAGTACAAATAGGAGAGTACACCTTTGAAAATACCGCAGAGACAGAAGAAACAGCAAACTGTGACTCTCTTCCTGCTGCAGATTTGGATGATTGCAGAC
CACTCAAGGCAGATGGGCTATATAAACGTTTCGCTTTCCGTTTACGATATAGTCTACTTTGTGCAGAATGAATTCTCGTAACTACATAGCACAAGTAGAT
GTAGTTAACTTTAATCTCACATAGCAATCTTTAATCAGTGTGTAACATTAGGGAGGACTTGAAAGAGCCACTTCATTTCGAGGCCACGCAGAGTACGATC
GAGTGTACAGTGAACAATGCTAGGGAGAGCTGCCTATATGGAAGAGCCCTAATGTGTAAAATTAATTTTAGTAGTGCTATCCCATGTGATTTTTAATAGC
TTCTTAGGAGAATGACAAAAAAA
>6229ddd8-d884-4f51-8f1e-e8e1213f9a6a|10
AGAGGCACGTCAACATTTAAAGATGGCACTTGTGGCTTAGTAGAAGTTGAAAAAGGCGTTTTGCCTCAACTTGAACAGCCCTATGTGTTCATCAAACGTT
CGGATGCTCGAACTGCACCTCATGGTCATGTTATGGTTGAGCTGGTAGCAGAACTCGAAGGCATTCAGTACGGTCGTAGTGGTGAGACACTTTGGTGTCC
TTGTCCCTCATGTGGGCGAAATACCAGTGGCTTACCGCAAGGTTCTTCTCGTAAGAACGGTAATAAAGGAGCTGGTGGCCATAGTTACGGCGCCGATCTA
AAGTCATTTGACTTAGGCGACGAGCTTGGCACTGATCCTTATGAAGATTTCAAGAAACTGGAATGTACAAATACCTACAACTTGTGCTAATGACCCTGTG
GGTTTTACACTTAAAACACAGTACTGTACCGTCTGCGGTATGTGGAAAGGTTATGGCTGTAGTTGTGATCAACTCCGCGAACCCATGCTTCAGTCAGCTG
ATGCACAATCGTTTTTAAACGGGTTTGCGGTGTAAGTGCAGCCCGTCTACACCGTGCGGCACAGGCACTAGTACTGATGTCGTATACAGGGCTTTGACAT
ACAATGATAAAGTAGCTGGTTTTGCTAAATTCCTAAAAACTAATTGTTGTCGCTTCCAAGAAAAGGACGAAGATGACAATTTAATTGATTCTTACTTTTG
TAGTTAAGAGACACACTTTCTCTAACTACCAACATGAAGAAACAATTTATAATTTACTTAAGGATTGTCCAGCTGTTGCTAAACATGACTTCTTTAAGTT
TAGAATAGACGGTGACATGGTACCACATATATCACGTCAACGTCTACTAAATATACAATGGCAGACCTCGTCTATGCTTTAAGGCATTTTGATGAAGGTA
ATTGTGACACATTAAAAGAAATACTTGTCACATACAATTGTTGTGATGATGATTATTTCAATAAAAGGACTGGTATGATTTTGTAGAAAACCCAGATATT
ACGCGTATACGCCAACTTAGGTGAACGTGTACGCCAAGCTTTGTTAAAAACAGTACAATTTGTGATGCCATGCGAAATGCTGGTATTGTTGGTGTACTGA
CATTAGATAATCAAGATCAATGGTAACTGGTATGATTTCGGTGATTTCATACAAACCACGCCAGGTAGTGGAGTTCCTGTTGTAGATTCTTATTATTCAT
TGTTAATGCCTATATTAACCTTGACCAGGGCTTTAACTGCAGAGTCACATGTTGACACTGACTTAACAAAGCCTTACATTAAGTGGGATTTGTTAAAATA
TGACTTCACGGAAGAGAGGTTAAAACTTTGACCGTTATTTTAAATATTGGGATCAGACATACCACCCAAATTGTGTTAACTGTTTGGATGACAGATGCAT
TCTGCATTGTGCAAACTTTAATGTTTTATTTCTACAGTGTTCCCACCTACAAGTTTTGGACCACTAGTGAGAAAAAAATATTTGTTGATGGTGTTCCATT
TGTAGTTTCAACTGGATACCACTTCAGAGAGCTAGGTGTTGTACATAATCAGGATGTAAAACACATAGCTCTAGACTTAGTTTTAAGGAATTACTTGTGT
ATGCTGCTTGACCCTGCTATGCACGCTGCTTCTGGTAATCTATTACTAGATAAACGCACTACGTGCTTTTCAGTAGCTGCACTTACTAACAATGTTGCTT
TTCAAACTGTCAAACCCGGTAATTTTAACAAAGACTTCTATGACTTTGCTGTGTCTAAGGGTTTTTTTAAGGAAGGAAGTTCTGTTGAATTAAACACTTC
TTCTTTGCTCAGGATGGTAATGCTGCTATCAGCGATTATGACTACTATCGTTATAATCTACCAACAATGTGTGATATCAGACAACTACTATTTGTAGTTG
AAGTTGTTGATAAGTACTTTGATTGTTACGATGGTGGCTGTATTAATGCTAACCAAGTCATCGTCAACAACCTAGACAAATCAGCTGGTTTTCCATTTAA
TAAATGGGGTAAGGCTAGACTTTATTATGATTCAATGAGTTATGAGGATCAAGATGCACTTTCGCATATACAAAACGTAATGTCATCCCTACTATAACTC
AAATGAATTTAAGTATGCCATTAGTGCAAAGAATAGAGCTTGCACCGTAGCTGGTGTCTCTATCTGTAGTACTATGACCAATAGACAGTTTCATCAAAAA
TTATTGAAATCAATAGCCGCCACTAGAGGAGCTACTGTAGTAATTGGAACAAGCAAATTCTATGGTGGTTGGCACAACATGTTAAAAACTGTTTATAGTG
ATGTAGAAAACCCTCACCTTATGGGTTGGGATTATCCTAAATGTGATAGAGCCATGCCTAACATGCTTAGAATTATGGCCTCACTTGTTCTTGCTCGCAA
ACATACAACGTGTTGTAGCTTGTCACACCGTTTCTATAGATTAGCTAATGAGTGTGCTCAAGTATTGAGTGAAATGGTCATGTGTGGCGGTTCACTATAT
GTTAAACCAGGTGGAACCTCATCAGGAGATGCCACAACTGCTTATGCTAATAGTGTTTTAACATTTGTCAAGCTGTCACGGCCAATGTTAATGCACTTTT
ATCTACTGATGGTAACAAAATTGCCGATAAGTATGTCCGCAATTTACAACACAGACTTTATGAGTGTCTCTATAGAAATAGAGATGTTGACACAGACTTT
GTGAATGAGTTTTACGCATATTTGCGTAAACATTTCTCAATGATGA
>5c4daad0-6348-48f1-a02e-d6686859a558|34
CAGTGTATAATGCTAGTTTATTGTTTTTAGGCTAGGCTATTTTTGTACTTGTTACTTTGGCCTCTTTTGTTTACTCAACCGCTACTTTAGACTGACTCTT
GGTGTTTATGATTACTTAGTTTCTACACAGGAGTTTAGATATATGAATTCACAGGGACTCCCACCCAAGAATAGCATAGATGCCTTCAAACTCAACATTA
AATTGTTGGGTGTTGGTGGCAAACCTTGTATCAAAGTAGCCACTGTACAGTCTAAAATGTCAGATGTAAAGTGCACATCAGTAGTCTTACTACTCAGTTT
TGCAACAACTCAGAGTAGAATCATCATCTAAATTGTGGGCTCAATGTGTCCAGTTACACAATGACATTCTTAGCTAAAGATATACTGAAGCCTTTGAAAA
ATGGTTTCTACTTCTTTTTGTTTGCTTTCCATGCAGGGTGCTGTAGACATAAACAAGCTTTGTGAAGAAATGCTGGACAACAGGGCAACCTTACAAGCTA
TAGCCTCAGAGTTTAGTTCCCTTCCATCATATGCAGCTTTTGCTACTGCTCAAGAAGCTTATGAGCAGGCTGTTGCTAATGGTGATTCTGAAGTTGTTCT
TAAAAAGTTGAAGAAGTCTTTGAATGTGGCTAAATCTGAATTTGACCGTGATGCAGCCATGCAACGTAAGTTGGAAAAGATGGCTGATCAAGCTATGACC
CAAATGTATAAACAGGCTAGATCTGAGGACAAGAGGGCAAAAGTTACTAGTGCTATGCAGACAATGCTTTCACTATGCTTAGAAAGTTGGATAATGATGC
ACTCAACAACATTATCAACAATGCAAGAGATGGTTGTGTTCCCTTGAACATAATACCTTCACAACAGCAGCCAAACTAATGGTTGTCATACCAGACTATA
ACACATAAAAATACGTGTGATGGTACAACATTTACTTATGCATCAGCATTGTGGGAAATCCAACAGGTTGTAGATGCAGATAGTAAAATTGTTCAACTTA
GTGAAATTAGTATGGACAATTCACCTAATTTAGCATGGCCTCTTATTGTAACAGCTCTAAGGGCCAATTCTGCTGTCAAATTACAGAATAATGAGCTTAG
TCCTGTTGCACTACGACAGATGTCTTGTGCTGCCGGTACTACACAAACTGCTTGCACTGATGACAATGCGTTAGCTTACTACAACACAACAAAGGGAGGT
AGGTTTGTACTTGCACTGTTATCCGATTTACAGGATTTGAAATGGGCTAGATTCCCTAAGAGTGATGGAACTGGTACTATCTATACAGAACTGGAACCAC
CTTGTAGGTTTGTTACAGACACACCAAAGGTCCTAAAGTGAAGTATTTATACTTTATTAAAGGATTAAACAACCTAAATAGAGGTATGGTACTTGGTAGT
TTAGCTGCCACAGTACGTCTACAAGCTGGTAATGCAACAGAAGTGCCTGCCAATTCAACTGTATTATTATTTCTGTGCTTTGCTGTAGATGCTGCTAAAG
CTTACAAAGATTATCTAGCTAGTGGGGACAACCAATCACTAATTGTGTTAAGATGTTGTGTGTACACACTGGTACTGGTCAGGCAATAACAGTTACACCG
GAAGCCAATATGGATCAAGAATCCTTTGGTGGTGCATCGTGTTGTCTGTACTGCCGTTGCCACATAGATCATCCAAATCCTAAAGGATTTTGTGACTTAA
AAGGTAAGTATGTACAAATACCTACAACTTGTGCTAATGACCCTGTGGGTTTTACACTTAAAACACAGTCTGTACCGTCTGCGGTATGTGGAAAGGTTAT
GGCTGTAGTTGTGATCAACTCCGCGAACCCATGCTTCAGTCAGCTGATGCACAATCGTTTTTAAACGGGTTTGCGGTGTAAGTGCAGCCCGTCTTACACC
GTGCGGCACAGGCACTAGTACTGATGTCGTATACAGGGCTTTTGACATACAATGATAAAGTAGCTGGTTTTGCTAAATTCCTAAAACTAATTGTTGTCGC
TTCCAAGAAAAGGACGAAGATGACAATTTAATTGATTTACTTTGTAGTTAAGAGACACACTTTCTCTAACTACCAACATGAAGAAACAATTTATAATTTA
CTTAAGGATTGTCCAGCTGTTGCTAAACATGACTTCTTTAAGTTTAGAATAGACGGTGACATGGTACCACATATATCACGTCAACGTCTTACTAAATACA
CAATGGCAGACCTCGTCTATGCTTTAAGGCATTTTGATGAAGGTAATTGTGACACATTAAAGAAATACTTGTCACATACAATTGTTGTGATGATGATTAT
TCAATAAAAAGGACTGGTATGATTTTGTAGAAAACCCAGATATATTACGCGTATACGCCAACTTAGGTGAACGTGTACGCCAAGCTTTGTTAAAAACAGT
ACAATTCTGTGATGCCATGCGAAATGCTGGTATTGTTGGTGTACTGACATTAGATAATCAAGATTCAATGGTAACTGGTATGATTTCGGTGATTTCATAC
AAACCACGCCAGGTAGTGGAGTTCCTGTTGTAGATTCTTATTATTCATTGTTAATGCCTATATTAACCTTGACCAGGGCTTTAACTGCAGAGTCACATGT
TGACACTGACTTAACAAAGCCTTACATTAAGTGGGATTTGTTAAAATATGACTTCACGGAAGAGAGGTTAAAACTCTTTGACCGTTATTTTAAATATTGG
GATCAGACATACCACCCAAATTGTGTTAACTGTTTGGATGACAGATGCATTCTGCATTGTGCAAACTTTAATGTTTTATTCTCTACAGTGTTCCCACCTA
CAAGTTTTGGACCACTAGTGAGAAAAATATTTGTTGATGGTGTTCCATCTGTAGTTTCAACTGGATACCACTTCAGAGAGCTAGGTGTTGTACATAATCA
GGATGTAAACTTACATAGCTCTAGACTTAGTTTTAAGGAATTACTTGTGTATGCTGCTGACCCTGCTATGCACGCTGCTTCTGGTAATCTATTACTAGAT
AAACGCACTACGTGCTTTCAGTAGCTGCACTTACTAACAATGTTGCTTTTCAAACTGTCAAACCCGGTAATTTTAACAAAGACTTCTATGACTTTGCTGT
GTCTAAGGGTTTTCTAAGGAAGGAAGTTCTGTTGAATTAAAACACTTCTTCTTTGCTCAGGATGGTAATGCTGCTATCAGCGATTATGACTACTATCGTT
ATAATCTACCAACAATGTGTGATATCAGACAACTACTATTTGTAGTTGAAGTTGTTGATAAGTACTTTGATTGTTACGATGGTGGCTGTATTAATGCTAA
CCAAGTCATCGTCAACAACCTAGACAAATCAGCTGGTTTTCCATTTAATAAATGGGGTAAGGCTAGACTTTATTATGATTCAATGAGTTATGAGGATCAA
GATGCACTTTCGCATATACAAAACGTAATGTCATCCCTACTATAACTCAAATGAATCTTAAGTATGCCATTAGTGCAAAGAATAGAGCTCGCACCGTAGC
TGGTGTCTCTATCTGTAGTACTATGACCAATAGACAGTTTCATCAAAAATTATTGAAATCAATAGCCGCCACTAGAGGAGCTACTGTAGTAATTGGAACA
AGCAAATTCTATGGTGGTTGGCACAACATGTTAAAAACTGTTTATAGTGATGTAGAAAACCCTCACCTTATGGGTTGGGATTATCCTAAATGTGATAGAG
CCATGCCTAACATGCTTAGAATTATGGCCTCACTTGTTCTTGCTCGCAAACATACAACGTGTTGTAGCTTGTCACACCGTTTCTATAGATTAGCTAATGA
GTGTGCTCAAGTATTGAGTGAAATGGTCATGTGTGGCGGTTCACTATATGTTAAACCAGGTGGAACCTCATCAGGAGATGCCACAACTGCTTATGCTAAT
AGTGTTTTTAACATTTGTCAAGCTGTCACGGCCAATGTTAATGCACTTTTATCTACTGATGGTAACAAAATTGCCGATAAGTATGTCCGCAATTTACAAC
ACAGACTTTATGAGTGTCTATAGAAATAGAGATGTTGACACAGACTTTGTGAATGAGTTTTACGCATATTTGCGTAAACATTTCTCAATGATGATACTCT
CTGACGATGCTGTTGTGTTTCAATAGCACTTATGCATCTCAAGGTCTAGTGGCTAGCATAAAGAACTTTAAGTCAGTTCTTTATTATCAAAACAATGTTT
TTATGTCTGAAGCAAAATGTTGGACTGAGACTGACCTTACTAAAGGACCTCATGAATTTTGCTCAACATACAATGCTAGTTAAACAGGGTGATGATTATG
TGTACCTTCCTTACCCAGATCCATCAAGAATCCCTAGGGGCCGGCTGTTTTGTAGATGATATCGTAAAAACAGATGGTACACTTTATGATTGAACGGTTC
GTGTCTTTAGCTATAGATGCTTACCCACTTACTAAACATCCTAATCAGGAGTATGCTGATGTCTTTCATTTGTACTTACAATACATAAGAAAGCTACATG
ATGAGTTAACAGGACACATGTTAGACATGTATTCTGTTATGCTTACTAATGATAACACTTCAAGGTATTGGGAACCTGAGTTTTATGAGGCTATGTACAC
ACCGCATACAGTACAGGCTGTTGGGGCTTGTGTTTTTTTGCAATTCACAGACTTCATTAAGATGTGGTGCTTGCATACGTAGACCATTCTTATGTTGTAA
ATGCTGTTACGACCATGTCATATCAACATCACATAAATTAGTCTTGTCTGTTAATCCGTATGTTTGCAATGCTCCAGGTTGTGATGTCACAGATGTGACT
CAACTTTACTTAGGAGGTATGAGCTATTATTGTAAATCATAAACCACCCATTAGTTTTCCATTGTGTGCTAATGGACAAGTTTTTGGTTTATATAAAATA
CATGTGTTGGTAGCGATAATGTTACTGACTTTAATGCAATTGCAACATGTGACTGGACAAATGCTGGTGATTACATTTTAGCTAACACCTGTACTGAAAG
ACTCAAGCTTTTTGCAGCAGAAACGCTCAAAGCTACTGAGGAGACATTTAAACTGTCTTATGGTATTGCTACTGTACGTGAAGTGCTGTCTGACAGAGAA
[truncated: 6,917,533 more chars]
