# Supplementary material for: Evolution of naturally arising SARS-CoV-2 defective interfering particles
Source: Commun Biol. 2022 Oct 27;5:1140. doi: 10.1038/s42003-022-04058-5 (PMC9610340; doi:10.1038/s42003-022-04058-5)
Supplement: Supplementary file 7 — Supplementary Data 5 [file 42003_2022_4058_MOESM7_ESM.zip › experiment1/Pipeline_intermediate_files_experiment1/RATTLE_RNA_models_reconstruction_experiment_1_passage_30.fasta]

>cluster_0 reads=1 total_reads=412380
ACGUGUCAAUAAUAACGCGCUAUAUCAAUGCUGCAUAAUAUCGCAAUCAUAUAAUGUCAUCAACUAAUCGCAUUUGCCCGCACAUCGCGCCACCGCGCGCGUUCAUAGCAUACCUUCCCAGGUAACAAACCAACCAACUUUCGAUCUCUGUAGAUCUGUUCUCUAAACGAACUUAAAAUCUGUGUGGCUGUCAUCGGCUGCAUGCUUAGUGCACUCACGCAGUAUAAUUAAUAACUAAUUAUUGUCGUUGACAGGACACGAGUAACUCGUCUAACUUGCAGGCUGCUUACGGUUCGUCCGUGUUGCAGCCGAUCAUCAGCACAUCUAGGUUUCGUACCGGGUGUGACCGAAAGGUAAGAUGGAGAGCCUUGUCCCUGGUUUCAACGAGAAAACACACGUCCAUCUCAGUUUGCCUGUUUUACAGGUUCGCGACGUGCUCGUACGUGGCUUUGGAGACUCCGUGGAGGAGGUCUUAUCAGAGGCACGUCAACAUCUUAAAGAUGGCACUUGUGGCUUAGUAGAAGUUGAAAAAGGCGUUUGCCUCAACUUGAACAGCCCUAUGUGUUCAUCAAACGUUCGGAUGCUCGAACUGCACCUCAUGGUCAUGUUAUGGUUGAGCUGGUAGCAGAACUCGAAGGCAUUCAGUACGGUCGUAGUGGUGAGACACUUGGUGUCCUUGUCCCUCAUGUGGGCGAAAUACCAGUGGCUUACCGCAAGGUUCUUCUUCGUAAGAACGGUAAUAAAGGAGCUGGUGGCCAUAGUUACGGCGCCGAUCUAAAGUCAUUUGACUUAGGCGACGAGCUUGGCACUGAUCCUUAUGAAGAUUUCAAGAAACUGGAACACUAAACAUAGCAGUGGUGUUACCCGUGAACUCAUGCGUGAGCUUAACGGAGGGCAUACACUCGCUAUGUCGAUAACACUUGUGGCCCUGAUGGCUACCCUUUGAGUGCAUUAAAGACCUUUAGCACGUGCUGGUAAAGCUCAUGCACUUUGUCCGAACAACUGGACUUUAUUGACACUAAGAGGGUAUAUCUGCUGCCGUGAACAUGAGCAUGAAAUUGCUUGGUACACGGAACGUUCUGAAAAGAGCUAUGAAUUGCAGACACCUUUUGAAAUUAAAUUGGCAAAGAAAUUUGACACCUUCAAUGGGGAAUGUCCAAAUUUUGUAUUUCCCUUAAAUUCCAAUCAAGACUAUUCAACCAAGGUUGAAAAGAAAAAGCUUGAUGGCUUAUAGGGUAGAAUUCGAUCUGUCUAUCCAGUUGCGUCACCAAAUGAAUGCAACCAAAUGUGCCUUCAACUCUCAUGAAGUGUGAUCAUUGUGGUGAAACUCAUGGCAGACGGGCGAUUUUGUUAAAGCCACUUGCGAAUUUGUGGCACUGAGAAUUUGACUAAAGAAGGUGCCACUACUUGUGGUUACUUACCCCAAAAUGCUGUUGUUAAAAUUUAUUGUCCAGCAUGUCACAAUUCAGAAGUAGGACCUGAGCAUAGUCUUGCCGAAUACCAUAAUGAAUUUGGCUUGAAAACCAUUCUUCGUAAGGGUGGUCGCACUAUUGCCUUUGGAGGCUGUGUGUUCUUAUGUUGGUUGCCAUAACAAGUGUGCCUAUUGGGUUCCACGUGCUAGCGCUAACAUAGGUUGUAACCAUACAGGUGUUGUUGGAGAAGGUUCCGAAGGUCUUAAUGACAACCUUCUUGAAAUACUCCAAAAGAGAAAGUCAACAUCAAUAUUGUUGGUGACUUUAAACUUAAUGAAGAGAUCGCCAUUAUUUUGGCAUCUUUCUGCUUCCACAAGUGCUUUUGUGGAAACUGUGAAAGGUUUGGAUUAUAAAGCAUUCAAACAAAUUGUUGAAUCCUGUGGUAAUUUUAAAGUUACAAAAGGAAAAGCUAAAAAAGGUGCCUGGAAUAUUGGUGAACAGAAAUCAAUACUGAGUCCUCUUAUGCAUUUGCAUCAGAGGCUGCUCGUGUUGUACGAUCAAUUUCUCCCGCACUCUGAAACUGCUCAAAAUUCUGUGCGUGUUUUACAGAAGGCCGCUAUAACAAUACUAGAUGGAAUUUCACAGUAUUCUGAGACAUUGAUGCUAUGAUGUUCACAUCUGAUUUGGCUACUAACAAUCUAGUUGUAAUGGCCUACAUUACAGGUGGUGUUGUUCAGUUGACUUCGCAGUGGCUAACUAACAUCUUUGGCACUGUUUAUGAAAACUCAAACCCGUCCUUGAUUGGCUUGAAGAGAAGUUUAAGGAAGGUGUAGAGUUUUAGAGACGGUUGGGAAAUUGUUAAAUUUAUCUCAACCUGUGCUUGUGAAAUUGUCGGUGGACAAAUUGUCACCUGUGCAAAGGAAAUUAAGGAGAGUGUUCAGACAUUCUUUAAGCUUGUAAUAAAUUUUUGGCUUUGUGUGCUGACUCUAUCAUUAUUGGUGGAGCUAAACUUAAAGCCUUGAAUUUAGGUGAAACAUUUGUCACGCACUCAAAGGGAUUGUACAGAAAGUGUGUUAAAUCCAGAGAAGAAACUGGCCUACUCAUGCCUCUAAAAGCCCCAAAAGAAAUUAUCUUUAAAGGAGAAACACUUCCCACAGAAGUGUUAACAGAGGAAGUUGUCUUGAAAACUGGUGAUUUACAACCAUUAGAACAACCUACUAGUGAAGCUGUUGAAGCUCCAUUGGUUGGUACACCAGUUUGUAUUAACGGGCUUAUGUUGCUCGAAAUCAAAGACACAGAAAAGUACUGUGCCCUUGCACCUAAUAUGAUGGUAACAAACAAUACCUCACACAUCAAAGGCGGUGCACCAACAAAGGUUACUUUGGUGAUGACACUGUGAUAGAAGUGCAAGGUUACAAGAGUGUGAAUAUCACUUUGAACUUGAUGAAAGGAUUGAUAAAGUACUUAAUGAGAAGUGCUCUGCCUAUACAGUUGAACUUGGUACAGAAGUAAAUGAGUUUGCCUGUGUUGUGGCAGAUGCUGUCAUAAAACUUUGCAACCAGUAUCUGAAUUACUUACACCACUGGGCAUUGAUUUAGAUGAGUGGAGUAUGGCUACAUACACUUAUUUGAUGAGUCUGGUGAGUUUAAAUUGGCUUCACAUAUGUAUUGUCUUUCUACCUCCAGAUGAGGAUGAAGAAGAAGGUGAUUGUGAAGAAGAAGAGUUUGAGCCAUCACUCAAUAUGAGUAUGGUACUGAAGAUGAUUACCAAGGUAAACCUUUGGAAUUUGGUGCCAUCUCUGCUGCUUUCAACCUGAAGAAGAGCAAGAAGAAGAUUGGUUAGAUGAUGAUAGUCAACAAACUGUUGGUCAACAAGACGGCAGUGAGGACAAUCAGACAACUACUAUUCAAACAAUUGUUGAGGUUCAACCUCAAUUAGAGAUGGAACUUACACCAGUUGUUCAGACUAUUGAAGUGAAUAGUUUUAGUGGUUAUUUAAACUUACUGACAAUGUAUACAUUAAAAUGCAGACAUUGUAGAAGAAGCUAAAAAGGUAAAACCAACAGUGGUUGUUAAUGCAGCCAAUGUUUACCUUAAACAUGGAGGAGGUGUUGCAGGAGCCUUAAAUAAGGCUAACAAUGCCAUGCAAGUUGAAUCUGAUGAUUACAUAGCUACUAAUGGACCACUUAAAGUGGUGGUAGUUGUGUUUUAAGCGGACACAAUCUUGCUAAACACUGUCUUCAUGUUGUCGGCCCAAAUGUUAACAAAGGUGAAGACAUUCUAUCUUCUAAGAGUGCUUAUGAAAAUUUUAAUCAGCACGAAGUUCUACUUGCACCAUUAUUAUCAGCUGGUAUUUUGGUGCUGACCCUAUACAUUUUUAAGAGUUUGUGUAGAUACUGUUCGCACAAAUGUCUACUUAGCUGUCUUUGAUAAAAAUUUUAUGACAAACUUGUUCAAGCUUUUUGGAAAUGAAGAGUGAAAAGCAAGUUGAACAAAAGAUCGUUGAGAUUCCUAAAGAGGAAGUUAAGCCAUUUAUAACUGAAAGUAAACCUUCAGUUGAACAGAGAAACAAGAUGAUAAGAAAAUCAAAGCUUGUGUUGAAGAAGUUACAACAACUCUGGAAGAAACUAAGUUCCACAGAAACUUGUUACUUUAUAUUGACAUUAAUGGCAAUCUUCAUCCAGAUUCUGCCACUCUUGUUAGUGACAUUGACAUCACUUUCUUAAAGAAAGAUGCUCCAUAUAGUGGGUGAUGUUGUUCAAGAGGGUGUUUUAACUGCUGUGGUUAUACCUACUAAAAGGCUGGUGGCACUGAAAUGCUAGCGAAAGCUUUGAGAAAAGUGCCAACAGACAAUUAUAUAACCACUUACCCGGGUCCAGGUUUAAAUGGUUACACUGUAGAGGAGGCAAAGACAGUGCUUAAAAGUGUAAAAGUGCCUUUACAUUCUACCAUCUAUUAUCUCUAAUGAGAAGCAAGAAAUUCUUGGAACUGUUCUUGGAAUUUGCGAGAAAUGCUUGCACAUGCAGAAGAAACACGCAAAUUAAUGCCUGUCUGUGUGGAAACUAAAGCUAUAGUUUCAACUAUACAGCGUAAAUAUAAGGGUAUUAAAAUACAAGAGGUGUGGUUGAUUAUGGUGCUAGAUUUUACUUUUACACCAGUAAAACAACUGUAGCGUCACUUAUCAACACACUUAACGAUCUAAAUGAAACUCUUGUUACAAUGCCACUUGGCUAUGUAACACAUGGCUUAAAUUUGGAAGAAGCUGCUCGGUAUAUGAGAUUUCAAAGUGCCAGCUACAGUCUUGUUUUUACCUGAUGCUGUUACAGCGUAUAAUGGUUAUCUUAUCUUCUAAAACACCUGAAGAACAUUUUAUUGAAACCAUCUCACUUGCUGGUUCCUAUAAAGAUUGGUCCUAUUCUGGACAAUCUACACAACUAGGUAUAGAAUUUCUUAAGAGAGGUGAUAAAAGUGUAUAUUACACUAGUAAUCCUACCACAUUCCUAGAUGGUGAAGUUAUCACCUUUGACAAUUUAAGACACUUCUUUCUUGAGAGAAGUGAGGACUAUUAAGGUGUUUACAACAGUAGACACAUUAACCUCCACACGCAAGUUGUGGACAUGUCAAUGACAUAUGGACAACAGUUUGGUCCAACUUAUUUGGAUGGAGCUGAUGUUACUAAAGUAAAACCUCAAAUACAUGAAGGUAAAACAUUUAUGUUUUACCUAAUGAUGACACUCUACGUGUUGAGGCUUUGAGUACUACCACAACUGAUCCUAGUUUUCUAGGUAGGUACAUGUCAGCAUUAAAUACACUAAAAAGUGGAAAUACCCACAAGUUAAUGGUUUAACUUUAUUAAAUGGGCAGAUAACAACUGUUAUCUUGCCACUGCAUUGUUAACACUCCAACAAAUAGAGUUGAAGUUUAAUCCACCUGCUCUACAAGAUGCUUAUUACAGAGCAAGGGCUGGUGAAGCUGCUAACUUUGUGCAUUAUCUUAGCCUACUGUAAUAAGACAGUAGGUGAGUUAGGUGAUGUUAGAGAAACAAUGAGUUACUUGUUUCAACAUGCCAAUUUAGAUUCUUGCAAAAGAGUCUGAACGUGGUGUGUAAAACUUGUGGACAACAGCAGACAACCCUUAAGGGUGUAGAAGCUGUUAUGUACAUGGGCACACUUUCUUAUGAACAAUUUAAGAAAGGUGUUCAGAUACCUUGUACGUGUGGUAAACAAGCUACAAAAUAUCUAGUACAACAGGAGUCACCUUUUGUUAUGAUGUCAGCACCACCUGCUCAGUAUGAACUUAAGCAUGGUACACUUAUUGUAGCUAGUGAGUACACUGGUAAUUACCAGUGUGGUCACUAUAAACAUAUAACUUAAAGAAACUUUGUAUUGCAUAGACGGUGCUUUACUUACAAAGUCCUAGAAUACAAAGGUCCUAUUACGGAUGUUUUCUACAAAGAAAACAGUUACACAACAACCAUAAACCAGUUACUUAUAAAUUGGAUGGUGUUGUUUGUACAGAAAUUGACCCUAAGUUGGACAAUUAUUAUAAGAAAGACAAUUCUUAUUUCACAGAGCAACCAAUUGAUCUUGUACCAAACCAACCAUAUCCAAACGCAAGCUUCGAUAAUUUUAAGUUUGUAUGUGAUAAUAUCAAAUUUGCUGAUGAUUUAAACCAGUUAACUGGUUAUAAGAAACCUGCUUCAAGAGAGCUUAAAGUUACAUUUUCCUGACUUAAAUGGUGAUGUGGUGGCUAUUGAUUAUAAACACUACACACCCUUUUAAGAAAGGAGCUAAAUUGUUACAUAAACCUAUUGUUUGGCAUGUUAACAAUGCAACUAAUAAAGCCACGUAUAAACCAAAUACCUGGUGUAUACGUUGUCUUUGGAGCACAAAACCAGUUGAAACAUCAAAUUCGUUUGAUGUACUGAAGUCAGAGGACGCGCAGGGAAUGGAUAAUCUUGCCUGCGAAGAUCUAAAACCAGUCUCUGAAGAAGUAGUGGAAAAUCCUACCAUACAGAAAGACGUUCUUGAGUGUAAUGUGAAAACUACCGAAGUUGUAGGAGACAUUAUACUUAAACCAGCAAAUAAUAGUUUAAAAAUUACAGAAGAGGUUGGCCACACAGAUCUAAUGGCUGCUUAUGUAGACAAUUCUAGUCUUACUAUUAAGAAACCUAAUGAAUUAUCUAGAGUAUUAGGUUUGAAAACCUUGCUACUCAUGGUUUAGCUGCUGUUAAUAGUGUCCCUUGGGAUACUAUAGCUAAUUAUGCUAAGCCUUUUCUAACAAAGUUGUUAGUACAAUUAAUGGUUACACGGUGUUUAAACCGUGUUUGUACUAAUUAUAUGCCUUAUUUCUUUACUUUAUUGCUACAAUUGUGUACUUUACUAGAAGUACAAAUUCUAGAAUUAAAGCAUCUAUGCCGACUACUAUAGCAAAGAAUACUGUUAAGAGUGUCGGUAAAUUUUGUCUAGAGGCUUCAUUUAAUUAUUUGAAGUCACCUAAUUUUUCUAAACUGAUAAAUAUUAUAAUUUGGUUUUACUAUUAAGUGUUUGCCUAGGUUCUUUAAUCUACUCAUCGCUGCUUUAGGUGUUUUAAUGUCUAAUUUAGGCAUGCCUCUUACUGUACUGGUUACAGAGAAGGCUAUUUGAACUCUACUAAUGUCACUAUUGCAACCUACUGUACUGGUUCUAUACCUUGUAGUGUUUGUCUUAGUGGUUUAGAUUCUUUAGACACCUAUCCUCUUUAGAAACUAUACAAAUUACCAUUUCAUUCUUUAAAUGGGAUUUAACUGCUUUGGCUUAGUUGCAGAGUGGUUUUGGCAUAUAUUCUUUCACUAGGUUUUCUAUGUACUUGGAUUGGCUGCAAUCAUGCAAUUGUUUUCAGCUAUUGCAGUACAUUUUAUUAGUAAUUCUUGGCUUAUGUGGUUAAUAAUUAAUCUUGUACAAAUGGCCCCGAUUUCAGCUAUGGUUAGAAUGUACAUCUUCUUUGCAUCAUUUUAUUAUGUAUGGAAAAGUUAUGUGCAUGUUGUAGACGGUUGUAAUUCAUCAACUUGUAUGAUGUGUUACAAACGUAAUAGAGCAACAAGAGUCGAAUGUACAACUAUUGUUAAUGGUGUUGAAGGUCCUUUUAUGUCUAUGCUAAUGGAGGUAAAGGCUUUGCAAACUACACAAUUGGAAUUGUGUUAAUUGUGAUACAUUCUGUGCUGGUAGUACAUUUAUUAGUGAUGAAGUUGCGAGAGACUUGUCACUACAGUUUAAAAGACCAAUAAAUCCUACUGACCAGUUUCUACAUCGUUGAUAGUGUUACAGUGAAGAAUGGUUCCAUCCAUUUUUACUUUGAUAAAGCUGGUCAAAAGACUUAUGAAAGACAUUCUCUCUCAUUUUGUUAACUUAGACAACCUGAGAGCUAAUAACACUAAAGGUUCAUUGCCUAUUAAUGUUAUAGUUUUUGAUGGUAAAUCAAAAUGUGAAGAAUCAUCUGCAAAAUCAGCGUCUGUUUACUACAGUCAGCUUAUGUGUCAACCUAUACUGUUACUAGAUCAGGCAUUAGUGUCUGAUGUUGGUGAUAGUGCGGAAGUUGCAGUUAAAAUGUUUGAUGCUUACGUUAAUACGUUCAUCAACUUUUAACGUACCAAUGGAAAACUCAAAACACUAGUUGCAACUGCAGAAGCUGAACUUGCAAAGAAUGUGUCCUUAGACAAUGUCUUAUCUACUUUAUUUCAGCAGCUCGGCAAGGGUUUGUUGAUUCAGAUGUAGAAACUAAAGAUGUUGUUGAAUGUCUUAAAUUGUCACAUCAAUCUGACAUAGAAGUUACUGGCGAUAGUUGUAAUAACUAUAUGCUCACCUAUAACAAAGUUGAAAACAUGACACCCCGUGACCUUGGUGCUUGUAUUGACUGUAGUGCGCGUCAUAUUAAUGCGCAGGUAGCAAAAAGUCACAUUGCUUUGAUAUGGAACGUUAAAGAUUUCAUGUCAUUGUCUGAACAACUACGAAAACAAAUACGUAGUGCUGCUAAAAAGAAUAACUUACCUUUAAGUUGACAUGUGCAAUACUAGACAAGUUGUUAAUGUUGUAACAACAAAGAUAGCACUUAAGGGUGGUAAAAUUGUUAAUAAUUGGUUGAAGCAGUUAAUUAAAGUUACACUUGUGUUCCUUUUUGUUGCUGCUAUUUUAUUUAAUAACACCUGUUCAUGUCAUGUCUAAACAUACUGACUUUCAAGUGAAAUCAUAGGAUACAAGGCUAUUGAUGGUGGUGUCACUCGUGACAUAGCAUCUACAGAUACUUGUUUUGCUAACAAACAUGCUGAUUUUGACACAUGGUUUAGCCAGCGUGGUGGUAGUUAUACUAAUGACAAAGCUUGCCCAUUGAUUGCUGCAGUCAUAACAAGAGAAGUGGGUUUGUCGUGCCUGGUUUGCCUGGCACGAUAUUACGCACAACUAAUGGUGACUUUUGCAUUUCUUACCUAGAGUUUUAGUGCAGUUGGUAACAUCUGUUACACACCAUCAAAACUUAUAGAGUACACUGACUUUGCAACAUCAGCUUGUGUUUUGGCUGCUGAAUGUACAAAUUUUAAAGAUGCUUCUGGUAAGCCAGUACCAUUGUUAUGAUACCAAUGUACUAGAAGGUUCUGUUGCUUAUGAAAGUUUACGCCCUGACACACGUUAUGUGCUCAUGGAUGGCUCUAUUAUUCAAUUUCCUAACACCUACCUUGAAGGUUCUGUUAGAGUGGUAACAACUUUGAUUCUGAGUACUGUAGGCACGGCACUUGUGAAAGAUCAGAAGCUGGUGUUUGUGUAUCUACUAGUGGUAGAUGGGUACUUAACAAUGAUUAUUACAGAUUUUACCAGGAGUUUUCUGUGGUGUAGAUGCUGUAAAUUUACUUACUAAUAUGUUUACACCACUAUUUCAACCUAUUGGUGCUUUGGACAUAUCAGCAUCUAUAGUAGCUGGUGGUAUUGUAGCUAUCGUAGUAACAUGCCUUGCCUACUAUUUUAUGAGGUUUAGAAGAGCUUUGGUGAAUACAGUCAUGUAGUUGCCUUUAAAUACUCUACUAUUCCUUAUGUCAUUUUUGGUACUUGUUUAACACCAGUUUACUCAUUCUUACCUGGUGUUUAUUCUGUUAUUUACUUGUACUUGACAUUUUAUCUUACUAAUGAUGUUUUUUUUUUAGCACAUAUUCAGUGGAUGGUUAUGUUCACACCUUUAGUACCUUUCUGGAUAACAAUUGCUUAUAUCAUUUGUAUUUCCACAAAGCAUUUCUAUUGGUUCUUUAGUAAUUACCUAAAGAGACGUGUAGUCUUUAAUGGUGUUUCCUUUAGUACUUUGAAGAAGCUGCGCUGUGCACCUUUUUGUUAAAUAAAGAAAUGUAUCUAAAGUUGCGUAGUGAUGUGCUAUUACCUCUUACGCAAUAUAAUAGAUACUUAGCUCUUUAAUAAGUACAAGUAUUUUAGUGGAGCAAUGGAUACAACUAGCUACAGAGAAGCUGCUUGUUGUCAUCUCGCAAAGGCUCUCAAUGACUUCAGUAACUCAGGUUCUGAUGUUUUUUACCACACCACAAACCUCUAUCACCUCAGCUGUUUUGCAGAGUGGUUUUAGAAAAAUGGCAUUCCCAUCUGGUAAAGUUGAGGGUUGUAUGGUACAAGUAACUUGUGGUACAACUACUUAACGGUCUUUGGCUUGAUGACGUAGUUUACUGUCCAAGACAUGUGAUCUGCACCUCUGAAGACAUGCUUAACCCUAAUUAUGAAGAUUUACUCAUUCGUAAGUCUAAUCAUAAUUUUGGUACAGGCUGGUAAUGUUCAACUCAGGGUUAUUGGACAUUCUAUGCAAAAUUGUGUACUUAAGCUUAAGGUUGAUACAGCCAAUCCUAAGACACCUAAGUAUAAGUUUGUUCGCAUUCAACCAGGACAGACUUUUCAGUGUUAGCUUGUUACAAUGGUUCACCAUCUGGUGUUUACCAAUGUGCUAUGAGGCCCAAUUUCACUAUUAAGGGUUCAUUCCUUAAUGGUUCAUGUGGUAGUGUUGGUUUUAACAUAGAUUAUGACUGUGUCUCUUUUGUUACAUGCACCAUAUGGAAUUACCAACUGGAGUUCAUGCUGGCACAGACUUAGAAGGUAACUUUAUGGACCUUUUGUUGACAGGCAAACAGCACAAGCAGCUGGUACGGACACAACUAUUACAGUUAAUGUUUUAGCUUGGUUGUACGCUGCUGUUAUAAAUGGAGACAGGUGGUUUCUCAAUCGAUUUACACAUCUUAAUGACUUUAACCUUGUGGCUAUGAAGUACAAUUAUGAACCUCUAACAAGACCAUGUUGACAUACUAGGACCUCUCUCUGCUCAAACUGGAAUUGCCGUUUUAGAUAUGUGUGCUUCAUUAAAAGAAUUACUGCAAAAUGGUAUGAAUGGACGUACCAUAUUGGGUAGUGCUUUAUUAGAAGAUGAAUUUACACCUUUUGAUGUUGUUAGACAAUGCUCAGGUGUUACUUUCCAAAGUGCAGUGAAAAGAACAAUCAAGGGUUACACCACUGGUUGUUACUACUCACAAUUUGACUUCACUUUAGUUUAGUCCAGAGUACUCAAUGGUCUUUGUUCUUUUUUGUAUGAAAAUGCCUUUUUACCUUUUGCUAUGGGUAUUAUUGCUAUGUCUGCUUUUGCAAUGAUGUUUGUCAAACAUAAGCAUGCAUUUCUCUGUUUGUUUUUGUUACCUUCUUGCCACUGUAGUCAUUUUAAUAUGGUCUAUAUGCCUGCUAGUUGGGUGAUGCGUAUUAUGACAUGGUUGGAUAUGGUUGAUACUAGUUUGUCUGGUUUAAGCUAAAAGACUGUGUUAUGUAUGCAUCAGCUGUAGUGUUACUAAUCCUUAUGACAGCAAGAACUGUGUAUGAUGAUGGUGCUAGGAGAGUGUGGACACUUAUGAAUGUCUUGACACUCGUUUAUAAAGUUUAUUAUGGUAAUGCUUUAGAUCAAGCCAUUUCCAUGUGGGCUCUUAUAAUUCUGUUACUUCUAACUACUCAGGUGUAGUUACAACUGUCAUGUUUUUGGCCAGAGGUAUUGUUUUAUGUGUGUUGAGUAUUGCCCUAUUUUUUCAUAACUGGUAAUACACUUCAGUGUAUAAUGCUAGUUUAUUGUUUCUUAGGCUAUUUUUGUACUUGUUACUUUGGCCUCUUUUGUUUACUCAACCGCUACUUUAGACUGACUCUUGGUGUUUAUGAUUACUUAGUUUCUACACAGGAGUUUAGAUAUAUGAAUCACAGGGACUACCCCACCCAAGAAUAGCAUAGAUGCCUUCAAACUCAACAUUAAAUUGUUGGGUGUUGGUGGCAAACCUUGUAUCAAAGUAGCCACUGUACAGUCUAAAAUGUCAGAUGUAAAGUGCACAUCAGUAGUCUUACUCUCAGUUUGCAACAACUCAGAGUAGAAUCAUCAUCUAAAUUGUGGGCUCAAUGUGUCCAGUUACACAAUGACAUUCUUAGCUAAAGAUACUACUGAAGCCUUUGAAAAAUGGUUCACUACUUUUGUUUUGCUUUCCAUGCAGGUGCUGUAGACAUAAACAAGCUUUGUGAAGAAAUGCUGGACAACAGGGCAACCUUACAAGCUAUAGCCUCAGAGUUUAGUUCCUUCCAUCAUAUGCAGCUUUUGCUACUGCUCAAGAAGCUUAUGAGCAGGCUGUUGCUAAUGGUGAUUCUGAAGUUGUUCUUAAAAAGUUGAAGAAGUCUUUGAAUGUGGCUAAAUCUGAAUUUGACCGUGAUGCAGCCAUGCAACGUAAGUUGGAAAAGAUGGCUGAUCAAGCUAUGACCCAAAUGUAUAAACAGGCUAGAUCUGAGGACAAGAGGGCAAAAGUUACUAGUGCUAUGCAGACAAUGCUUUCAUAUGCUUAGAAAGUUGGAUAAUGAUGCACUCAACAACAUUAUCAACAAUGCAAGAGAUGGUUGUGUUCCCUUGAACAUAAUACCUCUACAACAGCCAAACUAAUGGUUGUCAUACCAGACUAUAACACAAUAAAAUACGUGUGAUGGUACACAUUUACUUAUGCAUCAGCAUUGUGGGAAAUCCAACAGGUUGUAGAUGCAGAUAGUAAAUUGUUCACUUAGUGAAAUUAGUAUGGACAAUUACCUAAUUUAGCAUGGCUUAUUGUACAGCUAGGCCUGCCAAUUCAGAUAACUAACUACGACAAUGAUCUUGUGCUGCGGUCUACACGAAUUGUUGUCACUGCUGCAUGCAGUGCCUCAGCUAUAAUAAUAACAAUAUGUCGUGACAGGAGUAACUGUUGUACUUGCAGCUGUUAGUUCGUCCGUGUUGCAGCCGAUCAUCAGCACACUAGGUUUCGUCCGGUGACCGAAAGGUAAGAUGGAGAGCCUUGUCCUGGUCUUAACGAGAAACACACGUCCACUCAGUUUGCCUGUUUACAGGUUCGCGAACUCUCGUACGUGGCUUUGGAGACACCGUGGAGGAGGUUUAUCAGAGGCACGUCAACAUCCUAAAGAUGGCACUUGUGGCUUAGUAGAAGUUGAAAAAGGCGUUUGCCUCAACUUGAACAGCCUAUGUGUUCAUCAAACGUUCGGAUGCUCGAACUGCACCUCAUGGUCAUGUUAUGGUUGAGCUGGUAGCAGAACUCGAAGGCAUUCAGUACUGUCGUAGUGGUGAGACACUUGGUGUCCUUGUCCCUCAUGUGGGCGAAAUACCAGUGGUUACCGCAAGGUUUCUCGUAAGAACGGUAAUAAAGGAGCUGGUGGCCAUAGUUACGGCGCCGAUCUAAAGUCAUUUGACUUAGGCGACGAGCUUGGCACUGAUCCUUAUGAAGAUUUCAAGAAACUGGAAUGUACAAAUACCUACAACUUGUGCUAAUGACCCUGUGGGUUUUACACUUAAAACACAGUCUGUACCGUCUGCGGUAUGUGGAAAGGUUAUGGCUGUAGUUGUGAUCAACUCCGCGAACCCAUGCUUCAGUCAGCUGAUGCACAAUCGUUUUAAACGGGUUUGCGGUGUAAGUGCAGCCCGUCUUACACCGUGCGGCACAGGCACUAGUACUGAUGUCGUAUACAGGGCUUUUGACAUACAAUGAUAAAGUAGCUGGUUUUGCUAAAUUCCUAAAACUAAUUGUUGUCGCUUCCAAGAAAAGGACGAAGAUGACAAUUUAAUUGAUUCUUACUUGUAGUUAAGAGACACACUUUCUCUAACUACCAACAUGAAGAAACAAUUUAUAAUUUACUUAAGGAUUGUCCAGCUGUUGCUAAACAUGACUUCUUUAAGUUUAGAAUAGACGGUGACAUGGUACCACAUAUAUCACGUCAACGUCUUACUAAAUACACAAUGGCAGACCUCGUCUAUGCUUUAAGGCAUUUUGAUGAAGGUAAUUGUGACACAUUAAAGAAAUACUUGUCACAUACAAUUGUUGUGAUGAUGAUUAUUUCAAUAAAAAGGACUGGUAUGAUUUUGUAGAAAACCCAGAUAUAUUACGCGUAUACGCCAACUUAGGUGAACGUGUACGCCAAGCUUUGUUAAAAACAGUACAAUUCUGUGAUGCCAUGCGAAAUGCUGGUAUUGUUGGUGUACUGACAUUAGAUAAUCAAGAUCUCAAUGGUAACUGGUAUGAUUUCGGUGAUUUCAUACAAACCACGCCAGGUAGUGGAGUUCCUGUUGUAGAUUCUUAUUAUUCAUUGUUAAUGCCUAUAUUAACCUUGACCAGGGCUUUAACUGCAGAGUACAUGUUGACACUGACUUAACAAAGCCUUACAUUAAGUGGGAUUUGUUAAAAUAUGACUUCACGGAAGAGAGGUUAAAACUCUUUGACCGUUAUUUUAAAUAUUGGGAUCAGACAUACCACCCAAAUUGUGUUAACUGUUUGGAUGACAGAUGCAUUCUGCAUUGUGCAAACUUUAAUGUUUUAUUCUCUACAGUGUUCCCACCUACAAGUUUUGGACCACUAGUGAGAAAAAUAUUUGUUGAUGGUGUUCCAUUUGUAGUUUCAACUGGAUCCCAUUCAGAGAGCUAGGUGUUGUACAUAAUCAGGAUGUAAACUUACAUAGCUCUAGACUUAGUUUUAAGGAAUUACUUGUGUAUGCUGCUGACCCUGCUAUGCACGCUGCUUCUGGUAAUCUAUUACUAGAUAAACGCACUACGUGCUUUCAGUAGCUGCACUUACUAACAAUGUUGCUUUCAAACUGUCAAACCCGGUAAUUUUAACAAAGACUUCUAUGACUUUGCUGUGUCUAAGGGUUUUCUAAGGAAGGAAGUUCUGUUGAAUUAAAACACUUCUUUGCUCAGGAUGGUAAUGCUGCUAUCAGCGAUUAUGACUACUAUCGUUAUAAUCUACCAACAAUGUGUGAUAUCAGACAACUACUAUUUGUAGUUGAAGUUGUUGAUAAGUACUUUGAUUGUUACGAUGGUGGCUGUAUUAAUGCUAACCAAGUCAUCGUCAACAACCUAGACAAAUCAGCUGGUUUUCCAUUUAAUAAAUGGGGUAAGGCUAGACUUUAUUAUGAUUCAAUGAGUUAUGAGGAUCAAGAUGCACUUUCGCAUAUACAAAACGUAAUGUCAUCCCUACUAUAACUCAAAUGAAUCUUAAGUAUGCCAUUAGUGCAAAGAAUAGAGCUCGCACCGUAGCUGGUGUCUCUAUCUGUAGUACUAUGACCAAUAGACAGUUUCAUCAAAAAUUAUUGAAAUCAAUACCGCCGCCUAGAGGAGCUACUGUAGUAAUUGGAACAAGCAAAUUCUAUGGUGGUUGGCACAACAUGUUAAAACUGUUUAUAGUGAUGUAGAAAACCCACCUUAUGGGUUGGGAUUAUCCUAAAUGUGAUAGAGCCAUGCCUAACAUGCUUAGAAUUAUGGCCUCACUUGUUCUUGCUCGCAAACAUACAACAUGUUGUAGCUUGUCACACCGUUUCUAUAGAUUAGCUAAUGAGUGUGCUCAAGUAUUGAGUGAAAUGGUCAUGUGUGGCGGUUCACUAUAUGUUAAACCAGGUGGAACCUCAUCAGGAGAUGCCACAACUGCUUAUGCUAAUAGUGUUUUUAACAUUUGUCAAGCUGUCACGGCCAAUGUUAAUGCACUUUUAUCUACUGAUGGUAACAAAAUUGCCGAUAAGUAUGUCCGCAAUUUACAACACAGACUUUAUGAGUGUCUCUAUAGAAAUAGAGAUGUUGACACAGACUUUGUGAAUGAGUUUACGCAUAUUUGCGUAAACAUUUCUCAAUGAUGAUACUCUGACGAUGCUGUUGUGUGUUCAAUAGCACUUAUGCAUCUCAAGGUCUAGUGGCUAGCAUAAAGAACUUUAAGUCAGUUCUUUAUUAUCAAAACAAUGUUUUAUGUCUGAAGCAAAAUGUUGGACUGAGACUGACCUUACUAAAGGACCUCAUGAAUUUUGCUCUCAACAUACAAUGCUAGUUAAACAGGGUGAUGAUUAUGUGUACCUUCCUUACCCAGAUCCAUCAAGAAUCCUAGGGGCCGGCUGUUUUGUAGAUGAUAUCGUAAAACAGAUGGUACACUAUGAUUGAACGGUUCGUGUCUUUAGCUAUAGAUGCUUACCCACUUACUAAACAUCCUAAUCAGGAGUAUGCUGAUGUCUUCAUUUGUACUUACAAUACAUAAGAAAGCUACAUGAUGAGUUAACAGGACACAUGUUAGACAUGUAUUCUGUUAUGCUUACUAAUGAUAACACUUCAAGGUAUUGGGAACCUGAGUUUUAUGAGGCUAUGUACACACCGCAUACAGUCUACAGGCUGUUGGGGCUUGUGUUCUUUGCAAUUCACAGACUUCAUUAAGAUGUGGUGCUUGCAUACGUAGACCAUUCUUAUGUUGUAAAUGCUGUUACGACCAUGUCAUAUCAACAUCACAUAAAUUAGUCUUGUCUGUUAAUCCGUAUGUUUGCAAUGCUCCAGGUUGUGAUGUCACAGAUGUGACUCAACUUUACUUAGGAGGUAUGAGCUAUUAUUGUAAAUUCAAACCACCCAUUAGUUUCCAUUGUGUGCUAAUGGACAAGUUUUUGGUUUAUAUAAAAUACAUGUGUUGGUAGCGAUAAUGUUACUGACUUUAAUGCAAUUGCAACAUGUGACUGGACAAAUGCUGGUGAUUACAUUUUAGCUAACACCUGUACUGAAAGACUCAAGCUUUUGCAGCAGAAACGCUCAAAGCUACUGAGGAGACAUUUAAACUGUCUUAUGGUAUUGCUACUGUACGUGAAGUGCUGUCUGACAGAGAAUUACAUCAUGGGAAGUUGGUAAACCUAGACCACCCUUAACCGAAAUUAUGUCUUACUGGUUAUCGUGUAACUAAAACAGUAAAGUACAAAUAGGAGAGUACACCUUUGAAAAAGGUGACUAUGGUGAUGCUGUUGUUUACCGAGGUACAACAACUACAAAUUAAAUGUUGGUGAUUAUUUGUGCUGACAACAUACAGUAAUGCCAUUAAGUGCACCUACACUAGUGCCACAAGAGCACUAUGUUAGAAUUACUGGCUUAUACCCAACACUCAAUAUCUCAGAUGAGUUUUCUAGCAAUGUUGCAAAUUAUCAAAAGGUUGGUAUGCAAAAGUAUUUACACUCCAGGACCACCUGGUACUGGUAAGAGUCAUUUUGCUAUUGGCCUAGCUCUCUACCCUCUGCUCGCAUAGUGUAUACAGCUUGCUCAUGCCGCUGUUGAUGCCUAUGUGAGAAGGCAUUAAAAUAUUUGCCUAUAGAUAAAUGUAGUAGAAUUAUACCCGACGUGCUCGUGUAGAGUGUUUUGAUAAAUUCAAAGUGAAUCACAUUAGAACAGUAUGUCUUUGUACUGUAAAUGCAUUGCCUGAGACGACAGCAGAUAUAGUUGUCUUUGAUGAAAUUCAAUGGCCACAAAUUAUGAUUUGAGUGUUGUCAAUGCCAGAUUACGUGCUAAGCACUAUGUGUCACUGGCGACCCUGCUCAAUUACCUGCACCACGCCUGCUAACUAAGGGCACACUAGAACCAGAAUAUUUCAAUUCAGUGUGUAGACUUAUGAAAACUAUAGGUCCAGACAUGUUCUCGGAACUUGUCGGCGUUGUCCUGCUGAAAUUGUUGACACUGUGAGUGCUUUGGUUUAUGAUAAUAAGCUUAAAGCACAUAAAGACAAAUCAGCUCAAUGCUUUAAAAUGUUUAUAAGGGUGUUAUCACGCAUGAUGUUUCAUCUGCAAUUAACAGGCCACAAAUAGGCGUGGUAAGAGAAUUCCUACGUAACCCUGCUUGGAGAAAAGCUGUCUUUAUCUCCUUAUAAUUCACAGAAUGCUGUAGCCUCAAAGAUUUUGGGACUACCAACUCAAACUGUUGAUUCAUACAGGGCUCAGAAUAUGACUAUGUCAUUCACUCAAACCACUGAAACAGCUCACUCUUGUAAUGUAAACAGAUUUAAUGUUGCUAUUACCAGAGCAAAAGUAGGCAUACUUUGCAUAAUGUCUGAUAGAGACCUUUAUGACAAGUUGCAAUUUACAAGUCUUGAAAUUCCACGUAGGAAUGUGGCAACUUUACAAGCUGAAAAUGUAACAGGACUCUUUAAAGAUUGUAGUAAGGUAAUCACUGGGUUACAUCCUACACAGGCACCUCACCUCAGUGUUGACACUAAAUUCAAAACUGAAGGUUUAUGUGUUGACAUACCUGGCAUACCUAAGGACAUGACCUAUAGAAGACUCAUCUCUAUGAUGGGUUUUAAAAUGAAUUAUCAAGUUAAUGGUUACCCUAACAUGUUUAUCACCCGCGAAGAAGCUAUAAGACAUGUACGUGCAUGGAUUGGCUUCGAUGUCGAAGGUGUCAUGCUACUAGAGAAGCUGUUGGUACCAAUUUACCUUACAGCUAGGUUUUACAGGUGUUAACCUAGUUGCUGUACCUACAGGUUAUGUUGAUACACCUAAUAAUACAGAUUUUUCCAGAGUUAGUGCUAAACCACCGCCUGGAGAUCAAUUUAAACACCUCAUACCACUUAUGUACAAAGGACUUCCUUGGAAUGUAGUGCGUAUAAAGAUUGUACAAAUGUUAAGUGACACACUUAAAACUCUCUGACAGAGUCGUAUUUGUCUUAUGGGCACAUGGCUUUGAGUUGACAUCUAUGAAGUAUUUGUGAAAAUAGGACCUGAGCGCACCUGUUGUCUAUGUGAUAGACGUGCCACAUGCUUUUCCACUGCUUCAGACUUAUGCCUGUUGGCAUCAUUCUAUUGGAUUUGAUUACGUCUAUAAUCCGUUUAUGAUUGAUGUUCAACAAUGGGUUUUACAGGUAACCUACAAAGCAACCAUGAUCUGUAUUGUCAAGUCCAUGGUAAUGCACAUGUAGCUAGUUGUGAUGCAAUCAUGACUAGGUGUCUAGCUGUCCACGAGUGCUUUGUUAAGCGUGUUGACUGGACUAUUGAAUAUCCUAUAAUUGGUGAUGAACUGAAGAUUAAUGCGGCUUGUAGAAAGGUUCAACACAUGGUUGUUAAAGCUGCAUUAUUAGCAGACAAAUUCCCAGUUUCACGACAUUGGUAACCCUAAAGCUAUUAAGUGUGUACCUCAAGCUGAUGUAGAAUGGAAGUUCUAUGAUGCACAGCCUUGUAGUGACAAAGCUUAUAAAAUAGAAGAAUUAUUCUAUUCUUAUGCCACACAUUCUGACAAAUUCACAGAUGGUGUAUGCCUAUUUGGAAUUGCAAUGUCGAUAGAUAUCCUGCUAAUUCCAUUGUUUGUAGAUUUGACACUAGAGUGCUAUCUAACCUUAACUUGCCUGGUUGUGAUGGUGGCAGUUUGUAUGUAAAUAAACAUGCAUUCCACACCAGCUUUUGAUAAAAGUGCUUUGUUAAUUUAAAACAAUUACCAUUUUUAUUACUUUGACAGUCCAUGUGAGUCUCAUGGAAAACAAGUAGUGUCAGAUAUAGAUUAUGUACCACUAAGUCUGCUACGUGUAUAACACGUUGCAAUUUAGGUGGUGCUGUCUGUAGACAUCAUGCUAAUGAGUACAGAUUGUAUCUCGAUGCUUAUAACAUGAUGAUCUCAGCUGGCUUUAGCUUGUGGGUUUACAAACAAUUUGAUACUUAUAACCUCUGGAACACUUUACAAGACUUCAGAGUUUAGAAAAUGUGGCUUUAAUGUUGUAAAUAAGGGACACUUUGAUGGACAACAGGGUGAAGUACCAGUUUUAUCAUUAAUAACACUGUUUACACAAAAGUUGAUGGUGUUGAUGUAGAAUUGUUUGAAAAUAAAACAACAUUACCUGUUAAUGUAGCAUUUGAGCUUUGGGCUAAGCGCAACAUUAAACCAGUACCAGAGGUGAAAAUACUCAAUAAUUUGGGUGUGGACAUUGCUGCUAAUACUGUGAUCUGGGACUACAAAAGAGAUGCUCCAGCACAUAUAUCUACUAUUGGUGUUUGUUCUAUGACUGACAUAGCCAAGAAACCAACUGAAACGAUUGUGCACCACUCUGUUUUUUUUGAUGGUAGAGUUGAUGGUCAAGUAGACUUAUUUAGAAAUGCCCGUAAUGGUGUUCUUAUUACAGAAGGUAGUGUUAAAGGUUUACAACCAUCUGUAGGUCCCAAACAAGCUAGUCUUAAUGGAGUCACAUUAAUUGGAGAAGCCGUAAAAACACAGUUCAAUUAUUAUAAGAAAGUUGAUGGUGUUGUCCAACAAUUACCUGAAACUUACUUUACUCAGAGUAGAAAUUUACAAGAAUUUAAACCCAGGAGUCAAAUGGAAAUUGAUUUCUUAGAAUUAGCUAUGGAUGAAUUCAUUGAACGGUAUAAAUUAGAAGGCUAUGCCUUCGAACAUAUCGUUUAUGGAGAUUUUAGUCAUAGUCAGUUAGGUGGUUUACAUCUACUGAUUGGACUAGCUAAACGUUUAAGGAAUCACCUUUUGAAUUAGAAGAUUUUAUUCCUAUGGACAGUACAGUUAAAACUAUUCAUAACAGAUGCGCAAACAGGUUCAUCUAAGUGUGUGUGUUCUGUUAUUGAUUUAUUACUUGAUGAUUUUGUUGAAAUAAUAAAAUCCCAAGAUUUAUCUGUAGUUCUAAGGUUGUCAAAGUGACUAUUGACUAUACAGAAAUUUUAUUUAUGCUUUGGUGUAAAGAUGGCCAUGUAGAAACAUUUUACCCAAAAUUACAAUUUAGUCAAGUGUGGCAACCGGGUGUUGCUAUGCCUAAUUUUACAAAAUGCAAAGAAUGCUAUUAGAAAAGUGUGACCUUCAAAAUUAUGGUGAUAGUGCAACAUUACCUAAAGGCAUAAUGAUGAAUGUCGCAAAAUAUACUCAACUGUGUCAAUAUUUAAACACAUUAACAUUAGCUGUACCCUAUAAUAUGAGAGUUAUACAUUUUGGUGCUGGUUCUGAUAAAGGAGUUGCACCAGGUACAGCUGUUUUAAGACAGUGGUUGCCUACGGGUACGCUGCUUGUCGAUUCAGAUCUUAAUGACUUUGUCUCUGAUGCAGAUUCAACUUUGAUUGGUGAUUGUGCAACUGUACAUACAGCUAAUAAAUGGGAUCUCAUUAUUAGUGAUAUGUACGACCCUAAGACUAAAAAUGUUACAAAAGAAAAUGACUCUAAAGAGGGUUUUCACUUACAUUGUGGGUUUAUACAACAAAAGCUAGCUUUGGAGGUUCCGUGGCUAUAAAGAUAACAGAACAUUCUUGGAAUGCUGAUUUUUAUAAGCUCAUGGGACACUUCGCAUGGUGGACAGCCUUUGUUACUAAUGUGAAUGCGUCAUCAUCUGAAGCAUUUUUAAUUGGAUGUAAUUAUCUUGGCAAACCACGCGAACAAAUAGAUGGUUAUGUCAUGCAUGCAAAUUACAUAUUUUGGAGGAAUACAAAUCCAAUUCAGUUGUCUUCCUAUUCUUUAUUUGACAUGAGUAAAUUUCCCCUUAAAUUAAGGGUACUGCUGUUAUGUCUUUAAAAGAAGGUCAAAUCAAUGAUAUGAUUUUAUCUCUUCUUAGUAAAGGUAGACUUAUAAUUAGAGAAAACAACAGAGUUGUUAUUUCUAGUGAUGUUCUUGUUAACAACUAAACGAACAAUGUUUGUUUUUCUUGUUUUAUUGCCACUAGUCUUUAGUCAGUGUGUUAAUCUUACAACCAGAACUCAAUUACCCCUGCAUACACUAAUUCUUCACACGUGGUGUUUAUUACCCUGACAAAGUUUUCAGAUCCUCAGUUUUACAUUCAACUCAGGACUUGUUCUUACCUUUUUUCCAAUGUUACUUGGUUCCAUGCUAAGAGGUUUGAUAACCCUGUCCUACCAUUUAAUGAUGGUGUUUAUUUUGCUUCCACUGAGAAGUCUAACAUAAUAAGAGGCUGGAUUUUGGUACUACUUUAGAUUCGAAGACCCAGUCCCUACUUAUUGUUAAUAACGCUACUAAUGUUGUUAUUAAAGUCUGUGAAUUUCAAUUUUGUAAUGAUCCAUUUUUGGGUGUUUAUUACCACAAAACAACAAAAGUUGGAUGGAAAGUGAGUUCAGAGUUUAUUCUAGUGCGAAUAAUUGCACUUUUGAAUAUGUCUCUCAGCCUUUCUUAUGGACCUUGAAGGAAAACAGGGUAAUUUCAAAAAUUUAGGGAAUUUGUGUUUAAGAAUAUUGAUGGUUAUUUUAAAAUAUAUUUAAGCACACGCCUAUUAAUUUAGUGCGUGAUCUCCCUCAGGGUUUUUCGGCUUUAGAACCAUUGGUAGAUUUGCCAAUAGGUAUUAACAUCACUAGGUUUCAAACUUUACUUGCUUUACAUAGAAGUUAUUUGACUCCUGGUGAUUUUUCAGGUUGGACAGCUGGUGCUGCAGCUUAUUAUGUGGGUUAUCUUCAACCUAGGACUUUCUAUUAAAAUAUAAUGAAAAUGGAACCAUUACAGAUGCUGUAGACUGUGCACUUGACCCUCUCUCAGAAACAAAGUGUACGUUGAAAUCCUCACUGUAGAAAAGGAAUCUAUCAAACUUCUAACUUUAGAGUCCAACCAACAGAAUCUAUUGUUAGAUUUCCUAAUAUUACAAACUUGUGCCCUUUUGGUGAAGUUUUUAACGCCACCAGAUUUGCAUCUGUUUAUGCUUGGAACAGGAAGAGAAUCAGCAACUGUGUUGCUGAUUAUUCUUUCCUAUAUAAUUCCGCAUCAUUUUCCACUUUAAGUGUUAUGGAGUGUCUCCUACUAAAUUAAAUGAUCUCUGCUUUACUAAUGUCUAUGCAGAUUCAUUUGUAAUUAGAGGUGAUGAAGUCAGACAAAUCGCUCCAGGGCAAACUGGAAAGAUUGCUGAUUAUAAUUAUAAAUUACCAGAUGAUUUUACAGGCUGCGUUAUAGCUUGGAAUUCUAACAAUCUUGAUUCUAAGGUUGGUGGUAAUUAUAAUUACCUGUAUAGAUUGUUUAGGAAGUCUAAUCUCAAACCUUUUGAGAGAGAUAUUUCAACUGAAAUCUAUCAGGCCGGUAGCACACCUUGUAAUGGUGUUGACGGUUUUAAUUGUUACUUUCUCUACAAUCAUAUGGUUUCCAACCCACUAAUGGUGUUGGUUACCAACCAUACAGAGUAGUAGUACUUUCUUUGAACUUCUACAUGCACCAGCAACUGUUUGUGGACCUAAAAGUCUACUAAUUUGGUUAAAAACAAAUGUGUCAAUUUCAACUCAAUGGUUUAACAGGCACAGGUGUUCUUACUGAGUCUAACAAAAGUUUCUGCCUUUCCAACAAUUUGGCAGAGACAUUGCUGACACUACUGAUGCUGUCCGUGAUCCACAGACACUUGAGAUUCUUGACAUUACACCAUGUUCUUUGGUGGUGUCAGUGUUAUAACACCAGGAACAAAUACUUCUAACCAGGUUGCUGUUCUUUAUCAGGAUGUUAACUGCACAGAAGUCCCUGUUGCUAUUCAUGCAGAUCAACUUACUCCUACUUGGCGUGUUUAUUCUACAGGUUCUAAUGUUUUCAAACACGUGCAGGCUGUUUAAUAGGGGCUGAAUAUGUCAACAACUCAUAUGAGUGUGACAUACCCAUUGGUGCAGGUAUAUGCGCUAGUUAUCAGACUCAGACUAAUUUCCUCAGCGGGCACGUAGUGUAGCUAGUCAAUCCAUCAUUGCCUACACUAUGUCACUUGGUGCAGAAAAUUCAGUUGCUUACUCUAAUAACUCUAUUGCCAUACCCACAAAUUUUACUAUUAGUGUUACCACAGAAAUUCUACCAGUGUCUAUGACCAAGACAUCAGUAGAUUGUACAAUGUACAUUUGUGGUGAUUCAACUGAAUGCAGCAAUCUUUGUUGCAAUAUGGCAGUUUUUGUACACAAUUAAACCGUGCUUUAACUGGAAUAGCUGUUGAACAAGACAAAACACCCAAGAAGUUUUUGCACAAGUCAAACAAAUUUACAAAACACCACCAAUUAAAGAUUUUGGUGGUUUUAAUUUUCACAAAUAUUACCAGAUCCAUCAAAACCAAGCAAGAGGUCAUUUAUUGAAGAUCUACUUUCAACAAAGUGACACUUGCAGAUGCUGGCUUCAUCAAACAAUAUGGUGAUUGCCUUGGUGAUAUUGCUGCUAGAGACCUCAUUUGUGCACAAAAGUUUAACGGCCUUACUGUUUUGCCACCUUUGCUCACAGAUGAAAUGAUUGCUCAAUACACUUUGCACUGUUAGCGGGUACAAUCACUUCUGGUUGGACCUUUGGUGCAGGUGCUGCAUAAAAUACCAUUUGCUAUGCAAAUGGCUUAUAGGUUUAAUGGUAUUGGAGUUACACAGAAUGUUCUCUAUGAGAACCAAAAAUUGAUUGCCAACCAAUUUAAUAGUGCUAUUGGCAAAAUUCAAGACUCACUUUUCCACAGCAAGUGCACUUGGAAAACUUCAAGAUGUGGUCAACCAAAAUGCACAAGCUUUAAACACGCUUGUUAAACAACUUAGCUCCAAUUUGGUGCAAUUCAAGUGUUUUAAAUGAUAUCCUUUCACGUCUUGACAAAGUUGAGGCUGAAGUGCAAAUUGAUAGGUUGAUCACAGGCAGACUUCAAAGUUUGCAGACAUAUGUGACUCAACAAUUAAUUAGAGCUGCAGAAAUCAGAGCUUCUGCUAAUCUUGCUGCUACUAAAAUGUCAGAGUGUGUACUUGGACAAUCAAAAAGAGUUGAUUUUGUGGAAAGGGCUAUCAUCUUAUGUCCUUCCUCAGUCAGCACCUCAUGGUGUAGUCUUCUUGCAUGUGACUUAUGUCCCUGCACAAGAAAAGAACUUCACAACUGCUCCUGCCAUUUGUCAUGAUGGAAAAGCACACUUUCCUCGUGAAGGUGUCUUUGUUUCAAAUGGCACACACUGGUUUGUAACACAAAGGAAUUUUUAUGAACCACAAAUCAUUACUACAGACAACACAUUUGUGUCUGGUAACUGUGAUGUUGUAAUAGGAAUUGUCAACAACACAGUUUAUGAUCCUUUGCAACCUGAAUUAGACUCAUUCAAGGAGGAGUUAGAUAAAUAUUUUAAGAAUCAUACAUCACCAGAUGUUGAUUUAGGUGACAUCUCUGGCAUUAAUGCUUCAGUUGUAAACAUUCAAAAAGAAAUUGACCGCCUCAAUGAGGUUGCCAAGAAUUUAAAUGAAUCUCAUCGAUUCCAAGAACUUGGAAAGUAUGAGCAGUAUAUAAAAUGGCCAUGGUACAUUUGGCUAGGUUUUAUAGCUGGCUUGAUUGCCAUAGUAAUGGUGACAAUUAUGCUUUGCUGUAUGACCAGUUGCUGUAGUUGUCUCAAGGGCUGUUGUUCUUGUGGAUCCUGCUGCAAAUUUGAUGAAGACGAACUUGAGCCAGUGCUCAAAGGAGUCAAAUUCAUUACACUAAACGAACUUAUGGAUUUGUUUAUGAGAAUCUCACAAUUGGAACUGUAACUUUGAAGCAAGGUGAAAUCAAGGAUGCUACUCCUUCAGAUUUUGUUCGCGCUACUGCAACGAUACCGAUACAAGCCUCACUCCCUUUCGGAUGGCUUAUUGUUGGCGUUGCACUUCUUGCUGUUUUCAGAGCGCUUCCAAAAUCAUAACCCUCAAAAGAGAUGGCAACUAGCACUCUCCAAGGGUGUUCACUUUGUUUGCAACUUGCUGUUGUUGUUUGUAACAGUUUACUCACACCUUUUGCUCGUUGCUGCUGGCCUUGAAGCCCCUUUCUCUAUCUUUAUGCUUUAGUCUACUUCUUGCAGAGUAUAAACUUUGUAAGAAUAAUAAUGAGGCUUUGGCUUUGCUGGAAAUGCCGUUCCAAAAACCCAUACUUUAUGAUGCCAACUAUUUUCUUUGCUGGCAUACUAAUUGUUACGACUAUUGUAUACCUUACAAUAGUGUAACUCUUCAAUUGUCAUUACUCAGGUGAUGGCACAACAAGUCCUAUUUUGAACAUGACUACCAGAUUGGUGGUUAUACUGAAAAUGGGAAUCUGGAGUAAAAGACUGUGUUGUAUUACACAGUUACUUCACUUCAGACUAUUACCAGCUGUACUCAACUCAAUUGAGUACAGACACUGGUGUUGAACAUGUUACCUUCUUCAUCUACAAUAAAAUUGUUGAUGAGCCUGAAGAACAUGUCCAAAUUUUACAAUCGACGGUUCAUCCGGAGUUGUUAAUCCAGUAAUGGAACCAAUUUAUGAUGAACCGACGACGACUACUAGCGUGCCUUUGUAAGCACAAGCUGAUGAGUACGAACUUAUGUACUCAUUCGUUUAGAAGAGACAGGUACGUUAAUAGUUAAUAGCGUACUUUUUCUUGCUUCGUGGUAUUCUUGCUAGUUACACUAGCCAUCCUUACUGCGCUUCGAUUGUGUGCGUACUGCUGCAAUAUUGUUAACGUGAGUCUUGUAAAACCUUCUUUUACGUUUACUCUCGUGUUAAAAAUCUGAAUUCUUCUAGAGUUCCUGAUUUCUGGUCUAAACGAACUAAAUAUUAUAUUAGUUUUCUGUUUGGAACUUUAAUUUUAGCCAUGGCAGAUUCCAACGGUACUAUUACCGUUGAAGAGCUUAAAAAGCUCUUGAACAAUGGAACCUAGUAAUAGGUUUCCUAUUCCUUACAUGGAUUUGUCUUUACAAUUUGCCUAUGCCAACAGGAAUAGGUUUUUGUAUAUAAUUAAGUUAAUUUUCCUCUGGCUGUUAUGGCCAGUAACUUUAGCUUGUUUGUGCUUGCUGCUGUUUACAGAAUAAAUUGGAUCACCGGUGGAAUUGCUAUCGCAAUGGCUUGUCUUGUAGGCUUGAUGUGGCUCAGCUACUUCAUUGCUUCUUUCAGACUGUUUGCGCGUACGCGUUCCAUGUGGUCAUUCAAUCCAGAAACUAACAUUCUCAACGUGCCACUCCAUGGCACUAUUUUGACCAGACCGCUUCUAGAAAGUGAACUCGUAAUCGGAGCUGUGAUCCUUCGUGGACAUCUUCGUAUUGCUGGACACCAUCUAGGACGCUGUGACAUCAAGGACCUGCCUAAAGAAAUCACUGUUGCUACAUCACGAACGCUUCUUAUUACAAAUUGGGAGCUCGCAGCGUGUAGCAGGUGACUCAGGUUUUGCUGCAUACAGUCGCUACAGGAUUGGCAACUAUAAAUUAAACACAGACCAUUCCAGUAGCAGUGACAAUAUUGCUUUGCUUGUACAGUAAGUGACAACAGAUGUUUCAUCUCGUUGACUUUCAGGUUACUAUAGCAGAGAUAUUACUAAUUAUUAUGAGGACUUUUAAAGUUUCCAUUUGGAAUCUUGAUUACAUCAUAAACCUCAUAAUUAAAAAUUUAUCUAAGUCACUAACUGAGAAUAAAUAUUCUCAAUUAGAUGAAGAGCAACCAAUGGAGAUUGAUUAAACGAACAUGAAAAUUAUUUUUUCUUGGCACUGAUAACACUCGCUACUUGUGAGCUUUAUCACUACCAAGAGUGUGUUAGAGGUACAACAGUACUUUAAAAGAACCUUGCUCUUCUGGAACAUACGAGGGCAAUUCACCAUUUCAUCCUCUAGCUGAUAACAAAUUUGCACUGACUUGCUUUAGCACUCAAUUUGCUUUUGCUUGUCCUGACGGCGUAAAACACGUCUAUCAGUUACGUGCCAGAUCAGUUUCACCUAAACUGUUCAUCAGACAAGAGGAAGUUCAAGAACUUUACUCUCCAAUUUUUAUUGUUGCGGCAAUAGUGUUUAUAACACUUUGCUCACACUCAAAAGAAAGACAGAAUGAUUGAACUUUCAUUAAUUGACUUCUAUUUGUGCUUUUUAGCCUUUCUGCUAUUCCUUGUUUUAAUUAUGCUUAUUAUCUGUUGGUUCUCACUUGAACUGCAAGAUCAUAAUGAAACUUGUCACGCCUAAACGAACAUGAAAUUUCUUGUUUCUUAGGAAUAUCUACAACUGUAGCUGCAUUUCACCAAGAAUGUAGUUUACAGUUAUGUACUCAACAUCAACCAUAUGUAGUUGAUGACCCGUGUCCUAUUCACUUCUAUUCUAAAUGGUAUAUUAGAGUAGGAGCUAGAAAAUCAGCACCUUUAAUUGAAUUGUGCGUGGAUGAGGCUGGUUCUAAAUCACCCAUUCAGUACAUCGAUAUCGGUAAUUAUACAGUUUCCUGUUUACCUUUUACAAUUAAUUGCCAGGAACCUAAAUUGGGUAGUCUUGUAGUGCGUUGUUCGUUCUAUGAAGACUUUUAGAGUAUCAUGACGUUCGUGUUGUUUUAGAUUUCAUCUAAACGAACAAACUAAAAUGUCUGAUAAUGGACCCCAAAAUCAGCGAAAUGCACCCCGCAUUACGUUUGGUGGACCUCAGAUUCAACUGGCAGUAACCAGAAUGGAGAACGCAGUGGGGCGCGAUCAAAACAACGUCGGCCCCAAGGUUUACCCAAUAAUACUGCGUCUUGGUUCACCGCUCUCUCAACAUGGCAAGGAAGACCUUAAAUUCCCUCGAGGACAAGGCGUUCCAAUUAACACCAAUAGCAGUCCAGAUGACCAAAUUGGCUACUACCGAAGAGCUACCAGACGAAUUCGUGGUGGUGACGGUAAAAUGAAAGAUCUCAGUCCAAGAUGGUAUUUCUACUACCUAGGAACUGGGCCAGAAGCUGGACUUCCCUAUGGUGCUAACAAAGACGGCAUCAUAUGGGUUGCAACUGAGGGAGCCUUGAAUACACCAAAAGAUCUUGGCACCCGCAAUCCUGCUAACAAUGCUGCAAUCGUGCUACAACUUCCAAGGAACAACAUUGUCAAAAGGCUUUACGCAGAAGGGAGCAGAGGCGGCAGUCAAGCCUCUUCUCGUUCCUCAUCACGUAGUCGCAACAGUUUAAGAAAUUCAACUCCAGGCAGCAGUAGGGGAACUUCUCCUGCUAGAAUGGCUGGCAAUGGCGGUGAUGCUGCUCUUGCUUUGCUGCUGCUUGACAGAUUGAACCAGCUUGAGAGCAAAAUGUCUGGUAAAGGCCAACAACAACAAGGCCAAACUGUCACUAAGAAUUGCUGCUGAGGCUUCUAAGAAGCCUCGGCAAAACGUACUGCCACUAAAGCAUACAAUGUAACACAAGCUUUCGGCAGACGUGGUCCAGAACAAACCCAAGGAAAUUUUGGGGACCAGGAACUAAUCAGACAAGGAACUGAUUACAAACAUUGGCCGCAAAUUGCACAAUUUGCCCCAGCGCUUCAGCGUUUUCGGAAUGUCGCGCAUUGGCAUGGAAGUCACACCUCGGGAACGUGGUUGACCUACACAGGUGCCAUCAAAUUGGAUGACAAAGAUCCAAAUUUCAAAGAUCAAGUCAUUUGCUGAAUAAGCAUUGACGCAUACAAAACAUUCCCACCAACAGAGCCUAAAAAGGACAAAAAGAAGAAGGCUGAUGAAACUCAAGCCUUACCGCAGAGACAGAAGAAACAGCAAACUGUGACUCUUUUCCUGCUGCAGAUUUGGAUGAUUUUCCAAACAAUUGCAACAAUCCAUGAGCAGUGCUGACUCAACUCAGGCCUAAACUCAUGCAGACCACAAGGCAGAUGGGCUAUAUAAACGUUUCGCUUUUCCGUUUACGAUAUAGUCUACUCUUGUGCAGAAUGAAUUCUCGUAACUACAUAGCACAAGUAGAUGUAGUUAACUUUAAUCUCACAUAGCAAUCUUUAAUCAGUGUGUAACAUUAGGGAGGACUUGAAAGAGCCACCACAUUUCACCGAGGCCACGCGGAGUACGAUCGAGUGUACAGUGAACAAUGCUAGGGAGAGCUGCCUAUAUGGAAGAGCCCUAAUGUGUAAAAUUAAUUUUAGUAGUGCUAUCCCCAUGUGAUUUUAAUAGCUUUUUAGGAGAAUGACAAAAAAACCCCACCCCCACCAACACCAUCAUCAUCAUAUCAUAUCAUCAUCAUCACACCUCCCUCCCCACCACCAUCACACUAACACUACUAUCAUAUCUAAUCUCAUAUUUAUCAUAUCUCACUUUACUUCUUUCUUAUCCACCUCUCCAUCACAUUAUACUCAUACUUAUCAUCUUCAUCUCAUAAAAAUAGACUUUAUUCAUAUCAAAUAUACAUGUUAUACUUCAUAAUUGAACUUAACAGCAAAUUGGAUACAUGAGAUAACACCUGUACUCAAAGCUAAGAUUUGCCAUAUCAGCUCAAGACAUCAUAGACUCAUGUAUUCACAACCCAUGCUACCGAGACAUUCAUGGCAGCUAAUUAACCUGUCUUUCCGACUUAUAUAUUCUACUGGUCAUCAUGUAUCUCGAACAAUAAUACAAUUAGGAGUAGUACUUAAUCACCUCAGAUUCAGUUAAUCAUCAUGAACAUGACUUAGACUUGAAACAGCCUCACCUUGUCCGAGGCCACUCGUACGAUCAGUGUCAGUAAAUGCUAGGGAGAGCUGCCUAUAUGGAAGAGUGCUAAUGUUAAAAUAAUAGUAGUGUAUCACCAUUGAUUUUCAUAGCUACUCUAGGAGAAUUAGAUAUGUUGAUGAAUGUGCACUAGUACUUUAACUUCAUGAAAGGUAAAAUUUCAAUGAUAUGAUUAAAGCAUUGAUAAAAAAUUGCAUGACUUAACUUUAUGAGUGAUAAACUGUACUUACAUGAUGAUUUCACCAAACCAGUAAGAUCGACGCAUGUAAACUUCCGUAAGUACAAAUGUUAACAAGACAGUCAAGUAUUUCCACAUAAAAUGUGUUGUAAGCAAGAGCGUACAGGAACAGCGCUUAGGAUGUUGUAAUUAUUAUAUACAAAAUGGACAAUGCUGGUGAUUCAUUUAGCUAACACCUGUACUGAAAGACUUCAAGCUUUGCAGAGAAACGCUCAAGCUACUGAGACAUUAAACUGUCAUGGUAUUGCUAUGAGUUGUCUGACAGAAUUACAUCUAGUUGUAAACCUGACAAAAAAGAAAAUUCUA
>cluster_1 reads=1 total_reads=16
ACGGAGCAAGGGCUGGUGAAGCUGCUAACUUAUGCUAUCUAGCCUGAAACAAGACAGUAGGUGAGUAGGUGAUGUUAGAGAAACAAUGAGUUACUUGUUUCAACAUGCCAAUUUAGAUUUUGCAAAGAGUCUUGAACGUGGUGUGUAAACUUGUGGACAACAGCAGACAACCCUUAAGGGUGUGAAGCUGUUAUGUACAUGGGCACACUUUCUUACGAUCAAUCUAAGAAAGGUGUUCAGAUACCUCUUGUACGUGUGGUAAACAAGCUACAAAAUCCUAGUACAACAGGAGUCACCUUUCUUUGUUAUGAUGUCAGCACUUACCCUGCAUGUAUGAACCUAAGCAUGGUACUCUAACUGUAGUAGUGAGUACUGGAAACCAGUGUGGUCGUAAAACCAAACACAUUAAAGAAAACAUGUUAUUGUCGUAGACGGUAGCCUUACAAGUCAGAAUUUACAAAGGUACAUUACAGAUGUCACUACAAGAAUAGUAUCAACUAUUCAAAUCGGUAUCUGCUGAUUUGGAUGGUGUUGGUUUGUACAGAAAUUGACCCUAGUUGGACAAUUAUUAUAGAAAGAGACAAUUCGCCACACAGAGCUAACAAUAUUGAUCUCUGUACGUAAACAACGUCAAAACGCGGUUUGUAUGUUUAGUUUGUAUGUGAUAAUAUAAAUUUGCUGAUGACCUAAUCUCCAGUAAACUGGGUUAUAAGAAAACCUGUCUCUAAGAGCUUAAAAGCUACUUACCUGACGUAAUUGGUGAUGUGGUGGCUGAUUAUAAACACUCCUCUUAAGAAAGGAAAUAACUAAUAAUAUCAAAACCUAUGUUUGGCGUUAAACAAUGCUAAUAAAGCCAUGUGCUAAUACCUGGUGUAUAUCAUCUUGUUUUUGGAGCAAAUUCGGUAAGAAACCUGCUUGUUGAUGUACUGAAGUUAGAGGACGCCGGGAAUGGAUAAUUUGCCUGUGUAGAUCUAAUCGGUCUGAAGAAGUGGUGGAAAUCUACAUACAGAGACGCUAGUGUAGAUGUGAAAUACUUCGAAGUCGGGAGACAACCUAAACCCAAUAAUAGUCUAAAAUUACGGAGGGAGGCAUCCACACAGAUCUAAUGGCUGCUUAUGUAGCGCUUUAGUCAUAUCUAAGAAUUCCAGCCGAUAUUUAGAGUGGUUUGAAACUCUGCUUUGGUAAAGCUGCUGCUAAUAGUGUCCAUGGAUCAUAUAAAUAAUAUGCUAAGCCUCACUUAUAAGUUGUUGACAUAUAACGGGUUACACAGUGUUUAAACAUGCUCGUAAUUAUGCCAUUAUUUAACACAUUAAUAAUACUGUGUAUCCAUUGGAAGUACAAAUUGAAUUAAAGCAUAUACAACGUCGGUAUUAUAUAGCAAAGAAUACUACAAUUAAGAGUGUAGUAAAUUUGUCUAGAGGCUUUACACUAAUUAUCAGUUACCUAAUUUCUGCUGAUAAAUAUCAUAAUUUGGUCUAUUAGUGUUUGCCUAGGUUACACCUUAAUUCCAUUUAUCAGCUUCAUUAGGCGAUUUAAAUGUCAAAUCUAGGGCGCCCACCAUUGUUGGUUACAGAGAAGGCUAUCUCAAUGAAACUUAAAUGUACUAUUAGCAACCCAACGGUACUGUUCUAUACCAUACUUGUAGUGUUGUCUAGUGGUUUAGAUCUUUGGACACCUAUCUUUUAGAAACUAUACUGAACCAUUUCAUUUAUUAAAUGGGACCUAACUGCUUUGGCUUAGUUGCAGAGUGGUUUGGCCGUUUCCUACAUUGUCACUCAACGAUUAAAGGAUAAGGCUGCAAUCUACUGCAAUUGGUUUUCAGCUAUUUGCAGACAUCAUUUAGUGAUUCUGGCCUAUGGUGGUAAAUAAUUAAUUUGUACAAUGGCCCCGAUUUCAGCAUGGUUAGAAUGUACAUCCUUUUACUCUGCAACAUAUUCAUAUGCAUGGAAAGUUAUGUGCUAACAGUCGGUAGACGGUGUAAUUUCAUAAACACUCGUAUGAUGUGCUACAAACGUAAUAGAGCAUAUCCAGAGUCGAAUGUACGCUAUUGCAAUGGUGCUGAAGGUCCACUUAUGUACUGGUAAAGGCUCAUGCAAUAUUUAACAAUUGGAAUAUGUUGUUGUGAUACAUCAUGUGUUGGACUGAUCAUAUUAGUGAUGAAGUACUAUCAGAGACUGUCGUAUACAGUAAAAGACAUAAUAAAUUUCCAGCCGGUCUACUUACAUUUGUUGAUAGUGUUACAGUGAAGAAUGGUCAUCCAACCAACAUUUGAUAAAGCUGUCAAAGUAUAUGAAAGACAUACAUACUCGUUAUUUAGACAACCUGAGAAAUAAUAAAGGUCGUAUUGCCUAUUAAUGUCAUAGUUAUUGAUAUGUAUCAAAUAUGGAAGAAUAUCUGCAAAUCAGCGUUGUUUACUACGGUCAGCUUAUGCGGCAUAACCUACUGCUACUGUUAAGACUCGGGCAUUAGUGUCUGAUGACGUUGGCGAUAGUAAUGGAGUUGCGGUUAAAAUGUUUGAUGUUUACGUUAAUACGUUUUACAUCUAUCAACGCACUUGCUGGAAAACCUAAAACAUGGUUGUAUAUAGAGGCUGAUUAUUGCUAAGAUAAUGUGUCUUAGACAAUGCUCAUCAUUUAUCUCAGCAGCUCGGCAAGGGUUUGGGUGAUUUCAGAUGCAGAAAUAAAAGAAGAUGUUGUCGAUGUCACUCUAAAUUUAAUACCUAAUCUGACCGAAGUUACUGGCGAUAGUUGCUAAUGCUAUGCUACCAUAACAAAGUUGAAAUUCCGCAUAAUGUCUCCUAUUGACCUUGGUGUUGUAUUGACGUAGUGCGUCAAUGCGCAGGUAGCAAAAAGGUCAACAUUGCUUUGAUACCGAACGCUAAAGAUUUAUGUCAUUGUCUGAACAACGAAAACAAUACGUAGUGCUGCUAAAAAAGGAAUAACACCUACCUCUAAGUUGACGCGUGCAAUAUUAGACAAGCUGCUAAUGUCGUAACAACAAAGACUACAUAAUCUAGGUGGACAAAAUCGUAAUAAUCGGUUGUAGUUAUUAAAGGGUUACUCUGCGUUUUCUCGUUGCUGCAUAUUCAACCUAAUUAACACCCGACACUGCUUAUGUCAAAAACGCAGUUUAAGUGAAAUCAUAGGAUACUGGAAUAUUGAUAGUGGUGCUUAACGUGACCAGCAUAUCCAUCAGAUCAUUUGGUUUGCUAACAAUAUGAAGUAUUUGACACUGUCUAGCCAGCGUGGUGGUAGUUAAAUGACAGCUUGCCCAUUGAUUGCUAUAGUUAUCAAGAGAAGUUAGUUCGUCGUGCCUGGUUUUGCCUGGCACACGAUACUCGCACAUAAUGGUGAUAUUCUUGCAUACCUAGAGUUUAGUGCAGUUAGUAACCGCACAAAAACCUAUAGAGUACUGACUUUGCAACCAUCGGCUUGUGUUUGGCAUUGCUGAAUGUACAAUUUUUAAAGAUGUCUUAAGGGUGGCCAGUACCAUAACCGUUUGAUACCGGCCAGCUAUUGGGAAGGUUCUGUUGCUUAUGAAAGUACAUCCUGACACACGCUAUGUGUCAUGGAUGGCUCUAUUAUUGCUUUACCUAACCUCUGAAGGUUCGUUAGAGUAGUAUAUUUUGAACUAGUAUUGUAGGCCUCAGCACUUCGUGAAAGAUCGGGGUGGUGUCUCUGUGUAUCUAUAAGUGUAGAUGGACUACCUAAACAAUGAUCGUUACAGAUACAUAGGUUGUGGUGUAGACGCUCGUAAAUCCAUAAAAUGCCAUUCAUAAUCUUAACCUAUUGGUGAAAUUUGGACACCGGCAUCAAUAGUAGCUGGUGGUAUUGUAGCUAUCGUAGUAUUAUGCCUUUAGCCUAUUUAUGGGGUUUAGAAGAGAGCUCUUGGUGAAUACAGUCAUGUAGUUGCCUUCAAAAACAUCAUUAUUCAACGUCAUCAUGACAUCGCCAACACCAGUUUACUCAUUCCUGGUGUUUAUCUGUUAUAUGUACUUGACUUAACACAUAAUGAGAUGUCUACUUCUUAGCAUAUCUAGUGGAUGGUUAUGUCACUUUAGUACCUCACUGGAUAACAAUUGCUAUAUCAUCUGUAUCCUACAGCAUUUAUUGGGUUUUAGUAGCUUUAAAGAGACGUGUAGUCUUAAUGGUGUUCUUUAGUAUCUUUGAAGCUGCGCUGUGCACCCUUCGUUAAUAAAGAAUGAGGUCUAAAGUUAUGUGGUGAUGUAAUAUAUUACCCAAUAUAAUAGAUCUAGCUCUCUUAUAAGUCAAAGUAUUUAGUGGAAAAUAAUGGAUACUCAUAAAAUACAGAGAAGCGGCUUGUUGCAUUUAAAAGGCUACUAAUGAAGAACAAGUAUUAGGUUCUGAUGCAUUUACUCAUUCAUAAACUACUCUAGCUGUCUUGCAGAGUGGUUUUAGAAAAAUGGCAUACCAUCUGGGUAAAGUUGGGUUAGGUAUGGUUUGAACAUGUGGUUUAACCAUCGCCUAUAUGGUUUGGCAUAAUGAUGAUAGUACAACCGUCCAUAUAAAGAUCCAUGUGAUCUGCACCUAAAGGAGACCUGCUUAACCUAAUUAUGAAGAUCUACUUUAUUACGUAAGUCACUAAUUUGCACUUGUUAUGGGCUGGUAAAUGUCACUAACAUGGGGUUAUUGGACACGCCGUGCAAAUCGCGACACCUAAGCGGUAAGGUUGAUCCAGCCAAUCUGGGACUACCCUAAGUAUAAGUUUGUCGCAUCAUUAUCAGACAGAUAUCUUCGAGUGUUAGCUCGUUACAAUGGUACGCCAUUGGUGUUUACAAAUGUGCUAUGGGCCGAUACAUAUCACUAAAGGUUCUAUUUCCUUAAUGUCGUAGUGUUGGUCUUAAACCUCGCAGAUUCGCAACAGCUGUGCACCACAUACCGUUACUGUCCGCAUGGAACCAUUGGAGUACAUGCUGGCACAGACCCUAAAGUGAGGUAUUCUUAACAGCACUUGUUAACAGGGCAAAUAAAUACAAGCUAUUGGUACGGACACAUCAACAUUACGACUAAUGUUUUAGCGUUGGUUGUACGACUGCUGUUAAAUGGAGACAGGUGGUCACAUCUGUUGACCUACUGCUAAUAUGACUUAACCUCUGUGGCUUAUGAAGAUAAUUAUGAUUAUACAUAAACACAAGACAUGUUGACAUAAGGACCUCUCUGCUAAUAUUAGAAUUAAGCCGUUUUAGAUGUGUAUUUAAAAAGAAUAUAGUAAAAUGGUAUGAAUGAUGUCUCAUAUUGGGUAGUGCUCAUAUUGAAGAUGAAAUCUACACCUGAUGUUGUUAGACAAUGCAUGAAGGUAUCACGAAGUGCGGUGAAAAAGAACAAUCAAGGGUACACCUACUGGUUGCUACUCUCAAUUAAGUCCUACUUUAGUUUAGUGUCCAGAGUCUUGGUCUUUGUCUUUCUCGUAUGAAAAAUGCUCUACUUAAUAUGGGUAUUAUUAAUAGGUAUGCUCUGCAAUGAUGCCUUUGUCAAACAUGCAUGCGCUUCACUUUGUCUGUCUUCGACCUUCACUUGCCACUGUAGCUUAUACCUUAAUGGUCAUACGCGCCUAAUAGUCAUGGGUGAUGCGUAUUAUGACCAGUUGGAUAUGGUGAUUGGUUCGGUUUGUUUUUUGCUAAAAGACCGUGCAUAACGCUGGCCGGCUGUGUUAAUCUAUGACAGCAGAACUGUGUAUGAUGGUGCUAGGAGAGUGUGGACUUAUGAAUGUCAUUGAACAUCGUCAUAAAGUUUAUUAGUAAUGUUUUAGAUUGGCAACUCAUAUGUGAUCAUAAUAUGUAUCACUAUAUUAGGUAGUUACUAUUGUCGUCUUGGCCAGUAUUGUUUAUGUGUGUUGAGUAUUGCCUUAAUUACAUAAACUGGUAAUCAUUUCUCUGGUGUAUAAUGCAUAUUAGUUUUAUCGUUAAAGGCUAUUUACAUGACUUGCAUUUGGCCUACUUUGUCACCAUCUAUACUUGUAUUAGUUGACUUUGGUUUAUGAUUAACAUGGUUCAUCAGGAGUUUAGAUACGUAUGAAACAGGACUAUCCUCUCCCGAGAAUAGCAUAGAUGUCUAAAACUAAUUGUUGGGUGUUGGUGGGCAAAGCUCUGUAUAAAGAGCCGUGAUGCAGUAAAAUAUCAGAUGUAAAAAGUGCUAGUAGUCACUAUUACUAGUUUGCAUUAUGAGAGUAGAAUCAUCAUCUGAUUGUGGGCAAAAGCCCGUGUCCGGUUACAAUGGUACUCUUAAAUUAAAGAUACUGAAGCCUUUGAAAUGGUUCGUAACUUUGUUUGACAUGCAGGGUGCUGUGGAUAUAAACAAGCUCUUGUGAAGGAAUAGCAACAGGGCAUUCCAUGGUAUAGCACAGUUUUUAGUUACACCUCUUAUGGCAGCUUGCAUUGCUCGGGAAAGCCGCUAUGGCAGGCUGUUAAAUGGUGAUUCUGAAAGAAGUUGUCUCUAAAAAAGUAAGAAGGAAGUCGUGAAUGUGGCUAAAUUUGAAUUGACCGUGACGCUGGCAUGCAACGCAGCUAGAACUGUAUGGCUGAUCAAAUAUCGACCCGGUGUAACAGGUAGAUAGAGGUAAGGGCAAAAGUUACUGGUAAUAUGCAGACAAUGCUCUCAUAUGCUUAGAAAGUUGAUAAUGAUGCACUUAACAUUAUUAACAAUGCAAGUGUUGUGUUCCUCUUGAACCUGCUCUGCUAGCCGCAUUAUGGUUUGUACACACCAGAUUAACACUAAUCCGAAGUAGUUUGAUUACAUUGCAUCAGCAUAUGUGGGGAAAUUUAACAGGUUGAAAGUACGAAUAGAUAGUAAAAUUGACAUAUUUAGUGAAAUAAGUAUGGACAAUUUGGAUCCUUUAGUUGGCACAUAUCGAUUGAUAAAGGGCAAUACUAAAUGUAAUUUAGAAUAAUGAUUGAUGUUGCUAUGCAGAUGUCUUGUGCUGCCGGUGAUCACAAUUGCUGCUUGAUGACAAUGCGUUAGCUAUAUAACCAUCUGGGUAGGUAAGGUAACCUGCAAUUAUCCGAUCAAGAUUUUGAAAUGGGCUAGAUUCCAAAGAGAAGUAUGAACUGGUAUAUACGAAUAGAUACCUUUCCUGUAGGUUUGACACAGUCCAAAGGUCCUAAAGUGAAGUAUAUUUAUAUAUUUAACUAAAAGUAUACUCAAAAUAGAGGUACUGUUUGGUGUCUAAUCAUAUGCUCACAGAUACACGUCAAAGGAUUGAAUAAUGUUACAGGAAAGUGCCAUUGCCAAUUGUAUUAUCUUUAGGUGCUCUAAUGUAGAUGUAUAGCACAAAGAUUAUCUAAUAGCGGGACAACCAAACAUAAAUUUGUGUUAAGAUGUUGUGUACUCUAAGUUACUGGUCGGGCUAAUAUAGUUACACCGGAAGCCAAUAUUGUGGAUCAAGAAUCAAAGUGGACUCGUGUUAUGUCUGACAUUAACGUUAUACAUAGAUCUAAAUUCUAAAAAGGAUUUUGUGAUCUAAAAGGUAAGUAUGUCAAAUACCUGCUGUGCUAAUGACCUGUGGGUCUACACUAAAAACUCAGUCGUCUGCGUCUGCGACGUGGAAAGGUUAUGGCUAGUCAUGAUCAUAACUCAUAUGAACCUCAUGUUCGGUCAGCUGAUGACGAAUCAAUCGACACUAAAACAGGUUUAAUGGGUGUAAGUAUAAGCCACAGCACCUCUACCGUGCGGCAGGGCAAACUAGUUGGGAUGUCGUAUACGAGGGCUUUUUGACACCUACUGUAUGAUAAGUAAUUGUUUAAUUAAAUUCUAAUAAUUGUGUUAUCUUAAGAAAAAGGACGAAGAUGUUGACAAUCUAAUUGAUAUACUUAUUGUAGCUAGAGUUACAUUUAUACUAAGAAACAAAUUUAAAUCCAUUUAAAGUUUGUCAGCUGUUAAACUAAAACGUCGAUUCUAAGUUUAGAAUAGACAGUGACAUGGUACAUACAUACGUUAACGUCUUAAUCAAUGGCGGACCUCUUUGCAUAUAUGCUCUGUACUUUGACAGGUAAUUUGGAAGACACAACUAAAAGAAUAAGCUCAUCAAUUGCUGUGAUGAUGGUUAUUUCAAUUAAAAGGACUGGUAUGAUCUUUGUAGAAAACCUUCAGAUAUAUUACGCGUAUGUACCGUUGUGAACGUGUCAUGGGUUCUGUUAAAAAACAGUCAAUCGUGAUGCCAUGCGAAUGUUGGUAUUGUUGGUGUACUGUAAAGAUAUUUAAGAUCUAAUGGUAACUGGUAUCGGUGAUCCAUAUACAAUUACGCCAGGUAGUGGAGGAUCUGUUGUAGAUUUUUAUUAUUCAGCAAUGCCUAUAUUAACCUGUACGGGGCUUUAUAUUAAUGGAGUCGCGCUGACUUGACCUAACAAUCCUUACAUAAGUGGGAUUGCUAAAAUACGGAAGAGGCAUUAAAACUCAGUCAUAUAACCUUUAAAUAUUGGGAUAGAUGUCACACCCAAAUUGUUGUUUGGACAGACAGUACGCACUCAAUUGCAAUCUUAAUGACACAUUUCCUACUACAAGUGCUCCUAGGGUUUUGGUCAUGGUGAGAAAAAUAUAUCCGCUGUCUGCGUUCUCCGUAUUGUUUUAGAAUCAUCGGAGAGCUAGGUGCUGUCUCUAAUCAGGAACGUAAUUUACGGCUUGGGAUAUAGUUUUAAGGAUAUUGUGCGUUGCUGACCUAAUAUGCACGUUGCAUAUUAGUAAUCUAUAUUAGAUAAAACGCUGAACGUGUCACAUAGUAGCGGCUACCUAAACAAUGUUAAUUUCAAACUGUUAAAACCCGGUAAAUCUAACAAAGAUUUAUGUCUGCUGUGUCUGGUUUCUAAAGGAAGUUCGUUGAUAUAAACAUUUACAUCAAUCAGGAUGGUAAUAAUCAGCGAUAUGGUAUUAUAUCGCUGCCAUACCAAAUGUAGUGAUAUCAGACAUAUUAUUUCGAAAGUUGAAGUUGGGUUGAUAAGAGUACUUUGAUUGUUACGAUGGUGGCUGCAUUAAUGCUAUCAAGGUCAUAUAUUUAUAACCUAGAUAAAUUAGCUGGUUUACUCUAUAAAUAUGGGGGUAAGGCUGAGAUCAUAACUAUUGAUUUUAAUAGGUAUGAGGAACAAAGAUGUUGCAUCUUCGCAUACAAAACGUAGCCGUCAUACCAUUAUAUAAAUGAAUUUAAAGUGCGCUAAACAAAGAUAGAGCUCGUCCGUGGUGGUGUCUCAUACUGAUUGAUAUUAUCGGUCUCAACUAAUGGACAGUUUACUAAAUUAUUGAAAUCAAUAAUCAGAGGAAAACUACUGUAGUAAUAUUGGAACAUAAGCAAUUUGGUGGUUAGCCAACGUUAAUUGUUUAGUGAUGUAGAAAACCACUUAUGGGUUGGGAUUAUCUAAAUGUAGGAAACGCCUAACGUUGUCAAGAAUUGGCCAUGUCACUGCCGCAAAACCUCUGCGUGCAUGUAAAUGUCACACCGUUCAUUAUAGAUCAGCUAAUGAGUGUAUCGCAGUUGAGUGAAUAUGGUCAUGUGUGGCGGUUUAACUAUAUGUUAAACGGUGGAACCUCAUAUGAGAGAGAUGCCACUAACUAAUAUGCAAUGGUGUUUCUAACACUUGCAAGCCGUACAGCCAAUGCUAAUGCACUUUUAUACAGAUGGUAACAAAAUUGCCGAUAAGUAUGUCCGCAAUUUACAACACAGAUUUAUGAGUGUCUAAUAGAAUAGAGAUGUUGACACAGACUUUGAAUGAGUACGUCAUAUUGCGUAAUUCUCUACAUCUUCUUAAUGAUGAUACUUUGACGAUGUUGUUGUGUGUUUAAUAGCAUGUCAUCAAGGCACUAGGCUGCUAAAGAACUUUUGAUGGUUUCAUUUAUCAAAUAAUGUUAUGUCGAAGCAAAAAUGUUGGUAUAAAGAAAGACCUAAAAGGUUUACAAAGAAUUUGCUCUCUAACGUCAAUGCUGGUUAAACAGGGUGAUGAUUAUGUGUACCACUCCAGAUCCAACAAAGAAUCUGGGCCGGCUGUACUCAUAGAUGAUCGUAAAUAGAUGGUACACUUAACGAUUGAACAAGUUCGUGUCUUGCUAUAGUACGUUUCCCACUAAACCAUCAAUUGAGUAUGCUGAUGUCACUGUAACAAUACUAGAAAUAUGAUGAGUUAACAGGUAUGUUAGACCCAAUCGUUAUGCUUAAUGAUAACACUUCAAGGUAUUGGGAACCCUGAGUUAAUGAGGCUAUGUACAUCUGCAGUUUACGGGCUGUUGGGGCUCGUGUCAUCUGCAAACCAGACAUUAAGAUGCGGUGCUCGUUAUUACGUAGACCAACAUUAUGUGUAAAUGUGUUACGACUCAUGCACUACAUAACACACUCAAAUUAAGUUGUCGUUAAUCUCGUGUUUAAUAAAACGAUCAGGUAUGAUGUCACAGUACGUGACUUAUUCAUUUGGUAUGAAAGCUAUUUUGUAAUACUCAUAUUUUUACAUUGGUCUCUACUGUGUGUUAAUGGACAAGUUAUUGCUUAUAUAAAAAUACAUGUGUUGGUAGCGAUAAAUGUUAGUAUUUAAUGUCAAUUGUAACAUGUGAUUGGACAAAUGUUGGUGAUUAUUUAGCUAACCUGUACUGAUUGUUUAAAGAAUGUUAAGCUGAGACAUCUAAAACUGCACUUAUAGUAUUAAUAUCGUACGUGAAGUAAUGACGUGACAGAGAAUUACACUAAGAAGUUGGUAAUUCCCGAGUCUACACUAUUUGAAAUUAUGUCUUACAUUGGUUAUGUGUAACUAAUGUAAGUACAAAUAGGAGUACACCACAUUGAAAGGUGACUAUGGUGAUGCUGUUGUUAGGUUUAUAUAUACAAAUUAAAUGUUGGUGAUUAUACCGUUGACACUACACUACAGUAAUGCCAUAGUGCACCCAUACAUCGGUGCCUCAGAAAGCUAUGCUAGAAUAUUGGUGCUCCUAACAUUUGCAUCUAAAGAUGUCUUCUAGCAAUAGGUUGCAAAUUAUCAAAGGUUGGUGCAAAAAGUAUUUAUACAGGGUACCUGGGUACUGGUGAGAGUCAUUUAUUGGCACCUAGCUCUAAUACUUUGUUGCAUAGUGUAUACAGCCUUAAUGCCAAUGUUGAUGCUAUACAGGAAGGCUACUAAAUAUGCAUAGAUUGGUAGAAUUAUACCUGCAUGUGCUCGUGUAGAGUGUUCUCGAUAAAUUUAAGUGAAUUAACAUGAUAGUAACGACAUGUUGUAAAUGCAUUGCCUGAGACGUUGCAGAUGGUUGUCUUUGAUGAAAUUAAUGGCCACAUAAAUUAUGAUUUGAGUGUUGUUAAUGCCAGAUUACGCAAUUAAGCAACGAUGACAUCUGGCGACCCUAAUAUAACCUGCACAUGCUAUACUGCUAUUUAAGGGCACACUAGAACGAGGAAUAUUUUUAUUUAGUGUGUAGACACAUGAAAAACUAUAGGUCCAGAUAUAUAUAUUGUCAUCGGAAACCGGUCGGCGUUGUACCUGCUGAAAUUGUUGAACCUGUGAAGUAGCUUGGUUUAUGAUAAUAAGCUAGCUCAAAGACAAAACCAGCUAAUGCUCUAAAUGUUUAUAAAGGGUUAUCUACGCAUGAUAUUUACACUGCUGAACUAACAGGCCAAAUAGGCGUGGUAGAUUCCAACGCAUCACCUGCUUGGAAAGCUGCUUUAUCCACAUAAUAACAGAAUGCUGUAGCCUAAGAUUACGUCUCCUUUGGGUACCAUUUAUUGAUUUAUAUAGGAGCUCAGAAUACUUUCUAUGACUAUGUAUAUAUCAUCUUAAACCUGAUAGCUACUUUGUAAUGUAAACAGAUGUAAUGUUAAUAACUACCAGAAUAAAAAGUAGGCAUACUUGCAUAUGCCAUGUUUGAUAGAGACCUUUCGACAAGUUAUAAUACAGUCAUUGAAAUUCUCACGUAGGAAUGUGGCAUACAAGCAUUGAAAUGUAUAGGACUCUAAAGAUUGUAGUAAGGUAAUCAUGGGUUACCUACCUACACAGGCACCUACUCUAGUGUUGACACUAAAUUUAAAUGAAGGUUUACGGUGUUGUUGACGUCUGGCAUACCUACUGGACAUGACAUGAAGACUCAUACAUCAUGAUGGGUCCUUAAAAAAUGAAUCAUCAAGUUAAUGGUUACCUAUAUUCGUCACAUUCCCGUGAGCUAUAAGACAUGUACGUGCUGCAGAUUGGCUUCGAUGUACAAGGAAGGUGUCAUGCAGAAGCUGUUGGUACAAACGUUCUCCAGGGUAGUACACAUACAGGUGUUAUACCUAGUGCUGUACCCACAGGUUGUUGAUACAUCCAAUAAUACAGAUUCCUUUCAGAGUUAGUGCUAAACCGCCAAGAGAUCAAUAAUCAUGACCAUCCGCAAAGAUCUUGGAAUGUAGUGCGUAUAAAGAUUGUCAAAUGUUAGUGACGUCAAUAUUAAAAUCUCUCUGACGGAGUCGAUUGUUCAUGGGCACUGGCUUUGAGUUGACCUAUAUGAAGUAUUGUGAAAUGGCUAGGUGUCGGCAAGUAUGAAGAUAGACGCGUCAUGCACACUGCUUCAGUAUAUUGCCAAUGGCAUACUUUAUAGAUUACCUGUAUGUACUAAUUCGCUUAUCGAUUGAUGUUACAUAAUGAGGUUACUUUUACAGGUAACCUACAAAAGCAACCGUGAUCUGUAUUGUCUAAGUCACUAAGUGGUGGCACAUGUAAAAUUAGUUGUGAUGCUAUCAUGACUAGGUGUCUAAAUGUUACGAGCGAUUUGUUAAGCCGAACGAUAAAAAAGCAAUUGAAUCGCUUAAUUGGUGAUGAAUUGAGAUUAAUGCGGCUGUAGUGGGUUUAUGGUCGUUAAAGCUGCUAUUAGCAGACAAUCCAGUUUCACACGACUGGUCAAAAGUUAUUUUAGUGUGUACCUCAUUGGCUGAUGUAGAAUGGAAGUAUGAUGUACAGCCUUACUGUAGUGAUAAAGAAUAUAAAUAGAAGAAUUAUUUUAUUACUAUGCAUACAUCAUUGACAAAUUACACAGAUUGAGUGUAUGCCAUCCUUGGAAUUAAUGUCGAUAGAUAUCCAGCUAAUUUCAUUGUCUACGUAGAACCUGACAAUGAGUGCUCUAUUCCAAACUAGCCACUGGUCGUGGAUGGUGGCGGUUUGUACUACAUCGAACUGUAAUAAUCCGCAUCUUACAAAAAUAUUUGAUUAAAAGGUGACAAUUAAUUUAAUUGAACAACUCUAUUGCGAGUACGUGUGAGUUGGAAAAACAAGUAGUGUCAGAACGGUAUAGAUUAUGCACAAUAAUAGUUUGCUCGCGUAACUCUGCUGCUGCUGUGGUGUGUCGUGUAGACCCGCUAAUGAGUACAGAUUGAUUAUUUCGAUAACACGAUCCAUCAAAUUGGCUUAGCUUGUGGGUUUAAACAAUCAAAUAUCUAACACAUUGACUACUUUACAAGAUCAGUUUAGAAAAUGUGGCUCUAAUAUGUUGUAAAUCUGGGACUCGUCGAGUACUACAGCAACAGGGUGUUUCGUCGGUUACUAUACUAUAACAACUGUUUACACAAAAGUUGAUGGUGUUGAUAUAGAAAUUGUCUGAAAUAAUUAUACCGCAUAAGGUGAUCUGUUUGCUGAUGUAACUAAACCAGUCCAGUAAAUAUAAUUUGGGUGUGGGAUAUUGCUGCUGCUGUGAUUUGAGGUCAUAAAGAUACAGCUAUGUUUGCUUAUGACUGACCUAGCCGAAGAUAACAACUGAAUGAUUGUGCACACCAUGCAUUUACUUGAUGGUGGAGUUGAAGUGAUAUGUCUGGUGGAUUAUUUCCGAGAAUGCCCGUAAUUAGGUGUUAUCAUCAGAAGUAGUGUAAAGGUUUCACUCAUCUGUAGUCCCUCAAUAAGCUAGUACUUAAUGGAGUCUAUUAAUUAAGGGAAGCCGUAAAAACACAGUUUAUAAGAAAAGUUGAUAAUGAAUGCACUAUAUCGAACCUGAAACCUACCUUACAGAGUAGAAUACAAAGAGAAUGCCUAAAACCAGGAGUUAAUGGAAAUUGAUUUACACUAGAUUAGCUAUGGAUGAAUUACUGAACGGUAUAAUUAGAAGGCUAUGCCAUCGAACAUAUCGUUUGAGAUUAGUUGGUCGGUUAGUGGUUUACCACUGAUUGGAUAAAUAACGUCUUGGGAACUCUUUGAAUUGGAAGAUCAUUUAAGCAAGUACAGUUAAACUAACCACUAACAGAUGCGCAAACAGGUUCUCCUAAGUGUGUGUGUUCGUUAUGAAGAUACCUAACACUGAUGAUCCAUGUUGAAAUAAUAAAUCCCGAGAUUUAUAAGUAGUUCUAAGGUUGCAAAGUGAUUAUUGACUAUACAGAAUUUAUCUAUAUAAUUUGGUGUCAAAGUAUUGGCCAUAGAAACAUCUACCAAAUAAUUUAGUCAAGUGUGGCAUUCGGGUGUUGCUAUGCCAAAACACAAAUGCAAAGAAUGUUAGAAAAGUGUCGACCUUCAAAUUAAGUGAUAGUGCUAACAUUACGCCUAAGGCCAAUGAUGAACGUACAUAUAAAUAUACUGUGCUAAUAUUUAAACACACUAACACUAGCAUGUACCCUAUGCUACAGUAUACAUACUAGCGUGCUGGUCUGAACAAAAGGAGUUGCCUCGAGUCAGCUGUUUAAGACAGUGGUUGCCUACGAGGGUUACGCUGUUGUCGAUCAGAUCCUUGCUAUGUAUCUGUCUCUGAUGCAGAUUUUAUCGUGAUUAGUGAUCGUGGCAUACAGCUAAUAAAUGGGAUUCCAUAUUAGUGAUAUGUACGACCUUUAGAUUAAAAAUGCAAAAAGAAAUGUUUAAAGAGGGUCAUAUCAGUAGGUUUAUCAACUGGAAAAUUGGAGGUACGUGGCUAAAGAUAUCAGAACAACUUUGGAAACGCUGAUCUGGCAUGGGACACUCGCUGGUGGACAGCCUUUGUUAAUGUGAAUGCGUACAUAUGAAGCUAUCUUAAUACUGGACGAAAUUAUUCUCUGGCAAACCAUGCGAACAAUAGAUGGGUUAUGUACUGGCAUAAUAAUAUCUAGAGGAAUACUAAAUCUCCAAUGGGUUGUACUCGUUUAUUUGACCCUCUGAGUAAUUUGCCACUAAAUAUGGGUACUGCUAAGGUAUUAUGCUUAGCAGAAGGCGCAAAUAAUGAUUUGAUCUGCCUCUUUAGUAAAGGUAGACUUAUAAUUAGAAACAGAGUUGUAUUAGUGAUGCUUGCUAACAACUAAUCAAAUGUCUGCCUUUUUGUCACUAUUGCCAUUAGUCUAGUCAAAUGUGUUAAUUUACAACCAGAGAUCACUGUGAUUACCCUGCAUCAAUCUCACAUCACCAGUGUCAACUACCCUGACAAGUUUUCCGGAUACAGUUACAUCUACACUAUCGAUUUGUUUCCUCUUUUUCUCAAUGGGCUACUUGUACAUGCUAUAGAGUUAAUAAACAUGUCCUACACUUUAAUGAUAGUACUAUCUUGCUUCACUGAGAGGUCAACAUAAUGGAGAGGCUGGAUUCUUUUGGUACUAUUUAGAUUUGGACCCAGUCUCGCCAUUGUUAAUAUAUAAAUGUUGUUAUUAAAAAGUCUGUGAUUUAAUUUGUAAUGAUACUACUUGGGUGUUCAUUACAUAAUAUAAAAAAGUUGGAUGGAAGUGUUAGAGUCAUAUUUAGUGCAAUGUUGCAUCUGAAUAUGUCUCUUAGCCUCAUAUGGUCUGAAGGAAAAACUAGGGUAAAUACAAAAAAUUUGGGGAAUAUCUGUGUUUACUAGAUAUUGAUGGUUAUCUAAAUAUAUUUAAGCCAUGCCUAUUAAUUAGUGCGAUCUACCACAGCUUCGGCUUUGGAUUCCUGAAGACCUGCCAUUGCAGUUAACCUGAAGGUCUCAAAUCAUCUGUUCUUUAAGAAGUUAUUUGACCUGGUGAGAACAACAUAGGUUGACAGCUGGUGCGGUAUUUAUUAUCAUUGUUAUCUUAACCAAGGACUUUUCUAUUAAAUUGCUGAAAUGGAACCAACUACAGAUGUUGUAGACUGUGCUCUGACCCAUCAGAAACAAAGUGUACGUUGAAAUCCUACUGUAGAAAAGGCCAUAAUCUAAACUCUAGUACCAUUCCAUAGAUCUAUGUUAGAUCCACUAAUAUACAAAUUUGUGCCUGGGUGGUGAUUUUAACGCCACCAGAUCUGCAUCUGUCAUGUUGGGAACAGGAAGAGAUCAGCAUAUUGUGUUGCUGAUUAUCACACCAACAUAAUCGUCAUAACCUUCAUUCUAAAGGUGUUACAUGGAGUGCACCGCUAAAUUAAUGAUCCUCUGCUCCUAAUGUCAACAGAUUAUCCGUAAUUAGAGGUGAUGAAGUCAGACUGAUUGCUGCCAGGGCAAUUGGAAAGAUUGCUGAUCAUAAUUUAUAAUUCUCAGAUGAUACAGGAGCUGCGUAUAGAGCUGAUACUAACAAUUUGAUAAAGGGUUGGUGGUAAUUAUAAUUCCCGUAUAGAUUGUUGGGAAGUCAAUCCUAAAACCUCGCAGAGAUCACUGAAUAUAUAGGCCGGUUGUACAUCACUGUAAUGGUGUUGACAGUUUAAAUUGUAUCUCACAAUUAUAUGGUUUAACCUACAAUAUAGUGUUGGUUACAUACAGAGUAGUAGUAUUUCUUUAUUGAUCUCAUAUGUCUCGGUUGUUUGUGGACAAAAGUCAAAAUUUACUGUUAAAAAACAAAUGUGUCAAUCUAACUUAAUGGUCUAACAGGCACAGGUGACAACUGGUCUAACAAAGUUUCUGCCACAACAAUUGCAGAGACAUUGCUGACACUGAUGUCGACGUCCGUGAUUUACAGACACAAGAUCAUUGACACUACUCAUGUUUGGUGGUGUCUGAUCAUAACUCAGGAACAAAUAACCUUAACCAGGGUUGUUACUUAUCGGGACGUUAUAAAUGCGGAAGUCCUGUUAAUAUUCUGCAGAUCAUUUAUCUCCUAUUUGGCGUGUUUACUACAGGUUUAAUGUCACCUUCAAACUCGCAGGCUGUCUAAUAGGGGCUGAAUGUCAAACAACUCAUGAGUGACGCCAUUGGUGCAGGUAUAUGCGCUGUUUGAUCAGAUAAAUUACACGUGUGGCACGUAGUGUAGCUAGUUAUCUCAACUGCAACAAUGUUAUUGGUGCAGAGAAAUCUUUCAGUUGCUUACUCUAUAUUCGUAUUGCCAUACCUACUGAUUUACAUUAUUAGUGUUACAGAAUACAUUACCGGUGUAAGUCUUGGAUCCCAUCAGUAGAUUAGUUACAACAAAUCCAUAUGUCAUGUAGCGAUAACUGAAUAGCAAUCUCGUCAAUAAUUUGGCAGUUCGUACAUAAACUAAACCUGUGCUCUAACUGGAAUAAUUGUGAACAAGACAAAAACCUGACUUGCACGUAGUCAAUAAAUAUACCUACAAUCCUAAUUAAAGAUCUUUGGUGGUUCAAUUUUACGAAUAACCAGAUAUCAAAAACCUGGCAAGAGGCAUUUAUUGAGAUAUACUCUUUAACAAAGUGUAUUGUUGCAGAUGCUGGCCAUAUAAACAAUGGUGAUUGCCUGGUGAUAUUAAUAAUAGAGACCUACUCAUGGUGCAAAAGUUACUUGUCUACUGUUUUUUGACCACUUGCUCAGAUGAAUGAUUGCUAAUCAAUCAUCGAUAAUGCAGGUACUAUAUGUUUAAGGUUGGUCUUUGGUGCAGGUGCUGUAUUAAAAGCUCCAUUGCUAUAAAUGGCAUAUAGGUCUAAUGGUAUUGGAACAGAAACCGACAUAUAGAACCAAAAUUGAUUGCCAACCAAUCUAUAGUAUUAUUGGCAAUUUUUAGAUAUUCACACUCUCAGCAAGUGCAUGAAAUCAAGAUGUGUUAUCAGCUGCAUAGGGUUUAAACACAAUUGUUAUUGCUGCUCCUGUUUGACUGCAAUUUACAUAAGUGUUUUUUAAUGAUAUCUCCUCUGUAAAGUUGAGGCUGAAGUGCAAAUUGAUAAGUUGACAUGGGCAGAUCAAAGUUACUUAGACCAUAUGACUCAUAUAAACUAGAGUGCAGAAUAAGAGCAUCUUGUUAUUGGUGUUAUAAAAUGUCAGAGUGUGUACUUGGACAAACAAAAAGUUGAUUUGGUGAUAUCAUCUCAACGCUCUACCUCGGUCAAAUACCUACUAGUGUAGUCUCGACACAGUAUUAUGUCCCUUAAUACAAGAAAGAUCUAUUAAUUUGCAUAUCUAAAUGUGAUGGAAAAGGCACUUUCGUGAAGGUGUCUUGUUUAAAUGGCACACACUGGGUUCGUAACCUAGAAUUACUCAUGAUUACAAACAACUAACUACAGACAACACGUAUUGUAGUCUGUAUUGAUAUAUGUUGAAUAGGAGAAAUUGUCAUAUAUAUCAGUUUAUGAUUCCUUUGCUAACCUGAAUUAGACAUUUAAGGAGAGUAUAGAUAAAUUAUUUACUAGAAUUCAUCUACCAGAUGUUGAUUUAGGUGACAUACUGUUACUAAUGUUUUAGUUGUAAUCAUUAAAGAAUAAGUGCCUCAAUGAGUUGCAUAAGAAAUUUAUUGAAUCUACAUCGAUUUGAUUUGGAAAGUAUGAGCAGUAUAUAGCUGCCAUGGUCUGAAAUAGGUCAUAGCAUAAUCCUGAUUGCCAUAAGUAAUAGUGACAAUUUAUGCUUUAAAUGUAUGACCAGUUGCUCGGUCUGUCUAAGGGCUGCGUCACUGUGGAUAUAAUGGACAAAUUUGAUGAAGACGAUUGAAUACAGUGCUAAAGGACAAUUAUUAUGCAUAAUACGAUUAUGAUAUGUCAUAAGAAACUCACAAUUGGUAUUGUAUUUGAAGCCAAGGUGAAAUCGAAGAUGGUAUACAGAUUUCUGUCGCGUUGUAUCGAUACCGAUACAAGCCCGCCUUACCUCAGUAUGGCACUAUCGUUGGCGUUGCGGCUACACCAUCUGCUGCUUCACAUAGAGCGUUCAAAAUCUGCUCCAUAAAGAGAUGGCAAUAGCCAUACAAAGGGUGUCAUCACUGUACAAUAUCUGCUGUUGUUGUUCGUAACAGUCUAUUCUGCUCGUUGCUGGCUCAAGAAGUCCCACUCAUCUAUGUUUUAGUACACAUAGAGUAUAAAUAUUUUGUAAGAAUAAUAAUAGGCUUGGCACUAAGAAUGCCGUCCAAAACCUCAUAUUUAUGAUGCCAACUAUCCUUUCUGCUGGCAUACUGGUUGGGCAUGUAUAUAUAUCUACUUACAAUAGUGUAUUUUAAAACCAGCACUACACAGGUGAUGCUUACUACAAGUCUAUCAUUUGAUCCGACUACCGGAAGAUUGGUGGUUGCUGAAAAUGGGAAUCUAGAGUAAAAGACUGUGUUGCAUACACAGUUACUACAGAACCAGCUGUCUCGAACAUUGGGUACAGUACUGGUGUAAGAACUCGACACCUCUCAUCAAAACUAAAUUGAUGAGCCUGAAGAACAUGUCACAAAUCAAUCGACGGUACAUACGUAGAGUUGUAAUCCAGUAUAAGACAAUUUAUGAUGAACCGAUGACGACAUUAGCGUGCCUACCGAUAGCACGAAGCUGAUGAGUACGAAACUAUGUAUAUUCGUUUAGAGGAGACAGGUACGCAAUGGUUAAUAAUGUUACCAUUGCUCUUCGUAGUUAUCUGCUGUACUUAGCCUGCGCUUCGAUUGUGUGCGUACUGCUGCUAAUAUCGUAUCCAGGUACCGUAAUUCAUACUUACCUACGCCAUCGUGCUAAAAUCUGAGAAUUACAUAGUUCCUGAUACUGGUCACUAAAACGAUAAAAUAUUAUAUUAGUCUUCUGUUUAGAAACACUAAUUUAGCCGUGUAGAUUCCAACGGUAACUAUAUAUGUUGAAGAAAUCUAAAUCUGAACAAUAGAACCUAGUAAUAGGCUUACCGAUUCUCAUGUGGAUCUGUCAUAAAUCUGCCUAUGCCAUAGGAAUAGGUUUCUCUUUGUAUACAUAAUUAAGUUAAUAUACACAUGGCGUUCAUGGCCAGUAUUUAGCUUCGUGUCGUGCCAUAAUUGCUGUCAGAAUAAUUGGAUCUACCGGUGAAUUGCUAUCGCAAUGGCUCGGUCUUGCGUAGGCCUGAUGUGGCUCAAUAUCUUUGCUUCGGAUGGUUUGCGCGUACGCGUUCCAUGUGGUCAUCUUGCCAGAAUAAACGCUACUUAUAACGUGCCAUCAUGGCAUCGCUUUGACCGGCAGACCGCUCACUAGAAAGUGAACUCGAAUCGGAGCAAGUGAUCCUUUCGUGGACCCAUACAUGUAGCUGGACACAUUUGGGACGCUGUGACCAUCUGGACCUGCCUAAAGAAAUUUGUUAUAACACUUUACGAACGCUCACAACUACAAAUUGAGGAAUACGUUAAAUGUGUGUUGUCGACAUAGGUUUAUAAUAGCGUCGUACAGCAAUCAGGGAUCAACUAUAAUAAACACAGACCAUCUCAGUAGUGACAAUUGCUCUGACCGUACGAGUUGGUGACAACAGAUGUCUUACAUCGUUGACUCAGGUUAUAGCAGAUAUUAAAUAACUAUGAGGACUUCUGGUUUCAUUGGAAUCGUGAUUACAUCAAUCCUAAAUUAAAAUUUAUAGUACGUAUUAUAAAGAGAAUAAAUAUACUAAUUAGAUGAAGAGCAUAAACCUUCCCAGGUAACAAACCAACCAUUUUCGAUCUCUUGUAGAUUGUCUAAACGAACAUGAAAAUUAUUUUUCUUGGCACUGAUAACUCGCUACUUGUGAGCUUUAUCACUACCAAGAGUGUGUUAGAGGUACAACAGUACUAAAAGAACCUUGCUUUCUGGAACAUACGAGGGCAAUUCCAUUCAUCCUUUAGCUGAUAUAAAUUUGCACUGACAUUGCUUUAGCACUCAAUUUGCUUCUUGCUUGUCCUGAUGGCGUAAAACACGUAUCAGUUACGUGCCAGAUCAGUUCACCUAAACUGUUCAUCAGACAAGAGGAAGUCAAGAACUUACUCUCAAUUUAUUGUUGCGGCAAUAGUGUUUAUAACACUUUGUCACACUCAAAAGAAAGACAGAAUGAUUGAACCUUCAUUAAUUGACUUCUAUUUGUGCUUUUUAGCCUUUGCUUAUUCCUUGUUUAAUUAUGCUAUUAUCUGUUGGUUUCUUGAACUGCAAGAUCAAUGAAACUUGCCACGCCUAAACGAACAUGAAAUUUCUUGUUUUUAGGAAUCAUCACAACUGUAGCUGCAUUUCACCAAGAAUGUAGUUUACGACAUGUACUCAACAUCAACCAUAUGUAGUUGAUGACCCGUGUCCUAUUCACUUCUAUUUAAUGGUUAGAGUAGGAGCUAGAAAAUCAGCACCUUAAUUGAAUUGUGCGUGGAUGAGGCUGGUUCUAAUUCACCCAUUCAGUACAUCGAUAUCGGUAAUUAUACAGUUUCCUGUUUACCUUUACAAUUAAUUGCCAGGAACCUAAAUUGGGUAGUCCUGUAGUGCGUUGUUCGCUUAUGAAGACUUUAGAGUAUAUGACGUUCGUGUUGUUUUAGAUUUCAUCUAAACGAACAAACUAAAAUGUCUGAUAAUGGACCCAAUUCAGCGAAUGCACCCCGCAUUACGUUUGGUGACCUCAGAUUCAACUGGCAGUAACCAGAAUGGAGAACGCAGUGGGCGCGAUCAAAACAACGUCGGCCCCAAGGUUUACCCAAUAAAUCACUGCGUUUGGUUCACCGCUUUCUUUAACAUGGCAAGGGAGACCUUAAAUUCCCUCGAGGACAAGGCGUUUCCAAUUAACCCAAUAGCAGUCCAGAUGACCAAAUUGGCUACCGAAGAGCUACCAGACGAAUUCGUGGUGGUGACGGUAAAUGAAAGAUCUCGGUCCAAGAUGGUAUUUACUACCUAGGAACUGGGCCAGAAGCUGGACCCCUAUGGUGCUAACAAAGACGGCAUCAUAUGGGUUGCAACUGAGGAGCCUUGAAUACACCAAAAGAUACAUUGGCACCCAAUCCUUGCUAUACAAUGCUGCAAUCGUGCUACAACUUCCAAGGAACAACAUUGUCAAAAGGCUUUUACACGCAGAAGGAGCAGAGGCGGCAGUCGGCCUCUUCUCGUUCCUCAUCACGUAGUCGCAACAGUUUCAGAAAUUCAACUCAGGCAGCAGUAGGGGAACUCUCCUGCUAGAAUGGCUGGCAAUGGCGGUGAUGCUGCUUUCUUGCUCUGCUGCUGCACUGACAGAUUGAACCAGCUUGAGAGCAAAAUGUCUGGUAAAGGCCAACAACAACAAGGCCAUAACUGUCACUAAGAAUUGCUGCUGAGGCUUCUAAGAAGCCUCGGCAAAACGUACUGCCAUAAGCAUCAAUGUAACACAAGCUUCGCAGACGUGGUCCAGAACAAACCCAAGGAAAUUUUGGGGACAAGGAACUAAUCAGACAAGGAACUGAUUACAAACCUGGCCGCAAAUUGCACUGAUUUGCCCCAGCGUUUCAGCGUCUUCGGAAUGUCGCGCUGGCAUGGAAGUCACACCUAGGAACGUGGUUGACCUACAGGUGCCAUCAAAUUGGAUGACAAAGAUCCAAAUUUAAAGAUUAAGUCAUUUGCUGAAUAAGCAUUGACGCAUACAAAACAUUCCCACCAACAGAGCCUAAAAAGGACAAGAAGAAGGCUGAUGAAACUAAGCCUUACCGCAGAGACAGAAGAAACAACAAACUGUGACUUUUACCUGCUGCAGAUUUGAUGAUUUCUCCAAACAAUUGCAAUCCAUGAGCAGUGCUGACUCAACUCAGGCCUAAACUCAUGCAGACAUAUAAGGCAGAUGGGCUUAUAUAAAACCACCCAUUAGUUUCCAUUGUGUGCUAAUGGACAAGUUUUUGGUUUAUCAAAAUACAUGUGUUGGUAGCGAUAAUGUUACUGACUUUUAAUGCAAUUGCAACAUGUGAGUGGACAAAUGCUGGUGGAUCUGAAACACACACUCACCUAGGCCACAGACUACGAUCAUUUUGCAGAGAAAUGCUAGGGAGAGCUGCCUAUAUGGAAGAGCCUAAUGUGUAAAAUUAAUUUAGUAGUGCUAUCCCCAUGUGAUUUUAAUAGCUCUUAGGAGAAUGACAGC
>cluster_2 reads=1 total_reads=547369
CGUAUAUCCGUACGCCCACCGCUGCCUCCAACUCCUCAUACCGCCUGAUACUAUACCUUCCCAGGUAACAAACCAACCAACUUUCGAUCUCUUGUAGAUCUGUUCUCUAAACGAACUUUAAAAUCUGUGUGGCUGUCACUCGGCUGCAUGCUUAGUGCACUCACGCAGUAUAAUUAAUAACUAAUUACUGUCGUUGACAGGACACGAGUAACUCGUCUAUUUUGCAGGCUGCUUACGGUUUCGUCCGUGUUGCAGCCGAUCAUCAGCACAUCUAGGUUUCGUCCGGGUGUGACCGAAAGGUAAGAUGGAGAGCCUUGUCCCUGGUUUCAACGAGAAAACACACGUCCAUUCAGUUUGCCUGUUUUACAGGUUCGCGACGUGCUCGUACGUGGCUUUGGAGACUCCGUGGAGGAGGUCUUAUCAGAGGCACGUCAACAUCUUAAAGAUGGCACUUGUGGCUUAGUAGAAGUUGAAAAAGGCGUUUUGCCUCAACUUGAACAGCCCUAUGUGUUCAUCAAACGUUCGGAUGCUCGAACUGCACCUCAUGGUCAUGUUAUGGUUGAGCUGGUAGCAGAACUCGAAGGCAUUCAGUACGGUCGUAGUGGUGAGACACUUGGUGUCCUUGUCCCUCAUGUGGGCGAAAUACCAGUGGCUUACCGCAAGGUUCUUCUUCGUAAGAACGGUAAUAAAGGAGCUGGUGGCCAUAGUUACGGCGCCGAUCUAAAGUCAUUUGACUUAGGCGACGAGCUUGGCACUGAUCCUUAUGAAGAUUUCAAGAAACUGGAAUGUACAAAUACCUACAACUUGUGCUAAUGACCCUGUGGGUUUUACACUUAAAACACAGUCUGUACCGUCUGCGGUAUGUGGAAAGGUUAUGGCUGUAGUUGUGAUCAACUCCGCGAACCCAUGCUUCAGUCAGCUGAUGCACAAUCGUUUUAAACGGGUUUGCGGUGUAAGUGCAGCCCGUUUACACCGUGCGGCACAGGCACUAGUACUGAUGUCGUAUACAGGGCUUUUGACAUACAAUGAUAAAGUAGCUGGGUUUCUGUAAAUUCCUAAAACUAAUUGUUGUCGCUUCCAAGAAAAGGACGAAGAUGACAAUUUAAUUGAUUUACUUUGUAGUUAAGAGACACACUUUCUCUAACUACCAACAUGAAGAAACAAUUUAUAAUUUACUUAAGGAUUGUCCAGCUGUUGCUAAACAUGACUUCUUUAAGUUUAGAAUAGACGGUGACAUGGUACCACAUAUAUCACGUCAACGUCUUACUAAAUCACAAUGGCAGACCUCGUCUAUGCUUUAAGGCAUUUUGAUGAAGGUAAUUGUGACACAUUAAAGAAAUACUUGUCACAUACAAUUGUUGUGAUGAUGAUUAUUCAAUAAAAGGACUGGUAUGAUUUUGUAGAAAACCCAGAUAUAUUACGCGUAUACGCCAACUUAGGUGAACGUGUACGCCAAGCUUUGUUAAAAACAGUACAAUUGUGUGAUGCCAUGCGAAAUGCUGGUAUUGUUGGUGUACUGACAUUAGAUAAUCAAGAAUCCAAUGGUAACUGGUAUGAUUUCGGUGAUUUCAUACAAACCACGCCAGGUAGUGGAGUUCUGUUGUAGAUUCUUAUUAUUCAUUGUUAAUGCCUAUAUUAACCUUGACCAGGGCUUUAACUGCAGAGUACAUGUUGACACUGACUUAACAAAGCCUUACAUUAAGUGGGAUUUGUUAAAAUAUGACUCACGGAAGAGAGGUUAAAACUCUUUGACCGUUAUUUUAAAUAUUGGGAUCAGACAUACACCCAAAUUGUGUUAACUGUUUGGAUGACAGAUGCAUUCUGCAUUGUGCAAACUUUAAUGUUUAUUUUCUACAGUGUUCCCACCUACAAGUUUUGGACCAGUAGAGAAAAAUAUUUGUUGAUGGUGUUCCAUUUGUAGUUUCAACUGGAUACCACUUUAGAGAGCUAGGUGUUGUACAUAAUCAGGAUGUAAACUUACAUAGCUCUAGACUUAGUUUUAAGGAAUUACUUGUGUAUGCUGCUGACCCUGCUAUGCACGCUGCUUCUGGUAAUCUAUUACUAGAUAAACGCACUACGUGCUUUCAGUAGCUGCACUUACUAACAAUGUUGCUUUCAAACUGUCAAACCCGGUAAUUUUAACAAAGACUUCUAUGACUUUGCUGUGUCUAAGGGUUUCUAAGGAAGGAAGUUCUGUUGAAUUAAAACAAACUUUUGCUCAGGAUGGUAAUGCUGCUAUCAGCGAUGAUAAGACUACUAUCGUUAUAAUCUACCAACAAUGUGUGAUAUCAGACAACUACUAUUUGUAGUUGAAGUUGUUGAUAAGUACUUUGAUUGUUACGAUGGUGGCUGUAUUAAUGCUAACCAAGUCAUCGUCAACAACCUAGACAAAUCAGCUGGUUUCCAUUUAAUAAAUGGGGUAAGGCUAGACUUUAUUAUGAUUCAAUGAGUUAUGAGGAUCAAGAUGCACUUUCGCAUAUACAAAACGUAAUGUCAUCCCUACUAUAACUCAAAUGAAUCUUAAGUAUGCCAUUAGUGCAAAGAAUAGAGCUCGCACCGUAGCUGGUGUCUCUAUCUGUAGUACUAUGACCAAUAGACAGUUUCAUCAAAAAUUAUUGAAAUCAAUAGCCGCCACUAGAGGAGCUACUGUAGUAAUUGGAACAAGCAAAUUCUAUGGUGGUUGGCACAACAUGUUAAAACUGUUUAUAGUGAUGUAGAAAAACCCACCUUAUGGGUUGGGAUUAUCCUAAAUGUGAUAGAGCCAUGCCUAACAUGCUUAGAAUUAUGGCCUCACUUGUUCUUGCUCGCAAACAUACAACGUGUUGUAGCUUGUCACACCGUUUCUAUAGAUUAGCUAAUGAGUGUGCUCAAGUAUUGAGUGAAAUGGUCAUGUGUGGCGGUUCACUAUAUGUUAAACCAGGUGGAACCUCAUCAGGAGAUGCCACAACUGCUUAUGCUAAUAGUGUUUUUAACAUUUGUCAAGCUGUCACGGCCAAUGUUAAUGCACUUUUAUCUACUGAUGGUAACAAAAUUGCCGAUAAGUAUGUCCGCAAUUUACAAACACACUUUUUGAGUGUCUCUAUAGAAAUAGAGAUGUUGACACAGACUUUGUGAAUGAGUUUACGCAUAUUUGCGUAAACAUUUCUCAAUGAUGAUACUUCUAUGACGAUGCUGUUGUGUGUUUCAAUAGCACUUAUGCAUCUAAGGUCUAGUGGCUAGCAUAAAGAACUUUUAAGUCAGUUUUAUUAUCAAAACAAUGUUUUAUGUCUGAAGCAAAAUGUUGGACUGAGACUGACCUUACUAAAGGACCUCAUGAAUUUGCUUCAACCUCAUAUCAAUGCUAGUUAAACAGGGUGAUGAUUAUGUGUACCUUCUUACCCAGUCCAUCAAUAAUCCUAGGGGCUAGCUGUUUAUGCAGUGUAUAGGAUAAAACAGAUGGUCACUUAUAUUGAACGGUUGUUUAACUAGUAAAUAGCUGUUAGCGCACAUUAAACACAUGAUCGAGUAAGCUGUUGUAUGCCAUUUGCUUAUAAUACAUAAAAUAAGAUACUGGUCGUUAACAGGACACAUGUUAGACAGUGUAUUCUUGUUAGCGUGAUGGUUAUUGAUAACACAUCAGAAGUAUUAUUGAACCCCUUGGGUUUUAAGAGGCUAUGGACGUUACACACAGGUAUACAAUUUUACGAGGUGGUUAGUGUAUUAACUGUAUCUCAAUCACAGACGUUAUACGACUGUUAGUGCUUGAUACGUAGACUAUUAUGUUUCUAAGAGCCGUUACCACGCAUUUGGCAUCAUGACACAUGAAAAGUUUUGUCUAUUAUCGAUGUAUAGCAAUGCUCAAUUGAGGUCACAGAUGUCUCAUAGAACUCUACGUGUUAGGCUUGAGUAUCAGCAUGAAUGGUGUAAUGCACAUAAUCACUAUAGAAUACCUUGUAUGUAAUGACAAUAUCUUGUUAUAAAUCAUGUGUUGAGAUAAUGUUACAGACUUCAAGCAACUGCAUGUAACUGGCACAUGCUGUAUACAGUUAUUAGUUAAAACUAGUAUGUCAUUCACGAUGCUGCAGAUGACCAAGUGUCGAGACCUGUGGAAUAUGUAUGGUAACGUACAGUGUUGUUGACAGUAUGAUGCCUUGGGUGUCUGAGAGUGCACAGACAUCAUUGGCAAGUUAGACACGAAGUUUACGACUUAUCGACAUAUGAUCAGUACACGUUUUGGGAAUCAUGUAGACUAGUCCUAAUAUAGAAUGAUAUACUUUGCUAUGUAUACGACAUGUACGAUGACUGUGACUAGUGCUAGUACCAUAUUAGUACUAGCAGCAUUAUUGUAGUGUUUAUGCUAAGAUGUACUGUUCAGGAGACUUUGUCAACCUUAGUUCAAUCAAAACUAGGAUGCUUAUAUAAGUUAUGACUGAUGCUUAUGUGUUCAGAUGCAUCAUUGCUCGUAGAUUUAUCACGCUGAUGCUUAUUAUUAGUAAAAUUGACAAGUCAUCAGUUAUAGUGGCCUAUAUUGCAAUCAAUGUCUGAGUAUUAGUAAGUGGCUACAAAUGGCGUAUAGUGUCUGAGAUGCAUUGUCCUAGAUUUCUAUUUGAUAACAGCUUCAGUGCUAUGAUAUUGAGUAAAUGCAAUCAGGCUGAUAUUGUAUCUAUUAGAUCACUUGAAUGUCUAUUGAUGCUACGUAAUCGUUCAUUAUACUGAUCACACAGUCUGUUGCAGAGUCUAGAUGUAUGCGUUGUCAAUCUAAAGUUGUCAUGCUGAGUGUAGUGUUCAUGAGCCUACUGAUUGCUGCUUUAUGUCAUUUAUGAGUAAAGAGGUCUAGUGUAAUAAAUGCAGUUGCGAUAACGAUAGACUAUUACAUGUCGUGAUAGUCAUGCAUGUCUAGUUUGAUAGUUGCUAAAUUCUCAGCGUAGUAUAAUUGUAAUGUGUUAUAUAUUGUCGUAGACUGACAGUUUAUGCUUGUACAGUCAAGUUAGUUGUAGAGCACUAUUAAUGUCAUAUAUUUUGAAGUCAUGAUUGACUUGCAGCACAUUGUAUCUGAGAUGUUUCAGAGAUCAAGUGUCUACUACAUGUAUGGUGUGUAUAGUGUAGAUGUAGUGUGUCGCAUGUCUGUACACGAUUUCUGGUGUCUUACUGUCUGCAAUGUUUGACAGUGUACUGUUAUGUGGUAUGAGCUGAUUGUGUAUGAUAGUAAGCAUAGACAGUUUGACAUGGUCAUAGAUGUGUAUAUGACUUAGUAUGUAGUAUUUGUAUGAGUGUACAAGAGUAUCGACAUGAGUUGAGUUGCCAGUAGUGAACAUCAUGACAUGUGUCUAACGUGUUACUAGGCAGUGAUAUGAUUUGGAUGUGUAGUGUAAGUAUGCACUGUCAUGCACACUGAUUAGAAUCAUUUGUGCUUCUAGAUGUAACAAGACAUGAUCGAAGUUAGAUGCAGUUGAAUGACAGUCGAUUACAUGUCCAAUCAGGACCGUUGUACUACUAUGUAGACCAGUCAAGUAUGUCAUGUAUUUAUAGCAUCAAAAAAGCAGAUCUGCUGUAGUAUAUGUCUAUGCCUAGUGUAAGUAUAGUAUAUGUGAUACAUAUGAACAGACUAAUAGUGUAAUGAUGUGACAUUUAUUUGGAUAGCAUUCUAUCUUGUAUAAUCAGGUCGUCUGUAGUUUUAUAUUGCUCAUGCACUAGUGUAAUGCUAUUUAAGCAUUGUUAUCACACUUAGAUAUUGUAUAAUUUAAUAUAUGAUUCAUGGACAACUAGUUAAAUCAUAUUGGUGUUGUCAAAUCUUUCAGAGCGUCAGUUAAAUUAUGUAAGUGCAAUAGUAGUACUCAGUGCAAACUCGAUAUCAAAUGUGCUAUUGCAGUUAAUGACAUCUAGCUAGAUAUGAGCUUAAUAUAUGUUUCAGCAUGCUAAUACAUUGAGAAUGCUGACACGACUAACUUAGCCAAGUAGUCAUAUGCAGCGUACUUCGACUAAGGCUGUGCUAAUGGUGAUUUAAUGUUAAAAAGAAUCAUGAUUGCUAUCUAUGACUGAUGCAGCAGACGUAAUAAAUGCUAGCUAUGACCAUAUAACAGCUAGAUAAGGAAAGUAGUGAAACAUUUGUGAAUUGAAAUGCCUCACCUCAAGAUGGUGUGUCUCUAUCAAGAGACUAUUGGUGAUACAAAUUACUUUACUAAAUCAAAAUAUAUACCUUCCCAGGUAACAAACCAACCAACUUUCGAUCUCUUGUAGAUCUGUUCUCUAAACGAACUUUAAAAUCUGUGUGGCUGUCACUCGGCUGCAUGCUUAGUGCACUCACGCAGUAUAAUUAAUAACUAAUUACUGUCGUUGACAGGACACGAGUAACUCGUCUAUAUUUGCAGGCUGCUUACGGUUUCGUCCGUGUUGCAGCCGAUCAUCAGCACAUCUAGGUUUCGUCCGGGUGUGACCGAAAGGUAAGAUGGAGAGCCUUGUCCCUGGUUUCAACGAGAAAACACACGUCCAUUCAGUUUGCCUGUUUUACAGGUUCGCGACGUGCUCGUACGUGGCUUUGGAGACUCCGUGGAGGAGGUCUUAUCAGAGGCACGUCAACAUCUUAAAGAUGGCACUUGUGGCUUAGUAGAAGUUGAAAAAGGCGUUUUGCCUCAACUUGAACAGCCCUAUGUGUUCAUCAAACGUUCGGAUGCUCGAACUGCACCUCAUGGUCAUGUUAUGGUUGAGCUGGUAGCAGAACUCGAAGGCAUUCAGUACGGUCGUAGUGGUGAGACACUUGGUGUCCUUGUCCCUCAUGUGGGCGAAAUACCAGUGGCUUACCGCAAGGUUCUUCUUCGUAAGAACGGUAAUAAAGGAGCUGGUGGCCAUAGUUACGGCGCCGAUCUAAAGUCAUUUGACUUAGGCGACGAGCUUGGCACUGAUCCUUAUGAAGAUUUCAAGAAACUGGAAUGUACAAAUACCUACAACUUGUGCUAAUGACCCUGUGGGUUUUACACUUAAAACACAGUCUGUACCGUCUGCGGUAUGUGGAAAGGUUAUGGCUGUAGUUGUGAUCAACUCCGCGAACCCAUGCUUCAGUCAGCUGAUGCACAAUCGUUUUAAACGGGUUUGCGGUGUAAGUGCAGCCCGUCUUACACCGUGCGGCACAGGCACUAGUACUGAUGUCGUAUACAGGGCUUUUGACAUACAAUGAUAAAGUAGCUGGUUUUGCUAAAUUCCUAAAACUAAUUGUUGUCGCUUCCAAGAAAAGGACGAAGAUGACAAUUUAAUUGAUUCUACUUUGUAGUUAAGAGACACACUUUCUCUAACUACCAACAUGAAGAAACAAUUUAUAAUUUACUUAAGGAUUGUCCAGCUGUUGCUAAACAUGACUUCUUUAAGUUUAGAAUAGACGGUGACAUGGUACCACAUAUAUCACGUCAACGUCUUACUAAAUACACAAUGGCAGACCUCGUCUAUGCUUUAAGGCAUUUUGAUGAAGGUAAUUGUGACACAUUAAAGAAAUACUUGUCACAUACAAUUGUUGUGAUGAUGAUUAUUUCAAUAAAAAGGACUGGUAUGAUUUUGUAGAAAACCCAGAUAUAUUACGCGUAUACGCCAACUUAGGUGAACGUGUACGCCAAGCUUUGUUAAAAACAGUACAAUUCUGUGAUGCCAUGCGAAAUGCUGGUAUUGUUGGUGUACUGACAUUAGAUAAUCAAGAUCUCAAUGGUAACUGGUAUGAUUUCGGUGAUUUCAUACAAACCACGCCAGGUAGUGGAGUUCCUGUUGUAGAUUCUUAUUAUUCAUUGUUAAUGCCUAUAUUAACCUUGACCAGGGCUUUAACUGCAGAGUACAUGUUGACACUGACUUAACAAAGCCUUACAUUAAGUGGGAUUUGUUAAAAUAUGACUUCACGGAAGAGAGGUUAAAACUCUUUGACCGUUAUUUUAAAUAUUGGGAUCAGACAUACCACCCAAAUUGUGUUAACUGUUUGGAUGACAGAUGCAUUCUGCAUUGUGCAAACUUUAAUGUUUUAUUCUCUACAGUGUUCCCACCUACAAGUUUUGGACCACUAGUGAGAAAAAUAUUUGUUGAUGGUGUUCCAUUUGUAGUUUCAACUGGAUACUACUUCAGAGAGCUAGGUGUUGUACAUAAUCAGGAUGUAAACUUACAUAGCUCUAGACUUAGUUUUAAGGAAUUACUUGUGUAUGCUGCUGACCCUGCUAUGCACGCUGCUUCUGGUAAUCUAUUACUAGAUAAACGCACUACGUGCUUUCAGUAGCUGCACUUACUAACAAUGUUGCUUUCAAACUGUCAAACCCGGUAAUUUUAACAAAGACUUCUAUGACUUUGCUGUGUCUAAGGGUUUCUAAGGAAGGAAGUUCUGUUGAAUUAAAACACUCUUCUUUGCUCAGGAUGGUAAUGCUGCUAUCAGCGAUUAUGACUACUAUCGUUAUAAUCUACCAACAAUGUGUGAUAUCAGACAACUACUAUUUGUAGUUGAAGUUGUUGAUAAGUACUUUGAUUGUUACGAUGGUGGCUGUAUUAAUGCUAACCAAGUCAUCGUCAACAACCUAGACAAAUCAGCUGGUUUUCCAUUUAAUAAAUGGGGUAAGGCUAGACUUUAUUAUGAUUCAAUGAGUUAUGAGGAUCAAGAUGCACUUUUCGCAUAUACAAAACGUAAUGUCAUCCCUACUAUAACUCAAAUGAAUCUUAAGUAUGCCAUUAGUGCAAAGAAUAGAGCUCGCACCGUAGCUGGUGUCUCUAUCUGUAGUACUAUGACCAAUAGACAGUUUCAUCAAAAAUUAUUGAAAUCAAUAGCCGCCACUAGAGGAGCUACUGUAGUAAUUGGAACAAGCAAAUUCUAUGGUGGUUGGCACAACAUGUUAAAAACUGUUUAUAGUGAUGUAGAAAACCUCACCUUAUGGGUUGGGAUUAUCCUAAAUGUGAUAGAGCCAUGCCUAACAUGCUUAGAAUUAUGGCCUCACUUGUUCUUGCUCGCAAACAUACAACGUGUUGUAGCUUGUCACACCGUUUCUAUAGAUUAGCUAAUGAGUGUGCUCAAGUAUUGAGUGAAAUGGUCAUGUGUGGCGGUUCACUAUAUGUUAAACCAGGUGGAACCUCAUCAGGAGAUGCCACAACUGCUUAUGCUAAUAGUGUUUUUAACAUUUGUCAAGCUGUCACGGCCAAUGUUAAUGCACUUUUAUCUACUGAUGGUAACAAAAUUGCCGAUAAGUAUGUCCGCAAUUUACAACACAGACUUUAUGAGUGUCUCUAUAGAAAUAGAGAUGUUGACACAGACUUUGUGAAUGAGUUUUACGCAUAUUUGCGUAAACAUUUCUCAAUGAUGAUACUCUCUGACGAUGCUGUUGUGUGUUUCAAUAGCACUUAUGCAUCUCAAGGUCUAGUGGCUAGCAUAAAGAACUUUAAGUCAGUUCUUUAUUAUCAAAACAAUGUUUUAUGUCUGAAGCAAAAUGUUGGACUGAGACUGACCUUACUAAAGGACCUCAUGAAUUUUGCUCUCAACAUACAAUGCUAGUUAAACAGGGUGAUGAUUAUGUGUACCUUCCUUACCCAGAUCCAUCAAGAAUCCUAGGGGCCGGCUGUUUUGUAGAUGAUAUCGUAAAACAGAUGGUACACUUAUGAUUGAACGGUUCGUGUCUUUAGCUAUAGAUGCUUACCCACUUACUAAACAUCCUAAUCAGGAGUAUGCUGAUGUCUUCAUUUGUACUUACAAUACAUAAGAAAGCUACAUGAUGAGUUAACAGGACACAUGUUAGACAUGUAUUCUGUUAUGCUUACUAAUGAUAACACUUCAAGGUAUUGGGAACCUGAGUUUUAUGAGGCUAUGUACACACCGCAUACAGUUUACAGGCUGUUGGGGCUUGUGUUCUUUGCAAUUCACAGACUUCAUUAAGAUGUGGUGCUUGCAUACGUAGACCAUUCUUAUGUUGUAAAUGCUGUUACGACCAUGUCAUAUCAACAUCACAUAAAUUAGUCUUGUCUGUUAAUCCGUAUGUUUGCAAUGCUCCAGGUUGUGAUGUCACAGAUGUGACUCAACUUUACUUAGGAGGUAUGAGCUAUUAUUGUAAAUCUCUAAACCACCCAUUAGUUUUCCAUUGUGUGCUAAUGGACAAGUUUUUGGUUUAUAUAAAAUACAUGUGUUGGUAGCGAUAAUGUUACUGACUUUAAUGCAAUUGCAACAUGUGACUGGACAAAUGCUGGUGAUUACAUUUUAGCUAACACCUGUACUGAAAGACUCAAGCUUUUUGCAGCAGAAACGCUCAAAGCUACUGAGGAGACAUUUAAACUGUCUUAUGGUAUUGCUACUGUACGUGAAGUGCUGUCUGACAGAGAAUUACAUCAUGGGAAGUUGGUAAACCUAGACCACCACUUAACCGAAAUUAUGUCUUUACUGGUUAUCGUGUAACUAAAACAGUAAAGUACAAAUAGGAGAGUACACCUUUGAAAAUACCGCAGAGACAGAAGAAACAGCAAACUGUGACUCUUUUCCUGCUGCAGAUUUGGAUGAUUUUCCAAACAAUUGCAACAAUCCAUGAGCAGUGCUGACUCAACUCAGGCCUAAACUCAUGCAGACCACAAGGCAGAUGGGCUAUAUAAACGUUUCGCUUUUCCGUUUACGAUAUAGUCUACUCUUGUGCAGAAUGAAUUCUCGUAACUACAUAGCACAAGUAGAUGUAGUUAACUUUAAUCUCACAUAGCAAUCUUUAAUCAGUGUGUAACAUUAGGGAGGACUUGAAAGAGCCACCACAUUUCACCGAGGCCACGCGGAGUACGAUCGAGUGUACAGUGAACAAUGCUAGGGAGAGCUGCCUAUAUGGAAGAGCCCUAAUGUGUAAAAUUAAUUUUAGUAGUGCUAUCCCCAUGUGAUUUUAAUAGCUUUUUAGGAGAAUGACAAAAAACCCCCCCCCACCCAUCCCAACAUCUCAUUAUCAUCUAUACCUCAUCAUCAUACCCCCACCCUCCACCUACAUCAUCCACCAACUAUCAUUACUCAACCACUAUACAAUCAUACACAUAAGAAUCCAUCCUAUGAUCUACAUUUACUAACAUGCUUAAUAGUUUAGGAAAAACACUCCAUAACAAGACACUACUUCUUGAUAUACUCUACAACACAUGCGCCAGUACAUGAAGACCAAGGAGAUGGGCAUAUAACGUUUCGCUUUCCGUUUACGUAUAGCUACUUGUGCAGAAUGAAUUCUCGUAACUACAUAGCACAAGUAGAUGUAGUUAACUUUAAUCACAUAGCAAUUUUAAUCAGUUGUAACAUUAGAGGACUUGAAAGAGCCACCACAUCUGAGGCCACAGGAGUACGAUCGAGUGUACAGUGAACAAUGCUAGGGAGCUGCCUAUAUGGAAGAGCCCUAAUGUGUAAAAUUAAUUUAGUAGUGCUAUCCCAUGUGAUUUUAAUAGCUCUAGGAGAAUGAAAAAUACUCAUCUCCAUACAUCAAUAUUAUAGAUAUAUAUCCUAAACUCCUCAUCACCAAGCUAACAGACGAACUAGAUUGCUCGAUGUGAUGUCUGCUGCAUAGAGAAGCAGCAACUCGACUCUCCAGCUAGUUUGACAAUUUUCCAAUACUGCCACAAGUUGAGCAUACGACUAAUAAUACCUAUAUCACACAUCUAAGCAGAUGGGCAAUUAAAGUUCCUUACCACUUACGUAAAGGACUUCCGUAGAAUGAAUUCUUUAAGUUGUACAAAUGUUAAGUUAACUUUAAUCUGCAAUCUAUAGUCAAUGGGCACAUGGCUUUGAUGACUCUACAUUUCGAGGACCGAGUACGAUUGAGAGACGUAACCAUGCUUUGAGUGCUUCAUACUAUGCCUGCUGUAAUGUUAAUUAAUUUUAUAGUCUAUCCGUUAUGAUUUUGUAAAGGAGAUUUACAAAAACCUACACACAACCUAUUGUAUGUCAAGUCCAUGGUAUGCACGUAGCUAGUUGUGAUCAAUCAUGACUGGUGUUGUGCACGAGGCUUUGUCGUUGACUGGACUAUUGAUAUAUAUUGGUGAUGAAUGAAGAUUAUGCGGCUUGUAGAAGGUUCAACCUGUUGUAAAGCUCAUUAUUAAGACAAUUCCCAGUCACCUUGGUAACAAGCUUUAGUAUACUCAAGCUGAUAAUGAAGUCUAUGACACAGCCUUACAAUUAAAUAGGAAUUAUUAUCUUAUGACUUUGACAAAUCAAGAGUGUUGCCUAUUUGGAAUUUGUCGAUAGAUAUCCGAAUUCCAGUUUGGAUGACAGAGUGCAUCUAACCUUAUUGCCUGUUGUGAUGGUGCAGUUGUAUGUAAAUAAACAUGCAUUCCCAGCUUUUGAUAAAAGUGCUUUGUUAAUUAAAACAAUUACCAUUUCAACUUGACAGUCCAUGUGAGCUCAUGGAAAACAUAGUCAGAUAGAUUAUGUCACUAAGUUUACGUUAUAAGUUGCAAUUAGGUGGUGCUGUCUGUAGACAUCAUGCUAAUAGUACAGAUUGUAUUCGAUGCUUAUAACAUGAUGAUCUAGCUGGCUUAGCUGGGGUUACAAACAAUUUGAUACUUAUAACCCUGGAACAUUUACAAGACUUCUUUAGAAAUGGCUUUAAUGUGUAAUAAGGUUUGAUGGAAGUGAAGUACCAGUUAUAUUAAUAACCUGUUUACACAGUGAUGGUUGAUGUAGAAUUGUUUGAAAAAAAACAACAUUACCUGUUAAUGUAGCAUUUGAGCUUUGGUAAGGCAACAUUAAACAGUACCAGAGUGAAAUACUCAAUAAUUUGGGUGUGGACAUUGCUGCUAAUACUUGAUACUACAAAAGAGAUGCUCAGCACAUAUAUCUAUUGGUGUUUGUUCAUGACUGAAUAGCCAAGAAACCAACUGAAACGAUUGUGCCAUCACUGUUUUGAUGGUAGAUUGAUGGUCAAGUAGACUUAUUUAGAAAUGCCCGUAAUGGUGUUCUUAUUACAGAAGGUAGUGUUAAAGGUUCAACAUCUGUAGGUCCCAAACAAGCUAGUCUUAAUGGAGUACAUUAAUUGGAGAAGCCGUAAAACACAGUUCAAUUAUUAUAAGAAAGUUGAUGGUGUUGUCCAACAAUUACCUGAAACACUUACUCAGAGUAGAAAUUUACAAGAAUUUAAACCAGGAGUUGGAAAUUGAUUUCUUAGAAUUAGCUAUGGAUGAAUUAUUGAACGGUAUAAAUUAGAAGGCUAUGCCUUCGAACAUUGUUAGAGAUUUAGUAUAGUCAGUUAGGUGGUACAUCACUGAUUGGACUAGCUAACGUUUAAGGAAUCACUUUUGAAUUAGAAGAUUUAUUCCUAUGGACAGUACAGUUAAAACUAUUUAACAGAUGGCAAACAGGUCAUCUAAGUGUGUGUUCUGUUAUUGAUUUAUUACUUGAUGAUUUGUGAAAUAAUAAAUCCCAAGAUUUAUCUGUAGUUUUAAGGUUGUCAAAGUGACUAUUGACUAUCAGAAUUUUAUCUAUGCUUGGUGUAAAGAUGGCCAUGUAGAAAUACCCAAAAUUAUUAGUAGGUGGCAACGGUGUUGCUAUGCCUAAUUUAAAAUGCAAGAAUGCUAUUAGAAAGUUGACUCAAAAUUAUGGUGAUAGUGCAUAUUACCUAAAGGCAUAAUGAUGAAUGUCGCAAAUAACUCAACUGUGUCAAUAUUUAACAAUUAACUUAGCUGUACCCAUAAUAUGAGAUUAUACAUUGGUGCUGGUUCUGAUAAAGAGUUGCCCAGGUACACUGUUUUAAGACAGUGGUUGCCUACGGGUACGCUGCUUGUCGAUCAGAUCUUAAUGACUUGUCUUGAUGCAGAUUCACUUUGAUUGGUGAUUGUGCAACUGUACACAGCUAAUAAAGGGAUCUCAUUAUUAGUGAUAUGUACGACCCAGACUAAAAAUGCAAAAGAAUGACUUAAGAGUUUUUCUUGUGGGUUUAUACAACAAAAGCUAGCUUAGAGGUUCCGUGGCAUAAGAUAACAGAACAUGGAAUGCUGAUUUUAUACUCAUGGGACACUGCUGGUGGACAGCCUUUGUUAUAAUGUGAAUGCGCAUCUGAAGCAUUUUAAUUGGAUGUAUUAUCUUGGCAAACCACGAACAAUAGAUGGUUAUGUCAUGCAUGCAAUUCAUAGGAGGAAUACAAAUCCAAUCAGUUGUCUUCCUAUUCUUAUUUGACUGAGUAAUUUCCCUUAAAUUAGGUACUGCUGUUAUGUCUUAAAGAAGGUCAAAUAUGAAUGAUUUUAUCUCUUAGUAAAGGUAGACUUAAAUUAGAGAAAACAACAGAGUUGUUAUUUAGUGAUGUCUUGUUAACAACUAAACGAACAAUUGUUUCUUGUUUGCUGUUCUGUGUGUUAUAUUUACAUCUUACCGAAGUUUCAGUUUUCACACAACAUUUUCUACGAUGGUUUAUUUCCACUAGAAGCAAAGAUUUUCUUAGCAUGUAAUAACACUUUAAGUCUAUUCAGUGACAGAUUCCAAACUGAUUCAAGUUUAUCGGCGAAUAUCACUUUGAAUGUUCGAUGACUAAGGAAACAGAAUUUAAAACCGAAUUGUUAAUAGUAUCCACCCUUUAAUUAGUGGUUUCAGUUUAGACCAUGAGAUGAAUAGACAUGGUUCAAACUUCUCUAAUAAGAUUGACGGUAUUUGGGACCUGGUCGACUAGGUUUCAAGGACUUUUUAAUUGAAAUGGAUUCAGAUGUAGAUGUCUGACCUCAAACUAUCCCUGUGGAUCAAAUUACACAAAAUCUAUUGUUGAUCCUAAUAUUACAAAUGUGCCUUUGUGAUUUAGCCAAUUUCUCUGUAUCUGAGAAUCCAUGUGUUGGAUAACGCAUCAUGUGUUAUGAGUGUUCCUACUAAUAAUGAUCGUUUAUAAUGUAUGCAGAUUCAUUGUAAUUAGUGAUGAAGUCAGACAAAUUCAGGCAAACUGGAAAGAUUUGAUAAUUAUAAAUUACCAGAUGAUUUACAGGCUGGUUAUAGCUUGAAUUUACAAUUGAUUAAGUGGUGGUAAUAUAAUUCGUAGAUUGUUGGAAGUCUCUCAAACAAGAGUAUUAAUGAUUAUCAGGCCGGAGCACAUGGUGUGUUUAAUUGACUUUAAAUCAUAGGUUCCACCACUAGUGGCACAAAGUAGUACUGAACAUGCCAGCAACUGUUUUGGACCUAAAAGUCACUAAUUUGGUAAAACAAAUGUGCAUUCAUAAUGGUUACAGGCACAGGUGUCUAUAGUAAAAAAGUUUGCUCCAACAAUUCAGAGACAUUGCUGACUUGAUGUGUUGAUACAGACUAGAUUUUGACAACUGUUUUGGUGGUGUCAGUGUUAACACCAGGAACAAACUCUAACCAGGUUGCUGUUAUCAGGAUGUUGACAGAAGUCCCUGUUGCUAUCAUGCAGAUUUACCCUACUUGGCGUUUAUUUACAGGUUAAUGUUUUCAAACACAGGCGUUUAAUAGGGCUGAAUAUGCUAUGAGUGUGCAUACCCAUUGGUGCAGGUAUUGGCUGUUCAGACUCAGACUAAUAGCGGGCGUGUAGCUAGUCAAUCCAUCAUUGCCUACUAUGUCACUUGGUGCAGAAAAUUCAGUUGCUUACUCUAAUAUCAUUGCCAUACCCACAAAUUUAUAGUGUCAGAAUUACCAGUGUCUAUGACCAAGACAUCAGUAGAUUGUCAAUGUACUUGUGGUGAUCAACUGAAUGCAGCAAUUGUUGCAAUUGCAGUUUUUCACAAUUAAACCGUGCUUUAACUGGAAUAGCUGUUGAACAAGACAAAACACCCAGAAGUUUUGCACAAGUCAAACAAAUUAAACACCAAUUAAAGAUUUGGUGGUUUAAUUACAAAUUACCAGACAUCAAACCAGCAGAGGUCAUUUAUUGAAGAUUACUUCAACAAGUGAUAGAUGUGGCUCAUAAACAAAUGUGAUCUUGUGAUUCUGCGAACCUCAUUGGCACAAAGUUAACGCACUGUUGCCUGCAGAUGAAUGAUUGUCAAUACACUUGCACUGUAGGUCACUUGUGACCUUGGUGCAGGUCUGCAGCUACGCAUAGUUAAGGUAUUGUACAGAAUGUUCAUGAGACCAAAAUAUUGCCAACCAAUAUAUGCUAUGCAAAUCAGACUACUCAGUCACUUAAACUCAAGAUGUACCAAAUGUAAAUUUAAACACGUGUUAAACACUGCUCCAAUUUGGUGCAAUCAAGUGUUUAAAUGAUCCCACCUUGACAAGCAAGUGCAAAUUGAUAGUGACAGGCAGACUCAAAGUUAGACAAUUCAACAAUUAUUACUGCAAAAUCAGAGCUCUCUAAUUGCCUACUAAAUGCAAACUUGACAAUCAAAAGUUGAUUUGUAAGGCAUCAUUUAUGUCCUCAGUCAGCACCAUUUUUCCUAUGUCCCUCAGAAAGAAUCAGCCCCUUCAUUGACACACUAAGCUAUGGCACACUGUUGUACAAAGGAUUAUGACCACCAUUCAGACACAUUUGUAACAUAUAAUUGUAACACAGUUAUACUUUACCUGAAUAGAUCAAAGUAGAUAAAACCUCAGUGUUAUGCAUGCAAUGUUCAUUACAAAAGAAUGACCUCAUAGGUGCAGAAAUGAAUCUAUCAGAACUUGAAAGUAUGCAUAUAAAGCCUAGCUUACUGCUAGCCAGUAAUGGUGACAUUAUAACCAUGUUGUUAGGCUGCUUGCAUGAUAGACGAUGAGCCAUGUCAAAGCAAAUCUUCAAACGAACGAUUGUAGAGAACAAUUGGAAUAUUUUGAGGGGAAAUCAAAGGACUACCCUUCUGCACUUCUAAAUAGAAGCUUACCGAUUAUUGUUUGUUGCUACACUGUCAUCAUUAGCAAAAAUGAGAAUCAGCUCUCAGCACUGAUGCUAACCCCACACAAUUCCCAAACCCUUUUCAAUACUCCAUGUUAAGCAUAUAGUCUCUCGUUCAACAACGGAAUCUUUGCUGUGCACCCUAUGUUAUACAAUUUCACUUACCAAUGCAACCUAACAUAUCAACCAUCCAUGGAGUAACACUAUGUAUCCAACAUCAUACACAUUAGAGGUAUCUGUGCUACUAGAAACACUGCAGCCAACGCUUCACGACUACAAUGUUACCAACCACCAAGCACAUAUCCUUCGAACAGAAGCAACAAAUCACUCGUUACCAGAACACCAUAGCUAUAACUGUUAUAAAGUUCCUUCUGCCAAUUCCCAUAUUAUGAGAGUAACUCCAAUAUUUAAACUUUACAUAGUAUAUAUAAUUCCCUGUAUACCUCCCAGUAACAAACCUUCCCAGGUAACAAACAACCAAUUUCGAUCUCUUGUAGAUCUGUUCUCUAAACGAACUUUAAAAUCUGUGUGGCUGUCACUCGGCUGCAUGCUUAGUGCACUCACGCAGUAUAAUUAAUAACUAAUUACUGUCGUUGACAGGACACGAGUAACUCGUCUAUUUUGCAGGCUGCUUACGGUUCGUCCGUGUUGCAGCCGAUCAUCAGCACAUCUAGGUUUCGUCCGGGUGUGACCGAAAGGUAAGAUGGAGAGCCUUGUCCCUGGUUUCAACGAGAAAACACACGUCCAUCAGUUUGCCUGUUUUACAGGUUCGCGACGUGCUCGUACGUGGCUUUGGAGACUCCGUGGAGGAGGUCUUAUCAGAGGCACGUCAACAUCUUAAAGAUGGCACUUGUGGCUUAGUAGAAGUUGAAAAAGGCGUUUGCCUCAACUUGAACAGCCCUAUGUGUUCAUCAAACGUUCGGAUGCUCGAACUGCACCUCAUGGUCAUGUUAUGGUUGAGCUGGUAGCAGAACUCGAAGGCAUUCAGUACGGUCGUAGUGGUGAGACACUUGGUGUCCUUGUCCCUCAUGUGGGCGAAAUACCAGUGGCUUACCGCAAGGUUCUUCUUCGUAAGAACGGUAAUAAAGGAGCUGGUGGCCAUAGUUACGGCGCCGAUCUAAAGUCAUUUGACUUAGGCGACGAGCUUGGCACUGAUCCUUAUGAAGAUUUCAAGAAACUGGAAUGUACAAAUACCUACAACUUGUGCUAAUGACCCUGUGGGUUUUACACUUAAAACACAGUCUGUACCGUCUGCGGUAUGUGGAAAGGUUAUGGCUGUAGUUGUGAUCAACUCCGCGAACCCAUGCUUCAGUCAGCUGAUGCACAAUCGUUUUAAACGGGUUUGCGGUGUAAGUGCAGCCCGUCUACACCGUGCGGCACAGGCACUAGUACUGAUGUCGUAUACAGGGCUUUUGACAUACAAUGAUAAAGUAGCUGGUUUUGCUAAAUUCCUAAAACUAAUUGUUGUCGCUUCCAAGAAAAGGACGAAGAUGACAAUUUAAUUGAUUUACUUUGUAGUUAAGAGACACACUUUCUCUAACUACCAACAUGAAGAAACAAUUUAUAAUUUACUUAAGGAUUGUCCAGCUGUUGCUAAACAUGACUUCUUUAAGUUUAGAAUAGACGGUGACAUGGUACCACAUAUAUCACGUCAACGUCUUACUAAAAUACAAUGGCAGACCUCGUCUAUGCUUUAAGGCAUUUUGAUGAAGGUAAUUGUGACACAUUAAAGAAAUACUUGUCACAUACAAUUGUUGUGAUGAUGAUUAUUCAAUAAAAGGACUGGUAUGAUUUUGUAGAAAACCCAGAUAUAUUACGCGUAUACGCCAACUUAGGUGAACGUGUACGCCAAGCUUUGUUAAAAACAGUACAAUUUUGUGAUGCCAUGCGAAAUGCUGGUAUUGUUGGUGUACUGACAUUAGAUAAUCAAGAUUCAAUGGUAACUGGUAUGAUUUCGGUGAUUUCAUACAAACCACGCCAGGUAGUGGAGUUCCUGUUGUAGAUUCUUAUUAUUCAUUGUUAAUGCCUAUAUUAACCUUGACCAGGGCUUUAACUGCAGAGUACAUGUUGACACUGACUUAACAAAGCCUUACAUUAAGUGGGAUUUGUUAAAAUAUGACUUACGGAAGAGAGGUUAAAACUCUUUGACCGUUAUUUUAAAUAUUGGGAUCAGACAUACCACCCAAAUUGUGUUAACUGUUUGGAUGACAGAUGCAUUCUGCAUUGUGCAAACUUUAAUGUUUUAUUCUCUACAGUGUUCCCACCUACAAGUUUUGGACCACUAGUGAGAAAAAUAUUUGUUGAUGGUGUUCCAUUUGUAGUUUCAACUGGAUACCACUUCAGAGAGCUAGGUGUUGUACAUAAUCAGGAUGUAAACUUACAUAGCUCUAGACUUAGUUUUAAGGAAUUACUUGUGUAUGCUGCUGACCCUGCUAUGCACGCUGCUUCUGGUAAUCUAUUACUAGAUAAACGCACUACGUGCUUUCAGUAGCUGCACUUACUAACAAUGUUGCUUUCAAACUGUCAAACCCGGUAAUUUUAACAAAGACUUCUAUGACUUUGCUGUGUCUAAGGGUUUCUAAGGAAGGAAGUUCUGUUGAAUUAAAACACUUUCUUUGCUCAGGAUGGUAAUGCUGCUAUCAGCGAUUAUGACUACUAUCGUUAUAAUCUACCAACAAUGUGUGAUAUCAGACAACUACUAUUUGUAGUUGAAGUUGUUGAUAAGUACUUUGAUUGUUACGAUGGUGGCUGUAUUAAUGCUAACCAAGUCAUCGUCAACAACCUAGACAAAUCAGCUGGUUUUCCAUUUAAUAAAUGGGGUAAGGCUAGACUUUAUUAUGAUUCAAUGAGUUAUGAGGAUCAAGAUGCACUUUCGCAUAUACAAAACGUAAUGUCAUCCCUACUAUAACUCAAAUGAAUCUUAAGUAUGCCAUUAGUGCAAAGAAUAGAGCUCGCACCGUAGCUGGUGUCUCUAUCUGUAGUACUAUGACCAAUAGACAGUUUCAUCAAAAAUUAUUGAAAUCAAUAGCCGCCACUAGAGGAGCUACUGUAGUAAUUGGAACAAGCAAAUUCUAUGGUGGUUGGCACAACAUGUUAAAACUGUUUAUAGUGAUGUAGAAAACCCACCUUAUGGGUUGGGAUUAUCCUAAAUGUGAUAGAGCCAUGCCUAACAUGCUUAGAAUUAUGGCCUCACUUGUUCUUGCUCGCAAACAUACAACGUGUUGUAGCUUGUCACACCGUUUCUAUAGAUUAGCUAAUGAGUGUGCUCAAGUAUUGAGUGAAAUGGUCAUGUGUGGCGGUUCACUAUAUGUUAAACCAGGUGGAACCUCAUCAGGAGAUGCCACAACUGCUUAUGCUAAUAGUGUUUUUAACAUUUGUCAAGCUGUCACGGCCAAUGUUAAUGCACUUUUAUCUACUGAUGGUAACAAAAUUGCCGAUAAGUAUGUCCGCAAUUUACAACACAGACUUUAUGAGUGUCUCUAUAGAAAUAGAGAUGUUGACACAGACUUUGUGAAUGAGUUUACGCAUAUUUGCGUAAACAUUUCUCAAUGAUGAUACUCUUGACGAUGCUGUUGUGUGUUUCAAUAGCACUUAUGCAUCUCAAGGUCUAGUGGCUAGCAUAAAGAACUUUAAGUCAGUUCUUUAUUAUCAAAACAAUGUUUUAUGUCUGAAGCAAAAUGUUGGACUGAGACUGACCUUACUAAAGGACCUCAUGAAUUUUGCUCUCAACAUACAAUGCUAGUUAAACAGGGUGAUGAUUAUGUGUACCUUCCUUACCCAGAUCCAUCAAGAAUCCUAGGGGCCGGCUGUUUGUAGAUGAUAUCGUAAAACAGAUGGUACAUUAUGAUUGAACGGUUCGUGUCUUUAGCUAUAGAUGCUUACCCACUUACUAAACAUCCUAAUCAGGAGUAUGCUGAUGUCUUCAUUUGUACUUACAAUACAUAAGAAAGCUACAUGAUGAGUUAACAGGACACAUGUUAGACAUGUAUUCUGUUAUGCUUACUAAUGAUAACACUUCAAGGUAUUGGGAACCUGAGUUUUAUGAGGCUAUGUACACACCGCAUACAGUUACAGGCUGUUGGGGCUUGUGUUCUUUGCAAUUCACAGACUUCAUUAAGAUGUGGUGCUUGCAUACGUAGACCAUUCUUAUGUUGUAAAUGCUGUUACGACCAUGUCAUAUCAACAUCACAUAAAUUAGUCUUGUCUGUUAAUCCGUAUGUUUGCAAUGCUCCAGGUUGUGAUGUCACAGAUGUGACUCAACUUUACUUAGGAGGUAUGAGCUAUUAUUGUAAAUCUAAACCACCCAUUAGUUUCCAUUGUGUGCUAAUGGACAAGUUUUUGGUUUAUAUAAAAUACAUGUGUUGGUAGCGAUAAUGUUACUGACUUUAAUGCAAUUGCAACAUGUGACUGGACAAAUGCUGGUGAUUACAUUUUAGCUAACACCUGUACUGAAAGACUCAAGCUUUUUGCAGCAGAAACGCUCAAAGCUACUGAGGAGACAUUUAAACUGUCUUAUGGUAUUGCUACUGUACGUGAAGUGCUGUCUGACAGAGAAUUACAUCAUGGGAAGUUGGUAAACCUAGACCACCACUUAACCGAAAUUAUGUCUUUACUGGUUAUCGUGUAACUAAAACAGUAAAGUACAAAUAGGAGAGUACACCUUUGAAAAUACCGCAGAGACAGAAGAAACAGCAAACUGUGACUCUUUUCCUGCUGCAGAUUUGGAUGAUUUCCAAACAAUUGCAACAAUCCAUGAGCAGUGCUGACUCAACUCAGGCCUAAACUCAUGCAGACCACAAGGCAGAUGGGCUAUAUAAACGUUUCGCUUUUCCGUUUACGAUAUAGUCUACUCUUGUGCAGAAUGAAUUCUCGUAACUACAUAGCACAAGUAGAUGUAGUUAACUUUAAUCUCAUAGCAAUCUUUAAUCAGUGUGUAACAUUAGGGAGGACUUGAAAGAGCCACCACAUUCACCGAGGCCACGCGGAGUACGAUCGAGUGUACAGUGAACAAUGCUAGGGAGAGCUGCCUAUAUGGAAGAGCCCUAAUGUGUAAAAUUAAUUUUAGUAGUGCUAUCCCCAUGUGAUUUUAAUAGCUUCUUAGGAGAAUGACAAAAACCCCCCCCAUCAUCCCCAUUAUAUAUAUCAUACACCACUACCCAUCACCCAUAUAUAAAUUCAAU
>cluster_3 reads=1 total_reads=442
GUACAGUCUAAAUGUCAGAUGUAAGUGCCACAAGUAGUCACAUUCUCGGUUUGCUAACAACUCAGAGAAAUCAUCAUUUAAAUUAUGGGCUCAUAAUGUGUCCAGUUACACAAUGAGUACUCUCUACUGGUAUAAAGAUACUACUACUGAAGCCACUGAAAAAUGGUUUACUUCGUUUGCUUACCAUGCAGGUGCUGUAGACAUAAACAAGCUUGUGAAGAAAUGUGGACAACAGGGCAACCUUCAAGCUAACUAGCACCUCAGAGUCUGAUCCCUUCCAUUAUGUAGUCUUUGUACUGUUCAAGAAGUGAGCAGGCUGUUGCUAUGGUGAUUUGAAGUUGGUUUAAAAAGUUGAAGUCUUUGAAUGUGGCUAAAUUUGAAUUUGACCGCUGAUGUAGCAUGCAACGUAAGACUGGAAAAGAUGGCUGAUUUCAAGCAUGACCUAACAAAUGUAUAAACAGGCUAGAUCUGAGGACAAGAGGCAAAGUUACUAGUGCUAUGCAGACAAUGCUUUCAUAUUAUGUCAAGAAGUUGGAUAAUGACGCUCAUAUCAUAUCAACAAUGCAGAGAUGGUUGUGUUCCCUUGAACAUUGUACCUUGUAAUCAAACUAAUGGUUGUAUCUCUCACCAGACUGCUAACACAUAGCUACGUGUGAUGGUCUACACUAUCACCUUUACAUUCAUGCCGUAGCUAUCGUGGGAAAUCCAACAGGUGAUUUGAAGAUGCAGAUAGUAAUUGUUCAUUCGUUGAAAUUAGUAUGGACAAUUCCUAAAUUUUAGCUGGCCUCUUGCAACAGCUCUCGAGGGCCAAUUUGCUGUCAAUUACAGAAUAAUGACAUAAGUCCAGCGACGACAGAUGUCUUGUGCUGCAGUACUACACAAACUAAUUUGCACUGAUGACAAUGCGUUAGUCAUAUACAACAAAGGUAGGUUUGUCUUGCCACUGUUAUCCGAUACAGAUCUGAAAUGGGCAAGAUUCCCCUAAGAGUGAUGGUAGUCUAUCUAUCAGAACUGGAUCACCUUAGCGAGUUUGGUUACAGACACUCGAAGGUCCUAAGAGUGUUUUAUACUCAUAAAGGAUUAAACAACCUAAAUAGUUGGUACUUAGCGAGUUUAGCAAUCCAGUACACGUCUACGAAGCUGUAAUGCAACAGAAGUGCCUGCCAAAUCAACUGUAUCAUUUGUGCUCUGCAAAGAUGCUGCUAAAAGCUUUACAAAGAUUAUUUAGCUGGUAGGACACUCCAAAUCACUAAUUGUGUUAAGAUGUUGUGUCUACACACUGGUUUGGUCAGGCAAUAACAGUUACACCGGAAGCCAAUUGGAUCUAGAAUCCUUUGGUGGUGUCGUGUUGUCAUGUACUGCCGUUGCCACAUAGAUCAUCCAAUCCUAAAGGAUUGUGACUUAAAAGGUAAGUAUGUACAAAUACCUACAACUUGUGUUGUGACCUGUGGGGUUUUACCUAAAACACAGUCUGUACCGUCUGCAGUAUGUGGAAAGGUUAUGGCUGAUAGUUGUGAUUAUACCGUUGAACCCAUGUUCAGUUUAAGUUGAUGCACAAUCGUUUAACGGGUUUGCUGAGUCGUAAGUGCAGCCUCGUUACUUACACCGUCGCGGCACAGGCACUAGUACUGAUGUUGCAUACAGGGCUCUGACCACUUUUCAAUGAUAAAGUAGCUGGUUUUUGCUAAAUUCCUAAUUAAUUGUUGUCCUUCCACCAAGAAAAGGACGAAGAUGACAAUCUAAAUUGAUUUACUUGUAGUUAAGAGACACACAUACAACUCUCAACAUGAAGAAACAAUCAACAAUCUACUUCUGGAUUGUCCAGCUGUUGCUAAACAUGACUUCUUAAGAUUGGAAAAGACGGUGACAUGGUACCACAUAUACGCAACGUCUCUACUAAUAUCAAUGGCAGACCUCGCAUGCUCUCGUACUUUGAUGAAGGUAAUUGUGACUCCAAAAGAAUAUUUGCCACACAAUUGUUGUGAUGAUGAUUAUCACCAUUAAUAAAAAGGACUGGUAUGAUUUUGAAGAAAUCCAGAUAUUACGCGUAUACGCCAACUUAGGUGAACGUGUACGUCAGGACUUGUUAAAAACAGUACAAUUCGUGAUGCCAUGCGAAAUGUGGUAUAGCAUUGGUGCACUGACAUUAGAGAUAAACAAGAGAUCUCAAUGGUAACUAGCAUGAUUCGGUGAUCAACAAACCACAAGGUAGUGGAGUUCCUGUAAAGACUUUUAUUAUCAUUGUUGCCGCCUAACAUUAUUCCCGAGACCAGAGGUCUAACUGCAGAGUUCAUGCUGACACUAAGACCUUUAACAAAGCCACAUAUAGUGAGAUUUGUCAUAAAUUAUGACACACGGAAGAGAGGUUAAACUCUUACAUGACGUUAUUCAAAAAUUGGAUAAGACAUACCUACCAAUUGUGUUAUUGUUUGGAUGAUGGAUGCAUUCUGUAUUGUGCAAACUCUAAUGUUUUAUUCUCUACAGUGUUCCCACCUACAGUUUUGACCACUAGUGAGAAAAAUAUUUGUUGAUGGUGCUCCAUACAGCAGUUCAACUGGAUACCACUCACAAGAGAGCUAGGUGUUGUACAUAUCAGGAUGUAAUCAGCUCAAGACUUAGUUUGGGAAUUACUUGUGUUAUGCUGACUUCCCUGCUAUGCACGUCGUUGCUUCUGGUAAUCUAUAUUACUAGAUAUGCACUACGUGUUUUCAGGUAGCUGCACACAAUGUUGUUUCACUAAACUGUCAAACCCGGUAAUCAACAAAGACUUACGAUUUUGUUGUGCUUAAGGGUCUCAUUACUAGGAAGGAAGUUCUGUUGAAUUAAUACUUCUUUGCUCAGAUGGUAAUGCUGCUAUCAGCGAUUAUAAGUAUAUUAACUGCUAUAAACUUACAACAAUGUGACAUCAGACAUACUAUUUGUGGUAUUGAAGUUGCUGACAAGUACUUUGAUUGUCGACGGUGGCUGUAUUAAUGCUAACCAGUCAUCUAACAACCAAGACAAAUCAGCUGGUUUUCCAUCUAAUAAAUGGGGUAAGGCUAGACUUUAUCAUGAUCGCAAGUUACGAGGAUCAAGAUGCACUUCGCAUACAAAACGUAAUGUCAUCCUACUAUAUCAAAUGAAUCUUAAAUAUGCCAUAGUGAAAGAAGAGCUCGCCCUCAGCUGGUGUCUCUCUCUGUAGUACUAUGACCAUAGACAGUACAUCAAAAAUUAUAGAAAUCAAUACCGCCACAGAGGAGCAAUAGUAAUUGGAAUAAGCAAAAAUUCAUGGUGGUUGGCACAUACAUGUUAAAACUGUUUAAGUGAUGUAGAAAACCUCACCUAUGGGUUGGGAUUAUCCUAAUGUGAUAGAGCCAUGCCUAACGCCAAGAAUCAUCGCCACUUGUCUUGCUCGCAAACAUAACGUGUUGUAGCUUGUCACACCGUUUCUAUAGAUUAGCUAAUGAGUGCUCAAGUAUUGAUGAAAUGGUCAUGUGUGGCGGUUACUAUAUGUUAAACCAGGUGGAACCUCAUCAAGAGAUGCCAACUACACAAACUAAUAGUGUUUUAACAUUUGUCAAGCUGUACAGCCAAUGUUAAUGCACUUUAUCUACUGAUGGUAACAAAUCGCCGAUAAGUAUGUCCGCAAUACAACACAGACUUAUGAGUGUCUUAUAGAAAUAGAUGUUGACACAGACUUUGUGAAUGAGUUUACGCAUAUUGCGCAUGAUGAUCUGACGAUGCUGUUGUGUGUUCAAUAGCACUUAUGCAUCAAGGUCUAGUGGCUGCAUAAGAACUUUAAGUCAGUUUUAUUAUCAAAACAAUGUCUAUGUCUGAAGCAACGUUGGACUGAGACUUACCACACUAAAGGACCUCAUGAAUUUUGCUUCACAUACAAUGCUAGUUAAACAGGUGAUGAUCAUGUCUACCUUACCCAGAUCCAUAAGAAUCCUAGGCCUGCUGUUUGUAGAUGAUAUCGUAAAACAGAUGGUACACUAUGAUUGAACAGUUCGUGCCAUAGCUAUAGAUGCUUCUAAACCUCCUAAACAGUAUGCUGAUGUCAUCACCUGUCUACAUAAGAAGCUAUGAUGGUUAACAGGACACAAUUAGACAUGUAUCUGUUAUGUCACUAUGACAACACUCAAGGUAUUGGGAACCUGAGUUAUGAGGCUAUGUACACCGCAACAGUACAGGCUGUUGGGGCUUGUGUUUUGCAAUUCACAGACUUCAUCAAGAUGUGGUGCUUGCAUACUUAGACCAUUUAUGUUGUAAUGUAAACGACCAUGUCAUAACAUCACAAUUAGUCCUGUCUGUUAUCCGUUUGCAACUCCAGGUAUGAUGUCACAGAUGUGACUCAACUUUACUUAGGAGGUAUGAGCAAUUAUUGUAAAUCACAAACCACCCAUUAGUUCCAUUGUGUAAUGGACAAGUUUUGGUUUAUAAAAAAAACAUGCUGGUAGCGAUAAUGUUACUGACUUUAAUGCAAUUGCAACAUGUGUUGACAAUGCUGGUGACUACAUCUAGCUAACACCUGUACAAGACCCAAGCUUGAAGAAACGCUCAAAGCUACUGAAGAGACAUUUAAACUGUCUUAUGGUAUUGUACGUGAAGUGCUGUCUGACAGAGAAUUACAUCAUAGGAAGUUGGUAAACCUAGACCCCACUUACCGAAAUAUGUCUGGUUAUCGUGUAUAAACAGUAAGUACAAAUAGAGAGUACACCUCUGAAAAGGUGACUAUGGUGAUGCUGUUGUUUACCAGGUACAACAACACAAAUUAAUGCUGGUGAUUAUUGUCUAACAUCUCAGUAAUGCCAUAGUGCCUACACUAGUGCCACAAGAGCACUAUGUUAGAAUUGGCUUAUCCCAACACUCAAUAUCUCAGAUGAGUUUUAGCAAUGUUGCAAAUUAACAAAAGGUGGUAUGCAAAAGUAUCUACAUCCAACCACCUGGUACUGGUAAGAGUCAUUUUACUAUUGGCCUAGCUCUUCACUACUCGCAUAGUGUAUCCAGCUUACUCAUGCCGCUGUGAUAUCAAAGAAGUUAAAAUAUCUGCCUACAGAUAAUGUAGAAUAAAUGACGUGUGUGUAGUGUUUUGAUAAAUCAAAGUAAAUUACAACAGAACGUCUUUUGUCUGUAAUCUUCCUGAGACGACACAGAUAUAGUUGUCUUGAUGAAAAUUCAAUGGCCACAAAUUAUGAUUUGAGUGUUGUCAAUGCCAGAUUACGUGCUAAGCACUAUGUGUCUGGCGACCCUGCUCAAUUACCUGCACCACGCACAUUGCUAUUAAGGGCACACUAGAACCAGAAUAUUUCAAUUCAGUGUAGACUUAUGAAAACUAUAGGUCCAGACCUUCUCGGAACUUGUCGGCGUUGUCCUGCUGAAAUUGUUGAACUGUGAGUGCUUUGGUUUAUGAUAAUAAGCUUAAAGCACAAAAGACAAAUCAGCUCAAUGCUCUAAAAUGUUUAUAAGGUGUUAUCACGCAUGAUGUUCAUCUGCAAUUAACAGGCCACAAACAGGCGUGGUAAGAGAAUUCCUACACACAACCCUGUCAAGAAAAGCUGUCUUUAUUACCUUAUAUCCAGAAUGCUGUAGCCUCAAAGAUUUUGGGACUACCAUUCAAACUGUUGAUCAUACAGGGCUCAGAAUAUGACUAUGUCAUUUACUCAAACCACUGAAACAGCUCAACUUGUAAUGUAAACAGAUUUAAUGUUGCUAUUACCAGAGCAAAAGUAGGCAUACUCCACAAUGUCUGAUAGAGACCUUAUGACAAGUUGCAUACAAGUCUGAAAUUCCCCAGGAAUGUGGCAACUUUACAAGCUGAAAUGUAACAGGACUUUUAAAGAUUGUAGUAAGGUAAUCACUGGGUUACAUCCUACACAGGCACCACAACCCAGUGUUGACACUAAAUCCAAACUGAAGGUUUAUGUGUGACAUACCUGGCAUACCUAAGGACAUGACCUAUAGAAGACUCAUCUUAUGAUGGGUUUUAAAAUGAAUUAUCAAGUUAAUGGUUACCCUAACAUGUUUAUCACCCGCGAAGAAGCUAUAAGACACGUACGUGCAUGGAUUGGCUUCGAUGUCGAGGUGUCAUGCUACUAGAGAAGCUGUUGGUACCACUUUACCUUACAGCUAGGUUUCUUUACAGGUGUUAACCUAGUUGCUGACCUACAGGUUAUGUUGAUACACCUAAUAAUACAGAUUUUCCAGAGUUAGUGCUAAACCACCGCCUGGAGAUCAAUUUAAACACCUCAUACCACUUAUGUACAAAGGACUUCCUUGGAAUGUAGUGCGUAUAAAGAUUGUACAAAUGUUAAGUGACACACUUAAAAUCUCUCUGACAGAGUCGUAUUUGUCUUAUGGGCACAUGGCUUUGAGUUGACAUCUAUGAAGUAUUUGUGAAAAUAGGACCUGAGCGCACCUGUUGUCUAUGUGAUAGACGUGCCACAUGCUUUUCCACUGCUUCAGACCUAUGCCUGUUGGCAUCAUUCUAUUGGAUUUGAUUACGUCUAUAAUCCGUUUAUGAUUGAUGUUCAACAAUGGGUUUUACAGGUAACCUACAAAGCAACCAUGAUCUGUAUUGUCAAGUCCAUGUAAUGCACCGUAGCUAGUUGUGAUGCAAUCAUGACUAGGUGUCUAGCUGUCCACGAGUGCUUUGUUAAGCGUGUUGACUGGACUAUUGAAUAUCCAAAUUGGUGAUGAACUGAAGAUUAAUGCGGCUUGUAGAAAGGUUCAACACAUGGUUGUUAAAGCUGCAUUAUUAGAGACAAAUUCCCAGUUUCACGACAUUGGUAACCCUAAAGCUAUUAGUGUGUACCUCAAGCUGAUGUAGAAUGGAAGUUCUAUGAUGCACAGCCUUGUAGUGACAAAGCUAUAAAAUAGAAGAAUUAUUCUAUUCUUAUGCCACACAUCUGACAAAUUCACAGAUGGGUAUGCCUAUUUGGAAUUGCAAUGUCGAUAGAUAUCCUGCUAAUUCCAUUGUUUGUAGAUUUGACACUAGAGUGCUAUCUAACCUUAACUUGCCUGGUUGUGAUGGUGGCAGUUUGUAUGUAAAUAAACAUGCAUUCCACACCAGCUUUUGAUAAAGUGCUUUGUUAAUUUAAAACAAUUACCAUUUUAAUACUUUGACAGUCCAUGUGAGUCUAUGGAAAACAAGUAGUGUCAGAUAUAGAUUAUGUCACUAAGUCUGCUACGUGUAUAACACGUUGCAAUUUAGGUGGUGCUGUCUGUAGACAUCAUGCUAAUGAGUACAGAUUGUAUUCGAUGCUUAUAACAUGAUGACUCAGCUGGCUUUAGCUUGUGGGUUUACAAACAAUUUGAUACUUAUAACCUCUGGAACACUUUACAAGACUUCAGAGUUUAGAAAAUGUGGCUUUAAUGUUGUAAAUAAGGGACACUUUGAUGGACAACAGGGUGAAGUACCAGUUUUAUCAUUAAUAACACUGUUUACACAAAAGUUGAUGGUGUUGAUGUAGAAUUGUUUGAAAAUAAACAACAUUACCUGUUAAUGUAGCAUUUGAGCUUUGGGCUAAGCGCAACAUUAAACCAGUACCAGAGGUGAAAAUACUCAAUAAUUUGGGUGUGGACAUUGCUGCUAAUACUGUGAUCUGGGACUACAAAGAGAUGCUCCAGCACAUACAUACUAUUGGUGUUUGUUCAUGACUGACAUAGCCAAGAAACCAACUGAACGAUUGUGCACCACUUACUGUCUUUUGAUGGUAGAGUUGAUGGUCAAGUAGACUUAUUUAGAAUGCCCGUAAUAGUGUUCUAUUACAGAAGUAGUGUUAAAGGUUUCAACCAUCUGUCGGUCCCAAACAAGCUAGUCUUAAUGGAGUCACAUUAAUUGGAGAAGCCGUAAAAACACAGUUCAAUUAUUAUAAGAAAGUUGAUGGUGUUGUCCAACAAUUACCUGAAACUUACUUACUCAGAGUAGAAAUUUACAAGAAUUUAAACCAGGAGUCAACUGGAAAUUGAUUUCUUAGAAUUAGCUAUAGAUGAAUUCAUUGAACAGUAUAAAUUAGAAGGCUAUGCCUUCGAACUAUCGUUUAUGGAGAUUUUAGUCUAGUCAGUUAGGUGGUUUACAUCUACUGAUUGACUAGCUAAACGUUUAAAGAAUCACCUUUUGAAUUAGAAGAUUUUAUUCCUAUGGACAGUACAGUUAAAACUAUAUUCAUAACAGAUGCGCAAACAGGUUCAUCUAAGUGUGUGUUCUGUUAUUGAUUAUACUUGAUGAUUCUGUUGAAAUAAUAAAUCCCAAGAUCUAUCUGUAGUUUCAAAGGUUGUCAAAGUGACUAUUGACUAUAAAGAAAUUUAUUUAUGUUUGGUGUAAGAUGGCCUGUAGAAACAUUUUACCCAAAAUUACAUAUUUAGUUAUGCAUCAGCAUGAUGCUAUGCCUAAUCUUUACAAAUGCAAAGAAUGCUAUAGAAAAGUGUGACUUCAAAAUUAUGGUGAUAGUGCAACAUCACCUAAAGGCAAAUGAUGAAUGUCGCAAAUAUACUCAACUGUGUCAAUUUAAACACACAUUAGCUGUACCCUAUAAUAUGAGAGUAUACAUUUUGGUGCUGGUUCUGAUAAAGGAGUUGCACCAGGUACAGCUGUUUUAGACAGUGGUAGCCUACGGGUACGCUGCUUGUCGAUUCAGAUUUAAUGACUUUGCUCUGAUGCAGAUUCAACUUUGAUUGGUGAUUGUUACUCUACAUACAGCUAAUAAUGGGAUUUCUUAUUAGUGAUAUGUACGACCCUAAGACUAAAAAUGUUAAGAAAAUGACUUAAAGAGUUUCACUUACAUUGUGAGGUUUAUACAACAAAAGCUAGCUUUAGUUCCGUGGCUAUAAAGAUAAUCAGAACAUUCUUGGAAUGCUGAUCAUAAGCUCAUGGGCCACGCAUGGUGGACAGCCUUUGUUACUGUGUGAAUGCGUCAUCAUCUGAAGCAUUUCAAUUGGAUGUAAUUAUCUUGGCAAACCACGCGAACAAUAGAUGGUUAUGUCAUGCUGCAAUAUUACAUAUUUUGAGGAAUACAAUCCAAUUCAGUUGUCUCCUCCUAUUCUUUAUUUGACCAGUAAAUUUUCCUAAAAUUAAGGGUACUGCUGUAUGUCUAAAACGAAGGUCAAAUCAAUGAUAUGAUUCUAUCUUCUUAGUAAAGGUAGACUUAUAAUUAGAGAAAACAACAGAGUUGUUUCUAGUGAUGCUCUUGUUACAACUAAACGAACAAUGUUUGUCUCUGGUUUAUUGCCACUAGCUUAGUCAGUGUGUUAAUCUUCAACGAACUCGAUUACCUCAUACAUUAAUUCACCUGAUUCACAGUCGUGUUUAUUACAGACUUGACAAAGUAUGUCCAGCCACAGUUUUCACAUUCUCAUCAGGCACUAGGUUACUCAUUUCGUACACUAAUUAAACCUCAUAAUAAAAAAUUCAUUUUUCUAAACAAUAAAAUCUCAAUUAGAUGAAGAGCAACCAAUGGAGAUUGAUUAACGAACAUGAAAAUUUAAUUUUUCAUUUGCUAGAUUCAAUACUGUGAGCUCACACUACCAAGAGUGUGAGAGGUACAAGUACUUAUUAAAGAACCUGCUCUGGAACAUACCAGGCAAUCACCAUUCAUCCUUAGCUGAUACAAAUUUGCACUGACUUGUUAGCACUCAACUUGCUUCAUAGCUUGUCCUGACGGCGUAAACACGACUAUCAGACCUGCCAGAUCAGUUCACCAAUGAUACAGACAAGAGGAAAUCAAGAACUUCUUCUUCCAAUUUUUGUUUCAGAAUAGUGUAUAACACUCUGCUACACUUAAGAAAGACAGAAUGUAUUGAACUUUCAUAAUUGACUCCAUCUGUGUUUUUAGCCUUAGCAUAUCCAUGUUUCAAUAUGCAUAUUGUUGGUGUUCUGAACUUGAACAAGAUCAAUGAAACUUGUUUACGCCUAACGAACAUGAAACUGUUGUUGUUCCUAGAGUUAUAUAUUCAACUGUAUGCAUUUCACCAAGAAUGUAGUUUACAGUCAUGUACUCAACAUCAACCAUAUGUAGUUGAUGACCUGUCCUAUUCACUCAUUGUAAAUGGUAAAGAGUAGGAGCUAGAAAAUCAGCACCUUUAAUUGAAUUGUGCGUGGAUGAGGCUGGUUCUAAAUUCACCCAUCAGUACAUCGAUAUGGUAAUUAUACAGUUUCCUGUUUACCAUUACAAUUAAUUGCCAGGAACCUAAAUUGGUAGUCUUGUAGUGCGUUGUUCGUUUAUGAAGACUUUUGAGUAUCAUGAUGAUCGUGUUGUUUAGAUUUCAUCUAAACGAACAAACUAAAAUGUCUGAUAAUGGACCCCAAAAUCAGCGAAUGCACCCGCAUUACGUUUGGUGACCUAGAUUCAACUGGCAGUAUCCAGAAUGAGACGCAGUGGGCGCCAUCAAAACAACGUCGGCCCCAAGCUUUACCCAAUACUACGUUGGUUCACCGUCAACACUAGGCAAGGAAGACCUUAAAUUCCCUCGAGGACAAGGCGUUCCAAUUAACACCAAUAUAGUCCAGAUGACCAAAUUGGCUACUCAAGAGCUACCAGACGAAUUUGCUGCUGACGGUAAAAUGAAAGAUCUCAGUCCAAGAUGGUAUUUACUACUGAACUAGGCCAGAAGCUGACUUUGGUGCUAACAAAGAUGGCAUCAUAUUGGAUGCAACGAGGAGCCUUAUACACCAAAAGAUUUGGCACCCGCAAUCCUUCUAAUACUGCAAUAAGGCUAACUUCCAAGGAACAUAUUGUCAACAGUCAUUACGCAGAAGGAGCAGAGGCGGCACUCAAGCCUUUAUCGUUCCUCAUCACGUACUCAAAGAAUCUCAAGAAUCAACUCAGUGCAGCAGUAGGGCUCUCCACCGCUAGAAUGGCUGGCAAUACCUGUACUAUGCUGCUCUAGACAUUGCACCAAAAAUUGACAUCAAUAGAACCACUAGAGGAGCUACAAUAGUAAUUGGCAAAAGCAAAUUCACGUACUUGGCCAAACUGUCAAAGAAUGUUUCUGAGUGCUUCAAAGAACCCUUAAUGGGUACUGCCAUUAAAUCCUACAAUGUAACAAAGCUUUCGCCAAACAUGGCCAAGAACAAACCCUACCUGUUUUGGUGACCAGAACAUACAGACAAGAACUAGAUUGCAAACAAUCCAUAUAGCACAAUUUGCUAUGAGUGCUUCAGCGUAUUUCGUGAAUAUCGCUCAUUGUGGCGGUUCACAUUCGGGAACGUGGUGGAACCUACAUCAGAUGCCAUCAAAUAUUUAUGACAAUAGUGAUUUAAAUUUCAAAGAUAAGCCAAUGUUAAUGAAUAAUUUAUCUGAAUGGUACAAAAUCCACCAAUAGAGCCUAUGUCCGUCAAAGACAGAAGGCUGAUGAGUCAAGCCAUAUCGAAAGAGACAUGCUGACACAGCACUUUGUGACUUUUUCCUCUGCAUAUUCUGCGUGAACAUUCCAAACAUGAUACACAAUCCACGAGCUGUGCUGUUUCAACUCAGACCUAUGCACUUGCAGACCUAAGCAGUUGGCUAGCAUAACCAACUUUAAUCAGUUUUAUUCUACAAUACUAUUGAUUACUCUCUGAAGCAAUGAAUGUUGGUGACACUGAGCACAAGUAGCAUGUCAUUAACUUUGCUCUCACACAAUGCAAGUCAAACAAUGUGUAACAUUAGGUGGACUUCCUUACCAGAUCCAUCACGACUUCCUAAGUUCACGGAGUACAUUGCAGAUGUUCAUCAAACAAUGGCUUAGACUGAAAGUUCGCCUAUACAGAUGAGCCCUACUGUACUAAAUCCAAUUUAGUAGUGCUAUCCCAUGAUCUUCAUAGGUUUAAGGAAUAAGAGUUACACAGAAUGUUCUUAUGAGAACCAAAAUUGAUUGCCACAAUUUUAGUGCUAUUGGCAAAUUCAAGACACUUUUCACAGCAAGUGCACUUGAAAUCAAGAUGUGGUAACAAAAUGCACAAGCUUAACACGCUUGUUAAACAACUUAGCUCCAAUUUGGUGCAAUUUCAAGUGUUUUAAAUGAUAUCCGUCUUGACAAGUUGAGGCUGAAGUGCAAAUUGAUAGGUUGAACAGGCAGACUCAAAGUUCAGACAUAUGUGACUCAACAAUUAAUUAGAGCUGAGAAAUCAGAGCUUCUGCUAAUUGCUGUACUAAAUGUCAGAGUGUGUACUUGGACAAUCAAAGAGUUGUUUUUGUGGAAAGGCUAUCAUCUUAUGUCCUUCCUCAGUCAGCACCUCAUGGUGUAUCUUGCAUGUGACUUGUCCCUGCACAAGAAAAGAACUUCUGUCCUGCCAUUGUCAUGAUGGAAAAGACACCUCGUGAAGGUGUCUUUGUUCAAAUGGCUGAGACACAUUAGGUUUUGUACAGAAAGGUUCAAUACCAUAUGAAUGCUGACAAUUAUUACUACAGACUAUGACUGCUGCUGUAAUCACUCAUGGGUAAUAGGAAUUCUAAGAACACAGUUAUCCAAUCCAUGUAACAAACUAUACCACUUCGAGUCAAAUGUAGAUCUCCUUUCAAAACGAACUUAUGGAUUUGUUUAUGAGAAUCUCACAAUUGGAACUGUAACUUUGAAGCAAGGUGAAAUCAAGGAUGCUACUCCUUCAGAUUUUGUUCGCGCUACUGUAACGAUACCGAUACAAGCCUCACUCCCUUUCGGAUGGCUUAUUGUUGGCGUUGCACUUCUUGCUGUUUUCAGAGCGCUUCCAAAAUCAUAACCUCAAAAGAUGGCAACUAGCACUCCAAGGGUGUUCAUUUGUUUGCAACUUGCUGUUGUUGUUUGUAACAGUUUACUUCACCUCUUUGCUCGUUGCUGCUGGCCUUGAAGCCCCUUCUUAUUUUAUGUUAGCUACUUCUUGCAGAGUAUAAACUUGUAAGAAUAAUAAUGAGGCUUUGGCUUUGCUGGAAAUGCCGUUCCAAAACCCAUUAUUUAUGAUGCCACUAUUUUCUUUGCUGGCAUACUAAUUGUUACGACUAUUGUAUACCUACAAUAGUGUAACUCUUCAAUUGUCAUUUCAGGUGAUGGCACAACAAGUCCUAUUUUGAACAUGACUACCAGAUUGGUGGUUAUACUGAAAUGGGAAAUCUGAGUAAAGACUGUGUUGUAUUACACAGUUACUUCAUCCAGACUAUUACCAGCUGUACUCAACUCAAUUGAGUACAGACACUGGUGUUGAACAUGUUACCUUCUCAUCUACAAUAAAAUUGUUGAUGAGCCUGAAGAACAUGUCCAAAUUUCAUACAAUCGACGGUUCAUCCAGAGUUGUUAAUCCAGUAAUGGAACCAAUUUAUGAUGAACCGACGACGACUACUAGCGUGCCUUUGUAAGCAAGCUGAUGAGUACGAACUUAUGUACUCAUUCGUUCAGAAGAGACAGGUACGUUAAUAGUUAAUAGCGUACUUUUUUCUUGCUCGUGGUAUUCUUGCUAGUUACACUAGCCAUCCUACUGCGCUUCGAUUGUGUGCGUACUGCUGCAAUAUUGUUAACGUGAGUCUGUAAAACCUUUUUACGUUUACUCGUGUUAAAAAUCUGAAUUUCUAGAGUUCCUGAUUCUGGUCUAAACGAACUAAAUAUUAUAUUAGUUUCUGUUUGGAACUUUAAUUUUAGCCAUGAGAUUCCAACGGUACUAUUCCGUUGAAGAGCUUAAAAAGCUCUUGAACAAUGGAACCUAGUAAUAGGUUUCCUAUUCCUUACAUGGAUUUGUCUUCUACAAUUUGCCUAUGCCAACAGGAAUAGGUUUUGUAUAUAAUUAAGUUAAUUUCCUCUGGCUGUUAUGGCCAGUAACUUUAGCUUGUUUGUGCUUGCUGCUGUUUACAGAAUAAAUUGGAUCACCGGUGGAAUUGCUAUCGCAAUGGCUUGUCUUGUAGGCUUGAUGUGGCUCAGCUACUUCAUUGCUUUUUCAGACUGUUUGCGCGUACGCGUUCCAUGUGGUCAUUCAAUCCAGAAACUAACAUUUCUCAACGUGCCACUCCAUGGCACUAUUCUGACCAGACCGCUUCUAGAAAGUGAACUCGUAAUCGGAGCUGUGAUCCUUCGUGGACAUCUUCGUAUUGCUGGACACCAUCUAGGACGCUGUGACAUCAAGGACCUGCCUAAAGAAAUACUGUUGCUAACACGAACGCUUCUUAUUACAAAUUGGGAGCUCGCAGCGUGUAGCAGGUGACUCAGGUUUGCUGCAUACAGUCGCUACAGGAUUGGCAACUAUAAAUUAAACACAGACCAUUCCAGUAGCAGUGACAAUAUUGCUUUGCUUGUACAGUAAGUGACAACAGAUGUUCAUCUCGUUGACUUUCAGGUUACUAUAGCAGAGAUAUCUAAUUAUUAUGAGGACUUUAAAGUUUCCAUUUGGAAUCUUGAUUACAUCAAAACCUCAUAAUUAAAAAUUUAUCUAGUCACAACUGAGAAUAAUAUCUCAAUUAGAUGAAGAGCAACCAAUGGAGAUUGAUUAAACGAACAUGAAAAUUAUUCUUUCUUGGCACUGAUAACACUCGCUACUUGUGAGCUUUAUCACUACCAAGAGUGUGUUAGAGGUACAACAGUACUUUAAAAGAACCUUGCUCUGGAACAUACGAGGGCAAUUCACCAUUUCAUCCUCUAGCUGAUAACAAAUUUGCACUGACUUGCUUUAGCACUCAAUUUGCUUUUGCUUGUCCUGACGGCGUAAACACGUCUAUCAGUUACGUGCCAGAUCAGUUUCACCUAAACUGUUCAUCAGACAAGAGGAAGUUCAAGAACUUUACUCUCCAAUUUUAUUGUUGCGGCAAUAGUGUUUAUAACACUUUGCUCACACUCAAAAGAAAGACAGAAUGAUUGAACUUUCAUUAAUUGACUUCUAUUUGUGCUUUUUAGCCUUUUGCUAUUCCUUGUUUUAAUUAUGCUUAUUAUCUGUUGGUUCACUUGAACUGCAAGAUCAAUGAAACUUGUCACGCCUAAACGAACAUGAAAUUUCUUGUUUUUUAGGAAUCAUACAACUGUAGCUGCAUUUCACCAAGAAUGUAGUUUACAGUAUGUACUCAACAUCAACCAUAUGUAGUUGAUGACCCGUGUCCUAUUCACUUCUAUUCUAAAUGGUAUAUUAGAGUAGGAGCUAGAAAAUCAGCACCUUUAAUUGAAUUGUGCGUGGAUGAGGCUGGUUCUAAAUCACCCAUUCAGUACAUCGAUAUCGGUAAUUAUACAGUUUCCUGUUUACCUUUACAAUUAAUUGCCAGGAACCUAAAUUGGGUAGUCUUGUAGUGCGUUGUUCGUCUCUAUGAAGACUUAGAGUAUCAUGACGUUCGUGUUGUUUUAGAUUUCAUCUAAACGAACAAACUAAAAUGUCUGAUAAUGGACCCCAAAAUCAGCGAAAUGCACCCGCAUUACGUUUGGUGGACCUCAGAUUCAACUGGCAGUAACCAGAAUGGAGAACGCAGUGGGGCGCGAUCAAAACAACGUCGGCCCCAAGGUUUACCCAAUAAUACUGCGUCUUGGUUCACCGCUCUCAUCAACAUGGCAAGGAAGACCUUAAAUUCCCUCGAGGACAAGGCGUUCCAAUUAACACCAAUAGCAGUCCAGAUGACCAAAUUGGCUACUACCGAAGAGCUACCAGACGAAUUCGUGGUGGUGACGGUAAAAUGAAAGAUCUCAGUCCAAGAUGGUAUUCUACUACCUAGGAACUGGGCCAGAAGCUGGACUUCCCUAUGGUGCUAACAAAGACGGCAUCAUAUGGGUUGCAACUGAGGAGCCUUGAAUACACCAAAAGAUCAUGGCACCCGCAAUCCUGCUAACAAUGCUGCAAUCGUGCUACAACUUCCAAGGAACAACAUUGUCAAAAGGCUUUACGCAGAAGGGAGCAGAGGCGGCAGUCAAGCCUCUCUCGUUCCUCAUCACGUAGUCGCAACAGUUUAAGAAAUUCAACUCCAGGCAGCAGUAGGGAACUUCUCCUGCUAGAAUGGCUGGCAAUGGCGGUGAUGCUGCUCUUGCUUUGCUGCUGCUUGACAGAUUGAACCAGCUUGAGAGCAAAAUGUCUGGUAAAGGCCAACAACAACAAGGCCAAACUGUCACUAAGAAUUGCUGCUGAGGCUUCUAAGAAGCCUCGGCAAAACGUACUGCCACUAAAGCAUACAAUGUAACACAAGCUUCGGCAGACGUGGUCCAGAACAAACCCAAGGAAAUUUUGGGGACCAGGAACUAAUCAGACAAGGAACUGAUUACAAACAUUGGCCGCAAAUUGCACAAUUUGCCCCAGCGCUUCAGCGUUUUCGGAAUGUCGCGCAUUGGCAUGGAAGUCACACCUCGGGAACGUGGUUGACCUACACAGGUGCCAUCAAAUUGGAUGACAAAGAUCCAAAUUCAAAGAUCAAGUCAUUUGCUGAAUAAGCAUUGACGCAUACAAAACAUUCCCACCAACAGAGCCAAAAGGACAAAAGAAGAAGGCUGAUGAAACUCAAGCCUUCCAGAGACAGAAGAAACAGCAAACUGUGACUUUUCCUGCUGCAGAUUUGGAUGAUUCCAAACAAUUGCAACAAUCCUGAGCAGUGCUGACUCAACUCAGGCCUAAACUCAUGCAGACCACAAGGCAGAUGGGCUAUAAACGUUUCGUUUCCGUUUACGAAUAUAGUCUACUCUUGUGCAGAAUGAAUUCUCGUAACUAGCCAAGUAAUUGUAGUACUCUAUAGCUUUAAUAGUGUGUAACAUAGGGACUUGAAAGAGCACAUUCUGUAGGCAGUACGCGUCGAGUGGCCAUUGAACAAUGACUACACCAACGUGCCACGCUUAUCUGACAGACCUUUCGUGUGCACUAUUAUCGGAGUGCUAUAAGUGAACUGUAAUGCUGACCAUCUAAGUGAAUAGACCUGCCAUAGAAAUUGUUGCUAGACCUUCUUACAAAUUGGAGCUCGCAGCGUGUAGCGGUGACUCAGGUUUUGCUUCAUCAGUCGCUCAGGAUUGGCAUAUAAAUUAAACACAGACCAUUCCAGUAGCAGUCAAUAUUGCUUUGCUUGUACAGUAAGUGACAACAGAUGUUCAUCUCGUUGACUUCAGGUUACUAUAGCAGAGAUAUUACUAAUUAUUAUGAGGACUUUAAAGUUCCAUUUGGAAUCUUGAUUACAUCUAAACCUCAUAAUUAAAAAUUUAUCUAAGUACUAACUGAGAAUAAAUAUUUCAAUUAGAUGAAGAGCAACCAAUGGAGAUUGAUUAAACGAACAUGAAAAUUAUUUUUUCUUGGCACUGAUAACACUCGCUACUUGUGAGCUUUAUCACUACCAAGAGUGUGUUAGAGGUACAACAGUACUUUAAAAGAACCUUGCUUUCUGGAACAUACGAGGGCAAUUCACCAUUUCAUCCUCUAGCUGAUAACAAAUUUGCACUGACUUGCUUUAGCACUCAAUUUGCUUUGCUUGUCCUGACGGCGUAAACACGUCUAUCAGUUACGUGCCAGAUCAGUUUCACCUAAACUGUUCAUCAGACAAGAGGAAGUUCAAGAACUUUACUCUCCAAUUUUUAUUGUUGCGGCAAUAGUGUUUAUAACACUUUGCUCACACUCAAAAGAAAGACAGAAUGAUUGAACUUUCAUUAAUUGACUUCUAUUUGUGCUUUUUAGCCUUUCUGCUAUUCCUUGUUUUAAUUAUGCUUAUUAUCUGUUGGUUCUCACUUGAACUGCAAGAUCAUAAUGAAACUUGUCACGCCUAAACGAACAUGAAAUUUCUUGUUUCUUAGGAAUAUCUACAACUGUAGCUGCAUUUCACCAAGAAUGUAGUUUACAGUAUGUACUCAACAUCAACCAUAUGUAGUUGAUGACCCGUGUCCUAUUCACUUCUAUUCUAAAUGGUAUAUUAGAGUAGGAGCUAGAAAAUCAGCACCUUUAAUUGAAUUGUGCGUGGAUGAGGCUGGUUCUAAAUCACCCAUUCAGUACAUCGAUAUCGGUAAUUAUACAGUUUCCUGUUUACCUUUACAAUUAAUUGCCAGGAACCUAAAUUGGGUAGUCUUGUAGUGCGUUGUUCGUUCUAUGAAGACUUUUUAGAGUAUCAUGACGUUCGUGUUGUUUUAGAUUUCAUCUAAACGAACAAACUAAAAUGUCUGAUAAUGGACCCCAAAAUCAGCGAAAUGCACCCCGCAUUACGUUUGGUGGACCUCAGAUUCAACUGGCAGUAACCAGAAUGGAGAACGCAGUGGGGCGCGAUCAAAACAACGUCGGCCCCAAGGUUUACCCAAUAAUACUGCGUCUUGGUUCACCGCUCUCUCAACAUGGCAAGGAAGACCUUAAAUUCCCUCGAGGACAAGGCGUUCCAAUUAACACCAAUAGCAGUCCAGAUGACCAAAUUGGCUACUACCGAAGAGCUACCAGACGAAUUCGUGGUGGUGACGGUAAAAUGAAAGAUCUCAGUCCAAGAUGGUAUUUCUACUACCUAGGAACUGGGCCAGAAGCUGGACUUCCCUAUGGUGCUAACAAAGACGGCAUCAUAUGGGUUGCAACUGAGGGAGCCUUGAAUACACCAAAAGAUCAUUGGCACCCGCAAUCCUGCUAACAAUGCUGCAAUCGUGCUACAACUUCCAAGGAACAACAUUGUCAAAAGGCUUUACGCAGAAGGGAGCAGAGGCGGCAGUCAAGCCUCUUCUCGUUCCUCAUCACGUAGUCGCAACAGUUUAAGAAAUUCAACUCCAGGCAGCAGUAGGGGAACUUCUCCUGCUAGAAUGGCUGGCAAUGGCGGUGAUGCUGCUCUUGCUUUGCUGCUGCUUGACAGAUUGAACCAGCUUGAGAGCAAAAUGUCUGGUAAAGGCCAACAACAACAAGGCCAAACUGUCACUAAGAAUUGCUGCUGAGGCUUCUAAGAAGCCUCGGCAAAACGUACUGCCACUAAAGCAUACAAUGUAACACAAGCUUUCGGCAGACGUGGUCCAGAACAAACCCAAGGAAAUUUUGGGGACCAGGAACUAAUCAGACAAGGAACUGAUUACAAACAUUGGCCGCAAAUUGCACAAUUUGCCCCAGCGCUUCAGCGUUUUCGGAAUGUCGCGCAUUGGCAUGGAAGUCACACCUUCGGGAACGUGGUUGACCUACACAGGUGCCAUCAAAUUGGAUGACAAAGAUCCAAAUUUCAAAGAUCAAGUCAUUUGCUGAAUAAGCAUUGACGCAUACAAAACAUUCCCACCAACAGAGCCUAAAAAGGACAAAAAGAAGAAGGCUGAUGAAACUCAAGCCUCGCAGAGACAGAAGAAACAGCAAACUGUGACUCUUUUCCUGCUGCAGAUUUGGAUGAUUUCUCCAAACAAUUGCAACAAUCCAUGAGCAGUGCUGACUCAACUCAGGCCUAAACUCAUGCAGACACACAAGGCAGAUGGGCUAUAUAAACGUUUCGCUUUUCCGUUUACGAUAUAGUCUACUUGUGCAGAAUGAAUUCUCGUAACUACAUAGCACAAGUAGAUGUAGUUAACUUUAAUCUCACAUAGCAAUCUUUAAUCAGUGUGUAACAUUAGGGAGGACUUGAAAGAGCCACCACAUUUCACCGAGGCCACGCGGAGUACGAUCGAGUGUACAGUGAACAAUGCUAGGGAGAGCUGCCUAUAUGGAAGAGCCCUAAUGUGUAAAAUUAAUUUUAGUAGUGCUAUCCCCAUGUGAUUUUAAUAGCUUCUUAGGAGAAUGACAAAAAAUCCCCUCCCCCCACACUACCCACCAUAUCAUAUCCAUACAUACAUCACAUCCAUCACUACUCACCCACCCUCAAACUCCCUCAAUACCAAACCCACAUACACCCUUAUACUUAUUUAUCCAUUACACAACAUCCAAUCCCAUCCCCACAUACCAACACCCCAAA
>cluster_4 reads=2 total_reads=112
AUACCUUCCCAGGUAACAAACCAACCAACUUCGCGAUCUCUUGUAGAUCUGUUCUCUAAACGAACUUUAAAAUCUGUGUGGCUGUCACUCGGCUGCAUGCUUAGUGCACUCACGCAGUAUAAUUAAUAACUAAUAUUGUCGUUGACAGGUUCCGAGUAACUCGUCAUCUCUGCAGGCUGCUUACGGUUUCGUCCGUGUUGCAGCCGAUCAUCAGCACAUCUAGGUUCGUCCGGGUGUGACCGAAAGGUAAGAUGGAGAGCCUUGUCCCUGGUUUCAACGAGAAAACACACACGUCCAUCCAGUUUGCCUGUUUUACAGGUUCGUGACUGUGCUCGUACGUGGCUUUGGAGACUCCGGAGGUCUUAUCAGAGGCACGUCAACGUUUUAAAGAUGGCACUUGCUCUUGACUAGAGAAGUUGAAAAGGCGUUUGCCUCAACCUGACAGCCCUAUGUGCUUAUCAAACGUUCGGAUGCUCGAACUGCACCUCAUGGUCAUGUUACGGUUGAGCAAGUAAAGCGGAACUCGAAGGGCAUUCAGUACGGUUGGGCGGUAGUGAGACUUGGUGUCCAUCUGUCCCCUCAUGUGGGCGAAAUACCAGUGGCUUACCGCAAGGUUUCUUCUUCGUAAGAACGGUAAUAAAGGAGCUGGUGGCCAUAGUUACACGGCGCCGAUCUAAAGUCAUUUGACUUCUAGGCGACGAGCUUGGCACUGAUCCUUAUGAAGAUUUUCAAGAAACUGGAACACUAAACAUAGCAGUGGUGUUACCCGUGAACAUGCGUGAGCUUAACGGAGGGGCAUACACUCGCUAUGUCGAUAACAACUUCUGUGGCCCUGAUAGGUUACCCUCUUGGUGCAUUCUAAAGACCUUCUAGCACGUGCUGGUAAAGCUUCAUGCACUUUGUCCGAACAACUGGACUCUAUUGACACUAAGAGGGGUAUACUGCUGCCGUGAACCGUGAGCAUGAAAUUGCUCUAUUGGUACACGGAACGUUCUGAAAAGAGCUAUGAAUUGCAGACACCUUUGAAAUUAAAUUGGCAAAGAAAUUUGACACCUCAAUGGGAAUGUCCAAAUUUUGUAUUUCCCUUAAAUUCCAUAAUCUAAGACUAUUCAACCAAAGGGUUGAAAAGAAAAGCUUGAUGGCUUUAUGGGUAGAAUUCGAUACCUGUCUAUCCAGUUGCGUCACCAAAUGAAUGCAACCAAAUGUGCUCAACUCUCAUGAAGUGUGAUCAUUGUGGUGAAACAUGGCAGACGGCGAUUUUGUUAAAGCCACUUGCGAAUUUUGUGGCACUGAGAAUUUGAUUAAAGAAGGUGCCACUACUUGUGGUUACUUACCCCCAAAUGCUGUUGUUAAAAUUUUUAUUGUCCGGCAUCGUCACAAUCAGAAGUAGGACCUGAGCAUAGUCUUGCCGAAUACCAUAAUGAAUCUGGCUUGAAACCAUUCUUCGUCUGGGUGGUCGUCAUUAUUGCCAUGGAGGCUGUGUGUUUUAACGUUGGUUGCCAUUACAAGUGUGCCUAUUGGGUUCCACGUGCUAGCGCUAACAGGUUGUAACCAUCAGGUGUUGUUGGAGAAGGUUAAAGGUCUUAAUGACAACCUUCUUGAAAUACUCCAAAGAGAAAAGUCAACAUCAAAUAUUGUUGGUGACUUUAAACUUAAUGAAGAGAUCGCCAUUAUUUUGGCAUCUUUUCUGCUUCCACAAGUGCUUUUGUGGAAACUGUUGAAAGGUUUGGAUUAUAAAGCAUUCAAACAAAUUGUUGAAUCCUGUGGUAAUUUUAAAGUUACAAAAGGAAAGCUAAAAGGUGCCUGGAAUAUUGGUGAACAGAAAUCAAUUAGGAGUCCUUUUAUGCAUUUGCAUCAGAGGCUGCUCGUGGUUGUACGAUCAAUUUUCUCCCGCACUCUUGAAACUGCUAAAUUUCUGUGCGUUGUUUUACAGAAGGCCGCUAUAACAAAUACUAGAUGGAAUUCACAGUAUUCACUGAGACUCAUUGAUGCUAUGAUGUUCUUGAUUUGGCUACUAUAAAUCUAGUUGUGUUGGCCUACAUUACAGGUGGUGUUGUUCAGUUGACUUCGCAGUGGCUAACUAACAUCUUUGGCACUGUUUAUGAAACUUUCAAACCCGUCCUUGAUUGGCUUGAAGAAGGUUUAAGGAAGGUGUAGAGUUUUAGAGACGGUUGGGAAAUUGUUAAAUUUAUCUCAACCUGUAUACUUGUGAAAUUGUCGGUGGACAAAUUGUCUUGUGCAAAAGGAAAUCAAGGAGAGUGUUCAGACAUUUUUAAGCUUGUAAAAUAAAUUUUUUGGCUGUGUGCUGACUCUAUCACUAUUGGUGGAGUUAAACUUAAAGCCUUGAAUUUAGGUGAAACAUUUGUCACGCACUCAAAGGGAUUGUCACAGAAAGUGUGUUAAAUCCAGAGAAGAAACUGGCCUACUAUGCCUCUAAAAGCCCCAAAAGAAAUUAUCUUUUCUAGAGGGAGAAACACUUCCCACAGAAGUGUUAACAGAGGAAGUUGUCUUGAAAACUGGUGAUUUACAACCAUUAGAACAACCUACUAGUUGAAGCUGUUUGAAGCUUCCAUUGGUUGGUCUUCCAGUUUGUAUUAACGGGCUUAUAGGUUGCUCGAAAUCAAAGACACAGAAAAGUACUGUGCCCUUGCACCUAAUAUGAUGGUAACAAACAAUACCUUUCACUUCAAAGGCGGUGCACCAACAAAGGUUACUUGGUGAUGACACUGUGAUAGAAGUGCAAGGUUACAAGAGUGUGAAUAUCACUUGAACUUGAUGAAAGGAUUGAUAAAGUACUUAAUGAGAAGUGCUCUGCCUAUACAGUUGAACUCGGUACAGAAGUAAAUGAGUUUGGCCUGUGUUGUGGCAGAUGCUGUCAAAAACUUUGCAACCAGUAUCUGAAUUACUUACACCACUGGGCAUUGAUUUGAGAUGAGUGGAGUAUGGCUACAUACUACUUAUUUGAUGAGUCUGGUGAGUUUAAAUUGGCUUCUAUGUAUUGUUUUUUCUACCUCCAGAUGAGGAUGAAGAAGAAGGUGAUUGUGAAGAAGAAGAGUUUUGAGCCAUCAACUCAAUAUGAGUAUGGUACUGAAGAUGAUUACCAAGGUAACCUUUGGAAUUUGGUGCCACUCUGCUGCUCUUCAACCUGAAGAAGAGCAAGAAGAAGAUUGGUUAGAUGAUGAUAGUCAACAAACUGUUGGUCAACAAGACGGCAGUGAGGACAAUCAGACAACUACUAUUCAAACAAUUGUUGAGGUUCAACCUCAAUUAGAGAUGGAACUUACACCAGUUGUUCAGACUAUUGAAGUGAAUGGUUUUAGUGGUUAUUUAAAACUUACUGACAAUGUAUACAUUAAAAAAUGCAGACAUUGUGGAAGAAGCUAAAAAGGUAAAACCAACAGUGGUUGUUAGAUUAGCCAUAUGUUUACCUUAAACAUGGAGGUGUUAGGAGCCUCUAAAUAAGGCUACUAACAAUGCCAUGCAAGUUGAAUCUGAUGAUUACAUAGCUACUAAUGGACUAAAGUGGGUGGUAGUUGUGUUUCUAAGCGGACACAAUUCUUGCUAAACACUGUCUUCAUGUUGUCGGCCCAAAUGUUAACAAAGGUGAAGACAUUUCAUCUUCUUAAGAGUGCUUAUGAAAAUUUUUAAUCAGCACGAAGUUCUACUUGCACCAUUAUUAUCAGCUGGUAUUUAGUGCUGACCCUAUACAUUUUCUUAAGAGUUUGUGUAGAUCAUUGUUCGCACAAAUGUCUACUUAGCUGUCUUUGAUAAAAUCUCUAUGACAAAACUUGUUUCAAGCUUUCUUGGAAAUGAAGAGUGAAAAGCAAGUUGAACAAAAGAUUUGAGAUUCCUAAAGAGGAAGUUAAGCCAUUUAUAACUGAAAGUAAACCUUCAGUUGAACAGAGAAAACAAGAUGAUAAGAAAAUCAAAGCUUGUGUUGAAGAAGUUACAACAACUCUGGAAGAAACUAAGUUCCACACAGAAACUUGUUGUUACUUUAUAUUGACAUUAAUGGCAAUCUUCAUCCAGAUUCUGCCACUCUUGUUAAGUGUACUGACAUCACUUUCUUAAAGAAAGAUGCUCCAUAUAGUGGGUGAUGUUGUUCUCAAGAGGUGUUUUAACUGCUGUGGUUAUACCUCUAAAGGCUGGUGGCACUACUGAAUGCUAGCAAAGCUUUUAGAAAAGUGCCAACAGACAAUUAUAUAUCACUUACCCGGGUCAGGGUUUAAAUGGUUACACUGUGGAGGAGGCAAAGACAGUGCUUAAAAAGUGUAAAAGUGCCUUUUACAUUCUACCAUCUAUUAUUUCUAAUGAGAAGCAAGAAAUUUGGACUGUUCUUUGGAAUCUGCGAGAAUGUUUGCACAUGCAGAAGAAACACGCAAAUUAAUGCCUGUCUGUGUGGAAACUAAAGCUAUAGUUUCAACUAUACAGCGUAAAUAUAAGGGUAUAAAAUACAAGAGGGUGUGGUGAUUAUGGUGCUAGAUUUUACUUCUACACCAGUAAACAACUGUAGCGUCACUUAUCAACACACUUAACGAUCUAAAUGAAACUCUUGUUACAAAUGCACAUCGCUAUGUAACACAUUCUGGCUUAAAUUGGAAGAAGCUGCUCGGUAUAUGAGAUCUUCUCAAAGUGCCAGCUACAGUUCUGUUUUUUCACCUGAUGCUGUUACAGCGUAUAAUGGUUAUCUCUUACUUCUCUAAAACACCUGAAGAACAUUUUAUUGAAACCAUCUCACUUGCUGGUUCCUAUAAAGAUUGGUCCUAUUCUGGACAAUCUACACAACUAGGUAUAGAAUUUCUUAAGAGAGGUGAUAAAAGUGUAUAUUACACUAGUAAUCCUACCACAUUCCACCUAGAUGGUGAAGUUAUCACCUUUGACAAUUUAAGACACUUCUCUUUCGAGAAGUGAGGACUAUAUAAUUGGUGAUGAACUGAAGAUUAAUGCAGCUUGUAGAAAGGUUCAACACAUGGUUGUUAAAGCUGUCAUUAUUAGCAGACAAAUUCCCAGUUUUCACGACAUUGGUAACCCUAAAGCUAUUAAGUGUACCUCAAGCUGAUGUAGAAUGGAAGUUUAUGAUGCACAGCCUUGUAGUGACAAAGCUUAUAAAAUAGAAGAAUUAUUCUAUCUUAUGCCACACAUUCUGACAAAUUCACAGAUGGUGUAUGCCUAUUUUGGAAUUGCAAUGUCGAUAGAUAUCCUGCUAAUUCCAUUGUUUGUAGAUAUCUGACACUGAGUGCUAUCAUAACCUUAACUUGCCUGGUUGUGAUGGUGGCAGUUGUAUGUAAUAAACACGUAUCAUUCCUCACACCAGCUUUGAUAAAAGUGCUUUUGUUAAUUUAAAACAAUUACCAUUUUCAUAUACUUUGACAGUCCAUGUGAGUCAUGGAAAACAAGUAGUUGUCAGAUAUAGAUUAUGUACCUUAAGUCUGCUACGUGUAUAACACGUUGCAAUACUUAGGUGGUGCUGUCUGUAGACAUCAUGCUAAUGAGUACAGAUCGUAUCUCGAUGCUAUAACAUGAUGAUCUCACCUAGCUGGCUUUAGCUUGUGGGUUUACAAACAAUUUUGAUACUUAUAACCUCUGGAACACUUUACAAAGACUACAGUUUAGAAAAUGUGGCUUUUAAUGUUGUAAAUAAGGGACACUUCGACGGACAACAGGGUGAAGUACCAGUUAUCACUAAUAACACUGUUUACACAAAAGUUGAUGGUGUUGAUGCAGAAUUGUUUGAAAAAAUAAACACUCUACCAGCAAUGUGCACUUCGGGCUUUGGGCUAAGCGCAACAUUAAACCAGUACAAGAGUGAAAUACUCAAUAAUUUGGGUGUGGACAUUGCUGCUAUAAUACUGUGAUCUGGGACUACAAAAGAUGCUCCAGCACAUAUAUCCACUAUUGGUGUUUGCUCUAUGACUGACAUAGCCAAGAAACCAACUGAACGCUUUGUGCACCACUACUGUUCUUUUGAUGGUAGAGUUGAUGGUCAAGUAGACUUAUUUAGAAUGCCCGUAAUGGUGCUUCACUACAGAAGGUGGUGUUAAAGGUUUACACCAUCUGUAGGUCCCAAACAAGCUGUUUAAUGGAGUCACAUUAAUUGGAGAAGCCGUAAAAACACAGUUCAAUUAUAUUGAAAGUUGAUGGUGUUGUCCCACAAUUACCUGAAACUUACUUACUCAGAGUAGAAAUUUACAAGAAUUUAAACCCAGGAGUCAAAUGGAAAUUGAUUUCUUAGAAUUAGCUAGAUGAAUUCAUCGAACGGUAUAAAUUAGAAGGCUAUGCCUUCGAACAUAUCGUUAUGGAGAUUUAGCAUAGUCAGUUAGGUGGUUUACAUCCACUGAUUGGACUAGCUAACGUUAAGGAAUCACCUUUGAAUUAGAAGAUUUUAUUCCUAUAGACAGUACAGUUAAUUAUCAUAACAGAUGCGCAAACAGGUUCAUCUAAGUGUGUGUGUUCUGUUAUUGAUUUAUUACUUGAUGAUUUUUUGAAAUAAUAAAUCCCAAGAUUUAUCUGUAGUCAAAGGUUUGUCAAGUGACUAUUGACUAUACAGAAAUUUCAACUGCUUUGGUGUAAGAUGGCCAUGUAGAAACAUUUUACCCAAAAUUACAAUUAGUCAAGUUGGCAACCGGUGUUGCUAUGCCUAAUCUACAAAAUGCAAGAAUGCUAUUAGAAAAAGUGACCUUCAAAAUUAUGGUGAUAGUGCAAUAACCUAAAGGCAAUGAUGAUGUCGCAAUACUCAACUGUGUCAAUAUUUAAACACAUUACUAGCAGUCCCUAUAAUAUAGGUACAUUGGUUCUGAUAAAGGAGUUGCCAGGUACAGCUGUUUUAAGACAGUGGUUGCCUACGGGUACGCUGCCUGUGAUCAGAUCUUAAUGACUUUCUCUGAUGCAGAUUCAACUUGAUUGGUGAUUGUGCAACUGUCUACAGCUAAUAAUAGGGAUCUCAUUAUUAGUGAUAUGUACGACCCUAAGACUAAAAAUGUCAAAAGAAAUGACUCUAAGAAGGUUUUUCACCUCUUUGUGUCUAUACAACAAAGCUAGCACAUGGAGGUUCCGUGGCUAUAAAGAUAACAGAACAUUCCUGGAAUGCUGAUUCAAUAAGCUCAUAGGACACUCGCAAAUGACAGCCUUUUUUACUAAUGUGAAUGCGUCAUCAUCUGAAGCAUUUUUACUGGAUGUAAUUAUCUGGCAAACCACGCGAACAAAUAGAUGGUUAUGUCAUGCAACAAAUUACAUAUUUUGGAGGAAUACAAAUCCAAUUCAGUUGUCUUUCCUAUUCUUUAUCUGACAGUAAAUUCCCCUUAAAUUAAGGGGUGCUGUUAUGUCUUUAAAAGAAGGUCAAUCAAUGAUAUAUUAUUCCUUCUAAGUAAAGGUGACUAUAAUUAGAGAAAACAGAGUAUUUCUAGUGAUGUUCUUGUCAACAACUAAACGAACAAUGUUUGUUCUUGUUUUAUUGCCACUAGUCUCCAGUCAGUGUGUUAAUCUUACAACCAGAACUCAAUUACCCCUGCAUACACUAAUUCUCACACCGGUGUUUAUUACCCUGACAAAGUUUUUCAGAUCCAGUUUUCAUUCACUCAGGACUUGUUUUACCUUUUUCUCCAAUGCUACUUGGUUCCAUGCUAAGAGGUUUGAUACCCUGUCCUACCAUUUAAUGAUGGUGUUUAUUUUGCUCCACUAGAAGUCACAACAAAAUACGACUAGACUUUAGUACUACUUUAGAUCGAAGACCCAGUCCCUACUUAUUGUUAAUAACGCUACUAAUGUUGUUAUUCAAAGUCUCUGAAAUUCAAUUUUGUAAUGAUCCAUUUUUGGGUGUUUAUUACCACAAACAACAAAAGUUGACAGAAAGUGAAUUCAGAGUAUAUUCUAGUGCGAAUAAUAGCACUUGAACGUCCCUCAUCCUUCAUGGACCUUGAAGGAAACAGGUAAAUCAAAAAUCUAGGGAAUCUGUGUUUAAGAAUAUUGAUGGUUAUUUUAAAAUAAAUUUAAGCACGCCUAUUAAUUUAGUGCGUGAUCUCCCAGGGUUUUUCGGCUCAAGAACCAUUGGUAGAUUUGCCAAUAGGUAUUCAUUAGGUUCAAACUUACUUGCUCUACAUAAGAAGUUAUUCGACUCCAAGUGAUUUUCACAGGUUGGACAGCUGGUGCUGCAGCUUAUGGGUUAUCUCAACCUAGGACUUCUAUUAAAAUAAUGAAAAUGGAACCAUUACAGAUGCUGUAGACUGCGCCUUGACCCCCUCUCAGAAACAAAGUGUACGUUGAAAUCCUUCAUGUAGAAAGGAAUCUAUCAAACUUCUAACUCUAGAGUCCAACAGAAUCUAUUGUUAGAUUCCUAAUAUUACAAACCUGUGCCCUUUGGUGAAGUUUUUAACGCCACAGAUACCAUCUGUUUAUGUUGGAACAGGAAGAGAAUCAGCAACUGUGUGCUGAUUAUUCUCCUAUACAAUUCCGCAUCAUUUUCCACUUUAAGUGUUAUGGAGUGCCCUACUAAAUUAAAUGAUCUCUGUCACUAAUGUCUAUGCAGAUUCAUUUGUAAUUAGAGGUGAUGAAGUCAGACAAAUCGCUCCAGGGCAAACUGGAAAGAUUGCUGAUUAUAAUUAUAAAUUACCAGAUGAUUUACAGGCUGCGUUAUAGCUUGGAAUUCUAACAAUCUUGAUUAAGGUUGGUGGUAAUUAUAAUUACCUGUAUAGAUUGUUAGGAAGUCUAAUCUCAAACCUUUGAGAGAGAUAUUUCAACUGAAAUCUAUCAGGCCGGUAGCACACCUGUAAUGGUGUUGACGGUUUUAAUUGCUACUUUCCUUUACAAUCAUAUGGUUUCCAACCCACUACUGGUGUAAGUUACCAACCAUACAGAGUAGUAGUACUUUUUGAACUUUACAUGCACCAGCACUGUUUGUGGACCAAAAAGUCUACUAAUUUGGUUAAAACCAAAUGUGUCAAUUUCAACUCAAUGGUUUAACAUGCAGAUCAACUUACUCCUACACUGGUGUUUAUUCUACAGGUUCUAAUGUUUUCAAACCCUGCAGGCUGUUUAAUAUGAAUAUCUCAAUCAACAUCAUAUGAGUGUGACAUACCCAUUGGUGCAGGUAUAUGCGCUAGUUAUCAGACAGACUAAUUCCCCAGCGGGCACGUAGUGUAGCUAGUCAAUCCAUCAUUGCCUACACUAUGCACUUGGUGCAGAAAAUUCAGUUGCUUACUCUAAUAACUUUAUUGCCAUAUACCCACAAAUUUCUAUUAGUGUUACCACAGAAAUUCUACCAGUGUCUAUGACCAAGACAUCAGUAGAUUGUCAAUGUACAUUUGUGGUGAUUCAACUGAAUGCAGCAAUUUGUUGCAAUAUGGCAGUUUUGUACACAAUUAAACCGUGCUUAACUGGAAUAGCUGUUGAACAAGACAAAACACCCAAGAAGUUUUUGCACAAGUCAAACAAAUUCAAAACACCACCAAUUAAAGAUUUUGGUGGUUUUAAUUUCACAAAUAUUACCAGAUCCAUCAAACCAAGCAAGAGGUCAUUUAUUGAAGAUCUACUUCAACAAAGUGAACUUGCAGAUGCUGGCUUCAUCAAACAAUAUGGUGAUUGCCUUGGUGAUAUUGCUGCGAGACCUCAUUUGUGCACAAAAGUUUAACGGCCUCUGUUUUGCCCUUUGCCCACAGAUGAAAUGAUUGCUCAAUACACUUUGCUGUUAGCGGGUACAAUCACUAGUUGGACCUUUGGUGCAGGUGCUGCUAAAAUACCAUUUGCUAUGCAAAUGGCUUAUAGGUUUAAUGGUAUUGGAGUUACACAGAAUGUUCUAUGAGAACCAAAAUUGAUUGCCAACCAAUUUAAUAGUGCUAUUGGCAAAAUUCAAGACUCACUUUCACAGCCAGUGCACUUGAAAACUCAAGAUGUGGUCAACCAAAUGCACAAGCUUUAAACACGCUUGUUAACAACUUAGCUCCAAUUUGGUGCAAACUUCAAGUGUUUAAAUGAUAUCCUCACGCUUGACAAAGUUGAGGCUGAAGUGCAAAUUGAUAGGUUGAUCACAGGCAGACUUCAAAGUUGCAGACAUAUGUGACUCAACAAUUAAUUAGAGCUGCAGAAAUCAGAGCUUCUGCUAAUCUUGCUGCUACUAAAAUGUCAGAGUGUACUUGGACAAUCAAAAGAGUUGAUUUGUGGAAGGGCUAUCAUUUAUGUCCUCCUCAGUCAGCACCUCAUGUGUAGUUUCUUGCAUGUGACUUAUGUCCCUGCACAAGAAAAGAACUUCAACUGCUCCUGCCAUUUGUCAUGAUGGAAAAGCACACUUUCCUCGUGAAGGUGUCUUGUUUCAAAUGGCACCACUGGUUGUAACAAAGGAAUUUUAUGAACCACAAAUCAUACUACAGACAACACAUUUGUGUCUGGUAACUGUGAUGUUGUAAUAGGAAUUGUCAACAACACAGUUUAUGAUCUUCUGCAACCUGAAUUAGACUCAUUCAAGGAGGAGUUAGAUAAAUAUUUUAAGAAUCAUACAUCACCAGAUGUUGAUUUAGGUGACACACCUGGCAUUAAUGCUUCAGUUGUAAACAUUCAAAAAGAAUUGACCGCCAAUGAGGUUGCCAAGAAUUUAAUGAAUCUCUCGAUUCCAAGAACUUGGAAAGUAUGAGCAGUAUAAAAUGGCCAAGUCACACUGGCUAGGUUUUAUAACUGGCUUGAUUGCCAUAGUAAUGGUGACAAUUAUGCUACUGUAUGACCAGUUGCUGUAGUUGUCCAAGGGCUGUUGUUCUUUGGAUCCUGCUGCAAAUUGAUGAAGACGACACUGAGCCAGUGCUCAAAGGAGUCAAAUUUACACAUAAACGAACUUAUGGAUUUGUUUAUGAGAAUCUCACAAUUGGAACUGUAACUUUGAAGCAAGGUGAAAUCAAGGAUGCUACUCCUUCAGAUUUUGUUCGCGCUACUGCAACGAUACCGAUACAAGCCUCACUCCCUUUCGGAUGGCUUAUUGUUGGCGUUGCACUUCUGCUGUUUUCAGAGCGCUUCCAAAAUCAUCACCCUCAAAAAGAUGGCAACUAGCACUACCAAGGGUGUUACUUUGUUUGCAUUGCUGUUGUUGUUUGUAACAGUCUACACCCUUUAGCUCGUUGCUGCUGGCCUUGAAGCCCCUUUCUCUCUUUAUGCUAGUACUUCUGCAGAGUAAACUUGUAAGAAUAAUAAUGAGGCUUUGGCUUUGCUGGAAAUGCCGUUCCAAAAACCCAUACUUCAUGAUGCCAACUAUUUCCUUGCUGGCAUCUAAUUGUUACGACUAUUGUAUACCUACAAUAGUGUAUCUUCAAUUGUCAUUACUCAGGUGAUGGCACAACAAGUCCUAUUUUGACAUGACUACCAGAUUGGUGGUUAUACUGAAAUGGGAAUCUGAGUAAAAGACUGUGUUGUAACACAGUUACAUCAUACUACUACCAGCUGUACUCACUCAAUUGAGUACAGACACUGGUGUUGAACAUGUUCCCUCAUUACAAUAAAAUUGUUGAUGAGCCUGAAGAACAUGUCCAAAUUCAAUCGACGGUUCAUCCAGAGUUGUUAAUCCAGUAAUGGAACCAAUUUAUGAUGACCGACGACGACUACUAGCGUGCCUUUGUAAGCACAAGCUGAUGAGUACGAACUUAUGUACACAUCGUUUAGAAGAGACAGGUACGUUAAUAGUUAAUAGCGACUUUCUUGCUUCGUGGUAUCUUGCUAGUUACACUAGCCAUCCUCUGCGCUUCGAUUGUGUGCGUACUGCUGCAAUAUUGUUAACGUGAGUCUGUAAAACCUCUUACCUUCCCAGGUAAAAAUCACAAUUUCAACACUUCCAGAUCUCUGGUCUAAACGAACUAAUAUUAUUAGUUUUGUUUGGAACUUUAAUUUUAGCCAUGGCAGAUUCCAACGGUACUAUUACCGUUGAAGAGCUUAAAAAGCUCUGAACAAUGGAACCUAGUAAUAGGUUUCCUAUUUACAUGGAUUUGUCUUACAAUUUGCCUAUGCCAACAGGAAUAGGUUUUUGUAUAUAAUUAAGUUAAUUUUCCUCUGGCUGUUAUGGCCAGUAACUUUAGCUUGUUUGUGCUUGCUGCUGUUUACAGAAUAAAUUGGAUCACCGGUGGAAUUGCUAUCGCAAUGGCUUGUCUUGUAGGCUUGAUGUGGCUCAGCUACUCAUUGCUUCAGACUGUUUGCGCGUACGCGUUCCAUGUGGUCAUUCAAUCCAGAAACUAACAUUCUCCAACGUGCCACUCAUGGCACUAUUUUGACCAGACCGCUUUAGAAAGUGAACUCGUAAUCGGAGCUGUGAUCUCGUGGACAUCUUCGUAUUGCUGGACACCAUCUAGGACGCUGUGACAUCAAGGACCUGCCUAAAGAAAUCACUGUUGCUACACGAACGCUCCUUAUUACAAAUUGGGAGCUCGCAGCGUGUAGCAGGUGACUCAGGUUGCUGCAUACAGUCGCUACAGGAUUGGCAACUAUAAAUUAAACACAGACCAUUCCAGUAGCAGUGACAAUAUUGCUUUGCUUGUACAGUAAGUGACAACAGAUGUUUCAUCUCAUUGACUUCAGGUUACUAUAGCAGAGAUAUUCUAAUUAUUAUGAGGACUUUAAAGUUUCCAUUUGGAAUCUUGAUUACAUCAUAAACCUCAUAAUUAAAAUUUAUCUAAGUCACUAACUGAGAAUAAAUAUCUCAAUUAGAUGAAGAGCAACCAAUGGAGAUUUAUUAAACGAACAUGAAAAUUAUUCUUUUUGGCACUGAUAACACUUCUACUUGUGAGCUUUAUCACUACCAAGAGUGUGUUAGAGGUACAACAGUACUUUAAAAGAACCUUGCUCUCUGGAACAUACGAGGGCAAUUCACCAUCUCAUCCUCUAGCUGAUAACAAAUUUGCACUGACUUGCUUUAGCACUCAAUUUGCUUUUGCUUGUCCUGACGGCGUAAACACGUCUAUCAGUUACGUGCCAGAUCAGUUCACCUAAACUGUUCAUCAGACAAGAGGAAGUUCAAGAACUUUACUCUCAAUUUUUAUUGUUGCGGCAAUAGUGUUUAUAACACUUUGCUCACACUCAAAAGAAAGACAGAAUGAUUGAACUUUCAUUAAUUGACUCUAUUUGUGCUUUUUAGCCUUCUGCUAUUCCUUGUUUAAUUAUGCUUAUUAUCUGUUGGUUUCACUUGAACUGCAAGAUCAUAAUGAAACUUGUCACGCCUAAACGAACAUGAAAUUCUUGUUUUUAGGAAUAUCACAACUGUAGCUGCAUUUCACCAAGAAUGUAGUUUACAGUAUGUACUCAACAUCAACCAUAUGUAGUUGAUGACCCGUGUCCUAUUCACUUCUAUUCUAAAUGGUAUAUUAGAGUAGGAGCUAGAAAAUCAGCACCUUUAAUUGAAUUGUGCGUGGAUGAGGCUGGUUCUAAAUCACCCAUUCAGUACAUCGAUAUCGGUAAUUAUACAGUUUCCUGUUUACCUUUUACAAUUAAUUGCCAGGAACCUAAAUUGGGUAGUCUGUAGUGCGUUGCUCGCUCUAUGAAGACUUAGAGUAUCAUGACGUUCGUGUUGUUUUAGAUUUCUCUAAACGAACAAACUAAAAUGUCUGAUAAUGGACCCCAAAAUCAGCGAAUGCACCCCGCAUUACGUUUGGUGGACCUCAGAUUCAACUGGCAGUAACCAGAAUAGAACGCAGUGGGCGCGAUCAAAACAACGUCGGCCCCAAGGUUUACCCAAUAAUACUGCGUCUGGUUCACCGCUCACUCAACAUGGCAAGGAAGACCUUAAAUUCCCUCGAGGACAAGGCGUUCCAAUUAACACCAAUAGCAGUCCAGAUGACCAAAUUGGCUACUCGAAGAGCUACCAGACGAAUUCGUGGUGGUGACGGUAAAAUGAAAGAUCUCAGUCCAAGAUGGUAUCUACUACCUAGGAACUGGGCCAGAAGCUGGACUUCCCUAUGGUGCUAACAAAGACGGCAUCAAAUGGGUUGCAACUGAGGGAGCCUUGAAUACACCAAAAGAUCAUUGGCACCCGCAAUCCUGCUAACAAUGCUGCAAUCGUGCUACAACUUCCAAGGAACAACAUUGUCAAAAGGCUUUUACGCAGAAGGGAGCAGAGGCGGCAGUCAAGCCUCUCGUUCCUCAUCACGUAGUCGCAACAGUUUAAGAAAUUCAACUCCAGGCAGCAGUAGGGGAACUUCUCCUGCUAGAAUGGCUGGCAAUGGCGGUGAUGCUGCUCUUGCUUUGCUGCUGCUUGACAGAUUGAACCAGCUUGAGAGCAAAAUGUCUGGUAAAGGCCAACAACAACAAGGCCAAACUGUCAUAAGAAAUUGCUGCUGAGGCUUCUAAGAAGCCUGGCAAAACGUACUGCCACUAAAGCAUACAAUGUAACACAAGCUUUGGCAGACGUGGUCCAGAACAAACCCAAGGAAAUUUUGGGGACCAGGAACUAAUCAGACAAGGAACUGAUUACAAACAUUGGCCGCAAAUUGCACAAUUUGCCCCAGCGCUUCAGCGUUUCGGAAUGUCGCGCAUUGGCAUGGAAGUCACACCUGGAACGUGGUUGACCUACACAGGUGCCAUCAAAUUGGAUGACAAAGAUCCAAAUUAAAGAUCAAGUCAUUUGCUGAAUAAGCAUUGACGCAUACAAAACAUUCCCACCAACAGAGCCUAAAAAGGACAAAAAGAAGGCUGAUGAAACUCAAGCCCCUCAGAGACAGAAGAAACAGCAAACUGUGACUCUCCUUCAGAUUUGGAUGAUUUGCAAAAAUUGCUACAAGCCUGAAGUCUACUCAACGCUGGCUAACUAUUGACAAUGCAGAGCUCCGUUUUCAUUCCGUUUACGAAAUAUAAUCCUCAAUAGAUGACUUCUAGCACUCCAAGGGUGAUGUUUGCAUCUGUACUUGUACAGUUACUAACCUUUUGCUCGUUGCUGCUGGCCUUGAAGCCCUCCCUCAUUUACUUAGCUACUUAGAGUAUAAACUUGUAAGAAUAAUAAUGAGGCUUUGGCUUUGCUGGAAAUGCCGUUCCAAAACCCAUAUUUAUGAUGCCAACUAUUUUCUCUGGCAUCUAAUUGUUACGACUAUUGUAUACCUUACAAUAGUGUAUCUUCAAUUGUCAUUACUCAGGUGAUGGCACAACAAGUCCUACUUUGAACAUGACUACCAGAUUGGUGGUUAUACUGAAAUGGGAAUCUGGAGUAAAGACUGUGUUGUAUUACACAGUUACUUCCUCAGAUUACCAGCUGUACUCAACUCAAUUGAGUACAGACACUGGUGUUGAACAUGUUACCUUCAUCUACAAUAAAAUUGUUGAUGAGCCUGAAGAACAUGUCCAAAUUUUACAAUCGACGGUUCAUCCGGAGUUGUUAAUCCAGUAAUGGAACCAAUUUAUGAUGAACCGACGACGACUACUAGCGUGCCUUUGUAAGCACAAGCUGAUGAGUACGAACUUAUGUACUCAUUCGUUAGAAGAGACAGGUACGUUAAUAGUUAAUAGCGUACUUCUUCCUGCUUUGUGGUAUCUUGCUAGUUACACUAGCCAUCCUUACUGCGCUCGAUUGUGUGCGUACUGCUGCAAUAUUGUUAACGUGAGUCUUGUAAAACCUUCUUUACGUUUACUCUCGUGUUAAAAAUCUGAAUUUCUAGAGUUCCUGAUUUCUGGUCUAAACGAACUAAAUAUUAUAUUAGUUUCUGUUUGGAACUUUAAUUUUAGCCUGGCAGAUUCCAACGGUACUAUUACCGUUGAAGAGCUUAAAAAGCUCUUGAACAAUGGAACCUAGUAAUAGGUUUCCUAUUCCUUACAUGGAUUUGUCUUUACAAUUUGCCUAUGCCAACAGGAAUAGGUUUUGUAUAUAAUUAAGUUAAUUUCCUCUGGCUGUUAUGGCCAGUAACUUUAGCUUGUUUUGUGCUUGCUGCUGUUUACAGAAUAAAUUGGAUCACCGGUGGAAUUGCUAUCGCAAUGGCUUGUCUUGUAGGCUUGAUGUGGCUCAGCUACUUCAUUGUCUUUCAGACUGUUUGCGCGUACGCGUUCCAUGUGGUCAUUCAAUCCAGAAACUAACAUUCUCAACGUGCCACUCCAUGGCACUAUUUGACCAGACCGCUUCUAGAAAGUGAACUCGUAAUCGGAGCUGUGAUCCUUCGUGGACAUCUUCGUAUUGCUGGACACCAUCUAGGACGCUGUGACAUCAAGGACCUGCCUAAGAAAUCACUGUUGCAUCACGAACGCUUCUUAUUACAAAUUGGGAGCUCGCAGCGUGUAGCAGGUGACUCAGGUUUUGCUGCUACAGUCGCUACAGGAUUGGCAACUAUAAAUUAAACACAGACCAUUCCAGUAGCAGUGACAAUAUUGCUUUGCUUGUACAGUAAGUGACAACAGAUGUUUCAUCUCGUUGACUUCAGGUUACUAUAGCAGAGAUAUUACUAAUUAUUAUGAGGACUUUUAAAGUUUCCAUUUGGAAUCUUGAUUACAUCAUAAACCUCAUAAUUAAAAAUUUAUCUAAGUCACUAACUGAGAAUAAAUAUUCUCAAUUAGAUGAAGAGCAACCAAUGGAGAUUGAUUAAACGAACAUGAAAAUUAUUUUUCUUGGCACUGAUAACACUCGCUACUUGUGAGCUUUAUCACUACCAAGAGUGUGUUAGAGGUACAACAGUACUUUAAAAGAACCUUGCUUUCUGGAACAUACGAGGGCAAUUCACCAUUCAUCCUCUAGCUGAUAACAAAUUUGCACUGACUUGCUUUAGCACUCAAUUUGCUUUGCUUGUCCUGACGGCGUAAACACGUCUAUCAGUUACGUGCCAGAUCAGUUUCACCUAAACUGUUCAUCAGACAAGAGGAAGUUCAAGAACUUUACUCUCCAAUUUUUAUUGUUGCGGCAAUAGUGUUUAUAACACUUUGCUCACACUCAAAAGAAAGACAGAAUGAUUGAACUUUCAUUAAUUGACUUCUAUUUGUGCUUUUUAGCCUUUCUGCUAUUCCUUGUUUUAAUUAUGCUUAUUAUCUGUUGGUUCACUUGAACUGCAAGAUCAAAUGAAACUUGUCACGCCUAAACGAACAUGAAAUUUCUUGUUUCUUAGGAAUAUUACAACUGUAGCUGCAUUUCACCAAGAAUGUAGUUACAGUAUGUACUCAACAUCAACCAUAUGUAGUUGAUGACCCGUGUCCUAUUCACUUCUAUUCUAAAUGGUAUAUUAGAGUAGGAGCUAGAAAAUCAGCACCUUUAAUUGAAUUGUGCGUGGAUGAGGCUGGUUCUAAAUCACCCAUUCAGUACAUCGAUAUCGGUAAUUAUACAGUUUCCUGUUUACCUUUUCAAUUAAUUGCCAGGAACCUAAAUUGGGUAGUCUUGUAGUGCGUUGUUCGUUCUAUGAAGACUUUUAGAGUAUCAUGACGUUCGUGUUGUUUUAGAUUUCAUCUAAACGAACAAACUAAAAUGUCUGAUAAUGGACCCCAAAAUCAGCGAAAUGCACCCCGCAUUACGUUUGGUGGACCUCAGAUUCAACUGGCAGUAACCAGAAUGGAGAACGCAGUGGGGCGCGAUCAAAACAACGUCGGCCCCAAGGUUUACCCAAUAAUACUGCGUCUUGGUUCACCGCUCCACACACCUGGCAAGGAAGACCUUAAAUUCCCUCGAGGACAAGGCGUUCCAAUUAACACCAAUAGCAGUCCAGAUGACCAAAUUGGCUACUACCGAAGAGCUACCAGACGAAUUCGUGGUGGUGACGGUAAAAUGAAAGAUUCAGUCCAAGAUGGUAUUUCUACUACCUAGGAACUGGGCCAGAAGCUGGACUUCCCUAUGGUGCUAACAAAGACGGCAUCAUAUGGGUUGCAACUGAGGGAGCCUUGAAUACACCAAAAGAUCUGGCACCCGCAAUCCUGCUAACAAUGCUGCAAUCGUGCUACAACUUCCAAGGAACAACAUUGUCAAAGGCUUUACGCAGAAGGGAGCAGAGGCGGCAGUCAAGCCCUUCUCGUUCCAUCACGUAGUCGCAACAGUUUAAGAAAUUCAAUCCAGGCAGCAGUAGGGGAACUUCUCCUGCUAGAAUGGCUGGCAAUGGCGGUGAUGCUGCUCUUGCUUUGCUGCUGCUUGACAGAUUGAACCAGCUUGAGAGCAAAAUGUCUGGUAAAGGCCAACAACAACAAGGCCAAACUGUCACUAAGAAUUGCUGCUGAGGCUUCUAAGAAGCCUCGGCAAAACGUACUGCCACUAAAGCAUCAAUGUAACACAAGCUUUCGGCAGACGUGGUCCAGAACAAACCCAAGGAAAUUUUGGGGACCAGGAACUAAUCAGACAAGGAACUGAUUACAAACAUUGGCCGCAAAUUGCACAAUUUGCCCCAGCGCUUCAGCGUUUCGGAAUGUCGCGCAUUGGCAUGGAAGUCACACCUCGGGAACGUGGUUGACCUACACAGGUGCCAUCAAAUUGGAUGACAAAGAUCCAAAUUCAAAGAUCAAGUCAUUUGCUGAAUAAGCAUUGACGCAUACAAAACAUUCCCACCACAGAGCCUAAAAAGGACAAAAAGAAGAAGGCUGAUGAAACUCAAGCCUUCGCAGAGACAGAAGAAACAGCAAACUGUGACUCUUUUCCUGCUGCAGAUUUGGAUGAUUUUCCAAACAAUUGCAACAAUCCAUGAGCAGUGCUGACUCAACUCAGGCCUAAACUCAUGCAGACCACAAGGCAGAUGGGCUAUAUAAACGUUUCGCUUUUCCGUUUACGAUAUAGUCUACUCUGUGCAGAAUGAAUUCUCGUAACUAGCACAAGUAGAUGUAGUUAACUUUAAUCACAUAGCAAUCUUAAUCAGUGUGUAACAUUAGGGAGGACUUGAAAGAGCCACCACAUUCACCGAGGCCACGCGGAGUACGAUCGAGUGUACAGUGAACAAUGCUAGGGAGAGCUGCCUAUAUGGAAGAGCCCUAAUGUGUAAAAUUAAUUUUAGUAGUGCUAUCCCCAUGUGAUUUUAAUAGCUUUUAGGAGAAUGACAAAAACCCCCCCCCCACCUCCACCCACACCAUCUUAUCCAUACUAUAUACCCAUCCACACCCUCCUACCCACCCCCCCACCCAUAAUCCCUUCACCAAA
>cluster_5 reads=1 total_reads=5864
UGUUGAAGUUAUAAAUGUCUAAUUUAGGCGCCUUCUUACUGUACUGGUUUCAGAGAAGGCUAUUUGAACUUACUAAUGUCACUAUUGCAACCUACUGUCUGGUUCUAUACCUUGUAGUGUUUGUUUAGUGGUUUAGAUUCUUAGACACCUAUUCCUUUUAGAAACUAUACAAAUUACCAUUUCAUUCUUAAAAUGGGAUUUAACUGCUUUUUGGCUUAGUUGCAGAGUGGUUUUUGGCAUAUAUUUUUUAUAGGUUUUUCUUUCUAUGUACUUGGAUCUGGCUGCAAUCAUGCAAUUGUUUUUCAGCUAUUUUGCAGUACAUUUUAUUAGUAAUCUCUGGCCAUGGUUAAUAAUUAAUCAUUGUACAAAUGGCCCCGAUUUCAGCUAUGGUUAGAAUGUACAUCUUCUUUUGCAACAUCUAUUAUGUAUGGAAAAAGUUAUGUGCAUUGUUGGUAGACGGUAAUUCAACCAUUUGUAUGAUGUGUUACAAACGUAAUAGAGCAACAAGAGUCGAAUGUCACAACUAUAUCAAUGUGUUGAAGGUCCUUCUUAUGUCAUGCUAAUGGUAAAAGGCUUUUGCAAACUACACAAUUGAAUUGUGUUAAUUGUGAUACAUUCUGUGCUGGUAGUACUUAUAGUGAUGAAGUUGCGGGAGACUUGUCACUACAGUUUAAAAGACCGCAAUCCUCUGACCAGUCUUCUUACAUCGUUGAUAGUGUUACAGUGAAGAAUGGUUCCAUCCAUCACUUUGAUAAGCUGGUCAAAAGACUUAUGAAAAGACAUUCUCUCUCAUUCUUUGCUAACUUAGACAUCAAGAAAUUAAUAACACUAAAGGUUCAUGCCUAUUAAUGUUAUAGUUUUCUUGAUGGUAAAAUCAAAUGUGAAGAAUCACAUCCUGCAAAAUUCAGCGUUUGUUUUACUACAGUCAGCUAUGUGUCAACACACUAUCAUUACUAGAUCAGGCAUUAGUGUCUGAUGUUGGUGAUAGUGCGGAAGUUGCAGUUAAAAUGUUUGAUGUCACGUUAAUACGUUUUCAUCAACUCAACGUACCAAUGGAAAACUUCAAACACUAGUUGCAUAUAGAAGCUGAACUUGCAAAGAAUGUGUCCUUAGACAAUGUCUUAUCUACUUUAUUUCAGCAGCUCGGCAAGGGUUUGUUGAUCAGAUGCUAGAAACUAAAGAUGUUGUUGAAUGUCUUAAAUUGCCACUUAAUCUGACAUAGAAAAGUUACUGGCGAUAGUUGUAAUAACUAUAUGUUCCACCUAUAACAAGUUGAAAACCGACCCCCGUGAGCUCCUGGUGUUGUAGCUGUAGUGCGCGUCAUAUUAAUGCGCAGGUAGCAAAAAGUCACAUACUGCUUCGAUAUAGAACGUUAAAGAUUUCAUGUUUUGUCUGAACAACUACGAAACAAAUACGUGGUGCUGCUAAAAAGAAUAAUCUACCUUAAGUUGACCGUGCAACUACAAUAGACAAGUUAUUGUUAAUGUUUUGUAACAUAUAGAGUACUAAGCACUCCUUAAGGGUGUAAAAUUGUUACAAUAAUUGGUUGAAGCAGUUAAUUUUAAAGUUACACUUGUGUUCCUUUUUGUUCGUCGCUAUUUCAUCCUACUAACACCUGUACAAGUACCUUUACAUACUACCAUCAAUUAACUCAUAAGAAACAAGACAAUUUAUGGAACUGUCUCUUGACAUAGCAUAACAGAUUGUCAUGCUAACAAACACGCAAAUUAAUGCCUGUCUGAGCGUGGAACUCAAACUAUAAUUACAAAGCUACCCCAUAAAUAUCAGAGUAUAACAACAAGAGGGUGUUGUCGAUCCUGGUUUACCCUUUCACUUUACACGCACACAAUGGUAACUUUUAUCACCACACUUAACGCACUAAAUAACCUCUGUUACCUUACCACAAAACUAUAUAACACAUGACUCAACUAUCACCACUCAGCUUGUAUAUGGCUCUCAAAGUCCCACUUAAAGUCAUUCUUUCACCAGAACCAUUGUUACAACGUAUAAAGGUUCUUUACUUCAUCUAAAACACCCUGACACACUUUAUGAACCCAUUCACUCUCUAUUUUCUCCAACACCUACCUUAACUUCUGGACAAUCUAACAACUAAGAUAAGAAUUUUUAAGAGACUUGUAAAAGAUCACACUAGUAAUCCACAUCAACUCCUCAGAUGGGAACUUAACACCUUAUAACAAACUUUACCACACUUUUUUGAAGUGAAGACUAUAAAUUUACAACAGUAUACACCACUAACUCCACACUCAAGUUUUGGACAUAUCAGCAUCUGGACAACAGUUUUAUUCAACCUAUCAGUAUCGACCUGAUAUUACUAAGUAAAACCACAUAAUACACGCAGUCAAACAUUUUAUACUUUACUAAUAACGACCCUCUACUUGUUUAACACCAGUCUACCACACCUGAUCUAUAUUCUGUUAUUUACAUGUCAGCAUUAAAUCACUAAAAAGUGCACAUACCCACAGUUAAUGGUUUACUCUAUUACCUUGCCAGAUAACAAUAAUAUCUUCCAUCAUUUUUAUUUCCACCACAAGCAUUACUAUUAUUCCUUCUUACAAAUUCCCAAAGAGACGUGAAGCUCUAAUUGUGCACCUUUCUUACUCCUGUAAUAAGACAGUAGGUGAGUAGGUGAUGUUAGAGAAACAAUGAGUUACGUUGUUUCAACAUGCCAAUUAGAUUUCUGCAAAAGAGUCUUGAACGUGGUGUAAAACUUGUGGACAACAGCAGACAUUCCUCUGGUGUAGAAGCUGUUAUGUACAUGGGCACUCAUGAACAAUUUCAGAAAGGUGUUCAGAUACCUUGUACGUGUGGUAACAAGCUACAAAUAUCAAGUACAGGAGUACCUUUUGUUAUGAUGUCAGCACCACCUGCACAGUAUGAACUUUCUGGUAUAAUUGUAUUGUAAGUACUGGUAUUACCAGUGUGGUCACUAUAAACUACACCUAAAGAAACUUUGUAUACAUAGACGGUGCUCAUCUCACAGAGUCCUCAGAAUACAAAGGACCUAUUACGGAUGUUUUACUCAUUAAGAAACAGUUACACCAACCAAAACCAGUUACUUAUAAAUUGGAUGGUGUUGUUUGUACAGAAAUUGACCCUAAGUUGGACAAUUAUUAUAAGAAAGACAAUCUUAUUUCCAGAGCAACAAUUGAUCAGACAUUUACCAAUCAUAUCCAAACGCAAAGCUUUCGAUAAUUAAGUUUGUACGUGAUAAUAUCAAAUUUGCAGAUGUUUAUCAGUUCACUGUUAUAAGAAACCUGCUUCAGAGUGUAAAGUUACAUUUUCUGCUGAUUAACUGGUGAUGUGGUGGCUAUUGAUUAUAAACACUCCACCCUCUUUAAGAAAGGAGCUAAAUCACUACAUAAACCUAUUUGUUUGGCAUGUUAACAAUGCACUAUAAGGCACGUAUAAACCAAUACCUGAGAUCGUUGUCUUGGAGCACAAAACCUAGUUGAAACAUCAAAUUCGUUUGAUGCUUAAGUCAGAGGACGACAGGGAAUGGAUACUCUUGCCUGCGAAGAUCUAAAACCAGUCCACAGAAGUACUGGAAAAUCCUACCAUACAGAAAGACGUUUAAGUGUAAUGUGAAAACACUAAAGUUGUAGGAGACAUUAUACUUAAACCAGCAAUUAUAGUGUAAAAACUUCAUCAGAAGAGGUUGGCCACAGAUAUCAAUGGCAAUGCUAGUGACAAUUCUAGUUUAUUAAGAAACCUAAUGAAUUAUUUAGAGUAUUAGGUUGAAUACCUUCACACUUUGUACUCAGCUUUUAGCUGUUAAUAGUCUCCAAUGGGAUACUAUAAUAAUUAUGCUAAGCCUUUUACAAAGUUGUUAGUAUAUUACUAUAUGUCUCACGGUGUUUAAACCGUGUUAGUCAAUUAUAUGCCUUAUUUCUUACUUUUGCUACCACUUUGCCUUUACUUAAAGUACAAAUUCUAGAAUCAAAGCAUCCUAUGCCGUAUGCAAAGAAUACUUAAAGAGUGUCGGUAAAUUUUGUCUAGAGCUCAUUCAAUUAUUUGAGUUACCUAAUUUUUCUUAAACUGAUAAUAUUAUAUAUAGUUCUACUAUUAGGUGUUUAUCUAGGUUCUUUAAUCUACUCAUUCAGAUGAUUUAGGUGUCAAUGUUUAAUUUAGGCAUGCCUUCACCGCUGGUUACAGAGAAGGCUACUUUGAACUUACUAAUGUCACUAUUGCAACCACUGUCUGGUUCUAUCCAUGUAGUGUUUUGUCUUAGUGGUUUAGAUUCUUAGACACCUAUUCCUUUAGAAACUAUCCAAUUACCAUUCAUCUAACAGGAUUUAUAAUGUUUGGCUUAGUUUGCAGAGUGGUUUGGCAUUUCUUGUUUUUAUGUACUUGAUUGGCUGCAAUCAUGCAAUUAGUCUCAGCUAUCUUGAGUACAUUUAUUAGUAAUUUGGUUAUCGUGGUUAAUAAUUAAUCAUAGACAAAUGGCCCCAUUCAGCUAUGUUGAGAAUGUACAUUCUUCUUGCAUAUUUUAUUAUGUAUGAAAGUUAUGUGCUAGUCUAAACGGUAUUCAUCAACUUGUAUGAUGUGUUACAAACGUAAUAGAGCAACAGUCAGAAUGAUCUACUAUUGUUAAUUGUGAAGGUCCUUAUGUGUCCUAUGCUAAUGGAGGUAAAGGCUUUUGCAAACCAAUUGGAAUUGUGUUAAUUGUGAAUCUACAUUCAGUGCUGGUAGUACCUCAUCUAGUGAUGAAGUUGCGAGAGACUUGUCACACUACAGUUUUAAAGUUCAAUAAACCUCCUCACCAGAUUCAUCAUUGUUAGUGUUACAGUGAAGAAUGGUCCAUCCAUCAUUCUGAUAGCUGGUCAAAAGACUUGUGAAAGACAUUCUCAUUUUGUUAACUCUGACACUCAAGAGCUAAUAACACUAAGGUUCAACUGCCUUAUUAAUGUACAGUUUUGAUGGUAAUCAAAUGUGAAGAAUCAUCUGCAAAAUCAGCGUCUGUACUCAGUCAGCUUAUGUGUCAACCUAUAGUUACUGCUGGAUGGCAUUAGUGUCUGAUGCUUGGUGAUUGCAGAAGAUGCAGUCAACAAUGUUUGAUGACUAUAAUACGUUUCAUCAACUUCAACGUACCAAUGGAAUUCAAAACACUAGUUGCAUACUGCAGAAGCUGAACUUGCAAAGAAUGUGUCCUAGACAAUGUCUUAUUUACUUUAUUUCAGCAGUACUAAGGGUUUGUUGAUCUCUCAGAUGUAGAAACUAAAGAUGUUGUGAAUGCUUAAAUUGCAUCAAUCGACUAAAGAAGCAUUGGCAAUUGUUGUAACAACUUUAUGUCACCUAUAACACUGUUGAAAACAGACACCCUGACCUAGUCGUUUGUAUUGACUGCAGUGCGUCAUUAAUGCCAGGUACAAACACUUUGCUACUGAUCGGAACGCUAAAGAUUCCAUCGCUGUCUGAACAACUACAAAACAACCAGUGCUGCUAAAAAGAAUUAUUUUCCUAAGUUGACAUGCAACUAGACAAGUUGUUAAUGUUGUAAUAACAAAAGAUGCUCUUAGGUGGUAAAAUUGUUAAUAAUGGUUAGCAGUUAAUUAAAGUUACACUUGUGUUCCUUUGUUGCUGUAUUUCUUUAUUAAUAACACCUGUUCAUGUCAUGUUAAACAUACUGACUUCCAAGUGAGAUCAUAGGAUACAAGGCUAUUGAUGGUGGUGCUUUCGUGGACACAGCAUUACAGAUCUGUUUCUGCAAACAUUGCUGAUUUUGACACAUAGUUUAGCCAGCAGUGGUGGUAGUUAUACUAAUGACAAGCUUGCCCAUGAUGCUAGCACUACACACAGAGAGUAGUGGUCUGUCGUGCCUGGUUUGCCUGGCACGUCAAUACGUCAAUAAUGGUGACUUUUGCAUUCCUUACCUAUUUUUGUGCAGUUGGUAUAUCCACUUAACCAUCCAAAACUUAAAGAGUCUUGACUUACAUCGUCAUAUGCUAGUGCUUUAGCUUGCUGAAUGUCCAAAUUUUUAGAUGCUUUGGUAAGCCAGUAUCAUAUUGUUAUGAUACCAUAGUAAGAAGGUUCUAGUUGUCAUUCAACAGGAACAUGCCCAGACACACGUUAUGUGCUCAUGGAUGGCUUAUUAUUCAUUUCCUACACCUCUGUGAGGACCUGCUAGAGUGGUAACAACCUUUUGAUUUGAGUACUGAGGCACAGCUUCUUGUGAAAGAUCAGAAGCUUGGUGUUGUGUAUCAACAAGAGGACGAAGGGUACUUAACAAUAUGAUUACAGAUUUUUACCAGGAGUUCUUCUGUGGUGUAGAUGCUGUAAAUUUACUUACUUAAUAUUUUCCACCCUGAUUCAACCUAUUUGAAAUUUAGAAUAUCGGUACAUAGUAGCUGAUAGUAUUGUAGCUAUCGUAGUAACAUGCCUUGCCCACUAUUUUAUGAGGUUUAGAAGAGCUUUUUGUGAAUACAGUCACUAGUUGCCUUACAACUCUAUGUCAUGAUGAUGAUUGUUUAACACCAUCUAGUAUCAUACCUGGUAUUUAUUUGUUAUUUACUUGUAUGACAUUUUAUCUUACUAAUGAUGCUUUUUGUUACAUACAGUGGAUGGUUGAUGCCAAGCUUUAGUACCUUUUGGAUAACAAUUGAUUACAACAUUUUGUUACAAAGCAUUGAUAUCGGUGCUUUAUUAAACCUAGCGAGACGUGUAGUCCUUUAAUAGUGUUCCUUAUUAGUACUUUGAUAAUGCUAUGCACCUUGAGUUAAUAAGAAAUGUAUCUAAAGUUGCAUGUGUGAUGUGCUAUUACCUUACAAUAAUAGAUUUGCUCUUAUAAUAAGUACGAGUAUUUUCUGUAGAGCAAUGGAUACAAUUGCUACAGAGAAGCUGCUUGUGUCAACUCAUUAAAGCUCAAUGACUUCUGUACUCAGGUUCUGAUGCUUCUAACCAACCACGUCCUCAGCACAUUUGCAGAGUGGUUUUAGAAAAUAGUCCCACAAGUAAAGUUGAGGUUGUAUUGUAAAGUAACUUGUGGUAUAACUUAAAGCUCUUGGCUUGAUGACAGUAGUACACUGUCCAAGACAUGUGAUCUUCCUCUGAAAACAGUUAACUCUAUUAUGAUGAUUUACUCAAUUCUGUAAGUCUAAUCAUCAAUUACUAGGUAAACGCCAGUAAUGUUCAUCUCAGUGUUAUUGCACAUGCAAAUAAUGCUUGCAUUUGGUGAUACAGUCCAAUCCUAGAUUCUAAGUAAAACUUAUGUUCGCUGUCAACUAAGACGGAUUUUCGGUGUUAGCUUGUUACAAUGGCUCUCUGCUAGUUUACCAAUGCUGCUAUGAGCAAUAUCACUAUAUGGUUUAAUCCAUUAAUGUGUUCAUGUUGUAGUGUAGUUUUUGAUACAUUAUGAUUGUUCACUAUUUGUUAAUGCACCAUAUCGAAUUACCAACUGGGAUCAUGCUGGCAUAGAUUGAAGGUAACUUUAGACCUUUGAUGAUCAAACAGUCUAUCAAGCUGCUACGCAAUACACAACUAUACAGUUAACUGUUUAGCUUAAAUGUACGCUCAGUUAAUGGAAUACGGUGCCAAUAGAUUUACCACAAUCUAUGACUUUAACCUGUAGCUAUGAAGUACAAUUAUGAACCUUUAUCAAAACAUGUGCCACACUAAGGACCUCUGCUGAAAUUGGAAAUGCAAUUCUAGGAUAUGUAUGCAUCAUUAAAAGAAUUACUGGAUAAGGUAUGAAAAACGUCACCUAUGGGUAGGCUUUAUUGUAAGAUGAUAGAUCAUCUUUGAUGUUGUUAGACAAUGCUAGGCCUUACUUACAAAGUGCUGUCAAAGAUACAACUUGGGUACUGUCACAGGUGUUACUCAUAUAUUUGACUAAUUAGUUUGCUCAGUAUUACUCAAUGGUCAUGUGAGUUUCACUAUGAAUGCCUUAACCUCUUCUAUAGGUAUAUUGCUACAACUGUAUGCAAUGGUGUUUGUUCACAUUUAGCAAGCAUCUUCUGUGUGUUAUGUUACUUUUGCACUGUGCUUAUUUAUGAUGGUCAAUAACUUGCUAAUUAGUAUGCGUAUUUUACAUCACAGGCUAUGAUUGUCUCAAGUACUCAUGGAUGUUACAAAGACUGUGUGAUGUACGCAUAAUUGUAGUGACAAUCCUAAUGACAGAUCUCUUGAUGAAGUAUAGUGUGUUUCAAUGUCACUCAUCGUACCAAAGUUUAGUGGCUAGAUCAAAGCAUACCAUGUGUUUUUAUUAUUAAUCUCAUAUUCAUGUGAGCAAACUGUCAUGACUUAGACUGAGUUACUAAAUUAUCUCAUGAAUAUUGGCUUUUAACAUACAAUUCACUUCAGUGUGUUAUGUCUAUUAUUUCUCAGGCUAUCUUGACUACGUACCGGCCUUUUGUAAUGAUUCGUAAAACAGACUAGUACAUUUAUGUUACUUACGUCUUAGCUAUAGAUGCUAAUCACACUAUUCAUCCUAAUCAGCAGUAUGCUAAUGUUAAAUUUGUGCUUACAAUCCGUAUGAAAAAGCCAUGAUGAGUUAAAAUGACACAUGUUAAGUGAUUGUUUUACUUACUAAUGACAACACUCAGAGUAUUAUCAACCUAUUGUUGAUGCUAUGUCCCAGUUCUUUGACAUCCUGCUAAGGUACUGAAUCUUUGAAAUUCACACUUUGUUUGUGUUCCAGGGUACGUAGACCAUUCUAUGUUGUAAAUGCUUUACGACCAUGUCAUCAAUCACAUAAGUUGUUUGCUGCUAAAUCCGCUAUUUUUGCUACUGCUCAGGUGUAUGCAGGAUGUUACUCAAUGCUUACUUAGAAGUAUGAGCUAGUUGAAAAGUCUAUGAAUGUUCUCAUUAGUCUCAUGAAUGUGUACAGCUGUGCAACGUAAGUUGAGAACAUAUGACUGGACCAAGCUUGACUUAUGUAUCAUGUCUGAAUUAAUGCAAAGCAACAGUUACUGUGCUCAGACAAUGCUAUAAUUAAUUGCAUAUGGCUAACCACUAUUAACAGAAAUGAUGGUUUUUGAUAACAGAAACAGAAGCUACUAGUUUUACAUUAUAAACUUAAAUGGUGAUUGUCACCUACAGUUAUGCAUGAGACUGUUGAAUCAUCUCACAUGAGAUAAUAAUACAUUCAGUUGGUAAGAUAGAUACACAACUUACCUGAGUGACUGUCUUUUACAUUAUCGCAACGAUUCUUUGGUCAAGUACAAUAAUGAGUAUACCUUUGAUAAGGUGAUAUCUUCCCAGUCUAACAAACCUAACUAACUUCGAUCUUCUUGUAGAUCUGUCUCUAAACGUACUUAAAAUCUGUGUGGCUGUCACUCGGCUGCAUGCUUUAGUGUCACUCACGCAGUAUAAUUUAUAUAACUAUAUACUGUCGUUGACAGGACACGUAGUAACUCGUCUAUCUUUGCAGGCCUGCCAACUGUUCGUCUGAUGUUGCAGCCGAUCAUCCCAGGUAACAAACAACCAACUUCGAUCUAGAUCUGUCCUAAACGAAUUAAAAUCUGUGUGGCUGUCACGCUGCAUGCUUUGCAUACGCAGAAUAACAAUUGUGUUGACAGGCACAGUAACUCGUCUAUUUUACAGGCUGCUACGGUUUCGUCCGUGUUGCAGCCGAUCUCAGCACUCUAGGUUUCGUCGGGUGUACCGAAAGGUAAGAUGGAGAGCCUUGUCCUAGUCAACGAAAACACACGUCAAUCAGUUUGCCUGUUAUACAGGUCACGUGCUCCGUACGUGGCUUUGUAGACUCCGUGGAGGAGUCUGAUCAAGGCACGUAACCUUUAAAGAUGGCACUUGUGGCUUAGUAGAAGUUGAAAAGGCGUUUGCCUCAACUUGAACAGCCUAUGUGUCAUCAACUUCGGAUGCUCGAACUGCACCUGGUCAUGUUAUGGUUGAGCUGGUAGCAGAACUCGAAGGCAUUCAGUACGGUCGUAGUGGUGAGACACUUGGUGUCCUUGUCCCUCAUGUGGGCGAAAUACCAGUGGCUUACCGCAAGGUUUUCUUCGUAAGAACGGUAAUAAAGGAGCUGGUGGCCAUAGUUACGGCGCCGAUCUAAAGUCAUUUGACUUAGGCGACGAGCUUGGCACUGAUCCUUAUGAAGAUUUCAAGAAACUGGAACACAAAUACUACAACUGUGCUUAUACCCGUUAAACACAGCGUGUACCUUAGCGGAGGGAAAGGUUCUGGCUGUAGUCGAUAACAACUUCAGUCAGCUGAUGCACAAUCCCUUAAGGUCAGUGUAAGUGCAGACCGUCUACCACGUGCUGGUACAAGCUCUUGUACUUAUGUCCGAUACAGGGCUUUUGACACUACAAUGAUAAAUAGCUGGUGCUGCUAAAUUCCAAAAACUAAUAUUGACGUUCCGAAAAGAGGACAAACAUGACAAUUUAAAUUAAAUAUUGCAAAUAAAUAACACACUCUCUCCAAUAUGAAUGAAACAAUUUUAAUUUCCUUAAAUUCCAGCUGUUGCUAACUCACUCAAGGUUAGAAAAGACAGUGCCUGAUACUACAUAUAUGAAUCUCGAUCUAUUAAUACAAUGCGCAACCCCGUAUAAUGCUCAAAGGCCUUUGAUGAAGGUAAUUUGACGUAAAAAAUACUUGCACAUACGAUUUUGUUAAAGACUAUUCGAAUUAAAGGACUGAUAAUUUUGAAGAAGCCACAUAUUGUGGUUAUACCCCAAAUCUGGUUAACAUUUACGUCCAGCAUGUCACAAUUCACAAGUAGGACCUGAGCAUAGUCUUGCUGUUCUAAUGAAUUGGCUUCAAAAUCAUCUCGUAAGGUGGUCGCACUAUUGCCUUCAGAGGCUGUCUGUUCAUGUUGGUUCCUAACAAAUGUUCCUAUUUGUUCAUGCUAACGUUGACAGGUUGUAACCAACAGGUGUUGUUGAGAAUGUUACGAAGGUCUUAAUGAAAUCGUUCUUGAAAAUACUCCAGAAGAGAAGUCAACAUCAAUAUUGUUAGUGACUUUAAACUAUUGAAGAGAUCCCAGUAUUUUGGCAUCUUUUGUUCACGUGUUUGUGAAAUUGAAAGGAUGGAUUAUAAGCAUUCAAACAAAUUGUUGAAUCCUGUGUUAAUUUUAAAGUAUCAAGGACAAGCUACAAUAGGUGCUGGAAUAUUGGUGAACAGAGAUCAAUACUGAGUCCUCUUUAUGCAUUUGCAUCAGAGCUGCUCGUGUUGUACGAUCAAUUUAACUCCAUACUCUUGAAACACUCAAAAAUCUGUGUGUGUUCAGAAGGCCGCUAUAACAAUACUGAUGGAAUUUCUACAGUAACAAGAUCUUUGAUGCUAUGAUGUCACAUCUGAUUUGUUACAACAAUCAGUUGUCAUGGCCUACAUUACAGAUGGUGUUGUUCAGUUGACUUCAGUGGCUACUAACAUCUCUGGCACUGUUUAGAAACUCAAACCCGUCCUUGAUUGCUUGAAGAGAAGUUAACAAUGUGUAGAUUUCUAGAGACGGUUGGGAAAUUGUUAAAUUUUCUCAACCUGUGCUUGUGAAUUGUCGUGGACAAAUUCUCACCUGUCAAAGAAAUUAAGAAAUGUCAGACAUCUUUAAGCUUGUAAAUAAUUUUGGCUUGUGUGCUGAUCAUCAUUAUGUGGAUCAACUUAAAGCCUUGAAUUUAGGUGAAACAUUGUCACAGACUCAAGGGAUUGUACGAAAUUAAAUCCAGAGAAGAAACUGGCCUACUAUGCUUAAAUAGCCCCAAAAGAAAUUAUCUUUACAGUGAAACACUUCACAGAAUGUAACAAAAGUUCUCUUAAAACUGGUGAUUUACAACAUUAGAACAACCUACUAGUGAAGUGUUGAAGCUCCAUUGGUUGUAACCAGUUAGUAUUAACGGGCUUAUUUGCUCGAAAUCAAAGACACAGAAAAUACUCCUGCACCUAAUAUGAUGGUAUACAAUACCUACAUCAAAGGCGGUGUCCAACAAAGGUUACUUGUAUGACACUUGUAGAUGUGCAGGUUCAAGAGUGUAAAUACACUUUUGCAACUUGAUGAAAGGAUUGAUAAAGUACUUAAUGAAAGUGUCUGCUAUACAGUUUCUAGGUACAAGUAAUGAGUUGCCUGUGAUGUACUAGAUGAUAUCAAAAACUUAUGACAUCAAUUAUAACUGAACUACUUAGAUCUAUUAGGCCAUAUGAUCUAGAAUGAGAGAUACAUAUAUAUACUGUAAAUUUAUGAAUUUAAGUUUUAACAUGUCUACUUAAAUGAAUAUGAUUGUACGAUGAUCAAGUCAAGAUGAGGUGAGAAGACUGGUGAUUGCAUUCAGAAUAUGUUGAAGGUAGUUGACAUCAAUCAAUAUGUAGUCAUUGUCCUAUGAUGAAUACAGAGUUGACUUUCGAAUGUUAAUGAUGCAGACAUAAGCUACAAAUACCAAUUGAAUGCAUCAUUUACAAUGAUGUUAAGUCAUAAACUGAAGUCAAAUGCAACUGCAGAGAUACAAUCAGGUUCUUAUGAAGUAGUUAUACAAUUGAUGACAUCCUCAAUUCUUAAUUAUUCAGCUACGUACUAAUUGCACAUCUAAAAUGUAUUCUGAAUAGUAUCUAGCUAGAUACUUUACAUACUGUCGACGAUUGUUAUAAUGUCUUGAUGUAUCAAAUUCAAGCUACUGCCACAAUUGUGCUAACUGUAUUAAAUGAUAAUUAUAUAUUGCAUAGUUAGCAAUACGUCCCAGUAACAGAUUAACCAAUCUGAUAUUGUAAUCUGUUCUAUAUCAAAUUUAUGAUUGUGUUGUGUAAUCAUGCUUAUAUGCAGUAAAUCAAAAAAAGUGCUUUCGGUCAGUAAGUAGUCAAUAUUUGCACUGCAAGCUAGACGUGUUAUUACUGAUAGCCAAUCUACUUUCACCUGGAAUGAUACAACACGUGAAGUGCUUGCAACUCGUUUAAGGAACACCUUAAAUUUAGCUUGUAUUCAUAAUCUACACAUCUAUGCAGCAGCUACUCCUUAGCUUCUCAGGUAACAAACGAACCAACAUCUCAUGUAGUCUGCUCAUAUAAACUUUAAAAUUUUGGCUGUCAUCAGCUACAUGCUUAGUGCAUCACCGAAGUACAAUUAAUGAUAAUUCUAUGUUGACAGGACACAAGUAACUCAUGCAGUGCUCGUUUACUCUGGUUCAGCGAUCAUAGCAUUAAGUUGUACGAGUUGACAGAAGAAGAACUUGAUGUCAAGAUACAGCUCUAAAGUGUUUUACACGUUUGCAAGUGUCGUACUAGCUUGAGGUAACAGAACUCAACUUAAAAAUACUCUAGUCUUAUACAUCCGCUAACGAACUAUGUACUCAUUGAUAGGAGACUGUUACGUUAAUAGUUAAUAGCGUACUAUAUCUGUGUGGUAUUCCUGCUAGUUACACAGCCAUCUCUCUCUGAUUGUGUGCUACUACUACUAACAUUUUGUCUCGUAGAUUUGUUCUAAACGAACUUAUGUACAUGUUGAAGACGUACGUUAAUAGUUAGCGAUCUUGCUUGUGGUAUUUGCUAGUUACCACCUCGGUGCCUGAUGGUAACUAGUGUAACGUACUUUUAAUGAAUUGUCUAACGAACUAAUAUUAGUUGUUUGGAACUUUAAUUUUAGCCAUGCAGAUUCCAACGGUACUAUACGUUGAAGAGCUUAAAAAGCUCUUGAACAAUGGAACCUAGUAAUAGGUUUCCUAUUCCUACAUGGAUUUGUCUUACAAUUUGCCUAUGCCAACAGGAAUAGGUUUUGUAUAUAAUUAAGUUAAUUUCCUCUGGCUGUUAUGGCCAGUAACUUUAGCUUGUUUGUGCUUGCUGCUGUUUACAGAAUAAAUUGGAUCACCGGUGGAAUUGCUAUCGCAAUGGCUUGUCUUGUAGGCUUGAUGUGGCUCAGCUACUUCAUUGCUUUUCAGACUGUUUGCGCGUACGCGUUCCAUGUGGUCAUUCAAUCCAGAAACUAACAUUCUCAACGUGCCACUCCAUGGCACUAUUUGACCAGACCGCUUCUAGAAAGUGAACUCGUAAUCGGAGCUGUGAUCCUCGUGGACAUCUUCGUAUUGCUGGACACCAUCUAGGACGCUGUGACAUCAAGGACCUGCCUAAAGAAAUCACUGUUGCUAUCACGAACGCUUCUUAUUACAAAUUGGGAGCUCGCAGCGUGUAGCAGGUGACUCAGGUUUUGCUGCAUACAGUCGCUACAGGAUUGGCAACUAUAAAUUAAACACAGACCAUUCCAGUAGCAGUGACAAUAUUGCUUUGCUUGUACAGUAAGUGACAACAGAUGUUCAUCUCGUUGACUUCAGGUUACUAUAGCAGAGAUACUAAUUAUUAUGAGGACUUUAAAGUUCCAUUUGGAAUCUUGAUUACAUCAUAAACCUCAUAAUUAAAAUUUAUCUAAGUACUAACUGAGAAUAAUAUUCUCAAUUAGAUGAAGAGCAACCAAUGGAGAUUGAUUAAACGAACAUGAAAAUUAUUUUUCUUGGCACUGAUAACACUCGCUACUUGUGAGCUUUAUCACUACCAAGAGUGUGUUAGAGGUACAACAGUACUUUAAAAGAACCUUGCUUUCUGGAACAUACGAGGGCAAUUCACCAUUUCAUCCUCUAGCUGAUAACAAAUUUGCACUGACUUGCUUUAGCACUCAAUUUGCUUUUGCUUGUCCUGACGGCGUAAACACGUCUAUCAGUUACGUGCCAGAUCAGUUUCACCUAAACUGUUCAUCAGACAAGAGGAAGUUCAAGAACUUUACUCUCCAAUUUUUAUUGUUGCGGCAAUAGUGUUUAUAACACUUUGCUCACACUCAAAAGAAAGACAGAAUGAUUGAACUUCAUUAAUUGACUUCUAUUUGUGCUUUUUAGCCUUUCUGCUAUUCCUUGUUUUAAUUAUGCUUAUUAUCUGUUGGUUUCACUUGAACUGCAAGAUCAUAAUGAAACUUGUCACGCCUAAACGAACAUGAAAUUUCUUGUUUCUUAGGAAUAUUACAACUGUAGCUGCAUUUCACCAAGAAUGUAGUUUACAGUAUGUACUCAACAUCAACCAUAUGUAGUUGAUGACCCGUGUCCUAUUCACUUCUAUUCUAAAUGGUAUAUUAGAGUAGGAGCUAGAAAAUCAGCACCUUUAAUUGAAUUGUGCGUGGAUGAGGCUGGUUCUAAAUCACCCAUUCAGUACAUCGAUAUCGGUAAUUAUACAGUUUCCUGUUUACCUUUACAAUUAAUUGCCAGGAACCUAAAUUGGGUAGUCUUGUAGUGCGUUGUUCGUUCUAUGAAGACUUUUAGAGUAUCAUGACGUUCGUGUUGUUUUAGAUUUCAUCUAAACGAACAAACUAAAAUGUCUGAUAAUGGACCCCAAAAUCAGCGAAAUGCACCCCGCAUUACGUUUGGUGGACCUCAGAUUCAACUGGCAGUAACCAGAAUGGAGAACGCAGUGGGGCGCGAUCAAAACAACGUCGGCCCCAAGGUUUACCCAAUAAUACUGCGUCUUGGUUCACCGCUCUCACUCAACAUGGCAAGGAAGACCUUAAAUUCCCUCGAGGACAAGGCGUUCCAAUUAACACCAAUAGCAGUCCAGAUGACCAAAUUGGCUACUACCGAAGAGCUACCAGACGAAUUCGUGGUGGUGACGGUAAAAUGAAAGAUCUCAGUCCAAGAUGGUAUUUCUACUACCUAGGAACUGGGCCAGAAGCUGGACUUCCCUAUGGUGCUAACAAAGACGGCAUCAUAUGGGUUGCAACUGAGGAGCCUUGAAUACACCAAAAGAUCAUUGGCACCCGCAAUCCUGCUAACAAUGCUGCAAUCGUGCUACAACUUCCAAGGAACAACAUUGUCAAAAGGCUUUACGCAGAAGGGAGCAGAGGCGGCAGUCAAGCCUCUUCUCGUUCCUCAUCACGUAGUCGCAACAGUUUAAGAAAUUCAACUCCAGGCAGCAGUAGGGGAACUUCUCCUGCUAGAAUGGCUGGCAAUGGCGGUGAUGCUGCUCUUGCUUUGCUGCUGCUUGACAGAUUGAACCAGCUUGAGAGCAAAAUGUCUGGUAAAGGCCAACAACAACAAGGCCAAACUGUCACUAAGAAAUUGCUGCUGAGGCUUCUAAGAAGCCUCGGCAAAACGUACUGCCACUAAAGCAUACAAUGUAACACAAGCUUCGGCAGACGUGGUCCAGAACAAACCCAAGGAAAUUUUGGGGACCAGGAACUAAUCAGACAAGGAACUGAUUACAAACAUUGGCCGCAAAUUGCACAAUUUGCCCCAGCGCUUCAGCGUUUUCGGAAUGUCGCGCAUUGGCAUGGAAGUCACACCUCGGGAACGUGGUUGACCUACACAGGUGCCAUCAAAUUGGAUGACAAAGAUCCAAAUUCAAAGAUCAAGUCAUUUGCUGAAUAAGCAUUGACGCAUACAAAACAUUCCCACCAACAGAGCCUAAAAAGGACAAAAAGAAGAAGGCUGAUGAAACUCAAGCCUUACGCAGAGACAGAAGAAACAGCAAACUGUGACUCUUUUCCUGCUGCAGAUUUGGAUGAUUUUCCAAACAAUUGCAACAAUCCAUGAGCAGUGCUGACUCAACUCAGGCCUAAACUCAUGCAGACCACAAGGCAGAUGGGCUAUAUAAACGUUUCGCUUUUCCGUUUACGAUAUAGUCUACUCUUGUGCAGAAUGAAUUCUCGUAACUACAUAGCACAAGUAGAUGUAGUUAACUUUAAUCUCACAUAGCAAUCUUUAAUCAGUGUGUAACAUUAGGGAGGACUUGAAAGAGCCACCACAUUUCACCGAGGCCACGCGGAGUACGAUCGAGUGUACAGUGAACAAUGCUAGGGAGAGCUGCCUAUAUGGAAGAGCCCUAAUGUGUAAAAUUAAUUUUAGUAGUGCUAUCCCCAUGUGAUUUUAAUAGCUUUUAGGAGAAUGACAAAAAACCCCCCCCCACAACACAUCCCAUCAUCAUCAUAUCAUAUCAUCAUCCAUCCCACCCAUCACCCCUAACAUCCCUCAUAAUAACAUCAACAUCACUCACCCCCUUUCCAUCAUCCCUCAUCAACAAUAAUCAUGAUAUACUCCAACCUACAUGCUACCCCUAACUUCUUCGAGAAUGUUAAGCAAGUAGAGUUCAAAUCCCACAUUAACUGUACAUAGGGAGACGAGCACCCCGGCACAUAUUCUAGGUUUGAAAUAAUAGUCUCCAUAUCUUAGGAGAAGCAAUACCAGCACUUCACAUGAAAAAUGGCACAGGUCAAGUGAAGUCAAUAAUGGCAAGAGACUUUCUUCCUCAGUAACACCCUGGGCAGAGUCCACAUGAUGUAGAUGGCACAGAAUUACAGUCAUUAGAGAUUCAAUGUGGUUCAGUUGGUGUGGCUCCAUUGAAGUGAACCACGUGGUUGGUUCCCCGAAUCCAAAACCAAUUGAUUACAGGAGCCUGUGUUGCUUCUGUUGGAGGUGUUCCAGAAAAUCUCACUGACACCACCGCUUGGCCCUGGUAAAACCCUCACAGGCUGCAUCACGCACCAUCACGGUGAUUGACGGCUCCAAGUGAGCUUCAGUAAAGCAGCCUCUGGUGUGGUGGUGCCGGGGCAUCAUAUUCCUGCCCACAGCAGCCUAGCCACAACAGAACACAGCUGGCCCUAAAUACAAAGUUCUUCAAGAGCACUGAAAGAAACAAAGCCAGCCAGGGAGGAACAGCAACUUUCCACAUGGUAGAAGCUUCAUCUAGUCGAACAGGACCAAUGAAAAAAUCAUCAGGACUGGAUAUUUAUCUAGAUUUUUACACAUAUUGAGUCCAUCAAAAUGUCUGUGCUCGAUAAUUGAAGGAGUGGCAAACUUACUUGUAUAUUGAGAGCACACGUAAAUUCCUUAGUGAAAUUACUGUCUUGUUUUUAAAUAUAAAAAUAGAAGGGAUUUUGAAUAAAAACAUUUGUCUUACAAAAAAAAAGCUCCCUACACCCUCCCAUCCAUAUCCCUCCUAUCAUCACUCAUCGCUUCCAUAUUUCAUCUACACUUUAUCCCGCCCUCCGCCCCACACUACAUCCACCCCACUAAAAC
>cluster_6 reads=2 total_reads=396
UGAUAAUGAAUAUAAUUCAGAAGUAGGACCUGAGCAUAGUCUUGCCGAAUACCAUAAUGAAUCUGGCUUGAAAACCAUUCUUCGUAAGGGUGGUCGCACUAUUGCCUUGGAGGCUGUGUGUUCAUGUUGGUUGCCAUCAACAAGUGUGCCUAUUGGGUCCUUUGCUAGCGCUAUAUAGGUUGUAACCAUACAGGUGUUGUUGGAGAAGGUUCCGAAGGUCUUAAUGACAACCUUCUUGAAAUACACCAAAAGAGAAGUCAUUCAAUUGCUGGUGACUCUAAACUUAAUGAAGAGAUCGCCAUUAUUUUGGCAACAUUUGCCACCGGUGCUUCUGUGGAAACUGUGAAAGGUUUGGAUUAUAAAGCAUUCAAACAAAUUGUUGAAUCCUGUGGUAAUUCUAAAGUUACAAAAGGAAAAAGCUAAAAAGGUGCCUGGAAUAUUGGUGAACAGAAAUAAUACUGAGUCCUCUCUAUGCAUUUGCAACAAGAGGCUGCUCGUGUUGUACGAUCAAUUUUCUCCCGUCACUCUUGAAACUGCUCAAAAUUCUGUGCGUGUUCUCAGAAGGCCGCUAUCAACAAAUUAAGAUGGAAUUUUCACAGUAUUCACUGAGACUCAUUGAUGCUAUGAUGUCACAUCUGAUUUGGCUACUAACAAUCUAGUUGUAAUGGCCUCAUUACAGGUGGUGUUGGUUUCAGUUGACUUCAUAGUGGCUAACUAACAUCUUUGGCACUGUUUAUGAAAAACUCAAACCCGUCCUCUGAUUGGCUUGAAGAGAAGUUUGAGAAGGUGUAGAGUUUUUAGAGACGGUUGGGAAAUUGUUAAAUUUAUCUCAACCUGUGCUUGUGAAAUUGUCGGUGGACAAAUUGUCACCUGUGCAAAGGAAAUUAAGGAGAGUGUUCAGACAUUUUAAGCUUGUGUAAUAAAUUUUUCGAUUGUGUGCUGACUUCUAUCAUUAUUGGUAGAGCUAAACUAAAGCCUUUGAAUUUAGGUGAAACAUUUGACACGUCAUUUAAGGGAUUGUACAGAAAGUGUGUUAAAUCCAGAGAAGAAACUGGCCUACUCAUGCCUUAAAGCCCCAAAAGAAAUUAUCUUGGAGAAACACUUCCCACAGAAGUGUUAACAGAGGAGUUGUCUGAAACUGGUGAUUUACAACCAUUAGAACAACCUACUAGUGAAGCUGUUGAAGCUCCAUUGGUUGGUACACCAGUUCGUAUUAACGGGCUUAUGUUGCUCGAAAUCAAAGACACAGAAAAGUACUGUGCCCUUGCACCUAAUAUGAUGGUAUAAAACAAUACCUUCAUAUCAAAAGGCGGUGCACCAACAAAGGUUACUUUGGUGAUGACUUGUGAUAGAAGUGCAAGGUUACAAGAGUGUGAAUAUCACUUUUGAACUUGAUGAAAAGGAUUGAUAAAGUACUCAUAAUGAGAAGUGCUUUGCACCUAUACAGUUGAACUCGGUACGGAAGUAAAUGAGUUUGCCUGUGUUGGCGGCAGAUGCUGUCAUAAAAACUUUGCAACCAGUACUUGAAUUACUUACACCACUGGGCAUUGAUUUGGAUGAGUGGAGUAUGGCUACAUACUUAUUUGAUGAGUCUGGUGAGUUUGGCUCUUACUAUGUAUUGUUCUUUACCCACAGAUGAGGAUGAAGAAGAAGGUGAUUGUGAAGAAGAAGAGUUUGAGCCAUCAACUCAAUAUGAGUAUGGUACUGAAGAUGAUUCUUCAAGGUAAACUUUGGAAUUGGUGCUUAUCUGCUGCUUUCAACCUGCAGAAGAGCAAGAAGAAGAUUGGUUAGAUGAUGAUAGUCAACAAACUGUUGGUCAACAAGACGGCAGUUGAGGACAAUCAGACAACAUUAUCAAACAAUUGUUGAGGUUCAACCAUAAUUAGAGAUGGAACUUACACCGGUACUGUUCAGACUAUUGAAGUGAAUAGUUUUAGUGGUUAUUUUAAAACUUACUGACAAUGUAUACAUUAAAAAAUGCAGACAUUGUGGAAGAAGCUAAAAAGGUAAAACCAACAGUGGUUGUUAUUCAAUGCAGCCAAUGUUCUUACCUUAAACAUGGAGGAGGUGUUGCAGGAGCCUUAAAUAAGGCUAAACAAUGCCAUGCAAGUUGAAUCUGAUGAUUAUAGCUACUGCUGGACCACUUAAAGUGGUGGUAGUUGUGUUUGCGGACACAAUUGCUAAACACUGUCUUCAUGUUGUCGGCCCUUCAGCAUGCUAACAAAGGUGAAGACAUUUUAUUUAAGAGUGCUUAUGAAAAUUCUAAUCAGCACGAAGUUCUACUUGCACCAUUAUUAUCAGCUGGUAUUUUGGUGCUGACCCUAAUACAUUCUAAGAGUUCUGUGUAGAUACAAUCUGGCACAAAAUGUCUACUUAGCUGUCUUUGAUAAAUCUAUGACAAACUUGUUUCAAGCUUUUUGGGAAAUGAAGAGUGAAAGCAAGUUGAACAAAAGAUUUAAAGAUUCCUAAGAGGAAGUUAAGCCAACUAUAACUGUAGUAAACCUCAGUUGAACAGAAACAAGAUGAUAAGAAAAUCAAAGCUUGUGUUGAAGAAGUUACAACAACAUUUGGAAGAAACUAAGUUCCACAAGAAAACUUGUUACUUUAUUGACAUUAAUGGCAAUCUAUCCAGAUUUUGCCACUCUGUUAGUGACUUUGACAUCUCACUUUCUUAAAGAAAAGAUGCUCCAUAGUGGGUGAUGUUGUUCAAGAGGGUGUUCUAACUGCUGUCUAUACCUACUAUAAAGGCUGGUGGCACUGAAAUGCUAGCAGCGAAAGCUUUGAGAAAGUGCUCAAGACAAUUAUAUAACCAUACCCAGGUCAGGGUUUAAUGGUUACACAAUAGAGGAGGCAAAGACAGUGCUUAAAAAGUGUAAAAGUGCCUUUACACACACAACUAUCCUUAAUGAGAAGCAAGAAAUCUUGGAACUGUUCUUGGAAUCUGCGAGAAUGCUUGCACAUAGAAGAAACACGCAAGCUAAAUGCCUGUCUGUGUGGAAACUAAAGCCAUAGUUUAUAUCAGCGCAAAUAAGGGUAUUAAAAUAAGAGGGUGUGGUAGUAUUGGUGCUAGAUUUUUACUCACAACCAGUAAAACAACUAGUAGCGUACAUCUAUCAACACACUUAACGAUCUAAAUGGGUGAAACUCUUGUUACAAAUGCCACUUGGCUAUGUAACACAUGGCUCUUAAAUUUGGAAGAAGCUGCUCGGUAUAUGAGAUCACCUCUCAAAGUGCCAGCUACAGUCUUUGUUUUUCACCUGAUGCUGUUACAGCGUAUAAUGGUUAACUUACUUCUCAAACACCUGAAGAACAUUUUAUUGAAACCAUUUCUCUACUUGCUGGUUCCUAUAAAGAUUGGUCCUAUCUUUGGACAAUCUUACACAACUAGGUAUAGAAUUUCUUAAGAGAGGUGAUAAAAGUGUAUAUUACACUCUAGUAAUCCCUACCUUCAACCUCCUCAGAUGGUGAAGUUAUCACCUUUGACAAAGCUAAGACACUUCUCUUUGAGAGAAGUGGGACUAUUAAGGGUGUUUACAACAGUAGACAUAUUAACAUUUCCACACGCAAGUUGUGGACAUGUCAAUGACAUAUGGACAACCAGUUUGGUCCAACUUAUUUGGAUGGAGCUGAUGUUACUAAAGUAAACCUCAAUACAUGAAGGUAAACAUUUAUGUUUUACCUAAUGAUGACACUCUACGUAAAGGCUUUGAGUACUACCACAACUGAUCCUAGUUUUCUGUGAAGGCAUGUCAGCAAAUCACAAAAAAGUGGAAAUACCCACAGUUAAUGGUUUAACUCUAUUAAAUGCAGAUAACAACUGUUAUUUGCCUGCUGUUAUACUCCAACAAAUAGAGUUGAAGUUUAAUACCUGCUCUACAAGAUGCUUAUUACAAGCAAGGGCUGGUGAAGCUGCUAACUUUGUGCCUAUCUUAGCCACUGUAAUAGACAGAAGGUGAGUUAGGUGAUGUUAGAGAAACAAUGAGUUACUUGUUCAACAUGCCAAUUUAGAUCUUGCAAAAGAGUCUUGAACGUGGUGUAAAAACUUGUGGACAACAGCAGACCACCCAAAGGGUGUAGAAGCUGUUAUGUCAUGGGCACACUCUUAUGAACAAUCUAAGAAAGGUGUUCAGAUACACGUACGUGUGGUAAACAAGCUACAAAAUAUCAGUACAACAGGAGUCACCUUUUUGUUAUGAUGCAGCACCACCUGCUCAGUAUGAACUUAAGCAAGUACACUUAUUGUGCUAGUGAGUACACUGGUAAACCAGUGUGGUCACUAUAAACAACUUAAAGAAACUUGUAUGCAUUAGACGGUGCACACUUACAAGUCCUAGAAUACAAAGGUCCUAUUACGGAUGUUUUACAAAGAAAACAGUUACACAACAACCAUAAAACCAGUUACUUAACAAAUUGGAUGGUGUUGUUUGUACAGAAUUGACCCUAAGUUAGACAAUUAUUAUAAGAAAGACAAUUCUUAUUUACAGAGCAACCAAUUGAUUUGUACCAAACCAACCACAUCCAAACAAGCUUCGAUAAUUCUAAGUUUGUAUGUGAUAAUAUCAAAUUUGCUGAUGAUUUAAACCAGUUAACUGGUUAUAGAAACCUGCUAAGAGAGCUUAAAGUUACUUUUCCUGACUUAAAUGGUGAUGUGGUGGCUAUUGAUUAUAAACUACCACCCUCUUUAAGAAAGGAGCUAAUUGUUACAUAAACCUAUUGUUGGCAUGUUAACAAUGCAACUAAUAAAGCCACAUAAACCAAAUACCUGGUGUAUACGUUGUCUUUGGAGCACAAAACCAGUUGAAACAUCAAAUUCGUUUGAUGUACUGAGUCCAGGACGCGCGGGAAUGGAUAAUCUUGCCUGCGAAGAUCUAAAACCAGUCUCUGAAGAAGUAGUGGAAAAUCCUACCAUACAGAAAGACGUCUUGAGUGUAAUGUGAAAACUCUAAGUUGUAGGAGACUAUUUAAACCAGCAAAUAAUAGUUUAAAAUUACAGAAGAGGUUGGCCACACAGAUCCAAUGGCUGCUUAUGUAGACAAUUCUAGUCUUACUAUUAAGAAACCUACCGAAUUAUAAGAGUAUUAGGUUUGAAACUUUGCUACUCAUGGUCUGCUGCUGUUAAUAGUGUCCUUUGGGAUACUAUAGCUAAUUAUGCUAAGCCUUUUUACAAAGUUGUUAGUACAACUAAUGAUCUACACGGUGUUUAAACCGUGUUUGUACUAAUUAUACGCCAUAUUUUUACUUUAUUGCUACAAUUGUGUACUCUACUAGAAGUACAAAUUUUAGAAUUAAAAUCUAUGACGACUAUAGCAAAGAAUACUGUUAAGAGUGACAGAAUUUGUCUAGAGGCUUCAAUUAUUUGAAGUCACCUAAUUCUUUAAACUGAUAAUAUUAUAAUUUGGUUUUUACUAUUAGUGUUUGCCUAGGUUUUAAUCUCUCUCAUCGCUGCUUAGGUGUCUUAAUGUCUAAUUAGGCAUGCCUCUUACACUAAAUACAGAGAAGGCUAUUUGAACUCUACUAAUGUCACUAUUGCAACCUACUGUACUGGUUCAACACCUUGUAGUGUUUGUUUAGUGGUUUAGAUCUUUAGACACAUCCUUUGAAACUAUACAAAUUACCAUUUCACUUUUAAAUAGGAUUUAACUGCUUUGGCUUAGUUGCAGAGUGGUUUUUGGCAUAUUUUUAGGUUUUAUGUACUUGGAUUGGCUGCAAUCAUGCAAUUGUUUUCAACUAUUUUCAGUACAUUUAUUAGUAAUUUCUUGACUUAUGUGGUUAAUAAUUAAUCUUGACAAACUGCCCCGAUCUAUAGUUAGAAUGUACAUCUCUUGCAUCAUUUUAUUAUGUAUGGAAAAGUUAUGUGCAUGUUGAAGACGGUCGUAAUUCAUCAACUUAUAUGAUGUGUUACAAACGUAAUAGAGCAACAGAGUCGAAUGUACAACUAUUGUUAAUGGUGUUGAAGGUCCUUUUAUGUCUAUGCUAAUGGUAAAGGCUUUGCAAACUACACAAUUGGAAUUGUGUUAAUUGUGAUCCACUCUGUGCUGGUAGUAUCUAUUAGUGAUGAAGAUGCACAGCCUUGUCAUACAGUUUAAAAUACAAUAACACUCCAUCUUAUCACACAUACUGCCACAUUUCACAAUAGUCCAUCCCUCUUACUUUGAAAAGCAUGUCAAAAUACCUAUUAAAUCCAUUCUCUCAUAGCUAACUUACACAACUGAGAGCUACAAACCCUAAAUAAUCAAGCUAUUAAUGUUACAGUUUUUAUGUAAAUCAACAUGCAUUCCACACACCAGCUUUUUUACAACAGUGCUUUGUUAACCUAAACAAUUACCAUUCAUACUUUCUACGGGGAUCAUGCGAGUCUCAUUAAAACAAUUAAUGUCAGAUAUACAUUUCAACCACUAACGUCCACUCGAAAAACACAACACACUAGUUGCAACUGCAGAAGCUAACUAGCACAGAAUGUAUCUCAAUGCUUAUAACAUUUCAGCAGCUCAGCAAGGGUUUUACAAACAAUUAGAAACUAAACCUCUUGAACACUUUCAAAACUCACAAUCUACAAAAAGUAGCUAUAGUUGUAAUAACUACAUUCACCUACAACAAGUUGAAAAUACCACUUUUCUAUCAUUACUAACACUCCCUACACACAAUUUAACAUUGCUUUCCAACUGCUUAAAACAAACAACAUUACCUACCAAAACAAAUACCUCUGCUCAACGCAUACACCAUUAAGACAAGAAAUACUCACCAAUUUUAAUGUUGACAUUGCUUAUAACACAUUGCACAUCAAAACAAAGAGAAUCUCCAACACACAUAACAUCCUUUGUGUCUAUUCCAUUACUAACCCCAAUACAAACCAACUCAAAACAUCUGUUUCCACUUCAACUCAAUAUCAUAAUGAACUUGAUACUCAACUAACAUAUCUAGAAUGCCCCAAACAUUCUUAUUACACAAUGUAGUCUUCAAGAUCUUACAACCACCCAUAGAUCCCAAACACCUAGUUUCCUUUCACUCCCAUUACCUGAUAAUCCGUAAAACACAAUCUCAUUUAUAAGAACGUUGAUUCUGUUCUCCAACAAUUACCUGAAAACAUCAUUCAGAUUAGAAAUUUACAAUAAUUUAAACCUCCUGGUACACCAGUACAUUGAUAUCAUACAAUUACUAAGGAUGAAUCUUAUGAAAGUAUACACCCUGCAACGCUAUGCCCUCAAACAUCUCUAUUAAUUCAAAAUCUUAACACCUCCCUUCAGGUUCUCUUAGAUUGGUAAAACUAAACGUACUAAGGCACCACCUUUUGAAUCAGAAGCUUUUAUUCCUAUGGACAGUACACUUAACAACUAUCAUAACAGAUACUCACACGGUACUCUAAGGUGUAGCUUGUUAUACUAAUUUAACCUUUCAACCUUUGUACCGACAACCAACAUCUCUAGUAUCUGUAGUUCUAAUCUCCGCAACAUGCCAUUCCUAUAUACAACAAUUUCACAAGCUUUCGUAAAUACAGCAUGUAGCCAUUAACCCACCAUUCCUAUGUCAUCAUGACUUGUUAACACCAAUCUACACAACCUACCAAGAAUUCUAUUAUCAAGUAUGACUCACACUACUAAUGAUGUCUCUAUUACCAAACAUCAAUGAUGAAUGUUCACACCCAUAAUACCAAUCCUUAAAACAAUUGCUUAUAAUAUGAUUUCCCAACAUCACUACUGGUUCUAAAAAUUACCACAGAUACAUCAGUUUUAAUAGUGCUCCUCUAGUACUCUUUCAGAGCUUCGCUCACCACCUUUUUCUCAAAUAACAAUACAACUUCUAAAGCAGUGAUGUUCAAUAACAUACGCAAAAUAAUAGAUCUUAUCUCAAUAAUAUACUAUUUUACUUGAGCAAAUGAUCCACUAACUACAUAAAACUUUUUUCACACGCAAACUCCAACAACAAACUCAGCUUUCAAAUUCCUUACCAUCACCCCAAACCAAUCACCUCAAUGCUAUCAUAUACGCACUAACACCCCAUUCCCACCUUAAGUUUACGUAUAUCGAAACCAUCAAAUUGAUGUUACAAUCACACCAAACGGUCUUCAAGCAUGAAAACUUAAUUUGACCAACACAUCCAUCAGCACCUCUUAAGACAAGCUUACCCCUAAUACUGAAUACUUACUCAUACUAAAGACUAAACUAUAACCACUCCUGCAACAGUCUACUUUAAUUCCAACAACCAACGACAUUCCAUGCAAACUUGUUCACUAAAGCCAAAGUUCAUACAGCCAAUCCACAGACACCUAGUAUAAAUUAGAACUCCUUCCCCCAAUACAGACUUCUUCAGUGUUACCUUCUAACAAAGUUUCACAUCCUCAGUUCACCAAUCAGCACUGAAUUCCAUACUUCCCAUUAUACUUGAUUCCUGAAAGAGUUUCAAUAACCCUGCCCACCAUAUAAUGAUGGUGUUUACAUUGUUACAAAGUCAUAUAAGAGCUGCCUAUUGGUACUUCCCAUACGAAGACCCAGCAACUUAAUUUUAAUAACGCUAUGUUGUCAUUAAAAAUCAUAAUUCACUUUCUAUCUCAUCCAUUAUUGUUUAUUACCACAAAACAACAAAAGUUGGAUAGAAAAGUGAGUUCAGAGUUUAUUCUAGUGCGAAUUGCACUUUUGAAUAUGUCUCAGCCUCUUAUGGACCUUGAAGGAAAACAGGGUAAUUCAAAAAAUCUUAGGAAUCUGUCUAAGAAUAUUGAUGGUUAUUUUAAAAAAUAUUUCAGCACCGCCUAUUAAUUUAGUGCGUGAUCCCCUCAGGUCUUUGGCUUAGAACCAUGGCAGAUUUGCCAAUAGAACAACACUAGGUUUCAAACUCAUGCUCAAAAGAAGUUAUUUGACCCCUGGUGAUUUCAGUAGGACAGCUAGUGCUGCAGCUUAUUAUGUGGGUUAUCUUCAACCAAGGACUUCUAUUAAAAUAAUGAACUGGAACACUACAGAUACUGUAGACUGUGCUUGACCCUCCCAGAAACAAGUGUUUGAAAUCCUACUGUAGAAAAGGAAUUUAUCAAACUUCUAACUUAGAGUCCCAACAGAAUCUAUUGUUAGAUUCCUAAUAUUACAAACUGUGCCCUUGGUGAAGUUUUAACGCCACAGAUUUGCAUCUGUUUAUGUUGGAACAGGAAGAGAAUCAGCAACUGUGCUGCUGAUUAUUUCCUAUAAUCCCGCAUCUCAUUAAGUGUUAUGGAGUGUCUCCUACUAAAUUAAUGAUCUCCUUUACUAAUGUCUAUGCAGAUCAUUUGUAAUUAGAGGUGAUGAAGUCAGACAAAUCGCUCCAGGCAAACUGGAAAGAUUGCUGAUUAUAAUUAUAAAUUACAGAUGACUACAGGCUGCGUUAUAGCUUGGAAUUCCAACAAUCUUGAUUAAGUUGGUGGUAAUUAUAAUUACCUGUAAGAUUGUUAGGAAGUCUAAUCUCAAACCUUUGAGAGAUCUCAACUGAAUCUAUCAGGCAGUAGCACACCCUGUAUGGUUGACGGUUUUAAUUGUUACUUUCCACAAUUAUGGUUUCCAACCCACACUGGUGUUUGCUACCAACCAUACAGAGUAGUAGUACUUCUUUGAACUUACAUGCACCAGCAUGUUUGUGGACCUAAAGUCUAAUUUGGUUAAAACAAAUGUGUCAAUUCACCAAUGGUUUAACAGGCACAGGUGUCAUCCUGAGUCAACAAAAAUUUUGCCUUUCCAACAAUUUGCAGAGACAUUGCUGACACUACUGAUGCUGACCGUGAUCCAGACUGAGAUUUUGACAUUACCCAUGUUCUUUGGUGGUGUCAGUGUUAUAACACCAGGAACAAUACUACAACCAGGUUGCUGUUUUUAUCAGGAUGUUAACUGCACAGAAGUCCCUGUUGCUAUCAUGCAGAUCAACUUACUCCACUGACGUGCUUAUUCUACAGGUUCUAAUGUUUCAAACACGGCAGGCUGUUUAAUAGGGGCUGAAUAUGUACAACUCAUAUGAGUGUGACAUACCCAUUGGUGCAGGUAUAUGCGCUGUUAUCAGACUCAGACUAAUUCUCAGCAGGCCUAGUGUAGCUAGUCAAUCCAUCAUUGCCUACCUAUGUACUUGGUGCAGAAAAUUCAGUUGCUUACUUAAUAACUAUUGCCAACCCACAAAUUUACUAUUAGUGUUACAGAAUUCUACCAGUGUCAUGACCAAGACAUCAGUAGAUUGUACAAUGUACAUUGUGGUGAUCAACUGAAUGCAGCAAUCUUUGUUGCAAUAUGGCAGUUUUGUACACAAUUAAACCGUGCUCUAACUGGAAUAGCUGUUGAACAAGACAAAACACCCAGAAGUUUUGCACAAGUCAAACAAAUUUACAAACCACCAAUUAAAGAUUUUGGUGGUUUAAUUUUCACAAAUAUUACCAGAUCAUCAAAACCAAGCAAGAGGUCAUUUAUUGAAGAUCUACUUUCAACAAAGUGACACUUGCAGAUGCUGGCUCAUCAAACAAUGGUGAUUGCCUUGGUGAUAUUGCUGCUAGAGACCUCAUUUGUGCACAAAGUCAACGGCCUUACUGUUUUGCCCUUUGUCACAGAUGAAAUGAUUGCUCAAUACACUUUGCACUGUUAGCGGGUACAAUCACUUUGGUUGGACCUUUGGUGCAGGUGCUGCUAAAUACCAUUUGCUAUGCAAUGGCUUAUAGGUUUAAUGGUACUGGAUACAGAAUGUUCCCUAUGAGAACCAAAAUUGAUUGCCACCAAUUUAAUAGUGCUAUUGGCAAAAUUCAAGACACACUUUUCACAGCAAGUGCCUUGGAAAACUUCAAGAUGUGGUCAACCAAAAUGCACAAGCUUUAAACACGCUUGUAAACAACUUAGCUCCAAUUUGGUGCAAUUCAAGUGUUUUAAAUGAUAUCCCCGUCUUGACAAAGUUGAGGCUGAAGUGCAAAUUGAUAGGUUGAUCACAGGCAGACUUCAAAGUUUCAGACAUAUGUGACUCAACAAUUAAUAGAGCUGCAGAAAUCAGAGCUCUGCUAAUUUGCUGCUACUAAAUGUCAGAGUUGUACUUGGACAUCAAAAGAGUGAUUUUGUGGAAGGGCUAUCAUCUUAUGUCCUCUCCUCAGUCAGACCUCAUAGUGUAGUCUUGCAUGUGACUUAUGUCCCUGCACAAGAAAGAACUUACAACUGUCCUGCCAUUUGUCUGAUGGAAAAGCACACUCCCGUGAAGGUGUCUUGUUCAAAUCACACACUGGUUUGUAACAAAGGAAUUUUAUGAACCACAAAUCUUACAGACAACACAUUGUGUCUGGUAGAUGUUGUAAUCGGAAUUGUCAACAACACAGUUUAUGAUCCUAGCACGAAUUGACUCAUUCAAGGAGGAGUUAGAUAAAUAUUUAAGAAUAUACAUCACCAGAUGUUGAUUUAGGUGACAUCUGGCAUUAAUGCUUCAGUUGUAACAUUCAAAGAAUUGACCGCCUCAAUGAGGUUGCCAAGAAUUUAAAUGAAUCUCACCGAUCCAAGAACUUGGAAAGAUGAGCAGUAUAAAAUGCCAUGUACAUCAGGCUAAGUUUUAUAGCUGGCUUGAUUGCCAAAGUAAUGGUGACAAUUAUGCUGCUGUAUGACCAGUUGCUGUAGAUGUCAGGCUGUUUCUCUUGACCCAGCUACAAAUCAAAACGACACUGAGCCAUGCUAGGAGUCUUAUACACAAAACGAACUUAUGGAUUUGUUUAUGAGAAUCUCACAAUUGGAACUGUAACUUUGAAGCAAGGUGAAAUCAAGGAUGCUAUCCAUCAGAUUUUGUUCGCGCUACUGCAACGAUACCGAUACAAGCCUCACUCCCCUUCGGAUGGCUUAUUGUUGGCGUUGCACUUCCUGCUGUUUUCAGAGCGCUUCCAAAAUCAAACCCCCAAAAGAGAUGGCAACUGCACUUCCAAGGGUGUUACUUGUUUGCAACUUGCUGUUGUUGUUUGUAACAGUACUACACCUUUUGUCGUUGGUGGCCUUGAAGCCCCUUCUCUCUAUCUUUUCUCUAGUCACUUCUUGCAGAGUAUAAACCUUGUAAGAAUAAUAAUGAGGCUUUGGCUUGCUGGAAAUGCCGUUCCAAAACCAUACUUUAUGAUGCCAACUAUUUCUUGCUGGCAUCUAAUUGUUACGACUAUUGUAUACCCACAAUAGUGUAACUCUUCAAUUGUCAUUACUCAGGUGAUGGCACAACAAGUCCUAUUCUGAACAUGACUACCAGAUUGGUGGUUAUACUGAAAUGGGAAUCUGGAGUAAAGACUGUGUUGUAUUACACAGUUACUCACUCAGACAUUACCAGCUGUACUCAACUCAAUUGAGUACAGACACUGGUGUUGAACAUGUUACCUUCAUCUACAAUAAAAUUGUUGAUGAGCCUGAAGAACAUGUCCAAAUUUCAAUCGACGGUUCAUCCAGAGUUGUUAAUCCAGUAAUGGAACCAAUUUAUGAUGAACCGACGACGACUACUAGCGUGCCUUUGUAAGCACAGCUGAUGAGUACGAACUUAUGUACUCAUUCGUUUCAGAAGAGACAGGUACGUUAAUAGUUAAUAGCGUACUUCUCUUGCUUCGUGGUAUUCUUGCUAGUUACACUAGCCAUCCUUGCGCUCGAUUGUGUGCGUACUGCUGCAAUAUUGUUAACGUGAGUCUUGUAAAACCUCUUUUACGUUUACUCCCGUUAAAAACUGAAUUCUUCUAGUACCGAUCUUGGUCUAAACGAACUAAAUUAUAUUAGUUUUUGUUUGGAACUUUAAUUUUAGCCAUGCAGAUUCCAACGGUACUAUUACGUUGAAGAGCUUAAAAAGCUCUUGAACAAUGGAACCUAGUAAUAGGUUUCCUAUUCCUUCAUGGAUUUGUCUUUACAAUUUGCCUAUGCCAACAGGAAUAGGUUUUUGUAUAUAAUUAAGUUAAUUUCCUCUGGCUGUUAUGGCCAGUAACUUUAGCUUGUUUGUGCUUGCUGCUGUUUACAGAAUAAAUUGGAUCACCGGUGGAAUUGCUAUCGCAAUGGCUUGUCUUGUAGGCUUGAUGUGGCUCAGCUACUUCAUUGCUUCUUCAGACUGUUUGCGCGUACGCGUUCCAUGUGGUCAUUCAAUCCAGAAACUAACAUUCCUCAACGUGCCACUCCAUGGCACUAUUUUGACCAGACCGCUUCUAGAAAGUGAACUCGUAAUCGGAGCUGUGAUCCUUCGUGGACAUCUUCGUAUUGCUGGACACCAUCUAGGACGCUGUGACAUCAAGGACCUGCCUAAAGAAAUCACUGUUGCUCAUCACGAACGCUUCUUAUUACAAAUUGGGAGCUCGCAGCGUGUAGCAGGUGACUCAGGUUUGCUGCAUACAGUCGCUACAGGAUUGGCAACUAUAAAUUAAACACAGACCAUUCCAGUAGCAGUGACAAUAUUGCUUUGCUUGUACAGUAAGUGACAACAGAUGUUCAUCUCGUUGACUUCAGGUUACUAUAGCAGAGAUAUACUAAUUAUUAUGAGGACUUUAAAGUUUCCAUUUGGAAUCUUGAUUACAUCAUAAACCUCAUAAUUAAAAAUUUAUCUAAGCACUAACUGAGAAUAAAUAUCUCAAUUAGAUGAAGAGCAACCAAUGGAGAUUGAUUAAACGAACAUGAAAAUUAUUUCCUUGGCACUGAUAACACUCGCUACUUGUGAGCUUUAUCACUACCAAGAGUGUGUUAGAGGUACAACAGUACUUUAAAAGAACCUUGCUCUCUGGAACAUACGAGGGCAAUCACCAUUCAUCCUCUAGCUGAUAACAAAUUUGCACUGACUUGCUUUAGCACUCAAUUUGCUUUUGCUUGUCCUGACGGCGUAAACACGUCUAUCAGUUACGUGCCAGAUCAGUUCACCUAAACUGUUCAUCAGACAAGAGGAAGUUCAAGAACUCUACUCUCCAAUUUUUAUUGUUGCGGCAAUAGUUUUAUAACACUUUGCUCACACUAAAAGAAAGACAGAAUGAUUGAACUUCAUUAAUUGACUUCUAUUUGUGCUUUUUAGCCUUUUGCUAUUCCUUGUUUUAAUUAUGCUUAUUAUCUGUUGGUUCACUUGAACUGCAAGAUCAUAAUGAAACUUGUCACGCCUAAACGAACAUGAAAUUUCUUGUUUCUUAGGAAUAUACAACUGUAGCUGCAUUUCACCAAGAAUGUAGUUUACAGUCAUGUACUCAACAUCAACCAUAUGUAGUUGAUGACCCGUGUCCUAUUCACUUCUAUUCUAAAUGGUAUAUUAGAGUAGGAGCUAGAAAAUCAGCACCUUUAAUUGAAUUGUGCGUGGAUGAGGCUGGUUCUAAAUCACCCAUUCAGUACAUCGAUAUCGGUAAUUAUACAGUUUCCUGUUUACCUUUCAAUUAAUUGCCAGGAACCUAAAUUGGGUAGUUUGUAGUGCGUUGUUCGUUCUAUGAAGACUUUUAGAGUAUCAUGACGUUCGUGUUGUUUAGAUUUCAUCUAAACGAACAAACUAAAAUGUCUGAUAAUGGACCCCAAAAUCAGCGAAAUGCACCCCGCAUUACGUUUGGUGGACCUCAGAUUCAACUGGCAGUAACCAGAAUGGAGAACGCAGUGGGGCGCGAUCAAAACAACGUCGGCCCCAAGGUUUACCCAAUAAUACUGCGUCUUGGUUCACCGCUCACUCAACAUGGCAAGGAAGACCUUAAAUUCCCUCGAGGACAAGGCGUUCCAAUUAACACCAAUAGCAGUCCAGAUGACCAAAUUGGCUACUACCGAAGAGCUACCAGACGAAUUCGUGGUGGUGACGGUAAAAUGAAAGAUUCAGUCCAAGAUGGUAUUUCUACUACCUAGGAACUGGGCCAGAAGCUGGACUUCCCUAUGGUGCUAACAAAGACGGCAUCAUAUGGGUUGCAACUGAGGAGCCUUGAAUACACCAAAAGAUACUGGCACCCGCAAUCCUGCUAACAAUGCUGCAAUCGUGCUACAACUUCCAAGGAACACAUUGUCAAAAGGCUUUACGCAGAAGGGAGCAGAGGCGGCAGUCAAGCCUCUUCUCGUUCCUCAUCACGUAGUCGCAACAGUUUAAGAAAUCAACUCCAGGCAGCAGUAGGGGAACUUUCCUGCUAGAAUGGCUGGCAAUGGCGGUGAUGCUGCUCUUGCUUUGCUGCUGCUUGACAGAUUGAACCAGCUUGAGAGCAAAAUGUCUGGUAAAGGCCAACAACAACAAGGCCAAACUGUCACUAAGAAUUGCUGCUGAGGCUUCUAAGAAGCCUGGCAAAACGUACUGCCACUAAAGCAUACAAUGUAACACAAGCUUCGGCAGACGUGGUCCAGAACAAACCCAAGGAAAUUUUGGGGACCAGGAACUAAUCAGACAAGGAACUGAUUACAAACAUUGGCCGCAAAUUGCACAAUUUGCCCCAGCGCUUCAGCGUUUUCGGAAUGUCGCGCAUUGGCAUGGAAGUCACACCUCGGGAACGUGGUUGACCUACACAGGUGCCAUCAAAUUGGAUGACAAAGAUCCAAAUUCAAAGAUCAAGUCAUUUGCUGAAUAAGCAUUGACGCAUACAAAACAUUCCCACCAACAGAGCCUAAAAAGGACAAAAGAAGAAGGCUGAUGAAACUCAAGCCCACCGCAGAGACAGAAGAAACAGCAAACUGUGACUCUUUCCUGCUGCAGAUUUGGAUGAUUUCCAAACAAUUGCAACAAUCCAUGAGCAGUGCUGACUCAACUCAGGCCUAAACUCAUGCAGACCCUCAAGGCAGAUGGGCUAUAUAAACGUUUCGCUUUCCGUUUACGAUAUUGUCUACUUUGUGCAGAAUGAAUUCUCGUAUACAUAGCACAAGUAGAUGUAGUUAACUUUAAUCACAGCAAUUUUAAUCAGUGUGUAACAUUAGGAGGACUUGAAAGAGCCACACUUCCGAGGCCACGGAGUACGAUGAGUGUACAGUGAACAAUGCUAGGAGAGCUGCCAUAUGAAGAGCCCUAUGUAAAAAAUUAAUUUAGUAUUGCUUCCCGAGAAUUCACUAACUUAUAUACCCCAACCCACAUACUACCCGAACAAAUUGAUUUGUAGAUCUGUUCUUAAACGAACAAACUAAAAUGUCUGAUAAUGGACCCAAAAUCAGCGAAAUGCACCCCAUUACGUUUGGUGGACCUCAGAUUCAACUGGCAGUAACCAGAAUGGAGAACGCAGUGGGCGCGAUCAAAACAACGUCGGCCCCAAGGUUUACCCAAUAAUACUGCGUCUUGGUUACCGCUCAUCAACAUGGCAAGGAAGACCUUAAAUUCCCUCGAGGACAAGGCGUUCCAAUUAACACCAAUAGCAGUCCAGAUGACCAAAUUGGCUACUACCGAAGAGCUACCAGACGAAUUCGUGGUGGUGACGGUAAAAUGAAAGAUUCAGUCCAAGAUGGUAUUUCUACUACCUAGGAACUGGGCCAGAAGCUGGACUUCCCUAUGGUGCUAACAAAGACGGCAUCAUAUGGGUUGCAACUGAGGAGCCUUGAAUACACCAAAAGAUCACUGGCACCCGCAAUCCUGCUAACAAUGCUGCAAUCGUGCUACAACUUCUCAAGGAACAACAUUGUCAAAAGGCUUUACGCAGAAGGGAGCAGAGGCGGCAGUCAAGCCUCUUCUCGUUCCUCAUCACGUAGUCGCAACAGUUUAAGAAAUUCAACUCCAGGCAGCAGUAGGGGAACUUUCCUGCUAGAAUGGCUGGCAAUGGCGGUGAUGCUGCUCUUGCUUUGCUGCUGCUUGACAGAUUGAACCAGCUUGAGAGCAAAAUGUCUGGUAAAGGCCAACAACAACAAGGCCAAACUGUCACUAAGAAAUUGCUGCUGAGGCUUCUAAGAAGCCUCGGCAAAACGUACUGCCACUAAAGCAUCAAUGUAACACAAGCUUUCGGCAGACGUGGUCCAGAACAAACCCAAGGAAAUUUUGGGGACCAGGAACUAAUCAGACAAGGAACUGAUUACAAACAUUGGCCGCAAAUUGCACAAUUUGCCCCAGCGCUUCAGCGUUUUCGGAAUGUCGCGCAUUGGCAUGGAAGUCACACCUCGGGAACGUGGUUGACCUACACAGGUGCCAUCAAAUUGGAUGACAAAGAUCCAAAUUUAAAGAUCAAGUCAUUUGCUGAAUAAGCAAUUGACGCAUACAAAACAUUCCCACCAACAGAGCCUAAAAAGGACAAAAGAAGAAGGCUGAUGAAACUCAAGCCUUACCGCAGAGACAGAAGAAACAGCAAACUGUGACUCUUUUCCUGCUGCAGAUUUGGAUGAUUUUCCAAACAAUUGCAACAAUCCAUGAGCAGUGCUGACUCAACUCAGGCCUAAACUCAUGCAGACACAAGGCAGAUGGGCUUAUAAACGUUUCGCUUUUCCGUUUACGAUAUAGUCUACUCUGUGCAGAAUGAAUUCUCGUACUACAUAGCACAAGUAGAUGUAGUUAACUUUAAUCCACAUAGCAAUCUUUAAUCAGUGUGUAACAUUAGGGAGGACUUGAAAGAGCCACCACAUUUCCCGAGGCCACGCGGAGUACGAUCGAGUGUACAGUGAACAAUGCUAGGGAGAGCUGCCUAUAUGGAAGAGCCCUAAUGUGUAAAAUUAAUUUUAGUAGUGCUAUCCCAUGUGAUUUUAAUAGCUUCUUAGGAGAAUGACAAAACCCCCCCCCCAUCACAUCCACAUAUCCAUAUCUCAUCAUCUCCACAUCCAUACCAUCCCCACCACAUCCCCAAACCUCAAU
>cluster_7 reads=1 total_reads=129
ACUCAGAGCGUUCCAAAAAUACUACCCUCAAAAGAGAUGGCAACUAGCACUCUCAAGGGUGUUACAUUUUGUUUGCAUACUCUGCUGUUGUUUGUAACAGUCUACCUUUACACCUUUUGCUCUAUGCUGCUGGCCUCUGAAGCCCCUUCUCUAUCUUUAUGCUUAGUCUACUUCUUAUAGAGUAUAAACUUUGUAAGAAUAAUAAUGAGGCUUUGGCUUUGCUGGAAUGCCGUUCCAAAAACUCCAUACUCUAUGAUGCCAUUAUUUUCUCUUGCUGUUAUUGUUGUUACGACUAUUGUUAUACCUUACAAUAGUGUAAACUUCUCAAUUGUACUACCACGGUGACUUGGCACAACAAGUCCUAUUUGACAUGACUACCAGAUUGGUGUUAUACUGAAAAAUGGGAAUCUGGAGUAAAAGACUGUGUUGUAUUACACAGUUACUUUACAUUAUAGAACAUUACCAGCUGUCACUCAUUCAAUUGAGUACAGACACUGGUGUUGAACAUAUUUCAUCUCAAUCAAAAUUGUUGAUGAGCCUGAAGAACAUGUCCAAAUCUCAUCUGUUGGCGGUUCAUCCGGAGUUGUUAAUCCAGUAAUUGGAACCAAUUUAUGAUGAUCGACGACGACUACUAGCGUGCUUCUGGUAAGCACAAGCUGAUGAGUACGAAACUUAUGUACUCAUUCGUUUUUCAGAAGACAGGUACGUUAAUAGUUAAUAUAGCGUACUCUUCUUUUUCUUGCUCGGUGGUAUUCUUGCUGGUCACUUAGCCAUACUUACUGCGCUACCGAUUGUGUGCGUCGCUGCUGCAAUUGUUAACGUAAGUUUGAACAAAACCUUCUCUUACAUACAUCGUUAAAAAUUUGAAUUCUCUAGAGUUCCUGAUUUGGUCUAAACGAACUAAUAUUAACUAGUUUCUUGUUUGAACUUUAAUUUUAGGCCGCUAGAUUCCUACGGUACUAACGUGAAGAGCUUAAAAGCUCCUUGAACAAUGGAACCAAGUAAUGGGUUUCCUAUUCCUUACAUGGAUUUGUACUACAAUUUGCCUAUGCCAUGAAGGAAUAGGUUUGUAUAUAAUUAAGUUAAUUUUCCUCUGGCUGUUAUGGCCAGUAUUUUAGCUUGUUUUGUGCUGUGUAAUACAUCAGAAUAAAUUGGAUCUAGUGGAAUUGCUAUCGCAAUGGCUUGUCAUUGUAGGCUUGAUGUGGCUCUAAAUACUCAUUGCUUUACAAGACUGUUUGCGUACGAUCCAUGUGGUUAUCAAUCCAGAAACUAACAUUUUCUCAACGUGCUCAUCAUGGCACUAUUUGACCAGACCGUUUUGGAAAGUGAACAUCGUAAUGGUAGAAUCCUCCUUGGACAUCUCGUAUUGCUGGACACCAUCUAGGACGCUGACAUCAAGGACCUGCCUAAAGAAUCUUGUUGCUACAUCACGAACGCUUCUUAUUACAAAUUGGGAGCUUACUGGCGUGUAGCAGGUGACUCAGGUUUUGCUGCAUCCAGUUGCUCAGUUGGCAACUAUCAAUUAAACUCAGACCAUUCCAGUAAGUGAUAAUUGCUUUGCUAAAGGUUCUACAGUAAGUGACAUAGAUGUUUCAUCUCGUUGACUUCCAGGUUACUAUAGCAGAGAUAUUACUAAUUAUUAUGAGGACUUUAAAGUUUCCAUUUGGAAUACUUGAUUACAUCAUAAACCUCAUAAUUAAAAAUUUAUCUAAGUCUUAACUAGAAUAAUAUUCUCAAUAGAUGUAGAGCAACCAAUGGAGAGAUUGAUUAAACGAACAUGAAAAAUUAUUCUUCUUGGCACUAAAUUACUUUCGUUACUUUGCAAAAGCUUUAACACUACCAAGAGUGUUAGAGGUACAACAAAGUACUUUUUGCAGAACCUUGCUUUCACUGGAACAUUCAAGGGCAAACCACUUCAACCUAGUUCUAUCAAAUUUGCACUGAUUUGUUCUAGCUCAAUUUGCUUUUGCUUGUCCUGACGGCGUAAAACACGUUAUAGGAUACGUCAGAUCAGUUCACCUAAACUGUUCAUCAGACCAGAGGGAAGUCAAGAACUCUACUCCAAUUUCUUAUUGUUGCAAAGUGUUCAUAACACUCUGCUCUCACACUCAAAAGUAGAUCAGAAUGACUGAACUUUCACUAAUUGACUUCUAUUUGUGCUUUCUUAGCCUUUCUCAUCUGUUAACCUUGUUUAAUUAUGCUUAUUAUCUGUUGGUUCUCACUUGAACUGUAAGAUCAAUGAAACUCUGUCACGCCUAAACGUAACAUGAAAUUUGUCUUCUUAGGAAUCUUAUACAUUGUAGCUGCAUUCACCAAGAAUGUAGUCUAGAUAUGUACUUAACAUCAUCAUAUGUAGUUGAUGACAUAGUGUUCCUAUUCACUUCAACUCUAAAUGGUAUUAGAGUAGAGCUAGAAAAUAUAGCACCUUUAAUUGAAUUGUGCGUGGAUGAGGCUGGUUCUAAUCACCCAUAUGAGUUUUUGUACUGGUAAUUAUACAGUUUCCUUGUUUACCUUUACAAUUAAUUGCCAGGAUCCUAAAUUGAGGUAGUCUUGUAGUGCGUUGUUCGUUCAUGAAGACUUCUUAGAGUAUGUCGCUGUUGUUUUAGAUUUUCAUCUAAAACGAACAAUUAAAAUGUCUGAUAUUGGACCCAAAAUCGGCGAAUGCACCCCAUACGUUUGGUGGACCAGAUUUUGGCAGUAACCAGGCAGAGAACGCAGGGUGGGAGCGCGAUCAAACAACGUCGGCCCCAAGGUUUACCCAAUAAUUGCGUCUUGGUUACCGCUCACUCAUUUGGCAAGGAAGACCUUAAAUUCCCGAGGACCAGGCGUUCCAAUUAACACCAAAAGUCCAGAUGAUCAAUUGAAAUACCGAAGAAUACCUAGACGAAUUCGUGGUGGUGACGGUAAAAUCAAACUUUCCAUACUCCAAGAAGUUAUUCUACUCCAGUAACUUUUCCAGGCUGGACCCUGGUGCUUCAGCUUCAUAUGUGGUUUCAACCAAGGACUUUCAUACACCAAAAAUAAUUAACCUACAACCCUAACAAUGUUGCAACCGUGCACAACCCCACAGAAACAACUUGUCCAAAGACAUCCACUGUAGCAAAAGGAAUCAACAAACUUACUAACUUUAGACACCAACCAACAGAAUCUUCUGAUAAAUUCCUAUAUUACAAACUUGUGCCCAUUGUGACGAUUUAACACCACCUCAGAUCUGAUUGUCUCUGAUGAAACAUCAAUAGCCACACAACUUAUUGCUGAUUAUUCAAUCCCAUAUACCGUUCUAACCACUUUAGUACAUAGCGACCCACUCAAUUACCUGACCACCACUCUACUAAUGUCUAACCAGAAUAUUUCAAUCAGUGUGAAGACUUCAGACAAAUCUGCAGGCCAAACUAGCCAGAUUGCUGAUUAUCGCUUAAAUUACCAUAUGAUUCACAGGUUCAUUAUAGCUUAGCAUCAAACAAUCUCAAUUCCUCAAAUGUUUUAUAACUUAUAACCACCUGAUAGACUCUGCAUUCUAACCACAAACCUUGUAGACAGUUCUCAACGAACUUUAAAAUCUGUCUGGCUGUCACUCUUCUCAUGCUUAGUGUCAGUCACGCAGUAUAAUACUAACAAUCAUGACUGACGUGACAAUGCACAGUAACUCGACUCAUAUUGCAGGCUCCUUACUUCCAUCCGUCUGCAGCCGCUCAUCGCAAUCAAGGUUUCUCCGGCUGCCAAAGUAAGAUGGAGAGCCUUAUCCAUGGUUUCAAUGACAAAACAGUCUCCUUUGCUGUCUUACAGGUGCAAUACACGUACGUGGCAUCCGAGACAUGUGGCAACUUUACCAGCUGACAUCAACAUCACUUUCAAAGGCAUUGUAGUAAAGUUGAAAAAUGCGUUACCCUCAACUUGAACAGCCCUAUGUGACUUCAUCAAACGUUUCUGAUGCUCGACCUGCACCUAAGGACAUGAUAUGAUUGACUCAUCAGAACAUGAAGGCAUUCAGAACAAUCGUAAUGGUGAGACUAACGUGUUUGUCCCUCAAGAAGCUAAACAUACCAGUGGCUCGCAAGGUUCUUUCGUAAGAAGGUUCUAAAGAAGCUGGUGGCCCGUUUACCGCCGAUCUAAGUCAUUUGACUUCAGGCGACGAUCUUGACGUUGAUCCACAUUAUGAAGAUUCAAGAAACUGGAACAGCUUACCAUAGCAGUGGUGUCACCCGUGAACUCAUGCGUCAGCUUAACGGAGGUCAAACCUCGCUAUGUCGAUAACAACAUCUGUGGCCCUGAUAGUACCCUCUUUGAGUGCAUUCAAAGACCUUUUAGCACGUGCAUUGGCAAAGCUGGUCAUGCAUUUUGUCGAACAACUGGACCUUAUCGACACUAACAGGGUCUAUCUGCUGCCGUGCACAAGAGCAUGACAUUGCUUGGUACACUAUAACCUUCUGACAAGAUCUAUGAAUUGCAGACACCUUUGUUAAAUUGGCAAAGAAAUUUGAUCUUCAACGGGGAAUGUCCCAAUUUUGUAUUUCCCUCUGAAACUCCAUAAUCAAGACUAUUCAACCAAGGCUUUAAAAGAAGCUUGAUGGCUUAUGGGUAGAUUGAGAUCUGUCUUAGUUGCGUCCAAAUGAAUGCAACCAAAUGCCUUCAACUCUUGAAAUCUGAUCAUUCGUAUGAACUCAUGGCAGACGGGCUUUAAUUAAAGCCACAUGCGUUGUCGCACUGAGAAUUUGACAAACCCAGGUCACUACAUUGGUAACCCAAAAGCUAUUAUUAAAACCUCAACUGACCAGCAUGGAAAUUCAUGAUGCACAGCAUAGUCGUGCCAAAUCAACAAUGAAGACUUAAACCAUACUUAUGCCACACAUACUGCCAUUACAGACUGUGUAUUCCUAUUUUGGUUGCCAUAUCGAUAGCUAUUGUAAUUCCAUUGCUAGAACAUUUGACAUACAGUGCUAUUUAAGAAAGUUGCCAAGGUCUUAAUGACAACCUUUGUACUCUAAAUAAAGAUGAAUUCCAUCACAGUUUUUGAUAAAGUGCUUAAUGUUAUGAAAUCGCUAUCAUUUAUUAUUUUGCUUCCUAGUGCAUUCUAUACAAAGUGUGAAUAGAUUUGUAUUAUAAAGCGAUACUAAACACAUUGUGAAUCAGUGGUACUUCUGUAGACAAAAUGCUAAAAAGUACAGAUUGUAUCUCGAUGCUUAUAACAUACUGAUCCACAGCAAAUGUCAUAGCUUGUGGGUUUACAAACAAUUUGAUACUUAUAACUCCUGAACACUUUACAUACUUCAGAGUUUAGAAAACUGUGGCUUUUAAUGUUGUAAACCAAGGACACUUUGAUGGACAACAGUGAAGUACCAGUUUUCAUCAUUAAUAACACUGUACACAAAAGUUGAUGGUGUUGAUGUGGAAUAGUGUUGAAAAUAAACAACAUUACCAAUGUAGCAUCUGAGCUUUAGGCUAAGCGCAACAUUAAACCAGUACCAGAGUGAAAACUCAAUAAUUUGGGUGUGGACAUUGCUGCUAAAUACUGUGAUUUGAGACUACAAAAGAGAUGCUCCAGCACAUAUAUCUACUAUUGGUGCUUGUCUAUGACUGACAUAGCCAAGAAAUUGAAACGAUUUGUGCACCACUCACUGUCUUUCUUGAUGGUCGAGUUGAUGGCACGCAGACUUAUUUAGAAUGCCCGUAAUGGUGUUCUUAACGAAGGUGGUGUUAAAGGUUUACACAUUGUGUAGGUCCCAAACAAGCUAGUCUUAAUGGAGUCACAUUAAUUGGAGAAGCCGUAAAACACAGUUUCAAUUAUUAUAAGAAAGUUGAUGGUGUUGUCCAACAAUUACCUGAAACUUACUUUACUCAGAGUAGAAAUUUACAAGAAUUUAAACCCAGGAGUCAAAUGGAAAUUGAUUUCUUAGAAUUAGCUAUGGAUGAAUUCAUUGAACGGUAUAAAUUAGAAGGCUAUGCCUUCGAACAUAUCGUUUAUGGAGAUUUUAGUCAUAGUCAGUUAGGUGGUUUACAUCUACUGAUUGGACUAGCUAAACGUUUUAAGGAAUCACCUUUUGAAUUAGAAGAUUUUAUUCCUAUGGACAGUACAGUUAAAACUAUUUCAUACAGAUGUGCAAACAGGUUCAUCUAAGUGUGUGUGUUCUGUUAUUGAUUUAUUACUUGAUGAUUUUGUUGAAAUAAUAAAAUCCCAAGAUUUAUCUUGUAGUUCUAAGGUUGUCAAAGUGACUAUUGACUAUACAGAAAUUUUAUUCAUGCUCUGGUGUAAAGAUGGCCAUGUAGAAACAUUUACCCAAAAUUACAAUUUAGUCAGGUUGGCAACCGGGUGUUGCUAUGCCUAAUUUUACAAAAUGCAAAGAAUGCUAUUAGAAAAGUGUGACCUUCAAAAUUAUGGUGAUAGUGCAACAUUACCUAAAGGCAUAAUGAUGAAUGUCGCAAAAUAUACUCAACUGUGUCAAUAUUUAAACACAUUAACAUUAGCUGUACCCUAUAAUAUGAGAGUAUACAUUUUGGUGCUGGUUCUGAUAAAGGAGUUGCACCAGGUACAGCUGUUUCUAAGACAGUGGUUGCCACGGGUACGCUGCUUGUCGAUCAGAUCUUAAUGACUUUGUCUCUGAUGCAGAUUCAACUUUGAUUGGUGAUUGUGCAACUGUACUACAGCUAAUAAAUGGGAUCUCAUUAUUAGUGAUAUGUACGACCCUAAGACUAAAAAUGUUACAAAAGAAAAUGACUCUAAAGAGGUUUCUUUUACAUUUGUGGGUUUAUACAACAAAAGCUAGCCUUGGAGGUUCCGUGGCUAUAAAGAUAACAGAACAUUCUUGGAAUGCUGAUUUUUAUAAGCUCAUGGGACACUUCGCAUGGUGGACAGCCUUUGUUACUAAUGUGAAUGCGUCAUCAUCUGAAGCAUUUUAAUUGGAUGUAAUUAUCUUGGCAAACCACGCGAACAAAUAGAUGGUUAUGUCAUGCAUGCAAAUACAUAUUUGGAGGAAUACAAAUCCAAUUCAGUUGUCUCCUAUUCUUUAUUUGACAUGAGUAAAUUUUCCCUUAAAUUAAGGGUACUGCUGUUAUGUCUUUAAAAGAAGGUCAAAUCAAUGAUAUGAUUUUAUCUCUUCUUAGUAAAGGUAGACUUAUAAUUAGAGAAAACAACAGAGUUGUAUUUUAGUGAUGUUCUUGUUACAACUAAACGAACAAUGUUUGUUUCUUGUUUUAUUGCCACUAGUCUUAGUCAGUGUGUUAAUCUUACAACCAGAACUUCAAUUACCCCUGCAUACACUAAUUCUUUCACGUGGUGUUUAUUACCCUGACAAAGUUUUCAGAUCCUCAGUUUUCAUACAACUCAGGACUUGUUCUUACCUUUCUUUCCAAUGUUACUUGGUUCCAUGCUAAGAGGUUUGAUAACCCUGUCCUACCAUUUAAUGAUGGUGUUUAUUUUGCUUCCACUGAGAAGUCUAACAUAAUAAGAGGCUGGAUUUUGGUACUACUUUAGAUUCGAAGACCCAGUCCCUACUUAUUGUUAAUAACGCUACUAAUGUUGUUAUUAAAGUCUGUGAAUUUCAAUUUGUAAUGAUCCAUUUUUGGGUGUUUAUUACCACAAAAACAACAAAAGUUGGAUGGAAAAGUGAGUUCAGAGUUUAUUCUAGUGCGAAUAAUUGCACUUUUGAAUAUGUCUCUCAGCCUUUUCUUAUGGACCUUGAAGGAAACAGGGUAAUUUCAAAAAAUCUUUAGGGAAUUUGUGUUUUAAGAAUAUUGAUGGUUAUUUUAAAAUAUUUUAAGCACACGCCUAUUAAUUUAGUGCGUGAUUCCCUCAGGGUUUUUCGGCUUUAGAACCAUUGGUAGAUUUGCCAAUAGGUAUUAACAUACUAGGUUUCAAACUUUACUUGCUCUACAUAGAAGUUAUUUGACUCCUGGUGAUUCUUCUUCAGGUUGGACAGCUGGUGCUGCAGCUUAUUAUGUGGGUUAUCUUCAACCUAGGACUUUCUAUUAAAAUAUAAUGAAAAUGGAACCAUUACAGAUGCUGUAGACUGUGCUUGACCCUCUCUCAGAAACAAAGUGUACGUUGAAAUCCUCACUGUAGAAAAAGGAAUCUAUCAAACUUCUAACUUUAGAGUCCAACCAACAGAAUCUAUUGUUAGAUUUCCUAAUAUUACAAACUUGUGCCCUUUUGGUGAAGUUUUUAACGCCACCAGAUUUGCAUCUGUUUAUGCUUGGAACAGGAAGAGAAUCAGCAACUGUGUUGCUGAUUAUUCUUCCAUAUAAUUCCGCAUCAUUUUCCACUUUAAGUGUUAUGGAGUGUCUCCUACUAAAUUAAAUGAUCUCUGCUUUACUAAUGUCUAUGCAGAUUCAUUUGUAAUUAGAGGUGAUGAAGUCAGACAAAUCGCUCCAGGCAAACUGGAAAGAUUGCUGAUUAUAAUUAUAAAUUACCAGAUGAUUUUACAGGCUGCGUUAUAGCUUGGAAUUCUAACAAUUCUGAUUCUAAGGUUGGUGGUAAUUAUAAUUACCUGUAUAGAUUGUUUAGGAAGUCUAAUCUCAAACCUUUAGAGAGAUAUUUCAACUGAAAUCUAUCAGGCCGGUAGCACACCUUGUAAUGGUGUUGACGGUUUAAUUGUUACUUUCUUCAAUCAUAUGGUUUCCAACCCACUAAUGGUGUUGGUUACCAUACCAUACAGAGUAGUAGUACUUUCUUUUGAACUUUACAUGCACCAGCAACUGUUUGUGGACCUAAAAAGUCUACUAAUUUGGUUAAAAACAAAUGUGUCAAUUUCAACUCAAUGGUUUAACAGGCACAGGUGUUCUUACUGAGUUUAACAAAAGUUUCUGCCUUUCCAACAAUUUGGCAGAGACAUUGCUGACACUACUGAUGCUGUCCGUGAUCCACAGACACUUUGAGAUCUUGACAUUACACCAUGUUCUUUGGUGGUGUCAGUGUUAUAACACCAGGAACAAAUACUCUAACCAGGUUGCUGUUCUUUUAUCAGGAUGUUAACUGCACAAGAAGUCCCUGUUGCUAUUCAUGCAGAUCAACUUACUCCUACUUGGCGUGUUUAUUCUACAGGUUCUAAUGUUUUCAAACACGUGCAGGCUGUUUAAUAGGGCUGAAUAUGUCAACAACUCAUAUGAGUGUGACAUACCCAUUGGUGCAGGUAUAUGCGCUAGUUAUCAGACUCAGACUAAUCUUCUCAGCGGGCACGUAGUGUAGCUAGUCAAUCCAUCAUUGCCUACACUAUGUCACUUGGUGCAGAAAAUUCAGUUGCUUACUCUAAUAACUCUAUUGCCAUACCCACAAAUUUUACUAUUAGUGUUACCACAGAAAUUCUACCAGUGUCUAUGACCAAGACAUCAGUAGAUUGUACAAUGUACAUUUGUGGUGAUUCAACUGAAUGCAGCAAUCUUUGUUGCAAUAUGGCAGUUUUUGUACACAAUUAAACCGUGCUUUAACUGGAAUAGCUGUUGAACAAGACAAAACACCCAAGAAGUUUUUGCACAAGUCAAACAAAUUUACAAAACACCAAUUAAAGAUUUUGGUGGUUUUAAUUUCACAAAUAUUACCAGAUCCAUCAAAACCAAGCAAGAGGUCAUUUAUUGAAGAUUUACUUUUCAACAAGUGACAUUGCAGAUGCUGGCUUCAUCAAACAAUAUGGUGAUUGCCUUGGUGAUAUUGCUGCUAGAGACCUCAUUUGUGCACAAAAGUUUAACGGCCUUACUGUUUUGCCACCUUUGCUCACAGAUGAAAUGAUUGCUCAAUACACUUUGCACUGUUAGCGGGUACAAUCACUUCUGGUUGGACCUUUGGUGCAGGUGCUGCAUUAAAAUACCAUUUGCUAUGCAAAUGGCUUAUAGGUUUAAUGGUAUUGGAGUUACACAGAAUGUUCUAUGAGAACCAAAAAUUGAUUGCCAACCAAUUUAAUAGUGCUAUUGGCAAAAUUCAAGACUCACUUUUUCCACAGCAAGUGCACUUGGAAAACUUCAAGAUGUGGUCAACCAAAAUGCACAAGCUUUAAACACGCUUGUUAAACAACUUAGCUCCAAUUUGGUGCAAUUCAAGUGUUUUAAAUGAUAUCCUUUCACGUCUUGACAAAGUUGAGGCUGAAGUGCAAAUUGAUAGGUUGAUCACAGGCAGACUUCAAAGUUUGCAGACAUAUGUGACUCAACAAUUAAUAUAGAGCUGCAGAAAUCAGAGCUUCUGCUAAUCUUGCUGCUACUAAAAUGUCAGAGUGUGUACUUGGACAAUCAAAAAGAGUUGAUUUUGUGGAAAGGGCUAUCAUUUAUGUCCUUCCCUCAGUCAGCACCUCAUGGUGUAGUUCUUGCAUGUGACUUAUGUCCCUGCACAAGAAAAGAACUUCACAACUGCUCCUGCCAUUUGUCAUGAUGGAAAAGCACACUUUCCUCGUGAAGGUGUCUUUGUUUCAAAUGGCACACACUGGUUUGUAACACAAAGGAAUUUUUAUGAACCACAAUCAUUACUACAGACAACACAUUUGUGUCUGGUAACUGUGAUGUUGUAAUAGGAAUUGUCAACAACACAGUUUAUGAUCCUUUGCAACCUGAAUUAGACUCAUUCAAGGAGGAGUUAGAUAAAUAUUUUAAGAAUCAUCAUCACCAGAUGUUGAUUUAGGUGACAUCUCUGGCAUUAAUGCUUCAGUUGUAAACAUUCAAAAAGAAAUUGACCGCCUCAAUGAGGUUGCCAAGAAUUUAAAUGAAUCUCAUCGAUUCCAAGAACUUGGAAAGUAUGAGCAGUAAAUGGCCAUGGUACAUUGGCUAGGUUUUAUAGCUGGCUUGAUUGCCAUAGUAAUGGUGACAAUUAUGCUUUGCUGUAUGACCAGUUGCUGUAGUUGUCUCAAAGGCUGUUGUUCUUGUGGAUCCUGCUGCAAAUUUGAUGAAGACGACUCUGAGCCAGUGCUCAAAGGAGUCAAAUUACAUUACACUAAACGAACUUAUGGAUUUGUUUAUGAGAAUCUCACAAUUGGAACUGUAACUUUGAAGCAAGGUGAAAUCAAGGAUGCUACUCCUUCAGAUUUUGUUCGCGCUACUGCAACGAUACCGAUACAAGCCUCACUCCCUUUCGGAUGGCUUAUUGUUGGCGUUGCACUUCUUGCUGUUUUCAGAGCGCUUCCAAAAUCAUAACCCUCAAAAGAGAUGGCAACUAGCACUUCCAAGGGUGUUCACUUUGUUUGCAACUUGCUGUUGUUGUUUGUAACAGUUUACUUACACCUUUUGCUCGUUGCUGCUGGCCUUGAAGCCCUUCUCUAUCUUUAUGCUAUUAGUCACUUCUUGCAGAGUAUAAACUUUGUAAGAAUAAUAAUGAGGCUUUGGCUUUGCUGGAAAUGCCGUUCCAAAAACCCAUACUUUAUGAUGCCAACUAUUUUCUUUGCUGGCAUACUAAUUGUUACGACUAUUGUAUACCUACAAUAGUGUAACUCUCAAUUGUCAUUACUCAGGUGAUGGCACAACAAGUCCUAUUUUGAACAUGACUACCAGAUUGGUGGUUAUACUGAAAAUGGGAAUCUAGAGUAAAAGACUGUGUUGUAUUACACAGUUACUUCAUUCAGACUAUUACCAGCUGUACUCAACUCAAUUGAGUACAGACACUGGUGUUGAACAUGUUACCUUCCAUCUACAAUAAAAUUGUUGAUGAGCCUGAAGAACAUGUCCAAAUUUUCACAAUCGACGGUUCAUCCGGAGUUGUUAAUCCAGUAAUGGAACCAAUUUAUGAUGAACCGACGACGACUACUAGCGUGCCUUUGUAAGCACAAGCUGAUGAGUACGAACUUAUGUACUCAUUCGUUUCAGAAGAGACAGGUACGUUAAUAGUUAAUAGCGUACUUUCUUGCUUUCGUGGUAUUCUUGCUAGUUACACUAGCCAUCCUCUGCGCUUCGAUUGUGUGCGUACUGCUGCAAUAUUGUUAACGUGAGUCUUGUAAAACCUUCUUUUACGUUUACUCUCGUGUUAAAAAUCUGAAUUCUUCUAGAGUUCCUGAUUUCUGGUCUAAACGAACUAAAUAUUAUAUUAGUUUCUGUUUGGAACUUUAAUUUUAGCCAUGGCAGAUUCCAACGGUACUAUUACCGUUGAAGAGCUUAAAAAGCUCUUGAACAAUGGAACCUAGUAAUAGGUUUCCUAUUCCUUACAUGGAUUUGUCUCUACAAUUUGCCUAUGCCAACAGGAAUAGGUUUUUGUAUAUAAUUAAGUUAAUUUUCCUCUGGCUGUUAUGGCCAGUAACUUUAGCUUGUUUGUGCUUGCUGCUGUUUACAGAAUAAAUUGGAUCACCGGUGGAAUUGCUAUCGCAAUGGCUUGUCUUGUAGGCUUGAUGUGGCUCAGCUACUUCAUUGCUUUUCAGACUGUUUGCGCGUACGCGUUCCAUGUGGUCAUUCAAUCCAGAAACUAACAUUCUCAACGUGCCACUCCAUGGCACUAUUUUGACCAGACCGCUUCUAGAAAGUGAACUCGUAAUCGGAGCUGUGAUCCUUCGUGGACAUCUUCGUAUUGCUGGACACCAUCUAGGACGCUGUGACAUCAAGGACCUGCCUAAAGAAAUCACUGUUGCUACAUCACGAACGCUUCUUAUUACAAAUUGGGAGCUCGCAGCGUGUAGCAGGUGACUCAGGUUUUGCUGCUUACAGUCGCUACAGGAUUGGCAACUAUAAAUUAAACACAGACCAUUCCAGUAGCAGUGACAAUAUUGCUUUGCUUGUACAGUAAGUGACAACAGAUGUUCAUCUCGUUGACUUUCAGGUUACUAUAGCAGAGAUAUUACUAAUUAUUAUGAGGACUUUUAAGUUUCCAUUUGGAAUCUUGAUUACAUCAUAAACCUCAUAAUUAAAAAUUUAUCUCAGUCACUAACUGAGAAUAAAUAUUCUCAAUUAGAUGAAGAGCAACCAAUGGAGAUUGAUUAAACGAACAUGAAAAUUAUUUUUCUUGGCACUGAUAACACUCGCUACUUGUGAGCUUUAUCACUACCAAGAGUGUGUUAGAGGUACAACAGUACUUUAAAAGAACCUUGCUCUUCUGGAACAUACGAGGGCAAUUCACCAUUUCAUCCUCUAGCUGAUAACAAAUUUGCACUGACUUGCUUUAGCACUCAAUUUGCUUUUGCUUGUCCUGACGGCGUAAACACGUCUAUCAGUUACGUGCCAGAUCAGUUUCACCUAAACUGUUCAUCAGACAAGAGGAAGUUCAAGAACUUUACUCUCCAAUUUUUAUUGUUGCGGCAAUAGUGUUUAUAACACUUUGCUCACACUCAAAAGAAAGACAGAAUGAUUGAACUUUCAUUAAUUGACUUCUAUUUGUGCUUUUUAGCCUUUCUGCUAUUCCUUGUUUUAAUUAUGCUUAUUAUCUGUUGGUUUCACUUGAACUGCAAGAUCAUAAUGAAACUUGUCACGCCUAAACGAACAUGAAAUUUCUUGUUUCUUAGGAAUUAUUACAACUGUAGCUGCAUUUCACCAAGAAUGUAGUUUCCAGUUAUGUACUCAACAUCAACCAUAUGUAGUUGAUGACCCGUGUCCUAUUCACUUCUAUUCUAAAUGGUAUAUUAGAGUAGGAGCUAGAAAAUCAGCACCUUUAAUUGAAUUGUGCGUGGAUGAGGCUGGUUCUAAAUCACCCAUUCAGUACAUCGAUAUGGUAAUUAUACAGUUUCCUGUUUACCUUUUACAAUUAAUUGCCAGGAACCUAAAUUGGGUAGUCUUGUAGUGCGUUGUUCGUUCUAUGAAGACUUUUUAGAGUAUCAUGACGUUCGUGUUGUUUUAGAUUUCAUCUAAACGAACAAACUAAAAUGUCUGAUAAUGGACCCCAAAAUCAGCGAAAUGCACCCCGCAUUACGUUUGGUGGACCUCAGAUUCAACUGGCAGUAACCAGAAUGGAGAACGCAGUGGGGCGCGAUCAAAACAACGUCGGCCCCAAGGUUUACCCAAUAAUACUGCGUCUUGGUUCACCGCUCACUCUACAUGGCAAGGAAGACCUUAAAUUCCCUCGAGGACAAGGCGUUCCAAUUAACACCAAUAGCAGUCCAGAUGACCAAAUUGGCUACUACCGAAGAGCUACCAGACGAAUUCGUGGUGGUGACGGUAAAAUGAAAGAUUUCAGUCCAAGAUGGUAUUUCUACUACCUAGGAACUGGGCCAGAAGCUGGACUUCCCUAUGGUGCUAACAAAGACGGCAUCAUAUGGGUUGCAACUGAGGAGCCUUGAAUACACCAAAAGAUCACUUGGCACCCGCAAUCCUGCUAACAAUGCUGCAAUCGUGCUACAAUUCCAAGGAACAACAUUGUCAAAAGGCUUUACGCAGAAGGGAGCAGAGGCGGCAGUCAAGCCUUUCUCGUUCCUCAUCACGUAGUCGCAACAGUUUAAGAAAUUCAACUCCAGGCAGCAGUAGGGGAACUCUCUCCUGCUAGAAUGGCUGGCAAUGGCGGUGAUGCUGCUUUGCUUUGCUGCUGCUUGACAGAUUGAACCAGCUUGAGAGCAAAAUGUCUGGUAAAGGCCAACAACAACAAGGCCAAACUGUCACUAAGAAUUUGCUGCUGAGGCUUCUAAGAAGCCUCGGCAAAACGUACUGCCACUAAAGCAUACAAUGUAACACAAGCUUUCGGCAGACGUGGUCCAGAACAAACCCAAGGAAAUUUUGGGGACCAGGAACUAAUCAGACAAGGAACUGAUUACAAACAUUGGCCGCAAAUUGCACAAUUUGCCCCAGCGCUUCAGCGUUUUCGGAAUGUCGCGCAUUGGCAUGGAAGUCACCUUCGGGAACGUGGUUGACCUACACAGGUGCCAUCAAAUUGGAUGACAAAGAUCCAAAUUCAAAGAUCAAGUCAUUUGCUGAAUAAGCAUUGACGCAUACAAACAUUCCCACCAACAGAGCCUAAAAGGACAAAAGAAGAAGGCUGAUGAAACUCAAGCCUCCGCAGAGACAGAAGAAACAGCAAACUGUGACUCUUUUCCUGCUGCAGAUUUGGAUGAUUUCUCCAAACAAUUGCAACAAUCCAUGAGCAGUGCUGACUCAACUCAGGCCUAAACUCAUGCAGACACAUAAGGCAGAUGGGCUAUAUAAACGUUUCGCUUUUCCGUUUACGAUAGUAGUCUACUCUUGUGCAGAAUGAAUCUCGUAACUACAUAGCACAAGUAGAUGUAGUUAACUUUAAUCUCUCAGCAAUUUCUAUCAGUGUGUAACAUUAUGGAGGACUUGAAAGAGCCACACAUUUCUAGACAAAGGAGAGAUACUAUCCAGUGUCAGUGAAUAGUGCUAUAGAGACUUUGCACCUAUGGAAAGACAGAAUGAUUGAACUCAUUAAUUGACUUCUAUUUGUGCUUUUGCCCUUUGCUAUCCUUGUUUUAAUUAUGCUCUAUCUUUGGUUCUCUUGAACUGCAGAUCAAUAAACUUGUCCGCCUAAACGAACAUGAAAUCUUGUUCUUAGGAAUAUUACAACUGUAGCUGCUUUACCAAGAAUGUAGUUCUAAGUUAUGUACUCAACAUCAACCAUAUGUAGUUGAUGACCCGUGUCCUAUUCACUUAUUCUAAAUGGUAUAUUAGAGUAGGAGCUAGAAAAUCAGCACCUUUAAUUGAAUUGUGCGUGGAUGAGGCUGGUUCUAAAUCACCCAUUCAGUACAUCGAUAUCGGUAAUUAUACAGUUUCCUGUUUACCACAAUUAAUUGCCAGGAACCUAAAUUGGGUAGUCUUGUAGUGCGUUGUUCGUUCUAUGAAGAUUUAGAGUAUCAUGAUGUUCGUGUUGUUUUAGAUUCAUCUAAACGAACAAACUAAAAUGUCUGAUAAUGGACCCCAAAAUCAGCGAAAUGCACCCCGCAUUACGUUUGGUGGACCUCAGAUUCAACUGGCAGUAACCAGAAUGGAGAACGCAGUGGGGCGCGAUCAAAACAACGUCGGCCCCAAGGUUUACCCAAUAAUACUGCGUCUUGGUUCACCGCUCACUCAACAUGGCAAGGAAGACCUUAAAUUCCCUCGAGGACAAGGCGUUCCAAUUAACACCAAUAGCAGUCCAGAUGACCAAAUUGGCACUACCGAAGAGCUACCAGACGAAUUCGUGGUGGUGACGGUAAAAUGAAAGACUCAGUCCAAGAUGGUAUUUCUACUACCUAGGAACUGGGCCAGAAGCUGGACUUCCCUAUGGUGCUAACAAAGACGGCAUCAUAUGGGUUGCAACUGAGGAGCCUUGAAUACACCAAAAGAUCACUUGGCACCCGCAAUCCUGCUAACAAUGCUGCAAUCGUGCUACAACUUCCCAAGGAACAACAUUGUCAAAAGGCUUUACGCAGAAGGGAGCAGAGGCGGCAGUCAAGCCUCUCUCGUUCCUCAUCACGUAGUCGCAACAGUUUAAGAAAUUCAACUCCAGGCAGCAGUAGGGAACUUCUCCUGCUAGAAUGGCUGGCAAUGGCGGUGAUGCUGCUCUUGCUUUGCUGCUGCUUGACAGAUUGAACCAGCUUGAGAGCAAAAUGUCUGGUAAAGGCCAACAACAACAAGGCCAAACUGUCACUAAGAAAUUGCUGCUGAGGCUUCUAAGAAGCCUGCAAAACGUACUGCCACUAAAGCAUACAAUGUAACACAAGCUUUCGGCAGACGUGGUCCAGAACAAACCCAAGGAAAUUUUGGGGACCAGGAACUAAUCAGACAAGGAACUGAUUACAAACAUUGGCCGCAAAUUGCACAAUUUGCCCCAGCGCUUCAGCGUUUUCGGAAUGUCGCGCAUUGGCAUGGAAGUCACUCGGGAACGUGGUUGACCUACACAGGUGCCAUCAAAUUGGAUGACAAAGAUCCAAAUUCAAAGAUCAAGUCAUUUGCUGAAUAAGCAUUGACGCAUACAAAACAUUCCCACCAACAGAGCCUAAAAAGGACAAAAAGAAGAAGGCUGAUGAAACUCAAGCCCCUCAGAGACAGAAGAAACAGCAAACUGUGACUCUUUCCUGCUGCAGAUUUGGAUGAUUUUCCAAACAAUUGCAACAAUCCAUGAGCAGUGCUGACUCAACUCAGGCCUAAACUCAUGCAGACCAUCAAGGCAGAUGGGCUAUAUAAACGUUUCGCUUUUCCGUUUACGAUAUAGUCUACUCUGUGCAGAAUGAAUUCUCGUAACUACAUAGCACAAGUAGAUGUAGUUAACUUUAAUCACAUAGCAAUCUUUAAUCAGUGUGUAACAUUAGGGAGGACUUGAAAGAGCCACCACAUUUCUCGAGGCCACGCGGAGUACGAUCGAGUGUACAGUGAACAAUGCUAGGGAGAGCUGCCUAUAUGGAAGAGCCCUAAUGUGUAAAAUUAAUUUUAGUAGUGCUAUCCCCAUGUGAUUUUAAUAGCUUCUUAGGAGAAUGACAAAAAUCCCACCCACUCCCACCAUAUCAUCCAUAUCUCUAUCCAUCAUACAUCCUACCCUAUCCUACUCAUCCCCUCAUCACUUUUAC
>cluster_8 reads=2 total_reads=106
AAAACUGUUUAUAGUGAUGUAGAAAACCUCACCUUAUGGGUUGGGAUUGCCAAAUGUGAACAGAGCCAUGCCUAUAUGCUUGAAUUAUGGCCUCACUUGUUUUGUUCGCAAACAUACAACGUGUUGUAGCUUGUCACACCGUUUCUAUAGAUUAGCUAAUGAGUGUGCUCAAGUAUUGAGUGAAUGGUCAUGUGGGCGGUUCACUAUAUGUUAAACCAGGUGAACCUCAUCAAGAUGCCACAACUGCUAUAUGCUAAAUAGUGUUUUUAUAUAUUUGUCAAGCUGCCACGGCCAAUGUUAAUGCAUUUAUCUACUGAUGGUAUAAAUUGCCGAUAAGUAUGUCCGCAAUUUACAACACAGACUUUAUGAGUGUCUAUAGAGCAGAGAUGUUGACACAGACUUUGUGGAAAUGAGUUUUACGCUAUUUGCGUAAACAUUUCUUUCAAUGAUGAAUCGUACUCUUGAUGCUGUUGUGUGUUCAAUAGCACUUAUGCAUCUCAAGGUCUAGUGGCUAGCAUAAAGAACUUCAGUCAGUUUUAUUAUCAAACUGUGUCUUUAUGUCUGAAGCAAAAUGUUGGACUAGACUGACCUAAAGGUUCCACGAAUUUUAUUCUCAACAAUGCUAGUUAAACAGGGUGAUGAUUAUGUGUACCAUCCUUCCCAGAUCACCAACCAACCAACUUCCGCUUUCGCAGAUGAUCUCAAAAAACAAAUAUUACACUUCUGAUUGAACUUUCAUUUUUAGCCAUAGCAGAUUCCAACCAUCCUAAUCAGCAGAGCUUAAACAUCUCUUCAACAUAACCAAGUAAUAAGUUACCAAUACCAUUUUAGACAUGUAUUUCAAUUUGCCUAUGCCAACACUACCUAUUGAACCUAAGUUAAUCAUCCUCUGUCCAUACAUCUCCAGUCACUUUAGCUUGUUUUGUGCCCAUUGACUUCAUAAUAAAUUGGCUCACCCGUAGAAUUACAAUUGCAACUGCUUUUACGCAUGAUAUUACUCACCUACUUACAUUGCUUUUUACCGACUGUUUGCAACGCUCCAUGUUGUCAUUCACAGAACUAACUAACUUCAACUCCAUCUCUGCACUAUUUUGCAAUUCAUAAACCACCCAAUGUCUCCAUUAUCCUACUGGACAACUUUUUGCUUUACAUAAAUACGUGUGACACAUCAAGUACCUGCCUAAGCAAUUCUAUUGCUUUCACACUCUCACUACAAAUUAGCUACAUCCUGUAGCAGACUCAGCUUUUUGCAGCACAAACGCUCAAGCUAUGGCAACUAUAAACUAACCAAGCCAUUCCACUAACCGUGAAUAUUGCUUUCUGACAGAAAAUUACCACAGAAGUUUCAACCUAGACCUUACUUAACCGAAAUAUUACUACUUAUUAUGAGAACUAAAAAAGUCCAUUACAAAUAUGAUUACACCAUAAACCAACUAACUAAAAAUUUAUCUGUCAUUAACUAAGAACAACAACCUCAACAAAUUAACAUAAUGGAGAUUUAUUAAACUAACAUCACAUCAUACUUCCCUUGGCACCUACACACGUUCCACAGAGCACUUAUCACUACCAGAGUGUGUAGACUACAACACUAUAUUACCAGACAUGCUCUCGGAACAUGACGGCAAUCUCCUCCUCAAACUGAUAACACUUGACUGCCUUGCUUACUAACACUCAAUCACAUCAAGCAAAUCCUCACUGCUUAAACACGUCUAUCAGUUCACACGCCAGAUGUUCUACACUGAAUUAACAGACAAUAGGAAGUUCAAGAACUCCACCCCAAACCCUUCUUGUAGCAAAGCCGAUUAAUUCACAGAAUGCUGUAGCCUCAAAGAUUGGACUCCAACUCAACUGCUGAUACACAGGUCAGAAUGACUAUGUCAUACACUCAAACCACUGACAGCUCACUCUUGUAAUGUAAACAGAUUUAUGUUGCUAUUACCAGAGCAAGUAGGCAUACUUUGCAAUGUCUUGAUAGAGACCUUAUGACAAGUUGCAAUACAAGUCUGAAAUUCCACGUGAAUGUAGCAACUCUACAAGCUGAAAUGUAACAGGACUCUAAAGAUUGUGAAAGGUAUCCUGGGUUACACCCACACAGGCACCACCACACCUAGUGUUGACACUAAUCAAACUGAAGGUUUAUGUGUUGACAUACCUGGCAUACCUAAGGACAUGCCUAUAGAAGACUCAUCUCUAUGAUGGGUUUAAAAUGAAUUAUCAAGUUAAUGGUUACCCCAUCGUUUAUCACCGCGAAGAAGCUAUAAGACCGUACGUGCAUAGAUAAGCUUCGAUGCUAAGGUCUCCCAUGCUACUAGAGAAGCUGUUGGUACCACUUUCCCACAGCUAGGUUUUACAGGUUAACCUAGUCGCUGUACCUACAGGUUACUUGAUACACCAAUAAUACAGAUCUUCCAGAGUAGUGCUACCACCGCCUGGAGAUACUUUAUUCCACACACCACUUAUGUACAAAGGACUUCCUGGUGUAGUGCGUAUAAAGAUUGUACAAAUGUUAGUGACACACUUAAAAUCCCUCUGACAGAGUCGAUUUGUCUCAUGGGCACAUGGCUUUGAGUUGACAUCUAUGAAGUAUCUGUGAAAUAGGACCUGAGCGCACCUGUUGUCUAUCGGACGUGCCACAUGUCACCCUGCUUCACACACACUAUGCCUGUUGGCAUUCUAUUGGAUUUGAUUACGUCUAUAAUCCGUUUAUGAUUGAUGUUCAACAAUGGGUUUUACAGGUAUCAAAGCAUGAUCUGUAUUGUCAAGUCCAUGGUAAUACCAGCUGUCGUGAUGCAAUCCAGACCAGGUGUCUGCUGUCCCCAAGUGCUUUGUUAAGCGUGUUGCUGGACUAUCGAUAUCCUAUAAUUGGUGAUGAACUGAAGAUUAAUGCGGCUUGUAGAAAGGUUCAACACAUGGUUGUUAAAGCUGCAUUAGCAGACAAUUCCCAGUUACGACAUUGGUACCCUAAAGCUAUUAGUGUACCUCAGCUGAUGAAGAAUGGAAGUCUAUGAUGCACAGCCUUGUAGUGACAAAGCUUAUAAAUAGAAGAAUUAUUCUAUUCUUAUGCCACACAUUCUGACAAAUUCACAGAUGGUGUAUGCUAUUUGGAAUUGCAAUGUCAGAUAUCCUGCUAAUUUCCAUUGUUGUAGAUCUGACACUAGUAGUGCUAUUUAACCUUAACUUGCCAAAUUGUUGAUGGUGGCAGUUUGUAUGUAAAUAAACAUUCCAUUCCCAGCUUUUGAUACCGUCCUUGUUAAUCAAAACAAUUACCAUUUUCUAUUACUUUGACGGUCCUUCGUGAGUCUUUCAUGGAAAACAAGUAGUGUCAGAUAUAGAUCAUGUCCACUAGUCUGCUACGUGCAUAACACUACUAGGUGGUGCUGUUUGAAGACAUCAUGCCAAUGAGUACAAUUGUAUCUUCGUGCCGCUAACAGUGAUUCAGCUGGCUUCAUCUUGUGGUUUACAAACAAUAUCAUACAUAUAACUCGAACACUUUUACAAGACUUCAAAGUUUACAUUUGGCUUUAAUGUUAUAAAUAAGGACACUCUGAUGGACAGGGUGAAGUACCAGUUUUUAUCAUUAAUAACUUUACACAAAAGUUGAUGGUGUUGAUGUAGAAUUGUUUGAAAAUAAAACAAUUACCUGUUAAUGUAGCAUUUGGUUUGGGCUAAGCGCAACAUUAAACCAGUACCAGAGUGAAAAUACUCAAUAAUUUAGUGUGGACAUUGCUGCUAAUACUGUGAUCUGAGACUACAAAAGAUGUCCAGCACAUAUCUACUGGUGUUUGUUCUAUGACUGACAUAGCCAAGAAACCAACUGAAACGAUUGUGCACCACUUCUGUUUUUGAUGGUAGAGUUGAUGGUCAAGUAGACUUAUUUAGAAUGCCCGUAAUGGUGUUCUUAUUUCAGAGGUAGUGCUAAAGGUUUACAACCAUCUGCAGGUCCCAAACAAGCUAGUCUUAAUGGAGUCACAUUUAAUUAGAAGCCGUAAAAACACAGUUCAAUUAUUAUAAGAAAGUUGAUGGUGUUGUCCAACAAUUACCUGAAACUUACUUUACUUCAGAGUAGAAAUUUACAAGAAUUUAAACCCAGGUAAAUGGAUGAUUUCGAUAGAUGAAUUCAUUGAUGUAUAAAUUAGAAGGCUAUGCCUUCGAACUAUCGUUUAUGGAGAUUUUAGUCAUAGUCAGUUAGGUGGUUUACAUCUACUGAUUGGACUAGCUAAACGUUUUAAGGAAUCACACAAAUUAGAAGAUUUUAUUCCUAUGGACAGUACAGUUAAACUAUUCAUAACAGAUGCGCAAACAGGUUCAUCUAAGUGUGUGUGUUCUGUUAUUGAUUUAUUACUUGAUGAUUUUGUUGAAUAAAAUCCCAAGAUUUAUCUGUAGUUUAAGGUUGUCAAGUGACUAUUGACUAUACAGAAAUUCAUUCAUCGCUUUGGUGUAAAGAUGGCCAUGUAGAAACAUUUUACCCAAAAUUACAAUUAGUCAUGGCUGGCAACCGGGUGUUGCUAUGCCUAAUUACAAAAUGCAAAGAAUGCUAUUAGAAAAAGUGUGACCUUCAAAAUUAUGGUGAUAGUGCAACAUUACCUAAAGGCAAUGAUGAAUGUGCAAAUAUACUCAACUGUGUCAAUAUUUAAACACAUUAACAUUGUUGUACCCUAUAAUAUGAGAUACUACUUUGGUGCUGGUUCUGAUAAAGGAGUUGCACCAGGUACAGCUGUUUUAAGACAGUGGUUGCCUACGGGUACGCUGCUUGUCGAUUCAGAUCUUAAUGACUUUGUCUCUGAUGCAGAUUACAAUCUUUGAUUGGUGAUUGUGCAACUGUACUACAGCUAAUAAAUGGGAUCUCAUUAUUAGUGAUAUGUACGACCCUAAGACUAAAAUGUUACAAAAGAAAAUGACUCUAAGAGGGUUUUUCUUCAUUUUGGGUCUAUACAACAAAAAGCUAGCUUUAAAGGUUCCGUGGCUAUAAAGAUAACAGAACAUUCUUGGAAUGCUGAUUUUUCUAAGCUCAUGGGACACUUCGCAUGGUGGACAGCCUUUUGUUACUAAUGUGAAUGCGUCAUCAUCUGAAGCAUUUUUAAUUGGAUGUAAUUAUCUUGGCAAACCACGCGAACAAAUAGAUGGUUAUGUCAUGCAUGCAAAUUCAUUUGGAGGAAUACAAAUCCAAUUCAGUUGUCUUCCUAUUCUUUAUUUGACAUGAGUAAAUUCUCCCCUUAAAUUUAAGGGUACUGCUGUUAUGUCUUUAAAAGAAGGUCAAAUCAAUGAUAUGAUUUUUAUCUCCUUUAGUAAAGGUAGACUUAUAAUUAGAGAAACAACAGAGUUGUUAUUUCUAGUGAUGUUCUUGUUAACAACUAAACGAACAAUGUUUGUUUUUGUUUUAUUGCCACUAGUCUCUAGUCAGUGUGUUAAUCUUACAACCAGAACCAAUUACCCCUGCAUACACUAAUUUUCACACGUGGUGUUUAUUACCCUGACAAAGUUUUCAGAUCCUCAGUUUUACAUUCAACUCAGGACUUGUUCUUACCUUUCUUUUCCAAUGUUACUUGGUUCCAUGCUAAGAGGUUUGAUAACCCUGUCCUACCAUUUAAUGAUGGUGUUUAUUUUGCUUCCACUGAGAAGUCUAACUAAUAAGAGGCUGGAUUUUGGUACAUUUAGAUUCGAAGACCCAGUCCCUACUUAUUGUUAAUACGCAAUGUUGUCAUUAAAGUCUGUGAAUUUCAAUUUUGUAAUGAUCCAUUUGGUGUUUAUUACCACAAAACAACAAAAGUUAGAUGGAAAGUGAGUUCAGAGUUUAUUCAGUGCAAUAAUUGCACUUUGAAUAUGUCUCAGCCUUUCUUAUGGACCUUGAAGGAAAACAGGGUAAUUCAAUCUUAGGGAAUUUGUGUUUAAGAAUAUUGAUGGUUAUUCUAAAAUAUAUCUGCACGCCUAUUAAUUUAGUGCGUGAUACCCUCAGGUUUAUCAGCUUUAGAACCAUUGGUAGAUUUGCCAAUAGUAUUAACAUCACUAAGUUUCAAACCUUACUUGCACCUAGAAGUUAUUUGACUCCUGGUGAUUCUUUUCAGGUUGGACAGCUGGUGCUGCAGCUUAUUAUGUGGUUAUCUCAACCGGACUUUCUAUUAAAAUAAUGAAAAUGGAACCAUACAGAUGUAAGACUGUGCCCUGACCCUACCAGAAACAAGUGUCUGAAUCCUUGUAGAAAAGGAAUCUAUCAAACUCUACUCUAGAGUCCAACCAACAGAAUCUAUUGUUAGAUUUCCUAAUAUUACAAACUUGUGCCCUUCUGGUGAAGUUUUAACGCCACCAGAUUUGCAUCUGUUUAUGCUUGGAACAGAAGAGAAUCAGCAACUGUGUUGCUGAUUUCUUCCUAUAAAUCCGCAUCAUUACCACUUUAAGUGUUAUGGAGUGUCUCCUACUAAAUUAAAUGACUCUGCUCUACUAAUGUCUAUGCAGAUUCAUCUGUAAUUAGUGAUGAAGUCAGACAAAUCGCUCCAGGCAAACUGGAAAGAUUACUGAUUAUAAUUAAAUUACCAGAUGAUUUCACAGGCUGCGUUAUAGCUUGAAUUCUAACAAUCUGAUUCAAGGCUGGUGGUAAUUAUAAUUACCUGUAGAUUGUUAGGAAGUCUAAUCUCAAACCUUCAAAGAGAUAUUUCAACUGAAAUCUAUCAGGCCAGUAGACACCCUGUAAUGGUGUUGACGGUUUUAAUUGUUACUUUCCAACAAUCAUGGUUUCCAACCCACUAAUGGUGUUGGUUACCACCAUCAGAGUAGUAGUACUUUUUAACAUCACAUGCACCAGCAACUGUUUGUGGACCUAAAAGUCUACUAAUUUGGUAAAAACAAAUGUGUCAAUUCAACUCAAUGGUUUAACAGGCACAGGUGUUCUUACUGAGUCUAACAAAAGUUUCUGCCUUCCAACAAUUUGGCAGAGACAUUGCUGAACACUGAUGCUGUCCGUGAUCCACAGACUUGAGAUUUCGACAUUACCCAUGUCUUUGGUGGUGUCAGUGUUAUACCAGGAACAAUACUUCUAACCAGUUACUUUCUUUAUCAGGAUGUUAACUGCACGCAGUCCCUGUUGCUAUUCAUGCAGAUAACUUACUCCUCCUUGCCUUGUUUAUUCUACAGGUUCUAAUGUCAAACACGGCAGGCUGUCUAAUAGGGGCUGAAUGUCAACAACCCCUAUGAGUGGAAUACCCAUUGGUGCAGGUAUAUGCGCUAGUUAUCAGACUCAGACUAAUUCUCCUCAGCGGGCACGUAGUGUAGCUAGUCAAUCCAUCAUUGCCUACACUAUGUCACUGGUGCAGAAAAUUCAGUUGCUUACUCUAAUAACUCUAUUGCCAUACCCACAAAUUUUACUAUUAGUGCUACAGAAAUUUACCAGUGUCUAUGACCAAGACAUCAGUAGAUUGUACAAUGUACAUUUGUGGUGAUCAACUGAAUGCAGCAAUUUUGUUGCAAUAUGGCAGUUUUGUACACAAUUAAACCGUGCUUUAACUGGAAUAGCUGUUGAACAAGACAAAACACCCAAGAAGUUUUUGCACAAGUCAAACAAAUUUACAAAACACCAAUUAAAGAUUUGGUGUUUUAAUUUACAAAUAUUACCAGAUCCAUCAAACCAAGCAAGAGGUCAUUUAUUGAAGAUCUACUUUCAACAAAGUGACAUUGCAGAUGCUGGCUCAUCAAACAAUAUGGUGAUUGCCCUGGUGAUAUUGCUGCUAGAGACCUCAUUUGUGCACAAAGUUCAACGGCCUUACUGUUUUGCCACCUUUGCUACAGAUGAAAUGAUUGCUCAAUACACUUUGCACUGUUAGCGGGUACAAUCACUUCUGGUUGGACCUUUGGUGCAGGUGCUGCAUAAAAUACCAUUUGCUAUGCAAUGGCUUAUAGGUUUAAUGGUAUUGGAGCUACACAGAAUGUUCUUAUGAGAACCAAAAAUUGAUUGCCAACCAAUUUAAUAGUGCUAUUGGCAAAAUCAAGACUCACUUUCACAGCAAGUGCACUUGGAAAACUCAAGAUGUGGUCAACCAAAAUGCACAAGCUUUAACACGCUUGUAAACAACUUGCUCCAAUUUGGUGCAAUUCAAGUGUUUUAAAUGAUAUCCUUCACGUCUUGACAAAGUUGAGGCUGAAGUGCAAAUUGAUAGGUUGAUCACAGGCAGACUUCAAAGUUUGCAGACAUAUGUGACUCAACAAUUAAUUAGAGCUGCAGAAAUCAGAGCUCUGCUAAUCUUGCUGCUUAAAAUGUCAGAGGUGUACUUGGACAAUCAAAAAAGUUGAUUUGUGGAAGGCUAUCAUCAUAUGUCCUUCCUCAGUCAGCACCUCUAGUGUAGUCUCCUGAUGUGACUUAUGUCCCUGCACAAGAAAAGAAUCACAACUGCUCCGCCAUUGUCAUGAUGGAAAAGCACACUUCCCAAGGUGUCUUUGUUUCAAUGGCCACUGGUUGUAACACAAGGAAUCUUUAUGCACCAAUCAUACACAGACAACACAUUGUGUCUGGUAACUUGACGUUAAUAGGAAUUGUCAACACAGUUAUAUCUUUGCAACCUGAAUCAACUCAUUCAAGGUUAGAUAAAAUUUAAGAAUCUACUCACCAGAUGUUGAUUUAGGUGACAUUGGCAUUAAUGCUUCAGUUGUAAACAUUAAAAAAAAUUGACCGCCUCAAUGAGGUUGCCAAGAAUUUAAAUGAAUUUCGUCCAAUAACAAAAUGAUCAGUAAAAAUAGUACAUUUAGUUUAAACGAGCUGCUUCAUUGCUAUCUGUGUUGCAGGGGUUUUCCUGGAUCUCCUCCAAGUACAAACACUUUAUCAAUCUCUUCUAACGAACUUAUGGAUUUGUCUGAGAACACACUGGAACUGUAACUUUGAAGCAGGUGAAUCAAGGUGUCCUUCAAGUGCUUGCAACGAUCCGAUCAAGCUCACUCCUUCGAUGGCUUAUUGUUGGCGUUGCACUGAGCGUCAAUCAUACCCUCAAAAGAUGGCAACUAGCAUCCCAAGGUGUUCUGUUUGCAACUGCUGAUGUUGUUUGAGUUUACUCCCCCUUUGCUCGUUGCUGCUGGCCUUGAAGCCUUCAUCUUAUGCUAGUACUUCUUACAGAGUAUAAACUUGUAAGAAUAAUUGAGGCUUUGGCUUUGCUGGAAUGCCGUUCAAAACCCAUUUAUGAUGCAACUAUUCUGCUGGCAUUAUUGUUACGACUAUGUUCCUACAAUAGUGUAACUUUCAUUGUCAUCCUCAGGUGAUGGCACAACAAGUCCUAUUCUGAAUUACAGAUUGGUGGUUAUAAAAAUGGGUCUAGAGUAAAGACUGUGUUAUUACCAGUUACUUCAGACUACAGCGUCUCAUCAAUUGAGUCGCUGGUGUUGAACGUACCCAUCACAAUAAAAUUAUGAGCCUGAAGAACAUGUCCAAUUUACAAUCGACGGUUCUCCGAGUUGUUAAUCCAGUAAUGGAACCAAUAUAUGAACCGACGACGACUGCGCUGAGCAGCUGAUGAGUACGAACUUAUGUACUGUUGAAGAGACAGGUACGUUAAUAGUUAAUAGCGUACUUUCUCUUCUGGUAUCUGCUGUCACUAGCCAUCCUGCGCUGAUUGUGUCUCUGCAAUUGUUAACUGAGUAUUAAACCUUCCCAGUGUAAAAAUCAAAUUCUAGAUUUCCAGAUCUGGUCUAAACGAACUAAUAUUAUUAGUUUUGUUUGAACUUUAAUUUUAGCCAUGCAGAUUCCAACGGUACUAUACGUUGAAGAGCUUAAAAGCUCUGAACAAUGGAACCUAGUAAUAGGUUUCCUAUUCCUACAUGGAUUUGUCUUACAAUUUGCCUAUGCCAACAGGAAUAGGUUUUGUAUAUAAUUAAGUUAAUUUCCUUGGCUGUUAUGGCCAGUAACUUUAGCUUGUUUGUGCUUGCUGCUGUUACAGAAUAAAUUGGAUACCGGUGGAAUUGCUAUGCAAUGGCUUGUCUGUAGGCUUGAUGUGGCUCAGCUACUUCUUCUAGACUGUUUGCGCGUACGUUCCAUGUGGUCAUUCAAUCCAGAAACUAACAUUCUCUACGUGCCACUCCAUGGCACUAUUUUGACCAGACCGCUUCUAGAAAGUGAACUCGUAAUCGGAGCUGUGAUCCUCGUGGACAUCUUCGUAUUGCUGGACACCAUCUAGGACGUGUGACAUCAAGGACCUGCCUAAAGAAAUCACUGUUGCUCACGAACGUUCUUAUUACAAAUUGGGAGCUCGCAGCGUGUAGCAGGUGACUCAGGUUUGCUGCUCAGUCGCUACAGGAUUGGCAACUAUAAAUUAAACACAGACCAUUCCAGUAGCAGUGACAAUAUUGCUUUGCUUGUACAGUAAGUGACAACAGAUGUUCAUCUCGUUGACUUCAGGUUACUAUAGCAGAGAUUACUAAUUAUUAUGAGGACUUUAAAGUUUCCAUUUGGAAUCUUGAUUACAUCAUAAACCUCAUAAUUAAAAAUUUAUCUAAGUACUAACUGAGAAUAAAUAUUCUCAAUUAGAUGAAGAGCAACCAAUGGAGAUUGAUUAAACGAACAUGAAAAUUAUUUUCUUGGCACUGAUAACACUCGCUACCUGUGAGCUUUAUCACUACCAAGAGUGUGUUAGAGGUACAACAGUACUUUAAAAGAACCUUGCCUUCUGGAACAUACGAGGGCAAUUCACCAUUUCAUCCUCUAGCUGAUAACAAAUUUGCACUGACUUGCUUUAGCACUCAAUUUGCUUUUGCUUGUCCUGACGGCGUAAAACACGUCUAUCAGUUACGUGCCAGAUCAGUUUCACCUAAACUGUUCAUCAGACAAGAGGAGUUCAAGAACUUUACUCUCCAAUUUUUAUUGUUGCGGCAAUAGUGUUUAUAACACUUUGUCACACCAAAAGAAAGACAGAAUGAUUGAACUUUCAUUAAUUGACUUCUAUUUGUGCUUUUUAGCCUUUGCUAUUCCUUGUUUUAAUUAUGCUUAUUAUCUGUUGGUUCACUUGAACUGCAAGAUCAUAAUGAAACUUGUCACGCCUAAACGAACAUGAAAUUUCUUGUUUUUUAGGAAUAUCACAACUGUAGCUGCAUUUCACCAAGAAUGUAGUUUACAGUAUGUACUCAACAUCAACCAUAUGUAGUUGAUGACCCGUGUCCUAUUCACUUCUAUUCUAAAUGGUAUUAGAGUAGGAGCUAGAAAAUCAGCACCUUUAAUUGAAUUGUGCGUGGAUGAGGCUGGUUCUAAAUCACCCAUUCAGUACAUCGAUAUCGGUAAUUAUACAGUUUCCUGUUUACCUUUACAAUUAAUUGCCAGGAACCUAAAUUGGGUAGUCUUGUAGUGCGUUGUUCGUUCUAUGAAGACUUUAGAGUAUCAUGACGUUCGUGUUGUUUUAGAUUUCAUCUAAACGAACAAACUAAAAUGUCUGAUAAUGGACCCCAAAAUCAGCGAAUGCACCCGCAUUACGUUUGGUGGACCUCAGAUUCAACUGGCAGUAACCAGAAUGGAGAACGCAGUGGGGCGCGAUCAAAACAACGUCGGCCCCAAGGUUUACCCAAUAAUACUGCGUCUUGGUUCACCGCUCUCACUCAACAUGGCAAGGAAGACCUUAAAUUCCCUCGAGGACAAGGCGUUCCAAUUAACACCAAUAGCAGUCCAGAUGACCAAAUUGGCUACUACCGAAGAGCUACCAGACGAAUUCGUGGUGGUGACGGUAAAAUGAAAGAUUCAGUCCAAGAUGGUAUUCUACUACCUAGGAACUGGGCCAGAAGCUGGACUUCCCUAUGGUGCUAACAAAGACGGCAUCAUAUGGGUUGCAACUGAGGAGCCUUGAAUACACCAAAAGAUCUUUGCACCCGCAAUCCUGCUAACAAUGCUGCAAUCGUGCAACUUCCAAGGAACAACAUUGUCAAAAGGCUUUACGCAGAAGGGAGCAGAGGCGGCAGUCAAGCCUCUCUCGUUCCUCAUCACGUAGUCGCAACAGUUUAAGAAAUUCAACUCCAGGCAGCAGUAGGGAACUUCUCCUGCUAGAAUGGCUGGCAAUGGCGGUGAUGCUGCUCUUGCUUUGCUGCUGCUUGACAGAUUGAACCAGCUUGAGAGCAAAAUGUCUGGUAAAGGCCAACAACAACAAGGCCAAACUGUCACUAAGAAUUGCUGCUGAGGCUUCUAAGAAGCCUGGCAAAACGUACUGCCACUAAAGCAUACAAUGUAACACAAGCUUCGGCAGACGUGGUCCAGAACAAACCCAAGGAAAUUUUGGGGACCAGGAACUAAUCAGACAAGGAACUGAUUACAAACAUUGGCCGCAAAUUGCACAAUUUGCCCCAGCGCUUCAGCGUUCGGAAUGUCGCGCAUUGGCAUGGAAGUCACACCUCGGGAACGUGGUUGACCUACACAGGUGCCAUCAAAUUGGAUGACAAAGAUCCAAAUUUCAAAGAUCAAGUCAUUUGCUGAAUAAGCAUUGACGCAUACAAAACAUUCCCACCAACAGAGCCUAAAAAGGACAAAAGAAGAAGGCUGAUGAAACUCAAGCCUCCCGCAGAGACAGAAGAAACAGCAAACUGUGACUUUUUCCUGCUGCAGAUUUGGAUGAUUCUCCAAACAAUUGCAACAAUCCAUGAGCAGUGCUGACCAACUCAGGCCUAAACUCAUGCAGACCUACAAUGCAGACAGUCUAUAUAAACGCUUCACUUUUCCAUUUACGAUAUAGUCUAUCUUGAGCAGAAAGAAUUCUCGUAUACAUAGCACAAGUAGAUGUAUUUAACAUUAAUCUCAUAGCAAUCUUUAAUCAGUGUGUAACAUUAGUGAGAACUUUAAAGAACCACAUUUCACCGAAGCCACGCAGAGUACUAUCGAGAGUACAGUGAACAAUGCUAGAAUAGCUUCCUAUAUGGAAUAGCCCUAAUUUGUAAAAUUAAUUUUAGUAAUGCUAUCCCCCUGUUAUAUUAAUAGCUUCUUAGGAGACUGACAAAAAAAUCCCCCCAUCCUACUCCUUAUCACUUAUCAUUCAUCCAUAUAUCACUACCCCUCCUCAUCCCCACACAUCCUCCCCCAGGCAACAAACCUUAAUACCUCGAGGACACUUCGUCCAAUUAACACCACUCGCAGUCACAUGACCAAAUUGGCUACAACGAACAUACCAAACUACUUCCAGGUGUACUCUCAAAUAAACAUUCGCUCCAAGAUUGAUACACUUCCAGUAACAGUGCCAAAACUGCUUUCCUUGUACAACAAAGACUUUAUCAUCAGGUUACACCUAAGAGGCCUUUUAAAGAUCAUUUGCAAUCCUGCUAACAACCUACAAUACAACUUCUAAGGAACAACUUUUCAAAAGACCUUACUCUGAAAUACGGCACUCAAACACACCUCUUCCAUCACGUAGACGCAACAGUUUAAAAAACCUUACUCCAGGCAACGAGGGCAAUUCACCUUCUCCACUAGCUGACAAUUGCACUGAUGCUGCACUCACUUUGCUUCUGCUUGACCAGACAGCUUAAACACAUCUAUCAGUUACAUGCCACAACAGUUCACCAAACUGUCAUCAGACAAGAGGAAGUCAAGAACCUAACUCUCCAAUAAAUCAAUGCAACACAAGCUUUAUCACACUUUGCCCACACACCCAAGAAAGACAGAAUGACUGAACUUUCAAACAUUGACCUCAAAUUGUGCUUUGCCCCUCCGCUCAUCCUUGUUUAAUUACGCUCAUUAUCUGUAGGUCUCACUUGAACUGCAACCUCAAAAUGAAACUUGCACGCCAAAACCAACAUGAAAUUACUUAUUUUCUUAAUAAUCAUCUACACCUACACAACAUUUCACCAAGAACCUAAAAAACACUAAGUACUCAACAUCAACCAUAUGCAGAGACCCAAGACCCACACACUUCUAUUCUACCUGGUAUAUUAGGAUGAUCUCCAAAAACAGCACCAAUCGAACAGUGCUGAUUCAACUAGUCCUAAAACCCAUUCAGACCAUCGAUAUCGGUCAAUAUACAGUUUCGCUUACCUUUUACAAUUACUUGCCAGAAUAAAUUCUUAGACUUGUAGCACGUAGAUGUACUUAACACUAUUAGAGUAAUGACGUUCAUGAUGUUUUAGCUUUCAUCAAAACGAACAAACUAAAAUGUCUGAUAAUGGACCCCAAAAUCAGCGAAUGCACCCCGCACUACGUUUGGUGACCUCAGAUUCAACUGGCAGUAACCAGAAUGAGAACGCAGUGGGGCGCGUCAACAACGUCGGCCCAAGGUUUACCCAAUAAUACUGCGUCGGUCACCGCUCACUCAACAUGGCAAGGAAGACCUUAAAUUCCCAGGACAAGGCGCCAAUUAACACCAAUAGCAGUCCAGAUGACCAAAUUGGCUACUACCGAAGAGCUACCAGACGAAUUCGUGGUGGUGACGGUAAAAUGAAAGAUCUCAGUCCAAGAUGGUAUUCUACUACCUAGGAACUGGGCCAGAAGCUGGACUCCCUAUGGUGCUAACAAAGACGGCAUCAUAUGGUGCAACUGAGGAGCCUGAAUACACCAAAAGAUCCUGGCACCCGCAAUCCUCUAGCUGCAAUCGUGCUACAACUCCAAGGAACAACAUUGUCAAAAGGCUUUACGCAGAAGGAGCAGAGGCGGCAGUCAAGCCUCUCUCGUUCCUCAUCACGAGUCGCAGUUUAAGAAUUCAACUCCGGCGCAGUAGGGAACUUCUGCUAGAAUGGCUGGCAAUGGCGGUGAUGCUGCUCUUGCUUUGCUGCUGCUUGACAGAUUGAACCAGCUUGAGAGCAAAAUGUCUGGUAAAGGCCAACAACAACAAGGCCAAACUGUCAAGAAUUGCUGCUGAGGCUUAAGAGCCAAAACGUACUGCCACUAAAGCAUGUACACAGUUCGGCAGACGUGGCCAGAACAAACCCAAGGAAAUUUUGGGGCCGGAACUAAUCAGACAAGGAACUGAUACAAACAUUGGCCGCAAAUUGCACAAUUUGCCCCAGCGCUCAGCGCUUCGAAUGCGCGCAUUGGCAUGAAGUCACACCCGGAACGUGGUUGACCUACACAGGUGCCAUCAAAUUGGAUGACAAAGAUCCAAAUUAAGAUCAAGUCAUUUGCUGAAUCAAUUGACGAUACAAAACAUUCCCCAACAGAGCCUAAAAGGACAAAAGAAGAAGGCUGAUGAAACUCAAGCCUUCGCAGAGACAGAAGAAACAGCAAACUGUGACUCUUUCCUGCUGCAGAUUUGGAUGAUUUCCAAACAAUUGCAAUCGAGCAGUGCUGACUCAACUCAGGCCUAAACUCAUGCAGACCAUAAAGAUGGGCUAUAAACGUUUCGCUUUCUUCGAUAUAGUCUACUUGUAGAAUGAAUUCUCGUAACAAGCACAAGUAGAUGUAGUUAACUUUAAUCACAGCAAUCAAUCAGUGUAACAUUAGGGAGGACUUGAAAGAGCCACAUUCCGAGGCCACGCGGAGUACGAGUGUCAGUGAACAAUGCUAGGAGAGCUGCCUAUAAGAGAGCCCUUGUAAAAUUAAUUAGUAGUGCUAUCCCAUGUGAUUUUAAUAGCUUCUAGGAGAAUGACAAAAUCCCCCCCCCCCAUCCCCUACCCACCUAUUUAUCAUAUCCACAUUCAUAACCUUCCCCCCUCCACCUACACCCACCUAAACA
>cluster_9 reads=1 total_reads=2276
GCGCAGCCGCUCUUGGCACUGUUUAUGAAAUCAAACCCGCCUUGAUUGGCUUGAAGAGAAGUUUAAGGAAGGUGAAGAGUUCUUAGAGACGGUUGGGAAAUUGUUAAAUUUAUCUCAACCUGUGCUUGUGAAAUUGUCGGUGGACAAUUGUCACCUGUGCAAAGGAAAUUAAGGAGAGUGUUCAGACAUUCUGCUUUGUAAAUAAAUUUUUGGCUUUGUGCUGACUCUAUCACUAUUGGUGGAGCUAAACUUAAAGCCUUGAAUUUCGGUGAAACAUUUGUCACGCACUCAAAGGGAUUGACAGAAAGUGUGUUAAAUCCAGAGAAGAAACUGGCCUACUAUGCCUCUAAAAACCCCAAAAGAAAUUAUCCUUUAUAGAGAAACACUUCCCACAGAAGUGUUAACAGAGGAAGUUGUCUUGAAACUGGUGAUUUACAACAUUAGAACAACCUACUAGUGAAGCUGUUGAAGCUCCAUUGGUUGGUACACCAGUAUGCAUUAACGGGCUUAUGUUGUCGAAAUCAAAGACCCAGAAAAGUACUGUGCCUGCACCUAAUAUGAUGGUACAAACAAUACCUUCAUAAAGGCGGUGACCAACAAAGGCUUUGGUGAUGACACUGUGAUAGAAGUGCAAGGUUACAAGAGUGUGAAUAUCACUUGAACUUGAUGAAAGGAUUGAUAAGUACUUAUGAGAAGUGCUCGCCUAUACAGUUGAACUCGGUACAGAAGUAAAUGAGUUCGCCUGUGUUGUAGAUGCUGUCAAAACUUUGCAACCAGUAUCUGAAUUACCACACCACGUCAUUGAUUUAGAUGAGUGGAGUAUGGCUACAUAACCAUCUGACGAGUCUGGUGAGUUUAAAUUGGCUUCAUAUGUAUUGUUUCUACCCCCCAGAUGAGGAUGAAGAAGAAGGUGAUUGUGAAGAAGAAGAGUUGAGCCACCCAUUCAACAUGAGUAUGGUCUAGAUGAUUACCAAGGUAAACCUUUGGAAUAUGGUGCAUCUGCUGCUUCAACCUGAAGAAGAGCAAGAAGAUUGGUUAGAUGAUGAUAGUACAAACUGUUGGUCAACAAGACGGCAGUGAGGACAAUCAGACAACUACUAUUCAAACAAUUGUUGGUCUCAACCUCAAUUAGAGAUGGAACUUACACCAGUUGCUCAGACUAUUGAAGUGAAUAGUUUAGUGGUAUUUAAAACUACUGACAAUGUAUACAAAAAAAUGCAGACAUUGAAGAAGCUAAAAGGUAAAACCAACAGUGGUUGUUAAUGCAGCCAAUGCUUACCUAACAUAGAGGAGUGUUGCAGGAGCCUUAAAUAAGGCUAAACAAUGCCAUGCAAGUUGAAUCUGAUGAUUACAUAGCUACUACUGGCCACUUAAAGUGGUGGUAGUUGUGUUUUAAGCGGACACAAUCUGCUAACAUGUUCAUGUUGUCGGCCCAAAUGUUAACAAAGGUGAAGACAUUCAACUUCUAAGAGUGCUUAUGAAAAUUUUAAUCAGCACGAAGUUUACUUGCACCAUUAUUAUCAGCUGGUAUUUUGGUGCUGACCCUAUACAUUCUAAGAGUUUGUGUAGAUCGUUUGCCAAAUGUCUACUUAGCUGUCUUGAUAAAAUCUUUAUGACAAAACUUGUUUCAAGCUUUUUGGAAAUGAAGAGUGAAAAGCAAGUUGAACAAAAGAUUCGCUGAGAUUCCUAAAGAGGAAGUUAAGCCAUUUUAUAACUGAAAGUAAACCUUCAGAUUGAACAGAGAAACAAGAUGAUAAGAAAAUCAAAGCUUGUGUUGAAGAAGUACAACAACUCUGGAAGAAACUAAGUUCCCCAGAAACUUGUUACUUAUAUUGACAUUAAUGGCAAUCUUCAAUCCAGAUUCUGCCACUUGUUAGUGACAUUGACAUCACUUCUCAAGAAAGAUGCUCCAUAUAGUGGGUGAUGUUGUUCAAGAGGGUGUUUUAACUGCUGUGGUUAUACCUACUAAAAGGCUGGUGGCACUGAAAUGCUGCGAAAGCUUUGAGAAAAGUGCCACAGACAAUCAUAUAUCUCACCCCCGGGUCAGGUUUAAAUGGUUACAUGUAGAGGAGGCAAAGUGCUUAAAAGUGUAAAAGUGCCUAUACAAUCUAAUGUUUAUCUCUUGAGAAGCAAGAAAUUCUUGGAACUGUUCUUGGAAUUUGCGAGAAUGCUUGUCACAGCAGAAGAAACACGCAAAUUAAUGCCUGUCUUAGUGGAAACUAAAGCUAUAGUUUCAACUAUACAGCUAUAAUAAGGGUAUUAAAAUACAAGGUGUGGUUGAUUAUGGUGCUGAUAUACUUACACCAGUAAAACAACUGUAGCGUUCACACAUACUCUUAACGAUCUAAUGAAACUCUUGUUACAAUGCCACUUGGCUAUGUAACACAUGGUCUAAAUUGGAAGAAGCUGCUCGGUAUAUGAGAUCUCAAGUGCCAGCUACAGUUCUUGUUUUACCUGAUGCUGUUACAGGCAUAUGGUUAUUUACUUUUCUAAAACACCUGAAGAACAUUUAUUGAAACCAUCUCACUUGCUGGUUUCCUCUAAAGAUUGGUCCUAUCUGGACAAUCUACACAACUAGGUAAGAAUUUCUUAAGAGAGGUGAUAAAAGUGUAUUCUUAGUAAUCCUACCUCUAUCCCAAGCUGGUGAAGUUAUCACCUUUGACCAACUUAAGACUUUCUUUGAGAUAAGUGAGGACUAUAAAGGUGUUUACAUGAGUAGACAUUAACCCACACGCAAGUUCUGACAAGACCUAUGACAUUGGACAACACCUUGGUCCAACUAAUUUGGAUGGAGCUGAUGUUACUAAAGUAAACCUUAUAACUUGAAGGUAAAACAUUCAAGUUUUACCAAAUGAUGACACUACAUCUUGAGGCUUUAGUACUACCACACAACUGAUCCUAUCGGGUUACAUGUCACCAUUAAAUUCCACCAAAAAAGUGGAACUACCCACAAGUUAAUGGUUUAACUAUAUUAAAUGGGCAGAUAACAACUGUUAUCUGCCACUGCUGUAACACUAACAAAUAGAGUUGAAGUAUAAUCCACCAUCAAGAUGCUUACUCAGAGCAAGGGCUGGUUAAGCUGCUAUUGUCCACCAUCUGCUCUGUAAUCAGAAGUAGUGACCUAGGCAUGUCAGAGAAACAAUGAGUUACUUGUUUCAUAGCCAAUUUAGAUUCUGCAUUAGAGCCUUGAACGUGGUGUAAAAUGUGUUGACAACAAGUAACAACCCUCUGGGUUCCAAGCUGUUAUGUACAUGAACCACACUUCUUAUGAACAAUUUAAGAAGGUCUUAAUACCACGACUGCGGUAAACAAGCUACAAAAAUCUAGUCAACAGAGUCAUCUUGUUAUGAUGUCAGCACACCUGCUCAGAUGAACUUAAGCAUGUUCUACUUAUUGUGCAGUGAGUACACUGGUAAUCAGUUUGGACUAUAAACAUUCAAACAAACUUGUUGCAUGACUGUGCUUUACUUACAAGUCCUCAAAUACAAAGCUAAUACGGAUGCACAAAGAAACAUUGGUUACACAACAACCAUAAAUCCAGUUACUUAUAAAUUGGAUGCUGUUGUUUGUACAGAAAUUGACCCUAAGUUUGACAAUUAUCAAAGAAAGACAAUUCUUAUUUCACAGAGCAUAACAAUUGAUCUUUACCACACCAUUCAUCCAAACGCACUCUAAUUUACGUUUGAUGUAUAACAUCAAAUUUGGCUAUUAACCAGUUAACUAGUUAUAAAAACCUACUCAACAGAGUAAAGUUACUUCUACCUGACUUUAAAUGGUAAUGUGGUGGCAUUGAUUAUAAACACUCACCCCCUUUUAAGAAAGGAGCUAAAAGGUUACAUAAACCUAUUGUUUGGCAUGUUAACAAUGCUAUAAAGCCGUAUAAACCAAAUACCUGGUGUACACAUUGUCUUCUGAGCACAAAACCAGUUGAAACAUCAAAUUCUUUUGCUGUACUGAAGUCAGACGACGCGCAGGAAUGGAUAAUCUUGCUGCGACUAUCUAAAACCAGUCUUGAAGAACUAUUGGAAAUCCUACCAUACAGAAAGACGUUCCAGAGUGAAUGUGCAACUAUCCGAAGUUGUAAAAGACAUUAUACUUAAACCAGCAAAUAAUACUUUAAAAAUUACAGAAGAGGUUGACACAGAUCUAAUGGUGCUUAUGUAACAAUUCAAGUCUAUACUAUUAAGAAACCUAAUGAAUUAUCUGGGAGUAUCAAGUUUGAAAACCUUGUUACUCAUAGUUAAGCCACUGUUAAUAGUGCCCUUGGCCUACUAUAGCUAAUUACACUACCUUCACUAACAAAGUCGUUGUACAACAAAGUUACAUGGGUGAUUAAACCGUGAUAGUACUACAAUAUGCCUUAUUCUUUACUUUAUUGCUUACAAUUGUGUACAAUUGCUAGAAGUACAAAUCUAGAAUUGCAUCUGCCUACUACAAUAGCAAAGGAAUAGAAGUAAAGAGUGUCGGUAAAUUUUGUCAGAGGCUCUCAUCUAAUUAUUCAAAGUCACCUAAUUUCUAAACUGUGCAUAUUGAUGGUUUUACUAUUAGAGUUUGCCUACGUUCUUAAUCGACUCACUGCUGCUUUAAGUUUUCUUAAUGUCUAUUUAUGCAUGCCUUCACACUGAGGAUACAGAGAAGGUUAUUUGAAUAAGAAGUCUAUUGCAACCUACAUCUACUGGUUCUAUACUGUAGUGUUUGUCUUAGGGUAAAUUUAGACACCUAUCCUUUCUUCUUUUCAACCUAUACAAAAUACCAUUGUUAGAUCAAUGUGAUUUAACUGCUUGGUCAUCAACAGAGUGGAUUUGACAUACUCUUCACUAAAUUUUUCUAUGUACUUCAAUUGGCUGCAACAUACAAUUGUUUUCAGCUAUUGCAGUACAUUUAUUAGUAAUCUAAAACUUAUGUAAUUAAUAAUUAAAACAUGCAUACAAUGGCCACGAAUCUAAAAAUGGUAAGAACCAACAUCUGUUAUGCAUCAUGUUUACUUAUGCAUGAGAAGGUUCAGGAGCUUAAAUAAGACAGUAGUAAUGUCAUGCAACUUGUAUGAUGAUUACAAACACUAAUAGACUAACAAGAGUCGUAUUUGUUAACGACACAAUUUGUUAAUGGUGUUCAAGUUGUAUGUCAAAUGUUAAUGAAGGUAAAGGCUUUGCAAACUUCACAAGAGUGCUUAUGUUAAUUUUAUAUUCGUGCUGGUAGCACUUAUAGUGAUGAAGUUGGACUUGCACUACAGUUUGAGACCAUUUACUGCUAGUCACAUCUAUGCUGUCAGUGAAGAAUGGUUCCAUCCAUCUUUACUUUUUGAUAGAAGUGGUCAAAAGCCUUGAAAGAUCGCAUUUGUCGAACAACAUACUUUCAUUCUAUUAAUGUUAUAGUUUUUGAAGUAUUAAAAUGUGAGAAUCAUCUGCUCAGCUUGUUUACUCAUCAGCUUAUGUGUCAACUUACUGUCCUUGAUAGUAAAUACUUGCAUGUUACAAUGAGACGUUUCGUUUCAACUUUUCUGGAAAUGAACAGGUGCAAAAGCUCAACUUGAACAAGCCAUAGAUUCGUCUACAUUCAUUCCUUUGAGAUCAUGGAGGAACUAAAGCCUAAUUUAAAUGCACUUGACUGAGAAGUUGAAACCGUUCCUAAAUGAACAGAGAAAACUGGUGUAAUGAUGAUAAUCGGACAAAACUUAAAGUCUGUGUAGAUAGACAGUUACAACAACAAAUACAGUGUGCUAAAAGAAUUAAGUUGAACGGUACUAGAAACUUGUUACUUUAUUGACUAUUAAUUGGCAAUAUUUGAACAUUUCCAGUAUUUCUGUCCUCUCUGCUGUUAAUAACACCUGACACUUUACUGUUCUCUAAGAAAGAUGGCUCUUUGCAUACUAGUGAAGCUGAUGAUUGUUAAACAGCGUGGGUAGUAAGUGCAGCUACACUGCUGCACAUAACUUGGUUAUACCUGGUACUCAAUUAAAGUGCUGGUUGCUUACACUAUGGCUGUAAUGACUGCAAUCUUAUGUCUUGAUAGAAACAACUUUGUUUGCCAUUAAUGUACAAUUUAAAAUUUACUUACCAGUACCCUGUUGAUACCAAUGACUUUUUGUUUAAAUAGCCCUUACACACAUGUCACAUGGAUGGCCUAUUAGAUUUUCAGUACUUAAUUUAUGAGUGUAACAUGACUGAUCCUUGUACCAUUAGAUGAUGAUUAUUCCUAAUGAGAUGUACACAAGAUUUCAAAUUUGUGUAGAACUGUUAACUGUUAUGGAAUUUGCGAGAAUAUUAGCUUUAGCAUUUCAUCCAAGAAGAAUUGCACAGUCAUGAAUUGCUUUAAUUGACCUGUCUGUGUUGAAACUUCAAAGCUACAUAGUUCAUCUAUUACUGAGCGUAAAUUCUAAUGAUUUAUUAAAAUAUGGAGUGUAGUACUUUUUAUAGUGCAAGACUCCACAUUUUAUUGGCCAGUAAAAGAGACUGUAGUCGUCUUUGACUCAUAUUCACACACUUGACAUAAACAGAUGUACUUAAAUGAUAAGCUUUACUUCUUACGCUAAUGAACUUAGCACGAUAAGUAACUUACAUGGCUUAAAUCUUGUAGCAAGCUGUCUACGUUAUUAUGAAAGACUUCUAUAAAGUGCACCACCUAAACAAAGUUCUUGCUAAAUUCUUCUCUGAUGUUACUAUAGCGAAUGAAUAUCAUAAUGCUUGAUAACAUACAUAAACCUCAAAUAAUGCACCUAGAAAUACAUUUUAAUGAAAGUCAUCAACGAUAACUAAGCUGGCACUCCAUAAUACAGUACUGGUCCUAUCUAGGACAAAGUACACAACUAGUACAAGAAUUAUCUUAAGUAGCCAAUAGUGAUAAAGCCUCAUAUGUAUCCAUCUACACUUCCUACCAUCAAUUACCUAGGAAGAACUUUAAUUCAGCCUUCUAUUGUCACAACGUCUAAAAAAUUACAGUAAGCAAUUUUAUGGUCAAAUUGCCAAUUGAUAGACCUUACAAGUAACCUCACACGAAUUCGUCUGCAAGAUGACAAAGUUAAAUGAACAGUAUUGUUAAAAAGUCAUGUGCCUUACUCUACUACCUGAAGUGGGCCUAGAAGAACCUCCAUAUGCUAUUAACCAAGAUACACAUAAACAGUUGGAUACAGACUAUGAUGUUCACCUAGUGUUACUCAGCUUUCGAACCUACUAUCAUACUGCUAAACAUGCUCCUGAAAUCUGUGGCUGUAUUUCACUUAGACUUAUACCUUCAAGGUCAAUCCAUAGAUAAUGUCUGGACUCUAUAACUAACAAACUUACAUCCAGACCCAAGUCAGCUGAAUGCACCAUGACGUUUACUCAACAUACCUCUAGCAUCACUGUAACAUAAUGGUACCAUUCAGGACAAAAACAAUACCUUCCCAGGUAACAAACCAACCAACUUCGAUCUCUUGUAGAUCUGUUCUCUAAACGAACUUUAAAAUCUGUGUGGCUGUCACUCGGCUGCAUGCUUAGUGCACUCACGCAGUAUAAUUAAUAACUAAUUACUGUCGUUGACAGGACACGAGUAACUCGUCUAUCUUGCAGGCUGCUUACGGUUCGUCCGUGUUGCAGCCGAUCAUCAGCACAUCUAGGUUUCGUCCGGGUGUGACCGAAAGGUAAGAUGGAGAGCCUUGUCCCUGGUUCAACGAGAAAACACACGUCCAAUUCAGUUUGCCUGUUUACAGGUUCGCGACGUGCUCGUACGUGGCUUUGGAGACUCCGUGGAGGAGGUCUUAUCAGAGGCACGUCAACAUCUUAAAGAUGGCACUUGUGGCUUAGUAGAAGUUGAAAAAGGCGUUUGCCUCAACUUGAACAGCCCUAUGUGUUCAUCAAACGUUCGGAUGCUCGAACUGCACCUCAUGGUCAUGUUAUGGUUGAGCUGGUAGCAGAACUCGAAGGCAUUCAGUACGGUCGUAGUGGUGAGACACUUGGUGUCCUUGUCCCUCAUGUGGGCGAAAUACCAGUGGCUACCGCAAGGUUCUCUUCGUAAGAACGGUAAUAAAGGAGCUGGUGGCCAUAGUUACGGCGCCGAUCUAAAGUCAUUUGACUUAGGCGACGAGCUUGGCACUGAUCCUUAUGAAGAUAUAUUGAACUAUUCGACAUGUAAAUUGUGUAUGACCAGCUUAGUGACUGUCUCAUGUCUGGAUAGUGAGGCUUCGGUUGUUGUUGAUCAUCAACAGGUUCGGUGUGACCGAAAGGUAAGAUGGAGAGCCGUCCUGGUCAACGAGAAACACACGCCAUCAGUUUGCCUGUUUACAGGUUCGCGACGUGCUCGUACGUGGCUUUGGAGACUCCGUGGAGGAGGUCUUAUCAGAGGCACGUCAACAUCUUAAAGAUGGCACUUGUGGCUUAGUAGAAGUUGAAAAAGGCGUUUGCCUCAACUUGAACAGCCUAUGUGUUCAUCAAACGUUCGGAUGCUCGAACUGCACCUCAUGGUCAUGUUAUGGUUGAGCUGGUAGCAGAACUCGAAGGCAUUCAGUACGGUCGUAGUGGUGAGACACUUGGUGUCCUUGUCCCUCAUGUGGGCGAAAUACCAGUGGCUUACCGCAAGGUUCUCUUCGUAAGAACGGUAAUAAAGGAGCUGGUGGCCAUAGUUACGGCGCCGAUCUAAAGUCAUUUGACUUAGGCGACGAGCUUGGCACUGAUCCUUAUGAAGAUUUCAAGAAACUGGAAUGUACAAAUACCUACAACUUGUGCUAAUGACCCUGUGGGUUUUACACUUAAAACACAGUCUGUACCGUCUGCGGUAUGUGGAAAGGUUAUGGCUGUAGUUGUGAUCAACUCCGCGAACCCAUGCUUCAGUCAGCUGAUGCACAAUCGUUUAAACGGGUUUGCGGUGUAAGUGCAGCCCGCUUACACCGUGCGGCACAGGCACUAGUACUGAUGUCGUAUACAGGGCUUUUGACAUACAAUGAUAAAGUAGCUGGUUUUGCUAAAUUCCUAAAACUAAUUGUUGUCGCUUCCAAGAAAAGGACGAAGAUGACAAUUUAAUUGAUUCUUAUUUGUAGUUAAGAGACACACUUUCUCUAACUACCAACAUGAAGAAACAAUUUAUAAUUUACUUAAGGAUUGUCCAGCUGUUGCUAAACAUGACUUCUUAAGUUUAGAAUAGACGGUGACAUGGUACCACAUAUAUCACGUCAACGUCUUACUAAAUACCAAUGGCAGACCUCGUCUAUGCUUUAAGGCAUUUGAUGAAGGUAAUUGUGACACAUUAAAGAAAUACUUGUCACAUACAAUUGUUGUGAUGAUGAUUAUUCAAUAAAAGGACUGGUAUGAUUUUGUAGAAAACCCAGAUAUAUUACGCGUAUACGCCAACUUAGGUGAACGUGUACGCCAAGCUUUGUUAAAAACAGUACAAUUUUGUGAUGCCAUGCGAAAUGCUGGUAUUGUUGGUGUACUGACAUUAGAUAAUCAAGAUUCAAUGGUAACUGGUAUGAUUCGGUGAUUUCAUACAAACCACGCCAGGUAGUGGAGUUCCUGUUGUAGAUUCUUAUUAUUCAUUGUUAAUGCCUAUAUUAACCUUGACCAGGGCUUUAACUGCAGAGUCAUGUUGACACUGACUUAACAAAGCCUUACAUUAAGUGGGAUUUGUUAAAAUAUGACUCACGGAAGAGAGGUUAAAACUCUUUGACCGUUAUUUUAAAUAUUGGGAUCAGACAUACCACCCAAAUUGUGUUAACUGUUUGGAUGACAGAUGCAUUCUGCAUUGUGCAAACUUUAAUGUUUAUCUCUACAGUGUUCCCACCUACAAGUUUUGGACCACUAGUGAGAAAAAUAUUUGUUGAUGGUGUUCCAUUUGUAGUUUCAACUGGAUACCACUUCAGAGAGCUAGGUGUUGUACAUAAUCAGGAUGUAAACUUACAUAGCUCUAGACUUAGUUUAAGGAAUUACUUGUGUAUGCUGCUGACCCUGCUAUGCACGCUGCUUCUGGUAAUCUAUUACUAGAUAAACGCACUACGUGCUUUCAGUAGCUGCACUUACUAACAAUGUUGCUUUCAAACUGUCAAACCCGGUAAUUUUAACAAAGACUUCUAUGACUUUGCUGUGUCUAAGGUUUUAAGGAAGGAAGUUCUGUUGAAUUAAACACUUUCUUUGCUCAGGAUGGUAAUGCUGCUAUCAGCGAUUAUGACUACUAUCGUUAUAAUCUACCAACAAUGUGUGAUAUCAGACAACUACUAUUUGUAGUUGAAGUUGUUGAUAAGUACUUUGAUUGUUACGAUGGUGGCUGUAUUAAUGCUAACCAAGUCAUCGUCAACAACCUAGACAAAUCAGCUGGUUUCCAUUUAAUAAAUGGGGUAAGGCUAGACUUUAUUAUGAUUCAAUGAGUUAUGAGGAUCAAGAUGCACUUUCGCAUAUACAAAACGUAAUGUCAUCCCUACUAUAACUCAAAUGAAUCUUAAGUAUGCCAUUAGUGCAAAGAAUAGAGCUCGCACCGUAGCUGGUGUCUCUAUCUGUAGUACUAUGACCAAUAGACAGUUUCAUCAAAAUUAUUGAAAUCAAUAGCCGCCACUAGAGGAGCUACUGUAGUAAUUGGAACAAGCAAAUUCUAUGGUGGUUGGCACAACAUGUUAAAACUGUUUAUAGUGAUGUAGAAAACCUCACCUUAUGGGUUGGGAUUAUCCUAAAUGUGAUAGAGCCAUGCCUAACAUGCUUAGAAUUAUGGCCUCACUUGUUCUUGCUCGCAAACAUACAACGUGUUGUAGCUUGUCACACCGUUUCUAUAGAUUAGCUAAUGAGUGUGCUCAAGUAUUGAGUGAAAUGGUCAUGUGUGGCGGUUCACUAUAUGUUAAACCAGGUGGAACCUCAUCAGGAGAUGCCACAACUGCUUAUGCUAAUAGUGUUUUUAACAUUUGUCAAGCUGUCACGGCCAAUGUUAAUGCACUUUUAUCUACUGAUGGUAACAAAAUUGCCGAUAAGUAUGUCCGCAAUUUACAACACAGACUUUAUGAGUGUCUCUAUAGAAAUAGAGAUGUUGACACAGACUUUGUGAAUGAGUUUACGCAUAUUUGCGUAAACAUUUCUCAAUGAUGAUACUCUGACGAUGCUGUUGUGUGUUCAAUAGCACUUAUGCAUUCAAGGUCUAGUGGCUAGCAUAAAGAACUUUAAGUCAGUUCUUUAUUAUCAAAACAAUGUUUUAUGUCUGAAGCAAAAUGUUGGACUGAGACUGACCUUACUAAAGGACCUCAUGAAUUUUGCUCUCAACAUACAAUGCUAGUUAAACAGGGUGAUGAUUAUGUGUACCUUCCUUACCCAGAUCCAUCAAGAAUCCUAGGGGCCGGCUGUUUGUAGAUGAUAUCGUAAAACAGAUGGUACACUAUGAUUGAACGGUUCGUGUCUUUAGCUAUAGAUGCUUACCCACUUACUAAACAUCCUAAUCAGGAGUAUGCUGAUGUCUUCAUUUGUACUUACAAUACAUAAGAAAGCUACAUGAUGAGUUAACAGGACACAUGUUAGACAUGUAUUCUGUUAUGCUUACUAAUGAUAACACUUCAAGGUAUUGGGAACCUGAGUUUUAUGAGGCUAUGUACACACCGCAUACAGUUUACAGGCUGUUGGGGCUUGUGUUCUUUGCAAUUCACAGACUUCAUUAAGAUGUGGUGCUUGCAUACGUAGACCAUUCUUAUGUUGUAAAUGCUGUUACGACCAUGUCAUAUCAACAUCACAUAAAUUAGUCUUGUCUGUUAAUCCGUAUGUUUGCAAUGCUCCAGGUUGUGAUGUCACAGAUGUGACUCAACUUUACUUAGGAGGUAUGAGCUAUUAUUGUAAUUCUUAAACCACCCAUUAGUUUUCCAUUGUGUGCUAAUGGACAAGUUUUUGGUUUAUAUAAAAUACAUGUGUUGGUAGCGAUAAUGUUACUGACUUUAAUGCAAUUGCAACAUGUGACUGGACAAAUGCUGGUGAUUACAUUUUAGCUAACACCUGUACUGAAAGACUCAAGCUUUUGCAGCAGAAACGCUCAAAGCUACUGAGGAGACAUUUAAACUGUCUUAUGGUAUUGCUACUGUACGUGAAGUGCUGUCUGACAGAGAAUUACAUCAUGGGAAGUUGGUAAACCUAGACCACCACUUAACCGAAAUUAUGUCUUUACUGGUUAUCGUGUAACUAAAACAGUAAAGUACAAAUAGGAGAGUACACCUUUGAAAAUACCGCAGAGACAGAAGAAACAGCAAACUGUGACUCUUUUCCUGCUGCAGAUUUGGAUGAUUUUCCAAACAAUUGCAACAAUCCAUGAGCAGUGCUGACUCAACUCAGGCCUAAACUCAUGCAGACACACAAGGCAGAUGGGCUAUAUAAACGUUUCGCUUUUCCGUUUACGAUAUAGUCUACUCUUGUGCAGAAUGAAUUCUCGUAACUACAUAGCACAAGUAGAUGUAGUUAACUUUAAUCUCAUAGCAAUCUUUAAUCAGUGUGUAACAUUAGGGAGGACUUGAAAGAGCCACCACAUUUCCCGAGGCCACGCGGAGUACGAUCGAGUGUACAGUGAACAAUGCUAGGGAGAGCUGCCUAUAUGGAAGAGCCCUAAUGUGUAAAAUUAAUUUUAGUAGUGCUAUCCCCAUGUGAUUUUAAUAGCUUCUUAGGAGAAUGACAAAACCACACCCCCACCACCCUAUCUCAUUCCAUCAUCAUAUCAUUACAUAUCAUCUCUUUACACACUCAUAUCAUCUUAACACUAUGAUGUGCUCAAGUAUUGAGUGAAAUGGUCAUGUGGCGGUUCACUAUAUGUUAAACCAGGUGGAACCUCAUCAGGAGAUGCCACAACUGCUUAUGCUAAUAGUGUUUUAACAUUUGUCAAGCUGUCACGGCCAAUGUUAAUGCACUUUUAUCUACUGAUGGUAACAAAAUUGCCGAUAAGUAUGUCCGCAAUUACAACACAGACUUUAUGAGUGUCUCUAUAGAAAUAGAGAUGUUGACACAGACUUUGUGAAUGAGUUUACGCAUAUUUGCGUAAACAUUUCUCAAUGAUGAUACUCUUGACGAUGCUGUUGUGUUUUCAAUAGCACUUAUGCAUCAAGGUCUAGUGCUAGCAUAAAGAACUUUAAGUCAGUUCUUUAUUAUCAAACAAUGUUUAUGUCUGAAGCAAAAUGUUGGACUGAGACUGACCUUACUAAAGGACCUCAUGAAUUUUGCUCUCAACAUACAAUGCUAGUUAAACAGGGUGAUGAUUAUGUGUACCUUCCUUACCCAGAUCCAUCAAGAAUCCUAGGGCCGGCUGUUUGUAGAUGAUAUCGUAAAACAGAUGGUACACUAUGAUUGAACGGUUCGUGUCUUAGCUAUAGAUGCUUACCCACUACUAAACAUCCUAAUCAGGAGUAUGCUGAUGUCUUUCAUUUGUACUUACAAUACAUAAGAAAGCUACUGAUGAGUUAACAGGACACAUGUUAGACAUGUAUUCUGUUAUGCUUACUAAUGAUAACACUUCAAGGUAUUGGGAACCUGAGUUUUAUGAGGCUAUGUACACACCGCAUACAGUCUACAGGCUGUUGGGCUUGUGUUCUUUGCAAUUCACAGACUUCAUUAAGAUGUGGUGCUUGCAUACGUAGACCAUUCUUAUGUUGUAAAUGCUGUUACGACCAUGUCAUAUCAACAUACAUAAUUAGUCUUGUCUGUUAAUCCGUAUGUUUGCAAUGCUCCAGGUUGUGAUGUCACAGAUGUGACUCAACUUUACUUAGGAGGUAUGAGCUAUUAUUGUAAAUCUUAAACCACCCAUUAGUUUUCCAUUGUGUGCUAAUGGACAAGUUUUUGGUUUAUAAAAAUACAUGUGUUGGUAGCGAUAAUGUUACUGACUUUAAUGCAAUUGCAACAUGUGACUGGACAAAUGCUGGUGAUUACAUUUAGCUAACACCUGUACUGAAAGACUCAAGCUUUUGCAGCAGAAACGCUCAAAGCUACUGAGGACAUUUAAACUGUCUUAUGGUAUUGCUACUGUACGUGAAGUGCUGUCUGACAGAGAAUUACAUCAUGGGAAGUUGGUAAACCUAGACCACCAUUAACCGAAAUUAUGUCUUACUGGUUAUCGUGUAACUAAAACAGUAAAGUACAAAUAGGAGAGUACACCUUUGAAAAUACCGCAGAGACAGAAGAAACAGCAAACUGUGACUCUUUCCUGCUGCAGAUUUGGAUGAUUUCCAAACAAUUGCAACAAUCCAUGAGCAGUGCUGACUCAACUCAGGCCUAAACUCAUGCAGACAUACAAGGCAGAUGGGCUAUAUAAACGUUUCGCUUUCCGUUUACUAUAUAGUCUACUUGUGCAGAAUGAAUUCUCGUAACCAUAGCACAAGUAGAUGUAGUUAACUUUAAUCCUUAGCAAUCUUUAAUCAGUGUGUAACAUUAGGGAGGACUUGAAAGAGCCACCACAUUUCCCGAGGCCACGCGGAGUACGAUCGAGUGUACAGUGAACAAUGCUAGGGAGAGCUGCCUAUAUGGAAGAGCCCUAAUGUGUAAAAUUAAUUUUAGUAGUGCUAUCCCAUGUGAUUUUAAUAGCUUCUUAGGAGAAUGACAAAACACCUCCAUACACACCAACCCUAUAUUCUAUCAUCCAUCACAUCCCCACCCCACCCUCCACCAUCUAUUUUUAACAGACCUCCUUCAGAAAUACCAGGCAUAGACCUUGAUCCUUCGUGUGACAUUUGCUCGAUUGCUGACACCAUCUGACGCUUGACAUCAAGGACUGCCUAAAGAAAUAUGUUGCUACGAACGUUCCUAUACAUUAUGCAGCGUGUAGAACAGGUUGACUCCAGGUUUGCUUCAAGUUCCUCAGAAUUGCAACUAUAGAUGACACAGUGCAUUGCAGUAACAGAUUACAAGGCAUAAUUCACAACCUGUAAAUUAAGUGCCAAGAAAAAAAACAAGUGACUUUCAGAUUUAUAUUUCCAAACAAUUGCAACAAUAUGAGCAGUGCUGAUCAUCAGGCCUAAACUCAUGCAGACACAGAUGGGCUAUAAACGUUUCGCUUCCGUUUACGAUAUAAUAUUGUGCAGAUGAAUCCAUAGCACAAGUAGAUGUGUUAUUAUCUGAACAAUUUAAUAGUGUGUUAGGAGGACUUGAAAGAGCCACCAUACGAGGCCCCGAGUACGAUAGUGUACAGUGAACAAUGCUUCGGGAGCGCCUAUGAAGAGCCCAAUGUGUAAAAUUAAUUUAGUAGUGUAUCCCGUGAUUUGUUUCUAGGGAUGACAAAACGUAUAUCAUAUCCUCAACCUACCCCUUUUAAUC
>cluster_10 reads=1 total_reads=88
GAAGAUUUACUCAUUCGUAAGUCUAAUCAUAAUUUUUUGGUACAGGCUGGUAAUGUUCAACUCAGGGUUAUUGGACAUUCUAUGCAAAAUUGUGUACUUAAGCUUAAGGUUGAUACAGCCAAUCCUCCUAAGACACUCAGUAUAAGUUUGUUCGCAUUCAACCAGGACAGACUUUUCAGUGUUAGCUUGUUACAAUGGUUUCCAUCUGGUGUUUACCAAUGUGCUAUAGGCCCAAUCUCACUAUUAAGGGUUCAUCCUUAAUGGUUCAUGUGGUAGUGUUGGUUUUAACAUAGAUUAUGACUGUGUCUUUGUUAUAAAGUUUAUUAUGGUAAUGCUCAUGGAUUUCAAGCCAUUUCCAUGUGUGGGCUUCUAUUGGCUCUUUGUUACUUCUAACUACUCAGGUGUAGUUACAACUGUUUGGCCAGAGGUAUUGUUUCAUAUGUGUGGGUAUUGCCCUAUGUUUACUCAACCGCUAUUUAGACUGACUUUGGUGUUUUAUCUACACGGAGUUAUAGAUAUAUGAAUCACAGGACUACUCCUCCACCCAAGAAUAGCAUAGAUGCCUUCAAACUCAACAUUAAAUUGUUUGGGUGUUGGUGGCAUACUUGUAUCAAUCAAGUAGCCACUGUACAGUCUAAAAUGUCAGAUGUAAAGUGCACAUUUAAGUAGUCUUACUCUCAGUUUGCAACAUCAGAGUAGAAUCAUCAUCUAAAUUGUGGGCUCAAUGUGUCCAGUUACAAUGACAUUCUUAGCUAAAGAUACUACUGAAGCCUUUGAAAAAUGGUUCUUACUUUGGGUUGCUUCCUACAGGGUGCUGUAGACAUAAACAAGCUUUUGUGAAGAAAUGCUGGGACAACAGGGCAACCUUACAAGCUAGCCACAGAGGUUUAGUUCCCAUCAUAUGCAGCUUUGCUACUGCUCAAGAAGCUUCUAUCAGGCUGUUGCUAAUGGUGAUUCUGAAGUUGUUCUUAAAAAGUUGAAGAAGUCUUUGAAUGUGGCUAAAUCUGAAUUUGACCGUGAUGCAGCCAUGCAACGUAAGUUGGAAAAGAUGGCUGAUCAAGCUAUGACCCAAAAACGUAACAGGCUAGAUCAAGGACAAGAGGGCAAAAGUUACUAGUGCUAUGCAGACAAUGUUCCUAUGGGUGGGCUUGGAAAGUUGGAUAAUGAUGCACUCAACAACAUUAUCAACAAUGCAAGAGAUGGUUGUGUUCCCUUGAACAUAAUACCUUACAACAGCAGCCAAACUAAUGGUUGUCAUACCAGACUAUAACACAUAAAAAUACGUGUGAUGGUACAACAUUUACUUAUGCAUCAGCAUUGUGGGAAAACCAACAACUUUCGAUUCACUGUAAAACUGUUCAACUUAUGAACUUUAAAAUACACUAAUUUAGCUGUCCUCUACUGCAUGACCUAGUGCCAUUCCGCCGUAUCAAAUUACAGCAUACUGACCCAAGUCCUGUCGCACUACGACAGCUUCACUUUCUUCCGAGUACAACACAACCAGCACACUCAUGACAACGCCCUAGCUUACUAAACACAAAAAGGAGUAGCCUUGUCCCUGCUUUAUCCGAAACACACGUCCAAAAUUCACUAUCUUCCCUAAUAGGAUGCAACGGUCUAUCUUACCAGCACUGGAACCACCUUGUAGGUCAUCACAGACACACCAACCCUAAAAAGAACUUUCACACUUUACUAAAGUAGAAGUUGACAAGGCGUUUAGCCUCCACAGAACAGCCCACAAGUGUUAAUUCAACGAUCGCCUGCUCCAACUGUAUUAUCUCUGUAUGCUUAGCUGUAGCAGCACCUAAGCAUCAAUAUAUUUAGUAGUGAGACAUCAAUCCCUCAUGUGCUAAAUCCAGUGUCUACCACAGGUACUUCUACGCAAAAAACAGUAAUAAAGCAAUUGGUCACCAUCCUUCGGCGCCGAUCUAAAGUCAUUUGCCAUUGCCCACAAGCUCAUCCAAAUCUAAAAGAUUUUUUACAAAAAAACUGAAUGUACAAAUACCUACAACUUGUGCUAAUGACCCUGUAGGUUACACUUAAAACACAGUCUGUACCGUCUGCGGUAUGUGGAAAGUUGGCUGUAGUUGUGAUCAACACCGCGAACCCAUGCUUCAAUCAGCUGAUGCACAAUCGUACAAAACGGUUUUACGGUGUAAGUGCAGCCCCGUCUCAUCCGUGCGGCACAGGCACUAGUACUGACGUCGUAUACGCAUUUCAUUGACAUCUCAAUGAUAAAGUAGCUGGUUUGCUAAAUCCUAAAACUAAUUGUUGUCGCUUCCAAGAAAAGGACGAAGAUGACAAUCUACUGAUCCUACUUCUGUAGUUAAGAGACACACUCUCUAACUACCAACAUGAAGAAACAAUAUAAUUUACUUAAGGAUUGUCCAGCUGUUGCUAAACAUGACUUCUUAAAGUUAAGAAUAGACUGUACAUGGUACCAUAUAUCACGUCAACGUCACUAAAUACACAAUGGCAGACCCCGCCUAUGCUUUAAGGCAUUUGAUGAAGGUAAUUGUGACACAUUAAGAAAUACUUGUCAUACAAUUGUUGUGAUGAUGAUUAUUUCAAUAAAAAGGACUGGUGAUUCUGUAGAAACCCAGAUAUAUUACGCGUAUACGCCAACUUAGGUGAACGUGUACGCCAAGCUUUGUUAAAACAGUACAAUUUUGUGAUGCCACGAAAUGCUGGUAUUGUUGGUGUACUGACAUUAGAUAAUCAAGAUCUCUGGUAACUGGUAUGAUUUCGGUGAUUCAUACAAACCACGCCAGUAGUGGAGUUCCUGUUGUAGAUCUUAUUAUUCAUUGUUAAUGCCUAUUAACCUUGACCAGGCUUCAACUACAGAGUCACAUGUUGAACUGACUUAACAAAGCCUUACAUUAAGUGGAUUUGUUAAAAAAUGACGGAAGAGAGGUUAAAAACAUCGACCGUUAUUUAAAUAUUGGGAUCAGACACACCACCCAAAUUGUGUUACUGUUUGGAUGACAGAUGCAUUUGCAUUGUGCAAACUUUAAUGUUUCAUUCUUACAGUGUUCCCACCUACAAGUUUUGGACCACUAGUGAGAAAAAUAUUUGUUGAUGGUGUUCCAUUGUAGUUUAACUGGAUCCACCUCAGAGAGCUAGGUGUUGUACAUAAUCAGGAUGUAAACACAUAGCUCUAGAUCAGUUAAGGAAUUACUUGUGUAUGCUACUGACCUGCUAUGCACGCUGCUUCUGGUAAUCUAUUACUAGAUAAACGCAACGUGCUUUCAGUAGCUGCACUUACUAACAAUGUUGCUUUCAAACUGCAAACCCGGUAAUUCUAACAAAGACUUCAUGACUCUGCUGUGUCUAAGGGUUUUAAGGAGGAAGUCUGUUGAAUAAACACUUUCUGCUCAGUAGUAAUGCUGCUAUCAGCGAUUAUGACUACUAUCGCUAUAAACAACCAACAAUGUGUAUCAGACAUACUAUUUGUAGUUGAAGUUGUUGAUAAGUACUUUGAUUGUACGAUAGUGGCUGUAUUAAUGCUAACCCAGUCAUCGUCAACAACCAAGACAAAUCAGCUGGUCCAUUUAAAUGGGUAAGGCUAGACUUUAAUAUGAUCCAUGAGUAUGAGGAUCAAGAUGCACUUUUCACAUACACCCAACGUAAUGUCAUCCCUACUAUAACUCAAAUGAAUUUAGUAUGCCAUUAGUGCAAAGAAAGAGCUCGCCCCGUAACAAGUGUCUCUAUCCAUGUUACUUUACCACUAGACAGUUUCAUCAAAAUUAUUGAAUCAAUAGCCGCACUAGAGGGCUCUGUAGUAAUAUGACCCAGCAAAUUUAUGGUGGUAGCACCAUUUGUUAAAACUGCAUAUAGUGAUGAAGAACCCUCCAUGGGUUAGGAUUAUCCCAAAUGCGAUAGAGCCAUGCCUAACAAUCUUAGAAAUAUGUCCUCACUUGUUCUCACUCGCAAACAAACUCAGUUGUAGCUUGCACACACCGUUUGAUUAGCUAAUGAGUGUGCUCAAGUAUUAAGUGAAUGGUCAUGUGCAGCUUAUCACUAAUGUUAAACCAGGUGGAACCUCAACCUAGAUGCCCUGCUAUAAAAAUAGUGAUUAUAACAUUUGCAAGCUGUCAUGCCAAUGUUAAUGCACUUUAUAUACUGAUGGUAAAAAUCGCCGAUAAGUAUGUCCGCAAUCAACACAGACUUUAUGAGUCUAUAGAAAGAGAUGUUGACACAGACUUGUGAAUGAGUUUUACGCAUAUUGCGUAAACAUUUCUCAAUGAUGAUACUACUUGACGAUGCUGUUGUGUUUCAAUAGCAUUAUGCACUCAAGGUUUAGUGGCUAGCAUAAAGAACUUUUGUCAGUUCUUUAUUAUCAAACAAUGUUUUAUGUCUGAAGCAAAAUGUUGGACUGAGACUGACCUUACUAAAGGACCUCAUGAAUUUGCUCUCAACAUACAAUGCUAGUAAACAGGUGAUGAUUAUGUACCUUCCUUACCCAGAUCCAUCAAGAAUCAGGGGCCGGCUGUUUGUAGAUGAUAUCGUAAAACAGAUGGUACAUUUAUGAUUGAACGGUUCGUGUCUCUUAGCUAUAGAUGUUACCCACUUAAACAUCCUAAUCAGGAGUAUGCUGAUGUCUUCAUUUGUACUUACAAAUACAUAAGAAAGCUACAUGAUGAGUUAACAGGACACAUGUUAGACUGUAUUCUGUUAUGCUUACUAAUGAUAACACUUCAAGGUAUUGGGAACCUGAGUUUUAUGAGGCUAUGUACACACCGCAUACAGUUUACAGGCUGUUGGGGCUUGUGUUCUUUUGCAAUUCACAGACUUCAUUAAGAUGUGGUGCUUGCAUAUACGUAGACCAUUCUUAUGUUGUAAUGUUGUUACGACCAUGUCAUAUCAACAUCACAUAAAUUAGUCUUGUUCUGUUAAUCCGUAUGUUUGCAAUGCUCCAGGUUGUGAUGUCACAGAUGUGACUCAACUUUACUUAGGAGGUAUGAGCUAUUAUUGUAAAUCACAAACCACCCAUUAGUUUUCCAUUGUGUGCUAAUGGACAAGUUUUUGGUUUAUAAAAAUCAUGUGUUGGUAGCGAUAAUGUUACUGAUUUUAAUGCAAUUGCAACAUGGACUGGACAAAUGCUGGUGAUUACAUUUAGCUAACACCAGUACUGAAAGACUCAAGCUUAGCAGAAACGCUCAAGCUACUGAGGAGACAUUUAAACUGUCUUAUGGUAUUGCUACUGUACGUGAAGUGCUGUCUGACAGAGAAUUACAUCUCCUGGGAAGUUGGUAAACCUAGACCACCACUUAACCGAAAUUAUGUCUACUGGUUAUCGUGUCUAAAACAGUAAAGUACAAAUAGGAGAGUACACCUUUGAAAAGGUGACUAUGGUGACGCUGUUGUUUACCGGGUACAACAACUUACAAAUUAAAUGUUGGUGAUUAUUUGUGCUGACAUCACACAUACAUUAAUGCCAUUAAAUGCACCUACAAUAGUGCCAAGAGCACUAUGUUAGAAUUACUGGCUUAUACCCAACACUCAAUAUCUUCAGAUGAGUUUUAGCAAUGUUGCAAAUUAUCAAAGGUUGGUAUGCAAAAGUAUUCUACAUCCAGGGACCACCUGGUACUGGUAAGAGUCAUUUUGUUAUUGGCCUAGCUCUUAUUACCCUUCUGCUCGCAUAGUGUAUACAGCUUGCUCUCAUGCCGCUGUUGAUGCACUAUGUGAGAAGGCAUAAAAUAUUUGCCUAUAGAUAAUGUAGUAGAAUUAUACCGACGUGCUCGUGUAGAGUGUUUUGAUAAAUUCAAAGUGAAUUCUUAUUAGAACAGUAUGUUUUUGUACUGUAAUGCAUUGCCUGAGACGACAGCAGAUAUAGUUGUCUUGAUGAAAUUCAAUGGCCACAAAUUAUGAUUUGAGUGUUGUCAAUGCCAGAUUACGUGCUAAGCACUAUGUGUACAUUGGCGACCCUGCUCAAUUACCUGCACGCACAUUGCUAACUUAAGGCACACUAGAACCAGAAUAUUUCAAUUCAGUGUGUAGACUUAUGAAAACUAUAGGUCCAGACAUUCCUCGGAACUUGUCGGCGUUGUCCUGCUGAAAUUGUUGACACUGUGAGUGCUCUGGUUAUGAUAAUGCUUAAGCACAAAGACAAAUCAGCUCAAUGCUUUAAAAUGUUUUAUAAGGGUGUUAUCACGCAUGAUGUUAUCUGCAAUUAACAGGCCACAAAUAGGCGUGGUAAGAGAAUUCCUACGCAACCCUGCUUGGAGGAAAAGCUGUCUUUAUUCACCUUAUAAUCACAGAAUGCUGUAGCCUCAAAGAUUUUGGGACUACCAUACUUCAAACUGUUGAUUCAUCACAGGGCUCAGAAUAUGACUAUGUCAUUCACUCACCACUGAAACAGCUCACUUUGUAAUGUAAACAGAUUUAAUGUUGCUAUUACCAGAGCAAAAGUAGGCAUACUUUGCAAUGUCUUGAUAGAGACCUUUAUGACAAGUUGCAAUACAAGUCUUGAAAUUCCACGUAGGAAUGUGGCAACUUUACAAGCUGAAAAUGUAACAGGACUCUUUAAAGAUUGUAGUAAGGUAAUCACUGGGUUACCCCUUACACAGGCACCUACUCCCCAGUGUUGACACUAAAUUCAAAACUGAAGGUUUAUGUGUUGACAUACCUGGCAUACCUAAGGAUGACUAUAGAAGACUCAUUUAUGAUGGGUUUUAAAAUGAAUUAUCAAGUUAAUGGUUACCCUAACAUGUUUACACCCGCGAAGAAGCUAUAAGACAUGUACGUGCAUGGAUUGGCUUCGAUGUCGAGGGUGUCAUGCUACUAGAGAAGCUGUUGGUACCAAUACCUUUACAGCUAGGUUUUUUACAGGUGUUAACCUAGUUGCUGUACCUACAGGUUAUGUUGAUACACCUAAUAAUACAGAUUUUUCCAGAGUUAGUGCUAAACCACCGCCUGGAGAUCAAUCUAAACACCCAUACCACUUAUGUACAAAGGACUUCCUUGGAAUGUAGUGCGUAUAAAGAUUGUACAAAUGUUAAGUGACACACUUAAAAUCUCCUGACAGAGUCGUAUUUGUCAUGGGCACUGGCUUUGAGUUGACAUCUAUGAAGUAUUUGUGAAAAUAGGACCUGAGCGCACCUGUUGUCUAUGUGAUAGACGUGCCACAUGCUUUUCCACUGCUUCAGACUACUAUGCCUGUUGGCAUCAUUUCUAUUGGAUUUGAUUACGUCUAUAAUCCGUUCUAUGAUUGAUGUUCAACAAUGGGGUUUUACAGGUAACCUACAAAGCAACCAUGAUCUGUAUUGUCAAGUCCAUGGUAAUGCACAUGUAGCUAGUUGUGAUGCAAUCAUGACUAGGUGUCUAGCUGUCCACGAGUGCUUUGUUAAGCGUGUUGACUGGACUAUUGAAUAUCCUAUAAUUGGUGAUGAACUGAAGAUUAAUGCGGCUUGUAGAAAGGUUCAACACAUGGUUGUUAAAGCUGCAUUAUUAGCAGACAAAUUCCCAGUUCACGACAUUGGUAACCCUAAAGCUAUUAGUGUGUACCUCAAGCUGAUGUAGAAUGGAAGUUCUAUGAUGCACAGCCUUGUAGUGACAAAGCUUAUAAAAUAGAAGAAUUAUUCUAUUCUUAUGCCACAUUCUGACAAAUUCACAGAUGGUGUAUGCCUAUUUUGGAAUUGCAAUGUCGAUAGAUAUCCUGCUAAUUCCCUUGUUUGUAGAUUUGACACUAGAGUGCUAUCUAACCUUAAUUUGAUCUGGUUGUGAUGGUGGCAGUUUGUAUGUAAAUAAACAUGCAUUCACACACCAGCUUUUGAUAAAAGUGCUUUGUUAAUUUAAAACAAUUACCAUUUUCAUUACUUUGACAGUCCAUGUGAGUCUCAUGGAAAACAAGUAGUGUCAGAUAUAGAUUAUGUACCACUAAAUUUGCUACGUGUAUAACACGUUGCAAUUUAGGUGGUGCUGUCUGUAGACAUCAUGCUAAUGAGUACAGAUUGUAUCUCGAUGCUUAUAACAUGAUGAUCUCAGCUGGCUUUAGCUUGUGGGUUUACAAACAAUUUGAUACUUAUAACCCUGGAACACUUUACAAGACUUCAGAGUUUAGAAAAUGUGGCUUUAAUGUUGUAAAUAAGGGACACUUUGAUGGACAACAGGGUGAAGUACCAGUUCUUAUCAUUAAUAACACUGUUUACACAAAAGUUGAUGGUGUUGAUGUAGAAUUGUUUGAAAAUAAAACAACAUUACCUGUUAAUGUAGCAUUUGAGCUUUGGGCUAAGCGCAACAUUAAACCAGUACCAGAGGUGAAAAUACUCAAUAAUUUGGGUGUGGACAUUGCUGCUAAUACUGUGAUCUGGGACUACAAAAGAGAUGCUCCAGCACAUAAUCUACUAUUGGUGUUUGUUCUAUGACUGACAUAGCCAAGAAACCAACUGAAACGAAUUGUGCACCACUCUGUUCUUGAUGGUAGAGUUGAUGGUCAAGUAGACUUAUUUAGAAAUGCCCGUAAUGGUGUUCUUAUUACAGAAGGUAGUGUUAAAGGUUUUACAACCAUCUGUAGGGUCCCAAACAAGCUAGUCUUAAUGGAGUCACAUUAAUUGGAGAAGCCGUAAAACACAGUUCAAUUAUUAUAAGAAAGUUGAUGGUGUUGUCCAACAAUUACCUGAAACUUACUUACUCAGAGUAGAAAUUUACAAGAAUUUAAACCCAGGAGUCAAAUGGAAAUUGAUUUCUUAGAAUUAGCUAUGGAUGAAUUCAUUGAACGGUAUAAAUUAGAAGGCUAUGCCUUCGAACAUAUCGUUUAUGGAGAUUUAGUCAUAGUCAGUUAGGUGGUUUACAUCACUGAUUGGACUAGCUAAACGUUUAAGGAAUCACCUUUUGAAUUAGAAGAUUUUAUUCCUAUGGACAGUACAGUUAAAAACUAUUCAUAACAGAUGCGCAAACAGGUUCAUCUAAGUGUGUGUUCUGUUAUUGAUUUAUUACUUGAUGAUUUUGUUGAAAUAAUAAAAUCCCAAGAUUUAUCUGUAGUUUUAAGGUUGUCAAAGUGACUAUUGACUAUACAGAAAUCUCAUUUAUGCUUUGGUGUAAAGAUGGCCAUGUAGAAACAUUUUACCCAAAAUUACAAUUUAGUCAAGUGGCAACCGGUGUUGCUAUGCCUAAUUUCAAAAAUGCAAAGAAUGCUAUUAGAAAAGUGUGACCUUCAAAAUUAUGGUGAUAGUGCAACAUUACCUAAAGGCAUAAUGAUGAAUGUCGCAAAAUAUACUCAACUGUGUCAAUAUUUAAACACAUUAACAUUAGCUGUACCCUAUAAUAUGAGAGUUAUACAUUUUGGUGCUGGUUCUGAUAAAGGAGUUGCACCAGGUACAGCUGUUUAAGACAGUGGUUGCCUACGGGUACGCUGCUUGUCGAUUCAGAUCUUAAUGACUUUGUCUCUGAUGCAGAUUCAACUUUGAUUGGUGAUUGUGCAACUGUACAUACAGCUAAUAAAUGGGAUCUCAUUAUUAGUGAUAUGUACGACCCUAAGACUAAAAUGUUACAAAAGAAAAUGACUCUAAAGAGGGUUUCACUUACAUUUGUGGGUUUAUAUACAACAAAAGCUAGCUCUUGGAGGUUCCGUGGCUAUAAAGAUAACAGAACAUUCUUGGAAUGCUGAUCUUUAUAAGCUCAUGGGACACUUCGCAUGGUGGACAGCCUUUGUUACUAAUGUGAAUGCGUCAUCAUCUGAAGCAUUUUAAUUGGAUGUAAUUAUCUUGGCAAACCACGCGAACAAAUAGAUGGUUAUGUCAUGCAUGCAAAUUACAUAUUUUGGAGGAAUACAAAUCCAAUUCAGUUGUCUUCCUAUUCUUUAUUUGACAUGAGUAAAUUUCCCCUUAAAUUAAGGGUACUGCUGUUAUGUCUUUAAAAGAAGGUCAAAUCAAUGAUAUGAUUUUAUCUCUUCUUAGUAAAGGUAGACUUAUAAUUAGAGGUAAACAACAGAGUUGUUAUUUCUAGUGAUGAUCUUGUUAACAUAAACGAACAAUGUUUGUUUUUCUUGUUUUAUUGCCACUAGUUCUCUAGUCAGUGUGUUAAUCUUACAACCAGAACUCAAUUACCCCUGCAUACACUAAUUCUCUCACGUGGUGUUUAUUACCCUGACAAAGUUUCAGAUCCUCAGUUUUACAUUCAACUCAGGACUUGUUCUUACCUUUUUCCAAUGUUACUUGGUUCCAUGCUAAGAGGUUUGAUAACCUGUCCUACCAUUUAAUGAUGGUGUUUAUUUUGCUUCCACUGAGAAGUCUAACUUAAUAAGAGGCUGGAUUUUUGGUACUACUCUAGAUUCGAAGACCCAGUCCCUACUUAUUGUUAAUAACGCUACUAAUGUUGUUAUUAAAGUCUGUGAAUUUCAAUUUUGUAAUGAUCCAUUUUUGGGUGUUUAUUACCACAAAACAACAAAAGUUGGAUGGAAAGUGAGUUCAGAGUUUAUUCUAGUGCGAAUAAUUGCACUUUUGAAUAUGUCUCUCAGCCUUUCUUCUUGGACCUUGAAGGAAAACAGGGUAAUUCAAAAAAUUUCUAGGGAAUUUGUGUUUAAGAAUAUUGAUGGUUAUUUUAAAAUAUAUCUAAGCACACGCCUAUUAAUUUAGUGCGUGAUCUCCAGGGUUUUCGGCUUUAGAACCAUUGGUAGAUUUGCCAAUAGGUAUUAACAUCACUAGGUUUCAAACUUUACUUGCUCUAAUGAAGUUAUUUGACUCCUGGUGAUUUUCUUCAGGUUGGACAGCUGGUGCUGCAGGUUAUUAUGUGGGUUAUCUUCAACCUAGGACUUUCUAUUAAAAAUAAUGAAAAUGGAACCAUUACAGAUGCUGUAGACUGUGCACUUGACCCUCUCUCAGAAACAAAGUGUACGUUGAAAUCCUCACUGUAGAAAAGGAAUCUAUCAAACUUCUAACUUUAGAGUCCAACCAACAGAAUCUAUUGUUAGAUUUCCUAAUAUUACAAACUUGUGCCCUUUGGUGAAGUUUAACGCCACCAGAUUUGCAUCUGUUUAUGCUGUGGAACAGGAAGAGAAUCAGCAACUGUGUUGGAUUAUCUUCCUAUGGUAAUUACACAUCAUUUCCACUCUAAGUGUUAUGGUGUUCUACUAAAUUAAAUGAUCUCUAGUUAAUGUCUAUGCAGUUCAUUUGCAAGAGUUCUGAGUCAGUCAAACUCUGCAGACAUCGGAAAGAUUCAUUCAAAUUGUACCAUUCACAUUUGACAGACCGUUAUAGCGUGAAUCUUAAGCAGCUCUUGAUCCUCAUGUACCUGUUCAGAAGACACCAUUACCAAUAGUAAUAUCAGGAUGCUAGCAAUCGCUAAUUGCUAUAGACGAACCUUACUGCACACGAAUUGUACUCGCAUCUAGUGCACGUCACUCUUGCGCUCUUCUUUUUACUUUACCUACGUGUUACAAUCUGAACUCUAAGUUUGAUCCAGACCAUUCUGUUACAUUGAAUCUACAUGCACGCUUUGUUUACAAGUCAUAGUGUCAAGAUGUACAAUCUCUCAUUGACGUCUGGUUCAUCAUCAAAGAUUGUCUAACAUAAGAGAACCUUGCUAAAUAGGUGUACUAUCAACUGGAUCUUGAUUUACUAUUUGUCAAAGGUUUUUACUAAUGUAAAUGAAAAAUAUUAUAUGAAGAGCACUAAUGGAGAUUCUAAACGAACAUGAAAUUAUCUUCUUGGCACUGAUAACACUCGCUAUUUGUGAGCUUUAUCACCAAGAGUGUUAGAGGUCAACAGUAUCUAAAGACUUGCUCUCUGGAACAUACGAGGGCAAUUCACCAUUCAUCCUCUAGCUGAUAACAAAUUUCACUGACUUGCUUAGCACUCAAUUUGCUUUGCUUGUCCUGACGGCGUAAACACGUCUAUCAGUUACGUGCCAGAUCAGUUCACCUAAACUGUUCAUCAGACAAGAGGAAGUCAAGAACUUUACUCCAAUUAUUGUUGCGGCAAUAGUGUUUUAUCACUUUGUCACAUCAAAGAAAGACAGAAUGAUUGAACUUCAUUAAUUGACUUCUAUUUGUGCUUUUUAGCCUUCUGCUAUUCCUUGUUUUAAUUAUGCUUAUUAUCUGUUGGUUCACUUGAACUGCAAGAUCAUAAUGAAACUUGUCACGCCUAAACGAACAUGAAAUUUCUUGUUCUUAGGAAUAUACAACUGUAGCUGCAUUUCACCAAGAAUGUAGUUCACAGUAUGUACUCAACAUCAACCAUAUGUAGUUGAUGACCCUGUCCUAUCACUUCUAUUCUAAAUGGUAUAUUAGAGUAGGAGCUAGAAAAUCAGCACCUUUAAUUGAAUUGUGCGUGGAUGAGGCUGGUUCUAAAUCACCCAUUCAGUACAUCGAUAUCGGUAAUUAUACAGUUUCCUGUUUACCUUUACAAUUAAUUGCCAGGAACCUAAAUUGGGUAGUCUUGUAGUGCGUUGUUCGUUCUAUGAAGACUUUUAGAGUAUCAUGACGUUCGUGUUGUUUUAGAUUUCAUCUAAACGAACAAACUAAAAUGUCUGAUAAUGGACCCCAAAAUCAGCGAAAUGCACCCCGCAUUACGUUUGGUGGACCUCAGAUUCAACUGGCAGUAACCAGAAUGGAGAACGCAGUGGGGCGCGAUCAAAACAACGUCGGCCCCAAGGUUUACCCAAUAAUACUGCGUCUUGGUUCACCGCUCACUCAACAUGGCAAGGAAGACCUUAAAUUCCCUCGAGGACAAGGCGUUCCAAUUAACACCAAUAGCAGUCCAGAUGACCAAAUUGGCUACUACCGAAGAGCUACCAGACGAAUUCGUGGUGGUGACGGUAAAAUGAAAGAUUCAGUCCAAGAUGGUAUUUCUACUACCUAGGAACUGGGCCAGAAGCUGGACUUCCCUAUGGUGCUAACAAAGACGGCAUCAUAUGGGUUGCAACUGAGGGAGCCUUGAAUACACCAAAAGAUCACUGGCACCCGCAAUCCUGCUAACAAUGCUGCAAUCGUGCUACAACUUCCAAGGAACAACAUUGUCAAAAGGCUUUACGCAGAAGGGAGCAGAGGCGGCAGUCAAGCCUCUUCUCGUUCCUCAUCACGUAGUCGCAACAGUUUAAGAAAUUCAACUCCAGGCAGCAGUAGGGGAACUUCUCCUGCUAGAAUGGCUGGCAAUGGCGGUGAUGCUGCUCUUGCUUUGCUGCUGCUUGACAGAUUGAACCAGCUUGAGAGCAAAAUGUCUGGUAAAGGCCAACAACAACAAGGCCAAACUGUCACUAAGAAAUUGCUGCUGAGGCUUCUAAGAAGCCUGGCAAAACGUACUGCCACUAAAGCAUACAAUGUAACACAAGCUUUCGGCAGACGUGGUCCAGAACAAACCCAAGGAAAUUUUGGGGACCAGGAACUAAUCAGACAAGGAACUGAUUACAAACAUUGGCCGCAAAUUGCACAAUUUGCCCCAGCGCUUCAGCGUUCUUCGGAAUGUCGCGCAUUGGCAUGGAAGUCACACCUCGGGAACGUGGUUGACCUACACAGGUGCCAUCAAAUUGGAUGACAAAGAUCCAAAUUUCAAAGAUCAAGUCAUUUGCUGAAUAAGCAUUGACGCAUACAAAACAUUCCCACCAACAGAGCCUAAAAAGGACAAAAAGAAGAAGGCUGAUGAAACUCAAGCCUACCGCAGAGACAGAAGAAACAGCAAACUGUGACUCUUUCCUGCUGCAGAUUUGGAUGAUUUCCAAACAAUUGCAACAAUCCAUGAGCAGUGCUGACUCAACUCAGGCCUAAACUCAUGCAGACAUCAAGGCAGAUGGGCUAUAUAAACGUUUCGCUUUUCCGUUUACGAUAUAGUCUACUCUUGUGCAGAAUGAAUUCUCGUAACUACAUAGCACAAGUAGAUGUAGUUAACUUUAAUCUCACAUAGCAAUCUUUAAUCAGUGUGUAACAUUAGGGAGGACUUGAAAGAGCCACCACAUUCUCGAGGCCACCGGAGUACGAUCGAGUGUACAGUGAACAAUGCUAGGGAGAGCUGCCUAUAUGGAAGAGCCCUAAUGUGUAAAAUUAAUUUUAGUAGUGCUAUCCCCAUGUGAUUUUAAUAGCUUCUUAGGAGAAUGACAAAAACUCCCUACCCCACAUCACCCACCCUAACAUCAUAUAUCAUCUUACCUACCCCCCUACUCACACCAUACCCCUAAAACAUAUCCCCAAUC
>cluster_11 reads=1 total_reads=260
AGUACAUCGAUAUCGGUAAUUAUACAGUUUCCUGUUUCCUUUUACAAUUAAUUGCCAGGAACCUAAAUUCUUGGGUAGUCAGUAGUGCGUUGUCGUUCUAUGAAGACUUUCUUUAGAGUAUCAUGACGUUCGUGUUGUUUUAGAUUUCAUCUAAACGAACAAACUAAAAAUGUCUGAUAAUGGACCCCAAAAUCAGCGAAAUGCACCCGCAUUCACGUUUGGUGGGACCUCAGAUUCAACUGGCAGUAUCAGAAUAGAGAACGCAAGUGGGCGCGAUCAAAACAACGUCGGCCCCAAGGUUUACCCAAUAAUACUGCGUUUGGUUUCCGCUCACUUUAACAUGGCACAAGGAAGACCUUAAAUUCCCUCGAGGACAAGGCGUUCCAAUUAACACCAAUAGCAGUCCAGAUGACCAAUUGGCUACUACCGAAGAGCUACCAGACGAAUCGUGGUGGUGACGGUAAAAUGAAAGAUUCAGUCCAAGAUGGUAUUUCUACUACCUAGGAACUGGGCCAGAAGCAUUGGACCUAUGGUGCUAACAAAAGACGGCAUCAUAUGGGUUGCAACUGAGAGCCUUGAAUACACCAAAAGAUCACUGGCACCCGUAAUCCUGCUAACAAUGCUGCAAAACCGUGCUACAACUUCCUCAAAGGAACAACAUUGUCAAAAGGCUUAUCAGAAGGGAGCAGAGGCGGCAGUCAAGCCUCUUCUCGUUCCAUCACGUAGUCGCAUAACAGUUUAAGAAAUUCAACUCCAGGCAGCAGUAGGGGAACUUUCCUCUGCUAGAAAUGGCUGGCAAUGGCGGUGAUGCUGCUCUUGCUUUGCUGCUGCUUGACAGAUUGAACCAGCUUGAGAGCAAAAUGUCUGGUAAAGGCCAACAACAACAAGGCCAAACUGUCUAAGAAUCUGCUGCUGAGGCUUCUAGAAGCCUCGGCAAAAACGUACUGCCACUAAAGCAUACAAUGUAACACAAGCUCUUCGGCAGACGUGGUCCAGGACAAACCCAAGGAAAUUUUGGGGACCAGGAACUAAUCAGACAAGGAACUGAUUACAAACAUUGGCCGCAAAUUGCACUGUUUGCCCAGCGCUUUUCAGCGUUUCGGAAUGUCGCGCUGCAUGGAAGGUACACUCGGGAACGUGGUUGACCUACCUACAGGUGCCAUAAAUUGAACUUUUCAUAAUUGACUCUAUUUGUGCUUUUUAAGCCUUUCUGCUAUUCAAUCCACUAAUAUAUAAGCUUUUUAUUUUGUUUGUUGGUUCUCACUUGAACUGCAAGAUCAUAAUGAAACUUGUCACGCCUAAACGAACAUGUCUUGUUUCUAAGGAAUUUAUACAACUGUAGCUGCAUUCACCAAGAAUGUAGUUUACGAAGUCAUGUACUCAACAUCAACCAUAUGUAGUUGAUGACCCGUUGUCCUAUUUCUAUUCUAAAUGGUAACAGAGUAGGAUCUACAAAUCAGCACCUUUAAUCGAAUGUUCGCAAUGAUACCAGUUGUGAUGUCACAGAUGUGACUCAACUUUACUUAGGAGGUAUGAGCUAUUAUUGUAAUCUUCAAACACCCAUUAGUCUCCAUUGUGUGCUAAUGGACAAGUUUUGGUUUAUAAAAUACAUGUGUUGGUAGCGAUAAUGUUACUGACUUUAAUGCAAUUGCAACAUGUGACUGACAAUGCUGGUGAUUACAUUUUAGCACACCUGUACUGAAGACUCAAGCUUUUUGCAGAAAACGCUCAAAGCUACUGAGGACUUUAAACUAUCUUUGGUAUUGCACUGUACGUGAAGUGCUGUCUGACAGAAUUACAUCUCAUGGGAAGUUGGUAAACCUAGACACACUAACCGAAAUUAUGUCUACUGGUUAUCGUAUAAAACAGUAAGUACAGCAGAGUACACCUUUGAAAAGGUGACUAUGGUGAUGCUGUUGUUUACCGAGGUACAACAACCUACAAAUUAAAUGUUGGUGAUUAUUUUGUGCUGACAUACAUACAGUAAUGCCAUUAAGUGCACCUACACUAGUGCCACCAGAGCACUAUGUUAGAAUACUGGCUCAUACCCAACAUCAAUAUCAGAUGAGUUCUUCUAGCAAUGUUACAAAUUAUAAAAGGUUGGUAUGCAAAAGUAUACACUCAGGCACCUGGUACUGGUAAGAGUCAUUUGCUAAUGGCCUGCUCUCCAUCACCUUCCGCAUAGUGUAUCAACCUGCUCAUGCCGUGAUGACACAUGUGAAAAGCAUUAAAAAAUUUGCCUAUAGAUAAAUGUAGUAGAAUUAUACCAGCACGUGCUCAUGAGAGUUUUUGAUAAAUCAAAGUGAAUUCAUUAGAACAGUAUGUCUUUGCACUGUAAUGCUGCCUGAGACGAACAGAUCAGUUGUUUGAUGAAAUUCAAUGGCCACAAAUAUGAUUUGAGUGUUGUCAAUGCCAGAUUACGUGCUCAUCACACGGUUUGGCGACCUGUCAAUCACCUGCACCACCACCGCAAUAAGGGCACACUAGAACCAGAAUAUUCAAUCAGUGUGUAGACUUAUGAAAACUAUAGGUCCAGACAUGUUCGGAACUUGUCGGCGUUGACCUGCUGAAAUUGUUGACACUGAAAGUGCUUUGGUUUAUGAUAAACAGCUUAAAGCACAUAAAGACAAAUCAGCUCAAUGCUCAAAAUGUUUUAUAAGGUUGUUACCACGCCGAUGUUUCAUCUGCAAACAACAGGCCACAAUAGGCGUGGUAAGAGAAUUCCUCACGUAACCCUGCUUGGAGAAGCUGUCUUAUUUACCAUAAUCCCAGAAUGUAGCCUCAAAGAUUUUGGGACUACCACUCUCAAACUGUUGAUCAUCAGGCCAGAAUAUGACUAUGUCAUACACUCCCACUGAAACAGCUCACUCUUGUAAUGUAACAGAUUUAAUGUUGCUAUUACCAGGCAAGUAGCAACAUUUGCAUAAUGUCUGAUAGAGACCUUUAUGACAAGUUGCAAUUUCAAGUCUUGAAAUUCCGCAGGAAUGUGGCAACUUUACAAGCUCACAAUAACAGGACUUUAAAGAUUGUAGUAAGUAAUCACUGGGUUACAACCAACACAGGCACCUACCACAGUGUUGACACUAAAUUCCAAACUGAAGGUUUAUGUGUUGACAUACCUGGCAUCCUAAGGCAUGACCUAUAGAAGACUCAUCUCUAUGAUAGGUUUUAAAUGAUAUCAAGUUAAUGGCUACCUAACAUGUACAUCCCCGCGAAGAAGCUAUAAGACACGACAUGCAUGGAUUGUCUGAUGUCGAGGUGUCAUGCUAGAGAAGCUGUUGGUACCAAUCUACCUUACAGCCGACUUUACAGGUGUUAACCUAGUUGCUGUACCUACAGGUUAUGUUGAUACACCUAAUAACAAGAUUUUCCAGAGUUGUGCUAAACCACCGCCUGGAGAUAAUUUAAACCCCAUACACUCAUGUCAAAAGACUUGGAAUGUAGUGCGUAAAGAUUGUACAAAUGUUAAGUGACACACUUAAAAUCCCUGACAGAGUCGACAUUGUCUUAUGGGCACAUGGCUUUAAGUUGACAUCUAUGAGUAUUCAUGAAAUAGGACCUGAGCGCACCUGUUGUCUAUGUGAUAGACGUGCCAUGCUUUCCACUGUCAGACUAUAUGCCUGUUGGCAUCAUCUAUUAGAUUUGAUUACGUCUAUAAUCCGCUUAUGAUUGAUUCAACAAUGGGUUUACAGGUAACCUACAAAGCAACCAUGACCUGUAUUGUCAAGUCCAUGGUAAUGCACAUGUAGCUAGUUGUGAUGCAAUCAUGACUAGGUGUCUAGCUGUCCAGAGUGCUUUGUUAAGCGACUAACUGGACUAUUGAAUAUCCUAUAAUUGGUGAUGAACUGAAGAUUAAUGCGGUCGUAGAAAGGUUCAACAUGGUUGUAAAGCUGCUAUUACAGACAAAUCCCAGUUCACGACAUUGGUAACCCUAAAGCUAUUAAGUGUACCUCAAGCUGAUGUAGAAUGGAAGUUCUAUGAUGCACAGCCUUGUAGUGACAAGCUUAUAAAAUAGAAGAAUUAUUCUAUUCUUAUGCCACACAUUCUGACAAAUUCACAGAUGGUGUAUGCCUAUUUGGAAUUGCAAUGUCGAUAGAUAUCCUGCUAAUUCCAUUGUUUGUAGAUUUGACACUAGAGUGCUAUCUAACCCAACCUGCCUGUUGUGAUGGUGGCAGUUUGUAUGUAAAUAACCUGCAUUCCACACCAGCUUUGAUAAAGUACUCUUCAAUACAAAACAAUUACCAUUUUCAUACUUUGACAGUCCACGUAAGUCAUGGAAAACAAGUAGUGUCAGAUACAGAUUAUGUACCACUAGUCUGCUACAUGUAUAACGUGCAAAACAGGUGCUGCUGUCUGUAGACAUCAUGCUAAUCAGUACAGAUGUUGAUGCUUAUAACAUGAUGAUCCCAGCUGUUCAGCUUGUGGUUUACAAACAAUUUGAUACUUAUAACCCCUGGAACACUUCAAGACUCAGAGUUUAGAAAUGUGGCUUUAAUGUUGUAAUAAGGGACACUUGAUGGACAACAGGGUGAAGUACCAGUUUAUCAUUAAUACACAUCCACAAAAGUUGAUGGUGUUGAUGUAGAAUUGUUUGAAAUAAAACACAUUACCUGUUAAUGUAGUAUGAACUUAAGGCUAAGCGCAACAUUAAACCAGUACCAGAGUGAAAAUACUCAAUAAUUUGGGUGUGACAUUGCUAAUACUGUGAUCUGGGACUACAAAGAGAUGCUCCAGCACAUAUCUAAUUGGUGUUUGUUCUAUGAUACACAGCCCAGAAACCAACUGAAACGAUUCCCACCACUCUUUCUUUGAUAGUAGUUGAUGGUCAAGUAGACUUAUUUAGAAAUGCCCGUAAUGGUGUUCAACUUAGAAGGUGUAAAAAAGGUUUACCCAUCUGAAGGUCCCAAACAAGCUGUUCAAUGGUACAUUAAUUGGAGAAGCCGUAAAAACACAGUUCAAUUAUUAUAAGAAAGUUGAUGGUGUUGUCCAACAACUACCUGAAACUUACUUUACUCAGAGUAGAAAUUUACAAGAAUCUAAACCCAGGAGUCAACGGAAAUUGAUUUCUUAGAAUUAGCUAUGGAUGAAUCUUGAACAGUAUAAAUUAGAAGGCUAUGCCUUCGAACAUCGUUUAUAGAGAUUAGUAUAGUCAGUUAGGUGGUUCACACUGAUUGGACUAGCUAAACGUUUAAGGAAUCACCUUUUGAAUUAGAAGAUUCUAUUCCCAUGGACAGUACAGUUAAAAACUAUCAUAACAGAUGCGCAAACAGGUUCAUCUAAGUGUGUGUGUUCUGUUAUUGAUUUAUUUUGAUGAUUUUGUUGAAAUAAAAAUCCCAAGAUUUAUCUGUAGUUCUAAGGUUGUCAAAGUGACUAUUGACUAUACAGAAAUUUCAUUAUGCUCUGGUGUAAAGAUGGCCAUAGAAACAUUUUACCCAAAAUUACAAUUAGUCAAGCGUGGCAACCAGGUGUUGCUAUGCCUAAUUUUACAAAUGCAAAGAAUGCUAUUAGAAAAGUGUGACCCAAAAUUAUGGUGAUAGUGCCAUUACCUAAAGGCAAUGAUGAAUGUCGCAAAUAUACUCAACUGUGUCAAUAUUUAAACACAUUACAUUAGCUGUACCCUAUAAUAUGAGAGUUAUACAUUUUGGUGCUGGUUCUGAUAAAGGAGUUGCACCAGGUACAGCUGUUUUAAGACAGUGGUUGCCUACGGGUACGCUGCUUGUCGAUUCAGAUCUUAAUGACUUUGUCUCUGAUGCAGAUUCAACUUUGAUUGGUGAUUGUGCAACUGUACAUACAGCUAAUAAUGGGAUCUCAUUAUUAGUGAUAUGUACGACCUAAGACUAAAAUGUUACAAAGAAAUGACUCUAAAGAGUUUUUCACACAUUGUGGGUUUAUACAACAAAAGCUAGCUUGGAGGUUCCGUGGCUAUAAAGAUACAGAACAUUCUGGAAUGCUGAUUUUAUAAGCUCAUGGGACACUUCGCAUGGUGGACAGCCUUUGUUACUAAUGUGAAUGCGUCAUCAUCUGAAGCAUUUUAAUUGGAUGUAAUUAUCCUGGCAAACCACGCGAACAAAUAGAUGGUUAUGUCAUGCAUGCAAAUCACAUAUUUUGAGGAAUACAAAUCCAAUUCAGUUGUCUUCCUAUUCUUAUUUGACAUGAGUAAAUUUCCCUUAAAUUAAGGGUACUGCUGUUAUGUCUUAAAAGAAGGUCAAAUCAAUGAUAUGAUUUUAUCUUCUUAGUAAAGGUAGACUUAUAAUUAGAGAAAACAACAGUUGCUAUCUCUAGUGAUGUUUUGUUAACAUAAACGAACAAUGUUUGUUUCUUGUUUUAUUGCCACUAGUUCUAGUCAGUGUGUUAAUCACAACCAGAACUCAAUUACCCCUGCAUACACUAAUUUUCACACGUGGUGUUUAUUACCCUGACAAAGUUUUCAGAUCCUCAGUUUUACCUUCACUCAGGACUUGUUUUACCUUUUUUCCAAUGUUACUUGGUUCCAUGCUAAGAGGUUUGAUAACCUGUCCCUACCAUUUAAUGAUGGUGUUUAUUUUGCUUCCACUGAGAAGUCUACCUAAUAAGAGGCUGGAUUUUGGUACUACUUUAGAUUCGAAGACCCAGUCCCUACUUAUUGUUAAUAACGCUACUAAUGUUGUUAUUAAAGUCUGUGAAUUCAAUUUUGUAAUGAUCCAUUCUUGGGUGUUUAUUACCACAAAACAACAAAAGUUGGAUGGAAAGUGAGUUCAGAGUUUAUUCUAGUGCGAAUAAUUGCACUUUGAAUAUGUCUCAGCCUUUCUUAUGGACCUUGAAGGAAAACAGGGUAAUUACAAAAUUCUUAGGGAAUUUGUGUUCAAGAAUAUUGAUGGUUAUUUUAAAAUAUUUUAAGCACGCCUAUUAAUUUAGUGCGUGAUCCCCUCAGGGUUUUUCGGCUUUAGAACCAUUGGUAGAUUUGCCAAUAGGUAUUAACAUACUAGGUUCAAACUUCACUUGCUUCAUAGAAGUUAUUUGACUCCUGGUGAUUUUUCAGGUUGGACAGCUGGUGCUGCAGUUAUUAUGUGGGUUAUCUUCAACCAAGGACUUUCUAUUAAAUAUAAUGAAAAUGGAACCAUUACAGAUGCUGUAGACUGUGACUUGACCCUCUCCAGAAACAAAGUGUACGUUGAAAUCCCACUGUAGAAAAAGAAUCUAUCAAACUUCUAACUUUAGAGUCCAACCAACAGAAUCUAUUGUUAGAUUCCUAAUAUUACAAACUUGUGCCCUUUGGUGAAGUUUUUAACGCCACCAGAUUUGCAUCUGUUUAUGCUUGGAACAGGAAGAGAAUCAGCAACUGUGUUGCUGAUUAUUCUUCCCUAUAAUUCCGCAUCAUUUUCCACUUUAAGUGUUAUGGAGUGUCUCCUACUAAAUUAAAUGAUCUCUGCUUUACUAAUGUCUAUGCAGAUUCAUUUGUAAUUAGAGGUGAUGAAGUCAGACAAAUCGCUCCAGGGCAAACUGGAAAGAUUGCUGAUUAUAAUUAUAAAUUACCAGAUGAUUUUACAGGCUGCGUUAUAGCUUGGAAUUCUAACAAUCUUGAUUCUAAGGUUGGUGGUAAUUAUAAUUACCUGUAUAGAUUGUUAGGAAGUCUAAUCUCAAACCUUUGAGAGAGAUUUCAACUGAAAUCUAUCAGGCCGGUAGCACACCACGUAAUGGUGUUGACGGUUUAAUUGUUACUUUCCACAAUCAUAUGGUUUCCAACCCACUAAUGGUGUUGGUUACCAACCAUACAGUAGUAGUACUUUCUUUGAACUUCUACAUGCACCAGCAACUGUUUGUGGACCUAAAAGUCUACUAAUUUGGUUAAAAACAAAUGUGUCAAUUCAACUUCAAUGGUUUAACAGGCACAGGUGUUCUUACUGAGUCUAACAAAAAUUUCUGCCUUUCCAACAAUUUGGCAGAGACAUUGCUGACACUACUGAUGCUGUCCGUGAUCACAGACACUUAGAUUUGACAUACACCAUGUUCUUUUGGUGGUGUCAGUGUUAUAACACCAGGAACAAUACUUCUAACCAGGUUGCUGUUCUUUAUCAGGAUGUUAACUGCACAGAAGUCCCUGUUGCUAUUCAUGCAGAUCAACUUACUCCUACUUGGCGUGUUUAUUCUACAGGUUCUAAUGUUUUCAAACACGUGCAGGCUGUUUAAUAGGGCUGAAUAUGUCAACAACACAUGAGUGUGACAUACCCAUUGGUGCAGGUAUAUGCGCUAGUUAUCAGACUCAGACUAAUUCCUCAGCGGGCACGUAGUGUAGCUAGUCAAUCCAUCAUUGCCUACACUAUGUCACUUGGUGCAGAAAAUUCAGUUGCUUACUCUAAUAACUCUAUUGCCAUACCCACAAAAUUACUAUUAGUGUUACCACAGAAUUCUACCAGUGUCUAUGACCAAGACAUCAGUAGAUUGUACAAUGUACAUUUGUGGUGAUUCAACUGAAUGCAGCAAUCUUUGUUGCAAUAUGGCAGUUUUUGUACACAAUUAAACCGUGCUUUAACUGGAAUAGCUGUUGAACAAGACAAAACACCCAGAAGUUUUUGCACAAGUCAAACAAAUACACAAACCACCAAUUAAAGAUUUUGGUGGUUUUAAUUUCACAAAUAUUACCAGAUCCAUCAAAACCAAGCAAGAGGUCAUUUAUUGAAGAUCUACUUUCAACAAAGUGACACUUGCAGAUGCUGGCUUCAUCAAACAAUAUGGUGAUUGCCUUGGUGAUAUUGCUGCUAGAGACCUCAUUUGUGCACAAAAGUUUAACGGCCUUACUGUUUUGCCACCUUUGCUCACAGAUGAAAUGAUUGCUCAAUACACUUUGCACUGUUAGCGGGUACAAUCACUUCUGGUUGGACCUUUGGUGCAGGUGCUGCAUAAAAUACCAUUUGCUAUGCAAAUGGCUUAUAGGUUUAAUGGUAUUGGAGUUACACAGAAUGUUCUCUAUGAGAACCAAAAUUGAUUGCCAACCAAUUUAAUAGUGCUAUUGGCAAAAUUCAAGACUCACUUUCACAGCAAGUGCACUUGGAAAACUUCAAGAUGUGGUCAACCAAAAUGCACAAGCUUUAAACACGCUUGUUAAACAACUUAGCUCCAAUUUGGUGCAAUUCAAGUGUUUUAAAUGAUAUCCUUCACGUCUUGACAAAGUUGAGGCUGAAGUGCAAAUUGAUAGGUUGAUCACAGGCAGACUUCAAAGUUUGCAGACAUAUGUGACUCAACAAUUAAUUAGAGCUGCAGAAAUCAGAGCUUCUGCUAAUCUUGCUGCUACUAAAAUGUCAGAGUGUGUACUUGGACAAUCAAAAAGAGUUGAUUUUGUGGAAAGGGCUAUCAUCUUAUGUCCUCCUCAGUCAGCACCUCAUGGUGUAGCUUCUUGCAUGUGACUUAUGUCCCUGCACAAGAAAAGAACUCCCAACUGCUCCUGCCAUUUGUCAUGAUGGAAAAGCACACUUCCCCGUGAAGGUGUCUUUGUUUCAAAUGGCACACACUGGUUUGUAACACAAGGAAUUUUUAUGAACCACAAAUCAUUACUACAGACAACACAUUUGUGUCUGGUAACUGUGAUGUUGUAAUAGGAAUUGUCAACAACACAGUUUAUGAUCCUUUGCAACCUGAAUUAGACUCAUUCAAGGAGUUAGAUAAAUAUUUAAGAAUCAUACAUCACCAGAUGUUGAUUUAGGUGACAUCUGGCAUUAAUGCUUCAGUUGUAAACAUUCAAAAAGAAUUGACCGCCUCAAUGAGGUUGCCAAGAAUUUAAAUGAAUCUCAUCGAUCCAAGAACUUGGAAAGUAUGAGCAGUAUAUAAAAUGGCCAUAGUACAUUUGGCUAGGUUUAUAGCUGGCUUGAUUGCCAUAGUAAUGGUGACAAUUAUGCUUUGCUGUAUGACCAGUUGCUGUAGUUGUCAAGGGCUGUUGUUCUUGGACCCUCCAGCAAACAAACCAACCACCUCGACCAGUGUAGAUCAAUUCUCCAAACGAACUUAUGGAUUUGUUUAUGAGAAUCUCACAAUUGGAACUGUAACUUGAAGCAAGGUGAAAUCAAGGAUGCUACUCCUUCAGAUUUUGUUCGCGCUACUGCAACGAUACCGAUACAAGCCUCACUCCCUUUCGGAUGGCUUAUUGUUGGCGUUGCACUUCGCUGUUUUCAGAGCGCUUCCAAAAUCAUAACCCUCAAAAGAGAUGGCAACUAGCACUCCAAGGGUGUUCACUUUGUUUGCAACUUGCUGUUGUUGUUUGUAACAGUUUACUCACACCUUUUGCUCGUUGCUGCUGGCCUUGAAGCCCCCUUUCUAUCUUUAUCUAUAGUCUACUUCUUGCAGAGUAUAAACUUGUAAGAAUAAUAAUGAGGCUUUGGCUUUGCUGGAAAUGCCGUUCCAAAACCCAUUUCAUGAUGCCAACUAUUUUCUCUGCCAGCAUACUAAUUGUUACGACUAUUGUAUACCUUACAAUAGUGUAACUUUCAAUUGUCAUUACUCAGGUGAUGGCACAACAAGUCCUAUUUUGAACUGACUACCAGAUUGGUGGUUAUACUGAAAUGGGAAUCUGGAGUAAAAGACUGUGUUGUAUUACACAGUUACUUCACUCAGACUAUUACCAGCUGUACUCAACUCAAUUGAGUACAGACACUGGUGUUGAACAUGUUACCUCUUCACUACAAUAAAAUUGUUGAUGAGCCUGAAGAACAUGUCCAAAUUUUCAAUCGACGGUUCAUCCAGAGUUGUUAAUCCAGUAAUGGAACCAAUUUAUGAUGAACCGACGACGACUACUAGCGUGCCUUUGUAAGCACAAGCUGAUGAGUACGAACUUAUGUACUCAUUCGUUCAGAAGAGACAGGUACGUUAAUAGUUAAUAGCGUACCUUCUUGCUUCGUGGUAUUCUUGCUAGUUACACUAGCCAUCCUACUGCGCUCGAUUGUGUGCGUACUGCUGCAAUAUUGUUAACGUGAGUCUGUAAAACCUUCUUUACGUUUCUCCGUGUUAAAAAUCUGAAUUCUCUAGAGUUCCUGAUUUCUGUCUAAACGAACUAAAUAUUAUAUUAGUUUUCUGUUUGGAACUUUAAUUUUAGCCAUGGCAGAUUCCAACGGUACUAUUACCGUUGAAGAGCUUAAAAAGCUCUUGAACAAUGGAACCUAGUAAUAGGUUUCCUAUUCCUUACAUGGAUUUGUCUUUACAAUUUGCCUAUGCCAACAGGAAUAGGUUUUUGUAUAUAAUUAAGUUAAUUUCCUCUGGCUGUUAUGGCCAGUAACUUUAGCUUGUUUGUGCUUGCUGCUGUUUACAGAAUAAAUUGGAUCACCGGUGGAAUUGCUAUCGCAAUGGCUUGUCUUGUAGGCUUGAUGUGGCUCAGCUACUUCAUUGCUUUUCAGACUGUUUGCGCGUACGCGUUCCAUGUGGUCAUUCAAUCCAGAAACUAACAUUCUCAACGUGCCACUCCAUGGCACUAUUUGACCAGACCGCUUCUAGAAAGUGAACUCGUAAUCGGAGCUGUGAUCCUUCGUGGACAUCUUCGUAUUGCUGGACACCAUCUAGGACGCUGUGACAUCAAGGACCUGCCUAAAGAAAUCACUGUUGCUACAUACGAACGCUCUUAUUACAAAUUGGGAGCUUCGCAGCGUGUAGCAGGUGACUCAGGUUUUGCUGCAUACAGUCGCUACAGGAUUGGCAACUAUAAAUUAAACACAGACCAUUCCAGUAGCAGUGACAAUUGCUUUGCUUGUACAGUAAGUGACAACAGAUGUUUCAUCUCGUUGACUUCAGGUUACUAUAGCAGAGAUAUUACUAAUUAUUAUGAGGACUUUAAAGUUUCCAUUUGGAAUCUUGAUUACAUCAUAAACCUCAUAAUUAAAAAUUUAUCUAAGUCACUAACUGAGAAUAAAUAUUCUCAAUUAGAUGAAGAGCAACCAAUGGAGAUUGAUUAAACGAACAUGAAAAUUAUUUUUCUUGGCACUGAUAACACUCGCUACCUGUGAGCUUUAUCACUACCAAGAGUGUGUUAGAGGUACAACAGUACUUUAAAAGAACCUUGCUCUCUGGAACAUACGAGGGCAAUUCACCAUUUCAUCCUCUAGCUGAUAACAAAUUUGCACUGACUUGCUUUAGCACUCAAUUUGCUUUUGCUUGUCCUGACGGCGUAAAACACGUCUAUCAGUUACGUGCCAGAUCAGUUUCACCUAAACUGUUCAUCAGACAAGAGGAAGUUCAAGAACUUUACUCUCCAAUUUUUAUUGUUGCGGCAAUAGUGUUUAUAACACUUUGCUCACACUCAAAAGAAAGACAGAAUGAUUGAACUUUCAUUAAUUGACUUCUAUUUGUGCUUUUAGCCUUUCUGCUAUUCCUUGUUUUAAUUAUGCUUAUUAUCUGUUGGUUUCACUUGAACUGCAAGAUCAUAAUGAAACUUGUCACGCCUAAACGAACAUGAAAUUUCUUGUUUCUUAGGAAUAUCACAACUGUAGCUGCAUUUCACCAAGAAUGUAGUUUACAGUAUGUACUCAACAUCAACCAUAUGUAGUUGAUGACCCGUGUCCUAUUCACUUCUAUUCUAAAUGGUAUAUUAGAGUAGGAGCUAGAAAAUCAGCACCUUUAAUUGAAUUGUGCGUGGAUGAGGCUGGUUCUAAAUCACCCAUUCAGUACAUCGAUAUCGGUAAUUAUACAGUUUCCUGUUUACCUUUACAAUUAAUUGCCAGGAACCUAAAUUGGGUAGUCUUGUAGUGCGUUGUUCGUUCUAUGAAGACUUUUAGAGUAUCAUGACGUUCGUGUUGUUUUAGAUUUCAUCUAAACGAACAAACUAAAAUGUCUGAUAAUGGACCCCAAAAUCAGCGAAAUGCACCCCGCAUUACGUUUGGUGGACUCAGAUUCAACUGGCAGUAACCAGAAUGGAGAACGCAGUGGGCGCGAUCAAACAACGUCGGCCCCAAGGUUACCCAAUUAUCUUCCUCGGUUCCCGUCACAGAACUUAAAAAUUCAACCCAGGCAACAGUAGAUAACUCCCAGCUAGAAUGGCUGGCAAUGGCGGUGAUGCUGCUCUUGCUUUGCUGCUGCUUGACAGAUUGAACCAGCUUGAGAGCAAAAUGUCUGGUAAAGGCCAACAACAACAAGGCCAAACUGUCACUAAGAAUUGCUGCUGAGGCUUCUAAGAAGCCUCGGCAAAACGUACUGCCACUAAAGCAUACAAUGUAACACAAGCUUCGGCAGACGUGGUCCAGAACAAACCCAAGGAAAUUUUGGGGACCAGGAACUAAUCAGACAAGGAACUGAUUACAAACAUUGGCCGCAAAUUGCACAAUUUGCCCCAGCGCUUCAGCGUUUUCGGAAUGUCGCGCAUUGGCAUGGAAGUCACACCUCGGGAACGUGGUUGACCUACACAGGUGCCAUCAAAUUGGAUGACAAAGAUCCAAAUUUAAAGAUCAAGUCAUUUGCUGAAUAAGCAAUUGACGCAUACAAAACAUUCCCACCAACAGAGCCUAAAAAGGACAAAAAGAAGAAGGCUGAUGAAACUCAAGCCUUCCCAGAGACAGAAGAAACAGCAAACUGUGACUCUUUCCUGCUGCAGAUUUGGAUGAUUUCUCCAAACAAUUGCAACAAUCCAUGAGCAGUGCUGACUCAACUCAGGCCUAAACUCAUGCAGACAUCAAGGCAGAUGGGCUAUAUAAACGUUUCGUUUUCCGUUUACGAUAUAGUCUACUCUGUGCAGAAUGAAUUCUCGUAACUACAUAGCACAAGUAGAUGUAGUUAACUUUAAUCCACAUAGCAAUCUUUAAUCAGUGUGUAACAUUAGGGAGGACUUGAAAGAGCCACCACAUUUCACCGAGGCCACGCGGAGUACGAUCGAGUGUACAGUGAACAAUGCUAGGGAGAGCUGCCUAUAUGGAAGAGCCCUAAUGUGUAAAAUUAAUUUUAGUAGUGCUAUCCCCAUGUGAUUUUAAUAGCUUCCUAGGAGAAUGACAAAAAACCCUCCCCCCCCCAUCCCCCCUACCAUCUCAUAUCCACAUACACCCUCCCCAUCCUCACCCACCUACCCAAAACCACUUCCAUUAUUUCCUUCCUUUUUUUUUCUAUUUCCUUUACUUCAUCCCUGCCCCUCCACCCACACAUCAUCCCAUAUAAAC
>cluster_12 reads=1 total_reads=235
GUGAGCUUUACAUACCAAGAGUGCAAGAGGUACAACAGUACUUUCUAAAAGAACCUUGCUUUCUGGAACAUACGAGGGCAAUUCCAUUCAUCCUUAGCUGAUAACAAAUUUGCACUGACUUGCUUUAGCACAAUUUGCUUUGCUUGUCCAGAUCGGCGUAAACACGUCUAUCGGGAUAUGCCAGAUCAGUUCACCUAAACUGUUUCAUAUCAGACAGGAGGAAGUUCAAGAACUUUACACCAAUUUCUUUAUUGUUGCGGCAAUAGUGUUUAUAUCACUUCUGUCACACCUCAAAAGAAAGACAGAAUGAUUGAACUUUCAUUAAUUGACUUCUAUUUGUGUUUUUUAGCCUUUGCUAUUCUUGUUUUAAUUAUGCUUAUUAUCUGUUGGUCCACUUGAACUGCAAGAUCAUAAUGAAACUUGUCACGCCUAAACGAACCGAAAUUUCUUGUUUCUUAGGAUAUCACAACUGUAGCUGCAUUACCAAGAAUAGUUUCCAGUCAUGUAUCAACAUCAACCAUAUGUAGUUGAUGACCUAGGCACCUAUCACUUCUAUUCUAAAUGGUAUAAGAGUAGGAGCUAGAAAAUCAGCACCUUAAUUGAAUUGUGCGUGGAUGGGCUGGUCUAAAUCACCCAUUCAGUACAUCGAUAUCGGUAAUUAUACAGUUCCCCAUCUACCUUUCACAACUAAUUGCCAGGAACCAAAUUGGGUAGUCCUGUAGUGCGUUGUUCGUCUAUGAAGACUUUAGAGUAUAUGACGUUCGUGUUGUUUAGAUUUCAUCUAAACGAACAAACUAAAAUGCCUGAUAAUGGACCCAAAAUCAGCGAAAUGCACCCCAUCAUUUGGUGGACCUCAGAUCAACUGGCAGUAACCAGAAUAGAGACGCAGUGGGGCGCGAUCAAAACAACGGCCCCAAGGUUUCCCAAUAAUACUGCGCAUGGUCGCUCACUAUAUGGCAAGGAAGACCAAUUCCAAGGACAAGGCGUUCCAUUAACACCAAUAGCAGUCCAGAUGACCAAAUUGGCUCUACCGAAGAGCUACCAGACGAAUCGUGGUGGUGACGGUAAAUGAAAGAUCAGUCCAGAUGGUAUUUCUACUCCAAGGAACUGGGCCAGAAGCUGGACCCCCCGGUGCUACAACAGACGGCAUCAUAUGGGUUGCAACUGAGAGCCUUGAAUACACCAAAAGAUCAAGCCCGCAAUCCUGCUAACAAUGCCGCUCCUGCUACUCCAAGGAACAACAUUGUCAAAGGCUUUACGCAGAAGGAGCAGAGGCGCAGUCAGUCUCGUUCCAUCACGUAGUCGCAACAGUUUAAGAAAUUACAACUCAGGCAGCAGUAGGGGAACUCUCCUUCUAGAAUGACAAUGGCGGUGAUGCUGCUCUUGCUUUGCUGCUGCUUGACAGAUUGAACCAGCUCAAGAGCAAAAUGUCUGGUAAAGGCCAACAACAACAAGGCCAAACUGUCACUAAGAAAUGCUGCUGAGGCUUCAAGAAGCACGGCAAAACGUCUGCCACUAAAGCAAUGUAACACAAGCUUCGGCAGACGUGGUCCAGAACAAACCCAAGGAAAUUUUGGGGACCAGGAACUAAUCAGACAAGGAACUGAUUACAAACAUUGGCCGAAUUGCACAAUAUGCCCCAGCACUUCAGCGUUUCAGAAACGCGCAUUGGCAUGGAAGUCACACCUCGGGAACGUGGUGACCUACACAGGUGCCAUCAAAUUGGAUGACAAAGAUCCAAAUUUAAAGAUCAAGUCAUUUGCUGAAUGCAUCGAUACAUACAAAACAUUCCCACCAACAGAGCCUAAAAGGACAAAAGAAGAAGGCUGAUGAAACACAAGCCGCAGAGACAGAAGAAACAGCAAACUGUGACUCUUUCCUGCUGCAGAUUUGGAUGAUUUCCAAACAAUUGCAACAAUCCGGUGCUGACUCAACUCAGGCCUAAACUCAUGCAGACAACAAGGCAUAUGCCUAUAAACAUAACACUUCACCGUUUACGAACCUACUUUAUGAGACUAUCUCACACCAUAUCACCAUUACAUGCAGUUAACUCUAAUCUCAGCAAUCCACAUCCUUCAUUAACAUGGAGGCUUGAACGAGACCACAUAUCCUAGUCCACGCAGUACGACCAUGUCAUAACAAAUCUCAAAAUAGCUGCCUAUUAAUCCCUAUGUUUACAAUAAUCCAGUAGUGCUAUCCCAGAUCUUACUAACUUUCCUAGGAGAAUGACAAAAAAAUAAUUCAUAUCACAUCCCAUCACUUCCCCUUUCCCAUAAACACCUACCUCUCUAUACCUUCCCAGGUAACAAACCAACCAAUUUCGAUCUUGUAGAUCUGUUCUAAACGAACUUUAAAAUCUGUGAAGCUGUCACACGGCUGCAUGCUUAGUGCACUCACGCAGUAUAAUUAAUAACUAAUUACUGUCGUUGACGGACACGAGUAACUCGUCUAUCUUGCAGGCUGCUUACGGUUCGACCGUGUUGCACCGAUCAACAGCACAUUAGGUUUCGUCGGGUGUGACCGAAAGGUAAGAUGGAGAGCCUUGUCCUGGUUUCAACGAGAAACACACGUCAAACAGUUUGCCUGUUUACAGGUUUCGCGACGUGCUCGUACGUGGCUUUGGAGACUCCGUGGAGGAGGUCAUCAGAGGCACGUAACAACUUAAAGAUGGCACUUGUGGCUUAGUAGAAGUUGAAAAAGGCGUUUGCCUCAACUUGAACAGCCCUAUGUGUUCCUCAAACGUUCGGAUGCUCGAACUGCACCUUCAUGGUUGAGCUGGUAGCAGAACUCGAGGCAUUCAGUACAGUCGCAGUGGUGAGACAUUGGUGUCCUUGUCCCAUGUGGGCGAAAUACCAUAGGCAUACCGCAAGGUUCUCUUCGCAGACGGUAAUAAAGGAGCUGGUGGCCAUGGUUACGGCGCCGAUCAAAAGUCAUUUGACUUAGGCGACGAGCUUGGCACUGAUCCUUAUGAAGAUUUCAAGAAACUGGAACACUAAACAUAGCAGUGGUGUUACCCGUGAACUCAUGCGUGAGCUUAACGGAGGGCAUACACUCGCUAUGUCGAUAACACUCUGUGGCCCUGAUGGCUACCUCUGAGUGCAUUAAAGCUCUAUGCACUUUGUCCGAACAACUGGACUUUAUUGACUAAGAGGUGUAUACUGCUGCCGUGAACAUGAGCAUGAAAUUGCUUGGUACACGGAACGUCCUGAAAAGAGCUCGAAUUGCAGACACCUUUUGAAAUUAAAUUGGCAAAGAAAUUUGACACCUUCAAUGGGAAUGUCCAAAUUUGUAUUUCCCUUAAAUCCAUAAUCAAGACUAUUCAACCAAGGUUGAAAGAAAAAGCUUGAUGGCUUUAUGGGUAGAAUUCGAUCUGUCUAUCCAGUUGCGCACCAAAUGAAUGCACCAAAUGUGCCUUCAAUCAUGAAGUGUGAUAUUGUGAAAACUUAUGGCAGACGGGCGAUUUGUUAAAGCCACUUCGAAUUUGUGGCACUGAGAAUUUGACUAAAGAAGGUGCACUACUUGUGGUUACUCCAAACGCUGUGUUAAAAUUUAUUGUCCAGCAUGUCACAAUCAGAAGUAGGACCUGAGCAUAGUCUGCCGAAUACCAUAAUGAAUCUGGCUUGAAAACCAUUCGUAAGGUGGUCGCAUAUUGCCUUUGAGGCUGUGUGUUCUUAUGUUGGUUGCCAACAGUGUGCCUAUUUUUCACUGCUAGCGCUAUAGGUUGUAACCAUACAGGUGUUGUUGGAGAAGGUUCCAAGGUUUAAUGACAACCUCUUGAAUACUCCAAAAAAGAAAGUCAACAUCAAAUUGUUGGUGACUCUAAACUUAAUGAAGAGAUCGCCAUUAUUUUGGCAUCUUUGUUCCACAGUGCUUUGAAACUGUGAAAGGUUUGGAUUAUAAAGCAUUCAAACAAAUUGUUGAAUCCUGUGGAAUUAAAGUUACAAAGGAAAAGCUAAAAGGUGCCUGGAAUAUUGGUGAACAGUACGAUCAAAUCUUCUCCCGCACUCUUGAACUGCUCAAAAUUCUUGCGUGUUCUACAGAAGGCCGCUAAACAAUACUAGAUGGAAUCACAGUAUUUGAGACAUGAUGCUAUGAUGUACAUCUGAUUUGGUACUAACAAUCUAGUUGUAAUGGCCUACCUUACAGGUGGUGUUUCAGUUGACUCGCAGUGGCUACUAAUCUUUGGCCUGUUUAUGAAAACUCAAACCGUCCUUGAUUGGCUGAAGAAAGUUAAGGAAGGAGAGUUUAGAGACGGUAAGGAAAUUGUUAAAUUUAUCUCACCUGUGCUUGUGAAAUUGUCGGUGACAAAUUGUCACCUGUGCAAAGAAUUAGGAGAGUGUUCAGACAUUCUAAGCUUAAAUAAAUUUUGCUGGUGCUGACUUAUUAUGUGAGCUAAACUUAAAGCUUGAAUUUAGGUGAAACAUUGUCACGCACUCAAAGGGAUUGUCAGAAAGUGUUAAAUCCAGAGAGAAACUGCCUACUCAUGCCUCAAAAGCCAAAAGAAAUUAUUUUAGAGGAGAACACUUCCCACAGAAGUGUUAACAGAGAUGUCUUGAAACUGGUGAUUUACAACAUUGAACAACCUACUAGUAGUGAAGCCAUGGUUGGACACAGUCAUAUUAACGGGCUUAUGCGCUCGAAAUCAAAGACACAGAAAAGUAUGUGCCUUGCCUAAUAUGUGGUAAAACAAUACCUCACAAGGCGGUGCCAACAAAGGUUACUUUGGUGAUACACUCUGAUAGAAGUGCAAGGUUACAAGAGUUUGAAUAUCACUUUACAUAAGGAUUGAUACGUACUUAAUGAGAAGUGCUUGCUAUACAGUGAACUGGCACAGAAGUAAAGAGUUUGCCGUGUGUGGUCAGAUGCUGUCAUAAUCUUCAACCAGUAUCUGAAUACUUAACCACUUGAUAAACCAUGGACAAACCACCAACUAUUCGAUCUCUGGAGAUUGUUCUUCAAACGCAUCAAAAUCAAGAGUUCGUGAGUUUAGAGCACUCCACAAAUAAAUACAAUUGUAAUGACCGAACCAGUAAUCCCCAUAAUCGCAGUCAGCUUACUGUACGUCCAUAAUGCAGCCGCAUAGCACAUCAAAACUCGUCCAAUUUAGACAAAUAAACGGAUAGCUUCCCCUACUCAACUAGCAAACAAGACUCCAAAUUCCCUCAUUACAGGCUUUCCAAUUCACACAGGCAUCCAGAUGACCAAAAUGUCCUACAGAAGCACUCCAACAUUCGUGGCUUGACGCUAAAUAAAAGUUCAAAAAGGCAUACUACCUCAACUUGACCAGCCCUGUAUUCCAUGGAUGCUAUUAAACACGGCAUCAUAUGGGUUGUACCAGAGAGCCUUCAAUACACCCAAAGUUUGGCACCCGCAAUCUGCCCCAUGUGCAAUCCAGAACUUCACAAGGACACAUCGUAAGACACAAUCAUAAAGGAGCAGAUGGCCAGUCACGCCUCUUCUCAUCCUCUCGUGCUCACAUUUAAGAAAAUCAACCCAGUCAGCAGUAGUGCACUCACCAGCAUAAUUACUGCAAUGACGGAUACGACAAACUUUGCUGCUCUUCGAUUGCCAGUUGCAGCAAACAUCAGACAAGGUCAACCAAUGCCAAAUGUCCUAAGAAAGCUUCUCCUGCUUUCAACGACAAAACACACGCCACUCAGAUUCCCUGUAACACAGCUUUCGCGACGUGUCCCGAACAAACCCAAGGAACUCCGUGGACCAGGACUAAUCAGACACGUAACAAAUCAACCAUGGCCGCAACUUACACAAUUUGCCCCAGGCUUCAGCCUCAACUGAACAUCCUCAUUGGCUCAUCACACCUCGGAUGCUCGACCUACACCUCUACCAUCAAAUAGAUGACAAAUAUCCAAACACAAAGAUCAGUCAUUUACUGAAUACACACUGACGCCUACACCACAUUCCCACCAACAGAGCCUCACCAGGACCAAAAGAAGAAAUCUAAAGAAACUCAAGCCUCUACCGCGCGACAAAGACAUCAAACUGCGACUCUUUCCUGCUACAGAUUUAGAUGAAAUCUCCAAACACUUGCACCAAUCCCUGAGGGCUACCUCAACACAAGCCUAAACCCAUGCAGACCAUAAGGCAGCUGAGCUAUAUCAACUCCGCUAACCCGUUUACGAUAAAUCGUCAACUCUUUUGCAGAAUGCAUCCCGUAACAUAGCACAAGCACUAGUUAAUUUCAUCUCCAUAGCAUUUUAAUCAAUGAUAAAUUAGCAGGCUUGAAAAAUCCACCACAUUUCAUCGCUUCCACGCGGACUACGAUCCAAUUUAAUUGAACAAUGCUAAGACAACUUCCUAAACUGAAGAACCAAUUUAUAAAUUACUUAAGUAUUGUCCAUCUGAUCUAAACAGCUUCUUAGAAGAAAGAAAACACGCUCACUCCUCCACAUAUAUCCUCCACAUCCACUAAAUACACUCCAACCCUCGCCUAUCCUACACAUUUGAUCAAGUAAUUGUGACACAUUAAAGAAUACUUGCACAUACAAUUGUUGUGAUGAUGAUUAUUUCAAUAAAAGGACUGGUAUGAUUUUGUAGAAAACCCAGAUUAUUACGCGUAUACGCCAACUUAGGUGAACGUGUACGCCAAGCUUGUUAAAAACAGUACAAUUGUGAUGCCAUGCGAAUGCUGGUAUUGUUGGUGUACUGACAUUAGAUAAUCAAGAUUCAAUGGUAACUGGUAUGAUUCGGUGAUCAUACAAACCACGCCAGGUAGUGGAGUUCCUGUUGUAGAUUCUUAUUAUUCAUUGUUAAUGCCUAUAUUAACCUUGACCAGGGCUUUAACUGCAGAGUCAUGUUGACACUGACUUAACAAAGCCACAUUAAGUGGGAUUUGUUAAAAUAUGACUUACGGAAGAGAGGUUAAAACUCUUUGACCGUUAUUUUAAAUAUUGGGAUCAGACAUACCCAAAUUGUGUUAACUGUUUGGAUGACAGAUGCAUUCUGCAUUGUGCAAACUUUAAUGUUUUAUUCCUACAGUGUUCCCACCUACAAGUUUUGGACCACUAGUGAGAAAAAUUUGUUGAUGGUGUUCCAUCUGUAGUUCAACUGGAUACCACUUCAGAGAGCUAGGUGUUGUACAUAAUCAGGAUGUAAACUUAUAGCUCUAGACUUAGUUUAAGGAAUUACUUGUGUAUGCUGCUGACCCUGCUAUGCACGCUGCUUCUGGUAAUCUAUACUAGAUAAACGCAUACGUGCUUUCAGUAGCUGCACUACUAACAAUGUUGCUUUCAAACUGUCAAACCCGGUAAUUUUAACAAGACUUCUAUGACUUUGCUGUGUCUAAGGGUUUUCUAAGGAGGAAGUUCUGUUGAAUUAAACACUUCUUUGCUCAGGAUGGUAAUGCUGCUAUCAGCGAUUAUGACUACUAUCGUUAUAAUCUACCAACAAUGUGUGAUAUCAGACAACUACUAUUGUAGUUGAAGUUGUUGAUAAGUACUUUGAUUGUUACGAUGGUGGCUGUAUUAAUGCUAACCAAGUCAUCGUCAACAACCUAGACAAAUCAGCUGGUUUUCCAUUUAAUAAAUGGGUAAGGCUAGACUUUAUUAUGAUUCAAUGAGUUAUGAGGAUCAAGAUGCACUUUCGCAUAUACAAACGUAAUGUCAUCCCUACUAUAACUCAAAUGAAUCUUAAGUAUGCCAUUAGUGCAAAGAAUAGAGCUCGCACGUAGCUGGUGUCUCUAUCUGUAGUACUAUGACCAAUAGACAGUUCAUCAAAAUUAUUGAAAUCAAUAGCCGCCACUAGAGGAGCUACUGUAGUAAUUGGAACAAGCAAAUUCUAUGGUGGUUGGCACAACAUGUUAAAACUGUUUAGUGAUGUAGAAAACCCACCUUAUGGGUUGGGAUUAUCCUAAAUGUGAUAGAGCCAUGCCUAACAUGUAGAAUUAUGGCCUCACUUGUCUUGCUCGCAAACAUACAACGUGUUGUAGCUUGUCACACCGUUUCUAUAGAUUAGCUAAUGAGUGUGCUCAAGUAUUGAGUGAAAUGGUCAUGUGUGGCGGUUCACUAUAUGUUAAACCAGGUGGAACCUCAUCAGGAGAUGCCACAACUCUUAUGCUAAUAGUGUUUUAACAUUUGUCAAGCUGCCACGGCCAAUGUUAAUGCACUUUUAUCUACUGAUGGUAACAAAUUGCCGAUAAGUAUGUCCGCAAUUUACAACACAGACUUUAUGAGUGUCUAUAGAAAUAGAGAUGUUGACACAGACUUUGUGAAUGAGUUUACGCAUAUUUGCGUAAACAUUUCUCAAUGAUGAUACUCUUGACGAUGCUGUUGUGUGUUUCAAUAGCACUUAUGCAUCUCAAGGUCUAGUGGCUAGCAUAAAGAACUUUAAGUCAGUUCUUUAUUAUCAAAACAAUGUUUUAUGUCUGAAGCAAAAUGUUGGACUGAGACUGACCUUACUAAAGGACCUCAUGAAUUUUGCUCUCACAUACAAUGCUAGUUAAACAGGGUGAUGAUUAUGUGUACCUUCCUUACCCAGAUCCAUCAAGAAUCAGGGGCCGGCUGUUUGUAGAUGAUAUCGUAAAACAGAUGGUACACUAUGAUUGAACGGUUCGUGUCUUUAGCUAUAGAUGCUUACCCACACUAAACAUCCUAAUCAGGAGUAUGCUGAUGUCUUCAUUUGUACUUACAAUACAUAAGAAGCUACAUGAUGAGUUACAGGACACAUGUUAGACAUGUAUUCUGUUAUGCUUACUAAUGAUAACACUCAAGGUAUUGGGAACCUGAGUUUUAUGAGGCUAUGUACACACCGCAUACAGUCAUACAGGCUGUUGGGGCUUGUGUUCUUUGCAAUUCACAGACUUCAUUAAGAUGUGGUGCUUGCAUACGUAGACCAUUCUUAUGUUGUAAAUGCUGUUACGACCAUGUCAUAUCAACAUACAAUUAGUCUUGUCUGUUAAUCCGUAUGUUUGCAAUGCUCCAGGUUGUGAUGUCACAGAUGUGACUCAACUUUACUUAGGAGGUAUGAGCUAUUAUUGUAAAUUCAACCACCCAUUAGUUUUCCAUUGUGUGCUAAUGGACAAGUUUUGGUUUAUAUAAAUACAUGUGUUGGUAGCGAUAAUGUUACUGACUUUAAUGCAAUUGCAACAUGUGACUGGACAAAUGCUGGUGAUUACAUUUUAGCUAACACCUGUACUGAAAGACUCAAGCUUUCGCAGCAGAAACGCUCAAAGCUACUGAGGAGACAUUUAAACUGUCUUAUGGUAUUGCUACUGUACGUGAAGUGCUGUCUGACAGAGAAUUACAUCAUGGGAAGUUGGUAAACCUAGACCACCUUAACCGAAAUUAUGUCUUUACUGGUUAUCGUGUAACUAAAACAGUAAAGUACAAAUAGGAGAGUCACCUUUGAAAUACCGCAGAGACAGAAGAAACAGCAAACUGUGACUUUUUCCUGCUGCAGAUUUGGAUGAUUUCCAAACAAUUGCAACAAUCCAUGAGCAGUGCUGACUCAACUCAGGCCUAAACUCAUGCAGACAACAAGGCAGAUGGGCUAUAUAAACGUUUCGCUUUCCGUUUACGAUAUAGUCUACUUUGUGCAGAAUGAAUUCUGUAACAUAGCACAAGUAGAUGUAGUUAACUUUAAUCUCAUAGCAAUUCUAAUCAGUGUGUAACAUUAGGGAGGACUUGAAAGAGCCACACAUUCCCGAGGCCACGCGAGUACGAUCCUUCCCAGUUAACAAACCUACCAACUUCCUAUCUUGAAGAGCCCUAAACGAACAUUAAAUUUAGUAGUGCUAUCCCCAUGUUAUUUCACUAGCAUUAUAAUAAUAACAUUCCCCUACCCCCACACAUCCCUCUUCAUAUAUCCAUCCUACCUCUAUCCAUCCACCUACCAUCCCCCACACCCUCUACUUAGGUAUGACCUAAAUGUAAAUCUCUAACCCACCCCCUGUUUCCAUAGAAAACACACGUCCAACUAUUUUGCCUCUAUACAAUACCGCGACGUACUCUUACUGACUUUGCAAACUCCAACAUGAAUUUACAAAUGCACGUCAACAUCUUUAAGCUAACCAAGUCUAGAAAGACAAAGCCUUUUGCCUCAGAACCGCCCAAGCUACUCAAACGACAUUCAAACUGUCAUGGUCAUGCUACUGAUACCUGGUGCAGCACUGAAGGCAUUCAUCUUUCGAAGUGGUAAACCUAGACCACCACUUCCCUCAUCGAAAUCAUGUCUUACCAGGUUAUCUUGUAAAAACAGUAAUAAAAUAGCAGGUCACCAUAAAUACAACGCCGAACAAAAGCCAUUUGACUUAUUCUACCAGCUGCAGAUUUUGAAGAUUUCAAAAAACUGCAACAAACCAUAGCAGUGCUGACUCAACAAUGCCUAAACUCAACCAGACCAUACAUACGCUAUGUCUAUAACAACCUUUUCCCUUUCCCUUUACUACAUAAGACCUUUAGCACGUUCUCGUAACUCAUGCACUUUAUCCGAACAACUUAACUUUAACUAAUCUCGUCAAUACAGUGCGUAACAUUAGCAAGAACUUGCAAGAUCCACACAUUUCACCGAGCCACGCGCAGCACUAUAAAUUACAUUGACAAAGCAAUUGACCCCUCAAUAGAAAAGCCCAAAUUUGUACCCUUAAUUCCAAAUAAAGCUAUCCCCAAGUGAAAAUAAAAGCUUCUUAGGGAGAAUUCGAUCUGUCUAUCCAGUUGCGUCUCAAUGAAUGCAACCAAAUGUGCCUUCAUUCUCUUAAUGUGAUCAUUGUGGUGAAUCAUGACGGGCGAUUUGUUAAAGCCAUUGCGAAUUUGUUGGCACUGAGAAUUUGACUAAGGGUGCCACUACUUGUGGUACCCCAAAUGCUGUUGUUAAAUUUAUUGUCCAGCAUGUCACAAUUCAGAAGUAGGACUGAGCAUAGUUUGCUGAUACAUUGAUCUGGCUUGAAACAAUUCUCGUAAGGUGGUCGCACUAUUGCCUUAUGAGGCUGUGUCUUAUGUUGGUGCCUAGAUGUGUGCCUAUUGGUUCCCAUGCUAGCGCUAACUAGUUGUAACCAUACAGGUGUUGUUGGAGAAGGUUCGAAGGUCUAAUGACAACCUUUGAAAUACUCCAAAAGAGAAAGUCACAUCAAUUGUUGGUGACUUUAAACUUAAUGAAGAGAUCGCCAUUAUUUUGGCAUCUUUGUUCCAAAGUGCUUUUGUGAAACUGUGAAAGGUUUGGAUUAUAAAGCAUUCAAACAAAUUGAAUCCUGUGGUAAUUUAGUUCAAAGAAAGCUAAAAAGGUGCCUGGAAUAUUGGUGAACAGAAAUCAAUACUGAGUCCUCUUUAUGCAUUUGCAUCAGAGGCUGCUCGUGUUGUACGAUCAAUUUCUCCGCAUCUUGAAACUGCUCAAAAUAUGUGCGUUUUUACAGAGGCCGCUAUAACAAUACUAGAGGAAUUCACAGUAUUUAGAGACUCUUGAUGCUAUGAUGUUCACAUCUGAUUUGGCUACUUACAAUCAGUUGUAAUGGCCUAAUCGGUGGUGUUGUUCAGUUGACUGCUGGCAUCAACAUUUUGGCCUGUUAUGAAAACUCAAACCCGCCUUGAUUGGCUUGAAGAAGUUAAGAAGGUGUAGAGUUUUAGGACGGUGGGAAAUUUUAAUUAUCUCAAUGUUUAUUGUCGGUGGACAAUUGUUGUGCAAAGGAAAUUAGGAGAGUGUUCAACUUUAAGCUUGUAAUAAAUUUGCUUUGUGUUGACUCAUCAUUAUUGGUGAGCUACUUAAACCUUGAAUUAGUGAAACUUUUACGCUAAGGGAUUGUACAGAAAGUGUGUUAAAUCCAGAGAAGAAACUGGCCUACUCAUGCCUCUAAACCCAAAAGAAAUUAUUUUUAGAGGAAACACUUCCCCAGAAGUGUAAAGAGGAAGUUGUCUGAAAACUGGUGAUUUACAAUCAGAACAACUACUAGUGAAGCUGUUUAAUCCAUUGUUGGUACACCUUUAUUAACGGCUUAUGUUGCUCGAAAUCAAAGACACAGAAUAGUACUGUGACCUUGCACCUAAUUGAUGGUAGCAAAACCUUUCUAAAGGCGGUGCACCAACAAAGGUUCUUUGGUGAUGACACUGUGAUAGAAGUGCAAGGUUCAAUAACAUUGACUUGAUGAGAUUAUAACACUAUUAGAAGUGGUUUUACAGUUGAACUGAUCAGAAGUAAUGGUGCCUGUACAAGUGCUAAACCAUCAGCGAAUCAGUGCUUUACUGAUAGAGAUUGCAAAUCAGUUGGUGAGUUGUAGUGUUUAUCGUCCAUAAGACCAGAGUAUAUGAGGUUCGUUGUGUUUAGAUAGAAGACUAAAGAACAAACUAAAAUGUCUGAUAAUGGACCCCAAAAUCAGCGAAAUGCACCCCGUAUUACGAUUUGGUGGACCACAGAUUCAACUGGCAGUAACCAGAAUGGAGAACGCAGUGGGCGCGAUCAAAACAACGUCGGCCCAAGGUUUACCCAAUAAUACUGCGUCUUGUUCAUCGCUCUCAACAUGGCAAGGAAGACUUAAAUUCCCUUGAGGACAAGGCGUUCCAAUUAACACCAAUAGCAGUCCAGAUGACCAAAUUGGCUACUCGAAGAGCUACCAGACGAAUUCCUGGUGGUGACGGUAAAUGAAGAUCAGUCCAAGAUGGUAUUACUACCUAGGAACUGGGCCAGAAGCUGGACUUCCCUAUGGUGCUAACAAAGACGGCAUCAUUGGUUGCAACUGGAGCCUUGAAUACACCAAAAGAUCUUGGCACCCGCAAUCCUGCUAACAAUGCUGCAAUCGUGCUAAUUCCAAGGAACAACAUGUCAAAGGCUUUACCAAGGAGCAGAGGCGGCAGUCAAGCCUCUUCGUUCCUCAUCACGUAGUCGCAACAGUUUAAGAAAUUCAACCCAGGCAGCAGUAGGAACUUCUCCUGCUAGAAUGGCUGGCAAUGGCGGUGAUGCUGCUCUUGCUUUGCUGCUGCUUGACAGAUUGAACCAGCUUGAGAGCAAAAUGUCUGGUAAAGGCCAACAACAACAAGGCCAAACUGUCACUAAGAAUUUGCUGCUGAGGCUUCUAAGAAGCCUGGCAAAACGUACUGCCACUAAAGCAUCAAUGUAACACAAGCUUUCGGCAGACGUGGUCCAGAACAAACCCAAGGAAAUUUUGGGGACCAGGAACUAAUCAGACAAGGAACUGAUUACAAACAUGGCCGCAAAUUGCACAAUUUGCCCCAGCGCUUCAGCGUUUUCGGAAUGUCGCGCAUUGGCAUGGAAGUCACACUCGGGAACGUGGUUGACCUACACAGGUGCCAUCAAAUUGGAUGACAAAGAUCCAAAUUUCAAAGAUCAAGUCAUUUGCUGAAUAAGCAUUGACGCAUACAAAACAUUCCACCAACAGAGCCUAAAAAGGACAAAAAGAAGAAGGCUGAUGAAACUCAAGCCUACCGCAGAGACAGAAGAAACAGCAAACUGUGACUUUUUCCUGCUGCAGAUUUGGAUGAUUUCCAAACAAUUGCAACAAUCCAUGAGCAGUGCUGACUCAACUCAGGCCUAAACUCAUGCAGACAACAAGGCAGAUGGGCUAUAUAAACGUUUCGCUUUCCGUUUACGAUAUAGUCUACUUUGUGCAGAAUGAAUUCUCGUAACUACAUAGCACAAGUAGAUGUAGUUAACUUUAAUACAUAGCAAUCUUUAAUCAGUGUGUAACAUUAGGGAGGACUUGAAAGAGCCACCACAUUUCUCGAGGCCACGCGGAGUACGAUCGAGUGUACAGUGAACAAUGCUAGGAGAGCUGCCUAUAUGGAAGAGCCCUAAUGUGUAAAAUUAAUUUUAGUAGUGCUAUCCCCAUGUGAUUUUAAUAGCUUUAGGAGAAUGACAAAAAAACUCCCUACCCCCACCAACAUACCCUACCAUAUCAUAUCCAUACAUUACAACAUACCCCACCCAUACCAUCCCCAAUAUUCCUAAACUUUUUUUUUUUUUUUUUUUCUUUUUUUUUUUUUUUUUUUUUUUCAUUUCUCUUUCUUUAUCCCCCUCACCCACUCAUCCUUCAUAAU
>cluster_13 reads=1 total_reads=147
UCGUCUAUGUUCUAAGGCAUUUGAUGAAGGUAAUUGUGACACAUUAGAAAUACUUGUCACAUACAAUUGUUGUGAUGAUGAUUAUCAAUAAAAGGACUGGUAUGAUUUUGUAGAAAACCAGAUCAUAUUACGCGUAUACGCCAACUUAGGUGAACGUUGUACGCCAAGCUUGUUAAAACAGUACAAUUCUGUGAUGCCAUGCGAAAUGUACUGGUAUUGUUGGUGUACUGACAUUAGAUAAUCAAGAUCUCAAUGGUAACGGUAUGAUUCGGUGAUUUCAUACAAACACGCCAGGUAGUGAGUUCACCUGUUGUAGAUUUAUUAUUCAUUGUUAAUGCCUAUAUUAACCUUGACAAGGCUUUACAUUGCAGAGUCAUGUUGACACUGACUUAACAAAGCCUACAUUAAGUGGGAUUUGUUAAAAUAUGACUCGGAAGAGAGGUUAAAACUCUUACAUAGACCGUUAUUUUAAAUAUUGGGAUCAGACAUCCCAAAUUGUGUUAUAUUGUUUGGAUGACAGAUGCAUUCUGCAUUGUGCAAACUUUAAUGUUUUAUUCUCUCACGGUGUUCCCACCUACAAGUUUUGGACCACUAGUGAGAAAAAUAUUUGUUGAUGGUGUUCCAUCUGUAGUUUCAAUUGGAUCUCUUCAGAGAGCUAGGUGUUGUACAUAAUCAGGAUGUAAACCUUACAUAGCACUAGACUUAGUUUAAGGAAUUACUUGUGUAUGCUGCUGACCCUGCUAUGCACGCUGCUUCUGGUAAUCUAUACUAGAUAAUGCACUACGUGCUUUUCAGUAGCUGCACUUUACUAACAAUGUUGCUUUUUCAAACUGUCAAACCCGGUAAUUUAACAAAGACUUCUAUGACUUUGCUGUGUCUAAGGGUUUUAAGGAAGGAAGUUCUGUUGAAUUAAAACACUUCACUCUGCUCAGGAUGGUAAUGCUAAUAUCAGCGAUUAUGACUACUAUCGUUAUAAUCUACCAACAAAUGUGUGAUAUCAGACAACUACUAUUUGUGUUGAAGUUGUUGAUAAGUACUUUGAUUGUUACGAUGGUGGCUGUAUUAAUGCUAACCAAGUCAUGUUCAACAACCCUAGACAAAUCAGCUGGUUUCCAUUUAAUAAAUGGGUAAGGCUAGACUUUAACAUGAUUCAAUGAGUUAUGAGGAUCAAAGAUGCACUUCGCAUACAAACGUAAUGCAUCCCUACUAUAACUCAAAUGAAUCUCUAAGUAUGCCAUUGGGGUGCAAGAAUAGAGCUCGCACCGUAGCUGGUGUCUCUAUCAUACUCUGUAGUACUAUGACCAAUAGACAGUUUCAUCAAAAUUAUUGAAAUCAAUAGCCGCCUUAGAAGAGCUGUAGUAAUUGGAACAAGCAAAUUAUGGUGGUUGGCACAACAUGUUACAAACUGUUUAUAGUGAUGUAGAAAACCCACCUUAUGGGUUAGUAUUAUCCUAAAUGUGAUAGAGCCAUGCCUAACAUGUCAAAAAAUUAUGGCCUCACUUGUCUUGCUCGCAAACAUACAACGUAUUGUAGCUCGCACACCGUUUAUAGAUUAGCUAAUGAGUGUGCUCAAGUAUUGAGAGAAAAUGGUCAUGUGUCGGUCUCACUAUAUAUUAAACCAGGUAGAACACUAAGAUGCCACAACUGCUAUGCUAAUAGUGUUUUAACAUUUGUCAAGCUGUACGGCCAAUGUUAAUGCACUUUUAUCUAAGUGGUAACAAAUUGCCGAUAAGUAUGUCGCAAUUUCAACACAGACUCUAUGAGUGUCUAUAGAAUAGAGAUGUUGACACAGAUUAAGAAUGAGUUUACGCAUAUUUGCGUAAACAUUUCUCAAUGAUGAUACUCUCUGACGAUGCAAUUGUGUUUAUACCACCCAUCCCAAGCCCAAGGCUGCAUAUAAAGAACUUAGUCAGUUCUCAUUAUCAAAACAAUGUUUAUGUCUGAAGCAAAACGUUAGUAAGACUGACCUUACUAAAGGACCUCAUGAAUUUUGCUCAACAUACAAUGCUAGUUAAACAGGGUGAUGAUUAUGUGUACCUUACCCAGAUCCAUCAAGAAUCCCAGGGGCCACUGUUUUGUAGAUGAUAUCGUAAAACAGAUGGUACACUUAUGAUUGAACAGUUCGUGUCUAUAGCUAUAGAUGCUUACCCACACUAAACAUCCUAAUCAGGAGUAUGCCGAUGUCUCACUCGACUUACAAUACAUAAGAAAGCUACAUGAUGAGUUAACAGGACACCAUGCAGACACGUAUUCUAUUAUGCUUACUAAUGAUAACACUCAAGGUAUUAGGAACCUGAGUUCAACGAGGCUAUGUACACACGCAUACAGUCACAGGCUGUAGGGCUCGUGUUUUCGCAAUCACAGACUUCAUAAAGAUGCGGUCCUCACAUACGUAGACCAUCUUAAUAAUAAUGCUAUUACGACCGCAUCAACAUCACAUAAAUUAGUUUGUCUGUUAAUCCGUAUGUUUGCAAUGCUCCAGGUUGCGAUGUCACAGAUGUGACUCAACUUUACUUGAAGGUAUGAGCUAUUAUUGUAAAUCCAUCACACCCCCUUAGUUUCCAUUGUGUGCUAAUAGACAAGUUGGUUUAUAUAACAUGUGUUGGUAGCGAUAAUGUUACUGACUCUAUGCAAUUGCAACAUGUGACUAGACAAAUGCUGAAGAUUACAUUUUAGCUAACACCUGUACUGAAAGACUCAAGCUUCACGCAGCAGAAACGCUCAACUACUGAGGAGACAUUUAAACUGUCAUAGUAUUGCUACUAAACCUGAAGUGCUGCCUGACAGAAUUACAUCAUGGGAAGUGGUAAACCUAGACCACCACAUAACCGAAAUUAUGUUCUGGUUAUCGUGUAAAACAGUAAAGUACAAUAGGAGAGUACCUUUGAAAAGGUGACUGGUGAUGCUGUUGCUUACCGAGGUACAACAAUACAAAUUAAAUGUUGGUGAUUAUCUUGUGCUGACAUCACUACAGUAAUGCCAUUAAGUGACCUACACAGUGCCACAGAGCUAUGUUAGAAUUACUGGCUUAUACCCAACACUCAAUAUUUCAGAUGAGUUUUAGCAAUGUUGCAAAACAUAUCAAGGUCGGUAUGCAAAAGUAUCACACUCCAGGACCACCUGGUACUGGUAAGAGUCAUUUGCAUUGGCCUAGCUCAACUUGCUGCAGUGUAUCCAGCCUGCCUCAUGCCGCUGUUGAUGCACUAUGUGAGAAGGCAUUAAAAUAUUUGCCUAUAGAUAAUGGAAGAAUUAUACCUAGUAUGCUCUAGUGUUUGAUAAAUCAAGUGAAUUCAUUGACAGUAUGUCUUUUGUCUGUAAAUGCAUUGCCUGAGACGACAGCAGAUCUAGUAUCUACCGAUGAAAUCAAUGGCCACAAAUAUGAUCUGUUGUCAAUGCCAGAUUACGUGCUAGCACUAUGUCAUUGGCGACCCUGCUCAAUUACCUGCACCACGUCAUUGCUAACUAAGGGCACACUAGAACCAGAAUAUUCAAUUCAGUGUGUAGACUUAUGAAACUAUAGGUCCAGACAUGUUUCGGAACUUGUCGGCGUUGUCCUGCUGAAAUUGCUGUAGUGAGUGCUUUGGUUUAUGAUAAUAAGCUUUAAAGCACAAAAGACAAAUCAGCUCAAUGCUUUAAAAUGUUUAUAAGGUGUUAUCACGCAUGAUGUUCAUCUGCAAUUAACAGGCCACAAAUAGGCGUGGUAAGAGAAUUCCUACCCAACCCUGCUUGGAGAAAAGCUGUCUUUAUUCACCUUAUAAUUCCAGAAUGCUGUAGCCUCAAAGAUUUUGAGACUACCAUCUUCCAAACUGUUGAUUCAACAUAGGGCUCAGAAUAUGACUAUGUCAUUCACUCAAACCACUGAACAGCUCACUUUUGUAAUGUAAACAGAUUUAAUGUUGCUAUUACCAGAGCAAAAAGUAGGCAUACUUUGCAUAAUGUCUGAUAGAGACCUUUAUGACAAGUUGCAAUUUACAAGUCCUUGAAAUUCCACGUAGGAAUGUGGCAACUUUACAAGCUGAAAAUGUAACAGGACUCUUUAAAGAUUGUAGUAAGGUAAUCACUGGGUUACACCCUACACAGGCACCUACACCUCAGUGUUGACACUAAAUUCAAAACUGAAGGUUUAUGUGUUGACAUACCUGGCAUACCUAAGGACAUGACUUAUAGAAGACUCAUCUAUGAUGGGUUUAAAAUGAAUUAUCAAGUUAAUGGUUACCCUAACAUGUUUAUCACCCGCGAAGAAGCUAUAAGACAUGUACGUGCAUGGAUUGGCUUCGAUGUCGAGGGUGUCAUGCUACUAGAGAAGCUGUUGGUACCAAUUUACCUUACAGCUAGGUUUCUACAGGUGUUAACCUAGUUGCUGUACCUACAGGUUAUGUUGAUACACCUAAUAAUACAGAUUUUCCAGAGUUAGUGCUACCACCGCCUGGAGAUCAAUCUAAACACCUCAUACCACUUAUGUACAAAGGACUUCCUUGGAAUGUAGUGCGUAUAAAGAUUGUACAAAUGUUAAGUGACACACUUAAAAAUCUCUGACAGAGUCGUAUUUGUCUUAUGGGCACAUGGCUUUGAGUUGACAUUUAUGAAGUAUUUGUGAAAAUAGGACCUGAGCGCACCUGUUGUCUAUGUGAUAGACGUGCCACAUGCUUUCCCUGCUUUCAGACUACUUAUGCCUGUUGGCAUCAUUCUAUUGGAUUUGAUUACGUCUAUAAUCCGUUUAUGAUUGAUGUUCAACAAUGGGGUUCUACAGGUAACCUACAAAGCAACCAUGAUCUGUAUUGUCAAGUCCAUGGUAAAUGCACAUGUAGCUAGUUGUGAUGCAAUCAUGACUAGGUGUCUAGCUGUCCACGAGUGCUUUGUUAAGCGUGUUGACUGGACUAUUGAAUAUCCUAUAAUUGGUGAUGAACUGAAGAUUAAUGCGGCUUGUAGAAAGGUUCAAACAUGGUUGUUAAAGCUGCAUUAUUAGCAGACAAAUUCCCAGUUCACGACAUUGGUAACCCUAAAGCUAUUAAGUGUGUACCUCAAGCUGAUGUAGAAUGGAAGUUCUAUGAUGCACAGCCUUGUAGUGACAAAGCUUUAUAAAAUAGAAGAAUUAUUCUAUUCUUAUGCCACACAUUCUGACAAAUUCACAGAUGGUGUAUGCCUAUUUUGGAAUUGCAAUGUCGAUAGAUAUCCUGCUAAUUCCAUUGUUUGUAGAUUUGACACUAGAGUGCUAUCUAACCUUAACUUGCCUGGUUGUGAUGGUGGCAGUUUGUAUGUAAAUAAACAUGCAUUCCACACCAGCUUUGAUAAAAGUGCUUUGUUAAUUUAAAACAAUUACCAUUUUAUUACUUUGACAGUCCAUGUGAGUCUCAUGGAAAACAAGUAGUGUCAGAUAUAGAUUAUGUACCAUAGUCUGCUACGUGUAUAACACGUUGCAAUUUAGGUGGUGCUGUCUGUAGACAUCAUGCUAAUGAGUACAGAUUGUAUCUUCGAUGCUUAUAACAUGAUGAUCUCAGCUGGCUUUAGCUUGUGGGUUUACAAACAAUUUGAUACUUAUAACCUCUGGAACACUUUUACAAGACUUCAGAGUUUAGAAAAUGUGGCUUUUAAUGUUGUAAAUAAGGGACACUUUGAUGGACAACAGGGUGAAGUACCAGUUUUUAUCAUUAAUAACACUGUUUACACAAAAGUUGAUGGUGUUGAUGUAGAAUUGUUUGAAAAUAAAACAACAUUACCUGUUAAUGUAGCAUUUGAGCUCUGGGCUAAGCGCAACAUUAAACCAGUACCAGAGGUGAAAUACUCAAUAAUUUGGGUGUGGACAUUGCUGCUAAUACUGUGAUCUGGGACUACAAAAGAGAUGCUCCAGCACAUAUAUCUACUAUUGGUGUUUGUUCUAUGACUGACAUAGCCAAGAAACCAACUGAAACGAUUGUGCACCACUCUGUUUUUUUGAUGGUAGAGUUGAUGGUCAAGUAGACUUAUUUAGAAAUGCCCGUAAUGGUGUUCUUAUUACAGAAGGUAGUGUUAAAGGUUUACAACCAUCUGUAGGUCCCAAACAAGCUAGUCUUAAUGGAGUCACAUUAAUUGGAGAAGCCGUAAAAACACAGUUCAAUUAUUAUAAGAAAGUUGAUGGUGUUGUCCAACAAUUACCUGAAACUUACUUACUCAGAGUAGAAAUUUACAAGAAUUUAAACCCAGGAGUCAAAUGGAAAUUGAUUUCUUAGAAUUAGCUAUGGAUGAAUUCAUUGAACGGUAUAAAUUAGAAGGCUAUGCCUUCGAACAUAUUGUUAUGGAGAUUUUAGUCAUGUCAGUUAGGUGGUUUACAUCUACUGAUUGGACUAGCUAAACGUUCUAAGGAAUCACCUUUUGAAUUAGAAGAUUUUAUUCCUAUGGACAGUACAGUUAAAAACUAUUCAAAAGAUGCGCAAACAGGUUCAUCUAAGUGUGUGUGUUCUGUUAUUGAUUUAUUACUUGAUGAUUUUGUUGAAAUAAUAAAAUCCCAAGAUUUAUCUGUAGUUUUCUAAGGUUGUCAAAGUGACUAUUGACUAUACAGAAAUUUUUAUCUAUGCUUUGGUGUAAAGAUGGCCAUGUAGAAACAUUUACCCAAAAUUACAAUUUAGUCAAGGUGGCAACCGGGUGUUGCUAUGCCUAAUUUUACAAAUGCAAAGAAUGCUAUUAGAAAAGUGUGACCUUCAAAAUUAUGGUGAUAGUGCAACAUUACCUAAAGGCAUAAUGAUGAAUGUCGCAAAUAUACUCAACUGUGUCAAUAUUUAAACACAUUAACAUUAGCUGUACCUAAUAUGAGAGUUAUACAUUUUGGUGCUGGUUCUGAUAAAGGAGUUGCACCAGGUACAGCUGUUUUAAGACAGUGGUUGCCUACGGGUACGCUGCUUGUCGAUUCAGAUCUUAAUGACUUUGUCUCUGAUGCAGAUUCAACUUUGAUUGGUGAUUGUGCAACUGUACAUACAGCUAAUAAAUGGGAUCUCAUUAUUAGUGAUAUGUACGACCCUAAGACUAAAAAUGUCAAAGAAAAUGACUCUAAAGAGGGUUUUCACUUACAUUUGUGGGUUUAUACAACAAAAGCUAGCUUUGGAGGUUCCGUGGCUAUAAAGAUAACAGAACAUUCUUGGAAUGCUGAUUUUUAUAAGCUCAUGGGACACUUCGCAUGGUGGACAGCCUUUGUUACUAAUGUGAAUGCGUCAUCAUCUGAAGCAUUUUUAAUUGGAUGUAAUUAUCUUGGCAAACCACGCGAACAAAUAGAUGGUUAUGUCAUGCAUGCAAAUUACAUAUUUUGGAGGAAUACAAAUCCAAUUCAGUUGUCUUCCUAUUCUUUAUUUGACAUGAGUAAAUUUCCCCUUAAAUUAAGGGGUACUGCUGUUAUGUCUUUAAAAGAAGGUCAAAUCAAUGAUAUGAUUUUAUCUCUUUUAGUAAAGGUAGACUUAUAAUUAGAGAAAACAACAGAGUUGUUAUUUCUAGUGAUGUUCUGUUAACAACUAAACGAACAAUGUUUGUUUUCUUGUUUUAUUGCCACUAGUCUCUAGUCAGUGUGUUAAUCUUACAACCAGAACUCAAUUACCCCUGCAUACACUAAUUCUUUCCACGUGGUGUUUAUUACCCUGACAAAGUUUUCAGAUCCUCAGUUUAUCAACUCAGGACUUGUUCUUACCUUUUUUCCAAUGUUACUUGGUUCCAUGCUAAGAGGUUUGAUAACCCUGUCCUACCAUUUAAUGAUGGUGUUUAUUUUGCUUCCACUGAGAAGUCUAACAUAAUAAGAGGCUGGAUUUUGGUACUACUUUAGAUUCGAAGACCCAGUCCCUACUUAUUGUUAAUAACGCUACUAAUGUUGUUAUUAAAGUCUGUGAAUUUUCAAUUUGUAAUGAUCCAUUUUUGGGUGUUUAUUACCACAAAACAACAAAAGUUGGAUGGAAAGUGAGUUCAGAGUUUAUUCUAGUGCGAAUAAUUGCACUUUUGAAUAUGUCUCUCAGCCUUUCUUAUGGACCUUGAAGGAAAACAGGGUAAUUUCAAAAAUUCUUAGGGAAUUUGUGUUUAAGAAUAUUGAUGGUUAUUUUAAAAUAUUUUAAGCACACGCCUAUUAAUUUAGUGCGUGAUUCCCUCAGGGUUUUCGGCUUUAGAACCAUUGGUAGAUUUGCCAAUAGGUAUUAACAUCACUAGGUUCAAACUUUACUUGCUCUACAUAGAAGUUAUUUGACUCCUGGUGAUUUUUUCAGGUUGGACAGCUGGUGCUGCAGCUUAUUAUGUGGGUUAUCUUCAACCAAGGACUUUUCUAUUAAAAUAUAAUGAAAAUGGAACCAUUACAGAUGCUGUAGACUGUGCCUUGACCCUUCUCUCAGAAACAAAGUGUACGUUGAAAUCCUCACUGUAGAAAAGGAAUCUAUCAAACUUCUAACUUUAGAGUCCAACCAACAGAAUCUAUUGUUAGAUUUCCUAAUAUUACAAACUUGUGCCCUUUUGGUGAAGUUUUUAACGCCACCAGAUUUGCAUCUGUUUAUGCUUGGAACAGGAAGAGAAUCAGCAACUGUGUUGCUGAUUAUUCUUCCUAUAUAAUCCGCAUCAUUUUCCACUUUAAGUGUUAUGGAGUGUCUCCUACUAAAUUAAAUGAUCUCUGCUUUACUAAUGUCUAUGCAGAUUCAUUUGUAAUUAGAGGUGAUGAAGUCAGACAAAUCGCUCCAGGGCAAACUGGAAAGAUUGCUGAUUAUAAUUAUAAAUUACCAGAUGAUUUUACAGGCUGCGUUAUAGCUUGGAAUUCUAACAAUCUUGAUUUUAAGGUUGGUGGUAAUAUAAUUACCUGUAUAGAUUGUUUAGGAAGUCUAAUCUCAAACCUUUUGAGAGAGAUAUUUCAACUGAAAUUUAUCAGGCCGGUAGCACACCUUGUAAUGGUGUUGACGGUUUUAAUUGUUACUUUCAUACAAUCAUAUGGUUUCCAACCCACUAAUGGUGUUGGUUACCAACCAUACAGAGUAGUAGUACUUCUUUUGAACUUCUACAUGCACCAGCAACUGUUUGUGGACCUAAAAGUCUACUAAUUUGGUUAAAAACAAAUGUGUCAAUUUCAACUCAAUGGUUUAACAGGCACAGGUGUUCUUACUGAGUCUAACAAAAGUUUUGCCUUUCCAACAAUUUGGCAGAGACAUUGCUGACACUACUGAUGCUGUCCGUGAUCCACAGACACUUGAGAUUCUUGACAUUACACAUCUCUUCUGGUGGUGUCAGUGUAUAACAAGGAACAUACUCUAACAGUUGUUAUCAGGAUGUCAAGAAGUCCCUGUUGCUAUUCUGCAGAUCAACUUACUCCCUUGGCGUGUUUAUCUACAGGUUCUAAUGUUUCAAACAUGCAGGCUGUUUAAUAGGGCUGAAUAUGUCAACAACUCAUAUGAGUGUGACAUACCCAUUGGUGCAGGUAUAUGCGCUAGUUAUCAGACUCAGACUAAUUCCUUAGCGGGCACUAGUGUAGCUGUCAAUCCAAUUGCCUACUAUGUCACUUGGUGCAGAAAAUUCAGUUGCUUACUCUAAUAACUCUAGCCAUACCCACAAUAUUUACUAUUAGUGUUACAGAAAUCUACCAGUGUCUAUGACCAAGGACAUCAGUAGAUGGUACAAUGUCAUUUGUGGUUGCAACUGAAGGCAGCCCUCUUUGUUCAAGAUGGCAGUUGUUGUAGUCACAAUCUAUACCGUGCUCCAACUCAAUAGCUUUGAACAAGACAAAACACCCAAGAAGUCUUUGCACAAGUCAGACAAAUUUAAAACACCAAUUAAAGAUUUUGGUGGUUGUAAUUCACAAUGAAGACCAGAUCCUCAAAACGCGAGAGGUCAUUUAUUGAAGAUAUACUUUAACAAAGUGAACUGUCCAUAUGCUGGCUUCAUCAAACAAUAUGGUGAUGCCUUGGAUAUUGCUGCUGGAGACCUCAUUUGUGCACAAGUUUAACCAUACUGUCUUGCCAUUGUCACAGAUGAAAUGAUUGCUCAACAGUACUCUUCUGCACUGUUAGCUGGUACUAUUUCUGGGGACCUUUAGUGCAGGUGCUGCAUUAAAUACCAUUUGCUAUGCAAUGGCUUAUGGUUUAAUGGUAUUGGAGUUACACAUGUUCUCUAUGAGAACCAAAAAUUGAUUGCCAACCAAUUUCCUAAUGCUAUAGGCUCAUUCAGACUUCUUAUCCAGCGAAUGCACUUUGAAAACUUAAGACGACCAGAAUGCCAGCGUAACACGCUUGUUAUACAACUUAGCUCCUAUUCGGUGGAAUCAGUGUUUUAGUUGAUAUCCUACUCUACAAAGUUGUGUGAAUGCAUUGAUAGGUUAUCAAGGCAUACUUCUAAGUCUACGCAUGUGACUGCAACAAUUAAUUAGAGAUUCAGAAAACUCUCUCUAAUCGUGUACUAAUCUGUCUAGAGUGUACUGGCAAUCAAAAAAUUGAUUGUGUGAAGGCUUAUUUUACCCAGAUCCUAUGGUAUUGCUGACUUAAUCCCUGACAAUGGAAUAGAACUCUAUCCUUACAUUUUGUCUUACAAGCAGCCACGUGAUAGGUUUGUUUAAUGUUAUCCUGGCUGUUACCAGUAAUUUUUUGUGCUGAUCUGUUACAGAUAAAUUGGAUCUGGAAUUGUAUGGUUUAGGUUGUUGGCUCACACUUCUGAUUCUUCAGACUGUUUCGACUCGUCCAUGUGGAUAGAAAAACAUUCGUGACUCCUGGCACUAUUUUGACCAGGUGAAAGUGAAUUAAUGAGCUGUGUCUUGACAUCUUCGUAUUGCUGACACCAUCAAGGACGCUGUGCAUCAAGGAUCUAAAGAAAUCACUGUUGCUACACGAACUCUUAUUACAAAUUGGGAGCUCUCAGCGUGUAGCAGGUGACUCAGGUUCUUCAUACAGUCGCUACAGGAUUGGCAUAUAAAUUAACACAGACCAUUCCAGUAGCAGUGACAAUAUUGCUUUGCUUGUACAGUAAGUGACAACAGAUGUUCAUUUCUUGACUCAGGUUACUAAGCAGAGAUUUUAAUUAAUGAGGACUUUAAAGUUCCAUUUGGAAUCUUGAUUACAUCAUAAACCUCAUAAUUAAAAAUUUAUCUAGUCACUAACUGAGAAUAAUAUUCUCAAUUAGAUGAAGAGCAACCAAUGGAGAUUGAUUAAACGAACAUGAAAAUUAUUUUUUGGCACUGAUAACACUCGCUCUUGUGAGCUUUAUCACUACCAAGAGUGUGUUAGAGGUACAACAGUACUUUAAAAGAACCUUGCUCUGGAACAUACGAGGGCAAUUACCAUUUCAUCCUCUAGCUGAUAACAAAUUUGCACUGACUUGCUUAGCACUCAAUUUGCUUUGCUUGUCCUGACGGCGUAAACACGUCUAUCAGUUACGUGCCAGAUCAGUUUCACCUAAACUGUUCAUCAGACAAGAGGAAGUCAAGAACUUUACUCCAAUUUUUAUUGUUGCGGCAAUAGUGUUUAUAACACUUUGUCACACUCAAAAGAAAGACAGAAUGAUUGAACUUUCAUUAAUUGACUUCUAUUUGUGCUUUUUAGCCUUUCUGCUAUUCCUUGUUUUAAUUAUGCUUAUUAUCUGUUGGUUCUACUUGAACUGCAAGAUCAUAAUGAAACUUGUCACGCCUAAACGAACAUGAAUUCUUGUUUCUUAGGAAUAUCACAACUGUAGCUGCAUUUCACCAAGAAUGUAGUUUACAGUUAUGUACUCAACAUCAACCAUAUGUAGUUGAUGACCCGUGUCCUAUUCACUUCUAUUCUAAAUGGUAUAUUAGAGUAGGAGCUAGAAAAUCAGCACCUUUAAUUGAAUUGUGCGUGGAUGAGGCUGGUUCUAAAUCACCCAUUCAGUACAUCGAUAUCGGUAAUUAUACAGUUUCCUGUUUACCUUUACAAUUAAUUGCCAGGAACCUAAAUUGGGUAGUCUUGUAGUGCGUUGUUCGUUCUAUGAAGACUUUAGAGUAUCAUGACGUUCGUGUUGUUUUAGAUUUCAUCUAAACGAACAAACUAAAAUGUCUGAUAAUGGACCCAAAAUCAGCGAAAUGCACCCCGCAUUACGUUUGGUGGACCUCAGAUUCAACUGGCAGUAACCAGAAUGGAGAACGCAGUGGGGCGCGAUCAAAACAACGUCGGCCCCAAGGUUUACCCAAUAAUACUGCGUCUUGGUUCACCGCUCCACUCAACAUGGCAAGGAAGACCUUAAAUUCCCUCGAGGACAAGGCGUUCCAAUUAACACCAAUAGCAGUCCAGAUGACCAAAUUGGCUACUACCGAAGAGCUACCAGACGAAUUCGUGGUGGUGACGGUAAAAUGAAAGAUUCAGUCCAAGAUGGUAUUUCUACUACCUAGGAACUGGGCCAGAAGCUGGACUUCCCUAUGGUGCUAACAAAGACGGCAUCAUAUGGGUUGCAACUGAGGAGCCUUGAAUACACCAAAAGAUCAUUGGCACCCGCAAUCCUGCUAACAAUGCUGCAAUCGUGACUACACUUCCAAGGAACAACAUUGUCAAAAGGCUUUUACGCAGAAGGGAGCAGAGGCGGCAGUCAAGCCUCUUCUCGUUCCUCAUCACGUAGUCGCAACAGUUUAAGAAAUUCAACUCCAGGCAGCAGUAGGGGAACUUCUCCUGCUAGAAUGGCUGGCAAUGGCGGUGAUGCUGCUCUUGCUUUGCUGCUGCUUGACAGAUUGAACCAGCUUGAGAGCAAAAUGUCUGGUAAAGGCCAACAACAACAAGGCCAAACUGUCACUAAGAAAUUGCUGCUGAGGCUUCUAAGAAGCCUCGGCAAAACGUACUGCCACUAAAGCAUACAAUGUAACACAAGCUUUCGGCAGACGUGGUCCAGAACAAACCCAAGGAAAUUUUGGGGACCAGGAACUAAUCAGACAAGGAACUGAUUACAAACAUUGGCCGCAAAUUGCACAAUUUGCCCCAGCGCUUCAGCGUUUUCGGAAUGUCGCGCAUUGGCAUGGAAGUCACACCUCGGGAACGUGGUUGACCUACACAGGUGCCAUCAAAUUGGAUGACAAAGAUCCAAAUUUAAAGAUCAAGUCAUUUGCUGAAUAAGCAUAUUGACGCAUACAAAACAUUCCCACCAACAGAGCCUAAAAAGGACAAAAGAAGAAGGCUGAUGAAACUCAAGCCACCCAGAGACAGAAGAAACAGCAAACUGUGACUCUUUUCCUGCUGCAGAUUUGGAUGAUUUUCCAAACAAUUGCAACAAUCCAUGAGCAGUGCUGACUCAACUCAGGCCUAAACUCAUGCAGACAUCAUAAGGCAGAUGGGCUAUAUAAACGUUUCGCUUUUCCGUUUACGAUAUAUAGUCUACUUUGUGCAGAAUGAAUUCUCGUAACUACAUAGCACAAGUAGAUGUAGUUAACUUUAAUCUACAUAGCAAUUUUUAAUCAGUGUGUAACAUUAGGGAGGACUUGAAAGAGCCACCACAUUUCACCGAGGCCACGCGGAGUACGAUCGAGUGUACAGUGAACAAUGCUAGGGAGAGCUGCCUAUAUGGAAGAGCCCUAAUGUGUAAAAUUAAUUUUAGUAGUGCUAUCCCCAUGUGAUUUUAAUAGCUUUCUAGGAGAAUGACAAAAUCCCCCACCCCACACACACUCACCAUAUCAUCUAUAUCCAUACAUCCAACAUCCUCACACCAUACACCCCUAAACUAACACCUCCAUAAUUUCCCCCC
>cluster_14 reads=1 total_reads=123
AUACCCAACACUCUGUAAACCAAGAUGAGUUCUAGCAAUGUUGCAAAUUCAUUUAAAGUUUAGAUACAAAGAAUUCCCAGGGACCCUCCCACCCUCAGAAUAGCAUAGAGCCUAACUCAACACUCUGUUUGCAGUGUAUACACCUUGUCUCAUGCCACUGUCAAUCUACCAUGUGAGAAGGCACUCAAUAUUUACCUCAUAGACAACUAUAGUAGAAUUACUUAAACUCGUGUAAAGUGUCCAGAUACACAAUGAAUUCUUAGCACAGAUACUACUGAAGCCUUUGAAACGACACCACAUAUUGUUUUCUCUCAUGAAAUUCAAUAGCCACAAACAAGCUUUGAGUGUUGACAAUGCCACCUUACAAGCUACAGCCUCAGAGUACUAGUACCCUUCCAUCACCUGCAGCCUUGCUACAGCUCACACUCAUAACCAGACUAUUCAAUUCAUUCUGAAGACUUCUUAAAAACUAGGUCCAGAAUGUUCAUUGAACUUGACCGCGAUGUCCUGCCGAAAUUUUGAAAACACUGUGAAUGCUAUGCCCAAUGAUAAAAGGCUUUGGCACAAAGACAAAUCACUAAUGCUAUUCAAAAUGUUCACUAAGCUGAAAUACGCAUAAUGAUUCAUCAACAAUUAACAUGCCACAAAUAGUCGUGUUAACAUAAUACCUCACAACAGCAGCCAAAAAUUGUUUUCAUACCACCUUACAUACAAAAAUACUGUAUAGUACAACUUACUCAUUCUCAACUGUUGAUCCAACAGGGCAAGAAUAUAACAAUGUAUUCAACCAACUGAAAUCAUUCUUGCAAUUACACAGAUUUAAUGCUUCUAUUACCACAGCAAAGAGCCGUUACUUUCCAAUUACAGUAAGACCUUUAGACCAGUUGUAACUACAAGUUUGAACUUCCACUACACAAAUGUUGCCACAUUACAAGCGAAAUCUAACUUACACAACAAAGAAUGUAGUAAAGGUACUCACUGUUAUCCUACAUACAGGCACCUACACCCCUAGAGUGACACUAAAUUCAAAACUGACUCCUUAUGUGUUACAUACAGACAUCCAAAGGACCUAACUUGAAGCAUUUAUACUUUAUUAAAUGAAUAAACAACUAAAUAGACAUACCCUAUCGUUAGUUUACCCGCCAAGACGCUACAAGCAUGUAUGCACAGAUUGCCAUCAAUGUCUAAUCUUUUCAUGCUCUACUAGAGAAGCUGUAAAGCCUACCGAUCAUACAAAUAGGUACAACCACUACAUGUGUUAACCUGUUGUGUACACCUACAGGUCAUGUUGAUACACCAAAACAAUACAGAUUAAUCCAUUUAGUGCUUCAACCCACCGCCUGUACAUCCUUUACCACACACCUCAUCCACAUCCUAAAAGGACUUCCUUAAAAUGUAAGUACGUACAAAUCCUACAACAUGUUAAUGACCCACUUAAACACUCACAAACACAGUCGUACAUCUGCCUUAUGGGCACAUGGCUGGUAGUUGUGAUCAACAUGCGAACCCAUGUUCAGUCAAAUGAUGCACAAUCGUCAAAACGGGUUUGCGGUGUAAGUGCCGCCCGUCUACACCGUGCGGCACGGCACUAGUACUGAUGUCGUAACAGGGCUUUUGACAUACAAUGAUAAAGUAGCUGGUUUCUGCUAAAUUCCCAAAAACUAAUUGUUGUCGUUCCAAGAAAAGGACGAAGAUGACAAUUUAAUUGAUUCUACUUGUAGUUAAGAGACACACUUUCUCUAACCAACAUGAAGAAACAAUUUAUAAUUUACUUAAGGAUUGUCCAGCUGUUGCUAAACAUGACUUCUUAAGUUUAGAAUAGACGGUGACAUGGUACCACAUAUAUCACGUCAACGUCUUACUAAAUACAAACUAUCGUACUGUCUAGCUUUAAGGCAUUUUGAUGAAGGUAAUUGUGAACUUAAAAGAAUACUUGCACAUCCAAUUGUUGUGAUGAUGAUUAUUCAAUAAAAAGACUGGUAUGAUUUUGUAGAAACCCAGAUAUAUUACGUAUACGCCAACUUAGGUGAACGCGUACGCCAUAGCUUUGUUAAAACAGUACAAUUUGUGAUGCCAUGCGAAAUGCUGGUAUUGUUGGUGUACUGACAUUAGAUAAUCAAGAUCUCAAUGGUAACUGGUUGAUUUCGGUGAUUUCAUACAAACCACGCCAGGUAGUGGAGUUCCUGUUGUAGAUUCUAUUAUUCAUUGUUAAUGCCUAACAAUGACCAGGGCUUUAACUGCAAGUCAUGUUGACAUGACUUAACAAGCCUAUUAAGUGGGAUUUGUUAAAAUAUGAUACACGGAAGAGAGGUUAAAACUCUUUUGACCGUUAUUUUAAAUAUUGGGAUCAAGCACAUACCACCCAAAUUGUGUUAACUGUUUUGAUGACAGAUGCAUCUGCAUUGUGCAAACUUUAAUGUUACAUACAGUGUUCCCACCUACAAGUUUUGGACCACUAGUGAGAAAAAUACUUGUUGACGGUGUUCCAUUUUGUAGUUUCAACUGGAUACCACUUUCAGAGAGCUAGGUGUUGUACAUAAUCAGGAUGAAACAUAGCUCUAGACUUAGUUUACUGAAUUACUUGUGUAUGCUUGACCCUGCUAUGCACGCUGUUCUGGUAAUUAUUACUAGAUAAACGCACUACGUGCUUUUCAGUAGCUGCACUUAACAAUGUUGCUUUCUCAACCAUCAAACCCGGUAAUUUUAACAAAGACUUCUAUGACUUUGCUGUGUCUAAGGGUUUCUUAGGAAGGAAGUUCUGUUGAAUUAAAACAUCUUUGCUCAGGAUGGUAAUGCUGCUAUCAGCGAUUAUGACUACUAUCGUUAUAAUCCAUACCAACAAUGUAGUGAUAUCAGACAACUACUAUUUGUAGUUGAAGUUGUUGAUAAGUACUUUGAUAUGUUACGAUGGUGGCUGUAAAUGCUAACCAGAUCUCAACAACCUAGACAAAUCAGCUGGUUUUCCAUUUAAUAAAUGGGGUAAGGCUAGACUUAUUAUGAUCAAUGAGUUAUGAGGAUCAAGAUGCACUUCGCAUAUACAAAACGUAAUGUCAUCCCUACUUAUAACUCAAAUGAAUCUUAAGUAUGCCAUAUAGUGCAAAGAAUGGCAGGCACGCCAGCUGGUGUCUCUAUCUGUAGUACUAUGACCAAUAGACAGUUUCAUCAAAAUUAUUGAAAUCAAUAGCCGCCACUAGAGGAGCUACUGUAGUAAUUGGAACAAGCAAAUUAUGGUGGUUGGCACAACAUGUUAAAAACUGUUUAGUGAUGUAGAAAACCCUCACCUUAUGGGUUGGGAUUAUCCUAAAUGUGAUAGAGCCAUGCCUAUGCUUAGAAUUAUGGCCUCACUUGUUCUUGCUCGCAAACAUACAACGUGUUGUAGCUUGUCACACCGUUUCUAUAGAUUAGCUAAUGAGUGUGCUCAAGUAUUGAGUGAAAUGGGUCAUGUGUGGCGGUUCACUAUAUGUUAAACAGGUGGAACCUCAUCAGGAGAUGCCACAACUGCUUAUGCUAAUAGUGUUUUUAACAUUUGUCAGCUGUCACGGCCAAUGUUUCAAUGCACUUUAUACAUUGAUGGUAACAAAAUUGCCGAUAAGUAUGUCCGCAAUACAACACAGACUUAUGAGUGUUUAUAGAAAGAGAUGUCGACACAGACUCUGGGAAAUGAGUUUACGCAUAUUUGCGUAAACAUUUCUCAAUGGAUGAUCACAUUGACGAUGUUGUUGUGUGUUUCAAUAGCACUUCAACAUCUUCAAGGUCUAGUGGCUAGCAUAAGAACUUUAAGUCAGUUUUAUUAUCAAAACAAUGUUUUAUGUCUGAAGCAAAAUGUUGGACUGAGACUGACCUUAAUAAGGACCACAUGAAUUUUGCUCUCAUACAAUGCUAGUUAAACAGGGUGAUGAUUAUGUGUCUCCUACCUUACCCAGGUAACAAACCAACCAACUUCGUUGUUUUGUAGUGAUUUGUACAACAAAAGGUACACUGUUUGUUUUUCUUGUUUUAUUGCCACUAGUCUAGUCAGUGUGUUAAUCUUCAACCAGAACUUCAAUUACCCCUGCAUAUACUAAUUCUUCACGUGGUGCUUAUUACCCUGACAAAGUUCUCAGAUCCUCAGUACAUCUUCAUUCAGACUUGUCUUACCUUCUUCUUCCAAUGUUACUUGGUUCCAUGCUAAGAGGUUUGAUACCCCGCCUACCAUCUAAUGAUGGUGUUUAUUUGCUUCCACUUAGAAGUCAACAUAAUAAGAGGCUGGAUUUUGGUACUAUUUAGAUUCGAAGACCCAGUCCCUACUUAUUGUUAAUAACGCUACUAAGUUGUUAUUAAAGUAUGUUGAAUUUUCAAUUUGUAAUGAUCCAUUUUUGGGUGUUUAUUACCACAAAACAACAAAAGUUGGAUGGAAAGUGAGUCAGAGUUUAUUCUAGUGCGAAUAAUUGCACUUUUGAAUAUGUCUCUAUCCUCUUAUGGACCUUGAAGGAAAACAGGGUAAUUUCAAAAAAUCUUAGGGAAUCUGUGUUUAAGAAUUGAUGGUUAUUUUAAAAUUAUUUUAAAGCACACGCCUAUUAAUUUAGUGCGUGACACCCUCAGGGUUUUUGCUUUAGAACCAUUGGUAGAUUUGCCAAUAGGUAUUAACAUCACUAGGUUUCAAACUUUACUUGCUUAUUAGAAGUUAUUUGACUCCUGGUGAUUUUUCUCAGGUAGGACAGCUGGUGCUGCAUCUUAUUAUGUGGGUUAUCUUCAACCUAGAAGGACUUUCUAUUAAAAUAAUGAAAAUAGGAACCAUUACAGAUGCUGUAGACUGUGUACUGACCUCCUCAGAAACAAAGUGUACGUUGAAAUCCUCUUGAGAAAAAGGAAUCUAUCAAACUUCUAACUUUAGAGUCCAACCAACAGAAUCUAUUGUUAGAUUUCCUAUAUUACAACCUUGUGCCUUUUUGGUGAAGUUUCUAACGCCACCAGAUUUGCAUCUGGUUUAUGCUUGGAACAGGAAGAGAAUCAGCAACUGUGUUUGAUUAUUUUCUUCCUAUAUAAUUCCGCAUCAUUUCCACUUUGUGUUAUGGAGUGUACCUACUAAUUAAAUGAUCUCUGUUUUACAAUGUCUAUGCAGAUUCAUUUGUAAUUAGAGGUGAUGAAGUCAGACAAAUCGCUCCAGGGCAAACUGGAAAGAUUGCUGAUUAUAAUUAUAAAUUACCAGAUGAUUUUACAGGCUGCGUUAUAGCUUGGAAUUCUAACAAUCUGAUUCUAAGGUUGGUGGUAAUUUAAUUACCUGUAUAGAUUGUUUGGGAAGUCUAAUCUCAAACCUUUUGAGAGAGUAUUUCAACUGAAACUUAUCAGGCCAGUAGCACACCACUGUAAUGGUGUUGACGGUUUCUAAUUGUUACUUUCUUAUUUAUAUUCGGUUUUCCAACCCACUAAUGGUGUUGGUCCAACCAUACAGAGUAGUAGUACUUUCUGCUGAACUUCUACCUGACCAGCAACUGUUUGUGGACCUAAAGUCUACUAAUUUGGUCAAAAACAAAUGUGUCAAUUUCAACUUUCAAAGGUUUAACAGGCACAGGUGUUUCUUACUGAGUCUAACAAAAGUUUCUGCCUAUCCAACAAUUUGGCAGAGACAUUGCUGACACUACUGAUGCUGUCCGCUGAUCCUCAAGACACUUGAGAUUCUGACAUUAAAACAUGUUCUUUGGUGGUGUCAGUGUUAUAACACCAGGAACAAUACUCUAACCAGGUUGCUGCUCUCUUAUCAGGAUGUUAACUGCACAGAAGUCCCUGUUGCUAUUAUGCAGAUCAACUUACUCCUACAUGGCGUGCUUAUUCUACAGGUUCUAAUGCUUUUCAAACACGUGCAGGCUGUUUAAUAGGGGCUGAAUAUGUCAACAACUCAUAUGAGUGUAACAUACCCAUUGGUGCAGGUAAUGCGCUGUUACAGACACACAGACUAAUUCUCUCAGCGGGCACGUAGUGUAGCUAGUCAAUCCAUCAUUGCCUACCUAUGCACUUGGUGCAGAAAAUUCAGUUGCUUACUCUAAUAUUAUGCCAUACCCACAAAUUUCUAUUAGUGUUACCACAGAAAUUUACCAGUGUCUAUGACCAAGACAUCAGUAGAUUGUACAAUGUCAUUUGUGGUGAUUCAACUGAAUGCAGCAAUUUUUUUGCAAUAUGGCAGUUUUUGUACACAAUUAAACCAUGCUUUAACUGGAAUAGCUGUUGAACAAGACAAAACACCCAAGAAGUUUUUGCACAAGUCAAACAAAUUUUAAAACACCACCAAUUAAAGAUUUUGGUGGUUUAAUUUCACAAAUAUUACCAGAUCCAUAAACCAAGCAAGAGGUCAUUUAUUGAAGAUUAUUUUCAACAAGUGACUAUGCAGAUGCUGGCUCAUCAAACAAUAUGGUGAUUGCCUUGGUGAUAUUGCUGCUAGAGACCUCAUUUGUGCACAAAGUUUAAUUGCCUCUGUUUUGCCAUUUGUCACAGAUGAAAUGAUUGCUCAAUACACUUGCACUGUUAGCGGGUACAAUCUCUUCAUGUUGGACCUCUGGUGCAUGUGCUGCAUUAAAUACCAUUUGCUAUGCAAAUGGCUAUAGGUUUAAUGGUAUUGGAGUUACACAGAAUGUUCUCUAUGAGAACCAAAAUUGAUUGCCAACCAAUUUAAAAGUGCUAUUGGCAAAAUUCAAGACUCUCUCUUUCUACAGCAAGUGCACUUGGAAAACUUCAAGAUGUGGUCAACUCAAAAUGCACAAGCUUAAACACGUUUGCUAAACUACUUAGCUCCAAUUUGGUGCAAUUCAAGUGUUUAAAUGAUAUCCUUCCGUCUUGACAAAGUUAAGGCUGAAGUGCAAAUUGAUAGGUUGAUUCACAGGCAGACUUCAAAGUUCGCAGACAUAUGUGACUCAACAAUUAAUUAGAGCUGCAGAAAUCAGAGCUUCUGCUAAUCUUGCUGCUACUAAAAUGCAGAGUGUGUACUUGGACAAUAAAAAAGAGUUGAUUCUUGUGAAAGGGCUAUCAUCUUAUGUCCAUUUCUCAGUCAGCCUCAUGGUGUAGUUUCAUGCAUGUGACUUAUCCUGCACAAGAAAAGAACUUCACACUGAGCCUAGCCAUUCCCAGGAAAAGCACACUAACCUCUUGAUUUGUGUAGAUCUGUUUCUAAACCAACUUUAAAAAGUGCUUUUUGCUGUCUACUCAGUGACAGUCUUGAGUGUCAGUACAGUGUGUAGUAUAGAUUAACAACAAAUUUAUUAUCGUUUACAACACGAUCGAUAUACGUGGUGUUCUAUAGACAUGCUAAGAUUCAUCGUAUUGGAUGCUGAUUUACAUGACAUCUCUAUGUUUUGUGUAUGUCCAAAAGAUUUGAUGCUGAGCCUUGAACACUUCUAAAUUAGAUAUAAAAACGUGCAAUUAAUAUUUACCUGUUUGACUAGUUUACCUGACUUGAUCGUACCUUGCUUUGCAGACACCGUGGAGGAAGUGUUCUUAUAGAGGCACAUCAACAUUAAUAAAGACUGAGCAUCUCUGGCGAUAUUAAACCAAUUACCAGAGGUGAAAUAGACUGCCUCAAUGGCUGUGAACAUCUAUGUGUUAGAUCAGACGACUACUCAGAGAGCCUAGCUCCAGCGCAUAGCUUAUGUGUUUGAACGAAUACAUAGUAAGCAUCGACGUAUAGUGACACACUGUUUUGCUCUGGACUCUUGCGCGUAGACAUGUUCCAGAAGUUUUGUUCUUAUAGUAACGGUUCAGUCAAGCGACUCUAUGUUAAGUACUCAAUCUCUAGAAUAGUAUGAGAUUGUCAACAGUUCUAAUAUUCUUGAGUUUAGUUUGAACUAAUUAGCAUGGAACCACGGUACACGUGAAGAGCUAAAAGCUUUUGAACAAUGGAACCUAGUAAUAGGUUUCCUAUUCCUACAUGGAUUUGCUCUACAAUUUGCCUAUGCCAUCAGGAAGGGUUUUGUAUUAAUUAAGUUAUUUUCCUUGGCUGUUAUGGCCAGUAACUUUAGCUUGUUUGUGCUUGCUGCUGUACAGAAUAAUUGGAUCCGGUGGAAUUUAAAGCUUUAUUGUAGGCUUGUGUGGCUCAGCUAUUCAUUGCUUUCAGACUGUUCGCGUACGCGUUCCAUGUGGUCAUUCAAUCCAGAAACUAACAUUCCAACGUGCCACUCCAUGGCACUAUUUGACCAGACCGCUUAGAAAGUGAACUCGUAAUGGAGCUGUGAUCCUCGUGGACACUUCGUAUUGCUGGACACCAUAGGACGCUGUGACAUCAAGGACCUGCCUAAAGAAUCACUGUUGCUACAACACGAACGGUUCUUAUUACAAAUUGGGAGCUCGCAGCGUGUAGCAGGUGACUCAGGUUUGCUGCACAGUCGCUUAAGUUGGCAACUAUAAAUUAAACACAGACCAUUCCAGUAGCAGUGACAAUAUUGCUUUGCUUGUACAGUAAGUGACAACAGAUGUUUCAUCUGUUGACUUCAGGUUACUAUAGCAGAGAUUUAAUUAUUAUGAGGACUUAAAGUUUCCAUUUGGAAUCUUGAUUACAUCUAAACCUCAUAAUUAAAAAUUUAUCAGUACUAACUAGAAUAAUUCAAUUAGAUGAAGAGCAACCAAUGGAGAUUGAUUAAACGAACAUGAAAAUUAUUCUUCUUGGCACUGAUAACACUCGCUACUUUGUGAGCUUUAUCACUACCAAGAGUGUGUUAGAGGUACAACAGUACUUUAAAAGAACCUUGCUCUCUGGAACAUACGAGGGCAAUUCACUUUCAUCCUCUAGCUGAUAACAAAUUUGCACUGACUUGCUUUAGCACUCAAUUUGCUUUGCUUGUCCUGACGGCGUAAACACGUCUAUCAGUUACGUGCCAGAUCAGUUUCACCUAAACUGUUCAUCAGACAAGAGGAAGUUCAAGAACUUUACUCUCCAAUUUUAUUGUUGCGGCAAUAGUGUUUAUAACACUUUGCUCACACUCAAAAGAAAGACAGAAUGAUUGAACUUCAUUAAUUGACUUCUAUUUGUGCUUUUUAGCCUUUCUGCUAUUCCUUGUUUUAAUUAUGCUUAUUAUCUGUUGGUUCACUUGAACUGCAAGAUCAUAAUGAAACUUGUCACGCCUAAACGAACAUGAAAUUUUGUUGUUUUUAGGAAUAUCACAACUGUAGCUGCAUUUCACCAAGAAUGUAGUUUACAGUCAUGUACUCAACAUCAACCAUAUGUAGUUGAUGACCCGUGUCCUAUUCACUUCUAUUCUAAAUGGUAUUAGAGUAGGAGCUAGAAAAUCAGCACCUUUAAUUGAAUUGUGCGUGGAUGAGGCUGGUUCUAAAUCACCCAUUCAGUACAUCGAUAUCGGUAAUUAUACAGUUUCCUGUUUACCUUUACAAUUAAUUGCCAGGAACCUAAAUUGGGUAGUCUUGUAGUGCGUUGUUCGUUCUAUGAAGACUUUAGAGUAUCAUGACGUUCGUGUUGUUUUAGAUUUCAUCUAAACGAACAAACUAAAAUGUCUGAUAAUGGACCCCAAAAUCAGCGAAAUGCACCCCGCAUUACGUUUGGUGGACCUCAGAUUCAACUGGCAGUAACCAGAAUGGAGAACGCAGUGGGCGCGAUCAAAACAACGUCGGCCCCAAGGUUUACCCAAUAAUACUGCGUCUUGGUUCACCGCUUCACUCAACAUGGCAAGGAAGACCUUAAAUUCCCUCGAGGACAAGGCGUUCCAAUUAACACCAAUAGCAGUCCAGAUGACCAAAUUGGCUACUACCGAAGAGCUACCAGACGAAUUCGUGGUGGUGACGGUAAAAUGAAAGAUCCAGUCCAAGAUGGUAUUUCUACUACCUAGGAACUGGGCCAGAAGCUGGACUUCCCUAUGGUGCUAACAAAGACGGCAUCAUAUGGGUUGCAACUGAGGAGCCUUGAAUACACCAAAAGAUCCUUGGCACCCGCAAUCCUGCUAACAAUGCUGCAAUCGUGUCAACUUCCUCCAAGGAACAACAUUGUCAAAAGGCUUUACGCAGAAGGGAGCAGAGGCGGCAGUCAAGCCUCUUCUCGUUCCUCAUCACGUAGUCGCAACAGUUUAAGAAAUUCAACUCCAGGCAGCAGUAGGGGAACUUCUCCUGCUAGAAUGGCUGGCAAUGGCGGUGAUGCUGCUCUUGCUUUGCUGCUGCUUGACAGAUUGAACCAGCUUGAGAGCAAAAUGUCUGGUAAAGGCCAACAACAACAAGGCCAAACUGUCACUAAGAAUUGCUGCUGAGGCUUCUAAGAAGCCUCGGCAAAACGUACUGCCACUAAAGCAUACAAUGUAACACAAGCUUUCGGCAGACGUGGUCCAGAACAAACCCAAGGAAAUUUUGGGGACCAGGAACUAAUCAGACAAGGAACUGAUUACAAACAUGGCCGCAAAUUGCACAAUUUGCCCCAGCGCUUCAGCGUUCUUCGGAAUGUCGCGCAUUGGCAUGGAAGUCACACCUCGGGAACGUGGUUGACCUACACAGGUGCCAUCAAAUUGGAUGACAAAGAUCCAAUUUUAAAGAUCAAGUCAUUUGCUGAAUAAGCAUUGACGCAUACAAAACAUUCCCACCAACAGAGCCUAAAAAGGACAAAAGAAGAAGGCUGAUGAAACUCAAGCCUUACGCAGAGACAGAAGAAACAGCAAACUGUGACUUUUUCCUGCUGCAGAUUUGGAUGAUUUUCCAAACAAUUGCAACAAUCCAUGAGCAGUGCUGACUCAACUCAGGCCUAAACUCAUGCAGACAUAAGGCAGAUGGGCUAUAUAAACGUUUCGCUUUCCGUUUACGAUAUAGUCUACUCUUGUGCAGAAUGAAUUCUCGUAAUACAUAGCACAAGUAGAUGUAGUUAACUUUAAUCACAUAGCAAUCUUUAAUCAGUGUGUAACAUUAGGAGGACUUGAAAGAGCCACCAUUGAGGUCACCGAGGCAACAAGAGUGAGAUAAUAUUUAAAUUUUAGUGUGAACCAAUGUUUAGAUGAGCUCUCUAGGAUGAUAACAGCCCUAAUGUGUAAACUUAAUCACUUUACCUAGUGCUAUUCGAGAUACAACAGCUCUUUAAAAGACACCUUGCUCUGGAACAUACGAGGGCAAUCACCAUUCAUCCUCUAGCUGAUAACAAAUUUGCACUGACUUGCUUUAGCACUCAAUUUGCUUUGCUUGUCCUGACGGCGUAAACACGUCUAUCAGUUACGUGCCAGAUCAGUUUCACCUAAACUGUUCAUCAGACAAGAGGAAGUUCAAGAACUUUACUCUCCAAUUUUUUAUUGUUGCGGCAAUAGUGUUUAUAACACUUUGUCACACUCAAAAGAAAGACAGAAUGAUUGAACUUUCAUUAAUUGACUUCUAUUUGUGCUUUUUAGCCUUUUGCUAUUCCUUGUUUUAAUUAUGCUUAUUAUCUGUUGGUUUCACUUGAACUGCAAGAUCAAUGAAACUUGUCACGCCUAAACGAACAUGAAAUUUCUUGUUUUCUUAGGAAUAUAUACAACUGUAGCUGCAUUUCACCAAGAAUGUAGUUUACAGUUAUGUACUCAACAUCAACCAUAUGUAGUUGAUGACCCGUGUCCUAUCACUUCUAUUCUAAAUGGUAUAUUAGAGUAGGAGCUAGAAAAUCAGCACCUUUAAUUGAAUUGUGCGUGGAUGAGGCUGGUUCUAAAUCACCCAUUCAGUACAUCGAUAUCGGUAAUUAUACAGUUUCCUGUUUACCUUUUACAAUUAAUUGCCAGGAACCUAAAUUGGGUAGUCUUGUAGUGCGUUGUUCGUUCUAUGAAGACUUUUAGAGUAUCAUGACGUUCGUGUUGUUUUAGAUUUCAUCUAAACGAACAAACUAAAAUGUCUGAUAAUGGACCCCAAAAUCAGCGAAAUGCACCCCGCAUUACGUUUGGUGGACCUCAGAUUCAACUGGCAGUAACCAGAAUGGAGAACGCAGUGGGCGCGAUCAAAACAACGUCGGCCCCAAGGUUUACCCAAUAAUACUGCGUCUUGGUUCUCCGCUCUCAUCAAAUGGCAAGGAAGACCUUAAAUUCCCUCGAGGACAAGGCGUUCCAAUUAACACCAAUAGCAGUCCAGAUGACCAAAUUGGCUACUACCGAAGAGCUACCAGACGAAUUCGUGGUGGUGACGGUAAAAUGAAAGAUUCAGUCCAAGAUGGUAUUUCUACUACCUAGGAACUGGGCCAGAAGCUGGACUUCCCUAUGGUGCUAACAAAGACGGCAUCAUAUGGGUUGCAACUGAGGGAGCCUUGAAUACACCAAAAGAUCAUUGGCACCCGCAAUCCUGCUAACAAUGCUGCAAUCGUGCUACAACCUCAAGGAACAACAUUGUCAAAAGGCUUUACGCAGAGGAGCAGAGGCGGCAGUCAAGCCUCCUCGUUCCUCAUCACGUAGUCGCAACAGUUUAAGAAAUUCAACCCAGGCAGCAGUAGGGAACUUCUCCUGCUAGAAUGGCUGGCAAUGGCGGUGAUGCUGCUCUUGCUUUGCUGCUGCUUGACAGAUUGAACCAGCUUGAGAGCAAAAUGUCUGGUAAAGGCCAACAACAACAAGGCCAAACUGUCACUAAGAAUUUGCUGCUGAGGCUUCUAAGAAGCCUUGGCAAAACGUACUGCCACUAAAGCAUACAAUGUAACACAAGCUUUCGGCAGACGUGGUCCAGAACAAACCCAAGGAAAUUUUGGGGACCAGGAACUAAUCAGACAAGGAACUGAUUACAAACAUUGGCCGCAAAUUGCACAAUUUGCCCCAGCGCUUCAGCGUUUCGGAAUGUCGCGCAUUGGCAUGGAAGUCACACCUCGGGAACGUGGUUGACCUACACAGGUGCCAUCAAAUUGGAUGACAAAGAUCCAAAUAAAGAUCAAGUCAUUUGCUGAAUAAGCAUUGACGCAUACAAAACAUUCCCACCAACAGAGCCUAAAAAGGACAAAAGAAGAAGGCUGAUGAAACUCAAGCCUUCCAGAGACAGAAGAAACAGCAAACUGUGACUCUUUCCUGCUGCAGAUUUGGAUGAUUUCCAAACAAUUGCAACAAUCCAUGAGCAGUGCUGACUCAACUCAGGCCUAAACUCAUGCAGACAUACAAGGCAGAUGGGCUAUAUAAACGUUUCGCUUUUCCGUUUACGAUAUAGUCUACUCUGUGCAGAAUGAAUUCUCGUAAUCAUAGCACAAGUAGAUGUAGUUAACUUUAAUCACUAGCAAUCUUUAAUCAGUGUGUAACAUUAGGGAGGACUUGAAAGAGCCACCACAUCACCGAGGCCACGCGGAGUACGAUCGAGUGUACAGUGAACAAUGCUAGGGAGAGCUGCCUAUAUGGAAGAGCCCUAAUGUGUAAAAUUAAUUUUAGUAGUGCUAUCCCAUGUGAUUUUAAUAGCUUUAGGAGAAUGACAAAACCCCCUACCCCAUAACCCUACCAUAUCUCUUAUCCAUCAUCAUCAUAUAUCCCUCCCCACAUACCCAACCCACACAUAACAAAAAAGAAAACAAAAAAGAA
>cluster_15 reads=1 total_reads=1461
AUACCUUCCCAGGUGACUAUUGACUAUACGAAAUUAAUUUGCUUUGGUGUAAAUGGCCAUGUAGAAACAUUUACCCAAAAUUAUCUAGUCAAGUUGGCAACCGGUGUUGCUAUGCCUAAUCUUACAAAAUGCAAAGAAUGCUAUUAGAAAAGUGUGACCUUCAAAAUUAUGGUGAUAGUGCAACAUUACCUAAGGCAUGAUGAAUCGCAAAAUACUCAACUGUGUCAAUAUUUAACACAUUAACAUUAGCUGUACCCAUAAUAUGAGAGUUAUACAUUUUUGGUGCUGGUUCUGAUAAAGGAGUUGCACCAGGUACAGCUGUUUAAGACAGUGUUGCCUACGGGUACGCUGCUUGUCGAUCAGAUCUUAAUGACUUUGUCUCUGAUGCAGAUUCAACUUUGAUUGGUGAUUGUGCAACUGUACAUACAGCUAAUAAUGGGAUUCAUUAUUAGUGAUAUGUACGACCCUAAGACUAAAAAUGUACAAAAGAAAAUGACUCUAAGAGGUUUACUUACAUUUGUGGGUUUAUACAACAAAAGCUAGCUUUGGAGGUUCCGUGGCUAUAAAGAUAACAGAACUUGGAAUGCUGAUUUUAUAAGCUCAUGGGACACUUCGCAUGGUGGACAGCCUUUGUUACUAAUGGAAUGCGUCAUCAUGAGCAUUUUAAUUGGAUGUAAUUAUCUUUGCAAACCACGCGAACAAAUGAUGGUAUGCUGCUGCAAAUCAUAUUUUGGAGGAAUACAACUCCAAUUCACUUGUCUUCCUAUUCCUUAUUUGACAUGAGUAAAUUUCCAAAUUAAGGUACUGCUGAUGUCUUAAAAAGAAGGUCAAAUCAAUGAUAUGAUUUUAUCUUCUUAGUAAGUAGACUUAUAAUUAGAGAAACAACAGAUUGUUAUUCUAGUGAUGUUCUUGUUAACAACUAAACGAACAAUGUUUGUUUUCUUGUUUAUUGCCACAGUCUCUAGUCAGUGUGUUAAUCUUACAACCAGAACUCAAUUACCCCCUGCAUACACUAAUUCUUCACACGUGGUGUUUAUUACCCUGACAAAGAUUUCAGAUCCUCAGUUUUACAUUCAACUCAGGACUUGUUCUUACCUUUUUUCCAAUGUUACUUGGUUCCAUGCUAAGAGGUUUGAUAUCCUGUCCUACCAUUUAAUGAUGGUGUUUAUUUUGUUCCACUAGAAGUCUAACAUAAUAAGAGCUGGAUUUUUGGUACUACUUUAGAUUCGAAGACCCAGUCCCUACUUAUUGUUAAUAACGCUACUAAUGUUGUUAUUAAAGUCUGUGAAUUCAAUUUGUAAUGAUCCAUUUUUGGGUUUAUUACCACAAAACAACAAAAGUUGAUGGAAAGUGAGUUCAGAGUUUAUUCUAGUGCGAAUUGCACUUUGAAUAUGUCUUCAGCCUUUUCUUAUGGACCUUGAAGGAAAACAGGGUAAUUUCAAAAAUUUCUGGAAUUUUGUUUAAGAAUAUUGAUGGUAUUUAAAAUAUAUUUAAGCACACGCCUAUUAAUUUAGUGCGUGAUCCCCUAGGGUUUUUCGGCUUUAGAACCAUUGGUAGAUUUGCCAAUAGGUAUUAACAUCACUAGGUUCAAACUUUACUUGCUUUACAUAGAAGUUAUUUGACUCCUGGUGAUUUUUCAGGUUGGACAGCUGGUGCUGCAGUCUUAUUAUGUGGUUAUCUUCAACCUAGGACUUUCUAUUAAAAUAAUGAAAAUAGAACCAUUACAGAUCUGUAGACUGUGACUUGACCCUCUCUCAGAAACAAAGUGUAUUGAAAUCCUCACUGUAGAAAAGGAAUCUAUCAAACUUCUAACUUUAGUCCAACCAACAGAAUCUAUUUUAGAUUCCUAAUAUUCAAACUUUCCCUUUGUGAAUUUUAACCCAAGAUUUUCACCUGUUUAUGCUGGAACAGGAAGAGAAUCACAACUGGUUGCUGAUUAUUCUUACCUAUAAUUCCGCAUCAUUUUCCACUCUUAAAUGUAUGGAGUGUUCCUAAAUUAAAUGAUCUCUGCUUACUAAUGUCUAUGCAGAUUCAUUUGUAAUUAGAGGUGAUAAGUCAGACAAUCGUCCAGGCAAACUGGAAAGAUUGCUGAUUAUAAUUUAAUAAGAGAUUACAGUGUAAUUCAAAUUCUAACAAUUUAUUCUAAGUUGGUGCGUUAGAUUGUAUCUAAUCAAUUUUAUUCUAACUUCAUAUACCUUCCCAGGUAACAAACCAACCAACUUUCGAUCUCUGUAGAUCUGUUCUCUAAACGAACUUUAAAAUCUGUGUGGCUGUCACUCGGCUGCAUGCUUAGUGCACUCACGCAGUAUAAUUAAUAACUAAUUACUGUCGUUGACAGGACACGAGUAACUCGUCUAUUUUGCAGGCUGCUACGGUUCGUCCGUGUUGCAGCCGAUCAUCAGCACAUCUAGGUUUCGUCCGGGUGUGACCGAAAGGUAAGAUGGAGAGCCUUGUCCCUGGUUUCAACGAGAAAACACACGUCCAUUCAGUUUGCCUGUUUUACAGGUUCGCGACGUGCUCGUACGUGGCUUUGGAGACUCCGUGGAGGAGGUCUUAUCAGAGGCACGUCAACAUCUUAAAGAUGGCACUUGUGGCUUAGUAGAAGUUGAAAAAGGCGUUUGCCUCAACUUGAACAGCCCUAUGUGUUCAUCAAACGUUCGGAUGCUCGAACUGCACCUCAUGGUCAUGUUAUGGUUGAGCUGGUAGCAGAACUCGAAGGCAUUCAGUACGGUCGUAGUGGUGAGACACUUGGUGUCCUUGUCCCUCAUGUGGGCGAAAUACCAGUGGCUUACCGCAAGGUUCUCUUCGUAAGAACGGUAAUAAAGGAGCUGGUGGCCAUAGUUACGGCGCCGAUCUAAAGUCAUUUGACUUAGGCGACGAGCUUGGCACUGAUCCUUAUGAAGAUUUCAAGAAACUGGAAUGUACAAAUACCUACAACUUGUGCUAAUGACCCUGUGGGUUUACACUUAAAACACAGUCUGUACCGUCUGCGGUAUGUGGAAAGGUUAUGGCUGUAGUUGUGAUCAACUCCGCGAACCCAUGCUUCAGUCAGCUGAUGCACAAUCGUUUUAAACGGGUUUGCGGUGUAAGUGCAGCCCGUCUUACACCGUGCGGCACAGGCACUAGUACUGAUGUCGUAUACAGGGCUUUUGACAUACAAUGAUAAAGUAGCUGGUUUUGCUAAAUUCCUAAAACUAAUUGUUGUCGCUUCCAAGAAAAGGACGAAGAUGACAAUUUAAUUGAUUUUACUUUGUAGUUAAGAGACACACUUCUCUAACUACCAACAUGAAGAAACAAUUUAUAAUUUACUUAAGGAUUGUCCAGCUGUUGCUAAACAUGACUUCUUUAAGUUUAGAAUAGACGGUGACAUGGUACCACAUAUAUCACGUCAACGUCUUACUAAAUACAAUGGCAGACCUCGUCUAUGCUUUAAGGCAUUUUGAUGAAGGUAAUUGUGACACAUUAAAGAAAUACUUGUCACAUACAAUUGUUGUGAUGAUGAUUAUUUCAAUAAAAAGGACUGGUAUGAUUUUGUAGAAAACCCAGAUAUAUUACGCGUAUACGCCAACUUAGGUGAACGUGUACGCCAAGCUUUGUUAAAAACAGUACAAUUCUGUGAUGCCAUGCGAAAUGCUGGUAUUGUUGGUGUACUGACAUUAGAUAAUCAAGAUUCAAUGGUAACUGGUAUGAUUUCGGUGAUUUCAUACAAACCACGCCAGGUAGUGGAGUUCCUGUUGUAGAUUCUUAUUAUUCAUUGUUAAUGCCUAUAUUAACCUUGACCAGGGCUUUAACUGCAGAGUCAUGUUGACACUGACUUAACAAAGCCUUACAUUAAGUGGGAUUUGUUAAAAUAUGACUUCACGGAAGAGAGGUUAAAACUCUUUGACCGUUAUUUUAAAUAUUGGGAUCAGACAUACACCCAAAUUGUGUUAACUGUUUGGAUGACAGAUGCAUUCUGCAUUGUGCAAACUUUAAUGUUUUAUUCUCUACAGUGUUCCCACCUACAAGUUUUGGACCACUAGUGAGAAAAAUAUUUGUUGAUGGUGUUCCAUUUGUAGUUUCAACUGGAUACCACUUCAGAGAGCUAGGUGUUGUACAUAAUCAGGAUGUAAACUACAUAGCUCUAGACUUAGUUUUAAGGAAUUACUUGUGUAUGCUGCUGACCCUGCUAUGCACGCUGCUUCUGGUAAUCUAUUACUAGAUAAACGCACUACGUGCUUUUCAGUAGCUGCACUUCUAACAAUGUUGCUUUCAAACUGUCAAACCCGGUAAUUUUAACAAAGACUUCUAUGACUUUGCUGUGUCUAAGGUUUUAAGGAAGGAAGUUCUGUUGAAUUAAAACAUUCUUUGCUCAGGAUGGUAAUGCUGCUAUCAGCGAUUAUGACUACUAUCGUUAUAAUCUACCAACAAUGUGUGAUAUCAGACAACUACUAUUUGUAGUUGAAGUUGUUGAUAAGUACUUUGAUUGUUACGAUGGUGGCUGUAUUAAUGCUAACCAAGUCAUCGUCAACAACCUAGACAAAUCAGCUGGUUUUCCAUUUAAUAAAUGGGGUAAGGCUAGACUUUAUUAUGAUUCAAUGAGUUAUGAGGAUCAAGAUGCACUUUCGCAUAUACAAAACGUAAUGUCAUCCCUACUAUAACUCAAAUGAAUCUUAAGUAUGCCAUUAGUGCAAAGAAUAGAGCUCGCACCGUAGCUGGUGUCUCUAUCUGUAGUACUAUGACCAAUAGACAGUUUCAUCAAAAAUUAUUGAAAUCAAUAGCCGCCACUAGAGGAGCUACUGUAGUAAUUGGAACAAGCAAAUUCUAUGGUGGUUGGCACAACAUGUUAAAAACUGUUUAUAGUGAUGUAGAAAACCCACCUUAUGGGUUGGGAUUAUCCUAAAUGUGAUAGAGCCAUGCCUAACAUGCUUAGAAUUAUGGCCUCACUUGUUCUUGCUCGCAAACAUACAACGUGUUGUAGCUUGUCACACCGUUUCUAUAGAUUAGCUAAUGAGUGUGCUCAAGUAUUGAGUGAAAUGGUCAUGUGUGGCGGUUCACUAUAUGUUAAACCAGGUGGAACCUCAUCAGGAGAUGCCACAACUGCUUAUGCUAAUAGUGUUUUUAACAUUUGUCAAGCUGUCACGGCCAAUGUUAAUGCACUUUUAUCUACUGAUGGUAACAAAAUUGCCGAUAAGUAUGUCCGCAAUUUACAACACAGACUUUAUGAGUGUCUUAUAGAAAUAGAGAUGUUGACACAGACUUUGUGAAUGAGUUUACGCAUAUUUGCGUAAACAUUUCUCAAUGAUGAUACUCUUGACGAUGCUGUUGUGUGUUUCAAUAGCACUUAUGCAUCUCAAGGUCUAGUGGCUAGCAUAAAGAACUUUAAGUCAGUUCUUUAUUAUCAAAACAAUGUUUUAUGUCUGAAGCAAAAUGUUGGACUGAGACUGACCUUACUAAAGGACCUCAUGAAUUUUGCUCUCAACAUACAAUGCUAGUUAAACAGGGUGAUGAUUAUGUGUACCUUCCUUACCCAGAUCCAUCAAGAAUCCUAGGGGCCGGCUGUUUGUAGAUGAUAUCGUAAAACAGAUGGUACACUAUGAUUGAACGGUUCGUGUCUUUAGCUAUAGAUGCUUACCCACUACUAAACAUCCUAAUCAGGAGUAUGCUGAUGUCUUCAUUUGUACUUACAAUACAUAAGAAAGCUACAUGAUGAGUUAACAGGACACAUGUUAGACAUGUAUUCUGUUAUGCUUACUAAUGAUAACACUCAAGGUAUUGGGAACCUGAGUUUUAUGAGGCUAUGUACACACCGCAUACAGUUACAGGCUGUUGGGGCUUGUGUUCUUUGCAAUUCACAGACUUCAUUAAGAUGUGGUGCUUGCAUACGUAGACCAUUCUUAUGUUGUAAAUGCUGUUACGACCAUGUCAUAUCAACAUCACAUAAAUUAGUCUUGUCUGUUAAUCCGUAUGUUUGCAAUGCUCCAGGUUGUGAUGUCACAGAUGUGACUCAACUUUACUUAGGAGGUAUGAGCUAUUAUUGUAAAUCUUAAACCACCCAUUAGUUUCCAUUGUGUGCUAAUGGACAAGUUUUUGGUAUAUAAAAAUACAUGUGUUGGUAGCGAUAAUGUUACUGACUUUAAUGCAAUUGCAACAUGUGACUGGACAAAUGCUGGUGAUUACAUUUUAGCUAACACCUGUACUGAAAGACUCAAGCUUUUGCAGCAGAAACGCUCAAAGCUACUGAGGAGACAUUUAAACUGUCUUAUGGUAUUGCUACUGUACGUGAAGUGCUGUCUGACAGAGAAUUACAUUCAUGGGAAGUUGGUAAACCUAGACCACACUACCGAAAUUAUUUCUACUAGUUAUGUGUAACUAAAACAGUAAAGUACACAUAUCAUCAACAGAGCACUGACUCAACUCAGGCCUAAACCAUGCAGACACAAGGCAGAUGGGCUAUAUAAACGUUUCGCUUUCCGUUUACGAUAUAUCUACUUGUGCAGAAUGAAUUUCGUAACAUAGCACAAGUAGAUGUAGUUAACUUUAAUCCACAGCAAUCUUUAAUCAGUGUGUAACAUUAAGGAGGACUUGAAAGAGCCACCACAUUCAUCGAGGCCACGCGGAGUACGAUCGAGUGUACAGUGAACAAUGCUAGGAGAGCUGCCUAUAUGGAAGAGCCCUAAUGUGUAAAAUUAAUUUUAGUAGUGCUAUCCCAUGUGCUUUAAUAGCUUAUUAGCUUACAAAUGAACUUGACCUAAUGAAAUUCUUUAGAAUUACUGUAGCUGCAUUUCACCAAGAAUGAGUUUAAUGUCUCAAAACAUAGUAGUUGAUGACCUUGCUUCUAUUCUAAAUGUAUUAGAGUAGGCUAGAAAAUCACACUUUUUGAUUGCUGGAUGAGUGGUUCUAAAUCACCCAUUCAGUACAUCGAUAUCGGUAAUUAUACAGUUUCCUGUUUACCUUACAAUUAAUUGCCAGGAACCUAAAUUGGGUAGUCUUGUAGUGCGUUGUUCGUUCUAUGAAGACUUUAGAGUAUCAUGACGUUCGUGUUGUUUAGAUUUCAUCUAAACGAACAAACUAAAUGUCUGAUAAUGGACCCAAAAUCAGCGAAAUGCACCCGCAUUACGUUUGGUGGACCUCAGAUUCCUGGCAGUAACCAGAAUGAGAACGCAGUGGGGCGCGAUCAAACAACGUCGGCCCAAGGUUUACCCAAUAAUACUGCGUUUGGUUCCGUCUACUCAACUGGCAAGGAAGACCUUAAAUUCCCUCAGGACAAGGCGUUCCAAUUAACACCAAUAGCAGUCCAGAUGACCAAAUUGGCUACUCCGAAGAGCUACCAGACGAAUUCGUGGUGGUGACGGUAAAAUGAAAGAUCAGUCCAAGAUGGUAUUACUACCUAGGAACUGGGCCAGAAGCUGGAUCCCUAUGGUGCUAACAAAGACGGCAUCAUAUGGGUUGCAACUGAGGAGCCUUGAAUACACCAAAAGAUCAUUGGCACCCGCAAUCCUGCUAACAAUGCUGCAAUCGUGCUACAACUUCCAAGGAACAAUUGUCAAAGGCUUACGCAGAAGGCAGAGGCGGCAGUCAAGCCUCUCGUUCCUCAUCACGUAGUCGCAACAGUUUAAGAAAUUCAACUCCAGGCAGCAGUAGGAACUCUCCUGCUAGAAUGGCUGGCAAUGGCGGUGAUGCUGCUCCUGCUUUGCUGCUGCUUGACAGAUUGAACCAGCUUGAGAGCAAAUGUCUGGUAAAGGCCAACAACAACAAGGCCAAACUGUCUAAGAAUUGCUGCUGAGGCUUUAAGAAGCCUGGCAAACGUACUGCCACUAAAGCAUCAAUGUAACACAAGCUUUCGGCAGACGUGGUCCAGAACAAACCCAAGGAAAUUUUGGGACCAGGAACUAAUCAGACAAGGAACUGAUUACAAACAUUGGCCGCAAAUUGCACAAUUUGCCCCAGCGCUUCAGCGCUUCGGAAUGUCGGCAUUGGCAUGGAAGUCACACUCUGGAACGUGGUUGACCUACACAGGUGCCAUCAAAUUGGAUGACAAAGAUCCAAAUUUAAAGAUCAAGUCAUUUUGCUGAAUAAGCUAUUGACGCAUACAAAACAUUCCCCAACAGAGCCUAAAAGGACAAAAGAAGAAGGCUGAUGAAACUCAAGCCCCGCAGAGACAGAAGAAACAGCAAACUGUGACUCUUUCCUGCUGCAGAUUUGGAUGAUUUUCCAAACAAUUGCAACAAUCCAUGAGCAGUGCUGACUCAACUCAGGCCUAAACUCAUGCAGACCACAAGGCAGAUGGGCUAUAUAAACGUUUCGCUUUCCGUUUACGAUAUAGUCUACUCUUGUGCAGAAUGAAUUCUCGUAACAUAGCACAAGUAGAUGUAGUUAACUUUAAUCUCAUAGCAAUCUUUAAUCAGUGUGUAACAUUAGGAGGACUUGAAAGAGCCACCACAUUACCGAGGCCACGGAGUACGAUCGAGUGUACAGUGAACAAUGCUAGGGAGAGCUGCCUAUAUGGAAGAGCCCUAAUGUGUAAAAUUAAUUUUAGUAGUGCUAUCCCCAUGUGAUUUUAAUAGCUUUAGGAGAAUGAAAAAGGAAAAUGACAGAGACAGAAAACAGCAAACUACUUUUCGCUGCAGAUUUGGAUGAUUUCCAUUGCAACAAUCCAUGAGCAGUGCUGACUCAACUCAGGCCUAAACUCAUGCAGACAAAGGCAGAUGGGCUAUAAACGUUUCGCUUUCCGUUUACGAUAUAGUUACUUGUGCAGAAUGAAUUCUCGUAACAUAGCACAAGUAGAUGUAGUUAACUUUAAUCAUAGCAAUCUUAAUCAGUGUGAACAUUAGGGAGGACUUGAAAGAGCCACAUUCCCGAGGCCACGGAGUACGAUCGAGUGUACAGUGAACAAUGCUAGGAGAGCUGCCUAUAUGGAAGAGCCUAAUGUGUAAAAUUAAUUUUAGUAGUGCUAUCCCAUGUGAUUUUAAUAGCUUUUAAGAAUGACAAAAAACCCUCCAUACCCCAUAUUUAUCACAUACCAUCCUCCACUACCUAAAUCCAUAAAUAUCUAUUCUUUCAAACAUAACGUGUUGUAGCUUGUCACACCGUUUUAUAGAUUAGCUAAUGAGUGUGCUCAAGUAUUGAGUGAAAUGGUCAUGUGUGGCGGUUCACUAUAUGUUAAACCAGGUGGAACCUCAUCAGGAGAUGCCACAACUGCUUAUGCUAAUAGUGUUUUAACAUUUGUCAAGCUGUCACGGCCAAUGUUAAUGCACUUUUAUCUACUGAUGGUAACAAAAUUGCCGAUAAGUAUGUCCCAAUUUACAACACAGACUUUAUGAGUGUCUUAUAGAAAUAGAUGUGACACAGACUUGUGAAUGAUUCGCAUAUUUGCGUAAACAUUUCUUAAUGAUGAUCUCUUGCGAUGCUGUUGUGUGUUCAAUAGCACUUAUGCUCAAGGUUUGUGCUAGCAUAAAGAACUUUAAGUCAGUCUUUAAAACCAAACAAUGUUAUGUCUGAAGCAAAUCUUGACUGAGACUGACCUUACUAAAGGACCUCAUUAAUUUUCUCUUUGGAUUCAAUGUUAGUAGACAGGUUGAUUAUUUACCUACCUUAACCAGCUCUAUCAAGAACCUAGUGGCCUAUUUUACAUGAUUCGUAAAACAAUGUGCCUAUGAUGGAACGGUUCUUGUAUAUAACUAAGAUGCUUACCUCACAUAAUGGCCAGUAUCUUAUGUCUUUUGUGCACUACUGCAGCUUAGAGAAUAACAGGACACCGUUAGACAUGUAUCGCUAUGCUUCUAUGUAGCAUCAAGGUAUUGGGAACCUCAUUUAUGGCUUUACAACUGUUACGCGCAGGCGUUCCGUGGUCAUUCAAUCCAGAAACUUCAUACAACGUGCCUUGCAUACUUUGACCAUACCGUGUAAAUGAUAUUACGAGCUGUCAUCCAUCAUGACAUAUUAGUAUUGCUGUAAUCCAUAUGGUCGCUAUGACCAAGGAUCUGCUUAAAGAUGUGUCACUCAUCAGAACGAUUUCUUAUUGCAAAUUGGGAUCCCAGCGUGUAGCAGGUGACUCAGGUUUUGCUUCAUAUCAAUACAGGAUUGGCAGCUAUAAAUUUACAGACCAUUCCAGUAGCAGUGACAAAUGCUGGUAUUACAGUAAGACAACAGAUGUACUGAAGACUCAAGGUUACUAGCAGAGAAUUCUAAUUAUAGGAGGACUUUUAAAGUUUAUUGGAAUCUAUUACAUCAAAUCCUCAUAAUUGAAAAUUUACUAGUCACUAACUGAGUAAAUAUUUAAUUAGAUGAAGACAACCAAUGGAGAUUGAUUAAACGAACAUGAAAAUUAUUUCUUGGCACUGAUACAUGCAUCUGUGAGCUUUAUCACUACCAAGAGUGUGUAGAGGUACACAGUACUUUUAAAAGAACCUGCUCUUCUGGAACAUACAGGGCAAUUCACCAUUUCAUCCUUAGCUGAUAACAAAUUUGCACUGACUUGCUCUAGCACUCAAUUUGCUUUUGCUUGUCCUGAGGCGUAAACACGUCUAUCAGUUACGUGCCAGAUCAGUUCACCUAAACUGUCAUCAGACAAGAGGAAGUCAAGAACUUCUACCUAUUUUUAUUGUUGCGGCAAUAGUGUUUAUAACACUUUGUCACACUCAAAAGAAAGACAGAAUGAUUGAACUUUCUUAAUUGACUUUUAUUUGUGCUUUUUUCUGCUAUUCCUUGUUUAAUUAUGCUUAUUAUCUGUUGGUUCCUUGAACUGCAAGAUCAUAAUGAAACUUGUCCGCCUAAACGAACAUGAAAUUUUGUUUCUCUAGGAAUCAACUGUAGCUGCAUUUCACCAAGAAUGUAGUUUACAGUAUGUACUCAACAUCAACAUAUGUAGUUGAUGACGUGUCCUAUUUCUUAUUCUAAAUGGUAUAUUAGAGUAGGAGCUAGAAAAUCAGCACCUUAAUUGAAUUGUGCGUGGAUGAGGCUGGUUCUAAUCACCCAUUCAGUACAUCGAUAUCGGUAAUUAUACAGUUUCCUGUUUACCACAAUUAAUUGCCAGGAACCUAAAUUGGGUAGUUUGUAGUGCGUUGUUCGUCUAUGAAGACUUUAGAGUAUCAUGACGUUCGUGUUGUUUUAGAUUUCAUCUAAACGAACAAACUAAAAUGUCUGAUAAUGGACCCCAAAAUCAGCGAAUGCACCCCGCAUUACGUUUGGUGGACCUCAGAUUCAACUGGCAGUAACCAGAAUGGAGAACGCAGUGGGCGCGAUCAAACAACGUCGGCCCCAAGGUUUACCCAAUAAUACUGCGUCUUGGUUCCGCUCACUCAACAUGGCAAGGAAGACCUUAAAUUCCCUCGAGGACAAGGCGUUCCAAUUAACACCAAUAGCAGUCCAGAUGACCAAAUUGGCUACUACCGAAGAGCUACCAGACGAAUUCGUGGUGGUGACGGUAAAAUGAAAGAUUCAGUCCAAGAUGGUAUUUCACUACCUAGGAACUGGGCCAGAAGCUGGACUUCCCUAUGGUGCUAACAAAGACGGCAUCAUAUGGGUUGCAACUGAGGAGCCUUGAAUACACCAAAAGAUCAUUUGGCACCCGCAAUCCUGCUAACAAUGCUGCAAUCGUGCUACAACUUCCAAGGAACAACAUUGUCAAAAGGCUUUACGCAGAAGGAGCAGAGGCGGCAGUCAAGCCUCUUCUCGUUCCUCAUCACGUAGUCGCAACAGUUUAAGAAAUUCAACUCCAGGCAGCAGUAGGGGAACUUCUCCUGCUAGAAUGGCUGGCAAUGGCGGUGAUGCUGCUCUUGCUUUGCUGCUGCUUGACAGAUUGAACCAGCUUGAGAGCAAAAUGUCUGGUAAAGGCCAACAACAACAAGGCCAAACUGUCACUAAGAAUUGCUGCUGAGGCUUCUAAGAAGCCUCGGCAAAACGUACUGCCACUAAAGCAUCAUGUAACACAAGCUUUCGGCAGACGUGGUCCAGAACAAACCCAAGGAAAUUUGGGGACCAGGAACUAAUCAGACAAGGAACUGAUUACAAACAUUGGCCGCAAAUUGCACAAUUUGCCCCAGCGCUUCAGCGUUUUCGGAAUGUCGCGCAUUGGCAUGGAAGUCACACCUCGGGAACGUGGUUGACCUACACAGGUGCCAUCAAAUUGGAUGACAAAGAUCCAAAUUCAAAGAUCAAGUCAUUUGCUGAAUAAGCAUUGACGCAUACAAACAUUCCCACCAACAGAGCCUAAAAGGACAAAAGAAGAAGGCUGAUGAAACUCAAGCCUUCCGCAGAGACAGAAGAAACAGCAAACUGUGACUCUUUCCUGCUGCAGAUUUGGAUGAUUUCCAAACAAUUGCAACAAUCCAUGAGCAGUGCUGACUCAACUCAGGCCUAAACUCAUGCAGACCAUCAAGGCAGAUGGGCUAUAAACGUUCGCUUCCGUUACGAUAGUCUACUCUGUGCAGAAUGAAUUCUCGUAACAUAGCCAAGAGAUGUAGUUAUAACAGCAAUUAAUAGUGAACAUUGGAGGACUGAAAAGCCACCAUCAAGGCCGAGUACGAUGUGUCAGUGACAUCUAGGAGUGCCUAGAAGAGCCAAGGAAAUUUUGGACCCGGAUAAUCGGAAAUGAAUAACAUAGCAUAUUUCAGUAUCCCAACGCUCGCGAUUCAAUGUCGCGCUGCAGGAAGUCACACUGGGAACGUGACUACACAGGCAUCAGGAUGACAAAGAUCCAAAUCAAAAUAUAUAUUUGCUUAAGCAUUGACGCAUACAACAACCACCAACAGAGUAAGGACAAAAGAAGAAGGCUGAUGAACUCAAGCCCAGAGACAGAAGAAACAGCAAACUGUGACUUUCCUGCUGCAGAUUUGGAUGAUUUCUCCAAACAAUUGCAACAAUCCAUGAGCAGUGCUGACUCAACUCAGGCCUAAACUCAUGCAGACCAAGGCAGAUGGGCUAUAACGUUUCGCUUUCCGUUUACGAUAUGUCUACUUUGUGCAGAAUGAAUCUCGUAACUAGCACAAGUAGAUGUAGUUACUUUAAUUAGCAAUUUUAAUCAGUGUGUAACAUAGGAGGACUUGAAAGAGCCACACUCGAGGCCCGCGAGUACGAUCGAGUGUACAGUGAACAAUGCUAGGAGAGCUGCCUAUAUGGAAGAGCCCUAAUGUGUAAAAUUAAUUUAGUAGUGCUAUCCCAUGUGAUUUUAAUAGCUUUAGGAGAAUGACAAAAAAAUCCCCUACCCCCACUACAUCCCACCCAUCAUCUUAUCCAUACAUCACUCACCUCCCCAUACACCAUCCAUAAC
>cluster_16 reads=1 total_reads=49
UAUGUACUCUGUCCGAACAACUGGACUUUAUUGACUAAGAGGUGUAUACUGCUGCUGUGAACAUGAGCAUGAAAUUGCUUGGUACACGGAACUAUCUGAAAAGAGCUAUGAAUUGCAGACACCUUUGAAAUUAAUUGGCAAAGAAAUUUGACCCUUCAAUGGGGAAUGUCCAAAUUUUGUAUUUCCCUUAAAUUCCAUAAUUAAGACUAUUCAACCAAAGGGUUGAAAAGAAAAGCUGAUGGCUUAUGGGUAGAAUUCGAUCUGUCUAUCCAGUUGCGUCACCAAAUGAAUGCAACCAAUGCGCCCACUUCAUUCAUGAAGUGAUCAUUGUGGUGAACUCAUGGCAGACGGGCGAUUUUGUUAAAGCCACUUGCGAAUUUGUGGCACUGAGAAUUUGACUAAGAAGGUGCCACUACUUGUGGUUACUUACCCAAAAUGCUGUUGUUAAAAUUUAUUGUCCAGCAUGUCACAAUUCAGAAGUAGGACCUGAGCAUAGUCUUGCCGAAUACCAUAAUGAAUCUGGCUUGAAAACCAUUUUCGUAAGGGUGGUCGCACUAUUGCCUCGAGGCUGUGUGUUCUCUAUGUUGGUUGCCAUAACAAGUGUGCCUAUUGGGUCCACUGCUAGCGCUAAUAGGUUGUAACCAUACAGGUGUUGUUGGAGAAGGUUCCGUGGGUCUAAUGACAACCUUCUUGAAAUACUCCAAAAAGAGAAAGUCAACAUCAAUAUUGUUGGUGACUUUAAACUUAAUGAAGAGAUCGCCAUUAUUUUGGCAUCUUCUUCUGCUUCCUCAAGUGCUUUGUGGAAACUGUGAAAGGUUUGGAUUAUAAAGCAUUCAAACAAAUUGUUGAAUCCUGUGGUAAUUAAAAGUUACAAAAGGAAAAGCUAAAAAGGUGCCUGGAAAUAUUGGUGAACAGAAAUCAAUACUGAGUCCUUCUAUGCAUUUGCAUCAGAGGCUGCUCGUGUUGUACGAUCAAUUUUCUCCCGCACUCUGAAACUGCUCAAAAUUCUGUGCGUGUUUUACAGAAGGCCGCUAUAACAAUCUAGAUGGAAUUCACAGUAUUCACUGGACUCAUUGAUGCUAUGAUGUUCACUUGAUUUGGCUACUAACAAUCUAGUUGUAAUGGCCUACAUUACAGGUGGUGUUGUUUCAGUUGACUUCGCAGUGGCUAACUAACAUCUUUGGCACUGUUUAUGAAAACUCAAACCCGUCCUUGAUUGGCUUGAAGAGAAGUUUAAGGAAGGUGUAGAGUUUCUAGAGACGGUUGGGAAAUUGUUAAAUUUAUCUCAACCUGUGCUUGUGAAAUUGUCGGUGGACAAAUUGUCACCUGUGCAAAGGAAAUUAAGGAGAGUGUUCAGACACUCUUUAAGCUUGUAAAUAAAUUUUGGCUUGUGUGCUGACUCUAUCAUUAUUGGUAGAGCUAAACUUAAAGCCUUGAAUUUAGGUGAAACAUUUGUCACGCACUCAAAGGGAUUGUCUGCAGAAAAGUGUGUUAAAUCCAGAGAAGAACUGGCCUACUCAUGCCUUAAAAGCCCCAAAAGAAAUUAUUUCUAGAGGAGAAACAUCUUCCCACAGAAGUGUUAACAGAGGAAGUUUGUCUUGAAAACUGGUGAUUUACAACCAUUAGAACAACCUACUAGUGAAGCUGUUGAAGCUCCAUUGGUUGGUACACCAGUUUGUAUUAACGGGCUUAUGUUGCUCGAAAUCAAAGACACAGAAAAGUACUGUGCCCUUGCACCUAAUAUGAUGGUAACAAACAAUACCUCACAUCAAAGGCGGUGCACCAACAAAGGUUACUUUGGUGAUGACACUGUGAUAGAAGUGCAAGGUUACAAGAGUGUGAAUAUCACUUUGAACUUGAUGAAAGGAUUGAUAAAGUACUUAAUGAGAAGUGCUGCCUAUACAGUUGAACUAGUACAGAAGUAAAUGAGUUCGCCUGUGUUGUGUCAGAUGCUGUCAAAACUUGCAACCAGUAUCUGAAUUACUUACACCACUGUCAUUGAUUUAGAUGAGUAGUAUGGCUACAACUUAUUUGAUGAGUCCUGGUGAGUUUAAAUUGGCUUUCCCACAUGAUUGCUCUUUACCCUCCAGAUGAGGAUGAAGAAGAAGGUGAUUGUGAAGAAGAAGAGUUUGAGCCAUCAACUCAAUAUGAGUAUGGUACAGAAGAUGAUUACCAAGUAAACCUUUGGAAUUUGGUGCCAUCUGCUGCUUCAACCUGAAGAAGAGCAAGAAGAAGAUUGGUUAGAUGAUGAUAGUCAACAAACUGUUGGUCAACAAGACGGCAGUGAGGACAAUCAGACAUACUAUCAAACAAUUGUUGUUCAACCACAACUAGAGAUGGAACUUACACCAGUUGUUCAGACUAUUGAAGUGAAUAGUUUUAGUGGUUAUUUAAAACACAUUGACAAUGUAUACAUUAAAAUGCAGACAUUGUGGAAGAAGCUAAAAAGGUAAAACCAACAGUGGUAUCAAUGCAGCCAAUGCUGCUUACCUUAUUUGGAGGAGGUGUUGCAGGAGCCUUAAAUAAGGCUACUAACAAUGCCAUGCAAGUUGAAUCUGAUGAUUACAUAGCUACUAAUGGUCUACAACCUAAAGUAGGUAGUAGUUGUGUUUUAAGCGGACACAAUCUUGCUAAACACUGUCUCAUGUUGUCGGCCCAAAUGUUAACAAAGGUGAACAUCAUCUUUCUUAAGAGUGCUUAUGAAAAUUUUAAUCAGCACGAAGUUACACUGCCUUAUUAUCAGCUGGUAUUUUGGUGCUGACCCUAUACAUUUUUUAAGAGUUUGUAGAUACUGUUUGCCAAAUGUCUACUUAGCUGUCUUUGAUAAAAUCUAUGACAAACUUGUUUCAAGCUUUGGAAAUGAAGAGUGAAAAGCAAGUUGAACAAAAGAUUGAGAUUCCUAAAGAGGGGUUAAGCCAUUUAUAACUGAAAGUAAACCUUCAGUUGAACAGAGAAACAAGAUGAUAAGAAAAUCUUGGUCUGUGUUGAGAAGUUACAACAACUCUGGAAGAAAACUAAGUUCCACAGAAAACUUUGUUACUUUAUAUUGACAUUAAUGGCAAUCUCUUUAUCCAGAUUCUGCCACUCUUGUUAGUGACAUUGACAUCACUUUCUUAAAGAAAGAUGUCCAUAUAUAGUGGGUGAUGUUGGCUUCAAAGAGGGUGUUUUAACUGCUGUGGUUAUCCUACUAAAGGCUGGUGGCACUGAAAUGCUAGCGAAAGCUUUGAGAAAAGUGCCAUAGACAAUUAUAUAUACACUCUCCCGGUCAGGGUUUAAUGGGUUACACUGUAGAGGAGGCAAAGACAGUGCUUAAAAGUGUAAAGUGCCUUUUACAUUCUACCAUCUUAUUAUCUCUAAUGAAGCAAGAAAUUUCUUGGAACUGUUCUUGGAAUUUGCGAGAAAUGCUUGCACAUGCAGAAGAAACCCACGCAAAUUAAUGCCUGUUUCUGUGUGGAAACUAAAGCCAUAGUUUCAACUAUACAGCGCAAUAUAAGGGAUUAAAAUACAAGAGGUGUGGUUGAUGAUUAUUAUGGUGCUAGAUUUUCAUCACCUCAUUCCAGUAAAACAACUGUAGCGUUCACUCAUUUCUUAACACACUUAACGAUCUAAAUGAAACUCUCUGUUAAUGCCACUUGGCAAUGUAACACAUGGCUUAAAUUUGGAAGAAGCUGCUCGGUAUAUGAGAUCUCUCAAAGUGCCAGCUCCACAGUACUGUUUCUCCUGAUGUUGUUACAGCGUAAUGGUAUCUUACUUCUCUAAACACCUGAAGAACAUUUUAUUGAAACCAUCUCACUUGCUGGUUUCCUAUAAAGAGAUUGGUCCUUAUUCUGGACAAUCUACACAACUCGAAGGUUAAGAAUUUCUUAAGAGAGGUGAUAAAAGUGUAUAUACACUAGUAAUCCUACCACAUUCCACCAAGAUGGUGAAGUUAUCACCUUUGAUUGGCUUUAAGACACUUCUCUCUGAGAGAAGUGAGGACUAUUAAGGUGUUUACAACAGUAGACAUAACAUUAACCUCCACACGCAAGUUGUGGACAUGUCAAUGACAUUAUGGACAACAGUUUGGUCCAACUUAUUUGGAUGGAGCUGAUGUUACUAAAGUAAAACCUCAUAAAUCACAUGAAGGUAAACUUUUAUGUUUUACCCUAAUGAUGACACUCUACGUGUUAGAGGCUUUGAGUACUACCUUUGAUCCUGGUCUUUGGGUAGGUACAUGUCAGCAUUAAUCACACUAAAAAGUGAAAUACCCACAAGUUAAUGGUUUAACUUUAAUUAAAUGAAAGAGUACUUUGUUAUCUUGCCACUGCUGUUAACACUCCAACAAAUAGAGUUGAAGUUUAAUCCACCUGCUCUACAAGAUGCUUAACAGAGCAAGGGCUGGUGAAGCUGCUAACUUUUGUGCUUAUCUUAGCCUACUGUAAUAGACAGUAGGUGAGUUAGGUGAUGGUUAGAGAAACAAUGAGUUACUUGUUCAACAUGCCAAUUUAGAUUCUGCAAGAGUCUUGAACGUGGUGUGUAAAACUUGUGGACAUUGAAGACCAACCUUAAGGGUGUAGAAGUAGUGGUGAAGCUGAUAGGUUACAGAUACCUUGUACGUGUGGUAAACAAGCUACAAAAUAUCUAGUACAUAUGAGGGAGUCACCUUUGUUAUGAUGUCAGCACCUGCUCAGUAUGAACUUAAGCAUGGUACACUAUUGUAGUGAGUACACUGGUAAUUUCCAGUGUGGUCACUAUAAACAUAUUUUAAAGAAACUUUGUAUUGCAUAGACAGUGCUUACUUACAAGUCCAAGAAUACAAAGGUCUAUUACGGAUGUUUUCUACAAAGAAACAGUUACACAACAACCAUAAAACCGGUUACUUAUAAAUUGGAUGGUGUUUGUUUGUACAGAAAUUGACCCAAGUUGGACAAUUAUUAUUAUAAGAAAAGACAAUUCUUAUUUCACAGAGCAACCAAUUGAUCUUGUACCAAACCAUAACCAUAUCCAAACGCAAGCUUCGAUAAUUCUAAGUUUGUAUGUGAUAAUAUCAAAUUUGCUGAUGAUUUAAUCAUCAGUUAACUGGUUAUAAGAAACCUGUUCACUAAGAGAGCUUAAAGUUUCAUUUUCCUGACUUAAUGGUGAUGUGGUGGCUAUUGAUUAUAAACUACACACCCUCUUUGAAAGGCUAAAUUGUUCAAACCUGUUUGUCCUGUAACAAAUGAACUAAUAAAGCCACCACAAACCAAAUACCUGGUAUACGUGCUUGGAGCACAAAACCAGUGAAACAUCAAAUUCGUCUAAGUACAUAAAUCAGAGGACAGGGAAUGGAUAAUCUUGCCUGCGAAGAUCAAACCAGUUCUGAAGUAGUGGAAAUCCUACCAUCAGAAAGACGUUCUGAGUAAUGUGAAAACAAAGUGUAGGAGACAUUAUACUUAAACCAGCAAUAAUAGUUUAAAAAAUUACAGAAGAGGCGCCACAGAUCUAAUGCUGCUUAUGUAGACAAUUAGUACACUAUUAAGAAACUAAUGAAUUAUCUAGAGUAUUAGGUUUGAAAACCCUUAAUACUCCUGGUUUAGCUGCUGUUAAUAUUGUCCCCUAGAUCAACAGCUACUAUGCUAAGCCUUUUAUCAAGUUGUUAGUACAACUAUAUAGUUACACGGUGUUUAAACCGUGUUUGUACUAAUUAUAUGCCCCAUAUUUCUACUUUAUUGCUCCAAAUUGUACUUUACUGGAAGUACAAAUUCUAGAAUUAAAUCAUGCCGCCUACUAUAGCAAACACUACUACUCUUAAGAGUGUCGGUAAAUUUGUCAAGGUCUCAUCUAAUUAUUUGAAGUCACCAAUUUCUAAACUGAUAAAUAUUAUAAUUUGGUUUUACUAUUAAGUGUUUGCCUAGGUUCUUUAAUCUACAACCGCUGCUUUAGGUGUUUAAUGUCUAAUUUAGGCAUGCCUUUUACUGUACUGUUACAGAGAAGGCUAUUUGAACUCUAAUGUCACUAUUGCAACCUACUGUACUGGUUCCAUACCUUGUAGUGUUUGUCUUAGUGGUUUAGAUUCUUUAGACACCUAUCCUUCUUUAGAAACUAUACAAAUUACCAUUUCAUCUUUAAAUGGGAUUUAACUGCUUUGGCUUAGUUGCAGAGUGGUUUUUGGCAUAUUUUUCACUAGGUUUUUUAUGUACUUGGAUUGGCUGCAAUCAUGCAAUUGUUUUUCAGCUAUUGCAGUACAUCUUAUUAGUAAUUCUUGGCUUAUGUGGUUAAUAAUUAAUCUUGUACAAAUGGCCCCGAUUUCAGUUAUGGUUAGAAUGUACAUUUCUUUGCAUCAUUUAUUAUGUAUGGAAAAAGUUAUGUGUAUGUUGUAGAUGGUUGUAAUUCAUCAACUUGUAUGAUGUGUUACAAACGUAAUAGAGCAACAAGAGUCGAAUGUACAACUAUUGUUAAUGGUGUUGAAGGUCCUUUAUGUCUAUGCUAAUGGAGGUAAAGGCUUUGCAAACUACACAAUUGGAAUUGUGUUAAUUGUGAUACAUUCUGUGCUGGUAGUACUUUAUUAGUGAUGAAGUUGCGAGAGACUUGUCACUACAGUUUAAAAGACCAAUAAUCCUACUGACCAGUUUCUUACAUCGUUGAUAGUGUUACAGUGAAGAAUGGUUCCAUCCAUUCUUUACUUUGAUAAAGCUGGUCAAAAAAGACUAUGAAGACAUUCUCUCUCAUUUUGUUAACUUAGACAACCUGAGAGCUAAUAACACUAAAGGUUCAUUGCCUAUUAAUGUUAUAGUUUUUGAUGGUAAAUCAAAAAUGUGAAGAAUCAUCUGCAAAAUCAGCGUACUGAUCUUACUCCAGUCAGCUUAUGUGUCAACCUAUACUGUUACUAGAUCAGGCAUUAGUGUCUGAUGUUGGUGAUAGUGCGGAAGUUGCAGUUAAAAUAGUUUGAUGCUCUACGUUAAUACGUUUCAUCAACUUUUAACGUACCAAUGGAAAACUCAAAACACUAGUUGCAACUGCAGAAGCUGAACUUGCAAAGAAUGUGUCCUUAGACAAUGUCUUAUCUACUCUUAUUCAGCAGCUCAGCAAGGGUUUGUUGAUUCAGAUGUAGAAACUAAAGAUGUUGUUGAAUGUCUCUAAAUUGUCACAUCAAUCUGACAUAGAAGUUACUGGCGAUAGUUGUAAUAACUAUAUGUCCCUAUAACAAAGUUGAAAACAUGACCCCCGUGACCUUGGUGCUUGUAUUGACUGUAGUGCGUCAUAUUAAUGCGCAGGUAGCAAAAAGUUCUAUUGCUUUGAUAUGGAACGUUAAAGAUUUCAUGUUUUGUCUGAACAACUACGAAAACAAAUACGUAGUGCUGCUAAAAGAAUAACUUACCUUUUAAGUUGACCAGUGCAUACUAGACAAGUUGUUAAUGUUGUAACAACAAGAUAGCACUUAAGGGUGGUAAAAUUGUUAAUAAUUGGUUGAAGCAGUUAAUUCAAGUUACACUUGUGUUCCUCUUUGUUGCUGCUAUUUUAUCUUAAUAACACCUGUUCAUGUCAUGUUCUAUACAUACUGACUUUCAAGUGAAAUCAUAGGAUACAAGGCUAUUGAUGGUGGUGUCACUCGUGACAUAGCAUCUACAGAUACUUGUUCUGCUAACAAACAUGCUGAUUUUGACACAUGGUUUAGCCAGCGUGGUGGUAGUUAUACUAAUGACAAAGCUUGCCCAUUGAUUGCUGCAGUCAUAACAAGAGAAGUGGUUUGUCGUGCCUGGUUUGCCUGGCACGAUAUUACGCACAACUAAUGGUGACUUUUGCUUCUUACCUAGAGUUUUUAGUGCGGUUGGUAACAUUUGUUACACACCAUCAAAACUUAUAGAGUACACUGACUUUGCUAACAUCAGCUUGUGUUUGGCUGCUGAAUGUACAAUUUCUUUAAAGAUGCUUCUGGUAAGCCAGUACCAUUGUUAUGAUACCAAUGUACUAGAAGGUUUGUUGCUUAUGAAAGUUUACGCCCUGACACACGUUAUGUGCUCAUGGAUGGCUCUAUUAUUCAAUUUCCCAACACCUACCUUGAAGGUUCUGUUAGAGUGGUAACAACUUUGAUUCUGAGUACUGUAGGCACGGCACUUGUGAAAGAUCAGAAGCUGGUGUUUGUGUAUCUACUAGUGGAAGAUGGGUACUUAACAAUGAUUAUUACAGAUUUACCAGGAGUUCUGUGGUGUAGAUGCUGUAAAUUUACUUACUAAUGUUUACACCACUAAUUCAACCUAUUGGUGCUUUGGACAUAUCAGCAUCAUAGUAGCUGGUGGUAUUGUAGCUAUCGUAGUAACAUGCCUUGCCACUAUUUUAUGAGGUUAGAAGAGCUUUGGUGAAUACAGUCAUGUAGUUGCCUUUAAUACUUUACUAUUCCUUAUGUCAUUCAUGAGUACUCUGUUUAACACCAGUUUACUCAUUUCACCUGGUGUUUAUUCUGUUAUUUACUUGUACUUGACAUUUUAUCUUACUAAUGAUGUUUUUUUUUAGCACAUAUUCAGUGGAUGGUUAUGUUCACACCUUUAGUACCUUUCUGGAUAACAAUUGCUUAUAUCAUUUGUAUUUCCACAAAGCAUUUCUAUUGGUUUCUAGUAAAUUUCCUAAAGAGACGUGUAGUCUUUAAUGGUGUUUCCUUUAGUACUUUUGAAGAAGCUGCGCUGUGCACCUUUUGUUAAUAAAGAAUGUAUUAAAGUUGCGUAGUGAUGUGCUAUUACCUCUUACGCAAUAAUAGAUACUUAGCUCUUAUAAUAAGUACAAGUAUUUUAGUGGAGCAAUGGAUACAACUAGCUACAGAGAAGCUGCUUGUUGUCAUCUUGCAAAAGGCUCUCCAAUGACUUCAGUAACUCAGGUCUGAUGUUUUUUACCAACCACCAAACCUCCAUCACCUCAGCUGUUUUGCAGAGUGGUUUAGAAAAUGGCAUUCCCAUCUGGUAAAGUUGAGGGUUGUAUGGUACAAGUAACUUGUGGUACAACUCACUUAACGGUCUUUGGCUUGAUGACGUAGUUUGUCCAAGACCGUGAUCUGCACCUUGAAGACAUGCUUAACCCUAAUUAUGAAGAUUUACUCAUUCGUAAGUCUAAUCAUAAUUUUUGGUACAGGCUGGUAAUGUUCAACUCAGGGUUAUUGGACAUUCUAUGCAAAAUUGUGUACUUAAGCUUAAGGUUGAUACAGCCAAUCCUAAGACACCUAAGUAUAAGUUUGUUCGCAUUCAACCAGGACAGACUUUUUCAGUGUUAGCUUGUUACAAUGGUUCACCAUCUGGUGUUUACCAAUGUGCUAUGAGGCCCAAUUUCAUUAAGGGUUCAUUCCUUAAUGGUUCAUGUGGUAGUGUUGGUUUAACAUAGAUUAUGACUGUCUUUUGUUACAUGCACCAUAUGAAUUACCAACUGGAGUUCAUGCUGGCACAGACUUAGAAGGUAACUUCAUGGACCUUGUUGACAGGCAAACAGCACAAGCAGCUGGUACGGACACAACUAUUACAGUUAAUGUUUUAGCUUGGUUGUACGCUGCUGUUAUAAAUGGAGACAGGUGGUUCUCAAUCGAUUUACCACAACUUUAAUGACUUUAACCUUGUGGCUAUGAAGUACAAUUAUGAACCUCUAACACAGACCAUGUUGACAUACUAGGACCUCUUCUGCUCAAACUGGAAUUGCCGUUUUUAGAUAUGUGUGCUUCAUUAAAAGAAUUACUGCAAAAUGGUAUGAAUGGACGUACCAUAUUGGGUAGUGCUUUAUUAGAAGAUGAAUUUACACCUUUUGAUGUUGUUAGACAAUGCUCAGGUGUUACUUUCCAAAGUGCAGUGAAAAGAACAAUAAGGGUACACACCACUGGUUGUUACUCACAAUUUUGACUUCACUUUAGUUUAGUCCAGAGUACUCAAUGGUCUUGUUCUUUUUUGUAUGAAAAUGCCUUUAUCCUUUUGCUAUGGGUAUUAUUGCUAUGUCUGCUUUGCAAUGAUGUUUGUCAAACAUAGCAUGCAUUUUCUCUGUUUGUUUUUGUUACCUUCUUGCCACUGUAGCUUAUUUUAAUAUGGUCUAUAUGCCUAUUAGUUGGGUGAUGCGUAUUAUGACAUGGUUGGAUAUGGUUGAUACUAGUUUGUCUGGUUUAAGCUAAAAGACUGUGUUAUGUAUGCAUCAGCUGUAGUGUUACUAAUCCUUAUGACAGCAAGAACUGUGUAUGAUGAUGGUGCUAGGAGAGUGUGGACACUUAUGAAUGUCUUGACACUCGUUUAUAAAGUUUAUUAUGGUAAUGCUCUAGAUCAAGCCAUUUCCAUGUGGGCUCUUAUAAUCUCUGUUACUUCUAUUACUCAGGUGUAGUUACAACUGUCAUGUUUUGGCCAGAGGUAUUGUUUUAUGUGUGUUGAGUAUUGCCCUAUUUUCAUAACUGGUAAUACACUUCAGUGUAUAAUGCUAGUUUUAUUGUUUUCUUAGGCUAUUUUUGUACUUGUUACUUUGGCCUUUUGUUUACUCAACCGCUAUUUAGACUGACUUUGGUGUUUAUGAUUACUUAGUUUACACAGGAGUUUAGAUAUAUGAAUUCACAGGGACUACUCCCACCCAGAAUAGCAUAGAUGCCUUCAAACUCAACAUUAAAUUGUUGGGUGUUGGUGGCAAACCUUGUAUCAAGUAGCCACUGUACAGUCUAAAAUGUCAGAUGUAAAGUGCACAUCAGUAGUCUAUUCUCAGUUUUGCAACAACUCAGAGUAGAAUCAUCAUCUAAAUUGUGGGCUCAAUGUGUCCAGUUACAAUGACAUUCUUAGCUAAAGAUACUACUGAAGCCUUUGAAAAAUGGUUUCACUACUUCCUGUUUUGCUUUCCAUGCAGGUGCUGUAGACAUAAACAAGCUUUGUGAAGAAAUGCUGGACAACAGGGCAACCUUACAAGCUAUAGCCUCAGAGUUUAGUUCCCUCCAUCAUAUGCAGCUUUUGCUAUUGCUCAAGAAGCUUAUGAGCAGGCUGUUGCUAAUGGUGAUUCUGAAGUUGUUCUUAAAAAGUUGAAGAAGUCUUUGAAUGUGGCUAAAUCUGAAUUUGACCGUGAUGCAGCCAUGCAACGUAAGUUGGAAAAGAUGGCUGAUCAAGCUAUGACCCAAAUGUAUAAACAGGCUAGAUCUGAGGACAAGAGGGCAAAAGUUACUAGUGCUAUGCAGACAAUGCUUUCACUAUGCUUAGAAAGUUGGAUAAUGAUGCACUCAACAACAUUAUCAACAAUGCAAGAGAUGGUUGUGUUCCCUUGAACAAUUACCUCUUACAACAGCAGCCAAACUAAUGGUUGCUCAUACCAGACUAUAACACUAUAAAAUACGGUGAUGGUACAACAUUUACUUAUGCAUCAGCAUUGUGGGAAUCCAACAGGUUGUAGAUGCAGAUAGUAAAAUUGUUCAACUUAGUGAAAUUAGUAUGGACAAUCACCUAAUUUAGCAUGGCCUCUUAUUGUAACAGGUCUUUAGGGCCAAUUCUGCUGUCAAUUACAGAAUAAUGAGCUUAGUCCUGUUGCACUACGACAGAUGUCUUGUGCUGCCGGUACUACACAAACUGCUUGCACUGAUGACAAUGCGUUAGCUUACAACACAACAAAGGGAGGUAGGUUUGUACUUGCACUGUUAUCCGAUACAGGAUUUGAAAUGGGCUAGAUUCCCUAAGAGUGAUGGAACUGGUACUAUCUAUACAGAACUGGACCACCUUGUAGGUUUGUUACAGAACCUAAAGGUCCUAAGUGAAGUAUUUAUACUUUAUUAAAGGAUUAAACAACCUAAUAGAGUAUGGUACUUGGUAGUUUAGCUGCCACAGAGUCUACAAGCUGGUAAUGCAACAGAAGUGCCUGCCAAUUCAACUGUAUUAUCUCUUGUGCUUUUGCUAGAUGCUGCUAAAGCUUACAAAGAUUAUCUAGCUAGUGGGGACAACCAAUCACUAAUUGUGUUAAGAUGUUGUGUACACACUGGUAUGGUCAGGCAAUAUAGUGUACACCGAAGCCAAUGGAUCAAGAAUCCUUUGGUGGUGCAUCGUGUUGUCCUACUGCCUUUGCCACUAGAUCAUCCAAAUCCUAAGGAUUUUGACUUAAAGGUAAGUAUGUACAAUACCUACAACUUGUGCUGAUGACCCUGUGGGUUCUACACUUAAAAACACAGUCUGUACCGUCUGCGGUAUGUGGAAAGGUUAUGGCUGUAGUUGUGAUCAACUCCGCGAACCCAUGCUUCAGUCAGCUGAUGCACAAUCGUUUUAAACGGGUUUGCGGUGUAAGUGCAGCCCGUCUUACACCGUGCGGCACAGGCACUAGUACUGAUGUCGUAUACAGGGUUUGACAUACAAUGAUAAGUAGCAUUUGCUAAAUUCUAAAACUAAUUUUGCGCUUCGGAAUGUUGCACUUUUACAUGGAAGUCACACCUUCGGGAACGUGGUUGACCUACACAGGUGCCAUCAAAUUGGAUGACAAAGAUCCAAAUUUUAAAGAUCAAGUCACUUUGCUGAAUAAGCUAUUGACGCAUACAAAACAAUCCACCAACAGAGCCUAAAAAGGACAAAAGAAGAAGGCUGAUGAAACUCAAGCCACCGCAGAGACAGAAGAAACAGCAAACUGUGACUCUUUCCUGCUGCAGAUUUGGAUGAUUUCCAAACAAUUGCAACAAUCCAUGAGCAGUGCUGACUCAACUCAGGCCUAAACUCAUGCAGACUUAAGGCAGAUGGGCUAUAAACGUUUCGCUUUCCGUUUACGAUAUAGUCUACUCUGUGCAGAAUGAAUUCUCGUAACUACAUAGCACAAGUAGAUGUAGUUAACUUUUAAUCCAUAGCAAUCUUUAAUCAGUGUGUAACAUUAGGAGGACUUGAAAGAGCCACCAUCUUCAGAGGCCACCGGAGUACGAUCGAGUGUACAGUGAACAAUGCUAGGGAGAGCUGCCUAUAUGGAAGAGCCCUAAUGUGUAAAAUUAAUUUUAGUAGUGCUAUCCCCAUGAUUUUAAUAGCUUCUCUAGGAGAAUGACAAAAAACCCCCUCCCCCCCACAUCUACAUACCCUUUACAUUAUACAUCCUCAUCCCCGCAAUUUCAAAAUGAAAUU
>cluster_17 reads=1 total_reads=116
AUUAAGUGUUUGCCUUAGGUUCUUCAAUCACCUUACAUCGCUGCUCUAGGUGUUUUAAUGUCUAAUUUAGGCAUGCCUUCUGUACUGGUUACAGAGAAGGCUAUUUGAACUCUACUAAUGUCACUAUUGCAACCUACUGUACUGGUUCUAUACCUUGUAGUGUUUGUCUUAGUGGUUUAGAUUCUUAGACACCUAUCCUCUUUAGAAACUAUACAAAUUACCAUUCAUCUUUAAAUACGGGAUUUAACUGCUCUUGGCUUAGUUGCAGAGUGGUUUUGGCAUAUAUUCUUUCACUAGGUUUUUUAUGUACUUGGAUUGGCUGCAAUCAUGCAAUAUUGUUUUUCAGCUAUUACAGUACAUUUAUUAGUAAUUCUUGGCUUAUGUGGUUACUUAAUAAUUAAUUUCAUUGUACAAAUGGCCCCGAUUCAGCUAUGGUUAGAAUGUACAUCUUUGCAUCAUUUUAUUAUGUAUAGAAAAGUUAUGUGCAUCGAUUGUAGACGGUUGUAAUCACAACUUUGUAUGAUGUGUUACAAACGUAAUAGAGCAUCAGAGUCGAAUGUACAACUAUUGUUAAUGGUGUUGAAGGUCCUUUUAUGUCUAUGCUAAUGGAGGUAAAGGCUUUGCAAAACUACACAAUUGGAAUUGUGUUAAUUGUGAUCUACUCUUGUGCUGGUAGUACAUUUAUAUUAGUGAUGAAGUUGCGAGACUCUGUCACUACAGUUUAAAGACCAAUAAUCCACACUGACCAGUCUUACAUGCUGAGAUAGUGUUACAGUGAAGAAUGGUUCCAUCCAUCUUUACUUUGAUAAAGCUGGUCAAAAGACUUAUGAAAAGACAUUCUCUUUACCAUUUUGUUAACACUAGACAACCUGAGAGCUAAUAACACUAAAAGGUUCAUUGCCUAUUAAUGUUAUAGUUUUUUGAUGGUAAAUCAUAAAAUGUGAAGAAUCAUGCAAAAUCAUAAAUGUCUGUUUACUACAGUCAGCUUAUGUGUCAACCUACUAUUGUUACAUUAGAUCAGGCAUUAGUGUCUUGAUGCAUGGUGAUAGUGCGGAAGUUGCAGUUAAAAUGUUUGAUGCUUUACGUUAAUACGUUUCAUCAACUUUUAACGUACCAAUGGAAAAACUCAAAACACAUUGUUGUUAACUGCAGAAGCUGAACUUGCAAAGAAUGUGUCCAUUAGACAAUGUCUUAUAACAUUCAGCAGCUCAGCAAGGGUUUGUUGAUUCAGAUGUAGAAACUAAAGAUGUUGUUGAAUGUCUUAAAUUGUCACAUCAAUCUGACUUGAGAAGUUACUGGCGAUGGUUGUUGUAAUAUUAUAUGCUUCACCUAUAACAAGUUGAAAACCGACACCCCGUGACCUUGGUGCUUGUAUUGACUGUAGUGCGCAUCAUAUUAUGCGCAGGUAGCAAAAAGUCACAAUAUUCAGAUAUGGAACGUUAAAGAUUUCAUGUCACUGUCUGAACAACUACGAAACAAAUACAGUGCUGCUAAAAGAAUACACCUUUUAAGUUGACCGUGCAACUAGACAAGUUGUUAAUGUUGUAACAACAAAGAUAGCACUUAAGGGUGGUAAAAUUGUUAAAAACUGGUUGAGCAGUUAAUUGUUCACUUGUGUUCCUUUCUGUUGCUGCUAUUUUCUAUUUAAUACACCUGUUCAUGCACGUCUAAACAUACUGACUUCAAGUGAAAUCAUAGGAUACAAGGCUAUUGAUAGUGGUGUCACUCGUGACAUAUCUACAGAUUUGUUUGCUAACAAACAUGCUGAUUUUGACACAUAGUUUGCCAGCGUGGUGGUAGUUAUAAUGACAAAGCUUGCCCAUUGAUUGCUGCAGUCAUAACAAGAGAAGUAGAUCUGUCGUGCCUGGUUUGCCUGGCACGAUUACGCACAACAAUGGUGACUUUGCAUUUUCCCUAGAGUUUAGUGCAGUUGGUAACAUCUGUUACACCAUCAAACUUAUAGAGUACACUGACUUUGCAUUCAGCUUGUGUUUGGCUGCUGAAUGUACAAUUUUAAAGAUGUUCUGGUAAGCCAGUACCAUUGUAUGAUACCAAUGUACUAGAAGGUUCUGUUGCUUAUGAAAGUUUACGCCCUGACACACGCUAUGUGCUCCGGAUGGCUCUAUUAUUCAAUUUCCAACACCUACCGAAGGUCUGUUAGAGUGGUAACUUUGAUUUUGAGUAAUAGGCACGGCACUUGUGAAAGAUCAGAAGCUGGUGUUUGUGUAUCUACUAGUAGUAGAUGGGUACUUAACAAUGAUAUUCAGAUUCUUCCAGGAGUUUUCUGUGGUGAAGAUGUAAUUUACACAAUCGUACACCUAAUUCAACCCAUUUUGGUGCUUUGGACAUAUCAGCACUAUAGUGCUGGUGGUAUAAUAGCUAUCAUAGUAACAUGCCUUGCCUCUAUUUUAUGAGGUUUAGAAGAGCUCUUGGUGAAUACAGUCAUGUAGUUGCCUUUAAUAUUACUAUAUUCCUUAUGUCAUCUGUACUUGUUUAACACCAGUUUACUCAUCUUACCAGGUGACUAUCUCUGUUAUCUACCUGUACUUGACAUUUAUCUUACUAAUGAUGUUUUUCUUCUUUAGCACAUAUUCAGUAGAUGGUUAUGUUCACACCACUAGUACCUUUCUGGAUAACAAUUGCUUAUAUCAUUUGUAUUCCCAAAGCAUUCUAUUGGUUUUAGUAAUUACCUAAAGAGACGUGAAGUCUCUAAUGGUGUUUCCUUUAGUACUUUGAAGAAGCUGCGCUGUGCACCUUUUGUUAAUAAAGAAAUGUAUAAAGUUGCGUAGUGAUGUGCUAUUACCUUCUACGCAAUAAUAGAUACUUAUCUCUAUAAACAAGUACAAGUAUUUUUUAGUGGAGCAAUGGAUACACUAGCUACAGAGAAGCUGCUUGUUGUCAUCUCGCAAAGGCUCUCAAUGACUUCGGUAACUCAGGUCUGAUGUUCACCAACCACCACAAACCUCAACCUCAGCUGUUUUGCAGAGUGGUUUUAGAAAAUGGCAUCCCAUACUGGUAAGUUGAGGGUUGUAUGGACAGUAACUUGUGGUACAACACUUAACGGUUUUUGGCUUGAUGACGUAGUUUCUCCAAGACCGUGAUCUGCACCUCUGAGACAUGCUUAACCCUAAUUAUGAAGAUUUACUCAUUCGUAAGUCUAAUCAUACUCUUUUGGUCAGGCUGGUAAUGUUCAACUCAGGGUUAUUGGACAUUCUAUGCAAAUUUGUGUACUUAAGUUAAGGUUGAUACAGCCAAUCCUAAGACACCUAAGUAUAAGUUUGUUCGCAUUCAACCAGGACAGACUUUCCAGUGUUAGCUUGUUACAAUGGUUCACCAUCUGGUGUUUACCAAUGUGCUAUGAGGCCCAAUACUAUUUAAGGGUUCAUUCCUUAAUGGUUCAUGUGGUAGUGUUGGUUUAACAUAGAUUAUGACUGUGUCUCUUUUGUUACAUGCACCAUUGGAAUUACCAACUGGAGUUCAUGCUGGCACAGACUUAGAAGGUAACUUUAUGGACCUUUGUUGACAGGCAAACAGCACAAGCAGCUGGUACGGACACAAACUAUUACAGUUAUAUGUUUAGCUUGGUUGUACGCUGCUGUUAUAAAUGGAGACAGGUGGUUUCUCAAUCGAUUUACCACAACUCUUAAUGACUUUAACCUUGUGGCUAUGAAGUACAAUUAUGAACCUUAACACAAGACCCUAUUGACAUACUAGGACCUCUCUCUGCUCAAACUGGAAUUGCCGUUUUAGAUUGUGUGCUCAUUAAAGAAUUACUGCAAAAUGGUAUGAAUGGACGUACCAUUGGGUAGUGCUUUAUUAGAAGAUGAACUUACACCUUUUGAUGUUGUUAGACAAUGCUCAGGUGUUACUUUCCAAAGUGCAGUGAAAAGAACAAUCAAGGGUACCCCACUGGUUAGUUACUCACAAUUUGACUUCACUUUUAGUUUAGUCCAGAGUACUCAAUGGUCUUUUCUCUUUUUGUAUGAAUGCCUUUUACCUUUUGCUAUGGGUAUUAUUGCUAUGUCUGCUUUGCAAUGAUGUUUGACAAACAUAAGCAUGCAUUUCUCUGUUUGUUUUUGUUACCUCUUGCCCUGUAGCUUAUUCUAAUAUGGUCUAUAUGCCUGUAGUUGGGUGAUGCGUAUUAUUAGACAUGGUUGGAUAUGGUUGAUCUAGUUUGUCUGGUUUUAAGCUAAAAGACUGUGUUAUGUAUGCAUCAGCUGUAGUGUUACUAAUCCUUAUGACAGCAAGAACUGUGUAUGAUGAUGGUGCUGGAGAGUGUGGACACUUAUGAAUGUCUUGACACUCGUUUAUAAAGUUUAUUAUGGUAAUGCUUUAGAUACAGCCAUUUCCAUGUGGGCUCUUAAAUCUUUGUUACUCUAACUACUCAGGUGUAGUUACAACUGUUCAUGUUUUUGCCAGAGGUAUUGUUUAUAUGUGUGAGUAUUGCCCUAUUUUUCAUAACUGGUAAUACACUUCAGUGUAUAAUGCUAGUUUAUUGUUUCUAGGCUAUUUUGUACUUGUUACUUUGGCCUCUUGUUUACUCAACCGCUACUUUAGACUGACUCUAGUGUUUAUGAUUACUUAGUUUCUACACAGGAGUUUAGAUAUAUGAAUUCACAGGGACUACCCCACCCCAAGAAUAGCUAAGAUGCCUUCAAACUCAUUAAAUUGUUGGGUGUUGGUGGCAAACCUUGUAUCUAAAGUAGCCACUGUACAGUCUAAAAUGUCAGAUGUAAAGUGCACAUCAGUAGUCUACUCUCAGUUUUGCAACAACUUCAGAGUAGAAUCAUCAUCUAAAUUGUGGGCUCAACGUGUCCCAGUUACACAAUGACAUUCUUAGCUAAAGAUACUACUGAAGCCUUUGAAAAAAUGGUUUCUACAUUUUUGUUUUGCUUUCCAUGCAGGGUGCUGUAGACAUAAACAAGCUUUGUGAAGAAAUGCUGGACAACAGGGCAACCUUACAAGCUAUAGCCUCAGAGUUUAGUUCCAUCAUAUGCAGCUUUGCUACUGCUCAAGAAGCUUAUGAGCAGGCUGUUGCUAAUGGUGAUUCUGAAGUUGUUCUUAAAAAGUUGAAGAAGUCUUUGAAUGUGGCUAAAUCUGAAUUUGACCGUGAUGCAGCCAUGCAACGUAAGUUGGAAAAGAUGGCUGAUCAAGCUAUGACCCAAAUGUAUAAACAGGCUAGAUUUGAGGACAAGAGGGCAAAAGUUACUAGUGCUAUGCAGACAAUGCUUUUCUCUAUGGCUUGGAAAGUUGGAUAAUGAUGCACUCAACAACAUUAUCAACAAUGCAAGAGAUGGUUGUGUUCCCUUGAACAUACACCUACAACAGCAGCCAAACUAAUGGUUGUCAUACCAGACUAUAACACAUAAAAAUACGUGUGAUGGUACAACAUUUACUUAUGCAUCAGCAUUGUGGGAAAUCCAACAGGUUGUAGAUGCAGAUAGUAAAAUUGUUCAACUUAGUGAAAUUAGUAUGGACAAUUUUCCUAAUUUAGCAUGGCCUCUUAUUGUAACAGCUUCUAAGGGCCAAUUCUGCUGUCAAAUUACAGAAUAAUGAGCUUAGUCCUGUUGCACUACGACAGAUGUCUUGUGCUGCCGGUACUACACAAACUGCUUGCACUGAUGACAAUGCGUUAGCUUACUACAACACAACAAAGGGAGGUAGGUUUGUACUUGCACUGUUAUCCGAUUUACAGGAUUUGAAAUGGGCUAGAUUCCCUAAGAGUGAUGGAACUGGUACUAUCUAUACAGAACUGGAACCACCUUGUAGGUUUGUUACAGACACACAAAGGUCCUAAGUGAAGUAUUUAUACUUUAUUAAAGGAUUAAACAACCUAAUAGAGGUAUGGUACUUGGUAGUUUGCUGCCACAGUACGUCUACAAGCUGGUAAUGCAACAGAAGUGCCUGCCAAUUCAACUGUAUUAUCUUCUGUGCUUUGCUGUAGAUGCUGCUAAAGCUUACAAAGAUUAUCUUAGCUAGUGGGGACAACCAAUCACUAAUUGUGUUAAGAUGUUGUGUACACACACUGGUACUGGUCAGGCAAUAACAGUUACACCGGAAGCCAAUAUGGAUCAAGAAUCCUUUGGUGGUGCAUCGUGUUGUCUGUCUACUGCCGUUGCCACAUAGAUCAUCCAAAUCCUAAAGGAUUGUGACUUAAAAGGUAAGUAUGUACAAAUACCUACAACUUGUGCUAAUGACCCUGUGGGUUUUACACUUAAAACACAGUCUGUACCGUCUGCGGUAUGUGGAAAGGUUAUGGCUGUAGUUGUGAUCAACUCCGCGAACCCAUGCUUCAGUCAGCUGAUGCACAAUCGUUUUCAAACGGGUUUGCGGUGUAAGUGCAGCCCGUCUUACACCGUGCGGCACAGGCACUAGUACUGAUGUCGUAUACAGGGCUUUUGACAUACAAUGAUAAAGUAGCUGGUUUCUGCUAAAUUCCUAAAACUAAUUGUUGUCGCUUCCAAGAAAAGGACGAAGAUGACAAUUUAAUUGAUUCUUACUUUGUAGUUAAGAGACACACUUUUCUAACUACCAACAUGAAGAAACAAUUUAUAAUUUACUUAAGGAUUGUCCAGCUGUUGCUAAACAUGACUUCUUUAAGUUUAGAAUAGACGGUGACAUGGUACCACUAUAUAUCACGUCAACGUCUUACUAAAUACAAUGGCAGACCUCGUCUAUGCUUUAAGGCAUUUUGAUGAAGGUAAUUGUGACACAUUAAAGAAAUACUUGUCACAUACAAUUGUUGUGAUGAUGAUUAUUCAAUAAAAAGGACUGGUAUGAUUUUGUAGAAAACCCAGAUAUAUUACGCGUAUACGCCAACUUAGGUGAACGUGUACGCCAAGCUUUGUUAAAAACAGUACAAUUUUGUGAUGCCAUGCGAAAUGCUGGUAUUGUUGGUGUACUGACAUUAGAUAAUCAAGAUCUCAAUGGUAACUGGUAUGAUUUCGGUGAUUUCAUACAAACCACGCCAGGUAGUGGAGUUCCUGUUGUAGAUUCUUAUUAUUCAUUGUUAAUGCCUAUAUUAACCUUGACCAGGGCUUUAACUGCAGAGUCAUGUUGACACUGACUUAACAAAGCCUUACAUUAAGUGGGAUUUGUUAAAAUAUGACUUACGGAAGAGAGGUUAAAACUCUUGACCGUUAUUUUAAAUAUUGGGAUCAGACAUACCACCAAAUUGUGUUAACUGUUUGGAUGACAGAUGCAUUCUGCAUUGUGCAAACUUUAAUGUUUUAUUCUCUACAGUGUUCCCACCUACAAGUUUUGGACCACUAGUGAGAAAAAAUUUGUUGAUGGUGUUCCAUUUGUAGUUUCAACUGGAUACCACUUCAGAGAGCUAGGUGUUGUACAUAAUCAGGAUGUAAACUUACAUAGCUCUAGACUUAGUUUAAGGAAUUACUUGUGUAUGCUGCUGACCCUGCUAUGCACGCUGCUUCUGGUAAUCUAUUACUAGAUAAACGCACUACGUGCUUUCAGUAGCUGCACUUACUAACAAUGUUGCUUUUCAAACUGUCAAACCCGGUAAUUUUAACAAAGACUUCUAUGACUUUGCUGUGUCUAAGGGUUUUUAAGGAAGGAAGUUCUGUUGAAUUAAAACACUUCUUUGCUCAGGAUGGUAAUGCUGCUAUCAGCGAUUAUGACUACUAUCGUUAUAAUCUACCAACAAUGUGUGAUAUCAGACAACUACUAUUUGUAGUUGAAGUUGUUGAUAAGUACUUUGAUUGUUACGAUGGUGGCUGUAUUAAUGCUAACCAAGUCAUCGUCAACAACCUAGACAAAUCAGCUGGUUUUCCAUUUAAUAAAUGGGGUAAGGCUAGACUUUAUUAUGAUUCAAUGAGUUAUGAGGAUCAAGAUGCACUUUUCGCAUACACAAAACGUAAUGUCAUCCCUACUAUAACUCAAAUGAAUCUUAAGUAUGCCAUUAGUGCAAAGAAUAGAGCUCGCACCGUAGCUGGUGUCUCUAUCUGUAGUACUAUGACCAAUAGACAGUUUCAUCAAAAUUAUUGAAAUCAAUAGCCGCCACUAGAGGAGCUACUGUAGUAAUUGGAACAAGCAAAUCUAUGGUGGUUGGCACAACAUGUUAAAACUGUUUAUAGUGAUGUAGAAAACCCUCACCUUAUGGGUUGGGAUUAUCCUAAAUGUGAUAGAGCCAUGCCUAACAUGCUUAGAAUUAUGGCCUCACUUGUUCUUGCUCGCAAACAUACAACGUGUUGUAGCUUGUCACACCGUUUCUAUAGAUUAGCUAAUGAGUGUGCUCAAGUAUUGAGUGAAAUGGUCAUGUGUGGCGGUUCACUAUAUGUUAAACCAGGUGGAACCUCAUCAGGAGAUGCCACAACUGCUUAUGCUAAUAGUGUUUUUAACAUUUGUCAAGCUGUCACGGCCAAUGUUAAUGCACUUUUAUCUACUGAUGGUAACAAAAUUGCCGAUAAGUAUGUCCGCAAUUUACAACACAGAUUUAUGAGUGUCUCUAUAGAAAUAGAGAUGUUGACACAGACUUUGUGAAUGAGUUUUACGCAUAUUUGCGUAAACAUUUCUCAAUGAUGAUACUCUUUGACGAUGCUGUUGUGUGUUCAAUAGCACUUAUGCAUCUCAAGGUCUAGUGGCUAGCAUAAAGAACUUUAAGUCAGUUCUUUAUUAUCAAAACAAUGUUUUAUGUCUGAAGCAAAAUGUUGGACUGAGACUGACCUUACUAAAGGACCUCAUGAAUUUGUUCUCAACAUACAAUGCUAGUUAAACAGGGUGAUGAUUAUGUGUACCUUCCUUACCCAGAUCCAUCAAGAAUCCUAGGGGCCGGCUGUUUGUAGAUGAUAUCGUAAAAACAGAUGGUACAUCUAUGAUUGAACGGUUCGUGUCUUUAGCUAUAGAUGCUUACCCACUUACUAAACAUCCUAAUCAGGAGUAUGCUGAUGUCUUCAUUUGUACUUACAAUACAUAAGAAAGCUACAUGAUGAGUUAACAGGACACAUGUUAGACAUGUAUUCUGUUAUGCUUACUAAUGAUAACACUUCAAGGUAUUGGGAACCUGAGUUUUAUGAGGCUAUGUACACACCGCAUACAGUCUUACAGGCUGUUGGGGCUUGUGUUUUUUGCAAUUCACAGACUUCAUUAAGAUGUGGUGCUUGCAUACGUAGACCAUUCUUAUGUUGUAAAUGCUGUUACGACCAUGUCAUAUCAACAUCACAUAAAUUAGUCUUGUCUGUUAAUCCGUAUGUUUGCAAUGCUCCAGGUUGUGAUGUCACAGAUGUGACUCAACUUUACUUAGGAGGUAUGAGCUAUUAUUGUAAAUCUCAAACCACCCAUUAGUUUCCAUUGUGUGCUAAUGGACAAGUUUUUGGUUUAUAUAAAAUACAUGUGUUGGUAGCGAUAAUGUUACUGACUUUAAUGCAAUUGCAACAUGUGACUGGACAAAUGCUGGUGAUUACAUUUUAGCUAACACCUGUACUGAAAGACUCAAGCUUUUGCAGCAGAAACGCUCAAAGCUACUGAGGAGACAUUUAAACUGUCUUAUGGUAUUGCUACUGUACGUGAAGUGCUGUCUGACAGAGAAUUACAUUUCAUGGGAAGUUGGUAAACCUAGACCACCACUUAACCGAAAUUAUGUCUUUACUGGUUAUCGUGUAACUAAAACAGUAAAGUACAAAUAGGAGAGUACACCUUUGAAAAAGGUGACUAUGGUGAUGCUGUUGUUUACCGAGGUACAACAACUACAAAUUAAAUGUUGGUGAUUAUUUUGUGCUGACAUCCAUACAGUAAUGCCAUUAAGUGCACCUACACUAGUGCCACAAGAGCACUAUGUUAGAAUUACUGGCUUAUACCCAACACUCAAUAUCUCAGAUGAGUUUUCUAGCAAUGUUGCAAAUUAUCAAAAGGUUGGUAUGCAAAAGUAUACACUCCAGGGACCACCUGGUACUGGUAAGAGUCAUUUUGCUAUUGGCCUAGCUCUACUUCUGCUCGCAUAGUGUAUACAGCUUGCUCAUGCCGCUGUUGAUGCACUAUGUGAGAAGGCAUUAAAAUAUUUGCCUAUAGAUAAAUGUAGUAGAAUUAUACCUGACGUGCUCGUGUAGAGUGUUUUGAUAAAUCAAAGUGAAUUCAAUUAGAACAGUAUGUCUUUUGUACUGUAAAUGCAUUGCCUGAGACGACAGCAGAUAUAGUUGUCUUUGAUGAAAUUUCAAUGGCCACAAAUUAUGAUUUGAGUGUUGUCAAUGCCAGAUUACGUGCUAAGCACUAUGUGUACAUUGGCGACCCUGCUCAAUUACCUGCACCACGCACCUUGCUAACUAAGGGCACACUAGAACCAGAAUAUUUCAAUUCAGUGUGUAGACUUAUGAAAACUAUAGGUCCAGACAUGUCUCGGAACUUGUCGGCGUUGUCCUGCUGAAAUUGUUGACACUGUGAGUGCUUUGGUUUAUGAUAAUAAGCUUAAAGCACAUAAAGACAAAUCAGCUCAAUGCUUUAAAAUGUUUUAUAAGGGUGUUAUCACGCAUGAUGUUUCAUCUGCAAUUAACAGGCCACAAAUAGGCGUGGUAAGAGAAUUCCUUAUGUAACCCUGCUUGGAGAAAAGCUGUCUUUAUUUCACCUUAUAAUUCACAGAAUGCUGUAGCCUCAAAGAUUUUGGGACUACCAACCUCAAACUGUUGAUUCAUCACAGGGCUCAGAAUAUGACUAUGUCAUAUCACUCAAACCACUGAAACAGCUCACUCUUGUAAUGUAAACAGAUUUAAUGUUGCUAUUACCAGAGCAAAAGUAGGCAUACUUUGCAUAAUGUCUGAUAGAGACCUUUAUGACAAGUUGCAAUUUACAAGUCUUGAAAUUCCACGUAGGAAUGUGGCAACUUUACAAGCUGAAAAUGUAACAGGACUCUUUAAAGAUUGUAGUAAGGUAAUCACUGGGUUACAUCCUACACAGGCACCUACACACAGUGUUGACACUAAAUUCAAAACUGAAGGUUUAUGUGUUGACAUACCUGGCAUACCUAAGGACAUGACUUAUAGAAGACUCAUCUCUAUGAUGGGUUUUAAAAUGAAUUAUCAAGUUAAUGGUUACCCUAUCCGUUUAUCACCCGCGAAGAAGCUAUAAGACAUGUACGUGCAUGGAUUGGCUUCGAUGUCGAGGUGUCAUGCUACUAGAGAAGCUGUUGGUACCAAUUUACCUUUACAGCUAGGUUUUCUACAGGUGUUAACCUAGUUGCUGUACCUACAGGUUAUGUUGAUACACCUAAUAAUACAGAUUUUCCAGAGUUAGUGCUAAACCACCGCCUGGAGAUCAAUUUAAACACCUCAUACCACUUAUGUACAAAGGACUUCCUUGGAAUGUAGUGCGUAUAAAGAUUGUACAAAUGUUAGUGACACACUUAAAAAUCUCACUGACAGAGUCGUAUUUGUCUUAUGGGCACAUGGCUUUGAGUUGACAUCUAUGAAGUAUUUGUGAAAAUAGGACCUGAGCGCACCUGUUGUCUAUGUGAUAGACGUGCCACAUGCUUUUCCACUGCUUUCAGACACUUAUGCCUGUUGGCAUCAUUCUAUUGGAUUUGAUUACGUCUAUAAUCCGUUUAUGAUUGAUGUCAACAAUGGGGUUUUACAGGUACCUACAAAGCAACCAUGAUCUGUAUUGUCAAGUCCAUGGUAAUGCACAUGUAGCUAGUUGUGAUGCAAUCAUGACUAGGUGUCUAGCUGUCACGAGUGCUUUGUUCAGCGAGUUGACUGGACUAUUGAAUAUCCUAUAAUUGGUGAUAACUGAAGAUUAAUGCGGCUUGAAGAAAGUUCAACUGUGCUAAAGCUGCAUUAUAGAGACAAUUCCUUCUAGACAUGGUAAUAAAGCUAUUAAGGUGCUCUUGCUUAUGUAGAAUGGAAGUCAGAUGAACAGCCUUGUAGAGACAAAGCUUUAUAGUAGAGGAAUUACUAUCUUAUGCCACACACUCUCAAAUUCAUAGAUGCUGUAGCCUUUUGGAAUUGCCAUGUCGAUAGAAUCCUGCUAAUUCCAUUGUUUGUAAAUUUGACAUAGAGUGUAAUCAACCUUAUUUGCACUGUUGUGAUGUUGCAGUUUGUAUUAAACAAACAUGCAUUCCAAAUAGCUUUUGAUAACAGUGCACUAAUCAGACAUGGAACGAUUACAAUUUCCUUAAUUGCACCAUUUAGCCCCAUCGUUCAGCGUUUCAGGAAUGUCGCGUUGGCACGGAAGUCACACCUUCGGGAACGUGGUUGACCUACACAGGUGCCAUCAAUUGGAUGACAAAGAUCCAAAUUAAAGAUCAAGUCAUUUGCUGAAUAAGCAUUGACGCAUACAAAACAUCCCACCAACAGAGCCUAAAAAGGACAAAAAGAAGAAGGCUGAUGAAACUCAAGCCUACCCAGAGACAGAAGAAACAGCAAACUGUGACUCUUUCCUGCUGCAGAUUUGGAUGAUUUCCAAACAAUUGCAACAAUCCAUGAGCAGUGCUGACUCAACUCAGGCCUAAACUCAUGCAGACAUCAAGGCAGAUGGGCUAUAAACGUUUCGCUUUCCGUUUACGAUAUAGUCUACUCUUGUGCAGAAUGAAUUCUCGUAACUACAUAGCACAAGUAGAUGUAGUUAACUUUAAUCCACUAGCAAUCUUUAAUCAGUGUGUAACAUUAGGGAGGACUUGAAAGAGCCACCACAUUUUCGAGGCCACGCGGAGUACGAUCGAGUGUACAGUGAACAAUGCAGGGAGAGCUGCCUAUAUGGAAGAGCCCUAAUGUGUAAAAUUAAUUUUAGUAGUGCUAUCCCCAUGUGAUUUUAAUAGCUUCUUAGGAGAAUGACAAAAACACCCUCCCUAUCAUCUUCAUCCCUUCAUAUCCCAUAUCCAACAUCCAUACAUUUCAUCCAUCUCCCCCCACACCAUCCCCAAAUACCUACAAAU
>cluster_18 reads=2 total_reads=1378
AUUGGUAACCCUAAAGCUAUUAAGUGUACCUCAAGCUGAUGUAGAAUGGAAGUUCUUAUGAUGCACAGCCUUGUAGUGACAAAGCUUAUAAAAUAGAAGAAUUAUUCUAUUCUUAUGCCACACAUUCUGACAAAUCACAGAUAUGGUGUAUGCCUAUUUUGGAAUUGCAAUGUCGAUAGAUAUCCUGCUAAUUCCAUUGUUUGUAGAUUUGACUUAGAGUGCUCUAACCUUAACUUGCCUGGUUGUGAUGGUGGCAGUUUCUGUAUGGGCAAACAUGUACUCCACCAGCUUUGAUAAAAGUGCUUUGUUAAUUUAAAACAAUUACCAUUUUCUAUUAUCUGACAGUCCAUGUGAGUCUCAUAGAAAACAAGUAGUGUCAGAUAGAUUAUGUACCACUAAAGUCUGCUACGUGUAUAACACGUUGCAAUUAGGUGGUGCUGUCUGUAGACAUCAUGCUAAUGAGUACAGAUUGUAUUCGAUGCUUAUAUUACAUGCGACUCAGCAACUGGCUUUAGCUUGUGGGUUUACAAACAAUUUGAUACUUAUAACCUUUUGGAACACUUUUACAGGGUAUCAGAGUUUUAGAAAAUGUGGCUUUUAAUGUUGUAAAUAAAGGGACACUUUGACAACAGGGUGAAGUACCAGUUUUUCUAUUCAUUAAUAACACUGUUUAUACAAAAGUUGAUGGUGUUGAUGUAGAAUUGUUUGAAAAUAAAACAUACCUGUUAAUGUAGCAUUUGAGCUUGGGCUAAGCGACAUUAAACCAGUACCAGAGGUGAAAAUACUCAAUAAUUUGGGUGUGGACAUUGCUGCUAAUACUGUGAUCAAGGACUCAAAAGAGAUGCUCCAGCACAUAUACUAUUGGUGUUUUGUUCAUGACCUGACAUAGCCAAGAAACCAACUGAAACGAUUUUGCACCACCACUGUCUUUUUGAUGGUAGAGUUGAUGGUCAAGUAGACUUAUUUAGAAAUGCCCGUAAUGGUGUUCUUAUUACAGAAGGUAGUGUUAAGGUUUUCAACCAACCGUAGGUCCCAAACAAGCUAGUCUUUAAUGGAGUCACAUUAAUUGGAGAAGCCGUAAAAACACAGUCAAUUAUUCUGAAAAGUUGAUGGUGUUGUCCAACAAUUACCUGAAACUUACUUACACACAGAAGAAAUUUACAAGAAUUUAAACCCAGGAGUUUGACGGAAAUUGAUUUAGAAUUAGCUAUAGAUGAAUCAUUGAACAGUAAUUAGAGGCUAUGCCCCGAACAUCGCAUCGAGAUUAGUCAUAGUCAGUUAGGUGGUUUACUGAUUGGACCAGCCAAACGUUCAAGGAAUCACCUUUUGAAUUAGAAGAUUUCAUUCCUAUGGACAGUACAGUUAAAACUAUCACCAGAUGCGCAAACAGGUUUCUAAGUGUGUGUUCUGUUUUGAUCAUACUUGAUGAUUUGUUGAAAUAAUAAAAUCCCAAGAUUUAUCUGUAGUCUCAAGGUUGUCAAAGUGACUAUUGACUAUACAGAAAUUCAUUUAUGCUUGUUGUAAAGAUGGCCGUAGAAACAUUUUACCCAAAAUUACAAUCUAGUCAAGUAAGCAACCGGGUGCUGCUAUGCCAAUCCACAAAUGCAAAGAAUGCUAUUAGAAAAGUUGACCUUCAAAAUUAUGGUGAUAGUGCCAUUCCCUAAGGCACAAUGAUGAUACGCAAAUAUCUCCACUGUGUCAAUAUUUAAACACAUUACUAGCUGUACCCAACAAUAUGAGUUACACACUCUAGCGCUGGUUCAAUAAAAGUUGCACCAGGUACAACUGUCUAAGACAGUGAUGCCUACCGGUACGCUGCUUGUCGACACAAUCUCAAUGACUUUGUCCUGAUGCAGAUUCAACUUUGAUUGGUGAUUGUGCAACUGUACAGCUACUAAAUGGAUCUCACUAUCAGUGAUAUGUACGACCCUAAGACUAAAAUGUCAAAAAAAUGACUCUAAAGAGGUUUUUACUGUGGGUUUAUACAACAAAAACUGCUAUCAGGUUCUGGCUAUAAAGAUAACAGAACAUUCUCUGAAUGCUGAUUUUAUAAGCUAUAGGACAUCGACGGUGGCAGCCUUUUUUACUAAUGUGAAUGCGUCAUCAUCUGAAGCAUUUUAAUUGGAUGUAAUUAUCUUGCAAACCACGCGAACAAUAGAUGGUUAUGUCGCAUGCAAUUCAUAUACUGAGGAAUACAAAUCCAAUCAGUUGCCUCCUUUCUCUUUUGACCUAUAAAUUUCCCCUUAAAUUAAGGUACUGCUGUUAUGUCUUAAAAAAGGUCAAAUCAAUGAUAUGAUUCUAUUCUUCUUAGUAAAGUAUACUUCCAAUUAACAAACCAACCAACUUUCUAUUCUAGUGAUCUCUUCUUAAACAAACAAUGUUUGUCUUCUUGUACAUUGCCCUAGUCUCAGUCAGUGUUUAAUCAACCAGAACUCAAUUACCCCAACAUAAAUUCUUCACCCGGUGUUCAUUACCCUGACAAGUUUUCAGAUCCUCAGUUCUACUACACUCAGGACAUUUCCUCACCCCUCUUCCAUCAUACUUAAUACCAUCCUAAGAGUUUGAUACCCUAUCCUACCAUUUAAUGAUGGUGCUUAUCUUGCUUCCACUGAGUCUAACAUAAUAGAGGCUGGAUUUUGUACUACUUUGAUUCGAAGACCCAGUCCCUACUUAUUGUAAUAACGCUCUAAUAUUGUUAUUAAAGUCUGUGAAUUUCAAUUUGUAAUGAUCCAUUUUGGUGUUUCAACCACAAAACAACAAAAGUAGGAUGGAAGUUCAGAUCUAUUUAGUGCGAAUAAUUGCACUUUGAAUAUGUUCUCAGCCUUUUAUGACCUAAAGGAAAACAGGGAAUUCAAAAAUACUAAGAAUCUGUGUUUAAGAAUAUUGAUGGUUAUUCUAAAAUUAUUACGCACACGCCUAUUAAUCUAGUGCGUGAUCUCCCACAUUUUUACGGCCUUAGAACCAUUGGUAGAUUUGCCAAUGGUAUUAACAUUGGUUUCAAUUACCUGCUCAUGAAGUUAUUUGACUCCUGGUGAUUUUUUCAGGUUGGACAGCUGGUGCUGCAGCUUAUUAUGGGUUAUUUCAACCAAGGACUUUCUAUUAAAAUAUAAUGAAAAUGGAACCAUUCAGAUGCUGUAGACUGCGACUUGACCCUCUCUCAGAAACAAGUGUACUGAAAUCCUCACUGUAGAAAAGGAAUCUAUCAAACUUCUAACUUUAGAGUCCAACACAGAAUCUAUUGUAAGAUUCCUAAUAUUACAAACUUGUGCCCUUUGGUGAAGUUCUCAACGCCACCAGAUAUGCAUCUGUUUAUGCUUGGAACAGGAAGAGAAUCAGCAACUGCGUCGCUGAUUAUUCUCUCCUAUAUAAUACCGCAUAUUUUCCACUUUAAGUGUUAUGGAGUGUUCCCACUAAAUUAACGAUCUCUACUCUACUAAUGUCUAUCAGAUUCUGUAAUUAGAGGUGAUGAAGUCAGACAAUCGCUCCAGGCAAACUGGAAAGAUUCUGAUUAUAAUUAUAAAUUACCAGAUGAUUUUACAGGCUGCGUUAUAGCUUGGAAUUCUAACAAUCUGAUUCUAAGGUUGGUAGUAAUUAUAAUUACCUGUAUAGAUUGUUUAAGAAGUCUAAUCUCAAACCUCUAGAGAGAAUAUUUCAACUGAACUCUAUCAGGCCGGUAGCACACCCUGUAAUGGUGUUGACGGUUCUAAUUGUUACUUUUCACAAUCAUAUGGUUUCCAACCCAAUGGUGUUGGUUACCAUACAGAGUAGUAGUACUUUUUGAACUCACAUGCACCAGCAACUGUUUGUGGACCUAAAAUUCUACUAAUUUGGUUAAAAACAAAUGUGUCAAUUCAACUCAAUGGUUCAACAGGCACAGGUGUUCUUACUGAGUCUAACAAAAAUUUUGCCUUUCCAACAAUUUGGCAGAGACAUUGCUGACACUGAUGCUGUCCUGACCCAGACACUUGAGAUCUUGACAUUCCAUGCUUCUGGUGGUGUCAGUGUUAACAAGGAACAAAUCACAACCAGGUUGCACUUUCAUCAGGAUGUUAACUGCCCAGAAGUCCCUGUUGCUAUUCAUGCAGAUCAACCACUCCACUUGCCGUGUUUAUUCUACAGGUUCAAUGUUUUCAAACACAUGCAGGCUGUUUAAUGGGGCUGAAUAUGUCAACAACUCAUGGUGUGACAUAAUCAGACUCAGACUAAUUUCCUCAACGGGCACGGUGUAUCUAGUCAAUCCAUCAUUGCCUACACUAUGUCACUUGGUCCAGAAAAUCAGUUGCUUACUCUAAUAACUCUAUGCCAUACCCACAAAUUUUACAACUAGUGUUACCACAGAAAUUCUACCAGUGUCUAUGACCAAGCACAGUAGAUUGUACAAUGUACAUUUGUGGUGAUUCUGAAUGCAGCAAUCUUGUCGCAAUGGCAGUUUUUGUACACAAUUAAACCGUUCCACAACUGGAAUAGCUGUUGAACAAGACAAAACACCCAAGAAGUUUUUGCACAAGUCAAACAAAUUUCAAAACACCACCAAUUAAAGAUUUGGUGGUCUAAAAUUCACAAAUAUUACCAGAUCCAUCAAACCCAGCAAGAGGUCAUUUAUUGAAGAUCCACUCUCAACAAAGUGACUACAGAUGCUGGCUCAUCAAACAAUCGGUGAUUGCCUUGGUGAUUGCUCUAGAGACCCAUUUGUGCACAAAGUUUAACGGCCACACUGUUUUGCCACCUUUGCUCACAGAUGAAAAGAUUGCUCAAUACACUUCUCACAAUUAGCGGGUACAAUCACUCUGGUUGGACCUUUGGUGCAGGUGUCCAUUAAUACCAUUUGCUACAAUGGCUCAUAGGUUCAAUGGUAUUGGAGUUAACAGAAUGUUCUAUGAGAACCAAAAAUUGAUUGCCAACCAAUUUAAUAGUGCUACUGCAAAAUUCAAGACUCACUUUCCACAGCAAGUGCACUUGGAAAACUCAAGAUGUGGUCAACCAAAAUGACAAGUUCAAACACGCUUGUUAAACAACUUGCUCCAAUUUGGUGCAAUUCAAGUGUUCUAAAUGAUAUCCUCACGUCUUGACAAAGUUGAGGCUGAAGUGCAAUUGAUCGAUUGAACACAGGCAGACUCAAAGUUUGCAGACAAUGUGACUCAACAAAUAAUUAGAGCUGCAGAAAUCAGAGCUCUGCUAAUCUUGCUACUAACCGCCAGAGUGUGUACUUGGACAAUCAAAAAGAGUUGAUUUGUGGAAGGGCUAUCAUUUAUGCCUCUCCUCAGUCAGCACCUCCUGGUAGUUUUCAUCUGACCAUGUCCCUGCACAAGAAAAGAACAUACUGCACCUGCCAUUGUCAUGAUGGAAAAGCACACCUCCAAGGUGUCUUUUUCAAUCGCACACUGGUUUGUAACAAAGGAAUUUUAUGAACCAAAUCCUACACAGACAACACAUUUGUGUUAGUAACUGUGAUGUUGUAAUAGGAAUUGUCAACAACACAGUUUAUGAUCCCUUGCAACCUGAAUUAGAUCAUCAAGGAGGUUAGAUAAAUAAUUAAGAACAUCUCACCAGAUGCAAUUUAGGUGACACCAUGCAUUAAUGACACAGUUGUAAACAUUCAAAAAGAAAUGACCGCCUCAACGAGGUUGCCAAGAAUCUAAAUGAAUCCAUCGAUCCAAGAACUUGGAAAGAACAAGCAGUAUAAAAUGGCCAAGUCCACUUGGCUAGGUUUUAUAGCUCUGAUUGCCAAGUAAUGGUGACAAUUAUGCUUUGCUGUAUGACCAGUCGCUGUAGUUGUCACCGACUGUUGUUCUUGUGGAUCCUUCUGCAAAUUUGAUGAAGACGAACUUGAGCCAGUGCUCAAAGGAGUCAAAUUCAUUUACUAAACGAACUUAUGGAUUUGUUUCUAUGAGAAUCUUCAAUUGGAACUGUAACUUUGAAGCAAGGUGAAAUCAAGGAUGCUACUCCACAGAUUUUGUUCGCGCUACUGCAACGAUACCGAUACAAGCCCUCCCUUUCGGAUGGCUUAUUGUUGGCGUUGCAUUCUGCUGUUUCAGAGCGCUCAAAAUCAUAACCCUCAAAAAGAGAUGGCAACUAGCACUCUCCAAGGGUGUCUCACCUCUGUUUGCAACUUGCUGUUGUUGACUGUAACCGUUCACACCUUCUGCUCGUUGCUGCUGGCCUUGAAGCCCCUUUUCCUAUCUUCUAUGCUUUAGUCUACUUCUUGCGAGAUAAACUUGUAGAAUAGUAGGCUUGGCUCUGCUGGAAUGCCGUUCCAAAACCCAUUACUUUAUGAUGCCAACUGUUUUUUCUGCUGGCAUACUAAUUGUGACAAUUGUAUACCUCAAUAGUGUAACUCUUCAAUUGUCAUUCAGGUGAUGUUACAACAAGUCCUAUUCUUGAACAUGACCAGAUUGGUGGUUAUACUGAAAAUGGGAAUCUGAGUAAGACUGUGUUGUCUACACAGUUACUUCACUUCAGAUUUACUCACCAGCUGUACUCAUUCAAUUGAGUACAGACACUGGUGUUGAACAUGUUACCUUCUUCAUCACAAUAAAAUUGUUGAUGAGCCCUGAAGAACAUGUCCAAAUUCAUAAUCGACGGUUCAUCCGGAGUUGUUAAUCCAGUAAUGGAACCAAUUUAUGAUGAACCGACGACGACUAGCGUGUUUUGUAAGCAGCUGAUGAGUACGAAACUCUAUGUACUCUACUCGUUUCAGAAGAGACAGGUACGUUAAUAGUUAAUAGCGUACUUCUCUUGCUUUCGUGGUAUUUACUGCUAGUUACACUAGCCAUCCUUACUGCGCUUCGAUUGUUGCGUACUGCUGCAGUAUUGUUAACGUUGAGUCACUGUAAAACCUUCUUAUUACCUUCCCAGGUAAAAACCAACCAUACUUCGAUACUUGUAGAUCUGUUCUCUAAACGAACUAAAUAUUAUAUUAGUUUCUGUUUGGAACUUUAAUUUUAGCCAUUGGCAGAUUCCAACGGUACUAUUACCGUUGAAGAGCUUAAAAAGCUCUUGAACAAUGGAACCUAGUAAUAGGUUUCCUAUUCCUUACAUGGAUUUGUUUACAAUUUGCCUAUGCCAACAGGAAUAGGUUUUUGUAUAUAAUUAAGUUAAUUUCCUCUGGCUGUUAUGGCCAGUAACUUUAGCUUGUUUUGUGCUUGCUGCUGUUUACAGAAUAAAUUGGAUCACCGGUGGAAUUGCUAUCGCAAUGGCUUGUCUUGUAGGCUUGAUGUGGCUCAGCUACUUCAUUGCUUUUCAGACUGUUUGCGCGUACGCGUUCCAUGUGGUCAUUCAAUCCAGAAACUAACAUAUCUCAACGUGCCACUCCAUGGCACUAUUUGACCAGACCGUUCUAGAAAGUGAACUCGUAACGGAGCUGUGAUCCUUCUGACAUCUCGUAUUGCUGACACCAUCUGAAACGCUGUGACAUCAAGGACCUGCCUAAGAAUCACUGUUGCAUCACGAACGCUUCUUAUUACAAUUGGAGCUUCGCAGCGUGUAGCAGGUGACUCAGGUUUGCUAUACAGUCGCUACAGGAUUGGCAUAUAAAUUAAACACAGACCAUUCCAGUAGCAGUGACAAUAUUGCUUUGCUUGUACAGUAAGUGAAUAGUGUUCAUUCGCUGACUUCAGGUUACUAUCAGAGAUAUUAAUUAUUAUGAGGACUUUUAAAGUUUCCAUUUGGCAUUCCACAUUCACAAGCUUUAAAAAAAUUUAUCUAAACUAACUGAGAAUCAAAUUUUAAUUUGAAGUGCUACAAAUGGAUAUCGUUACGACCAUGACAAUUAUUCUUUAGGACUGAUUAGUGCUCUAUGAUGUGUUGAUCAACAGUACUUUUAAAAGAUCUUGCUACUGGAACAUACGACGUCAAUUCACCAUUAGAUCCUUAGCUGACAAAGCUUGCUGACUGCUUUUACUAAUUUGUUUGCUUGUCUGAUGCGUAGACAAUCAUCAGACGUUAGAUCAGUUUCCUAAACUGCUAUCAGACAAGAGGAAGUCCAAACUCUAGUCCAAUUCUCUAUUGUAGCUCAAUGUUUAUAACUUUGUCACUUCACAAGAAAAGAGCAUAUUGCUCAUGCUCAUGUGUCAUGCCUAUGCAUAUUCCCUGUUGUUUCAUUUCUAAUGGCCACACUUGAACACAAAGAUCAUAUGAACCUGUCAACGCUAAACAAACAUGGACUUAUUUGUUCUAGGAAUUGUCACAACAAGUUCAUUUCACCUAGAAUUAGGUAUCAGAGUAGUCAAUAACUGAAGUCAUGACCAGUGAUCAUAGGUGACAUCUAUUAAUGUUUCAGUUGUAAACAUUAAAAAAUUGACCGCGUCUUGGUUCUGACAUCAUCCAUACAUCGAUAUAUGAAGUAUAAGUGGCCAUGUUUACCUUCCCAAUUAAUCAAGCACUUGCUGAUAGUGCUGUGUUCAGACUUUUGUUCGUGGUCCUGCUGCAAUUCAUGAAAACGAACAAACUAAAUGCUGAUAAUGGACCCAAAUCACGAAUGCACCCGCACUUACGUUUGGUGGACCGAGAUUCACAACAGUAACCAGAAUGAGAACGCAGUGGGCGCGAUCAAAACAACGUCGGCCCAAGGUUUACCCAAUAAUACUGCGUCUUGGUACCGUCACACCUCAUGGCAAGGAAGACCUUAUAUUCCCUGGAGGUCAGAGCGUUCCAAUUAUCCAAUAACAGUCCAGAUGACAUGGCAACAGCACUCCAAGGAGUUACUCAGUCGCAAUUGCGUGGUUGUAACAGUAAACUUAACGAUUUCCGUCCAAGAUGGCCUUGAAACCCCCUCUUAACUGGGCCAGAGUCUACUUCUCUACAGUGCAAACAAAGAAGAAUCAUAUGAGGCUUUGGCUCUGAUGGAGCCUUGAAAACACCAUAAAGAUGCCAUUAGCUCCGCAAUCCUGCCAACAAAGCUGCAAUGUGUCUACUUCCAAGGUAACUUCAUUGUCAACAGGCUGACGCACAAGAAGCAGAGGCGGCAGUCAAGCCUCUUCGUGUCCUCAUCACGAAAUCGCAACAGAGUAAAGAAAUUCAACUACCAGGCAGCAGUAAGGAGCUGUCUCCUGCUAGAAUAGCUGGCAAUGGCGGUGAUGCUGCUCUUGCUUUUCAUCUACAUGACAGAUUGACCAGCCUGAGAGCAAAAUGUCCUGAUAAAGGCCAACAACAACAAGGCCAAACUGUUAAUAAGAAAUGGUGCUGAAGCUUAAGAAGCACCGCAAAACGUCACUGCCACUAGCUUUGUAACACAAGCUUAUGAGACGUGGUCCAGAACAAACCCAUGAAAUUUUGGGAGACAGGAACUAAUAGACAAGGAACUGUUUCAAACAUUGGCCGCAAAUUGCUACAACUUGCCCCAUCGCUGCGCUUCGAUUGUGUGCGCACUGGCAUGUAAGUCAGUCUGGGAACCUUCUUACCUACACCUCGCCAUAAAAUUGAAUUCAAAGAUCCUGAUUUCAAAGAUCUAAAUAUUUUGCUGAAUGAACCAUAAUUUGCAUCGCAGAUCCAACGGUAAUACCGUGAAGAGCUUAAAAAGCUUGAACAAUGGAACCAAGUAAUAGGUUUCCUAUUCCAGAUUUGCCAAUUUGCCUAUGCCAACAGAAGAUUCGUAUAAAUUAGUUAAUUUUCCUCUGCUGUUAUGCCAGUACUUUAGCUUGUUUGUGCUUGCUGCUGUCACAAAUAUUGAUCACCGGUGAAUUGCUAUCGCAAUGGCUUUGUCUUGUAGGCUUGAUGUGGCUCAGAUCAUUGCUUAUAAGACUGUUUGCGACGUUCCGUGUCAUCAAUCCAGAAACACAUUUCCAACGUGCCACUCCUGGCACUAUUUUGACAAGACCGUUUAGAAAAGUGAACUCGUAAUGGCUUGAUCCGUGGACAUCUUCGUAUUGCUGGACAUCUAGGACGCUUGACAAGGACCUGCCUAAGAAAUCACUGUUGCUACACGAGUAUUACAAUUGGGCUUGCAGCGUGUAGCAGGUGACUCAGGUUUUGCAAACAGUCGCUACAGGAUUGGCAACUAUAAAUUAAACACAGACCAUUCCAGUAGCAGUGACAAUAUUGCUCUGCUUGUACAGUAAGUGACAACAGAUGUUCAUCUCUCAUUGACUUCAGGUUACUAUAGCAGAGAUAUUACAAUUAUUAUGAGGACUUUAAAGUUCCAUUUGGAAUCUUGAUUACAUCAUAAACCUCAUAAUUAAAAAUUUAUCUAAGUCUAACUGAGAAUAAAUAUUCUCAAUUAGAUGAAGAGCAACCAAUGGAGAUUGAUUAAACGAACAUGAAAAUUAUUCUUUUCUUGGCACUGAUAACACUCGCUACUUGUGAGCUUUAUCACUACCAAGAGUGUGUUAGAGGUACAACAGUACUUUUAAAGAACCUUGCUCUCUGGAACAUCAAGGGCAAUUCACCAUUUCAUCCUCUAGCUGAUAACAAAUUUGCACUGACUUGCUUUAGCACUCAAUUUGCUUUUGCUUGUCCUGACGGCGUAAAACACGUCUAUCAGUUACGUGCCAGAUCAGUUUCACCUAAACUGUUCAUCAGACAAGAGGAAGUUCAAGAACUUUACUCUCCAAUUUUUAUUGUUGCGGCAAUAGUGUUUAUAACACUUUGCUCACACUCAAAAGAAAGACAGAAUGAUUGAACUUUCAUUAAUUGACUUCUAUUUGUGCUUUUUAGCCUUUCUGCUAUUCCUUGUUUUAAUUAUGCUUAUUAUCUGUUGGUUCUCACUUGAACUGCAAGAUCAUAAUGAAACUUGUCACGCCUAAACGAACAUGAAAUUUCUUGUUUUCUUAGGAAUUAUACAACUGUAGCUGCAUUUCACCAAGAAUGUAGUUUACAGUCAUGUACUCAACAUCAACCAUAUGUAGUUGAUGACCCGUGUCCUAUUCACUUCUAUUCUAAAUGGUAUAUUAGAGUAGGAGCUAGAAAAUCAGCACCUUUAAUUGAAUUGUGCGUGGAUGAGGCUGGUUCUAAAUCACCCAUUCAGUACAUCGAUAUCGGUAAUUAUACAGUUUCCUGUUUACCUUUUACAAUUAAUUGCCAGGAACCUAAAUUGGGUAGUCUUGUAGUGCGUUGUUCGUUCUAUGAAGACUUUUUAGAGUAUCAUGACGUUCGUGUUGUUUUAGAUUUCAUCUAAACGAACAAACUAAAAUGUCUGAUAAUGGACCCCAAAAUCAGCGAAAUGCCCCCCGCAUUACGUUUGGUGGACCUCAGAUUCAACUGGCAGUAACCAGAAUAGAGAACGCAGUGGGGCGCGAUCAAACAACGUCGGCCCCAAGGUUUACCCAAUAAUACUGCGUCUUGGUUCACCGCUCACUCAACAUGGCAAGGAAGACCUUAAAUUCCCUCGAGGACAAGGCGUUCCAAUUAACACCAAUAGCAGUCCAGAUGACCAAAUUGGCUACUACCGAAGAGCUACCAGACGAAUUCGUGGUGGUGACGGUAAAAUGAAAGAUCUCAGUCCAAGAUGGUAUUCUACUACCUAGGAACUGGGCCAGAAGCUGGACUUCCCUAUGGUGCUAACAAAGACGGCAUCAUAUGGGUUGCAACUGAGGGAGCCUUGAAAUACACCAAAAGAUCAUGGCACCCGCAAUCCUGCUAACAAUGCUGCAAUCGUGCUACAACUUCCUCAAGGAACAACAUUGUCAAAAGGCUUUACGCAGAAGGGAGCAGAGGCGGCAGUCAAGCCUCUUCUCGUUCCUCAUCACGUAGUCGCAACAGUUUAAGAAAUUCAACUCCAGGCAGCAGUAGGGAACCUCCUCUGCUAGAAUGGCUGGCAAUGGCGGUGAUGCUGCUCUUGCUCUGCUGCUGCUUGACAGAUUGAACCAGCUUGAGAGCAAAAUGUCUGGUAAAGGCCAACAACAACAAGGCCAAACUGUCUAAGAAUUUGCUGCUGAGGCUUCUAAGAAGCUCGGCAAAACGUACUGCCACUAAAGCAUACAAUGUAACACAAGCUUUCGGCAGACGUGGUCCAGAACAAACCCAAGGAAAUUUUGGGGACCAGGAACUAAUCAGACAAGGAACUGAUUACAAACAUUGGCCGCAAAUUGCACAAUUUGCCCCAGCGCUUCAGCGUUUUCGGAAUGUCGCGCAUUGGCAUGGAAGUCACACCUCGGGAACGUGGUUGACCUACACAGGUGCCAUCAAAUUGGAUGACAAAGAUCCAAAUUUAAAGAUCAAGUCAUUUGCUGAAUAAGCAUAUUGACGCAUACAAAACAUUCCCACCAACAGAGCCUAAAGGACAAAAGAAGAAGGCUGAUGAAACUCAAGCCUUCGAAGAGACAGAAGAAACAGCAAACUGUGACUCUUCUUCCUGCUGCAGAUUUGGAUGAUUUCCAAACAAUUGCAACAAUCCAUGAGCAGUGCUGACUCAACUCAGGCCUAAACUCAUGCAGACCAUCAAGGCAGAUGGGCUAUAUAAACGUUUUCGCUUUUCCGUUUACGAUAGUCUACUCUUGUGCAGAAUGAAUUCUCGUAACUCAUAGCACAAGUAGAUGUAGUUAACUUUAAUCUCACAUAGCAAUUUUAAUCAGUGUGUAACAUUAGGGAGGACUUGAAAGAGCCACCACAUUUCUCCGAGGCCACGCGGAGUACGAUCGAGUGUACAGUGAACAAUGCUAGGGAGAGCUGCCUAUAUGGAAGAGCCCUAAUGUGUAAAAUUAAUUUUAGUAGUGCUAUCCCCAUGUGAUUUUAAUAGCUUUCUAGGAGAAUGACAAAAAAUACCCAACCCCAUCUACAUCCCACAUAUUCAACAUAUCCAUACAUCAACCUCCCCCACCAAUCCCCACAUACCAUCCUCCUAAUC
>cluster_19 reads=1 total_reads=12
UAACAAGAUUAUCCCUAGCUGAUAUUGGACAUCUAAUAUAAUAAUCGUGUUAAGAUGUUGUCAUUUAUUGGACUGGUCAGGCAAUAUAGUUACACCAGAAGCCAAUAUGGAUUAAGAUCUGGUGGUGCGUGUCGUUCAGUUGCCGUUGCCAUAGAUAUCCAAAUCCUAAAGAUUUGUGACUUGGGGUAAGUAUGUCAAUACCACUAUUGUGCUAAUGACCUGUGGGUUCCUUACUCUAAAUUAUGUACGGUCUGUCUAAUGGUAUGUGGAAAGGUUAAUUUGUAGUUGUGAUCAAACUCGCGAAACCUCAUGCUCGAGUCUGGUUGAUGGCACUAAUUUGUUCUAAACGGGUUUGGCGGUGUAAGUGCAAAAUGUCUCAUACUGCGGCAACAGGCAACUAGUACUGAUGAAAUCGUAUACAGGGCUCUGACCCAAUGACUAGUAGCUGGUUCUGCAAAUUACGCUAAAAUAAAUUUGUCGUGCCUAAGAAAAAGGACGAAGAUGACAAUCCAAUUGAUCAUUUCUAGUUAAGAGACAACAUCUAAACUAACAUGAAGAAACAAAUUUAGCCAUUUAAGAUCGUCCUCAGCUGUUAAUUAAACAUGACUUACACUAAGUUUAGAAUAGACGGUGACACGGUACAUACGUUACGCAUUAACGCCUAAAUCAUAAAUGGCAGUUGUAUGCAUCUGGGCAUCUGAUGAAGUAAUUGUGACAUACUAAAGAAUAUUUGCAACAAUUUUGUUGUGAUGAUGAUUAUCCUAAACUGGUGGUAUGAUUUAGAAAUCCAGAUUUAUAACCGCGUAUACGCCAUUCGAAGGUGAACGUGUACGUCAAGCUUUGUUAAAAACAGUUAAAACUGUGAUGCUCAUGCGCGAAAUGCUGGUAUUGUUGGUGUACUGACAUUAGAUAUUAAGAUCUGCUGGUAUUGGUCGAUCUCAUUAGUGAUCUAUCAAUAUCAGGUAGUGUGUUCUGUUGUAGAUUUUAUUAUCAUCGUUAAUGCCUCUAUUGACCGGGCUCUAACUAACGGAGCACAUGCUGCUUUGACCUAACAAAGCCUACACAUUGUUGGGAUCUGCAAAAUACCUGACACGGAAGAGAGGGCUAAAAACCUAAUUGACCGUUAUCUAAAUUGGGAUCAGACGCUACCUAAAUUGUGUUAUUGUUGGAUGACAGAUGCAUUCUAAUAUUGCGCAAUAAUACUAAUGUCGUUACCACAGUGUUCCCACCAAGUUCUGGACAUAGUGAGAAAUUAUUUGUUGAUGGUGUCAUCUGUAGUUCAACUGGAUACUACAGAAAUAGGUGUUGACAUAAUCAGGGAUGUAAUCCGUGAUCAAGACCUAGUUCCUGGGAAUAUUUUUGUGUUGACCUUAAUCUCGAUUUUCUGGUAAUUUAACUAUUAGAUAAUGCAACAUGUGCUCCUUUCGGUAGCUGCUCGUAACAAUGUUAAUCCACAAAACAUUGUCAAAACGCGGUAAUCCACUAACAAAGAUCUCAUAUGACAUUUGCUGUGUCUAAGGGUUCUCUAAGGAAGGAAGUUCUGUUGAAUAUUAAAACUACUUACAUCUGCUGGGGAUGGUAAUUAAUAAUAUCAGCGAUUAUGACACUAUCGUCAUAAUACCAUAAUGUGAUCAGACUCGUUGCCUGUAGUUGAAGUUGUUGAUAAGUUAUUAAAGAUUGUAUGAUGGUGGCUAUGUAUUAAUAUCUGGUCUAUGUCAUAUCUAGACAAAUCAGCUGGUCCAUCUAAUAAAAUGGGGUUAAGGCUAGACUUAACUAUGAUCUUAAUGUUAUGAGGAUUUGAUGCAUUUCGCAUAUACAAAAACGUAAAUGUCAUCCAUAUAUAUAAAUGAAUUUAAGUAUGCCAUAGCUGCAAAGAAUAGAGCUGCCACCGUAGCUGGUGUCAUUUGUAGUAUGUUUAAUGGUACGGUUUCAUCAAAAUUAUUGAAAUCAAUAGCCGCCAUAGUAGAGCUACUGUAGUAAUUUGGGAUCAGCAAUUUAUAGUGGGUGAGCCAUCAUGUUAAAAUUGUCUCUAUUGAAAGAUGUAGAAAUUCCUACCAACAGGUUUGGAUUAUCCUAAAUGUGAUGGAGAAAUGCCUAUAUGUUUAGAAUAUGGCCACUUGUUUUUGCUCAAUAAAACCGCUAACGUGUUAGCUCGUACACGUCUCUAUAGAUUAAAUUAAUGGGUGUAAUCUGGUAUUGAGUGAAAUGGUCAUGUGGCGGUCGUAUACUUAUAAACCGGGUGGAACCUUUAUGAGAUGCCUUAUUGUUUAUGCUGUUAAUAGUGGCUUAACAUCCGUCUGGUGUUCUGGCCAAUGUUAAUGUAUCAACGCCAUUACUGAUGGUAACAAAUAUUGCCUGAUAAGUAUGUCUCAAUCCAUAUCAGAUUUAUGAGUGUCUCUAUAGAAAUAGAGAGAUGUUGACAUGGAUUUUAGGAAUGAGUUCCUACGCUCAAUGUAAACAUCUACAUGGCAGAUAUUGACGAUGUUGUUGUGUGUCACAUACCUUCCCAGGUAACAAACCAACCAACUUUCGAUCUCUUGUAGAUUUAGCAAAAAGAACUUUAAGUCAGUUCAUUAUAUCAAACAAUGUUUUUAUGUCUGAAGCAAAUGUUGGACUGAGACUGACCUUACUAAAGGACCUCAUGAAUUUUGCCUCAACAUACAAUGCUAGUUAAACAGGGUGAUGAUUAUGUGUACCUUCCUUCCCAGAUCCAUCAAGAAUCCAGGGGCCGGCUGUUUGUAGAUGAUAUCGUAAAACAGAUGGUCCUCUAUGAUUGAACAGUUGUGUCUUAGCUAUAGAUGCCCACCAAACCCUAAUCAGGAUAUGCUGAUGUCUCAUUUGUACUACAAUACAAAAGAAAUCCACGAUGUAUAGGACACGUUAGACAUGUAUUUGCAUAUGCACUACUAAUGUAACACUUAAGUAUAUUAGAUCUGAGUUUAUAGGCUAUGUACAUCAUGCAACGACAGGCUGUUGGGGCUUGUGUUCAAUAAUUCAGACUCAUUAAGAUGUGGUGCUCUGCAACACGUAGUCAUUUAUGCUGUAAAUGUCGUUACGACCGCGUCAUCAUUUACAUAAAUUAGUUUGUCUCGUUAAUUCACCGUAUAUGUUUAGCAAUGCUCAGGUUUGUGAUGCACAGAUGUGACACUAACACCUUAUUGGGAGGUAUGAGCUAUUAUUUCAGCUAAAUCACCGCUCCAACUGUCCAUGUGUGCUAAUGGACAAGUUUCGGUCUCAAACAGCAUGUGUUGUAGCGAUAGCGUUACUGACCCUGCGCAAUUGCAACAUGUGAUUGGACAAAUUGGUGAUAUUCUAAUAUUACGGUUACUGAAAAGACAUAAGCUCCAGCAGAAACGUCAAUACUGGAGGAGACGCCUGUUGUCAUAUGGUAUUGCAUUGUACGUGAAGUGCUUGUCUGACAGAGAGAAUAUUACGCCACACAUGGGAAGUUAGUAAAACCUGGUCUUUAUAACCUGAAUUAUGUCACCACUGGUUAUGUGUAUAAAACAGUAAGGUACAAAUUAGGAGAGUACACCUUUGGUGACUAUGGUGAUGCUGUUGGCCUUACAUGGUCUAUAAACACAAUUAAAUGUUGGUGAUUAUCGCUGGCGCUGACACAUACGGUAAUGCCAUUGACAGCUCUACUAUAGUGUACAGAGCACUAUGCAUAGAAAUAUACUGGCUCAUACCCAUACUUAAUAUCUCAGAUGACAUAGCAAUGUUAAUCGGUUAUAAAAAGGUUGGUGCAAAAGUAUACUACUGCCGGGUCUACCAUUUGGUAGAGUCAUACAUAAUAUUGGCCUAAUACAUCAUAUUUACACUGUCAAUAUGGUGUCGUUCAUGGUCGCUCAUGCCGCUGUUGAUGCGCAACGCGCAGUGGCAUUAAAUAUUUGCCUUAUAGAUAAAUGUGGUAGAAUUAUACCUGUACGUGCUGCUCGUGGCAGUAGUGUCAUGAUAAUUUAAAGUGAAAACAUUAGUAUAGUAUGCUCUCUGUAAAUGCUGCCUGAGGAUGUAUGCGGCAGAUUGUUUAGCGUGAUGAAAUUGCUGGCCACAAAUUAUCGAUCCUGGGUGCGUCAUUAAUGCCAGAUUACGUAAUAAGCAACAUGUGCACUGUGACCAAACACCAUAUAUACCUGCACGUCAUAACAUGAGGCACUAAGAACCAGAAUAUUCAAAUCAGUGUAGACACUAUGAAAACUAUAGGUCCAGACGUGUUUCAGAACUCGGUCGGCGUUGUCCUGCUGAAAUUUGUUAGACACUGUGAGUGCUCUGGUCCUAUGAUAAUGGUCUAAAGCACAAAGACAAAUCAGCAUAAUGUUUAAAAUGUUCAUCUGGUGUUAUACGCAUGAUGUUUAUGCAAUUAACAGGCCAAAUAGGCGUGUGGGGUUGGAGAAUUACCAUCAACGUAACCUGCUGGAGGAGAAAAAGCUGUCAUCUAUUUACUCAAUUUACAGAAUGCUCGUAUAGCCUCAAAAGAUACUAAAGCGUGGCUAACUCUCAAUUGUUGAUCUACAUUAUGGGGCUUCAGAAUAUGACUAUGUCAUCGUUACAUCUAAAACCACUGAAACGGCAUUUGUAAUGUAAAACAGAUUUAAUGUUGCUAUUACCAGAAAUAAAAGUAGGCCGCAUUGCAUAAUGUCUGGAUAGAGACCUUUAUCUGACAAGUUGCUGAUUUACUGGUCUGAAAUUCUACGUAGGAAUGUGGCAUUUACAAGCUGAAAUGUAUCAGGACUUAAAGAUUGUAGUAAAGUAAACAAUACACUACAAGGCACCUACUCCUUCGGUGUUGACACUAAUUAAAACUGAAGGUUUAUGUGUUAGACGCUACCUGCAUACCUAAAGGACAUAUGUCAGUAGACUUUAUGAUGUCCUUAAAUGAUAUUAUAAGUUAAUGUUACCCUAUAUGUCCAUAUUUCCGCGAAGAAAUAUAAGACCAUGUACGUGCAUGGAUUGGCUCAUGAUGUCGAGGUGUCAUGCAUUAGAGAGCUGUAAAGUCCAAACCUACCUCUCAGUGGUUCCACAGGUGUUAACCUAGUUGCUGUACCUACAGGUUAUGUUGAUACAAAUAAUACAGAUUUCCAGAGUUAGUGCUAAACCGCCUGGAGAUCAAAUGCCUAAUCACCCAUACAUGUACAAAGACACACCUUUGGAAUGUAGUGCGUAAAGAUUGUACAAAUGUUAGUGACAUCUAAAUACAUCUGACAGAGUCGAUCUGUCUUAUGGGCAUCGAUACAGAGUUGACCCAUUUAUGAAGUAUUCGUGAAAUAGGACUGAGCGCACACUGUUGUCUAUGUGAUGACGUGCCGGCUUUCACUAAUUUACGGACUCAUAUGCCUGUUGGCAUCAUUUUAUUAGAUCCCAAAGUACGUCAUAAUCCGUUUAUGAUUAGAUGUCAUAAUGGGUCUCAUAAGGUAUAUACAAAGCAAACCAUACAGGCCUAGUAUUGUCUGGUCAUAGUAAAUGUCAUGUAAAUUAGUACUGUGAUGCUAAAUCAUGAGACUAGUGUCUGCUGAGGGUAAUUUCGUUUGGCGUGUUGACAAUGGUAUAUUGAAUACGCCACUAUAAUUGGGUGAAACUGAAGAUUGCUGCUGUAGUUGGUUUAUCAUGGUUGUAAAGCUGCAUUGCAGACCAAAUUCCAGUUCACACGACAUUGUAACCUAAAGCUAUUAAGUGUGUACAAAGCUGAUGCAGAAUGAAGGACAUGAUGCACAGCCUUGUAGUGACAGCGUUAAAAUAGAAGAAUAUUUUAUUUCGUGCCACAUUCUGACAAAUUCGCAGAUGAGUGAUAUCUGUUUUGGGAAUUGCAAUGUCAGAUAUCCUAAUUCAUUGUUUGUAGAUCUGACACUAGAGUGCUAUAAACCUUAUCUGCAAGUUGUGAUUGGUGGCAGAGUUUGUAUGUAAAUAAUAUGCACUCAUCAUACCUGAUUUGAUUGAAGUAGCUCUCUGCUGCCUAAAAACAAUUACAUAUUUUACAUAUUGACAGUCAUGUGAGUCAUGGAAAACAAGUAGUGUCAGAUAUAGAUUAUAGGGCUCUAAAGUACGCUGCUACGUGUAUAUUACGCUGCUGAUCAGGUGGUAAAUUGUCUGUAGACGCUUUGCUAAUGAGUACAGAUUUGUAUCUAUGAUGGCUGCUAAACUCUGUAUGAUAUCUAAAAUAGCCAAAAGCUGCGAGGUUUACAAAACAAUUUGAUAUUUAAACCCUCUAGAGACUAUACAAGACUUGAGGUUUAGAAAAUGUGGCAUUUAAUGUUGUAAAUGAGGACUUUGAUGGACAACAGGGUGGUGAUUUCAGUUCAUAACAUUAAACAACGUUGUACACAAAGUUGAUGUGUUAGAUGUGUAGAAUUGUUUGAAAAUAAAUAUUAACAACUACUGUUAAAUGUAGCUCCUAGAGUUGGGCUGGUGCAUAUAAAACCAGUACCAGAGGUGAAAUAUAAUAAUUUGGGUGUGGACAACUGCUGCUAAUCAUUGUGAUUUGGGACACUAAAGAGAUAAUCAGCAUGCCUAUUGGGUGUUUGUCAUAGUAAGUACAUUGUCAAGAAACCAAACAAAGAAACGAUCGGCGGCCACUCUGUUUUGGAUGGUAGAGUUGAUGGUCUAGUGGAUUUAGAAUGCCCGUAAUAGUGUUAUUACGGAAGGUAGUGUUAAAGGUCUACAUCUGUGGGUCCAAAACAAGCAAAGUCUAAUAGAGCUACUAAUUUAGGAAGCCGUAAUUACGGUUUUAAUUAUAUAAGAAGGUUGUGCCUGGUGUCAGCACCAUAACUACCUGAAAAACCUACUCUACUCGGAGUAGAAAUUUACAAGAGCCUAAACCAGGAGCAAUGGGAAAUUGAUUUUUAGGAAUUAAAUAUAGACGAAUUUUGAAACGGUAUAAAUUGGAAAGUGGCUAUGCCUUCGAACGCGUUUUAUGAGAUUUUAGCUCGUUUGAUAUGAGUUAGGUAAAUCUACACUGAUUGGUAAAAAUAUUGUUUUUGGGAAUUCACGCUGAAUUAGAAGAUCUAUUCUGACAGUACAGGUAAAUAUUUCAUAACAGAUGCGCAAACGGGUUCGCCUGGUGUGUGUUUGUAUUGAUUUAUUAUUGAUGAUUUGGUUGAAAUAAUAAUUUCCAUAAGAUCUAUUUGUGGUUUAGGUUGUUAAAGUGAGUAUAUUGAUUAUACAGAAAUUUAUUUAUAAACAUCGGCGCAAAGAUGGCCAUGAAGAAACUUACCCAAAAUUAUUAUAAUACGCUAGUUAAGAUGUGGCAACCAGCGUUGCUCAUGCCUAAUACAAAUAAAGAAUGUUAUUGAAGAAAAGGUGUGAGACCCAAAAUUAUGGUGAUUGGUGCAACUAUUACCACUAAAGGCAUGUGACGAUGUCUCGAUGCAUCAAACAAUGUCAAAACCUAAACACUAACAUUAGCUGUACCCUAAUGAGAGUUAGUGCUGGUCAUUGAUUAAAGGUUGCACCGAGUCUGAUUGACACUUAAGACAGUGGUUGCCAUUACGGGUACCGUAAUACGCUGUAUGAUUCAGAUCCUAAUGAUCUGUACCUGAUGCAGAUCCUCGCUGUGAUUGGUGAUUGUGCUAACUGUACGUACAGCUAAUAAAUGGGAUCCAUUAUUGGUGAUACGCACGACCUUAAGUAAAAAUGUUAAAGAAAUGACUAAAGAGGGUUUUACCUACUCUGUAGGUCUAUACAACAAAAAUUAAAUUUGUUCCGUGGCUAAAGAUAACAGAACAUUUGGAAUGCUGAUCUACCGAUCGGGACACGCUCGCAUGGUAGACAGCCUUUUGUAAUGUGAAUGCGUCAUUUAUCUGAGCAUAUACUUAAUAAAGUGUAAAUUAUCUCUGUAAAACCAUGCGAACAAAUAGAUGGUUAUGUCAUGUCGCAAAUUACAUAUCUUCGGAGGAAUACAAAUCCAAUUCUAGUUGUCUACCAUCAACCUAGUCUGAGGAUUAAUUUACCAAAUUAAGGGUAUUGCUAUAAUUAUGUUUCUAAAAGGUCAAAUUGCAUGAUUUGAUCGCCUCUACUUCUUAGUAAAGGUAGACUUGAUUAGAGAAAACAACAGAAUCUGUAUCUAGUGAUGUCAUGUUAACUAAAACGAACUGUGUUUGUCUUUGGUCAACUGCCAUUAGUCUAGUAGUGUGUUAAUCUACAACCAGAACUCGUACCCUGCAUCAUCAAUUACCUUUUACGUGGUGCACAACUACCUGACAAAGUUCAGAUUCAGUUCUACUUCAACAUGGGACACUGACACAUUUACACUCAAUGUUAAAAUCAUGCUAAGAGGUUUGAUAAACCUGUCCACAACCUAAUAGAUAGUGUUUAUCCUUUGCUUUACUGAGAAGUCUAACCAAUAAGAGGCUGGAUUUAAAGUCAUUUAGAUUAAGUCUCAGUCACCAUUUAUUGUUAAUAACGCAUAUAUGUUGUUAUUAAAAAGUCUGUGAAUCUAAAUUUGUAAUGAUCCAUUUCUGGGUGUUAACACAAAUAUUGGUUGAUGGAAAAGUGAGUUAGAGUUUGCUAGUGCGAAUUAAUUGCAUUUGAAUUUGACAUCAGCCAUUUACUUUAUAGUUUGAAGAAUUACGAUUUAGCUUAGGGAAUUGUGGUUUAAGAAUAUUGAUGGUUAAUUUAAAAUAUACUGAGCUAUCACGCCCUAUAAAUUUACCUUAGUAAUGUGAUCUACCUCAGGGUUUUUAAAUAUCCUAGAACAUAUUGGUAGAUUUGCCAAAUAGGUAUUAACCUUACUAGGUCUAAAUCUCAUCUAAUCUUAAGAAGUUAUUUGUAUUUGGUGAUUUUAAGGUUGACAAGCUGGUAAUAAUUUAUUAUGCGUGUGGUUAUCUCAACCUAGGACUCCUUUUUAAAAUCAAAUGAAAUGGAACAACAGAUGUUGUGGAUUGUGCUCAUCUGACCCUCAGAAACAAAGUGUACGUUGAAAUCCUUACUGUAGAAAAGGAAUCCAAAACACACUAACUUAGAGUCAACAACAGAAUCUAUUUGUUAGAUUUCCUAAUUAUUACAAUCUGUGCCACUUUGGUGAACUUAACGCCACCAGAUCUGCACUGUCAAUUGGAACAGGAAGAGAAACCAGCAACUGUGUUGCUGACUAUUACCUCUUAUGGCUCGUCAUUUCUCACUUUAAGCGUUAUGGAGUGUCACUAAUAAAUGAUCUGCACUAAUGUCAUCAGAUCAUCUGCAAUUAGAGGUGAUGAAGUCGAGACAAAUUUAUCCAGGGCAAAACUGGAAAGAUUGCUGAUAUAUAUAAAUAUUACCAGAUGAUUCCAAGGCUGCGUUAUAAAUGUGGAAUCUAUAAUCUGAUUUAAAGGUUGGGUGGUAAUUAAUUACCUGUAUAGAUUGUUUGAAGUCAAUCCUAAAACAUCUCAAAGAGAGAUAUCAACUGAAAACCAUCAGGCCGGUAGCACACCUUGUAAUGGUGUUGACGGUCUAAAUUGCAUUUACAUUAAAUACUAUGGUUUAACCUCGUAGCAGUGUUGUUAUCAUACGGAGUAGUAGUACUUUUGAAAACAUAUGCACCAGCAUAUUGGCUCGUUCGUAAUCUGCUGCUGCACGAAUAAAUUUGGAUUUGGUGGAAUUGCAUAUAUAAAUGAUCAUUUGUACUUGUAGGCUUGACGUGGCUCAAAUUUACUGCUCUACAGACUGUUUGCGCGUACGCGUUCAUGUGGUCAUUUAAUCCAGAAACUAAACAACUCUAACGUGCUCAUUUGGCAUAUUUUGACCAGUAUUUAAAGAAGUGAACUGUAAUCAGAGCUGUGAUACUCAUGGUAACUACCGUAUUGCUGGACACCAUGAAGGACGUUGUGACACUAAGGACCUGCCUAAAAGAAUUACUGUUAAUUUACACGAACAAUACUUCAACAAAUUAGGAGCUCGCAGCGUGUAGCAGGUGACUAGGUUUAAUACAGUCGCAUACAGGAUAAUAUAUUAAAUUAAUACAGACCGUUUCCAGUAAUAGUGACAAUAAAUACAAUAAGUCAGUAAGUGACAUCAGAUGUUACAUAUCAUCGUUGUAUAGGUUAUAAUGAGAGAUAUUAAUUAUUAUAGGACUUAAAGUUUUCCAAAAGGAAUCUGAUUACCUACAUAAUUUAAUUAAAAAUUUGCCAUUGAGUUUAAUGAGAAUAAUUUAUUCAAUUAGAUGAGAGCAUCAAUGGAGAUUGAUUAAACGAACAUGAAAUUAUCAUGGCAUUGAUAACAUCAUAUAUGUAGAAAUCUAACACUACACAAGAGUGUUAGAGGUACAGUAUCAAAAGAUUCCUGCUUCUUUGGAACAACCGAGGGCAAUUUUACAUCCAUCUCUAGCUGAUUAACAGCUCUGCCGUUGACUUGCAUCUAGCAUCGAUCCUAUUUUGCAUGUCCUGACGGCGUAAAACACGUCUAUCGGUAUGUGCCAGAUAUAGUACCUAAUUGUUAUGACAAGAGGAAGUCUAAAGAACACAUCUACAGCUCACUUAUAUUGUUGCGGCUAAAUAGUGUUUAACAUCUGCUCUUGGAAAGACAGAAUGAUUGAACUUCAUUAAUUGAUUUAUCUGUGCUUUUAGCCUUGCUAUUCCUGUCUAAUUAUGCAUUAUUGUUGGUCAACCUGAACUGCAAAGAUCUAUAAUAAGAGAAACGCACGCCUAAACGAACAUGAAAUUCUGUCUCCUUAGGAAUAUAACUGUAGCUGCUCCUACAUAAGAAUGUAGUUUACUGGUAUGUAACCUAACCAUAUAGUUGAUGUGUCCUAUUUACUUAUUUUAAAUGGUAUAUUAGUAGGAGCUAGAAAUCAGCUCUAAUUAAGAUUAGUGCGUGGAUACGGGCUGGUUCUAAUCACCAUUCGAGUACAUCGAUCGGUAAUAUCUGUCUCUCGUUUACCACAAUUAAUAUUGCCAGGAACAAAUUGGGUAGUCUGUAGUGCGCUGUUCGCAUUAUGAGGAUUUCUUUAGAGUAUCAUGAUGUCGUAGGUUGGUCUAGAUCUAAAACGACAAUAAAAAUGUCUGAUAAUGGACCCUAAAAUUCAGCGAAUGCACCCGCAUAUACGUCUGGUGGUACAGAUUUAAAUAAUAGGUAUCAGAAUAGAACGCAGUGGGGCGCGGGCUCAAUAACGCCGGCCCAAAGGUCUCCUACCUAAUAAUGCGCUUGUUCGACACUAUCGGCAAGGAAAGUACUACCAAUUCCUCCUGAGGACAAGGCGUUCGCUAUUUAAUUGCUAGUACAGAUGAUGAAUUGGCUGACAAAGAGCACUGGACGAAUUCGUGGUGGUGAUGGUAAAUGAAAGAUUCAGUCUAAGAUGGAUCUCAAUUUUAAGAACUGUCAGAGCUAGAACACUAUAGUGCUAUAAAGACGGCAUAACAUGGGCUGCAACUGAAGUGGCACUGAAUACGCAAAGAUACUGGCACCCGCGAUCCUAUAUUAAUGCUGCAAUGCAUUAUACAAAGAACUAACGUUGUCAAAAGGCUCUACGCAGUAGAGCAGAGGCAGCAGUCAAGCCUACAUCGCUUCCAUACGUAGUAUAACAGUUAAGAAUUUGAUCAGGCAGCAGGUAAGGAUCAUCCUUAAGAAUGGCAAAUGGCGGUGAUGGCGACAAUUCAAUGCUGCUGACAGAUUGAACCAGCUUGAGAGCAAAAUGUUGGUAAAGGCCAACAACAAGGCCAAUGGUACUAAGAAAUAUGGUUAAUUGAGGCUUUAAGAAGCACUAGCAAAACGUACUGCCAAUAAGCCAUCAAUGUAACACAGCGCCUUCUUGGCAGUACGUGGUCAGAACAAACCAAAGGAAAUUUGGGACCAGGAUCAGGACAAGGAUUGAUUACAAACUGGCCGCAGCAAAUGCCUGCCCAGCGAUCAGCGUUCAGAAUGUCGCGCAUUGGCUAUGGAAGUACACACGAGAUCGUGGUGAUGUACGGGUGCCAUGAUAAAGAUGACAAAGAUCCAAAUUUUGGUUAUACCGAUAAGCGUUGACGCAUACAAUCUGCAGAGCCUGGGAUAAAAAAGAAGAAGGCUGAUGGCUGCCCAUGCAGAGACAGAAGAAACAGCUGACAUUCCUAAUGAAGAUUUGGAUGAUUCAUCCAAACUGCUAAUAACAAUGAGCAGUACUGUUGACUUAUUCGGGCCAUUAAACAUGCAGUACUGGGCAGAUGGGCAUAUAAAACGUUUUCAAUUCGUACUACGAUACAUAAGUUAUCGUGCAGAAUGAAUUACACACGUUAUAUCUCUGCACAAAGGUAGAUGUGUUAAACUUAAUGCACUUUUGCUAAUAUCUAUUUAGUGUGUAUUGGGGAGUAUGGGCAGAGCCACUUUCUGGUCAGAGUACGAUCGAGUGUACUGAUUGAUAAAUGCUAGGGAGAAAGUUGCCCUAUAUGGAAGAGCCUAAUGUGUAAAAUUAAUACUUAGUAGUGCUAUCCUCGUAGAACCUAAUAAUUUAGGAGAAUGACAAAU
>cluster_20 reads=2 total_reads=61
UUUAUACCUUCCCAGGUAACAAACCAACCAACUUCGAUUCUAGUAGAUCUGCUCUAAACGAACUUAAAAUCUGUGUGGCUGCACUCGGCUGCAUGCUUAGUGCACUCACGCAGUAUAAUUAAUAACUAUACUGUCGCUGACAGGACACGAGUAACUCGUCUAUUUGCAGGCUGCUUACGGUUCGUCCGUGUUGCAGCCGAUCAUCAGCACACUAGGUUUGCCCGGUGUGCCGAAAGGUAAGAUGGAGAGCCUUGUCCCUGGUUCAACGAGAAACACACGUCCCACCAGUUUGCCUGUUUUACAGGUCGCGACGUGCUCGUACGUGGCUUUGAGACUCCGUGAGGAGGUCUAUCAGAGGCACGUCAACAUCUAAAGAUGGCACUUGUGGCUUAGUAGAAGUUGAAAAGGCGUUUGCCUCAACUUGAACAGCCCUAUGUGCUCAUCAAACGUUCGGAUGCUCGAACUGCACCUCAUGGUCAUGUUAUGGUUGAGCUGGUACAGAACUCGAAGGCAUUCAGUACGGUCGGUGGUGAGACACUUGGUGUCCUGUCCCACAUGUGGGCGAAUACCAGUGGCUACCGCAAGGUUCUUCGUAAGAACGGUAAUAAAGGAGCUGGUGGCCAUAGUUACGCGCCGAUCUAAAGUCAUCUGACAUAGGCGACGAGCUUGGCACUGAUCCUUAUGAAGAUUUCAAGAAACUGGAACCAAACAUAGCAGUGGUGUUACCCGUGAACUCAUGCGUGAGCUUAACGGAGGGGCAUACACUCGCUAUGUCGAUAACAACUUCUGUGGCCCUGAUGGCUACCCUCUGAGUGCAUUAAAGACCUCUAGCACGUGCUGGUAAAGCUCAUGCACUUUGUCCGAACAACUGGACUUCAUUGACACUAAGAGGUAUAUACUGCUGCCGUGAACAUGAGCAUGAAAUUGCUUGGUACACGGAACGUUCUGAAAGAGCUAUGAAUUGCAGACACCUUUGAAAUUAAAUUGGCAAAGAAUUUGACACCUUCAAUGGGAAUGUCCAAAUUUGUAUUUCCCUUAAAUUCCAUAAUAAGACUAUUCAACCAAGGGUUGAAAGAAAAGCUUGAUGGCUUUAUAGGUAGAAUUCGAUCUGUCUAUCCAGUUGCGUACCAAAUGAAUGCAACCAAUGUGCCUUUCAACUCCUGAAGUGUGAUCAUUGUGGUGAAACUUCAUGGCAGACGGGCGAUUUUGUUAAAGCCUUGCGAAUUUGUGGCACUGAGAAUUUGACUAAGAAGGUGCCACUACUUGGUACUCCCCCCAAAUGCUGUUGUUAAAAUCUAUUGUCCAGCAUCCACACAUCAGAAGUAGGACCUGAGCAUAGUCUGCGAAUACCAUAAUGAAUCUGGCUUGAAAACCAUCUUCGUAAGGGUGGUCGCACUAUUGCCUUUGGAGGCUGUGUUCCUCUAUGUUGGUUGCCAACCAGUGUGCCUUGGGUUCCACGUGCUAGCGCUAACAUAGGUUGUAACCAUACAGGUGUUGUUGGAGAAGGUUCCGAAGGUCUUAAUGACAACCUUCUUGAAAUACUCCAAAGAGAAGUCAACAUCAAUAUUGUUGGUGACUUUAAACUUAAUGAAGAGAUCGCCAUUAUUUUGGCAUCUUGCUUCCACAAGUGCUUUGUGGAAACUGUGAAAGGUUUGGAUUAUAAAGCAUUCAAACAAAUUGUUGAAUCCUGUGGUAAUUUUAAAGUUACAAAGGAAAAGCUAAAAAGGUGCCUGGAAUAUUGGUGAACAGAAAUCAAUACUGAGUCCUCUUAUGCAUUUGCAUCAGAGGCUGCUCGUGUUGUACGAUCAAUUCUCCCGCACUCUUGAACUGCUCAAAUUCUGUGCGUGUUUUACAGAAGGCCGCUAUAACAAUACUAGAUGGAAUUCACAGUAUUACUGAGACUCAUUGAUGCUAUGAUGUUCACAUCUGAUUUGGCUACUAACAAUCUAGUUGUAAUGGCCUACUACAGGUGGUGUUGUUCAGUUGACUCGCAGUGGCUAACUAACAUCAUUGGCACUGUUUAUGAAAACUCAAACCCGUCCUUGAUUGGCUUGAAGAGAAGUUAAGGAAGGUGUAGAGUUUUAGAGACGGUUGGGAAAUUGUUAAAUUUAUCUCAACCUGUGCUUGUGAAAUUGUCGGUGGACAAAUUGUCACCUGUGCAAAGGAAAUUAAGGAGAGUGUUCAGACAUUCUCUAAGCUUGUAAUAAAUUUUUGGCUUGUGUGCUGACUUAUCACUAUUGGUGGAGCUAAACUUAAAGCCUUGAAUUUAGGUGAAACAUUUGUCACGCACUCAAAGGAUUGUACAGAAAGUGUGUUAAAUCCAGAGAAGAAACUGGCCUACUCAUGCCUUAAAAGCCCCAAAAGAAAUUAUCUUUUAAGGAGAAACACUUCCCACAGAAGUGUUAACAGAGGAAGUUGUCUUGAAACUGGUGAUUUACACCAUUAGAACAACCUACUAGUGAAGCUGUUGAAGCUCCAUUGGUUGGUACACCAGUUUGUAUUAACGGGCUUAUGUUGCUCGAAAUCAAAGACACAGAAAAGUACUGUGCCCUUGCACCUAAUAUGAUGGUAACAAACAAUACCUCACAUCAAAGGCGGUGACCAACAAAGGUUACUUUGGUGAUGACACUGUGAUAGAAGUGCAAGGUUACAAGAGUGUGAAUAUCACUUUGAACUUGAUGAAAGGAUUGAUAAAGUACUUAAUGAGAAGUGCUCUGCCUAUACAGUUGAACUCGGUACAGAAGUAAAUGAGUUUGCCUGUGUUGUAGAUGCUGUCAAAACUUUGCAACCAGUAUCUGAAUUCCACACCACUGGGCAUUGAUUUAGAUGAGUGGAGUAUGGCUACACACUUAUUUGAUGAGUCUGGUGAGUUUAAAUUGGCUUCACAUAUGUAUUGUUUUCUACCUCCAGAUGAGGAUGAAGAAGAAGGUGAUUGUGAAGAAGAAGAGUUUGAGCCAUCAACUCAAUAUGAGUAUGGUACUGAAGAUGAUUACCAAGGUAAACCUUUGGAAUUUGGUGCAUUCUGCUGCUUUCAACCUGAAGAAGAGCAAGAAGAAGAUUGGUUAGAUGAUGAUAGUCAACAAACUGUUGGUCAACAAGACGGCAGUGAGGACAAUCAGACAACUACUAUUCAAACAAUUGUUGAGGUUCAACCUCAAUUAGAGAUGGAACUUACACCAGUUGUUCAGACUAUUGAAGUGAAUAGUUUUAGUGGUUAUUUAAAACUUACUGACAAUGUAUACAUUAAAAUGCAGACAUUGUAGAAGAAGCUAAAAAGGUAAACCAACAGUGGUUGUUAAUGCAGCCAAUGUUUACCUUAAACAUGGAGAUGUUGCAGGAGCCUUAAAUAAGGCUACUAACAAUGCCAUGCAAGUUGAAUCUGAUGAUUACAUAGCUACUAAUGGACCACUUAAAGUGGUGGUAGUUGUGUUUAAGCGGACACAAUUUGCUAAACACUGUUUCAUGUUGUCGGCCCAAAUGUUAACAAAGGUGAAGACAUUCAAACUAAGAGUGCUUAUGAAAAUUUUAAUCAGCACGAAGUUCUACUUGCACCAUUAUUAUCAGCUGGUAUUUUGGUGCUGACCCUAUACAUCUUUAAGAGUUUGUGUAGAUACUGUUCGCACAAAUGUCUACUUAGCUGUUUUGAUAAAAAUUCUAUGACAAACUUGUUCAAGCUUUUGGAAAUGAAGAGUGAAAAGCAAGUUGAACAAAAGAUUUGAGAUUCCUAAAGAGGAAGUUAAGCCAUUUAUAACUGAAAGUAAACCUUCAGUUGAACAGAGAAACAAGAUGAUAAGAAAAUCAAAGCUUGUGUUGAAGAAGUUACAACAACUCUGGAAGAAACUAAGUUCCACAGAAACUUGUUACUUUAUUGACAUUAAUGGCAAUCUUCAUCCAGAUUCUGCCACUCUGUUAGUGACAUUGACAUCACUUUCAAAGAAAGAUGCUCCAUAUAGUGGGUGAUGUUGUUCAAGAGGGUGUUCUAACUGCUGUGGUUAUACCUACUAAAAGGCUGGUGGCACUGAAAUGCUAGCGAAAGCUUGAGAAAAGUGCCAACAGACAAUUAUAUAUCAUUACCCAGGUCAGGUUUAAAUGGUUACACUGUAGAGGAGGCAAAGACAGUGCUUAAAAGUGUAAAAGUGCCUUUACAUCUACCAUCUAUUAUCCUAAUGAGAAGCAAGAAAUUCUUGGAACUGUUUCUUGGAAUUUGCGAGAAAUGCUUGCACAUGCAGAAGAAACACGCAAAUUAAUGCCUGUCUGUGUGGAAACUAAAGCUAUAGUUUCAACUAUACAGCGUAAAUAUAAGGGUAUAAAAAUACAAGGGUGUGGUUGAUUAUGGUGCUAGAUUUUACUUUACACCAGUAAACAACUGUAGCGUCACUUAUCAACACACUUAACGAUCUAAAUGAAACUCUUGUUACAAUGCCACUUGGCUAUGUAACACAUGGCUUAAAUUUGGAAGAAGCUGCUCGGUAUAUGAGAUCUCAAAGUGCCAGCUACAGUUCUGUUUUUCCCGAUGCUGUUACAGCGUAUAAUGGUUAUCUACUUCUAAACACCUGAAGAACAUUUUAUUGAAACCAUCUCACUUGCUGGUUCCUAUAAAGAUUGGUCCUAUUCUGGACAAUCUACACACUAGGUAAGAAUUUUAAGAGAGGUGAUAAAAGUGUAAUUACACUAGUAAUCCUACCACAACCAAGAUGGUGAAGUUAUCACCUUUGACAGUUUAAGACACUUCUUUGAGAGAAGUGAGGACUAUUAAGGUGUUUACAACAGUAGACAACAUUAACCCCACACGCAAGUUGUGGACAUGUCAAUGACAUAUGGACAACAGUUUGGUCCAACUUAUUUGGAUGGAGCUGAUGUUACUAAAGUAAAACCUCAAUUACGAAGGUAAAACAUUUAUGUUUUACCUAAUGAUGACACUCUACGUGUUGAGGCUUUGAGUACUACCACAACUGAUCCUAGUUUCUGGGUAGGUACAUGUCAGCAUUAAAUACACUAAAAAGUGGAAAUACCCACAAGUUAAUGGUUUAACUUUAUUAAAUGGGCAGAUAACAACUGUUAUCUGCCACUGCAUUGUUAACAUCCAACAAAUAGAGUUGAAGUUUAAUCCACCUGCUCUACAAGAUGCUUAUUACAGAGCAAGGGCUGGUGAAGCUGCUAACUUUGUGCACUUAUCUUAGCCUACUGUAAUAAGACAGUAGGUGAGUUAGGUGAUGUUAGAGAAACAAUGAGUUACUUGUUUCAACAUGCCAAUUUAGAUUCUUGCAAAAGAGUCUGAACGUGGUGUGUAAAACUUGUGGACAACAGCAGACAACCCUAAGGUGUAGAAGCUGUUAUGUACAUGGGCACACUUUCUUAUGAACAAUUUAAGAAAGGUGUUCAGAUACCUUGUACGUGUGGUAAACAAGCUACAAAAUAUCUAGUACAACAGGAGUACCUUUUGUUAUGAUGUCAGCACCACCUGCUCAGUAUGAACUUAAGCAUGGUACACUUAUUGUACUAGUGAGUACACUGGUAAUUACCAGUGUGGUCACUAUAAACAUAUAUCUAAAGAAACUUUGUAUUGCAUAGACGGUGCUUACUUACAAAGUCCUAGAAUACAAAGGUCCUAUUACGGAUGUUUUUACAAAGAAAACAGUUACAACAACCAUAAACCAGUUACUUAUAAAUUGGAUGGUGUUGUUUGUACAGAAAUUGACCCUAAGUUGGACAAUUAUUAUAAGAAAGACAAUUCUUAUUCACAGAGCAACCAAUUGAUCUUGUACCAAACCAACCAUAUCCAAACGCAAGCUUCGAUAAUUUUAAGUUUGUAUGUGAUAAUAUCAAAUUUGCUGAUGAUUUAAACCAGUUAACUGGUUAUAAGAAACCUGCUUCAAGAGAGCUUAAAGUUACAUUUCCCUGACUUAAAUGGUGAUGUGGUGGCUAUUGAUUAUAAACACUACACCCCUCUUUAAGAAAGGAGCUAAAUUGUUACAUAAACCUAUUGUUGGCAUGUUAACAAUGCAACUAUAAAGCCACGUAUAAACCAAAUACCUGGUGUAUACGUUGUCUUGGAGCACAAAACCAGUUGAAACAUCAAAUUCGUUUGAUGUACUGAAGUCAGAGGACGCGCAGGGAAUGGAUAAUCUUGCCUGCGAAGAUCUAAAACCAGUCUCUGAAGAAGUAGUGGAAAAUCCUACCAUACAGAAAGACGUUUUGAGUGUAAUGUGAAACUACCGAAGUUGUAGGAGACAUUAUACUUAAACCAGCAAUAAUAGUUUAAAAAUUACAGAAGAGGUUGGCCACAGAUCUAAUGGCUGCUUAUGUAGACAAUUCUAGUCUUACUAUUAAGAAACCUAAUGAAUUAUCUAGAGUAUUAGGUUUGAAACCUUGCUACUCUGGUUUAGCUGCUGUUAAUAGUGUCCCUUGGGAUACUAUAGCUAAUUAUGCUAAGCCUUUUAACAAAGUUGUUAGUACAACUAAUAGUUACACGGUGUUUAAACCGUGUUUGUACUAAUUAUAUGCCUUAUUUCUUACUUUAUUGCUACAAUUGUGUACUUUACUAGAAGUACAAAUUCUAGAAUUAAAGCAUCUAUGCCGACUACUAUAGCAAAGAAUACUGUUAAGAGUGUCGGUAAAUUUGUCUAGAGGCUUCAUUUAAUUAUUUGAAGUCACCUAAUUUCUAAACUGAUAAUAUUAUAAUUUGGUUUUACUAUUAAGUGUUUGCCUAGGUUCUUUAAUCUACUCACCGCUGUUUAGGUGUUUUAAUGUCUAAUUAGGCAUGCCUCUUACUGUACUGGUUACAGAGAAGGCUAUUUGAACUUACUAAUGUCACUAUUGCAACCUACUGUACUGGUUCUAUACCUUGUAGUGUUUGUCUUAGUGGUUUAGAUUCUUUAGACACCUAUCCUUUUUAGAAACUAUACAAAUUACCAUUCAUCUUUAAAUGGGAUUUAACUGCUUUUGGCUUAGUUGCAGAGUGGUUUUGGCAUAUUCUUCAUAGGUUUUCUAUGUACUUGGAUUGGCUGCAAUCAUGCAAUUGUUUUCAGCUAUUUUGCAGUACAUUUAUUAGUAAUUCUUGGCUUAUGUGGUUAAUAAUUAAUCUUGUACAAAUGGCCCCGAUUUCAGCUAUGGUUAGAAUGUACAUCUCUUUGCAUCAUUUUAUUAUGUAUGGAAAAGUUAUGUGCAUGUUGUAGACGGUUGUAAUCAUCAACUUGUAUGAUGUGUUACAAACGUAAUAGAGCAACAAGAGUCGAAUGUACAACUAUUGUUAAUGGUGUUGAAGGUCCUUUAUGUCUAUGCUAAUGGAGGUAAAGGCUUUGCAAACUACACAAUUGGAAUUGUGUUAAUUGUGAUACAUUCUGUGCUGGUAGUACAUUAUUAGUGAUGAAGUUGCGAGAGACUUGUCACUACAGUUUAAAAGACCAAUAAAUCCUACUGACCAGUCUUCUACAUCGUUGAUAGUGUUACAGUGAAGAAUGGUUCCAUCCAUCUUUACUUUGAUAAAGCUGGUCAAAAGACUUAUGAAAGACAUUCUCUCAUUUUGUUAACUUAGACAACCUGAGAGCUAAUAACACUAAAGGUUCAUUGCCUAUUAAUGUUAUAGUUUUUGAUGGUAAAUCAAAAUGUGAAGAAUCAUCUGCAAAAUCAGCGUCUGUUUACUACAGUCAGCUUAUGUGUCACCUACACUGAUACUAGAUCAGGCAUUAGUGUCUGAUGUUGGUUAUAGUCGGAGUUGCAGUUAAAAUGUUUGAAGCUGUUAAUACGUCACUCAACUUCAACGUACCAAUGGACAACUCAAAAACUACUUCAACUUCACAAGCUACACUCACACCAAUGUGUCCUUGCCAAUGCCUUAUCCCCUUUUCUCAUCAGCUCGUCAAACUUCUGUUGAUACAUAUGUAGAAACUAAAGAUGUUGUUGAAUGCCUUAAAAACCCACAUCAAUCUGCCACAUAACUUACUGGCAAUAAUUGUAACAACUAUUGCUCCCUUACAAAGUGAAAACAUCACUUGACCUUACUUCAAUUGACUGCACAACACGUCCUAUUAAUGCACAGCUACCAAAAAGUCACAUAUACUGAAAUGGAACGUAAAAGAUUUCAUGUAUUCACAGAACCACUACAAAACAAAUACGCAGUACUACUCAAAAGAAUACAUACCUUUUGUUGACAUGUACCAUACUACACAAAUUGUUAAUGCUGAACAACACAAAUAACACUUACGGUUCAUAAAAUUGUUAAUCAUUAAUUGAACCAUUUAAUUAAAGCUACACUAGCGUUCCUUUGUCAGCAAUCUUCUAAUUACUAACACCUGUUCAUUCGUUAAACAUACAGACUUUCAAGUUAAAUCAUACUAUACAUGCUUCGUGGUAUUUUCACUCGUUACAUAGCAUCUACAGCACUUGUUUUGUACAAACUGCUGAUAUUGACACAUGGUUUAUCCAACCUUCUUUUAGUUACACUCAUGACAAAUCUUUCCCUAGAUUCCUGCAUUCAUAACAAACGAACUAAAUUUUUCGUUCCUGUUUGGCACUAUAUUACGCACAACCAACGGUACUAUUACCAUUUCAUACCUAAAGCUCUUAAUGCACCUAGUAACAUCUUUCCACACCACAAAACUUUAUAUUACACUGCCUUGCAACAUCACUAGGUUUUGUAUACAAUUUUUAAAUAUCCUUCUGUUAAGCCAGUACCAUAUUGUUAUGAUACCAAUUUACAGAAAAUUCUAUCACCUAUGAAAUUCUACGCCCUGACACACCUUAUAUGCUCAUGUGGCUCAACUAUUCAUUUCCUAACACCUCCUUGCACGUACCGUUCCAGUGGUACAACCCAGAAACUAACAACUUUAGGCACGGCACUAUUAAGACCAGACGCUUCUGAAAGUGAACUCCUAAUCGUAGCUGGAUCCUUAACACUUCUUAUUACAGUACACCACUAGUACUCUGUGAUCAAGAACCUGUAAAUAACUCACUGUUUACACCACUAACAACCUAUUACAACUUUGGACCUCUCAGCCUAUAGCAGCUGCUGGUUUUGCUAUCGUCGCAACAGCCUUGCCAACUAUAAAUUAAACAAGACCUUCCAGUGAAUACAAUAUUUCUUUGCCUUUAAUACUUUACAACAUAUGUCAUUCUGACUUAGUUUAACACCAGUUUACUCAUUACCAGGACUUUAAACUUUCAUUUACUUGUACUAAACCUCAUCUUACAACCAAUUAAGUUCUAACUUAGCCAUAUUCAUUAGAUGAAGAUCAACCAAUGUACCUUGAUAACAAAUGAAAAUCAUUUUCUUUCCACAAAACAUUUCUCUUUGAUCUUUAUCACUACCAAGAGUGUGUUAAAGGUCCAACAGUACUUUAAAGAACCUGCUCUCUGCACCUACUAGUUCAAUAACCAAUUCAUCCAAAGCUGCUAACAAAUUUGCACUUACCCUUACGCACUCAAAUAGAUACUUGUCCUUAUCAUAAACACGUCUAUCAGUUACAUGCCAAUCAGCUUCACCUAAACUGUUCAUCAUACAAAGGCUCUCAAUAACUUUACUCUCCAAUUUUAUUGUCCAACAAACCUUAUACACUUAGCCACACCAAAGAAAUACAGAAAAUUGCAUUCCUAAUUGCUUAAUUUGAGCUUUUAAGUUACUACAACCUGUUACAACUAUGCUUAUCAUUUUUUGGUUUCACUUGAACUGCAAGAUCAUAAUGAAACUUGACACGCCUAAACGAACAUGAAAUUCUUGUUCUUAGGAAACAUUACAACUGGCUGCAUUUACCAAGAAUGUAGUUUCUACAGUCAUGUACUCAACCAUAUGUGUUGAUGACCCCAGUCCUAUCACUCUAUUCUAAAUGGUAUAUUAGAGUAGGAGCUAGAAAAUCAGCACCUUAAUUGAAUUGUGCGUGGAUGAGGCUGGUUCUCAAUCACCCAUUCAGUACUCGAUAUGGUAAUUAUACAGUUUCCUGUUUACCUUUCAAUUAAUUGCCAGGAACUAAAUUGGUAGUCCUGUAGUGCGUUUUGUUCUAUGAAGACUUUUAGAGUAUCAUGACGUUCAUGUUGUUUAGAUUUCAUCUAAACGAACAACUAAAUGUCUGAUAAUGGACCCCAAAAUCAGCGAAUGCACCCGCAUUACGUUUGGUGGACCUCAGAUUCAACUGGCAGUAACCAGAAUGGAGACCAGUGGGCGCGAUCAAACAACGUCGGCCCCAAGGUUUACCCAAUAAUACUGCGCUUGGUUACCGCCUCAUCAACAUGGCAAGGAAGACCUUAAAUUCCCUCAGGACAAGGCGUUCCAAUUAACACCAAUAGCAGUCCAGAUGACCAAAUUGGCUACUCCGAAGAGCUACCAGACGAAUCGUGGUGGUGACGGUAAAUGAAAGAUUCAGUCCAAGAUGGUAUUUACUACCUAGGAACUGGGCCAGAAGCUGCUUCCCUAUGGUGCUAACAAAGACGGCAUCAUAUGGGUUGCAACUGAGGAGCCUUGAAUACACCAAAUACAUUGGCACCCGCAAUCCUGCUAACAAUGCUGCAAUCGUGCUACAACUUCCAAGGAACAACAUUGUCAAAAGGCUUACGCAGAAGGGGCAGAGGCGGCAGUCAAGCCUCUCUCGUUCCUCAUCACGUAGUCGCAACAGUUUAAGAAAUUCAACUCCAGGCAGCAGUAGGGAACUUUCCUGCUAGAAUGGCUGGCAAUGGCGGUGAUGCUGCUCUUGCUUUGCUGCUGCUUGACAGAUUGAACCAGCUUGAGAGCAAAAUGUCUGGUAAAGGCCAACAACAACAAGGCCAAACUGUCACUAAGAAUACUGCUGAGGCUUCUAAGAAGCCUGGCAAAACGUACUGCCACUAAAGCAUCAAUGUAACACAAGCUCCGCAGACGUGGUCCAGAACAAACCCAAGGAAAUUUUGGGGACAGGAACUAAUCAGACAAGGAACUGAUUACAAACAUUGGCCGCAAAUUGCACAAUUUGCCCCAGCGCUUCAGCGUUUUCGGAAUGUCGCGCAUUGGCAUGGAAGUACACCUCGGGAACGUGGUUGACCUACACAGGUGCCAUCAAAUUGGAUGACAAAGAUCCAAAUUCCAAAGAUCAAGUCAUUUGCUGAAUAAGCAUUGACGCAUACAAAACAUUCCCACCAACAGAGCCUAAAAAGGACAAAAAGAAGAAGGCUGAUGAAACUAAGCCUACCGCAGAGACAGAAGAAACAGCAAACUGUGACUCUUCCUGCUGCAGAUUUGGAUGAUUUCCAAACAAUUGCAACAAUCCAUGAGCAGUGCUGACUCAACUCAGGCCUAAACUCAUGCAGACCACAAGGCAGAUGGGCUAUAAACGUUUCGCUUUCCGUUUACGAUAUAGUCUACUCUUGUGCAGAAUGAAUCUCGUAACAUAGCACAAGUAGAUGUAGUUAACUUUAAUCCAUAGCAAUUUUAAUCAGUGUGUAACAUUAGGAGGACUUGAAAGAGCCACACAUUUCCGAGGCCACGCGGAGUACGAUCGAGUGUACAGUGAACAAUGCUAGGGAGAGCUGCCUAUAUGGAAGAGCCCUAAUGUGUAAAAUUAAUUUUAGUAGUGCUAUCCCAUGUGAUUUUAAUAGCUUCUUAGGAGAAUGACAAAAAACCCCCCCCCUACACAUCCCUACCAUCAUCCCUAUCCAUCCACAUCCCUCAUCCCACCCAACCCACCAACCCCUAACCUACCAA
>cluster_21 reads=1 total_reads=252
AUAGGUGUUGUAGCUUGCACACCGCUUUCUAGCAGAUUAGUAAUGAGUGUGCUCAAGUAUUGAGUGAAAUGGUCAUGUGUGGCGGUUCAUAUGUUAAAUUACCAGGUGGAACCUUCAUCAGGAGAUGCCACAACUGACAUUUAUAACUAGUAGUGUUUUUAACAUUUGAUCAAGCAAUACGGCCAAUGUUAACGCACUUUUUAACUUACUGAUGGUAACAAAAUUGCCGAUAAGUAUGUCCGCAAUUUACAACACAGACUUAUGAGUGCACCUUAUAGAAAUAGAGAUGUUGACACAGACUGUAGGUGAGACCCCAUUUGCGCAAACAUUUCUAUAAUGAUGAUAACAACCUAUUGAUGUGCUGUUGUGUGUUUAAAUAAAGCACUUACAUAUGCAUCAAGGUCUAGUGGCUAGCAAAGAACUUUCGAAGUUCAGUUCAUUAUCAAACAAUGCUUAUGCCUUGAAGCAAAAUGCAAUAGUUGAGACUGAUCCAUUAAAAGGACCUUCAUACCGAAUUGCUCUCAACAUACAAUGCUAGUUAAACGAGGUGAUGAUAUGUGUCUCCUCCUUACCCAGAUACAUUCUGAAUCUCCGGGCAUCGGCUGUUUGUAGAUGAUAUCAAUAAAAACAGAUGGUACAUAUGAUUGAACAGUCAUGUUUAGCUAGUAUGCUACCCCACUAAACCAUCCCUAAUGCAGGAGUCUGAUGUCUUUUAUAUUCUUGACCACUGUACAUAAAGAAUCUCAUGACGAGUUAAGGACACAUGUUGGACCGUAUUCUUGUUAUGCUCAAUGAUAUUCACAAGGUAUUAGGAACCUGAGAUCAACGAGGCUACGUACCGUAUACAAGUACAGGCUGUUAGGGCUUUGUGUUUCUUGCAUUGCUACAGACUCAUUAAGAUGUGGUGCUUGCAUACGCAGUCCAUCAACGUGCAAUGCUGCUAUGUAUGUCAUAUCAACACUUAAAUUAGUUGUCUGGCAAUACCGUAUGUUUGCAAUGCUACAGUUUGAUGUUACAGAUGUGACUUAUUCUACUAGGAGGUAUGAGCUAUUGUAAAUCAACAAACCACCCAUUAGUUUCCAUUGUGUGCAAUGGUCAGUUUUUGGUCGCUAAAAAUACAUGUGUUGUAGCGAUCAAUGUUUUGACUUUAAUGCAAUUGCAUACGUGAUAGACAAUGCUGGUGGAUUACAUUUAGCUAUCAGUACUGAAAGAUUCGGUUUUUAUGCAGCAGAAACGCACUGUACUGAAGACAUCUUAAACUGUCUUCAUGAUAUUGCUACUGAGUACGAAGUGCUUGUCGUGACAGAUUACAUCAUGGGAAGUUGGUAAACCAGACCACAUCAAAAUUAUGUCAUGGUUAUCGUGUAACUAAAACAGUAAGUACAAUAGGAGAGUACCUUCGAAAAGGUGCAACAGUGAUGCUGUUGCACCGAGGUACAACAACAAAUUAAAUGUUGGUGAUUAUUCAAUGCUGACAUACAUCAAUGCCACUUGCACCACCUAGUGCCACAAGAGCACUAUGUUAGAAUUGGCUCAUACCCAACACUCAAUAUCUCAGAUGAGUCUUUAGCAUGUUGCAAAUUAUCAAAAGGUUGGUAUGCAAAGUAUUUACUCCAGGGCCACCUGGACUGGUAAGUCAUUUUAAUUGGCCUGCUACCAUACUACCUGCUCGCAUAGUGUAUCCAGCAUGCUCAUGCCGCUGUUGAUGCUCAACCCAAGAAGGCAUUAAAAUAUUUGCCCACAGAUAAAUGUAGUAGAAUUAAACCUGACGUGCACGUGAGUGUUUGAUAAAUCAAAGUGAACAACAUUAGAACAGUAUGUCUUUUGUUUGUAAUGCAUUGCCUGAGACGCAGCAGAUAUAAUAGUCUUGAUGAAAUUCAAUGGCCAAAAUAUGAUAAGAUUGUUGUCAAUGCCAGAUUACGUGCUAAGCACAUGUGUCAUUGGCGACCCUGCUCAAUUACCAGCACACGCCUGCUACUAAGGGCACACAAGAACCAGAAUAUUAACUCAGUGUGUAGUACGAAAACUAUAGGUCCAGACAUGCUACGGAACUUGUCGGCGUUGUCCUGCUGAAAUUGCUGGACCUCUCAAAAGUUUUGGUUUAUGAUAAUAAGUUAAAGCACAUAAAGACAAAUCAGCUCAAUGCUUUAAAACUUUUUAUAAGGUGUUAUCACGCUGAUGUUCAUCUGCAACUAACAGGCCACAAAUAGGCAAGCAAGAGAAUUCCACGCCAACCCUGCUUGGAGAAAAGCUGUCUUUAUUACCAUAAUUCACACAGAAUGCUGUAGCCUCAAAGAUUAUACCAUUCAAACUGUUGAUUCAUACAGGGCUCAGAAUGACUAUGUCAUAUCACUCAAACCACUGAAACAGCUCACUCUUGUAAUGUAAACAGAUUUAAUGCUGCUAUUACCAGAGCAAAAACAUAGGCAUACUUGCACAAUGUCUGAUAGAGACCUUAUGACAGUUGCAAAUUUACAAGUCUUGAAAUCCAAGGAAUGCAACAAGCUGAAAAUGUAACAGGACUUUAAAGAUUGUAGUAAAGUAAUCUUGGUUCACCCUACACAGGCACACACCUCAGUGUUGACACUAAUUCAAACUGAAGGUUUAUGUGUUGACAUACCUGGCAUACCUAAGGACCUUGACCUAUAGAAGACUCAUUCUCUAUGACGGGUUUAAAAAUGAAUUAUCAAGUUACUGGUUACCCUAAACAUGUUUAUCACCCACUGAAGCUAUAAGACAUGACAUGCUGGAUUGGCUUUGAUGUCGAGGUGACAUGCUAAGAGAAGCUGUUGGUCCAAUCUACCUUUACAGCAGGUUUUACAGGUGUUAACCUAGUUGUUGUACCUACAGGUUGUUGAUACCUAAUAAUACAGAUUUUCCAGAGUAGUGCUAAACCACGCCUGAAGAUCAAUUUAACCAUAUACACUCAUGUCAAAGACACUGGAAUGUAGUGCGUAUAAAGAUUGUACAAAUGUUAAGUGACACAAAAUCUCUGACAGACACGUAUUUAUCAACGGGCACAUGGCUUUUAGUAGACAUCUAUGAAGUAUUGUGAAAAUAGGACCGAGCGCCCCAAAUGCUGUCUAUGUGAUAGACGUGCACAUGCUUUCCUGCUUUACAUCUUGCCUGUUGCCAAUUAAUUGAAUUUGAUUACUCUAUACCCGUUUCUGUAGAUGUUCAACACUAUUGUUCUACAGGAAACCCUACAACAUCAAGAUUUGUAUUCUCAACCAUAGUACAUCACAUUAACUAAACGAACUCAAUCAUGACUAUGAUCAUCUCACAUUGCUUUGUUAAGCGCUGACUGACUACUGAAUAUCCUAUAAUAAGUGAUGAACUGAAGAUUAAUGCGGCUGUAGAAAGGUUCAACACUGGUCAAUAAAGCUGCAACUAGCAGACAAUUCCCAGUUCACGACUAGUAACCCCUAAAGCUAUUAAGUGUCCCUCAGCUGAUGCAGAAUGGAAGUUAUGAUGCACAGCCUAAUAGUGACAAAGCUUAAAAACAGAAGAAUUAUUUAUCUUAUGCCACACACUGACAAAUUCACAGAUGUGUAUGCCACUUUUGAAUUGCAAUAGAUAUCCUGCUAAUUCCAUUGUUUGAAGAUUUCACACUAGAGUGCUAACCAUCAACUAACGGUUGUGAUGGUGGCAGUUUGUAUGUAAAUAAACAUGCAUUCCACACCGCUUUUGAUCAAAGUGCAAUACUAAUUAAAACAACUACCAUUUUAUACUUGACAGUCCAUAGAGUUCAUGGAAACCAAGUAGUGCCAGAUAGAUUAUGUCCCACAAGUCUGCUACGUGUAUAACCCCUGCAACUAGUGGGCUGUCUGUAGAUCAUGCUAAUGAGUACAGAUUGUAUCUCGAUGCUAUACAUGAUGAUCUAGCUGGCUUUAGCUUGUGGGUUUACAAACAAUUUGAUACUUAUAACCCUGGAACACUUUACAAGACUCAGAGUUUAGAAAAUGUGGCUUUAAUGUUGUAAUAAGGACACCUUGAUGGACAACAGGGUGAAGUACCAGUUUCAUACUAUAACACACUUUACCCAAAAGUUGAUGGUGUUGAUGUAGAAUUGUUUGAAAAUAAACAACAUACCUGUUAAUGUAGAUAUGAGCUUUAGGCUAAGCGCAUAAACCAGUACCAGAGGUGAAAAUACUCAAAUUUGGGUGUGGACAUUGCUGCUAAUACUGUGAUCAAGGACUACAAAGAGAUGCUCCAGCACAUAUUCACUAUUGGUGUUUGUCAUGACUGACAUAGCCAAGAAACCAACUGAAACGAUUGUGUCCACUACUGUUCUUUGAUGGUGAGUUGAUGGUCAAGUAGACUUAUUUAGAAUGCCCGUAAUGGUGUUCUUAUUACAGAAGGUAGUGUUAAAGGUUUACAACCUCUGGGUCCCAAACAAGCUAGUCUUAAUGGAGUCCACUAAUUGGAGAAGCCGUAAAACACAGUCAAUUAUUAUCAGAAAGUUGAUGGUGUUGUCCAACAAUUACCUGAAACUUACUUACUCAGAGAGAAAUCUACAAGAAUUUAAACCCAGGAGUCAAUGGAAAUUGAUUUCUUAGAAUUAGCUAUGGAUGAAUUCAUUGAACGGUAUAAUUAGAAGGCUAUGCCUCGAACAUAUCGUUAUGGAGAUUUUAGUCAUAGUCAGUUAGGUGGUUUACAUCUACUGAUUGGACUAGCUAAACGUUUUAAGGAAUCACCUUUUGAAUUAGAAGAUUUUAUUCCUAUGGACAGUACAGUUAAAACUAUUUCAUAACAGAUGUGCAAACAGGUUCAUCUAAGGUGUGUGUUCUGUUAUUGAUUUAUUACUUGAUGAUUUUGUUGAAAUAAUAAUCCCAAGAUUUAUCUGUAGUUUCAAGGUUGUCAAAGUGACUAUUGACUAUACAGAAAUUUCAUCUAUGCUUGGUGUAAAGAUGGCCAUGUAGAAACAUUUACCCAAAAUUACAAUCUAGUAAGUGUGGCAACCAGGUGUUGCUAUGCCUAAUCUACAAAAUGCAAAGAAUGCUAUUAGAAAAGUGUGACCUUCAAAAUUAUGGUGAUAGUGCAACAUUACCUAAAGGCAUAAUGAUGAAUGUCGCAAAUAUACUCAACUGUGUCAAUAUUUAAACACAUUACAUUAGCUGUACCCUAUAAUAUGAGAGUUAUACAUUUUGGUGCUGGUUCUGAUAAAGGAGUUGCACCAGGUACAGCUGUUUAAGACAGUGGUUGCCUACGGGUACGCUGCUUGUCGAUUCAGAUCUUAAUGACUUGUCUCUGAUGCAGAUUCAAUUUGAUUGGUGAUUGUGCAACUGUACAUACAGCUAAUAAAUGGGAUCUCAUUAUUAGUGAUAUGUACGACCCUAAGACUAAAAAUGUUACAAAAAAAAUGACUCUAAGAGGGUUUUUCCCUUCAUUGUGGGUUUAUACAACAAAAGCUAGCUUUGGAGGUUCCGUGGCUAUAAAGAUACAGAACAUUCUUGGAUGCUGAUUUUAUAAGCUCAUGGGACACUUCGCAUGGUGGACAGCCUUUGUACUAAUGUGAAUGCGUCAUCAUCUGAAGCAUUUAAUUGGAUGUAAUUAUCUUGGCAAACCACGCGAACAAAUAGAUGGUUAUGUCAUGCAUGCAAAUUACAUAUUGGAGGAAUACAAAUCCAAUUCAGUUGUCUUCCUAUUUUUAUUUGACAUGAGUAAAUUUCCCCUUAAAUUAAGGGUACUGCUGUUAUGUCUCUAAAAGAAGGUCAAAUCAAUGAUAUGAUUCUAUCUUCUUAGUAAAGGUAGACUUCCAAUUAACAAACACCAACUUGUUAUUUCUAGUAUAUUCUUGUUAACUAAACGAACAAUGUUUGUUUCUUGUUUUAUUGCCACUAGUUUAGUCAGUGUGUUAAUCUCAACCAGAACUCAAUUACCCCUGCAUACACUAAUUCUACACGUGGUGUUUAUUACCCUGACAAAGUUUUCAGAUCCUCAGUUUUACAUUCAACCAGGACUUGUCUUACCUUUUUCCAAUGUUACUUGGUUCCAUGCUAAGAGGUUUGAUAACCUGUCCUACCAUUUAAUGAUGGUGUUUAUUUUGCUUCCACUGAGAAGUCUAACUAAUAAGAGGCUGGAUUUGUACUACUUUAGAUUCGAAGACCCAGUCCCUACUUAUUGUUAAUAACGCUACUAAUGUUGUUAUUAAAGUCUGUGAAUUUCAAUUUGUAAUGAUCCAUUUUGGGUGUUUAUUACCACAAAACAACAAAAGUUGGAUGGAAAGUGAGUUCAGAGUUUAUUCUAGUGCGAAUAAUUGCACUUUUGAAUAUGUCUCAGCCUUUCUUAUGGACCUUGAAGGAAAACAGGGUAAUUUCAAAAAUCUUAGGGAAUUUGUGUUUAAGAAUAUUGAUGGUUAUUUUAAAAUAAUUUAAGCACACGCCUAUUAAUUUAGUGCGUGAUCUCCCUCAGGGUUUUUCGGCUUUAGAACCAUUGGUAGAUUUGCCAAUAGGUAUUAACAUCACUAGGUUUCAAACUUUACUUGCUUUACAUAGAAGUUAUUUGACUCCUGGUGAUUUUCUUCAGGUUGGACAGCUGGUGCUGCAGCUUAUUAUGUGGGUUAUCUUCAACCUAGGACUUUUAUUAAAAUAUAAUGAAAAUGGAACCAUUACAGAUGCUGUAGACUGUGCACUUGACCCUCUCUCAGAAACAAAGUGUACGUUGAAAUCCUCCCUGUAGAAAAAGGAAUUUAUCAAACUUCUAACUUUAGAGUCCAACCAACAGAAUCUAUUGUUAGAUUUCCUAAUAUUACAAACUUGUGCCCUUUUGGUGAAGUUUUAACGCCACCAGAUUUGCAUCUGUUUAUGCUUGGAACAGGAAGAGAAUCAGCAACUGUGUUGCUGAUUAUUCUUCCUAUAAUUCCGCAUCAUUUUCCACUUUAAGUGUUAUGGAGUGUUCCUACUAAAUUAAAUGAUCUCUGCUUUACUAAUGUCUAUGCAGAUUCAUUUGUAAUUAGAGGUGAUGAAGUCAGACAAAUCGCUCCAGGGCAAACUGGAAAGAUUGCUGAUUAUAAUUAUAAAUUACCAGAUGAUUUUACAGGCUGCGUUAUAGCUUGGAAUUCUAACAAUCUUGAUUCUAAGGUUGGUGGUAAUUAUAAUUACCUGUAUAGAUUGUUAGGAAGUCUAAUCUCAAACCUUUUGAGAGAGAUAUUUCAACUGAAAUCUAUCAGGCCGGUAGCACACCACUGUAAUGGUGUUGACGGUUUAAUUGUUACUUUCCAUACAAUCAUAUGGUUUCCAACCCACUAAUGGUGUUGGUUACCAACCAUACAGAGUAGUAGUACUUUCCUUUGAACUUCUACAUGCACCAGCAACUGUUUGUGGACCUAAAAGUCUACUAAUUUGGUUAAAAACAAAUGUGUCAAUUUCAACUCAAUGGUUUAACAGGCACAGGUGUUCUUACUGAGUCUAACAAAAGUUUCUGCCUUUCCAACAAUUUGGCAGAGACAUUGCUGACACUACUGAUGCUGUCCGUGAUCCACAGACACUUGAGAUUCUUGACAUUACACCAUGUUUUUUGGUGGUGUCAGUGUUAUAACACCAGGAACAAUACUUCUAACCAGGUUGCUGUUCUUUAUCAGGAUGUUAACUGCACAGAAGUCCCUGUUGCUAUUCAUGCAGAUCAACUUACUCCUACUUGGCGUGUUUAUUCUACAGGUUCUAAUGUUUCAAACACGUGCAGGCUGUUUAAUAGGGGCUGAAUAUGUCAACAACUCAUAAGUGUGACAUACCCAUUGGUGCAGGUAUAUGCGCUAGUUAUCAGACUCAGACUAAUUCCUCUAGCGGGCACGUAGUGUAGCUAGUCAAUCCAUCAUUGCCUACACUAUGUCACUUGGUGCAGAAAAUUCAGUUGCUUACUCUAAUAACUCUAUUGCCAUACCCACAAAUUUUACUAUUAGUGUUACCCAGAAAUCUACCAGUGUCUAUGACCAAGACAUCAGUAGAUUGUACAAUGUACAUUUGUGGUGAUUCAACUGAAUGCAGCAAUCUUUGUUGCAAUAUGGCAGUUUUUGUACACAAUUAAACCGUGCUUUAACUGGAAUAGCUGUUGAACAAGACAAAACACCCAAGAAGUUUUUGCACAAGUCAAACAAAUUUACAAACACCACCAAUUAAAGAUUUUGGUGGUUUAAUUUCACAAAUAUUACCAGAUCCAUCAAAACCAAGCAAGAGGUCAUUUAUUGAAGAUCUACUUUCAACAAAGUGACACUUGCAGAUGCUGGCUUCAUCAAACAAUAUGGUGAUUGCCUUGGUGAUAUUGCUUGAGACCUCAUUUGUGCACAAAAGUUUAACGGCCUUACUUUUGCCACCUUUGCUACAGAUGAAAUGAUUGCUCAAUACACUUUGCACUGUUAGCGGGUACAAUCACUUCUGGUUGGACCUUUGGUGCAGGUGCUGCAAUAAAUACCAUUUGCUAUGCAAUGGCUUAUAGGUUUAAUGGUAUUGGAGUUACACAGAAUGUUCUAUGAGAACCAAAAUUGAUUGCCAACCAAUUUAAUAGUGCUAUUGGCAAAAUUCAAGACUCACUUUUCCACAGCAAGUGCACUUGGAAAACUUCAAGAUGUGGUCAACCAAAAUGCACAAGCUUUAACACGCUUGUUAAACAACUUAGCUCCAAUUUGGUGCAAUUCAAGUGUUUUAAAUGAUAUCCUUCACGUCUUGACAAAGUUGAGGCUGAAGUGCAAAUUGAUAGGUUGAUCACAGGCAGACUUCAAAGUUUGCAGACAUAUGUGACUCAACAAUUAAUUAGAGCUGCAGAAAUCAGAGCUUCUGCUAAUCUUGCUGCUACUAAAAUGUCAGAGUGUGUACUUGGACAAUCAAAAAGAGUUGAUUUUGUGGAAAGGGCUAUCAUCUUAUGUCCUCCCUCAGUCAGCACCUCAUGGUGUAGUUUCUUGCAUGUGACUUAUGUCCCUGCACAAGAAAAGAACUUACAACUGCUCCUGCCAUUUGUCAUGAUGGAAAAGCACACUUUCCUCGUGAAGGUGUCUUUGUUUCAAAUGGCACACACUGGUUUGUAACACAAAGGAAUUUUUAUGAACCACAAAUCAUUACUACAGACAACACAUUUGUGUCUGGUAACUGUGAUGUUGUAAUAGGAAUUGUCAACAACACAGUUUAUGAUCCUUUGCAACCUGAAUUAGACUCAUUCAAGGAGGAGUUAGAUAAAUAUUUUAAGAAUCAUACAUCACCAGAUGUUGAUUUAGGUGACAUCCUGGCAUUAAUGCUUCAGUUGUAAACAUUCAAAAGAAUUGACCGCCUCAAUGAGGUUGCCAAGAAUUUAAAUGAAUCUCAUCGAUUCCAAGAACUUGGAAAGUAUGAGCAGUAUAUAAAUGGCCAUGGUACAUUUGGCUAGGUUUUAUAGCUGGCUUGAUUGCCAUAGUAAUGGUGACAAUUAUGCUUUGCUGUAUGACCAGUUGCUGUAGUUGUCUCAAGGGCUGUUGUUCUUGUAGAUCCUCUCAGGUAACAAACCACCACUUUCGGUGCUCAGAUCUGUUAUCUAAACGAACUUAUGGAUUUGUUUAUGAGAAUCUCACAAUUGGAACUGUAACUUUGAAGCAAGGUGAAAUCAAGGAUGCUACUCCUUCAGAUUUUGUUCGCGCUACUGCAACGAUACCGAUACAAGCCUCACUCCCUUUCGGAUGGCUUAUUGUUGGCGUUGCACUUCUGCUGUUUUCAGAGCGCUUCCAAAAUCAUAACCCUCAAAAGAGAUGGCAACUAGCACUCUCCAAGGGUGUUCACCUUGUUUGCAACUUGCUGUUGUUGUUUGUAACAGUUUCUACACCUUUUGCUCGUUGCUGCUGGCCUUGAAGCCCCUUCUCUCUUUUUAUGCUUUAGUCUACUCUUGCAGAGUAUAAACUUUGUAAGAAUAAUAAUGAGGCUUUGGCUUUGCUGGAAAUGCCGUUCCAAAAACCCAUACUUUAUGAUGCCAACUAUUUUCUUGCUGGCAUCUAAUUGUUACGACUAUUGUAUACCUUACAAUAGUGUAACUCUUCAAUUGUCAUUACUCAGGUGAUGGCACAACAAGUCCUAUUUUGAACAUGACUACCAGAUUGGUGGUUAUACUGAAAAUGGGAAUCUGGAGUAAAAGACUGUGUUGUAUUACACAGUUACUUCAUCAGACUAUUACCAGCUGUACUCAACUCAAUUGAGUACAGACACUGGUGUUGAACAUGUUACUUCUUCAUCUACAAUAAAAUUGUUGAUGAGCCUGAAGAACAUGUCCAAAUUUACAAUCGACGGUUCAUCCAGAGUUGUUAAUCCAGUAAUGGAACCAAUUUAUGAUGAACCGACGACGACUACUAGCGUGCCUUUGUAAGCACAAGCUGAUGAGUACGAACUUAUGUACUCAUUCGUUAGAAGAGACAGGUACGUUAAUAGUUAAUAGCGUACUUCCUUCUUGCUUCGUGGUAUUCUUGCUAGUUACACUAGCCAUCCUAUGCGCUCGAUUGUGUGCGUACUGCUGCAAUAUUGUUAACGUGAGUCUUGUAAAACCUUCUUUUACGUUUACUCCGUGUUAAAAAUCUGAAUUCUUCUAGAGUUCCUGAUUUCUGGUCUAAACGAACUAAAUUAUAUUAGUUUUCUGUUUGGAACUUUAAUUUUAGCCAUGGCAGAUUCCAACGGUACUAUUACGUUGAAGAGCUUAAAAGCUCUUGAACAAUGGAACCUAGUAAUAGGUUUCCUAUUCCUUACAUGGAUUUGUCUUCCAAUUUGCCUAUGCCAACAGGAAUAGGUUUUUGUAUAUAAUUAAGUUAAUUUCCUCUGGCUGUUAUGGCCAGUAACUUUAGCUUGUUUGUGCUUGCUGCUGUUUACAGAAUAAAUUGGAUCACCGGUGGAAUUGCUAUCGCAAUGGCUUGUCUUGUAGGCUUGAUGUGGCUCAGCUACUUCAUUGCUUUUUCAGACUGUUUGCGCGUACGCGUUCCAUGUGGUCAUUCAAUCCAGAAACUAACAUCCUCAACGUGCCACUCCAUGGCACUAUUUUGACCAGACCGCUUCUAGAAAGUGAACUCGUAAUCGGAGCUGUGAUCCUUCGUGGACAUCUUCGUAUUGCUGGACACCAUCUAGGACGCUGUGACAUCAAGGACCUGCCUAAAGAAAUCACUGUUGCUACAUCACGAACGUUCUUAUUACAAAUUGGGAGCUCGCAGCGUGUAGCAGGUGACUCAGGUUUUCUGCAUACAGUCGCUACAGGAUUGGCAACUAUAAAUUAAACACAGACCAUUCCAGUAGCAGUGACAAUAUUGCUUUGCUUGUACAGUAAGUGACAACAGAUGUUCAUCUCGUUGACUUCAGGUUACUAUAGCAGAGAUAUUUAAUUAUUAUGAGGACUUUUAAAGUUCCAUUUGGAAUCUUGAUUACAUCAUAAACCUCAUAAUUAAAAAUUUAUCUAAGUCACUAACUGAGAAUAAAUAUUCUCAAUUAGAUGAAGAGCAACCAAUGGAGAUUGAUUGGAUGAUUUCCAAACAAUUGCAACAAUCCAUGAGCAGUGCUGACUCAACUCAGGCCUAAACUCAUGCAGACCACAAGGCAGAUGGGCUAUAUAAACGUUUCUCUUUCCGUUUACGAUAUAGUCUACCUUGUGCAGAAUGAAUUCUCGUAAAACAUAGCACAAGUAGAUGUAGUUAACUUUAAUCCCCUAGCAAUCUUUAAUCAGUGUGUAACAUUAGGGAGGACUUGAAAGAGCCACCACAUUUCCCGAGGCCACGCGGAGUACGAUCGAGUGUACAGUGAACAAUGCUAGGGAGAGCUGCCUAUAUGGAAGAGCCCUAAUGUGUAAAAUUAAUUUUAGUAGUGCUAUCCCCAUGUGAUUUUAAUAGCUUCCUAGGAGAAUGACAAAAACCCCCCCUCCCACCACCCCAUCACACAUAUACCAUACACUAUCCCCCCUACCUACCCUCAACCACAUCCCCAUAAACAUUUCGGGAACGCUGGUUGACCUACACAGGUGCCAUAAAUUGGAUGACAAAGAUCCAAAUUCAGAUCAAGUCAUUUGAUUUUUAAUAGCUUUUCUAGGAGAAAACGACAAAAAAAAU
>cluster_22 reads=2 total_reads=206
UACAGAGCAAGGGCUGGUGAAGCUGCUAACUUUUGUGCUAUUAUCUUAGCCUACUGUAAUAAGACAGUAGGUGAGUCAGGUGAUGUUAGAAACAAUGAGUUACUUUGUUUUCAACAUGCCAAUUUAGAUCUUCGUAAAAGAGUCUUGAACGUGGUGUGUAAACUUGUGGACAACAGCAGACACCCACUGGGUGUGGAAGCUGUUAUGUACAUGGGCACACUUUCUUAUGAACAAUUUAAGAAAGGUGUUCAGAUACCUUGUACGUGUGGUAAACAAGCUACAAAAUAUCUAGUACAACAGGAGUCACCUUUUGUUAUGAUGUCAGCACCUGCUCAGUAUGAACUUUAAGCAUGGUACAUUUUAUUUGUGCUAGUGAGUACACUGGUAAUUACCAGUGUGGUCUAUAAACAUAUAUUCUAAAGAAACUUUGUAUUGCAUAGACGGUGCUCACUUACAAAGUCCUCAGAAUACAAAGGUUCCUAUUACGGAUGUUUUCUUUACAAAGAAACAGUUACACAACAACCAUAAAACCAGUACUUAUAAAUUGGAUGGUGUUGUUUGUACAGAAAUUGACCCUAAGUUGGACAAUUAUUAUAAGAAAGACAAUUCUUAUUUCACAGAGCAACCAAUUGAUCUUGUACCAAACCAACCAUAUCCAAACGCAAGCUUCGAUAAUUUUAAGUUUUGUAUGUGAUAAUAUCAAAUUUACUGAUGAUUUAAACCAUGGUUGAAACCUGCUUCAAGAGAGCUUAAAGUUACAUUUUUUUCCUGACUUAAAUACGGUGAUGUGGUGGCUAUUGAUUAUAAACACUACCCCCCUUUUUAAGAAGGAGCUAACUUCUUACAAACCUAUUGUUUGUCGUUAACAAUGCAACUAAUAAAAACCACGUAUAAACCAAAUACCUGGUGUAUACGUUGUCCUGGAGCACAAAACCAGUUGAAACAUCAAAAUUCAUCUGAUGUACUGAAGUCAGAGGACGCGCAGGAAUGGAUAACUUCCCUGCGAAGAUCUAAAACCAGUCUCUGAAGAAGUAGUGGAAAAUCCUACCAUACAGAAAGACGUUUUGAGUGUAAUGCGAAAACCACCGAAGUUGUAGGAGACAUUAUACUUAAACCAGCAAAUAAUAGUUAAAAUUACAGAAGAGGCUGGCCACACAGAUUUAAUGGCUGCACAUGUAGACAAUCUAGUCUAAAGAAACCUAAUGAAUUAUCUAGAGUAUUAGGUUUGAAAACCUGCUACUCAUAGUUUAGCUGCUGUUAAUAGUGUCCCCUGGGAUACUAUAGCUAAUUAUGCUAAGCCUUUUCUAACAAAGCUGUGUACAACUACCAUUGGAUAUCCGGUGUUUAAACCGUGUUUGUACUAAUUAUAUGCCUUAUCUCUUACUCUAUUGCUACAAUUGUGUACUUCUACUAGAAGUACAAAUUCUAGAAUUAAAGCAUCUAUGCCGACUACUAUAGCAAAGAAUCACUGUUAAGAGUGUCGGUAAAUUUGUCAAGAGGCUCAUUUAAUUAUUCGAAGCACCUAAUUUUUCUAAACUGAUAAAUAUUAUAAUUUAGUUUUACUAUACAGUGUUUGCCUAGGUUCUUUAAUCUACCCAUUCUGCUCUAGGUGUUUAAUGUCUAAUUAGGCAUGCCUCUCACAGUACUGGUUACAGAGAAGGCUAUUUGAACUCUAAUGUCAACUGCAACCUACUGUACUGUUCUAUACCUGUAGUGUUUGUCUUAGUGGUUUAGAUUCUUUAGACACCUAUCCUCCUUAGAAACUAUACAAAUUACCAUUUCAUCUUUUAAAUAGGGAUUUAACUGCUUUGGCUUAGUUGCAGAGUGGUUUUUUGGCAUAUAUAUUCUCUCAAAGUUUUUCUAUGUACUUGGAUUGGCUGCAAUCAUGCAAUUGUUUCCAGCAUUUUCAGUACAUUUUAUUAGUAAUUUUGGCUUAUGGGUUAAUAAUUAAUCUGUACAAUGGCCCCGAUAUAGCUAUAGUUAGAAUGUACAUCUUCUUUGCAUCAUUUAUUAUGUAUGGAAAAGUUAUGUGCAUUUGUAGACGGUUGUAAUUCAUCAACUUGUAUGAUGUGUUACAAACGUAAUAGAGCAACAAGAGUCGAAUGUACAACUAUUGUUAAUGGUGUUGAAGGUCCUUUUAUGUCUAUGCUAAUGGAGGUAAAGGCUUUGCAAACUACACAAUUGGAAUUGUGUUAAUUGUGAUACAUUCUGUGCUGGUAGUACAUUUAUUGUGAUGAAGUUGCGAGAGACUUGUCACUACAGUUUAAAAGACCAAUAAAUCCUACUGACCAGUCUCUUACAUCGUUGAUAGUGUUACAGUGAAGAAUGGUCCAUCCAUUCUUUACUUUGAUAAAGCUGGUCAAAAGACUUAUGAAAGACAUUCUCUCUCUCAUUUUGUUAACUUAGACAACCUGAGAGCUAAUAACACUAAAGGUUCAUUGCCUAUUAAUGUUAUAGUUUUUUGAUGGUAAAUCAAAUGUGAAGAAUCAUCUGCAAAUCAGCGUCUGUUUACUACAGUCAGCUUAUGUGUCAACCUAUACUGUUACUAGAUCAGGCAUUAGUGUCUGAUGUUGGUGAUAGUGCGGAAGUUGCAGUUAAAAUGUUUGAUGCUUACGUUAAUACGUUUCAUCAACUUUUUAACGUACCAAUGGAAAACUCAAAACACUAGUUGCAACUGCAGAAGCUGAACUUGCAAAGAAUGUGUCCUUAGACAAUGUCUUAUUUACUUUAUUCAGCAGCCUCGGCAAGGGUUUGUUGAUUCAGAUGUAGAAACUAAAGAUGUUGUUGAAUGUCUUAAAUUGUCACAUCAAUCUGACAUAGAAGUUACUGGCGAUAGUUGUAAUAACUAUGCUCACCUAUAACAAAGUUGAAAACAUGACACCCCGUGACCUUGGUGCUUGUAUUGACUGUAGUGCGCGUCAUAUUAAUGCGCAGGUAGCAAAAGUCACUAUUGCUUGAUAUGGAACGUUAAAGAUUUCAUGUCAUUGUCUGAACAACUACGAAACAAAUACGUAGUGCUGCUAAAAGAAUAUCUUUACCUUUUAAGUUGACAUGUGCAUUACUAGACAAGUUGUUAAUGUUGUAACAACAAAGAUAGCACUUAAAGGGUGGUAAAAUUGUUAAUAGCUGGUUGAAGCAGUUAAUUAAAGUUACACUUGUGUUCCUUUUUGUUGCUGCUAUUUUAUUUAAUAACACCUGUUCAUGUCAUGCUCUAAACAUACUGACUUUCAAGUGAAAUCAUAGGAUACAAGGCUAUUGAUGGUGGUGUCACUCGUGACAUAGCAUCUACAGAUACUUGUUUUGCUAACAAACAUGCUGAUUUUGACACAUGGUUUAGCCAGCAUGGUGGUAGUUAUACUAAUGACAAAGCUUGCCCAUUGAUUGCUGAAGUCAUAACAAGAGAAGUAGUUCUGUCGUGCCUGGUUUGCCUGGCACGAUAUUACGCACAACUAAUGGUGACUCUUUGCAUUUCUUACCAAGAGUUUUUAGUGCAGUAGAUAACAUCUGUUACCAUCAAAACUUAUAGAGUACACUGACUUUAACAUCUCACUUGUGUUUGGCUGCUGAAUGUACAAUUUAAGAUGCUCUGGUAAGCCAGUACCAUUGUUAUGAUCCAAUGUAGAAGGUUCUGUUGCUUAUGAAAGUUUACGCCCUGACCACGUUAUGUGCUCAUGGAUGGCUCUAUUAUUUUAAUCUCCUAACCUACCAUGAAGUUCUGUUAGAGUGGUAACAACUUUGAUUAAGUACUGUAGGCACGGCACUUGUGAAAGAUCAGAAGCUGGUGUUGUGUAUCUACUAGUGGUAGAUGGGUACUUAACAAUGAUUAUUACAGAUCUUUACCAGGAGUUUGUGGUGUAGAUGCUGUAAAUUUACACACUAAUAUGUUUACACCACUAAUUCAACCUAUUGGUGCUUUGGACAUAUCAGCAUCUAUAGUAGCUGGUGGACUGCAGCUAUCGUAGUACAUGCCCUGCUCCUAUUUUAUGAGGUUUAGAAGAGCUUUUGGUGAAUACAGUCAUGUAGUUGCCUUUAAUACUUACUAUUCCUUAUGUCAUUCUUGUUAUCUGUUUACACCAGUCUACUCAUUCUUACCUGGUGUUUAUUCUGUUAUUUACUUGUACAUGACAUUUUAUCCUACUAAUGAUGUUUUUUUUUAGCACAUAUUCAGUGGAUGGUUAUGUUCACACCUUAGUACCUUUUGGAUAACAAUUGCUUAUAUCAUUUUUAUUUCACCACAAAGCAUUCUAUUGGUCUUUAGUAAUUACCUAAAGAGACGUGUAGUCUUUAAUGGUGAUUCCUUUAGUACUUGAAGAAGCUGCGCUGUGCACCUUUUGUUAAAUAAGAAAUGUAUCUAAAGUUCGAAGUGAUGUGCUAUUACCUUACGCAAUAAUAGAUUUAGCUCUUUUAAUAAGUACAAGAUUUUAGUGGAGCAAUGGAUACAACUAGCUACAGAUAAGCUGCUUUGUUGUUCAUCUUCGUAAAGGCUAAUGACUUCAGUAUCUCAGGUUAUGAUGGAUCAAGAUCCAAUCACCACAAACGUCAUUCACCCCAGCUGUAUCGCAGAGUGUUUUAGAUGCCAUUAGGCAAAGAUGAGAGCUUGGCACCGUAACUUGUGGUACAACUAUAUGUGUAUAUGGCUUGAUGACAGUUUGUCCAAGAAAAAUUAUUGAAACCAAUAACCUCAAUUAUGAAGAUCUACUCAUCGUAAGAACAAUCAAAUUCUAUGGUACGGUUGGUAAUGUUCAACUUUUAGUGUUGUAGGACACCCCACAAAAUUGUGUACUUAUCCUAAAGUUGAUAGAGCCAUGCCUAAGACUACUUAGAAUUAUGUCCGCAUUCUUGCUCGACAGACUUACAAGUGUUGUAGCUUGUUACACCGGUUUCAACAUUAGCUGUUUACCAGUGUGCUCAAGUAGGCCAAUGUCAUGUAUGGCGGUUCAUCCUUAAUGUUCAAGGCAGGUUGAACCUCAUAGGAGAUCACAACUGUGUCUUCUAAUUGUUAUAUCCUUGUCAAACUACACAACUAAUGUUAAUGCUUCUUAUAAUAGAUGGUAACUCACGAUAUGUUGACCGCAAACAGCACACAGCUGGUACGGACUCUCUAUUACAAAUAGAAUGUUGACCAGACGUUGUAGAAUGAGUGUUACGCUAUUGCGUAAACAUUUCUUCAAUGAUGACACACUCUUAAUGAUGCUGUUGUGUCUUCAAUACACUUAUGCCUCUCCACAGGACAUGGUGGCAUAAUGACCUUUUAGUCAGUUCUUUUUUAGAUCAAUGUUUAUUGACUGAAGCAAAAUGUAGGACUGAGACUGACCAUUGUAGGACCUCAUGAAAGAUGCUUCUCAACCUACAAUGUUGUUAACAGGUGAUGAUUAGUGUUACUUCCUAAGCCCAGAUCAAUCAAGAAUUCAAGGGUACCACUGUUUGUACAUGACAUCUUAAUUCAUAUGGUCUCUAUGAUUGAACGGUUCGUGUCUUUUGCUAUAGAUGCUUACCCUCUUACUAAACAUCCUAAUGCUGAGUCUGCUGAUGUAUUCAUGUUACACAAUACAGCAUGCAUUACCACUGUUAGACUGUAUUAUGUUAUGCUUACCACUGUAACAUUUCAAGGUCUUAUGACCUGAGUUUUUUGAGGUAUGUACGCAUCAGCUACAUUCUUACAUGUGCUGAUGGGGCAUUGUGUUUUUGCAAUCUACAGUUUCUUAGAUACCUUCCCAGGUAACAAACCACACCACUUCGAUUCUUGUAGAUCUGUUCUCUAAACGAACUUUAAAAUCUGUGUGGCUGUCACUCGGCUGCAUGCUUAGUGCACUCACGCAGUAUAAUUAAUAACUAAUUGUCGUUGACAGGACACGAGUAACUCGUCAUUUGCAGGCUGCUUACGGUUCGUCCGUGUUGCAGCCGAUCAUCAGCACAACAAGGUUCGUCCGGGUGUGACCGAAAGGUAAGAUGGAGAGCCUUGUCCCUGGUUCAACGAGAAACACACGUCCAUUCAGUUUGCCUGUUUACAGGUUCGCGACGUGCUCGUACGUGGCUUGGAGACUCCGUGGAGGAGGUCUAUCAGAGGCACGUCAACAUCUAAAGAUGGCACUUGUGGCUUAGUAGAAGUUGAAAAGGCGUUUUGCCUCAACUUGAACAGCCCUAUGUGUUCAUCAACGUUCGGAUGCUCGAACUGCACCUCAUGGUCAUGUUAUGGUUGAGCUGGUAGCAGAACUCGAAGGCAUUCAGUACGGUCGUAGUGGUGAGACACUUGGUGUCCUUGUCCCUCAUGUGGGCGAAAUACCAGUGGCUUACCGCAAGGUUCUCUUCGUAAGAACGGUAAUAAAGGAGCUGGUGGCCAUAGUUACGGCGCCGAUCUAAAGUCAUUUGACUUAGGCGACGAGCUUGGCACUGAUCCUUAUGAAGAUUUCAAGAAACUGGAAUGUACAAAUACCUACAACUUGUGCUAAUGACCCUGUGGUUUACACUUAAAACACAGUCUGUACCGUCUGCGGUAUGUGGAAAGGUUAUGGCUGUAGUUGUGAUCAACUCCGCGAACCCAUGCUUCAGUCAGCUGAUGCACAAUCGUUUUAAACGGGUUUGCGGUGUAAGUGCAGCCCGUCUACACCGUGCGGCACAGGCACUAGUACUGAUGUCGUAUACAGGGCUUUUGACAUACAAUGAUAAAGUAGCUGGUUUUGCUAAAUUCCUAAAACUAAUUGUUGUCGCUUCCAAGAAAAGGACGAAGAUGACAAUUUAAUUGAUUCUUACUUGUAGUUAAGAGACACACUUUCUAACUACCAACAUGAAGAAACAAUUUAUAAUUUACUUAAGGAUUGUCCAGCUGUUGCUAAACAUGACUCUCUUAAGUUUAGAAUAGACGGUGACAUGGUACCACAUAUAUCACGUCAACGUCUUACUAAAUACAAUGGCAGACCUCGUCUAUGCUUUAAGGCAUUUUGAUGAAGGUAAUUGUGACACAUUAAAGAAAUACUUGUCACAUACAAUUGUUGUGAUGAUGAUUAUUCAAUAAAAGGACUGGUAUGAUUUUGUAGAAAACCCAGAUAUAUUACGCGUAUACGCCAACUUAGGUGAACGUGUACGCCAAGCUUUGUUAAAAACAGUACAAUUCUGUGAUGCCAUGCGAAAUGCUGGUAUUGUUGGUGUACUGACAUUAGAUAAUCAAGAUCUCAAUGGUAACUGGUAUGAUUUCGGUGAUUCAUACAAACCACGCCAGGUAGUGGAGUUCCUGUUGUAGAUUCUUAUUAUUCAUUGUUAAUGCCUAUAUUAACCUUGACCAGGGCUUUAACUGCAGAGUCAUGUUGACACUGACUUAACAAAGCCUUCAUUAAGUGGGAUUUGUUAAAAUAUGAUCACAGAAGAGAGGUUAAAACUCUCUGACCGUUAUUUUAAAUAUUGGGAUCAGACAUCCACCCAAAUUGUGUUAACUGUUUGGAUGACAGAUGCAUUUGCAUUGUGCAAACUUUAAUGUUUUAUUCUCUACAGUGUUCCCCCUACAAGUUUUGGACCACUAGUGAGAAAAUAUUUGUUGAUGGUGUUCCAUUUGUAGUUUCAACUGGAUCACUUCAGAGAGCUAGGUGUUGUACAUAAUCAGGAUGUAAACUACUAGCUCUAGACUUAGUUUAAGGAAUUACUUGUGUAUGCUGCUGACCCUGCUAUGCACGCUGCUUCUGGUAAUUAUUACUAGAUAAACGCACUACGUGCUUUCAGUAGCUGCACUUACUAACAAUGUUGCUUUCAAACUGUCAAACCCGGUAAUUUUAACAAAGACUUAUGACUUUGCUGUGUCUAAGGUUCUUAAGGAAGGAAGUUCUGUUGAAUUAAAACACUUUUGCUCAGGAUGGUAAUGCUGCUAUCAGCGAUUAUGACAUAUCGUUAAUCUACCAACAAUGUGUGAUAUCAGACAACUAUUUGUAGUUGAAGUUGUUGAUAAGUACUUUGAUUGUUACGAUGGUGGCUGUAUUAAUGCUAACCAAGUCAUCGUCAACAACCUAGACAAAUCAGCUGGUUUUCCAUCUAAUAAAUGGGUAAGGCUAGACUUUAUUAUGAUUCAAUGAGUUAUGAGGAUCAAGAUGCACUUCGCAAUACAAACGUAAUGUCAUCCCUACUAUAACUCAAAUGAAUCUUAAGUAUGCCAUUAGUGCAAAGAAUAGAGCUCGCACCGUAGCUGGUGUCUCUAUCUGUAGUACUAUGACCAAUAGACAGUUCAUCAAAAAUUAUUGAAAUCAAUAGCCGCCCUAGAGGAGCUACUAUAGUAAUUGGAACAAGCAAAUUCUAUGGUGGUUGGCACAACAUGUUAAAACUGUUUAUAGUGAUGUAGAAAACCCACCUUAUGGGUUGGGAUUAUCCUAAAUGUGAUAGAGCCAUGCCUAACGCUUAGAAUUAUGGCCUCACUUGUUCUUGCUCGCAAACAUACAACGUGUUGUAGCUUGUCACACCGUUUCUAUAGAUUAGCUAAUGAGUGUGCUCCAGUAUUGAGUGAAUGGUCAUGUGUGGCGGUUCCUAUAUGUUAAACCAGGUGGAACCUCAUCAGGAGAUGCCACAACUGCUAUGCUAAUAGUGUUUUAACAUUUGUCAAGCUGUCACGGCCAAUGUUAAUGCACUUUAUCUACUGAUGGUAACAAAUUGCCGAUAAGUAUGUCCGCAAUUUACAACACAGACUUAUGAGUGUCUCUAUAGAAAUAGAGAUGUUGACACAGACUUUGUGAAUGAGUUUACGCAUAUUUGCGUAAACAUCUCAAUGAUGAUACUUGACGAUGCUGUUGUGUUCAAUAGCACUUAUGCAUUCAAGGUCUAGUGGCUAGCAUAAAGAACUUUAAGUCAGUUUUAUUAUCAAAACAAUGUUUAUGUCUGAAGCAAAAUGUUGGACUAGACUGACCUUACUAAAGGACCUCAUGAAUUUUGUCUCAACAUACAAUGCUAGUUAAACAGGUGAUGAUUAUGUGUACCUCCUUACCCAGAUCCAUCAAGAAUCCUAGGGCCGGCUGUUUUGUAGAUGAUAUCGUAAAACAGAUGGUACACUAUGAUUGAACGGUUCGUGUCUUAGCUAUAGAUGCUUACCCACACUAAACAUCCUAAUCAGGAGUAUGCUGAUGUCUUCAUUUGUACUUACAAUCAUAGAAAGCUACAUGAUGAGUUAACAGGACACAUGUUAGACAUGUAUUCUGUUAUGCUUACUAAUGAUAACACUUCAAGGUAUUGGGAACCUGAGUUUAUGAGGCUAUGUACCCACAUCAGUUACAGGCUGUUGGGGCUUGUGUUUUUUGCAAUUCACAGACUUCAUUAAGAUGUGGUGCUUGCAUACGUAGACCAUUCAUAUGUUGUAAUGCUGUUACGACCAUGUCAUCAACCUCACAUAAUUAGUCUUGUCUGUUAAUCCGUAUGUUUGCAAUGCUCCAGGUUGUGAUGUCACAGAUGUGACUCAACUUUACUUAGGAGGUAUGAGCUAUUAUUGUAAAUCUCAACCACCCAUUAGUUUUCCAUUGUGUGCUAAUGGACAAGUUUUUGGUUUAUAAAAUACAUGUGUUGGUAGCGAUAAUGUUACUGACUUUAAUGCAAUUGCAACAUGUGACUGGACAAAUGCUGGUGAUUACAUUUUAGCUAACACCUGUACUGAAAGACUCAAGCUUUUGCAGCAGAAACGCUCAAGCUACUGAGACACUAAACUGUCUAUGGUAUUGCUACUGUACGUGAAGUGCUGUCUGACAGAGAAUUACAUCUGGGAAGUUGGUAAACCUAGACCACCACUUACCGAAAUUAUGUCUCUGGUUACGUGUAACUAAAACAGUAAAGUACAAAUAGAGAGUACACCUUUGAAAACCGCAGAGACAGAAGAAACAGCAAACUGUGACUUCUUCCUGCUCAGAUUUGGAUGAUUUCCAAACAAUUGCACUCCAAGAGCAGUGCUGACUCAACUCAGGCCUAAACAUGCAGACACAAGGCAGAUGGGCUAUAAACGUUCGCUUUCCGUUUACGAUAUAGUCUACUCUUGUGCAGAAUGAAUUCUCGUAACCUAGCACAAGUAGAUGUAGUUAACUCUAAUCCUAGCAAUUUAAUCAGUGUGUAACGUAGGACUUGAAAGAGCCACCACAUUUCGAGGCCACCGGAGUACGAUUAGUGUCAGUGAACAAUGCUAAGGAGAGCUGCCUAUUGGAAGAGCCCUAAUGUGUAAAAUUAAUUUUAGUAUUGCCACCCAUGGUCUAAAUUAUAGUAGAAUGACAAAAAACCCUCCACACCCCCACCAAACCACCAUCCUCUCAUCCCAACCUCAUCCUAACAUACAUCCCACCCCCACUUCCACUCAAACUCAUUAAACCUUGUCUUACCAUCAAUCAAUUCCCUCCAGCUGAUAAAUUCAACGUACCAUUCACUUAUCCAAACCAGAUAGAACUCAACACGAACAAGAUGCCCAACAACCUCACUAAUAGGACCCCAAAUUAUCAGCUAUAACAUCUAAAGAUCAAUUACUUGUGGAAUAUACAUUGACACUUCCAAAACUUCAACGGCAUAACCUACAUAUGUAGAACAGCAGUGAGUCUAUCAAACAACGGGCCCAAUUCUAACGAACAAACAGAUACUGCGUUACGUUUCCUUACCUUCAACAGAUUUGGAUUAUUUCCAAACAAUUCACUCCAAGAACAAUGCGUCUCCACUAACCCCUAAACUCAUGCACACCAAAAUGCUAGAUACGCUAUAACACGUUUCCAUUCCGUUUACCGCAUAUAGAACAUCUCCAGUGCAUCAUAUAUUCAACAUUUAUCACAAUAGAUGUACUUAACUUAUGGACUAACAAAGAACUCACAAACAUAGCAACUAUAUGAAGACUUAAGAGCCACAUAUCACACACCACCCUGUUACGUUACUAAACAAUACUGCAAGGAACUGCCAAUCUCUAAGACAAAUGUACAAAAUUUAUUCAGAAGUGCUAUCCCAUUAACUUUUAUUAGCUUCCUAGGACCAAUACAAAAAGCAAUUCAACCAGGCAGCAACAUCAUUCACCUAGACUUGCGCAAUCACGUUUGCUACUGCUGCUCUUGACAGAUUGACCCAACUUGAGGCAAAAAUCUAUAAAUGCCAACAACAACCACCCAAACUGUCUCAUAAAUUGCUGAGGCUUAAGAACUCUGCAAACUACUGCCACUGCCUACUGUAACACACUUCACAGACUUGCACCAUAACAACCCAAGGAAAAUUUGUGACCGUAACUAACAACAGGAACAGACAAACUUGCCAAAUUGCAUUUGCACCGCUCAGCUUUCGGAAUGUCGCGCAUUGCUAGAAGUACCACUGAAGUGCUGACCUACACAGAACCAUCAAAUUGGAAACCAAGAUCCAAUACCGAAAUCAUUCUUACUGGUUAACGCAACAAAACACCAAAGUACAAAAAGAAGAGUACACCUAAGCACCCAGAGACAGAAGAAACAGCAAACUGUGACUUUUUCCUGCUGCAGAUUUGAUGAUUUUCCAAACAAUGCAACAAUCCCGAGCAGUGUGACUCAACUCAGGCCUAAAUCAUGCAGACAAAGGCAGAUGGCUAUAUAAACGUUUUCGUUUUCCGUUUACGUAUAGUUACAUUGUGAAUGAAUCUCGUAACAUAGCACAAGUAGAUGUAGUUAACUUUAUCCAUAGCAAUCUUUAAUCAGUGUAUAUAGGAGGACUGAAAGAGCCACCACAUUUCCAGGCCACGGAGUACGAUCGAGUGUACUGAACAAUGCUGAGAGCUGCCUAUGGAAGAGCCUAAUGUGUAAAAUUAAUUUAGUAGUGCUAUCCCCAUGUGAUUUUAAUAGCUCUUAGGAGAAUGACAAAAACAAUACCCCCUACCAUCCCCACAUAUCUACUCCACCAUCUAUAUAUCCAUACUCUCCACAUCCUCCUCAUACCUACUCAU
>cluster_23 reads=1 total_reads=180
GCUGCUGAAUAUUUUUCACUUUUGAACAUUGAUGAAAGGAUUGAUAAAGUACUUAAUGAGAAGUGCUUUGCAUACAGUUGAACUGGUACAGAAGUAAAUGAGUUGCCUGUUGUGGCAGAUGCUGUCAAAACUUUGCAACCAGUAUCUGAAUUACUCCUCUGGGCAUUGAUUUAGAUGAGUGGAGUAUCGAAUCAUACUAUUUAUUUGACAAGUCUGGUGAGUUUAAUUGGCUUCCAACGACUAGUUUUCUUCUACCCCUCCAGAUGAGGAUGAAGAAGAAGGUGAUUGUGAAGAAGAAGAGUUUGAGCCAUCAUUUUCAUAAUAUGAGAGUAUGGUACUGAAGAUGAUUACCAAGGUAAACCUUUUGGAAUUUGGUGCCAUCUUCUGCUGCUUUCUACCUGAAGAAGAGCAAGAAGAAGAUUGGUUAGAUGAUGAUAAGUCAACAAACUGUUGGUCAACAAGACGGCGGUAAGGACAAUCAGACAACUAUUCAAACAAUUGUUGUUCAACCUCUUUAAUAAGAGAUGGAACUUACACCAGUUGUUCAGACUAUUGAAGUGAAUAGUUUUAGUGGUUAUUUAAAAACUUACUGACAAUGUAUUUACUAAAAAUGCAGACAUUGUGGAAGAAGCUAAAAAGGUAAACCAACAGUGGUUGUUAAUGCAAUGGCUGUUUACUUAUUGGAGGAGGUGUUGCAGGAGCCUUAAUAAGGCUACUAUACAAUGCCAUGCAAGUUGAUCUGAUGAUUACAUAGCAUUAAUAUGGACACUUAAAAGUGGGUGGUAGUUGUGUUUAAGCGGACACAAUUUUGCUAAACACUGUCACCAUGUGUCGGCCCUAAUGCAACAAAGGUGAAGACAUUUUAUUUAAGAGUGUUUAUGAAAAUUCUAAUCAGCACGAAGUCAUCUUGUCCAUUAUUAUCAGCUGGUAUUUUGGUGCUGACCCUAUUUAUUAAGAGUUUGUGUAGAUAAAUGCACAAAUGUCUACUUAGCUGUUUCUGAUAAAAAUACUCAUGACAAACUUGUUUCAAGCUUUUUGGAAAUGAAGAGUGAAAAGCAAGUUGAACAAAAGAUCGCUGAGAUUCCUAAAGAGGGAAGCUAAGCCAUUUAUAACUGAAAGUAAACCUCAAGUUGAACAGAGAAACAAGAUGAUAAGAAAAUCAAAGCUUGUGUUGAAGAAGGUACAUUCUGGAAGAAACUAAGUUCCUCAGAAAACUUGUUACUUUUCUCUAACAUUGACACUAAUGGCAAUUCACAUCCAGAUUCUGCCAUUUGGUUGGUAACUGACACUUCUAAAGAAAGAUGCUCCAUAUAGUGGGUGAUGCUGUUCAAGAGGGUGUUUAACUGCUGUGGUUAUACCUAAAAAGGCUGGUGGCACUACUGAAAUGCUGUGGGUUCUGAGAAAAGUGCCGCAGACCAAUUAUAUAUCACUUACCCAGGUCAGGGUUUAUAAUACACUGUAGAGGCAAAGACAGUGCUUAAAAAGUGUAAAAGUGCCUUUUCAUUCUACCUCUAUUAUCUCUAAUGAGAAGCAAGAAUUCUCUGGAACUGUUCUUAGAAUUUGCGAGAAUGCUUGCACAUGCAGAAGAAACACGCAAAUUAAUGCCUGUCUGUGUGGAAACUAAAGCUAUUGGUUUCAACUAUACAGCGUAAAUAUAAGGGUAUUAAAUACACAAGAGUGUGGUUGAUUAUGGGUGCAAGAUUCAUCACAUCCAGUAAAACAACUGUAGCGUCUCAUUUUCAACACACUUAACGAUCUAAAUGAAACUCUCUUGUUACAAAUGCCACUUGGCUAUGUAACACAUGGCUUACUUAAAUUUGGAAGAAGCUGCCUAGUAACAAGAUUUCAAGUGCCAGCUACAGUUUUGUUUCUUUCCUGAUGUUGUUACAGCGUAUAAUGGUUAUCUUACUCUCUCAAAACACCUGAAGAACAUUUUAUUGAAACCAUCUCUCAUACUUGCUGGUUCCUUAUAAAGAUUGGUCCUAUUCUGGACAAUCUACACCAUAGGUAUAGAAUUUCUUAAGAGAGGUGAUAAAAGUGUAUAUUACACUAGUAAUCCCUUCAUUUCACCAAGAUGGUGAAGUUAUACCUUCGACAAUUUAAGACACUUCUUUGAGAGAAGUGAGGACUAUUAAGGUGUUUACAACAGUAGACUAACCUCACGCAAGUUGUGGACAUGUUAAUGACAUGGACAACAGUUUGGUCCAACACUAUUUGGAUGGAGCUGAUGUUACUAAGUAAAACCAUAAUUUAGGUAAACAUUUUUAUGUUUUCACCUAAUGAUGACACUCUACGUGUUGAGGCUUUAGUACUACCACAACUGAUCUGGUCUCUGGGUAGGUACAUGUCAGCAUUAAAUACACUAAAAAGUGGAAAUACCCUCAAGUUAAUGGUUUUAACAUUAUUAAUGGGCAGAUAACAACUGUUAUCUUGCCACUGCAUUGUUAACACUCCAACAAAUAGAGUUGAAGUUUAAUCACCUGCUCUACAAAGAUGCUUAACAAGAGCAAGGGCUGGUGAAGCUGUUAACUUCUUGUGCGUUAUCUUAGCCUACUGUAAUAAGACAGUAGUGAGUUAGGUGAUGUUAGAGAAACAAUGACUACUUGUUUUCAACAUGCCAAUUUAGAUUUGCAAAAGAGUCUUGAACGUGGUGUAAAACUUGUGGACAACAGCAGACACUACCCUUCUGGUGUAGAAGUUGUUAUGUCAUGGGCACACUUCUUAUGAACAAUUUAAGAAAGGUGUUCAGAUACCUUGUACGUGUGGUAAUCAAAAUAUCUAGUACAUCAUAGGAGUCACCUUUUGUUAUGAUGUCAGCACCACCUGCUCAGUAUGAACUUAAGCAUGGUCUAACACUAUUGUGCAAUUAGUGAGUACACUGGUAAUUACCAGUGUGGUCUUUAUAAACAUAUAUUUAAAGAAACUUGUAUUACAUAUUUGAUGGUGCUUUACUUACAAAGUCCUCAGAAUACAAAGGUCCUAUUACGGAUGUUUCUACAAAGAAAACAGUUACACAACAACCAUAAAACCAGUUAUAAAAUAUUGGAUGGUGUUGUUUGUCCACAGAAACUGACCCACAAGUUGGACAAUUAUUAUAGAAAGACAAUCUUAUUUUCCAGAGCAACCAAUUGAUCUUGUACCAAAACCAACAUCAUAUAUCCAAACGCAAGCUUAGGUUAAUUUUAAGUUUGUAUGUUGAUAAUAUCAAAUUUGCUGAUGAUUUAAUCAGUUAUAUUGGUUAUGGCAGAAACCUGCUUCAAGAGAGCUUUGAAGUUACAUUUUUCCCUGACUUAAAUGGUGAUGUGGUGGCUAUUGAUUAUAAACACUCUUUCCCUCUUUGAAGAAAGGAGUUAAAUUGUUACAUAAACCUAUUGUUUGGCAUGUUAUAAAUGCUAUUAAUAAAGCCACGCGUUAAAACCAUCGAAUACCUGAGUGUAUACGUUGUCUUUGGAGCACAAAAUAUCAGUUGAAACAUCAUCAAAUUCGUUGAUGUACUGAAGUUCAGAGGACGCGCAGGGAAUGGAUAAUCUCAUUGCCUGCGAAGAUCUAAAACCAGUCUCUUGAAGAAGUAGUGGAAAAUCCUACCAUACAGAAAGACGUUCUUGAGUGUAAUGUGAAAACUACCGAAAGUUGUAGGAGACAUUAUCUCUAAACCAGCAAUAAUAGUUUAAAAAUUCAGAAGAGGUUGGCCACAAGAUCUAAUGGCUGCUUAUGUAGACAAUUCUAGUCUUACUAACUUUAAGAAACCUAAUGAAUUAUCGGAGUAUUAGGUUUGAAAACCUUAUUCAUUCAAGUUUAGCUGCUGUUAAUAGUGUCCCUUGGGAUACUAUAGCUAAUUAUGCUAAGCCACAUUUAACAAAGUUGUUAGUACAACUAUUAGUUACACGGUGUUUAAACCGUGUUUCUGUACUAAUUAUAUGCCUUAUUUCUUUACUCUAUUGCUACAAUUGUGUACUUUAGAAGUACAAAUUCUAGAAUUAAAGCGCUAUUGCCCAAUGACUACUAUAGCAAAGAAUACUGUUAAGAGUGUCGGUAAAUUUUUGUCUAGAGGCUUCAUUUAAUUAUUUGAAGUCACCUAAUUUUUCUAAACUGAUAAAUAUUAUAAUUUGGUUUUACUAGUGUUUGCCGGUUUUAAUCUCAUCUCGUUGCUUAGGUGUUUUAAUGUCUAAGGCAUGCCUUCUUGUUUGGUUACAGAGAAGGCUAUUUUGAACUCUAAUGUCACUAUUGCAACCUACUGUACUGGUUCUAUACCUUGUAGUGUUUGUCUAAGUGGUUUAGAUUCUUUAGACACACUCCCGGUAACAAACAACCAACUUUCGAUCUCUUUAGAUCUGUUCUAAUUGAACAAUGUUUGUUUCUUGUUUAACUGCACUGGCUUAGUCAGUGUGUUAAUCACACAGAACUCAUUCCCUGAUACACUAUCUACUUGGAUUUAUUGCCCUGGUACAAAGUUUUCAGAUUCUCAGUCUACUCAUUCAACUCAGGACUUGUACCUCUUUCUUCCAAUGUACUUGGUUCCAUGCUUCAGAGGUUUGAUUACCUGUCCCUACCAUUUAAUGAUGGUGUUUAUUGUGCUUCCACUAGAAGUCUAACAUAAUAAAGAGGCUGGAUUUUGGUACUACCUUAGAUUCUAAGACCCAGUCCUACUUAAUUGUUAAUAACGCUACUAAUGUCUGUUAUUAAAGUCUUGUGAAUUUCAAUUUUUAUAAUGAUCCACUCUUGGGUGUUUAUUACUCAAAACAACAAAAGUUGGAUGGAAAGUGAGUUCAGAGUUUAUCUAGUGCGAAUAAUUGCACUUUGAAUAUGUCUCCUCAGCCUCUUAUGGACCUUGAAGGAAAGGGAACUUCAAAAAUUUUAGGGAAUUUGUUGAAGAAUAUUGAUGGUUAUUUUAAAAUAUUUUAAGCACACGCCUAUUAAUUUAGUGCGUGAUCUCCCUCAGGGUUUUUCGGCUUUAGAACCAUUGGUAGAUUUGCCAAUAAGGUAUUAACAUCACUAGGUUUCAAACUUUACUUGCUCUACAGAAGUUAUUUGACUCCUGGUGAUUUUAGGUUGGAAGCAUUGCUGCGUCUUAUUAUGUGGGUAUCUUCAACCAGGACUUUUCUAUUAAAUAUAAUGAAAAUGGAACCAUUACAGAUGUUGUAGACUGUGUCUUGACCCUCUCUCAGAAACAAAGUGUACCUUGAAAUCCUCUGUAGAAAAGGAAUCUAUCAAACUUCUAACUUUAGAGUCCAACCAACAGAAUCUAUUGUUAGAUUCCUAAUAUUACAAUCUGUGCCCUUUUGGUGAAGUUUUUAACGCCACCAGAUUUGCAUCUGUUUAAUGCUUGGAACAGGAAGAGAAAUCAGCAACUGUGUUGCUGAUUAUUCUUCCCUAUAAUUCCGCAUCAUCCACUUUUAAGUGUUAUAGAGUGUCUCCUACUAAAUUAAAUGAUCUCUGCUUACAUUAAUGUAUAUGCAGAUUCAUUUGUAAUAGAGGUGAUGAAGUCAGACAAAUCGCUCCAGGGCAAACUGGAAAGAUUGCUGAUUAUAUUAUAAAUUACCAGAUGAUCUUACAGGCUGCGUUAUAGCUUGGAAUUCUAACAAUUUGAUUCUAAGGUUGGUGGUAAUUAUAAUUACCUGUAUAGAUUGUUUAGGAAGUCUAAUCUCAAACCUUUAGAGAGAUAUUUCAACUGAAAUCUAUCAGGCCGGUAGCACACCUGUAAUGGUGUUGACGGUUUUAAUUGUUACUUUCUACAAUCAUAUGGUUCUCCAACCCACUAAUGGUGUUGGUUACCAACCAUACAGAGUAGUAGUACUUUCUUUUGAACUUCUACAUGCACCAGCAACUGUUUGUGGACCUAAAAAGUCUACUAAUUUGGUUAAAAACAAAUGUGUCAAUUUCAUCUCAAUGGUUUAACAGGCACAGGUGUUCUUACUGAGUCUAACAAAAGUUUCUGCCUUUCCAACAAUUUGGCAGAGACAUUGCUGACACUACUGAUGCUGUCCGUGAUCCACAGACACUUUGAGAUUCUGACAUUACACCAUGUUCUUUUGGUGGUGUCAGUGUUAUAACACCAGGAACAAUACUUCUAACCAGGUUGCUGUUUCAUCAGGAUGUUAACUGCACAGAAGUCCCUGUUGCUAUUCAUGCAGAUCAACUUACUCCUACUUGGCGUGUUCUAUUCUACAGGUUUUAAUGUUUUCAAACACGUGCAGGCUGUUUAAUAGGGGCUGAAUAUGUCAACAACUCAUAUGAGUGUGACAUACCCAUUGGUGCAGGUAUAUGCGCUAGUUAUCAGACUCAAGACUAAUUCCUCAGCGGGCACGUAGUGUAGCUAGUCAAUCCAUCAUUGCCUACACUAUGUCACUUGGUGCAGAAAAUUCAGUUGCUUACUCUAAUAACUCUAUUGCCAUACCCACAAAUUUUACUAUUAGUGUUACCACAGAAAUUCUACCAGUGUCUAUGACCAAGACAUCAGUAGAUUGUACAAUGUACAUUUGUGGUGAUUCAACUGAAUGCAGCAAUCUUUGUUGCAAUAUGGCAGUUUUUGUACACAAUUAAACCGUGCUUUAACUGGAAUAGCUGUUGAACAAGACAAAACACCCAAGAGUUUUUGCACAAGUCAAACAAAUUUACAAACACCACCAAUUAAAGAUUUUGGUGGUUCUAAUUUUUCACAAAUAUUACCAGAUCCAUCAAAACCAAGCAAGAGGUCAUUUAUUGAAGAUCUACUUUCAACAAAGUGACACCUGCAGAUGCUGGCUUCAUCAAACAAUAUGGUGAUUGCCUUGGUGAUAUUGCUGCUGAGACCUCAUUUGUGCACAAAAGUUUAACGGCCUUACUGUUUUGCCACCUUUGCCAGAUGAAAUGAUUGCUCAAUACACUUUGCACUGUUAGCGGGUACAAUCACUUCUGGUUGGACCUUUGGUGCAGGUGCUGCAUAAAAUACCAUUUGCUAUGCAAAUGGCUUAUAGGUUUAAUGGUAUUGGAGUUACACAGAAUGUUCUCUAUGAGAACCAAAAUUGAUUGCCAACCAAUUUAAUAGUGCUAUUGGCAAAUUCAGACUUCACUUUUUCACAGCAAGUGCACUUGGAAAACUUCAAGAUGUGGUCAACCAAAAUGCACAAGCUUUAAACACGCUUGUUAAACAACUUAGCUCCAAUUUUGGUGCAAUUCAAGUGUUUUAAAUGAUAUCCUUUCACGUCUUGACAAAGUUGAGGCUGAAGUGCAAAUUGAUAGGUUGAUCACAGGCAGACUUCAAAGUUUCAGACAUAUGUGACUCAACAAUUAAUUAGAGCUGCAGAAAUCAGAGCUUCUGCUAAUCUGCUGCUACUAAAAUGUCAGAGUGUGUACUUGGACAAUCAAAAAGAGUUGAUUUUGUGGAAAGGGCUAUCAUCUUAUGUCCUUCCUCAGUCAGCACCUCAUGGUGUAGUUUCUUGCAUGUGACUUAUGUCCCUGCACAAGAAAAGAACUUCACAACUGCUCCUGCCAUUUGUCAUGAUGGAAAAGCACACUUCCUCGUGAAGGUGUCUUUGUUUCAAAUGGCACACACUGGUUUGUAACACAAAGGAAUUUUUAUGAACCACAAAUCAUUAUACAGACAACACAUUUGUGUCUGGUAACUGUGAUGUUGUAAUAGGAAUUGUCAACAACACAGUUUAUGAUCCUUUGCAACCUGAAUUAGACUCAUUCAAGGAGGAGUUAGAUAAAUAUUUUUAAGAAUCAUCAUCACCAGAUGUUGAUUUAGGUGACAACUCUGGCAUUAAUGCUUCAGUUGUAAACAUUCAAAAAGAAUGACCGCCUCAAUGAGGUUGCCAAGAAUUUAAAUGAAUCCAUCGAUUCCAAGAACUUGGAAAGUAUGAGCAGUAUUAAAAUGGCCAUGGUACAUUUGGCUAGGUUUUAUAGCUGGCUUGAUUGCCAUAGUAAUGGUGACAAUUAUGCUUUGCUGUAUGACCAGUUGCUGUAGUUGUCUCAAGGGCUGUUGUUCUUGUGGAUCCUGCUACACCUUCCCAGAUAACAAACCAACCAACUUUCGAUACUGUAGAUUUGUUCUCUAAACGAACUUAUGGAUUUGUUUAUGAGAAUCUCACAAAUUGGAACUGUAACUUUGAAGCAAGGUGAAAUCAAGGAUGCUACUCCUUCAGAUUUUGUUCGCGCUACUGCAACGAUACCGAUACAAGCCUCCUCCCUUUCGGAUGGCUUAUUGUUGGCGUUGCACUUCUUGCUGUUUUCAGAGCGCUUCCAAAAUCAUAACCCUCAAAAGAGAUGGCAACUAGCACUUCCAAGGGUGUUCACUUUGUUUGCAACUUGCUGUUGUUGUUUGUAACAGUUUACUACACCUUUUGCUCGUUGCUGCUGGCCUUGAAGCCCCUUUUCUCUAUUUUAUGCUUUAGUCUACUUCUUGCAGAGUAUAAACUCUUGUAAGAAUAAUAAUGAGGCUUUGGCUUUGCUGGAAAUGCCGUUCCAAAAACCCAUACUUUAUGAUGCCAACUAUUUUCUUUGCUGGCAUACUAAUUGUUACGACUAUUGUAUACCUUACAAUAGUGUAACUUUCAAUUGUCAUUACUUCAGGUGAUGGCACAACAAGUCCUAUUUUGAACAUGACUACCAGAUUGGUGGUUAUACUGAAAAUGGGAAUCUGGAGUAAAAGACUGUGUUGUAUUACACAGUUACUUCAUCAGACUAUUACCAGCUGUACUCAACUCAAUUGAGUACAGACACUGGUGUUGAACAUGUUACCUCUCAUCUACAAUAAAAUUGUUGAUGAGCCUGAAGAACAUGUCCAAAUUUUCACAAUCGACGGUUCAUCCGGAGUUGUUAAUCCAGUAAUGGAACCAAUUUAUGAUGAACCGACGACGACUACUAGCGUGCCUUUUGUAAGCACAAGCUGAUGAGUACGAACUUAUGUACUCAUUCGUUUCAGAAGAGACAGGUACGUUAAUAGUUAAUAGCGUACUUCUUUCUUGCUUCGUGGUAUUCUUGCUAGUUACACUAGCCAUCCUUACUGCGCUUCGAUUGUGUGCGUACUGCUGCAAUAUUGUUAACGUGAGUCCUGUAAAACCUUCUUUUACGUUACUCUCGUGUUAAAAAUCUGAAUUUUCUAGAGUUCCUGAUUUCUGGUCUAAACGAACUAAAUAUUAUAUUAGUUUUUUGUUUGGAACUUUAAUUUUAGCCAUGGCAGAUUCCAACGGUACUAUUACCGUUGAAGAGCUUAAAAAGCUCUUUGAACAAUGGAACCUAGUAAUAGGUUUCCUAUUCCUUACAUGGAUUUGUCUUUUACAAUUUGCCUAUGCCAACAGGAAUAGGUUUUUGUAUAUAAUUAAGUUAAUUUUCCUCUGGCUGUUAUGGCCAGUAACUUUAGCUUGUUUGUGCUUGCUGCUGUUUACAGAAUAAAUUGGAUCACCGGUGGAAUUGCUAUCGCAAUGGCUUGUCUUGUAGGCUUGAUGUGGCUCAGCUACUUCAUUGCUCUUUCAGACUGUUUGCGCGUACGCGUUCCAUGUGGUCAUUCAAUCCAGAAACUAACAUUCUCUAACGUGCCAUCUCAUGGCACUAUUUUGACCAGACCGCUUCUAGAAAGUGAACUCGUAAUCGGAGCUGUGAUCCUUCGUGGACAUCUUCGUAUUGCUGGACACCAUCUAGGACGCUGUGACAUCAAGGACCUGCCUAAAGAAAUCACUGUUGCUACAUCACGAACGCUUCUUAUUACAAAUUGGGAGCUCGCAGCGUGUAGCAGGUGACUCAGGUUUUGCUGCAUACCAGUCGCUACAGGAUUGGCAACUAUAAAUUAAACACAGACCAUUCCAGUAGCAGUGACAAUAUUGCUUUGCUUGUACAGUAAGUGACAACAGAUGUUCAUCUCGUUGACUUUCAGGUUACUAUAGCAGAGAUAUUACUAAUUAUUAUGAGGACUUUUAAAGUUUCCAUUUGGAAUCUUGAUUACAUCAUAAACCUCAUAAUUAAAAAUUUAUCUAAGUCACUAACUGAGAAUAAAUAUUCUCAAUUAGAUGAAGAGCAACCAAUGGAGAUUGAUUAAACGAACAUGAAAAUUAUUUUUUUCUUGGCACUGAUAACACUCGCUACUUUGUGAGCUUUAUCACUACCAAGAGUGUGUUAGAGGUACAACAGUACUUUUAAAAGAACCUUGCUCUUCUGGAACAUACGAGGGCAAUUCACCAUUUCAUCCUCUAGCUGAUAACAAAUUUGCACUGACUUGCUUAGAGCACUCAAUUUGCUCUUUGCUUGUCCUGACGGCGUAAAACACGUCUAUCAGUUACGUGCCAGAUCAGUUUCACCUAAACUGUUCAUCAGACAAGAGGAAGUUCAAGAACUUUACUCUCCAAUUUUUAUUGUUGCGGCAAUAGUGUUUAUAACACUUUGCUCACACUCAAAAGAAAGACAGAAUGAUUGAACUUCAUUAAUUGACUUCUAUUUGUGCUUUUUAGCCUUUCUGCUAUUCCUUGUUUUAAUUAUGCUUAUUAUCUGUUGGUUUUCACUUGAACUGCAAGAUCAUAAUGAAACUUGUCACGCCUAAACGAACAUGAAAUUUCUUGUUUCUUUAGGAAUCAUCUACAACUGUAGCUGCAUUUCACCAAGAAUGUAGUUUACAGUUAUGUACUCAACAUCAACCAUAUGUAGUUGAUGACCCGUGUCCUAUUCACUUCUAUUCUAAAUGGUAUAUUAGAGUAGGAGCUAGAAAAUCAGCACCUUUAAUUGAAUUGUGCGUGGAUGAGGCUGGUUCUAAAUCACCCAUUCAGUACAUCGAUAUCGGUAAUUAUACAGUUUCCUGUUUACCUUUUACAAUUAAUUGCCAGGAACCUAAAUUGGGUAGUCUUGUAGUGCGUUGUUCGUUCUAUGAAGACUUUUAGAGUAUCAUGACGUUCGUGUUGUUUUAGAUUUCAUCUAAACGAACAAACUAAAAUGUCUGAUAAUGGACCCCAAAAUCAGCGAAAUGCACCCGCAUUACGUUUGGUGGACCCCAGAAGUCUGCAUGUAGGCUUCUAAGAAGCCUCGGCAAAACGUACUGCCACUAAAGCAUACAAUGUAAACAAGUUUCGGCAGACGUGGUCCAGAACAAACCCAAGGAAAUUUUGGGGACCAGGAACUAAUCAGACAAGGAACUGAUUACAAACAUUGGCCGCAAAUUGCACAAUUUGCCCCAGCGCUUCAGCGUUCUUCGGAAUGUCGCGCAUUGGCAUGGAAGUCACACCUCGGGAACGUGGUUGACCUACAAGGUGCCAUCAAAUUGGAUGACAAAGAUCCAAAUUCAAAGAUCAAGUCAUUUGCUGAAUAAGCAUUGACGCAUACAAAACAUUCCCACCAACAGAGCCUAAAAAGGACAAAAAGAAGAAGGCUGAUGAAACUCAAGCCUUACGCAGAGACAGAAGAAACAGCAAACUGUGACUCUUUUCCUGCUGCAGAUUUGGAUGAUUUUCCAAACAAUUGCAACAAUCCAUGAGCAGUGCUGACUCAACUCAGGCCUAAACUCAUGCAGACCACACAAGGCAGAUGGGCUAUAUAAACGUUUCGCUUUUCCGUUUACGAUAUAUAGUCUACUCUUGUGCAGAAUGAAUUCUCGUAACUACAUAGCACAAGUAGAUGUAGUUAACUUUAAUCUCAUAGCAAUCUUUAAUCAGUGUGUAACAUUAGGGAGGACUUGAAAGAGCCACCACAUUUCCGAGGCCACGCGGAGUACGAUCGAGUGUACAGUGAACAAUGCUAGGGAGAGCUGCCUUAUGGAAGAGCCCUAAUGUGUAAAAUUAAUUUUAGUAGUGCUAUCCCCAUGUGAUUUUAAUAGCUUCUUAGGAGAAUGACAAAAAUACAUACCCACCCAUCAUCCCAUCUAUCACAUUCAUCUCAUCAUCUCAUAUCUCUAUCCCCCCCAUCCCUACUACACACAUAUCAACUCCUCAUUUACAUCCUUCACAUCCCAUAUACCCCACCCCCACACUUCCAACACCCCCAAU
>cluster_24 reads=2 total_reads=70
CGUUUAUGAUUGAUGUUCAACAAUGGGGUUUUACAAGCAACCUACAAAGCAACCAUGAUCUGUAUUGUCAAGUCCAUGGUAAUGCACAUGUAGCUAGUUGUGAUGCAAUCAUAUGACUAGGUGUCUAGCUGUCCACGAGUGCUCUGUUAAGCGUGUUGGCUGGACUAUUGAAUAUCCUAUAAUUGGUGAUGAACUGAAGAUUAAUGCGGCUUGUAGAAAGGUUCAACACAUGGUUGUUAAAGCUGCAUUAUUGCAGACAAAUUCCCAGUCACGACAUUGGUAACCCUAAAGCUAUUAAGUGUACCUCAAGCUGAUGUAGAAUGGAAGUUCUAUGAUGCACAGCCUUGUAGUGACAAAGCUUAUAAAAUAGAAGAAUUAUUCUAUCUUAUGCCACACAACUUGACAAAUUUCACAGAUGGUAGUAUGCCUAUCUUUGGAAUUGCAAUGUCGAUAGAUACGUCCUGCUAAUUCCAUUGUUAAAGAGAUCUGACACUGAGUGCUAUCCAUAACCUUAACUCUGCCUGGUUGUGAUGGUGGCAGUCUGUAUGUAAAAAUAAACAUGCAUCCACACACCAGCUUUGAUAAAAGUGCUUUGUUAAAUCUAAAACAAUUACCAUUUUUAUACUUUUGACAGUCCAUGAGUACCGGAAAACAAGUAGUGUGUCAGAUAUAUUAUGUCCACUAAAGUCUGCUACGUGUAUAACACGUUGCUAACUGUUAGGUAGUGCUGUUCUUGUAGACAUCAAUUAAUGAGUACAGAUUGGUAUCUCGAUGCUUAACAUGAUGAUCUCUAAAAUAUUGGCUUUAGCUUGUGGGUUACAAACAAUUUGAUACUUAUACUCCUGGAACACUUUUACAAGACUUUCAGAGUUUAGAAAAUGGCUUUAAUGUUGUAAAAAUAAGGGACACUUUGAUGGACCACAGGGUGAGUACCAGUUUUAUCAUUAAUAACACUGUUUACACAAAAGUUGAUGGUGUUGAUGAAGAAUUGUUUGAAAAUAAAACAUAUUACCUGUUAAUGUAUUUGAGCUUUGGGCUAAGCGCAACAUUAAACCAGUACCAGAGGUGAAAAUACUCAAUAAUUUAGGUGUGGACAUUGCUGCUAAUACUGUGAUCUGGGACUACAAAAGAUGCUACCAGCACAUAUAUUCUACUAUUGGUGUCUGCUCUAUGACUGACAUAGCCAAGAAACCAACUGAAACGAUUGUGUGUACCACUCUCACUGGUCUUUUUGAUGGUAGAGUUGAUGGUCAAGUAGACUUAUUUUAGAAUGCCCGUAAUGGUGUUUUCUUAUUACAGAAGGUAGUGCUAAAGGUUUACAACCAUUUGUGUCCCAAACAAGCUGGUUUAACUGGAGUCACACUAAUUAGAAGCCGUAAAAACACAGUUCAAUAUUAAUAAGAAAGUUGAUGGUGUUGUCCAACAAUUACACACCUGAAACUUACUUUACUCAGAGUAGAAAUUUACAAGAAUUUAAACCCAGGGAGUCAAAUGGAAAUUGAUUUUUUAGAAUUAGCUAUAGAUGAAUCUAUUGAACGGUAUAAAAUAUUAGAAGGGCUAUGCCGAACAUAUCGUUUAUGGAGAUUUUGGUUGGUCAGUUAGGUGGUUUACACUUUUAAGAGAUUGGACUAGCUAACGUUCUAGGAUCUUUGAAUUGGAAGAUAUUUUAUUCUCCGCGGACAGUACAGUUAAAACUAUCUUAACAGAUGCGCAAACAGGUUCAUCUAAGUGUGUGUUUGUUAUUGAUCUAUUACUUGAUGAUUUUGUUGAAAAUAAAAUCCCAAGAUUUAUCUGUAGUCAUAAGGUUGUUCAAAGUGACUAUUGACUAUACAGAAAUUUAUAUGCUCUCUAGCGAUAAGAUGGCCAUGUAGAGAAACAUUUACCCAAAUUACUGUUCAAGUUGGGGUGUGGCAUCAGGUGUUGCUAUGCCUACUAAUCUACAAAAUGCAAAGAAUGCAUAUUAGAAAGUGUGACCUCAAAUUAUGGUGAUAGUGCAACAUUACCCUAAAGGCGGCAGGCGAAUGUCGCAAAAUAUACUCUGUGUACACAAUAUUUAAACACAUAACAUUAGCUGUACCCUUAAUAUGAGAGUUAUACAUUUUGGUGCUGGUCUUGAUAAAGGAGUUGCACCAGGUACAAAUUGACCUUAAGACCAGUGGUUGCCUACGGGUACGCUGCCGUCGAAUCAGAUCUUAAUGACUUGCACCUUGAUGCAGAUUCAUUUUGAUUGGUGGCUGUGCAACUGUACAUCAGCUAAAUAAAUGGGAUCCUUCAUUAUUAGUGAUAUGUACGACCCUAAGACUAAAAAUGUUACAAAAGAAAAUGACUCUAGAGUUUUUCACUUAUCAACUGUAGGUUUAUACAACAAAAGCUAAAUUCAUAGGAGGUUCCGUGAGGCUAUAAAGAUAUAGAACAUUUGGAAAUGAUUUUUAUAAGCUCAUGGGACACUUUGCAGGUGGACAGCCUUUGUUACUGGCCGUGAAAUGCGUAACAUCUGAAGCAAUUUUUGCUGGAUGUAAUUAUCACUGGCAAACCACGCGAACAGCAGAUGGUUAUGUCGCAUGCAAAAUUACAUAUUUUGGAGGAAUACAAUCCAAUUCAGUUGUUUCCUAUUCUCUAUUUGACAUGAGUAAAUUUCCCUUAAAUUAAGGGUACUGUUGGUUAUGUCUUCUAAAAGAAGGUCAAAUCAAUGAUAUGAUUUUAUCUCUCUUUAGUAAAGGGUAGACUUAUAAAUAACAUACCUUCCCAGGUAACAAACCAACCAACUUUCGAUUUCUGUAGAUCUGUUUUCUAAACGAACAAUGUUUGUUUCUUGUUUUAUUGCCACUGAUUCUCUGGUCAGUGUGUUAAUCUUCUACAACCAGAACUCAAUUACCCCUGCAUACACUAAUUUUUACCGUGGUGUUUAUUACCCUGACAAAGUUUUCAGAUCCUCAGUUUUAUUCCACUCAGGACUUGUUUACCUUUCUUUCCAAUGUUACUUGGUUCCAUGCUAAGAGGUUUGAUAACCCUGUCCUACCAUAUUAAUGAUAGUGUUUAUUUUGCUUCCACUGAGAAGUCAACUAUAAUAAGAGGCUGGAUUUUGGUACUACUUUAGAUUCGAAGACCCAGUCCUACUUAUUGUUAAUAAACUACUAAUGUUGUUAUUAAAGUCUGUGAAUCAAUUUUGUAAUGAUCCAUUUUUGGGUGUUUAUUACCACAAAACAACAAAAGUUGGAUGGAAAAGUGAGUUCAGAGUUUAUUCUAGUGCGAAUAAUUGCACUUUGAAUAUGUCUCUCAGCCUUUCUAUGGACCUUGAAGGAAAACAGGUAAUUUCAAAAUCUCCUAGGGAAUUUGUGUUUAAGAAUAUUGAUGGUUAUCUUAAAAUAUAUUUAAGCACACGCCUAUUAAUUUAGUGCGUGAUCCUCAGGGUUUCGGCUUUAGAACCAUUGGUAGAUUUGCCAAUAGGUAUUAACACAUGGUUUCAAACUCUACUUGCUUUACAUAGAAGUUAUUUGACUCCUGGUGAUUCUUCUUCAGGUGGACAGCUGGUGCUGCAGCUUAUUAUGUGGGUUAUCUUCAACCAAGGACUUUUCUAUUAAAAUAUAAUGAAAAUGGAACCAUUACAGAUGCUGUAGACUGUGCACUUGACCCUCUCAGAAACAAAGUGUACGUUGAAAUCCUCACUGUAGAAAAAGGAAUCUAUCAAACUUCUAACUUUAGAGUCCAACCAACAGAAUCUAUUGUUAGAUUUCCUAAUAUUACAAACUUGUGCCCUUUUGGUGAAGUUUUUAACGCCACCAGAUUUGCAUCUGUUUAUGCUUGGAACAGGAAGAGAAUCAGCAACUGUGUUGCUGAUUAUUCUUUCCUAUAUAAUUCCGCAUCAUUUUCCACUUUAAGUGUUAUGGAGUGUCUCCUACUAAAUUAAAUGAUCUCUGCUUUACUAAUGUCUAUGCAGAUUCAUUUGUAAUUAGAGGUGAUGAAGUCAGACAAAUCGCUCCAGGCAAACUGGAAAGAUUGCUGAUUAUAAUUAUAAUUACCAGAUGAUUUUACAGGCUGCGUUAUAGCUUGGAAUUCUAACAAUCUGAUUUUAAGGUUGGUGGUAAUUAUAAUUACCUGUAUAGAUUGUUUAGGAAGUCUAAUCUCAAACCUUUAGAGAGAUAUUUCAACUGAAAUCUAUCAGGCCGGUAGCACACCACUGUAAUGGUGUUGACGGUUUUAAUUGUUACUUCUCAACAAUCAUAUGGUUUCCAACCCACUAAUGGUGUUGGUUACCAACCAUACAGAGUAGUAGUACUUUCUUUUGAACUUCUACAUGCACCAGCAACUGUUUGUGGACCUAAAAAGUCUACUAAAUUUGGUUAAAAACAAAUGUGUCAAUUCAACUCAAUGGUUUAACAGGCACAGGUGUUCCUACUGAGACUAACAAAAGUUUCUGCCUUUCCAACAAUUUGGCAGAGACAUUGCUGACACUACUGAUGCUGUCCGUGAUCCACAGACAUUAAAGAUUUUGACAUUACACCAUGUUCUUUUGGUGGUGUCAGUGUUAUAACACCAGGAACAAAUACUUCUAACCAGGUUGCUGUUCUUUCAUCAGGAUGUUAACUGCACAGAAGUCCCUGUUGCUAUUCAUGCAGAUCAACUUACUCCUACUUGGCGUGUUUAUUCUACAGGUUCUAAUGUUUUCAAACACGUGCAGGCUGUUUAAUAGGGCUGAAUAUGUCAUACACUCAUAUGAGUGUGACAUACCCAUUGGUGCAGGUAUAUGCGCUAGUUAUCAGACUUCAGACUAAUUCCUCAGCGGGCACGUAGUGUAGCUAGUCAAUCCAUCAUUGCCUACACUAUGUCACUUGGUGCAGAAAAUUCAGUUGCUUACUCUAAUAACUCUAUUGCCAUACCCACAAAUUUUACUAUUAGUGUUCACAGAAAUUCUACCAGUGUCUAUGACCAAGACAUCAGUAGAUUGUACAAUGUACAUUUGUGGUGAAUUCAACUGAAUGCAGCAAUCUUUGUUGCAAUAUGGCAGUUUUUGUACACAAUUAAACCGUGCUUUAACUGGAAUAGCUGUUGAACAAGACAAAACACCCAAGAAGUUUUGCACAAGUCAAACAAAUUUACAAAACACCAAUUAAAGAUUUUGGUGGUUUAAUUUUUCACAAAUAUUACCAGAUCCAUUCAAAACCAAGCAAGAGGUCAUUUAUUGAAGAUCUACUUUCAACAAAGUGACACUUUGCAGAUGCUGGCUUCAUCAAACAAUAUGGUGAUUGCCUUGGUGAUAUUGCUGCUAGAGACCUCAUUUGUGCACAAAAGUUUAACGGCCUUACUGUUUGCCACCUUUGCUACAGAUGAAAUGAUUGCUCAAUACACUUUGCACUGUUAGCGGGUACAAUCACUUCUGGUUUUGGACCUUUGGUGCAGGUGCUGCAUUAAAAUACCAUUUGCUAUGCAAAUGGCUUAUAGGUUUAAUGGUAUUGGAGUUACACAGAAUGUUCUCUAUGAGAACCAAAAUUGAUUGCCAACCAAUUUAAUAGUGCUAUUGGCAAAAAAUUCAAGACUCACACUUUCAGCAAGUGCACUUGGAAAACUCAAGAUGUGGUCAACAAAAUGCACAAGCUUUAAACACGCUUGUUAAACAACUUAGCUCCAAUUUUGGUGCAAUUCAAGUGUUUUAAAUGAUAUCCUUCACGUCUUGACAAAGUUGAGGCUGAAGUGCAAAUUGAUAGGUUGAUCACAGGCAGACUUCAAAGUUUGCAGACAUAUGUGACUCAACAAUUAAUUAGAGCUGCAGAAAUCAGAGCUUCUGCUAAUCUUGCUGCUACUAAAAUGUCAGAGUGUGUACUUGGACAAUCAAAAGAGUUGAUUUUGAGGGCUAUCAUCUUAUGUCCUUCCAGUCAGCACCACUGGUGUAGUCUCUGCAUGUGACUUAUGUCCCUGCACAAGAAAAGAACCACAACUGCUCCUGCCAUUUGUCAUGAUGGAAAAGCACACACCCCCGUGAAGGUGUCUUGUUUCAAAUGGCACCCACUGGUUUGUAACACAAAGGAAUUUUAUGAACCACAAAUCAUUACUACAGACAACCCAUUUCUGGUCUGGUAACUGUGAUGUUGUAAUAGGAAUUGUCAACAACACAGUUUAUGAUCCUUUGCAACCUGAAUUAGACUCAUUCAAGAGGAGUUAGAUAAAUAUUUUAAGAACAUACAUCACCAGAUGUUGAUUUAGGUGACAUCCUGGCAUUAAUGCUUCAGUUGUAAACAUUCAAAAAGAAUUGACCGCCUCACGAGGUUGCCAAGAUCUAAAUGAAUCUCCACCGAUCCAAGAACUUGAAAGUAUGAGCAGUAUCAAAAUGGCCAAGUCAUUUGGCUAGGUUUUAUAGCUGGCUUGAUUGCCAAGUAAUGGUGACAAUUAUGCUUUGCUGUAUGACCAGUUGCUGUAGUUGUCAAGGGCUGUUGUUCCUGUGGAUCCUGCUGCAAAUUUGAUCCAGACAACAAACCAAUCCAGUGCUCAAAGUAGUCAUUUUCUACUAACGAACUUAUAGACUUGUUUAUGAGACUUCUGGAACUGUAACUUUGAAGCAAGGUGAAAUCAAGGAUGCUACUCCUUCAGAUUUUGUUCGCGCUACUGCAACGAUACCGAUAAGCCUCACUCCCUUCGGAUGACUUAUUGUUGGCGUUGCACUUCUUGCUGUUUUCAGAGCGCUUCCAAAAUCAUAACCCUCAAAAGAGAUGGCAACUAGCACUCCAAGGGUGUACUUUGUUUGCAACUUGCUGUUGUUGUUUGCAGUUUCACACCUUUUGUCUUCGCUGCUGGCCUUGAAGCCCUUUCUCUAUCUUUAUGCUUUAGUCCACUUCUUGCAGAGUAUAAACUUGUAAGAAUAAUAAUGAGGCUUUGGCUUUGCUGGAAAUGCCGUUCCAAAACCCAUACUCAUGAUGCCAACUAUUUUCUUUGCUGGCAUACUACUGUUACGACUAUUGUAUACCUACAAUAGUGUAACUUCAAUUGACACUACCCAGGUGAACACACCAACCAUACUUGAACAUUACUACAGAUUGGUUCUUAACGAAAUGGGAAUCUUGAGUAAAGACGGCUGCACAGUUACUUCAACUCCAGCGUAUCAAUCAAUUAACUAAACACUGCUGAUGAACAUGUUACUCUCAUCUACAUACAAUCUUCAUACGCCUUCAGAACAUGUCCAAAUUCACAAACUAGGUUCAUCCAGAGUUGACAUCCAGUAAUGGAACCAAUCUAUUACAACCGAGACAACUACUCACCAACCUUUCUCAGCACAAGCUGAUGAAAACGAACUUACGUACUCAUUCGAUCACCAUAGACAGGUCGUUAAAAUAGCACUAUUCAGCUUACAUGGUAAACUUGCUCUUUACACAGACUUCACUACAAUUGUUUGCCAACUGCUGCAAAUCCCAACGUAGUUGUAAAACCUUCCCACGCACAACCAACUUACAACUCUAAUUCUUCUGAGCCGAUCUAUCUAAACGAACUAAAUAUUAUUAGUUUCUGUUUGGAACUUAAUUUUAGCCUCAGAUUCCAACGGUACUAUUGAAGAGCUUAAAAUCUCUUGAACAAUGAACCUAGUAAUAGGUUUCCUAUCUUACAGAUUUCUUCAACAAUUUGCCUAUGCCAACAGGAAUAGGUAUUUGUAUAUCAUUAAGUUAUUUUCACUCUAUAAUGGCCAGUAACUUUAACUUGUUUGUGCCUACUGCGUUAACAGAAUAAAUUGGAUCACCGGUGGAAUUGCUAUCGCAAAGGCUUGUCUGUAGGCUUGAUGUGGCUCCGCUACUUCAUUGCUUUUCAGACUGUUGCGCGUACGUUCCAUGUGGUCAUUCAAUCAGAAACUAUUCUCAACAUGCUCCAUGACACUAUUUGACCAGACCGCUUUAGACACAGAACACGUAACUGAGCUGUUAUCCUACGUGCACACCUUCUUAUUGACAAUCUAAAACGCUACGACAUCCAGACCUGUAAACAAACCACUCUUGCACACAGAACGCUUCUAUUACAAAUUAUGAACUCACAGCCAAUAGCGGUGACUCAGGUUUUGCUGAUACACUCUACAGCAUUAGCAACUUAAAUUAAACACAGACCAUUCCAAUAGCAAUGACAAUAUUGCUAUGCUUUACAGAAAGUUACAACAGAUACAUCAUACUUUGACAUUCAGGUUACUACAGAAAGAUAUUCCAAUUAUUAUGAGCACUUUAAUACCAUCCCAAAACUGAUUACACCCAACCCACUAACCAAAAAUCUAUCUAAGUCACAACUUAUAAUAAAUUCAAUUAGAUGAAGAUCAACCAAUGGUAUGAUUCUGACAAUAAGCUUGAAAAUACCACUUCCCUGACUUAAAGCUACUGACCUGUAUGUCCAUUAUAACUCAAAGCUAUAAGAAACGCUAAACCGUUCAUAAACCAAUUGCUCGCACGUUAACAAUGACUCAUAAGGCAUACACCAAUUGGUAUAAACUACACAGACCACAAAAGCAGAGACAAUAACUUUGCUUUACUUUACUUAGUGACUCAGGUGCAGACAUUUAAAUUCUUAAGAUUAUCAUUCCAGAUGAAUACCAAAACCUCAUACAUAAAAAUUUCUAAGUCACAUGUCAAACUCUCAAAGAUGAAGAGAUUGUACUUAAACCAUUACAAAUUCUAUUUCACUGAUAUUACAGUGAGCUUUAUCACACAGAUACUAAAGGCUACUUUAACAGACAUGCUCUCUAACUACCAAGGCAAUUACCAUUAUCUAGCUUAACAAAUUUGCACUGCUUGCUACUCAAUUUUCUUUGCUUGUCCUGACACGUAAACACGUCUAUCAGUAGUGCAGAUCAGUUCACCUACUGAUCAUAGACAAGGGAAAUCAAGAACUUUACUCCAAUUAUACUGUUUCGGCAAUAGUGUUUAUAACACUUUGCUCACACUCAAAAGAAAGACAGAAUGAUUGAACUUUCAUUAAUUGACUUCUAUUUGUGCUUUAGCCUUCUGCUAUUCCUUGUUUUAAUUAUGCUUAUUAUCUGUAAGUCUCACUUGAACUGCAAGAUCUAAUGAAACUUGUCACGCCUAAACGAACAUGAAAUUUCUUGUUUUUUAGGAAUAUUACAACUGUAGCUGCAUUUCACCAAGAAUGUAGUUUACAGUAUGUACUCAACAUCAACCAUAUGUAGUUGAUGACCCGUGUCCUAUUCACUUCUAUUCUAAAUGGUAUUAGAGUAGGAGCUAGAAAAUCAGCACCUUUAAUUGAAUUGUGCGUGGAUGAGGCUGGUUCUAAUCACCCAUUCAGUACAUCGAUAUCGGUAAUUAUACAGUUUCCUGUUUACCUUUUACAAUUAAUUGCCAGGAACCUAAAUUGGGUAGUCUUGUAGUGCGUUGUUCGUUCUAUGAAUACCUUCCCAGUAACACAACCUUCGAUUGUUUAGAUUUCAUCUAAACGAACAAACUAAAAUGUCUGAUAAUGGACCCCAAAAUCAGCGAAUGCACCCCGCAUUACGUUUGGUGGACCUCAGAUUCAACUGGCAGUAACCAGAAUGGAGAACGCAGUGGGCGCGAUCAAAACAACGUCGGCCCCAAGGUUUACCCAAUAAUACUGCGUCUUGGUUCACCGUCCAUCAACAUGGCAAGGAAGACCUUAAAUUCCCUCGAGGACAAGGCGUUCCAAUUAACACCAAUAGCAGUCCAGAUGACCAAAUUGGCUACUCGAAGAGCUACCAGACGAAUUCGUGGUGGUGACGGUAAAAUGAAAGAUCUCAGUCCAAGAUGGUAUUUCUACUACCUAGGAACUGGGCCAGAAGCUGGACUUCCCUAUGGUGCUAACAAAGACGGCAUCAUAUGGGUUGCAACUGAGGAGCCUUGAAUACACCAAAAGAUACUGGCACCCGCAAUCCUGCUAACAAUGCUGCAAUCGUGCUACAACUUCCAAGGAACAACAUUGUCAAAAGGCUUUACGCAGAAGGGAGCAGAGGCGGCAGUCAAGCCUUCUCGUUCCUCAUCACGUAGUCGCAACAGUUUAAGAAAUUCAACUCCAGGCAGCAGUAGGGAACUUUCCUGCUAGAAUGGCUGGCAAUGGCGGUGAUGCUGCUCUUGCUUUGCUGCUGCUUGACAGAUUGAACCAGCUUGAGAGCAAAAUGUCUGGUAAAGGCCAACAACAACAAGGCCAAACUGUCACUAAGAAUCUGCUGCUGAGGCUUCUAAGAAGCCGGCAAAACGUACUGCCACUAAAGCAUACAAUGUAACACAAGCUUCGGCAGACGUGGUCCAGAACAAACCCAAGGAAAUUGGGGACCAGGAACUAAUCAGACAAGGAACUGAUUACAAACAUGGCCGCAAAUUGCACAAUUUGCCCCAGCGCUUCAGCGUUUUCGGAAUGUCGCGCAUUGGCAUGGAAGUCACACCUCGGGAACGUGGUUGACCUACACAGGUGCCAUCAAAUUGGAUGACAAAGAUCCAAAUUUAAAGAUCAAGUCAUUUGCUGAAUAAGCACAUUGACGCAUACAAAACUUCCCACCAACAGAGCCUAAAAAGGAAAAAGAAGAAGGCUGAUGAAACUCAAGCCUUACGCAGAGACAGAAGAAACAGCAAACUGUGACUCUUUCCUGCUGCAGAUUUGGAUGAUUUUCCAAACAAUUGCAACAAUCCAUGAGCAGUGCUGACUCAACUCAGGCCUAAACUCAUGCAGACCAUAAGGCAGAUGGGCUAUAUAAACGUUUCGCUUUCCGUUUACGAUAUAGUCUACUCUUGUGCAGAAUGAAUUCUCGUAACUACAUAGCACAAGUAGAUGUAGUUAACUUUAAUCCAUAGCAAUCUUUAAUCAGUGUGUAACAUUAGGGAGGACUUGAAAGAGCCACCAUUUCACGAGGCCACCGGAGUACGAUCGAGUGUACAGUGAACAAUGCUAGGGAGAGCUGCCUAUAUGGAAGAGCCCUAAUGUGUAAAAUUAAUUUUAGUAGUGCUAUCCCAUGUGAUUUUAAUAGCUUUAGGAGAAUGACAAAAACCCCCACCCCCAUCCCACCAAUAUCAUUCCAUACUACAUAUCCACCCCCCACACCCACAUAUCCUAACACCAACCAAAAAAAGAAAAAAAAGCAACAUGAUGGAAUAUGUCAUCCUCAUAGAAUUUUUACCCAAAGACCCAUGAUUUCUUCGACCAGAUUAGCAUUUACUUUAUCUAAGAGCUUUUCCAAGUAUGUUGUCUCACCAAUGGUGCCUUGCUUGUGCUCACAUCUCCUGGUGGUGACAUAAUUAUAUAUAUUGGUUUACAGAAUCGUGUGGUGUUUGUUUGUUUGUUUGUACUGUUUUUUAAAUAUCGCAUGUUCAUAAGUGUGCAUUUUGUCAAUCUCAAUACAGUUAUUCAUAUAGAUGUUAAAUACUUUAGUUAUUGUGCUCUUCACUGUUAUGUAUUUGAUUUUCAAGGAUUACUUUUUUGUAUUAUCAAAAAUACAUUGAACUAGCAUAAAGUCCCUCCCUCUACCCCACACACAUCCCCCAUCAUCUCAUAUCCAUACAUACACACAUCCCACACCAUCCCCAA
>cluster_25 reads=1 total_reads=2476
[truncated: 1,139,606 more chars]
