# Supplementary material for: Evolution of naturally arising SARS-CoV-2 defective interfering particles
Source: Commun Biol. 2022 Oct 27;5:1140. doi: 10.1038/s42003-022-04058-5 (PMC9610340; doi:10.1038/s42003-022-04058-5)
Supplement: Supplementary file 7 — Supplementary Data 5 [file 42003_2022_4058_MOESM7_ESM.zip › experiment1/Pipeline_intermediate_files_experiment1/collapsed_RNA_models_reconstruction_trans_read_experiment_1_passage_1.bed]

NC_045512.2	0	29875	p1_G1.1;cluster_50	40	+	0	29875	255,0,0	4	67,3129,2170,503	0,21551,24905,29372
NC_045512.2	2	29875	p1_G1.2;cluster801.fasta:2	40	+	2	29875	255,0,0	4	64,1161,791,396	0,25379,26590,29477
NC_045512.2	4	29874	p1_G1.3;cluster_32	40	+	4	29874	255,0,0	2	6556,778	0,29092
NC_045512.2	8	27633	p1_G1.4;5e0f1f9e-eb1b-43b6-94b2-d7e60fac7cc5|7	40	+	8	27633	255,0,0	2	61,593	0,27032
NC_045512.2	8	29874	p1_G1.5;cluster_71	40	+	8	29874	255,0,0	2	3307,559	0,29307
NC_045512.2	8	29876	p1_G1.6;cluster_70	40	+	8	29876	255,0,0	2	3617,799	0,29069
NC_045512.2	8	29878	p1_G1.7;1ee91d43-b94e-4da6-b813-aa36439e7a74|6	40	+	8	29878	255,0,0	3	61,1564,706	0,26228,29164
NC_045512.2	8	29878	p1_G1.8;cluster_9	40	+	8	29878	255,0,0	2	9163,1231	0,28639
NC_045512.2	9	27044	p1_G1.9;ae15e8fc-0682-491b-87c9-ca9039d81ec4|58	40	+	9	27044	255,0,0	2	55,577	0,26458
NC_045512.2	9	29874	p1_G1.10;0de7b0f6-bb5d-4b7c-a1ef-29fd73637ae7|5	40	+	9	29874	255,0,0	3	55,1465,101	0,28245,29764
NC_045512.2	9	29876	p1_G1.11;cluster_116	40	+	9	29876	255,0,0	2	1028,728	0,29139
NC_045512.2	9	29876	p1_G1.12;cluster_110	40	+	9	29876	255,0,0	2	1314,501	0,29366
NC_045512.2	15	25727	p1_G1.13;84b685f1-505f-4e3e-87f5-5dd27489b42e|13	40	+	15	25727	255,0,0	2	51,346	0,25366
NC_045512.2	10	25723	p1_G1.13;411653fa-6a81-4264-958d-b6d76708f842|9	40	+	10	25723	255,0,0	2	56,342	0,25371
NC_045512.2	11	26011	p1_G1.14;b0528b73-2845-453d-a5ad-764bb54172a2|19	40	+	11	26011	255,0,0	2	55,630	0,25370
NC_045512.2	16	25987	p1_G1.14;88bcf390-3c08-4f2a-adae-4494d069f75d|9	40	+	16	25987	255,0,0	2	48,606	0,25365
NC_045512.2	14	25987	p1_G1.14;0ea01230-b770-4aa9-8384-fd225438d9ce|63	40	+	14	25987	255,0,0	2	50,606	0,25367
NC_045512.2	10	25988	p1_G1.14;cluster_148	40	+	10	25988	255,0,0	2	54,607	0,25371
NC_045512.2	11	28818	p1_G1.15;cluster276.fasta:2	40	+	11	28818	255,0,0	2	55,561	0,28246
NC_045512.2	10	28806	p1_G1.15;5e23bbe3-ecfc-42db-a7f7-37db2bb7d0da|8	40	+	10	28806	255,0,0	2	54,552	0,28244
NC_045512.2	13	29043	p1_G1.16;7ad5262f-fdf0-41de-8792-ee25dd446e7f|9	40	+	13	29043	255,0,0	2	49,2577	0,26453
NC_045512.2	10	29032	p1_G1.16;ce4fb5dd-7086-429e-a6ea-b9f0f61a170d|6	40	+	10	29032	255,0,0	2	52,2565	0,26457
NC_045512.2	10	29874	p1_G1.17;0329449c-d667-4229-a675-9b1852fdcc75|5	40	+	10	29874	255,0,0	2	817,745	0,29119
NC_045512.2	10	29874	p1_G1.18;cluster_18	40	+	10	29874	255,0,0	2	7256,955	0,28909
NC_045512.2	10	29874	p1_G1.19;cluster_3	40	+	10	29874	255,0,0	2	15168,373	0,29491
NC_045512.2	10	29876	p1_G1.20;77c5b67e-4df4-4cb3-9ed1-aa5d2c0ab984|7	40	+	10	29876	255,0,0	2	11,4153	0,25713
NC_045512.2	11	200	p1_G1.21;6dc7b8f6-b126-4f01-a614-8df2886cdb1d|7	40	+	11	200	255,0,0	1	189	0
NC_045512.2	11	274	p1_G1.22;6c345f29-6c83-488d-9e05-aa3e9b449c91|8	40	+	11	274	255,0,0	1	263	0
NC_045512.2	11	419	p1_G1.23;bc3557ed-4fe1-4d2b-a57f-5e9aca5540c4|22	40	+	11	419	255,0,0	1	408	0
NC_045512.2	11	670	p1_G1.24;09f6e4dc-7266-4119-ac17-398a5a0ec96e|35	40	+	11	670	255,0,0	1	659	0
NC_045512.2	11	993	p1_G1.25;ce0d3f3c-2668-4e36-b2fe-3ac5729754dc|6	40	+	11	993	255,0,0	1	982	0
NC_045512.2	11	1294	p1_G1.26;c8dedef2-d96c-4a77-adc6-aaa36ca5c3ad|16	40	+	11	1294	255,0,0	1	1283	0
NC_045512.2	11	1447	p1_G1.27;eb6c0450-82a8-40d4-bc44-e7e3b05d5e9d|7	40	+	11	1447	255,0,0	1	1436	0
NC_045512.2	11	1991	p1_G1.28;42b31995-36b7-4749-beba-e0e41924054a|6	40	+	11	1991	255,0,0	1	1980	0
NC_045512.2	11	2057	p1_G1.29;d7ae32e8-f605-471d-addf-136de5309c6b|7	40	+	11	2057	255,0,0	1	2046	0
NC_045512.2	11	21895	p1_G1.30;4f65f371-9627-492d-8c38-47b7ab5226a0|9	40	+	11	21895	255,0,0	2	54,344	0,21540
NC_045512.2	11	21908	p1_G1.30;cluster_162	40	+	11	21908	255,0,0	2	54,357	0,21540
NC_045512.2	11	21990	p1_G1.31;5a3ae838-5bdf-49d0-b4ec-6b0d5c9e00d2|5	40	+	11	21990	255,0,0	2	52,439	0,21540
NC_045512.2	11	22653	p1_G1.32;9982e1af-3e74-4273-a1a4-a0e26919d1be|5	40	+	11	22653	255,0,0	2	54,1102	0,21540
NC_045512.2	11	23523	p1_G1.33;a49f7e02-ddac-467d-bee0-bb8a06f33e57|5	40	+	11	23523	255,0,0	2	54,1972	0,21540
NC_045512.2	11	23904	p1_G1.34;04c59171-c680-4ce1-964a-ef8042f34377|7	40	+	11	23904	255,0,0	2	54,2353	0,21540
NC_045512.2	11	24278	p1_G1.35;0fc7a442-d6c2-484f-b3f4-ba2a0cb1a2a6|6	40	+	11	24278	255,0,0	2	52,2728	0,21539
NC_045512.2	14	24287	p1_G1.35;19ae4a2e-135d-4764-be93-0f5422febbf0|6	40	+	14	24287	255,0,0	2	51,2736	0,21537
NC_045512.2	11	25455	p1_G1.36;6478058b-6f59-4a4c-9d52-afc127d1b236|5	40	+	11	25455	255,0,0	2	55,74	0,25370
NC_045512.2	11	25622	p1_G1.37;507b2fad-e2a8-4c53-9287-474c5ae8e5b5|20	40	+	11	25622	255,0,0	2	55,241	0,25370
NC_045512.2	11	25601	p1_G1.37;499f6079-3c24-47c2-91af-8aa8649fcd03|46	40	+	11	25601	255,0,0	2	53,220	0,25370
NC_045512.2	14	25787	p1_G1.38;d72ceb01-50a9-4247-9849-7aff834ad63b|40	40	+	14	25787	255,0,0	2	50,406	0,25367
NC_045512.2	11	25788	p1_G1.38;2676a549-43ba-4707-ab8d-24500e7e36b2|18	40	+	11	25788	255,0,0	2	55,407	0,25370
NC_045512.2	11	25800	p1_G1.39;8f89edc4-b63b-423a-8d74-16dc0e3a4e7e|5	40	+	11	25800	255,0,0	2	52,4249	0,21540
NC_045512.2	11	25923	p1_G1.40;831124e9-0131-46d9-986c-138f42a6b577|11	40	+	11	25923	255,0,0	2	53,542	0,25370
NC_045512.2	11	25948	p1_G1.40;0ca83c05-7805-4519-9309-c6e7248873ac|5	40	+	11	25948	255,0,0	2	55,567	0,25370
NC_045512.2	11	26156	p1_G1.41;f329e7b5-3421-4c78-a873-86a037718c0b|5	40	+	11	26156	255,0,0	2	54,4605	0,21540
NC_045512.2	11	26156	p1_G1.42;d2f792db-cf48-462f-94ba-15db9104305f|32	40	+	11	26156	255,0,0	2	55,775	0,25370
NC_045512.2	11	26156	p1_G1.42;f76fa86f-63d7-46c6-bbd7-b19a27b24f64|8	40	+	11	26156	255,0,0	2	55,775	0,25370
NC_045512.2	14	26225	p1_G1.43;7ea494de-7afd-45bf-8241-bea0400191f2|10	40	+	14	26225	255,0,0	2	50,844	0,25367
NC_045512.2	11	26215	p1_G1.43;463d2350-f037-4945-9068-33a2b42d8321|42	40	+	11	26215	255,0,0	2	55,834	0,25370
NC_045512.2	11	26453	p1_G1.44;fcb88504-98d3-4db7-8ce7-7ba96df7600d|9	40	+	11	26453	255,0,0	2	58,217	0,26225
NC_045512.2	11	26566	p1_G1.45;3f075ea1-17d4-47a3-9818-f8b9fb4e387b|15	40	+	11	26566	255,0,0	2	55,1185	0,25370
NC_045512.2	11	26540	p1_G1.45;f3f97c75-a857-4dab-8255-491310da69e7|5	40	+	11	26540	255,0,0	2	53,1159	0,25370
NC_045512.2	14	26596	p1_G1.45;84616614-f23b-464a-acb3-e8e5f29ce312|28	40	+	14	26596	255,0,0	2	50,1215	0,25367
NC_045512.2	11	26597	p1_G1.46;7ae47ee7-5470-43c4-aca4-0f02914245a6|30	40	+	11	26597	255,0,0	2	53,130	0,26456
NC_045512.2	11	26597	p1_G1.46;e9b85581-ce6b-47c9-8290-4c7d331de2db|5	40	+	11	26597	255,0,0	2	53,130	0,26456
NC_045512.2	13	26597	p1_G1.46;8507eb63-d155-45a8-aa29-d5b364a68d15|7	40	+	13	26597	255,0,0	2	49,130	0,26454
NC_045512.2	11	26597	p1_G1.47;74e87645-e032-4474-8c35-44582b04c9d9|18	40	+	11	26597	255,0,0	2	65,117	0,26469
NC_045512.2	11	26676	p1_G1.48;90d487be-e0de-4972-9fa3-17b593d9afa6|12	40	+	11	26676	255,0,0	2	55,1295	0,25370
NC_045512.2	14	26677	p1_G1.49;9ababfe3-cb78-4429-bb6c-e95ed228d82f|20	40	+	14	26677	255,0,0	2	50,210	0,26453
NC_045512.2	11	26702	p1_G1.49;c3ae8090-e850-459d-9a9d-704f5fbb6380|6	40	+	11	26702	255,0,0	2	53,235	0,26456
NC_045512.2	14	26748	p1_G1.50;51e339c8-6993-4ee7-901e-d7b876a42f76|162	40	+	14	26748	255,0,0	2	50,281	0,26453
NC_045512.2	11	26748	p1_G1.50;ba772d58-3833-42d5-859e-4dd787dda154|7	40	+	11	26748	255,0,0	2	53,281	0,26456
NC_045512.2	11	26747	p1_G1.50;8c32fa9f-09c7-4e06-92c1-5a7af501ffb4|6	40	+	11	26747	255,0,0	2	51,280	0,26456
NC_045512.2	11	26745	p1_G1.50;c033b283-dc4a-4c67-86c5-7880e587a017|5	40	+	11	26745	255,0,0	2	53,278	0,26456
NC_045512.2	11	26748	p1_G1.51;51a77ca0-2d7e-480a-903f-d59d2f417fe1|16	40	+	11	26748	255,0,0	2	55,1367	0,25370
NC_045512.2	11	26775	p1_G1.52;f62e18b5-b167-4026-a0eb-d395dac481f2|8	40	+	11	26775	255,0,0	2	58,539	0,26225
NC_045512.2	21	26788	p1_G1.53;5d3cbd19-1acf-410e-a11d-b9119a3ecee0|30	40	+	21	26788	255,0,0	2	43,321	0,26446
NC_045512.2	11	26795	p1_G1.53;17797dec-b801-4813-be60-947f0a1b3f4c|7	40	+	11	26795	255,0,0	2	51,328	0,26456
NC_045512.2	11	26799	p1_G1.53;7847ce42-e0cb-4bce-b0b9-41819055d95d|6	40	+	11	26799	255,0,0	2	51,332	0,26456
NC_045512.2	11	26842	p1_G1.54;74d243e9-085c-4d4d-bb95-e510f729717f|7	40	+	11	26842	255,0,0	2	51,375	0,26456
NC_045512.2	11	26871	p1_G1.54;8f7fe468-8dbd-4ad3-8bf2-82c759c13363|6	40	+	11	26871	255,0,0	2	53,404	0,26456
NC_045512.2	11	26952	p1_G1.55;18723c9d-be02-434d-a895-d8ae9941b13e|29	40	+	11	26952	255,0,0	2	55,1571	0,25370
NC_045512.2	17	26952	p1_G1.55;ce9cb147-04cd-46a8-a94d-36ecbb60869c|31	40	+	17	26952	255,0,0	2	47,1571	0,25364
NC_045512.2	18	26992	p1_G1.56;96bcd1a7-6eb0-442e-af21-98d9a7096f99|67	40	+	18	26992	255,0,0	2	44,525	0,26449
NC_045512.2	11	27010	p1_G1.56;fa060baf-3fda-4326-831f-116a13021680|13	40	+	11	27010	255,0,0	2	51,543	0,26456
NC_045512.2	11	27148	p1_G1.57;5c596548-ec1b-4a3d-875c-83930bbb0642|9	40	+	11	27148	255,0,0	2	53,681	0,26456
NC_045512.2	4	27138	p1_G1.57;2a8ba7cd-34c5-47f7-9c09-ba8a40901758|10	40	+	4	27138	255,0,0	2	58,671	0,26463
NC_045512.2	11	27123	p1_G1.57;8824d5a6-01ab-485b-9d1a-8e765dad806b|5	40	+	11	27123	255,0,0	2	53,656	0,26456
NC_045512.2	18	27166	p1_G1.58;5c94fa02-e6fe-485a-a789-b2d0aeac1fb6|10	40	+	18	27166	255,0,0	2	48,1785	0,25363
NC_045512.2	11	27148	p1_G1.58;0b1e863e-b7fb-48f7-a2ac-d35bd106bfeb|10	40	+	11	27148	255,0,0	2	53,1767	0,25370
NC_045512.2	11	27285	p1_G1.59;b4920a38-8aaa-4e27-b06b-e30f4dcbab09|9	40	+	11	27285	255,0,0	2	53,1904	0,25370
NC_045512.2	17	27272	p1_G1.60;1a628434-420c-47c4-8ddd-4aaf6c86e03f|97	40	+	17	27272	255,0,0	2	45,805	0,26450
NC_045512.2	13	27287	p1_G1.60;5c0d7177-3297-4161-8e02-fd513f01c12a|7	40	+	13	27287	255,0,0	2	49,820	0,26454
NC_045512.2	11	27271	p1_G1.60;12b4dd10-33e0-49f6-937e-b48628b7c9ae|32	40	+	11	27271	255,0,0	2	53,804	0,26456
NC_045512.2	11	27358	p1_G1.61;697cc8b6-7abc-49d8-8f9e-1ac9c7acee01|5	40	+	11	27358	255,0,0	2	58,318	0,27029
NC_045512.2	11	27383	p1_G1.62;88ea15d5-2b29-430a-b458-27d660f7c65b|12	40	+	11	27383	255,0,0	2	55,2002	0,25370
NC_045512.2	11	27422	p1_G1.63;a4e6c97c-242a-45e6-a5cb-066f198ba272|7	40	+	11	27422	255,0,0	2	53,955	0,26456
NC_045512.2	11	27401	p1_G1.63;3b81cea6-b451-44b2-943d-a5958c907a8a|27	40	+	11	27401	255,0,0	2	53,934	0,26456
NC_045512.2	15	27359	p1_G1.63;c00d3d3a-b661-4914-aa25-e07b177bfda6|20	40	+	15	27359	255,0,0	2	49,892	0,26452
NC_045512.2	11	27384	p1_G1.63;3a9c5787-9b99-4ed8-8169-17a13f38bca9|10	40	+	11	27384	255,0,0	2	51,917	0,26456
NC_045512.2	11	27479	p1_G1.64;bc522c67-99f2-4209-83a1-e21a3863062e|14	40	+	11	27479	255,0,0	2	53,1012	0,26456
NC_045512.2	14	27474	p1_G1.64;0282f57c-1928-4fe6-a459-a342b2ab1a84|49	40	+	14	27474	255,0,0	2	49,1007	0,26453
NC_045512.2	13	27460	p1_G1.64;93c6d8fc-f2c4-4f9f-827a-2caab3bae74a|5	40	+	13	27460	255,0,0	2	51,993	0,26454
NC_045512.2	11	27479	p1_G1.65;c9a610ae-5b90-434a-9638-fc548ddb973c|18	40	+	11	27479	255,0,0	2	53,95	0,27373
NC_045512.2	11	27479	p1_G1.66;126b0b4f-ac12-4afe-90a1-f7f6b114c28f|9	40	+	11	27479	255,0,0	2	58,1243	0,26225
NC_045512.2	11	27520	p1_G1.67;cec5dff6-05fb-4d64-931a-23ffbaf1d47a|9	40	+	11	27520	255,0,0	2	54,137	0,27372
NC_045512.2	11	27522	p1_G1.68;704bcf6d-41a8-4e0d-9e91-58d47c3f5396|11	40	+	11	27522	255,0,0	2	51,1055	0,26456
NC_045512.2	11	27522	p1_G1.69;e6517493-a2c1-49c3-b62f-ef1c18cf2334|9	40	+	11	27522	255,0,0	2	64,127	0,27384
NC_045512.2	11	27553	p1_G1.70;c4fc9ca5-1292-4ae9-a430-90ddf6f8dfdf|21	40	+	11	27553	255,0,0	2	55,169	0,27373
NC_045512.2	11	27567	p1_G1.70;469d18bc-73fb-459a-a92e-8b173f08dcdd|6	40	+	11	27567	255,0,0	2	55,183	0,27373
NC_045512.2	11	27573	p1_G1.71;2b7512e8-1e4d-4401-8b1b-0e08f2ed33b0|10	40	+	11	27573	255,0,0	2	53,1106	0,26456
NC_045512.2	11	27618	p1_G1.72;2df0edfa-d1a9-492c-8cc9-5c7205ab330d|9	40	+	11	27618	255,0,0	2	58,1382	0,26225
NC_045512.2	11	27619	p1_G1.73;256caa04-7d07-46bf-ae2b-65ad9fbddd97|7	40	+	11	27619	255,0,0	2	53,1152	0,26456
NC_045512.2	14	27634	p1_G1.73;d0425fb8-6937-4436-9220-94c6b2830679|10	40	+	14	27634	255,0,0	2	48,1167	0,26453
NC_045512.2	11	27670	p1_G1.74;f03b1355-5b11-49cc-85e2-e31075562b73|13	40	+	11	27670	255,0,0	2	53,1203	0,26456
NC_045512.2	13	27671	p1_G1.74;ff3d91f8-044e-4144-bc2e-a21856e3201c|9	40	+	13	27671	255,0,0	2	51,1204	0,26454
NC_045512.2	11	27677	p1_G1.74;afe25339-e429-4007-8318-53420d1aa982|10	40	+	11	27677	255,0,0	2	52,1210	0,26456
NC_045512.2	11	27677	p1_G1.75;9aa68113-01e0-46b5-a270-52e6b360aaf9|11	40	+	11	27677	255,0,0	2	55,293	0,27373
NC_045512.2	17	27677	p1_G1.75;abc9e5ee-ffd2-4fa3-a8e7-972a583e5324|58	40	+	17	27677	255,0,0	2	49,293	0,27367
NC_045512.2	11	27677	p1_G1.76;8c33ba3b-4dfc-48aa-a49e-0d7a5d331e03|5	40	+	11	27677	255,0,0	2	57,6124	0,21542
NC_045512.2	11	27677	p1_G1.77;b1692fcf-bd85-48e3-9be5-63daf753f093|6	40	+	11	27677	255,0,0	2	63,630	0,27036
NC_045512.2	11	27778	p1_G1.78;3d89686f-e6bc-43eb-9390-526fb663b630|6	40	+	11	27778	255,0,0	2	53,1311	0,26456
NC_045512.2	11	27778	p1_G1.79;c1ca6aa9-3e51-44bb-a28e-ffbdc5b5990d|9	40	+	11	27778	255,0,0	2	53,2397	0,25370
NC_045512.2	11	27799	p1_G1.79;aa47fe0d-759d-4f4b-9103-a4cbe0859897|8	40	+	11	27799	255,0,0	2	53,2418	0,25370
NC_045512.2	11	27799	p1_G1.80;c90f3a32-1c42-477b-81e6-44980e75e20d|235	40	+	11	27799	255,0,0	2	55,415	0,27373
NC_045512.2	11	27839	p1_G1.81;698d6a7a-0270-4cb7-925f-bc76c5d15e45|11	40	+	11	27839	255,0,0	2	53,2458	0,25370
NC_045512.2	11	27865	p1_G1.82;4cc5cfa9-6f7a-4eb1-a64b-a8fdec232da9|8	40	+	11	27865	255,0,0	2	55,481	0,27373
NC_045512.2	11	27862	p1_G1.82;f5121a45-f55c-4de0-b6a5-282fa5d9b88f|6	40	+	11	27862	255,0,0	2	53,478	0,27373
NC_045512.2	11	27913	p1_G1.83;19e165fe-8382-4be9-92cb-6e0bcfcb554f|35	40	+	11	27913	255,0,0	2	65,1433	0,26469
NC_045512.2	11	27919	p1_G1.84;dc856e7b-aaf5-4fa8-9071-3008eb314a9f|13	40	+	11	27919	255,0,0	2	55,2538	0,25370
NC_045512.2	11	27919	p1_G1.85;e7343ba4-5518-46a5-97b4-17b3bae5c40f|8	40	+	11	27919	255,0,0	2	51,1452	0,26456
NC_045512.2	13	27935	p1_G1.85;d58021b3-8da0-4d06-b383-1269346a14cd|23	40	+	13	27935	255,0,0	2	51,1468	0,26454
NC_045512.2	17	27953	p1_G1.85;e0c26b66-9afc-44fe-9b0d-eb97b1e59462|6	40	+	17	27953	255,0,0	2	45,1486	0,26450
NC_045512.2	11	27951	p1_G1.86;5232d334-e1df-4f25-8536-40829a360743|32	40	+	11	27951	255,0,0	2	55,567	0,27373
NC_045512.2	11	27960	p1_G1.86;06758d25-271b-4786-9267-841a7469324d|34	40	+	11	27960	255,0,0	2	55,576	0,27373
NC_045512.2	11	28022	p1_G1.87;ac368c49-f8dc-455d-8393-d08314f8ac4d|11	40	+	11	28022	255,0,0	2	52,139	0,27872
NC_045512.2	11	28043	p1_G1.88;2f17e127-ad4e-4a21-86ac-8e0ecf9700b7|5	40	+	11	28043	255,0,0	2	53,1576	0,26456
NC_045512.2	13	28057	p1_G1.88;0471cf83-74f0-426f-8adb-8acb29c00467|36	40	+	13	28057	255,0,0	2	51,1590	0,26454
NC_045512.2	11	28050	p1_G1.88;4604d62e-b5c0-4fa6-a647-db82ddfc64d1|8	40	+	11	28050	255,0,0	2	51,1583	0,26456
NC_045512.2	11	28075	p1_G1.89;b8693e21-4e79-45dc-89bc-03f8c5a47f78|6	40	+	11	28075	255,0,0	2	54,6524	0,21540
NC_045512.2	11	28085	p1_G1.90;653f4ae5-ab7a-4fd7-89a4-4f973a0be1b2|5	40	+	11	28085	255,0,0	2	58,1849	0,26225
NC_045512.2	11	28090	p1_G1.91;5dfdca22-2836-4d35-ac90-cbe77a3a947a|5	40	+	11	28090	255,0,0	2	58,1050	0,27029
NC_045512.2	11	28080	p1_G1.91;018974e7-9fda-4a13-af90-ff81192e9459|8	40	+	11	28080	255,0,0	2	58,1040	0,27029
NC_045512.2	11	28091	p1_G1.92;f6e28059-84bb-4331-a798-7f6b33f6484c|5	40	+	11	28091	255,0,0	2	54,208	0,27872
NC_045512.2	11	28080	p1_G1.92;9d345e13-371c-42b6-89e4-cc4c47681d44|6	40	+	11	28080	255,0,0	2	52,198	0,27871
NC_045512.2	14	28090	p1_G1.93;b216c759-5382-4781-a4b7-62a78cb3ea4d|38	40	+	14	28090	255,0,0	2	50,2709	0,25367
NC_045512.2	11	28091	p1_G1.93;d49bc74e-91f6-4866-99de-45bc1bead49d|26	40	+	11	28091	255,0,0	2	55,2710	0,25370
NC_045512.2	11	28096	p1_G1.94;abe155c8-70bf-455c-aa7b-3879493d5e52|28	40	+	11	28096	255,0,0	2	53,1629	0,26456
NC_045512.2	11	28087	p1_G1.95;7fd8eb36-9ce7-41cb-8ef6-44b84fefbd69|16	40	+	11	28087	255,0,0	2	55,703	0,27373
NC_045512.2	11	28097	p1_G1.95;539e165d-f9cb-413e-a4ac-783be90bffb1|10	40	+	11	28097	255,0,0	2	55,713	0,27373
NC_045512.2	16	28077	p1_G1.95;c78eff54-b2f4-45c5-9685-30f88c748506|34	40	+	16	28077	255,0,0	2	50,693	0,27368
NC_045512.2	11	28053	p1_G1.95;8cfbd157-4990-4117-9441-863fa925e145|9	40	+	11	28053	255,0,0	2	55,669	0,27373
NC_045512.2	11	28135	p1_G1.96;a88a6284-b293-491e-8b8c-b24e704383c3|16	40	+	11	28135	255,0,0	2	52,1668	0,26456
NC_045512.2	11	28176	p1_G1.97;bfff81bb-e4fe-407a-839b-32efa5cb8f0b|6	40	+	11	28176	255,0,0	2	56,2796	0,25369
NC_045512.2	11	28184	p1_G1.98;49a56433-8384-41d9-b0bb-f10717dee91e|5	40	+	11	28184	255,0,0	2	54,301	0,27872
NC_045512.2	11	28244	p1_G1.99;868795a7-1fd0-4faa-bf2c-36e94e1f9ab1|6	40	+	11	28244	255,0,0	2	53,2863	0,25370
NC_045512.2	11	28246	p1_G1.100;a757f882-94e3-46da-87d4-f74ff7720679|8	40	+	11	28246	255,0,0	2	54,363	0,27872
NC_045512.2	11	28246	p1_G1.101;59c91471-345c-420b-874a-4343251a9639|6	40	+	11	28246	255,0,0	2	55,862	0,27373
NC_045512.2	11	28230	p1_G1.101;b1706aa7-57f1-4c50-9cf7-8bf30dfb7ada|6	40	+	11	28230	255,0,0	2	55,846	0,27373
NC_045512.2	11	28200	p1_G1.101;1a685f6c-7ca4-4c90-ae8d-11d76635d419|6	40	+	11	28200	255,0,0	2	52,817	0,27372
NC_045512.2	11	28186	p1_G1.101;c8af7ddf-7356-4430-84fc-59c0372a237d|29	40	+	11	28186	255,0,0	2	53,802	0,27373
NC_045512.2	15	28168	p1_G1.101;fa765783-7dc9-42a9-8191-0fbc2cbe24be|17	40	+	15	28168	255,0,0	2	51,784	0,27369
NC_045512.2	11	28249	p1_G1.102;cluster382.fasta:2	40	+	11	28249	255,0,0	2	71,843	0,27395
NC_045512.2	11	28245	p1_G1.103;5eac862b-2801-4550-9587-809ef6f60c2c|11	40	+	11	28245	255,0,0	2	53,1778	0,26456
NC_045512.2	12	28259	p1_G1.103;8f1242d0-ec36-43d1-9aa0-af98b3815c82|9	40	+	12	28259	255,0,0	2	52,1792	0,26455
NC_045512.2	11	28302	p1_G1.104;cluster843.fasta:2	40	+	11	28302	255,0,0	2	58,1262	0,27029
NC_045512.2	11	28287	p1_G1.105;ceb78178-3abf-461c-a2b0-b67625936047|16	40	+	11	28287	255,0,0	2	53,903	0,27373
NC_045512.2	15	28304	p1_G1.105;b76ee07c-2cd8-4557-984d-ffefb1620c71|47	40	+	15	28304	255,0,0	2	51,920	0,27369
NC_045512.2	11	28323	p1_G1.106;45995b1a-6481-4d2e-9950-da709c5c1fa7|11	40	+	11	28323	255,0,0	2	53,2942	0,25370
NC_045512.2	11	28338	p1_G1.107;bf4d2d70-d4a3-40b3-ae87-d1ec0cdceb18|5	40	+	11	28338	255,0,0	2	58,1298	0,27029
NC_045512.2	11	28364	p1_G1.108;99ca6115-ec01-4ccd-8030-6694736b1618|33	40	+	11	28364	255,0,0	2	55,980	0,27373
NC_045512.2	11	28363	p1_G1.109;e55fdcc0-37c5-416b-ad16-35215c41a422|94	40	+	11	28363	255,0,0	2	53,109	0,28243
NC_045512.2	11	28365	p1_G1.109;cluster363.fasta:2	40	+	11	28365	255,0,0	2	52,111	0,28243
NC_045512.2	11	28365	p1_G1.110;9454f0d5-91bf-487d-9d39-d647c89b6c5b|10	40	+	11	28365	255,0,0	2	55,2984	0,25370
NC_045512.2	11	28361	p1_G1.111;d8e3419b-1e4c-4013-ac9d-5b6401675313|6	40	+	11	28361	255,0,0	2	54,478	0,27872
NC_045512.2	14	28377	p1_G1.111;91126bc7-5761-4445-b895-f2eebf0ccc9c|7	40	+	14	28377	255,0,0	2	49,494	0,27869
NC_045512.2	13	28399	p1_G1.112;6361ef7e-b031-4765-933d-57d408113da9|15	40	+	13	28399	255,0,0	2	56,1359	0,27027
NC_045512.2	11	28378	p1_G1.112;07ac6e71-1219-4cbb-b454-9cf0401d52c6|7	40	+	11	28378	255,0,0	2	58,1338	0,27029
NC_045512.2	13	28382	p1_G1.113;17ef0273-9f5d-4998-801c-ed5830f8bc51|31	40	+	13	28382	255,0,0	2	51,1915	0,26454
NC_045512.2	11	28338	p1_G1.113;10869864-49c9-4883-8b6a-2db91fb601e5|7	40	+	11	28338	255,0,0	2	51,1871	0,26456
NC_045512.2	11	28405	p1_G1.113;82bd10a8-ac43-4edb-acc4-d0ac921fea93|6	40	+	11	28405	255,0,0	2	51,1938	0,26456
NC_045512.2	17	28387	p1_G1.113;cluster892.fasta:2	40	+	17	28387	255,0,0	2	47,1920	0,26450
NC_045512.2	11	28366	p1_G1.113;9f954cbc-dc52-4834-8342-6bdf9f0e52a4|8	40	+	11	28366	255,0,0	2	51,1899	0,26456
NC_045512.2	14	28334	p1_G1.113;02be7f8d-f2b6-44cb-b595-6a34592807d7|91	40	+	14	28334	255,0,0	2	50,1867	0,26453
NC_045512.2	11	28385	p1_G1.113;e25a228a-48d8-4124-b0b2-83fa392da2a5|11	40	+	11	28385	255,0,0	2	51,1918	0,26456
NC_045512.2	11	28405	p1_G1.114;ced4cc93-d898-4bcf-820a-397c76424bfa|12	40	+	11	28405	255,0,0	2	53,3024	0,25370
NC_045512.2	11	28405	p1_G1.115;a6e4ce32-d462-4349-a7c1-c59de2211e01|11	40	+	11	28405	255,0,0	2	55,1021	0,27373
NC_045512.2	11	28468	p1_G1.116;f02d426c-eb12-4fea-9948-b9bab04cd946|14	40	+	11	28468	255,0,0	2	55,1084	0,27373
NC_045512.2	11	28488	p1_G1.117;aaa031d8-fefc-4b0f-b8e8-7c5d6dd9de95|9	40	+	11	28488	255,0,0	2	53,234	0,28243
NC_045512.2	11	28515	p1_G1.118;39bb093f-d47a-402c-a52f-d791043e737a|5	40	+	11	28515	255,0,0	2	64,253	0,28251
NC_045512.2	11	28522	p1_G1.119;ebc4dce6-d0ae-4bf8-8b97-37e1fa8eaa5a|48	40	+	11	28522	255,0,0	2	53,268	0,28243
NC_045512.2	11	28540	p1_G1.120;4a558a04-47bb-49c0-af4b-87fc5ca5cfa7|41	40	+	11	28540	255,0,0	2	55,1156	0,27373
NC_045512.2	17	28528	p1_G1.120;4783cb82-1a70-423a-b65b-977716306fb4|22	40	+	17	28528	255,0,0	2	49,1144	0,27367
NC_045512.2	11	28549	p1_G1.121;58fd5fc2-7dd3-4936-988a-17008b3ad63a|6	40	+	11	28549	255,0,0	2	58,1509	0,27029
NC_045512.2	11	28541	p1_G1.121;3c8a80d9-0100-4dea-b848-c3e633b9d077|6	40	+	11	28541	255,0,0	2	63,1494	0,27036
NC_045512.2	18	28549	p1_G1.122;82ea2c39-14a7-48bc-97d6-582508a2ee05|7	40	+	18	28549	255,0,0	2	47,666	0,27865
NC_045512.2	11	28570	p1_G1.122;a91417a8-9a9a-41c4-ae89-85842d3da2f0|7	40	+	11	28570	255,0,0	2	54,687	0,27872
NC_045512.2	18	28581	p1_G1.123;622f61e0-a331-452c-8856-56003566f33a|14	40	+	18	28581	255,0,0	2	46,2114	0,26449
NC_045512.2	11	28588	p1_G1.123;373800ad-db96-4ba6-91f9-bd87aed66785|8	40	+	11	28588	255,0,0	2	51,2121	0,26456
NC_045512.2	16	28583	p1_G1.123;a9d3711e-8071-447b-ad5c-0d2f10ba4431|78	40	+	16	28583	255,0,0	2	48,2116	0,26451
NC_045512.2	11	28598	p1_G1.124;69464c4d-b39f-43d6-b1fb-697e445149e5|20	40	+	11	28598	255,0,0	2	55,3217	0,25370
NC_045512.2	11	28598	p1_G1.125;89f970d5-614b-4889-95f6-3fc9ae6163db|5	40	+	11	28598	255,0,0	2	55,1214	0,27373
NC_045512.2	11	28600	p1_G1.126;45cc9882-b5d2-4923-af63-4dc347f80442|324	40	+	11	28600	255,0,0	2	53,346	0,28243
NC_045512.2	11	28583	p1_G1.126;cluster560.fasta:2	40	+	11	28583	255,0,0	2	53,329	0,28243
NC_045512.2	11	28633	p1_G1.127;74a46a1f-b64d-4327-a687-9967f911678c|7	40	+	11	28633	255,0,0	2	53,2166	0,26456
NC_045512.2	14	28651	p1_G1.127;bb628a7c-b94b-41b4-9825-41f6f658a0e3|8	40	+	14	28651	255,0,0	2	48,2184	0,26453
NC_045512.2	13	28633	p1_G1.127;b2af8920-ba5b-463d-9b49-a740d28149c3|22	40	+	13	28633	255,0,0	2	51,2166	0,26454
NC_045512.2	11	28699	p1_G1.128;c7ae3468-3f40-489a-8f5c-0724179e05ac|7	40	+	11	28699	255,0,0	2	54,816	0,27872
NC_045512.2	11	28699	p1_G1.129;5e90275e-b82e-4e3e-96d5-454f11cf8737|20	40	+	11	28699	255,0,0	2	55,3318	0,25370
NC_045512.2	11	28704	p1_G1.130;3e58a71c-0f69-47cd-ac0a-2583a724394c|6	40	+	11	28704	255,0,0	2	53,450	0,28243
NC_045512.2	11	28707	p1_G1.131;d9ce0db9-9374-4009-a11c-027a4f64b155|8	40	+	11	28707	255,0,0	2	55,1323	0,27373
NC_045512.2	11	28705	p1_G1.131;3459af52-125c-48d7-bb92-6a1b7b981705|15	40	+	11	28705	255,0,0	2	53,1321	0,27373
NC_045512.2	18	28696	p1_G1.131;fbc441b9-b07d-4308-83b2-fb8f29067a22|29	40	+	18	28696	255,0,0	2	45,1313	0,27365
NC_045512.2	11	28805	p1_G1.132;00680067-5e48-4897-8e0a-10c6ce8c3d7a|24	40	+	11	28805	255,0,0	2	55,1421	0,27373
NC_045512.2	11	28807	p1_G1.132;89c4d093-fd9d-4cf6-a645-0dd7ed767c1c|18	40	+	11	28807	255,0,0	2	55,1423	0,27373
NC_045512.2	13	28818	p1_G1.133;967d97af-54ba-4c6d-9081-3c23b0891aa0|5	40	+	13	28818	255,0,0	2	51,2351	0,26454
NC_045512.2	11	28805	p1_G1.133;4ee394fc-d932-41d4-8e97-1d34d4b2c341|5	40	+	11	28805	255,0,0	2	53,2338	0,26456
NC_045512.2	14	28784	p1_G1.133;cluster618.fasta:2	40	+	14	28784	255,0,0	2	59,2309	0,26461
NC_045512.2	11	28807	p1_G1.133;8a501011-cc8d-4c5b-aa0b-b62d2495432c|8	40	+	11	28807	255,0,0	2	65,2327	0,26469
NC_045512.2	13	28818	p1_G1.134;20ecbe33-c4b7-4d4e-9e94-3668ccaa4ed7|8	40	+	13	28818	255,0,0	2	52,935	0,27870
NC_045512.2	11	28805	p1_G1.134;51b180a4-a051-4400-82d6-d7bc3f2b85ac|11	40	+	11	28805	255,0,0	2	54,922	0,27872
NC_045512.2	11	28861	p1_G1.135;369c5b06-79af-4a36-aca0-9884df639301|286	40	+	11	28861	255,0,0	2	53,607	0,28243
NC_045512.2	11	28853	p1_G1.136;a25a0787-5045-4c1e-8a6f-e72a421827b2|11	40	+	11	28853	255,0,0	2	55,3472	0,25370
NC_045512.2	11	28864	p1_G1.136;39708cc3-fecd-4545-a883-4599b4338551|22	40	+	11	28864	255,0,0	2	53,3483	0,25370
NC_045512.2	11	28882	p1_G1.137;e8206f90-aa54-4d4a-9550-4f74c76473aa|5	40	+	11	28882	255,0,0	2	64,615	0,28256
NC_045512.2	18	28883	p1_G1.138;65c8d04b-0423-4682-81a4-4403e66bb67d|20	40	+	18	28883	255,0,0	2	47,1500	0,27365
NC_045512.2	11	28883	p1_G1.138;f1a6f352-5ec6-4c6d-93a3-b3cd294402db|42	40	+	11	28883	255,0,0	2	55,1499	0,27373
NC_045512.2	16	28882	p1_G1.138;384039b8-3b46-46f3-9393-51f043021e56|18	40	+	16	28882	255,0,0	2	50,1498	0,27368
NC_045512.2	11	28861	p1_G1.139;35fa9006-5d20-41c1-a9df-ab056a831f9a|5	40	+	11	28861	255,0,0	2	53,2394	0,26456
NC_045512.2	25	28884	p1_G1.139;d13dec2e-3114-4ac5-a4cd-33e9830a743e|30	40	+	25	28884	255,0,0	2	39,2417	0,26442
NC_045512.2	11	28883	p1_G1.139;20369b3f-544b-414c-bb2e-c631f201edfd|7	40	+	11	28883	255,0,0	2	51,2416	0,26456
NC_045512.2	11	28885	p1_G1.140;0a82ae0e-e23a-42fc-a3ab-5652e100d4b8|11	40	+	11	28885	255,0,0	2	54,1002	0,27872
NC_045512.2	11	28885	p1_G1.141;ec6105e3-9f7f-40c7-9fff-8c3d3910595f|6	40	+	11	28885	255,0,0	2	58,1845	0,27029
NC_045512.2	11	28885	p1_G1.142;63bdbf39-964e-4ee3-b95f-fce32fc610ba|5	40	+	11	28885	255,0,0	2	64,991	0,27883
NC_045512.2	19	28961	p1_G1.143;4ba5354e-1035-4aff-971e-743f1cdd21d7|16	40	+	19	28961	255,0,0	2	50,1921	0,27021
NC_045512.2	11	28951	p1_G1.143;87945809-3922-478a-8eea-f75736c1270c|5	40	+	11	28951	255,0,0	2	58,1911	0,27029
NC_045512.2	11	28951	p1_G1.144;7f7c8883-5a1d-4d7c-9dfb-0d62c1b3fc2c|5	40	+	11	28951	255,0,0	2	53,3570	0,25370
NC_045512.2	13	28972	p1_G1.144;1dbbcd24-54c4-4018-b6f5-f33bf3e3dadc|24	40	+	13	28972	255,0,0	2	51,3591	0,25368
NC_045512.2	11	28972	p1_G1.145;aadf7c9d-eb1b-4980-aabf-0cd7f11922f8|50	40	+	11	28972	255,0,0	2	53,718	0,28243
NC_045512.2	11	28961	p1_G1.145;6bc1f18b-d5d6-4c36-ba1f-ac322705f698|55	40	+	11	28961	255,0,0	2	53,707	0,28243
NC_045512.2	14	28961	p1_G1.146;44f94b5a-6ed9-41ee-9f20-d4d832badf30|74	40	+	14	28961	255,0,0	2	52,1577	0,27370
NC_045512.2	11	28973	p1_G1.146;a6d36fdf-4ae0-430a-bf84-8592b8d0f2de|16	40	+	11	28973	255,0,0	2	55,1589	0,27373
NC_045512.2	11	29095	p1_G1.147;73ea937e-728c-458d-8bc9-bcebef176ee0|9	40	+	11	29095	255,0,0	2	52,7544	0,21540
NC_045512.2	11	29106	p1_G1.148;ef19e062-78db-4051-bc5f-611d3b5f68b7|41	40	+	11	29106	255,0,0	2	55,1722	0,27373
NC_045512.2	11	29112	p1_G1.148;1281fb49-c058-4e47-8d83-901e1d40cad1|26	40	+	11	29112	255,0,0	2	55,1728	0,27373
NC_045512.2	11	29136	p1_G1.149;1f1085e6-0628-404a-828f-c1dbb72c7722|5	40	+	11	29136	255,0,0	2	58,2900	0,26225
NC_045512.2	15	29128	p1_G1.150;4753b29c-7b2f-4a76-98e4-1815571bf4f9|58	40	+	15	29128	255,0,0	2	49,2661	0,26452
NC_045512.2	11	29140	p1_G1.150;8121e0de-4c9f-49d1-b274-c8973e44157e|9	40	+	11	29140	255,0,0	2	51,2673	0,26456
NC_045512.2	13	29127	p1_G1.150;f026fe16-b5fb-4c39-b497-8a1b1968d01e|29	40	+	13	29127	255,0,0	2	51,2660	0,26454
NC_045512.2	11	29152	p1_G1.151;c2967568-3904-4a19-a047-b8fa9b8adc3b|7	40	+	11	29152	255,0,0	2	53,1768	0,27373
NC_045512.2	11	29163	p1_G1.152;9cac01cc-a9ca-4449-9882-e5e90aacc644|365	40	+	11	29163	255,0,0	2	53,909	0,28243
NC_045512.2	11	29142	p1_G1.153;b1535c21-b896-44e1-9090-e3b3dfccbfaa|5	40	+	11	29142	255,0,0	2	58,2102	0,27029
NC_045512.2	11	29163	p1_G1.153;98863f92-d05e-45b7-81d8-91f11ecf46bb|5	40	+	11	29163	255,0,0	2	58,2123	0,27029
NC_045512.2	11	29189	p1_G1.154;b5daeb74-9cb9-46f1-bbe5-a475333a0cc7|15	40	+	11	29189	255,0,0	2	55,1805	0,27373
NC_045512.2	11	29221	p1_G1.155;194bad08-2e9f-4ae5-bbba-6b397dd52b34|11	40	+	11	29221	255,0,0	2	53,967	0,28243
NC_045512.2	11	29237	p1_G1.156;634e52a9-e70a-436b-9e59-302c4f553f08|8	40	+	11	29237	255,0,0	2	52,1355	0,27871
NC_045512.2	11	29243	p1_G1.157;e1c38ea0-9794-4bed-b94f-5bd64b673c91|12	40	+	11	29243	255,0,0	2	55,3862	0,25370
NC_045512.2	11	29244	p1_G1.158;47dbb713-a4fa-4798-a2bf-31cd3462f82b|7	40	+	11	29244	255,0,0	2	63,2197	0,27036
NC_045512.2	11	29225	p1_G1.159;d2af38c3-4a3d-4ce0-ae73-1e240ede7d70|6	40	+	11	29225	255,0,0	2	51,2758	0,26456
NC_045512.2	11	29244	p1_G1.159;e78b6901-b699-40a4-9c8f-628ca0498a89|5	40	+	11	29244	255,0,0	2	53,2777	0,26456
NC_045512.2	11	29251	p1_G1.159;8e147940-7885-479b-85a9-e5751938ebf7|40	40	+	11	29251	255,0,0	2	53,2784	0,26456
NC_045512.2	11	29301	p1_G1.160;9250f5cc-27f3-4eb4-b841-12ddd2b61fb3|12	40	+	11	29301	255,0,0	2	55,1917	0,27373
NC_045512.2	14	29291	p1_G1.160;33212c73-2467-4a4c-82d0-86d96abbf9a8|102	40	+	14	29291	255,0,0	2	52,1907	0,27370
NC_045512.2	15	29287	p1_G1.161;c925be42-b7e6-445e-aaee-d0b19fdb4eef|52	40	+	15	29287	255,0,0	2	49,2820	0,26452
NC_045512.2	11	29308	p1_G1.161;b2d91a11-4f79-425d-9d80-3bcd247cdf04|13	40	+	11	29308	255,0,0	2	51,2841	0,26456
NC_045512.2	11	29309	p1_G1.162;e3d7e982-b075-4807-a4eb-e8b030b7e619|165	40	+	11	29309	255,0,0	2	53,1055	0,28243
NC_045512.2	11	29310	p1_G1.163;d8f9f72c-c278-4f79-8e5e-92edd506a60d|5	40	+	11	29310	255,0,0	2	54,1427	0,27872
NC_045512.2	11	29302	p1_G1.163;2d711c55-f401-4168-bbb5-ef161602b42d|5	40	+	11	29302	255,0,0	2	54,1419	0,27872
NC_045512.2	11	29316	p1_G1.164;fab8d6d2-8c75-43a2-88eb-dc8fd7a32228|25	40	+	11	29316	255,0,0	2	55,3935	0,25370
NC_045512.2	11	29317	p1_G1.165;17b8cb38-5a9e-4aa3-a05e-9054fe98abf6|5	40	+	11	29317	255,0,0	2	52,7767	0,21539
NC_045512.2	11	29407	p1_G1.166;7d8a34cd-f792-4b9f-b50c-fc49ead3d0cb|6	40	+	11	29407	255,0,0	2	53,2940	0,26456
NC_045512.2	11	29423	p1_G1.167;65d8f7e5-621e-4583-a644-1b111f7abb49|28	40	+	11	29423	255,0,0	2	55,2039	0,27373
NC_045512.2	11	29451	p1_G1.168;7ea60e74-3315-4a8f-9c02-610067d2dd71|20	40	+	11	29451	255,0,0	2	53,2984	0,26456
NC_045512.2	11	29450	p1_G1.168;8563ff06-0ea7-45d5-b73b-a34f39a77865|7	40	+	11	29450	255,0,0	2	53,2983	0,26456
NC_045512.2	11	29474	p1_G1.169;d9bdec85-90d1-42bd-b87e-23faf65e4c39|61	40	+	11	29474	255,0,0	2	53,1220	0,28243
NC_045512.2	11	29474	p1_G1.170;31f94927-0c01-4497-a564-3cb9f26e2fc3|5	40	+	11	29474	255,0,0	2	54,1591	0,27872
NC_045512.2	11	29471	p1_G1.171;af06542c-3e1f-4de6-9c96-e08244687f28|12	40	+	11	29471	255,0,0	2	55,4090	0,25370
NC_045512.2	11	29479	p1_G1.171;c7aef78f-5c3d-44ec-837e-38f5ed1e8460|5	40	+	11	29479	255,0,0	2	55,4098	0,25370
NC_045512.2	17	29478	p1_G1.171;2374bd18-1267-4fa4-9a00-82a9e3705c74|41	40	+	17	29478	255,0,0	2	47,4097	0,25364
NC_045512.2	11	29514	p1_G1.172;cluster1056.fasta:2	40	+	11	29514	255,0,0	2	53,1260	0,28243
NC_045512.2	11	29544	p1_G1.172;f39e4b85-7272-4489-99a4-c8f4edfcb3fe|43	40	+	11	29544	255,0,0	2	53,1290	0,28243
NC_045512.2	11	29523	p1_G1.173;6b731dec-0900-456c-9f17-02685113df0b|22	40	+	11	29523	255,0,0	2	55,2139	0,27373
NC_045512.2	15	29558	p1_G1.173;1f760971-1214-4285-ab8a-4bdec09ff05d|15	40	+	15	29558	255,0,0	2	50,2175	0,27368
NC_045512.2	11	29533	p1_G1.173;7f66a91e-278d-488a-bfa2-dffc728a2d89|23	40	+	11	29533	255,0,0	2	53,2149	0,27373
NC_045512.2	11	29649	p1_G1.174;f7c6dc1b-b2e6-4699-8d5b-60f7fc43763b|20	40	+	11	29649	255,0,0	2	53,1395	0,28243
NC_045512.2	11	29649	p1_G1.175;150714bf-73ff-4406-b11b-883136372b62|6	40	+	11	29649	255,0,0	2	55,2265	0,27373
NC_045512.2	11	29625	p1_G1.175;f3304e8d-c181-423d-b724-2aaf91b1e5a5|17	40	+	11	29625	255,0,0	2	55,2241	0,27373
NC_045512.2	11	29655	p1_G1.175;e0a4e677-bfcf-4f1f-8848-91edf4a7beaa|7	40	+	11	29655	255,0,0	2	53,2271	0,27373
NC_045512.2	14	29596	p1_G1.175;f0175be5-bf57-4737-9b21-15986e0478db|47	40	+	14	29596	255,0,0	2	52,2212	0,27370
NC_045512.2	11	29663	p1_G1.176;93310832-1935-4b94-8737-374865643c09|5	40	+	11	29663	255,0,0	2	53,3196	0,26456
NC_045512.2	14	29665	p1_G1.177;d95b7f95-5766-425e-a28b-98bc920aec5e|21	40	+	14	29665	255,0,0	2	52,4284	0,25367
NC_045512.2	11	29657	p1_G1.177;274b8b8d-2fe1-4254-8dd1-068edba3b632|21	40	+	11	29657	255,0,0	2	55,4276	0,25370
NC_045512.2	11	29698	p1_G1.178;6db75ff9-b58f-4359-821b-c461f343a60a|10	40	+	11	29698	255,0,0	2	58,3462	0,26225
NC_045512.2	11	29713	p1_G1.179;2d699508-c384-4b1f-a915-1d36bcab19d9|40	40	+	11	29713	255,0,0	2	53,1459	0,28243
NC_045512.2	13	29718	p1_G1.180;9a3a18f6-dcde-4e2b-9303-8443572843bd|6	40	+	13	29718	255,0,0	2	49,3251	0,26454
NC_045512.2	11	29718	p1_G1.180;edc4fbc0-c17a-414c-b242-f3a37c134730|28	40	+	11	29718	255,0,0	2	53,3251	0,26456
NC_045512.2	11	29716	p1_G1.180;20459734-6168-4d1c-88a7-b51ad9814773|8	40	+	11	29716	255,0,0	2	51,3249	0,26456
NC_045512.2	11	29715	p1_G1.181;f9a3a5f2-ed61-4140-8fbc-85b709f47664|21	40	+	11	29715	255,0,0	2	55,2331	0,27373
NC_045512.2	11	29718	p1_G1.181;93f9be99-489e-42c4-8515-ac468684acf3|13	40	+	11	29718	255,0,0	2	55,2334	0,27373
NC_045512.2	11	29767	p1_G1.182;57c70a46-8edf-4ece-aacd-e93f7b75bcb6|5	40	+	11	29767	255,0,0	2	54,1884	0,27872
NC_045512.2	11	29784	p1_G1.183;29d174d1-3b84-406e-a7c9-f558f8398ae6|9	40	+	11	29784	255,0,0	2	53,1530	0,28243
NC_045512.2	11	29784	p1_G1.184;1ed728ab-e9d3-4505-b249-ce1a52fa3b2f|6	40	+	11	29784	255,0,0	2	55,4403	0,25370
NC_045512.2	11	29784	p1_G1.185;5051128a-3d0a-4ba0-a7a2-238087e65066|8	40	+	11	29784	255,0,0	2	63,2737	0,27036
NC_045512.2	11	29787	p1_G1.186;60d3ba22-0aee-498e-96a4-c8176484545e|5	40	+	11	29787	255,0,0	2	53,3320	0,26456
NC_045512.2	11	29753	p1_G1.186;bca1444f-cbbf-4359-a7a1-0988ff827b7c|9	40	+	11	29753	255,0,0	2	51,3286	0,26456
NC_045512.2	11	29780	p1_G1.186;dfc469ed-99aa-4d2f-95d6-3c3294552257|6	40	+	11	29780	255,0,0	2	51,3313	0,26456
NC_045512.2	11	29787	p1_G1.187;fcf2dc20-7d66-4c5a-aa0d-3e660d950c2c|5	40	+	11	29787	255,0,0	2	58,3551	0,26225
NC_045512.2	11	29849	p1_G1.188;cluster_45	40	+	11	29849	255,0,0	2	5198,1018	0,28820
NC_045512.2	11	29863	p1_G1.189;ca92dcd2-3307-4820-80d5-9678b2816004|16	40	+	11	29863	255,0,0	2	9,4482	0,25370
NC_045512.2	11	29865	p1_G1.190;ad85c569-2cb6-4ff1-8f24-fc9063942671|5	40	+	11	29865	255,0,0	2	729,862	0,28992
NC_045512.2	11	29865	p1_G1.191;cluster403.fasta:2	40	+	11	29865	255,0,0	2	2919,390	0,29464
NC_045512.2	11	29871	p1_G1.192;230f73fe-62f2-472f-b234-45d7f838d91c|5	40	+	11	29871	255,0,0	2	9,3268	0,26592
NC_045512.2	11	29871	p1_G1.193;9f594240-932b-4943-aa53-df227dd6d15c|5	40	+	11	29871	255,0,0	2	29,3158	0,26702
NC_045512.2	11	29871	p1_G1.194;ff45ce56-0131-4017-be5d-1284392011de|6	40	+	11	29871	255,0,0	3	53,1087,2225	0,26456,27635
NC_045512.2	11	29871	p1_G1.194;a5217a0e-728e-4593-ae7d-bc8a866b63ad|10	40	+	11	29871	255,0,0	3	51,1088,2225	0,26455,27635
NC_045512.2	19	29865	p1_G1.195;db45795c-cc19-4371-88f6-e45d6c52c432|8	40	+	19	29865	255,0,0	3	45,1894,1450	0,26448,28396
NC_045512.2	11	29871	p1_G1.195;f95a38c2-eb53-4a51-98f1-a877e02db179|5	40	+	11	29871	255,0,0	3	51,1895,1456	0,26455,28404
NC_045512.2	11	29871	p1_G1.196;5b49ebeb-fccf-46fe-a883-a07d29abcb55|14	40	+	11	29871	255,0,0	3	53,64,788	0,28243,29072
NC_045512.2	14	29871	p1_G1.197;38e82525-60aa-40ee-8cc0-8508c86fda82|13	40	+	14	29871	255,0,0	3	50,103,1460	0,28240,28397
NC_045512.2	11	29873	p1_G1.197;2f281195-7faf-4745-9383-dd1053532df6|7	40	+	11	29873	255,0,0	3	53,107,1458	0,28243,28404
NC_045512.2	13	29878	p1_G1.197;cluster973.fasta:2	40	+	13	29878	255,0,0	3	52,107,1463	0,28241,28402
NC_045512.2	11	29871	p1_G1.197;95a800a2-d1c1-4a3c-b6c7-c175b6e3fa5c|9	40	+	11	29871	255,0,0	3	53,96,1458	0,28243,28402
NC_045512.2	11	29871	p1_G1.198;4997b8b1-d9b7-407e-a194-2d079d84bac4|5	40	+	11	29871	255,0,0	3	53,192,1018	0,28243,28842
NC_045512.2	11	29871	p1_G1.199;b3eaf503-c705-4f17-ae82-4946aa31ab53|6	40	+	11	29871	255,0,0	3	53,241,1127	0,28243,28733
NC_045512.2	11	29871	p1_G1.200;7312b371-89e0-447a-97f8-61d48c22639d|8	40	+	11	29871	255,0,0	3	53,241,1017	0,28243,28843
NC_045512.2	11	29871	p1_G1.201;7996bf0a-1347-4ffc-b909-92f33b39c02c|6	40	+	11	29871	255,0,0	3	55,2962,854	0,25370,29006
NC_045512.2	11	29871	p1_G1.202;ddcbf806-ffbf-4d72-8aa4-1db8673bb46b|5	40	+	11	29871	255,0,0	3	55,3349,1018	0,25370,28842
NC_045512.2	11	29871	p1_G1.203;44998e99-3566-411e-afa1-e90463357200|5	40	+	11	29871	255,0,0	3	55,194,2248	0,27373,27612
NC_045512.2	11	29871	p1_G1.204;36c75f00-0e47-4629-b3c4-02738e1257a7|6	40	+	11	29871	255,0,0	3	55,397,642	0,27373,29218
NC_045512.2	11	29871	p1_G1.205;232b5f92-e697-49c8-821b-46e693d7a7d3|6	40	+	11	29871	255,0,0	3	55,1077,1186	0,27373,28674
NC_045512.2	11	29871	p1_G1.206;93432009-7506-4f71-b206-4233e0611745|5	40	+	11	29871	255,0,0	3	55,1082,1101	0,27373,28759
NC_045512.2	15	29871	p1_G1.207;3137e8eb-363b-4d54-83dd-f2009f54728a|10	40	+	15	29871	255,0,0	3	51,1121,1199	0,27369,28657
NC_045512.2	16	29875	p1_G1.207;686d86e5-d167-4574-9336-43fef6d608dc|23	40	+	16	29875	255,0,0	3	50,1121,1203	0,27368,28656
NC_045512.2	11	29871	p1_G1.207;8e112e1a-b7d6-4f2d-8848-5f5058a282fb|14	40	+	11	29871	255,0,0	3	55,1118,1199	0,27373,28661
NC_045512.2	11	29871	p1_G1.208;cluster_98	40	+	11	29871	255,0,0	5	55,1187,216,759,79	0,27373,28593,28939,29781
NC_045512.2	11	29871	p1_G1.209;cluster1115.fasta:2	40	+	11	29871	255,0,0	2	55,2487	0,27373
NC_045512.2	16	29876	p1_G1.209;cluster630.fasta:2	40	+	16	29876	255,0,0	2	46,2493	0,27367
NC_045512.2	11	29871	p1_G1.209;cluster749.fasta:2	40	+	11	29871	255,0,0	2	55,2487	0,27373
NC_045512.2	11	29882	p1_G1.209;cluster1482.fasta:2	40	+	11	29882	255,0,0	2	57,2497	0,27374
NC_045512.2	11	29883	p1_G1.209;cluster863.fasta:2	40	+	11	29883	255,0,0	2	55,2499	0,27373
NC_045512.2	13	29878	p1_G1.209;cluster1493.fasta:2	40	+	13	29878	255,0,0	2	64,2484	0,27381
NC_045512.2	11	29871	p1_G1.209;cluster879.fasta:2	40	+	11	29871	255,0,0	2	54,2488	0,27372
NC_045512.2	14	29871	p1_G1.209;cluster1532.fasta:2	40	+	14	29871	255,0,0	2	52,2487	0,27370
NC_045512.2	15	29874	p1_G1.209;cluster1434.fasta:2	40	+	15	29874	255,0,0	2	51,2490	0,27369
NC_045512.2	11	29872	p1_G1.209;cluster873.fasta:2	40	+	11	29872	255,0,0	2	55,2488	0,27373
NC_045512.2	11	29872	p1_G1.209;cluster710.fasta:2	40	+	11	29872	255,0,0	2	66,2478	0,27383
NC_045512.2	11	29872	p1_G1.209;cluster1244.fasta:2	40	+	11	29872	255,0,0	2	57,2487	0,27374
NC_045512.2	13	29875	p1_G1.209;cluster370.fasta:2	40	+	13	29875	255,0,0	2	50,2492	0,27370
NC_045512.2	11	29882	p1_G1.209;cluster602.fasta:2	40	+	11	29882	255,0,0	2	56,2499	0,27372
NC_045512.2	11	29876	p1_G1.209;cluster1423.fasta:2	40	+	11	29876	255,0,0	2	55,2492	0,27373
NC_045512.2	11	29884	p1_G1.209;cluster505.fasta:2	40	+	11	29884	255,0,0	2	55,2501	0,27372
NC_045512.2	11	29872	p1_G1.209;cluster130.fasta:2	40	+	11	29872	255,0,0	2	53,2488	0,27373
NC_045512.2	13	29874	p1_G1.209;cluster1185.fasta:2	40	+	13	29874	255,0,0	2	53,2490	0,27371
NC_045512.2	15	29872	p1_G1.209;cluster872.fasta:2	40	+	15	29872	255,0,0	2	51,2488	0,27369
NC_045512.2	11	29871	p1_G1.209;cluster730.fasta:2	40	+	11	29871	255,0,0	2	53,2487	0,27373
NC_045512.2	11	29875	p1_G1.209;cluster36.fasta:2	40	+	11	29875	255,0,0	2	55,2491	0,27373
NC_045512.2	17	29877	p1_G1.209;cluster1382.fasta:2	40	+	17	29877	255,0,0	2	47,2494	0,27366
NC_045512.2	17	29875	p1_G1.209;cluster1544.fasta:2	40	+	17	29875	255,0,0	2	49,2491	0,27367
NC_045512.2	4	29873	p1_G1.209;cd056c37-0fb1-49da-9a41-41e960816b2c|29	40	+	4	29873	255,0,0	2	62,2489	0,27380
NC_045512.2	17	29875	p1_G1.209;cluster411.fasta:2	40	+	17	29875	255,0,0	2	51,2490	0,27368
NC_045512.2	11	29884	p1_G1.209;cluster165.fasta:2	40	+	11	29884	255,0,0	2	55,2500	0,27373
NC_045512.2	13	29871	p1_G1.209;cluster389.fasta:2	40	+	13	29871	255,0,0	2	53,2487	0,27371
NC_045512.2	11	29874	p1_G1.209;cluster1017.fasta:2	40	+	11	29874	255,0,0	2	54,2491	0,27372
NC_045512.2	14	29874	p1_G1.209;cluster319.fasta:2	40	+	14	29874	255,0,0	2	61,2480	0,27380
NC_045512.2	13	29874	p1_G1.209;cluster1413.fasta:2	40	+	13	29874	255,0,0	2	53,2490	0,27371
NC_045512.2	14	29874	p1_G1.209;cluster399.fasta:2	40	+	14	29874	255,0,0	2	49,2491	0,27369
NC_045512.2	11	29876	p1_G1.209;cluster855.fasta:2	40	+	11	29876	255,0,0	2	53,2492	0,27373
NC_045512.2	20	29872	p1_G1.209;cluster1097.fasta:2	40	+	20	29872	255,0,0	2	46,2488	0,27364
NC_045512.2	14	29878	p1_G1.209;cluster898.fasta:2	40	+	14	29878	255,0,0	2	52,2494	0,27370
NC_045512.2	14	29872	p1_G1.209;cluster1495.fasta:2	40	+	14	29872	255,0,0	2	50,2488	0,27370
NC_045512.2	43	29874	p1_G1.209;cluster1276.fasta:2	40	+	43	29874	255,0,0	2	23,2490	0,27341
NC_045512.2	17	29875	p1_G1.209;cluster291.fasta:2	40	+	17	29875	255,0,0	2	48,2489	0,27369
NC_045512.2	13	29871	p1_G1.209;cluster610.fasta:2	40	+	13	29871	255,0,0	2	51,2487	0,27371
NC_045512.2	11	29873	p1_G1.209;cluster192.fasta:2	40	+	11	29873	255,0,0	2	64,2481	0,27381
NC_045512.2	17	29871	p1_G1.209;cluster785.fasta:2	40	+	17	29871	255,0,0	2	49,2487	0,27367
NC_045512.2	11	29878	p1_G1.209;cluster917.fasta:2	40	+	11	29878	255,0,0	2	55,2494	0,27373
NC_045512.2	14	29871	p1_G1.209;cluster1091.fasta:2	40	+	14	29871	255,0,0	2	52,2487	0,27370
NC_045512.2	11	29872	p1_G1.209;cluster673.fasta:2	40	+	11	29872	255,0,0	2	55,2488	0,27373
NC_045512.2	11	29871	p1_G1.209;f7a21223-0acc-4558-9f37-88d9717b8837|27878	40	+	11	29871	255,0,0	2	55,2487	0,27373
NC_045512.2	11	29872	p1_G1.209;cluster198.fasta:2	40	+	11	29872	255,0,0	2	55,2488	0,27373
NC_045512.2	11	29881	p1_G1.209;cluster1051.fasta:2	40	+	11	29881	255,0,0	2	55,2497	0,27373
NC_045512.2	11	29874	p1_G1.209;cluster137.fasta:2	40	+	11	29874	255,0,0	2	55,2490	0,27373
NC_045512.2	11	29871	p1_G1.209;cluster497.fasta:2	40	+	11	29871	255,0,0	2	55,2487	0,27373
NC_045512.2	13	29856	p1_G1.209;cluster792.fasta:4	40	+	13	29856	255,0,0	2	53,2472	0,27371
NC_045512.2	11	29891	p1_G1.209;cluster537.fasta:2	40	+	11	29891	255,0,0	2	55,2506	0,27374
NC_045512.2	13	29874	p1_G1.209;cluster604.fasta:2	40	+	13	29874	255,0,0	2	53,2490	0,27371
NC_045512.2	11	29876	p1_G1.209;cluster496.fasta:2	40	+	11	29876	255,0,0	2	55,2492	0,27373
NC_045512.2	11	29879	p1_G1.209;cluster1104.fasta:2	40	+	11	29879	255,0,0	2	55,2495	0,27373
NC_045512.2	11	29876	p1_G1.209;cluster1145.fasta:2	40	+	11	29876	255,0,0	2	55,2492	0,27373
NC_045512.2	17	29871	p1_G1.209;cluster660.fasta:2	40	+	17	29871	255,0,0	2	49,2487	0,27367
NC_045512.2	13	29874	p1_G1.209;cluster482.fasta:2	40	+	13	29874	255,0,0	2	51,2490	0,27371
NC_045512.2	11	29877	p1_G1.209;cluster1408.fasta:2	40	+	11	29877	255,0,0	2	55,2493	0,27373
NC_045512.2	11	29873	p1_G1.209;cluster812.fasta:2	40	+	11	29873	255,0,0	2	55,2489	0,27373
NC_045512.2	14	29867	p1_G1.209;cluster992.fasta:2	40	+	14	29867	255,0,0	2	50,2483	0,27370
NC_045512.2	16	29871	p1_G1.209;cluster272.fasta:2	40	+	16	29871	255,0,0	2	48,2487	0,27368
NC_045512.2	17	29871	p1_G1.209;cluster1316.fasta:2	40	+	17	29871	255,0,0	2	51,2486	0,27368
NC_045512.2	11	29875	p1_G1.209;cluster1433.fasta:2	40	+	11	29875	255,0,0	2	64,2481	0,27383
NC_045512.2	14	29876	p1_G1.209;cluster1415.fasta:2	40	+	14	29876	255,0,0	2	52,2491	0,27371
NC_045512.2	16	29884	p1_G1.209;cluster432.fasta:2	40	+	16	29884	255,0,0	2	50,2500	0,27368
NC_045512.2	11	29874	p1_G1.209;cluster1176.fasta:4	40	+	11	29874	255,0,0	2	44,2496	0,27367
NC_045512.2	11	29872	p1_G1.209;cluster986.fasta:2	40	+	11	29872	255,0,0	2	65,2476	0,27385
NC_045512.2	13	29874	p1_G1.209;cluster1508.fasta:2	40	+	13	29874	255,0,0	2	55,2489	0,27372
NC_045512.2	11	29882	p1_G1.209;cluster1281.fasta:2	40	+	11	29882	255,0,0	2	55,2498	0,27373
NC_045512.2	11	29874	p1_G1.209;cluster1312.fasta:2	40	+	11	29874	255,0,0	2	55,2490	0,27373
NC_045512.2	5	29872	p1_G1.209;cluster1232.fasta:2	40	+	5	29872	255,0,0	2	59,2488	0,27379
NC_045512.2	12	29873	p1_G1.209;cluster1479.fasta:2	40	+	12	29873	255,0,0	2	54,2489	0,27372
NC_045512.2	17	29871	p1_G1.209;cluster1486.fasta:2	40	+	17	29871	255,0,0	2	49,2487	0,27367
NC_045512.2	11	29874	p1_G1.209;cluster279.fasta:2	40	+	11	29874	255,0,0	2	55,2490	0,27373
NC_045512.2	11	29873	p1_G1.209;cluster782.fasta:2	40	+	11	29873	255,0,0	2	55,2490	0,27372
NC_045512.2	11	29873	p1_G1.209;cluster787.fasta:2	40	+	11	29873	255,0,0	2	55,2489	0,27373
NC_045512.2	13	29882	p1_G1.209;cluster662.fasta:2	40	+	13	29882	255,0,0	2	53,2498	0,27371
NC_045512.2	11	29871	p1_G1.210;cluster22.fasta:2	40	+	11	29871	255,0,0	4	57,52,1644,1179	0,26721,26809,28681
NC_045512.2	11	29871	p1_G1.211;6d77e545-1e88-44b5-b8a0-d38dedbf4186|16	40	+	11	29871	255,0,0	2	57,760	0,29100
NC_045512.2	11	29871	p1_G1.212;e688aea3-299f-4c83-ac32-da6da10f0aad|15	40	+	11	29871	255,0,0	2	53,3374	0,26486
NC_045512.2	16	29871	p1_G1.212;495eb5be-4dea-422a-8ff1-366e5e0c2ed8|33	40	+	16	29871	255,0,0	2	55,3366	0,26489
NC_045512.2	11	29871	p1_G1.213;35cc9f40-989e-4707-9ac9-23b85388295d|9	40	+	11	29871	255,0,0	3	63,754,699	0,27036,29161
NC_045512.2	11	29871	p1_G1.214;0abc1d84-036e-4f52-882b-ac1bdcd1b289|5	40	+	11	29871	255,0,0	2	64,304	0,29556
NC_045512.2	11	29871	p1_G1.215;cluster877.fasta:2	40	+	11	29871	255,0,0	3	65,294,3048	0,26469,26812
NC_045512.2	11	29881	p1_G1.216;cluster1469.fasta:2	40	+	11	29881	255,0,0	2	66,2829	0,27041
NC_045512.2	11	29871	p1_G1.216;cluster1343.fasta:2	40	+	11	29871	255,0,0	2	69,2814	0,27046
NC_045512.2	11	29871	p1_G1.216;cluster1515.fasta:2	40	+	11	29871	255,0,0	2	67,2816	0,27044
NC_045512.2	11	29871	p1_G1.217;e9ff8b28-af7c-4320-8db3-e5f4d1c7f4f8|7	40	+	11	29871	255,0,0	2	79,381	0,29479
NC_045512.2	11	29871	p1_G1.218;345bbd31-5894-4c9a-8c30-b6bcb6c7ae73|10	40	+	11	29871	255,0,0	2	722,594	0,29266
NC_045512.2	11	29871	p1_G1.219;ffd1382c-c061-498e-b822-eec9e0097f03|13	40	+	11	29871	255,0,0	2	919,566	0,29294
NC_045512.2	18	29871	p1_G1.219;5e2f272e-b6a2-4ed6-bae2-9998d57e423a|14	40	+	18	29871	255,0,0	2	911,562	0,29291
NC_045512.2	11	29871	p1_G1.220;7165ccdb-1c06-484c-abe0-44f80e90926e|5	40	+	11	29871	255,0,0	2	1026,624	0,29236
NC_045512.2	11	29871	p1_G1.221;9258c964-79da-4ce4-96b7-c6736d4f0d5e|5	40	+	11	29871	255,0,0	2	1042,790	0,29070
NC_045512.2	11	29871	p1_G1.222;4ce42b8a-e94f-46e1-b854-6c18ffa4556d|5	40	+	11	29871	255,0,0	2	1087,587	0,29273
NC_045512.2	11	29871	p1_G1.223;35cb1618-6303-459e-8968-e97e1ee12c89|6	40	+	11	29871	255,0,0	2	1099,693	0,29167
NC_045512.2	11	29871	p1_G1.224;2877c0f7-fc96-4d41-afca-d0b095c65ddc|9	40	+	11	29871	255,0,0	2	1122,407	0,29453
NC_045512.2	11	29871	p1_G1.225;602dcfa1-c6ec-4ea6-9634-a9080fd490a9|6	40	+	11	29871	255,0,0	2	1416,400	0,29460
NC_045512.2	11	29871	p1_G1.226;e4e72767-f43d-47e0-a930-a78b4ddbd85f|6	40	+	11	29871	255,0,0	2	1822,529	0,29331
NC_045512.2	11	29871	p1_G1.227;b7848b83-7ff1-423e-8946-0115d174c29f|7	40	+	11	29871	255,0,0	2	1841,496	0,29364
NC_045512.2	11	29872	p1_G1.228;cluster600.fasta:6	40	+	11	29872	255,0,0	2	32,2494	0,27367
NC_045512.2	11	29872	p1_G1.229;a00da4a8-db65-442e-9328-12f908276ccc|13	40	+	11	29872	255,0,0	3	53,214,1116	0,28243,28745
NC_045512.2	11	29872	p1_G1.230;fda9dc26-5848-4d90-81ef-ab961811bb38|83	40	+	11	29872	255,0,0	3	53,271,1296	0,28243,28565
NC_045512.2	11	29872	p1_G1.231;ab96c0f0-b44e-41fd-8267-1303261cdd10|6	40	+	11	29872	255,0,0	3	54,937,789	0,27372,29072
NC_045512.2	11	29872	p1_G1.232;ad1a1cbb-a2b0-4e9e-9f9b-628d2a54891f|11	40	+	11	29872	255,0,0	3	55,3085,1018	0,25370,28843
NC_045512.2	11	29872	p1_G1.233;d7cff5f7-1e09-4d49-9736-f0d7ad62f7c7|10	40	+	11	29872	255,0,0	3	58,1143,402	0,26225,29459
NC_045512.2	11	29871	p1_G1.234;bd227689-7c67-4e66-a53c-5aab1312f51f|3991	40	+	11	29871	255,0,0	2	58,2831	0,27029
NC_045512.2	11	29876	p1_G1.234;cluster1529.fasta:2	40	+	11	29876	255,0,0	2	58,2836	0,27029
NC_045512.2	14	29872	p1_G1.234;cluster421.fasta:2	40	+	14	29872	255,0,0	2	55,2832	0,27026
NC_045512.2	11	29876	p1_G1.234;cluster393.fasta:2	40	+	11	29876	255,0,0	2	58,2836	0,27029
NC_045512.2	11	29872	p1_G1.234;cluster507.fasta:2	40	+	11	29872	255,0,0	2	58,2832	0,27029
NC_045512.2	15	29878	p1_G1.234;cluster1438.fasta:2	40	+	15	29878	255,0,0	2	54,2838	0,27025
NC_045512.2	11	29872	p1_G1.234;cluster699.fasta:2	40	+	11	29872	255,0,0	2	59,2832	0,27029
NC_045512.2	10	29872	p1_G1.234;e520f16a-3c44-415e-aa15-196dee6fe700|72	40	+	10	29872	255,0,0	2	59,2832	0,27030
NC_045512.2	11	29872	p1_G1.235;cluster422.fasta:2	40	+	11	29872	255,0,0	3	65,920,404	0,26469,29457
NC_045512.2	11	29872	p1_G1.236;8a1121b5-a26b-4b88-86c8-9856fe81fb2d|6	40	+	11	29872	255,0,0	3	65,1211,2107	0,26469,27754
NC_045512.2	11	29872	p1_G1.237;cluster649.fasta:2	40	+	11	29872	255,0,0	2	73,4476	0,25385
NC_045512.2	11	29872	p1_G1.238;7b1b1ec1-3c51-4420-96bd-7d81695786cc|9	40	+	11	29872	255,0,0	2	722,456	0,29405
NC_045512.2	11	29872	p1_G1.239;4e60942a-af9e-4d0f-89b8-480ac924d3a9|5	40	+	11	29872	255,0,0	2	841,679	0,29182
NC_045512.2	11	29872	p1_G1.240;d3a8cf22-9d60-4e94-baa8-64bed87f139a|22	40	+	11	29872	255,0,0	2	1348,565	0,29296
NC_045512.2	13	29871	p1_G1.240;3bc0c1eb-64b9-4c66-b6ee-60450f642460|42	40	+	13	29871	255,0,0	2	1352,561	0,29297
NC_045512.2	11	29872	p1_G1.241;aa6e4749-966e-46bb-a8a6-0b3c74fe1d87|6	40	+	11	29872	255,0,0	2	1835,795	0,29066
NC_045512.2	11	29873	p1_G1.242;58f39419-be16-464c-88ca-d762d33bf373|5	40	+	11	29873	255,0,0	2	9,2509	0,27353
NC_045512.2	11	29873	p1_G1.243;42fad429-56af-4635-99d4-4791efd63f41|5	40	+	11	29873	255,0,0	3	51,107,1020	0,28243,28842
NC_045512.2	11	29873	p1_G1.244;83ac83d6-69d6-4f4f-99ab-8e9908a0a5dd|5	40	+	11	29873	255,0,0	3	52,478,1442	0,27872,28420
NC_045512.2	11	29873	p1_G1.245;e483126a-2c67-4eea-905a-26a400bd83c8|5	40	+	11	29873	255,0,0	3	49,920,402	0,26455,29460
NC_045512.2	15	29873	p1_G1.245;25bc262f-16af-41e3-917d-320301e190aa|45	40	+	15	29873	255,0,0	3	49,914,406	0,26452,29452
NC_045512.2	16	29874	p1_G1.245;80a96159-1798-42ca-a0a6-69a3958bee82|11	40	+	16	29874	255,0,0	3	48,917,405	0,26451,29453
NC_045512.2	11	29873	p1_G1.246;cluster339.fasta:2	40	+	11	29873	255,0,0	2	51,3406	0,26456
NC_045512.2	18	29872	p1_G1.246;cluster420.fasta:2	40	+	18	29872	255,0,0	2	46,3405	0,26449
NC_045512.2	17	29877	p1_G1.246;cluster535.fasta:2	40	+	17	29877	255,0,0	2	50,3406	0,26454
NC_045512.2	11	29875	p1_G1.246;cluster999.fasta:2	40	+	11	29875	255,0,0	2	53,3408	0,26456
NC_045512.2	11	29871	p1_G1.246;cluster943.fasta:2	40	+	11	29871	255,0,0	2	65,3390	0,26470
NC_045512.2	11	29876	p1_G1.246;cluster844.fasta:2	40	+	11	29876	255,0,0	2	62,3398	0,26467
NC_045512.2	11	29874	p1_G1.246;cluster959.fasta:2	40	+	11	29874	255,0,0	2	53,3407	0,26456
NC_045512.2	11	29871	p1_G1.246;cluster916.fasta:2	40	+	11	29871	255,0,0	2	51,3404	0,26456
NC_045512.2	15	29875	p1_G1.246;cluster1150.fasta:2	40	+	15	29875	255,0,0	2	49,3408	0,26452
NC_045512.2	17	29875	p1_G1.246;cluster619.fasta:2	40	+	17	29875	255,0,0	2	47,3408	0,26450
NC_045512.2	11	29876	p1_G1.246;2f4eed63-d9e9-4aab-9cd3-86364fab234b|7	40	+	11	29876	255,0,0	2	53,3409	0,26456
NC_045512.2	11	29878	p1_G1.246;cluster935.fasta:2	40	+	11	29878	255,0,0	2	53,3411	0,26456
NC_045512.2	18	29873	p1_G1.246;cluster500.fasta:2	40	+	18	29873	255,0,0	2	46,3407	0,26448
NC_045512.2	11	29877	p1_G1.246;cluster1191.fasta:2	40	+	11	29877	255,0,0	2	61,3401	0,26465
NC_045512.2	11	29873	p1_G1.246;cluster237.fasta:2	40	+	11	29873	255,0,0	2	53,3406	0,26456
NC_045512.2	11	29875	p1_G1.246;cluster1460.fasta:2	40	+	11	29875	255,0,0	2	53,3408	0,26456
NC_045512.2	13	29874	p1_G1.246;cluster923.fasta:2	40	+	13	29874	255,0,0	2	49,3407	0,26454
NC_045512.2	11	29871	p1_G1.246;cluster1349.fasta:4	40	+	11	29871	255,0,0	2	52,3404	0,26456
NC_045512.2	14	29874	p1_G1.246;cluster598.fasta:2	40	+	14	29874	255,0,0	2	51,3405	0,26455
NC_045512.2	11	29876	p1_G1.246;cluster451.fasta:2	40	+	11	29876	255,0,0	2	51,3409	0,26456
NC_045512.2	11	29873	p1_G1.246;cluster687.fasta:2	40	+	11	29873	255,0,0	2	55,3406	0,26456
NC_045512.2	11	29871	p1_G1.246;cluster591.fasta:2	40	+	11	29871	255,0,0	2	53,3404	0,26456
NC_045512.2	11	29873	p1_G1.246;862ba36f-7396-4fac-b2b4-91b77c64a90e|109	40	+	11	29873	255,0,0	2	53,3406	0,26456
NC_045512.2	11	29876	p1_G1.246;cluster163.fasta:2	40	+	11	29876	255,0,0	2	53,3409	0,26456
NC_045512.2	11	29875	p1_G1.246;cluster464.fasta:2	40	+	11	29875	255,0,0	2	53,3408	0,26456
NC_045512.2	11	29873	p1_G1.246;d763024c-c76f-4129-9632-2f91e336cc0a|17620	40	+	11	29873	255,0,0	2	53,3406	0,26456
NC_045512.2	11	29883	p1_G1.246;cluster431.fasta:2	40	+	11	29883	255,0,0	2	57,3413	0,26459
NC_045512.2	11	29873	p1_G1.247;8cb2e328-c17a-422d-bb89-6b772c7a8f92|6	40	+	11	29873	255,0,0	3	53,935,856	0,27373,29006
NC_045512.2	17	29873	p1_G1.248;2d187bfe-eb8c-4941-a0b2-caa6feebadac|157	40	+	17	29873	255,0,0	3	45,107,1446	0,28237,28410
NC_045512.2	11	29872	p1_G1.248;e94fdf9e-dd2b-485d-90e9-347d43125405|50	40	+	11	29872	255,0,0	3	53,107,1441	0,28243,28420
NC_045512.2	11	29873	p1_G1.249;e3184fdd-cd9e-4448-a31c-243964bfb8da|5	40	+	11	29873	255,0,0	3	53,593,788	0,28243,29074
NC_045512.2	11	29873	p1_G1.250;cef6044c-ed25-4ec8-b1b5-f402473d328f|6	40	+	11	29873	255,0,0	3	54,642,1297	0,27872,28565
NC_045512.2	11	29873	p1_G1.251;8e26011f-7630-43f6-b28d-dbb0b6dddd0c|6	40	+	11	29873	255,0,0	3	55,1158,3287	0,25370,26575
NC_045512.2	11	29873	p1_G1.252;94b21cfc-f9e5-4eef-8870-7955a23616c3|5	40	+	11	29873	255,0,0	3	55,2311,2114	0,25370,27748
NC_045512.2	11	29877	p1_G1.253;cluster519.fasta:2	40	+	11	29877	255,0,0	2	55,4496	0,25370
NC_045512.2	11	29872	p1_G1.253;cluster603.fasta:2	40	+	11	29872	255,0,0	2	55,4491	0,25370
NC_045512.2	11	29876	p1_G1.253;cluster988.fasta:2	40	+	11	29876	255,0,0	2	53,4495	0,25370
NC_045512.2	11	29870	p1_G1.253;cluster1360.fasta:2	40	+	11	29870	255,0,0	2	55,4489	0,25370
NC_045512.2	11	29875	p1_G1.253;cluster888.fasta:2	40	+	11	29875	255,0,0	2	52,4494	0,25370
NC_045512.2	11	29873	p1_G1.253;cluster138.fasta:2	40	+	11	29873	255,0,0	2	53,4492	0,25370
NC_045512.2	11	29874	p1_G1.253;cluster1196.fasta:2	40	+	11	29874	255,0,0	2	55,4493	0,25370
NC_045512.2	11	29873	p1_G1.253;cluster1406.fasta:2	40	+	11	29873	255,0,0	2	52,4492	0,25370
NC_045512.2	11	29875	p1_G1.253;cluster1402.fasta:2	40	+	11	29875	255,0,0	2	55,4494	0,25370
NC_045512.2	11	29878	p1_G1.253;cluster779.fasta:2	40	+	11	29878	255,0,0	2	55,4497	0,25370
NC_045512.2	11	29875	p1_G1.253;cluster1477.fasta:2	40	+	11	29875	255,0,0	2	56,4495	0,25369
NC_045512.2	11	29877	p1_G1.253;cluster1174.fasta:2	40	+	11	29877	255,0,0	2	55,4496	0,25370
NC_045512.2	11	29874	p1_G1.253;cluster21.fasta:2	40	+	11	29874	255,0,0	2	55,4493	0,25370
NC_045512.2	11	29872	p1_G1.253;94e2440f-3363-417a-bbf6-cdc4f365f750|10166	40	+	11	29872	255,0,0	2	55,4491	0,25370
NC_045512.2	11	29877	p1_G1.253;cluster1200.fasta:2	40	+	11	29877	255,0,0	2	55,4496	0,25370
NC_045512.2	11	29871	p1_G1.253;cluster1035.fasta:2	40	+	11	29871	255,0,0	2	55,4490	0,25370
NC_045512.2	11	29873	p1_G1.253;cluster570.fasta:2	40	+	11	29873	255,0,0	2	55,4492	0,25370
NC_045512.2	13	29875	p1_G1.253;cluster601.fasta:2	40	+	13	29875	255,0,0	2	51,4494	0,25368
NC_045512.2	11	29873	p1_G1.253;cluster967.fasta:2	40	+	11	29873	255,0,0	2	53,4492	0,25370
NC_045512.2	11	29886	p1_G1.253;cluster818.fasta:2	40	+	11	29886	255,0,0	2	55,4505	0,25370
NC_045512.2	10	29877	p1_G1.253;cluster1215.fasta:2	40	+	10	29877	255,0,0	2	56,4496	0,25371
NC_045512.2	11	29880	p1_G1.253;cluster149.fasta:2	40	+	11	29880	255,0,0	2	53,4499	0,25370
NC_045512.2	5	29876	p1_G1.253;087dc396-0621-4e8c-b211-b2c230113759|12	40	+	5	29876	255,0,0	2	61,4495	0,25376
NC_045512.2	11	29873	p1_G1.253;cluster183.fasta:2	40	+	11	29873	255,0,0	2	61,4487	0,25375
NC_045512.2	11	29873	p1_G1.254;1848c818-5aab-4aba-bd25-3db0723ead7c|15	40	+	11	29873	255,0,0	3	55,387,678	0,27373,29184
NC_045512.2	11	29872	p1_G1.254;b9655069-6e5c-49f2-b047-4f744cd05375|9	40	+	11	29872	255,0,0	3	55,385,682	0,27373,29179
NC_045512.2	11	29873	p1_G1.255;40fc587a-9c9d-4570-8b89-4ec773e63570|52	40	+	11	29873	255,0,0	3	55,404,677	0,27373,29185
NC_045512.2	11	29875	p1_G1.256;1e6c2102-825e-449a-9a03-53cfd64fb786|19	40	+	11	29875	255,0,0	3	55,975,1449	0,27373,28415
NC_045512.2	14	29873	p1_G1.256;cluster1511.fasta:2	40	+	14	29873	255,0,0	3	52,977,1446	0,27370,28413
NC_045512.2	13	29873	p1_G1.256;821694bf-8e3a-40ec-b1ed-e2941ba2708b|15	40	+	13	29873	255,0,0	3	53,977,1442	0,27371,28418
NC_045512.2	18	29874	p1_G1.256;54fbb427-7bac-42ca-8860-d161b6c6865d|57	40	+	18	29874	255,0,0	3	48,977,1443	0,27366,28413
NC_045512.2	11	29873	p1_G1.257;aebc9c33-badf-4cec-b691-4c3a0c16995d|7	40	+	11	29873	255,0,0	3	55,1469,975	0,27373,28887
NC_045512.2	11	29873	p1_G1.258;fd20d051-b865-46b0-9430-ee3e8b16a698|20	40	+	11	29873	255,0,0	3	58,537,3050	0,26225,26812
NC_045512.2	11	29873	p1_G1.259;36a83250-efd0-4181-9968-d35d6a37bbb8|6	40	+	11	29873	255,0,0	3	58,3474,81	0,26225,29781
NC_045512.2	11	29873	p1_G1.260;6620a056-92f4-4c53-9dfe-acdfd96b2a1c|5	40	+	11	29873	255,0,0	3	72,385,710	0,27395,29152
NC_045512.2	11	29873	p1_G1.261;25666c68-88ad-4891-8144-cdc54514e082|6	40	+	11	29873	255,0,0	2	746,520	0,29342
NC_045512.2	11	29873	p1_G1.262;7fe65e9e-e268-4b96-9eac-79bfe91a4c0e|8	40	+	11	29873	255,0,0	2	816,1020	0,28842
NC_045512.2	11	29873	p1_G1.263;d0cc5215-25b2-4d26-8054-6fc859865fe8|7	40	+	11	29873	255,0,0	2	1073,626	0,29236
NC_045512.2	11	29873	p1_G1.264;99c6e1aa-9c7d-470a-8a77-228b03c8939e|5	40	+	11	29873	255,0,0	2	1284,1663	0,28199
NC_045512.2	11	29873	p1_G1.265;c44dcdb3-e9a1-4f21-b6c5-21813df7332e|9	40	+	11	29873	255,0,0	2	1295,568	0,29294
NC_045512.2	11	29873	p1_G1.266;beb7600a-f1ff-4fc2-9a33-5d7ebf9efbc7|5	40	+	11	29873	255,0,0	2	1352,1019	0,28843
NC_045512.2	11	29873	p1_G1.267;b23de984-f993-4d94-9026-658b770965bb|6	40	+	11	29873	255,0,0	2	1357,636	0,29226
NC_045512.2	11	29873	p1_G1.268;1a6d3a9b-e09b-4362-a2ad-a50cdae24580|10	40	+	11	29873	255,0,0	2	1399,1643	0,28219
NC_045512.2	11	29873	p1_G1.269;4a076841-7b57-4125-b588-5913b4344103|8	40	+	11	29873	255,0,0	2	1405,398	0,29464
NC_045512.2	11	29872	p1_G1.269;cluster1512.fasta:2	40	+	11	29872	255,0,0	2	1404,389	0,29472
NC_045512.2	11	29873	p1_G1.270;17ee087e-f431-4edf-840e-325037309ba2|5	40	+	11	29873	255,0,0	2	1795,495	0,29367
NC_045512.2	11	29873	p1_G1.271;b94c2d40-a111-4e1e-811d-d4f56545064d|5	40	+	11	29873	255,0,0	2	1824,391	0,29471
NC_045512.2	11	29873	p1_G1.272;b2471182-98e4-42e3-a6d0-0ba393d70be9|12	40	+	11	29873	255,0,0	2	1857,563	0,29299
NC_045512.2	11	29873	p1_G1.273;16974751-16c7-45c0-acdc-0c06e3d370ab|6	40	+	11	29873	255,0,0	2	1915,398	0,29464
NC_045512.2	11	29873	p1_G1.274;7435d4b8-68e5-4b60-88f4-d52f45c6763b|10	40	+	11	29873	255,0,0	2	1955,563	0,29299
NC_045512.2	11	29873	p1_G1.275;0e4be0af-56fb-4dba-82e2-bc24dbd36fb6|5	40	+	11	29873	255,0,0	2	2490,565	0,29297
NC_045512.2	11	29874	p1_G1.276;cd54a59f-c113-48e8-b6eb-0e935de46d9c|9	40	+	11	29874	255,0,0	2	12,3385	0,26478
NC_045512.2	11	29874	p1_G1.277;4df0472c-0f11-40ac-8be1-bb74a4e5c9f9|5	40	+	11	29874	255,0,0	2	31,538	0,29325
NC_045512.2	11	29874	p1_G1.278;8236a781-d447-4c18-a01b-75233216e13a|21	40	+	11	29874	255,0,0	2	31,392	0,29471
NC_045512.2	11	29874	p1_G1.279;f20595d6-80d7-45fa-ae42-36c5c77587ef|8	40	+	11	29874	255,0,0	2	33,2596	0,27267
NC_045512.2	11	29871	p1_G1.280;6345d131-bbbe-4a09-bd9a-46d13f9ee787|13	40	+	11	29871	255,0,0	3	51,1999,1018	0,26456,28842
NC_045512.2	11	29873	p1_G1.280;d03275d7-74e3-473d-b3ab-b91f09762636|9	40	+	11	29873	255,0,0	3	53,1998,1019	0,26456,28843
NC_045512.2	13	29874	p1_G1.280;0ef6cf59-6cf1-49da-9e87-6405bee81bdd|7	40	+	13	29874	255,0,0	3	49,1996,1023	0,26454,28838
NC_045512.2	11	29874	p1_G1.281;3b710976-c3d1-4f67-bc6b-8f72ea3966b0|20	40	+	11	29874	255,0,0	2	51,2393	0,27470
NC_045512.2	11	29874	p1_G1.282;cluster_63	40	+	11	29874	255,0,0	3	52,3861,691	0,21540,29172
NC_045512.2	11	29874	p1_G1.283;3d65b1b9-3fa0-495b-808d-68f5666d4dee|9	40	+	11	29874	255,0,0	2	52,7376	0,22487
NC_045512.2	11	29874	p1_G1.284;cluster385.fasta:2	40	+	11	29874	255,0,0	3	53,259,1629	0,25371,28234
NC_045512.2	11	29874	p1_G1.285;cluster672.fasta:2	40	+	11	29874	255,0,0	4	53,101,3086,53	0,26456,26593,29810
NC_045512.2	11	29874	p1_G1.286;cluster554.fasta:2	40	+	11	29874	255,0,0	3	53,595,2694	0,26456,27169
NC_045512.2	14	29874	p1_G1.287;6df515e1-3c06-47b4-b719-c4168db40877|13	40	+	14	29874	255,0,0	3	50,103,903	0,28240,28957
NC_045512.2	11	29872	p1_G1.287;fe1b80f6-3990-4b2c-82df-7e3ee6307e52|5	40	+	11	29872	255,0,0	3	51,104,901	0,28242,28960
NC_045512.2	11	29871	p1_G1.287;720ad730-64c8-4ea7-acf9-c9d07ab78b26|7	40	+	11	29871	255,0,0	3	53,108,900	0,28243,28960
NC_045512.2	11	29874	p1_G1.288;a4827a6c-6587-45d4-9210-7946db77cf91|31	40	+	11	29874	255,0,0	3	53,173,1027	0,28243,28836
NC_045512.2	18	29874	p1_G1.288;24c9e5f8-6f91-4d0c-8065-7e0e01932b0b|87	40	+	18	29874	255,0,0	3	45,174,1024	0,28236,28832
NC_045512.2	11	29873	p1_G1.289;63ba5060-4eaa-4d1f-9e97-edcac29d0740|9	40	+	11	29873	255,0,0	3	53,173,901	0,28243,28961
NC_045512.2	17	29874	p1_G1.289;bccfd06a-5a36-4cb0-8444-b96c627263d9|15	40	+	17	29874	255,0,0	3	46,177,899	0,28237,28958
NC_045512.2	14	29871	p1_G1.290;59238278-f5d7-458d-9ffd-12a21578ae4c|21	40	+	14	29871	255,0,0	3	50,207,1186	0,28240,28671
NC_045512.2	11	29874	p1_G1.290;cdce4a1b-09a1-4bcd-ba9d-3138d48ecb69|16	40	+	11	29874	255,0,0	3	53,210,1182	0,28243,28681
NC_045512.2	11	29874	p1_G1.291;65a01ae6-dee8-4aef-8df9-553148dc88f1|50	40	+	11	29874	255,0,0	3	53,211,1020	0,28243,28843
NC_045512.2	11	29874	p1_G1.292;845b8a12-d58a-4e42-b743-f3806f4a8a49|9	40	+	11	29874	255,0,0	3	53,271,1262	0,28243,28601
NC_045512.2	17	29874	p1_G1.293;202b65b9-f508-42e7-9d9b-d8553f51e920|43	40	+	17	29874	255,0,0	3	47,425,1144	0,28237,28713
NC_045512.2	11	29874	p1_G1.293;7eb95e91-6e41-4b75-8368-e0312f55b27c|27	40	+	11	29874	255,0,0	3	53,425,1144	0,28243,28719
NC_045512.2	11	29874	p1_G1.294;534bb8d6-438a-4a2d-9dbb-e8ffd63c3bd6|6	40	+	11	29874	255,0,0	3	53,599,913	0,28243,28950
NC_045512.2	16	29874	p1_G1.295;ad879a7d-f7dd-47c2-a6d7-e51022388fcb|27	40	+	16	29874	255,0,0	3	48,759,793	0,28238,29065
NC_045512.2	13	29874	p1_G1.295;8a003911-72de-4f38-9b3e-0d8309e35c8c|31	40	+	13	29874	255,0,0	3	51,759,793	0,28241,29068
NC_045512.2	11	29871	p1_G1.295;8c6acd96-54a6-40d7-83a3-9dc07fcecde7|8	40	+	11	29871	255,0,0	3	51,759,790	0,28243,29070
NC_045512.2	13	29874	p1_G1.296;68cbb694-4f3f-4b40-889f-1c0a798f31f9|10	40	+	13	29874	255,0,0	3	49,1455,84	0,28241,29777
NC_045512.2	11	29874	p1_G1.296;627e0948-edc7-48ea-8cf3-02191a28580d|276	40	+	11	29874	255,0,0	3	53,1455,84	0,28243,29779
NC_045512.2	14	29874	p1_G1.297;cluster717.fasta:2	40	+	14	29874	255,0,0	2	53,1616	0,28244
NC_045512.2	11	29871	p1_G1.297;cluster865.fasta:4	40	+	11	29871	255,0,0	2	36,1629	0,28231
NC_045512.2	11	29871	p1_G1.297;cluster134.fasta:2	40	+	11	29871	255,0,0	2	53,1617	0,28243
NC_045512.2	13	29877	p1_G1.297;cluster1163.fasta:2	40	+	13	29877	255,0,0	2	55,1620	0,28244
NC_045512.2	11	29878	p1_G1.297;cluster1403.fasta:2	40	+	11	29878	255,0,0	2	51,1624	0,28243
NC_045512.2	13	29880	p1_G1.297;cluster221.fasta:2	40	+	13	29880	255,0,0	2	49,1626	0,28241
NC_045512.2	19	29875	p1_G1.297;cluster720.fasta:2	40	+	19	29875	255,0,0	2	45,1621	0,28235
NC_045512.2	11	29872	p1_G1.297;cluster608.fasta:2	40	+	11	29872	255,0,0	2	53,1618	0,28243
NC_045512.2	11	29876	p1_G1.297;cluster1257.fasta:2	40	+	11	29876	255,0,0	2	52,1622	0,28243
NC_045512.2	11	29887	p1_G1.297;cluster470.fasta:2	40	+	11	29887	255,0,0	2	53,1633	0,28243
NC_045512.2	17	29874	p1_G1.297;cluster1283.fasta:2	40	+	17	29874	255,0,0	2	47,1620	0,28237
NC_045512.2	11	29871	p1_G1.297;cluster324.fasta:2	40	+	11	29871	255,0,0	2	53,1617	0,28243
NC_045512.2	13	29876	p1_G1.297;cluster763.fasta:2	40	+	13	29876	255,0,0	2	49,1622	0,28241
NC_045512.2	13	29871	p1_G1.297;cluster236.fasta:2	40	+	13	29871	255,0,0	2	51,1617	0,28241
NC_045512.2	14	29874	p1_G1.297;cluster1220.fasta:2	40	+	14	29874	255,0,0	2	48,1620	0,28240
NC_045512.2	10	29871	p1_G1.297;cluster869.fasta:2	40	+	10	29871	255,0,0	2	54,1617	0,28244
NC_045512.2	12	29874	p1_G1.297;a9ef33d1-c6f9-40aa-818d-86bd57e4fb1f|55487	40	+	12	29874	255,0,0	2	52,1620	0,28242
NC_045512.2	11	29876	p1_G1.297;cluster850.fasta:2	40	+	11	29876	255,0,0	2	53,1622	0,28243
NC_045512.2	15	29877	p1_G1.297;cluster372.fasta:2	40	+	15	29877	255,0,0	2	47,1623	0,28239
NC_045512.2	17	29873	p1_G1.297;cluster995.fasta:2	40	+	17	29873	255,0,0	2	51,1616	0,28240
NC_045512.2	11	29874	p1_G1.297;cluster926.fasta:2	40	+	11	29874	255,0,0	2	51,1625	0,28238
NC_045512.2	11	29876	p1_G1.297;cluster429.fasta:2	40	+	11	29876	255,0,0	2	51,1622	0,28243
NC_045512.2	11	29870	p1_G1.297;56566252-66f1-4a6a-8fe4-2afcedc988fa|235	40	+	11	29870	255,0,0	2	64,1606	0,28253
NC_045512.2	9	29871	p1_G1.297;cluster890.fasta:2	40	+	9	29871	255,0,0	2	54,1617	0,28245
NC_045512.2	11	29874	p1_G1.297;cluster1536.fasta:2	40	+	11	29874	255,0,0	2	54,1618	0,28245
NC_045512.2	11	29877	p1_G1.297;cluster362.fasta:2	40	+	11	29877	255,0,0	2	53,1623	0,28243
NC_045512.2	12	29874	p1_G1.297;cluster1321.fasta:2	40	+	12	29874	255,0,0	2	56,1617	0,28245
NC_045512.2	11	29874	p1_G1.297;cluster337.fasta:2	40	+	11	29874	255,0,0	2	53,1620	0,28243
NC_045512.2	9	29873	p1_G1.297;cluster551.fasta:2	40	+	9	29873	255,0,0	2	58,1615	0,28249
NC_045512.2	17	29874	p1_G1.297;cluster502.fasta:2	40	+	17	29874	255,0,0	2	47,1620	0,28237
NC_045512.2	11	29877	p1_G1.297;cluster833.fasta:2	40	+	11	29877	255,0,0	2	47,1629	0,28237
NC_045512.2	17	29874	p1_G1.297;cluster269.fasta:2	40	+	17	29874	255,0,0	2	47,1620	0,28237
NC_045512.2	11	29871	p1_G1.297;cluster1522.fasta:2	40	+	11	29871	255,0,0	2	53,1617	0,28243
NC_045512.2	12	29875	p1_G1.297;cluster1527.fasta:2	40	+	12	29875	255,0,0	2	52,1621	0,28242
NC_045512.2	17	29875	p1_G1.297;cluster894.fasta:2	40	+	17	29875	255,0,0	2	45,1621	0,28237
NC_045512.2	11	29871	p1_G1.297;cluster248.fasta:4	40	+	11	29871	255,0,0	2	53,1617	0,28243
NC_045512.2	11	29872	p1_G1.297;cluster1355.fasta:2	40	+	11	29872	255,0,0	2	61,1606	0,28255
NC_045512.2	11	29875	p1_G1.297;cluster635.fasta:2	40	+	11	29875	255,0,0	2	53,1621	0,28243
NC_045512.2	11	29873	p1_G1.297;cluster447.fasta:2	40	+	11	29873	255,0,0	2	53,1619	0,28243
NC_045512.2	13	29878	p1_G1.297;cluster1012.fasta:2	40	+	13	29878	255,0,0	2	51,1624	0,28241
NC_045512.2	11	29872	p1_G1.297;cluster225.fasta:2	40	+	11	29872	255,0,0	2	56,1614	0,28247
NC_045512.2	11	29881	p1_G1.297;cluster83.fasta:2	40	+	11	29881	255,0,0	2	51,1627	0,28243
NC_045512.2	11	29873	p1_G1.297;cluster371.fasta:2	40	+	11	29873	255,0,0	2	54,1619	0,28243
NC_045512.2	11	29872	p1_G1.297;cluster1307.fasta:2	40	+	11	29872	255,0,0	2	53,1618	0,28243
NC_045512.2	14	29871	p1_G1.297;cluster446.fasta:2	40	+	14	29871	255,0,0	2	48,1617	0,28240
NC_045512.2	11	29873	p1_G1.297;cluster677.fasta:2	40	+	11	29873	255,0,0	2	56,1615	0,28247
NC_045512.2	14	29879	p1_G1.297;cluster1545.fasta:2	40	+	14	29879	255,0,0	2	52,1622	0,28243
NC_045512.2	11	29876	p1_G1.297;cluster181.fasta:2	40	+	11	29876	255,0,0	2	51,1627	0,28238
NC_045512.2	11	29874	p1_G1.297;cluster866.fasta:2	40	+	11	29874	255,0,0	2	64,1610	0,28253
NC_045512.2	11	29875	p1_G1.297;cluster467.fasta:2	40	+	11	29875	255,0,0	2	53,1621	0,28243
NC_045512.2	11	29873	p1_G1.297;cluster831.fasta:2	40	+	11	29873	255,0,0	2	51,1619	0,28243
NC_045512.2	11	29871	p1_G1.297;cluster316.fasta:2	40	+	11	29871	255,0,0	2	64,1607	0,28253
NC_045512.2	13	29874	p1_G1.297;cluster759.fasta:2	40	+	13	29874	255,0,0	2	50,1621	0,28240
NC_045512.2	13	29875	p1_G1.297;cluster299.fasta:2	40	+	13	29875	255,0,0	2	49,1621	0,28241
NC_045512.2	11	29871	p1_G1.297;cluster443.fasta:2	40	+	11	29871	255,0,0	2	53,1617	0,28243
NC_045512.2	11	29873	p1_G1.297;cluster954.fasta:2	40	+	11	29873	255,0,0	2	53,1619	0,28243
NC_045512.2	18	29873	p1_G1.297;cluster706.fasta:2	40	+	18	29873	255,0,0	2	57,1609	0,28246
NC_045512.2	11	29878	p1_G1.297;cluster1347.fasta:2	40	+	11	29878	255,0,0	2	56,1620	0,28247
NC_045512.2	11	29875	p1_G1.297;8813c969-f393-4fe8-ae72-db30005e78fc|21	40	+	11	29875	255,0,0	2	57,1613	0,28251
NC_045512.2	13	29872	p1_G1.297;cluster940.fasta:2	40	+	13	29872	255,0,0	2	51,1618	0,28241
NC_045512.2	17	29875	p1_G1.297;cluster1345.fasta:2	40	+	17	29875	255,0,0	2	45,1621	0,28237
NC_045512.2	13	29876	p1_G1.297;cluster1454.fasta:2	40	+	13	29876	255,0,0	2	49,1622	0,28241
NC_045512.2	15	29874	p1_G1.297;cluster853.fasta:2	40	+	15	29874	255,0,0	2	60,1610	0,28249
NC_045512.2	11	29882	p1_G1.297;cluster212.fasta:2	40	+	11	29882	255,0,0	2	51,1629	0,28242
NC_045512.2	15	29874	p1_G1.297;cluster1327.fasta:2	40	+	15	29874	255,0,0	2	37,1621	0,28238
NC_045512.2	11	29873	p1_G1.297;262d4a7a-90ac-46f3-acd8-8741aead22ef|12	40	+	11	29873	255,0,0	2	53,1619	0,28243
NC_045512.2	11	29875	p1_G1.297;cluster1280.fasta:2	40	+	11	29875	255,0,0	2	50,1622	0,28242
NC_045512.2	11	29873	p1_G1.297;cluster577.fasta:2	40	+	11	29873	255,0,0	2	51,1619	0,28243
NC_045512.2	14	29875	p1_G1.297;cluster133.fasta:2	40	+	14	29875	255,0,0	2	54,1618	0,28243
NC_045512.2	11	29873	p1_G1.297;cluster974.fasta:2	40	+	11	29873	255,0,0	2	53,1619	0,28243
NC_045512.2	13	29871	p1_G1.297;cluster1188.fasta:2	40	+	13	29871	255,0,0	2	62,1607	0,28251
NC_045512.2	11	29875	p1_G1.297;cluster661.fasta:2	40	+	11	29875	255,0,0	2	55,1621	0,28243
NC_045512.2	11	29874	p1_G1.297;cluster185.fasta:2	40	+	11	29874	255,0,0	2	53,1620	0,28243
NC_045512.2	11	29876	p1_G1.297;cluster352.fasta:2	40	+	11	29876	255,0,0	2	51,1622	0,28243
NC_045512.2	11	29874	p1_G1.297;cluster606.fasta:2	40	+	11	29874	255,0,0	2	51,1620	0,28243
NC_045512.2	16	29874	p1_G1.297;cluster1251.fasta:2	40	+	16	29874	255,0,0	2	48,1620	0,28238
NC_045512.2	14	29873	p1_G1.297;cluster95.fasta:2	40	+	14	29873	255,0,0	2	50,1619	0,28240
NC_045512.2	11	29876	p1_G1.297;cluster977.fasta:2	40	+	11	29876	255,0,0	2	51,1622	0,28243
NC_045512.2	11	29877	p1_G1.297;cluster321.fasta:2	40	+	11	29877	255,0,0	2	51,1623	0,28243
NC_045512.2	13	29871	p1_G1.297;cluster472.fasta:2	40	+	13	29871	255,0,0	2	59,1611	0,28247
NC_045512.2	15	29874	p1_G1.297;cluster379.fasta:2	40	+	15	29874	255,0,0	2	47,1620	0,28239
NC_045512.2	11	29871	p1_G1.297;cluster460.fasta:2	40	+	11	29871	255,0,0	2	51,1617	0,28243
NC_045512.2	15	29874	p1_G1.297;cluster1252.fasta:2	40	+	15	29874	255,0,0	2	49,1620	0,28239
NC_045512.2	11	29871	p1_G1.297;cluster712.fasta:2	40	+	11	29871	255,0,0	2	53,1617	0,28243
NC_045512.2	11	29872	p1_G1.297;cluster1082.fasta:2	40	+	11	29872	255,0,0	2	64,1609	0,28252
NC_045512.2	27	29872	p1_G1.297;cluster550.fasta:2	40	+	27	29872	255,0,0	2	37,1618	0,28227
NC_045512.2	17	29871	p1_G1.297;cluster1194.fasta:2	40	+	17	29871	255,0,0	2	58,1605	0,28249
NC_045512.2	12	29874	p1_G1.297;cluster1247.fasta:2	40	+	12	29874	255,0,0	2	51,1620	0,28242
NC_045512.2	13	29875	p1_G1.297;cluster271.fasta:2	40	+	13	29875	255,0,0	2	56,1613	0,28249
NC_045512.2	13	29873	p1_G1.297;cluster816.fasta:2	40	+	13	29873	255,0,0	2	51,1619	0,28241
NC_045512.2	11	29876	p1_G1.297;cluster1125.fasta:2	40	+	11	29876	255,0,0	2	51,1622	0,28243
NC_045512.2	11	29874	p1_G1.297;cluster27.fasta:2	40	+	11	29874	255,0,0	2	51,1625	0,28238
NC_045512.2	11	29876	p1_G1.297;cluster765.fasta:2	40	+	11	29876	255,0,0	2	51,1622	0,28243
NC_045512.2	14	29871	p1_G1.297;cluster173.fasta:2	40	+	14	29871	255,0,0	2	50,1617	0,28240
NC_045512.2	11	29874	p1_G1.297;cluster438.fasta:2	40	+	11	29874	255,0,0	2	53,1620	0,28243
NC_045512.2	15	29875	p1_G1.297;cluster1088.fasta:2	40	+	15	29875	255,0,0	2	49,1621	0,28239
NC_045512.2	11	29874	p1_G1.297;cluster1502.fasta:2	40	+	11	29874	255,0,0	2	53,1620	0,28243
NC_045512.2	11	29874	p1_G1.297;cluster1303.fasta:4	40	+	11	29874	255,0,0	2	54,1618	0,28245
NC_045512.2	11	29871	p1_G1.297;cluster17.fasta:2	40	+	11	29871	255,0,0	2	51,1617	0,28243
NC_045512.2	11	29871	p1_G1.297;cluster513.fasta:2	40	+	11	29871	255,0,0	2	64,1607	0,28253
NC_045512.2	15	29885	p1_G1.297;cluster754.fasta:2	40	+	15	29885	255,0,0	2	49,1631	0,28239
NC_045512.2	11	29876	p1_G1.297;cluster1394.fasta:2	40	+	11	29876	255,0,0	2	51,1622	0,28243
NC_045512.2	11	29875	p1_G1.297;cluster867.fasta:2	40	+	11	29875	255,0,0	2	52,1621	0,28243
NC_045512.2	16	29872	p1_G1.297;cluster170.fasta:2	40	+	16	29872	255,0,0	2	48,1618	0,28238
NC_045512.2	14	29872	p1_G1.297;cluster970.fasta:2	40	+	14	29872	255,0,0	2	36,1629	0,28229
NC_045512.2	11	29874	p1_G1.297;cluster31.fasta:2	40	+	11	29874	255,0,0	2	51,1620	0,28243
NC_045512.2	17	29874	p1_G1.297;cluster540.fasta:2	40	+	17	29874	255,0,0	2	46,1618	0,28239
NC_045512.2	5	29877	p1_G1.297;cluster684.fasta:2	40	+	5	29877	255,0,0	2	57,1623	0,28249
NC_045512.2	13	29873	p1_G1.297;cluster1407.fasta:2	40	+	13	29873	255,0,0	2	51,1619	0,28241
NC_045512.2	11	29871	p1_G1.297;cluster1525.fasta:2	40	+	11	29871	255,0,0	2	53,1617	0,28243
NC_045512.2	11	29872	p1_G1.297;cluster233.fasta:2	40	+	11	29872	255,0,0	2	51,1618	0,28243
NC_045512.2	11	29875	p1_G1.297;cluster190.fasta:2	40	+	11	29875	255,0,0	2	53,1621	0,28243
NC_045512.2	14	29875	p1_G1.297;cluster774.fasta:2	40	+	14	29875	255,0,0	2	50,1621	0,28240
NC_045512.2	13	29878	p1_G1.297;cluster1095.fasta:2	40	+	13	29878	255,0,0	2	49,1624	0,28241
NC_045512.2	11	29874	p1_G1.297;cluster648.fasta:2	40	+	11	29874	255,0,0	2	53,1620	0,28243
NC_045512.2	13	29873	p1_G1.297;cluster761.fasta:2	40	+	13	29873	255,0,0	2	52,1617	0,28243
NC_045512.2	17	29856	p1_G1.297;cluster1471.fasta:4	40	+	17	29856	255,0,0	2	25,1614	0,28225
NC_045512.2	11	29871	p1_G1.297;cluster1359.fasta:2	40	+	11	29871	255,0,0	2	64,1607	0,28253
NC_045512.2	11	29872	p1_G1.297;cluster1242.fasta:2	40	+	11	29872	255,0,0	2	53,1618	0,28243
NC_045512.2	14	29874	p1_G1.297;cluster771.fasta:2	40	+	14	29874	255,0,0	2	50,1620	0,28240
NC_045512.2	18	29874	p1_G1.297;cluster1325.fasta:2	40	+	18	29874	255,0,0	2	46,1620	0,28236
NC_045512.2	11	29873	p1_G1.297;cluster197.fasta:2	40	+	11	29873	255,0,0	2	52,1617	0,28245
NC_045512.2	11	29873	p1_G1.297;cluster314.fasta:2	40	+	11	29873	255,0,0	2	53,1619	0,28243
NC_045512.2	13	29874	p1_G1.297;cluster658.fasta:2	40	+	13	29874	255,0,0	2	50,1620	0,28241
NC_045512.2	14	29876	p1_G1.297;cluster756.fasta:2	40	+	14	29876	255,0,0	2	50,1622	0,28240
NC_045512.2	11	29883	p1_G1.297;cluster65.fasta:2	40	+	11	29883	255,0,0	2	53,1629	0,28243
NC_045512.2	11	29871	p1_G1.297;cluster444.fasta:2	40	+	11	29871	255,0,0	2	61,1608	0,28252
NC_045512.2	11	29874	p1_G1.298;cluster_89	40	+	11	29874	255,0,0	3	54,2793,654	0,21540,29209
NC_045512.2	11	29873	p1_G1.299;4b53757c-f6a5-490f-808e-460b78dd8786|6136	40	+	11	29873	255,0,0	2	54,1990	0,27872
NC_045512.2	5	29874	p1_G1.299;3e502f77-ab6f-4a09-a41d-f72577500fb6|11	40	+	5	29874	255,0,0	2	58,1992	0,27877
NC_045512.2	11	29875	p1_G1.299;cluster1186.fasta:2	40	+	11	29875	255,0,0	2	54,1992	0,27872
NC_045512.2	11	29877	p1_G1.299;cluster1466.fasta:2	40	+	11	29877	255,0,0	2	54,1994	0,27872
NC_045512.2	18	29874	p1_G1.299;cluster490.fasta:2	40	+	18	29874	255,0,0	2	45,1992	0,27864
NC_045512.2	11	29871	p1_G1.299;cluster596.fasta:2	40	+	11	29871	255,0,0	2	54,1988	0,27872
NC_045512.2	11	29876	p1_G1.299;cluster61.fasta:2	40	+	11	29876	255,0,0	2	54,1993	0,27872
NC_045512.2	11	29871	p1_G1.299;cluster990.fasta:2	40	+	11	29871	255,0,0	2	52,1988	0,27872
NC_045512.2	18	29873	p1_G1.299;cluster424.fasta:2	40	+	18	29873	255,0,0	2	47,1990	0,27865
NC_045512.2	11	29873	p1_G1.299;cluster226.fasta:2	40	+	11	29873	255,0,0	2	54,1990	0,27872
NC_045512.2	13	29871	p1_G1.299;c933b394-b5c9-4901-922b-cb684c6c23c6|1062	40	+	13	29871	255,0,0	2	52,1988	0,27870
NC_045512.2	15	29874	p1_G1.299;cluster1119.fasta:2	40	+	15	29874	255,0,0	2	48,1991	0,27868
NC_045512.2	14	29875	p1_G1.299;cluster442.fasta:2	40	+	14	29875	255,0,0	2	51,1992	0,27869
NC_045512.2	11	29876	p1_G1.299;cluster1481.fasta:2	40	+	11	29876	255,0,0	2	54,1993	0,27872
NC_045512.2	14	29874	p1_G1.300;07e8cc53-a2a3-47f1-bc16-e0a52f2f7a5e|103	40	+	14	29874	255,0,0	3	50,1398,3054	0,25367,26806
NC_045512.2	13	29874	p1_G1.300;8cc6ed42-7ad3-4f57-8a2f-de1e5c234117|53	40	+	13	29874	255,0,0	3	53,1398,3053	0,25368,26808
NC_045512.2	11	29876	p1_G1.300;f96815b3-7d82-4bb4-8c6c-e865e23aaa5f|10	40	+	11	29876	255,0,0	3	55,1393,3045	0,25370,26820
NC_045512.2	11	29874	p1_G1.301;874cdad0-596b-4d5f-a796-0779419b3cf7|17	40	+	11	29874	255,0,0	3	55,2002,404	0,25370,29459
NC_045512.2	11	29874	p1_G1.301;8eb5edf1-217d-48ed-ae63-a3ac8d03e87f|67	40	+	11	29874	255,0,0	3	55,2000,407	0,25370,29456
NC_045512.2	11	29875	p1_G1.301;d59f8087-d313-4825-9da3-80297ea7f4d9|7	40	+	11	29875	255,0,0	3	55,2006,395	0,25370,29469
NC_045512.2	11	29874	p1_G1.302;a56a99e5-7e5a-470c-a911-4c6189d0d537|25	40	+	11	29874	255,0,0	3	55,3144,1298	0,25370,28565
NC_045512.2	11	29872	p1_G1.302;73313a1b-316e-491d-82c2-0baca6710b35|20	40	+	11	29872	255,0,0	3	53,3144,1296	0,25370,28565
NC_045512.2	11	29874	p1_G1.302;cluster1459.fasta:2	40	+	11	29874	255,0,0	3	55,3139,1304	0,25370,28559
NC_045512.2	17	29871	p1_G1.303;a1d77c3b-9e0b-411f-8cae-bef420ab1537|35	40	+	17	29871	255,0,0	3	49,170,2230	0,27367,27624
NC_045512.2	11	29874	p1_G1.303;b90af2ac-426e-497a-886d-c552f43016a1|18	40	+	11	29874	255,0,0	3	53,170,2228	0,27373,27635
NC_045512.2	11	29874	p1_G1.303;bdb6f33e-ad41-4375-8e5e-c1f10e3b994e|24	40	+	11	29874	255,0,0	3	55,171,2228	0,27373,27635
NC_045512.2	11	29874	p1_G1.304;5c92603c-75d4-442a-b903-5cc0a938b699|41	40	+	11	29874	255,0,0	3	55,413,703	0,27373,29160
NC_045512.2	13	29873	p1_G1.304;f3443945-ed64-40b1-b249-f238188383e0|5	40	+	13	29873	255,0,0	3	53,412,710	0,27371,29150
NC_045512.2	11	29874	p1_G1.304;81505a34-2841-4b95-aabf-be0db4379cf4|31	40	+	11	29874	255,0,0	3	55,408,702	0,27373,29161
NC_045512.2	11	29874	p1_G1.304;cluster528.fasta:2	40	+	11	29874	255,0,0	3	55,416,702	0,27373,29161
NC_045512.2	12	29874	p1_G1.304;1e74d843-cdd4-4f2e-9a30-9187bcd44b20|41	40	+	12	29874	255,0,0	3	54,416,702	0,27372,29160
NC_045512.2	11	29872	p1_G1.305;46b6fcf1-5f08-4009-84bd-fd79ef6cf30f|7	40	+	11	29872	255,0,0	3	55,440,1642	0,27373,28219
NC_045512.2	11	29874	p1_G1.305;b337737c-55be-432c-8212-808758dbc6b6|9	40	+	11	29874	255,0,0	3	55,440,1644	0,27373,28219
NC_045512.2	11	29872	p1_G1.306;9c2ca045-ef26-400c-b5c4-d92528b3e60a|10	40	+	11	29872	255,0,0	3	53,958,855	0,27373,29006
NC_045512.2	16	29874	p1_G1.306;0f7629b2-d037-4eb2-be68-b44092b5cf73|18	40	+	16	29874	255,0,0	3	50,956,859	0,27368,28999
NC_045512.2	11	29874	p1_G1.307;284b8c3b-4d34-4eee-8244-ea0628e11c8a|18	40	+	11	29874	255,0,0	3	55,1049,1025	0,27373,28838
NC_045512.2	19	29870	p1_G1.307;f7528959-917a-40c3-baaa-62aa600a48d1|37	40	+	19	29870	255,0,0	3	47,1031,1017	0,27365,28834
NC_045512.2	11	29876	p1_G1.307;0039529a-fd5b-46b7-bd38-4656efca889b|8	40	+	11	29876	255,0,0	3	53,1030,1022	0,27373,28843
NC_045512.2	13	29875	p1_G1.307;46a48988-761f-48f2-acdf-04bc7c1212b5|14	40	+	13	29875	255,0,0	3	53,1043,1021	0,27371,28841
NC_045512.2	11	29871	p1_G1.307;00c88c2d-b958-4d31-a7e9-c79e0daee11b|8	40	+	11	29871	255,0,0	3	55,1059,1019	0,27373,28841
NC_045512.2	17	29874	p1_G1.307;e7242740-ce98-4185-a06b-af12a0e6af02|21	40	+	17	29874	255,0,0	3	49,1033,1020	0,27367,28837
NC_045512.2	11	29874	p1_G1.308;b33c4993-ea9e-4c4a-b191-a00db5187a28|5	40	+	11	29874	255,0,0	2	57,4450	0,25413
NC_045512.2	11	29874	p1_G1.309;9fbfa0f5-87e5-481a-8bb3-533b3cb17ab8|9	40	+	11	29874	255,0,0	2	58,8822	0,21041
NC_045512.2	11	29874	p1_G1.310;cluster_103	40	+	11	29874	255,0,0	4	58,847,915,412	0,27029,28251,29451
NC_045512.2	11	29874	p1_G1.311;0d9e9d63-7f38-484a-a22d-554e76af82c9|58	40	+	11	29874	255,0,0	2	58,2201	0,27662
NC_045512.2	11	29874	p1_G1.312;f17ebf1f-3c97-45a7-8aa2-c5eae766a83d|5	40	+	11	29874	255,0,0	3	64,3115,1197	0,25377,28666
NC_045512.2	11	29874	p1_G1.313;abc9de13-f690-42ff-b81a-b59ea20556ef|6	40	+	11	29874	255,0,0	3	65,1969,1020	0,26470,28843
NC_045512.2	11	29874	p1_G1.314;a1e166eb-4b1f-4207-a2a3-544ba0ab2d62|98	40	+	11	29874	255,0,0	2	65,2109	0,27754
NC_045512.2	11	29871	p1_G1.314;9ecb8637-e571-4851-894a-8c43094ec5de|183	40	+	11	29871	255,0,0	2	60,2110	0,27750
NC_045512.2	11	29874	p1_G1.315;73db36ee-0fb6-4d75-90ff-7edcc0ba190e|5	40	+	11	29874	255,0,0	3	67,772,1644	0,27041,28219
NC_045512.2	11	29872	p1_G1.316;95666e24-eb75-4316-b490-570a55177f13|35	40	+	11	29872	255,0,0	2	67,1635	0,28226
NC_045512.2	11	29874	p1_G1.316;980d0979-8a0b-45b2-95c9-d3bdd20fe8d6|5	40	+	11	29874	255,0,0	2	74,1641	0,28222
NC_045512.2	11	29874	p1_G1.317;1884e1cc-a9da-4c67-94ed-7260d18a00ee|8	40	+	11	29874	255,0,0	2	720,644	0,29219
NC_045512.2	11	29874	p1_G1.318;657f0d3e-6d57-44be-a6f2-a7eaad3115c7|9	40	+	11	29874	255,0,0	2	723,488	0,29375
NC_045512.2	11	29874	p1_G1.319;f2c4b50e-7b6e-4ae5-9e6d-c29fae230a4a|5	40	+	11	29874	255,0,0	2	724,723	0,29140
NC_045512.2	11	29874	p1_G1.320;2fe89dfc-3c41-4658-bbe9-2f6aa5068cc9|5	40	+	11	29874	255,0,0	2	744,781	0,29082
NC_045512.2	11	29873	p1_G1.321;9e35718d-4be5-4bc6-b1f2-b28bde81e59b|12	40	+	11	29873	255,0,0	2	736,380	0,29482
NC_045512.2	11	29874	p1_G1.321;93f6b6c4-ec08-46b0-b458-12213aca7583|6	40	+	11	29874	255,0,0	2	744,381	0,29482
NC_045512.2	11	29874	p1_G1.322;8b4ba5c3-9477-44de-bfd5-8408d954e34f|10	40	+	11	29874	255,0,0	2	753,1650	0,28213
NC_045512.2	11	29874	p1_G1.323;caf64e82-27e3-4422-9308-ad5ca0a950c3|7	40	+	11	29874	255,0,0	2	813,535	0,29328
NC_045512.2	11	29874	p1_G1.324;0a3d6b09-6de7-4184-9cd8-d6681049b7f0|8	40	+	11	29874	255,0,0	2	822,522	0,29341
NC_045512.2	17	29872	p1_G1.324;c25798ff-34fe-49c7-b158-7ac8d6f738c2|10	40	+	17	29872	255,0,0	2	810,514	0,29341
NC_045512.2	11	29874	p1_G1.325;3946a11b-74f6-4536-aa2a-e8f4c4d07bcd|7	40	+	11	29874	255,0,0	2	823,1664	0,28199
NC_045512.2	11	29874	p1_G1.326;e926bba1-8aa7-4cbb-8637-0eea54af6a14|5	40	+	11	29874	255,0,0	2	849,539	0,29324
NC_045512.2	11	29874	p1_G1.327;ba3d6ea1-0d04-4abf-9161-0e6e6d5e6938|6	40	+	11	29874	255,0,0	2	1002,522	0,29341
NC_045512.2	11	29874	p1_G1.328;e96d3bad-d6ae-4fb9-bcfb-6be3d8a2b536|8	40	+	11	29874	255,0,0	2	1068,694	0,29169
NC_045512.2	11	29874	p1_G1.329;93f69719-1e93-4c9d-9495-08b6ada83fc7|6	40	+	11	29874	255,0,0	2	1352,485	0,29378
NC_045512.2	11	29874	p1_G1.330;e8d15531-0313-4e13-b8f2-db5f2522c9e7|8	40	+	11	29874	255,0,0	2	1464,381	0,29482
NC_045512.2	11	29874	p1_G1.331;cb0876c0-b972-40f7-9951-1b5823f61374|11	40	+	11	29874	255,0,0	2	1740,400	0,29463
NC_045512.2	11	29874	p1_G1.332;a36d9459-5a77-4d76-95bf-05fa8311296d|5	40	+	11	29874	255,0,0	2	1781,392	0,29471
NC_045512.2	11	29874	p1_G1.333;96919e1d-95a0-45e8-862e-e3ba802a31fe|5	40	+	11	29874	255,0,0	2	1842,471	0,29392
NC_045512.2	11	29874	p1_G1.334;cluster856.fasta:2	40	+	11	29874	255,0,0	2	2380,728	0,29135
NC_045512.2	11	29874	p1_G1.335;5413a169-bdf5-429e-8086-90ec1318d25f|5	40	+	11	29874	255,0,0	2	6950,550	0,29313
NC_045512.2	11	29875	p1_G1.336;cluster_30	40	+	11	29875	255,0,0	3	51,4696,3151	0,21541,26713
NC_045512.2	11	29875	p1_G1.337;279ee333-e305-41b2-944f-de41d419fe8b|15	40	+	11	29875	255,0,0	3	51,312,3055	0,26456,26809
NC_045512.2	11	29873	p1_G1.337;cluster154.fasta:2	40	+	11	29873	255,0,0	3	51,307,3051	0,26456,26811
NC_045512.2	11	29874	p1_G1.337;f9639c44-ce53-4ffe-83df-d6a0b2d3d324|104	40	+	11	29874	255,0,0	3	53,304,3050	0,26456,26813
NC_045512.2	11	29875	p1_G1.338;ac231476-ef39-46c1-b2bd-ce2859b4564d|12	40	+	11	29875	255,0,0	3	51,239,1205	0,28243,28659
NC_045512.2	11	29875	p1_G1.339;9aa95d8d-da64-4ef4-9516-db30d7feb346|5	40	+	11	29875	255,0,0	3	52,1856,754	0,26456,29110
NC_045512.2	11	29875	p1_G1.340;e468ddc6-340f-4aab-8f46-1e961d0e74c5|5	40	+	11	29875	255,0,0	3	52,1796,64	0,27872,29800
NC_045512.2	11	29875	p1_G1.341;9e85b9d7-ee8f-4307-88a7-acc68282a748|5	40	+	11	29875	255,0,0	3	53,3113,1147	0,25370,28717
NC_045512.2	17	29875	p1_G1.342;151894d8-d21f-4b5b-8b33-b8153d3d6d62|9	40	+	17	29875	255,0,0	3	45,1322,679	0,26449,29179
NC_045512.2	11	29874	p1_G1.342;88765ed3-2f85-48e0-94ff-a600ba8bf484|9	40	+	11	29874	255,0,0	3	53,1328,679	0,26456,29184
NC_045512.2	11	29871	p1_G1.342;39b2aa17-d885-4b00-8dcc-6b4b18fdc267|6	40	+	11	29871	255,0,0	3	53,1327,676	0,26456,29184
NC_045512.2	11	29878	p1_G1.343;d81b316b-da72-4a47-857c-2df0e3874bf6|7	40	+	11	29878	255,0,0	3	51,1333,706	0,26456,29161
NC_045512.2	15	29875	p1_G1.343;d4ab8ff3-89dd-438c-bd93-c4ce90969409|17	40	+	15	29875	255,0,0	3	49,1333,703	0,26452,29157
NC_045512.2	14	29871	p1_G1.343;73a3c159-483d-471a-99d4-87bef20dc3a6|80	40	+	14	29871	255,0,0	3	50,1333,706	0,26453,29151
NC_045512.2	11	29876	p1_G1.343;4acdc4a6-47f4-40d4-a743-4c874de52d2a|8	40	+	11	29876	255,0,0	3	53,1333,704	0,26456,29161
NC_045512.2	11	29875	p1_G1.343;f7fda341-b847-495b-a830-b76ac04840f5|10	40	+	11	29875	255,0,0	3	53,1333,703	0,26456,29161
NC_045512.2	15	29875	p1_G1.344;c359058c-af8c-450a-a30e-a60da3c1b23f|13	40	+	15	29875	255,0,0	3	47,162,858	0,28239,29002
NC_045512.2	11	29872	p1_G1.344;77293f25-f6aa-44cf-a2e4-24eca050ffc7|13	40	+	11	29872	255,0,0	3	53,153,857	0,28243,29004
NC_045512.2	11	29875	p1_G1.345;d2c36c1b-f6c8-47e9-8c73-a91c33f08495|5	40	+	11	29875	255,0,0	3	54,583,1021	0,27872,28843
NC_045512.2	11	29875	p1_G1.346;b4e74f49-e62a-4b18-9606-8a89c8b7f412|9	40	+	11	29875	255,0,0	3	55,2171,2238	0,25370,27626
NC_045512.2	11	29876	p1_G1.347;959e1600-4601-4d88-8bd5-880a736d3163|7	40	+	11	29876	255,0,0	3	55,2419,711	0,25370,29154
NC_045512.2	11	29875	p1_G1.347;20cdd9ed-0a93-436c-a189-d82b0bc03d8a|7	40	+	11	29875	255,0,0	3	55,2419,703	0,25370,29161
NC_045512.2	18	29875	p1_G1.347;a418e99b-97d2-4d73-b9bf-84560fba95d8|40	40	+	18	29875	255,0,0	3	48,2419,703	0,25363,29154
NC_045512.2	11	29873	p1_G1.348;62494572-ae4c-4593-a1dc-313ee4ef7ff0|22	40	+	11	29873	255,0,0	3	53,2985,1447	0,25370,28415
NC_045512.2	18	29875	p1_G1.348;1ec2f084-f836-4857-be10-f0e4ecce0f93|14	40	+	18	29875	255,0,0	3	48,2981,1444	0,25363,28413
NC_045512.2	11	29875	p1_G1.349;3e356a0d-c9e7-41ed-80ce-64941d9a21be|7	40	+	11	29875	255,0,0	2	55,2577	0,27287
NC_045512.2	11	29875	p1_G1.350;a48f796e-53a9-4771-9ad2-af3859d45dd5|5	40	+	11	29875	255,0,0	3	55,291,565	0,27373,29299
NC_045512.2	11	29875	p1_G1.351;fa4fc76f-9a39-47ac-a2cc-d1f577704b73|9	40	+	11	29875	255,0,0	3	55,389,565	0,27373,29299
NC_045512.2	11	29872	p1_G1.352;1bc76ecb-015a-42f5-994e-8ea3b1f5faf9|18	40	+	11	29872	255,0,0	3	55,1084,1015	0,27373,28846
NC_045512.2	13	29875	p1_G1.352;429f22b3-f075-4bcd-b901-60891aef1b48|16	40	+	13	29875	255,0,0	3	53,1081,1021	0,27371,28841
NC_045512.2	11	29875	p1_G1.353;9fb65ca9-fc0d-4b7a-94a3-5beaf68ae66e|9	40	+	11	29875	255,0,0	2	56,5099	0,24765
NC_045512.2	11	29875	p1_G1.354;052695a9-3529-431f-a178-d1551e061dc5|6	40	+	11	29875	255,0,0	2	57,3586	0,26278
NC_045512.2	11	29871	p1_G1.355;c9f8ec3c-b971-4310-ab3c-e5ce7b4ea222|5	40	+	11	29871	255,0,0	3	61,240,1143	0,28252,28717
NC_045512.2	11	29875	p1_G1.355;dd35c61c-3dfb-4dfd-b300-0825f234a145|7	40	+	11	29875	255,0,0	3	51,249,1147	0,28243,28717
NC_045512.2	11	29875	p1_G1.356;0984c779-043e-481e-9e53-618010926744|10	40	+	11	29875	255,0,0	3	65,3230,83	0,26469,29781
NC_045512.2	13	29874	p1_G1.356;0f103f31-77cc-4c8c-955b-b016149af39f|5	40	+	13	29874	255,0,0	3	63,3230,80	0,26467,29781
NC_045512.2	11	29875	p1_G1.357;f00f2fbd-5cb3-4db2-a081-1be2be9fad69|9	40	+	11	29875	255,0,0	2	72,406	0,29458
NC_045512.2	11	29875	p1_G1.358;357f8cbe-1db3-468a-81c2-0413dda8efd5|40	40	+	11	29875	255,0,0	2	74,2084	0,27780
NC_045512.2	11	29875	p1_G1.359;203b6b3f-0dd4-49d0-8f20-00ec8eb246a3|7	40	+	11	29875	255,0,0	2	745,858	0,29006
NC_045512.2	11	29875	p1_G1.360;58d19530-0c05-424d-98f3-9cfe33c4bf0e|8	40	+	11	29875	255,0,0	2	1035,1020	0,28844
NC_045512.2	11	29875	p1_G1.361;8170cec6-9b5b-41c6-8426-9d52ef403088|7	40	+	11	29875	255,0,0	2	1073,875	0,28989
NC_045512.2	11	29875	p1_G1.362;6de8d76c-1aca-41b7-8f9a-551745ad02b9|5	40	+	11	29875	255,0,0	2	1256,408	0,29456
NC_045512.2	11	29875	p1_G1.363;aced52c2-2d3b-4d61-b157-32f485de62cf|7	40	+	11	29875	255,0,0	2	1351,707	0,29157
NC_045512.2	11	29875	p1_G1.364;b2bce6a8-5f61-41d8-b357-fb3e7aca85cb|10	40	+	11	29875	255,0,0	2	1841,410	0,29454
NC_045512.2	11	29875	p1_G1.365;cluster_87	40	+	11	29875	255,0,0	3	1935,714,407	0,17840,29457
NC_045512.2	11	29875	p1_G1.366;cluster_28	40	+	11	29875	255,0,0	2	2455,4489	0,25375
NC_045512.2	11	29875	p1_G1.367;cluster1265.fasta:2	40	+	11	29875	255,0,0	2	2575,796	0,29068
NC_045512.2	11	29875	p1_G1.368;cluster_47	40	+	11	29875	255,0,0	2	3458,2459	0,27405
NC_045512.2	11	29875	p1_G1.369;cluster_52	40	+	11	29875	255,0,0	3	5478,163,566	0,17968,29298
NC_045512.2	11	29875	p1_G1.370;cluster_12	40	+	11	29875	255,0,0	2	7521,1638	0,28226
NC_045512.2	11	29875	p1_G1.371;cluster_10	40	+	11	29875	255,0,0	2	9870,1216	0,28648
NC_045512.2	11	29876	p1_G1.372;47a22278-2e90-4b5e-a198-b5ccce53647d|7	40	+	11	29876	255,0,0	2	29,569	0,29296
NC_045512.2	11	29876	p1_G1.373;7b0691e2-6c6d-45e8-aa25-ec5f39898fe6|13	40	+	11	29876	255,0,0	3	53,1357,1646	0,26456,28219
NC_045512.2	14	29873	p1_G1.373;54cf5ff9-9c7d-4626-968e-285988aea97f|6	40	+	14	29873	255,0,0	3	50,1357,1643	0,26453,28216
NC_045512.2	18	29876	p1_G1.374;0c224941-fb88-45b1-a889-d8a6aea09199|6	40	+	18	29876	255,0,0	3	46,2041,1204	0,26449,28654
NC_045512.2	14	29873	p1_G1.374;e5d6584e-8241-4832-8fc3-307188b74975|12	40	+	14	29873	255,0,0	3	50,2038,1201	0,26453,28658
NC_045512.2	11	29874	p1_G1.374;6ac2b090-0633-4dba-bdb4-fd83ba02e4c5|5	40	+	11	29874	255,0,0	3	53,2038,1195	0,26456,28668
NC_045512.2	11	29871	p1_G1.375;2afff29a-bc9b-4819-99c3-9630b4ed6254|5	40	+	11	29871	255,0,0	3	52,152,802	0,28243,29058
NC_045512.2	11	29876	p1_G1.375;8d70fc0b-42af-4f8b-ab38-9373bb057ed4|9	40	+	11	29876	255,0,0	3	53,153,807	0,28243,29058
NC_045512.2	11	29876	p1_G1.376;cluster231.fasta:2	40	+	11	29876	255,0,0	3	53,225,1022	0,28243,28843
NC_045512.2	11	29876	p1_G1.377;bb51ab48-4c5b-49da-b485-905e46e938ce|16	40	+	11	29876	255,0,0	3	53,237,1147	0,28243,28718
NC_045512.2	11	29876	p1_G1.378;75aefe08-01a2-40a3-bca4-c333d84f0270|5	40	+	11	29876	255,0,0	2	54,3011	0,26854
NC_045512.2	11	29876	p1_G1.379;a06cc959-d942-49b5-84f0-b8a7ac99c8d6|9	40	+	11	29876	255,0,0	3	55,325,4115	0,25370,25750
NC_045512.2	11	29875	p1_G1.379;190624f3-347f-4ce5-989f-d541b32786b7|9	40	+	11	29875	255,0,0	3	53,324,4113	0,25370,25751
NC_045512.2	11	29876	p1_G1.380;4a15e9a0-0dab-40a0-ad6a-3cdce2471647|5	40	+	11	29876	255,0,0	3	55,2982,1023	0,25370,28842
NC_045512.2	11	29876	p1_G1.381;c8098043-922b-47fb-96d0-0a995bb6aab5|5	40	+	11	29876	255,0,0	3	55,3047,1023	0,25370,28842
NC_045512.2	13	29876	p1_G1.382;44aa8ee6-8328-43aa-b71a-8ee1f212f5fe|21	40	+	13	29876	255,0,0	3	53,169,2255	0,27371,27608
NC_045512.2	11	29875	p1_G1.382;2a2f417b-da26-4994-880f-485c33927151|6	40	+	11	29875	255,0,0	3	55,169,2260	0,27373,27604
NC_045512.2	14	29874	p1_G1.382;728f3672-3279-4697-9c7f-b8f8861f1b21|34	40	+	14	29874	255,0,0	3	52,168,2253	0,27370,27607
NC_045512.2	11	29876	p1_G1.383;819abfc3-abec-4b3c-abb4-fe5ffc17c43a|6	40	+	11	29876	255,0,0	3	55,973,905	0,27373,28960
NC_045512.2	11	29876	p1_G1.384;2883ea25-edd8-4682-8887-5a2c1fe43782|10	40	+	11	29876	255,0,0	3	55,1271,1147	0,27373,28718
NC_045512.2	11	29876	p1_G1.385;030c27dc-ae7f-4aaa-9a27-67e8f6d0ff64|5	40	+	11	29876	255,0,0	3	55,1345,1022	0,27373,28843
NC_045512.2	11	29876	p1_G1.386;28a4d84a-cf71-4dc0-84a8-5deb6065457b|8	40	+	11	29876	255,0,0	2	72,907	0,28958
NC_045512.2	11	29871	p1_G1.386;2c9731fd-2483-41da-a2c8-5341fbb95274|7	40	+	11	29871	255,0,0	2	72,902	0,28958
NC_045512.2	11	29876	p1_G1.387;94d789e5-b15b-4966-a41e-1096a412f6a4|5	40	+	11	29876	255,0,0	2	735,623	0,29242
NC_045512.2	11	29876	p1_G1.388;cluster_138	40	+	11	29876	255,0,0	2	743,170	0,29695
NC_045512.2	11	29876	p1_G1.389;9b9fb9ae-b48d-442b-bab2-c8e00f0a4628|5	40	+	11	29876	255,0,0	2	913,786	0,29079
NC_045512.2	11	29876	p1_G1.390;c7b092a4-5184-4eea-9cfd-2d972695a4c8|9	40	+	11	29876	255,0,0	2	929,525	0,29340
NC_045512.2	37	29875	p1_G1.391;1b62368e-1168-47eb-8f8c-bfa028d9d1a2|6	40	+	37	29875	255,0,0	2	1053,400	0,29438
NC_045512.2	11	29876	p1_G1.391;63e13a80-614c-496a-b60c-1e097bf1ab5b|7	40	+	11	29876	255,0,0	2	1072,394	0,29471
NC_045512.2	11	29876	p1_G1.392;3847112a-93d0-4225-8290-079483d0b730|5	40	+	11	29876	255,0,0	2	1140,534	0,29331
NC_045512.2	11	29876	p1_G1.393;a47dde74-de17-4bb1-9686-7aff841a2cef|5	40	+	11	29876	255,0,0	2	1285,387	0,29478
NC_045512.2	17	29876	p1_G1.393;cc2a23ee-6837-450f-b438-372923cc3d23|6	40	+	17	29876	255,0,0	2	1274,384	0,29475
NC_045512.2	11	29876	p1_G1.394;b9f13dc3-cedc-49b9-b783-66bfe856b263|6	40	+	11	29876	255,0,0	2	1349,410	0,29455
NC_045512.2	11	29876	p1_G1.395;48f8974b-0d3e-4527-b160-5f74cf4f055b|23	40	+	11	29876	255,0,0	2	1357,394	0,29471
NC_045512.2	11	29876	p1_G1.396;5d3b4122-021d-49ab-b171-f8ec42f8e63e|7	40	+	11	29876	255,0,0	2	1462,536	0,29329
NC_045512.2	11	29876	p1_G1.397;c06018c5-c5cd-40e9-9257-62afce438698|5	40	+	11	29876	255,0,0	2	1678,401	0,29464
NC_045512.2	11	29876	p1_G1.398;cab229c8-5ab0-4a7f-9092-0f61596adcda|6	40	+	11	29876	255,0,0	2	1692,385	0,29480
NC_045512.2	11	29876	p1_G1.399;c2a3ac47-2d56-4d0a-a7d8-2aafa270c9ea|6	40	+	11	29876	255,0,0	2	3729,396	0,29469
NC_045512.2	11	29876	p1_G1.400;cluster_37	40	+	11	29876	255,0,0	3	3866,2305,1401	0,5373,28464
NC_045512.2	11	29876	p1_G1.401;cluster_0	40	+	11	29876	255,0,0	2	27699,1796	0,28069
NC_045512.2	11	29877	p1_G1.402;e161105c-d474-41f6-a14c-7490aa5395eb|6	40	+	11	29877	255,0,0	2	45,1655	0,28211
NC_045512.2	13	29871	p1_G1.403;ab2dd5da-d74b-409d-8647-e10dfa60304d|6	40	+	13	29871	255,0,0	3	51,69,856	0,28241,29002
NC_045512.2	11	29877	p1_G1.403;24cdea00-f002-48e3-b86f-008e50d6a6f2|8	40	+	11	29877	255,0,0	3	53,65,860	0,28243,29006
NC_045512.2	11	29877	p1_G1.404;cluster_49	40	+	11	29877	255,0,0	3	54,3645,2595	0,21540,27271
NC_045512.2	13	29874	p1_G1.405;d70fda13-51c2-40c5-a8b6-b528412a1034|14	40	+	13	29874	255,0,0	3	52,1827,82	0,27870,29779
NC_045512.2	11	29877	p1_G1.405;c5e2c870-959c-4dc0-9637-a037958eba09|8	40	+	11	29877	255,0,0	3	54,1827,89	0,27872,29777
NC_045512.2	11	29877	p1_G1.406;cluster_66	40	+	11	29877	255,0,0	3	55,3929,510	0,25370,29356
NC_045512.2	11	29872	p1_G1.407;ca2f8e9e-724c-4a6c-b1c0-0c14c2b90c23|5	40	+	11	29872	255,0,0	3	55,1029,859	0,27373,29002
NC_045512.2	11	29877	p1_G1.407;90b541ff-bd2b-4035-94b1-ea62dd7584ff|7	40	+	11	29877	255,0,0	3	55,1023,864	0,27373,29002
NC_045512.2	13	29874	p1_G1.408;70716080-200d-4dbf-9cdf-b7ae5bde5bd0|154	40	+	13	29874	255,0,0	3	53,2325,84	0,27371,29777
NC_045512.2	11	29873	p1_G1.408;fe7ace2d-900a-45c6-9fdc-cd1676c1bf54|6	40	+	11	29873	255,0,0	3	55,2325,83	0,27373,29779
NC_045512.2	16	29876	p1_G1.408;cluster250.fasta:2	40	+	16	29876	255,0,0	3	50,2325,86	0,27368,29774
NC_045512.2	11	29871	p1_G1.408;27172536-5442-49ad-b809-8bc1abb84f45|113	40	+	11	29871	255,0,0	3	55,2326,81	0,27373,29779
NC_045512.2	11	29877	p1_G1.408;ba6c4a1f-4813-4ef6-b100-4db21caf8aa9|5	40	+	11	29877	255,0,0	3	55,2325,87	0,27373,29779
NC_045512.2	11	29875	p1_G1.408;13721f6d-2e3b-4652-86c6-89cb7cb58b31|16	40	+	11	29875	255,0,0	3	55,2325,83	0,27373,29781
NC_045512.2	11	29877	p1_G1.409;add8a53f-74dd-4b3f-9e96-d799564492a6|5	40	+	11	29877	255,0,0	2	1052,1639	0,28227
NC_045512.2	11	29877	p1_G1.410;caf0646e-b7e3-4396-a510-fb7415c9e21d|6	40	+	11	29877	255,0,0	2	1227,1635	0,28231
NC_045512.2	11	29877	p1_G1.411;b3d731c2-49a5-4813-a017-a654ebba658c|6	40	+	11	29877	255,0,0	2	1301,397	0,29469
NC_045512.2	11	29877	p1_G1.412;024c7c1a-d90a-4fb8-ac7d-0b1417b5c35c|5	40	+	11	29877	255,0,0	2	1355,800	0,29066
NC_045512.2	11	29877	p1_G1.413;d3c35387-3a1d-4b07-aa2f-f4ac9176be63|6	40	+	11	29877	255,0,0	2	1710,396	0,29470
NC_045512.2	11	29877	p1_G1.414;cluster_16	40	+	11	29877	255,0,0	2	6887,657	0,29209
NC_045512.2	11	29878	p1_G1.415;cluster202.fasta:2	40	+	11	29878	255,0,0	3	49,1057,635	0,26455,29232
NC_045512.2	11	29878	p1_G1.416;8642f44f-f8da-43b9-9f47-e527505715b3|7	40	+	11	29878	255,0,0	3	52,724,2650	0,26455,27217
NC_045512.2	11	29878	p1_G1.417;edb3e0d7-625f-4d1e-a445-a66ff9d504d3|7	40	+	11	29878	255,0,0	3	53,2443,1648	0,25370,28219
NC_045512.2	11	29871	p1_G1.418;540d0910-76d5-44e3-8a5d-b66e30cb35db|11	40	+	11	29871	255,0,0	3	53,1086,2250	0,26456,27610
NC_045512.2	11	29878	p1_G1.418;33a8eb87-5de5-4b07-9329-8fe34a0b6eb6|10	40	+	11	29878	255,0,0	3	51,1086,2257	0,26456,27610
NC_045512.2	11	29878	p1_G1.419;b951a58d-4971-443f-a21b-94ba20f91d6d|9	40	+	11	29878	255,0,0	3	53,251,1206	0,28243,28661
NC_045512.2	17	29874	p1_G1.419;82053ada-9ade-4874-ba91-6fb26826a344|43	40	+	17	29874	255,0,0	3	47,251,1195	0,28237,28662
NC_045512.2	11	29878	p1_G1.420;cluster1319.fasta:2	40	+	11	29878	255,0,0	3	54,882,2850	0,21540,27017
NC_045512.2	11	29871	p1_G1.421;322e147f-2bf5-482d-acbb-ef86941893fb|5	40	+	11	29871	255,0,0	4	55,1393,556,399	0,25370,26819,29461
NC_045512.2	11	29878	p1_G1.421;59a1eeb0-07fc-4142-97fe-fd1d424571ea|5	40	+	11	29878	255,0,0	4	53,1393,554,409	0,25370,26819,29458
NC_045512.2	11	29878	p1_G1.422;657403eb-229f-4aa8-a44a-039c69e4f41c|6	40	+	11	29878	255,0,0	3	55,302,384	0,27373,29483
NC_045512.2	13	29878	p1_G1.423;396c0479-ca83-43c5-bc4a-355267af9d75|5	40	+	13	29878	255,0,0	3	53,1629,797	0,27371,29068
NC_045512.2	11	29873	p1_G1.423;d0a9eb69-7063-4f88-ac11-de1eeaa0e378|12	40	+	11	29873	255,0,0	3	55,1630,800	0,27373,29062
NC_045512.2	11	29878	p1_G1.424;5c2ccbe4-ee56-4b15-a3fb-f9714c9ea88f|5	40	+	11	29878	255,0,0	2	56,2953	0,26914
NC_045512.2	11	29878	p1_G1.425;7d6b81fa-41be-4096-be0d-199ce8db9209|5	40	+	11	29878	255,0,0	2	1324,718	0,29149
NC_045512.2	11	29880	p1_G1.426;f19595c9-82c7-49b2-84b5-c159f0c8e508|5	40	+	11	29880	255,0,0	3	53,4329,86	0,25370,29783
NC_045512.2	11	29880	p1_G1.427;daf8e9e7-a87f-4c7e-9ce7-a3c3da1e4a83|15	40	+	11	29880	255,0,0	2	57,727	0,29142
NC_045512.2	11	29880	p1_G1.428;8f8dcb8a-f521-42fa-81f8-066471a937cd|5	40	+	11	29880	255,0,0	2	2415,571	0,29298
NC_045512.2	11	29881	p1_G1.429;a922c870-0a18-4e91-b104-1890cb700af4|5	40	+	11	29881	255,0,0	2	11,3208	0,26662
NC_045512.2	11	29881	p1_G1.430;7985d929-dd9c-4e58-ac08-ffa7adfdc599|5	40	+	11	29881	255,0,0	2	64,576	0,29294
NC_045512.2	11	29881	p1_G1.431;856079bb-2099-4b0d-8a75-1cbe41ba7cee|5	40	+	11	29881	255,0,0	2	747,1593	0,28277
NC_045512.2	11	29881	p1_G1.432;ec00c2a2-b507-41ae-8b47-6c47e2d33834|6	40	+	11	29881	255,0,0	2	2471,529	0,29341
NC_045512.2	11	29874	p1_G1.433;cluster1340.fasta:2	40	+	11	29874	255,0,0	2	54,8323	0,21540
NC_045512.2	11	29883	p1_G1.433;cluster1501.fasta:2	40	+	11	29883	255,0,0	2	54,8331	0,21541
NC_045512.2	11	29875	p1_G1.433;031f4543-930b-4f70-adad-5b64ec6c805f|70	40	+	11	29875	255,0,0	2	54,8324	0,21540
NC_045512.2	11	29873	p1_G1.433;0c1062fb-890f-41a7-b595-d438d4a4a7f2|1483	40	+	11	29873	255,0,0	2	54,8322	0,21540
NC_045512.2	11	29876	p1_G1.433;2ef92aac-8c53-4c11-b106-5f8c25fec20e|70	40	+	11	29876	255,0,0	2	54,8325	0,21540
NC_045512.2	11	29884	p1_G1.434;cluster840.fasta:2	40	+	11	29884	255,0,0	3	54,1143,1306	0,27372,28567
NC_045512.2	11	29874	p1_G1.434;985ff21a-7500-4c01-b6bf-135b9789f810|49	40	+	11	29874	255,0,0	3	55,1141,1298	0,27373,28565
NC_045512.2	11	29873	p1_G1.434;6b35bd0c-4cc0-4ccb-b4ad-051074b4868c|6	40	+	11	29873	255,0,0	3	55,1141,1297	0,27373,28565
NC_045512.2	18	29875	p1_G1.434;03e273c0-b7f2-4b42-8eeb-083a05858333|80	40	+	18	29875	255,0,0	3	48,1141,1299	0,27366,28558
NC_045512.2	11	29876	p1_G1.434;f8d82a96-48a0-4318-9f41-9c400d3133bc|11	40	+	11	29876	255,0,0	3	55,1141,1300	0,27373,28565
NC_045512.2	13	29876	p1_G1.435;cluster913.fasta:2	40	+	13	29876	255,0,0	2	62,3631	0,26232
NC_045512.2	14	29871	p1_G1.435;cluster1026.fasta:2	40	+	14	29871	255,0,0	2	55,3635	0,26222
NC_045512.2	11	29895	p1_G1.435;cluster386.fasta:2	40	+	11	29895	255,0,0	2	65,3653	0,26231
NC_045512.2	11	29872	p1_G1.435;c416c8fd-7b14-4c17-b634-69ab1104491a|2610	40	+	11	29872	255,0,0	2	58,3636	0,26225
NC_045512.2	12	29871	p1_G1.436;c45528f0-96d8-477e-845d-aa32ba7002a4|24	40	+	12	29871	255,0,0	2	1100,562	0,29297
NC_045512.2	12	29872	p1_G1.437;c33dc666-144d-4419-827b-4e9a2ca1295a|5	40	+	12	29872	255,0,0	2	1026,1179	0,28681
NC_045512.2	12	29872	p1_G1.438;d46e37a0-c9c3-4222-95ee-0544499bfa97|5	40	+	12	29872	255,0,0	2	1348,1080	0,28780
NC_045512.2	12	29874	p1_G1.439;de5ddaac-6eea-4cb0-8575-cc6f9034cf67|26	40	+	12	29874	255,0,0	2	815,565	0,29297
NC_045512.2	12	29885	p1_G1.440;cluster_126	40	+	12	29885	255,0,0	3	51,1028,462	0,28246,29411
NC_045512.2	13	732	p1_G1.441;b5d0a7e7-af04-4daa-b8e8-f61ed1fe13fa|11	40	+	13	732	255,0,0	1	719	0
NC_045512.2	13	1139	p1_G1.442;63f2cc77-212c-4f3e-b550-79b7a087f1f6|18	40	+	13	1139	255,0,0	1	1126	0
NC_045512.2	18	22977	p1_G1.443;be9c4d31-3c5a-49ae-bf5a-dab575fe3c7d|6	40	+	18	22977	255,0,0	2	47,1426	0,21533
NC_045512.2	13	22962	p1_G1.443;6f77e6f5-edf7-4f73-8c37-b069f2e39c7a|8	40	+	13	22962	255,0,0	2	52,1411	0,21538
NC_045512.2	13	23234	p1_G1.444;1cc7bbe3-3d52-4b5c-86c6-e4df8a2cf462|6	40	+	13	23234	255,0,0	2	52,1683	0,21538
NC_045512.2	13	27147	p1_G1.445;37130704-f687-444a-9a49-b81beb193da8|9	40	+	13	27147	255,0,0	2	56,911	0,26223
NC_045512.2	13	27470	p1_G1.446;36fb1a91-748e-48ad-800d-e2e7e2006109|7	40	+	13	27470	255,0,0	2	52,5919	0,21538
NC_045512.2	13	27522	p1_G1.447;d5088242-ec58-4f6f-931d-b3b941d1cb89|10	40	+	13	27522	255,0,0	2	53,2141	0,25368
NC_045512.2	13	27670	p1_G1.448;7c634795-8987-487e-a8f1-ec6b5f246c56|18	40	+	13	27670	255,0,0	2	53,2289	0,25368
NC_045512.2	22	27763	p1_G1.449;cefb01d3-b267-4594-b3b5-4f0d8a203df6|57	40	+	22	27763	255,0,0	2	44,379	0,27362
NC_045512.2	13	27759	p1_G1.449;7ee96d7f-0ee4-40ea-9095-3cd1b295dfd2|13	40	+	13	27759	255,0,0	2	53,375	0,27371
NC_045512.2	14	27763	p1_G1.449;7dc412e5-d88a-46fa-bb42-7bc8887c6d3a|20	40	+	14	27763	255,0,0	2	52,379	0,27370
NC_045512.2	13	27953	p1_G1.450;c1753502-c25d-4752-be20-f6370e8827e6|10	40	+	13	27953	255,0,0	2	53,2572	0,25368
NC_045512.2	13	28600	p1_G1.451;804cf12e-b8e5-477e-abaf-c341495a025e|24	40	+	13	28600	255,0,0	2	69,1195	0,27392
NC_045512.2	13	28653	p1_G1.452;a62a2947-ba07-46c9-8cc8-28859b989219|55	40	+	13	28653	255,0,0	2	53,1269	0,27371
NC_045512.2	13	28692	p1_G1.453;cc0f3d18-122c-4a57-baad-1f93352e21ef|16	40	+	13	28692	255,0,0	2	51,2225	0,26454
NC_045512.2	13	28971	p1_G1.454;cc8bbb1b-e3b4-42f4-9a61-f4b99997c784|5	40	+	13	28971	255,0,0	2	63,2491	0,26467
NC_045512.2	13	29033	p1_G1.455;6f6cdd66-bd04-4887-bc72-24e61dee1664|14	40	+	13	29033	255,0,0	2	53,1649	0,27371
NC_045512.2	13	29094	p1_G1.456;40e9005a-bcca-414d-9c58-0d511d85d0e5|30	40	+	13	29094	255,0,0	2	51,3713	0,25368
NC_045512.2	15	29112	p1_G1.456;8e06328d-eb7a-45d3-9753-92fa776c12c5|24	40	+	15	29112	255,0,0	2	51,3731	0,25366
NC_045512.2	13	29152	p1_G1.457;f60e2eb7-4fd9-4fdd-9f4f-140f8c23d575|15	40	+	13	29152	255,0,0	2	52,1269	0,27870
NC_045512.2	13	29718	p1_G1.458;e13e42ae-7af5-4295-bc9f-e56008914bc5|7	40	+	13	29718	255,0,0	2	64,2666	0,27039
NC_045512.2	13	29871	p1_G1.459;23c617c8-ad43-4644-85a4-36ed6d9253ec|15	40	+	13	29871	255,0,0	3	49,64,749	0,28241,29109
NC_045512.2	13	29871	p1_G1.460;4d963be4-2be1-45be-b35f-4d8b908f9b7b|5	40	+	13	29871	255,0,0	3	52,310,2127	0,27370,27731
NC_045512.2	13	29871	p1_G1.461;a400ac9a-f68a-4a1d-9328-bd6f679421df|5	40	+	13	29871	255,0,0	3	56,762,688	0,27027,29170
NC_045512.2	13	29871	p1_G1.462;e1a99fb8-3b75-4ccd-9ba6-764d6fe0cca4|31	40	+	13	29871	255,0,0	2	712,389	0,29469
NC_045512.2	13	29871	p1_G1.463;cece347a-2175-4a05-962e-8d25c3ee148d|13	40	+	13	29871	255,0,0	2	838,565	0,29293
NC_045512.2	13	29871	p1_G1.464;48506f67-f74d-476e-aef6-bbb42ec6a2ab|8	40	+	13	29871	255,0,0	2	1103,389	0,29469
NC_045512.2	13	29871	p1_G1.465;b249de16-37b1-461e-8992-5c9525e79237|16	40	+	13	29871	255,0,0	2	1365,606	0,29252
NC_045512.2	13	29871	p1_G1.466;cluster895.fasta:2	40	+	13	29871	255,0,0	2	4587,420	0,29438
NC_045512.2	13	29872	p1_G1.467;3402f362-bc8e-459a-ac0c-de6760773bcf|5	40	+	13	29872	255,0,0	3	50,440,1018	0,28240,28841
NC_045512.2	14	29872	p1_G1.468;ca38687b-9565-43ba-96c1-b14b8704c977|13	40	+	14	29872	255,0,0	3	50,210,1144	0,28240,28714
NC_045512.2	13	29871	p1_G1.468;a11de36a-9461-41ea-86e7-619c5b60cdc3|11	40	+	13	29871	255,0,0	3	51,210,1143	0,28241,28715
NC_045512.2	13	29872	p1_G1.469;96062d17-ad85-4ee8-b2ae-13710221cf70|14	40	+	13	29872	255,0,0	3	51,488,1020	0,28241,28839
NC_045512.2	13	29872	p1_G1.470;1b9f4c43-0061-4b06-b2ab-73cb925531f4|17	40	+	13	29872	255,0,0	3	51,517,1021	0,28241,28838
NC_045512.2	13	29872	p1_G1.471;8f1ce2b8-7615-4fb3-a504-2136b9c7e0cc|31	40	+	13	29872	255,0,0	3	51,1434,56	0,28241,29803
NC_045512.2	13	29872	p1_G1.472;cluster_88	40	+	13	29872	255,0,0	3	56,1385,2032	0,26223,27827
NC_045512.2	13	29873	p1_G1.473;cf904b49-7430-48d2-b57d-efe1b8ee3f7f|6	40	+	13	29873	255,0,0	2	14,3363	0,26497
NC_045512.2	13	29873	p1_G1.474;467a391b-1945-4bf6-aa67-b4d484e6b3dd|7	40	+	13	29873	255,0,0	3	51,3260,97	0,26454,29763
NC_045512.2	13	29873	p1_G1.475;7d66ad3f-8ea6-4554-96d2-5913afc6e3a2|47	40	+	13	29873	255,0,0	2	730,563	0,29297
NC_045512.2	13	29873	p1_G1.476;d9edee48-23c6-4837-b61c-d1e14a769e62|7	40	+	13	29873	255,0,0	2	820,587	0,29273
NC_045512.2	13	29873	p1_G1.477;03a61f30-a322-4101-97b1-d48eba8076b2|6	40	+	13	29873	255,0,0	2	914,470	0,29390
NC_045512.2	13	29873	p1_G1.478;a7fa8d83-9f64-4144-add9-39694e935017|8	40	+	13	29873	255,0,0	2	1660,380	0,29480
NC_045512.2	13	29873	p1_G1.479;cluster_11	40	+	13	29873	255,0,0	3	6028,1272,4052	0,6496,25808
NC_045512.2	13	29874	p1_G1.480;611f2b16-97cb-407d-9c5e-02484bd2c772|7	40	+	13	29874	255,0,0	3	51,3025,1020	0,25368,28841
NC_045512.2	13	29874	p1_G1.481;f90b84c9-f47e-46dd-b2b1-d58d8d010074|6	40	+	13	29874	255,0,0	3	51,1961,1024	0,26454,28837
NC_045512.2	13	29874	p1_G1.482;ae146c8c-98e8-4624-a6c6-d81e92d8cc9f|7	40	+	13	29874	255,0,0	3	53,316,2102	0,27371,27759
NC_045512.2	13	29874	p1_G1.483;11c2921d-5cdf-48d7-80ab-9452b3164f80|8	40	+	13	29874	255,0,0	3	61,507,2228	0,27034,27633
NC_045512.2	13	29874	p1_G1.484;dcc149f6-6b3c-4244-b1e9-8e0d56267b49|5	40	+	13	29874	255,0,0	3	61,1321,1436	0,27034,28425
NC_045512.2	13	29874	p1_G1.485;73183014-bad6-42bd-bf4a-b81763520a4e|10	40	+	13	29874	255,0,0	3	62,736,679	0,27036,29182
NC_045512.2	13	29874	p1_G1.486;da40f931-4298-4a1f-a835-596b05f8a12c|28	40	+	13	29874	255,0,0	2	66,2189	0,27672
NC_045512.2	13	29874	p1_G1.487;cadd9dab-75c4-460a-8d08-be16892f893b|8	40	+	13	29874	255,0,0	2	725,666	0,29195
NC_045512.2	13	29874	p1_G1.488;7c775562-af31-422e-92ab-3e3a623173f3|5	40	+	13	29874	255,0,0	2	812,406	0,29455
NC_045512.2	13	29874	p1_G1.489;fe98657f-af8c-409a-b8e1-c0c3f35f7159|18	40	+	13	29874	255,0,0	2	814,394	0,29467
NC_045512.2	13	29874	p1_G1.490;c3fbb9d5-aaa7-4505-a81b-e0316b78257b|8	40	+	13	29874	255,0,0	2	855,388	0,29473
NC_045512.2	13	29874	p1_G1.491;3b2df165-3080-46bb-a9ff-ad745bf78d1c|8	40	+	13	29874	255,0,0	2	1067,465	0,29396
NC_045512.2	13	29874	p1_G1.492;ff4dff18-b9b4-4397-8d76-c53385838bd4|5	40	+	13	29874	255,0,0	2	1280,522	0,29339
NC_045512.2	13	29874	p1_G1.493;9193af30-f4f6-4762-a7d9-78d9ba6aec26|6	40	+	13	29874	255,0,0	2	1322,538	0,29323
NC_045512.2	13	29874	p1_G1.494;cluster280.fasta:2	40	+	13	29874	255,0,0	2	1406,1141	0,28720
NC_045512.2	13	29874	p1_G1.495;d8c81222-a045-4f98-b458-3ddbe2cd8b25|16	40	+	13	29874	255,0,0	2	1607,1184	0,28677
NC_045512.2	13	29874	p1_G1.496;9dde1c16-967b-46d9-a228-00b251e6623a|5	40	+	13	29874	255,0,0	2	1800,384	0,29477
NC_045512.2	13	29874	p1_G1.497;75ddc175-63bc-4bdd-bda6-11aea0aa39db|8	40	+	13	29874	255,0,0	2	1840,363	0,29498
NC_045512.2	13	29874	p1_G1.498;3cdc841d-a0cc-455c-ad22-d33659e2a6bc|6	40	+	13	29874	255,0,0	2	1920,590	0,29271
NC_045512.2	13	29875	p1_G1.499;76d1de97-9f2b-441d-b8d9-0c375c9c6022|14	40	+	13	29875	255,0,0	3	51,153,914	0,28241,28948
NC_045512.2	13	29875	p1_G1.500;c9f963d7-2f80-473e-8196-b74206efa07f|20	40	+	13	29875	255,0,0	3	53,977,1022	0,27371,28840
NC_045512.2	13	29875	p1_G1.501;0fa26468-dd57-4570-9225-45fc6484623e|5	40	+	13	29875	255,0,0	3	63,252,3004	0,26468,26858
NC_045512.2	13	29875	p1_G1.502;595bbc4f-bfe8-49c7-a213-8fd54781f73d|8	40	+	13	29875	255,0,0	2	65,3438	0,26424
NC_045512.2	13	29875	p1_G1.503;cluster_93	40	+	13	29875	255,0,0	3	934,1682,543	0,1538,29319
NC_045512.2	13	29875	p1_G1.504;00e88405-f027-4303-8b67-b58c5dcec852|6	40	+	13	29875	255,0,0	2	1046,646	0,29216
NC_045512.2	13	29875	p1_G1.505;5d1d4396-5c6a-4d44-903e-be95d8c4027d|5	40	+	13	29875	255,0,0	2	1067,1471	0,28391
NC_045512.2	13	29875	p1_G1.506;f2d6c5ed-179b-491d-8130-24ba5fea2610|5	40	+	13	29875	255,0,0	2	1069,670	0,29192
NC_045512.2	13	29875	p1_G1.507;50d4c47d-b252-45f6-8081-68461c932b05|6	40	+	13	29875	255,0,0	2	1202,364	0,29498
NC_045512.2	13	29875	p1_G1.508;119987c5-b2ca-4dd1-994b-f3fe55c74d1b|14	40	+	13	29875	255,0,0	2	1259,541	0,29321
NC_045512.2	13	29875	p1_G1.509;e7be4c8e-fc05-4eb3-9248-1cdd75299a28|5	40	+	13	29875	255,0,0	2	1265,471	0,29391
NC_045512.2	13	29876	p1_G1.510;ee1c9801-40e2-4473-a20e-23461f907022|8	40	+	13	29876	255,0,0	3	52,1390,1021	0,27370,28842
NC_045512.2	13	29876	p1_G1.511;d37fccaf-4376-4edd-a768-72cb052b371b|6	40	+	13	29876	255,0,0	3	53,977,1461	0,27371,28402
NC_045512.2	13	29876	p1_G1.512;cluster_101	40	+	13	29876	255,0,0	3	53,1789,560	0,27371,29303
NC_045512.2	13	29876	p1_G1.513;6c746a18-c931-460e-a235-c678a9c20300|5	40	+	13	29876	255,0,0	2	1196,556	0,29307
NC_045512.2	13	29876	p1_G1.514;c700180b-513a-497c-8021-928bd1d09cb3|6	40	+	13	29876	255,0,0	2	1341,442	0,29421
NC_045512.2	13	29876	p1_G1.515;67964b66-4be4-460d-b6c8-ede3d64f2b60|11	40	+	13	29876	255,0,0	2	1840,612	0,29251
NC_045512.2	13	29877	p1_G1.516;4148e7f7-cc6f-4778-9157-9c0cf0066618|6	40	+	13	29877	255,0,0	3	51,1295,1147	0,27371,28717
NC_045512.2	13	29877	p1_G1.517;d1e896df-1c8e-42ab-bca4-7ce6f80db0b2|7	40	+	13	29877	255,0,0	2	1296,608	0,29256
NC_045512.2	13	29877	p1_G1.518;cf47c794-8c8a-47cf-8f09-3c6890d00b72|6	40	+	13	29877	255,0,0	2	1323,402	0,29462
NC_045512.2	13	29877	p1_G1.519;271b0338-d53b-4faf-af70-bc104e6d2ff8|7	40	+	13	29877	255,0,0	2	1463,566	0,29298
NC_045512.2	13	29875	p1_G1.520;90409c89-cb6d-4f1a-ab5e-bbccf43825a8|6	40	+	13	29875	255,0,0	3	51,1892,1448	0,26454,28414
NC_045512.2	18	29878	p1_G1.520;29109637-2d50-4cdc-b7c0-e62945cf1397|7	40	+	18	29878	255,0,0	3	46,1895,1446	0,26449,28414
NC_045512.2	13	29878	p1_G1.521;003b2fdf-6030-4a68-9755-4bab8af0b6cc|6	40	+	13	29878	255,0,0	3	51,918,408	0,28241,29457
NC_045512.2	13	29878	p1_G1.522;6634dcf8-2b81-4969-b1ad-e06b59896816|8	40	+	13	29878	255,0,0	3	51,1456,66	0,28241,29799
NC_045512.2	14	554	p1_G1.523;9999e90e-03ea-4640-a56c-7364fed22b87|10	40	+	14	554	255,0,0	1	540	0
NC_045512.2	14	1067	p1_G1.524;6db6a48a-de64-4f33-a113-5d3d93f768c3|10	40	+	14	1067	255,0,0	1	1053	0
NC_045512.2	14	26057	p1_G1.525;2d8a5d09-1bcc-4b2c-a87d-eea49b1b2981|5	40	+	14	26057	255,0,0	2	50,676	0,25367
NC_045512.2	14	26459	p1_G1.526;5b309eec-3596-44ca-b06a-739d8b87f5ce|16	40	+	14	26459	255,0,0	2	52,1078	0,25367
NC_045512.2	14	26443	p1_G1.526;2c3ca0d3-83c7-43b8-a8c8-5aa5c026f2e0|37	40	+	14	26443	255,0,0	2	50,1062	0,25367
NC_045512.2	14	27474	p1_G1.527;8d645f7b-c52b-4b6b-9ca4-c9b3dd4d7f81|36	40	+	14	27474	255,0,0	2	50,2093	0,25367
NC_045512.2	14	28467	p1_G1.528;ccfbca12-4c15-4322-8b81-d32ed84ccf01|30	40	+	14	28467	255,0,0	2	49,584	0,27869
NC_045512.2	14	28506	p1_G1.529;ccb4d262-d7c6-4c45-8236-3800e097b33c|18	40	+	14	28506	255,0,0	2	50,3125	0,25367
NC_045512.2	17	28488	p1_G1.529;45c9028e-e218-4940-83a5-7b6136f44bea|17	40	+	17	28488	255,0,0	2	49,3107	0,25364
NC_045512.2	14	28488	p1_G1.530;f6ac9f70-b92d-4b91-a79b-5bd6e177ac97|20	40	+	14	28488	255,0,0	2	50,2021	0,26453
NC_045512.2	14	28515	p1_G1.530;cluster1027.fasta:2	40	+	14	28515	255,0,0	2	48,2048	0,26453
NC_045512.2	11	28541	p1_G1.530;2112741f-4d12-476d-b030-9d96044f678d|27	40	+	11	28541	255,0,0	2	51,2074	0,26456
NC_045512.2	10	28542	p1_G1.530;2d7799b2-d33f-433a-91fa-70b9b06cd768|5	40	+	10	28542	255,0,0	2	54,2075	0,26457
NC_045512.2	14	28581	p1_G1.531;7e2c0d86-378b-4e41-bbe2-3443ac839834|5	40	+	14	28581	255,0,0	2	61,317	0,28250
NC_045512.2	14	28654	p1_G1.532;337c85a6-5d20-43bf-81ac-2e5af657b437|5	40	+	14	28654	255,0,0	2	55,2418	0,26222
NC_045512.2	14	29137	p1_G1.533;9d2844e9-6fc5-4164-8c07-f4b92596b996|7	40	+	14	29137	255,0,0	2	61,874	0,28249
NC_045512.2	14	29655	p1_G1.534;58b1e49a-7267-4aab-842c-3c1bc34e98fb|17	40	+	14	29655	255,0,0	2	62,3175	0,26466
NC_045512.2	14	29867	p1_G1.535;2f18ef00-259f-4d85-8de7-3586e766be3e|12	40	+	14	29867	255,0,0	2	1038,398	0,29455
NC_045512.2	14	29871	p1_G1.536;a73e240b-5e02-493c-bf3f-331f014a9be5|21	40	+	14	29871	255,0,0	3	50,390,1146	0,28240,28711
NC_045512.2	14	29871	p1_G1.537;4698fc9a-6c57-4a17-b5cd-e09195b0303b|7	40	+	14	29871	255,0,0	3	50,918,638	0,28240,29219
NC_045512.2	14	29871	p1_G1.538;1a91609a-41d2-4e8f-9b22-2801112e7d5c|5	40	+	14	29871	255,0,0	3	51,1022,920	0,27369,28937
NC_045512.2	14	29871	p1_G1.539;c585b80c-5b61-481e-a31c-10a2707e86e0|5	40	+	14	29871	255,0,0	3	55,346,399	0,27026,29458
NC_045512.2	14	29871	p1_G1.540;37a6dbb1-af4d-4a92-add8-44e862252dbc|9	40	+	14	29871	255,0,0	3	55,513,2250	0,27026,27607
NC_045512.2	14	29871	p1_G1.541;6b511c9d-7429-4f1c-9cf4-83f3fe4cd0e1|10	40	+	14	29871	255,0,0	2	913,389	0,29468
NC_045512.2	14	29871	p1_G1.542;db7f60e6-31bc-4552-a011-d8110a42dabe|11	40	+	14	29871	255,0,0	2	1019,530	0,29327
NC_045512.2	14	29871	p1_G1.543;9d47f43c-6dfc-4da1-b042-e2bfd8012d32|8	40	+	14	29871	255,0,0	2	1038,680	0,29177
NC_045512.2	14	29871	p1_G1.544;8b462012-fdc2-4aff-a6ee-0722c14a617e|5	40	+	14	29871	255,0,0	2	1060,570	0,29287
NC_045512.2	14	29871	p1_G1.545;cff53064-baa8-416a-b7f7-bce9659f0c3b|6	40	+	14	29871	255,0,0	2	1725,430	0,29427
NC_045512.2	14	29871	p1_G1.546;e60bbb0a-5796-4d2b-80fc-921b59d90617|8	40	+	14	29871	255,0,0	2	1842,392	0,29465
NC_045512.2	14	29872	p1_G1.547;e316b54a-f19d-4fa9-a7dd-e961904e632f|5	40	+	14	29872	255,0,0	2	933,640	0,29218
NC_045512.2	14	29872	p1_G1.548;a77d8b5c-9dfd-44b9-96ae-e07cb60b8610|7	40	+	14	29872	255,0,0	2	1137,381	0,29477
NC_045512.2	14	29873	p1_G1.549;eba86582-b9bc-4035-8e04-d52833cd1bae|8	40	+	14	29873	255,0,0	3	50,1938,1022	0,26453,28837
NC_045512.2	14	29873	p1_G1.550;4f8f795e-b18b-409d-972c-68261af910de|10	40	+	14	29873	255,0,0	3	50,756,809	0,28240,29050
NC_045512.2	14	29873	p1_G1.551;7dc17c46-b783-4e77-a26b-f104a635edc9|42	40	+	14	29873	255,0,0	2	726,524	0,29335
NC_045512.2	14	29873	p1_G1.552;b7670d09-ca5e-45bc-a848-331b111a8ceb|8	40	+	14	29873	255,0,0	2	726,432	0,29427
NC_045512.2	14	29873	p1_G1.553;9ebf7da9-a18c-4ce3-96be-0d2ed09e6b33|5	40	+	14	29873	255,0,0	2	912,343	0,29516
NC_045512.2	14	29873	p1_G1.554;a5ea43b1-3619-44a8-9a60-d5ef9845266f|6	40	+	14	29873	255,0,0	2	1753,562	0,29297
NC_045512.2	14	29873	p1_G1.555;cluster_102	40	+	14	29873	255,0,0	2	1914,677	0,29182
NC_045512.2	14	29874	p1_G1.556;cluster_147	40	+	14	29874	255,0,0	3	49,416,285	0,27869,29575
NC_045512.2	14	29874	p1_G1.557;5b602e25-7316-490b-b236-6453b6f160cc|17	40	+	14	29874	255,0,0	3	50,86,859	0,28240,29001
NC_045512.2	14	29874	p1_G1.558;fbf719ff-ff6d-468e-85ec-ad7db737ade1|5	40	+	14	29874	255,0,0	3	51,3136,1194	0,25366,28666
NC_045512.2	14	29874	p1_G1.559;74b14758-30f1-4f1a-a1e7-33b361451b8d|5	40	+	14	29874	255,0,0	3	52,1110,1227	0,27370,28633
NC_045512.2	14	29874	p1_G1.560;634d68c0-42d0-4283-a3c2-9f635a3e42fb|8	40	+	14	29874	255,0,0	3	54,598,857	0,28243,29003
NC_045512.2	14	29874	p1_G1.561;5fd81986-8907-4d8b-bad8-53ccd46b7867|5	40	+	14	29874	255,0,0	2	722,686	0,29174
NC_045512.2	14	29874	p1_G1.562;8ab7acf8-7351-4b59-be35-fec9c37af792|10	40	+	14	29874	255,0,0	2	1016,602	0,29258
NC_045512.2	14	29874	p1_G1.563;8b1dd1f5-87ba-471d-93ad-187105140945|23	40	+	14	29874	255,0,0	2	1029,564	0,29296
NC_045512.2	14	29874	p1_G1.564;61e497b0-547a-4c49-88fd-ed5a540c9a1f|9	40	+	14	29874	255,0,0	2	1255,566	0,29294
NC_045512.2	14	29875	p1_G1.565;7b5f4fa0-ba17-4a13-8b36-48e2b919ee86|13	40	+	14	29875	255,0,0	3	50,235,1226	0,28240,28635
NC_045512.2	16	29873	p1_G1.565;026a208f-8b3f-4081-8bf1-521af9e23dfa|10	40	+	16	29873	255,0,0	3	48,235,1224	0,28238,28633
NC_045512.2	14	29875	p1_G1.566;e4b40c1f-ada0-40e9-b349-3eac7dc8cfa5|12	40	+	14	29875	255,0,0	2	64,2069	0,27792
NC_045512.2	14	29875	p1_G1.567;a1800768-f813-488d-9edc-5c01e8563ccb|8	40	+	14	29875	255,0,0	2	720,349	0,29512
NC_045512.2	14	29875	p1_G1.568;c082b809-0f7b-4290-808d-316ced21103e|5	40	+	14	29875	255,0,0	2	1380,557	0,29304
NC_045512.2	14	29875	p1_G1.569;84bf753e-93a6-432e-a4e0-761c61825536|7	40	+	14	29875	255,0,0	2	1944,417	0,29444
NC_045512.2	14	29875	p1_G1.570;6c260c25-1c8e-487e-893d-a200ed41f2cc|8	40	+	14	29875	255,0,0	2	2464,557	0,29304
NC_045512.2	14	29876	p1_G1.571;cluster_134	40	+	14	29876	255,0,0	3	60,642,648	0,27037,29214
NC_045512.2	14	29876	p1_G1.572;8285f6f6-f5a5-4aeb-9d47-78919d61cca2|8	40	+	14	29876	255,0,0	2	1138,582	0,29280
NC_045512.2	14	29876	p1_G1.573;cluster169.fasta:2	40	+	14	29876	255,0,0	2	2468,793	0,29069
NC_045512.2	14	29877	p1_G1.574;ac693999-5d28-47c0-8263-addd6c635d3c|10	40	+	14	29877	255,0,0	3	50,475,1023	0,28240,28840
NC_045512.2	14	29877	p1_G1.575;cluster_92	40	+	14	29877	255,0,0	3	55,2223,487	0,27026,29376
NC_045512.2	14	29878	p1_G1.576;0ccc8793-1378-4cd0-9cc5-430b8d454d2f|6	40	+	14	29878	255,0,0	2	1278,718	0,29146
NC_045512.2	14	29879	p1_G1.577;cluster714.fasta:2	40	+	14	29879	255,0,0	2	44,1605	0,28260
NC_045512.2	14	29879	p1_G1.578;58fafad7-b11b-486e-8b72-53bc892234a5|5	40	+	14	29879	255,0,0	3	50,3243,89	0,26453,29776
NC_045512.2	17	29874	p1_G1.579;cdcb3188-3980-4317-a625-3790f4b12fef|6	40	+	17	29874	255,0,0	2	281,1612	0,28245
NC_045512.2	14	29879	p1_G1.579;68e33c76-1eef-4b1a-9c50-3ba51ae8710e|5	40	+	14	29879	255,0,0	2	275,1621	0,28244
NC_045512.2	14	29882	p1_G1.580;bb88522d-36c0-4a9a-bd71-d9c82da9f5b3|5	40	+	14	29882	255,0,0	2	1656,651	0,29217
NC_045512.2	15	26269	p1_G1.581;a586886b-27c7-4c21-94fa-db6a7b33169b|14	40	+	15	26269	255,0,0	2	51,888	0,25366
NC_045512.2	16	29562	p1_G1.582;8a357106-f892-468e-800e-013d4316c82a|5	40	+	16	29562	255,0,0	2	47,3095	0,26451
NC_045512.2	15	29559	p1_G1.582;53759258-658a-4138-9b46-12a5f7934d86|38	40	+	15	29559	255,0,0	2	49,3092	0,26452
NC_045512.2	15	29864	p1_G1.583;f32d33cf-c95c-40e3-b2bb-9196c3c7b844|8	40	+	15	29864	255,0,0	3	49,2196,1134	0,26452,28715
NC_045512.2	15	29871	p1_G1.584;cluster1385.fasta:2	40	+	15	29871	255,0,0	3	61,306,3051	0,26465,26805
NC_045512.2	15	29871	p1_G1.585;6c750dc1-e44c-4788-a7f0-27b52b35edbe|18	40	+	15	29871	255,0,0	3	61,2045,1295	0,26465,28561
NC_045512.2	15	29873	p1_G1.586;a0df67dc-82ff-4339-a32c-145372de488a|7	40	+	15	29873	255,0,0	2	12,3302	0,26556
NC_045512.2	15	29873	p1_G1.587;75e928bd-07d6-4ade-b0e7-0e01a4317a1f|9	40	+	15	29873	255,0,0	2	1978,398	0,29460
NC_045512.2	15	29874	p1_G1.588;cluster_48	40	+	15	29874	255,0,0	3	27,2923,3415	0,812,26444
NC_045512.2	15	29874	p1_G1.589;da462156-b3e9-4c6d-a500-714ad6b39001|8	40	+	15	29874	255,0,0	2	1124,482	0,29377
NC_045512.2	15	29878	p1_G1.590;3feafc77-7393-4add-9e1d-247c327a32d5|10	40	+	15	29878	255,0,0	2	13,2494	0,27369
NC_045512.2	15	29882	p1_G1.591;c2dfe38d-1cf7-4efb-8931-e5f00aea638e|5	40	+	15	29882	255,0,0	2	1249,393	0,29474
NC_045512.2	16	22037	p1_G1.592;b0d47c77-da0b-444f-9aaf-ba7b89731f31|10	40	+	16	22037	255,0,0	2	49,486	0,21535
NC_045512.2	16	29872	p1_G1.593;452fde8a-d3da-4bca-8862-8951ee952742|7	40	+	16	29872	255,0,0	2	719,1018	0,28838
NC_045512.2	16	29873	p1_G1.594;5149c4be-d929-4edf-a1e2-586d25fba891|13	40	+	16	29873	255,0,0	2	739,563	0,29294
NC_045512.2	18	29873	p1_G1.595;cluster817.fasta:2	40	+	18	29873	255,0,0	3	46,268,1203	0,28236,28652
NC_045512.2	16	29874	p1_G1.595;287350bc-90af-4f2c-9dde-3e10c9793ecf|6	40	+	16	29874	255,0,0	3	48,276,1202	0,28238,28656
NC_045512.2	16	29875	p1_G1.596;92b056c2-b01e-4a1f-99ba-e0efaad889b7|9	40	+	16	29875	255,0,0	2	1258,644	0,29215
NC_045512.2	16	29877	p1_G1.597;79da9b4a-924b-4c44-b032-4209ea2b33f5|5	40	+	16	29877	255,0,0	2	1654,407	0,29454
NC_045512.2	16	29878	p1_G1.598;cluster_75	40	+	16	29878	255,0,0	3	47,257,3444	0,25365,26418
NC_045512.2	17	873	p1_G1.599;ec7861d1-8ee9-4828-b973-4390fdf6dc5f|21	40	+	17	873	255,0,0	1	856	0
NC_045512.2	17	22882	p1_G1.600;b87ded22-ff02-42f0-b19a-d3ba216dc4f2|5	40	+	17	22882	255,0,0	2	46,1331	0,21534
NC_045512.2	17	27091	p1_G1.601;26914fed-8b00-492c-a5a7-02b3a94374de|62	40	+	17	27091	255,0,0	2	45,624	0,26450
NC_045512.2	17	28783	p1_G1.602;b5242acb-4fbf-4a6b-86da-de4685f73287|15	40	+	17	28783	255,0,0	2	49,3402	0,25364
NC_045512.2	18	28955	p1_G1.603;4cc2ed6a-ed71-43ab-bfae-f02bf369f977|10	40	+	18	28955	255,0,0	2	46,2488	0,26449
NC_045512.2	17	28960	p1_G1.603;daebca7a-d47f-420a-9825-4628723ba129|5	40	+	17	28960	255,0,0	2	45,2493	0,26450
NC_045512.2	17	29464	p1_G1.604;1fe13dd5-901a-4fea-aa5a-ded8e7fd9331|25	40	+	17	29464	255,0,0	2	49,2080	0,27367
NC_045512.2	17	29544	p1_G1.605;3ab2e215-f8dd-450b-9e0a-168803a02dda|16	40	+	17	29544	255,0,0	2	57,2497	0,27030
NC_045512.2	17	29782	p1_G1.606;cluster457.fasta:2	40	+	17	29782	255,0,0	2	49,2398	0,27367
NC_045512.2	17	29871	p1_G1.607;61fde5c8-3d5f-4558-b68f-95cea2a73405|6	40	+	17	29871	255,0,0	2	840,779	0,29075
NC_045512.2	17	29871	p1_G1.608;097f5a3c-c33c-4f3e-91b5-9cd3b35cdb25|12	40	+	17	29871	255,0,0	2	1273,548	0,29306
NC_045512.2	17	29872	p1_G1.609;66a320bf-f0ce-4e32-8bd9-513c603c9a4c|7	40	+	17	29872	255,0,0	2	1028,546	0,29309
NC_045512.2	17	29872	p1_G1.610;3d8589ca-6d5f-4dc9-b17e-5a8e0a77b047|5	40	+	17	29872	255,0,0	2	1276,467	0,29388
NC_045512.2	17	29872	p1_G1.611;1dc68ac9-c0cd-4e3e-93a6-dee903bb8ae0|6	40	+	17	29872	255,0,0	2	1361,859	0,28996
NC_045512.2	17	29873	p1_G1.612;0e52a5c6-ee7a-4d6e-b742-c89504db2843|5	40	+	17	29873	255,0,0	3	63,51,2473	0,11593,27383
NC_045512.2	17	29873	p1_G1.613;cluster1074.fasta:2	40	+	17	29873	255,0,0	3	3338,285,616	0,27088,29240
NC_045512.2	17	29874	p1_G1.614;68f35fa3-1aa2-4e40-a5a7-974eb6dd0e7c|5	40	+	17	29874	255,0,0	3	47,1215,2137	0,26450,27720
NC_045512.2	17	29874	p1_G1.615;cluster804.fasta:8	40	+	17	29874	255,0,0	9	61,585,158,116,354,104,193,283,992	0,26490,27131,27327,27507,28041,28224,28471,28865
NC_045512.2	17	29874	p1_G1.616;3873134b-9599-4637-9736-e9e0f01fd054|5	40	+	17	29874	255,0,0	2	1276,1020	0,28837
NC_045512.2	17	29875	p1_G1.617;aa006b80-a7ea-480f-b774-fedc63ccd59d|10	40	+	17	29875	255,0,0	2	59,1670	0,28188
NC_045512.2	17	29875	p1_G1.618;d9c692cb-5489-410d-8c3c-e49fbf775ab4|6	40	+	17	29875	255,0,0	2	726,1124	0,28734
NC_045512.2	17	29875	p1_G1.619;71eae5e2-d646-4018-874a-29ee04c918d4|18	40	+	17	29875	255,0,0	2	905,531	0,29327
NC_045512.2	17	29875	p1_G1.620;cluster911.fasta:2	40	+	17	29875	255,0,0	4	1353,1353,562,294	0,25414,26800,29564
NC_045512.2	17	29876	p1_G1.621;1a8e6510-f862-48b5-b103-f7e448796db9|9	40	+	17	29876	255,0,0	3	49,1043,861	0,27367,28998
NC_045512.2	17	29876	p1_G1.622;b8a900e8-de71-4d83-ac41-f1a8870da257|6	40	+	17	29876	255,0,0	2	1391,710	0,29149
NC_045512.2	17	29876	p1_G1.623;41d3e6b6-ebae-47ea-89df-97d9d5b0b5c4|10	40	+	17	29876	255,0,0	2	1971,475	0,29384
NC_045512.2	17	29877	p1_G1.624;f9cf0c6a-f561-43ee-b1bd-c0858e030ffe|6	40	+	17	29877	255,0,0	3	49,1111,1147	0,27367,28713
NC_045512.2	17	29877	p1_G1.625;cluster_118	40	+	17	29877	255,0,0	2	1029,517	0,29343
NC_045512.2	17	29884	p1_G1.626;aa6d653c-b34d-4359-97f3-905b6577b8ce|5	40	+	17	29884	255,0,0	2	1372,533	0,29334
NC_045512.2	18	25088	p1_G1.627;2d2f2b43-62f9-49f8-9a8c-60c17b47550b|6	40	+	18	25088	255,0,0	2	45,3538	0,21532
NC_045512.2	18	25496	p1_G1.628;73514a18-508a-4983-8464-015ea64058aa|5	40	+	18	25496	255,0,0	2	47,3945	0,21533
NC_045512.2	18	28399	p1_G1.629;bcada95f-15a6-401e-9bda-a5049f496cf8|5	40	+	18	28399	255,0,0	2	57,505	0,27876
NC_045512.2	18	28632	p1_G1.630;cluster1240.fasta:2	40	+	18	28632	255,0,0	2	46,378	0,28236
NC_045512.2	18	29205	p1_G1.631;1f92937d-23b6-4db7-a748-023a3122d0c6|9	40	+	18	29205	255,0,0	2	51,2165	0,27022
NC_045512.2	18	29316	p1_G1.632;1bdd5ca6-c355-493e-a222-68c8b8c095d3|7	40	+	18	29316	255,0,0	2	51,3080	0,26218
NC_045512.2	18	29544	p1_G1.633;e7c286c1-f88f-4bbf-8c0a-b67c02dcae50|14	40	+	18	29544	255,0,0	2	48,4163	0,25363
NC_045512.2	18	29871	p1_G1.634;9a17d81f-f27f-4868-baa2-9a4ad37cde0c|6	40	+	18	29871	255,0,0	3	45,272,1141	0,28236,28712
NC_045512.2	18	29871	p1_G1.635;f9909579-68fe-4e51-92d8-89e8d4ca5f3c|7	40	+	18	29871	255,0,0	2	1415,560	0,29293
NC_045512.2	18	29872	p1_G1.636;169dbd1e-7d56-4b95-bea7-c80091ba6a11|9	40	+	18	29872	255,0,0	3	51,2289,1296	0,26218,28558
NC_045512.2	18	29872	p1_G1.637;89b79122-7d94-4845-8591-f305167739a1|29	40	+	18	29872	255,0,0	2	1069,563	0,29291
NC_045512.2	18	29873	p1_G1.638;56b3c8d8-a1df-4bd0-85e4-3665089a7592|21	40	+	18	29873	255,0,0	3	46,2058,1297	0,26449,28558
NC_045512.2	18	29873	p1_G1.639;ba44dd82-9531-4c7d-8081-272a7764fe63|8	40	+	18	29873	255,0,0	2	735,1379	0,28476
NC_045512.2	18	29873	p1_G1.640;8ed77e05-ec40-4ce6-b3fd-532e219d1eff|24	40	+	18	29873	255,0,0	2	1064,521	0,29334
NC_045512.2	18	29874	p1_G1.641;2918dd1a-0b9c-4413-955c-a003e620e295|7	40	+	18	29874	255,0,0	3	46,1469,919	0,27366,28937
NC_045512.2	18	29874	p1_G1.642;30ea9cd8-c302-4bd9-9fd1-953ecaa62032|14	40	+	18	29874	255,0,0	3	56,2664,84	0,27029,29772
NC_045512.2	18	29874	p1_G1.643;f607e343-fc03-466d-81bd-8c867c8cf119|13	40	+	18	29874	255,0,0	2	840,517	0,29339
NC_045512.2	18	29876	p1_G1.644;6c269bec-d843-4367-ab93-ae22d9cb529d|6	40	+	18	29876	255,0,0	2	1151,1634	0,28224
NC_045512.2	18	29876	p1_G1.645;cluster1317.fasta:2	40	+	18	29876	255,0,0	2	1953,637	0,29221
NC_045512.2	18	29878	p1_G1.646;cluster1338.fasta:2	40	+	18	29878	255,0,0	2	66,535	0,29325
NC_045512.2	19	1632	p1_G1.647;c6715028-597b-4156-9c68-c2d2e7765a19|11	40	+	19	1632	255,0,0	1	1613	0
NC_045512.2	19	29873	p1_G1.648;3bde8863-e13c-44f9-963e-d3a9839f7c1f|27	40	+	19	29873	255,0,0	3	47,2306,57	0,27365,29797
NC_045512.2	19	29874	p1_G1.649;f2df6f62-9255-4e45-986c-74300d97f89d|12	40	+	19	29874	255,0,0	2	1116,516	0,29339
NC_045512.2	19	29875	p1_G1.650;dfa6531a-583a-40ad-ae97-0f6a83dc6111|7	40	+	19	29875	255,0,0	2	49,881	0,28975
NC_045512.2	25	29872	p1_G1.651;721edfe0-086f-44c6-801c-279976886c09|5	40	+	25	29872	255,0,0	2	1937,381	0,29466
NC_045512.2	28	25036	p1_G1.652;3dd3b0cd-b876-40ca-b34b-0d0923fd72a5|9	40	+	28	25036	255,0,0	2	37,3485	0,21523
NC_045512.2	34	29875	p1_G1.653;818686e9-0501-4d38-8671-f4ecbcc50605|5	40	+	34	29875	255,0,0	2	1640,522	0,29319
NC_045512.2	37	29874	p1_G1.654;cluster_81	40	+	37	29874	255,0,0	3	788,2445,508	0,7120,29329
NC_045512.2	89	29871	p1_G1.655;cluster348.fasta:2	40	+	89	29871	255,0,0	2	1858,393	0,29389
NC_045512.2	156	29878	p1_G1.656;cluster_96	40	+	156	29878	255,0,0	2	2183,376	0,29346
NC_045512.2	761	29873	p1_G1.657;cluster_14	40	+	761	29873	255,0,0	5	5261,497,3943,195,357	0,5762,6313,26721,28755
NC_045512.2	826	29873	p1_G1.658;cluster_42	40	+	826	29873	255,0,0	3	1661,4843,391	0,15150,28656
NC_045512.2	925	29875	p1_G1.659;cluster_83	40	+	925	29875	255,0,0	3	1023,2212,393	0,1354,28557
NC_045512.2	1027	29874	p1_G1.660;cluster_128	40	+	1027	29874	255,0,0	2	814,381	0,28466
NC_045512.2	1058	29878	p1_G1.661;cluster282.fasta:2	40	+	1058	29878	255,0,0	3	2029,166,757	0,27301,28063
NC_045512.2	1117	29876	p1_G1.662;cluster568.fasta:2	40	+	1117	29876	255,0,0	2	285,1662	0,27097
NC_045512.2	1164	1979	p1_G1.663;cluster_149	40	+	1164	1979	255,0,0	1	815	0
NC_045512.2	1255	29878	p1_G1.664;cluster575.fasta:2	40	+	1255	29878	255,0,0	2	1960,897	0,27726
NC_045512.2	1288	29877	p1_G1.665;cluster_108	40	+	1288	29877	255,0,0	2	1448,791	0,27798
NC_045512.2	2318	29874	p1_G1.666;cluster1031.fasta:2	40	+	2318	29874	255,0,0	3	5410,56,404	0,19280,27152
NC_045512.2	2566	4591	p1_G1.667;cluster_113	40	+	2566	4591	255,0,0	1	2025	0
NC_045512.2	2792	29876	p1_G1.668;cluster_35	40	+	2792	29876	255,0,0	6	2567,1570,945,1913,227,595	0,19706,21334,22556,24542,26489
NC_045512.2	3134	3877	p1_G1.669;cluster_153	40	+	3134	3877	255,0,0	1	743	0
NC_045512.2	3245	29877	p1_G1.670;cluster_90	40	+	3245	29877	255,0,0	2	2768,407	0,26225
NC_045512.2	3300	29878	p1_G1.671;cluster_136	40	+	3300	29878	255,0,0	2	635,497	0,26081
NC_045512.2	3378	29873	p1_G1.672;cluster86.fasta:2	40	+	3378	29873	255,0,0	2	371,521	0,25974
NC_045512.2	3730	29874	p1_G1.673;cluster_19	40	+	3730	29874	255,0,0	4	3114,2106,2914,887	0,3155,21652,25257
NC_045512.2	4280	29875	p1_G1.674;cluster_130	40	+	4280	29875	255,0,0	2	813,474	0,25121
NC_045512.2	4449	5387	p1_G1.675;cluster_145	40	+	4449	5387	255,0,0	1	938	0
NC_045512.2	4902	29876	p1_G1.676;cluster_20	40	+	4902	29876	255,0,0	2	8587,644	0,24330
NC_045512.2	5432	29875	p1_G1.677;cluster_133	40	+	5432	29875	255,0,0	2	1195,45	0,24398
NC_045512.2	5589	29876	p1_G1.678;cluster232.fasta:2	40	+	5589	29876	255,0,0	2	1371,551	0,23736
NC_045512.2	6000	29873	p1_G1.679;cluster1514.fasta:2	40	+	6000	29873	255,0,0	2	654,566	0,23307
NC_045512.2	6057	29871	p1_G1.680;cluster124.fasta:2	40	+	6057	29871	255,0,0	2	2627,923	0,22891
NC_045512.2	6154	29872	p1_G1.681;cluster219.fasta:2	40	+	6154	29872	255,0,0	2	653,1467	0,22251
NC_045512.2	6274	29871	p1_G1.682;0f2c0f43-7a16-448e-b3c6-5d445f366dd0|5	40	+	6274	29871	255,0,0	1	23597	0
NC_045512.2	6797	29879	p1_G1.683;cluster123.fasta:2	40	+	6797	29879	255,0,0	2	1366,501	0,22581
NC_045512.2	6882	29874	p1_G1.684;cluster_27	40	+	6882	29874	255,0,0	2	7768,482	0,22510
NC_045512.2	6973	29875	p1_G1.685;cluster_34	40	+	6973	29875	255,0,0	4	582,6662,721,85	0,1288,22014,22817
NC_045512.2	7357	8141	p1_G1.686;cluster_151	40	+	7357	8141	255,0,0	1	784	0
NC_045512.2	7407	29873	p1_G1.687;cluster_135	40	+	7407	29873	255,0,0	2	779,369	0,22097
NC_045512.2	8194	10045	p1_G1.688;cluster_111	40	+	8194	10045	255,0,0	1	1851	0
NC_045512.2	9178	29876	p1_G1.689;cluster_77	40	+	9178	29876	255,0,0	3	3511,403,68	0,20131,20630
NC_045512.2	9199	29876	p1_G1.690;cluster729.fasta:2	40	+	9199	29876	255,0,0	3	2503,236,394	0,18385,20283
NC_045512.2	9538	29876	p1_G1.691;cluster_99	40	+	9538	29876	255,0,0	3	507,1756,422	0,1427,19916
NC_045512.2	10626	29874	p1_G1.692;67d44c9f-d5c6-49db-9149-9532cb1d179d|7	40	+	10626	29874	255,0,0	1	19248	0
NC_045512.2	11363	29875	p1_G1.693;76c65a9f-a633-4574-9533-ec0927c36d18|5	40	+	11363	29875	255,0,0	1	18512	0
NC_045512.2	11367	29876	p1_G1.694;cluster_140	40	+	11367	29876	255,0,0	3	622,59,396	0,16612,18113
NC_045512.2	11548	29875	p1_G1.695;cluster_2	40	+	11548	29875	255,0,0	2	16863,1018	0,17309
NC_045512.2	11555	29871	p1_G1.696;d20a43bd-855e-4960-8224-511b7b464d7b|9	40	+	11555	29871	255,0,0	1	18316	0
NC_045512.2	11840	29874	p1_G1.697;521ffae0-3057-42a4-895f-663b644f86ca|12	40	+	11840	29874	255,0,0	1	18034	0
NC_045512.2	12031	29874	p1_G1.698;ad810374-d683-4939-b042-cf28d736e26a|8	40	+	12031	29874	255,0,0	1	17843	0
NC_045512.2	12125	29875	p1_G1.699;cluster_76	40	+	12125	29875	255,0,0	3	3199,162,811	0,15269,16939
NC_045512.2	12158	29871	p1_G1.700;2640af42-daa3-46a0-9617-21125b3210af|10	40	+	12158	29871	255,0,0	1	17713	0
NC_045512.2	12419	29876	p1_G1.701;c870f545-cafa-4c18-b61d-90438a8bfd3b|9	40	+	12419	29876	255,0,0	1	17457	0
NC_045512.2	12560	29875	p1_G1.702;461fbc61-921d-4e33-876e-719a71bb7fc2|10	40	+	12560	29875	255,0,0	1	17315	0
NC_045512.2	12680	13591	p1_G1.703;cluster_142	40	+	12680	13591	255,0,0	1	911	0
NC_045512.2	12680	29876	p1_G1.704;cluster_64	40	+	12680	29876	255,0,0	2	4789,606	0,16590
NC_045512.2	12710	29873	p1_G1.705;0af434d2-ab35-4aa1-bf2d-3805700e574c|10	40	+	12710	29873	255,0,0	1	17163	0
NC_045512.2	13218	29874	p1_G1.706;1ccb214f-28b8-4bf6-9088-b9a55e3dede9|90	40	+	13218	29874	255,0,0	1	16656	0
NC_045512.2	13276	29873	p1_G1.707;cluster_58	40	+	13276	29873	255,0,0	2	5429,478	0,16119
NC_045512.2	13424	29874	p1_G1.708;cluster_146	40	+	13424	29874	255,0,0	2	610,204	0,16246
NC_045512.2	13587	29873	p1_G1.709;f1856b46-01bc-4447-b307-6b7b95ebd9ad|10	40	+	13587	29873	255,0,0	1	16286	0
NC_045512.2	13721	29873	p1_G1.710;37aa7303-dda8-40ce-9a59-6f029af5e2bb|14	40	+	13721	29873	255,0,0	1	16152	0
NC_045512.2	13881	29872	p1_G1.711;41d368d0-5dd7-479b-b3f6-4205d9844b43|16	40	+	13881	29872	255,0,0	1	15991	0
NC_045512.2	14009	29874	p1_G1.712;8d5a9ea7-2072-4b8c-8a8a-e2f61df84ca3|6	40	+	14009	29874	255,0,0	1	15865	0
NC_045512.2	14115	29875	p1_G1.713;402a41ee-fe71-4c7b-ae2a-a61416e46b7d|5	40	+	14115	29875	255,0,0	1	15760	0
NC_045512.2	14455	29874	p1_G1.714;a3b3e6f6-f9c5-4e54-8241-7c914abbee0b|102	40	+	14455	29874	255,0,0	1	15419	0
NC_045512.2	14837	29875	p1_G1.715;cluster_40	40	+	14837	29875	255,0,0	3	5397,997,791	0,12527,14247
NC_045512.2	15044	29872	p1_G1.716;ed81a14c-307b-4df3-a519-bd088ee3bbc9|33	40	+	15044	29872	255,0,0	1	14828	0
NC_045512.2	15044	29875	p1_G1.717;cluster_5	40	+	15044	29875	255,0,0	2	11569,657	0,14174
NC_045512.2	15855	29874	p1_G1.718;cluster_86	40	+	15855	29874	255,0,0	2	3024,563	0,13456
NC_045512.2	16151	29881	p1_G1.719;cluster_72	40	+	16151	29881	255,0,0	2	2233,1998	0,11732
NC_045512.2	16256	29873	p1_G1.720;cluster_80	40	+	16256	29873	255,0,0	3	2266,934,570	0,4427,13047
NC_045512.2	16426	29879	p1_G1.721;cluster_154	40	+	16426	29879	255,0,0	2	588,68	0,13385
NC_045512.2	16746	29872	p1_G1.722;cluster_21	40	+	16746	29872	255,0,0	2	8638,369	0,12757
NC_045512.2	16782	29877	p1_G1.723;cluster_8	40	+	16782	29877	255,0,0	2	10601,407	0,12688
NC_045512.2	16822	29878	p1_G1.724;cluster_124	40	+	16822	29878	255,0,0	2	1403,202	0,12854
NC_045512.2	17006	29868	p1_G1.725;cluster1143.fasta:2	40	+	17006	29868	255,0,0	3	455,272,136	0,12348,12726
NC_045512.2	17035	17808	p1_G1.726;cluster_152	40	+	17035	17808	255,0,0	1	773	0
NC_045512.2	17262	29876	p1_G1.727;cluster_84	40	+	17262	29876	255,0,0	3	1869,1610,203	0,2851,12411
NC_045512.2	18095	29876	p1_G1.728;cluster135.fasta:2	40	+	18095	29876	255,0,0	1	11781	0
NC_045512.2	18169	22150	p1_G1.729;cluster_73	40	+	18169	22150	255,0,0	1	3981	0
NC_045512.2	18202	29877	p1_G1.730;cluster_43	40	+	18202	29877	255,0,0	3	4932,906,707	0,8682,10968
NC_045512.2	18267	29874	p1_G1.731;cluster_51	40	+	18267	29874	255,0,0	2	4221,1997	0,9610
NC_045512.2	18910	19787	p1_G1.732;cluster_144	40	+	18910	19787	255,0,0	1	877	0
NC_045512.2	18973	29876	p1_G1.733;cluster_13	40	+	18973	29876	255,0,0	2	9466,1023	0,9880
NC_045512.2	19608	29875	p1_G1.734;cluster_91	40	+	19608	29875	255,0,0	2	2809,523	0,9744
NC_045512.2	19797	29876	p1_G1.735;cluster1282.fasta:2	40	+	19797	29876	255,0,0	1	10079	0
NC_045512.2	20169	29874	p1_G1.736;cluster_23	40	+	20169	29874	255,0,0	2	6649,1658	0,8047
NC_045512.2	20169	29874	p1_G1.737;cluster868.fasta:2	40	+	20169	29874	255,0,0	2	6699,1619	0,8086
NC_045512.2	20252	29879	p1_G1.738;cluster_15	40	+	20252	29879	255,0,0	1	9627	0
NC_045512.2	20991	26255	p1_G1.739;cluster_62	40	+	20991	26255	255,0,0	1	5264	0
NC_045512.2	21011	29876	p1_G1.740;cluster_29	40	+	21011	29876	255,0,0	2	7304,798	0,8067
NC_045512.2	21249	29874	p1_G1.741;cluster143.fasta:2	40	+	21249	29874	255,0,0	1	8625	0
NC_045512.2	21534	26159	p1_G1.742;4582e944-2fb3-4f16-b7cb-0852d3d69434|5	40	+	21534	26159	255,0,0	1	4625	0
NC_045512.2	21551	22136	p1_G1.743;40b186c7-b1fb-448c-8637-93a89acc5d79|8	40	+	21551	22136	255,0,0	1	585	0
NC_045512.2	21551	22450	p1_G1.744;a950c753-277b-459a-8d8d-7562cee5697a|7	40	+	21551	22450	255,0,0	1	899	0
NC_045512.2	21551	23594	p1_G1.745;8cc69893-acc6-454c-a259-5900e3c7bb14|5	40	+	21551	23594	255,0,0	1	2043	0
NC_045512.2	21551	28631	p1_G1.746;d768697b-b21f-4502-93bf-6ec6fad691ef|5	40	+	21551	28631	255,0,0	1	7080	0
NC_045512.2	21551	29021	p1_G1.747;5ff450fa-6c77-487d-b5e3-2a3dd8b42352|5	40	+	21551	29021	255,0,0	1	7470	0
NC_045512.2	21551	29873	p1_G1.748;7a011650-7114-43bc-9f04-6365f6a0dd6d|9	40	+	21551	29873	255,0,0	2	5830,406	0,7916
NC_045512.2	21551	29875	p1_G1.749;cluster_65	40	+	21551	29875	255,0,0	3	1518,1773,754	0,5000,7570
NC_045512.2	21551	29875	p1_G1.750;3f649a34-15a7-40b6-9cbc-fcb35289ba15|6	40	+	21551	29875	255,0,0	2	5224,3058	0,5266
NC_045512.2	21552	23763	p1_G1.751;96596cd6-4764-45b8-b04c-8fbd0e74c508|5	40	+	21552	23763	255,0,0	1	2211	0
NC_045512.2	21552	29322	p1_G1.752;cba4bd9c-2534-46cf-aa41-13a4f92c3000|5	40	+	21552	29322	255,0,0	1	7770	0
NC_045512.2	21552	29871	p1_G1.753;cluster_31	40	+	21552	29871	255,0,0	2	6250,696	0,7623
NC_045512.2	21552	29876	p1_G1.754;cluster1137.fasta:2	40	+	21552	29876	255,0,0	1	8324	0
NC_045512.2	21551	29873	p1_G1.754;cluster_24	40	+	21551	29873	255,0,0	1	8322	0
NC_045512.2	21552	29875	p1_G1.754;cluster1094.fasta:2	40	+	21552	29875	255,0,0	1	8323	0
NC_045512.2	21553	28704	p1_G1.755;ef2bb072-a8c7-46a0-bcc7-6e94544d709e|6	40	+	21553	28704	255,0,0	1	7151	0
NC_045512.2	21565	29877	p1_G1.756;cluster_26	40	+	21565	29877	255,0,0	2	7658,558	0,7754
NC_045512.2	21580	29876	p1_G1.757;cluster_55	40	+	21580	29876	255,0,0	3	2346,2042,604	0,2384,7692
NC_045512.2	21582	24958	p1_G1.758;cluster930.fasta:2	40	+	21582	24958	255,0,0	1	3376	0
NC_045512.2	21709	29875	p1_G1.759;cluster_56	40	+	21709	29875	255,0,0	3	1953,1602,2461	0,3254,5705
NC_045512.2	21813	29887	p1_G1.760;cluster700.fasta:2	40	+	21813	29887	255,0,0	1	8074	0
NC_045512.2	21880	29871	p1_G1.761;1cffceaf-3d4f-4ac0-8499-5b4e9b678ffa|5	40	+	21880	29871	255,0,0	2	5506,399	0,7592
NC_045512.2	21891	29881	p1_G1.762;cluster1313.fasta:2	40	+	21891	29881	255,0,0	1	7990	0
NC_045512.2	21966	22873	p1_G1.763;cluster296.fasta:2	40	+	21966	22873	255,0,0	1	907	0
NC_045512.2	21991	22952	p1_G1.764;cf4e4f00-2247-407a-bf78-70184678ccc8|5	40	+	21991	22952	255,0,0	1	961	0
NC_045512.2	22007	29875	p1_G1.765;cluster1054.fasta:2	40	+	22007	29875	255,0,0	1	7868	0
NC_045512.2	22031	29873	p1_G1.766;b8871eba-87fb-4266-9c8e-6a66777a0c21|5	40	+	22031	29873	255,0,0	2	4748,3053	0,4789
NC_045512.2	22044	29864	p1_G1.767;cluster328.fasta:2	40	+	22044	29864	255,0,0	1	7820	0
NC_045512.2	22341	29876	p1_G1.768;cluster567.fasta:2	40	+	22341	29876	255,0,0	1	7535	0
NC_045512.2	22367	29874	p1_G1.768;cluster205.fasta:2	40	+	22367	29874	255,0,0	1	7507	0
NC_045512.2	22326	29877	p1_G1.768;cluster88.fasta:2	40	+	22326	29877	255,0,0	1	7551	0
NC_045512.2	22386	23772	p1_G1.769;9ac639eb-5f0d-4aa4-b72c-e4ec0bdca5ea|5	40	+	22386	23772	255,0,0	1	1386	0
NC_045512.2	22461	29872	p1_G1.770;cluster_117	40	+	22461	29872	255,0,0	2	1320,654	0,6757
NC_045512.2	22515	29876	p1_G1.771;cluster_33	40	+	22515	29876	255,0,0	1	7361	0
NC_045512.2	22772	29871	p1_G1.772;cluster1524.fasta:2	40	+	22772	29871	255,0,0	1	7099	0
NC_045512.2	22801	29876	p1_G1.773;aa9554d9-78ce-4ab5-847e-2fb3d336e27b|6	40	+	22801	29876	255,0,0	2	4585,404	0,6671
NC_045512.2	22879	29881	p1_G1.774;cluster336.fasta:2	40	+	22879	29881	255,0,0	2	183,1204	0,5798
NC_045512.2	23012	29874	p1_G1.775;cluster244.fasta:2	40	+	23012	29874	255,0,0	2	1649,5163	0,1699
NC_045512.2	23017	24105	p1_G1.776;f340da24-88e3-450a-948d-e59cb7d71206|9	40	+	23017	24105	255,0,0	1	1088	0
NC_045512.2	23037	29871	p1_G1.777;cluster1430.fasta:2	40	+	23037	29871	255,0,0	1	6834	0
NC_045512.2	23104	29873	p1_G1.778;3d50f605-baac-4df8-a5ee-b6d693e453e5|8	40	+	23104	29873	255,0,0	2	4277,406	0,6363
NC_045512.2	23174	29873	p1_G1.779;cluster283.fasta:2	40	+	23174	29873	255,0,0	1	6699	0
NC_045512.2	23226	29875	p1_G1.780;a303dfc0-7884-48f2-8f10-bf39ddf468e9|7	40	+	23226	29875	255,0,0	2	3550,3047	0,3602
NC_045512.2	23227	27143	p1_G1.781;84e5f929-e48b-40dd-9310-9836321b5385|5	40	+	23227	27143	255,0,0	1	3916	0
NC_045512.2	23316	29872	p1_G1.782;cluster469.fasta:2	40	+	23316	29872	255,0,0	1	6556	0
NC_045512.2	23339	25600	p1_G1.783;677ac619-bc08-4562-b9c6-91bbd856ce2f|6	40	+	23339	25600	255,0,0	1	2261	0
NC_045512.2	23410	27272	p1_G1.784;302ab34c-b635-4040-99c6-40ea51043f5e|5	40	+	23410	27272	255,0,0	1	3862	0
NC_045512.2	23428	24445	p1_G1.785;c7214b8f-6f00-4f57-9097-3e041ae1ff5a|7	40	+	23428	24445	255,0,0	1	1017	0
NC_045512.2	23462	25622	p1_G1.786;fa2716ac-3fbd-4132-9c54-1679a7a14db0|7	40	+	23462	25622	255,0,0	1	2160	0
NC_045512.2	23520	29874	p1_G1.787;cluster1314.fasta:2	40	+	23520	29874	255,0,0	3	3256,564,397	0,3299,5957
NC_045512.2	23541	29877	p1_G1.788;cluster518.fasta:2	40	+	23541	29877	255,0,0	2	5811,425	0,5911
NC_045512.2	23577	29873	p1_G1.789;cluster611.fasta:2	40	+	23577	29873	255,0,0	1	6296	0
NC_045512.2	23584	29873	p1_G1.789;cluster654.fasta:2	40	+	23584	29873	255,0,0	1	6289	0
NC_045512.2	23611	24369	p1_G1.790;39a0f88f-994b-4a3a-93af-4337904fc5f8|8	40	+	23611	24369	255,0,0	1	758	0
NC_045512.2	23722	24552	p1_G1.791;25a673c1-dc72-4d7d-9f6a-3bb1391b2719|7	40	+	23722	24552	255,0,0	1	830	0
NC_045512.2	23727	29872	p1_G1.792;8670ca67-28bf-44fc-9151-4144d738d8d4|9	40	+	23727	29872	255,0,0	2	3045,3046	0,3099
NC_045512.2	23788	29871	p1_G1.793;cluster1463.fasta:2	40	+	23788	29871	255,0,0	1	6083	0
NC_045512.2	23764	29875	p1_G1.793;cluster289.fasta:2	40	+	23764	29875	255,0,0	1	6111	0
NC_045512.2	23793	24324	p1_G1.794;cluster_155	40	+	23793	24324	255,0,0	1	531	0
NC_045512.2	23878	29874	p1_G1.795;cluster_141	40	+	23878	29874	255,0,0	3	332,613,118	0,1346,5878
NC_045512.2	23883	25601	p1_G1.796;bf8c93fb-4fd2-4e9d-801d-6aeda714c8c6|5	40	+	23883	25601	255,0,0	1	1718	0
NC_045512.2	23908	29875	p1_G1.797;cluster757.fasta:2	40	+	23908	29875	255,0,0	1	5967	0
NC_045512.2	23926	29889	p1_G1.797;cluster300.fasta:2	40	+	23926	29889	255,0,0	1	5963	0
NC_045512.2	23933	29871	p1_G1.798;cluster1293.fasta:2	40	+	23933	29871	255,0,0	2	2853,3053	0,2885
NC_045512.2	23941	25218	p1_G1.799;954d12d8-b2ce-4de9-b1de-39d9231df977|5	40	+	23941	25218	255,0,0	1	1277	0
NC_045512.2	23966	29872	p1_G1.800;cluster1432.fasta:2	40	+	23966	29872	255,0,0	1	5906	0
NC_045512.2	23978	29877	p1_G1.801;cluster688.fasta:2	40	+	23978	29877	255,0,0	2	4390,857	0,5042
NC_045512.2	24065	24303	p1_G1.802;174604fb-e4a2-4edd-99cc-c83ccc327583|5	40	+	24065	24303	255,0,0	1	238	0
NC_045512.2	24074	29876	p1_G1.803;cluster343.fasta:2	40	+	24074	29876	255,0,0	1	5802	0
NC_045512.2	24109	29877	p1_G1.803;cluster1089.fasta:2	40	+	24109	29877	255,0,0	1	5768	0
NC_045512.2	24084	29887	p1_G1.803;cluster929.fasta:2	40	+	24084	29887	255,0,0	1	5803	0
NC_045512.2	24074	29888	p1_G1.803;cluster160.fasta:2	40	+	24074	29888	255,0,0	1	5814	0
NC_045512.2	24096	24621	p1_G1.804;cluster_161	40	+	24096	24621	255,0,0	1	525	0
NC_045512.2	24156	29878	p1_G1.805;463f844f-2216-41d9-b6ef-07d03cea1b49|5	40	+	24156	29878	255,0,0	2	3640,710	0,5012
NC_045512.2	24195	24423	p1_G1.806;fd283bec-4784-47b9-9827-2a7d6d88b722|6	40	+	24195	24423	255,0,0	1	228	0
NC_045512.2	24224	29872	p1_G1.807;cluster737.fasta:2	40	+	24224	29872	255,0,0	1	5648	0
NC_045512.2	24271	26467	p1_G1.808;d974efc8-750f-4f77-9a44-993aed5e9dbf|5	40	+	24271	26467	255,0,0	1	2196	0
NC_045512.2	24297	29301	p1_G1.809;276b5eef-6dfe-4046-9d22-e65f562b61a5|7	40	+	24297	29301	255,0,0	1	5004	0
NC_045512.2	24342	26963	p1_G1.810;e6b17fcc-31c7-40f1-aaf9-e8767ea17a9f|5	40	+	24342	26963	255,0,0	1	2621	0
NC_045512.2	24409	29876	p1_G1.811;cluster273.fasta:2	40	+	24409	29876	255,0,0	1	5467	0
NC_045512.2	24410	29876	p1_G1.811;cluster906.fasta:2	40	+	24410	29876	255,0,0	1	5466	0
NC_045512.2	24507	29876	p1_G1.812;6b65c2e3-1ad2-41d2-bd90-a3ff38b6e3f8|6	40	+	24507	29876	255,0,0	2	2267,3049	0,2320
NC_045512.2	24513	29873	p1_G1.813;8ddca1f4-54c8-4d98-8a59-1ec279e03186|18	40	+	24513	29873	255,0,0	2	2870,403	0,4957
NC_045512.2	24555	27479	p1_G1.814;cluster1462.fasta:2	40	+	24555	27479	255,0,0	1	2924	0
NC_045512.2	24571	25138	p1_G1.815;cluster_157	40	+	24571	25138	255,0,0	1	567	0
NC_045512.2	24575	26962	p1_G1.816;5210655e-f560-4fec-9f3f-bdea87bc6167|5	40	+	24575	26962	255,0,0	1	2387	0
NC_045512.2	24652	29872	p1_G1.817;cluster584.fasta:2	40	+	24652	29872	255,0,0	1	5220	0
NC_045512.2	24632	29871	p1_G1.817;cluster1040.fasta:2	40	+	24632	29871	255,0,0	1	5239	0
NC_045512.2	24673	29874	p1_G1.817;cluster800.fasta:2	40	+	24673	29874	255,0,0	1	5201	0
NC_045512.2	24685	25605	p1_G1.818;8b3de9ad-07bf-49a8-b3a9-cafc4d692661|8	40	+	24685	25605	255,0,0	1	920	0
NC_045512.2	24696	26174	p1_G1.819;44537988-75ed-4582-8d81-358fa4b6d2ca|5	40	+	24696	26174	255,0,0	1	1478	0
NC_045512.2	24703	29876	p1_G1.820;cluster434.fasta:2	40	+	24703	29876	255,0,0	2	4614,518	0,4655
NC_045512.2	24709	28885	p1_G1.821;d0781be2-1306-4260-9e23-41b89fe67342|5	40	+	24709	28885	255,0,0	1	4176	0
NC_045512.2	24723	29875	p1_G1.822;cluster1440.fasta:2	40	+	24723	29875	255,0,0	1	5152	0
NC_045512.2	24766	26291	p1_G1.823;cluster_125	40	+	24766	26291	255,0,0	1	1525	0
NC_045512.2	24811	29875	p1_G1.824;cluster456.fasta:2	40	+	24811	29875	255,0,0	1	5064	0
NC_045512.2	24812	29877	p1_G1.825;ce2fda26-d067-49b0-8b53-26233f69d978|6	40	+	24812	29877	255,0,0	2	2569,410	0,4655
NC_045512.2	24828	25113	p1_G1.826;8b2476da-33bc-47b6-b629-49f166d3a0c4|5	40	+	24828	25113	255,0,0	1	285	0
NC_045512.2	24869	29874	p1_G1.827;cluster941.fasta:2	40	+	24869	29874	255,0,0	1	5005	0
NC_045512.2	24876	29875	p1_G1.827;cluster1341.fasta:2	40	+	24876	29875	255,0,0	1	4999	0
NC_045512.2	24876	29874	p1_G1.827;cluster63.fasta:2	40	+	24876	29874	255,0,0	1	4998	0
NC_045512.2	24904	25249	p1_G1.828;cluster_160	40	+	24904	25249	255,0,0	1	345	0
NC_045512.2	24909	29881	p1_G1.829;cluster172.fasta:2	40	+	24909	29881	255,0,0	1	4972	0
NC_045512.2	24945	27634	p1_G1.830;fcea12ac-9655-419b-80bd-4317f2c7dd72|5	40	+	24945	27634	255,0,0	1	2689	0
NC_045512.2	24962	29880	p1_G1.831;cluster886.fasta:2	40	+	24962	29880	255,0,0	1	4918	0
NC_045512.2	24994	25605	p1_G1.832;9f023c37-836d-4563-b8f4-c7d02561acf1|5	40	+	24994	25605	255,0,0	1	611	0
NC_045512.2	25007	29875	p1_G1.833;44a69cd2-52e5-4f47-8403-934056110281|6	40	+	25007	29875	255,0,0	2	2794,703	0,4165
NC_045512.2	25017	29875	p1_G1.834;cluster516.fasta:2	40	+	25017	29875	255,0,0	1	4858	0
NC_045512.2	25044	29875	p1_G1.835;34daf878-8385-49d0-acd7-135a4ca3b23b|10	40	+	25044	29875	255,0,0	2	1735,3050	0,1781
NC_045512.2	25048	29872	p1_G1.836;cluster_139	40	+	25048	29872	255,0,0	2	655,394	0,4430
NC_045512.2	25085	29876	p1_G1.837;475c9dfc-7f54-4fc4-9a8d-d72c7df47d2a|8	40	+	25085	29876	255,0,0	2	2298,405	0,4386
NC_045512.2	25090	25604	p1_G1.838;4ae040ca-23d5-4f7d-903f-2ea7013c3b44|10	40	+	25090	25604	255,0,0	1	514	0
NC_045512.2	25139	27267	p1_G1.839;edb8e6c6-a472-418c-8e1b-4e905efdbe14|5	40	+	25139	27267	255,0,0	1	2128	0
NC_045512.2	25163	26690	p1_G1.840;18e7b67e-0149-4781-a422-93216185e7f7|6	40	+	25163	26690	255,0,0	1	1527	0
NC_045512.2	25181	29316	p1_G1.841;6c23a5c6-91d7-4047-b07f-47cab29858d7|5	40	+	25181	29316	255,0,0	1	4135	0
NC_045512.2	25184	25473	p1_G1.842;b7a4a698-2b16-415e-9139-6201715e6211|6	40	+	25184	25473	255,0,0	1	289	0
NC_045512.2	25187	27677	p1_G1.843;14685f7a-55b4-4f3f-8678-6b10e6f81162|5	40	+	25187	27677	255,0,0	1	2490	0
NC_045512.2	25192	29872	p1_G1.844;60d0ed6a-b22f-4f01-8a12-b5aa65316d76|6	40	+	25192	29872	255,0,0	2	2194,399	0,4281
NC_045512.2	25214	29873	p1_G1.845;5716155c-ee17-4277-b77d-fc5334d5a658|5	40	+	25214	29873	255,0,0	2	2586,701	0,3958
NC_045512.2	25243	25622	p1_G1.846;6286d4c5-863b-4e70-92ac-226efbee9309|8	40	+	25243	25622	255,0,0	1	379	0
NC_045512.2	25270	29876	p1_G1.847;cluster709.fasta:2	40	+	25270	29876	255,0,0	1	4606	0
NC_045512.2	25335	29876	p1_G1.848;cluster989.fasta:2	40	+	25335	29876	255,0,0	1	4541	0
NC_045512.2	25344	26174	p1_G1.849;ee6afac8-4320-4404-a612-8f1ac9f6297c|28	40	+	25344	26174	255,0,0	1	830	0
NC_045512.2	25381	26677	p1_G1.850;7a047178-0789-4ab2-81aa-3ba74c0ecf60|53	40	+	25381	26677	255,0,0	1	1296	0
NC_045512.2	25381	26793	p1_G1.851;d876129f-a645-4fef-95f8-41c56a212d74|11	40	+	25381	26793	255,0,0	1	1412	0
NC_045512.2	25381	26852	p1_G1.852;440b47e5-57db-46c9-922b-37389adeaa41|5	40	+	25381	26852	255,0,0	1	1471	0
NC_045512.2	25381	27025	p1_G1.853;e21b5522-01dd-48c8-87ca-04822f27a94a|9	40	+	25381	27025	255,0,0	1	1644	0
NC_045512.2	25381	27117	p1_G1.854;f7228f08-068c-4b69-aab6-89cb65a6ac73|45	40	+	25381	27117	255,0,0	1	1736	0
NC_045512.2	25386	27108	p1_G1.854;cluster723.fasta:2	40	+	25386	27108	255,0,0	1	1722	0
NC_045512.2	25381	27272	p1_G1.855;ac6d514b-b057-4ccb-8e53-698da82c4c6f|19	40	+	25381	27272	255,0,0	1	1891	0
NC_045512.2	25381	27359	p1_G1.856;bd9a093f-0635-4b5e-87b0-2682927c4d11|45	40	+	25381	27359	255,0,0	1	1978	0
NC_045512.2	25381	27638	p1_G1.857;97092404-d461-4cbd-9180-e99be3f9f7f9|28	40	+	25381	27638	255,0,0	1	2257	0
NC_045512.2	25381	27876	p1_G1.858;37537e98-f8d2-48c9-b949-68b90534256f|8	40	+	25381	27876	255,0,0	1	2495	0
NC_045512.2	25381	27957	p1_G1.859;bd358398-6524-4e56-b274-9f9a077d2598|18	40	+	25381	27957	255,0,0	1	2576	0
NC_045512.2	25381	28285	p1_G1.860;b0e7c890-49a2-4449-8745-3c8e4073c43a|18	40	+	25381	28285	255,0,0	1	2904	0
NC_045512.2	25381	28363	p1_G1.861;123204b9-8e54-4b00-ae14-b9a347324c96|47	40	+	25381	28363	255,0,0	1	2982	0
NC_045512.2	25382	28469	p1_G1.862;cluster354.fasta:2	40	+	25382	28469	255,0,0	1	3087	0
NC_045512.2	25381	28468	p1_G1.862;cluster563.fasta:2	40	+	25381	28468	255,0,0	1	3087	0
NC_045512.2	25381	28579	p1_G1.863;36c3badc-779c-45ae-8f14-e5aedf445c3b|8	40	+	25381	28579	255,0,0	1	3198	0
NC_045512.2	25381	28631	p1_G1.864;11323148-909a-41da-9df2-0694ab182d9f|51	40	+	25381	28631	255,0,0	1	3250	0
NC_045512.2	25381	28704	p1_G1.865;c8ad3911-8c5c-432a-ba7d-d138d373f33e|13	40	+	25381	28704	255,0,0	1	3323	0
NC_045512.2	25381	28805	p1_G1.866;c416221c-d403-4ed8-8884-d5fce15f48e8|29	40	+	25381	28805	255,0,0	1	3424	0
NC_045512.2	25381	29236	p1_G1.867;163bb97a-8727-4c13-b44b-cd46fd955e6e|56	40	+	25381	29236	255,0,0	1	3855	0
NC_045512.2	25381	29871	p1_G1.868;9200fc28-9463-49f7-beb9-ddf8a3db5b0f|5	40	+	25381	29871	255,0,0	2	2412,634	0,3856
NC_045512.2	25381	29871	p1_G1.869;fc1ed1ae-64c5-46dd-a634-42d372eb56c4|9	40	+	25381	29871	255,0,0	2	2443,1641	0,2849
NC_045512.2	25381	29871	p1_G1.870;0b7c90c5-04d8-4f16-83f0-828083a5f5fb|7	40	+	25381	29871	255,0,0	2	3050,1017	0,3473
NC_045512.2	25381	29872	p1_G1.871;cluster489.fasta:4	40	+	25381	29872	255,0,0	2	337,4102	0,389
NC_045512.2	25381	29873	p1_G1.872;0e408294-920d-4b64-b20f-c124689c8a69|5	40	+	25381	29873	255,0,0	2	2004,391	0,4101
NC_045512.2	25381	29873	p1_G1.873;b22da7de-82c0-4039-bff8-49d0eb54bd39|6	40	+	25381	29873	255,0,0	2	3283,1145	0,3347
NC_045512.2	25381	29873	p1_G1.874;ea9ca5a7-7515-4982-893a-d14da5f17e79|8	40	+	25381	29873	255,0,0	2	4329,83	0,4409
NC_045512.2	25399	29873	p1_G1.874;3b5ad05b-7764-4da8-90cc-64b97ac7a4e9|16	40	+	25399	29873	255,0,0	2	4311,81	0,4393
NC_045512.2	25381	29875	p1_G1.875;cluster1490.fasta:2	40	+	25381	29875	255,0,0	3	1401,1861,1145	0,1437,3349
NC_045512.2	25381	29871	p1_G1.876;cluster1310.fasta:2	40	+	25381	29871	255,0,0	2	1397,3057	0,1433
NC_045512.2	25381	29875	p1_G1.876;cluster835.fasta:2	40	+	25381	29875	255,0,0	2	1403,3055	0,1439
NC_045512.2	25381	29875	p1_G1.877;f6787132-3195-41c9-937a-c9dffc15c5ad|92	40	+	25381	29875	255,0,0	2	2419,703	0,3791
NC_045512.2	25381	29875	p1_G1.878;c77146fb-38ca-4dbe-9561-209d571ac568|6	40	+	25381	29875	255,0,0	2	2942,860	0,3634
NC_045512.2	25381	29875	p1_G1.879;ffd3bfd6-a9f4-4b34-a3a5-4eec7417609f|7	40	+	25381	29875	255,0,0	2	3298,1145	0,3349
NC_045512.2	25381	29876	p1_G1.880;7f4393c2-20ed-4d5e-806c-5b97f9663664|10	40	+	25381	29876	255,0,0	2	3024,1025	0,3470
NC_045512.2	25381	29875	p1_G1.881;cluster1107.fasta:2	40	+	25381	29875	255,0,0	1	4494	0
NC_045512.2	25382	29872	p1_G1.881;cluster1140.fasta:2	40	+	25382	29872	255,0,0	1	4490	0
NC_045512.2	25384	29882	p1_G1.881;cluster247.fasta:2	40	+	25384	29882	255,0,0	1	4498	0
NC_045512.2	25381	29886	p1_G1.881;cluster141.fasta:2	40	+	25381	29886	255,0,0	1	4505	0
NC_045512.2	25381	29871	p1_G1.881;cluster1236.fasta:2	40	+	25381	29871	255,0,0	1	4490	0
NC_045512.2	25383	29876	p1_G1.881;cluster1387.fasta:2	40	+	25383	29876	255,0,0	1	4493	0
NC_045512.2	25381	29873	p1_G1.881;cluster542.fasta:2	40	+	25381	29873	255,0,0	1	4492	0
NC_045512.2	25381	29873	p1_G1.881;cluster298.fasta:2	40	+	25381	29873	255,0,0	1	4492	0
NC_045512.2	25381	29874	p1_G1.881;cluster437.fasta:2	40	+	25381	29874	255,0,0	1	4493	0
NC_045512.2	25381	29871	p1_G1.881;cluster1050.fasta:2	40	+	25381	29871	255,0,0	1	4490	0
NC_045512.2	25381	29873	p1_G1.881;cluster620.fasta:2	40	+	25381	29873	255,0,0	1	4492	0
NC_045512.2	25383	29877	p1_G1.881;cluster1435.fasta:2	40	+	25383	29877	255,0,0	1	4494	0
NC_045512.2	25381	29876	p1_G1.881;cluster249.fasta:2	40	+	25381	29876	255,0,0	1	4495	0
NC_045512.2	25381	29876	p1_G1.881;cluster1260.fasta:2	40	+	25381	29876	255,0,0	1	4495	0
NC_045512.2	25381	29873	p1_G1.881;cluster1405.fasta:2	40	+	25381	29873	255,0,0	1	4492	0
NC_045512.2	25381	29874	p1_G1.881;cluster1034.fasta:2	40	+	25381	29874	255,0,0	1	4493	0
NC_045512.2	25381	29876	p1_G1.881;cluster1226.fasta:2	40	+	25381	29876	255,0,0	1	4495	0
NC_045512.2	25381	29877	p1_G1.882;8e912cd0-efc0-487d-866e-ccc1380b09e7|5	40	+	25381	29877	255,0,0	2	2171,2256	0,2240
NC_045512.2	25381	29879	p1_G1.883;edae606d-0f53-495d-ae78-39043e5343d8|7	40	+	25381	29879	255,0,0	2	2980,1025	0,3473
NC_045512.2	25386	29876	p1_G1.884;cluster617.fasta:2	40	+	25386	29876	255,0,0	2	213,2182	0,2308
NC_045512.2	25393	29877	p1_G1.885;cluster_69	40	+	25393	29877	255,0,0	2	3668,714	0,3770
NC_045512.2	25395	29874	p1_G1.886;413e58d4-67a1-4c4f-8ace-717bfcb75686|5	40	+	25395	29874	255,0,0	2	249,4168	0,311
NC_045512.2	25403	29875	p1_G1.887;c9e60f7a-197e-4dc6-af27-30b2a41cfa57|13	40	+	25403	29875	255,0,0	2	3063,1022	0,3450
NC_045512.2	25452	29871	p1_G1.888;cluster517.fasta:2	40	+	25452	29871	255,0,0	1	4419	0
NC_045512.2	25428	29878	p1_G1.888;4b771b9a-a29c-476d-a432-2775434b99d9|6	40	+	25428	29878	255,0,0	1	4450	0
NC_045512.2	25424	29875	p1_G1.888;cluster1398.fasta:2	40	+	25424	29875	255,0,0	1	4451	0
NC_045512.2	25461	29874	p1_G1.888;cluster1365.fasta:2	40	+	25461	29874	255,0,0	1	4413	0
NC_045512.2	25432	29874	p1_G1.889;505c0e42-da99-4f82-9944-4d38992c937b|115	40	+	25432	29874	255,0,0	2	1949,407	0,4035
NC_045512.2	25433	29874	p1_G1.890;4a60cdb4-40bf-4f6a-8ffc-e1116ec20ca6|6	40	+	25433	29874	255,0,0	2	2361,702	0,3739
NC_045512.2	25434	29878	p1_G1.891;557524f5-2586-4af1-beae-e1fb3e670687|7	40	+	25434	29878	255,0,0	2	3091,1302	0,3142
NC_045512.2	25482	29876	p1_G1.892;b6bffc08-6944-4422-a9e3-c4d02d9830c8|5	40	+	25482	29876	255,0,0	2	2075,2253	0,2141
NC_045512.2	25484	26259	p1_G1.893;8d19bbd1-3abb-4656-9eb0-52a5b3d2a0b0|5	40	+	25484	26259	255,0,0	1	775	0
NC_045512.2	25491	26007	p1_G1.894;8c831903-1f3d-495b-8241-68e275f41eeb|5	40	+	25491	26007	255,0,0	1	516	0
NC_045512.2	25546	28600	p1_G1.895;33814211-9885-4cfe-9622-f951d8cd4995|5	40	+	25546	28600	255,0,0	1	3054	0
NC_045512.2	25548	29452	p1_G1.896;a2936e77-931b-4e23-8fa8-504d6e5e55a0|5	40	+	25548	29452	255,0,0	1	3904	0
NC_045512.2	25551	29874	p1_G1.897;87510796-0967-4b86-ac2f-33f0a534e15e|6	40	+	25551	29874	255,0,0	2	1224,3057	0,1266
NC_045512.2	25557	26459	p1_G1.898;56dbacd6-9149-4a8c-b0af-3dd416cb35a4|5	40	+	25557	26459	255,0,0	1	902	0
NC_045512.2	25557	27003	p1_G1.899;92d05e73-e57b-463f-bfec-5b38a322b385|6	40	+	25557	27003	255,0,0	1	1446	0
NC_045512.2	25568	27638	p1_G1.900;e90e8ad4-a9cc-4613-a54b-333955d37022|7	40	+	25568	27638	255,0,0	1	2070	0
NC_045512.2	25572	28883	p1_G1.901;6add2e34-c0ad-4217-bfcc-6fbadce6664a|12	40	+	25572	28883	255,0,0	1	3311	0
NC_045512.2	25573	25851	p1_G1.902;cluster871.fasta:2	40	+	25573	25851	255,0,0	1	278	0
NC_045512.2	25601	29872	p1_G1.903;cluster311.fasta:2	40	+	25601	29872	255,0,0	1	4271	0
NC_045512.2	25628	29878	p1_G1.903;cluster880.fasta:2	40	+	25628	29878	255,0,0	1	4250	0
NC_045512.2	25655	29876	p1_G1.903;cluster836.fasta:2	40	+	25655	29876	255,0,0	1	4221	0
NC_045512.2	25603	29871	p1_G1.903;cluster561.fasta:2	40	+	25603	29871	255,0,0	1	4268	0
NC_045512.2	25685	29876	p1_G1.903;cluster260.fasta:2	40	+	25685	29876	255,0,0	1	4191	0
NC_045512.2	25591	29874	p1_G1.903;cluster96.fasta:2	40	+	25591	29874	255,0,0	1	4283	0
NC_045512.2	25593	25795	p1_G1.904;3f0ae5c8-d62a-42ef-abfe-645ba9f0735d|5	40	+	25593	25795	255,0,0	1	202	0
NC_045512.2	25617	25976	p1_G1.905;c4bbea01-7871-49db-93ba-9d5c086cd22e|5	40	+	25617	25976	255,0,0	1	359	0
NC_045512.2	25618	26748	p1_G1.906;c7f9d17e-6514-4cfd-be29-7de5576612ff|7	40	+	25618	26748	255,0,0	1	1130	0
NC_045512.2	25627	29873	p1_G1.907;3ecd138b-dc55-4928-8470-2eef5e1c60dd|34	40	+	25627	29873	255,0,0	2	1147,3043	0,1203
NC_045512.2	25628	25921	p1_G1.908;adba2ad6-423c-4c40-82b0-90f6fe09d1f3|5	40	+	25628	25921	255,0,0	1	293	0
NC_045512.2	25638	29873	p1_G1.909;cluster1372.fasta:2	40	+	25638	29873	255,0,0	2	2579,1604	0,2631
NC_045512.2	25641	28686	p1_G1.910;e8e409e2-4362-4141-8538-75f13e5163fa|6	40	+	25641	28686	255,0,0	1	3045	0
NC_045512.2	25652	29301	p1_G1.911;2a4da4d4-2d2a-43a1-8936-63da15aabb88|5	40	+	25652	29301	255,0,0	1	3649	0
NC_045512.2	25665	28360	p1_G1.912;795ad1f1-ac4b-4673-a651-597e347d4af5|6	40	+	25665	28360	255,0,0	1	2695	0
NC_045512.2	25674	29867	p1_G1.913;cluster1299.fasta:2	40	+	25674	29867	255,0,0	3	1110,873,622	0,1146,3571
NC_045512.2	25678	29872	p1_G1.914;8f4ca6f1-3f8b-49e3-957f-76dd11e356ce|11	40	+	25678	29872	255,0,0	2	2846,1298	0,2896
NC_045512.2	25710	27123	p1_G1.915;70e84280-707a-49ca-b762-8c7ce140c587|7	40	+	25710	27123	255,0,0	1	1413	0
NC_045512.2	25686	27106	p1_G1.915;cluster398.fasta:2	40	+	25686	27106	255,0,0	1	1420	0
NC_045512.2	25695	26270	p1_G1.916;05842c39-e754-44a1-90b6-19c30654c0ab|8	40	+	25695	26270	255,0,0	1	575	0
NC_045512.2	25738	27262	p1_G1.917;b814c8ea-4896-4c4a-acaa-737c10714e84|6	40	+	25738	27262	255,0,0	1	1524	0
NC_045512.2	25738	29767	p1_G1.918;ccf57727-8523-454f-83b3-54d1731ab0be|10	40	+	25738	29767	255,0,0	1	4029	0
NC_045512.2	25740	25985	p1_G1.919;0fccf236-1c28-4f37-a3c8-8b9a9dd9d2cf|11	40	+	25740	25985	255,0,0	1	245	0
NC_045512.2	25744	28861	p1_G1.920;cluster1384.fasta:2	40	+	25744	28861	255,0,0	2	1031,2044	0,1073
NC_045512.2	25748	26452	p1_G1.921;2a851db5-1fcd-4a48-abc5-c2a39a066ed0|7	40	+	25748	26452	255,0,0	1	704	0
NC_045512.2	25756	27899	p1_G1.922;369efdbd-4e8b-4ad3-94ba-c744f6bf9587|6	40	+	25756	27899	255,0,0	1	2143	0
NC_045512.2	25764	29301	p1_G1.923;3b0a8f84-e31f-479d-ad4a-5230db9854c3|5	40	+	25764	29301	255,0,0	1	3537	0
NC_045512.2	25767	26158	p1_G1.924;dbba245c-5d0a-4c20-a920-00238d6400c1|24	40	+	25767	26158	255,0,0	1	391	0
NC_045512.2	25767	26597	p1_G1.925;cluster_150	40	+	25767	26597	255,0,0	1	830	0
NC_045512.2	25767	27017	p1_G1.926;119a482f-f5b3-4f1a-a6d4-6f782037370b|7	40	+	25767	27017	255,0,0	1	1250	0
NC_045512.2	25776	29873	p1_G1.927;cluster745.fasta:2	40	+	25776	29873	255,0,0	1	4097	0
NC_045512.2	25776	29874	p1_G1.928;cluster407.fasta:2	40	+	25776	29874	255,0,0	2	960,565	0,3533
NC_045512.2	25785	29450	p1_G1.929;a93f871e-d802-4d44-8fda-cffad907f292|6	40	+	25785	29450	255,0,0	1	3665	0
NC_045512.2	25786	28883	p1_G1.930;b7aad0ba-7b1e-4201-af4b-0c0414b7a9a0|7	40	+	25786	28883	255,0,0	1	3097	0
NC_045512.2	25793	29871	p1_G1.931;cluster846.fasta:2	40	+	25793	29871	255,0,0	2	2011,579	0,3499
NC_045512.2	25798	26708	p1_G1.932;9674e43e-ea7a-4624-9c84-421f21cdc544|7	40	+	25798	26708	255,0,0	1	910	0
NC_045512.2	25799	27123	p1_G1.933;89707baf-0ede-4444-9f6b-d53492ce3d82|5	40	+	25799	27123	255,0,0	1	1324	0
NC_045512.2	25809	28361	p1_G1.934;4fdc06a4-4f90-4c32-b643-a81b2e811042|5	40	+	25809	28361	255,0,0	1	2552	0
NC_045512.2	25811	29874	p1_G1.935;2bb6ce59-a494-4073-b985-f6a8b955a4c6|32	40	+	25811	29874	255,0,0	2	963,3057	0,1006
NC_045512.2	25832	29874	p1_G1.936;75a7ab0b-b496-49f5-b62d-f9eed9ad85ee|78	40	+	25832	29874	255,0,0	2	1549,407	0,3635
NC_045512.2	25834	27346	p1_G1.937;444ba196-fc9f-462d-bd90-314b5fc8f3c5|6	40	+	25834	27346	255,0,0	1	1512	0
NC_045512.2	25841	29876	p1_G1.938;cluster152.fasta:2	40	+	25841	29876	255,0,0	1	4035	0
NC_045512.2	25836	29879	p1_G1.938;cluster821.fasta:2	40	+	25836	29879	255,0,0	1	4043	0
NC_045512.2	25845	29871	p1_G1.938;cluster657.fasta:2	40	+	25845	29871	255,0,0	1	4026	0
NC_045512.2	25848	26282	p1_G1.939;6b30f761-65d4-4f2a-b21a-efe8bd70d1ba|6	40	+	25848	26282	255,0,0	1	434	0
NC_045512.2	25851	29112	p1_G1.940;3720ec30-ee2c-4af0-b44a-e8601939728f|8	40	+	25851	29112	255,0,0	1	3261	0
NC_045512.2	25854	28818	p1_G1.941;2c9194d9-eb53-4711-b91c-9d26e743fdbd|7	40	+	25854	28818	255,0,0	1	2964	0
NC_045512.2	25858	28085	p1_G1.942;9beadbea-a4b4-421e-8f69-cf29d33fd273|6	40	+	25858	28085	255,0,0	1	2227	0
NC_045512.2	25860	29876	p1_G1.943;0a8316a4-d260-4b58-b130-f4812b5ec1b6|14	40	+	25860	29876	255,0,0	2	1940,704	0,3312
NC_045512.2	25889	29775	p1_G1.944;d4f97d9c-0292-4b44-8aac-dafbb617f1b1|8	40	+	25889	29775	255,0,0	1	3886	0
NC_045512.2	25890	29875	p1_G1.945;cluster229.fasta:2	40	+	25890	29875	255,0,0	1	3985	0
NC_045512.2	25901	27839	p1_G1.946;4e096f65-4a39-41b4-8059-6379c619f944|5	40	+	25901	27839	255,0,0	1	1938	0
NC_045512.2	25911	27023	p1_G1.947;415efc15-b37c-47c3-af6c-9863036d28fc|9	40	+	25911	27023	255,0,0	1	1112	0
NC_045512.2	25937	29876	p1_G1.948;cluster302.fasta:2	40	+	25937	29876	255,0,0	1	3939	0
NC_045512.2	25926	29874	p1_G1.948;cluster342.fasta:2	40	+	25926	29874	255,0,0	1	3948	0
NC_045512.2	25929	29151	p1_G1.949;4cce6bbe-c58f-43db-b212-abaa7728ba00|6	40	+	25929	29151	255,0,0	1	3222	0
NC_045512.2	25935	26609	p1_G1.950;46bf4117-9090-4463-baef-e3691af58507|16	40	+	25935	26609	255,0,0	1	674	0
NC_045512.2	25938	26186	p1_G1.951;1d64360c-d463-4916-8741-ae874a2a1e41|5	40	+	25938	26186	255,0,0	1	248	0
NC_045512.2	25941	27677	p1_G1.952;57f03218-c7d6-4343-ba1c-08ed77c73de5|6	40	+	25941	27677	255,0,0	1	1736	0
NC_045512.2	25945	26453	p1_G1.953;a2b3cb09-043a-4271-bb05-892c52b90a73|5	40	+	25945	26453	255,0,0	1	508	0
NC_045512.2	25964	29877	p1_G1.954;1651b8ce-2692-4265-a37f-998013948d69|9	40	+	25964	29877	255,0,0	2	1836,705	0,3208
NC_045512.2	25965	26741	p1_G1.955;d6e96b5c-6618-40b5-99da-ce4bb4e6d520|8	40	+	25965	26741	255,0,0	1	776	0
NC_045512.2	25965	28360	p1_G1.956;27298d38-36a0-4463-837c-747fc0f2b285|10	40	+	25965	28360	255,0,0	1	2395	0
NC_045512.2	25974	29873	p1_G1.957;de6282af-145b-4619-ae1a-d49bf2a58f65|6	40	+	25974	29873	255,0,0	2	805,3053	0,846
NC_045512.2	25978	27919	p1_G1.958;9513f042-b5d5-42fc-b462-ec823ea9113d|7	40	+	25978	27919	255,0,0	1	1941	0
NC_045512.2	25978	29875	p1_G1.959;cluster1134.fasta:2	40	+	25978	29875	255,0,0	1	3897	0
NC_045512.2	25983	26247	p1_G1.960;8dfe76ca-644d-4099-96eb-0a27009441fa|9	40	+	25983	26247	255,0,0	1	264	0
NC_045512.2	25984	27491	p1_G1.961;be79bf27-8cf8-4117-81dd-3633a064363c|12	40	+	25984	27491	255,0,0	1	1507	0
NC_045512.2	25995	29874	p1_G1.962;5c66d227-9cf0-4650-b038-969d4e96b2b4|6	40	+	25995	29874	255,0,0	2	2530,1298	0,2581
NC_045512.2	26009	28091	p1_G1.963;0e73a5cd-f1d3-47b8-853a-90c23a43801a|6	40	+	26009	28091	255,0,0	1	2082	0
NC_045512.2	26015	29876	p1_G1.964;cluster641.fasta:2	40	+	26015	29876	255,0,0	1	3861	0
NC_045512.2	26016	29718	p1_G1.965;2bf6ed9b-4b0c-4a15-b0db-e7956a96ebe8|9	40	+	26016	29718	255,0,0	1	3702	0
NC_045512.2	26026	26677	p1_G1.966;467fc607-4e4f-4fbf-915e-482dd2834926|5	40	+	26026	26677	255,0,0	1	651	0
NC_045512.2	26037	28680	p1_G1.967;99d1cba6-4688-4641-8beb-aa346e370bd9|7	40	+	26037	28680	255,0,0	1	2643	0
NC_045512.2	26058	26446	p1_G1.968;f5fe9e92-86b8-4170-b2eb-1086fe72efb0|5	40	+	26058	26446	255,0,0	1	388	0
NC_045512.2	26092	27634	p1_G1.969;052f161e-1c7c-4f54-88a8-bc0d7b75e065|5	40	+	26092	27634	255,0,0	1	1542	0
NC_045512.2	26099	29187	p1_G1.970;ae4a0992-9b16-473d-a9b1-b0cf3b82f673|5	40	+	26099	29187	255,0,0	1	3088	0
NC_045512.2	26102	29873	p1_G1.971;cluster1498.fasta:2	40	+	26102	29873	255,0,0	1	3771	0
NC_045512.2	26103	27272	p1_G1.972;042317f6-f4f1-4a92-95de-8e27bd53ce6f|5	40	+	26103	27272	255,0,0	1	1169	0
NC_045512.2	26111	28692	p1_G1.973;c270252e-3e6e-4aed-a5af-1c9be1e27749|5	40	+	26111	28692	255,0,0	1	2581	0
NC_045512.2	26114	29873	p1_G1.974;733fe5c6-239d-4a6a-9fae-7a607c0a4001|5	40	+	26114	29873	255,0,0	2	2247,1442	0,2317
NC_045512.2	26139	28861	p1_G1.975;176256dd-ced3-4566-930c-afd00db15746|10	40	+	26139	28861	255,0,0	1	2722	0
NC_045512.2	26142	29771	p1_G1.976;f19b7eee-f3fb-4d09-804f-b19c11754178|5	40	+	26142	29771	255,0,0	1	3629	0
NC_045512.2	26152	26539	p1_G1.977;b88f8c88-ab56-417d-aee7-2b511abf40ab|6	40	+	26152	26539	255,0,0	1	387	0
NC_045512.2	26152	26747	p1_G1.978;068a7cb9-09ae-467b-8df7-bc45d80bc1c2|6	40	+	26152	26747	255,0,0	1	595	0
NC_045512.2	26159	26702	p1_G1.979;cluster_158	40	+	26159	26702	255,0,0	1	543	0
NC_045512.2	26161	29873	p1_G1.980;cluster957.fasta:2	40	+	26161	29873	255,0,0	1	3712	0
NC_045512.2	26174	29874	p1_G1.980;cluster724.fasta:4	40	+	26174	29874	255,0,0	1	3700	0
NC_045512.2	26171	29871	p1_G1.981;0f350563-523b-4236-8512-969b87c13682|25	40	+	26171	29871	255,0,0	2	1214,404	0,3296
NC_045512.2	26177	27202	p1_G1.982;23f3c1c5-de59-4210-ba65-7b75afddfda7|7	40	+	26177	27202	255,0,0	1	1025	0
NC_045512.2	26192	29873	p1_G1.983;c9e62482-78f4-468f-8838-34979086ebb0|5	40	+	26192	29873	255,0,0	2	3518,83	0,3598
NC_045512.2	26193	26596	p1_G1.984;deb84103-d339-4e46-bc82-d194600864b8|13	40	+	26193	26596	255,0,0	1	403	0
NC_045512.2	26206	29816	p1_G1.985;cluster975.fasta:2	40	+	26206	29816	255,0,0	1	3610	0
NC_045512.2	26223	28981	p1_G1.986;5a153152-9a76-46bf-b5f5-39a1bc3f2cb8|8	40	+	26223	28981	255,0,0	1	2758	0
NC_045512.2	26228	26748	p1_G1.987;81d0d68c-054b-4d5e-b032-919c7241d951|11	40	+	26228	26748	255,0,0	1	520	0
NC_045512.2	26228	27010	p1_G1.988;6d977dc1-e5f8-4cd6-9a96-5c035ceee3c5|21	40	+	26228	27010	255,0,0	1	782	0
NC_045512.2	26228	29875	p1_G1.989;cluster153.fasta:2	40	+	26228	29875	255,0,0	2	3482,83	0,3564
NC_045512.2	26232	28885	p1_G1.990;9d05091e-9aae-4126-986b-7cf781882f9f|9	40	+	26232	28885	255,0,0	1	2653	0
NC_045512.2	26264	29876	p1_G1.991;cluster13.fasta:2	40	+	26264	29876	255,0,0	1	3612	0
NC_045512.2	26233	29876	p1_G1.991;cluster932.fasta:2	40	+	26233	29876	255,0,0	1	3643	0
NC_045512.2	26292	29875	p1_G1.991;cluster1003.fasta:4	40	+	26292	29875	255,0,0	1	3583	0
NC_045512.2	26236	29881	p1_G1.991;cluster1453.fasta:2	40	+	26236	29881	255,0,0	1	3645	0
NC_045512.2	26268	29882	p1_G1.991;cluster1164.fasta:2	40	+	26268	29882	255,0,0	1	3614	0
NC_045512.2	26237	29875	p1_G1.991;cluster644.fasta:2	40	+	26237	29875	255,0,0	1	3638	0
NC_045512.2	26331	29871	p1_G1.991;cluster146.fasta:2	40	+	26331	29871	255,0,0	1	3540	0
NC_045512.2	26321	29871	p1_G1.991;cluster392.fasta:2	40	+	26321	29871	255,0,0	1	3550	0
NC_045512.2	26236	27367	p1_G1.992;0a011889-26ec-47ad-a37e-db898b04a72b|6	40	+	26236	27367	255,0,0	1	1131	0
NC_045512.2	26236	27677	p1_G1.993;578392f5-b777-49b8-9b38-09e399f2ddc2|10	40	+	26236	27677	255,0,0	1	1441	0
NC_045512.2	26236	27919	p1_G1.994;b8accbb2-5762-4475-981b-74f78cb68e8d|9	40	+	26236	27919	255,0,0	1	1683	0
NC_045512.2	26236	27956	p1_G1.995;42b4a699-f5a0-4999-af44-c2092bb3b571|6	40	+	26236	27956	255,0,0	1	1720	0
NC_045512.2	26236	28051	p1_G1.996;c9d99c4c-d64a-4b38-8ca1-ffcc5dc1bd00|6	40	+	26236	28051	255,0,0	1	1815	0
NC_045512.2	26236	29309	p1_G1.997;c5d334f8-5d7c-407a-a85f-c5c130eff4a0|18	40	+	26236	29309	255,0,0	1	3073	0
NC_045512.2	26236	29872	p1_G1.998;cluster1120.fasta:6	40	+	26236	29872	255,0,0	2	2445,1126	0,2510
NC_045512.2	26236	29875	p1_G1.999;b9168090-4448-4975-8007-3ea224e0bd8d|5	40	+	26236	29875	255,0,0	2	2125,1460	0,2179
NC_045512.2	26237	27261	p1_G1.1000;1e2810ae-bd39-4e0e-a8a1-059a2946559e|17	40	+	26237	27261	255,0,0	1	1024	0
NC_045512.2	26239	29871	p1_G1.1001;8cfe3e99-de5b-4f2b-baa7-6b6523480855|9	40	+	26239	29871	255,0,0	2	1555,699	0,2933
NC_045512.2	26243	27638	p1_G1.1002;cc9e11c1-babe-44d2-bfba-6984a9253228|8	40	+	26243	27638	255,0,0	1	1395	0
NC_045512.2	26244	27474	p1_G1.1003;a587fa6a-0a71-4e02-85cc-344c3ce064c6|9	40	+	26244	27474	255,0,0	1	1230	0
NC_045512.2	26246	28403	p1_G1.1004;2f1bdd9b-f14c-45f6-afea-69856de9de3e|13	40	+	26246	28403	255,0,0	1	2157	0
NC_045512.2	26251	27796	p1_G1.1005;b20bb841-61a9-4a40-b16e-4475ef92eee0|5	40	+	26251	27796	255,0,0	1	1545	0
NC_045512.2	26262	28288	p1_G1.1006;fe6b8de4-2e44-438f-ac8e-d066802657d2|9	40	+	26262	28288	255,0,0	1	2026	0
NC_045512.2	26262	29116	p1_G1.1007;999acd01-6635-4145-aa21-2ce4f998b771|7	40	+	26262	29116	255,0,0	1	2854	0
NC_045512.2	26264	28598	p1_G1.1008;6fc1d75c-7489-413c-96d2-d985404f1503|7	40	+	26264	28598	255,0,0	1	2334	0
NC_045512.2	26268	27066	p1_G1.1009;6fec800c-5c3a-4d1d-885f-ba3b42bc9f02|7	40	+	26268	27066	255,0,0	1	798	0
NC_045512.2	26272	28710	p1_G1.1010;76bf16ee-fe98-42a9-8242-f96650f82aea|8	40	+	26272	28710	255,0,0	1	2438	0
NC_045512.2	26275	29451	p1_G1.1011;ff5d9dea-6638-490e-9096-6c496e42395e|5	40	+	26275	29451	255,0,0	1	3176	0
NC_045512.2	26300	26676	p1_G1.1012;fe6be1e7-9d9a-4a92-91cd-61cae253d3d2|14	40	+	26300	26676	255,0,0	1	376	0
NC_045512.2	26302	27479	p1_G1.1013;dd727ab9-fd19-41c9-ac0e-48d7e41d65f1|5	40	+	26302	27479	255,0,0	1	1177	0
NC_045512.2	26302	28184	p1_G1.1014;a59d630f-183e-4d25-8cda-b72d2f4feb48|6	40	+	26302	28184	255,0,0	1	1882	0
NC_045512.2	26311	28091	p1_G1.1015;2b50efff-bf5b-410e-989f-6963f403082d|7	40	+	26311	28091	255,0,0	1	1780	0
NC_045512.2	26313	28359	p1_G1.1016;eb773286-00b4-45eb-bac3-7d7bf7e21961|7	40	+	26313	28359	255,0,0	1	2046	0
NC_045512.2	26323	28985	p1_G1.1017;1230b756-4955-45bf-99c8-51a2f2e87649|5	40	+	26323	28985	255,0,0	1	2662	0
NC_045512.2	26328	28488	p1_G1.1018;34c9ab9e-3e3e-4adf-82c8-45008c4f6c19|6	40	+	26328	28488	255,0,0	1	2160	0
NC_045512.2	26330	29871	p1_G1.1019;9cd14740-6301-4ff0-a035-f3f22c4e69d9|11	40	+	26330	29871	255,0,0	2	1470,699	0,2842
NC_045512.2	26333	29301	p1_G1.1020;174ef9b8-8364-4ad5-a509-45d13f561138|5	40	+	26333	29301	255,0,0	1	2968	0
NC_045512.2	26349	28081	p1_G1.1021;01900d1c-fc54-44e6-889b-27d5f583ce9f|5	40	+	26349	28081	255,0,0	1	1732	0
NC_045512.2	26361	29872	p1_G1.1022;cluster1503.fasta:4	40	+	26361	29872	255,0,0	2	419,3058	0,453
NC_045512.2	26362	29478	p1_G1.1023;11372802-e5a9-406f-b572-7fcb0326619b|8	40	+	26362	29478	255,0,0	1	3116	0
NC_045512.2	26364	27677	p1_G1.1024;dd2ddb07-6564-4adb-ade2-52be5bd1b05d|9	40	+	26364	27677	255,0,0	1	1313	0
NC_045512.2	26381	29876	p1_G1.1025;cluster74.fasta:2	40	+	26381	29876	255,0,0	1	3495	0
NC_045512.2	26371	29875	p1_G1.1025;cluster565.fasta:2	40	+	26371	29875	255,0,0	1	3504	0
NC_045512.2	26381	29876	p1_G1.1025;cluster1358.fasta:2	40	+	26381	29876	255,0,0	1	3495	0
NC_045512.2	26386	27507	p1_G1.1026;25c7bdd4-8707-4561-8fb4-165f5ed25eaf|5	40	+	26386	27507	255,0,0	1	1121	0
NC_045512.2	26390	28581	p1_G1.1027;82318616-9df9-4bf2-85f6-a47bf79e713c|12	40	+	26390	28581	255,0,0	1	2191	0
NC_045512.2	26397	28332	p1_G1.1028;6890a5d1-836b-4f52-836d-b12ef06f8f34|6	40	+	26397	28332	255,0,0	1	1935	0
NC_045512.2	26412	27401	p1_G1.1029;5610d689-841e-4617-8714-f1c2d5c2d009|6	40	+	26412	27401	255,0,0	1	989	0
NC_045512.2	26456	26727	p1_G1.1030;740a9497-3b46-4367-ac5f-0c5f0a4c8ae4|7	40	+	26456	26727	255,0,0	1	271	0
NC_045512.2	26457	29871	p1_G1.1031;475be395-faac-41e5-954d-908e670b1f75|5	40	+	26457	29871	255,0,0	2	114,400	0,3014
NC_045512.2	26459	29876	p1_G1.1032;0f841269-d0d9-4f98-bf3b-95391510a5a0|6	40	+	26459	29876	255,0,0	2	1327,681	0,2736
NC_045512.2	26462	27794	p1_G1.1033;cdb66423-d42a-4506-91a1-9d6f0bd7c689|29	40	+	26462	27794	255,0,0	1	1332	0
NC_045512.2	26462	27839	p1_G1.1034;6c84a596-c5e6-446c-b645-dee75379e8a0|8	40	+	26462	27839	255,0,0	1	1377	0
NC_045512.2	26462	28743	p1_G1.1035;5b148bcf-05f6-461d-96c0-b7e6b08b1aa1|10	40	+	26462	28743	255,0,0	1	2281	0
NC_045512.2	26462	28861	p1_G1.1036;54f1d30c-6267-4c7f-b5b1-c125ee938caa|77	40	+	26462	28861	255,0,0	1	2399	0
NC_045512.2	26464	29257	p1_G1.1037;cluster25.fasta:2	40	+	26464	29257	255,0,0	1	2793	0
NC_045512.2	26462	29243	p1_G1.1037;a9d94790-02d7-4b08-a6a4-a6497b27566f|14	40	+	26462	29243	255,0,0	1	2781	0
NC_045512.2	26462	29527	p1_G1.1038;147988c7-e94d-4193-81e6-512f8627479c|6	40	+	26462	29527	255,0,0	1	3065	0
NC_045512.2	26467	29877	p1_G1.1039;9ac185ee-6b80-4ad1-86d8-9cc79e74bb07|15	40	+	26467	29877	255,0,0	2	3243,87	0,3323
NC_045512.2	26462	29875	p1_G1.1039;193ba004-a3bd-4d4d-90ac-6d206d318b0a|27	40	+	26462	29875	255,0,0	2	3248,85	0,3328
NC_045512.2	26464	29888	p1_G1.1040;cluster901.fasta:2	40	+	26464	29888	255,0,0	2	263,400	0,3024
NC_045512.2	26466	28288	p1_G1.1041;99e42b9e-6877-4ea5-a909-ddaa1d0a62fe|6	40	+	26466	28288	255,0,0	1	1822	0
NC_045512.2	26467	27559	p1_G1.1042;27357951-0f93-43f2-9f5f-4b631d54821d|15	40	+	26467	27559	255,0,0	1	1092	0
NC_045512.2	26467	27677	p1_G1.1043;5f24ca54-8280-4401-8974-2d47c920c966|58	40	+	26467	27677	255,0,0	1	1210	0
NC_045512.2	26467	29435	p1_G1.1044;7a9ea589-b163-4a87-a847-c549d21ca960|79	40	+	26467	29435	255,0,0	1	2968	0
NC_045512.2	26467	29739	p1_G1.1045;b18f2ad4-059f-4436-a60d-59ff67692b5b|12	40	+	26467	29739	255,0,0	1	3272	0
NC_045512.2	26467	29872	p1_G1.1046;41d62a13-4f99-4ad8-8953-2b8c9a87de6e|241	40	+	26467	29872	255,0,0	2	305,3046	0,359
NC_045512.2	26467	29873	p1_G1.1047;883cd144-4336-4e31-9c75-5874515dd753|19	40	+	26467	29873	255,0,0	2	20,2081	0,1325
NC_045512.2	26448	29874	p1_G1.1048;cluster104.fasta:2	40	+	26448	29874	255,0,0	1	3426	0
NC_045512.2	26425	29878	p1_G1.1048;cluster1263.fasta:2	40	+	26425	29878	255,0,0	1	3453	0
NC_045512.2	26467	29873	p1_G1.1048;cluster762.fasta:2	40	+	26467	29873	255,0,0	1	3406	0
NC_045512.2	26527	29880	p1_G1.1048;cluster266.fasta:2	40	+	26527	29880	255,0,0	1	3353	0
NC_045512.2	26527	29877	p1_G1.1048;cluster1424.fasta:2	40	+	26527	29877	255,0,0	1	3350	0
NC_045512.2	26501	29879	p1_G1.1048;cluster1093.fasta:2	40	+	26501	29879	255,0,0	1	3378	0
NC_045512.2	26474	29876	p1_G1.1048;cluster1075.fasta:2	40	+	26474	29876	255,0,0	1	3402	0
NC_045512.2	26469	29876	p1_G1.1048;cluster1538.fasta:2	40	+	26469	29876	255,0,0	1	3407	0
NC_045512.2	26467	29872	p1_G1.1048;cluster732.fasta:2	40	+	26467	29872	255,0,0	1	3405	0
NC_045512.2	26514	29873	p1_G1.1048;cluster491.fasta:2	40	+	26514	29873	255,0,0	1	3359	0
NC_045512.2	26467	29876	p1_G1.1048;cluster1335.fasta:2	40	+	26467	29876	255,0,0	1	3409	0
NC_045512.2	26499	29873	p1_G1.1048;cluster346.fasta:2	40	+	26499	29873	255,0,0	1	3374	0
NC_045512.2	26524	29873	p1_G1.1048;cluster1305.fasta:2	40	+	26524	29873	255,0,0	1	3349	0
NC_045512.2	26533	29878	p1_G1.1048;cluster84.fasta:2	40	+	26533	29878	255,0,0	1	3345	0
NC_045512.2	26467	29876	p1_G1.1048;cluster1370.fasta:2	40	+	26467	29876	255,0,0	1	3409	0
NC_045512.2	26558	29875	p1_G1.1048;cluster937.fasta:2	40	+	26558	29875	255,0,0	1	3317	0
NC_045512.2	26474	29875	p1_G1.1048;cluster1320.fasta:2	40	+	26474	29875	255,0,0	1	3401	0
NC_045512.2	26467	29872	p1_G1.1048;cluster262.fasta:2	40	+	26467	29872	255,0,0	1	3405	0
NC_045512.2	26574	29877	p1_G1.1048;cluster615.fasta:2	40	+	26574	29877	255,0,0	1	3303	0
NC_045512.2	26462	29874	p1_G1.1048;cluster301.fasta:2	40	+	26462	29874	255,0,0	1	3412	0
NC_045512.2	26512	29873	p1_G1.1048;cluster1302.fasta:2	40	+	26512	29873	255,0,0	1	3361	0
NC_045512.2	26462	29873	p1_G1.1048;cluster678.fasta:2	40	+	26462	29873	255,0,0	1	3411	0
NC_045512.2	26531	29875	p1_G1.1048;cluster1079.fasta:6	40	+	26531	29875	255,0,0	1	3344	0
NC_045512.2	26467	29873	p1_G1.1048;cluster1537.fasta:2	40	+	26467	29873	255,0,0	1	3406	0
NC_045512.2	26469	29875	p1_G1.1048;cluster461.fasta:2	40	+	26469	29875	255,0,0	1	3406	0
NC_045512.2	26572	29875	p1_G1.1048;cluster1219.fasta:2	40	+	26572	29875	255,0,0	1	3303	0
NC_045512.2	26462	29876	p1_G1.1048;cluster740.fasta:2	40	+	26462	29876	255,0,0	1	3414	0
NC_045512.2	26467	29875	p1_G1.1049;e21af4d2-f87e-49bc-9b9f-ceed70bd743f|6	40	+	26467	29875	255,0,0	2	1110,2252	0,1156
NC_045512.2	26467	29875	p1_G1.1050;5fc8dda7-ac7d-4ff6-990c-086853482158|5	40	+	26467	29875	255,0,0	2	1960,1021	0,2387
NC_045512.2	26469	29872	p1_G1.1051;b5c65ca1-ee74-4cd0-b47f-7b5930e8b793|5	40	+	26469	29872	255,0,0	2	1901,1029	0,2374
NC_045512.2	26470	29690	p1_G1.1052;cluster_156	40	+	26470	29690	255,0,0	2	407,67	0,3153
NC_045512.2	26483	29873	p1_G1.1053;52b841f6-696d-4223-9609-431728a659b4|6	40	+	26483	29873	255,0,0	2	2530,792	0,2598
NC_045512.2	26487	28087	p1_G1.1054;cluster685.fasta:2	40	+	26487	28087	255,0,0	1	1600	0
NC_045512.2	26525	27839	p1_G1.1055;ff49f650-104c-49af-bff1-18ec4a860bb1|5	40	+	26525	27839	255,0,0	1	1314	0
NC_045512.2	26527	28365	p1_G1.1056;639b0d99-fd55-4cf4-824d-f974c31aeaf0|6	40	+	26527	28365	255,0,0	1	1838	0
NC_045512.2	26531	29244	p1_G1.1057;cluster703.fasta:2	40	+	26531	29244	255,0,0	1	2713	0
NC_045512.2	26537	29875	p1_G1.1058;a3419343-8817-4d7c-b24d-b92682b5b84a|7	40	+	26537	29875	255,0,0	2	1016,2254	0,1084
NC_045512.2	26585	28091	p1_G1.1059;5aa02f3e-18e2-46fd-b7b4-0d6301e206d6|9	40	+	26585	28091	255,0,0	1	1506	0
NC_045512.2	26587	27763	p1_G1.1060;e639fa32-8b60-4188-9713-05602e655a4b|5	40	+	26587	27763	255,0,0	1	1176	0
NC_045512.2	26590	27919	p1_G1.1061;4617b078-d314-4eb3-891e-a2f5c7553f68|8	40	+	26590	27919	255,0,0	1	1329	0
NC_045512.2	26638	29875	p1_G1.1062;c48e4dc9-cc10-4626-8ba4-83989dd1b797|15	40	+	26638	29875	255,0,0	1	3237	0
NC_045512.2	26608	29875	p1_G1.1062;cluster147.fasta:2	40	+	26608	29875	255,0,0	1	3267	0
NC_045512.2	26610	29652	p1_G1.1063;06aab6c6-8835-4bb5-8bc4-8576f5ba5655|7	40	+	26610	29652	255,0,0	1	3042	0
NC_045512.2	26625	28882	p1_G1.1064;5b169bef-d91b-4a4f-a83e-214a1f371d60|7	40	+	26625	28882	255,0,0	1	2257	0
NC_045512.2	26627	29305	p1_G1.1065;0a42766e-2e9d-4744-b5aa-eb3cfc2c69ae|10	40	+	26627	29305	255,0,0	1	2678	0
NC_045512.2	26628	27144	p1_G1.1066;e7e40641-1260-47ab-b306-e44767f6d3a6|7	40	+	26628	27144	255,0,0	1	516	0
NC_045512.2	26636	27197	p1_G1.1067;d99ea33f-cb9e-468b-928a-7ab904b6118e|5	40	+	26636	27197	255,0,0	1	561	0
NC_045512.2	26636	28365	p1_G1.1068;e66e4c9b-9901-49a6-a86a-ac23a0e975a9|5	40	+	26636	28365	255,0,0	1	1729	0
NC_045512.2	26639	29875	p1_G1.1069;a1c9b2a8-62cf-4d72-af02-8161833ec044|5	40	+	26639	29875	255,0,0	2	545,2652	0,584
NC_045512.2	26655	29877	p1_G1.1070;bd370953-aaeb-4f0e-ab2b-71adf02e1def|7	40	+	26655	29877	255,0,0	2	899,2231	0,991
NC_045512.2	26656	29875	p1_G1.1071;034fe17c-1d58-420d-96f4-ae9b8e1bdb91|15	40	+	26656	29875	255,0,0	2	1140,704	0,2515
NC_045512.2	26657	28807	p1_G1.1072;cluster1190.fasta:2	40	+	26657	28807	255,0,0	1	2150	0
NC_045512.2	26669	29874	p1_G1.1073;dcabc5c5-2ed1-4e68-b1a3-440579fec8e9|5	40	+	26669	29874	255,0,0	2	1762,1023	0,2182
NC_045512.2	26680	28288	p1_G1.1074;a61ee7b7-a821-4cd9-814a-373b12a43be9|11	40	+	26680	28288	255,0,0	1	1608	0
NC_045512.2	26684	29873	p1_G1.1075;d3d49f3a-3df6-4067-8150-b5c8f64030e6|9	40	+	26684	29873	255,0,0	2	3025,83	0,3106
NC_045512.2	26685	27285	p1_G1.1076;df3570b1-d7a1-4774-b15d-6301ef64e15f|16	40	+	26685	27285	255,0,0	1	600	0
NC_045512.2	26685	28501	p1_G1.1077;73966646-d01e-47ad-adfd-ce400bdd198c|5	40	+	26685	28501	255,0,0	1	1816	0
NC_045512.2	26686	29876	p1_G1.1078;cluster487.fasta:2	40	+	26686	29876	255,0,0	2	1759,1023	0,2167
NC_045512.2	26694	27479	p1_G1.1079;a6a72476-4404-44a9-8b65-fce4b92cd864|35	40	+	26694	27479	255,0,0	1	785	0
NC_045512.2	26709	27869	p1_G1.1080;520bef23-39d3-46ee-b25a-2e268793f2f9|10	40	+	26709	27869	255,0,0	1	1160	0
NC_045512.2	26714	28632	p1_G1.1081;4302a5c9-3503-4a2c-bf71-0314da4d5d3c|18	40	+	26714	28632	255,0,0	1	1918	0
NC_045512.2	26737	29873	p1_G1.1082;cluster171.fasta:2	40	+	26737	29873	255,0,0	1	3136	0
NC_045512.2	26766	29871	p1_G1.1082;cluster979.fasta:2	40	+	26766	29871	255,0,0	1	3105	0
NC_045512.2	26714	29884	p1_G1.1082;cluster1203.fasta:2	40	+	26714	29884	255,0,0	1	3170	0
NC_045512.2	26728	29877	p1_G1.1082;cluster693.fasta:2	40	+	26728	29877	255,0,0	1	3149	0
NC_045512.2	26715	27677	p1_G1.1083;b0c71143-959e-4651-9b11-20efbae39c8b|14	40	+	26715	27677	255,0,0	1	962	0
NC_045512.2	26719	28975	p1_G1.1084;fd5cb56f-074c-452a-a055-809deb44246f|6	40	+	26719	28975	255,0,0	1	2256	0
NC_045512.2	26731	28569	p1_G1.1085;1203d7bf-7ef6-47b0-923d-426b5c729d0f|11	40	+	26731	28569	255,0,0	1	1838	0
NC_045512.2	26732	29647	p1_G1.1086;9d0be3b8-ec5f-4096-bf55-55d3caeb0423|5	40	+	26732	29647	255,0,0	1	2915	0
NC_045512.2	26733	29862	p1_G1.1087;4561dded-2d60-4632-ae41-d3d256a5ea7b|32	40	+	26733	29862	255,0,0	2	1792,1286	0,1843
NC_045512.2	26734	29872	p1_G1.1088;f5d55211-4c6c-4ae4-9f8c-cf65f71d9f9a|5	40	+	26734	29872	255,0,0	2	1627,1457	0,1681
NC_045512.2	26741	29475	p1_G1.1089;1377e209-5653-47ad-acaf-02bcb2975759|6	40	+	26741	29475	255,0,0	1	2734	0
NC_045512.2	26756	27091	p1_G1.1090;81638059-72e0-474b-a1fa-aab2d30324b0|12	40	+	26756	27091	255,0,0	1	335	0
NC_045512.2	26757	27575	p1_G1.1091;103b0e5f-2db3-4656-9609-af8277794b0d|7	40	+	26757	27575	255,0,0	1	818	0
NC_045512.2	26764	28244	p1_G1.1092;712c6daf-9d75-4b5f-831e-2557f3a94851|6	40	+	26764	28244	255,0,0	1	1480	0
NC_045512.2	26766	29718	p1_G1.1093;806af8e9-7644-47a6-8a65-4a1d4693fa7a|15	40	+	26766	29718	255,0,0	1	2952	0
NC_045512.2	26773	29872	p1_G1.1094;99f139f9-8a8d-4e47-b1d4-4c1a87263ba1|6	40	+	26773	29872	255,0,0	2	1692,1018	0,2081
NC_045512.2	26781	28807	p1_G1.1095;a80b2fa2-7377-4cc0-b12b-5517e4b26a99|22	40	+	26781	28807	255,0,0	1	2026	0
NC_045512.2	26785	28405	p1_G1.1096;57196d69-e7a1-4eba-b833-068fd05f2edf|7	40	+	26785	28405	255,0,0	1	1620	0
NC_045512.2	26791	27262	p1_G1.1097;26f0136a-8c35-4313-b2cb-88ca0272e3b8|7	40	+	26791	27262	255,0,0	1	471	0
NC_045512.2	26793	29874	p1_G1.1098;69b9e969-357f-44cb-892f-1acf378cad99|319	40	+	26793	29874	255,0,0	2	588,407	0,2674
NC_045512.2	26795	27843	p1_G1.1099;4af249db-7d3a-449d-b703-614260b35ae1|5	40	+	26795	27843	255,0,0	1	1048	0
NC_045512.2	26807	29878	p1_G1.1100;cluster799.fasta:2	40	+	26807	29878	255,0,0	1	3071	0
NC_045512.2	26797	29876	p1_G1.1100;cluster1297.fasta:2	40	+	26797	29876	255,0,0	1	3079	0
NC_045512.2	26799	29871	p1_G1.1101;65e7e4ce-cfb2-4c2b-9756-45a00d3aab22|8	40	+	26799	29871	255,0,0	2	997,699	0,2373
NC_045512.2	26817	29435	p1_G1.1102;8ff1de52-85d3-4f1f-912a-6a4df430db0e|7	40	+	26817	29435	255,0,0	1	2618	0
NC_045512.2	26818	27935	p1_G1.1103;f0946e40-cfa6-4480-84c0-2ac9d00c4789|7	40	+	26818	27935	255,0,0	1	1117	0
NC_045512.2	26820	28883	p1_G1.1104;da57a847-bce0-444f-a030-305cd6cfcbe0|8	40	+	26820	28883	255,0,0	1	2063	0
NC_045512.2	26839	27010	p1_G1.1105;1617c6c7-8a55-4e0d-b990-c8395a7ef877|6	40	+	26839	27010	255,0,0	1	171	0
NC_045512.2	26848	28515	p1_G1.1106;209f2f3a-2b42-4ce7-95d8-363ecc5af102|6	40	+	26848	28515	255,0,0	1	1667	0
NC_045512.2	26850	29718	p1_G1.1107;56f0ffaa-1ea0-447d-8f83-90c298b62a6d|6	40	+	26850	29718	255,0,0	1	2868	0
NC_045512.2	26877	29877	p1_G1.1108;28c3fb34-ddb3-40d0-bcbf-db0f8763ba43|5	40	+	26877	29877	255,0,0	2	1588,1023	0,1977
NC_045512.2	26881	27401	p1_G1.1109;e7dee420-7911-44c6-8498-b91794f50666|8	40	+	26881	27401	255,0,0	1	520	0
NC_045512.2	26881	29871	p1_G1.1110;55991313-535e-476d-b8ca-4ce0e438beb4|17	40	+	26881	29871	255,0,0	2	919,699	0,2291
NC_045512.2	26882	29876	p1_G1.1111;86055e29-eb39-4691-bf29-4c482ea117a4|6	40	+	26882	29876	255,0,0	2	2828,84	0,2910
NC_045512.2	26888	28365	p1_G1.1112;e2ddbed5-4907-4ce1-bb74-aa1dd4f366ce|29	40	+	26888	28365	255,0,0	1	1477	0
NC_045512.2	26893	28660	p1_G1.1113;2ba2efac-2c42-4e25-b5c1-f204d95d3b2d|8	40	+	26893	28660	255,0,0	1	1767	0
NC_045512.2	26894	29874	p1_G1.1114;3b7c6919-0e7e-4644-a82c-125d6911bdd5|18	40	+	26894	29874	255,0,0	2	894,678	0,2302
NC_045512.2	26898	29876	p1_G1.1115;cluster1033.fasta:2	40	+	26898	29876	255,0,0	4	781,1382,429,162	0,826,2268,2816
NC_045512.2	26908	29119	p1_G1.1116;0326aff0-79b5-4fab-bb95-1c90d366fe5a|7	40	+	26908	29119	255,0,0	1	2211	0
NC_045512.2	26919	27097	p1_G1.1117;3a8a2015-df7c-4cba-8b5b-d3c92c5d0244|10	40	+	26919	27097	255,0,0	1	178	0
NC_045512.2	26922	29222	p1_G1.1118;da8049cb-32a0-4d3c-94f9-322799e1897c|9	40	+	26922	29222	255,0,0	1	2300	0
NC_045512.2	26839	29874	p1_G1.1119;cluster208.fasta:2	40	+	26839	29874	255,0,0	1	3035	0
NC_045512.2	26923	29877	p1_G1.1119;cluster1261.fasta:2	40	+	26923	29877	255,0,0	1	2954	0
NC_045512.2	26923	29875	p1_G1.1119;cluster704.fasta:2	40	+	26923	29875	255,0,0	1	2952	0
NC_045512.2	26861	29876	p1_G1.1119;cluster1076.fasta:2	40	+	26861	29876	255,0,0	1	3015	0
NC_045512.2	26881	29876	p1_G1.1119;cluster656.fasta:2	40	+	26881	29876	255,0,0	1	2995	0
NC_045512.2	26865	29874	p1_G1.1119;cluster1224.fasta:2	40	+	26865	29874	255,0,0	1	3009	0
NC_045512.2	26923	29874	p1_G1.1119;cluster1153.fasta:2	40	+	26923	29874	255,0,0	1	2951	0
NC_045512.2	26935	29873	p1_G1.1119;cluster1396.fasta:4	40	+	26935	29873	255,0,0	1	2938	0
NC_045512.2	26905	29876	p1_G1.1119;cluster381.fasta:2	40	+	26905	29876	255,0,0	1	2971	0
NC_045512.2	26925	27268	p1_G1.1120;d4d12ea3-e8cd-430a-9799-710204b23a1b|9	40	+	26925	27268	255,0,0	1	343	0
NC_045512.2	26925	27633	p1_G1.1121;f7665d47-edaa-4f64-a405-0b2ee59915df|9	40	+	26925	27633	255,0,0	1	708	0
NC_045512.2	26928	28883	p1_G1.1122;34f77bf2-6520-43de-bb0c-afefb9fafd09|16	40	+	26928	28883	255,0,0	1	1955	0
NC_045512.2	26937	28579	p1_G1.1123;0044142e-eed5-40d4-b67a-bd9aa9dd8ebb|13	40	+	26937	28579	255,0,0	1	1642	0
NC_045512.2	26943	28097	p1_G1.1124;e81a0a69-0e59-4f54-97cf-b9cb82c144c9|5	40	+	26943	28097	255,0,0	1	1154	0
NC_045512.2	26943	29475	p1_G1.1125;5f6b4295-b062-4679-8d25-ef814f5410de|6	40	+	26943	29475	255,0,0	1	2532	0
NC_045512.2	26949	29649	p1_G1.1126;02b4600d-9ab9-458f-a695-b028d1cdf677|5	40	+	26949	29649	255,0,0	1	2700	0
NC_045512.2	26969	27677	p1_G1.1127;1aaee65a-869b-436c-985c-51df521f1c57|48	40	+	26969	27677	255,0,0	1	708	0
NC_045512.2	26977	29728	p1_G1.1128;9dbc61c2-43ea-4656-b6fc-9f9bfed43a6e|6	40	+	26977	29728	255,0,0	1	2751	0
NC_045512.2	26999	29873	p1_G1.1129;cluster1411.fasta:2	40	+	26999	29873	255,0,0	1	2874	0
NC_045512.2	27063	29877	p1_G1.1129;cluster955.fasta:2	40	+	27063	29877	255,0,0	1	2814	0
NC_045512.2	27067	29876	p1_G1.1129;cluster1274.fasta:2	40	+	27067	29876	255,0,0	1	2809	0
NC_045512.2	27071	29874	p1_G1.1129;cluster1267.fasta:2	40	+	27071	29874	255,0,0	1	2803	0
NC_045512.2	26977	29871	p1_G1.1129;cluster543.fasta:2	40	+	26977	29871	255,0,0	1	2894	0
NC_045512.2	26991	29872	p1_G1.1129;cluster368.fasta:2	40	+	26991	29872	255,0,0	1	2881	0
NC_045512.2	27014	29875	p1_G1.1129;cluster168.fasta:2	40	+	27014	29875	255,0,0	1	2861	0
NC_045512.2	26977	29875	p1_G1.1129;cluster427.fasta:2	40	+	26977	29875	255,0,0	1	2898	0
NC_045512.2	27071	29873	p1_G1.1129;cluster1204.fasta:2	40	+	27071	29873	255,0,0	1	2802	0
NC_045512.2	27040	29871	p1_G1.1129;cluster533.fasta:2	40	+	27040	29871	255,0,0	1	2831	0
NC_045512.2	27040	29874	p1_G1.1129;cluster1066.fasta:2	40	+	27040	29874	255,0,0	1	2834	0
NC_045512.2	26989	29305	p1_G1.1130;b028dbfb-1f90-4235-ab22-7458af34ef41|46	40	+	26989	29305	255,0,0	1	2316	0
NC_045512.2	27003	27148	p1_G1.1131;3486604c-6b15-4af8-a3b1-d5e00d3fc548|7	40	+	27003	27148	255,0,0	1	145	0
NC_045512.2	27007	29475	p1_G1.1132;50f79ef7-3260-4d13-858d-eedc92d5568a|12	40	+	27007	29475	255,0,0	1	2468	0
NC_045512.2	27016	27956	p1_G1.1133;dede264e-f599-4db3-8a03-3547b4527cc0|20	40	+	27016	27956	255,0,0	1	940	0
NC_045512.2	27032	27401	p1_G1.1134;35b35ec4-b907-4227-9f49-9b7e0c2c4e80|54	40	+	27032	27401	255,0,0	1	369	0
NC_045512.2	27034	27521	p1_G1.1135;7b8af212-0b0c-4bd1-9ccb-c1f316e7356c|27	40	+	27034	27521	255,0,0	1	487	0
NC_045512.2	27039	29876	p1_G1.1136;cluster_94	40	+	27039	29876	255,0,0	3	360,2029,86	0,640,2751
NC_045512.2	27040	27281	p1_G1.1137;a4082f46-29ab-463f-99ee-c6f16f98d1db|17	40	+	27040	27281	255,0,0	1	241	0
NC_045512.2	27040	27345	p1_G1.1138;8e3a0f1b-a82b-4105-9f2e-84542da06ed8|5	40	+	27040	27345	255,0,0	1	305	0
NC_045512.2	27040	27842	p1_G1.1139;cluster1461.fasta:2	40	+	27040	27842	255,0,0	1	802	0
NC_045512.2	27040	27842	p1_G1.1139;6ada98dd-c4c8-4847-87ea-e70067a66c8b|11	40	+	27040	27842	255,0,0	1	802	0
NC_045512.2	27040	28885	p1_G1.1140;7242afdd-041e-4cfd-813a-cac5756546a4|21	40	+	27040	28885	255,0,0	1	1845	0
NC_045512.2	27040	29645	p1_G1.1141;757dc926-9044-4a63-b62f-1866f3f2e521|13	40	+	27040	29645	255,0,0	1	2605	0
NC_045512.2	27040	29873	p1_G1.1142;eef94a92-fe2c-4e2e-b5f4-0d696e5f5029|8	40	+	27040	29873	255,0,0	2	1423,1022	0,1811
NC_045512.2	27040	29875	p1_G1.1143;68e42878-257b-4e98-a248-f52f5b7ffa88|27	40	+	27040	29875	255,0,0	2	1321,1448	0,1387
NC_045512.2	27049	29878	p1_G1.1144;cluster98.fasta:10	40	+	27049	29878	255,0,0	5	210,351,277,493,1032	0,282,742,1091,1797
NC_045512.2	27082	28524	p1_G1.1145;ce6599ca-fc3e-4917-a87c-51b439b7a2e8|39	40	+	27082	28524	255,0,0	1	1442	0
NC_045512.2	27084	28649	p1_G1.1146;59e5d9f1-1c73-485e-8336-2c97a9d3c9b9|35	40	+	27084	28649	255,0,0	1	1565	0
NC_045512.2	27090	29874	p1_G1.1147;1bcf3356-c3bb-426f-8f20-436425974525|5	40	+	27090	29874	255,0,0	2	674,682	0,2102
NC_045512.2	27114	29873	p1_G1.1148;7e109832-3a5a-4a8f-800b-f0d9e8a5cdff|26	40	+	27114	29873	255,0,0	2	1411,1297	0,1462
NC_045512.2	27116	27829	p1_G1.1149;1e5ab9d0-0212-48bc-b15e-ac0afdf73265|6	40	+	27116	27829	255,0,0	1	713	0
NC_045512.2	27121	29879	p1_G1.1150;cluster473.fasta:2	40	+	27121	29879	255,0,0	2	55,2633	0,125
NC_045512.2	27125	28327	p1_G1.1151;b4da8315-028d-42d8-907d-c9e72903753d|57	40	+	27125	28327	255,0,0	1	1202	0
NC_045512.2	27135	29242	p1_G1.1152;451806df-0dec-4c92-a844-aac5a63b4415|8	40	+	27135	29242	255,0,0	1	2107	0
NC_045512.2	27145	29873	p1_G1.1153;cluster1010.fasta:2	40	+	27145	29873	255,0,0	1	2728	0
NC_045512.2	27121	29880	p1_G1.1153;cluster441.fasta:2	40	+	27121	29880	255,0,0	1	2759	0
NC_045512.2	27145	29874	p1_G1.1153;cluster905.fasta:2	40	+	27145	29874	255,0,0	1	2729	0
NC_045512.2	27119	29878	p1_G1.1153;cluster854.fasta:2	40	+	27119	29878	255,0,0	1	2759	0
NC_045512.2	27126	29871	p1_G1.1153;cluster746.fasta:2	40	+	27126	29871	255,0,0	1	2745	0
NC_045512.2	27145	29875	p1_G1.1153;cluster897.fasta:2	40	+	27145	29875	255,0,0	1	2730	0
NC_045512.2	27108	29872	p1_G1.1153;cluster747.fasta:2	40	+	27108	29872	255,0,0	1	2764	0
NC_045512.2	27155	29871	p1_G1.1153;cluster151.fasta:2	40	+	27155	29871	255,0,0	1	2716	0
NC_045512.2	27150	29871	p1_G1.1153;cluster767.fasta:2	40	+	27150	29871	255,0,0	1	2721	0
NC_045512.2	27149	28859	p1_G1.1154;de818b71-681a-4517-a724-e69b8046209f|40	40	+	27149	28859	255,0,0	1	1710	0
NC_045512.2	27152	27633	p1_G1.1155;08a2e7eb-7fc6-481c-8332-f83b39f2ebc4|15	40	+	27152	27633	255,0,0	1	481	0
NC_045512.2	27152	29874	p1_G1.1156;a620b853-f297-441e-975c-80e08198106e|7	40	+	27152	29874	255,0,0	2	2558,84	0,2638
NC_045512.2	27155	28238	p1_G1.1157;9032fd8a-9f6a-411e-904b-1ecf2501efc8|8	40	+	27155	28238	255,0,0	1	1083	0
NC_045512.2	27161	29184	p1_G1.1158;f1d142f2-62e4-4ce8-8295-c31282cdb91e|33	40	+	27161	29184	255,0,0	1	2023	0
NC_045512.2	27161	29450	p1_G1.1159;925b8668-997a-468d-950f-6551541761df|5	40	+	27161	29450	255,0,0	1	2289	0
NC_045512.2	27180	29292	p1_G1.1160;2abc352e-97ba-4173-9227-dff9f6f54206|9	40	+	27180	29292	255,0,0	1	2112	0
NC_045512.2	27181	29533	p1_G1.1161;963100f6-c843-4ba2-9d96-4c151b5fd349|6	40	+	27181	29533	255,0,0	1	2352	0
NC_045512.2	27195	29874	p1_G1.1162;6ffba812-91ab-47d7-831f-acacb1ec6ec5|14	40	+	27195	29874	255,0,0	2	1271,1020	0,1659
NC_045512.2	27199	27919	p1_G1.1163;3dea67b4-334c-4c51-a265-d7a24c0f78ad|25	40	+	27199	27919	255,0,0	1	720	0
NC_045512.2	27199	29873	p1_G1.1164;cluster1049.fasta:2	40	+	27199	29873	255,0,0	1	2674	0
NC_045512.2	27220	29435	p1_G1.1165;0bd24246-e414-4401-9ff9-501a78aac5be|5	40	+	27220	29435	255,0,0	1	2215	0
NC_045512.2	27220	29875	p1_G1.1166;d0912725-1b97-4fe5-94dc-7ec742a094ba|72	40	+	27220	29875	255,0,0	2	580,703	0,1952
NC_045512.2	27225	29019	p1_G1.1167;c66cc32d-a22c-4aae-8620-153819877750|7	40	+	27225	29019	255,0,0	1	1794	0
NC_045512.2	27230	28779	p1_G1.1168;c4b0fe34-164e-40f4-884e-5c1d904bcfc7|5	40	+	27230	28779	255,0,0	1	1549	0
NC_045512.2	27236	28501	p1_G1.1169;e2a9f1cc-ce84-4853-a9f4-484e3f3635bd|9	40	+	27236	28501	255,0,0	1	1265	0
NC_045512.2	27236	29872	p1_G1.1170;644dd5a1-c6d6-405a-a8e7-0c8af6219e10|6	40	+	27236	29872	255,0,0	2	2471,87	0,2549
NC_045512.2	27238	27677	p1_G1.1171;18b9a36d-a220-4013-8851-ae856ea520d6|25	40	+	27238	27677	255,0,0	1	439	0
NC_045512.2	27247	28405	p1_G1.1172;ee667ea4-16e3-48f1-b698-cb00e5a9cf75|8	40	+	27247	28405	255,0,0	1	1158	0
NC_045512.2	27252	29873	p1_G1.1173;cluster449.fasta:2	40	+	27252	29873	255,0,0	1	2621	0
NC_045512.2	27247	29883	p1_G1.1173;cluster1100.fasta:2	40	+	27247	29883	255,0,0	1	2636	0
NC_045512.2	27247	29876	p1_G1.1173;cluster1541.fasta:2	40	+	27247	29876	255,0,0	1	2629	0
NC_045512.2	27258	29874	p1_G1.1173;cluster1367.fasta:2	40	+	27258	29874	255,0,0	1	2616	0
NC_045512.2	27266	29876	p1_G1.1173;cluster1129.fasta:2	40	+	27266	29876	255,0,0	1	2610	0
NC_045512.2	27262	27858	p1_G1.1174;accfdeff-b77e-4d1c-9e47-e252548218b3|8	40	+	27262	27858	255,0,0	1	596	0
NC_045512.2	27263	29878	p1_G1.1175;7186faa7-4144-4638-b82e-c9f13b803da1|6	40	+	27263	29878	255,0,0	2	1098,1447	0,1168
NC_045512.2	27264	28249	p1_G1.1176;b5512d07-2251-4289-bfd2-2e1aa76f73b7|5	40	+	27264	28249	255,0,0	1	985	0
NC_045512.2	27266	29223	p1_G1.1177;9628dc17-ea43-4547-902b-db6323a2bfc7|5	40	+	27266	29223	255,0,0	1	1957	0
NC_045512.2	27267	27767	p1_G1.1178;53d1bb7a-5014-433f-ba74-754e1274b923|5	40	+	27267	27767	255,0,0	1	500	0
NC_045512.2	27290	27638	p1_G1.1179;90415590-b1d0-439a-a777-955347bf7703|8	40	+	27290	27638	255,0,0	1	348	0
NC_045512.2	27291	29316	p1_G1.1180;529228a1-267c-43cd-90a5-18898d5588e1|12	40	+	27291	29316	255,0,0	1	2025	0
NC_045512.2	27296	27522	p1_G1.1181;1e970c35-830f-4312-8662-1c8e4fa27739|23	40	+	27296	27522	255,0,0	1	226	0
NC_045512.2	27308	29032	p1_G1.1182;9cae2809-056f-4bd9-9096-7617585174d4|6	40	+	27308	29032	255,0,0	1	1724	0
NC_045512.2	27312	28304	p1_G1.1183;4a0eb9c8-c381-4359-9585-f99a60ce27cc|372	40	+	27312	28304	255,0,0	1	992	0
NC_045512.2	27314	27763	p1_G1.1184;334902e8-d66c-462a-974d-ebbe3a5b91ac|5	40	+	27314	27763	255,0,0	1	449	0
NC_045512.2	27335	29873	p1_G1.1185;68809940-e541-4cb1-82ab-e3e386547f06|5	40	+	27335	29873	255,0,0	2	52,393	0,2145
NC_045512.2	27335	29873	p1_G1.1186;02e10b22-e451-4170-a768-831f2e125fc6|8	40	+	27335	29873	255,0,0	2	1128,1022	0,1516
NC_045512.2	27352	29236	p1_G1.1187;09e4271c-7432-4951-b3e9-968719061ce1|7	40	+	27352	29236	255,0,0	1	1884	0
NC_045512.2	27382	28487	p1_G1.1188;8d7253e8-2cd9-4496-b46f-e1613a40a0e1|17	40	+	27382	28487	255,0,0	1	1105	0
NC_045512.2	27383	29662	p1_G1.1189;cluster1173.fasta:4	40	+	27383	29662	255,0,0	2	1136,1091	0,1188
NC_045512.2	27383	29718	p1_G1.1190;ac623e73-07ed-4528-98e1-c0093324b9c6|17	40	+	27383	29718	255,0,0	1	2335	0
NC_045512.2	27383	29875	p1_G1.1191;94b93ed0-cc6c-424f-ad65-3eeb8d230b2c|6	40	+	27383	29875	255,0,0	2	2327,85	0,2407
NC_045512.2	27383	29876	p1_G1.1192;57ccf841-d89f-4188-97e5-d3c3cb4e36d5|7	40	+	27383	29876	255,0,0	2	1261,1151	0,1342
NC_045512.2	27383	29878	p1_G1.1193;cluster41.fasta:10	40	+	27383	29878	255,0,0	3	110,385,1867	0,151,628
NC_045512.2	27383	29883	p1_G1.1194;3e654c93-3768-4d6b-8bfc-ad915438eab0|7	40	+	27383	29883	255,0,0	2	1122,1211	0,1289
NC_045512.2	27384	27638	p1_G1.1195;85dae710-9785-4947-9307-c44ce650bc74|80	40	+	27384	27638	255,0,0	1	254	0
NC_045512.2	27384	29306	p1_G1.1196;310a9a02-a839-49d1-9743-d714fc59dbdb|63	40	+	27384	29306	255,0,0	1	1922	0
NC_045512.2	27384	29428	p1_G1.1197;387727bc-b834-41e0-be22-67c860b9e463|146	40	+	27384	29428	255,0,0	1	2044	0
NC_045512.2	27384	29867	p1_G1.1198;768d4ee7-b070-4876-887b-353d84a142e4|5	40	+	27384	29867	255,0,0	2	930,748	0,1735
NC_045512.2	27384	29871	p1_G1.1199;9d2900d6-d5d8-488f-8171-fbe181c773c9|7	40	+	27384	29871	255,0,0	2	310,2113	0,374
NC_045512.2	27384	29873	p1_G1.1200;cluster_143	40	+	27384	29873	255,0,0	3	408,496,48	0,1784,2441
NC_045512.2	27384	29873	p1_G1.1201;7cb0573d-c4ad-4278-8dab-894a9087c00a|13	40	+	27384	29873	255,0,0	2	1058,1028	0,1461
NC_045512.2	27384	29873	p1_G1.1202;b1a9bff3-93b9-474a-9592-a384f8561887|17	40	+	27384	29873	255,0,0	2	1290,1144	0,1345
NC_045512.2	27384	29874	p1_G1.1203;e53c69ef-3e6b-4d01-a38c-87ed0edfec8c|12	40	+	27384	29874	255,0,0	2	405,640	0,1850
NC_045512.2	27384	29874	p1_G1.1204;ccbd92c4-4f5c-4cfd-8f48-7117ceb76209|5	40	+	27384	29874	255,0,0	2	1030,791	0,1699
NC_045512.2	27384	29874	p1_G1.1205;bc84315a-9f76-44a4-afed-ed1988262d66|12	40	+	27384	29874	255,0,0	2	1080,1146	0,1344
NC_045512.2	27788	29872	p1_G1.1206;cluster1179.fasta:2	40	+	27788	29872	255,0,0	1	2084	0
NC_045512.2	27383	29873	p1_G1.1206;cluster175.fasta:2	40	+	27383	29873	255,0,0	1	2490	0
NC_045512.2	27907	29874	p1_G1.1206;cluster936.fasta:2	40	+	27907	29874	255,0,0	1	1967	0
NC_045512.2	27384	29873	p1_G1.1206;cluster1446.fasta:2	40	+	27384	29873	255,0,0	1	2489	0
NC_045512.2	27821	29885	p1_G1.1206;cluster52.fasta:2	40	+	27821	29885	255,0,0	1	2064	0
NC_045512.2	27384	29874	p1_G1.1206;cluster768.fasta:2	40	+	27384	29874	255,0,0	1	2490	0
NC_045512.2	27771	29874	p1_G1.1206;cluster1530.fasta:2	40	+	27771	29874	255,0,0	1	2103	0
NC_045512.2	27540	29872	p1_G1.1206;cluster101.fasta:2	40	+	27540	29872	255,0,0	1	2332	0
NC_045512.2	27771	29874	p1_G1.1206;cluster1064.fasta:2	40	+	27771	29874	255,0,0	1	2103	0
NC_045512.2	27384	29873	p1_G1.1206;cluster944.fasta:2	40	+	27384	29873	255,0,0	1	2489	0
NC_045512.2	27626	29875	p1_G1.1206;cluster215.fasta:2	40	+	27626	29875	255,0,0	1	2249	0
NC_045512.2	27902	29875	p1_G1.1206;cluster849.fasta:2	40	+	27902	29875	255,0,0	1	1973	0
NC_045512.2	27649	29868	p1_G1.1206;cluster1457.fasta:2	40	+	27649	29868	255,0,0	1	2219	0
NC_045512.2	27879	29871	p1_G1.1206;cluster971.fasta:2	40	+	27879	29871	255,0,0	1	1992	0
NC_045512.2	27384	29871	p1_G1.1206;cluster1412.fasta:2	40	+	27384	29871	255,0,0	1	2487	0
NC_045512.2	27601	29873	p1_G1.1206;cluster1122.fasta:2	40	+	27601	29873	255,0,0	1	2272	0
NC_045512.2	27384	29856	p1_G1.1206;cluster1363.fasta:4	40	+	27384	29856	255,0,0	1	2472	0
NC_045512.2	27384	29875	p1_G1.1206;cluster646.fasta:2	40	+	27384	29875	255,0,0	1	2491	0
NC_045512.2	27384	29874	p1_G1.1206;cluster1032.fasta:2	40	+	27384	29874	255,0,0	1	2490	0
NC_045512.2	27845	29872	p1_G1.1206;cluster1259.fasta:2	40	+	27845	29872	255,0,0	1	2027	0
NC_045512.2	27785	29873	p1_G1.1206;cluster686.fasta:4	40	+	27785	29873	255,0,0	1	2088	0
NC_045512.2	27384	29883	p1_G1.1206;cluster306.fasta:2	40	+	27384	29883	255,0,0	1	2499	0
NC_045512.2	27814	29876	p1_G1.1206;cluster1546.fasta:2	40	+	27814	29876	255,0,0	1	2062	0
NC_045512.2	27884	29872	p1_G1.1206;cluster1227.fasta:2	40	+	27884	29872	255,0,0	1	1988	0
NC_045512.2	27858	29871	p1_G1.1206;cluster1062.fasta:2	40	+	27858	29871	255,0,0	1	2013	0
NC_045512.2	27914	29874	p1_G1.1206;cluster177.fasta:2	40	+	27914	29874	255,0,0	1	1960	0
NC_045512.2	27713	29875	p1_G1.1206;cluster230.fasta:2	40	+	27713	29875	255,0,0	1	2162	0
NC_045512.2	27849	29873	p1_G1.1206;cluster485.fasta:2	40	+	27849	29873	255,0,0	1	2024	0
NC_045512.2	27383	29873	p1_G1.1206;cluster1151.fasta:4	40	+	27383	29873	255,0,0	1	2490	0
NC_045512.2	27543	29875	p1_G1.1206;cluster1228.fasta:2	40	+	27543	29875	255,0,0	1	2332	0
NC_045512.2	27822	29878	p1_G1.1206;cluster1339.fasta:2	40	+	27822	29878	255,0,0	1	2056	0
NC_045512.2	27739	29876	p1_G1.1206;cluster484.fasta:2	40	+	27739	29876	255,0,0	1	2137	0
NC_045512.2	27435	29872	p1_G1.1206;cluster758.fasta:2	40	+	27435	29872	255,0,0	1	2437	0
NC_045512.2	27845	29876	p1_G1.1206;cluster15.fasta:2	40	+	27845	29876	255,0,0	1	2031	0
NC_045512.2	27384	29877	p1_G1.1206;cluster1052.fasta:2	40	+	27384	29877	255,0,0	1	2493	0
NC_045512.2	27402	29871	p1_G1.1206;cluster430.fasta:2	40	+	27402	29871	255,0,0	1	2469	0
NC_045512.2	27362	29871	p1_G1.1206;cluster1300.fasta:2	40	+	27362	29871	255,0,0	1	2509	0
NC_045512.2	27698	29879	p1_G1.1206;cluster1042.fasta:2	40	+	27698	29879	255,0,0	1	2181	0
NC_045512.2	27739	29879	p1_G1.1206;cluster1491.fasta:2	40	+	27739	29879	255,0,0	1	2140	0
NC_045512.2	27343	29879	p1_G1.1206;cluster313.fasta:2	40	+	27343	29879	255,0,0	1	2536	0
NC_045512.2	27384	29874	p1_G1.1206;cluster350.fasta:2	40	+	27384	29874	255,0,0	1	2490	0
NC_045512.2	27383	29869	p1_G1.1206;cluster670.fasta:2	40	+	27383	29869	255,0,0	1	2486	0
NC_045512.2	27760	29872	p1_G1.1206;cluster839.fasta:2	40	+	27760	29872	255,0,0	1	2112	0
NC_045512.2	27809	29874	p1_G1.1206;cluster1063.fasta:6	40	+	27809	29874	255,0,0	1	2065	0
NC_045512.2	27866	29880	p1_G1.1206;cluster131.fasta:2	40	+	27866	29880	255,0,0	1	2014	0
NC_045512.2	27383	29873	p1_G1.1206;cluster1531.fasta:2	40	+	27383	29873	255,0,0	1	2490	0
NC_045512.2	27627	29871	p1_G1.1206;cluster501.fasta:2	40	+	27627	29871	255,0,0	1	2244	0
NC_045512.2	27308	29873	p1_G1.1206;cluster1061.fasta:2	40	+	27308	29873	255,0,0	1	2565	0
NC_045512.2	27870	29871	p1_G1.1206;cluster1444.fasta:2	40	+	27870	29871	255,0,0	1	2001	0
NC_045512.2	27895	29876	p1_G1.1206;cluster532.fasta:2	40	+	27895	29876	255,0,0	1	1981	0
NC_045512.2	27686	29872	p1_G1.1206;cluster578.fasta:2	40	+	27686	29872	255,0,0	1	2186	0
NC_045512.2	27808	29874	p1_G1.1206;cluster1286.fasta:2	40	+	27808	29874	255,0,0	1	2066	0
NC_045512.2	27700	29875	p1_G1.1206;cluster552.fasta:12	40	+	27700	29875	255,0,0	1	2175	0
NC_045512.2	27409	29872	p1_G1.1206;cluster861.fasta:2	40	+	27409	29872	255,0,0	1	2463	0
NC_045512.2	27422	29876	p1_G1.1206;cluster1038.fasta:2	40	+	27422	29876	255,0,0	1	2454	0
NC_045512.2	27384	29868	p1_G1.1206;cluster1323.fasta:2	40	+	27384	29868	255,0,0	1	2484	0
NC_045512.2	27384	29877	p1_G1.1206;cluster1328.fasta:2	40	+	27384	29877	255,0,0	1	2493	0
NC_045512.2	27796	29875	p1_G1.1206;cluster1158.fasta:4	40	+	27796	29875	255,0,0	1	2079	0
NC_045512.2	27785	29878	p1_G1.1206;cluster878.fasta:2	40	+	27785	29878	255,0,0	1	2093	0
NC_045512.2	27384	29876	p1_G1.1206;cluster951.fasta:2	40	+	27384	29876	255,0,0	1	2492	0
NC_045512.2	27308	29872	p1_G1.1206;cluster1039.fasta:2	40	+	27308	29872	255,0,0	1	2564	0
NC_045512.2	27384	29879	p1_G1.1206;cluster966.fasta:2	40	+	27384	29879	255,0,0	1	2495	0
NC_045512.2	27549	29874	p1_G1.1206;cluster1484.fasta:2	40	+	27549	29874	255,0,0	1	2325	0
NC_045512.2	27384	29871	p1_G1.1206;cluster612.fasta:2	40	+	27384	29871	255,0,0	1	2487	0
NC_045512.2	27384	29876	p1_G1.1206;cluster680.fasta:2	40	+	27384	29876	255,0,0	1	2492	0
NC_045512.2	27453	29873	p1_G1.1206;cluster323.fasta:10	40	+	27453	29873	255,0,0	1	2420	0
NC_045512.2	27885	29873	p1_G1.1206;cluster1352.fasta:2	40	+	27885	29873	255,0,0	1	1988	0
NC_045512.2	27750	29875	p1_G1.1206;cluster1139.fasta:2	40	+	27750	29875	255,0,0	1	2125	0
NC_045512.2	27384	29872	p1_G1.1206;cluster240.fasta:2	40	+	27384	29872	255,0,0	1	2488	0
NC_045512.2	27654	29871	p1_G1.1206;cluster889.fasta:2	40	+	27654	29871	255,0,0	1	2217	0
NC_045512.2	27444	29871	p1_G1.1206;cluster663.fasta:2	40	+	27444	29871	255,0,0	1	2427	0
NC_045512.2	27500	29876	p1_G1.1206;cluster773.fasta:2	40	+	27500	29876	255,0,0	1	2376	0
NC_045512.2	27559	29873	p1_G1.1206;cluster719.fasta:2	40	+	27559	29873	255,0,0	1	2314	0
NC_045512.2	27897	29880	p1_G1.1206;cluster664.fasta:4	40	+	27897	29880	255,0,0	1	1983	0
NC_045512.2	27382	29874	p1_G1.1206;cluster1487.fasta:2	40	+	27382	29874	255,0,0	1	2492	0
NC_045512.2	27898	29872	p1_G1.1206;18213b7f-acd3-4736-bbcf-1757a2132210|5	40	+	27898	29872	255,0,0	1	1974	0
NC_045512.2	27796	29874	p1_G1.1206;cluster950.fasta:2	40	+	27796	29874	255,0,0	1	2078	0
NC_045512.2	27422	29874	p1_G1.1206;cluster874.fasta:2	40	+	27422	29874	255,0,0	1	2452	0
NC_045512.2	27623	29880	p1_G1.1206;cluster727.fasta:2	40	+	27623	29880	255,0,0	1	2257	0
NC_045512.2	27385	29873	p1_G1.1206;cluster1234.fasta:2	40	+	27385	29873	255,0,0	1	2488	0
NC_045512.2	27445	29875	p1_G1.1206;cluster239.fasta:2	40	+	27445	29875	255,0,0	1	2430	0
NC_045512.2	27713	29872	p1_G1.1206;cluster1443.fasta:2	40	+	27713	29872	255,0,0	1	2159	0
NC_045512.2	27514	29871	p1_G1.1206;cluster1510.fasta:2	40	+	27514	29871	255,0,0	1	2357	0
NC_045512.2	27883	29874	p1_G1.1206;cluster75.fasta:2	40	+	27883	29874	255,0,0	1	1991	0
NC_045512.2	27385	29872	p1_G1.1206;cluster907.fasta:2	40	+	27385	29872	255,0,0	1	2487	0
NC_045512.2	27833	29874	p1_G1.1206;cluster19.fasta:2	40	+	27833	29874	255,0,0	1	2041	0
NC_045512.2	27908	29874	p1_G1.1206;cluster1275.fasta:2	40	+	27908	29874	255,0,0	1	1966	0
NC_045512.2	27488	29877	p1_G1.1206;cluster246.fasta:2	40	+	27488	29877	255,0,0	1	2389	0
NC_045512.2	27384	29873	p1_G1.1206;cluster100.fasta:2	40	+	27384	29873	255,0,0	1	2489	0
NC_045512.2	27375	29876	p1_G1.1206;cluster2.fasta:16	40	+	27375	29876	255,0,0	1	2501	0
NC_045512.2	27588	29877	p1_G1.1206;cluster1337.fasta:2	40	+	27588	29877	255,0,0	1	2289	0
NC_045512.2	27383	29878	p1_G1.1206;cluster1332.fasta:2	40	+	27383	29878	255,0,0	1	2495	0
NC_045512.2	27383	29871	p1_G1.1206;cluster510.fasta:2	40	+	27383	29871	255,0,0	1	2488	0
NC_045512.2	27719	29872	p1_G1.1206;cluster900.fasta:2	40	+	27719	29872	255,0,0	1	2153	0
NC_045512.2	27384	29877	p1_G1.1206;cluster739.fasta:2	40	+	27384	29877	255,0,0	1	2493	0
NC_045512.2	27384	29872	p1_G1.1206;cluster406.fasta:2	40	+	27384	29872	255,0,0	1	2488	0
NC_045512.2	27384	29874	p1_G1.1206;cluster1285.fasta:4	40	+	27384	29874	255,0,0	1	2490	0
NC_045512.2	27461	29871	p1_G1.1206;cluster806.fasta:4	40	+	27461	29871	255,0,0	1	2410	0
NC_045512.2	27385	29874	p1_G1.1206;cluster1222.fasta:2	40	+	27385	29874	255,0,0	1	2489	0
NC_045512.2	27772	29874	p1_G1.1206;cluster910.fasta:2	40	+	27772	29874	255,0,0	1	2102	0
NC_045512.2	27546	29872	p1_G1.1206;cluster1464.fasta:2	40	+	27546	29872	255,0,0	1	2326	0
NC_045512.2	27883	29871	p1_G1.1206;cluster408.fasta:2	40	+	27883	29871	255,0,0	1	1988	0
NC_045512.2	27467	29875	p1_G1.1206;cluster1011.fasta:2	40	+	27467	29875	255,0,0	1	2408	0
NC_045512.2	27484	29872	p1_G1.1206;cluster1197.fasta:2	40	+	27484	29872	255,0,0	1	2388	0
NC_045512.2	27785	29874	p1_G1.1206;cluster590.fasta:4	40	+	27785	29874	255,0,0	1	2089	0
NC_045512.2	27885	29878	p1_G1.1206;cluster1195.fasta:2	40	+	27885	29878	255,0,0	1	1993	0
NC_045512.2	27325	29875	p1_G1.1206;cluster993.fasta:6	40	+	27325	29875	255,0,0	1	2550	0
NC_045512.2	27443	29871	p1_G1.1206;cluster8.fasta:26	40	+	27443	29871	255,0,0	1	2428	0
NC_045512.2	27832	29876	p1_G1.1206;cluster477.fasta:2	40	+	27832	29876	255,0,0	1	2044	0
NC_045512.2	27876	29875	p1_G1.1206;cluster1476.fasta:2	40	+	27876	29875	255,0,0	1	1999	0
NC_045512.2	27666	29876	p1_G1.1206;cluster735.fasta:2	40	+	27666	29876	255,0,0	1	2210	0
NC_045512.2	27616	29876	p1_G1.1206;cluster1055.fasta:2	40	+	27616	29876	255,0,0	1	2260	0
NC_045512.2	27411	29871	p1_G1.1206;cluster179.fasta:2	40	+	27411	29871	255,0,0	1	2460	0
NC_045512.2	27335	29881	p1_G1.1206;cluster777.fasta:2	40	+	27335	29881	255,0,0	1	2546	0
NC_045512.2	27389	29879	p1_G1.1206;cluster1142.fasta:4	40	+	27389	29879	255,0,0	1	2490	0
NC_045512.2	27385	29876	p1_G1.1206;cluster158.fasta:2	40	+	27385	29876	255,0,0	1	2491	0
NC_045512.2	27324	29873	p1_G1.1206;cluster1002.fasta:2	40	+	27324	29873	255,0,0	1	2549	0
NC_045512.2	27910	29865	p1_G1.1206;cluster1111.fasta:2	40	+	27910	29865	255,0,0	1	1955	0
NC_045512.2	27383	29871	p1_G1.1206;cluster920.fasta:2	40	+	27383	29871	255,0,0	1	2488	0
NC_045512.2	27383	29875	p1_G1.1206;cluster534.fasta:2	40	+	27383	29875	255,0,0	1	2492	0
NC_045512.2	27384	29874	p1_G1.1206;cluster1499.fasta:2	40	+	27384	29874	255,0,0	1	2490	0
NC_045512.2	27708	29875	p1_G1.1206;cluster303.fasta:2	40	+	27708	29875	255,0,0	1	2167	0
NC_045512.2	27393	29875	p1_G1.1206;cluster702.fasta:2	40	+	27393	29875	255,0,0	1	2482	0
NC_045512.2	27384	29874	p1_G1.1207;edf19a86-0bff-409a-9e45-be206d122767|332	40	+	27384	29874	255,0,0	2	413,703	0,1787
NC_045512.2	27384	29875	p1_G1.1207;c7595eba-4266-410e-a58d-643dae9522ad|9	40	+	27384	29875	255,0,0	2	411,712	0,1779
NC_045512.2	27384	29875	p1_G1.1208;b10d3a70-b445-482a-83af-28fdf8d367a3|8	40	+	27384	29875	255,0,0	2	1111,1226	0,1265
NC_045512.2	27384	29875	p1_G1.1209;6124d8ea-b99f-44be-8036-b954c7cde43e|6	40	+	27384	29875	255,0,0	2	1346,1021	0,1470
NC_045512.2	27384	29876	p1_G1.1210;6940fe4f-fc09-43f6-b7fb-3462dadbf552|9	40	+	27384	29876	255,0,0	2	386,616	0,1876
NC_045512.2	27417	29870	p1_G1.1211;8bcc16a4-56ee-461a-a3c8-34c35b3b48ac|47	40	+	27417	29870	255,0,0	2	1048,1016	0,1437
NC_045512.2	27417	29875	p1_G1.1212;c115a4a4-8918-4dd8-9abf-d616774f4c66|7	40	+	27417	29875	255,0,0	2	1101,1139	0,1319
NC_045512.2	27422	27633	p1_G1.1213;63aa2ead-05c8-4e99-85d9-b4bbca32ddea|8	40	+	27422	27633	255,0,0	1	211	0
NC_045512.2	27435	29855	p1_G1.1214;20630a0e-9535-49f4-8604-d41b33757b04|10	40	+	27435	29855	255,0,0	2	389,1625	0,795
NC_045512.2	27442	29872	p1_G1.1215;a006f87a-240c-4838-81a2-d3d63bf8d982|6	40	+	27442	29872	255,0,0	2	919,1441	0,989
NC_045512.2	27455	29879	p1_G1.1216;cluster1016.fasta:2	40	+	27455	29879	255,0,0	2	119,569	0,1855
NC_045512.2	27457	28600	p1_G1.1217;e7792c9f-2305-4faf-8930-d2ad29c691c9|5	40	+	27457	28600	255,0,0	1	1143	0
NC_045512.2	27468	27778	p1_G1.1218;d2c7dc4a-8b91-4e77-8feb-225ee911d03f|7	40	+	27468	27778	255,0,0	1	310	0
NC_045512.2	27493	27677	p1_G1.1219;27659dcd-a928-4979-aa14-94c56892da89|20	40	+	27493	27677	255,0,0	1	184	0
NC_045512.2	27503	29871	p1_G1.1220;cluster1159.fasta:4	40	+	27503	29871	255,0,0	2	858,1432	0,936
NC_045512.2	27517	29882	p1_G1.1221;fcc2e521-c71e-4b66-8a9e-b384a1debf2c|5	40	+	27517	29882	255,0,0	2	2201,115	0,2250
NC_045512.2	27531	28860	p1_G1.1222;bccbb713-b809-4e6a-b7b9-a7cc9ce9fb03|269	40	+	27531	28860	255,0,0	1	1329	0
NC_045512.2	27538	29622	p1_G1.1223;6ac667a7-67c0-417b-822c-edb37b71e55f|17	40	+	27538	29622	255,0,0	1	2084	0
NC_045512.2	27552	29874	p1_G1.1224;0df1a9db-f2c4-400c-9418-131ad07dfa05|16	40	+	27552	29874	255,0,0	2	914,1021	0,1301
NC_045512.2	27553	28633	p1_G1.1225;ad1a4de2-ca8f-42d0-98d3-90cce7d48383|10	40	+	27553	28633	255,0,0	2	972,57	0,1023
NC_045512.2	27567	29380	p1_G1.1226;73227c75-f608-45f2-be14-43f56654ca4a|8	40	+	27567	29380	255,0,0	1	1813	0
NC_045512.2	27574	29873	p1_G1.1227;233db5b0-fbfd-430d-87de-5c6aea7972ef|9	40	+	27574	29873	255,0,0	2	214,677	0,1622
NC_045512.2	27575	28458	p1_G1.1228;8d59e157-c5af-47c1-ac8b-34354a1c4d44|6	40	+	27575	28458	255,0,0	1	883	0
NC_045512.2	27585	28951	p1_G1.1229;52622493-d628-4147-9c62-60788712d25c|5	40	+	27585	28951	255,0,0	1	1366	0
NC_045512.2	27589	28805	p1_G1.1230;ee956d55-a814-49d2-9062-59b658ad3b4a|12	40	+	27589	28805	255,0,0	1	1216	0
NC_045512.2	27589	29544	p1_G1.1231;cbd6444e-531a-4d8c-9106-7ebb699091e3|13	40	+	27589	29544	255,0,0	1	1955	0
NC_045512.2	27592	27833	p1_G1.1232;a2919f3e-722d-4c6c-92fa-f0bcd81dba23|7	40	+	27592	27833	255,0,0	1	241	0
NC_045512.2	27622	28224	p1_G1.1233;d608bbae-69d5-4900-a762-f0e2216532a9|12	40	+	27622	28224	255,0,0	1	602	0
NC_045512.2	27623	27997	p1_G1.1234;3a444c6b-5d63-4258-a825-5b578c9a7691|5	40	+	27623	27997	255,0,0	1	374	0
NC_045512.2	27630	29033	p1_G1.1235;7ef7b0ca-83e6-4ed4-aaa3-db8f8ff69f29|14	40	+	27630	29033	255,0,0	1	1403	0
NC_045512.2	27656	29316	p1_G1.1236;cluster125.fasta:2	40	+	27656	29316	255,0,0	1	1660	0
NC_045512.2	27662	28701	p1_G1.1237;6b59724e-019a-46e1-b2ba-5b5b48d9c74f|37	40	+	27662	28701	255,0,0	1	1039	0
NC_045512.2	27685	29877	p1_G1.1238;e0a86d33-31bd-4e3e-83bb-97792e4af9ae|6	40	+	27685	29877	255,0,0	2	808,1207	0,985
NC_045512.2	27686	29878	p1_G1.1239;7d022c5e-c388-4dc8-8608-66b511a67b6c|5	40	+	27686	29878	255,0,0	2	675,1025	0,1167
NC_045512.2	27688	29620	p1_G1.1240;44ac04b2-ff6a-48a5-8099-f8aadecf7e6d|15	40	+	27688	29620	255,0,0	1	1932	0
NC_045512.2	27698	28951	p1_G1.1241;b3653239-0871-4b58-a161-9a2b4aad467f|10	40	+	27698	28951	255,0,0	1	1253	0
NC_045512.2	27700	29872	p1_G1.1242;3c9d996f-5b25-444a-95ff-084bd0e836e4|5	40	+	27700	29872	255,0,0	2	124,1642	0,530
NC_045512.2	27700	29876	p1_G1.1243;7195287d-a439-425f-a82e-1cec224afce8|15	40	+	27700	29876	255,0,0	2	724,1034	0,1142
NC_045512.2	27708	28404	p1_G1.1244;2618009a-bab2-4e9b-99a4-e9120384752b|28	40	+	27708	28404	255,0,0	1	696	0
NC_045512.2	27708	29874	p1_G1.1245;c331bb3e-debb-43fa-804a-e3e2ca4ee468|19	40	+	27708	29874	255,0,0	2	654,1443	0,723
NC_045512.2	27743	29871	p1_G1.1246;a4147498-b867-46aa-b0cf-ddec186319a4|69	40	+	27743	29871	255,0,0	2	1966,81	0,2047
NC_045512.2	27744	28805	p1_G1.1247;67b28dd0-d501-4980-bd4e-1d3e244feeb8|17	40	+	27744	28805	255,0,0	1	1061	0
NC_045512.2	27771	28704	p1_G1.1248;50750acb-c491-4971-9b94-c231800cbb39|11	40	+	27771	28704	255,0,0	1	933	0
NC_045512.2	27772	28633	p1_G1.1249;e7721f55-7802-4ecf-9849-d7c339a82e71|22	40	+	27772	28633	255,0,0	1	861	0
NC_045512.2	27780	29871	p1_G1.1250;e4c3b25b-cb1d-405d-afca-e4a21bc4c85d|29	40	+	27780	29871	255,0,0	2	686,1018	0,1073
NC_045512.2	27782	29479	p1_G1.1251;a90e102d-87f5-4df5-a922-bf2f4a2bd190|7	40	+	27782	29479	255,0,0	1	1697	0
[truncated: 677 more rows]
