# Supplementary material for: Evolution of naturally arising SARS-CoV-2 defective interfering particles
Source: Commun Biol. 2022 Oct 27;5:1140. doi: 10.1038/s42003-022-04058-5 (PMC9610340; doi:10.1038/s42003-022-04058-5)
Supplement: Supplementary file 7 — Supplementary Data 5 [file 42003_2022_4058_MOESM7_ESM.zip › experiment1/Pipeline_intermediate_files_experiment1/CARNACLR_RNA_models_reconstruction_experiment_1_passage_14.fasta]

>cluster40.fasta:3098
AAAAAUAUAAUAAAAGAAACCCGUACCCAAUAUGCAGAAACCUAAGGACAAGGCGCUUAACAGUCCAGAUGACCAAAUAAUCAGACGAAGGUGUGACGGUAAAAAAGUCCAAGAUGGUAUGGAAGGCCAGAGCUGGCCCAUGUGCUAAAAGAGGCAAGUGCAAGCUAAACUACAUCCUAAAAUGCUGCAAUGAAAGGAACACAAAAGGUGAGAGGCGGCGUAAGCCUCAGAGGCACAGUUUAAAAACGGGCUAUGGUGGCAAUGGCGGUGAUGCUGCUGUGUGCUGUGACAGAUUGAACCAGUAGAGCAAAAGCGGUAAAGGCCAACAACAACAAGCCAAUUGCGAGGUUAAACCAAAAGUCUGCCACUAAAAAUGUAAACAAGGAGACGUGGUCCAGAACAAACCAAGGAAAUUUGGGGACCAGGAACUAAUCAGACAAGGAACUGAACAAAAUUGCCGCAAAUUGCAAUUUGCCCCAGCGUCAGCUUCGAAUGUGCGCUGGCGAAGUGGAACGUGGUGACCUACACAGGUGCCAUCAAUUGGAUGACAAAGAUCCAAAUAAAGAUCAAGUAUUUGUGAAUAAUUGACGCAUACAUCCCACCAAAGAGCCUAAAAAAAGAAGAAGGCUGAUGAAACACCUAGAGACAGAAGAAACAGCAAACUGUGACUUUCAGAUUUGGAUGAUUUCACAAUUGCAACAAUCAUGAGCAGUGCUGACUCAACCAGGCCUAAACUCAUGCAGACAAGGCAGAUGGGCUAUAAACGUUUUUCCGUUUACGAUAUGUUGUGCAGAAUGAAUCGUAAAGCACAAGUAGAUGUGUUAUUAAAGCAAUUUAAUCAGUGUGUAAUGAGGACUUGAAAGAGCCACAUUAGGCCACAGUACGAUAGUGUAGUGAACAAUGCUAGGAGAGCUGCCUAUGAAGAGCCCUAAUGUGUAAAAUUAUUUAGUAGUGCUAUCCCAUGUUUUAAUAGCUGGAGAAUGACA
>cluster86.fasta:1352
UUAUUUUAAAAAUUAAAAAAAGUAACCUGUGAAAGUUUAUCUAAUGAAUGGCGUGAUGCUGCUUUUUUAAGAUUGAACAGUUAGAGCAAAUAAGGCCAACAACAACAAGCCAAAUGUAUUGAGGUUAAAAAGCAGACGUGGUCCAGAACAACCAGAAUUUGGGACCAGGAACUAAUCAGACAAGGAACUGAUUAAAAUGGCCGCAAAUUGCACUUUCCAGCGUUCAGCGUUCGAAUGUCGCGCAUUGGAUGAAGUCGGAACGUGGUUGACCUACACAGGUGCCAUCAAAUUGGAUGACAAAGAUCCAAAUAAAAUAAGUCUUUGCUGAAUAAGCAUUGACGCAUACAAAACCCAGAGCCUAAAAAGGACAAAGAAGAAGGCUGAUGAAACUAAAGAGACAGAAGAAACAGCAAACUGUGACUUUUCCUGCUGCAGAUUUGGAUGAUUUCCAAACAAUUGCAACAAUCCAUGAGCAGUGCUGACUCAACUCAGGCCUAAACUCAUGCAGACAAGAGAUGGGCUAUAUAAACGUUUUUUCGUUUACGAUAUUAGUCUACUUGUGCAGAAUGAAUUCUCGUAACAUAGCACAAGUAGAUGUAGUUAACUUUAAUCUCAAGCAAUUUUAAUCAGUGUGUAACAUUAGGGAGGACUUGAAAGAGCCACCACAUUUCCCGAGGCCACGCGGAGUACGAUCGAGUGUACAGUGAACAAUGCAGGGAGAGCUGCCUAUAUGGAAGAGCCCUAAUGUGUAAAAUUAAUUUUAGUAGUGCUAUCCCAUGUGAUUUUAAUAGCUUUUUAGGAGAAUGACAAAA
>cluster29.fasta:1236
AAAAAAAAAAAGCCCAAACCUCUUGGUGGAUGGCAGUACCAGAAUGAGGGAAACCAGUUUCCCAAAGCAAGGAAGACCUUAAAUCCAGGACAAGGCGUUCCAAUUAACACCAAUAGAGUCCAGAUGACCAAAUUGCUGAAGAUACCAGACGAAUUGGUGACGGUAAAUGAAAGAUCAAAUGCGAAGGCCAGAAAACAGAAACAAAAUGCACCCGCAAUGCUAACAAUGCUGCAAUCGUGCUAAUUGCAAAGGUUGAGAGGCGGCAGUCAAGCCUCUCAUCACGUAGUCGCAACAGUUUAAGAAAUACAGGCAGCAGUAGGGAGCUAGAAUGGCUGGCAAUGGCGGUGAUGCUGCUUUGUUUGCUGCUGCUUGACAGAUUGAACCAGCUUGAGAGCAAAAUGUCUGGUAAAGGCCAACAACAACAAGGCCAAACUGUCAUAAGAAUGUAACGCAAAACGUACUGCCACUAAAGCAUAUGUAACACAAGCUGCAGACGUGGUCCAGAACAAACCCAAGGAAAUUUUGGGGACCAGGAACUAAUCAGACAAGGAACUGAUACAAACAUUGGCCGCAAAUUGCACUUUGCCCCAGCGCUUCAGCGUUAAUGUCGCGCAUUGGCAUGGAACUCGGGAACGUGGUUGACCUACACAGGUGCCAUCAAAUUGGAUGACAAAGAUCCAAAUUAAAGAUAGUCAUUUGCUGAAUAAGCAUUGACGCAUAAAAUUCCCACCAACAGAGCCUAAAAAAAAAGAAGAAGGCUGAUGAAACUCAAGCCUAGAGACAGAAGAAACAGCAAACUGUGACUUUCCUGCUGCAGAUUUGGAUGAUUUCCAAACAAUUGCAACAAUCCAUGAGCAGUGCUGACUCAACUCAGGCCUAAACUCAUGCAGCAAGGCAGAUGGGCUAUAUAAACGUUUCUUUUCCGUUUACGAUAUAUUUGUGCAGAAUGAAUUCUCGUAACUAGCACAAGUAGAUGUAGUUAACUUUAAUCCAUAGCAAUUUUAAUCAGUGUGUAACAUUAGGGAGGACUUGAAAGAGCCACCACUUCCCGAGGCCACGGGAGUACGAUCGAGUGUACAGUGAACAAUGCUAGGAGAGCUGCCUAUAUGGAAGAGCCCUAAUGUGUAAAAUUAUUUUAGUAGUGCUAUCCCAUGUGAUUUUAAUAGCUUUUUAGGAGAAUGACAAAA
>cluster319.fasta:1102
CUCAAAACGAACAAAAAUGAUAAUCCCAAAUCAGCGAAUGCACCCUACGUUGGUGCAGUAACCAGAAUGAACAGUGGGGCGAAAACCGCCCAGUUCCAAUAAUUGCGUUGGCAAGGAAGACCGAGGACAAGGCGUUCCAAUUAACACCAAUAGUCCAGAUGACCAAAUUGUCGAAGAGUACCAGACGAAUUGGUGGUGACGGUAAAAAAGUCCAAGAUGGUAUUCCAGGAACUGGCCAGAAGCUGGCCCUAUGGUGCUAACAAAGAGGCAUCGUUGCAUGAGAAUACACCAAAAGAUUGGCACCCAAUCCUGCUAACAAUGCUGCAAUCGUGCUACAGAAAUUGCAAAGGUUGGAGCAGAGGCGGCAGUCAAGCCUCUCGUUCCCACGUAGUCGCAUUUAAGAAAUUACCAGGCAGCAGUAGGGAUGCUAGAAUGGCUGGCAAUGGCGGUGAUGCUGCUUUCUUUGCUGCUGCUUGACAGAUUGAACCAGCUUGAGAGCAAAAUGUCUGGUAAAGGCCAACAACAACAAGGCCAAACUGUCAAAAGCUGCUGAGGCUUUAAGAAGCGGCAAAACGUACUGCCACUAAAGCAUAUGUAACACAAGCUUGCAGACGUGGUCCAGAACAAACCCAAGGAAAUUUUGGGGACCAGGAACUAAUCAGACAAGGAACUGAUUACAAACAUUGCCGCAAAUUGCACUUUGCCCCAGCGUUCAGCGUUUCGGAAUGUCGCGCAUUGGCAUGGAAGUACACGGAACGUGGUUGACCUACACAGGUGCCAUCAAAUUGGAUGACAAAGAUCCAAAUAAAGAUCAGUCAUUUGCUGAAUAAGCAUGCAUACAAAACCCCACCAACAGAGCCUAAAAAAAAGAAGAAGGCUGAUGAAAUCAAGCCAGAGACAGAAGAAACAGCAAACUGUGACUUUCCUGCUGCAGAUUUGGAUGAUUCCAAACAAUUGCAACAAUCCAUGAGCAGUGCUGACUCAACUCAGGCCUAAACUCAUGCAGACAAGGCAGAUGGGCUAUAAACGUUUCGCUUCGUUUACGAUAUAGUUACUUGUGCAGAAUGAAUUCGUACAUAGCACAAGUAGAUGUAGUUAACUUUAAUAGCAAUUUUAAUCAGUGUGUAACAUUAGGAGGACUUGAAAGAGCCACACAUUUAGGCCAGAGUACGAUAGUGUACAGUGAACAAUGCUAGGGAAGCUGCCUAUAUGGAAGAGCCCUAAUGUGUAAAAUUAAUUUAGUAGUGCUAUCCCUUUAAUAGCUUAGGAGAAUGACAAAA
>cluster98.fasta:908
UAAAAACAAAAAGCCAAAAACCAUUUGUAAGGAAAGCCCAAGGUUUACCCAAAAUAUGCGUAGAUAAUCCCGAGGACAAGGCGUUCCAAUUAACACCAAUAGAGUCCAGAUGACCAAUUGGCUACAGAGCUACCAGACGAAUUGGUGGUGACGGUAAAAAGUCCAAGAUGGUAUUACUACCAGGAACUGGGCCAGAAGCUGCUAUGGUGCUAACAAAGGAGGCUAAACCAAAUUGGCACCCGCAAUCCUGCUAACAAUGCUGCAAUCCAGAACAUAAAGGGAGCAGAGGCGGCAGUCAAGCCUCUCAUUAAUACCAGGCAGCAGUAGGCCUGCUAGAAUGGCUGGCAAUGGCGGUGAUGCUGCUCUUUUGCUGCUGCUUGACAGAUUGAACCAGCUUGAGAGCAAAAUGUCGGUAAAGGCCAACAACAACAAGGCCAAACUUUAAGAAUUGCUGCUGAGGCUUCUAAGAAGCCAAAACUGCACAAAAUUAACAAGCUUGAGACGUGGUCCAGAACAAACCCAAGGAAAUUUUGGGGACCAGGAACUAAUCAGACAAGGAACUGAUUACAAAUUGGCCGCAAAUUGCACAUUUGCCCCAGCGCUUCAGCGUUUCGGAAUGUCGCGCAUUGGCAUGGAAGCGGGAACGUGGUUGACCUACACAGGUGCCAUCAAAUUGGAUGACAAAGAUCCAAAUUAAGAUAGUCAUUUGCUGAAUAAGAUUGACGCAUACAAAACCCCCAAACCUAAAAGAAAAGAAGAAGGCUGAUGAAACUAAGCCUAGAGACAGAAGAAACAGCAAACUGUGAUUUUCCUGCUGCAGAUUUGGAUGAUUCCAAACAAUUGCAACAAUCCAUGAGCAGUGCUGACUCAACUCAGGCCUAAACUCAUGCAGACAAGGCAGAUGGGCUAUAUAAACGUUUCGUUUCCGUUUACGAUAUAGUCUACUUGUGCAGAAUGAAUUCUCGUAAACAUAGCACAAGUAGAUGUAGUUAACUUUAAUCUUAGCAAUUUUAAUCAGUGUGUAACUUGGGAGGACUUGAAAGAGCCACCACAUUCCCGAGGCCACGGAGUACGAUCGAGUGUACAGUGAACAAUGCUAGGGAGAGCUGCCUAUAUGGAAGAGCCCUAAUGUGUAAAAUUAAUUUAGUAGUGCUAUCCCAUGUGAUUUUAAUAGCUUAGGAGAAUGACAAAAAA
>cluster43.fasta:746
AAAUAAGACAGGGAAACGUUUACAUAUAAGAAUUGAAAAGGAAUGGGCCAGAAGUGCCUAUGGUGCUAAAAAGGAAACCUUAUUAAAAGGAGAGGCGGCAGUCAAGCCUCCCGUAGUCGCAACAGUUUAUACCAGGCAGCAGUAGGGCCUGCUAGAAUGGCUGGCAAUGGCGGUGAUGCUGCUUUGCUGCUGCUUGACAGAUUGAACCAGCUUGAGAGCAAAAUGUCUGGUAAAGGCCAACAACAACAAGGCCAAACUGUCUAAGAAGAAACCGGCAAAACGUACUGCCACUAAAGCACAUGUAACACAAGCUUGCAGACGUGGUCCAGAACAAACCCAAGGAAAUUUUGGGGACCAGGAACUAAUCAGACAAGGAACUGAUUACAAACAUUGGCCGCAAUUGCACUUCCCUAGCUUCGGAAUGUCGCGCAUUGGCUGGAAGUGGAACGUGGUUGACCUACACAGGUGCCAUCAAAUUGGAUGACAAAGAUCCAAAUUAAAAUUGUGAAUAAGCAUCAAAACCCAACAGAGCCAAAAGAAAAGAAGAAGGCUGAUGAAACUCACAGAGACAGAAGAAACAGCAAACUGUGACUUUCUCAGAUUUGGAUGAUUCCAAACAAUUGCAACAAUCAUGAGCAGUGCUGACUCAACAGGCCUAAACUCAUGCAGAAAGGCAGAUGGGCUAAUAAACGUUUUUUUAUAUAGUUACUUAAAUCUCGUAAAUAGCACAAGUAGAUGUAGUUAACUUUAAUCAAGCAAUCUAAUCAGUGUGUACUGGGAGGACUUGAAAGAGCCACAUUUAGGCCACGAGUACGAUCAGUGUAGUGAACAAUGCUAGGGAGAGUGCCUAUUGGAAGAGCCCUAAUGUUAAAAUUAAUUUAGUAGUGCUAUCCCAUUGAUUUUAAUAGCUUUAGGAGAAUGACAAA
>cluster765.fasta:636
AAAUUGGCAAAUGAGGAAGCUAUAUGUAAUAAACAAAAUGGAGUAAAGUAAGAUUAACUAAAUGGCAGAGGGCCAGUGCUACACCAGGCUAUCAAAUGCAUCCUCUAACAUGCUGCAUCGCAAAUGGAGAGGAGUCAAGCCCUUUCCACGUAGUCGCACAGUUAUACAGGCAGCAGUAGGGAAAUGCGCAUGGCGUGAUGUGCUUGCUGUGCUGUUGACAGAUUGAACCAGCUUGAGAGCAAAAUGUCUGGAAGGCCAACAACAACAAGGCCAAACUGUCAAAUGCUGAGGUUUAAGAAGCGAAACGUUGCCACUAUUGUAACACAGCUUGCAGACGUGGUCCAGAACAAACCAGGAAAUUUUGGGCCAGGAACUAAUCAGACAAGGAACUGAACAAAGCCGCAAAUUGCACUUGCCCCAGCGUUCAGCGUUGGAAUGUGCGCUGGCUGGAAGUCACACCGGAACGUGGUGACCUACACGGUGCCAUCAAAUUGGAUGACAAAGAUCCAAAUAAGUCAUUUGUGAAUAAGCAUUGACGCAUAAACUCCACCAACAGAGCCUAAAAAGGACAAAAGAAGAAGGCUGAUGAAAUAAGCCAGAGACAGAAGAAACAGCAAACUGUGACUCUUCCUGCUGCAGAUUUGGAUGAUUUCCAAACAAUUGCAACAACGAGCAGUGCUGACUCAACUCAGGCCUAAACUCAUGCAGACAUAAGGCAGAUGGGCUAUAUAAACGUUUUUCCGUUUACGAUAUAGUUACUUGUGCAGAAUGAAUUCCGUAACAUAGCACAAGUAGAUGUAGUUAACUUUAAUCAUAGCAAUCUUAAUCAGUGUGUAACAUGGGAGGACUUGAAAGAGCCACCACCCGAGGCCACGAGUACGAUAGUGUACAGUGAACAAUGCUAGGAGAGCUGCCUAUAUGGAAGAGCCCUAAUGUGUAAAAUUAUUUUAGUAGUGCUAUCCCCAUGUGAUUUUAAUAGCUUUUGGAGAAUGACAAA
>cluster35.fasta:502
CAUAACAUUAAACGAACAAACUAAUGAUAAUGGACCCAAUCAGCGAACCUUGGCUUCAACUGGCAGUAACCAACGCAGUGGGCGCGAUCAAACGGCCCCAAGGUUUACCCAAUAAUCUGCGUUGUCAAGGAAGACCUUAAAUUCCCGAGGACAAGGCGUUCAUUAACACCAAUAGCAGUCCAGAUGACCAAAUUGGCUACCGAAGAGCUACCAGACGAAUCGUGGUGGUGACGGUAAAUGAAAGAUCAGUCCAAGAUGGUUACUACCAGGAACUGGGCCAGAAGCUGGUCCCUAUGGUGCUAACAAAGACGGCAUCAUGGUUGCAACUGAGGCUAAUACACCAAAAUUGGCACCCGCAAUCCUGCUAACAAUGCUGCAAUCGUGCUACUCAAGGAACAAUUGCAAAAGGUUAAGGAGGGCAGUCAAGCCUCCAUCACGUAGUCGCAACAGUUAAUUCAACCAGGCAGCAGUAGGGACCUGCUAGAAUGGCUGGCAAUGGCGGUGAUGCUGCUUGUUGCUGCUGCUUGACAGAUUGAACCAGCUUGAGAGCAAAAUGUCUGGUAAAGGCCAACAACAACAAGGCCAAACUGUCACUAAUUGCUGCUGAGGCUCUAAGAAGCCGAAAACGUACUGCCACUAAAGCCAAUGUAACACAAGCCGGCAGACGUGGUCCAGAACAAACCCAAGGAAAUUUUGGGGACCAGGAACUAAUCAGACAAGGAACUGAUAAAACAUUGGCCGCAAAUUGCACUUUGCCCCAGCGUUCAGCGUUUUCGGAAUGUCGCGCAUUGGCAUGGAAGUCACACUCGGGAACGUGGUUGACCUACACAGGUGCCAUCAAAUUGGAUGACAAAGAUCCAAAUUAAAGAUCAAGUCAUUUGCUGAAUAAGCAUUGACGCAUACAAACCACCAACAGAGCCUAAAAAGGAAAAAGAAGAAGGCUGAUGAAACUCAAGCCAGAGACAGAAGAAACAGCAAACUGUGACUUUCCUGCUGCAGAUUUGGAUGAUUUCCAAACAAUUGCAACAAUCCAUGAGCAGUGCUGACUCAACUCAGGCCUAAACUCAUGCAGACAAGGCAGAUGGGCUAUAUAAAUUUCGCUUUCCGUUUACGAUAUAGUCUACUCUUGUGCAGAAUGAAUUCUAACAUAGCACAAGUAGAUGUAGUUAACUUUAAUCUCUAGCAAUCUUUAAUCAGUGUGUAACUGGGAGGACUUGAAAGAGCCACACUUUCCCGAGGCCACGCGGAGUACGAUCGAGUGUACAGUGAACAAUGCUAGGGAGAGCUGCCUAUAUGGAAGAGCCCUAAUGUGUAAAAUUAAUUUUAGUAGUGCUAUCCCAUGUGAUUUUAAUAGCUUUAGGAGAAUGACAAAA
>cluster346.fasta:396
UUAACCAAAUUACCCUAAACGAACAAAAAAUCAUGAGAGGUGGAAAUUUUAAAAAAAAGCCCAAAAACCCUUUGCAGAUUCACUGGCAGUAACCAGAAUGAGGGCGCGAUCAAACAACGCGGCCCCAAGGUUUACCCAAUAAUAUGCGUUGUUGGCAAGGAAGACCUUAAAUUCCCGAGGACAGCGUUCCAAUUAACACCAAUAGCAGUCCAGAUGACCAAAUUGGCUACUCGAAGAGCUACCAGACGAAUUCGUGGUGGUGACGGUAAAAAAUCAGUCCAAGAUGGUAUUUCGGAACUGGGCCAGAAGCUGGACUUCCCUAUGGUGCUAAAAAGGCAUCAUGGUGAGGGCCUUAAUACACCAAAAAAUCCUUAACAAUGCUGCAAUCGUGCUACCUCAAAAUAAGGAGAGGCGGCAGUCAAGCCUCUCACGUAGUCGCAACAGUUUAAGAAAUUACCAGGCAGCAGUAGGGCUGCUAGAAUGGCUGGCAAUGGCGGUGAUGCUGCUUUGCUGCUGCUUGACAGAUUGAACCAGCUUGAGAGCAAAAUGUUGGUAAAGGCCAACAACAACAAGGCCAAACUGUCUAAAAUGCUGCUGAGGCUUCUAAGAAGCCGGCAAAACGUACUGCCACUAAAGCACAUGUAACACAAGCUCGCAGACGUGGUCCAGAACAAACCCAAGGAAAUUUUGGGGCCAGGAACUAAUCAGACAAGGAACUGAUUACAAACAUUGGCCGCAAAUUGCACAAUUUGCCCCAGCGCUUCAGCGUUUUCGGAAUGUCGCGCAUUGGCAUGGAAGUCACCCGGGAACGUGGUUGACCUACACAGGUGCCAUCAAAUUGGAUGACAAAGAUCCAAAUUAAAUAAGUCAUUUGCUGAAUAAGCAUUGACGCAUACAAAACCCACCAACAGAGCCUAAAAGGAAAAGAAGAAGGCUGAUGAAACUAACCAGAGACAGAAGAAACAGCAAACUGUGACUUUCCUGCUGCAGAUUUGGAUGAUUUCCAAACAAUUGCAACAAUCCAUGAGCAGUGCUGACUCAACUCAGGCCUAAACUCAUGCAGACCAAGGCAGAUGGGCUAUAUAAACGUUUUUUCCGUUUACGAUAUAUUACUUGUGCAGAAUGAAUUCUACAUAGCACAAGUAGAUGUAGUUAACUUUAAUCUUAGCAAUCUUUAAUCAGUGUGUAACAUUAGGGAGGACUUGAAAGAGCCACCUUCGAGGCCACGCGAGUACGAUCGAGUGUACAGUGAACAAUGCUGGGAGAGCUGCCUAUAUGGAAGAGCCCUAAUGUGUAAAAUUAAUUUUAGUAGUGCUAUCCCCAUGUGAUUUUAAUAGCUUUUAGGAGAAUGACAAAA
>cluster186.fasta:316
AGAUGAAAAAAAAUAAAAUGUUAGCCAAAACCCUACGUUGGCAGAUUCAUGGCAGUAACCAGAAUGAACCAGUGGGGCGAAAACAACCGGCCCCAAGGUUUACCCAAUAAUACUGCGUUAUGGCAAGGAAGACCUUAAACCGAGGACAAGGCGUUCCAAUUAACACCAAUGAGUCCAGAUGACCAAAUUGGCUACUCAGAGUACCAGACGAAUCGUGGUGGUGACGGUAAAAAAACAGUCCAAGAUGGUAUUUCCAGGAACUGGGCCAGAAGCUGGACUUCCCUAUGGUGCUAACAAAGACGGCAUCAGGCAUGAGGAAACAAAUGGCACCCGCAAUCCUGCUAACAAUGCUGCAAUCGUGCUCAAGGAACAAUUGAAAUAGGAGCAGAGGCGGCAGUCAAGCCUCCCACGUAGUCGCAACAGUUUAAGAAAUUACCAGGCAGCAGUAGGGAUCCUGCUAGAAUGGCUGGCAAUGGCGGUGAUGCUGCUUUGUUGCUGCUGCUUGACAGAUUGAACCAGCUUGAGAGCAAAAUGUCUGGUAAAGGCCAACAACAACAAGGCCAAACUGUCAAAAUGCUGCUGAGGCUUUAAGAAGCCGAAAACGUACUGCCACUAAAGCAUAUGUAACACAAGUUCGCAGACGUGGUCCAGAACAAACCCAAGGAAAUUUUGGGGACCAGGAACUAAUCAGACAAGGAACUGAUUACAAACAUUGGCCGCAAAUUGCACAAUUUGCCCCAGCGUUCAGCGUUUCGGAAUGUCGCGCAUUGGCAUGGAAGUCACACGGGAACGUGGUUGACCUACACAGGUGCCAUCAAAUUGGAUGACAAAGAUCCAAAUUAAAGAUAGUUUUGCUGAAUAAGCAUUGACGCAUACAAAACCACCAACAGAGCCUAAAAGGAAAAAGAAGAAGGCUGAUGAAACUAAGCCAGAGACAGAAGAAACAGCAAACUGUGACUCUUUUGCUGCAGAUUUGGAUGAUUUCCAAACAAUUGCAACAAUCCAUGAGCAGUGCUGACUCAACUCAGGCCUAAACUCAUGCAGACAAGGCAGAUGGGCUAUAUAAACGUUUUUUCCGUUUACGAUAUAGUCUACUCUUGUGCAGAAUGAAUUCUCGUAACUCAUAGCACAAGUAGAUGUAGUUAACUUUAAUCUAGCAAUUUUAAUCAGUGUGUAACAUUGGGAGGACUUGAAAGAGCCACCACAUUCGAGGCCACGGGAGUACGAUCGAGUGUACAGUGAACAAUGCUAGGGAGCUGCCUAUAUGGAAGAGCCCUAAUGUGUAAAAUUAAUUUUAGUAGUGCUAUCCCAUGUGAUUUUAAUAGCUUUAGGAGAAUGACAAAA
>cluster425.fasta:254
AAUUACUGUCCAGAUGAUCCAAGAAAACGACCCACAUGCUCAUAAAUAGAGGCGGCAGUCAAGCCUUCGUCAUUAAAACAGAAUGGCUGGCAUGGGUGAUGCUUUUUGUGCUGCUUGACAGAUUACCAGAGCAAAAGCCAACAACAACAAGGCCAAACUGUCUAAGAAUGCUGCUGAGGCUUUAAGAAGCCGAAAACGUACUGCCACUAAAGCAAUUCGGCAGACGUGGUCCAGAACAAACCCAGGAAAUUUUGGGACCAGGAACUAAUCAGACAAGGAACUGAUUACAAAAUUGGCCGCAAAUUGCACAAUUUCCCCAGCGCUUCAGCGUUAUGUCGCGCAUUGGCAUGGAAGUCACACCUCGGGAACGUGGUUGACCUACACAGGUGCCAUCAAAUUGGAUGACAAAGAUCCAAAUUAAAGAUCAAGUCAUUUGCUGAAUAAGCAUUGACGCAUACAAAACCCACCAACAGAGCCUAAAAGAAAAGAAGAAGGCUGAUGAAACUCAAGCCAGAGACAGAAGAAACAGCAAACUGUGACUCUUUCCUGCUGCAGAUUUGGAUGAUUCCAAACAAUUGCAACAAUCCAUGAGCAGUGCUGACUCAACUCAGGCCUAAACUCAUGCAGACCAAGGCAGAUGGGCUAUAUAAACGUUUUUUUCCGUUUACGAUAUAGUCUAUUGUGCAGAAUGAAUUCUCGUAACAUAGCACAAGUAGAUGUAGUUAACUUUAUAGCAAUCUUUAAUCAGUGUGUAACAUUAGGGAGGACUUGAAAGAGCCACCAUUUCACCGAGGCCACGCGAGUACGAUCGAGUGUACAGUGAACAAUGCUAGGGAGAGCUGCCUAUAUGGAAGAGCCCUAAUGUGUAAAAUUAAUUUUAGUAGUGCUAUCCCAUGUGAUUUUAAUAGCUUUUAGGAGAAUGACA
>cluster52.fasta:236
UUAAAAAAAAUGAUAAUGGACCCAAAAACCUCCAAUGGCAGUAACCAGAAUAAGGGGAAAGCCCAGUUCCAAGAAGGAAGACUAAUCCCGAGGACAAGGCGUUCCAAUUAACACCAAUAGUCCAGAUGACCAAAUUGGCUCCGAAGAGCUACCAGACGAAUUGGUGGUGACGGUAAAUGAAAGAUCAGGAACUGGGCCAGAAGCUGGACCCUAUGGUGCUAACAAACGGCAUAUGGGUUGCAACUGAGGCAACACAAAUGGCACCCGCAAUCCUGCUAACAAUGCUGCAAUCGUCACAAGGAACAAUAAUAGAGGGGCGCAAGCCUCUCUUUCCUCAUAGUCGCAACAGUAAAUACCAGGCAGCAGUAGGGACCUGCUAGAAUGGCUGGCAAUGGCGGUGAUGCUGCUUUGUUUGCUGCUGCUUGACAGAUUGAACCAGCUUGAGAGCAAAAUGUCUGGUAAAGGCCAACAACAACAAGGCCAAACUGUCACUAAGAAUUGCUGCUGAGGCUUUAAGAAGCCGGAAAAGUACUGCCACUAAAGCAUCAAUGUAACACAAGCUUCGGCAGACGUGGUCCAGAACAAACCCAAGGAAAUUUUGGGGACCAGGAACUAAUCAGACAAGGAACUGAUUACAAACAUUGGCCGCAAAUUGCACUUCCCCGGUUCAGCGUUCUCGGAAUGUCGCGCAUUGGCAUGGAAGUCACACUCGGGAACGUGGUUGACCUACACAGGUGCCAUCAAAUUGGAUGACAAAGAUCCAAAUUAAAGAUCAAGUCAUUUGCUGAAUAAGCAUUGACGCAUACAAAACAUUCCCACCAACAGAGCCUAAAAAGGAAAAGAAGAAGGCUGAUGAAACUCAAGCCAGAGACAGAAGAAACAGCAAACUGUGACUCUUUCCUGCUGCAGAUUUGGAUGAUUCCAAACAAUUGCAACAAUCCAUGAGCAGUGCUGACUCAACUCAGGCCUAAACUCAUGCAGACAAGGCAGAUGGGCUAUAUAAAUUUCGCUUUCCGUUUACGAUAUAGUCUACUUUGUGCAGAAUGAAUUCUCGUAACAUAGCACAAGUAGAUGUAGUUAACUUUAUCCAUAGCAAUUUUAAUCAGUGUGUAACAUAGGGAGGACUUGAAAGAGCCACCACAUUUCCCGAGGCCACGCGGAGUACGAUCGAGUGUACAGUGAACAAUGCUAGGGAGAGCUGCCUAUAUGGAAGAGCCCUAAUGUGUAAAAUUAAUUUUAGUAGUGCUAUCCCCAUGUGAUUUUAAUAGCUUUAGGAGAAUGACAAAA
>cluster64.fasta:228
AGUUGAAUAAACAACAACAAUAAAUCACUAAUACAGGGUCCAGAACACAGAAUUGAUAUCAGAAUAUCAUUUCUUAAUGUCCGCUGAAGAACUGGUUGACCUCACAGGUGCCAUCAAAUUGGAUGACAAAGAUCCAAAUAAAGAUAAGUCUUGCUGAAUAAGCAUAUUGACGCAUACAAAAACCCACCAACAGAGCAAAAGGACAAAAAGAAGAAGGCUGAUGAAACUCAAGCCAGAGACAGAAGAAACAGCAAACUGUGACUCUUCCUGCUAGAUUUGGAUGAUUUUCCAAACAAUUGAAUCCAUGAGCAGUGCUGACUCAACUCAGGCCUAAACUCAUGCAGACAAGGCAGAUGGGCUAAAAACGUUUUUUCCGUUUACGAUUAUAGUCUACUUGUGCAGAAUGAAUUCUCGUAUACACAAGUAGAUGUAGUUAACUUUAAUCUAGCAAUUUUAAUCAGUGUGUAACUUGGGAGGACUUGAAAGAGCCACCACAUUUCCCGAGGCCACCGAGUACGAUAGUGUACAGUGAACAAUGCUGGAGAGCUGCCUAUAUGGAAGAGCCCUAAUGUGUAAAAUUAAUUUUGUAGUGCUAUCCCCAUGUGAUUUUAAUAGCUUUAGGAGAAUGACAAAAA
>cluster152.fasta:216
CCAAAAGUAUUUAAACGAACAAAAAAAGCCAAAAGCCCACGUUUGGUGGACAUUCAACUGGCAGUAACCAGAAUAGACGCAGUGGGAAACAACGUCGGCCCCAAGGUUUACCCAAUAAUUCGGAGGAAGACCUUAAAUUCCGAGGACAAGGCGUUCCAAUUAACACCAAUAGUCCAGAUGACCAAAUUGGCCCGAAGAUACCAGACGAAUGGUGGAAAAACUCCAGGAACUGGGCCAGAAGCUGGUCCCUAUGGUGCUAACAAAGGGCCUUAACAACCCAAUCCUAACAAUGCUGCAAUCGUCUCCAUGGAGAGGCGGCAGUCAAGCCUCCCCACGUGUCGCAACAGUAAAUUACAGGCAGCAGUAGGAUCCUGCUAGAAUGGCUGGCAAUGGCGGUGAUGCUGCUCUUGUUUGCUGCUGCUUGAAGAUUACCCUGAGAAAAAUCUGGUAAAGGCCAACAACAACAAGGCCAAACUGUCUAAGGUUAAGAAAACGUACUGCCACUAAAGCAAUGUAACACUGCAGACGUGGUCCAGAACAAACCCAAGGAAAUUUUGGGGACCAGGAACUAAUCAGACAAGGAACUGAUACAAACAUUGGCCGCAAAUUGCACUUUGCCCCAGCGUUCAGCGUUGGAAUGUCGCGCAUUGGCAUGGAAGUCACACUCGGGAACGUGGUUGACCUACACAGGUGCCAUCAAAUUGGAUGACAAAGAUCCAAAUUAAAGAUCAAGUCAUUUGCUGAAUAAGCAUUGACGCAUACAAAAUCCCACCAACAGAGCCUAAAAGGAAAAGAAGAAGGCUGAUGAAACUAAGCCAGAGACAGAAGAAACAGCAAACUGUGACUUUCCUGCUGCAGAUUUGGAUGAUUUCCAAACAAUUGCAACAAUCCAUGAGCAGUGCUGACUCAACUCAGGCCUAAACUCAUGCAGACAAGGCAGAUGGGCUAUAUAAACGUUUCGCUUUCUUAUAUAGUCUACUUUGAGAAUGAAUCUCGUAACAUAGCACAAGUAGAUGUAGUUAACUUUAAUCCAUAGCAAUCUUUAAUCAGUGUGUAAUUGGGAGGACUUGAAAGAGCCACCACAUUUCGAGGCCACGCGGAGUACGAUCGAGUGUACAGUGAACAAUGCGGGAGAGCUGCCUAUAUGGAAGAGCCCUAAUGUGUAAAAUUAAUUUUAGUAGUGCUAUCCCAUGUGAUUUUAAUAGCUUUAGGAGAAUGACAAAAA
>cluster38.fasta:190
AAAAAAAUUAGAUUUUAAACGAACAAACUAAAAUGUUAGCCCAAAAUCAGCGAAUGCACCCCCAUACGUUUCCAGAUUCAACUGGCAGUAACCAGAAUGAGAACGCAGUGGGCGCGAUCAAACAACGUCGGCCCCAAGGUUUACCCAAUAAUAUGCGUUGUUGGCAAGGAAGACCUUAAAUCCGAGGACAAGGCGUUCCAAUUAACACCAAUGAGUCCAGAUGACCAAAUUGGCUACGAAGAGCUACCAGACGAAUCGUGGUGGUGACGGUAAAAAAACAGUCCAAGAUGGUAUUUACCAGGAACUGGGCCAGAAGCUGGACUCCUAUGGUGCUAACAAAGACGGCAUCAUGGUUGCAACUGAGGCUAUACACCAAAAGUUUGGCACCCGCAAUCCUGCUACAAUGCUGCAAUCGUGCUCACCAAUUAAAAGUAGAAGGGAGCAGAGGCGGCAGUCAAGCCUCUUCUCAUCACGUAGUCGCAACAGUUUAAGAAAUUCAACCCAGGCAGCAGUAGGGACUCAGAAUGGCUGGCAAUGGCGGUGAUGCUGCUCUUUUGCUGCUGCUUGACAGAUUGAACCAGCUUGAGAGCAAAAUGUCUGGUAAAGGCCAACAACAACAAGGCCAAACUGUCACUAAGAAUGCUGCUGAGGCUCUAAGAAGCCGGCAAAACGUACUGCCACUAAAGCAUCAAUGUAACACAAGCUUCGGCAGACGUGGUCCAGAACAAACCCAAGGAAAUUUUGGGGACCAGGAACUAAUCAGACAAGGAACUGAUUACAAACAUUGGCCGCAAAUUGCACUUUGCCCCAGCGUUCAGCGUUUCGGAAUGUCGCGCAUUGGCAUGGAAGUCACACCUCGGGAACGUGGUUGACCUACACAGGUGCCAUCAAAUUGGAUGACAAAGAUCCAAAUUAAAGAUCAAGUCAUUUGCUGAAUAAGCAUUGACGCAUACAAAACAUUCCCACCAACAGAGCCAAAAGAAAAGAAGAAGGCUGAUGAAACUCAAGCCUAGAGACAGAAGAAACAGCAAACUGUGACUCUUUCCUGCUGCAGAUUUGGAUGAUUUCCAAACAAUUGCAACAAUCCAUGAGCAGUGCUGACUCAACUCAGGCCUAAACUCAUGCAGACAAGGCAGAUGGGCUAUAUAAACGUUUCGUUUCCGUUUACGAUAUAUAGUCUACUUGUGCAGAAUGAUCUCGUAACUAGCACAAGUAGAUGUAGUUAACUUUAAUCCAUAGCAAUCUUUAAUCAGUGUGUAACAUUAGGGAGGACUUGAAAGAGCCACCACUUCCCGAGGCCACGCGAGUACGAUCGAGUGUACAGUGAACAAUGCUAGGGAGAGCUGCCUAUAUGGAAGAGCCCUAAUGUGUAAAAUAAUUUUAGUAGUUAUCCCCAUGUAUUUUAAUUUUAGGAGAAUGACA
>cluster749.fasta:176
AAGAUGAACAGGGAUAUUAUACAGUCAUGACUUAGUUUAUGAAGACAGUAUAGUGUUUUUUUAAACGAACAAAUAAAAUGUCUGAUAAUGGACCAAAAUCAGCGAACCCUUUGGUGCCAGAUUCAACUGGCAGUAACCAGAAUAGAACGCAGUGGCGAUAAACAACGCGGCCCCAAGGUUUACCCAAUAAUACUGCGUUUGGCAAGGAAGACCUUAAAUUCCCGAGGACAAGGCGUCCAAUUAACACCAAUAGAGCCAGAUGACCAAAUUGGCUACGAAGAGCUACCAGACGAAUUCGUGGUGGUGACGGUAAAUGAAAGAUCAGUCCAAGAUGGUAUCCUAGGAACUGGGCCAGAAGCUGGUUCCCUAUGGUGCUAACAAGACGGCAUCAUGGUUGCACGGAGCCUUGAUACACCAAAAGAUGCACCCGCAAUCCUGCUAACAAUGCUGCAAUCGUGCUACACAAUUAAAGGCUUUAGCAGAAGGAGCAGAGGCGGCAGUCAAGCCUCUCUCAUCACGUAGUCGCAACAGUUUAAGAAAUUCAACUCCAGGCAGCAGUAGGGAUAGAAUGGCUGGCAAUGGCGGUGAUGCUGCUCUUUGCUGCUGCUUGACAGAUUGAACCAGCUUGAGAGAAAAUGUCUGGUAAAGGCCAACAACAACAAGGCCAAACUGUCUAAGAAGCUGCUGAGGCUUCUAAGAAGCCGGCAAAACGUACUGCCACUAAAGCAUAAUGUAACACAAGCUUCGCAGACGUGGUCCAGAACAAACCCAAGGAAAUUUUGGGGACCAGGAACUAAUCAGACAAGGAACUGAUUACAAACAUGGCCGCAAAUUGCACUUUGCCCCAGCGCUUCAGCGUUUGAAUGUCGCGCAUUGGCAUGGAAGCCUCGGAACGUGGUUGACCUACACAGGUGCCAUCAAAUUGGAUGACAAAGAUCCAAAUUAAAUAAGUCAUUUGCUGAAUAAGCAUUACUACAAAACCCACCAACAGAGCCUAAAAAAAAGAAGAAGGCUGAUGAAACUCAAGCCAGAGACAGAAGAAACAGCAAACUGUGACUUUCCUGCUGCAGAUUUGGAUGAUUUCCAAACAAUUGCAACAAUCCAUGAGCAGUGCUGACUCAACUCAGGCCUAAACUCAUGCAGACAAGGCAGAUGGGCUAUAUAAACGUUUCCUUCCGUUUACGAUAUAGUUACUUUGUGCAGAAUGAAUUUCGUAACAUAGCACAAGUAGAUGUAGUUAACUUUAAUCGCAAUCUUUAAUCAGUGUGUAACAUUAGGGAGGACUUGAAAGAGCCACCACUCCCGAGGCCACGGGAGUACGAUCGAGUGUACAGUGAACAAUGCUAGGGAGAGCUGCCUAUAUGGAAGAGCCCUAAUGUGUAAAAUUAAUUUUAGUAGUGCUAUCCCCAUGUGAUUUUAAUAGCUUUUGAAAAAA
>cluster196.fasta:172
UUUAAAAAAAAAAAAUAAUGGACCCAAACCCAUACGUUGCAGAUUCAACUGCAGUAACAGAAUGAAGUGGGCGCGAUCAAAACGCGGCCCCAAGGUUUACCCAAUAUGCGUUAGACUUAAAUUCCCCGAGGACAAGGCGUUCCAAUUACACCAAUAAGUCCAGAUGACCAAAUUGGCUACUCGAAGAGCUACCUCGUGGUGGUGACGGUAAAUGAAAGAUCAGUCCAAGAUGGUAUUCGAGGGCCAGAAGCUGGACCCCUAUGGUGCUAACAAGGCAUCAUGGUAGGCUUAAAACAAAUUGGCACCCGCAAUCCUGCUAACAAUGCUGCAAUCGUGCAAGAAAAUGCAAAGUAGCAGAGGCGGCAGUCAAGCCUCUCGUUCCUCAUCACGUAGUCGCAACAGUUUAAGAAAUACCAGGCAGCAGUAGGGAUAAGUGGCAAUGGCGGUGAUGCUGCUUUUUGCUGCUGCUUGACAGAUUGAACCAGCUUGAGAGCAAAAUGUCGUAAAGGCCAACAACAACAAGGCCAAACUGUCACAAGAAUUGCUGAGGCUUCUAAGAAGCCGCAAACGUACUGCCACUAAAGCAUCAUGUAACACAAUUGGCAGACGUGGUCCAGAACAAACCCAAGGAAAUUUUGGGACCAGGAACUAAUCAGACAAGGAACUGAUUACAAAUUGGCCGCAAAUUGCACAUUUGCCCCAGCGUCAGCGUUUCGGAAUGUCGCGCAUUGGCAUGGAAGUCGGGAACGUGGUUGACCUACACAGGUGCCAUCAAAUUGGAUGACAAAGAUCCAAAUUAAAGAUCAAGUCAUUUGCUGAAUAGAUUGACGCAUACAAAAUUCCCACCAACAGAGAAAAGGACAAAAGAAGAAGGCUGAUGAAACUCAGAGACAGAAGAAACAGCAAACUGUGAUUUUCCUGCUGCAGAUUUGGAUGAUUUCCAAACAAUUGCAACAAUCCAUGAGCAGUGCUGACUCAACUCAGGCCUAAACUCAUGCAGAAAGGCAGAUGGGCUAUAUAAACGUUUCGCUUUCCGUUUACGAUAUAGUCUACUCUGUGCAGAAUGAAUUCUCGUAACAUAGCACAAGUAGAUGUAGUUAACUUUAAUCACAUAGCAAUCUUUAAUCAGUGUGUAACAUUGGAGGACUUGAAAGAGCCACACAUUCACCGAGGCCACGGAGUACGAUCGAGUGUACAGUGAACAAUGCUGGGAGAGCUGCCUAUAUGGAAGAGCCCUAAUGUGUAAAAUUAAUUUUAGUAGUGCUAUCCCCAUGUGAUUUUAAUAGCUUUAGGAGAAUGACAAAA
>cluster253.fasta:170
AAUUAAUUUUUGUUAAUAAAGAAAAAUUUUCUAAAACGUACUGCCACUAAAGCAAUGUAACACAAUGAGACGUGGUCCAGAACAAACCCAAAAAUUUUGGGCCAGAACUAAUCAGACAAGGAACUGAUUACAAACAUUGGCCGCAAAUUGCACUUCCCCUUUCGGAAUGUCGCGCAUUGGCAUGGAAGUCACAGGAACGUGGUUGACCUACACAGGUGCCAUCAAAUUGGAUGACAAAGAUCCAAAUUAAAAUUUGCUGAAUAAGCAUUACGCAUACAAAACCAACAGAGCCUAAAAGGAAAAAGAAGAAGGCUGAUGAAACUACAGAGACAGAAGAAACAGCAAACUGUGACUUUUCUGCUGCAGAUUUGGAUGAUUUCCAAACAAUUGCAACAAUCCAUAGCAGUGCUGACUCAACUCAGGCCUAAACUCAUGCAGACAAGGCAGAUGGGCUAUAUAAACGUUUUUCCGUUUACGAUAUAUUUGUGCAGAAUGAAUUUCACAUAGCACAAGUAGAUGUAGUUAACUUUAAUCUCAGCAAUCUUUAAUCAGUGUGUAACAUUAGGGAGGACUUGAAAGAGCCACCACAUGAGGCCACGGGAGUACGAUCGAGUGUACAGUGAACAAUGCUAGGGAGAGCUGCCUAUAUGGAAGAGCCCUAAUGUGUAAAAUUAAUUUAGUAGUGCUAUCCCCAUGUGAUUUUAAUAGCUUUUAGGAGAAUGACAAAA
>cluster512.fasta:164
UUUAUUAAACCUAAGAUUGGUAAACAUGGGUGUGGUGGUUCACAAUUAUGGACCAAAUUGGUAGGUUUAUAAGAUUUAGAGUAUCAUGAGUCUUUUUAGAUUUUCUAAACGAACAAACUAAAAUGUUGAUAAUGGACCCAAAUAGCGAACCUUUUGGCCUCAGAUUCAACUGGAGUAACCAGAAUGAACGCAGUGGGGCGCGAUCAAACAACGUCGGCCCAGUUUACCCAAUAAUACUGCGUUGUCCAUGGCAAGGAAGACCUUAAAUUCCCAGGACAAGGCGUUCCAAUUAACACCAAUAGCAGUCCAGAUGACCAAAUUGGCUACUCGAAGAGCUACCAGACGAAUCGUGGUGGUGACGGUAAAAAAGUCCAAGAUGGUAUUUACUACCAGGAACUGGGCCAGAAGCUGGACUUCCCUAUGGUGCUAAAAAGACGGCAUCAUGGGUUGCAACUGAGGACCUUGAAUACACCAAAUUGGCACCCGCAAUCCUGCUAACAAUGCUGCAAUCGUGCUACAACUCAAGGAACAAAUUGUCAAAAGGUUUACGCAGAGGAGCAGAGGCGGCAGUCAAGCUCUCGUUCCUCAUCACGUAGUCGCAACAGUUUAAAUUCAACUCCAGGCAGCAGUAGGGAUUUCCUGCUAGAAUGGCUGGCAAUGGCGGUGAUGCUGCUCUUGCUUUGCUGCUGCUUGACAGAUUGAACCAGCUUGAGAGCAAAAUGUCUGGUAAAGGCCAACAACAACAAGGCCAAACUGUCAAAUUGCUGCUGAGGCUUCUAAGAAGCCGGCAAAACGUACUGCCACUAAAGCAUCAAUGUAACACAGUUCGGCAGACGUGGUCCAGAACAAACCCAAGGAAAUUUUGGGGACCAGGAACUAAUCAGACAAGGAACUGAUUACAAACAUUGGCCGCAAAUUGCACAAUUUGCCCCAGCGCUUCAGCGUUUCGGAAUGUCGCGCAUUGGCAUGGAAGUCACACCGGGAACGUGGUUGACCUACACAGGUGCCAUCAAAUUGGAUGACAAAGAUCCAAAUUUAAAGAUCAAGUCAUUUGCUGAAUAAGCAUUGACGCAUACAAAAUUCCCACCAACAGAGCCUAAAAAGGAAAAAGAAGAAGGCUGAUGAAACUCAAGCCCAGAGACAGAAGAAACAGCAAACUGUGACUUUUUCCUGCUGCAGAUUUGGAUGAUUUCCAAACAAUUGCAACAAUCCAUGAGCAGUGCUGACUCAACUCAGGCCUAAACUCAUGCAGACAAAGGCAGAUGGGCUAUAUAAACGUUUCGCUUUUCCGUUUACGAUAUAGUCUACUCUUGUGCAGAAUGAAUUCUCGUAACUCAUAGCACAAGUAGAUGUAGUUAACUUUAAUCUCAGCAAUCUUUAAUCAGUGUGUAACAUUGGGAGGACUUGAAAGAGCCACCACAUUUCCCGAGGCCACGCGAGUACGAUCGAGUGUACAGUGAACAAUGCUAGGGAGAGCUGCCUAUAUGGAAGAGCCCUAAUGUGUAAAAUUAAUUUUAGUAGUGCUAUCCCCAUGUGAUUUUAAUAGCUUUUAGGAGAAUGACAAAA
>cluster416.fasta:146
AAUAGUACCUUAUAGAGGUGGUCAUUCAUAUUUCUAAACGAACAAACUAAAAUGAUAAUGGACCCAAAUCAGCGAAUGCACCCCAUACGUUUGGGAGUUCAACUGGCAGUAACCAGAAUGAGAAGGCGAAACAACGCGGCCCAAGGUUUACCCAAUAAUAUGCGUCUUUGCAAGGAAGACCUUAAAUUCAGGACAAGGCGUUCCAAUUAACACCAAUAAGUCCAGAUGACCAAAUUGGCUACAGAGCUACCAGACAUGGUGGUGACGGUAAAUGAAAGAUAGUCCAAGAUGGUAUUAUCCAGGAACUGGGCCAGAAGCUGGACCCUAUGGUGCUAACAAAGACGGCAUCAUUGGGUUGCAACUGAGGCAAUACACAAAUUGGCACCCGCAAUCCACAAUGCUGCAAUCGUGCUAUUCAAGGAACAUAAGAGGGAGAGGCGGCAGUCAAGCCUCUUCCACACGUGUCGCAACAGUUUAAGAAAUCAACCCAGGCAGCAGUAGGGCUGCUAGAAUGGCUGGCAAUGGCGGUGAUGCUGCUUUGUUUGCUGCUGCUUGACAGAUUGAACCAGCUUGAGAGCAAAAUGUCUGGUAAAGGCCAACAACAACAAGGCCAAACUGUCCUAAGAAUUGUGCUGGUUAAGAAGCCGGCAAAACGUGCCACUAAAGCAUAAUGUAACACAAGCUUGCAGACGUGGUCCAGAACAAACCCAGGAAAUUUUGGGACCAGGAACUAAUCAGACAAGGAACUGAUUACAAACAUUGGCCGCAAAUUGCACAAUUUGCCCCAGCGCUUCAGCGUUUUCGGAAUGUCGCGCAUUGGCAUGGAAGUCACACCGGGAACGUGGUUGACCUACACGGUGCCAUCAAAUUGGAUGACAAAGAUCCAAAUUAAAGAUCAAGUCAUUUGCUGAAUAAGCAUUGACGCAUACAAAAUCCCACCAACAGAGCCUAAAAAAAAAGAAGAAGGCUGAUGAAACUCAAGCCAGAGACAGAAGAAACAGCAAACUGUGACUUUCCUGCUGCAGAUUUGGAUGAUUCCAAACAAUUGCAACAAUCCAUGAGCAGUGCUGACUCAACUCAGGCCUAAACUCAUGCAGACCAAGGCAGAUGGGCUAUAUAAACGUUUUUUCCGUUUACGAUAUAGUCUACUCUUGUGCAGAAUGAAUUCUCGUAACAUAGCACAAGUAGAUGUAGUUAACUUUAAUCAUAGCAAUCUUUAAUCAGUGUGUAACAUUAGGGAGGACUUGAAAGAGCCACCACAUUUCCCGAGGCCACGGAGUACGAUCGAGUGUACAGUGAACAAUGGGAGAGCUGCCUAUAUGGAAGAGCCCUAAUGUGUAAAAUUAAUUUAGUAGUGCUAUCCCCAUGUGAUUUUAAUAGCUUUAGGAGAAUGACAA
>cluster147.fasta:134
CCGUAACAAAUUCAUUUUUCUAAACGAACAAACUAAAAUGUCUGAAAUGGACCCAAAAUCAGCGAACCCUUGGCAGAUUCAUGGCAGUAACCAGAAUGACAGUGGGCGCGAUCAAACAACGUCGGCCCCAAGGUUUACCCAAUAAUACUGCGUUGUUGGCAAGGAAGACCUUAAAUUCCUCGAGGACAAGGCGUUCCAAUUAACACCAAUAGAGUCCAGAUGACCAAAUUGGCUACUCGAAGACUACCAGACGAAUUCGUGGUGGUGACGGUAAAAUGAAAGAUUCAGUCCAAGAUGGUAUUACUACCAGGAACUGGGCCAGAAGCGUCCCUAUGGUGCAAAAGACGGCAUCAUGGGUUGCAACUGAGGGGCCUAAACACCAAAAAUUGGCACCCGCAAUCCUGCUAACAAUGCUGCAAUCGUGCUCAAGGAACAAAUUGCAAAAGGUUAGGAGCAGAGGCGGCAGUCAAGCCUCUUCUUCCUCAUCACGUAGUCGCAACAGUUUAAGAAAUUCAACCCAGGCAGCAGUAGGGAAUCCUGCUAGAAUGGCUGGCAAUGGCGGUGAUGUGCUUUUGCUGCUGCUUGACAGAUUGAACCAGCUUGAGAGCAAAAUGUCUGGUAAAGGCCAACAACAACAAGGCCAAACUGUCCUAAAAUGCUGCUGAGGUCUAAGAAGCCUGGCAAAACGUACUGCCACUAAAGCACAAUGUAACACAAGCUUCGGCAGACGUGGUCCAGAACAAACCCAAGGAAAUUUUGGGGACCAGGAACUAAUCAGACAAGGAACUGAUUACAAACAUUGGCCGCAAAUUGCACAAUUUGCCCCAGCGUUCAGCGUUCGGAAUGUCGCGCAUUGGCAUGGAAGUCACACCCGGGAACGUGGUUGACCUACACAGGUGCCAUCAAAUUGGAUGACAAAGAUCCAAAUUAAAGAUCAAGUCAUUUGCUGAAUAAGCAUUGACGCAUACAAAACACCACCAACAGAGCCUAAAAAGGAAAAAAGAAGAAGGCUGAUGAAACUAAGCCUUAGAGACAGAAGAAACAGCAAACUGUGACUCUUUCCUGCUGCAGAUUUGGAUGAUUUCCAAACAAUUGCAACAAUCCAUGAGCAGUGCUGACUCAACUCAGGCCUAAACUCAUGCAGACAAAGGCAGAUGGGCUAUAUAAACGUUUCGUUUUCCGUUUACGAUAUAGUCUACUUUGUGCAGAAUGAAUUCUCGAUACAUAGCACAAGUAGAUGUAGUUAACUUUAAUCCAUAGCAAUUUUAAUCAGUGUGUAACAUUAGGGAGGACUUGAAAGAGCCACCACAUUUCCGAGGCCACGGAGUACGAUCGAGUGUACAGUGAACAAUGCUAGGGAGAGCUGCCUAUAUGGAAGAGCCCUAAUGUGUAAAAUUAAUUUUAGUAGUGCUAUCCCCAUGUGAUUUUAAUAGCUUUUAGGAGAAUGACAAAAA
>cluster161.fasta:130
GAUAAUUAAGUAUCAUAUAACAUCGGUGAUUUUUGCUGCUGCUUGACAGAUUGAACCAGCUUAGAGAAAUAAAGGCCAACAACAACAAGGCCAAACUGUCAUAAGAAUUGCUGCUGGUAACGGCAAAACGUACUGCCACUAAAAAUUACAUCGAGACGUGGUCCAGAACAAACCCAAGGAAAUUUUGGGGACAGGAACUAAUCAGACAAGGAACUGAUAAAAUUGGCCGCAAAUUGCCAUUUGCCCCAGCGCUUCAGCGUUUCGGAAUGUCGCGCAUUGGCAGGAACUGGAACGUGGUUGACCUACACAGGUGCCAUCAAAUUGGAUGACAAAGAUCCAAAUUAAAGAUAAGUCAUUUGCUGAAUAAGCAUUGACGCAUACAAACCCACCAACAGAGCCUAAAAAGGACAAAAGAAGAAGGCUGAUGAAACACAGAGACAGAAGAAACAGCAAACUGUGAUCCUGCUGCAGAUUUGGAUGAUUUCCAAACAAUUGCAACACCAUGAGCAGUGCUGACUCAACUCAGGCCUAAACUCAUGCAGACAAGGCAGAUGGGCUAUAUAAACGUUUUUUCCGUUUACGAUAUAUCUUGUGCAGAAUGAAUUCUAACAUAGCACAAGUAGAUGUAGUUAACUUUAAUCCAUAGCAAUCUUAUAGUGUGUAACAUAGGGAGGACUUGAAAGAGCCACCACUUCCGAGGCCACGCGGAGUACGAUCGAGUGUACAGUGAACAAUGCUAGGGAGAGCUGCCUAUAUGGAAGAGCCCUAAUGUGUAAAAUUAAUUUAGUAGUGCUAUCCCCAUGUGAUUUUAAUAGCUUUAGGAGAAUGACAAAA
>cluster97.fasta:128
GUAAUGUGAGGAAGAAUUUAAUGUCUUUAGAGUAUCAUGAGUUCGUUUAGAUUUCAUUAAACGAACAAACUAAAAUGUCUGAUAAUGCCCAAAAUCAGCGAAUGCACCCCAUUACGUUUGUGCCCAGAUUCAACUGGCAGUAACCAGAAUGAACGCAGUGGGCGCGAUCAAACAACGUCGGCCCCAAGGUUUACCCAAUAAUACUGCGUCUUGUUCCCUCAAUGGCAAGGAAGACCUUAAUCCCCGAGGACAAGGCGUUCCAAUUAACACCAAUAGCAGUCCAGAUGACCAAAUUGGCUACUACCGAAGAGCUACAGACGAAUCGUGGUGGUGACGGUAAAAUGAAAGAUCAGUCCAAGAUGGUAUUUUACUACCUAGGAACUGGGCCAGAAGCUGGAUCCCUAUGGUGCUAACAAAGACGGCAUCAUGGGUUGCAACUGAGGAGCCUUGAAUACACAAAAGAUUUGGCACCCGCAAUCCUGCUAACAAUGCUGCAAUCGUCACUCCAAGGAACAAAUUGCAAAAGGCUUUACGCAGAAGGAGCAGAGGCGGCAGUCAAGCCUCUCGUUCCUCAUCACGUAGUCGCAACAGUUUAAGAAAUUAACUCCAGGCAGCAGUAGGGGAACUUCUCCUGCUAGAAUGGCUGGCAAUGGCGGUGAUGCUGCUCUUGCUUUGCUGCUGCUUGACAGAUUGAACCAGCUUGAGAGCAAAAUGUCUGGUAAAGGCCAACAACAACAAGGCCAAACUGUCACUAAGAAUGCUGCUGAGGCUUCUAAGAAGCCGGCAAAACGUACUGCCACUAAAGCAUACAAUGUAACACAAGCUUCGCAGACGUGGUCCAGAACAAACCCAAGGAAAUUUUGGGGACCAGGAACUAAUCAGACAAGGAACUGAUUACAAACAUUGGCCGCAAAUUGCACAAUUUGCCCCAGCGCUUCAGCGUUUUCGGAAUGUCGCGCAUUGGCAUGGAAGUCACACCGGGAACGUGGUUGACCUACACAGGUGCCAUCAAAUUGGAUGACAAAGAUCCAAAUUUAAAGAUCAAGUCAUUUGUGAAUAAGCAUUGACGCAUACAAACAUUCCCACCAACAGAGCCUAAAAAGGACAAAAGAAGAAGGCUGAUGAAACUCAAGCCUGAGACAGAAGAAACAGCAAACUGUGACUUUUCCUGCUGCAGAUUUGGAUGAUUUCCAAACAAUUGCAACAAUCCAUGAGCAGUGCUGACUCAACUCAGGCCUAAACUCAUGCAGACCAAGGCAGAUGGGCUAUAUAAACGUUUUUUCCGUUUACGAUAUAUUUGUGCAGAAUGAAUUCUCGUAACUACUAGCACAAGUAGAUGUAGUUAACUUUAAUCUCAUAGCAAUUUUAAUCAGUGUGUAACUGGGAGGACUUGAAAGAGCCACCACAUUUCACCGAGGCCACGCGGAGUACGAUCGAGUGUACAGUGAACAAUGCUAGGGAGAGCUGCCUAUAUGGAAGAGCCCUAAUGUGUAAAAUUAAUUUUAGUAGUGCUAUCCCCAUGUGAUUUUAAUAGCUUCUUGGAGAAUGACAA
>cluster587.fasta:114
AUAACACAAUGACGUGAACAAAAAAACAAAAACGCUGCCACUAAAGCAAAUGUAACACAAGUUCGGCAGACGUGGUCCAGAAACGAUUGGACAGGAACUAAUCAGAAGGAACUGAAACAUGGCCGCAAAUUGCAUUGCCCCAGCGUUCGUUCGGAAUGUCGCGCUGGCAUGAAGUCGGAACGUGGUUGACCUACGUGCCAUCAAAUUGGAGACAAUCAAAUUUAAAGAUGUAUUUUGAUAUUGACGCAUACAAAACCCAACAGAGCCAAAAAAAAGAAGAAGGCUGAUGAAAUCACCAGAGACAGAAGAAACAGCAAACUGUGACUUUCUGCUGCAGAUUUGGAUGAUUCCAAACAAUAAACCAUGAGCAGUGCUGACUCAAUCAGGCCUAAUCAUGCAAAAGGCAGAUGUAUAAAUUUCCUUUCUUACGAUAUUUUGGAAAUUCUCGUACCACAAGUAGAUGUAGUUAACUUUAACCAAGCAAUUUAAUCAGUGUGUAAGGAGGACUUGAAAGAGCCACCCCGCAGUACGAUCGAGUGUACAGUGAACAAUGUGGAGAGCUGCCUGCUUUAGUAGUGUAUCCUAAUAAAACCCUAAAAUUAUAA
>cluster193.fasta:110
UUAACAACAAAAACAUAGACUAAUCCGAAGUCAAAACCCAUCAGUCCAGAUGACCAAAUUGGCUACCAGGUGGUGAGGAAAUCCAGUGGAAGGCCAGAAGCUGGGUCAAAACACCCGCAAUCCUGCUAACAAUGCUGCAAUCUGCAGAAUUCAAAGUUGAGGGCGGCGUCAACCUCCUCACGUAGUCGCAAUUUAAGAAAUUAACCAGGCAGCAGUAGGGGACUGCUAGAAUGCUGGCAAUGGCGGUGAUGCUGCUCUGCUGCUGCUUGACAGAUUGAACCAGCUUGAGAGCAAAAUGUCUGGUAAAGGCCAACAACAACAAGGCCAAACUGUCUAAGAAUGCUGCUGAGGCUUUAAGAAGCCGGCAAAACGUACUGCCACUAAAGCAUCAAUGUAACACAUUCGCAGACGUGGUCCAGAACAAACCCAAGGAAAUUUUGGGGACCAGGAACUAAUCAGACAAGGAACUGAUUACAAACAUUGGCCGCAAAUUGCACAAUUUGCCCCAGCGUUCAGCGUUUUCGGAAUGUCGCGCAUUGGCAUGGAAGUCACACCUGGACGUGGUUGACCUACACAGGUGCCAUCAAAUUGGAUGACAAAGAUCCAAAUUAAAGAUCAAGUCAUUUGUGAAUAAGCAUUGACGCAUACAAAAUCCCACCAACAGAGCCUAAAAGGACAAAAGAAGAAGGCUGAUGAAACUCAAGCCUAGAGACAGAAGAAACAGCAAACUGUGACUUUCCUGCUGCAGAUUUGGAUGAUUUUCCAAACAAUUGCAACAAUCCAUGAGCAGUGCUGACUCAACUCAGGCCUAAACUCAUGCAGACAAAGGCAGAUGGGCUAUAUAAACGUUUCGCUUUUCCGUUUACGAUAUAGUCUACUCUUGUGCAGAAUGAAUUCUCGUAACAUAGCACAAGUAGAUGUAGUUAACUUUAAUCCUAGCAAUCUUUAAUCAGUGUGUAACAGGGAGGACUUGAAAGAGCCACCACAUUUCCCGAGGCCACGCGGAGUACGAUCGAGUGUACAGUGAACAAUGCUAGGGAGAGCUGCCUAUAUGGAAGAGCCCUAAUGUGUAAAAUUAAUUUUAGUAGUGCUAUCCCCAUGUGAUUUUAAUAGCUUCUAGGAGAAUGACAAA
>cluster708.fasta:106
UAAACGAACAAACUAAAAUGUUGAUAAGCCCAAAAACCCUACGUUUGCCCAGAUUUGGCAGUAACCAGAAUGAACCAGUGGGGAAACAACGUCGGCCCAAGGUUUACCCAAUAAUACUGCGUGUUGGCAAGGAAGACCUUAACCGAGGACAAGGCGUUCCAAUUAACACCAAUAGUCCAGAUGACCAAAUUGGCUCUAAGAGCUACCAGACGAAUCUGGUGGUGACGGUAAAAUGAAAGAUCAGUCCAAGAUGGUAUUUAUACCAGGAACUGGGCCAGAAGCUGGACUCCCUAUGGUGCAACAAAGACGGCAUAAUGGUGCACUGAGGAGCCUAAUACACCAAAAUGGCACCCGCAAUCCUGCUAACAAUGCUGCAAUCGUGCUAAAGAAAUUGCAAAGUGAGCAGAGGCGGCAGUCACCUCUCGUUCCUCACGUAGUCGCAACAGUUUAAGAAAUUCAACCCAGGCAGCAGUAGGGACUUCCUGCUAGAAUGGCUGGCAAUGGCGGUGAUGCUGUUUGCUGCUGCUUGACAGAUUGAACCAGCUUGAGAGCAAAAUGUCUGGUAAAGGCCAACAACAACAAGGCCAAACUGUCACUAAGAAUUGCUGCUGAGGCUUCUAAGAACCGGCAAAACGUACUGCCACUAAAGCAUAUUACACAAGCUUGCAGACGUGGUCCAGAACAAACCCAAGGAAAUUUUGGGGACCAGGAACUAAUCAGACAAGGAACUGAUUACAAACAUUGGCCGCAAAUUGCACAAUUUGCCCCAGCGCUUCAGCGUUUCGGAAUGUCGCGCAUUGGCAUGGAAGUCACACCUCGGAACGUGGUUGACCUACACAGGUGCCAUCAAAUUGGAUGACAAAGAUCCAAAUUAAAUAAUUGACGCAUACAAAAUUCCCACCAACAGAGCCUAAAAAGGACAAAAAAAAGCUGAUGAAACUCAAGCCCAGAGACAGAAGAAACAGCAAACUGUGACUUUUCCUGCUGCAGAUUUGGAUGAUUUCAAACAAUUGCAACAAUCCAUGAGCAGUGCUGACUCAACUCAGGCCUAAACUCAUGCAGACAAAGGCAGAUGGGCUAUAUAAACGUUUUUUCCGUUUACGAUAUAGUCUACUUGUGCAGAAUGAAUUCUCGUAACUAUAGCACAAGUAGAUGUAGUUAACUUUAAUCUUAGCAAUUUUAAUCAGUGUGUAAAUUAGGGAGGACUUGAAAGAGCCACCACAUUUCCCGAGGCCACGGGAGUACGAUCGAGUGUACAGUGAACAAUGUAGGGAGAGCUGCCUAUAUGGAAGAGCCCUAAUGUGUAAAAUAAUUUUAGUAGUGCUAUCCCCAUGUGAUUUUAAUAGCUUUUAGGAGAAUGACAAAA
>cluster301.fasta:106
GCCCAAUCCUGCUAACAAUGCUGCAAUUGCUUAAAGUACAAGGGGCGCAGUCAAGCCUCUCAUGAACAGUUAGGGACAAGUGGCAAUGGCGGUGAUGCUUGCUGCUGUGACAGAUUGAACCAGCUUGAGAGCAAAAUGUGAAAGGCCAACAACAACAAGGCCAAACUGUCACUAAAUGCUGCUGAGGCUUCUAAGAAGCCUGGCAAAACGUACUGCCACUAAAGCAAUGUAACACAGUCGAGACGUGGUCCAGAACAAACCCAAGGAAAUUUUGGGGACCAGGAACUAAUCAGACAAGGAACUGAUUACAAACAUUGGCCGCAAAUUGCACUUUGCCCCAGCGCUUCAGCGUUCGGAAUGUCGCGCAUUGGCUGGAAGUCACACCGGGAACGUGGUUGACCUACACAGGUGCCAUCAAAUUGGAUGACAAAGAUCCAAAUUAAAGAUAGUCAUUUGCUGAAUAAGCUGACGCAUACAAAUCCCACCAACAGAGCCUAAAAAGGACAAAAGAAGAAGGCUGAUGAAACUACAGAGACAGAAGAAACAGCAAACUGUGACUCUUCCUGCUGCAGAUUUGGAUGAUUUUCCAAACAAUUGCAACAACCAUGAGCAGUGCUGACUCAACUCAGGCCUAAACUCAUGCAGACAGGCAGAUGGGCUAUAUAAACGUUUUCGCUUUUCUUACAUAUAUUUGUGCAGAAUGAAUUCUCGUAAAUAGCACAAGUAGAUGUAGUUAACUUUAAUAGCAAUUUUAAAGUGUGUAACUUAGGGAGGACUUGAAAGAGCCACCACAUUUAGGCCGAGUACGAUAGUGUACAGUGAACAAUGCAGGGAGAGCUGCCUAUAUGGAAGAGCCCUAAUGUGUAAAAUUAAUUUUAGUAGUGCUAUCCCCAUGUGAUUUUAAUAGCUUUUAGGAGAAUGACAAAAA
>cluster366.fasta:102
UAAACAAAAAUAAAAAAUCGAUACGCGUCAAGCCCGUCCAGGACAGGGUUCCAAUUAACCCAAGUCCAGAUGACCAAGCCGAAGAGCUACCAGACGAAUCGUGGUGGUGACGGUAAAUGAAAGACGUCCAAGAUGGUAUUGAUGGCCAGAAGCUGGCCCCUAUGGUGCUACAAAGAGGCAUCAUGGAGGGCCUUGAACAAUCCCGCAAUCCUCUAAAAUGCUUCAGAAAUUGCAAAAGGCUUAGGGAGCAGAGGCGCAUCUUCCCAUCACGUAGUCGCAACAGUUUAAAUUAACCAGGCAGCAGUAGGGAACUUCGAAUGGUGGCAAUGGCGGUGAUGCUGCUCUUGUUGUGCUUGACAGAUUGAACCAGCUUGAGAGCAAAAUGCUGGUAAAGGCCAACAACAACAAGGCCAAACUGUCACUAAGAAUUGCUGAGGCUUCUAAGAAGCGGCAAAACGUACUGCCACUAAAGCAUAUGUAACACAAGCUCGGCAGACGUGGUCCAGAACAAACCCAAGGAAAUUUUGGGGACCAGGAACUAAUCAGACAAGGAACUGAUUACAAACAUUGCCGCAAAUUGCACAUUUGCCCCAGCGCUUCAGCGUUUUCGGAAUGUCGCGCAUUGGCAUGGAAGUCACACCGGAACGUGGUUGACCUACACAGGUGCCAUCAAAUUGGAUGACAAAGAUCCAAAUUAAAGAUCAAGUCAUUUGCUGAAUAAGCAUGACGCAUACAAAUCCCACCAACAGAGCCAAAAGGACAAAAGAAGAAGGCUGAUGAAACUCAAGCCUAGAGACAGAAGAAACAGCAAACUGUGACUCUUUCCUGCUGCAGAUUUGGAUGAUUUCCAAACAAUUGCAACAAUCCAGAGCAGUGCUGACUCAACUCAGGCCUAAAACUCAUGCAGACAAGGCAGAUGGGCUAUAUAAACGUUUCUUUCCGUUUACUUGUGCAGAAUGAAUUCUCGUAACAUAGCACAAGUAGAUGUAGUUAAUUUAAUCAUAGCAAUCUUUAAUCAGUGUGUAACAUUGGGAGGACUUGAAAGAGCCACCAUUUCCCGAGGCCACGGGAGUACGAUCGAGUGUACAGUGAACAAUGCUAGGGAGAGCUGCCUAUAUGGAAGAGCCCUAAUGUGUAAAAUUAAUUUAGUAGUGCUAUCCCCAGUGAUUUUAAUAGCUUUUAGGAGAAUGACAAAA
>cluster916.fasta:100
UUAUUCAAUUAAGUGCAACAUGCCAUCAAUUGGAUGACAAAGAUCCAAAUUAAAGGUUAACGCAUACAAAACAUCCGCAAAAGAAAAGAAGAAGGCUGAUGAAACUCAAGCCUAGAGACAGAAGAAACAGCAAACUGUGACUUUUCCUGCUAGAUUUGGAUGAUUUCCAAACAAUUGCAACAAUCCAUGAGCAGUGCUGACUCAACUCAGGCCUAAAAAAGGCAGAUGGGCUAUAAACUUUUUCCUUAUAUGUUAUCUUGUGCAGAAUGAAUUCUCGUAACUAGCACAAGUAGAUGUAGUUAACUUUAGCAAUCUUUAAUCAGUGUGUAACAUGGGAGGACUUGAAAGAGCCACCUCGCGGAGUACGAUCGAGUGUACAGUGAACAAUGCUAGGGAGAGCUGCCUAUAUGGAAGAGCCCUAAUGUGUAAAAUUAAUUUUAGUAGUGCUAUCCCCAUGUGAUUUUAAUAGCUUUAGGAGAAUGACAAAAA
>cluster519.fasta:94
UUAAUUAAUAAGUAGUAAAUUAAACUACAAUAAUUAGAAUACCUAAUUCAACCCAGUAGAUUACUGGCAUGGCGGUGAUGUGUUUGUUGACAGAUUGAAAAUUAAGCCAAAACACAGCCAAUGUAUUGAGCUCUAAACGAUUGCACUUUAUGGUCCAACAACCAGAAAUUUGGGCAGAACUAAAAAUUAUCAAUUCAAAUCCAGCGUUGUGCUAUUGAACGGUGCCUACACAGGUGCAUCAAUGAUACAAAGAAUUAAAGAUAUAUUGACGCAUACAAUUCCCCAACAGAGAAAAGAAAAGAAGAAGGCUGAUGAAAUCAAGAGACAGAAGAAACAGCAAACUGUGACUUUUCCUGCUGCAGAUUUGGAUGAUUUCAAACAAUUGCAAAACCGAGCAGUGCUGACUCAACUCAGGCCUAAACUCAUGCAGAAAGGCAGAUGGGCUAUAAACGUUUCGCUUUCCGUUUACGAUAUAUUACUCUGUGCAGAAUGAAUUCUCGUAACAUAGCACAAGUAGAUGUAGUUAUUUAAUCUAGCAAUUUUAAUCAGUGUGUAACAUUAGGGAGGACUUGAAAGACCACAUUUCGAGGCCACGCGGAGUACGAUCGAGUGUAAGCUAUAGAAGAGCCUAAUGGUAAAUAUUUUAGUAGUGCUAUCCCUGUGAUUUUAAUAGCUUUUAGAGAAAAACAAA
>cluster19.fasta:94
AUAAACGAACAAAAUUGAAAUGACCAAAUCAGCAAUGCCAUACGUUUGAUUAUGGCAGUACAAAUGAAGGAGCAAGGUUUACCCAAUAAUAUUUGCAAGGAAGACCUAUCCGGACAAGGCGUUCCAAUUAACCCAAUAGAGUCCAGAUGACCAAAUUCGAAGAGCUACCAGACGAAUCGUGGUGGUGACGGUAAAUGAAAGAUGUCCAAGAUGGUAAUACCAGGAACUGGCACCUAUGAAAAGGUAAGGAGCCUUAACAAAGAUUUGGCACCGCAAUCCUUAACAAUGCUGCAAUCGUCUAAAACAAAGUAGAGAGAGGCGGCAGUCAAGCCUCUACGUAGUCGCAACAGUUUAAAAUUAACCAGGCAGCAGUAGGGAUCCUGCUAGAAGCUGGCAAUGGCGGUGAUGCUGCUUUUGCUGCUGCUUGACAGAUUGAACCAGCUUGAGAGCAAAAUGUCUGGUAAAGGCCAACAACAACAAGGCCAAACUGUUAAAUGCUGCUGAGGCUUAAGAAGCCGGCAAAACGUACUGCCACUAAGCAUCAAUGUAACAUUCGGCAGACGUGGUCCAGAACAAACCCAAGGAAAUUUUGGGGACCAGGAACUAAUCAGACAAGGAACUGAUUACAAACUUGGCCGCAAAUUGCACUUUGCCCCAGCGUUCAGCGUUUCGGAAUGUCGCGCAUUGGCAUGGAAGUCACACCGGGAACGUGGUUGACCUACACAGGUGCCAUCAAAUUGGAUGACAAAGAUCCAAAUUAAAGAUCAGUCAUUUGCUGAAUAAGCAUUGACGCAUACAAAAUCCCACCAACAGAGCCUAAAAGAAAAGAAGAAGGCUGAUGAAACUAAGCCUAGAGACAGAAGAAACAGCAAACUGUGAUUUCCUGCUGCAGAUUUGGAUGAUUCCAAACAAUUGCAACAAUCCAGCAGUGCUGACUCAACUCAGGCCUAAACUCAUGCAGACAAGGCAGAUGGGCUAUAUAAACGUUUCGCUUUCCGUUUACGAUAUUUGUGCAGAAUGAAUUCUCGUAAAUAGCACAAGUAGAUGUAGUUAACUUUAAUCUCAACAAUUUAAUCAGUGUGUAACAUUAGGGAGGACUUGAAAGAGCCACCACAUUUCCCGAGGCCACGCGGAGUACGAUCGAGUGUACAGUGAACAAUGCUAGGGAGCUGCCUAUAUGGAAGAGCCCUAAUGUGUAAAAUUAAUUUUAGUAGUGCUAUCCCAUGUGAUUUUAAUAGCUUUAGGAGAAUGACAAAAA
>cluster449.fasta:92
CAUUGAACUCAUAAAUAAAUUAACUGUAGCAUUUCACCAAGAAUGUAGUAGGGAAUUUUUUUAAACGAACAAACUAAAAUGUCUGUAAGCCCAAAAUCAGCGAAACCCAUUUGCUAUGGCAGUAACCAGAAUGAGGGCGAAAAAGCCCCAGGUUUACCCAAUAAUAUUGGAAGGAAGACCUUAAAUUCCCCGAGGACAAGGCGUUCCAAUUAACACCAAUAAGUCCAGAUGACCAAAUUGGCUACUACCGAAGAGCUACCAGACGAAUGGUGGUGACGGUAAAAUGAAAUCAGUCCAAGAUGGUUUUACUACCUAGGAACUGGGCCAGAAGCUGGACUCAUGGUGCUAAAAGGGCAUCAGGGUUGCAACUGAGGCAAACAAAUGGCACCCGCAAUCCUCUAACAAUGCUGCAAUCGUGUACACUUCAAGGAACAACAUGCAAAAGUUAGAGGGGGCUCUUUCUCAUCACGUAGUCGAACAUUAAAAUUAACCAGGCAGCAGUAGGGAUGCUAGAAUGGCUGGCAAUGGCGGUGAUGCUGUUGCUUUGCUGCUGCUUGACAGAUUGAACCAGCUUGAGAGCAAAAUGUCUGGUAAAGGCCAACAACAACAAGGCCAAACUGUCACAAAAUUGCUGCUGAGGCUUCUAAGAAGCCGGAAAACGUACUGCCACUAAAGCAUCAAUGUAACACUUCGGCAGACGUGGUCCAGAACAAACCCAAGGAAAUUUUGGGGACCAGGAACUAAUCAGACAAGGAACUGAUUACAAACAUUGGCCGCAAAUUGCACAAUUUGCCCCGGUUCAGCGUUUCGGAAUGUCGCGCAUUGGCAUGGAAGUCACACUCGGGAACGUGGUUGACCUACACAGGUGCCAUCAAAUUGGAUGACAAAGAUCCAAAUUUAAAGAUCAAGUCAUUUGCUGAAUAAGCAUAUUGACGCAUACAAAACACCCACCAACAGAGCCUAAAAGGACAAAAGAAGAAGGCUGAUGAAACUAAGCCAGAGACAGAAGAAACAGCAAACUGUGACUCUUUCCUGCUGCAGAUUUGAUGAUUUCCAAACAAUUGCAACAAUCCAUGAGCAGUGCUGACUCAACUCAGGCCUAAACUCAUGCAGACAAGGCAGAUGGGCUAUAUAAACGUUUCUUUUCCGUUUACGAUAUAGUCUACUUUGUGCAGAAUGAAUUCUCGUAAUACAUAGCACAAGUAGAUGUAGUUAACUUUAAUCUCACACAAUCUUUAAUCAGUGUGUAACAUUAGGGAGGACUUGAAAGAGCCACCACUUCGAGGCCACGCGGAGUACGAUCGAGUGUACAGUGAACAAUGCUAGGGAGAGCUGCCUAUAUGGAAGAGCCCUAAUGUGUAAAAUUAAUUUUAGUAGUGCUAUCCCCAUGUGAUUUUAAUAGCUUUAGGAGAAUGACAAAA
>cluster929.fasta:90
CAGUAAAAAAAUCACACCUUUAAUUUUAAACGAACAAACUAAAAUGUAGCCCAAAAUCAGCGACCCAUUUGGCCCAGAUUAACUGCAGUAACCAGAAUGAGAACGCAGUGGGGCCGAUAAACUCGGCCCCAAGGUUUACCCAAUAAUACUGCGUUGUCCUGGCAAGGAAGACCUUAAAUUCCCUGAGCGUUCCAAUUAACACCAAAGUCCAGAUGACCAAAUUGGCUACGAAGAUCCAGACGAAUUCGUGGUGGUGACGGUAAAAUGAAAGAGUCCAAGAUGGUAUUUUACAGGAACUGGGCCAGAAGCUGGACCCUAUGGUGCUAACAAAACGGCAGGAUGAGGCAAUACACCAAAUUGGCACCCGCAAUCUGCUAACAAUGCUGCAAUCGUGCUCAGAACAACAUGCAAAAGGUACGCAGAGGAGCAGAGGCGGCAGUCAAGCCUCUCGUUCCUCAUCACGUAGUCGCAACAGUUUAAGAAAUUACCAGGCAGCAGUAGGUCCUGCUAGAAUGGCUGGCAAUGGCGGUGAUGCUGCUUGCUGCUGCUUGACAGAUUGAACCAGCUUGAGAGCAAAAUGUCUGGUAAAGGCCAACAACAACAAGGCCAAACUGUCACUAAGAAUUGCUGCUGAGGCUUUAAGAAGCCUGAAAACGUACUGCCACUAAAGCAUAUGUAACAAUUCGGCAGACGUGGUCCAGAACAAACCCAGAAAUUUUGGGCAGGAACUAAUCAGACAAGGAACUGAUUACAAACAUUGGCCGCAAAUUGCACAUUUGCCCCAGCGUCAGCGUUCGGAAUGUCGCGCUGGCAUGGAAGUCCACGGAACGUGGUUGACCUACACAGGUGCCAUCAAAUUGGAUGACAAAGAUCCAAAUAAAAGUUUUGCUGAAUAAGCAUUGACGCAUACAAAAUCCCACCAACAGAGCCUAAAAGGACAAAAGAAGAAGGCUGAUGAAACUCAAGCCCAGAGACAGAAGAAACAGCAAACUGUGACUUUUCCUGCUGCAGAUUUGGAUGAUUUCCAAACAAUUGCAACAACUGAGCAGUGCUGACUCAACUCAGGCCUAAACUCAUGCAGACAAAGGCAGAUGGGCUAUAUAAACGUUUUUUCCGUUUACGAUAUUACUUGUGCAGAAUGAAUUCUCGUAACCAUAGCACAAGUAGAUGUAGUUAUUAUAGCAAUUUUAAUCAGUGUGUAACUAGGGAGGACUUGAAAGAGCCACAUUCCGAGGCCACGGAGUACGAUCGAGUGUACAGUGAACAAUGCUAGGGAGAGCUGCCUAUAUGGAAGAGCCCUAAUGUGUAAAAUUAAUUUUAGUAGUGCUAUCCCAUGUUUUAAUAGCUUUAGGAGAAUGACAAA
>cluster376.fasta:90
GUACAAAAACAAACUAAAUUAAGCCAAAACUUUUGGGCCUUCAACUGGCAGUAACCAGAAUAACACGUCGGCCCCAAGGUUACCCAAUAAUCUGGCAAGGAAGACCUUAAAUUCCCCGGACAAGGCGUUCCAAUAACACCAAUGAGUCCAGAUGACCAAAUUGACCGAAGAGCUACCAGACGAAUUCGUGGUGGUGACGGUAAAAUGAAAGAUUGAACUGGGCCAGAAGCUGGACUUCCCUAUGGUGCUAACAAAGACGGCAUCAUGGGUUGCAACUGGGAGCCUUGAAUACACCAAAAUUUGGCACCCGCAAUCCUGCUAACAAUGCUGCAAUCGUGCUAUCAAGGAAAUUGCAAAAGUUAGGGCAGAGGGGCAGUCAAGCUCUUCCACACGUAGUCGCAACAGUUUAAAUACCAGGCAGCAGUAGGGACCUGCUAGAAUGGUGGCAAUGGCGGUGAUGCUGCUUGUUUGCUGCUGCUUGACAGAUUGAACCAGCUUGAGAGCAAAAUGUCUGGUAAAGGCCAACAACAACAAGGCCAAUUUAAAAUUGCUGCUGAGGCUUCUAAGAAGCCGGCAAAACGUACUGCCACUAAAGCAUCAAUGUAACACAAGUUCGCAGACGUGGUCCAGAACAAACCCAAGGAAAUUUUGGGGACCAGGAACUAAUCAGACAAGGAACUGAUUACAAACAUUGGCCGCAAAUUGCACAAUUUGCCCCAGCGUCAGCGUUCGGAAUGUCGCGCAUUGGCAUGGAAGUCACACCUGGAACGUGGUUGACCUACACAGGUGCCAUCAAAUUGGAUGACAAAGAUCCAAAUUAAAGAUCAGUCAUUGCUGAAUAAGCAUUGACGCAUACAAAACAUUCCCACCAACAGAGCCUAAAAGGACAAAAGAAGAAGGCUGAUGAAACUCAAGCCUAGAGACAGAAGAAACAGCAAACUGUGACUCUUUCCUGCUGCAGAUUUGGAUGAUUUCCAAACAAUUGCAACAAUCCAUGAGCAGUGCUGACUCAACCAGGCCUAAACUCAUGCAGACCAGGCAGAUGGGCUAUAUAAACGUUUUCGCUUUCCGUUUACGAUAUGUCUACUUUGUGCAGAAUGAAUUCUCGUAACCAUAGCACAAGUAGAUGUAGUUAACUUUAACCAUAGCAAUUUUAAUCAGUGUGUAACAUUAGGGAGGACUUGAAAGAGCCACCACAUUUCCGAGGCCACGGAGUACGAUCGAGUGUACAGUGAACAAUGCUAGGAGAGCUGCCUAUAUGGAAGAGCCCUAAUGUGUAAAAUUAAUUUUAGUAGUGCUAUCCCCAUGUGAUUUUAAUAGCUUUUAGGAGAAUGACAAA
>cluster1124.fasta:88
AAACAAAACGCACAACAAAAUUCAAACUAAGAAGACUAUUAAGAAUGUGAAUGUUGGCAUGACGUGACCUAACCUAAAUUGGAUGACAAAGAUCCAAAUAAUUGUGAUAGCAUGACGCAUAAAACCCAACAAAGACAAAAGAAAAGGCUGAUGAAACCAGAGACGAAGAAACAGCAAACUUUGUGCAGAUUGGAGAUUCCAACAAUUGCAACAAUUACAGUGCUGACUAACAGGCCUAAACUCAUGCAGACAAGGCAGAUGGGCUAUAUAAAUUUCGCUUUUCCGUUUACGAUAUAGUCUACUUGUGCAGAAUGAAUUCUCGUAACAGCACAAGUAGAUGUAGUUAACUUUAAUCCAUAGCAAUCUUUAUCAGUGUGUAACAUGGGAGGACUUGAAAGAGCCACCACAUUUCCGAGGCCACCGGAGUACGAUCGAGUGUACAGUGAACAAUGCUAGGGAGAGCUGCCUAUAUGGAAGAGCCCUAAUGUGUAAAAUUAAUUUAGUAGUGCUAUCCCAUGUGAUUUUAAUAGCUUUAGGAGAAUGACAAAAU
>cluster212.fasta:86
AAAUAAUCAGAACAAGGCUUCCAUUAACCCAUAGUCCAGAUGACCAAAUUGGAAGACUCCAGACGAUGGAAGAGGCAGAGCCUAAAGAGAGGCGGCGUCACUCUGUUCCUCAUCACGUAGUCGCAACAGUUUAAAAUUACAGGCAGCAGUAGGGAUCCCAAUGGAUGCGGUGAUGUGCUUUGUUUGCUGCUGCUUGACAGAUUGAACCAGCUUGAGAGCAAAAUGUCUGGUAAAGGCCAACAACAACAAGGCCAAACUGUUAAGAAUGCUGCUGAGGCUUCUAAGAAGCCGAAAACGUACUGCCACUAAAGCAAAUGUAACACAAGCUUCGGCAGACGUGGUCCAGAACAAACCCAAGGAAAUUUUGGGGACCAGGAACUAAUCAGACAAGGAACUGAUUACAAACAUUGGCCGCAAAUUGCACAUUUGCCCCCGUUUCGGAAUGUCGCGCAUUGGCAUGGAAGUCACCCGGAACGUGGUUGACCUACACAGGUGCCAUCAAAUUGGAUGACAAAGAUCCAAAUUAAAGUUUUGCUGAAUAAGCAUUGACGCUACAAAACAUUCCCACCAACAGAGCCUAAAAAGGACAAAAGAAGAAGGCUGAUGAAACUCAAGCCAGAGACAGAAGAAACAGCAAACUGUGACUCUUUCCUGCUGCAGAUUUGGAUGAUUUCCAACAAUUGCAACAAUCCAUGAGCAGUGCUGACUCAACUCAGGCCUAAACUCAUGCAGACCAAGGCAGAUGGGCUAUAUAAACGUUUCGCUUUCCGUUUACGAUAUAUACUCUUGUGCAGAAUGAAUUCUCGUAACAUAGCACAAGUAGAUGUAGUUAACUUUAAUCCAUAGCAAUUUUAAUCAGUGUGUAACAUUAGGGAGGACUUGAAAGAGCCACCACAUUUCCGAGGCCACGCGGAGUACGAUCGAGUGUACAGUGAACAAUGCUAGGGAGAGCUGCCUAUAUGGAAGAGCCCUAAUGUGUAAAAUUAAUUUUAGUAGUGCUAUCCCCAUGUGAUUUUAAUAGCUUUUAGGAGAAUGACAAAAA
>cluster436.fasta:82
AAUGUGUUAGAUAUUAUAUAUUGUGCUGAUGAGGCUGGUUCUAAUAUCGAUAUUAAUUCAUUAUUCGUUCUGAAGACUUUUAGAGUAUCAUGAGUUCUUUUUAAGAACAAACUAAAAUGUCUGAUAAUGCCCAAAAUCAGCGAAAUGCACCCUCCAUUCAACUGGCAGUAACCAGAAUGAGAACGCAGUGGGGCGAAACAACGUCGGCCCAAGGUUUACCCAAUAAUACUGCGUUCAUGGCAAGGAAGACCUAACCCAGGACAAGGCGUCCAAUUAACACCAAUAGCAGUCCAGAUGACCAAAUUGGUAUACCGAAGAGCUACCAGACGAAUUCGUGGUGGUGACGGUAAAAUGAAAGAUGUCCAAGAUGGUAUUUACUACCAGGAACUGGGCCAGAAGCUGGAUUCCCUAUGGUGCUAACAAAGUAGGUUGCAACUGAGGCUAAUACACCAAAAGAUUGGCACCCGCAAUCCUGCUAACAAUGCUGCAAUCGUGCUACAAGGAACAAUUGCAAAAGGCUUACAAAGGAGCAGAGGCGGCAGUCAAGCCUUCUCGUUCCUCAUCACGUAGUCGCAACAGUUUAAGAAAUUCAACUCCAGGCAGCAGUAGGGAACUUCCUGCUAAAUGGCUGGCAAUGGCGGUGAUGCUGCUCUUGUUGCUGCUGCUUGACAGAUUGAACCAGCUUGAGAGCAAAAUGUCUGGUAAAGGCCAACAACAACAAGGCCAAACUGUCACUAAGAAUUGCUGCUGAGGCUUUAAGAAGCCGGCAAAACGUACUGCCACUAAAGCAUCAUGUAACACAAGCUUGCAGACGUGGUCCAGAACAAACCCAAGGAAAUUUUGGGGACCAGGAACUAAUCAGACAAGGAACUGAUUACAAACAUUGGCCGCAAAUUGCACUUUGCCCCAGCGUUCAGCGUUUCGGAAUGUCGCGCAUUGGCAUGGAAGUCACACCUGGAACGUGGUUGACCUACACAGGUGCCAUCAAAUUGGAUGACAAAGAUCCAAAUUCAAAGAUCAAGUCAUUUGCUGAAUAAGCAUUGACGCAUACAAAACAUUCCCACCAACAGAGCCAAAAGGACAAAAAGAAGAAGGCUGAUGAAACUCAAGCCGCAGAGACAGAAGAAACAGCAAACUGUGACUCUUUCCUGCUGCAGAUUUGGAUGAUUUCCAAACAAUUGCAACAAUCCAUGAGCAGUGCUGACUCAACUCAGGCCUAAACUCAUGCAGACAAAGGCAGAUGGGCUAUAUAAACGUUUUCGUUUUCCGUUUACAUAUAGUCUACUCUUGUGCAGAAUGAAUUCUCGUAAUACAUAGCACAAGUAGAUGUAGUUAACUUUAAUCUAUAGCAAUCUUUAAUCAGUGUGUAACAUAGGGAGGACUUGAAAGAGCCACCAUUCACCGAGGCCACGCGGAGUACGAUCGAGUGUACAGUGAACAAUGCUAGGGAGAGCUGCCUAUAUGGAAGAGCCCUAAUGUGUAAAAUUAAUUUAGUAGUGCUAUCCCCAUGUGAUUUUAAUAGCUUUAGGAGAAUGACAAAA
>cluster554.fasta:78
GGCAAUGUUUGCUUGAAUCCUCUAACAAUCUGCAAUAGAAUAGGAGAGGGCGCUCUCGUGUCAUAUACCAGGCAGCAGUAGGGAUCUGCUAGAAUGCAAUGGCGGUGAUGCUGCUUUGCUGCUCUUGACAGAUUGAACCAGCGAAAAAUUAAAGGCCAACAACAACAGGCCAAACUGUUAAAAGUGCUGAGGCUUCUAAGACCAAACGUUGCCACAAAUGUAACACAAGUUGAGACGUGGUCCAGAACAAACCCAAGGAAAUUUUGGGGACCAGGAACUAAUCAGACAAGGAACUGAUUACAAACAUUGCUUGCACAUUUGCCCCAGCGUUCAGCGUUUUCGGAAUGUCGCGCAUUGGCAUGGAAGUCACUGGGAACGUGGUUGACCUACACGGUGCCAUCAAAUUGGAUGACAAAGAUCCAUAAAGAUAGUCAUUUGCUGAAUAAGCAUUGACGCAUACAAACACCCAACAGAGCCUAAAAAGGACAAAAGAAGAAGGCUGAUGAAACUCAAGAAGAGACAGAAGAAACAGCAAACUGUGACUCCUGCUGCAGAUUUGGAUGAUUUCAACAAUUGCAACAAUCCAUGAGCAGUGCUGACUCAACUAGGCCUAAACUCAUGCAGAAAGGCAGAUGGGCUAUAUAAACGUUUUGUUUCCGUUUACGAUAUAGUCUACUUUGGCAGAAUGAAUCUCGUAACAUAGCACAAGUAGAUGUAGUUAACUUUAAUUAGCAAUUUUAAUCAGUGUGUAACUUAGGGAGGACUUGAAAGAGCCACCACAUUUCCGAGGCCACGCGAGUACGAUCGAGUGUACAGUGAACAAUGCUAGGGAGAGCUGCCUAUAUGGAAGAGCCCUAAUGUGUAAAAUUAUUUAGUAGUGCUAUCCCCAUGUGAUUUUAAUAGCUUUAGGAGAAUGACAAA
>cluster414.fasta:76
AAGUGUGUUAGAGUAGGAGCUAGAAUCCUAAUGUGUGGAUGAGGCUGGUUCUAUCACCUUAGUAAAAUUAUUAUUGACAAGUGUUGUUUAUAGUUUUUAUUUAAACGAACAAACUAAAAUGUCUGAUAAUGGACCCAAUCAGCGAAUGCACCCCGCAUUACGUUUGGUGGACCCAGAUUCAACUGGCAGUAACCAGAAUGAGACCAGUGGGCGCGAUCAAAACAACGUCGGCCCCAAGGUUUACCCAAUAAUACUGCGUCUUGGUUCCUCAACUGGCAAGGAAGACCUUAAAUUCCCGAGGACAAGGCGUUCCAAUUAACACCAAUAGAGUCCAGAUGACCAAAUUGGCUACUACCGAAGAGCUACCAGACGAAUUCGUGGUGGUGACGGUAAAAUGAAAGAUUCAGUCCAAGAUGGUAUUUACUACCAGGAACUGGGCCAGAAGCUGGACUCCCUAUGGUGCUAACAAAGCGCAUCAUGGUUGCAACUGAGGAGCCUUGAAUACACCAAUUGGCACCCGCAAUCCUGCUAACAAUGCUGCAAUCGUGCUACAACUCCAGAAAACAUUGUCAAAAGGCUUUAGGAGCAGAGGCGGCAGUCAAGCCUCUCGUUCCUCAUCACGUAGUCGCAACAGUUUAAAAUACCAGGCAGCAGUAGGGAUCCUGCUAGAAUGGCUGGCAAUGGCGGUGAUGCUGCUCUUUUGCUGCUGCUUGACAGAUUGAACCAGCUUGAGAGCAAAAUGUCUGGUAAAGGCCAACAACAACAAGGCCAAACUGUCACUAAGAAUGCUGCUGAGGCUUCUAAGAAGCCGGAAAACGUACUGCCACUAAAGCAUCAAUGUAACACAAGCUUCGCAGACGUGGUCCAGAACAAACCCAAGGAAAUUUUGGGGACCAGGAACUAAUCAGACAAGGAACUGAUUACAAACAUUGGCCGCAAAUUGCACAAUUUGCCCCAGCGCUUCAGCGUUUUCGGAAUGUCGCGCAUUGGCAUGGAAGACCUCGGGAACGUGGUUGACCUACACAGGUGCCAUCAAAUUGGAUGACAAAGAUCCAAAUUAAAGAUCAAGUAUUUGUGAAAAGCAUUGACGCAUACAAAACAUUCCCACCAACAGAGCCUAAAAAGGACAAAAGAAGAAGGCUGAUGAAACUCAAGCCCGAGAGACAGAAGAAACAGCAAACUGUGACUUUUCCUGCUGCAGAUUUGGAUGAUUUUCCAAACAAUUGCAACAAUCCAUGAGCAGUGCUGACUCAACUAGGCCUAAACUCAUGCAGACAAGGCAGAUGGGCUAUAUAAACGUUUUCGCUUUCCGUUUACGAUAUAUGUCUACUUGUGCAGAAUGAAUUCUCGUAUACAUAGCACAAGUAGAUGUAGUUAACUUUAAUCUCAAGCAAUCUUUAAUCAGUGUGUAACAUGGAGGACUUGAAAGAGCCACCACUUUCACCGAGGCCACGGGAGUACGAUCGAGUGUACAGUGAACAAUGCUAGGGAGAGCUGCCUAUAUGGAAGAGCCCUAAUGUGUAAAAUUAAUUUUAGUAGUGCUAUCCCCAUGUGAUUUUAAUAGCUUUAGGAGAAUGACAAAA
>cluster435.fasta:74
UCCGGUAACAAACAUUCGAUCUGUAAACGACCACUGAGAAGAGGGGCAAUAGUGUUAUAACACUUGAAAAAUGAUUGAACUAUAUUUUUUAAAAAAUACUGAGCCUCACCAGAAUGUAGUUUCCAUGUGUUGAUGACUCAAGAGAAAGCUUAUUGAAUUGUGCGUGAUGAGGCUGGUUCACCCUUCAGUACAUCGAUAUGAUCAUCGACAUUGGGUUGUUUUUUAUGAAGACUUUGAGUAUAUGAGUGUUUAGAUUCAUAAACGAACAAACUAAAAUGUUGAUAAUGGACCCCAAAAUCAGCGAAUGCACCCGCAUUACUUUGGGCCAUUCAACUGGCAGUAACCAGAAUGAGACGGGCGCGAUCAAACAACGUCGGCCCCAAGGUUUACCCAAUAAUAUGCGUCUUGGUUCUGGCAAGGAAGACCUAAAUUCCCCGAGGACAAGGCGUUCCAAUUAACACCAAUAGUCCAGAUGACCAAAUUGGCUACUACCGAAGAGCUACCAGACGAUUCGUGGUGGUGACGGUAAAAUGAAAGAUAGUCCAAGAUGGUAUCUACUACCAGGAACUGGGCCAGAAGCUGGAUCCCUAUGGUGCUAACAAAGACGGCAUCAUAUGGGUUGCAACUGAGGAGCCUGAAUACACCAAAAGAUUUGGCACCCGCAAUCCUGCUAACAAUGCUGCAAUCGUGCUAACAAGGAACAAUUGCAAAAGGCUUGAGAAGGGAGCAGAGGCGGCAGUCAAGCCUCUCCCAUCACGUAGUCGCAACAGUUAAGAAAUUCAACCCAGGCAGCAGUAGGGGAACUUCCUGCUAGAAUGGCUGGCAAUGGCGGUGAUGCUGCUCUUGCUUUGCUGCUGCUUGACAGAUUGAACCAGCUUGAGAGCAAAAUGUCUGGUAAAGGCCAACAACAACAAGGCCAAACUGUAAAAUUGCUGCUGAGGCUUCUAAGAAGCCGGCAAAACGUACUGCCACUAAAGCAUACAAUGUAACACAAGCUUCGGCAGACGUGGUCCAGAACAAACCCAAGGAAAUUUUGGGGACCAGGAACUAAUCAGACAAGGAACUGAUUACAAACAUUGGCCGCAAAUUGCACUUUGCCCCAGCGCUUCAGCGUUCGGAAUGUCGCGCUGGCAUGGAAGUCACACCUCGGGAACGUGGUUGACCUACACAGGUGCCAUCAAAUUGGAUGACAAAGAUCCAAAUUAAGAUAAGUCAUUUGCUGAAUAAGCAUUGACGCAUACAAAACCCACCAACAGAGCCUAAAAAGGAAAAAGAAGAAGGCUGAUGAAACAAAGAGACAGAAGAAACAGCAAACUGUGACUUUUCCUGCUGCAGAUUUGGAUGAUUUAAACAAUUGCAACAAUCCGAGCAGUGCUGACUCAACUCAGGCCUAAACUCAUGCAGACAAAGGCAGAUGGGCUAUAUAAACGUUUUUUCCGUUUACGAUAUAUUCUGUGCAGAAUGAAUUCUCGUACAUAGCACAAGUAGAUGUAGUUAACUUUAAAUAGCAAUCUUUAAUCAGUGUGUAACUUAGGGAGGACUUGAAAGAGCCACCACUUGAGGCCACGGAGUACGAUCGAGUGUACAGUGAACAAUGCUAGGGAGAGCUGCCUAUAUGGAAGAGCCCUAAUGUGUAAAAUUAAUUUUAGUAGUGCUAUCCCAUGUGAUUUUAAUUUUAGGAGAAUGACAAAAAA
>cluster325.fasta:74
AACCUCCAGGUAAAACCAUUUGUAGAUCUGUUUAACGAACAUGAAAUUCACUGAUACUGUGAGCUUACACCAGAGAGGACAAGUACUUAAAACAGUAUAACAAAUUUGCACUCUGUUUAGCACUCAUUUUGGUGACAGUAUGCCAGAUUAGACAAGAGAGUAAUCUUUGAAUAGUGUAAAAAAAAUAUUUUUUAUGUUAUUAUCUUAACUGCAAAUAAAUACUUUUCAAAAUGUAGAACAACCAUAUGUAGUUGAUGACCAUAUAGAGUGGAGCUGAAAAUCAGCACCUUAAUUGGGAUGAGGCUGGUUCUAAUCAGUACAUCGAUAUGUAAUUAUACAGUUCUUCAAUUAAUUGCCAGGAAAUGGUAGUUAGUGCGUUUUCGUUAUGAAGUUUAGAGUAUCAUGAGUCUGUUGUUUUUCAAAACGAACAAAUAAAAUGUCUGAUAAUGGACCCAAAAUCAGCGAAUGCACCCCAUUACGUUUGGUCCUCAGAUUCAACUGGCAGUAACCAGAAUGAGAACGCAGUGGGCGCGAUCAAAACAACGGCCCAAGGUUUACCCAAUAAAUGCGUCUGUCCGGCAAGGAAGACCUUAAAUUCCCCGAGGACAAGGCGUUCCAAUUAACACCAAUAGCAGUCCAGAUGACCAAAUUGGCUACUACCGAAGAGCUACCAGACGAAUUCGUGGUGGUGACGGUAAAAUGAAAGAUCAGUCCAAGAUGGUAUUCUACUACCAGGAACUGGGCCAGAAGCUGGACUUCCCUAUGGUGCUAACAAAGACGGCAUCAUAGGUUGCAACUGAGGCCUUGAAUACACCAAAAGAUUUGGCACCCGCAAUCCUGCUAACAAUGCUGCAAUCGUGCUACAACUUCCAAGGAACAACUGUCAAAGGCUUUACGCAGAAGGAGCAGAGGCGGCAGUCAAGCCUCUCUCGUUCCUCAUCACGUAGUCGCAACAGUUUAAGAAAUUAUCCAGGCAGCAGUAGGGAAUUCCUGCUAGAAUGGCUGGCAAUGGCGGUGAUGCUGCUCUUGCUUUGCUGCUGCUUGACAGAUUGAACCAGCUUGAGAGCAAAAUGUCUGGUAAAGGCCAACAACAACAAGGCCAAACUGUCACUAAGAAUGCUGCUGAGGCUUCUAAGAAGCCGGCAAAACGUACUGCCACUAAAGCAUAUGUAACACAAGCUUGCAGACGUGGUCCAGAACAAACCCAAGGAAAUUUUGGGGACCAGGAACUAAUCAGACAAGGAACUGAUUACAAACUUGGCCGCAAAUUGCACAAUUUGCCCCAGCGUUCAGCGUUUCGGAAUGUCGCGCAUUGGCAUGGAAGUCACACCUGGGAACGUGGUUGACCUACACAGGUGCCAUCAAAUUGGAUGACAAAGAUCCAAAUUAAAGAUAAGUCAUUUGCUGAAUAAGCAUUGACGCAUACAAAACCCACCAACAGAGCCUAAAAAGGAAAAAGAAGAAGGCUGAUGAAACUAAGCCCAGAGACAGAAGAAACAGCAAACUGUGACUUUUCCUGCUGCAGAUUUGGAUGAUUUCCAAACAAUUGCAACAUCCAUGAGCAGUGCUGACUCAACUCAGGCCUAAACUCAUGCAGACCAAGGCAGAUGGGCUAUAUAAACGUUUCGCUUUCCGUUUACGAUAUAGUCUACUUUGUGCAGAAUGAAUCUCGUAACAUAGCACAAGUAGAUGUAGUUAACUUUAAUCUCACAGCAAUUUAAUCAGUGUGUAACAUUAGGGAGGACUUUGAAAGAGCCACCACAUUUCCCGAGGCCACGCGAGUACGAUCGAGUGUACAGUGAACAAUGCUAGGGAGAGCUGCCUAUAUGGAAGAGCCCUAAUGUGUAAAAUUAAUUUUAGUAGUGCUAUCCCAUGUGAUUUUAAUAGCUUUAGGAGAAUGACAAAA
>cluster939.fasta:72
CCAGGUAAAAAUAUUGGGUUUUAGAUAAUUUUUUUUCUAAACGAACAAACUAAAAUGUCUGAUAAUGGACCCCAAAAUCAGCAAUGCACCCUUUGGUGGACCCAGAUUCAACUGGCAGUAACCAGAAUGAGGGGCGCGAUCAAAACAACGUCGGCCCCAAGGUUUACCCAAUAAUACUGCGUGGUUUGGCAAGGAAGACCUUAAAUUCCCAGGACAAGGCGUUCCAAUUAACACCAAUAGCAGUCCAGAUGACCAAAUUGGCUCUACCGAAGAGCUACCAGACGAAUGUGGUGGUGACGGUAAAAUGAAAGAUCAGUCCAAGAUGGUAUUUCUACCCAGGAACUGGGCCAGAAGCUGGACUCCCUAUGGUGCUAACAAAGACGGCAUCAUAUGGGUUGCAACUGAGGGCCUGAAUACACCAAAAGAUGCACCCGCAAUCCUGCUAACAAUGCUGCAAUCGUGCUACAACUUCCAAGGAACAAUUGCAAAAGGCUUAGCAGAAGGGAGCAGAGGCGGCAGUCAAGCCUCUCGUUCCUCAUCACGUAGUCGCAACAGUUUAAGAAAUUCAACCAGGCAGCAGUAGGGGAACUUCCCUGCUAGAAUGGCUGGCAAUGGCGGUGAUGCUGCUUGCUUUGCUGCUGCUUGACAGAUUGAACCAGCUUGAGAGCAAAAUGUCUGGUAAAGGCCAACAACAACAAGGCCAAACUGUCCUAAAUUGCUGCUGAGGCUCUAAGAAGCCGGCAAAACGUACUGCCACUAAAGCAUCAUGUAACACAAGCUUGGCAGACGUGGUCCAGAACAAACCCAAGGAAAUUUUGGGGACAGGAACUAAUCAGACAAGGAACUGAUUACAAACAUUGGCCGCAAAUUGCACUUUGCCCCAGCGCUUCACGUUCGGAAUGUCGCGCAUUGGCAUGGAAUACCUGGAACGUGGUUGACCUACACAGGUGCCAUCAAUUGGAUGACAAAGAUCCAAAUUAAAUUUGUGAAUAAGCAUCAAAAUCCCACCAACAGAGCCUAAAGAAAAAGAAGAAGGCUGAUGAAACUCAAGCCAGAGACAGAAGAAACAGCAAACUGUGACUCUUUCCUGCUGCAGAUUUGGAUGAUUUUCCAAACAAUUGCAACAAUCCAUGAGCAGUGCUGACUCAACUCAGGCCUAAACUCAUGCAGACAAGGCAGAUGGGCUAUAAUUCUUUCCGUUUACGAUAUAGUCUACUUUGUGCAGAAUGAAUUCUCGUAACAUAGCACAAGUAGAUGUAGUUAACUUUAAUCUCCAUAGCAAUUUUAAUCAGUGUGUAACAUAGGGAGGACUUGAAAGAGCCACCACAUUCACCGAGGCCACGGAGUACGAUCGAGUGUCAGUGAACAAUGCUGGGAGAGCUGCCUAUAUGGAAGAGCCCUAAUGUGUAAAAUUAAUUUAGUAGUGCUAUCCCCAUGUGAUUUUAAUAGCUUUUAGGAGAAUGACAAAA
>cluster601.fasta:72
AUUAAAUAGGUAUUUAUCUAGCUGAUAACAAAUUUCUGACUGUUUAGCACAUUUGCUUGUCCUGACGGCGUAAAAGUGCAGAUCAGUUUCCAAAAGACAGAUAUAUAGUUUUAUAUAAAGAAAGACAGAAGAUUAUUAUUGACUUUUCUUUUAAUUAUGCUCUUGAACUGCAAGAUCAAACACGAACAAAAUUUUAUUAGCUCAAAGGUAUGCUAUUAUAUUAGAGUAGGAGCUAGAAAACUUUGAAUUGUGCGUGGAUGAGGCUGGUUCUAACCAUUCAGUACAUAGGUAAUUAUACAGUUUCUCCUUACAAUUAAUUGCCAGGACAGUUGUAGUGCGUUGUUCGAGAUUUAGAGUAUCAUGAGUUGGUUUUUUCAUCUAAACGAACAAACUAAAAUGUUGAUAAUGGACCCCAAAAUCAGCGAAUGCACCCCGCAUUACGUUUGGUGGACCCAGAUUCAACUGGCAGUAACCAGAAUGGAGAACGCAGUGGGGCGCGAUCAAAACAACGCGGCCCCAAGGUUUACCCAAUAAUACUGCGUCUGUUCUGGCAAGGAAGACCUUAAAUUCCCUGAGGACAAGGCGUUCCAAUUAACACCAAUAGCAGUCCAGAUGACCAAAUUCUACCGAAGAGCUACCAGACGAAUUCGUGGUGGUGACGGUAAAAUGAAAGAUUCAGUCCAAGAUGGUAUUUUACUACCUAGGAACUGGGCCAGAAGCUGGACUUCCCUAUGGUGCUAACAAAGACGGCAUCAUGGUUGCAACUGAGGAGCCUGAAUACACCAAAAGAUUGCCCCGCAAUCCUGCUAACAAUGCUGCAAUCGUGCUUUCCAAGGAACAACAUUGUCAAAAGGCUUUUAGCAGAAGGAGCAGAGGCGGCAGUCAAGCCUCUUUCCACGUAGUCGCAACAGUUUAAGAAAUUCAACCCAGGCAGCAGUAGGGAACUUCUCCUGCUAGAAUGGCUGGCAAUGGCGGUGAUGCUGCUCUUUGCUUUGCUGCUGCUUGACAGAUUGAACCAGCUUGAGAGCAAAAUGUCUGGUAAAGGCCAACAACAACAAGGCCAAACUGUCAAAGAAUGCUGCUGAGGCUUCUAAGAAGCCUGGAAAACGUACUGCCACUAAAGCACAAUGUAACACAGUUUCGCAGACGUGGUCCAGAACAAACCCAAGGAAUUUUGGGGACCAGGAACUAAUCAGACAAGGAACUGAUUACAAACAUUGGCCGCAAAUUGCACAAUUUGCCCCAGCGCUUCAGCGUUUCGGAAUGUCGCGCAUUGGCAUGGAAGUCACACCUCGGGAACGUGGUUGACCUACACAGGUGCCAUCAAAUUGGAUGACAAAGAUCCAAAUUAAAGAUAAGUCAUUUGUGAAUAAGCAUUGACGCAUACAAAACCCACCAACAGAGCCUAAAAAGGACAAAAAGAAGAAGGCUGAUGAAACUCAAGCCUUAGAGACAGAAGAAACAGCAAACUGUGACUCUUUCCUGCUGCAGAUUUGGAUGAUUUUCCAAACAAUUGCAACAAUCCAUGAGCAGUGCUGACUCAACUCAGGCCUAAACUCAUGCAGACCAAGGCAGAUGGGCUAUAUAAACGUUUCGCUUUCCGUUUACGAUAUAGUCUACUCUUGUGCAGAAUGAAUUCUCGUAACACAUAGCACAAGUAGAUGUAGUUAACUUUAAUCUCAAGCAAUCUUUAAUCAGUGUGUAACAUUAGGGAGGACUUGAAAGAGCCACCACAUUUCGAGGCCACGCGGAGUACGAUCGAGUGUACAGUGAACAAUGCUAGGGAGAGCUGCCUAUAUGGAAGAGCCCUAAUGUGUAAAAUUAAUUUUAGUAGUGCUAUCCCCAUGUGAUUUUAAUAGCUUUUUAGGAGAAUGACAAAAAC
>cluster227.fasta:72
AACCAAUGACUUUACGAGGACAAGGGUCCAAUUACACCAAGAGUCCAGAUGACCAAAUGGGACAACUGGAGCGUAAAACCACUAAAAUGCUGCAAUGUGCUAAUAAAGUAGGAGGACCCACCGUAGUCGCAACAGUUAAACAGGCGCAGUAGGGCCGAAUGGCUGGCAAUGGCGGUGAUGCUGCUCUUUUGCUGCUGCUUGACAGAUUGAACCAGCUUGAGAGCAAAAUGUCUGGUAAGCCAACAACAACAAGGCCAAACUGUCAAAAUUGCUGCUGAGGCUUCUAAGAAGCCGGAAAAACUGCCACUAAAGCACAAUGUAACACAAGCUUUCGGCAGACGUGGUCCAGAACAAACCCAAGGAAAUUUUGGGGACCAGGAACUAAUCAGACAAGGAACUGAUUACAAACCCGCAAAUUGCACAAUUUGCCCCAGCGCUUCAGCGUUUUCGGAAUGUCGCGCAUUGGCAUGGAAGUACACCGGAACGUGGUUGACCUACACAGGUGCCAUCAAAUUGGAUGACAAAGAUCCAAAUUUAAAGAUAAGUCAUUUGCUGAAUAAGCAUUGACGCAUACAAAACAUUCCCACCAACAGAGCCAAAAGAAAAGAAGAAGGCUGAUGAAACUAAGCCCCAAGAGACAGAAGAAACAGCAAACUGUGACUUUUUCCUGCUGCAGAUUUGGAUGAUUUCCCAAACAAUUGCAACAAUCCAUGAGCAGUGCUGACUCAACUCAGGCCUAAACUCAUGCAGACAAGGCAGAUGGGCUAUAAAACGUUUCGCUUUCUUUAUAUAGUCUACUUGUGCAGAAUGAAUUCUUAACAUAGCACAAGUAGAUGUAGUUAACUUUAAUCCUAGCAAUCUUUAAUCAGUGUGUAACAUUAGGGAGGACUUGAAAGAGCCACCAUUUCACCGAGGCCACCGAGUACGAUCGAGUGUACAGUGAACAAUGCUAGGGAGAGCUGCCUAUAUGGAAGAGCCCUAAUGUGUAAAAUUAAUUUUAGUAGUGCUAUCCCAUGUGAUUUUAAUAGCUUUUGAGAAUGACAAAA
>cluster843.fasta:70
CCCAGGUAACAAACACAUUAGAUUGUUUCUAAACGAACAAAAAAAUGUCUGAUAAUGGACCCCAAAUCAGCGAAUGCACCCCCAUUACGUUUGGUGGACCACACUGGCAGUAACCAGAAUGAGAACGCAGUGGGGGAAACAACGUCGGCCCCAAGGUUUACCCAAUAAUACUGCGUCUUGUCCUCUGCAAGGAAGACCUUAAAUUCCCUCGAGGACAAGGCGUUCCAAUUAACACCAAUAGCAGUCCAGAUGACCAAAUUGGCUACGAAGAGCUACCAGACGAAUCGUGGUGGUGACGGUAAAAUGAAAGAUCAGUCCAAGAUGGUAUUUACUCCGGAACUGGGCCAGAAGCUGGACUCCCUAUGGUGCUAACAAAGACGGCAUCAUAGGGUUGCAACUGAGGCCUGAAUACACCAAAAAUUGGCACCCGCAAUCCUGCUAACAAUGCUGCAAUCGUGCUACUUCCAAGGAACAAUUGCAAAAGGCUUACGCAGAAGGAGCAGAGGCGGCAGUCACCUUCUCGUUCCUCAUCACGUAGUCGCAACAGUUUAAGAAAUUUCCAGGCAGCAGUAGGGAACUUCUGCUAGAAUGCUGGCAAUGGCGGUGAUGCUGCUCUUCUUUGCUGCUGCUUGACAGAUUGAACCAGCUUGAGAGCAAAAUGUCUGGUAAAGGCAACAACAACAAGGCCAAACUGUCAUAAGAAUUGCUGCUGAGGCUUCUAAGAAGCGGCAAAACGUACUGCCACUAAAGCAUCAUGUAACACAAGCUUGCAGACGUGGUCCAGAACAAACCCAGGAAAUUUUUGGGCCAGGAACUAAUCAGACAAGGAACUGAUUACAAACAUUGGCCGCAAAUUGCCUUUGCCCCUUCAGCGUUUCGGAAUGUCGCGCAUUGGCAUGGAAGUCACACCUCGGGAACGUGGUUGACCUACACAGGUGCCAUCAAAUUGGAUGACAAAGAUCCAAAUUAAAGAUCAAGUCAUUUGCUGAAUAAGCAUUGACGCAUACAAACAUCCCACCAACAGAGCCUAAAAAGGACAAAAGAAGAAGGCUGAUGAAACUCAAGCCUUCAGAGACAGAAGAAACAGCAAACUGUGACUCUUUCCUGCUGCAGAUUUGGAUGAUUUCCAAACAAUUGCAACAAUCCAUGAGCAGUGCUGACUCAACUCAGGCCUAAACUCAUGCAGACAAGGCAGAUGGGCUAUAUAAACGUUUCUUUUCCGUUUACGAUAUGUACUUGUGCAGAAUGAAUUCUCGUAACCAUAGCACAAGUAGAUGUAGUUAACUUUAAUCAUAGCAAUUUUAAUCAGUGUGUAACAUUAGGGAGGACUUGAAAGAGCCACCACAUUUCCGAGGCCACGCGGAGUACGAUCGAGUGUACAGUGAACAAUGCUAGGGAGAGCUGCCUAUAUGGAAGAGCCCUAAUGUGUAAAAUUAAUUUUAGUAGUGCUAUCCCAUGUGAUUUUAAUAGCUUUAGGAGAAUGACAAAA
>cluster555.fasta:70
AAACGAUAUGGCUGAAAACUAGGUAAUUAAUAAUUGCCAGGAACAAAUUGAGUCUAUGUGUUCGUUUUUUUUCUAAACGAACAAACUAAAAUGUCUAGCCCAAAUCAGCGACCCUUUUGGUGGACCUCAGAUUCAACUGGCAGUAACCAGAAUGAGAGGGAAACGGCCCAAGGUUUACCCAAUAAUACUGCGUUGUUCUGGCAAGGAAGACCUUAUCCCGAGGACAAGGCGUUCCAAUUAACACCAAUAAGUCCAGAUGACCAAAUUGGCUAGAAGAGCUACCAGACGAAUGUGGUGGUGACGGUAAAAUGAAAGAUAGUCCAAGAUGGUAUUUACUACCUAGGAACUGGGCCAGAAGCUGGACUUCCCUAUGGUGCUAACAAAGACGGCAUCAUAGUGCAACUGAGGGGCCUAUACACCAAAAUUGGCACCCGCAAUCCUGCUAACAAUGCUGCAAUCGUGCUACAACUUCCAAGGAACAAAUUGCAAAAGGCUUACGCAGAAGGAGCAGAGGCGGCAGUCAAGCCCUCCGUUCCUCAUCACGUAGUCGCAACAGUUUAAGAAAUUCAACCCAGGCAGCAGUAGGGAUCUGCUAGAAUGGCUGGCAAUGGCGGUGAUGCUGCUCUUGCUUUGCUGCUGCUUACAGAUUGAACCAGCUUGAGAGCAAAAUGUCUGGUAAAGGCCAACAACAACAAGGCCAAACUGUCAUAAGAAUUGCUGCUGAGGCUUCUAAGAAGCCGGCAAAACGUACUGCCACUAAAGCAUAUGUAACACAAGCUUCGGCAGACGUGGUCCAGAACAAACCCAAGGAAAUUUUGGGACCAGGAACUAAUCAGACAAGGAACUGAUUACAAACAUUGGCCGCAAAUUGCACAAUUUGCCCCGGUCAGCGUUCGGAAUGUCGCGCAUUGGCAUGGAAGUCACACGGGAACGUGGUUGACCUACACAGGUGCCAUCAAAUUGGAUGACAAAGAUCCAAAUUAAAGAUCAAGUCAUUUGCUGAAUAAGCAUUGACGCAUACAAAAUCCCACCAACAGAGCCUAAAAAGGACAAAAGAAGAAGGCUGAUGAAACUCAAGCCUCAGAGACAGAAGAAACAGCAAACUGUGACUUUUCCUGCUGCAGAUUUGGAUGAUUUCCAAACAAUUGCAACAAUCCAUGAGCAGUGCUGACUCAACUCAGGCCUAAACUCAUGCAGACCAAAGGCAGAUGGGCUAUAUAAACGUUUUUUCCGUUUACGAUAUAUAGUCUACUUUGUGCAGAAUGAAUUCUCGUAACUUAGCACAAGUAGAUGUAGUUAACUUUAAUCACAUAGCAAUUUUAAUCAGUGUGUAACAUAGGGAGGACUUGAAAGAGCCACCACUUUCACCGAGGCCACGCGGAGUACGAUCGAGUGUACAGUGAACAAUGCUAGGGAGAGCUGCCUAUAUGGAAGAGCCCUAAUGUGUAAAAUUAAUUUUAGUAGUGCUAUCCCAUGUGAUUUUAAUAGCUUUUUAGGAGAAUGACAAAAA
>cluster418.fasta:70
UAAGCGCCAAUAACACCAUAUAAAUGGUCAAUGGCGUGGCGCUUGCGUUACAAUUGACGCGAAAAGCAACUAAAGGUUAAAAUCAAGACGUGGUCCAGACAACCCGAAUUGGGAAAAGAUGAUAAAAAUUUCCCGUCAGCGUUUCGGAAUGUCGCGCAUUGGCAUGGAAGGAACGUGGUUGACCUACACAGGUGCCAUCAAAUUGGAUGACAAAGAUCCAAAUUAAAGUUUUGCUGAAUAAGCAUUGACGCAUACAAACCCCCCAAAGAGCCAAAAGAAAAGAAGAAGGCUGAUGAAACUCAAGCCUGACAGAAGAAACAGCAAACUGUUUUCCUGCUGCAGAUUUGGAUGAUUUCCAAACAAUUGCAAAUCCAGAGCAGUGCUGACUCAACUCAGGCCUAAACUCAUGCAGACAGGCAGAUGGGCUAUAAUUUUUCCGUUACGAUAUUUUGUGCAGAAUGAAUUCUCGUAACACAUAGCACAAGUAGAUGUAGUUAACUUUAAUCUCUAGCAAUCUUUAAUCAGUGUGUAACAUUGGAGGACUUGAAAGAGCCACCACAUUGAGGCCACGAGUACGAUCGAGUGUACAGUGAACAAUGCUAGGAGAGCUGCCUAUAUGGAAGAGCCCUAAUGUGUAAAAUUAAUUUUAGUAGUGCUAUCCCCAUGUGAUUUUAAUAGCUUUAGGAGAAUGACAAA
>cluster372.fasta:70
CUAAAUAAAUUGAUAAUGCCCAACUAUUGGCUAUAGUAAGAAUGAGGCGAUAAAGGCCCAGUUUACCCAAUAAGUGUUGGGAAGAGAGGACAAGGCGUAAUAACCUCCAGAUGACCAAAUUGUAACGACACUGGUGGUGACGGUAAAGAAAAUCCAGAUGGUAUAGGCAGAGUGCUCCCUAUGUGCUAACAAAGUGUACACCAUUAAUGCUGCAUCCAAUGUCAAAGGCUUAGGGAGAGGGGCGUCAAGCCGUAGUCGCAACAGUUUAAGAAAACAGGCGCAGUAGGGAUCCUAAAUGCUGGCAAUGGCGGUGAUGCUGCUUUUUGCUGCUGCUUGACAGAUUGAACCAGCUUGAGAGCAAAAUGUUGUAAGGCCAACAACAACAAGGCCAAACUGUUAAAAUGGUUAAGAAGCCGAAAUACUGCCACUAAACAUGUAACAAGCUUCGCAGACGUGGUCCAGAACAAACCCGGAAAUUUGGGGACCAGGAACUAAUCAGACAAGGAACUGAUUACAAACGGCCGCAAAUUGCACUUUGCCCCAGCGUUCAGGUUCGGAAUGUCGCGCAUGGCAUGGAAGUCACCUCGGAACGUGGUUGACCUACACAGGUGCCAUCAAAUUGGAUGACAAAGAUCCAAAUUAAAGAUAAGUCAUUUGCUGAAUAAGCAUUGACGCAUACAACCCACCAACAGAGCCUAAAAGGACAAAAGAAGAAGGCUGAUGAAACUCAAGCCAGAGACAGAAGAAACAGCAAACUGUGACUUUCCUGCUGCAGAUUUGGAUGAUUUUCCAAACAAUUGCAACAAUCCAUGAGCAGUGCUGACUCAACUCAGGCCUAAACUCAUGCAGACAAGGCAGAUGGGCUAUAAACGUUUUUUCCGUUUACGAUAUAGUCUACUUUGUGCAGAAUGAAUUCUCGUAUAGCACAAGUAGAUGUGUUAAUUUAAUCCAAAAUUUUAAUCAGUGUGUAACAUUGGGAGGACUUGAAAGAGCCACCACUUCCGAGGCCACGCGGAGUACGAUCGAGUGUACAGUGAACAAUGCUAGGGAGAGCUGCCUAUAUGGAAGAGCCCUAAUGUGUAAAAUUAUUUAGUAGUGCUAUCCCCAUGUGAUUUUAAUAGCUUUAGGAGAAUGACAAA
>cluster353.fasta:70
AAGAGUAAAACUAAUUUUAAUAAGAGGACUAGAAAUCACACUUAUAAUGCACAUGUUCUUUGUGUUUUCUAAACGAACAAACUAAAUUGAUAAUGGACCCAAAAACCCUUACGUUCCCAGAUUCAACUGGCAGUAACCAGAAUGAACAGUGGGCGCGAUCAAAAGCCCAAGGUUUACCCAAUAAUACUGCGUCUGUCUGGCAAGGAAGACCUUAAAUCCCCGAGGACAAGGCGUUCCAAUUAACACCAAUAGCAGUCCAGAUGACCAAAUUGGCUACCGAAGAGCUACCAGACGAAUGGUGGUGACGGUAAAAUGAAAGAUCAGUCCAAGAUGGUAUUACUACCAGGAACUGGGCCAGAAGCUGGAUUCCCUAUGGUGCUAAAAAGAGCAUAUGGGUUGCCGGCUAAUACACCAAAAUUGGCACCAAUCCUGCUAACAAUGCUGCAAUGUGUACAACUUCCAAGGAACAAAUUGCAAAAGGUUAGGAGCAGAGGCGGCAGUCAAGCCUUCUCGUCCAUCACGAGUCGCAACAGUUUAAGAAAUUCAACCCAGGCAGCAGUAGGGACAGAAUGGCUGGCAAUGGCGGUGAUGCUGCUCUUGUUUGCUGCUGCUUGACAGAUUGAACCAGCUUGAGAGCAAAAUGUCUGGUAAAGGCCAACAACAACAAGGCCAAACUGUCACUAAGAAUUGCUGCUGAGGCUUCUAAGAAGCGGCAAAACGUACUGCCACUAAAGCAUUAACAAGCUUCGGCAGACGUGGUCCAGAACAAACCCAAGGAAAUUUUGGGGACCAGGAACUAAUCAGACAAGGAACUGAUUACAAACAUUGGCCGCAAAUUGCACAAUUUGCCCCAGCGCUUCAGCGUUUUCGGAAUGUCGCGCAUUGGCAUGGAAGUCACACCUGGACGUGGUUGACCUACACAGGUGCCAUCAAAUUGGAUGACAAAGAUCCAAAUUUCAAAGAUCAAGUCAUUUGCUGAAUAAGCAUAUUGACGCAUACAAAACAUUCCCACCAACAGAGCCUAAAAAGGAAAAAGAAGAAGGCUGAUGAAACUCAAGCCAGAGACAGAAGAAACAGCAAACUGUGACUCUUUCCUGCUGCAGAUUUGGAUGAUUUCCAAACAAUUGCAACAAUCCAUGAGCAGUGCUGACUCAACUCAGGCCUAAACUCAUGCAGACACAAGGCAGAUGGGCUAUAUAAACGUUUUUUCCGUUUACGAUAUAUUCUCUUGUGCAGAAUGAAUUCUCGUAACUCAUAGCACAAGUAGAUGUAGUUAACUUUAAUCUUAGCAAUCUUUAAUCAGUGUGUAACAUUAGGGAGGACUUGAAAGAGCCACCACAUUUCACCGAGGCCACGCGAGUACGAUCGAGUGUACAGUGAACAAUGCUAGGAGAGCUGCCUAUAUGGAAGAGCCCUAAUGUGUAAAAUUAAUUUUAGUAGUGCUAUCCCAUGUGAUUUUAAUAGCUUUUAGGAGAAUGACAAAA
>cluster833.fasta:68
UUUCUCAGAAUGUAAGUUUUUAUUCUCUAAACGAACAAAAAAUGUCUGAUAAUGGACCCAAAAUCAGCGAAUGCACCCUUUCUGGCAGUAACAGAAGAGACGCAGUGGGCGGUCAAAACAACGUCGGCCCCAAGGUUUACCCAAUAAUACUGCGUCUUGUUCUGGCAAGGACUAAUUCCCCGAGGACAAGGCGUUCCAAUUAACACCAAUAGCAGUCCAGAUGACCAAAUUGGCUCUACCGAAGAGCUACCAGACGAAUCUGGUGGUGACGGUAAAAUCAGUCCAAGAUGGUAUUUCUACUACCUAGGAACUGGGCCAGAAGCUGGACUUCCCUAUGGUGCUAACAAAGACGGCAUCAUAUGGGUUGCAACUGAGGGGCCUUGAAUACACCAAAAAUUGGCACCCGCAAUCCUGCUAACAAUGCUGCAAUCGUGCUACAAGGAACAAUUGCAAAAGGCUUGGAGAGAGGCGGCAGUCAGCCUCUUUCCCAAGUUUAAAAUACCAGGCAGCAGUAGGGAACUCAAUGGCUGGCAAUGGCGGUGAUGCUGCUCUUGUUUGCUGCUGCUUGACAGAUUGAACCAGCUUGAGAGCAAAAUGUCUGGUAAAGGCCAACAACAACAAGGCCAAACUGUAUAAGAAAUUGCUGCUGAGGCUUCUAAGAAGCCGGCAAAACGUACUGCCACUAAAGCAUACAAUGUAACACAAGGCAGACGUGGUCCAGAACAAACCCAAGGAAAUUUUGGGGACCAGGAACUAAUCAGACAAGGAACUGAUUACAAACAUUGGCCGCAAAUUGCACUUUGCCCCAGCGCUUCAGCGUUUUCGGAAUGUCGCGCAUUGGCAUGGAAGUCACACUCGGGAACGUGGUUGACCUACACAGGUGCCAUCAAAUUGGAUGACAAAGAUCCAAAUUUAAAGAUCAAGUCAUUUGCUGAAUAAGCAUUGACGCAUACAAAACAUUCCCACCAACAGAGCCUAAAAAGGACAAAAGAAGAAGGCUGAUGAAACUCAAGCCACAGAGACAGAAGAAACAGCAAACUGUGACUUUUUCCUGCUGCAGAUUUGGAUGAUUCUCCAAACAAUUGCAACAAUCCAUGAGCAGUGCUGACUCAACUCAGGCCUAAACUCAUGCAGACCAAGGCAGAUGGGCUAUAUAAACGUUUCGCUUUUCCGUUUACGAUAUAGUCUACUUUGUGCAGAAUGAAUUCGUAACUACAUAGCACAAGUAGAUGUAGUUAACUUUAAUCCAUAGCAAUCUUUAAUCAGUGUGUAACAUUAGGGAGGACUUGAAAGAGCCACAUUCCGAGGCCACGCGGAGUACGAUCGAGUGUACAGUGAACAAUGCUAGGGAGAGCUGCCUAUAUGGAAGAGCCCUAAUGUGUAAAAUUAAUUUUAGUAGUGCUAUCCCCAUGUGAUUUUAAUAGCUUUUAGGAGAAUGACAAA
>cluster646.fasta:68
UGAAUUCUGAUGCUCUGCGAACCAGAUCGUUAUUAAAUUUAAUAUUUUGAUAGUACCUUAACAGGACCUAAAUUGGUAAUAAGUUUAAAAAACAAAAUACCAAAAAUGCACCCAUUACGUUUGGCAAUUCAAUGGCGUAACCAGAAUGAACCGGGGCGCGACAAACACGGCCCCAAGGUUUACCCAAUAAUAUGCGUUGUUUGGCAAGGAAGACCUUAAUCCCGAGGACAAGGCGUUCCAAUUAACACCAAUAGCAGUCCAGAUGACCAAAUUGGCUACCGAAGACUACCAGACGAAUCGUGGUGGUGACGGUAAAAUGAAAGAUUCAGUCCAAGAUGUUUAUACCAGGAACUGGGCCAGAAGCGUUCCCUAUGGUGCUAACAAAGACGGCAUAUAUGGGUUGCAACUGGGAGCCUUGAACAAAAGAUUUGGCACCCGCAAUCCUGCUAACAAUGCUGCAAUCGUGCUACACUUCCAGGAAAAUUGCAAAGGCUAAGGGAGCAGAGGCGGCAGUCAAGCCUCUUUCUAUCACGUAGUCGCAACAGUUUAAGAAAUUACCAGGCAGCAGUAGGUUCCUGCUAGAAUGGCUGGCAAUGGCGGUGAUGCUGCUCUUGCUUGCUGCUGCUUGACAGAUUGAACCAGCUUGAGAGCAAAAUGUCUGGUAAAGGCCAACAACAACAAGGCCAAACUGUCUAAGAAUGCUGCUGAGGCUUCUAAGAAGCCGGCAAAACGUACUGCCACUAAAGCAUACAAUGUAACACAAGCUUCGCAGACGUGGUCCAGAACAAACCCAAGGAAAUUUUGGGGACCAGGAACUAAUCAGACAAGGAACUGAUACAAACAUUGGCCGCAAAUUGCACAAUUUGCCCCGCGCUUCAGCGUUUGAAUGUCGCGCAUUGGCAUGGAAGUCACCCGGGAACGUGGUUGACCUACACAGGUGCCAUCAAAUUGGAUGACAAAGAUCCAAAUUAAAGAUCAAGUCAUUUGCUGAAAUUGACGCAUACAAAACCACCAACAGAGCCUAAAAAGGACAAAAAGAAGAAGGCUGAUGAAACUCAAGCCAGAGACAGAAGAAACAGCAAACUGUGACUCUUCCUGCUGCAGAUUUGGAUGAUUUCCAAACAAUUGCAACAAUCCAUGAGCAGUGCUGACUCAACAGGCCAAACUCAUGCAGACAAAGGCAGAUGGGCUAUAUAAACGUUUCGCUUUUCCGUUUACGAUAUAGUCUACUCUUGCAGAAUGAAUUCUCGUAACUAUAGCACAAGUAGAUGUAGUUAACUUUAAUAUAGCAAUCUUUAAUCAGUGUGUAACAUUAGGGAGACUUGAAAGAGCCACCACAUUUCAGGCCACCGGAGUACGAUCGAGUGUACAGUGAACAAUGCUAGGGAGAGCUGCCUAUAUGGAAGAGCCCUAAUGUGUAAAAUUAAUUUUAUAGACCACUUAGGAAAACAAAA
>cluster599.fasta:68
UGUAACAAUUUUUAAACGAACAAACUAAAAUUGAUAAUGGACCCAAAAUGGAAUCCCAUUUCCCAGAUUCAACUGGCAGUAACCAGAAUGAAGGGCGCGAUCAAAAAACGUCGGCCCCAAGGUUUACCCAAUAAUACUGCGUUCCUGCAAGGAAGACCUAAAUUCCCUGAGGACAAGGCGUUCCAAUUAACACCAAUAGCAGUCCAGAUGACCAAAUUGGCUCUACGAAGAGCUACCAGACGAAUUCGUGGUGGUGACGGUAAAAAAGUCAGUCCAAGAUGGUAUUUACUACCAGGAACUGGGCCAGAAGCUGAUUCCCUAUGGUGCUAACAAAGACGGCAUCAAUGGUUGCAACUAGGAGCCUUAAUACACCAAAAACACCCGCAAUCCUAACAAUGCUGCAAUCGUGCUACAAUUCGGAACAACAUUGUAAAGGUUACGCAGAAGGGAGCAGAGGCGGCAGUCAAGCCUCUCGUUCCUCAUCACGUAGUCGCAACAGUUUAAGAAAUUACCAGGCAGCAGUAGGGUUCUGCUAGAAUGGCUGGCAAUGGCGGUGAUGCUGCUCUUGCUUGCUGCUGCUUGACAGAUUGAACCAGCUUGAGAGCAAAAUGUCUGGUAAAGGCCAACAACAACAAGGCCAAACUGUCACUAAGAAUUGCUGCUGAGGCUUCUAAGAAGCCUGGCAAAACGUACUGCCACUAAAGCAUCAAUGUAACACAAGCUUUCGGCAGACGUGGUCCAGAACAAACCCAAGGAAAUUUUGGGGACCAGGAACUAAUCAGACAAGGAACUGAUUACAAACAUUGGCCGCAAAUUGCACAUUUGCCCCAGCGUUCAGCGUUUAUGUCGCGCAUUGGCAUGGAAGUCACACCGGGAACGUGGUUGACCUACACAGGUGCCAUCAAAUUGGAUGACAAAGAUCCAAAUUAAAGAUCGUUUUGCUGAAUAAGCAUUGACGCAUACAAAACAUUCCCACCAACAGAGCCUAAAAAGGAAAAGAAGAAGGCUGAUGAAACUCAAGCCUAGAGACAGAAGAAACAGCAAACUGUGACUUUUCCUGCUGCAGAUUUGGAUGAUUUCCAAACAAUUGCAACAAUCCAUGAGCAGUGCUGACUCAACUCAGGCCUAAACUCAUGCAGACAAGGCAGAUGGGCUAUAUAAACGUUUUCGCUUUCCGUUUACGAUAUAGUCUACUUGUGCAGAAUGAAUCUCGUAAUAGCACAAGUAGAUGUAGUUAACUUUAAUCAUAGCAUUUUAAUCAGUGUGUAACAUUAGGGAGGACUUGAAAGAGCCACCACAUUUCGAGGCCACGGAGUACGAUCGAGUGUACAGUGAACAAUGCUAGGGCUGCCUAUAUGGAAGAGCCCUAAUGUGUAAAAUUAUUUAGUAGUGCUAUCCCAUGUGAUUUUAAUGAAACAAAA
>cluster543.fasta:66
CCGCAAAAAAAUCAAACCCCUGCAGAAAAGGCCCAAGUUUACCCAAUAAUACUGCGUUGGGAAAAGUAACAAAUGAGCGACAAUUGUGGUACGGUAAAAAGUCCAAGAUGGAUUGCCAAACUGCUGCAAUGUUACUCAAAGAGCAGAGGCGGCAGUCAAGCCUCCACGUAGUCGCAAUUUAAAAAUUACUCCAGGCAGCAGUAGGGAACUCCUGCUAGAGGGUGAUGCUGCUCUUGCUUGCUGCUGCUUGACAGAUUGAACCAGCUUGAGAGCAAAAUGUCUGGAAGGCCAACAACAACAAGGCCAAACUGUCUAAGAAUGUGCUGAGGCUUAAACGAAAACGUACUGCCACUAAAGCACAUGUAACACAAGCUUGCAGACGUGGUCCAGAACAAACCCAAGGAAAUUUUGGGGACCAGGAACUAAUCAGACAAGGAACUGAUUACAAACAUUGGCCGCAAAUUGCACUUUGCCCCAGCGCUUCAGCGUUUUCGGAAUGUCGCGCAUUGGCAUGGAAGUCACACCUUGGAACGUGGUUGACCUACACAGGUGCCAUCAAAUUGGAUGACAAAGAUCCAAAUUAAAGAUCGUUGCUGAAUAAGCAUUGACGCAUACAAAACCACCAACAGAGCCUAAAGAAAAAGAAGAAGGCUGAUGAAACUCCAGAGACAGAAGAAACAGCAAACUGUGACUCUUCCUGCUGCAGAUUUGGAUGAUUUCCAAACAAUUGCAACAAUCCAUGAGCAGUGCUGACUCAACUCAGGCCUAAAUCAUGCAGACAAGGCAGAUGGGCUAUAACGUUUUUUCCGUUUACGAUAUAGUCUACUCUUGUGCAGAAUGAAUUCCAACAUAGCACAAGUAGAUGUAGUUAACUUUAAUCCACAUAGCAAUUUUAAUCAGUGUGUAACAUUAGGGAGGACUUGAAAGAGCCACCAUUCCCGAGGCCACGGGAGUACGAUCGAGUGUACAGUGAACAAUGCUAGGGGAGAGCUGCCUAUAUGGAAGAGCCCUAAUGUGUAAAAUUAAUUUUAGUAGUGCUAUCCCUGUGAUUUUAAUAGCUUUUAGGAGAAUGACAA
>cluster501.fasta:64
CAAGAAACACCGGCCCAAGGUUUACCCAAUAAUAUGCGUGUCGGAAGGAAGACCUUAAUCCCCGAGGACAAGGCGUUCCAAUUAACACCAAUAGCAGUCCAGAUGACCAAAUUGCUACGAAGACUACCAGACGAAUCGUGGUGGUGACGGUAAAUGAAAGAUCAGUCCAAGAUGGUAUUACUACCUAGGAACUGGGCCAGAAGCUGGUUCCCUAUGGUGCUAACAAAGACGGCAUCAUAUGGUGCAACUGCUGAAUACACCAAAAGAUUUGGCACCCGCAAUCCUGCUAACAAUGCUGCAAUCGUGCUACAACUCCAAGGAACAACAUUGCAAAAGGCUUACGCAGAAGGGAGCAGAGGCGGCAGUCAAGCCUCUCGUUCCUCAUCACGUAGUCGCAACAGUUUAAGAAAUUUAUCCAGGCAGCAGUAGGGAUCUGCUAGAAUGGCUGGCAAUGGCGGUGAUGCUGCUCUUGUUUGCUGCUGCUUGACAGAUUGAACCAGCUUGAGAGCAAAAUGUCUGGUAAAGGCCAACAACAACAAGGCCAAACUGUCCUAAUGCUGCUGAGGCUUCUAAGAAGCCGGCAAAACGUACUGCCACUAAAGCAUACAAUGUAACACAAGCUUCGGCAGACGUGGUCCAGAACAAACCCAAGGAAAUUUUGGGGACCAGGAACUAAUCAGACAAGGAACUGAUUACAAAAUUGGCCGCAAAUUGCACUUUGCCCCAGCGCUUCAGCGUUUCGGAAUGUCGCGCAUUGGCAUGAAGUCACACCUGGGAACGUGGUUGACCUACACAGGUGCCAUCAAAUUGGAUGACAAAGAUCCAAAUUUCAAAGAUCAAGUCAUUUGUGAAUAAGCAUUGACGCAUACAAAAAUUCCCACCAACAGAGCCUAAAAGAAAAGAAGAAGGCUGAUGAAACUCAAGCCAGAGACAGAAGAAACAGCAAACUGUGACUCUUUCCUGCUGCAGAUUUGGAUGAUUUCCAAACAAUUGCAACAACAUGAGCAGUGCUGACUCAACUCAGGCCUAAACUCAUGCAGACCAAGGCAGAUGGGCUAUAUAAACGUUUCGCUUUUCCGUUUACGAUAUGUCUACUCUGUGCAGAAUGAAUUCUCGUAACUAUAGCACAAGUAGAUGUAGUUAACUUUAAUCUCACAUAGCAAUUUUAAUCAGUGUUAACAUUAGGGAGGACUUGAAAGAGCCACCACAUUUCGAGGCCACCGGAGUACGAUCGAGUGUACAGUGAACAAUGCUAGGGAGAGCUGCCUAUAUGGAAGAGCCCUAAUGUGUAAAAUUAAUUUUAGUAGUGCUAUCCCCAUGUGAUUUUAAUAGCUUUUUAGGAGAAUGACAAA
>cluster434.fasta:64
GGUCCUUGACAACUUAUUGAUUCUUUUUUCUAAACGAACAAACUAAAAUUGAUAAUGGACCCAAAAUCAGCGAACCUUACGUUUGGUGCAAUUCAAUGGCAGUAACAGAAUAGAGGACCAUCCUGGCAAGGAAGACCUUAAAUCCCGAGGACAAGGCGUUCCAAUUAACACCAAUCCAGAUGACCAAAUUGGCUACUACCGAAGAGCUACCAGACGAAUUGGUGGUGACGGUAAAUGAAAGUUCCAAAUGGUAUUUGGAUCCUGGUAAAAGCGAAUACACCAUGGCACCCAAUCCUGCAAAAUGCUGCAAGUUCAAUAGAGAGAGGCGGCGUCAAGUCUUUCUCACUAUCGCAACAGUUUAAGAAAUAAAGUAGGGCUUAAAUGCUGGAUGGCGGUGAUGCUGCUUUUGUGCUUCAGAUUGAACGAGAGCAAAUAAGCAACAACAAGGCCAAACUCUAAUGCUGGUAGGAAAACGUACUGCCACUAAAGCAUACAAUGUAACACAAGUUCGGCAGACGUGGUCCAGAACAAACCCAAGGAAAUUUUGGGGACAGGAACUAAUCAGACAAGGAACUGAUUACAAACAUUGGCCGCAAAUUGCACUUUGCCCCAGCGCUUCUUUCGGAAUGUCGCGCAUUGGCUGGAAGUCACACCUCGGGAACGUGGUUGACCUACACAGGUGCCAUCAAAUUGGAUGACAAAGAUCCAAAUUCAAAGAUCAGUCAUUUGCUGAAUAAGCAUUGACGCAUACAAAACAUCCCACCAACAGAGCCUAAAAGGACAAAAAGAAGAAGGCUGAUGAAACUCAAGCCUCAGAGACAGAAGAAACAGCAAACUGUGACUCUUUCCUGCUGCAGAUUUGGAUGAUUUCUCCAAACAAUUGCAACAAUCCAUGAGCAGUGCUGACUCAACUCAGGCCUAAACUCAUGCAGACCAAGGCAGAUGGGCUAUAUAAACGUUUUCGCUUUUCCGUUUACGAUAUAGUCUACUCUUGUGCAGAAUGAAUUCUCGUAACUACAUAGCACAAGUAGAUGUAGUUAACUUUAAUCCUAGCAAUCUUUAAUCAGUGUGUAACAUUAGGGAGGACUUGAAAGAGCCACCACAUUUCCCGAGGCCACGGGAGUACGAUCGAGUGUACAGUGAACAAUGCUAGGGAGAGCUGCCUAUAUGGAAGAGCCCUAAUGUGUAAAAUUAAUUUUAGUAGUGCUAUCCCAUGUGAUUUUAAUAGCUUUUUAGGAGAAUGACAAAA
>cluster338.fasta:64
CGUAUAUUAAAAAUAAAGUGAUAACCCAAAUCACGAACACUGGCAGUAACAAAAGUGAAACCCAGUUCAAUAAUGGAACCUUAAAUUCCUCGAGGACAAGGCGUUCCAAUUACACAAAUCCAGAUGACCAAAUUGGCUACUACCAAGAGCUACCAGACGAAUUGGGUGGUGACGGUAAAAAAUUAAAUUACUACCAGGAAUGGGCCAGAAGCUGUCCUGGUGCUAAAAGAUGCCUAAUACACCAAAAGCCCCAAUCCUGCUAACAAUGCUGCAAUCGUGCUAUCAAGAACAUUUAGGAGCAGAGGCGGCAGUCAAGCUCUUCCAUCACGUAGUCGCAACAGUUUACCAGGCGCAGUAGGGCAAUGCUGGCAAUGGCGGUGAUGCUGCUUUUGCUGCUGCUUGACAGAUUGAACCAGCUUGAAAAAUGUCUGGUAAAGGCCAACAACAACAAGGCCAAACUGUCACUAAGAAUGUUUAAGAAGCUGCAAAACGUACUGCCACUAACAUGUAACAAGUUGAGACGUGGUCCAGAACAAACCCAAGGAAAUUUUGGGGACCAGGAACUAAUCAGACAAGGAACUGAUUACAAAACAUUGCACAAUUUGCCCCAGCGUUCAGCGUUUGGAAUGUGCGCAUGGCAUGGAAGUCACGGAACGUGGUUGACCUACACAGGUGCCAUCAAAUUGGAUGACAAAGAUCCAAAUUUAAAUAGUAUUUAAAUUGACGCAUACAAAACAUUCCCACCAACAGAGCCUAAAAGGACAAAAAGAAGAAGGCUGAUGAAAAGAGACAGAAGAAACAGCAAACUGUGACUCUUUCUGCUGCAGAUUUGGAUGAUUUCCAAACAAUUGCAACAAUCCAUGAGCAGUGCUGACUCAACUCAGGCCUAAACUCAUGCAGACUAAGGCAGAUGGGCUAUAUAAACGUUUCGCUUUUCCGUUUACGAUAUAAGUCUACUUGUGCAGAAUGAAUUCUCGUAACUACAUAGCACAAGUAGAUGUAGUUAACUUUAAUCCAUAGCAAUUUUUAAUCAGUGUGUAACAUUAGGGAGGACUUGAAAGAGCCACCUUUCACCGAGGCCACGCGGAGUACGAUCGAGUGUACAGUGAACAAUGCUAGGGAGAGCUGCCUAUAUGGAAGAGCCCUAAUGUGUAAAAUUAAUUUAGUAGUGCUAUCCCCAUGUGAUUUUAAUAGCUUUAGGAGAAUGACAAAA
>cluster243.fasta:64
UAACAUAUGGAACUAAGACGCUUCCAUUUUAAACGAACAAAAAUUCUGAUAACCAACUUUGGUGGGAACCCCCAAGGUUUACCAAUAUACUCUGAUAAAUCGAGGACAAGGCGUUCCAAUUAACACCAAUAGUCCAGAUGACAAUGACCAGAGCUACCAGACGAAUCGUGGUGGUGACGGUAAAAAGUCCAAGAUGUAUGGACCUGGGAAAAUGGAAGCCAAAGCAAGGAACAUAAGGGAGGCGGCGUCAAGCCUCUCCAUCACGUAGUCGCAACAGUUUAAGAAAUUCAACUCCAGGCAGCAGUAGGCCUCAGAAUGGCUGGCAAUGGCGGUGAUGCUGCUUUUUUGCUGCUGCUUGACAGAUUGAACCAGCUUGAGAGCAAAAUGUCUGGUAAAGGCCAACAACAACAAGGCCAAACUGUACUAAGAAUUGUGAGGCUUCUAAGAAGCCGAAAACUACUGCCACUAAACAAUGACACAUUGCAGACGUGGUCCAGAACAAACCCAAGGAAAUUUUGGGGACCAGGAACUAAUCAGACAAGGAACUGAUUACAAACAUUGGCCGCAAAUUGCACAAUUUGCCCCAGCGCUUCAGCGUUGAUCGCUGGCAUGGACACCGGAACGUGGUUGACCUACACAGGUGCCAUCAAAUUGGAUGACAAAGAUCCAAAUUUAAAAAUUUGCUGAAUAGCAUUGACGCAUACAAAACAAAAAAGAAAAGAAGAAGGCUGAUGAAACAAGAGACAGAAGAAACAGCAAAUGUGACUUUUCCUGCUAGAUUUGAUUUCAAAAUUCAACAAUCCAUGAGCAGUGCUGAUACAGGCCUAAACUCAUGCAGACAAAGGCAGAUGGGCUAUUAAACGUUUCGCUUUCCGUUUACGAUAAUGUGCAGAAUGAAUUCUCGUAACACAUAGCACAAGUAGAUGUAGUUAACUUACAUUUUAAUCAGUGUGUAACAUUGGAGGACUUGAAAGAGACCAUUGGCCACGCGGAGUACGAUCGAGUGUACAGUGAACAAUGCUAGGGAGAGCUGCCUAUAUGGAAGAGCCCUAAUGUGUAAAAUUAAUUUUAGUAGUGCUAUCCCCAUGUGAUUUUAAUAGCUUUAGGAGAAUGACAAAA
>cluster629.fasta:62
ACAUUAAUUGGAACAGUGGUUUUAUAACUGUGUUUUUUAAACGAACAAACUAAAGUGAUAAUGGACCAAAUGGAAUGACCCCCGUUUGGGGACCAGAUUCAUGGCGAAAGAAUACGAGGGGGCGAAAACGCGGCCCCAAGGUUUACCCAAUAAAUGGUUGCAAGGAAGACCUUAACCGAGGACAAGGCGUUCCAAUAACACCAGUCCAGAUGACCAAAUUGGCUACCGAAGAGCCAGACGAAUUCGUGGUGGUGACGGUAAAAAGUCCAAGAUGGUAUUACCAGGAACUGGGCCAGAAGCUGGACUCCUAUGGUGCUAACAAAGGCUAGGUUGCAACUGAGGAGCCUUGAAACACCAAAAGAUUUGGCACCCGCAAUCCUGCUAACAAUGCUGCAAUCGUGCUAAACCAAGGAACAUAAAGGUUUAGCAGAAGAGCAGAGGCGCAGUCAAGCCUACGUAGUCGCAACAGUUUAAGAAAUUACCAGGCAGCAGUAGGUCCUGCUAGAAUGGCUGGCAAUGGCGGUGAUGCUGCUCUUGCUUUGCUGCUGCUUGACAGAUACCAGCUUGAGAGCAAAAUGUCUGGUAAAGGCCAACAACAACAAGGCCAAACUGUAAGAAUUUGCUGAGGUUAAGAAGCCUCGGCAAAACGUACUGCCACUAAAGCAUUACAAGCUUCGCAGACGUGGUCCAGAACAAACCCAAGGAAAUUUUGGGGACCAGGAACUAAUCAGACAAGGAACUGAUUACAAACAUUGGCCGCAAAUUGCACUUUGCCCCAGCGUUCAGCGUUGGAAUGUCGCGCAUUGGCAUGGAAGUCACACCUGGGAACGUGGUUGACCUACACAGGUGCCAUCAAAUUGGAUGACAAAGAUCCAAAUAAAGAUAGUAUUUGCUGAAUAAGCAAUUGACGCAUACAAAACCCACCAACAGAGCCUAAAAAGGACAAAAGAAGAAGGCUGAUGAAACUCAAGCCAGAGACAGAAGAAACAGCAAACUGUGACUCUUUCCUGCUGCAGAUUUGGAUGAUUUCCAAACAAUUGCAAAAUCCAUGAGCAGUGCUGACUCAACUCAGGCCUAAACUCAUGCAGACAAGGCAGAUGGGCUAUAUAAACGUUUCGCUUUCCGUUUACGAUAUAGUCUACUUGUGCAGAAUGAAUUCUCGUAACAUAGCACAAGUAGAUGUAGUUAACUUUAAUCAUAGCAAUUUUAAUCAGUGUGUAACAUUGGAGGACUUAAAGAGCCACCACUUUACCGAGGCCACGCGGAGUACGAUGAGUGUACAGUGAACAAUGCUAGGGAGAGCUGCCUAUAUGGAAGAGCCCUAAUGUGUAAAAUUAAUUUUAGUAGUGCUAUCCCCAUGUGAUUUUAAUAGCUUUUAGGAGAAUGACA
>cluster673.fasta:54
UUCCAGUAAACACCAAAACUGAAAUUGAUACUAGGUGUUAGAGGUACAGUACUUAAACUUAACUGUGAUAACAAUUCACUUGCUUUUUUUGUGUCCUGAGUAAAUUUCCUCAGACAAGAGAGUAUUUUGGAAUGUGUUAACAAAAAAAUUUUUUUUUUUUUAUCUGUUGGUGAACUGCAAGAUCAAUUCACGCCUAAACGAACAUGAAAUUUUUUCAACUGUAGCUGAUACCAAGAAUGUAGUAUGUACUCACACACUAUGUGUUGAUGACCUUUUAUUCUAAAUGGUAUAGAGUAGGAGCUAGAAAAGCCUUAUUGAAUUGUGCGUGGAUGAGGCUGGUUCUAAUCACCCAUUCAGUACAUGAUAUCGGUAAUUAUACUCCUUUCCUUACAAUUAAUUGCCAGGAACCAAAUUGGGUAGUUGUAGUGCGUUGUUCGUAUGAAGACUUUAGAGUAUCAUGACGUUCGUGUUGUUUUAGAUUUCAUCUAAACGAACAAACUAAAAUGUCUGAGCCCAAAAUCAGCGAAAUGCACCCCCAUUACGUUUGGUGGACCAUAUGGCAGUAACCAGAAUGGAGAACGCAGUGGGCGCGAUCAAAAACGUCGGCCCCAAGGUUUACCCAAUAAUACUGCGUUGGUUCCGCUCCACAUGGCAAGGAAGACCUUAAAUUCCCGAGGACAAGGCGUUCCAUUAACACCAAUAGCAGUCCAGAUGACCAAAUUGGCUACUACCGAAGAGCUACCAGACGAAUCGUGGUGGUGACGGUAAAAUGAAAGAUAGUCCAAGAUGGUAUUUACUACCUAGGAACUGGGCCAGAAGCUGGACUUCCCUAUGGUGCUAACAAAGACGGCAUCAUAUGGGUUGCAACUGAGGGAGCCUUGAAAUACACCAAAAUUGGCACCCGCAAUCCUGCUAACAAUGCUGCAAUCGUGCUACCUCCAAGGAACAACAUUGUCAAAAGGCUUAGGGAGCAGAGGCGGCAGUCAAGCCUCUUUCCUCAUCACGUAGUCGCAACAGUUUAAGAAAUUCAACUCCAGGCAGCAGUAGGGAACUUCUCCUGCUAGAAUCUGGCAAUGGCGGUGAUGCUGCUCUUGUCUGCUGCUGCUUGACAGAUUGAACCAGCUUGAGAGCAAAAUGUCUGGUAAAGGCCAACAACAACAAGGCCAAACUGUCACUAAGAAAUUGCUGCUGAGGCUUCUAAGAAGCCGGCAAAACGUACUGCCACUAAAGCAAAUGUAACACAAGCUUCGGCAGACGUGGUCCAGAACAAACCCAAGGAAAUUUUGGGGACCAGGAACUAAUCAGACAAGGAACUGAUUACAAACAUUGGCCGCAAAUUGCACAAUUUGCCCCAGCGCUUCAGCGUUUCGGAAUGUCGCGCAUUGGCAUGGAAGUCACACCUCGGGAACGUGGUUGACCUACACAGGUGCCAUCAAAUUGGAUGACAAAGAUCCAAAUUUCAAAGAUCAAGUCAUUUGCUGAAUAAGCAUUGACGCAUACAAAACACCCACCAACAGAGCCUAAAAAGGACAAAAGAAGAAGGCUGAUGAAACUCAAGCCCCAGAGACAGAAGAAACAGCAAACUGUGACUCUUUCCUGCUGCAGAUUUGGAUGAUUUCCCAAAAAUUGCAACAAUCCAUGAGCAGUGCUGACUCAACUCAGGCCUAAACUCAUGCAGACACAAGGCAGAUGGGCUAUAUAAACGUUUUCGCUUUCCGUUUACGAUAUAGUUACUCUUGUGCAGAAUGAAUUCCACUACAUAGCACAAGUAGAUGUAGUUAACUUUAAUCACAUAGCAAUCUUUAAUCAGUGUGUAACAUUAGGGAGGACUUGAAAGAGCCACCACAUUCCCGAGGCCACGCGGAGUACGAUCGAGUGUACAGUGAACAAUGCUAGGGAGAGCUGCCUAUAUGGAAGAGCCCUAAUGUGUAAAAUUAAUUUUAGUAGUGCUAUCCCCAUGUGAUUUUAAUAGCUUCUUAGGAGAAUGACAAA
>cluster545.fasta:54
GUCAAUUUAAACGAAAAUAAAAUUCAAAAUCGGAACUUUGUGUGCGUACAGAUGAGACAAGGGCCCAGGUUUCCAAUAGCUGCCAGUCCGAUCCAAUGCUCCCGACGAAGUGGUGGUAAAUGAAAGCAGUCCAAGAUGGUAUGCGAAAGCGGCAUUGUGAUAGACAACCUCCUUACAAUGCUGCAAUCGUGCUACACUCAUAAGGAGCAGAGGCGGCAGUCAAGCCUCUGUUCUCAUCACGUAGUCGCAACAGUUUAAAAUUACCAGGCAGCAGUAGGCUCUAGGCAUGGCGGUGAUGCUUGCUUUGCUGCUGCUUGACAGAUUGAACCAGCUUGAGAGCAAAAUGUCUGGUAAAGGCCAACAACAACAAGGCCAAACUGUCACUAAGAAUUGCUGCUGAGGUUAAGAAGCCGGCAAAACGUACUGCCACUAAAGCAUACAAUGUAACACAAGCUUCGGCAGACGUGGUCCAGAACAAACCCAAGGAAAUUUUGGGGACCAGGAACUAAUCAGACAAGGAACUGAUUACAAACUGGCCGCAAAUUGCACUUUGCCCCGCGUUCAGCGUUUUCGGAAUGUCGCGCAUUGGCAUGGAAGUCACACCGGAACGUGGUUGACCUAACAGGUGCCAUCAAAUUGGAUGACAAAGAUCCAAAUAAAUUUGCUGAAUAAGCUAUUGACGCAUACAAACCCCCAACAGAGCCAAAAAGGAAAAAGAAGAAGGCUGAUGAAACUACAGAGACAGAAGAAACAGCAAACUGUGACUCUUCCUGCUGAGAUUUGGAUUCUCCAAACAAUUGCAACAACCUGAGCAGUGCUGACUCAACUCAGGCCUAAACUCAUGCAGACAGGCAGAUGGGCUAUAUAAAUUUUUUCCUUUACGAUAUAUUUGUGCAGAAUGAAUCUCGUAAUUAGCAAAGUAGAUGUAGUUAACUUUAAUCUCAUUUAAUCAGUGUGUAACGGGAGGACUUGAAAGAGCCACCACAUUUCGGCGGAGUACGAUGAGUGUACAGUGAACAAUGCUAGGAGAGCUGCCUAUAUGGAAGAGCCCUAAUGUGUAAAAUUAAUUUAGUAGUGCUAUCCCAUGUGAUUUUAAUAGCUUUAGGAGAAUGACAAAAA
>cluster487.fasta:54
UUUCAAAAAAAUAUUUCCAAACGAACAAACUAAAAUGCCCAAAUAACCCCAUACGUUUGGUGGACCAGAUUACUGGCAGUAACCAGAAUGAGAACGCAGUGGGCGAAAACGGCCCAAGGUUUACCCAAUAAUACUGCGUCUCAAACCAGGACAAGGCGUUCCAAUUAACACCAUAGAGUCCAGAUGACCAAAUUGGCUACUACCGAAGAGCUACCAGACGAUCGUGGUGGUGACGGUAAAAAAAUUCAGUCCAAGAUGGUAUUAGGAACUGGGCCAGAAGCUGGACUUCCCUAUGGUGCAAAAAGACGGCAUCUGUUGCAACUGAGGCUUAAUACCAAAAUUGGCACCCGCAAUCCUGCUAACAAUGCUGCAAUCGUGUUCCAAGGAAAAAUUGCAAAGGUUUCAGGGAGCAGAGGCGGCGUCAAGCCUCUUCUCGUUCCUCACACGUAGUCGCAACAGUUAAUCAACUCCAGGCAGCAGUAGGGAUUCCCUUAGAAUGGCUGGCAAUGGCGGUGAUGCUGCUUUUUCUGUGCUUGACAGAUUGAACCAGCUUGAGAGCAAAAUGUCUGGUAAAGGCCAACAACAACAAGGCCAAACUGUCACUAAGAAUUGUGCUGAGGCUAGAAGCCUGGCAAAACGUACUGCCACUAAAGCAUCAAUGUAACACAAGCUUCGGCAGACGUGGUCCAGAACAAACAGAAUUUUGGGGACCAGGAACUAAUCAGACAAGGAACUGAUUACAAACAUUGGCCAACAUUUGCCCCAGCGUUCAGCGUUCUUCGGAAUGUCGCGCAUUGGCUGGAAGUCACACUUCGGGAACGUGGUUGACCUACACAGGUGCCAUCAAAUUGGAUGACAAAGAUCCAAAUUCAAAGAUCAAGUCAUUUGUGAAUAAGCAUUGACGCAUACAAAACAUUCCCACCAACAGAGCCUAAAAAGGAAAAAGAAGAAGGCUGAUGAAACUCAAGCCUACCAGAGACAGAAGAAACAGCAAACUGUGACUCUUUCCUGCUGCAGAUUUGGAUGAUUUCCAAACAAUUGCAACAAUCCAGAGCAGUGCUGACUCAACUCAGGCCUAAACUCAUGCAGACCAAGGCAGAUGGGCUAUAUAAACGUUUUCGCUUUCCGUUUACGAUAUAGUCUACUCUUGUGCAGAAUGAAUUCUCGUAACUACAUAGCACAAGUAGAUGUAGUUAACUUUAAUCACAUAGCAAUCUUUAAUCAGUGUGUAACAUUAGGGAGGACUUGAAAGAGCCACCACAUCGAGGCCACGCGGAGUACGAUCGAGUGUACAGUGAACAAUGCUAGGGAGAGCUGCCUAUAUGGAAGAGCCCUAAUGUGUAAAAUUAAUUUUAGUAGUGCUACCCCAUGUGAUUUUAAUAGCUUUUAGGAGAAUGACAAAA
>cluster336.fasta:54
AAAAAAAAAAUGUUGAUAAUGGACCCAAAAUAGGAAUGCACCCUUUUGGUGGACCAGAUUCAACUGGCAGUAAAAAGGAGCAGUGGGCGAUCAAACACGCGCCCAAGGUUUACCCAAUAAUAUGUUUCGGAAGGAAGACCUUAAAUUCCCAGGACAAGGCGUUCCAAUUAACACCAAUAGCAGUCCAGAUGACCAAAUUGGCUCGAAGAGCUACCAGACGAAUCGUGGUGGUGACGGUAAAUGAAAGAUCAGUCCAAGAUGGUAUUUACUACCUAGGAACUGGGCCAGAAGCUGGAUUCCCUAUGGUGCUAACAAAGACGGCAUCAUUGGGUAGGAGCCUUAAUACACCAAAAAUUUGGCACCCGCAAUCCUGCUAACAAUGCUGCAAUCGUGCUACAUUCUCCAAGGAACAAUUGUCAAAAGGCUUUACGCAGAAGGAGAGGCGGCAGUCAAGCCUUCUCUUCCUCUCACGUAGUCGCAACAGUUUAAGAAAUUCAACUCCAGGCAGCAGUAGGGAACUUCCAAUGGCUGGCAAUGGCGGUGAUGCUGCUUUGUUUGCUGCUGCUUGACAGAUUGAACCAGCUUGAGAGCAAAAUGUCUGGUAAAGGCCAACAACAACAAGGCCAAACUGUCUAAGAAUUGCUGCUGAGGCUUUAAGAAGCCUGCAAAACGUACUGCCACUAAAGCAUAAUGUAACACAAGCUGGCAGACGUGGUCCAGAACAACCCAGGAAAUUUUGGGGACAGGAACUAAUCAGACAAGGAACUGAUUACAAACAUUGGCCGCAAAUUGCACAAUUUGCCCCAGCGUUCAGCGUUUUCGGAAUGUCGCGCAUUGGCAUGGAAGUCACACCGGGAACGUGGUUGACCUACACAGGUGCCAUCAAAUUGGAUGACAAAGAUCCAAAUUAAAGAUCAAGUCAUUUGUGAAUAAGCAUUGACGCAUACAAAACUUCCCACCAACAGAGCCUAAAAAAAAAGAAGAAGGCUGAUGAAACUCAAGCCAGAGACAGAAGAAACAGCAAACUGUUUUUCCUGCUGCAGAUUUGGAUGAUUUUCCAAACAAUUGCAACAAUCCAUGAGCAGUGCUGACUCAACUCAGGCCUAAACUCAUGCAGACCAAAGGCAGAUGGGCUAUAUAAACGUUUUUUCCGUUUACGAUAUAGUCUACUUUGUGCAGAAUGAAUUCUCGUAACCAUAGCACAAGUAGAUGUAGUUAACUUUAAUCACAUAGCAAUCUUUAAUCAGUGUGUAACAUUAGGGAGGACUUGAAAGAGCCACCAUUUCACCGAGGCCACGGAGUACGAUCGAGUGUACAGUGAACAAUGCUAGGGAGAGCUGCCUAUAUGGAAGAGCCCUAAUGUGUAAAAUUAAUUUUAGUAGUGCUAUCCCCAUGUGAUUUUAAUAGCUUUUAGGAGAAUGACAAAA
>cluster297.fasta:54
CCAGUAACAUUUUUAAACGAACAAACUAAAAUGUCUGAUAAUGGACCCAAAUGAAUGCACCCUCUUGGCCAGAUAUGGCAGUAACCAGAAUGAGCAGUGGGGCGCGAUCAAACAAUCGGCCCAAGGUUUACCCAAUAAUACUGCCUGGCAAGGAAGACCUUAAUCCCGAGGACAAGGCGUUCCAAUUAACACCAAUAGCAGUCCAGAUGACCAAAUUGGCUACUCGAAGACUACCAGACGAAUCGUGGUGGUGACGGUAAAGAAAAUCAGUCCAAGAUGGUAUUUUACUACCUAGGAACUGGGCCACUGGACUCCGGUGCUAACAAAGACGGCAUCAUAUGGUUGCAACUGAGGGCUAAUACACCAAAAGCCCGCAAUCCUGCUAACAAUGCUGCAAUCGUGUCAUCAAAAUAAAGUGAGGGCGGCAGUCAAGCCUCUCGUUCCUCAUCACGUAGUCGCAAGUUUAAUACCAGGCAGCAGUAGGGUCUGCUAGAAUGGUGAAUGGCGGUGAUGCUGCUCUUGCUUGCUGUGCUUGACAGAUUGAACCAGCUUGAGAGCAAAAGUUGGUAAAGGCCAACAACAACAAGGCCAAACUGUAAAAUUGUGCUGAGGCUUAAGAAGCCGGCAAACGUACUGCCACUAAAGCAUAAUGUAACACAAGCUUCGGAGACGUGGUCCAGAACAAACCCAAGGAAAUUUUGGGGACAGGAACUAAUCAGACAAGGAACUGAUUACAAACAUUGGCCGCAAAUUGCACUUUGCCCUUCAGCGUUUCGGAAUGUCGCGCAUUGGCAUGGAAGUCACCUCGGGAACGUGGUUGACCUACACAGGUGCCAUCAAAUUGGAUGACAAAGAUCCAAAUUAAAGAUCAAGUCAUUUGCUGAAUAAGCAUUGACGCAUACAAAACAUUCCCACCAACAGAGCCUAAAAAAGGACAAAAGAAGAAGGCUGAUGAAACUAAGCCUAGAGACAGAAGAAACAGCAAACUGUGACUUUCCUGCUGCAGAUUUGGAUGAUUUUCCAAACAAUUGCAACAAUCCAUGAGCAGUGCUGACUCAACUCAGGCCUAAACUCAUGCAGACAAAGGCAGAUGGGCUAUAUAAACGUUUUCGCUUCCGUUUACGAUAUAGUUACUUGUGCAGAAUGAAUUCGUAACAUAGCACAAGUAGAUGUAGUUAACUUUAAUCUCAGCAAUUUUAAUCAGUGUGUAACAUUAGGGAGGACUUGAAAGAGCCACCACAUUUCCCGAGGCCACGCGGAGUACGAUCGAGUGUACAGUGAACAAUGCUAGGAGAGCUGCCUAUAUGGAAGAGCCCUAAUGUGUAAAAUUAAUUUUAGUAGUGCUAUCCCCAUGUGAUUUUAAUAGCUUUUAGGAGAAUGACAAA
>cluster195.fasta:54
CCAAUAAAAGACUAAAAAGACUUUGUUGGGACCCAGAUUCAACUGGCAGUAACCAGAAUGAGAGGGAAAAUCGCCCAAGGUUUACCCAAUAAUACUGCGUUGUUGAGACUAAUUCCCUGAGGACAAGGCGUUCCAUUAACACCAAUAGCAGUCCAGAUGACCAAAUUGGUCAAUACCAGACGAAUCGUGGUGGUGACGGUAAAAUGAAAGAUCUCAGUCCAAGAUGGUAUCGAACUGGCCAGAAGCUGGUCCGGAAAGAGGCCAUGGUAAUGAGGCAAACCAAUCCACCCAAUCAAGGAACAUUAAAGGUUCAGAGAGGGCGGCAGUCAAGCCUCUCCUCAUCACGUAGUCGCAACAGUUUAAGAAAUAUCCAGGCGCAGUAGGGAACUUUCCUGCUAGAAUGGCGCAGGUGAUGCUGCCUUGGCUUGACAGAUUGAACCAGCUUGAGAGCAAAAUAGGAAACAACACCAACUGUCACAAAAGUCUAAGACGCAAAACGUCUGCCACUAAAGAUGUAACACAAGCUCAGACGUGGUCCAGAACAAACCCAGGAAAUUUGGGGACAGGAACUAAUCAGACAAGGAACUGAUUACAAACAUUGCCGCAAAUUGCACAUUUGCCCCAGCGUGUUCGGAAUGUCGCGCGAAGUCCCGAAGUGGUUGACAACAGUCUCAAAUUGGAUGACAAAGAUCCAAAUUAAAGAUGUCAUUUGUGAAUAAGCAUUGACGCAUACAAAACUUCCCACCAACAGAGCCUAAAAGAAAAGAAGAAGGCUGAUGAAACACAGAGACAGAAGAAACAGCAAACUGUGACUCUUUCCUGCUGCAGAUUUGGAUGAUUUCCAAACAAUUGCAACAUCCAUGAGCAGUGCUGACUCAACUCAGGCCUAAACUCAUGCAGACAAGGCAGAUGGGCUAUAUAAACGUUUUUUCUUACGAUAUAGUCUACUUGUGCAGAAUGAAUCUCGUAACAUAGCACAAGUAGAUGUGUUAACUUUAAUCCAAGCAAUUUUAAUCAGUGUGUAAUUAGGGAGGACUUGAAAGAGCCACCACAUUUAGGCCACCGGAGUACGAUCGAGUGUACAGUGAACAAUGCUAGGGAGAGCUGCCUAUAUGGAAGAGCCCUAAUGUGUAAAAUUAAUUUUAGUAGUGCUAUCCCCAUGUGAUUUUAAUAGCUUCUUAGGAGAAUGACAAAA
>cluster16.fasta:54
ACAACAAUGUAGUUUAAACGAACAAACUAAAAUGUCUGAUAAUGGACCCCAAAAUCAGCGAACCCCAUUACGUUUGGUGCCUUCAACUGGCAGUACAGAAUAAACGCAGUGGGCGCGAUCAAACAACCGGCCCCAAGGUUUACCCAAAUGUUCCCUGCAAGGAAGACCUUAAAUUCCCUCGAGGACAAGGCCAAUUAACACCAAUAGUCCAGAUGACCAAAUUGGCUACUAACUACCAGACGAUUCGUGGUGGUGACGGUAAAUGAAACGUCCAAGAUGGUAUUUCCAGGAACUGGGCCAGAAGCCUUCCCAUGGUGCUAAAAGGCAUCAUGGGUUGCAACUGAGCCUUAAUCAAACCCCGCAAUCCUGCUAACAAUGCUGCAAUCGUGCUAUCAAAAGUAGAGGGAGCAGAGGCGGCAGUCAAGCCUCUUCUCGUUCCUCAUCACGUAGUCGCAACAGUUUAAAAAUACCAGGCAGCAGUAGGGACGAAUGGCUGGCAAUGGCGGUGAUGCUGCUCUUGCUUGCUGCUGCUUGACAGAUUGAACCAGCUUGAGAGCAAAAUGUCUGGUAAAGGCCAACAACAACAAGGCCAAACUGUCACUAAGAAUGCUGCUGAGGCUAACGGCAAAACGUACUGCCACUAAAGCAAUGUAACACAAGCUUCGGCAGACGUGGUCCAGACAAACCAGGAAUUUGGGCCAGGAACUAAUCAGACAAGGAACUGAUUACAAACAUUGGCCGCAAAUUGCACAAUUUGCCCCAGCGCUUCAGCGUUUCGGAAUGUCGCGCAUUGGCAUGGAAGUACACCGGGAACGUGGUUGACCUACACAGGUGCCAUCAAAUUGGAUGACAAAGAUCCAAAUAAAGAUAAGUCAUUUGCUGAAUAAAUUGACGCAUACAAAACAUUCCCACCAACAGAGCCUAAAAAGGACAAAAGAAGAAGGCUGAUGAAACUCAAGCCAGAGACAGAAGAAACAGCAAACUGUGAUUUUCCUGCUGCAGAUUUGGAUGAUUUUCCAAACAAUUGCAACAAUCCAUGAGCAGUGCUGACUCAACUCAGGCCUAAACUCAUGCAGACAAGGCAGAUGGGCUAUAUAAACGUUUUUUUCCGUUUACGAUAUAUCUACUUGUGCAGAAUGAAUUCUCGUAACUACAUAGCACAAGUAGAUGUAGUUAACUUUAAUCUUAGCAAUUUUAAUCAGUGUGUAACAUUGGGAGGACUUGAAAGAGCCACCAUUUCACCGAGGCCACGGAGUACGAUCGAGUGUACAGUGAACAAUGCUAGGGAGGCUGCCUAUAUGGAAGAGCCCUAAUGUGUAAAAUUAAUUUUAGUAGUGCUAUCCCCAUGUGAUUUUAAUAGCUUUUAGGAGAAUGACAA
>cluster163.fasta:54
ACCCCAGGUAACAACUUUUUAAACGAACAUACGGAUUUAAUUUGUUUCAAUUACAAGAUAACAUGAAUUUUUACCAGUCAUUAAAUGUGAAAAUGUAUUGUCUGUUUCAGAACACUAAAAUGUCUGUAAAGGCAAAAUAUUACCAACACUAUCAAAGCUGCGCGUGGUCCAGAACACCAUGGACAGAACUAAUCAGACAAGGAACUGAUUACAAACAUUGGCCGCAAAUUGACUUUGCCCCAGCGUUCAGCGUUUGAAUUCGCGCAUUGGCAUGGAAGUCACUUCGGGAACGUGGUGACCUACACAGGUGCCAUCAAAUUGGAUGACAAAGAUCCAAAUUAAAGAUCAGUCAUUUGCUGAAUAAGCAUUGACGCAUACAAAACACCCCAACAGAGCCUAAAAAAAGAAGAAGGCUGAUGAAACUCAAGCCCAGAGACAGAAGAAACAGCAAACUGUGACUCUUCCUGCUGCAGAUUUGGAUGAUUUCCAAACAAUUGCAACAAUCCAGAGCAGUGCUGACUCAACUCAGGCCUAAACUCAUGCAGACAAGGCAGAUGGGUAUAAACGUUUCGCUUUCCGUUUACGAUAUAGUCUAUUGUGCAGAAUGAAUUCUCGUAACUCAUAGCACAAGUAGAUGUAGUUAACUUUAAUCUAUAGCAAUUUAAUCAGUGUGUAACAUUAGAGGACUUGAAAGAGCCACCACAUUUCCGAGGCCACGGAGUACGAUCGAGUGUACAGUGAACAAUGCUGAGAGCUGCCUAUAUGGAAGAGCCCUAAUGUGUAAAAUUAAUUUAGUAGUGCUAUCCCCAUGUGAUUUUAAUAGCUUUUAGGAGAAUGACAAAA
>cluster1010.fasta:54
CCAGUAACAAAGUGUAGAGGUCUAAAAGAUACUACUCUUUUGCGUACAGAUCAGUUUCACUAAACUGUUAGACAAGAGAAAUUUUGAAUAGUUUAAAAAGCAGAAUGAUAUUAUUUGUGUUCUUUCCUGUUUUAUUUUGAACUAAGAUACCUAAACGAACAAAUUUACAACUUGUGCAUACCAAGAAUGUGUCACAAUGUGUUGAUGAUUAUAAGAGUAGAGCUAGAAAAUCAGCCAUGAAUUGUGCGAUGAGGCUGGUUCUAACCAUCAGUACAUCGAUAAAUUUCCUUCUAUAAUUGCCAGGAACAAUGUGUAGUGCGUUAUGAAGACUUUAGAGUAUCAUGAGUCUGUUGUUUUAAACGAACAAACUAAAAUGUCUGAUAAUGGACCCCAAAAUCAGCGAAAUGCACCCCAUUACGUUUGGUGGACCCAGAUUCAACUGGCAGUAACCAGAAUAGAACGCAGUGGGGCGCGAUCAAACAACGUCGGCCCAAGGUUUACCCAAUAAUACUGCGUCUUGGUUCCCUACAUGGCAAGGAAGACCUUAAAUUCCCAGGACAAGGCGUUCCAAUUAACACCAAUAGCAGUCCAGAUGACCAAAUUGGCUACUACCGAAGAGCUACCAGACGAAUCGUGGUGGUGACGGUAAAAUGAAAGAUCAGUCCAAGAUGGUAUUCUACUACCUAGGAACUGGGCCAGAAGCUGGACUUCCCUAUGGUGCUAACAAAGAGGCAUCAUGGGUUGCAACUGAGGCUAAUACACCAAAAGAUUUGGCACCCGCAAUCCUGCUAACAAUGCUGCAAUCGUGCUACAGAAAUUGUCAAAGGCUUGAGAAGGAGAGAGGCGGCAGUCAAGCCUCUCUCGUUCCUCAUCACGUAGUCGCAACAGUUUAAAAAUUCAACCAGGCAGCAGUAGGGAUUCAAUGGCUGGCAAUGGCGGUGAUGCUGCUCUUGCUUUGCUGCUGCUUGACAGAUUGAACCAGCUUGAGAGCAAAAUGUCUGGUAAAGGCCAACAACAACAAGGCCAAACUGUCACUAAAUUGCUGCUGAGGCUUCUAAGAAGCCUGCAAAACGUACUGCCACUAAAGCAUACAAUGUAACACAAGCUUUCGGCAGACGUGGUCCAGAACAAACCCAAGGAAAUUUUGGGGACCAGGAACUAAUCAGACAAGGAACUGAUUACAAAAUUGGCCGCAAAUUGCACAAUUUGCCCCAGCGUUCAGCGUUUUGGAAUGUCGCGCAUUGGCAUGGAAGUCACACUCGGGAACGUGGUUGACCUACACAGGUGCCAUCAAAUUGGAUGACAAAGAUCCAAAUUUAAGAUCAGUAUUUGCUGAAUCAUUGACGCAUACAAAAUUCCCACCAACAGAGCCUAAAAAGGACAAAAGAAGAAGGCUGAUGAAAUCAAGCCCAGAGACAGAAGAAACAGCAAACUGUGACUUUCCUGCUGCAGAUUUGGAUGAUUUCCAAACAAUUGCAACAAUCCAUGAGCAGUGCUGACUCAACUCAGGCCUAAACUCAUGCAGACCAAGGCAGAUGGGCUAUAUAAACGUUUCGCUUCCGUUUACGAUAUAGUUACUUGUGCAGAAUGAAUUCUCGUAUACAUAGCACAAGUAGAUGUAGUUAACUUUAAUCUCAAAUUUUAAUCAGUGUGUAACAUUAGGGAGGACUUGAAAGAGCCACCACUUCCGAGGCCACGCGAGUACGAUCGAGUGUACAGUGAACAAUGCAGGGAGAGCUGCCUAUAUGGAAGAGCCCUAAUGUGUAAAAUUAAUUUUAGUAGUGCUAUCCCAUGUGAUUUUAAUAGUUUUAGGAGAAUGACAAAA
>cluster432.fasta:52
CCUCCAACCUUAAAACAAACUAAAAUGUUGAUAAUGGACCCAACUUAGUGUAUAGUAACCAAAUGAGAACGGUGGGCGAAAAACCAAGUUACCCAAUAUAGACUAAUCCUCGAGACAGCGUUCCAAUUAACACCAUCCAGGACCAAAUUGAGAGAUCCAGAGAAUGGUGGUGACGGUAAAAAUGUCCAAGAUGGUAUUCGGAGAAGCCUAUGGUGACAAAGAGGCAUCACACCUCCUGCUAACAAUUAAUGUUAGGCGAGUCACUCAGGUCGCAACAGUUUUCCAGGCGCAGUGGUAAGGCAAUGGCGUGAUGUGUUGACAAUUGAACCAGCUUGAGAGCAAAAGUCUAAAGGCAACAACAACAAGGCCAAACUGUCAAAAUUCUGAGGCUUCUAAGAAGCGGAAAACGUACUGCCACUAAAGCAUCAUGUAACACAAGCUUCGCAGACGUGGUCCAGAACAAACCCAGGAAUUGGGGACCAGGAACUAAUCAGACAAGGAACUGAUUACAAACAUUGCGCAAAUUUUUGCCCCAGCGUUCAGCGUUUUCGAAUGUCGCGCAUUGGCAUGGAAGUCACCUCGGGAACGUGGUUGACCUACACAGGUGCCAUCAAAUUGGAUGACAAAGAUCCAAAUAAUAAUUGACGCAUACAAAACCCACCAACAGAGCCUAAAAAAAAAGAAGAAGGCUGAUGAAACUCAAGCCAAGACAGAAGAAACAGCAAACUGUGACUUUUCCUGCUGCAGAUUUGGAUGAUUCCAAACAAUUGCAACAACCAUGAGCAGUGCUGACUCAACUCAGGCCUAAACUCAUGCAGACAAGGCAGAUGGGCUAUAUAAACGUUUCCUUUUCCGUUUACGAUAUAUGUCUACUCUGUGCAGAAUGAAUUCGUAACAUAGCACAAGUAGAUGUAGUUAACUUUAAUCACAUAGCAAUUUUAAUCAGUGUGUAACAUGGGAGGACUUGAAAGAGCCACCACAUUCCCGAGGCCACGGGAGUACGAUCGAGUGUCAGUGAACAAUGCUAGGGAGAGCUGCCUAUAUGGAAGAGCCCUAAUGUGUAAAAUUAAUUUUAGUAGUGCUAUCCCCAUGUGAUUUUAAUAGCUUAGGAGAAUGACA
>cluster188.fasta:52
AAAACUGUAAGGAUAACAAGAAGCCCAUAAUAAAAUCGAGGACAGGUUCCAUUAACAAAGAUAAAAAGAUUGGAAAAAUGAGGCAGAGCUCGAAAAGGUAUUGACAAAUUAACCUCAAAUCUAAAUUGCAAGCUUUCAGAGGGCGGCAGUCAAGCCUCUCUCGGCAACAGUUUAAGAAACGGCAGAGUAGGAGGGCAAUGGCGGUGAUGCUGCUCUUGCUGCUGCUGCUUGACAGAUUGAACCAGCUUGAGAGCAAAAUUGGUAAAGGCCAACAACAACAAGGCCAAACUUCUAAAAUGCUGGCUAGAAAGCUGCCACUAAAGCAUAAACCAAGCUUCGGCAGACGUGGUCCAGAACAAACCCAGGAAUUUUGGGGACCAGGAACUAAUCAGACAAGGAACUGAUUACAAACAUUGGCCGCAAAUUGCAAUUCCCCAGCGCUUCAGCGUCGGAAUGUCGCGCAUUGGCAUGGAAGUCCGGGAACGUGGUUGACCUACACAGGUGCCAUCAAAUUGGAUGACAAAGAUCCAAAUUUAAAGAUCAGUUUGCUGAAUAAGCAUUGACGCAUACAAACCCACCAACAGAGCCUAAAAGGACAAAAAGAAGAAGGCUGAUGAAACUCAAGCCUAGAGACAGAAGAAACAGCAAACUGUGACUUUCCUGCUGCAGAUUUGGAUGAUUUCCAAACAUUGCAACAAUCCAUGAGCAGUGCUGACUCAACUCAGGCCUAAACCAAAAGGCAGAUGGGCUAUAAACGUUUCGCUUUUCCGUUUACGAUAUAGUCUUGUGCAGAAUGAAUUCUAACUUAGCACAAGUAGAUGUAGUUAUUUAAUCUCACUAGCAAUCUUUAAUCAGUGUGUAACAUUAGGAGGACUUGAAAGAGCCACCACAUUUCCGAGGCCACGGAGUACGAUCGAGUGUACAGUGAACAAUGCGGAGAGCUGCCUAUAUGGAAGAGCCCUAAUGUGUAAAAUUAAUUUAGUAGUGCUAUCCCAGAUUUUUAAUAGCUUUUAGGAGAAUGACAAAAAA
>cluster181.fasta:52
AUGACAAUCCGAGGCGUUCCCAAUAGUCCAGAUGACCAAAUUGCUAAGAUGGACGGACAGUACGUGCUACCCACCUGCUAACAAUGCUGCAAACAGAGGCGCAAGCCUCCUUCGUCGCAACAGUUUAAAGCAGAGGUGCUAGAAUGGCGAUGGCGGUGAUGCUGCUCUUUUGCUGCUGCUUGACAGAUUGAACCAGCUUGAGAGCAAAAUGUCUACAACAACAACAAGGCCAAACUGUCACUAAUGCUGCUGAGGCUUCUAAGAAAAAACGUACUGCCACUAAAGAAAAUUGAGACGUGGUCCAGAACAAACCAGAAAUUUGGGGACCAGGAACUAAUCAGACAAGGAACUGAUUACAAACAUGGCCGCAAAUUGCACUUUGCCCCAGCGUUCAGCGUUUCGGAAUGUCGCGCAUUGGCAUGGAAGUCACACCGGGAACGUGGUUGACCUACACAGGUGCCAUCAAAUUGGAUGACAAAGAUCCAAAUUUAAAGAUCAGUUUUGCUGAAUAAGCAUUGACGCAUACAAAACAUUCCCACCAACAGAGCCUAAAAAGGAAAAAAGAAGAAGGCUGAUGAAACUAAGCCUAGAGACAGAAGAAACAGCAAACUGUGACUUUUCCUGCUGCAGAUUUGGAUGUUUCCAAACAAUUGCAACAAUCCAUGAGCAGUGCUGACUCAACUCAGGCCUAAACUCAUGCAGACAAGGCAGAUGGGCUAUAUAAACGUUUCGCUUUUCCGUUUACGAUAUAAGUCUAUCUUGUGCAGAAUGAAUUCUCGUAACUACAUAGCACAAGUAGAUGUAGUUAACUUUAACUCAUAGCAAUCUUUAAUCAGUGUAACAUUAGGGAGGACUUGAAAGAGCCACCACAUUUCACCGAGGCCACGCGGAGUACGAUCGAGUGUACAGUGAACAAUGCUAGGGAGAGCUGCCUAUAUGGAAGAGCCCUAAUGUGUAAAAUUAAUUUAGUAGUGCUAUCCCCAUGUGAUUUUAAUAGCUUUUAGGAGAAUGACAAAA
>cluster704.fasta:50
AGAAAACCAUUUUCUAAACGAACAAACUAAAAUGUCUGAUAAUGGACCCAAAGCCUGCAGAUUCAACUGGCAGUACAAAGAACUGGGAAACACGUCGGCCCAAGGUUUACCCAAUAAUACUGCGUCUGCAAGGACUAACCCCGAGGACAAGGCGUUCCAAUUAACACCAAUAGCAGUCCAGAUGACCAAAUUGGCUACGAAGAGCUACCAGACGAAUCGUGGUGGUGACGGUAAAAUGAAAGAUUCAGUCCAAGAUGGUAUUUACUACCUAGGAACUGGGCCAGAAGCUGGACUUCCCUAUGGUGCUAACAAAGACGGCAUCAUGGGUUGCAACUGAGGAGCCUUGAAAUACACCAAAAUCAUUGGCACCCGCAAUCCUGCUAACAAUGCUGCAAUCGUGCUACACUCCAAGGAACAACAUUGCAAAAGGUCUACGCAGAAGGAGCAGAGGCGGCAGUCAAGCCUCUUUCCUCAUCACGUAGUCGCAACAGUUUAAGAAAUUUAACUCCAGGCAGCAGUAGGGAAUCCUCUAGAAUGGCUGGCAAUGGCGGUGAUGCUGCUCUUGCUUUGCUGCUGCUUGACAGAUUGAACCAGCUUGAGAGCAAAAUGUCUGGUAAAGGCCAACAACAACAAGGCCAAACUGUCACUAAGAAUUGCUGCUGAGGCUUCUAAGAACCUGGAAAACGUACUGCCACUAAAGCAUCAUGUAACACAAGUUCGCAGACGUGGUCCAGAACAAACCCAAGGAAAUUUUGGGGACCAGGAACUAAUCAGACAAGGAACUGAUUACAAACAUUGGCCGCAAAUUGCACAAUUUGCCCCAGCGUUCAGCGUUUCGGAAUGUCGCGCAUUGGCAUGGAAGUCACACCCGGGAACGUGUUGACCUACACAGGUGCCAUCAAAUUGGAUGACAAAGAUCCAAAUUAAAGAUCAAGUCAUUUGUGAAUACAUUGACGCAUAAAAACUUCCCACCAACAGAGCCUAAAAAGGAAAAAGAAGAAGGCUGAUGAAACUAAGCCCAGAGACAGAAGAAACAGCAAACUGUGACUCUUCCUGCUGCAGAUUUGGAUGAUUUUCCAAACAAUUGCAACAAUCCAUGAGCAGUGCUGACUCAACUCAGGCCUAAACUCAUGCAGACCAAGGCAGAUGGGCUAUAUAAACGUUUGCUUUCCGUUUACGAUAUAGUUACUUGUGCAGAAUGAAUUCUCGUAACAUAGCACAAGUAGAUGUAGUUAUUUAAUCUCAUAGCAAUUUUUAAUCAGUGUGUAACAUUAGGGAGGACUUGAAAGAGCCACCCUUUCACCGAGGCCACGGGAGUACGAUCGAGUGUACAGUGAACAAUGCUGGGAGAGCUGCCUAUAUGGAAGAGCCCUAAUGUGUAAAAUUAAUUUUAGUAGUGCUAUCCCCAUGUGAUUUUAAUAGCUUUAGAGAAUGACAAAAAA
>cluster649.fasta:50
CUGCUUCAAUAUUAACACUUAGCAAUAGUAAACCACAUUGAAGGAAAUUAUCUCGAGGACAGGCGUUCCAAUUAAACCGAGUCCAGAUGACAAAUUGGAAGAGUACCAGACGAAUCUGGUGGUGACGUAAAAAAGAUCAGUCCAAGAUGGUAUUACUACCGGAACUGGGCCAGAAGCUGGACUUCCCUAUGGUGCUAACAAAGACGGCAAGGAUAGCUAAUACACAAAUGGCCCCGCAAUCCUCUACAAUGCUGCAAUCGUGCUACACUUCAGAAAUUGCAAAGUGCAGAAGGCGAGGCGGCAGUAACUCUUUCCCACGUAGUCGCAACAGUUUAAGAAAUUACCAGGCAGCAGUAGGGAACUUCUGCUAGAAUGGUGAGGCGGUGUGCUCUUUGCUGCUUGACAGAUUGAACCAGCUUAGAGCAAAAUGUCUGGUAAAGGCCAACAACAACAAGGCCAAACUGUCUAAGAAUGUGCUGAGGCUUCUAAGAAGCCGCAAAACGUACUGCCACUAAAGCAUAUGUAACACAAGCUUGGCAGACGUGGUCCAGAACAAACCCAAGGAAAUUUUGGGGACAGGAACUAAUCAGACAAGGAACUGAUUACAAACAUGGCGCAAAUUGCACUUUGCCCCAGCGCUUCAGUUCGGAAUGUCGCGCAUUGGCUGGAAGUCACCCUGGAACGUGGUUGACCUACACAGGUGCCAUCAAAUUGGAUGACAAAGAUCCAAAUAAAGAUCAGUCAUUUGCUGAAUAAGCAUUGACGCAUACAAAAACCCACCAACAGAGCCUAAAAAGGACAAAAGAAGAAGGCUGAUGAAACCAAGCCUUACAGAGACAGAAGAAACAGCAAACUGUGACUUUUCCUGCUGCAGAUUUGGAUGAUUUCCAAACAAUUGCAACAAUCCAUGAGCAGUGCUGACUCAACUCAGGCCUAAACUCAUGCAGACCAAAGGCAGAUGGGCUAUAUAAACGUUUCGCUUCCGUUUACGAUAUAGUUACUGUGCAGAAUGAAUCUCGUACAUAGCACAAGUAGAUGUAGUUAACUUUAAUCAAUUUUAAUCAGUGUGUAACAUUGGGAGGAUUGAAAGAGCCACCACAUUUCGAGGCCCCGGAGUACGAUCGAGUGUACAGUGAACAAUGCUAGGGAGAGCCUAUAUGGAAGAGCCCUAAUGUGUAAAAUUAAUUUAGUAGUGCUAUCCCGUGAUUUUAAUAGCUUUUAGGAGAAUGACAAAA
>cluster648.fasta:50
ACCUUCAGUACAACAACCAAUGAGAUUAUUUAUAUUCACUAAAACAAUUUGCAUAGUUUUACGUCAAUUUAUUGUUGUUAUUCAAAAACAAUGUACUUUUAAGAUUUUUGCCUUUUUUAUAUAACUAAUAAUGAACUUAGCCCAAUUUUGUCAUAUUUCAUAACUUGUGACGUUAAUAGUUAAGUGACAACGCCUUUAGCUGUUAUUUAUUGAUUCAUAAGAAUGGUUUUCAUUAGUAAUGAUAAUGGACCCCAAAAUCAGCGAACCCGCAUUACGUUUGGUGGACCAGAUUCAACUGGCAGUAACCAGAAUGAGACCAGUGGGCCGAUCAAAACAACGUCGGCCCCAAGGUUUACCCAAUAAUACUGCGUCUUGUUGGCAAGGAAGACCUUAAAUUCCCUCGAGGACAAGGCGUUCCAAUUAACACCAAUAGGUCCAGAUGACCAAAUUGGCUACUACCGAAGACUACCAGACGAAUUCGUGGUGGUGACGGUAAAAUGAAAGAUCAAGAUGGUAUUUUACUACCUAGGAACUGGGCCAGAAGCUGGACUUCCCUAUGGUGCUAAAAAGACGGCAUCAUAUGGGUUGCAACUGAGGAGCCUUGAAUACACCAAAUGGCACCCGCAAUCCUGCUAACAAUGCUGCAAUGUGCUAACUUCCAAGAACAACAUUGCAAAGGCUUUACGCAGAGAGCAGAGGCGGAGUCAAGCCUUCUUCCACUAGUCGCAACAGUUUAAGAAUUCAACCCAGGCAGCAGUAGGGGACUUCUAAGCUGGCAAUGGCGGUGAUGCUGCUCUUUUGCUGCUGCUUGACAGAUUGAACCAGCUUGAGAGCAAAAUGUCUGGUAAAGGCCAAACAACAAGGCCAAACUGUCACUAAGAAUGCUGCUGAGGUUAACUGCAAAACGUACUGCCACUAAAGCACAAUGUAACAGCAGACGUGGUCCAGAACAAACCCAAGGAAAUUUGGGACCAGGAACUAAUCAGACAAGGAACUGAUUACAAACAUUGGCGCAAAUUGCACAUUUGCCCCAGCGUUCAGCGUUUCGGAAUGUCGCGCAUUGGCAUGGAAGUCACGGAACGUGGUUGACCUACACAGGUGCCAUCAAAUUGGAUGACAAAGAUCCAAAUAAAGCUUAAGCAUUGACGCAUAAACCCACAAGAAAAAAAAAGAAGAAGGCUGAUGAAACUAAGCCAGAGACAGAAGAAACAGCAAACUGUGACUCUUCUCUGCAGAUUUGGAUGAUUUCCAAACAAUUGCAACAAUCCAUGAGCAGUGCUGACCAACUCAGGCCUAAACUCAUGCAGACAAGGCAGAUGGGCUAUAUAAACGUUUUUUCUUAUAUAGUUACUUAAUUUACUAGCACAAGUAGAUGUAGUUAACUUUAAUCCUAGCAAUUUUAAUCAGUGUGUAACAUUAGGGAGGACUUGAAAGAGCCACCACAUUCGAGGCCACGCGGAGUACGAUGAGUGUACAGUGAACAAUGCUGGGAGAGCUGCCUAUAUGGAAGAGCCCUAAUGUGUAAAAUUAAUUUUAGUAGUGCUAUCCCAUGAUUUUAAUAGCUUUGAGAAUGACA
>cluster606.fasta:50
UAAAUAAUUUUCAAGAUAAAAUACUUAUAAGUUCAAUGGAGCCUUGAAACCAAAGAUCAUUGGCACCCGCAAUCCUGCUAACAAUGCUGCAAUGUACAACUUCCAAAAUUGCAAAAGGCUUAGGAAGAGGCGGCAGUCAAGCCUCCCUCUCGUCGCAACAGUUAAAUUCAACUCAGGCAGCAGUAGGGGAACUGCUAGAAUGGCUGGCAAUGGCGGUGAUGCUGCUCUUGCUUGUGUUGACAGAUUGAACCAGCUUGAGAGCAAAAUGUCUGGUAAAGGCCAACAACAACAAGGCCAAACUGUAAAAUUGCUGCUGAGGCUUCUAAGAAGCCCAAAACGUACUGCCACUAAAGCAUACAAUGUACACAAGCUUCGCAGACGUGGUCCAGAACAAACCCAAGGAAAUUUUGGGGACCAGGAACUAAUCAGACAGGAACUGAUUACAAACAUUGGCCGCAAAUUGCACUUUGCCCCAGCGCUUCAGCGUUUCGGAAUGUCGCGCAUUGGCAUGGAAGUCCGGAACGUGGUUGACCUACACAGGUGCCAUCAAAUUGGAUGACAAAGAUCCAAAUUCAAAGAUCAAGUCAUUUGUGAAUAAGCAUUGACGCAUACAAAACACCCACCAACAGAGCCUAAAAAGGAAAAAAGAAGAAGGCUGAUGAAACUAAGCCCCAGAGACAGAAGAAACAGCAAACUGUGACUCUUCCUGCUGCAGAUUUGGAUGAUUUUCCAAACAAUUGCAACAAUCCAUGAGCAGUGCUGACUCAACUAGGCCUAAACUCAUGCAGACCACAAGGCAGAUGGGCUAUAUAAACGUUUCGCUUUCCGUUUACGAUAUAGUCUACUUGUGCAGAAUGAAUUCUCGUAACUACAUAGCACAAGUAGAUGUAGUUAACUUUAAUCUCAAAUCUUUAAUCAGUGUGUAACAUUAGGGAGGACUUGAAAGAGCCACCACAUUCCGAGGCCACGCGGAGUACGAUCGAGUGUACAGUGAACAAUGCUAGGGAGAGCUGCCUAUAGGAAGAGCCCUAAUGUGUAAAAUUAAUUUAGUAGUGCUAUCCCAUGUGAUUUUAAUAGCUUUAGGAGAAUAAAAAU
>cluster563.fasta:50
UAAAAGGUAAAAUAAGAAUGGCGUGGAUGAGGCUGGUUCUAAUACCAUUCUCAGGUAAUUAUACAGUUCUUCUUUACAAUUAAUUGCCAGGAACCUAAAUUGGGUAGUCUGUAGUGCGUUGUUCAUGAAGACUUUAGAGUAUAUGAGUCGUGUUUUAGAUUUCAUCUAAACGAACAAACUAAAAUGUCUGAUAAUGGACCCCAAAAUCAGCGAAAUGCACCCGCAUUACGUUUGGUGGACCCCAGAUUCAACUGGCAGUAACCAGAAUGAGAACGCAGGGCAUCAAAACACGGCCCCAGGUUUACCCAAUAAUACUGCGCUUGGUAUGGCAAGGAAGACCUUAAAUUCCCUCGAGGACAAGGCGUUCCAAUUAACACCAAUAGCAGUCCAGAUGACCAAAUUGGCUACCGAAGAGCUACCAGACGAAUCGUGGUGGUGACGGUAAAUGAAAGAUCAGUCCAAGAUGGUAUUUACUACCAGGAACUGGGCCAGAAGCUGGUUCCCUAUGGUGCUAACAAAGACGGCAUCAUAUGGGUUGCAACUGAGGAGCCUUGAAUACACCAAAAGAUCUUGGCACCCCAAUCCUGCUAACAAUGCUGCAAUCGUGCUACAACUUCCCAAGGAACAACAUUGCAAAAGGCUUAGGGAGCAGAGGCGGCAGUCAAGCCUUCUCGUUCCUCACGUAGUCGCAACAGUUUAAGAAAUUCAACUCCAGGCAGCAGUAGGGAACCCUGCUAGAAUGGCUGGCAAUGGCGGUGAUGCUGCUCUUGCUUGCUGCUGCUUGACAGAUUGAACCAGCUUGAGAGCAAAAUGUUGGUAAGGCCAACAACAACAAGGCCAAACUGUCACUAAGAAUUGCUGCUGAGGCUUCUAAGAAGCCUCGGCAAAACGUUGCCACUAAAGCAUAUGUAACACAAGCUUCGGCAGACGUGGUCCAGAACAAACCCAAGGAAAUUUUGGGGACCAGGAACUAAUCAGACAAGGAACUGAUUACAAACUGGCCGCAAAUUGCACUUUGCCCCAGCGCUUCAGCGUUUUCGGAAUGUCGCGCAUUGGCAUGGAAGACACGGGAACGUGGUUGACCUACACAGGUGCCAUCAAAUUGGAUGACAAAGAUCCAAAUUUAAAGAUCAAGUCAUUUGCUGAAUAAAUUGACGCAUACAAAACCCCACCAACAGAGCCUAAAAAGGACAAAAAGAAGAAGGCUGAUGAAAUAAGCCUAGAGACAGAAGAAACAGCAAACUGUGACUCUUUCUGCUGCAGAUUUGGAUGAUUCUCCAAACAAUUGCAACAAUCCAUGAGCAGUGCUGACUCAACCAGGCCUAAACUCAUGCAGACAAGGCAGAUGGGCUAUAAAACGUUUCGCUUUUCCGUUUACGAUAUAUGUCUACUUUGUGAGAUUAGCACAAGUAGAUGUAGUUAACUUUAAUCUCAGCAAUUUUAAUCAGUGUGUAACAUUGGGGUGAAAGAGCCACCUUUCCGAGGCCACAGUACGAUGAGUGUACAGUGAACAAUGCUGGAGAGCUGCCUAUAUGGAAGAGCCCUAAUGUGUAAAAUUAUUUUAGUAGUGCUAUCCCCGUGAUUUUAAUAGCUUUAGGAGAAUGACAAAA
>cluster239.fasta:50
UCCGAAUAUUAAACGAACAAACUAAAAUGUCUGAUAAUGGACCCAAAAUCAGCGAAUGCACCAUGGUGCUUAAUGGCAGUAACCAGAAUGAGAACGCAGUGGGCGAAAACCGCCCAAGGUUUACCCAAUAAUACUGCGUCCCGCUCUGGCAAGGAAGACCUUAAAUUCCCGAGGACAAGGCGUCCAAUUAACACCAAAGUCCAGAUGACCAAAUUGGCUACUAUACCAAAUCGUGGUGGUGACGGUAAAAACAGUCCAAGAUGGUAUUUAUCCAGGAACUGGGCCAGAAUUCCCUAUGGUGCUAAAGGCUAUGGUGCAUGAGGAGCCUUAAUACACCAAAGCACCAAUCCUCUAACAAUGCUGCAGCACCAAGGAACAAUUCAAGUUAAGAGGGGGCACUUUCCUCACGUAGUCGCAAAGUUUAAAUACCAGGCAGCAGUAGGCCUGCUGAAUGGCUGGCAAUGGCGGUGAUGCUGCUCUUGUUUGCUGCUGUUGACAGAUUGAACCAGCUUGAGAGCAAAAUUCGGUAAAGGCCAACAACAACAAGGCCAAACUGUCAAGAAGUGCUGAGGCUUAAGAAGCCAAACGUACUGCCACUAAAAUUAACACAUGAGACGUGGUCCAGAACAAACCCAAGGAAAUUUUGGGCAGGAACUAAUCAGACAAGGAACUGAUUACAAACUGGCCGCAAAUAUUUGCCCCAGCGCUUCAGCGUUCGGAAUGUCGCGCAUUGGCAUGGAAGUCACACCGGACGUGGUUGACCUACACAGGUGCCAUAAAUUGGAUGACAAAGAUCCAAAUUAAAUGUUGUGAAUAAGCAUUGACGCAUACAAAACAUCCCACCAACAGAGCCUAAAAAGAAAAAAGAAGAAGGCUGAUGAAACUCAAGCCUUAGAGACAGAAGAAACAGCAAACUGUGACUCUUCCUGCUGCAGAUUUGGAUGAUUUCCAAACAAUUGCAACAAUCCAUGAGCAGUGCUGACUCAACUCAGGCCUAAACUCAUGCAGACCACAAGGCAGAUGGGCUAUAUAAACGUUUCGCUUUCCGUUUACGAUAUAGUUACUUGUGCAGAAUGAAUUCUCGUAUACAUAGCACAAGUAGAUGUAGUUAAUUUAAUCUCACAUAGCAAUCUUUAAUCAGUGUGUAACAUUAGGGAGGACUUGAAAGAGCCACCACAUUUCACCGAGGCCACGGGAGUACGAUCGAGUGUACAGUGAACAAUGCUAGGGAGAGCUGCCUAUAUGGAAGAGCCCUAAUGUGUAAAAUUAAUUUAGUAGUGCUAUCCCCAUGUGAUUUUAAUAGCUUUUAGGAGAAUGACAAAAA
>cluster226.fasta:50
CAUUUAAAUGGUAUAUGCGUUUAAGACAAAACACUGCUAUUAAGGCAACCGGCCAAGGUUUACCCAAUAAUACUGCGUUGUGGCAGAAGACCUUAAAUCCCUCGAGGACAAGGCGUUCCAAUAACCAAUAAGUCCAGAUGACCAAAUUGUAGAUACCAGACGAAUCGGGUGGUGACGGUAAAUGAAAGAUCAGUCCAAGAUGGUAUCGGAACUGGCCAGAAGCUGUCCCUAUGGUAAAAGGCAUGUUGCAACUGGCUAAUACCCAAAAUGCUAGAUUAAAGGCUUCGAAGGAAGAGGCGGCAGUCAAGCCUUCCGUUCCUCAUCACGUAGUCGCAACAGUUUAGAAAUCAACUCAGGCAGCAGUAGGCCUGCUGAAUGGUGGCAAUGGCGGUGAUGCUGCUUUUUGUGCUGCUUGACAGAUUGAACCAGCUUGAGAGCAAAAUGUCUGGUAAAGGCCAACAACACAGGCCAAACUGUCACUAAAAUGCUGCUGAGGCUAAAACCGGCAAAAACUGCCAUAAAGCAAUGAACACAAGCUUCGGCAGACGUGGUCCAGAACAAACCCAGGAAAUUUUGGGGACCAGGAACUAAUCAGACAAGGAACUGAUUACAAACAUUGCCGCAAAUUGCUUUGCCCCAGCGUUCAGCGUUUUCGGAAUGUGCGCAUUGGCAUGGAAGUCACACCUUCGGGAACGUGGUGACCUACACAGGUGCCAUCAAAUUGGAUGACAAAGAUCCAAAUUAAAGAUCAAGUCAUUUGCUGAAUAAGCAUAUUGACGCAUACAAAACCACCAACAGAGCCUAAAGAAAAAAGAAGAAGGCUGAUGAAACUCAAGCCAGAGACAGAAGAAACAGCAAACUGUGACUUUUCCUGCAGAUUUGGAUGAUUUUCCAAACAAUUGCAACAAUCCAUGAGCAGUGCUGACUCAACUCAGGCCUAAACUCAUGCAGACCAAGGCAGAUGGGCUAUAUAAACGUUUCCUUUCCGUUACGAUAUAGUCUACUUGUGCAGAAUGAAUUCUCGUAACAUAGCACAAGUAGAUGUAGUUAACUUUAAUCUAGCAAUUUUAAUCAGUGUGUAACAUUAGGAGCUUGAAAGAGCCACCACAUUUCAGGCCCCGGAGUACGAUCGAGUGUACAGUGAACAAUGCUAGGGAGAGCUGCCUAUAUGGAAGAGCCCUAAUGUGUAAAAUUAAUUUUAGUAGUGCUAUCCCUGUGAUUUUAAUAGCUUUAGGAGAAUGACAAAA
>cluster206.fasta:50
CCCCAGUAACAAACAUAAUAGAAUACAUGUCGUUUCGGACGAUAUAUUCAAUGCUAAUACACCAAAUUCCACUGCUAACAAUGCUGCAAUUCAAAAUUAAGGAGAGAGGCGGCAGUCAAGCCUCUCUUCCAUCACGUAGUCGCAACAGUUUAAGAAAUUACAGGCAGCAGUAGGGAACUCUCCUGCUAAAUGGCUGGCAAUGGCGGUGAUGCUGCUCUUGUUGCUGCUGCUUGACAGAUUGAACCAGCUUGAGAGCAAAAUGUCUGGUAAAGGCCAACAACAACAAGGCCAAACUGUCACUAAGAAUGCUGCUGAGGCUUCUAAGAAGCCGAAAACGUACUGCCACUAAAGCAUCAUGUAACAGCAGACGUGGUCCAGAACAAACCCAGGAAAUUUUGGGGACCAGGAACUAAUCAGACAAGGAACUGAUUACAAUGGCCGCAAAUUGCACUUUGCCCCAGCGCUUCAGCGUUUGGAAUGUCGCGCAUUGGCAGGAAGUACCCCGGGAACGUGGUUGACCUACACAGGUGCCAUCAAAUUGGAUGACAAAGAUCCAAAUUAAAGAUCAAGUCAUUUGCUGAAUAAGCAUUGACGCAUACAAAAAUCCCACCAACAGAGCCUAAAAAGGACAAAAGAAGAAGGCUGAUGAAACUAACCCCAGAGACAGAAGAAACAGCAAACUGUGACUCUUUCUGCUGCAGAUUUGGAUGAUUUCCAAACAAUUGCAACAAUCCAUGAGCAGUGCUGACUCAACUCAGGCCUAAACUCAUGCAGACUAAGGCAGAUGGGCUAUAUAAACGUUUCGCUUUCCGUUUACGAUAUGUCUACUCUUGUGCAGAAUGAAUUUCGUAACAUAGCACAAGUAGAUGUAGUUAACUUAAAUAGCAAUUUUAAUCAGUGUGUAACAUUAGGGAGGACUUGAAAGAGCCACCCUUCACCGAGGCCACGGAGUACGAUCGAGUGUACAGUGAACAAUGCUAGGGAGAGCUGCCUAUAUGGAAGAGCCCUAAUGUGUAAAAUUAAUUUAGUAGUGCUAUCCCCAUGUGAUUUUAAUAGCUUCUUAGGAGAAUGACAAAAACCC
>cluster184.fasta:50
CCAGUAUUUCUAAUAAAAAUAUUUUAGAUUUAAAGAAACUAAAAUGUCUGAUAAUGGACCCAAAAUCAGCGAAUGCACCCCAUUACGUUUGGUGGACCUCAGAUUCAACUGGCAGUAACCAGAAUGAGAACGCAGUGGGCGCGAUCAAAACAACGUCGGCCCAAGGUUUACCCAAUAAUACUGCGUCUGUUGGCAAGGAAGACCUUAAAUCCCGAGGACAAGGCGUUCCAAUUAACACCAAUAGUCCAGAUGACCAAAUUGGCUACUAGCUACCAGACGAAUUGGUGGUGACGGUAAAAUGAAAGAUCAGUCCAAGAUGGUAUUUACUACCAGGAACUGGGCCAGAAGCCCCUAUGGUGCUAAAAGAGGCAUCAUGGUUGCAACUGAGGAGCCUUGAAUACACCAAAAAUUUGGCACCCAAUCCUGCUAACAUGCUGCAAUCGUGCCCAAGGAACAUAAAGUACAGAAGAGCAGAGGCGGCAGUCAAGCCUCUCGUUCCUCAUCACGUAGUCGCAACAGUUUAAGAAUACCAGGCAGCAGUAGGGUUUCCUAGAAUGGCUGGCAAUGGCGGUGAUGCUGCUUUGUUGCUGCUGCUUGACAGAUUAACCAGCUUGAGAGCAAAAUGUCUGGUAAAGGCCAACAACAACAAGGCCAAACUGUCCUAAGAUGCUGCUGAGGCUUUAAGAAGCGAAAACGUACUGCCACUAAAGCAAUGUACACAAGCUUGCUGGUCCAGAACAAACCCAAGGAAAUUUUGGGGACCAGGAACUAAUCAGACAAGGAACUGAUUAAAACUUGGCCGCAAAUUGCACAAUUUGCCCCAGCGUGUUGGAAUGUCGCGCAUUGGCAUGGAAGUCACUGGGAACGUGGUUGACCACACAGGUGCCAUCAAAUUGGAUGACAAAGAUCCAAAUAAAGAUCAAGUCAUUUAAUUGACGCAUACAAAACCCACCAACAGAGCCUAAAAGGACAAAAAGAAGAAGGCUGAUGAAACUAAGCCCAGAGACAGAAGAAACAGCAAACUGUGACUUUUCCUGCUGCAGAUUUGGAUGAUUCCAAACAAUUGCAACAAUCCAUGAGCAGUGCUGACUCAACUCAGGCCUAAACUCAUGCAGACAAGGCAGAUGGGCUAUAUAAACGUUUCUUUUCCGUUUACGAAUAUAGUCUACUCUUGUGCAGAAUGAAUUCUCGUAACUACAUAGCACAAGUAGAUGUAGUUAACUUUAAUCCAUAGCAAUUUUAAUCAGUGUGUAACAUGGGAGGACUUGAAAGAGCCACCACAUUUCGCCCGGAGUACGAUCGAGUGUACAGUGAACAAUGCUAGGGAGAGCUGCCUAUAUGGAAGAGCCCUAAUGUGUAAAAUUAAUUUUAGUAGUGCUAUCCCCAUGUGAUUUUAAUAGCUUUUAGGAGAAUGACAAAAAU
>cluster121.fasta:50
CCAAUAAACAAACUAAAUACCCAAACCUCUUGCAGAUUGCAGUAACAGAAUGAGCAUAAACGCAAGGUUACCAAUAUUAUCGGAAGGUAAACACCAAUAGUCAGAAAACUAGAAUCGGGUGACGGAAAAGACAGUCCAAGAUGGUAUUACCGGAACUGGCAGCGUCCCUAUGGUGCUAACAAAAUGGUGCAACGUGAAAAAUGGACCCGCAACCCUAACAAUGCUGCAAUGUGCUUUAAGGAACAAAUGAAACUGCAGAAGAGAGAGGCGGCAGUCAAGCCUCUUCUCAUCACGAGUCGCAACAGUUAGAAAUCAACCCAGGCAGCAGUAGGACAAUGGCUGGCAAUGGCGGUGAUGCUGCUCUUUGCUGCUGCUUGACAGAUUGAACCAGCUUGAGAGCAAAAUGUCUGGUAAAGGCCAACAACAACAAGGCCAAACUGUCACUAAGAAUUGCUGCUGAGGCUUCUAAGAAGCCGGCAAAACGUACUGCCACUAAAGCAUCAAUGUAACACAAGUUUCGGCAGACGUGGUCCAGAACAAACCCAAGGAAAUUUUGGGGACCAGGAACUAAUCAGACAAGGAACUGAUUACAAACAUUGCCGCAAAUUGCCUUUGCCCCAGCGCUUCAGCGUUUUCGGAAUGUCGCGCAUUGGCAGAAGCCGGGAACGUGGUUGACCUACACAGGUGCCAUCAAAUUGGAUGACAAAGAUCCAAAUUAAAGAUCAAGUCAUUUGCUGAAUAGCAUUGACGCAUACAAAACAUUCCCACCAACAGAGCCUAAAAAGGACAAAAAGAAGAAGGCUGAUGAAACAAGCCCAGAGACAGAAGAAACAGCAAACUGUGACUCUUUCCUGCUGCAGAUUUGGAUGAUUUCCAAACAAUUGCAACAAUCCAUGAGCAGUGCUGACUCACAGGCCUAAACUCAUGCAGACCAAAGGCAGAUGGGCUAUAUAAACGUUUCGCUUUUCCGUUUACGAUAUAGUCUACUCUUGUGCAGAAUGAAUUUCGUAACAUAGCACAAGUAGAUGUAGUUAACUUUAAUCUCACAUAGCAAUCUUUUAAUCAGUGUGUAACAUUAGGGAGGACUUGAAAGAGCCACCACAUUUCCCGAGGCCACGCGGAGUACGAUCGAGUGUACAGUGAACAAUGCUAGGGAGAGCUGCCUAUAUGGAAGAGCCCUAAUGUGUAAAAUUAAUUUUAGUAGUGCUAUCCCCAUGUGAUUUUAAUAGCUUUAGGAAAAAAC
>cluster94.fasta:48
ACAUUGAAAGCAAGACUUUGUUUUUAUCUUUGUAAAAUGAAUUUUUAAACCAUUAUAACUCUGCUUUAUAAUUUUAAUGAUGGCAAAAUUAUGCUAUUAAUAACCGGACAUCUAAGGAAGUAAAUUUUGACCGGAACCAAUUAACACCAAUAAGUCCAGAUGACCAAUUGGUACUAAGAGCUACCAGACGAAUCGGUGGUGACGUAAAGAAGUCCAAGAUGGUAUCAUCCAGGAACUGGGCCAGAAGGCGGUGCUACAAAGACGGCGGUACAGGCAACACAAGAUUCCAAUCCUGCUAACAAUGCUGCAAUGGCUUCCAGAAUGCAAAAGUUUCAGAAGAGAGAGGCGGCGUAGCCUCUUUCCUCACUCGCAAAUAAACGGCAGACUGAGAAUGGCAAUGGCGGUGAUGCUGCUUGGGUGUUGACAGAUUGAACCAGUAAGAAAAUGUCUGGUAAGGCCAACAACAAGCCAAUGUCACUAAAUGCUGGCUAACGGCAAAACGUACUGCCAUAAGCACUGUAAUGCAGACGUGGUCCAGAACAAACCAGGAAAUUUGGGGACCAGGAACUACAGACAAGGAACUGAUUACAAACAUUGGCCGCAAAUUGCACUUUGCCCCAGCGUUCAGCGUUUGGAAUGUCGCGCAUUGGCAUGGAAGUCACACCUCGGGAACGUGGUUGACCUACACAGGUGCCAUCAAAUUGGAUGACAAAGAUCCAAAUUUAAAGAUCAAGUCAUUUGCUGAAUAAGCAUUGACGCAUACAAAACAUUCCCACCAACAGAGCCUAAAAGGACAAAAAAAGAAGGCUGAUGAAACUCAAGCCUCAGAGACAGAAGAAACAGCAAACUGUGACUCUUUUCCCUGCAGAUUUGGAUGAUUUCCAAACAAUUGCAACAAUCCAUGAGCAGUGCUGACUCAACUCAGGCCUAAACUCAUGCAGACAAAGGCAGAUGGGCUAUAUAAACGUUUUCGCUUUUCCGUUUACGAUAUAUAGUUACUCUUGUGCAGAAUGAAUUCGUAACAUAGCACAAGUAGAUGUAGUUAACUUUAAUCUCAGCAAUUUUUAAUCAGUGUGUACAUUAGGGGUUAAAGAGCCCAUUUCACCGAGGCCACGGAGUACGAUCGAGUGUACAGUGAACAAUGCUGGAGAGCUGCCUAUAUGGAAGAGCCCUAAUGUGUAAAAUUAAUUUUAGUAGUGCUAUCCCCAUGUGAUUUUAAUAGCUUCUUAGGAGAAUGACAAAAA
>cluster896.fasta:48
CUAAUUGACUUUGAACUAAGAUAUAAUUUCACAAACGAACAAAUUUUUUUACUGUAGCUGCAUUUCAGAAUGUAGUGUAUUACUCACAUCAAAUAGUGAUGACGUUCUAAAUGGUAUAGAGUAGGAGCUAGAAAUCAGCCUUUAAUAUUGUGCGUGAUGAGGCACACCCAUCAGUACAUCGAUAUCGGUAAUUAUCAUUUUUACAAUUAAUUGCCAGGAACCUAAUUGGUAGUUGUAGUGCGUUUAUGAAGACUUUAGAGUAUAUGAGUUCGUGUUGUUUUUCUAAACGAACAAACUAAAAUGUUAAUGGCCCAAAAUCAGCGAAUGCACCCAUUACGUUUGGUGGACCAUAACUGGCAGUAACCAGAAUGGAACGCAGUGGCGCGAUCAAAAACGGCCCAAGGUUUACCCAAUAAUACUGCGUUUGUUCCCCUGGCAAGGAAGACCUUAAAUUCCCUCGAGGACAAGGCGUUCCAAUUAACACCAAUAGCAGUCCAGAUGACCAAAUUGGCUACCGAAGAGCUACCAGACGAAUUCGUGGUGGUGACGGUAAAAAAAGAUCGUCCAAGAUGGUAUUACUACCUAGGAACUGGGCCAGAAGCUGGACUUCCCUAUGGUGCUAACAAAGACGGCAUCAUGGGUUGCAACUGAGGAGCCUUGAAUACCAAAAGAUUUGGCACCCGCAAUCCUGCUAACAAUGCUGCAAUCGUGCUAAUCAGGAACAAUUGCCAAAGUUUACGCAGAAGGAGCAGAGGCGGCGUCAAGCCUCCUCUCUCCACGUAGUCGCAACAGUUUAAAUUCAAUCCAGGCAGCAGUAGGGUCCUGCUAGAAUGGCUGGCAAUGGCGGUGAUGCUGCUCUUGUUUGCUGCUGUUGACAGAUUGAACCAGCUGAGAGCAAAAUGUCUGGUAAAGGCCAACAACAACAAGGCCAAACUGUCAAAAUUGCUGCUGAGCUUCUAAGAAGCCUCGGCAAAACGUACUGCCACUAAAGCAAAUGUAACACAAGCUUGCAGACGUGGUCCAGAACAAACCCAAGGAAAUUUUGGGGACAGGAACUAAUCAGACAAGGAACUGAUUACAAACUUGGCCGCAAAUUGCACUUUGCCCCAGCGUUCAGCGUUUUCGGAAUGUCCGCAUUGGCAUGGAAGUCACACCGGGAACGUGGUUGACCUACACAGGUGCCAUCAAAUUGGAUGACAAAGAUCCAAAUUAAAGAUCAAGUCAUUGCUGAAUAAGCAUUGACGCAUACAAAACAUUCCCACCAACAGAGCCUAAAAAGGACAAAAGAAGAAGGCUGAUGAAACUCAAGCCUUAAGAGACAGAAGAAACAGCAAACUGUGACUUUUCCUGCUGCAGAUUUGGAUGAUUUCCAAACAAUUGCAACAAUCCAUGAGCAGUGCUGACUCAACUCAGGCCUAAACUCAUGCAGACCAAGGCAGAUGGGCUAUAUAAACGUUUCGCUUUCCGUUUACGAUAUGUACUUGUGCAGAAUGAAUUCUCGUAACAUAGCACAAGUAGAUGUAGUUAACUUACUAGCAAUUUUAAUCAGUGUGUAACAUUGGAGGACUUGAAAGAGCCACCCUUUCACCGAGGCCACGCGGAGUACGAUCGAGUGUACAGUGAACAAUGCUAGGGAGAGCUGCCUAUAUGGAAGAGCCCUAAUGUGUAAAAUUAAUUUAGUAGUGCUAUCCCCAUGUGAUUUUAAUAGUUCUAGGAGAAUGACAAA
>cluster549.fasta:48
CGGUUAAAAACAAAUGAAGUAAAGAGCCUCAACCGAAGAGCUACAAGAGUACCAUGACUAAGGGCCACUUCCCACGUAGUCGCAACAGUUUAAGAAAUUCAGGCAGCAGUAGGGUUGGUGGCGGUGAUGCUGCUUUGCUGCUGUUGACAGAUUGAACCAGCUUGAGAGCAAAAUGUCGGACAACAACAGCCAAAUGUAUAAGAAGCUGCUGAGGCUUCUAAGAAGCCCAAUACUGCCACUAAGCAUACAAUGUAACACAAGCUUCGCAGACGUGGUCCAGAACAAACCCAAGGAAAUUUUGGGCAGGAACUAAUCAGACAAGGAACUGAUUACAAACUGCCGAAAUUGCAUUUCCCCAGCGCUUCAGCGUUUCGGAAUGUCGCGCAUUGGCAUGGAAGUCACACCGGGAACGUGGUUGACCUACACAGGUGCCAUCAAAUUGGAUGACAAAGAUCCAAAUUUCAAAGAUAAGUAUUUGCUGAAUAAGCAUUGACGCAUACAAAACAUUCCCACCAACAGAGCCUAAAAAGAAAAGAAGAAGGCUGAUGAAACUCAAGCCAGAGACAGAAGAAACAGCAAACUGUGACUCUUUCUGCUGCAGAUUUGGAUGAUUUUCCAAACAAUUGCAACAAUCCAUGAGCAGUGCUGACUCAACUCAGGCCUAAACUCAUGCAGACAUACAAGGCAGAUGGGCUAUAUAAACGUUUCGCUUUCGUUUACGAUAUAGUCUACUUGUGCAGAAUGAAUUCUCGUAACAUAGCACAAGUAGAUGUAGUUAACUUUAAUCUCAAUAGCAAUUUUAAUCAGUGUGUAACAUUAGGGAGGACUUGAAAGAGCCACCACAUUUCCGAGGCCACGCGAGUACGAUCGAGUGUACAGUGAACAAUGAGGGAGAGCUGCCUAUAUGGAAGAGCCCUAAUGUGUAAAAUUAAUUUUAGUAGUGCUAUCCCAUGUGAUUUUAAUAGCUUUAGGAGAAUGACAAAAAA
>cluster537.fasta:48
CCAAUUCUUCAUUAAACGAACAAAAAUUCAUGGACCAAAACAGCAAGCCCCUUACGUUUGGUGCAGAUUCAACUGGCAGUACAGAAUGAGAACGCAGUGGGGAAAAACGUCGGCCCAAGGUUACCCAAUACUGCUUGUGCUCUAUGGCAAGGAAGACCUUAAUCCCGAGGACAAGGCGUUCCAAUUAACACCUAAGUCCAGAUGACCAAAUUGGUCAGCUACCAGACGAAUCGUGGUGGUGAGGUAAAUGAAAGAUCUCGUCCAAGAUGGUAUUCAGACUGGGCCAGAAGCUGGCUGUGAAAGAGGCAUCAUAUGGGUUAUGAGGGAGCCUUGAAAACAAAUAGCCCACCUGUAACAAUGCUGCAAUCGUGCUACCGGACAAAUUGAAAAGCUUGGCAGAGGCGGCAGUCAAGCCUCUCGUUCCUCACGUAGUCGCAACAGUUUAAUUCAACCGGCGCAGUAGGGAUCUGCUAUGGCUGGCAAUGGCGGUGAUGCUGCUUUGUGUUGACAGAUUGAACCAGCUUGAGAGCAAAAUGUCUGGUAAAGGCCAACAACAACAAGGCCAAACUGUCAAAUGUGUGGGCUUCUAAGAAGCAAUGCUAAAAGUAAAGUUGAGACGUGGUCCAGAACAAACCCAAGGAAAUUUUGGGACCAGGAACUAAUCAGACAAGAACUGAUUACAAACUGGCCGCAAAUUGCACUUUGCCCCGUUCGCGUUCGAAUGUCGCGCUUGGCAUGGAAGUCACACCGGGAACGUGGUUGACCUACACAGGUGCCAUCAAAUUGGAUGACAAAGAUCCAAAUAAUAUUUGCUGAAUAAGCAUUGACGCAUACAAAACAUCCCACCAGCCAAAAGGACAAAAAGAAGAAGGCUGAUGAAACAACCCAGAGACAGAAGAAACAGCAAACUGUGAUUUUUCCUGCUGCAGAUUUGGAUGAUUUCCAAACAAUUGCAACAAAUCCAUGAGCAGUGCUGACUCAACUCAGGCCUAAAUCAUGCAGACUAAGGCAGAUGGGCUAUAUAAACGUUUUCGUUUCCGUUUACGAUAUAGUUACUCUGUGCAGAAUGAAUCGUAACAACACAAGUAGAUGUAGUUAACUUUAAUCCAUAGCAAUUUUAAUCAGUGUGUAACAUUGGGAGGACUUGAAAGAGCCACCACAUUCACCGAGGCCACGGGAGUACGAUCGAGUGUACAGUGAACAAUGCUAGGGAGAGCUGCCUAUAUGGAAGAGCCCUAAUGUGUAAAAUUAAUUUAGUAGUGCUCCCAUGUGAUUUUAAUAGCUUUUAGGAGAAUGACAAAAAA
>cluster270.fasta:48
ACCCCAGGAAAUGUAAUUAUGUUUCAAAAAGUCAAUAAUACUGUGUCCAGGAAAGGGUUCCAUUAACACCAAUAAGUCCAGAUGAAAUACACAUCGUGGUGGUGACGGUAAAUGAAAACAUUCCGGACUGGGCCAGAAGCUAUCCCUAUGGUGCUAACAAAGACGGCAUCAUGGGAAAAAUUGCACCAUCCGUAACAAUGUCAAUGUGCUAAGAAAUUGAAAGUUAAGGGAGCAGAGGCGGCAGUCAAGCCUCCUCACGUAGUCCAAAUUAAAAUACCAGGCAGCAGUAGGGAUUCCUGCUAGAAUGGCUGGCAAUGGCGGUGAUGCUGCUCUUGCUUUGCUGCUGCUUGACAGAUUGAACCAGCUUGAGAGCAAAAUGUCUGGUAAAGGCCAACAACAACAAGGCCAAACUGUCACUAAGAAUGCUGCUGAGGCUUAAAACUGCAAAAUACUGCCACUAAAGCAUAAUGUAACACAAGCUUCGCAGACGUGGUCCAGAACAAACCCAAGGAAUUUGGGGACAGGAACUAAUCAGACAAGGAACUGAUUACAAACAUUGGCCGCAAAUUGCACUUUGCCCCAGCGCUUCAGCGUUCUUCGGAAUGUCGCGCAUUGGCAUGGAAGUCACACCUCGGGAACGUGGUUGACCUACACAGGUGCCAUCAAAUUGGAUGACAAAGAUCCAAAUUAAAGAUCAAGUCAUUUGCUGAAUAAGAUUGACGCAUACAAAACCCCACCAACAGAGCCUAAAAAGGAAAAAGAAGAAGGCUGAUGAAACUCAACAAGAGACAGAAGAAACAGCAAACUGUGACUCUUUCCUGCUGCAGAUUUGGAUGAUUUCCAAACAAUUGCAACAAUCCAUGAGCAGUGCUGACUCAACUCAGGCCUAAACUCAUGCAGACCAAGGCAGAUGGGCUAUAUAAACGUUUCGCUUUCCGUUUACGAUAUCUCUUGUGCAGAAUGAAUUCUCGUAACAUACACAAGUAGAUGUAGUUAUUAAUCUCCUAGCAAUCUUUAAUCAGUGUGUAAAUAGGGAGGACUUGAAAGAGCCACCACAUUUCCCGAGGCCACGCGGAGUACGAUGAGUGUACAGUGAACAAUGCUAGGGAGAGCUGCCUAUAUGGAAGAGCCCUAAUGUGUAAAAUUAAUUUUAGUAGUGCUAUCCCAUGUGAUUUUAAUAGCUUUUUAGGAGAAUGACAAAAACAC
>cluster129.fasta:48
CAAAAAAUUUCACCAAGAGGUGAAGUAAAGUACUUAAACCUCUAUAGUAACAAAUUUGCACUGACUUGCUUGCACUUUUUUUGUCCGGCGCUAGUGCCAGAUAUCAGACAGAGAAGUAUUUGUGCGGCAAGUGUUAUACAUGUCCAAAAGAAAGACAGAAUGAUUAUUUUUAUUCUUGUUUUAUUAUCUGUUGUGAACUGCAAGAUCAAGAAAUUUCACGCCUAAACGAACAUGAAAUUUUUAGUUCACCAAGAAUGUAGUUUCAACAUAUGUGUUGAUGACUUUCUAUUCUAAAUGGUAUAGAGUAGGAGCUAGAAAUCAGCACCUAUUGAAUUGUGGUGAUGAGGCUGGUUCUAACCCUCAGUACAUCGAUAUGGUAAUUAUACAGUUUAUAUCGAAUAAAUUGGGUAGUCUUAGUGCGUUGUUCGUCAUGAAGACUUUAGAGUAUAUGAGCGUUGUUUCUAAACGAACAAACUAAAAUGUCUGAUAAUGGACCCAAAUCAGCGAAAUGCACCCAUUACGUUUGGUGCCAGAUUCAAUGGCAGUAACAGAAUGAACGUGGGCGAUCAAAACAACGCGGCCCAGUUUCCAAAGUCCGAGAACUAAAUUCCCUCGAGGACAAGGCGUUCCAAUUAACACCAAUAGAGUCCAGAUGACCAAAUUGGCUACAAGAGCUACCAGACGAAUGUGGUGGUGACGGUAAAAUGAAAGAUAGUCCAAGAUGGUAUUACUACCAGGAACUGGGCCAGAAGCUGUCCUAUGGUGCUAACAAAGAGGCAUCAUAGGGUGAAAGGAAUACAAAAAUGCACCCGCAAUCCUGCUAACAAUGCUGCAAUCGUGUCAACUCUCAAAUGAAAGUAAGGGAAGAGGCGGCAGUCAAGCCUCGUUCCCAUCACGUAGUCGCAACAGUUUAGAAUUCAACCAGGCAGCAGUAGGGACCUAAAUGGCUGGCAAUGGCGGUGAUGCUUUGCUUUGCUGCUGCUUGACAGAUUGAACCAGCUUGAGAGCAAAAUGUCUGGUAAAGGCCAACAACAACAAGGCCAAACUGUCACUAAGAAUUGCUGCUGAGGCUUUAAGAAGCCUGAAAACGUACUGCCACUAAAGCAUGUAACACAGCUGCAGACGUGGUCCAGAACAAACCCAGAAAUUUGGGACCAGGAACUAAUCAGACAAGGAACUGAUUACAAACAUUGGCCGCAAAUUGCACAAUUUGCCCCGGUUCAGCGUUUUCGGAAUGUCGCGCAUUGGCAGAUCGGGAACGUGGUUGACCUACACAGGUGCCAUCAAAUUGGAUGACAAAGAUCCAAAUUAAACAAGUAUUUGCUGAAUAAGCAUUGACGCAUACAAAACCCCAACAGAGCCAAAAAGGAAAAAGAAGAAGGCUGAUGAAACUACCAGAGACAGAAGAAACAGCAAACUGUGACUCUUUCCUGAGAUUUGGAUGAUUUUCCAAACAAUUGCAACAAUCCAUGAGCAGUGCUGACUCAACUCAGGCCUAAACUCAUGCAGACAAGGCAGAUGGGCUAUAAAUUUCGCUUUCCGUUUACGAUAUAUUCUUGUGCAGAAUGAAUUCUCGUAACUCACACAAGUAGAUGUAGUUAACUUUAAUCCAUAGCAAUCUUUAAUCAGUGUGUAACAUUGAGGACUUGAAAGAGCCACCACAUUUCAGGCCACGGAGUACGAUCGAGUGUACAGUGAACAAUGCUAGGGAGAGCUGCCUAUAUGGAAGAGCCCUAAUGUGUAAAAUUAAUUUUUAGUGCUAUCCCCAUGUGAUUUUAAUAGCUUUUAGGAGAAUGACAAAAA
>cluster733.fasta:46
AUACAUUAUUGAUUGUUUCUAAACGAACAAACUAAAAUGUUGAUAAUGGACCCAAAUCAGCGAAUGCACCCCAUUACGUUUGGUGGACAGAUUCAACUGGCAGUAACCAGAAUGAACGCAGUGGGCGCAUAAACAACGUCGGCCCCAAGGUUUACCCAAUAAUACUGCGUCUUGUUCCCCUCCAUGGCAAGGAACUAAUCCUCGAGGACAAGGCGUUCCAAUUAACACCAAUAGAGUCCAGAUGACCAAAUUGGCUACCGAAGAGCUACCAGACGAAUCGUGGUGGUGACGGUAAAAUGAAAGAUCUCAGUCCAAGAUGGUAUUUCUACUACCUAGGAACUGGGCCAGAAGCUGGACCCCUAUGGUGCUAACAAAGACGGCAUCAUAUGGGUUGCAACUGAGGAGCCUUGAAUACACCAAAAGAUCAUGGCACCCGCAAUCCUGCUAACAAUGCUGCAAUCGUGCUACAUCCAAGGAACAUUGUCAAAAGGCUUUACGCAGAAGGGAGCAGAGGCGGCAGUCAAGCCUUCUCGUUCCUCAUCACGUAGUCGCAACAGUUUAAGAAAUUCAACCCAGGCAGCAGUAGGGAACUUCUCCUGCUAGAAGCUGGCAAUGGCGGUGAUGCUGCUCUUGCUUGCUGCUGCUUGACAGAUUGAACCAGCUUGAGAGCAAAAUGUUGGUAAAGGCCAACAACAACAAGGCCAAACUGUCACUAAGAAUUGCUGCUGAGGCUCUAAGAAGCCUGGCAAAACGUACUGCCACUAAAGCAUCAAUGUAACACAAGCUUCGGCAGACGUGGUCCAGAACAAACCCAAGGAAAUUUUGGGGACCAGGAACUAAUCAGACAAGGAACUGAUUACAAACAUUGGCCGCAAAUUGCACAAUUUGCCCCAGCGCUUAGCGUUUUCGGAAUGUCGCGCAUUGGCAUGGAAGUCACACCUUCGGGAACGUGGUUGACCUACACAGGUGCCAUCAAAUUGGAUGACAAAGAUCCAAAUUCAAAGAUCAAGUCAUUUGCUGAAUAAGCAUUGACGCAUACAAAACACCCACCAACAGAGCCUAAAAAGGAAAAAGAAGAAGGCUGAUGAAACUCAAGCCUCGCAGAGACAGAAGAAACAGCAAACUGUGACUUUCUCGAGAUUUGGAUGAUUUUCCAAACAAUUGCAACAAUCCAUGAGCAGUGCUGACUCAACUCAGGCCUAAACUCAUGCAGACCAAAGGCAGAUGGGCUAUAUAAACGUUUCGCUUUUCCGUUUACGAUAUAUUUGUGCAGAAUGAAUUCUCGUAACAUAGCACAAGUAGAUGUAGUUAACUUUAAUCAGCAAUCUUUAAUCAGUGUGUAACAUUAGGGAGGACUUGAAAGAGCCACCACUUCCGAGGCCACGCGGAGUACGAUCGAGUGUACAGUGAACAAUGCUAGGGAGAGCUGCCUAUAUGGAAGAGCCCUAAUGUGUAAAAUUAAUUUUAGUAGUGCUAUCCCCAUGUGAUUUUAAUAGCUUCUUAGGAGAAUGACAAAAA
>cluster475.fasta:46
UUUUAUACUUAUUAGACAAGGGUUCCAAUUAACACCAAGAGUCCAGAUGACCAAAUUGGCUACUCCAGACUACCAGACGAAUGUGGUGACGGUAAAAUGAAAGAUCAGUCCAAGAUGGUUUUACUACCUAGGAACUGGGCCAGAAGCUGGACCCUAUGGUGCUAACAAAGACGGCAUCAUUUGCAACUGAGGCCUUGAAUACACCAAAAGAUCCAAUCCUGCUAACAAUGCUGCAAUCGUGCUACACUUCCAAGGAACAAUUGCAAAAGGUUUACGCAGAAGGAGCAGAGGCGGCAGUCAAGCCUCUCGUUCCUCCACGUAGUCGCAACAGUUUAAGAAAUUCAACUCCAGGCAGCAGUAGGGAUCUGCUAGAAUGGCUGGCAAUGGCGGUGAUGCUGCUCUUGCUUUGCUGCUGCUUGACAGAUUGAACCAGCUUGAGAAAAUGUCUGGUAAAGGCCAACAACAACAAGGCCAAACUGUCACUAAGAAUUGCUGCUGAGGCUUCUAAGAAGCCUGGAAAACAUAAAAACUUCGGCAGACGUGGUCCAGAACAAACCCAAGGAAAUUUUGGGACCAGGAACUAAUCAGACAAGGAACUGAUUACAAACAUUGGCCGCAAAUUGCACAAUUUGCCCCAGCGUUCAGCGUUUCGGAAUGUCGCGCAUUGGCAUGGAAGUCACACUCGGGAACGUGGUUGACCUACACAGGUGCCAUCAAAUUGGAUGACAAAGAUCCAAAUUUAAGAUUUGCUGAAUAAGCAUUGACGCAUACAAAACCCCACCAACAGAGCCUAAAAAGGAAAAAGAAGAAGGCUGAUGAAACACAGAGACAGAAGAAACAGCAAACUGUGACUUUUCCUGCUGCAGAUUUGGAUGAUUUCCAAACAAUUGCAACAAUCAUGAGCAGUGCUGACUCAACUCAGGCCUAAACUCAUGCAGACCAAGGCAGAUGGGCUAUAAAACGUUUGCUUUUCCGUUUACUAUAUAGUCUUGUGCAGAAUGAUCUCGUAACUAGCACAAGUAGAUGUAGUUAACUUUAAUCUAGCAAUCUUUAAUCAGUGUGUAACAUUAGGAGGACUUGAAAGAGCCACCACUUCCCGAGGCCACGAGUACGAUCGAGUGUACAGUGAACAAUGCUAGGAGAGCUGCCUAUAUGAAGAGCCCUAAUGUGUAAAAUUAAUUUUAGUAGUGCUAUCCCCAUGUGAUUUUAAUAGCUUCUAGGAGAAUGACAA
>cluster454.fasta:46
AUUAAGAACAAACUAAAAUGUCUGAUAAGCCCAAAAUCAGCGAAAUGCACCCCAUUACGUUUGGCCUCAGAUUCAACUGGCAGUAACCAGAAUGAGACGCAGUGGGGCGAUAAAAACCGGCCCCAAGGUUUACCCAAUAAUACUGCGUUGUUCCCCUGGCAAGGAAGACCUUAAUUCCCUCGAGGACAAGGCGUUCCAAUUAACACCAAUAGCAGUCCAGAUGACCAAAUUGGCUACUCGAAGAGCUACCAGACGAAUUCGUGGUGGUGACGGUAAAAUGAAAGAUUCAGUCCAAGAUGGUAUUUCAUACCUAGGAACUGGGCCAGAAGCUGGACUUCCCUAUGGUGCUAACAAAAGACGGCAUCAUAUGGGUUGCAACUGAGGGAGCCUUGAAUACACCAAAAGAUACAUUGGCACCCGCAAUCCUGCUAACAAUGCUGCAAUCGUGCUACAACUUCCAAGGAACAACGUAAAAGUUUACGCAGAAGGGAGCAGAGGCGGCAGUCAAGCCUCUCUCGUUCCUCAUCACGUAGUCGCAAAUUUAAAAAUUCAACUCCAGGCAGCAGUAGGGAUCUCCUGCUAGAAUGGCUGGCAAUGGCGGUGAUGCUGCUUUCUUUGCUGCUGCUUGACAGAUUGAACCAGCUUGAGAGCAAAAUGUCUGGUAAAGGCCAACAACAACAAGGCCAAACUGUCACUAAGAAUUGCUGCUGAGGCUUCUAAGAAGCCGCAAAACGUACUGCCACUAAAGCAUACAAUGUAACACAAGCUUCGGCAGACGUGGUCCAGAACAAACCCAAGGAAAUUUUGGGGACCAGGAACUAAUCAGACAAGGAACUGAUUACAAACAUUGGCCGCAAAUUGCACAAUUUGCCCCAGCGCUUCAGCGUUUUCGGAAUGUCGCGCAUUGGCAUGGAAGUCACACCUCGGGAACGUGGUUGACCUACACAGGUGCCAUCAAAUUGGAUGACAAAGAUCCAAAUUAAAGAUCAAGUCAUUUGCUGAAUAAGCAUUGACGCAUACAAAACAUCCCACCAACAGAGCCUAAAAAGGACAAAAGAAGAAGGCUGAUGAAACUCAAGCCUUACCAGAGACAGAAGAAACAGCAAACUGUGACUCUUCCUGCUGCAGAUUUGGAUGAUUUCUCCAAACAAUUGCAACAAUCCAUGAGCAGUGCUGACUCAACUCAGGCCUAAACUCAUGCAGACCAAGGCAGAUGGGCUAUAUAACGUUUCGCUUUUCCGUUUACGAUAUAGUCUACUCUUGUGCAGAAUGAAUUCUCGUAACACAUAGCACAAGUAGAUGUAGUUAACUUUAAUCUCAUAGCAAUUUUAAUCAGUGUGUAACUUAGGGAGGACUUGAAAGAGCCACCACAUUUCACCGAGGCCACGCGGAGUACGAUCGAGUGUACAGUGAACAAUGCUGGGAGAGCUGCCUAUAUGGAAGAGCCCUAAUGUGUAAAAUUAAUUUUAGUAGUGCUAUCCCCAUGUGAUUUUAAUAGCUUUAGGAGAAUGACAAAAAA
>cluster419.fasta:46
AACAUUUGUUUAAACAAAAACUAAAAUGACCCAAUACGAAUUGGGCGAUGCUAACCAGAAUGAAGUUACCAUGCGUUGUAUGCAAGAACACACAGGCGUUCCUACACAGUCCAGAUGCAAAGAGUCCAGACGAAUCUGGUGGUGACGGUAAAAUGAAAAGUCCAAGAUGGUAUUACUACCAGGAACUGGGCCAGAAGCUGGACUCCCUAUGGUGCUAACAAAGGCAUCAGGGUGCCUGGAGCCUUAAUACACCAAAAAUUGGCACCCAAUCCUGCUACAAUGUGCAAUCGUCUAGGAAAAUAAAGUUCAGAAGGAGCAGAGGCGGCAGUCAAGCCUCUUUCCACUAGUCGCAACUUUAAGAAAUACCAGGCGCAGUAGGCUAAAUGGCUGGCAAUGGCGGUGAUGCUGCUUGCUGCUGCUUGACAGAUUGAACCAGCUUGAGAGCAAAAUGUCUGGUAAAGGCCAACAACAACAAGGCCAAACUGUCACUAAGAAUGCUGCUGAGGCUUUAAGAAGCCGGAAAACGUCUGCCACUAAGCAUCGUAACACAAUUCGGCAGACGUGGUCCAGAACAAACCAGGAAAUUUUGGGGACCAGGAACUAAUCAGACAAGGAACUGAUUACAAACAUUGGCCGCAAAUUGCACAUUUGCCCCAGCGCUUCAGCGUUUUCGGAAUGUCGCGCAUUGGCAUGGAAGUCACACGGGAACGUGGUUGACCUACACAGGUGCCAUCAAAUUGGAUGACAAAGAUCCAAAUUAAAUAAGUUUGAAUAAGCAUUGACGCAACAAAACCCACCAACAGAGCCUAAAAAGGACAAAAAGAAGAAGGCUGAUGAAACUCAAGCCAGAGACAGAAGAAACAGCAAACUGUGACUCUUCCUGCUGAGAUUUGGAUGAUUUCCAAACAAUUGCAACAAUCCAUGAGCAGUGCUGACUCAACUCAGGCCUAAACUCAUGCAGACCAAAGGCAGAUGGGCUAUAAAACGUUUCGCUUUCCGUUUACGAUAAUAGUCUACUUGUGCAGAAUGAAUUCUCGUAACAUAGCACAAGUAGAUGUAGUUAACUUUAAUCUCUAGCAAUCUUUAAUCAGUGUGUAACAUUAGGGAGGACUUGAAAGAGCCACCACAUUCGAGGCCACGGAGUACGAUCGAGUGUACAGUGAACAAUGCUAGGGAGAGCUGCCUAUAUGGAAGAGCCCUAAUGUGUAAAAUUAAUUUUAGUAGUGCUAUCCCUGAUUUUAAUAGCUUUAGGAGAAUGACAAAAAA
>cluster350.fasta:46
ACUUCCGAUAUAUUUUACAUUGAAGAUAGCGAACAAAAUAUAAUGGACCCAAAAUGGGGGCAAACACCAAGGUUACCAUAAUGUCAAAUCCGACGAAUGCAAUACAAAACUGGCAAGGCAAUACACCAAAACCGCAACAAUGCUGCAAUCAAUAAUGGGGGCACUGUCGCAACAGUUUAAAUACGGCAGAGCCUAAGUGUGGCGGUGAUGCUUUUUUCUGCUUGACAGAUUGACAAAUGGUAAAGGCCAACAACAACAAGGCCAAACUGUCUAAGAAUUAGUAACAAACAAAAACACAAGCUUCAGACGUGGUCCAGAACAAACCCAAGGAAAUUUUGGGACCAGGAACUAAUCAGACAAGGAACUGAUUACAAACAUUGGCAAAUUGCACUUCCCCAGCGCUUCAGCGUUUCGGAAUGUCGCGCUGGCAUGGAAGUCACACCUCGGGAACGUGGUUGACCUACACAGGUGCCAUCAAAUUGGAUGACAAAGAUCCAAAUUAAGAUCAAGUAUUUGUGAAUAAGCAUUGACGCAUACAAAACCCACCAACAGAGCCUAAAAAGGACAAAAAGAAGAAGGCUGAUGAAACCAAGCCCCAGAGACAGAAGAAACAGCAAACUGUGACUCUUCCUGCUGCAGAUUUGGAUGAUUUCCAAACAAUUGCAACAAUCCAUGAGCAGUGCUGACUCAACUCAGGCCUAAACUCAUGCAGACCAAGGCAGAUGGGCUAUAAACGUUUCGCUUCCGUUUACAUAUAUUUUGUGCAGAAUGAAUUACUAGCACAAGUAGAUGUAGUUAACUUUAAUUAGCAAUUUUAAUCAGUGUGUAGGAUAAGAGCACGAGGCCACGGUAGAGAGUUAGUGAAAUUAGAGAGCUCAUAAGAGCCCUAAUGUGUAAAAAUUUAUAGUGCUAUCCCCAUGUAUUUAAUGAAAAAA
>cluster209.fasta:46
CUCCAACAAUAUUUUAAACAAAAGUUGAUAAUGGACCCAAAUCAGCGAAUGCACCUGUUUGCAGAUUACGUAACAGAAUGAACGCAGGGCCGUCAAACAACGCGGCCCAAGGUUUACCCAAUACGUUUCUGAAGACUUAAAUUCCAGGACAAGGCGUUCCAAUUAACAAUGCAGUCCAGAUGACCAAAUGGUACCAAAGCUACAGACGAAUUCUGGUGGUGACGGUAAAAUGAAAGACAGUCCAAGAUGGUAUUAUACCAGGAAUGGGCCAGAAGCUGGAUGGUGCUAAAGACGGCACAUAGGUUGCAACUGAGGAGCCUUGAAUAACAAAAGCACCCCAAUCCUGUAACAAUGCUGCAAUCUGUAACUCAGAAAAUAAUGGGCGGGUCUUCCAUACUAGUCGCAAAGUAAGAAAUUAUCAGGCAGCAGUAGGGAUCUUGAAUGGCUGAAUGGCGGUGAUGCUGCUUGUUGCUGCUGCUUGACAGUUGAACCAGCUUGAAGCAAAAUGUUGGUAAAGGCCAACAACAACAAGGCCAAUGCUGAGGCUUCUAAGAAGCCUAAAACGUACUGCCACUAAAGCAAUGUAACACAAGCUGGCAGACGUGGUCCAGAACAAACCAAGGAAAUUUUGGGGACCAGGAACUAAUCAGACAAGGAACUGAUUAAACAUUGGCCGCAAAUUGCACAUUUGCCCCAGCGUUCGCUUCGGAAUGUCGCGCAUUGGCUGGAAGUCACACCUGGAACGUGGUUGACCUACACAGGUGCCAUCAAAUUGGAUGACAAAGAUCCAAAUUAAGAUAGUCAUUUGCUGAAUAAGCAUUGACGCAUAAAAUCCCACAACAGAGCCUAAAAAAAGAAGAAGGCUGAUGAAACUCAAGCCAGAGACAGAAGAAACAGCAAACUGUGACUCUUUAGAUUUGGAUGAUUUCUCCAAACAAUUGCAACAAUCCAUGAGCAGUGCUGACUCAACUAGGCCUAAACUCAUGCAGACAAAGGCAGAUGGGCUAUAAACGUUUCGCUUUCCGUUUACGAUAUAUAGUCUACUUGUGCAGAAUGAAUUUCGUAACUAUAGCACAAGUAGAUGUAGUUAAUUUAAUCCAUAGCAAUCUUUAAUCAGUGUGUAAUUAGGAGGACUUGAAAGAGCCACCACAUUUCCAGGCCACGCGAGUACGAUCGAGUGUACAGUGAACAAUGCUAGGGAGAGCUGCCUUAUGGAAGAGCCCUAAUGUGUAAAAUUAAUUUUAGUAGUGCUAUCCCCAUGUGAUUUUAAUAGCUUUAGGAGAAUGACAAAAA
>cluster1098.fasta:46
GUGUAACAAUUCAAUGCAACUAUGAAACUAACCAGGAAGAGAGUGUUAGUUAGAUAAAGAACAAAUAAAUGUUGAUAAGGACCCAACAUACGUUUUUAACUGGGUACCAGAAUGAAACCGUGGGCGCGAAACAACGGCCCCAAGGUUUACCCAAUAAUACUGCGUGUAGGCAAGGAAGACCUUAACCGAGGACAAGGCGUUCCAAUUAACACCUGCAGUCCAGAUGACCAAAUUGGGAAGAUACCAGACGAAUCGUGGUGGUGACGGUAAAAUGAAUUCAGUCCAAGAUGGUAUACUACCAGGAACUGGGCCAGAAGCUGGACUUCCCUAUGGUGCUAACAAAGACGGCAUCAUGGGUGCAACUGAGGAGCCUUAAAUACACCAAAAGAUCAUGGCACCCGCAAUCCUGCUAACAAUGCUGCAAUCGUGCUACCUCAAGGAACAACAUUGCAAAGGUUAGCAGAGGCAGAGGCGGCAGUCAAGCCUCUUCGUUCCUCAUCACGUAGUCGCAACAGUUUAAGAAAUUACCAGGCAGCAGUAGGGAACUUCUCCUGCUAGAAUGCUGGCAAUGGCGGUGAUGCUGCUCUUGUUGCUGCUGCUUGACAGAUUGAACCAGCUAGAGCAAAAUCUGGUAAAGGCCAACAACAACAAGGCCAAACUGUACUAAGAUUGUGCUGAGGCUUCUAAGAAGCCGGCAAAACGUACUGCCACUAAAGCAUAUGUAACACAAGCUCGGCAGACGUGGUCCAGAACAAACCCAAGGAAAUUUUGGGGACCAGGAACUAAUCAGACAAGGAACUGAUAAACAUUGGCCGCAAAUUGCACUUUGCCCCAGCGCUCAGCGUUCGGAAUGUCGCGCAUUGGCAUGGAAGUCACACGGGAACGUGGUUGACCUACACAGGUGCCAUCAAAUUGGAUGACAAAGAUCCAAAUUAAAGAUAAGUCAUUUUGCUGAAUAAGCAAUUGACGCAUACAAAACAUUCCCACCAACAGAGCCAAAAAGGACAAAAGAAGAAGGCUGAUGAAACUCAAGCCCAGAGACAGAAGAAACAGCAAACUGUUUUUCCUGCCAGAUUUGGAUGAUUUCUCCAAACAAUUGCAACAAUCCAUGAGCAGUGCUGACUCAACUCAGGCCUAAACUCAUGCAGACAAAAGGCAGAUGGGCUAUAUAAACGUUUCGCUUUCCGUUUACGAUAUAGUCUACUUUGUGCAGAAUGAAUUUCGUAAUCAUAGCACAAGUAGAUGUAGUUAACUUUAAUCUCCAUAGCAAUCUUUAAUCAGUGUGUAACAUUGGGAGGACUUGAAAGAGCCACCUUCCGAGGCCACGCGAGUACGAUCGAGUGUACAGUGAACAAUGCUAGGGAGAGCUGCCUAUAUGGAAGAGCCCUAAUGUGUAAAAUUAAUUUUAGUAGUGCUAUCCCCAUGUGAUUUUAAUAGCUUCUUAGGAGAAUGACAAAA
>cluster1022.fasta:46
CUCAGGCAGAAGUCAAUGGACCUUUAAAACUAAAUGAUAAUGGCCAAAACUUGCAUUGUAACAGAAUAACAGGGGCGAAAAACGCCUUGGCAAGGAAGACCUUAAAUUCCCGAGGACAAGGCGUUCCAAUUAACACCAAAGUCCAGAUGACCAAAUUGGCUACGAAGAGCUACCAGACGAAUCUGGUGGUGAGGUAAAAUCAGUCCAAGAUGGUAUUACUACCUAGGAACUGGCCAGAAGCUAUAUGGUGCUAACAAAGAGGCAUCAUUGGUUGCAUGAGCUAAUACACAAUUUGGCACCCGCAAUCCUGCUAACAAUGCUGCAAUCGUGCUAAUUCCAAGGAACAAUUGCAAAGUUACGCAGAAGGGAGCAGAGGCGGCAGUCAAGCCUCUGUCCUCAUCACGUAGUCGCAACAGUUUAAGAAAUUCAACCCAGGCAGCAGUAGGGGAACUUUCCUGCUAGAAUGGCUGGCAAUGGCGGUGAUGCUGUGUUUGCUGCUGCUUGACAGAUUGAACCAGCUUGAGAGCAAAAUGUCUGGUAAAGGCCAACAACAACAGGCCAAACUGUUAAAAUGUGCUGAGGCUUUAAGAAGCUGGCAAAACGUACUGCCACUAAAGCAAUGUAACAAAUCGAGACGUGGUCCAGAACAAACCCAAGGAAAUUUUGGGGACCAGGAACUAAUCAGACAAGGAACUGAUUACAAACUGGCCGCAAUUGCACUUUGCCCCAGCGUUCAGCGUUGAAUGUCGCGCAUUGGCAUGGAAGUCACACCGGGAACGUGUUGACCUACACAGGUGCCAUCAAAUUGGAUGACAAAGAUCCAAAUUAAAGAUGUCAUUUGUGAAUAAGCAUUGACGCAUACAAAAAUUCCCACCAACAGAGCCUAAAAAGGACAAAAGAAGAAGGCUGAUGAAACAAGCCCAGAGACAGAAGAAACAGCAAACUGUGACUUUUGCUGCAGAUUUGGAUGAUUUCCAAACAUUGCAACAAUCCAUGAGCAGUGCUGACUCAACCAGGCCUAAACUCAUGCAGACAAGGCAGAUGGGCUAUAUAAACGUUUCGCUUUUCCGUUUACGAUAUAGUCUACUCUUGUGCAGAAUGAAUUCUCGUAACUACAUAGCACAAGUAGAUGUAGUUAACUUUAAUCUCACAUAGCAAUCUUUAAUCAGUGUGUAAAUAGGGAGGACUUGAAAGAGCCACCACAUUUCACCGAGGCCACGCGGAGUACGAUCGAGUGUACAGUGAACAAUGCGGAGAGCUGCCUAUAUGGAAGAGCCCUAAUGUGUAAAAUUAAUUUAGUAGUGCUAUCCCUUGAUUUUAAUAGCUUUUAGGAGAAUGACAAAA
>cluster856.fasta:44
GCAUAAUCAUUAUACAACUUGUUUAGAUUUUCUAAACGAACAAACUAAAAUGUCUGAUAAUGGACCCAAAAUCAGCGAAUGCACCCGCAUUACGUUUGGUGGCCCAGAUUCAACUGGCAGUAACCAGAAUGAGAACGCAGUGGGCGCGAUCAAAACAACGUCGGCCCCAAGGUUUACCCAAUAAUACUGCGUUUGUUCCCCCAAAUGGCAAGGAAGACCUUAAAUUCCCUCAGGACAAGGCGUUCCAAUUAACACCAAUAGCAGUCCAGAUGACCAAAUUGGCUACCGAAGAGCUACCAGACGAAUCGUGGUGGUGACGGUAAAAUGAAAUCAGUCCAAGAUGGUAUUCUACUACCGGAACUGGGCCAGAAGCUGGACUUCCCUAUGGUGCUAACAAAGACGGCAUCAUAUGGGUUGCAACUGAGGAGCCUUGAAUACACCAAAAGAUUUGGCACCCGCAAUCCUGCUAACAAUGCUGCAAUCGUGCUACAACUUCCAAGGAACAAUUGUCAAAAGGCUUACGCAGAAGGGAGCAGAGGCGGCAGUCAAGCCCUUCUCGUUCCUCAUCACGUAGUCGCAACAGUUUAAGAAAUUCAACCGCAGCAGUAGGGGAACCUGCUAGAAUGGCUGGCAAUGGCGGUGAUGCUGCUCUUGCUUUGCUGCUGCUUGACAGAUUGAACCAGCUUGAGAGCAAAAUGUCUGGUAAAGGCCAACAACAACAAGGCCAAACUGUAAAAAAUUGCUGCUGAGGCUUCUAAGAAGCCUGGCAAAACGUACUGCCACUAAAGCAUCAAUGUAACACAAGCUUCGGCAGACGUGGUCCAGAACAAACCCAAGGAAAUUUUGGGGACCAGGAACUAAUCAGACAAGGAACUGAUUACAAACAUUGGCCGCAAAUUGCACAAUUUGCCCCAGCGCUUCAGCGUUCUUCGGAAUGUCGCGCAUUGGCAUGGAAGUCACACUUCGGGAACGUGGUUGACCUACACAGGUGCCAUCAAAUUGGAUGACAAAGAUCCAAAUUAAAGAUCAAGUCAUUUGCUGAAUAAGCAUUGACGCAUACAAAACAUUCCCACCAACAGAGCCUAAAAAGGACAAAAGAAGAAGGCUGAUGAAACUCAAGCCAGAGACAGAAGAAACAGCAAACUGUGACUCUUCCUGCUGCAGAUUUGGAUGAUUUCCAACAAUUGCAACAAUCCAUGAGCAGUGCUGACUCAACUCAGGCCUAAACUCAUGCAGACCAAAGGCAGAUGGGCUAUAUAAACGUUUCGCUUUUCCGUUUACGAUAUAGUCUAUCUGUGCAGAAUGAAUUCUCGUAACAUAGCACAAGUAGAUGUAGUUAACUUUAAUCAGCAAUCUUUAAUCAGUGUGUAACAUUAGGGAGGACUUGAAAGAGCCACCACAUUUCCGAGGCCACGCGGAGUACGAUCGAGUGUACAGUGAACAAUGCUGGGAGAGCUGCCUAUAUGGAAGAGCCCUAAUGUGUAAAAUUAAUUUAGUAGUGCUAUCCCCAUGUGAUUUUAAUAGCUUCCUAGGAGAAUGACAAAAA
>cluster701.fasta:44
AAACUAUUUAAACGAACAAAAAAUUGACAAAAUCAGCGAACCCGCAUUACGUUUGAGAUUCAUGCACAAGGAAAAGCCAGGUUUACCCAAUAAUACUGCGUCAAAUGGCAAGGAAGACCUUACCGGUUCAUAACACAAUAGCAGUCCAGAUGACCAAAUUCUACCGAAGAGCUACCAGACGAAUUUGGUGGUGACGGUAAAAUGAAAGUUCGUCCAGAUGGUCGAGGCAAGCUUCCCUAUGGUGCUAAAAUACUGAGGAGCCUUGAACAAAUUGGCACCCGCAAUCCUGCUAACAAUGCUGCAAUCGUGCUACAACUUCCAAGGAACAAUAAAGAGAGGGGGUAACUCUCAUCACGAGUCGCAACAGUUUAAGAAAUUCAACUCCAGGCAGCAGUAGGGGAAUUCUGCUAGAAUGGCUGGCAAUGGCGGUGAUGCUGCUCUUGCUUUGCUGCUGCUUGACAGAUUGAACCAGCUUGAGAGCAAAAUGUUGGUAAAGGCCAACAACAACAAGGCCAAACUGUCACUAAGAAUUGCUGCUGAGGCUUCUAAGAAGCCGAAAAGUACUGCCACUAACAAUGUAACACAAGCUUCGGCAGACGUGGUCCAGAACAAACCCAAGGAAAUUUUGGGGACAGGAACUAAUCAGACAAGGAACUGAUUACAAACAUUGGCCGCAAAUUGCACAAUUUGCCCCAGCGCUUCAGCGUUUCGGAAUGUCGCGCAUUGGCAUGGAAGUCACACCUUCGGGAACGUGGUUGACCUACACAGGUGCCAUCAAAUUGGAUGACAAAGAUCCAAAUUAAAGAUCAAGUCAUUUGCUGAAUAGCAUUGACGCAAAAAUCCCACCAACAGAGCCUAAAAGGACAAAAGAAGAAGGCUGAUGAAACUCAAGCCCCAGAGACAGAAGAAACAGCAAACUGUGACUCUUCCUGCUGCAGAUUUGGAUGAUUUCCAAACAAUUGCAACAAUCCAUGAGCAGUGCUGACUCAACUCAGGCCUAAACUCAUGCAGACAUCAAGGCAGAUGGGCUAUAUAAACGUUCGCUUUUCCGUUUACGAUAUAGUCUACUUGUGCAGAAUGAAUUUCGUAACAUAGCACAAGUAGAUGUAGUUAACUUUAAUCUCACAUAGCAAUCUUUAAUCAGUGUGUAACAUUGGGAGGACUUGAAAGAGCCACCACAUUUUCACCGAGGCCACACGAUCGAGUGUACAGUGAACAAUGCUAGGGAGAGCUGCCUAUAUGGAAGAGCCCUAAUGUGUAAAAUUAAUUUAGUAGUGCUAUCCCAUGAUUUUAAUAGCUUUUUAGGAGAAUGACAAAAAA
>cluster693.fasta:44
CAAACUAAAUUGAUAAUGCCCAAAGUACAGAAUAGAACACGCCUUACCCAAUAAUACUCUCGUUCAAUACCCGACAAGGCGUUCCAUUAACCAAGUCCAGAUGACCAAAUUGGCUACUCGAAGAGCUACCAGACGAUCUGGUGGUGAGGAAAACAGUCCAAUGUAUUACCAGAACUGGGCCAGAAGCUGGACUUCCUAGGUGCUAACAGAUGUUGCAACUGAGGCUACCGCAAUCCUGCUAACAAUGCUGCAAUCGUUCAAGGAACAACAUGAAAGCUUUACGCAGAAGGGAGCAGAGGCGGCGUAACCUUCUCGUUCCUCAUCACGUAGUCGCAACAGUUUAAGAAAUUCCAGGCAGCAGUGGGAACUUUCCUGCUAGAAUGGCUGGCAAUGGCGGUGAUGCUGCUCUUCUUUGCUGCUGCUUGACAGAUUGAACCAGCUUGAGAGCAAAAUGUCUGGUAAAGGCCAACAACAACAAGGCCAAAUGUUAAAUUGCUGCUGAGGCUUUAAGAAGCCCAAAACGUACUGCCACUAAAGCAUCAAUGUAACACAAGCUUCGCAGACGUGGUCCAGAACAAACCCAAGAAUUUUGGGGACCAGGAACUAAUCAGACAAGGAACUGAUUACAAACAUUGGCCGCAAAUUGCACAAUUCCCCAGCGUGUUCGGAAUGUCGCGCAUUGGCAUGGAAGUCACACCUGGAACGUGGUUGACCUACACGUGCCAUCAAAUUGGAUGACAAAGAUCCAAAUAAAGAUCAAGUCAUUUGCUGAAUAAAUUGACGCAUACAAAACAUUCCCACCAACAGAGCCUAAAGGACAAAAGAAGAAGGCUGAUGAAACUAACCAGAGACAGAAGAAACAGCAAACUGUGACUUUUCCUGCUGCAGAUUUGGAUGAUUUCCAAACAAUUGCAACAAUCCAUGAGCAGUGCUGACUCAACUCAGGCCUAAACUCAUGCAGACACAAGGCAGAUGGGCUAUAUAAACGUUUCGCUUUCCGUUUACGAUAUAUAGUCUAUCUUGUGCAGAAUGAAUUCUCGUAAACAUAGCACAAGUAGAUGUAGUUAACUUUAAUCCAUAGCAAUCUUUAAUCAGUGUGUAACAUUGGGAGGACUUGAAAGAGCCACCACAUUUCACCGAGGCCACGCGGAGUACGAUCGAGUGUACAGUGAACAAUGCUAGGGAGAGCUGCCUAUAUGGAAGAGCCCUAAUGUGUAAAAUUAAUUUUAGUAGUGCUAUCCCCAUGUGAUUUUAAUAGCUUCUUAGGAGAAUGACAAAA
>cluster658.fasta:44
CUACAUCAUUUUUUGCUUGUCCUGACGGCGUAAACACGUCUAUCUACGCAGAUCAGUUUCUGUAUCAAUUUUAUUGUUGGCAAUAGUGUUUUCACACGAAAGACAGUUAUUCAUUAUUUUUAUUUGUGUUUUAGCCUUUAUUUUUUAUUUUUAUUUUGUCUUGAACUGCAAGAUCAAAUCACGCCUAAACGAACAUGAAAUUUUUUUGAAUAUACUGUAGCUGCAUUUACCAAGAAUGUAGUUUAGAUGUACAUCAACCAUGAGUUGAUGACCGUUCCUAUUUUAUUCUAAAUGGUAUUAGAGUAGGAGCUAGAAAAUCAGCACCUUUAAUUGAAUUGUGCGUGGAUGAGGCUGGUUCUAAAUCACCCAUAGUACAUCGAUAUCGGUAAUUAUACAGUUUCCUUUACCUUUACAAUUAAUUGCCAGGAACCUAAAUUGGUAGUCUUGUAGUGCGUUGUUCGUUCUAUGAAGACUUUUAGAGUAUCAUGAGUUCGUGUUGUUUAGAUUUCUCUAAACGAACAAACUAAAAUGUCUGAUAAUGGACCCCAAAAUCAGCGAAUGCACCCGCAUUACGUUUGGUGGACCCAGAUUAACUGGCAGUAACCAGAAUGAGACGCAGGGGCGCGAUCAAAACAACGUCGGCCCCAAGGUUUACCCAAUAAUACUGCGUCUUCCUCAAAUGGCAAGGAAGACCUUAAAUUCCCCGAGGACAAGGCGUUCCAAUUAACACCAAUAGCAGUCCAGAUGACCAAAUUGGCACUACCGAAGAGCUACCAGACGAAUUCGUGGUGGUGACGGUAAAUGAAAGAUUCAGUCCAAGAUGGUAUUACUACCUAGGAACUGGGCCAGAAGCUGGACUCCCUAUGGUGCUAACAAAGACGGCAUCAGGUGCAACUGAGGGAGCCUUGAAUACACCAAAAGAUUGGCACCCGCAAUCCUGCUAACAAUGCUGCAAUCGUGCUUUCCAAGGAACAACAUUGCAAAGUUUAGCAGAAGGAGCAGAGGCGGCAGUCAAGCCUCUCGUUCCCAUCACGUAGUCGCAACAGUUUAAGAAAUUCAACUCCAGGCAGCAGUAGGGGACUGCUAGAAUGGCUGGCAAUGGCGGUGAUGCUGCUUUGUUGCUGCUGCUUGACAGAUUGAACCAGCUUGAGAGCAAAAUGUCUGGUAAAGGCCAACAACAACAAGGCCAAACUGUCACUAAGAAUGCUGAGGUUAAGAAGCCGGCAAACGUACUGCCACUAAAGCAUCAAUGUAACACAAGCUUGCAGACGUGGUCCAGAACAAACCCAAGGAAAUUUUGGGGACCAGGAACUAAUCAGACAAGGAACUGAUUACAAACAUUGGCCGCAAAUUGCACAAUUUGCCCCAGCGCUUCAGCGUUGGAAUGUCGCGCAUUGGCUGGAAGUCACACCGGAACGUGGUUGACCUACACAGGUGCCAUCAAAUUGGAUGACAAAGAUCCAAAUUAAAGAUCAAGUCAUUUGUGAAAAGCAUUGACGCAUACAAACUCCCACCAACAGAGCCUAAAAAGGAAAGAAGAAGGCUGAUGAAACUCAAGCCAGAGACAGAAGAAACAGCAAACUGUGACUCUUCCUGCUGCAGAUUUGGAUGAUUCCAAACAAUUGCAACAAUCCAUGAGCAGUGCUGACUCAACUCAGGCCUAAACUCAUGCAGACAAGGCAGAUGGGCUAUAUAAACGUUUUUCCGUUUACGAUAUAGCUACUUUGUGCAGAAUGAAUUCUCGUAACAUAGCACAAGUAGAUGUAGUUAACUUUAAUCAGCAAUCUUAAUCAGUGUGUAACAUUAGGGAGGACUUGAAAGAGCCACUUCACCGAGGCCACCGGAGUACGAUCGAGUGUACAGUGAACAAUGCUAGGAGAGCUGCCUAUAUGGAAGAGCCCUAAUGUGUAAAAUUAAUUUUAGUAGUGCUAUCCCAUGUGAUUUUAAUAGCUUUAGGAGAAUGACAAAAA
>cluster632.fasta:44
UCCAGGUAACAAUGUUUCAAACGAACAAACUAAAAUGUCUGAUAAUGGACCCAAAACCUUUGGUGGCUUAACUGGCAGUAACCAGAAUGGCGACGCCCAAGGUUUACCCAAAUAUGCGUCUGCAGGAAGACCUUAAAUUCCCGAGGACAAGGCGUUCCAUACCAAUAAGUCCAGAUGACAAAUGCUACGAACUACCAGACGAAUGGUGGUGACGGUAAAUGAAAGAUCAGUCCAAGAUGGUAUUUACUACCUAGGAACUGGGCCAGAAGCUGACUUCCCUAUGGUGCUAACAAGACGGCUCAAGGGUAACGGACCUUAAAUACACCAAAAAUAUUGGCACCCGCAAUCCUGCUAACAAUGCUGCAAUCGUGCACAUUCGGAAACUAAAGGCUUAGCAGAAGGGAGCAGAGGCGGCAGUCAAGCCUCUUCGUAGUCGCAACAGUUAAAAUUCAACCCAGGCAGCAGUAGGGGACCUGCUAGAAUGGCUGGCAAUGGCGGUGAUGCUCUUUGCUGCUGCUUGACAGAUUGAACCAGCUUGAGAGCAAAAUGUCUGGUAAAGGCCAACAACAACAAGGCCAAACUGUAAAAAGCUGCUGAGGCUAGAGCCUGAAACGUACUGCCACUAAAAGUAACACAAGCUAGACGUGGUCCAGAACAAACCCAAGGAAAUUUUGGGACCAGGAACUAAUCAGACAAGGAACUGAUUACAAACUUGGCCCAAAUUGCUUCCUUUUCGGAAUGUCGCGCUGUGGAAGUCACCGAACGUGGUUGACCUAACAGGUGCCAUCAAAUUGGAUGACAAAGAUCCAAAUUAAAGAUCAAGUCAUUUGUGAAAAUUGACGCAUACAAAACACCCACCAACAGAGCCUAAAAAGAAAAGAAGAAGGCUGAUGAAACUCAAGCCAGAGACAGAAGAAACAGCAAACUGUGACUUUCCUGCUGCAGAUUUGGAUGAUUUCCAAACAAUUGCAACAAUCCAUGAGCAGUGCUGACUCAACCAGGCCUAAACUCAUGCAGACAAGGCAGAUGGGCUAUAUAAUUUCGCUUUCCGUUACGAUAUAGUUACUCUUGUGCAGAAUGAACUCUAGCACAAGUAGAUGUAGUUAAUUUAUAGCAAUUUUAAUCAGUGUGUAACAUGGGAGGACUUGAAAGAGCCACCACAUUUCACCGAGGCCACCGGAGUACGAUCGAGUGUACAGUGAACAAUGCUAGGGAGAGCUGCCAUAUGGAAGAGCCCUAAUGUGUAAAAUUAAUUUUAGUAGUGCUAUCCCCAUGUGAUUUUUAAUAGCUUCUAGGAGAAUGACAAAA
>cluster605.fasta:44
UCGUAACAAAAUUUUGAUGCUGCAAAGAGGGAGCUAGAAUCACUAAUUGAAUUGGUGAUGAGGCUGGUUUACACAUCAGUAAUUUACAAUUAAUUCCAGGAACCUUAGUCGUUUUAUUUUAAGUAUCAUGAGUCGUGUUUUAGAUUCAUUAAACGAAAAACUAAAAUGUCUGAUAAUGGACCCAAAAUCAGCAGCACCCCGCAUUACGUUUGGUGCAGAUUAUGGCGUAACCAGAAUGGACGGGGCGCGAUCAAAACAACGUCGCCCCAAGGUUUACCCAAUAAUACUGCGUCUUGGUUCCUUGAAGGAAGACCUUAAAUUCCCUCGAGGACAAGGCGUUCCAAUUAACACCAAUGCAGUCCAGAUGACCAAAUUGGCUACUACGAAGAGCUACCAGACGAAUUCGUGGUGGUGACGGUAAAUGAAAGAUUCAGUCCAAGAUGGUAUUACUACCUAGGAACUGGGCCAGAAGCUGGACUCCCUAUGGUGCUAACAAAGAGGCAUCAUAUGGGUUGCAACUGAGGAGCCUUGAAUACACCAAAAGAUAUGGCACCCGCAAUCCUGCUAACAAUGCUGCAAUCGUGCUACAUUCCAAGGAACAAUUGCAAAAGGCUUUUACGCAGAAGGAGCAGAGGCGGCAGUCAAGCCUUCCUCUCACGUAGUCGCAACAGUUUAAGAAAUUCAACCAGGCAGCAGUAGGGGAACUUCCCUGCUAGAAUGGCUGGCAAUGGCGGUGAUGCUGCUCUUGCUUGCUGCUGCUUGACAGAUUGAACCAGCUUGAGAGCAAAAUGUCUGGUAAAGGCCAACAACAACAAGGCCAAACUGUCACUAAGAAUUUGCUGCUGAGGCUUCUAAGAAGCCGGCAAACGUACUGCCACUAAAGCAUACAAUGUACACAAGCUUGGCAGACGUGGUCCAGAACAAACCCAAGGAAAUUUUGGGGACCAGGAACUAAUCAGACAAGGAACUGAUUACAAACAUUGGCCGCAAAUUGCACAAUUUGCCCCAGCGUUCAGCGUUUUCGGAAUGUCGCGCAUUGGCAUGGAAGUCACACCUCGGGAACGUGGUUGACCUACACAGGUGCCAUCAAAUUGGAUGACAAAGAUCCAAAUUAAAGAUCAAGUCAUUUGCUGAAUAAGCAUUGACGCAUACAAAACAUCCCACCAACAGAGCCUAAAAAGAAAAGAAGAAGGCUGAUGAAACUCAAGCCAAGAGACAGAAGAAACAGCAAACUGUGACUCUUCCUGCUGCAGAUUUGGAUGAUUUCCAAACAAUUGCAACAAUCCAUGAGCAGUGCUGACUCAACUCAGGCCUAAACUCAUGCAGACACAAGGCAGAUGGGCUAUAUAAACGUUUCGCUUUCCGUUUACGAUAUAGUCUACUUGUGCAGAAUGAAUUCUCGUAACACAUAGCACAAGUAGAUGUAGUUAACUUUAAUCUCACAUAGCAAUUUUAAUCAGUGUGUAACAUUAGGGAGGACUUGAAAGAGCCACCACUUUCCCGAGGCCACGCGAGUACGAUCGAGUGUACAGUGAACAAUGCUAGGGAGAGCUGCCUAUGGAAGAGCCCUAAUGUGUAAAAUUAAUUUAGUAGUGCUAUCCCAUGUGAUUUUAAUAGCUUUUUAGGAGAAUGACAAAAA
>cluster594.fasta:44
UAAAAAUAUAAGCCCAAAACCAAUUCAACUGGCAGUAACCAGGAGAACGCAGUGGGCGCAUAAAAACCGCCCCAAGGUUUCCCAAUAAUUCCUCCUUGGCAAGGAAGACAUCGAGGACAAGGCGUUCCAUACCCAAUGCAGUCCAGAUACCAAAUUGGCACUCCGAAGAGCUACCAGACGAUCGUGGUGACGGUAAAGAAAUCUCCAAUCUACCAGGAACUGGGCCAGAAGCUGGUCCCUAUGGUGCAAAGAGGCUCAUGGGUUGCAACUAGGAGCCUUAAUACACCAAAAGAUCUCCUGCUAAAAUGCUGCAAUGUGCUAACACAUUGCAAAAGUUUCAAGAGCAGAGGCGGCAGUCAAGCCUCUCGUUCCAUCACGUAGUCGCAACAGUAAUUAACCAGGCAGCAGUAGGAACUCCAGAAUGGCUGGCAAUGGCGGUGAUGCUGCUUUUUUGCUGCUUGACAGAUUGAACCAGCUUGAGAGCAAAAUGUCUGGUAAAGGCCAACAACAACAAGGCCAAACUGUCACUAAGAAUGUCUAAGAAGCGGAAAAGCUGCCACUAAAGCAUACAAUGUAACACAAGCUUGCAGACGUGGUCCAGAACAAACCCAAGGAAAUUUUGGGGACAGGAACUAAUCAGACAAGGAACUGAUUACAAACAUUGGCCGCAAAUUGCCUUUGCCCCUUCAGCGUUUCGAAUGUGCGCUGGCAUGGAAGUCACACCUCGGAACGUGGUUGACCUACACAGGUGCCAUCAAAUUGGAUGACAAAGAUCCAAAAAAGAUCAAGUCAUUUGAAAAGCAUUGACGCAUACAAAAUUCCCACCAACAGAGCCUAAAAAGGAAAAAGAAGAGCUGAUGAAACUAGCCCCAGAAGAAGAAACAGCAAACUGUGACUCUCCUGCUGCAGAUUUGGAUGAUUUCCAAACAAUUGCAACAAUCCGAGCAGUGCUGACUCAACUCAGGCCUAAACUCAUGCAGACCAAGAUGGGCUAUAUAAACGUUUUUCCGUUUACGAUAUAGUUACUUGUGCAGAAUGAAUUCUAUAGCACAAGUAGAUGUGUUAACUUAUAUUUAAUCAGUGUGUAACAUUGGAGGACUUGAAAGAGCCACCAUUCCGAGGCCCGGAGUACGAUCGAGUGUACAGUGAACAAUGCUAGGAGAGCUGCCUAUAUGGAAGAGCCCUAAUGUGUAAAAUUAAUUUAGUAGUGCUAUCCCAUGUGAUUUUAAUAGCUUAGGAGAAUGACAAAA
>cluster511.fasta:44
AAUUUUGUAAAUAACAAAAUCAAAUGCUCCGAUACUUGUGACGUAAACCAGGUUUACCCAAUAAUUGUUGUUCCCAUGCAAAAGACUUACCUGAGGACAAGGCGUUCCAAUAACACAAAGUCCAGAUGACCAAAUUGGCUACUCGAAAGCUACCAAGAAUUUGGUGUGACGGUAAAUAAAAUUCAGUCAAGAUGGUUUCUCGGAACUGGCCAGAGUGGACUUCCCUAUGGUGCUACAAAGGAUAUAGUUUAGAACACCAAAAAUUUACAAUUCUACAUGCUGCAAUUCAACUUCCAAGGAACAUAUUUAAAAGGCGCAAGGGAAGAGGCGGCAUCAAGCCUCCUCGUUCCUCAUCACGUAGUCGCAACAGUUUAAGAAAUUUCCAGGCAGGUCUGCUAGAAUGGCUGGCAAUGGCGGUGAUGCUGCUCUUGCUUUGCUGCUGUUGACAGAUUGAACCAGCUUGAGAGCAAAAUGUCUGGUAAAGGCCAACAACAACAAGGCCAAACUGUUAAGAAUGCUGCUGAGGCUUUAAGAAGCCUGGCAAAACGUACUGCCACUAAAGCAUACAAUGUAACACAAGCUUGCAGACGUGGUCCAGAACAAACCCAAGGAAAUUUUGGGGACCAGGAACUAAUCAGACAAGGAACUGAUUACAAACAUUGGCCGCAAAUUGCACAAUUUGCCCCAGCGCUUCAGCGUUUCGGAAUGUCGCGCAUUGGCAUGGAAGUCACACCCGGGAACGUGUUGACCUACACAGGUGCCAUCAAAUUGGAUGACAAAGAUCCAAAUUAAAGAUCAAGUCAUUUGCUGAAUAAGCAUUGACGCAUACAAAACAUCCCACCAACAGAGCCUAAAAAGGACAAAAAGAAGAAGGCUGAUGAAACUCAAGCCUCAGAGACAGAAGAAACAGCAAACUGUGACUCUUUCCUGCUGCAGAUUUGGAUGAUUCUCCAAACAAUUGCAACAAUCCAUGAGCAGUGCUGACUCAACUCAGGCCUAAACUCAUGCAGACAAAGGCAGAUGGGCUAUAUAAACGUUUCGCUUUCCGUUUACGAAUAUAGUCUACUUGUGCAGAAUGAAUUCUCGUAACUACAUAGCACAAGUAGAUGUAGUUAAUUUAAUCUCAUAGCAAUCUUUAAUCAGUGUGUAACAUUAGGGAGGACUUGAAAGAGCCACCACAUUUCACCGAGGCCACGCGGAGUACGAUGAGUGUAAGUGAACAAUGCUAGGGAGAGCUGCCUAUAUGGAAGAGCCCUAAUGUGUAAAAUAAUUUUAGUAGUGCUAUCCCAUGUAUUUUAAUAGCUUUUAGGAGAAUGACAAAAAA
>cluster343.fasta:44
UUAAUAGAAUGAUGUGCUCAUGGUGUGUUUUAAACGAACAAAAAAUUGAUAAUGGACCCCAAAAUCAGGAAUGCACCCUGGCAGAUUAGGUAACCAGAAUGAGAGCAGUGGCGGAAAAGCCCAAGGUUUACCCAAUAAUACUGCGUUGUCCACUUAUCCGAGGACAAGGCGUUCCAACCCAUAGUCCAGAUGACCAAUUACUACCGAAGAGCUACCAGACGAAUUGUGGUGGGAAAUCCAGUUAACAGGAAUGGGCCAGAAGCUGCUGAAAAAGUGCAACUGAGGGAGCCUAAAAUGCACCCGCAAUCCUGCUAACAAUGCUGCAAUACUUCCAAGGAACAAUUGCAAAGUUUACAGAAGGGAGCAGAGGCGGCGCAACCUCUUCCUCAUCACAGUCGCAACAGUUUAAAUUAACCAGGCAGCAGUAGGGACUGUAGAAUGCUGGCAAUGGCGGUGAUGCUGCUUCUGUUGAGAUUGAACCAGCUUGAGAGAAAAUGUCUGGUAAAGGCCAACAACAACAAGGCCAAACUGUAAAAUUGCUGCUGAGGCUCUAAGAAGCGGCAAAACGUACUGCCACUAAAGCAUCAAUGUAACACAAGUUGCAGACGUGGUCCAGAACAAACCCAAGGAAAUUUUGGGACCAGGAACUAAUCAGACAAGGAACUGAUACAAACAUUGGCCGCAAAUUGCACAUUUCCCCUUCAGCGUUUCGGAAUGUCGCGCAUUGGCAUGGAAGUCACACGGGAACGUGGUUGACCUACACAGGUGCCAUCAAAUUGGAUGACAAAGAUCCAAAUUUAAAGAUCAAGUCAUUUGCUGAAUAAGCAUUGACGCAUACAAAACACCCACCAACAGAGCCUAAAAGGAAAAGAAGAAGGCUGAUGAAACUAAGCCUCCAGAGACAGAAGAAACAGCAAACUGUGAUUUUUCCUGCUGCAGAUUUGGAUGAUUCUCCAAACAAUUGCAACAAUCCAUGAGCAGUGCUGACUCAACUCAGGCCUAAACUCAUGCAGACAUCAAGGCAGAUGGGCUAUAUAAACGUUUCGCUUUUCCGUUUACGAUAUAGUUACUUUGUGCAGAAUGAAUUCUCGUAAUACAUAGCACAAGUAGAUGUAGUUAACUUUAAUCUCACAAAUAUUUUUAAUCAGUGUGUAACAUUAGGAGGACUUGAAAGAGCCACCACAUUUCACCGAGGCCACGCGGAGUACGAUCGAGUGUACAGUGAACAAUGCUAGGGAGAGCUGCCUAUAUGGAAGAGCCCUAAUGUGUAAAAUUAAUUUAGUAGUGCUAUCCCCAUGUGAUUUUAAUAGCUUUUAGGAGAAUGACAAAAAAAA
>cluster339.fasta:44
ACUCUUAUUUAAACGAACAAAAAUUGAAAUGACCAAUCCAGAUUCAACUGGCAACAGAAUGAGAACGAACCCCAAGGUUUACCCAAUAACCCUGGCAAGGAAGACCUUAAAUUCCCGUCCAAUUAACACCAUGCCAGAUGACCAAAUUGGCUCAAGAGCUACCAGAGCGUGGUGGUGACGGUAAAAACAGUCCAAGAUGGUAUUUGAAUGAGCGAAGAUGGGUACGCUAACCAAAAGAUAAAUGCUGCAAUGUAAAAUUGCAAAAGGCUGGGGCCUUAAUACCAGGCAGCAGUAGGGAUAGAAUGGCUGGCAAUGGCGGUGAUGUGUUGUUUGCUGCUGCUUGACAGAUUGAACCAGCUUGAGAGCAAAAUGUCUGGUAAAGGCCACAACAACAAGGCCAAACUGUCACUAAGAAUUGCUGCUGAGGCUUCUAAGAAGCCAAAUACUGCCACUAAAGCAAAUGAACACAAGUGCAGACGUGGUCCAGAACAAACCCAGAAUUUGGGCAGGAACUAAUCAGACAAGGAACUGAUUACAAUUGGCCGCAAAUUGCAUUUGCCCCAGCGUUCAGCGUUUCGGAAUGUCGCGCAUUGGCAUGGAAGUCACACCUCGGGAACGUGGUUGACCUACACAGGUGCCAUCAAAUUGGAUGACAAAGAUCCAAAUUAAAGAUCAAGUCAUUUUGCUGAAUAAGCAUUGACGCAUACAAAACAUUCCCACCAACAGAGCCUAAAAAGGACAAAAAGAAGAAGGCUGAUGAAACUCAAGCCUCAAGAGACAGAAGAAACAGCAAACUGUGAUUUUCCUGCUGCAGAUUUGGAUGAUUUCUCCAAACAAUUGCAACAAUCCAUGAGCAGUGCUGACUCAACUCAGGCCUAAACUCAUGCAGACCAAGGCAGAUGGGCUAUAUAAACGUUUUUUUCCGUUUACGUAUAUAGUCUCUUGUGCAGAAUGAAUUCUCGUAACUCAUAGCACAAGUAGAUGUAGUUAACUUUAAUCUCAUAGCAAUCUUAAUCAGUGUGUAACAUUAGGGAGGACUUGAAAGAGCCACCACAUUUCCGAGGCCACGAGUACGAUCGAGUGUACAGUGAACAAUGCUAGGGAGAGCUGCCUAUAUGGAAGAGCCCUAAUGUGUAAAAUUAAUUUUAGUAGUGCUAUCCCCAUGUGAUUUUAAUAGCUUCUAGGAGAAUGACAAA
>cluster169.fasta:44
ACCUCCAUACAAAUAUGAGAAAUCUCAAAGGCAAUUUCAAAUCAGAGUUCAGAUGUUAGCUCGAAAAUAACAAAAAUCUGAUGCUGCAACUAAUAAGCACGCUCGUAUUAUAAUGUUGUCUAUUAAAACAACAUGGAAAAUAGGUUUACAUACAAUGACGCAUACAAACCCCCAACAGAGCCUAAAAAGAAAAAGAAGAAGGCUGAUGAAACUCAACCCAGAGACAGAAGAAACAGCAAACUGUGACUCUUUCCUGCUGCAGAUUUGGAUGAUUUUUCCAAACAAUUGCAACAAUCCAUGAGCAGUGCUGACUCAACUCAGGCCUAAACUCAUGCAGACACAAGGCAGAUGGGCUAUAAAUUUCGCUUUCCGUUUACGAUAUAUGUCACUUGUGAGAAGAAUUCUAUACAUAGCACAAGUAGAUGUAGUUAACUUUAAUCCAUAGCAAUCUUUUAAUCAGUGUGUAACAUUAGGGAGGACUUGAAAGAGCCACCACAUUUCCGAGGCCACGCGGAGUACGAUCGAGUGUACAGUGAACAAUGCUAGGGAGAGCUGCCUAUAUGGAAGAGCCCUAAUGUGUAAAAUUAAUUUUAGUAGUGCUAUCCCAUGUGAUUUUAAUAGCUUUUAGGAGAAUGACAAA
>cluster956.fasta:42
UAAGUAGCAUCCGAAAGUAAUCAUGUGAAGUUUUCAGCCAAUGCCUGAAUCUGCAUGGCGUGCGUGUUGACAGAUUGAACCAGCUGGACAAAAUGUCUUAAGGCCAACAACAAGGCCAAACUGUCAAAGUGCUAGCAAAACGUACUGCCACUAAUAACAUGCAGACGUGGUCCAGAACAAACCCAAGAAAUUUUGGGGACCAGGAACUAAUCAGACAAGAACUGAUACAUGGCCCAAAUUGCAAUUUGCCCCAGGCUUCAGCGUUCGAAUGUCGCGCAUUGGCAUGGAAGUCACACCUUCGGAACGUGGUUGACCUACACAGGUGCCAUCAAAUUGGAUGACAAAGAUCCAAAUUAAAGAUGUAUUUGUGAUAUUGACGCAUACAAAACAUUCCCAACAGAGCCUAAAAAGACAAAAGAAGAAGGCUGAUGAAACUCAAGCCUCAGAGACAGAAGAAACAGCAAACUGUGAUUUCCUGCUGCAGAUUUGGAUGAUUUCCAAACAAUUGCAACAAUCCAGAGCAGUUCUCAACAGGCCUAAACUCAUGCAGACAAAGGCAGAUGGGCUAUAAUUUUAUAUGUUACUUUGUGCAGAAUGAAUUCAGCAAGUAGAUGUAGUUAACUUUAAUCCAAUUUUAAUCGUGUGUAACAUAGGGAGGACUUGAAAGAGCCACCACAUUUCGAGGCCACGCGGAGUACGAUCGAGUGUACAGUGAACAAUGCUAGGAGAGCUGCCUAUAUGGAAGAGCCCUAAUGUGUAAAAUUAAUUUUAGUAGUGCUAUCCCAUGUGAUUUUAAUAGCUUUUAGGAGAAUGACAAAAA
>cluster780.fasta:42
AACCUCCAGAUAUUAAACAAAUUGCACUGAUUUAUCACUACCAAGAGUGUGUAGAGGUACAAGUACUUAAAAGGAUCUAAUCAGACUUGUUUUUCGAAUUACGUGCCAGAUUCAAGACGAGGAAGUAAUUUUUGAAUAGUGUUUAUAAAAAGAAUGAUAAUUUUGUUUCUUCUGUUUUAAUUAUUGAUGCAAGAUCAAAACUUGUCACGCCUAAACGAACAUGAAAUUUUACAACUGUAGCUGCAUUUCACCAAGAAUGUAGUUUCUGUACUCAUCAACCAUAUGUAGUUGAUGACUUUCUAUUAAUGUAUAAGAGUAGGAGCUAGAAAUCAGCACCUUUAAUUGAAUUGUGCGUGGAUGAGGCUGGUUCUAACUAAUCGAUAUGGUAAUUAUACAGAAUUUGCCGAACCUAAUGGGUAGUCUAGUGCGUUGUUAUUUAGAGUAUCAUGAGUUCGUGUUGUUUUAGAUUUAUCUAAACGAACAAAUAAAAUGUCUGAUAAUGGACCCAAAUAACCCUUUGGUGGCCAUUCAACUGGCAGUAACCAGAAUGAGAACGCAGUGGGCGCGAUCAAAACGCGGCCCCAAGGUUUACCCAAUAAUAUGCGUUGGUUCCCUGCAAGGAAGACCUUAAUCCAGGACAAGGCGUUCCAAUUAACACCAAUAGAGUCCAGAUGACCAAAUUGCUCGAAGAGCUCCAGACGAAUUCGUGGUGGUGACGGUAAAUGAAAGACAGUCCAAGAUGGUAUUUACUACCAGGAACUGGGCCAGAAGCUGGACCCUAUGGUGCUAACAAAGCACAUGGGUCAAUAGGAGCCUUGAAUACACCAAAAGAUCUUGGCACCCGCAAUCCUGCUAACAAUGCUGCAAUCGUGCCUUCCAAGGAACAAUUAAAUAGGCAGAGGCGGCGUCAAGCCUCUGUUCCAUCACGUAGUCGCAACAGUUUAGAAAUUACCAGGCAGCAGUAGGGAACUUCCUGCUAGAAUGGCUGGCAAUGGCGGUGAUGCUGCUCUUGCUUUGCUGCUGCUUGACAGAUUGAACCAGCUUGAGAGCAAAAUGUCGGUAAAGGCCAACAACAACAAGGCCAAACUGUCUAAGAAAUGCUGCUGAGGCUUAGAAGCCGGCAAAACGUACUGCCACUAAUUGUAACACAAGUUCGGCAGACGUGGUCCAGAACAAACCCAAGGAAAUUUUGGGGACCAGGAACUAAUCAGACAAGGAACUGAUUACAAACAUUGGCCGCAAAUUGCACAUUUGCCCCAGCGCUUCAGCGUUUCGGAAUGUCGCGCAUUGGCAUGGAAGUCACACCUUCGGGAACGUGGUUGACCUACACAGGUGCCAUCAAAUUGGAUGACAAAGAUCCAAAUUUAAAGAUAAGUCAUUGUGAAUAAGCAUUGACGCAUACAAAACAUUCCCACCAACAGAGCCUAAAAAGAAAAAGAAGAAGGCUGAUGAAACUCAAGCCUCAGAGACAGAAGAAACAGCAAACUGUGACUCUUUCCUGCUGCAGAUUUGGAUGAUUUCCAAACAAUUGCAACAAUCCAUGAGCAGUGCUGACUCAACUCAGGCCUAAACUCAUGCAGACCAAGGCAGAUGGGCUAUAAACGUUUCGCUUUCCGUUUACGAUAUAGUCUAUUGUGCAGAAUGAAUUCUCGUAACAUAGCACAAGUAGAUGUAGUUAACUUUAAUCUCACAUAGCAAUUUUAAUCAGUGUGUAACAUAGGGAGGACUUGAAAGAGCCACCACAUCAGGCCACCGGAGUACGAUCGAGUGUACAGUGAACAAUGCGGGAGAGCUGCCUAUAUGGAAGAGCCCUAAUGUGUAAAAUUAAUUUUAGUAGUGCUAUCCCCAUGUGAUUUUAAUAGCUUUUAGGAGAAUGACAAAAAAA
>cluster674.fasta:42
AAAUUUGGAAAGGAUUGGCUUCGGUAAAAUUAGAGUACAGAAUGAGAACGCAGUGGGACCAGUUCCCAAUAUACUGUUGUGGCAAGCCUAAAUUCCGAGGACAAGGCGUUCCAAUAAAGUCCAGAUGACCAAAUUUCAAGAGCUACCAGCAUCGGGUGGUGACGGUAAACGGAAUGGGCCAGAGCUGGAAGAGCAUCAUGGAGCCUAACAUUGGCACCCGCAAUCUCUACAAUUGCACAACAAAGUAGAGCAGAGGCGGAGUCAAGCCCGUCUAACCAGGCGCAGUGGGAAGGGCAUGGCGGUGAUGCUGCUUGUGCUGCUUGACAGAUUGAACCAGCUUGAGAGCAAAUGUCGGAAAGGCCAACACAACAAGGCCAAUAAUGUGCUGAGGCUUUAAGAAGCCGGAAAACGUACUGCCACUAAAGCUAAAUGAGACGUGGUCCAGAACAAACCGAUUUGGGGAAACAGACAAGGAACUGAUUACAAACUGGCCGCAAAUUGUUCCCCGCUUCAGCGUUCGCUGGAGCCCUGAGUGACCACACAGGUGCCAUCAAAUUGGAUGACAAAGAUCCAAAUUUCAAAGAUAAUUGACGCAAAACCACAGAGCCUAAAAGGAAAAAGAAGAAGGCUGAUGAAACAAGAGACAGAAGAAACAGCAAACUGUGACUUCUGCUGCAGAUUUGGAUGAUUUCCAAACAAUUGCACAAUCCAUGAGCAGUGCUGACUCAACUCAGGCCUAAACUCAUGCAGACAAGGCAGAUGGGCUAUAAAUUCUUCCGUUUACGAUAUAGUCUACUCUGUGCAGAAUGAAUUUCGUAAUCAUAGCACAAGUAGAUGUAGUUAAUUUAAUCUCACAUAGCAAUUUUAAUCAGUGUGUAACAUUAGGAGGACUUGAAAGAGCCACCACAUUCCGAGGCCACGCGGAGUACGAUCGAGUGUACAGUGAACAAUGCUAGGGAGAGCUGCCUAUAUGGAAGAGCCCUAAUGUGUAAAAUUAAUUUUAGUAGUGCUAUCCCAUGUGAUUUUAAUAGCUUUUUAGGAGAAUGACAAA
>cluster664.fasta:42
CUAAUUUAAAUAAGCAAUCCAAUAAUUUGUGCCUUCUUAUUAAAAAUAAAUACACGCCUAAAAAUUGUGUAUGCUAUGCAAAAUCACCAUGGGGUAUUAAACGUUUAUUUAGAGUAAUGAUCUGUGUUAAAAAAGCCAAACCAUUCCUAGAAAAGGGAAAAGCCCAGUCUGCAUGGCAAGGAAGACCUUAAAUUCCCUCGAGGACAAGGCGUUCCAAUUAACACCAAUAGCAGUCCAGAUGACCAAAUUGGCUACUCGAAGAGCUACCAGACGAAUUCGUGGUGGUGACGGUAAAAUGAAAGAUUCAGUCCAAGAUGGUAUUUCUACUACCUAGGAACUGGGCCAGAAGCUGGACCCCUAUGGUGCUAACAAAGACGGCAUCAUAUGGGUUGCAACUGAGGCCUUGAAUACACCAAAAGAUUUGGCACCCGCAAUCCUGCUAACAAUGCUGCAAUCGUGCUACAACUUCCAAGGAACACAUUGCAAAAGGCUUUACGCAGAAGGAGCAGAGGCGGCAGUCAAGCCUCUCUCGUUCCUCAUCACGUAGUCGCAACAGUUUAAAAUUCAACCCAGGCAGCAGUAGGGGAACUCUCCUGCUAGAAUGGCUGGCAAUGGCGGUGAUGCUGCUCUUGCUUUGCUGCUGCUUGACAGAUUGAACCAGCUUGAGAGCAAAAUGUCUGGUAAAGGCCAACAACAACAAGGCCAAACUGUCACUAAGAAAUUGCUGCUGAGGCUUCUAAGAAGCCGGCAAAACGUACUGCCACUAAAGCAUACAAUGUAACACAAGUUCGGCAGACGUGGUCCAGAACAAACCCAAGGAAAUUUUGGGGACCAGGAACUAAUCAGACAAGGAACUGAUUACAAACAUUGCCGCAAAUUGCACUUUGCCCCAGCGCUUCAUUUUCGGAAUGUCGCGCAUUGGCAUGGAAGUCACACCUGGAACGUGGUUGACCUACACAGGUGCCAUCAAAUUGGAUGACAAAGAUCCAAAUUAAAGAUCAAGUCAUUUUGAAUAAGCAUUUGACGCAUACAAAACAUCCCACCAACAGAGCCUAAAAAGGACAAAAAGAAGAAGGCUGAUGAAACUAAGCCUCAGAGACAGAAGAAACAGCAAACUGUGACUUUUCCUGCUGCAGAUUUGGAUGAUUUUCCAAACAAUUGCAACAAUCCAUGAGCAGUGCUGACUCAACUCAGGCCUAAACUCAUGCAGACAAGGCAGAUGGGCUAUAUAAACGUUUGUUUCCGUUUACGAUAUAUACUCUUGUGCAGAAUGAAUUCCUAUACAUAGCACAAGUAGAUGUAGUUAACUUUAAUAGCAAUCUUUAAUCAGUGUGUAACAUUAGGGAGGACUUGAAAGAGCCACCCAUUUCGAGGCCACGGAGUACGAUCGAGUGUACAGUGAACAAUGCUAGGAGAGCUGCCUAUGGAAGAGCCCUAAUGUGUAAAAUUAAUUUAGUAGUGCUAUCCUGAUUUUAAUAGCUUUAGGAGAAUGACAAAAA
>cluster609.fasta:42
AAUACCAAGUGGUACAAUGUGUUUGCAAAAUGGGCAAUAGUGUUUAAAAAGAAUUGAACUUAUUAUUGACUUAUUUGUGUUUUUCUUCUUUUUAAUUAUGCUUAUUAUCUUUUUGAACUGCAAGAUAAAAAUCAAACGACAAUUACAUUUACACAAGUGUGUUAAUGUAUAGAGUAGGAGCUAGAAAAUCAGCCUUAAUUAUUGUGCGUGGAUGAGGCUGGUUCUCACACGAUAUGGUAAUUAUACAGUUCCUUUACCUACAAUUAAUUGCCAGGAACCUAAAUUGUGUAGUGCGUUGUUCGUUAUGAAGACUUUUAGAGUAUAUGAGUUUUUAGAUUUCAUCUAAACGAACAAACUAAAAUGUCUGAUAAUGGACCCAAAAUCAGCGAACCCCAUUACGUUUGGUGGACCCAGAUUCAACUGGCAGUAACCAGAAUAGAACGCAGUGGGGAUAAACAACGUCGGCCCCAAGGUUUACCCAAUAAUACUGCGUUGUCAAUGGCAAGGAAGACCUUAAAUCCCGCAAGGCGUUCCAAUUAACACCAAUAAGUCCAGAUGACCAAAUUGGCUACUCGAAGAGCUACCAGACGAAUUCGUGGUGGUGACGGUAAAAUGAAAGAUCUCAGUCCAAGAUGGUAUUUACUACCUAGGAACUGGGCCAGAAGCUGGACUUCCCUAUGGUGCUAACAAAAGCUCAUAUGUUGCAACUGAGGAGCCUUGAAUACACCAAAAAAUUGGCACCCGCAAUCCUGCUAACAAUGCUGCAAUCGUGCUACAACUUCCAAGGAACAAAUUGUCAAAAGGCUUUACGCAGAAGGGAGCAGAGGCGGCAGUCAAGCCUCUCUCGUUCCUCAUCACGUAGUCGCAACAGUUUAAGAAAUACUCCAGGCAGCAGUAGGGGAACUUCUCCUGCUAGAAUGGCUGGCAAUGGCGGUGAUGCUGCUCUUGCUUUGCUGCUGCUUGACAGAUUGAACCAGCUUGAGAGCAAAAUGUCUGGUAAAGGCCAACAACAACAAGGCCAAACUGUCACUAAGAAAUUGCUGCUGAGGCUUCUAAGAAGCCUGGCAAAACGUACUGCCACUAAAGCAUACAAUGUAACACAAGCUUUCGGCAGACGUGGUCCAGAACAAACCCAAGGAAAUUUUGGGGACCAGGAACUAAUCAGACAAGGAACUGAUUACAAACAUUGGCCGCAAAUUGCACAUUUGCCCCAGCGCUUCAGCGUUUCGGAAUGUCGCGCAUUGGCAUGGAAGUCACACUCGGGAACGUGGUUGACCUACACAGGUGCCAUCAAAUUGGAUGACAAAGAUCCAAAUUCAAAGAUCAAGUCAUUUUGCUGAAUAAGAUUGACGCAUACAAAACACCCACCAACAGAGCCUAAAAAGGAAAAAGAAGAAGGCUGAUGAAACUCAAGCCAGAGACAGAAGAAACAGCAAACUGUGACUCUUUUCCUGCUGCAGAUUUGGAUGAUUUCCAAACAAUUGCAACAAUCCAUGAGCAGUGCUGACUCAACUCAGGCCUAAACUCAUGCAGACAAAGGCAGAUGGGCUAUAUAAACGUUUCGCUUUUCCGUUUACGAUAUAGUUAUCUGUGCAGAAUGAAUUCCUACAUAGCACAAGUAGAUGUAGUUAACUUUAAUCCAUAGCAAUCUUUAAUCAGUGUGUAACUUAGGGAGGACUUGAAAGAGCCACCACAUUUCACCGAGGCCACGCGGAGUACGAUCGAGUGUACAGUGAACAAUGCUAGGGAGAGCUGCCUAUAUGGAAGAGCCCUAAUGUGUAAAAUUAAUUUUAGUAGUGCUAUCCCCAUGUGAUUUUAAUAGCUUUUAGGAGAAUGACAAAA
>cluster584.fasta:42
AGUUUAAAAAAAUGUAGCCCAAAAUAGGAACUUUGGUGUAUGGUAACAAUGGGGCGCGUACGCCCGGUUCCUUGUUGUCCUUGGCAAGGAAGACUUAAUUCCGAGGACAAGGCGUUCCAAUACACCAAUAGCAGUCCAGAUGACCAAAUUGGUCAGACUACCAGACGAAUCGUGGUGGUGACGGUAAAUGAAAGAUCAGGUUUCCGGAACUGGGCCAGAAGCUGGACCCCUAUGGUGCUAACAAAGAGGGGUUGCAACUGAGACUACAAAAUGGCCCAAUCCUAAAAUGCUGCAAUCGUGAACUUCCAACUUCAAAGCUUAAAGCAGAGGCGGCAGUCAAGCCUCUCGUUCCUCCACGAGUCGCAUUUAAGAAAUUCAACCCAGGCAGCAGUAGGGUUCCUGCUAGAAUGUGGCAAUGGCGGUGAUGCUGCUCUUUUUGCUGCUGCUUACAGAUUGAACCAGCUUAGAGCAAAAUAAGGCCAACAACAACAAGGCCAAACUGUCUAGAAUGCUGGUUAAGAAGCCUGGCAAAACGUACUGCCACUAAAGUAACACAAGUUGCAGACGUGGUCCAGAACAAACCAGGAAAUUUGGGGACCAGGAACUAACAGACAAGGAACUGAUUAAAAGCCCAAAUUGCAAUUUCCCCGGUUCGAAUGUCGCGCUACAGGAACGUUGACCUACACAGGUGCCAUCAAAUUGGAUGACAAAGAUCCAAAUUAGAUAGUAUUUGUGAAUGCAUUCACAAAACCACCAACAGAGCCUAAAAAGAAAAGAAGAAGGCUGAUGAAAAGCCAGAGACAGAAGAAACAGCAAACUGUGACUCUUCCUGCUGCAGAUUUGGAUGAUUUCCAAAAUUGCAACAAUCCAUGAGCAGUGCUGACUCAACUCAGGCCUAAACUCAUGCAGACAAGGCAGAUGGGCUAUAAAACUUUUCUUAUAGUCUACUUUGUGCAGAAUGAAUUCUCGUACAUAGCACAAGUAGAUGUAGUUAACUUUAUCCAUAGCAAUUUUAAUCAGUGUGUAACAUUGGAGGACUUGAAAGAGCCACCACAUUUCCCGAGGCCACGAGUACGAUCGAGUGUACAGUGAACAAUGCUAGGGAGAGCUGCCUAUAUGGAAGAGCCCUAAUGUGUAAAAUUAAUUUAGUAGUGCUAUCCCCAUGUGAUUUUAAUAGCUUUAGGAGAAUGACAAAA
>cluster550.fasta:42
CCUCCCAGGUAAAACAACCAUUUUAGAUUUUUCUAAACGAACAAAUAAAAUGUCUGAUAAUGGACCCAAAUCGAAUGCACCCAUACGUUGUGCCCAGAUUCAACUGGCAGUAACCAGAAUGAGAAGCGGGCGCGUAAAACACGUCGGCCCCAAGGUUUACCCAAUAAUACUGCGUCUGGUUUGGCAAGGAAGACCUUAAAUUCCCUGAGGACAAGGCGUUCCAAUUAACACCAAUAGAGUCCAGAUGACCAAAUUGGCUACUAAGUACCAGACGAAUUCGUGGUGGUGACGGUAAAUGAAAGAUUCAGUCCAAGAUGGUAUUUACUACCAGGAACUGGGCCAGAAGCUGGACCCCUAUGGUGCUAACAAAGACGGCAUCAUAUGGGUUGCAACUGAGGAGCCUUGAAUACACCAAAAGACAUUGGCACCCGCAAUCCUGCUAACAAUGCUGCAAUCGUGUCAACUUCCAAGGAAACAUUGCAAAAGGUUAGCAGAAGGGAGCAGAGGCGGCAGUCAAGCCUCUUCUGUUCCUCAUCACGUAGUCGCAACAGUUUAAGAAAUUUCAACUCCAGGCAGCAGUAGGGGAACUUCCCUGCUAGAAUGGCUGGCAAUGGCGGUGAUGCUGCUCUUGCUUUGCUGCUGCUUGACAGAUUGAACCAGCUUGAGAGCAAAAUGUCUGGUAAAGGCCAACAACAACAAGGCCAAACUGUAUAAGAAUUGUGUAGGCUUCUAAGAAGCCUCGGCAAAACGUACUGCCACUAAAGCAUCAAUGUAACACAAGCUUCGCAGACGUGGUCCAGAACAAACCCAAGGAAAUUUUGGGGACAGGAACUAAUCAGACAAGGAACUGAUUACAAACAUUGGCCGCAAAUUGCACUUUUGCCCCAGCGCUCAGCGUUUCGGAAUGUCGCGCAUUGGCAUGGAAGUCACCUCGGGAACGUGGUUGACCUACACAGGUGCCAUCAAAUUGGAUGACAAAGAUCCAAAUUUAAAGAUCAAGUCAUUUGCUGAAUAAGCAUUGACGCAUACAAAAACAUUCCCACCAACAGAGCCUAAAAAGGACAAAAAGAAGAAGGCUGAUGAAACUAAGCCUAAGAGACAGAAGAAACAGCAAACUGUGACUUUCCCUGCUGCAGAUUUGGAUGAUUUCCAAACAAUUGCAACAAUCCAUGAGCAGUGCUGACUCAACUCAGGCCUAAACUCAUGCAGACAUAAGGCAGAUGGGUAUAAACGUUUUUUUCCGUUUACGAUAUGUCUACUUGUGCAGAAUGAAUUCUCGUACUACAUAGCACAAGUAGAUGUAGUUAACUUUAAUCUUAGCAAUUUUAAUCAGUGUGUAACAUAGGGAGGACUUGAAAGAGCCACCACAUUUCCGAGGCCACGGAGUACGAUCGAGUGUACAGUGAACAAUGCUGGGAGAGCUGCCUAUAUGGAAGAGCCCUAAUGUGUAAAAUUAAUUUUUAGUAGUGCUAUCCCAUGUGAUUUUAAUAGCUUCUAAUGACA
>cluster538.fasta:42
UCCAGUACAAAGAUUUGCGUGGGGCCGAUGCGAAUUUUCUAAACGAACAAACUAAAUGUUGAUAAUGGCCCAAAAUCAGCGAACCCUCUUUGGUGGACCUAAAAAGAGAGAGUGGGCGCGAUAAGCCUCAAUAAUAUGCGUUGGUUUGGCAAGGAAGACCUUAAACCCGAACAAGUCCAGAUGACCAAAUUGGCUACCGAAGAGCUACCAGACGAAUCGUGGUGGUGACGGUAAAUGAAAGAUCAGUCCAAGAUGGUAUACUCCAGGAACUGGGCCAGAAGCUGGCCUAUGUACAAAGAGGCACAUGGGGGCAAUACACCAAAAUUGCCACAACAAUGCUGCAAUCGUGCUACAACUCAUAAACAGAAGGGAAAGGCGGGUCAAGCCUCUUCCUCACACGAGUCGCAACAGUUUAAGAAAUUCAACCAGGCAGCAGUAGGGACAAGUGGCGGUGUGUGCUUUUCUGCUGCUUGACAGAUUGAACCAGCUUGAGAGCAAAAUGUUGGUAAAGGCCAACAACAACAAGGCCAAAUGCUGCUGAGGCUUAACAAAACGUACUGCCACUAAAAAUGAGACGUGGUCCAGAACAAACCCAAGGAAAUUUUGGGCAGGAACUAAAGACAAGGAACUGAUCACACUUGCCCGCGGUUGGAAGUCGCGCAUUGGCGAAGUUCGGGAACGUGGUUGACCACACAGGUGCCAUCAAAUUGGAUGACAAAGAUCCAAAUAAAUUUGAUAUUGACGCAACAACCCCAACAAAAGAAAAGAAGAAGGCUGAUGAAACCAGCCAGAGACAGAAGAAACAGCAAACUGUGACUCUUUCCUGCUGCAGAUUUGGAUGAUUUCAAACAAUUGCAACAAUCCGAGCAGUGCUGACUCAACUCAGGCCUAAACAUAGCAGACAAGGCAGAUGGGCUAUAUAAUUUCGCUUUUCCGUUACGAUAUAGUCUUUGUGCAGAAUGAAUUUCGUAACUACAUGCACAAGUAGAUGUAGUUAACUUUAAUCUCCAAGCAAUUUUAAUCAGUGUGUAACAGGAGGUGAAAAGAGCCACAUUCGAGGCCACGCGGAGUACGAUCGAGUGUACAGUGAACAAUGCUAGGGAGAGCUGCCUAUAUGGAAGAGCCCUAAUGUGUAAAAUUAAUUUUAGUAGUGCUAUCCCCAUGUGAUUUUAAUAGCUUUUAGGAGAAUGACAAAA
>cluster507.fasta:42
AAGAAUAGCACCUUUAAUUGUCGUGAUGAGGUACCUAGUGAAUUAUACAGUUAAUAUGACUAAUUGGUGGUUUAUUGUAAAAAAUGUGAUAAUGACCCAAAUCAGCGAAUGCACCCAGUAACAGAAUAGAACGAGUGGAACCCAAGGUUUACCCAAUAAUACUCGUUGCAGGAACCUUAAACCCGAGGACAAGGCGUCAUACCAAUAGCAGUCCAGAUGACCAAGCUACCGAAGAGCUACCAGACGAAUCGUGGUGGUGACGGUAAAAUCAGUCCAAGAUGGUAUAUCCAGGAACUGGGCCAGAAGCUGGUGCCAGGUAACUGGGAGCCUAACAUGGCACCCGCAAUCCUGCUAACAAUGCUGCAAUCGUGCAUAAGGGCCUCACGUAGUCGCAAAGUUUAAGAAAUCAGGCGCAGUGGAAUGGCUGGCAUGGUUGCUGCUUGACAGAUUGAACCGCUUGAGAGCAAAAUGUUGAAGGCCAACAACAACAAGGCCAAUCACUAAGAAUUGUGCUGAGGCUCUAAGAAGCGAAAACGUACUGCCACUAAAGCAUAAUGUAACAUAGACGUGGUCCAAACCAGAAUUGGCGGAACUAAUCAGACAAGGAACUGAUUACAAACAUUGCCAAAUUGCUUCCCCAGCGUCAGCGUUUCGGAAUGUCGCGCAUUGGCGGAACGUGGUUGACCUACACAGGUGCCAUCAAAUUGGAUGACAAAGAUCCAAAUAAUCAAGAUUUGCUGAAUAAGCAAUUGACGCAUACAAAAUUCCCACCAACAGAGCCUAAAAAGGAAAAAGAAGAAGGCUGAUGAAACUAAGCCUCAGAGACAGAAGAAACAGCAAACUGUGACUUCUGCUGCAGAUUUGGAUGAUUUCCAAACAAUUGCAAAAUCCAUGAGCAGUGCUGACUCAACUAGGCCUAAACUCAUGCAGACAAAGGCAGAUGGGCUAUAUAAACGUUUUUCCGUUUACGAUAUAGUCUACUUGUGCAGAAUGAAUCUCGUAAUCAUAGCACAAGUAGAUGUAGUUAACUUUAUCCAUAGCAAUCUUUAAUCAGUGUGUAACAUUAGGAGGACUUGAAAGAGCCACCACUUCGAGGCCACGCGGAGUACGAUCGAGUGUACAGUGAACAAUGCUAGGAGAGCUGCCUAUAUGGAAGAGCCCUAAUGUGUAAAAUUAAUUUUAGUAGUGCUAUCCCAUGUGAUUUUAAUAGCUUUUUAGGAGAAUGACAAAAA
>cluster488.fasta:42
UACCUCCAGUAACAAACCAACCAUUUUGAGAUCUGUUCAACGAACAAACUAAAAUGUCUGAUAAUGGACCCAAAAUCAGCGAAAUGCACCCGCAUUACGUUUGGCCCAGAUUCAACUGGCAGUAACCAGAAUGAGAACGCAGUGGGCGCGAUCAAACAACGUCGGCCCAAGGUUUACCCAAUAAUACUGUUUGGUUCUGGCAAGGAAGACCUUAAAUUCCCUCGAGGACAAGGCGUUCCAAUUAACACCAAUAGCAGUCCAGAUGACCAAAUUGGCUACUACCGAAGAGCUACCAGACGAAUUCGGGUGGUGACGGUAAAAUGAAAGAUUAGUCCAAGAUGGUAUUUCGGAACUGGGCCAGAAGCUGGACUCCCUAUGGUGCUAACAAAGAGGCAUCAUAUGGGUUGCAACUGAGGCUUGAAUACACCAAAAGAUUUGCACCCGAAUCCUGCUAACAAUGCUGCAAUCGUUCGAACAACAUUGUCAAAAGUUUAGCAGAAGGCAGAGGCGGCAGUCAAGCCUUCGUUCCCAUCACGUAGUCGCAACAGUUUAAGAAAUUCAACCAGGCAGCAGUAGGGAUCCUGCUAGAAUGGCUGGCAUGGCGGUGAUGCUGCUCUUGCUUUGCUGCUGCUUGACAGAUUGAACCAGCUUGAGAGCAAAAUUCUGGUAAAGGCCAACAACAACAAGGCCAAACUGUCACUAAGAUUGCUGCUGAGGCUUCUAAGAAGCGCAAAACGUACUGCCACUAAAGCAUACAAUGUAACACAAGCUUCGGCAGACGUGGUCCAGAACAAACCCAAGGAAAUUUUGGGGCCAGGAACUAAUCAGACAAGGAACUGAUUACAAACAUUGGCCGCAAAUUGCCAAUUUCCCCAGCGCUUCAGCUUUUGGAAUGUCGCGCAUUGGCAUGAAGUCACACCUCGGGAACGUGGUUGACCUACACAGGUGCCAUCAAAUUGGAUGACAAAGAUCCAAAUUAAAGAUAAGUCAUUUGCUGAAUAAGCAUUGACGCAUACAAACUCCCACCAACAGAGCCUAAAAAGAAAAAGAAGAAGGCUGAUGAAACUAGCAGAGACAGAAGAAACAGCAAACUGUGACUUUCCUGCUGCAGAUUUGGAUGAUUUCCAAACAAUUGCAACAAUCCAUGAGCAGUGCUGACUCAACUCAGGCCUAAACUCAUGCAGACCAAAGGCAGAUGGGCUAUAUAAACGUUUUUCCGUUUACGAUAUAGUCUACUCUGUGCAGAAUGAAUUCUCGUAACAUAGCACAAGUAGAUGUAGUUAACUUUAAUCCAUAGCAAUUUUAAUCAGUGUGUAAAUUAGGAGGACUUGAAAGAGCCACCAUCCCGAGGCCACGGAGUACGAUGAGUGUACAGUGAACAAUGCUGGGAGAGCUGCCUAUAUGGAAGAGCCCUAAUGUGUAAAAUUAUUUAGUAGUGCUAUCCCAGUGAUUUUAAUAGCUUUAGGAGAAUGACAAAAA
>cluster402.fasta:42
GUAUUCCUUCUACAAUUUUCCAGGACAAAUGUAGGCGUGUUAUAGAUUUCAUAAACGAACAAAUAAAUUGCCAAUAGAAACUUUAGAUUAUGGCUCAGAAGAAACAGCCCUCACUUGUCACAUCGAGGACAAGGCGUUCAAUUAACACCAUCCAGAUGACCAAAUUGGCUACCGAAGACUACCAGACGAAUCUGGUGGUGACGGUAAAAACAAGUUUACUACCAGGAACUGGCAGAACCUAUGGUGCUAACAAAGACGGCAUCAUGGUUGACGAGGCCAACAACCCAAUCCUGCUAACAAUGCUGCAAUGUUAAAAAGAGAGCAGAGGCGGCAGUCAAGCCCCGUUCCUCAUCAGUCGCAACAGUUAAAUCCAGGCAGCAGUAGGCUGCUGAAUGGCAAUGGCGGUGAUGCUGUGUUUGCUGCUGUUGACAGAUACCAGCUUGAGAGCAAAAUUGUAAGGCCAACAACAACAAGGCCAAACUUAAAUGCUGCUGAGGCUUAGAAGCCCAAAUGCCACUAAAGCAUCAAUGUAACAACUCGCAGACGUGGUCCAGAACAAACCCAAGGAAAUUUUGGGACCAGGAACUAAUCAGACAAGGAACUGAUUACAAACAUGCCGCAAAUUGCACUUUCCCAGCGCUUCAGCGUCUUCGGAAUGUCGCGCAUUGGCUGGAAGUCACACCUGGAACGUGGUUGACCUACACGGUGCCAUCAAAUUGGAUGACAAAGAUCCAAAAAAUUUAAUAAGAUUGACGCAUACAAACCCACCAACAGAGCCUAAAAAGGACAAAAGAAGAAGGCUGAUGAAACUCAAGCCCGAGAGACAGAAGAAACAGCAAACUGUGACUUUUCCUGCUGAGAUUUGGAUGAUUUCCAAACAAUUGCAACAAUCCAUGAGCAGUGCUGACUCAACUCAGGCCUAAACUCAUGCAGACAAAGGCAGAUGGGCAUAUAAACGUUUUCCGUUUACGAUAUGUCUACUCUUGUGCAGAAUGAAUGUAACUACAUAGCACAAGUAGAUGUAGUUAACUUUAACCAUAGCAAUCUUUAAUCAGUGUGUAACAUUAGGGAGGACUUGAAAGAGCCACCACAUUUCCCGAGGCCAGAGUACGAUCGAGUGUCAGUGAACAAUGCUAGGGAGAGCUGCCUAUAUGGAAGAGCCCUAAUGUGUAAAAUUAAUUUAGUAGUGCUAUCCCAUGUGAUUUUAAUAGCUUUAGGAGAAUGACAAA
>cluster323.fasta:42
UAAAUUUUAAUAGAGGAAAUAUGGAACCCUUUAAUAACAAUUGGGUGUUGGUUGAGUAUAGUGUUUUUUUAAAAAUAAAUGUCUAUGGACCCAAAAUCAGCGAACCCUUCCAGUUCAACUGGCAGUAACCAGAAAGGAACGCCGUACCCAAUGUUCAGACAAUUCCCGGACAAGGCGUUCCAAUUAACACCAAACAGUCCAGAUGACCAAAUUGUGAAACGUCCAAGAUGGUAUUGAGAACAUGCUGCAUUCCAAGGAACACAUUGCAAAAGCUUUACGAAGAAGAGGCGGCGUCAAGCCUCUCAUCACGUAGUCGCAACAGUUUAAGAAAUUCCAGGCAGCAGUAGGGACGAAUGGCGGUGAUGCUGCUUUUUUGACAGAUUGAACCAGCUUGAGAGCAAAAUGUCUGGUAAAGGCCAACAACAACAAGGCCAAACUGUCAAAUUGCUGCUGAGGCUUCUAAGAAGCGGCAAAACGUACUGCCACUAAAGCAUGUAACAAGCUGCAGACGUGGUCCAGAACAAACCCCAGAAAUUUUGGGGACAGGAACUAAUCAGACAAGGAACUGAUUACAAACAUUGGCCGCAAAUUGCACAAUUUGCCCCAGCGCUUCGCGUUUCGGAAUGUCGCGCAUUGGCAUGGAAGUCCACUCGGAACGUGGUUGACCUACACAGGUGCCAUCAAAUUGGAUGACAAAGAUCCAAAUUAAAGAUCAAGUCAUUUGCUGAAUAAGCAUUGACGCAUACAAAAAUCCACCAACAGAGCCUAAAAGGACAAAAAGAAGAAGGCUGAUGAAACAGCAGAGACAGAAGAAACAGCAAACUGUGACUUUUCCUGCUGCAGAUUUGGAUGAUUUCCAAACAAUUGCAACAAUCCAUGAGCAGUGCUGACUCAACUCAGGCCUAAACUCAUGCAGACCAAAGGCAGAUGGGCUAUAUAAACGUUUUCUUUCCGUUUAUAUAGUCUACCUUGUGCAGAAUGAAUUCUCGUAACAUAGCACAAGUAGAUGUAGUUAACUUUAAUCUCAGCAAUUUUAAUCAGUGUGUAACAUUAGGAGGACUUGAAAGAGCCACCACAUUUCACCGAGGCCACGAGUACGAUCGAGUGUACAGUGAACAAUGCUGGGAGAGCUGCCUAUAUGGAAGAGCCCUAAUGUGUAAAUUAAUUUUAGUAGUGCUAUCCCCAUGUGAUUUUAAUAGCUUUAGAAUACAA
>cluster1502.fasta:42
UAUUUGAAUUUUGAAUUCACUAAACACACAUUUAUGAUGGAAUUUGUUGGAGCGUUUGACAGGUUUUAUGAAGAUUUUAGAGUAUCAUGAGUUGUUUGUUCAUAAACGAACAAAAGUCUGAUAAUGACCCAAAAUGCCCAUACGUUUGGUGGCCAUUACUGGCAGUAACGAAUAGCAGUGGGGCGAAAAACGUCGGCCCCAAGGUUUAAAAUUCCCAAGAGACUUAACCCCGAGGACAAGGCGUUCCAAACAAGCAGUCCAGAUGACCAAAUCCAAGAGCUACCAGACGAAUUCGUGGUGGUGACGGUAAAAUGAAAGAUCAGUCCAAGAUGGUAUUUACUACCUAGGAACUGGGCCAGAAGCUGGAUUCCCUAUGGUGCUAACAAAGACGGCAUGGGUUGCAACUGAGGGCUAAUACACCAAAAGAUCCGCAAUCCUGCUAACAAUGCUGCAAUCGUGCUACAACUUCCUCCAAGGAACAACAUCAAAGUUUACGCAGAAGGAGAGAGGCGGCAGUCAAGCCUCUUCUCGUUCCUCAUCACGUAGUCGCAACAGUUUAAGAAAUUCAACUCCAGGCAGCAGUAGGGGAACUUCCGCUAGAAUGGCUGGCAAUGGCGGUGAUGCUGCUUUUUGCUGCUGCUUGACAGAUUGAACCAGCUUGAGAGCAAAAUGUCUGGUAAAGGCCAACAACAACAAGGCCAAACUGUCACUAAGAAUUGCUGCUGAGGCUUUAAGAAGCCGAAAACGUACUGCCACUAAAGCAUAUGUAACACAAGCUUCGGCAGACGUGGUCCAGAACAAACCCAAGGAAAUUUUGGGGACCAGGAACUAAUCAGACAAGGAACUGAUUACAAAUUGGCCGCAAAUUGCACAAUUGCCCCAGCGCUUCAGUUUCGGAAUGUCGCGCAUUGGCAUGGAAGUCACACCGGGAACGUGGUUGACCUACACAGGUGCCAUCAAAUUGGAUGACAAAGAUCCAAAUUAAAGAUCAUUUUGCUGAAUAAGCAUUGACGCAUAAACAUUCCCACCAACAGAGCCUAAAAAAAAAGAAGAAGGCUGAUGAAACACUAGAGACAGAAGAAACAGCAAACUGUGAUUUUCCUGCUGCAGAUUUGGAUGAUUUCCAAACAAUUGCAACAAUCCAUGAGCAGUGCUGACUCAACUCAGGCCUAAACUCAUGCAGACCUAAGGCAGAUGGGCUAUAAAUUUUUCCGUUUACGAUAUAGUCUACUCUUGUGCAGAAUGAAUUCUCGUAACAUAGCACAAGUAGAUGUAGUUAACUUUAAUCCACAAGCAUUUUAAUCAGUGUGUGUAACAUUAGGGAGGACUUGAAAGAGCCACUUCGAGGCCACGCGGAGUACGAUCGAGUGUACAGUGAACAAUGCUAGAGAGCUGCCUAUAUGGAAGAGCCCUAAUGUGUAAAAUUAAUUUUAGUAGUGCUAUCCCCAUGUGAUUUUAAUAGCUUUAGGAGAAUGACAAACAAA
>cluster1133.fasta:42
AAUUUAGAUGAUUAAAGAAAUCAGCACCUUUUGGGAGGUUAACAGAUAUACAGUUUCCUGUUACCUUUUAAUUGCCAGGAACCUAAAUUGGGUAGUGUAGUGCGGUUCUUUAGAGUAUCAUGAGUUCGUUGUAUUCUAAACGAACAAACUAAAAUGUCUGAUAAUGGACCCAAAAUCGGAACCCAUACGUUUGGUGCCUCAGAUUCAACUGGCAGUAACCAGAAUAGAGGUGGGGCGCGAUCAAAACAACGUCGGCCCCAAGGUUUACCCAAUAAUACUGCGUUUGGUCCUCAUGGCAAGGAAGACCUUAAAUUCCCUCGAGGACAAGGCGUUCCAUUAACACCAAUAGCAGUCCAGAUGACCAAAUUGGCUACUACCGAAGAUACCAGACGAAUUCGUGGUGGUGACGGUAAAAUGAAAGAUCAGUCCAAGAUGGUAUUUUACUACCUAGGAACUGGGCCAGAAGCUGGACUCCCUAUGGUGCUAACAAAGACGGCAUCAUAUGGGUUGCAACUGAGGGAGCCUAAUACACCAAAAACUUGGCACCCGCAAUCCUGCUAACAAUGCUGCAAUCGUGCUACAACUCAAGGAACAACUCAAAGGUAGCAGAAGGGAGCAGAGGCGGCAGUCAAGCCUCUUCUUUCCUCAUCACGUAGUCGCAACAGUUUAAAAUUCAACUCCAGGCAGCAGUAGGGGAACUUCUGCUAGAAUGGCUGGCAAUGGCGGUGAUGCUGCUCUGUUUGCUGCUGCUUGACAGAUUGAACCAGCUUGAGAGCAAAAUGUCUGGUAAAGGCCAACAACAACAAGGCCAAACUGUCACUAAGAAUGCUGCUGAGGCUUCUAAGAAGCCGGCAAAACGUACUGCCACUAAAGCAUACAAUGUAACACAAGCUUUGGCAGACGUGGUCCAGAACAAACCCAAGGAAAUUUUGGGGACCAGGAACUAAUCAGACAAGGAACUGAUUACAAACAUUGGCCGCAAAUUGCACAAUUUGCCCCAGCGCUUCAGCGUUCUUCGGAAUGUCGCGCAUUGGCAUGGAAGUCACCCGGGAACGUGGUUGACCUACACAGGUGCCAUCAAAUUGGAUGACAAAGAUCCAAAUUAAAGAUCAAGUCAUUUGCUGAAUAAGCAUUGACGCAUACAAAAUCCCACCAACAGAGCCUAAAAAGAAAAAAGAAGAAGGCUGAUGAAACUCAAGCCAGAGACAGAAGAAACAGCAAACUGUGACUCUUUUCCUGCUGCAGAUUUGGAUGAUUUCUCCAAACAAUUGCAACAAUCCAUGAGCAGUGCUGACUCAACUCAGGCCUAAACUCAUGCAGACCAAAGGCAGAUGGGCUAUAUAAACGUUUUCGCUUUCCGUUUACGAAUAGUCUACUUUGUGCAGAAUGAAUUCUCGUAACUACAUAGCACAAGUAGAUGUAGUUAACUUUAAUCUCACAAAUUUUAAUCAGUGUGUAACAUUAGGGAGGACUUGAAAGAGCCACCACAUUUCACCGAGGCCACGCGGAGUACGAUCGAGUGUACAGUGAACAAUGCUAGGGAAGCUGCCUAUAUGGAAGAGCCCUAAUGUGUAAAAUUAAUUUUAGUAGUGCUAUCCCCAUGUGAUUUUAAUAGCUUUUAGGAGAAUGACAAA
>cluster989.fasta:40
AUAAAAAGUUCUUAAAGAACAAAUUAAAUCACCCAAUUUGGUGACCUAGUAUAACAGUGGGGGAAAAAACCCCAUUCUAACCUAAUGCAAGGAAGACAAAUCCUGAGGACAAGGCGUUCCAAUUAACACCAAUGAGUCCAGAUGACCAAAUUGGAACAUGGUGGUACGGUAAAUCUCAAAUGAUCUACACCUAGGAACUGGCCAGAAGCUGGACUUCCCUACUAAGCGCAAUGGUUCAUAGCAACACCGCAAUCCUGCUAACAAUGCUGCAAUCUGCAAUAAUUCAAAAGGCGGAGUCAACCUUCCUAGUCGCAACAGUUUAACCAGGCAGCAGCCUGCUAAAUUGCAUGCGUGAUGCUGCUUUGUUAAAAAAUGUCUGGUAAAGGCCACAACAACAAGGCCAAACUGUAAGUGCUGAGGUCUAAGAAGCCGGCAAAACGUACUGCCACUAAAGCAUAAUGUAAACAGCUGAGACGUGGUCCAGAACAAACCCAAGGAAAUUUUGGGGACCAGGAACUAAUCAGACAAGGAACUGAUACAAACAUUGGCCGCAAAUUGCCUUUGCCCCAGCGCUUCAGCGUUUGGAAUGUCGCGCAUUGGCAUGGAAGUACCUGGAGUGACUACACAGGUGCCAUCAAAUUGGAUGACAAAGAUCCAAAUUAAAAUAUUGAAAUUGACGCACAAACAUUCCCACCAACAGAGCCUAAAAAAAAAAGAAGAAGGCUGAUGAAACUCAAGCCUCCAGAGACAGAAGAAACAGCAAACUGUGACUUUUCCUGCUGCAGAUUUGGAUGAUUUUCCAAACAAUUGCAACAAUCCAUGAGCAGUGCUGACUCAACUCAGGCCUAAACUAUGCAGACAUCAAGGCAGAUGGGCUAUAUAAACGUUUCUUUCCGUUUACGAUAUAGUCUACUUUGUGCAGAAUGAAUUCUCGUAACUACAUAGCACAAGUAGAUGUAGUUAACUUUAAUUCAGCAUUUUUAAUCAGUGUGUAACAUGGGAGGACUUGAAAGAGCCACCACAUUUCACCGAGGCCACGCGGAGUACGAUCGAGUGUACAGUGAACAAUGCUAGGGAGAGCUGCCUAUAUGGAAGAGCCCUAAUGUGUAAAAUUAAUUUUAGUAGUGCUAUCCCCAUGUGAUUUUAAUAGCUUUUAGGAGAAUGACAAA
>cluster988.fasta:40
CUAAACGAACGGCGGAUGAGGCUGGUUAACCUAAUUGGGUGUAAAAAAAAAUGUUGAUAAUGGCCCAAAAGCCCUUUGGUGGACAGAUAACUGCAGUAACCAGAAUGACGGGGAAAUGCCCAAGGUUUACCCAAUAAUACUGCGUCUUGUCCCUCAAUGGCAAGGAAGACCUUAAUCCGGACAAGGCGUUCCAAUUAACACCAAUAGCAGUCCAGAUGACCAAAUUGGCUACUACCGAAGAGCUACCAGACGAAUCGUGGUGGUGACGGUAAAUGAAAGAUUCAGUCCAAGAUGGUAUUUCACUACCUAGGAACUGGGCCAGAAGCUGGACUUCCCUAUGGUGCUAACAAAGACGGCAUCAUGGGUUGCAACUGAGGAGCCUUGAAAACCAAAAAUUGGCACCCGCAAUCCUGCUAACAAUGCUGCAAUCGUGCUACAACUUCCAGGAACAAUUGCAAAAGUUAGCAGAGGGCAGAGGCGGCAGUCAAGCUCUCGUUCCAUCACGUAGUCGCAACAGUUUAAGAAAUUCACUCCAGGCAGCAGUAGGGAACUUCUCCUGCUAAUGGCUGGCAAUGGCGGUGAUGCUGCUUUUUGCUGCUGCUUGACAGAUUGAACCAGCUUGAGAGCAAAAUGUCUGGUAAGGCCAACAACAACAAGGCCAAACUGUCAUAAGAAUUGUGCUGAGGUUAAGAACCGGCAAAACGUACUGCCACUAAAGCAUCAUGUAACAAGCUUCGGCAGACGUGGUCCAGAACAAACCCAAGGAAAUUUGGGGACCAGGAACUAAUCAGACAAGGAACUGAUUACAAACAUUGGCCGCAAAUUGCACAAUUUGCCCCAGCGCUUCAGCGUUUCGGAAUGUCGCGCAUUGGCAUGGAAGUCACACCUUCGGGAACGUGGUUGACCUACACAGGUGCCAUCAAAUUGGAUGACAAAGAUCCAAAUUAAAGAUCAAGUCAUUUGCUGAAUAACAUUGACGCAUACAAAACUUCCCACCAACAGAGCCUAAAAAGGACAAAAAGAAGAAGGCUGAUGAAACUCAAGCCUUCAGAGACAGAAGAAACAGCAAACUGUGACUUUUCCUGCUGCAGAUUUGGAUGAUUUUCCAAACAAUUGCAACAAUCCAUGAGCAGUGCUGACUCAACAGGCCUAAACUCAUGCAGACCACAAGGCAGAUGGGCUAUAAAAUUUUCGCUUUCCGUUUACGAUAUAGUCUACUCUUGUGCAGAAUGAAUUCUCGUAAUACAUAGCACAAGUAGAUGUAGUUAAUUUAAUCUACUAGCAAUCUUUAAUCAGUGUGUAACAUUAGGGAGGACUUGAAAGAGCCACCACAUUUCACCGAGGCCACCGAGUACGAUCGAGUGUACAGUGAACAAUGCUAGGGAGAGCUGCCUAUAUGGAAGAGCCCUAAUGUGUAAAAUUAAUUUUAGUAGUGCUAUCCCAUGUGAUUUUAAUAGCUUUUAGGAGAAUGACAAAA
>cluster91.fasta:40
ACCAAAUCGCGACCUUUUGCAUCCUGGCAGUAACCAGAAUGACGAUAAUGGAGAAGACCUUAAAUUCCCUAGGACAAGGCGUUCCAUUAACACCAAUAGCAGUCCAGAUGACCAAAUUGGCUACCAAGAGCUACCAGACGAAUCGUGGUGGUGACGGUAAAAUGAAAGAUCAGUCCAAGAUGGUAUUCAGGAACUGGGCCAGAAGCUGGACUUCCUAUGUAAAGACGGCAUAUGGGUUGCAACUGGGCCUUGAAUACACCAAAAAUUGGCACCCGCAAUCCUGCUAACAAUGCUGCAAUCGUGCUACAUCCAAGGAAAAUUGUCAAAGGCUUUACAAGGAGCAGAGGCGGCAGUCAAGCCUUUCUCACGUAGUCGCAAAGUUUAGAAAUUACAGGCAGCAGUAGGGACCUUAAUGGCUGGCAAUGGCGGUGAUGCUGCUCUUGUUUGCUGCUGCUUGACAGAUUGAACCAGCUAGAGAAAUGUCUGGUAAAGGCCAACAACAACAAGGCCAAACUGUCACUAAGAAUUUGCUGAGGCUUCUAAGAAGCCGAAAGUACUCAUAAAACAACUCAGACGUGGUCCAGAACAAACCCAAGGAAAUUUUGGGGACCAGGAACUAAUCAGACAAGGAACUGAUUACAAACAUUGGCCGCAAAUUGCACUUUCCCCUUCAGCGUUCGGAAUGUCGCGCAUUGGCAUGGAAGUCACACCUCGGGAACGUGGUUGACCUACACAGGUGCCAUCAAAUUGGAUGACAAAGAUCCAAUUAAAGAUCAAGUCAUUUGCUGAAUAAGCAUUGACGCAAAAACAUUCCCACCAACAGAGCCUAAAGAAAAGAAGAAGGCUGAUGAAACUCAAGCCCGAGAGACAGAAGAAACAGCAAACUGUGACUCUUUCCUGCUCAGAUUUGGAUGAUUUCUCCAAACAAUUGCAACAAUCCAUGAGCAGUGCUGACUCAACUCAGGCCUAAACUCAUGCAGACAUCAAGGCAGAUGGGCUAUAUAAACGUUUCGCUUUUCCGUUUACGAUAUAGUUACUUGUGCAGAAUGAAUUCUCGUAACCAUAGCACAAGUAGAUGUAGUUAACUUUAAUCCAUAGCAAUUUUUAAUCAGUGUGUAACAUUAGGGAGGACUUGAAAGAGCCACCACAUUCACCGAGGCCACGCGAGUACGAUCGAGUGUACAGUGAACAAUGCUAGGGAGAGCUGCCUAUAUGGAAGAGCCCUAAUGUGUAAAAUUAAUUUUAGUAGUGCUAUCCCCAUGUGAUUUUAAUAGCUUCUUAGGAGAAUGACAA
>cluster90.fasta:40
AUCCCCCAGGUAACAAACUUUAUUUUUAUUAUAUUAGAGUGAUAGAAAAUCAGCAUAUUGAAUUGUGCGUGGAUGAGGUAUCACCAUAGAUCGAUAGAUUUCAAUUAAUUGCCAGAACAAAUGUGUAGUGCGUUGUUCGAUUUAGAGUAUCAUGACCUGUUGUUUUUCAUCUAAACGAACAAACUAAAAUGUCUGAUAAUGGACCCAAAAUCAGCGAACCCGCAUUACGUUUGGUGGACCAGAUUCAACUGGCAGUAACCAGAAUGAACGCAGUGGGAAACGUCGGCCCCAAGGUUUACCCAAUAAUAUGCGUCUGUCCCCUCACUUGGCAAGGAAGACCUUAAAUUCCCGGGACAAGGCGUUCCAAUUAACACCAAAGAGUCCAGAUGACCAAAUUGGCUACUACCGAAGAGCUACCAGACGAAUCGUGGUGGUGACGGUAAAAUGAAAGACAGUCCAAGAUGGUAUUUCUAGGAACUGGGCCAGAAGCUGGACCCCUAUGGUGCAACAAAGACGGCAUCAUAUGGGUUGCAACUGAGGGACCUGAAUACACCAAAAGAUUGGCACCCGCAAUCCUGCUAACAAUGCUGCAAUCGUGCUAAUUCAAUAAAUAGGGCUCCACGUAGUCGCAACAGUUUAAGAAAUUACCGGCAGCAGGGGAACUUCUCCUGCAGAAUGGCUGGCAUGGCGGUGAUGCUGCUCUUGCUUUGCUGCUGCUUGACAGAUUGAACCAGCUUGAGAGCAAAAUGCUGGUAAAGGCCAACAACAACAAGGCCAAACUGUCAUAAAAAUGCUGCUGAGGCUUAAGAAGCCGGCAAAACGUACUGCCACUAAAACAAUGUAACACAUGAGACGUGGUCCAGAACAAACCCAAGGAAAUUUGGGGACCAGGAACUAAUCAGACAAGGAACUGAUUACAAACAUUGGCCGCAAAUUGCACAAUUUGCCCCAGCGCUUCAGCGUUCUUGGAUGGCAUGGAAGUCACACCUGGGAACGUGGUUGACCUACACAGGUGCCAUCAAAUUGGAUGACAAAGAUCCAAAUUUAAAGAUCAAGUCAUUUGCUGAAUAAGCAUUGACGCAUACAAAACACCACCAACAGAGCCUAAAAAGGACAAAAAGAAGAAGGCUGAUGAAACUACAGAGACAGAAGAAACAGCAAACUGUGAUUUUCCUGCUGCAGAUUUGGAUGAUUUUCCAAACAAUUGCAACAAUCCAUGAGCAGUGCUGACUCAACUCAGGCCUAAACUAUGCAGACCAUAAGCAGAUGGGCUAUAAAUUUUUCCGUUUACGAUAGUUUGUGCAGAAUGAAUUCUCGUAUACAUAGCACAAGUAGAUGUAGUUAACUUUAAUCAUAGCAAUCUUUAAUCAGUGUGUAGGGAGGACUUGAAAGAGCCACACAUUUCCGAGGCCACCGGAGUACGAUCGAGUGUACAGUGAACAAUGCUAGGGCCUAUAUGGAAGAGCCCUAAUGUGUAAAAUUAAUUUAGUAGUGCUAUCCCCAUGUGAUUUUAAUAGCUUCUAGGAGAAUGACAAAAAAAU
>cluster87.fasta:40
UUUAAAGAUUGUCAAAUAUUGAGAACCUAAAUCCGCAAGGCGUUCAAUAACACCACCAGAUGACCAAAUUGGCAUACGAAGAGCUACCAGACGAAUGUGGUGACGAAUGAAAGAUGUCCAAGAUGUAUUACCGGGAGACUGCAAAGCAUAGGAACAAACCGCAACCCUGCAAAAAAGAGGCGCAGAGCUCGCAACAGUUUAAAAUACCAGGCGCAGUGGCAUUGGCGGUGUGCUGUUUGCUGCUGUUGACAGAUUAAGUAGCACAACAACAAGGCUAAUAGUAAAGGCAAAAUCACUAAAUAACGAGACGUGGUCCAGAACAAACCCAGAAUUUGGGACCAGGAACUAAUCAGACAAGGAACUGAUUAAAAAGACUUCCCCAGCGCUCGUCGGAAUGUCGCGCAUUGGCAUGGAAGUCACAGAACGUGGUUGACCACACAGGUGCCAUCAAAUUGGAUGACAAAGAUCCAAAUUAAAGAUGUUUGCUGAAUAAGCAUUGACGCAUAACCACCAACAGAGCCUAAAGAAAAGAAGAAGGCUGAUGAAACUAAGCCAAGAGACAGAAGAAACAGCAAACUGUGACUUUUCCUGUAGAUUUGGAUGAUUUCCAAACAAUUGCAACAAUCCAUGAGCAGUGCUGACUCAACUCAGGCCUAAAAUCAUGCAGACCAUAAGGCAGAUGGGCUAUAUAAACGUUUCUUUCCGUUUACGAUAUGUCUACUUUGUGCAGAAUGAAUUCCGUAACAUAGCACAAGUAGAUGUAGUUAACUUUAAUUCACAUAGCAAUUUUAAUCAGUGUGUAACAUUGGAGGACUUGAAAGAGCCACCACAUUUCGAGGCCACGGAGUACGAUCGAGUGUACAGUGAACAAUGCUAGGGAGAGCUGCCUAUAUGGAAGAGCCCUAAUGUGUAAAAUUAAUUUUAGUAGUGCUAUCCCCAUGUGAUUUUAAUAGCUUUUAGGAGAAUGACAAA
>cluster832.fasta:40
AACGGCUAUGAAGAGCUUAAAAGUUUCCUUCUGUAGAAUGAACUAUUGCUAGUAGUGACAAAUGUUAAAAAGAACCAAUGAGAUUGAUAAUGCACUAUGAGUUUAUCACUACCAAGAGUGUGUUAGAGGUACACAGUACUUAAAACGAACAGAUCCCAUUUCAUCCUCUAGCUGAAAAAUUUGCACUGACUUGCUUUGUUUGUCCUGAGAAACACGUCAUCAGUACUGCAGAUAGUUAAAGACAGAGGAAGAAAUUAUUUUUGGCAUUUAACUAAAGACAGAAUGAUUUUUUUUUGUAUUCCUUGUUUUAAUUAUGCUUAUUUUUUCUUGAACUGCAAGAUCAUAAUGAAAACGCCUAAACAAAUUUUUUGUAUGUGCUUCCAAGAAUGUGUUUGUACUCCAUCAACAUAUUAGUUGACCAAAUGGUAUAUUAGAGUAGGAGCUAGAAAAUCAGCACCUUUAAUUGAAUUGGCGUGGAUGAGGCUGGUUCUAAAUCACCCAUUCAGUACAUCGAUAUGGUAAUUAUACAGUUUCCUUUACCUUACAAUUAAUUGCCAGGAACCUAAAUUGGGUAGUUGUAGUGCGUUGUUGUAUGAAGAUUUUAGAGUAUCAUGAGUUCGUGUUGUUUUAGAUUUCAUCUAAACGAACAAACUAAAAUGUCUGAUAAUGGACCCAAAUCAGCGAAAUGCACCCCAUACGUUUGGGCCUCAGAUUCAACUGGCAGUAACCAGAAUGAGAACGCAGUGGGCGAAACAACGUCGGCCCCAAGGUUUACCCAAUAAUACUGCGUCUUGGUUCCCCACUCAACAUGGCAAGGAAGACCUUAAAUUCCCUCGAGGACAAGGCGUUCCAAUUAACACCAAUAGAGUCCAGAUGACCAAAUUGGCUACGAAGAGCUACCAGACGAAUCGUGGUGGUGACGGUAAAAUGAAAGAUCAGUCCAAGAUGGUAUUUCUACUACCUAGGAACUGGGCCAGAAGCUGGACUUCCCUAUGGUGCUAACAAAGACGGCAUCAUAUGGGUGCAACUGAGGAGCCUUGAAUACACCAAAAGAUUGGCACCCGCAAUCCUGCUAACAAUGCUGCAAUCGUGCUACAACUUCCAAGGAACAACAUUGCAAAAGGCUUCGAGAGAGCAGAGGCGGCAGUCAAGCCUCUUCUCGUUCCUCAUCACGUAGUCGCAACAGUUUAAAAUUAACCCAGGCAGCAGUAGGAUUCCUGCUAGAAUGGCUGGCAAUGGCGGUGAUGCUGCUCUUGCUUUGCUGCUGCUUGACAGAUUGAACCAGCUUGAGAGCAAUUGGUAAAGGCCAACAACAACAAGGCCAAACUGUCACUAAGAAUUGCUGCUGAGGCUUCUAAGAAGCCUGGCAAAACGUACUGCCACUAAAGCAUAUGUAACAAGUCGCAGACGUGGUCCAGAACAAACCCAAGGAAAUUUUGGGACCAGGAACUAAUCAGACAAGGAACUGAUUACAAACAUUGGCCGCAAAUUGCACUUUGCCCCAGCGUGUUCGGAAUGUCGCGCAUUGGCAUGGAAGUCACACGGGAACGUGGUUGACCUACACAGGUGCCAUCAAAUUGGAUGACAAAGAUCCAAAUUUUAAAGAUCAAGUCAUUUGCUGAAUAAGCAUUGACGCAUACAAAACCAACAGAGCCUAAAAAGAAAAGAAGAAGGCUGAUGAAACUAAGCCUUCGCAGAGACAGAAGAAACAGCAAACUGUGACUCUUUUCCUGCUGCAGAUUUGGAUGAUUUCCAAACAAUUGCAACAAUCCAUGAGCAGUGCUGACUCAACUCAGGCCUAAACUCAUGCAGACACAAGGCAGAUGGGCUAUAAACGUUUCGCUUUCCGUUUACGAUAUAGUCUACUCUGUGCAGAAUGAAUUCUCGUAACAUAGCACAAGUAGAUGUAGUUAACUUUAAUCUAAAUCUUUAAUCAGUGUGUAACAUUAGGGAGGACUUGAAAGAGCCACCACAUUCACCGAGGCCACGCGGAGUACGAUCGAGUGUACAGUGAACAAUGCAGGGAGAGCUGCCUAUAUGGAAGAGCCCUAAUGUGUAAAAUUAAUUUUAGUAGUGCUAUCCCCAUGUGAUUUUAAUAUUCUAGGAGAAUGACAAAA
>cluster641.fasta:40
UAACGUAAAUCCACAGGCAGAGGGUCCUAUGUGCUAAACGCAACUGAAGUACCAAGGAACAACAUUGUAAAAGUUAGAAGGAGCAGAGGCGGCAGUCAAGCCUUCUUUCCUCAUCACGUAGUCGCAACAGUAAAUUACAGGCAGCAGUAGGGACCUGCUAGAAUGGCUGGCAAUGGCGGUGAUGCUGCUCUUGCUGCUGCUUGACAGAUUGAACCAGCUUGAGAGCAAAAUGUCUGGUAAAGGCCAACAACAACAAGGCCAAACUGUCAUAAGAAUUGCUGCUGAGGCUUCUAAGAAGCGGAAAACGUACUGCCACUAAAACAAUGUAACACAAGCUUCGGCAGACGUGGUCCAGAACAAACCCAAGGAAAUUUGGGGCCAGGAACUAAUCAGACAAGGAACUGAUUACAAACAUUGGCCGCAAAUUCAUUUGCCCCAGCGCUUCACUUUGAUCGCGUGAAGUCACACCUCGGGAACGUGGUUGACCUACACAGGUGCCAUCAAAUUGGAUGACAAAGAUCCAAAUUAAAGAUCAGUUUUGCUGAAUAAGCAUUGACGCAUACAAACAUUCCCACCAACAGAGCCUAAAAAGGCAAAAAGAAGAAGGCUGAUGAAACUCAAGCCUCCAGAGACAGAAGAAACAGCAAACUGUGACUCUUCCUCUGCAGAUUUGGAUGAUUUCCAAACAAUUGCAACAAUCCAUGAGCAGUGCUGACUCAACUCAGGCCUAAACUCAUGCAGACAUAAGGCAGAUGGGCUAUAUAAACGUUUCGCUUUCCGUUUACGAUAUAGUCUACUUGUGCAGAAUGAAUUCUCGUAAUAGCACAAGUAGAUGUAGUUAACUUUAAUCAUAGCAAUUUUAAUCAGUGUGUAACAUUAGGGAGGACUUGAAAGAGCCACCACAUUUCACCGAGGCCACCGGAGUACGAUCGAGUGUACAGUGAACAAUGCUAGGGAGAGCUGCCUAUAUGGAAGAGCCCUAAUGUGUAAAAUUAAUUUUAGUAGUGCUAUCCCCAUGUGAUUUUAAUAGCUUCUUAAAAAAAC
>cluster583.fasta:40
CGCAACUUUAGAAAUUUAUUGACUACAAUUAUUAUCGGCUUUGUAGAAAAUAUAACAUUUAGAAACCCAUUUGGCAGAUAAUCAAAGAUAUACACAUGCCGCAAAUUGAUUUGCCCUUCACGUUUGGAUCGUAUGGUCACAGGUUGACUACACAGUGCCAUCAAAUUGGAUACAAAGAUCCAAAUUAAAUUUUUGCUGAAUAAGCAUGACGCAUACAAACCCACCACAGAGCCUAAAAAGAAAAGAAGAAGGCUGAUGAAACAAGAGACAGAAGAAACAGCAAACUGUGACUUCCUGCUGCAGAUUUGGAUGAUUUCCAAACAAUGCAACAAUCCAUGAGCAGUUGACUCAACCAGGCCUAAACUCAUGCAGACCAUAAGGCAGAUGGGCUAUACAGUUUCGUACGAUAUAGUAAUCUGUGCAGAAUGAAUCGUACACAAGUAGAUGUAGUUAACUAUAAUAGCAAUCUCUAAGUGUGUAACAUUGAGGACUUGAAAGAGCCACCACAUUUCGAGGCCCGAGUACGAUCGAGUGUACAGUGAACAAUGCUAGAGAGCUCCUAUGAAGAGCCCUAAUGUGUAAAAUUAAUUUAGUAGUGCUAUCCCAUGUGAUUUUAAUAGCUUGAUACAAAA
>cluster461.fasta:40
CCCAGGUAAACUAUUAAUUUUUAACUGUUGUGCCACUUUUGUAGUGUUAAGGAUCUUUCUUUUGCAAGAAAUAAAAUCAACUUAUUAGAAUGUAGCAUUUUAAAGUAUAAGUGGGAAAAUCAGCACCUUAAUAUGGGGGUAAUCACCAUUCAGUAAUGAAUUAUACAGUUUCUAAAUCCAGAACCAAUGUGUAGUGCGUUGUUCGUUCUAUGAAUUUAGAGUAUCAUGAGUUCGUGUUGUUUAGUUUCAUCUAAACGAACAAAUAAAAUGUCUAUAAUGGACCCAAAAAAUGCACCCCAUUACGUUUGGGCCAGAUUCAACUGCAGUAACCAGAAUGAGAAGUGGGCGCGAUCAAACAACGUCGGCCCAAGGUUUACCCAAUAAUACUGCGUUGUCCUCAGGCAAGGAAGACCUAAAUUCCCAGGACAAGGCGUUCCAAUUAACACCAAUAGCAGUCCAGAUGACCAAAUUGGCUACUACCGAAGAGCUACCAGACGAAUCGUGGUGGUGACGGUAAAAAAAUUCAGUCCAAGAUGGUAUUUACUACCUAGGAACUGGGCCAGAAGCUGGACCCCGGUGCAAAAAGACGGCAUCAUGGGUUGCAACUGAGGCUAACCAAAUUGGCACCCGCAAUCCUGCUAACAAUGCUGCAAUCGUGCUACAACUUCCAAGGAAAAUUGUCAAAGUUAAAGAGCAGAGGCGGCGUCAAGCCUCCACGAGUCGCAACAGUUUAAGAAAUUCAACUCCAGGCAGCAGUAGGGGAACUUCCCUGCUAGAAUGGCUGGCAAUGGCGGUGAUGCUGCUCUUGCUUUUGCUGCUUGACAGAUUGAACCAGCUUGAGAGCAAAAUGUCUGGUAAAGGCCAACAACAACAAGGCCAAACUGUCAUAAGAAUGCUGCUGAGGCUUCUAAGAAGCCUGGCAAAACGUCUGCCACUAAAGCAUACAAUGUAACACAAGUUCGGCAGACGUGGUCCAGAACAAACCCAAGGAAAUUUUGGGGACCAGGAACUAAUCAGACAAGGAACUGAUUACAAACUGCCGCAAAUUGCACAAUUUGCCCCAGCGUUCAGCGUUUCGGAAUGUCGCGCAUUGGCAUGGAAGUCACACCUUCGGAACGUGGUUGACCUACACAGGUGCCAUCAAAUUGGAUGACAAAGAUCCAAAUUUAAAGAUCAGUCAUUUGUGAAUAAGCAUUGACGCAUACAAAACAUUCCCACCAACAGAGCCUAAAAAGGACAAAAAAAAGGCUGAUGAAACUCAAGCCCCCAGAGACAGAAGAAACAGCAAACUGUGACUCUUUCCUGCUGCAGAUUUGGAUGAUUCCAAACAAUUGCAACAAUCCAUGAGCAGUGCUGACUCAACUCAGGCCUAAACUCAUGCAACCAAGGCAGAUGGGCUAUAUAAACGUUUUUCCGUUACGUAUAGUCUACUUUGCAGAAUGAAUUCUCGUAACAAUAGCACAAGUAGAUGUAGUUAACUUUAAUCUCCAGCAAUCUUUAAUCAGUGUGUAACAUUAGGGAGGACUUGAAAGAGCCACCACAUUUCACCGAGGCCACGGAGUACGAUCGAGUGUACAGUGAACAAUGCUAGGGAGAGCUGCCUAUAUGGAAGAGCCCUAAUGUGUAAAAUUAAUUUAGUAGUGCUAUCCCAUUAUUUUAUAGCUUCUAUGAAUGACAAAAU
>cluster415.fasta:40
CCGAACAACAAUUAUUUGAUUGUUAACUAUAACAAAUUAUUUGUGUUUAUUCUUUUAUAAUGCAAGAUCAAAUUACGCCAAACGAUUAGCCAAGAAUGUACAUAUGGUUGAUGACCCUUCACUUAUCUAAAUGUAUUAGAGUGGCUAGAAAUUAUGAAUUGUGGUGGAUGAGGCUGGUUCAACCCCAUCAGUCGAUAUGGUAAUUAUACAGUUUCCUCCUUUCAAUUAAUUGCCGACAAUGGUAGUUUGUAGUGCGUUGUAUGAAGACUUAGUAUCAUGAGUUCUUUUUCAUCUAAACGAACAAACUAAAAUGUCUGAUAAUCCAAAUAAUGCACCCCGAUUACGUUUGGUGCCUUCAACUGGCAGUAACCAGAAUGAGAACGAGUGGGGGCGAUCAAACAACGUCGGCCCCAGGUUUACCCAAUAAUACUGCGUCUUGUUCCUCCCAUGGCAAGGAAGACCUUAAAUUCCCCGAGGACAAGGCGUUCCAAUUAACACCAAUAGCAGUCCAGAUGACCAAAUUGGCUACUACCGAAGAGCUACCAGACGAAUUCGUGGUGGUGACGGUAAAUGAAAGAUUCAGUCCAAGAUGGUAUUUCUACUACCAGGAACUGGGCCAGAAGCUGGACUUCCCUAUGGUGCUAACAAAGACGGCAUCAUAUGGGUUGCAACUGAGGGAGCCUUAAUACACCAAAAGAUUGGCACCCGCAAUCCUGCUAACAAUGCUGCAAUCGUGCACUCCAAGGAACAACAUUGCAAAAGGCUUUACGCAGAAGGAGCAGAGGCGGCAGUCAAGCCUCUCUUCCUCAUCACGUAGUCGCAACAGUUUAAGAAAUCCCAGGCAGCAGUAGGGCUUUCCUGCUAGAAUGGCUGGCAAUGGCGGUGAUGCUGCUCUUGCUUGCUGCUGCUUGACAGAUUGAACCAGCUUGAGAGCAAAAUGUCUGGUAAAGGCCAACAACAACAAGGCCAAACUGUACUAAGAAUUGCUGCUGAGGCUUCUAAGAAGCCCGGCAAAACGUACUGCCACUAAAGCAUCAAUGUAACACAAGCUUCGGCAGACGUGGUCCAGAACAAACCCAAGGAAAUUUUGGGGCCAGGAACUAAUCAGACAAGGAACUGAUUACAAACAUUGGCCGCAAAUUUUCCCCAGCGCUUCAGCGUUCUUCGGAAUGUCGCGCAUUGGCAUGGAAGUCACACCGGGAACGUGGUUGACCUACACAGGUGCCAUCAAAUUGGAUGACAAAGAUCCAAAUUUAAAGAUAUAUUUGUGAAUAAGAUUGACGCAUACAAAACCACCAACAGAGCCUAAAAGGAAAAGAAGAAGGCUGAUGAAACUCAAGCCUUAAGACAGAAGAAACAGCAAACUGUGACUCUUUCCUGCUGCAGAUUUGGAUGAUUUCCAAACAAUGCAACAAUCCAUGAGCAGUGCUGACUCAACUCAGGCCUAAACUCAUGCAGACACAAGGCAGAUGGGCUAUAUAAACGUUUCUUUCCGUUUACGAUAUAGUUACUUGUGCAGAAUGAAUUCUCGUAACUUAGCACAAGUAGAUGUAGUUAACUUUAUCAACAAUUUAAUCAGUGUGUAACAUUAGGGAGGACUUGAAAGAGCCACCUUCACCGAGGCCACCGGAGUACGAUCGAGUGUACAGUGAACAAUGCUAGGGAGAGCUGCCUAUAUGGAAGAGCCCUAAUGUGUAAAAUUAAUUUAGUAGUGCUAUCCCCAUGUGAUUUUAAUAGCUUUAGGAGAAUGACAAAA
>cluster410.fasta:40
AAACAUCUUGGUUUAUCACUACAAGAGUGUAGACAACAUUUUAAAGAACUUGAGGCAACUAUUUUUUCUUGUCCUGAGGCGUAAAACACGUAAUACGUGCCAGAUUUUCACCUAAACUGUUCAGACAAGAGGAAGUUAAAAUUUCAUUUUAUUGUUGCAAUAGUGUUUAUAUCACACAAAAGAAAGACAGAAUGAUUGAACUUUAUUUUAUUUUGCUUUUACCUUUGUAUUCCUUGUUUUAAUUAUGCUUAUUAUCUUGUUCACUUGAACUGCAAGAUCAGAAUCACGCCUAAACGAACAUGAAAUUUGAGAAUGGUUUUCAAUUUUUCUAAAUGGUAUAGAGUAGGAGCUAGAAAUCAGCACUUUAAUUGAAUUGUGCGUGGAUGAGGCUGGUUCUAAAUCACCCAUCGAUCGGUAAUUAUACAGUUUCCUGUUACCUUUACAAUUAAUUGCCAGGAACCUAAAUUGGUAGUCUGUAGUGCGUUGUUCGUAUGAAGACUUUAGAGUAUCAUGAGUCGUGUUGUUUAGAUUUCAUCUAAAAAAACUAAAAUGUCUGAUAAUGGACCCAAAAUCAGCGAAUGCACCCCGCAUUACGUUUGGUGGACCGAUUCAACUGGCAGUAACCAGAAUGGAGAACGCAGUGGGCGCGAUCAAACAACGUCGGCCCCAAGGUUUACCCAAUAAUACUGCGUCUUGUUCCUCGGAAGAAGACCUUAAAUUCCCCGAGGACAAGGCGUUCCAUUAACACCAAUAAGUCCAGAUGACCAAAUUGGCUACUACCGAAGAGCUACCAGACGAAUUCGUGGUGGUGACGGUAAAAUGAAAGAUUCAGUCCAAGAUGGUAUUUACCAGGAACUGGGCCAGAAGCUGGACUUCCCUAUGGUGCUAACAAAGGCAUCAUAUGGGUUGCAACUGAGGAGCCUUGAAUACACCAAAAGAUCAUUGGCACCCGCAAUCCUGCUAACAAUGCUGCAAUCGUGCUCCUCAAGGAACAACAUUGCAAAAGGCUUGAGCAGAGGCGGCAGUCAAGCUCUUUCUCACGUAGUCGCAACAGUUUAAGAAAUUCAAUCCAGGCAGCAGUAGGGAACUUUCCUGCUAGAAUGGCUGGCAAUGGCGGUGAUGCUGCUCUUGCUUUGCUGCUGCUUGACAGAUUGAACCAGCUAAAAUGUCUGGUAAAGGCCAACAACAACAAGGCCAAACUGUCACUAAGAAUCUGCUGAGGCUUAAACGGCAAAACGUACUGCCACUAAAGCAUAAUGUAACACAAGCUUCGGCAGACGUGGUCCAGAACAAACCCAAGGAAAUUUUGGGGACCAGGAACUAAUCAGACAAGGAACUGAUUACAAAGCGCAUCUUUGCCCCAGCGCUUCAGCGUUCUUCGGAAUGUCGCGCAUUGGCAUGGAAGUCACACCUGGGAACGUGGUUGACCUACACAGGUGCCAUCAAAUUGGAUGACAAAGAUCCAAAUUAAGAUAGAUUUGCUGAAUAAGCAUUGACGCAUACAAAACAUUCCCACCAACAGAGCCUAAAAAGCAAAAGAAGAAGGCUGAUGAAACUCAAGCCAGAGACAGAAGAAACAGCAAACUGUGACUUUUCUUCAGAUUUGGAUGAUUUCCAAACAAUUGCAACAAUCCAUGAGCAGUGCUGACUCAACUCAGGCCUAAACUCAUGCAGACACAAGGCAGAUGGGCUAUAUAAACGUUUCGCUUUCCGUUUACGAUAUAGUUACUUGUGCAGAAUGAAUUCUCGUAACUACAUAGCACAAGUAGAUGUAGUUAACUUUAAUCUCACAUAAAUUUUAAUCAGUGUGUAACAUUAGGGAGGACUUGAAAGAGCCACCACAUUUCCGAGGCCACGGAGUACGAUCGAGUGUACAGUGAACAAUGCUAGGGAGAGCUGCCUAUAUGGAAGAGCCCUAAUGUGUAAAAUUAAUUUUAGUAGUGCUAUCCCCAUGUGAUUUUAAUAGCUUAGGAGAAUGACAAAAA
>cluster266.fasta:40
CGCAAGGCUUCAAUUAACACAAUACAGAUACAAUGACCAACUACCAGACUGAGAUGAAAUCGAUGGCUACCAGAAUGAAGCUCCUAGAGCUUAAAACCACCCAGCUUCGCAACGUUAACCAGCGCAGUAGGAUUGUGGAAUGGCGGUGAUGCUGCUUGCGCUCUUGACAGAUUGAACCAGCUUGAGAGCAAAUUGGUAAAGGCCAACAACAACAAGGCCAAACUGUCAGAAUUGUAAAAGCUAAUAGCCUAAGCCAUACACAAGCUUGCAGACGUGGUCCAGAACAAACCCAGGAAUUUGGGAGGAACUAAUCAGACAAGGAACUGAUUACAAACAUUGCCAAAUUUUGCCCGUUCAGCGUUUCGCAUUGGCAUGAAGUACAGGAUCGCAAAUUGGAUGACAAAGAUCCAAAAGAUCAGUUUUUAGAUUGACGCAUACAAACUCCCCAAAGAGCCUAAAAAGGAAAAAAGAAGGCUGAUGAAACUCACACCGAGAACAGAAGAAACAGCAAAUUUUCUCUGAGAUUUGGAUGAUUUCAAACAAUUGCAAAACGAGCAGUGCUGACUCAACUCAGGCCUAAACUCAUGCAGACCAAGGCAGAUGGGCUAUAAAUUUUCCGUUUACGAUAUAUUUACUUGUGCAGAAUGAAUCUCGUCAUAGCACAAGUAGAUGUAGUUAACUUUAAUCAAUUUUAAUCAGUGUGUAACAUUGAGGACUUGAAAAGCCCAGGCCACGAGUACGAUCGAGUGUACAGUGAACAAUGCUAGGGAGAGCUGCCUAUAUGGAAGAGCCCUAAUGUGUAAAAUUAAUUUUAGUAGUGCUAUCCCCAUGUAUUUUAAUAGCUUCUUAGGAGAAUGACAAA
>cluster221.fasta:40
UAAAAAUUUCUCUAAAAAAUAAUGCCAAAUCAGCCCACGUUGGUGGACCAGAUUCAACUGGCAGUAACAGAAUGCAGUGGGAAACAACGUCGCCCCAGGUUUACCAAUAAUACUGCGUCUCUGGCAAGGAAGACCUAAAUCGGACAAGGCGUUCCAAUUAACACCAACAGUCCAGAUGACCAAAUGCUACCGAAGAGCUACCAGACGAAUCGUGGUGGUGACGGUAAAAACGUCCAAGAUGGUAUUACUACCAGGAACUGGGCCAGAAGCUGACUCAUGGUGCUAAAAGACGGCAUCAUAAGGCUACAUUGGCACCCGCACCUCUAACAAUGCUGCAACCAUCAGAACAUUAAAGGCUUAGCAGAGGGGAGAGGCGGCAGUCAAGCCUCCUCGUUCCUCAUCACGAGUCGCAACAGUUUAAGAAUAUCCAGGCAGCAGUAGGGGAACUCCUGCUAAAUGGCUGGCAAUGGCGGUGAUGCUGCUCUUGCUUGCUGCUGCUUGACAGAUUGAACCAGCUUGAGAGCAAAAUGUUGGUAAAGGCCAACAACAACAAGGCCAAACUGUCAAAUUGCUGCUGAGGCUUCUAAGAAGCCUCGGCAAAACGUACUGCCACUAAAGCAUGUAACAAGCUUCGGCAGACGUGGUCCAGAACAAACCCAAGGAAAUUUUGGGGACCAGGAACUAAUCAGACAAGGAACUGAUUACAAGCCGCAAAUUGCACAAUUGCCCCAGCGUUCAGCGUUUCGGAAUGUCGCGCAUUGGCAUGGAAGUCACACUCGGGAACGUGGUUGACCUACACAGGUGCCAUCAAAUUGGAUGACAAAGAUCCAAAUUAAGAUCAAGUCAUUUGCUGAAUAAGCAUAUUGACGCAUACAAACCACCAACAGAGCCUAAAAGGACAAAAAGAAGAAGGCUGAUGAACAAGCCUCAGAGACAGAAGAAACAGCAAACUGUGACUUUUCCUGCUGCAGAUUUGGAUGAUUUCCAAACAAUUGCAACAAUCCAUGAGCAGUGCUGACUCAACUCAGGCCUAAACUCAUGCAGAAAGGCAGAUGGGCUAUAUAAACGUUUCGCUUUCCGUUUACGAUAUAGUCUACUUGUGCAGAAUGAAUUCUCGUAAUACAUAGCACAAGUAGAUGUAGUUAACUUUAAUCUCAAGCAAUCUUAAUCAGUGUGUAAUUAGGGAGGACUUGAAAGAGCCACCACAUUUCACCGAGGCCACCGAGUACGAUAGUGUACAGUGAACAAUGCUAGGAAGCUGCCUAUAUGGAAGAGCCCUAAUGUGUAAAAUUAAUUUAGUAGUGCUAUCCCCAUUUUAAUAGCUUUAGGAGAAUGACAA
>cluster213.fasta:40
GAUUCAAUUUGUUGAGACAAAUCAGCACCUUUAAUUGAAUUGUGCGUGGAUGAGGCUGGUUCUAAAUCACCCAUUCAGUACAUCGAUAUGGUAAUAUACAGUUUCUUUACCUUUCAAUUAUUGCCAGGAACCUAAAUUGGUAGUUGUAGUGCGUUGUUCGUUCAUGAAGACUUUGAUAUAUGAGUUCGUUGUUAGAUUUAUCUAAACGAACAAACUAAAAUGUCUGAUAAUGGACCCAAAAUCAGCGAAUGCACCCGAUUACGUUUGGUGGCCCAGAUUCAACUGGCAGUAACCAGAAUGAGAGGUGGGGAUCAAACAACGUCGGCCCCAAGGUUUACCCAAUAAUACUGCGUCUUGUUCGGCAAGGAAGACCUUAAAUUCCCUGAGGACAAGGCGUUCCAAUUAACACCAAACAGUCCAGAUGACCAAAUUGGCUACUACCGAAGAGCUACCAGACGAAUCGUGGUGGUGACGGUAAAAUGAAAGAUCAGUCCAAGAUGGUAUUUACUACCAGGAACUGGGCCAGAAGGUUCCCUAUGGUGCUAACAAAGACGGCAUCAUAUGGGUUGCAACUGGAGCCUAAUACACCAAAAUUUGGCACCCCAAUCCUAAAUGCUGCAAUCGUGCUCAUCCAAGGAACAACAAAGGUUAGAGAGAGCAGAGGCGGCAGUCAAGCCUCUCGUUCCUCAUCACGUAGUCGCAACAGUUUAAGAAAUUCAGGCAGCAGUAGGGUCAGAAUGCUGGCAAUGGCGGUGAUGCUGCUUUCUGCUGCUGCUUGACAGAUUGAACCAGCUUGAGAGCAAAAUGUGGUAAGCAACAACAACAAGGCCAAACUGUCACUAAGAAUUGCUGCUGAGGCUUAGACGGAAAACGUACUGCCACUAAAGCAUCAAUGUAACACAAGCUUGCAGACGUGGUCCAGAACAAACCCAAGGAAAUUUUGGGGACCAGGAACUAAUCAGACAAGGAACUGAUUACAAACAUUGGCCGCAAAUUGCACUUUGCCCCAGCGUCAGCGUUUGAUGUCGCGCAUUGGCAUGGAAGUCACACCGGGAACGUGUUGACCUACACAGGUGCCAUCAAAUUGGAUGACAAAGAUCCAAAUUAAAGAUGUUUGUGAAUAAGAUUGACGCAUACAAAAAUCCCCAAAGCAAAAGGAAAAGAAGAAGGCUGAUGAAACUACCCAGAGACAGAAGAAACAGCAAACUGUGACUUUUUCCUGCUCAGAUUUGGAUGAUUUCCAAACAAUUGCAACAAUCCAUGAGCAGUGCUGACUCAACUCAGGCCUAAACUCAUGCAGACACAAGGCAGAUGGGCUAUAUAAACGUUUCGCUUUUCCGUUUACGAUAUAGUCUACUUGUGCAGAAUGAAUUCUCGUAACUACAUAGCACAAGUAGAUGUAGUUAACUUACUAGCAAUUUUAAUCAGUGUGUAACAUAGGGAGGACUUGAAAGAGCCCACAUUCCGAGGCCACCGGAGUACGAUCGAGUGUACAGUGAACAAUGCUAGGAGAGCUGCCUAUAUGGAAGAGCCCUAAUGUGUAAAAUUAAUUUUAGUAGUGCUAUCCCCAUGUGAUUUUAAUAGCUUUAGGAGAAUGACAAAAA
>cluster1077.fasta:40
AGGUAACAACCGAAAUAAUAGUUAGAUUUAAACGAACAAAUAAAUGCGAUAAUACAAAACCUAGUUGCCUCAGAUUCAACUGGCAGUAACCAGAAUGCGGGGGAAAACGCGGCCCCAAGGUUUACCCAAUAGUUAAUCCCGAGGACGCUUCCAAUUAACACCAAUAAGUCCAGUGACCAAACCGAAAGUACCAGACGAAUCGUGGUGGUGACGUAAAAACAGUCCAAGAUGGUAUUUACUACCUAGGAACUGGGCCAAGACCUAUGGUGCUAACAAAGCCUGCACUGGGAAAAAGAUGCCGCAACCUGCUAAAUGCUGCAAUCGUGCUACUUCCAGGACACUUGAAAGUGAGGGUCAGCCGUCCUCUCACGAGUCGCAACAGUUAAAAUUACGCAGCAGUAGGAAUUGGCAAUGGGGUGUGCUGCUUUGCUGCUCUGACAGAUUGAACCAGCUUGAGAGCAAAAUGUCUGGUAAAGGCCAACAACAACAAGGCCAAACUGUCACUAAGAAUUGCUGCUGAGGCUUCAAGAAGCCGAAAACGUACUGCCACUAAUCGAGACGUGGUCCAGAACAAACCCAAGGAAAUUUUGGGACCAGGAACUAAUCAGACAAGGAACUGAUUACAAACAUGCAAUUUGCCCCUCGCUUCGGAAUUCGCGCUUGGCAUGGAGUCACACCGGAACGGGUUGACCUACAAGGUGCCAUCAAAUUGGAUGACAAAGAUCCAAAUUAAAGAUAUUUUGCUGAAUAAGCAUUGACGCAUACAAAACCCCAACAGAGCCUAAAAAGGACAAAAAGAAGAAGGCUGAUGAAACCCAGAGACAGAAGAAACAGCAAACUGUGAUUUUCAGAUUUGGAUGAUUUCCCAAACAAUUGCAACAAUCCAUGAGCAGUGCUGACUAACUCAGGCCUAAACUCAUGCAGACAAAGGCAGAUGGGCUAUAAAUUCUUUCCGUUUACGAUAUUUUUGUGCAGAAUGAAUUCUACAUAGCACAAGUAGAUGUAGUUAACUUUAAUCCUAGCAAUUUUUAAUCAGUGUGUAACAUUAGGGAGGACUUGAAAGAGCCACCACAUUUCCGAGGCCACGGAGUACGAUCGAGUGUCAGUGAACAAUGCUAGGGAGAGCUGCCUAUAUGGAAGAGCCCUAAUGUGUAAAAUUAAUUUAGUAGUGCUAUCCCCAUGUGAUUUUAAUAGCUUUUGGAAUGACAAA
>cluster980.fasta:38
CUCAAAACUUAGAACUGUAAUUUUCUAAACGAACAAACUAAAUGUCUGAUAAUGGACCCCAAAAUCAGCGAAUGCACCCCUACGUUUGGUGGACCAGAUUCAACUGGCAGUAACCAGAAUGAAGUGGGAACGCGGCCCAAGGUUUACCAUAAUACUUGCCUCGGCAAGGAAGACUAUCCCGAGGACAAGGCGUUCCAAUUAACACCAAUGCAGUCCAGAUGACCAAAUUGGCUACUACCGAAGAGUACCAGACGAAUUGGUGGUGACGGUAAAAUGAAAGAUUCAGUCCAAGAUGGUAUUUACUACCUAGGAACUGGGCCAGAAGCUGGACCCUAUGGUGCAAAGAGGCAUCAGGUGCGAGCCUAAUACACCAAAAGAUUGGCACCCGCAAUCCUGCUAACAAUGCUGCAAUCGUGCUAAAAAAUUGAAAGGUUACAGAAGGAGCAGAGGCGGCAGUCAAGCCUCUUCUCGUUCCUCAUCACGUAGUCGCAACAGUUUAAAAAUUCAACUCCAGGCAGCAGUAGGGAACUUUCCUGCUAGAAUGGCUGGCAAUGGCGGUGAUGCUGCUUGCUUUGCUGCUGCUUGACAGAUUGAACCAGCUUGAGAGCAAAAUGUCUGGUAAAGGCCAACAACAACAAGGCCAAACUGUCACUAAGAAUUGUGCUGAGGCUCUAAGAAGCCGAAACGUACUGCCACUAAAGCAUCAAUGUAACACAAGCUUCGGCAGACGUGGUCCAGAACAAACCCAAGGAAAUUUUGGGGACCAGGAACUAAUCAGACAAGGAACUGAUUACAAACAUUGGCCGCAAAUUGCACAAUUUGCCCCAGCGCUUCAGCGUUUCGGAAUGUCGCGCAUUGGCAUGGAAGUCACACCGGAACGUGGUUGACCUACACAGGUGCCAUCAAAUUGGAUGACAAAGAUCCAAAUUAAAGAUCAAGUCAUUUGCUGAAUAAGCAUUGACGCAUACAAAAUUCCCACCAACAGAGCCUAAAAAGGACAAAAAGAAGAAGGCUGAUGAAACUAAGCCAGAGACAGAAGAAACAGCAAACUGUGACUCUUUCCUGCUGCAGAUUUGGAUGAUUUCCAAACAAUUGCAACAAUCCAUGAGCAGUGCUGACUCAACUCAGGCCUAAACUCAUGCAGACCAAGGCAGAUGGGCUAUAUAAACGUUUCGCUUUCCGUUUACGAUAUAGUCUACUUGUGCAGAAUGAAUUCUCGUAAUCAUAGCACAAGUAGAUGUAGUUAACUUUAAUCUCACAAGCAAUUUUAAUCAGUGUGUAACUUGGGAGGACUUGAAAGAGCCACCACAUUUCCGAGGCCACGGGAGUACGAUGAGUGUACAGUGAACAAUGCUAGGGAGAGCUGCCUAUAUGGAAGAGCCCUAAUGUGUAAAAUUAAUUUAGUAGUGCUAUCCCAUGUGAUUUUAAUAGCUUUAGGAGAAUGACAAAA
>cluster947.fasta:38
UAAACAAUUCUACACUAUGUUAAUAUUCAAGCCAGUGGCCACAAACCCAGUUCAUAAACUGCGUUCUAAGAAGACUUAAAUUCCCGAGGACAAGGCGUUCCAAUUAACCAAGUCCAGAUGACCAAAUUGCACUACCAAGAGCUACCAGACGAAUUGUGGUGACGGUAAAUGAAAGAUAGUCCAAGAUGGUAUUGGAACUGGGCCAGAAGCUGCUCCCUAUGGUGCUAACAAAGACGGCAUCAUGGUUGCAACGGGCUAACCCAAAAGAUCUUGGCCCCGCAAUCCUGCUAACAAUGCUGCAAUCGUGCUACAACUUCCAAGGAACAAUGCAAGAAGAGGGAGCAGAGGGGCAGUCAAGCCUCUCGUUCCUCAUCACGUAUCGCAACAGUUUAAGAAAUUACGCAGCAGUAGGGAACUUCCUAGAAUGGCUGGCAAUGGCGGUGAUGCUGCUCUUGCUUUGCUGCUGUUGACAGAUUGAACCAGUAGAGAAAUUUGGAAGGCCAACAACAACAAGGCCAAACUGUCUAGAAAUUGCUGCUGAGGCUCUAAGAAGCCUGGCAAAACGUACUGCCACUAAAGCUAUUACAAACUUAGACGUGGUCCAGAACAAACCCAAGAAAUUUGGGGACCAGGAACUAAUCAGACAAGGAACUGAUUACACAUUGGCCGCAAAUUGCACAAUUUGCCCAGGCUUCAGCGUUUCGGAAUGUCGCGCAUUGGCAUGGAAGUCACACCGGAACGUGGUUGACCUACACAGGUGCCAUCAAAUUGGAUGACAAAGAUCCAAAUUAAAGAUCAAGUCAUUUGCUGAAUAAGCAUUUGACGCAUACAAAAUUCCCACCAACAGAGCCUAAAAAAAAAAAAAAAGGCUGAUGAACAGAGACAGAAGAAACAGCAAACUGUGACUUUUCCUGCUGCAGAUUUGGAUGAUUUCCAAACAAUUGCAACAAUCCAGAGCAGUGCUGACUCAAUUGCAAACUCAUGCAGACCAAGGCAGAUGGGCUAUUUUUCCGUUUACGAUAUUGUCUACUCUUGUGCAGAAUAUGCUAAGUAUAUUCUAGCAUUUACAGUGUGUAAAUUAGGUUGAAAGAGCCCUAGGCCAGGAGUACGAUGAUGUAAGUGAACAAUGUGAGAUCCUAUGAAGAGCCCUAAUGUGUAAAAUUAAUUUUAGUAUCUAUCCCAUUGAUUUUAAUAGCCUAGGAGAAUGACAAU
>cluster8.fasta:38
AAAAUUUCAGGUAAAACUUUUUUAAACGAACAAACUAAAAUGUUGAUAAUGGACCCAAUCAAUGCACCCUUGUCAGAUUAACUGGCAGUAACCAGAAUGAGAGGGGGUCAAACCGGCCCAAGGUUUCCCAAUACUGCGUCUUCUGGCAAGGAAGACCUUAAAUCCCGAGGACAAGGCGUUCCAAUUAACACCAAGAGUCCAGAUGACCAAAUUGCUACUACCGAAGAGCUACAGACGAAUUCGUGGUGGUGACGAAAAAAUCGUCCAGAGCGGAACUGGGCCAGAAGCUGGCCUAUGGUGCUAACAAAGAGGUUGCUAGGAGCCUGAAUACACCAAAAUGGACCCGCAAUCCGCUAACAAUGCUGCAAUGUGUCCAAGGAACAAUUGCAAAAGGCUUACGAGAGGAGAGAGGCGGCGUACCCCGCAACAGUUAAUUACAGGCAGCAGUAGUCUGCUAGAAUGGGCAAUGGCGGUGAUGCUGCUUUGUUGUGCUGCUUGACAGAUUGAACCAGCUUGAGAGCAAAAGUUGGUAAGGCCAACAACAACGCCAAACUUAAAAAUGCUGCUGAGGCUUAACUGGCAAACGUACUGCCACUAAAGCCAAUGUAACACAAGCUUGCAGACGUGGUCCAGAACAAACCCAGGAAAUUUUGGGGACCAGGAACUAAUCAGACAAGGAACUGAUUACAAACAUUGGCCGCAAAUUGCACAUUUGCCCCGCGCUUCAGCGUUCGGAAUGUCGCGCAUUGGCAUGGAAGUCACACCUCGGGAACGUGGUUGACCUACACAGGUGCCAUCAAAUUGGAUGACAAAGAUCCAAAUUUAAAGAUCAAGUCAUUUGCUGAAUAAGCAUUGAGCAUACAAAACAUUCCCACCAACAGAGCCUAAAAAGGACAAAAAGAAGAAGGCUGAUGAAACUCAAGCCUUCAGAGACAGAAGAAACAGCAAACUGUGACUUUUUCCUGCUGCAGAUUUGGAUGAUUUUCCAAACAAUUGCAACAAUCCAUGAGCAGUGCUGACUCAACUCAGGCCUAAACUCAUGCAGACAUUAAGGCAGAUGGGCUAUAUAAACGUUUCGCUCGUUUACGAUAUAGUUACUUGUGCAGAAUGAAUUCUCGUAUACAUAGCACAAGUAGAUGUAGUUAACUUUAAUCUCCUAGCAAUUUAAUCAGUGUGUAACAUUGGAGGACUUGAAAGAGCCACCAAUUUCGAGGCCACGCGAGUACGAUCGAGUGUACAGUGAACAAUGCUAGGGAGAGCUGCCUAUAUGGAAGAGCCCUAAUGUGUAAAAUUAAUUUUAGUAGUGCUAUCCCAUGUGAUUUUAAUAGCUUUUAGGAGAAUGACAAAAAAA
>cluster894.fasta:38
UAAACGAACAAAUUAGAAACAAACCCGCAUUACGUUUGGUGCCAGAUUCAACUGGCAGUAACCAGAAGAGAACGCAGUGGGGCGCGUCAAACAACGGCCCCAAGGUUUACCCAAUAAUACUGCGUUUGGUUCCCCUUCAACGGCAAGGAAGACCUUAAAUUCCCUGAGGACAAGGCGUUCCAAUUAACACCAUAGUCCAGAUGACCAAAUUGGCUACCGAAGAGCUACCAGACGAAUUCGUGGUGGUGACGGUAAAGAAAUCAGUCCAAGAUGGUAUUCUACCAGGAACUGGGCCAGAAGCUGACUCAUGGUGUAAAAGACGGCAUCAUAUGGGUUGCAACUGAGGGAGCUUAAACCAAAACAUUGGCACCCGCAAUCCUGCUAACAAUGCUGCAAUGUGCACUCCAAGGAACAUAAAAGGUUCGAGGAGCAGAGGCGGCAGUCAAGCCUCCUCACACGUAGUCGCAACAGUUUAAAAUUCAACUCCAGGCAGCAGUAGGGAACUUUCCUGCUAGAAUGGCUGGCAAUGGCGGUGAUGCUGCUCUUGCUUUGCUGCUGCUUGACAGAUUGAACCAGCUUGAGAGCAAAAUGUCUGGUAAAGGCCAACAACAACAAGGCCAAACUGUCACUAAGAAUGCUGCUGAGGCUUCUAAGAAGCCUCGAAAACGUACUGCCACUAAAGCAUCAUGUAACACAAGCUUCGGCAGACGUGGUCCAGAACAAACCCAAGGAAAUUUUGGGGACCAGGAACUAAUCAGACAAGGAACUGAUUACAAACAUUGGCCGCAAAUUGCACAAUUUGCCCCAGCGCUUCAGCGUUUUCGGAAUGUCGCGCAUUGGCAUGGAAGUCACACCUCGGAACGUGGUUGACCUACACAGGUGCCAUCAAAUUGGAUGACAAAGAUCCAAAUUUCAAAGAUCAAGUUUUGCUGAAUAAGCAUUGACGCAUACAAAACAUCCCACCAACAGAGCCUAAAAGGAAAAAAGAAGAAGGCUGAUGAAACUCAAGCCAGAGACAGAAGAAACAGCAAACUGUGACUUUUUCCUGCUGCAGAUUUGGAUGAUUUCCCAAACAAUUGCAACAAUCCAUGAGCAGUGCUGACUCAACUCAGGCCUAAACUCAUGCAGACAAGGCAGAUGGGCUAUAUAAACGUUUUUUCCGUUUACGAUAUAGUUACUUUGUGCAGAAUGAAUACAUAGCACAAGUAGAUGUAGUUAACUUUAACACUAGCAAUUUUAAUCAGUGUGUAACAUUAGGAGGACUUGAAAGAGCCCCAUUCACCGAGGCCAGAGUACGAUGAGUGUACAGUGAACAAUGCUGGAGAGCUGCCAUAUGAAGAGCCCUAAUGUGUAAAAUUAAUUUAGUAGUGCUAUCCCAUGUGAUUUUAAUAGCUUUUAGGAGAAUGACAAA
>cluster892.fasta:38
AAACAAAAUUUUCAACGCCAGUUUAAUAUGGAAUACUGAGAGUCAACCAAUAGGAAACUCAGAGAAUGUGUGUGACGGUAAAUGUUGAAACCAAAUGCUGCAAUGUAACCAGGAGAGGCGGCAGUCAAGCCUCUUUUCGAGCAGUAUCUGCUGAUGGAGGUCUGUGUGCUGCUUGACAGAUUGAAAGAGAGCAAAAUGUUGAAAGGCCACAACAACAAGGCCAAACUGUCACUAAGAAGUGCUGAGGCUUCUAAGAAGCCGGCAAAACGUCUGCCACUAACAUGUAACACAUGAGACGUGGUCCAGACAAACCGAAUUUUGGGGACCAGGAACUAAUCAGACAAGGAACUGAUUACAAACAUGGCCGCAAAUUGCACAUUUGCCCCAGCGCUUCAGCGUUUUCGGAAUGUCGCGCAUUGGCAUGGAAGUCACACCCGGAACGUGGUUGACCUACACAGGUGCCAUCAAAUUGGAUGACAAAGAUCCAAAUUUAAAGAUAGGUCAUUUGCUGAAUAAGCUAUUGACGCAUACAAAACCCACCAACAGAGCCUAAAAAGGACAAAAGAAGAAGGCUGAUGAAACUCAAGCCACCAGAGACAGAAGAAACAGCAAACUGUGACUUUUCCUGCUGCAGAUUUGGAUGAUUUCUCCAAACAAUUGCAACAAUCCAUGAGCAGUGCUGACUCAACUCAGGCCUAAACUCAUGCAGACUAAGGCAGAUGGGCUAUAUAAACGUUUCGCUUUCCGUUUACGAUAUAGUCUAUCUUGUGCAGAAUGAAUUCUCGUAUACAUAGCACAAGUAGAUGUAGUUAACUUUAAUCUCACAUAGCAAUUUUAAUCAGUGUGUAACAUGGAGGACUUGAAAGAGCCACCACAUUUCCAGGCCACGCGAGUACGAUCGAGUGUACAGUGAACAAUGCUAGGAGAGCUGCCUAUAUGGAAGAGCCCUAAUGUGUAAAAUUAAUUUUAGUAGUGCUAUCCCUGUGAUUUUAAUAGCUUUAGGAGAAUGACAAA
>cluster757.fasta:38
CAAAAUUGUUCUAACAUUAGCCACCCAUUACGUUGGUGAUUCACUGGCUACCAGCGAGUGGGCAUAAGCCCCAAGGUUUACCCAAUAAUUGUGGUUGGCAGGAACUUAAAUUCCUGGCGUUCCAAUUAACCCUAGUCCAGAUGACCAAAUUGGCUACUACCGAAGAGCUACCAGACAAUCGUGGUGGUGACGGUAAAAUGAAAGAUUCAGUCCAAGAUGGUAUUUGCAGAAGCUGGACUUCCCUAUGGUGCUAACAAAAGCAUGGGUUGCAGGUAAACACAAAAGAUCCAAUCCUGCUAACAAUGCUGCAGACAACCCAAGGAACAAAAGGCUUCAAAGGGAGAGGCGGCAGUACUUCGUUAAAUCAGGCAGCAGUAGGGAUUCAUGCUGGCUGGCGGUGAUGCUGCUCUUGUGCUGCUUGACAGAUACCAGCUUGAGAGCAAAUGGUAAAGGCCAACAACAACAAGGCCAAACUGUCAAUGCUGCUGAGGUUAAGAAGCCAAUUGCCACUAAAGAUAUGUAACACAAGCUUUGCAGACGUGGUCCAGAACAAACCCAAGGAAUUUGGGACCAGGAACUAAUCAGACAAGGAACUGAUUCAAACAUUGGCAAAUUGCACAUCCCUUGUUCGGAAUGUCGCGCAUUAUGAUCACCGAACGUGGUUGACCUACACAGGUGCCAAAUUGGAUGACAAAGAUCCAAAUUAAAUAGUAUUUGCUGAAUAAGCAUUGACGCAUACAAAAUCCCACCAACAGAGCCUAAAAAAAAAGAAGAAGGCUGAUGAAACUCAAGCCUAGAGACAGAAGAAACAGCAAACUGUGACUUUUCCUGCUGCAGAUUUGGAUUUUCCAAACAAUUGCAACAAGAGCAGUGCUGACUCAACCAGGCCUAAACUCAUGCAGACCAAGGCAGAUGGGCUAUAUAAACGUUUUUUCCGUUUACGAUAUUACUUGUGCAGAAUGAAUUCUCGUAACACAUAGCACAAGUAGAUGUAGUUAACUUUACUCCAUAGCAAUCUUUAAUCAGUGUGUAACAUUAGGGAGGACUUGAAAGAGCCACCACAUUUCCCGAGGCCACGCGGAGUACGAUCGAGUGUACAGUGAACAAUGCUAGGGAGAGCUGCCUAUAUGGAAGAGCCCUAAUGUGUAAAAUUAAUUUAGUAGUGCUAUCCCCAUGUGAUUUUAAUAGCUUUUAGGAGAAUGACAAAAAA
>cluster721.fasta:38
AUAAAUCAUAUGGACCAUUCAACUGAGACAGAAUAGAACGAGUGGGCGCGACAAACAACGGCCCAGUUACCUAGCGCAAGGAAGCGACAAGGCGUUCCAAUUAACACCAAUAGAUCCAGAUGACAAUGAAGAUAGACGAAUCGUGGUGGUGCGAAAAUCAGUCCAAGAUGGUAUUACCUAGAUGGGCCAGAGUGGCCUAAAAGGCAGCAAUCAAUCCCUACAUGCUGCAAUGUGCUACCAAGGAACAAUUGCAAAGUUACGCAGAAGGAGCAGAGGCGGCAGUCAAGCUCUCACACGAGUCGCAACAGUUUAAGAAAUUACAGGCAGCAGUAGGACCUGCUAGAAUGGCUGGCAAUGGCGGUGAUGCUGCUCUUGCUUGCUGCUGCUUGACAGAUUGAACCAGCUUAGAGCAAAAUGUCUGUAAAGGCCAACAACAACAAGGCCAAACUGUAAAGAAUUGCUGCUGGUAACAAAACGUCUGCCACUAAAGCAUGUAUCGCAGACGUGGUCCAGAACAAACCCAAGAAAUUGGGGACCAGGAACUAAUCAGACAAGGAACUGAUUACAAACAUUGGCCGCAAAUUGCACUUUGCCCCAGCGCUUCAGCGUUUCGGAAUGUCGCGCAUUGGCAUGGAAGUCACACCGGGAACGUGGUUGACCUACACAGGUGCCAUCAAAUUGGAUGACAAAGAUCCAAAUUCAAAGAUCAGUCAUUUGCUGAAUAAGCAUUGACGCAUACAAAAAUUCCCACCAACAGAGCCUAAAAAGGACAAAAGAAGAAGGCUGAUGAAACUCAAGCCCGAGAGACAGAAGAAACAGCAAACUGUGACUUUUUCCUGCUGCAGAUUUGGAUGAUUUCCAAACAAUUGCAACAAUCCAUGAGCAGUGCUGACUCAACUCAGGCCUAAACUCAUGCAGACAAGGCAGAUGGGCUAUAUAAACGUUUUUUUCCGUUUACGAUAUAGUCUACUUGUGCAGAAUGAAUUCUCGUAACUCAUAGCACAAGUAGAUGUAGUUAUUUAAUCCAUAGCAAUUUUAAUCAGUGUGUAAAUAGGAGGACUUGAAAGAGCCACCACAUUUCCGAGGCCACGGAGUACGAUCGAGUGUACAGUGAACAAUGCUAGGGGCUGCCUAUAUGGAAGAGCCCUAAUGUGUAAAAUUAAUUUUAGUAGUGCUAUCCCAGUGAUUUUAAUAGCUUUUAGGAGAAUGACAAAAAA
>cluster715.fasta:38
UCCUAGAUAAGUUGCAAAUUGUCAUAUUAUUUAAUACUUUUUUGUUAAAACGAACAUGAAUUUCUGUAGCUGCAUUAAAAUGUUGAUUAGAGUAGGAUAAAAUCAGCACUGAAUUGCGUGAGCUGGUAAUUACAUCGAUAUGUAAUUAUACAGUUUCCUUAUAUGAAUUGGUAGUCUUGUAGUGCUUGUGAAUUUAGGUAUGAGUUGUUUUAGAUUUCAUUAAACGAACAAACUAAAAUCUGAUAAUGGACCCCAAAAUCAGCGAAACCCGCAUUACGUUUGGCCAGAUUCAACUGGCAGUAACCAGAAUGAGAGGGCGCGAUCAAACAACGCGGCCCCAAGGUUUACCCAAUAAUACUGCGUUUGGUUCUGGCAAGGAAGACCUUAAAUUCCCUCGAGGACAAGGCGUUCCAAUUAACACCAAUAGCAGUCCAGAUGACCAAAUUGGCUACGAAGACUACCAGACGAAUUCGUGGUGGUGACGGUAAAAUGAAAGAUUCAGUCCAAGAUGGUAUUUCGAAUGGCCAGAAGCUGGACUUCCCUAUGGUGCUAACAAAGACGGCAUCAUGGUUGCAACUGAGGAGCCUUGAAUACACCAAAAGAUUUGGCACCCGCAAUCCUGCUAACAAUGCUGCAAUCGUGCUACAACUUCCAAGGAAAAUUGCAAAAGAGCAGAAGGGGCAGAGGCGGCAGUCAAGCCUCUUCUCGUUCCUCAACGUAGUCGCAACAGUUUAAGAAAUUCAACUCCAGGCAGCAGUAGGGAAUUCCUGCUAGAAUGGCUGGCAAUGGCGGUGAUGCUGCUCUUGCUUUGCUGCUGCUUGACAGAUUGAACCAGCUUGAGAGCAAAAUGUCUGGUAAAGGCCAACAACAACAAGGCCAAACUGUCCUAAGAAUUGCUGCUGAGGCUUCUAAGAAGCCUGGCAAAACGUACUGCCACUAAAGUCAAUGUAACACAAGCUUGCAGACGUGGUCCAGAACAAACCCAAGGAAAUUUUGGGGACAGGAACUAAUCAGACAAGGAACUGAUUACAAACAUUGGCCGCAAAUUGCACUUUGCCCCAGCGCUUCAGCGUUUGGAAUGUCGCGCAUUGGCAUGGAAGUCACACUGGAACGUGGUUGACCUACACAGGUGCCAUCAAAUUGGAUGACAAAGAUCCAAAUUUAAAGAUCAGUUUUGCUGAAUAAGCAUUGACGCAUACAAAAUCCCCCAACAGAGCCUAAAAAGGACAAAAAGAAGAAGGCUGAUGAAACUCACAGAGACAGAAGAAACAGCAAAUGCUCUUUUCCUGCUGCAGAUUUGGAUGAUUUUCCAAACAAUUGCAACAAUCCAUGAGCAGUGCUGACUCAACUCAGGCCUAAACUCAUGCAGACCAAGGCAGAUGGGCUAUAUAAACGUUUUCGCUUUCCGUUUACGAUAUAGUCUACUUGUGCAGAAUGAAUUCCGUAACUAGCACAAGUAGAUGUAGUUAAUUUAACUAGCAAUUUUUAAUCAGUGUGUAACAUAGGGAGGACUUGAAAGAGCCACCACUUUCCGAGGCCACGCGGAGUACGAUCGAGUGUACAGUGAACAAUGCUGGAGAGCUGCCUAUAUGGAAGAGCCCUAAUGUGUAAAAUUAAUUUUAGUAGUGCUAUCCCCAUGUGAUUUUAAUAGCUUUUAGGAGAAUGACAAAA
>cluster647.fasta:38
CCAGUACAAACUGAUUAAUUUCUUUUAUAAUCCAAUUUUUCUAUAGGAACCAAUUGUAGUGCUGGUAUCUAAACGAACAAACUAAAAUGUCUGAUAAUGGACCCAAAAUCAGCGAACCCAUUACGUUGGUGGACCCAGAUUCAACUGGCAGUAACCAGAAUGAGACGCAGUGGGCGAAACAACGUCGGCCCCAAGGUUUACCCAAUAAUACUGCGUCUGUCCUCAACAUGGCAAGGAAGACCUUAAUUCCCGAGGACAAGGCGUUCCAAUUAACACCAAAGUCCAGAUGACCAAAUUGGCUACCGAAGAGCUACCAGACGAAUUCGUGGUGGUGACGGUAAAUGAAAGAUCGUCCAAGAUGGUAUUCACACCAGGAACUGGGCCAGAAGCUGGACUUCCCUGGUGCUAACAAAGACGGCAUCAUAUGGGUAGAGCCUAAUACACCAAAUUGGCACCCGCAAUCUGCUAACAAUGCUGCAAUCGUGUACACUUCCAAGGAACAACUAAAGUUAGCAGAAGGAGCAGAGGCGGCGUCAAGCCUUCUCGUUCCUCAUCACGUAGUCGCAACAGUUUAAGAAAUUCAACUCCAGGCAGCAGUAGGGACUCCUGCUAGAAUGCUGGCAAUGGCGGUGAUGCUGCUCUUGCUUUGCUGCUGCUUGACAGAUUGAACCAGCUUGAGAGCAAAAUCUGGUAAAGGCCAACAACAACAAGGCCAAACUGUCACUAAGAAUUGCUGCUGAGGCUUCUAAGAAGCCGAAAACGUACUGCCACUAAAGCAUCAAUGUAACACAAGCUUGAGACGUGGUCCAGAACAAACCCAAGGAAAUUUUGGGGACCAGGAACUAAUCAGACAAGGAACUGAUUACAAACAUUGGCCGAAUUGCACUUUGCCCCAGCGCUUCAGCGUUUGGAAUGUCGCGCAUUGGCUGGAAGUCACACCGGAACGUGGUUGACCUACACAGGUGCCAUCAAAUUGGAUGACAAAGAUCCAAAUUAAAGAUCAAGUCAUUUGCUGAAUAAGCAUUGACGCAUACAAAAUCCCACCAACAGAGCCUAAAAGAAAAGAAGAAGGCUGAUGAAACUCAAGCCUAGAGACAGAAGAAACAGCAAACUGUGACUCUUUUCCUGCUGCAGAUUUGGAUGAUUUCUCCAAACAAUUGCAACAAUCCAUGAGCAGUGCUGACUCAACUCAGGCCUAAACUCAUGCAGACAAAAGGCAGAUGGGCUAUAUAAACGUUUGUUUCCGUUUACGAUAUAUAGUCUACUCUUGUGCAGAAUGAAUUCUCGUAACCAUAGCACAAGUAGAUGUAGUUAACUUUAUCACAUAGCAAUUUUAAUCAGUGUGUAACAUUAGGGAGGACUUGAAAGAGCCACCACAUUUCACCGAGGCCACGCGGAGUACGAUCGAGUGUACAGUGAACAAUGCUAGGGAGAGCUGCCUAUAUGGAAGAGCCCUAAUGUGUAAAAUUAAUUUUAGUAGUGCUAUCCCCAUGUGAUUUUAAUAGCUUUAGGAGAAUGACAAAA
>cluster638.fasta:38
AUAAACAACAUAAUUUUUUUAAUUUCUUGGUUGAAUCUAUUAUAAAUUGGGUAUUAGAUUAGUACAUGAGUUCGUGUUUUUAAACGAACAAAUAAAAUGUCUGAUAAUGGACCCAAAAUGAAUCACCCUUGGUGCCAGAUUCAACUGGAGUACAGAAUAGAACGCAGUGGGCGCGAUCAAAAACUCGGCCCAAGGUUUACCCAAUAAUACUGCGUUGUCGGCAAGGAGACCUUAAUCCCGAGGACAAGGCGUUCCAAUUAACACCAAUACAGUCCAGAUGACCAAAUUGGCUACUCGAAGAGCUACCAGACGAAUUGGUGGUGACGGUAAAAUGAAAGAUGUCCAAGAUGUAUUUACUACCAGGAACUGGGCCAGAAGCUGGACCCUAUGUGCUAAAAGUGGCAACUGAGGAGCCUAUACACCAAAGAUUGGCACCCGCAAUCCUGCUAACAAUGCUGCAAUCGUUACAAUUCCAGAACAACAUUGCCAAAAGGUUACAGAGCAGAGGCGGCAGUCAAGCCUCCGUUCCUCAUCACGUAGUCGCAACAGUUUAAAUCCAGGCAGCAGUAGGAUUUCCUGCUAGAAUGGCUGGCAAUGGCGGUGAUGCUGCUCUUGUUUGCUGCUGCUUGACAGAUUGAACCAGCUUGAGAGCAAAAUGUCUGGUAAAGGCCAACAACAACAAGGCCAAACUGUCACUAAGAAUUUGCUGCUGAGGCUUCUAAGAAGCUGGCAAAACGUACUGCCACUAAAGCAUCAAUGUAACACAAGCUUUCGCAGACGUGGUCCAGAACAAACCCAAGGAAAUUUUGGGGCAGGAACUAAUCAGACAAGGAACUGAUUACAAACAUUGGCCGCAAAUUGCACUUUGCCCCAGCGUUCAGCGUUUCGGAAUGUCGCGCAUUGGCAUGGAAGUCACUCGGGAACGUGGUUGACCUACACAGGUGCCAUCAAAUUGGAUGACAAAGAUCCAAAUUUAAAGAUCAGUCAUUUGUAAAAUUGACGCAUACAAAACAUUCCCACCAACAGAGCCUAAAAGGACAAAAGAAGAAGGCUGAUGAAACUCAAGCCUCAGAGACAGAAGAAACAGCAAACUGUGACUCUUCCUGCUGCAGAUUUGGAUGAUUUCCAAACAAUUGCAACAAUCCAUGAGCAGUGCUGACUCAACUCAGGCCUAAACUCAUGCAGACAAGGCAGAUGGGCUAUAUAAACGUUUUUCCGUUUACGAUAUAUAGUCUACUGUGCAGAAUGAAUCUCGUAACAUAGCACAAGUAGAUGUAGUUAACUUUAAUCUAGCAAUUUUAAUCAGUGUGUAACAUUAGGGAGGACUUGAAAGAGCCACCACAUUCGAGGCCACGCGGAGUACGAUCGAGUGUCAGUGAACAAUGCUAGGGAGAGCUGCCUAUAUGGAAGAGCCCUAAUGUGUAAAAUUAAUUUUAGUAGUGCUAUCCCCAUGUGAUUUUAAUAGCUUUUUAGGAGAAUGACAAAAA
>cluster612.fasta:38
AUAAUUAUGAACCAUACAAUUUGAAAACUAUACAUGAAAUUUAACUAAAAUGUUAACGACCGAAGUACAGUGAACAAUGUAAGAGCUCCUACGAACACUUUUUGGAGAGCCCAUAUGUGUAAAAUUAACCACAUUUAGUAGUGCUAUCCCCAUGUGAUUUUAAUAGCUUUUAGGAGAAUGACAAAAA
>cluster593.fasta:38
AUGAUGAUAAAACGAAAGGCCUAAAUGCUGACUUGCUUAGCCUUAAUGCCAGAUCAGUUAACAGGAAGUUGAUUGUUAUUAAUAUAAUUGACUUAUUGUUUUUUUCUUUGCAUGAACUGCAAGAUAGAACUUGCCUAAACGAACAAUUCGUAGCUGCAUUCACCAAGAAUGUUAUGUACUCACAUACAGUGAGAUUCAAAUGGUAUAGAGUAGAAAACCCUUAUUGAAUGUGCGGAUGAGGCUGGUAAAUCACCCAUCUACUCGAUAUGGUAAUUAUACAGUUCCUGUUUACCUUAUAAUUGCCAGGAACCUAAAUUGGGGUUGUAGUGCGUUGUUUAGAGUAUUAGCGUGUUGUUUUAGAUUUCAUCUAAACGAAAAACUAAAAUGUCUGAUAAUGGACCCAAAAUCAGCGACCCCACUUGGCCUCAGAUUCAACUGGCAGUAACCAGAAUGAGAACGCAGUGGGCGCGAUCAAAAAGCCCCAGGUUUACCCAAUAAUACUGCGUCUUGGUCCCCUCAUGGCAAGGAAGACCUUAAAUUCCCGAGGACAAGGCGUUCCAAUUAACACCAAUAGCAGUCCAGAUGACCAAAUUGGACCGAAGACUACCAGACGAAUCGUGGUGGUGACGGUAAAAUGAAUCAGUCCAAGAUGGUAUUUACUACCUAGGAACUGGCAGAAGCUGGACUUCCCUAUGGUGCUAACAAAGACGGCAUCAUGGGUUGCAACUGAGGACCUGAAUACACCAAAGAUUGGCACCCGCAAUCCUGCUAACAAUGCUGCAAUCGUGCUACAACUCAGAAAUUGCAAAAGGUACGCAGAAGGGAGCAGAGGCGGCAGUCAAGCCUCUUCUCGUUCCCACGUAGUCGCAACAGUUUAAGAAAUUCAACCCAGGCAGCAGUAGGGACUUCUCCUGCUAGAAUGGCUGGCAAUGGCGGUGAUGCUGCUGCUUGCUGCUGCUUGACAGAUUGAACCAGCUUGAGAGCAAAAUGUCUGGUAAAGGCCAACAACAACAAGGCCAAACUGUCACUAAGAAUUGCUGCUGAGGCUUAAGAAGCCGGAAAACGUACUGCCACUAAAGCAUAUGUACACAUGAGACGUGGUCCAGAACAAACCCAGGAAAUUUUGGGGCCGGAACUAAUCAGACAAGGAACUGAUUACAAACAUGGCCGCAAAUUGCACAAUUUGCCCCAGCGCUUCAGCGUUUCGGAAUGUCGCGCAUUGGCAUGGAAGUACACCUCGGGAACGUGGUUGACCUACACAGGUGCCAUCAAAUUGGAUGACAAAGAUCCAAAUUAAAGAUUUGUGAAUAAGCAUUGACGCAUACAAAACAUCCCACCAACAGAGCCUAAAAAGAAAAAGAAGAAGGCUGAUGAAAUAAGCCUUCAAGAGACAGAAGAAACAGCAAACUGUGACUUUCCUGCUGCAGAUUUGGAUGAUCUCCAAACAAUUGCAACAAUUCCAUGAGCAGUGCUGACUCAACUCAGGCCUAAACUCAUGCAGACCAAAGGCAGAUGGGCUAUAUAAACGUUUUUUCCGUUUACGAUAUAGUCUACUCUGUGCAGAAUGAAUUCGUAACUACAUAGCACAAGUAGAUGUAGUUAACUUUAAUCUCCAUAGCAAUCUUUAAUCAGUGUGUAACAUUAGGGAGGACUUGAAAGAGCCACCAUCAGGCCACGGAGUACGAUGAGUGAACAAUGCUGGAGCUGCCUAUAUGGAAGAGCCCUAAUGUGUAAAUAAUUUAGUAGUGCUAUCCCUGAUUUUAAUAGCUUCUAGGAGAAUGACAAA
>cluster523.fasta:38
AGGUAGCGGUGACUGUUGGGAAUUAACCAGACCAUCCAGAAGUGACAAUUUGCUUUUUAAGUGAUUGGAAUCUUACAUACAUAAAAUUUAUAAUUUCAUUAGAUGAAGAGCAACCAAUUUUAAACGAACAUGAAAAUUAUUUUCUUGGCACUGAUAACACUUGUGAGCUUUAUCACUACCAAGAGUGUGUUAGAGGUACACAGUACUUUAAAAGAACCUUGCUUUGGAACAUAGAGGGCAAUUCACCAUUUCAUCCUUAGCUGAUAACAAAUUUGCACUGACUUGCUUUAGCACUCAUUUUUUGCUUGUCCUGACGGCGUAAAUCAGUUACGUGCCAGAUCAGUUCACCUAAACUGUCAUCAGACAAGAGGAAGUCAAAUUUCUCCAAUUUUUGUGCGCAAUAGUGUUUAUAACACUUUGCUCACACUAAAAAAAGACAGAAUGAUUGAACUUAUUAAUUUUUUUUUUCUUUUAUUCCUUGUUUAUAUGCUUAUUAUCUUUGUUCCUUGAACUGCAAGAUCAUAAUGAAAUUCACGCCUAAACGAACAUGAAAUUUCUUGUUUUUGACAACUGUAGCUGCAUUUACCAAGAAUGUAGUUUUAUGUCUCAACAUCACAUAUCUUUAAUAUUAGAGUAGGAGCUAGAAAAUCAGCCUUAAUUGAAUUGUGCGUGGAUGAGGCUGGUUCUAAUCACCCAUUCAGUACAUCGAUAUGGUAAUUAUACAGUUUCCUUUUAAUAUUGCCAGGAACCUAAAUUGGGUAGUUGUAGUGCGUUGUUCGUUUAUGAAGACUUUAGAGUAUCAUGACGUUCGUGUUGUUUUUUCAUCUAAACGAACAAACUAAAAUGUCUGAUAAUGGACCCAAAAUCAGCGAAAUGCACCCCGCAUUACGUUUGGUGACCCAGAUUCAACUGGCAGUAACCAGAAUGAGACGCAGUGGGCGAUCAAAACAACGUCGGCCCCAAGGUUUACCCAAUAAUACUGCGUCUUGGUUCCCGCCUCUUGGCAAGGAAGACCUUAAAUUCCCUCGAGGACAAGGCGUUCCAAUUAACACCAAUAGCAGUCCAGAUGACCAAAUUGGCUACUACCGAAGAGCUACCAGACGAAUUCGUGGUGGUGACGGUAAAAUGAAAGAUUUCAGUCCAAGAUGGUUUUACUACCUAGGAACUGGGCCAGAAGCUGCUUCCCUAUGGUGCUAACAAAGACGGCAUCAUAUGGGUUGCAACUGAGGGAGCCUUGAAUACACCAAAAGAUUUGGCACCCGCAAUCCUGCUAACAAUGCUGCAAUCGUGCUACAACUUCCAAAAAACAAUUUAAAGUUUACGCAGAAGGGAGCAGAGGCGGCAGUCAAGCCUCUUCUCGUUCCUCAUCACGUAGUCGCAACAGUUUAAGAAAUUUAUCCAGGCAGCAGUAGGAACUUUCCUGCUAGAAUGGCUGGCAAUGGCGGUGAUGCUGCUCUUGCUUUGCUGCUGCUUGACAGAUUGAACCAGCUUGAGAGCAAAAUGUCUGGUAAAGGCCAACAACAACAAGGCCAAACUGUCACUAAAAUUGCUGCUGAGGCUUCUAAGAAGCCUGGCAAAACGUACUGCCACUAAAGCAUCAUGUAACACAAGCUUCGCAGACGUGGUCCAGAACAAACCCAAGGAAAUUUUGGGGACCAGGAACUAAUCAGACAAGGAACUGAUUACAAACAUUGGCCGCAAAUUGCACAAUUUGCCCCAGCGCUUCAGCGUUUUCGGAAUGUCGCGCAUUGGCAUGGAAGUCACACCUCGGGAACGUGGUUGACCUACACAGGUGCCAUCAAAUUGGAUGACAAAGAUCCAAAUUUAAAGAUCAAGUCAUUUUGAAAACAUUGACGCAUACAAAACCCACCAACAGAGCCUAAAAAGGACAAAAGAAGAAGGCUGAUGAAACUCAAGCCUAAGAGACAGAAGAAACAGCAAACUGUGACUUUCCUGCUGCAGAUUUGGAUGAUUUCCAAACAAUUGCAACAAUCCAUGAGCAGUGCUGACUCAACUCAGGCCUAAACUCAUGCAGACAAAGGCAGAUGGGCUAUAUAAACGUUUCGCUUUUCCGUUUACGAUAUAGUUACCUUGUGCAGAAUGAAUUCUCGUAACCAUAGCACAAGUAGAUGUAGUUAACUUUAAUCUCAUAGCAAUUUUAAUCAGUGUGUAACAUUGGGAGGACUUGAAAGAGCCACCACAUUUCACCGAGGCCACGCGAGUACGAUCGAGUGUACAGUGAACAAUGCUAGGGAGAGCUGCCUAUAUGGAAGAGCCCUAAUGUGUAAAAUUAAUUUAGUAGUGCUAUCCCAUGUGAUUUUAAUAGCUUUUAGGAGAAUGACAAA
>cluster495.fasta:38
AUAAACUUGCAGCAUCUUGUAACUUAGCUGCAUUCAAGAAUGUUUUACUAUUGUUCUUUUAUUAGAGAGGAGCUAGAAAUAGCACCUUAAUUGAAUUUGCGUGGAUGAGCUGGUUCUAACUCAGUCUGGUAAUUAUACAGUACAUAAUGAGAAUCAUAUGUUAUUAAACGAACAAACUAAAUUGCCCAAAUCAGCGAUCCCCGCAACGUUGGGGACCUCAGAUUAGCAGUAACCAGAAUAGAAAGUGGGGACAACACUCAAGGUUUACCCAAUAAUACUGCGUUGUCCUCCAUGGCAAGGAAGACCUUAAAUUCCCUCGAGGACAAGGCGUUCCAAUUAACCCAAACCAGAUGACCAAAUUGGCUACUAAGAGCUACCAGACGAAUCGUGGUGGUGACGGUAAAAUGAAUCAGUCCAAGAUGGUAUUACUACCUAGGAACUGGGCCAGAAGCUGGACUUCCCUAUGGUGCUACAAAGACGGCAUCAUAUGGUUGCAACGGAGCCUUGAAUACACCAAAAUUGGCACCCAUCCUGCUACAAUGCUGCAAUCGUGUAUUCAAGAAAAUUGCAAAAGGCUUAGGAGCAGAGGCGGCAGUCAAGCCUUCUCGUUCCUCAUCACGUAGUCGCAACAGUUUAAAUCCAGGCAGCAGUAGGUGCUAGAAUGGCUGGCAAUGGCGGUGAUGCUGCUCUCUGCUGCUUGACAGAUUGAACCAGCUUGAGAGCAAAAUGUCUGGUAAAGGCCAACAACAACAAGGCCAAACUGUCUAAAAUUGCUGCUGAGGCUUCUAAGAAGCGGCAAAACGUACUGCCACUAAAGCAUAUGUAACACAAGCUUCGGCAGACGUGGUCCAGAACAAACCAGAAUUUGGGACAGAACUAAUCAGACAAGGAACUGAUUACAAACAUUGGCCGCAAAUUGCACAUUUGCCCCGCUUCAGCGUUUGGAAUGUCGCGCAUUGGCAUGGAAGUCACACCGGGAACGUGGUUGACCUACACAGGUGCCAUCAAAUUGGAUGACAAAGAUCCAAAUUUAAAGAUCAAGUCAUUUGUUGAAAAUUGACGCAUACAAAACAUUCCCCCAACAGAGCCUAAAAGAAAAGAAGAAGGCUGAUGAAACUAAGCCUCAAGAGACAGAAGAAACAGCAAACUGUGACUCUUUCCUGCUGAGAUUUGGAUGAUUUCCAAACAAUUGCAACAAUCCAUGAGCAGUGCUGACUAACUCAGGCCUAAACUCAUGCAGACAAGGCAGAUGGGCUAUAUAAACGUUUCGCUUUCCGUUUACGAUAUCUUGUGCAGAAUGAAUUCUCGUAACUACAUAGCACAAGUAGAUGUAGUUAACUUUAAUCUCACAAAUUUAAGUUAUUGGAGGACUUGAAAGAGCCACCACUUUCCGAGGCCACGGAGUACGAUCGAGUGUACAGUGAACAAUGCUAGGGAGAGCUGCCUAUAUGGAAGAGCCCUAAUGUGUAAAAUUAAUUUUGUAGUGCUAUCCCCAUGUGAUUUUAAUAUUUUAGGAGAAUGACAAAAACA
>cluster421.fasta:38
AAUUAUGACCCUAGGAGACCCAAGGCAAAAGAUACCGAAGGCCAUUAACACCAAUAAGCCAGAUGCCAAUCACAACGAUGUGUGACGGUAAAUGAAAGAUUCCAAGAUGGUAUUUCCAGGCAGAAGCUGGCCGUAAAGCCAUGCCGCAUCCUGCUAAUGCUGCAAUCGUUCAACAGUGGCGACCACACGUGUCGCAACGUUAAAUCAGGCGCAGUGGAUGCAGGCGGUGAUGCUGCUCUUUUUGACAGAUUACAGAAAUGUUGGUAAAGGCCAAACAGGCCAUUGAAACAAAACAAGCUUCGAGACGGUCCAAACCAGGAAUUUGGGCCAGGAACUAAUCAGACAAGGAACUGAUUACAAACAUUGGCCGCAAAUUGCUUCCCCAGCGUUCAGCGUUGGAAUGUCGCGCAUUGGCAUGGAAGUCCCUCGGGAACGUGGUUGACCUACACAGGUGCCAUCAAAUUGGAUGACAAAGAUCCAAAUUAAAGAUCAAGUCAUUUGUGAAUAAGCAUUGACGCAUACAAAACCCACCAACAGAGCCUAAAAGGACAAAAAGAAGAAGGCUGAUGAAACUCAAGCAGAGACAGAAGAAACAGCAAACUGUGACUUUUUCCUGCUGCAGAUUUGGAUGAUUUUCCAAACAAUUGCAACAACCGAGCAGUGCUGACUCAACUCAGGCCUAAACUCAUGCAGAAAGGCAGAUGGGCUAUUAAACGUUUUCUUCGUAUAUAGUCUACUUUGUGCAGAAUGAAUCAAAGCACAAGUAGAUGUGUUAACUUUAAUCAAGCAAUCUUUAACAGUGUGUAACAUGGAGGACUUGAAAGAGCCACCACUUCACCGAGGCCACGAGUACGAUCGAGUGUACAGUGAACAAUGCUGGAGAGCUGCCUAUAUGGAAGAGCCCUAAUGUGUAAAAUUAAUUUUAGUAGUGCUAUCCCAUGUGAUUUUAAUAGCUUCUUAGGAGAAUGACAAAA
>cluster321.fasta:38
AUUUCAUUUUGAUUGUUACUUAAACGAACAAACUAAUGUCUGAUAAUGGACCCAAAAAUGCACCCCGCAUUACGUUUGGUGGACCAGAUUCAACUGGCAGUAACCAGAAUGGAGAACGCAGUGGGCGCGACAAAACAACGUCGGCCCCAAGGUUUACCCAAUAAUACUGCGUCUUGGUUUCCUCAACAAGGAAGACCUUAAAUCCCUCGAGGACAAGGCGUUCCAAUUAACACCAAUAGAGUCCAGAUGACCAAAUUGGCUACUACCGAAGAGCUACCAGACGAAUUCGUGGUGGUGACGGUAAAAUGAAAGAUUCAGUCCAAGAUGGUAUUUCUACUACCUGGAACUGGGCCAGAAGCUGGACUUCCUAUGGUGCUAACAAAGACGGCAUCAUAUGGGUUGCAACUGAGGCUAAUACACCAAAUUGGCACCCGCAAUCCUGCUAACAAUGCUGCAAUCGUGCUACAACUUCCAAGGAACAACAUUGCAAAAGGCUUUACGCAGAAGGGAGAGGCGGCAGUCAAGCCUCUUCUCGUUCCUCAUCACGUAGUCGCAACAGUUUAAAAUACCAGGCAGCAGUAGGGAACUCCUCUAGAAUGGCUGGCAAUGGCGGUGAUGCUGCUCUUGCUUGCUGCUGCUUGACAGAUUGAACCAGCUUGAGAGCAAAAAUGUCUGGUAAAGGCCAACAACAACAAGGCCAAACUGUCAUAAGAAUGCUGCUGAGGCUUUAAGAAGCCUGAAAACGUACUGCCACUAAAGCAUACAAUGUAACACAGUUCGCAGACGUGGUCCAGAACAAACCCAAGGAAAUUUUGGGGACCAGGAACUAAUCAGACAAGGAACUGAUUACAAACAUUGGCCGCAAAUUGCACAAUUUGCCCCAGCGCUUCAGCGUUUUCGGAAUGUCGCGCAUUGGCUGGAAGUCACACCUCGGGAACGUGGUUGACCUACACAGGUGCCAUCAAAUUGGAUGACAAAGAUCCAAAUAAAGAUCAAGUCAUUUGCUGAAUAAGCAUUGACGCAUACAAAAUCCCACCAACAGAGCCUAAAAAGGACAAAAAGAAGAAGGCUGAUGAAACUCAAGCCCAGAGACAGAAGAAACAGCAAACUGUGACUUUUCCUGCUGCAGAUUUGGAUGAUCUCCAAACAAUUGCAACAAUCCUGAGCAGUGCUGACUCAACUCAGGCCUAAACUCAUGCAGACAAGGCAGAUGGGCUAUAAACGUUUCGCUUUCCGUUUACGAUAUAGUCUACUUGUGCAGAAUGAAUUUCGAAUACAUAGCACAAGUAGAUGUAGUUAACUUUAAUCUCCAUAGCAUCUUUAAUCAGUGUGUAACAUUAGGGAGGACUUGAAAGAGCCACCACAUUUCCGAGGCCACGCGGAGUACGAUCGAGUGUACAGUGAACAAUGCUGAGAGCUGCCUAUAUGGAAGAGCCCUAAUGUGUAAAAUUAAUUUUAGUAGUGCUAUCCCCAUGUGAUUUUAAUAGCUUCUUAGGAGAAUGACAAAA
>cluster299.fasta:38
UUAAUGAAAUUUAAAACAUUGACAGUACUUAAAACUUGGAACAAGGGAAUCACCAUCCUUAGCUGAUAACAAAUUUGCAUCUUGCUAGCCAAUUUUUUGUCCUGAGGCGUAACACGUUCCUAAACUGAGACAAGAGGAAGUCAAGAACUUUUUAGUUAUACACUUAAAAGACAGAAUGAUGAACUCUUAUAUUUUUUUUCCUUGUUUUAAUUAUGCUUAUUAUUAAUCAAACGAACAUGAAAUUUUUUAUACCAAGAAUGUAGUUUCACAACCAUAUGUAGUUGAUGACCGGUAUUUCUAAAUGGUAUUAGAGUAGGAGCUAGAAAAUCAGCACCUUUAAUUGAAUUGUGCGUGGAUGAGGCUGGUUCUAAAUCCUUAAUGAAUUAUACAGUUUCCUGUUUCCUUACAAUUAAUUGCCAGGAACCUAAAUGGGUAUGUUCGUUAUGAAGACUUUUAGGUUAUGAGUUCUGUUUUUUAGAUUUCAUCUAAACGAACAAACUAAAAUGUCUGAUAAUGGACCCAAAAUAAGCCCCUUUGGUGGACCUUCAACUGGCAGUAACCAGAAUGAGAGCAGUGGGGCGCGAUCAAACAACGCGGCCCCAAGGUUUACCCAAAUACUGCGUCUUGGUCCCUAAAUGGCAAGGAAGACCAACCCGAGGACAAGGCGUUCCAAUUAACACCAAUAGCAGUCCAGAUGACCAAAUUGGCUAUACCGAAGAGCUACCAGACGAAUUCGUGGUGGUGACGGUAAAAUGAAAGAUUCAGUCCAAGAUGGUAUUUACUACCAGGAACUGGGCCAGAAGCUGGACUCCUAUGGUGCUAACAAAGACGGCAUCAUAUGGGUUGCAACUGAGGCCUUGAAUACACCAAAAUUUGGCACCCGCAAUCCUGCUAACAAUGCUGCAAUCGUGCUACACCAAGGAACAACAUUGCAAAAGGCUUACGCAGAAGGAGCAGAGGCGGCAGUCAAGCCUCUCGUUCCCAUCACGUAGUCGCAACAGUUUAAGAAAUUAUCCAGGCAGCAGUAGGGGAACUUCUCCUGCUAGAAUGGCUGGCAAUGGCGGUGAUGCUGCUCUGUUUGCUGCUGCUUGACAGAUUGAACCAGCUUGAGAGCAAAAUGUCUGGUAAAGGCCAACAACAACAAGGCCAAACUGUCACUAAGAAAUGUGCUGAGGCUUCUAAGAAGCUGGCAAAACGUACUGCCACUAACCAUGUAACACAAGCUUCGCAGACGUGGUCCAGAACAAACCCAAGGAAAUUUUGGGGACCAGGAACUAAUCAGACAAGGAACUGAUUACAAACUUGGCCGCAAAUUGCACUUUGCCCCAGCGCUUCAGCGUUCGGAAUGUCGCGCAUUGGCAUGGAAGUCACACCUCGGAACGUGGUUGACCUACACAGGUGCCAUCAAAUUGGAUGACAAAGAUCCAAAUAAAGAUCAGUCAUUUGCUGAAUAAGCAUCAAAACCCACCAACAGAGCCUAAAAAGAAAAGAAGAAGGCUGAUGAAACUCAAGCCUACCAGAGACAGAAGAAACAGCAAACUGUGACUCUUUCCUGCUGCAGAUUUGGAUGAUUUCCAAACAAUUGCAACAACAGCAGUGCUGACUCAACUCAGGCCAAACUCAUGCAGACCAUAAGGCAGAUGGGCUAUAUAAACGUUUCGCUUUCCGUUUACGAUAUAGUCUACUCUUGUGCAGAAUGAAUUCUCGUAACUACAUAGCACAAGUAGAUGUAGUUAACUUAAUCCAUAGCAAUCUUUAAUCAGUGUGUAACAUUAGGGAGCUUGAAAGAGCCACCACUUCACCGAGGCCACGCGGAGUACGAUCGAGUGUACAGUGAACAAUGCUAGGGAGAGCUGCCUAUAUGGAAGAGCCCUAAUGUGUAAAAUUAAUUUUAGUAGUGCUAUCCCCAUGUGAUUUUAAUAGCUUUAGGAGAAUGACAAA
>cluster1132.fasta:38
UACCAAUCUAAUGCAAAAUGCAAUACGUUUGUGGACUUCAACUGGCGUACCAAAGGGGAACGCUCAAGGAAGCAUCCGGACAGGCGUUCCAAUUCACCCAGAUGACCAAAUUGUAAGCUACCAGACGAAUGGUGAGGUAAAAAAGAUUCCAAGAUGGUAUUACUACUAGGAACUGGGCCAGAAGCUGGAUCCCUAUGGUGCUAAAAAAAGGGAGCCUAAAACAUCCAUUUACAAUGCUGCAAUCGUCAAAAAGUGGAGCAGAGGCGGCAGUCAAGCCUUUCCACACGAGUCGCAACAGUUUAAGAAAUACGCAGGGGAUCCUCUAGAAGUGGCAAUGGCGGUGAUGCUGCUUGACAAAAUGUCUGGUAAAGGCCAACAACAACAAGGCCAAACUGUCUAAGAAUGUGCUGAGGCUUUAAGAAGCCUGCAAAACGUACUGCCACUAAAGCAAUGUAACACAAGCUUCAGACGUGGUCCAGAACAAACCCAAGGAAAUUUUGGGGACCAGGAACUAAUCAGACAAGGAACUGAUUACAAACAUUGGCCGCAAAUUGCACAUUUGCCCCAGCGCUUCAGCGUUUCGGAAUGUCGCGCAUUGGCAUGGAAGUCACACUCGGGAACGUGGUUGACCUACACAGGUGCCAUCAAAUUGGAUGACAAAGAUCCAAAUUUAAUAGUAUUGUGAAUAGAAACAAAACCACCAACAGAGCCUAAAAAGAAAAGAAGAAGGCUGAUGAAACUCAAGCCAGAGACAGAAGAAACAGCAAACUGUGACUUUCCUGCUGCAGAUUUGGAUGAUUUCCAAACAAUUGCAACAAUCCAUGAGCAGUGCUGACUCAACAGGCCUAAACUCAUGCAGACUCAAGGCAGAUGGGCUAUAUAAACGUUUCUUUCCGUUUACGAUAUAUACUUGUGCAGAAUGAAUUCUCGUAACUACAUAGCACAAGUAGAUGUAGUUAACUUUAAUCUUAGCAAUCUUUAAUCAGUGUGUAACAUUAGGGAGGACUUGAAAGAGCCACCACUUUCCGAGGCCACGGGAGUACGAUCGAGUGUACAGUGAACAAUGCUAGGGAGAGCUGCCUAUAUGGAAGAGCCCUAAUGUGUAAAAUUAAUUUUAGUAGUGCUAUCCCAUGUGAUUUUAAUAGCUUCUUAGGAGAAUGAAAA
>cluster105.fasta:38
CUAAACGAACUUUUAGCUCCAAGAUGUGUUAUUUUAUAGAGUGGAAAAUGAAUUGUGCGUGGAUGAGGCUGGUUCACCUAGUAUCGAUAUGGUAAUUAUCAGUUUCCCUACAAUUAAUUGCCAGGAACCAAAUUGGGUAGUUGUAGUGCGUUUUUUAUGAAGACUUUUAGUAUAUGACGUUCGGUUGUUUUAGAUUUCAUCUAAACGAACAAACUAAAAUGUCUGAUAAUGGACCCCAAAAUCAGCGAAUGCACCCAUACGUUUGGUGGACCUCAGAUUCAACUGGCAGUAACCAGAAUAGAGACGCAGUGGGGCGCGAUCAAAACAACGUCGGCCCCAAGGUUUACCCAAUAAUACUGCGUCUGGUUCCCUCCUACAUGGCAAGGAAGACCUUAAAUUCCCUCGAGGACAAGGCGUUCCAAUUAACACCAAUAGCAGUCCAGAUGACCAAAUUGGCUACUACCGAAGAGCUACCAGACGAAUUCGUGGUGGUGACGGUAAAAUGAAAGAUUCAGUCCAAGAUGGUAUUUCUACUACCUAGGAACUGGGCCAGAAGCUGGACUUCCCUAUGGUGCUAACAAAGACGGCAUCAUAUGGGUUGCAACUGAGGGAGCCUUGAAAACACCAAAAGAUAUUGCCCCGCAAUCCUGCUAACAAUGCUGCAAUCGUGCUACAACUUCCAAGGAACAACAUUGUCAAAAGGCUUUACGCAGAGGGAGCAGAGGCGGCAGUCAAGCCUCUCGUUCCUCAUCACGUAGUCGCAACAGUUUAAGAAUUCAACUCAGGCAGCAGUAGGGGAUCUCCUGCUAGAAUGGCUGGCAAUGGCGGUGAUGCUGCUCUUGCUUUGCUGCUGCUUGACAGAUUGAACCAGCUUGAGAGCAAAAUGUCUGGUAAAGGCCAACAACAACAAGGCCAAACUGUCACUAAGAAUUUGCUGCUGAGGCUUCUAAGAAGCCUGGCAAAACGUACUGCCACUAAAGCAUAUGUAACACAAGCUUGGCAGACGUGGUCCAGAACAAACCCAAGGAAAUUUGGGGACCAGGAACUAAUCAGACAAGGAACUGAUUACAAACAUUGGCCGCAAAUUGCACUUUGCCCCAGCGCUUCAGCGUUUCGGAAUGUCGCGCAUUGGCAUGGAAGUCACACUCGGGAACGUGGUUGACCUACACAGGUGCCAUCAAAUUGGAUGACAAAGAUCCAAAUUCAAAGAUCAAGUCAUUUGCUGAAUAAGCAUUGACGCAUACAAAACAUCCCACCAACAGAGCCUAAAAAGGACAAAAGAAGAAGGCUGAUGAAAACUCAAGCCUUAGAGACAGAAGAAACAGCAAACUGUGACUUUUCCUGCUGCAGAUUUGGAUGAUUUUCCAAACAAUUGCAACAAUCCAUGAGCAGUGCUGACUCAACUCAGGCCUAAACUCAUGCAGACACAAGGCAGAUGGGCUAUAUAAACGUUUCGCUUUUCCGUUUACGAAUAUAGUCUACUUGUGCAGAAUGAAUCCGUAACAUAGCACAAGUAGAUGUAGUUAACUUUAAUCUCACAUAGCAAUUUUAAUCAGUGUGUAACAUUAGGGAGGACUUGAAAGAGCCACCACAUUUACCGAGGCCACCGGAGUACGAUCGAGUGUACAGUGAACAAUGCUAGGGAGAGCUGCCUAUAUGGAAGAGCCCUAAUGUGUAAAAUUAAUUUAGUAGUGCUAUCCCCAUGUGAUUUUAAUAGCUUUUAGGAGAAUGACAAAAAA
>cluster1037.fasta:38
CCAAACAUUGAUCCAAAUUUAUUCUUGUUUAAUUAUGUUGAACUAGAAACUAAACGAACAUGAAAUUUCUUUUUACAAGUAGCUGCAUCCAAGAAUGUAGUUAUGUACUCAACAUCACCAUAUGUAGUUGAUGACCCGUUAAUGUGAAAACACAUUGAAUUGUGCGUGGAUGAGGCUGGUUCAAAGGUAAUUAUACAGUUUCUUCAUAUUGCCAGGAACCUAAAUGGGGUGUGCGUUGUUCUCUAUGAAGACUUUAGUAUGGUUUUUUAAAAAACAAAAGAUAAUGGACCCAAAUCAGCGAACUUUGGUGGACAGAUUCAACUGGCAGUAACCAGAAUGACGGGGCGCGAUCAAAACAACGUCGGCCCCAAGGUUUACCCAAUAAUACUGCGUCUGUUCCUGAAGGAAGACCUUAAUCCCUCGAGGACAAGGCGUUCCAAUUAACACCAAUGAGUCCAGAUGACCAAAUUGGACCGAAGAGCUACCAGACGAAUUCGUGGUGGUGACGGUAAAAUGAAAGAUUCGUCCAAGAUGGUAUUUCUACUACCUAGGAACUGGGCCAGAAGCUGGACUUCCCUAUGGUGCUAACAAAGACGGCAUCAUAUGGGUUGCAACUGAGGAGCCUUGAAUACACCAAAAGAUUGGCACCCGCAAUCCUGCUAACAAUGCUGCAAUCGUGCUACAACUUCCAAGGAACAACAUUGCAAAAGGCUUCAAAGGGAGCAGAGGCGGCAGUCAAGCCUCUCUCGUUCCAUCACGUAGUCGCAACAGUUUAAGAAAUUCAACUCCAGGCAGCAGUAGGGAUUCCCUGCUAGAAUGGCUGGCAAUGGCGGUGAUGCUGCUUCUUGCUGCUGCUUGACAGAUUGAACCAGCUUGAGAGCAAAAUGUCUGGUAAGGCCAACAACAACAAGGCCAAACUGUCAUAAGAAUUGCUGCUGAGGCUUCUAAGAAGCCGGCAAAACGUACUGCCACUAAAGCAUACAAUGUAACACAAGCUUCGGCAGACGUGGUCCAGAACAAACCCAAGGAAAUUUUGGGGACCAGGAACUAAUCAGACAAGGAACUGAUUACAAACAUUGGCCGCAAAUUGCACAUUUGCCCCAGCGCUUCAGCGUUCUUCGGAAUGUCGCGCAUUGGCAUGGAAGUCACACUGGAACGUGGUUGACCUACACAGGUGCCAUCAAAUUGGAUGACAAAGAUCCAAAUUUCAAAGAUCAAGUCAUUUGCUGAAUAAGCAUUGACGCAUACAAAAUUCCCACCAACAGAGCCUAAAGGAAAAGAAGAAGGCUGAUGAAACUCAAGCCACCGAGAGACAGAAGAAACAGCAAACUGUGAUUCUCCUGCUGCAGAUUUGGAUGAUUUCCAAACAAUUGCAACAAUCCAUGAGCAGUGCUGACUCAACUCAGGCCUAAACUCAUGCAGACAUAAGGCAGAUGGGCUAUAUAAACGUUUCGCUUUCCGUUUACGAUAUAGUCUACUUUGUGCAGAAUGAAUUCUCGUAACUAUAGCACAAGUAGAUGUAGUUAUUUAAUCUCAAUAGCAAUUUAAUCAGUGUGUAACAUUGGAGGACUUGAAAGAGCCACCACAUCACCGAGGCCACCGGAGUACGAUGAGUGUACAGUGAACAAUGCGGGAGAGCUGCCUAUAUGGAAGAGCCCUAAUGUGUAAAAUUAAUUUAGUAGUGCUAUCCCCAUGUGAUUUUAAUAGCUUUAGGAGAAUGACAAA
>cluster886.fasta:36
CGGCUUAACUAAUUCUUGCUGAUCUACUAUUAUUUUUGUUAAAAAUAAUAAGAAAUGACAGGAAAUUUGAUUGUGUGAGGCUGGUAACUUCUGUAAUAUCAUUAAAUUGCACCUAAUCUUGAUGAAACUUUGAGUUAUGAUCUUGUUUUAAACGAACAAACUAAAAUGUCUUAAUGGACCCAAAAAUGCACCCAUUACGUUUGGGACAUUACUGGCAGUAACCAGAAUGAGAGGGCGCGAUAAAACAACGCGGCCCAAGGUUUACCCAAUAAUACUGCGUCUGUUCCCCCAUGGCAAGGAAGACUUAAAUCCCUAGGACAAGGCGUUCCAAUUAACACCAAUAAGUCCAGAUGACCAAAUUGGAAGAGCUACCAGACGAAUUCGUGGUGGUGACGGUAAAUGAAAGAUCAGUCCAAGAUGGUAUUUUACCGGAACUGGGCCAGAAGCUGGACUCCCUAUGGUGCUAAAAUAUGGGUUGCACAGCGAAUACACCAAAAGAUUUGGCACCCGCAAUCCUGCUAACAAUGCUGCAAUCGUGCUAAUAAAAGUUACAGAAGGGAGCAGAGGGUCAAGCCUCUUUUCCUAUCACGAUAACAGUUUAAGAAAUUUCAACCGGCAGCAGUAGGGAACUUCUGCUGAAUGGCUGGCAAUGGCGUGAUGCUGCUCUUGCUGCUGCUUGACAGAUUGAACCAGCUUGAGAGCAAAAUGUCUGGUAAAGGCCAACAACAACAAGGCCAAACUGUCUAAGAAUUGCUGCUGAGGCUUCUAAGAAGCCGCAAAACGUACUGCCACUAAAGCAUACAAUGUAACACAAGUGCGAGGGUCCAGAACAAACCCAGGAAAUUUUGGGGACCAGGAACUAAUCAGACAAGGAACUGAUCAAACAUUGGCCGCAAAUUGCACUUUGCCCCAGCGCUUCAGCGUUUCGGAAUGUCGCGCUGGCAUGGAAGUCACACCUGGAACGUGGUUGACCUACACAGGUGCCAUCAAAUUGGAUGACAAAGAUCCAAAUUAAAGAUCAGUUUUGCUGAAUAAGCAUAUUGACGCAUACAAAACAUCCCACCAACAGAGCCUAAAAAGGACAAAAGAAGAAGGCUGAUGAAACUACCAGAGACAGAAGAAACAGCAAACUGUGACUCUUUCCUUGCAGAUUUGGAUGAUUUCCCAAACAAUUGCAACAAUCCAGAGCAGUGCUGACUCAACUCAGGCCUAAACUCAUGCAGACAAAGGCAGAUGGGCUAUAAAACUUUCGCUUUCCGUUUACGAUAUAUAGUCUACUCUUGUGCAGAAUGAAUUCUCGUAUACAUAGCACAAGUAGAUGUAGUUAACUUUAAUCCAGCAAUCUUUAAUCAGUGUGUAACAUAGGAGGACUUGAAAGAGCCACCACAUUUACCGAGGCCACGCGGAGUACGAUCGAGUGUACAGUGAACAAUGCAGGAGAGCUGCCUAUAUGGAAGAGCCCUAAUGUGUAAAAUUAAUUUAAUAGUGCUAUCCCAAUUUUAAUACUCUAAAA
>cluster860.fasta:36
ACUCCCAGGUAACAAACAGAUCCUGUUCAUGAGCUAGAAAUCAGCACCUUAAUGAAUUGUGCGUGGGAGGCUGGUCAAUCCCCUCAGUACAUCGAUUUACAUCUUAUUCGGAACCUUGUUCUGUAGUGCGUUGUUCGUUAAUUAGAGUAUAUGAGUCUGUGUUUAGAUUUCAUCUAAAAAAACUAAAUGUCUGAUAAUGGACCCAAAAUCAGCGAAUGCACCCGCAUACGUUUGUGGACCUCAGAUUCACUGGCGUAACCAGAAUACCAGUGGGCGCGAUCAAACAACGUCGGCCCCAAGGUUUACCCAAUAAUACUGCGUUGCACCCUCAACAUGGCAAGGAAGACUAAUCCCCGAGGACAAGGCGUCAUUAACACCAAUAGCAGUCCAGAUGACCAAAUUGGCUACUACCGAAGAGCUUCUGGUGGUGACGGUAAAAUGAAAGAUUCAGUCCAAGAUGGUAUUCUAGGAACUGGGCCAGAAGCUGACCCCUAUGGUGCAAAAAGGUUGCAACUGAGAGCCUUGAAUACACCAAAAAUCCCCAAUCCUGCUAACAAUGCUGCAAUCGUGCUACAACUUCCAAUGCAAAAGGUACGCAGAAGGAGCAGAGGCGGCAGUCAAGCCUGUUCCCAUCACGUUGCAACAGUUUAAGAAAUUACCAGGCAGCAGUAGGGGAACUUCCUGCUAGAAGUGGCAAUGGCGGUGAUGCUGCUCUUGUUGCUGCUGCUUGACAGAUUACCAGCUUGAGAGCAAAAUGUCUGGUAAAGGCCAACAACAACAAGGCCAAACUGUCACUAAAAAUUGCUGCUGAGGCUUCUAAGAAGCCGGCAAAACGUACUGCCACUAAAAUCAAUGUAACACAAGCUUCGGCAGACGUGGUCCAGAACAAACCCAAGGAAAUUUUGGGGCCAGGAACUAAUCAGACAAGGAACUGAUUACAAACAUUGGCCGCAAAUUGCACAUUUCCCCAGCGCUUCAGCGUUUCGGAAUGUCGCGCAUUGGCGAACACGGGAACGUGGUUGACCUACACAGGUGCCAUCAAAUUGGAUGACAAAGAUCCAAAUUUAAAGAUCAAGUCAUUUGCUGAAAGCAUUGACGCAUACAAAAUUCCCACCAACAGAGCCUAAAAAGGACAAAAAGAAGAAGGCUGAUGAAACUCAAGCCUAAGAGACAGAAGAAACAGCAAACUGUGUUUUCCUGCUGCAGAUUUGGAUGAUUUCCCAAACAAUUGCAACAAUCCAUGAGCAGUGCUGACUCAACUCAGGCCUAAACUCAUGCAGACCAAAGGCAGAUGGGCUAUAUAAACGUUUUCUUUCCGUUUACGAUAUGUCUACUUUGUGCAGAAUGAAUUCUCGUAACAUAGCACAAGUAGAUGUAGUUAACUUUAAUCCAAUAGCAAUUUUAAUCAGUGUGUAACAUUAGGGAGGACUUGAAAGAGCCCACUUCCCGAGGCCACGCGGAGUACGAUCGAGUGUACAGUGAACAAUGCUAGGGAGAGCUGCCUAUAUGGAAGAGCCCUAAUGUGUAAAAUUAAUUUUAGUAGUGCUAUCCCAUGUGAUUUUAAUAGCUUUUAGGAGAAUGACAAAA
>cluster836.fasta:36
AAUUUCCAAUUUGCUGAUACAUGUCUUACACUACCAAGUAGAGGUAAACUUUAAAACCGCAUCAUUCAAAAUUGCACUGACUUGCUUUGCUUGUCCGAGACUCUCACAGACAAGAGGAAGUCAAGAACUUUUUUUUGCAAUAGUGUUAUACUUUUCACACCAAGAAAGACAGAAUGAUUGAAUUUCAUUAAUUGACUUAUUGUGCUUUUAGCCUUUUUUUGUUUUAAUUAUGCUUUUAUCUUCUUGAACUCAAGAAACCAUUGUUAACUGUAGCUGCAUUCAAUAUGUACUCAAUCAACCAUAGUAGUUGAUGACCGUUUUCAUCUAAAUGGUAUAGUAGGAGCUAGAAAAUCAGCCCUAAUUGAAUUGUGCGUGGAUGAGGCUGGUUCUAAAUCACCCAUACUCGAUAUGGUAAUUAUACAGUUUCCUGUUUACCUUACAAUUAAUUGCCAGGAACCUAAAUUGGGUAGUCUUGUAGUGCGUUGUUCGUUCUAUGAAGACUUUAGAGUAUCAUGAGUUCGUGUUGUUUUAGAUUUCAUCUAAACGAACAAACUAAAAUGUCUGAUAAUGGACCCCAAAAUCAGCGAAAUGCACCCCGCAUUACGUUUGGUGGACCCAGAUUCAACUGGCAGUAACCAGAAUGGAGAACGCAGUGGGCGCGAUCAAAACAACGUCGGCCCCAAGGUUUACCCAAUAAUACUGCGUCUUGGUUCACCGCUCCUCAUUGGCAAGGAAGACCUUAAAUUCCCUCGAGGACAAGGCGUUCCAAUUAACACCAAUAGCAGUCCAGAUGACCAAAUUGGCUACUACCGAAGAGCUACCAGACGAAUUCGUGGUGGUGACGGUAAAAUGAAAGAUCCAGUCCAAGAUGGUAUUUUACUACCUAGGAACUGGGCCAGAAGCUGGACUUCCCUAUGGUGCUAACAAAGACGGCAUCAUAUGGGUUGCAACUGAGGGAGCCUUGAAUACACCAAAAGAUUCAUUGGCACCCGCAAUCCUGCUAACAAUGCUGCAAUCGUGCUACAACUUCCAAGGAACAACAUUGUCAAAAGGCUUUUACGCAGAAGGGAGCAGAGGCGGCAGUCAAGCCUCUUCUCGUUCCUCAUCACGUAGUCGCAACAGUUUAAAAAAAUUCAACUCCAGGCAGCAGUAGGGGAAUUUCCUGCUAGAAUGGCUGGCAAUGGCGGUGAUGCUGCUCUUUUUUGCUGCUGCUUGACAGAUUGAACCAGCUUGAGAGCAAAAUGUCUGGUAAAGGCCAACAACAACAAGGCCAAACUGUCACUAAGAAUUGCUGCUGAGGCUUCUAAGAAGCCUGCAAAACGUACUGCCACUAAAGCAUACAAUGUAACACAAGCUUCGGCAGACGUGGUCCAGAACAAACCCAAGGAAAUUUUGGGGACCAGGAACUAAUCAGACAAGGAACUGAUUACAAACAUUGGCCGCAAAUUGCACAAUUUGCCCCAGCGCUUCAGCGUUUUCGGAAUGUCGCGCAUUGGCAUGGAAGUCACCUGGAACGUGGUUGACCUACACAGGUGCCAUCAAAUUGGAUGACAAAGAUCCAAAUUUCAAAGAUCAAGUCAUUUGCUGAAUAAGCAUUGACGCAUACAAAACAUUCCCACCAACAGAGCCUAAAAAGGACAAAAAGAAGAAGGCUGAUGAAACUCAAGCCCCAGAGACAGAAGAAACAGCAAACUGUGACUCUUUCCUGCUGCAGAUUUGGAUGAUUUUCCAAACAAUUGCAACAAUCCAUGAGCAGUGCUGACUCAACUCAGGCCUAAACUCAUGCAGACACAAGGCAGAUGGGCUAUAUAAACGUUUUCGCUUUCCGUUUACGAUAUAGUCUACUCUUGUGCAGAAUGAAUUCUCGUAACUACAUAGCACAAGUAGAUGUAGUUAACUUUAAUCACAUAGCAAUCUUUAAUCAGUGUGUAACAUUAGGAGGACUUGAAAGAGCCACCACAUUUCCCGAGGCCCGGAGUACGAUCGAGUGUACAGUGAACAAUGCUGGAGAGCUGCCUAUAUGGAAGAGCCCUAAUGUGUAAAAUUAAUUUUAGUAGUGCUAUCCCCAUGUGAUUUUAAUAGCUUUUUAGGAGAAUGACAAAC
>cluster795.fasta:36
UGUUGCUCAAACGGCCAGGAAAAAAUUCAUUAAUGUUUGUUUUAUUUUUAAUGAAACUCCACAACAAAACGACUUGUGGCCAUUAAAUGGAAGAGUAGAGAAAUCAGCACCUUUAGAAUUUGCGUGAUGAGGCUGGUUCUAACACCAUGGUAAUUCAGUUUCCUGUUUCACAAUUAAUCAGACCAAAUUGUGUGUUUAUGAAGACUUUAGAGUAUCAUGAGUCGUGUUGUUUAGAUUUCAUUAAACGAACAAACUAAAAUGCUGAUAAUGACCAAAAUCAGCGAAUGCCCGCAACUUGGUGGACCGAUUCAACUGGCAGUCAAAUAACGCAGUGGGGUCAAACAACGCCCAGGUUCCCAAUAAUGCGUUUCCUCAGAGGAAGACCUUAAAUCCAGGACAAGGCGUUCCAAUACCAAUAGUCCAGAUGACAAAUUGGCUACUACCGAAGAGCUACCAGACGAAUUCUGGUGGUGACGGUAAAUGAAAGAUAGUCCAAGAUGGUAUUUCACUCCGGAAUGGGCCAGAAGUGGACUCCCUAUGGUGCUAACAAAGAGGCAUCAUUGGGUUGCAACUGAGCAUACACCAAAAGAUUGGCACCCGCAAUCCUGCUAACAAUGCUGCAAUCGUUACAACUUCCAAGGAACAAAUUGCAAAGGCUUACAGAAGGAAGAGGCGGCAGUCAAGCCUCCCACACGUAGUCGCAACAGUUUAAAAAUUCAACAGGCAGCAGUAGGGAUUCCUGCUAGAAUGGCUGGCAAUGGCGGUGAUGCUGCUCUUGCUUUGCUGCUGCUUGACAGAUUGAACCAGCUUGAGAGCAAAAUGUCUGGUAAAGGCCAACAACAACAAGGCCAAACUGUCAUAAGAAUUGCUGCUGAGGCUUCUAAGAAGCCUCGGCAAAACGUACUGCCACUAAAGUAACACAGUUGGCAGACGUGGUCCAGAACAAACCCAAGGAAAUUUUGGGGACCAGGAACUAAUCAGACAAGGAACUGAUUACAAACGCCGCAAAUUGCACAAUUUGCCCCGCGCUUCAGCGUUUCGAAUGUCGCGCAUUGGCAUGGAAGUCACACGGGAACGUGGUGACCUACACAGGUGCCAUCAAAUUGGAUGACAAAGAUCCAAAUUAAAGAUCAAGUCAUUUGCUGAAUAAGAUUGACGCUACAAAACACCACCAACAGAGCCUAAAAAAAAGAAGAAGGCUGAUGAAACUAAGCCAGAGACAGAAGAAACAGCAAACUGUGACUUUCUGCAGAUUUGGAUGAUUUUCCAAACAAUUGCAACAAUCCAGAGCAGUGCUGACUCACAGGCCUAAACUCAUGCAGACAAAGGCAGAUGGGCUAUAAACGUUUCGCUUUCCGUUUACGAUAUAGUCUACUUUGUGCAGAAUGAAUUCUCUAUACAUAGCACAAGUAGAUGUAGUUAACUUUAAUCAUAGCAAUUUAAUCAGUGUGUAACAUUAGGGAGGACUUGAAAGAGCCACCACUUCCCGAGGCCACGCGGAGUACGAUCGAGUGUACAGUGAACAAUGCUGGGAGAGCUGCCUAUAUGGAAGAGCCCUAAUGUGUAAAAUUAAUUUAGUAGUGCUAUCCCAUGUGAUUUUAAUAGCUUUUAGGAGAAUGACAAAAA
>cluster687.fasta:36
GUUAAUAUUUUAAAAAAAAUAAAUUCAGAUUCAUGAGUACAAGGGAAAGCCAUACCAACUCAAAAUUAAAACCAAUGAUUCAAGAGCAAUACACCAAAAGAUGCCAAUCCUAAAAUGCUGCAAUCGUGCUACCCGGAACAAAAAGUUUAGCAGAAGGAGCAGAGGCGGCAGUCAAGCCUUCUCGUUCCAUCACGUAGUCGCAACAGUUUAAGAAAUUCAACUCCAGGCAGCAGUAGGGAACUUCUCCUGCUAGAAUGGCUGGCAAUGGCGGUGAUGCUGCUCUUGCUUUGCUGCUGCUUGACAGAUUGAACCAGCUUGAGAGCAAAAUGUCUGGUAAAGGCCAACAACAACAAGGCCAAACUGUCACUAAGAAUGCUGCUGAGGCUUCUAAGAAGCCGGCAAAACGUACUGCCACUAAAGCAUACAAUGUAACACAAGCUUGGCAGACGUGGUCCAGAACAAACCCAAGGAAAUUUUGGGGACCAGGAACUAAUCAGACAAGGAACUGAUUACAAACAUGCCGCAAAUUGCACAUUUCCCCAGCGCUUCAGCGUUUCGGAAUGUCGCGCAUUGGCAUGGAAGUCACACCUCGGGAACGUGGUUGACCUACACAGGUGCCAUCAAAUUGGAUGACAAAGAUCCAAAUUUAAAGAUCAAGUUUUGCUGAAUAAGCAUUGACGCAUACAAAACAUUCCCCCAACAGAGCCUAAAAAGGACAAAAAGAAGAAGGCUGAUGAAACUAGCCAGAGACAGAAGAAACAGCAAACUGUGACUUUUCCUGCUGCAGAUUUGGAUGAUUUUCCAAACAAUUGCAACAAUCCAUGAGCAGUGCUGACUCAACUCAGGCCUAAACUCAUGCAGACAUAAGGCAGAUGGGCAUAUAAACGUUUUUUCCGUUUACGAUAUAUGUCUACUCUGUGCAGAAUGAAUUCUCGUAAUACAUAGCACAAGUAGAUGUAGUUAACUUUAUCUUAGCAAUCUUUAAUCAGUGUGUAACAUUGGGAGGACUUGAAAGAGCCACCACAUUUCACGAGGCCACGGAGUACGAUCGAGUGUACAGUGAACAAUGCUAGGGAGAGCUGCCUAUAUGGAAGAGCCCUAAUGUGUAAAAUUAAUUUUAGUAGUGCUAUCCCAUGUGAUUUUAAUAGCUUUUAGGAGAAUGACAAAA
>cluster675.fasta:36
ACCAUUAUUUCUGGAACUUUUAGAGGUACAAUCUAAACAAAUCCUAGCUGAUACAAAUUUGCACUGUUGCCUAUUGCCAAGCUGCCAGAUCAGUUUCCAAACUGUUUAAUUCAUUUACAAAAAAUGAUUACUUAUUUUUUCUUUUUUUAUGUAAUGAAAUCAAUUCAAACAAUUAUAUAACAAGGUUGAUGAGUUUAAUUAUUAGAGUAGGAGCUGAAAAAAUGAAUGGGUGAUGAGGCUGUCUAACCAUAUUUCCACAAUUAAUUGCAGGAACCUAAUGUUUUGUAUCUGGUUGUUUGUUUAUUAACAUAAAUUGAUAGGACCCCAAAAUCAGCAUCACCCAUUUGUGCCUCAGAUUCAACUGUAAAAGAGGGGCGAUCAAACAACGUCGGCCCCAAGGUUUACCCAUAAUAUGACAUGGCAAGGAAGACCUUAAAUUCCCUCGAGGACAAGGCGUUCCAAUUACCCAAUAGCAGUCCAGAUGACCAAAUUGGCUCCUACCAGACGAAUCUGUGGUGAGGUAAAUGAAGUCAUUUACUACCUAGGAACUGGGCCAGAAGCUGCUUGCUAAGACCAUCAUUGGGAGCCUUGAAAAAUUGGCACCCGCAAUCCUGCUAACAAUGCUGCAAUCGUGCUACAACUUCCAAGGAACAACUAUUGCCAAAGUUACGCAGAAGGAGCAGAGGCGGCAGUCAAGCCUCCUCGUUCCUCAUCACGUAGUCGCAACAGUUUAAGAAAUUAAUCCAGGCAGCAGUAGGGGAACUUCCUGCUAGAAUGGCUGGCAAUGGCGGUGAUGCUGCUCUUGCUUGCUGCUGCUUGACAGAUUGAACCAGCUUGAGAGCAAAAUGUCUGGUAAAGGCCAACAACAACAAGGCCAAACUGUCACUAAGAAUUGCUGCUGAGGCUUCUAAGAAGCCUGAAAAGUACUGCCACUAAAGCAUUGUAACACAAGCUUCGCAGACGUGGUCCAGAACAAACCCAAGGAAAUUUUGGGGACCAGGAACUAAUCAGACAAGGAACUGAUUACAAACAUUGGCCGCAAAUUGCACAAUUUGCCCCAGCGCUUCAGCGUUUUCGGAAUGUCGCGCAUUGGCAUGGAAGUCACACCCGGAACGUGGUUGACCUACACAGGUGCCAUCAAAUUGGAUGACAAAGAUCCAAAUUCAAAGAUCAAGUCAUUUGCUGAAUAAGCAUUGACGCAUACAAAACAUCCCACCAACAGAGCCUAAAAAGGACAAAAAGAAGAAGGCUGAUGAAACUCAAGCCUUCAGAGACAGAAGAAACAGCAAACUGUGACUUUUUCCUGCUGCAGAUUUGGAUGAUUUCCAAACAAUUGCAACAAUCCAUGAGCAGUGCUGACUCAACUCAGGCCUAAACUCAUGCAGACAAAAGGCAGAUGGGCUAUAUAAACGUUUCUUUUCCGUUUACGAUAUUAGUCUACUUUGUGCAGAAUGAAUCCUAACUACAUAGCACAAGUAGAUGUAGUUAACUUUAAUCUUAGCAAUUUUAAUCAGUGUGUAACAUUAGGGAGGACUUGAAAGAGCCACCACUUUCGAGGCCACGCGGAGUACGAUCGAGUGUACAGUGAACAAUGCUAGGGAGAGCUGCCUAUAUGGAAGAGCCCUAAUGUGUAAAAUUAAUUUUAGUAGUGCUAUCCCAUGUGAUUUUAAUAGCUUUUAGGAGAAUGACAAAAACC
>cluster666.fasta:36
UCCAGUAUAACAUCCUUUCUCUAUAAUUAGAGGAGAAACUUUUGAAUUGUACUCAUACAUCGAUUGUAAUAACUACUUUAUAAUGCAAACAUUAUAUAGUACAUCGUUUUUUUUCAUCUAAAAAAAAUAAAAUGUUUAUGGACCCAAAAUCAGCGAACCCCCUACGUUUGGUGGACCAGAUUCAACUGGCAGUAACCAGAAUGAGAGGGGGCGAUCAAACACGGCCCAAGGUUUACCCAAUAAUACUGCGUCUGUCUUGGCAAGGAAGACCUUAAUUCCCCGAGGACAAGGCGUUCCAAUUAACACCAAUAGCAGUCCAGAUGCCAAAUUGGCAUACGAAGAUCAGCGAAUUCGUGGUGGUGACGGUAAAUGAAAGAUUCAGUCCAAGAUGGUAUUUCCAGGAACUGGGCCAGAAGCUGACUCCCUAUGGUGUAAAAAGGCAUCAUGGUGAUGGAGCCUUGAAUACACCAAGAUCCAAUCCUGAGUGCUCCAAGGAACAAUUGCAAAAGGGAGGAGCAGAGGCGGCAGUCAAGCCUUGUUCCCACACGUAGUCGCAACAGUUUAAGAAAUUACCCAGGCGCAGUAGAAUCCUGAAUGCUGGCAAUGGCGGUGAUGUGCUCUUGCUUGCUGCUGCUUGACAGAUUGAACCAGCUUGAGAGCAAAAUGUCUGUAACCAACAACAACAAGGCCAAACUGUCACAAAUUGUGCUGAGGCUUCUAAGAAGCUAAACGUACUGCCACUAAAGCAUUACACAAGCUUCGAGACGUGGUCCAGAACAAACCCAGGAAAUUUUGGGGACCAGGAACUAAUCAGACAAGGAACUGAUUAAAGCCAAAUUUUGCCCCAGCGCUUCAGCGUUUCGAAUGUCGCGCAUUGGCUGGAAGUCACACCUGGAACGUGGUUGACCUACACAGGUGCCAUCAAAUUGGAUGACAAAGAUCCAAAUUUAAAGUAGUCAUUGUGAAAUUGACAAAAACCCACCAACAGAGCCAAAGAAAAGAAGAAGGCUGAUGAAACAAGCCAGAGACAGAAGAAACAGCAAACUGUCUUUCCUGCUGCAGAUUUGGAUGAUUUCAAACAAUUGCAACAAUCCAUGAGCAGUGCUGACUCAACUCAGGCCUAAACUCAUGCAGACAAGGCAGAUGGGCUAUAUAAACGUUUCUUUCCGUUACGAUAUAGUCUACUUUGAGAUGAAUCUCGUAAACAUAGCACAAGUAGAUGUAGUUAUUAACAAGCAAUUUUAAUCAGUGUGUAACAUUAGGGAGGACUUGAAAGAGCCACCACAUUUCCCGAGGCCACGGGAGUACGAUCGAGUGUACAGUGAACAAUGCUAGGAGCUGCCUAUAUGGAAGAGCCCUAAUGUGUAAAAUUAAUUUUAGUAGUGCUAUCCCAUGUGAUUUUAAUAGCUUUAGGAGAAUGACAAA
>cluster645.fasta:36
AACAUAAAUUUGCAAUAAUUAGAUGAGAGCACAGAGAUGAUUAAACGAACAGAAAAAUGAUACCUAUUACUACAAGAGUGUGUUAGAGACAGUACUUAAAGAACUCUGGAACAAGGGCAAUCAUUUAAACAAAUUUGCACUUUUAGCACUCAAUUGCUUUGCUUGUCCUGACGGCGUAAACACGCUUUUCUGCCAGAUCAGUAUGUCAAAGAGUUUUUUUGGCAAUAGUGUCAUUAAAGAAAGACAGAAUGAUAUUCUUAAUUGAUUAUUUGUGUUUUUCUUUUUAUUCCUUGUUUUAAUUAUGUUAUUACUUUGGUUCUUGAACUGCAAGAUCAAAUGAAACUUGUCACGCCUAAACGAACAUGAAAUUUUUGAACAACUGUAGCUGCUUUCACCAAGAAUGUAGUUUUUACUCAACAUCACCAUAUGUAGUUGAUGACCCGUCCUAUCUAUCUAAAUGGUAUAUAGGAGCUAGAAAAUCAGCACCUUUAAUUGAAUUGCGUGGAUGAGGCUGGUUCUAAUCACCCAUUCAGUUAAUCGGUAAUUAUACAGUUCCUUUACAAUUAAUUGCCAGGAACCUAAAUUGGGUAGUCUGUAGUGCGUUGUUCGUUAUGAAGUUUAGAGUAUCAUGAGUCGUGUUGUUUAGAUUUCAUCUAAAACAAAUAAAAUGUCUGAUAAUGGCCCAAAAUCAGCGAAAGCACCCCGCAUUACGUUUGGUGGACCCAGAUUCAACUGGCAGUAACCAGAAUACGCGUGGGGCGCGAUCAAAACAACGGCCCAAGGUUUACCCAAUAAUACUGCGUUGUCCCUGGCAAGGAAGACCUUAAAUCCCUCGAGGACAAGGCGUUCCAAUUAACACCAAUAGCAGUCCAGAUGACCAAAUUGGCUACUACCGAAGAGCUACCAGACGAAUUCGUGGUGGUGACGGUAAAUGAAAGAUUCAGUCCAAGAUGGUAUUUUACUACCUAGGAACUGGGCCAGAAGCUGGACUUCCCUAUGGUGCUAAAAAGACGGCAUCAUAUGGGUUGCAACUGAGGAGCCUUGAAUACACCAAAAGAUAUUGGCACCCGCAAUCCUGCUAACAAUGCUGCAAUCGUGCUAAUUCCAAGGAACAAUUGCAAAAGGCUUACGCAGAAGGGAGCAGAGGCGGCAGUCAAGCCUCCUCGUUCCUCAUCACGUAGUCGCAACAGUUUAAGAAAUUCAACUCCAGGCAGCAGUAGGGGAACUUUCCUGCUAGAAUGGCUGGCAAUGGCGGUGAUGCUGCUCUUGCUUUGCUGCUGCUUGACAGAUUGAACCAGCUUGAGAGCAAAAUGUCUGGUAAAGGCCAACAACAACAAGGCCAAACUGUCACUAAGAAUGCUGCUGAGGCUUCUAAGAAGCCGGCAAAACGUACUGCCACUAAAGCAUACAAUGUACACAAGCUUCGGCAGACGUGGUCCAGAACAAACCCAGGAAAUUUUGGGGACCAGGAACUAAUCAGACAAGGAACUGAUUACAAACAUUGGCCGCAAAUUGCACAAUUUGCCCCAGCGCUUCAGCGUUUUCGGAAUGUCGCGCAUUGGCAUGGAAGUCACACCUUCGGGAACGUGGUUGACCUACACAGGUGCCAUCAAAUUGGAUGACAAAGAUCCAAAUUAAAGAUCAAGUCAUUUGCUGAAUAAGCAUUGACGCAUACAAAACAUCCCACCAACAGAGCCUAAAAAGGACAAAAAGAAGAAGGCUGAUGAAACCAAGCCUAAGAGACAGAAGAAACAGCAAACUGUGACUCUUCCUGCUGCAGAUUUGGAUGAUUUCUCCAAACAAUUGCAACAAUCCAUGAGCAGUGCUGACUCAACUCAGGCCUAAACUCAUGCAGACAAAAGGCAGAUGGGCUAUAUAAACGUUUUCGCUUUUCCGUUUACGAUAUAUAGUCUACUCUGUGCAGAAUGAAUUCUCGUAACAUAGCACAAGUAGAUGUAGUUAACUUUAAUCCUAGCAAUUUUAAUCAGUGUGUAACAUUGGAGGACUUGAAAGAGCCACCACAUUUCACCGAGGCCACGCGGAGUACGAUCGAGUGUACAGUGAACAAUGCUAGGGAGAGCUGCCUAUAUGGAAGAGCCCUAAUGUGUAAAAUUAAUUUAGUAGUGCUAUCCCCAGUGAUUUUAAUAGCUUUUAGGAGAAUGACAAA
>cluster631.fasta:36
GAUAAUUAUCAUUAAAUGUAUGCAAUGUGGACUUCGUAACAGAAAGGGCGAUAAACGUCGCCCAGAUGUUGGCAAGGAGCUAAUCCUCGAGGACAAGGCGUUCCAAUUAACACCAAUAGAGUCCAGAUGACCAAAUUGUGAAGAGCUACCAGACGAAUUGGUGGUGACGGUAAAUAAAGAUCAGUCCAAGAUGGUAUUUACUACCUAGGAACUGGCCAGAAGCUGGACUUCCCUAUGGUGCUAACAAAGACGCCAAGGUUGCAACUGAGGCUGAAUACACCAAAAUUGGCCCCGCAAUCCUGCUAACAAUGCUGCAAUCGUGCUACAACUUCCCAAGGAACAACAUUGUCAAAAGGCUUACGCAGAAGGGAGCAGAGGCGGCAGUCAAGCCUCUCUCGUUCCUCAUCACGUAGUCGCAACAGUUUAAGAAAUUCAACCCAGGCAGCAGUAGGGAAUCUCCUGCUAGAAUGGCUGGCAAUGGCGGUGAUGCUGCUCUUCUUUGCUGCUGCUUGACAGAUUGAACCAGCUUGAGAGCAAAAUGUCUGGUAAGGCCAACAACAACAAGGCCAAACUGUCUAAGAAAUUGCUGCUGAGGCUUUAAGAAGCCUCGGCAAAACGUACUGCCACUAAAGCAUCAAUGUAACACAAGCUUGGCAGACGUGGUCCAGAACAAACCCAAGGAAAUUUUGGGGACCAGGAACUAAUCAGACAAGGAACUGAUUACAAACAUUGCCGCAAAUUGCACAAUUUGCCCCAGCGCUUCAGCGUUCUUCGGAAUGUCGCGCAUUGGCAUGGAAGUCACACCUGGGAACGUGGUUGACCUACACAGGUGCCAUCAAAUUGGAUGACAAAGAUCCAAAUUAAAGAUCAAGUCAUUUUGCUGAAUAAGCAUUGACGCAUACAAAACUUCCCACCAACAGAGCCUAAAAAGAAAAGAAGAAGGCUGAUGAAACAAGCCCAAGAGACAGAAGAAACAGCAAACUGUGACUUUUCCUGCUGCAGAUUUGGAUGAUUUCUCCAAACAAUUGCAACAAUCCAUGAGCAGUGCUGACUCAACUCAGGCCUAAACUCAUGCAGACCAAGGCAGAUGGGCUAUAUAAACGUUUCGUUUUCCGUUUACGAUAUAGUCUACUUUGUGCAGAAUGAAUCUCGUAACUACAUAGCACAAGUAGAUGUAGUUAACUUUAAUCUCAUAGCAAUUUUAAUCAGUGUGUAACAUUAGGAGGACUUGAAAGAGCCACCACUUUCCCGAGGCCACGGAGUACAUGAGUGUACAGUGAACAAUGCUAGGAGAGCUGCCUAUAUGGAAGAGCCCUAAUGUGUAAAAUUAAUUUAGUAGUGCUAUCCCCAUGUGAUUUUAAUAGCUUCUUAGGAGAAUGACAAA
>cluster551.fasta:36
UCUAAAAAAAACUAAAAUGUCUGUAGCCCAAAUGACCCCAUUACGUAGAUUCAACUGGCAGUACAGAAUGAGGGGCGGCCCAAGGUUUACCCAAUAAUAUGCGUUGUCCUCAUGCAAGGAAGACCUUAAAUUCCGGACAAGGCGUUCCAAUUAACACCAAUAGUCCAGAUGACCAAAUUGGCUACUCGAAGAUACCAGACGAAUCGUGGUGGUGACGGUAAAUGAAAGAUGUAAGAUUAUUUCGAGGCAGGCUGUAAAAGCAAUUGACUAGCCAACCAAUCCUCUAACAAUGCUGCAAUCUCAUCAAGGAACAUCAAAGUUUAGCAGAAGGGCAGAGGCGGCAGUCAAGCCUCUUCUCGUUCCUCCACGUAGUCGCAACAGUUUAAAUUCAGGCAGCAGUAGGGAUCCUGCUAGAAUGGCUGGCAAUGGCGGUGAUGCUGCUCUUCUUGCUGCUGCUUGACAGAUUGAACCAGCUUGAGAGCAAAAUGUCUGGUAAAGGCCAACAACAACAAGGCCAAACUUCACUAAGAAUGCUGCUGAGGCUCUAAGAAGCCUGGCAAAACGUACUGCCACUAAGCAUCAAUGUAACACAAGCUUGCAGACGUGGUCCAGAACAAACCCAGAAAUUUUGGGGACCAGGAACUAAUCAGACAAGGAACUGAUUACAAACAUUGGCCGCAAAUUGCUUUGCCCCGCGCUUCAGCGUUUUCGGAAUGUCGCGCAUGGCAUGGAAGUCGGGAACGUGGUUGACCUACACAGGUGCCAUCAAAUUGGAUGACAAAGAUCCAAAUUCAAAGAUCAAGUCAUUUCUGAAUAAGCAUUGACGCAUACAAAACUCCACCAACAGAGCCUAAAAAGGACAAAAGAAGAAGGCUGAUGAAACUCAAGCCUAGAGACAGAAGAAACAGCAAACUGUGACUUUUCCUGCUGCAGAUUUGGAUUUUCCAAACAAUUGCAACAAUCCAUGAGCAGUGCUGACUCAACUCAGGCCUAAACUCAUGCAGACACAAGGCAGAUGGGCUAUAUAAACGUUUUCGCUUUUCCGUUUACGAUAUAUGUUACUCUGUGCAGAAUGAAUUCUCGUAACAUAGCACAAGUAGAUGUAGUUAACUUUAAUCUCAAAUCUUUAAUCAGUGUGUAAUUAGGAGGACUUGAAAGAGCCACCACAUUCACCGAGGCCACCGGAGUACGAUCGAGUGUACAGUGAACAAUGCGAGAGCUGCCCUAUAUGGAAGAGCCCUAAUGUGUAAAAUUAAUUUUAGUAGUGCUAUCCCCAUGUGAUUUUAAUAGCUUUUUAGGAGAAUGACAAAACCCA
>cluster489.fasta:36
UCCAGAUGACCAUGGAGUAAAAAACAAGAGAGGUUGCAACUGAGGAGCCUACAACCCAUCCUGCUAACAAUGCUGCAAUCGUGCCAAAUGCAGAGGCGGCAGUACCUUUCCGUAGUCGCAAGUUUAAUCCAGAAAUGGCUGGCAAUGGCGGUGAUGCUGCUCUGUUCAAUGAGAAAUGUUGGUAAAGGCCAACAACAACAAGGCCAAACUGUCACUAAAUUGCUGCUGAGGCUUAAGAAAACGUACUGCCACUAAAGCGUAACACAAGCUUCGGCAGACGUGGUCCAGAACAAACCCAAGGAAAUUUUGGGGACCAGGAACUAAUCAGACAAGGAACUGAUUACAAACAUUGGCCGCAAAUUGCACAAUUUGCCCAGCGCUUCAGCGUUUUCGGAAUGUCGCGCAUUGGCUGGAAGUCACACCGGGAACGUGGUUGACCUACACAGGUGCCAUAAAUUGGAUGACAAAGAUCCAAAUUAAAGAUCAAGUCAUUUAAGCAUUGACGCAUACAAAAAUCCACCAACAGAGCCUAAAAAGGACAAAAGAAGAAGGCUGAUGAAACUCAAGCCUUACCGCAGAGACAGAAGAAACAGCAAACUGUGAUUUUCCUGCUGCAGAUUUGGAUGAUUUUCCAACAAUUGCAACAAUCCAUGAGCAGUGCUGACUCAACUCAGGCCUAAACUCAUGCAGACCAAGGCAGAUGGGCUAUAAACGUUUCGCUUUCUACGAUAUAGUCUACUUUGUGCAGAAUGAAUUCUCGUAUACAUAGCACAAGUAGAUGUAGUUAACUUUAAUCCCAUAGCAAUCUUUAAUCAGUGUGUAACUAGGGAGGACUUGAAAGAGCCACCACAUUUCCCGAGGCCACGCGGAGUACGAUCGAGUGUACAGUGAACAAUGCUAGGGAGAGCUGCCUAUAUGGAAGAGCCCUAAUGUGUAAAAUUAAUUUUAGUAGUGCUAUCCCCAUGUGAUUUUAAUAGCUUUUAGGAGAAUGACAAAA
>cluster446.fasta:36
UGUUUACACUACCAAGAGUGUGGAGUCAAAACUGGUUUUCAUCCUAGCUGAUAACAAAUUUGCUGAUUGCUUUGCACUAAUUUCUUGUCCUGAGGCGUAAAUCUAUCAGUGUGCAGAUCAGUUCCAAACUGUUAGAUCAAGAACUUCAUUUUGUUGGCAAUAGUGUUUAUAACACUUGCCAAAGAAAGACAGAAUGAUUGAACUUUAAUUGACUUUAUUUGUGUUUUCUUUUUUAAUUAUGUUAUUAUCUUGUGAACUGCAAGAUCAUAAUCCCUAAACGAACAUGAAAUUUCUUGUUUUUAGGAAUAACAACUGUAGCUGCAUUUCACCAAGAAUGUAGUUUUUACUCAACAUCAACCAUAUGUAGUUGAUGACGUCCUAUUCACUUCUAAAUGGUAUAUAGAGUAGGAGCUAGAAAAUCAGCACCUUAAUUGAAUUGUGCGUGGAUGAGGCUGGUUCUAACCCCAUCAGUACAUCGAUAUCGGUAAUUAUACAGUUUCCUGUUUACCUUUACAAUUAAUUGCCAGGAACCUAAAUUGGGUAGUUUGUAGUGCGUUGUUCGUUCUAUGAAGACUUUAGAGUAUCAUGAGUUCGUGUUGUUUUAAUUUCAUCUAAACGAACAAAAAAAUGUCUGAUAAUGGACCCAAAAUCAGCGAAACCCCCAUUACGUUUGGUGGACCCAGAUUCAACUGGCAGUACCAGAAUGAGAACGCAGUGGGCGCGAUCAAACAACGUCGGCCCCAAGGUUUACCCAAUAAUACUGCGUCUUCCCAUGGCAAGGAAGACCUUAAAUUCCCUCGAGGACAAGGCGUUCCAAUUAACACCAAUAGCAGUCCAGAUGACCAAAUUGGCUACUCCGAAGAGCUACCAGACGAAUUCGUGGUGGUGACGGUAAAAUGAAAGAUUCAGUCCAAGAUGGUAUUUCACUACCUAGGAACUGGGCCAGAAGCUGGACUUCCCUAUGGUGCUAACAAAGACGGCAUCAUAUGGGUUGCAACUGAGGGAGCCUAAUACACCAAAUUGGCACCCGCAAUCCUGCUAACAAUGCUGCAAUCGUGCUACAACUCAGAACAACUCAAAGGCUUUACGCAGAAGGGAGCAGAGGCGGCAGUCAAGCCUCUCGUUCCCACGAGUCGCAACAGUUUAAGAAUUCAACCCAGGCAGCAGUAGGGGAACUUCCCUGCUAGAAUGGCUGGCAAUGGCGGUGAUGCUGCUCUUGCUUUGCUGCUGCUUGACAGAUUGAACCAGCUUGAGAGCAAAAUGUCGGUAAAGGCCAACAACAACAGGCCAAACUGUAAAAUGCUGCUGAGGCUUCUAAGAAGCCUCGGCAAACGUACUGCCACUAAAGCAUAUGUAACACAAGCUUUGCAGACGUGGUCCAGAACAAACCCAAGAAAUUUUGGGGACCAGGAACUAAUCAGACAAGGAACUGAUUACAAACAUUGGCCGCAAAUUGCACUUUGCCCCAGCGCUUCAGCGUUUUCGGAAUGUCGCGCAUUGGCAUGGAGCACCUGGAACGUGGUGACCUACACAGGUGCCAUCAAAUUGGAUGACAAAGAUCCAAAUUAAAGAUCAAGUCUUUGCUGAAUAAGCAUUGACGCAUACAAAACCCACCAACAGAGCCUAAAAGGACAAAAGAAGAAGGCUGAUGAAACUAGCUCGCAGAGACAGAAGAAACAGCAAACUGUGACUCUUUUCCUGCUGCAGAUUUGGAUGAUUUCUCCAAACAAUUGCAAAAUCCAGAGCAGUGCUGACUCAACUCAGGCCUAAACUCAUGCAGACAAGGCAGAUGGGCUAUAUAAACGUUUCUUUCCGUUUACGAUAUAGUCUACUCUGUGCAGAAUGAAUUCUCGUAACUAUAGCACAAGUAGAUGUAGUUAACUUUAAUCCAGCAAUCUUUAAUCAGUGUUAAUUGGAGGACUUGAAAGAGCCACCAUUUCUCGAGGCCACGGAGUACGAUCGAGUGUACAGUGAACAAUGCUAGGGAGAGCUGCCUAUAUGGAAGAGCCCUAAUGUGUAAAAUUAAUUUUAGUAGUGCUAUCCCCAUGUGAUUUUAAUAGCUUUUAGGAGAAUGACAAAAAA
>cluster442.fasta:36
AUCAGUAACAAAUUUAAACGAAAAACUAAAUGAUAAUGGACCCAAAAUCGCCCGCAUUACGUUUGGCCAGAUUCAACUGGCAGUAACCAGAAUGAGAACGCAGUGGGCGCGAUCAAACACGUCGGCCCCAAGGUUUACCCAAUAAUACUGCGUUGCUGGCAAGGAAGACCUUAAAUUCCCGAGGACAAGGCGUUCCAAUUAACACCAAUAGAGUCCAGAUGACCAAAUUGGCUACUACCGAAGAGCUACCAGACGAAUUCGUGGUGGUGACGGUAAAAUGAAAGAUUCAGUCCAAGAUGGUAUUUACUACCUAGGAACUGGGCCAGAAGCUGGACUCCCUAUGGUGCUAACAAAGACGGCAUCAUAUGGGUUGCAACUGAGGGACUUAAUACACCAAAAGAUCAUUGGCACCCGCAAUCCUGCUAACAAUGCUGCAAUCGUGCUACAACUUCCAAGGAACAACAUUGUCAAAAGGCUUAGCAGAAGGAGCAGAGGCGGCAGUCAAGCCUCUCUCUUCCAUCACGUAGUCGCACAGUUUAAGAAAUUCAACUCCAGGCAGCAGUAGGGGAACUCCCUGCUAGAAUGGGGCAAUGGCGGUGAUGCUGCUCUGUUUGCUGCUGCUUGACAGAUUGAACCAGCUUGAGAGCAAAAUGUCUGGUAAAGGCCAACAACAACAAGGCCAAACUGUCACUAAGAAAGCUGCUGAGGCUUCUAAGAAGCCUGAAAACGUACUGCCACUAAAGCAUCAAUGUAACACAAGCUUCGGCAGACGUGGUCCAGAACAAACCCAAGGAAAUUUUGGGGACCAGGAACUAAUCAGACAAGGAACUGAUUACAAAUUGGCCGCAAAUUGCACAAUUUGCCCCAGCGUUCAGCGUUUUCGGAUCGCUGGCAUGGAAGUCACACUCGGGAACGUGGUUGACCUACACAGGUGCCAUCAAAUUGGAUGACAAAGAUCCAAAUUAAAGAUCAGUCAUUUGCUGAAUAAGCAUUGACGCAUACAAAACAUUCCCACCAACAGAGCCUAAAAAGGACAAAAAGAAGAAGGCUGAUGAAACUAAGCCUGCAGAGACAGAAGAAACAGCAAACUGUGACUCUUUUCCUGCUGCAGAUUUGGAUGAUUUCCAAACAAUUGCAACAAUCCAUGAGCAGUGCUGACUCAACUCAGGCCUAAACUCAUGCAGACAACAAGGCAGAUGGGCUAUAUAAACGUUUGCUUUUCCGUUUACGAUAUAAGUCUACUCUUGUGCAGAAUGAAUUCUCGUAACUACAUAGCACAAGUAGAUGUAGUUAACUUUAAUUCACUAGCAAUUUUUAAUCAGUGUGUAACAUUAGGGAGGACUUGAAAGAGCCACCACAUUUCACCGAGGCCACGGAGUACGAUCGAGUGUACAGUGAACAAUGCUAGGGAGAGCUGCCUAUAUGGAAGAGCCCUAAUGUGUAAAAUUAAUUUUAGUAGUGCUAUCCCCAUGUGAUUUUAAUAGCUUCUAGGAGAAUGACAAAAA
>cluster368.fasta:36
ACAGGGGAAUGGGACUAAUCCCAGGACAAGGCGUUCCAAUUAACACCAAAGUCCAGAUGACCAAAUUGCACCGAAGACUACCAGAGAAUUCGUGGUGGUGACGGUAAAAUGAAAGAUAGUCCAAGAUGGUAUUUACUACCAGGAAGGCCAGAAUGACUCCCUAUGGUGCUAACAAAGAGGCAUCUGGUUGAAUGAGGGCCUAAUACACCAAAAGAUUUGGCACCCGCAAUCCUCUAAAAUGCUGCAAUCGUGCUCAACUCAUAAAAGGUUAAGGGCAGAGGCGGCAGUCAAGCCUCUCUCUCACGUAGUCGCACAGUUUAAGAAAUUAACUCCAGGCGCAGUAGGGACUGCUAGAAUGGCUGGCAAUGGCGGUGAUGCUGCUCUUGUUUCUGCUGCUUGACAGAUUGAACCAGCUUGAGAGCAAAAUGUCUGGUAAAGGCCAACAACAACAAGGCCAAACUGUCACUAAAAAUGCUGCUGAGGCUUCUAAGAAGCCGGCAAAACGUACUGCCACUAAAGCAUCAAUGUAACACAAGCUUCGGCAGACGUGGUCCAGAACAAACCCGGAAAUUUUGGGGACCAGGAACUAAUCAGACAAGGAACUGAUUACAAACUGGCCGCAAAUUGCACUUUGCCCCAGCGUUCAGCGUUUUCGGAAUGUCGCGCAUUGGCAUGGAAGUCACACCUCGGAACGUGGUUGACCUACACAGGUGCCAUCAAAUUGGAUGACAAAGAUCCAAAUUAAAGAUGUUUCAAUAAGCAUCCAAAAACCCACCACAGAGCCUAAAAGGAAAAGAAGAAGGCUGAUGAAACUCAAGCCAAGAGACAGAAGAAACAGCAAACUGUGACUUUUCCUGCUGCAGAUUUGGAUGAUUUCCAAACAAUUGCAACAAUCCAUGAGCAGUGCUGACUCAUCAGGCCUAAACUCAUGCAGACAACAAGGCAGAUGGGCUAUAAACGUUUUCGCUUUCCGUUUACGUAUAUAGUCUACUCUGUGCAGAAUGAAUUCUCGUAACAUAGCACAAGUAGAUGUAGUUAACUUUAAUCCAUAGCAAUCUUUAAUCAGUGUGUAAUUGGGAGGACUUGAAAGAGCCACCACAUUUCGAGGCCACGGGAGUACGAUGAGUGUACAGUGAACAAUGCUAGGAGAGCUGCCUAUAUGGAAGAGCCCUAAUGUGUAAAAUUAAUUUUAGUAGUGCUAUCCCCAUGUGAUUUUAAUAGCUUUAGGAGAAUGACAA
>cluster358.fasta:36
AAAACAAUUUAGAUCUUUCUAAAUAACAUUCGUCAAAAACGUGCCCCAUUCCAACGCAAUCUCGAGAGUAAUACGAAAUGGAAUGAUGGUUUUACUAUAGACAAAGCUGCUAACAUUUGCAACGGCUAUACAGAAACUUACAAAUUCAUAGUUUCUUCAGAGCUUGGCUGAUCUUUUGUUCAAAAUUAAGAAAAAACAAAGAGAGCUUAAACAAUAGACACCAAAUUUCGUAAACUGAUAUCAACCAUAACAGUUGUCAUAAAAAAGUGUAACCACACAAAGAAAAAAAGCAGAGAGAGAACAGCAACUGUGACUCUUUCUGUGCAGAUUUGAUUUCAAACAAUGCAACAACAGUGCUGACUCACAGGCCUAAACUCAUGCAGAACAAGGCAGAUGGGCUAUAUAAACGUUUCCUUUUCCGUUUACGAUAUAGUCUACUCUUGUGCAGAAUGAAUUCGUAACUACAUAGCACAAGUAGAUGUAGUUAACUUUAAUCUCAAGCAAUCUUUAAUCAGUGUGUAACAUUAGAGGACUUGAAAGAGCCACCACAUUUCCGAGGCCACGGAGUACGAUCGAGUGUACAGUGAACAAUGCUAGGGAGAGCUGCCUAUAUGGAAGAGCCCUAAUGUGUAAAAUUAAUUUAGUAGUGCUAUCCCGUGAUUUUAAUAGCUUUUAGGAGAAUGACAAAAA
>cluster345.fasta:36
AUCUUCAGGAACGUAGCAUUUCACCAAGAAAAACACUUUCAUUGAACUAAUUGUCUUGUAGGGAGAAGAUUAGAGUAUCUUCUGUUGUUAGAUUUCAUCUAAACGAACAAACUAAAAUGUCUGAUAAUGGACCCCAAAAUCAGCGAAAUGCACCCCGCAUUACGUUUGGUGGCCAGAUUCAACUGGCAGUAACCAGAAUAGAACGCAGUGGGGCGCGAUCAAACAACGUCGGCCCCAAGGUUUACCCAAUAAUACUGCGUCUUGGUUACCGCUCCUCAACAUGGCAAGGAAGACCUUAAAUUCCCUGAGGACAAGGCGUUCCAAUUAACACCAAUAGCAGUCCAGAUGACCAAAUUGGCUAUACCGAAGAGCUACCAGACGAAUUCGUGGUGGUGACGGUAAAAUGAAAGAUCUCAGUCCAAGAUGGUAUUUCUACUACCUAGGAACUGGGCCAGAAGCUGGACUUCCCUAUGGUGCUAACAAAGACGGCAUCAUAUGGGUUGCAACUGAGGGAGCCUAAUACACAAAAGAUUGGCACCCGCAAUCCUGCUAACAAUGCUGCAAUCGUGCUAAAUCCAAGGAACAAUAUUGCAAAAGGUUAGCAGAAGGGAGCAGAGGCGGCAGUCAAGCCUCUCGUUCCUCAUCACGUAGUCGCAACAGUUUAAGAAAUUAACUCCAGGCAGCAGUAGGGAACUUCCCGUAGAAUGGCUGGCAAUGGCGGUGAUGCUGCUCUUGCUUUGCUGCUGCUUGACAGAUUGAACCAGCUUGAGAGCAAAAUGUCUGGUAAAGGCCAACAACAACAAGGCCAAACUGUCACUAAGAAUUCUGCUGAGGCUUCUAAGAAGCCUGGCAAAACGUACUGCCACUAAAGCAUACAAUGUAACACAAGCUUCGGCAGACGUGGUCCAGAACAAACCCAAGGAAAUUUUGGGGACCAGGAACUAAUCAGACAAGGAACUGAUUACAAACAUUGGCCGCAAAUUGCACAUUUGCCCCAGCGCUUCAGCGUUUUCGGAAUGUCGCGCAUUGGCAUGGAAGUCACACCGGGAACGUGGUUGACCUACACAGGUGCCAUCAAAUUGGAUGACAAAGAUCCAAAUUAAAGAUCAAGUCAUUUGCUGAAUAAGCAUUGACGCAUACAAAAACCCACCAACAGAGCCUAAAAAGGACAAAAGAAGAAGGCUGAUGAAACUAAGCCCAGAGACAGAAGAAACAGCAAACUGUGACUCUUUCCUGCUGCAGAUUUGGAUGAUUUCCAAACAAUUGCAACAAUCCAUGAGCAGUGCUGACUCAACUCAGGCCUAAACUCAUGCAGACCAAGGCAGAUGGGCUAUAUAAACGUUUUCGCUUUUCCGUUUACGAUAUAGUUACUUGUGCAGAAUGAAUUCUCGUAAACAUAGCACAAGUAGAUGUAGUUAACUUUAACAAUAGCAAUCUUUAAUCAGUGUGUAACAUUAGGGAGGACUGAAAGAGCCACCAUUCGAGGCCACGCGAGUACGAUCGAGUGUACAGUGAACAAUGCUGGAGAGCUGCCUAUAUGGAAGAGCCCUAAUGUGUAAAAUUAAUUUUAGUAGUGCUAUCCCCAUGUGAUUUUAAUAGCUUUAGGAGAAUGACAAAA
>cluster272.fasta:36
AAACUAAAUACCCACCCAAGGUUUACCCAAUAAUCUUCCAGGACAAGGCGUUCCAACCACAAUCAACCAGAGUGGUGAAUGAAAGAUGUACCGGAACUGGGCCAGAGCUUGUAACUAAUACCAAAAGAUCCGCAACCCAAUCAGGGCGGGAGCUUCCAGGCGCAGUAGGGAUAGCUGGCAAUGGCGGUGAUGCUGCUCUGCUGCUGUUGACAGAUAAGGCCACACAAGGCCAGAACUGCCACUAAAGCAUAGAUGUCCAGAACAAACCCGGAAUGGGGACCAGGAACUAAUCAGACAAGGAACUGAUACAAACAUUGGCCGCAAAUUGCUUUGCCCCAGCGCUUCAGCGUCUUCGGAAUGUCGCGCAUUGGCAUGAAGUCACACCCGGGAACGUGGUUGACCUACACAGGUGCCAUCAAAUUGGAUGACAAAGAUCCAAAUUCAAAGAUUGGUUUUGAAUAAGCAUUGACGCAUACAAAAUUCCCACCAACAGAGCCUAAAAGAAAAGAAGAAGGCUGAUGAAACUCAAGCCCAGAGACAGAAGAAACAGCAAACUGUGACUCUUCCUGCUGAGAUUUGGAUGAUUUCCAAACAAUUGCACAAUCCAUGAGCAGUGCUGACUCACUCAGGCCUAAACUCAUGCAGACAGGCAGAUGGGCUAUAUAAACGUUUCGCUUUCCGUUUACGAUAUAUGUCUACUUUGAGAAUGAAUCUCGUAACUAGCACAAGUAGAUGUAGUUAACUUUAAUCUCAUAGCAAUCUUUAAUCAGUGUGUAACAGGAGGACUUGAAAGAGCCACCACAUUCCCGAGGCCACGCGGAGUACGAUCGAGUGUACAGUGAACAAUGCUAGGGAGAGCUGCCUAUAUGGAAGAGCCCUAAUGUGUAAAAUUAAUUUAGUAGUGCUAUCCCAUGUGAUUUUAAUAGCUUCUUAGGAGAAUGACAAAAAA
>cluster246.fasta:36
AAUUCGAAAAUUUUAAACGAACAAACUAAAAUGUCUGAUAAUGCCCAAACACCCUACGUUGGUGCCAGAUUCAACUGGCAGUAACAGAAUGACGGGCGCGAUCAAAAGCCCAGUUUCCCAAUAAUAGCGGUUCGGCAAGGAAGACCUUAACAGACAAGGCGUUCCAAUUAACACCAAUAGUCCAGAUGACCAAAUUGGCUACAAAUACCAGACGAAUCGUGGUGGUGACGGUAAAAUGAAAGAUCAGUCCAAGAUGGUAUUCUACACCAGGAACUGGGCCAGAAGCUGGACUUCCCUAUGGUGCUAACAAAGACGGCAUCAUAUUGCAACUGAGGGAGCCUUGAAUACACCAAAUUGGCCCGCAAUCCUGCUAACAAUGCUGCAAUCGUGCUCCAAGGAACAACUAAAGUUACGCAGAAGGGAGCAGAGGCGGCAGUCAAGCCUCUUCUCGUUCCCACGUAGUCGCAACAGUUUAAGAAAUUCAACUCCAGGCAGCAGUAGGGGAACUUCUCCUGCUAGAAUGGCUGGCAAUGGCGGUGAUGCUGCUCUUGCUUUGCUGCUGCUUGACAGAUUGAACCAGCUUGAGAGCAAAAUGUCUGGUAAAGGCCAACAACAACAAGGCCAAACUGUCACUAAGAAUUGCUGCGUUAAGAAGCCGGCAAAACGUACUGCCACUAAGCAUCAAUGUAACACAAGCUUCGGCAGACGUGGUCCAGAACAAACCCAGGAAAUUUUGGGGACAGGAACUAAUCAGACAAGGAACUGAUUACAAACAUUGGCCGCAAAUUGCACAAUUUGCCCCAGCGCUUCAGCGUUUUGGAAUGUCGCGCAUUGGCAUGGAAGUCACACCCGGGAACGUGGUUGACCUACACAGGUGCCAUCAAAUUGGAUGACAAAGAUCCAAAUUCAAAGAUCAAGUCAUUUGCUGAAUAGCAUUGACGCAUACAAAACAUCCAACAGAGCCUAAAAAGAAAAGAAGAAGGCUGAUGAAACUCAAGCCAGAGACAGAAGAAACAGCAAACUGUGACUUUUUCCUGCUGCAGAUUUGGAUGAUUUCUCCAAACAAUUGCAACAAUCCGAGCAGUGCUGACUCAACUCAGGCCUAAACUCAUGCAGACCAAAGGCAGAUGGGCUAUAUAACGUUUCGCUUUUCCGUUUACGUAUAGUCUACUCUUGUGCAGAAUGAAUUCCGUAACAUAGCACAAGUAGAUGUAGUUAACUUUAAUCUAGCAAUCUUUAAUCAGUGUGUAACAUUAGGGACUUGAAAGAGCCACCACAUUUCCCGAGGCCACGCGGAGUACGAUGAGUGUACAGUGAACAAGGGGAGAGUGCCUAUAUGGAAGAGCCCUAAUGUGUAAAAUUAAUUUUAGUAGUGCUAUCCCAUGUGAUUUUAAUAGCUUUAGGAGAAUGACAAAA
>cluster245.fasta:36
UCCAGUAAAUUUAAACGAACAAACUAAAAUGUCUGAUAAUGCCCCAAAAGGAUGCACCCAUUACGUUUGGUGACGUAGAAGAACGCAGUGGGCGCGAUCAAACAACGUCGGCCCCAAGGUUUACCCAAUAAUCUGCGUCUGUUCCCGCUCCAGCAAGAAGCCUAAUCCUGAGGACAAGGCGUUCCAAUUAACACCAAUGCAGUCCAGAUGACCAAAUUGGCAACAGAAAUCGUGGUGGUGACGGUAAAAAAAUAGUCCAAGAUGGUAUUUACUACCAGGAACUGGGCCAGAAGCUGGACUUCCCUAUGGUGCUAACAAAGGCACAUAUGGGUUGCAACUGAGGCAAUACACCAAAACAUUGGCACCCGCAAUCCUGCUAACAAUGCUGCAAUCGUGCUACAACUUCCAAGUAUUGCAAAGGUAAGGGAGCAGAGGCGGCAGUCAAGCCUUUCUCAUCACGUAGUCGCAACAGUUUAAGAAAUUCAACUCCAGGCAGCAGUAGGGGAACUUCCUGAAUGGCUGGCAAUGGCGGUGAUGCUGCUCUUGCUUUGCUGCUGCUUGACAGAUUGAACCAGCUUGAGAGCAAAAUGUCUGGUAAAGGCCAACAACAACAAGGCCAAACUGUCAUAAGAAUUGCUGCUGAGGCUUUAAGAAGCCUGGCAAAACGUACUGCCACUAAAGCAUACAAUGUAACACAAGCUUCGGCAGACGUGGUCCAGAACAAACCCAAGGAAAUUUUGGGGACCAGGAACUAAUCAGACAAGGAACUGAUUACAAACUGGCCGCAAAUUGCCUUUCCCAGGCACGUUUCGGAAUGUCGCGCAUUGGCAUGGAAGUCACACUCGGGAACGUGGUUGACCUACACAGGUGCCAUCAAAUUGGAUGACAAAGAUCCAAAUUUAAAGAUCAAGUCAUUUGUGAAUAAGCAUUGACGCAUACAAACCCACCAACAGAGCCUAAAAAGGACAAAAAGAAGAAGGCUGAUGAAACACAGAGACAGAAGAAACAGCAAACUGUGACUUUUUCCGCUGAGAUUUGGAUGAUUUCCAAACAAUUGCAACAAUCCAUGAGCAGUGCUGACUCAACUCAGGCCUAAACUCAUGCAGACCAUAAGGCAGAUGGGCUAUAUAAACGUUUUUUUCCGUUUACGAUAUAGUCUACUUUUGCAGAAUGAAUUCUCGUAACAUAGCACAAGUAGAUGUAGUUAACUUUAAUCCAUAUAGCAAUCUUUAAUCAGUGUGUAACAUUAGGGAGGACUUGAAAGAGCCACCACAUUUCGAGGCCACGCAGAGUACGAUCGAGUGUACAGUGAACAAUGCGAGAGCUGCCUAUAUGGAAGAGCCCUAAUGUGUAAAAUUAAUUUAGUAGUGCUAUCCCAUGUGAUUUUAAUAGCUUUUAGGAGAAUGACAAAAA
>cluster238.fasta:36
AACUAAAUCAUAAUACUCAUUUGUUAAGUUUUGAUCAAAUAACUCUAAACGAACUACUCAAAAGUGUUUAAUAAAGUUGGAGCUGGUUCUUACAUUCGCUAUUUUUAAACGAACAAACUAAAUUCUGAUAAUGGACCCAAAAUCAGCGAAUGCACCCCAUUACGUUUGGUGGCAGAUUCAACUGGCAGUAACCAGAAUGACAGUGGGGCGCGAAACAACGUCGGCCCAAGGUUUACCCAAUAAUACUGCGUUUGGUUCCCCCUCAUGGCAAGGAAGACCUUAAAUUCCCGAGGACAAGGCGUUCCAAUUAACACCAAUAGCAGUCCAGAUGACCAAAUUGGCUACUACCGAAGAGCUACCAGACGAAUUCGUGGUGGUGACGGUAAAAUGAAAGAUUCAGUCCAAGAUGGUAUUUUACUACCUAGGAACUGGGCCAGAAGCUGGACUUCCCUAUGGUGCUAACAAAGACGGCAUCAUAUGGGUUGCAACUGAGGAGCCUUGAAUACACCAAAAUUGGCACCCGCAAUCCUGCUAACAAUGCUGCAAUCGUGCAUUCCAAGGAACAAAUUGUCAAAAGGCUUUACGCAGAAGGGAGCAGAGGCGGCAGUCAAGCCUCCUCGUUCCUCAUCACGUAGUCGCAACAGUUUAAGAAAUUCAACUCCAGGCAGCAGUAGGGGAACUUCCUGCUAGAAUGGCUGGCAAUGGCGGUGAUGCUGCUCUUGCUUGCUGCUGCUUGACAGAUUGAACCAGCUUGAGAGCAAAAUGUCUGGUAAAGGCCAACAACAACAAGGCCAAUUAAAAUUGCUGCUGAGGCUUCUAAGAAGCCAGGCAAAACGUACUGCCACUAAAGCAUACAAUGUAACACAAGCUUUUCGGCAGACGUGGUCCAGAACAAACCCAAGGAAAUUUUGGGGACCAGGAACUAAUCAGACAAGGAACUGAUUACAAACAUUGGCCGCAAAUUGCACAAUUUGCCCCAGCGCUUCAGCGUUUUCGGAAUGUCGCGCAUUGGCAUGGAAGUCACACUCGGGAACGUGGUUGACCUACACAGGUGCCAUCAAAUUGGAUGACAAAGAUCCAAAUUAAAGAUCAAGUCAUUUGCUGAAUAAGCAUAUUGACGCAUACAAAACAUUCCCACCAACAGAGCCUAAAAAGGAAAAGAAGAAGGCUGAUGAAACUCAAGCCCAGAGACAGAAGAAACAGCAAACUGUGACUUUUUUUCCUGCUGCAGAUUUGGAUGAUUCUCCAAACAAUUGCAACAAUCCAUGAGCAGUGCUGACUCAACUCAGGCCUAAACUCAUGCAGACACAAGGCAGAUGGGCUAUAUAAAUUUCGCUUUCCGUUUACGAUAUAUAGUCUACUCUGUGCAGAAUGAAUUCUCGUAACUACAUAGCACAAGUAGAUGUAGUUAACUUUAAUCUCAUAGCAAUCUUUAAUCAGUGUGUAACAUUAGGGAGGACUUGAAAGAGCCACCACAUUUCAGAGGCCACGCGGAGUACGAUCGAGUGUACAGUGAACAAUGCUAGGGAGAGCUGCCUAUAUGGAAGAGCCCUAAUGUGUAAAAUUAAUUUUAGUAGUGCUAUCCCCAUGUGAUUUUAAUAGCUUUAGGAGAAUGACAAA
>cluster156.fasta:36
UCCAAAACACUUUGUUUAAAUUUGUAUAAUUAUACUUACAUUGAGUUAAAACAAACUAAAUUAAAUGGACCCAAUAUGCACCCCAUUAGUUGCCAAGAUUCAACUGGCAGUAACCAGAAUGGAGAACGCAGUGGGGCGCGAUCAAAAACGCGGCCAGGUUUACCCAAUAAUACUGCGUCUUGGUUACCCUCACAAUGGCAAGGAAGACCUUAAAUUCCCUCGAGGACAAGGCGUUCCAAUUAACACCAAUGAGUCCAGAUGACCAAAUUGGCUACUACCGAAGACUACCAGACGAAUCGUGGUGGUGACGGUAAAUGAAAGAUCAGUCCAAGAUGGUAUUUACUACCUAGGAACUGGGCCAGAAGCUGACUCCUAUGGUGCUAACAAAGAGGCAUGGUCAACUGGGCUAAUACACCAAACAGCCCAAUCCUGCUAACAAUGCUGCAAUCGUGCUUCAAGGAACAAUUGUCAAAAGGCUUUACGCAGAAGGGAGCAGAGGCGGCAGUCAAGCCUCUCCACGUAGUCGCAACAGUUUAAGAAUUAACUCCAGGCAGCAGUAGGGGUCCCUGCUAGAAUGGCUGGCAAUGGCGGUGAUGCUGCUCUUGCUGCUGCUUGACAGAUUGAACCAGCUUAGAGCAAAAUCUGGUAAAGGCCAACAACAACAGGCCAAACUGUACUAAAAUGCUGAGGCUUCUAAGAAGCCUGGCAAAACGUACUGCCACUAAAGCAUCAUGUAACACAAGCUUCGGCAGACGUGGUCCAGAACAAACCCAAGAAAUUUUGGGGACCAGGAACUAAUCAGACAAGGAACUGAUUACAAACAUUGGCCGCAAAUUGCACUUUGCCCCAGCGCUUCAGCGUUUCGGAAUGUCGCGCAUGGCAUGGAAGUCACACGGGACGUGGUUGACCUACACAGGUGCCAUCAAAUUGGAUGACAAAGAUCCAAAUCAAAGAUCAAGUCAUUUGCUGAAUAAGCAUUGACGCAACAAAAUUCCCACCAACAGAGCCUAAAAGAAAAAGAAGAAGGCUGAUGAAACUACCCAGAGACAGAAGAAACAGCAAACUGUGACUCUUUGCUGCAGAUUUGGAUGAUUUCCCAAACAAUUGCAACAAUCCAUGAGCAGUGCUGACUCAACUCAGGCCUAAACUCAUGCAGACCAAAGGCAGAUGGGCUAUAUAAACGUUUUCGCUUUCCGUUUACGAUAUAGUCUACUCUUGUGCAGAAUGAAUUCUCGUAAACAUAGCACAAGUAGAUGUAGUUAAUUAAUUCACAUAGCAAUUUUUAAUCAGUGUGUAACAUUAGGGAGGACUUGAAAGAGCCACCACUUUCCGGCCCCGAGUACGAUCGAGUGUACAGUGAACAAUGCUAGGGAGAGCUGCCUAUAUGGAAGAGCCCUAAUGUGUAAAAUUAAUUUUAGUAGUGCUAUCCCUGAUUUAAAUUUUAGGAGAAUGACAAAAAAA
>cluster134.fasta:36
AUACCUCCCAGGUAAAAACCAUUCGAUUGUAGAUUGUUCUAAACGAAUUUCUCCAAGAGUGUGUUGAGUACAACAUCUUCUUGGGCAAUAGUGUUUAUAUUUAAAAGAAAUGAUGAACUUCAUAUUGAUUUUUUGCUAUUCCUUGUUUAAUUUGUUAUUAUGUCCUUGAACUGCAAGAUCAAUGAAACUUGCACGCCUAAACGAACAUGAAAUUCUUGUUUUAUACAACUGUAGCUGCAUUUCACAAGAAUGUAGUUGUGUAAACACAAAUUGUUGAUGACCUUCCUCUAUUUAAAUGGUAUUAGAGUAGGAGCUAGAAAAUCAGCACCUUUAUGAAUUGUGCGUGGAUGAGGCUGGUUCUAAUCACCCAUUCAGUACAUCGAUAUCGGUAUUAUACAGUUUUUCAAUAAUUGCCAGGAACCUAAAUUGGGUAGUCUUGUAGUGCGUUGUUUUAUGAAGAUUUAGAGUAUAUGAUGUUCGUGUUGUUUUAGAUUUCAUCUAAACGAACAAACUAAAAUGUCUGAUAAUGGACCCCAAAAUCAGCGAAUGCACCCGCAUUACGUUUGGUGACCGAUUCAACUGGCAGUAACCAGAAUGACACGGGGAAAACAACGCGGCCCAAGGUUUCCCAAUAAUACUGCGUCUUGGUUCCCUAACAUGGCAAGGAAGACCUUAAAUUCCCUGAGGACAAGGCGUUCCAAUUAACACCAAUAGCAGUCCAGAUGACCAAAUUGGCUACUCGAAGACUACCAGACGAAUUCGUGGUGGUGACGGUAAAGAAAGAUCAGUCCAAGAUGGUAUUUCUACUACCUAGGAACUGGGCCAGAAGCUGGACCCCUAUGGUGCUAACAAAGACGGCAUCAUAUGGGUUGCAACGGGGAGCCUUGAAUACACCAAAAGAUUGGCCCCGCAAUCCUGCUAACAAUGCUGCAAUCGUGCUACAACUUCUCAAGGAACAACUAUUGCAAAAGGCUUUUACGCAGAAGGAGCAGAGGCGGCAGUCAAGCCUCUCUCUUCAUCACUAGUCGCAACAGUUUAAGAAAUUCACUCCAGGCAGCAGUAGGGGAACUUCCCUGCUAGAAUGGCUGGCAAUGGCGGUGAUGUGCUGCUCUUGCUUUGCUGCUGCUUGACAGAUUGAACCAGCUUGAGAGCAAAAUGUCUGGUAAAGGCCAACAACAACAAGGCCAAACUGUCACUAAGAAUUGCUGCUGAGGCUUCUAAGAAGCCUGAAAACGUACUGCCACUAAGCAUCAAUGUAACACAAGUUCGGCAGACGUGGUCCAGAACAAACCCAGGAAAUUUUGGGGACCAGGAACUAAUCAGACAAGGAACUGAUUACAAACAUUGGCCAAAUUGCACAUUUGCCCCAGCGCUUCAGCGUUUUCGGAAUGUCGCGCAUUGGCAUGGAAGUCACACCUCGGGAACGUGGUUGACCUACACAGGUGCCAUCAAAUUGGAUGACAAAGAUCCAAAUUAAAGAUCAAGUCAUUGCUGAAUAAGCAUUGACGCAUACAAAAUCCCACCAACAGAGCCUAAAAAGGACAAAAGAAGAAGGCUGAUGAAACUAAGCCUAGAGACAGAAGAAACAGCAAACUGUGACUCUUUCCUGCUGCAGAUUUGGAUGAUUUCCAAACAAUUGCAACAAUCCAGAGCAGUGCUGACUCAACUCAGGCCUAAACUCAUGCAGACCAAGGCAGAUGGGCUAUAAACGUUUCGCUUUCCGUUUACGAUAUAUCUCUUGUGCAGAAUGAAUCGUAACAGCACAAGUAGAUGUAGUUAACUUUAAUCUCAAGCAAUUUUAAUCAGUGUGUAACAUGGAGGACUUGAAAGAGCCACCCAUUUCCGAGGCCACGCGGAGUACGAUCGAGUGUACAGUGAACAAUGCUGGAGAGCUGCCUAUAUGGAAGAGCCCUAAUGUGUAAAAUUAAUUUAGUAGUGCUAUCCCAUGUGAUUUUAAUAGCUUUAGGAGAAUGACAAA
>cluster1079.fasta:36
CAGGUAAUGUCAAAAAAAAUCUUGGCACUGAAGCUUUAUCAAAGAGUGUGUUAGAGGUACAACAGUACUUAAAACCUUGUCUGGAACAUACGAGGGCAAUUCACCAUUUCAUCCUCUAGCUGAUAACAAAUUUGCACUGACUUGCUUAAUUUGCUUUUUGUCCUGAGGCGUAAACACGUCAUCAGUUACGUGCCAGAUUUCUUGACAGAGAAAUACUCUUUUUAUUGUGCAAUAGUGUUUAUACACUUGUCACCAAAGAAAGACAGAAUGAUUGAACUUUCAUUAAUUGACUUUAUUUGUGCUUUUAGCCUUUUUUUUUCUUAUUAUUUUGGUUCUUGAACUGCAAGAUAUAAUGAAACUUGUCACGCCUAAACGAACAUGAAAUUUUUUUUCUUAGGAACAACUGUAGCUGCAUUUCACCAAGAAUGUAGUUUACAUUUCAUCAACCAUAUGUAGUUGAUGACGUUCCUAUCACUCUAUUCUAAAUGGUAUUAGAGUGGAGCUAGAAAUCAGCACCUUUAAUUGAAUUGUGCGUGGAUGAGGCUGGUUCUAAACACCCAUUCAGUACAUCGAUAUCGGUAAUUAUACAGUUUCCUGUUUACCUUUACAAUUAUCCAGGAACCUAAAUUGGGUAGUUUGUAGUGCGUUUUUAUUUUAGAGUAUCAUGAGUUCGUGUUGUUUUAGAUUUUCUAAACGAACAAACAAAAUGUCUGAUAAUGGACCCAAAAUCAGCGAAAUGCACCCCAUACGUUGGUGGACCCAUUCAACUGGCAGUAACCAGAAUGAGAACGCAGUGGGGCGCAAACAACGCGGCCCAAGUUUACCCAAUAAUACUGCGUCUGUUCCUCCAAGAAGACAAUUCCCCGAGGACAAGGCGUUCCAAUUAACACCAAUAGCAGUCCAGAUGACCAAAUUGUACUACCGAAGAGCUACCAGACGAAUUCGUGGUGGUGACGGUAAAUGAAACAGUCCAAGAUGGUAUUUCUACUACCUAGGAACUGGGCCAGAAGCGUCCCUAUGGUGCUAAAAAGACGGCAUGGUAGGAGCCUUGAAUACACAAAAGAUCACGCACCACCUAAUGCUUACAAGGAACAAAUGAAAUUUACAAGGAGCAGAGGCGGCAGUCAAGCCUCUUUCUUCCUCAUCACGUAGUCGCAACAGUUUAAGAAAUUCAACUCCAGGCAGCAGUAGGGACUUUCCUGCUAGAAUGGCUGGCAAUGGCGGUGAUGCUGCUCUUGCUUUGCUGCUGCUUGACAGAUUGAACCAGCUUGAAAUGUCUGGUAAAGGCCAACAACAACAAGGCCAAACUGUCUAAGAAAUUGUGCUGAGGCUUCUAAGAAGCGGCAAAACGUACUGCCACUAAAAUACAAGUUGGCAGACGUGGUCCAGAACAAACCCAAGGAAAUUUUGGGGACCAGGAACUAAUCAGACAAGGAACUGAUUACAAAAUUGGCCGCAAAUUGCACAAUUUGCCCCAGCGCUUCAGCGUUCGGAAUGUCGCGCAUUGGCAUGGAAGUACACCUCGGGAACGUGGUUGACCUACACAGGUGCCAUCAAAUUGGAUGACAAAGAUCCAAAUUUAAGAUAGUCAUUUGUGAAUAAGCAUUGACGCAUACAAAACCCCCCAACAGAGCCUAAAAGGACAAAAGAAGGCUGAUGAAACUCCAGAGACAGAAGAAACAGCAAACUGUGACUCUUCCUGCUGCAGAUUUGGAUGAUUUCCAAACAAUUGCAACAAUCCAUGAGCAGUGCUGACUCAACUCAGGCCUAAACUCAUGCAGAAAGGCAGAUGGGCUAUAUAAACGUUUCCUUCCGUUUACGAUUGUUACUCUGUGCAGAAUGAAUUCGUAACAUAGCACAAGUAGAUGUAGUUAAUUAUCAGCAAUCUUUAAUCAGUGUGUAAUAGGGAGGACUUGAAAGAGCCACCACAUUUCCCGAGGCCACGCGGAGUACGAUGAGUGUACAGUGAACAAUGCUAGGGAGAGCUGCCUAUAUGGAAGAGCCCUAAUGUGUAAAAUUAAUUUUAGUAGUGCUAUCCCCAUGUGAUUUUAAUAGCUUCUUAGGAGAAUGACAGC
>cluster971.fasta:34
CUAACAACAAUGAUAUGUUCUUAAACGAAAAUUUACAGAACGAAAGUAUGGCAUUUAUGACAGUAUUAAAUAAAGAUCUUAAAUGAGAGCAAAAUGUCGUAAAGGCCAACAACAACAAGGCCAAACUGUAAAAUGUGCUGAGGCUUAAGAAGCAAAAGUACUGCAAACAUACAUGUAACACAAGCUUCGCAGACGUGGUCCAGAACAAACCAAGGAAAUUUUGGGGACCAGGAACUAAUCAGACAAGGAACUGAUCAAACAUUGCCGCAAAUUGUUUGCCCCAGCGUUCAGCGUUCGGAAUGUCGCGCAUUGGCAUGGAAGUCACACCUCGGGAACGUGGUGACCUACACAGGUGCCAUCAAAUUGGAUGACAAAGAUCCAAAUUAAAAUUUGCUGAAUAAGCAUUGACGCAUACAAACCCACCAACAGAGCCUAAAGGACAAAAAGAAGAAGGCUGAUGAAACUCAAGCCUGAGAGACAGAAGAAACAGCAAACUGUGACUCUUUCCUGCUGCAGAUUUGGAUGAUUUUCCAAACAAUUGCAACAAUCCAGAGCAGUGCUGACUCAACUCAGGCCUAAACUCAUGCAGACAAGGCAGAUGGGCUAUAUAAACGUUUCGCUUUCCGUUUACGAUAUAGUCUACUUGUGCAGAAUGAAUUCUCGUAACAUGCACAAGUAGAUGUAGUUAACUUUAAUCACAUAGCAAUUUUUUAAUCAGUGUGUAACAUUGGGAGGACUUGAAAGAGCCACCACAUUUCACCGAGGCCACGGGAGUACGAUCGAGUGUACAGUGAACAAUGCUAGGGAGAGCUGCCUAUAUGGAAGAGCCCUAAUGUGUAAAAUUAAUUUUAGUAGUGCUAUCCCCAUGUGAUUUUAAUAGCUUUUUAGGAGAAUGACAAAAA
>cluster949.fasta:34
UUAAUUAAAAAGUAACGAACAUGAAAUUUUUAAUGUGAGCUUAUCACUACCAAGAGUGUGUAGAGGUAAACAGUACUUUUAAAAACUCUGAACAGGAUCCAUAACAAAUUUCACUGACUUGCUACAUUUUUGCUUGUCCUGACGGCGUAAACCCAAACUGUUCAACAGAGAAUAUAUUGGCAAUAGUGUAUAAAAAAUAUUGAACUUAUUUUAUUUGUGUUUUAGCCUUCUCUAUUCUUUUAAUUAUGCUAUUAUUUCUUGAACUGCAAAAAAACUUGUACGCCAAACGAACAUGAAUUUUUCAACUGUAGCUGCAUUUCCCAAUCAUUUUAGAAAAUCAGCACCUUUAUGAAUUGGCGUGAUCACCCACAGUAUCGAUAUGGUAAUUAUACAGUUUCCUGUUUACCUUACAAUUAAUUGCCAGGAACCUAAUGGUAGUGCGUUUUCUCUAUGAAGACUUAGAGUACAUGAGUUGUUUAGAUUUAUAAAAUUCUGAUAAUGACCCAAACCCGCAUUAGUUUGCAGAUUCAACUGGCAGUAACAGAAUGAGAACGAGUGGGAAAGCCCAGUUCCAAUACUGCGUUGGUUGGAAACAAUCCCGAGGACAAGGCGUUCCUACACCAACCGAUGCAUUGGCUCGUGGUGGAAUAGUCCAAGAUGGUAUCCAGGAACUGGGCCAGAAGGAAAGAGCCUAUACACCAAACACACAAUGCUGCAAUUUACUUCCAGAAACUAAAGAAAGCAGAGGCGGCAGUCAAGCCUCUCGUUCCUCAUCACGUAGUCGCAACAGUUAAGAAAACAGGCAGCAGUAGGGAUCCUGCGAAUUGGCAAUGGCGGUGAUGCUGCUCUUGUUGCUGCUGCUUGACAGAUUGAACCAGCUGAGAGCAAAAUGUCUGGUAAAGGCCAACAACAACAAGGCCAAACUGUCACUAAAAUGCUGCGUCUAAGAAGCGAAAACGUACUGCCACUAAAGCAUAUACGCUAGACGUGGUCCAGAACAAACCCAAGGAAAUUUGGGACCAGGAACUAAUCAGACAAGGAACUGAUUAAAACAUUGCCGCAAAUUGCACUUUCCCCAGCGCUUCAGCGUUCGGAAUGUCGCAUGGCUGGAAGUCUCGGAACGUGGUUGACCUACACAGGUGCCAUCAAAUUGGAUGACAAAGAUCCAAAUUCAAAGAUAAGUUUUGCUGAAUAAGCAUUGACGCAUACAAAAUCCCACCAACAGAGCCUAAAAAGGAAAAAAGAAGAAGGCUGAUGAAACUCCCCAGAGACAGAAGAAACAGCAAACUGUGACUCUUUCCUGCUGCAGAUUUGGAUGAUUUUCCAAACAAUUGCAACAACAUGAGCAGUGCUGACUCAACUCAGGCCUAAACUCAUGCAGACCAUAAGGCAGAUGGGCUAUAUAAACGUUUCGCUUUUCCGUUUACGAUAUAGUUAUUUGUGCAGAAUGAAUUCUCGUAACUACAUAGCACAAGUAGAUGUAGUUAACUUUAAUCUCAUAGCAAUCUUUAAUCAGUGUGUAACAUUAGGGAGGACUUGAAAGAGCCACCUUCACCGAGGCCACGGAGUACGAUCGAGUGUCAGUGAACAAUGCUAGGAGAGCUGCCUAUAUGGAAGAGCCCUAAUGUGUAAAAUUAAUUUUAGUAGUGCUAUCCCCAUGUGAUUUUAAUAGCUUUAGGAGAAUGACAAAAA
>cluster938.fasta:34
ACUCCAUUGAAAGAAGAAACAAGCCAAUGGUUGCAGUAACCAGAAAGGCCGAAAACAGUGCCAUUCCAAUAAUACUGCGUUGUAAGACCUAAAUCCCUAGGACAAGGCGUUCCAAUUAACACCAAUAGAGUCCAGAUGACCAAAUUGCUACGAAGAUACCAGACGAAUCGUGGUGGUGACGGUAAAAUGAAAGAUCAGUCCAAGAUGGUAUUUUACCUAGGAACUGGGCCAGAAGCUGGACUUCCCUAUGGUGCUAACAAAGACGGCAUCAUAUGGGUUGCAACUAGGAGCCUUGAAUACACCAAAAGAUCAUGGCACCCGCAAUCCUGCUAACAAUGCUGCAAUCGUGCUACAACUUCCAAGGAACAUAUUGCAAAAGGCUUUAGCAGAAGGAGCAGAGGCGGCAGUCAAGCCUCUUCUCGUUCCUCAUCACGUAGUCGCAACAGUUUAAAAAUUUAUCCAGGCAGCAGUAGGGGAACUCCCUGCUAGAAUGCUGGCAAUGGCGGUGAUGCUGCUUUUUCUGCUGCUGUUGACAGAUUGAACCAGCUUGAGAGCAAAAUGUCUGGUAAAGGCCAACAACAACAAGGCCAAACUGUCACUAAAAUUGCUGCUGAGGCUUCUAAGAAGCGGAAAACGUACUGCCACUAAAGCAUCAAUGUAACACAAGCUGCAGACGUGGUCCAGAACAAACCCAGGAAAUUUUGGGACCAGGAACUAAUCAGACAAGGAACUGAUUACAAACAUUGCCGCAAAUUGCCUUUGCCCCAGCGUUCAGCGUUUCGGAAUGUCGCGCAUUGGCUGAGUCACACCUCGGGAACGUGGUUGACCUACACAGGUGCCAUCAAAUUGGAUGACAAAGAUCCAAAUUUAAAAAGUUUGCUGAAUAAGCAUUGACGCAUACAAAAUCCCCCACAAAGGAAAAGAAGAAGGCUGAUGAAACUCAAGCCAGAGACAGAAGAAACAGCAAACUGUGACUCUUUCCUGCUGCAGAUUUGGAUGAUUUCCAAACAAUUGCAACAAUCCAUGAGCAGUGCUGACUCAACUCAGGCCUAAACUCAUGCAGACAAGGCAGAUGGGCUAUAUAAACGUUUCGUUUUCCGUUUACGAUAUAGUCUACUUGUGCAGAAUGAAUUCUCGUAACUAGCACAAGUAGAUGUAGUUAACUUUAAUCUCAUAGCAAUUUUUAAUCAGUGUGUAACAUAGGAGGACUUGAAAGAGCCACCACAUUUCCCGAGGCCACCGAGUACGAUCGAGUGUACAGUGAACAAUGCUGAGAGCUGCCUAUAUGGAAGAGCCUAAUGUGUAAAAUUAAUUUAGUAGUGCUAUCCCAUGUGAUUUUAAUAGCUUUCUAGGAGAAUGACAAAAA
>cluster918.fasta:34
AUCUCCCAGGUAACAAAUUCGAUCUUGUAGAUUGUCCAGAGUGUAGAGGUACAACAGUACUUAAACUUAGUGAUAAAAUUUGCAUAUUCCUGAGGCGUAAAAUACCUAAAGAAUUGGCAAUAGUUACAAAAAAUAAUUGACUUUUUGUUUUUUAUUCCUUGUUUUUUUACUGAACUGCAGAUAUAUCAAAUUUUUUUAUCAUAGUUUCUUAAAUGUAAGAGUAGGACUAGAAAAUCAGCACCUUUAAUUGAAUUGUGCGUGGAUGAGGCUGGUUCUAAAUCACCCAUCAGUACAUCGAUAUCGGUAAUUAUACAGUUUCCUGUUUCUUCAAUUAAUUGCCAGGAACCUAAAUUGGGUUGUAGUGCGUUGUUCGUUUAUGAAGACUUUAGAGUAUAUGAGUUCGUGUUGUUAGAUUUCAUCUAAACGAACAAAUAAAAUGUCUGAUAAUGGACCCAAAUCAGCGAAUGCACCCCGCAUUACGUUUGUGGACCUCAGAUUCAACUGGCAGUAACCAGAAUGAGAACGCAGUGGGCGCGAUCAAACAACGUCGGCCCCAAGGUUUACCCAAUAAUACUGCGUCUUGGUUCCUCUCAAGGAAGACUAAAUCCCUCGAGGACAAGGCGUUCCAAUUAACACCAAUAGCAGUCCAGAUGACCAAAUUGGCUACUACCGAAGUACCAGACGAAUUCGUGGUGGUGACGGUAAAAUGAAAGAUCUCAGUCCAAGAUGGUAUUUUACUACCUAGGAACUGGGCCAGAAGCUGGACUUCCUAUGGUGCUAACAAAGACGGCAUCAUAUGGGUUGCAACUGAGGAGCCUUGAAUACACCAAAAGAUUUGGCACCCGCAAUCCUGCUAACAAUGCUGCAAUCGUGCUACAACUUCCCAAGGAACAAAUUGCAAAAGGCUUUACGCAGAAGGGAGCAGAGGCGGCAGUCAAGCCUCUCUCGUUCCCACGUAGUCGCAACAGUUUAAGAAAUAACUCCAGGCAGCAGUAGGGGAACUUCUGCUAGAAUGGCUGGCAAUGGCGGUGAUGCUGCUCUUGCUUGCUGCUGCUUGACAGAUUGAACCAGCUUGAGAGCAAAAUGUCUGGUAAAGGCCAACAACAACAAGGCCAAACUGUCACUAAGAAAUUGCUGCUGAGGCUUCUAAGAAGCCUGGCAAAACGUACUGCCACUAAAGCAUCAUGUAACACAGCUUCGGCAGACGUGGUCCAGAACAAACCCAAGGAAAUUUUGGGGACCAGGAACUAAUCAGACAAGGAACUGAUUACAAACAUUGGCCGCAAAUUGCACAAUUUGCCCCAGCGCUUCAGCGUUUCGGAAUGUGCGCAUUGGCAUGGAAGUCACACCUUCGGGAACGUGGUUGACCUACACAGGUGCCAUCAAAUUGGAUGACAAAGAUCCAAAUUUAAAGAUCAAGUCAUUUGCUGAAUAAGCAUUGACGCAUACAAAAAUUCCCACCAACAGAGCCUAAAAGGACAAAAGAAGAAGGCUGAUGAAACUCAAGCCUCGCAGAGACAGAAGAAACAGCAAACUGUGACUCUUUCCUGCUGCAGAUUUGGAUGAUUUUCCAAACAAUUGCAACAAUCCAUGAGCAGUGCUGACUCAACUCAGGCCUAAACUCAUGCAGACCACAAGGCAGAUGGGCUAUAUAAACGUUUCGCUUUUCCGUUUACGAUAUAGUCUACUUGUGCAGAAUGAAUUCUCGUAACAUAGCACAAGUAGAUGUAGUUAACUUUAAUCCAUAGCAAUCUUUAAUCAGUGUGUAACAUUAGGGAGGACUUGAAAGAGCCACCACAUUUCCCGAGGCCACGGAGUACGAUCGAGUGUACAGUGAACAAUGCUAGGAGAGCUGCCUAUAUGGAAGAGCCCUAAUGUGUAAAAUUAAUUUUAGUAGUGCUAUCCCCAUGUGAUUUUAAUAGCUUUUAGGAGAAUGACAAAAAC
>cluster917.fasta:34
ACCGAAUAUUUCUAAACGAACAAACAAAUGAUAAUGGACCAAAAUCAGCGAACUGUUUGGUGGACCUUAACUGGCAGUAACAGAGGGGCGAAGUAGGCAAGGAAGACCUUAAAUUCCCAGGACAAGGCGUUCCAAUUAACACCAAGAGUCCAGAUGACCAAAUUGUCGAAGAGCUACCAGACGAAUUCGUGGUGGUGACGGUAAAAUGAAAUCAGUCCAAGAUGGUAUUAUACAGGAACUGCAGAAGCUGCUCCCUAUGUGCUAACAAAGACGGCAUCAGGUUGCAACUGAGGAGCCUAAUACACCAAAAGAUUGGACCCGCAAUCCUUAACAAUGCUGCAAUCGUGCUACAACUUCCAAGGAACAACUUGAAAGUAGGAGCAGAGGCGGCAGUCAAGCCUUUCUCGUUCCUCAUCACGUAGUCGCAACAGUUUAAGAAAUUUCACCAGGCAGCAGUAGGGAACUUCCCUGCUAAUGGCUGGCAAUGGCGGUGAUGCUGCUCUUGCUUUGCUGCUGCUUGACAGAUUGAACCAGCUUGAGAGCAAAAUGUCUGGUAAAGGCCAACAACAACAAGGCCAAACUGUAAGAAUGCUGCUGAGGCUUCUAAGAAGCUCGGCAAAACGUACUGCCACUAAAGCAUAAGUAACACAAGCUUAGACGUGGUCCAGAACAAACCCAAGGAAAUUUUGGGGACCAGGAACUAAUCAGACAAGGAACUGAUUACAAACAUUGGCCGCAAAUUGCACUUUCCCCAGCGCUUGCGUUGAGCGCAUUGGCAUGGAAGUCACACGGGAACGUGGUUGACCUACACAGGUGCCAUCAAAUUGGAUGACAAAGAUCCAAAUUUAAAUAAGUCAUUUGCUGAAUAAGCAUUGACGCAUACAAAACAUUCCCACCAACAGAGCCUAAAAAGAAAAAGAAGAAGGCUGAUGAAACUAAGCCUAGAGACAGAAGAAACAGCAAACUGUGACUCUUUCCUGCUGCAGAUUUGGAUGAUUUCCAAACAAUUGCAACAAUCCAUGAGCAGUGCUGACUCAACUCAGGCCUAAACUCAUGCAGACCAAGGCAGAUGGGCUAUAUAAACGUUUCGCUUUCGUUUACGAUAUAGUUAUGUGCAGAAUGAAUCUCGUAACAUAGCACAAGUAGAUGUAGUUAACUUUACUAGCAAUUUAAUCAGUGUGUAACUUAGGGAGGACUUGAAAGAGCCACCACAUUUCGAGGCCACCGGAGUACGAUCGAGUGUACAGUGAACAAUGCUAGGGAGAGCUGCCUAUAUGGAAGAGCCCUAAUGUGUAAAAUUAAUUUUAGUAGUGCUAUCCCGUGAUUUUAAUAGCUUUUAGGAGAAUGACAAAA
>cluster902.fasta:34
CCAGGACCAAUUAAAAACUAAAUGUCUGAUAAUGCCCAAAACCUCCAUCAGCGACAAUAGGGACCCAAUUAGGCAGACUAAAUUCCCCGAGGACAAGGCGUUCCUACACAAUGCCAGAUGACCAAAUGUCGAAGAGCUACCAGACGAAUCGUGGUGGUGACGGUAAAGAAAGAUUCAGUCCAAGAUGGUAUUUUACAGAACGGGCCAGAAGCUGGUCCCUAUGGUGCUAACAAAGACGGCAUCAUAUGGGUGCAAUGAGGCUGAAAUACCCAAAGAUCACCCGCAAUCCUGCUAACAAUGCUGCAAUCGUGCUACACUUCCAAGGAACAAAAGGCUUUACGCAGAAGGAGCAGAGGCGGCAGUCAAGCCUUCUCGUUCCCAUCACGAGUCGCAACAGUUUAAGAAAUUCAACCCAGGCAGCAGUAGGGAUUCCCUAAGGCUGGCAAUGGCGGUGAUGCUGCUUUGUUGCUGCUGCUUGACAGAUUGAACCAGCUUGAGAGCAAAAUGUCUGGUAAAGGCCAACAACAACAAGGCCAAACUGUCUAAGAAUUGCUGCUGAGGCUUCUAAGAAGCCGGCAAAACGUACUGCCACUAAAGCAUACAAUGUAACACAAGCUUUGCAGACGUGGUCCAGAACAAACCCAAGGAAAUUUUGGGGACCAGGAACUAAUCAGACAAGGAACUGAUUACAAACAUUGGCCGCAAAUUGCACAAUUUGCCCCGCUUCAGCGUUUCGGAAUGUCGCGCAUUGGCAUGGAAGUCACACCUCGGGAACGUGGUUGACCUACACAGGUGCCAUCAAAUUGGAUGACAAAGAUCCAAAUUAAAAAAGUUUGCUGAAUAAGCAUAUUGACGCAUACAAAACAUCCCACCAACAGAGCCUAAAAAGGAAAAAGAAGAAGGCUGAUGAAACUCAAGCCUCAGAGACAGAAGAAACAGCAAACUGUGACUUUUCCUGCUGCAGAUUUGGAUGAUUUUCCAAACAAUUGCAACAAUCCAUGAGCAGUGCUGACUCAACUCAGGCCAAAACUCAUGCAGACAAGGCAGAUGGGCUAUAUAAACGUUUUCGCUUUCCGUUUACGAUAUAUGUAAUCUUGUGCAGAAUGAAUUCUCGUAACUACAUAGCACAAGUAGAUGUAGUUAACUUUAAUCCAUAGCAAUCUUUAAUCAGUGUGUAAUUAGGGAGGACUUGAAAGAGCCACCACAUUUCACCGAGGCCACGGGAGUACGAUCGAGUGUACAGUGAACAAUGCUAGGGAGAGCUGCCUAUAUGGAAGAGCCCUAAUGUGUAAAAUUAAUUUUAGUAGUGCUAUCCCCAUGUGAUUUUAAUAGCUUCUUAGGAGAAUGACAAAAAAAU
>cluster864.fasta:34
AUCUCUGUAAACUCAAAUCAUGACAACCAGUAACUAAAAAAUUUUCUGCAUAACUGUUGUCUGAGAUGUUUAAACGAACAAUAAAUUGAUAAUGGACCCCAAAAUCAGCGAAAUGCACCCGAUUACGUUGGCCCAGAUUCAACUGGCAGUAACAGAAUGAGACCAGUGGGCGCGAUCAAACAACGUCGGCCCCAAGGUUUACCCAAUAAUACUGCGUUUUCACUGGCAAGGAAGACCUUAAAUUCCCCGAGGACAAGGCGUUCCAAUUAACACCAAUAGCAGUCCAGAUGACCAAAUUGGCUACCGAAGAGCUACCAGACGAAUUCGUGGUGGUGACGGUAAAUGAAAGAUGUCCAAGAUGGUAUUCCUACCAGGAACUGGGCCAGAAGCUGGACCCUAUGGUGCUAACAAAAGAUAGUUGCAACUGAGGCUAAUACCCAAUGCCCCGCAAUCCUGCUAACAAUGCUGCAAUCGUGCUAUUCCAAGGAACAACAUUGCAAAAGGCUUUACGCAGAAGGGAGCAGAGGCGGCGUCAAGCCUUCGUUCCUCAUCACGUAGUCGCAACAGUUUAAGAAAUUCAACCCAGGCAGCAGUAGGGAACUUCCUGCUAGAAUGGCUGGCAAUGGCGGUGAUGCUGCUCUUGCUUUGCUGCUGCUUGACAGAUUGAACCAGCUUGAGAGCAAAAUGUCGGUAAAGGCCAACAACAACAAGGCCAAACUUCAAAGAUUGCUGCUGAGGCUUCUAAGAAGCGGAAAACGUACUGCCACUAAAGCACAUGUAACACAAGCUGAGACGUGGUCCAGAACAAACCCAGGAAAUUUUGGGGACCAGGAACUAAUCAGACAAGGAACUGAUUACAAACAUUGGCCGCAAAUUGCACUUUGCCCCAGCGCUUCAGCGUUUGAAUGUCGCGCAUUGGCAUGGAAGUCACCGGAACGUGGUUGACCUACACAGGUGCCAUCAAAUUGGAUGACAAAGAUCCAAAUUCAAAGAUCAAGUCAUUUGCUGAAUAAGCAUUGACGCAUACAAACACCCACCAACAGAGCCUAAAAAGGACAAAAGAAGAAGGCUGAUGAAACAAGCCUCAGAGACAGAAGAAACAGCAAACUGUGACUCUUUCCUGCUGCAGAUUUGGAUGAUUUCCAAACAAUUGCAAAACCAUGAGCAGUGCUGACUCAACUCAGGCCUAAACUCAUGCAGACAUCAAGGCAGAUGGGCUAUAUAAACGUUUCGCUUUCCGUUUACGAUAUGUUACUUGUGCAGAAUGAAUUCUCGUAACUAUAGCACAAGUAGAUGUGGUUAACUUUAACCUAGCAAUCUUUAAUGUGUAACAGGAGGACUUGAAAGAGCCACCACAUUUCACCGAGGCCACGCGGAGUACGAUCGAGUGUACAGUGAACAAUGCUAGGGAGAGCUGCCUAUAUGGAAGAGCCCUAAUGUGUAAAAUUAAUUUUAGUAGUGCUAUCCCGUGAUUUUAAUAGCUUCUUAGGAGAAUGACAAA
>cluster738.fasta:34
AGACAGAACAUUGAUUUGUGUUUUCUUUAUUGUAUUCUUGAACUGCAAGAAACACGCCUAACGAACAUAUUUACUGUAGCUCACCAAGAAUGUAGUUGUACUCACAUCAACCAUAUGUGUUGAUGACGUCCUAAUAUAUAGAGGGAGCUAGAAAAUCAGCACCUUUAUUGAAUUGUGCGGGAUGAGGCUGGUUCAAUCACCCUCAGUACAUCGAUAUCGGUAAUUAUACAGUUCCUGUUUACCAUAUGCCAGGAACCUAAAUUGGGUAGUCUUGUAGUGCGUUGUUCGUUUAUGAAGACUUUAGAGUAUCAUGAGUUCUUUUUAACAACAAACUAAAUGUCUGAUAAUGGACCCCAAAUCAGCGAAUGCACCCAAGGAUACGAACAGAAUAGAACGCAGUGGGCGCGAUCAAAACAACGUCGGCCCAAGGUUUACCCAAUACUGCGUUGUCCGGCAAGGAAGACCUUAAAUUCCCGGAAGGCGUUUAACCCAAUGAGUCCAGAUGACAAAUUGGCACCGAAGAGCUACCAGACGAAUCGUGGUGGUGACGGUAAAAAAGUCCAAGAUGGUAUUUAACCUAGGAACUGGGCGAAGCUGUGCUAACAGCCAUGGACUGGCAACCAACUACUGCUGCAAUCAGAAUUAGAGAGGCGGCGUCAAGCCUUCUCACGUAGUCGCAACAGUUUAAGAAAUUCAGGCAGCAGUAGGGCUAUGGCUGGCAAUGGCGGUGAUGCUGCUCUUGCUUGCUGCUGUUGACAGAUUGAACCAGCUUGAGAGCAAAAUGUCUGGUAAAGGCCAACAACAAAAGGCCAAACUGUCCUAAGAAUUGAGGCUUUAAAACGGCAAAACGUCUGCCACUAAAGCACGUAAUCGGCAGACGUGGUCCAGAACAAACAGAAAUUUGGGACCAGGAACUAAUCAGACAAGGAACUGAUACAAGCCCCUUCAGCGUUUUCGAAUGUCGCUGGCAUGGAAGUCACACUCGGAACGUGGUUGACCUACACAGGUGCCAUCAAAUUGGAUGACAAAGAUCCAAAUUAAAGAUAUUUGCUGAAUAACCAAAAAUCCCAACAGAGCCUAAAAAGGACAAAAGAAGAAGGCUGAUGAAACCCAGAGACAGAAGAAACAGCAAACUGUGACUUUUUCCUGCUGCAGAUUUGGAUGAUUUCCAAACAAUUGAAAUCCAUGAGCAGUGCUGACUCAACUCAGGCCUAAACUCAUGCAGACCAAGGCAGAUGGGCUAUAUAACUUCUUUCCGUUUACGAUAUAUUGUGCAGAAUGAAUUCAUUAGCACAAGUAGAUGUAGUUAACUUAAUCAAUUUUAAUCAGUGUGUAACAUUGGGUUGAAAGAGCCCCCAUCCGCCGGAGUACGAUCGAGUGUACAGUGAACAAUGGGAGCUGCAUAUGGAAGAGCCCUAAUGUGUAAAAUUAAUUUAGUAGUGCUAUCCCAUGUGAUUUAAAUUUAGGAGAAUGACAAA
>cluster665.fasta:34
AUUUUUUAUCAAAUGUCCAAAGACCAGAGAGUAACAGAGAAAACAGUCGCCACACCCAGGACAAGGUUCUUAACACCAAUGAGUCCAAGAUACCAAGUUUGUGGAAAAACAGACACGGAAACUGAGAAAGUGAGGGCGCCCAACAGUUAAUGGCCUGAAUGCUGGCAAUGGCGGUGAUGCUGCUCUUCUUGUGCUAUGACAGGAGAGCAAAAUGUGAGCAACAACAAGGCCAAACUGUAGUGCUGAGGCUUCUAAGAAGCGAAAACUUGCCACUGCAUAAUGUAACACAAGCUUGCAGACGUGGUCCAGAACAAACCCAAGAAUUUGGCCGAUAAGACAGAUACAAACUUGGCCGCAAAUUGCCUUUCCCCGCGCUUCAGCGUUCGGAAUGUCGCGCAUUGGCUGACCGGAACGUGGUUGACCUACACAGGUGCCAUCAAAUUGGAUGACAAAGAUCCAAAUUAAAGAUCAGUUUGCUGAAUAAGCAUUGACGCAUACAAAACCCCCAACAGAGCCUAAAAAGGACAAAAAGAAGAAGGCUGAUGAAACUACCCAAGAGACAGAAGAAACAGCAAACUGUGACUCUUCCUGCUGCAGAUUUGGAUGAUUUCUCCAAACAAUUGCAACAAUCCAUGAGCAGUGCUACUCAACUCAGGCCUAAACUCAUGCAGACAAGGCAGAUGGGCUAUAAACUUUUUCCGUUUACGAUAUGUUACUUGUGCAGAAUGAAUCACAAGUAGAUGUAGUUAUUUAAUCCAUAGCAAUUAAUCAGUGUGUAACAUUGGAGGACUUGAAAGAGCCACCAUUCACCGAGGCCACGGAGUACGAUCGAGUGUACAGUGAACAAUGCUGGGAGAGCUGCCUAUAUGGAAGAGCCCUAAUGUGUAAAAUUAAUUUUAGUAGUGCUAUCCCCAUGUGAUUUUAAUAGCUUUAGGAGAAUGACAAUAUCA
>cluster634.fasta:34
CCAGGACAAACCACAUUUUGAGAUUGUUCUAAACAACAAAAAUAACCCAAAAGGAACGAUUACUUUGGCAGUUCAACUGGCAUACAGAAUAGGAAACGCGGCCCCAAGGUUUCCCAUGUGCCAAGGAAGCUAAAUCCCUAUCCAUUACACAAAGUCCAGAUGACAAAUUGGCUACACCGAAGAGCUACCAGACGAAUCUGGUGGUGACGGUAAAAUGAAAGAUUCAGUCCAAGAUGGUAUUACUACCUAGGACUGGGCCAAUAAAGAGGAUAGGUCUGGGAAAAAACGCAAUCCUUAACAAUGCUGCAAUGGCUACGAAAAAGGGAGAGAGGGGCAGUCAACCUAACGAGUCGCAACAGUUUACCGCGUAGCUAGAAUGCUGGCAAUGGCGGGAUGUGCUCUGUUUGUUUGCAGAUUGAACCAGCGAGAAAAUAAAGCAACAACAACAAGGCCAAACUGUCAAAAAGAGGCUUCAAGAAGCCAAAACGUCUGCCACUAAAGCAUAAAUGUAACACAAGCUUCGGCAGACGUGGUCCAGAACAAACCCAAGGAAAUUUUGGGCCAGGAACUAAUCAGACAAGGAACUGAUUACAAACUGGCCGCAAAUUGCACAAUUUGCCCCAGCGCUUCAGCGUUCGGAAUGUCGCGCAUUGGCAUGGAAGUCCACUCGGGAACGUGGUUGACCUACACGGUGCCAUCAAAUUGGAUGACAAAGAUCCAAAUUAAAGAUCAAGUCAUUUGCUGAAUAAGCAUAUUGACGCAUACAAAAAUUCCCACCAACAGAGCCUAAAAAGGACAAAAGAAGAAGGCUGAUGAAACUCAAGCCUCAGAGACAGAAGAAACAGCAAACUGUGACUCUUCCUGCUGCAGAUUUGGAUGAUUUCCAAACAAUUGCAACAAUCCAUGAGCAGUGCUGACUCAACUCAGGCUAAACUCAUGCAGACAUAAGGCAGAUGGGCUAUAAACGUUUUUUCCGUUUACGAUAUAGUCUACUUUGUGCAGAAUAAUUCUCGUAACAUAGCACAAGUAGAUGUAGUUAACUUUAAUCCAUAGCAAUUUUAAUCAGUGUGUAACAUUAGGGAGGAUUGAAAGAGCCACCAUUGGCCACCGAGUACGAUCGAGUGUCAGUGAACAAUGCUAGGGAGAGCUGCCAUAUGGAAGAGCCCUAAUGUGUAAAAUUAUUUUAGUAGUGCUAUCCCAUUUUAAUAGCUUUAGGAGAAUGACAAAAAU
>cluster522.fasta:34
CAUUAAACGAACAAUAAAUGUCUGAUAAUGGACCCAAAGGACCCCUCAGAUUCAAUGGCGUAACAAGAACGCAGUGGGCGCGAUCAAACAACGUCGGCCCCAAGGUUUACCCAAUAAUACUGCGUUGUUCCAUGGCAAGGAAGACCUUAAUCCCAGACAAGGCGUUCCAAUUAACACCAAUAGCAGUCCAGAUGACCAAAUGGCUACCAAGUACCAGACGAAUUCGUGGUGGUGACGAAAAAUCAGUCCAAGAUGGUAUUACUACAGAAGGCAGGCUCCGGUGAAAGAGGCCAAUGGUUGCAAUGAGAGCCUUGAAACACCAAAAGUUGGCACCCGAAUCCUGCUACAAUGCUGCAAUCGUGCAACUCAAACGGAGGGUCCCCGAGUCGCAACAGUUUAAAAUAACCAGCAGCAGAGAAGUGGCAAUGGCGGUGAUGCUGCUCUUUGCUGCUGCUUGACAGAUUGAACCAGCUUGAGAGCAAAAUGUCUGGUAAAGGCCAACAACAACAAGGCCAAACUGUCAAAUCUGCUUUAAGAAGCCGCAAAACGUCUGCCACUAAGCAAUGCAGACGUGGUCCAGAACAAACCCAAGGAAAUUUGGGACGGAACUAACAGACAAGGAACUGAUUAAAACAUUGGCCGCAAAUUGCACUUUCCACUUUCGAACGCAUGAAGACCCGGAACGUGGUUGACCUACACAGGUGCCAUCAAAUUGGAUGACAAAGAUCCAAAUUUAAAGAUCAAGUCAUUAUAAGCAUUGACGCAUACAAAACUCCCCCAACAGAGCCUAAAAAGGAAAAGAAGAAGGCUGAUGAAACUCAAGCCUACCAGAGACAGAAGAAACAGCAAACUGUGACUCUUUCCCUGCAGAUUUGGAUGAUUUCCAAACAAUUGCAACAAUCCAUGAGCAGUGCUGACUCAACUCAGGCCUAAACUCAUGCAGACAAGGCAGAUGGGCUAUAUAAACGUUUCGCUUUCGUUUACGAUAUAGUACUUUGUGCAGAAUGAAUUCUCAUACAUAGCACAAGUAGAUGUAGUUAACUUUAAUCUCAUAGCAAUUUAAUCAGUGUGUAACAUUAGGGAGGACUUGAAAGAGCCACCACAUUUCCGAGGCCACCGGAGUACGAUCGAGUGUACAGUGAACAAUGCUAGGGAGAGCUGCCUAUAUGGAAGAGCCCUAAUGUGUAAAAUUAAUUUUAGUAGUGCUAUCCCCAUGUGAUUUUAAUAGCUUUAGGAGAAUGACAAAAC
>cluster517.fasta:34
CUUCCCGGUAAUAAUACAAAACUUAAUCUUUUUCAAUACAUAUUUGGACGUCAGAAUGUUUUAAACGAACAAACUAAAAGUCUGAUAAUGGACCCCAAAAUCAGCGAAUCCCCCGCAUUACGUUUGGUGGCCAGAUUCAACUGGCAGUAACCAGAAUGAGACGCAGUGGGCGCGAUCAAAACAACGUCGGCCCCAAGGUUUACCCAAUAAUACUGCGUCUUGGUUUCCGCUCCCUCACAUGGCAAGGAAGACCUUAAAUUCCCCGAGGACAAGGCGUUCCAAUUAACACCAAUAGCAGUCCAGAUGACCAAAUUGCUACUACCGAAGAGCUACCAGACGAAUUGUGGUGGUGACGGUAAAAUGAAAGAUCAGUCCAAGAUGGUAUUUACUACCAGGAACUGGGCCAGAAGCUGGACCCCUAUGGUGCUAACAAAGACGGCAUCAUAUGGGUUGCAACUGAGGCCUUAAUACACCAAAAUGGCACCCGCAAUCCUGCUAACAAUGCUGCAAUCGUGUCAACUUCCAAGGAACAACAUUGCAAAAGGCUUGAGGGAGCAGAGGCGGCAGUCAAGCCUUCUCGUUCCUCAUCACGUAGUCGCAACAGUUUAAGAAAUUCAACCAGGCAGCAGUAGGGGAAUUUCCUGCUAGAAUGGCUGGCAAUGGCGGUGAUGCUGCUCUUGCUUUGCUGCUGCUUGACAGAUUGAACCAGCUUGAGAGCAAAAUGUCUGGUAAAGGCCAACAACAACAAGGCCAAACUGUCACAAAAUUGCUGCUGAGGCUUAAGACUGGCAAAACGUACUGCCACUAAACACAAUGUAACACAAGCUUCGCAGACGUGGUCCAGAACAAACCCAGAAUUUGGGACCAGGAACUAAUCAGACAAGGAACUGAUUACAACAUGCCGCAAAUUGCACAAUUUGCCCCUUCAGCGUUUUCGGAAUGUCGCGCAUUGGCAUGGAAGUCACACCUGGAACGUGGUUGACCUACACAGGUGCCAUCAAAUUGGAUGACAAAGAUCCAAAUUCAAAGAUCAAGUCAUUUGAAUUGACGCAUACAAAUCCCACCACAGAGCCUAAAAAGGACAAAAGAAGAAGGCUGAUGAAACUCAAGCCCAGAGACAGAAGAAACAGCAAACUGUGACUCUUCCUGCUGCAGAUUUGGAUGAUUUCCAAACAAUUGCAACAAUCCAUGAGCAGUGCUGACUCAACUCAGGCCUAAACUCAUGCAGACACAAGGCAGAUGGGCUAUAUAAACGUUUUCGCUUUCCGUUUACGAUAUAGUCUACUCUGUGCAGAAUGAAUUUCGUAACUUAGCACAAGUAGAUGUAGUUAACUUUAUCACAUAGCAAUCUUUAAUCAGUGUGUAACAUUAGGGGGACUUGAAAGAGCCACCAUUUCUGAGGCCACGCGAGUACGAUCGAGUGUACAGUGAACAAUGCUAGGGAGAGCUGCCUAUAUGGAAGAGCCCUAAUGUGUAAAAUUAAUUUUAGUAGUGCUAUCCCCAUGUGAUUUUAAUAGCUUUAGGAGAAUGACAAAAA
>cluster462.fasta:34
AAAAAUUCAAGAAUUAAUUUAGUGUGACAGGAGAAAAUCAGCACCUUUAUUGCGAUGAGGCUGGUUCUAAUCCCCUAGUACAUCGAUAUCGGUAAUUAUUUCCUUUGACAAUUGGAGUGUGUGCGUGUGUAUUUUUUUUUCAUCUAAACGAACAAACUAAAAUGUUGAUAAUGACCCAAAAUCAGCGAAAUGCCCCUACGUUUGGCCUCAUUAAUGGCAGUAACCAGAAUGACGUGGGGCGAAACAACGUCGGCCCCAAGGUUUACCCAAUAAUACUGCUUGUCCCUCUGGCAAGGAAGACCUUAAUCCGAGGACAAGGCGUUCCAAUUAACACCAAUAGCAGUCCAGAUGACCAAAUUGGCUACCAACAGACGAAUCGUGGUGGUGACGGUAAAAUAAAGAUCAGUCCAAGAUGGUAUUUACUACCAAGGAACUGGGCCAGAAGCUGGACUUCCCUAUGGUGCUAACAAAAGACGGCAUCAGGUUGCAACUAGGAGCCUUGAAAUACACCAAAUUGACCCGCAAUCCUGCUAACAAUGCUGCAAUCGUGCAUCAGAACAAUUGUCAAAGCUUCUACGCAGAAGGGAGCAGAGGCGGCAGUCAAGCCUCUCUCGUCCCACGUAGUCGCAACAGUUUAAGAAAUCAACCAGGCAGCAGUAGGGGAACUUCGAGAAUGGGAAUGGCGGUGAUGCUGCUCUUGCUUGCUGCUGCUUGACAGAUUGAACCAGCUUGAGAGCAAAAUGUCUGGUAAAGGCCAACAACAACAAGGCCAAACUGUCAAAAUUGCUGCUGAGGCUUUAAGAAGCCGGCAAAACUGCCACUAAAGCUGUAACACAAGCUUUCGGCAGACGUGGUCCAGAACAAACCCAAGGAAAUUUUGGGGACCAGGAACUAAUCAGACAAGGAACUGAUAAACAUUGGCCGCAAAUUGCACUUUGCCCCAGCGUUCAGCGUUUUCGGAAUGUCGCGCAUUGGCAUGGAAGUCACACGGAAGUUGACCUACACAGGUGCCAUCAAAUUGGAUGACAAAGAUCCAAAUUAAAGAUCAAGUCAUUUGCUGAAUAAGCAUUGACGCAUACAAAUCCCACCAACAGAGCCUAAAAAGGACAAAAAGAAGAAGGCUGAUGAAACUCAAGCCUCAGAGACAGAAGAAACAGCAAACUGUGACUUUUCCUGCUGCAGAUUUGGAUGAUUUCCAAACAAUUGCAACAAUCCAGAGCAGUGCUGACUCAACCAGGCCUAAACUCAUGCAGACCAUAAGGCAGAUGGGCUAUAUAAACGUUUCGCUUUUCCGUUUACGAUUAUAGUUACUUGUGCAGAAUGAAUUCGUAAUAUAGCACAAGUAGAUGUAGUUAACUUUAUCACAUAGCAAUUUUAAUCAGUGUGUAACAUUGGGAGGACUUGAAAGAGCCACCACAUUUCACCGAGGCCACGCGAGUACGAUCGAGUGUACAGUGAACAAUGCUAGGGAGAGCUGCCUAUAUGGAAGAGCCCUAAUGUGUAAAAUUAAUUUUAGUAGUGCUAUCCCCAUGUGAUUUUAAUACUUUUAGGAGAAUGACAAAAA
>cluster44.fasta:34
AUUUUAAGAAAAAAAGAUAAUGGACCCAAAAACCUAGUGUGCCAUGCAAGACGAGGGACGGCCCAGGUUUCCCAAUAAACGCGCCACUAUUCCCUCGACAAGGCGUUCCAAUUAACACCAAUAGUCCGCAGCUGAGAAAGACGUGUGGUGGUGACGGAAAUGAAAGUCGCGAACUGGACCCUAUUGCUAAAAAGAGGCAUCAUAUGGUAGCUAAUACACCAAAGUGCACCACAAUGCUGCAAUCGUGCUUUCCAAACAGAAGGGAGCAGAGGGGCAGUCAAGCCUUCCUCAUCACGUAGUCGCAACAGUUUAAAAUACAGGCAGCAGUAGGGACCUCUGCUAGAAGGCUGGCAAUGCGGUGAUGCUGCUUGCUUGCUGCUGCUUGACAGAUUGAACCAGCUUGAGAGCAAAAUGUCUGGUAAAGGCCAACAACCAAGGCCAAACUGUAUGCUGUGAGGCUUAAGAGGGCAAAACGACUGCAAAAGAACACAGCUUGCAGACGUGGUCCAGAACAAACCCAGGAAAUUGGGACAGGAACUAACAGACAAGGAACUGAUUACAAUGCGCAAAUUGCACAUUUCCCCAGCGCUUCAGCGUUCGGAAUGUGCGCAUUGGCAUGGAAGUCACACGGAACGUGGUUGACCUACACAGGUGCCAUCAAAUUGGAUGACAAAGAUCCAAAUAAAGAUCUUUGCUGAAUAAAUUGACGCAUACAAACCCCAAAGUAAAGGAAAAGAAGAAGGCUGAUGAAACUAAGCCGAGACAGAAGAAACAGCAACUGUGACUCUUCCUGCUGCAGAUUUGGAUGAUUUCCAAACAAUGCGAGCAGUGCUGACUCAACUCAGGCCUAAAUCAUGCAGACAUAAGGCAGAUGGGCUAUAUAAACGUUUUCGCUUUUCCGUUUACGAUAUAGUCUACUUUGUGCAGAAUGAAUUCUCGUAUACAUAGCACAAGUAGAUGUAGUUAACUUUAAUCCUAGCAAUCUUUAAUCAGUGUGUAACAUUAGGAGGACUUGAAAGAGCCACCUUUCCCGAGGCCACCGAGUACGAUCGAGUGUACAGUGAACAAUGCUGGAGAGCUGCCUAUUGAAGAGCCCUAAUGUGUAAAAUAAUUUUAGUAGUCUAUCCCAUAUUUUAAUAGCUUAGAAAA
>cluster406.fasta:34
CCCCAGGUAACAAACCAACCAUUCGUAGAUUGUUAUUAUAUAAAAGAUGAUUUUUUUUUUUAACUAGUAAAUAAAAUGAUGUAAUCGUGUGGUGGAUGAGGCGAUCACCCACAGUACUCGAUAUGUAAUUAUCAGUCACAAUAAUUGCCGAACCAAAUUGGUGUAGGUGCUCUAUGAGAUUGAGUACAUGACGUCUUUUUAUCUAAACGAACAAACUAAAAUGUCUGAUAAUGGACCCAAUCAGCGAAUGCACCCCGCAUUACGUUUUUGGCCAGAUUCAACUGGCAGUAACCAGAAUGAGAACGCAGUGGGGCGCGAUCAAACAACGUCGGCCCCAAGGUUUACCCAAUAAUACUGCGUUUGGUUUCCGCUCACUGGCAAGGAAGACCUUAAAUUCCCUCGAGGACAAGGCGUUCCAAUUAACACCAAUAGCAGUCCAGAUGACCAAAUUGGCUACUCCGAAGAGCUACCAGACGAAUUCGUGGUGGUGACGGUAAAUGAAAGAUUUCAGUCCAAGAUGGUAUUUUACUACCUAGGAACUGGGCCAGAAGCUGGACUUCCCUAUGGUGCUAACAAAGACGGCAUCAUAGGGUUGCAACUGAGGAGCCUUGAAUACACCAAAAUUGGCACCCGCAAUCCUGCUAACAAUGCUGCAAUCGUGCUACAACUUCCAAGGAACAACAUUGCAAAAGGUUAGCAGAAGGGGCAGAGGCGGCAGUCAAGCCUCUCUUCCUCACACGUAGUCGCAACAGUUUAAGAAAUUCAACUCCAGGCAGCAGUAGGGGAACUUCCUGCUAGAAUGGCUGGCAAUGGCGGUGAUGCUGCUCUUGCUUUGCUGCUGCUUGACAGAUUGAACCAGCUUGAGAGCAAAAUGUCUGGUAAAGGCCAACAACAACAAGGCCAAACUGUCACUAAGAAUUGUGCUGAGGCUUCUAAGAAGCCUCGGCAAAACGUUGCCACUAAAGCAUACAAUGUAACACAAGCUUGCAGACGUGGUCCAGAACAAACCCAAGGAAAUUUUGGGGACCAGGAACUAAUCAGACAAGGAACUGAUUACAAACAUGGCCGCAAAUUGCACAAUUUCCCCAGCGCUUCAGCGUUUCGGAAUGUCGCGCAUUGGCAUGGAAGUCACACUCGGGAACGUGGUUGACCUACACAGGUGCCAUCAAAUUGGAUGACAAAGAUCCAAAUUAAAGAUCAGUCUUUGCUGAAUAAGCAUUGACGCAUACAAAACACCCACCAACAGAGCCAAAAGGAAAAGAAGAAGGCUGAUGAAACUCAAGCCAGAGACAGAAGAAACAGCAAACUGUGACUCUUCCUGCUGCAGAUUUGGAUGAUUUUCCAAACAAUUGCAACAAUCCAUGAGCAGUGCUGACUCAACUCAGGCCUAAACUCAUGCAGACAUCAAGGCAGAUGGGCUAUAUAAACGUUUCUUUCCGUUUACGAUAUGUCUACUUGUGCAGAAUGAAUUCUCGUAACAUAGCACAAGUAGAUGUAGUUAACUUUAAUCUCUAGCAAUCUUUAAUCAGUGUGUAACAUUAGGGGCUUGAAAGAGCCACACUUUCACGAGGCCACGGGAGUACGAUCGAGUGUACAGUGAACAAUGCUAGGAGAGCUGCCUAUAUGGAAGAGCCCUAAUGUGUAAAUAUUUUUAGUAGUGCUAUCCCAUGUUUUAAUAGCUUUUAGGAGAAUGACAAAAA
>cluster320.fasta:34
UUUCCAGGACAAAUCUUUCGUUGAGAUUUGAGUACAUGAGUUGUUUUAAACGAACAAACUAAAAUGUUGAUAAUGGACCCCAAAUCAGCGAAUGCACCCUACGUUUGGUGGACCUCAGAUUCAACUGGCAGUAACCAGAAUGAACGCAGUGGGCGCGAUCAAACACGGCCCUUACCCAAUAAUCUGCGUCUGUUCCCAUGGCAAGGAAGACCUAAAUUCCCCGAGGACAAGGCGUUCCAAUUAACACCAAUAGCAGUCCAGAUGACCAAAUUGGCUACUACCGAAGAUACCAGAUCGUGGUGGUGACGGUAAAAUGAAAGAUAGUCCAAGAUGGUAUUCUACUCCUAGGAACUGGGCCAGAAGCUGGACUUCCCUAUGGUGCUAACAAAGACGGCAUCAUGGGUGCAACUGAGGAGCCUAAACAAAUUGGCACCCGCAAUCCUGCUACAAUGCUGCAAUCGACAGGAACAAUUGCAAAGCUUUAGCAGAAGGGAGCAGAGGCGGCGUCAAGCCUUUUCCUCAUCACGUAGUCGCAACAGUUUAAAAUUAACCAGGCAGCAGUAGGGACCUGCUAGAAUGGCUGGCAAUGGCGGUGAUGCUGCUCUUGUUGCUGCUGCUUGACAGAUUGAACCAGCUUGAGAGCAAAAUGUCUGGUAAAGGCCAACAACAACAAGGCCAAACUGUCACUAAGAAUUGCUGCUGAGGCUUCUAAGAAGCAAAACGACUGCCACUAAAGCAUCAAUGUAACACAAGCUUCGGCAGACGUGGUCCAGAACAAACCCAGGAAAUUUUGGGGCCAGGAACUAAUCAGACAAGGAACUGAUUACAAACAUUGGCCGCAAAUUGCCUUUGCCCCAGCGCUUCAGCGUCUUCGGAAUGUCGCGCAUUGGCAUGGAAGUCACACCUCGGAACGUGGUUGACCUACACAGGUGCCAUCAAAUUGGAUGACAAAGAUCCAAAUUAAAGAUAGAUUUGCUGAAUAAGCAUAGACGCAUACAAACCCACCAACAGAGCCUAAAAAGGACAAAAAGAAGAAGGCUGAUGAAACUCAAGCCUUAGAGACAGAAGAAACAGCAAACUGUGACUUCCUGCUGCAGAUUUGGAUGAUUUUCCAAACAAUUGCAACAAUCCAUGAGCAGUGCUGACUCAACUCAGGCCUAAACUCAUGCAGACAAGGCAGAUGGGCUAUAUAAACGUUUCGCUUUUCCGUUUACGAUAUAGUCUACUUUGUGCAGAAUGAAUUCUCGUAACUAUAGCACAAGUAGAUGUAGUUACUUUAAUCUCAAUAGCAAUCUUUAAUCAGUGUGUAACAUUAGGGAGGACUUGAAAGAGCCACCACUUUCACCGAGGCCACGGAGUACGAUAGUGUACAGUGAACAAUGCUAGGAGAGCUGCCUAUAUGGAAGAGCCCUAAUGUGUAAAAUUAAUUUUAGUAGUGCUAUCCCCAUGUGAUUUUAAUAGCUUUUAGGAGAAUGACAAAAAU
>cluster260.fasta:34
AAGAUCGUAAAAAAAAGUUAGCACCCCAUACGUUUGGGGCAUAGUAACCAGAAUGGAGAACGCAGUGGGCGCGAUAAACAACGUCGCCCAAGGUUUACCCAAUAAUCGUUAGGAACUAAUUCCCGAAGGCGUUCCAAUUACACCAAUGAGUCCAGAUGACCAAAUGGCUGGUGGUGACGGUAAAUGAAAGAUCCAAGAUGGUAUUUCAACCUAGGAACUGGGCCAGAAGCUGGACUCCCUGGUGCUAACAAACCAUGCUAGAAAAUUAAAGGGACCUCUACGUAGUCGCAAAGUUUAAGAAUCAACUCCAGGCAGCAGUAGGGGAAUUCGCUAGAAUGGCUGGCAAUGGCGGUGAUGCUGCUCUUGCUUUGCUGCUGCUGACAGAUUGAACCAGCUUGAGAAAAUGUCUGGUAAAGGCCAACAACAACAAGGCCAAACUGUCACUAAGAAAUGCUGCUGAGGCUUAAGAAGCGGCAAAACGUACUGCCACUAAAGCAUACAAUGUAACACAAGCUUCGGCAGACGUGGUCCAGAACAAACCCAAGGAAAUUUUGGGGACCAGGAACUAAUCAGACAAGGAACUGAUUACAAACAUUGGCCGCAAAUUGCACAAUUUGCCCCAGCGCUUCAGCGUUUUCGGAAUGUCGCAUUGGCAUGGAAGUCAACCUCGGGAACGUGGUUGACCUACACAGGUGCCAUCAAAUUGGAUGACAAAGAUCCAAAUUCAAAGAUCAAGUCAUUUGCUGAAUAAGCAUUGACGCAUACAAAACAUUCCCACCAACAGAGCCUAAAAAGGAAAAGAAGAAGGCUGAUGAAACUCAAGCCUCAGAGACAGAAGAAACAGCAAACUGUGACUCUUUCCUGCUGCAGAUUUGGAUGAUUUUCCAAACAAUUGCAACAAUCCAUGAGCAGUGCUGACUCAACCAGGCCUAAACUCAUGCAGACACAAGGCAGAUGGGCUAUAUAAACGUUUGCUUUUCCGUUUACGAUAUAGUCUACUUGUGCAGAAUGAAUUCUCGUAAACAUAGCACAAGUAGAUGUAGUUAACUUUAAUCUCCAUAGCAAUUUUUAAUCAGUGUGUAACAUUAGGGAGGACUUGAAAGAGCCACCACAUUUCACCGAGGCCACCGGAGUACGAUCGAGUGUACAGUGAACAAUGUGGGAGCUGCCUAUAUGGAAGAGCCCUAAUGUGUAAAAUUAAUUUUAGUAGUGCUAUCCCAUGUGAUUUUAAUAGCUUAGGAGAAUGACAAAA
>cluster154.fasta:34
AAGUAAGAAACAUAUGAAAAUUGCGCACCAAUUGCUUUGUUCGUAUGUUUCCCCAGGUUUACCAAUAAUGAGGAGACUAUCAAGUUGAGCACAAUCUGUGGAAAGCAGGCAGCUGGCUAUGUGAAUAAAACAAUCCCAAGUCUCAAAUCGGAUACCUACUAGUCGCACAGUUGAAUACGGCAGGGUUGGUUUGGAACCAACAACAACAACUGUAAUGAAGAGAAUGUAAGAGGUCCAACAUGACAAUAAGGAAAACUGGCUCCAGCGUUUCGAAUGUGCGCAUGGCAUGGAAGCCGGAACGUGGUUGACCUACACAGGUGCCAUCAAAUUGGAUGACAAAGAUCCAAAUUUAAAGAUAAGUCAUUUGCUGAAUAAGCAUUGACCAAAAACCCCACCAACAGAGCCUAAAGGACAAAAAGAAGAAGGCUGAUGAAACAACCAAGAGACAGAAGAAACAGCAAACUGUGACUCUUCCUGCUGCAGAUUUGGAUGAUUUCCAAACAAUUGCAACAAGAGCAGUGCUGACUCAACUCAGGCCUAAAUCAUGCAGACAAGGCAGAUGGGCUAUAUAAACGUUUCGCUUUCCGUUUACGAUAUAGUCUACUUGUGCAGAAUGAAUUCAUACAUAGCACAAGUAGAUGUAGUUAACUUUAAUCACAUAGCAAUCUUUAAUCAGUGUGUAACAUUAGGGAGACUUGAAAGAGCCACCACAUUUCACCGAGGCCACGGAGUACGAUCGAGUGUACAGUGAACAAUGCUAGGGAGAGCCCUAUAUGGAAGAGCCCUAAUGUGUAAAAUUAAUUUUAGUAGUGCUAUCCCCAUGUGAUUUUAAUAGCUUUUAGGAGAAUGACAAAA
>cluster1070.fasta:34
CUAUUACACCUAGGCGGGAGCACAAGAACAAAAGCAGAGUACCAGAAGAAACAAGGGCGUAGUUAAAAUUACGGCAGUGGAUGGCGGUGAUGUGCUCUUUGCCAAUUGAACCAGCUAGAAAGGAAGGCCAACAACAACAAGGCCAAACUGUAAUUGGGAACUGCAAAUACAGGCAGACGUGGUCCAGAACAAACCAAGGAAAUUUGGGGACCAGGAACUAAUCAGACAAGGAACUGAUUACAAUGCCGCAAAUUGCCUUUGCCCCAGCGUUCAGCGUUUCGAAUGUCGCAUUGGCGACGGAACGUGGUUGACCCACAGGCAAUGAUGACAAGAUCCAAAUAAGAUAUCAUUUAAUUGACGCAUAAACCCCAACAGAGCCUAAAAAGGAAAAGAAGAAGGCUGAUGAAAAGCCAGAGACAGAAGAAACAGCAAACUGGACUUCCUGCAGAUUUGGAUGAUUUCCAAACAAUUGCAAAACCAUGAGCAGUGCUGACUCAACUGCCAAACUCAUGCAGACCAGCAGAUGGGCUAAUAAACGUUUUUUCCGUUUACGAUAUAGUCUACUUGUGCAGAAUGAAUUCUCGUAAUACAUAGCACAAGUAGAUGUAGUUAACUUUAAUCAGCAAUUUUAAUCAGUGUGUAACAUGGAGGACUUGAAAGAGCCACCACAUUCCGAGGCCACGGGAGUACGAUCGAGUGUACAGUGAACAAUGCUAGGGAGAGCUGCCUAUAUGGAAGAGCCCUAAUGUGUAAAAUUAAUUUUAGUAGUGCUAUCCCAUUUAUUUAGAGAAUCAACUUAAUAAAAA
>cluster1033.fasta:34
UCAAACUUUAAAUCAUCAAAAUUUCCAGAAGCUCAAUUAAAUAGAUCCAUGAUUGGCGGGACACCAGGACUGGAGAAGUGCAUAAUGCAUCCUAAAAUUCAAGAAAGGACAGAGGCGGCAAGCCUCUAUACCAGGCAGCAGUAGGCCUGCUAGAAGGAAUGGCGGUGAUGCUGCUCUUGCUGCUGCUUGACGUUACAUUGAGAGCAAAGUCUGGUAAGGCCACAACAACAAGGCCAAACUGUAUAAAAUUAACUCUGCCACUAAAUGUAACAGAGACGUGGUCCAGAACAAACCCAAGGAAAUUUUGGGACCAGGAACUAAUCAGACAAGGAACUGAUUACAAACAUUGCCGCAAAUUGCACAAUUUGCCCCAGCGCUUCAGCGUUUCGGAAUGUCGCGCAUUGGCAUGGAAGUACACCUCGGAACGUGGUUGACCUACACAGGUGCCAUCAAAUUGGAUGACAAAGAUCCAAAUUUAAAGAUCAAGUUUGUGAAUAAGCAUUGACGCAAAAACCCCACAGAGCCAAAAAGGACAAAAGAAGAAGGCUGAUGAAACCAAGCCUUAAGAGACAGAAGAAACAGCAAACUGUGACUCUUUCGCAGAUUUGGAUGAUUUCCAAACAAUUGCAACAAUCCAUGAGCAGUGCUGACUCAACUCAGGCCUAAACUCAUGCAGACACAAGGCAGAUGGGCUAUAUAAACGUUUCGCUUUCCGUUUACGAUAUAUAGUCUACUCUGUGCAGAAUGAAUUCUCGUAACCAUAGCACAAGUAGAUGUGUUAACUUUAAUCCUAGCAAUCUUUAAUCAGUGUGUAACAUUAGGGAGGACUUGAAAGAGCCACCACUUCUCGAGGCCACGGAGUACGAUCAGUGUACAGUGAACAAUGCUAGGGAGGCUGCCUAUAUGGAAGAGCCCUAAUGUGUAAAAUUAAUUUUAGUAGUGCUAUCCCCAUGUGAUUUUAAUAGCUUUUAGGAGAAUGACAAA
>cluster950.fasta:32
UGUAAAAAUUUCUAAAUUCAUUAAUUUUUUUUUUAUUGUAAAAACUUUGUUUUUAGAUUUAAUUAAUAACAACAAAAAUUUAAAUACAAAAACCAUUACUUGUUGUAGUAACCAAGACGAAACGGCAAGUUCAAAAUUUUCGCAAAGAAAUUCCGGACGUCAUAAUAGUCCGAUGCAAAUGGCUCUACGAAGAUACCAGAAAUUGGGUAAAAUGAAAGAUUCAUCCAAGUUUUCUACUACCUAAAGACUAUGCUAAAGAGAUAUAUGAAACGCAACCAACAAUGCUGAAUCGUAUAAGAAAAUUGUCAAAGUUUACGCAGAAGGGGCAGAGGCGGCAGUCAAGCCUCUUUACGCGAACAGUUUAAAAAUCAACCAGGCAGCAGUGGGAACUUCCUGCUAGAAUGGCUGGCAAUGGCGGUGAUGCUGCUCUGCUUUGCUGCUGCUUGACAGAUUGAACCAGCUUGAGAGCAAAAUGUCUGGUAAAGGCCAACAACAACAAGGCCAAACUGUCACUAAGAAUUGCUGCUGAGGCUUCUAAGAAGCCUGGCAAAACGUACUGCCACUAAAGCAUACAAUGUAACACAAGUUCGGCAGACGUGGUCCAGAACAAACCCAAGGAAAUUUUGGGGACCAGGAACUAAUCAGACAAGGAACUGAUUACAAACAUUGGCCGCAAAUUGCACAAUUUGCCCCAGCGCUUCAGCGUUUUCGAAUGUCGCGCAUUGGCAUGGAAGUCACACGGGAACGUGGUUGACCUACACAGGUGCCAUCAAAUUGGAUGACAAAGAUCCAAAUCAAAGAUCAAGUCAUUUGCUGAAUAAGCAUUGACGCAUACAAAACAUCCCACCAACAGAGCCUAAAGGACAAAAGAAGAAGGCUGAUGAAACUCAAGCCAGAGACAGAAGAAACAGCAAACUGUGACUCUUCCUGCUGCAGAUUUGGAUGAUUUUCAAACAAUUGCAACAAUCCAUGAGCAGUGCUGACUCAACUCAGGCCUAAACUCAUGCAGACCAAAGGCAGAUGGGCAUAUAAACGUUUUCGUUUUCCGUUUACGAUAUAGUCUACUCUGUGCAGAAUGAAUUCUCGUAACACAUAGCACAAGUAGAUGUAGUUAACUUUAAUCUCAUAGCAAUCUUAAUAGUGUGUAACAUUAGGGGGACUUGAAAGAGCCACCACUCCGAGGCCCGGAGUACGAUCGAGUGUACAGUGAACAAUGCUAGGAGAGCUGCCUAUAUGGAAGAGCCCUAAUGUGUAAAAUUAAUUUUAGUAGUGCUAUCCCCAUGUGAUUUUAAUAGCUUCUAGGAGAAUGACAAAAA
>cluster932.fasta:32
CGUAAAACAAAAUUUGCACUGUUCUUUUGUCCAGAUCAGUUCGUGUCCUAAACGAACAUGAAAUUUUGUUUGUAGCUGCAUACCAAGAAUGUAGUUAACAUGUUUGAUGAGAAAAUAAUUGUGCGGAUGAGGCUGGUUCUAAAUCACCACAGUACAUAUUUACCCAAUUAAUUGCCAGGAACCUAGGUAGUGCGUUGUUUUAUAGUAUUUAUCUAAACGAACAAACUAAAUGUCUGAUAAUGGACCCAAAACCCCUACGUUUGGUGACCCAGAUUCAACUGGCAGUAACCAGAAUGAGAACGCAGUGGGCGCGAUCAAAACAACGUCGGCCCCAAGUUUACCCAAUAAUACUGCGUCUUGGUUCCUCAACAUGGCAAGGAAGACCUUAAAUUCCCUCGAGGACAAGGCGUUCCAAUUAACACCAAUAGCAGUCCAGAUGACCAAAUGGCUACUACCGAAGAGCUACCAGACGAAUUCGUGGUGGUGACGGUAAAAUGAAAGAUCAGUCCAAGAUGGUAUUUUACUACCUAGGAACUGGGCCAGAAGCUGGACUUCCCUAUGGUGCUAACAAAGACGGCAUCAUGGUUGCAACUGAGGGAGCCUUGAAUACACCAAAAUUGGCACCCGCAAUCCUGCUAACAAUGCUGCAAUCGUGCUACAACUCCAAGGAACAACAUUGCAAAAGGCUUUAGCAGAAGGGAGCAGAGGCGGCAGUCAAGCCUUCUCGUUCCUCAUCACGUAGUCGCAACAGUUUAAGAAUUCAACUCCAGGCAGCAGUAGGGGAACUUCCUGCUAGAAUGGCUGGCAAUGGCGGUGAUGCUGCUCUUGCUUGCUGCUGCUUGACAGAUUGAACCAGCUUGAGAGCAAAAUGUCUGGUAAAGGCCAACAACAACAAGGCCAAACUGUCACUAAGAAUUGCUGCUGAGGCUUCUAAGAAGCCUGGCAAAACGUACUGCCACUAAAGCAUCAAUGUAACACAAGCUUGCAGACGUGGUCCAGAACAAACCCAAGGAAAUUUUGGGGACCAGGAACUAAUCAGACAAGGAACUGAUUACAAACAUUGGCCGCAAAUUGCACAAUUUGCCCCAGCGCUUCAGCGUUUCGGAAUGUCGCGCUUGGCAUGGAAGUCACACCUUCGGGAACGUGGUUGACCUACACAGGUGCCAUCAAAUUGGAUGACAAAGAUCCAAAUUAAAGAUCAAGUCAUUUGCUGAAUAAGCAUUGACGCAUACAAAACAUUCCCACCAACAGAGCCUAAAAGGACAAAAGAAGAAGGCUGAUGAAACUCAAGCCUUCGCAGAGACAGAAGAAACAGCAAACUGUGACUCUUUUCCUGCUGCAGAUUUGAUGAUUUCUCCAAACAAUUGCAACAAUCCAUGAGCAGUGCUGACUCAACUCAGGCCUAAACUCAUGCAGACAUCAAGGCAGAUGGGCUAUAUAAACGUUUCGCUUUCCGUUUACGAUAUAGUUACUCUUGUGCAGAAUGAAUUCUCGUAAUCAUAGCACAAGUAGAUGUAGUUAACUUUAAUCCAUAGCAAUCUUUAAUCAGUGUGUAAACAUUGGGAGGACUUGAAAGAGCCACCACAUUUCACCGAGGCCACCGGAGUACGAUCGAGUGUACAGUGAACAAUGCUAGGGAGAGCUGCCUAUAUGGAAGAGCCCUAAUGUGUAAAAUUAUUUAGUAGUGCUAUCCCCAUGUGAUUUUAAUAGCUUUUUAGGAGAAUGACAAAAAA
>cluster884.fasta:32
UUGUUAUAUUCUUGAACUGCAAGAUCAAAAACUUGCACGCCUAACGAACAUAAUUUUUGAACAACUGUAGCUGCAUUUCACCAAGAAUGUAGUUAGAUGUACUCAACAUCAACCAUAUGUAGUGAUGACCUCUAUUUAAAUGAGAGUAGGAGCUAGAAAUCAGCACCUUAAUUGAAUUGUGCGUGGAUGAGGCUGGUUCUAAAUCACCCAGUACAUCGAUAUCGGUAAUUAUACAGUUCCGUUUACCUUUACAAUUAAUUGCCAGGAACCUAAAUUGGGUAGUCUGUAGUGCGUUGUUCGUUCUAUGAAGAUUUUAGAGUAUCAUGACGUUCGUGUUGUUUAAUUUCAUCUAAACGAACAAACUAAAAUGUCUGAUAAUGCCCCAAAAUCAGCGAAUGCACCCCGCAUUACGUUGCCCAGAUUCAACUGGCAGUAACCAGAUAGAACGCAGUGGGCGCGAAAACAACGUCGGCCCCAAGGUUUACCCAAUAAUACUGCGUUGGUUCCGUCGGCAAGAAAAUUCCUCGAGGACAAUUCCAAUUAACCCAAUACCAGAUGACCAAAUUGGCUACCGAAGAGCUACCAGACGAAUCGUGGUGGUGACGGUAAAAUGAAAGAUGUCCAAGAUGGUUUACUACCUAGGAACUGGGCCAGAGCUGGAUUCCCUAUGGUGCUAACAAAGACGGCAUCAUGGGUUGCAAGGGAGCCUAAUACACCAAAAGAUGCCCCGCAAUCCUGCAAAUGUGCAAUCGUGCUACAACUUCCAAGGAACAAUUGCAAAAGUUACCAGAGGCAGAGGCGGCAGUCAAGCCUCUUCUCGUUCCUCAUCACGUAGUCGCAACAGUUUAAAAAUAACCAGGCAGAGAGGGAACUUCCUGCUAGAAUGGCUGGCAAUGGCGGUGAUGCUGCUCUGUUUGCUGCUGCUUGACAGAUUGAACCAGCUUGAGAGCAAAAUGUCUGGUAAAGGCCAACAACAACAAGGCCAAACUGUCACUAAGAAUUGCUGCUGAGGCUUCUAAGAAGCCUGGCAAAACGUACUGCCACUAAAGCAUCAUGUAACACAAGCUUCGGCAGACGUGGUCCAGAACAAACCCAAGGAAAUUUUGGGGACCAGGAACUAAUCAGACAAGGAACUGAUUACAAACAUUGGCCGCAAAUUGCACAUUUGCCCCAGCGCUUCAGCGUUUUCGGAAUGUCGCGCAUUGGCAUGGAAGUCACACCUCGGGAACGUGGUUGACCUACACAGGUGCCAUCAAAUUGGAUGACAAAGAUCCAAAUUUAAAGAUCAAGUCAUUUGCUGAAUAAGCAUUGACGCAUACAAAACAUUCCCACCAACAGAAAAAAGGACAAAAAGAAGAAGGCUGAUGAAACUCAAGCCUUCGAGAGACAGAAGAAACAGCAAACUGUGACUUUUUCCUGCUGCAGAUUUGGAUGAUUUCCAAACAAUUGCAACAAUCCAUGAGCAGUGCUGACUCAACUCAGGCCUAAACUCAUGCAGACCUAAGGCAGAUGGGCUAUAAACGUUUCGCUUUUCCGUUUACGAUAUGUUACUUUGUGCAGAAUGAAUUCUCGUAACAUAGCACAAGUAGAUGUAGUUAACUUUAAUUCAUAGCAAUCUUUAAUCAGUGUGUAACAUUAGGGAGGACUUGAAAGAGCCACCACAUUUCGAGGCCACGGAGUACGAUCGAGUGUACAGUGAACAAUGCUAGGGAGAGCUGCCUAUAUGGAAGAGCCCUAAUGUGUAAAAUUAAUUUAGUAGUGCUAUCCCAUGUGAUUUUAAUAGCUUCUUAGGAGAAUGACAAAAA
>cluster855.fasta:32
CUAAAAUUAUUUUAAACGAAAAAAAUUCUGAUAAUGGACCCAAAAACCUGAUAAUGGAGUAACAGAAUGAGAACGCAGUGGGCGAUCAAAACGUCGGCCCCAAGGUUUCCAAUAAUACUGCGUUGUCUGCAAGGAAGACUUAAAUUCCCUGAGGACAAGGCGUUCCAAUUAACACCAGCAGUCCAGAUGACCAAAUUGAUCGAAGACUACCAGACAAUGGUGGUAAACAGUCCAAGAUGUAUUUAUACGAACUGGGCCAGAAGCUGCUUCCCUAUGGUGCUAACAAAGAGGCAUCAUGGUUGCACUGAGGAGCCUUGAACCAUGCACCCGCAAUCCAAUGCAAUCGUGCAGAUUGCAAAUGCAGAGGCGGCAGUCAAGCCUCUCAGUAGUCGCAACAGUUUAAGAAAUUACUCCAGGCAGCAGUAGGGGAAUUCCUGCUAGAUGGCUGGCAAUGGCGGUGAUGCUGCUUUUGACAGAUUGAACCAGCUUAGAGCAAAAUGUCUGGUAAAGGCCAACAACAACAAGGCCAAACUCAAAAAUGUGUGAGGCUUUAAGAAGCGAAAACGUCUGCCACUAAUACAAGCUCGCAGACGUGGUCCAGAACAAACCCAAGGAAAUUUUGGGGAAGGAACUAAUCAGACAAGGAACUGAUUACAUUGCCGCAAAUUGCACUUCCCCAGCGUUCACGUUUCGGAAUGUCGCGCAUUGGCAUGAAGUUCGGGAACGUGGUUGACCUACACAGGUGCCAUCAAAUUGGAUGACAAAGAUCCAAAUUAAUUUAACAUCCAAAACCACCAACAGAGCCUAAAAAGAAAAAAGGCUGAUGAAACUAAGAAGACAGAAGAAACAGCAAAUGUUUUCCGAUUUGAUGAUUUCCAAACAUUGCAACAAUCCAUGAGCAGUGCUGACUCAACUCAGGCCUAAACUCAUGCAGCAUAAGGCAGAUGGGCUAUAUAAACGUUUCGCUUUCCGUUUACGAUAUAUAGUUUGUGCAGAAUGAAUUCUCGUAACAUAGCACAAGUAGAUGUAGUUAACUUUAAUCCAUAGCAAUUUUAAUCAGUUGUAACAUUAGGGAGGACUUGAAAGAGCCACCACAUUCACCGAGGCCACGCGGAGUACGAUCGAGUGUACAGUGAACAAUGCUAGGGAGAGCUGCCUAUAUGGAAGAGCCCUAAUGUGUAAAAUUAAUUUAGUAGUGCUAUCCCCAUGUGAUUUUAAUAGCUUUGGAGAAUGACAAAAAAAA
>cluster845.fasta:32
UAUAGCACUUUGAUAAGCAAAUUCAAAUUGGCUUAAUCCUGCACGGUGAUAACAAGCAAAACACAAACUUGUUUUUGUAGAUUUGGAGAUUAAUUGUCCAACAAAAAUAAUGGGAAUAACAGAAAUCUGAAGAUCAUUAAAGAAGCAUGUUGCAACAAUCCAUGAGCAGUGCUGACUCAACUCAGGCCUAAACUCAUGCAGACACAAGGCAGAUGGGCUAUAUAAACGUUUUUUUCCUUUACGAUAUAGUCUAUCUUGUGCAGAAUGAAUCUCGUAACUACAUAGCACAAGUAGAUGUAGUUAACUUUAAUCUAGCAAUCUUUAAUCAGUGUGUAACAUUAGGGAGGACUUGAAAGAGCCACCACAUUACCGAGGCCACGGAGUACGAUCGAGUGUACAGUGAACAAUGCUAGGGAGAGCUGCCAUAUGGAAGAGCCCUAAUGUGUAAAAUUAAUUUAGUAGUGCUAUCCCAUGUGAUUUUAAUAGCUUGAUAAAAAUACA
>cluster844.fasta:32
UUUAAUUAUGUUAUUAUUUGUGACUAAAUAACCCUAAGAACAUGAAUUGUGUAUCAUGUGAUGACUAAAUGGUAUAAGAGCUAAAAUCUAAUUGAAUUUGCGGAUGAGGUGGUACUCAUAGAAUACGUUCCUGUCACUAUCCAGGAACCUAAUUGUAUGAAGACUUUAGAGUAUCAUGAGUUCGUUUUUUCUCAAACGAACAAAAAUGUAUAAGACCCACCCUUUGUGGACCUCAGAUUCAACUGGCAGUAACCAGAAUGGGGCGGAUAAAACAACGUCGGCCCAAGGUUUACCCAAUAAUGCGUCUUGUUACUGGCAAGAAUCCGAGGACAAGGCGUUCCAUACGUCCAGAUGACCAAUUGGCCGAAGAGCUACCAGACGAAUCGUGGUGGUGACGGUAAAAUGAAAGAUCAGUCCAAGAUGGUAUUCUACCAGGAACUGGGCCAGAGCUGGCCUGUGCUAACAAAGAGCAGUGGCAAACCAAAAUUGGCACCCGCAAUCCUGCUAACAAUGCUGCAAUCGUGUGAAUUAGGGUCACAGUCGCAACAGUUAAAUAACCCAGGCAGCAGUAGGGGACAGUGGCAAUGGCGGUGAUGCUGCUUGCUCUGCUGCUGCUUGACAGAUUGAACCAGCUUGAGAGCAAAAUGUCUGGUAAAGGCCAACAACAACAAGGCCAAACUUCAAGAAUCUGCUGCUGAGGCUUAAGACGGCAAAACGUACUGCCACUAAAGCAAUGUAACACAAGCUUCGGCAGACGUGGUCCAGAACAAACCCAAGGAAAUUUUGGGGACCAGGAACUAAUCAGACAAGGAACUGAUACAAACACCGCAAAUUGCACAAUUUGCCCCAGCGUUCAGCGUUUCGGAAUGUCGCGCAUUGGCAUGGAAGUCACCGGGAACGUGGUUGACCUACACAGGUGCCAUCAAAUUGGAUGACAAAGAUCCAAAUUAAGAUACAUUUGCUGAAUAAGCAUUGACGCAUACAAAACCCACCAACAGAGCCUAAAAGGACAAAAGAAGAAGGCUGAUGAAACUAACCAGAGACAGAAGAAACAGCAAACUGUGACUUUCCUGCUGCAGAUUUGGAUGUUCCAAACAAUCACAAUCCAUGAGCAGUGCUGACUCAACUCAGGCCUAAAUCAUGCAGACAAGGCAGAUGGGCUAUAUAAACGUUCGCUUUUCCGUUUACGAUAUAGUCUACUUGUGCAGAAUGAAUCUCGUAACAUAGCACAAGUAGAUGUAGUUAACUUUAAUCUCAUAGCAAUCUUAAUCAGUGUGUAACUAGGGAGGACUUGAAAGAGCCACCAUUUCCAGGCCACGGAGUACGAUGAGUGUACAGUGAACAAUGCUAGGGAGAGCUGCCUAUAUGGAAGAGCCCUAAUGUGUAAAAUUAAUUUUAGUAGUGCUAUCCCGUGAUUUUAAUAGCUUUUAGGAGAAUGACAAAAA
>cluster830.fasta:32
CAACAUAAGAGUAGGAGCUGAAAAUCAGCACCUUUAUUGAAUUGUGCGUGGAUGAGGCUGGUUCUAAAACCCAUCAGUACAUCGAUAGGUAAUUAUACAGUUCACAAUUAAUUCGGACAAAUUCGUAGUGGUUGUCGUCUUGAUUUGAGUAUCAUGAGUCGUGUUGUUUUAGAUUUCUAAACGAACAAACUAAAAUGUCUGAUAAUGGACCCAAAAUCAGCGAAUGCACCCGCAUUACGUUUGGUGGACCCAGAUUCAACUGGCAGUAACCAGAAUGAGAGCAGUGGGGCGAUCAAACAACGGCCCAGGUUUACCCAAUAAUUGCGUUUGGUCUCACUCAACUGGCAAGGAAGACCUUAAAUUCCUCGAGGACAAGGCGUUCCAAUUAACACCAAUAGCAGUCCAGAUGACCAAAUUGGCUACUACCGAAGAGCUACCAGACGAAUCGUGGUGGUGACGGUAAAAUGAAAGAUUCAGUCCAAGAUGGUAUUCUACUACCUAGGAACUGGGCCAGACUGGACUUCCCUAUGGUGCUAACAAAGACGGCAUCAAUGGGUUGCAACUGAGGAGCCUUGAAUACACCAAAAUGGCACCCGCAAUCCUGCUACAAUGCUGCAAUCGUGCUACAUUCCAGAAAAAUUAAGUUUAGCAGAAGGAGAGAGGCGGCAGUCAAGCCUCUCUCGUUCCCACACGUAGUCGCAAAGUUAAUCAACCGGCAGCAGUAGGAACUUCUCCCAGAAUGGCUGGCAAUGGCGGUGAUGCUGCUCUUGUUUGCUGCUGCUUGACAGAUUGAACCAGCUUGAGAGCAAAAUGUCUGGUAAAGGCCAACAACAACAAGGCCAAACUGUCAUGCUGAGGCUUCUAAGAAGCCGAAACGUACUGCCACUAAAGCAUCAAUGUAACACAAGCUUCGCAGACGUGGUCCAGAACAAACCCAAGGAAAUUUUGGGGACCAGGAACUAAUCAGACAAGGAACUGAUUACAAACAUUGGCCGCAAAUUGCCAAUUUGCCCCAGCGUUCAGCGUUUCGGAAUGUCGCGCAUUGGCAUGGAAGUCACACCUCGGGAACGUGGUUGACCUACACAGGUGCCAUCAAAUUGGAUGACAAAGAUCCAAAUUAAAGAUCAAGUCAUUUCUGAAUAAGCAUUGACGCAUACAAACCCACCAACAGAGCCUAAAAAGGACAAAAAGAAGAAGGCUGAUGAAACAACCCGCAGAGACAGAAGAAACAGCAAACUGUGACUCUUUCCUGUGCAGAUUUGGAUGAUUUUCCAAACAAUUGCAACAAUCCAUGAGCAGUGCUGACUCAACUCAGGCCUAAACUCAUGCAGACAAGGCAGAUGGGCUAUAUAAACGUUUCGCUUUCCGUUUACGAUAUAGUCUACUUGUGCAGAAUGAAUCGUAACAUAGCACAAGUAGAUGUAGUUAACUUAAUCCACUAGCAAUUUAAUCAGUGUGUAACAUUAGGGAGGACUUGAAAGAGCCACUUCACCGAGGCCACGGAGUACGAUCGAGUGUACAGUGAACAAUGCUGGAGAGCUGCCUAUAUGGAAGAGCCCUAAUGUGUAAAAUUAAUUUUAGUAGUGCUAUCCCAUGUGAUUUUAAUAGCUUCUAGGAGAAUGACAAAAAAAUUACAC
>cluster819.fasta:32
GCUUAGCCUUUUAUUAUCUUUGUUUAACUAAUACGCCUAAACGAACAUGAAAUUUUUUUGAUUACUGUAUUACCAAGAAUGUGUAGUAUGUACUCACAUCACAUAUGUAGUUGAUAUCUAUAUUAGAGUAGGAGCUAGAAAUCAGCACCUUGAAUUGUGCGGAACAUGAUAGUAUAUUCCUGUUACCUUUACAAUUAAUUGCCAGGAACCAAUUGGUAGUUGUAGUGCGUUGUUCGUUAGAAUUUUAGAGUAUCAUGAGUUGUUUUUGAUUUCAUCUAAAGAACAAAUAAAAUGUUGAUAAUGGCCAAAACCCCGCAUUACGUUUGUGGACCUCAGAUCAACUGGCGUAACCAGAAUGAGAACGGGGAAACAACGUCGGCCCCAAGGUUUACCCAAUAAUACUGCUUUUCCCCCCUCACAUGGCAAGGAAGACCUUAAAUUCCCUCGAGGACAAGGCGUUCCAAUUAACCAAUGCAGUCCAGAUGACCAAAUUGCUACUACCGAAGAGCUACCAGACGAAUCGUGGUGGUGACGGUAAAAUGAAAGAUCAGUCCAAGAUGGUAUUUACUACCAGGAACUGGGCCAGAAGCUGGACUUCCCUAUGGUGCUAACAAAGACGGAUCAUAUGGGUUGCAACUGAGGGCCUAAACACCAAAAACUUGGCACCCGCAAUCCUGCUAACAAUGCUGCAAUCGUGCUACACUCCAAAAUAAAGGUUUACAGGGAGCAGAGGCGGCAGUCAAGCUCUCUCGUUCCUCAUCACGUAGUCGCAACAGUUUAAGAAAUUCCAGGCGAGGGAUUCUGCUAGAAUGGCUGGCAAUGGCGGUGAUGCUGCUCUUGCUUGCUGCUGUUGACAGAUUGAACCAGCUUGAGAGCAAAAUGUCUGGUAAAGGCCAACAACAACAAGGCCAAACUGUCACUAAGAACUGCUGAGGCUUAAGCCGGAAAACGUACUGCCACUAAAGCAUCAAUGUAACCUUCGGCAGACGUGGUCCAGAACAACCGGAAAUUUUGGGGACCAGGAACUAAUCAGACAAGGAACUGAUUACAAACAUUGGCCGCAAAUUGCACUUCCCCAGCGCUUCUUCGGAAUGUCGCGCUGGCAUGGAAGUCACACGGAGGUGACCUACACAGGUGCCAUCAAAUUGGAUGACAAAGAUCCAAAUUUAAAGAUCAAGUCAUUUGCUGAAUAAGCAUUGACGCAUACAAAACUCCCACCAACAGAGCCUAAAAAGGAAAAAGAAGAAGGCUGAUGAAACUAAGAGACAGAAGAAACAGCAAACUGUGACUUUCCUGCUGCAGAUUUGGAUGAUUUCCAAACAAUUGCAACAAUCCAUGAGCAGUGCUGACUCAACUCAGGCCUAAACUCAUGCAGACCAAGGCAGAUGGGCUAUAUAAACGUUUCGCUUUCCGUUUACGAUAUUUACUUGUGCAGAAUGAAUCUCGUACUACAUAGCACAAGUAGAUGUAGUUAACUUUAAUCUCCAUAGCAAUCUUAAUCAGUGUGUAACUUGGGAGGACUUGAAAGAGCCACUUUCGAGGCCACCGGAGUACGAUCGAGUGUACAGUGAACAAUGCUAGGGAGAGCUGCCUAUAUGGAAGAGCCCUAAUGUGUAAAAUUAAUUUAGUAGUGCUAUCCCCAUGUGAUUUUAAUAGCUUUAGGAGAAUGACAAAAAA
>cluster818.fasta:32
CUGAUAGAUUAACACAAAAAGAAUGGACCCAAAUAAAUCCCCUUUUGGUGGACUCAGAUUAACUGGCAGUAACCAGAAUGGAACGCAGGGGUAAAACAACGGCCCAAGUUUACCCAUAAAUGUUCCCUAAGGCAAGAUACCCGAGGACAAGGCGUUCCAAUUAACACCAAUAGAGUCCAGAUGACCAAAUUGGCUCUCCGAAGAGCUACCAGACGAAUUCGUGGUGGUGACGGUAAAAUAAAGAUCAGUCCAAGAUGGUAUUCUACUACCUAGGAACUGGGCCAGAAGGUUCCCUAUGGUGCUAACAAAGACGGCAUCAUGGGUUGACUGAGGAGCCUGGAAUACACCAAAAAUUUGGCACCCGCAAUCCUGCUAACAAUGCUGCAAUCGUGCUAUCCAAGGAACAACAUUGCAAAAGGCUUUAGAGAGAGCAGAGGCGGCAGUCAAGCCUUUCGUUCCUCAUGCAAUUAAAAUCAAUCCAGGCAGCAGUAGGGAACUCCUCUGAAUGGCUGGCAAUGGCGGUGAUGCUGCUCUUGCUUUGCUGCUGCUUGACAGAUUGAACCAGCUUGAGAGCAAAAUGUCUGGUAAAGGCCAACAACAACAAGGCCAAACUGUCAUAAGAAUUGCUGCUGAGGCUUCUAAGAAGCCUCGGCAAAAUACUGCCACUAAAGCAUCAAUGUAACACAAGCUUCGGCAGACGUGGUCCAGAACAAACCCAAGGAAAUUUUGGGGACCAGGAACUAAUCAGACAAGGAACUGAUUACAAACAUUGGCCGCAAAUUGCACGUUUGCCCCAGCGCUUCAGUUUCGGAAUGUCGCGCAUUGGCAUGGAAGUCACCCGGGAACGUGGUUGACCUACACAGGUGCCAUCAAAUUGGAUGACAAAGAUCCAAAUUAAAGAUAAGUCACUUUGCUGAAUAAGCAUUGACGCAUACAAAACAUUCCCACCAACAGAGCCUAAAAAGGACAAAAAGAAGAAGGCUGAUGAAACUAACCCCCAGAGACAGAAGAAACAGCAAACUGUGACUUUUUUCCUGCUGCAGAUUUGGAUGAUUUCCCAAACAAUUGCAACAAUCCAUGAGCAGUGCUGACUCAACUCAGGCCUAAACUCAUGCAGACAAUAAGGCAGAUGGGCUAUAUAAACGUUUCUUUCCGUUUACGAUAUUAGUCUACUUUGUGCAGAAUGAAUUCUCGUAACACAGCACAAGUAGAUGUAGUUAACUUUAAUCACAUAGCAAUUUUAAUCAGUGUGUAACAUUAGGGAGGACUUGAAAGAGCCACCACAUUCACCGAGGCCACGCGAGUACGAUCGAGUGUACAGUGAACAAUGCUAGGGAGAGCUGCCUAUAUGGAAGAGCCCUAAUGUGUAAAAUUAAUUUUAGUAGUGCUAUCCCCAUGUGAUUUUAAUAGCUCUUAGGAGAAUGACAAA
>cluster810.fasta:32
AUACCUUCCCAGGUAACAAACAACAAUUUUCCUGGUAGAUUGUUCUAAACAACAUAAAUUUCUUUUGUACUGUAAGAAUGUAUAAUAAGUAGAGAAAAAUUUUGGGAUGAGGCUGGUUAAGGUAAAGAUAAUUGCCAGGAACCUAAUUUUUUAAACGAACAAACUAAAAUGUCUGAUAAUGGACCCAAAAAAACCUUUGGUGACCUCAGAUUAUGGCAGUAACCAGAAUGGAGAACGCAGUGGCGAUCAAAACAACGUCGGCCCAAGGUUUACCUACUGCGUCUGGUUCAUGGCAAGGAAGACCUUAAAUUCCCUCGAGGACAAGGCGUUCCAAUUAACACCAAUAAGUCCAGAUGACAAAUUGGCUACUACAAGACUACCAGACGAAUUCGGUGGUGACGGUAAAAUGAAAGAUCAAAGUAUUUCUACUACCAGGAACUGGGCCAGAAGCUGGACUUCCCUAUGGUGCUAACAAAGACGGCAUCAGUAGGAGCCUUGAAUACACCAAAAGAUCACAUGGCACCCGCAAUCCUGCUAACAAUGCUGCAAUCGUGCUAUUCCAAAUAAAUUCGAGCAGAGGCGGCAGUCAAGCCUCCUCAUCACGUGUCGCAACAGUUUAAAAUUCACCAGGCAGCAGUAGGGAUUCCUGUAGAAUGGCUGGCAAUGGCGGUGAUGCUGCUCUUCUUGCUGCUGCGACAGAUUGAACCAGCUUGAGAGCAAAAUCUGGUAAAGGCCAACAACAACAAGGCCAAACUGUCAUAAGAAUGCUCUGAGGCUUCUAAGAAGCGAAAACGUACUGCCACUAAAUGUAACACAAGCUCGGCAGACGUGGUCCAGAACAAACCCAAGGAAAUUUUGGGACCAGGAACUAAUCAGACAGGAACUGAUUACAAACAUUGGCCGCAAAUUGCACAAUUUGCCCCAGCGCUUCAGCGCUUCGGAAUGUCGCAUUGGCAUGGAAGUCACACGGAACGUGGUUGACCUACACAGGUGCCAUCAAAUUGGAUGACAAAGAUCCAAAUAAAGAUCAGUUUUGCUGAAUAAGCAUUGACGCAUACAAAACACCCACCAACAGAGCCUAAAAAGAAAAGAAGAAGGCUGAUGAAAAAGCCAGAGACAGAAGAAACAGCAAACUGUGACUCUUUCCUGCUGCAGAUUUGGAUGAUUUUCCAAACAAUUGCAACAAUCCAUGAGCAGUGCUGACUCAACUCAGGCCUAAACUCAUGCAGACCAAAGGCAGAUGGGCUAUAUAAACGUUUCGUUUUCCGUUUACGAUAUAGUCUACUCUUGUGCAGAAUGAAUUCUCGUAACAUAGCACAAGUAGAUGUAGUUAACUUUACUUAGCAAUCUUUAAUCAGUGUGUAACAUGGGAGGACUUGAAAGAGCCACCACAUUUCCGGCCGGAGUACGAUCGAGUGUACAGUGAACAAUGCUAGGGAGAGCUGCCUAUAUGGAAGAGCCCUAAUGUGUAAAAUUAAUUUUAGUAGUGCUAUCCCCAUGUGAUUUUAAUAGCUUUUAGGAGAAUGACAAAA
>cluster808.fasta:32
GAUGCAACUGUAUUUAAUUCUAAACGAACAAACUAAAUGCUGAUAAUGGCCCAAAAUCAGCGACCUUACUUUGCAGAUUCAACUGGCAGUAACCAAGACGGGCGCGAUCAAAACAACUCGGCCCAGGUUUACCAUAAUACUGCGUGGCCGAGACUAAUCCAGGACAAGGCGUUCCAAUUAACACCAAUAGCAGUCCAGAUGACCAAAUUGGCUCUACCGAAGAGUACCAGACGAAUCGUGGUGGUGACGGUAAAAUGAAAGAUUCAGUCCAUGAUUUUACUACCUAGGAACUGGGCCAGAAGCUGGACUCUAUGGUGCUAACAAAGAACUGGUUGCAACUGAGGAGCCUUAAUACACCAAAAUUUUGGCACCCGCAAUCCUGCUAACAAUGCUGCAAUCGUGCUACAACUCCAGAAAACAUUGUCAAAAGGCUUACCAGAGGGAGCAGAGGCGGCAGUCAACUCUCGUUCCUCACGUAGUCGCAACAGUUUAAAAAUUCCAGGCAGCAGUAGGGGACUUCCUGCUAGAAGUGGCAAUGGCGGUGAUGCUGCUCUUGUUGCUGCUGCUUGACAGAUUAACCAGCUUAGACAAAAGUCUGGUAAAGGCCAACAACAACAAGGCCAAACUGUCUAAGAAUUGCUGCUGAGGCUUCUAAGAAGCUGGCAAAACGUACUGCCACUAAAGCAUCAAUGUAACACAAGCUUGGCAGACGUGGUCCAGAACAAACCCAAGGAAAUUUUGGGGACCAGGAACUAAUCAGACAAGGAACUGAUUACAAACAUUGGCCGCAAAUUGCACAUCCCCAGCGUUCAGCGUUUUCGGAAUGUCGCGCAUUGGCAUGGAAGUCACACCUCGGAACGUGGUUGACCUACACAGGUGCCAUCAAAUUGGAUGACAAAGAUCCAAAUUUAAAGAUCAAGUUUUGCUGAAUAAGCAUUGACGCAUAAAAACAUUCCCACCAACAGAGCCUAAAAGGACAAAAAGAAGAAGGCUGAUGAAACUAAGCCAGAGACAGAAGAAACAGCAAACUGUGAUUUUCCUGCUGCAGAUUUGGAUGAUUUUCCAAAAUUGCAACAAUCCAUGAGCAGUGCUGACUCAACUCAGGCCUAAACUCAUGCAGACUAAGGCAGAUGGGCUAUAUAAACGUUUCGCUUUCCGUUUACGAUAUAGUCUACUCUUGUGCAGAAUGAAUUUCGUAACAUAGCACAAGUAGAUGUAGUUAACUUUAAUCCAUAGCAAUUUUUAAUCAGUGUGUAACUAGGGAGGACUUGAAAGAGCCACCACUUCCGAGGCCACGCGGAGUACGAUCGAGUGUACAGUGAACAAUGCUGGGAGAGCUGCCUAUAUGGAAGAGCCCUAAUGUGUAAAAUUAAUUUUAGUAGUGCUAUCCCAUGUGAUUUUAAUAGCUUCUUAGGAGAAUGACAAA
>cluster772.fasta:32
AAGCCAUAACGACAUGAAAAUGUUAUACUCCAAGAAUAAGAGGACCUCUGCUGUAAUUUCGAACCGAGAAUUUUUUGGCAUAAAAUACUUUGGUUUUCUGACGCAAGAUAAAAUCGCAAAUUGAAUAAACUGUAGCUGCACACCAAGAAUGUAGAUGUACUCAACAUCAACCAUAUGUGACGUCCUAUUCACUUUCUAAAUGGUAUAAGAGUAGGAGCUAGAAAAUCAGCACCUUUAAUUGAAUUGUGCGUGGAUGAGGCUGGUUCUAACACCAUCAGUCUCGUAUCGGUAAUUAUACAGUUCCUUUCUACAAUUAAUUGCCAGGAACCAAAUUGGGUAGUCUUGUAGUGCGUUGUUCGUUCUAUGAAGACUUUAGAGUAUCAUGAGUUCGUGUUUUUUAGAUUUCAUCUAAACGAACAAACUAAAAUGUCUGAUAAUGGACCCAAAAUCAGCGAAUGCACCCGAUUACGUUUGGGCCCAGAUUCAACUGGCAGUAACCAGAAUGAGAACGCAGUGGGCGCGAUCAAAACAACGGCCCCAAGGUUUACCCAAUAAACUGCGUUUGUUCACCGCUCCAUGGCAAGGAAGACCUUAAAUCCCCGAGGACAAGGCGUUCCAAUUAACACCAAUAGCAGUCCAGAUGACCAAAUUGGCUACUACCGAAGAGCUACCAGACGAAUCGUGGUGGUGACGGUAAAUGAAAGAUUCAGUCCAAGAUGGUAUUCACUACCUAGGAACUGGGCCAGAAGCUGGACUUCCCUAUGGUGCUAACAAAGACGGCAUCAUGGGUUGCAACUGGGGAGCCUUGAAUACACCAAAAGAUCAUUGGCACCCGCAAUCCUGCUAACAAUGCUGCAAUCGUGCUACUCAGAACAACAUUGUCAAAGGCUUUACGCAGAAGGAGCAGAGGCGGCAGUCAAGCCUCUCUUCAUCACGUAGUCGCAACAGUUUAAGAUUCAACUCCAGGCAGCAGUAGGGACUCUCUAGAAUGGCUGGCAAUGGCGGUGAUGCUGCUCUUGUUGCUGCUGCUUGACAGAUUGAACCAGCUUGAGAGCAAAAUGUCUGGUAAAGGCCAACAACAACAAGGCCAAACUGUCACUAAGAAUUGCUGCUGAGGCUUCUAAGAAGCCUGGCAAAACGUACUGCCACUAAAGCAUAUGUAACACAAGCUUCGGCAGACGUGGUCCAGAACAAACCCAAGGAAAUUUUGGGGACCAGGAACUAAUCAGACAAGGAACUGAUUACAAACAUUGGCCGCAAAUUGCACUUUGCCCCAGCGCUUCAUUUUCGGAAUGUCGCGCAUUGGCAUGGAAGUCACACCUGGAACGUGGUUGACCUACACAGGUGCCAUCAAAUUGGAUGACAAAGAUCCAAAUUAAAGAUCGUUUUGCUGAAUAAGCAUUGACGCAUACAAAACAUUCCCACCAACAGAGCCUAAAAAGGACAAAAGAAGAAGGCUGAUGAAACUCAAGCCUACGCAGAGACAGAAGAAACAGCAAACUGUGACUUUUCCUGCUGCAGAUUUGGAUGAUUUCUCCAAACAAUUGCAACAAUCGAGCAGUGCUGACUCAACUCAGGCCUAAACUCAUGCAGACAAAGGCAGAUGGGCUAUAUAACGUUUCGCUUCCGUUUACGAAUAUAGUCUACUCUUGUGCAGAAUGAAUUCUCGUAACUAGCACAAGUAGAUGUAGUUAACUUUAAUCUAGCAAUCUUUAAUCAGUGUGUAACAUUAGGGAGGACUUGAAAGAGCCACCACUUCGGCCCGGAGUACGAUCGAGUGUACAGUGAACAAUGCUAGGAGAGCUGCCUAUAUGGAAGAGCCCUAAUGUGUAAAAUUAAUUUAGUAGUGCUAUCCCAUGUGAUUUUAAUAGCUUUGGAGAAUGACAAACCCCACCCCCCCACCCCAA
>cluster771.fasta:32
ACAAUUGACAAGAAAUUAAUCAGAACAAAAGGAGUAACAGAAUGACUAAUUCCCCGAGGACAAGGCGUUCCAAUUAACACCAAUAGGAUGACCAAAUUGGCCAAGCUACCAGACGAAUUGUGGUGGUGGAAACGAUGUAGAGGCAAGUGCUUCCAUGAAAGACGCACAACUGGCACCCGCAAUCCUGCUAACAAGCUGCAAGUCUACACCAAAUGUCAAGGUGAGAGGGGGCGCUUUUCCUCAUCAGGUAUUUAAGAAAUUCAACCCAGGCAGCAGUAGGGUCCUGCUGAGGGAUGGGGUGAUGCUCUUUUGCUGCUGCUUGACAGAUUGAACCAGCUUGAGAGAAAAGGCCACAACAACAAGGCCAAACUGUCAAUGAGUAAAACCAAAUGUCACAAGCUAGAGUGGUCCAGAACAAACCCAAGGAAAUUUUGGGGACCAGGAACUAAUCAGACAAGGAACUGAUUACAAACAUUGGCCGCAAAUUGCACUUUCCCCGCUGUUUGGAAGUGCGCUGGUGGAAGUCACACGGAACGUGGUUGACCUACACAGGUGCCAUCAAAUUGGAUGACAAAGAUCCAAAUAAAAUUGAAUAAGCAUUGACGCACAAACAUUCCCCCAACAGAGCCAAAAAAGAAAAAAGAAGAAGGCUGAUGAAACCAGAGACAGAAGAAACAGCAAACUGUGACUUUUCCUGCUGCAGAUUUGGAUGAUUUCAAACAAUUGCAACAAUCCAUGAGCAGUGCUGACUCAACUCAGGCCUAAACUAUGCAGACAAAGGCAGAUGGGCUAUAUAAACGUUUCGCUUUUCCGUUUACGAUAUAGUCUACUGUGCAGAAUGAAUUCUCGUAACAUAGCACAAGUAGAUGUAGUUAAUUUUAAUCCAUAGCAAUCUUUAAUCAGUGUGUAACAUUAGGGAGGACUUGAAAGAGCCACCACAUUUCCGAGGCCACGCGAGUACGAUCGAGUGUACAGUGAACAAUGCUGGAGAGCUGCCUAUAUGGAAGAGCCCUAAUGUGUAAAAUUAAUUUUAGUAGUGCUAUCCCAUGUGAUUUUAAUAGCUUUCUAGGAGAAUGACAAA
>cluster767.fasta:32
AAAUAUUUAAUUCUAAGAACAAAUAAAAUUGAUAAUGGACCCAAAUAGCGAAUGCACCCCCAUACUUGGGGCCCAGAUUAUGGCAGUAACCAGAAUGAGGGGCGAAACAACGUCGGCCCCAAGGUUUACCCAAUAAUAUGGUUACCGCUCCUGCAGGAACCUAAUCGAGGACAAGGCGUUCCAAUUAACACCAAUAGCAGUCCAGAUGACCAAAUUGUCUGAAGAUACCAGACGAAUUCUGGUGGUGACGGUAAAAAAUCGUCCAAGAUGGUAUUUACCUAGGACUGGCAGAAGCUGGACUUCCCUAUGGUGUAAAGACGGCAUCGUAUAGGCUUACACCAAAUAGGCACCCGCAAUCCUGCUAACAAUGUGCAAUCGUGCUACCAAGGAACAAUUGCAAAAGGCUUCAGGAGAGGCGGCAGUCAAGCCUCCUCGUUCCUCAUCCGUAGUCGCAACAGUUUAAGAAAUUAUCCAGGCAGCAGUAGGAACUUCUCAGAAUGGCUGGCAAUGGCGGUGAUGCUGCUCUUGUUUGCUGCUGUUGACAGAUUGAACCAGCUUGAGAGCAAAAUGUCUGGUAAAGGCCAACAACAACAAGGCCAAACUGUAAGAAUUCUGCUGAGGCUUCUAAGAAGCUGCAAAAACGUACUGCCACUAAAAUGUAACACAGCUUGAGACGUGGUCCAGAACAAACCCAAGGAAAUUUUGGGGCCAGGAACUAAUCAGACAAGGAACUGAUUACAAACAUUGGCCGCAAAUCAUUCCCCAGCGCUUCAGCGUUUUCGGAAUGUCGCGCAUUGGCAUGGAAGUCACACCUCGGGAACGUGGUUGACCUACACAGGUGCCAUCAAAUUGGAUGACAAAGAUCCAAAUUCAAAGAUCAAGUAUUUGCUGAAUAAGCAUUGACGCAUACAAAACACCACCAACAGAGCCUAAAAAGGAAAAAGAAGAAGGCUGAUGAAACCAAGCCCCAGAGACAGAAGAAACAGCAAACUGUGACUCUACCUGCUGCAGAUUUGGAUGAUUUUCCAAACAAUUGCAACAAUCCUGAGCAGUGCUGACUCAACUCAGGCCUAAACUCAUGCAGACCAAGGCAGAUGGGCUAUAUAAACGUUUCGCUUUCCGUUUACGAUAUAUACCUUGUGCAGAAUGAAUUCUCGUAACACAUAGCACAAGUAGAUGUAGUUAACUUUAAUCUCAUAGCAAUCUUUAAUCAGUGUGUAACAUUAGGGAGGACUUGAAAGAGCCACCACUUCGAGGCCACGAGUACGAUCGAGUGUACAGUGAACAAUGCUAGGGAGAGCUGCCUAUAUGGAAGAGCCCUAAUGUGUAAAAUUAUUUUAGUAGUGCUAUCCCAUGAUUUUAAUAGCUUUUAGGAGAAUGACAAAAAAACA
>cluster688.fasta:32
AAAACAAAAAGGGACAAGAAGAACAAAUCCAGCGCUCAGCGUUGCCUUGGUGAAGUCACACCUGGAACGUGGUGCCUACAGGUGCCAUAAAUUGGAUGACAAAGAUCCAAAUUAAAGAUCUCUGAUUGACGCAUACAAACCAACAGAGCUAAAGGACAAAAAAGAAGGCUGAUGAAAUAGACAGAAGAAACAGCAAACUGUGACUUUUCCUGCUGCAGAUUUGGAUGAUUUCCAAACAAUUGCAACAAUCAUGAGCAGUGCUUAACUCAGGCCUAAACUCAUGCAGACACACAAGGCAGAUGGGCUAUAACGUUUCGCUUCCUUACGAUAUAUUACUCUGUGCAGAAUGAAUUCCGUAACAUAGCACAAGUAGAUGUAGUUAACUUUAAUCUCACAGCAAUUUAAUCAGUGUGUAACUUAGGGAGGACUUGAAAGAGCCACCAUUUCACCGAGGCCACCGGAGUACGAUCAGUGUACAGUGAACAAUGUAGGGAGAGCUGCCUAUAUGGAAGAGCCCUAAUGUGUAAAAUUAAUUUAGUAGUGCUAUCCCCAUGUGAUUUUAAUAGCUUCUAGGAGAAUGACAAAAA
>cluster681.fasta:32
AGGGCGCGAUCAAACGGCCAGGUUACCCAAUAAUUGCGUUGUCGGAAGGAAGACCUUAAUAAGGCUCCAAUUAACCCAAUAGUCCAGAUGACCAAAUUGGCUACGAAGAGCUCCAGACGAAUUGGUGGUGACGGUAAAUGAAAGAUUCGUCCAAGAUGGUAUUCUACUACCUAGGAACUGGGCCAGAAGCUGGACUUCCCUAUGGUGCUAACAAAGACGGCAUCAUAUGGGUUGCAAGGGGACCUUGAAUACACCAAAAGAUUUGGCACCCGCAAUCCUGCUAACAAUGCUGCAAUCGUGCUCACCAAGGAACAACAUUGCAAAAGGCUUUAUCAGAAGAGCAGAGGCGGCAGUCAAGCCUCUCCGUUCCUCAUCACGUAGUCGCAACAGUUUAAGAAAUUCAACUCCAGGCAGCAGUAGGGGAACUUCCCUGCUAGAAUGUGGCAAUGGCGGUGAUGCUGCUCUUGCUUUGCUGCUGCUUGACAGAUUGAACCAGCUUGAGAGCAAAAUGUCUGGUAAAGGCCAACAACAACAAGGCCAAACUGUCACUAAGAAUUGUGCUGAGGCUUAAGAAGCCUGGAAAACGUACUGCCACUAAAGCAUACAUGUAACACAAGCUUCGGCAGACGUGGUCCAGAACAAACCCAAGGAAAUUUUGGGGACCAGGAACUAAUCAGACAAGGAACUGAUUAAAACAUUGGCCGCAAAUUGCACUUUGCCCCGCGCUUCAGCGUUUCGGAAUGUCGCGCAUUGGCGUACACUUCGGGAACGUGGUUGACCUACACAGGUGCCAUCAAAUUGGAUGACAAAGAUCCAAAUUAAAGAUCAGUUUUGCUGAAUAAGCAUUGACGCAUACAAACACCCACCAACAGAGCCUAAAAAGGAAAAGAAGAAGGCUGAUGAAACUCAAGCCUAGAGACAGAAGAAACAGCAAACUGUGACUCUUCCUGCUGCAGAUUUGGAUGAUUUUCCAAACAAUUGCAACAAUCCAUGAGCAGUGCUGACUCAACUCAGGCCUAAACUCAUGCAGACCAUAAGGCAGAUGGGCUAUAUAAACGUUUCGCUUUCCGUUUACGAUAUAGUCUACUCUUGUGCAGAAUGAAUUCUCGUAACCAUAGCACAAGUAGAUGUGUUAACUUUAAUCUCAUAGCAAUCUUUAAUCAGUGUGUAACAUUAGGGAGGACUUGAAAGAGCCACCACAUUUCCGAGGCCACGCGGAGUACGAUCGAGUGUACAGUGAACAAUGCUAGGGAGACUGCCUAUAUGGAAGAGCCCUAAUGUGUAAAAUUAAUUUUAGUAGUGCUAUCCCCAUGUGAUUUUAAUAGCUUUAGGAGAAAAAAA
>cluster678.fasta:32
GAACGUAUACGAAUUUUAGGAGCUCAAUACAUUCCUUACUGAUACAAAUUCUUUUAAUGGCCAUCUUCAGACAACAUAAAGAUAUUUUUUUCUAAAUGUACCCUAAACGAACAUGAAUUUUUUUUUUAGUUCCAAUUCCAACAUCACCAUAUGUAGUUGAUGACUUAUUUAGAGUAGAUAGAAAAUCAGCACCUUAAUUGAAUUUGCGUGGAUGAGGCUGGUUCUAAUCACCCAUUAGACAUCGGUAAUUAUACAGUUUUUCCUUUACAAUUAAUUGCCAGGACCUAAAUUGGUAGUCUUGUGGGUGUUGUUUAUGAACUUUUAGAUAUAUGAGUUCGUGUUGUUUAGAUUUCAUCUAAACGAACAAACUAAAAUGUCUGAUAAUGGACCCCAAAAUCAGCGAAUGCACCCCUACGUUUGGUGACCCAGAUUCAACUGGCAGUAACCAGAAUGGAGACGCAGUGGGCAAAGCCCAAGGUUUACCCAAUAAUAUGCGUCUUGGUUCCUCACAAUAAAUUCCCUCGAGGACAAGGCGUUCCAAUUAACACCAAUAGCAGUCCAGAUGACCAAAUUGUACCGAAGAGCUACCAAUUCGUGGUGGUGACGGUAAAAUGAAAGAUCAGUCCAAGAUGGUAUUUACACCGGAACUGGGCCAGAAGCUGGACUUCCCUAUGGUGCUAACAAAGACGGCAUCAUUGGGUUGCAACUGGAGCCUUGAAAUACACCAAAAAUUGGCACCCGCAAUCCUGCUAACAAUGCUGCAAUCGUGCUACAACUUCCAAGGAACAACAUUGUCAAAAGGUUGAAGGGAGCAGAGGCGGCAGUCAAGCCUCUCGUUCCUCAUCACGUAGUCGCAACAGUUAAGAAAUUCAACUCCAGGCAGCAGUAGGGAACUCCCUGCUAGAAUGGCUGGCAAUGGCGGUGAUGCUGCUCUUGCUUUGCUGCUGCUUGACAGAUUGAACCAGCUUGAGAGCAAAAUGUCUGGUAAAGGCCAACAACAACAAGGCCAAACUGUCACUAAGAAUUGCUGCUGAGGCUUAAAGCAGAAAACGUACUGCCACUAAAGCAUACAAUGUAACAAGCUUUGGCAGACGUGGUCCAGAACAAACCCAAGGAAAUUUUGGGGCCAGGAACUAAUCAGACAAGGAACUGAUUACAAACAUUGGCCGCAAAUUGCACAUUUGCCCCAGCGCUUCAGCGUUCGGAAUGUCGCGCAUUGGCAUGGAAGUCACACCUCGGGAACGUGGUUGACCUACACAGGUGCCAUCAAAUUGGAUGACAAAGAUCCAAAUUAAAGAUCAGUCAUUUUGCUGAAUAAGCAUAUUGACGCAUACAAAACAUUCCCACCAACAGAGCCUAAAAGGACAAAAAGAAGAAGGCUGAUGAAACUCAAGCCUCCAGAGACAGAAGAAACAGCAAACUGUGACUCUUUCCUGCUGCAGAUUUGGAUGAUUUCCAAACAAUUGCAACAAUCCAUGAGCAGUGCUGACUCAACUCAGGCCUAAACUCAUGCAGACCAAAGGCAGAUGGGCUAUAUAAACGUUUCGCUUUUCCGUUUACGAUAUAGUCUACUCUUGUGCAGAAUGAAUUCUCGUAAUACAUAGCACAAGUAGAUGUAGUUAACUUUAAUCUACAUAGCAAUCUUUAAUCAGUGUGUAACAUUAGGGAGGACUUGAAAGAGCCACCACAUUUCCCAGGCCACGCGGAGUACGAUCGAGUGUACAGUGAACAAUGCUAGGGAGAGCUGCCUAUAUGGAAGAGCCCUAAUGUGUAAAAUUAAUUUUAGUAGUGCUAUCCCCAUGUGAUUUUAAUAGCUUUUAGGAGAAUGACAAAA
>cluster663.fasta:32
CUAAACGAACAUGAAAUUUAAAACUGUAGCUGUUUCAGAAUGUAGAUAGUAUUGAAGGUAGAAAAGCAUGAUGAGGCUGGUAAACAUAUGUUAUACAGUUUCUUCUUUACGAACCUAAUUGGAGUUGGUGUGAAGAUUAGUAUGACGUUCUGUAAUGCACCCGACUUGGCCGAUUAUGGCAGUAACAGAACCAUAUCCCUGAGGACAAGGCGUUCCAAUUAACCCAAUAGAGUCCAGAUGACCAAAUUGGCUACCAAUACCAGACGAAUUGUGGUGGUGACGGUAAAAUGAAAGAUCGUCCAAGAUGGUAUUCUACUACCUAGGAACUGGGCCAGAAGCUGGACUUCCCUAUGGUGCUAACAAAGAGGCAUAUGGGUUGCAACUGAGGAGCCUUGAAAACAUGCACCCGCAAUCCUGAACAAUGCUGCAAUCGUGCAUCAACAAAAGGUUUAGCAGAAGGAGCAGAGGCGGCAGUCAAGCCUUCUCGUUCCUCUCACGUAGUCGCACAGUUUAAGAAAUUCACUCCAGGCAGCAGUAGGGGAAUUUCCUGCUAGAAUGGCUGGCAAUGGCGGUGAUGCUGCUCUUGCUUUGCUGCUGCUUGACAGAUUGAACCAGCUUGAGAGCAAAAUGUCUGGUAAAGGCCAACAACAACAAGGCCAAACUGUACUAAAAUUGCUGCUGAGGCUUCUAAGAAGCCGGCAAAACGUACUGCCACUAAGAGUACACUCGCAGACGUGGUCCAGAACAAACCCAAGGAAAUUUUGGGGACCAGGAACUAAUCAGACAAGGAACUGAUUACAAACAUUGGCCGCAAAUUGCACAAUUUGCCCCAGCGUUCAGCGUUCGGAAUGUCGCGCAUUGGCAUGGAAGUCACACCUUCGGGAACGUGGUUGACCUACACAGGUGCCAUCAAAUUGGAUGACAAAGAUCCAAAUUCAAAGAUCAGUCAUUUGCUGAUAAGAUUGACGCAUACAAAACAUUCCCACCAACAGAGCCUAAAAGGAAAAGAAGAAGGCUGAUGAAACUCAAGCCUAAGAGACAGAAGAAACAGCAAACUGUGACUCUUUCCUGCUGCAGAUUUGGAUGAUUUUCCAAACAAUUGCAACAAUCCGAGCAGUGCUGACUCAACUCAGGCCUAAACUCAUGCAGACACAAGGCAGAUGGGCUAUAUAAACGUUUCGCUUUCCGUUUACGAUAUAGUCUACUCUGUGCAGAAUGAAUUCCGUAUACAUAGCACAAGUAGAUGUAGUUAACUUUAAUCUUAGCAAUCUUAAUCAGUGUGUAACAUUAGGGAGGACUUGAAAGAGCCACACAUUUCACCGAGGCCACGGAGUACGAUCGAGUGUACAGUGAACAAUGCUAGGGAGAGCUGCCUAUAUGGAAGAGCCCUAAUGUGUAAAAUUAAUUUAGUAGUGCUAUCCCCAUGUGAUUUUAAUAGCUUUUAGGAGAAUGACAAAAAAAAAU
>cluster650.fasta:32
ACCUAGGUACAAUUCAUCUUUAUGUUUAAACGAACAUAAAUUAUUUUGGCACUGAUAACACUCGUAUGUGAGUUACACACCAAAGUGUGUAGAGGUAAGUACUUAAGAACUGCUGGAAAUCAGGAUCAUCAUCCUUAGCUGAAAAAUUGCACUGACUUGCUUUAGCACUCAAUUUGCUUUGCUUGUCCUGAGGUAAAUCAGAGAUCAGUUCACCUAAACUGUCUCAGACAAGAUCAAGAACUUUCUUCUUUUGCAAUAGUGUUUAUAACUUUCAAAGACAGAAUGAUUGAACUUCAUUAAUUGACUUUAUUGUGCUUUUCUUGUAUUCCUUGUUUAUUAUGUUAUCUUGUCUUGAACUGCAAGAUCAAUGAAACGAACAAAUUUGAACAACUGUAGCUGCAUUUGUGACGUGUUCCUUCUAUCUAAAUGGUAUUAGAGUGAGCUAGAAAUCAGCACCUUUAAUUGAAUUGUGCGUGGAUGAGGCUGGUUCUAAUCACCCAUUCAGUACAUCGAUAUGGUAAUUAUACAGUUUCCUACUACAAUUAAUUGCCAGGAACCUAAUUGGGUAGUGUAGUGUGUUCUUCAUGAAGAUUUUAGAGUAUCAUGAGUUCGUGUUGUUUAGAUUUCAUAAACGAACAAAUAAAGUUAUGGACCCAAAAUCAGCGAACCCAUUACGUUUGGACCUCAGAUUCAACUGGCAGUAACCAGAAUGAGAACGCAGUGGGCGCGAUCAAACAACGUCGGCCCAAGGUUUACCCAAUAAUACUGCGUUUGGUUCAUGGCAAGGAAGACCUAAUCCCGAGGACAAGGCGUUCCAAUUAACACCAAUAGCAGUCCAGAUGACCAAAUUGGCACCCGAAGAGCUACCAGACGAAUCGGUGGUGACGGUAAAUGAAAGAUUCGUCCAAGAUGGUAUAUACCAGGAACUGGCCAGAAGCUGGACUUCCCUAUGGUGCUAACAAAGACGGCAUCAUAUGGGUGCAACUGAGGAGCCUGAAUACACCAAAAGAUUGGCACCCGCAAUCCUGCUAACAAUGCUGCAAUCGUGCUAACUUCCAAGGAACAACAUUGCCAAAAGGCUUUAGCAGAAGAGCAGAGGCGGCAGUCAAGCCUCUCGUUCCUCAUCACGUAGUCGCAACAGUUUAAAAUAACCAGGCAGCAGUAGGGAUCUCCUGCUAGAAUGGCUGGCAAUGGCGGUGAUGCUGCUCUUGCUUUGUGCUGCUACAGAUUGAACCAGCUUAGAGCAAAAUGUCUGGUAAAGGCCAACAACAACAAGGCCAAACUGUCAAAAAUUGUGCUGAGGCUUCUAAGAAGCCUCGGCAAAACGUACUGCCACUAAAGAUCAAUGUAACACAAGUUCGCAGACGUGGUCCAGAACAAACCCGAAAUUUGGGACCAGGAACUAAUCAGACAAGGAACUGAUUACAAACAUUGGCCGCAAAUUGCACAAUUUGCCCCAGCGCUCAGCGUUUCGGAAUGUCGCGCAUUGGCAUGGAAGUCACACCGGAACGUGGUUGACCUACACAGGUGCCAUCAAAUUGGAUGACAAAGAUCCAAAUUUAAAGAUCGUCAUUCUGAAUAAGCAUUGACGCAUACAAAAUCCCACCAACAGAGCCUAAAAGGACAAAAAGAAGAAGGCUGAUGAAACUCAAGCCUCAGAGACAGAAGAAACAGCAAACUGUGACUUUUUCCUGCUGCAGAUUUGGAUGAUUUCCAAACAAUUGCAACAAUCACGAGCAGUGCUGACUCAACUCAGGCCUAAACUCAUGCAGACCCAAGGCAGAUGGGCUAUAUAAACGUUUUGCUUUCCGUUUACGAUAUAUCUCUUGUGCAGAAUGAAUUCUAUAGCACAAGUAGAUGUAGUUAACUUUAAUCUCACAUAGCAAUCUUUAAUCAGUGUGUAACAUUAGGAGGACUUGAAAGAGCCACCACUUCCCGAGGCCACGCGGAGUACGAUCGAGUGUACAGUGAACAAUGCUAGGGAGAGCUGCCUAUAUGGAAGAGCCCUAAUGUGUAAAAUUAAUUUUAGUAGUGCUAUCCCAUGUGAUUUUAAUAGCUUUUGGAGAAUGACAAAA
>cluster644.fasta:32
UCAAAUGUGUCAAAAUCCAGAACAAGGACCUGCCUAAUCUAUACAAAUAGGUGUAAAGCGACUUGCUGAGAGAAAACAGAGAGAUUUUUUCUUUAAUUGAAUUGUGCGUGAUGAGGCGUUAAACACCAUUCAGUUUUUACAAUUAAUGCAGGAACCAAAUGGAUUGUAGUGCGUUGUUCGUUAUGAAGACUUUAUGAGUUCUGUUGUUUUGAUUCUCUAAACGAACAAACUAAAAUGAGCCCAAAAUCAGCGAACCCCAUAGUUUGGCAUUAUGGCAGUAACAGAAUAGAACCGUGGGGCGCGAUCAAACAACGUCGGCCCCAAGGUUUACCCAAAUAUCUUUCCCGAUCCGAGUCCAAUUAACACCAUAGCAGUCCAGAUGACCACUACCGAAGAGCUACCAGACGAAUCGUGGUGGUGACGGUAAAGAAAUCAGUCCAAGAUGGUAUUUCGAGGCAGCAAAGACGGCAUCAUAGUAGGCUAACAAACACAAAAUGCUUCACAAAUGAAAAGUAGGAGGCGGCAGUCAAGCCCUCUUCAUCACGUAGUCGCAACAGUUUAAGAAAUUCAACUCCAGGCAGCAGUAGGGGAACUCGCUAGAAUGCUGGCAAUGGCGGUGAUGCUGCUUUGCUUUGCUGCUGCUUGACAGAUUGAACCAGCUUGAGAGCAAAAUGUCUGGUAAAGGCCAACAACAACAAGGCCAAACUGUUCACUAAGAUUGCUGCUGAGGCUUUAAGAAGCCUUGCAAAACGUACUGCCACUAAACAAUGUAACAAAUUCGGCAGACGUGGUCCAGAACAAACCCAGAAUUUUGGGGACAGGAACUAAUCAGACAAGGAACUGAUUACAAACAUUGGCCGCAAAUUGCACAAUUUGCCCCAGCGCUUCAGCGUUCUUCGGAAUGUCGCGCAUGGCAUGGAAGUCACACUCGGGAACGUGGUUGACCUACACAGGUGCCAUCAAAUUGGAUGACAAAGAUCCAAAUUUAAAAUAGUCUUUGCUGAAUAAGCAUUGACGCAUACAAAACAUCCCACCAACAGAGCCUAAAAAGGACAAAAAGAAGAAGGCUGAUGAAACUCAAGCCUUCCAGAGACAGAAGAAACAGCAAACUGUGACUCUUUUCCUGCUGCAGAUUUGGAUGAUUUCCAAACAAUUGCAACAAUCCAUGAGCAGUGCUGACUCAACUCAGGCCUAAACUCAUGCAGACAACAAGGCAGAUGGGCUAUAUAAACUUUUCUUUCUUUUACGAUAUAGUCUACUUGUGCAGAAUGAAUUCUCGUAACUACAUAGCACAAGUAGAUGUAGUUAACUUUAAUCUCAAGCAAUCUUUAAUCAGUGUGUAACAUUAGGGAGGACUUGAAAGAGCCACCACUUCCGAGGCCACGCGGAGUACGAUCGAGUGUACAGUGAACAAUGCUAGGGAGAGCUGCCUAUAUGGAAGAGCCCUAAUGUGUAAUUAAUUUAUUUUAGUAGUGCUAUCCCAUGUUUUUAAUAGCUUUUAGGAACAAAU
>cluster627.fasta:32
AUAUAAACUUAAUUAAAAUUUUUUUGGCAUGAUAACCUUGUGGUUCACCAAGGUGUUAGAGGUACAACAGUACUUAAAAAUCUUCAUCCCUAGCUGAUAACAAAUUGCACUGACUUGCUUUAGCACUAUUUUGCUUGUCCUGACGGCGUAAACACCUAUCAGUCGUGCCAGAUCAGUUUCAAUUCAGACAAGAGGAAGUAAAAUUUACUCAUUUUGUUGGCAAUAGUGUUUAUAACUUACACUAAAGAAAGACAGAAUGAUUGAACUUCAUUAAUUGACUUCUAUUGUGUUUCCUUUUGCUAUCCUUGUUUAAUUAUGCUUUAUUUUGUUCCUUGAACAAGAAACUUGUCACGCCUAAACGAACAUGAAAUUUUUUUUUAACAACUGUAGCUGCAUUUCACCAAGAAUGUAGUUACAUCAACCAUAUGUAGUUGAUGACCGCAUUCUAAAUGGUAUAUUAGAGUAGGAGCUAGAAAAUCCCCUUUAAUUGAAUUGUGCGUGGAUGAGGCUGGUUCUAAAUCACCCAGUACAUCGAUAUGGUAAUUAUACAGUUUUUACUUUACAAUUAAUUGCCAGGAACCUAAAUUGGGUUGUAGUGCGUUGUUCGUUAUGAAGACUUUUUAGAGUAUCAUGAGUUCGUGUUGUUUUAUCAUCUAAACGAACAAACUAAAAUGUCUGAUAAUGGACCCCAAAAUCAGCGAAAUGCACCCCCAUUACGUUUGGUGGACCAGAUUCAACUGGCAGUAACCAGAAUAGAACGCAGUGGGGCGCGAUCAAAACAACGCGGCCCCAAGGUUUACCCAAUAAUACUGCGUUUGGUUCCCUCCAUGGCAAGGAAGACCUUAAAUUCCCCGAGGACAAGGCGUUCCAAUUAACACCAAUAGCAGUCCAGAUGACCAAAUUGGCUACUACCGAAGAGCUACCAGACGAAUCGUGGUGGUGACGGUAAAUGAAAGAUUCAGUCCAAGAUGGUAUUUACUACCAGGAACUGGGCCAGAAGCUGGACCCUAUGGUGCUAACAAAAACGGCAUCAUAGGGUUGCAACGGGCUAAUACACCAAAAUUGGCACCCGCAAUCCUGCUAACAAUGCUGCAAUCGUGCUACAUCAGAAAUUGCAAAAGGCUUUACGCAGAAGGAGCAGAGGCGGCAGUCAAGCCUCCUUCAUCACGUAGUCGCAACAGUUUAAAUUCAACCCAGGCAGCAGUAGGGAACUUCCGCUAGAAUGGCUGGCAAUGGCGGUGAUGCUGCUCUUGCUUUGCUGCUGCUUGACAGAUUGAACCAGCUUGAGAGCAAAAUGUCUGGUAAAGGCCAACAACAACAAGGCCAAACUGUCACUAAAAUGCUGCUGAGGCUUCUAAGAAGCCUGGCAAAACGUACUGCCACUAAACAAUGUAACACAAGCUUCGCAGACGUGGUCCAGAACAAACCAGAAUUUUGGGGACCAGGAACUAAUCAGACAAGGAACUGAUUACAAACAUGCCAAAUUGCACAUUUGCCCCAGCGUUCAGCGUUUCGGAAUGUCGCGCAUUGGCAUGGAAGUCACACCCGGGAACGUGGUUGACCUACACAGGUGCCAUCAAAUUGGAUGACAAAGAUCCAAAUUUAAAUCAAGUCAUUUGCUGAAUAAGCAUAUUGACGCAUACAAAACAUUCCCACCAACAGAGCCUAAAAAGGACAAAAGAAGAAGGCUGAUGAAACUCAAGCCUUAGAGACAGAAGAAACAGCAAACUGUGACUUUUUCCUGCUGCAGAUUUGGAUGAUUUCCAAACAAUUGCAACAAUCCAUGAGCAGUGCUGACUCAACUCAGGCCUAAACUCAUGCAGACACAAGGCAGAUGGGCUAUAUAACGUUUCGCUUUUCCGUUUACGAUAUUUACUCUUGUGCAGAAUGAAUUCUCGUAACAUAGCACAAGUAGAUGUAGUUAACUUUAAUCACAUAGCAAUCUUUAAUCAGUGUGUAACAUUAGGGAGGACUUGAAAGAGCCACCACAUUUCCAGGCCACGCGGAGUACGAUCGAGUGUACAGUGAACAAUGCUAGGGAGAGCUGCCUAUAUGGAAGAGCCCUAAUGUGUAAAAUUAAUUUUAGUAGUGCUAUCCCAUGUGAUUUUAAUAGCUUCUAGGAGAAUGACAAAAA
>cluster403.fasta:32
ACCCCAGAAAAAACAAAUUUGUGUUGAAAUGGACUAAGUAAUGAUCACAUCAACCAUAUGUGUCUUUUAAAUGGUAUUAGAGUAGGAAAAAACAUAGAAUUGUGCGUGGAUGAGGCGUAAAUCACCCAUUCAGUACAUCGAUAUGGUAAUUAUACAGUUUCCUUUACUUUACAAUUAAUUGCCAGGAACCUAAUUGGGUAGUCUGUAGUGCGUUGUCGUAUUAGAGUAUCAUGAGUUCGUGUUUUUAGAUUUUAAACGAACAAAUAAAUGUCUGAUAAUGGACCCAAAUCAGCGAAAUGCACCCAUACGUUUGGUGGACCAGAUUCAUGGCAGUAACCAGAAGAACGCAGUGGGCGGAAAACAACGCGGCCCCAAGGUUUACCCAAUAAUACUGCGUUGUUCCUCCCUGGCAAGGAAGACCUAAUUCCCUCGAGGACAAGGCGUUCCAAUUAACACCAAUAGCAGUCCAGAUGACCAAAUUGGCUACGAGAGCUACAGACGAUCUGGUGGUGACGGUAAAAUGAAAGAUCAGUCCAAGAUGGUAUUUACUACCUAGGAACUGGGCCAGAAGCUGGAUCCCUAUGGUGCUAACAAAGACGGCAUCAUAUGGGUUGCAACUGAGGAGCCUUGAAAUACACCAAAAGAUUUGGCACCCGCAAUCCUGCUAACAAUGCUGCAAUCGUGCUACAUCAAGGAACAACAUUGCAAAGGCUUUAGCAGAAGGGCAGAGGCGGCAGUCAAGCCUCUCGUUCCUCAUCACGUAGUCGCAACAGUUUAAAAAUUCAACCCAGGCAGCAGUGGGAACUCCUUAGAAUGGCUGGCAAUGGCGGUGAUGCUUUUGCUUUGCUGCUGCUUGACAGAUUGAACCAGUUGAGAGCAAAUGUCUGGUAAAGGCCAACAACAACAGGCCAAACUGUCAAGAAUGCUGCUGAGGCUUCUAAGAAGCCGCAAACGUACUGCCACUAAAGCAUCAUGUAACACAAGCUUCGGCAGACGUGGUCCAGAACAAACCCAAGGAAAUUUUGGGGACCAGGAACUAAUCAGACAAGGAACUGAUUACAAACAUUGGCCGCAAAUUGCACUUUGCCCCAGCGCUUCAGCGUUUCGGAAUGUCGCGCAUUGGCAUGGAAGUCACACCUUCGGGAACGUGGUUGACCUACACAGGUGCCAUCAAAUUGGAUGACAAAGAUCCAAAUUUCAAAGAUCAGUCAUUUGCUGAAUAAGCAUUGACGCAUACAAAACAUUCCCACCAACAGAGCCUAAAAAGGAAAAAGAAGAAGGCUGAUGAAUCAAGCCUGAGAGACAGAAGAAACAGCAAACUGUGAUUUUUCCUGCUGCAGAUUUGGAUGAUUUCUCCAAACAAUUGCAACAUCCAUGAGCAGUGCUGACUCAACAGGCCUAAACUCAUGCAGACAAGGCAGAUGGGCUAUAUAAACGUUUCGUUUCCGUUUACGAUAUAGUCUACUUGUGCAGAAUGAAUUCUCGUAACUCAUAGCACAAGUAGAUGUAGUUAACUUUAAUCUCACAUAGCAAUCUUUAAUCAGUGUGUAACAUUAGGGAGGACUUGAAAGAGCCACCACAUUCCGAGGCCACGGAGUACGAUCGAGUGUACAGUGAACAAUGCUAGGGAGAGCUGCCUAUAUGGAAGAGCCCUAAUGUGUAAAAUUAAUUUUAGUAGUGCUAUCCCCAUGUGAUUUUAAUAGCUUCUUAGGAGAAUGACAAAA
>cluster31.fasta:32
UAGUAAGAACAAAAAAUGUCUGAUAAUGACCCAAAAUGCCCUACGUUCUAACUGGCAGUAACAAUAGGGAACAACGUCGGCCCCAGGUUUACCCAAUAAUGGUCUGUUACCGCAAGGAAGACAAUCCCUCGAGGACAAGGCGUUCCAAUUAACACCAAUAGCAGUCCAGAUGACCAAAUUGCAGACCAACGAUGUGUGGUGACGGUAAAAUGAAAGAUUCUCCAGAUUUACGGAGGUCCCUAUGGUGCUAACAAAGAGGCAUCAUAUGGGUUGCAACUGGAGCCUUGAAUACACCAAACAACCUAAAAUGCAAUCGUGCCAGAAAUUGCAAAAGGCUUCUACGCAGAAGGGACAGAGGCGGCAGUCAAGCCUCUUUACACGUAGUCGCAACAGUAAAAAAUAAUCCGCGAGAGGGAUCAAUGGCUGGCAAUGGCGGUGAUGCUGCUCUUGCUUUGCUGCUGCUUGACAGAUUGAACAGCUAGAGCAAAAUGUCGAAAGGCCAACAACAACAAGGCCAAACUGUCACUAAAAUAGGCUUAAAAGGAAAACGUCCAUAAUAACAUAGACGUGGUCCAGAACAAACCCGAAUUUGGGACCAGGAACUAAUCAGACAAGGAACUGAUUACAAACAUUGGCCGCAAAUUGCCUUUCCCAGCGCUUCAGCGUUUCGGAAUGUCGCGCAUUGGCUGGAAGUCACACCUCGGGAACGUGGUUGACCUACACAGGUGCCAUCAAAUUGGAUGACAAAGAUCCAAAUUAAGAUGUUUUGCUGAAUAAGCAUUACAAACCCACCAACAGAGCCUAAAAAGAAGAAGGCUGAUGAAACGCAGAGACAGAAGAAACAGCAAACUGUGACUCUCCUGUAGAUUUGAUGAUUUCCAAACAAUUGCAACAAGAGCAGUGCUGACUCAACUCAGGCCUAAACUCAAACAAGGCAGAUGGGCUAUAUAAACGUUUUUCCGUUUACGAUAUAGUCUACUCUGUGCAGAAUGAAUUAAUAGCACAAGUAGAUGUAGUUAAUUUAAUCAUAGCAAUUUUAAUCAGUGUGUAACAUGGAGGACUUGAAAGAGCCACCACUUCACCGAGGCCACGCGGAGUACGAUCGAGUGUACAGUGAACAAUGCUAGGGAGAGCUGCCUAUAUGGAAGAGCCCUAAUGUGUAAAAUUAAUUUAGUAGUGCUAUCCCAUGUGAUUUUAAUAGCUUCUAGGAGAAUGACAAAAACCCUCAUCCC
>cluster316.fasta:32
UACCAAAUAAUCAGAAUUGUAGUUUUAGAGUACAUGAGUUCGGUUGUUAGAUUUUAAACGAACAAAUAAAAUGUCUGAUAAUGGACCCAAAUCAGCGAAAUGCACCCGCAUUACGUUUGGUGGACCUCAGAUUCAACUGGCAGUAACCAGAAUGAGAACGCAGUGGGGAAAAACGUCGGCCCCAAGGUUUACCCAAUAAUACUGCGUCUUGGUUCUCACUCACUGGCAAGGAAGACCUUAAAUUCCCUCGAGGACAAGGCGUUCCAAUUAACACCAAUAGCAGUCCAGAUGACCAAAUUGGCUACUACCGAAGAGCUACCAGACGAAUUCGUGGUGGUGACGGUAAAAUGAAAGAUCCAGUCCAAGAUGGUAUUUUACUACCUAGGAACUGGGCCAGAAGCUGGACUUCCCUAUGGUGCUAACAAAGACGGCAUCAUAUGGGUUGCAACUGAGGAGCCUUGAAUACACCAAAAGAUUGGCACCCGCAAUCCUGCUAACAAUGCUGCAAUCGUGCUACAACUCCAAGGAACAACAUUGUCAAAAGGCUUCGCAGAAAGGGAAGAGGCGGCAGUCAAGCCCUCUCGUUCCUCAUCACGUAGUCGCAACAGUUUAAGAAAUUCAACUCCAGGCAGCAGUAGGGAUCUCCUGCUAGAAUGGCUGGCAAUGGCGGUGAUGCUGCUCUUGCUUUGCUGCUGCUUGACAGAUUGAACCAGCUUGAGAGCAAAAUGUCUGGUAAAGGCCAACAACAACAAGGCCAAACUGUCACUAAGAAUUGCUGCUGAGGCUUCUAAGAAGCCUCGGCAAAACGUACUGCCACUAAAGCAUAAUACACAAGCUUCGGCAGACGUGGUCCAGAACAAACCCAAGGAAAUUUUGGGGACCAGGAACUAAUCAGACAAGGAACUGAUUACAAACAUUGGCCGCAAAUUGCACAUUUGCCCCAGCGCUUCAGCGUUCGGAAUGUCGCGCAUUGGCAUGGAAGUCACACCUGGAACGUGGUUGACCUACACAGGUGCCAUCAAAUUGGAUGACAAAGAUCCAAAUUAAAGAUCAAGUCAUUUGCUGAAUAAGCAUUGACGCAUACAAAAUUCCCACCAACAGAGCCUAAAAAGGACAAAAAGAAGAAGGCUGAUGAAACUCAAGCCUCAGAGACAGAAGAAACAGCAAACUGUGACUCUUUCCUGCUGCAGAUUUGGAUGAUUUCCAAACAAUUGCAACAAUCCAUGAGCAGUGCUGACUCAACAGGCCUAAACUCAUGCAGACCAACAAGGCAGAUGGGCUAUAUAAACGUUUCCUUUCCGUUUACGAUAUAGUUACUCUUGUGCAGAAUGAAUUCUCGUAACUACAUAGCACAAGUAGAUGUAGUUAACUUUAUUCCAUAGCAAUCUUUAAUCAGUGUGUAACAUUGGGAGGACUUGAAAGAGCCACCACAUUUCCGAGGCCACGCAGAGUACGAUCGAGUGUACAGUGAACAAUGCUAGGAGAGCUGCCUAUAUGGAAGAGCCCUAAUGUGUAAAAUUAAUUUAGUAGUGCUAUCCCCAUGUGAUUUUAAUAGCUUUUAGGAGAAUGACAAAAAACAUCCA
>cluster282.fasta:32
CUAAUUCGUAAACGAACAAAAUUUGAGCCCAAAAAAUGCCCGCAUUACGUUGGGACCUCAGAUUCAAUGCAGUAACCAGAAACAGGGGCGAUCAAACAACGUCGGCCCAAGGUUUACCCAAUAAUACUGCGUCUGGCAAGGAAGACCUAAAUUCCCUCGAGGACAAGGCUUCCAAUUAACACCAAAGUCCAGAUGACCAAAUUGGCUACAAGAGCUACCAGACGAAUUCGUGGUGGUGACGGUAAAUGAAAGAUUCAGUCCAAGAUGGUAUUUUAGGAGGGCCAGAAGCUGGACUUCCCUAUGGUGCUAACAAAGACGGCAUCAUAUGGGUUGCAACUGAGGAGCCUUGAAUACACCAAAAGAUCCCCAAUCCUGCUACAAUGCUGCAAUCGUGCUACACUCAAGGAACAAUUGUCAAAAGGCUUUACGCAGAAGGGAGCAGAGGCGGCAGUCAAGCCUCUUCUCGUUCCUCAUCACGUAGUCGCAACAGUUUAAGAAAUUUAACCAGGCAGCAGUAGGGGAACUCUCCUGCUAGAAUGGCUGGCAAUGGCGGUGAUGCUGCUCUUUUUGCUGCUGCUUGACAGAUUGAACCAGCUUGAGAGCAAAAUGUCUGGUAAAGGCCAACAACAACAAGGCCAAACUGUCACUAAGAAUUGCUGCUGAGGCUUCUAAGAAGCUGGCAAAACGUACUGCCACUAAACAUGUAACACAAGCUUUCGGCAGACGUGGUCCAGAACAAACCCAAGGAAAUUUUGGGGACCAGGAACUAAUCAGACAAGGAACUGAUUACAAACAUUGGCCGCAAAUUGCACAUUUGCCCCAGCGUUCAGCGUUCUUCGGAAUGUCGCGCAUUGGCAUGGAAGUCACACCUUCGGGAACGUGGUUGACCUACACAGGUGCCAUCAAAUUGGAUGACAAAGAUCCAAAUUUUAAAGAUCAAGUCAUUUUGAAUAAGCAUUGACGCAUACAAAACAUUCCCACCAACAGAGCCUAAAAAGGAAAAAGAAGAAGGCUGAUGAAACUCAAGCCUCAGAGACAGAAGAAACAGCAAACUGUGACUCUUUUCCUGCUGCAGAUUUGGAUGAUUUUCCAAACAAAUUGCAACAAUCCAUGAGCAGUGCUGACUCAACUCAGGCCUAAACUCAUGCAGACCAAGGCAGAUGGGCUAUAUAAACGUUUUCGCUUUCCGUUUACGAUAUAUGUCUACUCUGUGCAGAAUGAAUUCUCGUAACAUAGCACAAGUAGAUGUAGUUAACUUUAAUCCAAGCAAUCUUUAAUCAGUGUGUAACAUUGGAGGACUUGAAAGAGCCACCACAUUUCGAGGCCACGGAGUACGAUCGAGUGUACAGUGAACAAUGCUAGGGAGAGCUGCCUAUAUGGAAGAGCCCUAAUGUGUAAAAUUAAUUUUAGUAGUGCUAUCCCCAUGUGAUUUUAAUAGCUUCUAGGAGAAUGACAAAAAA
>cluster280.fasta:32
CACUUUCGAUUUUAAUUUUUAAACAACUACAAUUUUUUUUCGUGUUUUCGAAUUCUUUGUGUGGUAUCCAUCACAAAUUCAAUAUUUUGUUGUUUACCCUUAUUUUUUUUAUUUUUCAUAAUCAUAAAAAAACGAAUUUAGGACUUAAAAUAGCCGCAUUUCACCAAAUAUACCAUUAAGCACAGAGUAGGAGCUAGAAGCCUUUAAUGAAUUGUGCUGGGAGAGCUGCUUAUAUGGAAGCCCUAUGUUUAAAAUUAAUUCCAGACCUAAAUGUGUUGUAGUGCUUCCAUUAAGUAUCUGAGUUUUAUAAAGACCCAAAUCAGAACCAUACUGGUUGGCAUAGGCAAACAAUAAUAUGCGAAGCAUCAAAAAUGCAAUGGCUACCAGGAGAUAAAGUUCCAGAACUGGCCAGAAGCUGGUCCUAUGUGUAAUCCCAAUCUUAACAUGCUGCAAUUUACAUCAAUUGCAAAAGGAGCAGAGGCGGCAGUCAAGCCUUUUCUGCUCCUCUCACGUAGUCCAAAUUAAAUGCAGAGGAGAAUGGCGCAUGGGUUUUGGCUGCUUACAAUUAACAGAAAUAGCCACAAAACGCCAAAUAGAAUGUGCUGAGGCUCUAACUGAACUGAGAGGGUCCAGAACAAACCGGAAUUUGGCGGAAUAACAGACAAGACUUUAAACAUGCCAAUUCCGCUCGGGCCCAUCAUCAAAUUGGAUGACAAAGAUCCAAAUAAAGAAAACAAAAAAGACAGAAGAAACAGCAAACUGUGACUUUUGCUGCAGAUUUGGAUGAUUUCCAAACAAUUGCAACAAUCGAGCAGUGCUGACUCAACCAAGGUAAAUUCUUCCGUUACGAUAUAAACUAAGUUUUAAUCAUGUGUCUUGAACCCCGAAGAUGGUAAGAGAGGCCCUAAUGUUAAAAUUAUCCUUAUAA
>cluster250.fasta:32
GGUAACUUAUCAUAUGUGGGUUUUAAUGAUAUUAUUUAAUUGAAGGAUUGUGUGCGUUGUUCGUCAUGAAGACUUUUAGAGUAUCAUGUGUUUUUUUUUCAAACGAACAAACUAAAAUGUCUGAUAAUGGACCCAAAAUCAGCGAACCUACGUUUGGUGUAUGGCAGUAACCAGAAUGAGAACGCAGUGGGGCGCGAUCAAAAAGUCGGCCCAAGGUUUACCCAAUAAUACUGCGUCUGUCCUAUGGCAAGGAAGACCUUAAAUUCCCGAGGACAAGGCGUUCCAAUUAACACCAAUAGCAGUCCAGAUGACCAAAUUGGCUACUAAUACAAGAUUCGUGGUGGUGACGGUAAAUGAAAGAUCAGUCCAAGAUGGUAUUACUACCUAGGAACUGGGCCAGAAGCUGGACUUCCCUAUGGUGUAACAAAGGUGGGUUGCAACUGAGGGAGCCUUGAAAUACACCAAAAGAUUCCCCAAUCAACAAUGUGCAAUCGUGCUCCAAGAAAUUGCAAAAGGCUUUACGAGGGAGCAGAGGCGCAGUCAAGCCUCUUCCUCAUCACGAGUCGCAACAGUUUAAAAUUCGCAGCAGUAGGGGAAUUCUCCUCUAGUGGCAAUGGCGGUGAUGCUGCUCUUGCUUUGCUGCUGCUUGACAGAUUGAACCAGCUUGAGAGCAAAAUCUGGUAAAGGCCAACAACAACAGCAAAGAAUUUUGGUUAAAGCGAAAACGUACUGCCACUAAAGCAAAUGUAACACAAGCUUGCAGACGUGGUCCAGAACAAACCCAAGGAAAUUUUGGGGACCAGGAACUAAUCAGACAAGGAACUGAUUACAAACAUUGGCCCAAAUUGCACAUUUGCCCCAGCGCUUCAGCGUUCUUCGGAAUGUCGCGCAUUGGCAUGGAAGUCACAGGGAAGGUUGACCUACACAGGUGCCAUCAAAUUGGAUGACAAAGAUCCAAAUUUCAAAGAUAGUCAUUUGCUGAAUAAGCAUUGACGCAUAAAAACCCAACAGAGCCUAAAAAGAAAAAAGAAGAAGGCUGAUGAAACUCAAGCCUUAGAGACAGAAGAAACAGCAAACUGUGAUCUUUUCCUGCUGCAGAUUUGGAUGAUUUCCAAACAAUUGCAACAAUCCAGAGCAGUGCUGACUCAACUCAGGCCUAAACCAUGCAGACAUCAAGGCAGAUGGGCUAUAUAAACGUUUCGCUUUCCGUUUACGUAUAUAGUCUCUUGUGCAGAAAAUCUCGUAACAUAGCACAAGUAGAUGUAGUUACUUUAAUCAUAGCAAUUUUAAUCAGUGUGUAACAUUGGGAGGACUUGAAAGAGCCACUUCACCGAGGCCACGGGAGUACGAUCGAGUGUACAGUGAACAAUGCUGGGAGAGCUGCCUAUAUGGAAGAGCCCUAAUGUGUAAAAUUAAUUUAGUAGUGCUAUCCCAUGUGAUUUUAAUAGCUCUUAGGAGAAUGACAAAAAAU
>cluster240.fasta:32
UAAUGUCUUUGGAUGAAAUAAAUGUUUACCAUAAUAUGAAUACUGCAUCCAGACGUGUGUGGUAAAAGGAACGCUUCUAAGCUUAUUAUUUGAAGGGGCGGUCAACUCUUCUCGUUCCUCAUCACGUAGUCGCAACAGUUAAAAAUUCAACUCCAGGCAGCAGUAGGAACUUUCCUGCUAGAAUGGCUGGCAAUGGCGGUGAUGCUGCUCUUGCUGCUGCUUGACAGAUUGAACCAGCUUGAGAGCAAAAUGUCUGUAAAGGCCAACAACAACAAGGCCAAACUGUUAAGAAAUUGCUGCUGAGGCUCUAAGAAGCGCAAAACGACUGCCACUAAAGCAUACAUACAGCUUGCAGACGUGGUCCAGAAAAACCCAGGAAUUUUGGGGCCAGGAACUAAUCAGACAAGGAACUGAUUACAAACAUUGGCCGCAAAUUGCACAAUUUGCCCCAGCGUCUUCGGAAUGUCGCGCAUUGGCAUGGAAGUCAUGGAACUGUUGACCUACACAGGUGCCAUCAAAUUGGAUGACAAAGAUCCAAAUUAAAGAAAGUCAUUUGCUGAAUAAGCAUUGACGCAUACAAAACUCCCACCAACAGAGCCAAAAAGACAAAAGAAGAAGGCUGAUGAAACUCCAGAGACAGAAGAAACAGCAAACUGUGACUUUUCUGCAGAUUUGAUGAUUUUCCAAACAAUUGCAACACUGAGCAGUGCUGACUCAACUCAGGCCUAAACUCAUGCAGACACAAGGCAGAUGGGCUAUAAACGUUCGCUUUCCGUUUACGAUAUAUUUUGUGCAGAAUGAAUCUCGUAACUCAUAGCACAAGUAGAUGUGUUAUUAUCAAAAUUUUAAUCAGUGUGGAGGACUUGAAAGAGCCACUUCCGGAGUACGAUCGAGUGUCAGUGAACAAUGCUAGGGACUGCCUAUAUGGAAGAGCCCUAAUGUGUAAAAUUAAUUUAGUAGUGCUAUCCCAUGUGAUUUUAAUAGCUUCUUAGGAGAAACAA
>cluster158.fasta:32
UUGUAGGCUUGUCACCCCGGUAGCAGGUGACUCAGUUUGCUGCAGUCGUACAGGUGCAACUAUAAAUAAACUCCAGUAGCAGUGCAAUUUCAGUAUGAUGACUUUAAAAUAUAUUAUGAGGACUUUAUCUGAUUUAACAAUUAAAAUUUAUCUAAGUAACUAGAAUAAUUAAUUAGAUGAAGAGCAACUGAGAUUGAUAACAUUUUUUGGCACUGAUAAUGUGAGCUUAUCCAAGAGUGUGUUAGAGGUACAAGUACAAAACUUGCUCUGGAACAUCAGGGCAAUUCGUAAAAAAUUUGCACUUAUUUUUGCUUGUCCUGACGGUAAAUAUCAGUACGUGCCAGAUCAGUUUCCCUAAACGUUAGACAAGGAAUUUUUUUGGCAUUUUAUACUUUCCACUCAAAGAAAGACAGAAUGAUUGAACUUUUAAUUGACUUCUAUUUGUGCUUUUUUGUAUUCCUGUUUUAAUUAUGCUUAUUAUCUUUGUCUGAAAUAAACACGCCUAAACGAACGAAAUUUUUUAAAAGUUCUAUUCUAAAUGGUAUAUUAGAGUAGGAGCUAGAAAAUCAGCACCUUUAAUUGAAUUGUGCGUGGAUGAGGCUGGUUAAAUCACCCACAUCGAUAGAAUUAUACAGUUUCCUUUCUUUUACAAUUAAUUGCCAGGAACCUAAAUUGGGUAGUCUUGUGGUGUUUUAUGAAGACUUAGAGUAUCAUGAGUUCGUGUUGUUUUAGAUUUCAUCUAAACGAACAAAUAAAAUGUGAUAAUGGACCCAAAAUGGAAUGCACCCCUACUUUGGUGGCCCAUUCAACUGGCAGUAACCAGAAUAGAGAACGCAGUGGGCGCGAUCAAACAACGUCGGCCCCAAGGUUUACCCAAUAAUACUGCGUCUGUUCCUCCAUGGCAAGGAAGACCUUAAAUUCCCGAGGACAAGGCGUUCCAAUUAACACCAAUAGCAGUCCAGAUGACCAAAUUGGCUACUACCGAAGAGCUACCAGACGAAUUCGUGGUGGUGACGGUAAAAUGAAAGAUCUCAGUCCAAGAUGGUAUUUUACUACCAGGAACUGGGCCAGAAGCUGGUUCCCUAUGGUGCUAACAAAGAGGCAUCAUAGGGUUGCAACUAGGGCUAAUACACCAAAACACCCGCAAUCCUGCUAACAAUGCUGCAAUGUGCUAUCCAAGGAACUAUUGCAAAGGCUUACGCAGAAGGGAGCAGAGGCGGCAGUCAAGCCUUUCUCGUUCCUCAUCACGUAGUCGCAACAGUUUAAAAUACCAGGCAGCAGUAGAUCCUGCUAGAAUGGCUGGCAAUGGCGGUGAUGCUGCUCUUGCUCUGCUGCUGCUUGACAGAUUGAACCAGCUUGAGAGCAAAAUGUCUGGUAAAGGCCAACAACAACAAGGCCAAACUGUCAUAAAUUGCUGCUGAGGCUUCUAAGAAGCCUCGGCAAAACGUACUGCCACUAAAGCAUACAAUGUAACACAAGCUUCGGCAGACGUGGUCCAGAACAAACCCAAGGAAAUUUUGGGGACCAGGAACUAAUCAGACAAGGAACUGAUUACAAACAUUGGCCGCAAAUUGCACAAUUUGCCCCAGGUUCAGCGUUUUCGGAAUGUCGCGCAUUGGCAUGGAAGUCACACCUUCGGGAACGUGGUUGACCUACACAGGUGCCAUCAAAUUGGAUGACAAAGAUCCAAAUUUCAAAGAUCAAGUCAUUUGCUGAAUAAGCAUUGACGCAUACAAAACAUUCCCACCAACAGAGCCUAAAAAGGACAAAAAGAAGAAGGCUGAUGAAACUCAAGCCCCGCAGAGACAGAAGAAACAGCAAACUGUGACUCUUCCUGCUGCAGAUUUGGAUGAUUUCUCCAAACAAUUGCAACAAUCCAUGAGCAGUGCUGACUCAACUCAGGCCUAAACUCAUGCAGACCAAAGGCAGAUGGGCUAUAUAAACGUUUCGCUUUUCCGUUUACGAUAUAGUCUACCUUGUGCAGAAUGAAUUUCGUAACUACAUAGCACAAGUAGAUGUAGUUAACUUUAAUCCAUAGCAAUCUUAAUCAGUGUGUAACAUUAGGGAGGACUUGAAAGAGCCACCACAUUCACCGAGGCCACGGAGUACGAUCGAGUGUACAGUGAACAAUGCUGGGAGAGCUGCCUAUAUGGAAGAGCCCUAAUGUGUAAAAUUAAUUUUAGUAGUGCUAUCCCCAUGUGAUUUUAAUAGCUUUUUAGGAGAAUGACAAAAAA
>cluster141.fasta:32
CUCCCAGGUAACAAACAAUGCUGGACUUAGAUGCAUCUGAAUAGUUCUUUUCUCUCUUGAAGAAUUGAACACUUGCAGACAAAAUGUCGUAAGCCAAAAACCCAAAGCAACUCCUCAAUUAUAGACUAAGAUGCUUUUGUAAUUAUGAUGGCCACACUGUCACUAAAAAUGCUCUGGCUUAAAAGCCUUGGCAAAACGUACUGCCACUAAAGCAUACAAUAACAAACUUGCAGACGUGGUCCAGAACAAACCCAAGGAAAUUUUGGGGAGAACUAAUCAGACAAGGAACUGAUUACAAAAUUGCCGCAAAUUGCACAAUUUGCCCAGCGUUUAUUGAUGUCGCGCAUUGGCAUGGAAGUCCCGGGAACGUGGUUGACCUACACAGGUGCCAUCAAAUUGGAUGACAAAGAUCCAAAAAGAACUAGUCAUUGAAUACAAUUGACGCAUACAAAACAUUCCCACCAACAGAGCCUAAAAAGGACAAAAAGAAGAAGGCUGAUGAAACUAAGCCCAAGAGACAGAAGAAACAGCAAACUGUGACUUUUUCCUGCUGCAGAUUUGGAUGAUUUCCAAACAAUUGCAACAAUCCAUGAGCAGUGCUGACUCAACUCAGGCCUAAACUCAUGCAGACAUCAAGGCAGAUGGGCUAUAUAAACGUUUUCGCUUUUCCGUUUACGAUAUAUAGUCUACUUGUGCAGAAUGAAUUCUCGUAACUACAUAGCACAAGUAGAUGUAGUUAACUUUAAUCUCCAUAGCAAUCUUUAAUCAGUGUGUAACAUUAGGGAGGACUUGAAAGAGCCACCACAUUUCCGAGGCCACGCGGAGUACGAUCGAGUGUACAGUGAACAAUGCUAGGAGAGCUGCCUAUAUGGAAGAGCCCUAAUGUGUAAAAUUAAUUUUAGUAGUGCUAUCCCAUGUGAUUUUAAUAGCUUUUAGGAGAAUGACAAAA
>cluster1049.fasta:32
AUUAGAUUCAAACGAACAAUAAAUCAAUAGCGAAAUGCACCUUGGCAGCCCAAGGUUUACCCAAUAAUUGCGUGAUAAGGACGCAAACACCAAUAGUCCAGAUGACCAAAUUGGCUACUACCGAAGAGCUACCAGACGAGGAAAUCAGUCCAAGAUGGUAUUAUACCAGGAAUGGGCCAGAGCUGGACCCCUAUGGUGCUAGGCGGCCUAACACCCCCAAUCCUGCUAACAAUGCUGCAAUCGUGCUCAACAAGGAACAAUUGCAAAGGCUAGGAAGGGCAGUCAAGCCUCUCGUUCCUCAUCACGUAGUCGAACAGUUUAAGAAAUUUACCCGAGUGGAUUUCCUGCUAGAAUGGCUGGCAAUGGCGGUGAUGCUGCUCUUUGCUGCUGCUUGACAGAUUGAACCAGCUUGAGAGCAAAAUGCUGGUAAAGGCCAACAACAACAAGGCCAAACUGUAAGAAAUUGUUGCUGAGGCUUCUAAGAAGCCGGCAAAACGUACUGCCACUAAAGCAGUACAAGCUUCGGCAGACGUGGUCCAGAACAAACCCAAGGAAAUUUUGGGGACCAGGAACUAAUCAGACAAGGAACUGAUUACAAACAUUGGCCGCAAAUUGCACUUUGCCCCAGCGCUCAGCGUUUCGGAAUGUCGCGCAUUGGCAUGGAAGUCACACCUGGGAACGUGGUUGACCUACACAGGUGCCAUCAAAUUGGAUGACAAAGAUCCAAAUAAAGAUCAAGUCUUUGCUGAAUAAGCAUUGACGCACAAAAUCCCCCAACAGAGCCUAAAAAAGAAAAAGAAGAAGGCUGAUGAAACUCAGCCAGAGACAGAAGAAACAGCAAACUGUGAUUUCCUGCUGCAGAUUUGGAUGAUUUCCAAACAAUUGCAACAAUCCAUGAGCAGUGCUGACUCAACUCAGGCCUAAACUCAUAGAAAGGCAGAUGGGCUAUAUAAACGUUUCCUUUUCCGUUACGAUAUAGUCCUUGUGCAGAAUGAAUUUCGUAACUAUAGCACAAGUAGAUGUAGUUAACUUUAACCAGCAAUCUUAAUCAGUGUGUAACUUGGAGGACUUGAAAGAGCCACCACAUUUCACCGAGGCCACGCGAGUACGAUCGAGUGUACAGUGAACAAUGCUAGGGAGAGCUGCUAUGGAAGAGCCCUAAUGUGUAAAAUUAAUUUUAGUAGUGCUAUCCCCAUGUGAUUUUAAUAGCUUUUAGGAGAAUGACAAAAA
>cluster1012.fasta:32
UUCAACAAUAGGUACUGACCAGCUUGAGACAAGUAAGAAAACAGCAAACUCAAAGAAUGCUGAGGCUUUGGCAGAAAAACCCAGAAUUUUGGGACAGGAUAAAGACAGGACUGAUUACAAACAUUGGCCGCAAAUUGAUCCAGCCUCGGGUUUCGGAAUGUCGCGCAUUGGCAUGGAUACACCUCGGAACUGUGCUGCAUCAAAUUGGAUGACAAAUCAAUUAAAGAUCAAGUUUUGUAUAAGCAUUUGACGCUAAAAAUUCCAACAGAGCCUAAAAAGGACAAAAAGAAGGCUGAUGAAACUACAGAGAAGAAGAAACAGCAAAUGAUUUCUGGUUGUCCAAACAAUUGCAAUCCAUGAGCAGUGCUGACUCAAUCAGCAUCAUGCACCCAAGGCAGAUGGGCUAUAUAAUUUUUCUUUACGUAUAUGUUACUUGUGCAGAAUUCGUAACAUAGCACAAGUAGAUGUAGUAUUCACAAAUUUUGUGUGAAGAGGUGAAAGAGCCCCACAUUUCGCGAGUACGAUGAGUGUACAGUGAACAAUGCUGGGCUGCCUAUAUGGAAGAGCCCUAAUGUGUAAAAUUAAUUAGUAGUGCUAUCCCUGAUUUUAAAGCUUAGAGAUACAAAAAA
>cluster987.fasta:30
AAUAGAAAAAAUUAUUUAACACAAUUAAGAUUCGUGAUUGGGAUCACCCAUUCUACUAGUUUAACAAAAGCACGUUUGUGCUAUUUUGUUUAGAUUCCUAAACGAACAAACUAAAAUGUCUGAUAAUGGACCCAAAAUCAGCGAAUGCACCCGCAUUACGUUUGGUGGACCCAGAUUAUGGCAGUAACCAGAAUGAGACAGUGGGCGCGAUCAAAACAACGGGCCCAAGGUUUACCCAAAAUACUGCGUCUUGGUUCUCAACUGGCAAGGAAGACCUUAAAUUCCCCGAGGACAAGGCGUUCCAAUUAACACCAAUGAGUCCAGAUGACCAAAUUGGCUACUACCGAAGAGCUACCAGACGAUCUGGUGGUGACGGUAAAAUGAAAGAUCUCAGUCCAAGAUGGUAUUUACUACCAAGGAACUGGGCCAGAAGCUGGACUCCCUAUGGUGCUAACAAAGACGGCAUCAUUGGUUGCACUGAGGCUGAAUACACCAAAAGAUCUUGGCACCCGCAAUCCUGCUAACAAUGCUGCAAUCGUGCUACUUCCAAGGAACAACAUUGUCAAAAGGCUUACGCAGAAGGGAGCAGAGGGCAGUCAAGCCUCUUUCCACGGUCGCAACAGUUUAAGAAAUUCAACCCAGGCAGCAGUAGGGGAUUCCUGCUAGAAGCUGGCAAUGGCGGUGAUGCUGCUCUUGCUUUGCUGCUGCUUGACAGAUUGAACCAGCUUGAGAGCAAAAUGUCUGGUAAAGGCCAACAACAACAAGGCCAAACUGUCACUAAGAAUGCUGCUGAGGCUUCUAAGAAGCCGGCAAAACGUACUGCCACUAAAGCAUGUAACACAAGCUUUCGGCAGACGUGGUCCAGAACAAACCCAAGGAAAUUUUGGGGACCAGGAACUAAUCAGACAAGGAACUGAUUACAAACAUUGCCGCAAAUUGCACAAUUUGCCCCAGCGCUUCAGCGUUUUCGAAAUGUCGCGCAUUGGCAUGGAAGUCACACCUUCGGGAACGUGGUUGACCUACACAGGUGCCAUCAAAUUGGAUGACAAAGAUCCAAAUUUAAAGAUCAAGUCAUUUGCUGAAUAAGCAUUGACGCAUACAAAAUUCCCACCAACAGAGCCUAAAAAGGACAAAAAGAAGAAGGCUGAUGAAACUCAAGCCCAAGAGACAGAAGAAACAGCAAACUGUGACUCUUUUCCUGCUGCAGAUUUGGAUGAUUUCCCAAACAAUUGCAACAAUCCAGAGCAGUGCUGACUCAACUCAGGCCUAAACUCAUGCAGACCAAGGCAGAUGGGCUAUAUAAACGUUUUCGCUUUCCGUUUACGAUAUAGUCUACUCUUGUGCAGAAUGAAUUCUCGUAACUAUAGCACAAGUAGAUGUAGUUAACUUUAAUCUCACAGCAAUUUUAAUCAGUGUGUAACAUUAGGGAGGACUUGAAAGAGCCACCACUUUCACCGAGGCCACGAGUACGAUCGAGUGUACAGUGAACAAUGCUAGGGAGAGCUGCCUAUUGGAAGAGCCCUAAUGUGUAAAAUUAAUUUAGUAGUGCUAUCCCCAUGUGAUUUUAUAGCUUAGGAGAAUGACAA
>cluster967.fasta:30
ACUUCCCAGGUAAACAACUACAUAUUCUUUUCUAAACGAACAAACUAAAAUGUCUGAUAAUGGACCCAAAAUCAGCGAAUGCACCCGCAUUACGUUUGGUGCCAGAUUCAACUGGCAGUAACCAGAAUAGAGCGGGGGCGCGAUAAACAAGCGGCCCCAAGGUUUACCCAAUAUUCGUGUCCGCUUGGCAAGGAAGACCUUAAUCCUCGAGGACAAGGCGCCAAUUAACACCAAUAGAGUCCAGAUGACCAAAUUGGCUACUACCGAAGAGCUACCAGACGAAUCGUGGUGGUGACGGUAAAAUGAAAGAUCAGUCCAAGAUGGUAUUAACCUAGGAACUGGGCCAGAAGCUGGAUCCCUAUGGUGCUAACAAAGACGGCAUCAUGGGUUGCAACUGAGGCCUGAAUACACCAAAAGAUCAUUGGCACCCGCAAUCCUGCUAACAAUGCUGCAAUCGUGCUAAUUCCCAAGGAACAAUUGUCAAAAGUUACGCAGAAGGAGAGGCGGCAGUCAAGCCUCUUCUCUUCCUCAUGUCGCAACAGUUUAAGAAUUCAACCCAGGCAGCAGUAGGGGAACUCUCUAAAUGGCUGGCAAUGGCGGUGAUGCUGCUCUUGCUUGCUGCUGCUUGACAGAUUGAACCAGCUUGAGAGCAAAAUGUCUGGUAAAGGCCAACAACAACAAGGCCAAACUGUCACUAAGAAUUGUGCUGAGGCUCUAAGAAGCCUCGGCAAAACGUACUGCCACUAAAGCAUCAAUGUAACAAGCUUCGGCAGACGUGGUCCAGAACAAACCCAGGAAAUUUUGGGGACCAGGAACUAAUCAGACAAGGAACUGAUUACAAACAUGCCGCAAAUUGCACAAUUUGCCCCAGCGCUUCAGCGUUCGACGCGCAUUGGCAUGGAAGUCACACCUCGGGAACGUGGUGACCUACACAGGUGCCAUCAAAUUGGAUGACAAAGAUCCAAAUAAAGAUCGUCAUUUGCUGAAUAAGCAUUGACGCAUACAAAACCCACCAACAGAGCCUAAAAAGGACAAAAAGAAGAAGGCUGAUGAAACUCAAGCCUCAGAGACAGAAGAAACAGCAAACUGUGAUUUUUCCUGCUGCAGAUUUGGAUGAUUUCUCCAAACAAUUGCAACAAUCCAUGAGCAGUGCUGACUCAACUCAGGCCUAAACUCAUGCAGACAAGGCAGAUGGGCUAUAAACGUUUCGCUUUUCCGUUUACGAUAUAGUCUACUUUGUGCAGAAUGAAUUCUCGUAAUACAUAGCACAAGUAGAUGUAGUUAACUUUAAUCUUAGCAAUCUUUAAUCAGUGUGUAACAUUAGGGAGGACUUGAAAGAGCCACCACUUCCCGAGGCCACGCGGAGUACGAUCGAGUGUACAGUGAACAAUGCUAGGGAGAGCUGCCUAUGGAAGAGCCCUAAUGUGUAAAAUUAAUUUUAGUAGUGCUAUCCCAUGUGAUUUUAAUAGCUUUAGGAGAAUGACAAAAAC
>cluster93.fasta:30
CCGGUACUCUAGAUAGAUAAGAUUUUGCAUGUUUAACUAAAAACAGAAUGAUUGAACUUCUUAAUGACUUUAUUUGUGCUUUUAGCCUGCUUUAUUUCUGAAUGCAAGAUAAUGAAAACGCCUAAACGAACAUGAAAUUUUAGGCAUUUAAUUGUCCAAUCAACCUGUUGAUGACGUUAAUGGUAAGAGUAGAAAAAGCACUGAAUUGUGCGGCUUACAGUUUACCUUUUCAUUCGGAACUAAAUGGUAGUUGUAGUGCGUUGUUCUAUUUAGAUUUAUCUAAACGAACAAACUAAAAUGUCUGAUAAUGGACCCAAAUCAGCGAACCCCAUUACGUUUGGUGACCCAGAUUCAACUGGCAGUAACAGAAUGAGACGCAGUGGGCGCGAUCAAAACAACGUCGGCCCCAAGGUUUACCCAAUAAUUCGUUGUUCCGCUAAAUGGCAAGGAAGACCUUAAAUUCCCUCGAGGACAAGGCGUUCCAAUUAACACCAAUAGUCCAGAUGACCAAAUUGGCUACUACCGAAGAUACCAGACGAAUUCGUGGUGGUGACGGUAAAAUGAAACAGUCCAAGAUGGUAUUCUAUACCAGGAACUGGGCCAGAAGCUGGACCCCUAUGGUGCUAACAAAAGAGGCAUCAUGGUUGCAUGAGGAGCCUUGAAUACACCAAAGAUUUGGCCCCAAUCCUGCUAACAAUGCUGCAAUCGAUCAGAACAUUGUCAAAAGGCUUUACGCAGAAGGGAGCAGAGGCGGCGUCAAGCCUCUGUCCUCAUCACGUAGUCGCAACAGUUUAAAAAUUCAACUCCAGGCAGCAGUAGGGGACUUUCCUGCUAGAAUGGCUGGCAAUGGCGGUGAUGCUGCUUUGCUUUGCUGCUGCUUGACAGAUUGAACCAGCUUGAGAGCAAAAAUGUGGUAAAGGCCAACAACAACAAGGCCAAACUGUCUAAGAAAUUGCUGCUGAGGUUCUAGACAAACGUACUGCCACUAAAGCAUCAAUGUAACACAAGCUUAGACGUGGUCCAGAACAAACCCAAGGAAAUUUUGGGACCAGGAACUAAUCAGACAAGGAACUGAUUACAAACUGGCCGCAAAUUGCACAAUUUGCCCCAGCGCUCAGCGUUGAAUGUCGCGCAUUGGCAUGGAAGUCACACCUUCGGGAACGUGGUUGACCUACACGGUGCCAUCAAAUUGGAUGACAAAGAUCCAAAUUAAAGAUCAAGUAUUUGCUGAAUAAGCAUUGACGCAUACAAAACAUUCCCACCAACAGAGCCUAAAAAGGACAAAAAGAAGAAGGCUGAUGAAAACAGAGACAGAAGAAACAGCAAACUGUGACUCUUUUCUAGAUUUGGAUGAUUUCCAAACAAUUGCAACAAUCCAUGAGCAGUGCUGACUCAACUCAGGCCUAAACUCAUGCAGACAUACAAGGCAGAUGGGCUAUAUAAACGUUUCGCUUUCCGUUUACGAUAUAGUCUACUGUGCAGAAUGAAUUCUCGUACUAGCACAAGUAGAUGUAGUUAACUUUAAUCUCAAGCAAUCUUAAUUGUGUAUUGGAGGACUUGAAAGAGCCACCCAUUCUGAGGCCACGCGGAGUACGAUCGAGUGUCAGUGAACAAUGCUAGGGAGAGCUGCCUAUAUGGAAGAGCCCUAAUGUGUAAAAUUAAUUUUAGUAGUGCUAUCCCGUGAUUUUAAUAGCUUUUGGAGAAUGACAAAA
>cluster895.fasta:30
AACAUAUUCUAAAGAAGCCCAACAGCACGCAGACAGAAUGAGACCGUGGGCCGAUAAACAACGUCGGCCCCAAGGUUUACCCAAUAAUACUGCGUCUCCUCUGCAAGGAAGACUAUCCGGAAGGUCAAUCCAAGUCCAGAUGCAAUUGCCUCAGACACCAAUCUUGUGAGGUAAAUGAAGAGCCAAAUGGUUUCAGAAUGGCCAGAAGCUGCCUAUGGUGUAACAAAUGGCCGCAAUCCGACAAUGCUGCAAUUGUCACAGAAGACAGAAGGACAGAGGCGGCAGUCACCUCUCCAUCACACAACAACCAGGCGCAGUAGGGCAGAAUGUGGCAAUGGCGGUGAUGCUGCUCUUUCUCUCUUGACAGAUUGACACUUAGAGCAAAAUGUCGAAAGGCCAACAACACAGCCAACAGCGCAAAACGUACUGCCACUAAAGCAUCAUGUAACACACUCGAGCUGUCCAGAAACCAAGGAAAUUUGGGGACCAGGAACUAAUCAGACAAGGAACUGAUUACAAACAUUGGCCGCAAAUUGCACUUUGCCCAGCGCUUCACGUUCGAAUGUCGCGCUGCAUGGAACACACGGGAACGUGGUUGACCUACACAGGUGCCAUCAAAUUGGAUGACAAAGAUCCAAAUUAAAGAUCGUCAUUUUGCUGAAUAGCAUUGACGCAUACAAAAAUUCCCACCAACAGAGCCUAAAAAGGACAAAAAGAAGAAGGCUGAUGAAACUAGCAGAGACAGAAGAAACAGCAAACUGUGACUUCCCUGCAGAUUUGGAUGAUUCCAAACAAUUGCAACAAUCCAGAGCAGUGCUGACUCAACUCAGGCCUAAACUCAUGCAGACCCAAGGCAGAUGGGCUAUAUAAACGUUUCGCUUUCCGUUUACGAUAUAGCUUUGUGCAGAAUGAAUUUCGUACUAGCACAAGUAGAUGUAGUUAACUUUAAUCACAGCAAUCUUUAAUCAGUGUGUAACAUUAGGGAUUGAAAGAGCCACCACAUUUCGAGGCCACGGAGUACGAUCGAGUGUCAGUGAACAAUGCUGGAGCCUAUGAAGAGCCCUAAUGUGUAAAAUUAAUUUAGUAGUGUAUCCCAUGUGAUUUUAAUAGCUUAGGAGAAUGACAAAAA
>cluster870.fasta:30
UUUGAAACGAACAUGAAAUACGCCUAAACGAACAUUUUUUUAGAAUACGGCCACCAAGAAUGUAGUUGUUCACAUCACAUAUGUAGUUGAUGACCUUCACUUCUAUUCUAAAUGGUAAUUAGAGUAGAUAGAAAACACUUAAUUGAAUUGUGCGUGGAUGAGGCUGGUUCUAAAUCACCCAUUCAGUACAUCGAUAUGGUAAUUAUACAGUUUCCUGUUUACCUUUUACAAUUAAUUGCCAGGAACCUAAAUUGGUAGUUUGUAGUGCGUUGUUCGUUAUGAAGUUUAGAGUAUCAUGAGUUCGUGUUGUUUAGAUUUCAUCUAAACGAACAAACUAAAUGUCUGAUAAUGGACCCCAAAAUCAAUGCACCCCAUACGUUUGUGGACCUUCAACUGGCAGUAACCAGAAUGAACGGGCGCGAUAAAACAACGUCGGCCCCAAGGUUUACCCAAUAAUACUGCGUCUUAACUGGCAAGGAAGACCUUAAAUUCCCUGGACAAGGCGUUCCAAUUAACACCAAUAGCAGUCCAGAUGACCAAAUUGGCUACCGAAGAGCUACCAGACGAAUCGUGGUGGUGACGGUAAAUGAAAGAUCAGUUUCUACUACCUAGGAACUGGGCCAGAAGCUGGACUUCCUAUGGUGCUAACAAAGACGGCAUCAUGGUUGCAACUGAGGCUAAUACACCAAAAGAUCUGGCACCCGCAAUCCUGCUAACAAUGCUGCAAUCGUGCUACAACUUCCAAGGAACAAAUUGCAAAAGGCUUUACGCAGAAGGAGCAGAGGCGGCAGUCAAGCCUCUCGUUCCAUCACGUAGUCGCAACAGUUUAAGAAAUUAACUCCAGGCAGCAGUGGGAACUUCCUGCUAGAAUGGCUGGCAAUGGCGGUGAUGCUGCUCUUGCUUUGCUGCUGCUUGACAGAUUGAACCAGCUUGAGAGCAAAAUGUCUGGUAAAGGCCAACAACAACAAGGCCAAACUGUCACUAAGAAUUGCUGCUGAGGCUUCAAGCUGGCAAAACGUACUGCCACUAAAGCAUCAUGUAACACAAGUUCGGCAGACGUGGUCCAGAACAAACCCAAGGAAAUUUUGGGGACCAGGAACUAAUCAGACAAGGAACUGAUUACAAACAUUGGCCGCAAAUUGCACAUUUGCCCCAGCGCUUCAGCGUUCUUCGGAAUGUCGCGCAUUGGCAUGCCCUCGGGAACGUGGUUGACCUACACAGGUGCCAUCAAAUUGGAUGACAAAGAUCCAAAUUUCAAAGAUCAAGUCAUUUGCUGAAUAAGCAUUGACGCAUACAAACAUUCCCACCAACAGAGCCUAAAGGACAAAAGAAGAAGGCUGAUGAAACUCAAGCCUUACGCAGAGACAGAAGAAACAGCAAACUGUGACUCUUUUCCUGCUGCAGAUUUGGAUGAUUUUCCAAACAAUUGCAACAAUCCAUGAGCAGUGCUGACUCAACUCAGGCCUAAACUCAUGCAGACCAAAGGCAGAUGGGCUAUAUAAACGUUUCUUUUCCGUUUACGAUAUAGUCUACUCUUGUGCAGAAUGAAUUCUCGUAAUACAUAGCACAAGUAGAUGUAGUUAACUUUAAUCCAUAGCAAUCUUUAAUCAGUGUGUAACAUUAGGGAGGACUUGAAAGAGCCACCACAUUCACCGAGGCCACGCGGAGUACGAUCGAGUGUACAGUGAACAAUGCUAGGGAGAGCUGCCUAUAUGGAAGAGCCCUAAUGUGUAAAAUUAAUUUUAGUAGUGCUAUCCCCAUGUGAUUUUAAUAGCUUUUUAGGAGAAUGACAAAACACCCAA
>cluster867.fasta:30
UCCCAGAACACAGUGAUUUUUAAACGAACAAAAAUUGAUAAUGGACCCAAAUCAGCGAAUGCACCAUUACGUUUGGUGGACCAUGGCAGUAACCAGAAUAGAGAGUGGGGCGCGAUCAAACGGCCCAGUUUCAAAUAGUUUGCAAGGAAGACUAACGAGUUCCAAUUACACAGUCCAGAUGACCAAAUGGCUACUACCGAAGAGCUACCAGACGAAUCGUGGUGGUGAGGAAAUAAAGAUUCAGUCCAAGAUGGUAUCGACUGGCCAAGCCCUAUGGUGCUAACAAGGCAUCAUUGGGUUGCACGGAGCCUUGAAUACACAAAGAUUUGGCACCGCAAUCCUGCACAAUGCUGCAAUGUGCAUUAGGGAGGCGGCAGUCAAGCCUUUCCUAGUGUCGCAAGUUUAAUACAGGCGCAGAGGAACUUCCUGCUGAAUGUGGCGGUGAUGCUGCUCUUGUUGCUGCUGCUUGACAGAUUACGAGGAAAAUGUCUGGUAAAGGCCAACAACAACAAGGCCAAACUGUCAAAAUAAUGGCAAAACGUACUGCCACUAAAACAAUUCGGCAGACGUGGUCCAGAACAAACCCAGAAUUUUGGGGACCAGGAACUAAUCAGACAGAAUCAAAUUGCCUUUGCCCAGCGUUUAUGUGGAAGUCACCGGGAACGGGUUGACCUACACAGGUGCCACAAUUGGAUGACAAGAUCCAAAUUAAAAUUUGAAUAAGCAUUGACGCAUACAAAACCCCAAAGAGCCUAAAAAGGACAAAAGAAGAAGGCUGAUGAAACUAAGCCCAAGAGACAGAAGAAACAGCAAACUGUGACUUCCUGCUGCAGAUUUGGAUGAUUUCUCCAAACAAUUGCAACAAUCCGGGACCAGGCCUAAACUCAUGCAGACAAAGGCAGAUGGGCUAUAUAAACGUUUAUCUUGUGCAGAAUGAAUCGUAACAUAGCACAAGUAGAUGUAGUUAAUUUAAUCCAAAUCUUAAUCAGUGUGUAACAUUAGGGAGGACUUGAAAGAGCCACCACAUUUCACCGAGGCCACGGGAGUACGAUCGAGUGUACAGUGAACAAUGCUAGGAGAGCUGCCUAUAUGGAAGAGCCCUAAUGUGUAAAAUUAAUUUUAGUAGUGCUAUCCCAUGUGAUUUUAAUAGCUUUCUAGGAGAAUGACAAAAA
>cluster839.fasta:30
UUUUCGAUCCUUAAACAUUGUCGGAUGGCUGUUCUUCCCUACAUCGAUAUCGUAUUUCAGUUCCAUUAAUUGCCGGACAAAUUUUUCUUAAACGAACAAUAAAAUGUCUAUCCCAAAAUCAGCGAACCCUUUGGCCUCAGAUUAUGGUACCAGAAUGGAGAACGUGGGCGCGAUCAAACAACGUCGGCCCCAAGGUUUCCAAUAAUCUGGUUGUCCCCUGGCAAGGAAGACCUUAAAUUCCCUCGAGGACAAGGCGUUCCAAUUAACACCAAUAGCAGUCCAGAUGACCAAAUUGGCUAACCGAAGAGCUACCAGACGAAUCGUGGUGGUGACGGUAAAAUGAAAGAUUCAGAUGGUAUUUACUACCUAGGAACUGGGCCAGAAGCUGGACUUCCUAUGGUGCUAACAAAGAGGCGGUUGCAACUGAGGAGCCUUGAAAUACCCAAAAGAUUUGGCACCCAAUCCUUAACAAUGCUGCAAUCGUGCUAUUCCAAGGAACAAUUGUAAAGUUACGCAGAAGGAGCAGAGGCGGCAGUCAAGCCUUCUUCCUCACUAGUCGCAACAGUUUAAAAUUCAACCCAGGCAGCAGUAGGGGUCCUUAGAAGGCAAUGGCGGUGAUGCUGCUCUGCUUGCUGCUGCUUGACAGAUUGAACGGAAACUGGUAAAGGCCAACAACAACAGGCAAACUGUCACUAAGAAUGCUGCUGAGUCUAAGAAGCCGGCAAAACGUACUGCCACUAAAGCAUGUACACAAGCUUCGCAGACGUGGUCCAGAACAAACCCAAGGAAAUUUGGCAGGAACUAAUCAGACAAGGAACUGAUUACAAACAUGGCCGCAAAUUGCACAUUGCCCCAGCGUUUGGAAUGUCGCGCAUUGGCAUGGAAGUCACGGGAACGUGGUUGACCUACACAGGUGCCAUCAAAUUGGAUGACAAAGAUCCAAAUUAAAGAUCGUCUUUGUGAAUAAAUUGACGCAUACAAACCCCAACAGAGCCUAAAAGAAAAGAAGAAGGCUGAUGAAACUCAACCAGAGACAGAAGAAACAGCAAACUGUGACUCUCCUGCUGCAGAUUUGGAUGAUUUCCAAACAAUUGCAACAACAGGCAGUGCCAACUCAGGCCUAAACUCAUGCAGACAAGAUAUAAACGUUUCGCUUUUCCGUUUACGAUAUGUUACUUGUGCAGAAUGAAUUUCGUAACUCAUAGACAAGUAGAUGUAGUUAACUUUAAUCUCAUAGCAAUCUUUAAUCAGUGUGUAACAUGGAGGACUUGAAAGAGCCACCAUUCACCGAGGCCACGCGGAGUACGAUCGAGUGUACAGUGAACAAUGCUAGGGAGAGCUGCCUAUAUGGAAGAGCCCUAAUGUGUAAAAUUAAUUUUAGUAGUGCUAUCCCCAUGUGAUUUUAAUAGCUUUUAGGAGAAUGACAAAAAAAU
>cluster814.fasta:30
UUUACUUGAUUUAAACGAACAAACUAAAAUUGAUAAUGGACCCAAAAUCAGCGAAGCACCCAUUACGUUUGGUGGACAGAUUCAACUGGCAGUACCAGAAUGAGACGCAGUGGCGAUCAAAAGCCAGUUUACCCAAUAUGCACUGGCAAGGAAGACCUUAAUCCAGGACAAGGCGUCCAAUACCAAUAAGUCCAGAUGACAAAUUGGCUCUCAAGAUCCAGACGAAUCGUGGUGGUGACGGUAAAAAAGAUUCAGUCCAAGAUGGUAUUAUACCAGGAACUGGGCCAGAAGCUGGACUCCUAUGGUGCUAACAAAGACGGCAUCAUAUGGGUUGCACUGAGGAGCCUUGAAUACACAAAGAUUUGGCACCCGCAAUCCUGCUAACAAUGCUGCAAUCGUGCUCAACUUCCAAGAACAUAAAGGUUACAAGGGAGCAGAGGCGGCAGUCAAGCCUCUUUCUCACGAGUCGCAACAGUUUAAGAAAUUCAACCCAGGCAGCAGUAGGGAACUUCCUGCUAGAAUGGCUGCAAUGGCGGUGAUGCUGCCUUCUUUGCUGCUGCUUGACAGAUUGAACCAGCUUGAGAGCAAAUUCUGGUAAAGGCCAACAACAACAAGGCCAAACUGUCCUAAGAAUUGCUGCUGAGGCUUCAAACGAAAACGUACUGCCACUAAAGCAUCAAUGUAACACAAGCUUCGGCAGACGUGGUCCAGAACAAACCCAAGGAAAUUUUGGGGACCAGGAACUAAUCAGACAAGGAACUGAUUACAAACAUUGGCCGCAAAUUGCACAAUUUGCCCCAGCGUUCAGCGUUCUUCGGAAUGUCGCGCAUUGGCAUGGAAGUCACACCGGGAACGUGGUUGACCUACACAGGUGCCAUCAAAUUGGAUGACAAAGAUCCAAAUAAAGAUAGUCAUUUGUGAAUAAGCAUUGACGCAUACAAAACUUCCCACCAACAGAGCCUAAAAGAAAAGAAGAAGGCUGAUGAAACUCAACCAGAGACAGAAGAAACAGCAAACUGUGACUCUCCUGCUGCAGAUUUGGAUGAUUUCCAAACAAUUGCAACAAUCCAUGAGCAGUGCUGACUCAACUCAGGCCUAAACUCAUGCAGACCAAGGCAGAUGGGCUAUAAAACGUUUUUCCGUUACAUAUAGUCUACUCUUGUGCAGAAUGAAUUCUCGUAUACAUAGCACAAGUAGAUGUAGUUAACUUUAAUCACAUAGCAAUUUAAUCAGUGUGUAACAUUAGGAGGACUUGAAAGAGCCACCACAUUCAGGCCACGAGUACGAUCGAGUGUACAGUGAACAAUGCUAGGGAGAGCUGCCUAUAUGGAAGAGCCCUAAUGUGUAAAAUUAAUUUAGUAGUGCUAUCCCCAUGUGAUUUUAAUAGCUUUUAGGAGAAUGACAAACCACCC
>cluster813.fasta:30
AAGUCCAAACGCGAAGAAAAAUUAUGCAGUCCAACAGUGUGGGUUGCUGGCUUACAGAUACAAAAUUAAAUUAGAACAAAACGUACUGCCACUAAAGCAAGUAACACAAGCUUUCGCAGACGUGGUCCAGAACAAACCCAGGAAAUUUUGGGGACCAGGAACUAAUCAGACAAGGAACUGAUUACAAACAUUGGCCGCAAAUUCCCCGCCAGCGUUCUGAAUGUCGCGGAUGAAGUCACCGGGAACGUGGUUGACCUACACAGGUGCCAUCAAAUUGGAUGACAAAGAUCCAAAUUAAAGAUAGUCAUUUGAUAGCAUUGACGCAAAACAUUCCCACAACAGAGCCUAAAAGGACAAAAGAAGAAGGCUGAUGAAACUCAGCCGCAGAGACAGAAGAAACAGCAAACUGUGACUCUUUCUGCUGCAGAUUUGGAUGAUUUCUCCAAACAAUUGCAACAAUCCAGAGCAGUGCUGACUCAACUCAGGCCUAAACUCAUGCAGACAAAGGCAGAUGGGCUAAUAACGUUUUCGCUUUUCCGUUUACGAUAUAGUCUACUCUUGUGCAGAAUGAAUUCUCGUAACUACAUAGCACAAGUAGAUGUAGUUAACUUUAAUCUCAUAGCAAUUUUAAUCAGUGUAUUGGGAGGACUUGAAAGAGCCACCUUCACCGAGGCCACGCGGAGUACGAUGAGUGUACAGUGAACAAUGCUAGGGAGAGCUGCCUAUAUGGAAGAGCCCUAAUGUGUAAAAUUAAUUUAGUAGUGCUAUCCCCAUGUGAUUUUAAUAGCUUCUAGGAGAAUGACAAAAU
>cluster811.fasta:30
GGUAAAAGAUCAUUCAAACAUUUCUUUUGAACAACAGCUGCAUUUCACCAAGAAUGUAGUUUAGUCAUCAACCAUAUGUGUUGAUGACGCAUAAUGGUAAGAGCUGAAAAUGCACUUAUAUUGGCGUGGAUGAGGCUGGUUCUAACCCAUUCAGUACAUCGAUAGUAAUUAUACAGUUCACAAUUAAUUGCCAGGAACCUAAAUUGGUUUUAGAGUUAUGAGUCGUGUUGUUUUUAAACGAACAAACUAAAAUGUCUGAUAAUGGACCCAAAAUCAGCGAAACCCCAUUUUGGUGGACCUCAGAUUCAACUGGCAGUAACCAGAAUAGAAACGCAGUGGGAAACAACGUCGGCCCCAAGGUUUACCCAAUAAUACUGCGUUGUUCCCCUCAUGGCAAGGAAGACCUUAAAUUCCUCGAGGACAAGGCGUUCCAAUUAACCCAAUAGCAGUCCAGAUGACCAAAUUGACUCAGAGCUACCAGACGAAUUCGUGGUGGUGACGGUAAAAUGAAAGAUCUCAGUCCAAGAUGGUAUCUACUACCUAGGAACUGGGCCAGAAGCUGGACUCCCUAUGGUGCUAAAAGAGGCAUCAAUGGGUUGCAAUGGGAGCCUUGAAUACACCAAAAGAUCCCCGCAAUCCUGCUAACAAUGCUGCAAUCGUGCUACAACUUCCAAGGAACAACAUUGUCAAAAGGCUUUCAGAGGGAGCAGAGGCGGCAGUCAAGCCUCUUCUCGUUCCUUCACGUAGUCGCAACAGUUUAGAAAUUCAACUCCAGGCAGCAGUAGGGGAACUUCUCCUGCUAGAAUGGCUGGCAAUGGCGGUGAUGCUGCUCUUGCUUUGCUGCUGCUUGACAGAUUGAACCAGCUUGAGAGCAAAAUGUCUGGUAAAGGCCAACAACAACAAGGCCAAACUGUCACUAAGAAUUGUGCUGAGGUUCUAAGAAGCCGGCAAAACGUACUGCCACUAAGCAUCAAUGUAACACAAGCUUUCGCAGACGUGGUCCAGAACAAACCCAAGGAAAUUUUGGGGCCAGGAACUAAUCAGACAAGGAACUGAUUACAAACAUUGGCCGCAAAUUGCACAAUUUGCCCCAGCGUUCAGCGUUUCGGAAUGUCGCGCAUUGGCAUGGAAGUCACACCCGGAGGGUUGACCUACACAGGUGCCAUCAAAUUGGAUGACAAAGAUCCAAAUUCAAAGAUCAGUCAUUUUGCUGAAUAAGCAUUGACGCAUACAAACAUCCCACCAACAGAGCCUAAAAAGGACAAAAGAAGAAGGCUGAUGAAACUCAAGCCUUCAGAGACAGAAGAAACAGCAAACUGUGACUCUUUUCCUGCUGCAGAUUUGGAUGAUUUCAAAAUUGCAACAAUCCAUGAGCAGUGCUGACUCAACUCAGGCCUAAACUCAUGCAGACCAUAAAGGCAGAUGGGCUAUAAAACGUUUUUUCCGUUUACGAUAUAUUUGGAGAAUUCUCUACAUAGCACAAGUAGAUGUGUUAACUUUAAUCUCACAUAGCAAUCUUUAAUCAGUGUGUAACAUUAGGAGGACUUGAAAGAGCCACCACAUUCCCGAGGCCACGGGAGUACGAUCGAGUGUACAGUGAACAAUGCUAGGGAGAGCUGCCUAUAUGGAAGAGCCCUAAUGUGUAAAAUUAAUUUAGUAGUGCUAUCCCAUGUGAUUUUAAUAGCUUUUAGGAGAAUGACAAAAAAA
>cluster7.fasta:30
AAAGAAAAAAUGAUAAUGGACCCCAAAUCCGACCUUUGGUGGACCAGAUACUGGCAGUAACCAGAAUGAACGCAGUGGGAAACGUCGGCCCAGUUCCAAUACUGCGUUUGGUUCUAUGGCAAGGAAGACUUAAUCCCCGAGGACAAGGCGUUCCAAUUAACACCAAAGUCCAGAUGACCAAAUUGGCUACUACCGAAGAGCUACCAGACGAAUUCGUGGUGGUGACGGUAAAAUGAAAGAUCAGUCCAAGAUGGUAUUUUACUACCUAGGAACUGGGCCAGAAGCUGGACUUCCCUAUGGUGCUAAAAGACGCAUCAUAUGGGUUGCAACUGAGGAGCCUUGAAUACACCAAAAAAUUGGCACCCGCAAUCCUGCUAACAAUGCUGCAAUCGUGCUCAACUUCCCAAGGAACAACAUUGUCAAAGUUUACAGAAGGAAGAGGCGGCAGUCAAGCCUCCGUUCCCAUCAGUCGCAACAGUUUAAGAAAUUCAACCCAGGCAGCAGUGGGACUUCCUGCUAGAAUGGCUGGCAAUGGCGGUGAUGCUGCUCUUGUUUGCUGCUGCUUGACAGAUUGAACCAGCUUGAGAGCAAAAUGUCUGGUAAAGGCCACAACAACAAGGCCAAACUGUCUAAAAUUGCUGCUGAGGCUUUAAGAAGCGAAAACGUACUGCCACUAAAGCAUAAUGUAACAUUCGGCAGACGUGGUCCAGAACAAACCAAGGAAAUUUUGGGACCAGGAACUAAUCAGACAAGGAACUGAUUACAAACAUUGGCCGCAAAUUGCACAAUUUGCCCCAGCGCUUCAGCGUUUUCGGAAUGUCGCGCAUUGGCAUGGAAGUCACCGGAACGUGGUUGACCUACACAGGUGCCAUCAAAUUGGAUGACAAAGAUCCAAAUUUAAAGAUCAAGUCAUUUGCUGAAUAAGCAUUGACGCAUACAAAAUUCCCACCAACAGAGCCUAAAAAAAAGAAGAAGGCUGAUGAAACUCAAGCCUUCGAGAGACAGAAGAAACAGCAAACUGUGACUCUUUCCUGCUGCAGAUUUGGAUGAUUUUCCAAACAAUUGCAACAAUCCAUGAGCAGUGCUGACUCAACUCAGCCAAACUCAUGCAGACAUAGGCAGAUGGGCUAUAUAAACGUUUUUUCCGUUUACGAUAUAGUCUACUUUGUGCAGAAUGAAUUCUCGUAACUACAUAGCACAAGUAGAUGUAGUUAACUUUAAUCCAUAGCAAUUUUAAUCAGUGUGUAACAUUAGGGAGGACUUGAAAGAGCCACCACAUUUCCCGAGGCCACGGGAGUACGAUCGAGUGUACAGUGAACAAUGCUAGGGAGAGCUGCCUAUAUGGAAGAGCCCUAAUGUGUAAAAUUAAUUUUAGUAGUGCUAUCCCCAUGUGAUUUUAAUAGCUUUUAGGAGAAUGACAAAACCCUUUUCUA
>cluster740.fasta:30
GCAAACUGUUAGACUUUCUCUAAACGAACAAACUAAAUGAUAAUGACCCAAAAUCAGCGAAAUGCACCUUACGUUUGGGCCCAGAUUAUGCAGUAACCAGAAUGAGACGCAGUGGGCGGAUAAACAACGUCGGCCCCAAGGUUUACCCAAUAAUACUGCGUCUGGUCAUGGCAAGGAAGACCUUAAAUUCCCUCGAGGACAAGGCGUUCCAAUUAACACCAAUAAGUCCAGAUGACCAAAUUGGCACUACCGAAGAGCUACCAGACGAAUUCGUGGUGGUGACGGUAAAAAUCAGUCCAAGAUGGUAUUUACUACCUAGGAACUGGGCCAGAAGCUGGACUCCCUAUGGUGCUAACAAAGAGGCAUCAUUGGUUGCAACUGAGGAGCCUUGAAUACACCAAAAGAUUGCCCCGCAAUCCUGCUAAAUGCUGCAAUCUGCUCAUUCCCAAGAACAAUUGCAAAAGGUUAGCAGAAGGGAGCAGAGGCGGCAGUCAAGCCUUUCUCGUUCCUCAUCACGUAGUCGCAACAGUUUAAGAAAUUCAACUCCAGGCAGCAGUAGGGAUCUCCUGCUAGAUGGCUGGCAAUGGCGGUGAUGCUGCUCUUGUUGCUGCUGCUUGACAGAUUGAACCAGCUUGAGGAAAAUGUCUGGUAAAGGCCAACAACAACAAGGCCAAACUGUCACUAAGAAUCUGUAGGUUAAGAAGCCGAAAACGUACUGCCACUAAAGCAUACACAAGCUUGCUGGUCCAGAACAAACCCAAGGAAAUUUGGGGACCAGGAACUAAUCAGACAAGGAACUGAUUACAAACAUUGGCCGCAAAUUGCACUUUGCCCCGCUUCAGCGUUCGGAAUGUCGCGUGGCAUGGAAGUCCUCGGGAACGUGGUUGACCUACACAGGUGCCAUCAAAUUGGAUGACAAAGAUCCAAAUUAAAGAUGUUUUGCUGAAUAAGCUAUUGACGCAUACAAAAUCCCACCAACAGAGCCUAAAAGGCAAAAGAAGAAGGCUGAUGAAACUACCCAAGAGACAGAAGAAACAGCAAACUGUGACUUUUUCCUGCUGCAGAUUUGGAUGAUUUUCCAAACAAUUGCAACAAUCCAUGAGCAGUGCUGACUCAACUCAGGCCUAAACUCAUGCAGACACAAAGGCAGAUGGGCUAUAAUUUUCGCUUUCCGUUUACGAUAUAUUUUGUGCAGAAUGAAUUUAUACAUGCACAAGUAGAUGUAGUUAACUUUAAUCCAUAGCAAUCUUUAAUCAGUGUGUAACAUUAGGGAGGACUUGAAAGAGCCACCACAUUUCCGAGGCCACGCGGAGUACGAUCGAGUGUACAGUGAACAAUGCUAGGGAGAGCUGCCUAUAUGGAAGAGCCCUAAUGUGUAAAAUUAAUUUAGUAGUGCUAUCCCCAGUGAUUUUAAUAGCUUUUAGGAGAAUGACAAAA
>cluster727.fasta:30
UAAGAAACGAGAAAAUCAAAAAUAGUCACCCAAGCCCAACUAAGUUCGCUGCAGAGAAAAACAAACAAAUGAAACGCACUAGCAAAGCAAUUCCAGACAAACCAAGAAUUAGAUAUAACGAACUGUUACUGCCGCAAUUUUGCAGGUCCCCGUGUCGGCGUUGACCUACACAGCCAAAUGAUGCAAAGACAUUAAUACAGUUACGCACCAAGUAAGACAAAAGAAGCGAGAAACUUAGCAGAAAAAAUUUGAGAUGGAUUAUAAGGUGGAUACAGAAGUUCGUUCGUUUAGAAUUGACAUAAUCCCAAUAGAGAGUAUAAUAGUGAACAUGGAAGACCCGAGGCCACGCGGAGUACGAUCGAGUGUACAGUGAACAAUGCUGAGCUGCCAUAUGGAAGAGCCCUAAUGUGUAAAAUUAAUUUUAGUAUGCUAUCCCCAUGUGUUUUUAAUAGCUUUUAGGAGAAUGACAACCCCACA
>cluster724.fasta:30
GACCCAGCGAAGAAGCCGUACAAUGCUGCAAUGCCUCAGGCAUAUGUCGCAAGGGUGUGCUUUUGUUGACAGAAAACUGAAAGGCACAAAAAUAGAAAACCUGCACGAAAAACAUUGGCCAAAUUGCACAUUUCCCCGCUUCAGCGUUUGGAAUGUCGCGUUGGCAACACGGAACGUGGUUGACCUACACAGGUGCCAUCAAAUUGGAUGACAAAGAUCCAAAUUUAAAGAUCAAGUCAUUUGCUGAAUAAGCAUUGACGCAUAAAAAUUCCCACCACAGAGCCUAAAGGACAAAAAAAGGCUGAUGAAACUCGCAGAGACAGAAGAAACAGCAAACUGUGACUUUCCUGCUAGAUUUGGAUGAUUUUCCAAACAAUUGCAACAAUCCUGAGCAGUGCUGACUUAGCCUAAACACAAGGCAGAUGGGCUAUAAACUUUCGCUUCCGUUUACGAUAUAGUCUACCUUGUGCAGAAUGAAUUCGUAACAUAGCACAAGUAGAUGUAGUUAUUAAUCCAUAGCAUUAGUUGUAUUAGGAGGAUAAGCCACUUUGAGGCCCGAGUACGAUCGAGUGUCUAUUGGAGACUCCUAUAUGAAGAGCCUAAUGUGUAAAAUUAAUUUUAGUAGUGCUAUCCCAUGUAUUUUAAUACUUAGGAAAA
>cluster716.fasta:30
GCAAAAUAAAAUUAUUUUUCCUGAGCGUAAACCUCAUUAAACUUCAGAGAGAGUAAUUUUUUUAAUUCUAAAGAAGACAGAAUGAUUGAACUUAUUUUGUGUUUUGUUUUAAUUAUGCUUAUUAUUGUCACUUGAACUGAUCUAACUUCUUAUAGCUGCUCAGUUUUAAUGAGUGAAAUAACUUUAUUGAAUUGUGCGUGGAUGAGGCUGGUUCUAAAUCACCCAUUCAGAUCGGUAAUUAUACAGUUCCUUUACAAUUAAUUGCCAGGAACCAUUGGGUAGUUUGUUCGUUCAUAGUUUUAGAGUAUAUGAGUGUUAUCAUCUAAACGAACAAACUAAAUGUCUGAUUGGACCCAAAAAUGACCCUUUGAGAUUAAUAAAGAAUGAGACGGGGCGAAAACGUCGGCCCAAGGUUUACCCAAUAAUAUGUUUGAGAAGACCUUAAAUUCCCGAGUAUACCAAUAAGUCCAGAUGACCAAAUUGGCCAGAGUAUGGUGGUGGAAUCAGGGUAUUCGAUGGGCCAGAAGCUGGCCAUGGUGCUAAAGAGGCAUAAGAAUACCAAAUGCCCGCAAUCCUGCUAACAAUGUGCUCAUUCAAGGAAAAUUGAAAUAGAGCAGAGGCGGCAGUCAAGCCUUCUCCGUGUCGCAACAGUUAAAUUACUCCAGGCAGCAGUAGGGGCUGCAGAAUGGCUGGCAAUGGCGGUGAUGCUGCUUUUUGUGCUGCUUGACAGAUUGAACCAGCUUGAGAGCAAAAUGUCUGUAAAGGCCAACAACAACAAGGCCAAACUGUCACUAAGAAUCUGUGGUGGAAACACUAAAGCAUACAUGAACACAAGCUUGAGACGUGGUCCAGAACAAACCCAAGGAAAUUGGCAGGAACUAAUCAGACAAGGAACUGAUUACAAACAUGGCCGCAAAUUGCCUUUGCCCCAGCGGUGGAAUGUCGCAUUGGCUGGAAGUCACACCGGGAACGUGGUUGACCUACACAGGUGCCAUCAAAUUGGAUGACAAAGAUCCAAAUUUAAAGUCAUUUGCUGAAUAAGCAUUGACGCAUACAAUCCCACCAACAGAGCCUAAAAAGGAAAAGAAGAAGGCUGAUGAAACACAGAGACAGAAGAAACAGCAAACUGUGACUCUUUCCUGCUGCAGAUUUGGAUGAUUUUCCAAACAAUUGCAACAAUCCAUGAGCAGUGCUGACUCAACUCAGGCCUAAACUCAUGCAGACAAAGGCAGAUGGGCUAUAUAAACGUUUCGCUUUUCCGUUUACGAUAUAGUCUACUUGUGCAGAAUGAAUCAUACAUAGCACAAGUAGAUGUAGUUAACUUUAAUCCUAAUCUUUAAUCAGUGUGUAACAUGGGAGGACUUGAAAGAGCCACCACUUUUCACCGAGGCCACGCGGAGUACGAUCGAGUGUACAGUGAACAAUGCUAGGGAGAGCUGCCUAUAUGGAAGAGCCCUAAUGUGUAAAAUUAAUUUUAGUAGUGCUAUCCCAUGUGAUUUUAAUAGCUUUCUAGGAGAAUGACAAAA
>cluster603.fasta:30
AAUUUGUGUUUCGUUUUUUAAAAACAAAAAAUUCUGAAUGGACCCCAAAAUCGCAACCAUACGUUUUCCUCAGAUUCAACUGGCAGUAACCAGAAUAGACAGGGGGAUAAAACAACGUCGCCCAAGGUUUACCCAAUAAUACUGCGUUGUCUGAGGAAGACCUUAAUUCCUCGAGGACAAGGCGUUCCAAUUAACACCAUGUCCAGAUGACAAAUUGGCUACUCGAAGAGCUACCAGACGAAUUCGUGGUGGUGAGAAAUGAAAGAUCGUCCAAGAUGGUAUUUCACUACCAGGAACUGGCCAGAAGCUGCUUCCCUAGUGUAAAAGCACAUGGGUUGCAACUGAGGAGCCUUAAUACCCAAAUGCCCCACCUGCAACUGCUAGGAACAACUUAAGGAGAGGCGAGUCAAGCCUUCUUCUCUAGUCGCAACAGUUUAAAAUUCACAGGCAGCAGUAGGGAUUAAGGCAAUGGCGGUGAUGCUGCUUUGCUGCUGCUUGACAGAUUGAACCAGCUGAGAGCAAAAUGUCUGGUAAAGGCCAAAACAACAAGGCCAAACUGUAAAUGCUGCUGAGGCUUAAAAACGUACACUAAAUACAAGAAUGAGACGUGGUCCAGAACAAACCGAAUUUGGGCCAGGAACUAAUCAGACAAGGAACUGAUACAAAAUUGCCGCAAAUUGCACUUUGCCCCUCACGUAAUCCGCUGGCUGAUCUGGGAACGUGGUUGACCUACACAGGUGCCAUCAAAUUGGAUGACAAAGAUCCAAAUUUAAUUUGAAAAUAUUGACGCAUACAAAACCCACCAACAGAGCCAAAGGACAAAAGAAGAAGGCUGAUGAAACUCCCAGAGACAGAAGAAACAGCAAACUGUGACUCCUGCUGCAGAUUUGGAUGAUUUCCAAACAAUUGCAACAAUCCAUGAGCAGUGCUGACUCAACGGCCUAAACUCAUGCAGACAAGGCAGAUGGGCUAUAUAAACGUUUUUCCGUUUACGAUAUACUUGUGCAGAAUGAAUUCUCGUAACUACAUGCACAAGUAGAUGUAGUUAACUUUAAUCUCAUAGCAAUCUUUAAUCAGUGUGUAACAUUAGGGAGGACUUGAAAGAGCCACCACAUUACCGAGGCCACGCGGAGUACGAUCGAGUGUACAGUGAACAAUGCUAGGGAGAGCUGCCCUAUUGGAAGAGCCCUAAUGUGUAAAAUUAUUUAGUAGUGCUAUCCCAUGUUUUUAAUAGCUCUAGGAGAAUGACAA
>cluster585.fasta:30
AUUCAUCACAAAAAUUCGAUGAAAAAUAAAAGGUCAUACCAAAGUGUUAGAGGUAAGACUUAUAAGAACUUUCUUAGCUGUACAAAUUUCUUGCUGUCGCGGCGUAAACACGUAGUCCAAUGUAUCAAGAACUUACUUAUUGUUGCGGCAUGUUUACUGCAUAAAAAAGACAGAAUGUUGAACUAUUAAUUGACUUUUUUUUUUUUAUUCUUAAUUAUGUUAUAUUUUUCCUGAAUGCAAGAUAAUGAAAGCUAAACGAACAUGAAUUUUACUGCAUUAAUGUAAGCCAAACUGAUUUAAUUAGGAUGCGGCGCAAAUUAUAUGCAAACCUAAAUUGUUUUGUGCGUUUUAUGAAGACUUUGUAUCGUUUUAGAUUUUCUAAACGAACAAACUAAAAUGAUAUGGACCCAAAAUCAGCGAAUGCACCCGCAUUACGUUUGGUGGCCCAGAUAUGGCAGUAACCAGAAUGAGAACGCAGUGGGGCGAUCAAACAACGCGCCCAAGGUUUACCCAAUAACUUGUCCGCUCCCGGCAAGGAAGACCUUAAAUUCCCUCGAGGACAAGGCGUUCCAAUUAACACCAAUAGCAGUCCAGAUGACCAAAUUGGCUACGACACACGUGGUGGUGACGGUAAAAUGAAAGAUCAGUCCAAGAUGGUAUUACUACCUAGGAACUGGGCCAGAAGCUGCCCUAUGGUGCUAACAAAGACGGCAUCAUAUGGGUUGCAACUGAGGCUAAACAUUGGCACCCGCAAUCCUUAACAAUGUGCAAUCGUGCUACAACUUCCAAGGAACAACAUUGCAAAGGUUUAGCAGAAGGAGCAGAGGCGGCAGUCAAGCCUCCUUCCCACGUAGUCGCAACAGUUUAAGAAAUUCAACCCAGGCAGCAGUAGGGGAACUUCUCCUGCUAGAAUGGCUGGCAAUGGCGGUGAUGCUGCUCUUGUUUGCUGCUGCUUGACAGAUUGAACCAGCUUGAGAGCAAAAUGUCUGGUAAAGGCCAACAACAACAAGGCCAAACUGUCAAAGAUUGCUGCUGAGGCUUUAAGAAGCGGCAAAACGUACUGCCACUAAAGCUCAAUGUAACACAAGCUUCGGCAGACGUGGUCCAGAACAAACCCAAGGAAAUUUUGGGGACCAGGAACUAAUCAGACAAGGAACUGAUUACAAACAUUGGCCGCAAAUUGCACUUUGCCCCAGCGCUUCAGCGUUUUCGGAAUGUCGCGCUAUGGAAGUCACACUGGGAACGUGGUUGACCUACACAGGUGCCAUCAAAUUGGAUGACAAAGAUCCAAAUUUAAAGAUCAAGUCAUUGCUGAAUAAGCAUUGACGCAUACAAAACCCCAACAGAGCCUAAAAAGGACAAAAAGAAGAAGGCUGAUGAAACUCAAGCCUAAGAGACAGAAGAAACAGCAAACUGUGACUUUUUCCCUGCUGCAGAUUUGGAUGAUUUUCCAAACAAUUGCAACAAUCCAUGAGCAGUGCUGACUCAACUCAGGCCUAAACUCAUGCAGACCAAAGGCAGAUGGGCUAUAUAAACGUUUUUUUCCGUUUACGAUAUAUAGUCUACUUUGUGCAGAAUGAAUUCUCGUAACUAGCACAAGUAGAUGUAGUUAACUUUAAUCUCCAAAUUUUAAUCAGUGUGUAACAUUAGGGGACUUGAAAGAGCCACCACAUUUCACCGAGGCCACGGGAGUACGAUCGAGUGUACAGUGAACAAUGCUAGGGAGAGCUGCCUAUAUGGAAGAGCCCUAAUGUGUAAAAUUAAUUUUAGUAGUGCUAUCCCCAUGUGAUUUUAAUAGCUUCUGAGAGAAUGACAAAA
>cluster572.fasta:30
UCCAAGUUAAUAAUGGCGGCAGGUGAGUGCUAAAUUCUAAUGUGAAAGGCCAACACAAGGCCAAACUUAAUAACGCAAAUCUGCCACAAAGACGUGGUCCAGAACAAACCCAGGAAAUUUUGGGACCGGAACUAACAGACAAGGAACUGAUUACAAACAUUGGCCGCAAAUUGCCAUCCCAGCGCUUCACGUUCGGAAUGUCGCGCAUUGGCGGAACUUCGGAACGUGGUUGACCUACACAGGUGCCAUCAAAUUGGAUGACAAAGAUCCAAAUAAGAUCAGUAUUUAAUAAGCAUUGACGCAUACAAACAUUCCCACCAACAGAGCCUAAAAAGGACAAAAGAAGAAGGCUGAUGAAACUCCCAGAGACAGAAGAAACAGCAAACUGUGACUUUCCUGUGAGAUUUGGAUGAUUUCCCAAACAAUUGCAACAAUCCAUGAGCAGUGCUGACUCAACUCAGGCCUAAACUCAUGCAGACCACAAGGCAGAUGGGCUAUAAACGUUUUUUCCGUUUACGAUAUAGUUACUUGUGCAGAAUGAAUUAUAGCACAAGUAGAUGUAGUUAACUUUAAUCCACAUACAUUAAUCAGUGUUGGAGGCUUGAAAGAGCCACACUUUCACCGAGGCCCGGAGUACGAUGAGUGUACAGUGAACAAUGCUGGAGAGCUGCCUAUAUGGAAGAGCCCUAAUGUGUAAAAUUAAUUUAGUAGUGCUAUCCCCAUGUGAUUUUAAUAGCUUUUAGGAGAAUGACAAAA
>cluster571.fasta:30
ACGAAUGCAAGACUGGGGCGGUCUGGUUAAGCACAAGGAUGAAAACAGAACUAAAACCUGGUCACACAUAUGAUCCAACAAGACACUGAUCUUUGGCUUCGUUGUGCAGAAUGUCUCGUAACUAAGACAAGUAGAUGUGUUAUUUAAUCUCAGCAAUCUUUAAUCAGUGUGUAACAUUAGGGAGGACUUGAAAGAGCCACCACUUAGGCCCGGAGUACGAUCGAGUGUACAGUGAACAAUGCUAGGGAGAGCUGCCUAUAUGGAAGAGCCCUAAUGUGUAAAAUUAAUUUUAUAGUGCUAUCCCCAUGGAUUUUAACUUCUUAGGAGAAUGACAAAA
>cluster503.fasta:30
GUUUGAAGGUUCAUUCUAAAGACAUUUAAAACUGUAGCUCAAAAGUUCAAAAUGAGUGAUGACCCUAUUAUUUAAAUGGAUAUAGAGUGAUAGAAAACAUUCAUACUGGUAAUAUACAGUCCUUAAUUAUUGCCAGACAAUGGUGUUUAUAUAUUUGUUUUAAAAAAUAAAAUGUGAUAAUGGACCCAACGGACCCCCUUGCCCAGAUUAACUGGCAAAAAAAAGGGGCGAAAACAACGUCGGCCCCAAGUUCAAAAGUCUGGUCCGCCAGGAGGAAGCCUUAAUUCCCGAGGACAAGGCGUUCCAAUUAACACCAAUAGCAGUCCAGAUGACCAAAUUGGCUACCCAAGAGCUACCAGACGAAUGUGUGGUGACGGUAAAAAUCAGUCCAAGAUGGUAUUACACCUAGGAACUGGGCCAGAAGCUGGACCCUAUGGUGCUAACAAAGACGGCAAUAGGGGGGCUGAAUACACAAAAAGCCCGCAAUCCUGCUAAAAUGCUGCAAUCCAAGGAACAACUAAAGUUACGCAGGGAGAGGGAACCUCCCCCGUGCAUUUAAAAUAACCAGGCAGCAGUAGGGAACUGCUAGAAUGGCUGGAUGGAUGCUCUUUUUUUGCUGCUUGACAGAUUGAACCAGCUUGAGAGCAAAAUGUCUGGUAAAGGCAACAACAACAAGGCCAAACUGAAGUAACGAAAACUCCAAGAACUUGAGACGUGGUCCAGAACAAACCCGAAUUUGGGACCAGGAACUAAUCAGACAAGGAACUGAUUACAAACAUGCAAUGCCUUUGCCGCGUUCAGCGUUCCGGAAUGUCGCGCAUUGGCGAUCACACCGGAACGUGGUUGACCUACACGGUGCCAUCAAAUUGGAGAAGAAAAAAGAUCAAGUCAUUUGUGAAUAAUUGACGCAUACAAAACUCCCACCACAGAGCCUAAAAAAAAAAGAAGAAGGCUGAUGAAACAAGCAGAGACAGAAGAAACAGCAAACUGUGACUUUCUUGAUUUCCAAACAAUUGCAAAUCCAUGAGCAGUGCUGACUCAACUCAGGCCUAAACAUGCAGACAAGGCAGAUGGGCUAUAAACGUUUCUUUCCGUUACGAUAGUCUACUUUGUGCAGAAUGAAUUCAUAGCACAAGUAGAUGUAGUUAACUUUAAUCUAGCAAUUUAAUCAGUGUGAUUAGGGAGGACUUGAAAGAGCCACCACAUCACCGAGGCCACGCGGAGUACGAUGAGUGUACAGUGAACAAUGCUGGGAGAGCUGCCUAUAUGGAAGAGCCCUAAUGUGUAAAAUUAAUUUGUAGUGCUAUCCCAUGUGAUUUUAAUAGCUUUCUAGGAGAAUGACAAAAA
>cluster407.fasta:30
UUUUUAAGUAUCAUAGUUGUUUUUAAACGAACAAACUAAAAUGUCUGAUAAUGGACCCCAAAAUCAGCAAUGCACCCCGCAUACGUUUGGUGGACCCCAGAUUCAACUGGCAGUAACCAGAAUAGACGGGCGCGAUCAAAACGUCGGCCCCAAGGUUUACCCAAUAAUACUGCGUCUGUUCCUCUAUGGCAAGGAAGACCUAAAUCCCUCGAGGACAAGGCGUUCAUUAACACCAAUAAGUCCAGAUGACCAAAUUGGCUACUACCGAAGAGCUACCAGACGAAUUCGUGGUGGUGACGGUAAAAUGAAAGAUUCAGUCCAAGAUGGUAUUUACCAAGGAACUGGGCCAGAAGCUGGACUUCCCUAUGGUGCUAACAAAGACGGCAUCAUAUGGGUUGCAACUGAGGCUUGAAUACACCAAACACCCGCAAUCCUGCUAACAAUGCUGCAAUCGUGCUCCUCAAAACUUGCCAAAAGGCUUUACGCAGAAGGGAGCAGAGGCGGCAGUCAAGCCUCUUCCAUCACGUAGUCGCAACAGUUUAAGAAAUUAACAGGCAGCAGUAGGGAACUUCCUGCUAGAAUGGCUGGCAAUGGGUGUGCUGCUCUUGCUUUGCUGCUGCUUGACAGAUUGAACCAGCUUGAGAGCAAAAUGUCUGGUAAAGGCCAACAACAACAAGGCCAAACUGUCUAAGAAUGCUGCUGAGGCUUCUAAGAAGCCUGGCAAAACGUACUGCCACUAAAGCAUCAAUGUAACACAGCUUUGGCAGACGUGGUCCAGAACAAACCCAGGAAAUUUUGGGGACCAGGAACUAAUCAGACAAGGAACUGAUUACAAACAUUGGCCGCAAAUUGCACAAUUUGCCCCAGCGCUUCAGCGUUUCGGAAUGUCGCGCUGGCAUGGAAGUCACACCUUCGGGAACGUGGUUGACCUACACAGGUGCCAUCAAAUUGGAUGACAAAGAUCCAAAUUUAAAGAUCAGUAUUUGUGAAUAAGCAUAUUGACGCAUACAAAAAUUCCCACCAACAGAGCCUAAAAAGGACAAAAGAAGAAGGCUGAUGAAACUCAAGCUCAGAGACAGAAGAAACAGCAAACUGUGACUUUCCUGCUGCAGAUUUGGAUGAUUUCCCAAACAAUUGCAACAAUCCAUGAGCAGUGCUGACUCAACUCAGGCCUAAACCAUGCAGACAAGGCAGAUGGGCUAUAAACGUUUUUUCCGUUUACGAUAUGUCUACUUGUGCAGAAUGAAUUCUCGUAACUACAUAGCACAAGUAGAUGUAGUUAAUUUACCAGCAAUUUUAAUCAGUGUGUAACAUUAGGGAGGACUGAAAGAGCCACCACUUUCACCGAGGCCACCGGAGUACGAUCGAGUGUACAGUGAACAAUGCUAGGAGAGCUGCCUAUAUGGAAGAGCCCUAAUGUGUAAAAUUAAUUUUAGUAGUGCUAUCCCCAUGAUUUUAAUAGCUUCUAGGAGAAUGACAAAAA
>cluster39.fasta:30
AACUUAACACAUUAAAAUGCUGCAAGAGGCAGCAGUAGGGAUCCCUGCUAGAAUGUGGCAAUGGCGGUGAUGCUGUGCGCUUGACAGAUUGAACCAGUUGAGAGAAUGAAGGCCAACAACAACAAGGCCAAAUAAUUGCUGAGGCUUAAGAAGCCGAAAACGUACUGCCACUAAAGCAAAUGUAACACAAGCUUAGAGUGUCCAGAACAAACCUUUUGGGGACAGGAACUAAUCAGACAAGGAACUGAUUACAAACAUUGGCCCAAAUUGCACAUUUGCCCCAGGCUUCAGCUUCGAAUGUCGGCAUUGGCAUGAAGUCACCGGAACGUGGUUGACCUACACAGGUGCCAUCAAAUUGGAUGACAAAAUCAAAUAAAAUUGCUGAAUAAAUUGACGCAUACAAACAUUCCCACCACAGAGCCUAAAGAAAAGAAGAGGCUGAUGAAACUCAAGCCACCAAGAGACAGAAGAAACAGCAAACUGUGACUCUCCUGCUGCAGAUUUGGAUGAUUUCCAAACAAUUGCAACAAUCCGAGCAGUGCUGACUCAACUCAGGCCUAAUCAUGCAGACUAAGGCAGAUGGGCUAUAUAAACGUUUCGCUUCCUUUACGAUAUGUAUUUGUGCAGAAUAAUUAUUAGCACAAGUAGAUGUAGUUAACUUUAUCUCAAAAUUAAUCAGUGUGUAACAUAGGAGGACUUGAAAGAGCCACCACAUACCGAGGCCACGCGGAGUACGAUCGAGUGUACAGUGAACAAUGCAGGGAGAGCUGCCUAUGAAAGCCAUGUAAAAUUAAAUUUAGUAGUGCUAUCCCAUUGAUUUUAAUAGCUUUUAGGAGAAUGACACCCCAAUCAUCAAA
>cluster398.fasta:30
UCCAGUAAUUUUGUUCGUCUAUGAAGAUUUUAUCUAAACGAACAAACUAAAUGAUAAUGGACCCAAAAUCAGCGAACCCCUCAAUUCAACUGGCAGUACAAUAACGCAGUGGGGCGCGAUCAAAACAACGUCGGCCCAAGGUUUACCCAAUAAUUGCGUUGUCCUCAAUGGCAAGGAAGACCUUAAAUUCCCUCAGGACAAGGCGUUCCAAUUAACACCAAUAGCAGUCCAGAUGACCAAAUUGGCCGAAGAGCUACCAGACGAAUUGGUGGUGACGGUAAAAUGAAAGAUCAGUCCAAGAUGGUAUUUUACUACCAGGAACUGGGCCAGAAGCUGGACCCCUAUGGUGCAACAAAGAGGCAUCAUAUGGGUUGCAACUGAGCAACAAAUUUGGCACCCGCAAUCCUGCUAACAAUGCUGCAAUCGUGCUAAUUCCAAUGCAAAAGGUUUGGAGGGGCGCUCUCCGUAGUCGCAACAGUUUAAGAAUUACUCCAGGCAGCAGUAGGGAUUCCUGCUAGGCUGGCAAUGGCGGUGAUGCUGCUCUUGUCUUGACAGAUUGAACCAGCUUGAGAGCAAAAUGUCUGGUAAAGGCCAACAACAACAAGGCCAAACUGUCACUAAGAAUUGCUGCUGAGGCUUCUAAGAAGCCAAACGUACUGCCACUAACAAUGUAACACAAGCUUGAGACGUGGUCCAGAACAAACCCAGGAAAUUUUGGGGACAGGAACUAAUCAGACAAGGAACUGAUUACAAACUGCCGCAAAUUGCACUUCCCCAGCGCUUCAGCGUUCUUCGGAAUGUCGCGCUGGCAUGGAAGUCACACCUCGGGAACGUGGUUGACCUACACAGGUGCCAUCAAAUUGGAUGACAAAGAUCCAAAUUUAAAGAUCAAGUCAUUUGCUGAAUAAGCAUUGACGCAUACAAAACAUUCCCACCAACAGAGCCUAAAAAGGACAAAAAGAAGAAGGCUGAUGAAACUAAGCCCAGAGACAGAAGAAACAGCAAACUGUGACUCUUUUCCUGCUGCAGAUUUGGAUGAUUUCUCCAAACAAUGCAACAAUCCAUGAGCAGUGCUGACUCAACUCAGGCCUAAACUAUGCAGACCAAGGCAGAUGGGCUAUAUAAACGUUUUCGCUUUCCGUUUACGAUAUAGUCUACUUUGUGCAGAAUGAAUUCUCGUAACUACAUAGCACAAGUAGAUGUAGUUAAUUAAUCCAGCAAUUUUAAUCAGUGUGUAACAUUAGGGAGGACUUGAAAGAGCCACCACAUUCCAGGCCACGGAGUACGAUCGAGUGUACAGUGAACAAUGCUAGGGAGAGCUGCCUAUAUGGAAGAGCCCUAAUGUGUAAAAUUAAUUUUAGUAGUGCUAUCCCCAUGUGAUUUUAAUAGCUUUUAGGAGAAUGACAA
>cluster388.fasta:30
UUAAAACCAUUUCAAAAUAUUGAUAAAAAUUUGCACUGACUUUGCCUGACGGCGUAAAACAGUACGGCCAGAUUAAUAGACAGAUUUUAUCCAAAAUUUAUUUUGUUAAUUAUGUAUUAUCUUCUGAACUCAAGAUCAAAUCAAACAAAUUUUACUGCAUUCACACCAUAAGCUAGAUGCACCUUUAGGUGCUCCUCAGUUCGAUAUGGUAAUUAUACAGUUGAUGGUUAUGAAGAAAUAGUUGUUUAAAACCAAAUCAGCGAACCCGCAUUACGUUUGGCCUCAGAUUCAACUGGCAGUAACCAGAAUGAAGGGGCGCGAAAACAACGGGCCCAAGGUUUACCCAAUAAUUGCGUGUUCCCUCAUGGCAAGGAAGACCUUAAAUUCCCUAGGACAAGGGUCAUACAUGCAGUCCAGAUGACCAAAUUGGCUACUCGAAGAGCUACCAGACGAAUUCGUGGUGGUGACGGUAAAAUGAAAGAUCAGUCCAAGAUGGUAUUUUACUACCUAGGAACUGGGCCAGAAGCUGGACUUCCCUAUGGUGCUAACAAAGACGGCAUCAUAUGGGUUGCAACUGAGGAGCCUUGAAUACACCAAAAGAUCAUUGGCACCCGCAAUCCUGCUAACAAUGCUGCAAUCGUGCUACAACUUCCAAGGAACAACAUUGUCAAAAGGCUUUACGCAGAAGGAGCAGAGGCGGCAGUCAAGCCUCUCUCGUUCCUCAUCACGUAGUCGCAACAGUUUAAAUUCAACUCCAGGCAGCAGUAGGGAACUUCUCCUGCAGAAUGGCUGGCAAUGGCGGUGAUGCUGCUCUUGCUUUGCUGCUGCUUGACAGAUUGAACCAGCUUGAGAGCAAAAUGUCUGGUAAAGGCCAACAACAACAAGGCCAAACUGUCUAAAUUGCUGCUGAGGCUUUAAGAAGCCUGGCAAAACGUACUGCCACUAAAGCAUAAAUGUAACACAAGCUUUCGGCAGACGUGGUCCAGAACAAACCCAAGGAAAUUUUGGGGACCAGGAACUAAUCAGACAAGGAACUGAUUACAAACAUUGGCCGCAAAUUGCACAAUUUGCCCCAGCGCUUCAGCGUUCUUCGGAAUGUCGCGCAUUGGCAUGGAAGUCACACUGGGAACGUGGUUGACCUACACAGGUGCCAUCAAAUUGGAUGACAAAGAUCCAAAUUAAAGAUAGUCAUUUUGCUGAAUAAGCAUUGACGCAUACAAAACAUUCCCACCAACAGAGCCUAAAAAGGACAAAAAGAAGAAGGCUGAUGAAACUCAAGCCUUAGAGACAGAAGAAACAGCAAACUGUGACUCUUUUUCCUGCUGCAGAUUUGGAUGAUUUUCCAAACAAUUGCAACAAUCCAUGAGCAGUGCUGACUCAACUCAGGCCUAAACUCAUGCAGACCAAAGGCAGAUGGGCUAUAUAAACGUUUCGCUUUUCCGUUUACGAUAUAGUCUACUCUUGUGCAGAAUGAAUUCUCGUAACUACAUAGCACAAGUAGAUGUAGUUAACUUUAAUCCCAGCAAUUUUAAUCAGUGUGUAACAUUAGGGAGGACUUGAAAGAGCCACCACAUUUCCCGAGGCCACGCGGAGUACGAUCGAGUGUCAGUGAACAAUGCUGGGAGAGCUGCCUAUAUGGAAGAGCCCUAAUGUGUAAAAUUAAUUUUAGUAGUGCUAUCCCAUGUGAUUUUAAUAGCUUUUAGGAGAUGACAAA
>cluster337.fasta:30
CCAAAAUUUUUAUUUCUAAACGAACAAAUAAAAUGUCUGAUGCCCAAAUCAGCGAAUGCCCUAGUUUGCAUCAUGAACCAGAAUGAAGGGCGCGAUAAAGCCCAAGGUUUCCCAAAUCAUGGCAAGAACCUAAACCCUCGAGGACAAGGCGUUCCAAUUAACCAUAAGUCCAGAUGACCAAAUUGGCUACACAGACGAAUUCGUGGUGGUGACGGUAAAUGAAAGAUUCUCCAAGAUGGUAUUUACUACCAGGAACUGGCCAAUGGCUGGAACAAGCAGAGGCCAAACAAUGCACCCCAAUCCUGCUAACAAUGCUGCAAUCGUGCUACAUUCCAAGGAACAACAUUGUCAAAAGGCUUACGCAGAAGGGCAGAGGCGGCAGUCAAGCCUCUCGUUCAUACGUAGUCGCAACAGUUUAAAAUAUCCAGGCGCAGUAGGGACCUGCUAAUGCUGGCAAUGGCGGUGAUGCUGCUCUUGCUGCUGUACAAUUGAACCAGCUUGAGAGCAAAAUGUCUGGUAAAGGCCAACAACAACAAGGCCAAACUGUCACUAAGAAUUCUGAGGCUUAAGAAGCCGCAAAACGUACUGCCACUAAAGCAUCAAUGUAACACAAGCUUUCGGCAGACGUGGUCCAGAACAAACCCAAGGAAAUUUUGGGGACCAGGAACUAAUCAGACAAGGAACUGAUUACAAACAUUGGCCGCAAAUUGCACAAUUUGCCCCUUCAGCGUUUUCGGAAUGUCGCGCAUUGGCAUGGAAGUCACACCUGGGAACGUGGUUGACCUACACAGGUGCCAUCAAAUUGGAUGACAAAGAUCCAAAUUCAAAGAUCAGUCAUUUGCUGAAUAAGCAUUGACGCAUACAAACAUUCCCACCAACAGAGCCUAAAAAGGACAAAAAGAAGAAGGCUGAUGAAACUCAAGCCUUACAGAGACAGAAGAAACAGCAAACUGUGACUUCCUGCUGCAGAUUUGGAUGAUUUCCAAACAAUUGCAACAAUCCAUGAGCAGUGCUGACUCAACUCAGGCCUAAACUCAUGCAGACAACAAGGCAGAUGGGCUAUAAACGUUUCGCUUUUCCGUUUACGAUAUAGUCUACUUUGUGCAGAAUGAAUUCUCUAACUACAUAGCACAAGUAGAUGUAGUUAACUUUAAUCCAUAGCAAUCUUUAAUCAGUGUGUAACAUUAGGGAGGACUUGAAAGAGCCACCACAUUUCCCGAGGCCACGCGAGUACGAUCGAGUGUACAGUGAACAAUGCUAGGGAGAGCUGCCUAUAUGGAAGAGCCCUAAUGUGUAAAAUUAAUUUUAGUAGUGCUAUCCCCAUGUGAUUUUAAUAGCUUGGAAAUGACAAAAU
>cluster300.fasta:30
CUCACAGAGGACCUUAGUCCCAAAGAUACCAGACGAAUCGUGGAAGACUCCAAAAACACCUAAUGCUCACUCCAAGGAACAAUCAAGAAAGAGGGGCGUUCCUCACGUAGUCGCAACAGUUUAAGAAAUCAACCGGAGUAGGUGAAUGGCAAUGGCGGUGAUGCUGCUUUGCUGCUGCUUGACAGAUUGAACCAGCUUGAGAGCAAAAUGUCUGGUAAAGGCCACAACAACAAGGCCAAACUGUUAAUGUGCUGAGGCUCUAAGAAGCCGGAAAACGUACUGCCACUAAACAAUGUAACACAAGCUUAGACUGGUCCAGAACAAACCCAGGAAAUUUUGGGCCGAACUAAUCAGACAAGGAACUGAUUACAAACUUGGCCGCAAAUUGCCUUUGCCCCAGCGCUUCAGCGUUUCGAAUGUCGCGCAUUGGCAUCUCGGAACGUGGUUGACCUACACAGGUGCCAUCAAAUUGGAUGACAAAGAUCCAAAUUAAAGAUAAGUCAUUUGUGAAUAAGCAUUGACGCAUACAAAAAUUCCCACCAACAGAGCCUAAAAAGGACAAAAGAAGAAGGCUGAUGAAACUCAAGCCUUCCAAGAGACAGAAGAAACAGCAAACUGUAUUUUCUGCUGCAGAUUUGGAUGAUUUCCACAAAACGAGCAGUGCUGACUCAAUCAGGCCUAAACCAUAAGGCAGAUGGGCUAUAUAAACGUUUCGCUUUUCUUAAUAUCUUGUGCAGAAUGAAUUCUCGUAACAUAGCACAAGUAGAUGUAGUUAACUUAUCCAAGCAAUUUUAAUCAGUGUGUAAUAGGGAGGACUUGAAAGAGCCACCACAUUUCAGGCCACCAGUACGAUCGAGUGUACAGUGAACAAUGCUAGGAGAGCUGCCUAUAUGGAAGAGCCCUAAUGUGUAAAAUUAAUUUAGUAGUGCUAUCCCCAUGUGAUUUUAAUAGCUUUUAGGAGAAUGACAAAAA
>cluster291.fasta:30
CCCAUAACAAACAACAUCAUUAAUCUGUCUAAACGAACACUUAAAAUUGAUAAUGGACCAAAAUCAGCGAAUGCACCGCAUUACGUUUGUGCCUCAGAUUACUGGCAGUAACAAAGAAGGGGCGAAACAACUCGGCCCCAAGGUUUACCCAAUUGCUGGCAAGGAAGACCUUAAAUUCCCUGAGGACAAGGCGUUCCAAUUAACACCAAGUCCAGAUGACCAAAUUGCUACUCGAAGAGCACCAGACGAAUUCGUGGUGGUGACGGUAAAUGAAAGAUCAGUCCAAGAUGGUAUUUACUACCAGGAACUGGGCCAGAAGCUGGACCCUAUGGUGCUAACAAAGAGGCAUCAGGGUUGCACUGAGGCCUCAAACUGGCACCCGCAAUCCUGCUAACAAUGCUGCAAUCGGUACACUCAAGGAACAAUUGUCAAAGGCUACGCAGAAGGAGCAGAGGCAGUCAAGCCUCUCGUUCCUCAUCACGUAGUCGCAACAGUUUAAGAAAUUCAACCCAGGCAGCAGUAGGGUCCUGCUAGAAUGGCUGGCAAUGGCGGUGAUGCUGCUCUUUUGUGCUGCUUGACAGAUUGAACCAGCUUGAGAGCAAAAUGUCUGGUAAAGGCCAACAACAACAAGGCCAAACUGUCUAAGAAUGCUGCUGAGGCUUCUAAGAAGCCGGCAAAACGUACUGCCACUAAGCAUCAAUGUAACACAAGCUUGCAGACGUGGUCCAGAACAAACCCAAGGAAAUUUUGGGGACCAGGAACUAAUCAGACAAGGAACUGAUUACAAACAUUGGCCGCAAAUUGCACAUUUGCCCCAGCGCUUCAGCGUUUUCGGAAUGUCGCGCAUUGGCAUGGAAGUCACACCUGGAACGUGGUUGACCUACACAGGUGCCAUCAAAUUGGAUGACAAAGAUCCAAAUUAAAGAUCGUAUUUGCUGAAUAAGCAAUUGACGCAUACAAAACAUUCCCACCAACAGAGCCUAAAAAGGACAAAAAGAAGAAGGCUGAUGAAACUAAGCCUUACAGAGACAGAAGAAACAGCAAACUGUGACUCUUCCUGCUGCAGAUUUGGAUGAUUUUCCAAACAAUUGCAACAAUCCAUGAGCAGUGCUGACUCAACUCAGGCCUAAACUCAUGCAGACAACAAGGCAGAUGGGCUAUAUAAACGUUUGUUUUCCGUUUACGAUAUAGUCUACUUUGUGCAGAAUGAAUUCUCGUAACUACAUAGCACAAGUAGAUGUAGUUAACUUUAAUCUAUAGCAAUCUUUAAUCAGUGUGUAACAUUAGGAGGACUUGAAAGAGCCACCACAUUUCCCGAGGCCACGGGAGUACGAUCGAGUGUACAGUGAACAAUGCUAGGGAGAGCUGCCUAUAUGGAAGAGCCCUAAUGUGUAAAAUUAAUUUUAGUAGUGCUAUCCCAUGUGAUUUUAAUAGCUUUUAGGAGAAUGACAAAA
>cluster274.fasta:30
CAAAAUUGAUCCGAUGUUUAAACGAACGAUUUUUGGCACUGAUACUGUAUUGAGCUAUCACUACCAAGAGUGUGUUAGAGGUACAAUUUAAAACUCUGGAAACAGGCACUUCCUAGCUGAUACAAAUUUGCACUGACUUGCUUCACUUUUUGCUUGUCCUGAGGCGUAAACACGUCUAUCGUACUGCCAGAUUUCCUAAACUGUUAUAGAAAGAGAAGUCAAGAACUUUUUUUUUGUAUUUCACAAAAGAAAGACAGAAUGAUUGAUCAUUAAUUGACUUCUAUUUGUUUUUAUUUUUGUCACUUGAACUGCAAGAUAAUGAAAUUCACGCCUAAACGAACAUGAAAUUUUUUUAACUGUAGCUUUCCAAGAAUGUAGUUUCACAACCAUAUGUAGUUGAUGACGUAUUCUAAAUGGUAUUAGAGUAGAGAAAUAGCAUUAAUUGAAUUGUGGUGGAUGAGGCUGGUCCAUAUGGUAAUUAUCAUUUCUUUACAAUUAAUUGCCAGGAACCAAAUUGGUAGUGUAGUGCGUGCGUAUGAAACUUUAGAGUAUAUGAGUUCGUGUUGUUUAGAUUUCUUAAAGAACAACUAAAAUGUCUGAUAAUGGACCCAAAAUCAGCGAACCCAUUUCCAGGCAGUAACCAGAAUGAGAACGCAGUGGGCGCGAAAACAACGUCGGCCCGGUUUACCCAAUAAUACUGCGUCUUGGUUACUAUGGCAAGGAAGACCUUAAUUCCGAGGACAAGGCGUUCCAAUUAACACCAAUAGAGUCCAGAUGACCAAAUUACCGAAGAGCUACCAGACGAACGUGGUGGUGACGGUAAAAUCGUCCAAGAUGGUAUUUACUCCUGGAAGCCAGAAGCUUCCUAUGGUGCUAACAAGCCAUAUGGUUGCAACUGAGGGAGCCUAAUACCAAAUUCACCCGCAAUCCUGCUAACAAUGCUGCAAUCGUGCUAUUCAAAUAAAGUAGCAGAAGGGAGAGGGGCGCUCUGUCCAUCACGUAGUCGCAACAGUUUAAUCCGCAGAGUUCCUGCUAGAAGGAAGCGGUGAUGCUGCUUUUUGUGUUGACAGAUUGAACCAGCUUGAGAGCAAAAUUGGUAAAGGCCAACAACAACAAGGCCAAUCACUAAGAAUGAGGCUUCUAAAAAAACGUACUGCCACUAAAGCAUAUACUCAGACGUGGUCCAGAACAAACCCAGGAAAUUUUGGGGACAGGAACUAAUCAGACAAGGAACUGAUUACAAACGCGCAAUUGCAUUCCCGUUUCGGAAUGUCGCGCAUUGGCAGGAAGCACCUCGGGAACGUGGUUGACCUACACAGGUGCCAUCAAAUUGGAUGACAAAGAUCCAAAUUAAAGAUCAAGUCAUUUGCUGAAUAAGCAUUGACGCAUAAAUUCCCACCAACAGAGCCUAAAAAGAAAAGAAGAAGGCUGAUGAAACUCAAGCCAGAGACAGAAGAAACAGCAAACUGUGACUUUUCCUGCUGCAGAUUUGGAUGAUUUCCAAACAAUUAACAAUCCUGAGCAGUGCUGACUCAACUCAGGCCUAAACUCAUGCAGAAAGGCAGAUGGGCUAUAUAAUUUCGCUUUCCGUUUACGAUAGUCUACUCGUGAAUGAAUCUCGUAACAUAGCAAAGAUGUAGUUAUAAUCUUAUAGUGUGUAACUGGGGACUUGAAAGAGCCACCACUCCAGGCCACGCGGAGUACGAUCGAGUGUACAGUGAACAAUGCUAGGGAGAGCUGCCUAUAUGGAAGAGCCCUAAUGUGUAAAAUUAAUUUUAGUAGUGCUAUCCCCAUGUGAUUUUAAUAGCUUUAGGAGAAUGACAAAAAAACA
>cluster244.fasta:30
CCAGGAAAAAAAUAAAAAUUUUAUUUUGGCAGAUCAUUAAACGAACAAAUUUUUGUUGAACAACUGUAGCAUUUUUUAACAAUGUAGUUGAUGACCGUCUUUUUAAUAUAGAAAUCGCAAUAAUUGGGGAGAGGUGGUAAAUCACCCAUCAGUACAUUGGUAAUUAUACAGUUUCCUAUUAUUGCCAGGAACCUAAAUUGGUGUAGUGCGUGUUCGUUAUUUAGAGUAUAUGAGUUCGUGUUGUUUUAGAUUCAUCUAAACGAACAAACUAAAAUGUCUGAUAAUGGACCCCAAAUCAGCAAUGCACCCGUUACGUUUGGGCCUCAGAUUCAACUGGCAGUAACCAGAAUGAGCGGGGCGCGAUAAACAACGCGCCCCAAGGUUUACCAAUAAUAUGCUUUCACCCUGGCAAGGAAGACCUUAAAUUCCCGAGGACAAGGCGUUCCAAUUAACACCAAUAGCAGUCCAGAUGACCAAAUUGGCUACUCCGAAGAGCUACCAGACGAAUUCGUGGUGGUGACGGUAAAAUGAAAGACAGUCCAAGAUGGUAUUUACCUAGGAACUGGGCCAGAAGCUGGACUUCCCUAUGGUGCUACAAAGAGGCAUCAUGGGUUCAAGCUAAUACACCAAAGAUUGGCACCCGCAAUCCUGUAACAAUGCUGCAAUCGUGCUAAAUUCCAGGAACAACAUUGAAAAGGCUUACGCAGAAGAGCAGAGGCGGCAGUCAAGCCUCUUCCUCCCACGUAGUCGCAACAGUUUAAGAAAUCAACUCCAGGCAGCAGUAGGAUUCCUGCUAGAAGGCUGGCAAUGGCGGUGAUGCUGCUCUUUGCUGCUGCUUGACAGAUUGAACCAGCUUAGAGCAAAAUCGGUAAAGGCCAACAACAACAAGGCCAAACUGUCUAAAAUUGUGCUGAGGUUUAGAAGCCGCAAAACGUACUGCCACUAAAGCAUACAAUGUAACACAAGCUUGGGUCCAGAACAAACCCAGGAAAUUUUGGGACCGGAACUAAUCAGACAAGGAACUGAUUACAAACUGGCCGCAAAUUGCACUUUGCCCCAGCGCUUCAGCGUUUGACGUGGCAUGGAAGUCACUCGGGAACGUGGUUGACCUACACAGGUGCCAUCAAAUUGGAUGACAAAGAUCCAAAUUUAAAGAUCAAGUCAUUGCUGAAUAAGCAUUGACGCAUACAAAACAUUCCCACCAACAGAGCCUAAAAAGGACAAAAAGAAGAAGGCUGAUGAAACUAAGCCUCAGAGACAGAAGAAACAGCAAACUGUGACUCUUUCUGCUGCAGAUUUGGAUGAUUUUCCAAACAAUUGCAACAAUCCAUGAGCAGUGCUGACUCAACUCAGGCCUAAACUCAUGCAGACCAAGGCAGAUGGGCUAUAUAAACGUUUCGCUUUUCCGUUUACGAUAUAGUUACUCUGUGCAGAAUGAAUUCUCGUAACUACAUAGCACAAGUAGAUGUAGUUAACUUUAAUCUCCAUAGCAAUCUUUAAUCAGUGUGUAACAUUAGGGAGGACUUGAAAGAGCCACCAUUUCACCGAGGCCACGCGGAGUACGAUCGAGUGACAGUGAACAAUGCUAGGAGAGCUGCCUAUAUGGAAGAGCCCUAAUGUGUAAAAUUAAUUUUAGUAGUGCUAUCCCAUGUGAUUUUAAUAGCUUUUAGGAGAAUGACAAA
>cluster231.fasta:30
AAAAAUCAAUACAGAUUUUUUUAAAAAAUUUGAUAAUGCCCAAAUCAGCGAAUGCCCCCAUUGGCAGAUUCAAUGCGUAACAGAAUGGAAAACGCGCCCCAAGGUUUACCCAAUAAUACUUUGGCAAGGAAGACCUAAAUUCCAGGACAAGGCGUUCCAAAACACCAAUAAGUCCAGAUGACCAAAUUGGCAUCAGACGAAUUCGUGGUGGUGACGGUAAAUGAAAGAUCAGUCCAAGAUGGUAUUACCCGGAAGGCCAGAAGCUGGCUGAAACAGGUUGCCAAUACAAACCAAUCCUGCUAACAAUGCUGCAAGUGCAAACAAAAGUCAAGUCUCGUUCCUCAUGGUCGCAACAGUUUAAGAAUUAAUAGCAGGGUCAAUGGCUGGCAAUGGCGGUGAUGCUGCUCUUGCUUGCUGCUUGACAGAUUGAACCAGCUUGAGAGCAAAAUGUGGUAAAGGCCAACAACAACAAGGCCAAACUGUCACUAAGAAAUUGCUGCUGAGGCUUUAAGAAGCUCGGCAAAACUACUGCCACUAAAGCAUACAAUGUAACACAAGCUUUCGCAGACGUGGUCCAGAACAAACCCAAGGAAAUUUUGGGGACCAGGAACUAAUCAGACAAGGAACUGAUUACAAACAUUGGCCGCAAAUUGCACAAUUUGCCCCAGCGCUUCAGCGUUUUCGGAAUGUGCGCAUUGGCAUGGAAGUCACACUCGGGAACGUGGUUGACCUACACAGGUGCCAUCAAAUUGGAUGACAAAGAUCCAAAUUCAAAGAUCAAGUCAUUUGCUGAAUAAGCAAUUGACGCAUACAAACACCCACCAACAGAGCCUAAAGGAAAAAAGAAGAAGGCUGAUGAAAACUCAAGCCUUAGAGACAGAAGAAACAGCAAACUGUGACUCUUUUCCUGCUGCAGAUUUGGAUGAUUUUCCAAACAAUUGCAACAAUCCAUGAGCAGUGCUGACUCAACUCAGGCCUAAACUCAUGCAGACACAAGGCAGAUGGGCUAUAUAAACGUUUCGCUUUCCGUUUACGAUAUAGUCUACUCUUGUGCAGAAUGAAUUUCGUAACACAUAGCACAAGUAGAUGUAGUUAACUUUAAUCUCACUAGCAAUUUAAUCAGUGUGUAACAUUAGGGAGGACUUGAAAGAGCCACCACAUUUCGAGGCCACGCGAGUACGAUCGAGUGUACAGUGAACAAUGCUAGGGAGAGCUGCCUAUUGGAAGAGCCCUAAUGUGUAAAAUUAAUUUUAGUAGUGCUAUCCCAUGUGAUUUUAAUAGCUUUUUAGGAGAAUGACAAAAAA
>cluster128.fasta:30
UCCCAGGUAACAACACUUCGAUCUUGUAGAUCUGUUCUCUAAACGAACAAUUUAUCAAUUGAUGGAUAAUGUGAGGGCGUAUUCUUGUUUAAAAUCUGAUAAUGGACCCCAAAAUCAGCGAACCCUUUGGUGGCCUUUAUGGCAGUAACCAGAAGAGAACGCAGGGCGCGAUCAAAACGGGCCCAAGGUUUACCCAAUAAUCUGCGUCUUGGUUCCCUGGCAAGGAAGACCUUAAUUCCCCGAGGACAAGGCGUUCCAAUUACACCAAGUCCAGAUGACCAAAUUGGCACUACGAAGAUACCAGACGAAUUCGGUGGUGACGGUAAAUGAAAGAUCUGCAAGAUGUUAUACCUAGGAACUGGCCAGAAGCUGGACCGUGUAAAACAUGGUGCACUGAGGCAAACCAAAAAAUCCCGCAAUCCUGCUAACAAUGCUGCAAUCGUGCUACUCCAGGAACAACAUUGCAAAGGCUUUACGCAGAGGAGCAGAGGCGGCGUCAAGCCUUCUCGUUCCAUCACGUAGUCAGUUAAAAAUUCAACUCCAGGCAGCAGUAGGGACCCUGCUAGAAUGGGCAAUGGCGGUGAUGCUGCUUUUGCUGCUGCUUGACAGAUUGAACCAGCUUGAGAGCAAAAUGUGGUAAAGGCCAACAACAACAAGGCCAAACUGUCAUAAGAAGUGCUAGGCUUUAAGAAGCCGAAAACGUAUGCCACUAAAGCAUCAUGUAACACAAGCUUGCAGACGUGGUCCAGAACAAACCCAAGGAAAUUUUGGGGACAGGAACUAAUCAGACAAGAACUGAUUACAAACAUGGCGCAAAUUGCACAAUUUCCCCAGCGCUUCAGCGUUCUUCGGAAUGUCGCGCAUUGGCAUGGAAGUCACACCUUGGGAACGUGGUUGACCUACACAGGUGCCAUCAAAUUGGAUGACAAAGAUCCAAAUUAAAGAUCAAGUCAUUUGCUGAAUAAGCAUUGACGCAUACAAACCACCAACAGAGCCUAAAAGAAAAAGAAGAAGGCUGAUGAAACUAACCUCAGAGACAGAAGAAACAGCAAACUGUGAUUUCCUGCUAGAUUUGGAUGAUUUCAAUGCAACAAUCCAUGAGCAGUGCUGACUCAACUCAGGCCUAAAUCAUGCAGACAGGGGCUAUAAACGUUUCGCUUUCCGUUUACGAUAUAGUCUACUCUGUGCAGAAAAUUCCGUAUACAUAGCACAAGUAGAUGUAGUUAAUUUUAAUCCAUAGCAAUUUUAAUCAGUGUGUAACAUUGGGAGGACUUGAAAGAGCCAUUUCCCGAGGCCACGCGGAGUACGAUCGAGUGUACAGUGAACAAUGCUGGAGAGCUGCCUAUAUGGAAGAGCCCUAAUGUGUAAAAUUAAUUUAGUAGUGCUAUCCCAUGUGAUUUUAAUAGCUUUUAGGAGAAUGACAAACCCCUUAA
>cluster1134.fasta:30
CCAACAACAAUUAGAUGUUUUGGAUCUACUAUCUACAAAAAGAGACAGUGAUAUGGUCUUAAAAACUAAAAUGUGAUAAUGCCCAAAACACACUCGUACAGGAAACGCCCAAGGUUUACCCAAUAAUGUCUAUUCCGAACAGGCGUUCCAAUUAACACCAAUAAGUCCAGAUGACCAAAUUGAACCAGACGAAUGGAAAAGAUCAGUCCAAGAUGGUAUUACCAGGAACUGGGCCAGAAGCUGUUCCCUAUGUGCAAAAGGAAACCAAUCCUGCUAAUGCUCAUCAGAAUAAAGUUUACGCAGAAGGAGCAGAGGCGGCAGUCAAGCCUUCGUUCCUCAUCACGUAGUCGCAACAGUUUAAAAAUUCAACUCCAGGCAGCAGUAGGGACUCCUGCUAGAAUGGCUGGCAAUGGCGGUGAUGCUGCUCUUGCUUUGCUGCUGCUUGACAGAUUGAACCAGCUUGAGAGCAAAAUGUCUGGUAAAGGCCAACAACAACGGCCAAACUGUCACUAAGAAUUGCUGCUGAGGCUUAAGAAGCCUGGCAAAACGUACUGCCACUAAAGCAUCAAUGUAACAUCGGCAGACGUGGUCCAGAACAAACCAAGGAAAUUUUGGGGACCAGGAACUAAUCAGACAAGGAACUGAUUACAAACAUGGCCGCAAAUUGCACAAUUUGCCCCAGCGCUUCAGCGUUUUCGGAAUGUCGCGCAUUGGCAUGGCACAGGGAACGUGGUUGACCUACACAGGUGCCAUCAAAUUGGAUGACAAAGAUCCAAAUUAAAGAUCAAGUCAUUUGCUGAAUAAGCAUUGACGCAUACAAAACAUUCCCACCAACAGAGCCUAAAAAGGACAAAAAGAAGAAGGCUGAUGAAACUCAAGCCUAGAGACAGAAGAAACAGCAAACUGUGACUUUCUCUGCAGAUUUGGAUGAUUUCCAAACAAUUGCAACAAUCCAUGAGCAGUGCUGACUCACAGGCCUAAACUCAUGCAGACCACAAGGCAGAUGGGCUAUAUAAACGUUUCGCUUUCCGUUUACGAUAUAUUACCUGUGCAGAAUGAAUUCUCGUAACAUAGCACAAGUAGAUGUAGUUAACUUUAAUCCAUAGCAAUCUUUAAUCAGUGUGUAACAUGGAGGACUUGAAAGAGCCACCACUUAGGCCACGCAGAGUACGAUCGAGUGUACAGUGAACAAUGCUAGGGAGAGCUGCCUAUAUGGAAGAGCCCUAAUGUGUAAAAUUAAUUUAGUAGUGCUAUCCCCAUGUGAUUUUAAUAGCUUUAGGAGAAUGACAAAAAU
>cluster1123.fasta:30
UCCAAAUUAUUUUCUAAACGAACAAAAAUGUCUCCCAAAAUCAGCGAACCCUGGCUCGAGUACAAUGAGGGCCCAGUUUACCAAAUACUCGAGAAUCCGAACCCUAAGUCCAGAUGAUAUCGUGGUGGUGAGGUAAAACGAGCAGCAUAUGGGUUGCAACUGAGCCUUGAAUCACCAAAUUCCAACCUGCUACAAUGCUGCAAUCGUGCUACAACCCCAAGGAACAACUAAAGGAGCAGAGGGCAGUCAAGCCUCCCUCUUUAAAAAUUCAACUCCAGGCAGCAGUAGGGAACCUAGAAGCUGGCAAUGGCGGUGAUGCUGCUCUUGCUUUGCUGCUGCUGACAGAUUGAACCAGCUUGAGAGCAAAAUGUCUGGUAAGGCCAACAACAACAAGGCCAAACUGUCAAAAUUGCUGCUGAGGCUUAACAAAACGUACUGCCACUAAAGCAAAAUUCGGCAGACGUGGUCCAGAACAAACCCAAGGAAAUUUUGGGGACCAGGAACUAAUCAGACAAGGAACUGAUUACAAAUUGCCGCAAAUUGCACUUCCCCAGCGUUUCAGCGUUUCGGAAUGUCGCGCAUUGGCGGAAGUCACACGGAACGUGGUUGACCUACACAGGUGCCAUCAAAUUGGAUGACAAAGAUCCAAAUUAAAGAUAGUUUGCUGAAUAAGCAUUGACGCAUACAAACCCACCAACAGAGCCUAAAAAGAAAAAGAAGGCUGAUGAAACAAGAGACAGAAGAAACAGCAAACUGUGACUUCCUGCUGCAGAUUUGGAUGAUUUCCAAACAAUUGCAACAAUCCAGAGCAGUGCUGACUCAACUCAGGCCUAAACUCAUGCAGACAAAGGCAGAUGGGCUAUAUAAAUUUCGCUUUCCGUUUACGAUAGUCUACUUGUGCAGAAUGAAUUCUCGUAAAUAGCACAAGUAGAUGUAGUUAUUUAAUCUCACAUAGCAAUUUAAUCAGUGUAACAUUGGAGGACUUGAAAGAGCCACCACAUUUCGAGGCCACGGAGUACGAUCGAGUGUACAGUGAACAAUGCAGGGAGAGCUGCCUAUAUGGAAGAGCCCUAAUGUGUAAAAUUAAUUUUAUAGUGUAUCCCCAUGUGAUUUAAUAGCUUAGGAGAAUGACAAAAA
>cluster1089.fasta:30
AAACUUGUUCUAACGAACAAACUAAAUCUAUAAGACCCAAAUCAGCGAACCCUUUUGCCAGAUUAAUGGCAGUACCAAAUGAGAGGUGGGUCAAACAGGCCCCAAGGUUUACCCAAUAAUACUGCGUUUGGUUCUCAGGCAAGGAAGACUAAUCCCUGAGGACAAGGCGUUCCAAUUAACACCAAUAGAGUCCAGAUGACCAAAUUGGCUAUCGAAGAGCUACCAGACGAAUCGGUGGUGACGGUAAAACGUCCAAGAUGGUAUUUUACUACCUAGGAACUGGGCCAGAAGCUGCCUGAAAAGAGGCAUCAUGGUCAGGAUUGGCACCCGCAAUCCUGCUAACAAUGCUGCAAUCGUGCUACAACUUCCAAAAAGUUAAAGGGGUCAAGCCUCUCUCAACGUAGUCGCAACAGUUACCAGGCGCAGUAGGGAACUUUCUCUAUGGCUGGCGGUGAUGCUGCUCUUGUUGCUGCUGCUUGACAGAUUGAACCAGCUUGAGAGCAAAAUGUCUGGUAAAGGCCAACAACAACAAGGCCAAACGUUAAGAAUGAAGGCAAAAGUACUGCCAUAAAGCAACAUGUACACAAGCUGGCAGACGUGGUCCAGAACAAACCAGAAUUUGGGACAGGAACUAAUCAGACAAGGAACUGAUUAAAAUUGGCCGCAAAUUGCACAAUUUGCCCCGCAGCGUUUCGGAAUGUCGCGCUGAUGGAAGUCACGGAACGUGGUUGACCUACACAGGUGCCAUCAAAUUGGAUGACAAAGAUCCAAAUUAAAGAUCAAGUCAUUUGCUGAAUAAGCAUUGACGCAUACAAACAUCCCACCAACAGAGCCUAAAGGACAAAAGAAGAAGGCUGAUGAAACUCAAGCAGAGACAGAAGAAACAGCAAACUGUGACUCUUCCUGCUGCAGAUUUGGAUGAUUUCAAACAUGCAAACUGAGCAGUGCUGACUCAUCAGGCCUAAACUCAUGCAGACAAGGCAGAUGGGCAUAUAAACGUUUUCGCUUCCGUUUACGAUAUGUUACUUGUGCAGAAUGAAUUCGUAAUAGCACAAGUAGAUGUAGUUAACUUUAAUCCAAUUUUAAUCAGUGUGUAACAUGGGAGGACUUGAAAGAGCCACCCCCGAGGCCACGCAGAGUACGAUGAGUGUACAGUGAACAAUGCUAGGGAGAGCUGCCUAUAUGGAAGAGCCCUAAUGUGUAAAAUUAAUUUAGUAGUGCUAUCCCCAUGUGAUUUUAAUAGCUUUUAGGAGAAUGACAAAAAA
>cluster1034.fasta:30
CAAAAUUUUUUUAGAUUUUCUAAACGAACAAACUAAAAUGUUAUAAUGGACCCCAAAAUCAGGAAUGCACCCGCUACGUUGCAGAUUCAUGGCAGUAACCAGAAUGAACGCAGUGGGUAAAACAACGGCCCCAAGGUUUACCCAAUAAUACUGCGUUUGGUUCCGCUCCUCAAUGGCAAGGAAGACCUUAAUCCGAGGACAAGGCGUUCCAAUUAACACCAAUAGCAGUCCAGAUGACCAAAUUGGCUACUCGAAGAGCUACCAGACGAAUUCGUGGUGGUGACGGUAAAAUGAAAGAUCGUCCAAGAUGGUAUUUAUCAGGAACUGGGCCAGAAGCUGGCUUCCCUAUGGUGCUAACAAAGACGGCAUCAAUGGGUUGCAACUGAGGAGCCUUGAAUACACCAAAAUUGGCACCCGCAAUCCUGCUAACAAUGCUGCAAUCGUGCUCAACUCCAAGGAACAAUUGUCAAAAGGCUUUACGCAGAAGGGAGCAGAGGCGGCAGUCAAGCCUCUUCUCGUUCCUCAUCACGUAGUCGCAACAGUUUAAGAAAUUCAACCCAGGCAGCAGUAGGGAUUCCUGCUAGAAUGGCUGGCAAUGGCGGUGAUGCUGCUCUUGCUUUGCUGCUGCUUGACAGAUUGAACCAGCUUGAGAGCAAAAUGUCUGGUAAAGGCCAACAACAACAAGGCCAAACUGUCACUAAGAAAUGCUGCUGAGGCUUCUAAGAAGCCGGCAAAAACGUACUGCCACUAAAGCAUCAAUGUAACACAAGCUUCGGCAGACGUGGUCCAGAACAAACCCAAGGAAAUUUUGGGGACCAGGAACUAAUCAGACAAGGAACUGAUUACAAACAUUGGCCGCAAAUUGCACAAUUUCCCCAGCGCUUCAGCGUUUCGGAAUGUCGCGCAUUGGCAUGGAAGUCACACCUGGGAACGUGGUUGACCUACACAGGUGCCAUCAAAUUGGAUGACAAAGAUCCAAAUUUCAAAGAUAAGUCAUUUGCUGAAUAAGCAUUGACGCAUACAAAACUUCCCACCAACAGAGCCUAAAAAGGACAAAAGAAGAAGGCUGAUGAAACUCAAGCCCGCAGAGACAGAAGAAACAGCAAACUGUGACUCUUCUGCUGCAGAUUUGGAUGAUUUUCCAAACAAUUGCAACAAUCCAUGAGCAGUGCUGACUCAACUCAGGCCUAAACCCAUGCAGACAAAGGCAGAUGGGCUAUAUAAACGUUUUCGCUUUCCGUUUACGAUAUAUAGUUACUUGUGCAGAAUGAAUUCUCGUAACAUAGCACAAGUAGAUGUAGUUAACUUUAAUCUCAUAGCAAUCUUUAAUCAGUGUGUAACAUUAGGGAGGACUUGAAAGAGCCACCACAUUUCACCGAGGCCACGCGGAGUACGAUCGAGUGUACAGUGAACAAUGCUAGGGAGAGCUGCCUAUAUGGAAGAGCCCUAAUGUGUAAAAUUAAUUUUAGUAGUGCUAUCCCCAUGUGAUUUUAAUAGCUUUUGGAGAAUGACAAACCAC
>cluster1004.fasta:30
ACUAAAAGGCAAGUCUUCAACUGCAAUAGACGAUCACGCCAGUUUACCAAAAUUGCAAAAGCCUAACCCAAAAGCAACCAAGUCAUGACAAAUUGUAAAGAGACAGAGUCUGAAUUCCAAGAUGUAUUCAUAAACUCGAAAUCAAUGACAGGAAUUACCCGCAAUCUGACUUCAAUCACACAGUAAGCCCCACAGAAGGCAGUAGUCUGUCUAUCGAUUUGCUGCUGCUUAAAUUGAACCAGCUUAGAGCAAAGAGCAACAAACAAGCCAAAGCAAAUUGUCUAGCUUCUAAGAAGCGCAAAAAAUGUCAGCUUCGGCAGACGUGGUCCAGAACAAACCCAAGAAUUGGGGACCAGGAACUAAUCAGACAAGGAACUGAUUAAACAUUGUUUCAAUCCUGUGGACUGGUCUCACAUCAAUGUAGACAUAAGGUAUGCAACAAAAAAAGAAGAAGGCUGAUGAAACUAGCCAGAGACAGAAGAAACAGCAACUGUGCUUCCUGCUGCAGAUGAUUUCCAAACAAUUGCAACAAUCCAUGAGCAGUGCUGACUCAAUCAGGCCUAAACUCAUGCAGACACAAGCAGAUGGGCUAUAAACGUUUUCGCUUUCCGUUACGUAUAUAGUCUACUUUGUGCAGAAUGAAUCUCCGUAACUACAUAGCACAAGUAGAUGUAGUUAACUUUACUAGCAAUUUUAAUCAGUGUGUAACAUUAGGGAGGACUUGAAAGAGCCACCUUUUCACCGAGGCCACGGAGUACGAUCAGUGUACAGUGAACAAUGCUAGGGAGAGCUGCUAUAUGGAAGAGCCCUAAUGUGUAAAAUUAAUUUAGUAGUGCUAUCCCCAUGUGAUUUUAAUAGCUUCUUAGGAGAAUGACAAUUCCCCAAA
>cluster978.fasta:28
UUUAAAUUAUGAAGACUUUAGAGUAUAUGAGUCGUGUUGUUUAGAUUUAAACGAAAACUAAAAUGUCUGAUAAUGGACCCAAAAGAACCCUUUUGGUGGACCGAUUCAACUGGCAGUAACAGAAUGAGGGCGCGAUCAAACACGCCCAAGGUUUACCCAUAAUGUUGUUCCCGCUCAUGGCAAGGAAGACCUUAAAUUCCCGAGGACAAGGCGUUCCAAUUAACACCAAUAGCAGUCCAGAUGACCAAAUUGGCUACCGAAGAGCUACCAGACGAAUUUGUGGUGACGGUAAAAUGAAAGAUCAGUCCAAGAUGGUAUUACUACCAGGAACUGGGCCAGAAGCUGGACUUCCCUAUGGUGCUAACAAAGACGGCAUAAGGGUUGCAACUGAGGAGCCUUGAAUACACCAAAAGAUGGCACCCGCAAUCCUGCUAACAAUGCUGCAAUCGUGCUACAACUUCCAAGGAACAAAUUGUCAAAAGGCUUUAGCAGAAGGGGCAGAGGCGGCAGUCAAGCCUUCUCGUUCCUCAUCACGUAGUCGCAACAGUUUAAAAUUACCAGGCAGCAGUAGGGAACUUCCCUGCUAGAAUGGCUGGCAAUGGCGGUGAUGCUGCUCUUGCUUUGCUGCUGCUUGACAGAUUGAACCAGCUUGAGAGCAAAAUGUCUGGUAAAGGCCAACAACAACAAGGCCAAACUGUCACUAAGAAUUGCUGCUGAGGCUUUUAAGAAGCCUGGCAAAACGUACUGCCACUAAAGACAAUGUAACACAAGCUUCGCAGACGUGGUCCAGAACAAACCCAAGGAAAUUUUGGGGACCAGGAACUAAUCAGACAAGGAACUGAUUACAAACAUUGGCCGCAAAUUGCACAUUUGCCCCAGCGCUUCAGCGUUUCGGAAUGUCGCGCAUUGGCAGAAGUCACACCUCGGGAACGUGGUUGACCUACACAGGUGCCAUCAAAUUGGAUGACAAAGAUCCAAAUUAAAGAUCAAGUAUUUGCUGAAUAAGCAUUGACGCAUACAAAACCCCACCAACAGAGCCUAAAAAGGACAAAAGAAGAAGGCUGAUGAAACUCAAGCCUUACAGAGACAGAAGAAACAGCAAACUGUGACUCUUUUCCUGCUGCAGAUUUGGAUGAUUUCUCCAAACAAUUGCAACAAUCCAUGAGCAGUGCUGACUCAACUCAGGCCUAAACUCAUGCAGACCAUAAGGCAGAUGGGCUAUAAACGUUUGCUUCCGUUUACGAUAUAGUCUACUUGUGCAGAAUGAAUUCUCGUAACAUAGCACAAGUAGAUGUAGUUAACUUUAAUCCAUAGCAAUCUUUAAUCAGUGUUAACAUUAGGGAGGACUUGAAAGAGCCACCACUUUCGAGGCCACGGGAGUACGAUCGAGUGUACAGUGAACAAUGCUAGGGAGAGCUGCCUAUAUGGAAGAGCCCUAAUGUGUAAAAUUAAUUUUAGUAGUGCUAUCCCAUGUGAUUUUAAUAGCUUUUUAGGAGAAUGACAAA
>cluster972.fasta:28
AAGAUCAAAUUUGAGAGAAACUUUAAAAAUAACAAGGCUACUCUGCGCACGUUAACACGAGUAAUUGCUGGGUAUGGUGAUGCUGUUUGCUUUCAGAUGAACAGCUUAGAGUAACGAACAGCUGGGGCUCAACCAAAUAUGCAACAGGAUUGGUGAUUUCGAAGAUCCUUUCGAAUGUCGCCCAGAAGUCACGGAACGUGGUUGACCUACACAGGUGCCAUCAAAUUGGAUGACAAAGAUCCAAAUUAAAGAUCAGUUUUGCUGAAUAAGCAUUGACGCAUACAAAACAUCCCCAACAGAGCCUAAAAAGGACAAAAGAAGAAGGCUGAUGAAACUCAAGCCUCAAAGACAGAAGAAACAGCAAACUGUGACUUUUCCUGCUGCAGAUUUGGAUGAUUUCCAAACAAUUGCAACAAUCCAUGAGCAGUGCUGACUCAACUCAGGCCUAAACUCAUGCAGACCACAAGGCAGAUGGGCUAUAUAAACGUUUCGCUUUCCGUUUACGAUAUAGUCUACUUGUGCAGAAUGAAUUUCGUAACUGCACAAGUAGAUGUAGUUAACUUUACAUAGCAAUCUUUAAUCAGUGUGUAAAUGGGAGGACUUGAAAGAGCCACCUUCCGAGGCCACGCGGAGUACGAUCGAGUGUCAGUGAACAAUGCUGGAGAGCUGCCUAUGAAGAGCCCUAAUGUGUAAAAUUAAUUUAGUAGUGCUAUCCCCAUGUUUUAUAUUAGGAGAAUGACAAAA
>cluster946.fasta:28
ACGCGUAAACAACGUCGGCCCAAGGUUUACCCAAUAAACUGCUGUCCUCCAUGGCAAGAAGACAAAUCCCUCGAGGACAAGGCGUUCCAAUUAACACCAAUAGCAGUCCAGAUGACCAAAUUGGCUACAGAGCUACCAGACGAAUCGUGGUGGUGACGGUAAAAUCACCAAGAUGGUAUUAUACCAGAAGGCCAGAAGCUGGCCUAUGGUGCUAAGACGGCAUUGGUUGCAUGAGCUUACAAAAAUCCAAUCCUGCUAACAAUGCUGCAAUGUGCUCAGGAACAACAUUAAGUAGGAGAGGCGGCGUCAAGCCUCUGUCCUCACUUCGCAACAGUUUAAGAAUUCAACCCAGGCAGCAGUAGGGGACUCCUGCUAGAAUGUGGCAAUGGCGGUGAUGCUGUCUUGCUUGCUGCUGCUUGACAGAUUGAACCAGCUUGAGAGCAAAAUGUUGGUAAAGGCCAACAACAACAAGGCCAAACUGUCACUAAGAAUUGCUGCUGAGGCUUCUAAGAAGCCUCGGCAAAACGUACUGCCACUAAAGCAUCAAUGUAACACAAGCUUGCAGACGUGGUCCAGAACAAACCCAAGGAAAUUUGGGGACCAGGAACUAAUCAGACAAGGAACUGAUUACAAACAUUGCCGCAAAUUGCACUUUCCCAGCGCUUCAGCGUUCUUCGGAAUGUCGCGCAUUGGCAUGGAAGUCACACCUUCGGAACGUGGUUGACCUACACAGGUGCCAUCAAAUUGGAUGACAAAGAUCCAAAUCAAAGAUCAAGUCAUUUGCUGAAUAAGCAUUGACGCAUACAACCACCAACAGAGCCUAAAAAAGGACAAAAGAAGAAGGCUGAUGAAACUCAAGCCAGAGACAGAAGAAACAGCAAACUGUGACUUUUUCCUGCUGCAGAUUUGGAUGAUUUCUCAAAAAUUGCAACAAUCCAUGAGCAGUGCUGACUCAACUCAGGCCUAAAUCAUGCAGACCAAGGCAGAUGGGCUUAUAAACGUUUCUUCCGUUUACGAUAUAUCUACCUUGUGCAGAAUGAAUUCUCGUAACUAUAGCACAAGUAGAUGUAGUUAACUUUAAUCAAGCAAUCUUUAAUCAGUGUGUAACAUUAGGGAGGACUUGAAAGAGCCACCCUUUCACGAGGCCACGGAGUACGAUCGAGUGUACAGUGAACAAUGCUAGGGAGAGCUGCCUAUAUGGAAGAGCCCUAAUGUGUAAAAUUAAAUUUAGUAGUGCUAUCCCCAUGUGAUUUUAAUAGCUUUUAGGAGAAUGACAAAAA
>cluster928.fasta:28
AAUUGGUUAGGACAAGGCGUUCCAAUUACCAUAGCAGUCCAGAUGACCAAAUCUAAAGAGCUACCAGACGAAUUCGUGGUGGUGACGGUAAAAUGAAAGAUCAAGAUGGUAUUUCUACUACCUAGGAACUGGGCCAGAAGCUGGACCCCUAUGGUGCUAACAAAGACGGCAUAGGGUUGCAACGGAGCCUUGAUACACCAAAAGAUUGGCACCCGCAAUCCUGCUAUGCCCAGGAACAUGCAAAAGGUAAGGAGCAGAGGCGGCAGUCAAGCCUCCACGUAGUCGCAACAGUUUAAGAAAUCAACCCAGGCAGCAGUAGGGAACUUCUCCUGCUAGAAUGGCAAUGGCGGUGAUGCUGCUCUUGCUUUGCUGCUGCUUGACAGAUUGAACCAGCUUGAGAGCAAAAUGUUGGUAAAGGCCAACAACAACAAGGCCAAACUGUCACUAAAUGCUGCUGAGCUCUAAGAAGCGAAACGUCUGCCACUAAAGCAUCGUAACAAGCUUCGCAGACGUGGUCCAGAACAAACCCAAGGAAAUUUUGGGGACCAGGAACUAAUCAGACAAGAACUGAUUACAAACAUGGCGCAAAUUGCAUUUGCCCCAGCGUUCAGCGUUUCGGAAUGUCGCGCAUUGGCAUGGAAGUCACGGAGUGACCUACACAGGUGCCAUCAAAUUGGAUGACAAAGAUCCAAAUUCAAAGAUAAGUCAUUUGCUGAAUAAGCAUUGACGCAUACAAAAUUCCCACCAACAGAGCCUAAAAAGGACAAAAGAAGGCUGAUGAAACUCAAGCCUUCGCAGAGACAGAAGAAACAGCAAACUGUGACUCUUCCUGCUGCAGAUUUGGAUGAUUUUCCAAACAAUUGCAACAAUCCAUGAGCAGUGCUGACUCAACUCAGGCCUAAACUCAUGCAGACACAGGCAGAUGGGCUAUAUAAACGUUUCCUUUUCCGUUUACGAUAUUUGUGCAGAAUGAAUUCUCGUAACUUAGCACAAGUAGAUGUAGUUAACUUUAAUCCACUAGCAAUCUUUAAUCAGUGUGUAACAUUUAGGAGGACUUGAAAGAGCCACCACUCACCGAGGCCACGAGUACGAUCGAGUGUACAGUGAACAAUGCUAGGGAGAGCUGCCUAUUGGAAGAGCCCUAAUGUGUAAAAUUAAUUUUAGUAGUGCUAUCCCCAUGAUUUUAAUAGCUUUUAGGAGAAUGACAAAA
>cluster88.fasta:28
CCCAGGUAACAAACAAUAUUUCGAUCAUUUAAAAACAAACUAAAAUGUCUGAUAAUGACCCCAAAAUCAGCGAAAUGCACCCUUUUGGUGACCAGAUUCAACUGGCAGUAACCAGAAUGAGAACGCGUGGGGCGAUCAAAACAACGUCGCCCCAGGUACCCAAUAAUACUGCUUUCUGGCAAGGAAGACCUUAAAUUCCCUCGAGGACAAGGCGUUCCAAUUAACACCAAUAGUCCAGAUGACCAAAUUGGCUACUCGAAGAGCUACCAGACAAUUCGUGGUGGUGACGGUAAAAUGAAAGAUUCGUCCAAGAUGGUAUUUCUACUACCUAGGAACUGGGCCAGAAGCUGGACUUCCCUAUGGUGCUAACAAAGACGGCUCAUGUGGGAGCCUUGAAUACACAAAUUGGCACCCGCAAUCCUGCUAACAAUGCUGCAAUCGUGCUCCAAGGAACAACUAUUGUCAAAAGGUCAGGGAGCAGAGGCGGCAGUCAAGCCUCUUUCCCCAUUAAAUUAACAGGCAGCAGUAGGGAUCCCAAAUGGCUGGCAAUGGCGGUGAUGCUGCUUUGCUUGCUGCUGCUUGACAGAUUGAACCGUUGAGAGCAAAAUGUCUGGUAAAGGCCAACAACAACAGGCCAAAUCUAAAAUUGCUGCUGAGGCUUCUAAGAAGCCGAAAACGUACUGCCACUAAGCAUAUGUAACAAGCUUAGCGUGGUCCAGAACAAACCCAAGGAAAUUUUGGGGACCAGGAACUAAUCAGACAAGGAACUGAUUACAAAAUUGGCCGCAAAUUGCACAAUUUGCCCUUCAGCGUUAUCGCAGCACUGGGAACGUGGUUGACCUACACAGGUGCCAUCAAAUUGGAUGACAAAGAUCCAAAUUAAAGAUCAAGUCAUUUGCUGAAUAAGCAUACGCAUACAAAAUCCCACCAACAGAGCCUAAAAAAAAAAGAAGAAGGCUGAUGAAACUCAAGCCUCAAGAGACAGAAGAAACAGCAAACUGUGACUCUUCCUGCUGCAGAUUUGGAUGAUUCUCCAAACAAUUGCAACAAUCCAUGAGCAGUGCUGACUCAACUCAGGCCUAAACUCAUGCAGACCAUAAGGCAGAUGGUAUAUAAACGUUUUUUCCGUUUACGAUAUAUAGUCUACUUGUGCAGAAUGAUUCCGUAACAUAGCACAAGUAGAUGUAGUUAACUUUAAUCUAGCAAUCUUAAUCAGUGUGUAACUGGGAGGACUUGAAAGAGCCACCACAUUUCCGAGGCCACGCGGAGUACGAUCGAGUGUACAGUGAACAAUGCUAGGGAGAGCUGCCUAUAUGGAAGAGCCCUAAUGUGUAAAAUUAAUUUAGUAGUGCUAUCCCGUGAUUUUAAUAGCUUCUUAGGAGAAUGACAG
>cluster888.fasta:28
UCCCCAGGUAACAACACCAUUUCGCUAUUUUCUUGGCAUGACUACCAAGAGCAGAUCAGUUCCCUAAACGAACACUGUAGCUAUUAAUGGACUAGAAAAUCAGCUUAAUUGAAUGCACCCAUGUAAUAACAAUUAGACCCAAAAUAAAACCCUACGUUGUGCCCAGAUUCAACUGGCAGUAACCAGAAUGAGAACGCAGUGGGCGCGCGAUCAACAGCCCCAAGGUUUACCCAAUAAUACUGCGUUUGGUUUCUCUCUGGCAAGGAAGACCUUAAAUUCCCCGAGGACAAGGCGUUCCAAUUAACACCAAUAGCAGUCCAGAUGACCAAAUUGGCUACUACCGAAGAGCUACCAGACGAAUUCGUGGUGGUGACGGUAAAAUGAAAGAUUCAGUCCAAGAUGGUAUUUACUACCAGGAACUGGGCCAGAAGCUGGACUUCCCUAUGGUGCUAACAAAGACGGCAUCAUUGGGUUGCAACUGAGGAGCCUUGAAAUACACCAAAAGAUCAUUGGCACCCGCAAUCCUGCUAACAAUGCUGCAAUCGUGCUACAACUUCCCAAGGAACAUAUUGUCAAAAGGCUUUAGGGCAGAGGCGGCAGUCAAGCCUCUUCUCGCCUCAUCACGUAGUCGCAACAGUUUAAGAAAUUCAACCAGGCAGCAGUAGGGGAUCUCCUGCUAGAAUGGCUGGCAAUGGCGGUGAUGCUGCUCUUGCUUGCUGCUGCUUGACAGAUUGAACCAGCUUGAGAGCAAAAUGUCUGGUAAAGGCCAACAACAACAAGGCCAAACUGUCACUAAGAAAUUGCUGCUGAGGCUUCUAAGAAGCCCGGCAAAACGUACUGCCACUAAAGCAUACAAUGUACACAGCUUCGGCAGACGUGGUCCAGAACAAACCCAAGGAAAUUUUGGGGACCAGGAACUAAUCAGACAAGGAACUGAUUACAAACAUUGGCCGCAAAUUGCACAAUUUGCCCCAGCGCUUCAGCGUUUUCGGAAUGUCGCGCAUUGGCAUGGAAGUCACACGGGAACGUGGUUGACCUACACAGGUGCCAUCAAAUUGGAUGACAAAGAUCCAAAUUAAAGAUCAAGACUUUGCUGAAUAAGCAUUGACGCAUACAAAACAUUCCCACCAACAGAGCCUAAAAAGGACAAAAGAAGAAGGCUGAUGAAACUCAAGCCCACGCAGAGACAGAAGAAACAGCAAACUGUGACUCUUUCCUGCUGCAGAUUUGGAUGAUUUCCAAACAAUUGCAACAAUCCAUGAGCAGUGCUGACUCAACUCAGGCCUAAACUCAUGCAGACCACAAGGCAGAUGGGCUAUAUAAACGUUUCCUUUCCGUUUACGAUAUAUCACUUGUGCAGAAUGAAUUCUCGUAUACAUAGCACAAGUAGAUGUAGUUAACUUAAUCACUAGCAAUCUUUAAUCAGUGUGUAACAUUAGGGAGGACUUGAAAGAGCCACCACAUUUUUCAGAGGCCACGGAGUACGAUCGAGUGUACAGUGAACAAUGCUAGGGAGAGCUGCCUAUAUGGAAGAGCCCUAAUGUGUAAAAUUAAUUUUAGUAGUGCUAUCCCCAUGUGAUUUUAAUAGCUUUUUAGGAGAAUGACAAA
>cluster868.fasta:28
AUACCUUCCCAGGUAACAAACAACCAACUUUCGAUUUAGAUCUGUUCUUAACGACAAAACUAAAAUGUCUGAUAAUGGACCCCAAAAUCAGCGAAUGCACCCCGCAUUACGUUUGGGACCUCAGAUUCAACUGGCAGUAACCAGAAUGAGAGCAGUGGGCGCGAUCAAAACAACGUCGGCCCCAAGGUUUACCCAAUAAUACUGCGUCUUGGUUCCGCUCUCACAUGGCAAGGAAGACCUUAAAUUCCCUAGGACAAGGCGUUCCAAUUAACACCAAUAGAGUCCAGAUGACCAAAUUGGCUACCGAAGAGCUACCAGACGAAUUCGUGGUGGUGACGGUAAAAUGAAAGAUCAGUCCAAGAUGGUAUUUCCCAGGAACUGGGCCAGAAGCUGGACUUCCCUAUGGUGCUAACAAAGACGCAUCAUAGGUUGCAACUGAGGAGCCUUGAAAUAACCAAAAGAAUGGCACCCGCAAUCCUGCUAACAAUGCUGCAAUCGUGCUACAACUUCCAAGGAACAUUGCAAAAGGCUUAGAGGAAGAGAGGGGCAGUCAAGCCUUCUCGUUCCUCAUCACGUAGUCGCAACAGUUUAAAUUCAAUCCAGGCAGCAGUAGGGGAACUUCCUGCUAGAAUGGCUGGCAAUGGCGGUGAUGCUGCUCUUGCUUUGCUGCUGCUUGACAGAUUGAACCAGCUUGAGAGCAAAAUGUCUGGUAAAGGCCAACAACAACAAGGCCAAACUGUCACUAAGAUGUUGCUGAGGCUUUAAGAAGCGAAAACGUGCCACUAAAGCAUCAAUGUAACACAAGCUUCGGCAGACGUGGUCCAGAACAAACCCAAGGAAAUUUUGGGGACCAGGAACUAAUCAGACAAGGAACUGAUUACAAACUGGCGCAAAUUGCACUUUGCCCCAGCGUUCAGCGUUUGAAUGUGGCAUGGAAGUACACCUUCGGGAACGUGGUUGACCUACACGGUGCCAUCAAAUUGGAUGACAAAGAUCCAAAUUAAAGAUCAGUAUUUGCUGAAUAAGCAUUGACGCAUACAAAACAUUCCCACCAACAGAGCCUAAAAGGACAAAAGAAGAAGGCUGAUGAAACUCAAGCCUCAGAGACAGAAGAAACAGCAAACUGUGACUUUUCCUGCUGCAGAUUUGGAUGAUUUUCCAAACAAUUGCAACAAUCCAUGAGCAGUGCUGACUCAACUCAGGCCUAAACUCAUGCAGACCAAAGGCAGAUGGGCUAUAUAAACGUUUCGCUUUCCGUUUACGAUAUAUGUACUUGUGCAGAAUGAAUUCUCGUAAUACAUAGCACAAGUAGAUGUAGUUAACUUUAUCAGCAAUCUUUAAUCAGUGUGUAACAUGGGAGGACUUGAAAGAGCCACCUUUCGAGGCCACGCGAGUACGAUCGAGUGUACAGUGAACAAUGCUAGGGAGAGCUGCCUAUAUGGAAGAGCCCUAAUGUGUAAAAUUAAUUUUAGUAGUGCUAUCCCCAUGUGAUUUUAAUAGCUUUAGGAGAAUGACAAA
>cluster861.fasta:28
UUUUCUUUCUUAAAACAAACAAUUACCAAAUGAAUGCACCUACGUUGUGGACCAUGGCAGUAACCAGAAUGAGGGCGGAUCAAACCCGGUUUACCCAAUAAUACUGCGUUUGUUACCGCCCAUGGCAAGGAAGACCUUAAAUUCCUCGAGGACAAGGCGUUCCAAUUAACACCAAUAGCAGUCCAGAUGACCAAAUUGGCUACUACCGAAGAGCUACCAGACGAAUCGUGGUGGUGAGGUAAAUGAAAGAUUCAGUCCAAGAUGGUAUUUCUACUACCAGGAACUGGGCCAGAAGGCCCUAUGGUAACAAAGAGCAUGGUGCAUGAGCCUAAUACACCAAAAUGGCACCCGCAAUCCUGCAACAAUGCUGCAAUGCCAUCCAAGGAACAAUUGUCAAAAGGUUUAGCAGAAGGGGCAGAGGCGGCAGUCAAGCCUCUUCUCAUCACGUAGUCGCAACAGUUUAAGAAAUUCAACUCCAGGCAGCAGUAGGGGAACUUCCCUGCUAGAAUGGCUGGCAAUGGCGGUGAUGCUGCUCUUGCUUUGCUGCUGUUGACAGAUUGAACCAGCUUGAGAGCAAAAUGUGGUAAAGGCCAACAACAACAAGGCCAAACUGUCACUAAGAAUUUGUGCUGAGGCUUCUAAGAAGCCUGAAAACGUACUGCCACUAAAGCCAUGUAACAAGCUUGCAGACGUGGUCCAGAACAAACCCAAGGAAAUUUUGGGGACCAGGAACUAAUCAGACAAGGAACUGAUUACAAACAUUGGCCGCAAAUUGCACUUUGCCCCAGCGCUUCGCGUUCGAAUGUCGCGAUUGGCAUGGAAGUCACACCGGAACGUGGUGACCUACACAGUGCCAUCAAAUUGGAUGACAAAGAUCCAAAUCAAAGAUCAAGUCAUUUGCUGAAUACAUUGACGCAUACAAAACAUCCCACCAACAGAGCCUAAAAGAAAAAAGAAGAAGGCUGAUGAAACUCAAGCCUACGCAGAGACAGAAGAAACAGCAAACUGUGACUUUUUCCUGCUGCAGAUUUGGAUGAUUUCCCAAACAAUUGCAACAAUCCAUGAGCAGUGCUGACUCAACUCAGGCCUAAACUCAUGCAGACAACAAGGCAGAUGGGCUAUAUAAACGUUUCGCUUUCCGUUUACGAUAUAUAUUGUGCAGAAUGAAUUCUCGUAACUAUAGCACAAGUAGAUGUAGUUAACUUAAUCCAAGCAAUUUUUAAUCAGUGUGUAUAGGGAGGACUUGAAAGAGCCCACAUUUCUCGAGGCCACGGAGUACGAUCGAGUGUACAGUGAACAAUGCUAGGGAGAGCUGCCUAUAUGGAAGAGCCCUAAUGUGUAAAAUUAAUUUAGUAGUGCUAUCCCAUGUGAUUUUAAUAGCUUCUUAGGAGAAUGACAAAAA
>cluster714.fasta:28
UAAAUUAAGAACGCAGUGGGCGAUCAAAACAACGUCGGCCCCAAGGUUUACCCAAUAAUACUGCGUCCUCAUGGCAAGGAAGACCUUAAAUUCCCUGGGACAAGGCGUUCAUACCUAGCAGUCCAGAUGACCAAAUUGACGAAGAGCUACAACGAAUGGUGGAAAAUCAGUCCAAGAUGGUAUUCGAGGCCAGAAGCUGGAUCCCAUGUGCAACAAAGAGAAAUGGAACAAAUUGCACCCGCAAUCCUGCUAACAAUGCUGCAAUCGUGCUAACUCCAAACAUUGCAAAAGGCUUUAGAGAGGACAGAGGCGGCAGUCAAGCCCUCGUUCCUCACACGUAGUCGCAACAGUUUAAAAUUCAACUCCAGGCAGCAGUAGGGGAACUUCCUGCUAGAAUGGCUGGCAAUGGCGGUGAUGCUGCUUUGUUUGCUGCUGCUUGACAGAUUGAACCAGCUUGAGAGCAAAAUGUCUGGUAAAGGCCAACAACAACAAGGCCAAACUGUCACUAAGAAUUGCUGCUGAGGCUUCUAAGAAGCCGGCAAAACGUACUGCCACUAAAGCAUCAAUGUAACAAAGCUUCGCAGACGUGGUCCAGAACAAACCCAAGGAAAUUUUGGGGACCAGGAACUAAUCAGACAAGGAACUGAUAAAACAUUGGCCGCAAAUUGCACAUUUGCCCCAGCGCUUCAGCGUUUUCGGAAUGUCGCAUUGGCAUGGAAGACUCGGGAACGUGGUUGACCUACACAGGUGCCAUCAAAUUGGAUGACAAAGAUCCAAAUCAAAGAUCAAGUCAUUUGCUGAAUAAGCAUUGACGCAUACAAAACAUCCCACCAACAGAGCCUAAAAAGGACAAAAAGAAGAAGGCUGAUGAAACUACCACCUAGAGACAGAAGAAACAGCAAACUGUGACUUCCCUGCUGCAGAUUUGGAUGAUUUCCAAACAAUUGCAACAAUCCAUGAGCAGUGCUGACUCAACUCAGGCCUAAACUCAUGCAGACCAUAAGGCAGAUGGGCUAUAUAAACGUUUCGCUUCCGUUUACGAUAUAUAGUAUUGUGCAGAAUGAAUUCGUAACAUAGCACAAGUAGAUGUAGUUAACUUUAAUCUCACAUAGCAAUCUUUAAUCAGUGUGUAACAUUAGGAGGACUUGAAAGAGCCACCACAUUCACCGAGGCCACGGAGUACGAUCGAGUGUACAGUGAACAAUGCUAGGGAGAGCUGCCUAUAUGGAAGAGCCCUAAUGUGUAAAAUUAAUUUUAGUAGUGCUAUCCCAUGUGAUUUUAAUAGCUUUUAGGAGAAUGACAAAA
>cluster712.fasta:28
AACUGUGUGCAAGAAAUCUCAGACACAAAGAGGGUACCAGUACAAACGCGUGUUCAGGAAGCGGGAAGUAAAACAACAUGGAAUGAAGAUCAAAUGAAUACACCAAAAGAUAUUGGCACCCGCAAUCCUGCUAACAAUGCUGCAAUCGUGCUAACUUCCAAGGAACAACAUUGCAAAAGGCUUUACGCAGAAGGGAGCAGAGGCGGCAGUCAAGCCUCUUCUCGUUCCUCAUCACGUAGUCGCAACAGUUUAAGAAAUUCAACUCCAGGCAGCAGUAGGGGAACUUCCUGCUAGAAUGGCUGGCAAUGGCGGUGAUGCUGCUCUUGCUUUGCUGCUGCUUGACAGAUUGAACCAGCUUGAGAGCAAAAUGUCUGGUAAAGGCCAACAACAACAAGGCCAAACUGUCACUAAGAAUUGCUGCUGAGGCUUCUAAGAAGCCUGGCAAAACGUACUGCCACUAAAGCAUACAAUGUAACACAAGCUUUGCAGACGUGGUCCAGAACAAACCCAAGGAAAUUUUGGGGACCAGGAACUAAUCAGACAAGGAACUGAUUACAAUUGGCCGCAAAUUGCACAAUUUGCCCCAGCGCUUCAGCGUUUUCGGAAUGUCGCGCAUUGGCAUGGAAGUCACACCUCGGGAACGUGGUUGACCUACACAGGUGCCAUCAAAUUGGAUGACAAAGAUCCAAAUUCAAAGAUCAAGUCAUUUUGCUGAAUAAGCAAUUGACGACAAAACAUUCCCACCAACAGAGCCUAAAAAGGACAAAAAGAAGAAGGCUGAUGAAACUCAAGCCUUAAGAGACAGAAGAAACAGCAAACUGUGACUUUUUCCUGCUGCAGAUUUGGAUGAUUUCCCCAAACAAUUGCAACAAUCCAUGAGCAGUGCUGACUCAACUCAGGCCUAAACUCAUGCAGACACAAGGCAGAUGGGCUAUAUAAACGUUUUCGCUUUUCCGUUUACGAUAUAGUCUACUCUGUGCAGAAUGAAUUCUCGUAACUACAUAGCACAAGUAGAUGUAGUUAACUUUAAUCUAAUAGCAAUUUUAAUCAGUGUGUAACAUGGGAGGACUUGAAAGAGCCACCACAUUUCACCGAGGCCACGCGGAGUACGAUCGAGUGUACAGUGAACAAUGCUAGGGAGAGCUGCCUAUAUGGAAGAGCCCUAAUGUGUAAAAUUAAUUUAGUAGUGCUAUCCCCAUGUGAUUUUAAUAGCUUCUUAGGAGAAUGACAAA
>cluster671.fasta:28
CCAGAUUAACUGGCAGUAACAGAAUGAGAGGGGUCCCAAGGUUUCCAAUAAUACUUGGUUGCAGGAACCUUACUACCAGACGAAUUCUGGGUGACGGUAAAAAAUAGUCCAAGAUGGUAUUAUACCAGGAACUGGGCCGAAGCGGCCCUAUGGUGCUAAAAGAGGCACAUCAAGGCUAAACCAAAAGGCCCCGCAAUCCUGUAACAAUGUGCAAUAGCUAGCAGAAGAGAGGCAGUCAAGCCUCUCGUUCACAGUCGACAGUUUAAAAUUACCAGGCGCAGUAGGGAUCUGCUAGAAUGGCAGGCGGUGAUGCUGCUCUUUUGCUGUGUUGACAGAUUGACCAGCUUGAGAGCAAAAUGUCUGGAAGGCCAACAACAACAGGCCAAACUGUACUAAGAAUGUUGCUGAGGCUUAAGAGCGCAAAACGUACUGCCACUAAAGCAUAAUGAAGUGGCAGACGUGGUCCAGAACAAACCCAAGAAAUUUUGGGGACGAACUAAUCAGACAAGACUACAAUGGCCGCAAAUUGCACUUGCCCCAGCGUUCGCGUUCGGAAUGUCGCGCAUUGGCAUGGAAGUACACGGAACGUGGUUGACCUACACAGGUGCCAUCAAAUUGGAUGACAAAGAUCCAAAUUUCAAAGAUCAAGUCAUUUGCUGAAUAAGCAUUGACGCAUACAAAACUCCCCAACAGAGCCUAAAAAGGACAAAAGAAGAAGGCUGAUGAAACUCAAGCCACCAAGAGACAGAAGAAACAGCAAACUGUGACUUACCUGCUGCAGAUUUGGAUGAUUCCAAACAAUUGCAACAAUCCAUGAGCAGUGCUGACUCAACUCAGGCCUAAACUCAUGCAGACAUCAAGGCAGAUGGGCUAUAUAAACGUUUUCGCUUUCCGUUUACGAUAUAUGUUACUCUUGUGCAGAAUGAAUUCUCGUAACAUAGCACAAGUAGAUGUAGUUAUUUAAUCCCUAGCAACUUUAAUCAGUGUGUAAGGGAGGACUUGAAAGAGCCACCACAUUUCCCGAGGCCACGAGUACGAUCAGUGUCAGUGAACAAUGCUAGGGGAGCUGCCUAUAUGGAAGAGCCCUAAUGUGUAAAAUUAAUUUUUAGUAGUGCUAUCCCCAUGUGAUUUUAAUAGCUUCUAGGAGAAUGACAAAAAAA
>cluster553.fasta:28
AAAAACAACGAACAACAAAACUGUAAUACCCAACCUUCAGGCAGUAACCAGAAUGAAGGGCAAACGCCCAAGGUUUCGUGUUCUAGCAGAACUAAAAGGACAAGGCGUCCAAUUAACACCAGAUGACCAAAUUGGCUCUACCAGACGUGUGGUGACGGUAAAUGAAAGAUAUUAGGAGGCAGACCCUAUGGUGCUAACAAAGGACUGCAACAAACAUUGGCACCCGCAAUCCUGCUAACAAUGCUGCAAUGUCACCAUAAGAGCAGAGGCGGCAGUCAAGCCUUUCGUGCAUAAAUAUCCAGGCAGCAGUAGGGGAAUUCUCCUUAAUGGCGGCAAUGGCGGUGAUGCUGCUCUUGCUUUGCUGCUGCUUGACAGAUUGAACCAGCUUAGAGCAAAAUGUCUGGUAAAGGCCAACAACAACAAGGCCAAACUGUCUAAGAAUUGCUGCUGAGGCUUCUAACGAAAACGUACUGCCACUAAAGCAUGUAACACAAGUUCGCAGACGUGGUCCAGAACAAACCCAAGGAAAUUUUGGGCGAACAAUCAGACAAGGAACUGAUUACAAACAUUGCCAACUCCCCAGGCUUCAGCGUUUUCGAACAUCGGGAACGUGGUUGACCUACACAGGUGCCAUCAAAUUGGAUGACAAAGAUCCAAAUUUAAAGAUCAAGUCAUUUGCUGAAUAAGCAUAUUGACGCAUACAAAACCCACCAACAGAGCCUAAAAAGGACAAAAGAAGAAGGCUGAUGAAACUCAAGCCGCAGAGACAGAAGAAACAGCAAACUGUGAUUUUUCCUGCUGCAGAUUUGGAUGAUUUCCAAACAAUUGCAACAAUCCAUGAGCAGUGCUGACUCAACUCAGGCCUAAACUCAUGCAGACACAAAGGCAGAUGGGCUAUAUAAACGUUUUCGCUUUUCCGUUUACGAUAUAUAGUCUACUCUUGUGCAGAAAAUUCUCGUAACAUAGCACAAGUAGAUGUAGUUAACUUUAAUCUCAUAGCAAUCUUUAAUCAGUGUGUAACAUUGGGAGGACUUGAAAGAGCCACCACAUUUCGAGGCCACGCGGAGUACGAUCGAGUGUACAGUGAACAAUGCUGGGAGAGCUGCCUAUAUGGAAGAGCCCUAAUGUGUAAAAUUAAUUUUAGUAGUGCUAUCCCCAUGUGAUUUUAAUAGCUUUCUAGGAGAAUGACAA
>cluster548.fasta:28
CCCAGGUAACAAACCAACAUUCGAUUUUGUAGAUGUUAAACGAACAUGAAAAUUUUUGGCAACUCUUGGCUCACUACCAAGAGUGUGUUAGAGGUACAACAGUACUUUAAAAAACUGAAGAGGGCAACUUAGCUGAUACAAAUUUGCCUGACUUGUUAGCACUCAUUUUUUGCUUGUCCUGAAACGUGCCAGAUCAGUUUACCUAAACUGUUAACAGAGGAAGUCAAGAACUUUACUCCAAUUUUUUUUUGAUAAACUUUGCCCUAGAAAGACAGAAUGAUUGAACUUCAUUAAUUGACUUUAUUUGUGCUUUUAGCCUUUUGUAUUCCUUGUUUUAAUUAUGCUUAUUAUCUUGUUCUUGAACUGCAAGAAAUGAAAUUCACGCCUAAACGAACAUGAAAUUUUAGGAAUUACAACUGUAGCUGCAUUCCAAGAAUGUGUAUUUCAACCAUAGUUGAUGAGCUUUUAUAAUUUAGAGUAGGAGCUAGAAAAUCGCACCUUAAUUGAAUUGUGGUGGAUGAGGCUGGUUCUAAUCACCCAUGUACAUCGAUAUGGUAAUUAUACAGUUUCUUCCUUAUAUUGCCAGGAACCUAAAUUGGGAGUUGUAGUGCGUUGUUCGUAUGAAGACUUUUUAGAGUAUCAUGAGUUCGUGUUGUUUAGAUUUCAUCUAAACGAACAAACUAAAAUGUCUGAUAAUGGACCCCAAAAUCAGCGAAUGCACCCCGAUUACGUUUGGUGGCCCAGAUUCAACUGGCAGUAACCAGAAUAGAGAACGCAGUGGGCGCGAUCAAAACAACGUCGGCCCCAAGGUUUACCCAAUAAUACUGCGUCUUGGUUCCCGCUCUCAUGGCAAGGAAGACCUUAAAUUCCCCGAGGACAAGGCGUUCCAAUUAACACCAAUAGCAGUCCAGAUGACCAAAUUGGCUACUACCGAAGAGCUACCAGACGAAUUCGUGGUGGUGACGGUAAAUGAAAGAUCAGUCCAAGAUGGUAUUUCUACUACCUAGGAACUGGGCCAGAAGCUGGACUUCCCUAUGGUGCUAACAAAGACGGCAUCAUAUGGGUUGCAACUGAGGGCCUUGAAUACACCAAAAGAUAUUGGCACCCGCAAUCCUGCUAACAAUGCUGCAAUCGUGCUAUUCCAAGGAACAACAUGCAAAAGUUUACGCAGAAGGGAGCAGAGGCGGCAGUCAAGCCCUCCGUUCCUCAACGUAGUCGCAACAGUUUAAGAAAUUCAACUCCAGGCAGCAGUAGGGAUUCUCCUGCUAGAAAUGGCUGGCAAUGGCGGUGAUGCUGCUCUUGUUUGCUGCUGCUUGACAGAUUGAACCAGCUUGAGAGCAAAAUGUCUGGUAAAGGCCAACAACAACAAGGCCAAACUGUCUAAGAAAUUGCUGCUGAGGCUUCUAAGAAGCCUCGGCAAAACGUACUGCCACUAAAGCAUACAUGUAACACAAGCUUCGCAGACGUGGUCCAGAACAAACCCAAGGAAAUUUGGGGACCAGGAACUAAUCAGACAAGGAACUGAUUACAAACAUUGGCCGCAAAUUGCACAUUUGCCCCAGCGCUUCAGCGUUUUGAAUGUCGCGCAUUGGCAUGGAAGUCACACUCGGGAACGUGGUUGACCUACACAGGUGCCAUCAAAUUGGAUGACAAAGAUCCAAAUUCAAAGAUCAAGUCAUUUGCUGAAUAAGCAUUGACGCAUACAAAAAAUUCCCACCAACAGAGCCUAAAAAGGAAAAGAAGAAGGCUGAUGAAACUCAAGCCCAAGAGACAGAAGAAACAGCAAACUGUGACUCUUUCCUGCUGCAGAUUUGGAUGAUUUCCAAACAAUUGCAACAAUCCAUGAGCAGUGCUGACUCAACUCAGGCCUAAACUCAUGCAGACCAUAAGGCAGAUGGGCUAUAUAAACGUUUCGCUUUUCCGUUUACGAUAUAGUCUACUUUGUGCAGAAUGAAUUUCGUAACAUAGCACAAGUAGAUGUAGUUAUUUAAUCUCAAGCAAUCUUUAAUCAGUGUGUAACAUUAGGAGGACUUGAAAGAGCCACCACAUUUCCCGAGGCCACGGGAGUACGAUGAGUGUAGUGAACAAUGCUAGGGAGAGCUGCCUAUAUGGAAGAGCCCUAAUGUGUAAAAUUAAUUUAGUAGUGCUAUCCCCAUGUGAUUUUAAUAGCUUCUUAGGAGAAUGACAAAAAAC
>cluster542.fasta:28
CCCGUAACAAACAACAAUUAUUUAGAUUUAAACGAACAAUUUUUUUGGCAUGAUUGUGCUUACUACCAAGAGUGUGUUAGAGGUUGGAACAUCGGAUCUUCUGCUGAUAACAAAUUUGCACUGAUGCUUUAGCACUCAAUUCUUUUUCCUGGGCAAACACGUAUAGCCAGAUCAGUUUCACCUAAACUAAAAGGAAGUAAUAUUUUUGCAAUAGUUUAUAACACUUGUCACCAAAGAAAGACAGAAUGAACUUUUUAUUUUUCUUGCUAUUCCUUGUUUUUGCUUAUUAUCUGUUGAACUGCAAGAUCAAUGAAACUUCACGCCUAAACGAACAUGAAAUUUUUUCACUGAAAUAGUUAUGUACUCAACAUCAACCAUAUGUAGUUGAUGACCCUGUUUCACUUCUUAAAUGGUAUAUUAGAGUAGGAGCUAGAAAAUCAGCACCUUUAAUUGAAUUGUGCGUGGAUGAGGCUGGUUCUAAUCACCCAUUCAGUACAUCGAUAUCGGUAAUUAUACAGUUUCCUGUUUACCUUACAAUUAAUUGCCAGGAACCUAAAUUGGGUAGUCUGUAGUGCGUUGUUCGUUUAUGAAGACUUUUUAGAGUAUCAUGACGUUCGUGUUGUUUUAGAUUUCAUCUAAACGAACAAACUAAAAUGUCUGAUAAUGGACCCAAAAUCAGCGAAUGCACCCCGCAUUACGUUUGGUGGACCUCAGAUUCAACUGGCAGUAACCAGAAUGGAGAACGCAGUGGGGCGCGAUCAAACAACGUCGGCCCCAAGGUUUACCCAAUAAUACUGCGUCUUGGUUCCGCUCACAUGGCAAGGAAGACCUUAAAUUCCCUCGAGGACAAGGCGUUCCAAUUAACACCAAUAGCAGUCCAGAUGACCAAAUUGGCUACUGAAGAGCUACCAGACGAAUUCGUGGUGGUGACGGUAAAUGAAAGAUCCAGUCCAAGAUGGUAUUUCUACUACCUAGGAACUGGGCCAGAAGCUGGACUUCCCUAUGGUGCUAACAAAGACGGCAUCAUAUGGGUUGCAACUGAGGAGCCUUGAAUACACCAAAAGAUUAUUGGCACCCCAAUCCUGCUAACAAUGCUGCAAUCGUGCUACAAUUCCAAGGAACAACAUUGUCAAAGGCUUCACGCAGAAGGGAGCAGAGGCGGCAGUCAAGCCUCUCGUUCCUCAUCACGUAGUCGCAACAGUUUAAGAAAUUACCAGGCAGCAGUAGGGGAACUUUCCUGCUAGAAUGGCUGGCAAUGGCGGUGAUGCUGCUCUUGCUUUGCUGCUGCUUGACAGAUUGAACCAGCUUGAGAGCAAAAUGUCUGGUAAAGGCCAACAACAACAAGGCCAAACUGUCACUAAGAAAUUGCUGCUGAGGCUUCUAAGAAGCCUGGCAAAACGACUGCCACUAAAGCAUAAUGUAACACAAGCUUCGGCAGACGUGGUCCAGAACAAACCCAAGGAAAUUUUGGGACCAGGAACUAAUCAGACAAGGAACUGAUUACAAACAUUGGCCGCAAAUUGCACAAUUUGCCCCAGCGUGGUUUUUCGGAAUGCGCGCAUUGGCAUGGAAGUCACACCUCGGGAACGUGGUUGACCUACACAGGUGCCAUCAAAUUGGAUGACAAAGAUCCAAAUUUUAAAGAUCAAGUCAUUUGCUGAAUAAGCAUUGACGCAUACAAAAUCCCACCAACAGAGCCUAAAAAGAAAAAGAAGAAGGCUGAUGAAACUCAAGCCUACAGAGACAGAAGAAACAGCAAACUGUGACUCUUCCUGCUGCAGAUUUGGAUGAUUUUCCAAACAAUUGCAACAACCAUGAGCAGUGCUGACUCAACUCAGGCCUAAACUCAUGCAGACAAGGCAGAUGGGCUAUAAACGUUUCCUUUCCGUUUACGAUAUAGUUACUUGUGCAGAAUGAAUUCUCGUAACAUAGCACAAGUAGAUGUAGUUAACUUUAAUCUCAUAGCAAUCUUUAAUCAGUGUGUAAAUUAGGAGGACUUGAAAGAGCCACCACAUUUCGGGCCGCAGAGUACGAUCGAGUGUACAGUGAACAAUGCUAGGGAGAGCUGCCUAUAUGGAAGAGCCCUAAUGUGUAAAAUUAAUUUUAGUAGUGCUAUCCCCAUGUGAUUUUAAUAGCUUUAGGAGAAUGACAAAAAAAAUCA
>cluster441.fasta:28
AAUGCCAGGAAAUGUAAAUCGUGUUGUUUAAAAAAAAAGCCCAAAUCAGCGAAACCCUUUGGUGACCCAGAUUCAACAGGAGACGCAGUGGGCGGAAACAACGUCGGCCCCAAGGUUUACCCAAUAAUACUGCGUCUUGUCCCCUAACAUGGCAAGGAAGACCUUAAAUUCCCAGGACAAGGGUUCCAUACCAAUAGCAGUCCAGAUGACCAAAUUGGCUAUACCGAAGAGCUACCAGACGAAUUCUGGUGGUGACGGUAAAAUGAAAGAUGCCAAGAUGGUAUUUCUACUACCAGGAACUGGCCACCUAUGGUGCUACAAAGACGCAUCAGGGAACAGGAGCCUUACAAAAUUGGCACCCGCAAUCCUGCUAACAAUGCUGCAAUCGUGCUACACUUCCAGGAACAAAUUGCAAAAGGCUUUACGCAGAAGGGAGCAGAGGCGGCAGUCAAGCCUCUCGUUCCUCAUACGUAGUCGCAACAGUUUAAGAAAUUCAACCCAGGCAGCAGUAGGGAACUUCCUGCUAGAAUGGCUGGCAAUGGCGGUGAUGCUGCUCUUGCUUUGCUGCUGCUUGACAGAUUGAACCAGCUUGAGAGCAAAAUGUCUGGUAAAGGCCAACAACAACAAGGCCAAACUGUCACUAAGAAUGCUGCUGAGGCUUCAAAACGGAAAAUCCAAUACAAUGUAACACAAGCUUCGGCAGACGUGGUCCAGAACAAACCCAGGAAAUUUGGGACCAGGAACUAAUCAGACAAGGAACUGAUUACAAACAUUGGCCGCAAAUUGCACUGUUUGCCCCAGCGCUUCAGCGUUUUCGGAAUGUCGCGCAUUGGCAUGGAAGUCACACUUCGGGAACGUGGUUGACCUACACAGGUGCCAUCAAAUUGGAUGACAAAGAUCCAAAUUAAAGAUCAAGUCAUUUGCUGAAUAAGCAUUGACGCAUACAAAACAUCCCACCAACAGAGCCUAAAGAGCAAAAAGAAGAAGGCUGAUGAAACUCAAGCCUUAAGAGACAGAAGAAACAGCAAACUGUGACUUUUUCCUGCUGCAGAUUUGGAUGAUUUCUCCAAACAAUUGCAACAAUCCAUGAGCAGUGCUGACUCAACUCAGGCCUAAAACUCAUGCAGACACAAGGCAGAUGGGCUAUAUAAACGUUUUCGCUUUCCGUUUACGAUAUAUAGUCUACUUUGUGCAGAAUGAAUUCUCGUAACAUAGCACAAGUAGAUGUAGUUAACUUUAAUCUCACAUAGCAAUUUUUAAUCAGUGUGUAACAUUAGGGAGGACUUGAAAGAGCCACCACAUUUCACCGAGGCCACGCGGAGUACGAUCGAGUGUACAGUGAACAAUGCUAGGGAGAAGCUGCCUAUAUGGAAGAGCCCUAAUGUGUAAAAUAUUUUAGUAGUGCUAUCCCAUGUGAUUUUAAUAGCUUUUAGGAGAAUGACAAAAAAU
>cluster37.fasta:28
UAACAUUUUAUUUAUCACUAAGAGUGUGUUAUACAACAGUACUUUAAAGAGGUGAUAACAAAUUUGCUGACUUGCUUUAGCACUUUUUCUGACGCGUAAACACGUCUAUCAGUACUGCCAGAUCAGUCAAUAAACUUUGUAUUUAAAAAAAUUAAAUUGACUUUAUUUGUGUUUUUCUCCUAUUUAUUUUUGAACUGCAAGAUCAUAUGAAACUUGUACGCCUAAACGAACAUGAAAUUUUGUUUACUGUGCUGCUACCAAGAAUGUAUUGUAACAUCAACCAUUAGUUGAUGUAAUUAAGAAAACUUUAAUUGAAUUGUGCGUGGAUGAGGCUGGUUCUAAUCACCAUUCAGUACAUAAUUAUACAGUUUCCUUUUUUUAUGCGACCUAAAUGUAGUCUGUUGUUCAUGAAGACUUUUAGAGUAUUUUUAAACGAAAAAAAUUUGAUAAUGGACCAAAUCAGCGAAUGCACCCGCAUUACGUUUGGUGGACCAAUGGCAGUACAGAAUAGAGAACGCAGUGGGGCGUCAAACACGUCGGCCCCAAGGUUUACCCAAUAAUACUGCGUUGUCUGGCAAGGAAGACCUUAAAUUCCCCGAGGACAAGGCGUUCCAAUUAACACCAAUAGAGUCCAGAUGACCAAAUUGGCUACGAAACAGACGAAUUCGGUGGUGACGGUAAAAUGAAAGAUUCAGUCCAAGAUGUCCGGACUGGGCCAGAAGCUGGCUUCCCUAUGGUGCUAACAAAACGGCAUCAGGUAGGGGCAAAACCAAAAGCACCCGCAAUCCUGCUAACAAUGCUGCAAUCGUGCUCACAAGGAACAAAUGAAAGUUUAGCAGAGGAGCAGAGGCGGCAGUCAAGCCUUCUUCUCUCACGUAGUCGCAACAGUUUAAGAAAUUAUCCAGGCAGCAGUAGGGGAUCCUGCUAGAAUGGCUGGCAAUGGCGGUGAUGCUGCUUGUUUGCUGCUGCUUGACAGAUUGAACCAGCUUGAGAGCAAAAGUCUGGUAAGGCCAACAACAACAAGGCCAAACUGUCAAGAAGUGCUGAGGUAGACAAAUGCCACUAAAGCAUCAAUGUAACACAGCUUCGCAGACGUGGUCCAGAACAAACCCAAGGAAAUUUGGGGACCAGGAACUAAUCAGACAAGGAACUGAUUACAAACAUUGGCCGCAAAUUGCACAUUUGCCCCUUUUUCGGAAUGUCGCGCAUUGGCAUGGAAGUCACCCUCGGGAACGGGUGACCUACACAGGUGCCAUCAAAUUGGAGACAAAGAUCCAAAUUAAGUCAAGUCAUUUGUGAAUAAGCAAUUGACGCAUACAAAACACCCACCAACAGAGCCUAAAAAGGAAAAAGAAGAAGGCUGAUGAAACUCAAGCCUAGAGACAGAAGAAACAGCAAACUGUGUUUUCCUGCUGCAGAUUUGGAUGAUUCCCAAACAAUUGCAACAAUCCAUGAGCAGUGCUGACUCAACUCAGGCCUAAACUCAUGCAGACAAGGCAGAUGGGCUAUAUAAACUUUUCCUUCUUAUUAUCUUGUGCAGAAUGAAUCUCGUAUCAUAGCACAAGUAGAUGUAGUUAACUUUAACCAUAGCAAUUUUUAAUCAGUGUGUAACAUUAGGGAGGAUUGAAAGAGCCACCUUUCACCGAGGCCACGCGGAGUACGAUCGAGUGUACAGUGAACAAUGCUAGGGAGAGCUGCCUAUAUGGAAGAGCCCUAAUGUGUAAAAUUAAUUUAGUAGUGCUAUCCCCAUGUGAUUUUAAUAGCUUUUAGGAGAAUGACAAAA
>cluster363.fasta:28
UUAAUUAGUUUAAUUGCUAAACGAACAAACUAAAUGUCUGAUAAUGGCCCAAAAACCCCGUGAUAAAAUGACAGUGGGCGCGAAGCCCAAGGUUUACCAAAUGCGUUGUUAGACUUAAAUCCGAGGACAAGGCGUCCAUCCAGAUGACCAAAUUGGCUAAAGAUCAGAUCGUGGUGGUGACGGUAAAAUCAGUUUACUACCAGGAACUGGCCAGAAGGCUGUGAAAACGCACAGAGGCAACCAUUUGGCACCCAAUCCUGAACAAUGCUGCAAUCGUGUCAACUUCCAAACAUAAAUAGAGCAGAGGCGGCAGUCACCCUUAGUAAAUUACAGGCGCAGUAGGGGAUCCUGAAGGGGCAAUGGCGGUGAUGCUGCUUUUUGCUGCUGCUUGACAGAUUAACCGUGAGAGCAAAAUGUUGGUAAAGGCCAACAACAACAAGGCCAAACUGUAAGAAUGCUGCUGAGGCUUUAAGAAGCUGAAAUGCCACUAUAACACAAGCUUCGAGACGUGGUCCAGAACAACCAAGAAUUUGGGGACCGGAACUAAUCAGACAAGAACUUACAAACAUUGCCAAUCUUUGCCCCAGCGUUCAGCGUUUUCGAAUGUCGCGCAUUGGCAUGAAGUCACCGGAACGUGGUUGACCUACACAGGUGCCAAAUUGGAUGACAAAGAUCCAAAUUAAAGAUCAAGUCAUUUGCUGAAUAAGCAUUGACGCAAAAACAUUCCCACCAACAGAGCCAAAAAGGACAAAAAGAAGAAGGCUGAUGAAACUAGCAGAGACAGAAGAAACAGCAAACUGUGAUUUUCCUGCUGCAGAUUUGGAUGAUUUUCAAACAAUUGCAACAAUCCAUGAGCAGUGCUGACUCAACCAGGCCUAAACUCAUGCAGACCAAGGCAGAUGGGCUAUAUAAACGUUUCGCUUCCGUUUACGAUAUAUUUGUGCAGAAUGAAUUCUCGAACUAGCACAAGUAGAUGUAGUUAACUUUAAUCUCAAGCAAUCUUUUCAGUGUGUAACAUUAGGAGGACUUGAAAGAGCCACCACAUUUCACCGAGGCCACCGGAGUACGAUCGAGUGUACAGUGAACAAUGCUAGGGGGGCUAUAUGGAAGAGCCCUAAUGUGUAAAAUUAUUUAGUAGUGCUAUCCCCAUGUGAUUUUAAUAGCUUUUAGGAGAAUGACAAAAA
>cluster328.fasta:28
CCCAGUAAAACACUCAGGUCUAAGACCUCAAACAAAAAAUGUCUGAUAAUGGACCCAAAAUCAGCGAAACCCCCCAUUACGUUUGGUGCCAGUUAAUGGCAGUAACCAGAAUGAGGGGAACCGCCCAAGGUUUACCCAAUAAUUGCGUUUUCCAGAAACCUUAAAUUCCCGAGGACAAGGCGUUCCAAUAACACCAAUAGCAGUCCAGAUGACCAAAUUGGCUCCGAAGAGCUACCAGACGUCGUGGUGGUGACGGUAAAAUGAAUCGUCCAAGAUGGUAUACUACCAAGGCCAGAAGCUGGACUUCCCUAUGGUGCUAACAAAGGGGUUGCAACUGAGGAGCCUUGAAUACACCAAAAAUUGGCACCCGCAAUCCUGCUAACAAUGCUGCAAUCGUGCUACACUCAAGGAACAUGAAAGUUAGAGGGGCGUCAAGCCUUCCUUCCUCAUCAUCGCAACAGUUUAAGAAAUACCAGGCGCAGUAGGAGAGGCUGGCAAUGGCGGUGAUGCUGCUUUGCUGCUGCUUGACAGAUUGAACCAGCUUGAGAGCAAAUCUGGUAAAGGCCAACAACAACAAGGCCAAACUGUCAAAAUGCUGGUCUAAGAAGCCGCAAAACGUACUGCCACUAAAGCAUCAAUGUAACACAUCGGCAGACGUGGUCCAGAACAAACCCAAGGAAAUUUUGGGGACCAGGAACUAAUCAGACAAGGAACUGAUUACAAACAUUGGCCGCAAAUUGCCAAUUUGCCCGCCUUCAGCGUUUGAAUUCGAAGACCUGGAGGUGACCUACACAGGUGCCAUCAAAUUGGAUGACAAAGAUCCAAAUUAAAGAUCAAGUCAUUUGCUGAAUAAGCAUAUGACGCACAAAAAUCCCACCAACAGAGCCUAAAAAGGACAAAAGAAGAAGGCUGAUGAAACAAGCCAAGAGACAGAAGAAACAGCAAACUGUGACUUUUCCUGCUGCAGAUUUGGAUGAUUUCUCCAAACAAUUGCAACAAUCCAUGAGCAGUGCUGACUCAACUCAGGCCUAAACUCAUGCAGACAAAGGCAGAUGGGCUAUAUAAACGUUUCGCUUCCGUUUACAAUAUAGUCUACUCUUGUGCAGAAUGAAUUUCGUAACAUAGCACAAGUAGAUGUAGUUAACUUUAAUCUAGCAAUUUAAUCAGUGUGUAAAUUAGGGAGGACUUGAAAGAGCCACCACAUUUCACCGAGGCCACGCGAGUACGAUCGAGUGUACAGUGAACAAUGCAGGGAGAGCUGCCUAUAUGGAAGAGCCCUAAUGUGUAAAAUUAAUUUUAGUAGUGCUAUCCCAUGUGAUUUUAAUAGCUUUAGGAGAAUGACAAAA
>cluster292.fasta:28
AUCCUCCUAACAAACAACCACUUAUUUUCUAAAAAAAAAUGUCUGAUAAUGGACCCAAAAUCAGCGAAAUGCACCCUUACCCAGAUUCAACUGGCAGUAACCAGAAUGAGAACGAGUGGGGCGCGAUCAAAAAGCCCCAAGGUUUACCCAAUAAUACUGCGUUCCUCAUGGCAAGGAAGACCUUAAAUUCCUCGAGGACAAGGCGUUCCAAUUAACACCAAUAGUCCAGAUGACCAAAUUGGACUACCGAAGAUACCAGACGAAUUCGUGGUGGUGACGGUAAAAUGAAAGAUCAGUCCAAGAUGGUAUUUCUAACUAGGCGCAGAGCUGGACCUGUAAACCAUAUGGGUUGCAACUGAGGACUUGAAUACACAAAACUGGCACCCGCAAUCCUGCUAACAAUGCUGCAAUCGUGCUACCAAGGAACAUGCAAAGGCUUUUACGCAGAAGGAGAGGCGGCAGUCAAGCCUCUCGUUCCUCAUCACGUAGUCGCAACAGUUUAAGAAAUUCAACUCCAGGCAGCAGUAGGGAACUUUCCUGCUAGAAUGGCUGGCAAUGGCGGUGAUGCUGCUCUUGCUUGUGCUGCUGACAGAUUGAACCAGCUUGAGAGCAAAAUGUCUGGUAAAGGCCAACAACAACAAGGCCAAACUGUCACUAAGAAUUCGCUGAGGCUUCUAAGAAGCCCGGCAAAACGUACUGCCACUAAAGCCAAUGUAACACAAGCUUCGCAGACGUGGUCCAGAACAAACCCAAGGAAAUUUUGGGACCAGGAACUAAUCAGACAAGGAACUGAUUACAAACAUUGGCCGCAAAUUGCACAAUUUGCCCCAGCGCUGUUCGGAAUGUCGCGCUGGAUGGAAGUCACACUGGAACGUGGUUGACCUACACAGGUGCCAUCAAAUUGGAUGACAAAGAUCCAAAUUAAAGAUAAGUCAUUUGCUGAAUAGCAUACGCAUACAAAACAUUCCCACCAACAGAGCCUAAAAAGGACAAAAAGAAGAAGGCUGAUGAAACUCAAGCCCAAAGACAGAAGAAACAGCAAACUGUGACUUCCUGCUGCAGAUUUGGAUGAUUUCCAAACAAUUGCAACAAUCCAUGAGCAGUGCUGACUCAAUCAGGCCUAAACUCAUGCAGACAAGGCAGAUGGGCUAUAUAAACGUUUUCGCUUUCCGUUACGAUAUAUAGUCUACUCUGUGCAGAAUGAAUUCUCGUAACUACAUAGCACAAGUAGAUGUAGUUAACUUUAAUCCAAGCAAUUUUAAUCAGUGUGUAACAUUAGGGAGGACUUGAAAGAGCCACCACUUCACCGAGGCCACGGGAGUACGAUCGAGUGUACAGUGAACAAUGCUGGGAGAGCUGCCUAUAUGGAAGAGCCCUAAUGUGUAAAAUUAAUUUAGUAGUGCUAUCCCUUGUAUUUUAAUAGCUUCUUAGGAGAAUGACAAAA
>cluster265.fasta:28
UAUGCCAGAACCUAAUGUUGAUGAGACUUUUGAUAAACGAACAAACUAAAAUUAAUGACCCAAAAUCGGACUUGUUGGGCCAGUUCACUGGAGUAACCAGAAUGGAGAGGGGGACAACGGCCCAGGUUUACCCAAUAAUACUGCGUUUCCCUCAAGCAAGGAAGACCUAAUUCCCCGAGGACAAGGCGUUCCAAUUAACACCAAAGUCCAGAUGACCAAAUUGGCUACUACCGAAGAGCUACCAGACGAAUUCUGGUGGUGACGGUAAAUGAAAGAUCAGUCCAAGAUGGUAUUCUACUACCUAGGAACUGGGCCAGAAGCUGGACUUCCCUAUGGUGCUAACAAAGACGGCAUCAUGGGUAGGGAGCCUGAAUACAAAUUGGCACCCGCAAUCCUGCUAACAAUGCUGCAAUCGUGCCCUCCAAGGAACAACUUGCAAAAGGCUUAGAAGAGGCGGCAGUCAAGCCUCUGUUCCCAUCAGUGUCGCAAUUUAAAAAUUCAACCCAGGCAGCAGUAGGGAUCCUGCUAGAAUGGCUGGCAAUGGCGGUGAUGCUGCUCUUGUUGCUGCUGCUUGACAGAUUGAACCAGCUUGAGAGCAAAAUGUCUGGUAAAGGCCAACAACAACAAGGCCAAACUGUCAAAAUUUGUGCUGAGGCUUUAAGAAGCCGAAAACGUACUGCCACUAAAGCAUACAUGUAACACAAGCUUUGGCAGACGUGGUCCAGAACAAACCCAAGGAAAUUUGGGCAGGAACUAUCAGACAAGGAACUGAUUACAAACAUGCCGCAAAUUGAUUUGCCCCAGCGCUUCAGCGUUUCGGAAUGUCGCGCAUUGGCAUGGAAGUCACACCUGGAACGUGGUUGACCUACACAGGUGCCAUCAAUUGGAUGACAAAGAUCCAAAUUCAAAGAUCAAGUCAUUUGCUGAAUAAGCUAUUGACGCAUACAAAACCCACCAACAGAGCCUAAAAAGGACAAAAAGAAGAAGGCUGAUGAAACAAGCCUAAGAGACAGAAGAAACAGCAAACUGUGACUUUUUCCUGCUGCAGAUUUGGAUGAUUUUCCAAACAAUUGCAACAAUCCAUGAGCAGUGCUGACUCAACUCAGGCCUAAACUCAUGCAGACCAAGGCAGAUGGGCUAUAUAAACGUUUCUUUCCGUUUACGAUAUAGUCUACUCUUGUGCAGAAUGAAUUCUCGUAACUAUAGCACAAGUAGAUGUAGUUAACUUUAAUCUAGCAUUUAAUCAGUGUGUAAAUUAGGAGGACUUGAAAGAGCCACCUUUUCCGGGCCCCGGAGUACGAUCGAGUGUACAGUGAACAAUGCUAGGGAGAGCUGCCUAUAUGGAAGAGCCCUAAUGUGUAAAAUUAAUUUAGUAGUGCUAUCCCCAUGUGAUUUUAAUAGCUUUAGGAGAAUGACAAAA
>cluster25.fasta:28
UGGACCCGACGUAACCAGGUGACGGUAAAAUGAAACAGUUAUACCGAACUGGGCCAGAAGCUGGACCCCUAUGGUGCUACAAAAUGAGGGAGCCUGAACACCAAAAUCCCAAUCCUGCUAACAAUGCUGCAAGUGCUACAUCAAGUAGAGAGGCAGUCAAGCCUCUCGUUCCUCAUCACGUAGUCGCAACAUAAAUUCAACCCAGGCAGCAGUAGGGGAACUUCUCAUGGCAAUGGCGGUGUGUUUGUGCACAGAUUGAACCAGUUGAGAGCAAGAGGCCAACAACAACAAGGCCAAACUGAAUGCUGGGUCUAAGAAGCCUGCAAAACGUACUGCCACUAAAGCAUCAAUGUACACAAGCUUCGCAGACGUGGUCCAGAACAAACCCAAGGAAAUUUUGGGGACCAGGAACUAAUCAGACAAGGAACUGAUUACAAACAUUGGCCGCAAAUUGCACAAUUUGCCCCAGCGUUCAGCGUUUUCGGAAUGUCGCGCAUUGGCAUGGAAGUCACACCUCGGGAACGUGGUUGACCUACACAGGUGCCAUCAAAUUGGAUGACAAAGAUCCAAAUUAAAGAUAAGUUUGCUGAAUAAGCAUUGACGCAUACAAACAUUCCACCAACAGAGCCUAAAAAGGACAAAAAGAAGAAGGCUGAUGAAACUAAGACCAGAGACAGAAGAAACAGCAAACUGUGACUCUUUCCUGCUGCAGAUUUGGAUGAUUUCACAAUUGCAACAAUCCAUGAGCAGUGCUGACUCAACUCAGGCCUAAACUCAUGCAGACAAGGCAGAUGGGCUAUAUAAACGUUUUUUUCCGUUUACGAUAUAGUCUACUCUUGUGCAGAAUGAAUUCGUAACUCAUAGCACAAGUAGAUGUAGUUAACUUAAUCUUAGCAAUCUUUAAUCAGUGUGUAACAUUAGGGAGGACUUGAAAGAGCCACCACAUUCCGAGGCCACGCGGAGUACGAUCGAGUGUACAGUGAACAAUGCUAGGAGAGCUGCCUAUAUGGAAGAGCCCUAAUGUGUAAAAUUAAUUUUAGUAGUGCUAUCCCCAUGUGAUUUUAAUAGCUUCUUAGGAGAAUGACAAAA
>cluster217.fasta:28
UCUUUUUAAAUAAAAUCUUGAGAACUGUAUUGAACAAAACAUGAAACAACGUCGGCCCAAGGUUUACCCAAUAAUACUGCGUCUGUUCCUCUAUGAGACCUUAAAUUCCCUCGAGGACAAGGCGUUCCAAUUAACACCAAUAGCAGUCCAGAUGACCAAAUUGGCUACUACCGAAGAGCUCAGACGAAUCGUGGUGGUGACGGUAAAAAUCUCAUUUUUAUACCUAGGAACUGGCCAGAAGCUGGACUUCCUGGUGCUAACAAAGACGGCAUCAUAUGGGUGGAGCCAUACAAAUGCCCCGCAAUCCUGCUAACAAUGCUGCAAUCGUGCUACAACUUCCAAUUUAAGAGGGGGGCAGUCAAGCCUCUUCUCGUUCCUCAUCACGUAGUCGCAACAGUUUAAGAAAUUCGGCAGAGGAUUCUGCUAGAAUGGCUGGCAAUGGCGGUGAUGCUGUCUUGCUUUGCUGCUGCUUGACAGAUUGAACCAGCUUGAGAGCAAAAUGUCUGGUAAAGGCCAACAACAACAAGGCCAAAUGUCACUAAGAAUUUGCUGCUGAGGCUAAGAAGCCUCGGCAAAACGUACUGCCACUAAAGCAUCAAUUCGGCAGACGUGGUCCAGAACAAACCCAAGGAAAUUUUGGGGACCAGGAACUAAUCAGACAAGGAACUGAUUACAAACAUUGGCCGCAAAUUGCACAUUUGCCCCAGCGCUUCAGUUUCGGAAUGUCGCGCAUUGGCAUGGAAGUCACACGGGAACGUGGUUGACCUACACAGGUGCCAUCAAAUUGGAUGACAAAGAUCCAAAUUCAAAGAUCAAGUUUGCUGAAUAAGCAUAUUGACGCAUACAAAACAUCCCACCAACAGAGCCUAAAAAGGACAAAAGAAGAAGGCUGAUGAAACUAAGCCUUACCGAGAGACAGAAGAAACAGCAAACUGUGACUCUUUCCUGCUGCAGAUUUGGAUGAUUUCCAAACAAUUGCAACAAUCCAUGAGCAGUGCUGACUCAACUCAGGCCUAAACUCAUGCAGACAAGGCAGAUGGGCUAUAUAAACGUUCGCUUUCCGUUUACGAUAUAGUCUACUUUGUGCAGAAUGAAUUCGUAACAUAGCACAAGUAGAUGUAGUUAACUUUAUCUAGCAAUUUAAUCAGUGUGUAACAUUAGGAGGACUUGAAAGAGCCACCACUUCCGAGGCCACCGGAGUACGAUCGAGUGUACAGUGAACAAUGCUAGGGAGAGCUGCCUAUAUGGAAGAGCCCUAAUGUGUAAAAUUAAUUUAGUAGUGCUAUCCCCAUGUUUUUAAUAGCUUUAGGAGAAUGACA
>cluster183.fasta:28
GGGCGAACAACGCGCCCGUUUCCCAAUAAUAGCGUGUCCUAAUGGCAAGGAAGAAAUUCCCGAGGACAAGGCGUUCCAAUUAACACCUAGUCCAGAUGACCAAAUUGGCUACUCGAAGAUACCAGACGAAUUCGUGGUGGUGACGGUAAAAUGAAAGUCAGUCCAAGAUGGUAUUCUACUACCUAGGAACUGGGCCAGAAGCUGGACUUCCCUAUGGUGCUAACAAAGACGGCAUCAUUGGGUUGCAACUGAGGAGCCUUGAACCAAAAACAUUGGCACCCGCAAUCCUGCUAACAAUGCUGCAAUCGUGCUCAACUUCCUCAAGGAACAACAUUGUCAAAAGGCUUUACGCAGAAGGGAGCAGAGGCGGCAGUCAAGCCUCUUCUCGUUCCUCAUCACGUAGUCGCAACAGUUUAAGAAAUUUCAACCCAGGCAGCAGUAGGGAACUUCUCCUGCUAGAAUGGCUGGCAAUGGCGGUGAUGCUGCUCUUGUUUGCUGCUGCUUGACAGAUUGAACCAGCUUGAGAGCAAAAUGUCUGGUAAAGGCCAACAACAACAAGGCCAAACUGUCAUAAGAAUUUGCUGCUGAGGCUUCUAAGAAGCCUGGCAAAACGUACUGCACUAAAGCAUCAAUGUAACACUUCGGCAGACGUGGUCCAGAACAAACCCAAGGAAAUUUUGGGGACCAGGAACUAAUCAGACAAGGAACUGAUUACAAACAUUGGCCGCAAAUUGCACAAUUUGCCCCAGCGCUUCAGCGUUCUUCGGAAUGUCGCGCAUUGGCAUGGAAGUCACACUUCGGGAACGUGGUUGACCUACACAGGUGCCAUCAAAUUGGAUGACAAAGACCAAAUUUCAAAGAUCAAGUCAUUUGUGAAUAAGCAAUUGACGCAUACAAAACUCCCACCAACAGAGCCUAAAAGGAAAAAGAAGAAGGCUGAUGAAACUCAAGCCUUCGCAGAGACAGAAGAAACAGCAAACUGUGACUCUUUUCCUGCUGCAGAUUUGGAUGAUUUUCCAAACAAUUGCAACAACCAUGAGCAGUGCUGACUCAACUCAGGCCUAAACUCAUGCAGACAUAGGCAGAUGGGCUAUAUAAACGUUUCGCUUUCCGUUUACGAUAUAGUCUACUCUUGUGCAGAAUGAAUUCUCGUAACUACAUAGCACAAGUAGAUGUAGUUAACUUUAAUCUCUUAAUUUUUAAUCAGUGUGUAACAUUGGGGGACUUGAAAGAGCCACCACAUUUCACGAGGCCACGCGGAGUACGAUCGAGUGUACAGUGAACAAUGCUAGGGAGAGCUGCCUAUAUGGAAGAGCCCUAAUGUGUAAAAUUAAUUUUAGUAGUGCUAUCCCCAUGUGAUUUUAAUAGCUUCUUAGGAGAAUGACAAAAA
>cluster182.fasta:28
UGAUAUUUUAUUUCUUCAACUCAAUCAAUUAAUCUUUUCAAGUAGAGCUAAAGUCGUAUGUCAGGAACCAACAUGCAGAAUGUAAAUACGUUUCCAGUUUACCAAAAUAAUUGCCAGGACUAAAUUGGUUUGUAGACUUUAAUUCUGUUGUAAAAAUAGCAACCUACAAGCGUGUCUACAACGCCAUUUCCAUAGACAGCUUCCAAUUAUGCAGUCAGUGACAAAGCUCUCAAAUCAGACGAUGUGUUAAAUUCAUGUUUCCGGCAAGCGCUCUUGGUACAAAGACGGCAUAUAGUAAUAGGGACUUUAAAAUGCACGCAAUACCAACAAUGCUGCAUCGUGCUAUAAAACAAAGUUUACACAGAGAGGAGCGCAGUUUUCACGUAGCGAAGUUAAGAAAUACAGGCAGCAGUAGGGAUUUCCUGCUAAGGCAAUGCGGUGAUGCUGUCUGUUUUGACAAUGACCAGCUGAGACAAAAGUCUGGUAAACCAACACACAAGCAAAUGCUGCUGGUAAACAGAACUCCGCCACUAAGCAUGCAAUUAAACUUGCAGCUGGUCAGAAAAACCCAAAUGAAAAACAGAAUGAUUUCUGGCCAAAUUUCUAGGGAUAGCGAUGUGACCACACUGCAUCAAAUUGAACAAAAUCCAAAUUAUAUUGGAUAUUGGCUCCAACAAAGGCAAAAAGAAGAGGCUGAGAAACCAAGCAAGAAACUGGUUUCCGCUAAUCAAAAUGAAAGAUAUCAGCCUAAUAUCAACAUGCAAUGUCUCCGUUAAUAUUUGGAGAAUGAAUUCGUAACUACAUAGCACAAGUAGAUGUAGUUAACUUUAAUCUCAGCAAUCUUUAAUCAGUGUUAACAUUAGGAGGACUUGAAAGAGCCACCACAUUACCGAGGCCACGGAGUACGAUCGAGUGUACAGUGAACAAUGCUAGGGAGAGCUGCCGGAAGACCCUAAUGUGUAAAUAUUUAGUAGUGCUAUCCCCAUGUGAUUUAAUAGCUUCUGAAUCAAAA
>cluster179.fasta:28
AAUUAACAAAUUGCCGAUCCGAACCUGUAAUGCGCAAUGUGAAAAUCAAGGGCGCAGUCAUAUUUAAAACAGGCAGCAGUGGGAGCUGGCGGUGAGUUGCGUUAAUGGUAAGGCCAACAACAACCAGAGCUGGUAACUGCAAAAGUCGCCACAAAGCUAGACGUGGUCCAGAAAACCCGAGGGCACUCAAUAGCAUUGCCAAUUUGGCUUGGAGUCGCGCAUUGGCUGAAGUCACGAGUGCACACAGUGCCAUCAAAUUGGAUGACACCAAUAGUCAUUUGCUGAAUAAGCUUGACGCACAAACCCCCAACAGAGCCUAAAAGAAAAGAAGAAGGCUGAUGAAACUACCCAGAGACAGAAGAAACAGCAAACUGUGACUUUCCUGCUGCAGAUUUGGAUGAUUUCUCCAAACAAUUGCAACAAUCCAUGAGCAGUGCUGACUCAACUCAGGCCUAAACUCAUGCAGACAAGGAGAUGGGCUAUAUAAACGUUUUUCCGUUUACGAUAUGUCUUGUGCAGAAUGAAUUCGUAACUAGCACAAGUAGAUGUAGUUAACUUUAAUCUCAGCAAUCUUUAAUCAGUGUGUAACUAGGGAGGACUUGAAAGAGCCACCACUUUCACCGAGGCCACGCGGAGUACGAUCGAGUGUACAGUGAACAAUGCUAGGGAGAGCUGCCUAUAUGGAAGAGCCCUAAUGUGUAAAAUUAAUUUUAGUAGUGCUAUCCCAUGUGAUUUUAAUAGCUUUAGGAGAAUGACAAAAUAA
>cluster162.fasta:28
UAAACAUGAUUGUGACUGUUAAACGAACAAACUAAAAUUUGAUAAUGGACCCAAAAUCAGCGAAAUGCACCCAUUGGCCUCAGAUUCAACUGGCAGUAACCAGAAUGACCAGUGGGCGCGAUCAAAACAACGUCGGCCCCAAGGUUUACCCAAUAAACUCGUUUCAUGGCAAGGAAGACCUUAAAUUCCCUCGAGGACAAGGCGUUCCAAUUAACACCAAUGCAGUCCAGAUGACCAAUGUCUACAAGAGCUACCAGACGAAUGUGGUGGUGACGGUAAAAUGAAAGAUUCAGUCCAAGAUGGUUCCUACCUAGGAACUGGGCCAGAAGCUGGAUCCUAUGGUGCUAACAAAGACGGCAUCAUAUUUGCAAUGAGCCUUGAAUACACCAAAAGAUUUGCCCGCAAUCCUGCUAACAAUGCUGCAAUCGUGUACACCCAAGGAACACUCAGAGGAGGGGCAGUCAAGCCUCUCUUCCAUCACGUAGUCGCAACAGUUUAAGAAAUUCAACUCCAGGCAGCAGUAGGGAAUUCCUGCUAGAAGGCUGGCAAUGGCGGUGAUGCUGCUCUUGCUUUGCUGCUGCUUGACAGAUUGAACCAGCUUGAGAGCAAAAUGUCUGGUAAAGGCCAACAACAACAAGGCCAAACUGUCACUAAGAAUGCUGCUGAGGCUUUAAGAAGCCUGGCAAAACGUACUGCCACUAAAGCAUCAAUGUACACAAGCUUGCAGACGUGGUCCAGAACAAACCCAAGGAAAUUUUUGGGGACCAGGAACUAAUCAGACAAGGAACUGAUUACAAACAUUGGCCGCAAAUUGCACUUUGCCCCGGCUUCAGCGUUUCGGAAUGUCGCGCAUUGGCUGGAAGUCACACCGGGAACGUGGUUGACCUACACAGGUGCCAUCAAAUUGGAUGACAAAGAUCCAAAUCAAAGAUCAAGUCAUUUUGCUGAAUAAGCAUUGACGCAUACAAAACACCCACCAACAGAGCCUAAAAGAAAAGAAGAAGGCUGAUGAAACUCAAGCCUUCCAGAGACAGAAGAAACAGCAAACUGUGACUUUUCUGCUGCAGAUUUGGAUGAUUUCCCAAACAAUUGCAACAAUCCAUGAGCAGUGCUGACUCAACUCAGGCCUAAACUCAUGCAGACAUUAAGGCAGAUGGGCUAUAUAAACGUUUCGCUUUCCGUUUACGAUAUAGUUACUUGUGCAGAAUGAAUUCUCGUAACAUAGCACAAGUAGAUGUAGUUAACUUUAAUCUCAAGCAAUUUUAAUCAGUGUGUAACAUUGGAGGACUUGAAAGAGCCACCAUUUCCGAGGCCACGGGAGUACGAUCGAGUGUACAGUGAACAAUGCUAGGGAGAGCUGCCUAUAUGGAAGAGCCCUAAUGUGUAAAAUUAAUUUUAGUAGUGCUAUCCCCAUGUGAUUUUAAUAGCUUUUAGGAGAAUGACAAAAACCCCCAUCAUUUAUACCAC
>cluster1115.fasta:28
UUAGAUGAUUGUAACCAACAACAAAGCAUAUGCUGUGAGUUUAGCAAAUAUGCCACUAAAGCAUAAUGUAACACAAGCUUUCAGACGUGGUCCAAACCCAAGGAAUUUUGGGAACUAACAGACAAGGAACUGAUUACAAACAUGCCCAAAUUGCACUUUGCCCCUUUUCGAAUGUCGCGCUGGCGAGGUUGACCACACAGGUGCCAUCAAAUUGGAUGACAAAGAUCCAAAUUUUAAAGAUCGAUUUAAGCAUUGACGCAUACAAAACCCACCACAGAGCCAAAGGACAAAAGAAGAAGGCUGAUGAAACUAGCCCAGAGACAGAAGAAACAGCAAACUGUGACUCUUUUCUGCUGCAGAUUUGGAUGAUUUCCAAACAAUUGCAACAACGAGCAGUGCUGACUCAACUCAGGCCUAAACUCAUGCAGACCAUAAGGCAGAUGGGCUAUAUAAACGUUUUCCUUCCUUACUUAGUCUACUUUGUGCAGAAUAAUUCUCGUAACAUAGCACAAGUAGAUGUAGUUAUUUUAAUCUCAGAAUCUUUAAUCAGUGUGUAACAUUGGAGGACUUGAAAGAGCCACCACAUUUCCCGAGGCCACGCGGAGUACGAUCGAGUGUACAGUGAACAAUGCUAGGGAGAGCUGCCUAUAUGGAAGAGCCCUAAUGUGUAAAAUUAAUUUUAGUAGUGCUAUCCCAUGUGAUUUUAAUAGCUUUUUAGGAGAAUGACAAAA
>cluster1099.fasta:28
UUCGAAACUACUAUAUAAUGAACUAUUUUUUAUUUUUAUAUUAAACGAACAUGAAAUUUUUAGCUGCUUUCACCAAGAAUGUUUUCACAUCAACCAUAUGUUGAUGACAUAAUAAGUAGGAGCUAGAAAAUCGUUAAAUUGCGUGGAUGAGGCUGGUUAACCUUGGUAAUUAUACAGUUCUAAUUAUGCCAGGAACAGUGUAGUGCGUUGUUCGUUCUAUUUUAGAGUAUCAUGAGUUAUAAACGAACAAACUAAAUGUUGAUAAUGCCCAAAUAGCGAACCUACGUUUGCAUUGGCAGUAACCAGAAUAGACGGGGAAACAACGUCGGCCCAAGGUUUACCCAAUAAUGUUCCGGAAGGAACCAAUCCCUCGAGGACAAGGCGUUCCAAUUAACACCAAUGAGUCCAGAUGACCAAAUGCUAUACCGAAGACAUCGUGGUGGUGACGGUAAAAUGAAAGAUCCAGUCCAAGAUGGUAUUUCAGGAACUGGCAGUGUUCCCUAUGUCAAAGAGGUGUUGAAUACACCAAAAUCAGCACCCGCAAUCCUGCUAACAAUGCUGCAAUCGUGCUACAUUCAGAAAUUCAAAGGCUUAAGGAGGGGCACCUCGUCCCCCUGUCGACAGUUAUCGCAGGGGUUCCUGCUAGAAGGAAUGGCGGUGAUGCUGCUUUGUUGCUGCUGCUUGACAGAACCAGCUUGAGAGCAAAAUGUCUGGUAAAGGCCAACAACAACAAGGCCAAACUGUAAAUGCUGCUGAGGCUAAGCAAAAUACAGCUUGCAGACGUGGUCCAGAACAAACCCAGGAAAUUUGGGACCAGGAACUAAUCAGACAAGGAACUGAUUACAAACAUCGCAAAUUGCACAAUUUGCCCCGCGCUUCAGCGUUGAAUGUCGCGCUUGGCAUGGAGUCCCGGGAACGUGGUUGACCUACACAGGUGCCAUCAAAUUGGAUGACAAAGAUCCAAAUUAAAGAUCAAGUCAUUUUGCUGAAUAAGCAUUGACGCAUACAAAACAUCCCCCAACAGAGCCUAAAAGAAAAAAGAAGAAGGCUGAUGAACAAGCCCGCAGAGACAGAAGAAACAGCAAACUGUGACUCUUUUCCUGCUGCAGAUUUGGAUGAUUUUCCAAACAAUUGAACAAUCCAUGAGCAGUGCUGACUCAACUCAGGCCUAAAACUCAUGCAGACCAAGGCAGAUGGGCUAUAUAAACGUUUCGCUUUCCUUACGAUAUAGUCUACUUUGUGCAGAAUGAAUUCUCGUAACUAUAGCACAAGUAGAUGUAGUUAACUUUAAUCCAAGCAAUCUUUAAUCAGUGUGUAACAUAGGGAGGACUUGAAAGAGCCACCACAUUUCAGGCCACGGAGUACGAUCGAGUGUACAGUGAACAAUGCUAGGGAGAGCUGCCUAUAUGGAAGAGCCCUAAUGUGUAAAAUUAAUUUUUAGUAGUGCUAUCCCCAUGUGAUUUUAAUAGCUUCUAGGAGAAUGACAAAC
>cluster1086.fasta:28
[truncated: 7,780,172 more chars]
