# Supplementary material for: Evolution of naturally arising SARS-CoV-2 defective interfering particles
Source: Commun Biol. 2022 Oct 27;5:1140. doi: 10.1038/s42003-022-04058-5 (PMC9610340; doi:10.1038/s42003-022-04058-5)
Supplement: Supplementary file 7 — Supplementary Data 5 [file 42003_2022_4058_MOESM7_ESM.zip › experiment1/Pipeline_intermediate_files_experiment1/CARNACLR_RNA_models_reconstruction_experiment_1_passage_1.fasta]

>cluster28.fasta:2150
AAACGAACAAACUAAAAUGAUAAUGGACCCAAUCAGCGAAUGCACCCCAUUACGUUUCAGAUUAUGGCAGUAACCAGAAAGCAGUGGCGCGAUCAAACAACGCGGCCCAAGGUUUACCCAAAUACUGCGUGGCAAGGAAGACCUUAAAUUCCCGAGGACAAGGCGUUCCAAUUAACACCAAUAGCAGUCCAGAUGACCAAAUUGGCUCGAAGAGCUACCAGACGUCGUGGUGGUGACGGUAAAUGAAAGAUAGUCCAAGAUGGUAUUACUACCAGGAACUGGGCCAGAAGCUGGACUUCCCUAUGGUGCUAAAAGACGGCAUCAUGGGUUGCAACUGAGGCUUGGCACCCGCAAUCCUGCUAACAAUGCUGCAAUCGUGCUCACGGAACAACAUUGCCAAAAGGUUAGCAGAAGGAGCAGAGGCGGCAGUCAAGCCUCUCGUUCCUCACGUAGUCGCAACAGUUUAAUACCAGGCAGCAGUAGGGACCUCAAUGGCUGGCAAUGGCGGUGAUGCUGCUCUUUUGCUGCUGCUUGACAGAUUGAACCAGCUUGAGAGCAAAAUGUCUGGUAAAGGCCAACAACAACAAGGCCAAACUGUCACUAAGAAUGCUGCUGAGGCUUUAAGAAGCCAAAACGUACUGCCACUAAUCAAUGUAACACAAGCUUCGCAGACGUGGUCCAGAACAAACCCAAGGAAAUUUGGGGACCAGGAACUAAUCAGACAAGGAACUGAUUACAAACAUGGCCGCAAAUUGCACAAUUUGCCCCAGCGCUUCAGCGUUUCGGAAUGUCGCGCAUUGGCAUGGAAGUCACCUCGGGAACGUGGUUGACCUACACAGGUGCCAUCAAAUUGGAUGACAAAGAUCCAAAUAAAGAUCAAGUCAUUUGCUGAAUAAGCAUUGACGCAUACAAAACACCCACCAACAGAGCCAAAAGAAAAAGAAGAAGGCUGAUGAAACUCAAGCCUAGAGACAGAAGAAACAGCAAACUGUGACUCUUUGCUGCAGAUUUGGAUGAUUCCAAACAAUUGCAACAAUCCAUGAGCAGUGCUGACUCAACUCAGGCCUAACUCAUGCAGACAAAGGCAGAUGGGCUAUAUAAACGUUUCGUUUCCGUUUACGAUAUAGUCUAUUGUGCAGAAUGAAUUCUCGUAACAUAGCACAAGUAGAUGUAGUUAACUUUAAUCCAGCAAUUUUAAUCAGUGUGUAACUUAGGGAGGACUUGAAAGAGCCACCACAUUUCGAGGCCACGGGAGUACGAUCGAGUGUACAGUGAACAAUGCUGAGAGCUGCCUAUAUGGAAGAGCCCUAAUGUGUAAAAUUAAUUUUAGUAGUGCUAUCCCCAUGUGAUUUUAAUAGCUUUAGGAGAAUGACAAAA
>cluster7.fasta:90
GUAAACAAAAUCUUAAACGAACAAAUAAAUGUCUGAUAAUGGACCCCAAAUCAGCGAACCGCAUUACGUUUGGUGGACCAGAUUCAACUGGCAGUAACCAGAAUAGAACGCAGUGGGCGCGAUCAAACAACGCGGCCCCAAGGUUUACCCAAUAAUACUCGUUCAUGGCAAGGAAGACCUUAAAUCCUGAGGACAAGGCGUUCAAUUAACACCAAUAAGUCCAGAUGACCAAAUGGCUACUCCGAAGAGCUACCAGACGAAUCGUGGUGGUGACGGUAAAUGAAAGAUUCAGUCCAAGAUGGUAUUAACCGGAACUGGGCCAGAAGCUGGACUUCCCUAUGGUGCUAACAAAGCAUCAUGGUGCAACUGAGGCUAAUACACCAAAUGCACCGCAAUCCUGCUAACAAUGCUGCAAUCGUGCACAGGAACAACUCAAAGGACAGAGGGAGGCGGCAGUCAAGCCUUCCGUUCCUCAUCACGUAGUCGCAACAGUUAAGAAAUUAACCAGGCAGCAGUAGGUUCCUGCUAGAAUGGCUGGCAAUGGCGGUGAUGCUGCUCUUUUGCUGCUGCUUGACAGAUUGAACCAGCUUGAGAGCAAAAUGUCUGGUAAAGGCCAACAACAACAAGGCCAAACUGUCUAAGAAUGUGCUGAGGUAAGAAGCGAAAACGUACUGCCACUAAAGCAAUGUAACACAAGCUUUCGGCAGACGUGGUCCAGAACAAACCCAAGGAAAUUUUGGGGACCAGGAACUAAUCAGACAAGGAACUGAUUACAAACAUUGGCCGCAAAUUGCACAAUUUGCCCCAGCGCUUCAGCGUUUCGGAAUGUCGCGCAUUGGCAUGGAAGUCACACCUUGGGAACGUGGUUGACCUACACAGGUGCCAUCAAAUUGGAUGACAAAGAUCCAAAUUAAAGAUCAAGUCAUUUGCUGAAUAAGCAUUGACGCAUACAAAACAUUCCCACCAACAGAGCCUAAAAAGGACAAAAAGAAGAAGGCUGAUGAAACUCAAGCCUUCAGAGACAGAAGAAACAGCAAACUGUGACUCUUUCCUGCUGCAGAUUUGGAUGAUUUUCCAAACAAUUGCAACAAUCCAUGAGCAGUGCUGACUCAACUCAGGCCUAAACUCAUGCAGACAAAGGCAGAUGGGCUAUAUAAACGUUUCUUUUCCGUUUACGAUAUAUAGUCUACUCUGUGCAGAAUGAAUUCUCGUAACCAUAGCACAAGUAGAUGUAGUUAACUUUAAUCAGCAAUCUUUAAUCAGUGUGUAACAUUAGGGAGGACUUGAAAGAGCCACCACAUUUCACCGAGGCCACGCGGAGUACGAUCGAGUGUACAGUGAACAAUGCUGGGAGAGCUGCCUAUAUGGAAGAGCCCUAAUGUGUAAAAUUAAUUUUAGUAGUGCUAUCCCCAUGUGAUUUUAAUAGCUUUAGGAGAAUGACAAA
>cluster6.fasta:58
UCAGAUGAGUAAGAAUGAGCGUGGAACUUGGCAAGGAAGACCUUAAAGAGUCAUUACCAAUGCAGACAAUGGCUACUACCGAAGAUACCAGACGAAUUCGUGGUGGUGACGGUAAAUGAAAGAUAAGUAUACCUAGGAACUGGGCCAGAAGCUGGACUUCCCAUGGUGCUAACAAAGACGGCAUCAUAUGGUUGCAACUGAGGACCUAACAAAAGAUCAUUGGCACCCGCAAUCCUGCUAACAAUGCUGCAAUCGUGCAAGGAAACAAAAGGCUUUAGCAGAAGGAGCAGAGGCGGCAGUCAAGCCUCUGUUCCCAUCACGUAGUCGCAACAGUUUAAAAAUUACCAGGCAGCAGUAGGGCCUGCUAGAAUGGCUGGCAAUGGCGGUGAUGCUGCUUUUGCUGCUGUUGACAGAUUGAACCAGCUUGAGAGCAAAAUGUCUGGUAAAGGCCAACAACAACAAGGCCAAACUGUACUAAGAAUGCUGCUGAGGCUUAAGAAGCCUGGCAAAACGUACUGCCACUAAAGCAUCAUGUAACACAAGCUCGGCAGACGUGGUCCAGAACAAACCCAAGGAAAUUUUGGGGACCAGGAACUAAUCAGACAAGGAACUGAUUACAAACUUGGCCGCAAAUUGCACAAUUUGCCCCAUGUUUCGGAAUGUCGCGCAUUGGCAUGGAAGUCACACGGAACGUGGUUGACCUACACAGGUGCCAUCAAAUUGGAUGACAAAGAUCCAAAUUAAAGAUCAAGUCAUUUGCUGAAUAAGAUUGACGCAUACAAAAUUCCCACCAACAGAGCCUAAAAGGACAAAAAGAAGAAGGCUGAUGAAACUCAAGCCCGCAGAGACAGAAGAAACAGCAAACUGUGACUCUUUCCUGCUGCAGAUUUGGAUGAUUUCCAAACAAUUGCAACAAUCCAUGAGCAGUGCUGACUCAACUCAGGCCUAAACUCAUGCAGACAAGGCAGAUGGGCUAUAUAAACGUUUCUUUUCCGUUUACGAUAUAGUCUACUGUGCAGAAUGAAUUCUCGUAACUACAUAGCACAAGUAGAUGUAGUUAACUUUAAUCUCACAUAGCAAUUUUUAUCAGUGUGUAACAUUAGGGAGGACUUGAAAGAGCCACCACAUUUCACCGAGGCCACGCGGAGUACGAUCGAGUGUACAGUGAACAAUGCUGGGAGAGCUGCCUAUAUGGAAGAGCCCUAAUGUGUAAAAUUAAUUUUAGUAGUGCUAUCCCAUGUGAUUUUAAUAGCUUUUAGGAGAAUGACAAAA
>cluster47.fasta:56
UAAAUAAGAUGGGCCAGAAGCUGGACUGGCCCAAAUCAAAGCAGACAGAGGCGGCAGUCAAGCCUGGUCGCAACAGUUAAAUCGGCAGAGGCCAAUGGCUGGCAAUGGCGGUGAUGCUGCUUUUGUGUUGACAGAUUGAACCAGCUUGAGAGCAAAAUGUCUGGUAAAGGCCAACAACAACAAGGCCAAAUGUAAAAUGGAGGCUUUAAGAAGCCGGCAAAACGUACUGCCACUAAAGCAUCAAUGUAACACAAUUCGGCAGACGUGGUCCAGAACAAACCAAGAAUUUGGACAGGAAUAAUCAGACAAGGAACUGAAAGCGCAAUCCCAGCGCUUCAGCGUUUCGGAAUGUCGCGCAUUGGCAUGAAGUCACACUCGGGAACGUGGUUGACCUACACAGGUGCCAUCAAAUUGGAUGACAAAGAUCCAAAUUAAAGAUCAAGUCAUUUGCUGAAUAAGCAUAUUGACGCAUACAAAACAUUCCCACCAACAGAGCCUAAAAAGGACAAAAAGAAGAAGGCUGAUGAAACUCAAGCCUACCAGAGACAGAAGAAACAGCAAACUGUGACUUUCCUGCUGCAGAUUUGGAUGAUUCCAAACAAUUGCAACAAUCCAUGAGCAGUGCUGACUCAACUCAGGCCUAAACUCAUGCAGACAAAGGCAGAUGGGCUAUAUAAACGUUUCGCUUUUCCGUUUACGAUAUAUAGUCUACUUGUGCAGAAUGAAUUCUCGUAACUACAUAGCACAAGUAGAUGUAGUUAACUUUAAUCUCAAUUUUAAUCAGUGUGUAACAUUAGGGGACUUGAAAGAGCCACCACUCACCGAGGCCACGCGGAGUACGAUGAGUGUACAGUGAACAAUGCUGGAGAGCUGCCUAUAUGGAAGAGCCCUAAUGUGUAAAAUUAAUUUUAGUAGUGCUAUCCCCAUUGAUUUUAAUAGCUUUUAGGAGAAUGACAAA
>cluster9.fasta:46
CUCAACUUUCAUUUUUCUAAACGAACAAACUAAAAUGAUAAUGGACCAAAUCAGCGAAUGCACCAUUACGUUGGUGGCCUAGAUUAAUGGCAGUAACCAGAAUAGACCGUGGGCGUCAAAAACGCCUUUACCCAAAUACUGCGUCUGGUUCACCCAGCAAGGAAGACCUAACCCUCGAGGAGGCGUUCAAUACACAAUAUCCAGAUGACAAAUGUACUACCAAACCAGACGAUCGUGGUGGGGGAAAUCAGUCCAAGAUGGUAUUCUAUCCGGAACUGGGCCAGAAGCUGACCCUAUGGUGCUAACAAAGACGGCAUCAUAUGGGUUGCAUGGGAGCCUGAAUACACCAAGCCCCAACUGCUAACAAUGUGCAAUUUUCAGAAAAUUGCCAAAGAGAGCAGAGGCGGCAGUCAAGCCUUCUGUUCCUCACGUAGUCGCAACAGUUAUCCAGCAGCAGGGGACUUGAAUGCUGGCAAUGGCGGUGAUGCUGCUUGCUUGCUGCUGCUUGACAGAUUGAACCAGCUUGAAAUUCUGGUAAAGCCAACAACAAGGCCAAACUGUCACUAAGAAUUGCUGCUGAGGUUCUAAGAAGCCUGCAAAACGUACUGCCACUAAAGCAUACAAUGUAACACAAGCUUCGGCAGACGUGGUCCAGAACAAACCCAGGAAAUUUUGGGACCAGGAACUAAUCAGACAAGGAACUGAUUACAAACAUUGGCCGCAAAUUGCACUUUGCCCCAGCGCUUCAGCGUCUUCGGAAUGUCGCGCAUUGGCAUGGAAGUCCCGGAACGUGGUUGACCUACACAGGUGCCAUCAAAUUGGAUGACAAAGAUCCAAAUUAAAGAUAGUUUUGCUGAAUAAGCAUUGACGCAUACAAAACAUUCCCACCAACAGAGCCUAAAAAGACAAAAAGAAGAAGGCUGAUGAAACUAAGCCUCAGAGACAGAAGAAACAGCAAACUGUGACUCUUUUCCUGCUGCAGAUUUGGAUGAUUUCCAAACAAUUGCAACAAUCCAUGAGCAGUGCUGACAUCAGGCCUAAACUCAAACAAGGCAGAUGGGCUAUAUAAACGUUUUCUCUUACGAUAUAGUCUACUGUGCAGAAUGAAUUCUCGUAACAUAGCACAAGUAGAUGUAGUUAACUUUAAUCAAGCAAUUUUAAUCAGUGUGUAACAUUGGGAGGACUUGAAAGAGCCACCACUCAGCGGAGUACGAUAGUGUACAGUGAACAAUGCUAGGAGAGCUGCCUAUAUGGAAGAGCCCUAAUGUGUAAAAUAUUUAGUAGUGCUAUCCCAUGUGAUUUUAAUAGCUUUAGGAGAAUGACA
>cluster3.fasta:46
CCGGUAAACAACAAAGUGUGUGGGAGGCCCGCAAAACAGCCCAGUCCUGGUUAAUAAUCCGAGGACAGGCGUCCAAUAACACCAAGCCAGAUGACAAAUGGCACGAAGACUACCAGAAGUAGUCCAAGAUGGCGGACGGCCAAGCGAAUCCAAACCCCAAUCCGCUAACAAUGCUGCAACGUGACGAUGCGGCAUGGCGUGAUGUUUGCUGCUGCUUAAAUUGAACCAGCUUGAGAGCAAUGUCUGGUAAAGGCCAACAACAACAAGGCCAAAAAGUAAGGCAAAACGUACUGCCACUAAGCAUCAAUGUAACACAAGUUCGGCAGACGUGGUCCAGAACAAACCCAGGAAAUUUUGGGCAGGAACUAGCAGAUAAUGGCCGCAAAUUGCACAAUUUGCCCCAGCGCUUCGCGUUGAAUGUCGCGGGGCCGGGAACGUGGUUGACCUACACAGGUGCCAUCAAAUUGGAUGACAAAGAUCCAAAUUAAAGAUCAAGUCAUUUGCUGAAUAAGCAAUUGACGCAUACAAAACCCACCAACAGAGCCUAAAAAGGAAAAAGAAGAAGGCUGAUGAAACUCAAGCCUUCAGAGACAGAAGAAACAGCAAACUGUGACUCUUUCCUGCUGCAGAUUUGGAUGAUUUCCAAACAAUUGCAACAAUCCAUGAGCAGUGCUGACUCAACUCAGGCCUAAACUCAUGCAGACAAAGGCAGAUGGGCUAUAUAAACGUUUGCUUUUCCGUUUACGAUAUAUAGUCUACUCUGUGCAGAAUGAAUUCUCGUAACACAUAGCACAAGUAGAUGUAGUUAACUUUAAUCUUAGCAAUCUUUAAUCAGUGUGUAACAUUAGGGAGGACUUGAAAGAGCCACCACAUUCCGAGGCCACGCGAGUACGAUCGAGUGUACAGUGAACAAUGCUAGGAACUGCCUAUAUGGAAGAGCCCUAAUGUGUAAAAUUAAUUUUAGUAGUGCUAUCCCCAUGUGAUUUUAAUAGCUUAGGAGAAUGACAAAA
>cluster11.fasta:46
AUUACGUAUAAAAGGACAAGGCGUCCAAUAACCAAAGUCCAAUGACCAAAUUGCUAUCCGAAGAGCUCAAGGUGGUGACGGUAAAAAAACAAGAGUUACCGAACUGGCCAGAAGCUGGUCCGAAAAAGACGCUGAAAAACAUUGGCACCCGCAAUCCUGCUAACAAUGCUGCAAUCGUGCUUCAAGGAAAAUCAAAAGGCUUACGAGAAGGGACUCCUCAUCACGUAGUCGCAAAGUUAAAAUCAGGCAGCAGUAGGGAUGCGCUGGCAAUGGCGGUGAUGCUGCUCUUGUUUGCUGCUGUUGACAGAUUGAACCAGCUUGAGAGCAAAAUGUAAAGGCCAACAACAACAAGGCCAAACUGUACUAAAAGUAGAAAACGUACUGCCACUAAGUACACAGUUGGCAGACGUGGUCCAGAACAAACCCAAGGAAUUUGGGACCAGGAACUAAUCAGACAAGGAACUGAUUACAAACAUUGGCCGCAAAUUGCACAAUUUGCCCCGCGUUCAGCGUUUUCGGAAUGUCGCGCAUUGGCAUGGAAGUCACACGGGAACGUGGUUGACCUACACAGGUGCCAUCAAAUUGGAUGACAAAGAUCCAAAUUAAAGAUCAAGUUUUGCUGAAUAAGAUUGACGCAUACAAAACAUUCCCACCAACAGAGCCUAAAGGACAAAAGAAGAAGGCUGAUGAAACUCAAGCCACAGAGACAGAAGAAACAGCAAACUGUGACUCUUUCCUGCUGCAGAUUUGGAUGAUUUUCCAAACAAUUGCAACAAUCCAUGAGCAGUGCUGACUCAACUCAGGCCUAAACUCAUGCAGACAAAGGCAGAUGGGCAUAUAAACGUUUCUUUCCGUUUACGAUAUAGUCUAUUGUGCAGAAUGAAUUCUCGUAACUACAUAGCACAAGUAGAUGUAGUUAACUUUAAUCUCACAUAGCAAUCUUUAAUCAGUGUGUAACAUUAGGGAGGACUUGAAAGAGCCACCACAUUUCCGAGGCCACGCGGAGUACGAUCGAGUGUACAGUGAACAAUGCUAGGGAGACUGCCUAUAUGGAAGAGCCCUAAUGUGUAAAAUUAAUUUUAGUAGUGCUAUCCCAUGUGAUUUUAAUAGCUUCUAGGAGAAUGACAAA
>cluster26.fasta:42
CCGUAACUCUACAAAAAAAGUUGGACAAUCCUGCUAAGAAUGAGGACGUUCCCAUUAUCUCUGGCAAGGAAGACAACAGCACAAUGCAGUCCAGAUGACCAAAUUGACAAGUCAGAGAUUCGUGGUGGUGACGGUAAAAAUUCAGUCCAAGAUGGUAUUUACUACUAGGAACUGGGCCAGAAGCUGGACUCCGGUGCUAACAAAGACGGCAUCAUAGGUUCACUGGAGCCUUGAAUACACCACAUCCUCAACAAUGCUGCAAUUGUUCAAAAUAGGAGCAGAGGCGGCAGUCAAGCCUCUCUCAUAGGCACGAAAAUACAGGCCUGCAGAUGCAAUGCUGUUUUCGUGCUUGACAGAUUGACCAGCUUGAGAGCAAAAGUGAGGCCAACACAACAAGGCCAAACUGUCACUAAGAAUGUGCUGAGUUGAGCAAUACGCCACUAACACAUUAACAUAGACGUGGUCCAGAACAAACCCAAGGAAAUUUUGGGACCAGGAACUAAUCAGACAAGGAACUGAUUACAAACAUUGGCCGCAAAUUGCACAAUUUGCCCCAGCGUCAGCGUUUUCGGAAUGUCGCGCAUUGGCAUGGAAGUCACCUGGGAACGUGGUGACCUACACAGGUGCCAUCAAAUUGGAUGACAAAGAUCCAAAUAAAGAUAGUUUGCUGAAUAAGCAUAUUGACGCUACAAAACACCCACCAACAGAGCCUAAAAGGACAAAAGAAGAAGGCUGAUGAAACUCAGAGACAGAAGAAACAGCAAACUGUGACUCUUUUCGCUGCAGAUUUGGAUGAUUUUCCAAACAAUUGCAACAAUCCAUGAGCAGUGCUGACUCAACUCAGGCCUAAACUCAUGCAGACCAAAGGCAGAUGGGCUAUAAACGUUUCGCUUUCCGUUUACGAUAUAGUUACUUGUGAGAAUAAUAACUAGCACAAGUAGAUGUAGUUAACUUUAAUCCAAGCAAUUUAAUCAGUGUGUAACAUUAGGAGGACUUGAAAGAGCCACCACUUCCGAGGCCACGCGGAGUACGAUGAGUGUACAGUGAACAAUGCUAGGGAGAGCUGCCUAUAUGGAAGAGCCCUAAUGUGUAAAAUUAAUUUUAGUAGUGCUAUCCCAUGUGAUUUUAAUAGCCUUUAGGAGAAUGACAAAA
>cluster48.fasta:40
AAAUAAAGAACAACACAAUGUAAAACCAUUGGACCAGGAAUAAAGACAAGGAACUGAUUACAUCAAAUCACUUGCCUAAUGUCGCGCAUUGGCAUGGAAGUCCACUCGGAACGGUGACCACUUCAAAUGGAUGACAAAGAUAAUUGUGAAUAAGCAAUUGACGCAUACAAAAACCCACCAAAGAAAAGCGAUGAAACUACAAGACAGAGAAACAGCAAACUGUGAUUUCCUGCUGCAGAUUUGGAUGAUUUUCCAAACAAUUGCAACAAUCCAUGAGCAGUGCUGACUCAACUCAGGCCUAAACUCAUGCAGACAGGCAGAUGGGCUAUAUAAACGUUUUUUCCGUUACGAUAUAUACUUGUGCAGAAUGAAUUUCGAACUAAAGCACAAGUAGAUGUAGUUAACUUUAAUUAGCAAUUUUAAUCAGUGUGUAACAGGAGGACUUAAAGAGCCACCUUCCGAGGCCACGCGGAGUACGAUCGAGUGUACAGUGAACAAUGCUAGGAGAGCUCCUAUAUGGAAGAGCCCUAAUGUGUAAAAUUAAUUUAGUGUAUCCCCAUGUGAUUUUAAUAGCUUAGGAGAAUGACAAA
>cluster78.fasta:38
CGAAAAUUUGAGUUUUUUAGAUUUCUAAACGAACAAACUAAAAUGCUGAUAAUGGACCCCAAAAUCAGCGAAAUGCACCCCGCAUUACGUUUGGUGGACCUCAGAUUCACUGGCAGUAACCAGAAUGGAACGCAGUGGGCGCGAAAAACAACGUCGGCCCCAAGGUUUACCCAAUAAUACUGCGUUUGUUCUCAAUGGCAAGGAAGACCUUAAAUUCCCUCGAGGACAAGGCGUUCCAAUUAACACCAAUAGCAGUCCAGAUGACCAAAUUGGCUACUACCGAAGAGCUACCAGACGAAUUCGUGGUGGUGACGGUAAAAUGAAAGAUUCAGUCCAAGAUGGUAUUUACUACCUAGGAACUGGGCCAGAAGCUGGACUUCCCUAUGGUGCUAACAAAGACGGCAUCAUAUGGGUUGCAACUGAGGAGCCUUAAUACACCAAAAUUGGCACCCGCAAUCCUGCUAACAAUGCUGCAAUCGUGCACCUCAAGGAACACAUUGCCAAAAGGCUUUACGCAGAGGAGCAGAGGCGGCAGUCAAGCCUUUCUCGUUCCUCAUCACGUAGUCGCAACAGUUUAAGAAAUUAUCCAGGCAGCAGUAGGGAAUCUCCUGCUAGAAUGGCUGGCAAUGGCGGUGAUGCUGCUUUGUUGCUGCUGCUUGACAGAUUGAACCAGCUUGAGAGCAAAAUGUCUGGUAAAGGCCAACAACAACAAGGCCAAACUGUCAAAAUGCUGAGGCUUCUAAGAAGCCGGCAAAACGUACUGCCACUAAAGCAUACAAUGUAACACAAGCUUUCGCAGACGUGGUCCAGAACAAACCCAAGGAAAUUUUGGGGACCAGGAACUAAUCAGACAAGGAACUGAUUACAAACAUUGGCCGCAAAUUGCACAAUUUGCCCCAGCGCUUCAGCGUUUUCGGAAUGUCGCGCAUGGCAUGGAAGUCACACCUGGGAACGUGGUUGACCUACACAGGUGCCAUCAAAUUGGAUGACAAAGAUCCAAAUUAAAGAUCAAGUCAUUUGCUGAAUAAGCAUUGACGCAUACAAAACAUUCCCACCAACAGAGCCUAAAAAGACAAAAGAAGAAGGCUGAUGAAACUCAAGCCUUACAGAGACAGAAGAAACAGCAAACUGUGACUUUUUUCCUGCUGCAGAUUUGGAUGAUUUCUCCAAACAAUUGCAACAAUCCAUGAGCAGUGCUGACUCAACUCAGGCCUAAACUCAGACAAGGCAGAUGGGCUAUAUAAACGUUUCUUUUCCGUUUACGAUAUAGUCUACUCUGUGCAGAAUGAAUUCUCGUAACACAUAGCACAAGUAGAUGUAGUUAACUUUAAUCACAUAGCAAUUUUUAAUCAGUGUGUAACAUUAGGGUGAAAGAGCCACCACUUCACGAGGCCACGCGGAGUACGAUCGAGUGUACAGUGAACAAUGCUAGGGAGAGCUGCCUAUAUGGAAGAGCCUAAUGUGUAAAAUUAAUUUUAGUAGUGCUAUCCCCAUGUGAUUUUAAUAGCUUCUAGGAGAAUGACAAAA
>cluster54.fasta:38
AAAUUAUUGCAAAUUAUUAAAUAUUAAUACUUGACGUAUACUAUGGCAAGAGUUUUCAAAAUUAAGAACACACUCAGACUGCUAUUGCUUGACAGAUUGAACCAAGGAACAGCAAAACUGAGAAUGGCUGAUUAAAAACGUACUGCCACAUUGGCAGACGUGGUCCAGAACAAGAAUGGAACUAAUCAGACAAGAACUGAUUAUGCAAAUUUUCCCCAGCGCUCUUCGGAAUGUCGCGCAUGGGAACGUGGUUGACCUACCAGUGCCACAAAUUGGAAACCAAAAAAAGACAAAACCCACCAACAGAGCCUAAAAGGACAAAAAGAAGAAGGCUGAUGAAACUCAAGCCACAGAGACAGAAGAAACAGCAAACUGUGACUCUUUCCUGCUGCAGAUUUGGAUGAUUUUCCAAACAAUCAACAAUGAGCAGUGCUGACUCAACUCAGGCCUAAAUCAUGCAGACCACAAGGCAGAUGGGCUAUAAAACGUUUCGCUUUUCCGUUUACGAUAUGUCUACUUGUGCAGAAUGAAUUCCGUACAUAGCACAAGUAGAUGUAGUUAAUUUAAUCCAGCAAUUUUAAUCAGUGUGUAACAUGGAGGACUUGAAAGAGCCACCUUCCGAGGCCACGCGGAGUACGAUCGAGUGUACAGUGAACAACUAGGGAGAGCUGCCUAUAUGGAAGAGCCCUAAUGUGUAAAAUUAAUUUUAGUAGUGCUAUCCCUGUGAUUUUAAUAGCUUUUUAGGAGAAUGACAAAU
>cluster475.fasta:34
GACGGCAAAUAGGGAGCCGCAAAAUCAAUCGCAACUAUGCAAACACAAAGUUAAGCACUCACUACAACGUUUAAAAAUCAGGUAGGUUGUUGCUUACAUAGAACAAAUUAGUAAGAAAAGCCAACAAACCCAAUUAUUGCCCCGCUCCGUGAAUGUGCGCAUUGGUGAAGUCCGGAACGUGUUGACCUCCAUGCCAUCAAAUGGAACAGAUAAAUAUAACCCAAGAGCCAAAAAAAGAAGAAGGCUGAUGAAACUCAAGCCUCAGAGACAGAAGAAACAGCAAACUGUGACUUUUUUCCUGCUGCAGAUUUGGAUGAUUUCCAAACAAUUGCAACAAUCCAUGAGCAGUGCUGACUCAACUCAGGCCUAAACUCAUGCAGACAAAGGCAGAUGGGCUAUAAACGUUUUUCCGUUUACAUAUAGUCUACUCUGUGCAGAAUGAAUUCUCGUAACAUAGCACAAGUAGAUGUAGUUAACUUAAUCCUAGCAAUCUUUAAUCAGUGUGUAACUAGGAGGACUUGAAAGAGCCACCAUUUCAGGCCAGAGUACGAUGAGUGUCAGUGAACAAUGCUAGGAGAGCUGCCUAUAUGGAAGAGCCCUAAUGUGUAAAAUUAAUUUUAGUAGUGCUAUCCCCAUGUGAUUUUAAUAGCUUCUAGGAAAUGAAAAA
>cluster44.fasta:34
CGUUUGAGUACUUUAACUUUGUAUCAUGAGUGUUUGUUUAAAAAAAUAAAUUGAUAAUGGACCCAAUCAGCGAAUGCACCCUUGACCAGAUUCAACUGGCGUAACAGAAAGAAGUGGGCGAAAACAACGCGGCCCCAAGUUUCCCAAUAAUUCGUUGUUCAGGAAGAAGACCUUAAAUCCCAGGACAAGGCGUCCAAUUAACACCAAUAGCAGUCCAGAUGACCAAAUUGGUACGAGAGCUACCAGACGAAUUCGUGGUGGUGACGGUAAAAUGAAAGAUCAAGAUGGUAUUACUACCUAGGAAUGCCAGAAGUGGUUCCCUUGGUGCAGCAUAUAUGGGUUGCACUGAGGGAGCCUGAUGGCACCCGCAAUCCUGCUAACAAUGCUGCAAGUGCUACAAGGAACAACAAAGGAGGCGUCACCUCUUCCACGUAGUCGCAACAGUUUAAAUUAACUCCAGGCAGCAGUAGGGAUCUCUAAAGCUGGCAAUGGCGGUGAUGCUGCUCUUGCUUUGCUGCUGCUUGACAGAUUGAACCAGCUUGAGAGCAAAAUGUCUGGUAAAGGCCAACAACAACAAGGCCAAACUGUCUAAGAAUUGUGCUGAGGCUUUAAGAAGCCGCAAACGUACUGCCACUAAAGCAUGUAACACAGUUCGGCAGACGUGGUCCAGAACAAACCCAAGGAAAUUUUGGGGACCAGGAACUAAUCAGACAAGGAACUGAUUACAAACAUUGGCCCAAAUUGCACAAUUUGCCCCAGCGCUUCAGCGUUUUCGGAAUGUCGCGCAUUGGCAUGGAAGUCACACCUGGGAACGUGGUUGACCUACACAGGUGCCAUCAAAUUGGAUGACAAAGAUCCAAAUUAAAGAUCAAGUCAUUUGCUGAAUAAGCAUUGACGCAUACAAAACAUUCCCACCAACAGAGCCUAAAAAGGACAAAAAGAAGAAGGCUGAUGAAACUCAAGCCUACCGAGAGACAGAAGAAACAGCAAACUGUGACUUUUCCUGCUGCAGAUUUGGAUGAUUUUCCAAACAAUUGCAACAAUCCAUGAGCAGUGCUGACUCAACUCAGGCCUAAACUCAUGCAGACCAAGGCAGAUGGGCUAUAUAAACGUUUCGCUUUUCCGUUUACGAUAUAGUCUACUCUUGUGCAGAAUGAAUUCUCGUAACUCAUAGCACAAGUAGAUGUGUUAACUUUAAUCUAGCAAUCUUUAAUCAGUGUGUACAUUAGGGAGGACUUGAAAGAGCCACCACUUUCACCGAGGCCACGCGAGUACGAUCGAGUGUACAGUGAACAAUGCUAGGGAGAGCUGCCUAUAUGGAAGAGCCCUAAUGUGUAAAAUUAAUUUUGUAGUGCUAUCCCCAUGUGAUUUUAAUAGCUUUAGGAGAAUGACAAA
>cluster5.fasta:30
CAGAGUGAAGGCCCAUUAUUAUUUCUAAUGUAUGACCCAAAUCGCGAAUGCACCGAUACGUUUGGUCUUUGGCAGACAAGAUGGGCGGUAAUUCUGGCAGGAAGCUUAAAUUCCCUAGGACAAGGCGUUCUUAACCAUAGUCCAGAUGACCAAAUUGGCUACUACCGAAGAGCUACCAGACGAAUUCGUGGUGGUGACGGUAAAAUGAAGCAGUCCAAGAUGGUAUUUACUACCUAGGAACUGGCGAGCUGGACUUCCCUAUGGUGCUAACAAACGGGUGAAGCCUUGAAUACACCAAAAAUCUUGCACCCCAUCUCUAAAUUGCAUCGUCAAUUCCAACAUGCCAAAAGUGAAGAGCAGAGGCGGGUCAAGCUCUCGUUCCUCAUCACGUAGUCGCAACAGUUUAAAUCAACCGGCAGAGUGGAUUCCUGCUAGAAUGGCUGGCAAUGCGGUGAUGCUGCUCUUGCUUUGCUGCUGCUUGACAGAUUGAACCAGCUUGAGAGCAAAAUGUCUGGUAAAGGCCAACAACAACAAGGCCAAACUGUCACUAAGAAUCCGCUUCUAAGAAGCGAAAACUACCCACAAUGUAACACAAGCUUCGCAGACGUGGUCCAGAACAAACCCAAGGAAAUUUUGGGGACCAGGAACUAAUCAGACAAGGAACUGAUUACAAACUUGGCCGCAAAUUGCACUUUGCCCCAGCGCUUCAGCGUUUCGGAAUGUCGCGCAUUGGCAUGGAAGUCACACCGGGAACGGGUUGACCUACACAGGUGCCAUCAAAUUGGAUGACAAAGAUCCAAAUUAAUUGUGAAUAAGCAUUGACGCAUACAAACCCCACCAACAGAGCCUAAAAAGGACAAAAAGAAGAAGGCUGAUGAAACUCAAGCCUCGCAGAGACAGAAGAAACAGCAAACUGUGAUUUCCUGCUGCAGAUUUGGAUGAUUUCCAAACAAUUGCAACAAUCCAUGAGCAGUGCUGACUCAACUCAGGCCUAAACUCAUGCAGACACAAGGCAGAUGGGCUAUAUAAACGUUUCGCUUUCCGUUUACGAUAUAUAUCUCUUGUGCAGAAUGAAUUCCGUAACUAGCACAAGUAGAUGUAGUUAACUUUACCCAUUAAUCAGUGUAUAGGGAGGACUUGAAAGAGCCACCAUCACCGAGGCCACGCGGAGUACGAUCGAGUGUACAGUGAACAAUGCUAGGGAGAGCUGCCUAUAUGGAAGAGCCCUAAUGUGUAAAAUUAUUUAGUAGUGCUAUCCCCAUGUGAUUUUAAUAGCUUUUAGGAGAAUGACAAAA
>cluster23.fasta:30
CCACAAUUGUUCAAUUAAUUAAACGAACAAACUAAAAUGUCUGAAUGGACCCAAAAUCAGACCCGCAUUACGUUGGCCGAUCACUGGCAGUAACCAGAAUGACGGGGCGAUAAACAACGGGCCCAGUUUACCCAAUAAUACGCGUUUGUCUGGCAAGGAAGACCUAAAUCCGAGGACAAGGCGUUCCAAUUAACACCAAUAGCAGUCCAGAUGACCAAAUUGGCUACUACCGAAGAUACCAGACGAAUUCGUGGUGGUGACGGUAAAAUGAAAGAUUCAGUCCAAGAUGGUUUUUACUACCAGGAACUGGGCCAGAAGCUGGACUUCCCUAUGGUGCUAACAAAGACGGCAUAUAUGGGUUGCAACUGAGGGAGCCUUGAAUACACCAAAAGAUUGGCACCCGAAUCCUGCUAACAUGCUGCAAUCGUGCUACUCCAAGGAACAACAUUGCCAAAAGGUUACGCAGAAGGAGCAGAGGCGGCAGUCAAGCCUUCUUUCCUCAUCACGUAGUCGCAACAGUUUAAAUAAUCCAGGCAGCAGUAGGGGAACUUCCCUCUAAUGUGGCAAUGGCGGUGAUGCUGCUCUUUGCUGCUGCUUGACAGAUUGAACCAGCUUGAGAGCAAAAUGUCUGGUAAAGGCCAACAACAACAAGGCCAAACUGUCACUAAGAAUGCUGCUGAGGCUUCUAAGAAGCCAAAACGUACUGCCACUAAACUACAAUGUAACACAAGCUUUCGCAGACGUGGUCCAGAACAAACCCAAGGAAAUUUUGGGGACCAGGAACUAAUCAGACAAGGAACUGAUUACAAACAUUGGCCCAAAUUGCACAUUUCCCCAGCGUUCAGCGUUUUCGGAAUGUCGCGCAUUGGCAUGGAAGUCCGGGAACGUGGUUGACCUACACAGGUGCCAUCAAAUUGGAUGACAAAGAUCCAAAUUCAAAGAUCAAGUCAUUUGCUGAAUAAUUGACGCAUACAAAACAUUCCCACCAACAGAGCCUAAAAAAAAAGAAGGUGACCCAGAGACAGAAGAAACAGCAAACUGUGACUUUUCUGCUGCAGAUUUGGAUGAUUUUCCAAACAAUUGCAACAAUCCAUGAGCAGUGCUGACUCAACUCAGGCCUAAACUCAUGCAGACCAACAAGGCAGAUGGGCUAUAUAAACGUUUUCGCUUUCCUUUAGAUAUAGUCUACUCUUGUGCAGAAUGAAUCUCGUAAACAUAGCACAAGUAGAUGUAGUUAACUUUAAUCCAUAGCAAUCUUUAAUCAGUGUGUAACAUUAGGGAGGACUUGAAAGAGCCACCACUUUCCGAGGCCACGCGAGUACGAUCGAGUGUACAGUGAACAAUGCUAGGAGAGCUGCCUAUAUGGAAGAGCCCUAAUGUGUAAAUUAAUUUUAGUAGUGCUAUCCCCAUGUGAUUUUAAUAGCUUUUAGGAGAAUGACAAAA
>cluster69.fasta:28
AGUUCAAAGAAAACUCAGUGGGCGCGAAACAACGCGGCCCCAAGGUUUACCCAAUAAUACUGCGUUCAUGGCAAGGAAGACCAUAGGACAAGGCUCCAAUUAACCAAUAGCAGUCCAGAUGACCAAAUUGGUAUACGAAAGCUCCAGACGAAUCGUGGUGGUGACGGUAAAUGAAAGAUCGUCCAAGAUGGUAUUACUCUGAACUGGGCCAGAAGCUGGUCCCUAUUAACAAAGACGGCUAUGAGGCUAACACCAAUGGCACCCGCAAUCCUGCUAACAAUGCUGCAAUCGUGAUCCAAGGAACAACAUCAAAGUUUAGCAGAAGGAGCAGAGGCGGCAUCAAGCCUCUUCUCGUUCCGAGUCGCAACAGUUUAAGAAAUCAACCAGGCAGCAGUAGGGACCUGUAGAAUGGCUGGCAAUGGCGGUGAUGCUGCUCUUGCUUUGCUGCUGCUUGACAGAUUGAACCAGCUUGAGAGCAAAUGUCUGGUAAAGGCCAACAACAACAAGGCCAAACUGUCACUAAGAAUGCUGCUGAGGCUCUAAGAAGCCGAAACGUACUGCCACUAAAGCAUACAAUGUAACACAAGCUUUCGGCAGACGUGGUCCAGAACAAACCCAAGAAAUUUUGGGGACCAGGAACUAAUCAGACAAGGAACUGAUUACAAACAUUGGCCGCAAAUUGCACAAUUUGCCCCAGCGCUUCAGCGUUAAUCGCUUGGCAUGGAAGUCACACCGGGAACGUGGUUGACCUACACAGGUGCCAUCAAAUUGGAUGACAAAGACCAAAUAAUCGUCAUUUGCUGAAAAGCAAUUGACGCAUACAAAACCCCACCAACAGAGCCUAAAAGGACAAAAAGAAGAAGGCUGAUGAAACUCAAGCCUUACCGCAGAGACAGAAGAAACAGCAAACUGUGACUCUUUUCCUGCUGCAGAUUUGGAUGAUUUCCAAACAAUUGCAACAAUCCAUGAGCAGUGCUGACUCAACUCAGGCCUAAACUCAUGCAGACACAAAGGCAGAUGGGCUAUAUAAACGUUUCCUUCCGUUUACGAUAAUAGUCUACUCUGUGCAGAAUGAAUUCCGUAAACAUAGCACAAGUAGAUGUAGUUAACUUUAAUCCAUAGCAAUCUUUAACAGUGUGUAACAUUAGGGAGGACUUGAAAGAGCCACCACAUUUCACCGAGGCCACGCGGAGUACGAUCGAGUGUACAGUGAACAAUGCUAGGGAGAGCUGCCUAUAUGGAAGAGCCCUAAUGUGUAAAAUUAAUUUUAGUAGUGCUAUCCCCAUGUGAUUUUAAUAGCUUUUAGGAGAAUGACAAA
>cluster68.fasta:28
CUGGAUCCCAUGUGUCAAAGCGCGGUGGGCUAACAAAUCCUACAUGGUGCAAAAAGGCUAUCUGCCUUUCUGGUAAAGGCCCAACAACAAGGCCAAAUGUCAGAGCCGGAACUAAUCAGACAAGGAACUGAUACAAACUGCCGCAAAUGCACUGCCCCAGUUCGGAAUGUCGCGCGGAACGUGGUGACCUACACAGGUGCCACAAAUUGGAUGACAAAGAUCCAAAUUCGAGAUCAAGUCAUUUUGAAAGAUUGACGCAUACAAAACAUUCCCACCAACAGAGCCUAAAAGGACAAAAAGAAGAAGGCUGAUGAAACUCAAGCCACGCAGAGACAGAAGAAACAGCAAACUGUGACUCUUUCCUGCUGCAGAUUUGGAUGAUUUCUCCAAACAAUUGCAACAAUCCAUGAGCAGUGCUGACUCAACUCAGGCCUAAACUCAUGCAGACCAAGGCAGAUGGGCUAUAUAAACGUUUCGCUUUUCCGUUUACGAUAUAUAGUCUACUCUGUGCAGAAUGAAUUCUCGUAACAUAGCACAAGUAGAUGUAGUUAACUUUAAUCUACAUAGCAAUCUUUAAUCAGUGUGUAACAUUAGGGAGGACUUGAAAGAGCCACAUUUCACCGAGGCCACGGGAGUACGAUCGAGUGUACAGUGAACAAUGCUAGGGAGGCGCCUAUAUGGAAGAGCCCUAAUGUGUAAAAUUAAUUUUAGUAGUGCUAUCCCCAUGUGAUUUAAUAGCUUCUUAGGAAAUGACAAA
>cluster4.fasta:28
AAAUCCUACUGGGUAACCAAAUGAGGCGGACAGGACUAAAUCCGAGAGUUCCAUUCACAUAAGCGAAUCGCCAAGAGGUAGCUCUCCCUAUGUGAACAGUGGCACCGCAUCCUAACAUGCUAAUCGUGCUAAAUUCCUGGGCAGAGGCGCACCUUUGUGCCAAGUAACCAGGCAGCGGUGGGAGUGUGCUGCUCUUUACAGAUUAAGCUGAGAGCAAAAUGUCGACAAAAACACCACAUUUAAAACCUAAUGGUCCAGAACAAACCAGGAAAUUUGGGACCAGGAACUAAUCAGACAAGGAACUGAUUACAAACAUUGGCCGCAAAUUGCACAAUUUGCCCCAGCGCUUCGUUAAUGUCGCUUGGCAUGGAAGUACACCUUGGAACGUGGUUGACCUACACAGGUGCCAUCAAAUUGGAUGACAAAGAUCCAAAUUAAAGAUCAAGUCAUUUUGUGAAUAAGCAUUGACGCAUACAAAACAUUCCCACCAACAGAGCCUAAAAAGAAAAGAAGAAGGCUGAUGAAACUCAAGCCUUGCAGAGACAGAAGAAACAGCAAACUGUGACCUUUUCCUGCUGCAGAUUUGGAUGAUUUUCCAAACAAUUGCAACAAUCCAUGAGCAGUGCUGACUCAACUCAGGCCUAAAUCAUGCAGACAUAAGGCAGAUGGGCUAUAUAAACGUUUCGCUUUUCCGUUUACGAUAUAGUCUACUCUUGUGCAGAAUGAAUUCUCGUAACUACAUAGCACAAGUAGAUGUAGUUAACUUUAAUUCAUAGCAAUCUUUAAUCAGUGUGUAACAUUAGGGAGGACUUGAAAGAGCCACCACAUUUCACCGAGGCCACGCGGAGUACGAUCGAGUGUACAGUGAACAAUGCUAGGAGAGCUGCCUAUAUGGAAGAGCCCUAAUGUGUAAAAUUAAUUUUAGUAGUGCUAUCCCCAUGUGAUUUUAAUAGCUUUUAGGAGAAUGACAAAAA
>cluster10.fasta:28
AUACCUCCCAGGUAACAAACCAACCAUUUCUAAACGAACAAACUAAAAUGUUGAUAAUGGACCCCAAAAUCAGCGAAUGCACCCGCAUUACGUUUGGUGGCCUCAGAUUCAACUGGCAGUAACCAGAAUGGAGACGCAGUGGGCGCGAUCAAAACAACGUCGGCCCAAGGUUUACCCAAUAAUACUGCGUUGGUUCACCGCUCACUACGAGACCUUAAAUUCCCUCGAGGACAAGGCGUUCCAAUUAACACCAAUAGCAGUCCAGAUGACCAAAUUGGCUACUACCGAAGAUACCCAUCGUGGUGGUGACGGUAAAUGAAAGAUUCAGUCCAAGAUGGUAUUUACUACCUAGGAACUGGGCCAGAAGCUGGACUUCCCUAUGGUGCUAACAAAGAGGCCAUAUGGGUUGCAACUGAGGAGCCUUGAAUACACCAAAAGACCCGCAAUCCUGCUAACAAUGCUGCAAUCGUGCUACAACUUCCCAAGGAACAACUUGCCAAAAGGCUUACCAGAAGGGAGCAGAGGCGGCAGUCAAGCCUCUUCUCGUUCCUCAUCACGUAGUCGCAACAGUUUAAGAAAUUCAACUCCAGGCAGCAGUAGGGAACUUUCCUGCUAGAAUGGCUGGCAAUGGCGGUGAUGCUUUUUGCUGCUGCUUGACAGAUUGAACCAGCUUGAGAGCAAAAUGUCUGGUAAAGGCCAACAACAACAAGGCCAAACUGUCACUAAGAAUUGCUGAGGGUUAAGAAGCCUCGGCAAAACGUACUGCCACUAAGCAUACAAUGUAACACAAGCUUCGGCAGACGUGGUCCAGAACAAACCCAGAAAAUUUUGGGGACCAGGAACUAAUCAGACAAGGAACUGAUUACAAACAUUGGCCGCAAAUUGCACAAUUUGCCCCAGCGUUCAGCGUUUUCGGAAUGUCGCGCAUUGGCAUGGAAGUCACACCUCGGGAACGUGGUUGACCUACACAGGUGCCAUCAAAUUGGAUGACAAAGAUCCAAAUUUAAAGAUCAAGUCAUUUGCUGAAUAAGCAUAUUGACGCAUACAAAACAUUCCCACCAACAGAGCCUAAAAGGACAAAAAGAAGAAGGCUGAUGAAACUCAAGCCACCGCAGAGACAGAAGAAACAGCAAACUGUGACUUUUUUCCUGCUGCAGAUUUGGAUGAUUUUCCAAACAAUUGCAACAAUCCUGAGCAGUGCUGACUCAACUCAGGCCUAAACUCAUGCAGACAACAAGGCAGAUGGGCUAUAUAAACGUUUGCUUUUCCGUUUACGAUAUAGUCUACUCUGUGCAGAAUGAAUUCUCGUACUACAUAGCACAAGUAGAUGUAGUUAACUUUAAUCUACAUAGCAAUUUUUAAUCAGUGUGUAACAUUAGGGAGGACUUGAAAGAGCCACCACAUUCUCGAGGCCACGCGGAGUACGAUCGAGUGUACAGUGAACAAUGCUAGGGAGAGCUGCCUAUAUGGAAGAGCCCUAAUGUGUAAAAUUAAUUUUAGUAGUGCUAUCCCCAUGUGAUUUUAAUAGCUUUUUAGGAGAAUGACAAAAA
>cluster8.fasta:26
CAAAUUAAACGAACAAUUGUGCUUAUCACUACCAAGAGUGUGUUAGAGGUCAGUACUUCUGGAACUACGGGCUCAUCCUCUAGCUGAUAACAAAUUUGCACUGACUUGCUUACUCAUUCUUGUCCUGAGGGUAAGCCAGAUCAGUUCACCUAAAUUUUCAAAAAGAAGUACUUAUGUUGCGGCAGUUUUAUAACACUUUGUCACCAAGAAAGACAGAAUGAUUGAACUUCAUUAAUUGACUUUUGUUUUAGCCUUUGCUAUUCCUUGUUUAUUAUGUUAUCUUUUCUUGAACUGCAAGAUCAUAAUGAAAUACGCCUAAAGACAAAUUUUUUUUAGGAAUUACACUUUCACCAAGAAUGUAGUAUGUCUCACAUCAACCUAUGUAGUUGAUGACCCUCACUUCUUCUAAAUGGUAUAUAGAGUGGGCUAGAAAAUCAGCACUUGAAUUGUGCGUGGAUGAGGCUGGUUCUAACACCUCAGUACUCGAUAUCGGUAAUUAUACAGUUUCCUGUUUACCAAUUAAUUGCCAGGAACCUAAAUUGGUUGUAGUGCGUUGUUCGUUCUAUGAAGACUUUUAGAGUAUCAUGACGUUCUGUUGUUAGAUUUCAUAAACGAACAAACUAAAAUGUCUGAUAAUGGACCCAAAAUCAGCGAAUGCACCCCGAUACGUUGGACCCAGAUUCAACUGGCAGUAACCAGAAUGAAACGCAGUGGGCGCGAUAAACAACGCGGCCCCAAGGUUUACCCAAUAAUACUGCGUCUUGUUUCACCAUGGCAAGGAAGCCUAAAUUCCUCGAGGACAAGGCGUUCCAAUUAACACCAAUAGCAGUCCAGAUGACCAAAUUGGCUACUACCGAAGAGCUACCAGACGAAUUGUGGUGGUGACGGAAAAUGAAAGAUUCAGUCCAAGAUGGUAUUUACCUAGGAACUGGGCCAGAAGCUGGACUUCCCUAUGGUGCUAACAAAGACGGCAUCAUAUGGGUUGCAACUGAGGGAGCCUGAAUACACCAAAAGCCACUGCUAACAAUGCUGCAAUCGUGCUACAACUUCCAAGGAACAAAUUGCCAAAAGGCUUAGCAGAAGGAGCAGAGGCGGCGUCAAGCCCUUCUCGUUCCUCAUCACGUAGUCGCAACAGUUUAAGAAAUUCAACCCAGGCAGCAGUAGGGGAACUUUCCUGCUAGAAUGGCUGGCAAUGGCGGUGAUGCUGCUCUUGCUUGCUGCUGCUUGACAGAUUGAACCAGCUUGAGAGCAAAAUGUCUGGUAAAGGCCAACAACAACAAGGCCAAACUGUCACUAAGAAAUUGCUGCUGAGGCUUCUAAGAAGCCCGGCAAAACGUACUGCCACUAAAGCAUACAAUGUAACACAAGCUUUCGCAGACGUGGUCCAGAACAAACCCAAGGAAAUUUUGGGGACCAGGAACUAAUCAGACAAGGAACUGAUUACAAACAUUGGCCGCAAAUUGCACAAUUCCCCAGCGCUUCAGCGUUUUGGAAUGUCGCGCUUGGCAUGGAAGUCCACGGGAACGUGGUUGACCUACACAGGUGCCAUCAAAUUGGAUGACAAAGAUCCAAAUUUAAAAAAGUCAUUUGCUGAAUAAGCAUAUUGACGCAUACAAAACACCCACCAACAGAGCCUAAAAAGACAAAAAGAAGAAGGCUGAUGAAACUCAAGCCAGAGACAGAAGAAACAGCAAACUGUGACUCUUCUUCCUGCUGCAGAUUUGGAUGAUUUCUCCAAACAAUUGCAACAAUCCAUGAGCAGUGCUGACUCAACUCAGGCCUAAACUCAUGCAGACAUCAAGGCAGAUGGGCUAUAUAAACGUUUCGCUUUUCCGUUUACGAUAUAGUCUACUCUUGUGCAGAAUGAAUUCUCUACAUAGCACAAGUAGAUGUAGUUAACUUUAAUCCUAGCAAUUUAAUCAGUGUGUAACAUUGGGAGGACUUGAAAGAGCCACCAUUUCGAGGCCACGGAGUACGAUCGAGUGUACAGUGAACAAUGCUGGAGAGCUGCCUAUAUGGAAGAGCCCUAAUGUGUAAAAUUAAUUUUAGUAGUCCCAUGGAUUUUAAUAGCUUUAGGAGAAUGACA
>cluster520.fasta:26
AUUUAGAUCGUCUAAACGAACAAAUGAUUGGAAAACGAACAAUAUUGCCCAAAACACCCCAUUACGUUUGGUGGACCAGAUUCAACUGGCAGUAACAGAAAGGGGGAAAACGCCCAAGGUUUACCCAAUAAUGUUGGUCCCUCUGGCAAGGAAGACCUUAAGAAGAAACACCAAUAGAGUCCAGAUGACCAAAUUGGCUACCGAAGAGCUACCAGACGAAUCGUGGUGGUGACGGUAAAUGAAAGAUAGUCCAAGAUGGUAUUUACUACCUAGGAACUGGCCAGAAGCUGGACUUCCCGUGCUAACAAAGAGGCAUCAUAUGGGUUAGGAGCCUGAAACACAAAGAUCACCCCAAUCCUGCUAACAAUGCUGCAAUCGUGCUAACUCCAAGGAACAACAUUGCCAAAAGGCUUCAAGGAGAGAGGCGGCGUCAAGCCUCUCGUUCCUCAUCACGUAGUCGCAACAGUAAAUUACCAGGCAGCAGUAGGGAUUCCUGCUAGAAUGGCUGGCAAUGGCGGUGAUGCUGCUCUUGCUUGCUGCUGCUUGACAGAUUGAACCAGCUUGAGAGCAAAAUGUCUGGUAAAGGCCAACAACAACAAGGCCAAACUGUCACUAAGAAUGCUGCUGAGGCUUAAGAAGCCCGAAAACGUACUGCCACUAAAGCAUACAAUGUAACACAAGCUUCGGCAGACGUGGUCCAGAACAAACCCAAGGAAAUUUUGGGGACCAGGAACUAAUCAGACAAGGAACUGAUUACAAACAUUGGCCGCAAAUUGCACAAUUUGCCCCAGCGCUUCAGCGUUUUCGGAAUGUCGCGCAUUGGCAUGGAAGUCACACCUCGGGAACGUGGUUGACCUACACAGGUGCCAUCAAAUUGGAUGACAAAGAUCCAAAUUUAAAGAUCAAGUCAUUUGCUGAAUAAGCAUUGACGCAUACAAAACAUUCCCACCAACAGAGCCUAAAAAGAAAAAGAAGAAGGCUGAUGAAACUCAAGCCUUACCGCAGAGACAGAAGAAACAGCAAACUGUGACUUUUUCCUGCUGCAGAUUUGGAUGAUUUUCCAAACAAUUGCAACAAUCCAUGAGCAGUGCUGACUCAACUAGGCCUAAACUCAUGCAGACCACAAGGCAGAUGGGCUAUAUAAACGUUUCGCUUUUCCGUUUACGAUAUAGUCUACUCUGUGCAGAAUGAAUUCUCGUAACAUAACACAGUAGAUGUAGUUAACUUUAAUCUCAGCAAUCUUUAAUCAGUGUGUAACAUUGGGAGGACUUGAAAGAGCCACCACAUUUCCCGAGGCCACCGGAGUACGAUCGAGUGUACAGUGAACAAUGCUAGGAGAGCUGCCUAUAUGGAAGAGCCCUAAUGUGUAAAAUUAAUUUAGUAGUGCUAUCCCCCAUGUUUUUAAUAGCUUUAGGAGAAUGACAAAA
>cluster40.fasta:26
AACUUCCCAGGUAACAAACCAAUUCGAUUUGUAGAUUGUUCUCUAAGAAAGAGCUAAUUAAUCAGACGAAGGGAAGUCCAAGAUGCGAACUGGGCAAACUGCUAUGGUGCAAAGUAGGCAAUACACCUCCCGCAUCCUGCUAACAAUGUCAAUCGUGUAAGAACAGAGGCCUUUCUCCAUUUACAGCAGAGGUCUGUAGAAGCUGGCAAUGGCGGUGAUGCUGCUUUUGCUGCUGCUUGACAGAUUGAACCAGCUUGAGAGCAAAAUGUCUGGUAAAGGCCAACAACAACAAGGCCAAACUGUCACUAAGAAUUGCUGCUGAGGCUUAAGAAGCGGCAAAACGUACUGCCACUAAAGCACAAUGUAACACAAGCUUCGAGACGUGGUCCAGAACAAACCCAAGGAAAUUUUGGGGCCAGGAACUAAUCAGACAAGGAACUGAUUACACAUGGCCGCAAAUUGCACAAUUUGCCCCAGCGCUUCAGCGUUGGAAUGUCGCGCUUGGCUGGAAGUCGGAAGUGUGACCUACACAGGUGCCAUCAAAUUGGAUGACAAAGAUCCAAAUAGUAGCUUUGUGAUAAGAUUGACGCAUCAAACCCAAAAGAAAAGAAGAAGGCUGAUGAAACUCAAGCCUUGAGACAGAAGAAACAGCAAACUGUGACUCUUCCUGCUGCAGAUUUGGAUGAUUUUCCAAACAAUUGCAACAAUCCAUGAGCAGUGCUGACUAACUGGCCAAAUCAUGCAGACACAAGGCAGAUGGGCUAUAAACGUUUCGUUUCCGUUUACGAUAUAGUUACUUGUGCAGAAUGAUCUCGUAACAGCACAAGUAGAUGUAGUUAUUAUCUCAAUUUAAUAGUGUAACAUUAGGGAGGUAAACCCAUUUGAGGCCACGGACGAUCGAGUGUACAGUGAACAAUGCUAGGAGAGCUGCUAUAUGGAAGAGCCCUAAUGUGUAAAAUUAAUUUUAGUAGUGCUAUCCCCAUGUGAUUUUAAUAGCUUUAGGAGAAUGACAAA
>cluster42.fasta:24
ACCUCCCAGACAAAACAAUUUCGAUCUUAGAUCGUUAAAAUAAUGAAGGCGUUCUAACUCAGUCAAUUAUACAGUCUUCCUACAAUUAAUUGCCAGGACAAAUGGGUAGUCUUAGUGCGUUCGUCAGAAACUUUUAGAGAAUGAGGUGUUGUAGAUUUCAUUAAACGAACAAACUAAAAUGUCUGAUAAUGGACCCAAAAUCAGCGAAUGCACCCCGCAUUACGUUUGGUGGACCCCAGAUUCAACUGGCAGUAACCAGAAUGGAGAGGGGGCGAUCAAAACAACGUCGGCCCCAAGGUUUACCCAAUAAUACUGCGUCUUGGUUUCACCGCUCACUCAACAUGGCAAGGAAGACCUUAAAUUCCCUCGAGGACAAGGCGUUCCAAUUAACACCAAUGAGUCCAGAUGACCAAAUUGGCUACUACCGAAGAGCUACCAGACGAAUCGUGGUGGUGACGGUAAAUGAAAGAUUCAGUCCAAGAUGGUAUUUCUACUACCUAGGAACUGGGCCAGAAGCUGGACCCCUAUGGUGCUAACAAAGACGGCAUCAUGCAUAGGAGCCUUGAAUACACCAAAAGAUCAUGGCCGCAAUCCUGCUAACAAUGCUGCAAUCGUGCUACAACUUCCAAGGAACAACAUUGCCAAAAGGCACGAGGAGCAGAGGCGGCAGUCAAGCCUCUUCUCGUUCCACGUAGUCGCAACAGUUUAAGAAAUUAACUCCAGGCAGCAGUAGGGGAUCUCCUGCUAGAAUGGCUGGCAAUGGCGGUGAUGCUGCUUCUUGCUUUGCUGCUGCUUGACAGAUUGAACCAGCUUGAGAGCAAAAUGUCUGGUAAAGGCCAACAACAACAAGGCCAAACUGUCACUAAGAAAUUGCUGCUGAGGCUUCUAAGAAGCCUUGGCAAAACGUACUGCCACUAAAGCAUACAAUGUAACACAAGCUUCGGCAGACGUGGUCCAGAACAAACCCAAGGAAAUUUUGGGGACCAGGAACUAAUCAGACAAGGAACUGAUUACAAACAUUGGCCGCAAAUUGCACAAUUUGCCCCAGCGCUUCAGCGUUCUUCGGAAUGUCGCGCAUUGGCAUGGAAGUCACACCCGGGAACGUGGUUGACCUACACAGGUGCCAUCAAAUUGGAUGACAAAGAUCCAAAUUAAAGAUCAAGUCAUUUUGCUGAAUAAGCAUAUUGACGCAUACAAAACACCCACCAACAGAGCCUAAAAAGGACAAAAAGAAGAAGGCUGAUGAAACUCAAGCCUACAGCAGAGACAGAAGAAACAGCAAACUGUGACUUUUUUCCUGCUGCAGAUUUGGAUGAUUUCUCCAAACAAUUGCAACAAUCCAUGAGCAGUGCUGACUCAACUCAGGCCUAAACUCAUGCAGACCACAAGGCAGAUGGGCUAAUAAACGUUUUCGCUUUUCCGUUUACGAUAUAUAGUCUACUUUGUGCAGAAUGAAUUCUCGUAACUACAUAGCACAAGUAGAUGUAGUUAACUUUAAUCUCAUAGCAAUCUUUAAUCAGUGUGUAACAUUAGGGAGGACUUGAAAGAGCCACAUUUCACCGAGGCCACCGGAGUACGAUCGAGUGUACAGUGAACAAUGCUGGGGAGAGCUGCCUAUAUGGAAGAGCCCUAAUGUGUAAAAUUAAUUUUAGUAGUGCUAUCCCCAUGUGAUUUUAAUAGCUUUUAGGAGAAUGACAAA
>cluster81.fasta:22
CUCCCGGUAACAAACCAACCAUUACUGUCUCUAAACGAACAAACUAAACUGAUAAUGGACCCCAAAAUCAGCGAACCGCAGAUUCAACUGGCAGUAACCAGAAUAGAACGCAGUGGGCGCGAUCAACGCCAAGUUCCAAUCGUUCACCCUAAGAAGACUAAUCCUGAGGACAAGGCGUUCAUUAACACCAAUAAGUCCAGAUGACCAAAUUGGCCGAAGAUACCAGACGAAUCGUGGUGGUGACGGUAAAUGAAAGAUAGUCCAAGAUGGUAUUCUACUACCAGGAACUGGGCCAGAAGCUGGACUUCCCUAUGGUGCUAACAAAGACGGCAUCAUAUGGUUGCACGGGCCUAAAAAUUGGCACCCGCAAUCCUGCUAACAAUGCUGCAAUCGUGCUAUCCAGAAAACAUUGCCAAAAGCCAGAAGGAGCAGAGGCGGCAGUCAAGCCUCCUCAUCACGUAGUCGCAACAGUUUAAAUACAGGCAGCAGUAGGCGAAUGGCAAUGGCGGUGAUGCUGCUCUUGCUUUGCUGCUGCUUGACAGAUUGAACCAGCUUGAGAGCAAAUGUCUGGUAAAGGCCACAACAACAGGCCAAACUGUCACUAAAUUGUGCUGAGGCUUAGAAGCGGCAAAACGUACUGCCACUAAAGCUCAAUGUACACGAGACGUGGUCCAGAACAAACCCAGAAAUUUGGGCAGGAACUAAUCAGACAAGGAACUGAUUCAACUUCCCAAAUUGCACAAUUUCCCCUUCAGUUUGAUGUCGCGCAUUGGCAUGGAAGCACCGGAACGUGGUUGACCACACAGGUGCCAUCAAAUUGGAUGACAAAGAUCCAAAUUAAUUGUGAAUAAGCAUAUUGACGCAAAAACCCCAAGCCUAAAAGAAAAAGAAGAAGGCUGAUGAAACUCAAGCCUACAGACAGAAGAAACAGCAAACUGUGACUUCCUGCUGCAGAUUUGGAUGAUUUCUCCAAACAAUUGCAACAAUCCUGAGCAGUGCUGACUAUCAGGCCUAAACUCAUGCAGACCAAGGCAGAUGGGCUAUAAAUUUUCGUUUACGAUAUCUUUGUGCAGAAUGAAUUCUCGUAACUCUAGCACAAGUAGAUGUAGUUAACUUUAUCUUUAAUCAGUGUGUAACAUUAGGAGGACUUGAAAGAGCCACACAUUCCGAGGCCACCGGAGUACGAUCGAGUGUACAGUGAACAAUGCUAGGAGAGCCCUAUAUGGAAGAGCCCUAAUGUGUAAAAUUAAUUUUAGUAGUGCUAUCCCAUGUGAUUUUAAUAGCUUCAGGAGAAUGACAAAAAACACAUCC
>cluster58.fasta:22
UUUAGUGCAUCAAAACAUUCCACCAACAGAGCCUAAACGAACAAAAAAUGUCUGAUAAGCCAACCACUGGCCUCAGAUUAAUGGCAGUAAAAACGUGGGCGCGAUCAAAACAACGCGCCCCAAGGUUUACCCAAUAAUAUGUUUUCCCCAAUGGCAAGGAAGACCUUAAAUUCCGAGUCCAAUUAACCCAAUAGCAGUCCAGAUGACCAAAUUGGCUACAGAGCUACCAGACGAAUCGUGGUGGUGACGGUAAAAAUCAGUCCAAGAUGGUAUAUACCUAGGAACUGGGCCAGAAGCUGGACUUCCCUUGUGUAAAAGGGUUGCAACUGAGGCUAAUACACCAAAAGAUCUUGGACCACUGCUGCAAUCGUGCUACACUCAAAUCAAAGGCAAGGGAGCAGAGGCGGCAGUCAAGCCUCUCGUUCCUCAUCACGUAGUCGCAACAGUUUAAAUUCACCAGGCGCAGUAGGGGCUUUCCUGCUAGAAUGGUGGCAAUGGCGUGAUGCUGCUCUUGUUGUGCUGCUUGACAGAUUGAACCAGCUUGAGAGCAAAAUGUUGGUAAGGCCAACAACAACAAGGCCAAACUGUCACUAAGAAUGGGUUCUAAGAAGCCCGCAAAACGUACUGCCACUAACAUGUAACACAAGCUUGCAGACGUGGUCCAGAACAAACCCAAGGAAAUUUUGGGGACCAGGAACUAAUCAGACAAGGAACUGAUUACAAACUGGAAAUUGCACAAUUUGCCCCAGCGGUUUCGGAAUGUCGCGCUGGCAUGGAAGUCACACGGGAACGUGGUGACCUACACAGGUGCCAUCAAAUUGGAUGACAAAGAUCCAAAUUAAAGAUCAUUUGCUGAAUAAGCAUAUUGACGCAAAAUUCCCACCAAGGCCUAAAAGAAAAAGAAGAAGGCUGAUGAAACUAAGCACCGCAGAGACAGAAGAAACAGCAAACUGUGACUCUUUUCCUGCUGCAGAUUUGGAUGAUUUCUCCAAACAAUUGCAACAAUCCAUGAGCAGUGCUGACCAACUCAGGCCUAAACUCAUGCAGACAACAAGGCAGAUGGGCUAUAUAAACGUUUCGCUUCCGUUUACGAUAUAUAGUCUACUUGUGCAGAAUGAAUUCUCGUAACAUAGCACAAGUAGAUGUAGUUAACUUUAAUCUCAAGCAAUCUUUAAUCAGUGUGUAACAUUGGGAGGACUUGAAAGAGCCACCACAUUUCACCGAGGCCACGAGUACGAGAGUGUACAGUGAACAAUGCUGGGAGAGCUGCCUAUAUGGAAGAGCCCUAAUGUGUAAAAUUAAUUUUAGUAGUGCUAUCCCAUGUGAUUUUAAUAGCUUCUUAGGAGAAUGACAAAAC
>cluster38.fasta:22
GGUUUGUCUAGGCUUAAGAAGCAAAACGUUGCCACUAAAAUGUAAACUGCAGACGUGCAAAACCAGAAUUGGGCAGGACUAAUCAGACAAGGAACUGAUUACAAACAUGCGCAAAUUGCACUUUGCCCCGUCAGCGUGAAUGUCGCGCUGGCAUGGAAGCACGGAACGUGUUGCCGGUGCCAUAAAUUGGAUGACAAAGAUCCAAAUAAAGAUCAGUUUGCUGAAAGCAUUGACGCAUACAAAACCCACCAACAGAGCCUAAAAGGACAAAAGAAGAAGGCUGAUGAAACAAGCCCAGAGACAGAAGAAACAGCAAACUGUGACUUUUCCUGCUGCAGAUUUGGAUGAUUUCCAAACAAUUGCAACAAUCCAUGAGCAGUGCUGACUCAACUCAGGCCUAAACUCAUGCAGACCACAAGGCAGAUGGGCUAUAUAAACGUUUCGCUUUUCCGUUUACGAUAUAAGUCUACCUUGUGCAGAAUGAAUUCGUAUACAUAGCACAAGUAGAUGUAGUUAACUUUAAUCUCAAGCAAUCUUUAAUCAGUGUGUAACAUUGGGAGGACUUGAAAGAGCCACCACUUCUCCGAGGCCACGGGAGUACGAUCGAGUGUACAGUGAACAAUGCUAGGGAGAGCUGCCUAUAUGGAAGAGCCCUAAUGUGUAAAAUUAAUUUUAGUAGUGCUAUCCCCAUGUGAUUUUAAUAGCUUCUUAGGAGAAUGACAAAA
>cluster72.fasta:20
AUUUACACAUACCAGACGAAUCGUGAAGAUGGUGACUGGGCCAGAGCUGGACUACAAAGACGCAGUUAAGAAUCCUGGCAAUGCGUGAUGCUGCUCUUGUUUGCUUGACAGAUUGAACCAGCUUGAGAGCAAAAUGUCUGGUAAAGGCCAACAACAACAAGGCCAAACUGUCAUAAGAUGUGCUGAGGUUCUAAGAAGCGGCAAAACGUACUGCCACUAAAGCCAAUGUAACACAAGCUUCGGCAGACGUGGUCCAGAACAAACCCAAGGAAAUUUUGGGGACCAGGAACUAAUCAGACAAGGAACUGAUUACAAACAUUGGCCGCAAAUUGCACAAUUUGCCCCAGCGCUUCAGCGUUUCGGAGUCGCGGACUCGGGAACGUGGUUGACCUACACGGUGCCAUCAAAUUGGAUGACAAAGAUCCAAAUUAAUAUUUUGCUGAAUAAGCAUUGACGCAUAAAUUCCCACCAACAGAGCCUAAAAAGGACAAAAGAAGAAGGCUGAUGAAACUAAGCCAGAGACAGAAGAAACAGCAAACUGUUUUUCCUGCUGCAGAUUUGGAUGAUUUUCCAAACAAUUGCAACAAUCCAUGAGCAGUGCUGACUCACUGCAACACAAGGCAGAUGGGCUAUAAACGUUUUUCCGUUUACGAUAUAUCUACUCUUGUGCAGAUGAUCCAUGCACAAGAGAUGUAGUUAACUUUAAUCGCAAUUUUAAUCAGUGUAACAUUAGGAGGACUUGAAAGAGCCACCACAUUUCGAGGCCACGCGGAGUACGAUCGAGUGUACAGUGAACAAUGCAGAGAGCUGCCUAUAUGGAAGAGCCCUAAUGUGUAAAAUUAAUUUAGUAGUGCUAUCCCCAUGUGAUUUUAAUAGCUUCUAGGAGAAUGACAAA
>cluster623.fasta:18
ACCUCCCAGGUAACAAACCACUUUUGUAGAUCUGUCAAAAAAUUUGGAAGACCCUGAUUAAAACAACGUGCCCAUUUACCAUAAUAUUCCUAGGAAGACCUUAAAUUCCAGCAGCGUUCAAUAAAUAAGUCCAGUACCAAAUUGGUAUACGAGAACAUUGUGGUGCAAAAAGUCUCCAUGGUUUUUAUACCAGGCAGAGCGGACUUCCCAUGGAAAACGCAUCAAUGGCCUUGAAUCACCAUUGGCACCCGCAAUCCUGCUAACAAUGCUGCAAUCGUGCACCUCAAAACAAAUCAAUUACGCAAGGAGCAGAGGCGGCAGUCAAGCCCUUCCCAUCACGUAGUCGCAACAGUUUAAAAAUAGGCAGCAGUAGGGAACUUCUCCUGCUAGAAUGGCUGGCAAUGGCGGUGAUGCUGCUCUUCUUGCUGCUGCUUGACAGAUUGAACCAGCUUGAGAGCAAAAUGUCUGGUAAAGGCCAACAACAACAAGGCCAAACUGUCACUAAGAAUUGCUGCUGAGGCUUUAAGAAGCCUCGGCAAAACGUACUGCCACUAAAGCAUACAAGUAACAAUUCAGACGUGGUCCAGAAAACCAGGAAAUUUUGGGGACCAGGAACUAAUCAGACAAGGAACUGAUUACAAACAUUGGCCGCAAAUUGCACAUUUGCCCCAGCGCUUCAGCGUUCUUCGGAAUGUCGCGCAUUGGCAUGGAAGUCGGGAACGUGGUUGACCUACACAGGUGCCAUCAAAUUGGAUGACAAGAUCCAAAUAAAGAUCAGUUUUGCUGAAUAAGCAUUUGACGCACAAAACAUCCCACCAACAGAGCCAAAGAAGAAGAAGGCUGAUGAAACUCAAGCCUUCGCAGAGACAGAAGAAACAGCAAACUGUUUUCCUGCUGCAGAUUUGGAUGAUUCCAAACAAUUGCAACAACCAUGAGCAGUGCUGACUCAACAGGCCUAAACUCAUGCAGACCAACAAGGCAGAUGGGCUAUAUAAACGUUUCUUUCUUACGAUAUAUAGUCUACUCUGUGCAGAAUGAUUCGUAACUACAUAGCACAAGUAGAUGUAGUUAACUUUAAUCCUAGCAAUCUUUAAUCAGUGUGUAACAUUAGGAGGACUUGAAAGAGCCCCACAUUUACCGAGGCCACCGGAGUACGAUCGAGUGUACAGUGAACAAUGCUAGGGAGAGCUGCCUAUAUGGAAGAGCCCUAAUGUGUAAAAUUAUUUAGUAGUGCUAUCCCAUGUGAUUUUAAUAGCUUCUUAGGAGAAUGACAAAA
>cluster365.fasta:18
UACUCCAGUACAUCGAUUUCAGACUGUUCUAAACAACUAAAUUGAUAGCCAAAUAAAGACAUUAUUUUACCAGUACUGAGUAACCAGAAGAACAUCCCCAGUCAAUCGCUUGUUACGCUCAUCUGGCAAGAGCUAAGAGGCAGCGCAAUACACAGACCAAAUUACAGCUUUAUAUGAAUAUUUACACACUGGGCCGAGCUGGAUCCCAUAACUAUAGAACACUCUGUAACAAUGCUGCAAUCUAGGCACCGUAACCCUCCACCAGUCGCAACUAAGAAAUCACCAGCAGCAGCUCUAAUGGCUGCGCUACUAGAUGUACAAAUGAGGCUCAGAAGCCUGGAAACGUAUGCCCUAACUAAAAGUUGAAGUGUCCAGCAAAUUGGCAUCACAGGCUCAACCCAUGCAUGUACCACCUGUCCAUCAUAUAUCCAAUUAAACACAUAUAGAAUAAACACACCACGAGCCUAAGGAAAAGGAAGCAGAAGCAGAGACAGAAGAAACAGCAAACUGUGACUUUCUGCUGCAGAUUGUGAUUCCAAACAAUUGCCACGAGCAGUGCUGAUCAACUCGGCCUAAUCAUGCAGACUCAAGGCAGAUGGGCUAUAUAAACGUUUCUUCCGUUUACGAUAUAUCUCUGUGCAGAUGAAUUCUCGUAACAUAGCACAAGAGAUGUAGUUAACUUAAUCUCCAUUAUGUGGGACUAAACCACCCAUUUCCCGGCCGAGUACAUGAGUGAACAAUUGGGAGAGCUGCCUAUGAGAGCCCUAAUGUAAAAUUAAUUUUAGUAGUGCUAUCCCAUGUGAUUUUAAUAGCUUAACAAUCUCUCCC
>cluster113.fasta:18
CCCAGGUAACAAACCACACUUCGAUGUAGAUCUGUCUAAGCGAAAAUCUUUUGAACUAAUGAACAUCUCUAUUACUAUUUUUUACAUAUUACCUGAAUUCCACUUCAAUGAAAUACUAAUUGGGCGGACCACGACACAACAAUGACGGACUAAAAAACCAAAUCAAUUACAGAUGACAAUUUAGAUAAGAAAUCAAACAAAAUAGUAGACUGUAACAAACACAAUGAAGUAAAAAUCUUCAUAGUAAAAGGAUGUUAAUCUAAAAUAAUUACUUUUUUUUUAAUAAGAUCAUAUAACAAAAAUUAAAUAAUAGUAGAAAGUUUAAUUAAUCACUUUUUAACUGUGCCUUCAACUGGCGUAACCAGAAUGUGGGCGCAAAACAACGGGCCCAUUACCAAAUUGUUGAAGACCUUAAUUCCAGACAAGGCGUUCCAAUUAACAAUAGCAGUCCAGAUGAAAUGCCGAAGAGCUACCAGAGAAUCGUGGUGGGACGUAAAAUGAAAGAUUUCAAUGUUUACUACCAGAUGCCAGAAGCUGGACCAUUGCUAGUUGCAACUGAGGGAGCCUUAAUAACCUUUGGCACCCGCAAUCCUGCAACAAUGCUGCAAUCAAGGAACAACAUGCCAAAAGGUUUACAAAGGGAGCAGAGGCGGCAGUCAAGCCUCUCUCGUUCCUCAUCACGUAGUCGCAACAGUUAAGAAAUUCAACUCCAGGCAGCAGUAGGGAAUUCUCCUGCUAGAAUGGCUGGCAAUGGCGGUGAUGCUGCUUGUUGCUGCUGCUUGACAGAUUGAACCAGCUUGAGAGCAAAAUGUCUGGUAAAGGCCAACAACAACAAGGCCAAACUGUCAAAAAUUGCUGCUGAGGCUUUAGACUGGCAAAACGUACUGCCACUAAAGCAUACAAUGUAACACAAGCUUCGGCAGACGUGGUCCAGAACAAACCCAAGGAAAUUUUGGGGACCAGGAACUAAUCAGACAAGGAACUGAUUACAAACAUUGGCCGCAAAUUGCACAAUUUGCCCCAGCGUUCAGCGUUUUCGGAAUGUCGCGCAUUGGCAUGGAAGUCACCUUCGGGAACGUGGUUGACCUACACAGGUGCCAUCAAAUUGGAUGACAAAGAUCCAAAUUUAAAGAUCAAGUCAUUUGCUGAAUAAGCAUUGACGCAUACAAAAAUUCCCACCAACAGAGCCUAAAAAGAAAAAAGAAGAAGGCUGAUGAAACUCAAGCCUACGCAGAGACAGAAGAAACAGCAAACUGUGACUUUUCCUGCUGCAGAUUUGGAUGAUUUUCCAAACAAUUGCAACAAAUCCAUGAGCAGUGCUGACUCAACUCAGGCCUAAACUCAUGCAGACCAAAGGCAGAUGGGCUAUAUAAAUUUCGCUUUCCGUUUACGAUAUAUGUCUAUCUUGUGCAGAAUGAAUUCCGUAACAUAGCACAAGUAGAUGUAGUUAACUUUAAUCUAGCAAUUUUAAUCAGUGUGUAACAUUGGGAGGACUUGAAAGAGCCACCUUUUCCGAGGCCACGGAGUACGAUGAGUGUCAGUGAACAAUGGGAGAGCUGCCUAUAUGGAAGAGCCCUAAUGUGUAAAAUUAAUUUUAGUAGUGCUAUCCCCAUGUGAUUUUAAUAGCUUUUAGGAGAAUGACAAAAAA
>cluster952.fasta:16
ACCUUCCCAGGUAACAAACCAACAUAUAGAUCUUUUUAAACGAACAAAUAAAUGUCUGAUAAUGGACCCAAAAUGAAUCCCGCAUUACGUUGGUGGACCAGAUUCACUGGCAGUAACCAGAAUGACGGGCGAUCAAACGGGCCCCAAGGUUUACCCAAUAAUACUGCGUUUCGCUCCUCUUAUUGGCAAGGAAGACCUUAAAUUCCCUCGAGGACAAGGCUUCCAAUUAACACCAAUAGUCCAGAUGACCAAAUUGGCUACAAGCUACCAGACGAAUCGUGGUGGUGACGGUAAAAAGUCAGUCCAAGAUGGUAUUUCUCAGGAACUGGGCCAGAAGCUGGACUUCCCUAUGGUGCUAACAAGACGGCAUCAUGGUUGCAACUGAGGGAGCCUUGAAUACACCAAAAUUGACCCCAAUCCUGCUAAAUGCUGCAAUCGUGCACCUAGAAAUUAAGUUAGCAGAAGAGCAGAGGCGGCAGUUCAAGCCUCUUUCCACGUAGUCGCAACAGUUUAAGAAAUUCAGGCAGCAGUAGGGGAACUUCUGCUAGAAUGGCUGGCAAUGGCGGUGAUGCUGCUCUUGUUUGCUGCUGUUGACAGAUUGAACCAGCUUGAGAGCAAAAUGUCUGGUAAAGGCCAACAACAACAAGGCCAAACUGUCACUAAGAAUUGCUGCUGAGGCUUUAAAGCGGCAAAACGUACUGCCACUAAAUACAAUGUAACACAAGCUUCGGCAGACGUGGUCCAGAACAAACCCAGGAAUUUUGGGACCAGGAACUAAUCAGACAAGGAACUGAUUACAAACAUUGGCCGCAAAUUGCACAAUUUGCCCCAGCGUUCAGCGUUCUCGGAAUGUCGCGCAUUGGCAUGGAAGUCACACCGGGAACGUGGUUGACCUACACAGGUGCCAUCAAAUUGGAUGACAAAGAUCCAAAUUUAAAGAUCAAGUCAUUGCUGAAUAAGCAUAUUGACGCAUACAAACAUCCCACCAACAGAGCCUAAAAAGGACAAAAGAAGAAGGCUGAUGAACUAAGCCUCCAGAGACAAGAAGAAACAGCAAACUGUGACUCUUUCCUGCUGCAGAUUUGGAUGAUUUUCCAAACAAUUGCAACAAUCCAGCAGUGCUGACUCAACUCAGGCCUAAUCAUGCAGACAAGGCAGAUGGGCUAUAUAACUUUCGCUUUCCGUUUCAAUAUAGUCUACCUUGUGCAGAAUGAAUUCUCGUAACUACAUAGCACAAGUAGAUGUAGUUAACUUUAAUCUCACAAUCUUUAAUCAGUGUGUAACAUUAGGGAGGACUUGAAAGAGCCACCACAUUUCACCGAGGCCACGCGGAGUACGAUCGAGUGUACAGUGAACAAUGCUAGGGAGAGCUGCCUAUAUGGAAGAGCCCUAAUGUGUAAAAUUAAUUUUAGUAGUGCUAUCCCAUGUGAUUUUAAUAGCUUCUUAGGAGAAUGACAAAAAAU
>cluster931.fasta:16
AUCUCGAAAUACAAUUUGAUUUUCAAUUUAACCUCAGUAGGAACCUCGUUUUGUUUUAGGAACAAACUAAAUCUGAUAAUGGACCCAAAAUCAGCGAAUGCACCCCGCAUUACGUUUGGUGGACCUCAGAUUCAACUGGCAGUAACCAGAAGAACGCAGUGGGCGCGAUCAAAACAACGUCGGCCCCAAGGUUUACCCAAUAAUACUGCGUCUGGUUCCCUUCAAUGGCAAGGAAGACCUUAACCCGAGGACAAGGCGUUCCAAUUAACACCAAUAGCAGUCCAGAUGACCAAAUUGGCUACUACCGAAGAGCUACCAGACGAAUUCGUGGUGGUGACGGUAAAAUGAAAGAUCAUCCAAGAUUAUUACCAGGAACUGGGCCAGAAGCUGGACUUCCCUAUGGUGCUAACAAAGGCAUCAUAUGGGUUGCAACUGAGGGAGCCUUGAAUACACCAAAAGAUCUGGCACCCGCAAUCCUGCUAACAAUGCUGCAAUCGUGUCAACUUCCAAGGAACAACAUUGCCAAAAGUUUAUGCAGAAGGAGCAGAGGCGGCAGUCAAGCCUCUUCGUUCCCAAUUAAGAAAUAACCAGGCAGCAGUAGGGAUUUCCUAGAAUGGCUGGCAAUGGCGGUGAUGCUGCUCUUGUUUGCUGCUGCUUGACAGAUUGAACCAGCUUGAGAGCAAAAUGUCUGGUAAAGGCCAACAACAACAAGGCCAAACUGUCAUAAGAAUUGCUGCUGAGGCUUUAAGAAGCCAUCGGCAAAACGUACUGCCACUAAAGCAUCAAUGUAACACAAGCUUUCGGCAGACGUGGUCCAGAACAAACCCAAGGAAAUUUUGGGGCCGGAACUAAUCAGACAAGGAACUGAUUACAAACAUUGGCCGCAAAUUGCACAAUUUGCCCCAGCGCUUCAGCGUUCUUCGGAAUGUCGCGCAUUGGCAUGGAAGUCACCCUCGGGAACGUGGUUGACCUACACAGGUGCCAUCAAAUUGGAUGACAAAGAUCCAAAUUCAAAGAUCAGUAUUUGUGAAUAAGCAUUGACGCAUACAAAACACCCACCAACAGAGCCUAAAAAGGACAAAAAGAAGAAGGCUGAUGAAACUCAAGCCCGCAGAGACAGAAGAAACAGCAAACUGUGACUCUUCCUGCUGCAGAUUUGGAUGAUUUCCAAACAAUUGCAACAAUCCUGAGCAGUGCUGACUCAACUCAGGCCUAAAUCAUGCAGACAACAAGGCAGAUGGGCUAUAUAAACGUUUUCGCUUUCCGUUUACGAUAUAUAGUCUACUCUUUGCAGAAUGAAUUCUCGUAACAUAGCACAAGUAGAUGUAGUUAACUUUAAUCAGCAAUCUUUAAUCAGUGUGUAACAUUAGGAGGACUUGAAAGAGCCACAUUCACCGAGGCCACGCGGAGUACGAUCGAGUGUACAGUGAACAAUGCUAGGAGAGCUGCCUAUAUGGAAGAGCCCUAAUGUGUAAAAUUAAUUUUAGUAGUGCUAUCCCCAUGUGAUUUUAAUAGCUUUUAGGAGAAUGACAA
>cluster2.fasta:16
AACUUCCAUAAAAAAAACUUAUUAUGAGAUUGUUAAACGAACAUGAAAAUUAUUCUUGGCACUGUGUACUUGUGAGCUUUAUCACUACCAAGAGUGUAGAGGUACAACAGUACUUUAAAAACUUGCUUUGGAACAUACGAGGAAUCACCAUUUCAUCCUUAGAUAACAAAUUUGCAUGACUGUUUAGCACUCAAUCUUUGCUUGUCCUGACGGCGUAAAACACGAUCAGUUACGUGCCAGAUCAGUUCACCUAAACUGUUCAUCAGACAAGAGGAAGUCAAGAAUUCUCCAUUUUUAUUGUUGGGCAAUAGUGUUUAUACACUUUCACAAAAGAAAGACAGAAUGAUUGAACAUUAAUUGACUUCUAUUUGUGCUUUUUAGCCUUUGCUAUUCCUUGUUUUAAUUAUGCUUAUAUUUUUGCUCUUGAACUGCAAGAUAUGAAACUUGUCACGCCUAAACGAACAUGAAAUUUUUUUUUAGGAAUUACAACUGUAGCUGCAUUACCAAGAAUGUAGUUUCACACCAUAUGUAGUUGUGAUAUUUAUUCUAAAUGAUAUUAGAGUAGAGCUAGAAAUCAGCACCUUAAUUGAAUUGUGCGUGGAUGAGGCUGGUUAUCACCAUUCAUACAUCGAUAUGGUAAUUAUACAGUUUCCUGUUUAUUUACAAUUAAUUGCCAGGAACCUAAAUUGGGUAGUUUGUAGUGCGUUGUUCGUUUAUGAAGACUUUAGAGUAUCAUGACGUUUGUUGUUUUAGAUUUCAUCUAAACGAACAAACUAAAAUGCUGAUAAUGGACCCCAAAAUCAGCGAAUGACCCGCAUUACGUUUGGUGGACCCAGAUUCAACUGCAGUAACCAGAAUGAGACGCAGUGGGGCGCGAUCAAAACCCAAGGUUUACCCAAUUGCGUCUUGUCUCGCUCUUGGCAAGGAAGACCUUAAAUUCCCUCGAGGACAAGGCGUUCCAAUAACACCAAUAGCAGUCCAGAUGACAAAUUGGCUACUACCGAAGAGCUACCAGACGAAUGUGGUGACGGUAAAUAAAUCAGUCCAAGAUGGUAUUUCUACUACCUAGGAUGGCCAGAAGCUGGAUUCCCUAUGGUGCUAACAAAGAGGCAAUAUGGGUUGCAACUGAGGGCUUUGAAUACACCAAAAGAUCAUUGGCACCCGCAAUCCUGCUAACAAUGCUGCAAGCUAAACUCAAGGAACAAAUUGCCAAAAGGCUACAGAAGGAGCAGAGGCGGCAGUCAAGCCUCUCUCGUUCCUCAUCACGAGUCGCAACAGUUUUAAGAAAUUUACCAGGCAGCAGUAGGACUUUCCUGCUAAAUGGCUGGCAAUGGCGGUGAUGCUGCUCUUGCUUUGCUGCUGCUUGACAGAUUGAACCAGCUUGAGAGCAAAAUGUCUGGUAAAGGCCAACAACAACAAGGCCAAACUGUCACUAAGAAAUUUGCUGCUGAGGCUUCUAAGAAGCCGCAAAACGUACUGCCACUAGCACAAUGUAACACAAGCUUCGGCAGACGGUCCAGAACAAACCCAAGGAAAUUUUGGGGCGGAACUAAUCAGACAAGGAACUGAUUACAUUGGCCGCAAAUGCACUUUGCCCCAGCGCUUCAGCGUUUCGGAAUGUCGCGCGAUGGAAGUCCGGAACGUGGUUGACCUACACAGGUGCCAUCAAUGAGCAAAGAUCCAAAUAAAGUAUUUGCUGAAUAAGCAUAUUGACGCAUACAAAAAUUCCCACCAACAGAGCCUAAAAGGACAAAAGAAGAAGGCUGAUGAAACUCAAGCCUAAGAGACAGAAGAAACAGCAAACUGUGACUCUUUCCUGCUGCAGAUUUGGAUGAUUUCUCCAAACAAUUGCAACAAUCCAUGAGCAGUGCUGACUCAACUCAGGCCUAAACUCAUGCAGACACAAGGCAGAUGGGCUAUAUAAACGUUUUCGCUUUUCCGUUUACGAUAUAGUUACUUUGUGCAGAAUGAAUUCUCGUAACUCAUAGCACAAGUAGAUGUAGUUAACUUUAUUUCACUUAGCAAUCUUUAAUCAGUGUGUAACAUUAGGGAGGACUUGAAAGAGCCACCACAUUUCACCGAGGCCACGCGGAGUACGAUCGAGUGUACAGUGAACAAUGCUAGGAGAGCUGCCUAUAUGGAAGAGCCCUAAUGUGUAAAAUUAAUUUUAGUAGUGCUAUCCCCAUGUGAUUUUAAUAGCUUUUGGAGAAUGACAAAAAA
>cluster781.fasta:14
UGUGAGAGUUACUUCUAUGUGCUAAUUUCUAAACGAACAAACUAAAAUGUCUGAUAAUGGACCCCAAAAUCAGAAUGCACCCGCAUUACUGGCUCAGAUUCACUGGCAGUACAGAAUGAGGAAACAACGUCGGCCCAAGGUUUACCCAAUAAUACUGCGUUUCCUUGGCAAGGAAGACCUAAUCCAGGACAAGGCGUUCCAACAGCAGUCCAGAUGACCAAAUGGCAAUCAGUCCAAGAUGAACCUAGGAACUGGCCGUCCUAUGUGCUACAAGAGGCACGGUUGCAACUGAGGGAGCCGAAAUUGACCCGCAAUCCUGCUAACAAUGCUGCAAUGUGCUACAACUCGAGGCGGCAGCAAGCCUCACGUAGUCGCAACAGUAAAUUCACUCCAGGCAGCAGUAGGGAACUUCCGAAUGGCUGGCAAUGGCGGUGAUUCUUUGACAGAUUGAACCAGCUAGAGCAAAGUUCAACAACAAGGCCUAGAAUUGGCUAACCUUGGAGACGGGUCCAGAACAAACCCAAGGAAAUUUUGGGCGGAAUAAUCAGACAAGAACUGAUUACAACAAUUCCCAUGAAUGUCGCGCUGGCGGAACGUGUUGACCUACACGGCCAUAAUUGGAUGACAAAGAUCCAAAUCAUUUGAAUAUACCACAAAAACUAAAGAAAAGAAGAAGGCUGAUGAAACUCAAGCCUUACAGAGACAGAAGAAACAGCAAACUGUGACUUUCUUCCUGCUGCAGAUUUGGAUGAUUUCCAAACAAUUGCACAAUCCAUGAGCAGUGCUGACUUAUUCAGGCCUAAACUCAUGCAGACAAAGGCAGAUGGGCUAUAUAAACGUUCGCUUUUCCGUUUACGAUUGUUACUUUGUGCAGAAUGAAUUCUAACAUAGCACAAGUAGAUGUAGUUAACUUUACCAGCAAUUUUAAUAGUGUGUAACAUUGAGGACUUGAAAGAGCCACUUUCGAGGCCACCGGAGUACGAUCGAGUACAGUGAACAAUGGGAGAGCUGCCUAUAUGGAAGAGCCAAUGUAAAAUUAAUUUUAGUAGUGCUAUCCCAUGUGAUUUUAAUAGCUUGGAGAAUGACAAAAA
>cluster76.fasta:14
AAAUUUCGGCGUCCGCCACCAUACAGCAGAUGUGACGCAACCUCCUCAAUUGGAACAAAUUAAGAUUGACGCAUACAAACAUUCCCACCAACAGAGCCUAAAAAAAAAAAGAAGGCUGAUGAAACUCAAGCCUCAGAGACAGAAGAAACAGCAAACUGUGUUCUGCUGCAGAUUUGGAUGAUUUCUCCAAACAAUUGCAACAAUCCAGAGCAGUGCUGAAUCAGGCCUAAACCAUGCAGACAUUCAAGGCAGAUGGGCUAUAUAAACGUUUCGCUUUUCCGUUUACGAUAUAGUUACUUGUGCAGAAUGAAUUCUCGUAACUCAUAGCACAAGUAGAUGUGUUAACUUUAAUCCAGCAAUUUUAAAAGUGUGUAACAUAGGGAGGACUUGAAAGAGCCACACUUCCGAGGCCACGCGGAGUACGAUCGAGUGUACAGUGAACAAUGGAGAGCUGCCUAUAUGGAAGAGCCCUAAUGUGUAAAAUUAAUUUAGUAGUGCUAUCCCCAUGUGAUUUUAAUAGCUUUAGGAGAAUGACAAAAAA
>cluster689.fasta:14
AACCUACACAACAACUUUCGUAUCGUUAAACGAACAAACUAAAUGUCUGAUAAUGGACCCCAAAAUCAGCGAAUGCCUUUGGUGGACUCAGAUUCAAUGCAGUAACCAAAUGGGCGCGAUCAAACAACGUCGGCCCCAAGGUUUACCCAAUAAUACGCGUGUUCACCGCUCUCAACAUGGCAAGGAAGACCUUAAAUUCCCUCGAGGACAAGGCGUUCCAAUUAACACCAAUAGCAGUCCAGAUGACCAAAUUGGCUACUACCGAAGAGCUACCAGACGAAUUCGUGGUGGUGACGGUAAAUGAAAGAUCAGUCCAAGAUGGUAUUUACUACCUAGGAACUGGGCCAGAAGCUGGACCCUAUGGUGCUAACAAAGACGGCAUCAUAUGGUUGCAACUGAGGGCCUAAUACACAAGACAACUGGCACCCGCAAUCCUGCUAACAAUGCUGCAAUCGUGCUACAACUUCCAAAGGAACAACAUGCCAAAAGGCUUUACGCAGAAGGGAGCAGAGGCGGCAGUCAAGCCUCUUCUCGUUCCUCAUCACGUAGUCGCAACAGUUUAAAAAUUACUCCAGGCAGCAGUAGGGAUUCUCCUGCUGAAUGGCUGGCAAUGGCGGUGAUGCUGCUCUUGCUUUGCUGCUGUUGACAGAUUGAACCAGCUUGAGAGCAAAAUGUCUGGUAAAGGCCAACAACAACAAGGCCAAACUGUCACAGAAUUGCUGCUGAGGCUUCUAAGAAGCCGGCAAAACGUACUGCCACUAAGCAAUGUAACACAAGCUUUGCAGACGUGGUCCAGAACAAACCCAAGGAAAUUUUGGGACCAGGAACUAAUCAGACAAGGAACUGAUUACAAACAUUGGCCGCAAAUUGCACAAUUUGCCCCAGCGCUUCAGCGUUCUUCGGAAUGUCGCGCAUUGGCAUGGAAGUCACACUGGAACGUGGUUGACCUACACAGGUGCCAUCAAAUUGGAUGACAAAGAUCCAAAUUUAAAGAUCAAGUCAUCUGCUGAAUAAGCAUAUUGACGCAUACAAAACCCACCAACAGAGCCUAAAAAGGACAAAAGAAGAAGGCUGAUGAAACUCAAGCCACAAGAGACAGAAGAAACAGCAAACUGUGACUCUUUUCCUGCUGCAGAUUUGGAUGAUUUCUCCAAACAAUUGCAACAAUCCAUGAGCAGUGCUGACUCAACUCAGGCCUAAACUCAUGCAGACAUCAAGGCAGAUGGGCUAUAUAAACGUUUUGUUUUCCGUUUACGAUAUAUAGUACUUGAGAAGUGAAUUCUCGUAACUACAUAGCACAAGUAGAUGUGUUAACUUUAAUCAUAGCAAUUUUAAUCAGUGUGUAACAUUAGGAGGACUUGAAAGAGCCACCACAUUUGGCGCCGGAGUACGAUCGAGUGUACAGUGAACAAUGCGGAGAGCUGCCUAUAUGGAAGAGCCCUAAUGUGUAAAAUUAAUUUAGUAGUGCUAUCCCAUGUGAUUUUAAUAGCUUCUUAGGAGAAUGACAAAAAAAAAAAU
>cluster476.fasta:14
AUACCUUCCCAGACUAAUCGUUCUAUUUUAAAGCUUAAAUAAAGAGCGUUGAACACUUCCUCGUUGUACUCAUUUGCCUCUAGUAUAUAUUCGAUGUAAACCUUUGUAAUUACAUUAAAAUAUAUUUUCUUAUGUAACAAUACUGACAGUGAAAGGAACUGAAGUUUCUUACAGUCUCUCAUGAAUGUGUUUAUUCCUCUAAUUAGCGUCUAAAUACGUCCGGGUUUUGUGCAGGACCACCAUCCAGACAGUGACAAUUCUUGACAUUUUCUCAGUAUAUGAAAUUUUUGUUAACGACUGAAAUACGCAAUUCACCUUAGUACUGACUGCUUGACCGUAAAAACGUCAGCAAUCAAUGAGAAAAAGCUUUGCUCUUGAACGCAAUUCACCUAAACGAACAUAAUUCUAUGCCAAUAAUAAGACUAGUCUUUUUAUAAACAAAAAUGUCUGAUAAUGGACCCAAAAUCAGCGCCCUUACGUUGCUCAGAUUCAUGGCAGUAACCAGAAUGGACGCGGGAUGCCCAAGGUUUACCCAAUAAUACUGCGUCUGUUCCCCUCCACUCAUGCAGAAAUCCCCGAACAAGGCGUUCAAUUAACACCAAUAGCAGUCCAGAUGACCAAAUCACUACCGAAGAGUACCAGACGAUCGUGGUGGUGACGGUAAAAUGAAAGAUCGUCCAAGAUGGUAUUCUACGAACUGGGCCAGAAGCUGGACUUCCCUAGGUGCUAACAAAGACGGCAUCUAUGGUUGCAACUGAGGAGCCUUGAACAAAAAUGGCACCCGCAAUCCUGCUAACAAUGCUGCAAUCGUGCAUCAGAACAACAUCAAUUACGCAGAAGGGAGCAGAGGCGGCAGUCAAGCCUCUCUGUUCCACGUACUAAGAAAUCAACCCGCAGAGUACUUCCUGCUAGAAUGUGCAUGGCGUGAUGCUGCUCUUUGCUGCGUUGACAGAUUGAACCAGCUGGAGCAAGUCUGGUAAAGGCCAACAACAAGGCCAAACUGUCACUAAGAAUGUGCUGAGUAAGACGAAACGUACUGCCACUAAAGCUAUAACACAAGCUUAGACGUGGUCCAAACGAAAUUUUGGGGACCAGGAACUAAUCAGACAAGGAACUGAUUACAAACAUCCGCAAAUUGCACUGCCCCAGCUCGCGUCGAAUGUCGCUGGCAGAAGUCACACCUUCGGGAACGUGGUUGACCUACACAGGUGCCAUCAAAUUGGAUGACAAAGAUCCAAAUUAAAGAUCAAGUCAUUUGAUAAAUUGACGCAUACAAAACACCACCAACAGAGCCUAAAAAGAAAAGAAGAAGGCUGAUGAAACUAAGCCCAGAGACAGAAGAAACAGCAAACUGUGACUCUUUCCUGCUGCAGAUUUGAUGAUUUUCCAAACAAUUGCAACAAUCCAUGAGCAGUGCUGACUCAACUCAGGCCUAAACUCAUGCAGACAACAAGGCAGAUGGGUAUAAACGUUUUCGCUUUUCCGUUCAUAUAGUUUACUUUGUGCAGAAUGAAUUCUCGUAACAUAGCACAAGUAGAUGUAGUUAACUUAAUCCUAGCAAUUUAAUCAGUGUGUAACAUUAGGGAGGACUUAAAGAGCCCACAUUUCACCGAGGCCACGAGUACGAUCGAGUGUACAGUGAACAAUGCUAGGAGAGCUGCCUAUAUGGAAGAGCCCUAAUGUGUAAAAAUUAAUUUUAGUAGUGCUAUCCCCAUGUGAUUUUAAUAGCUUGAAAACAAAU
>cluster274.fasta:14
ACUUCAGACAAGUCUAUUCUCUUAUCUCACUUACUCCACAAUGGAUCGUGUGUGGUUAGAAUUCUAAACGAACAAACUAAAUGUCUGAUAAUGGACCCAAAAUCGCGAAGCCCCCUUGGCUAGAUUAUGGCAGUAACCAGAAUGACCAGUGGCGUAACAACGUCGGCCCCAGGUUUACCCAUUUCUCGCAGGAAGACCUUAAUUCCCUCGAGGACAAGGCGUUCAAUUAACAUAGCAGUCCAGAUGACCAAUUGGCUAACGAAAGUCCAGAGUCGUGGUGGUGACGGUAAAUGAAAGAUCAGUCCAAGAUGGAUUUUACUACCAGAUGGGCCAGAGUGCCCUAGGCUAAAAGACGGCAUCAUAUGGGGCAGACAAAGAUUGCACCGCAAUCCUGCUCAAUGCUGCAAUCGUGUACAAUCAAGGAACAAUUGCCAAAGGCAGCAGAAGGAGGCAGUCAAGCCUUCUUCCACGUAGUCGAACAUAAGAAUCAGGCAGCAGUAGGAACUUCCCUGCUAGAAUGGCUGGCAAUGGCGGUGAGCUGCUCUUGCUUUGCUGCUGUUGACAGAUUGAACCAGCUUGAGAGCAAAAUGUGAAGGCCAACACAACAAGGCCAAACUGUCAAAAUGCUGCUGAGGCUUAAGAAGCUGGAAAGUACUGCCACUAAAGCAUAUGUAACAAGCUUCGGCAGACGUGGUCCAGAACAAACCCAGGAAAUUGGCAGGAACUAAUCAGACAAGGAACUGAUUAACUGGCCGCAAAUUGCACUCCAGCGUUCAGCGUUUUCGGAAUUGCGUGGAAGUCACAUGAACGUGGUUGACCUACACAGGUGCCAUAAAUUGGAUGACAAAGAUCCAAAUUAAAGUCAAGUUUUGAAUAAGCAUUGACGCAUACAAACCCAACAGAGCCUAAAACAAAAGAAGAAGGCUGAUGAAACUCAAGCCCAGAAGAAGAACACAAACUGUGACUCUUUCUGCAGAUUAGAUUCAAAAAUUGCAACAAUCCAUGAGCAGUGCUGACUCAACUCAGGCCUAACUCAUGCGACCAAAGGCAGAUGGGCUAUAUAACUUCGCUUUCCGUUUACGAUAGUCUACUUGUGCAGAAUGAAUCUAUAGCACAAGUAGAUGUAGUAACUUUAUUCACAUAGCAAUCUUUAAUGUGUGGGACUUGAAAGAGCCACCACUUUCAAGCACCGAGUACGAUCGAGUGUACAGUGAACAAUGCUGGAGAGCUGCCUAUAUGGAAGAGCCCUAUGUGUAAAAUUAAUUUAGUAGUGCUAUCCCUUUUAAUAGCUAGGAGAAUGACAAAU
>cluster18.fasta:14
CACUUGACGCGAAUGGAUGCCUGAACCCGCAAUCAAGACCCUCAACGACAGAGGCCAAAGGGAAGCUUCCCCGUGCUGCGUUGACCUCACGGGCCAUUGGUCAACAUUAAAGAUCGUCAUUGAAUAAGCAUUGAGCUAAAACAUUCCCACCACAGAGCCUAAAGACAAAAGAAGAAGGCUGAUGAAACCCACCUUAAACAGAAGAAACAGCAAACUGUGACUCUUCCUGCGCAGAUUUGGAUGAUUUCCAAACAAUUGCAACAAUCCAUGAGCAGUGCUGACUCAUCAGGCCUAAACUCAUGCAGACAAAGGAGAUGGGUAUAUAAACGUUCGCUUUUACUAUAGUCUUGUGCAGAAUGAUUCGUACUACAUAGCACAAGUAGAUGUAGUUAACUUUAAUCUCCUCAGCAAUCUUAAUCAGUGGUAACAUUAGGGAGGACUUGAAGAGCCACCAUUCACCGAGGCCACGCGGAGUACGAUCGAGUGUACAGUGAACAAUGCUGGGGAGCUGCCUAUGAGACCCUCUUGUGUAAAAUUAAUUUAGUAGUGCUAUCCCCAUGUGAUUUUAUAGCUUCUUAGGAAAGACAACUUCUAAAAA
>cluster616.fasta:12
AGUCGCAACAGUCUAGAAAUUCCACUCCAGGCAGCAGUAGGUUUCGCGCUUGACAGAUGUCGGAGCCAAAACAAGGCCAAACUAAUGUUGGCUGGCUAAUAACACAAGCUUCCAAUGCUGGGACAAGGAACUAAUCAAGGAACUGAUUACAAACAUUGGCCGCAAAUUGCACAAUUUGCCCCGUUCAGCGUUGGAAUGUCGCGCAUUGGCAGGAAGUCACACUUGGGAACGUGGUUGACCUACACGGUGCCAUCAAAUUGGAUGACAAAGAUCCAAAUAAGAUCAGUCCUUGCUGAAUAAGCAUUGACGCAUACAAAACAUUCCCCCAACAGAGCCUAAAAGAAAAAGAAGAAGGCUGAUGAAACUCAAGCCUUACCGCAGAGACAGAAGAAACAGCAAACUGUGACUCUUUCCUGCUGCAGAUUUGGAUGAUUUCCAAACAAUUGCAAAAUCCAUGAGCAGUGCUGACUCAACUCAGGCCUAAACUCAUGCAGACUACUACAAGGCAGAUGGGCUAUAUAAACGUUUCGCUUUUCCGUUUACGAUAUAUAGUCUACUUGUGCAGAAUGAAUUCUCGUAACUACUAGCACAAGUAGAUGUAGUUAACUUUAAUCUUAGCAAUCUUUAUCAGUGUGUAACAUUAGGGAGGACUUGAAAGAGCCACCACAUUUUUCACCGAGGCCACGCGGAGUACGAUCGAGUCAGUGAACAAUGCUAGGGAGAGCUGCCUAUAUGGAAGAGCCCUAAUGUGUAAAAUUAAUUUAGUAGUGCUAUCCCCAUGUGAUUUUAAUAGCUUCUUAGGAGAAUGACAAA
>cluster552.fasta:12
UUGUUGCGGCAAUAGUGUUUAUAACACUUUGCACUCAAAAGAAAGACAGAAUGAUAUUUCAUUAAUUGACUUUAUUGUGCUUUUAGCCUUUCUGCUAUCCUUGUUUAAUUAUGCUUUUUUGGUUUGAACUGCAAGAUCAAUGAAACUUGCACGCCUAACGAACAUGAAAUUUCUUGUUUCUAGGAAUAUAACUGUAGCUGCUUUCACCAAGAAGUCUGAUGUCUCAACAUCAACCAUAUGUUGAUGACCGUCCUAUCAACUCUAAAUGGUAUAUUAGAGUAGGAGCUAGAAAAUCAGCACUCUUUAAAAUUGCGUGGAUGAGGCUGGUUCUAAAACACCCAUUCAGUACUCGAUGGUAAUUAUACAGUUCCUUUCUACAAUUAAUUGCCAGGAACCUAAAUUGUAGUGUAGUGCGUUGUUCGUUCUAUGAAUUUUAGGUAUCAUGUCGUGUUGUUUUAGAUUUCAUCUAAACGAACAAACUAAAAUGUCUGAUAAUGGACCCCAAAUCAGCGAAAUGCACCCCUACGUUUGGUGACCAGAUUCAACUGGCAGUAACCAGAAUGGAGAACGCAGUGGGCGCGAUCAAACAACGUCGGCCCAAGGUUUACCCAAUAAUACUGCGUCUUUUUCACCCCUUUACAUGGCAAGGAAGACCUAAAUUCCCUCGAGGACAAGGCGUUCCAAUUAACACCAAUAGCAGUCCAGAUGACCAAAUUGGCUACUACCGAAGAGCUACCAGACGAAUUCGUGGUGGUGACGGUAAAAUGAAAGAUUCAGUCCAAGAUGGUAUUUACUACCUAGGAACUGGGCCAGAAGCUGGACUUCCCUAUGGUGCUAACAAAGACGGCAUCAUAUGGGUUGCAACUGAGGGAGCCUUGAAUACACCAAAAGAUCAUGGCACCCGCAAUCCUGCUAACAAUGCUGCAAUACAACUUCCAGGAAAUAUUGCCAAAAGGCUUUACGCAGAAGAAGAGGCGGCAGUCAAGCCUCUCGUUCCUCAUCACGUAGUCGCAACAGUUUAAGAAAUUAAUCCAGGCAGCAGUAGGGGAACUUCUCCUGCUAGAAUGGCUGGCAAUGGCGGUGAUGCUGCUCUUGCUUGCUGCUGCUUGACAGAUUGAACCAGCUUGAGAGCAAAAUGUCUGGUAAAGGCCAACAACAACAAGGCCAAACUGCACUAAGAAUUUGCUGCUGAGGCUCUAAGAAGCCUCGGCAAAACGUACUGCCACUAAAGCAUACAAUGUAACACAAGCUUUCGGCAGACGUGGUCCAGAACAAACCCAAGGAAAUUUGGGGCCAGGAACUAAUCAGACAAGGAACUGAUUACAAACAUUGGCCGCAAAUUGCACAAUUUGCCCCAGCGUUCAGCGUUUCGGAAUGUCGCGCAUUGGCAUGGAAGUCACACCUCGGGAACGUGGUUGACCUACACAGGUGCCAUCAAAUUGGAUGACAAAGAUCCAAAUUUAAAGAUCAAGUCAUUUGCUGAAUAAGCAUAUUGACGCAUACAAAACAUUCCCACCAACAGAGCCUAAAAAGGACAAAAAGAAGAAGGCUGAUGAAACUCAAGCCUCCAAGAGACAGAAGAAACAGCAAACUGUGACUCUUUCCUGCUGCAGAUUUGGAUGAUUUCUCCAAACAAUUGCAACAAUCCAUGAGCAGUGCUGACUCAACUCAGGCCUAAACUCAUGCAGACAAAAGGCAGAUGGGCUAUAUAAACGUUUUCUUUCCGUUUACGAUAUAGUCUACUCUGUGCAGAAUGAAUUCUCGUAACUACAUAGCACAAGUAGAUGUAGUUAACUUUAAACUCCAGCAAUCUUUUAUCAGUGUGUAACAUUAGGAGGACUUGAAAGAGCCACCACUCCGAGGCCACGGGAGUACGAUCGAGUGUACAGUGAACAAUGCUAAGGAGACUGCCUAUAUGGAAGAGCCCUAAUGUGUAAAAUUAAUUUUAGUAGUGCUAUCCCCAUGUGAUUUUAAUAGCUUUCUAGGAGAAUGACAAAAA
>cluster541.fasta:12
AUCCUCCAGGUAACAAACCAACCAUUUAGAUCUCUCUUGUAGAUCGUUUCUAAACGAACAAACUAAAAUGUCUGAUAAUGGACCCAAAAUCAGCGAAAUGCACCCGCAUUACGUUUGGUGGACCGAUUCAACUGGCAGUAACCAGAAUGGAGAACGCAGUGGGCGCGAUCAAACAACGUCGGCCCAAGGUUUACCAAUAAUACUGCGUCUUGGUACCGCUCAUUCAACAUGGCAAGGAAGACCUUAAAUUCCCUCGAGGACAAGGCGUUCCAAUUAACACCAAUAGUCCAGAUGACCAAAUUGGCUACUACCGAAGAGCACCAGACGAAUUCGUGGUGGUGACGGUAAAAAAAAGAUCAGUCCAAGAUGGUAUUUCUACAUUCCUAGGAACUGGGCCAGAAGCUGGACUUCCCUAUGGUGCUAACAAGAGGCAUCAUAUGGGUUGCAACUAGGCCUUGAAAUACACCAAAAGAUCACUGGCACCCGCAAUCCUGCUAACAAUGCUGCAAUCGUUUCAACUUCCAAGGAACAACAUUGCCAAAGUCCGAGAAGGGAGCAGAGGCGGCAGUCAAGCCUCUCGUUCCUCACACGUAGUCGCAACAGUUUAAGAAAUUCAACCCAGGCAGCAGUAGGGAACUUUCCUUGAAUGGGCAAUGGCGGUGAUGCUGCUCUUGCUUUGCUGCUGCUUGACAGAUUGAACCAGCUUGAGAGCAAAAUGUUGGUAAAGGCCAACAACAACAAGGCCAAACUGUCUAAAAUCUGCUGAGGCUUCUAACGGCAAAACGUACUGCCACUAAAGCAUACAAUGUAACACAAGCUUUCGCAGACGUGGUCCAGAACAAACCCAGGAAAUUUUGGGGACCAGGAACUAAUCAGACAGGAACUGAUUACAAACUGCCGCAAAUUGCACGUUUGCCCCAGCGCUUCAGCGUUUUCGGAAUGUCGCGCUGGCAUGGAAGUCACUCGGGAACGUGGUUGACCUACACAGGUGCCAUCAAAUUGGAUGACAAGAUCCAAUUCAAAGAUCAAGUCAUUUAUAAUAAGCAUUGACGCAUACAAAAUUCCCACCAAGAGCCAAAGGACAAAAAGAAGAAGGCUGAUGAAACUAAGCUUACCAAGAGACAGAAGAAACAGCAAACUGUGACUCUUCCUGCUGCAGAUUUGGAUGAUUCCAAACAAUUGCAACAAUCCAUGAGCAGUGCUGACUCACUCAGGCCUAAACUCAUGCAGACCACACAAGGCAGAUGGCUAUAUAAACGUUCGCUUUUCCGUUUACGAUAUAGUACAUUGUGCAGAUGAAUUCUCGUAACUACAUAGCACAAGUAGAUGUAGUUAACUUUAAUCAUAGCAAUCUUAUCAGUGUGUAACUUAGGGAGGACUUGAAAGAGCCACCACAUUUUAGGCCACGCGGAGUACGAUCGAGUGUACAGUGAACAAUGCUGAGAGCUGCCUAUAGGAAGAGCCCUAAUGUGUAAAAUUAAUUUUAGUAGUGCUAUCCCGAUUUUAAUAGCUUUUAGGAGAAUGACAAAAAAAAU
>cluster322.fasta:12
ACGUCCAGAUCAUCUCUCUGACAGAGGAUAAAUACUCAAUCUUUAGGCUUUACAUCAUCAUAACUCUAUUUGGUUAGCUUUUCUGUCUAUUAUCAUCAAAUCUCAUAUAAAUCGGCAUUUUCCCAAUCAUAAGUCCUAACUUCUAUAUAGCACCUUAUUAUACCCAUCAGAUCGAUUGAUAAUCCUCUUUCAUUAUUCCAGACCUAGUAGUGGUUGUUGCUAGACAAAAAACGUCCAAGUUUACCAAAUCUAAAUGAAAAUCAAGCUGGACUCUUGGGCAACACUCUCUAAAUCUGGAAUGCUCUUUGACAUAACAUUAAGCAUGCUAACCUGAGGUUAGCUCAUUGCCUAAAACAUACUGUCCAGACACAGAUGGCCGACUAAGCGGACUAUCCUCUCGCGCUCAGCGUUGGUCGAUUCAUUCGAAUGUUGCCACAGGUGCUAAAUUGGCAUCAAAUAAUCAAAAGCACAUUGACGCAAAACCCACCAACAGAGCCUAAAGGACAAAAGAAGAAUGAUGAACUCCCAAGAAAAAAAGCAAAGAUGACUCUUCCUGCUGCAGAUUUGGAUGAUUUCCAAACAAUUGCAACAUCCGAGCAGUGCUGACUCAACUCAGGCCUAAACUCAUGCAGACUCACACAGGCAGAUGGGCUAUAUAAACGUUCGCUUUCCGUUUAGAUAUAGUCUAUAGAAAAAUUCUCGUACUAUGACAAGUAGAUGUAGUUAUUUUAUCCCUAGCAAUCUUUAAUCAGUGUGUAACAUUAGGGAGGACUUGAAAGAGCCCACAUUCCGAGGCCACGCAGAGUACGAUGUGUCAGUGAAAUCUGGGAGAGCUGCCUAUAGAAGAGCCCAAUGUGUAAAAUUAAUUUUAGUAGUGCUAUCCCAGUGAUUUUAUUUCUAGGAGAAUGACAAAAAAU
>cluster98.fasta:10
CUUCCCAGGUAACAAACCAACCAACUUCGAUCUUUUGAUUGUUUUAAAACGUUCUUAUUACAAAUUGGGAGCUGCGUAGCAGGUGACUCAGGUUUUAUACAGUCGCUGUGAUAUAAAUUAAACAAAUUCCAGUAGCAGUGACAAUAUUGCUUUGUACAGUAAGUGACAAGAUGUUCAUCUUUCAGGUUACUAUAGCAGAGAUAUAUUAUAGAUAACUAAUUAAAUAAUUUCAAUUAGAUGAAGAGCAACCAAUGGAGAUUGAUUAAACGAACAUGAAAAUAUUUUUUUGGCACUGAUAACACUCGCUACUUGUGAGCUUUAUCACUACCAAGAGUGUGUUAGAGGUACAAGUACUUUUAAGAACCUUGCUCCUGGAACAUACAGGGCAAUUCACCAUUCAUGAUAACAAAUUUGCCUGACUUUUUAGCACUCAAUUUGCUUUUUGUCCUGACGGCGUAAACACGUUAUCAGUUACGUGCCAGAUCAGUUCACCUAAACUGUUAUCAGACAAGAGAAGUUCAAGAACUUUUUUUGAGUUUAUUAAAAAAUGACUUAAUCUUUUUCUUCUUUUAUUUUCUUUGUUUGAACUGCAAGAUCAAAACUUGCCCUAAACGAACAAUUUUUUAGGAACAACUGUAGCUGCAUUUCCAAGAAUGUAGUUAGAUGUACUCAACAUCAACCAUAUGUAGGUUUAAAUGGUAUAUUAGAGUAGGAGCUGAAAAUCAGCCUAAUUGGGGUACACUUAAUUCUCUUUAUAUUGCCAGGAACCUAAAUUGGGUAUUGUUCGUUAUGAAGACUUUAGAGUAUCAUGACGUUCUGUUGUUUAGAUUCAUCUAAAAAAUAAAAUGUCUGAUAAUGGACCCAAUCAGCGAAUGCCUUUGGUGGACCAUAUGGCAGUAACCAGAAUGGAGACGGUGGGAACCUCAAUAUACUGCGUCUGUCCCUCACGGCAGGAAGACCUUAAAUUCCCUGAGGACAAGGCGUUCCAAUUACCAAUAGCAGUCCAGAUGACCAAAUUGGCUACUACCGAAGAUCGGGAAAACAGUCCAAGAUGGUAUUCUGAACUGGGCCAGAAGAUGUAAACAGGAAAAUCAGGAGAGGAGCUCCAACAGUUAAGAAAUACGGUCUGCUAGAAUGGCUGGCAAUGGCGGUGAUGCUGCUCUUGCUUGCUGCUGCUUGACAGAUCUGCAAAAUGUCUGGUAAGGCCAACAACAAGGCCAAACUGUAUGGCUAUGGCAAAACGUACUGCCACUAAGCAUACAAUGUAACACAAGCUUUCGGCAGACGUGGUCCAGAACAAACCCAAGGAAAUUUGGGACCAGGAACUAAUCAGACAAGGAACUGAUUACAAACAUUGGCCGCAAAUUGACUUCCCCAGCGCUUCAGCGUUUCGGAAUGUCGCGCAUUGGCAUGGAAGUCACUCGGGAACGUGGUUGACCUACACAGGUGCCAUCAAAUUGGAUGACAAAGAUCCAAAUUCAAAGAUCAAGUCAUUUGCUGAAUAAAUUGACGCAUACAAAACAUUCCCACCAACAGAGCCUAAAAAGGACAAAAAAAGUGAUGAAACAAGCCUACAGAGACAGAAGAAACAGCAAACUGUGACUUUUUCCUGCUGCAGAUUUGGAUGAUUUCAAAUUGCAACAAUCCAGAGCAGUGCUGACUCAACUCAGGCCUAAUCACAAGGCAGAUGGGCUUAUAAACGUUUCUUUCCGUUUACGAUAUAUAGUCUACUCUGUGCAGAAUGAAUUCUCGUAUACAGCACAAGUAGAUGUAGUUAACUUUAAUCACAAGCAAUCUUAAUCAGUGUGUAACAUUAGGGAGAAAGAGCCACCACAUUUCCGAGGCCACGCGGAGUACGAUCGAGUGUACAGUGAACAAUGCUAGGGAGAGCUGCCUAUAUGGAAGAGCCCUAAUGUGUAAAAUUAAUUUUAGUAGUGCUAUCCCCGUGAUUUUAUUUAGGAGAAUGACAAAAAAAA
>cluster41.fasta:10
CAAACUUUUAAACGAACAUGAAAAUUUUUCAACUCUUUUACACUACCAAGAGUGUGUUAGAGGUACAACAGUACUUUAAACUUGGAACCAUCUAGCUGAUAACAAAUUUGCAUGACUUGCUUUAGCACUCAAUUUGCUUUGCUUGUCCUGACGGCGUAAACACGUGUACGUGCCAGAUCAGUUCAAUUUCAGACAAGAGGAAGUCAAGAACUUUACUCAUUUUAUUGUUGCAAUAGUGUAAUAAAAGACAGAAUGAUUGAACUUUCAUAAUUGACUUUAUUGUGUUUUCUUUCUUGUUUAAUUAUGCUUAUUUUUGGUUCCAUGAACUGCAAGAUCAAUGAAAUACGCCUAAACGAACAUGAAAUUUUUUCAUGUAGCUGUAAAGUUUGAAUAGUUGAGACUCUAUAAGUAUUAGAGUAGGAGCUAAAAUCAGCACCUUUAAUUGAAUUGUGCGUGGAUGAGGCUGGUUCUAAAUCACCCAUUCAGUACAUCGAUAUCGGUAAUUAUACAGUUCUCUUUACAAUUAAUUGCCAGGAACCUAAAUUGGGUAGUUUGUAGUGCGUUGUUCGUUCUAUGAAGACUUUUAGAGUAUCAUGACGUUCGUGUUGUUUAGAUUUCAUCUAAACGAACAAACUAAAUGUCUGAUAAUGGACCCCAAAAUCAGCGAAAUGCACCCGCAUUACGUUUGGCCUCAGAUUCAACUGGCAGUAACCAGAAUGGAGACGCAGUGGGGCGCGAUCAAACAACGCGGCCCCAAGGUUUACCCAAUAAUACUGCGUCUGUUCCCUCACAUGGCAAGGAAGACCUUAAAUUCCCUCGAGGACAAGGCGUUCCAAUUAACACCAAUGAGUCCAGAUGACCAAAUUGGCUACUCAAGAGCUACCAGACGAAUUCGUGGUGGUGACGGUAAAAUGAAAGAUCAGUCCAAGAUGGUAUUUCUACUACCUAGGAACUGGGCCAGAAGCUGGACUUCCCUAUGGUGCUAACAAAAGACGGCAUCAUGGGUUGCAACUGAGGGAGCCUUGAAUACACCAAAAGACUUGGCACCCGCAAUCCUGCUAACAAUGCUGCAAUCGUGCUACAACUUCCAAGGAACAACAUUGCCAAAAGGCUCUACGCAGAAGGGAGCAGAGGCGGCAGUCAAGCCUCUUCUCGUUCCUCAUCACGUAGUCGCAACAGUUUAAGAAAUUCAACUCCAGGCAGCAGUAGGGGAACUUUCCUGCUAGAAUGGCUGGCAAUGGCGGUGAUGGCUGCUCUUGCUUUGCUGCUGCUUGACAGAUUGAACCGGUCUUGAGAGCAAAAUGUCUGGUAAAGGCCAACAACAACAAGGCCAAACUGUCACUAAGAAUUGCUGCUGAGGCUUCUAAGAAGCCCGGCAAAAACGUACUGCCACUAAAGCAUACAAUGUAACACAAGCUUUCGGCAGACGUGGUCCAGAACAAACCCAAGGAAAUUUUGGGGACCAGGAACUAAUCAGACAAGGAACUGAUUACAAACAUUGGCCGCAAAUUGCACAAUUUGCCCCAGCGUUCAGCGUUUUCGGAAUGUCGCGUGGCAUGGAGUCACACCGGAACGUGGUUGACCUACACAGGUGCCAUCAAAUUGGAUGACAAAGAUCCAAAUUUAAAGAUCAAGUCAUUUGCUGAAUAAGCAUUGACGCAAAAAAAUUCCCACCAACAGAGCCUAAAAAGGACAAAAGAAGAAGGCUGAUGAAACUCAAGCCUUCGCAGAGACAGAAGAAACAGCAAACUGUGACUCUUUUCCUGCUGCAGAUUUGGAUGAUUUCCAAACAAUUGCAACAAUCCAUGAGCAGUGCUGACUCAACUCAGGCCUAAACUCAUGCAGACAUCAAAGGCAGAUGGGCUAUAUAAACGUUUCGCUUUUCUUAUAUAGUCUACUCUGUGCAGAAUGAAUUCUCGUAACAUAGCACAAGUAGAUGUAGUUAACUUUAAUCACAAGCAAUCUUUAAUCAGUGUGUAACAUUAGGGAGGACUUGAAAGAGCCACAUUUCGAGGCCACGCGGAGUACGAUCGAGUGUACAGUGAACAAUGCUAGGGAGAGCUGCCUAUAUGGAAGAGCCCUAAUGUGUAAAAUUAAUUUUAGUAGUGCUAUCCCCAUGUGAUUUUAAUAGCUUUAGGAGAAUGACAAAAAAAAUCCCACCCCCUCACUUCCAUACAUAUUCCCAUCUUAC
>cluster323.fasta:10
CCUCCGGUAACAAACAUAAUUUUUUGAGAUCUUAAUUUUUUUGGCACUUUAUAUCAACAGUGUGUUAGAGUACAAGUUUAAAAGACUUGGAACAAGGGCAAUCACCAUCAUCCUUAGCUGAUAACAAAUUGCACUGACUUGCUAGCACUCAUUUGCUUUUGUCCUGAGGCGUAAAUACGUGCCAGAUCUAAUAGACAAGAGGAAGUUCAAGAACUCUUUUUAGUUGCGGCAAUAGUGUUUAUAACCUCACAAGAGACAGAAUGAUUGAACUUCAUUAAUUUCUAUUUGUUCGUUCCUUUUUUUUUUGUUCUUGAACUGCAGAUAAUGAAACUGCCCUAAACGAUGAAAUUUUUUUAGUACAACUCAUUUCCAAGAAUGUAGUUACAGUACACAUCACAUGUGUGACGGCCUAUUACUCCUAAUGGUAUAGAGUAGGAGCUAGAAAAUCAGCCCUUAUUGAAUUGUGCGUGGAUGAGGCUGGUUCUAAUCACCCAUGAGGUAAUAUACAGUUUCCUGUUACCUUUACCAGGAACCAUGUAGUCUGUUCGUUAUGAAGACUUUUUGAGUAUCAUGACUCGUUUUAGAUUCAUCUAAACGAACAAACUAAAAUGUCUGAUAAUGGACCCCAAAAUCAGCGAAAUGCACCCGCAUUACGUUGGUGGACCUCAGCAGUAACCAGAAUGAGAACGCAGUGGGGCGCGAUCAAAACAACGUCGGCCCCAAGGUUUACCCAAUAAUACUGCGUCUUGGUUUCCCGCUCUCAGGCAAGGAAGACCUUAAAUCCGAGGACAGGCGUUCCAAUUAACCAAUAAGUCCAGAUGACCAAUUGGUAUACCGAAGAGCUACCAGACGAAUUCGUGGUGGUGACGGUAAAUGAAAGAUCAGUCCAAGAUGGUAUUUCUACUACCUAGGAACUGGGCCAGAAGCUGGACUUCCCUAUGGUGCUAAAAGACGGCAUAAGAAUGGCCUUGAAUACACCAAAAGAUUGGCACCGUCCUGCUAACAAUGCUGCAAUCGUGCAUUCCAGGAACACAUUGCCAAAAGGCUUGAGAGGCAGAGGCGGCGUCAAGCCUCUUCUCGUUCCUCAUCGUAGUCGCAACAGUUUAAGAAAUUCAACCCAGGCAGCAGUAGGAUCCUAGAAUGGCUGGCAAUGGCGGUGAUGCUGCUUUUUUGCUGCUGCUUACAGAUUGAACCAGCUUGAGAGCAAAAUGUCUGGAAAGGCCAACAACAACAAGGCCAAACUGUCUUAAGAAUUCUGCUGAGGCUUAAGAAGCGGCAAAACGUACUGCCACUAAAGCAUCAUGUAACACAAGCUUCGCAGACGUGGUCCAGAACAAACCAGGAAAUUUUGGGGACCAGGAACUAAUCAGACAAGGAACUGAUUACAAACAUUGGCCGCAAAUUGCACAAUUUGCCCCAGCGCUUCAGCGUUCUCGGAAUGUCGCGCAUUGGCAUGGAAGUCACACCUUCGGGAACGUGGUGACCUACACGGUGCCAUCAAAUUGGAUGACAAAGAUCCAAAUUUAAAGAUCAAGUCAUUUUGCUGAAUAAGCAUAUUGACGCAUACAAAACCCACCAACAGAGCCUAAAAGGACAAAAAGAAGAAGGCUGAUGAAACUCAAGCCACCGCAGAGACAGAAGAAACAGCAAACUGUGACUCUUCCUGCUGCAGAUUUGGAUGAUCUUUCCAAACAAUUGCAACACCGAGCAGUGCUGACAACUCAGGCCUAAACUCAUGCAGACCACAAGGCAGAUGGGCUAUAUAAACGUUUUCUUUUCCGUUUACGAUAUAUGUCUACUUUGUGCAGAAUGAAUUCUCGUACAUGCACAAGUAGAUGUAGUUAAUUUUAUCCCUAGCAAUCUUAUAGUGUGUAACAUUAGGGGUAAAGAGCCACCACAUUUCGAGGCCACGCGGAGUACGGAGUGUACAGUGAACAAUGCUAGGGAGAGCUGCCUAUUGGAAGAGCCCUAAUGUGUAAAAUUAAUUUUAGUAGUGCUAUCCCCAUGUGAUUUUAAUAGUUUUAGGAGAAUGACAAA
>cluster118.fasta:10
GCUCCCGUAAUACUUUAGAAUCUGCCAGAACCCUGUCUACCAAGAGUGGUUAAGACAGUCUAAAAACCUGCUCCCAGGGCAUAAGCAUACUUUAGAUAAUUUUCUGUGAAAGUUGUCCAACUGUAACCUCUCCAUUUGGGCUAGUUAACGCGCAACACAUGAAAUACUCUUCCGAUGUUUGUUCACAACCAUGAGUGAGAACUUCUAUUAAAUAAUUAGGUAGCCUUAAUAUGGUGAUGACUGGUUAACCUAUAUACAGCAUAACCAGACCAAAUGGGAAAUUCCCAUAGUUUGGCUUAACCAAUGGCGUAUCAAAAAACGUGCCAAAGGAGAAACGAAGCUUCAAACACUGACAAGACUUGGCGGCUUCCUAGAGCUCUGUGCUAGAUACGCAAUGACAUGCCCCACCUGUGUACCUAACCCAAGCAAGAAGAAGGCUGAUGAAACUCAAGCCUUCCGCAGAGACAGAAGAAACAGCAACUGUGACUUUUCCUGCUGCAGAUUUGGAUGAUUUCCAAACAAUUGAAAUCCAUGAGCAGUGCUGACUCAACUCAGGCCUAAACUCAUGAGACAUUAAGGCAGAUGGGAUAUAAACGUUUUGUUGUUUAGAUAUAGUCUACCUUGUGCAGAAUGAAUCUCGUAAUACAUAGCACAAGUAGAUGUAGUUAACUUUAAUACAUAGCAAUCUUAAUCAGUGUGUAACAUUAGGACUGAAAGAGCCACCACAUUUUCGGCCACCCAGAGUACGAUCGAGUGUACAGUGAACAAGCCUAGGAGAGCUGCCUAUAUGGAAGAGCCUAAUGUGUAAAUUAAUUUUAGUAGUGCUAUCCCCAUGUUUAAUAGCUUUGGAGAAUGACAA
>cluster107.fasta:10
AUCUUGGCGAUGCAUAAGCAACUCUGUAUGGAACUAAAGACUCCAAAACAACGCGCACGACAGUUCGUGUAAAGCAAGUCUAACUGGGGCCAGAGCUGUCCCUAUGGUCAAAAAAACAGACAUGCUGCCACAAAGAGCAGAGGCGGCGUCAAGCCUCUCGUUCCUACCGUAGUCGCAACAGUUAAGAAAUUCAACUCAGGCAGAGGGGAACUUCCUGCUAGAAUGGCUGGCAAUGGCGGUGAUGCUGCUCUUUGCUGCUGCUUGACAGAUUGAACCAGCUUGAGAGCAAAAUGUCUGGUAAAGGCCAACAACAACAAGGCCAAACUGUCACUAAAAUUGCUGCUGAGGCUUAAGAAGCUGGCAAAACGACUGCCACUAAAGCAUACAAUGUAACACAAGCUUCGGCAGACGUGGUCCAGAACAAACCCAAGGAAAUUUUGGGGACCAGGAACUAAUCAGACAAGGAACUGAUAAAUGGCCGCAAAUUGCACAAUUUCCCCAGCGCUUCAGCGUUCUUGGAAUGUCGCGCUGGCAUGGAAGUCACCCGGGAACGUGGUUGACCUACACAGGUGCCAUCAAAUUGGAUGACAAAGAUCCAAAUCAAAAAGUCAUUCUGCUGAAUAAUUGACGCAUACAAAACAUCCACCAACAGAGCCUAAAAGGACAAAAAGAAGAAGGCUGAUGAAACUCAAGCCUGCAGAGACAGAAGAAACAGCAAACUGUGACUCUUCUAGAUUUGGAUGAUUCUCCAAACAAUUGCAAAAUCCAAGCAGUGCUGACUCAACUCAGGCCUAAACUCAUGCAGACCAUAAAGGCAGAUGGGCUAUAUAAACGUUUCGCUUUUCCGUUUACGAUAUAGUCUACUCUUGUGCAGAAUGAAUUCUCGUAACAUAGCACAAGUAGAUGUAGUUAACUUUAGCAUCUUUAAUCAGUGUGUAACAUUAGGGAACUGAAAGAGCCACCACAUUUCACGAGGCCACGCGGAGUACGAUUGGUGUACAGUGAACAAUGCUAGGGAGAGCUGCCAUAUGGAAGAGCCCUAAUGUGUAAAAUUAAUUUAGUAGUGCUAUCCCCUGGAUUUUAAUAGCUUUAGGAGAAUGACAAA
>cluster103.fasta:10
CGAGAUUUAAACGAACACCGACGUUCACUACCUAGAUGAAAAAACUUUCCUUGGGCUAACAAAGACGGCGUAAGUGGUGGUGACGCAGAACUGGAUCCCUAAAGAUCCAUCACCGCAAUCCUGCUAACAAUGCUGCAAUCGUGCUACCCCAAGGAACAAAUUGCCAAAAGGCUUACGCAGAAGGAGCAGAGGCGGCAGUCAAGCCUUCUCGUUCCUCAUCACGUAGUCGCAUUUAAGAAAUUAACCGGCAGCAGUAGGGAACUUUCCUGCUAGAAUGGCUGGCAAUGGCGGUGAUGCUGCUCUUGUUUUGCUGCUGCUUGACAGAUUGAACCAGCUUGAGAGCAAAAUGUCUGGUAAAGGCCAACAACAACAAGGCCAAACUGUCACUAAGAAUUUUGCUGAGGCUCUAAGAAGCCUGGCAAAACGUACUGCCACUAAAAAUGUAACAAGCUUCGCAGACGUGGUCCAGAACAAACCCAAGGAAAUUUGGGACCAGGAACUAAUCAGACAAGGAACUGAUUACAAACUGGCCGCAAAUUGCACAGUUUGCCCCAGCGCUUCAGCGUUUCGGAAUGUCGCGCAUUGGCAUGGAAGUCACACUUCGGGAACGUGGUUGACCUACACAGGUGCCAUCAAAUUGGAUGACAAAGAUCCAAAUUUCAAAGAUCAAGUCAUUGCUGAAUAAGCAUAUUGACGCAUACAAAACAUUCCCACCAACAGAGCCUAAAAGGACAAAAAGAAGAAGGCUGAUGAAACUCAAGCUCCGCAGAGACAGAAGAAACAGCAAACUGUGACUCUUUUCCUGCUGCAGAUUUGGAUGAUUUCUCCAAACAAUUGCAACAUCCAUGAGCAGUGCUGACUCAACUCAGGCCUAAACUCAUGCAGACCCACAAGGCAGAUGGGCUAUAUAAACGUUUUCGCUUUUCCGUUUACGAUAUAGUCUACUUUGUGCAGAAUGAAUUCUCGUAACCAUAGCACAAGUAGAUGUAGUUAACUUUAAUCUUCAGCAAUCUUUAAUCAGUGUGUAACAUUAGGGAGGACUUGAAAGAGCCACUUUUCGAGGCCACGGAGUACGAUCGAGUGUACAGUGAACAAUGCUAGGGAGAGCUGCCUAUAUGGAAGAGCCCUAAUGUGUAAAAUUAAUUUUAGUAGUGCUAUCCCCAUGUGAUUUUAAUAGCUUUCUAGGAGAAUGACAAAACCCCCCCCCCCAAUCCCCCAAACCA
>cluster97.fasta:8
CCACCAAGGUUGUUCUUACAGGCAACACCAACCAACUUUCGUUUCUUAGAUCUAUCUCAACUAAAAUGUCUGAUAAUGGACCCAAAAUCAGCGAAUGCCCGCAUUACGUUUGGUGGACCUCAGAUCAACUGGCAGUAACCAGAAUGGACGCAGUGGGGCGCGAUCAAAACAACGUCGGCCCCAGGUUUACCCAAUAAUACUGCGUCUUGGUUCACCGCUUCAACAUGGCAAGGAAGACCUAAAUUCCCCCGAGGACAAGGCGUUCCAAUUAACACCAAUAGCAGUCCAGAUGACCAAAUUGGCUACUACCGAAGAGCUACCAGACGAAUCGGUGGUGACGGUAAAAUGAAAGAUCAGUCCAAGAUGGUAUUUCUACUACCUAGGGAACUGGGCCAGAAGCUGGACUUCCCUAUGGUGCUAACAAAGACGGCAUCAUGGGUUGCAACUGAGGGAGCCUUGAAUACCAAAAGAUCUGGCACCCGCAAUCCUGCUAACAAUGCUGCAAUCGUGCUAUUCCAAGGAACAACUAUGCCAAAAGGCUUUACGCAGAAGGAGCAGAGGCGGCAGUCAAGCCUCUCGUUCCUCUCACGGUCGCAACAGUUAAGAAAUUCAACUCCAGGCAGCAGUAGGGGAACUUUCCUGCUAGAAUGCUGGCAAUGGCGGGAUGCUGCUCUUGCUUUGCUGCUGCUUGACAGAUUGAACCAGCUUGAGACAAAAUGUCUGGUAAAGGCCAACAACAACAAGGCCAAACUGUCUAAGAAAUUGCUGCUGAGGCUUAAGAAGCUCGGCAAAACGUCUGCCACUAAAGCAUACAAUGUAACAAGCUUCGGCAGACGUGGUCCAGAACAAACCCAAGGAAAUUUUGGGGACCAGGAACUAAUCAGACAAGGAACUGAUUACAAACGGCCGCAAAUUGCACAAUUUGCCCCAGCGUUCAGCGUUUUCGGAAUGUCGCGCUGGCAUGGAAGUCACACUCGGGAACGUGGUUGACCUACACAGGUGCCAUCAAAUUGGAUGACAAAGAUCCAAAUUUAAAGAUCAAGUCAUUUGCUGAAUAAGCAUAUUGACGCAUACAAAACACCCACCAACAGAGCCUAAAAGAAAACAGAAGAAGGCUGAUGAAACUCAAGCCUUACCGCAGACAGAAGAAACAGCAAACUGUGACUCUUUCCUGCUGCAGAUUUGGAUGAUUUCCAAACAAUUGCAACAAUCCAUGAGCAGUGCUGACUCAACUCAGGCCUAAACUCAUGCAGACAAAGGCAGAUGGGCUAUAUAAACGUUUCGUUUCCGUUUACGAUAGUCUACUUUGUGCAGAAUGAAUUCCGUAACUAUAGCACAAGUAGAUGUAGUUAACUUUAAUCUUUCAGCAAUUUAAUCAGUGUAUUGGGAGGACUUGAAAGAGCCACCACAUUUCACCGAGGCCACGCGGAGUACGAAUGAGUGUACAGUGAACAAUGCUAUGAGGAGAGCUGCCUAUAUGGAAGAGCCCUAAUGUGUAAAAUUAAUUUUAGUAGUGCUAUCCCCGUGAUUUUAAUAGCUUAGGAGAAUGACAAAAU
>cluster804.fasta:8
CCUCCCAGGUAACAAACCAACCAACUCUUAUGGAUUUGUUCACGAACUAAUUUACUUUAAUUUUAGCCAUGGCAUACUAUUACCGUUGAAGAGCUUAAAAAGCAACUAUGAACCUAUAAUUGGUUUUCCUGAUUUAGCUCUACAAUUUGCCUAUAUAGGUUUUUGAAUUUUUUUUUCUCUGGCUGUUAUGGCCAGUAACUUUAGCUUGUUUGUGCCAGAAUAAUUGUACCGGUGGUUGCUAUCGCAAUGGCUUGUCUGUAGGCUUGAUGUGGCUCAGCUACUUCAUUGCUUUAGACUGUUUGCGCGUAUCCAUGUGGUCAUCAACUUCAAAACUAUCAACUUAUCCACUCCAUGGCACUAUUUCCAGACCGCUUCUGAAAGUGAACUGUAAUCGGAGCUGUGAUCCUUCCUUCGUAUUGCUGGUCUAGCUGCCUAAAGAAAUCACUGUUGUUAACGCUUCUUAUUACAAAUUGGGAGCUUGAAGUGGAAGGUGACCCAUUCCAGUAGCAGUGACAAUAUUGCUUGCUUGUACAGUAAGUGACAUAGAUGUUCUAUCCUGUUCAGGUUACUAUAGCAGUAUUACUAAUUAUUAUGAGGAAAAGUUCCAUUUGGAAUCUUGAUUAUAUCAAACCUCAUAUUCUCAAUUAGAUGAAGAGGAUUGAUUAAACGAACAUGAAAUAUUUUUGGCAUUGAUACGCUACCUGGAUUUAUCACUACUACAACAGUACUUUUCCUCUAGCUGAUAACAAAUUUGCACUGACUUGCUUUACCUGACGGCGUAAACAAGUACGUGCCAGAUCAGUUUAAGUCAAGAACUUCUCUCCAAUUUUGUUGCGGCAAUAGUGUUUAUCUUUGCUCACAUCAGUAGAUAAUUGACUUCUAUUGUGCUGGUUUUAAUUAUGCUUAUUAUCUUUUGUCAACUGUAGCUGUUUCACCAAGAUGAUGACUUCGUCCUUUCUAUUCAUUGUGCGUGGAUGAGGCUGGUUCUAAAUCACCCAUUCAGUACAUCGAUAUCGGUAAUUUUCCUGUUUACCUUCAAUUAAUUGGACUUUUAGCAUGAUGUCUAAACGAACAAACUAAAAUGUCUGAUAAUGGACCCCAAAAUCAGCGAAAUGCACCCCGCAUACGUUUGGUGGACCCCAGAUUCAACUGGCAGUAACAAGAAUGGAGAACCAGUGGGGCGCGAUCAAAACAACGUCGGCCCCAAGGUUUACCAAAAUAUCGCUGGUUUCGCUCACUCCAAUUAACACCAAUUCCAGAUGACCAAAUGGGCUACCGAUGACGGUAAAUAAAAAUGUCCAAGAUGGAACUGGGGCAGGAGCUGGACUUCAAAGACGGCUCAAGGGAGCCUUGAAAUACAACUAGCACCCGCAAUCCUUCAACAAGGCGCAGUCAAGUUCCUCAUCACGUAGUCGCAACAGGGACUUCUCCUGCUAGAAUGGCUGGCAAUGGCGGUGAUGUGCUUUCUGCUCUGCUGCUGCUUGACAGAUUGAACCAGCUUGAGAGCAAAAUGUCUGGUAAAGGCCAACAACAACAAGGCCAAACUGUCACUAAGAAUUGCUGCUGAGCUCUAAGAAGCCUGGCAAACGUCUGCCAUAAGCAUACAAUGUAACCAAAGCUGCAGACGUGGUCCAGAACAAACCAAGGAAUUUUGGGGCCGGAACUAAUCAGACAAGGAACUGACUAAAAGUCUCUAAUUGCACUUUGCCCCAGCGUUUCAGCGUUUUCGGAAUGUCGCGCAUUGGCAUGGAAAACUUCGGGAACGUGGUUGACCUACACAGGUGCCAUCAAAUUGGAUGACAAAGAUCCAAAUUUUCAAAGAUCAAGUCAUUGCUGAAUAAGCAUUGACGCAUACAAAACAUUCCCACCAACAGAGCCUAAAAAGGACAAGAAGAAGGCUGAUGAAACAAGCCUUCUCAGAGACAGAAGAAACAGCAAACUGUCUAUCUUCCUGCUGCAGAUUUGGAUGAUUUCCAAACAAUUGCAACAAUCCAAGAGUGCUGACUCAACUCAGGCCUAAACUCAUGCAGACUUUAAGGCAGAUGGGCUAUAAACGUUCGCUUCCGUUACGAUAUAGUACAUUCUUGUGCAGAAUGAAUUUCGUAACCAUAGCACAGUAGAUGUAGUUAACUUUAAUCUCAUAGCAAUCUUUUAAUCAGUGUGUAACAUAGGAGGACUUGAAAGAGCCACCACAUUUCAUGCCCGCGCCGAGUACGAUCGUCAGUGAACAAUGCUCGAAGAGAGAGCUGCCUAUAUGGAAGAGCCCUAAUGUGUAAAAUUAAUUUAGUAGUGCUAUCCCCAUGUGAUUUUAAUAGCUUUAGGAGAAUGACAAAA
>cluster613.fasta:8
AUUCCCAGGUAACAACCAACCAUUUUCGAUUCUGUAGAUCUGUUCUCUAAACGAACAAACUAAAAUGUCUGAUAAUGGACCCCAAAAUCAGCGAAUGCACCCCGCAUUACGUUUGGUGGACCUCAGAUUCAACUGGCAGUAACCAGAAUAGAGAACGCAGUGGGCGCGAUCAAAACAACGUCGGCCCCAAGGUUUACCCAAUAAUACUGCGUCUUGGUUCACCGCUCUCAUCUGGCAAGGAAGACCUUAAAUUCCCUCGAGGACAAGGCGUUCCAAUUAACACCAAUAGCAGUCCAGAUGACCAAUUGGCUACUACCGAAGAGCUACCAGACGAAUUCUCGUGGUGGUGACGGUAAAUGAAAGAUCUCAGUCCAAGAUGGUAUUUCUCUACCUAGGAACUGGGCCAGAAGCUGGACUUCCCUAUGGUGCUAACAAAGACGGCAUCAUAUGGGUUGCAACUGAGGGAGCCUUGAAUACACCAAAAGAUCACUGGCACCCGCAAUCCUGCUAACAAUGCUGCAAUCGUGCAACUUCCAAGGAACAACAUUGCCAAAGGCUUCUACGCAGAAGGGAGCAGAGGCGGCAGUCAAGCCUCUUCUCGUUCCAUCACGUAGUCGCAACAGUUUAAGAAAUCAACUCCAGGCAGCAGUAGGACUUCCCUGCUAGAAUGGCUGGCAAUGGCGGUGAUGCUGCUUUGCUUUGCUGCUGCUUGACAGAUUGAACCAGCUUGAGAGCAAAAUGUCUGGUAAAGGCCAACAACAACAAGGCCAAACUGUCACUAAGAAUCUGCUGCUGAGGCUUCUAAGAAGCUGGCAAAAACGUACUGCCACUAAAGCAUACAAUGUAACACAAGCUUUCGGCAGACGUGGUCCAGAACAAACCCAAGGAAAUUUGGGGACCAGGAACUAAUCAGACAAGGAACUGAUUACAAACAUGCCGCAAAUUGCACAAUUUGCCCCAGCGCUUCAGCUUCGGAAUGUCGCGCAUUGGCAGAGCACACUCGGGAACGUGGUUGACCUACACAGGUGCCAUCAAAUUGGAUGACAAAGAUCCAAAUUUCAAAGAUCAGUCAUUUGCUGAAUAAGCAUAUUGACGCAUACAAACAUUCCCACCAACAGAGCCUAAAAGAAAAAAGAAGAAGGCUGAUGAAACUCAAGCCACCGCAGAGACAGAAGAAACAGCAAACUGUGACUUUUUCCUGCUGAAGAUUUGGAUGAUUCUCCAAACAAUUGCAACAAAUCCAGAGCAGUGCUGACUCAACAGGCCUAAACUCAUGCAGACAUAAAGGCAGAUGGGCUAUAAACGUUGCUUUCCGUUUACGAUAUAUAGUCUACUCUGUGCAGAAUGAAUUCUCGUAACCAUAGCACAAGUAGAUGUAGUUAACUUAUCCUAGCAAUCUUUAAUCAGUGUGUAACAUUAGGGAGGACUUGAAAGAGCCACUUUCACCGAGGCCCCGGAGUACGAUCGAGUGUACAGUGAACAAUGCUAGGAGAGCUGCCUAUAUGGAAGAGCCCUAAUGUGUAAAAUUAAUUUUAGUAGUGCUAUCCCCAUGUGAUUUUAAUAGCUUUAGGAGAAUGACAGC
>cluster195.fasta:8
ACAAUUGCAACAAUCCAUGAGCAGUGUGCUCAGCUUCAGGCCUAAACCAUGCAGACACAAGGCAGAUGGGCUAUAAACGUUUUCUUUCCGCUUACGAUAAUAGUCUACUUGUGCAGAAUGAAUCGUAACUCUUUAGCACAAGUAGAUGUAGUUAACUUUAAUCUCACAUAGCAAUCUUUAAUCAGUGUGUAACAUUAGGGAGGACUUGAAAGAGCCACCACAUUACACCGAGGCCACGCGGAGUACGAUCGAGUGUACAGUGAACAAUGCUAGGGAGAGCUGCCUAUAUGGAAGAGCCCUAAUGUGUAAAAUUAAUUUAGUAGUGCUAUCCCAGUGAUUUUAAUAGCUUUAGGAGAAUGACAAAAA
>cluster1452.fasta:8
CCAUUCAAACUACAAAAGAAUUCUUGGAAAGUAGUGUAGAUUAUCACAUAACAACUAUAUCAGGUAGAUUGGAGGAUUAAACAUACAACAAUCGUGAGCGGUGACGGUAAACGAAAGAUCUAUCAUAUAGGUUGCAACUGAGGGAGGCCACGGCAGUUCAAGCCUCUUCUCGUUCCGUUUAAGAAAUAUUCCCUGCUAGAAUGGCUGGCAAUGGCAGAGCUUUCGGCAGACGUGGUCCAGAACAAACCCAAGGAAAUUUUGACCAGGAACUAAUCAGACAAGGAACUGAAAAUUGCACAAUUUGCCCCAGCGCUCGGAUAGAUCAGUAUACAAUGCAACAAUCCAUGAGCAGUGCUGACUCAACUCAGGCCUAAUGUAAAUGAAUUCUCGUAACGCAAUCUUAUCUGUAUAUUAGGAGGACUUGAAAGACCCCGUACAGUGAACAAUGCUGGGAGAGCUGCCUAUAUGGAAGAGCCCUAAUGUGUAAAAUUAAUUUUAGUAGUGCUAUCCCCAUGAUUUUAAUAGCUCUUAGGAGAAUGACAAU
>cluster993.fasta:6
AGUCACUAACUGAGAAUAAAUAUUCUCAAUUAGAUGAAGAGCAACCAAUGGAGAUUGAUUAAACGAACAUGAAAAUUUUUUCUUGGCACUGAUCAACAUCGCUACUUUUGACCUUUAUCACUACCAAGAGUGUGUUAGAGGUACAACAGUACUUUAAAAGAACCCUGCUCUGGAACAACGAGGGCAAUUCACCAUUUCAUCCUCUAGCUGAUAACAAAUUUGCACUGACUUGCUUCUAGCACUCAAUUUGCUUUUGUCCUGACGGCGUAAACACCUAUCAGUACGGCCAGAUCAGUUUCACCUAAACUGUUCAUCAGACAAGAGGAAGUUCAAGAACUCUCAUUUAUUGUUGGGCAAUGUGUUUAUAUUUUGCCUCACACUCUAAAGGAAAAAAAUGAUAACUUCAUUAAUUGACUUUUUGUUUUUAGCCUCUUUGUAUUCUUUUAAUUAUGCUUAUUAUCUUUGUUCACUUGAACUGCAAGAUCAUAUGAAACUUCACGCCUAAACGAACAUGAAAUUUCUUGUUUAGGAAUAUACAACUGUAGCUGCAUUUCACCAAGAAUGUAGUCAUAUUCAUCAUAAGUGCCUUCACUUCUAAAUGGUAUAAGAGUAGGAGCUAGAAAUCAGCCCUUAAUUGAUUGUGCGUGAUGAGGCUGGUUCUAAAUCACCCAUAGUACGAUAUGGUAUUAUACAGUUUCACCUUACAAUUAAUUGCCAGGAACCAAUUGGGUAGUUAGUGCGUUGUUCGUUUAUGAAGACUUUAGAGUAUCAUGAUGUUCGUGUUGUUUUAGAUUCAUCUAAACGAAUAAACUAAAAUGUCUGAUAAUGGACCCCAAAAUCAGCGAAAUGCACCCGCAUUACGUUUGGUGGACCCUCAGAUUAUGGCAGUACCAGAAUAGAGAACGCAGUGGGGCGCGAUCAAAACAACGUCGGCCCAAGGUUUACCCAAUAAGUUGUCGCUCACUCACUGGCAAGGAAGACCUUAAAUUCCCUGCUCCAUACACCAGUCCAGAUGACCAAAUUGGCUACCGAAGAGCUACCAGACGAAUUUCGUGGUGGUGACGGUAAAUGAAAGAUUCCAAGAUGGUAUUUACUACCUAGGAACUGGGCCAGAAGUGGACCCCUAUGGUGCUAACAAAGACGGCAUCAUAUGGGUUGCAACUGAGGGAGCCUUGAAUACACCAAUUGGCACCCGCAACAACAAUGCUGCAAUCGUGCUACAACUUCCUCAAGGAACAACUAUUGCCAAAAGGCUUCAGAAGGGAGCAGGGCAGUCAAGCCUCUUCUCCACGUAGUCGCAACAGUUAAGAAAUUCACCAGGCGCGUAGGAACUUCUCUUAAUUGGCUGGCAAUGGCGGUGAUGCUGCUCUGUCUGUGCUGCUUGACAGAUUGAACCAGCUUGAGAGCAAAAUGUCUGGUAAGGCCAACAACAACAAGGCCAAACUGUCACUAAGAAUUGCUGCUGAGGCUUUAAGAAGCCUCGGCAAAAACGUACUGCCACUAAAGCAAUGUAACAAUUGCAGACGUGGUCCAGAACAAACCCCAAAUUGGGCAGGAACUAAUCAGACAAGGAACUGAUAAAUGGCCGCAAAUUGCACAGUUUGCCCCAGCGCCAGCGUUGAAUGUCGCGCAUUGGCUGGAAGUCACACCUUCGGGAACUGGUUGACCUACACGGUAAUAUGAAAGAUCCAAAUUCAAAGUCAUGUGAAUAAGCAUAUUGACGCAAAAUUCCCACCAACAGAGCCUAAAAAAGACAAAAAGAAGAAGGCUGAUGAAACUCAAGCCUACCGCAGAGACAGAAGAACAGCAAACUGUGACUCUUCCAGAUUUGGAUGAUUUCCAAACAAUGCAACAAUCCAUGAGCAGUGCUGACUCAACUCAGGCAACAUGAGACACAAGGCAGAUGGGCUAUAUAAACGUUUCGCUUUCCGUUUAGAUAUAGUCUACUCUCAGAAUGAAUUCUCGUAACAUAGCACAAAAAGUAGAUGUGUAUUUAAUCUCAGCAAUUUUAAUCAGUGUGUAACAUUAGGAGGACUUGAAAGAGCCACAUUUCGAGGCGCAGAGUACGAUCGAGUGUACAGUGAACAUCUGGAGAGCUGCCUAUGGAAGAGCCCUAAUGUGUAAAUAUUUAGUGCUAUCCCUUUAAUAGCUUCUAAGGAGAAUGACAAAAAU
>cluster90.fasta:6
UUCGAAACACUACUUCGUUUUAGAUUCUCUAAACGAAAAAAUGUCUGAUAAUGGACCCAAAAUCGGAAUGCACCCCGCAUUACGUUUGGCCAGAUUGAACAAGGGGAACAACCCAAAAUAAUACUGCGUCUUGGUUCCUCUCAUGCAAGGAAGACCUUAAAUUCCCUUGAGAGGCGUUCCAAUUAACACCAAUGAGUCCAGAUGACCAAAUUGCGAAGAGCUACCAGACGAAUUCGUGGUGGUGACGGUAAAGAAAGAUCGAUUAUACCUAGGAACUGCAGAAGCUGGACUCCCUAUGGUGCUAACAAGACGGCAUAGGGUUGAACUGAGGGAGCCUAAUACACCAAAAGACCCUCUUAUAAUCGUGCUCCAAGGAACACAAGUUUCAAGGGGGCGCUCCGUCCCUCACGUAGUCGAUUUAAAAACCCAGGCGCAGUAGGGAACUUUCAUGGCAAUGGCGGUGAUGCUGCUCUUGCUUGCUGUGCUUGACAGAUUGAACCGUGAGAGAAUUCUGGUAAGCACAACAACAAGGCCAAACUGUCACUAAGAAAUCGUGCUGAGUCUAAGAAGCGGCAAAACGUACUGCCACUAAGCAUACAAUGUAACAUGAGACGUGGUCCAGAACCCGGAUUGGGCAGGAACUAAUCAGACAAGAACUGAUUACAAGCCGCAAAUUGCACAAUUUGCCCCAGCUUUUUCGAAUCGAUGUGGAAGUCACUCGGAACGUGGUUGACCUACACAGGUGCCAUCAAAUUGGAUGACAAAGAUCCAAAUUUAAAGAUCGUCAUUAAUAAGCAUUGACGCAUCAAACCAGAAAGGACAAAAAGAAGAAGGCUGAUGAAACUCAAGCCUCAAGAGACAGAAGAAACAGCAAACUGUGACUUUUUCCUGCUGCAGAUUUGGAUGAUUUCUCCAAACAAUAUGCAGUGCUGACUCAGCAAACUCAUGAAAUAAGGCAGAUGGGCUAUAUAAACGUUUCGUUUCUACGAUAUAGUCUACUUCAGAAUAUACAUAGCACAAGUAGAUGUAGUUAACUUUUCCAAAAUCUUUAAUCAGUGUGUAACAUUUGGGAACCACAUUUCUAGGCCACCGGAGUACGAUCGAGUGUCAGUGAACAAUGCUAGGAGAGCUGCCUAUAUGGAAGAGCCCUAAUGUGUAAAAUUAAUUUAGUAGUGCUAUCCCACUGUGAUUUUAAUAGCUUCUUAGGAGAAUGACAGCA
>cluster904.fasta:6
AUACCUAGGAACUGGGCAGAAGCUGGACUUCCCUAUGGUGCUAACAAAAGACGGCAUCAUAUGGGUUGCAACUGAGGGAGCCCUGAAUACACCAAAGACAUUGGCACCCGCAAUCCUGCUAACAAUGCUGCAAUCGUGCUACAACUUCCAAGGACAACUAUUGCCAAAAGGCUUUACGCAGAAAGGAGCAGAGGCGGCAGUCAAGCCUUCUCGUUCCUCAUCACGUAGUCGCAACAGUUUAAGAAAUUCAACUCCAGGCAGCAGUAGGGGAACUCACCCUGCUAGAAAUGGCUGGCAAUGGCGGUGAUGCUGCUCUUGCUUUUGCUGCUUGACAGAUUGAACCAGCUUGAGAGCAAAAUGUCUGGUAAAGGCCAACAACAACAAGGCCAAACUGUCACUAAGAAAUCUGCUGCUGAGGCUUCUAAGAAGCCUGGCAAAACGUACUGCCACUAAAGCAUACAAUGUAACACAAGCUUUCGGCAGACGUGGUCCAGAACAAACCCAAGGAAAUUUUGGGGACCGGAACUAAUCAGACAAGGAACUGAUUACAACAUUGGCCGCAAAUUGCACAAUUUGCCCCAGCGUUCACAGCGUUUCGGAAUGUCGCGCUGGCAUGGAAGUCACACCUUGGAACGUGUUGACCUACACAGGUGCCAUCAAAUUGGAUGACAAAGAUCCAAAUUCAAAGAUCAAGUCAUUUUGCUGAAUAAGCAUUGACGCAUACAAAAAACCCCCAACAGAGCCUAAAAAGGACAAAAGAAGAAGGCUGAUGAAACUCAAGCCUUAGAGACAGAAGAAACAGCAAACUGUGACUCUUUCCCUGCUGCAGAUUUGGAUGAUUUUCCAAACAAUUGCAACAAUCCGAGCAGUGCUGACUCAACCAGGCCUAAACUCAUGCAGACCAAUAAGGCAGAUGGGCUAUAUAAACGUUUUCGCUUUUCCGUUUACGAUAGUACAUUUUUGUGCAGAAUGAAUAUCGUAACUACAUAGCACAAGUAGAUGUAGUUAACUUAAUCUCAUAGCAAUCUUUAAUCAGUGUGUAUAGGAGGACUUGAAAGAGCCCCACAUUUUCAAGGCCACGCGGAGUACGAUCGAGUGUACAGUGAACAAUGCUAAGAGAGCUGCCUAUAUGGAAGAGCCCUAAUGUGUAAAAUUAAUUUUAGUAGUGCUAUCCCCAUGUGAUUUUAAUAGCUUCUUAGGAGAAUGACAAAAAAAAUAAU
>cluster85.fasta:6
ACUUCAAACAACCACUUCUGUUUUCUAAACGAACUUUCAACUCAUGCCAUGCAGGUGACAGGUUUUACAGUCGCUACAGGAUUGGCAUAAACAGACCAUUCCAGUAGAAUUUGCUAUGAUAUUUUAGUUCUAGAUAUUAUUGUUUUGGAAAUCUUGAUUACAUCAACAAUAAAAUAAGUCACUAACUGAGAAUAAUCAAUUAGAUGAAGAGCAACCAAUGAGAUUGAUUAAACGACAUGAUAUUUUUGGCACUGAUAACACUCGCAUUGUGAGCUUCUACCAGAGUGUGUUGAGGUACAACAGUACUUUAAAAGAACCUUAGAUUCACCAUUCUAGUGAUAACAAAUUGCACUGACUUGCUUAGCACUCAAUUGCUUUGCUUGUCCUGAGUAAACACGUAUCAGUACGUGCCAGAUCAGUCUUCACCUAAACUGUUCAAAAGACUUCUCAUUUUAUUGUGCGGCAAUAGUGUUUAUAACACUUUUACAUCAAAAGAAAGACAGAAUGAUUGAACUUUCAUUAAUUGACUUUAUUUGUGUUUUUAGCCUUUUAUUUUUUAUUUAUUUGUUCACUUGAACUGCAAGAUCAAUGUCACGCCUAACGAACAUGAAUUUUUUGAUACAACUGUAUGCAUUUCCAAGAAUGUAGUUUACGUAUGUACUCAACAACCAUAUGUAGUUGAUGACCGUCCUAUAUUAUAUAUAGAGUAGGAGCUAGAAAAUCAGCACUAUAGUGGAGAGGCUGGUCUAAAUCACCCAUAUCGAUAUCGGUAAUUAUACAGUUCCUUCUUACAAUUAAUUGCCAGGAACCUAAAUUGGGUAGUCUGGCUGUUCGUCAUUGAGUAUCAUGACGUCGUGUUGUUUAGAUUUAAACGAACAAACUAAAAGUCUGAUAGCCCAAAGAAAUGCACCCGCAUUACGUUUGGUGGCCAGAUUAUGGCAGUAACCGAAUGAGAACGCAGUGGGGCGCGAUCAAAACAACGUCGGCCCCAAGGUUUACCAAUAAUACUGCGUCUUUUCCCUCAAUGAGACUUAAACCAGGACAAGGCGUUCCAAUUAACCAAUAGCAGUCCAGAUGACCAAAUUGGCUACUACCGAAGAUACCAGACGAAUCGUGGUGGUGACGGUAAAUGAAAGAUUCAGUCCAAGAUGGUAUCCCCAGGAACUGGCCAGAAGCUGGACUUCCCUAUGGUGCAAAAGAGGCAUGGUGCAACUGAGAAAAGAUUACCGCAAUCCAAUGCUGCAAUUCAACUUCAAUAUUGCCAAAGGCUUUAGCAGAAGGAGCGAGGCGAGCCUCUCGUCCUCAUCACGUAGUCGCAACAGUUAAAUUCAGAGGGAACUUCUGUGGCGGGUGUUUUUUGCUGCUGCUACAGCUAGAGCAAAUGUCUAAAGGCCAACAACAACAAGGCCAAACUGUCACUAAGAAUGUGGUUAGCGCAAAAACUGCCACUAAAGCAUACAAUGAACAUUCGCAGACGUGGUCCAGAACAAACCCAAGGAAAUUUGGGACAGGAACUAAUCAGACAAGGAUCAAACGCCGCAAAUUGCAUCCGCUCAGCGUUCGGAAUGUGCGCAUUGGCAGAAGUCACACCGGGAACGUGGUUGACCUCAGGUGCCAUCAAUUGGAUGACAAAGAUCCAAUUCAAGUGUGAAUAAGCAUUGACGCAUACAAAACCACCAACAGAGCCUAAAAAGGACAAAAAGAAGAAGGCUGAUGAAAAGCCACCAGAGACAGAAGAAACAGCAAACUGUGACUCUUUCCUGCUGCAGAUUUGGAUGAUUUUCCAAACAAUUGCAACAAUCCAUGAGCAGUGCUGACUCAACUCAGGCCUAAACUCAUGCAGACAUUAAGGCAGAUGGGCUAUAUAAACGUUUUCGCUUUCCGUUUACGAUAUAUAGUUUACUCUUGUGCAGAAUGAAUUCUCGUAACUACAGCACAAGUAGAUGUAGUUAACUUUAAUCCUUUAGCAAUCUUUAAUCAGUGUGUAACAUUGGGAGGACUUGAAAGAGCCACCACAUUUCUCGAGGCCACGCGGAGUACGAUGAGUGUACAGUGAACAAUGCUAGGGAGAGCUGCCUAUAAGGAAGAAGAGCCUAAUGUGUAAAAUUAAUUUUAGUAGUGUUAUCCCCAUGUGAUUUUAUAGCUUUUAGGAGAAUGACAAAAAUCCCCCCUUUAUUUAUAUUAUCCCAUACCA
>cluster600.fasta:6
AUACCUUCCCAGGUAACAAACCAUACCACUUCAUUUUAUCUGUUUAAACGACAUGAAAUUUUCUUCUUGACCAAUACAUUCGCUACUUGUGAGCUUUUACCAAGAGUGUGUUAGAGGUAAUAAAGAACCUUGCUUUCUGGAACAUCAGGGCAAUUCCUUCAUCCUUAGCUGAUAACAAAUUUGCACUGACUUGCUUUAGCACUCAAUUUGCUUUUGCUUGUCCUGACGGCGUAAAUAUCAGUUACGUGCCAGAUCAGUUCACCUAAACUGUUUUCAGACAAGAAGUUCAAGAACUUUACUUUCCAAUUUAUUGUUGCGGCAAUAGUGUUUAUAUCUUCAAAAGACAGAAUGAUUGAACUUUCAUUAAUUGACUUCUAUUUGUGCUUUUUAGCCUUUGCUAUUCCUUGUUUUAUGUAUUAUCUUUUGUUCACUUGAACUGCAAGAUCAAUGAAACUUGCAGCCUAAACGAACAUGAAAUUUUUUAAUCAUCACAACUGUAGCUGCUCAAGAAUAGUUUCAAUGUACUCAACAUCAACCAUAUGUAGUUGAUGACUGUGUCCUAUUCACUUCUAUUCUAAAUGGUAUAUUAGAGAGGAGCUAGAAAAUCAGCCUAAUUGAAUGCGUGGAUGAGGCUGGUUCUAAUACCCAUCAGUACAUCGAUAUCGGUAAUUAUACAGUUCCCUGUUUACCUUACAAUUAAUUGCCAGGAACCAAAUUGGGUAGUUUGUAGUGCGUUGUUCGUUAUGAAGACUUUAGAGUAUCAUGAGUUCGUGUUGUUUUAGAUUUCAUCUAAACGAACAAACUAAAAUGUCUGAUAAUGGACCCCAAAAUCAGCGAAACCCCGCAUUACGUUUGGUGGACCUCAGAUUCAACUGGAUACAGAAUGAGAACAGUGGGCGCGAUCAAACAACGUCGGCCCCAAGUUUACCCAAUAAUACUGCGUCUUGGUUCACCGCUCCAUUGGCAAGGAAGACCUUAAUUCCCGAGGACAAGGCGUUUCCAAUUAACACCAAUAGUCCAGAUGACCAAAUUGGCUACCGAAGAGCUACCAGACGAAUUCGUGGUGGUGACGGUAAAUGAAAGAUCUCAGUCCAAGAUGGUAUUUCUGAAUGGGCCAGAAUGGAUCCCUAUAACAAAGACGGCAUGGGUUGCAACUGAGGAGCCUUGAAUACCCAAAUUUGGCACCCGCAAUCCUGCAACAAUGCUGCAAUCGGCUACAACUCCAAGGAACAUAUUGCCAAAGUUCAGAAAGAGAGGCGGCAGUCAAGCCUCCUGUUCCUCAUCAAGUCGCAACAGUUUAAGAAAUUCAUCCAGGCAGCAGUAGGGGAACUUCCAGAAUGGCGCAAUGGCGGUGAUGCUGCUCUUGCUUUGCUGCUUGACAGAUUGAACCGUGAGAGCAAAAUGUCUGGUAAAGGCCAACAACAACAAGGCCAAACUGUCACUAAGAAUUGUGUGAGGCUUAGAAGCCUCGGCAAAACGUCUGCCAUCAAUGUAACACAAGCUUUCAGACGUGGUCCAGAACAAACCCAAAUUUUGGGCGGAACUAAUCAGACAAGGAACUGAUUACAAACAUUGGCCGCAAAUUGCACUGUUUGCCCCAGCUUCAGCGUUUUCGGAAUGUCGCUGGCAUGGAAGUCCUGAACGUGGUUGACCUACACGGUGCCAUCAAUUGGAUGACAAAGAUCCAAAUUCAAAGAUCAAGUUUGCUGAAUAAGCAUUGACGCAUACAAAACUCCAACAGAGCCUAAAAAGGACAAAAAGAAGAAGGCUGAUGAAACAAGCCUUCAGAGACAGAAGAAACAGCAAACUGUGACUCUUUUUCCUGCUGCAGAUUUGGAUGAUUUCUCCAAACAAUUGCAACAAUCGAGCAGUGCUGACUCAACUCAGGCCUAAACUCAUGCAGACCAUAAGGCAGAUGGGCUAUAUAAAUUUUCUUUCCGUCUACGAUAUUAGUCUACUCUUGUGCAGAAUGAAUCCCGUAACUACAUAGCACAAGUAGAUGUAGUUAACUUAAUCUCACAUAGCAAUCUUUAAUUAGUGUGUAACAUUAGGACUUGAAAGAGCCACCACAUUUCACCGAGGCCACGGAGUACGAUCGAGUGUACAGUGAACAAUGCUAGAGAGCUGCCUAUAUGGAAGAGCCCUUAUGUGUAAAAUUAAUUUUAGUAGUGCUAUCCCCAUGUGAUUUAAUAGCUUAGGAGAAUGACAACACCCCCCCUCAAUCCACAUUUCAACCCCCAA
>cluster573.fasta:6
AUACCUUCCCAGGUAACAAACCAUCAACUUCGAUCUGUAGAUCUGUUCUUAAACGAACAAUAGUCUUUUGACCAAUGUGCCCUACGGACUAACUAAAAGAACGGCAAUUAUGCCAGUUCUAUCUUUUCUUCUGCAGAAAUUAUCCGGGAGUCUAGUAUGCAUGCUUCGAAGUCUGAUAAUAAGCCCAGUAUUACACUGAAGGCGUCUUCUGUUAAGACCAUCAUGGGUGACAUAGGAAAAGUCCACCUUUAAAUGAGUGCAUUCCUCGCACAGUACAAAACAGCAUGAGUAUUUUCUCACAAGUCAAGUUAUUAUCAGGCUAGGAUUUCUUAUGUGCUGCUUUUCCUUUCAACACUAAAAUUCUGGUAAAGGCCAACAACAACAAGGCCAAACUGUUUAAAGAAUUGCUGCUGAGGCUUCUAAGAAGCCUGGGCAAAACGUACUGCCACUAAAGCAUACAAUGUAACAAGCUUUCUGCAGACGUGGUCCAGAACAAACUCCAAGGAAAAUCGGGACCAGGAACUAAUCAGACAAGGAACUGAUUACAAACAUUGGCCGCAAAUUGCACAAUUUCGCCCCAGCGUUUCAGCGUUUUCGGAAUGUCGCGCAUUGUCAAGUACACUUUAGUUGGUUGACCUACACGGUGCCAUCAAAUUGGAUGACAAAGAUCCAAAUUCAAAGAUCGUUUUGCUGAAUAAGCAUUGACGCAUACAAAAUCCACAGAGCCUAAAAACAUCAAGAAGAAGGCUUGAUGAAACUCUAGCACUUUUAGAGACAGAAGAAACAGCAAACUGUGACUUCUUUUCCUGCUGAGAUUUGGAUGAUUUUCCAAACAAUUGCAACAAUCCAUGAGCAGUGCUGACUCAACUCAGGCCUAAACUCAUGCAGUCCAAAGGCAGAUGGGCUACUAUACGUUCGUUUUCCGUUUACGAAUAUAUAGUCUACUCUGUUCAGAAUGAAUUUCGUAAUAUGCACAAGUAGAUGUAGUUAACUUUAAUCUCACAUAGCAAUUCAAUAGUGUAACAUUAGAGGACUGAAAGAGCCAUCAAUACUAGGCCACCGGAGUACGAUCGAGUGUACAGUGAACAAUGCUACAGGGAGAGCUGCCUAUAUGGAAGAGCCCUAAUGUGAAAAAUAAUUUAGUAGUGCUAUCCCCAUGUGAUUUAAUGCUUCUUAGGAGAAUGACAAAAAAAAAUACCCCCACCUACACACAACAUACUAUCAAACCUCCUCCACUUCCACUU
>cluster459.fasta:6
ACUUCCGAAACAACCAACUUUUCGAUCUUUUAAACGAAAACUAAAAUGUCUGAUAAUGGACCCAAAAUCAGCGAAAUGCACCCCGCAUUACGUUGGUGGACCUCAGAUUCAACUGGCAGUAACCAGAAUGGAACGCAGUGGGGCGCGAUCAAAACGCCCAGGUUUCAAGUUUUCACCGCUCAACAUGGCAAGGAAGACCUUAAAUCCGAGGACAAGGCGUUCCAAUUAACACCAAUAGCAGUCCAGAUGACCAAAUUGGCACAAGAAUACCAGACGAAUCGUGGUGGAAAAGAUCUCAGUCCAAGAUGGUAUUUACUACCUAGGAACUGGGCCAGAAGCUGGACUUCCCUAUGGUCAACAAAGACGGCAUCAUAUGGGUUGCAACUGAGGAGCCUUUGAAUACACCAAGAUCCCAAUCCUGCUAACAAUGCUGCAAUCGUGUACUAAUGCCAAAAGUUCAGAGAGAGGCGGCAGUCAAGCCUCUUCUCUUCCUCAUCACGUAGUCGCAACAGUUUAAGAAUCGCGAGGGAUCUCCUGCAUGGCAAUGCGUGAUGCUGCUCUGUUGCUGCUGUUGACAGAUUGAACCAGCUUGAGAGCAAAAUGUCUGAAGCCAACAACAAGGCCAAACUGUCAAAUUGUGCUGGUUAGAAGCCUGGCAAAACGUACUGCCACUAAAGCAUCAAUGUAACACAAGCUUCGGCAGACGUGGUCCAGAACAAACCCAAGGAAAUUUUGGGACCAGGAACUAAUCAGACAAGGAACUGAUUACAAACAUUGGCCGCAAAUUGCACAAUUUGCCCCAGCGUUCAGCGUUCUUCGGAAUGUCGCGCAUUGGCAUGGAAGUUCACACCUUCGGGAACGUGGUUGACCUACACAGGUGCCAUCAAAUUGGAUGACAAAGAUCCAAAUUCAAAGAUCAAGUCAUUUUGCUGAAUAAGCAUUGACGCAUACAAAACAUUCCCACCAACAGAGCCUAAAAAGGACAAAAGAAGAAGGCUGAUGAAACUCAAGCCUUCAAGAGACAGAAGAAACAGCAAACUGUGACUCUUUUCCUGCUGCAGAUUUGGAUGAUUUCCAAACAAUUGCAACAAUCCAUGAGCAGUGCUGACUCAACUCAGGCCUAAACAUGCAGACCACUCAAGGCAGAUGGGCUAUAUAAACGUUUCGCUUUUCCGUUUACGAUAUAUAGUCUACUCUUGUGCAGAAUGAAUUCUCGUAACUACAUAGCACAAGUAGAUGUAGUUAACUUUAAUCUAUAGCAAUCUUUAAUCAGUGUGUAACAUUAGGGAGGACUUGAAAGAGCCACCACAUUUCACCGAGGCCACGCAAGAGUACGAUCGAGUGUACAGUGAACAAUGCUAGGGAGAGCUGCCUAUAUGGAAGAGCCCUAAUGUGUAAAAUUAAUUUUAGUAGUGCUAUCCCAUGUGAUUUUAAUAGCUUUUCAGGAGAAUGACAAAAAG
>cluster20.fasta:6
CGACUUUUGCUUCCUGAGAUCUGCAUGAUGAUGGCCCAAAUGUGGCAUCGAACAAUCCCCGACCCAGAGCAGCGCUACUCAACACGGGAAGCUUAAAUCCUCCAAACAAUGCAGAUGCAUGGCUACUCAAGAUGAAGUUCGCAGAAACUGGACUUUCCGUUACAAAAAAGCCAAAAAGGUCUGUGCAGAAGGAAUUCUCGUCUCACAUUAAAACCAGGCAGCAGUAGAACUUUAACUUCACAGGCAAUUUUGGCAUAAUCAGGAACUACUUUAGGGAUUGACUUGGAGACAACCAAUUUUCAAAGGCCAAGCAGAAUAAGCAUCGAGCUACAGAAGAAAAGGCUACAAGCAAGAACGCAAGCUGCGAUUGGAAGACCUCAAAGGCAGCACAGCAUUGAAGCUGUGAAAAUAAUUCUCGUAGUGUACCAUGUAUUAAGUUUGAGGAGAGAAGUGAAAAAUGCUAAAACCUCCUGCAUAUUAUUCUUAUAUAAAUCCAUAUAUAGCCUCUAAAAAAU
>cluster1239.fasta:6
AACCUCCCAGGUAACAAACCAUUAACUUUUGUCUCUGUAGCGCACAUUUAUCUGGUCAGAGUGCAAAUAUCGCUCUUAAACGAACAAACUAAAUGUCUGAUAAUGGACCCCAAAAUCAGCGAAAUGCACCCAUACGUUUGGACCACAUGGCAGUAACCAGAAUGGAGAACGCAGUGGGGCGCGACAUCAAAACAACGUCGGCCCAAGGUUUACCCAAUAUACUGCGUCUCCGCUCUCUCAACAUGGCAAGGAAGACCUUAAAUUCCCCGAGGACAAGGCGUUCCAAUUAACACCAAUAGCAGUCCAGAUGACCAAAUUGGCUACACGAAGAGCUACCAGACGAAUCGUGGUGGUGACGGUAAAAUGAAAGAUUCAGUCCAAGAUGGUAUUUACUACCAGGAACUGGGCCAGAAGCUGACUUCCCUAUGGUGCUAACAAAGACGGCCAUAUGGGUUGCAACUGAGGGAGCCUUGAAUACACCAAAAGAUCACAUUGGCACCCGCAAUCCUGCUAACAAUGCUGCAAUCGUGCUACAACUUCCAAGGAACAACUAUUGCCAAAGUUACGCAGAAGGAGAGGCGGCAGUCAAGCCUCUUCUCGUUCCUCAUCACGUAGUCGCAACAGUUUAAGAAAUUCAACUCAGGCGCAGUAGGACCUCCUGCUAGAAUGGCUGGCAAUGGCAGUGAUGCUGCUCUUGUCUUGCUGCUGCUUGACAGAUUGAACCAGCUUGAGAGCAAAUUCUGGUAAAGGCCAACAACAACAAGGCCAAACUGUCACUGAAUUGCUGCUGAGGCUUCUAAGAAGCUCGGCAAAACGUACUGCCACUAAGCAUACAAUGUAACACAAGCUUUCGGCAGACGUGCCCAGAACAAACCAAGGAAAUUUUGGGGACCAGGAACUAAUCAGACAAGGAACUGAUUACAAUGCCGCAAAUUGCACAAUUUGCCCCAGCGCUUUUUCGGAAUGUCGCGCAUUGGCAUGAUCACACCUGGAGGUUGACCUACACAGGUGCCAUAAAUUGGAUGACAAAGAUACAAAUUAAAAGAAGAAGUAUCUGCUGAAUAAGCAUAUUGACGCAUACAAAAACCCCACCAACAGAGCCUAAAAAGGACAAAAAGAAGAAGGCUGAUGAAACCAAGCCUUCAAGAGACAGAAGAAACAGCAAACUGUGACA
>cluster1120.fasta:6
CUCCCAGGUAACAAACCAACCAUUUCGAUCUCUGAUUUGUUCUCUAAACGAACUUAUGUACUCAUUCGUUAGAAGAGACGGUACGUUAAUAGUUAAUAGCGUUUCUGUGGUAUUCUGUACACUAGCCACAUUUCGUCUCGAUGUGUGCGUACUGCUGCAAUUGGUUGUAAAACCUUCUUUUUACUCGUGUUAAAAUAUUUUCUUGGUCUAAACGAACUAAAUAUUAUUAGUUUUCUGUUUGGAACUUAAUUUGCAUUCCAACGGUACUAACCGUUGAAGAGCUUAAAAUAAGACGUAAUAGGUUUCCUAUUCCUUACAUGAUUUAUUCAAGGAAUAGGUUUUUGUAUAUAAUUAAGUUAAUUCCUGGUUAUGGCCAGUAACUUUAGCUUGUUUGUGCUUGCUGCUGUACAGAAUAAUGCCGGUGAAUUGCUAUAGUCUUGUAGGCUUGAUGUGGCUCUUCAUUGCUUUAUUCGCGUACGCGUUCCAUGUGGUCAUCAAUCCAGAAACUAACAUUCCCCUCCAUGGCACUAUUGCACUCUAGAAAGUGAACUCGUAAUGGUCCUUCGUGGACAUCUUCGUAUUGCUGGACACCAUCAGGACGCUGUACAUCAAGGACCUGCCUAAAGAAAUCACUGUUGCUACAACUUCUUAUUACAAAAUUGGGAGCUGCGUGUAGCAGGUGACUCAGGUUUUUUCAGUCGCUACAGGAUUGGCAACUAAAUUAAACCAGACCAUUCCAGUAAGUGACAAUAUUGCUUUUUGUACAGUACAAGAUGUUUGUUGACUUCAGGUUACUAUAGCAGAGAUUAAUUAUUAUGAGGACUUAAAUUCCAUUUGGAAUCUUGAUUACAUAAACCUCAUAAUUAAAAAUUUACUAAGUCAACUAGAAUAAAUAUUCAAUAGAUGAAGAGCAACCAAUGGAGAUUGAUUAAACGAACAUGAAAAUAUUUUUUCUUGCAUGAUAACACUCUUUGUGAGCUUUAUCACGUGUUAGAGGUACAACAGUACUUUAAAAGAACCUUGCUCUCUGGAACAUAGGCAACUCACUUUCAUCCUCUAGCUGAUAACAAAUUUGCACUGACUUCUUGUACUUGCUGCUUGUCCUGAGGCGUAAACACGUCUAUCAGUUACGUGCCAGAUCCUAAACUGUUAUCAGACAAGAGGAAGUUCAAUUCUCCAAUUUUUAUUGUUGCGGCAAUAGUGUUAUAACACUUUGCUAAAGAAAGACAGAAUGAUUGAACUUCAUUAAUUGAUUUUAUUUGUGCUUUUAGCCUUUUGCUAUUCCUUGUUUAAUUAUGCUUAUUUAUGCAAGAUUAAUGAAACUUUCACGCCUAAACGAACAUGAAAUUUUUUGAACAACUGUAGUUCACCAAGAAUGUAGUUCAAGUUAUGUACUCAACAUCAACCAUAUGUAGCUGUCCUUUUAUGGUAUAGAGUAGGAGCUAGAAAAUCAGCACCUUUAAUUGAAUUGUGCGUGGAUGAGGCUGGUUCUAAAUCACCCAUCAGUACAUCGAUAUCGGUAAUUAUACAGUUUCUUUACAAUUAAUUGCCAGGAACCAAAUUGGGUAGUCUUGUAGUGCGUUGUUCGUCUAUGAAGACUUUUUAGAGUAUCAUGACGUUCGUGUUGUUAAACGAACAAACUAAAAUGUCUGAUAAUGGACCCCAAAAUCAGCGAAAUGCACCCCUUUUGGUGGACCAGAUUCAACUGGCAGUAACCAGAAUGGAGAACGCAGUGGGGCGCGAUCAAACAACGUCGGCCCAAGGUUUACCCAAUAAUACUGCGUCUUGGUUCCCUCAGGCAAGGAAGACCUUAAUUCCCGAAGUCCAAUUAACACCAAUAGCAGUCCAGAGACCAAAUUGGCUACCGAAGAGCUACCAGACGAAUUCGUGGUGGUGACGGUAAAAUGAAAGAUUCAGUCCAAGAUGGUAUUUCUACUACCUAGGAACUGGGCCAGAAGCUGGACCUAUGGUGCUAACAAAGACGGCAUCAUGGGUUGCAACUGAGGCUAAACAAAUCCCGCAAUCCUUACAUAAAUUGCCAAAGGCUUCAGAGCAGAGGCGGCAGUCAAGCCUCUCUCGUUCCUCAUCACGUAGUAUUAAGAAAUACCAGGCAGCAGUAGGGGAACUUCUCCUGCAGAAUGCUGGCAAUGGCGGUGAUGCUGCUUUCUGCUGCUUGACAGAUUGAACCAGCUUGAGAGCAAAAUGUCUGGUAAAGGCCAACAACAACAAGGCCAAACUGUCACUAAGAAUGUGAGGCUUCUAAGAAGCCGGCAAAACGACUGCCACUAAAGCAUACAAUGUAACACAAGCUUCGAGACGUGGUCCAGAACAAACCCAAGGAAAUUUUGGGGACCAGGAACUAAUCAGACAAGGAACUGAUAAAUUGGCCGCAAUUGCACAAUUUGCCCCAGCGUUCAGCGUUCGCGAGUACCUUCGGGAACGUGGUGACCUACUUACAGGUGCCAUCAAAUUGGAUGACAAAGAUCCAAAUUAAAGAUCAAGUCUUAAAAGCAUUGACGCAUACAAAACAUUUCCCCAGAGCCUAAAGGACAAAAGAAGAAGGCUGAUGAAACUAAGCCUCGCAGAGACAGAAGAAACAGCAAACUGUGACUCUUUUCCUGCUGCAGAUUUGGAUGAUUUUCCAAAAUUGCAACAAUCCAUGAGCAGUGCUGACUCAACUCAGGCCUAACAAAAAGGCAGAUGGGCUAUAUAAACGUUUCUCUUCCGUUCUCAUAGUUACUCUUGAAAUCUCGUAACAUAGCACAAGUAGAUGUAGUUAACUUAACAAUUAUCAGUGUGUAACUUGGGAGGACUUGAAAGAGCCACCACAUUUCAGGCCACGCGGAGUACGAUCGAGUGUACAGUGAACAAUGCUAGGGAGAGCUGCCUAUAUAGCUGUAAAUUAAUUUUAGUAGUGCUAUCCCCAUGUGAUUUUAAUAGCUUCUUAGGAGAAUGACAAU
>cluster1079.fasta:6
UUUUAUUUGUUUCUGUUAACUUUUUAUUCUUAAUAAUUUGGAAUCCAACGGUACUAUUACUAUAAAAAGCUCACAAUGAGUAAUAGGUUUCCUAUUCCUUACAUGGAUUUGUUUUACAAUUUGCCUAUGCCACAGGAAUAGGUUUUUGUAUAUAAUUAAGUACCUGGCUGUUAUGGCCAGUAACUUUUUUUGUGCUUGCUGCUGUUUAAAUGUACCGGUGGAAUUGCUAUCGUUUGUAGGCUUGAUGUGGCUCAGCUACUUCAUUGCUUUUUUUGCAGCCUGGUCAUUCAAUCCAGAAAAUCUUUCCCUCCAUGCCAUGACCAGACCGUUCUAGAAAGUGAACUCGUAAUCGGAGCUGUGAUCCUUCGUGGACAUCUUCGUAUUGCUGGACACCACUAGGACGCUGUGACAUCAAGGACCUGCCAAGAAAUCACUGUUGUACAUCACGAACGUUCUUAUUACAAAUUGGGAGCUGGGUGACUCAGGUUUGCAUACAGUCGCUACAGGAUGAAAUUAAACACAGACCAGUAGCAGUGACAAUAUUGCUUUGCUUGUACAGUAAGUGACAAGAUGUUUUUUUCAGGUUACUAUAGCAGAGAUUUAUUAUAGACUUUAAAGUUCCAUUUGGAAUUGUAACAUAAAAUUUAUCUAAGUCAUUAAUAAAUAUUCUCAAUUAGAUGAAGAGCACAGAUUGAUUAAACGAACAUGAAAAUUAUUUUUUUGGUGAUAACACUUGUAACACAAGAGUGUGUUAGAGGUACAACAGUACUUUAAAAGAACCUUGCUUUCUGGAACAUACAGGGCAAUUCACCAUUUCAUCCUCUAGUGAUAACAAAUUUGCACUGACUUGCUUUAGCACUUUAAUUUUUUGUUGUCCUGACGGCGUAAAGUCUAUCGAGCCAGAUCAGUUUCACCUAAACUGUUUCAUCAGACAAGAGGAAGUUCAAGAACUUCUCCAAUUUUUAUUGUUGCGGCAAUAGUGUUUAUAACACUUUGCUCACACUUAGAAAGACAGAAUGAUUGAACUUUCAUAAUUGACUUUUGUGCUUUUUAGCCUUCUGUAUUCCUUGUUUUAAUUUGCUUAUUAUCUUUUGGUUCUCCUUGAACUGCAAGAUCAAAAACUUGUCACGCCUAAACGAACAUGAAAUUUUUGUUUCUGAUCCACGGCCAAAUUCAAUCACAUCAACCAUAUGUAGUUGAUGACCCGUUUUUAAAUGGUAUAUUAGAGUGAAAUCAGCACCUUUAAUUGAAUUGUGCGUGGAUGAGCUGGUUCUAAAUCCUGAUACGGUAAUUUACAGUUUCCUGUUUACCUUUUACAAUUAAUUGCCAGGAACCUAAAUUGGGUAGUCUUGUAGUGCGUUGUUCGUUCUAUGAAGACUUUGAGUAUGAGUUCGUGUUGUUUUAGAUUUCAUCUAAACGAACAAAUUGAUAAUGGACCCAAAUCAGCGAAACCCCGCAUUACGUUGGUGGACCUCAGAUUCAACUGUAACCAGAAUGGAGAACGCAGUGGGGCGCGAUCAAAACAACGCGGCCCCAAGGUUUACCCAAUAAUACUGCGUCUUGGUUCCCCUCAACAUGGGAAGACCUUAAAUUCCCGAGGACAAGGCGUUCCAAUUAACACCAAUAGAGUCCAGAUGACCAAUGACGAGCUACCAGACGAAUUGGUGGUGACGGUAAAAUGAAAGAUUCGUCCAAGAUGGUAUCUACUACCUAGGAACUGGGCCGAAGCUGGACUUCCCUAUGGUGCUAACAAAGACGGCAUCAUAUGGGUUGCAACUGAGGGAGCCUUGAAUACACCAAAAGAUCUUGGCACCCGCAAUCCUGCUAACAAUGCUGCAACAAUCGUGCAACUUCCUCAAGGAACAACAUUGCCAAAAGGCUUUUACGCAGAAGGGAGCAGAGGCGGCAGUUCAAGCCUCUUCUCGUUCCUCAUCACGUAGUCGCAACAGUUUAAGAAAUUCAACUCCAGGCAGCAGUAGGGGAACUCACCCUGCUAGAAUGGCUGGCAAUGGCGGUGAUGCUGCUCUUGCUUUGCUGCUGCUUGACAGAUUGAACCAGCCUGAGAGCAAAAUGUCUGGUAAAGGCCAACAACAACAAGGCCAAACUGUCACUAAGAAUUGCUGCUGAGGCUUCUAAGAAGCCUGGCAAAACGUACUGCCACUAAAGCAUACAAUGUAACACAAGCUUUGCAGACGUGGUCCAGAACAAACCCAAGGAAAUUUUGGGGACCAGGAACUAAUCAGACAAGGAACUGAUUACAAACAUUGGCCGCAAAUUGCACAAUUUGCCCCAGCGCUUCAGCGUUCUUCGGAAUGUCGCGCAUUGGCAUGGAAGUCACACCUCGGGAACGUGGUUGACCUACACAGGUGCCAUCAAAUUGGAUGACAAAGAUCCAAAUUCAAAGAUCAAGUCAUUUGCUGAAUAAGCAUAUUGACGCAUACAAAACAUUCCCACCAACAGAGCCUAAAAAGGACAAAAAGAAGAAGGCUGAUGAAACUCAAGCCUUACCGCAGAGACAGAAGAAACAGCAAACUGUGACUCUUUCCUGCUGCAGAUUUGGAUGAUUUCUCCAAACAAUUGCAACAAUCCAUGAGCAGUGCUGACUCAACUCAGGCCUAAACUCAUGCAGACAUACAAGGCAGAUGGGCUAUAUAAACGUUUCGCUUUCCGUUUACGAUAUAUAGUCUACCUUGUGCAGAAUGAAUUCUCGUAACUACAUAGCACAAGUAGAUGUAGUUAACUUUAAUCUACACAGCAAUCUUUAAUCAGUGUGUAACAUUAGGGAGGACUUGAAAGAGCCACCACUUCACCGAGGCCACGCGGAGUACGAUCGAGUGUACAGUGAACAAUGCUCGGGAGAGCUGCCUAUAUGGAAGAGCCUAAUGUGUAAAAUUAAUUUUAGUAGUGCUAUCCCAUGUGAUUUUAAUAGCUUCUUUAGGAGAAUGACAAAAAU
>cluster1065.fasta:6
ACCACUUAAAAAAUUUUAAGAACACUUAAGAACUCUCUGCUUAGAGCAUGAAAAUCACUAGCUAUACAAACUCUGCAACACAAAUGCCGAAGUCUCACAACUGUCAGACAUCCAUUCAAAUUUGCUGUAGCCAAAACGAGUUUGCUAGUGCUAUGUUAAUUAUUUCUUGUUUACAAAAACUCCCCAGACAUGAAAUUCAGGAAAAGUAGCUGCAUCAAGUUAAAGAAGCACAACAAUGUAGUUAUUUCUCUUAUGUUUAAGCAAACUUUAAUCGGACUCCUAAAUCACACAUACUCGGUAAUUAAUCUUCCUUUACAUAUCUUGGAGUGAUCGUUUAAGUUAGAUAUCUGUAUUAAUCAGUGUGUAACAUUGGGAGGACUUGAAAAAGAGCCACCAAAUCACCGAGGCACGCGGAGUACGAUCGAGUGUACAGUGAACAAUGCUAGGGAGAAGCUGCCUAUGGAAGAGCCCUAAUGUGUAAAAUUAAUUUUAGUAGUGCUAUCCCCAUGUGAUUUUAAUAGCUUCUUAGGAGAAUGACAACUCCUACAUUAAUAUUUACACUAAAAAAUGACAUAAU
>cluster1063.fasta:6
UCUUCUCAUAUUUCCUUGUUUAAUUAUGCUUAUUAUUUUGGUCACUUGAACUGCAAGAUCAUAAUGAAACUUGUCCACGCCUAAACGAACAUGAAAUUUCUUGUUUCUAGGAAUCUACAACUGUAGCUGCAUUUCACCAAGAAUGUAGUUUCAAGUAUGUACUCAACAUCAACCAUAUGUAGUUGAUGACCUGUUUCCUCACUACUCUAAAUGGUAUAUUAGAGUAGGAGCUAGAAAUCAGCACCUUAAUUGAAUUGUGCGUGGAUGAGGCUGGUUCUAAAUCACCCAUGUUCGAUAUCGGUAAUUAUACAGUUUCCUGUUACCACAAUUAAUUGCCAGGAACCAAAUUGGGUAGUCUGUGUCUAUGAAGACUUUAGAGUAUCAUGAUGCUGUUGUUUAGAUUUCAUCUAAACGACAAACUAAAAUGUCUGAUAAUGGACCCAAAAUCAGCGAACCAUACGUUGGACCUCAGAUCAUGGCAGUACAGAAUGGAGAGCAGUGGGGCGCGAUCAAAACAACGUCGGCCCCAAGGUUUACCCAAUUACUGCGUUGUUUCCCCAUAUGGCAAGGAAGACCUUAAUCCCGAGGACAAGGCGUUCCAAUUAACACCUAGCAGUCCAGAUGACCAAAUUGGCUACUACCGAAGAGCUACCAGACGAAUCGUGGUGGUGACGGUAAAUGAAAGAUCUCAGUCCAAGAUGGUAUUUCUACUACCUAGGAACUGGGCCAGAAGCUGGACUUCCCUAUGGUGCUAACAAAGACGGCAUAAGGUUGCAACUGAGGCAACACAAAACUUGGCACCCGCAAUCCUGCUAACAAUGCUGCAAUCGUGCAACCUCAAGGAACAACAUUGCCAAAGUACGCAGGCGGGCGGCGUCAAGCCUCUUCUCUCCAUCACGUGGCAACAGUUUAGAUACACUCAGGCGCAGUAGGGAACUUCCUGCUGAAUGGCUGGCAAUGGCGGUGAUGCUGCUCUUUUUGCUGCUGCUUGACAGAUUGAACCAGCUUGAGAGCAAAAUGUCUGGUAAAGGCCAACAACAACAAGGCCAAACUGUCUUAAGAAUCUGCUGCUGAGGCUUUAAGAAGCCUGGCAAAACGUACUGCCACUACGCCGUAACACAAGCUUUCGGCAGACGUGGUCCAGAACAAACCCAAGGAAAUUUUGGGACCAGGAACUAAUCAGACAAGGAACUGAUUACAUUGGCCGCAAAUUGCACAAUUGCCCGCGCUUCAGCGUUUGAAUGCGCUGCAUGGAAGUCACACCUUCGGGAACGUGGUUGACCUACACAGGUGCCAUCAAAUUGGAUGACAAAGAUCCAAAUUCAAAGAUCGUAUUUUGCUGAAUAAGCAUUGACGCAUACAAAACAUUCCCACCAACAGAGCCUAAAAAAAAAAAGGAUGAAACUCCGCAGAGACAGAAGAAACAGCAAACUGUGACUCUUCACCUGCUGCAGAUUUGGAUGAUUUCCAAACAAUGCAACAAUCCAUGAGCAGUGCUGACUCAACUCAGGCCUAAACUCAUGCAGACCAAAGGCAGAUGGGCUAUAAACGUUCUUUCCGUACGAUAUAGUUACUCUGUGCAGAAUGAAUUCGUAACUACAUAGCACAAGUAGAUGUAGUUAACUUUAAUCCCAUAGCAAUCUUUAAUCAGUGUGUAACAUUAGGAGGACUUGAAAGAGCCACCACAUUUCCGAGGCCACGCGGAGGAGUGUACAGUGAACAAUGCUGGGAGAGCUGCCUAUAUGGAAGAGCCCUAAUGUGUAAAUUAAUUUUAGUAGUGCUAUCCCAUGUGAUUUUAAUAGCUUCUAGGAGAAUGACAAAAC
>cluster998.fasta:4
AACCACUGGCAAACACUGCCACUAAGCAUCACAUGUAACAAAGCUUUCGCAGACGUGGUCCAGAACAAACCCAAGGAAUUUGGGACCAGAACUAAUCAGACAGGAACUGAUUAAUGCCGCAAAUUGCCUUCCCCCAGCGCUUCAGCGUUUUCGGAAUGUCGCAUUGGGAGCCACACUGGGAUGGUUGACCUACACAGGUGCCAUCAAAUUGAUGACAAAGAUCCAAAUCAAAGAUAUUGCUGAAUAAGCAUACACAAUUCCCCAAGAGCCUAAAAAAGGACAAAAGAAGAAGGCUGAUGAAUAAGCCAAGAGACAGAAAACAGCAAACUGUGACUUCCAGAUUUGGAUGAUUUCAAAUGCAACGAGCAGUGCCUCAGGCCUAACAUGGUUAAGGCAGAUGGGCUAUAUUCGCUUAAUAGUCUACUUGUGCAGAAUGAAUUCUCGUAACAGCACAAGUAGAUGUAGUAACUUUAAUCACAUAGCUUUAAUCAGUGUGUAACAUUAGGGAGGACUGAAAGAGCCACCAUUUCACCGAGGCCACGCGGAGUACGCAGUGUAGUGAACAAUGCUAGGGAGAGCUGCCUAUGAAGAGCCUAAUGUGUAAAAUUAAUUUUAGUAGUUCCUGAUUUUAAUAGCCAGGGAAUGACAAAA
>cluster997.fasta:4
UACUCGUAAAAUACAUUGUCAUCUGUCUAAACGAACUAAUUUGUGUAUCGCUGCUUAGUUCAGUUAUAAUAACUGUCUUUACAGAAAGACAUGUUUCUUGAGCUUUAGUUCGUCGUGUUGCACGAUAUCAGCCACUUCGUGGUGCAGUAAUGGAGACGUCCUGGUAACGAGAAUCCAAUCAUUGCUUUAAGUCGACGAUCGUACGGCGAGCCUGGAGGGUAUGGGACGUCAACUCUAAGAGGCUUGUGCGAGUAGAAGUGAAGGCGUUUGCCCUUGAACACCUAUGUUACAACUUCGGGCCAAUGCACCUUCAGCUCGAGGAUCCUACCUACACAGGUGCCAUCAAAUUGGAUGACAAAGAUCCAAAUUAGAUCAAGUCAUUUGCUGAAUAUUGACGCAUACAAAACUCCACCAACAGAGCCUAAAAAGAAAAAGAAGAAGGCUGAUGAAACCCGCAGAGACAGAAGAAACAGCAAACUGUGACUCUUCCUGCGCAGAUUUGGAUGAUUUUCCAAACAAUCAACAAUCCAUGAGCAGUGCUGACUCAACUCAGGCCUAAAACAGACCAAAGGCAGAUGGGCUAUAAACGUUUUCGCUUUCCGUAUAUGUCUACUCUGUGCAGAAUGAAUUCUCGUAACUCAUAGCACAAGUAGAUGUAGUUAACUUUACACAUAGCAAUUUUAAUAGUGUGUAACUUAGGGAGGACUUGAAAGAGCCACCACAUUUCAGGCCACGGAGUACGAUGGUCAGUGAACAAUGCUGAGAGCUGCCUAUAUGGAAGAGCCCUAAUGUGUAAAAUUAAUUUUAGUGCUAUCCCCAUGUGAUUUUAAUAGCUUAGGAGAUGACAA
>cluster994.fasta:4
GCUAACAAUGCUGCGCAUCCCAAGGAACAACAUUGCCAAAGUUCAGAAGGAGCAGAGGCGGCAGUCAAGCCUCUUCUCGUCCCAUCACAGUCGCAACAGUUUAAGAAAUUCAACCCAGGCAGCAGUAGGGGAACUUCCUGCUAGAAUGGCUGGCAAUGGCGGUGAUGCUGCUCUUGCUUUGCUGCUGCUUGACAGAUUGAACCAGCUUGAGAGCAAAAUGUCUGGUAAAGGCCAACAACAACAAGGCCAAACUGUCACUAAGAGUUGAGGCUUCUAAGAAGCCUGGCAAAACGUGCCACUAAAGCAAUGUAACACAAGCUUCGGCAGACGUGGUCCAGAACAAACCCAUUGGGGCCAGGAACUAAUCAGACAAGGAACUGAUUACAAACAUUGGCCGCAAAUUGCACUUUCCCAGCGCUUCAGCGUUUCGGAAUGUCGCGCUGGCAUGGAAGUCACACAGGAUGGUUGACCUACAGGUGCCAUAAUGAUGACAAAGAUCCAAAUUCAAAGAUCGUUUUGCUGAAUAAGCAUUGACGCAUACAAAACAUCCCACCAACAGAGCCUAAAAAAAGAAGAAGGCUGAUGAAACUCCGCAGAGACAGAAGAAACAGCAAACUGUGACUUUUCCUGCCAGAUUUGGAUGAUUUCAAAUUGCAACAAUCCAGAGCAGUGCUGACAUCAGGCCUAAACUCAUGCAGACCACAAGGCAGAUGGGCUAUAACGUGCUUCCGUUACGAUAUACUUGUGCAGAAUGAAUUCUCGUAACAUAGCACGUAGAUGUAGUUAACUAAUCAGCAAUCUUUAAUCAGUGUGUAGGAGGACUUGAAAAGAGCCACCACAUUUCAGGCCACGGGAGUACGAUGUACAGUGAACAAUGCUGGAGUAUGGAAGAGCCCUAAUGUGUAAAAUUAUGUAGUGCUAUCCCUUUUAAUAGCUUAGGAGAAUGACA
>cluster984.fasta:4
UGUCGCUGGGGGAAUAGACCGGUGUGUUGAAGUCUCUCAGAUCCGUGUCCACGCGGUUCGACAUUUACAGGUGGCACAAGUAGAUUGUUAAGCUAUUAACAGGUGCUACAAGCUGGAAGACGGUCUAAUUGCCAAAGAAAGUCUGACAAUAUUGGAUCCGCCAGACUCAUUCAACAAGAACUGAAACAUGUUGGUGAACCGGAUGCACUGACACAGAUCAGGUCAGAGACUAUGAGGCACUAACUGAAUACAAUAUGGCUGAAUUCCUGUGCCUUUAAAAGAAUUGCCAUAUUUCUCAGUCUCAAAGAAGAAUGAGCCUUUUUGUUUGUUAUUUUUUAUAGAUAGAAACCAGUAAACAUGUAGGUUACACUGUGUUUCAAAAGCAUGAGGGAGUAAAACUGAGCACAGACUUCUGAAAAAGAAAAGAAAUUUUGGACAUUUAACGCAGUAACAAUAAAUCUGUACGUUAUCAAUUACAAACCUUCAGAUAGACUGGAGGUCAUGAAAAUCCUAAUUCAGGAUUUCAGAAGGAUGUGCUCUUUGUGCUCUGAAGAGCAAACUGUCUGUUCCUUGAGCCUUGCCUGGUAACAACAAACCAAAAUUGGGCCCUGGAUUGAGGAACCCUCCACCUGCCAAAUGAUGACUUUAUACAAAUAAACAAGCUGGAAUAAAAAAU
>cluster983.fasta:4
AAAAGAAGAAGGCUGAUGAAACUCAAGCCUUAGAGCGAGAAACAGCAAACUGUGACUCUUUCCUGCUGCAGAUUUGGAUGAUUUUCCAAACAAUUGCAACAAUCCAUGAGCAGUGCUGACUCAACUCAGGCCUAAACUCAUGCAGACCAAGGCAGAUGGGCUAUAUAAACGUUUCUUUUCCGUACGUAUAGUCUACUCUGUGCAGAAUGAAUUCUCGUAACUACAUAGCACAAGUAGAUGUAGUUAACUUUUAUAGCAAUUUUUAAUCAGUGUGUAACAUUAGGGAGGACUUGAAAGAGCCACCACUUCGAGGCCACGCGGAGUACGAUCGAGUCAGUGAACAAUGCUAGGGAGUGCCUAUAUGGAAGAGCCUAAUGUGUAAAUUAAUUUUAGUAGUGCUAUCCCCAUGUGAUUAAUAGCUUUCAGGAGAAUGACAAA
>cluster978.fasta:4
CCUUCCCAGGUAACAACACAACUUUCGAUCUCUUGUAGAUCUCUAAAACGAACAAACUAAAAUGUUGAUUUGUGACCCAAAAUCAGCGAAGCACCCGUUACGUUGGUGGACCAAGAUCAUGGCGUAACAGAAUGAGAGCGUGGGCCGAUCAAACGCGGCCCCAAGGUUUACCCAAUAAUACUGCGUUGGUCACCGCUCACCAGCAAACACCGAGGACAAGGCGUUCCAAUUAACACCAAUAGCAGUCCAGAUGACCAAAUGCUACCGAAGAGCUACCAGACGAAUCGUGGUGGUGACGGUAAAAUGAAAGAUCAGUCCAGAUGGUAUCUAUACAGGAACUGGGCCAGAAGCAGACCGGUGCUAACAAAGACGGCAUGGUGCAACUGAGAGCCUAUACACCAAAAGAUAUGGCACCCAAUCCUGCUAAAUGCUGCAAUUCAACUUCCCAGAAUUCAAAGGCUCAGAGGAGAGGCGGCAGUCAAGCCUUUCUCGUUCCUCACGUAGUCGCAGUUUAAAUUCAACCGGCAGCAGUAGGGAACUUUUGAUGUGGCAAUGGCGGUGAUGCUGCUCUUUUGCUGUGUUGACAGAUAGUUGAGAGCAAAAUGUCUGGUAAAGGCCACAACAACGGCCAAACUGCUAAGAAUUGCUGCUGAAGGCUCUAAGAAGCUCGGCAAAACGUGCCACUAAAGCAUCAAUGUAACACAAGGCAGACGUGGUCCAGAACAAACCCAAGGAAAUUUUGGGGACCAGGAACUAAUCAGACAAGGAACUGAUACAAACAUUGGCCGCAAAUUCAAUUUGCCCCGGUCAGCGUUGGAAUGUCGCGCAUUGGCUGGAAGUCACACCUUCGAGUGACCUACACGGUGCCAUAAAUUGGAUGACAAAGAUCCAAAUCAAAGAUAAGUCUUUGCUGAAUAAGCAUUGACGCAUACAAACAUCCCACCACAGACAAAAGCAAAAAGAAGAAGGCUGAUGAAACUGAGACAGAAGAAACAGCAAACUGUGCUUUCCUGUGCAGAUUUGAUGAUUUCCAAACAAUGAAAUCCGAGCAGUGCUGACUAUCAGGCCUAAACAUGCAGACAAGGCAGAUGGGCUAUAAACUUUUUCUUUACGAUGUUUGUGCAGAAUCCUCAUUAGUAGAUGUAGUAACUUGUUCAGCAAUCUUUAAUAGUGUAUUGGGUUGAAAGAGCCACUCACCGAGGCCACGAAGAGUACGAUAAGUUAGUAGAGAGCUGCCUAUAUGAAGAGCCCUAAUGUGUAAAAUUAAUUUAGUAGUUAUCCCAUGAUUUAAUAGCUUUAGGAGAAUGACAAACAAAACAAU
>cluster961.fasta:4
AUCCUUCCAGAUAAACAACCAACUUCAUUCUAGAUCGUUCUCUAAACGAACAAACUAAAAAUGUUGAUAAUGGACCCAAAAUCAGCGGCACCCGCAUUACGUUUGGUGGACACAGAUUCAACUGGCAGUAACCAGAAUAGAACGCAGUGGGCGAUCAAACAACGCGCCCAAGGUUUACCCAAUAAUCCUUGGUUCCCUUAUAACAUGGCAAGGAAGACUUAAAUUCCCUCGAGGACAAGGCGUUCCUUAACACCAAUAGCAGUCCAGAUGACCAAAUUGGCUACUACCGAAGAGCUACCAGACGUGGUGGUGACGGUAAAAAAAGAUCAGUCCAAGAUGGUAUCUUCUACACAGGAACUGGGCCAGAAGCUGGACCCUGGUGCUAACAGACGGCAUCAUGGGCUGGAAUACACCAAAAAACACAAUGCUGCAAUCGUGCUAAUUCCAAGGAACAACAUUCCAAAAGGCUUCUCAGAGGAGCAGAGGCAGUCAAGCCUUUCCAUCGUAGUCGCAACAGUAAGAAAUUUCCAGGCAGCAGUAGGGAACUUUCCUAGAAUUGGCAAUGGCGGUGAUGCUGCUCUUUUGCUGCUGCUUGACAGAUUGAACCAGCUUGAGAGCAAAUGUCUGGUAAAGGCCAACAACAGGCCAAACUGCACUAAGAAAUUGUGCUGGUUAAGAAGCCGGCAAACGACUGCCACUAAGCUGUGUAACACAAGCUUCAGACGUGGUCCAGAACAAACCCAAGGAAAUUGGCGAACUAAUCAGACAAGGAACUGAUUACAAACAUUGGCCGCAAAUUGCACUUGCCCCAGCGCUUCAGCGUUUUCGGAAUGUCGCGCUGGCAUGGAAGUCUCGGGAACGUGGUUGACCUACACAGGUGCCAUCAAAUUGGAUGACAAAGAUCCAAAUUCAAGAUCAAGUCAUUGCUGAAUAAGCAUAUUGACGCAUAAACCCACCAACAGAGCCUAAAAAGGACAAAAGAAGAAGGCUGAGAAACGCAAGAAAAAACAGCAAACUGUGACUUUUUCCUGCUGCAGAUUUGGAUGAUUUCAAAAUUGCAACAAUCCAUGAGCAGUGUGACUCAACCAGGCCUAAAUCAUCAGACCAAGAGAUGGGCUAUAUAACGUUUCGCUUUCCGUUUACGAUUGGUAUCUUGUGCAGAAUGAAUUCUCGUAACCUAGCCAAGUAGAUGUGUUAUUUAAUCCAAGCAAUAAUGUGUAACAUUGGGACUUGAAAGAGCCUUCAGGCCACGAACGAUGAGUGUACAGUGAACAAUGAGGAGGCCUAUAUGGAAGAGCCCUAAUGUGUAAAAUUAAUUUAGUAGUGUAUCCCCAUGUGAUUUUAAUAGCUUUAGGAGAAUGACAGC
>cluster947.fasta:4
GGGGACAGGAAACUCAUUCAAAGGUUUCCCAGCGUGAGAGCUUGGCUAAAGGUGCACUAGGCUGUGUCCUCCAGGCAGAGUCUCGUCAACUGGAAGGCGCGUGGCCUGCUAUGUGCUGCGUCAUGAGAGCAAGCCAAGCUGCGAGCUGGUUGGAACGGAGAAACCAGAAUUUUGGGAUAUCCGACUGUUAACUUGCUUGCGCGAGCUUCGAGGGCUGAGCACAAUAAGAUCACAUCGCCAAGGACAUGUAAUGCAAGAACAUGAUCUCCAUGAGCAUCGGAACCCAGGAGAUGUACGUACACUAUACAAGAAUAGGAGCAGAGCCCCAGCCCGAGUCAUGUAACCUGAGCUGUAUGAGCAUGUUGCUUAGAUUUAAUAUCUGGAGAAAA
>cluster924.fasta:4
AUUCCCAGGUAACAAACCACAACUCUCGAUUUGAGAUCUGUUCUAAACGAACAAAUAUGUCUGAUGCCAUAGGAUGACCGUCCUUUGGGCUCAGUUCCGGGACCACCAGGGGGGACAAACUGCCCUACAAAUCGUCUUACGUCAUUCAAGACCACUUAAACCUGGGAAAGGCGUUUAACAAGUCGAUGCAAUGCUUAGGAGCUAGGAAUCGGGUGGGGUAAGUCGUCCACUGGUUCUUAGAACGAAGUGGCUUAGGGCAAAAGCGCAUAGGUUGACUGAGAGUUAAAACAAAAAUCAUGGACCACGUGUAACGUCAUCGUACAACUUCCAGACAUGCAAACUUAGAGAAGGUCACCUCUUCACAGGUACGUGACAUCAGAGGGGAACUUCGCUAAAUGCGCAUGGCAGAUCUCUUCGUAAUUGACUAAAAUUAAGGAAAAAGCAUUUAGAAUCUCGUGGCCAAACCAAAGCCAUAAGAUCAUGUAACUGGCAGACGGUGAACCCGAAUUUGGGACGAAUAUCAAAAGGCACAUCCCAUUGAAUUUGCCAGCUCAUUAUGGGCAUGCUGGAACCUGAAGUGGUUGCUCGUGUAUUGGUGCAAUCAUUACAAGUUAGUGAGCUGAGCUACAAAACCCAACAGAGCCUAAAAAGGACAAAAAGAAGAAGGCUGAUGAAACUCAAGCCUUACAGAGACAGAAGAAACAGCAAACUGACUCUUUCCUGCUGCAGAUUUGGAUGAUUUCCAAACAAUUGCAACAAUCGAGCAGUGCUGACUCAACUAGGCCUAAACUCAUGCAGACCACAUAAGGCAGAUGGGCUAUAACGUUUCGCUUUUCCGUUUACGAUAUAGUUACUUGUGCAGAAUGAAUCGUAACAUAGCACAAGUAGAUGUGUUAUUAUCACAUAGCAAUUUUUAAUCAGUGUGUAACAUUAGGGAGGCUUGAAAGAGCCACCACAUUUCCGAGCCGGAGUACGAUCGAGUGUACAGUGAACAAUAGGAGAGCGCCUAUAUGGAAGAGCCCUAAUGUGUAAAAUUAAUUUUAGUAGUGCUAUCCCAUGUGAUUUUAAUAGCUUCUAGGAGAAUGACAAAA
>cluster865.fasta:4
AUACCUUCCCAGGUAACAAACCAACCAACUUUCGAUUUUUUAAUUUGUCUUUAAACGAACAAAACUAAAAUGUCUUGAUAAUGGACCCCAAAAUCAGCGAAAUGCACCCCGCAUUACUUUGGUGACCUCAGAUUCAACUGGCAGUAACCAGAAUGAGAACGCAGUGGGGCGCGAAAACAACGUCGGCCCCAAGGUUUACCCAAUAUACUGCGUCUGGUUCACCGCUCAUCUACUAAUUCCCUCGAGGACAAGGCGUUCCAAUUAACCAAGUCCAGAUGACCAAAUCUACCGAAGAGCUACCAGACGAAUCGUGGUGGUGACGGUAAAUGAAAGAUCAGUCCAAGAUGGUAUUACUACCUAGGAACUGGGCCAGAAGCUGGACUUCCUAUGGUGCUAACAAAGACGGCAUCAUAUGGUGCAACUGAGAGCCUAAUACACCAAAAGAUUUGGCACCGCAAUCCUGCUAACAAUGCUGCAAUCGUGCUACAACUCCAGGAACAUUAUGCCAAAAGGCUUCCAAGGGAGCAGAGGCGGUCAAGCCUCUUCUCGUUCCUCAUCGUGUCGCAACAGUUUAAGAAAUUCAACUCCAGGCAGAGGGGAACUCUGCUAGAAUGGCUGGCAAUGGCGGUGAUGCUGCUCUUUUUGCUGCUGUGACAGAUUGAACCAGCUUGAGAGCAAAAUGUCUGGUAAAGGCCAACAACAACAAGGCAAACUGUCACUAAGAAUUGUGCUGAGGCUCAAGAAGCGGCAAAACGUACUGCCACUAAAGCAUACAAUGUAACACAAGCUUCGGCAGACGUGGUCCAGAACAAACCCAAGGAAAUUUUGGGCGGAACUAAUCAGACAAGGAACUGAAAGCAAAUUGCACAAUUUGCCCCAGCGUUCAGUUCGGAAUGUCGCGCAUUGGCGAAGUCACUCGGAACGUGGUGACCUACAGGUGCCAUCAAAUUGGAUGACAAAGAUCCAAAUUCAAAGAUAUCAUUUGCUGAAUAAGCAUUGACGCAAAACAUUCCCACCAACAGAGCCUAAAGGACAAAAAGAAGAAGGCUGAUGAAACUAAGCCACAAGAGACAGAAGAAACAGCAAACUGUGACUUUUUCCUGCUGCAGAUUUGGAUGAUUUCCAAACAAUUGCACACGCAGUCUGACUCAACCAGGCCUAAACUCAUGCAGACAAAGGCAGAUGGGCUAUAAUUCGCUUUUCCGUUACGAUAUAUGUCUACUUGUGCAGAAUGAAUUCUCGUAUGCACAAGUAGAUGUAGUUAACUAUCCAGCAAUUAAUCAGUGUGUAUGGAGGACUUGAAAGAGCCACCACUUGAGGCCACGCGAGUACGAUCGAGUGUACAGUGAACAAUGCUAGGGAGAGCCCUAUGAAGAGCCCUAAUGUGUAAAAUUAAUUAGUAGUGCUAUCCCCAUGUGAUUUUAAUAGCUUUAGGAGAAUGACAG
>cluster864.fasta:4
AGGAACAACAUUGCCAAAAGGCUUUGCAGAAGCGAGGCGGCAGUCAAGCCUUCUCGUUCCCACGUAGUCGCAUUAAGAAAUUCAACUCCAGGCGCAGUAGGGGAACUUUCCUGCUGAUGGCAAUGGCGGUGAUGCUGCUUUUGCUGCUGCUUGACAGAUUGAACCAGCUUAGAAAAUGUCUGGUAAAGGCCAACAACAACAAGGCCAAACUGUCACUAAGAAUGUGCUGAGGCUUAAGAAGCUCGAAAACGUCUGCCACUAAAGCAUACAGUAACAAGCUGCAGACGUGGUCCAGAACAAACCCGGAAAUUUUGGGACCAGGAACUAAUCAGACAAGGAACUGAUUACAAACAUUGGCCGCAAUUGCACAAUUUGCCCCGCGCUUCAGCGUUUCGGAAUGCGCGCAUUGGCAUGGAAGUCACCUCGGGAACGUGGUUGACCUACACGUGCCAUCAAAUUGGAUGACAAAGAUCCAAAUCAAAGAUCAAGUCAUUUGCUGAAUAAGCAUAUUGACGCAUACAAAAUCCCACCAACAGAGCCUAAAAAGGACAAAAAGAAGAAGGCUGAUGAAACUCAAGCCUUAGAGACAGAAGAAACAGCAAACUGUGACUUUUUCCUGCUGCAGAUUUGGAUGAUUUUCCAAACAAUUGCAACACGAGCAGUGCUGACUCAACCAGGCCUAAACUCAUGCAGACAUUCAAGGCAGAUGGGCUAUAUAAACGUUUUCGCUUUCCGUUUACGAUAUUACUUGUGCAGAACUCGUAACUCACAAGUAGAUGUAGUUAACUUUAAUCAAGCUUUAAUCAGUGUGUAACAUUAGGAGGACUUGAAAGAGCCACUCAGGCCACAGAGUACGAUCAGUGUACAGUGACAAUGCUAGGAGAGCUGCCUAUAUGGAAGAGCCCUAAUGUGUAAAAUUAAUUUAGUAGUGCUAUCCCUGUUUACUUAGGAGAAUGACAGC
>cluster858.fasta:4
UUGGGUAUACUCGGUCGUGCGUCGUGAAGAACGCGCUAGCGCAGAAUUACCGAAUGCAGAACAUAUUCACUCGAUCGUUGCGGCCCCGCACCCGGGCUACGCCUGUCUUAGCGCGUUUGAACAAU
>cluster847.fasta:4
CUACUCUUGUGCAGAUGAAUUCUCGUAUACAUAGCACAAGUAGAUGUAGUUAACUUUAAUCUCUUUUGUGUAACAUUAGGGAGGACUUGAAAGAGCCUUACCGAGGCCACCGGAGUACGAUCGAGUGUACAGUGAACAAUGCUAGGAGCUGCCUAUAUGGAAGAGCCCUAAUGUGUAAAAUUAAUUUUAGUAGUGCUAUCCCCAUGUGAUUUUAAUAGCUUCUUAGGAGAAACAAAAAAU
>cluster814.fasta:4
UGGCCGCAAAUUGCACAAUUUGCCCCCAGCGUUCAGCGUCUUCGGAAUCGCUGGCAUGGAAGUCACACCUUCGGGAACGUGGUUGACCUACACAGGUGCCAUCAAAUUGGAUGACAAAGAUCCAAAUUUUCAAAGAUCAAGUUUGCUGAAUAAGCAUUGACGCAUACAAAACAUCCCAAGAGCCUAAAAAGAAGAAGAAGGCUGAUGAAACUCAAGCCUUCAGAGACAGAAGAAACAGCAAACUGUGACUCUUCACCUGCUGCAGAUUUGGAUGAUUUUCCAAACAAUUGCAACAAUCCAUGGCAGUGCUGACUCAACUCAGGCCUAAACUCAUGCAGACAUUCAAGGCAGAUGGGCUAUAAUUCGCUUUUCCGUUUAUGUUACUUGUGCAGAGAAUCCGUAACAUAGCACAAGUAGAUGUAGUUAACUUUAAUCUCACAAGCAAUUUAAGUGUAAGGAGGACUUGAAAGAGCCACCACUUCUGCCGGAGUACGAUCGAGUGUACAGUGAACAAUGCUAGGGAGAGCUGCCUAUAUGGAAGAGCCUAUGUGUAAAAUUAAUUUUAGUGUGCUAUCCCUGAUUUUAAUAGCUUAGGAGAAUGACAACCCCCUACCCUCCCCCCCAUAAUCAUCCCCAUCCUGCCCACCAUAA
>cluster809.fasta:4
CUAUCUUGUGCAGAAUGAAUUUCUGCAUAUAUUACAUAGCACAAGUAGAUGUGUUAUUUACUCAGCAAUUUAAUCAGUGUGUAACAUUAGGAGGACUUGAAAGAGCCACAUUUCCGAGGCCCGGAAAGUGUACAGUGAACAAUGCUAGGGAGAGCUCUAUGGAAGAGCCUAAUGUGUAAAAUUAAUUUUAGUAGUGCUAUCCCGUGAUUAAUGUUAGGAGAAUGACAA
>cluster806.fasta:4
UGUUAGAGGUACAACAGUACUUUAAAAGAACCUUGCUUGAACAUACGAGGGCAAUUCACCAUUUCAUCCUAUGAUAACAAAUUUGCACUGACUUGCUAGCACUCAAUUUGCUUUGCUUGUCCCUGAGCGUAAACACGUCUAUCAGUACGUGCCAGAUCAGUUCACCUAAACUGUUCAUAGACAAGAGUUCAAGAACUUUACUCAAUUUUAUUGUUGCGGCAAUAGUGUUUAUAACACUUCCACCAGAAAGACAGAAUGAUUGAACUUUCAUUAAUGAUUUUUUUUUCUUGCUAUUCCUUGUUUUAUGUUAUUAUCUUUGUCUUGAACUAAGAUCAAUGAAUUGUCACGCCUAAACGAACAUGAAAUUUCUUGUUUGGAACUACAAUGUAGCUGCAUUUCCAAGAAUGUAGUUUAGUAUGUACUCAACAUCAACCAUAUGUAGUUGAUGACGUCCUAUUCACUUCUAUUCUAAAUGGUAUAGAGUAGGAGCUAGAAAUCAGCACCUUAAUUGAAUUGUGCGUGGAUGAGGCUGGUUCUAAAUCACCCAUCAGUACUCGAUAUCGGUAAUUAUACAGUUUCCUGUUUACCUUUUACAAUUAAUCAGGAACCUAAAUUGGUAGUCUGUAGUGCGUUGUUCGUUCUAUGAAGACUUUGAGUAUCAUGAGUUCUGUUGUUUUAGAUUUCAUCUAAACGAACAAACUAAAUGAUAAUGGACCCCAAAAUCAGCGAAAUGCACCCGCAUUACGUUUGGUGGACCUCAGAUUCAUGGCAGUAACCAGAAUGAACGCAGUGGGGCGCGAUCAAAACAACGUCGGCCCCAAGGUUUACCCAAUAAUACUGCGUCUUGGUUCCCCACUCAACAUGGCAAGGAAGACCUUAAAUUCCCUCGAGGACAGGCGUUCCAAUUAACACCAAUAAGUCCAGAUGACCAAAUUGGCUACUCGAAGAGCUACCAGACGAAUUCGUGGUGGUGACGGUAAAAUGAAUUCAGUCCAAGAUGGUAUUACUACCUAGGAACUGGGCCAGAAGCUGGACCUAUGGUGCAAAGACGGCAUCAUAUGGGUUGCAACUGAGGCUGAAAUACACCAAAAGAUCAUGGCACCCGCAAUCCUGCAACAAUGCUGCAAUCGUGCUACAACUUCCAAGGAACAACAUUGCCAAAAGGCUUAGCAGAAGGGAAAGGCGGCAGUCAAGCCUCUUCUCGUUCCUCACACGUAGUCGCAAGUUUAAGAAAUUCAACCCAGGCAGCAGUAGGGGAACUUCUCCUGCUAGAAUGCUGCAAUGGCGGUGAUGCUGCUCUUGCUUUGCUGCUGCUUGACAGAUUGAACCAGCUGAGAAAUCGGUAAAGGCCAACAACAAGGCCAAACUGUCACUAAGAAUUGUGCUGAGGCUUAAGAAGCGAAAACGACUGCCACUAAAGCAUCAUGUAACACAAGCUUCAGACGUGGUCCAGAACAAACCCAAGGAAAUUUUGGGGCCAGGAACUAAUCAGACAAGGAACUGAUUACAAACAUUGGCCGCAAAUUGCACAAUUUGCCCCAGCGCUUCAGCGUUCGGAAUGUCGCGCAUUGUGAAGUCACACCCGGAACGUGGUGACCUACACAGGUGCCAUCAAAUUGGAUGACAAAGAUCCAAAUUAAAGACAAGUCAUUUGCUGAAUAAGCAUAUUGACGCAUACAAUCCCACCAACAGAGCCUAAAAAGAAAAGAAGAAGGCUGAUGAAACUCAAGCCUUACCGCAGAGACAGAAGAAACAGCAAACUGUGACUUUUCUCAGAUUUGGAUGAUUUCUCCAAACAAUUGCAACCCAUGAGCAGUGUCAACUCAGGCCUAAACUCAUGCAGACACAAGGCAGAUGGGCUAUAAACGUUUUUCCGUUUAGUAUGUUCUCUGUGCAGAAUGAAUUCUCGUAACAUAGCACAAGAGAUGUAGUUAACUUUAAUCCAUAGCAAUCUUAAUCAGUGUAACAUUAGGGAGGACUUGAAAGAGCCACCACAUUUCAGGCCACGCGGAGUACGAUCGAGUGUACAGUGAACAAUGCUAGGGAGAGCUGCCUAUAUGGAAGAGCCCUAAUGUGUAAAAUUAAUUUUAGUAGUGCUAUCCCCAUGUGAUUUUAAUAGCUUCUUAGGAGAAUGACA
>cluster805.fasta:4
ACUGGGGAUAUUGACGUGCUUCAGAAAACGCAGCAGGAAAGCCGCAAUCAUUUUUGACUCACUUCGAACGUGCCGCCAACUUCCGGGCACGCCAGAGGGCUCAAAAAAU
>cluster79.fasta:4
CAACAACAACUUCGAUUCUGAUCUGUUAAAGAACAAACUAAAAUGUCUGAUAAUGGACCCAAUCAGCGAAUGCACCCGCAUUACGUUUGGUGGACCCAGAUUCAACGCAGUAACCGAGAACGCAGUGGGCGCGAUCAAAACGGCCCCAAGGUUUACCCAAUAAUACUGCGUUGGUUCCUCACUAGGCAAGGAAGACCUUAAAUUCCUCGAGGACAAGGCGUUCCAAUUAUCCAAGCAGUCCAGAUGACCAAAUUGGCUACCGAAGAGCUACCAGACGAAUCGUGGUGGUGACGGUAAAUGAAAGAUCAGUCAGAUGGUAUCCAUACCAGGAACUGGGCCAGAAGUCCUAUGGUGCUAACAAAGACGGCACAAGGUUGCAACUGAGGGCUGAAUACCAAAAGAUUUGGCACCCGCAAUCCUGCUAACAAUGUUGCCUUCCUCAAGGAACAACUUGCCAAAAGGCUACGCAGAAGGAGCAGAGGCGGCGUACCUUCUCGUUCCUCAUCACGUAGUCGCAACAGUUUAAGAAAUCAACCCAGGCGCAGUAGGGAACUUCCUGCUGAAUGGCUGGCAAUGGCGGUGAUGCUGCUCUGUUGCUGCUGCUUGACAGAUUGAACCAGCUUGAGAGCAAAAUGUCUGGUAAAGGCCAACAACAACAAGGCCAAACUGUCACUAAGAAUUGCUGCUGAGGCUUUAAGAAGCGGCAAAACGCUGCCACUAAAGCAAGACAAGUUCUGAGACGUGGUCCAGAACAAACCCAAGGAAAUUGGACCAGGAACUAAUCAGACGGAACUGAUUAAAAUGGCCAAAUUGCACAAUUUGCCCCAGCGCUUCAGCGUUCGAAUGUGCUGGCAUGAAGUCACUCGGGAACGUGGUGACCUACACAGGUGCCAUCAAAUUGGAUGACAAAGAUCCAAAUCAGAUCAGUCAUUGCUGAAAAUUGACGCAAAACAACCCACCAACAGAGCCUAAAAAGGACAAAGAAGAAGGCUGAUGAAACAAGCCUUCGCAGAGACAGAAGAAACAGCAAACUGACUCUCCUGUAGAUUUGGAUGAUUUCCAAACAAUUGCAACAAUCCAUGAGCAGUGCUGACUCAACUCAGGCCUAAACAUGCAGACCACAAGGCAGAUGGGCUAUAAAUUUCGCUUUUCCGUAUAUGUUACUGUGCAGAAUGAAUUCUCGUACUGCCAGUAGAUGUAGUUAACUUUACUCAGCAAUUUUAAUCAGUGUGUAAUGGAGGACUUGAAAGAGCCACUGCAGAGUACGAUAGUGUCAGUGAACAAUGCUAGAGAGCUGCCUAUAUGGAGAGCCCUAAUGUGUAAAAUUAAUUUAGUAGUGCUAUCCCAUGAUUUUAAUAGCUUUAGGAGAAUGACAAAAAAAAAAU
>cluster795.fasta:4
AAAAAGUAUUGCUCACUUUUAGAAAUAACUCCUACCAGCACAGUAGGGGAACUUUCUUUACCUUUUUCUUUUCUUCUCCUGCUAGAAUGCUGGCAAUGGCGGUGAUGCUGCUCUUGCUUGUGCUGCUUGACAGAUUGAACCAGCUUGAGAGCAAAAUCUGGUAAAGGCCAACAACAACAAGGCCAAACUGUCACUAAGAAUUGCUGCUGAGUCUAGCGGCAAAAACGUACUGCCACUAAAGCAUACAAUGUAACACAAGCUUGCAGACGUGGUCCAGAACAAACCAAGGAAUUGGGACCGGAACUAAUCAGACAAGGAACUGAUUACAAACUGGCCGCAAAUUGCACAAUCCCCAGCGCUUCAGCGUUUCAGAAUGUCGCGCAUUGGCAUGGAAGUCACCUCGGGAACGUGGUUGACCUACACAGGUGCCAUCAAAUUGGAUGACAAAGAUCCAAAUCAAGAUCAAGUCAUUUGAAUAAGCAUAUUGACGCAUACAAAACCCAAGAGCCUAAAAAAAAAAGAAGAAGGCUGAUGAAACUCAAGCAGCAGAGACAGAAGAAACAGCAAACUGUGACUCUUUUCCUGCUGAGAUUUGGAUGAUUUCCAAACAAUUGCAACAAUCCAUGCAGUGCGACUCAACUCAGGCCUAAACUCAUGCACAAAGGCAGAUGGGCUAUAUAAUUGCUUUCCGUUUACGUAUAGUCUACUUGUGCAGAAUGAAUUCUCGUAACAUGACAAGUAGAUGUAGUUAUUUAAUCACAUAGCAAUCUUUAAUCAGUGGAAUUAGGGUUGAAGAGCCACCACAUCACCGACAGAGUACGAUCGAGUGUACAGUGAACAAUGCUAGGGAGAGCUGCCUAUAUGGAAGAGCCCUAAUGGUAAAAUUAAUUUUUAGUUCCCAUGUGAUUUUAAUAGCUUCUGGAGAAUGACA
>cluster794.fasta:4
CUCCACAAACACCAACUUAUCUGUAGAUCUGUCUCUAAACGAACAAACUAAAAUGUCUGAUAAUGGACCCAAAUCAGCGAAUGCACCCCAUUACGUUUGGUGGACCCAAUUCAACUGGCGUAACCAGAAUGGAUGCAGUGGGCGAAACAACGCGCCCGGUUUACCCAAUAUACUGGUCCGCUUCUAGCAAGGAAGACCUUAAUCCAGCAAGGCGUUCCAAUUACCAAUAGCAGUCCAGAUGACAAAUUAUCGAAGAGCUACCAGACGAAUGGUGGUGACGUAAAAUGAAAGAUCCAGUCCAAGAUGGUAUUUACCGGAUGGGCCAGAAGCUGGACCCCUAUGGUGCAACAAAGACGGCAUAAGGUUGCACUGAGGAGCGAACCAAAGAUCAUGGCACCCGCAAUCCUUAAUGCUGCAAUGGCUCAUCAAGGAAUAUUGCCAUAUGCAGAGGAAGAGGCGUAAGCCUCUGUUCCCAUCCGAGUCGCAACAGUUAAAUACCGGCAGCAGUGAUCCCUGCAGAAUGGCUGGCAAUGGCGUGAUGCUGCUUGCUGCUGCUUGACAGAUUGCCAGCUUGAGAGCAAAAUGUCUGGUAAAGGCCAACAACAACAAGGCCAGUAAACUGCUGAGGCUUGCAAAACGUACUGCCACUAAAGCAUCAAUGUAACACAAGCUUCUGCAGACGUGUCCAGAACAAACCCGAAAUUUUGGGGACCGGAACUAACAAGGAACUGAUUACAAACGCCGAAUUGUUCCCCAGCGCUUCGGCGUGGAAUGUCGCUGGAAGUCACCGGAACGUGGUUGACCUACACAGGUGCCAUCAAAUUGGAUGACAAAGAUCCAAUUGAGAUAAGUCAUGUGUAAGCAUUGACGCAAAAAACCCACAGGCCAAAGGACAAAAGAAGGGCUGAUGAACGAAGAACGCAAACUGUGACUUUCCUUUGCAGAUUUGGAUGAUCUCCAAACAAUGAACAAUCCAUGAGUGCUGACUCAACCAGGCCUAAACCAUGCAGACAUAAGGCAGAUGGCUAUUCGCUCCGUACAUGUCUACUUUGUGCAGAAUAAUCAAUAUAUUUUAGCAAUCUAAUCAGUGAAUUGGGACGAAAGAGCCCAUUCGAGGCCGAGAGUCGAGUGCAGUGAGGGAGCUGCCUCUAUAUGGAAGAGCCCUAAUGUGUAAAUUAAUUUUAGUAGUGCUAUCCCUGAUUUUAAUGUUCUUAGGAGAAUGCAAAA
>cluster793.fasta:4
AAAAUGCAAACUUUUACGCGAGAAAAACAAGUUGUUAACCAAAAUUCAAAAUAACACACGCAAGGAACUUUCCUGUGAAUGCUGCAAUGGCGUGAUCUGGCUUCUCUGCUUCGAUGACCAGUCUAAGAAGUCUGUACACACAACAGCAAAAAACUGUGCUAGCUUAAGAGCUGGCAAAACUAUGCCUAUAGAACAAGCUUUGGCAGAUGUCCAAAAUCCAAGGAAUUUUGACAGACUAAUCAGACAAGGUUAACAUUGCUAUUGAAUUUGCCCACGCUUCAGUCGAUGUCGGAUGGAUGGGUACCUUGGAAUGGCUACAGUCAUCAAUUGUGCAAGACCAAAUUUCAAGUUGGCAUUUGCUGAAUGGUUAGCCAAAACAUCCCAAAAAGCUAAAAAGGCAAAAGAGAAGGAUGAAAAAGCCUCAAAGAAGAGACAGCACUGCUUUCUCUGCGCAGAUGAUCCCAAAAAUAUCAACAAAUCCAGACAGCUGACUCACUCGCCAAUCAGCGACAAAAGCAGAGCAAAACUUUCUUCUUCCCUUAGAUAUAUGUACUUGCAGAAUGAAAUACAUAGCACAAGUAGAUGUAGAUUAAUCCAAUUUUAAUCGGUGUAUAGGGAACUAAAGAGCCACUUCAGGCCAGCGAGUACGAGUGUCAGUGAACAAUGCGGCUGCCUAUGGAAGAGCCCUAAUGUGUAAAAUUAAUUUUUUUAUCCCCAUGUUUUGAAGACAAAAA
>cluster792.fasta:4
ACCUUCCCAGGUAACAAACCAACCAACUUUCGAUUUGUAGAUCUGUUCUCUAAACGAACAUGAAAAUUAUUCUUUUCUUGGCACUGAUAACACCCUUCUGUGAGCUUUAUCACUACCAAGAGUGUGUUAGAGGUACAACAGUACUUUAAAGAACCUUGCUUGGAACAUACGAGGGCAAUUCUUUCAUCCUCUAGCUGAUAACAAAUUUGCACUGACUUGCUUUAGCACUCAAUUUGCUUUUGCUUGUCCUGACGGCGUAAACACGUCUAUAGUUCCGCCAGAUCAGUUCACCUAAACUGUUUCAUCAGACAAGAGGAAGUCAAGAACUCUACUCUCCAAUUUUUGCAAUAGUGUUUAUAACACUUUGCUCACACUCAGAAAGACAGAAUGAUUGAACUUUCAUUAAUUGACUUCUAUUUGUGCUUUUUAGCUUUUAUUCCUUGUUUAAUUAUGUAUAUUUUGGUUCUUCUGAACUGCAAGAUCAUAAAUGAAACUUGUCACGCCUAAACGAACAUGAAAUUUUUUUAGGAAUAUCUACAACUGUAGCUGCAUUUCACCAAGAAUGUAGUUUAGUUAUGUACUCACCAACCAUAUGUAGUUGAUGACCCGUGUCCUAUUCACUUCUAUUCUAAGUAUUAGAGUAGGAGCUAGAAAUCAGCACCUUUAAUUGAAUUGUGCGUGAGAGGCUGGUUCUAAAUCACCCAUUCAGUACAUCGAUACGGUAAUUAUACAGUUUCCUGUUUACCUUUUACAAUUAAUUCGACCUAAUGGUAGUUGUAGUGCGUUGUCGUUUAUGAAGACUUUAGAGUAUCAUGACGUUCGUGUUGUUUUAGAUUUCAUCUAAACGAACAAACUAAAAAUGGACCCAAAAUCAGCGAAAUGCACCCGCAUUACGUUUUGGUGCCAGAUUCAACUGGCAGUAACCAGAAUAGAACAGUGGGCGCGAUCAAAACAACGUCGGCCCCAAGGUUUACCCAAUAAUACUGCGCUUGGUUCACCGCUCACUCAUGGCAAGGAAGACCUAAAUUCCCUCGAGGACAAGGCGUUCCAAUUAACACCAAUAGCAGUCCAGAUGACCAAAUUGGCUACCGAAGAGCUACCAGACGAAUCGUGGUGGUGACGGUAAAUGAAAGAUCUCAGUCCAAGAUGGUAUUCUACUACCGAGGCCAGAAGCUGGACUUCCCUAUGGUGCUAACAAAGACGGCAUAUGGGUUGCAACUGAGGGAGCCUUGAAUACACCAAAGACAUGGCACCAAUCCUGCUAAUGCAAUCGUGCUACAACUUCCAAGGAACAUAUCAAAGGCUAGCAGAAGGGAGCAGAGGCGGCAGUCAAGCCUCUUCUCGUUCCCGUCGCAAGUUUAAGAAAUUCAACUCCAGGCAGCAGUAGGGAACUUCUCCUGCUAAUGGCUGGCAAUGGCGGUGAUGCUGCUCUUGUGCUGCUGCUUGACAGAUUGAACCAGCUUGAGAGCAAAAUGUCUGGUAAAGGCCAACAACAACAAGGCCAAACUGUCACUAAGAAUUGUGCUGAGGCUUCUAAGAAGCCAUGGCAAAACGUCUGCCACUAAAGCAGUAACACCAGACGUGGUCCAGAACAAACCCAAGGAAAUUUUGGGGACCAGGAACUAAUCAGACAAGGAACUGAUUACAAACAUUGGCCGCAAAUUGCACUUUGCCCAGCGCUUCAGCGUUUCGGAAUGUCGCGCAUUGGCAUGGAAGUCACACCAGGGAACGUGGUUGACCUACAGGUGCCAUCAAAUUGGAUGACAAAGAUCCAAAUUCAAAGAUCAAGUCAUUUUGCUGAAUAAGCAUAUUGACGCAUACAAUCCCAAGAGCCUAAAAAGGACAAAAGAAGAAGGCUGAUGAAUAAGCCACCGCAGAGACAGAAGAAACAGCAAACUGUGACUUUCCUGCUGCAGAUUUGGAUGAUUUCCAAACAAUUGCAACAAUCCAUGAGCAGUGCUGACUCAACUCAGCAACAUACAAAGGCAGAUGGGCUAUAAACGUUCGCUUUUCCGUUUACGAUAAAGUUACUCUGUGCAGAUGAAUUCUCGUAACAUAGCACAAGUAGAUGUAGUUAUUUUAAUCUCACAUAGCAAUUUUAAUCAGUGUGUAUGGGUUGAAAGAGCCACCACAUUUCAGGCCACGCGAGUACGAUCGAGUGUACAGUGAACAAUGCUGGAGAGCUGCCUAUAUGGAAGAGCCCUAAUGUGUAAAAUUAAUUUUAGUAGUGCUAUCCCUAUUUAAUAGCUUGAGAAACAC
>cluster788.fasta:4
CCUCAGUAACUGUUAAUGUAAAAUAAUUGGAUGGAACCAUAGUGCUAAUAUCAAAGGUGCAAUGCCAACACCCAAAUAUCUUAGUUCAACAGGCUAUCCCAGGCGCUAAUUAAUAAGAGAUACAAUGCCACGGCCAAACGGAGUAAAAAAAACUGCGGAUCACUUAAGGCCAGACCCCGUGCUCAAGACUGUGAUGGGAUUGAUCCAAGAUACCGCUGUACACCAUUCACUUAGACACGAGGCAGAAGGACAGAGGAUCGCUUCUCACACGCCAACAAAAUUGCUAGGGGUUCUGGCUGUGCGGAUCUCCGCCGACAAUGGAAAAUGAACAGAAAUAGAUGUGGCAAGAGCUGAACAAACAGCACACGGUGGCCACCCAAAUUGGCGAUCGCCGUAACGGAGGCCGCCGGAGUGCAAGAAUCAGCUACCACGCCAUCAACACAAAAUGGACGAAAUUUAUCCACCCAAGAGCCACAAGGUGAAACUCCGGGAGAAAGCACUAUUGGAUGAUGAACAAGAAAUCAGAGUGAACAGAAACUCUAGAAUAUGGGCUAUGUGUUAAUAGUAUCAAAUGAAUAGCAGGAUACAAUCCAUCAAUUGUGUUUAAUUGAAAAUUCAAAGUAAUUGUAAUAAAUUAAUCAAACCUUAAUUAUUAAUAUCCAUGAACCUAAAAU
>cluster783.fasta:4
UUUGUUAUUUGCUGAUUUUCGUUAAGCUCUACAUCAAGUCUACUAGGUUCAUUUGUUCAGGUUUCAUUAUUUCUCUGUUGGCCUUAGCUUUUCUUCAUAUUCUUGAGUAACUUAUUUAGCUUUGCUUUUGGAUCUCCAAAACCAUAUUAAUGCCAUAUUUUCGCUAAAUGUAGAUGACUCUGUGAUCUAUUGCAAAGGGUGACACAAGCCUAAACCAAGUUAUAAAUGGAGAGAGACUGUUUAACAGUCUCAUUACUAUAAACAUCAUUAGACAUUUGUCUUACUAACAAAUUCGUGACUAGAAUCAAUUUAAUUAGUCAUUGGAUUAUCCUAUAAUUUAUAAACGAAAUAUUUUGAAAUGUUGAACAUAAUUUCUUUGUAGAUAGUAAGUAAGUACUUUCUGUUGAUACGCAUUCCUCAUCUGGUUAUUGUACUUGAAACUCUUUCUUCUGGUAAAUAUUACCGAUCUCUAAACACAAGUUCUUAUUAUGCAUGUUAACUUCUAAGAAAAUAGAACUAUAAUGUUCUUUUUAGUUUCUUUUUAUGCUUGGUUUUUUAUAAGAAAUCUCUAAGCAAUUUUGUUUGUUAGUAUUCGAUGUUCAUGUCAUAUGUGUACUCUUUUUCAAUGUUGGUAGGUCAUCAUUAUAACAUUAACCUCAGGAUUAUCGCGUUAAUCGAAGACUUGCUUUUGACUUAGUGACUAAGACCUAAAAUAGCAAUCACGAACCCAUUACUGGAUGCAGAGGGAGUGGCUCAGUCGCAGUUCACUUUCGCAUCAUGCAGAAUUUUCUGACAGUCAUAGCCAUCGUGACGGUACUAGAGAGUAACAAUUUUGGACUUAAAGUUCUAUUUAAAACAAUUUCUAGCUAACAAAUCAUUAUGAGAGCAAAGAGAUAUUCCACUCUGGCUACUGUUACAAAGUUAGGCAGAAGCUCUUCACAUCAAGUAAUUCACAGCGAAAUUCUGCUGCUGUAUGCUUUGCUGCUGAGUAACUAGAUGCGUACACAAACAACAAAUUCCUUUACUCCAACUGCAAUGUAAAUUUGUCAAAAAACAAUUUCAAAUAUUACUUGGCCCAAAUUGCACAAUUUGCCCCGGCUUCAGCGUUUUCGGAAUGUCGCAUUGGCAUGGAAGUCCCUUGGGAACGUGGUUGACCUACACAGUGCCAUCAAAUUGGAUGACAAAGAUCCAAAUUCAGAUCAAGUCAUUCUGAAUAAGCAUUGACGCAUACAAAACAUUCCCACCAACAGAGCCUAAAGGACAAAAAAGGCUGAUGAAACUCAAGCCUGCAGAGACAGAAGAAAUAAACUGUUUUCCUGCUGCAGAUUUGAUGAUUUUCCAAACAAUUGCAACAACUGAGCAGUGCUGACUCAACUCAGGCCUAAACUCAUGCAGACCAAAGGCAGAUGUAUAUAAACGUUUCGCUUUUCCGUACGAUAUGUUACUCUGUGAGAGAAUUCUAUUACAUAGCACAAGUAGAUGUAGUUAUUUAAUCUCAUAGCAAUCUAUCAGUGUGUAACAUUAGGGAGGACUUGAAAGAGCCACCUUCGAGGCCCUACGAUCGAGUGUUGAACAAUGCGGAGAGCUGCCUAUAUGGAAGAGCCCUAAUGUGUAAAAUUAAUUUUGUCCCAUGUGAUUUUAAUAGCUUUAGGAGAAUGACAA
>cluster780.fasta:4
CCCUUCCCAGAACAAACCAUACUACUUAAUAUUGUUCCUAGAAAAAACUAAAAUGUCUGAUAAUGGACCCCAAAAUCAGCGAAAUGCACCCCGCAUUACGUUUUGGUGGACCCAGAUUCAACUGGCGUAACCAGAAUGGAGAACGCAGUGGGCGCGAUCAAACAACGUCGGCCCCAAGGUUUACCCAAUAAUCCGUUGGUUCCCACUCAACAUGGCAAGGAAGACCUUAAAUUCCCUCGAGGACAAGGCGUUCCAAUUAACACCAAUGGUCCAGAUGACCAAAUUGGCUACAGAGCUACCAGACGAAUCGUGGUGGUGACGGUAAAAUGAAAGAUCUCAGUCCAAGAUGGUAUUACUACCUAGGAACUGGGCCAGAAGCUGGACCCUAUGGUGCUAACAAAGACGCAUCAUGGUUGCAACUGAGGGAGCCUUGAAUACACCAAAAGAUCAUUGCACCCGCAAUCCUACAAUGCUGCAAUCGUGCUACAACUUCCAAGGAACAACUUGCCAAAAGGCUUUACGCAGAAGGGAGCAGAGCGGCAGUCAAGCCUCUCGUUCCUCACACGUAGUCGCAACAGUUUAAGAAAUUCAACUCAGGCGCAGUAGGGAUUCCUGCUAGAAAUGGCUGGCAAUGGCGGUGAUGCUGCUCUUGCUGCUGCUGCUUGACAGAUUGAACCAGCUUGAGAGCAAAAUGUCUGGUAAAGGCCAACAACAACAAGGCCAAACUGUCAUAAGAAUGCUGCUGAGGCUUUAAGAAGCCAUGGCAAACGUACUGCCAAACAAUGUAACACAAGCUUUCGGCAGACGUGGUCCAGAACAAACCCAAGGAAAUUUUGGGGACCAGGAACUAAUCAGACAAGGAACUGAUAAACAUUGGCCGCAAAUUGCACAUUUGCCCCAGCGUUCAGCGUUCUUCGGAAUGUCGCGCAUUGGCAUGGAAGUCACACCUGGAACGUGGUUGACCUACACAGGUGCCAUCAAUUGGAUGACAAAGAUCCAAAUUUUCAAAGAUCAAGUCAUUUGAAAUUGACGCAUACAAAACAUCCCAACAGAGCCUAAAAAGGACAAAAGAAGAAGGCUGAUGAAACAAGCCUCUACCAGAGACAGAAGAAACAGCAAACUGUGACUCUUUCCUGCUGCAGAUUUGGAUGAUUUCCAAACUUGCAACAAUCCAUGAGGCUGACUCAACUCAGGCCUAAACUCAUCAGACAAAGGCAGAUGGGCUAUAAACGUUUUUCCGUUUACGAUAUAUACCUUGUGCAGAAUGAAUUCUCGUAACUACAUAGCACAAGAUGUAGUUAACUUUAAUCCACUAGCAAUUUAUCAGUGUGUAACAUUAGGGAGGACUUGAAAGAGCCACCACAUUUCGGGCCACGCGAGUACGAUGGUACAGUGAACAAUGCUAGGGAGAGCUGCCUAUAUGGAAGAGCCCUAAUGUGUAAAAUUAAUUUUAGUAGUGCUAUCCCCAUGUGAUUUUAAUAGCUUGGAGAAUGAAAA
>cluster743.fasta:4
AACUUCAGGUAACAACCAACCAUAUUUGAUUUUGUAGAACUUUCUAACGAACAAACUAAAUGUCUGAUAAUGGACCCCAAAAUCAGCGAAUGCACCCCGCAUUACGUUUGGGCCUCAGAUUAUGGCAGUAACCAGAAUAGAACGCAGUGGGCGCGAUCAAAACAACGUCGGCCCCAAGGUUUACCCAAUAAUACUGCGUCUUGUCCUCAACAUGGCAAGGAAGACCUUAAAUUCCCGAGGACAAGGCGUUCCAAAACACCAAUAGCAGUCCAGAUGACCAAAUUGGCUACUCGAAGAGCUACCAGACGAAUCGUGGUGGUGACGGUAAAUGAAAGAUUCAGUCCAAGAUGGUAUUCCUACCCGAGGCCAGAAGCUGGACUUCCCUAUGGUAAAGACGGCAUCAUAUGGGUUGCAACUGAGGGAGCCUUGAAUACACCAAAAGAUCACAUUGGCACCCGAUCCUGCAACUGCUGCAAUUUCAACUUCCAAAACAUGCCAAAGGCUCUAGCAGAAGGGAGCAGAGGCGGCAGUCAAGCCUCUCGUUCCUCAAGAGUCGCAACAGUUUAGAAAUCCAUCCAGGCAGCAGUAGGAACUCACCUGCUGAAGUACAAUGGCGGUGAUGCUGCUCUGCUUUGCGCUUGACAGUGACGUUAGAGCAAAAUUCUGGUAAAGGCCAACAACAACAAGGCCAAAUGUCACUAAGAAUGUGUGAGUAAGAAGCCGGCAAAAACGUACUGCCACUAAAGCAUACAAUGUAACACAGUUCGCAGACGUGGUCCAGAACAAACCCAAGGAAAUUUGGCGGAACUUCAGACAAGGAACUGAUUACAAACUUGGCCGCAAAUUGCACAAUUUGCCCAGCGCUUCAGCGUUUUCGGAAUGUCGCGCAUUGGCAUGGAAGUCACACUGGGAACGUGGUUGACCUACACAGGUGCCAUCAAAUUGGAUGACAAAGAUCCAAAUAAAGAUCAGUCAUUGCUGAAUAAGCAUUGACGCAUACAAAACUCCCACCAACAGAGCCUAAAAGAAAAGAAGAAGGCUGAGAACUCAAGCCCAGAGACAGAAGAAACAGCAAACUGUGACUUUUUCCUGCUGCAGAUUUGAUGAUUUCCAAACAAUGCAACAAUCCAUGAGCAGUGUGACUCAUCAGGCCUAAACUAUGCAGACCACAAGGCAGAUGGGCUAUAAACGUUCGCUUUCUUUAUUACUUUGUGCAGAAUGAAUUCGUAACAUAGCACAAGUAGAUGUUAUUACUCUCAGUGUGUAACAUUAGGGAGGACUUGAAAGAGCCACAUUCGGGCCACGCGAGUACGAUCGAGUGUCAGUGAACAAUGCUAGAGCUGCCUAUAUGGAAGAGCCCUAAUGUGUAAAAUUAAUUAGUAGUGCUAUCCCUGAUUUUAAUAGCUUUAGGAGAAUGACAGC
>cluster73.fasta:4
CUUCCCAGGUAACAAACCAACCAACUUCGAUCUUAAUUUCUAAACGAACAAACUAAAAUGUCUGAUAAGCCAAUCAGCGAAUGCACCCCGCAUUACGUUUGGUGACCCAGAUUCAACUGGCAGUAACCAGAAUGGAACGCGUGGGCGCGAUCAAACAACGUCGGCCCAAGGUUUACCCAAUAAUACUGCGUUGUUCACCGCUCCAUGGCAGAAGACCUUAAACUCCCUCGAGGACAAGGCGUUCCAAAACACCAAUAGUCCAGAUGACCAAAUGUACUACCGAAGAUACCAGACGAUCGUGGUGGUGACGGUAAAAUGAAAGAUUCAGUCCAAGAUGGUAUUCUACUACCUAGGAACUGGGCCAGAAGCUGGACUUCCCUAUGUGCUAACAAAGACGGCAUCAUUUGGGUUGCAACUGAGGAGCCUUGAAUACACAAAAGAUCACAUUGGCACCCGCAAUCCUGCUAACAAGCGCAAUCGUGCUACAACUUCCAAGGAACAACAUUGCCAAAAGUAAGGAGCAGAGGCAGUCAAGCCUCUCUGUUCCUCAUCGUAGUCGCAACAGUUUAAGAAAUUCAACUCCAGGCAGCAGUAGGGAUUCCUGCUAGAAUGGCUGGCAAUGGCGGUGAUGCUGCUUUUUGCUGCUGCUUGACAGAUUGAACCAGCUUGAGAGCAAAAUGUCUGGUAAAGGCCAACAACAACAAGGCCAAACUGUCUAAGAAAUUGCUGCUGAGGCUCUAAGAAGCCGGCAAAAACGUAUGCCACUAAAGCAUACAAUGACACAAGCUUUCGGCAGACGUGGUCCAGAACAAACCCAAGGAAAUUUGGGGACCAGGAACUAAUCAGACGGAACUGAUUACAAACUGGCCGCAAAUUGCACUUUGCCCCAGCGUUUCAGCGUUUUCGGAAUGUCGCGCAUUGUGAAGUCACACCGGGAACGUGGUUGACCUACACAGGUGCCAUAAAUUGGAUGACAAAGAUCCAAAUUCAAAGAUUGGUUUGCUGAAAAUUGACGCAUACAAAUCCCACCACAGAGCCUAAAAGGACAAAAAGAAGAAGGCUGAUGAAACUCGCCAAGAGACAGAAGAAACAGCAAACUGCUUUUCCUGCAGAUUUGGAUGAUUUCCAAACAAUUGCAACACUGCGCUCCAACUCAGGCCUAAUCAUGCAGACAGGCAGAUGGGCUAUAAUUUUUCCGUUUACGAUAUACCUGUGCAGAAUGAAUCUCGUAACUACAGCACAAGUAGAUGUGUUAACUUUAAUCUCACAUAGCAAUUUGUGUAACAUUGGAGGACUUGAAAGAGCCACCACAUUCACGAGGCCACGGAGUACGAUCGAGUGUACAGUGAACAAUGCUGGAGAGCUGCCUAUUGGAAGAGCCCUAAUGUGUAAAAUUAAUUUUUAGUAGUGCUAUCCCAUGUGUUAAGCUUUAGAAUACAAAU
>cluster738.fasta:4
ACCAGGUAAUCUGUGAAAAUUUCGCUAUUCUACUUGACGAACCAGAAAUAUGCAUUAGAGACCCAUUCUUUCACUAAACCUCGUGAAUGCCUGGGUCUGUGCUACAAAACCGAAGACUAAGAUACUUUACAAAAUGCGUUUCGCGUUCAAUGGUGGUUGAGUGCCAGCCGGAUGGGGCUGGACACAAGCGGCCCAAAAAAUGCUGAAUUGCCAACAAUAUGCAACAAGUUUAGUGGUCUCUGGUCAGACAACAGAACGCUAAGAUGUGCGACAACCAGAAUUGGGAUAACCAACAUGCUUCCCGCCAUUGAUGACUGAAGACAAUUGCAAAAAGAAAGUGCCAAAGAAAAGAACCCGAGAACGAAGAAACAAAACUAUGCAGGGAUAAUUCACAUAAUAAUGUAUUAAAGGAGGAAAACCCAUCCGCCAUCCCUUAUCCAUUUUAUCUUUAUCACCACCCACCAUUUCU
>cluster728.fasta:4
AGCAGAUGCUAUAUAAACUUUCCUCCUUUAUGAUAUAUGGUCUACUUGUGCAGAAUUUUGUAACUCAUGCACAAUAGAUGUAUUACUUUUAAUUCACAUAGCAUUUUAAUAGUGUGAACAUUAGGAGGACUUGAAAGAGCCACCACAUUUACCGAGGCCACGCGGAGUACGAUGGUACAGUGAACAAUGCUAGGGAGAGCUGCCUAUGGAAGAGCCCUAAUGUGUAAAAUUAAUUUUAGUGCUAUCCCCAUGUGAUUUUAAUAGCUUUAGGAGAGAAAA
>cluster724.fasta:4
AGUAAGACCAAUUUAUGAUGAACCGACGAGACUACUAGCGUGCCUGAGCACAAGCUGAUGAGAACUUAUGUACUCAUCGUUUGAAGAGACAGGUACGUUAGUUAAUAGCGUACUUUUUUUAUUUACACUAGCCAAUGCGCUUCGAUGUGUGCGUACUGCUGCAAUUUAACGUGAUUUGUAAAACCUUCUUACUUUACUCUCGUGUUAAAAUAUUCUAGAGUUCGGUCUAAACAAAUAUUAUAUUAGUUUUGUUUGGAACUUUAAUUUUAGCCAUGAGUCACGUACUAUGAAGAGCUUAAAAGCCUGAACAAUGGAACCUAGUAAUAGGUUUCCUAUUCCUUACAUGGAUUGUCUUUACAAUUUGCGCCAACAGGAAUAGGUUUUUGUAUAUAAUUAGAUUCUGGCUGUUGGCCAGUAUUUAGCUUGUUUUGCUGCUUACAGAAUAAAUUGGAUCACCGGUGGAAUUGCUAUCGCAAUGGCUUGUCUGUAGGAUGGUCAGCUACUUCAUUGCUUCAGACUGUUUGUCCGUUCCAUGUGGUCAAUCCAGAAACUAACAUUCUUAUCCUCAUGGCACUAUUGACCAGACCGCUUCAGAAAGUGAACUCGUAAUCGGAGCUGUGAUCCCGUGGACAUCGUAUUGCACAGGACGUGUGACAUCAAGGACCUGCCUAAAGAAAUGUACACGACUUAAAAUUGGUCGCAGCGUGUAGCAGGUGACUCAGGUUUCUGAUACGUACUACGGAUUGGCAAUAAAUUAAACACAGACCAUUCAGUAAAAUUGCUUUGUACAGUAAGUGACAAGAUGUUCAUCUCGUUGACUCAGGUUACUAUAGCAGAGAUUACUAAUUAUGAGGACUUUAAAUUCCAUUUGGAAUCUUGAUUACAUCAUAACCUUUAAUUAAAAAUUUACUUAAGUCAUAACUGAGAAUAAAUAUUCAAUUAGAUGAAGAGCAACCAAUGGAGAUUGAUUAACGAACAUGAAAAUUAUUUUUGGCACUGAUAUCGCUACUGUGAGCUUACUACCAAGUUGUUAGAGGUACAAUAAAAGAACCUUGCUUUGGAACAUAGGGCAAUUCACCAUCUUCAUCCUCUAGCUGAUAACAAAUUUGCACUGAUUGCUUAGCACUCAAUUUGCUUUUUGUCCUGACGGCGUAAACUCAGUUACGUGCCAGAUCAGUUCACCUAAACUGUUCAUCAGACAAGAGGAAGUAAUUUACUCCAAUUUUUUUUGGCAAUAGUGUUUAUAACACUUUGCACACUCAAAGAAAGACAGAAUGAUUGAACUUAAUUUUAUUUGUUUUUAGCCUUUCUGCUAUCCUUGUUUUAAUUAUGCUAUAUCUUUUGUUCACUUGAACUGCAAGAUCAUAAAAACUUGUCACGCCUAAACGAACAUGAAAUUUCUUGUUCUUUAGGAAUAUACAACUGUAGCUACCAAGAAUGUAGUUUAAGUUAUGUUCAACAUCAACCAUAUGUAGUUGAGACCCUCUAUUCAUUCUAAAUGGUAUAUUAGAGUAGGAGCUAGAAAAUCAGCACCUUUAAUGAAUUGUGUGGAUGAGGCUGGUUCUAAACACCCAUUCAGUACAUCGAUAUGGUAAUUAUACAGUCCUGUUACCUUUACAAUUAAUUGCCAGGAACCUAAAUUGGGUAUCUUGUAGUGCGUUGUUCGUUCUAUGAAGACUUUUAGAGUAUCAUGACGUCGUGUUGUUUAGAUUUCAUCUAAACGAACAAAAAUGUCUGAUAAUGGACCCAAAUCAGCGAACCCCAUUACGUUUGGUGGACCUUCAACAGAAUGGAGCGGGCGCGAUCAAAACAACGUCGGCCCAAGGUUUACCCAAUAACUGCGUCUUGGUUCCGCUCAAUCGGCGGAAGACUAAAUUCCCGACAAGGCGUUCCAAUUACCAAUAAUGUCCAGAUGACCAAAUUGGCUACUACCGAAUACCAGACGAAUGGUGGUGACGGUAAAAAUCAGUCAAGAUGGUAUUUUACUACCUAGGAACUGGGCCAGAAGCUGGACUUCCCUAUGGUGCUAACAAGACGGCAUCAUAUGGGUUGCAACUGAGCUGAAUACAAACAUUGGCACCGCAAUCCUCUAACAAUGCUGCAAUCGUGCUACAACUUCCAUUGCCAAAAGGCUACGCAGAAGGGAAGGCGGCAGUCAAGCCUCUCUUUCUCACACGUAGUCGCAACAGUUUAAGAAAUUCACCAGGCAGCAGUAGGGAUUUCCUGCUGAAUGGCUGGCAAUGGCGGUGAUGCUGCUUGCUGCUGCUGCUUGACAGAUUGAACCAGCUUGAGAAAAAUGGAAGGCCAACACAACAAGGCCAAACUGUCACUAAGAAUUGGCUGAGGCUUAAGAAGCCGGCAAAACGUACUGCCACUAAAGCAUUACACAAGUUGCAGACGUGGUCCAGAACAAACCCAAGGAAAUUUUGGCAGGAACUAAUCAGACAAGGAACUGAUAAACAUUGGCAAAUUGCACUUGCCCCGCUUCAGCGUUUUCGGAAUGUCGCGCUGGCAGAACACCUUCGGAACGUGGUUGACCUACACGCAAAUUGGAUGACAAAGAUCCAAAUUCAGAUCAAGUCAUUGCUGAAUAAGCAUUGACGCAUACAAUUCCCAACAGAGCCUAAAAAGGACAAAAAGAAGAAGGCUGAUGAAUACCGCAGAGACAGAAGAAACAGCAAAUUUUCCUGCUGCAGAUUUGGAUGAUUUCCAAACAAUUAACAAUCCAUGAGCAGUGCUGACUCAACUCAGGCCUAAACUCUAAUAAGGCAGAUGGGCUAUAUAAACGUUUCGCUUUUCCUUACGAUAUAGUCUUGUGCAGAAUGAAUUCUCGUAACUACAGCACAGUAGAUGUAGUUAACUUAAUCUGCAAUCUUAAUCAGUGUGUAACAUUAGGGAGGACUUGAAAGGCCACCACCGAGGCCACGCGGAGUACGAUAGUGUCAGUGAACAAUGGGGAGAGCUGCCUAUAUGGAAGAGCCUAAUGUGUAAAAUUAAUUUAGUAGUGCUAUCCCGUUUUAAUAGCUUAGGAGAAUGACAAAAUCACCUCCUACACCCCAUCAUCAUAUUCCAUAUCCACCACCCCACACAAC
>cluster705.fasta:4
AUUUCCCAGGUAAAACCAUUUUGUUUGUAGAUCUGUUUAACGAACAAUAUUUUUAUCUUUGGACUUUAUUGUAUCAACGUACUUUACCUGAAACUAAGCUACAUUAGCGUCAUCAGAUUGCAAUUUGCUUGCCCAAAGUUGUAUUAGUUCUCUGUAUCAAACUUUAUUUUUUUUGCGCUGUUUACAAAAAAUUGAUCAUGAUUCUUUGUUUAGCUUGUGUAUAUAUUUUUUGCAACUUCGCUACGUUCUUCAUCACAACAGAAACUACUCAACGUGCCUGCUAUUCUCUCAGUUUAGAGUACUAUCAGCUUAUUCGUGGACAUUGUAUUCUGUUCUCAGGAGUCUGCUCAAGAUUUGUUUAUUCAUCACGAACUUAUAAAUGGAAAUCAGCUGGGUGACCAGUACAGUCAAGCUAAACACGCAGAAAUAUUUGUAGUCUUCAAGAUUAUCGCUUCAUACAUAGCAGAGAUAACUAUAGAGACAUUCUGGUAUAAAUCCAAAUAUUACUAACUGAGAUAUCCGCUAAAGCACCAAGGAUAAACAAAUAUUCGCACAACACGCUCGGCUACUCCAAGAUGAAGCUCAGUAACUCUUCACAGCAAUUCACAGAGCUAUGCUGCUGUUGCUUUUGCUGUGACGUAACGCAUUCUGUACCAGCAGUCACAAAUGUUAGCAGCAAACUCAAUUCGGAAAGUUAACUGCACCAAAAAGACAAUGAAUGAUCAAUUCCCAGCGCUCAGCGUUCGGAAUGUCGCGCAUUGGUGAAGUCACGGAACGUGGUUGCCUACAGGUGCCAUCAAAUUGGAUGACAAAGAUCCAAAUUAAGAUAAGUCAUUUGAAUAAGCAUUGACGCAAAACCCCAACAGAGCCUAAAAAAAGAAGAAGGCUGAUGAAACAAGCCUUCAAGAGACGAAGAAACAAAACUGUUUUCCUGCUGCAGAUUUGAUGAUUUUCCAAACAAUUGCAAAGAGCAGUGCUGACUCAACUCAGGCCUAAACUCAUGCAGCAAGGCAGAUGGGCUAUAUAAACGUUUCUUUUCCGUUACGAUAUAGUACAUUGUGCAGAUGAAUCCGAACUACAUACCAGUAGAUGAGAACUUACAUAGCAAUUUUUAAUCAGUGUGAACAUUAGGUUGAAAGAGCCAUUCGAGCAGACAGUGAUCUAGAGAGCUGCCUAUGAAGAGCCCUAAUGUAAAAUUAAUUAGUUAUCCCUGAUUUUAAUAUAGGAGAAUGACAAAUCCCCCCUAUCAUUUCAUAUCCAUUACCCACAUCCUAAAC
>cluster696.fasta:4
AUACCUCCCAGGUAACAACAACCAACUUUCGAUAGAUCGUUCUCUAAACGAACAAACUAAAAUGUCUGAUAAUGGACCCAAAUCAGCGAAUGCACCCCGUUUGGUGGACCUCAGAUUAUGGCAGUACAGAACGCAGUGGGCGCGAUCAAAACAACGUCGGCCCCAAGGUUUACCCAAUAAUACUUGGUUCGCUCAUUAUGGCAAGGAAGACCUUAAAUUCCCGAGGACAAGGCGUUCUAACACCAGUCCAGAUGACCAAAUUGGCUCGAAGAGCUACCAGACGAAUUCGUGGUGGUGAGGUAAAAAACAGUCCAAGAUGGUAUUCUACUGGAGGCCAGAAGCUGUCCAUGGUGCUAACAAAGACGGCAUAUAUGGGUUGCAACUGAGCUAAUACAGAUAUGGCACCCGCAAUCCUGCUAAAUGCCAAUCGUGCCUUAAUGCCAAAGUUUAGAGCAGAGGCGGCAGUCAAGCCUCUUCUCAACGUAGUGCAAAUUCAACUCCAGGCAGCAGUAGGAUCUGAUGGCUGGCAAUGGCGGUGAUGCUGCUCUUGCUUUGCUGCUGCUUGACAGAUUGAACCGUAGAGCAAAUGUCUGGUAGGCCAACAACAACAAGGCCAAACUGUCACUAAGAUUGGCUAACGCAAAACGUACUGCCACUAGCAAAAGUCGGCAGAGUGGUCCAGAACAACCCAAGGAAAUUGGGACCAGGAACUAACAGACAAGGAACUGAUAAAUGGCCGCAAAUUGCACAAUUUGCCCCAGCGUUCAGCGUUCUUCGAAUGUCGCGCUGGCAGACACCUUCGGGAACGUGGUUGACCUACACGUGCCAUCAAAUUGGAUGACAAAGAUCCAAUUAAAGUCAUUUUGCUGAAUAAGCAUAUUGACGCAUACAAAACCCAACAGAGCCUAAAAAGGACAAAGAAGAAGGCUGAUGAAACUCGCAGCAGAGACAGAAGAAACAGCAAACUGUGACUCCCUGCUGCAGAUUUGGAUGAUUUUCCAAACAAUUGCAACCGAGCAGUGCUGACCAGGCCUAAACUCAACAGAGAUGGGCUAUAAACGUUUCGCUUUUCCGUUACGAUAUAGUCUACUCUGUGCAGAAUGAAUUCUCGUAACUACAUAGCACAAGUAUAUUUUUAGCAAUUUAAUCAGUGUGUAACAUUAGGGAGGACUUGAAAGAGCCACUUUCCGAGGCCACGCGGAGUACGAUGUGUACAGUGAACAAUGCUAGGGAGAGCUGCCUAUAUGGAAGAGCCAUGUAAAAUUAAUUUGCUAUCCCAUGUGAUUUUAAUAGCUUCUUAGGAGAAUGACAAAAAAA
>cluster694.fasta:4
GCUCAACACUUCGAAAUCAGACGAAUUGUGGUGGUGACUAAAUGAAAGUUCAUCAGAUGGAUUUACUACUAGGAUGCAGAACUGGCUCCUAUGGUGUAACAAGAGCAGUGGUUGCAAAGGAGUUGAUAACCAGAUUUGGCCCCCAAUCUCUAACAAUGCCAAUCUGCAAUUCCUCAGAUACAUGCCAAAAGGCUUUUACCAGAAGGGAGCAGGCGGACAAGCCUUUGUUCUAUACAGUCGCAUUACUAAGAAAUUCAACUCCAGGCAGCAGUAGGGAUCUCCUCUAUGGCAAUGGCGGUGAUGCUGCUCUUGCUUUGCUGCUGCUUGACAGAUUGAACCAGCUUGAGAGCAAAAUUCUGGUAAAGGCCAACAACAACAAGGCCAAACUGUAGAAUUGCUGCUGAGGCUCUAAGAAGCUCGGCAAAACGUACUGCCACUAAAGCAUAAAACCUGCAGACGUGGUCCAGAACAAACCCAAGGAAAUUUUUGGACAGGAACUAAUCAGACAAGGAACUGAUUACAAACAUUGGCCAAAUUGCACAAUUUGCCCCAGCGCUUCAGCGUUUUCGGAAUGUCGCGCAUUGGCAUGAAGUCACACCUUCGAACGUGUGACCUACACGGUGCCAUCAAAUUGGAGACAAAGAUCCAAUAAAGAUCAAGUCAUUUUGCUGAAUGAUUGACGCAUACAAAACACCCACCAACAGAGCCUAAAAAGGACAAAAAGAAGAAGGCUGAUGAAACUCAAGCCACCGCAGAGAAGAAGAAACAGCAAACUGUGACUUUGUGCAGAUUUGGAUGAUUUCUCCAAACAAUUGCAACAACCGAGCAGUGCUGACAACUCAGGCCAAACUCAUGCAGACAAGGCAGAUGGGCUAUAUAAACGUUUUUUCCGUUUACAUAUGGUUACUUUGUGCAGAGAAUCGUACAUAGCACAAGUAGAUGUAGUUAACUUUAAUCCUAGCAAUUAAUAGUGUGUAACAUUAGGGAGUUGAAGAGCCCAUUAGGCCACGAGUACGAUCGAGUGUACAGUGAACAAUGCUAGGGAGAGCUGCCUAUGGAGAGCCCUAAUGUGUAAAUUAAUUUUAGUAGUGCUAUCCCCAUGUGAUUUUAAUAGCUUUAGGAGAAUGACAAAU
>cluster690.fasta:4
CCUCGGAAAUACCUCCGACUGUAGAUGUCACGAACAAAUGUCUUGCGCCCCAACAGCGAUCACCCUCGUUGUGACUCUUUUGGCAGACCAGAAUAACCCUGAGCCCAUCAAACAAGCGCCCCAAGUUUACCCAAUCUGGUCUUGGUUGCUUUCUGAAGAGAAAUCUGAGGCAGGCGUCAAAAAAAUACGUAAAAUGGCUAUACCGAGGAGCUCAAGACAGUGUGAAAUAGAUUAGUGUUUUUUAUACAGAAUGAAAGCUACUCAAUGUUCAAAAAGAAGGUUCUAGGGAGCCUGAUACAAAAUCAUCCUCGCAAUCCCAAAUUAAUGUACACCAAGAACAAUAUGCAGUUGGGAGAAGAGAUCAAGCUAUGUUCUGGCAACAUAAAUCACCAGUUGAGAACACUUCAGAAAGCUGAAUGGCCUGUCUCUGCUUUUUCUCUUAAAUUAACAGUUGGAAAUGUGAAAGGCACCAAGCCUGAAAAAAUUUUGAGGCUUAAAGUGAUGCAAGAGCCAGACAGCUCGCAGCAAGUGCAAAAGAAAUAGCAACUAAUCCAGCUUUACAACAUGCGAAGCACAAUCUGCGUUAUUUUAAUUUGAUGGAAGCCCAAGUGUACACAGUCUUGAUAACUAAAUAUCUUGAAGAUGACAUCAAACAUUCACCAGCGAGAAGGCUGUAAGACUAAAGAAUAAUCUUCUCUAUGUACCCACAAAUCCAUGGCUUUCAACUCGCCCUAUGAGCAAGAUAUAAAUUCUUUUAAAUUUUUGAGAUUCUAAAUCAAUGUUUAAAUCAGUAAUGUAGUUUAGAGAUAAAAUUUAUCACACAUACAUUUAUAAAAUAAAGC
>cluster686.fasta:4
UUGUGCUUUUUAGCCUCUGCUAUUCCUUGUUUUAAUUAUGCUUAUUAUUUUGGUUCUGAACUGCAAGAUCAAUGAAACUUGCACGCCUAAACGAACAUGAAAUUUUUGUUUCUUGAUAACAACUGUAGCUGCAUUUCACCAAGAAUGUAGUUUACAGUCAUGUACUCAACAUCAACCAUAUGUAGUUGAUGACUGUCCUAUUCACUUCUAUUCUAAAAAUUAGAGUAGGAGCUAGAAAAUCAGCACCUUUAAUUGAAUUGUGCGUGGAUGAGGCUGGUUCUAAAUCACCAUCAGUACAUCGAUAUCGGUAAUUAUCAGUUUCGUCUUUACAAUUAAUUGCCAGGAACCUAAAUUGGUAGUCUGUAGUGCGUUGUUCUAUGAAGACUUUUAGAGUAUCAUGACGUUCGUGUUGUUUUAGAUUUCUAAACGAACAAACUAAAAUGUCUGAUAAUGCCCAAAAUCAGCGAAAGCACCCCGCAUUACGUUGGUGGACCAGAUUCAACUGGCAGUAACCAGAAUAGACGUGGGCGCGAUCAAACAACGUCGGCCCCAAGGUUUACCCAAUAAUACUGCGUUGUUCACCGCUCACUCAAUGGCAAGGAAGACCUUAAAUCCCUCGAGGACAAGGCGUUCCAAUUACCAAUAGCAGUCCAGAUGACCAAAUUGGCUACUACGAAGAGCUACCAGACGAAUCGUGGUGGUGAGUAAAAUGAAAGAUCUCAGUCCAAGAUGGUAUUUCUACUACCUAGGAACUGGGCCAGAAGCUGACCCUAUGGUGCUAACAAGACGGCAUCAUAUGGGUUGCAACUGAGGGAGCCUUGAAUACACCAAAAGAUCUUGCCCGCAAUCCUGCUAACAAUGCUGCAAUCGUGCUACAACUUCCAAGGAACUAUUGCCAAAAGGCUUCAGAAGGAGCAGAGGCGGCAGUCAAGCCUCUUCUCGUUCCUCAUCACGUAGUCGCAACAGUUUAAGAAUCAACCCAGGCAGCAGUAGGGAUUCCUGCUAGAGGCUGGCAAUGGCGGUGAUGCUGCUCUUGUUUGCUGCUGCUACAGAUUGAACCAGCUUGAGAGCAAAAUGUCUGGUAAAGGCCAACAACAACAAGGCCAAACUGUCACUAGAAUUUGCUGCUGAGGCUUUAAGAAGCCAUGGCAAACGUACUGCCACUGCAUACAAUGUAACACAAGCUUUCGGCAGACGGGUCCAGAACAAACCCAAGGAAAUUUUGGGACCAGGAACUAAUCAGACAAGGAACUGAUUACAAACAUUGGCCGCAAAUUGCACAAUUUGCCCCAGCGUUCAGCGUUUCGGAAUGUCGCGCUGGCAUGGAAGUCACACGGGAACGUGGUUGACCUACACAGGUGCCAUCAAAUUGGAUGACAAAGAUCCAAAUUCAAAGAUGUCAUUUGCUGAAUAAGCAUUGACGCAUACAAAACAUUCCCACCAACAGAGCCUAAAAGGACAAAAAGAAGAAGGCUGAUGAAACCAAGCCACCGCAGAGACAGAAGAAACAGCAAACUGUGACUCUUCCUGCGCAGAUUUGGAUGAUUUCAAAUGCAACAAUCCAUGAGCAGUGCUGACUCAACUCAGGCCUAAACUCAUGCAGACACAAGGCAGAUGGGCUAUAUAAACGUUUCGCUUUCCGUUUACGAUAUAGUUACUCUUGUCAGAAUGAAUUCUCGUAUACAUAGCACAAGUAGAUGUAGUUAACUUAAUCCAAAUUAAUCAGUGUAAUAGGGAGGACUUGAAAGAGCCACCACUUCUCAGGCCACGCGGAGUACGAUGGUGUACAAACAAUGAGGAGUGCCUAUGGAAGAGCCCUAAUGUGUAAAAUUAAUUUUAGUAGUGCUAUCCCCAUGUGAUUUAAUAGCUCUAGGAGAAUGACAAA
>cluster667.fasta:4
AUACCUUCCCAGGUAACAAUCAACCAACUUUUCGUCUUUGAGCUGUUUUAAGAACACUAAAAUGCUUUAUGACCCAUCAGCGAAUGCCCCGCAUUACGUGUGGACCCUCAAUUAAUGGCAUUCAGAAGAAAGCAUGGCACAAAAACUCGGCCAGUUACCCAAAUCUGCUUUUCACGCCUCUUUUGGGAAGGCGAAGCUUAAAAUCCCAAAAGCUUCAAUUAACGCUCAGUCAGUGACAUUGGCUACCACGAAGGUACGACGAAUUUGGUGUGACUAUAAGACUCGUCAAGAUGUUUUCACCAAGAUGGCGAAGUGGCUCCUUGUGCUCAAAGACGGCAAUAUCAAAUGGAGUACAAAGAUACUCACCGAACUCUACAAUGUGCACGUGUCACCUAAAAAACAUGCCAUAAGGUUUGCAAGGACAAGGGGAGUACGCUCUUGUUCCUCAUAGAGUCAACAUAAGAAAUAUCCAGCACAUUAGGUUUCUUGUAGAAUGGCUGGGCAAGCAGUGAUGCUGCUCUUGUUUUCUGUGCUGAAGAUUGAACAGCUUGAGAAAUGUUGGAAGCAAACAAGGCAAUGUACUAAAAAUCGUUGAGGCUUUUAGAUCACAAACACUCCACGCUCUGUGUAAACAAGCUUUGAGUGGUCCAGAAACCAAGAAAUUUGGGCCAGAUUACAAGAAUUACAAAAUUGCCCAAUUGACAAUUUCCACGCUUCAGUCGUAGUCGCGCGGAUGGAAUCCCUUCUAACGUGUGAUCCUACUAGUGCCACAAAUUGACAAGAUCAAAUAAAUCAGUCAUUUUGCGAUAAGCAUAUUGACGCAUCAAAAUUCCCCAACAGAGCCUAAAAAAAGAAGAAGGCUGAUGAAACAAGCCUUACCGCAGAGACAGAAGAAACAGCAAACUGUGACUCUUCCUGCUGCAGAUUUGGAUGUUUCCAAACAAUUAACAAUCCAUGAGCAGUGCUGACUCAACUCAGGCCAAACAUGCAGACAUAAGGCAGAUGGGCUAUAAACGUUCUUUCCGUUUACGAUAUUUUGUGCAGAAUGAAUUCUCGUAACAUAGCACAAGUGAUGUAGUUAACUUUAAUCUCAUAGCAAUUUAUCAGUGUGUAACAUUAGGGAGGACUUGAAAGAGCCACCACAUUUCCGAGGCCACGCGGAGUACGAUCGAGUAGUGAACAAUGCUAGGAGAGCUGCCUAUAUGGAAGAGCCCUAAUGUGUAAAAUUAAUUUUAGUAGUGCUAUCCCGUGAUUUUAAUAGCUCUUAGGAGAAUGACAA
>cluster664.fasta:4
AUACCUUCCAGGUAACAACCAUUACUUGUUUGUAGAUCUGUCUUAAAGAACCAAUUUCUUGUUCUUUUAGGAUAUUACAACUGUAGCUGCAUUCACCAAGAAUGUAGUUUAGUACUCAACAUCAACCAUAUGUAUCGCCGUGUCCUAAUCUAAAUGUAUUAGAGUAGGAGCUAGAAAAUCAGCACCUUUAAUUGAAUUGUGCGUGGAUGAGGCUGGUUCUAACACCCAUCAGUACAUCGAUAUGGUAAUUAUACAGUUCCUGUUUACCUUUUACAAUUAAUUGCCAGGAACCUAAAUUGGGUAGUCUUGUAGUGCGUUGUUCGUUAUGAAGACUUUAGAGUAUCAUGACGUUCUGUUGUUUUAGAUUUCAUCUAAAAAAACUAAAAUGUCUGAUAAUGGACCCAAAAGCGCCCGCAUUACGUUGGUGGACCCUCAGAUUCAACUGGCAGUAACCAGAAUGGAACGCAGUGGGCGACAAACAACGCGGCCCAGGUUUACCCAAUAAUAUGCGUCUUGGUCCUUGGCAAGGAAGACCUUAAAUUCCCAGGACAGGCGUUCCAAUUAACACCAAGCAGUCCAGAUGACCAAAUUGGCUACCGAAGAGCUACCAGACGAAUCGGUGGUGACGGUAAAAUGAAAGAUCAGUCCAAGAUGGUAUUUACCAGGAACUGGCCAGAAGCUGGACCUAUGGUGCUAACAAAGACCAUCAUAUGGGUGACUGAGAGCCUUGAAUACACCAUAGAUUUGGCACCCGCAAUCCUGCUAACAAUGUGCAAUGUGCAACUUCCAAGGAACAACUAUUGCCAAAAGGCUUAUGCAGAAGGGAGCAGAGGCGGCAGUCAAGCCUCUCGUUCCUCAUCACGUAGUCGCAACAGUUAAGAAUUCAACUCCAGGCAGCAGUGGGAUUCCUGCUAGAAUGGCUGGCAAUGGCGGUGAUGUGCUCUUGCUUGCUGCUGCUUGACAGAUUGAACCAGCUUAGAGCAAAAUGUCUGGUAAAGGCCAACAACAACAAGGCCAAACUGUCACUAAGAAUUGCUGCUGAGGCUUCUAAGAAGCCUCGGCAAAACGUACUGCCACUAAGCAUACAAUGUAACAGUGCAGACGUGGUCCAGAACAAACCCAAGGAAAUUUUGGGGACCAGGAACUAAUCAGACAAGGAACUGAUUACAAACAUUGGCCGCAAAUUGCACAAUUUGCCCCAGCGCUUCAGCGUCUUCGGAAUGUGCGCAUUGGCAUGGAAGUCACACCGGAACGUGGUUGACCUACACAGGUGCCAUCAAAUUGGAGACAAAGAUCCAAAUUCAAAGAUCAAGUCAUUUGCUGAAUAAGCAUUGACGCAUACAAAACCACAGACCUAAAGGACAAAAGAAGAAGGCUGAUGAACUCAAGCCUCGCAGAGACAGAAGAAACAGCAAACUUGACUCUUCCAGAUUUGAUGAUUCCAACAAACGAGCAGUGCUGACUCAACUCAGGCCUAAACUCAUGCAGACAUAAGGCAGAUGGGCUAUAUAAACGUUUUUUCCGUUUACGAUAUAUAGUCUACUCUGUGCAGAAUGAAUUCUCGUAACAUAGCACAAGUAGAUGUGUAUUAAUCAGCAAUUUAAUCAGUGUGUAUUAGGGGUGAAAGAGCCACCAUUCAGGCCACGGAGUACGAUCGAGUGUCAGUGAACAAUGCUAGGGAGUCCUAUAUGGAAGAGCCCUAAUGUGUAAAAUUAAUUUAUAGUGCUAUCCCCAUGUGAUUUUAAUAGCUUUAGGAGAAUGACAAAAAAAAAAU
>cluster64.fasta:4
UGUUCUUUUCCUGUGCAGAUUUGAUUCCAACAAUUCACAAUCCAAGCGUGCUACUCAACUAGGCCAUCUGCACAAGCAGGCUAAACUUCCUCUUACGAAGUUUACUUGCAGAUGAAUCUGUAACGCAAGUAAUGUACUUCUCCAGAAUUUCUAAUCAGUACUUGGGGACUGAAAGACCAAUUUUUCUUAGCCCGCGGAAGAGAUCAUCUGACAUGCUAGGAGUGCUUAUAUAGCCUAUGUGAAAUAAUUUGUAGCAAUGUAUUUAAUCUAGAGAGACAAAACAUCUAAACCUAUAUAUUUAUAUUUACUAUCCCAUUUAA
>cluster625.fasta:4
ACCCAUUCAGUACAUCGAUAUGUAAUUAUACAGUUUCCUGUUACCUUUUACAAUUAACAGGAACCUAAAUUGGGUAGUCUGUAGUGCGGUUUUUCUAUGAAGAUUUUAGAGUAUCAUGACGUUCGUGUGUUUAGAUUUCUAAACGAACAAACUAAAUGUCUGAUAAUGGACCCAAAAUCAGCGAACCCGCAUUACGUUGGCAGAUUCAACUGGCAGUAACAGAAUGGAGACGCAGUGGGCGAUCAAAACAACGCGGCCCCAAGGUUUACCCAAUAAUACUGCGUCUGGUUUCACCGCUCACUCAUGGCAAGGAAGACCUUAAAUUCCCUCGAGGACAAGGCGUUCCAAUUAACACCAAUAGUCCAGAUGACCAAAUUGGCUACCGAAGAGCUACCAGACGAAUUCUGGUGGUGACGGUAAAAUGAAAGAUCCGUCCAAGAUGGUAUUUCUACUACCAGGAACUGGCCAGAAGCUGUUCCCUAUGGUGCUAACAAAGACGGCAUCAUAUGGUUGCAACAGCAACCAAAAGAUCAUGGCACCCGCAAUCCUAACAAUGCUGCAAUCGUGCUACAACUUCCAAGGAACAACAUGCCAAAAGGCUACACGCAGAAGGGAGCAGAGGCGGUCAAGCCUCUUCUCGUUCCAUCACGUAGCGCAACAGUUUAAGAAAUUCAACUCCAGGCAGCAGUAGGGAUUCUCCUGCUAGAAUGGCUGGCAAUGGCGGUGAUGCUGCUCUUGCUUUGCUGCUGCUUGACAGAUUGACCAGCUUGAGAGCAGUCUGGUAAAGGCCAACAACAGGCCAAACUGUCACUAAGAAACUGCUGCUGAGGCUUCUAAGAAGCCGAAAACGUACUGCCACUAAAGCACAACACAGGUCUAGACGUGGUCCAGAACAAACCAGAAUUUGGGACCAGGAACUAAUAGACAAGGAACUGAUAAACAUUGGCCGCAAAUUGCACAAUUUGCCCCAGCGUUCAGCGUUUCGGAAUGUGCGCAUUGAGCUUCGGGAACGUGUUGACCUACACGGUGCCAUCAAAUUGGAUGACAAAGAUCCAAAUUAAAGAUGUUGCAAAAGCAUAUUGACGCAUACAAAACUCCCACCAACAGAGCCUAAAAAGAAAAAGAAGAAGGCUGAUGAAAGCCGCAGAGACAGAAGAAACAGCAAACUGUGACUCUUCCUGCUGCAGAUUUGGAUGAUUUCCAAUUGCAACACGAGCAGUGCUGACCAACUCAGGCCUAAACUCAUGCAGACAAGGCAGAUGGGCUAUAAACGUUUCGCUUUCCGUUUACGAUGUCUACUCUGUGCAGAAUGAAUUCUCGUAACAUAGCAAGUAGAUGUGUUAACUUUACUUUCAUUAAUCAGUGUGUAACAUUAGGGAGGUAAGAGCCACUCGAGGCCACGCGAGUACGAUCGAGUGUACAGUGAACAAUGCUAGGGAGAGCUGCCUAUGAAGAGCCCUAAUGUGUAAAAUUAAUUUUAGUAGUGCUAUCCCUGAUUUUAAUAGCUUCUUAGGAGAAUGACAAAAAA
>cluster60.fasta:4
ACGCAGUGGGGCGCGAUCAAAACAACGUCGGCCCAAGGUUUACCCAAUAUUUGUCAGCUUACAUGCAGGAAGCCUAAUUCCCGAGGACAAGGCGUUCCAAUUAACCCAAUAGUCCAGAUGACCAAAUUGGCUACCGAAGAGCUACCAGACGAAUUCGUGGUGGUGACGGUAAAAUGAAAGAUCAGUCCAAGAUGGUAUUCUACUACCAACUGGGCCAGAGCUGGUUUCCCAUGACAAAGACGGCAUCAUAUGUGCAACUGAGGCUAAUACACCAAAGAUCGCACCCCUGCUAAUGCUCAUUUCCAAGGAACAACUGCAAAGGCUUCAGAGGAGCAGAGGCGGCGUAAGCCUCUUCUCGUUCCACGUCGCAAGUUUAAGAAUUACAGGCAGGGGAACUCUCCUGCUAGAAGGAAUGGCGUGACGUGCUUUGUUUGCUGCUGCUUGACAGAUUGCCAGCUAGAGUCUGGUGGCCAACAACAAGGCCAAACUGUAAAUUGCGAGGCUUGAGCGGCAAACGCCAAAGCUCAGACGUGGUCCAGAACAACCGGAAAUUGGGACCAGGAACUAAUCAGACGGAACUGAUACCAUUGGCCAAGCACACCCCAGCGUUCAGCGUUGAACGCGCUGGCAUGAAGUCAGGGAACGUGGUGCCUACACAGGUGCAAUGGAGACAAAGAUCCAAUGUAUUUGCUGAAUGCAUAUUGACGCAAAACAUCCCACAGAGCCAAAGGACAAAGAAGAAGGCUGACGAACAAGCCUUAGAAGAAACAGCAAACUGUUCUGCUGCAGAUUGGAUGAUUCCAAACUUGCAAUCGGAGUGCUGUCAAGGCCUAAAUCGGACAACAGAUGGGCUAUAAACGUUUUUUCCGUUUAAAUGUUUACAAGAAUCUUAACAAAUAUUAUCUCUAGCAAUUAAUGUGAAUGGAGGACUUGAAAGAGCCACCACUUCACCGAGGCCGCGGAGUACGAUGUAUGAGGAGAGCUGCCUAUAGUGUGUAAAAUUAAUUUAGUAGUCUGUUUAAUAGCUUUUAGGAGAAUGACA
>cluster590.fasta:4
UUGUGCUUUUUAGCCUUUUGCUAUUCCUUGUUUAAUUAUGCUUAUUAUCUUUGGUUCACUUGAACUGCAAGAUUCAAUGUUCACGCCUAAACGAACAUGAAAUUUUUUUAGGAAUUCCAACUGUAGCUGCAUUCACCAAGAAUGUAGUUUACAGAUGUACUCAACAUCAACCAUAUGUAGUUGAUGACCCGUGUCCUAUUCAUCUAUUCUAAAUGUAUAUUAGAGAGGAGCUAGAAAAUCAGCACCUUUAAUUGAAUUGUGCGUGAUGAGGCUGGUAAUCACCCAUUCAGUACAUCGAUACGGUAAUUAUACAGUUUCCUGUUUACCUUUACAAUUAAUUGCCAGGGAACCUAAAUUGGGUAGUUUGUAGUGCGUUGUUCGUUCUAUGAAGACUUUUAGAGUACAUGACGUCGUGUUGUUUAGAUUUCAUCUAAACGAACAAACUAAAAUGUCUAAUGGACCCCAAAAAAUGCACCCCGCAUUACGUUUGGUGGACCCUCAGAUUCAACAGUAACCAGAAUAGACGGGGCGAUCAAAACAACGUCGGCCCCAAGGUUUACCCAAUAAUACUGCGUCUUGGUUCGCCACUAUGGGAAGACCUUAAAUUCCCCGAGGACAAGGCGUUCCAAUUAACACCAAUGCAGUCCAGAUGACCAAAUUGGCUACUACCGAAGAGCUACCAGACGAAUCGUGGUGGUGACGGUAAAUGAAAGAUCCCAAGAUGGUAUUUCUACCUGAUGGGCCAGAAGCUGGACUUCCCUAUGGUGCUACAAAGAGGCAUCAUAUGGUUGCAACUGAGGGAGCCGAAUACACCAAGAUCACAUUGGCACCCGCAAUCCUGCUAACAAUGUGCAAUGUUUAUCAAAAUUAAAAGGCUUUACGCAGAAGAGCAGAGGCGGCAGUCAAGCCUCUCGUUCCUCAUCGUGAACAGUUUAAUACAGGCAGCAGUAGGAACCUCCUGAGAAUGGCUGGCAAUGGCGGUGAUGCUGCUCUUUGCUGCUGCUUGACAGAUUGAACCAGCUUGAGAGCAAAAUGUCUGGUAAAGGCCAACAACAACAAGGCCAAACUGUCAAAUUGCUGCUGAGGCUUACGGCAAAAACGUACUGCCACUAUUUACAAGCUUGCAGACGUGGUCCAGAACAAACCCAAGGAAAUUUUGGGACCAGGAACUAAUCAGACAAGGAACUGAUAAACAUUGCAAUUGCACAAUUUGCCCUCGCGUUCGAAUGUCGCGCAUUGGCAGAAGUCCACCCGGAACGUGUGACCUACACAGGUGCCAAAUUGGAUGACAAAGAUCCAAAUAAAGAUCAAGUCAUUUGUGAAUAAGCAUUGACGCAUACAAACACCCAAAGAGCCUAAAGGAAAAAGAAGAAGGCUGAGAAACUCAAGCCCCAGAGACAGAAGAAACAGCAAACUGUGACUCUUUCCUGCUAGAUUUGGAUGAUUUUCCAAACAAUUGCACAAUCCAUGAGUGCUGACUCAACUCAGGCCUAAACUCAUGCAGACCAAAGGCAGAUGGGCAUAUAAACGUUCGUUCCGUUACGAUAAAGUUACUUGUGCAGAAUGAAUUGUAACAUAGCACAAGUAGAUGUAGUUAUUUAUCCAUAGCAAUUAAUCAGUGUAACUUAGGGAGGACUGAAAGAGCCACUUCGAGGCCACGCGGAGUACGAUGAGUGAAGUGAACAAUGCUAGGGAGAGCUGCCUAUGGAAGAGCCCUAAUGUGUAAAAUUAAUUAGUAGUGCUAUCCCAUGUGAUUUUAGCUUAGGAGAAUGACAAAA
>cluster583.fasta:4
AAGGCUUCAGAAGGGAGCAGAGGCGGCGUCAAGCCUCUCGUUCCCACGGUCGAACAGUUAAGAAAUUCAUCCAGGCAGCAGUAGGGGAACUUCCUGCUAGAAUGGCUGGCAAUGGCGGUGAUGCUGCUCUUUUGCUGCUGCUUGACAGAUUGAACCAGCUUGAGAGCAAAAGUUGGUAAAGGCCAACAACAACAAGGCCAAACUGUCACUAAGAAUGCUGCUGAGGCUUCUAAGAAGCCAUGGCAAACUGCCACUAAAGCAAUGUAACACAAGCUGAGACGUGGUCCAGAACAAACCCAAGGAAAUUUUGGGGACCGAACUAAUCAGACAAGGAACUGAACAAACAUUGCCGCAAAUUGCACUUUGCCCCGCGCUUCAGCGUUUCGGAAUGUCGCGCAUUGGCAUGGAAGUCACACCUUGGAACGUGGUUGACCUACACGGUGCCAUCAAAUUGGAUGACAAAGAUCCAAAUUUUAAAGAUCAAGUCAUUUGCUGAAAUUGACGCAUACAAAACCCACCAACAGAGCCUAAAAAGGACAAAAGAAGAAGGCUGAUGAAACAAGCCUCAGAGACAGAAGAAACAGCAAACUGUGACUUUCCUGCUGCAGAUUUGGAUGAUUCUCCAAACAAUUGCAACAAUCCAUGAGCAGUGUGACUCAACUUAGGCCUAAACUCAUGCAGACCAUAAGGCAGAUGGGCUAUAAACGUUUCGCUUUCCGUUUACGAUAUAGUCUACUCUGUGCAGAAUGAAUUCUCGUAACUUAGCACAAGUAGAUGUAGUUAACUUUAAUCUCUAGCAAUCUUUAAUCAGUGUGUAACAUUGGAUGAAAGAGCCACCACAUCACCGAGGCCACGCGGAGUACGAGUGUCAGUGAACAAUGCUAGGGAGAGCUGCCUAUAAGAGCCCUAAUGUGUAAAAUUAAUUUUAGUGUGCUAUCCCAUGUGAUUUUAAUAGCUUUCAGGAGAAUGACAAAAAA
>cluster57.fasta:4
AAACAAGUUGAUAAUGGACAAAACGAUGCGCAUCGGUGGACUCAACAACUGGCGAUAAGGAAGCAGGGCGAUAAAAAACGCCAAGUUUACAAUAAUGCUAGUUCCGCUUCAUUUUGCAAGGAAGCCUUAAAUCUGAGAAGGUUCAAACAAUAAGUCCAGAUCAUGAUAUACAGAGAAUUCUGUGUGCGUAAUGAAGAUUCAGUCAGAUGUUCAAUGGAACUGCAAGUGAUUCCUAUGUCUAAAAACGCAUCAUAUGGGUCAAUGAGAGUUGAAUACCAAAGAUUUGGCCCAUCCUGUAAACUCAAGUGAAAUCUCAGAAAUUUUCAAGGCUUAGAGAAAGCAGAGGGGCGUAAGCUUGUCCUCAUCCUAUCCAAAUAAAAUACACGCAGUAGAUCCUGAUUUUGCGGCGUGAUGUGCUUUUCUUGUUGCUGUCUACAGAUGAACUGGACAUCUGGUACAAAACAGAACUGCACAAAUGUUAGUCUAAGGCUGGUAAAAGACGCUAAGAUGUAACAAGCUCGAGAUGUAAAAAGAAUUGGGACCAGAACAAAAGGAAUGAUACAACAUGAAUUGAAUUGCGCCAGGUGAAUGUAUGCAGAAAGUCACUGGACGACCAGGUGCAAAUGGAGACAAGCCAAAUUCAACAAGUAUUUUUGAAAAGAUUGACCAUCAAAAAUCACACAAGUAAAAAAAAAGAAAUAUGAAACCAAGCCUAGCAAAGAAACAAACUUCUUGGAUUUGGUGUUUACAAUUCACACUGACUCUCGCAAAUCAUGAUUCAUAGGCAGAGCUAAACGUUGCCUUGUAGUUAUUUGUGAGAUGAUUUGUAUAAUAACAAUAUGUUAUUUCAUACAUCUUUUUGUGUAUUGGGCCUAAGAGCAAUGAGCCGAUACGGACAUGAACAUAGACUCCUUUGAAGCUAAUUGUAAAUUAUUUUAGUAUCUGAUUAUAGCUUGAAAACAG
>cluster576.fasta:4
GGGGGGGCGGGGGGGGGAAGGUUUACCCAAUAAAUGCGUCUGGUUUCACUCAACAUGGCAAGGCUAAAUUCCCUAGGACAAGGCGUUCCAAUUACACCAAUGAGUCCAGAUGACCAAUGGCUACGAAGAGCUACCAGACGAAUCGUGGUGGUGACGGUAAAUGAAAGAUCUAGUCCAAGAUGGUAUUUUACUCCUGGGCGACUUCCCUAUGGUGCUAACAAAGAUGCAUCAUAUGGGUUGCAACUGAGGAGCCUUGAAUACACCAAAAGAUUUGGCACCCAAUCCUGCUAACAAUGCUGCAAUCGUGCUUCCAAGGAACAACUGCCAAAAGGCUUACGCAGAAGGAGCAGAGGCGGCGUCAAGCCUUCUCCUCAUCACGUAGUCGCCAGUUUAAAAUUCAACUCCAGGCAGCAGUAGGGAUUCUCAAUGGGCAAUGGCGGUGAUGCUGUCUUGUUGCUGCUGCUUGACAGAUUGAACCAGCUAGAGCAAUUCUAAGGCCAACAACAAUUACUAAUGCUGCUGAGGCUUAACUCGGCAAAACGUACUGCCACUAAAGCAUAUGUAACACAAGCUUUGCAGACGUGGUCCAGAACAAACCCAGGAAAUUUUGGGGACCAGGAACUAAUCAGACAAGGAACUGAUACAAAUGCGCAAAUUGAUUUGCCCCGGUUCAGCGUUUGAAUGUGCGUGUGAAGUCACGGACGUGUUGACCUACACAGGUGCCAUAAAUUGGAUGACAGAUCCAAAUUCAAAGAUUCAUUUGCUGAAUAAGCAUUGACGCUACAAACCCAACAGAGCCUAAAAAGAAGAAGGCUGAUGACAAGCCACCGCAGAGACAGAAGAAACAGCAAACUGUGACUCUUUCCUGCGCAGAUUUGGAUGAUUCUCCAAACAAUUGCAACAAUCCAUGAGCAGUGCGACUCAACUCAGGCCUAAUCAUGCAGACUUAAGGCAGAUGGGCAUAACGUUCGCUCCUUUACGAUAUAGUCUACCUGUGCAGAAUGAAUCCUCUCAUAGCAAGUAGAUGUAGUUAACUUAUCUAGCAAUUCUAAUCAGUGUGAUGGAGGACUUGAAAGAGCCACAUUUCAGGCCACGGGAGUACGAUGGUCAGUGAACAAUGCUGGAGAGCUCCUAUAGCCUAAUGUGUAAAAUUAAUUUAGUGCUAUCCCCAUGUGAUUUUAAUAGCUUAGGAGAAUGACAA
>cluster571.fasta:4
AGGAAUUUGGCCGACUAUCAGACAAGGAAUAUAACUUGCAAUUUUUGCACUUUCCACGCUCUGAAUUCAUGCUAAGCACUUCGAAUGGUGACUACAAGUACAAAUUGUGACAAAAUCCAGAUAAGUAUUGAUACAUUUGACUAAAACAUUCCACAACAGACUAAAGACAGAAGAGGUGAUGAAAAAGCCUAGACAGAGUGCCUUUCCCUGAGUUGGAAUUUAAAACAAAUCCAGCAGGUACUCAACUAGGCCUAAAUCUAAGAACUAAUAACUUUGUUCUUACGAAGUAUUUGUGAAAUAACACCGUCCUACACAGUGAUGUUUAAUUUAUCUUCACUUUUAAUCAUGUGUAAUUAGAGGACAUAAAGAGACCAAUUGACCAGGUAGUCACGGAAAAGAGCUCUUUGAAGAAGACUAUGUUAAAAUUAGACUAUAUGUUAUUAAAGCUUUUUGAAGAAAAACAAG
>cluster56.fasta:4
UUGCUACACAGAACUUUAAUUAGAGGCAGGGGCAGACUCUUCCAAGUCGCACAGUGAAUAACAAGAACGAGGAUUGCUCUUGGUGACAGAUGUUAUGCUUAGGACAACAGAUAUAGAGAUGUUUGAACUAACUACUAAUAAAUAACAUCCGAGAAAAAAAUUGGAGAGAACAAUCAGAUGAUAAGAAAUUAUUCAGGCGUUCGCUAUGCUUCACAGAGUGUGAUACAGUCUAAAGAUCAAAAAGCAAUCUCAUUCAUAAAAUCCCACGCACAAGCUUGUCCUACAACAACAGAGUGCUCUCAUUGUUUCCAACAAAAAUCAGACUCUUUCAAUCUAUCUGCAAUGUUAUAAUUUCUUCCUAAAAUGAUGAAUUCUAUGUGUUUACUUUCUAUCUUAUGCUAUAGGUCUGACUGAGCUAACGCAGCCACGAGAUGUUGGUACUCCUGGCAUCCCCAAUGUAGCUACGUCAGCUCCACCAUAUGUAGAGACGGCCACACACUAAUUAUGAUAACCAUUUAUUGAUGUUGGUGGGGUUUAAAUCUACCAUGUCGAAUGUUAUCAGUUUGUUUACUUCAAUUUGAACAUGAUCUUUUUUUAUUUUUAAAAGCUCUCUGUUAUUUAUUAAAAAACUGAUAAUGACCAAAUCAAUGACCCGAUUGUGACUGAUAAAUGAUUCAGGGAUAACCUCGUUACAUAACUGUGGUUAUUUAUUUUAGAAAUAAAUCCGAAAAGGUUCCAAUAACAAAUCUCAGAACCAAUUGGACGAGAUCCAGACGAAUUCUGGGAGAAAAUAAAGAUUCAGCAGAUUCAUACCUGCUGGCAAGAGGACUUCCCUAGCUCAAAGACCAUAUCAACUGAGCCUGAUCACCAAGACAUUGCACCCCAUCUAACAAGCUGCAAUUCGCUCAACUUCCAGACAUUAAGCUUCUCCAGAGAGAAGGGAGCCUUCUCUCACGUGUCGCUAAAUUAAAAUCUCACACAGUGGCUUUGCAAUCUCAAGGGAUUGUGUGCCUUGAAAUUGAACCAGUAAGAAAUGCAAAGGCCAACAACCGGAAUGACAGACGGGCUCAAAGCGCAAUCCCACAAGCUUAUGAACAAUCGCCGAGACAAACCCAGGAAUUUUGGAAGGAAUAUCAGACAAGUACAAAAUCGCAAAUAUUCACCUUACCUUUCGAAUGCCAGAAGGCGGAAUGGUACACAAUGCAUAAAUUGUGACAAUCAUUUCAACAAGUAUUUGAUGAAUUUAAAUCCAAGACUAAGGACAAAAAAACUAUACUACUUCCAACAGAAAACAAUUCUUUUUAAUUUGAAUUCAAAUUGAAUAUGACAUUACAACUUCAUCAAAAGGGUUAAUUUUUUACAAUAUCAGAAUUCUCGUUACAAGCACAAUAGAUUAGAACUUAAAAAUCUUAUCAGUCUCAGGGAUUAACACACAUUUUAGGGAUAGAUUAUGAAAUGUGAGAGAUCCUAUAGGAAUAUUAAAUUAAUUUUAGUAGUGCUACUGUUAGCUUAGAAUAAAAUUCUCAUCAAUCAUUUCAAUUUUACAAGUCAAACCAA
>cluster521.fasta:4
AUCGUUUGGUCCAUUAUGGCAAGGAAGACCUUAAAUUCCUCGAGGACAAGGCGUUCCAAUUAACACCAAUAAGUCCAGAUGCAAGGCUACUACCGAAGAGCUACCAGACGAAUUCGUGGUGGUGACGGUAAGAAAAUCUCAGUCCAAGAUGGUAUUUACUACCUAGGAACUGGGCCAGAAGCUGGACUUCCCUAUGGUGCUAACAAAGACGGCAUCAUAUGGGUUGCAACUGAGGGCCUUGAAUACACCAAAAGAUUGGCACCCGCAAUCCUGCUAACAAUGCUGCAAUCGUGCUACAACUUCCGGAACAACUGCCAAAAGGCUUUAGCAGAAGGAGCAGAGGCGGCAGUCAAGCCUCUUCUCGUUCCUCAUCACGUAGUCGCAACAGUUAAGAAAUUAAUCCAGGCAGCAGUAGGUCUCUAGAAUGGCUGGCAAUGGCGGUGAUGCUGCUUUGCUUUGCUGCUGCAGAUUGAACCAGCUUGAGAGCAAAAUGUCUGGUAAAGGCCAACAACAACAAGGCCAAACUAAAUGUGCUGGCUUUAAGAAGCAAAACGUGCCACUAAAGCAUCGACAAGCUUCGGCAGACGUGGUCCAGAACAAACCCGAAUUUGGGACCAGGAACUAAUCAGACAAGGAACUGAUUACAAACAUUGGCCGCAAAUUGCACUUUCCCCAGCGCUUCAGCGCUUCGGAGCGCUUGGCAUGGAAGUCACACUGGGAACGUGGUUGACCUACACGGUGCCAUCAAAUUGGAUGACAAAGAUCCAAAUUUAAAGAUAUUUGCUGAAUAAGCAUUGACGCAUACAAAACAUUCCCACCAACAGAGCCUAAAGGACAAAAGAAGAAGGCUGAUGAAACAAGCCUUUACCGCAGAGACAGAAGAAACAGCAAACUGUGACUUUUCCUGCUGCAGAUUUGAUGAUUUCUCCAAACAAUUGCAAUCCAUGAGCAGUGCUGACUAGCUAAACUCAUGCAGACAAAGGCAGAUGGGCUAUAUAAACGUUUCCGUAUAUAGUCAUUGUGCAGAUGAAUUUAACUACAUAGCACAAGUAGAUGUAGUUAACUUUAAUCUCACAUAGCAAUCUUAAAAGUGUACUAGGGAGCUAUAUGGAAGAGCCUAAUGUGUAAAAUUAAUUUUAGUAGUGCUAUCCCAUGUUUUAAUAGCUUUUGAGAAUGACAAA
>cluster495.fasta:4
ACCUGAGUCUGUCUCUUCUAUAUUGGCCGCCGGUUCAUGCGGAUUACCAUCCAAAUGCGUUAAGUCAGUUUACAAAUUUUGAGGUGGAAGAUGUAGGAUGGGAAUAAUUCAUGUAAUGGGCUUUGUCACAGACUUAAACAACAAAGGCAAACUCACUAGAUACUGGAGGCGUAUCGUUUACAAUUCACAGAAUAGUGUUUUCAUGACAAAAAAGCUAUAUGUUUCUAAAGAAAGUUUAGAGGAAGCUACAAAUGUAUAGAUCCAAAUGAAUGUAGAUUUCUUAUUGUUUAGAUACAAAGGAUGAGGUAAACCAUUCAGAUGUUGUACAAUCAGACCUAUUGUGCCUAUGAGUUUAAGAUGGUUCAGACCAUCUAUUGUGGUUAGAUUAGUACGGAGACCAUAAAAUUAAUUGCUGCACAGCAAAUCUCGAGAGAAAUGGCUUGUUGGGGUAAAUGAAGAGCAAGAGUUUGAAUGUCAGAACCCUAGUUUGCACUCCUUUAGAAUCUAACAACUGAGAACAAGCCAAGCUAGUCAAGCUGCAAUAAGAAAAGAUGGGAAGGGUGUGUCUGUUCAAUGACCCAAAUGGUAGAAAAGCAACUCAGUGGAGGCUUAAGAGAACAGUGGUGUCAGAAGAAAGACAAACUGAAAACUUGUGGAAGUCACUGAACAAGGCCUCAUGGUGAAAUAGAAGUUUUAAGAUUGAAAAAAGCUGAAUAGUUAGAAAAGAAUGACUUCCUUGAUUGAUGUUCUCAUCAACACUGAGCAAAGGUCUCAUCAAGCAUUUUUAGAAUGUCUUUAAAUCGACUCAUCUUAUUCCAAUAGUCUAGUAACACAAUUUCGGCACAGAAACAAUCAUUUUAAAAUAUUAAUCAUAUUUGGAAAA
>cluster489.fasta:4
AACUUCCCAGACAAACAUUUUAAUGUUCUGUAGACGUCUAAACGACUUAUGAUUUGUUUAUGAGAAUCACAAUUGGAACUGAUUUGAAGCAAGGUGAAAUCAAGGAUGCUACUCCUUCAGAUUUUCGGCUACUGCAACGAUACCGAUACAAGCCCACUCCCUUCGGAUGGCUAUUGUUGGCGUUGCACUUUUGUUUUCAGAGCGCUUCCAAAAUCAUAACCUCAAAAGAGAUGGCAACUGCACUCCAAGGGUGUUCCUUUGUUUGCAACUUGCUGUUGUUGUUGUAACAGUAUCACACCUUUUGCUUGUGCUGGCCUUGAAGCCCUCUCUAUCUUUACUUUUAGGCUUGUGCUGGAAUGCCGUUCCAAAAACCCAUUACUUAUGAGCCAUAUUUUCUUUGCUGGCAUCUAAUUGUUACGACUUACCUACAAUAGUGUACUUCAAUUGUCAUUACUCAGGUGAUGGCACAACAAGUCCUAUUUGAACAUGAUACCAGAUUGGUGGUUAUACUGAAAGGAAUCUGGAGUAAAGACUGUGUUGCAUUACACAGUCUUCAGACAUUCGUACUCAACAAUUGAGUACAGACACUGUGUUGAACAUGUUACCUUCUUCAUCUACAAAAAUUGUUGAUGAGCCUGAAGAACAUGUCCAAAUUCCAAUCGACGGUUCAUCCGGAGUUGUUAAUCCAGUAAUGAACAAUUAUGAUGAACCGAGACGACUACUAGCGUGCCUGUAAGCACAAGCUGAUGAGUACGAACUUAUGACAUCUUAGAAGAAGGUACGUAAUAAUAGCGUACUUUUUUUUUUUGCUAGUUACAAGCCAUCCUUACUGGCCGAUUGUGUGGUACUGCUGCAAUAUUGUAACGUGAGUCUUGUAAAACCUUCUUUUACGUUUACUCUGUUAAAAAUUGAAUUAGAGUUCCUGAUUCUGGUCAAACGAACUAAAUAUUAUAUUUUCUUGUUGGAACUUUAAUUUUAGCUGCAGAUUCCAACGGUACUAACAUAAGAGCUUAAAAAGCUCUGAACAAUGGAACCUAGUAAUGGUUUCCUUCAUGGAUUUGUUACAAUUGCCUAUGCCAAAGGAAUAGGUUUUGUAUAUUUAAUUUCUGGCUGUUAUGGCCAGUAACUUGCUUGUUUUGUGCUUUGCUGUUUACAGAAUAAAUUGGAUCACCGGUGAAUUGCUAUGCAAUGGCUUGUCUUGGUGAUGUGGCUCAGCAUUUUCAGACUGUUUGCGCCAGUUCCAUGGUCAAUCCAGAAACUAUUCUCAACGUGCCACUCCCUUACCAGACCGCUUCUAGAAAGUGAACCGUAAUCGGAGCUGUGAUCUCGUGGACAUCUCGUAUUGCUGGACCCAUUAGGACGCUGUGACAUCAAGGACCUGCCUAAAGAAAUCUGUUGCUACAUCACGAACGCUAUUACAAAUUGGGGAGCUCGCAGCGUGUAGCAGGUGACCAGGUUUUGCGUCCUCAGGAUUGGCAUAUAAUUAAACACAGACCAUCGAGUGACAAUAUUGCUUUGUACAGUAAGUGACAACAGAUGUUUCAUUUGACUCAGGUUACUAUAGCAGAGAUUAAUAUUAUGAGGACUUUAAAGUUCUUUGGAAUCUUGAUCAUAAACCAAUUAAAAAUUUAUCUAAGUCACUAACUGAGAAUAAUUCAAUUAGAUGAAGAGCAACCAAUGGAGAUUGAUUAAACGAACAUGAAAAUUUUUCUUUGGCACUGAUAACACUCGCUACUUGUGAGCUUACACUACCAAGAGUGUUAGAGGUACAACAGUACUUAAAAGAACCUUGCUCUGGAACAUACGAGGGCAAUCACCAUUUCAUCCUUAGCUGAUAACAAAUUUGCACUGACUUGCUUUAGCACUUUGCUUUGCUUGUCCUGACGGCGUAAACACGUAUCAGUUACGUGCCAGAUCAGUUUCACCUAAACUUACAGACAGAGGAAGUUCAAGAACUUUCUUCAAUUUUUUUGUUGCGGCAAGUGUUUAUAACUUUCACAAAAGAAAGACAGAAUGUUCAUUAAUUGACUCUAUUUGUGUUUUUAGCCUUUUUAUCCUUGUUUUAAUUAUGCUUAUUAUCUUUGGUUUCACUUGAACUGCAAGAUCAAUGAAACUUGUCACGCCUAAAACGAACAUGAAUUUGUUUUUUGAAAACUGUAGCUUUUCACCAAGAAUGUAGUUUCAGUAUGUACUCAACAUCAACCAUAUGUAGUUGAUGACUAGUCCUAUCACUUCUAUUUAAAUGGUAUAUUAGAGUAGGUAGAAAGCACCUUAUUGAAUUGUGCGUGGAUGAGGCUGGUUCUAAAUCACCCAUUCAGUACAUCGAUAUCGGUAAUUAUACAGUUUCCUGUUUACCUUUACAAUUAAUUGCCAGGAACCUUGGUAGUCUUGUAGUGCGUUGUUCGUCUAUGAAGACUUUAGAGUAUCAUGAGUUCGUGUUGUUUAGAUUUCAUCUAAACGAACAAACUAAAAUGUCUGAUAAUGGACCCCAAAAUCAGCGAAUGCACCCCAUACGUUUGGUGGACCAGAUAGAACAGAAUAGAACGCAGUGGGCGCGAUCAAAACACGUCGGCCCCAAUACUUUGUCACCGCUCAUACGACGACCUUAAAUUCCCUCGAGGACAAGGCGUUCCAAUUAACACCAAUAGCAGUCCAGAUGACCAAAUUGGCUACUAGAGCUACCAGACGAAUCGUGGUGGUGACGGUAAAAUGAAAGAUCAGUCCAAGAUGGUAUUUACUACCUAGGAACUGGGCCAGAAGCUGGACUUCCCUAUGGUGCUAACAAAGACGGCAUAAUGGGUCAGGAGCCUUGAAAUACACCAAAAGAUCUUGGCACCCGCAAUCCUGCUAACAAUGCUGCAAUCGUGCUACAACUCUGGAACAACAUUGCCAAAAGGCUUUAGCAGAAGGCAGAGGCGGCGUCAAGCCUUCUCGUUCCCAUCACGGCGCAUUAAAAUACCAGGCAGCAGUAGGGAACUUUCCUGCUAGAAGUGGCAAUGGCAGUGAUGCUGCUCUUGUUGCUGCUGCUUGACAGAUUGAACCAGCUUGAGAGCAAAAUGUCUGGUAAAGGCCAACAACAAGGCCAAACUGUCACUAAGAAUGUGCUGAGGCUUAGGCAAAACGUACUGCCACUAAAGCAUCAUGUAACAAGCUGAGACGUGGUCCAGAACAAACCCAAGGAAAUUUUUGGGGACCAGGAACUAAUCAGACAAGGAACUGAUUACAAUCAAAUUGCACAAUUUGCCCCAGCGUCAGCUUCGGAAUGUCGCGCAUUGCAUGGAGUACACACGAACGUGGUUGACCUACACGGUGCCAUCAAAUUGGAUGACAAAGAUCCAAAUUAAAGAUUUGAAUAAGCAUAUUGACGCAUACAAAACAUUCCACCAACAAGCCUAAAAAAAAGAAGAAGGCUGAUGAAAAAGCCUCCGCAGAGACAGAAGAAACAGCAAACUGUGACUCUUCCUGCUGCAGAUUUGGAUGAUUUUCCAAACAAUGCAACAAUCCAUGAGCAGUGCUGACUCAACUGCAAUCAUGCAGACCAAGGCAGAUGGGCUAAAUUUCGCUUUUCCGUUUACGAUAUAUCACUUGUGCAGAAUGAAUCGUAACAUAGCAAGUAGAUGUAGUUAACUUAAUCAAGCAAUUUUUAAUAGUGUGUAACAUUGGAGGACUUGAAAGAGCCACCACAUUUCCGAGGCCACGCGAGUACGAUCGAGUGUCAGUGAACAAUGCUGAGAGCUGCCUAUAUGAAGAGCCUGUGUAAAAUUAAUUUAGUAGUGCUAUCCCCAUGUGAUUUUAAUACUUAGGAGAAUGACAAU
>cluster462.fasta:4
CUUGCCUCGGAACCCUUUCAUCCUAAUGCUAACUUAACUAGGACUCUAUUCUCCUAGCUAAUCCACCUCUGUCACCUCUAUGAUCAGAGCUCAAACUAAAACCCCUAAAGAGCCACACUGCCAACAAUAUACGCUACCCUUCAUCCUUAUUCAUAACAACGUCAAUACCCAAUUAUUCACGGAACAUUGCCCCAUCUGCCUUUAGCAAAUGUUUCUCUCACAGCAGAGCAAACCAACCCUGCUCAGAAGCGCAAACAGAUCAGCUUCAACAUUGAAUUGCCCAGGCCAUUCCCUCUUUUACGUACAAUUAUAAAUCCAUUUACAUCUUAAGCAAUCCUACCCACCACCAGAAUUUCACAACAGCUACCCAACACCCUUAACUUCCUUCUUAGACUGGCAACCCGAUAACAGAUAUAUUAUGAAAACACCACUCACACACUCUCUAUAUGAAACCUAAUAUAGACCCCACAAAAU
>cluster455.fasta:4
AACCUCCAGGUACAAACCAACAAUUCACUUGUAGAUCGUUCUAAACGAACAACAAAAUGUCUCUGAUAAUGGACCCCAAAUCAGCGAAGCACCCCAUAUACGUUUGGUGGACCCAGAUUCAUGGCAGUAACCAGAAUGGAGAACAGUGGGGCGAUCAAAACCGGCCCAAGGUUUACCCAAUAAUACUGCGUUGUCCGCUUCAACAUGGCAAGAAGCCUUAAAUUCCCGAGGACAAGGCGUCCAAUUAACACCAAUAGCGUCCAGAUGACCAAAUUGGCUACGAGAGCUACCAGACGAAUGGUGGUGACGGUAAAAUGAAAACAGUCCAAGAUGGUAUCCAUACCUAGGAACUGGGCCAGAAGCUGGACCCCUAUGGUGCUAACAAAGACGGCAUAUGAUGAGGGAGCCUUGAAUACACCAAAGAUUUGGCACCCGCAACCUAACAAUGCUGCAAUCGUGCUAUUCCAAGGAACAUUGCCAAAAGGCUUAAAGGGAGCAGAGGCGGCAGUCAAGCCUUCUCGUCCUCAUCACGUAGUCCAUUUAAGAAAUUAUCCAGGCAGCAGUAGGCUGCUAGAAUGGCUGGCAAUGGCGGUGAUGCUGCUCUUGCUUUGCUGCUUUGACAGAUUGAACCGCUGAGAGCAAAGUAAAGGCCAACAACAACAAGGCCAAACUGUAAGAAUUUGCUGCUGAGGCUUAGAAGCGGCAAAACGUACUGCCACUAAAGCAUACAAUGUAACACAAGCUUCGGCAGACGUGGUCCAGAACAAACCCAAGGAAAUUUUGGGGACCAGGAACUAAUCAGACAAGGAACUGAUACAAACAUUGGCCGCAAAUUGCACAAUUUGCCCCAGCGCUUCAGCGUUCUUCGAAUGUCGCGCAUUGGCAUGGAAGUCACUCGGGAACGUGGUUGACCUACACAGGUGCCAUCAAAUUGGAUGACAAAGAUCCAAAUUAAAGAUCAGUAUUGCUGAAUCAAACAAAACCACCAACAGAGCCAAAGGACAAAAGAAGAAGGCUGAUGAAACUCAAGCCUUCGCAGAGACAGAAGAAACAGCAAAGACUUUUCUGCUGCAGAUUUGGAUGAUUUCCAAACAAUUGCAACAAUCCAUGAGCAGUGCUGACUCAACUAGGCCUAAAUCAUGCAGACCAUCAAGGCAGAUGGGCUAUAAACGUUUUCGCUUUUCCGUUUACGAUAUAGUCUACUCUUAGAAAUUGCACAAGUAGAUGUGGUUAACUUUAAUCCUAGCAAUCUUUAAUCAGUGUGUAAAUUAGGGAGGACUUGAAAGAGCCACCACAUUAGGCCACGGAGUACGAUCGAGUGUACAGUGAACAAUGCGGAGAGCUGCCUAUAUGGAAGAGCCUAAUGUGUAAAAUUAAUUUUAGUGUGCUAUCCCCAUGUGAUUUUAAUAGCUUUGAAUGACAAAA
>cluster445.fasta:4
ACAGUAGUCUACUCUGUGCAGAAUGAAUCUCUAACUACAUAGCACAAGUAGAUGUAGUUAACUUUAAUCCACAUAGCAAUUAAUCAGUGUGUAUGGAGGACUUGAAAGAGCCACCACUUAGGCCGGAGUACGAGCAGUGAACAAUGCUAGGAAGCUGCCUAUGAAGAGCCCUAAUGUGUAAAAUUAAUUUAGUAGUGCUAUCCCCAUGUGAUUUUAAUGGAAAAA
>cluster439.fasta:4
UCAACUAAAAAUCAAAGGAUCCAACCAUCUCACCCUAAAAGAGUGAUGAUUACCCGUUUGACACGACGAAGGAAAGAGUGUCAACAGCGCUAGAAUACCUUGUACCUUUCAUAAUAAAACUUAACCAGAGCAGUCCAGAGAACAAAAGCCUUCCCGAAUAAGCAGCACCGAAAAAUACGCCCCUAGCAAAAUAUAGAAAUAAGUAAAAAU
>cluster428.fasta:4
UUGGUAGUCUAGUGCGUUGUUCGUAUGAAGACUUUUUAGAGUAUCAUGAGUUCGUGUUGUUUUAGAUUAAACGAACAAACUAAAAUGUCUGAUAAUGACCCAAAUCAGCGAAUGCACCCCGCAUUACGUUUGGUGGACCAGAUUCAACUGGCAGUAACCAGAAUGAGAACGCAGUGGGGCGCGAUCAAAACAACGUCGGCCCCAAGGUUUACCCAAUAAUACUGCGUCUUGGUUCCUUCCCGGCAAGGAAGACCUUAAAUUCCCUCGAGGACAAGGCGUUCCAAUUAACACCAAUAGCAGUCCAGAUGACCAAAUUGGCUACUCCAGAGCUACCAGACGAAUUCGUGGUGGUGACGGUAAAGAAAGAUCAGUCCAAGAUGGUAUUUUACUACCUAGGAACUGGGCCAGAAGCUGGACUUCCCUAUGGUGCUAACAAAGACGGCAUAAUGGGUUGCAACUGAGGGAGCCUUGAAACCAAAAGAUCACAUUGGCACCCGCAAUCCUGCUAACAAUGCUGCAAUCGUUCAACUUCCAAGGAACAACAUUGCCAAAGUUCAGAGGAGCAGAGGCGGCAGUCAAGCCUCUCGUUCCUCGUAGUCGCAACAGUUUAAGAAAUUCAUCCAGGCAGCAGUAGGGAACUCUCCUGCUAGAAAUGGCUGCAAUGGCGGUGAUGCUGCUUUGCUUUUGACAGAUUGAACCAGCUUGAGAAAAAUGUCUGGUAAAGGCCAACAACAACAAGGCCAAACUGUCAAUGCUGCUGAGUUAAGAAGCCAUGGCAAAACGUACUGCCACUAAAGCAAUGUAACACAAGCUUUGCAGACGUGGCCAGAACAAACCCAAGGAAAUUUUGGGACCAGGAACUAAUCAGACAAGGAACUGAUUACAAACAUUGGCGCAAAUUGCACUUGCCCCAGCUUCAGCGUUCGGAAUGUCGCGCAUUGCAUGGAAGUCACCGGGAACGUGGUUGACCUACACAGGUGCCAUCAAAUUGGAUGACAAAGAUCCAAAUUUAGAUAGUCAUUGAAUAAGCAUUGACGCAUACAAACUCCCCAACAGAGCCUAAAAGGACAAAAAGAAGAAGGCUGAUGAAACUAAGCCACCGCAGAGACAGAAGAAACAGCAAACUGUGACUUUUCCUGUGCAGAUUUGGAUGAUUUUCCAAACAAUCAUGAGCAGUGCUGACUCAACAGGCCUAAACAUGCAGACAAGGCAGAUGGGCUAUAUAAACGUUUUUCCGUUUACGAUAGUUUACUGUGCAGAAUGAAUUCGUAACUACAUAGCACAAGUAGAUGUAGUUAACUUUAAGCAAUCUUUAAAGUGUGUAACAUUAGGGUGAAAGAGCCACCUUUCACCAGGCCACGGAGUACGAUCGAGUGUACAGUGAACAAUGCAGAGAGCUGCCUAUGGAAGAGCCUAAUGUGUAAAAUUAAUUUAGUAGUGCUAUCCCAUGUGAUUUUAAUAGCUUUAGGAGAAUGACAAAAAAAACA
>cluster425.fasta:4
AACCCAAACCACCAUUGUGACUGAUUUUGAUCAAAUGAGCAGGAUCAAAUCUCGAGGUUCCAAAUACGCGUGUUACGUCACUUGGACUAAAUCCUCAGACAGGGUUCAUUAAAAAUAAUAACCCGAUGCCAAUUGCACUAGAACUACAACAUUCAGUGUGGUGACAUGGUAUAAGGAUCUUUACUACAGACUCAGAAGCUACCAUAAAGGUAGUCAAUGAGAGCCUAACAUCAAUCUCACCGAUUCAAAUGCAACUUGCUACACUUAAGACAACUUGACUACGGAAGGAGAGAGACUUUUGCUCCUACGUCGCAAAGUUUAAAAAUUUACGGCAGCGUAGACUUCUCUGCUAGAAUGUGCAAUGGCGUAUGUGUUUGUCUGCUGCUGUUGAAUUGACACUUGACAAUGCUGUGCACACCACAACUGUUUUCAUGAUUGCUAUCUAACCGGCAACACGCCUAAAAGUAAAGCUUCUGAACGUUCGACACAGGAUUGACAAGGACUAAAGAACUAUAAUGGCGCAUGUCAUUUGCCACGCUCAGUAAUUGCAUGCAUGAGUCACUCGACUGGUUUACAAGUUAAUGGUAAAGUCCAAAAAACUAGUCAUCUGAAUAAAUUCUAAACACCAAAGAUAAAGACAAAAAAAAGGCUGAUAACCACGCAGAGAGAAAACCAAUUUUCCCUGCUGCAAUUUGAUGUUUCUAUGGCACAUCAGGCUCACUCAGCCUACUCACGCACACUAGCAGAUGGCUUUACUUGCUUCGUUAAUUUGGUCUCUUUGCAAUAACUGCAAAUGUUUCUCAGAAUUAAUACAGAGAUUAAGACACCAAUUAGGCAGUCAUCUUAUAAAAUUAGGAGCGUCUCAUAUGAAGUUGUUAAAUUAUAAUUUGUAGUGUCCUUUUACUUUGAGAUAAUAGAU
>cluster405.fasta:4
UCUCCCAGGACACCACCAACUGUUCGAGUCUUCUUACGACAAACAAUGCGUUGAAUGGAGCACCCGCACUUGCCUCCUGGCGUACAAUGGAGAUGGGGCGAUAAACAAUGAAGUUUCUAAACGUUGGUCACCCACAUGCGGCUUUCCCCGCAAUAAUUACCGCGUAUGACCAAUUGCAACGAGGUCAA
>cluster377.fasta:4
GUGUGUAACAUUAGGGAGGACUUGAAAGAGCCACCUUUCAGGCCACGCGGAGUACGAUCGAGUUAAGUGAACAAUGCUAGGGAGAGCUGCCUAUAUGGAAGAGCCCUAAUGUGUAAAAUUAAUUUAGUAGUGCUAUCCCAUGUGAUUUUAAUAGCUUUUAGGAGAAUGACAAAAA
>cluster315.fasta:4
AGACCCAAAAAGGACAAAAAGAAGAAGGCUGAUGAAACUGCCCGAGACAGAAGAAAAACUGUGACUUUCCUGCUGCAGAUUUGGAUGAUUUCCAAAAUCCAUGAGCAGUGCUGACUCAACAGGCCUAAACUCAUGCAGACAAAGGCAGAUGGGCUAUAUAAUCCUUUCCGUUACGAUAUAUAGUCUACUCUUGUGCAGAAUGAAUUCCGUAACAUAGCACAGUAGAUGUGUAUUUAACUGUUUAAUCAGUGUGUAACAUUCGGAGGACUUAGAGCCACAUCGAGGCCAGUACGAUAGUGUAGUGAACAAUGGAGAGCUGCCUAUGAAGAGCCCUAAUGUGUAAAAUUAAUUUAGUAGUGCUAUCCCCAUGUUUUAAUAGCUUUUGAGAAUGACAAAAA
>cluster277.fasta:4
ACCUUCCCAGGUAACAAACAACAACUUUCGUCUUGAGAUUUUUCUAAACGAACAAACUAAAAUGUCUGAUAAUGGACCCCAAAAUCAGCGAAUGCACCCGCUACGUUUGGUGGACCUCAGAUUCAACUGGCAGUAACCAGAAUGGAACAGUGGGCGCGAUCAAACAACGUCGCCCCAAGGUUUACAAUUACUGCGUCUGGUUCACCGCUCACUCAACAUGGCAAGGAAGACCUUAAAUUCCCGAGGACAAGGCGUUCCAAUUAACACCAAUAGUCCAGAUGACCAAAUUGGCUACUACCGAAGAGCUACCAGACGAAUUCGUGGUGGUGACGGUAAAUGAAAGAUCAGAUGGUAUUCUACUACCUAGGAAGGCCAGAAGCUGACUUCCCUAUGGUGCUAAAAGACGGCAUCAUUGGGGUUGCAACUGAGGCCUGAAUACACCAAAAGAUCUUGGCACCCGCAAUCCUGCUAACAAUGCUGCAAUCAACUUCCAAGGAACAUAUUGCCAAAAGGCUUUACGCAGAAGAGCAGAGGCGGCAGUCAAGCCCCGCCUCAUCACGUAGUCGCAAGUUAAGAAAUAUCCAGGCAGCAGUAGGGAUCUGCAGAAUGCUGGCAAUGGCGUGAUGCUGCUUGCUUGCUGCUGCUUGACAGAUUGAACCAGUGAGAGCAAAAUGUCUGGUAAAGGCCAACAACAACAAGGCCAAACUGUCACUAAGAAUUGGUGAGGCUUUAAGAAGCCUGAAACGUACUGCCACUAAGCAUCAUGUACACUUCGGCAGACGUGGUCCAGAACAAACCCAAGGAAAUUUGGGACCAGGAACUAAUCAGACAAGGAACUGAUUACAAACAUUGGCCGCAAAUGCACAAUUUGCCCCAGCGCUUCAGCGUUUUCGGAAUGUCGCGCAUUGGCAUGGACACUCGGGAACGUGGUUGACCUACACAGGUGCCAUCAAAUUGGAGAAAAGAUCCAAAUAAAGAUCAAGUCAUUUAAUAAGCAUUGACGCAUACAAACCCACCAAGAGCCAAAAGGACAAAGAAGAAGGCUGAUGAAACACUCAGAGACAGAAGAAACAGCAAACUGUGACUUUUUCCUGCUGCAGAUUUGGAUGAUUUUCCAAACAAUAACAAUCCAUGAGCAGUGCUGACAUCAGGCCUAAACAUGCAGACAAAGGCAGAUGGGCUAAUUUCCGUUUACGAUAUAGUCUACUCUGUGCAGAAUGAAUUCUCGUAACAAUAGCACAAGUAGAUGUAGUUAACUUUAACACAUAGCAAUCUUAAUCGUGUGUAAUGGGAGGACUUGAAAGAGCCACCACUUCACCGAGGCCACGCGGAGUACGAUCGAGUGUACAGUGAACAAUGCUAGGGAGAGCUGCCUAUAUGGAAGAGCCCUAAUGUGUAAAAUUAAUUUAGUAGUGCUAUCCUGAUUUAAUAGCUUCUUAGGAGAAUGACAAACCCCCAACACUACAUUCCAUAACACCCCCCCACCAUCAAAC
>cluster270.fasta:4
AUCCCAGGUAACAAACCAACCAUUUCGAUUCUUGUAGAUCUGUCUCUAAACGAACAAUAAAAGUAAAUGGACCAAUUCCAAUCCACCGAACUUUGGUGGACUCAGAUUCAAUGGCAGUAACGAAUGGAGACGCGUGGCGUCAAAACUCGCCAGUUCCCAUAAUAUGGCUUGUUGCUCAAUGCAAGAGACUUAAAUCUGAGAAAUUCAAUAACGCACAGUCAGUGAACAGCAUUGCUACGGAGUACACAGACAAUGUGGGAGUAAAGAAAGAAUCAUCCAUCAAGAUGAUUACCAGAUGCAGAGUGGACUUCCUGUCUAAAAACGCACAUAUGGUUCAAUAGGACCUUGAAACAAAUCAUGCACCCGCAAUCCUAAAUGCCAAUCGCUACUCUAAGGAACACAUCCAGAAGUUACGCAGAGGAGCAGAGGCGGCGUCAAGCUCUUCUCUUCUCCUAGUCGCAACAGUUUAGAAUUCAGGCAGCAGUAGGGAUUGCUAGAAUUGGCAAUGGCGGUGAUGUGCUCUUGCUUUGCUGCUGCUUGACAGAUUGAACCAGCUAGAGCAAAAUGUCGUAAAGGCCAACAACAACAAGGCCAAACUGUCACUAGGCUUUAAGAAGCCUGAAAACGUACUGCCAACUACAAUGUAACACAAGCUUCGGCAGACGUGGUCCAGAAACCGGAAAUUUUGGGACAGGAACUAGACAAGGAACUGAUACAUGGCCGCAAAUUGCUGCCCCAGCGUUCAGCGUUGAAUGUCGCGCAUGGAAUACAGGAACGUGGUUGACCCAUACAGGUGCCAUCAAAUUGGAGACAAGAUCCAAUUAGAUCGUUUUGCAAGCAUAUUGACGACAAAACACCCACCACAGAGCCAAAAGGACAAAAAGAAGAAGGCUGAGAAACAAGCCUUCAAGAGACAGAAGAAACAGCAAACUGUGACUCUUUUCCUGCUGCAGAUUUGAGUUCCAAACAAUUUCCAUGAGCAGUGCUGAACAGGCCUAAACAUGCAGACCAAGGCAGAUGGGCUAUAAACGUUCGCUUUCUUACGAUAUAUUACUUGGCAGAAUGAAUCUCGUAACUGCACAAGAGGUUACUUUAACAAUCUAAUCAGUGUAACUGGAGGACUUAAAGAGCCACCCUUCUGAGGCCACGCGAGUACGAUCGAGUGUACAGUGAAUAGAGAGCUGCCUAUGAAGAGCCCUAAUGUGUAAAUAUUUAGUAGUGCUAUCCCUUUAAUAGCUUCUUAGGGAGAAAAAU
>cluster257.fasta:4
GCCAAUUGCCCCAGCGCUUCAGCGUUCGGAAUGUCGCGCAUUGGCAUGGAAGUCACACCUUCGGGAACGUGGUUGACCUACGGUGCCAUCAAAUUGGAGACAAAGAUCCAAAUUCAAAUCAAGUCAUUUGCUAAAUUGACGCAUACAAUUCCCACCAACAGAGCCUAAAAAGGACAAAAAGAAGAAGGCUGAUGAAACUCAAGCCUUCAAGAGACAGAAGAAACAGCAAACUGUGACUCCUGCUGCAGAGAUUUGGAUGAUUUCCAAACAAUUGCAACACCAUGAGCAGUGCUGACUCAAGGCCUAAACUACCACAGAUGGGCUAUAAUCCUUCCGUUUACGAUAUAGUAUUGUGCAGAAUCUUGUACAAGUAGAUGUGUUAACUUUAAUCUCAAUUUAAUCAGUGAGGGAGGACUUGAAAGAGCCUUACCGAGGCCACCGGAGUACGAUCGAGUGUACAGUGAACAAUGCUAGGAGAGCUGCCUAUAUGGAAGAGCCCUAAUGUGUAAAAUUAAUUUAGUAGUGCUAUCCCCAGUUAUAGCUUUUAGGAGAAUGACA
>cluster256.fasta:4
CCUGCUGCAGAUUUGGAUGAUUUCUCCAAACAAUUGCAACAAUCCAUGAGCAGUGCACUCAACCGGCCAAACUCAUGCAGACCACAAGGCAGAUGGGCUAUAUAAACGUUUCUUUCCGUUUACGAUAUAUAGUCUACUCUUGUGCAGAAUGAAUUCCACAUAGCAAAGUAGAUGUAGUUAACUUUAAUCUCACAAUCUUUAAGUGUUAUAGGGAGGACUUGAAAGAGCCACACUUCCAGGCCACGGAGUACGAUCGAGUGUUCAGUGAAAAUGCUAGGAGCCCUAUAUGGAAGAGCCCUAAUGUGUAAAAUUAAUUUUAGUAGUGCUAUCCCAUGUGAUUUUAAUAGCUUUAGGAGAAUGACA
>cluster248.fasta:4
AUACCUUCCAGGUAACAAACCAACCAACUUUCGAUCUUUGUAGAUCUGUUCUCUAAACGAACAAACUAAAAUGUCUGAUAAUGGACCCAAAAUCAGCGAAUGCACCCGCAUUACGUUGGCUCAGAUUAUGGCAGUAACCAGAAUAGAACGCAGUGGGCGCGAUCAAACAACGUCGGCCCAAGGUUUACCCAAUAAUACUGCGCUGUCCUCAUAUAUGGCAAGAAGACCUUAAAUUCCCGAGGACAAGGCGUUCCAAUUAACCCAAUAAUCCAGAUGACCAAAUUGGCUACUACCGAAGAGCUACCAGACGAAUGUGGGAGAAAAUGAAAGAUAGUCCAAGAUGGUAUUUACUACCUAGGAACUGGGCCAGAAGCUGGACUUCCCUAUGGUGCUAACAAGACGCAUUGCAGGAGCCUGAAUACACCAAAAGAUUUGGCACCCGCAAUCCUGCUAACAAUGCUGCUGUGCUCCCACCAAGGAACAACUAUUGCCAAAAGGCUUUAUGCAGAAGGCAGAGGCGGCAGUCACCUUCUCGUUCCCUCGCAGUUUAAGAAAUUCACCAGGCAGCAGUAGGGACUUCUGCUAGAAUGGCUGGCAAUGGCGGUGAUGCUGCUUUGCUUUGCUGCUGCUUGACAGAUUGACAGCUUGAGAGCAAAAUGUCUGGUAAAGGCCAACAACAACAAGGCCAAACUGUCAAGAAAUUGCUGCUGAGGCUUCUAACUGAAAACGUACUGCCACUAAAGCAUAAGUAACACGGUCGGCAGACGUGGUCCAGAACAAACCCAAGGAAAUUUGGGGACCAGGAACUAAUCAGACAAGGAACUGAUAAACAUGCAAAUUGCACAAUUUGCCCCGUUCAGCGUUUUCGGAAUGUCGCAUUGGCGAAGUCCCCGGAACGUGGUGACCUACACAGGUGCCAUCAAAUUGGAGAAAGAUCCAAAUUCAAAGAUCAAGUCAUUGCUGAAUAAGCCUACAAACAUUCCCACCAACAGAGCCUAAAAGGACAAAAAGAAGAAGGCUGAUGAAACUCAAGCCUUAGAGACAGAAGAAACAGCAAACUGUGACUCUUCAGAUUUGGAUGAUUCUCCAAACAAUUGCAACAAUCCAUGAGCAGUGCUGACUCACGGCCUAAACAUGCAGACAAGGCAGAUGGGCUAUAAACGUUCGCUUUCCGUUUACGAUAUAGUCUACUUGUGCAGAAUGAAUUCGUAACUCAGCACAAGUAGAUGUGUUAACUUUAUUAGCAAUUUAUCAGUGUAACAUUAGGGUGAAAGAGCCACCACUUUCGAGGCCACGCGGAGUACGAGUGUACAGUGAACAAUGCUAGGGCUGCCUAUAUGGAAGAGCCCUAAUGUGUAAAUUAAUUUUAGUAGUGCUAUCCCUUUUAAUAGCUUCUUAGGAGAAUGACA
>cluster220.fasta:4
ACCUUCCCAGGUUAACAAACAACCACUUCGAUCUCGUGACUGCUUUCUAAACGAACAAACUAAAUGUCUGAUAAUGGACCCAAAAUCAGCGAAAUGCACCCGCAUUACGUUUGGUGGACCCUAGAUUCAUGGCAGUAACCAGAAUGAGAACGCGUGGGGCGCGAUCAAAACAACGUCGGCCCCAAGGUUUACCCAAUAAUACUGUUUGGUUCCCUCACUCAUGGCAAGGAAGACCUUAAUUCCCCGAGGACAAGGCGUUCCAAUUAACACCAAUAGCAGUCCAGAUGACCAAAUUGGCUACCGAAGAGCUACCAGACGAAUCGUGGUGGUGACGGUAAAAUGAAAGAUCUCAGUCCAAGAUGGUACUACUACCAGGAACUGGGCCAGAAGCUGGACUUCCCUAUGGUGCUAACAAAGACGGCAUCAAGGGUUGCAACUGAGGAGCCUUGAUACACCAGAUCCCCGCAAUCCUGCUAACAAUGCUGCAAUCGUGCUCAUUCCAAGGAACAACUGCCAAAAGGCUUAGAGAAGGAGCAGAGGCGGCAGUCAAGCCUCUUCUCGUUCCUCAUCACGUAGUCGCAACAGUUUAAGAAAUUACAGGCAGCAGUAGGGAUCUGCUAGAAUGGCUGGCAAUGGCGGUGAUGCUGCUUGCUUUGCUGCUGCUUGACAGAUUGAACCAGCUGAGAGCAAAAUGUCGAAAGGCCAACAACAACAAGGCCAAACUGUCAAAAUGCUGCUGAGGCUUCUAAGAAGCCUCGGCAAAACGACUGCCACUAAAGCAUACAAUGUAACACAAGCUUUAAAGACGUGGUCCAGAACAAACCCAAGGAAAUUUUGGGACCAGGAACUAAUCAGACAAGGAACUGAUUACAAACGCCGAAAUUGCACUUCCCCAGCGCUCAGCGUUUCGGAAUGUCGCAUUGGCUGGAAGUCUCGGAACGUGGUCCACAGGUGCCAUAAAUUGGAUGACAAAGAUCCAAAUUCAAAGAUCAAGUCAUUAAAAGCAUUGACGCAUACAAAAACCCACCAACAGAGCCAAAAGGACAAAAAAGGCUGAUGAAACUGCCAGACAGAAGAAACAGCAAACUGUGACUCUUUCUGCUGCAGAUUUGGAUGAUUUCCAAACAAUUGCAACAAUCCAUGAGCAGUGCUGACUCAACUGCAAACUCAUGCAGACUCAAGGCAGAUGGGCUAUAUAAACGUUUCGUUUCCGUUUACGAUAUAUAGUCUACUUUGUGCAGAAUGAAUUCCGUAACAUAGCACAAGUAGAUGUGUUAACUUUCAGCAAUCUUUAAUCAGUGUAAAUAGGGAGGACUUGAAAGAGCCACCACUUCAGGCCACGCGGAGUACGAUCGAGUGUACAAUUGGAGAGCUGCCUAUAUGGAAGAGCCCUAAUGUGUAAAAUUAAUUUUAGUAGUGCUAUCCCCAUGUGAUUUUAAUAGCUUAGAAAAA
>cluster193.fasta:4
UUAAGAAAAUUUGGGCGGGUUAACGCUUUCUCCACCUGCCUCGCUACUUGACUCGGGUCGUCUUAGCCUUCUCUUUCCCAAGGCCCACUUGCUCUCCUGCUCUCCCAUGCUUUUCGCGAACACAGUCGGCCAUGUCACCGCGACGCGACCCUCGCGUCUCACACUAAGAGCAGAUGAGUCUGGCCCUGCACUGUUAUUGCUAUUGGAUUAUGUCCGCACGCACGUGAUCCUGUGGCUCUGAUGCUUUCGUUCUAUGUCAUCACAACCAAGAGUUGCCGGUCUACAUAAAUUAGAGAGCAAAAAGCUAGAAUUGGAUGUCACAAUGUUGAUAUGUCCUGUAAAAUUUUCCAAUAUGUAGCGGUGUUUUUUUAAUAAUUAGGUUUAGAUUCAAACAUAAAGCGUUGGACAUCGAUUAGUGAUGUAUGGUACCAGAAGAAACGCGAAAAACCCCAAGUUACCCAAAUUGGCUGUCCCAGAAACUAAUUAGCAGGUUAAAAAGCACAUCUUGGACCAAGAAGUGGACGGUAAUGAUCCCAAUGUCCAAUGGGGCCUGGUCUUUCACAAAUGAUUCAUAGGAGCUUAACAAGACACAUACCCGCAACCUUGUCUCACUCUGGAUUGCAAAGCUCAAAGCAGCGAGCAGCUUUUUCACGUCAGUAUAAGGAGAGAAUUUCCCUUCAUGUAAUGGGUGUCUGUCGCUCUGCUACAUUGAAAGAAGUUGUAACAAAGAAACUUCAGAUUUGGCUGAGUAAAAGUCCAAUGUAAGACAUUACAAUUGAAUGUCAGAACAGGAAUCGGAGGAAUUGAAACUUUAAUCACAUCAUGCACGCUUAAUGCCCGCUGAAUCAACCUGACUUUACACGCAUCAAUGUAAAGAUCAAUCAAGACAAGUCAUAGAAGAUGCUACACAAGACAAAGCAAAGAAAAGUACUAACCUCAAGAGGAAAAAUUCUCUCUCAGUUGAUAUCAAAAUCAAAGAAGUCUGACUAACCAGGCAAAUGAACAUACAGUGGCAUUGUUUGUUGUGAUAUUUACUUGGAAAUUGACAACACAAUGUGGUAUCUAUGAACUUGUAUGUAAAGCUUUAGCACCGGUACAAGUCAUGUGAUUGAAGAGCUCAUAAGAUAUGAAAAUUAUAGCUCCCAUAAGUUUGGGAAAUGAAAACCCAAUACAUCCAUUUUUAUUAUAUUUCUCCAAAUUCCACAC
>cluster188.fasta:4
UAAAUAAACAACUGCAUGGUAAUUAUACAGUUUCCUGUUUACCUUUACAAUUAAUUGCCAGGAACCAAAUUGGGUAGUUUUGUAGUGCGUUGUUCGUAUGAAGACUUAGAGUAUCAUGAGUUCGUGUUGUUUUAGAUUUCAUCUAAACGAACAAACUAAAAUGUGAUAAUGGACCCAAAUCAGCGAAUGCACCCCGCUUGGUGGACCUCAUGCAGUAACCAGAAUGGAGAACGAGUGGGCGCGAUCAAACAACGUCGGCCCCAAGGUUUACCCAAUAAUACUGCGUUCCGUCACAUGGCAAGGAAGACCUUAAUUCCCGAGGACAAGGCGUUCCUAACACCAAUAGUCCAGAUGACCAAAUUGGCAUACCGAAGAGCUACCAGACGAAUGGUGGUGACGGUAAAAUGAAAGAUCAGUCCAAGAUGGUAUUUCUACUACCUGGAACUGGGCCAGAAGCUGGACUUCCCUAUGGUGUACAAAGAGGCAUCAUGGUUGAUGAGGGAGCCUUGAAUAAGAUCUGGCACCCGAUCCUGCUAACAAUGCUGUUGUAUUCCAAGGAACAACAGCCAAAAGGCUUUCAGAGGGCAGAGGCGGCGUCAAGCCUUCCCUCAUCACGAGUGCAUUUAAGAAAUUCAACCCAGGCGCAGUAGGGGAACUUCCUGAGAAUUGGCAAUGGCGGUGAUGCUGCUUUGUUGCUGCUGCUUGACAGAUUGACCAGCUAGAGCAAAAUGUCUGGUAAAGGCCAACAACAACAAGGCCAAACUGUCUAAAUGUGCUCUUAACGGCAAAACGUACUGCCACUAAAGCAUACAAUGUAACAAGUUCGGCAGACGUGGUCCAGAACAAACCCAAGGAAAUUUUGGGACAUCAGACAAGGAACUGAUUACAAACAUUGGCCGCAAUUGCACAAUUUGCCCCAGCUUCAGCGUUCGAAUGCGCGCAUUGGCAUGGAAGUCACACCAGGAACGUGGUUGACCUACACAGGUGCCAUCAAAUUGGAUGACAAAGAUCCAAUUAAAGAUCAAGUCAUUUGUGAAUAAGCAUUGACGCAUACAAACAUUCCCAACAGAGCCUAAAAAGGACAAAAAGAAGGGCUGAUGAAACAAGCCUUAGAGACAGAAGAAACAGCAAACUGUGACUCUUUUCCUGCUGAUUUGGAUGAUUUUCCAAACAAUUGCAACAAUCCAUGAGCAGUAAAUCAGGCCUAAACUCAUGCAGACCAAGGCAGAUGGGCUAUAUAAACGUUCCUUUCCGUUACGAUAUAGUCUACUCUGUGCAGAAUAUCUCUAGCACAAGUAGAUUAUUAUCUAUAGCAAUUUUAGUGUGUAACAUUGGGAGGACUUGAAAGAGCCACCACAUUCGAGGCCGCGGAGUACGAGUGUCAGUGAAAUGCUAGGGAGAGCUGCCUAUAUGGAGCCUAAUGUGUAAAAUUAUUUUAGUAGUGCUCCCCAUGUGAUUUUAAUAGCUUUAGGAGAAUGACAA
>cluster1548.fasta:4
UUAAACAUUGGCGCAAUUGCACAAUUUGCCAGCCUUCAGCGUUUCGGAAUGUGCGCAUUGGCAUGAAGUCACACGGAACGUGGUGACCUACACGGUGCCAUCAAAUUGGAUGACAAAGAUCCAAAUAAAGAUCAAGUCAUUUUGAAUAAGCAUUGACGCAUACAAAACACCACCAACAGAGCCUAAAGGACAAAAAGAAGAAGGCUGAUGACUCAAGCCUAAGAGACAGAAGAAACAGCAAACUGUGACUUUUCCUUAGAUUUGGAUGAUUUCAAAUGCAACAAUCCAUGAGCAGUGCUGACUCAACUCAGGCCUAAACUCAUGCAGACCACAAGGCAGAUGGGCUAUAAACGUUUCGCUUUCCGUUUACGAUAUAGUCUACUCUUGAAUCGUAACAUAGCACAAGUAGAUGUAGUAUUAAUCUGCAAUUUAAUCAGUGUGUAACAUUAGGGAGGACUUUGAAAGAGCCACCACCGAGGCCACGCACGAGUGUACAGUGAACAAUGCUAGGGAGAGCUGCCUAUAUGGAAGAGCCAUGUAAAAUUAAUUUUAGUAGUGCUAUCCCCAUGUGAUUUUAAUAGCUUUUUAGGAGAAUGACAGC
>cluster1539.fasta:4
UCUGUGUGGGUCUACGCGGUUUAAAUUCAACCCAGGCGCAGUGAGGGUCCUGCUAGAAUGGCUGGCAAUGGCGGUGAUGCUGCUCUUGCUUGCUGCUGCUUGACAGAUUGAACCAGCUUGAGAGCAAAAUGUCUGGUAAAGGCCAACAACAACAAGGCCAAACUGUCACUAAGAAAUUUGCUGAGGCUUCUAAGAAGCUCGGCAAAACGUACUGCCAUAAGCAUACAAGUAACACAAGCUUUCGAGACGUGGUCCAACAAACCCAAGGAAAUUUUGGGGACCGAACUAAUCAGACAAGGAACUGAUUACAAACUGGCCGCAAAUUGCACAAUUUGCCCCAGCGUUCAGCGUUCUUCGGAAUGUCGCGCUGGCAUGAAGUCACACGGGAACGUGUUGACCUACACAGGUGCCAUCAAAUUGGAUGACAAAGAUCCAAAUUAAAGAUCAAGUCAUUUGCUGAAUAAGCAUAUUGACGCAUACAAAUUCCCACCAACAGAGCCUAAAGGACAAAAGAAGAAGGCUGAUGAAACAAGCCAGCAGAGACAGAAGAAACAGCAAACUGUGACUUUUCCUGCUGCAGAUUUGGAUGAUUUCUCCAAACAAUUGCAACCCAUGAGCAGUGCUGACCAUCAGGCCUAAACUCAUGCAGACCAAAGGCAGAUGGGCUAUAAAUUCUUCCGUUUACGAUAUGUCUACUCUUGUGCAGAAUGAAUUAAAGCACAAGUAGAUGGUUAACUUUAAUCUAGCAAUUUUAAUCAGUGUGUAACAUUGGAGGACUUGAAAGAGCCACCACUCCGAGCAGGGAGUACGAUCGAGUGUCAGUGACAAUGUCGGAGUAUGGAAGAGCCCUAAUGGUAAAUUAAUUUUAGUAGUGCUAUCCCCAUGUGAUUUUAAUAGCUUUGAAAAAAAU
>cluster1533.fasta:4
UUUCUAAAAAUUCUUCUGUGUUUUUAAACGAACAAUAAAUGUUGAUAAUGGACCCCAAUCAGGAAAUGCACCCGCAUUACGUUUGGUGCAUCAACUGGCAGUAACCAGAAUGAGAACGCAGUGGGGCGGAAACAGUCGGCCCCAAGGUCCAAUAAUACUGCGUUUGGUUCCGCUCCACUCAACAUGGCAAGGAAGACCUUAAAUUCCCCGAGGACAAGGCGUUCCAAUUAACACCAAUAGUCCAGAGACCAAAUUGGCUACUACCGAACCAGACGAAUCGUGGUGGUGACGGUAAAUGAAAGAUCAGUCCAAGAUGGUAUUUCUACUACCUGGAGGCAGAAGCUGGACUUCCCUAUGGUGCUAACAAGAGGCAUCAUAUGGUGCAACUGAGGAGCCUUGAAAUACACCAAACAUGGCACCCGCAAUCCUGCUAACAAUGCUGCAAUCGUGCUUCUCCAAGGAACAACUUGCCAAAAGGCUUUCGGAAGGGAGCAGAGGCGGCAGUCAAGCCUUCUCGUUCCUCGUCGCAACAGUUUAAGAAAUCAACUCCAGGCAGCAGUAGGGGAACUCUCUAAUGGCUGGCAAUGGCGGUGAUGCUGCUCUUUCUGCUGCUUGACAGAUAUUGAACCAGCUGAGAGCAAAAUGUCUGGUAAAGGCCAACAACAACAAGGCAAUGUCACUAAGAAUUGCUGCUGAGGCUUCUAAGAAGCCGGCAAAACUGCCACUAAAGCAUCAAUGUAACACAAGCUUCGGCAGACGUGGUCCAGAACAAACCAAGGAAAUUUUUGGGACCAGGAACUAAUCAGACAAGGAACUGAUUACAAACAUUGGCCGCAAAUUGCACAAUUUGCCCCAGCGCUUUCAGCGUUCGGAAUGUCGCGCAUUGGCUGGAAGUCACACGGAACGUGGUUGACCUACACGGUGCCAUCAAUUGAUGACAAAGAUCCAAUUUUAAAGAUCAAGUCAUUUGCUGAAUAAGCAUUGACGCAUACAAAACAUUCCCACCAACAGAGCCUAAAGAAAAGAAGAAGGCUGAUGAAACCAGAGACAGAAGAAACAAACUGUGAUCCUGCUAGAUUUGGAUGAUUUCCAAACAAUUGCAACAAUCCAUGAGCAGUGCUGACUCAACUCAGGCCUAAACUCAUGCAGACGCAGAUGGGCUAUAUAAACGUUUUCGCUUUCCGUUUACGAUAUAGUCUACUCUGUGCAGAAUGAAUUCUCGUAACUACUCUGCACAAGUAGAGGUUAACUUAAUCCUAGCAAUUUAAUCAGUGUGUAACAUUGGGAGGACUUGAAAGAGCCACCAUUCACGAGGCCACGCGGAGUACGAUCGAGUGUACAGUGAACAAUGCUAGGGAGAGCUGCCUAUAUGAAGAGCCCUAAUGUAAAAUUAAUUUAGUAGUGUAUCCCCAUGUGAUUUUAAUAGCUUAGGAGAAUGACAGC
>cluster1520.fasta:4
GCUGAAAAUGCGCAGCUGCUCAAAUGUGUGCUCUGGCCUGCGCCAUUGUGGUCUGCUGCCGGUCUUCCGGCUGUUGCUGCUGCCUCUCUGUGUCGUGCUGCUGUGCUGACGUGCUCGCGCUUUGCUAAUACAGGCGGCAUGCAACAAUGCUCCAAUGCGCAAUCGCUAAUGGCAUGCUGCUGUAAUCGAUAGGCAAUCAUGCAAUGCGCAGCAAACGCUUGAGCGUGGUGGUGGUAACAAGAGGCGGCAUCAUAUGGGUUGCAACUGAGCCUAAUACACCAAUUGGCACCCGCAAUCCUGCAACAAUGCUGCAAUCGUGCUAUUCCAAGGAACAACAUUGCCAAAAGUUUCAGAAGGAAGCAGAGGCGGCAGUCAAGCCUUCUCGUUCCUCACGUAGUCGCAACAGUUUAAGAAAUAUCAGGCAGCAGUAGGAUUUCCUGCUAGAAUGGCUGGCAAUGGCGGUGAUGCUGCUCUUGUGCUGCUGCUUGACAGAUUGAACCAGCUGAGAGCAAAAUGUCUGGUAAAGGCCAACACAACAAGGCCAAACUGCACUAAGAAAUCGCUGCUGAGGCUUCUAAGAAGCCUGCAAAACGUACUGCCACUAAAGCAAUGUAACACAAGCUUGAGACGUGGUCCAGAACAAACCCAAGGAAAUUUUGGGGCAGGAUAAUCAGACAAGGAUGAUACAAACAUUGGCCGCAAAUUGCACAAUUGCCCGCCAGCGUUCGGAAUGCGCGCAUUGGCACACUUCGGGAACGUGGUUGACCUACACAGGUGCCAUAAAUUGGAUGACAAAGAUCCAAAUUUAAAGAUUGUCAUUUUGCUGAUAAGAUUGACGCAUACAAAAACCAACAGAGCCUAAAAAAAAGAAGAAGGCUGAUGAAACUCAAGCCACACAGACAGAAGAAAAACUGUGACUCACCUGCUGCAGAUUUGGAUGAUUUCCAAAUUGCAACAAUCCAUGAGCAGUUGACUCAACUCAGGCCUAAACUCAGACAAGGCAGAUGGGCUAUAAACUUCGCUUUCCGUUACGAUAUAGUACAUUCUUGUGCAGAAUGAAUCUCGUAUAUAGCACAAGUAGAUGUAGUUAACUUUAAUCCAAGCAAUCUUAAUCAGUGUGUAACAUGGAGGACUGAAAGAGCCACUCACCGAGGCCACGCGGAGUACGAUCGAGUGUACAGUGAACAAUGCUAGGGAGAGCUGCCUAUGGAAGAGCCCUAAUGUAAAUUAAUUUAGUAAUCCCAUGUGAUUUUAAUAGCUUCUUAGGAGAAUGACAAAAAAAA
>cluster1518.fasta:4
UUUCAAUCAGUGUACUACUAGGGAGGACUUGAAAGAGCCACAUUUCCGAGGCCACCGGAGUACGAUCGAGUGUACAGUGAACAAUGCUAGAGAGCUGCCUAUAUGGAAGAGCCCUAAUGUGUAAAAUUAAUUUAGUAGUGCUAUCCCAUGAUUUUAAUAGCUUUCAGGAGAAUGAA
>cluster1517.fasta:4
GGAAUUUCCAUGAAGACAAUUAUUAAUCAUUCUUGUUAUUGAAAUAAAUUGUCUCUUUGGCCAGUAGUUUAACCAUAUUGUAAAACAUUCGUAUGAAUAUAUUGCAGCUUUAUUAAUUUCUUUGUUAUUAACAACAAUAUUUGAAUAGGACUUGUGUUACCAAAUAAGGCAAGACUUAAUUCCACCAAUACAAUUGCUUGACUAAAAUCAAUUUCUAAAGCUGGAUCGCAAAUGGGAACCAAAACAUUGCAAUGUGACUAAAAUAACUUUUCUUGGUCAAUUGUAAUAUUACCAUAAACCAAACGCAUGUCUAUUUGAGAAUAUAUAGCUAAUGUAACCUUUGUCAUUUGGGCAAAUCAGGUAUGCAUGCCUGGAAUCCGAUUGGGUGUGAAAUUUGAAAACAAAAAAAUUUUUUUACAAAAAAAGCAGUAAUGAGGAAGCAAACUGUUUGCUCAAUUGAAUGGGUUAAAUCAUAUAUAAGUUUCCCAUUCACUCAUAUUCUACAUUUUUAUCAAUCAACACACACACCUAAU
>cluster1503.fasta:4
CAUCUUGCGUUCAUGUGCGAAUUGCUGCAAUGUAUCCGUGAGUCUUGUAACCCUUUUUACUUACUUUCGUGUUAAAAUGAAUUCUUUUCCUGAUUUCUGGUCUAAACGAACUAAAUAUUAUUAGUUUGUUUGGAACUUUAAUUUUCUGAGAUUCCAACGGUACUAUUACGUGAAGAGUUAAAAAGCUUGAACAAUGGAACCUAGUAAUAGGUUUCCUAUUCCUUACUGGAUUUGUCUUUACAAUUUGCCCAAGGAAUAGGUUUUUAAUUAAGUUUUCUGGCUGUUAUGGCCAGUAACUUUAGCUUGUUUUGUGCUUGCUGCUGUUCAGAAUAAAUUGGAUCACCGGUGGAAUUGCUAUCGCAAUGGCUUGUCUUUUUUCAGACUGUUGCGCGUACGCGCCGUUCACAAUCCAGAAACUAACAUUCUACCACCCAUGGCACUAUUUUGACAGACCGCUUCUAGAAAGUGAACAGGAGCUGUGAUCCUUGGACAUUUCGUAUUGCUGGACCCAUCAAGGACGCUGUGACAUCAAGGACCGCAAGAAAUCACUGUUGCUACACGAACGCUUCUUAUUACAAAUUGGGAGCUCGCAGCGUGUAGCAGGUGACUCAGGUUUGCUAUCAGUCGCUACAGGAUUGGCAACUAUAAUACAGACCAUUCCAGUAGCAGUGACAAUAUUGCUUUGCUUGCAGACAACAGAUGUUUCAUCUUCGUUGACUUCAGGUUACUAUAGCAGAGAUAUUACUAAUUAUUAUGAGGACUUACAUCAUAAACCUCAUAAUUAAAAAUUUAUCUAAGUUAACUGAGAAUAAUAUUCUCAAUUAGAUGAAGAGCAACCAAUGGAGAUUGAUUAAACGACAUGAAAAAUUUUUUUUGGCACUGAUAUGCUGUGAGCUUUAUCACUACCAAGAGUGUGUUAGAGGUACAGUACUUAAAAGAACCUGUUCUGGAACAGGCAAUUCCUUUCAUCCUCUAGCUGAUAACAAAUUUGCACUGACUUGCUUUAGCACUCAAUUUUGUCCUGACGGCGUAAACACGUCUAUCAGUUACGUGCCAGAUCAGUUCACCUAAACUGUUCAGACAAGAGGAAGUCAAGAACUUUACUUCCAAUUUUAUUGUUGCGGCAAUAGUGUUUAUAACACUUUGCUCACACUCAAAAGAAAGACAGAAUGAUUGAACUUCAUUAAUUGACUUUAUUUGUGCUUUUUAGCCUGCUAUUCCUUGUUUAUAUGCUUAUUAUCUUUGGUUCACUUGAACUGCAAGAUCAUAAUGAAACUUGUCACGCCUAAACGAACAUGAAAUUUUUUGAUACAACUGUAGCUGCAUUUCCCAAGAAUUGUUCGAUGUACUACUCAACCAUGUAGUUGAUGACGUCUUCAUUCUAUUCUAAAUGGUAUAUUAGAGUAGGAGCUAGAAAUCAGCACCUUUAAUUGAAUGUGGUGGAUGAGGCUGGUUCUAAAUCACCCUCAGUACAUCGAUAUCGGUAAUUAUACAGUUCCUGUUUACCUUUACAAUUAAUUGCCAGGAACCUAAAUUGGGUAGUCUUGUAGUGCUUGUUAUGAAGACUUUAGAGUAUCAUGACGUUCGUGUUGUUUAGAUUUCAAACGAACAAACUAAAAUGUCUGAUAAUGGACCCAAAAUCAGCGAAAUGCACCCCGCAUUACUUUGGUGGACACAGAUUCAACUGGCAGUAACCAGAAUGAACGCAGUGGGGCGCGAUCAAACAACGUCGGCCCCAAGGUUUACCCAAUAAUACUGCGUCUUGUCCGUCACUCCAGGCAAGGAAGACCUUAAAUUCCCUCGAGGACAAGGCGUUCCAAUUAACACCAAUAAGUCCAGAUGACCAAAUUGGCUAUCGAAGAGCUACCAGAGUUGGUGGUGACGGUAAAUGAAAGAUCAGUCCAAGAUGGUAUUUUACUACCUAGGAACUGGGCCAGAAGCUGGACUUCCCUAUGGUGCUAACAAAGACGGCAUCAUAUGGGUUGCAACUGAGGGAGCCUGAAUACCAAAGAUAUGGCACCCGCAAUCCUGCUAACAAUGUUGCAAUCUGCUACAUUCCAAGGAACAUAUUGCCAAAAGGCUUACGCAGAAGGAGCAGAGGCGGCAGUCAAGCCUCUCGUUCCACGUAGUCGCAACAGUUUAAGAAAUUUCAACUCCAGGCGCAGUAGGGGAACCUCCUGCUAGAAUGUGGCAAUGGCGGUGAUGCUGCUCUUGUUGCUGCUGUGACAGAUUGAACCAGCUUGAGAGCAAAAUGUCUGGUAAAGGCCAACAACAACGGCCAAACUGUCACUAAGAUGCUGCUGAGGCUCUAAGAAGCCUGCAAAACGUACUGCCACUAAAGCAUACAAUGUACACAAGCUUUCGCAGACGUGGUCCAGAACAAACCCAAGGAAAUUUUGGGGACCAGGAACUAAUCAGACAGGAACUGAUUACAAACGCCGCAAAUUGCUUUGCCCCAGCGCUUCAGCGUUUCGGAAUGUCGCGCAUUGGCAUGAAGUCACACCUCGGGAACGUGGUGACCACACAGGUGCCAUCAAAUUGGAUGACAAAGAUCCAAAUUCAAAGAUCGUGUGAUAAGCAUAUUGACGCAUACAAAACCACAAAGAAAGGAAAAGAAGAAGGCUGAUGAAACUCAAGCCCCAGAGACAGAAGAAACAGCAAACUGUGACUCUUUUCUGCAGAUUUGGAUGAUUUCCAAACAAUUGCAACACCAUGAGCAGUGCUGACUCAACUCAGGCCUAAACUCAUGCAGACCAGGCAGAUGGGCUAUAUAAACGUUUCUCUACGAUAUAUAGUCUACUGAAUGAAUCCGUAACAUAGCACAAGUAGAUGUAGUUAACUUAAUCUCACAUAGCAAUUUAAUCAGUGUGUAACAUUAGGGGACUUAAAGAGCCACCACAUUUCACCGAGGCCACGCGGAGUACGAUCGAGUGUACAGUGACUGCGGAGAGCCUAUAUGGAAGAGCCUCUAAUGUAAAUUUAGUAGUGCUAUCCCAUGUGAUUUUAAUAGCUUUCUAGGAGAAUGACAACCCACCAUCACCACAUAUCAUACCCCAACCUCAUAAU
>cluster1492.fasta:4
UCAGCUUUGUUGUCAAACCAAUUAUCUAUUUGCAAUCAACACUAAGUUGAAUGAAUUUGUUAUUGCUACAACUUAAUUAUUAUAAUUGGAGAAUGUACAUCAAACGCACACAUCACUUUUCUUCUACACUAUACAUAAGAAGACGUUUUCCGUGAGCAUCAGAAAUUAACCAUCAGUGGAACAGAGUAGUAAGACAUGAUUGUAUUGUGAGUAAUCUCUAAUCUUUAAAUUGGAGGGAGUAAAACCUAAGAAAACUUUUAAACUGAAACAUUUCACGCCUAAGAAUAAUCUAAUUGUCACAGAGUUAUAGAUAUUGAUGAUUUCAAUUUUUAGUAUAAGGGAAAAAAACCUCAUUGCGGAAGGUGGUUAAUACCUUUAAGCAGGAAAUAUGACGGUUUCUCCUAAAAGAGAUUGGCACCGAUGUUUCAGCUGAUACAAUGGACCGGUUUGUCACGCUGUAACACAUAGUAGAUGGUAUCAGGUACCAGAUGGUAGUAAUCAGCAAAGGAGAUGCCAAACUAUGGUAUACCAAAGCAUCAUCCUGCUAGCGCAUUGUGGUUCAAGCCAACAGAAUUCCAUAGUUGGAUUGUAAAUGUCUGUUUAAAUUGCUUACAUUGGGUAUGCAGAGUACACGAAAAAAUAAUUCAAUAAAAGACAGGCAGCAGAAGACUUCCUUUAUUGGAUUUUCCACAUCCACAAUUUUUGUUUUUUUUACUAGAAUCGAUUCAAAGUAAUGUAAUAAAUAAUAUGAGGCAGCGCUCCAAUAAAUUUAAACUAAAAAC
>cluster1480.fasta:4
UCUGCUGCAGAUUUGAAUUUCCCCACAAAUUGCAAAUCCAGAGCGUGCUGACUCAACUCAGGCCUAAACUCAUGCAGACCAAAGGCAGAUGGGCUAUAUAAACGUUUUCGCUUUUCCGUUUACGAUAUAUAUCUUGUGCAGAAUGAAUCUCGAACUACAAGCACAAGUGAUGUAGUUAACUUUAAUCACAUAGCAAUCUUUAAUCAGUGUGUAACAUUAGGGAGGACUUGAAAGAGCCACCACAUUCACCGAGGCCACGCGGAGUACGAUCGAGUGUACAGUGAACAAUGUAGGGAGAGCUGCCUAUAUGAAGAGCCCUAAUGUGUAAAUUAAUUUAGUAGUGCUAUCCCAUGUGAUUUUAAUAGCUUCUUAGGAGAAUGACAAAA
>cluster1474.fasta:4
UUGGAGUUGAAGCCCAUUACCAGCAAGAGACAUGAUGAGUGAAUGGGUGCUAAGAAUGAUUUAAUUAGUGCUUCCGUGUUUUAUCUUGAGAUAAC
>cluster1471.fasta:4
AUCCCAGGUAACAAACCAACCAACUUUUUUAGAUCUGUUCUAAACGAACAACAAAUGUCUGAUAAACUCCAAAAUCAGCGAAUGCACCCCAUUGGUGGACCAUCAACUGGCAGUAACCAGAAUGGAGAACCAGUGGGCGCGAUCAAAACAACGUCGGCCCAAGGUUUACCCAAUAAUACUGCGCUUGGUUUCCGCUCAUUCGCAAGGAAGACCUUAAAUUCCCGAGGACAAGGCGUUCCAAUUAACCCAAUAGCAGUCCAGAUGACCAAUGUACUAGAGCUACCAGACGAAUGUGGUGACGUAAAGAGAUUCAGUCCAAGAUGGUAUUCUACUACCUAGGAGGGCCAGAGCUGACUUCCCUAUGUGCUAACAAAGACGGCAUCAUUGGGUUAACUGAGGAGCCUUGAAUACAAUACUGGCACCCGCAAUCCUGCUAACAAUGCUGCAAUCGUUCCAAGGAACAUAUGCCAAAGGUUACGCAGAAGGAGCAGAGGCGGCAGUCAAGCCUCUUGUCCUCAUCACGUAGUCGCAACAGUAAGAAAUUCAACCAGGCAGCAGUAGGAACUUCGAAUGGCUGGCAUGGCGGUGAUGCUGCUUUGUUUGCUGCUGCUUGACAGAUUGAACCGUAGAGCAAAAUGUCGUAAAGGCCAACAACAACAAGGCCAAACUGUCAUGUGCUGAGGCUUCUAAGAAGCGAAAACGUACUGCCACUAAGCAUACAAUGUAACAUCGCAGAGUGCCAGAACAAACCCAAGGAAAUUUUGGGGACAGGAACUAAUCAGACAAGGAACUGAUAAUGGCCGCAAAUUGCACAAAUUUGCCCCAGCGCUUCAGCGUUCUUCGGAAUGUCGCGCAUUGGCUGGAAGUCACACCUCGGGAACGUGGUGACCACACGGUGCCAUCAAAUUGGAGACAAGAUCCAAAUUAGAUAAGUAUUGCUGAAUGCAUAUUGACGCAUACAAAACAUUCCCACCACAGAGCCUAAAGGAAAAAAGAAGAAGGCUGAUGAAACACAUCAGACAGAAGAAACAGCAAACUGUGACUCUUUCCUGAGAUUUGAUGAUUUCCAAACAUGCAACAAUCCAUGAGCAGUGCUGAUCAACCAGGCCUAAACUCAUGCAGACAAAGGCAGAUGGGCUAUAAACGUUUCGCUUCCGUUUAGAUAUAGUCUACUUUGAAUCUCGUAACAAUAGCACAAGUAGAUGUAGUUAACUUUAACCAUAGCAAUUUUAGGUGAUUAGGGAGGACUUGAAAGAGCCACCACAUUUCACCGAGGCCCGAGUACGAUCGAGUGUCAGUGAACAAUGCGAGAGCUGCCUAUAUGGAAGAGCCCUAAUGUGUAAAUUAAUUUAGUAGUGCUAUCCCCAUGUGAUUAAUAGCUUAGAAAAC
>cluster1465.fasta:4
ACUUCCAGACAAACUUUGAUUGUAUCUGUUCUAGAUAAAAUUUUUUUGGCACUGAAACUCCUUGGACUUAUUCACUCGGUGUAGAGGACAAAUCUAAAAGCCUUUGCUCUGGAACAACAUGAGGCAAUUUUCAUCUCUACUGAACAAAAUUUGCACGCCUUUGUUUAAUUUGCUUUGUUGCUGACGGCUAAAACCAUACCAUUCCAAUUUUUAAAUGGUAACAAGAAUUCAAGAUUACUCAAUUCUAUUUGGCAAUAGUGUUUCUAUUACAUUGCUACUAAAGAGACAAAGAUAUUUCAUAUUGACUUUUCUGCUUAAUCUGCAUUCUUGUUUAAUUUGUAUAUAUCUUUGGUCAUUGCUGAGACAUUGACUCUGCACUAAACGAACAUGAUUUCUUUUAGAAUCCAUGGUUGCAUUCCCAAAAUGUGUUUACAGUUAUACUAUCUUAACUUUGUAAGUAUACCCGUCUAUUCUUUCAUCUAAUGUAUAUAAUGGAGAACAGCCUUAAUAAUUGGUGUGAUGAGCUGGUUUAAUCACCAUUCGUACAUAUAUGUAUUAACGUUUCCUUUUCUUUACAAUUAUGCCAGAACUAAAUUGGUAGCUUGGUGCGUCGUUCAUGGCUUAUAUUGACUUCGUUUGUAAUUUCAACCAGAAAAAUAAAAUGUCUGAUAAUACAAAAUCAAAUGCACCGCUACUUGUGGACUGACAAUGGUAACCGUAAACGCAGUGCGCGAUCAAACAACAAGUUUCCAAUAAACUGUCGUGUUUCGCUUUCUCAUUGGAAGACUAAAUUCCAGAGUCAUAACACAAUAGGAAUGCUUCAUCUAUAAGAGCUAAGAAUGUGGGGGUGGUAAAUAAUUCAGUCAGAUGGUAUUUACUACCUAAUGCCAGACAUUGGCUUGUGCUAAAGACGAUCAUUGUUCACUAGGACCGAAUCACCAAAGACCAUUGGCACCCGCAAUCCUGCUAACAAUGCUGCAAUCGUGCUUCCAAGGAACAUAUUGCCAAAGGCUUACGCAGAGGGGCAGAGGCGGCAGUCAAGCCUCUUUCUCACAGUCGCAACAGUUAAGAAAUCAACCAGGCAGCAGUAGGGAUUCUCCUGCUGAAUGGCUGGCAAUGGCGGUGAUGCUGCUCUUGCUUUGCUGCUGCUUGACAGAUUGAACCAGCUUGAGAGCAAAAUGUCUGGUAAGGCCAACAACAACAAGGCCAAACUGUCUAAUUGCUGCUGAGGCUCUAAGAAGCAAAACGUACUGCCACUAAAGCAUACAAUGUAACACAAGCUUUGAGACGUGGUCCAGAACAAACCCAAGGAAAUUUUGGGGACCAGGAACUAAUCAGACAAGGAACUGAUAAACAUUGGCCGCAAAUUGCACUUUGCCCCAGCGUUCAGCGUGGAAUCGCGCAUUGGCGGAAGUCACGGGAACGUGGUUGACCUACACAGGUGCCAUCAAAUUGGAUGACAAAGAUCCAAAUAAAGAUCAAGUCAUUUGCUGAAUAAGCAUAUUGACGCAUACAAAACAUUCCCACCAACAGAGCCUAAAAAGGACAAAAAGAAGAAGGCUGAUGAAACAAGCCUUACCGCGAGACGAAGAAACAGCAAACUGUGACUCUUUUCCUGCUGCAGAUUGAGAUUUUCCAAACAAUUGCAACAAUCCAUGAGCAGUGCUGACUCAACUGCAAUCAUGCAGACAUAAAGGCAGAUGGGCUAUAUAAACGUUCGCUUCUAUAUAGUCUACUCUUGUGCAGAAUGAAUUCUCGUAACUUUCAGUAGAUGUGUAUAUCUAGCAAUCUUUAAUCAGUGUGUAACAUUUGGGUAAAGAGCCACCACAUUCUAGGCCACGCGGAGUACGAUCGAGUGUAAAUGAGAGCUGCCUAUAUGGAAGAGCCUAAUGUGUAAAAUUAAUUUUAGUAGUGUAUCCCCAUGUGAUUUUAAUAGCUUUAGGAGAAUGACAAAGC
>cluster1447.fasta:4
UGUAACAAAGACGGCAUCAUGGGUUGCAACUGAGGGAGCCUUGUACACCAAAAGAUCACCCGCAAUCCUGCUAACAAUGCUGCUGCCUCAAGGAACAAUCAAAGGUUAGCAGAAGGAGCAGAGGCGGUCAAGCCUUCUCGUUCCCACGUUGAACAGUUUAAGAAAUCAACUCCAGGCAGAGGGAACUUUCCUGCUGAAUGGCUGGCAAUGGCGGUGAUGCUGCUCUUGUUGUGUUGACAGAUUGAACCAGCUUGAGAAAAGUGUAGGCCAACAACAAGGCCAAAUCAUAAGAUGCUGCUGAGGCUUCUAAGAAGCUGGCAAAAACGUGCCACUAAAGCAUAUUUAAGUUCGGCAGACGUGGUCCAGAACAAACCGGAAAUUUUGGGGACCAGGAACUAAUCAGACAAGGAACUGAUUACAAACAUUGGCCGCAAUUGCACGUUUCCCCGCGCUUCGCGUUUCGGAAUGUCGCGCAUUGGCAUGGAAGUCACUGGGAACGUGUGCCACAGGUGCCAUCAAAUUGGAUGACAAGAUCCAAAUUAAAAGUCAUUCUGAAAAAUUGACGCAUACAAAACAUCCCACCACAGAGCCUAAAAGAAAAGAAGAAGGCUGAGAAAUCAAGCCAGAGACGAGAAACAGCAAACUGUGACUUUUUCCUGCUGCAGAUUUGAUGAUUUUCCAAACAAUUGCAACAAUCCAUGAGCAGUGCUGACUCAUAGGCCUAAACAUGCAGACUCACCAGAUGCUAUAUAAACGUUUCUUCCGCUAGUCUACUUGUAAAUUCUCGUAACUAGCACAAGUAGAUGUAGUUAACUUUUCAGCAAUUUUAAUCAGUGUAACAUUAGGAGGACUUGAAAGAGCCACCACUUCACCGAGGCCACGCGAGUACGAUAGUGUACAGUGAACAAUGGGAGGCCUAUAUGGAAGAGCCUGUAAUAUUAGUAGUGCUAUCCCAUGUGAUUAAUAGCUCUUAGGAGAAUGACAC
>cluster1445.fasta:4
AACAAUCCAUGAGCAGUGUGACUCAACCAGGCCUAAACUCAUGCAGACACAAGGCAGAUGGGCUAUAUAAACGUUUUUUCUAUAUAGUCUACUCUGUGCAGAAUGAAUCUCGUAACAUAGCACAAGUAGAUGUAGUUAACUUUAAGCAAUCUUAAUCAGUGUGUAAUUAGGGAGGACGAGAGCCCACAUUUCAGGCCCGGAGUACGAUCGAGUGUACAGUGAACAAUGCUAGGGAGAGCUGCCUAUGACCUAAUGUGUAAAAUUAAUUUAGUGCUAUCCCAUGUGAUUUUAAUAGCUUUUAGGAGAAUGACA
>cluster1441.fasta:4
AUGUAACACAAGCUUUGAGACGUGGUCCAGAACAAACCCAAGGAAAUUUGGGGACCAGGAACUAAAGACAGGAACUGAUUACAAUUGGCCGCAAAUUGCAUUUGCCCCAGCGUCAGCGUUUUCGGAAUGUCGCGCUGGCAUGAGACUUCGGGAACGUGGUUGACCUACACAGGUGCCAUCAAAUUGAUGACAAAGAUCCAAAUAAUCAAGUCAUUCAAAAUUGACGCAUAAAACACCCACCAACAGAGCCUAAAAAAAAGAAGAAGGCUGAUGAAACUCAAGCCAGACAGAAGAAACAGCAAACUGUGACUCUUUCCUGUCAGAUUUGGAUGAUUUCCAACAAUUGCAACAAUCCACAGUGCUGAUCAACUCAGGCCAAACUCAUGCAGACAAGGCAGAUGGGCUAUAAACGUUUCGCUUUCCGUACGAUAGUCUACUUGUGCAGAAUGAAUUCUCGUAACAUAGCACAAGUAGAUGUAGUUAACUUUAAUCUCUAGCAAUUUAAUCAGUGUGUAACAUUAGGGAGGACUUGAAAGAGCCCACUUCGAGGCCACGCGGAGUACGAUCGAGUGUACGUGAACAAUGCUAGGGAGAGCUGCCUAUGGAAGAGCCCUAAUGUGUAAAAUUAAUUUUAGUAGUGCUAUCCCCAUGUUUAAUAGCUUUAGGAGAAUGACA
>cluster1437.fasta:4
GCGCUGAGACAACAUAAUCAUGACAUGUAUAUCUAAACACAGAACAGAGGGCUAAAAGUUUCUUUUUUAAUUUUGGUGCAAUGUUGUAAUGCAAAAUGAAAUACUCACAUGCAGAACAGGAUAAAGCACCAUUUGGGCAAAGUGAUGUACAGAAGAGGAGCUCCUAUGACUAGAAAUAAAUUAAUCUAUCCAUUAUUUAAUCUCAACA
>cluster1429.fasta:4
AGUUUCUUCGACAAUAAUUCGUUUUUAGAUUUCUAAGAACAAACUAAAAUGUCUUGAUAAUGGACCCAAAAUCGCGAAUGACCCGCAUUACGUUGGUGGACCUCAGAUUCACGAGUAACCAGAAUGGAGAACGCAGUGGGCGCGAUCAAAACAGCGGCCCCAAGGUUUACCCAAUAUCUUUGGUUCACCGCUCACUCAACAUGGCAAGAGACCUUAAAUUCCCUCGAGGACAAGGCGUUCCAAUUAACACCAAUAGCAGUCCAGAUGAGAAGACCGAGAAUGGACGGUAAAUGAAAGAUUAGUCCAAGAUGGUAUCAUACCUAGGAACUGGGCCAGAAGCUGGACUUCCCUAUGGUGCUAACAAAGAGGCAUCAUGAGAGCCUUGAAUACACCAAAAGAUCAGCCCCGCAAUCCUGCUAACAAUGCUGCAAUCGUGCUACAUCAAGGAACAACUGCCAAAAGUUUAGCAGAGAGCAGAGGCGGCAGUCAAGCCUCUUCUCGUUCCUCAUCACGUAGUCGCAACAGUUUAAGAAAUUUCAACCCAGGCAGCAGUAGGGAUCCUGCUGAAUGCUGGCAAUGGCGGUGAGCUGCUCUGCUUGCUGCUGCUGACAGAUUGACCAGCUUGAGAGCAAAAUGUCUGGUAAGGCCAACAACAACAAGGCCAAACUGUCACUAAAUUGCUGCUGAGGCUUAAGAAGCGGCAAAACGUACUGCCACUAAAGCAAUGUAACACAAGCUUCGGCAGACGUGGUCCAGAAAACCCAAGGAAAUUUUGGGGACCAGGAACUAAUAGACAAGGAACUGAUUACAAACAUUGGCCGCAAAUUGCACUUUGCCCCAGCCUUCAGCGUUUCGGAUCGCGCUGGCAUGGAGUCACAUGGAACGUGGUUGACCUACACAGGUGCCAUCAAAUUGGAUGACAAAGAUCCAAAUAAGAUCAAGUCAUUUUGCUGAUAAGCAUAUUGACGCAAAAUUCCCACCAAAGAGCCUAAAAGAAAAGAAGGCUGAUGAAACUCAAGCCUUACCAGAGACAGAAGAAACAGCAAACUGUGACUUUUCCUGCUGCAGAUUUGGAUGAUUUUCCAAACUACACAUGAGCAGUUCAACUCAGGCCUAAACUCAUGCAGACCAAGGCAGAUGGGCUAUAUAAACGUUUCGCUUCCCGUUACGAAUGUACUUGUGCAGAAUGAAUUCGUAACUACAAGCCAGUAGAUGUAGUUAACUUUAAUCAAGCAAUCUUAAUCAGUGUGUAAGGGAGGACUGAAAGAGCCCUACCGAGGCCACGCGGAGUACGAUCGAGUGUACAGUGAACAAUGCUGGAGCUGCCUAUGGAAGAGCCCUAAUGUGUAAAAUUAUUUUAGUAGUGCUAUCCCCAUGUGAUUUUAAUAGCUCUUAGGAGAAUGACAAACCCCCUCCCAUACAUCCCUCAUAUCAAUAUCCCUACACACCCAA
>cluster1422.fasta:4
AUCCUUCCAGGUAACAACAUACCAAUUUUCGAUUUCUUGUAGCUGUUCUCUAAACGAACAAACUAAAAUGUCUGAUAAUGGACCCAAAAUCAGCGAACCCCAUUACGUUUGGUGGACCAGAUUCAACUGGCAGUAACCAGAAUAGAACGCAGUGGGCGCGAUCAAAACAACGUCGGCCCAAGGUUUACCCAAUAAUACUGCGUCUGGUUCCCUCUCUCAUGGCAAGGAAGACCUUAAAUUCCCGAGGACAAGGCGUUCCAAUUAACACCAAUAGCAGUCCAGAUGACCAAAUUGGCACCGAAGAGCUACCAGACGAAUCGUGGUGGUGACGGUAAAAAAGAUCAGUCCAAGAUGGUAUUUCUACUACCUAGGAACUGGGCCAGAAGCUGGACUUCCCUAUGGUGCUAACAAAGACGGCAUCGGUUGCAACUGAGGAGCCUUGAAAUACACCAAAAGAUCACAUUGGCACCCGCAACCUGCUAACAAUGCUGCAAUGUGCUCCCAAGGAACAACAUUAAAAGGCUUUCAGAAGGGAGCAGAGGCGGCGUCAAGCCUUUCUCGUUCUCACAGUCGCAACAGUUUAAGAAAUUCAACUCCAGGCAAGUAGGGAUUCCAGAAGGCUGGAAUGGCGGUGAUGCUGUCUUGUUGCUGCUGCUUGACAGAUUGAACCAGCUUAGAGCAAAAUGUCUGGUAAAGGCCAACAACAACAAGGCCAAACUGUCACUAAGAAAUGCUGCUGGCUUCUAAGAAGCUGCAAAGAAAGAUAGUCGGCAGACGUGGUCCAGAACAAACCCAAGGAAAUUUGGGACCAGGAACUAAUCAGACAAGGAACUGAUUACAAACAUUGGCCGCAAAUUGCACUUUGCCCCAGCUUUCAGCGUUCGGAAUGUCGCGCAUUGGCGAUACACCGGAACGUGGUGACCUACACAGGUGCCAUCAAAUUGGAUGACAAGAUCCAAAUUAAGAUCAAGUCAUGUGAAUAAGCAUUGACGCAUACAAAACCCACCAACAGAGCCUAAAAAGGACAAAAAGAAGAAGGCUGAUGAAACUCAAGCCUAGAGACAGAAGAAACAGCAAACUUGACUCUUCCUGCUGCAGAUUUGGAUGAUUUUCCAAACAAUUGCAACAAUCAAGUGCGUCAACUCAGGCCUAAACUCAUGCAGACAUAAGGCAGAUGGGCUAUAAACGUUUCUUCCGUUUAUUAAGUAUCUUGUGCAGAAUGAUCCGUAACUACAUAGCACAAGUAGAUGUAGUUAACUUUAAUCUCACAUAGCAAUUAAUCAGUGUUAGGUGAAAGAGCCACCAUCCGAGGCCACGGUUGCAGUGAACAAUGCUAGGGAGAGCUGCCUAUAUGGAAGAGCCCUAAUGUGUAAAAUUAAUUUUAGUAGUGCUAUCCCAUGUGAUUUUACUUAGGAGAAUGACA
>cluster1416.fasta:4
AUACCUCCAGGUACAAAUACCACUUUCAUUUUGGACUGUCUCUAAACGAACAAACAAAUGUGUGCAACAAUCCAUGAGCAGUGCUGACUCAACUCAGGCCUAAACUCAUGCAGACACAAGAUGGGCUAUAUAAACGUUCUUUCCGUUUACGAUAUAGUCUACUUGUGCAGAUGAAUUGUAACUAGCACGUAGAUGUGUUAACUUUAACACAUAGCAAUCUUUAAUCAGUGUAAUUAGGGACUUAAAGCCACAUUUCGAGGCCACGCAGUACGAUCGAGUGUACAGUGAACAAUGCUAGGAGAGCUGCCUAUUGAAGAGCCCUAAUGUGUAAAAUUAAUUUUAGUAGUGCUAUCCCAUGUGAUUUUAAUAGCUUUAGGAGAAUGACA
>cluster1404.fasta:4
AGUAAACCUCCUGAGCUUAAAGUAACCAGUCUACUGCAGGUAAAAAUGGAGUGAUAGUUGAAAAUGGCUGUCUACUAGCUGUGUCGUGAAUCUUCUCUGGCUUCAGUUCACAGACUUGCCCCGGCACACCACCCCUAAGGAGUGGAUGAUGCUUUGGAGUUCCGUGAUCGUUGUUAAUGGCACAUAAACAGUGAACAUAUAAAGUUCGAAAACUUUGGAAGAGCUGGAGUGAAAGCUAACAUGAAUGGUUUCUUUCAGUUAUGCUCUGGAUCCCUCUGUUCAGAGGCACAGUGACUUCUCACAGCUUGCAUAUGCCAUCAGAUCCUACGCUUUAAUCAUUGUACUUUCAUAUCUAUUCAAAUUAUUUCGUAUAUUCAGGAAUUUGUUGUUUUUAAGUAUUGGUCAGAUUAGCAGUUCAAAACCAGGUUUGGUUGUCUUAAAUCUCACAAGCCAGUGGAUACAAUUUGGAAUGAGACUGUCCUGAUCCAUCGGUCUGAAUAUCCAUCAAGGUCAAGGCAGCAUUGUAAAUCAGCUGACAAAAGUUUUGCAAGAAUGUAACUCAGGACUACAAAGGAAAAAUUCAUUCCACACGUUAUCUACUUACUUUGACAUGCAAAUGUGAAUAAAAAGAAGAAGGCUUCUUUGGAUAUGCACACUGAAAAUGCAAUCCUUUACGAAUGUUUUUACUGUACUAAGCAAUUUGUAUAAUCUGAAGAGCCCAGC
>cluster1399.fasta:4
ACUAACUUCUCUUAUGUCCAACAAUUGUCCCAAUGCCCCUAUUUGUGGACUCUGCUCAGAAUCAACAACUGCCCUACCCAAACCCCCUCCUAGCCUAUCUGGAAAGCUCCAAACAUGAGAGAUACCAAUGUCUUGACAGCACAGAUGGUGAAUGCUCCAUGGUUAAGGCUUGUUGACGGGGUGUCCAAAGAUCAAUGCUGCAUUGCACAUCAGACAAUCCAUCGGGGAGGCGUCAAGGUGCUCAACUCGCCUCCCUUGUGCUGGAGACGCGCAAGCUUGAGACAACACACUGUAUAGGCGGAACCUGUUGCCAAGCUCUACGUGGGAGGUAGAAGAUUUUGGGCGGACUGGUGCCUGAAGAUAUAGAUUGGCAAAUCAGAGAGGAAGAAGAGAAACUGGCGUCUUCUACCUGUCUGAACUAGUAUUGUCGUAAUGCUAUGCCCUAAAUUUUAAGUGUUCCAUUUUAAAAAAAAUCCCCACCCCAAUAACAUAUUAUCCAACCUCCCAAC
>cluster1396.fasta:4
AAACCGUAAUAGGAGCUGUGAUCCUUCGUGGACAUCUUCGUGCUGGACACCAUUAGGACGCUGUGCAAGGACCUGCCUAAAGAAGUUGUACACGAACGUUAUUACUGGAAUCGCAGCUGUAGCAGGUGUCAGUUUGGCAGUGCACAGGAUUGGCAACUAUAAUUAAACACAGACCAUUCCAGUAAGUGAAAUAUUGCUUGCUGUACAGUAAGAAGAUGUCAUCUUUUCAGGUUACUAUAGCAGAGAUUAUAAUUAUUAUGAGGACUACAUCAACCUCAUAAUUAAAAUUUACUAAGUCUAACUGAGAAUAAAUUUUAGAUGAAGAGCACAAUGGAGAUUGAUUAAACGACAUGAAAAUUAUUCUUUUUGCACUGAUAUCAAUGUGAUUUAUCAUACAAGAGUGUGUUAGAGGUACAACAGUCUUUUAAAAGAACCUUGCUCCUGGAACAUCGAGGGCAAUCUCUCUGUGAUAAAUUUGCACUGACUUGCUUUAGCACUUUUUGCUUGUCCUGACGGCGUAAACACGAUCAGUUACGUGCCAGAUCAGUUUCCUAAACUGUUCAUCAGACAAGAGGAAGUUCAAGAACUUUACUCUCCAAUUUUUGCAAUAGUGUUUAUAACACUUUCCCAAAGAAAGACAGAAUGAUUGAACUUCAUUAAUUGACUCUAUUUGUGCUUUUUAGCCUUAUUCCUUGUUUUAAUUAUGAUUUGGUUCUCUGAACUGCAAGAUCAAAAUUCACGCCUAAACGAACAUGAAAUUUUUGUUUUAGGAAUCACAACUGUAGCUGCAUUUCCAAGAAUGUAGUUACAGUAUGUACUCAACAUCAACCAUAUGUAGUUGAUGACCCUGUCCUAUUCACUUAUAAAUGGUAUAUUAGAGUGGAGCUAGAAAUCAGCACCUUUGAAUUGUGCGUGGAUGAGGCUGGUUCUAAAUCACCCAUUCAGUACAUCGAUCGGUAAUUAUACAGUUCCUGUUUACCUUUUACAAUUAAUUGCCAGGAACCUAAAUUGGUAGUUGUAGUGCGUUGUUCGUUCUAUGAAGACUUUUAGAGUAUCAUGACGUUCGUGUUGUUUUUCAUCUAAACGAACAAAAAAUGUGAUAAUGGACCCAAAAUCAGCGAAAUGCACCCCGCAUUACGUUGGUGGACCUCAGAUUCAACUGGCAGUAACCAGAAUGAGAACGCAGUGGGGCGAUCAAACAACGUCGGCCCCAAGGUUUACCCAAUAAUAUCGUGUUCCCGCUCAACAUGGCAAGAAGACCUUAAUCCAGGACAAGGCGUCCAAUUAACACCAAUAGCAGUCCAGAUGACCAAAUUGGCUACCGAAGAGCUACCAGACGAAUUCGUGGUGGUGACGGUAAAUGAAAGAUUCAGUCCAAGAUGGUAUUCUACCAGGAACUGGCCAGAAGCUGGACUUCCUAGGUGCAUAAAGAGACAUAUGGGUUGCAACUGAGGGAGCCUUGAAUACACCAAAAGAUUUGGCACCCGCAAUCCUGCUAACAAUGCUGCAAUCGUGCAACUUCCUCAAGGAACAACAUUGCCAAAGGCUUUCAGAAGAGGCGGCAGUCAAGCCUUCUUCUCUCCGGUCGCAAGUUUAAGAAUUCACAGGCAGUAGGGGAACUUCCUGCUGAAUGGCAGGCGGUGAUGCUGCUCUUGUUGCUGCUGCUUGACAGAUUGAACCAGCUUGAGAGCAAAAUGUCUGGUAAGGCCACAAACAAGGCCAAACUGUCACUAAGAAUUUGCUGAGGCUUCUAAGAAGCCUCGGCAAACGUACUGCCACUAAAGCAUAAUGUAACACAAGCUUGCAGACGUGGUCCAGAACAAACCCAAGGAAAUUUGGGGACCAGGAACUAAUCAGACAAGAACUGAUAAAGCAAAUUGCACAAUUUGCCCCAGCGUUUUUUCGAAUGUCGCGCAUUGGCAUGAGUACACCCGAUAGUGACCUACACAGUGCCAUCAAAUUGGAUGACAAAGAUCCAAAUUCAGAUCAAGUCUUGCUGAUCAUGACGCAUACAAAACACCCACCAGAGCCUAAAAAGAAAAGAAGAAGGCUGAGAAACUCAAGCCUAGAGACAGAAGAAACAGCAAACUGUGACUCUCUUCCUGCUGCAGAUUUGGAUGAUUUUCCAAACAAUUGCAACAAUCCGCGUGCUGACUCAACUCAGGCCUAAAAUGCAGACAAGAGAUGGGCAACGUUUUCGCUUUUCCGUUUACGAUAUAGUCUUUGUGCAGAAUGAAUUCUCGUAACAUAGCACAAGUAGAUGUAGUAUUUUCUAGCAAUUUAAUCAGUGUGUAACAUUAAGGACUUGAAAGAGCCACCACUUCACCGAGGCCACGCGAGUACGAGUGUACAGUGACAAUGCUGGAGCUGCCUAUAUGGAAGAGCCCUAAUGUAAUUUAGUAGUGCUAUCCCAUGUGAUUUUAAUGGCUCUUAGGAGAAUGACAAAC
>cluster1368.fasta:4
AUCGUGACCUGGUACCUGCUCAUAGAACGGCAGCGUCAGACCGAAUUGUGUUACAAGUUUCCCCCUCAAUCAUGGUCGGAAGUGAGGUGAAAUUUGGAAUAGCAAGCUUCUUGAGCUCAUGAAACUCGCAAACAGAAGAAACAUGCUUUAUUGGUGAUCAAAGAAAAUGUCUACAGGGAAAAGAGAUGGGAAUGAAAUAGCAUGUGAUUUAUCAGACAAAGACCUAGCAAAAAACCCUACCAACAUAUAUUAUGCCCCUUAAUCAAAA
>cluster1363.fasta:4
AACUUUCCAGGUACAAACAUAACAACUUCAUCUUGAGAUCUGUCUAAACGAACAUGAAAAUUUUCUUGGCACUGAUACCUCUUUGUGAGCUUUAUCACUACCAAGAGUGUGAGGUACAACAGUACUUUUAAAGAACCUUGCUCUGGAACAUACGAGGUUCACCAUUUCAUCCUUAGCUGAUAACAAAUUUGCACUGACUUGCUUAGCACUCAAUUUGCUUUGCUUGUCCUGACGAAACACGUCUAUCACUGCCAGAUCAGUUUCACCUAAACUGUCCGACAAGAGGAAGUUCAAGAACUUUACUCUCCAAUUUUUUUAUUGUUGCGGCAAUAGUGUUUAUAACACUUUGCUCACUCAAAAGAAAGACAGAAUGAUUGAACUUUCAUUAAUUGACUUCUAUUUGUGCUUUUUAGCCUUUGCUAUCUUUUAAUUAUGCUUUUUGUUUCACUUGAACUGCAGAUCAUAAUGAAACUUGUCACGCCUAAACGAACAUGAAAUUUCUUGUUUUCUUGAAUCAUAGCUUUCACCAAGAAUGUAGUCAAUGUACUCAACAUCAACCAUAUGUAGUUGAUGACGUGUCCUAUUCACUUCUUAAAUGGUAUAUUAGAGUAGGAGCUAGAAAAUCAGCACCUUUAAUUGAAUUGUGCGUGGAUGAGGCUGGUUCUAAAUCACCCAUUAGUACUCGAUAUCGGUAAUUAUACAGUUUCCUGUUUACCAAUUAGCCAGGAACCUAAAUUGGGUAGUUUGUAGUGCGUUUCUUAUGAAGACUUUUUAGAGUACAUGAGUCGUGUUGUUUUAGAUUCAUCUAAACGAACAAACUAAAAUGUCUGAUAAUGGACCCAAAAUCAGCGAAAUGCACCCCGCAUUACGUUUUGGUGGACCAGAUUCAACUAGUAACCAGAAUAGAACGCAGUGGGGCGAUCAAAACGUCGGCCCAAGGUUUACCCAAUAAUACUGCGUGUCCCUCACAGAGGAAGACCUUAAUCCCGAGGACAAGGCGUUCCAAUUAACACCAAUAGCAGUCCAGAUGACCAAAUUGGCUACCGAAGAGCUACCAGACGAAUCGUGGUGGUGACGGUAAAAUGAAAGAUUCAGUCCAAGAUGGUAUUUCUACUACCUGGAACUGGGCCAGAAGCUGGACUUCCCUAUGGUGCUAACAAAGACGGCAUCAUAUGUUGCAACUGAGGGAGCCUUGAAUACACCAAGAUCACAUUGGCACCCGCAAUCCUGCUAACAAUGCUGCAAUCGUGCAACUUCCAAGGAACAACAAAAAGGCUUUAGCAGAAGAGCAGAGGCGGCAGUCAAGCCUCUUCUCUCCUCAUCACGUAGUCGCAACAGUUUAAGAAAUACCAGGCGCAGUAGGGGAACUUCCUGCUGAAUGGCUGGCAAUGGCGGUGAUGCUGCUCUUGCUUGCUGCUGCUUGACAGAUUGAACCAGCUGAGAAAUGGUAAAGGCCAACAACAACAAGGCCAAACUGUCACUAAGAAUUGUCUAAGAAGCCGAAAACGUACUGCCACUAAAGCGUAACACAAUCGAGACGUGGUCCAGAACAAACCCAAGGAAAUUUUGGGACCAGGAACUAAUCAGACAAGGAACUGAUACAAACAUUGGCCGCAAAUUGCACAAUUUGCCCCAGCGCUUGUCUUCGGAAUGUGCGCAUUGGCGAAGUCACACCGGAACGUGGUUGACCUACACAGGUGCCAUCAAAUUGGAUGACAAAGAUCCAAAUUAAAGAUCAAGUCAUUGCUGAAUAAGCAAUGACGCAUACAAAACAUUCCCACCAACAGACCUAAAAAGGACAAAAAGAAGAAGGCUGAUGAAACUCAAGCCGAGAGACAGAAGAAACAGCAAACUGUGACUCUUUCUGCUGCAGAUUUGGAUGAUUCCAAACAAUUGCAACAAUCCAUGGCAGUGCUGACUCAACUCAGGCCUAAACUCAUGCAGACAAAGGCAGAUGGGCUAUAUAAACGUUUCGCUUUCCGUUUACUAUAUAGUAUUGUGCAGAAUGAAUUCUCGUAACAUAGCACAAGUAGAUGUAGUUAACUUUAAUCCAUAGCAAUCUUUAUCGUGUGUAAUAGGAGGACUUGAAAGAGCCACCACAUUUCGAGGCCACGCGGAGUACGAUCGCAGUGAACAAUGCGGGAGAGCUGCCUAUAUGGAAGAGCCUAAUGUGUAAAUUAAUUUAGUAGUGCUAUCCCCAUGUGAUUUAAUAGCUUUGGAAAAAU
>cluster1362.fasta:4
AAAGAUCCAAAUUAUAAAGAUCGUUUGUGAAUAAGCAUAUUGACGCAUACAAAACCCACCAACAGAGCCUAAAGACAAAAGAAGAAGGCUGAAAAGCCUCAAGAGACAGAAGAAACAGCAAACUGUGACUCUUUUCCUGCUGCAGAUUUGGAUGAUUUUCCAAACAAUUGCAACACCAGAGCAGUGCUGACUCAACUCAGGCCUAAACUCAUGCAGACAUAAGGCAGAUGCUAUAAACGUUCGCUUUCCGUUUGAUGUCUACUGUGCAGAAUGAAUUUACAUAGCACAAGUAGAUGUGUUAUUUAAUCUCGCAUUUUAAUCAGUGUGUAACAUUAGGAGGACUAAAGAGCCACCACAUUUAGCGCGAGUACGAUCGAGUGUACAGUGAACAAUGCUAGGAGAGCUGCCUAUAUGGAACCAAUGUGUAAAAUUAAUUUUAGUAGUGCUAUCCCCAUGUGAUUUUAAUAGCUUCAGGAGAAUGACA
>cluster1349.fasta:4
AUACCUUCCCAGGUAACAAACCACUAUUUUCGAUCUCUUUUUCAAAGAUUGUUUCUAAACGAACUAAAUAUUAUAUUAGUUUUUCUGUUUGGAACUUUAAUUUUAGCGAGAUUCCAACGGUACUAUUACCGUUGAAGAGCUUAAAAAGCUCUGAACAAUGAACCAGUAAUGGUUUCCUAUUCUACAUGGAUUUGUCUUACAAUUGCCUAUGCCACGGAAUUUUUGUAUAUAAUUAAGUUAAUUUUCCUUGGCUGUUAUGGCCAGUAUUAGCUUGUUUUGUGGCUGCUGUUUACAGAAUAAUUGGAUCACCGGUGGAAUUGCUAUGCAAUGGCUUGUCUUGUAGGCUUGAUGUGGCUCAGCUACUUCAUUGCUUCUUAGACUGUUGCGCGUACGCCAUGUGGUCAUUCAAUCCAGAAACUAACAUUUCUAACGUGCCACUCCAUGGCACUAUUUUGACCAGACCGUUAAAGUGAACUCUCGGAGCUGUGAUCCUUCGUGGACAUCUUCGUAUUGCUGGACACCAUGGACGCUGUGACCAAGGACCUGCCUAAAAUUGCCAAUUUAUUACAAAUUGGGCCGGUUAGCAGGUGACUCGUUUUGCUGCAUACAGUCGCUACAGGAUUGGCAACUAUAAAUUACAGACCAUUCCAGUAGCAGUGACAAUAUUGUUUGCUUGUACAGUAAGUGACAAGAUGUUCUGUCAGGUUACUAUAGCAUAUUACUAAUUAUUAUGAGUUCCAUUUGGAAUCUUGAUUACAUCAUAAACCAAAAAAUUAAGUCCAACUGAGAAUAAAUAUUCUCAAUUAGAUGAAGAGCAACCAAUGAGAUUGAUUAAACGAACAUGAAAAAUUAUUUUUGGCACUGAUAACACUCGCUACUUGUGGUUUAUCACUACCAAGAGUGUGCGAGGUACAACAGUACUUUUAAAGAACCUUUCUGGAACAUACGAGGGCAAUCAUCAUCCUAGCUGAUAACAAAUUGCACUGACUUAGCACUCAUUUGCUUUGCUUGUCCUGACGGCGUAAACACGUCUAUAUACGGCAGAUCAGUUUCACCUAAACUGUUCAUCAGACAAGAGGAAGUUCAAGAACUUCUCCAAUUUUUUUGCGGCAAUAGUGUUUAUACUUUGCUCACCAGAAAGACAGAAUGAUUGAACUUUCAUUAAUUGACUCUAUUGUGCUUUUUAGCCUCUGCUAUUCCUUGUUUUAUGCUUAUAUCUUUGUUCUUGAACUGCAAGAUCAAAUUCACGCCUAAACGAACAUGAAAUUUUUGUUUUUUGGAAUAUCACUGUAGCUGCAUUUCACCAAGAAUGUAGUUUCAGUCUGUACAUACAAAUGUAGUUGAUGACCCGUGCCUAUUCACCUUAAUGGUAUAGAGUAGGAGCUAGAAAAUCAGCCUUUGAAUUGUGCGUGGAUGAGGCUGGUUAAAUCACCCAUUCAGUACAUCGAUACGGUAAUUAUACAGUUUCCUGUUUACAAUUAAUUGCCAGGAACCUAAAUUGGUUCUUGUGCGUUGUUCGUCUAUGAAGACUUUGUCGACGUUCGUGUUGUUUUAAUUCUUAAACGAACAAUAAACUUGAUAAUGGACCCAAAAUCAGCGAAAUGCACCCCGCAUUACGUUUGGUGGACCUCAACUGGCAGUAACCAGAAUGAGAACGCAGUGGGGCGCGAUCAAACAACGCGGCCCAAGGUUUACCCAAUAAUACUGCGUUUGGUUCCCUCUCAGGCAAGGAAGACCUUAAAUUCCCUCGAGGACAAGGCGUUCCAAUUAACACCAAUAGCAGUCCAGAUGACCAAAUUGGCUACUACCAAGAGCUACCAGACGAAUCGUGGUGGUGACGGUAAAAUGAAUCGUCCAAGAUGGUAUUUUACUACAGGAACUGGGCCAGAGCUGUCCUAUGUGCUAACAAAGACGGCAUCAUAUGGGUUGCAGGAGCCGUACACCAAAAGAUUUGGCACCCGCAAUCCUGCUAACAAUGCUGCAAUCGUGCUACAACUUCCCAAGGAACAACAUUGCCAAAGGCUAGCAGAAGAGAGGCGGCAGUCAAGCCUCUUCUCCACGUAGUCGCAACAGUUAAGAAUCAACUCCAGGCAGCAGUAGGGAACUUCUCCUGCUAGAAUGGCUGCAAUGGCGGUGAUGCUGCUCUUGCUUUGCUGCUGCUUGACAGAUUGAACCAGCUUGAGAGCAAAUGUCUGGUAAAGGCCAACAACAACAAGGCCAAACUGUCACUAAGAAACGUGCUGAGGCUCUAAGAAGCCUCGGCAAAACGUUGCCACUAAAGCAUGUAACACAAUUGGCAGACGUGGUCCAGAACAACCAGGAAAUUUUUGGGGACCGGAACUAAUCAGACAAGGAACUGAUUACAAACAUUGCCGCAAAUUGCACUUUGCCCCAGCGCUUCAGCGUUCUUCGGAAUGUCGCGCUGGCAUGGAAGUCAACCUUCGGGAACGGUUGACCUACACAGGUGCCAUAAAUUGGAUGACAAGAUCCAAAUUAAAGAUCAACUUGCUGAAUAAGCUGACGCAUACAAACCCACCAACAGAGCCUAAAAGAAAAGAAGAAGGCUGAUGAAACUCAAGCCCGAGACAGAAGAAACAGCAAACUGUGACUUUUUCCUGCUGCAGAUUUGGAUGAUUUCCAAACAAUUGCAACAAUCCGAGCAGUGCUGACUCAACUCAGGCCUAACAUGCAGACCAAAGGCAGAUGGGCUAUAUAAACGUUUCGCUUUCUUACGAUAUGUUGUGCAGAAUGAAUUCUAACAUAGCACAAGUAGAUGUAUUUAAUCUCCAGCAAUCUUUAAUCAGUGUAACAUUAGGGAGGACUUGAAAGAGCCACCACAUUCGAGGCCACGCGAGUACGAUCGAGUGUACAGUGAACAAUGGAGAGCUGCCUAUAUGGAAGAGCCCUAAUGUGUAAAAUUAAUUUUAGUGUGCUAUCCCCAUGUGAUUUUAAUAGCUUUAGGAGAAUGACA
>cluster1331.fasta:4
CUUUACAAUUAAUUGCCAGGAACCUAAAUUGGGUAGUCUCUGUAGUGCGUUGUUCGUUUAUGAAGACUUUUUGAGUAUCAUGACGUGUUGUUUUAGAUUUCAUCUAAACGAACAAACUAAAAUGAUAAUGGACCCCAAAUCAGCGAAAUGCACCCAUUACGUUUGGUGCCUCAGAUUCAACUGGCGUAACCAGAAUGGACAGUGGGGCGCGAUCAAAACGUCGCCCCAAGGUUUACCCAAUAAACUGCGUCUUCCUCACUACUGGCAAGGAAGACCUUAAAUUCCCUCGAGGACAAGGCGUUCCAAUUAACACCAAUGUCCAGAUGACCAUGGCUACUACCGAAGAUACCAGACGAAUUCGGUGGUGACGGUAAAAAAGAUUCAGUCCAAGAUGGUAUUCUACUACCUCUAGGAACUGGGCCAGAAGCUGGACUUCCCUAUGGUGCUAACAAGAGCAUAGUUGCAACUGAGGGAGCCUUGAAUACACCAAAAUAUGGCACCCGCAAUCCUGCUAACAAUGCUGCAAUCGUGUCAACUUCCUCAAGGAACAUAUUGCCAAAAGGCUUUACGCAGAGGAGCAGAGGCGCUCUCGUUCCUCAUCACGUAGUCGCAACAGUUUAAGAAAUCACCAGGCAGCAGUAGGGGAUCCUGCUAGAAUGGCUGGCAAUGGCGUGAUGCUGCUUUGUUGCUUGACAGAUUGAACCAGCUUGAGAGCAAAUGUCUGGUAAAGGCCAACAACAACAAGGCCAAACUGUCACUAAAUUGCUGCUGAGGCUUAAGAAGCCGGCAAAACGUACUGCCACUAAAGCAUCAAUGUAACACAAGCUUCGGCAGACGUGGUCCAGAACAAACCCAAGGAAAUUGGGCCAGGAACUAAUCAGACAAGGAACUGAUUACAAACAUUGGCCGCAAAUUGCACUGUGCCCCAGCGUUCAGCGUUUCGGAAUGCGCGCAUUGGCAUGGAAGUCACCGGGAACGUGGUUGACCCGGUCAUAAUUGGAUGACAAGAUCCAAAUUCAAAGAUAAGUCAUUUGCUGAAUAAGCAUUGACGCAAAAACCCAAGAGCCUAAAAAGGACAAAAGAAGAAGGCUGAUGAAACUCAAGCCUCGCAGAGACGAAGAAACAGCAAACUGUGACUCUUUUCCUGCUGCAGAUUUGGAUGAUUUCCAAACAAUUGCAACAAUCCAUGAGCAGUGCUGACUCAACUCAGGCCUAAUCAUGCAGACCAAGGCAGAUGGGCUAUAUAAACGUUUCGCUUUCCGUAUUAUGUCUACUGUGCAGAAUGAAUUCUCGUAACAUAGCACAAGUAGAUGUAGUUAACUUUAAAGCAAUCUUUAAUCAGUGUGUAACAUUAGGGAGGACUAAAGCCACAUUUCACCGAGGCCAGGAGUACGAUCGAGUACAGUGAACAAUGCUGGGAGAGCUGCCUAUAUGGAAGAGCCCUAAUGUGUAAAUUAAUUUAGUAGUGCUAUCCCCAUGUGAUUUUAAUAGCUUUAGGAGAAUGACAA
>cluster1303.fasta:4
AUACCUUCCCAGGUAACAAACCAUCAACCAACUUCAUUCUUGUAGUGUUCUUAAACGAACAAACUAAAAUGUCUGAUAAUGGACCCAAAAUCAGCGAAAUGCACCCCGCAUUACGUUUGGCCCAGAUUCAACGAAGAAACAGUGGGGCGAUCAAACAACGUCGGCCCAAGGUUUACCCAAUAAUACUGCGUUUCCUCACUCAACAUGGCAAGGAAGACCUAAAUUCCUGGACAGGCGUUCCAAUUAACACCAAUAGCAGUCCAGAUGACCAAUUGGCUACUACCGAAGAGCUACCAGACGAAUUCGUGGUGGUGACGGUAAAUGAAAGAUCAGUCCAAGAUGGUAUCUACUACCUAGGAACUGGGCCAGAAGCUGACUUCCCUAUGGUGCUAACAAAGACGGCAUCAUAUGGGUUGCAACUGAGGAGCCUUGAAUACCAAAAGAUCACAUUGGCACCCGCAAUCCUGCUAACAAUGCUGCAAUCGUGCUAUUCCACAUUGCCAAAAGGCUUACGCAGAGGGAGCAGAGGCGGCAGUACCUCUCUCAUCACGUAGUCGCAACAGUUUAAGAAAUACAGGCAGCAGUAGGGAACUUCUCCUGCUAGAAUGGCAAUGGCGGUGAUGCUGCUUGCUUUGCUGCUGCUUGACAGAUUGAACCGCUUGAGAGCAGUAAAGGCCAACAACAACAAGGCCAAACUGUCAGAAUUGCUGCUGAGGCUUAAGAAGCCGGCAAAACGUACUGCCACUAACAAUGUACAAGUUGCAGACGUGGUCCAGAACAAACCCGAAUUGGACAGGAACUAAUCAGACAAGGAACUGAUAAACAUUGGCCGCAAUUGCACUGUUUGCCCCAGCGCUUCAGCGUUUUCGGAAUGUCGCGCUGGCAUGGAAGCACACCGAACGUGGUUGACCUACACAGGUGCCAUCAAAUUGGAUGACAAAGAUCCAAAUUUUCAAAGAUCAAGUCAUUUGCUGAAUAAGCAUAUUGACGCAUACAAAACAUUCCCACCAACAGAGCCUAAAAAAGGACAAAAAGAAGAAGGCUGAUGAAACUCAAGCCUUAGAGACAGAAGAAACAGCAAACUGUGACUCUUUCCUGCCAGAUUUGGAUGAUUUCCAAACAAUUGCAACAAUCCAUGAGCAGUGUGAUCAACUCAGGCCUAAACUCAUGCAGACAUAGGCAGAUGGGCUAUAAACGUUUCGCUUUCUUACUAUGUCUACUAGAAUGAAUUUACAUAGCAAGUAGAUGUAGUUAACUUACAUAGCAAUCUUAAUCAGUGUAAUUAGGGAGGACUUGAAAGAGCCUUUCCGAGGCCACGCGGAGUACGAUCGAGUGUACAGAUGAGGAAUGCCUAUAUGGAAGAGCCCUAAUGUGUAAAAUUAAUUUAGUAGUGCUAUCCCUUUUAAUAGCUUUCUAGGAGAAUGACAAAAUGC
>cluster129.fasta:4
CUGCCUAGUACCAGCCCUAUGGAGCAUCACCUUAAACAGCUAAUGAUUUAUUCUAUUCCUUACACUGCUCUACACAACUCUUCACCAAUGAUGACCGAAUGUAAAGACUUACGACACCCUUCAAACGAUAUGAAGUCAUUAUUCGAAGUUUGUUUCUGAGCACCCUCUGGCACGCCCAACCUCUACUGGCCAACCAAGGUAUUACCCAAAUCCUGAAGACCCUUCCCAAUAUGCACUCAGGACAUUCUCACGAUCCACAGUAAAACAACAACAAACACAGUCUCUUCUUCUAAUACUGCAUAUACUUAACUUUGGACCUCACUUUCCGUUAUGGCUCAACAUUUUUUCGCUAUGUGUUCUUUGAUCCUACAUGGACAUCCUACUUUCCUCCGUACAUUAUCACUCACACAACCACCACUUCAUGAAGCUGCCUUAUUUAUUUAGUGAAUGAUACUUUCUACAUUCACAAUCCA
>cluster1296.fasta:4
ACUCCCAGGUAACAACACAACUUCGAUCUUGUAGAUUGUUCUUAAGAACAAACUAAAAUGUCUGAUAAGCCCAAAAUCAGCGAAUGCACCCGCAUUACGUGGACAGAUUAUGGCAGUAACAGAAUGGAGAACGCAGUGGGCGAUCAAACAACGUCGGCCCAAGGUUUACCCAAUAAUUGCGUCGUGGUUCACCGCUCUUAAUGGCAAGGAAGACUAAAUUCCCUCGAGGACAAGGCGUUCCAAUUAACACCAAUAGUCCAGAUGACAAAUUGGCUACCGAAGAGCUACCAGACGAAUUGGUGGUGACGGUAAAAUGAAAGAUCUCAGUCCAAGAUGGUAUUUACUACCGAGCCAGAAGCUGGACUUCCCUAUGGUGCUAACAAAGACGGCAUCAUAUGGGUUGCAAGGAGCCUUGAAUACACCAAAAGAUCCCAAUCCUGCUAACAAUGCUGCAAUCGUGCUACAACUCCAAGGAACAACAUUGCCAAAAGGCAUACGCAGAAGGAGCAGAGGCGCAGUCAAGCCUCUCGUUCCUCAUCAAGUCGCAACAGUUAAGAAAUUCAACCAGGCAGCAGUAGGGGAACUUCCUGCUAGAAUGUGGCAAUGGCGGUGAUGCUGCUCUUGCUUUGCUGCUGCUUGACAGAUUGAACCAGCUUGAGAGCAAAAUGUCUGGUAAAGGCCAACAACAACAAGGCCAAACUGUCACUAAGAAUGUGCUGAGGCUUAAGAAGCCGGCAAAACGUACUGCCACUAAGCAUCAAUGUAACACAAGCUUUCGCAGACGUGGUCCAGAACAAACCCAAGAAUUUGGGCCAGGAACUAAUCAGACAAGGAACUGAUCAAACAUUGGCCGCAAAUUGCACUUUGCCCCAGCGCUUCAGCGUUUCGGAAUGUCGCGCAUUGCAAGAAGUCACACCUCGGGAACGUGGUGACCUACACAGGUGCCAAAUUGGAUGACAAAGAUCCAAAUUUAAGAUGUUUGCUGAAUAAGCAUUGACGCAUACAAAACAUUCCCAACAGAGCAAAGGACAAAAAGAAGAAGGCUGAUGAAACAAGCCUUACCAGAGACAGAAGAAACAGCAAACUGUGACUUUCCUGUAGAUUUGGAUGAUUUCUAAAUUGCAAGAGUGCUGACUCAACUCAGGCCUAAACAUGCAGACAAGGCAGAUGGGCUAUAUAACGUUUUCGCUUUCCGUUUACGAUAUAGUUACUUGUGCAGAAUGAUUCUCGUAACUACAUAGCACAAGAGAUGUAGUUAAUUUAAUCUCACAUAGCAAUCUAAUCAGUGUGUAACAUGGGUUGAAAGAGCCACAUUUCACCGAGGCCACGAGUACGAUCGAACAAUGCUAGGGAGAGCUGCCUAUAUGGAAGAGCCCUAAUGUGUAAUAAUUUAGUAGUGCUAUCCCCAUGUGAUUUUAAUAGCUCUUAGGAGAAUGACAAAGC
>cluster1285.fasta:4
UUCCGUAACAAUAACCAACUUCGAUUAAUGCUCUAAACGAACAUGAAAAUUAUUCUUGGCACUGAUAUUGCUACUUGUGAGCUUUAUCACUACCAGAGUGUGAGGUACAACAGUACUUUAAAAGAACCUUGUUCUGGAACAUACGAGGGCAAUUCACCAUUUCAUCCUCUAGCUGAUAAAAUUUGCACUGACUUGCUUUAGCACAAUUGUUUGUUGUCUGACGGCGUAAACACGUCUAUCAGUUACAGUCAGUUCCUAAACUGUUCAGACAAGAGGAAGUAGAACUUUUCUCCAAUUUUUAUUGUUGCGGCUUUAUAACACUUUGCUCCACUAAAGAAAGACAGAAUGAUUGAACUCAUAAUUGACUCUAUUUGUGCUUUCUUUGCUAUUCCUUGUUUAAUUAUGCUUAUUUGUCUUGAACUGCAAGAUCAUAAUGAAUUCACGCCUAAACGAACAUGAAAUUUUUUUUUGAUAUACAACUGUAGCUGCAUUUCAGAAUGUAGUUGAUAUGACUCAACACAACCAUAUGUAGUUGAUGACUGUCCUAUUUCUUUAAAUGGUAUAAGUAGGAUAGAAAAUCAGCACCUAAUGAAUUGUGCGUGGAUGAGGCUGGUUCUAAAUCCCCAUUCAGUACAUCGAUCGGUAAUUAUACAGUUUCCUGUUUACAAUUAAUUGCCAGGAACCUAAAUUGGGUCUUGUAGUGCGUGUUCGUUCUAUGAAGACUUUAGAGUAUAUGACGUUCUGUUGUUUUCAUCUAAACGAACAAACUAAAUGUUGAUAAUGGACCCCAAAAUCAGCGAAUGCACCCCGCAUUACGUUGGACCUCAGAUUCAACUGCAGUAACCAGAAGGAGAACGCAGUGGGCGCGAUCAAAACAACGCCCAAGGUUUACCCAAUAAUACUGCGUCUUGGUUCCUCACUCAGGCAGGAAGACCUUAAAUUCCCGAGGACAAGGCGUUCCAAUUAACACCUCCAGAUGACCAAAUUGGCUACUACCGAAGAAUACCAGACGAAUUCGUGGUGUGACGGUAAAUGAAUCAGUCCAAGAUGGUAUUCUACUACCUAGGAACUGGGGCCAGAAGCUGCCCUAUGGUUAACAAGACGGCAUCAUCGGUUGCAACUGAGGGAGCCUUGAAUACACCAAAAGAUUUGGCACCCGCAAUCCUGCUAACAAUGCUGCAAUCGUGCUACACAAGGAACAAUUGCCAAAGGCUUUCAGAAGGAAGGCGGCAGUCAAGCCUCUCGUUCCUCAUCACGUAGUCGCAAAAUUCAUCCAGGCGCAGUAGGGAACUUUCCUGCUGAGCUGGCAAUGGCGGUGAUGUGCUCUUUUGCUGCUUGACAGAUUGAACCAGCUUGAGAGCAAAAUGUCUGGUAAAGGCCAACAACAACAGGCCAAACUGUCACUAAGAAUUGCUGCUGAGGCUCUAAGAAGCCUGGCAAAACGUGCCACUAACAAUGUACAUUGCAGACGUGGUCCAGAACAAACCCAAGGAAAUUUUGGGCCAGGAACUAAUCAGACAAGGAACUGAUUACAAACAUUGGCCGCAAAUUGCACAAUUUGCCCCAGCGCUUCAGCGUUUCGGAAUGUCGCGCAUUGCAAGUCACACCUUCGGGAACGUGGUUGACCUACACAGGUGCCAUCAAAUUGGAUGACAAGAUCCAAAUUCAAAGAUGGUCAUUUGCUGAAUAAGCAUAUUGACGCAAAACAUUCCCACCAACAGAGCUAAAAAAAAAGAAGAAGGCUGAUGAACAAGCCACAAGAGACAGAAGAAACAGCAAACUGACUCUUCCUGCUGCAGAUUUGGAUGAUUUCCAAACAAUUGCAACAAUCCAGAGCAGUGCUGACUCAACUCAGGCCUAAUCAUGCAGACAAGGCAGAUGGGCUAUAUAAACGUUUUCGCUUCCGUUACGAUAUAGUUACUUGUGCAGAUGAAUUCUCGUAACUACAUAGCACAAAGAUGUAGUUAACUUUAAUCAAGCAAUUUAAUCAGUGUGUAACAUUAGGUUGAAAGAGCCACCACAUUUCCGAGGCCACGGAGUACGUCGAGUGUACAGUGAACAAUGCUAGGAGAGCUGCCUAUGGAAGAGCCCUAAUGUGUAAAAUUAAUUUUAGUAGUGCUAUCCCAUGUGAUUUUAAUAGCUUCUUAGGAGAAUGACAAAA
>cluster1279.fasta:4
ACGUGGUCCAGAACAAACCCAAGGAAAUUUUGGGACCAGGAACUAAUCAGACAAGGAACUGAUUACAAACAUUGGCCGAAUGCACAAUUUGCCCCAGCGUUCAGCGUUGGAAUGUCGCGCUGGCAUGGAAGUCACACCUCGGGAACGUGGUUGACCUACCGGUGCCAUCAAAUUGGAUGACAAAGAUCCAAAUCAAAGAUCAAGUCAUUUUGAUAAGCAUUGACGCAUACAAAACAACCCACCACAGAGCCUAAAAAGGACAAAAGAAGAAGGCUGAGAAACUCAAGCCUAGAGACAGAAGAAACAGCAAACUGUGACUCUUUCCUGCAGAUUUGGAUGAUUCUCCAAACAAUUGCAAAUCCAUGAGCAGUGCUGACUCAACUCGGCCUAAUCAUGCAGACCAUAAGGCAGAUGGGCUAUAUAAACGUUUUCCAGAUAACUAGAAUGAAUUCUACACUGUAGAUGUAGUUAUUUAAUCUCACAAUCAUGUAUAGGAGGACUUGAAAGAGCCCAUUCGAGGCCACAAGUACGAUGUGUACAGUGAACAAUGUGAGAUGCCUAUAGCUAAUGUGUAAAAUUAAUUUUAGUAGUGCUAUCCCGAUUUUAAUAGCUUGGAGAAUGACAGC
>cluster1278.fasta:4
AGAUCUGCAGAAUCCGCAGGGGCGCAACAAAACAAGGCAAGUUUCCCAAAUAUUGCUUCACCAUUUGUUUCACCGCUCAUCAACAUGGCAAGGAAGACCUAAUUCCCUCGAGGACAAGGCGUCUCCAAUUAACACCAAUAGCAGUCCAGAUGACCAAAUUGGCUACGAAGAGCUACCAGACGAAUUCGUGGUGGUGACGGUAAAAUGAAAGAUCCAUGUUUUGGAACUGGGCCAGAUUCCCUAUGGUGCUAACAAAGCCAUAUGGGUGCAGGAGCCUUGAAUACACCAAAAGAUCAUGGCACCAACCUGCUAACAAUGCUGCAAUCGUGCUAUUCCAAGGAACAACUAUUGCCAAAGUCAGCAGAAGGGAGCAGAGGGGCAGUCAAGCCUCUCGCACACGUAGUCGCAACAGUUAAGAAAUUCAACUCAGGCAGCAGUAGGGGAACUCCCUAGCUGGCAAUGUGUGUGCUCUUGCUUUGCUGCUGCUUGACAGAUUGAACCAGCUUGAGAGCAAAAUGUUGGUAAAGGCCAACAACAACAAGGCCAAUGUCACUAAGAAUUGUGCUGAGGCUUAGAAGCCGGCAAAACGUACUGCCACUAAAGCAUACAAUGUAACAUGAGACGUGGUCCAGAACAAACCAAGGAAUUUUGGGGACCAGGAACUAAUCAGACAAGGAACUGAUUACAAACAUUGGCCGCAAAUUGCGUUUGCCCCAGCGCUUCAGCGUUUUCGGAAUGUCGCGUUGGCAUGGAAGUCACCUUCGGGAACGUGGUUGACCUACACAGGUGCCAUCAAAUUGGAUGACAAAGAUCCAAAUUAAAGAUCGUAUUUGUGAAUAAGCAUUGACGCAUACAAAACCCCAACAGAGCCUAAAAAGAAGAAGGCUGAUGAAACAAGCCUUACCGCAGAGACAGAAGAAACAGCAAUGUGACUUUCUUCCUGUUGCAGAUUUGGAUGAUUUCCAAACAAUUACCAUGAGCAGUGCUACAGGCCAAACUAUGCAGACCAUAAGGCAGAUGGGCUAUAAACGUUUUUUCCGUACGAUAUAGUCUACUCUUGUGCAGAAUGAAUUCUCGUAACAUAGCACAAGUAGAUGUAGUUAACUUUAAUCUCCUGCAAUUUUUAAUCAGUGUGUAUGAGGACUUGAAAGAGCCACCACAUUUCGAGGCCACGGAGUACGAUCGAGUGUACAGUGAACAAUGCUAGGGAGAGCUGCCUAUGGAAGAGCCUGUAAAAUUAAUUUUAGUAGUGCUAUCCCCAUGUGAUUUAAUAGCUUUAGAAAAA
>cluster1277.fasta:4
UGACCUAUUCUCAUGGACUUACCGAGUUUAUAAUGUUCCUCAUGGCAGAACUUAUUUGGGCUAAAAAUGCGUAUGAUCAUGGCUUGAGUAGCACUUCAAUCUGCAGUUUUUCGCAUAGUGCAGCAUGCCUAGUAUACACUGAUUGACGAUCCUCCUACCUCGGACGCAAGCUGCAAGACGGACCCUUACAUGUUAGACGCGUGCUCCAAGUGGCAAUUACUUUAAUUGGCUAAGAAACGUCACCACAUAAUCUAUUUAGACUAUCCAACUACACAUACAACAAAACUAAGAAGACAUAAAGAUAAUGAUGAUCCUUGAUCACCGAGUGUGAUACAGUCUAAAACGCUAAAAGCAUUAUCAUUGCAAAAAUUCACACUAAAGUGACUAACUUCGACGACAGUAUUUUCCAGAUUAAUUCCAAUUACGAAGUGUAACUGCUAACUCAACAAUGCUAUUCUUCGUCUUGCUCUUAAUUUUUAAUGUUUAACUAUCAAGAAUUGUACAGAUGACAACUUUCGCACGUAGUACAAAAUGUG
>cluster1272.fasta:4
AUACCUUCCCAGAACAUAACCAACUUCGAUAUAGAUCUGUUCUAAACGAACAAACUAAAAUGUCUGAUAAUGGACCCAAAUCAGCGAAUGCACCCCCAUACGUUUCAGAUUCAACUGGCAGUAACCAGAAUGAGAACGCAGUGGGGCGCGACAAACAACGGCCCAAGGUUUACCCAAUAAUACUGCGCUUGGUCCUCCAUGGCAAGGAAGACCUUAAAUUCCCGAGGACAAGGCGUUCCAAUUACCAAUAGCAGUCCAGAUGACCAAAUUGGCUACCGAAGAGCUACCAGACGAUGUGGUGACGGUAAAAAUCAGUCCAAGAUGGUACUAUGGCCAGAAGCUGGUCCAUGGUGCUAAAGACGGCAUAGGUGCAACUGAGGAGCCAAUACACCAAAACAUUGGCACCCGCAAUCCUGCUAACAAUGUACGGUACAACUUCCAAGGAACAACAUUGCCAAAAGAGAGGCGCAGUCAAGCCUCUUCCUCAUCACGUAGUCGCAACAGUUUAAGAAAUCAUCCAGGCGCAGUAGGGAACUUCCUGCUAGAAUGGCUGGCAAUGCGGUGAUGCUGCUCUUGCUUGCUGCUGCUUGACAGAUUGAACCAGCUUGAGAGCAAAAUGUCUGGUAAAGGCCAACAACAGGCCAAACUGUCACUAAGAAUUGCUGCUGAGGCUUAAACCUGGAAAACGUACUGCCACUAAAGCAUCAAUGUAACACAAGCUUCGGCAGACGUGUCCAGAACAAACCCAAGGAAUUGGGCAGGAACUAAUCAGACAAGGAACUGAACAAACAUGCCGCAAAUUGCCAUUUGCCCCGCGUUAGCGUUCGGAUGUCGCGCAUUGGCAUGGAAGUCACACCAGAACGUGGUUGACCUACAGGUGCCAUCAAAUUGGAUGACAAAGAUCCAAAUUCAAAGAUCAGAUUUGCUGAAUAAGCAUAUUGACGCAUAAAACCCACCAACAGAGCCUAAAAGGACAAAAGAAGAAGGCUGAUGAAAAAGCCUUAGAGACAGAAGAAACAGCAAAUGUGACUCUUUCCUGCUGCAGAUUGAUGAUUUCCAAACAAUGCAACAACCAUGAGCAGUGCGACUCAACAAAUCAUGCAGACUAAGGCAGAUGGGUAUAAACGUUUUCGCUUCUUCCGUUUACGAUUAGUAUUUGCAGAAUGAAUCCGUAACAUAGCACAAGUAGAUGUAGUAACUCUCGCAAUUUAAUCAGUGUGUAACAUAGGGAGGACUUGAAAGAGCCACCACAUUUCGAGGCCACCGAAGAUGUACAGUGAACAAUGCGGAGCUGCCUAUGGAAGAGCCCUAAUGUGUAAAAUAUUUUAGUAAGUGCUAUCCCUGAUUUAAUAGCUUUAGGAGAAUGACA
>cluster1269.fasta:4
ACAGAAAUUCUCUUCUGCUGCAGAUUGGUGUUUCAACUUGCCAAUCCAUGACAGUGCUGACAAACGCCUAAACAUCACAUUGGCAGUGGCUAUAACGUUUCGUUUCGUUACAUAUAAGUUCUUGUCAAUAACUCUAAAUACCAAUAGAUGAGUUAACUUUAUUCACUACAAUUUAUCAGUGUUAACUUAGAGAUGAAGACACCAUUUCACCAGGCACAAGUAGAUGAGCGUGAACAAGGGAGAGCUCCUAAUGAAAGACCCUAGUGAAUUAAUGUUGCUACCCAGAUUUUAAUGCUCUUGGAGAUGACAAAAUACCCAACAUCAUCAUACAACAUCAUCACAUACCCCACAACACCCA
>cluster1258.fasta:4
UCCACACGACGACCGACCGUUGAGGGCACCAGGACGUCUCUAAAGAACCUAUAAUCUCGACAUAGAAUUUUCAUAUUUUAUUUUAGCUGAUAACAAAUUUGCACUCUUGCUUUGCACUCAAUUUGCUUUGUUCUGUCCUGACGGCGUAAACACGCACAGUUAUGCCAGAUCAGUUCACCUAAACUGUUCAUCAGACAAGAGGACAAGAACUUACUCCAAUUUUUUUGCGAUUUAUAACACUUUGCUCAAAAAAAAGAAAUUGAACUUUCAUAAUUGACUUCUAUUUGUGUUUCUUUUGCUAUUCCUUGUUUUGUCAUAUUUUUGUCUUGAACUGCAAGAUCAAUGAAACUGUCGCCUAAACGAACAUGAAAUUUGUUUAGGAAUAUUCAUGUAGCUGCAUCCAAGAAUGUAGUUACAGUGUAUAACAUCAACCAUAUGUAGUUGAUGACCGGUCCUAUUCUUUUCUAAAUGGUAUAUUAGAGUAGGAUGAAAAUCAGCACCUUUAUUGAAUUGUGCGUGGAUGAGGCUGGUUCUAAUCACCCAUUCAGUACAUGAUAUGUAUUAUCAGUUUCCUGUUUCUUUUACAAUCAGGAACCUAAAUUGGGUAGUUUGUAGUGCGUUGUUUAUGAAGACUUUAGAGUAUAUGACGUGUUGUUUUAGAUUUAAACGAACAAUAAAAUGUCUGAUAAUGGACCCAAAAUCAGCGAAAUGCACCCGAUACGUUUGGGCCCAGAUAGCAGAAUAGAACGCAGUGGGGCGUCAAAAUCGGCCCAAGGUUUACCCAAUAAUCGUUUGGUUCCCUUAUGGCAAGGAAGACCUUAAAUCCGAGGACAAGGCGUUCCAAUUAACACCAAUAGCAGUCCAGAUGACCAAUUGGCUACUACCGAAGAUACCAGACGAAUUCGUGGUGGUGACGGUAAAAUGAAAGAUCUCAGUCCAAGAUGGUAUUUAUACCUGGAACUGGGCCAGAAGCUGGCCCUAUGGUUAAAGCGGUAUGGGAGCCUUGAACACCAAAAGAUAUCUGGCACCCGCAAUCCUGCUACAAUGCUGCAAUCGUCUUCAUAUUGAAAGGCUUAUGCAGAGGAGCAGAGGCGCGUACUCCACGUCGCAACAGUUUAAGAAAUACCAGGCAGCAGUAGGGGAACUUUCCUCUGCUAGAAUGUGGCAAUGGCGGUGAUGCUGCUCUUUUUGUGCUGCUUGACAGAUUGAACCGUUGAGAGCAAAUGUUGGUAAAGGCCAACAACAAGCAAUGUACUAAGAAAUUGUGCUGAGGCUUCUAAGAAGCCGGCAAACGUACUGCCACUAAAGCAUUACAAGCUUUCGGCAGACGUGGUCCAGACAAACCAUUUUGGGGACCAGGAACUAACAAGACUGAUUACAAUGGCCGCAAAUUGCAAUUUGCCCCAGCGCUCAGCGUUCUGGAAUGUCGCGAGGGAAGUCACAGGGAACGUGUGAACAGGUGCCAUAAAUUGGAUGACAAAGAUCCAAAUAAAGAUCGUUUGCUGAAUAAUUGACGCAUCAAAACCCAAGAGCCAAGACAAAAAGAAGGGCUGAUGAAACCAAGCCACCGCAGACAGAAGAACAGCAAACGUGACUUUCUUCCAGAUUGGAUGAUUUUCCAAACAAUUGCAACAAUCCUGCAGUGUCUCAACCAGGCCUAAACUCACAGACAUAAGGCAGAUGAUAACGUUUCGUUCGUUUCCUUGUGCAGAAUGAAUUCUCGUAUUCAAGUAGAUGUAGUUAUUAAUCUUCACUAGAAUUUUAAUCAGUGUCAUUAGGGAGGACUGAAAGAGCCACCACAUUUGCCCGGAGUACGACCGAGUGUACAGUGAAUGGGAGAGCUGCCUAUAUGACCUAAGUGUAAAAUUUUUAGUGUGCUAUCCCAUGUUUUAAUAGCUUUAGGAGAAUGACAAAAACCCCCCCACACCCACCUCAUACUCAUAACACACAACCUCCACACCCAU
>cluster1255.fasta:4
AGGGGGGGCGCUCACGGCGUGUAGCUACAUGCCAAGAUCAAGCUAGAUUUUGGAAGAAGAAGACUCUGAAAAGCUGGACGACUAGGUGGAACUGUCCCUCAGCUCGUGCAGUGAGGGCGUGCGCUCCAAGCUUUUCCUAGAUAGGCUCGCAUCAUGCCGGUCUGUCAUUACCAGACUAGAAAGAACCUCAGGAAUUCUACAGGGCAAGAAUCAAGCCUGGCCUAUGGCUAAAGACACUGCCAUGCCCCGCUCAACAAAACGAGGAAUGGACCAAGAAGACAGCGGAGAGGCUAUACCCGCCGGAGUACGCGUAUGGGGGUGCUUAGAAGCUGCUAC
>cluster1253.fasta:4
UUGGCACCCGCAAUCCUGCUAACAAUGCUGCAAUCGUCAACUUCCAAGGAACAACUAUGCCAAAGAGCAGAAGAGCAGAGGCGGCAGUCAAGCCUCUUCUCGUUCCAUCACGUAGUCGCAACAGUUUAAGAAAUCAACUCAGGCGCAGUAGGUCCUGGAAUGCUGGCAAUGGCGGUGAUGCUGCUCUUGUGCUGCUGCUUGACAGAUUGAACCAGCUUGAGAGCAAAAUGUUGGCAACAACAAGGCCAAACUGUAAGAAAUUGCUGCUGAGGCUCUACUGGCAAAACGCCACUAAUCAUGUAACACAAGUUAGACGUGGUCCAGAACAAACCAAGGAAAUUUGGGGCCAGGAACUAAUCAGACAAGGAACUGAUUACAAACACCGCAACUUCCCAGCGCUCAGCGUUCGGAAUGCGCGCAUUGGCAUACCUCGGGAACGUGGUUGACCACACAGGUGCCAUCAAAUUGGAUGACGAGAUCCAAAUUAAAGAUAGUUUCUGAAUAAGCAUGACGCAUACAAAACCACCAACAGAGCCAAGACAAAAAAGGCUGAGAACUCAAGCCCUAGAGACAGAAGAAACAGCAAACUGUGACUCUUCUCAGAUUUGGAUGAUUUCUCCAAACAAUUGCUAAUCCGAGCAGUUGACUCAUCAGGCCUAAACUAAAGGCAGAUGGGCUAUAUAACUUUCGCUUUCCUCAUGAUAUAGUCUACUCAGAAUUUCGUAACAUAGCACAAGAGAUGUAGAACUUUAAUCUCAUAGCAAUCUUUAAUCAGUGUGUAACAUUAGGGAAAGAGCCACACGAGGCCACCGGAGUACGAUGGUCAGUGAACAAUGCUAGGGAGAGCUGCCUAUUGACCUAAUGUGUAAAAUUAUUUAGUGCUAUCCCCAUGUGAUUGCUUAGAGACAAACCCCCCCCACUCCCACCAAAUCAUCCUAACUCCCUCUCCUAUA
>cluster1246.fasta:4
CAAUCAUUUUGUGAAAGCAUAUUGACGCAUACAAAACAUCCCACCACAGAGCCUAAAAGAAAGAAGAAGGCUGAUGAAACUAACUCCAGAGACAGAAGAAACAGCAAACUGUGACUCUCACCUGCUGCAGAUUUGGAUUUUCCAAACAAUUGCAACAAUCCAUGAGCAGUGCUGACUCAACUCAGGCCUAAACUCAUGCAGACAUAAAGGCAGAUGGGCUAUAAACGUUCGCUUUUCCGUUUACGAUAUAUGUCUCUCUUGUGCAGAAUGAAUUCUCGUAACUUAGCACAAGUAGAUGUAGUUAACUUCUUUUAGCAAUCUUAAUCAGUGUGUAACAUUAGGAGGACUUGAAAGAGCCACCACAUUUCAGGCCACGGAGUACGAUAGUGUACAGUGAACAAUGCUGGAGAGCUGCCUAUAUGGAAGAGCCCUAAUGUGUAAAAUUAAUUUUAGUAGUGCUAUCCCCAGAUUUUAAUAGCUUUUAGGAGAAUGACAAAA
>cluster1245.fasta:4
AACACAAAUGUACAAAGAAUGACCUCCACAAUAUGCGUUCUGUACUCGACAUUUCAGAGAGACAGUUCUGGUAAAUUACACCUGAUGCAGAAAUGAUUCCCCAUCACCGGCUUAAGUGUGAGGGCUUUUGAUGAGUACCUCCAAUUGAUUUUAUAGCCAGGCAUAAAGACUGCUUUGUUGUAAGAUUCAAUGUGUAAGCAGGCCACAUCAGAAAGUAGUUUAGUGCAAAACUUGAUUAGCUUUAUGUGAACAGUUUUUCUGUUCAGCCGAAUGAGCUUCUUCAGGUUUAUUACAGACCCAACAAAUUAAAAAUAUUGCUAUGAAUUCCAGCUACCGAAGUUCUCCCUUACUUUGCCACACAAAGUCUCAACAGAUCUAAGAUGUAUAUAAAGAUUCUAUGUAGCAAAAAAUAUGUUUUUUCCUACAACUGUUACUUAGUACCAACGGGACGAAGAUGUAAUGAGAAUUGUAAAAUCCAUGUAUUUAGUUAGGAUGCUUCUCCUAAAUUUUUUUUAAC
>cluster1231.fasta:4
AUCAUGGCCAAAACAUCCCCCUGUGCCCAUUGUAGGGCUGGGAACAACGCCUCCAAUGAGAACCUCCUAACAGUUUAGCACCUGCCAAGCCUACCGAAAUGUGUGAGGAUACAGUCCAGACUCACCAGAGAUGGACCCGCAACGGCUAUGGGCGGAGCUCAAAAUCAUCCUGCAUGGCUGCCAAGGCGGCAAGUCAUCCAGGAGGACUUCUGAUGGCCUGCCCUGCGUAGUGACCUGGUCUGGAAACCAAUAGAGCAUCCCUAAGGUACAGCUCGACCCAAGGAUCUGGGUACAUGCCAUGUUCCCUACAGCGCCUCCCCUGCAGGACUCUGCCUACGACAUUGUCAAGCAUUUCUGGAUACGAUCACAACAGUGUGACCUCAUGCCUCCUCAGAGAAACCGACACAGCCAAAAGACACAAGGAGAGACUCCUAGCUGACUAUCCCCAUACCCACAUUCAAGCCCGAGGGAGGCCUGGCCUGUGUAAUAAUAUCCCAUGUUAGCAAAGC
>cluster1230.fasta:4
GGGUGAACUGGGGAGCCUUGAAUCACCAAAGAUUGGCCCUGCAAAUGCUGCAAUCGUGCUACAUUCCAAGAAUAUAAAGGCUUUACGCAGAAGGAGCAGAGGCGGCAGUCAAGCCUCUCGUUAUCACGUAGUCAGUUAAAAUUCAGCAGAGGGAUCCCUGCUAGAAUGGCUGGCAAUGGCGGUGAUGCUGCUUUGUUUGCUGCUGACAGAUUGAACCGUAGAGCAAAAUGUCUGGUAAAGGCAACAACAAGAAACUGUUAGUGUGCUGAGGCUCUAAGAAGCCAAAACGUACUGCCACUAAAGCAUCAUGUAACACAAGCUUCAGACGUGCCAGACCGGAAAUUUUGGGCCAGGAACUAAUCAGACAAGGAACUGAAAACAUUGCAAAUUGCACUUUCCCAGCGUUUUCGGAAUGUCGCGCAUUGCAUGGAAGUCACCGAACGUGGUUGACCUACACGGUGCCUCAAAUUGGAUGACAAGAUCCAUAAAGAUAAGUCAUUGUGAAUAAGCAUUGACGCAUAAAACAUUCCCACCAACAGAGCCUAAAAAGGACAAAAAGAAGGCUGAUGAAAACCGCAGAGACAGAAGAAACAGCAAACUGUGACUCUUUCCUGCUGAUUGGAUGAUCUCCAAACAAUUGCAACCAGCAGUGCUGAUCAACUCAGGCCUAAACUCAUGCAGACCCAGAUGGGCUAUAUAAACGUUUCGCUUUUCCGUGAUAUGUACUUGUGAGAAUGAAUUCGACACAAAGUAGAUGUAGUAUUUAAUCUCAAUCUAAUAGUGUGUAACAUUGGAGGACUUGAAAGAGCCCAUCAGAGGCCACGCAGAGUACGAUCGCAGUGAACAAUGCUAGGGAGAUGCCUAUAUGAAGCCUAAUGUGAAAUAUUUAGUAGUGCUAUCCCCAUGUGAUUUUAAGCUUCUAGGAGAAUGACAAAAAA
>cluster1229.fasta:4
AUUGGGUGCGGAAGCUGUCUAGUAACCCACGGGUCCCACCCUUUUCAUCUCUACAAAGGCUUUCUCAAUCAACAAGAACACCGCUCCUCAAUCUUGCUAUUCUCACAACAGCAAACUCGACCUGACAUGACGGUCAACAGACAGGUAAAUGAUAGCCGCAGCCUUGCCCUUUACGAAAAUAAUGAGCUAAAAAUUUCUACCAUACACCCCACACUAUCACUUCCACAAACUCUCCUCUAAUUAUGACUGCAACACCCUGAUCCUGCCACUCAUCAUCACUAUAAUUCCUUACUAGUUCUUCAUGAACAUUAACCAUGCAAUUACAUAAUAAAAGCCCCACCCCGCCAUCAUACAAUCAUUCCCUAUCCAACUACCACUCAAA
>cluster1218.fasta:4
UUCUUUUUUUCUUUUUCUUCAUAUCACUUUCUCAUCAUUACUCAUUAUUCUUUCUUUUUUUUUUUUUUUUUUUCUUUCUUUUCUUUUUCUCCUUUCCUUCUUUUCAUAUUUCAUGCAAGGAAGACCUUAAAUUCCUAAGCUUCCAAUUAACACCAAUAAUAGUCCAGAUGACCAAAUUGGCUACGAAGAGCUACCAGACGAAUCGUGGUGGUGACGGUAAAAUGAAAGAUCUCGUCCAGAUGGUAUUUACUACAGGAACUGGCCAGAAGCUGGACUUCCCUAUGGUGCUAACAAAGACGGCAUCAUAUGGGUGCAACUGAGGCUUGAAUACACCAAAAGAUCACCCAAUCCUGCUAAAUGCUGCAAUGUGCUACAACUCCAAGGAACAUAUUGCCAAAAGGCUUUAGCAGAAGGAGCAGAGGCGGCAGUCAAGCCUUCCAUCACGUAGUCGCAACAGUUUAAGAAAUCAACUCCAGGCAGCAGUAGGGAACUUCCUGCUGAAUGGCUGGCAAUGGCGGUGAUGCUGCUUUGCUGCUGCUUGACAGAUUGAACCAGCUAGAAAACUGGUAAAGGCCAACAACAACAAGGCCAAACUUCACUAAGAAUUGCUGCUGAGGCUUUAGAAGCCUCGGCAAAACGACUGCCACUAAAGCAUGUAACACAAUUCGGCAGACGUGGUCCAGAAACCAGGAAAUUUUGGGGACCAGGAACUAAUCAGACAAGAACUGAUUACAAACUGGCCGCAAUGUUUGCCCCUUCAGCGUUUCGGAAUGUCGCGCAUUGGCAUGGAAGUCACGAACGUGGUUGACCUACACGUGCCAUCAAAUUGGAUGACAAAGAUCCAAAUUAAGAUCAAGUCAUUGCUGAAUAAGCUAUUGAGCAAAAACAUUCCCAACAGAGCCAAAGAAAAGAAGAAGGCUGAUGAAACUCAAGCCUAGAGACAGAAGAAACAGCAAACUGUGACCUUCCUGCUGCAGAUUGUGAUUUCCAAACAAUAACCAUGAGCAGUGCUGACUCAACUAGGCCUAAACUCAUGCAGACCAAGGCAGAUGGGCAUAUAAACGUUUUUUCCGUUUACGAUAUAGUCCUUGUGCAGAAUGAAUUCUCGUAACAUAGCACAAGUAGAUGUAGUUAUACAUAGCAAUUUUAAUCAGUGUGUAAUUAGGACCCAUUUCAAGGCCACGCGGAGUACGAUCGAGUGUCAGUGAACAAUGCUGGGAGAGCUGCCUAUAUGGAAGAGCCCUAAUGUGUAAAAUUAAUUUAGUUUAUCCCCUUUUAAUAGCUUUAGGAGAAUGACAAAAU
>cluster1213.fasta:4
CCAUAAUCUAAUUGGUAAUCCUUUACUGUUUGGUGUGUUGUUGUUGGUUUUAAUAUAAACUGUUGCAGAACCUGCUGUUCAAAAUAGAGUAUGUCCUCAUUUGUAAUGUGAAUUAAAUUUGAUUGACUUAUGUUCCGGUAAACUACGGGUUUGGAUUUUCAUUCUAUGUGCAUUAUUUUUUUUCUCUCUGGGGAUGAGGUUUCACCUGGCUGGAUCAGUCAUAUGGUUCAUAGCCUUGAUUUCCAGGCACAUCUCCACUCACCCGAGAGUGGACCGUGCCAUGCUGCAUUAAAUUGUAGAGAGCUAAUGGCCAGCUGCUCAACUUCUGGCCCAAUGUCUCCUUGGUCAAGUGUGUACAGCAUAUUGGCACUCAUAAUUUUGCUACAUUCUUUGAAUUUUAUAUAAUUCUAGAUAUUGUAUCUUUUCUACAUGUUGUUUGAUUCGGCACGGUUAAUAACUAGUAUCCAACUUUCAAA
>cluster120.fasta:4
AACAAGGCCAAACUGUCACUAAGAAUGUGCUGAAGGCUAGCCAGGCAAAACGUACUGCCACUAAAGCAUCAAUGUAACACAAGCUUCGGCAGACGUGGUCCAGAACAAACCCAAGGAAAUUUUGGGGACCAGGAACUAAUCAGACAAGGAACUGAUUACAAACAUUGGCCGCAAAUUGCACUUGCCCCGUCAGCGUUCGGAAUGUCGCGCAUUGGCAUGGAAGUCACACCUUCGGGAACGUGGUUGACCUACACAGGUGCCAUCAAAUUGGAUGACAAAGAUCCAAAUCAAAGAUCAAGUCAUUGUGAAUAAGCAUUGACGCAUACAAAACAUUCCCACCAACAGAGCCUAAAAAGAAAAGAAGAAGGCUGAUGAAACUCAAGCCUAAGAGACAGAAGAAACAGCAAACUGUGACUCUUCCUGCUGCAGAUUUGGAUGAUUUCACAAUUGCAACAAUCCAUGAGCAGUGCUGACUCAACUCAGGCCUAAACUCAUGCAGACCACAAGGCAGAUGGGCUUAUAAACGUUUUCGCUUCAAUAGUUACUUUGUGCAGAAUGUCGUAACAUAACAAGUAGAUGUAGUUAACUUUAAUCACAUAGCAAUUUAUCAGUGUGUAACAUUAGGGAGGACUUAAAGCCACCACAUUUCAGGCCACGGAACGAUCGAGUGUCAGUGAACAAUGCUAGGGAGAGCUGCUAUAUGGAACCUAAUGUGUAAAAUUAAUUUUAGUAGUGCUAUCCCUGAUUUUAAUAGCUUCUUAGGAGAAUGACAAACCUCCAACAUCCCAAUCAUCUACCCCACCAUCCCAUCCUA
>cluster1199.fasta:4
GUUCGUGUUGCGCGCUCACAUCUUGACCGGGUACGAAAGUAAGUGGACUGUCCUUUCAACAAAAAACAGUCCAAUUCGAGUUUGCCUUUACAGUUAGACGAAGUCUCUCGUCGAGACUCGUGGGGUCUUUAACUUAACAUCUUAAAAUGGACUUUUUGGAGAGUUGAAAAGGCUUCUGCCUAUGAGCCCUAUGCAUAAAUUAUUCUUGUUAUGGUUGGCUGUAAGAACUGAGGCUUGUACGGUCGUGGUAACAUCUGUCCUUGUCUCUUGGAAACAGCUCCAAGGUUUAGAACGUAAAAAGGAGCUGGUGCAUAGUACGGCCAUUAAAUCAUUAUUAGGACACUUGGACUGAUCCUAUAAAUUCAAGAAUGGAACAAAAUAGCAUGUACCUCAUGUGAGCUUAACGGCAUACAUCCAUUCGAUAACAUUGUGCCUGAGUUACAGGAUAAGACUUCUACGUGUUAAGCUCCACUUUGCGAAAUGACUUUAUUGACCUAGGUGUAUCUGUCUGAACAGACAUGAAAUUCUAUGGUAAGUACCUUAAGAUUGAAUUAAACCUUUGAAUAAAUUGGCAGAAAUUAACCUCGCCAGGUCCAAAUUGUUCCUUAAAUUCCUAUCAGAUUCCACCAGAAGAAAGUGAGGAUGAAUUCUCUUCUACCUGGUCAAAGAAGACAAUGGCCUUAACAAGUGAAUUGGUAACUCUGGCCGGCUUUAUUCAAAGACUUGCAAUUUGGCACUAGAAUUUGCAAAUGCCACUGUACUUACAAGCUGUGGCCAGGCCAGCGUUCUUCGAAUGUGCGCAUUGGCAUGGAAGUCACACCUCGGGAACGUGGUUGACCUACAGGUGCCAUCAAAUUGGAUGACAAAGAUCCAAAUUUAAAGAUCAAGUCAUUUUGAAUAAGCAUAUUGACGCAUACAAAAUCCCACCAACAGAGCCUAAAAAGGACAAAAGAAGAAGGCUGAUGAAACAAGCCCAAGAGAAGAAACAAAACUGUGACUUUUUCUGCAGAUUUGGAUGAUUUCCAAACUUGCAACAAUCCAUGAGCAGUGCUGACUAACUAGGCCUAAACUUCAUGCAGACAGGCAGAUGGGCUAUAUAAACGUUUCGCUUUUCUACGAUAUAUGUUACUUUGUGCAGAAUGAAUUCGUAAUAGCACAAGUAGAUGUGUUAUUUUAAUCCAGCAAUUUUAAUCAGUGUGUAACAUUAGGAGACUUGAAAGAGCCACCACAUUUCACCGAGGCCGAGUACGAUGAGUGUCAGUGAACAAUGUGGAGAGCUGCCUAUAUGGAAGAGCCUAAUGUGUAAAAUUAAUUUAGUAGUGCUAUCCCGUGAUUUUUAUUAGGAGAAUGACAAAAAAAAAUAA
>cluster1192.fasta:4
CCGAAGUCCAUCGAUGGAAGUCUUUAAUGAGUUAAAUGCAAUAUAUAGUUGCACACUUCCCAGCUGAUUUGUGUGAUAACAAACCUGCUUCAUAGAUUGACUGUUGAAUUAACAACGAAAUACACUGUGUUAACUAUCAUACGGUUAUGUCACGUCAUGGCCAACACGAAGGAUGAAGAGUCAGUUACGGUGGAGCAUGGUGGCAACAUGGUAUGGCGAGCUAUUAGAGCUAAUUGACCUCCAAUAUGGUCAGGUGUUGUGGCUAAGGUUUCAGGAUUAGAGCAUUUGAGAUAGGCCAGACAGAGCGGAUCCCAGCGGGGUGGGCUGAGUCCUUGGACAGGGAAGUGAUAAUAUCAUUCUGUGUACAAAGAAAAGGCAUGAGUUACGUGUUUUCCAUGUAUUUCCAAAAAAAUGCAUUACCAGCUAUGAGUAAGGAGCAUAUAAGCUUGAUUGUUUAUUGUGUAAAUACAUCUAUUAUAAAACCCACCCAGCCACCACACCCACAUAUCCUUAUAUCCCCCAAUCCAAAAA
>cluster1183.fasta:4
UUUUAUCCAAUGCUCAUCUUUGAAGAUUUCAACAGCAUUUUAACUAUUCUUCUCUAGACUAACCUCAACAAGCAAAAACCAAAUACAGACGCCAGAAUGCCACUGACACACCCGCAUCUUAAUCGUGCCUCCUUACGCAUUCACAACAGAAAUCACACACAUUAAUGGAUCGUGAUCUGAACCUGAGAAGCUAGGCCUCAUCUUUAAUCUUAGCUCCAAAACCAGAUUGACUUCGAAUGAACAGUUCCAAUUGCGUUCGAAAAUACACUAAUGUUACUAUCCAAUAGUAAAAAGAUCAGUGCUUAAUACAACACCCCCACAGGGCUUUCUCAAUUUGUGCACCAACUCAUGCACGGCAGACUAAUUUGAAUCGUACUACCUUAACCCCUCCCACACAAAUGAAAAAAAAAAU
>cluster1181.fasta:4
UCUCCCAGGUAACAAACAAUUCGAUUAUUUCUAAACGAACAAACUAAAAUGUCUGAUAACCCAAAAUCAGCGAAUGCACCCCGCAUUACGUUGGCCAGAUUAUGGCAGUAAAAAGAACGCGUGGGCGCGAAACAUCGGCCCAGUCCAAUAAUACGCUUGGUUCCCACUAUGCAGAAGACCUUAAAUUCCCGAGGACAAGGCGUCCAAUUAACACCAAUAGCAGUCCAGAUGACCAAAUGCUACCGAAGAGCUACCAGACGAAUCGUGGUGGUGACGGUAAAUGAAAGAUCAGUCCAAGAUGGUAUUUCCUAGGAACUGGGCCAGAAGCUGGACCCUAUGGUGCUACAAAGAGGCAUCAUAUGUAAGGAGCCUUGAAUACACCAAAAAUGGCACCGCAAUCCUGCUAACAAUGUGCAAUCGUGCUAUCCAAGAAUAUACAAAGUUUAGCAGAGGGAGCAGAGGCGGCGUCCUCUCUGCUCCUUACUGUAAGUUUAAGAAUUAUCCGCGCAGUAGGUUCCUGCUAGAAUGGAGGCGUGAUGCUGCUCUUUGCUGCUGUUGACAGAUUGAACCAGCUUGAGAGCAGUCUGGUAAGGCCAACAAACAAGGCCAAACUGUCACUAAGAAUUGCUGCUGGUUAGAAGCCUGAAACGUACUGCCACUAAGCAAUGUAACAAGCUUGGCAGACGUGGUCCAGAACAAACCCGGAAAUUUUGGGGACCAGGAUCAGACAAGGAACUGAUUACAAACAUUGGCCGCAAAUUGCACAAUUUGCCCCAGCGUUCAGCGUUCGAAUGUCGCGCAUUGGCAUGAAGUCACACCGAACGUGGUUGACCUACACGGUGCCAUCAAAUUGGAUGACAAAGAUCCAAAUUAAAGAUCAAGUCAUUGCUGAAUAAGCAUUGACGCAUACAAACAUUCCCAACAGAGCCUAAAAGUAAAAAGAAGGCUGAUGAAACAAGCCUUACAGACAGAAGAAACAGCAAUGUGACUCUUCCUGCUGCAGAUUUGGAUGAUUUCCAAACAAUGCACCAAGUGCUGACUCACCAGGCCUAAACUCAUGCAGACCACAAGGCAGAUGGGCUAUUAACGUUUUUUUACGAUAUGGUACUCUUGUGCAGAAUGAAUUCCGUAACCACGUAGAUGUGUUAUUAAUCAUAGCAAUCUUAAUCAGUGUGUAACUUAGGGAGGACUUGAACCACAUUAGGCCACGCGGAGUACGAUUGUACAGUGAACAAUGGGGAAGCUGCCUAUAUGGAAGAGCCCUUGUGUAAAAUUAAUUUUAGUAGUGCUAUCCCAUGUGAUUUUAAUAGCUUCUUAGGAGAAUGACAGC
>cluster1176.fasta:4
AUACCUUCCCAGGUAACAAACCAACAACUUUCAUUUCUUGUAAUUCUUAAACGAACUAUAAAUUAUCUUUUGGCACUGAUAACACUCGCUAUGUGAGCUUUAUUACCAAGAGUGUGUUAGAGAACAGUACUUAAAACUUGUUCUGGAACAUACGAGGGCAAUCACCAUUUACUGGAUAACAUCAUGACUUGCUUUAGCACUAAUUUGCUUUUGUCCUGAGCGUAAACACGUCACAGUUACGUGCCAGAUCAGUUACAACUGUUCAUCAGACAAGAGGAAGUUCAAGAACUUACUCCAAUUUUUAUUGUGGAAUGUGUUUAUAACACUUUUCACACUCAAAAGAAGACAGAAUGAUUGAACUUCAUUAAUUGACUCUAUUUGUGCUUUUAGCCUUUUCUAUAUUUCCUUGUUUUUUGCUAAUCUUUGGUUCACUUGAACUGCAGAUCAUAAUGAAACUUGUCACGCCUAAACGAACUGAAAUUUUUUUUAGGAAUCAUUGGCAUUUCACCAAGAAUGUAGUUUAGUAUGUACUAUCCAUAUGUAGUUGAUGACCUGUCCUAUCUCUAUCUAAAUGGUAUGAGCUAGAAAUCAGCACCUUUAAUGAAUUGUGCGUGGAUGAGGCUGGUUAAUCACCCAUCAGUACAUCGAUAUCGGUAAUUAUACAGUUUCCUACCUUUCAAUUAAUUGCCAGGAACCAAUUGGGUAGUUAGUGCGUUGUUCGUCUAUGAAGACUUUAGAGUAUCAUGAGUUCGGUUGUUUUAGAUUUCUAAACGAACAAACUAAAAUGUCUGAUAAUGGACCCAUCAGCGAAUGACCCCGCAUUACGUUUGGUGGACCAGAUUCAUGGCAUAACCAGAAUGAGAACGCAGUGGGCGCGAUAAAACAACGUCGGCCCAGUUCCAAUAAUACUGCGUGUUCACCGCUUCCUGCAAGGAAGACCUUAAUCAGGACAAGGCGUCAAUUAACACCAAUAGUCCAGAUGACCAAUUGGCUCGAAGAGCUACCAGACGAAUUCGUGGUGGUGACGGUAAAAUGAAAGAUCCAAGAUGGUAUUUACUACCGGAACUGGGCCAGAAGCUGGACUUCCCAUGGUGCUAUAAGAGGCAUCAUGGGUUGCCAGGGAGCCUUGAAUACACCAAAGAUUUGGCACCCGCAAUCCUAAAUGCUGCAAUCGUGCUUCAAGAAAUUGCCAAAAGGCUUAGCAGAGAGCAGAGGCGGCAGUCAAGCCUCUCGUUCCUCAUCGUAGUCGCAACAGUUUUAAGAAAUUUCCAGGCAGCAGUAGGGGACCCCUGCUAGAAUGGCUGGCAAUGGCGGUGAGCUGCUCUCUGCUGCUGCUUGACAGAUUGAACCAGCUUGAGAGCAAAAUGUCUGGUAGCCAACAACAAGGCCAAACUGUAAGAAUUGCUGCUGAGGCUUCUAGCUGCAAAACGUACUGCCACUAAAGCAUAUGUAACACAAGCUUCGCAGACGUGGUCCAGAACAAACCCAAGGAAAUUUUGGGACCAGGAACUAAUCAGACAAGGAACUGAUAACUUGGCCGCAAAUCACUUUGCCCCAGCGUUCAGCGUUCUUGUGUCGCGCAUUGGCAUGGAAGUCUGGGAACGUGGUUGACCUACACAGGUGCCAUCAAAUUGAGACAAAGAUCCAAAUUAAAGAUCAAGUCAUUUUGUAGCAUUGACGCAUACAAAAUCCCACCACAGAGCCUAAAGGACAAAAAGAAGGGCUGAUGAAACUCAAGCCCAGAGACAGAAGAAACAGCAAUGACUUUUCUUAGAUUGAGAUUUCAAAUUGCACAAUCCAGAGUUGGCAAACUCAUGCAGACCAAGGCAGAUGGGCUAUAAACGUUUCGCUUUUCCGUUUACUAUAUAGUUACUUGUGCAGAAUGAAUUCUCGUAACAUAGCACAAGUAGAUGUAGUUAACUAAUCAGCAAUCUUAAUCAGUGUGUAACAUUAGGAGGACUUGAAACUUCAGGCCACGGAGUACGAUAGUGUCAGUGAACAAUAGGCUCUAUGGAAGAGCCCUAAUGUGUAAAAUUAAUUUAGUGCUAUCCCAUGUGAUUUUAAUAGCUUCUAGGAGAAUGACAAAAU
>cluster1173.fasta:4
AAUUUCUUCACCCGUAACAAACAACCAACUUUUCAUUUGAAUUUUUUAAACGAACAGAAUUUUUUGGCACUGAUAACACUCGCUACUUUGGUUUAUCACUACCAAGAGUGUUAGAGGUACAACAGUACUUUAAAAGAACCUUGCUUCUGGAACAUACGAGGCAAUUCCCAUUUCAUCCUCUAGCUGAAACAAAUUUGCACUGACUUGCUUAGCACUCUCUCUUUGCUUGUCCUGACGGCGUAAACACGUCUAUCAGUACGUGCCAGAUCAGUUCACCUAAUGUUUCAGACAAGAGGAAGUUCAAGACAACAUUGUGCAAUAGUGUUAUAACACUUUGCUCACAAAAAGAAAGACAGAAUGAUUGAACUUUCAUUAAUUGACUUUAUUUGUGCUUUUUAGCCUUUUAUUCCUUGUUUUAAUUAUGCUUAUUAUCUUUGCUUGAACUGAGAUUUGAAACUUGCGCCUAAGAACAUGAAAUUUUUUCUUAGACACAACUGUAGCUGCAUUUCACCAAGAAUGUAGUUUUGCAUGUACUCAACAUCAUAUGUAGUUGAUGACCUGUCCUAUUCUUUAUUCUAAAUGGUAUAUUAGAGAGUAGGAGCUAGAAAAUCAGCCCUUUGAAUUGUGCGUGGAUGAGGCUGGCAUCCAUCAGUACAUGAUAUCGUAAUUAUACAGUUUCCUGUUCUUUUACAAUUAAUUGCCAGGAACCUAAAUUGGGUUUUGUAGUGCGUUGUCGUUAGAAGACUUUUAGAGUAUCAUGACGUUGUUGUUUAGAUUCAUCUAAACGAACAAACUAAAUGAUAAUGGACCCCAAAAUCAGCGAAAUGCACCCCGCAUUACGUGGCCAGAUUUGGCAGUACAGAAUGAGAACGCAGUGGGCGCGAUCAAAACAACGUCGGCCCAAGGUUUACCCAAAAUGCGUCCUUCAUCUGGCAAGGAAGACUAAUCCCUCGAGGACAAGGCGUUCCAAUUAACACCAAUGAGUCCAGAUGACAAAUGAAAGAUUCAGUCCAAGAUGGUAUUCUCAGGAUGGCCAGAAGCUGGUUCCCUAUGGUGCUAACAAAGACGGCAUCAUAGGUUGCAACUGAGGAGCCUUGAAUACACAAAAGAUGCACGCAAUCCUGCUAACAAUGCUGCAAUCGUUCAACUUCCAAGGAAUUGCCAAAAGGCUGAGGAGAGGCGGCAGUCAAGCCUUCGUUCCUCAGUUCGCAACAGUUUAAAUCAACCAGGCAGCAGUAGGGGAACUUCCUGCUAGAUGGCAAUGGCGGUGAUGUGCUCUUGUUGCUGCUUGACAGAUUGAACCAGCUUGAGAGCAAAUGUCUGAAGGCCAACAACAACAAGGCCAAACUGUCACUAAGAAUUGCUGCUGAGGCUUAACCGGCAAAACGUACUGCCCUAAGCAAUGUAACACAAGCUUGCAGACGUGGUCCAGAAAACCCAAGGAAAUUGGGACCAGGAACUAAUCAGACAAGGAAUAAAACAUUGGCCCAUCUUUGCCCCAGCGUUCAGCGUCGGAAUGUCGCGCAUUGGCAUGGAAGUUCACACUGGAACGUGUGACCUACACAGGUGCCAUCAAAUUGAUGACAGAUCCAAAUUAAAGAUAAGUCAUUUUGAAUAAGCAUUGACGCAUACAAAACAUUCCCACCAACAGAGCCUAAAAAGACAAAGAAGGCUGAUGAAAAAAGCCACCGCAGAGCAGAAGAAACAGCAAACUGUGACUUUUUCCUGCUGCAGAUUUGGAUGAUUUUCCAAACAUGCAACAAUCCAUGAGCAGUGCUGACUCAACAGGCCUAAACUCAUGCAGACAAGGCAGAUGGGCUAUAAUUUUUCCUUUACGAUAUAUGUCUACUCUUGUGCAGAAUGAAUUCGUAACAAAGUAGAUGUAGUUAACUUUGUAGUGCUAUCCCAUGUGAUAAUUUCUAGGAGAAUGACAA
>cluster1169.fasta:4
GAUCAAAACAACGUCGGCCCAAGGUUUACCCAAUAAUACCUGUACCGCUUUACAUGGCAAGGAAGACCUUAAAUUCCAGGACAAGGCGUUCCAAUUAACACCAAUAGCACAGAUGACCAAAUUGGCUACUACCGAAGAGCUACCAGACGAAUCGUGGUGGUGACGGUAAAUGAAAGAUCAGUCCAAGAUGGUAUUCUACUACCUAGGAACUGGGCCAGAAGCUGGACUUCCCUAUGGUGCUAACAAAGACGGCAUAUAUGGGUUGCAACUGAGGGAGCCUUGAAUACACCAAAAGAUUUGGCACCCGCAAUCCUUAAUGCAAUCGUGCUACAACUUCCUCAAGGAACAAUUGCCAAAAGGCUUCUACGCAGAAAGGGCAGAGGCGGCAGUCAAGCCUCUCGUUCCACGUAGUCGCAACAGUAAGAAAUACCAGGCGCAGUAGGGGAACUUUCCUGCUGAAUGGCUGGCAAUGGCGUGAUGCUGCUCUGCUUUGCUGCUGCUUGACAGAUUGAACCGCUUGAGAGCAAAAUGUCUGGUAAAGGCCAACAACAACAAGGCCAAACUGUCACUAAGAAUUGCUGCUGAGGCUUCUAAGAAGCCUCGGCAAAACGUACUGCCACUAAAGCAUACAAUGUAACACAAGCUCGGCAGACGUGGUCCAGAACAAACCCAAGGAAUUUUGGGGACCAGGAACUAAUCAGACAAGAUCAAACAUUGGCCGCAAAUUGCACAAUUUGCCCCAGCGCUUCAGCGUUUCGGAAUGUCGGCAUUGGCAUGGAAGUCACUCGGGAACGUGGUUGACCUACACAGGUGCCAAUUGGAUGACAAAGAUCCAAAUUAAAGAUCAAGUCAUUUGAAUAAGCAUAUUGACGCAAAACAUUCCCACCAACAGAGCCUAAAAAGAAAAGAAGAAGGCUGAUGAAACUCAAGCCUUACCGCAGAGACAGAAGAAACAGCAAACUGUGACUUUUCCUGCUGCAGAUUUGAUGAUUUCUCCAAACUUGCAACAACCAUGAGCAGUGCUGAUCAACUCAGGCCUAAACUCAUGCAGACCAAAGGCAGAUGGGCUAUAAACGUUUCGCUUUUCCGUAAUAUAGUCUACUCUUGUGCAGAAUGAAUUCUCGUAACAAAGCACAAGUAGAUGUAGUUAACUUUAAUCUCACUAGCAAUAAUCAGUGUGUAACAUUAGGGAGGUGAAAGAGCCACACAUUUCCGCCGCGGAGUACGAUCGAGUGUACGUGAACAAUGCAGAGAGCUGCCUAUAUGGAAGAGCCCUAAUGUGUAAAAUUAAUUUAGUAGUGCUAUCCCCAUGUGAUUUUAAUAGCUUUCUAGGAGAAUGACAAA
>cluster1159.fasta:4
UUGGAACACAGGGCAAUACCAUUUUCCUCUAGCUGAUACAAAUUUGCACUGACUUGCUUAGCACUCAAUUCUUUUGCUUGUCCUGACGGCGUAAAACCUCACGUACGUGCCAGAUCAGUUCACCUAAACUGUUCAGACAAGAGGAAGUUCAAGAACUUUACUCCAAUUUUUAUUGUUGGCAAUAGUGUUUAUAACACUUUGCUUUAAAGAAAGACAGAAUGAUUGAACUUUCAUUAUGACUUCUAUUUGUGCUUUUUAGCCUCUCCUUCUGUUUUAAUUAUGCUUAUUUUUUUGGUUCACUUGAACUGCAGAUCAUAAUGAAACUUGUCACGCCUAAGAACAUUUUUCUUAGGAAUAUACAACUGUAGCGCAUUUACCAAGAAUGUAGUUUACAGUCUAUGACUCAACAUCAACCAUAUGUAGUUGAUGACCCGUGCUAUCAUUUUAAAUGGUAUAUUAGAGUAGGAGCUGAAUCAGCACCUUUAAUUGAAUUGUGCGUGGAUGAGGCUGGUUCUAAAUCACCCAUUCAGUCAUCGAUAUCGGUAAUUAUACAGUUUCCUGUUUACCUUUUACAAUUAAUUGCCAGGAACCUAAAUUGGUUGUAGUGCGUUCGUUCUAUGAAGACUUAGAGUAUCAUGACGUUCGUGUUGUUUAGAUUUCAUUAAACGAACAAACUAAAAUGUCUGAUAAUGGACCCAAAAUCAGCGAAUGCACCCCUUGGUGGACCCUCAGAUUCAACUGGCAGUAACCAGAAUACGUCCUCAUCUGGCAAGGAAGACCUUAAAUCCUCGAGGACAAGGCGUUCCAAACACCAAUAAGUCCAGAUGACCAAAUUGGCUACUCGAAGAGCUACCAGACGAAUCGUGGUGGUGACGGUAAAAUGAAAGAUCGUCCAAGAUGGUAUUCUACUACCUAGGAACUGGGCCAGAAGCUGGACUUCCCUAUGGUGCUAACAAAGACGGCUUAUGGGUGAUGAGGGAGCCUUGAAUACACCAAAAGAUCACAUUGGCACCCGCAAUCCUGCUAACAAUGCUGCAAUCGUGCUACAACUCCAAGGAACAACAUUGCCAAAAGGCUUCAGAGAGCAGAGGCGGCAGUCAACUCUUCUCGUUCCUCAUCACUUCGCAACAGUUUAAAAUUCAACUCAGGCAGCAGUAGGGGAACCCUGCUAGAGGCUGGCAAUGGCGGUGAUGCUGCUCUUGCUUGCUGCUGCUUGACAGAUUGAACCAGCUUGAGAGCAAAAUGUCUGGUAAAGGCCAACAACAACAAGGCAAACUGUCACUAAGAAAUGUGCUGUUAAGAAGCGGCAAAACGUGCUAAAGCAUACAAUGUAACACAAGCUUCGGCAGACGUGGUCCAGAACAACCCGGAAAUUUGGGGACAGGAACUAAUCAGACAAGGAACUGAUUACAAUGCCGCAAAUUGCACAAUUUGCCCCAGCGUUCAGCGUUCGAAUGUCGCGCAUUGGCAUGGAAGUCACUCGGAACGUGGUUGACCUACACGGUGCCAUCAAAUUGGAUGACAAAGAUCCAAAUUAAAGAUCAAGUCAUUUUGCUGAAUAAGCAUUGACGCAUACAAACAUUCCCACCACAGAGCCUAAAAGAAAGAAGGUAAACACAAGAGACAGAAGAAACAGCAAACUGUGACUCUUCCUGCUGCAGUUGGAUGAUUUCUCCAAACAAUUGCAACAAUCCAUGAAGUGCUGACUCAACUCAGGCCUAACUCAUGCAGACAGAGAUGGGCUAUAUAAACGUUUCGCUUUCCGUUUACGAUAUAGUUACUGUGCAGAAUGAAUUCGUAACUACAUAGCACAAGUAGAUGUAGUUAACUUUAAUCUCAUAGCAAUCUUUAAUCAGUGUGUAACUAGAGGACUUGAAAGAGCCACCAUCACCGAGGCCACGCGGAGUCGAUGGUACAGUGAACAAUGCUAGGGAGAGCUGCCUAUAUGGAAGAGCCCUAAUGUGUAUAAUUUUAGUAUGCUAUCCCAUGUGAUUUUAAUAGCUUCUAGGAGAAUGACAC
>cluster1158.fasta:4
AGCCUUUGCUUCCUUGUUUUGUAUCUUUAUAUUUUGGUUCACUUGAACUGCAAGAUCAUAAUGAAACUUGUCACGCCUAAACGAACAUGAAAUUUCUUGUUUUCUUAGGAAUACUCUAACUGUAGCUGCAUUUCACCAAGAAUGUAGUUUCGAUGUAAACAUAUGUAGUUGAUGACCUGUCCUAUUCACUCUAUUCUAAAUGGUAUAUUAGAGUAGAAAUCAGCACCUUUAUUGAAUUGUGCGUGAUGAGGCUGGUUCUAACACCCAUUCAGUACAUCGAUAUCGGUAAUUAUACAGUUUCCUACCUUUACAAUUAAUUGCCAGGACCUAAAUUGGGUAGUUUGUUAGUGCGUUGUUCGUUAUGAAGACUUUAGAGUAUGACGUUCGUGUUGUUUAGAUUUCAUCUAAACGAACAAACUAAACUGAUAAUGGACCCAAAAUCAGCGAACCCCGCAUUACGUUUGGUGGACCAUCAAUGGCAGUAACCAGAAUAGAAGCGUGGGGCGCGAUCAAAACGUCGGCCCAAGGUUUACCCAAUAAUGCGUUUGGUUUCCCUUUCAACAUGGCAAGGAAGACCUUAAAUUCCCGAGGACAAGGCGCCAAUUACAUGAGUCCAGAUGACCAAAUUGGCUACUACCGAGCUACCAGACGAAACGUGGUGGUGACGGUAAAUGAAAGAUCAGUCCAAGAUGGUAUUUCUACUACCUAGGAACUGGGCCAGAAGCUGGACUUCCCUAUGGUGCUAACAAAGACGGCAUCAUGGUUGCAACUGAGGAGCCUUGAACACCAAAAGAUCACUGGCACCCGCAAUCCUGCAACAAUGCUGCAAUCGUGCUACAACUUCCAAGGAACAUUGCCAAAAGGCUUUCAGAAGGGAGCAGAGGCGGCAGUCAAGCCUUUCUCGUUCCACACGUAGUCGCAACAGUUUAAGAAAUUCAACCCAGGCAGCAGUAGGAUUCAAGCUGGCAAUGGCGGUGAUGCUGCUCUUGCUGCUGCUGUUUGACAGAUUGAACCAGCUUGAGAGCAAAAUGUCUGGUAAGCAACAACAACAAGGCCAAACUGUCACUAAGAAAUUGCUGCAGGCUUCUAAGAAGCUCGGCAAAACGUACUGCCACUAAAGCAUGUAACACAAGCUUCGGCAGACGUGGUCCAGAACAAACCCAAGGAAAUUUUGGGCGAACUAAUCAGACAAGGAACUGAUUACAAACAUUGGCCGCAAAUGCACUUUGCCCCAGCGCUUUCGUUCGGAAUGUCGCGCUGCAUGGAAGUACACCUUCGGGAACGGUUGACCUACACAGGUGCCUCAAAUUGGAUGACAAAGAUCCAAAUUUUAAAGAUCAAGUCAUUGCUGAAUAAGCAUUGACGCAUACAAACUCCCACCAACAGAGCCAAAGGACAAAAAGAAGAAGGCUGAUGAAACUCAAGCCAAGACAGAAGAAACAGCAAACUGUUUCUUCCUGCUGCAGAUUUGGAUGAUUUCUCCAAACGUGCAACAACCGAGCAGUGCUGACUCAACUCAGGCCUAAACUCAUGCAGACAUAAGGCAGAUGGGCUAUAUAAUUCGCUUUCCGUUUACGAUAUAGUCUACUUGUGCAGAAUGAAUCUCGUAACUUCAAGUAGAUGUAGUUAACUUUAACCAUAGCAAUUUAUCAGUGUAAGGUUGAAAGAGCCACUUCACCGAGGCCCCGAGUACGAUCGAGUGAGUGAACAAUGCUAGGGAGUAUGGAAGAGCCUGUAAAUUAAUUUUAGUAGUGCUAUCCCAUGUGAUUUUAAUAGCUCUUAGGAGAAUGACAAAAA
>cluster1152.fasta:4
CCUUCCAGGUACAAUUUAUCUAACUUCUUAAAUUUGAAGAUUUGUUCUCUAAACGAACAAACUAAAAUGUUGAUAAUGGACCCCAAAAUCAGCGAAUCCCAUACGUUUUGGUGGACCCUCAGAUUCAGUAACCGAAUGGAGGGGCGCGAUCAAAACAACGUCGGCCCCAAGGUUUACCCAAUAAUACUCGUUUGGUUCUUGAGACUUAAAUUCCCUCGAGGACAAGGCGUUCCAUUAACACCAAUAAGUCCAGAUGACCAAAUUGGCUACUCGAAGAGCUACCAGACGAAUCGUGGUGGUGACGGUAAAUGAAAGAUCAAGAUGGUAUUCUACUCGAACUGGCCAGAAGCUGGACUUCCCUAUGGUGCUAAAGACGCAUCAUAUGGGUUGCAACUGAGGGAAAUCAAAGAUUGCACCCGCAAUCCUAACAAUGCUGCAAUCGUGCACUUCCUCAAGGAACAUUGCCAAAUAUAGAAGGAGCGAGCAGUCAAGCCUCUUCUUCCUCAUCACGUGUCGCAACAUAAGAAAUCCAGGCAGCAGGGAACUUCCUGUAGAAUGUGGCAAUGGCGUGAUGCUGCUUCUUUGCUGCUUGACAGAUUGAACCAGCUGAGAGCAAAAUGUCUGGUAAAGGCAACAACAACAAGGCCAAACUGUCACUAAUUUGCUGAGGCUUUAGAAGCGGCAAAAACGUUCGCAUACAAUGUAACACAAGCUUUGCAGACGUGGUCCAGAACAAACCCAGGAAAUUUUGGGGACAGGAACUUAGACAAGGAACUGAUUACAAACAUUGGCCGCAAAUUCUUUAUCCCCGAUUCAGCGUUUCGGAAUGUCGCGCAUUGGCAUGGAAGUCACACGGAUGGUUGACCUACAGGUGCCAUCAAAUUGGAUGACAAGAUCCAAAUCAUAAGUCAUUUUAUAAUUGACGCAUACAAAACAUUCCCACCAACAGAGCCUAAAAAAAAAGAAGAAGGCUGAUGAAACAAGCCUUAGAGACAGAAGAACAGCAAACUGUGACUUUCCUGCUGCAGAUUUGGAUGAUUUCCAAACAAUUGCACAAUCCAUGAGCAGUGCUGACUCAACCAGGCCUAAACUCAUGCAGACAAGGCAGAUGGCUAUAUAAACGUUUCGCUUUCCUUACGAUAUAUAGUCUACUUGUGCAGAAUCUCGUAACAGCACAAAGAUGUGUUAACUUAUCCAGCAAUCUUUAAUAGUGUGUAACAUGGAGGACUUGAAAGAGCCACUUUCAGGCCACGCGGUCGGUACAGUGAACAAUGCUAGGAGCUGCCUAUAGCCUAAUGUGUAAAUAAUUUUAGUAGUGCUAUCCCCAUGUGAUUUUAAUAGCUUUUAGGAGAAUGACAAAAAA
>cluster1151.fasta:4
AUCCCCAGGUAACAAACCAACCAUUCGAUUUUAGAUCUGUUUUAAACGAUCGAAAUUAUUUUCUUUGGCAUAUAACACUAUUCUGUGGUUAUACUACCAAGAGUGUGGGUACAACGUACUUUAAAAACUUGCUUCUGGAAAAGGCAUUCAUUCACUCAUCACUUAGCUAUACAAAUUGAUGUUGCUUAGCACAAUUUCUUUUUGCUGACUAAACACGUCUAUCAGUUACUGCCAGAUCAGUUUCACCUAAACUGUUAUAGACAAGAGGAAGUCAAGAACUUUACUCUCCAAUUUUAUUGUUGCGGCAAUAGUGUUUAUAACACUUUGUCACACCAAAGACAGAAUGAUUGAACUUUCAUAAUUGACUUCUAUUGUGUUUAGCCUUUCUGCUAUUCUUUUAAUUAUGCUUAUUAUCUUUGGUUUCACUUGAACUGCAAGAUCAAUGAAACUUGUCACGCCUAAACGAACAUGAAAUUUUUGUUUUUAGGAACACCAACUGUAGCUGCAUUUCCAGAAUGUAGUUUAUAUGUACUCAACAUCAACCAUAUAGUUGAUGACCGUCCACACAUUCUAAAUGGUAUAUAGAGUAGAGCUAGAAAAGCACUUUAAUUGAAUUGUGCGUGGAUGAGGCUGGUUCUAACACCCAUUCAGUCUCGAUAUCGGUAAUUAUACAGUUUCCUGUUUACCUUUACAAUUAAUUGCCAGGAACCUAAAUUGGUAGUUGUAGUGCGUUGUUCGUUCUAUGAAGACUUUAGAGUAUCAUGACGUUCGUGUUGUUUAGAUUCAUCUAAACGAACAACUAAAAUGUCUGAUAAUGGACCCCAAAAUCAGCGAAUGCACCCGCAUUACGUUUGGUGGACUUCAACUGGCAGUAACCAGAAUGGAGAACGCAGUGGGGCGCGAUCAAAACACGCGGCCCCAAGGUUUACCCAAUAAUACUGCGUUGUCCGCUUCCAACAUGGCAAGGAAGACCUUAAAACCUCGAGGACAAGGCGUUCCAAUUAACACCAAUAGCAGUCCAGAUGACCAAAUUGGCUACUACCGAAGAGCUACCAGACGAAUUCUGGUGGUGACGGUAAAUGAAAGAUUCAGUCCAAGAUGGUAUUUCUACUACCUAGGAACUGGGCGAAGCUGGACUUCCCUAUGGUGCUAACAAAGACGGCAUCAUAUGGGUGCAACUGAGAGCCUUGAAUACACCAAAUUGGCACCCAAUCCUGCUAACACUGCAAUGUGCUCUCAAGGAACAACUCAAAGGCUUUACGCAGAAGGGAGCAGAGGCGGCAGUCAAGCCUUCUCGUUCCUCAUCACGUAGUCGCAACAUAAGAAAUUCAACUCCAGGCAGCAGUAGGAUUUCCUGCUAGAAUGGCUGGCAAUGGGCUGCUCUUUGCUGCUGCUUGACAGAUUGAACCAGCUUGAGAGCAAAAUGUCUGGUAAAGGCCAACAACAACAAGGCCAAACUGUCACUAAGAAUGUUGCUGAGUAACUCGGCAAAACGUACUGCCACUAAAGCAUACAAUGUAACACAAGCUUCGGCAGACGUGAGAACAAACCCAAGGAAAUUGGGACCAGGAACUAAUCAGACAAGGAACUGAUUACAAACAUGGCCGCAAAUUGCACUUUGCCCAGCGCUUCAGCGUUCUUCGGAAUGUCGCGCAUUGGCAUGGAAGUCACCGGGAACGUGGUUGACCUACACAGGUGCCAUCAAAUUGGAUGACAAAGAUCCAAAUUAAAGAUCAAGUCAUUUUGCUGAAUAAGCAUAUUGACGCAUACAAAACAUUCCCAACAGAGCCUAAAAAGGACAAAAGAAGGCUGAGAACUCAAGCCACCGCAGAGCAGAAGAAACAGCAAACUGUGACUUUUUCCUGCUGCAGAUUUGAUGAUUCCAAACAAUUGCAACAAUCCAGAGCAGUGCUGACUCAACUCAGGCCUAAACUCAUGCAGACAAAGGCAGAUGGGCUAUAUAAACGUUUCUUCCGUUUACGAUAGUCUACUGUGCAGAAUGAAUUCCGUAACUUAGCACAAGUAGAUGUAGUUAAUUUCCAAAUCUUAAUCAGUGUGUAACAUUAGGGAGGACUUGAAAGAGCCACUUCGAGGCCACGCGGAGUACGAUCGAGUGUGUGAACAAUGCUAGGGAGAGCUGCCUAUAUGGAAGAGCCUAAUGUGUAAAAUUAAUUUUAGUGUGCUAUCCCAUGUGAUUUUAAUAGCUUUAGGAGAAUGACAAAUACCCUCCCCCUCAUCCCUAUUUUUUUCUAUUUCAAACUCAACCAA
>cluster1148.fasta:4
CCCAGGUAUCAAACUCAUUUGUAGAUUUGUUCUCAAACGAACAAAAAUGUCUGAUAAUGGACCCCAAAAUCAGCGAAAUGCCCACGUUUGGUGGACCCAGAUUCAACGACAGAAUGGAGAACGCAGUGGGCGCGAUCAAAACACGGCCCCAAGGUUUACCCAAUAAUACUGCGUCUGUACCGCCUCAAUGGCAAGGAAGACCUUAAUUCCGACAAGGCGUUCCAAACCAAUAGCAGCCAGAGACCAAAUUGGCUAAAGAUACCAGACGAAUCGUGGUGGUGACGGUAAAAUGAAACAAGAUGGUAUUUACCCAGGAACUGGGCCAGAAGCUGGACUAUGGUGCUACAAGACGGCAUCAUGCAUUGAGGCUGAAUACACCAAAAUGCCCCGCAAUCCUGCUAACAAUGCUGCAAUCGUGCACCAUUGCCAAAGUACGCGAAGGAGGGGCGUCAAGCCUUCUCGUUCCCAUCACGUAGUCGCAUUAGAAAUCACCAGGCAGCAGUAGGAUCCUAGAAUGGCUGGCAAUGGCGGAUGCUGCUCUGCUUGCGUGCUUGACGAUUGACGUAGAGCAAAAUGUCUGGUGGCCAACAACAACAAGGCCAAACUGUCUAAGAAUGUGCUGAGGCUUAGAAGCCUCGGCAAACGUACUGCCACUAAAGCAUAGUAACACGGUUUCGGCAGACGUGGUCCAGAACAAACCCAAGGAAAUUGGGACCAGGAACUAAAGACAAGGAACUGAUUACAAACUGCCGCAAAUUGCACUCCGCCUCGGAUGUCGCGCAUUGGCAGUCCUUCGGAACGUGGUUGACCUAACAGGUGCCAUCAAUUGGAUGACAAAGAUCCAAAUUUUUAAAGAUCAAGUCAUUGAAUAAGCAUUGACGCAUACAAAACAUUACCACAGAGCCUAAAGGAAAAGAAGAAGGCUGAUGAAUGGCACCAAGAGACAAAACAGCAAACUGUGACUUUUUUCCUGCUGCAGAUUGGAGAUUCCAAACAAUGCAAUCAGCAGUGCUGACUCACAGGCCUAAAUGCAGACAGGCAGAUGGGCUAUAUAAACGUUUUCGCUUUCCGUUUACGAUAUGUCAUUUGUGCAGAAUGAAUUCGUAAUGACAAGUAGAUGUAGUUAACUUUAAUCAUUAGUGUAUAAGGGAGGACUUGAAAGACCAUCACCGGCACGCGGAGUACGAUAGUGUACAGUGAACAAUGCUGGAGCUUGAAGAGCCUAAUGUGUAAAAUUAAUUAGUAGUGUAUCCCAUGUGAUUUUAAUAGCUUUAGGAGAAUGACAAAA
>cluster1147.fasta:4
CCUUCCCAGGUAACAAACACAUUUCGAUCUGUAGAUCUGUUUCUAAACGAACAAUGUCUGAUAAUGGACCCAAAUCAGCGAAAUGCACCCGCAUUACGUUUGUGACAGAUUCACUGGCAGUAACCAGAAUGAGAGGCCGACAAAACAACGUCGGCCCCAAGGUUUACCCAAUAAUACUGCGUUGUUCCCUCAACUGGCAGGAAGACCUUAAAUUCCCGGACAAGGCGUUCCAAUAACACCAAUAGUCCAGAUGACCAAAUGGCUACCGAAGAGCAGACGAAUCGUGGUGGUGACGGUAAAUGAAAGAUCAGUCCAAGAUGGUAUACUACCUAGGAACUGGGCCAGAAGCUGGACUUCCUAUGGUGCUAAAAGACGGCAUCAUAUGUGCAGGAGCCUUAAUACACCAAAAGAUUUGGCACCGCAAUCCUGCAACAAUGCUGCAAUCGUGCUACAAUCAGAACAACUAUUGCCAAAAGGCUUUACGCAGAAGGAGCAGAGGCGGCAGUCACCUCUCGUUCCCACGUAGUCGCAACAGUUUAAGAAAUUAUCCAGGCAGCAGUAGGGGAACUCUAGAAUGGCUGGCAAUGGCGGUGAUGCUGCUCUUGCUGCUGCUGCUGACAGAUUGACCUUGAGAGCAUUCAACAACAAGGCCAAACUGUCAAAUGCUGCUGAGGCUUCUAAGAAGCGAAAACGUACUGCCACUAAAGCAUACAAUGUAACACAAGUCGAGACGUGGUCCAGAACAAACCGAAUUUGGGGACCAGGAACUAAUCAGACAAGGAACUGACAAACAUGCCGCAAAUAUUCCCGUCAGCGUUCGGAAUGUCGCGCAUUGGCAUGACACACCUGGAACGUGGUUGACCUACACAGGUGCCAUCAAAUUGGAUGACAAAGAUCCAAAUUUGAUCAAGUCAUUGUGAAUAUUGACGCAUACAAAACACCCACAGAGCCUAAAAAGGACAAAAGAAGAAGGCUGAUGAACAAGCCAAGAAACAGCAAACUGUGACUCUUCAGAUUUGGAUGAUUUCAAAUGUCCAUGAGCAGUGCUGACUCAACUCAGGCCUAACAUGCAGACAAGAGAUGGGCUAUAUUCGCUUUCCGUUUACGAUAUGUCACUUGUGCAGAAUGAAUUCUCGUAACUAACAAGUAGAUGUAGUUAUUAAUCAGCAAUCUAUCAGUGUGUAACAUUAGGGAGGACUUGAAAGAGCCACCACAUUUCCGAGGCCAGAGUACGAUCGAGUGUACAGUGAACAAUGCUAGGGAGAGCUGCCUAUGGAAGAGCCUAAUGUAAAUAUUUAGUAGUGUAUCCCUUAAUAGCUUCUAGGGAAAAAAA
>cluster1142.fasta:4
AUCCAGGUACAAACUCUCAACUGAUUCUUGUGAUCGUCUCAAAGAACAUGAAAAUUUUCUUCUUUUUUGGCACUGAUAACACUUGCUACUUGUGAGCUUAUCACUACCAAGAGUGUGUUAGAGGUACAACAGUACUUUUAAAAGAACCUUGCCUUGGAACAUCAGGGCAAUUCACCAUUCAUCCUCUAGUAAAAUUUGCACUGACUUGCUUAGCACUCAAUUUGCUUUUCUUGUCCUGACGGCGUAAACACGUCUAUCAGUUCGCCAGAUCAGUUUCCUAAACUGUAUCAGACAAGAGAAGUCAAGAACUUACUCUCCAAUUUUAUUGUUGCAAUAGUGUUUAUAACACUUUGUCACACUAAAGAAAGACAGAAUGAUUGAACUCAUUAAUUGACUUCUAUUUGUGCUUUUAGCCUUUCUGCUAUUCCUGUUUUAAUUUUAACUUUUCACUACAAGAUAAAUGAAACUUGCACGCCUAAACGAACAAUUUUGUUUUUUAGGAAUUCACUGUAGCUGCAUUUCACCAAGAAUGUAGUCCUGUAUGUUCAACAUCAACCAUAUGUAGUUGAUGACCGUCCUUUCACUUCUAUUCUAAAUGGUAUUAGAGUAGAGCUAGAAAAUCAGCACCUUUAAUUGAAUUGUGCGUGGAUGAGGCUGGUUCUAAAUCACCCAUUCAGUACUCGAUAUCGGUAAUAUACAGUUUCUCUUCAAUUAAUUGCCAGGAACUAAAUUGGGUAGUCUUGUAGUGCGUUGUUCGUUCUAUGAAGACUUUAGAGUAUCAUGACGUUCGUGUUGUUUAGAUUUCAUCUAAACGAACAAACUAAAAUGUCUGAUAAUGGACCCAAAAUCAGCGGCACCCGCAUUACGUUUGGUGGACCUCAGAUUCAACUGGCAGUAACCAGAAUGAGAACGCAGUGGGGCGAUCAAAACAACGUCGGCCCCAAGGUUUACCCAAUAUGCGUCUGUCACCGUCAACAUGGCAAGGAAGACCUUAAUCCUCGAGGACAAGGCGUUCCAAUAACACCUAGUCCAGAGACCAAAUUGGCUAACGAAGAGCUACCAGACGAAUUCGUGGUGGUGACGGUAAAAUGAAAGAUCCAGUCCAAGAUGGUAUUUACUACCUAGGAACUGGGCCAGAAGCUGGACCGGUGCUAACAAAGACGGCACAUAUGGGUUGCAACUGAGGCUUGAAUACACCAAAAGAUACUUGGCACCCAAUCCUGCUAACAAUGCUGCAAUCGUGCUACAACUUCCAAGGAACAACUGCCAAAAGGCUUCACGCAGAAGGGAGCAGAGGCGGCAGUCAAGCCUCUCGUUCCUCAUCACGUAGUCGCAACAGUUUAAGAAAUUCAACUCAGGCAGCAGUAGGGAUUCCUGCUGAAUGUGGCAAUGGCGGUGAUGCUGCUCUUGCUUGCUGCUGCUUGACAGAUUGAACCAGCUUGAGAGCAAAAUGUCUGGUAAAGGCCAACAACAACAAGGCCAAACUGUCUAAGAAUGUGCUGAGGCUUAACUCGGCAAACUGCCACUAAAGCAACAAUGUACAUUCGGCAGACGUGGUCCAGAACAAACCAAGGAAAUUUGGGGCCAGGAACUAAUCAGACAAGGAACUGAUUACAAACAUGGCCGCAAAUUGCACUUGCCCCAGCGCUUCAGCGUUUCGGAGUCGCGCAUUGGCUGGAAGUCACACCUCGGGAACGUGGUUGACCUACACAGGUGCCAUCAAAUUGGAUAAAGAUCCAAAUUCAGAUAGUCAUUGCUGAAUAAGCAUAUUGACGCAUACAAAACAUUCCCACCAACAGAGCCUAAAAAGGACAAAAGAAGAAGGCUGAUGAAACAAGCCUUUCAAGAGACAGAAGAAACAGCAAACUGUGACUCUUCCUGCUGCAGAUUUGGAUGAUUUCCAAACAAUUGCAACAAUCCAUGAGCAGUGCUGACUCAUCAGGCCUAAACUCAUGCAGACCACAAGGCAGAUGGGCUAUAAUUGCUUUUCCGUUUACGAUAUAUAUCUUUGUGCAGAAUGAAUCCUAACCAUAGCACAGUAGAUGUAGUUAUUUUAAUCUCCAGCAAUUCUUAUGUUAACAUUAGGGAGGACUUGAAAGAGCCACCACAUCGCGGAGUACGAUCGAGUGUACAGUGAACAAUGCUAGGAGAGCUGCCUAUAUGGAAGAGCCCUAAUGUAAAAUUAAUUUUAGUAGUGCUAUCCCCAUGUGAUUUUAAUAGCUUCUUAGGAGAAUGACAAAAAAAAA
>cluster1136.fasta:4
UAGCUGUGCUGGUUUUUGAAAUUCAGCGCGUUCCAAGGUGGUUUGUAAAGUUGUAAAAUAGGCUCUUUGAAUCCAAAUUAGAGCAUGGUAACUGUUUAGCUCAGGAGUUGGUGUAGGAAAUAAAUACAACCACAAAAUUAUGUAACAACAGAUUCAUCACAUCAAUUGCACAAUCGUUGAGGAUUAUAGUCUUCGCGAUCAACGAACUGCCAAAUAUGGUAGGUGCUGCAACUUGCUGCACUAUUGAUGGCCUAAAUCCUGGCCAGGUUCAAUUGAGGAAACUAUAAGCCAAGUGGUAAUGCAAUACAUGAGAGCAUGAUGGUCACCUUUACUGCUUUGGAACGUGCCAGAAUAUGGCAAUUGACAUUUGCCCUAAGAGAUAGCUUCUAUCCUUCAACAAAGACCGUAGUACAUGAAUUUUGAGAUAACGACAUCAGAAUGUUUAUAUGUCUACUAAUGGAAAGAAAAAACAGUCACAUAUAAGAACAUAAACCCAACGGGGUAAAAAGCUCACGCUAAGAAGAUUCCAGUCAGAAGAAGCCAAAAAGAAGUUAAAAAAGUGAACCGCCAAAUGACUUGCCCGAAGAUCGUGCUAUAAAAGAAGGCAAGCUCAAACAGAGCGGCUGCUAGCUAAACCACAAUAUUUUAGAUGAUUUCAGAUAGAAUAACAAGAAGCAAUAAA
>cluster1132.fasta:4
UACUUGUUCUCAAACUAAUCAUAAUGAACUACGUGACAAAUUUUGUAAAAGGCCAUUUCCAAAAUUGUUCAGUACUCAACAUAUUCGAGACGGUCCAUUACCAUCAAUGUAUAGAGCUAAAAUCGCACAUGUUCGAGGCGCUACCAUGUACAGAUAUGGUAAGCACAAAUCGACCCAAGUAAUCUGAUGGUUUCUUAACUUUAGUCAUGCUCGUUUUGUCAUCUACGAACAUAAAACCAAAGGAACCGCAUGUUUGGUGCGUUACGGACAGAAAGCUGCAACAACCGCCAAUUACAACUCGUGGUUACGCACUAUACGCAAAACCAACUGGGACGGUACAAAACAAAGCCAAUCUUGCCACGAGGUCGACGAUUCGUGGUGGUGCAAAUGAAAGAUCUCAAGAUGAUUUCUUAGAUGCAAUCCCAGGCAAGACAAGGGACACACAAAGAACACAUCUGCUAUGAUUCAAAUUCCAAAACAUGCAAGGCUAGCAGAAAGCAGAGGAAACUUUUCGUUCACACUCAAUUGAAUCAACAGAGGUGAUUUUAAUGUCAUGAGUGAGCUUUCGGCUUGAAGAUGAACAUAGAGCUUUUAAGCAAAAAAACUUCACUAAGAGAU
>cluster1128.fasta:4
UCCAUCACGUAGUCGCAACAGUUUAGAAAUUCAACCAGGCGCAGUAGGAUUCCCUCAUGGCAAUGGCGGUGAUGUUGCUCUUGCUGCUGCUUGACAGAUUAAAGCUUGAGAGCAAAUCGUAGGCCAACAACAACAAGGCCAAACUGUAAGAAAUUGCUGCUGAGGCUUAAGAAGCCGAAAACGACUGCCAUAAAAUCCUAGACGUGGUCCAGAACAAACCCAAGGAAAUUUUGGGGACCAGGAACUAACAAAGGAACUGAUACAAACAUUGAUAAAUGCACAAUUGCCCAGCUCGCGUUUUCGGAAUGUGCUGGCAUGGAAGUCACCUGGAACGUGUGACCCAACAGGUGCCCAAUUGAUGACAAAGAUCCAAAUAAAGAUGUCAUUUUGCUGAAAAGCAUGACGCAUACAAAACCCACCAACAGAGCCUAAGACAAAAAGAAGGCUGAUGAAGCACAUAGAAAGAAGAAACAGCAAACUGUUUUUCCUUGCAGAUUUGAUGAUUCCAAACAAUAAUCCGCAGUGCUGACUAACAGGCCUAAACACAAAAGGCAGAUGAUAUAUAAACGUUCUCGUAUUGUGGAAUACGUAACUUAUAAGUAUAUCUCAAUUUAGUGUAUUAGGGAGCUAAAGAGCCACCACUAGGCUCGAGUACGAUUAGUGUACAGUGAACUGCUAGGAGAGCUGCCUAGGAAGAGCCCUAAUGUAAAAUUAAUUUUAGUAUGCUAUCCCAUGUGAUUUUAAUGCUUAGAUAAAAU
>cluster1127.fasta:4
UCCCUCGGGCCGCCGCUGACGCGCCGCUGAGCGUCUGCUAACACGCGUUCUCCUUAGCGCCGUUGUUCUACAACAUCGCAUGAGUGUGAAAGAUCGGGACGAGGUGUGCUGAGUGGAAUGGUCAUACAGAAUAACAUUAGCCCUCGGUGGAAAGCUCGCAGGCCAGGCGGUACCAACACAGUAACGUGUAUAUUUAUGAACAUACCAAAAAAUUUCCAAAAGAAGCUCAAGAGUACAUAAAGAUUACAUGAAUCAUCAAGAAUAAGAACACAGAAGAUAAUUUAUGACAGCUGCAACAACACAUCUGAAUUCAAACUACCAGUCUUUUGGUAAUAGAGCAGAGCUGGUGCUACAUUGAACUGAGUGUGUGACCCAUAUUUCAGGAGUAGAAAUGAAAUGUAACAAAGGCAUUCCUGGAUUUACACCGAUCAAACUGGCUUUCUUCAUCCACACAACACGGCAUGAAAAGCUCUGAGAACUGAGCUCUCAUAUUUUGCCGUAUUAUUGGAGGCUUGUAAACAUGUUAGGUUGUUAAAUAAAAAUGCAUUAAAUAAAAAACAGC
>cluster111.fasta:4
UAACUAUCCGAACUACCCAAUUUGCAAAUCCUCACUGCCAACAGCAACAUCGACUACACAGCAAUUCCUUAUAUAUUACUUGCAGAAUCCUAAUACUACACAAUAAUUACAAUCAAACUUCUGGCACAUAAGGCUUAAAGACACCACACCACCCGAAUCGAGUCAAACAGUAGACUGCUAUAGGGCCUCUAAUGAAAUAAUAUAUCCCCAUGUUUAAUAGCUUAAAUAAGC
>cluster1110.fasta:4
AAGCUUGCGAAAAGCAUAGCAUACAAUCCAACAGAGCCUAAAAGAAAAGAAGAAGGCUGAUGAAACUACCAGACAGAAGAAACAGCAAACUGUGACUUUUUCCUGCUGCAGAUUUGGAUGAUUUCUCCAAACAAUUGCAAAUCCAUGAGCAGUGCUGACUAAGGCCUAAUGACAGGCAGAUGUAUAUAAACGUUUCGCUUUCCGUUACGAUAUAGUCUACUCUUGUGCAGAAAUCUUCGUAACUAGCACAAGUAGAUGUAGUUAACUUUAAUCUCACAUAGCAAUCUUUAUAGUGUGUAACUUAGGAUUGAAACCACAUUUUGCCGGAGUACGAUCGAGUGUAGUGAACAAUGAGAGCUGCCUAUGGAAGAGCCCUAAUGUGUAAAAUUAAUUUAGUAGUGCUAUCCCAGUGAUUUUAAUAGCUUUUAGGAGAAUGACAAAAU
>cluster1109.fasta:4
ACUGAUUACAAACAUUGGCCGCAAAUUGCACUUUGCCCCUCAGCGUUCGGAAUGUCGCGCAUUGGCUGGAAGUCACGGAACGUGGUUGACCUACACGGCCAUCAAAUUGGAUGACAAAGAUCCAAAUUUAAAGAUCAGUCAUUUUGCUGAAUAAGCAUUGACGCAUACAAAUCCCAACAGAGCCUAAAAGAAAAGAAGAAGGCUGAUGAAACUCGCUCGCAGAGACAGAAGAAACAGCAAACUGUGACUUUUUCCUGCUAUUGAUGAUUUCCAAACAAUGCAACAAUCCAUGAGCAGUGCUGACUCAACUAGGCCUAACACACAAGGCAGAUGGGCUAUAUAAACGUUUCGCUUCUCCGUUACGAUAUGUUACUUGUGCAGAAUGAAUCUCGUAACAUAGCACAAGUAGAUGUAGUUAACUUUAAUCCAAGCAAUUUUAAUCAGUGUAGGGAGGACUUGAAAGAGCCACUUCGAGGCCACGGAGUACGAUCGAGUGUACAGUGAACAAUGCUAGGGAGAGCUGCCUAUGGAAGAGCCCUAAUGUGUAAAAUUAAUUUAGUAGUGCUAUCCCCAUGUGAUUUAAUAGCUUAGAAAAAAAAC
>cluster1103.fasta:4
GUGCAGUUACUGGAAUGGAACGCGGGCGCCAGCCGGCCCCAGGCGUCGCUCCUCUGGAGUAUCCCGAGACAGCAGGACUUGGAGAGGAUCUGUGGCUCAAGGACUGCCAACAAAGGCCAAGGACUGGCCAGCCUAUAUCCCGCAUCAAAUGUGCAUCUGGAAGGCACGCGUCUCUGGUUCUGGCCAAAGGCCUGAGGCCAAUGCCACAAUUGGGCCACCAUGUGCCCCACGGCUGGCAACAACGCUGUGCUCCGCUGAUUGGUGCAUGUACUCAAAUUGUAAAAUUUCUUUCAGUAAAGC
>cluster109.fasta:4
ACUAAACAAUUGCAACAAUCCAUGGCAGUGCUGACUCAACUCAGGCCUAAACUCAUGCAGACAAAGGCAGAUGGGCUAUAAACGUUCGCUCUUCCGUUUACGAUAUAUAGUCUACUUGUGCAGAAUGAAUUCUCGUAAAAGAGAUGUAGUUAUUAAUCACAUAGCAAUCUUUAAUCAGUGUGUAACAUGAGGACUUGAAAGAGCCACAUUUCAGGCCACGCGGAGUACGAUCGAGUGUACAGUGAACAAUGCUAGGGAGAGCUCCUAUAUGGAAGAGCCCUAAUGUGUAAAAUUAAUUUUAGUAGUGCUAUCCCAUGUGAUUUUAAUAGCUUGGAGAAUGACA
>cluster1090.fasta:4
AGAACAUCAACAGGACUGAUACAAAAUUGGCGCAAUGACAUUUGCCAGCUAGCUUUGGAAUGGAUUGUGAGCACCUCAUGGAACGGUUGACCCUACACGGUGCAAAUAAUGGUGUACAAAGAUAAAUACAAAGAUCAAGCUUAUUUGCUGAUAAGAUAUGGCAACAAACAUUCCCAAGAGCCUAAAAAAAGAAGAAGGCUGAUGAAACUCAACUUGCAGAGACAGAAGAAACAGCAUGUGACUUUUUCAGAUUUGGAUGAUUCCAAACAAUUACAAUCCGAGCAGUGCUGACUCAACUCGGCUAAACUCAUGCAGACCAAAGGCAGAUGGGCUAUAUAAACGUUUCCUUUUCCGUUUACGAUAUAGUUGCAGAAUGAAUUCUCGUAACUACAUAGCACAGUAGAUGUGUUAACUUAAUCUAGCAAUUUUAAUCAGUGUGUAACAUUAGGGAGGAUUGAAAGAGCCACUUUUUAGGCCCGCGUAGAUCGAGUGUACAGUGAACAAUAGGAGGCCCUAUAUGGAAGAGCCCAGUGUAAAAUUAAUUUGUAGUGCUAUCCCCAUGUGAUUAAUAGCUUUAGGAGAGAAUGACAGC
>cluster108.fasta:4
UCCCCUCUCGCUCAAGCCACCUAGCUUGCAUCUGAGACACCAUUGGCCUUGGCAUCACAAGUCUCGGAGGGAGGUGACAACACUCGAGCAAGAAGAGGCUGAGACUGACAGAAGACUCACGGCAACUGCAGAUGUAAUGCUUGAGACUUGACCGGAAGCUGUGAACUCGGGCCUUUGGGGCCUUUUUUUUGUAUUUAAAAAAU
>cluster1087.fasta:4
AACCUUCCCAGUAACAAACCACCACUUCUUGUAGAUCUGUUCUCUAACGAACUAAAUGGUGCUGCACUCGCUGCAUGCUUGCACUCAGUAUAAUUAAUUAAUUACUGUGAGACACAGUUCGUUAAUCUUCAGCUCUACGUCGUGUUGCAAUUAGACAUGGUUCUCGGUGACCGAAAAGUGGAGCUGUCUUUCAGAAACACACUCUUCGUUGCUGUUUACGUUGACGUGUAUGUUUGACUCUGGGAGGUUAUCAGAGACUCUAAAUGGACUUUGGUUGUAGAAGGAAAGGUUUCCUCUGAACAGCUUUGUUCAAAUGGAUGCUGCUGACUCAUGUUUUGUUGGCUGGUAACACACAGCGUUAGGUGAGACACUUGUUCUGCCCAUUGGCGAAAUACAUGGCCAGUUCUUGAAGUAAGGAGCUGGCAUAGUUGGCAUUAAGUAUUGACUCAGGACAGAUUUUAUGAGAUUAAAUGGAACACUAAACAUAAGUGGACCCUGAAUAUGUGAGCUUAACGACAUACAUCCAUGGAUAACAACUUGUGCCUGAGGCACUUAGUCUAGAUAGACUCUGUAACUCAUCAUUCGACGAAAUGACUUUAUUGACAUGUGUUGCCGUGAACAGACAUGAAAUUUGGUCACGAUCUAAAUGAUUAGCCUUAUAAAUUGGAAAAUAACCUUAAUGAUGUCAAUUUUUUCCCUAAAUUCAUAAGACUUUAACAGGGAAAGAAAACUAUGCUCAUGAAUCCGCAUGUUGUACCAGAAGCAACAAAUGGCUUCACUCAUUAAGGACUUGUAAACAUGCAGAGCAUUGUACCCCGAAUUUGUGGAUGAAUGUAGUGCACUACCUGAUUCCAUGCUUGUUAAUCUAUUGCCUACAUGACAUUUAGAGUAGGCCUGAGCAGUUUGCUGGACCAAAAAUCGCGAACUUUCAAGGGUGCAAGGUGAAUCAGUGAAACUCAGCACAGAGCAGAAGAAACAGCAAACUGUGACUUCCUGCUGCAGAUUUGGAUGAUUUCUCCAAACAAUAACAAUCCAUGAGCAGUGCUGACUACCAGGCCUAAAACAUGCAGACAAAAGGCAGAUGGGCUAUAUAAACGUUUCGCUUUUCCUUACGAUAUAGUAUCUGUGCAGAAUGAAUUCUCUAACAGCAAGUAGAUGUAGUAAUUAAGCAAUCUAAUCGUGUGUAACGAGGACUUGAAAGAGCCACCAUCCGCGAGUACGAUUAGUGUCAGUGAACAAUCUGAGAGCUGCCUAUAUGGAAGAGCCCUAAUGUGUAAAAUUAAUUUAGUAGUGCUAUCCCUGAUUUUAAUAGCUUUAGGAGAAUGACA
>cluster1071.fasta:4
AAAACUUUUCGAAACGAAUUCCUCACCUAUUAACAAUGUCUUGCUUGCAUUCAAAUGCUUUCUUGUCUGCGGUAAAACAGUUAUCAGUAGUGCCAGAUCAGUUCCUAAACUGUAAAGACAGAUCAAGAACUUUACUCCAAUUUUUUAUUGUGCGGCAAUAGUGUAAUGACACUCAAAGAAAGACAGAAUGAUUGAACUUUCAUUAAUUGAUUCUAUUUGUGCUUUUGCUUUGUUAUUCCUUGUUAUUGUUUUGUCCACUUGAACUGCAAGAUCAUAAUGAAACUUGUCACGCCUAAACGAACGAUUGUUUUUUGAAUAUCACUAGCUGCAUUUACCAAGAAUGUAGUCAGUAUGACUACUACAUAUGUAGUUGAUGUGUUCUACUUCUUUUAAUAUUAGAGUAGGAGCUAGAAAAUCAGCACCUUAAUUGAAUUGUGCGUGGAUGAGGCUGGUUCUAAUCACCCAUAAGUACUCGAUAUGGUAUUAUACAGUUUUUUCAAAUUGCCAGGACCAAAUUGGGUGUUUGUAGUGCUUUAUGAAGACUUAGAGUAUCAUGACGUCGUGUUGUUUUAGAUUUCAUUAAACGAACAAAAAUUUGAUAAUGGACCCAACAGCGAAUGCACCCCGCAUUACGUUUGGUGGACCAGAUUCAUGCAGUAACAGAAUAGAGAACGAGUGGCGCGAUAAAACAACGUCGCCCCAAGGUUUACCCAAUAAUUGCGUCUUGUGCUCUCUGGCAAGGAAGACCUUAAAUCCGAGGACAAGGCGUUCCAAUUACAAUAGCAGUCCAGAUGACAAAUUGGCUACUACCGAAGAGCUACAGACGAAUUCGUGGUGGUGACGGUAAAUGAAAGAUCAGUCCAAGAUGGUAUUAUACCAAGGAACUGGGCAGAAGCUGGAUCCCAGUAGAGGCAUCAUUGGGUUGAAGGAGCCUUGAAUACAAAUUGGCACCCGCAAUCCUGCUAACAAUGUGCAAUGCUAAUUCCUCGGAACAACAUUGCCAAAAGGCUUCUACGCAGAAGGAAGAGGCGGCAGUGCCCCGUUCCUCAUCGUCGCAACAGUUUAAGAAAUUCAACCAGGCGCAGUAGGCCAAUGGCUGCAAUGGCGGUGAUGCUGCUUUGCUUUGCUGCUGUGACAGAUUGAACCGUAGAGCAAAAUGUGGUAAAGGCCAACAACAAGGCCAAACUGUCACUAAGAAUUGUGGUAGAAGCCGCAAAACGUACUGCCAAAAGCAAUGUACAAGCUGAGAGGGUCCAGAACAAACCGAAAUUUGGGACCGGAACUAAUCAGACAAGGAACUGAUUACAAACAUGUUGCACCAGCGUUUCGGAAUGUCGCAUUGGCAUGAAGUCUUCGGACGUGACCUACACGGUGCCAUCAAAUUGGAUGACAAAGAUCCAAAUUCAAAGAUCAAGUUUUGUGUAAGCAAUGACGCAUACAAUCCACCAGCCAAAAGGACAAAAGGCUGAUGAAUCAAGCCUUCAAGAGACAGAAGAAACAGCAAACUGUUUUUCCUGUGCAGAUUUGGAUGAUUUCCAAACAAUUCAUCCAUGAAGUGCUGACACAGGCCUAAACUCAUGCAGACAAAGGCAGAUGGGCUAUAAACGUUUCUUCUUUCAUAGUCUACUCUGUGCAGAAUGAAUUCUCUGAUUACAUGCACGUAGAUGUAGUUAUUUUAAUCACAUAGCAUUUCAGUGUGUAAUAGGGAGGACUGAAAGAGCCACAUUUUCAGGCCACAGUACGAUCGAGUAGAUGUGAGAGCCCUAUAUGGAAGAGCCCUAAUGUGUAAAAUUAAUUUUAGUAGUGUAUCCCCUGUUAAUAGCUUCUGGAAAAAU
>cluster1068.fasta:4
AUCCCAGAAACAACCAUUCACUGAACACAGAUGUUCACUAAAUAACAACUAAAUGUUGAUAAUGACCCAAAUAUGAAUGUCUCAUACGUGGUACACAUAUUGCAGAACCAGAAUAGAGAACCAGUGGGCGCGAUUAAAACAACGUCGCCCCAGUUUACCCAAUAAUUUUGGUUUCAUAACAUGCAAGGAAGACCAAUUCCCGAGGCCAACUGCGCCAGAUGAAAUAUACGAAGAGCUACCAGACGAAUUCUGGUGGUGACGGUAAAAUGAAAGAUCCAGUCCAAGAUGGUAUUUCACCAAGGAACUGGGCCAGAAGCUGACCCUAUGGUGCUAACAAUAUGAGGGAAAAAACAAAGAUUUUUCACCUUACAUGUGCUUGCUACAUCCAAGGAACAAAAGGCUGAGAGGGGCGAGCCCCUCACGAGUCGCAACAGUUUAAGAAUACGCAAGGUAGGGGAUCCGUGAAUGGCUGGCAAUGGCGGUGAUGCUUGCUUGCUGCUGUGACAGAUUGAACCAGCUUGAGAGAAUGGUAAAGGCCAACAACAACCUGUUUAAGACUGCUGCUGAGGCUUUAGAAGCCGCGUCUAACGGUUUGCAGAGUGGUCCAGAACAAACCAAUGCCAGGAACACAGACAAGGAACUGAUAAACAUUGGCCGCAAAUAAUCCCAGCGCUCAGCUUGAAUGUCGCGCAUUGGCGGAAGUCAGUGACCUACACAGUGCCAUAUGGAUGAUAAUUCAAAGAUGUCAUUAUGAGAGCACAAAAACCCCAACAGAGCCUGCAAAAGGUAACACAAGAGACAGAAACAGCAAACUGGACUCUUCUGCAGAUUUGAUGAUCCAAAUGCAACCUGGCAGUGCUGACAUCAGGCCUAAACUGCGACAAGGCAGAUGGGCUAUAAACGUUUUCGCUCCUACAUACAUGUCAAAGAUAGCUCAUGUAUCUUUUCAGCAAUCAAGGUGUGUAACUUGAGAGGACUUGAACACCUUCAGGCCACGCAGUACGUAGUGUACAGUGAACUAGGAGAGCUGCCUUAUGGAAGAGCCUAAUGGUAAAAUUAAUUGUUUAUCCCCAUAUUUUUAAGUAGAACAAAAAAA
>cluster1060.fasta:4
AGCAUUGACGCAUACAAAAACACCCACCAACAGAGCCUAAAAAGGACAAAAAGAAGAAGGCUGAUGAAACUCAACCCGCAGAGACAGAAGAAACAGCAAACUGUGACUUUUCCUGCUGCAGAUUUGGAUGAUUUCCAAACAAUUGCAACAAUCCAUGAGCAGUUGACUCAACCAGGCCUAAAUCAUGCAGACACGCAGAUGGGCUAUAUAAUUCUUUCCGUUUACGAUAUUCUUGUGCAGAAUGAAUCCGUAACAUAGCACAAGUAGAUGUGUUAUUAAUCACAUAGCAAUCUUUAAUCAGUGUGUAAUUAGGGGACUUGAAAGAGCCACUUCGAGGCCACGAGUACGAUGAGUGUACUGAACAAUGCUAGGGAGAGCUGCCUAUGGAAGAGCCCUAAUGUGUAAAUAUUUAGUAGUGCUAUCCCCAUGUGAUUUUAAUAGCUUCUUAGGAGAAUGACAG
>cluster105.fasta:4
ACCUGUAGAUCUGUUCUAAACGAACAAAAAUGUCUGAUAUGACCCAAAUCAGCGAAUGCACCCAUUUGUGCCCAGAUAGAACCAGAAUAGAGACAGUGGGCGCGAUCAAACAACGGCCCAAGGUUUACCCAAUAAUACUGCGUUGGUCUUCAUUAAUGGCAAGGAAGACCUACCGGAGGCGUUCAAUUAACACCAAUAAGCCAGAUGACAAAUUGGCUACUAACAGUCGUGGUGGUGACGGAAAUGAAAGAUCAGAUGGUAUUCUACUACCUGAACUGGGCCAGAAGCUGGACCUUGGUGCUAAAAGACGGCAUCAUAUGUUGCAACUGAGGGAGCCUGAAUACACCAAUCUGCACCCGCAAUCCUGUAACAAUGCUGAAUCGUGCACUUCUCAGGAACAACUCAAAGGCUUCAGAAGGGAGCAGAGGCGGCAGUCAAGCCUUCUCUCUCAUAGUCGCAACAGUUUAAGAAUUCCAACCGGCAGCAGUAGGGAACUUUCUGCUAUUGGCAAUGGCGGUGAUGCUGCUUGUUUGCUGUGCUUGACAGAUUGAACCAGCUUGAAGCAAAUGUCUGGUAAAGGCCAACAACAACAAGGCCAAACUGUAAAUUGCUGCUGAGGCUUUAAGAAGCCAUGGCAAAACGUACUGCCACUAAAGCAUACAAUGUAACACAGUUCGGCAGACGUGGUCCAGAACAAACCCAAGGAAAUUGGGACCAGGAACUAAUCAGACAAGGAACUGAUUCAAACAUUGGCCGCAAAUUGCAUUGCCCCGCGCUCUUCGAAUGCGCAUGGCUGGAACACCUUGAUGGUUGACCUACACAGGUGCCAUCAAUUGGAUGACAAAGAUCCAAUCUAUUAAUGCUGACGCAUACAAAACUCCACCAACAGAGCCUAAAAAAAAAAGAAGGUGAAACUCAGACAGAAGAAACAGCAAACUGUGACUUUUUUCCAGAUUGAUGAUUUUCUCCAAACAAUAACAAUCCAUGAGGGUGCUGACUCAACUCGGCCUAAACUCAUGCAGACCAAAGGCAGAUGGGCUAUAUAAAUGCUUUCCGUUUACGAUUUUUGAGAAUGAAUCUCGUAACCAGCACAAGUAGAUGUAGUUAACUUAAUCUAGCAAUUAAUCAGUGUUAUGAGGACUUGAAAGAGCCCCUUGAGGCCACGCGGAGUACGAUCGAGUGCAGUGAACAAUGCGGAGCUGCCUAUAUGGAAGAGCCCUAAUGUGUAAAAUUAAUUUUAGUGUAUCCCAUGAUUUUAUUUAGGAGAAUGACAAU
>cluster1047.fasta:4
AUUCCCGGAUCUAGUCGUCGAUUGGCCAAGCAUCUAUUUCCCAGAUCAAUGAACAAUCGGGGGAGCGCCGGACCACGUCUGGUGGGAGAGCUUACCAGCAGCCAAUCACGCCCUGCGUCGCCCUGGUAUAAAAGAAACAAGAUUUGAAGGCAGAAGUGCCUAGUGACCAUCAGACAUAGGAUACAUCAAUCCAUGGCAAUCGUAACUGAUGACAUCCGAACAUCCUUUGAGAGAAGUCCACCAAGUUAAAACCACAGGAGCCUGUGGCAGGGGCUGCUCGGUGUGACAUGAACUACAUUGUAACAACGAGCACUCUAGAAUGACUGCAAUGCCUUCUGACGGCCGGUCAGAGCAAUGUCAAUGCCAAUCUCAGGAUGGCUGCAAGACCAUUGUUGCUACUGAGCACAAUUUGAGUUUUGAUCUUUCCCUCAACUAAAAAUAAGAGCUACUAGCUAAAACGAAACGCUCAACACCACCUCAGCACUCCAGCUAAGCAGUAAUUCCUCCGAGAAGUCUUUGAACACCCAGUAUGUCUUUGACAAUCGUAAGGCACGGUGUGUAGUAAAUGGGGUGGAGCCAAGUAAAACUCUUGGA
>cluster1046.fasta:4
UCCGGCAGCAGUAGGGGAACUUCCUAAUGGCUGGCAAUGGCGGUGAUGCUGCUUUUGCUUGCUUGACAGAUUGAACCAGUGAGAGCAAAAUGUCUGGUAAGGCCAACAACAACAAGGCCAAACUGUCUAAAAUUUGAGGCUUAAGAAGCUGCAAAGCCACUAAAGCAACAAUGUAACACAAGCUUCGGCAGACGUGGUCCAGAACAAACCAGGAAAUUUGGGGACCAGGAACUAAUCAGACAAGGAACUGAUUCAAACAUUGGCCGCAAAUUGCCAAUUUGCCCGCUCAGCGUUCGGAAUGUCGCGCAUUGGCUGAAGUCACACCUCGGAACGUGGUGACCUACACAGGUGCCAUCAAAUUGGAUGACAAAGAUCCAAAUUCAAAGAUAAGUCAUUUGCUGAAUAGCUAUUGACGCAUACAAAACAUUCCCAACAGAGCCUAAGGACAAAAAGAAGAAGGCUGAUGAAACUCAAGCCCUCGCAGAGACAGAAGAAACAGCAAUGUGACUUUCCUGCUGCAGAUUUGGAUGAUUUCCAAACAAUUGUCCGAGCAGUGCUGACUCAACUCAGGCCUAAACUCAUGCAGACCUAAGGCAGAUGGGCUAUAAACGUUUCGCUUUCCGUUUACGAUAUAGUCUACUUGUGCAGAAAUCUCGUAACUACAUGCACAAGUAGAUGUAGUUAACUUAAUCUCCAUAGCAAUUUUAAUCAGUGUGUGGAGGACUUGAAAGAGCCACUACCGAGGCCACGCGGAGUACGAUCAGUGUACAGUGAACAAUGCGGAGCUGCCUAUGGAAGAGCCCUAAUGUGUAAAUAUUAGUAGUGCUAUCCCAUGUGAUUUUAAUAGCUUAGGAGAAUGACAA
>cluster1043.fasta:4
ACAUGAGUCUUGUAGAAAGAAAAUGCUAAGAAGCCCAAGUUAUUGGGAGCUCUCAGGACUAUACAUGUUGGAACCUGGGGAGAACAGCUAAAGACAGCUGAUGGUAUAACCUUCGUUUGUUAAUUACUAAUAGUGUCAAUAAAAGUGCUCAUGUGAAAAAA
>cluster1030.fasta:4
GGAUGGGCCAGGACAGACAAGGAACUGAUCGGCAAAUUCCCAGCGUUCAGCGUUCGGAAUGUCGCGCAUUGGCAUGGAAGUCUCGAACGUGUUGACCUACACAGGUGCCAUCAAAUUGGAUGACAAAGCAAUUCAUGGUAAAAGAUUGACGCAUACAAAACAUUCCCACAACAGAGCCUAAAAGAAAAGAAGAAGGCUGAUGAAACUCAAGCCUCAGAGACAGAAGAAACAGCAAACUGUGACUUUUCUUCCUGCUGCAGAUUUGGAUGAUUUCCAAACAAUACAAUCCAUGAGCAGUGCUGACUCAGGCCUAAAUCAUGCAGACCAUGAGUAUAAACUUUCCGUAAUAUAUAGUCUACUUGGCAGAAUGAAUCUCGUAACUACAUAGCACAAGUAGAUGUAGUAUUAAUCUUCAGCAAUCUUUAAGUGUAACUGGGACUUGAAAGAGCCAUUUAGGCGUGGUGAUGCUAGAGCCUAUUGAAGCAUUAAAUUUUUAGAGCUACCCUGUAUAUUUUAACAAA
>cluster1020.fasta:4
GCCGCCAAGCAGUGCAGCUGCACGGUCAGCCUCUCGCCCUCGGCAGUGAUUAACAGGAUGGGAAUGGGGUUCGCUGCAAUUCUGGCAAUACAAAUGAAUCCUGUCAAGAGACACACUUCGAGGCUCAAGGGCCCCAGCCGCAUUGGGGAGUGGGAACCACAUUGGUGAGCAGACUGACGCUCAAUUGAGGCCACCGCAAAGAAAGCAGUGUUCCUGUGCAUUGGUGACGAGUGCUAUUCGGCGUACGAUUGCUGAGUACUACAGCACUUGAAAGGGAGAAAGCCAAUCAACGAGAGAAGUAGGCUAGGAAGCGAAGAAGUGAAAAAUUACUACUUAAACCGGAUGACCCACAAACUUAUUCCUAAA
>cluster1019.fasta:4
AUACACAAUUUGCCAGCGUUCACGUUCGGAAUGUCGCGCUGGAAGUCUCGGGACGUGGGACCUACACAGGCAAAUUGGAUGACAAAGAUCCAAUAGAUCGUCAUUGCUGAUAAGUGACGCAAUUCCCAACAGAGCCAAAAAGGACAAAAGAGGAUGAAUCACGAAGACAGAAGAAACAGCAAACUGUGACUUUCCUGCUGCAGAUUUGGAUGAUUCCAAACAUGCCAUGAGCAGUGCUGACUCAACUCAGGCCUAAAUCAUCAGACCACAAGGCAGAUGGGCUAUAUAAACGUUUUCGCUUUUCCGUUAGAUUUCUACUCUGUGCAGAAUGAAUUCGUAACUACAGAGGUUAACUUAUUUAAUCAGUGUGUAGGUGAAAGAGCCACCACAUUGAGGCCACGCGGAGUACGAUAGGUCAGUGAACAAUGCUAGGGAGAGUCUAUAUGGAAGAGCCCAAUGUGUAAAUUAUUAGUAUUCCCCAUGUUAUAUUUAGGAGAAUGACAU
>cluster1006.fasta:4
AGAAGAAACAGCAAACUGUGAUUUCCUGCUGCAGAUUUGAUGAUUUCUCCAAACAAUACAAUACAGCGUGCUGAUCAACUCAGCUAAACAUGCAGACCAAGGCAGAUGGGCUAUAUAAGUUCGCUUUCUUUACGAUAUGUUACUUGUGCAGAAUGAAUCCGUAACUACUGCACAAGUAGAUGUAGUUAUUUAAUCUAGCAAUUUAUAGUGUGUAACAUGGGACUUGAAAGAGCCACCAUUUCUCGAGGCCACGCGGAGUACGAUGUACAGUGAACAAUGCAGGAGCUGCCUAUAGAAGAGCCCUAAUGUGUAAAAUUAAUUUAGUGCUAUCCCUGAUUUUAAUAGCUUUAGGAGAAUGACA
>cluster1003.fasta:4
GGUACUUCUUUUUCUUUUGUGUAUUUUCUAGUUACACUAGCCAUCUUAUGCGCUUGAUUGUGUGCGUACUGCUGCAAUAUUGUUAACGUGAGUCUUGUAAACCUUCUUUUACGUUUACUCGUGUAAAAAUUGAAUUCUAGAGUUCCUGAUUUCUGGUCUAAACGAACUAAAUAUUAUAUAGUUUUUGUUGGAACUUUAAUUUUUGCGAGAUUCCAACGGUACUAUUACCGUUGAAGAGCUUAAAAAGCUUUGAACAAUGGAACCAAUAGGUUUCCUAUUCCUUACAUGGAUGUCUCUACAAUUUGCCUAUGCCAACAGGAAUAGGUUUUUGUAUAUAAUUAAGUUAUUCUCUGGCUGUUAUGGCCAGUAACUUUUGUUUGUGCUUGCUGCUGUUUAAAUUGGAUCCGGUGGAAUUGCUAUCGCAAUGGCUUGUCUUGUAGGCUUGAGUGGCUCAGCUACUUCAUUGCUUUUUCAGACUGUUGCGCGUUCCAUGUGGUCAUCAAUCCAGAAACUAACUUCUCAACGUGCCACUCCAUGGCUAUUUGACAGACCGCUUGAAAGUGAACUCGUAAUCGGAGCUGUGAUCCUCGUGGACAUCUCGUAUUGCUGGACUCUAGGACGCUGUGACAUCAAGGACCUGCCAAAAUCACUGUUGCUACAUCACGAACGCUUCUACAAAUUGGGAGCUCGCAGCGUGUAGCAGGUGACUCAGGUUUUGCUAUACAGUCGCUACAGGAUUGGCAACUAUAAAUAAACACAGACCAUUCCAGUAGCAGUGACAAUAUUGCUUUUGCUGUACAGUAAGUGACAACAGAUGUUAUCUCGUUGACUCAGGUUACUAAGAUAUUACUAAUUAUUAUGAGGACUUUUAAAGUUUCCAUUUGGAAUCUUGAUUACAUCAAACCUCAUAAUUAAAAAUUUAAUAGUCUAACUGAGAAUAAAUAUAUAGAUGAAGAGCAACCAAUGGAGAUUGAUUAAACGAACAUGAAAAUUAUUCUGGCACUAUACACUCUACUUGUGAGUUUAUCACUACCAAGAGUGGUUAGAGGUACAACAGUACUUUAAAAGAACCUUGCUCUGGAUCAGGGCAAUUCCCAUUCUUAGCUGAUAACAAAUUUGCACUGACUAGCACUCAAUUUUUUGCUUGUCCUGACGGCGUAAACACGUCUAUCUACGUGCCAGAUCAGUUUCACCUAAACUGUCAUCAGACAAGAGGAAGUCAAGAACUUUCAUUUUUUAUUGUUGCGCAAUAGUGUUUAUAUUCUUCCACAAAGAAAGACAGAAUGAUAUUGAACUUUAAUUGACUUCUAUUUGUGCUUUUUCUCUGCUAUUCCUUGUUUAAUAUGCUUAUUAUCUUUGUUCACUUGAACUGCAAGAUCAUAAUGAAACUUGUCACGCCUAAACGAACAUGAAAUUUUUGUUCUUGAAUACAACUGUAGCUGCAUUCCAAGAAUGUAGUUACGUAUGUACUCAACAUCAACCAUAUGUAGUUGAUGACGUGUCCUAUCACUUCUAUUCUAAAUGGUAUUAGAGUAGGAGCUAGAAAAUCAGCACCUUUAAUUGAAUUGUGCGUGGAUGAGGCUGGUUCUAAAUCCCCAUUCAGUACAUCGAUAUGGUAAUUAUACAGUUUCCUGUUUACCUUUACAAUUAAUUGCCAGGAACCUAAAUGGUCUGUAGUGCGUUGUUCGUUAUGAAGACUUUAGAGUAUCAUGACGUUCGUGUUGUUAGAUUUCAUUAAACGAACAAACUAAAAUGUCUGAUAAUGGACCCAAAAUCAGCGAAAUGCACCCGCAUUACGUUUGGUGGACCUCAGAUUCAACUGGCAGUAACCAGAAUGACGGGGCGAUCAAAACAACCGGCCCCAAGGUUUACCCAAUAAUACUGCGUCUUGUUCACCGCUCAACAUGGCAAGGAAGACCUUAAAUUCCCUCGAGGACAAGGCGUUCCAAUUAACCCAAUAGCAGUCCAGAUGACCAAAUUGGCAUCAUACCAGACGAAUCGUGGUGGUGACGGUAAAAUGAAAGAUCAGUCCAAGAUGGUAUUUCACCGGAACUGGGCCAGAAGCUGGACUUCCCUAUGGUGCUAAAAGACGGCAUCAUGGUGCAACUGAGGAGCCUUGAAAUACACCAAAAGAUCAUUGGCACCCGCAACUGCUAACUGUUGCAAUCGUGCUAAUCAAGGAACCAUUGCCAAAGCUAGCAGAAGGGCAGAGGCGGCAGUCAAGCCUCCUGCACGUGUCGCAUUAAGAAAUUCAACUCCAGGCAGCAGUAGGGAUUCCUAAAUGGCUGGCAAUGGCGGUGAUGCUGCUUUGCUUGCUGCUGCUUGACAGAUUGAACCAGCUUGAGAAAAAUGUCUGGUAAAGGCCAACAACAACAAGGCCAAACUGUCACUAAGAACUGCUGCUGAGGCUUUAAGAAGCCUCGGCAAAACGUACUGCCACUAAGCAUACACAAGCUCGAGACGUGGUCCAGAACAAACCAAUUGGGGACCAGGAAUAAUCAGACAAGGAACUGAUUACAAACAUUGGCCGCUUGCACAAUUUGCCCAGCGCUUCAGCGUUUCGGAAUGUCGCCUGGCAUGGAAGUCACCGGAACGUGGUUGACCUACACAGGUGCCAUCAAAUUGGAUGACAAAGAUCCAAAUAAGAUCAAGUCAUUUGCUGAAUAAGCAUAUUGACGCAAAACCACCAACAGAGCCUAAAAAGGACAAAAAGAAGAAGGCUGAUGAAAACUCGCAGAGACAGAAGAAACAGCAAACUGUGACUUUUUCCUGCUGCAGAUUUGGAUGAUUUCUCCAAACAAUUGCAACAAUCCAUGAGCAGUGCUGACUCAACCAGGCCUAAACUCAUGCAGACAGCAGAUGGGCUAUAUAAACGUUUCGCUUUCCGUUUACGAUAUAGUCUACUCUUGUGCAGAAUGAAUCCGUAACAAGCACAAGUAGAUGUAGUUAACUUUAAUCUCAAGCAACUUUAAUCAGUUAACAUUAGGAGGACUUGAAAGAGCCACCAUUUCCGAGGCCACGCGGAGUACGAUCGAGUGUCAGUGAACAAUGUAGAGCUGCCUAUGGAAGAGCCCUAAUGUGUAAAAUUAAUUUUAGUAGUGCUAUCCCAUGUGAUUUUAGCUUUUGAGAAUGACAAAAAU
>cluster99.fasta:2
AAAUUGCACGUUUGCCCCAGCGCUUCAGCGUUUUAGAAAUGUCGCGCAUUGGCAUGGAAGUACCGAACGUGGUUGACCUACACAGGUGCCAUAAAUUGGAUGACAAAGAUCCAAAUUUUCAAAGAUCAAGUCAUUUUGCUGAAUAAGCAUAUUGACGCAUACAAAACAUUCCCACCAACAGAGCCUAAAGGACAAAAGAAGAAGGCUGAUGAAACUCAAGCCUUACCGCAGAGACAGAAGAAACAGCAAAACUGUGAUUCUCCUGCUGCAGAUUUGAUGAUUUCUCCAAAACAAUUGCUGCCAUGAGCAGUGCUGACUUCUAUCCGGGCCUAAACUCAUGCAGACUCAUAAGGCAGAUGGGCUAUAUAAACGUUUUCGCUCUCCGUCUUACGAUAUAGUCUACUCUGUGCAGAAUGAAUACUCGUAACUACAUAGCACAAGUAGAUGUAGUUAACUUAAUCACAGCAAUCUUUUAAUCAGUGUGUAACAUUAGGGAGGUUUGAAAGAGCCACACAUUUCAGUGGCUUCCGGAGUACGAUUGAGUGAUAGUGAACAAUGCUAGGGAGAGCUGCCUAUAUGGAAGAGCCUAAUGUGUAAAAUUAAUUUAGUAGUGCUAUCCCAUGUGAUUCUAAUAGCUUUCUAGGGGAAUGACAAAAAAAAGAAUAAAAAU
>cluster999.fasta:2
AUACCUUCCCAGGGUAACAAACCAUAACCAUAUUCGAUCUCUUGUAGAUCUGUUCUCUAAACGAACUAAAUAUUAUUAGUCUUUCUGUGUUUGGAACUUUAAUUUUUAGCCGUGGCAGAUUCCAACGGUACUAUUCCGCUGAAGAGCUUAAAAAAGCUUUUGAACAAUGGAACCAGUAUUAAUAGGUUUCCUAUUCCUCGGAUUUGUCUUUCUACAAUUUGCCUAUGCCAACAGGAAUAGGUCUUUGUAUAUAAUUAUAGUAUUAAUUUUCCUCUCUGGCUGUUAUGGCCAGUAACUCUUUAGCUUGUUUUUGUGCUUGCUGCUGUUUACAGAAUAAAUUGGAUCACCGGUGGAAUUGCUAUCGCAAUGGCUUGUCUUGUAGGCUUGAUGUGGCUCAGCUACUUCAUUGCUUCUUCAGACUGUUGCGCGUACGCGUUCCAUGUGGUCAUUCAAUCCAGAAACUAACAUUUCUCAACGUGCCACUCGGCACUAACAUUGACCAGACCGCUUCUAGAAAGUGAACUCGUAAUCGGAGCUGUUGAUCCUUCGUGGACAUCUCGUAUUGCUGCUGGACACCAUCUAGGACGCUGUGACACACCAAGGACCUGCCUAAGAAUCACUGUUGCUACAUCACGAACGCUUUCUUAUUACAAAUUGGGAGCUCGCAGCGUGUAGCAGGUGACUCAGGUUUUUGCUGCAUACAGUCGCUACAGGAUUGGCAACUAUAAAUUAAACACAGACCAUUCCAGUAGCAGUGACAAUAUUGCUCUGCUUGUACAGUAAGUGACAACAGAUGUUCAUCUCGUUGACUUUCAGGUUACUAUAGCAGAGAUAUUACUAAUUAUUAUGAGGACUUUUAAAGUUCCAUUUGGAAUCUUGACUUUCAUCAAAACCUCAUAAUUAAAAAUUUAUCUAAGUUCACUAACUGAGAAUAAAUAUUCUCACAUAAUUAGAUGAAGAGCAACCAAUGGAGAUUGAUUAAACGAACAUGAAAAAUUAUCUUUCUUUUCUUGGCACUGAUAACACUCGCUACUUGUGAGCUUUAUCACUACCAAGAGUGUGUUAGAGGUACAAGUACUUUAAAAGAACCUGCUUCUGGAACAACGAGGGCAAUUCACCAUUCAUCCUCUAGCUGAUAACAAAUUUGCACUGACUUGCUUUAGCACUCUAUCUGCUUUCUUUGCUUGUCCUGACGGCGUAAACACGUCUAUCCAGUUACGUGCCAGAUCAGUUUUCCUAAUGAUAGGGAUGAUAUUUUACUCCAAUUUUUCUUAUUGUCGUGCAAUAGUGUUUAUAACACUUUGCUCAUUAGAAAGACAGAAUGAUGAACUUUCAUUAAUUGACUUCUAUUUGUGCUUUUUAGCCUUUCUGCUAUUCCUUGUUUUAAUUAUGCUUAUUAUCUUUUGGUUCCACUUGAACUGCAAGAUCAUAAUGAAACUUGUCACGCCUAAACGAACAUGAAAUUUCUUGUUUCUAGGAAUAUCACAACUGUAGCUGCAUUUCACCAAGAAUGUAGUUUUCACAGGAUAUGUACUCAACAUCAACCAUAUGUAGUUGAUGACCUGUGUCCUAUAUUCACUUCUAUUCUAAAAUGGUAUAUUAGAGUAGGAGCUAGAAAUCAGCACCUUUUAAUUGAAUUGUGCGUGGAUGAGGCUGGUUCUAAAUCACCCAUUCAGUACAUGAUAUCGGUAAUUAUACAGUUUCCUGUUUACCUUUUACAAUUAAUUGCCAGGAACCUAAAUUUGGUAGUCUUGUAGUGCGUUGUUCGUUCUAUGAAGACUUUUUUUUAGAGUAUCAUGACGUUCGUGUUGUUUUAGAUUUCAUUCUAAAACGAACAAACUAAAAUGUCUGAUAAUGGACCCAAAAUCAGCGAAAUGCACCCCGCAUUACGUUUGGUGGACCCUCAGAUUCAACUGGCAGUAACCAGAAUGGAGAACGCAGUGGGGCGCGAUCAAAACAACGUCGGCCCCAAGGUUUACCCAAUAAUACUGCGUCUUAAUUCACCGCUCACUCUACAUGGCAAGGAAGACCUUAAAUUCCCUCGAGAGGACAAGGCGUUCCUGUUAACACCAAUAGCAGUCCAGAUGACCAAAUUGAAUACUACCGAAGAGCUACCAGACGAAUCGUGGUGGUGACGGUAAAAUGAAAGAUUCAGUCCAAGAUGGUAUUUCUACUACCUAGGAACUGGGCCAGAAGCUGGACUUCCCUAUGGUGCUAACCAAAGACGGCAUCAUUACUUGGGUUGCAACUGAGGGAGCCUUGAAAUACACCAAAAGAUCUUGGCACCCGCAAUCCUGCUAACAAUGCUGCAAUCGUGCUAUCCAAGGAACAACAUUGCCAAAAGGCUUACGCAGAAGGGAGCAGAGGCGGCAGUCAAGCCUCUUCUCGUUCCUCAUCACGUAGUCGCAUAGUUUGAAAUUCAACUCCAGGCAGCAGUAGGGGAACUUUCCUGCUAGAAUGGCUGGCAAUGGCGGUGAUGCUGCUCUUGCUUUUUGCUGCUGCUUGACAGAUUGAACCAGCUCAAGAGCAAAAUGUCUGGUAAAGGCCAACAACAACAAGGCCAAACUGUUUCACUAAGAAAUUGCUGCUGAGGCUCUAAGAAGCCAUGGCAAAACGUACUGCCACUAAAGCAUACAAUGUAACACAAGCUUCGAAGACGCUGGUCCAGAACAAACCCAAGGAAAUUUUGGGGAGACCAGGAACUAAUCAGACAAGGAACUGAUUACAAACAUUGGCCGCAAAUUGCACAAUUUGCCCAGCGCUUCCAGCGUUUUCAGAAUGUCGCGCUGGCAUGGAAGUCACACUCGGGAACGUGGUUGACCUACACAGGUGCCAUCAAAUUGGAUGACAAAGAUCCAAAUUUUAAAGAUCAAGUCAUUUUGCUGAAUAAGCAUUGACGCAUCACAAAACAUUCCUCCACCAACAGAGCCUAAAAAGGACAAAAGAAGAAGGCUGAUGAAACUCAAGCCUUUACCGCAGAGACAGAAGAAACAGCAAACUGUGACUCUUUCCUGCUGCAGAUUUGGAUGAUUUCCAAACAAUUUGCAACAAUCCAUGAGCAGUGCUGACAUCAACUCAGGCCUAAACUCAUGCAGACCACACAAGGCAGAUGGGCUAUAUAAACGUUUCGCUUCUUCCGUUUACGAUAUAUAGUCUACUUGUGCAGAAUGAAUUCUCGUAACUACAUAGCACAAGUAGAUGUAGUUAACUUUAAUCACACAUAGCAAUCUAAUCAGUGCGACAUUGGGGAGGACUUGAAAGAGCCACCACAUUUCACCGAGGCCACGCCGGAGUACGAUCGAGUGUCAGUGAACAAUGCUAGGAGAGCUGCCUCUAUAUGGAAGAGCCCUAAUGUGUAAAAUUAUUAAUUUUAGUAGUGCUAUCCCAUGUGAUUUUUAAUAGCUUCUUAGGAGAAUGACAAAAAUCCCCUACCCCACAUCCCACCAUCUCAUCUCAUAUCCAUACACAUCCCGCCCCCCCAACACCCAUCAAAC
>cluster996.fasta:2
CGCAUACAAACUCCCACCAACAGAGCCUAAAAAGGACAAAAGAAGAGAAGGCUGAUGAAACUCAAGCCUUACCGCAGAGACAGAAGAAACAGCAAACUGUGACUCUUCCUAUUGCUGCAGAUUUGGAUGAUUUUCCAAACUACAAUUGCAACAAUCCAUGAGCAGUGCUGACUCAACUCCAGGCCUAAACACAUGCAGACCACAAGGCAGAUGGGCUAUAUAAACGUUUUAUCUUUUCCGUUUACGAUAUAGUUCUACUCUGUGCAGAAUGAUUCGUAACUACAUAGCACAAGUAGAUGUAGUUAACUUAAUACAUAGAAUUUUAAUUAGUGUGUAUUAACAUCGAGGGAGGACUUGAAAGAGCCACCUUUCACCGAGGCCACGCGGAGUACGAUCGAGUGUACAGUGAAAAUGCUAGAGAGAGCUGCCUAUAUGAAGAGCCCUUAAUGUGUAAAAUUAAUUUAGAGUGCUAUCCCCAUGUGAUUUUAAUAGCUUUUUCUAGGAGAAUGACAAAAAAAGCUCCUCCCCUACCCCUACACAUCCCAUACCAUCUCAUAUCCUCAUAUCCUUACAUCCCUAUCCCUCCCACCAUCCCCUA
>cluster995.fasta:2
ACACCUCCCAGGUAACAAACCAACUACCAACUUUCGAUCGUAGAUCUGUUCUCUAAAACGAACAAACUAAAAUGUCUGAUAAAUGGACCCCAAAAUCAGCGAAAUGCACCCCGUAACGUUUUGGUGACCCUCAGAACCUCAACUGGCAGUAACCAGAAUGGAGAACGUAGUGGGGGCGCGAUCAAACAACAACGUCGGCCCCAAGGUUUACCCAAUAAUACUGCGUCUUGGUUCACCGCUCACUCAACAUGGCAAGGAAGACCUUAAAUUCCCUCGAGGACAAGGCGUUCCAAUUAACACCAAUAGCAGUCCAGAUGACCAAAUUGGCUACUACCGAAGAGCUACCAGACGAUUCGUGGUGGUGACGGUAAAAUGAAAAGAUCUCAGUCCAAGAUGGUAUUUCUACUACCUAGGAACUGGGCCAGAAGCUGGACCUAUGGUGCUAACAAAAGACGGCAUCAUAUGGUUGCAACUGAAGGAGCCUUGGAAUACACCAAAAGAUCACAUUGCACCCGCAAUCCUGCUAACAAUGCUGCAAUCGUGCUACAACUUCCAAGGAACAACUAUUGCCAAAAGGCUUAUGCAGAAGAGCAGAGGCGGCAGUCAAGCCUCUCGUUCCUCAUCACGUAGUCGCAACAGUUUUAAGAAAUUCAACCCAGGCAGCAGUAGGGAACUUCCUGCUAGAAUGGCUGGCAAUGGCGGUGAUGCUGCUCUUGCUUGCUGCUGCUUGACAGAUUGAACCAGCUUGAGAGCAAAAUGUCUGGUAAAGGCCAACAACAACAAGGCCAAACUGUCACUAAGAAAUCUGCUGCUGAGGCUUCUAAGAAGCCUCGGCAAAACGUACUGCCACUAAAGCAUACAAUGUAACACAAGCUUCUUCGAAGACGUGGUCCAGAACAAAACCCAAGGAAAUUUUGGGACCAGGAACUAAUCAGACAAGGAACUGAUUACAAACUGGCCGCAAAUUGCACAAUUUGCCCCAGCGUUUCGGCGUUUCGGAAUGUCGCGCAUUGGCAUGGAAGUCACACCACGGGAACGUGGUGACCUACACAGGUGCCAUCAAAUUGGAUGACAAAGAUCCAAAUUCAAAAGAUCAAGUCAUUUUGCUGAAUAAGCAUUGACGCAUACAAAACAUUCCCACCAACAGAGCCUAAAAAGGACAAAAGAAGAAGGCUGAUGAAACUCAAGCCUUACCGCAGAGACAGAAGAAACAGCAAACUGUGACUCUUUCCUGCUGCAGAUUUGGAUGAUUUCUCCAAACAAUUGCAACAAUCCAUGAGCAGUGCUGACUCAUUCAGGCCUAAACUCAUGAAGACCAUAUAAGGCAGAUGGGCUAUAUAAACGUUUUCGCUUUCCGUUUACGAUAUAGUCUACUCUGUGCAGAAUGAAUUCUCGUAACAUAGCACAAGUAGAUGUAGUUAACUUUAAUCCACAUAGCAAUCACUAAAUAGUGUGUAACAUUAGGGAGGACUUGAGCAGAGCCACAUUCACAUGAGGCCACGCGGAGUACGAUCGAGUGUACAGUGAACAAUGCUAGGAGAGCUGCCUAUAUGGAAGAGCCCUAAUGUGUAAAAUUAAUUUAGUAGUGCUAUCCCCAUGUGAUUCUAAUAGCUUCUAGGAGAAUGACAAAGC
>cluster992.fasta:2
CCUUCCCAGGUAACAAACCAACCAACUUCGAUCUCUUGUAGAUCUGUUCUAAACGAACAUGAAAAUUAUUUUUUGGCACUGAUAACACUUUGGCAUUUUGUGAGCUUAUCAUACCAAGAGUGUGUUAGAGGUACAACAGUACUUUAAAAGAACCUUGCUCUUCUGGAACAUACCAAGGGCAAUUCACCAUCAUCCUUAGCUGAUAACAAAUUUGCACUGACUUGUUUCUAGCACUCAAUUUGCUUUGCUUGUCCUGACGGCGUAAAACACGUCUAUCAGUUACGUGCAGAUCAGUCUUCACCUAAACUGUUAUCAGACAGAGGAAGUUCAAGAACUUUACUCUCCAAUUUUUUAUUGUUGCGGCAAUAGUGUUUAUAACACUUUGCACAUAAAAGAAAGACAGAAUGAUUGAACUUUUUUUCAUUAAUUGACUUCGUUUGUGCUUUUAGCCUUUGCAUAUUCCUUGUUUUGCUAUGCUUAUUAUCUUGGUUCUUCUUGAACUGCAAGAUCAAUGAAACUUGUUCACGCCUAAACGAACAUGAAAUCUUUUCUUGUUCUUUUAGGAAUAUACAACUGUAGCUGCAUUUCACCAAGAAUGUAGUUCAAGUAUGUACUCAACAUCAACCAACGUAGUUGAUGACCCGUAGUCCUAUUCACUUCUAUUCUUAAAUGGUAUUAGAGUAGGAGCUAGAAAAUCAGCACCUUUGCUGAAUUGUGCGUGGAUGAGGCUGGUCUAAUCACCCAUUCAGUACAUCGAUCGGUAAUUAUACAGUUUCCUGUUUACCUUACAAUUAAUUGCCAGGAACCUAAAUUGGUAGUCUGUAGUGCGUUGUUUGCUUAUGAAGACUUUUUAGAGUAUCAUGUACGUUCGUGUUGUUUUAGAUUUCAUCUAAACGAACAAACUAAAAAAUGUCUGAUAAUGGACCCAAAAUCAGCGAAAUGCACCCCGCAUUACGUUUGGUGGACCCUCAGAUUCAUUGGCGGUAACCAGAAUGGUACGCAGUGGGGCGCGAUCAAAACAACGCCGGCCCCAAGGUUUACCCAAUAAUACUGCGUCUUGGUUUCGCUCUCACUUCAACAUGGCAAGGAAGACCUUAAAUUCCCUCGAGGAGACCGGUGCUCCAAUUAACACCAAACAUUGAGUCCAGAUGACCAAAUUGGCUCGAAGAGCUACCAGACGAAUCGUGGUGGUGACGGUAAAAUGAAAAGAUCUGACGAAGAUGGUAUCUCUACUACCCGGGAACUAAGGCCAGAAGCUGGACUUCCCUAUGGUGCAAGACGGCAACGGUGCAUUGAGGAGCCUUGAAUACACCAAAAGAUCUUACAUUGGCACCCAAAUCCUGCUAAGCCGCUGCAAUCGUGCAUUCCAAGGAACAACUAUUGCCAAAAGGCUCAUUAUGCAGAAGGGAGCAGAGGCAGUCAAGCCUCUUCUCGUUCCUCAUCAGUCGCAGUUUGAAAUCAACUCCAGGCAGCAGUAGGGAUCACCUCUGCUAGAAUGGCUGGCAAUGGCGGUGAUGCUGCUUUAGCUCGCUGCUGCUUUGACAGAUUGAACCAGCACUGAGAGCAAAAAUGUCUGGGUAAAGGCCAACAACAACAAGGCCAAACUGUCACUAAGAAUCUGCUAGGCUUCUAAGAAGCAUCGGCAAAACGUACUGCCACUAAAGCAUACAAUGUAUCACAAGCUUUCGGCAGACGUGGUCCAGAACAAACCCUAGGAAAUUUUGGGACCAGGGAACUAAUCAGACAAGGGAACUGAUUACAAACAUUGGCCGCAAUUGCACAAUUUAUCCCAGCGCUUCAGCGUUUCGGAAUGUCGCGCAUUGGCAUGGAAGUCUCAGGGAACGUGGUGACCUACACAGGUGCCAUCAAAUUGGAUGACAAAGAUCCAAAUUUUAAAGAUCAAGUCAUUUUGAAAACAAGCAUAUUGACGCAUACAAAACAUUCCCACCAACAGAGCCUAAAAAGGACAAAAAGAAGAAGGCUGAUGAAACUCAAGCCUCUCUGCAGAGACAGAAGAAACAGCAAACUGUGACUCUUUUCCUGCUGCAGAUUUGGAUGAUCUUCUCCAAACAAUUGCAACAAUCCAUGAGCAGUGCUGACUCAACUUUCAGGCCUAAAACUCAUGAGACAACAACAGAUGGGCUAUAUAAACGUUUUCGCUUUCCGUUUACGAUAGUCUACUUUGUGCAGAAUGAAUUCUCGUAACAUAGCACAAGUAGAUGUGGUUAACUUAAUCCUUUAGCUCAAUCUUUAAUCAGUGUAACUAUAGGAGGACUUGAAAGAGCCACAUUCACCGAGGCGCGGAGUACGAUCGAGUGUACAGUGAACAGCAUCGGGAGAGCUGCCUAUAUGGAAGAGCCCUGCAUGUGUAAAAUUAAUUUUAGUAGUGCUAUCCCUGUGAUUAAUAGCUUCUUAGGAGAAUAGUAAAUCCCCCACCCAUAUCAUCCCCUCAUCAUCUCUAUUCCAUACUUCAACCUAUCCAUCCUCUAUCCUUUACAUAAA
>cluster991.fasta:2
GUAUUUCCCUAUGGUGCUAUAAAGACGGCAUCAUAUGGGUUGCAACUGAGGGAGCCUUGAAUAGUUAAAGUUCUUACUGGCACCCGCAAUCCUGCUACAAUGCUGCAAUCGUGCUACAACUUCCUCCAAGGAACAACAUUGCCAAAAGGCUUUAUGCAGAAGGGAGCAGAGGCGGCGGUCAAGCCUCUCGUUCAUUCACGUAGUCGCAACAGUUUAAGAAAUUCAACUCCAGGCAGCAGUAGGGGAACUCUCCUGCUAGAAUGGCUGGCAAUGGCGGUGAUGCUGCUUUGUUGCUGCUGUUUGACAGAUUGACCAGCUUGAGAGCAAAAUGCUCUGGUAAAGGCCAACAACAACAAGGCCAAACUGUCACUAAGAAUUGCUGCUGAGGCUUCUAAGAAGCCACAGCAAAACGUACUGCCACUAAAGCAUACAAUGUAACACAAGCUUUCGGCAGACGUGGUCCAGAACAAACCCAAGGAAAUUUUGGGGACCCGGGAACUAAUCAGACAAGGAACUGAUUACAAACAUUGGCCGCAAAUUGCACAAUUUGCCCCAGCGCUUCAGCGCUUUCGGAAUGUCGCGCAUUGGCAUGGAAGUCACACCUCGGGAACGUGGUUGACCUACACAGGUGCCAUCAAAUUGGAUGACGUAGAUCCAAAUUCUGAGAUUAAGUCAUUUUGCUGAAUAAGCAACCGACGCAUACAAAAACAUUCCCACCAACAGAGCCUAAAGGGACAAAAAGAAGAAGGCUGAUGAAACUCUAAAGCCACAUCAGAGACAGAAGAAACAGCAAAACUGUGACUUUUUCCUGCUGCAGAUUUGGAUGAUUUUCCAAACAAUUGCAACAAUCCAUGAGCAGUGCUGACUCAACUCAGGCCUAAACUCAUGCAGACAACACAAGGCAGAUGGGCUAUAUAAACGUUUUCGCUUUCCGUUUACGAUAUAAGUACAUUUGUGCAGAAUGAAUUUUUCGUAACUACAUAGCACAAGUAGAUGUAGUUAACUUUAAUCUCACAUCAGCAAUCUUUAAUCAGUGUGUAACAUGGGGAGGACUUGAAAGAGCCACCACAUCACCGAGGCCACGCAGGCGAUCGAGUGUACAGUGAACAAUGCUAGGGAGAGCUGCCUAUAUGGAAGAGCCCUAAUGUGUAAAAUUAAUUUUAGUAGCUGCUAUCCCCAUGGAUUUUAAUAGCUUUCUAGGAGAAUGACAGC
>cluster990.fasta:2
AUACCUUCCCAGGUAACAAACCAUAUCUAUUUCGAUCUCUUGUAGAUCUGUUCUAAACGAACAUGAAUUUUGUUUCUUAGGGAAUAUCUACAACUGUAGCUGCAUUUCACCAAGAAUGUAGUUUACACAGACAUAUGUACUCAACAUCAACCAUAUGUAGUUGAUGACAUGUUGUCCUAUUCACUUCUAUCAUCAAAAAAAUGGUAUAUUAGAGUAGGAGCUAGAAAAUCAGCACCUUUAAUUGAAUUGUGCGUGGAUGAGGCUGGUUCUAAAUCACCCAUUCAGUACAUCGAUAUCGGUAAUUAUACAGUUCCUGUUUACCUUUUACAAUUAAUUGCCAGGAACCUAAAUUGGGUAGUUCUUGUAGUGCGUUGUUCGUUUCUAUGAAGACUUUUUAGAGUAUCAUGACGUUCGUGUUGUUUAGAUUUCAUCUAAACGAACAAACUAAAAAUGUCUGAUAAUGGACCCAAAAUCAGCGAAAUGCACCCCAUAUUACGUUUUGGUGGACCUCAGAUCAACUGGCAGUAACCAGAAUAGAACGCAGUGGGGCGCGAUCAAAACAACGUCGGCCCAAGGUUUACCCAAUAAUACUGCGUCUUUGGUUUCACCGCUCUCACUCAACAUGGCAAGGAAGACCUUAAAUUCCCUCGAGGACAAGGCGUUCCAAUUAACACCAAUAGCAGUCCAGAUGACCAAAUUGGCACUACCGAAGAGCUACCAGACGAAUUCGUGGUGGUGACGGUAAAAUGAAAGAUCUCAGUCCAAGAUGGUAUUUACUACCUAGGAACUGGGCCAGAAGCUGGACUUCCCUAUGGUGCUAACAAAGACGGCAUCAUAUGGGUUGCAACUGAGGAGCCUUGAAUACACACAAAAGAUACUUUGGCACCCGCAAUCCUGCUAUCAAUGCUGCAAUCGUGCUACAACUUCCAAGGAACAACUGCCAAAAGGCUAUGCAGAAGGAGCAGAGGCGGCAGUCAAGCCUCUUCUCGUUCCACACGUAGAUCGCAACAGUUUAAGAAAUUCAACCCAGGCAGCAGUAGGGGAACUUCUCCUGCUAGAAAUGGCUGGCAAUGGUAGUGAUGCUGCUCAUUGCUUUGCUGCUGUCUUGACAGAUUGAACCAGCUUGAGAAAAAUGUCUGGUCUAAGGCCAACAACAACAAGGCCAAACUGUAGAAUUGCUGCUGAGGCUCUAAGAAGCCAUGGCAAAAAAACGUACUGCCACUAAAGCAUACAAUGUAACACAAGCUUUCGGCAGACGUGGUCCAGAACAAAACCCAAGGAAAUUGGGGACCAGGAACUAAUCAGACAAGGAACUGAUUACAAACAUUGGCCGCAAAUUGCACAAUUUGCCCCAGCGCUUCAGCGUUCGGAAUGUCGCGCAUUGGCAUGGAAGUCACACCGGGAACGUGGUUGACCUACACACAGGUGCCAUCAAAUUGAUGACAAAGAUCCAAAUUCAAAGAUCAAGUCAUUUGCUGAAUAAGCAUAUUGACGCAUACAAAACAUUCCCACCAACAGAGCCUAAAAAGGACAAAAAGAAGAAGGCUGAUGAAUUAAGCCUUCGCAGAGACAGAAGAAACAGCAAACUGUGACUCUUUUCCUGCUGCAGAUUUGGAUGAUUUCCUGAACAAUUGCAACAAUCCUCACCAGCAGUGCUGACUCAACUCAGGCCUAAACUCAUGCAGACCACAUAAGGCAGAUGGGCUAUUAUAAACGUUUCGCUUCUUCCGUUUACGAUAUAUAGUACAUUCUAGUGCAGAAUGAAUUCUCGUAACAUAGCACAAGUAGAUGUAGUUAUUUUAAUCUACAGCAUAAUCUUUAAUCAGUGUAACAUAGGAGGACUUGAAAGAGCCACAUUUCACCGAGGCCACGCGGAGUACGAUAAAAGUGUACAGUGAACAAUGCAUAGGAGAGCUGCCUAUAUGGAAGAGCCCUAAUGUAAAAUUAAUUUAGUAGUGCUAUCCCCAUGAUUUUAAUCAGCUCUAGGAGAUGACAGC
>cluster989.fasta:2
AGACGACUUGAGUGCUAAGGAGUCAAUUACAUUACAUAAACGAACUUAUGGAUUUGUUUUUUAUGAGAAUCUCACAAUUGGAACUGUAACUUUGAAGCAAGGUGAAAUCAAGGAUGCUACUCCUUCAGAUUUUGUUCGCAAUUACUGCAACGAUACCGAUACAAGCCCUCACUCCCUUUCGGAUGGCUUAUUGUUGAAGGCGUUGCACUUCUUCUGCUGUUUCAGAGCGCUUCCAAAAUCAUAUCCCUCAAAAAGAGAUGGCAACUAGCACUCUCCAAGGGUGUUUUUUGUUUGCAACUUGCUGUUGUUGUUCGUAACAGUACUCACACCUUCGUUCGUCGGCUGCUGGCCUUGAAGCCCCUUUCUCUAUUCUAUGCUCGAGUCUACUCUUGCAGAGUAUAAACUUGUAAGAAUAAUAAUGAGGCUUUGGCUCUGCUGGAAAUGCCGUUCCAAAAAACCCGCUACUUAUGACGCCAACUAUUUUCAUAGCUGCAUUGUUGUUACGACUAUUGUAUACCUACAAUUCUUCAAUUGUCAUUACUCAGGUGAUGGCACAACAAGUCCUAUCAUUGAACAUGACUACCAGAUUGGUGGUGGUUAUACUGAAAAUGGGAAUCUGGAGUAAAAGACUGUGUUGUAUUACACAGUUACUUCACUCAGACUAUUACCAGCUGUACUUCAUUCAAUUGAGUACAGACACUGGUGUUGAACAUGUUACCUUCUCAUCUACAAUAAAAAUUGUUGAUGAGCCUGAAGAACAUGUCCAAAUUUUUCACACAAUCGACGGUUCAUCCGGAGUUGUUAAUCCAGUAAUGGAACCAAUUUAUGAUGAACCGACGACGACUACUAGCGUGCCUUGUAAGCACAAGCUGAUGAGUACGAACUUAUGUACUCAUUCGUCGGAAGAGACAGGUCUCGUUAAUAGUUAAUAGCGACAUUUCUUUUUCUUGCUUUUGGUGUUCUUGCUAGUUACACUAGCCAUCCUUACUGCGCUUCGAUUGUGUGCGUCUGCUGCAAUAUUGUUAACGUGAGUCUUGUAAAACCUCUUUUACGUUUACUCGUGUUAAAAAUCUGAAUUCACUAGAGUUCCUGAUUCUGGUCUAAACGAACUAAAUAUUAUUAGUUUGUUUGGAACUUUAAUUUUAGCCAUGAAGAUUCCAACGGUACUAUUACCGUAAAGAGCUUAAAAGCUCUUGAACAAUGGAACCUAGUAAUAGGUUUCCUAUUCCUUACAUGGAUUUGUCAUAAUAGCCUGCCUGUUUGUAAUUAAGUAAUUUUCCUCUGGCUGUUAUGGCCAGUAACUUUAGCUUGUUUGUGCUUGCUGCUGUUUCAGAAUAAAUUGGAUUCGGUGGAAUUGCUAUCGCAAUGGCUUUGUUUGUAGGCUUGAUGUGGCUCAAUACUUCAUUGCUUUUCAGACUGUUUGCGCGUACGCGUUCCAUGUGGUCAUUCAAUCCAGAAACUAACAUUUUUCCAACGUGCCACUCCAUGGCACUAUUCUGACCAGACCGUUUUGGAAAGUGAACUCGUAAUCGGAGCUGUGAUCCUUUGGACAUCUCGUAUUGCUGGACACCAUCUAGGACGCUGUGACAUCAAGGACCUGCCUAAGAAAUCACUGUUGUUACAUCACGAACGCUUCUUAUUACAAAUUUGGGACUCGCAGCGUAGCAGGUGACUCAGGUUUGCUGCUCAGUCGCUUACAGGAUUGGCAUUAUAAAUUAAACACAGACCAUUCCAGUAGCAGUGACAAUAUUGCUUUGCUGUACAGUAAGUGACAACAGAUGUUUCAUUCGUUGACUUCCAGGUUACUAUAGAGAUAUUACUAAUUAUUAUGAGGACUUCAAAGUUUCCAUUUGGAAUCUUGAUUACAUCAUAAACCUCAUAAUUAAAAAUUUAUCAAGUCACUAACUGAGAAUAAAAUAUUCAAUUAGAUGAAGAGCAACCAUAAUGGAGAUUGAUUAAACGAACAUGAAAAUUAUUCUUGGCACUGAUAACACUCUGCAUCUGUGAGCUUUAUCACUACCAAGAGUGUGUUAGAGGUACAACAGUACUAAAAGAACCUUAUCUGGAACACACGAGGGCAAUCACACUUCAUCCUCUAGCUGAUAACAAAUUUGCACUGACUUGCUUCUAGCACUCUAAUUUAGCUUUGUUUGUUCCUGACACGGCGUAAAACACGUCUAUUCAGUUACGUGCCAGAUCAGUUUCCUAAACUGUUUUUAUCAGACAAGAGGAAGUUCAAGAACUUUACUCUCCAAAUUUUGUUGCAGCAAUAGUGUUUAUAACACUUUGCUUCACACUCAAAAGUAGACAGAAUGAUAUUGAACUUUUCAUUAAUUGACUUUAUUUGUGCUUUUUAGCCUCUCUGCUAUUCCUUGUUUGCUACUAUGCUUAUAUUUUUUUCUGGUUCUCACUUGAACUGCAAGAUCAUAAUGAAACUUGUCACGCCUAAACGAACAUGAAAUUUCUUGUUUCUUAGGAAUACUUUACAACUGUAGCUGCAUUCACCAAGAAUGUAGUUUACAGUUAUGUACUCAACAUCAACCAUAUGUAGUGAUGACCCGUAGGUCCUAUUCACUUCUAUUCUAUUAAAUGGUAUAUUAGAGUAGGAGCUAGAAAAUUCAGCACCUUGCUGAAUUGUGCGUGGAUGAGGCUGGUCUAAAACUUCCAACCUCAGUACAUCGAUAUCGGUAAUUAUACAGUUUCCUGUUUACCUUUUACAAAUUAAUUGCCAGGAACCUAAAUUGGUAGUCUGUAGUGCGUUGUUCGUCUUAUGAAGACUUUUUAGAGUAUCAUGACGUUCGUGGUUGUUUAGAUUCACAUCUAAACGAACAAACUAAAAUGUCUGAUAAUGGACCCCAAAUCAGCGAAAUGCACCCCGCAUACGUUUUGGUGACCCUCAGAUUCAACUGGCAGUAACCAGAAUAGAGAACGCAGUGGGCGAUCAAAACAACGUCGGCCCCAAGGUUUACCCAAUAAUACUGCGUCUUGGUUCCGUUCUCCACUUCAUUGGCAAGGAAGACCUUAAAUUCCCGAGGACAAGGCGUGCUCUCCAAUUAACACCAAUAGCAGUCCAGAAGACCAAAUUGGCUACCGAAGAGCUACCAGACGAAUUCGUGGUGGUGACGGUAAAAUGAAAGAUCUCUCAGUCCAAGAUGGUAUUCAUACCUGGGAACUGGGCCAGAAGCUGGACACCCUAUGGUGCUAACAAAAGACGGCAUAUGGGUUGCAACUGAGGGAGCCUUGAAUACACCACCAAAAGAUUUCAUGGCACCCGCAAUCCUGCUAACAAUGCUGCUGCAACUCCAAGGAACAACAUUGCCAAAAGGCUUUUACGCAGAAGGGAAAGAGGCGGCGGUCAAGCCUUCUUGUUCCAUCUUAGUCGCAACAGUUCUAAGAAAUUCAACUCCCAGGCGGCAGUAGGGGAACUCUCCUGCUAGAAUGGCUGGCAAUGGCGGUGAUGCUGCUCUUGCUCGUUGCUUGACAGAUUGAACCAGCUUGAGAGCAAAUGUCUGGUAAAGGCCAACAACAACAAGGCCAAACUGUCACUAGAAAUUUGCUGCUGAGGCUUUAAGAAGCCUCGGCAAACGUACUGCCACUGCAUCAAUGUAACACAAGCUUUCGAAGACGUGGUCCAGACAAACCAAGGAAAUUCUGGGACCCAGGAACUAUCAGACAAGGAACUGAUUACAAACAUUGGCCGCAAAUUGCACAAUUUGCCCCAGCGUUUCAGCGUUUCGGAAUGUCGCGCAUUGGCAUGGAAGUCACACCUUCGGGAACGUGGUUGACCUACGGUGCCAUCAAAUUGGAUGACAAAGAUCCAAAUAAAGAUAAGUCAUUUUGCUGAAUAAGCAUAUUGACGCAUCACAAAACAACCUCACCAUAGAGCCAAAGGACAAAAAGAAGAAGGCUGAUGAAACUCAAGCCUUACACCGCAGAGACAGAAGAAACAGCAAACUGUGACUUUUUCCUGCUGCAGAGAUUUGGAUGAUUUUCCAAACAAUUGCAACAAUCCACCGAGCAGUGCUGACUCAACUCAGGCCUAAACACUCAGACCAUAUAAGGCAGAUAGGGCUAUAAACGUUUCGCUUCCGUUUAUCGAUAACGGUUUACUCUGUGCAGAAUGAAAUCUCGUAACAUAGCACAAGUAGAUGUAGUUAACUUUAAUCUCUUUCAGCAAUCUUUAAUCAGUGUGUAUUACUAGGAGGACUUGAAAGAGCCACCACAUUUCUUCACCGAGGCCACGCGGAGUACGAUAGUGUCAGUGAACAAUGCUAGGGAGAGCUGCCUUAUAAAUGGAAGAGCCCUAAUGUGUAAAAUUAAUUUUUAGUAGUGCUAUCCCAUGUGAUUUUAAUAGCUUUUCUUAGGAGAAUGACAAAAAAUCCCCACCCCCACAUACCAACCCACCAUCAUCUUAUAUCCAUACAUCACAUAACCCCCAUCCACACAACACCCAUAAACAU
>cluster988.fasta:2
AUACCUUCCCAGGUAACAAAACCAACCAACUUCGAUCUUGUAGAUCUGUUCUAAACGAUUCUAUGGAUUUGUUUAUGAGAAUCUCACAAUUGGAACUGUAACUUUGGAAGCAAGGUGAAAUCAAGGAUGCUACUCCUUCAGAUUGUUUUCGCGCUACUGCAACGAUACCGAUACAAGCCUCACUCCCUUUCAGAUGGCUUAUUGUUGGCGUUGCACUUUCUUGCUGUUUUCAGAGCGCUUCACCAAAAUCAUAACCUCAAAGAGAUGGCAACUAGCACUACCAAGGGUGUUUAUUACUGUUUGCAACUUGCUGUUGUUUGUAACAGUUUACUCACACCUUUUGCUCGUUGCUGCUGGCCUUGAAGCCCCUUCUUCUUUAUUUUUCUAUGCUUUAGUCUACUUCUUGCAGAGUAUAUAAACUUUGUAAGAAUAAUCUGAGGUUGGCUUUGCUGGAAAUGCCGUUCCAAAAACCAUUUUAUGAUGCCAACUAUUUUUUGCUGGCAUCUUAAUUGUUACGAUUAUUGUAUCUACAAUAGUGUAACUUCGCUGUCAUUACUCAAGGUGAUGGCACAACAAGUCUCCUAUUUUGAACAUGACUCAGAUUGGUGGUUAUACUGAAAAUGGGAAUCUGGAGUAAAGACUGUGUUGUAACUACACAGUUACUCACUUCGGACUAUUAUCAGCUGUCACUCAACUCAAUUGAGUACAGACUGGUGUUGAACAUGUUACCUUCAUCUACAAUAAAAUUGUUGAUGAGCCUGAAGAACAUGUUCCAAAUUCACAAUCGACGGUUCUUAUCAGAGUUGUUAAUCCAGUAAUGGAACCAAUUUAUGAUGAACCGACGACGACUACUAGCGUGCCUGUAAGCACAAGCUGAUGAGUACGAACUUAUGUACUCAUCGCUUUGGAAGAGAUAGGUACGUUAAUAGUUAAUAGCGUACUUCUUUUCUUGCUUGUGGUAUUCUUGCUAGUUACACUAGCCAUCCUUGCGCUCGAUUGUGUGCGUACUGCAAUACUGUUAACGUGAGUCUGUAAAACCUUCUUUUACGUUUACUCUCGUGUUAAAAAUUCAAUUCUAGAGUUUCCUGAUCUUCACUGGUCUAAACGAACUAAAUAUUAUAUUAGUUUUGUUUGGAACUUUAAUUUUAGCCAUAGAUUCCAACGGUACUAUUACCGUUGAAGAAGUUAAAAGCUCCUUGAACAAAUGGAACCUAGUAAUAGGUUUCCUAUUCCACAUGGAUUUGUCUUUUACAAUUUGCCUAUGCCAACAGGAAUAGGUUUUUUGUAUAAUUAAGUUAAUUUCACCUCUGGCUGUUAUAGCCGGUAACUUUAGCUUGUUGUGCUUGCUGCUGUUUACAGAAUAAAUUGGAUCACCGGUGGAAUUGCUAUCGCAAUGGCUUGUCUUGUAGGCUCUUGAUGUGGCUCAGCUACUUCAUUGCUUCUUUCAGACUGUUGCGCGUACGCGUUCCAUGUGGUCAUAUUCAAUCCAGAAACUAACAUUCUUUCAACGUGCCACUCCAUGGCACUAUUCUAGACCAGACCGCUUCUAGAAAGUGAACUCGUAAUCGGAGCUGUGAUCCUCGUGGACAUCUCGUAUUGCUGGACACCAUCUAGGACGCUGUGACAUCAAGGACCUGCCUAAAGAAAUCACUGUUGCUACAUCACGAACGUUCUUAUUACAAAUUGGGAGCUCGCAGCGUGUAGCAGGUGACCAGGUUUUGCUGUUUACACAGUCGCUACAGGAUUGGCAACUAUAAAUUAAACACAGACCAUUCCAGUAGCAGUGACAAUAUUGCUUUUGCUUGUACAAGUAAGUGACAACAGAUGUUUCAUCUCGUUGACUUUCAGGUUACUAUAGCAGAGAUAUUAAUUAUUAUGAGGACUUUUAAAGUUUCCAUUCUUGGAAUCUUGAUUACAUAUCAUAAACCUCAAUUAAAAAUUUAUUUAGUCACUAACUGAGAAUAAAUAUUCAAUUAGAUGGCAACCAAUGGAGAUCGAUUAAACGAACAUGAAAAAUUAUUCUUUUCUUGGCACUGAUAACACUCUGCAUUUUGUGAGCUUUAUCAUUACCAAGAGUGUGUUAGAGGUACAGUACUUUAAAAGAGAACCUUGCUCUUCUGGAACAAGGCAAUCUCACCAUUUCAUCCUCUAGCUGAUAACAAAUUUGCACAUUGACUUGCUUUAGCACUCAAUUUGCUUUUGCUUGUCCUGACGGCGUAAACACGUCUAUCAGUUACAUGCCAGAUCAGUUUUCACCUAAACUGUUUUUUUAUCAGACGAGAGGAAGUCAAGAUUUUACUCUCCAAUUCUUUAUUGUUGCGGCAAUAGUGUUUAUAACACUUUGCACACACUCAAAAGAAAGACAGAAUGAUUGAACUUUUAUUAAUUGACUUCUAUUUGUGCUCUUUUAGCCUUUCUGCUAUUCCUUGUUUUAAUUAUGCAUUUUUAUCUUCUGGUUCACUUGAACUGCAAGAUCAUAAUGAAACUUGUCACGCCUAAACGAACAUGAAAUUUCUUGGCUUCUUAGGAAUCAUCUCUACAACUGUAGCUGCAUUUUCACCAAGAAUGUAGUUUUACAGUCAUGUACUCAACAUAUAUGUAGUUGAUGACCCGUAGUCCUAUUCACUUUCUAUUCUAAAUGGUAUAUUAGAGUGAGCUAGAAAAUCAGCACCUUUAAUUGAAUUGUGCGUGGAUGAGGCUGGUUCUAAAAACCACCCAUUCAGUACAUCGAUAUCGGUAAUAACACAGUUUCCUGUUUACCUUUUACAAUUAAUUGCCAGGAACCUAAAUUGGGUAGUUUCUGUAGUGCGUUGUUCGUUCUCUAUGAAGACUUUAGAGUAUCAUGACGUUCGUGUUGUUUUAGAUUCAUCUAAACGAACAAACUAAAAUGUCUUGAUAAUGGACCCAAAUCAGCGAAAAUGCACCCCGCAUUACGUUUUGGUGGACCCUCAGAUUCAACUGGCAGUAACCAGAAUGGAGAACGCAGUGGGGCGCGAUCAAACAACGUCGGCCCCAAGGUUUACCCAAUAAUACUGCGUCGUGGUUUCACCGCUUUCACUCAACUAUGGCAAGGAAGACCUUAAAUUCCCAAGGACAAGGCGUUCCAAUUAACACCAAUAUAGCAGUCCAGAUGACCAAAUAAGGCUACUACCGAAGAGCUACCAGACGAAUUCGUGGUGGUGACGGUAAAAUGAAAGAUUUAGUCCAAGAUGGUAUCUACUACCUAGGAACUGGGCCAGAAGCUGACCUAUGGUGCUAACAAAGACGGCAUCAUAUCGGGUUGCAACUGAGGGAGCCUUGAAUACACCAAAAAGAUCAUGGCACCCGCAUAAUCCUGUUAACAAUGCUGCAAUCGUGCAACUUCCAAGGAACAACAUUGCCAAAAGGCUUUUACGCAGAAGGAGCAGAGGCGGCAGUCAAGCCUCUUCUCGUUCCUCAUCACGUAGUCGCAACAGUUUAAGAAAUUCAACUCCAGGCAGCAGUAGGGGAACUUCUCCUGCUAGAAUGGCUGGCAAUGGCGGUGAUGCGCUUUGCUUUGCUGCUGCUUGACAGAUUGAACCAGCUUGAGAGCAAAAUGUCUGGUAAAGGCCAACAACAACAAGGCCAAACUGUCACUAAGAAAAUUGCUGCUGAGGCUUCUAAGAAGCUCGGCAAAAACGUACUGCCACUAAAGCAUCUACUAUGUAACACGGUUUCGGCAGACGUGGUCCAGAACAAACCCAAGGAAAUUUUUGGGACACAGGAACUAAUCAGACAAGGAACUGAUAACAAAACAAGCAAAUUGCACUGUUUGCCCCAGCGUUUCAGCGUUCUUCGGAAUGUCGCGCAUAUGGCAUGGAAGUCACACCUCGGGAACGUGGUUGACCUACAGUGCCAUCAAAUUGGAUGACAAAGAUCCAAAUCAAAGAUCAAGUCAUUUUGCUGAAUAAAGCAUAUUGACGCCAUACAAAAACAUUCCCACCAACAGAGCCUAAAAAAGGACAAAAAGAAGAAGGCUGAUGAAACUCAAGCCACGCAGAGACAGAAGAAACAGCAAACUGUGACUCUUUUUCCUGUUCAGAUUUGGAUGAUUUUCCAAACAAUUGCAACAAUCCAUGAGCAGUGCUGACUCAACUCAGGCCUAAACUCAUGCAGACCAACAAGGCAGAUGGGCUAUAUAAACGUUUCGUUUUCCGUAUAUCGAUAACGGUCUACUUUGUGCAGAAUGAAUUCUCGUAACAUAGCACAAGUAGAUGUAGUUAACUUUAAUCUUCUAGCAUAAUCUUUUAAUCAGUGUGUAACAUUAGGAGGACUUGAAAGAGCCACCACAUUUCACCGAGGCCACGCGGAGUACGAUCGAGUGUCAGUGAACAAUGCUAGGGAGAGCUGCCUAUAUGGUAGAGCCCUAAUGUGUGUAAAAUUAAUUUUAGUAGUGCUAUCCCCAUGUGAUUUUUAAUAGCUUCUUAGGAGAAUGACAAAAAAGAUAAAU
>cluster987.fasta:2
AGAUCUUGGCACCCGCAAUCCUGCAUUAUGCUGCAAUCAAUGCUACAUCACCGGGAACAUUAUUGCCAAAGGCAUAUGCAGAGGGAGCAGAGGCGGCAGUCAAGCCUCUUCUCGUUCCAUCACGUAGUCGCAACAGUUUAAGAAAUCAACUCCAGGCAGCAGUAGGGGAUUCACCCUGCUAGAAUGGCUGGCAAUGGCGGUGAUGCUGCUCUGCUUUGCUGCUGUUUGACAGAUUGAACCUGGAAGUUUGAGAGCAAAAUACGGACGUGGUACCAAAGGCCAACAACAACAAGGCCAAACUGUCAUUAGAAUUUGCUGCUAGUUCAAGAAGCCUCGGCAAAACGUCGCCACUGCAUACAAUGUAACAUGGGUCUUGCAGACGUGACCCAGACUGCCUCCCAAGAAGGAAAUUCGGUGAGAGAAGGAACUAAUCAGACAAGGAACUGAACUUUAUGCUAUUGGCCGCUAAUUGCACAAUUUGCCCAGCAUUUCUCAGCGGCGUUCUUCGGAAUGUCGCGCAUUGGCAUCGAAAAGUUUACCACGUGGGAACGUGGUUGACCUACACAGGUCUGCCAUCAAAUGAUGAUGACAAAGAUCCAAAUUUAAAGAUACGAGUCAUUUAUUGAACAAGCAUUGACGCAUACAAAAACAUUCCCUCCAGAGCCUAAGGACAAAGAAGAAGGCUAGACGAACUCAAGCCUUCUCAAGAGACAGAAAGAAACAGCAAUAGUGACUUUACCUGCUGCAGAUCUUUGGAUGAUCUUCUCCAAACAAUUGCAUGCCAUGAGCAGUGCUGACUUAGGCAGGCCUAAACUCAUGCAGACCACACAAGGCAGAUGGGCUAUAUAUCGCUUCCGUCUACGAUAUAUAGUCUACUCUUGUAAGAAUGAAUUCUCGUAACUCUUAGCACAAGUAGAUGUAGUUAACUUUUAAUCGUUUAAUCGAGUGUGUAACAUUAGGGAGGAGGACUUUGAAAGAGCCACCAUUUCUAGGCCACGCGGAGUACAAAUUUAGUGUACAGUGACAAUGCUAGGAGCUGCCUAUAUGGAAGAGCCCUAAUGUGUAAAAUUAAAUUUUAGUAGUGCUAUCCCCAUGUGAUUUUAUAGCUAAGGUUUGGGAAUGACAAAAU
>cluster986.fasta:2
AUACCUUCCCAGGUAACAAACCAACCAUUUUCGAUCUCUUGUAGAUUUGGCUUUAAACGAACUACCGAAAUUAUUCUUUUCUUGGCACUGAUAACACACUCGCUACUUGUGAGCUUUAUCACUACCAAGAGUGUGUCUGGAGGUACAACAGUACUACAUUAAAAGAACCUUGCUCUGGAACAUCUACGAGGGCAUCAAUCUCACCAUUUCAUCCUCUAGCUAAGAUAACAAAUUUGCACUGACUUGCUUUUUAGCACUCUCAAUUUGCUCUUGCUUGUCCUGACGGCGUAAAACACGUCUAUCAGUUCACAUGCCAGAUCAGUUUUCACCUGCUGUUCAUCAGACAAGAGGAAGUUCAAGAACUCACUUACUCUCAAUUUUUUAUUGUUGCGGCAAUAGUGUUUAUAACACUUUAUUCACACUCAAAAGAAAGACAGAAUGAUUGAACUCAUUAAUUGACUUCUAUUUGUGCUUUUAGCCUUUCUGCUAUUCCUUGUUUUAAUUAUGCUUAUUAUCUUUGGUUCUCACUUGAACUAAGCAAGAUCAAUGAAACUUGUUCACGCCUAAACGAACAUGAAAUUUGUUUCUUUAGGAAUCAUCACAACUGUAGCUGCAUUUCUCAAGAAUGUAGUUUACAGUUCAUGUACUCUCAACAUCAACCAUAUGUAGUUGAUGACCUGUCCUAUCACUUCUAUCAUUCUAAAUGGUAUAUUAGAGUAGGAGCUAGAAAAUCAGCACCUUUAAUUGAAUUGUGCGUGGAUGAGGCUGGUUUCUAAAUCACCCAUUCAGUACAUCGAUAUCGGUAAUUAUACAGUUUCCAAUUAAUUGCCAGGAACCUAAAUUGGGUAGUCUUGUAGUGCGUUGUCUCGUCUAUGAAGACUUUUAGAGUAUCAUGACGUUCGUGUUGUUUUUAGAUUCAUCUAAACGAACAAACUAAAAUGUCUCUUGAUAAUGGACCCCCAAAAUCAGCGAAAUGCACCCCGCAUUACGUUUGGUGGACCCCAGAUUCAACUGGCAGUAACCAGAAUAGAGUACGCAGUGGGCGCGAUCAAACAACGUCGGCCCCAAGGUUUACCCAAUAAUACUGCGUCAUUGGUUCACCGCUCACUCAACAUGGCAAGGAAGACCUUAAAUUCCCUCUAGGACAAGGCGUUCCAAUUAACACCAAUAGCGGUCCAGAUGACCAAAUUGGCUACCGAAGAAUACCAGACGAAUUCGUGGUGGUGACGGUAAAUGAAAGAUCUCCAGUCCAAGAUGGUAUUUCUACUACCUAGGAACUGGGCCAGAAGCUGGACUUCCCUAUAUGGUGCUAACAAAAGACGGCAUCAUAUGGGUUGCAACUGAGGGAGCCUUGAAUACACCUUAAAGAUAUUUGGCACCCGCAAUCCUGCUAACAAUGCUGCAAUCGUAUCUCUAUUUCCUCAAGGAACAUUAUUGCCAAAAGGCUUCUACGCAGAAGGGCAGAGGCGGCAGUCAAGCCUCUUCUCGUUCCUCAUCACGUAGUCGCAACAGUUUAAGAAAUUUCAACCCAGGCAGCAGUAGGGGAACUUCUCCUGCUAGAAUGGCUGGCAAUGGCGGUGAUGCUGCUCUUGCUUUGCUGCUGUCUGACAGAUUGAACCAGCUUGAGAGCAAAUGUCACUGGUAAAGGCCAACAACAACAAGGCCAAACUGUCACUAAGAAUCUGCUGCUGAGGCUCUAAGAAGCCAUGGCAAAACGUACUGCCACUAAGCAUCUACAAUGUAACACAAGCUCAAAGACGCGGUCCAGAACAAACCCAAGGAAAUUUUUGGGGACCAGGAACUAUCAGACAAGGAACUGAUUUUACAAACAUUGGCCGCAAAUUGCACAAUUUGCCCCAGCGUUUCAGCGUUUUCGGAAUGUCGCGCAUUGGCAUAUGGAAGUCACACCUCGGGAACGUGGUUGACCUACACAGGUGCCAUCAAAUUGGAUGACGGCAAAGAUCCAAAUUAAAGAUUCAAGUCAUUUUGCUGAUAAGCAUUGACGCAUACAAAACAUUCCCACCAACAGAGCCUAAAAAGGAGACAAAAAGAAGAAGGCUGAUGAAACUCAAGCCUUACCGCAGAGACAGAAGAAACAGCAAACUGUGACUCUUUUCCUGCUGCCAGAUUUGGAUGAUUUUCCAAACAAUUGCAACAAUCCAUGAGCAGUGCUGACAACAGGCCUAAACUUCAUGCAGACAACAACGAGGCAGAUGGGCUAUAUAAACGUUUUCGCUUUCCGUUUACGAUAUAGUCUACUCUUUGUGCAGAAUGAAUUCUCGUAACAUUACAUAGCACAAGUAGAUGUAGUUAACUUUAAUCUCUCAGCAAUUCUAAUCAGUGUGUAACAUUAGGGAGGACUUGAAAGAGCCACCACACAUUUCACCUUAGGCCACGGAGUACGACCGAGUGUACAGUGAACAAUGCUAGGGAGAGCUGCCUAUAUGGAAGAGCCCUAAUGUGUAAAAUUAAUUUUAGUAGUGCUAUCCCAUGUGAUUUUAAUAGCUUCUUAGGAGAAUGACAAU
>cluster985.fasta:2
AUAUACAGGCCAUAAACAUUACUACAUUAUAUACUACUGUGUUUCACUCUAAAGAAUGCUAUUGCUAAGGCUUAAGAAGCCUCAGCAAUGCCACUAUUUAUGUAACAAGCUUUUAUAGACGUGGUCCCAGAACAAACCCAAGGAAAUUUUGGGACACGCAGAACUAAUACAAGACAAGAACUGAUAAACUCUUGUUGGCUCAAUCGUCCCUGGUGCUUCAGCGCUUUCGGAAUGUCGCGCAUAACUGCAUGGAAGUCACACCACGUGGAACGGGUUGACCUACAAGGUGCCAUCAAUUGAUGACAAAGAUCCAAAUUUCAAAGAUCUGAUCAUUUGCUGAAUAAGCAUUGACGCAUACAAAACACUCCCACCAACAGAGCCUAAAAGGAGACAAAAAGAAGAAGGCUGACGAAACAUUCAAGCCUUACCGUAGAGACAGAAGAAACAGCAAACUGUGACUCUUUCCUGCUGCAGAUUUGGAUGAUUUCCAAACAAUGCUGCAACAAUCCGAGCAGUGCUGACUCAACUCAGGCCUAAACUCAUGCAGACACUCAAGAAGCAGAUGAGCUAUCAAACGUUUCGCUCCAAUACGAUAUGGUUACUUUCGAUACUGUCAGAAUGAAUUCCUCGUAACUCUGACACAAGAAGAUGUAGUUAACUUUAAAACUUCAGCAAUCUCUAAUCAGUGUGUAUUAUUAGGGAGGACUUGAAAGAGCCUUACUUCACCGAGGCCACAAGAGUACGAUCGAGUGUUCAGUGAACAAUGCUCGAGAGAAAGCUGCCUAUAUGGAAGAGCCCUAAUGUGUAAUUAAACUUUUAGUGGUGCUAUAUCCCAUGUGAUUUUAAUAGCUUUCGAGAAUGACAAAAAA
>cluster982.fasta:2
AGGCUUACGCAGAAGGGGAGCAGAGGCCGGUCAAGCCUUCUUCUUAAUCCUCAUCACCAUGAUAACAGUUUAAGAAAUCAACUCCAGGCAGCAGUAGGAACUUCCUGCUGGAUAAUGGUGAUGCUGCUCUUGCUUUGCUGCUGCUUGACAGAUUGAACCAGCUUGAGAGCAAAUGUUCUGGUAAAGGCCAACAACAACAAGGCCAAACUGUCUUAAGAAAUUGCUGCUGAGGCUUUUAAGAAGCCUUGCAAAACGUACUGCCACUAAGCUCAAUGUAACACAAGCUCUUCGGCAGACGUGGUCCAGAACAAACCCAAGGAAAAUUAAGGACCAGGAACUAAUCAGACAAGGAACUGACUACAAUUGGCCGCAAAUUGCACAAUUUGCCCCCAGCGCUCAGCGCUUCAUGGAUAUGUCGCGUUGGCAAUGGAAGUACACAUGGGAACGUGGUUGACCUACACAGGUGCCAAAUUGGAUGACAAGAUCCAAAUUAAAGAUCAAGUCAUUUUGCUGAUAAGCAUUGACGCAUCAAACAUUCCCACCAACAGAGCCUAAAGGACAAAAAGAAGAGGCUGAUGAAACUCAAGCCACCGCAGAGACAGAAGAAACAGCAAACUGUGACUUUCCUGCUGCAGAUUUGGAUGAUUUCUCCAAACAAUUGCAACAAUCCAUGAGCAGUGCUGAUCAACUCAGGCCUAAACUCAUGCAGACCAAGGCAGAUGGGCUAUAUAAUAUUUGUUACCACCGUUUACGAUAGUCUACUCUUGUGCAGAAAUGAAUUCGUAACAUAGCACAAGUAGAUGUAGUUAACUUUAAUCUCACAUAGCAAUCUUAAUCAGUGUGUAACAUUAGGGAGGACUUGAAAGAGCCACCACUUCACCGAGGCCACGCGGAGUACGAUAUUGAGUGUCAGUGAACAAUGUCAGGAGAGCUGCCUAUAUGGAAGAGCCCUAAUGUGUAAAUUAAUAUAGUAGUGCUAUCCCAUGUGAUUAAUAGCUUCUAGGAGAAUGACAAAAU
>cluster981.fasta:2
CAAAAGGCUCAUAUGCAGAAGGGAGCAGAGGCGGCAGUCAAGCCUCUUGCUCCUCAUCACGUAGUCGCAACAGUUUAAGAAAUUCAACCAGGCAGCAGUAGGGGAACUUUCCUCUGCUAGAAUCGAUUGGCAAUGGCGGUGAUGCUGCUUUCACUGCUGCUGCUGCUUGACAGAUUGAACCAGCUUGAGAGCAAAAUGUCAUGGUAAGGCCAACAACAACAAGGCCAAACUGUCACUAAAAGAGCUGCUGCUGAGGCUUCUAAGAAGCUCUCGGCAAAACGUACUGCCACUAAGCAUACAAUGUAUCAAGGUCUUCGGCAGACGUGGUCCAGAACAAACCCAAGGAAAUUUUGGGGACCAGGAACUAAUCAGACAAGGAACUGAUUACAAACAUUGGCCGCAAAUUGCACAAUUUGUCCAGCGCUUCAGCGUUCUUCAUGGAAUGUCGCGCAUUGGCAUGGAAGUCACACCUCGGGAACGUGGUUGACCUACACAGGUGCCAUCAAAUUGGAUGACAAAGAUCCAAAGCGAAGAUUUGUGGUGUAAAACAACCCACCAACAGAGCCUAAAAAAGGACAAAAAGAAGAAGGCUGAUGAAAACAUUAAAGCCUUACCGCAGAGACAGAAGAAACAGCAAACUGUGACUCUCACCUGCUGCAGAUUUGGAUGAUUUCCAAACAAUUGCAACAAUACCAUGAGCAGUGUGACUUCAACUCAGGGCCUAAACUCAUGCAGACAUUAAGGCAGAUGGGCUAUAUAACGUUUCGCUUCUCCGUUUACUGUAUGGUCUACUCUUGUGCAGAAUGAAUUCUCGUAACAUAGCACAAGUAGAUGUGGUUAACUUAUCUCACAUAGCAAUCUUAAUCAGUGUGUAACUUAGGGAGGACUUGAAAGAGCCACCACAUUUUUCACCGAGGCCACGCGGAGUACGAUCGAGUGUACAGUGAACAAUGCUAGGAGAGCUGCCUAUAUGGAAGAGCCCUAAUGUGUAAAAUUAAUUCUAGUAGUGCUAUCCCCGUGAUUUUAAUAGCUUCUUAGGAGAAUGACAAAAAAGAAAU
>cluster980.fasta:2
AGUCCAGAUGACCAAAUUGGCUACUACCGAAGAGCUACCAGACGAAUUCGUGGUGGUGACGGUAAAAUGAAAGAUUUCAGUCAAGAUGGUAUUCUACUACCUAGGAACUGUCCAGAAGCAUUGGACUUCCCUAUGGUGCUAACAAAAGACGGCAUCAUAUGGGUUGGCAACUGAGGAGCCUUGAAUACACCAAAGAUUUUGGCACCCGCAAUCCUGCUAACAAUGCUGCAAUCGUGCUACAACUUCCAAGGAACAUUGCCAAAGGCUUCUACGCAGAAGGCAGAGGCGGCAGUCAAGCCUCUUCACCAUCACGUAGUCGCAACAGUUUAAGAAAUUCAACACCAGGCAGCAGUAGGGAACUUUUCCUGCUAGAAUGGCUGGCAAUGGCGGUGAUGCUGCUCUUGCUUUGCUGCUGCUUGACAGAUUGAACCAGCUUGAGAGCAAAAUGUCUGGUAAAGGCCAACAACAACAAGGCCAAACUGUUUCACUAAAGAAUUGCUGCUGAGGCUCUAAGAAGCCGGCAAAACGUACUGCCACUAAAGCAUACAAUGUAACACAAGCUUCGGCAGACGUGGUCCAGAACAAACCCAAGGAAAUUUUGGGGACCAGGAACUAAUCAGACAAGGAACUGAUUACAAACAUUGGCCGCAAAUUGCACAAUUUGCCCCAGCGUUCAGCGUUCUUCGGAGAAUGUCGCGCAUUGGCAUGGAAGUCACACCGGGAACGUGGUUGACCUACAGGUGCCAUCAAAUUGGACGAAAGAUCCAAAUUCAGAUCAAGUCAUUUGCUGAAUGCAUUGACGCAUACAAAACAUUCCCACCAACAGAGCCUAAAAAGGUACAAAAGAAGAAGGCUGAUGAAACUCAAGCCUUACAGAGACAGAAGAAACAGCAAACUGUGACUCUUUCCUGCUGCAGAUUUGGAUGAUUUUCCAAACAAUGUUGCAACAAUCCGAGCAGUGCUGAUCAACUCAGGCCUAAACUCAUGCAGACCACAAGGCAGAUGGGCUAUAUAAACGUUUUCGCUUUCCGUUUACGAUAUAGUACAUUCUUGUGCAGAAUGAAUUCUCGUAACACAUAGCACAAGUAGAUGUGGUUAACUUUAAUCAACAGCAAUCUUUAAUAGUGUGUAACAUCGAGGACAUUGAAAGAGCCACCACUUUCACCGAGGCCACGCGGAGUACGAUCGAGUGUCAGUGAACAAUGCUAGGGAGAGCUGCCUAUAUGGAAGAGCCCUAAUGUGUAAAAUUAAUUUUAGUAGUGCUAUCCCCAUGUGAUUUUUAAUAGCUUCUAGGGGAGAAUGACAAAA
>cluster979.fasta:2
UCGCAUUGGCUUGUCUUGUAGGCUUGGUCCGUGGCACAGCUACUUCAUUGCUUCUCAGACUGUUUGCGCGUACGCGUUCCACCAUGUGGUCAUUCAAUCCAGAAACUAACAUUACUCUCAACGUGCCACUCUGGCACUAUUUUGACCAGACCGUUUAGAAAGCGAACUCGUAAUCGGAAGCUGUGAUCCUUCGUGGACAUCUUCGUAUUGCUGGACACCAUUAGGACGCUGUGACAUCUGGACCUGCCUAAAGAAAUCACUGUUGCUACAUCACGAACGUCUUAUUACAAAUUGAGCUCGCAGCGUGUAGCAGUGACUCAGGUUUGCUGCUCAGUUUAUUCGGAUUGGCAACUAUAAAUUAAACACAGACCAUUCCAGUAGCAGUGACAAUAUUGCUUUGCUUGUACAGUAAGUGACAUAGAUGUUUCAUCGUUGACUCAGGUUACUAUAGCAGAGAUUAAUUAUUAUGAGGACUUUAAAGUUUCCAUUUGGAAUCUUGAUUACAUCAUAAACCUCAUAAUUAAAAAUUUAUCGUAGUCACUAACUGAGAAUAAAAUAUUCUCAAUUAGAUGAAGAGCAACCAAUGGAGAUUGAUUAACGAACAUGAAAAUUAUUCUCUUGGCACUGAUAACACUCGCUACUUGUGAGCUUUAUCACUACCAAGAGUGUGUUAGAGGUACAUAGUACUUUUAAAAGAACCUUGCUCUUCUUGGAACAUACGAGGGCAAUUCACCAUUUCAUCCUCUAGCUGAUAUAAAUUUGCACUGACUUGCUUUAGCACUCAAUUUUCAUUUGCUUUUGCUUGUCCUGAUGCGUAAAACACGUCAGUUACACGUGCCAGAUCAGUUCACCUAAACUGUUCAUCAGACAAGAGGAAGUUCAAGAACUUUACUCUUCCAAUUUUUCUUAUUGUUGCGGCAAUAGUGUUUAUAACACUUUGCUCACACUUAAAGAAAGACAGAAUGAUUGAACUUUCAUUAAUUGACUUCUAUUUGUGCUUUUUAGCCUUUCUGCUAUUCCUUGUUUUAAUUAUGCUUAUUAUCUUUUGGUUCCUUUGAACUGCAAGAUCAUAUAUGAAACUUGUCACGCCUAAACGAACAUGAAAUUUCUUGUUUUCUUAGGAAUAUCUUAGCAGCUGCUACCAAGAAUGUAGUCAUAGAUAUGUACUCAACAUCAACCAUAUGUAGUUGAUGACCCGUUGUCCUAACAUUCACUUUCUAUCUCUAAAUGGUAUAUUAGAGUAGGAGCUAGAAAAUCAGCUCUAAUUGAAUUGUGCGUGGAUGAGGCUGGUUCUAAAUCACCCAUUCAGUACACUCGAUAUCGGUAAUUAUACAGUUUCCUGUUUACCUUUACAAUUAAUUGCCAGGAACCCUAAUUGGGUAGUCUUGUAGUGCGUUGUUCGCUUUAUGAAGACUUUCUUUAGAGUAUCAUGACGUUCGCUGUUUUAGAUUUCAUCUAAACGAACAAACUAAAUGUCUGAUAAAUGGACCCCAAAAAUCAGCGAAAUGCACCCGCAUUACGUUUUGGUAGACACAGAUUCAACUGGCAGUAACCAGAAUAGAGAACGCAGUGGGGCGCGAUCAAACAACGUCGGCCCCAAGGUUUACCCAAUAAUACUGCGUCUUUGGUUCACCGCUCCACUUCGCAUGGCAAGGAAGACCUUAAAUUCCCCGAGGACAAGGCGUUCCAAUUAACACCGGCAGCAGUCCAGAUGACCAAAUUUGGCUACUACCGAAGAGCUUCACCAGACGAAUUCGUGGUGGUGACGGUAAAUGAAAGAUCUCAGUCCAAGAUGGUAUUUCUACUACCUAGGAACUGGGCCAGAAGCUGGACUUCCCUAUCGGUGCUAACAAAAGACGGCAUCAUAUGGGUUGCAACUGAGGGAGCCUUGAAAAUACCUUGAGAUCACAUUGGCACCCGCAAUCCUGCUAACAAUGCUGCAAUCGUGCAACUUCCUCAAGGAACAACAUUGCCAAAGGCUUUUACGCAGAAGGAAGAGGCGGCAGUCAAGCCUCUUCUCGUUCCUCAUCACGUAGUCGCAACAGUUUAAGAAAUUUUCAACCCAGGCAGCAGUAGGGGAACUCUCCUCCUGCUGAAAUGGCUGGCAAUGGCGGUGAUGCUGCUCUUGCUUUGCUGCUGCUUGACCAGAUUGAACCAGCUUGAGAGCAAAAUGUCUGGUAAAGGCCAACAACAACAAGGCCAAACUGUUCACUAAGAAUUGCUGCUGAGGCUUUUGAAGCCAUCGGCAAAACGUACUGCCACUAAAGCAAUGUAACACAAGCUCUUAGCAGACGUGGUCCAGAACAAACCCAAGGAAAUUUUGAGGACGUGGAACUAAUCAGACAAGGAACUGAUUACAAACAUAAUGCAAAUUGCACAAUUUGCCCCCAAUUCGGCGUCUUCGGAAUGUCGCGCAUUGGCAUGGAAGUCACACCUUCGGGAACGUGGUUGACCUACACAGGUGCCAUCAAUAUUGGAUGACAAAGAUCCAAAUUUCAAAGAUCAGUCAUUUGCUGAAUAAGCAUUGACGCAUACAAACCCACCAACAGAGCCUAAAAAGGACAAAAAGAAGAAGGCUGAUGAAACUCAAGCCUCGCAGAGACAGAAGAAACAGCAAACUGUGACUCUUCACCUGCUGCAGAUUUGGAUGAUUUCCAAACAAUUGCAACAAAUCCAUGAGCAGUGCUGACCACAACACAGGCCUAAACAUGCAGACCAUCAGGCAGAUGGGCUACCGUUGUUUCUUCGCUUCUUCCGUUUACGAUAAUAGUCUACUCUUGUGCAGAAUGAAUUCUCGUAACAUAGCAAGUAGAUGUAGUUAAACUUUAAUCUUCUAGCAAUCUUCUAAUCAGUGUGUAACUACUAGGAGGACUUGAAAGAGCCACCACAUUUCUCGAGGCCACGCAAGAGUACGAUCGAGUGUACAGUGAACAAUGCUAAGGGAGAGCUGCCUAUGGAAGAGCCCUAAUGUGUAAAAUUAAUUUAGUAAGUGCUAUCCCAUGUGAUUUUAAUAGCUUCUUAGGAGAAUGACAGAUCCCAUCCUCCAUCAACAUCCUUAUCAUCUUAUAUUUCAUCAUUUAUGCCCACCAUCCUACUUAUUCCUAAA
>cluster977.fasta:2
AUACCUUCCCAGGUAACAAACCAACCAACUUUCGAUCUCUGUAGAUCUGUUCUAAACGAACAAACUAAAUGUCUGAUAAUGGACCCAAAAUCAGCGAAAUGCACACCCCCGCAUUACGUUUGGUGGACCCUCAGAUUCAACUGGCAGUAACCAGAAUGGAGAACGCAGUGGGGCGCGAUCAAAACAACGUCGGCCCCAAGGUUUACCCAAUAAUACUCUGCGUCACUAGUUUCACCGCUCACUCAACAUGGCAAGGAAGACCUUAAUUCCCUCGAGGACAAGGCGUUCCAAUUAACACCAAUAGCAGUCCAGAUGACCAAAUUGGCUACUACCGAAGAGCUACCAGACGAAUUCGUGGUGGUGACGGUAAAUGAAAGAUCAGUCCAAGAUGGUAUUUCUACUACUCCAAGGAACUGUCCAGAAGCUGGACUUCCCUAUGGUGCUCAACAGCAGACGGCAUCAUAUCGGGUUGCAACUGAGAGCCUUGAAAUACACACCAAAAGAUCACAUUGGCACCCGCUAUCCUGCUAACAAUGCUGCAAUCGUGCUCUAUUUCCUCAAGGAACAACAUUGCCAAAAGGCUUCUAUGCAGAAGGAGCAGAGGCGGCAGUCAAGCCUCUCCUUCUCGUUCCUCAUCACGUAGUCGCAACAGUUUAAGAAAUUUUCAACUCCAGGCAGCAGUAGGGGAACUUCUCCUGCUAGAUGGCUGGCAAUGGCGGUGAUGCUGCUCUUGCUUUGCUGCUGCUUGACAGAUUGAACCAGCUUGAGAGCAAAAUGUCUGGUAAAGGCCAACAACAACAAGGCCAAACUGUCACUAAGAAAAUCGCACUGCUGAGGCUUCUAAGAAGCCUCGGCAAAACGUACUGCCACUAAAGCAUACAAUGUAACACAAGCUUUCGGCAGACGUGGUCCAGAACAAACCCAAGGAAAUUUUGGGGUCGGAACUAAUCAGACAAGGAACUGAUUACAAACAUUGGCCGCAAAUUGCACAAUUUCUGCCCCAGCGCUUCAGCGUUCUUCGGAAUGUCGCGCAUUGGCAUGAAGUCACACCUUCGGGAACGUGGUUGACCUACACAGGUGCCAUCAAAUUGGAUGACAAAGAUCCAAAUUUCAAAGAUUUCGGUACUUUGCUGAAUAAGCAUUGACGCAUACAAAACAUUCCCACCAACAGAGCCUAAAAGGACAAAAAGAAGAAGGCUGAUGAAACUCAAGCCUUACCGCAGAGACAGAAGAAACAGCAAACUGUGACUCUUCUUCCUGCUGCAGAUUUGGAUGAUUUCUCCAAACAAUUGCAACAAUCCAUGAGCAGUGCUGACUCAACUCUAGGCCUAAACUCAUGCAGACAUCAAGGCAGAUGGGCUAUAUAAACGUUUUCGCUUUCCGUUUACGAUAUAGUACAUUCUUGUGCAGAAUGAAUUCUCCGUAACUACGGCACAAGUAGAUGUAGUUAACUUUAAUCUCUACAGCAAUCUUAAAUGAGUGUGUAACAUCUAGGGAGGACUUGAAAGAGCCACCACAUUUCACCGAGGCCGGAGUACGAUCGAGUGUACAGUGAACAAUGCUAGGAGAGCUGCCUAUAUGAAGAGCCCUAAUGUGUAAAAUUAUUUAGUAGUGCUAUCCCCAUGUGAUUUUAAUAGCUUUUUUAGGAGAAUGACAAAAAAUCCCCUACCCCCCCAUCCAUACAUCCCAUUUAUCUUAUAUAUCCAUCACAUACCUGCCCCAUCCUACAUCCCCUCUUAUC
>cluster976.fasta:2
GUGCUGGUGAGCCGGACCCGCUCGCCAUGGGCCGUGUGAUUUCCGUGGACAGAGGAAGGGCGCCGGAUCUGCUGUUCGCGCGCACGUGAAGCACCGUAAGGGCGCUGCGCGCCUGCGCGCCGUGGAUUCGCCAAGCGGCACGGCUACAUAUAAGGGCAUCGUGAAGGACAUCAUCCACGACCCGGGCCAUGGCGCGCCGUUCCGCCAAGGUGGUCUCCGGGAUCCGUACCGGUUUAAGAAGCGGACGGAGCUGUUCAUUGCCGCCGAGGGCAUUCACGGGACAGUUUGUGUAACAGCAAGAAGGCCCAGCUCAACAUUGGCAAUGUGCUCCCUGUGGGCACCAUGCCUGAGGGUACGAUCGUGUGCUGCCUGGAGGAGAAGCCUGGAGACCGCUGGCAAGCUGGCCCGGGCAUCAGGGAACUAUGCCACCGUUAUCUCCCACAACCCUGACCUGAAGACCCGUGUGAAGCUGCCCUCCGGCUCCAAGAAGGUUAUCUUCCAGCCAACAGAGCUGUGGUUGGUGUGGUGGCUGGAGGUGGCCGAUUGACAAACUCCAUUUUUGAAGGCUGGCGGGCCUACCACAAAUCGGGCAAAGAACUGUUGGCCUACGAGUACGGGGUGUGGCCAUGAAUCCUGUGGAGCAUCCUUUUGGCGGGAAGCAACCACCUGCACAUGGCAAGCCUCUACCAUCCGAAGAUGCCCCUGUUGGCCGCAAGUGGGUCUCAUUGCUGCCCGCCGGACUGGACGUCUCCGGGGAACCAAGACUGUGCAGGAGAAAGAGAACUAGUGCUUAGAGCCUCAGCAAAGUCUGCUUUUAUGCCACCAGAAAAAAAAAAAAU
>cluster975.fasta:2
UGGCGUCCUUCUGUAAGCACCAAGCUGAUGAGAUACGAACUUAUGUACUUAUGUCAUUAGAAGAGAUGGUAGUAGCGUACUUUCUUUCUUGCUUUCGGUAUACAUGCUGGUUACGCUAGCCAUCUGCGCAUGAUUGUGUGCGUACUGCUGCAAUUGUAACGUUGAGUACUGUAAAACCUUCUUCAUACUACGUGCUAAAAAUCGAUUCACUAGAGUCCCUGAUAUUUCUGGUCUAAACGAACUAAAUAUUAGUCUUCUUGUUUGGAACUCAAUUUUAGCACUGAAGAGAUUCCAACGGUACUAACACGUGAAGAGCUAAAGCUUGAACUGGACACAGUAAUAGGUUUCCUAUUCCUACAUGGAUUCGACACUUUUCAAUUUGCCAUGCCAUCAGGAAUAGGUUUGUAUAUAAUUAAGAUUAAUUUCCUCUGGCUGUGGUUAUGGCCAGUAACUUAGCUUGUUUUGUGCUUAAUGUACAAGAAUGGAACCAGUGGGAAUUGCUAACAAUGGCAUGUCUUUGUAGGUGAUGUGGCUCAGCAUCCAACCGUUCUUUUUCAGAGACUGCUUGCGCGUCUCGUCCUUCAUGUGGUCAUUCAAUCCAGAAACAACAUUACUUCAACGCGUCCACUACCGAGCCUAUUUGACGAGUACCGCUUAGAAAGUGAACUAAUAGAGCAAUGAUCCUUCGUGGACCAUGUAUUGGACACCAUCAGGAUGCUGUGACUUCAGACGUGCCUAAGAAAUCGGUGCUUACACGAACGUUUUCAAAUAAAUACCGCAGCGUGACUCAGGUUUUGCUAUACCAGUCGCUACCGGAUUGGCAACUAUAAAUUAAACGCCAGACAUAUUCCAGUAGCGGAAAGACAAUAUUGCUUUGCUUGUACAGUAAGUGACAACAGACGUUCAUCACGUUGACUUUCAGGUUAUGCAGCAGAUUUUAUUAAUUAUUAUGAGUCUACAAAGUUCCAUUUGGAAAUCGAUUACAUGUUCCCAUAAAAUUUAUAUGGGUUCUAUUGAGAAAUGAAUAUACACUAAUAGAUGAAGCAACCAAGAUUGAUAAACGAACAUGAAAAUAUUCUCUUGUCUGAUAUGUUUUGUGAGCUUUCAACACUACCAAGAGUGUAAGAGGUACAGAGUACUAAAGAACCGUGCUCUUGGACUACAGGGCAAUUUCAUUCAUCCUCAGCUGACAACAUGUUCUGACUUGCUCUAGCACUUCAAUUUGCUUUUGCUUGUCCGAUGCAAAUGUAAACACACGUAUCUAGGUAUGCCAGAUAGUUUUUCCUAACUGGUUAUCAGACCAGAGGAAGUCAAGAACUUACUUUCCAAAUUACAUAUUGUAUAAUGGCAAUAGUGUUACAUAUAACAUGUUCACUAAAAGAAGACAGAAUGGUGAUCAUUAAUUGAUCUAUUUGUGUGUCUUUUAGCCUUGCUAUUCCUUGUUUUAAUUAUGUCGUUAACUUCUGGUUCUUCUUGAACUGUCAGAUAUAAGAAAUGUACCCUAAAUGAACAAAUUUCUUGUUUACAUGAAGAAUAUCAGCUGCAUUUCACCAAGAAUGUAGUACUGGAUGUACACAUACACUCAUAACGACCGUAGUAAUGACCCGUGAGUCCUAUCUCACAUAUUCAAAUGGUAUACGGAGAGGAGAAAUAGAAAAAAAUGGCACCUUUAAUUGAAUUGUGCGUGGAUGAGGCUGGUUUUACUCAAUUCCAUACAGUACAUCGAUAUCGGUAAUUAUACAGUUUCCUGUUCUCACAAUAAUUGCCAGGAACCUAAAUGGUAAGUACGGUGGUGCGUGUUCGUUCUAUGAAGACUUUGAUGACGUUUGUUGUUUUAGAUUUUCAUCUAAACGAUCAAACUAAAUGUCGGUCGCUGGACCCAAAAUGGUGCACCCCGCAUUACGUUAAGUGACUAGAUUUUAACAGUAUCAGAAUAGAGAUCCGAAGUGGGGCGCGAGGCUCAAACAACGCGGCCCCCAAGGUUUACCCAAUAAUGCGUCUGGUUUCGUUCACUCAUCUGGCAAGGAAGACCUCAAUUCCCGAGGACAAGGCGUCCGUUAACACCAAUAAUCGGAUGACCAAAUUGGCUACUUCGAAGAGCUACCAGACGAAUCUUCGUGGUGACGGUAAAAUGAAAGAUCCGGUUCAAGAUGGUAUUUUCUACUACCAGGAACGCUGGCCAGAAGCUGGUCACCCGGUGCAACAAAGAUGGCAUCAUCACCGUGGCGGAGCCAGGGCUUAUCCAAAAGAUAUUUGGCACCCGCAAUCCGCAACAAUGCAAUGUUCAUCCAAGGAACAAUGCAAAGGCUACGCAGAAGGAAAGCAGUUGGCAGGUCAGCCUCCUCGUUCCUCAUACACGUAGUGCAACAGUACAGAAAUCAACACAGGCGGCAGUGCAGAACUUUCCCUGCUAGAAUGGCGGCAAUGGCGGUGAUGCUGCUCUUGCUCUCGUCGUUGUUUGACAGAUUUGAUCAGAGGUCUGAGCAGCCAACGACCGGUAAAGGCCAACAACAAGGCAAACUGUCUAAGAAAUUAUCGUAAGGCUUUCAAGAAGCCGGCAAUCAUGCCAUUAAAGCAUCAAUGCAACAAGGUCACAAGACGUGGUCCAGAACUCCGGAAAUUGGGGACCCAGGAAACAAUCAGACAAGGAACAGAACAAUGGCCGCAAAUGCUCUGUUUGCCCCGGUGCUACUAAGCGUUUUCGGAAGAAUGUGCGCAUUGGCAUGGAAGAGGUACCACGUGGAACGUGUUGACCUACACAGGUGCCAUCAAUUGGAUGACGAAGAUCCAAAUACAAAGAUGGUCAUCACUGCUGAAACGGCAUUUGACGCACAAACCUCCACCAACAGAGCCAAAGACAAAAGAAGUGAUGAAACAAGCCAUGUUAGACAGAAAGAAACAGCAAUUGUGACUACUUACCUGCUAGAGAUUAGAUGAUUUUCCAAACACUGUGUAUGGCACCAAGGCGGUGACUCAACUCAGGCUAAACAUCAAGACCAAGGCUAGAUGGGCUAUAAACGUUUCGCUUUUCCGUUUACGAUAUGGUCUACUCUUGUGCAGAAUGAAUACGCAUUUGGCACCAGUAGAGAUGAAGUAACUUUAAUCUUACAGCAAUCUUUUGCAGUGUAACAGGAGACUAAGAGCCAUCCACCGGAGGCCACGCAAGAGUACGAUAAAGUGUACAGUGAACAAUGCAGGAGAAAUGCCUAUCGAAGAGCCCAAUGUAAAAUAAUCGGUAAGCGCUAUAUCCCCUAUGAUUUAAUGGGUCAAAGAAUGACAGCCUCCCACUCCCCACAUACAUCCCACCAACAUUUAUUUAUUCAACCGCCCCAUGCCAUCAUAUACCUCUAAU
>cluster974.fasta:2
AUACCUUCCAGGUCAACAAACCAUUACCAACUUUCGAUCUCUGUAGAUCUGUUCUCUAAACGAACAAACUAAAAAUGUCUGAUAAUGGACCCCAAAAUCAGCGAAUGCACCCCGCAUUACGUUUUGGUGGACACAGAUUUUAUUGGCAGUAACCAGAAUGGAGAACGCAGUGGGCGCGAUCAAAACAACGCCGGCCCCAAGGUUUACCCAAUAAUACUGCGUCUUGGUUCACCGCUCUCAUUUACUUAACAUGGCAAGGAAGACCUUAAAUUCCCUCGAGGACAAGGCGUUCCAAUUAACACCAAUAGCAGUCCAGAUGACCAAAUUGGCUACUACCGAAGAGCUACCAGACGAAUUCGUGGUGGUGACGGUAAAAUGAAAGAUUCAGUCCAAGAUGGUAUUUCACAUUACCUAGGAACUGGGCCAGAAGCUGGACUUCCCUAUGGUGCUAACAAAAGACGGCAUUAACAUGGGUUGCAACUGAGGAGCCUUGAAAUACACCAAAAGAUCACAUUGGCACCCGCAAUCCUGCUAACAAUGCUGCAAUCGUGCAACUUCCAAGGAACAUUAUUGCCAAAAGGCUUCUACGCAGAAGGGAGCAGAGGCGGCAGUCAAGCCUCUCGUUCCUCAUCACGUAGUCGCAACAGUUUAAGAAAUUUCAACUCCAGGCAGCAGUAGGGGAACUUCUCCUGCUAGAAUGGCUGGCAAUGGCGGUGAUGCUGCUCUUGCUUUGCUGCUGCUUGACAGAUUGAACCAGCUUGAGAGCAAAAUGUCUGGUAAAGGCCAACAACAACAAGGCCAAACUGUCACUAAGAAUCUGCUGCUGAGGCUCCAAGAAGCUCGGCAAAAACGUACUGCCACUAAAGCAUACAAUGUAACACAAGCUUUCUUCGGCAGACGUGGUCCAGAACAAACCCAAGGAAAUUUUGGGGACCAGGAACUAAUCAGACAAGGAACUGAUUACGCUACUGUGGCCGCAAAUUAGCACAAUUUGCCCCAGCGCUUCAGCGUUCUCGGAAUGUCGCGCAUUGGCAUAUGGAAGUCACACCUCUGAUACGUGGUUGACCUACACAGGUGCCAUCAAAUUGGAUGACAAAGAUCCAAAUUUUAAAGAUCUACAGUCAUUUUGCUGAAUAAGCAUUGACGCAUACAAAACAUUCCCACCAACAGAGCCUAAAAAGGACAAAAAGUAGAAAGGCUGAUGAAACUCAAGCCUUCGCAGAGACAGAAGAAACAGCAAACUGUGACUCUUUCCUGCUGCAGAUUUGGAUGAUUUCCAAAUUGCAACAAUCCAUGAGCAGUGCUGACUCAACUCAGGCCUAAAACAUCAAGACCACUCAAGGCAGAUGGGCUAUAUAAACGUUUUCGCUUUCCGUUUACGAUAGUUUACUCUCUGUGCAGAAUGAAUUCUCGUAACUACAUAGCACAAGUAGAUGUAGUUAUUCUAAUCUCUACAGCAAUCUUUAAUUCAGUGUAUAUGGGGAGGACUUGAAAGAGCCACCACAUUUCACCGAGGCCACGCGGAGUACGAUCGAGUGUACAGUGAACAAUGCUAGGGAGAGCUGCCUAUAUGGAAGAGCCCUAAUGUGUAAAUUAAUUUUAGUAUAGUGCUAUCCCCAUGUGAUUUUAAUAGCUCUCUAGGAGAAUGACAAAU
>cluster973.fasta:2
ACCUUCCCAGGUAACAAAACCAACCAACUUCGAUUUCUCUGUAGAUCUGUUCUUCUAAACGAACAAACUAAAAUGUCUGAUAAUGGACCCAAAAUCAGCGAAAUGCACCCAACUACGUUUGGUGGACCCUCAGAUUUACUGGCAGUAACCAGAAUGAUACUGCGUCUUGGUUCACCGCUCUUUACUCAUAUGGCAAGGAAGACCUUAAAUUCCCACCGAGGACAAGGCGUCCAAUUAACACCAAUAGCAGUCCAGAUGACCAAAUUUGGCUACUACCGAAGAGCUACCAGACGAAUUCGUGGUGGUGACGGUAAAAUGAAAAGAUCUCGGUCCAAGAUGGUAUUCUACUACCUCUAGGAACUGCGCCAGAAGCUGGACUUCCCUAUGGUGCUAACAAAAAGACGGCAUCAUGGGGGUUGCAUAUUGAGGAGCCUUGAAUACACCAAAAGACUUCAUUUGGCACCCGCAAUCCGCAACAAUGCUGCAAUCGUGCUCAACUUCCAAGGAACAACAUAUUGCCAAAAGGCUUUAUGCAGAAGGGAAGAGGCGGCAGUCAAGCCUCUUCUCGUUCCUCAUCACCGUAGUCGUCAUAGUUUAAGAAAUCUCAACUCAGGCAGCAGUAGGGGGGAACUACCUGCUAGAGCUGGCUGGCAAUGGCGGUGACGCUGCUCUUGCUCUGCUGCUGCUUGACAGAUUGAACCAGCUUCGAGAGCAAAAUGUCUGGUAAGGCCAACAACAAGGCCAAACUGUCACUAAGAAUUGUUGCUGAGGCUCACUAAGAAGCCAUGGCAAAAACGUACUGCCACUAAAGCAUACAAUGUAACACAAGCUUUCAAAGACGUGGUCCAGAACAAACCCAAGGAAAUUUUUGGGGACCAGGAACUAAUCAGACAAGGAACUGAUUACAAACAUUGGCCGCAAAUUGCACAAUUUGCCCCAGCGCUUCAGCGUUCUUCAGAAUGUCGCGCAUUGGCAUGGAAGUCACUUUCGGGAACGUGGUUGACCUACACAGGUGCCAUCAAAUUGGAUGACAAAGAUCCAAUUUCAGAUCAAGUCAUUACUGCUGAAACCGGCGUUGACGCAUACAAAACAUUCCACCAACAGAGCCUAAAAAGGACUAGAAGAAGGCUGAUGAAACUCAAGCCUUCGCAGAGACAGAAGAAACAGCAAACUGUGACUCUUUCCUGCUGCAGAUUUGGAUGAUUUCCAAACAAUUGCAACAAUCCAUGAGCAGUGUGACUCAACUCAGGCCUAAAACAUGCAGACCACACUGGCAGAUGGGCUAUAUACUAUACGUUUUCGCUUUUUCCGUCUACGAUAGUCUACUCUUGUGCAGAGCGAAUUCUCGUAACCAUAGCACAAGUAGAUGUAGUUAACUUAUCUUCAGCAAUCUUUAAUCAGUGUGUAACAUUUAGGGAGGACUUGAAAGAGCCACCAUUUCACCACGAGGCCACGCGGAGUACGAUCGAGUGUACAGUGAACAAUGUUAGGGAGCUGCCAUCAUGGAAUGGAAGAGCCCUAAUGUGUAAAAUUAAUUAGUAGUGCUAUCCCCAUGUGAUUAAUAGCUUUUAGGAGAAUGACAAAAAAAAGUACCCUACCCCAUCUACACAUCCCACCCCAAGCUUAUUUAUUUAACACCAUUUCAUCUUUCAUCUACCCACAUCUCAUCAACCCAA
>cluster972.fasta:2
GGCCGGGUCUCUGCGCUCUUGAGGCGCAGACGGGGUAAGCGGAGCCAACAUGCCGGUGGCCCCAGAGGCUGGGUAUGUCGCAAACUUUUGACCCCGCGGAGACCUUUGAGAAAUCGUCUUGUCAAGGCUGAAGCUGAUCGGCGAGUAUGGCUCCGGAACAAACGUGAAGGUCUGGAGGGUCAAAUUUACCUGGCCAAGAUCCGCAAGGCCGCCCGGGAACUGCUGACGCUUGAUGAAGAAGGACCCAAUCGACUGUUCGAAGGCAACGUCCCUGCUGCGGCGGCUGGUCCGCAUCUGGGGUGGAUGAGGGCAAGAUGAAGCUGGAUUACAACCUGGGCCAGUAGAUCGAGGAUCUUUUAGAGAGACGCCUGCAGACCCAGGUUCUCAAGCAUGGGCUUGGCCAAGUCCAACCUUCUCCACAUGGGCUCGCGUGCUGAUCCGCCAGCGCCAUAUUCAGGGUCCGCAAGCAGGUGGUGAAUAUCCCGCCUUCAUUGUCCGCCUGGAUUCCCAGAAGCACAACGAUUUCCCUGCGCUCUCCCUGCGGGGGUGGCCGCCCCGGGCCGUUGAAGAGGAAGAAUCUAAGAAGGGCCGGGAGCAGGGCUCCCCCAGUCGAGGAGGAUUAAGCCUCACUUCUCUCCUCCUGAAAUUAGCUGGAUUGUGUAGUUUCCUGCCAAUAAACAGGUAUUGGUGCUUUAAAGC
>cluster971.fasta:2
ACGCCUAAACGAUCAUGAAAUUUCUUGUUUUCUUUAGGAAUCGUCUACAACUGUAGCUGCAUUUCACCAAGAAUGUAGUUUACAGUUAUGUACUCAACAUCAUCAACCAUAUGUGGUUGAUGACCCGUGUCCUAUCACUUCAACUCUAAAUGGUAUAUUAGAGUAGGAGCUAGAAAAUCAGCACCUUUAAUUGAAUUGUGCGUGGAUGGGCUGGUUCUAAAUCACCCAUUCAGUACAUCGAUAUCGGUAAUUAUACAGUUUCCUGUUUACCUUUUACAAUUAAUUGCCAGGAACCUAAAUUGGGUAGUCUUGUAGUGCGUUGUUCGUUCUAUGAAGACUUUAGAGUAUCAUGAUGUUCGUGUUGUUCUAGAUUUCAUCUAAACGAACAAACUAAAAUGUCUGAUAAAUGGACCCCAAAAUCAGCGAAAUGCACCCCGCAUUACGUUUUGGUGGACCCUCAGAUUCAACUGCAGUAACCAGAAUGGAGAACGCAGUGGGGCGCGAUCAAAACAACGUCGGCCCCUAGGUUAUACUGCGUCUUGGUUUCGUCACUCAACAUGGCAAGGAAGACCUUAAAUUCCCUCGAGGACAAGGUGUUCCAAUUAACACCGUAGCAGUCCAGAUGACCAAAUUGGCUUCGAAGAGCUACCAGACGAAUUUCGUGGUGGUGAUGGUAAAAUGAAAGAUCUCAGUCCAAGAUGGUGGUAUUCUACUACCUAGGAACUGGGCCAGAAGCUGGACUUUCCCUAUGGUGCUAACAAAGACGGCAUCAUAUGGGUUGCAACUGAGGGAGCCUUGAAUACACCAAAAGAUCUUGGCACCGCAAAUCCUGCUAACAAUGCUGCAAUCGUGCUACAACUUCCAAGGAACAACUAUUGCCAAAAGGCUUCUACGCAGAAGGAGCAGAGGCUGCGGUCAAGCCUCUUUCUCGUUCCUCAUCACGUAGUCGCAACAGUUUAAGAAAUCAACUCCAGGCAGCAGUAGGGGAACUUCUCCUGCUAGAAUGGCUGGCAAUGGCGGUGAUGCUGCUUUGUUCUGCUGCUGCUUGACAGAUUGAACCAGCUUGAGAGCAAAAUGUCUGGUAAAGGCCAACAACAAGGCCAAACUGUCACUAAGAAAUCGUUGCUGAGGCUCUAAGAAGCCUCGGCAAACGUACUGCCACUAAAGCAUACAAUGUAACACAAGCUUUCGGCAGACGUGGUCCAGAACAAACCCAAGGAAAUUUUGGGGACAAGGAACUAAUCAGACAAGGAACUGAUUACAAACAUUGGCCGCAAAUUGCACAAUUUAUCCCAGCGCUCAGCGUUUUCGGAAUGUUAUGCAUUGGCAUGGAAGUCACACCUUCGGGAACGUGGUUGACCUACACAGGUGCCAUCAAAUUGGAUGACAAAGAUCCAAAUUCAAAGAUCAAGUCAUUUUGCUGAAUAAGCAUAUUGACGCAUACAAAACAACCCACCAAGAGCCUAAAGGAUAAAAAGAAGAAGGCUGAUGAAACUCUGGGCACACCGCAGAGACAGAAGAAACAGCAAACUGUUGGACUCUUUUCCUGCUGCAGAUUUGGAUGAUUUUCCAAACAAUUGCAAUCCAUGAGCAGUGCUGACUCAACUCAGGCCUAAACUCAUGCAGACCAUCAUACAAGGCAGAUGGGCUAUAUAAACGUUUUCGCUUUCCGUUUCUACGAUAUGGUCUACUCUUGUGCAGAAUGAAUUCGUAACUACAGCACAAGUAGAUGUAGUUAACUUUAAUCUCACAUAGCAAUCUUUAAUCAGUGUGUAACAUUAGGAGGACUUGAAAGAGCCACCACAUUUCGAGGCCACGCGGAGUACGAUCGAGUGUACAGUGAACAAUGCUUAGGAGCUGCCUAUAUGGAAGAGCCCUCUAAUGUGUAAAAUUAAUUUUAGUAGUGCUAUCCCCAUGUGAUUUUAAUAGCUUCUUAGGAGAAUGACAGC
>cluster970.fasta:2
CCUUCCCAGGUAACAAACCAACCAACUUUCGAAUUUCACUGUAGAUUUGCUCUAAACGAACAAACUAAAAUGUCUGAUAAUGGGACCCAAAUCAGCGAAUGCACCCGCAUUACGUUUGGUGGACCUCAGAUCAACUGGCAGUAACCAGAAUGGAGAUCAGUGGGCGCGAUCAAAACAACGCCGGCCCAAGGUUUACCCAAUAAUACUGCGUCUUGGUCUUCCGCUACAUCAACAUGGCAAGGAAGACCUUAAAUUCCCUUAGGACAAGGCGUUCCAAUUAACACCAAUAGCAGUCCAGAUGACCAAAUUGGCUACCGAAGAGCUACCAGACGAAUUCGUGGUGACAGUAAAAUGAAAGAUUCAGUCCAAGAUGGUAUUCUACUACCUAGGGAACUGGGCCAGAAGCUGGACUUUUCCCAUAGUGCUAACUAGAUGGCAUUUAUAUGGGUUGCAACUGAGGGAGCCUUGAAUACACCUCAAAAGAUCACAUUGGCACCCGCAAUCCUGCUAAAGCCGCUGCAAUUGUGCUACAACUUCCUCAAGGAACAACUAUGCACUAAAGGCUUUAUAUGCAGAAGGGAAAGAGGCAGUCAAGCCUCUUCUCUGUUCCUCAUCACGUAGUCGCAACAGUUUAAGAAAUUCAUCCAGGCAGCAGUAGGAACUUUUCCUUUGCUAGAAUGGCUGGUGCAAUGGCGGUGAUGCUGCUUUGCUUCUGCUGCUGCUUGACAGAUUGAACCAGCUUGAGAGCAAAAUGUCUGGUAAAGGCCAACACAUUUAACAAGGCCAAACUGUCACUAAGAAAUCUGCUGCUGAAGGCUUCUAAGAAGCCAUGGCAAAACGUCUGCCACUAAAGCUGCGUACACGGGUCAAAGACGUGGUCCAGAACAAACCAAGGAAAUUUUUGGGGACAAGGAACUAAUCAGACAAGGAACUGAUUACAAACAUUGGCGCAAAUUGUCGUUUUGCCCCAGCGGUGUCAGCGUUUUCGGAAAUGUCGCGCAUUGGCAUGGAAGUCACACCUUCGGGAACGUGGUUGACCUACACAGGUGCCAUCAAAUAUUGGAUGACAAAGAUCCAAAUUUAAAGAUCAGUCAUCUGCUGAAUAAGCAUUGACGCAUACAAACUACUCCCACCAACAGAGCCUAAAAAGGACAAAAGAAGAAGGCUGAUGAAACUCAAGCCUUACCGCAGAGACAGAAGAAACAGCAAACUGUGACUCUUUUCACCUGCUGCAGAUUUUGGAUGAUUUCUCCAAACAAUGGCAAAUCCAUGAGCAGUGCUGACUCAACUCAGGCACUAAACUCAUGCAGACCACACAAGGCAGAUGGGCUAUAAACGUUCGCUUCUCCGUUUACGAUAUGGUCUACUCUGUGCAGAAUGAAUUCUCGUAACUACAUAGCACAAGUAGAUGUAGUUAACUUUAUACAUAGCAAUUUUUAAUCAAGUGUAACAUUAGGGAGGACUUGGAAAGAGCCACCACAUUUUCACCGAGGCCACGGGAGUACGAUCGAGUGUCAGUGAACAAUGCUAGGAGAGAGCUGCCUUAUAUGGAAGAGCCCUAAUGUGUAAAAUUAAUUUAGUAGUGCUAUCCCGUGAUUUUAAUAGCUUUCUAGGAGAAUGACAAUGC
>cluster96.fasta:2
AGAGAUGGCAACUAGCACUCACCUCCAAGGGUGUUCUUUUUGUUUGCAACUUACUUGCUGUUGUUGUUUCUGUAACAGUUCACUCACACCUUUUGCUCGUGCUGCUGGCCUUGAAGCCCCUUUUCUAUCUUUAUGCUUAGUCAUCUUCUUGCAGAGUAUAAACUUUGUAAGAAUAAUAAUGAGGCUUGGUUUUGCUGGAAAUGCCGCUCCAAUCCAUAUCUAUGAUGCCUUUAUUAUUUUCUCUUGCUGGCAUUAGUUGUUACGACUAUUGUAUACCUUACAAUAGUGUAACUUUCAAUUGUCAUUACUCAGGUGAUGGCACAACAAGGUCCUUAUUUUGAACAUGACUCUACCAGAUUGGUGGUUAUACUGAAAUGGGAAUCUGGAGUAAAAGACUGUGUUGACUACAGUUACUUCAUUACAGACUAUUACCAGCUGUACUCACAACUCAAUUGAGUUCGGAUCGUGGUGGGCUGAACAUCACGACCUCUUCAUACAAAUAAAAUUGUUGAUGAGCCUUGAAGAACAUGUCCAAAUUUACAAAUCGACGGUUUAUCCAGAGUUGUUAUCCAGUAAUGGAACCAAUUUUAUGAUGAACCGACGACGACUACUAGCGUGCCUUUGUAAGCACAAGCUGAUGAGUACGAACUUUAUGUACUCAUUAUUUUCGUUAGAAGAGAUAGGUACGUUAAUAGUUAAUAGCGUACUUCUUGUUUGUGGUAUCUGUUGUCACUAGCCAUCCUUACUGCGCUUUUGAUUGUGUGCGUACUGCUGCAAUAUUGUUAACGUGAGUCUGUAAAACCCUCUUUUUUACGUUUACUCGUGUUAAAAAUCUGAAUUCUUCUAGAGUUCCUGAUUUCUGGUCUAAACGAACUAAAUAUUAUAUUAGUUUUUUUGUUUUGGAACUUUAAUUUUUUAGCGUGUAGAUUCCACACGGUACUAUUCCGUUGAAGAGCUUAAAAAGCUACACUGAACAAUGGAACCUGGUAAUAGGUUUCCUAUUCCUUACAUGGAUUUCGGUUUUUACAAUCUGCCUAUGCCAACAGGAAUAGGUUUUGUAUAUAAUUAAGUUGUUUUCCACCACUGGCUGUUUAUGGCCGGUAACUUUAGCUCUGUUUUUGUGCUUGCUGCUGUCUCAGAAUAAAUUAGACUCGGUGGAAUUGCUAUCGCAAUGGCUUGUUUGUAGGCUUGAUGUGGCUCAGCUACUCAUUGCUUCUUCAGACUGUUUGCGUACGCGUUCCAUGUGGUCAUUCAAUCCAGAAACUAACAUUCAUUAACGUGCCACUCCAUGGCACUAUUUGACCAGACCGUUCAAGAAAGUGAACUCGUAAUCGGAGCAUCGUGAUCCUUCGUGACAUCUUCGUAUUGCAUUGACACCAUUUGAAGGACGCUGCAAGACAUCAAGGACCUGCUCAAAGAAAUCACUGUCGCUUUACACGAACGCUUCUUAUACAAAUUGGGAGCACGCAUAGCGCGUAGCAGGUGACUCAGGUUUUUGCAUAAUAUACAGUCGCUACAGGAUUGGCAUAAAUUAAACACAGACAACUCACCAGUAGCAGUUGACAAUAUUGCUUUGCUUGUACAGUAAGUGACAACAGAUGUUUCAUUCUCGUUGACUUCAGGUUACUAUAGCAGAGAUAUUCUAAUAUUAUGAGGACUUUUUAAAGUUUCCAUUUGGAAUCUUUGAUUACAUCAUAAACCUCAUAAUUAAAAUUUAAUGAGUCACUAACUGAAUAAAUAUUCUCAAUUAGAUGAAGAGCAACCAAUGGAGAUUGAUUAAACGACAUGAAAAUUAUUCUCUCUUUUGGCACUGAUAACACUUUGCAUUGUGAGCUUUAUCACUCUCAAGAGUGUGUUAGAGGUACAACAGUACUUUAAGAACCUUGCUCACAUGGAACAUACGAGGGCAAUUUCUCCACUUUCAUCCAUUAGCUGAUAACAAAAUAUGGCACUGACUUGUUUAGCACUCAUUUGCUUUGCUUGUCCUGACGGCGUAAAACACGUCUAUCGGUACGUGCCAGAUCAGUUUCACCUAAACUGUUUUUAUCAGACAAGAAGGAAGUUCAAGAACUUUACUCUCCAAUUUUAUUGUUGCGGCAAUAGUGUCAUAUAACACUUUGCUCCACACUCAAAAGAAAGACAGAAUGAUAAACUCAUUAAUUGACUUCUAUUUGUGUCUUUUAAGCCUUUUCUGCUAUAUUCCUUGUUUUAAUUAUGUUUAUAUCUUUGGUUUCACUUGAACUGCAAGAUCAUAAUGAAACUUGUCACGCCUAAACGAACAUGAAAUUUCUUGUUUUCUUAGGAAUUCAUCUACAACUGUAGCUGCAUUUCACCAAGAAUGUAGUCUUACAAGUUAUGUACUCAACAUCACCAUAUGUAGUUGAUGACCCGUGUCCUAUUCACUUCUAUUCUAAAUGGUAUAUCGAGAGUGGAGCUAGAAAAUCAGCACCUUUAAUUGAAUUGUGCGUGGAUGAGGCUGGUUCUAAACCACCCAUCUCCACGGUACAUCGAUAUCGGUAAUUAUACAGUCACCUUGUUUACCUUCACAAUUAAUCGCCAGGAACCUAAAUUGGGUAGUACUGGUAGUGCAUAUGUUCGUUCUUCAUGAAGACUUUUUAGAGUAUCAUGACGUUCGUUGUUUUAGAUUCAUCUAAACGAACAAACUAAAAAUGUCUGAUAAUGGACCCCAAAAUCAGCGAAUGCACCCCGCAUUACGUUUGGUGGACCUCCAGAUUCAACUGGCAGUAACCAGAAUGGAGAACGCAGUGGGGCGCGAUCAAAACAACGUCGGCCCCAAGGUUUACCCAAUAAUACUGCGUCUUGGUUCCAAUCCACUCAACAUGGCAAGGAAGACCUCAAUUCCCUCGAGGACAAGGCGUUCCAAUUAACACCAAUUAGCAGUCCAGAUGACCAAAUUGGCUACCGAAGAGCUACCAGACGAAUUCGGUGGUGACGGUAAAAUGAAAGAUUCAGUCCAAGAUGGUAUUUUUUACUACCUAGGAACUGGGCCAGAAGCUGGACUUCCCUAUGGUGCUAACAAAAGACGGCAUCAUAUGGGUUGCAACUGAGGGAGCCUUUGAAAUACACCAAAAGAUCACAUUGGCACCCGCAAUCCUGCUAACAAUGCUGCAAUCGUGCUCAACUUCCAAGGAACAACUAUUUGCCAAAAGGCUUUACGCAGAAGAGCAGAGGCGGCAGUCAAGCCUUCUUCGUUCCUUCAUCACGUAGUCGCAACAGUUUUAAGAAAUUUCAACUCCAGUAGCAGUAGGGAACUUUUCCUGCUAGAAAUGGCUGGCAAUGGCGGUGAUGCUGCUCUUACUGCUUUGCUGCUGCUUGACAGAUUGAACCAGCUUGAGAGCAAAAAUGUCUGGUAAAGGCCAACAACAACAAGGCCAAACUGUCUAAGAAUCUGCUGCUGAGGCUUCUAAGAAGCCUCGGCAAAACGUACUGCCACUAAGCAUACAAUGUAUCACAAGCUUUCGGCAGACGUGGUCCAGAACAAACCCAAGGAAAUUUUAGGACCAGGAACUAAACCAGACAAGGAACUGAUUACAAACAUUGCCAAAAACGGCACUGUUUGCCCCAGCGUUUCAGCGUCUUCGGAAUGUCGCGCAUUGGCAAGAAGUCACACCUUCGGGAACGUGGUGACCUACACAGGUGCCAUCAAAUUGGAUGACAAAGAUCCAAAUUAAAGAUUCAAGUCAUUUGUGAAUGCAUAUUGACGCAUACAAACAUUUCCCACCAACAGAGCCUAAAAGGACAAAAAAGAAGAAGGCUGAUGAAACUCAAGCCUCUUCGCAGAGACAGAAGAAACAGCAAACUGUGACUUUCUUCCUGCUGCAGAUUUGGAUGAUUUUCUCCAAACAAUUGCAACAAUCCAUGAGCAGUGCUGACUCAACUCAAGGCCUAAACUCAUGCAGACCAAGGCAGAUGGGCUAUAAACGUUUCGCUUUUCCGUUCUUCGAUAUAUAGUCUACUCUUGUACAGAAUGAUCUCGUAACAUAGCACAAGUAGAUGUAGUUAACUUUAAUCACAUCAGCAAUCUUUUAAUCAGUGUGUAACAUUAGGGAGGACUUGAAAGAGCCUUACAUUUCACCGAGGCCACGCGGAGUACGAUCGAGUGUACAGUGAACAAUGCUAGGGAGAGCUUGCCUAUAUGGAAGAGCCCUCAAUGUGUAAAAUUAAUUUUAGUAGUGCUAUCCCCAUGUGAUUUUAAUAGCUUCUUAGAGGAGAAUGACAAAAUCCCCAUCCCACUUACAUCCCACCAUCUCAUCUACUAUUCCAUCUUUUCAUCUCAACCUAUCCUCCAACCCUCACCAACCUCUCUCACCUA
>cluster969.fasta:2
GAGAUUAUCAUGACGUUCGUGUUUGUCUAGAUUUCAUCUAAACGAACAAAACUAAAAUGUGACCCCAAAAUCAGCGAAUGCACUCCCGCAUUACGUUUUGGUGGUUCCAAGAUUCAACUGGCAGUAACCAGAAUAGAACGCAGUGGGGCGCGAUCAAAACAACGUCAGCCCAAGGUUUACCCAAUAAUACUGCGUCGGUCACCGCUUUCAUUCAACAUGGCAAGGAAGACCUUAAAUUCCCUCGAGGACAAGGCGUUCCAAUUAACACCAAUAGCAGUCCAGAUGACCAAAUCGAUACUUCUGAAGAGCUACCAGACGAAUUUGGUGGUGACGGUAAAAUGAAAGAUCAGUCCAAGAUGGUAUUUCUACUACCUAGGAACUGGGCCAGAAGCUGGACUUCCCUAUGGUGCUAACAAAGAACGGCAACGGUUGUUAAGGAGCCUUGAAUAUACCAAAAGAUCACAUAGCACCCAAUCCUGCUAACAAUGCUGCAAAACCGUGCUACAACUUCCAAGGAACAACAUUGCCUUAAAAGGCUUUACGCAGAAGGGAGCAGAGGCGGCGGUCAAGCCUCUCUCGUUCCAUCACUGACCGCAACAGUUAAGAAUUCAACUCAGGCAGCAGUAGGGAACUUUCCUGCUGGAAUAAUUGGCAAUGGCGGUGAUGCUGCUCUUGCUUUGCUGCUGUCUGACAGAUUGAACCAGCUUGAGAGCAAAAAUGUCUGGUAAAGGCCAACAACAACAAGGCCAAACUGUCACUAAGAAAUUUGCUGCUGAGGCUUCUAAGAAGCCUCGGCAAACGCACUGCCACUAAAGCACAAUGUAACACAAGCUUUCGGCAGACGUGGUCCAGAACAUACCCUAGGAAAUUGGGGACGAAGAACUAAUCAGACGAGGAACUGAUUACAAACAUUGGCCGCAAAUUGUCAAUCUGCCCCAGCGCUUCCGGCGUCUUCAUGGAAUGUCGCGCAUUGGCAAGGUCACACCACCUACAGGAACGUGGUUGACCUACAGGUGCCAUCAAAUUGGAUGACAAAGAUCCAAAUCAAAGAUCAAGUCAUUUGCUGAAUGGCAUAUUGACGCAACAAAACAUUCCCCACCAACAGAGCCUAAAGGACAAAAAAGAAGAAGGCUGAUGAAACAAGCUCCAAAAGAGACAGAAGAAACAGCAAACUGUGACUCUUUUCCUGCUGCAGAUUUGGAUGAUUCUCCAAACAAUUGCAACAAAUCCAUGAGCAGUGCUGACCAUAACAAGGCCUAAACUCAUGCAGACCAUCAAGGCAGAUGGGCUAAACAUAUAAACGUUUCGCUUUCCAUGUUUUACGAUAUAGUCUACAUUCUUGUGCAGAAUGAAUCACCGCAACUUUCAGCACAAGUAGAUGUGGGUUAACUUUAAUCUCCACAUAGCAAUCUUUAAUCAGUGUGUAUACUAGGAGGACUUGAAAGAGCCUCAUUUUUUCGAGGCCACGCAGGAGUACGAUCGAGUGUACAGUGAACAAUGCUUAGGGAGAGCUGCCUAUAUGGAAGAGCCCCUAAUGUGUAAAAUAAUUUUAGUGAAGUGCUAUCCCAUGUGAUUUUUGCUAGCUUUAGGAGAAUGACAGC
>cluster968.fasta:2
AGCACCUUUAAUUGAAUUGUGCGUGAUGAGGCUGGUUCUAAAUCACCCAUUCAGUACAUCGAUAACCGGUAAUUAUACAGUUUCCUGUACCUUUACAAUUAAUUGCCAGGAACCUAAAUUGGGUAGUCUUGUAGUGCGUUGUUCGCUCUAUGAAGACUUUUUAGAGUAUCAUGACGUUCGUGUUGUUCUUAGAUUUCAUCUAAACGAACAAACUAAAAUGUUCGUGAUAAUGGACCCAAAAUCAGCGAAUGCACACCCGCAUUACGUUUGGUGGACACAGAUUCAUGGUAACCAGAAUAGAGAACGCAGUGGGCGAUCAAACAACGUCGGCCCCAAGGUUUACCCAAUAAUACUGCGUCUUGGUUUCGCUCACUCAUCGGCAAGGAAGACUCAAAUUCCCUUCGAGGACAAGGCGUUCCAAUUAACACCAAUUGCAAGUCCAGAUGACCAAAUUGGCUACUUUCGAAGAGCUACCAGACGGACGAAUUCGUGGUGGUGACGGUAAAUGAAAGAUCUCAGUCCAAGAUGGUAUUUCUACUACCAAGGAACUGGGCCAGAAGCUGGACUUCCCUAUGGUGCUAACAAAGACGGCAUCAUAUGGGUUGCAACUAGAGCCUUGAAUACACCAAAAGAUCACUGGCACCCGCAAAUCCUAUACUGUGCUGCAAUCGUGCUUCGUUUCCUCAAGGAACAUUAUGCCAAAGGCUUACGCAGAGAAGAGGCAUGGCAGUUUAAGCCUCUUUCUCGUUCCUCAUCACAGCGCAACAGUUUAGAAAUUUCAACACAGGCAGCAGUAGGAACUUCUCCUAGAAUGGCUGGCAAUGGCGGUGAUGCUGCUCUUGCUUGCUAAUUGCUUGACAGAUUGAACCAGCUGAGAGCAAAAUGUCACUGGGUAAAGGCCAACAACAACAAGGCCAAACUGUCACUGAGAAAUCGUGAGGCUUUUAAGAAGCCAUGGCAAAAACGUACUGCCACUAAAGCAUACAAUGUAACAUACAAGCUUCGGCAGACGUGGUCCAGAACAAACCCAGGGAAAUUUUGGGGACCAGGAACUAAUCAGACAAGGAACUGAUUAAACUGCCGCAAAUUGCACUGUUUUGCCCCCAGCGCUACAGCGUUCGGAAUGUCGCGCAUUGGCAUGGAAGUCACACCUUCGGGAACGUGGUUGACCUACACAGGUGCCAUCAAAUUGGAUGACAAAGAUCCAAAUUCAAAGAUCAAGUCAUUUUGCUGAAUAAGCAUUGACGCAUACAAAAACAACCCACCAACAGAGCCUAAAAAAAGGACAAAAGAAGGCUGAUGAAACAUUGCCACCUACCGCAGAGACAGAAGAAACAGCAAACUGUGACUUUUUCCUGCUGCAGAUUUGGAUGAUCUUUCCAAUUGCAACAAUCCAUGAGCAGUGCGCUGACUCAACUCAGGCCUAAACUUUACGAAGACCAUCAAGGCAGAUGGGCUAUAUCAAACGUUUCGCUUUCCGCUUACGAUAUAUAGUCUACUCUUGUGCAGAAUGAAUUUCGUAACUCUUUUAGCACAAGUAGAUGUAGUUAACUUUAAUCUCACAUCAGCAAUUUUAAUCAGUGUGUAACAUUAGGGGACUUGAAAGAGCCACCACUUCACCGAGGCCACGGGAGUACGAUCGAGUGUACAGUGAACAAUGUGAGAGAGCUGCCUAUAUGGAAGAGCCCUAAUGUGCAAAAUUAAUUUUAGUAGUGCUAUCCCAUGUGAUUUUAAUAGCUUCUAGGAGAAUGACAAAAAUCCUCCCUUACCCACACAUACAUAACCCACCAUUUAUCUUAUUCCAUACAUCUUCACAUAUAUCCCAACCUACAUCAUACCCCAUAAAC
>cluster967.fasta:2
AUACCUUCCCAGGUAACAAACCAUAACCAUUUUCGAUCUCUCUACUGUAGAUCUGUUCUAAACGAACUUAUGGAUUUGUUUAUGAGAAUCUCACAAUUGGAACUGUAACUUUUGAAGCAAGUGAAAUCAAGGAUGCUACUCCUCAGAUUUUGUCCGCGCUACUGCAACGAUACCGAUACAAGCCUCACUCCCUUUCGGAUGGCUUAUUGUUGGCGUUGCACUUCUUGCUGUUUCAGAGCGCUUCCAAAAUCAUAACCCUCAAAAGAGAUGGCAACUAGCACUCCAAGGGUGUUCACUUUGUUUGCAACUUGCUGUUGUUGUUUGUAACAGUUUUACUUACACCUUUGCUCGUUGCUGCUGGCCUUGAAGCCCCUUUUUCUCUAUCUUUAUGCUAGUCUACUUCUUGCAGAGUAUAAACUUUGUAAGAAUAAUGAGGCUUUGGCUCUGCUGGAAAUGCCGUUCCAAAAAACCCAUACUUUAUGAUGCCAACUAUUUUCUUUGCUGGCAUACUAAUUGUUACGACUAUUGUAUACCUACAAUAGUGUAACUCUUCAAUUGUCAUUACUUCAGGUGAUGGCACAACAAGUCCUAUUCUGAACAUGACUACCAGAUUGGUGGUUAUACUGAAAUGGGAAUUCUGGAGUAAAAGACUGUGUUGUAUUACACAGUUACUUUCACUUUCAGACUAUUACCAGCUGUACUCAACUCAAUUGAGUACAGACUGGUGUUGAACAUGUUACCUUCUCAUCUACAAAUAAAAUUGUUGAUGAGCCUGAAGAACAUGUCCAAAUUUUACAAAUCGACGGUUCAUCCGGAGUUGUUAAUCCAGUAAUGGAACCAAUUUCUAUGAUGAACCGACGACGACUACUAGCGUGCCUUGUAAGCACAAGCUGAUGAGUACGAACUUAUGUACUCAUUCGUUAGAAGAGAUAGGUACGUUAAUAGUUAAUAGCGUACUUCUUGCUUCGUGGUAUUCUUGUUAGUUACACUAGCCAUUCCAUUGCGCUCGAUUGUGUGCGUACUGCUGCAAAUAUUGUUAACGUGAGUUUCUGUAAAACCUUCUUCUACGUUUACUCUCGUGUUAAAAAUCUGAAUUUUUCUAGAGUUCCUGAUCUUCUGGUCUAAACGAACUAAUAUUAAAUCAGUUUUUUUCUGUUUGGAACUUUAAUUUUAGCCAUGGCAGAUUCCAACGGUAACAUGUUGAAGAGCUUAAAAAGCUCUUGAACAAUGGAACCUAGUAAUAGGUUUCCUAUUCCUUACAUGGAUUUGUCUCUACAAUUUGCCUAUGCCAACAGGAAUAGGUUUUUGUAUAUAUAAUUAAGUUAAUUUUCCUCUGGCUGUUAUGGCCAGUAACUUUAGCUUGUUUUGUGCUUGCUGCUGCUUCAGAAUAAAUUGGAUCACCGGUGGAAUUGCUAUCGCAAUGGCUUGUCUUGUAGGCUUCUGAUGUGGCUCAGCUACUUCAUUGCUUCAGACUGUCUGCGCGUACGCGUUCCAUGUGGUCAUUCAAUCCAGAAACUAACUAUUCUCAACGUGCCACUCCUCGGCACUAUUUUGACCAGACCGCUUCUGAGAAAAGUGAACUCGUAAUCGGAGCUGUGAUCCUUCGUGGACAUCUUCGUAUUGCUGGACACCAUCUAGGACGCUGUGUAAGGACCUGCCUAAAGAAAUCACUGUUGCUACAUCACGAACGCUCUUAUUACAAAUUGGGAGCUUUCGCAGCGUGUAGCAGGUGACUCAGGUUUUUGCUGCUUUACAGUCGCUACAGGAUUGGCAACUAUAAAUUAAACACAGACCAUUCCAGUAGCAGUAGACAAUAUUGCUUUGCUUGUACAGUAAAGUGACAACAGAUGUUCAUCUCGUUGACUUUCAGGUUACUAUAGCAGAGAUUAUUACUAAUUAUUAUGAGGACUUUUUAAAGUUUCCAUUUGGAAUCUUGAUUACAUCAUAAACCUCAAUUAAAAAUUUAUCUAAGUCACUAACUGAGAAUAAAUAUUCAAUUAGAUGAAGAGCAACCAAUGGAGAUUGAUUAAACGAACAUGAAAAUUAUUCUUCUUGGCACUGAUAACACUCGCUACUCGUGAGCUAUCACUACCAAGAGUGUGUUCAGAGGUACAAGUACUUUAAAAGAACCUUGCUCUUCUGGAACAUACGAGGGCAAUCACCAACCAUUUCAUCCUCUAGCUGAUAUAAAUUUGCACUGACUUGCUUUAGCACUCAAUCUGCUGCUUGUCCUGACGGCGUAAAACACGUCUAUCAGUUACGUGCCAGAUCAGUUUCACCUAAACUGUUCAUCAGACCAGAGGAAGUCAAGAACUUUACUCUCCAAUUUUUAUUGUUGCGGCAAUAGUGUUUAUAACACUUUGUCACACUCAAAAAGAAAGACAGAAUGAUUGAACUUUCAUUAAUUGACUUUAUUUGUGCUUUUUAGCCUUUCUGUUAUUCUUCCUUGUUUUAAUUAUGCUUAUUAUUUUUGGUUUUCCUUGAACUGCUAGAUCAUAAUGAAACUUGUCACGCCUAAACGAACAUGAAAUUUCUUGUUUCUUGGGAAUAUCACAACUGUAGCUGCAUUUCACCAAGAAUGUAGUUUCAAGUCAUGUACUCAACAUCAACCAUAUGUAGUUGAUGACCCGUAGUCCUAUUCACUUCUAUUCUAAAUGGUAUAUUAGAGUAGGAGCUAGAAAAUCAGCACCACAUAAUUGAAUUGUGCGUGGAUGAGGCUGGUUCUAAAUCACCCAUCAGUACAUCGAUAUCGGUAAUUAUACAGUUUUCCUGUUUACCUUUUACAAUUAAUUGCCAGGAACCUAAUUGGGUAGUUUCGUAGUGCGUUGUUCGUCUAUGAAGACUUUAGAGUAUCAUGACGUUCGUGUUGUUUAGAUAUUUCAUCUAAACGAACAAAACUAAAAUGUCUGAUAAUGGACCCAAAAUCAGCGAAAUGCACCCCGCAUUACGUUUGGUGGACCCAGAUUCAACUGGCAGUAACCAGAAUAGAACGCAGUGGGGCGCGAUCAAAACAACGUCGGCCCAAGGUUUACCCAAUAAUACUGCGCUUGGUUCUCACCGCUCACUCAACAUGGCAAGGAAGACCUUAAAAUUCCCUCGAGGACAAGGCGUUCCAAUUAACACCAAUAGCAGUCCAGAUGACCAAAUUGGCUACUACCGAAGAGCUACCAGACGAAAUCGUGGUGGUGACGGUAAAAUGAAAAGAUCCAGUCCAAGAUGGUAUUCUACUACCUAGGAACUGGGCCAGAAGCUGACUUCCCUAUGGUGCUAACAAAAGACGGCAUCAUAUGGGUUGCAACUGAGGGAGCCUUGAAUACACCAAAGAUCACAUUUGGCCCGCAAUCCUGCUAACAAUGCUGCAAAUCGUGCAACUUCCUCCAAGGAACAACAUUGCCAAAAGGCUUAUCAGAAGGGAGCAGAGGCGGCAGUCAAGCCUCUUCUCGUUCCUCAUCACGUAGUCGCAACAGUUUAAGAAAUUUCAACCCAGGCAGCAGUAGGGGAACUUCUCCUGCUAGAAUGGCUGGCAAUGGCAGUGAUGCUGCUUCUUGUUUGCUGCUGCUUGACAGAUUGAACCAGCUUGAGAGCAAAAUGUCUGGUGUACACACACACACUCAAAAGGCCAACAACAACAGGCCAAACUGUCUCUAAGAAUCUGCUGCUGAGGCUCUCUAAGAAGCCAUGGCAAACGUACUGCCACUAAAGCAUACAAUGUAACACAAGCUUUCGGCAGACGUGGUCCAGAACAAACCCAAGGAAAUUCUGGGGACCAGGAACUAUCAGACAAGGAACUGAUCACGCAUUGGCCGCAAAUUGCACAAUUUGCCCCAGCGCUUCAGCGUUUUCGGAAUGUCGCGCAUUGGCAUGGAAGUCACACCGGGAACGUGGUUGACCUACACAGGUGCCAUCAAAUUGGAUGACAAAGAUCCAAAUUUCAAAGAUCAAGUCACUUUGCUGAAUAAGCAUUGACGCAUACAAAAACAUUCCCACCAACAGAGCCUAAAAAGGACAAAAAGAAGAAGGCUGAUGAAACUACAAGCCUCUACCGCAGAGACAGAAGAAACAGCAAACUGUGACUUUUCCUGCUGCAGAUUUGGAUGAUUUCUCCAAACAAUUGCAACAAUCCAUGAGCAGUGCUGACUCAACUCAGGCCUAAACUCAUGCAGACCACACAAGGCAGAUGGGCUAUAUAAACGUUUUCGCUUUUCCGUUUACGAUAUAUAGUCUACUCUUGUGCAGAAUGAAUUCUCGUAACUACAUAGCACAAGUAGAUGUAGUUAACUUUAAUCACAUAGCAAUCUUUAAUCAGUGUGUAACAUUAGGGAGGACUUGAAAGAGCCACCACUUUCACCGAGGCCACGCGGAGUACGAUCGAGUGUACAGUGAACAAUGCUAGGAGAGCUGCCUAUAUGGAAGAGCCCUAAUGUGUAAAAUUAAUUUAGUAGUGCUAUCCCCAUGUGAUUUUUAAUAGCUUCUUAGGGGAGAAUGACAAAUACCCUCCCUUCUCCUCCAUCAACCCUAUCAUCAUCUUAUAUUCCAUAUAUCACAACCCUAUCCCAACGCCUCAUACCAACACCCCAA
>cluster966.fasta:2
AUACCUUCCCAGGGUAACAAAACCAACCAUUUUCGAUCUCUUGUAGAUAUUGUUCUCUAAACGAACAUGAAAAUUAUUUCUCUUGGCACUGAUAUUGCUACUUGUGAGCUUUAUCACUACCAAGAGUGUGUAAGAGGUACAGUACUUUUAAAAGAACCUUGCUCUCUGGAACAUACGAGGGCAAUCACCAUCAUCCUAGCUGAUAACAAAUUUGCACUGACUUGCAUUUAGCACAUAAUUUGCUUUGCUUGUCCUGACGGCGUAAAACACGUUCAUCAGUUACGUGCCAGAUUAUCAGUUUCACCUAAACUGUUAUCAGACAAGAGGAAGUCAAGAACUUCACUUUCCAAUUUUUCUUAUUGUUCGUGCAAUAGUGUUUAACACUUUGCUCCACUUUAGAAAGACAGAAUGAUUGAACUUUCAUUAAUUGACUCUCUAUCUGUGCUUUUAGCCUUUCUGCUAUUCCUUGUUUAAUUAUGCUUAUUAUUUUUUGGUUUUCACUUGAACUGCAAGAUCAUAAUGAAACUUGCACGCCUAAACGAACAUGAAAUUUCUUGUUCUAGGAAUAUCUACAACUGUAGCUGCAUUUCACCAAGAAUGUAGUCUCUAGAUAUGUACUCAACAUCAACCAUGUAGUUGAUGACAUAGUCCUCUAUCACUCACAUUCUAAAUGGUAUUAGAGUAGGAGCUAGAAAAUCAGCACCUUAAUGAAUUGUGGAUGAGGCUGGUUCUAAAUCACCCAUUCAGUUUCGAUAUCGGUAAUUGCCAAGUUUCCUGUUUACCUUUUACAAUUAUUGCCAGGAACCGAAUUGGGUAGUACUGUAGUGCGUUGUUCGUCUAUGAAGACUUUAGAGUAUCAUGACGUUCGUGUUGUUUUCUAGAUUUCAUCUAAACGAACAAACUAAAAAUGUCUGAUAAUGGACCCAAAAUCAGCGAAUGCACCCCGCAUACGUUUGGUGGACCUCAGAUUCAACUGGCAGUAACCAGAAUGGAGAACGUGGGGCGCGAUCAAAACAACGUCGGCCCCGAUUUACCCAAUAAUACUGCGUCUUGGUCAAUCUCUCUCAUUGGCAAGGAAGACCUUAAAUUCCCUCGAGGACAAGGCGUUCCAAUUCCAAUAGCAGUCCAGAUGAUCAAAUUGGCUACUACCGAAGAGCUACCAGACGAAUUCGUGGUGGUGACGGUAAAAAUGAAAGAUCCAGUCCAAGAUGGUAUUUACUACCUAGGAACUGGGCCAGAAGCUGGACUUCCCUAUGGUGCUAUCGAUGGCUCAUCAUAUGGGUUGCAACUGAGGGAGCCUUGAAUACACCAAAAGAUUUGGCACCCGCAUUUGCCUAUAACAAUGUUGCAAUCGUGCUACAUACUUCCAAGGAACAUAUUGCCAAAAGGCUUUACGCAGAAGGGAAAGAGGCGGCAGUCAAGCCUCCUUCGUUCCUCAACCGCAGUCGCAACAGUUUUAAGAAAUUCAACCCGGGCAGCAGUAGGGGAUCACCUGCUAGAAUGGCUGGCAAUGGCGGUGAUGCUGCUCUUGCUCGUUGCUGCUUGACAGAUUGAACCAGCUUGAGAGCAAAAUGUCUGGUCUAAGGCCAACAACAACAAGGCCAAACUGUCACUAAGAAAUCUGCUGCUGAGGCUCUAAGAAGCUCGGCAAAACGUACUGCCACUGCAAUGAGGCAUACGGACUCGUAGACGUGGUCCAGAACAAACCCAAGGAAAUUGGGACGCUGAACUAAUCAGACAAGAACUGAACAAACAUUGGCCAAAUGGUCUGUUUUGCCCCAGCGCUUCAGCGUUCUUCGGAACGGUCGCGCAUUGGCAUGGAAGUUCACACCUUCGGGAACGUGGUUGACCUACACGGUGCCAUCAAAUUGAUGACAAAGAUCCAAAUUUCAAAGAUAAGUCAUUUUGCUGAAUAAGCAACUGACGCAUACAAAAACCCCACCAACAGAGCCAAAAAAGGACAAAAAGAAGAAGGCUGAAUGAAACUCAAGCCUUCAAGAAAGAAGAAACAGCAAACUGUGACUCUUUCCUGCACAGAUUUGGAUGAUUUCUCCAAACAAUUGCAACAAUCCUCGAGCAGUGCUGACUCAUUCAGGCCUAAACUCAUGCAGACAUAAGGCAGAUGGGCUAUAUAAACGUUUCGCUUUUCCGUUUACGAUAUAGUCUACUUGUGCAGAAUGAAUUCUCGUAACAUAGCACAAGUAGAUGUAGUUAUCUUUAAUCUUUAGCAAUCUUUAAUCAGUGUGUAACAUUUAGGACUUGAAAGAGCCACCACAUUUCUCGAGGCCACGGAGUACGAUCGAGUGUACAGUGAACAAUGCUAGGAGAGCUGCCUAUGGAAGAAGAGCCCUAAUGUGUAAAAUUAAUUUUUAGUAGUGCUAUCCCCAUGUGAUUUUAAUAGCUUUCUUAGGAGAAUGACAAAACAAAAU
>cluster965.fasta:2
AUACCUUCCCUGGUAACAAACCAACCAACUUCGAUCUCUGUAGAUCUGCUUUAAACGAACAAAACUAAAAUGUCUGAUAAUGGACCCCAAAAUCAGCGAAUGCACCCCGCAUUACGUUUGGUGGACCCUCAGAUUCAACUGGCAGUAACCAAGAAUAGAACGCAGUGGGCGCGAUCAAACAACGUCGGCCCAAGGUUUACCCAAUAAUACUAGCGUUUGGUUUCUGCUCUCAUAUCGGCAAGGAAGACCUUAAAUUCCCUCAAGGACAAGGCGUUCCAAUUAACACCAUAUAAUGGCAGUCCAGAUGACCAAAUUGGCUACUACCGAAGAGCUACCAGACGAAUUCGUGGUGGUGACGGUAAAUGAAAGAUUCAGUCCAAGAUGGUAUUUACUACCUAGGAACUGGGCCAGAAGCUGGACUUCCCUAUGGUGCUAACAAGACGGCAACAUAUGGGUUGCCAUUGAGGGAGCCUUUGAAAUACCAAAGAUCACUUAGCCUCCCGCAAUCCUAAACAACAAUGCUGCAAUCUCGUGCUACAACUUCCUCAAGGAACAACAUUGGCCAAAAGGCUAUGCAGAAAGGGAGCAGAGGCGGCAGUCAAGCCUCUUCUUACUCGCUCCCUCAUCACGUAGUCGCAUUAGUUUAAGAGCUUUUCAACUCCAGGCAGCAGUAGGGAACUUCUCCUGCUAGAAUGGCUGGCAAUGGCGGUGAUGCUGCUCUCUGCUUUGCUGCUGCUAGGACAGAUUGAACCAGCUUGAGAGCAAAAUAACGGUCUGGUAAAGGCCAACAACAACAAGGCCAAACUGUCACUAAGAAAUUGCUGCUGAGGCUUCUAAGAAGCCUCGGCAAAACGUACUGCCUAAAAGCAUCUGUAACAAGCUUCUGCAGACGUGGUCCAGAACAAACCCUAGAAAUUUUGGGGGGGACCAGGAACUAAUCAGACAAGGAACUGAUAAACAUUGGCCGCAAAUUGCACAAUUUGUCCCAGCGCUUCAGCGCUUUUCGGAAUGUCGCGCAUUAUUGGCAUGGAAGUCACUUUACAUGGGAACGUGGUGACCUACACAGGUGCCAUCAAAUUAGAUGACAAAGAUCCAAAUACAAAGAUCAAGUCAUUCGUUGAAUAAGCAUAUUGACGCAUACAAAACAUUCCCUCCAAGAGCCUAAAAAGGACAAAAGAAGAAGGCUGAUGUGAACUUUAAGCCUCAAGAGACAGAAGAAACAGCAAACUGUGACUUUUUUACCUUGCUGCAGAUUUGGAUGAUUUCUCCAAACAAUUGCAACAAUCCAAUGAGCAGUGCUGACUCUAUUCAGGCCUAAACUCAUGCAGACAACAACAGAUGGGCUAUAUAAACGUUUUCGCUUUUCCGUUUACGAUAUAGUCUACUCUUGUGCAGAAUGAAUUCUCGUAUCAUAGCACAUACAAGUAGAUGUAGUUAACUUUAAUCUCAUAGCAAUCUUUUUAAUCGAGUGUGUAACUACUAGGAGGACUUGAAAGAGCCACAUUUCUCUGAGGCCACGCAAGAGUACGAUCGAGUGUACAGUGAACAAUGCUGAGAGCUGCCUCUAUAUGGAAGAGCCCUAAUGUGUAAAAUUAAUUUUAGUAGUGCUAUCCCCAUGUGAUUUUAAUAGCUCUUAGGAGAAUGACAAAAAAUACCCCUACCCUACUCCCUAUUUCAUAUCUAUAUUCCAUUACAUUUCAACAUCCUGCCCAUACCCCACACCAUCCCUCAAA
>cluster964.fasta:2
AGUAGCGAAAGAUCUCAGUCCAAGAUGGUAUUCUCUACUACCUAGGAACUGGGCCAGAAGCUGGACUUCCCUAUGGUGCUAUAAAGACGGCAUCAUAUGGGUUCGUAAAGGAGCCUUGAAAUACACCAAAGAUCAUUGGCACCCGCAAUCCUUGCUAACAAUGCUGCAAUCGCUACAACUUCCAAGGAACAACAUUGCCAAAAGGCUUAUGCAGAAGGGUGAAAGAGGCGGCAGUCAAGCCUCUUCUCGUUCCUCAUCACGUAGUCGCAACAGUUUAAGAAAAUCCAUUCCGGUAGCAGUAGGGGAACUUCUCCUGCUAGAAAUAAGCUGGCAAUGGCGGUGAUGCUGCUCUUGCUUUGUUGCUUGACAGAUUGAACCAGCUUGAGAGCAAAAUGUCUGGUAAAGGCCAACAACAACAAGGCCAAACUGUUCACUAAGAAAUUGCUGCUGAGGCUUCUAAGAAGCUCAUGGCAAAACGUACUGCCACUAAAGCAUCUGCCAGUAACACAAGCUUUGCAGACGUGGUCCAGAACAAACCCAAGGAAAUUUUGGGGACCAGGAACUAAUCAGACAAGAACUGAUUACAAACUGCCGCAAAUUGCACUGUUUGUCCGGCGCUUCAGCGUUUUCGGAAUGUCGCGCUGGCAUGGAAGUCACUCGGGAACGUGGUGACCUACACAAGGUGCCAUCAAAUUGGAUGACAAAGAUCCAAAUUAAAGAUCAAGUCAUUUGCUGAAUAAGCAUUGACGCAUACAAAACAUUCCCACCAACAGAGCCUAAAGGACAAAAGAAGAAGGCUGAUGAAACUCAAGCCUUCGCAGAGACAGAAGAAACAGCAAACUGUGACUCUUUUCACCUGCUGCAGAUUUGGAUGAUUUCUCCAAACAAUUGCAACAAUCCAUGAGCAGUGCUCAACUCAGGCCUAAACUCAUGCAGACAUAAGGCAGAUGGGCUAUAUAAACGUUCGCUUCUCCGUAUCUACGAUAUUAGUCUACUGUGCAGAAUGAAUUCGUAACAUAGCACAAGUAGAUGUAGUUAACUUUAAUCACAUAGCAAUUCUAAUCAGUGUGUAACAUUAGGAGGACUUGAAAGAGCCACCACAUUUUUCGGAGGCCACGCGGAAAGUACGAUCGAGUGUACAGUGAACAAUGCUAGGAGAGCUGCUCCUAUAUGGAAGAGCCCUAAUGUGUAAAAUUAAUUUUAGUAGUGCUAUCCCCAUGUGAUUUUUAAUAGCUUUCUAGGAGAAUGACAAAAAUCCCACCCCCACACAUCCCCUCCUCAUCCACACACAACCUAUCCCCCCACCCACACCAACACCUACCAUAAA
>cluster963.fasta:2
UAUUAAUUGAAUUGUGCGUGGUACGAGGCUGGUUCUAAAUCACCAUACAGUACAUCGAUAUGGUAAUUAUACAGUCUCCUUGUUUACCUUUACAAUUAAUUGCCAGGAACCUAAAUUGGGUAGUCUUGUAGUGCGUUGUUCGUUUUAUGAAGACUUUUUAGAGUAUCAUGACGUUCGUGUUGUUUAGAUUUCAUCUAAACGAACAAACUAAUGUCUGAUAAUGGACCCAAAAUCAGCGAAUGUCCCGCAUUACGUUUGGUGACCUCAGAUUUCAUUGAAAGUAACCAGAAUAGAGAACGCAGUGGGCGCGAUCAAAACAACGUCGGCCCCAAGGUUUACCCAAUAAUCUGCGUCUUGGUUCUUUGCCACUUCAACCGACAAGAAGACCUUAAAUUCCCUCUAGGACAAGGCGUUCAAUUAACACCAAUAGCAGUCCAGAUGACCAAAUUGGCUACUCGAAGAGCUACCAGACGAAUCUCUGGUGGUGACGGUAAAUGAAAGAUCUCAGUCCAAGAUGGUAUUUCUCUACUACCAAGGAACUGGGCCAGAAGCUGGACUUCCCUAUGGUGCAAAAGACGGCAUCAUGGGUCGCACUGAGCCUUGAAAUACACCAAAAGAUUUGGCACCCGCAAUCCUAUCAUUGUGCUGCAAUCGUGCUACAACUUCCAAGGAACAACAUUGCCAAAAGGCUUCUACGCAGAAGGGAGCAGAGGCGGCAGUUCAAGCCUUUCUCGUUCCUCACACCGUAGUCGCAACAUAAGAAUUUCAACCCAGGCAGCAGUAGGGGAACUUUCCCUGCUAGAAUUGGCAAUGGCGGUGAUGCUGCUUGCUUUCGUUGCUGCUUGACAGAUUGAACCAGCUUGAGAGCAAAAUGUCUGGUAAAGGCCAACAACAACAAGGCCAAACUGUCACUAAGAAAUUCGACACUGCUGAGGCUUCUAAGAAGCUCGGCAAAAACGUACUGCCACUAAAGCAUACAAUGUAACACAAGCUUAGCAGACGUGGUCCAGAACAAACCCAAGGAAAUCUUUGGGACAAGGAACUAAUCAGACAGGAACUGAUUACAAACAUUGGCCGCAAAUUGCACUGUUUGCCCCAGCGCUUCAGCGUUCGGAAUGUCGCGCUGCAACAGAAGGUACCUUCGUGGAACGUGGUUGACCCACCACAGGUGCCAUCAAUUGGAUGACAAAGAUCCAAAUUUAAAGAUCAAGUCAUUUGCUGAAUAAGCAUUGACGCAUACAAAACAUUCCCUACCAACAGAGCCUAAAGGACAAAAGAAGAAGGCUGAUGAAACUCAAGCCUUUCAAGAGACAGAAGAAACAGCAAACUGUGACUCUUUUCCUGCUAAGAUUUGGAUGAUUUCUCCAAACAAUUGCAACAAUACCGAGCAGUGCUGACUCAACUCAGGCCCUAUCAAACUCAUGCAGACCACGAGGCAGAUGGGCUAUAUAAACGUUCGCUUUUCCGUUUACGAUAUAGUCUACUCUUGUGCAGAAUGAAUUCGUAACAUAGCACAAGUAGAUGUAGUUAUUUUAAUCUCACAGCAAUUUCUAAUCAGUGUAACAUUAGGGAGGACUUGAAAGAGCCACCACUUCUUUGAGGCCACGCGGAGUACGAUAAGUGUCAGGUGAACAAUGCUAGGGAGCUGCCUAUUGGAAGAGCCCUAAUGUUGCAAAUUAACAUUAAUUUUUAGUAGUGCUAUCCCAUGUGAUAUUUUAAUAGCUUCUUAGGAGAAUGACAAAAAAUCCCCUCCCAACCUACAUAUCCCCAAUAUCUUAUCCUUCAUACAUACAUGCCUCAUCCUUUCAUAU
>cluster962.fasta:2
CCUCUCAGCGCCCCUCGAUGCUCUUAGCUGGUGUCCCGCGGGCCCGAAGCCCAUCACUUUGAAAAACCAGAGUGCUCAGCAGGCCCGAGCCGCCUGGAUACCGCAGCUGGGAAUAUGGAAUAGGACCGCGGUUCUAUUUUGUUGGUCUUCGGAACUGAGGCCAUGAUUAAGAGGGGGGACGGCCGGGGGCAUCGUAUUGCGCCGCUAGAGGUGAAUUUGGACCGGCGCAAGAUGGACCAGAGCGAAGCUCAAUCCAAGAAUGUUUCAUUAAUCAAGAAUCGAAGUGCAGUCCUGCAGACGAUCAGAUACCGUCGUAGUUCCGACCAAACGAUGCGACUUGGCGAUGCGGCGGCGUUAUUCCCAUGACACCAAUGGGCAGCUUCCGGGAAAAACCAAGUCUUGGGUUCCGGGGGGAGUACGGCUGCAAAAGCUGAAACUUAAAGAAUUGACGGAAGGGCACCAGGAAAGUGGAGCCCGCAAGCCAAUUCGACUCCAACACGGGAAACCUCACCCCGGCCCGGACACGGACAGGAUUGACAGAUUGAUAGCUCUCGAUUCCGUGGUGAAGACGGUGCUGCCGUUUUAGUUGGUGGAGCGAUUUGUCUGCUAAUUCCGAUAACGAAUCAGACUCUGGCAUGCUAACUAGUUGAUCCCCAGCAAAGAUGGCCAUUUUCGUAACGGACGGCGGAGGCUCUGAAGAGAGGCGCGGCCUGACUGAAAUACGGUUUGGCUGUGUCCUAGAGGCAUCCAGGGCAGUAAACAGCUGCGAUCGCGGAGGCUGCGGCCAGGCCGAGAGGCAGGCGGGGCAGGGGUGGCGGACGCAGGGCGCUGGGCCGGAUUUCGGCCUUGGCCACAGCUUUUUCUCAAGGUGCAAUGAAAGCCUUCCACACACUCUCUGUGUUAUCCUCUCUGGUGUUUGGAGUGUCUCUGAAGCCAAGUUUGAUGAUUUUGAGGAUGAGGACAGUAGAGUAUGAUGAUAAUGACUUCGCUGAAUUUGAGGAUGUCAUGGAAGACUUCUGUUACUGAAUUCCUCAACGGGUCAACCACUGAAGAUGAUGAAGAUGAGACCACUGUGGAGUUGGAAGGGCAGGAUGAAAACCAAGAAGGAGAUUUGAAGAUGCAGAUACCCAGGAGGGAGAUACCGAGAGUGAACCGCAUGAUGAUGAAGAAUUUAGUUAUGAAGACAAACCAGAUACUUCUCUAGCAAAAAUACAAAAGACCCAAUAACAAUUGUUGAUGUUCCUGCACUCCAGACUACAAGCUGGGAGAGUUAUUAUCUAGAAAUUUGAUGGUGACCGGUCUACUUGCUCUAUAUCAUGAAUUACAUCAUUGGGAAGAAUAAGAACAGUCGCCUUGCACAGGCCUGGUUUAACACUCAUAGGGAGCUUUUGGAGAGCAUCUUCUUUAGUAGGGAUGAUGGAACUAACAAAGAAGCCACAAGCACAGGAAAACUGAACCAGGAGAAUGAGCACAUUUAUAACCUAUGGUGUUCUGGUCGAGUGUGCUGUGGGGCUGCUUAUCCAGCUGAGGUUCCUAGAGACAAGACUUAAAUGUCCUGGCCCGGAUGAUGAGACCAGUGAGUGAUCAAAGUGCAAAUAAAAGUAACCAUGAAUGAUGAAGACAUGGAUACCUAUGUAUUUGCUGUUGGCACACGGAAAGCCUUGGUGCGACAGAAAGAGAUGCAGGAUUUGAGUGAGUUUUGUAGUGAUAAACCUAAAGUCUAAGAGCAAAUAUGGACUGCCAGACUUUGGCCUGUCAGAGAUGGGAGAAGUCACAGACGGAAUGAUGGAUACAAAGAUGGUUCACUUUCUUACACACUAUGCUGACAAGAUUGAAUCCGCAUCUCAGACCAGUUUUCUGUCCAAAAUUAUGCAAGAGGAAGGUCAGCCUUUAAAGCUACCUGACACUAGAGGACACUAUUGUUUACACUUAAUGUGCCUGGCUCAGGUAUUCACUUACCCAAAGGAUAUGGAGGCACUGCUACCCCUGAUGAACAUGGUGAUUUACUCUAUUGAUAAAGCCAAAAAGUUCCGACUCAACAGAGGAAGGCAAACAAAAGCAGAUAAGAACCGUGCCCGAGAAGAAGAGAACUUGAAACUGACACACCGUGCAAAGUCUACGGGAAGCAGCACAGUCUCGGCGGGAGGAGAAAAAAGAAAGAGAAGGAGCGAAUCAUGAAUGAAGAAGAUCCUGAGAAACAGCGCAGGCUGGAGGAAGCUGAGGCGUGAGCAAAAGAAGUUGGAAAAGAAGCAAAUGAAAAUGAAACAAAUUUUGAAAGCCAUGUAAAGCCAUCCCAGAGAUUUGAGUUCUUUUUUUUUUUUUUGAGACGGAGUCUUCGCUAUACCCAGGCUGGAGUGCAGGGCCGGAUUCAGCUCACUGCAAGCUCCGCCUCCCGGGUUUACGCCAUUCUCCUGCCUCAGCCUCCCCGAGUAGCUGGGACUACAGGCACCCGCCACCUCGCCCAUCGGCUAAUUUUUGUAUAUUUAGUAGAGACGGGGUCUUACCGUGUUCGCCAGGAUGGUUCGAUCUCCUGACCUCGUGAUCCGCCCGUCUCGGCCUCCCAAAGUGCUGGGAUUACAGGCUUGAGCCACCGUGCCUGCCGAGAUUUGAGUUCUGAUGCUCCACCUUGUAAGCUCCGAAUUAGGAAAACAUGAAAAACUAGUCCAUUUCUCAACCUUAAAUCUAGACAGUCUUGGGCAACUGAGAAAUCCUUAUUUACUUUGUUGGGUUUGGAGUUUUACAGAGGUUGAAGAUAACCACUGAAAGGCUCUGUUUUCAAGAAUACUUGUUUUCCAGAUAAUCAAUUAUUUUGAUUAUUUUAAAAGGAAUGAUAUGAAAAGC
>cluster960.fasta:2
ACUCUAAUUGAAUUGUGCGUGGAUGAGGCUGGUUCUAAAUCACCCAUUCAGUUCUUCGAUAUCGGUAAUACAGUUUCUUCCUUGUUUACCUUUCAAUUAAUUGCCAGGAACCUAAUUGGGUAGUCUUGUAGUGCGUUGUUCGUCACAUGCGAAGACUUUUUAGAGUAUCAUGAUGUUCGUGUUGUUCUAGAUUUCAUCUAAACGAACAAACUAAAAUGUCUGAUAAUGGACCCCAAAAUCAGCGAAAUGCACCCGCAUUACGUCUGGUGGACCCAGAUUCACAACUGGCAGUAACCAGAAUGGAGAACGCAGUGGGGCGCGAUCAAAACAACGUCGGCCCCAAGGUUUACCCAAUACUAGCGUUUGGUUCACCGCUCUCACUCAACAUGGCAAGGAAGACCUUAAUUCCCAAAGGACAAGGCGUUCCAAUUAACACCAAUAGCAGUCCAGAUGACCAAAUUGGGCUACUACCGAAGAAUACCAGACGAAUUCGUGGUGGUGACGGUAAAUGAAAGAUCCAGUACCAAGAUGGUAUUCAUUACCUAGGAACUGGGCCAGAAGCUGGACUUCCCUAUGGUGCUAACAAGACGGCAUCAACAUAUGGGUUGCAACUGGAGAGCCUUGAAUACACCUAAAAGAUCACUGGCACCCGCAAAUCCUGCUAACAAUGCUGCAAUCGCUACAACUACUUCCUUGGAACAUUAUUGCCAAAAGGCUUCUACGCAGAAGGGAGCAGAGGCGGCAGUCAAGCCUCUUCGUUCCUCCAUCACGUAGUCGCAACAGUUUUAAGAAAUUUUCAACUCCAGGCAGCAGUAGGGAACUCACCUUGCUGUUAGAAUAUGGCUGGCAAUGGCGGUGAUGCUGCUCUUGUUCUGCUGCUGCUUGACAGAUUGAACCAGCUUGAGAGCAAAAUGUCUGGUAAAGGCCAACAACAACAAGGCCAAACUGUCACUAAGAAUUGUUAAAGCUGAGUUUCUAAGAAGCCUCGGCAAAACGUACUGCCACUAAAGCAUACAAUGUAACACAAGCUUUCGGCAGACGAAGGUCCAGAACAAACCCAAGGAAAUUUUUGGGGAGACCAGGAACUAAUCAGACAAGGAACUGAUUACACGCUUGGCCGCAAAUUAUGGCACGUUUGCCCCAGCGCUUCAGCGCUUUCAGAAUGUCGCGCAUUAGCAUGGAAGUCACACCUCAGGAACGUGGUUGACCUACACAGGUGCCAUCAAAUUGGAUGACAAAGAUCCAAAUUUUCAAAGAUCAAGUCAUUCUGCUGAUAAGCAUUGACGCAUACAAAACAUUCCCACCAACAGAGCCUAAAGGACAAAAGAAGAAGGCUGAUGAAACAUCAAGCCUUCUCGCAGAGACAGAACAGCAAACUGUGACUCUUUUCACCUAAUGAGAUUUGGAUGAUUUCCAAACAAUUGCAACAAUCCAUGAGCAGUGCUGACUCCAUUCAGGCCUAAACUCAUGCAGACCACAACAGGCAGAUGGGCUAUAUAAACGUUUUCGCUUCUCCGUUUACGAUAUAUAUAGUCAUUCUGUGCAGAGAAUGAAUUCACCGUAACAUGGCACAGUAGAUGUAGUUAACUUUGUUCAUAGCAAUUUUUAAUCAGUGUGUAACAUUUAGGGAGGACUUGAAAAAGAGCCACCACAUUUUCACCGAGGCCACGCAGAGUACGAUAAGUGUCAGUGAACAAUGCUAGGGAGAGCUGCCUAUGGAAGAGCCCUAAUGUAAAUUAAUUUUAGUAGUGCUAUCCCAUGUGAUUUUUUAAUAGCUUCUCUUAGGAGAAUGACAAAAAAAU
>cluster95.fasta:2
AUCUCCUUCCCAGGUAACAAACCAUUCGAUAAUAGAUCUGUUCUCUAAACGAACAAACUAAAAUGUCUGAUAAUGGACCCCAAAAUCAGCGAAUGCACCCCGCAUUACGCUUGGUGGACCCUUCAGAUUCAACUGGCAGUAACCAGAAUGGAGAACGCAGUGGGGCGCGACCAAACAACGCGGCCCAAGGUUUACCCAAUAAAUCUGCGUCUGGUUCACCGCUCUCAACAUGGCAAGAAGACCUUAAAUUCCCUCGAGGACAAGGCGUUCCAAUUAACACCAAUAAUAGUCCAGAUGACCAAAUUGUUACCGAAGAGCUACCAGACGAAUUCGUGGUGGUGACGGUAAAUGAAAGAUCAGUCCAAGAUGGUAUUUCUCUACUCAAGGAACUGGGCCAGAAGCUGGACUUCCCUAUGGUGCUAACAAAGACGGCAUAUAUGGGUUGCAACUGAGGGAGCCUUGAAUACACCAAAAGAUCAUUGGCACCCGCAAUCCUGCUAACAAUGCUGCAAUCGUGCUACAUUCCAUGGAACAUUAUUGCCAAAGGCUUUUUAUGCAGAAGGGAGCAGAGGCGGCAGUCAAGCCUCUUCUCGUUCCUCAUCACGUAGUCGCAACAGUUUAAGAAUUUCAACUCCCAGGCAGCAGUAGGGGAACUUCUCCUGCAAGAAUGGCUGGCAAUAUGGCGGUGAUGCUGCUCUUGCUUUAGCUGCUGCUUGACAGAUUGAACCAGCUUGAGAGCAAAAUGUCUGGUAAAGGCCAACAACAACAAGGCCAAACUGUCACUAAGAAAUUGCUGCUGAGGCUUAAGAAGCCUCGGCAAAACGUACUGCCACUAAAGCAUACAAUGUAACACGGUCGGCAGACGUGGUCCAGAACAAACCCAAGGAAAUUCUGGGGACCAGGAUCAGACAAGGAACUGAUUACAAACAUUGGCCGCAAAUUGCACAAUUUGCCCCAGCGCUUCCAGCGUUCUUCGGAAUGUCGCGCAUUGGCUGGAAGUCACACCUCGGGAACGUGGUUGACCUACACAGGUGCCAUCAAAUUGGAUGACAAAGAUCCAAAUAAAGAUCAAGUCAUUUGCUGAAUAAGCAUAUUGACGCAUACAAAACAACCCACCAACAGAGCCUAAAAAGGAAAAGAAGGCUGAUGAAACUCAAGCCUUACCGCAGAGACAGAAGAAACAGCAAACUGUGACUCUUUUCCUGUCGAAGAUUUAGACGAUUUUCUCAAACAAUUGCAACAAUCCAUGAGCAGUGCUGACUCAACUCAGGCCUAAACUUCAUGCAGACAACAUAAGGCAGAUGGGCUAUAAACGUUUUCGCUUCCGUUUACGAUAUAUAGUCUACUCUCUGUGCAGAAUGAAUUCUCGUAACUACAUAUAGCACAAGUAGAUGUAGUUAACUUUAUCCUUUAGCAAUCUUUAAUCGGUGUGUAACAUUAGGGAGGACUUGAAAGAGCCACCACUACUUUUCACCGAGGCCACGCGGAGUACGAUCGAGUGUUCAGUGAACAAUGCUAGGAGAGCUGCCUAUUGAAGAGCCCUAAUGUGUAAAAUUAAUUAGUAGUAAUUAUCCCACGAUUUUAAUAGCUUCUUAGGAGAAUGACAAAU
>cluster959.fasta:2
AUACCUUCCCAGGUAACAAACCAACCAACUUCGAUUUCUUGUAGAUUUGUUCUCUAAACGAACUAAAUAUUAUUAGUUUUCACUGUUUGGGAACUCUAAUUUUAGCCAUGGCAGAUUCCAUUACGGUACUAUUACCGUUGAAGAGCUUAAAAAGCUCCUUGAACAAUGGAACCUAGUAAUAGGUUUCCUAUUCCUUACAUGGAUUUGUCUUUACAAUUUGCCUAUGCCAUAGGAAUAGGUUUUUGUAUAUAAUUAAGUUAAUUUUCCUCUGGCUGUUAUGGCCAGUAACUUUAGCUUGUUUGUGCUUGCUGCUGUUUUCAGAAUAAAUUGGAUCACCGGUGGAAUUGCUAUCGCUGUGGCUUGUCUUGUAGGCUUGAUGUGGCUCAGCUACUUCAUUGCUUCUUUCAGACUGUCUGCGCGUACGCGUUCCAUGUGGUCAUUCAAUCCAGAAACUAACAUUCUUCUCAACGUGCCACUCCAUGGCACACUAUUCUGACCAGACCGCUUCUAGAAAGUGAACUCGUAAUCGGAGCUGUGAUCCUUCGUGGACAUCUUCGUAUUGCUGGACACCAUCUAGGACGCUGUGACAACCAAGGACCUGCCUAAAGAAAUCACUGUUGCUACAUCACGAACGCUCACUACAAAUUGGGAGCUUCGCAGCGUGUAGCAGGUGACUCAGGUUUUGCUGCAUGCAGUCGCUACAGGAUUGGCAACUAUAAAUUAAACCCAGACAUCCAGUAGCAGUGACAAUAUUGCUUUGCUUGUACAGUAAGUGACACAGAUGUUCAUCGUUGACUCAGGUUACUAUAGCAGAGAUUAAUUAUUAUGAGGACUUUUAAAGUUCCAUUUGGAAUCUUGAUUCAUAAACCUCAUAAUUAAAAAUUUAUUUAGUCUUAACUGAGAAUAAAUAUUCUCAAUUAGAUGAGGCAGAGAAUAAAGAUUGAUGAAAUCUUGGCACUGAUAACACUCAAUUACUUUGUGAGCUUUAUUCAUUACCAAGAGUGUGUUAGAGGUACAACAGUACUUUUAAAAGAACCUUGCUCUUCUGGAACAUACGAGGGCAAUUCACCAUUUCAUCCUUAGCUGAUUAUAAAUUUGCACUGACUUGCUUUAGCACUCAAUUGCUUUGCUUGUCCUGACGGCGUAAACACGUCUAUCAGUUACGUGCCAGAUCAGUUUCACCUAAACUGUUCAUCAGACAAGAGGAAGUUAAAGAACUUGUUGCGGCAAUAGUGUUUAUAACACUUUUGUCACAUCAAAAGAAAGACAGAAUGAUUGAACUUUCAUUAAUUGACUUUAUAUUUGUGUUUUUUAGCCUUUGCUAUUCCUUGUUUAAUUAUGCUUAUUAUCUUUUGGUUUCACUUGAACUGCAAGAUCACUGUGAAACUUGUCACGCCUAAACGAACAUGAAAUUCUUGUUUCUUAGGAAUCAUCACAACUGUAGCUAACAUUCACCAAGAAUGUAGUUUACAGUAUGUACACAUUACAUCAACCAUAUGAGGCGGUUGAUGACCUGUGUCCUAUCAUCUCUAUUCUAAAUGGUAUAUUAGAGUAGGAGCUAGAAAAUCAGCACCUUUAAUUGAAUUGUGCGUGGAUGAGGCUGGUUCUAAAUCACCCAUUCAGUUUACAUCGAUAUCGGUAAUUAUACAGUCUUCCUGUUUACCUUUUACAAUUAAUUGCCAGGAACCUAAAUUGGUAGUCUUGUAGUGCGCGCUGCUCGUUCUAUGAAGACUUUUUAGAGUAUCAUGACGUUCGUGUUGUUUAGAUUUCAUCAAACGAACAAACUAAAUGUCUGAUAAUGGACCCCAAAAUCAGCGAAUGCACCCCGCAUUCGUUGGUGGACCCUCAGAUUUUAUUGGCAGUAACCAGAAUGGAAGAACGCAGUGGGCGCGAUCAAAACACUCGGCCCAAGGUUUACCCAAUAAUACUGCGUCUUGGUUCACCGCUCUCAACAUGGCAAGGAAGACCUUAAAUUCCCUCGAGGACAGGCGUUCCAAUUAACACCAAUAGCAGUCCAGAUGACCAAAUUGGCUUUACUACCGAAGAGCUACCAGACGAAUUCGUGGUGGUGACGGUAAAAUGAAAGAUCUCAGUCCAAGAUGGUAUUUCUACUACCUAGGAACUGGGCCAGAAGCUGGUUUCCUAUGGUGCUAACAAAGACGGCAUCAUAUGAAUCGCAACUGAAGGAGCCCUGAAAUACACCAAAAGAUCACAUUGGCACCCGCAAUCCUGCAACAAUGCUGCAAUCGUGCUACAUACUUCCAAAGGAACAACUAUUGCCAAAGGCUUUACGCAGUGGAGCAGAGGCGGCAGUCAAGCCUCUUCUCGUUCCUCAUCACGUAGUCGCAUAGUUUAAGAAAUUUCAACUCCAGGCAGCAGUAGGGGAACUUUCCCUUGCUAGAAUGGCUGGCAAUGGCGGUGAUGCUGCUCUUGCUUUGCUGCUGCUUGACAGAUUGACUUCCAGCUUGAGAGCAAAAUGUCUGGUAAAGGCCAACAACAACAAGGCCAAACUGUCACUAAGAAUUGCUGCUGAGGCUUCUAAGAAGCCAUGGCAAAACGUACUGCCACUAAAGCAUACAAUGUAACACAAGCUUUCCGAAGACGUGGUCCAGAACAAACCCAAGGAAAUUCUGGGGACCAGGAACUAAUCAGACAAGGAACUGAUUACAAACAUUGGCCGCAAAUUGCACAAUUUGCCCCAGCGCUUCAGCGUUCUUCGGAAUGUCGCGCUGGCAUCGGAAGUCACACCUCGGGAACCGUGGUUGACCUACACAGGUGCCAUCAAAUUGGAUGACAAAGAUCCAAAUUCUCAAAGAUCAAGUCAUUUUGCUGAAUAAGCAUUAGACGCAUACAAUUACCCACCAACAGAGCCUAAAAAGGACAAAGAAGAAGGCUGAUGAAUCAAGCCUUACCAAGAGACAGAAGAAACAGCAAACUGUGACUCUUUUCCUGCUGCAGAUUUGGAUGAUUUCUCCAAACAAUGUUAACAAUCCAUGAGCAGUGCUGACUCAACAAGGCCUAAACUCAUGCAGACAUACAAGGCAGAUGGGCUAUAUAAACGUUUCGCUUUUCCGUUUACGAUAUGGUACAUUCUUGUGCAGAAUGAUUCGUAACUACAUAGCACAAGUAGAUGUAGUUAACUUUAAUCUCACAGCAAUUUUAAUCAGUGUGUAACAUUAGGGAGGACUUGAAAGAGCCACCACAUUUCUCGAGGCCACGCGGAGUACGAUCGAGUGUACAGUGAACAAUGUUAGGGAGCUGCCUAUAUGGAAGAGCCCUAAUGUGUAAAAUUAAUUUAGUAGUGUUAUCCCCAUGUGAUUUUAAUAGCUUCUAGGAGAAUGACAAAAUCCUCCCUACCCCAUACAACCCUUAUCUUACUUAUCCAUCAUUUCACAACCCUAUCCCUCCACACCAUCCCCCAAUC
>cluster958.fasta:2
AUACCUUCCAGGUAACAAAACAUAACCAACUUUCGAUUUCUUGUAGAUCUGUUCUCUAAACGAACAAACUAAAAUGUUUGAUAAUGGACCCCAAAAUCAGCGAAAUGCACCCCGCAUUACGUUUGGUGGACCUCAGAUUCAACUGGCAGUAACCAGAAUGGAGAACGCAGUGGGCGAUCAAAACAACGUCGGCCCAAGGUUUACCCCAAUAAUUUGGUUCACCGCUCUCACUUUACUAUAUGGCAAGGAAGACCUUUAAAUUCCCUCGAGAGGACAAGGCGUUCCAAUUAACACCAAUAGCAGUCCAGAUGACCAAAUUGGCUACUACCGAAGAGCUACCAGACGAAUCGUGGUGGUGACGGUAAAAUGAAAGAUUCAGUCCAAGAUGGUAUUCUACUACCACAGGAACUGGGCCAGAAGCUGGACUUCCCUAUGGUGCUAACAAAGACGGCAUCAUAUGGGUUGCAACUGAGGGAGCCUUGAAUACCCAAAAGAUUUGGCACCCGCAAUCCUGCUAACAAUGCUGCAAUCGUGCAACUUCCUCAAGGAACAUUGCCAAAAGGCUACGCAGAAGGAGCAGAGGCGGCAGUCAAGCCUCUUCUCGUUCCUCAUCACGUAGUCGCAACAGUUUUUAAGAAAUUUUCAACUCCAGGCAGCAGUAGGAUUUCCUGCUAGAAUGGCUGGCAUGGCGGUGAUGCUGCUCUUGCUUCUUUGCUGCUGCUGACAGAUUGAACCAGCUUGAGAGCAAAAUGUCUGGUAAAGGCCAACAACAACGAGGCCAAACUGUCACUAAGAAAUUUUGCUGCUGAGGCUUCUAAGAAGCCAUGGCAAAACGUACUGCCACUAAAGCAUACAAUGUCAUCAAGGUCAGCAGACGUGGUCCAGAACAAACCCAAGGAAAUUUUUUGGGGUCCAGGAACUAAUCAGACAAGGAACUGAUUACAAAACAUUGGCCGCAAAUUGCACAAUUUGCCCCAGCGCUUCAGCGUUUUCGGAAUGCGCGUUGGCAUGGAAGUCACACCUCGUGGGAACGUGGUUGACCUACACAGGUGCCAUCAAAUUGGAUGACAAAGAUCCAAAUUCAAAGAUCAAGUCAUUUUGCUGAAUAAGCAUAUUGACGCAUACAAAACUUCCCACCAACAGAGCCUAAAAAGGACAAAAAGAAGAAGGCUGAUGAAACUCAAGCCUUACCAUAGAGACAGAAGAAACAGCAAACUGUGACUCUUUCCUGCAUGAGAUUUGGAUGAUUCCAAACAAUUGUGCAACAAUCCGAGCAGUGCUGACUCAACUCAGGCCUAAACUCAUGCAGACAUAAGGCAGAUGGGCUAUAUAAACGUUUUCGCUUCCGUUUACGAUAGUCUACUCUUGUGCAGAAUGAAUCUCGUAACUACAGCACAAGUAGAUGUAGUUAACUUAUACAUAGCAAUCUUUAAUCAGUGUGUAACAUUAGGAGACUUGAAAGAGCCACCAUCUUCACCGAGGCCACGUCGGAGUACGAUAAGUGUACAGUGAACAAUGCUAAGAGAGCUGCCUAUAUGGAAGAGCCCUAAUGUAAAAUUAAUUUUAGUAGUGCUAUCCCCAUGUGAUUUUAAUAGCUUCUUAGGAGAAUGACAAAGA
>cluster957.fasta:2
UAUCCAGUAAUGGAACCCAAUCUUAUGAUGAACCGACGACGACAUUGGCGUCUCUGUAAGCACAAGCUGAUGAGUACGAACUUAUGUACUCGUCAGAAGAGACAGGUACGUUAAUAGUUAAUAGCGUACUUCUUGCUUCGUGGUAUUCUUGCUGUCACACUAGCCAUCCUAUGCGCUUUCGAUUGUGUGCGUACUGCAAUAUUGUUAACGUGAGUUCUUGUAAAACCUUCUUUUACGUUUACUCGUGUUAAAAAUCUGAAUUCUUCUAGAGUUCCUGAUUUCUGGUCUAAACGAACUAAAUAUUAUUAUUAGUUUUCUGUUUGGAACUUAAUUUUUAGCCAUAGCAGAUUCCAACGGUACUAACCGUUGAAGAGCUUAAAAGCUCUUGAACAAUGGAACCUCAGUAAUAGGUUUCCUAUUCCUUAUGGAUUUGUUUUACAAUUUGCCUAUGCCAACAGGAAUAGGUUUUUUGUAUAUAUAAUUAAGUUAAUUUCUCCACUGGCUGUUAUGGCCAGUAACUUUAGCUUUGUUUGUGCUUGCUGCUGUUUACAGAAUAAAUUGGAUCACCGGUGGAAUUGCUACAUAUCGCAAUGGCUUGUCUUGUAGGCUUGAUGUGGCUCAGCUACAUUGCUUUCAGACUGUUGCGCCUGUACGCGCCUCCAUGUGGUCAUUCAAUCCAGAAACUAACAUUCUCAAUACACCAUGGCACAUUUUGACCAGACCGCUCUCAAAGAAAGUGAACUCGUAUAUCGGAGCUGUGUGAUCCUUCGUGGACAUCUUCAAUAUUGCUGGACACCAUCUCUAGGACGUUGUGACAUCAAGGACCUGCCUAAAGAAUCACUGUUGCUACAUCACGAACGCUUUAUUACAAAUUGGGAGCUUCGCAGCGUGUAGCAGGUGACUCAGGUUUGCUAAUACAUCAGUCGCUCAGGAUUGGCAUUAAAUUAAACACAGACCAUUCCAGUAGCAGUGACAAUUGCUUUGCUUGUACAGUAAGUGACAACAGAUGUUCAUCUCGUUGACUCAGGUUACUAUAAAUAGAGAUAUUAAUAUUAUGAGGACUUCAAAAGUUUCCAUUUGGAAUCUUGAUUACAUCAUAAACCUCAUAAUUAAAAAUUUAUCUAAGUCACUAACUGAGAAUAAAUAUUCUCAAUUAGAUGAAGAGCAACCAAUGGAGAUUGAUUAAACGAACAUGAAAAUUAUUUUGGCACUGAUAACACUCGCUACUUGUGAGCUUAUCACUACCAAGAGUGUGUUAGAGGUACAACAGUACUUUAAAAGAACCUUAGCUCUUCUGGAACAUACGAGGGCAAUUCACCAUUCAUCCUCUAGCUGAUAACAAAUUUGCACUGACUUGCUUAGCACUCAAUUUGCUUUGCUUGUCCUGACGGCGUAAACACGCGCUAUCAGUUACAUGCCAGAUCAGUUUUCACCUAAACUGUUCAUUCAGACAAGAGGAAGUCAAGAACUUCUACUCCAAUCUUUUGUACUGCGGCAAUGGUGUUAACACUUUGCUCACACUCAAAAGAAAGACAGAAUGAUUGAACUUCAUUAAUUGACUUCUAUUUGUGCUUUUUAGCCUCUGCUAUUAUUCCUUGUUUUAAUUAUGCUUAUUAUCUUUUUGGUUCUCACUUGAACUGCAAGAUCAAUGAAACUUGCUCACGCCUAAACGAACAUGAAAUUUUUGUUUUAGAGCUAUUUACAACUGUAGCUGCAUUUCCAAGAAUGUAGUUUACAGUCAUGUACAUCAACACUCAACCAUAUGUAGUUGAUGACCCGGUCCUAUUCACUUCUAUUCUAAUGGUAUAUUAGAGUAGGAGCUAGAAAAUCAGCACCUUUAAUUGAAUUGUGCGUGGGAUGAGGCUGGUCUAAAUCACCCAUUCAGUACAUCGAUAUCGGUAAUUAUACCACAGUUCCUGUUUACCUUUUACAAUUAAUUGCCAGGAACCUAAAUUGGGUAGUUCUUGUAGUGCGUUGUUCGUUCUAUGAAGACUUUUAGAGUAUAUGACGUUCGUGUUGUUUUAGAUUUCAUCUAAACGAACAAACUAAAAUGUCUGAUAAUGGACCCAAAAUCAGCGAAUGCCCCGUUACGUUUGGUGGACCUAGAUCAACUGGCAGUAACCAGAAUAGAACGCAGUGGGCGCGAUCAAACAACGCGGCCCCAAGGUUUUACCCAAUAAUACUGCGUUUGGUUCACCGCUCACAUACAUCAACAUUUAGCAAGGAAGACCUUAAAUUCCCUCGAGGACAAGGCGUUCCAAUUAACACCAAUAGCGGUCCAGAUGACCAAAUUGGCUACUACCGAAGAGCUCUACCAGACGAAUCGUGGUGGUGACGGUAAAAUGAAAGAUUCAGUCCAAGAUGGUAUUUCAUUACCUAGGAACUGGGCCAGAAGCUGGACUUCCUAUGGUGCUAACAAAGACGGCACCACUAUGGGUUGCAACUGAGGGAGCCUUGAAUACCAAAAGAUACUGGCACCCGCAAUCCUGCUAACAAUGCUGCAAUCGUGCUACAACUUCCAAGGAACAUAUUGCCAAAAGGCUUCGUGCAGAAGGGAGCAGAGGCGGCAGUCAAGCCUCUUGCUCCAACACGUAGUCGCAACAGUUUUAAGAAUUCAACCCAGGCAGCAGUAGGAACUUUCUCCUCUGCUAGAAUGGCUGGCAAUGGCGGUGAUGCUGCUCUUGCUUUGCUGCUGCUUGACAGAUUGAACCAGCUCAAGAGCAAAAUGUCUGGUAAAGGCCAUUUACAACAAGGCCAAACUGUCACUAGAAUCUGCUGCUGAGGCUUUAAGAAGCUCGGCAAAACGUACUGCCAUCGAAGACGUGGUCCAGCACAAACCCAAGGAAAUUGGGGACAGGAACUAAUCAGACAAGGAACUGAUUACAAACAUUGGCCGCAAAUUGCACAAUUUGCCCCAGCGCUUCAGCGUUCGGAAUGUCGCGCAUUGGCAUGGAAGUCACACCACGGGAACGUAGUUGACCUACACAGGUGCCAUCAAAUUGGAUGACAAAGAUCCAAAUUUAAAGAUUCAAGUCAUUCUUGCUGAAUGCAUUGACGCAAAACCCAACAGAGCCUAAAGGACAAAAAGAAGAAGGCUGAUGAAACUCAAGCCUUCCGCAGAGACAGAAGAAACAGCAAACUGUGGCACUUCUGCUGCAGAUUUGGAUGAUUUCUCCAAACAAUUGGCAACAAUCCGAGCAGUGCUGACCAACUCAGGCCUAACUCAUGCAGACCACAAGGCAGAUGGGCUAUAUAAACGUUCGCUUCCGUUUACGAUAUGGUCUACUUGUGCGGAUGAAUUCUCGUAACUACAUAGCUCUACAAGUAGAUGUAGUUAACUUUAAUCACAGCAAUCUUAAUCAGUGUGUAACAUUUAGGGAGGACUUGAAAGAGCCACCACUUCACCGAGGCCACGCGGAGUACGAUCGAGUGUACAGUGAACAAUGCUAGAGCUGCCUAUAGAAGAGCCCUAAUGUGUAAAUAAUUAAUUUUAGUAGUGCUAUCCCCAUGUGAUUUUAAUAGCUUCUUAGGAGAAUGACAAAGC
>cluster956.fasta:2
GAUGAUGGUAGAGAAAGUACCAGAUUCGACUUAUGAGAUGAUUGGUGGACUGGACAAACAGAUUCAAGGAGAUCAAGAAGUGAUCGAGCUGCCUGUUAAGCAUCCUGAGCUCUUCGAAGCACUGGGCAUUGCUCAGCCCAAGGGAGUGCUGCUGUAUGACCUCCAGGCACUGGAAGACGCUGUUGGCCCGGGCUGUGGCUUUAACAUACAGCUGGUACUUUAUUCGUGGUUUCUGGCUCUGAAUUGGUACAGAAAUUCAUGGGAAGGGCAAGAAUGGUGAGUUGUUCGUUUGGCACGGGAACAUGCUCCAUCUAUCAUCUUCAUGGACGAAAUCGACACCAUCGGCUCCGGCUGGAGGGGUUCUGGGGGACUGAAGUGCAGCGCACUGCAUGCUAGAGUUGCUCAACCAGCUAGAUGGGCUUUGAGGCCACCAAGAACAAGGUUAUCAUGGCUACUAAUAGGAUUGAUAUCCUGGACUCGGCGCUGCUCGCCCAGGCGUAUUGACAGAAAAAUUGAAUUCCCACCCCCAACGAGGAGGCCCGGCUGGACAUUUUGAAGAUUCAUUCUCGGAAGAUGAACCUGACCCGCGGGAUCAUCCUGAAGAAAAUUGAGCUCAUGCCAGGAGCAUCAGGGGCUGAAGUGAAGGGCGUGUGCACAGAAGCCGGCAUGUAUGCCUGCGAGAACGGCGAGUCCAUGUCACUCAGGAGGACUUUGAGAUGGCAGUAGCCAAGGUCACAGAAGGACAGUGAGAAAAACAUGUCCAUCAAGAAAUAUAGAAGUGAGUGGACAGCCUUUGUGUGGAUCCUCCAAUAAAGCUGUGGGCCAAGUCAAAAAU
>cluster955.fasta:2
UGGGAGCUCGCAGCGUGUAGCAGGUGACUCAGGUUUUUGCUAAUAUACAGUCGCUACAGGAUUGGCAACUAUAAAUUAAACACAGACCAUUCCAGUAAGUGACAAUAUUGCUUUUGCUUUGUACAGUAAGUGACAACAGAUGUUCAUCUCGCUGACUUUCAGGUUACUAUAGCAGAUAUUAAUUAUUAUGAGGACUUUAAAGUUUCCAUUUGGAAUCUUGAUUACAUCAUAAACCUCAUAAUUAAAAAUUUAUCUAAGUCACUAACUAGAAUAAAUAUUCUCAAUUAGAUGAAGAGCAACCAAUGGAGAUUGAUUAAACGAACAUGAAAAUUAUUCUUUUUUGGCACUGAUAACACUCGCUACUUUUUGUGAGCUUUAUCACUACCAAGAGUGUGUUAAGAGGUACAACAGUACUCUAAAAGAACCUUGCUUUCUGGAACAUACGAGGGCAAUUCCAUUUCAUCCUCUAGCUGAUAACAAAUUUGCACUGACUUGCUUUAGCACUCGUUCUGCUUCUGCUUGUCCUGACGGCGUAAACUUAUCAGUUCUCGUGCCAGAUCUCAGUUUCACCUAAACUGUUCUUUAUCAGACAAGAGGAAGUUCAAGAACUUUACUCUCCAAUUUUCUAUUGUUGCGGCAAUAGUGUUUAUAACACUGUCACACUAAAGAAAGACAGAAUGAUUGAACUUCAAUUGACUCCUUUAUCUGUGCUCUUUUAGCCUUCUGCUAUCCUUGUUUAAUUAUGCUUAUUAUCUUUUGGUUUCACUUGAACUGCAAAGAUCAAUGAAACUUGUCACGCCUAAACGAACAUGAAAUUUCUUGUUUUCUUAGGAAUCGUUCUACAACUGUAGCUGCUACCACCAAGAAUGUAGUUUACAGUUAUGUACUCAACAUCAACCAUAUGUAGUUGAUGACCCGUGUCCUAUUCAUUUCUAUUCUAAAUGGUAUAUUAGAGUAGGAGCUAGAAAAUUCAGCACCUUUAAUUGAAAUUGUGCGUGGAUGAGGCUGGUUCUAAAUCACCCAUUCAGUUCGAUAUCGGUAAUUAUACAGUUCCUGUUUACCUUCUUACAAUUAAUUAUCCAGGAACCUAAAUUGGGUGAGUCUUGUAUAGUGCGUUGUUCGCUCUUAUGAAGAACUUUAGAGUAUCAUGUACGUCGUGUUGGUUUCUAGAUUUAAACGAACAAACUAAAUGCACUGAUAAUGACCCAAAAUCAGCGAAAUGCCACACCCCGCAUUACGUUUUGGUGGACCUCAGAUUCAACUGGCAGUAACCAGAAUGGAGAACGCAGUGGGGCGCGAUAUCAAAACAACGUCGGCCCCAAGGUUUACCCAAUAAUACUGCGUCUUGGUUCACCGCUCACUCAUGGCAAGGAAGACCUUAAUUCCCUUGGGGACAAGGCGUUUCCAAUUAACACCAAUAGCAGUCCAGAUGACCAAAUUGCUACUACCGAAGAGCUACCAGACGAAUCGCGGUGGUGACGGUAAAUGAAAGAUUCAGUCCAAGAUGGUAUUUCUACUACCUAGGAACUGGGCCAGAAGCUGGACUUCCCUAUGGUGCUAACAAAGACGGCAUUCAUAUGGGUUGCAACUGAGGGAGCCCAAAUACACCAAAAGAUCACUGGCACCCGCAAUCCUGCUAUAACAAUGCUGCAAUCGUGCUACAACUUCCAAGGAACAACUAUUGCCAAAAGGCUUUAUGCAGAAGGGAGCAGAGGCAUCUGGCAGUCAAGCCUUCUCGUUCCUCAUUCGUAGUCGCAACAGUUUCAAGAAAUCAACCCAGGCAGCAGUAGGGAACUUUCUCCUGCUAGAAAUGGCUGGCAAUGGCGGUGAUGCUGCUCUUGCUUUGCUGCUGCUUGGACAGAUUGAACCAGCUUGAGAGCAAAAUGUCUGGUAAAGGCCAACAACAACAAGGCCAAACUGUCACUAAGAAUUGCUGCUGAGGCUUCUAAGAAGCCUCCGGCAAACGUACUACUGCCACUAAGCAUACAAUGUAACAAGCUUCGGCAGACGUGGUCCAGAACAAACCCAAGGAAAUUUUGGGGACCAGGAACUAAUCAGACAAGGAACUGAACAAACAUUGGCCGCAAAUUGCACAAUUUGCCUCCCAGCGCUUUCAGCGUUUCUUCAGAAUGUCGCGCAUUGGCAUGGAAGUCACACCUUCGGGAACGUGGUUGACCUACACAGGUGCCAUCAAAUUGGAUGACAAAGAUCCAAAUUUAAAGAUCAAGUCAUUUGCUGAAUAAGCAUAUUGACGCAUACAAAACAUUUCCCACCAUCAGAGCCUAAAAAGGACAAAAAGAAGAAGGCUGAUGAACUCAAGCCUUACAAGAGACUAGAAACAGCAAACUGUGACUCUUUUUCCUGCUAAGAUUGGAUGAUUUUCCAAACAAUUGCAACAAUCCAUGAGCAGUGCUGACUCAACUCAGGCCUAAACUCAUGCAGACCACUACAACAAGGCAGAUGGGCUAUAACGUUUCGCUUUUCCGUUUACGAUAGUCUACUCUUGUGCAGAAUGAAUUCUCGUAACUUUAGCACAAGUAGAUGUAGUUAACUUUAAUCACAUAGCAAUCUUUUAAUCAGUGUGUAACAUUAGGGAGGACUUGAAAGAGCCACCACAUUUCACCGAGGCCACGCGGAGUACGAUCAAAGUGUACAGUGAACAAUGCUAGGGAGCUUGCCUAUGGAAGAGCCCUAAUGUGUAAAAUUAAUUUUAGUAGUGCUAUCCCCAUGUGAUUUUAAUAGCUUCUUAGGAGAAUGACAAAAAAA
>cluster954.fasta:2
AUACCUUCCCAGGUAACAAACCAACCAUAUUUUCGAUACUUGUAGAUCUGCUCUCUAAACGAACAAACUAAAAUGUCUGAUAAUGGACCCAAAAUUCAGCGAAUGCACCCCGCAUUACGUUUGGUGGACCCAGAUUUUAACUGGCAGUAACCAGAAUAGAGAACGCAGUGGGGCGAUCAAAACAACGCGGCCCCAAGGUUUACCCAAUAAUACUGCGUCUUGGUUUCACCGCUUUCACUCAACAUGGCAAGGAAGACCUUAAAUUCCCUCGAGGACAAGGCGUUCCAAUUAACACCAAUAGCAGUCCAGAUGACCAAAUUGGCUACUACCGAAGAGCUACCAGACGAAUUCGUGGUGGUGACGGUAAAUGAAAAGAUCUCAGUCCAAGAUGGUAUUUCUACUACCUAGGGAACUGGGCCAGAAGCACUGGACUUUCCCUAUGGUGCUAACAAAAGAUGGCAUCAUAUGGGUUGCAACUGAGGGAGCCUUGAAUACACCAAAAGAUCACAUUGGCACCCGCAAUCCUGCUAACAAUGCUGCAAUCGUGCUACAACUUCCUCAAGGAACAUUAUUGCCAAAAGGCUUUUACGCAGAGGGAGCAGAGGCGGCAGUCAAGCCUUCUCGUUCCUCAUCACGUAGUCGCAACAGUUCAAGAAAUUCAACUCCAGGCAGCAGUAGGAACUUUUCCUGCUAGAAACGGCUGGCAAUGGCGGUGAUGCUGCUCUUGCUUUGCUGCUGCUUGACAGAUUGAACCAGCUUGAGAGCAAAAUGUCAUGGUAAAGGCCAACAACAACAAGGCCAAACUGUCACUAAGAAUCUGCUGCUGAGGCUUCUAAGAAGCCUCGGCAAAACGUACUGCCACUAAAGCAUACAAUGUAACACAAGCUUCGGCAGACGUGGUCCAGAACAAACCCAAGGAAAUUGGGGACCAGGAACUAAUCAGACAAGGAACUGAUUACAAACAUUGGCCAAAUUGCACUGUGCUCUGCCCCCAGCGCUUCAGCGUUCGGAAUGUCGCGCAUUGGCAUGGAAGUCACACCUUCUGGAACGUGGUUGACCUACACAGGUGCCAUCAAAUUGGAUGACAAAGAUCCAAAUCAAAGAUCAAGUCAUUGCUGAAUAAGCAUUGACGCCGCAUACAAAACAUUCCCACCAACAGAGCCUAAAAAGGACAUAGAAGAAGGCUGAUGAAACUCAAGCCACCGCAGAGACAGAAGAAACAGCAAACUGUGACUCUUUUUCCUGCUGCAGAUUUGGAUGAUUUUCUCCAAACAAUUGCUUAACAAUCCAUGAGCAGUGCUGACUCAACUCAGGCCUAAAACAUGCAGACAUAAGGCAGAUGGGCUAUAAACGUUCGCUUUCCGUUUACGAUAUAUGGUUUACUUGUGCAGAAUGAAUUCACCGUAUUACAUAGCACAAGUAGAUGUAGUUAACUUUAAUCACAUAGCAAUCUUUAAUCAGUGUGUAACAUUAGGAGGACUUGAAAGAGCCACCACUUCACCGAGGCCACGCAAGAGUACGAUCGAGUGUACAGUGAACAAUGCUAGGGAGAGCUGCCUAUAUGGAAGAGCCCUAAUGUGUAAAAUUAAUUUUAGUAGUGCUAUCCCCAUGUGAUAUUUUAAUAGCUUCUUCUAGGAGAAUGACAAAGU
>cluster953.fasta:2
AAUGAUGGGCUAUAUAAACGUUCGCUUUCCGUACGAUAUAGUCUACUCUUGUGCAGAAUGAAUUCUCGUAACUACAUAGCACAAGUAGAUGUAGUUAACUUUAAUCUCACAUAGCAAUCUUUAAUCAGUGUGUAACUACUUAGGGGAGGACUUGAAAGAGCCACAUUUUUUGUCCACGCGGAGUACGAUCGAGUGUACAGUGAACAAUGCUAGGGAGAGCUGCCUAUAUGGAAGAGCCCUAAUGUGUGUAAAAUUAAUUUUAGUAGUGCUAUCCCCAUGUGAUUUUUUAAUAGCUUCUUAGGAGAAUGUGACAAAAACAAAAAA
>cluster951.fasta:2
AUUUCCCGGUAACAAAACAUCAACUUCGAUCACUGUGAUCUGUUCUCUAAACGAAAACACCGAAAAUUAUUUUUUCUUGGCACUGAUAACACUUCUAUACUCUGUGAGCUUUAUCACUACCUAGAGUGUGUUAGUGGUUUACAACAGUACUUUAAAAGAACCUUGCUCUUGGAACAUACGAGGCAAUUCCAUUUCAUCCUUAAAGCUGAUAACAAAUAUCGCACUGACUUGUUUUAGCACUCAAUCCUUUGUUUCUGCUUGUCCUGAUGGCGUAAAACACGUCUAUCUCAGUUACGUGCCAGAUCUAGUUUCACCUAAACUGCUUCUCAUCAGACAAGAGGAAGUUCAAGAACUUCUACUCCUUCAAUUUUUAUUGUUGCAAUAGUGUUUACAUAACACUUCUAUCCUUCACACUUAAAGAAAGACAGAAUGAUAUUGAACUUCAUUAAUUGACUUCUAUUUGUGCUUUUUAGCCUUUUUGUUAUUCCUUGUUUUAAUUAUGCUUAUUAUCUUUUGGUUCUCACACUUGAACUGCAAGAUCAAUGAACUUGUCUCCACCACGCCUAAACGAACAUGAAAUUUCUUGUUCUUAGGAAUAUCACAACAAUUGUAGCUGCAUUUCCUCAAGAGAAUGUAGUUUCAAGUAUGUACUCAACAUCAUCAUGCAGUUGAUGACCCGUGUCCUCUAUUUCUCUUUAUUCUAAAUGGUAUAUUAGAGUAGGAGCUAGAAAAUCAGCACCUUAAUUGAAUUGUGCGUGAUGAGGCUGGUUCUAAAUCACCCAACAAGUACAUCGAUAUCGGUAAUUAUACAGUUCUCCUGUUUUCUUUUCAAUUAAUUGCCAGGAACCUAAAUUGGUAGUACUGUAGUGCGUCAUGUACCAUAUCUAUGAAGACUUUUUAAAGAGUAUCAUGACGUUCGUUGUUUUAGAUUUCACUUUAAACGAACAAACUAAAAUGUCUGAUAAUUGGACCCAAUUCUAGUGAAUGCACCCCCAUCACGUUUGGUGGACCCUCCAAGAUUACAUACUGGCAGUAUCAGAAUGGAGAACGCAGUGGGCGUGGGCUCAAUUAUCGGCCCAAGGUUUACCUACCCAAUUGACUGUGCUUGGUUUCAAUCACCACACUUCAUUGGCAAGAAGACCUUAAAUUCCCUCGAGGACAAGGCGUUCCAAUUAACACCAAUAAUAGUCCAGAUGACCAAAUUGGCAUUUGAAGAGCUACCAGACGAAUUCGGUGGUGACGGUAAAAUGAAAGAUCUGGUCCAAGAUGGUAUCACUACCAAGGAACUGGGCCAAGAAGCGUUGGACUUUCCCUAUGGUGCUAACAAAGACGGCAUCAUAUGGGCUAUCUUGAGGAGCCUUGAUACCAAAAAGAUCACAUUGGCACCUCCCGCAAAUCCCUAUUCAUUGCCGUUGCAUAAUCGUGCUCAACUUCCAGGAACAACAUUGCCAAAAGGCUUCUUACGCAGAAGGAGCAGAGGCGGCAGUCAAGCCUCUUCUCGCUCCUACACGUAGUCGCAACAGUUUUUAAAGAAAUUUUAACCAGGCAGCAGUAGGAACUUCCUUGCUAGAAUUGGCAGCAUGGCGGUGAUGCUGCUUUGUUACCGUUGCUAAUCAGACAGAUUGAACCAGCUUGAGAGCAAAAUACGGUCUGGUAAAGGCCAACAACAACGAGGCCAAAACUGUCACUACUGAUUUGUUGCUGAGGCUUCUAAGAAGCCUCGGCAAAACGUCUGCUCUAAAGCAUCAAUGUAACACCUUGGGUCUUCGGCAGACGUGGUCCAGAACAAACCCAAGGAAAUUUUGGGACCAGGAACUAAUCAGACAAGGAUUGAUUACAAACAUCGUGGCCGCAAAUAUUGCACAAUUUGCCCCAGCGCUCAGCGUUCACAUGGAAUGUCGCGCAUUGCUUCGAAAAGUACCUACGGAACGUGGUUGACCUACACAGGUGCCAUCAAAUUGGAUGACAAAGAUCCAAAUUUUGAUCUAAGGUCAUUUGCUGAAACAAGCAACAUUGACGCAUCUAAUUACUCCCACCAACAGAGCCAAAAGGACAAAAAAGAAGAAGGCUGAUGAAACUUAAGCCUCGCAGAGACAGAAGAAACAGCAAACUGUGACUCUUCUCCUGCUGCAGAUUUAGAUGAUUUCCAAUAAUACUAUAACUAAUCCAUGAGCAGUGCUGACUCAACAUCAGGCCUAAACUCAUGCAGACCAUCAUAUCAGAUGGGCUAUAUAACGUUCGCUUUUCCGCUUACGAUAGUCUACACUCUGUGCAGAUGAAUUCUCGUAACAUAGCACAAGAAAGAUGUAGUUAACUCGUUCAGCAAUCUUUUUUUAAAUAGUGUGUAUUGAGGAGACUUGAAAAGAGCCACCUUACUUUCACCGAGGCCACAGUACGAUUAGUGUCAGUGAACAAUGCUAAGAGAGCUGCCUAUAUGGAAGAGCCCUAAUGUGUAAAUUAUUAAGUAGUGCUAUCCCAUGUGAUUUUAAUAGCUUUAGGAGAAUGACAAAAAAGU
>cluster950.fasta:2
AGCCUUUGCUAUUCCUGUUUUAUUAUGCUUAUCAUCGGUCUUCUUGAACUGUUAGAUUUAAUGAUAAAACUUGUCACGCCUAAACGAACAUGAAAUUUCUUGUUUUAGGAAUACUACCCUAUUGUGCCGUACUCCAAGAAGCCGAAAGUUCCCUACAGUCAUGUACUCAUCAACCAUAUGUAGUUGAUGAUCCGUUGUCCUAUCACUUCUAUUCUAAAAUGGUAACAUCAGAAGGAGCUAGAAAAUCAGCACACACUUCUAAUAAUUGAAUUGUGCGUGGAUGAGGCUGGUUCUAAAUUCCCAUUCAGUCUCGAUAUCGGUAAUUAUACAGUUUCCGCUGUUUACCUUCACAAUUAAUUGCCAGGAACCUAAAUUGGGUAGUCUUGUAGUGCGUUCGUUCUAUGAAGACUUUAGAGUAUGAUGCUCUGUUGUUCUAGAUUUCAUCUAAACGAACAAACUAAAUGUCUGUACUGUGGACCCAAAAUCAGCGAAUGCACCCAUUACGUUUUGGUGGACCCUCAGAUUACUGGCAGUAACCAGAAUAGAGAACGCAGUGGGCGCGACACUAUUAUGUCGGCCCAAGGUUUACCCAAUAAUUGCGUCUGGUUUUGCUCUUUAUUGGCAAGGAAGACCUCUAAAUUCCCAUGAGGACAAGGCGUCCAAUUAUUAACACCAAUGAAGUCCAGAUGACCAAAUUGGCUACCGAAGAGCUACCAGACGAAUUCGUGGUGGUGACGGUAAAAUGAAAGAUUUCCUCAGUCCAAGAUGGUAUCUACUACCAAGGGAACUGGGCCAGAAGCUAGACCCUAUGGUGCUAUAAAGACGGCAACAUAUGGGUUGCAACUGAGGAGCCUUGAAAUACCUCCAAAAGAUUCACAUUGGCACCCGCAAUCCAAUCAACAAUGCUAUAAUCGUGCUCGUUCACCAAGGAACAACAUUGCCAAAAGGCUACGCAGAAGGGAGCAGAGGCGUAGUCAAGCCUUCCUCGCUCAUCACGUAGUCGCAACAGUUUAAGAAAUUUUAUUCCAGGCAGCAGUAGGGAACUUCUCCACUGCUAGAAUGGCUGGCAAUGGCGGUGAUGCUGCUCUUAGCUCUGCUGCUGCUUGACAGAUUUGAUCAGCUUGAGAGCAUAAAAUGUCUUGGUAAAGGCCACAUCUCAACAACAAGGCCAAACUGUCACUAAGAAAUGUUGCUGAGGCUUAAGAAGCCUCGGCAAAACGUACUGCCACUAAAGCAUACAAUGUAACAAGCUCGAAGACGUGGUCCAGAACAAACCCUGGGAAAUACUUGGGGACCAGGAACUAAUCAGACAGGGAACUGAUUCACGCUGCCGCAAAUUGCACAAUUUUGCCCCAGCGCUCAAUCUUCGGAAUGUCGCGCUGGCAUGGAAGUCACACCUCGGGAACGUGGUUGACCCACACAGGUGCCAUCAAAUUGGAUGACAAAGAUCCAAAUUUCAAAGAUUUGGUACUUUGCUGUAAGCAUAUUGACGCAUACAUCAAAACAUUCCUCCAACAGAGCCUAAAGGACAAAAGAAGAAGGCUGAUGAAAACUCCAACUACGCCACACCGCAAGACAGAAGAAACAGCAAACAAUUACCUGCUGCAGAUUUGGAUGAUUUCUCCAAACAAUUGCAACAAUCCACAAAGUGCUGACUCAACAAGGCCUAAACUCAUGCAGACCUACAAGGCAGAUGAGGCUAUAUAAACGUACGUUUUCGCUUUCCGUACUACGAUAUAUAGUCUAACUUUGGUGCGAUGAAUUUUCGUAUUUUAGCACAAGUAGAUGUGGUUACAUUAUCUUUAAUCUACAUAGCAAUCUUUAUCCAAUCAGUGUGUAACAUUUGAGGGAGGACUUGAAGAGCCACCACAUACUAAAGGCCACGCAAGAGUACGAUCGAGUGUACAGUGAACAAUGCUAGGGCUGUCCUAUAUGGAAGAGCCCUAAUGUGUAAAUUAAUUUUAGUAGUGCUCCCCAUGUGAUAUUUUAAUUAGCUUUUAGGAGAGAAUGACAAAAUGAAUCCCCACCCCCAUAUGCAGCUACAUUUACAACCCCAUAUAUCUUAUCCUACAUUUCUUCAACUCCAACCCACCAUCAUCAUCCAUACUAUAUUCCUCUAAU
>cluster94.fasta:2
CCCGCAGCUGCUCUCGCCAUGGCGUCCCACCGUGGGCCUACCUGCUGGGCAAGGACGUGGCGCGCGAGAUCCGCCGCUUCAGCUUUGCUUCAGCCCGAGCCGGAGGCGGAGCCGAGGACGCGGCAGGUCGGGGCCUGCGAGCGGCUGCUGAGCCGGGUGGCCGCCCUGUUCCCCGCGCGCGGCCCGGCGGCUUCCAGGCGCACCGCGAUGAGGACGGGACUUGGUUGCCUUUUCCAGUGAUGAGGAAUUGACAAUGGCCAUGUCCUAUGCGGUGGAUGACAUCUUCCGAAUUUAUUAAAGAAAAAGAGUGCCGGCAGGACCACCGCCCACAUGUGUGCUCAGGAGGCGCCUCGCAACAUGGUGCACCCAAUGUGAUCUGUGAUGGCUGCAAUGGGCCCGGUAGGAUCCGCUACAAGUGCAGCGUCUGUCCCAGACUACGACUUGUGUAGCGUCUGUGAGGGAAAGGGCUUGCACCAGGGACACACCAAGCUCGCGCUUCCCAGCCCCUUAGGCACCUGUUGGGCUUUGCACAGCCGUUGGCUCCGGAAGCUGAACACGGGCACUCGGGUGGCCAGGAUGGGAAAUGGGCCCCACCAGGAAACUGGAGCCCGCCUUUCCUCGUGCAGGGAUGCGCGCCCCUGGUCCCACGGCGGAAUCAGUUGCUGGUCCAUCGGAGGGAUCCCAGUGUGAAUUUCCUCCUGAAGAACGUGGGGAGAAGCGUGGCAGCCGCCUCAGCCCUCUGGGCAUUGAAGUGAUAUUGACGGUGGAGCACGGCGGGAAAAGAAGCCGCCUGACCCCCUGCCUUCACCAGAGAGCUCCAGUCACAGAGGAGAAGACAGCUCACAGCCAAGCAAAAUGCUGCUCUGGCCCCAGCCAGCCGGGUGGGAGCGUUGAGGGCGCCACGCAGUCUUGGCAGAGCAGAUGAGACAGAUCGCCUUGGAGUCCGAGGCGGCCUGAGGAACAGAUGGAGUCUGAUAACUGUUCAGGAGGAGACGAUGACUGGACCCAUUUGUCUUCAAAAGAAGUGGACCCGUCCACAGGUGAACUCCAGUCCCUACAGAUGCCAGAAUCCGAAGGGCCAAGCACAUGGACCCUCCCAGGGACACAGGGCUGAAGGAAGCCGCCUUGUACCCCACCACCCACCAGAGGCUGACCCGCGGCUGAUUGAGUCCCUCUCCCAGAUGCUCCAUGGGCUCUGACGAAGGCGGCUGGCUCACCGAUACUCCUGCAGACCAAGAAUUAUGACAUCGGGGCGGCUCUGGACACCAUCCAGUAUCAAAGCAUCCCCGCCAUUGUGACCGCUUUUGCCCACCUCUUCUGUGUCUCCCUCUUUGUCUCGUAGCUGUUAAGGUAGUGAGAAUUGCAGGUCUCUGUAUGGGCCAGUUUCUGCCUCAACCAGGAUCAGGAUCAGGGGUUAGGGUGGAAGAAGCCAUUUAGGGAAGCAAAACAAGUGACGAGGGAGGCCCCGUGUGUGUGACGUUUGAGAAGCAAGACCGGUCUCCUGGUGUCCUGGUCUCCUGGGUGCUCUAGCUCCUGCAGCAGGGCUGGGCCUCUUCGAGACCUGAGGCUCACCGCAGCGCUCCUGGCCCCUCCCUGCAGGGGCCACAUUAGCAGCCCAGACACUGCUUGCCUAAUGGCCUUCCACUUUUUUUUUAAAUGACCGGAGGUCCCUGACAUUGAGUUGAUCUCUCUGCAAAGAGACCUGGUACGCUCUGAUUUUAGAUAAAGAAGCCUAGGUGUUGUCGGCGGGUAAGCGAGGCGGCUGUCCUGGCACAGGCAGUGGGAGGCCGGGGCAGCCAGUGUGGUGGGCUUCCUGCUGGUAGAGAAGGCACAUGCAGGGCAUCCGUAAUGUUGGUCGCUGAGAGCCGCCCUGGUCUCCACUGUAGUUCAUUGCCAAACCAUCAGCUGCUUUAAAUAAGAUUUCUUUGUAGCCAUCCUGUUACGUUUGUAAACAAUCUAAUUAAUGGCAUCAGCACUUUAACCAUAAUGAAAAAAAGCAAAAAAAAA
>cluster949.fasta:2
CAUAUGGGUUGCAACUGAGGGAGCCUUGAAUACACCAAAGAUCACAUUGGCACCCGCAAUCCUGCUAACAUCAAUGCUGCAAUGUGCAACUUCCACCAAGGAACAACAUUGCCAAAAGGCUUUAUGCAGAAAGGAGCAGAGGCGGCAGUCAAGCCUCUUCUCGUUCCACACGUAGUCGCAACAGUUUAAGAAAUUCAACCCAGGCAGCAGUAGGGAACUUUCUCCUCUGCUGAAUGGCUGGCAAUGGCGGUGAUGCUGCUCUUGCUUUUUGCUGCUGGCUUGACAGAUUGAACCAGCUUGAGAGCAAAAUGUCUGGUAAAGGCCAACAACAACGGGGCCAAUUGUCACUAAGAGCUGCUGCUGAGGCUCUAAGAAGCCUCUGGCAAAACGACACUGCCACUAAAGCAUACAAUGUAACACAAGCUCCGAAGACGUGGUCCAGAACAAACCCAAGGAAAUUUUGGGGAGGACAAGGAACUAAUCAGACAAGGAACUGAUUACGUUGCCGCAAAUUGCACAAUUUGCCCCAGCGCUUCAGCGUUUUCGGAAUGUCGCGCUGGCAUGGAAGUCACACCUGGAACGUGGUGACCUACACAGGUGCCAUCAAAUUGGAUGACAAAGAUCCAAAUUUAAAGAUCUGGUCAUUUUGCUGAAUAAGCAUUGACGCAUACAAAACAUUCCCACCAACAGAGCCUAAAAAGGACAAAAAGAAGAAGGCUGAUGAAACUCAAGCCUUCGCAGAGACAGAAGAAACAGCAAACUGUGACUUUUUUCCUGCUGCAGAUUUGGAUGAUUUUCCAAACAAUUGCAACAAUCCAUGAGCAGUGCUGACUCAACUCAGGCCUAAUCAUGCAGCAGACCACAACAGAAAGAUGGGCUAUAAACGUUUUCGCUUUUCCGCUUACGAUAUAGUCUACUUGUGCAGAAUGAAUUCUCGUAACUUCUGAUACGAGUAGAUGUAGUUAACUCUAAUCAGCAAUUUAAUAGUGUGUAACAUUAGGAGGACUUGAAAGAGCCACCACAUUUCACCGGGAGGCCACGCAGAGUACGAUCGAGUGUACGGGUGACAAUGCUAGGGAGAGCUGCCUAUAUGGAAGAGCCCUAAUGUGUAAAAUUAAUUUUAGUGGUGCUAUCCCAUGUGAUUUUAAUAGCUUCUAGGAGAAUGACAGC
>cluster948.fasta:2
ACGAGAGCAAAAUGUCUGUAAAGGCCAACAACAACAAGGCCAAACUGUCAUUGCUAAGAAAUUGCUGCUGAGGCUCUAAGAAGCCGGCAAAACGUACUGCCUAAAGCAUAUGCAGGUAACACAAGCUUUCGGCAGACGUGGUCCAGAACAAACCCGGAAAUUUUGGGGACCAGGAACUAAACAAGACAAGGAACUGAUUUUACAAACCGCUCGCAAUUGCACAAUUUGCCCCUCAGCGUUACCAGCGCUUCGGAAUGCGCGCAUUGCAUGGAAGUACACUUGAACGUGGUUGACCUACACAGGUGCCAUCAAAUUGGAUGACAAAGAUCCAAUACAAAGAUCCAAGUCAUUUGCUGAAUAAGCAUUGACGCAUACAAACAUUCCCAACAGAGCCAAAAGGACAAAAAGAAGAAGGCUGAUGAAACUUUGCACAUCAAGAGACAGAAGAAACAGCAAUUGCUGACUCUCCUGCUGCAGACUUGGAUGAUUCCAAACAAUAACAAUCCAUGAGCAGUGCUGACUCAACCCAGGCCUAAACUCAUGCAGAGUCUAAGGCAGAUGGGCUAUAUCAAACGUUUCGCUCUCCGUUUACGAUAUAGUCUACUUUGUAAGAAUGAAUUCUCGUAACUACAUAGCAAGUAGAUGUAGUAACUCUAAUCUCAACAGCAAUUCUUAUAUCAGUGUGUGAGGACUUGAAAGAGCCCACAUUUCGAGGCCACGUCAGAGUACGAUCGAGUGUACAGUGAACAAUAAGGGAGAGCUGCCUAUUGGAAGAGCCCUAAUGUGUAAAAUUAAUUUUAGUAGUGCUAUCCCCAUGUGAUUUUAAUAGCUUUAGGAGAAUGACAAU
>cluster946.fasta:2
GCUGGACACUGGGUGCGGAAGAGAAGAAGAAGGUUCCUGCUGUGCCAGAAACCUUAAGAAAAAGCGAAGGAAUUCAAGAGCUGAAGAUCAAGCGCCUGAGAAAGAAGUCACUGCCCAAAGAUGCUUCGAAAGGCAAGGAGGAAGCUUAUCUAUGAAAAAGCGAAGCACUAUCACAAGGAAUAUAGGCAGAUGUACAGAACUGAAAUUCGAAUGGCGAGGAUGGCAAGAAAAGCUGGCAUUUACGUACCUAUUGAACCCAAAUUGGCGUUUGUCAUCAGGGAUCAGAGGUAUCAAUGGCGUGAGCCAAAGGUCCGAAAGGUAUUGCAGCUCUUCGCCUUCGUCAAAUCUUCAAUGGAACCUUUGUGAAGCAACACAAAGGCUUCGAUUAACAUGCUGAGGAUUGUAGAGCAUAUUGCAUAGGGGUACCCCAAUCUGAAGUCAGUAAAUGACUAUUCAAGCGUGGUUAUGGCAAAAUCAAUAGAAGCGAAUUGCUUUGACAGAUAACGCUCUUGAUUGCUCGAUUUCUUGGUAAAUAUGGCAUCAUCUGCAUGGAGGAUCAAGGAUCAUGAGAUUUAUACUGUUGGAAUUUCAAGAGGCAAAUAACUUUCCUGUGGCCUUUCAAAUUAUUCCACGAGGUGGAAUGAAGAAAAAGACCACCCAUUUUGUAGAGUAGAGAUGCUGGCAACAGGAGAGGACCAGAUCAACAGGCUUUAUUAGAAGAAUGAUUAAGGUGUCUACCAUGAUUAUUUUUGGAGUCUCGUCAGUUUAAUAAACAGUGCCUGCUCAAAAUGAAAAAAGCU
>cluster945.fasta:2
AAAGGACAAGAAGAAGGCUGAUGAAACUCUAAGCCUUUACCGCAGAGACAGAAGAAACAGCAAAACAUUGACUCUUUCCUGCUGCAGAUUUGGAUGAUUCUCCAAACUCAAUUGCAACAAUCCAUGAGCAGUGCUGACUCAACUCAGGCCUAAACUCAUGCAGACAUUCCAAGGCAGAUGGGCUAUAUAAACGUUUUCGCUUUCCGUUUACGAUAUAGUUUACUCUGUGCAGAAUGAAUCUCGUAACAUAGCACAAGUAGAUGUAGUUAACUUUAAUCUACAUAGCAUUUUUAAUCAGUGUGUAACAUUAGGGAGGACUUGAAAGAGCCACCACAUUUCUCUGAGGCCACAAGAGUACGAUCGAGUGUACAGUGAACAAUGCUAGGGAGAGCUGCCUAUAUGGAAGAGCCCUAAUGUGUAAAUUAAUUUUAGUAGUGCUAUCCCCAUGUGAUUUUAAUAGCUUUCUAGGAGAAUGACAAAAAAUCCCCUCCCUCCCUACUCCCCCUACAACCCACCAUCUUAUAUCCAUUUAUACAACCUAUCCCCACACCAACACCCUCAUAA
>cluster944.fasta:2
AUACCUUCCCAGGUAACAAACAUAACCAUUCGAUUUCUUGUAGAUCUGUUCUAAACGAACCGAAAAUUAUUUUUUCUUGGCUCUGAUAACACUCAAUACUUGUGAGCUUAUCACUACCAAGAGUGUGUUAGAGGUACAACAGUACUUUAAAAGAUCUGCUCUUCUGGAACAUACGAGGGCAAUUUCCAUUUCAUCCUCUAGCAGUAACAAAUUUGCACUGACUUGCUUUAGCACUCAAUUUGCUUUUGCUUUGUCCUGACGGCGUAAACACGUCUAUCAGUUACGUCAGAUCAGUUUCCUGUACUCAGACAAGAGGAAGUUCAAGAACUUUACUCCAAUUUUUCUUAUUGUUGCGGCAAACUGUUUAUAACACUUUUGCUUCACACUCAAAAGAAAGACAGAAUGAUUGAACUUUCAUUAAUUGACUUCUAUUUGUGCUUUUUGCUCACCUUCUUGCUAUUCCUUGUUUUAAUUAUGUCUUAUUAUCUCUUUGGUCAAAGGAUUGCAAGAUCAUAAUGAAACUUGUCACGCCUAAACGAACAUGAAAUUUUUCUUGUUUUCUUUAGGAAUUCAUCACAACUGUAGCUGCUACUUCACCAAAGAAAUGUGUGUUUACGGUACAUGUACUCAACAUCACAUGUGGUUGAUGACCUUGUGAUCCUAUCACUUCUAUCUUAAAUGGUAUUUAGAGUAGGAGCUAGAAAAUCAGCACCUUUAAUUGAAUUGUGCGUGGAUGAGGCUGGUCUAAAUCACCCAUUCAGUACAUCGAUAUGGUAAUUAUACAGUUUCCUUGUUUACAAUUAAUUGCCAGGAACCUAAAUUGGGUAGACUUGUAGUGCGUUGUCGCUCUAUGAAGACUUUAGAGUAUCAUGACGUUCGCUGUCUAGAUUUCAUCUAAACGAACAAACUAAAAUGUACUGAUAAUGGGACCCCAAAAUCAGCGAAUGCACCCGCAUUACGUUUGGUGGACCUAUAGAUUCAACUGGCAGUAACCAGAAUAGAGAACGCAGUGGGCGAUCAAAACAACGUCGGCCCCAAGGUUUACCCAAUAAUUCUAUAGCGUUUCUUGGUCUCUCGCUCUCUCAACAUGGCAAGGAAGACCUUAAAUUCCCUUGGGGACAAGGCGUUCCAAUUAACACCAAUAGCAGUCCAGAUGACCAAAUUGGCUACUACCGAAGAGCUACCAGACGAAUUCUUGGUGGUGACGGUAAAAUGAAAGAUCAGUCCAAGAUGACUCUUACCUAGGAACUGGGCCAGAAGCUGGACUUCCCUAUGCAAUAAAGACGGCAUCAUAUGGGUUGCAACUAGGAGCCUUGAAUACACCAAAAGAUCUUACUGGCACCUGCAAUCCUGCUAACAAUGCUGCAAUCGUAAUAUCUUCCAAGGAACAACAUAUUGCCAAAAGGCUUCUACGCAGAAGGGAGCAGAGGCGGCAGUCAAGCCUUCACCAUGCCACUCACGUAGUCGCAACAGUUUAAGAAAUUCAACUCCAGGCGGCAGUAGGGAACUUUUCCUGCUAGAAUUGGCAAUGGCGGUGAUGCUGUCUUGUUGCUGCUGCUUGACAGAUUGAACCAGCUUGAGAGCAAAAUGUCUGGUAAAGGCCAACAUCAACAAGGCCAAACUGUCACUAAGAAAUUGCUGCUGAGGCUCUAAGAAGCCGGCAAAACGUACUGCCACUAAAGCAUCUAUGUAACACAGGACUUUAGACGUGGUCCAGAACAAACCCAAGGAAAUUUUGGGGACCAGGAACUAAUCAGACAAGGAACUGAUUACAAACUGCCGCAAAUUGCACUGUUGCCCCAGCGCUUCAGCGUCUUCGGAAUGCGUCGCGCAUUGGCAUGGAAGUCACACCUUCGGGAACGUGGUUGACCUACACAGGUGCCAUCAAAUUGGAUGACAAAGAUCCAAAUUAAAGAUUUGAGUACAUUGCUGAAUAAGCAUUGACGCAUACAAAACAUUCCCACCAACAGAGCCUAAAAAGGACGAAAAGAAGAAGGCUGAUGAAACUCAAGCACACACCAAGAGACAGAAGAAACAGCAAACUGUGACUCUUUUCCUGCUGCAGAUUUGGAUGAUUUUCCAAACAAUUGCAACAAUACCGAGCAGUGCUGACUCAACUCAGGCCUAAAACUCAUGCAGACAUAUAAGAGCAGAUGGGCUAUAUAAACGUUUUCGCUUUCCAUUUACGGUAUAGUACUCUUGUGCAGAAUGAAUUCUCGUAACUACAACAGCACAAGUAGAUGUAGUUAUUUUAAUCUACAGCAAUCUUUAAUCAGUGUGUAACAUUAGGAGGACUUGAAAGAGCCACCACUUUCUCCUUUAGGCCACGCCGGAGUACCGUCGAGUGUACAGUGAACAAUGCUAGGGGAGCUGCCUAUACUAGCAGAGCCCUAAUGUAAAAUUAAUUUUUAGUAGUGCUAUCCCCAUGUGAUUUUAAUAGCUCUUAGGAGAAUGAUAAAU
>cluster943.fasta:2
AUACCUUCCCAGGUAACAAACCAACCAACUUUCGAUUUCUUAGAUCUGUUCUCUAAACGAACUAAAUUAUACUAGUUUCUGUUCACAUUGAACUUUAAUUUUAGCGUGAAGAUUCCAACGGUACUAACAUGAAGAGCUUUAAAAAGCUCUUGAACAAUGGAACCAGUAAUAAUAGGUUUCCUAUUCCAUGGAUUUGUCUUUUACAAUUUGCCUAUGCCAACAGGAAUAGGUUUUUGUAUAUAAUUAAGUUAAUUUUCCUCUGGCUGUCAUGGCCGGUAACUUUAGCUUGUUCUGUGCUUGUCGUUGUUUACAGAAUAAAUUGGAUCACCGGUGGAAUUGCUAUUCGCAAUGGCUUGUCUGUAGGCUUGAUGUGGCUCAGCUACUUCUCGCUUUCAGACUGUUGCGCGUACGCGUUCCAUGUGGUCAUUCAAUCCAGAAACUAACAUUCAACGUGCCACUCCAUGGCACUAUUUUUGACACAGACCGCUUUCAAGAAAGUGAACACUCGAAAUCGGAGAAAUACUGUGAUCCUUCGUGGACAUCUUCGUAUUGCUGGACACCAUCUAGGACGCUGUGACAUCAAGGACCUGCCUAAAGAAUCACUGUUGCAUCACGAACGCUCUUAUUACAAAUUGGGAGCUUCGCAGCGUGUAGCAGGUGACUUAGGUUUUUGCUAAAUACAGUCGUUACAGGAUUGGCAACAUAAAUUAAACACAGACCAUUCCAGUAGCGGUGACAAUAUUGCUUUGCUUGUACAGUAAGUGACAUAGAUGUUUCAUCUUCGUGACUUCAGGUUACUAUAGCAGAGAUAUUACUAAUUAUUAUGAGGACUUUUAAAGUUCACCAUUUGGAAUCUUGAUUACAUCAUAAACCUCAUUAAUUAAAAUUUAUCGGUCAUUAUUGAGAAUAAAUAUUCUCAAAUUAGAUGAAGAGCAACCAAUGAUUGAUUAAACGAACCGAAAAUUAUUUUUUCUUGGCACUGAUAACACUUUAUCAUUGUGAGCUUUAUCACUACCAAGAGUGUGUUAGAGGUACAACAGUACUUUAAAAGAACCUUGCUUUUCUGGAACAUACGAAGGGCAAUUCAUUUCAUCCUUUAGCUGAUAACAAAUUUGCACUGACUUGCUUAGCACUCAAUCGUCUUUAGCUUGCUGACGGCGUAAACACGUCUAUCAGUUACGUGCCAGAUCAGUUUCACCUAAACUGUUCAUCAGACAAGAGGAAGUUCAAGAACUUUACUCCAAUUUUUAUUGUUGCGGCAAUAGUGUUUAUAACACUUUGCUCACACUCAUAGAAAGACAGAAUGACUGAACUUUUUCAUUAAUUGACUUAUUUGUGUUUUUAGCCUUUCUGCUAUUCCUUGUUUUAAUUAUGCUUAUUAUCUUUGGUUUCUUCUUGAACUGCAAGAUCAAUGAAACUGUACGCCUAAACGAACAUGAAAUUUCUUGUUUCUUCGGGAAUAACAACUGUAGCUACUGCAUUCACCAAGAAUGUAGUUUACAGUCAUGUACUCAACAUACUAUAUGUAGUUGAUGACCAGUCCUAUCACUUCUAUUCUAAAUGGUAUUAGAGUAGGAGCUAGAAAAUCAGCACCUUUAUUGAAUUGUGCGUGGAUGAGGCUGGUUCUAAAUCACCCAUUCAGUACAUGAUAUCGGUAAUUAUACAGUUUCCUUGUUUUCUUUACAAUUAAUUGCCAGGAACCUAAAUUGGGUAGUUCAAUAGUGCGUUCGUUCAUGAAGACUUUAGAGUAUCAUGACGUUCGUGUUGUUUUAGAUUUCUAAACGAACAAACUAAAAUGUCUGAUAAUGGACCCCAAAAUCAGCGAAUGCACCCGCAUUACGUUUUGGUGGACCUCAGAUUCAACUGGCAGUAACCAGAAUGGAGAACGCAGUGGGCGCGAUCAAACAUUAUGCGGCCCCAAGGUUUACCCAAUAAUACUGCGUCUUGGUUCACCGCUUCUCACUCAUUACAUGGCAAGGAAGACCUUAAUUCCCUCGAGGACCAGGCGUUCCAAUUAACACCAAUAGCAGUCCAGAUGACCAAAUUGGCUACUUCAGAGCUACCAGACGAAUUCGUGGUGGUGACGGUAAAAUGAAAGAUACCUCAGUCCAAGAUGGUAUUCUACUACCUAGGAACUGGGCCAGAAGCUGGACUUCCCUAUGGUGCUAACAAAGACGGCAUCAUGGGUUGCAACUGAGGGAGCCUUGGUACACCAAAAGAUCACAUUGGCACCCGCAAUCCUGCUAACAAUGCUGCAAUCGUGCUAUUCCAAGGAACAACAUAUUGCCAAAAGGCUUCUACGCAGAAGGAAAGAGGCGGCAGUCAAGCCUCUUCUCGUUCCUCAUCUUCAGUCGCAACAGUUUAAGAAUUUCAACUCCAGGUAUGAAGUAGGGGAACUCUCCUUCCUGCUAGAAUUAGCUGGCAAUGGUGUGAUGCUGCUCUUGUUUGCUGCUUGACAGAUUGAACCAGCUUGAGAGCAAAAUGCAAGGUAUAAAGGCCAACAACAACAAGGCCAAACUGUCACUAAGAAAUUGCUGCUGAGGCUUCUAAGAAGCCUCGGCAAAACGUCACUGCCACUAAGCAACAAUGUAACACAAGCUCUUCUGCAGACGUGGUCCAGAACAAACCCAAGGAAAUUUUGGGGACCAGGAACUAAUCAGACAAGGAACUGAUUACAAACAUUGGCCGCAAAUUGCACAAUUUGCCCCAGCGCUUCAGCGUUCUUCGGAAUGUCGCGCUGGCAUGGAAGUCACACCUUCGUGGGAACGAAGUGACCUACACAGGUGCCAUCAAAUUGGAUGAUAAAGAUCCAAAUAAAGAUCAAGUCAUUUUGCUGAAUGCAUUGACGCAUACAAAACAUUCCCUCACCAACAGAGCCUAAAAAGGACAAAAAGAAGAAGGCUGAUGAAACUCAAGCCUUACCGCAAGAGACAGAAGAACAGCAAACUGUGACUCUUUCACCUGCUGCAGAUUUGGAUGAUUUCCAAACAAUGCAAUACCGAGCAGUGCUGACUUAUUCAGGCCUAAAACUCAUGCAGACCACUUUGAGGCAGAUGGGCUAUAAACGUUUCUCGCUUUUCCGUUUACGAUAUAUGGUUUACUCUCUGUGCAGAAUGAUCUCGUAACUACAUAGCACAAGUAGAUGUAGUUAACUUUUAAUUUCUCACAUAGCAAUCUUUAAUCAGUGUAACAUUAGGAGGACUCUUGAAAGAGCCACCACUUCACCGAGGCCACGCCGGAGUACGAUAGUGUACAGUGAACAAUGCUCUAGGGAGAGCUGCCAUAUGGAAGAGCCCUAAUGUGUAAAAUUAAUUUAGUAGUGCUAUCCCCAUGUGAUUUUUAAUAGCUUUUCUAGGAGAAUGACAGC
>cluster942.fasta:2
GAUGAAACAAGCCUUACCGCAGAGACAGAAGAAACAGCAAACUGUGAACUCUUUCUUCCUGCUGCAGAUUUGGAUGAUUUCCAAACAAUUGCAACAAUCCACAAGCAGUGCUGACUCAACUCAGGCCUAAACUCAUGCAGACAUACAAGGCAGAUGGGCUAUAUAAACGUUUCGCUUUCCGUUUACGAUAUAUAGUCUACUCUUGUGCAGAAUGAAUUCUCGUAACUACAUAGCACAAGUAGAUGUAGUUAACUUUAAUCUCACAUAGCAAUCUUUUAAUCAGUGUGUAACAUUAGGGAGGACUUGAAAGAGCCUUUUACAUUUCUUCUAGGCCACGCGGAGUACGAUCGAGUGUACAGUGUAUAAUGCUCGGGAGAGCUGCCUAUAUGGAAGAGCCCUAAUGUGUAAAAAUUAAUUUUAGUGGUGCUAUCCCCAUGUGAUUUUAAUAGCUUCUUAGGAGAAUGACAGC
>cluster941.fasta:2
GCCCAUCCCUGCCCUAGCUUGUAACACAAAGGAAUUUUUAUGAACCACAAAUCAUUACACAGACACAUUUGUGUCUGGUAACUGUGAUGUUGUAAUAGGAAUUGUCAACAACACAGUUUGUCUCUGCAACCUGGAAUUAGACUCAUUUCAAGGAGAGUUAGAUAAAUAUUUUCUAAGAAAAUCAUCAUACAUCACCAGAUGUUGAUUUAGGUGACAUCUGGCAUUAAUGUUCAGUUGUAAACAUUCAAAAAAAGAAAUUGACCGCCUCAAUGAGGUUGCACAGAAUUUAAAUGAAUCUCUCAUCGAUCAAGAGAACUUGGAAAGUAUGAGCAGUAUAUAAAAUGGCCAUGGUACAUUUGGCUAGGUUUUAUAGCUGGCUUGAUUGCCAUAGUAAUGGUGACAAUACUAUGCUGCUUUUGCUGUAUGACCAGUUGCUGUAGUUGUCUAAGGGCUGUUGUUUUCACUGUGGAUCCUGCUGCUUGAUGAAGACGAUGUAUUUGAGCCAGUGCUCAAAGGAGUGAAGCUACAUUACACAUAAACGAACAUAUGGAUUUGUUUAUGAGAAUCUCACAAACUGGAACUGUAACUUUGAAGCAAGGUGAAAUCAAGGAUGCUACCUUUCAGAUUUGUCGCGCUGCAACGAUACCGAUACAAGCCUUCACUCCCUCACGGAUGGCUUAUUGUUGGCGUUGCACUUUCUGCUGUUUUUCAGAGCGCUCCAAAAUCAUAACCUUUCAAAAGAGAUGGCAUUAGCACUCCAAGGGUGGACUUUGUUUUGCAACUUGCUGUUGUUGUUUGUAACAGUUUACUCACACCUUUGCUCGUUGCUGCUGGCCUUGAAGCCCUUUUCUAUCUUUUAUGCUCUUAGUUUACUUCAUAGAGUAUAAACUCUUUGUAAGAAUAAUAAUGAGGCUUUGGCUUUGCUGGAAAUGCCGCUCCAAAAACCCAUUUUAUGAUGCCAACUAUCUUCUUUGCUAGCGCUGUUGUUACGACUAUUGAUACAAUAGUGUAUCUCACAAUUGUCAUUACUCAGGUGAUGGCACAACAAGUCCUGCUCUGAACAUGACUACCAGAUUGGUGGUUAUACUGAAAUGGGAAUCUAGAGUAAAAGACUGUGUUGUAUUACACAGUUACUUCACUACAGACUAUUACCAGCUGUACUUCAUUGCAGUACAGACACUGGUGUUGAACAUGUUACCUUCACACAAUAAAAUUGUUGAUGAGCCUGGAAGAUCACGAUACCAAAUACAAUCGACGGUUCAUCAGAGUUGUUAAUCCAGUAAUGGAACCAAUUUAUGAUGAACCGACGACGACUACUAGCGCGCUUCUGUAAGCAAGCUGAUGAGUACGAACUUAUGUACUCGUUCGUCAGAAGAGACAGGUACGUUAAUAGUUAAUAGCGUACUUUUUCUUGCUGGUAUUUUGCUGUCACUUAGCCAUCCUUACUGCGCUACGAUUGUGUGCGUACUGCUGCAAUAUUGUUAACGUGAGUCUGUAAAACCCUUUCUUUACGUUUUACUCAUAUGUUAAAAAUUUGAAUUCAAGAGUUCCUGAUCUUUUGGUCUAAACGAACUAAAUAUUAUAUUAGUUUCUUGUUUGGAACUUUAAUUUCAUCAUGGCAGAUCACAACGGUACUAACACCGUUGAAGAGCUUAAAAGCUCUGAACAAUGGAACCUAGUAAUAGGUUUCCUAUUCCUCUACAUGGAUUUCGGUUUACAAUUUGCCUAUGCCAACAGGAAUAGGUUUUUGUAUUGCUAAGUAAUUUCCUCUAGCUGUUAUGGCCAGUAACUUUAGCUUGUUUUUGUGCUUGCUGCUGUUCAAGAAUAAAUUGGAUCACCGGUGGAAUUGCUAUCGCAAAUGGCUUGUCUUGUAGGCUUGAUGUGGCUCAGCUACUUCAUUGCUUCUUCAGACUGUCUGCGCGUACGCGUACCGUGGUCAUUCAAUCCAGAAACUAACAUUCUCAACGUGCCACUCCAUGGCACUAAACUUUGACCAGACCGCUUUAGAAAGUGAACUCGUAAUCGGAGCUGUGAUCCUUCGUGGACAUCUUCGUAUUGCUGGUCCAUCUAGGACGCUGACAUCAAGGACCUGCCAAAGAAAUCUGUUGCUACACGAACGCUCUUAUUACAAAUUGGGAGCUCGCAGCGUGUAGCAGGUGACUCCAGGUUUUGCUGCGUACAGUCGCUACAGGAUUGGCAACUAUAAAUUAAACACAGACCAUUCCAGUAGCAGUGACAAUAUUGCUUUGCUUGUACAGUUGGUGACAACAGAUGUUUCAUCUCGUUGACUCAGGUUACUAUAGCAGAUUAUUACUAAUUAUUAUGAGGACUUUUAAAGUUUUCCAUUUGGAAUCUUGAUUACAUCAAACCUUCAUAAUUAAAAUUUAUUUAAGUCUACUGAGAAUAAAUAUUUCUAGAUGAAGAGCAACCAAUGGAGAUUGAUAUUAAACGAACAUGAAAAUUAUUCUUUGGCACUUGAUAUUCAUCGCAUUUGUGAGCUUUAUCACUACUACCAGUGUGUUAGAGGUACACAACAGUACUUUUAAAAGAACCUUGCUUCUGGAACAUACGAGGCAUUUCACCAUCAUCCUCUAGCUGAUAACAAAUUUGCACUGACUUGCUUUAGCACUCAAUUUGCUCUCGAAUUUGUCCUGACGGCGUAAAACACGUCAUCGGUACGUGCCAGAUCAGUUCACCUAAACUGUUUUUCAGACAAGAGGAAGUUCAAGAACUCUACUCAAUCUUUUAUUGUUGCGGCAAUAGUGUUUAUAACACUUUGUCUCUUAGAAAGACAGAAUGAUUGAACUUUCUCAUUAAUUGACUUCUAUUUGUGCUUUUAGCCUCUUGCUAUUCCUUGUUUUAAUAUGUUAUUAUUUUUGGUUCUUGAACUGCAAGAUCAUAAUGAAACUUGUCACGCCUAAACGAACAUGAAAUUUUUUGUUUUCUUAGAAUAUACACAACUGUAGCUGCAUUUUCCAAGAAUGUAGUACAUAAGUCAUGUACUUUACAUCAACCAUAUGUAGUUGAUGACCUCAGUAGUCCUAUUCACUCUUAUUAUUUUAAAUAGUAUAUUAGAGUAGGAGCUAGAAAAUCAGCACCUUUGCUGAAUUUGUGCGUGGACGAGGCUGGUUCUAAAAUCACCCAUUCAGUACAUCGAUAUCGGUAAUUAUACAGUUUCCUGUUUACCUUUUACAAUUAAUUGCCAGGAACCCAAUUUGGGUAGUUUGUAGUGCGUUGUCGUCUUAUGAAGACUUUUUAGAGUAUCAUGACGUUCGUGUUGUUUUUAGAUUUCAUCUAAACGAACAAACUAAAAUGCCGUGAUAAUGGACCCAAAAUCAGCGAAAAUGCACCCCGCAUUACGUUUGGUGGUCCACAGAUUCAACUGGCAGUAACCAGAAUGGAUGAGUGGGCGCGAUCAAAACAACGUCAGCCCAAGGUUUACCCAAUAAUACUGCGUUUGGUUCACCGCUCAACAUGGCAAGGAAGACCUUAAAUUCCCGUAGGGACAAGGCGUUCCAAUUAACACCAAUAGCAGUCCAGAUGACCAAAUUGGCUACUACCGAAGAGCUACCAGACGAAUUCGUGGGCAGGUAAUAAAAUGAAAGAUUCAGUCCAAGAUGGUAUUUACUACCUCAGGAACUGGGCCAGAAGCUGGACUUCCCUAUGGUGCUAUAAAGACGGCAUCAUAUAGGAUUGCAACUGAGGAGCCUUGAAUACAUCUAGAUUUGGCCCGCAAUCCUGCUAACAAUGCUAAUCGUGCUACAACUUCCAAGGAACAACAUUGCCAAAAGGCUUUACGCAGAAGGGAGCAGAGGCGGCAGUCAAGCCUCUUGCUUCCUCAUCACGUAGUCGCAUAGUUUAAGAAAUUCAACUCCAGGCAGCAGUAGGAACUUUCUCCUGCUAGAAUGGCUGGCAAUGGCGGUGAUGCUGCUCUUGCUCUGCUGCUGCUUUGACAGAUUUGAACCAGCUUGAGAGCAAAAUGUCUGGUAAAGGCCAACAACAACAAGGCCAAACUAGCUUUAAGAAAAUUUGCUGCUGAGGCUUUAAGAAGCCAUGGCAAAACGUACUGCCACUAAAGCAUCGCAUGUAACACGGGUCUGCAGACGUGGUCCAGAACAAACCCAAGGAAAUUCUUGGGGUUCCAGGAACUAAUCAGACAGGGAACUGAUCAACAAACAUUGGCCGCAAAUUGCACAAUUUGCCCCAGCGCUUCAGCGCUUUCGGAAUGUGCGCUGGCAUGGAGGUACACCUCGGGAACGUGGUUGACCUACACAGGUGCCAUCAAAUUGGAUGACAAAGAUCCAAAUUUAAAGAUCAAGUCAUCGUUGAAUAAGCAUUGACGCAUACAAAACAUUCCCACCAACAGAGCCUAAAAAAGGACAAAAAGAAGAAGGCUGAUGAAACUCAAGCCACACCGCAGAGACAGAAGAAACAGCAAACUGUGACUCUUCCUGCUGCAGAUUGGAUGAUUUCCAAACAGCUGCAACAAUCCAUGAGCAGUGCUGACUCAACUCAGGCCUAAACAUAUGCAGACCACAAGGCAGAUGGGCUAUAUAAACGUUUUCGCUUCCGUCUACGAUAGUCUACUCUUUGUGCAGAAUGAAUUCUCGUAACUACAUAGCACAGUAGAUGUGUAGUUAACUCUGUCUCUCAGCAAUUUUUAAUCAGUGUGUAACAUUAGGACUUGAAAGAGCCACCACAUUUCACCGAGGCCACCGGAGUACGAUUAGUGUACAGUGAACAAUGCUAGGGAGAAAGCUAAGCCUAUCAUGGAAGAGCCCUAAUGUGUAAAAUUAAUUUAGUAGUGCUAUCCCCAUGUGAUUUUAAUAGCUUAGGAGAAUGACAAAAGU
>cluster940.fasta:2
ACCUUCCCAGGUAACAAACCAACCAUUUUCGAUCUCUGUAGAUCUGUUCUCUAAACGAACAAACUAAAAUGUCUGAUAAUGGACCCCAAAUCAGCGAAAUGCACCCCGCAUUACGUUUUGGUGGACCCUCAGAUUCAACUGGCAGUAACCAGAAUAGAACGCAGUGGGGCGCGAUCAAAACAACGUCGGCCCAAGGUUUACCCAAUAAUACUGCGUCAUUGGUUUCCGCUCACUCAACAUGGCAAGGAAGACCUUAAAUUCCCUCGAGGACAAGGCGUCUCCAAUUAACACAAUAGCAGUCCAGAUGACCAAAUUGGCUACUACCGAAGAGCUACCAGACGAAUCGUGGUGACGGUAAAAUGAAAGAUCUCAGUCCAAGAUGGUAUUUCUACUACCUAGGAAAGGCCAGAAGCUGGACUUCUCCCUAUGGUGUAACAAAGACGGCAUCAUAUGGGUUGCAACUGAGGAGCCUUGAAAUACACCACCAAAGAUUUUGGCACCGCAAUCCUGCUAACAAUGCUGCAAUCGUGCUACAACUUCCCCAAGGAACAACAUUGCCAAAAGGCUUUUACGCAGAAGGGGAGCAGAGGCGGCAGUCAAGCCUCUUCUCGUCCUUCAUCACGUAGUCGCAACAGUUUAAGAAAUUUCAACUCCAGGCAGCAGUAGGGGAACUUCCUGCUAGAAUGGCUGGCAAUGGCAGUGAUGACGUUGCUCUUGUUCUGCUGCUGCUUGACAGAUUGAACCGGUCAAAGAGCAAAAUGUCUGGUAAAGGCCAACAACAACAAGGCCAAACUGUCUUAAGAAUACUGCUGCUGAGGCUUCUAAGAAGCCAUGGCAAAACGUACUGCCACUAAAGCAAUGACACAAGCUUCGGCAGACGUGGUCCAGAACAAACCCAAGGAAAUUUUGGGGACCAGGAACUAAUCAGACAAGGAACUGAUUUUACAAACGCUGGCCGCAAAUUGCACAAUUUGCCCCAGCGCUUCAGCGUUCUUCGGAAUGUCGCGCAUUGGCAUGGAAGUCACACUCGGGAACGUGGUUGACCUACACAGGUGCCAUCAAAUUGGACGACGAAAGAUCCAAAUUUCAAAGAUCGGUACUUGCUGAAUAAGCAUAUUGACGCAUACAAAACAUUCCCAACAGAGCCUAAAAAAGGACAAAAGAAGAAGGCUGAUGAAACUCAAGCCUUACCAAGAGACAGAAGAAACAGCAAACUGUGACUCUUUCCUGCAACAGAUUUGGAUGAUCUUCUCCAAACAAUUGCAACAAUCCAUGAGCAGUGCUGACUCAACUCCAGGCCUAAACUCAUGCAGACAUACACAAGGCAGAUGGGCUAUAAACGUUUCGCUUCUUCCGUUUACGAUUAUAGUCUACUCUUGUGCAGAAUGAAUCUCGUAACUACAUAGCACAAGUAGAUGUAGUUAACUUUAAUCUACAUAGCAAUCUUAAUCAGUGUGUAACAUUUAGGGAGGACUUGAAAGAGCCACCACAUUUCACCACCGAGGCCACGCGGAGUACGAUCGAGUGUACAGUGAACAAUGCUAGGAGAGCUGCCUAUAUGGAAGAGCCUAAUGUGUAAAAUUAUUAAUUUUAGUAGUGCUAUCCCAUGUGAUUUUAAUAGCUUUCUUAGGAGAAUGACAAUCCUCCAGCCCCUUCCCUUUUCCCAUAUAUCCAUCUUUUUCUUUUUUUUAUCAUAACAUAUAGCCUCCAUCAUACAACCAAGAUUUAUCCUUAA
>cluster93.fasta:2
UCCCUAUGGUGCUAACAAAGACGGCAUCAUAUGGGUCAAUAAAGGAGCCUUGAAAUCAAAAGAUCACUGGCACCCGCAAUCCUUGCUAACAAUGCUGCAAUCGUUUGUUACAUCAUUCCAAGGAACAACUAUUGCCAAAAGGCUUUUACGCAGAAGGAAGAGGCGGCAGUCAAGCCUCUUCUCGUUCCUCAUCACGUAGUCGCAACAGUUUAAGAAAUUUCAACUCCAGGCAGCAGUAGGGGAACUUUUCAUCUGCUAGAAUGGCUGGCAAUGGCGGUGAUGCUGCUCUUGCUUUGCUGCCGAAAAUGACAGAUUGAACCGGUCUGAGAGCAAAAAUGUCUGGUAAAGGCCCAACAACAACAAGGCCAAACUGUCACUAAGAAUCUGCUGCUGAGGCUUAAGAAGCUCGGCAAAACGUACUGCCACUAAAGCAUACAAUGUAACAAGCUUUCGGCAGACGUGGUCCAGAACAAACCCAGGGAAAUUCUGGGGACAAGGAACUAAUCAGACAAGGAACUGCUACAAACAUAAUGCAAAUUGCACUGUUUGCCCCAGCGCUUCAGCGUUCUUCGGAAUGUCGCAUUGGCAUGGAAGUCACACCUUCAGGAACGUGGUUGACCCACACAGGUGCCAUCAAAUUGGAUGACAAAGAUCCAAAUUCAAAGAUCAAGUCAUUUGCUGAACAAGCAUAUUGAUGCAUACAAAACAUUCCCACCAACAGAGCCUAAAAAAGGACAAAAAGAAGAAGGCUGAUGAAACUCAAGCCACAUCAAGACAGAAGAAACAGCAAACUGUGAUUACCUGCUGCAGAGAUUUGGAUGAUUUCUCCAAACAAUUGCAACAAUACCGAGCAGUGCUGACUCAAACAGGCCUUAAACUCAUGCAGACAUUAUAAGGCAGAUGGGCUAUAUAAACGUUUUCGCUUCCGUUUACGAUAUUGUCUACUCUUGUGCAGAAUGAAUCACGUUAACUUUUUGGUCACAGUAGAUGUAGUUAACUUUAAUCUCACACUAGCAAUCUUUAUCAGUGUGUAACUACCGAGGACUUGAAAGAGCCACCACAUCACCGAGGCCACCGGAGUACAAGUGUACAGUGAACAAAUGCUCAGGGAGAGCUCGCCUAUAUGGAAGAGCCCUUAAUGUGUAAAAUUAUAAUUUAGUAGUGCUAUCCCAUGUGAUUUUAAUAGCUUCUUAGGAGAAUGACAAAU
>cluster939.fasta:2
AUGUCUGGUAAAGGCCAACAACAACAGGCCAAACUGUCACUAAGAAUUGCUGCUGAGGCUUCUAAGAAGCCGGCAAAACGUACUGCCACUAAAGCAAUGUAACACAAGCUUUCGGCAGACGUGGUCCAGAAAACAAACCCAAGGAAAUUUUGGGACCAGGAACUAAUCAGACAAGGAACUGAUUACAAACAUUGGCCAAAUUGCACAAUUUGCCCUCCAGCGUUUCAGCGUUUCGGAAUGUCGCGCUGGCUAGAAGUCACACCUUCUGGAACGUGGUUGACCUACACAGGUGCCAUCAAAUUGGAUGACAAAGAUCCAAAUUUUCAAAGAUCAAGUCAUUUUGCUGAAUAAGCAUAUUGACGCAUACAAAACAACCCUCCAACAGAGCCUAAAAAGGACAAAAAGAAGAAUAGCUGAUGAUCAAGCCUUACCAAGAGACAGAAGAAACAGCAAAACUGUGACUCUUUUCCUGCUGCAGAUUUGGAUGAUUUCCAAACAAAUGUUCAAUCCAUGAGCAGUGCUGACUCAACUCAGGCCUAAACUCAUGCAGACAUAAGGCAGAUGGGCUAUAUAAACGUUUUCGCUUUCCGUUUACGAUAUAGUCUACUCUGUGCAGAAUGAAUUCUCGUAACUACAUAGCACAAGUAGAUGUAGUUAACUUUAAUCCUUUUAGCAAUCUUAAAUCAGUGUGUAACAUUAGGGAGGACUUGAAAGAGCCACAUCACCGAGGCCACGUCGGAGUAUAUGAGUGUACAGUGAACAAUGCUAGGGAGAGCUGCCUAUAUGGAAGAGCCCUAAUGUGUAAAUUAAUUUUAGUAGUGCUAUCCCCAUGUGAUUUAAUAGCUUUUCUAGGAGAAUGACAAAGC
>cluster938.fasta:2
AUCCCCAGGUAACAAACCAACCAACUUCGAUUUUGAAGAUCUGUUCUAAACGAACAAACUAAAAAUGUCUUGAUAAUGGACCCCAAAAUCAGCGAAAUGCACCCCGCAUUACGUUUGGUGGACCCUCAGAUUCAACUGGCAGUAACCAGAAUGGAGAAUCCAGUGGGCGCGAUCAAAACAACGCGGCCCCAAGGUUUACCCAAUAAUAUUGCGUCUUGGUUUCACCGCUCACUUCAUAUGGCAAGGAAGACCUCAAAUUCCCUUAGGACACAAGGCGUUCCAAUUAACACCAAUGGAAGUCCAGAUGACCAAAUUGGCUACUACAGAGCUACCAGACGAAUUCGUGGUGGUGACGGUAAAAUGAAAGAUUCAGUCCAAGAUGGUAUUUACUCGGAACUGGGCCAGAAGCUGGACUUCCCUAUGGUGCUAACAAAGAGACGCAUAUGGGUUGCAACUGAGAGCCUUGAAUACCUUGAGAUCACUGUCCGCAAUCCUGCUAACAAUGCUGCAAUCGUGCUAUUCCAAGGAACUGCCAAAGGCUUAUGAGAGAAGAGGCAGCAGUCAAGCCUCUCGUUCCUCAUUCACGUAGUCGCAUAUAGUUUAAGAAAUCUUCAACUCCAGGCAGCAGUAGGAACACCCUGCUAGAAAAUGGCUGGCAAUGGCGGUGAUGCUGCUUAGCUUUAUCGUUGCUUGACAGAUUGAACCAGCUAAGAGCAAAAUGUCUGGUAAAGGCCAACAACAAGGCCAAACUGUCACUAAGAAUUGCUGCUGAGGCUUCUAAGAAUCCGGCAAAACGUCUGCCACUAAAGCAUACAAUGUAACACAGCUUCUAGCAGACGUGGUCCAGAACAAACCUAGAAAUUUUCUGGGACCAGGAACUAAUCAGACAAGGAACUGAUUACAAUUGGGCCGCAAAUAUUGCUUGGUUGCCCCGCCAGCAUUUCAGCGUUUCAGAAUGUCGCGCAAUGGCAUGGAAGUCUCCACAUGGGAACGUGGUUGACCUACACAGGUGCUCAAAUUGGAUGACAAAGAUCCAAAUUCAAAGAUCUGGUACUUUGCUGAAUAAGCAUUGACGCAUACAAAACAUUCCCACCAACAGAGCCUAAAAAGGAUAAAAAGAAGAAGGCUGAUGAAACUCUGGCACCAAGAGACAGAAGAAACAGCAAACUUGUGACUCUUCACCUGCUGCAGAUUUGGAUGAUUUCCAAACAAUUGCAACAAUCCAUGAGCAGUGCUGACCAACUCAGGCCUAAACUCAUGAGACCAUUAAGGCAGAUGGGCUAUAUAAACGUUUUCGCUUUUCCGUUUACGAUAUAGUCUACUUGUGCAGAAUGAUUCUCGAACUGCACAAGUAGAUGUAGUUAACUUUAAUCUCCUUUGCAAUCUUUAAUCAGUGUGUAACAUUAGGGAGGACUCUUGAAAGAGCCACUUUCACCGAGGCCACGCAAGUACGAUUAGUGUACAGUGAACAAUGUAGGAGAGAGCUGCCUAUGGAAGAGCCCUAAUGUAAAAUUAAUUUAGUAGUGCUAUCCCUCCGUGAUUUUAAUAGCUUCUCUAGGAGAAUGACAAAU
>cluster937.fasta:2
AGUCUUAAAAAGGCUCCUUUGAACAAUGGAACCUAGUAAUAGGUUUCCUAUCCUUACAUGGAUUUGUCUUCUUACAAUCUGCCUAUGCCAUCGGAAUAGGUUUUUUGUAUAUAAUUAAGUUAAUUUUCCUCUGGCUGUUAUGGCCAGUAACUUUAGCUUGUUUGUGCUUGCUGCUGUUUACAGAAUAAAUUGGAUCACCGGUGGAAUUGCUAUCGCAAUGGCUUGUCUUGUAGGCUUGAUGUGGCUCAGCUACUCAUUGCUUCUUUUCAGACUGUUGCGCGUUUACGUCCAUGUGGUCAAUCCAGAAACUAACAUUCUCAACGUGCCACUCCGUAUUUGACCAGACCGCUUCUAGAAAGGUGAACUCGUAAUUAGAGCUGUGAUCCGUGGACAUCUUCGUAUUGCUGGACACCAUCUAGGACGCUAUCGACAUCAAGGACCUGCCUAAAGAAUUUUGUUGCUACAUCACGAACGUUUUCUUAUUACAAAUUGGGAGCUACAGUGUGUAGCAGGUGACUCAGGUUUUAAUACAAGCUACACAGUCGCUCAGGAUUGGCAACUAUAAAUUAAACACAGACCAUUCCAGUAGCAGUGACUGUAUUGCUUUGCUUGUACAGUAAGUGACAACAGAUGUUCAUCUCGUUGACUUUCAGGUUACUAUAGCAGAGAUUAUUACUAAUUAUUAUGAGGACUCAAAGUUUCCAUUUGGAAUCUUGAUUACAUCAUAAACCUCAUAAUUAAAAUUUAUCUAGGGUCACUAACUGAGAAUAAAUAUUCUCAAUUAGAUGAAGAGCAACCAAUGGAGAUUGAUUAAACGAACAAAAAUUAUUUUCUUGGCACUGAUAACACUUCGCUACUUGUGAGCUUUAUCACUACCAAGAGUGUGUUAGAGGUACAACAGUACUUUUAAAAGAACCUUGCUCUGGAACAUACGAGGGCAAUUCACCAUUACAACCUCUAGCUGAUAACAAAUUUGCACUGACUUGCUUUAAGCACUCAAUUUGCUUUGUUUGGUCCUGACGGCGUAAAACACGUUUAACCAGUUACGUGCCAGAUAUUCAGUUUUCCUAAACUGUUCAUCAGACAAGAGGAAGUUCAAGAACUUUACUCCAAUUUUUAUUGUUUUGCGGCAAUAGUGUUUAUAACACUUUGCUCACACUCAAAAGAAAGACAGAAUGAUUGAACUUUCAUUAAUUGAUUCUAUUUGUGCUUUUUAGCCUUUCUGCUAUUCCUUGUUUAAUUAUGCUUAUUAUCUUUGGUUCUCACUUGAACUGCGAGAUCAUAAUGAAACUUGUCACGCCUAAAACGAACAUGAAAUUCAUUGUUUUUUCUUAGGAAUUCAUCACAACUGUAGCUGCAUUACCACCAAGAAUGUAGUUUACAGUAUGUACUCAACAUCAACCAUAUGUAGUUGAUGACACCGUCGGUCCUAUCACUUCUAUUCUAAAUGGUAUAUUAGAGUAGGAGCUAGAAAAUCAGCACCUUUAAUUGAAUUGUGCGUGGAUGAGGCUGGUUCUAAAUCACCCAUUCAGUACUCAUCGAUAUCGGUAAUUAUACAGUUUCCUGUUUACCUUCUUACAAUUAAUUGCCAGGAACCUAAAUUGGUAGUCUUGUAGUGCGUUGUUCGCUUUAUGAAGACUUUUUUUAGAGUAUCAUGACGUUCGUGUUGUUUCAUAAGAUUUCAUCUAAACGAACAAACUAAAAUGUCUGAUAAUGGACCCCAAAAUCAGCGAAAUGUACCCGCAUUACGUUUGGUGGACCUCAGAUUCAACUGGCAGUAACAAGAAUGGAGAACGCAGUGGGGCGCGACUCAAACAACGUCGGCCCAAGGUUUACCCAAUAAACAUUGCGCUUGUUCUCUCGCUCUCAACAUGGCAAGGAAGACCUUAAAUUCCCUCGAGGACAAGGCGUUCCGCUAACACCAAUAGCAGUCCAGAUGACCAAAUUUGGCUACUUUGAAGAGCUACCAGACGAAAUCGUGGUGGUGACGGUAAAUGAAAGAUUCAGUCCAAGAUGGUAUUCUCUACUACCUAGAACUGGGCCAGAAGCUGGACUUCCCUAGUGCUAACAAAAGACGGCAUCAACCGGGUGCACUGAGGGAGCCUUGAAUACACCAAAAGAUUUGGCACCCGCAAUCCUGCUAACAAUGCUGCAAUCGUGCUACAACUACUUCCUCAAGGAACAACUAUUUGCCAAAAAGGCAUCAGAGCAGGGAGCAGAGGCGGCAGUCAAGCCUCUUCUCGUUCCUCAUCACGUAGUCAAACAGUUCUGAGAAAUUCAUCAGGCAGCAGUAGGGAACUUUUCACCACUGCUAGAAUGGCUGGCAAAUGAAAGCGGUGAUGCUGCUCUUGCUUUGCUGCUGCUUGACAGAUUGAACCAGCUUGAGAGCAAAAUGUCUGUAAAGGCCAACAACAACAAGGCCAAACUGUUUAAGAAAUCUGCUGCUGAGGCUUCUAAGAAGCUCGGCAAAACGUACUGCCACUAAAGCAAUGUAACACAAGCUCUUCGGAGACGUGGUCCAGAACAAACCCAAGGAAAUUUUGGGGACGCAGGAAUUAAUCAGACAAGGAACUGAUUACAAACAUUGGCCAAAUUGCACAAUUUGCCCCAGCGUUCAGCGUAGCGUUUCGGAAUGUCGCGCUGGCAUGGAAGUCACACCUUCGGGAACGUGGUUGACCUACACAGGUGCCAUCAAAUUGGAUGACAAAGAUCCAAAUCAAAGAUCAAGUCAUUUGCUGAUAGCAUUGACGCAUACAAAAAACAUUCCCACCAACAGAGCCUAAAAGGAUAAAGAAGAAGGCUGAUGAAUUAAGCCUUCACCAUAGAGACAGAAGAAACAGCAAACUGUGACUCUUUCCUGCUAAGAGAUUUGGAUGAUUUCCAAACAAUUGCAACAAUACCGAGCAGUGCUGACUCAACUCCGAAGGCCUAAACUCAUGCAGACCACCAUCAAGGCAGAUGGGCUAUAUAAACGUUUUCGCUUCUUCCGUUUACGAUAUAGUCUACUUGUGCAGAAUGAAUUCUCGUAACAUAGCACAAGACUAUUAGUUAUUAAUCUCACAUAGCAAUUCUAAAUCAGUGUGUAACAUUAGGGAGGACUUGAAAAGAGCCACAUUUCACCGAGGCCACGCGGAGUACGAUCGAGUGUACAGUGAACAAUAGGGAGAGCUGCCUAUAUGGAAGAGCCCUAAUGUGUAAAAUUAAUUUAGUAGUGCAUCCCCAUGUGAUUUUAAUAGCUUUUCUAGGAGAAUGACAAAAAU
>cluster936.fasta:2
UGUUUCUUAGGAAUCAUACAACUGUAGCUAUACUUUCACCAAGAAUGUAGUUUACAGUCAUGUACUCAACAUCAACCAUAUGUAGUUGAUGACUUCCGUUGUCCUAUUCACUUCUAUUCUAAAUGGUAUAUUAGAGUAGGAGCUAGAAAAUCAGCACCUUUAAUUGAAUUGUGCGUGGAUGAGGCUGGUUCUAAUCACCCAUACUGUACAUCGAUAUCGGUAAUUAUACAGUCACCUGUUUACCUUUACAAUUAAUUGCCAGGAACUUAAAUUGGGUAGUUCUGUAGUGCGUUGUUCGUUCUAUGAAGACUUUAGAGUAUCAUGAUGUUCGUGUUGUUUUAGAUUUCAUCUAAACGAACAAACUAAAAUGUCUUGAUAAUGGACCCCAAAAUCAGCGAAAUGCACCCCCGCAUUACGUUUUGGUGGACCUCAGAUUCAACUGGCAGUAACCAGAAUGGAGAACGCAGUGGGGCGCGAUCAAAACAACGUCGGCCCAAGGUUUACCCAAUAAUACUGCGUCUGGUUCACCGCUCUUCUCACUUUAUGGCAAGGAAGACCUUUAAAUUCCCUCGAGGACAAGGCGUUCCAAUUAACACCAAUGAAGUCCAGAUGACCAAAUUGGCUACUACCGAAGAGCUACCAGACGAAUUCGUGGUGGUGACGGUAAAUGAAAGAUCUCCAGUCCAAGAUGGUAUUUCUACUACCAAGGACUGGGCCAGAAGCUGGACUUCCCUAUGGUGCUAACAAAGACGGCAUCAUAUGGGUCGUCAACUGAGGAGCCUCUGAAUACACCAAAAGAUCACAUUGGCACCCGCAAUCCUGCUAACAAUGCUGCAAUCGUGCUACAACUUCCUCAAGGAACAACAUUUUGCCAAAAGGCUUUUACGCAGAAGGGAGCAGAGGCUGGCAGUCAAGCCUCUUCUCGUUCCUCAUCACGUAGUCGCAACAGUUUAAGAAAUUUCAACACCAGGCAGCAGUAGGGGAACUUCUCCUGCUAGAAUGGCUGGCAAUGGCGGUGAUGCUGCUCUUGCUUUGCUGCUGCUUGACAGAUUGAACCAGCUUGAGAGCAAAAUGUCUGGUAAGGCCAACAACAACAAGGCCAAACUGUCACUACUAGAAAUCGCUGCUGUUCUAAGAAGCCUCCGGCAAACGUACUGCCACUAAAGCAAUGUAACACAAGCUUUCGGCAGACGUGGUCCAGAACAAACCCAAGGAAAUUUUUGGGGACCAGGAACUAAUCAGACAAGGAACUGAUUACAAUUGGCCGCAAAUUGCACAAUUUGCCCCAGCGCUUCAGCGUUCGGAAUGUCGCGCAUUGGCUGGAAGUCACACCUCGGGAACGUGGUUGACUACACAGGUGCCAUCAAAUUGGAUGACAAAGAUCCAAAUUUUCAAAGAUCGAGUCAUUUUGCUGAAUAAGCAUAUUGACGCAUACAAAACAUUCCCACCAACAGAGCCUAAAAAGGAGACAAAAAGAAGAAGGCUGAUGAAACUCAAGCCUUUACCAACAGAGACAGAAGAAACAGCAAACUGUGACUCUUCUUCCUGCUGCAGAUUUGGAUGAUUUCCAAACAAUUGCAACAAUCCAUGAGCAGUGCUGACUCAACUCAGGCCUAAACUCAUGCAGACCACACCAAGGCAGAUGGGCUAUAUAAACGUUUUCGCUUUCCGUUUACGAUAUAUAGUCUACAUUCUUGUGCAGAAUGAAAUUCUCGUAACAUUACAUAGCACAAGUAGAUGUGGUUAACUUUAAUCUCACAUAGCAAUUUUAAUCAGUGUGUAACUACUAGGGAGGACUACUGAAAGAGCCACCACAUCACCGAGGCCACGCCGGAGUACGAUCGAGUGUACAGUGAACAAUGCUAGGAGAGCUGCCUAUAUGGAAGAGCCCUAAUGUGUAAAAUUAAUUUUAGUAGUGCUAUCCCCAUGUGAUUUUAAUAGCUUCUUAGGAGAAUGACAAAAU
>cluster935.fasta:2
AUACCUUCCCAGGUAACAAACCAACCAACUUCGAUUUCACUGUAGAUCUGUUCUUUAAACGAACUAAAUAUUAUUAGUUUUUGUUUGGAACUUUAAUUUUAGCACAUGGCAGAUUCCAACGGUACUAUUACCGUUGAAGAGCUUAAAAAGCUCUGAACAAUGGAACCUAGUAAUAGGUUUCCUAUUCCUUACAUGGAUUUGUCUUUUACAAAUUUGCCUAUGCCAUAGGAAUAGGUUUUGUAUAUAAUUAAGUUAAUUUUCCUCUGGCUGUUAUGGCCGGUAACUUUAGCUUGUUUGUGCUUGCUGCUGUUUACAGAAUAAUUUGGAUCACCGGUGGAAUUGCUAUCGCAAUGGCUUGUCUUGUGUCUGAUGUGGCUCAGCUACUUUUCAUUGCUUCUUUUCAGACUGUUUGCGCGUACGCGUUCCAUGUGGUUUCAUUCAAUCCAGAAACUAACAUUUCUAUGCACUCCAUGGCACUAUUUGACCAGACCGCUUUAGAAAGUGAACUCAAUCGGAGCUGUGAUCCUCGUGGACAUCUUCGUAUUGCUGGACACCAUCUAGGACGCUGUGACAUCAAGGACCUGCCUAAGAAAUCACUGUUGCUACAUCACGAACGCUUCUUAACAAUUGGGAGCUCGCAGCGUGUAGCAGGUGACUCAGGUUUUUGCUGCACAGUCUUGUUACAGGAUUGGCAACUAUAAAUUAAACACAGACCAUUCCAGUAGCAGUGACAAUAUUGCUUUGUCUGUACAGUAAGUGACAACAGAUGCUUUCAUUCUCGUUGACUUCAGGUUACUAUAGCAGAGAUUCUAAUUAUUAUGAGGACUCUUUAAAGUUUCCAUUUGGAAUCUUGAUUACAUCAUAAACCUCAUAAUUAAAAAUUUAUCAUAGACUUAACUGAGAAUAAAUAUUCUCAAUUAGAUGAAGAGCAACCAAUGGAGAUUGAUUAAACGAACAUGAAAAUUAUUUCUUUUGGCACUGAUAUCACUAUCAUCUGUGAGCUUUUAUCUACCAAGAGUGUCAGAGGUACAACAGUACUUUAAAGAACCUUGCUUUCUGGAACAUACGAGGGCAAUUUCCAUUUUCAUCCUUUAGUAGUAACAAAUUUGCACUGACUUAUCUAGCACUCUCAAUUUCUGCUUUUGCUUGUCCUGACGGCGUAAACACGUCUAUUCAGUUACGUGCCAGAUCAGUUUCACCUAAAACUAGACAUCAGACCGGAGGAAGUUCAAGAACUUUACAUUUUCCAAUUUUCUAUUGUUGCGGCAAUAGUGUUUAUAACACUUUGCUCACAUCAAAGAAAGACAGAAUGAUUGAACUUCAUUAAUUGACUUCUAUUUGUGCUCUUUAGCCUUUGCUAUUCCUUGUUUUAAUUAUGCUUAUUAUCUUUUGGUUCACUUGAACUGCAAGAUCAUAAAUGAAACUUGUUCACGCCUAAACGAACAUGAAAUUUUCUUGUUUAGGAUACUCACAACUAGCUGCAUUUCACCAAGAAUGUAGUUUCACUGGAUAUGUACUCAACAUCAACCAUAUGUAGUUGAUGACACGGUCCUAUCAUCACAACUUGCGGUAUAUUAGAGUGGAGCUAGAAAAUCAGCACCUCUUUAAUUGAAUUGUGCGUGGAUGAGGCUGGUUCUAAAUCACCCAUUCAGUACAUCGAUAUCGGUGCAUUAUACAGUUUCCUGCUUACCUUUUACAAACUGCUGCCAGGAACCUAAAUUGGGUAGUCUUGUAGUGCGUUGUUCGUUCUAUGAAGACUUUUUAGAGUAUCAUGACGUUCGUGUUGUUUAGAUUUCAUCUAAAACGAACAAUUAAAAUGUCAAUUGAUAAUGGACCCAAAAAUCAGCGAAAUGCACCCGCAUUACGUUUGGUGGACCUCAGAUUCAACUGGCAGUAACCAGAAUGGAGAACGCAGUGGGGCGCGAUCAAAACAACGUCGGCCCCAAGGUUUACCCAAUAAUACUGCGUCUUGGUUUCACCGCACAUGGCAAGGAAGACCUUAAAUUCCUCGAGGACAAGGCGUUCCAAUUAACACCAAUAGUCCAGAUGACCAAAUUGGCUACCGAAGAAUACCAGACGAAUUCGGUGGUGACGGUAAAAUGAAAGAUCCAGUCCAAGAUGGUAUUCUACUACCUAGGAACUGGGCCAGAAGCUGGACUUCCCUAUGGUGCUAACAAAAGAUGGCAUCAUAUGGGAGUCGCACUGAGGAGCCUUGAAUACACCAAAAGAUCAUCGAGCCUUCCCGCAAUCCUGCUAUAAUGCUGCAAUCGUGCUAUUUCCAAGGAACAUUGCCAAAAGGCUUUUUACGCAGAAGGAGCAGAGGCGGCAGUCAAGCCUUCUCGUUCCUCAUCACGUAGUCGCAACAGUUUAAGAAAUUCAACUUCAGGCAGCAGUAGGGGAACUUUCCUGCUGAAUGGCUGGCAAUGGCGGUGAUGCUGCUCUUGCUCUGCUGCUGCUUGACAGAUUGAACCAAGUCUGAGAGCAAAAUGUCUGGUAAAGGCCAACAACAAGGCCAAACUGUUUUUUUGAGAAAUUGCUGCUGAGGUUUCAUAGAAGCCUCGGCAAAACGUACUGCCACUAAGCAUACAAUGUAACACAAGCUUCCUUAUGGCAGACGUGGUCCAGAACAAACCCAAGGAAAUUGGGGACGCAGGAACUAAUCAGACAAGGAACUGAUUACAAACUUUGGCCGCAAAUUGCACAAUUUGCCCCAGCGCUUCAGCGUUUCGGAAUGUUCGCGCAUUGGCUGAAGGGUCACACCUCGGGAACGUGGUUGACCUACACAGGUGCCAUCAAAUUGGAUGACAAAGAUCCAAAUAUAAAGAUCAUAGUCAUUUGCUGAAUAAGCAUUGACGCAUACAAAACAUUCCCAACAGAGCCUAAAAGGACGAAAAGAAGAAGGCUGAUGAAACAUAAGCCUUACCAUAAGAGACAGAAGAAACAGCAAACUGUGACUUUUUCCUGCUGCAGAUUUGGAUGAUUUUCCAAACAAUUGCAACAAAUACCAUGAGCAGUGCUGACUCAACUCAGGCCUAAAACUCAUCAGACCAUAAGGCAGAUGGGCUAUAUAAACGUUUUCGCUUUCCGUUUACGAUAUAUAGUCUACUCUGUGUAGAAUGAAUUCUCGUAACUACUGUACAGUAGAUGUAGUUAACUUUAAUCUCACAUAGCAAUUUUUAAUCGGUGUAACAUUAGAGGACUUGAAAGAGCCACCACAUUUUCUAGGCCACGCGGAGUACGAUCGAGUGUCAGUGAACAAUGCUAGGAGAGCUGCCUAUAUGGAAGAGCCCUAAUGUGUAAAAUUAAUUUAGUAGUGCUAUCCCCAUGUGAUUCUAAUAGCUUCUUAGGAGAAUGACAAAAAAAAU
>cluster934.fasta:2
ACUGGCCGCAAAUUGCACAAUGCCCCAGCGCUUCAGCGCUUUCGGAAUGUCGCGCAUCGUUGGGCAAGAAGUCACACCUCUGGAACGUGGUUGACCUACACAGGUGCCAUCAAUAAAUUGGAUGACAAAGAUCCAAAUUUCAAAGAUAAGUCAUUUGCUGAAUAAGCAUAUUGACGCAUACAAAACAUUCCCACCAACAGAGCCUAAAAGGACAAAAAGAAGAAGGCUGAUGAAACUUGGGCACCAUGCAGACAGAAGAAACAGCAAACUGUGACUCUUUCCUGCUGUAGAUUUGGAUGAUUUCCAAACAAUUGCAACAAUCCAUGAGCAGUGCUGACUCAACACAGGCCUAAACUCAUGCAGACAUUAAGGCAGAUGGGCUAUAUAAACGUUUCGCUUUCCGUUUACGAUAUAGUCUACUCUUUGUGCAGAAUGUAAUUCUCGUAACAUAGCACAGUAGAUGUAGUUAACUUUAAUCACAUAGCAAUCUUUAAUCGGUGUGUAACUACAUCGGGAGGACUUGAAAGAGCCACCACAUUUCACCGAGGCCACGCCGGAGUACGAUCGAGUGUACAGGUGUGCUGAGAGAGCUGCCUAUCGAAGAGCCUAAUGUGUAAAUUAAUUUUAGUAGUGCUAUCCCAUGUGAUUUUAAUAGCUUCUAGGAGAAUGACAAAAAA
>cluster933.fasta:2
UUUUUUUAUUUUUUACAUGUCAGACCGCCCACGUGGACCACGGCAAGUCCACGCUGACAGACUCCCUGGUGUGCAAGGCGGGCAUCGCCUCGGCCCGGGCCGGGGAGACACGUUCAUUGACACCCGGAAGGAUGGCAGGAGCGUUGCAUCACCAUCAAGUCAACUGCCAUCUUCUCUCUUCUACGAGCUCUCGGAGAAUGACUUGAACUCAUCAAGCAGAGCAAGGACGGCGCCGGCUUCCUCAUUAUCUCCACUCGACUCCCCCCGGGCACGUCGACUCCGGAGGUGACCGCUGCCCUCCGAGUCUAAGUACGGUGCAUUGGUUGUGGUGCAGGGUGGACGUGGCCGAGGCCCGCAAGAUAAGGUGCUUUGUCCGACGGCACCGGCCCCAACACCUCCUUACCGAUAUCACCAAGGGCGUGCAGUACCUCAACGAGAUCAAGGACAGUGUGGUGGCCGGCUUUCAGUGAAGCCACCAAGGAGGGUGCGCUGUGUGAGGAGAACAUGCGGGUGUGCGCUCGACGUCCACGACGUGGACCCUGCAUGCUGACGCCAUCCACCGCGGGGGCGGCCAGAUCAUCUCCCACGGCACGGCGCUGCCUCUACGCCAGCGUGCUGACCGCCCAGCCGCGCCUCAUGGAGCCCAUCUCUUUGUAGAGAUCCAGUGUCCAGAGCAAGUGGUCGGUGGCAUCUACGGAGUUUUGAACAGGAGCGGGCCACGUGUUCGAGGAGUCCCAAGUGGCCGGCACCCCAUGUCUUGUCGUCAAGGCCUACUUGCCUGUCAACGAGUCCUCAUGGCUUUCACCAUUGACCUGAGGUCCUAACACGGGCGGCCAGGGCCUUCCCCCAGUGUGUGUUCGACCACAAGCAGAUCCUGCCCCGGAGACCCUCUGACAACAGCAGCCGCCCCAGCCAGGUGGUGGCUGAGACCCCGCAAACGCAAGGGCCUGAAGAAGGCAUCCCCGGCCCUGGACAACUCUUGGACAAAUUGUAGGCGGCCUCCUGCAGCACCCUGCUGCCCCUGGGACCGCAGCACCCACAGCACCGCCUGGAGACUGUCCCGACACAGCGACGCUCCCUGAGAGGUUUCAGGUCCCGCUGCGUGCCAUCACUUCAACCUUAACACUUGAUGCCGCUUCGAUAUUUAUCUUCCAGAGUCCAGAGGCAGCAGACACGCCCACAGCAGGACUUUACUGGGCUGGUCAGGGGAGGGGGAGGUGGGAUGGGACACCCAACACUUUUCCGUUUCGGAGGAAACUCAGAUGUCCAAACAAAUUUCAACAAACGCAUUAAGAGGUUUAUUCUGGUAAAUGGCCCGUAAUGGCUUUUUGCCCGGAAAGGGGAAAGGAACAAGCGGGUAGAUGAUUUCACUUAGCAGGCAGGAAGUCCUGUGCGGUGUCACCAUGAGCACCUCUCAGUUACUAGUGCCAUUGGAAUAAUAAUUUGAUAUGGUGGUGAAAAACAAUCCCCUACCCAUACAUCCCCACCAUCAUCACAUCACCAACAUCUCAACCCCUCCUACCAUCCCCAAUC
>cluster932.fasta:2
UGACAAGUACAACUUAUGUACUCAUUCGUUGGAUAGAGAUGGUACGUUAAUAGUUAAUAGCGUACUUCUUUUCUUGUCUUUGGAUAUAUCUUGCUAGUUACCACUAGCCUCAUCCUGCGCUCGAUUGUGCGUCUAUUGCAAUAUUGUUAACGUGAGUCUUGUAAAACCUUCUUCUUACGUACUCGUGUAAAAAUCUGAACUUUUAGAGUUUCCUGAUUUUUCUAGUCUAAUGAACUAAAUAUUAUAAGUCUUCUGUCACUGGAACAUUAAUUUUUAGCCGAAGAUUCCAUUACGGUACUAUCAUGAAGAGCUUAAAAGCUCCUUGAACAAUGGAACCAAGUAAUAGGUUUCCUAUUUCCACAUAGAUUUGUAUCAAAUUUGCCUAUGCCAACAGGAAUAGGUUUUGUAAUUAGUUAAUUUUCCUCUGGCUGUUAUGGCCAGUAUUUUAGCUUGUUUGUGUCUGCUUGUUGUUUCACAGAAUAAUUGGAUUUCGGUGGAAUUGCUAUGCUGUGUACAUGUUGUAGGCUUGAUGUGGUCAGCUACUCAUUGCUUCUUCAGACUGUUGUCGUACGUGCCUUGUGUCAUUCAAUCCAGAAACUAACAACCUCAACGUGCCACUCCUCGGCACUAUUCUUGGUCAAGACCGCUUUAAGAAAGUGAACAUGCAAUCGGAGCUGUGAUCCUUCGUGACAUCUUCGCUGCUGGACACCAUCAAGGACGCUGUGACAUCAAGACCCGCUCUAAAGAAAUCACUGGUUGCUCACACGAACGCUUUUAUUACAAAUUGGGAGCUUACCUACGGCGCUGUAGCAGGUGACUCAGGUUUUUGCAAUACAGUCGUUACAGGAUUGGCAUUAUAAAUUAAACACAGACCAUUCCAGUAGCAGUGACAAUUGCUUUUGCAUAAAGUACAGUAAGUGACAUUAGAUGUUUCAUUCGUUGACUUCAGGUUACUAUAGCAGAGAUAUUAAUUAUUAUGAGGACUUUUAAAGUUUCCAUCAUGGAAUCUUGAUUACAUCAAACCCAUUAAUUAAAAUUUAUCUAAGUCUAUAUUAGAAUAAAUAUUCUCUAAUUAGAUGAAGAGCAACCAAUAGAGAUUGAUUAAACGAACAUGAAAAAUUAUUCCUUCUUGGCACUGAUAACAUCGCAUUUGCAGCUUUAUCACUACCAAGAAUGUGGCAAGAGGUACAGUACUUUUAAAAAGAACCCUUGCUUCUGGAACAUACGAGGGCAAACUUCACCAUCUCAUCCUCUAGCUGAUAACAAAUUUGCACUGACUUGCUUUAAAGCCUUUGCAUCUUGUCCUGUCCUGACGUAAAACACGUCAUCAGGUUACGUCAGAUCAGUUUCCUAAACUGUUAUCAGACAAGAGGAAGUUCAAGAACUUUCUCCAAUUUUUGUUGCGGCAAUAGUGUUUCAUAACACUUUUGCUUCACACUAAAGAAAGACAGAAUGAUUGAACUUCAUUAAUUGACUUCUAUUUGUGCUUUUUAGCCUUCAGCUAUUCCUUGUUUUAAUUAUGCUAUUAUCUUUUGGUACCUUUGAACAUUGCAAGAUCAUAAUGAAUUGUCACCUAAACGAACAUGAAAUUCUUGUUUUUUGGAAUAACAACUGUAGCUGCAUUUCACCAAGAAUGUAGUUUCAGGAAGAUCAUGUACUCAACAUCAACCAUAUGUAGUUGAUGACCCGUGUCCUAUCUUCUUCUAUUUAAAUGGUAUUAGAGUAGGAGCUAGAAAAUCAGCACCUUUGCUGAAUUGUGCGUGGAUGAGGCUGGUCUAAAAACUUCCCAUUCAGUACAUCGACAACGGUAAUUAUACAGUUUUUCCUGUUUACCUUUUACAAUUAAUUGCCAGGAACAAAUUGGGUAGUCAAAUAGUGUGCGUUACAAUCCGCUUAUGAAGACUUUAGAGUAUCAUGAACGUCCGUGUUGUUCGCAAGAUUUCAUCUAAACGAACAAACUAGCCAUUGAUAAUGGACCCCAAAUCAGCGAAAUGUCACCCCGCAUUACGUUGGUGACCCAAGAUCAACUGGCAGUAACCAGAAUAGAACGCAGUGGGCGCGAUCAAACAACGUCGGCCCCAAGGUUUACCCAAUAAUUGCGUUUGGUUUCGCUUCAUCAUUUGCACGAGGAAGACCUUAAAUUCCCUUUAGGACAAGGCGUUCUCCAAUUAACACCAAUAGCAGUCCAGAUGACCAAAUUGGCUACACGAAGAGCUACCAGACGAAUUCGGUGGUGACGGUAAAUGAAAGAUUCAGUCCAAGAUGGUAUCAUUACCUAGGAACUGGCCAGAAGCUAGACUUCCUAUGGUGCUAACAAAGACGGCAACAGUUGCAACUGAAGGAGCCUUGAAUACACCAAAGAUCACAUUGGCACCCGCAAUCCUAUUAACAAUGCUGCAAUCGUGCUACAUUCCAAGGAACAACAUUGCCAAAGUUUUAUCCAGAAGGGAGCAGAGGCAGCAGUCAAGCCACAUCGUUCCUCAUCACGUAGUCGCAACAGUUUAAGAAAUCAACUCCCAGGCAGCAGUAGGGGAACUUUCCUGCUAGAAUGGCUGUAAUGGCGGUGAUGCUGCUCUUGCUUUGCUGCUAAUGACAGAUUGAACCAGCUUUGAGAGCAAAUGUCUGGUAAAGGCCAUUAACAUCAGGCCAAACUGUCACUAAAGAAAUUGUUGCUGAGGCUUAAGAAGCUGGCAAAACGUACUGCCACUAAAGCAUACAAUGUAACACAAGCUUCGAGACGUGGUCCAGAACAAAACCAAGGAAAUUUUGGGACCAGGAACUAUCAGGGAACUGAUUACAAUUGGCCGCAAUGCACAAUUUGCCCCAGCGCUUCAGCGUCUUCAGGAAUGUCGCGCUGGCAUGGAAGUCUCUUCGGGAACCGGCUGACCUACCACAGGUGCCAUCAAAUUGGAUGACAAAGAUCCAAAUUCAAAAGAUCAAGUCAUUGCUGAAUAAAGCAUAUUGACGCAAACAUUCCCACCACUACAGAGCCUAAAAGGACAAAAAAGAAGGAAGGCUGAUGAAAUUACAAGCACCGCAGAGACAGAAGAAACAGCAAACUGUAACUUUUCCUGCUAUGAUUUGGACGAUCUUCCAAACAAUAAACAAUACCGAGCAGUGCUGACUCAACUCAGGCCUAAACUCAUCAGACAUUACAAAGGCAGAUGGGCUAUAACGUUUUGCUUUCCGUUUACGAUAUAGUCUACUCUUGUCAGAAUGAAUUUUCUGUAACUCUUAGUCAGAUGUAGUUAACUUUAAUCUCACAUAGCAAUUUUUAAUCGGUGUGUAACUACUAGGAGGACUCUGAAAGAGCCACACAUUUUUUAGAGGCCACGCGGAGUACGAUUGUGUACAGUGAACAAUGCUAGGAGAGCUGCCUAUAUGGAAGAGCCUAAUGUGUAAAAUUAAUUUUUAGUAGUGCUAUCCCAUGAUUUAUUAGCUUUUAGGAGAAUGACAAAAAAGA
>cluster930.fasta:2
AUUGCCACUAGUUUCGGUUUCAGAAAGUGUUAAUUUCACAACCAGAACUCAAUUACCCCUGCAUAUACACUAAUUCUUCACGUGGUGUUUAUUACCCUGACAAAGUUUCAGAUCCAGUUUACUUCAACUCAGGACUCUGUUCUUACCUUUUUUUCCAAUGUUACUUGGUUCCAUGCUAUACAUGUCUUGGGACUCAAUGGUACUAAGAGGUUUGAUAACCCUGUCCUACCAUUUAAUGAUGGUGUUUUAUUUUGCUUCCUCAAGAAGUCUAACAUAAUAGAGGCUGGAUUUUGGUACUACUUUAGAUUCGAAGACCCAGUCCUACUUAUUGUUAAUAACGCUACUAAUGUUGUUAUUAAAGUCUGUGAAUUCAAUCUUUGUAAUGAUCCAUUUUUGGGUGUUUAUUACCACAAAACAACAAAAGUUGGAUGGAAAGUGAGUUCAGAGUCUAUCUAGUGCGAAUAAAACCGCUCUUUGAAUAUGUCUCACAGCCUUUCUCUUAUGGACCCUUGAGGAAGGAAAACAGGGUAAUUCAAAAAAAAAAUCUCUUAGGGAAUUUGUGUUUAAGAAUAUUGAUGGUUAUUUUAAAAUAUUGUUCUAAGCACACGCCUAUUAAUUUAGUGCGUGAUCUCCCUCAGGUUUUUUAGUCACUAGAACCAUUGGUAGAUUUGCCAAUGGGUAUUAACAUCACUAGGUUCAAACUUUACACUGCUCUUAGACGUUAUUUGACUCCUGGUGAUUUUUCUUUCAGGUUGGACAGCUGGUGCUGCAGCUUAUUAUGUGGGUUUAUUCAACACAAGGACUUUUCUAUUAAUAAUGAAAAUGGAACCAACCACAGAUGCUGUAGACUGUGCACUUGACCCUCUCAGAAACAAAGUGUACGUUGAAAUCCUUCACUGUAGAAAAGGAAUCUAUCAAACUUCUAACUUUUUAGAGUCCAACCAACAGAAUCUAUUGUAGAUCCUAAUAUUACAAACUUGCGCCCUUUUGGUGAAGUUUUAUGCCACCAGAUUUGCAUACUGGUCAAUGCUUGGAACUGAAGAGAAUCUGUAACUGUGUUGCUGAUUAUUCUGUCCUAUAUAAUUCUCGCAUCAUUUUCUUUAAGUGUUAUGGAGUGUUCCUACUAAAUUAAAUGAUCUGCUCUACUAAUGUCUAUGCAGAUUCAUUUGUAAUUAGAGGUGAUGAAGUCAGACAAAUCGCUCCAGGCAAACUGGAAAGAUUAUUGAUUAUAAUUAUAAUAAAUUACCAGAUGAUUUUACAGGCUGCGUUAUAGCUUGGAAUUCAACAAUCUUGAUUCUAAGGUUGGUGGUAAUUAUAAUUACCUGUAUAGAUUGUUUUAGGAAGUCUAAUCUCAAACCUUUUGAGAGAUUUCAACUGAAAUCCUAUCAGGCCGGUAGCACACCUUGUAAUGGUGUUGAAGGUUUCUAAUUGUUACUUUCAACAAUCAUAUGGUUUCCAACCCACUGUGGUGUUGGUUACCAUACAGAGUAGUAGUACUUUCUUUGAACUUCUACAUGCACCAGCAACUGUUUGUGGACCUAAGUCACUAAUUUGGUUAAAAACAAAUGUGUCAAUUUUCUUCAACUUCAUAAUGGUUUAACAGGCACAGGUGCUCUUACUGAGUCUAUAACAAAAGUUCUUCUGCCUUACCAACAAUUUGGCAGAGACAUUGCUGACACUACUGAUGCUGUCCGUGAUCCACAGACACUUUGAGAUACUUGACCAUUACACCAUGUUCUUGGUGGUGUCAGUGUUCAACACCAGGAACAAAUACUUCUAACCAGGUUGCUGUCUCUUUUAUCAGGAUGUUAACUGCACAAGAAGUCCCUGUUGCUAUUCAUGCAGAUUUUUCAUACUUACUCCUACUUGGCGUGUUUAUUCUACAGGGUUCUAAUGUUUUCUCCAACACGUUGCAGGCUGUUUAAUAGGGGCUGAACAUGUCAUUUCAUAAAGUGUACCCAACAUUGGUGCAGGUAUGCUAGUUAUCAGACUCAGACAAUUCCUCAGCGGGCACGUAGUGUAGCUAGUCAAUCCAUUUGCCUACACUAUGUCACUUGGUGCAGAAAAAUUCAGUUGCUUCACAUCUAAUAACUCUAUUGCCAUACCCACAAAUUUACAACUAGUGUUACAGAAAUCUCUACCAGUUGUCUAUGACCAAGACAUCAGUAGAUUGUCAAUGUACAUUGUGGUGAUUCAACUGAAUGCAGCAAUCUUUGUUGCAAUAUGGCAGUUUUUUGAGGUUUUCACACAAUUAAACCGUGCUUUUUAUUGGAAUAGCUGUUGAACAAGACAAAAACACCCAGAAGUUUUGCACAAGUCAAACAAAUUUCAAACACCACCAAUUAAAGAUUUUGGUGGUUUUAAUUUUUUCACAAAUAUUACAAGAUCCAUAAAACCAAGCAAGAGGUCAUUUAUAAGAGGAUUUACUUUCAUACAAAGUGACUCCUGGCAGAUAAAGCUGGCUUCAUCAAACAAUAUCGGUGAUUGCCUUGGUGAUAUUGUUAGCUAGAGACCUCAUUUGUGCACAAAAGUUUACGGCCUACUGUUUUGCCACCUUUGCUACAGAUGAUGAUUGCUCAAUACACUUCUGUCACUGUUAGCGGGUACAAUCAAGUUGGACCUUCUGGUGCAGGUGCUGCAUUACAGCCAUUUGCUAUGCAAUGGCUUAUAGGUUUAAUGGUAUUGGAGUUACACAGAAUGUUCUCUCACUAUGAGAACCAAAAUUGAUUGCCAACCACAAUUAAUAGUGCUAUUGGCAAAAUUCAAGAGUUCUUUCACAGCAAGUGCACUUGGAAAACUUCAAGAUGUGGUCAACCAAAAUGCACGAGCUUUAAACACGUUGGUAAUUAUUUAGCCUCCAAUUUUUGGUGCAAUUCAAGUGUUUUUAAAUGAUAUCCUUCACGUCUUUUGACAAAGUUGAGGCUGAAGUGCAAAUUUGAUAGGUUGAUUCACAGGCAGACUUCAAAGUUUGCAGACAUAUGUGACUUAACAAUUAAUAUAGAGCUGCAGAAAUCAGAGCUUUGCUAAUCUUGCUGCUACUAAAAUGUCAGAGUGUACUUGGACAAUCAAAAAGAGAGUUUGAUUUUUUGCUGGAAAGGGCUAUCAUUUCUAUGUCCUUCCCUCAGUCAGCACCUCAUUGGGUAGUCUUCUUGCAUGUGACUUAUACAAGGUCCCUGCACAAGAAAAGAACUUCUACAACUGUUCCUGCCAUUUGUCAUGAUGGAAAAGCACACUUCCUCGUGAAGGUGUCUUGUUUUCACAAAUCGGCACCACACUGGUUUGUAACACAAAGGAAUUUUUUUAUGAACCACAAAUAUUACUACAGACAACACAUUUGUGUCUGGUAAACUGUGAUGUUGUAAUAGGAAUU
>cluster92.fasta:2
CAUAGCACAAGUAGAUGUAGUUAACUUUAAUCUCUUCAUAGCAAUCUUUAAUCAGUGUGUAACAUUAGGGAGGACUUGAAAGAGCCACCACAUUUCACCGAGGCCACGCCGGAGUACGACGAGUGUACAGUGAACAAUGCUAGGGAGAGCUGCCUAUAUGGAAGAGCCCUAAUGUGUAAAAUUAAUUUUAGUAGUGCUAUCCCCAUGAUUUUAAUAGCUUUUCUAGGAGAAUGACAAAAAAUACCUCCUCCUCCGCAUAUCCCUAUCAUCUUAUUCAUUUAUCAUAUCCCAUCCACAUCCUCAAUC
>cluster929.fasta:2
GCCACUGGUGAUAUUGCUGCUAGAGACCUCAUUUGUGCACAAAAGUUUAACGGCCUUACUGUUUUGCCUUUGCUACAGAUGAAUGAUUGCUCAAUACACUUUUGCACUGUUAGCGGGUACAAUCACUUUCUGGAUGGACCUUUGGUGCAGGGUGCUGCAUUACAAAUACCAUUUGCUAUGCAAUCUUAUAGGUUUAAUGGUAUUGGAGUUACAGAAUGUUACAGUACUCAAAAAAUUGAUUGCCAACCAAUUUAAUAGUGCUAUUGGCAAAAUUCAGACUCAUUCACUUUCUCCAUGUCGGCGGCACUCGUGGAAAACUUCAAGAUGUGGUCAACCAAAAUGCACAGCUUUAAACACGCUUGCUAAACAACUUAGCUCCAAUUUGGUGCAAUUCAAGUGGCUUUAAAUGAUAUCCUCUUCGUCUUGACAAAGUUGAGGCUGAAGUGCAAAUUGAUAGGUUGAUCACAGGCAGACUUCAAAGUUUGCAGACAUAUGUGACUCAACAAUUAAUUAGAGCAACAGAAAUCAGAGCUUCUGCUAAUUUGCUGCUACUAAAAUGUCAGAGUGUGUACUUGGACAAUUCAAAAAGUUGAUUUUGUGAAAGGGCUAUCAUUUUAUGUUCCUCCUCAGUCAGCACCUCUAGUGUAGAGUCUCUUGCAUGUGACUUAUGUCCCUGCACAAGAAAAGAACUUCACAACUGCUCCUGCCAUCUCUGUCAUGAUGGAAAAGCACACUUCCGUAUUGAAGGUGUCUUGUUUUCAAAUCGGCACACUGGUUUGUAACACAAAGGAAUUUUGAACCAAAUCAUUACAGACAACACAUCUGUGUCUGGUAACUGUGAUGUUGUAAUAGGAAUUGUCAACAACACAGUUUAUGAUCCUUUGCAUCCUGAAUUCUAGACUCAUUCAAGGAGUUAGAUAAAUAUUUUAAGAAUAUACAUCACCAGAUGUUGAUUAGGUGACAUCAUUGCAUUAAUGCUUCAGUAAGUGUAAACAUUCAAAAAGAAAUUGACAUGCCUCAAUGAGGUUGCCAAGAAUUUAAAUGAAUCUACAUCGAUUUCCAAGAACUUGGAAAGUAUGAGCAGUAUAUAAAAUGGCCAAGUCAUACUUGGCUAGGUUUUAUAGCUGGCUUCUGACUGCCAAGUAAUGGUGACAAUUAUGCUCAUGCUUUGUAUGACCAGUUGCUGUAGUUGUCAAGGGCUGUUGUUCUUGGAUCCUGCUGCAAAUUUGAUGAAGACGAUUAUUUGAGCCAGUGCUCAAAGGAGUCAAAUUACAUUACACGUAAACGAACUUAUAGACUUGUUAUGAGAAUCUUCCAAUUGGAACUGUAACUUUUGAAGCAAGUGAAAUCAAGGAUGCUACUCCUUCAGAUUUUGUUCGCGCUACUGCAACGAUACCGAUACAAGCCUCACUCCCUUUCGGAUGGCUUAUUGUUGGCGUUGCACUUCUUGCUGUUUCAGAGCGCUUCCAAAAUCAUAUCCCUCAAAAGAGAUGGCAUAUUAGCACUACCAAGGGUGUUUCACUUUGUUUGCAACUUGCUGUUGGCUGUUUGUAACAGUUUACCUUUUGCUCGUUGCUGCUGGCCUUGAAGCCCCUUUCUUUAUCUAUGGUUAGUCUACUUAAGAGUAUAAAACUUUCUGUAAGAAUAAUAAUGAGGCUGGCUUGCUGGAAUGCCGUUUCCAAAAACCCAUUUUAUGAUGCCAUUAUUUCUUUGCUGGCAUACUAAUUGUUACGACUAUUGUAUACCUUACAAUAGUGUAACUCUUCAAUUGUCAUUACUACUUCAGGUGAUGGCACAACAAGUCCUAUUUGAACAUAUGACCAGAUUGGUGGUUACUAUACUGAAAAUGGGAAUAAGAGUAAAGACUGUGUGUAUUACAUAUGUACUUUACUCUUUCAGACUAUUACCAGCUGUACUCAACUCAAUUGAGUACAGACACUGGUGUUGAACAUGUUACCUCAUCUACAAUAAAAAUUGAUGAGCCUGAAGAACAUGUCCAAAUUUGCACAAUCGAUGGUUCAUAUCCGGAGUUGUUAAUCCAGUUAAUGGAACCAAUUCUCUAUGAUGAACCGACGACGACUACUAGCGUGCCUUUGUAAGCACAAGCUGAUGAGUACGAACUUAUGACAUUCGUUUAGAAGACAGGUACGUUAAUAGUUAAUAGCGUACUUUCACUUGCUUGCAAAUAUUCUUGCUGUUCUCUAGCCAUCCUUACUGCGCUCUGAUAUAUGUGUGCAUUGCUAGUGCUAUUGUUAACGUGAGUCUGUAAAACCUUCUUUUACGUUUUACUCUACGUUGUUAAAAAUUUGAAUUCUUUCUAGAGUUCCUGAUCCUUUUCUGGACCAAACGAACUAAAUUAUUUACUAGUUUUCUAGCUUGGUCUUUAAUUUUAGCCAUGGCAGAUUCCAACGGUACUAUUACGUUGAAGAGCUAAAAAGCUCUGAACAAUGGAACCCGAGUAAUAGGUUUCCUAUUCCUUACAUGGAUUUGUCUUUACAAUUUGCCUAUGCCAUAGGAAUAGGUUUUGUAUAUAAUUAAGUUAAUUUUCCUUUGGCUGUUAUGGCCAGUAACUCUAGCUUGUUUCUGUGCUUGCUGCUGUUUACAGAAUAAUUGGAUCACCGGUGGAAUUGCUAUCGCAAAUGGCUUGUCUGUAGGCUUGAUGUGGCUCAGCUACUUCAUUGCUUUUUUCAGACUGUUUGCGUACGCGUUCCAUGUGGUCAUUCAAUCCAGAAACUAACUCAUUACAUAACGUGCCACUCCAAGCCGUUUUGACCAGACCGCUUUUAGAAAGUGAACUCGUAAUUAGAGCUGUGAUCCUUCGUGGACAUCUUCGUAUUGCUGGACCUCCAUCUAGGACGCUGUGACAACCAAGGACCUGCCUAAAGAAUCUUGUUAUACUCACGAACGUUCUUAUUACAAAUUGGGAGCUCGCAGCGUGUAGCAGGUGACUCAGGUUUUGCUGCAUACAGUCGCUCAAGAUUGGCAACUAUAAAUUAAACACAGACCAUUCCAGUAGCAGUGACAAUAUUGCUUUGCUUUGUACAGUAAGUGACAACAGAUGUUUCAUCUCGUUGACUUCAGGUUACUAUAAAUAGAGAUUACUAAUUAUUAUGAGGACUUUAAAGUUUCCAUUUGGAAUCUUGAUUACAUCAAACCUCAAUUAAAAAUUUAUCUAGUACAUUAACUGAGAAUAAAUAUUCAAUUAGAUGAAGAGCAACCAAUGGAGAUUGAUUAACGAACAUGAAAAUUAUUUCUUUGGCACUGAUAACACUCGCUACUUGUGAGCUUAUCACUACCAAGAGUGUGUUAGAGGUACAACAGUACUUUAAAAGAACCUUGCUCUUGGAACAUACGAGGGCAAUUUCUCAUCUUUUCAUCCUCUAGCUGAUAACAAAUUUGCACUGACUUGCUUCUAGCACAUAAUUUGCUUUUGCUUGUCCCUGACGGCGUAAACACGUCUAUCAGUUACGUGCCAGAUCAGUCACACCUAAACUGUUAUCAGACAAGAGGAAGUUCAAGAACUUUACAUUUUCCAAUUUUUCUUAUUGUGCGGCAAUAGUGUUUAUAACACUUUGCUUCACACUCAAAAGAAAGACAGAAUGAUUGAACACUAAUUGACUUCUAUUUGUGCUUUUAGCCUUUCUGCUAUUCCUGUUUAAUUAUGUUUAUUAUCUUUGGUCUCUCUACUUGAACUGCAAGAUCAAUGAAACUUGUCACGCCUAAACGAACAUGAAAUUUCUUGUUCUUAGGGAAUACUUACAACUAGCUGCUACCAAGAAUGUAGUUUACAGUCAUGUACUCAACAUCAACCAUAUGUAGUUGAUGAUUUGUCCUAUUUCUUAACUUAAAUGGUAUAUUAGAGUAGGAGCUAGAAAAUCAGCACCUUUAAUUGAAUUGUGCGUGGAUGAGGCUGGUUCUAAAUCACCCAUUCAGUACAUCGAUAUCGGUAAUUAUACAGUUUCCUGUUUACCUUUUACAAACUAAUUGCCAGGAACCUCUAAAUUGGGUAGUCUGUAGUGCGUUGUUCGUUCUAUGAAGACUUUUUAGAGUAUCAUGAUGUCGCUGUUUUAGAUUUCAUCUAAACGAACAAACUAAAAUGUCUGAUAAUGGACCCCAAAAUCAGCGAAAUGCACCCCCGCAUACGUUUGGUGGACCCUCAGAUUCAACUGGCAGUAACCAGAAUAGAACGCAGUGGGGCGCGAUCAAACAACGUCGGCCCCAAGGUUUACCCAAUAAUACUGCGCUCUUGGUUCACCAAUCCACUCAACUGGCAAGGAAGACCUUAAAUUCCCUCGGGACAAGGCGUUCCAAUUAACACCAAUAGUCCAGAUGACCAAAUUGGCUACUCCGAAGAGCUACCAGACGAAUUCGUGGUGACGGUAAAAUGAAAGAUCUCAGUCCAAGAUGGUAUUUCUACUACCCUGAACUGGGCCAGAAGCUGGACCUAGUGCUAACAAAAAGACGGCUACCAUCAGGUUGCAACUGAGGGAGCCUUUGAAUACACCAAAAGAUCAUUUAGCCUCCCGCAAUCCUGCUAACAAUGCUGCAAUUGUGUUACAACUUCCAAGGAACAACAUUGCCAAAAGGCUUCUCAGAAGGGGAGCAGAGGCGGCAGUUCAAGCCUCUCUCGUUCCUCAUCACGCGGUCGCAACAGUCUAAGAAAUUCAUUCAGGCAGCAGUAGGGAACUUCUUCCUGCUAGAAUGGCUGGCAAUGGCGGUGAUGCUGCUCUUGCUUUUGCUGCUGCUUGACAGAUUGAACCAGCUUGAGAGCAAAAUGUCUGGUAAAGGCCAACAACAACAAGGCCAAACUGUCACUAAGAAUUGCUGCUGAGGCUUCUAAGAAGCCUCGGCAAACGUACUGCCACUAAAGCAUAUGUAACACAAGCUCGCAGACGUGGUCCAGAACAAACCCAAGGAAAUUUUGGGGUUCCAGGAACUAAUCAGACAAGGAACUGAUUACAAACUGGCCGCAAAUUGCACUGUAUCCCCAGCGUUCACAGCGUUCUUCGGAAUGCUGCGCUGGCUAGAAGUCUCGGGAACGUGGUUGACCUACACAGGUGCCAUCAAAUUGGAUGACAAAGAUCCAAAUUUAAAGAUCAAGUCAUUCUGCUGAAUCAAGCAUAUUGACGCAUCUACAAAACAUUCCCACCAACAGAGCCUAAAAAAGGACAAAAAAGAAGAAGGCUGACGAAACUCAAGCCUUCGCAGAGACAGAAGAAACAGCAAACUGUGACUUUCUUCACCUGCUGCAGAUUUGGAUGAUUUCCAAACAAUUGCAAUCCAUGAGCAGUGCUGACUCAACUCAGGCCUAAACUCAUGCAGACCACACAAGGCAGAUGGGCUAUAUAAACGUUUCGCUUUUCCGUUUACGAUAUAUAGUCUACUUGUGCAGAAUGAAUUACGUAACUACAUAGCACAAGUAGAUGUAGUUACUUUAAUCCUUCAGCAAUCUCAAUAAGGGUGUAACAUUAGGGAGGACUCUUGAAAGAGCCACCACAUUUCACCGAGGCCACGCGGAGUACGAUUGGGUACAGUGAACAAUGCUAGGGAGAGCAUGCCUAUGGAAGAGCCCUAAUGUGUAAAAUUAAUUUAGUAGUGCUAUCCCCAUGUGAUUUUAAUAGCUCUCUAGGAGAUGACAAAAACAAAAAAAAAAAUUAUACCCUCCCUACCCCCACACAUCCCCACCAUCAUACAUUAUCCAUUAUCAACAUCCAUAACCCCACACCUACAUACCAUCCCUACCAAAC
>cluster928.fasta:2
UGCAAUCGUGCUACAACUACUUCCAAGGAACAACUAUUGCCAAAAGGUUACGCAGAAGGGGAGCAGAGGCGGCAGUCAAGCCUCUUCUCGUUCCUCAUCACGUAGUCGCAACAGUUUAGAAAUUUCAACUCCAGGCAGCAGUAGGGGAACUUCUCCUGCUGGAUGGCUACUGGCAAUGGCGGUGAUGCUGCUCUUGCUUUUGCUGCUGUCUGACAGAUUGAACCGGUUUGAGAGCAAUGUCUGGUAAAGGCCAACAACAACAAGGCCAAACUGUCACUAAGAAUUUGCUGCUGAGGCUUCUAAGAAGCCAUGGCAAAACGUACUGCCACUAGCAUACAAUGUAACAAGCUUCUAGCAGACGUAGUCCAGAACAAACCCAAGGAAAUUUUGGGGACCUGGAACUAAUCAGACAAGGAACUGAUAAACAUUGGCCGAAAUUAGCACAAUCUGCCCCAGCGCUCAGCGUUUUCGGAAUGUCGCGCAUUGGCAUGGAAGUCACACCACAUGGAACGGUUGACCUACACGUCAGGUGCCAUCAAAUUGGACGACAAAGAUCCAAAUUUAAAGAUCAAGUCAUUUGCUGAAUAAGCAUUGACGCAUACAAAAACAUUCCCACCAACAGAGCCUAAAAAGGGACAAAGAAGAAGGCUGAUGAAACUCAAGCCUUCAAGAGACAGAAGAAACAGCAAACUGUGACUCUUUUCCUGUUGCAGAUUUGAUGAUUUUCUCCAAACAAUUGCAACAAUCCAUGAGCAGUGCUGACUCAACUCAGGCCUAAACUUCAUGCAGACAUCAGAUGGGCUAUAUAAACGUUUUCGCUUUUCACCGUUUACGAUAUAUAGUCUACUCUUGUGCAGAUGAAUCUCGUAACAUAGCACAAGUAGAUGUAGUUAACUUUAAUCCACAUAGCAAUCUUUAAUCAGUGUGUAACAUUAGGAGGACUUGAAAGAUACCACAUUUCACCGAGGCCACGUGAGUACGAUAAGUACGAGUGUAUUGGCGUUUAGGGAGAGCUGCCUAUAUGGAAGAGCCCUAAUGUGUAAAAUAAUUUAGUAGUGCUAUCCCAUGUGAUAUUUAAUAGCUUUUCUAGGAGAAUGACAAAAUCCCUCCCUACCCUUACUACCAACCCACAUCAUCACUAUCCAUCACUCUACAUAUAUCCCCUCCAUCCUAUCACCUAA
>cluster927.fasta:2
GUUCCAAAUUUGAUCAAGUCAUUUGCUGAAUAAGCAUAUUGACGCAUACAAAACAUUCCCACCAACAGAGCCUAAAAAAAGGACAAAAAGAAGAAGGCUGAUGAAACUCAAGCCUUCGCAGAGACAGAAGAAACAGCAAACUGUGACUCUUUUCCUGCUGCAGAUUUGGAUGAUUUCCAAACAAUUGCAACAAUCCACGAGCAGUGCUGACUCAACUCAGGCCUAAACUUCAUGCAGACCAACAACAAGGCAGAUGGGCUAUAUAAACGUUUUCGUUUCCGUACAUGCUAUAUAGUCUACUCUGUGCAGAAUGAAAUUCUCGUAACUACAUAGCACAGUAGAUGUAGUUAACUUUAAUCUCACAUAGCAAUUCUUAAUCAGUGUGUAACAUUAGGGAGGACUUGAAAGAGCCACCACUCGUACCGGAGUACGAUCGAGUGUACAGUGAACAAUGCUAGGGAGAGCUGCCUAUAUGGAAGAGCCCUAAUGUGUAAAAUUAAUUUUAGUAGUGCUAUCCCAUGUGAUUUUAAUAGCUUCUUAGGAGAAUGACAAAGAAAU
>cluster926.fasta:2
AGUACAUACCUUCCCAGGUAACAAACCAUUACCAACUUUCGAUUUCUUGUAGAUCUGUUUUCUUUAAACGAACAAACUAAAAAUGUCUGAUAAUGGACCCCAAAAUCAGCGAAUGCACCCCAUUACGUUUGGUGACCUCAGAUUCAACUGGCAGUAACCAGAAUGGAGAACGCAGUGGGCGCGAUCAAAACAACGUCGGCCCCAAGGUUUUUCCCAAUAAUACUGCGUCGUUUGGUUCACCGCUCACUCAACAUGGCAAGGAAGACCUUAAAUUCCCUCGAGGACAAGGCGACCAAUUAACACCAAUAGCAGUCCAGAUGACCAAAUUGGCUACUACCGAAGAGCUACCAGACGAAUUCGUGGUGGUGACGGUAAAAUGAAAAGAUUCAGUCCAAGAUGGUAUUCUACUACCUUGAACUGGGCCAGAAGCUGGACUUCCCUAUGGUGCUAACAAAGACGGCAUAUCAGGUUGCAACUGAGGAGCCUUGAAUACACCAAAAGAUCAUUGGCACCCGCAAUCCUGCUAACAAUGUUGCAAUCGUGCUACAACUUCCAAGGAACAACAUUGCCAAAGGCUUCUACGCAGAAGGGAGCAGAGGCGGCGGUCAAGCCUCUCUCGUCCUUCAUCACGUAGUCGCAACAGUUUAAAGAAAUUCAACCCAGGCAGCAGUAGGGGAUCUUUUCCUGCUAGAAUGGCUGAUAAUGGCGGUGAUGCUGCUCUUGCUUUGCUGCUGCUUGACAGAUUGAACCGGUCUGAGAGCAAAAUGUACUGGUAAAGGCCAACAACAACAAGGCCAAACUGUCACUAAGAAAUUGCUGCUGAGGCUUCUAAGAAGCCACCGGCAAAACGUACUGCCACUAAAGCAUACAAUGUAACACAAGUCUCGGCAGACGUGGUCCAGAACAAACCAAGGAAAUUGGGACCAGGAACUAAUCAGACAAGGAACUGAUUACAAACAUUGGCCGCAAAUUGCACUGCUUUGCCCAGCGCUUCAGCGUUUUCGGAAUGUCGCGCAUUGGCAUGGAAGUCACACUUCGGGAACGUGGUUGACCUACACAGGUGCCAUCAAAUUGGAUGACAAAGAUCCAAAUUAAAGAUCAAGUCAUUGCUGAUAAGCAUAUUGACGCAUACAAAAACAACCCAACAGAGCCUAAAAGGACAAAAGAAGAAGGCUGAUGAAACAUCAAGCCUUUACCGCAGAGACAGAAGAAACAGCAAACUGCGAUUUUCUUUCACCUGCUGCAGAUUUGGAUGAUUUCUCCAAACAAUUGCAACAAAUCCAUGAGCGGUGCUGACCAACUCAGGCCUAAACUCAUGCAGACCACAACAGGCAGAUGGGCUAUAACGUUUCGCUUCUCCGUUUACGAUAUAUAGUCUACUUGUGCAGAAUGAAUUCUCGUAACAUAGCACAAGUAGAUGUAGUUAACUUUAUCUCACAUAGCAAUUUCUAAUCAGUGUGUAACAUUAGGAGGACUUGAAAGAGCCUUUACUUCUCGAGGCCACAAGUACGAUCGAGUGUACAGUGAACAAUGCUAGAGAGAGCUGCCUAUAUGGGAAGAGCCCUAAUGUGUAAAAUUAAUUUUAGUAGUGCUAUCCCAUGUGAUUUUAAUAGCUUUUCGAGGAGAAUGACAAAAUCCCAUCCAUCCCGCAUCAUAUUCAUAUUCCAUACUAUCAUCACAUAUAUCCUCCCAUCCUACCAUCCCCAAAC
>cluster925.fasta:2
AACGCAAAUCCAACCCAAUUAUAAAAAUAAUUAACCACUCCCUCAUUGACCUACCAACCCCAUCCAACAUUUCCAUAUGAUGAAACUUCGGCUCCACUACUCAUAUUCUGCCUAAUUCACGGAUUUUUCAUCACAGGCCUAUACUCCUAGCAAUACACUCGCCAGACCCUCUUCUGCCUCUCCUCAAUCGCCUUCAUCACCCAGACGUAAACCAUGGCUGAAUCAUUCGCUACCUCCACGCCAACAAGCGCCUCCAUUUCAUCUGCCUCUUCCUCAACCGUGGCCGAGGCCUUUACUAUGGCUCAUUCCUCUCCUAAAAACCUGAAACACUGGCAUUAUGCUUCUAUUCUUAUUAUAGCUAUUAGCUUUAUAGGCUACGUGCUCCCAUGAGGCCAAUAUCAUUUGGGAGCAACAGUAAUCACAAACCUAUUAUCAGCAGUCCCAACAUCAUGGGACAUGAUCUGCUUGCGAAUCACUGAGGCGAUACUCCAUAAGUAACCCCACCCACGAUUCUUUCACCCUACACUCUUUAUUCUACCCACAUUAUUACCGCCUCCUACUAUAACAGUCCAUCUACUGUUUCUACACGAAACAGGAUCAAACAACCCCGUCGGAAUCUCAUCAGACUCAGACAAAUCACCUCCACCCCACUACACAAUCAAAGAUAUCCUAGGCCUAAUCCUCCUUCAUCCUAACAACACUAACACUACUUUACACCCGACCUCCUAAACGACCCAGACACUACACCCCAGCCGACCCACUAAAUACCCCUCACAUCAAACCAGAAUGGUACUUCCUAUUUGCAUACGCAAUUCUACGAUCCGCUCCUAAUAAACUAGGAGGCGUACUAGCGCUUUCCUAUCAAUCUUCAUCUUAUCUAUCAUCCCACACACCACAUACUCCAGCAAAGCAUAAACACCGCCCACACUGCCAUUCCUGUUCUGAUUCCUAAUUACAACCCUACUAACCCUCCUGGAUGGAAGCCAACCAGUAAAUCAACCUUCAUUCACCAUUGGUCAACAGCAUCCAUAACAUUCAUCACAAUUCUAAUCCUAAUACCACUGCCUCCUUGAUCGAGAACAAUACAUCUCAAUGAACUUAAAAAAAAAAAAA
>cluster923.fasta:2
ACACCUUCCCAGGUAACAAACCAUUACCAUACUCUUCGAUUUCUAGAUCUGUUUUAAACGACUAAUAUUAUUAGUUUCUUUGUUUGGAACUUUAAUUUUAGCCAUGGCAGAUUCCAACGGUACUAUUACCGUUGAAGAGCUUAAAAAGCUCUUGAACAAUGGAACCUAGUAAUAGGUUUCCUAUUCCUUACAUGGAUUCGAUACAAUUUGCCUAUGCCAACAGGAAUAGGUUUUGUAUAUAAUUAAGUUAAUUUUCCACUUUGGCUGUUAUGGCCAGUAUCUUUAGCUUGUUUUGUGCUUAAUGCUGUUACAGAAUAUGCUGGAUCACCGGUGGAAUUGCUAUCGCAAUGGCUUGUCUUGUAGGCUUGAUGUGGCUCAGCUACUUCAUUGCUUCUUUUCAGACUGUUUGCGCGUACGCGUUCCAUGUGGUCAUUCAAUCCAGAAACUAACAUUCUCUCAACGUGCCACUCGGCACUAUUUGACCAGACCGCUUCUAGAAAAGUGAACUCGUAAUCGGAGCUGUGAUCCUUCGUGGACAUCUUCGUAUUGCUGGACACCAUCUAGGACGCUGUGACAUCAAGGACCUGCCUAAAGAAAUUCUGUUGCUACUCACGAACGCUUCUUAUUACAAAUUGGGAGCUCGCAGCGUGUAGCAGGUGACUUCAGGUCUUUGCUGCUUUGCCAGUCGCUACAGGAUUGGCAUUAUAAAUUAAACACAGACCAUUCCAGUAGCAGUGACAAUAUUGCUUUGCUUGUACAGUAAGUGACCAAGAUGUUUCACUCUCGUUGACUUUCAGGUUACUAUAGCAGAGAUAUUACUAAUUAUUAUGAGGACUUUUAAAGUUUCCAUUUGGAAUCUUGAUUACAUCAUAAACCUCAUAAUUAAAAAUUUAUCUUAAGUCUUAACUGAGAAUAAUAUUCUCAAUUAGAUGUAGAGCAACCAAUGGAGAUUGAUUAAACGAACAUGAAAAUUAUUCUUGGCACUGAUAACACUCGCUAUUUGUGAGCUUUAUCACUACCAAGAGUGUGUCAGAGGUACAACAGUACUUCUUAAAAGAACCUUGCUCUGGAACAUACGAGGGCAAUUCACCAUCAUCCUCUAGCUGAUAACAAAUUUGCACUGACUUGCUUUAGCACUCAAUUUGCUCUUGCUUGUCCUGACGGCGUAAAACGUCUAUCAGUUUACGUGCCAGAUCAGUUUACCUAAAACUGUUCAUUCAGACAAGAGGAAGUUCAAGAACUUUACUUUCCAAUUUUUAUUGUUGCGGCAAUAGUGUUUAUAACACUUUGCUCACACUCAAAAAGAAAGACAGAAUGAUUGAACUUUCAUUAAUUGACUUCUAUUUGUGUCUUUUAGCCUUCUGCUAUUCCUUGUUUAAUUAUGCUUAUUAUCUUUUGGUUCUCACUUGAACUGCAAGAUCAUAAUGAAACUUGUCACGCCUAAACGAACAUGAAAUUUCUUGUUUUCUUUAGGAAUUUUAUUACAACUGUAGCUGCAUUUCACCAAGAAUGUAGUUUCAAGUUAUGUACUCAACAUCAACCAAUAUGUAGUUGAUGACCUUGUCCUAUUCACUUCUAUCUAAAUGGUAUAUUAGAGUAGGAGCUAGAAAAUCAGCACCUUUAAUUGAAUUGUGCGUGGAUGAGGCAGGCUGGUUCUAAAUCACCCAUUCAGUACAUCGAUAUCGGUAAUUAUACAGUUUCCUGUUUACCUUUUACAAUUAAUUGCCAGGAACCUAAAUUGGGUAGUCUUGUAGUGCGUUGUUCGCUCUAUGAAGACUUUAGAGUAUCGAACGUUCGUGUUGUUUUAGAUUUCAUCUAAACGAACAAACUAAAAUGUCUUGAUAAUGGACCCCAAAUCAGCGGAAUGCACCCCGCAUUACGUUUGGUGGACCUCAGAUUUUAUUGGCAGUAACCAGAAUGGAGAACGCAGUGGGGCGCGAUCAAAACAACGUCGGCCCCAAGGUCUACCCAAUAAUACUGCGCUUGGUUUCCGCUCUCUAACAUGGCAAGGAAGACCUUAAAUUCCCUCCGAGGACAAGGCGUUCCAAUUAACACCAAUAGCAGUCCAGAUGACCAAAUUGGCUACAUCGAAGAGCUACCAGACGAAUUCGUGGUGGUGACGGUAAAAUGAAAGAUCUCAGUCCAAGAUGGUAUUUCUACCUAGGAACUGGGCCAGAAGCUGGACCUUCCCUAUAGUGCUAACAAAGACGGCAUUCAUAUGGGUUGCAACUGAGGGAGCCUUGAAUACACCAAAAGAUUCAUUGGCACCCGCAAUCCUGCUAACAAUGCUGCAAUUGUGCUACAACUUCCAAAGAACAUUAUUGCCAAAAGGCUUUAUGAGAAAGAGCAGAGGCGGCAGUCAAGCCUUCUCGUUCCUCAUCACGUAGUCGCAACAGUUUAAGAAAUUCAACUCCAGGCAGCAGUAGGAACUUCUCCUGCUAGAAUGGCUGGCAAUGGCGGUGAUGCUGCUCUUGCUUUGCUGCUGCUUGACAGAUUGAACCAGCUUGAGAGCAAAAUGUCUGGUAAAGGCCAACAACAACAAGGGCCAAACUGUCACUAAGAAUUGCUGCUGAAGGCUUCUAAGAAGCCUCGGCAAAACGUACUGCCACUAAAGCAUACAAUGUAACACAAGCUUCGGCAGACGUGGUCCAGAACAAACCCAAGGAAAUUUUAAGGGACCAGGAACUAAUCAGACAAGGAACUGAUUACAAACAUUGGCCGCAAAUUGCACAAUUUGCCCAGCGCUUCAGCGUUUUCGGAAUGUCGCGCGUUGGCUGGAAGUCACACCUUCGGGAACGUGGUUGACCUACACAGGUGCCAUCAAAUUGGAUGACAAAGAUCCAAAUUUAAAGAUCAAGUCAUUGCUGAAAACGGCAUUGACGCACAAAAACAUUCCCACCAACAGAGCCUAAAAAGGACAAAAAGAAGAAGGCUGAUGAAAACUCAAGCCUUACCAAGAGACAGAAGAAACAGCAAACUGUGACUCUUUACCUGCUCGCAGAGAUUUGGAUGAUUUCUCCAAACAAUUGCAACAAUCCAUGAGCAGUGCUGACUCAACUCAGGCCUAAACUCAUGCAGACCACACAGGCAGAUGGGCUAUAUAAACGUUCGCUUUCCGUUUACGAUAUAGUUCUACUCUGUGCAGAAUAAUUCUCGUAACAUAGCACAUCAGUAGAUGUAGUUAACUUUAAUCUCACAACAGCAAUCUUUAAUCAGUGUGUAACUACUUAGGGAGGACUUGAAAGAGCCACCACAUUUCACCGAGGCACGCGGAGUACGAUCGAGUGUACAGUGAACAAUGCUAGGAGAGCUGCCUAUAUGGAAGAGCCCUAAUGUGUAAAAUUAAUUUUAGUAGUGCUAUCCCCAUGUGAUUUUAAUAGCUUCUUAGGAGAAUGACAAAACCCCUCCUAUCCUCAUCAUCAUCCUUUUAUCAUCUUAUAUUCAACAUCAUAUACCUAACCCCAUCCUACAACACCUCCUAAAC
>cluster922.fasta:2
[truncated: 2,406,527 more chars]
