# Supplementary material for: Evolution of naturally arising SARS-CoV-2 defective interfering particles
Source: Commun Biol. 2022 Oct 27;5:1140. doi: 10.1038/s42003-022-04058-5 (PMC9610340; doi:10.1038/s42003-022-04058-5)
Supplement: Supplementary file 7 — Supplementary Data 5 [file 42003_2022_4058_MOESM7_ESM.zip › experiment1/Files_used_for_the_analysis_of_the_manuscript_experiment1/abundance_of_RNA_models_experiment_1_passage_1]

77064	G1;G1.839
37060	G1;G1.610
24903	G1;G1.993
12853	G1;G1.727
8231	G1;G1.598
5617	G1;G1.858
3271	G1;G1.615
2592	G1;G1.1067
1591	G1;G1.574
644	G1;G1.1556
638	G1;G1.821
534	G1;G1.1052
448	G1;G1.956
325	G1;G1.708
322	G1;G1.483
318	G1;G1.747
282	G1;G1.595
279	G1;G1.472
247	G1;G1.1446
239	G1;G1.24
230	G1;G1.724
219	G1;G1.609
215	G1;G1.1589
212	G1;G1.4145
206	G1;G1.3026
199	G1;G1.1213
182	G1;G1.1069
178	G1;G1.948
174	G1;G1.3743
168	G1;G1.605
163	G1;G1.3366
146	G1;G1.515
142	G1;G1.367
140	G1;G1.3070
137	G1;G1.3086
133	G1;G1.3789
132	G1;G1.866
131	G1;G1.990
129	G1;G1.997
129	G1;G1.745
123	G1;G1.1501
123	G1;G1.1252
121	G1;G1.743
121	G1;G1.592
121	G1;G1.3087
116	G1;G1.856
109	G1;G1.830
108	G1;G1.2792
107	G1;G1.3404
107	G1;G1.3051
107	G1;G1.1253
106	G1;G1.3587
106	G1;G1.3468
106	G1;G1.1054
103	G1;G1.756
103	G1;G1.1055
98	G1;G1.406
98	G1;G1.2822
97	G1;G1.2930
96	G1;G1.3896
96	G1;G1.3824
96	G1;G1.2857
95	G1;G1.829
94	G1;G1.1480
92	G1;G1.3182
92	G1;G1.3082
92	G1;G1.3065
91	G1;G1.836
91	G1;G1.1303
89	G1;G1.954
87	G1;G1.3769
87	G1;G1.1001
86	G1;G1.753
86	G1;G1.3169
84	G1;G1.735
83	G1;G1.4086
83	G1;G1.1050
81	G1;G1.752
81	G1;G1.602
81	G1;G1.3246
80	G1;G1.1166
79	G1;G1.3615
78	G1;G1.854
78	G1;G1.746
78	G1;G1.3634
78	G1;G1.3572
78	G1;G1.3291
77	G1;G1.601
77	G1;G1.360
76	G1;G1.1216
75	G1;G1.573
75	G1;G1.2863
75	G1;G1.2795
74	G1;G1.739
74	G1;G1.1428
74	G1;G1.1265
74	G1;G1.1074
73	G1;G1.731
72	G1;G1.757
72	G1;G1.578
71	G1;G1.734
71	G1;G1.725
71	G1;G1.4221
70	G1;G1.826
70	G1;G1.3497
68	G1;G1.551
68	G1;G1.3521
68	G1;G1.2781
67	G1;G1.14
67	G1;G1.1217
65	G1;G1.4120
65	G1;G1.371
65	G1;G1.1240
64	G1;G1.726
63	G1;G1.951
63	G1;G1.626
63	G1;G1.590
63	G1;G1.2845
63	G1;G1.2709
63	G1;G1.1627
62	G1;G1.700
62	G1;G1.508
62	G1;G1.3833
62	G1;G1.1594
61	G1;G1.4251
61	G1;G1.3745
61	G1;G1.3465
61	G1;G1.3215
61	G1;G1.3146
61	G1;G1.2853
60	G1;G1.624
60	G1;G1.3036
60	G1;G1.2847
59	G1;G1.838
59	G1;G1.2834
58	G1;G1.710
58	G1;G1.1609
57	G1;G1.607
57	G1;G1.51
57	G1;G1.509
57	G1;G1.3543
57	G1;G1.2892
57	G1;G1.2690
57	G1;G1.1429
57	G1;G1.1251
56	G1;G1.518
56	G1;G1.3021
56	G1;G1.2844
56	G1;G1.1150
55	G1;G1.527
55	G1;G1.2761
54	G1;G1.851
54	G1;G1.825
54	G1;G1.606
54	G1;G1.3820
54	G1;G1.3193
54	G1;G1.1607
54	G1;G1.1349
54	G1;G1.1081
54	G1;G1.1004
53	G1;G1.867
53	G1;G1.754
53	G1;G1.397
53	G1;G1.2817
53	G1;G1.1868
52	G1;G1.702
52	G1;G1.512
52	G1;G1.459
52	G1;G1.44
52	G1;G1.408
52	G1;G1.3347
52	G1;G1.1002
51	G1;G1.3660
51	G1;G1.3339
51	G1;G1.1131
51	G1;G1.1063
51	G1;G1.1040
50	G1;G1.998
50	G1;G1.859
50	G1;G1.729
50	G1;G1.2797
50	G1;G1.2788
49	G1;G1.589
49	G1;G1.3256
49	G1;G1.1458
49	G1;G1.1261
49	G1;G1.1089
48	G1;G1.4121
48	G1;G1.2715
48	G1;G1.1436
48	G1;G1.1430
48	G1;G1.1411
48	G1;G1.1027
47	G1;G1.715
47	G1;G1.695
47	G1;G1.510
47	G1;G1.3958
47	G1;G1.2924
46	G1;G1.707
46	G1;G1.583
46	G1;G1.2881
46	G1;G1.2801
46	G1;G1.1165
45	G1;G1.955
45	G1;G1.939
45	G1;G1.837
45	G1;G1.3923
45	G1;G1.2812
45	G1;G1.1077
44	G1;G1.850
44	G1;G1.4090
44	G1;G1.4024
44	G1;G1.3674
44	G1;G1.362
44	G1;G1.3
44	G1;G1.2836
44	G1;G1.1132
44	G1;G1.1076
44	G1;G1.1042
44	G1;G1.1041
43	G1;G1.849
43	G1;G1.613
43	G1;G1.4125
43	G1;G1.3895
43	G1;G1.1075
42	G1;G1.37
42	G1;G1.3008
41	G1;G1.964
41	G1;G1.591
41	G1;G1.506
41	G1;G1.502
41	G1;G1.475
41	G1;G1.4197
41	G1;G1.1271
40	G1;G1.820
40	G1;G1.625
40	G1;G1.359
40	G1;G1.2989
40	G1;G1.2674
40	G1;G1.1305
40	G1;G1.1072
39	G1;G1.935
39	G1;G1.827
39	G1;G1.733
39	G1;G1.4201
39	G1;G1.4117
39	G1;G1.3981
39	G1;G1.2916
39	G1;G1.1422
38	G1;G1.812
38	G1;G1.680
38	G1;G1.586
38	G1;G1.3823
38	G1;G1.34
38	G1;G1.2997
38	G1;G1.2725
37	G1;G1.985
37	G1;G1.622
37	G1;G1.2975
37	G1;G1.2809
37	G1;G1.1443
37	G1;G1.1389
37	G1;G1.1388
37	G1;G1.1130
36	G1;G1.941
36	G1;G1.906
36	G1;G1.748
36	G1;G1.709
36	G1;G1.692
36	G1;G1.673
36	G1;G1.3929
36	G1;G1.3136
36	G1;G1.2727
36	G1;G1.1515
36	G1;G1.1336
36	G1;G1.13
35	G1;G1.749
35	G1;G1.588
35	G1;G1.526
35	G1;G1.4235
35	G1;G1.404
35	G1;G1.3744
35	G1;G1.3313
35	G1;G1.1543
35	G1;G1.1370
34	G1;G1.814
34	G1;G1.795
34	G1;G1.3496
34	G1;G1.2692
33	G1;G1.933
33	G1;G1.848
33	G1;G1.842
33	G1;G1.803
33	G1;G1.698
33	G1;G1.619
33	G1;G1.3978
33	G1;G1.396
33	G1;G1.386
33	G1;G1.38
33	G1;G1.1588
33	G1;G1.1585
33	G1;G1.1405
33	G1;G1.1269
33	G1;G1.1152
32	G1;G1.934
32	G1;G1.3994
32	G1;G1.3274
32	G1;G1.1342
32	G1;G1.1155
31	G1;G1.828
31	G1;G1.807
31	G1;G1.576
31	G1;G1.560
31	G1;G1.3352
31	G1;G1.3090
31	G1;G1.2882
31	G1;G1.1321
31	G1;G1.1214
31	G1;G1.1038
31	G1;G1.1006
30	G1;G1.922
30	G1;G1.904
30	G1;G1.792
30	G1;G1.732
30	G1;G1.633
30	G1;G1.594
30	G1;G1.476
30	G1;G1.465
30	G1;G1.4059
30	G1;G1.4001
30	G1;G1.3968
30	G1;G1.369
30	G1;G1.2786
30	G1;G1.1507
30	G1;G1.1474
30	G1;G1.1368
30	G1;G1.1264
29	G1;G1.863
29	G1;G1.714
29	G1;G1.713
29	G1;G1.691
29	G1;G1.672
29	G1;G1.614
29	G1;G1.478
29	G1;G1.3906
29	G1;G1.2704
29	G1;G1.1622
29	G1;G1.1073
29	G1;G1.1028
28	G1;G1.937
28	G1;G1.824
28	G1;G1.800
28	G1;G1.7
28	G1;G1.471
28	G1;G1.341
28	G1;G1.3010
28	G1;G1.2907
28	G1;G1.1481
28	G1;G1.1476
28	G1;G1.1181
28	G1;G1.1066
27	G1;G1.996
27	G1;G1.917
27	G1;G1.4142
27	G1;G1.398
27	G1;G1.394
27	G1;G1.390
27	G1;G1.2723
27	G1;G1.1426
27	G1;G1.1267
27	G1;G1.1239
27	G1;G1.1161
27	G1;G1.1154
27	G1;G1.1053
26	G1;G1.989
26	G1;G1.950
26	G1;G1.831
26	G1;G1.750
26	G1;G1.740
26	G1;G1.4270
26	G1;G1.4085
26	G1;G1.3905
26	G1;G1.368
26	G1;G1.3016
26	G1;G1.2962
26	G1;G1.2873
26	G1;G1.1542
26	G1;G1.1526
26	G1;G1.1151
25	G1;G1.846
25	G1;G1.751
25	G1;G1.687
25	G1;G1.627
25	G1;G1.593
25	G1;G1.569
25	G1;G1.384
25	G1;G1.3732
25	G1;G1.2952
25	G1;G1.1625
25	G1;G1.1404
25	G1;G1.1352
25	G1;G1.1340
24	G1;G1.992
24	G1;G1.925
24	G1;G1.845
24	G1;G1.716
24	G1;G1.608
24	G1;G1.604
24	G1;G1.522
24	G1;G1.480
24	G1;G1.4296
24	G1;G1.4203
24	G1;G1.3161
24	G1;G1.3160
24	G1;G1.2945
24	G1;G1.260
24	G1;G1.1584
24	G1;G1.1544
24	G1;G1.1516
24	G1;G1.1432
24	G1;G1.1338
24	G1;G1.1307
24	G1;G1.1206
24	G1;G1.1179
23	G1;G1.999
23	G1;G1.927
23	G1;G1.802
23	G1;G1.8
23	G1;G1.669
23	G1;G1.514
23	G1;G1.511
23	G1;G1.504
23	G1;G1.48
23	G1;G1.4237
23	G1;G1.4232
23	G1;G1.4138
23	G1;G1.3928
23	G1;G1.392
23	G1;G1.377
23	G1;G1.345
23	G1;G1.3185
23	G1;G1.3155
23	G1;G1.305
23	G1;G1.2984
23	G1;G1.1444
23	G1;G1.1434
23	G1;G1.1371
23	G1;G1.1268
23	G1;G1.1262
23	G1;G1.1157
22	G1;G1.958
22	G1;G1.918
22	G1;G1.908
22	G1;G1.834
22	G1;G1.561
22	G1;G1.554
22	G1;G1.466
22	G1;G1.4340
22	G1;G1.3944
22	G1;G1.391
22	G1;G1.3811
22	G1;G1.3717
22	G1;G1.3638
22	G1;G1.314
22	G1;G1.1617
22	G1;G1.1571
22	G1;G1.1517
22	G1;G1.1275
22	G1;G1.1215
22	G1;G1.1175
22	G1;G1.1060
21	G1;G1.815
21	G1;G1.811
21	G1;G1.793
21	G1;G1.717
21	G1;G1.664
21	G1;G1.457
21	G1;G1.4204
21	G1;G1.4172
21	G1;G1.4103
21	G1;G1.4040
21	G1;G1.387
21	G1;G1.1587
21	G1;G1.1445
21	G1;G1.1386
21	G1;G1.1304
21	G1;G1.1184
21	G1;G1.1176
21	G1;G1.11
21	G1;G1.1056
20	G1;G1.977
20	G1;G1.965
20	G1;G1.949
20	G1;G1.919
20	G1;G1.723
20	G1;G1.703
20	G1;G1.666
20	G1;G1.505
20	G1;G1.477
20	G1;G1.461
20	G1;G1.4224
20	G1;G1.4198
20	G1;G1.4016
20	G1;G1.3907
20	G1;G1.3883
20	G1;G1.365
20	G1;G1.352
20	G1;G1.2807
20	G1;G1.1605
20	G1;G1.1523
20	G1;G1.1424
20	G1;G1.1365
20	G1;G1.1351
20	G1;G1.1345
20	G1;G1.1180
19	G1;G1.930
19	G1;G1.916
19	G1;G1.853
19	G1;G1.798
19	G1;G1.755
19	G1;G1.563
19	G1;G1.524
19	G1;G1.482
19	G1;G1.4272
19	G1;G1.4185
19	G1;G1.4094
19	G1;G1.393
19	G1;G1.3593
19	G1;G1.350
19	G1;G1.3057
19	G1;G1.302
19	G1;G1.2804
19	G1;G1.1606
19	G1;G1.1580
19	G1;G1.1410
19	G1;G1.1312
19	G1;G1.1135
19	G1;G1.1059
19	G1;G1.1022
18	G1;G1.4312
18	G1;G1.4246
18	G1;G1.4057
18	G1;G1.405
18	G1;G1.3176
18	G1;G1.2805
18	G1;G1.2679
18	G1;G1.2658
18	G1;G1.1266
18	G1;G1.1243
18	G1;G1.1153
18	G1;G1.1146
17	G1;G1.942
17	G1;G1.912
17	G1;G1.832
17	G1;G1.722
17	G1;G1.688
17	G1;G1.603
17	G1;G1.565
17	G1;G1.4277
17	G1;G1.4260
17	G1;G1.41
17	G1;G1.395
17	G1;G1.3948
17	G1;G1.3828
17	G1;G1.357
17	G1;G1.3518
17	G1;G1.349
17	G1;G1.338
17	G1;G1.3178
17	G1;G1.3141
17	G1;G1.3068
17	G1;G1.1651
17	G1;G1.1479
17	G1;G1.1353
17	G1;G1.1258
17	G1;G1.1202
17	G1;G1.1185
17	G1;G1.1133
17	G1;G1.1019
16	G1;G1.960
16	G1;G1.938
16	G1;G1.936
16	G1;G1.905
16	G1;G1.841
16	G1;G1.705
16	G1;G1.4256
16	G1;G1.4183
16	G1;G1.4062
16	G1;G1.353
16	G1;G1.3524
16	G1;G1.340
16	G1;G1.3143
16	G1;G1.3069
16	G1;G1.2858
16	G1;G1.2851
16	G1;G1.1579
16	G1;G1.1551
16	G1;G1.1497
16	G1;G1.1414
16	G1;G1.1387
16	G1;G1.1263
16	G1;G1.1043
15	G1;G1.983
15	G1;G1.847
15	G1;G1.805
15	G1;G1.462
15	G1;G1.454
15	G1;G1.4351
15	G1;G1.4222
15	G1;G1.4152
15	G1;G1.403
15	G1;G1.3319
15	G1;G1.331
15	G1;G1.327
15	G1;G1.323
15	G1;G1.321
15	G1;G1.3164
15	G1;G1.3089
15	G1;G1.2932
15	G1;G1.2759
15	G1;G1.2688
15	G1;G1.1674
15	G1;G1.1612
15	G1;G1.1595
15	G1;G1.1552
15	G1;G1.1390
15	G1;G1.1366
15	G1;G1.1331
15	G1;G1.1324
15	G1;G1.1276
15	G1;G1.1234
14	G1;G1.982
14	G1;G1.957
14	G1;G1.910
14	G1;G1.801
14	G1;G1.676
14	G1;G1.668
14	G1;G1.585
14	G1;G1.556
14	G1;G1.517
14	G1;G1.453
14	G1;G1.4366
14	G1;G1.4339
14	G1;G1.4291
14	G1;G1.4244
14	G1;G1.4196
14	G1;G1.4039
14	G1;G1.4004
14	G1;G1.315
14	G1;G1.21
14	G1;G1.1924
14	G1;G1.1621
14	G1;G1.1614
14	G1;G1.1531
14	G1;G1.1450
14	G1;G1.1427
14	G1;G1.1406
14	G1;G1.1403
14	G1;G1.1383
14	G1;G1.1309
14	G1;G1.1227
14	G1;G1.1085
13	G1;G1.988
13	G1;G1.981
13	G1;G1.915
13	G1;G1.844
13	G1;G1.683
13	G1;G1.681
13	G1;G1.587
13	G1;G1.580
13	G1;G1.562
13	G1;G1.552
13	G1;G1.507
13	G1;G1.4347
13	G1;G1.43
13	G1;G1.4220
13	G1;G1.4195
13	G1;G1.3482
13	G1;G1.3420
13	G1;G1.33
13	G1;G1.3132
13	G1;G1.312
13	G1;G1.1834
13	G1;G1.1586
13	G1;G1.1553
13	G1;G1.1546
13	G1;G1.1533
13	G1;G1.1470
13	G1;G1.1346
13	G1;G1.1249
13	G1;G1.1246
13	G1;G1.1245
13	G1;G1.1212
13	G1;G1.1198
13	G1;G1.1037
13	G1;G1.1024
12	G1;G1.966
12	G1;G1.963
12	G1;G1.932
12	G1;G1.931
12	G1;G1.843
12	G1;G1.796
12	G1;G1.785
12	G1;G1.728
12	G1;G1.712
12	G1;G1.630
12	G1;G1.621
12	G1;G1.503
12	G1;G1.481
12	G1;G1.46
12	G1;G1.4273
12	G1;G1.4187
12	G1;G1.3997
12	G1;G1.3872
12	G1;G1.379
12	G1;G1.3765
12	G1;G1.3559
12	G1;G1.354
12	G1;G1.347
12	G1;G1.346
12	G1;G1.336
12	G1;G1.325
12	G1;G1.320
12	G1;G1.3171
12	G1;G1.3138
12	G1;G1.296
12	G1;G1.2726
12	G1;G1.2714
12	G1;G1.2019
12	G1;G1.20
12	G1;G1.1981
12	G1;G1.1578
12	G1;G1.1455
12	G1;G1.1394
12	G1;G1.1328
12	G1;G1.1241
12	G1;G1.1237
12	G1;G1.1233
12	G1;G1.1231
12	G1;G1.1200
12	G1;G1.1186
12	G1;G1.1168
12	G1;G1.1084
12	G1;G1.1083
12	G1;G1.1051
12	G1;G1.1031
12	G1;G1.1021
11	G1;G1.979
11	G1;G1.943
11	G1;G1.914
11	G1;G1.788
11	G1;G1.759
11	G1;G1.719
11	G1;G1.623
11	G1;G1.570
11	G1;G1.566
11	G1;G1.513
11	G1;G1.470
11	G1;G1.456
11	G1;G1.4376
11	G1;G1.4211
11	G1;G1.411
11	G1;G1.4088
11	G1;G1.407
11	G1;G1.3502
11	G1;G1.300
11	G1;G1.2820
11	G1;G1.2697
11	G1;G1.2686
11	G1;G1.2254
11	G1;G1.22
11	G1;G1.1833
11	G1;G1.1592
11	G1;G1.1525
11	G1;G1.1513
11	G1;G1.1468
11	G1;G1.1435
11	G1;G1.1420
11	G1;G1.1385
11	G1;G1.1384
11	G1;G1.1327
11	G1;G1.1232
11	G1;G1.12
11	G1;G1.1062
11	G1;G1.1020
11	G1;G1.1000
10	G1;G1.929
10	G1;G1.921
10	G1;G1.810
10	G1;G1.786
10	G1;G1.697
10	G1;G1.689
10	G1;G1.677
10	G1;G1.674
10	G1;G1.582
10	G1;G1.557
10	G1;G1.497
10	G1;G1.467
10	G1;G1.412
10	G1;G1.4075
10	G1;G1.3881
10	G1;G1.3812
10	G1;G1.381
10	G1;G1.375
10	G1;G1.372
10	G1;G1.3698
10	G1;G1.3439
10	G1;G1.328
10	G1;G1.3180
10	G1;G1.303
10	G1;G1.2754
10	G1;G1.2722
10	G1;G1.2075
10	G1;G1.1978
10	G1;G1.1945
10	G1;G1.1889
10	G1;G1.1857
10	G1;G1.1656
10	G1;G1.1632
10	G1;G1.16
10	G1;G1.1568
10	G1;G1.1558
10	G1;G1.1425
10	G1;G1.1407
10	G1;G1.1395
10	G1;G1.1306
10	G1;G1.1272
10	G1;G1.1254
10	G1;G1.1248
10	G1;G1.1204
10	G1;G1.1195
10	G1;G1.1174
10	G1;G1.1156
10	G1;G1.1148
10	G1;G1.1093
10	G1;G1.1071
10	G1;G1.1035
10	G1;G1.1023
10	G1;G1.1007
9	G1;G1.991
9	G1;G1.980
9	G1;G1.928
9	G1;G1.923
9	G1;G1.907
9	G1;G1.903
9	G1;G1.870
9	G1;G1.822
9	G1;G1.813
9	G1;G1.794
9	G1;G1.693
9	G1;G1.636
9	G1;G1.579
9	G1;G1.559
9	G1;G1.463
9	G1;G1.460
9	G1;G1.4358
9	G1;G1.3886
9	G1;G1.3855
9	G1;G1.3653
9	G1;G1.3522
9	G1;G1.3500
9	G1;G1.3498
9	G1;G1.3494
9	G1;G1.3479
9	G1;G1.3340
9	G1;G1.3168
9	G1;G1.3144
9	G1;G1.309
9	G1;G1.3048
9	G1;G1.2957
9	G1;G1.291
9	G1;G1.2867
9	G1;G1.2694
9	G1;G1.2637
9	G1;G1.253
9	G1;G1.1996
9	G1;G1.1985
9	G1;G1.1828
9	G1;G1.1623
9	G1;G1.1559
9	G1;G1.1532
9	G1;G1.1453
9	G1;G1.1421
9	G1;G1.1382
9	G1;G1.1334
9	G1;G1.1311
9	G1;G1.1226
9	G1;G1.1209
9	G1;G1.1183
9	G1;G1.1144
9	G1;G1.1134
9	G1;G1.1057
9	G1;G1.1025
8	G1;G1.995
8	G1;G1.987
8	G1;G1.976
8	G1;G1.953
8	G1;G1.944
8	G1;G1.913
8	G1;G1.871
8	G1;G1.730
8	G1;G1.684
8	G1;G1.577
8	G1;G1.568
8	G1;G1.499
8	G1;G1.498
8	G1;G1.469
8	G1;G1.4259
8	G1;G1.4245
8	G1;G1.4225
8	G1;G1.4223
8	G1;G1.4209
8	G1;G1.42
8	G1;G1.4175
8	G1;G1.4110
8	G1;G1.4021
8	G1;G1.3916
8	G1;G1.3885
8	G1;G1.3882
8	G1;G1.370
8	G1;G1.3584
8	G1;G1.355
8	G1;G1.337
8	G1;G1.3268
8	G1;G1.326
8	G1;G1.3242
8	G1;G1.3163
8	G1;G1.3147
8	G1;G1.3139
8	G1;G1.313
8	G1;G1.289
8	G1;G1.2803
8	G1;G1.2753
8	G1;G1.2724
8	G1;G1.2068
8	G1;G1.1909
8	G1;G1.1885
8	G1;G1.1633
8	G1;G1.1547
8	G1;G1.1391
8	G1;G1.1367
8	G1;G1.1344
8	G1;G1.1343
8	G1;G1.1329
8	G1;G1.1326
8	G1;G1.1325
8	G1;G1.1257
8	G1;G1.1247
8	G1;G1.1228
8	G1;G1.1208
8	G1;G1.1205
8	G1;G1.1201
8	G1;G1.1162
8	G1;G1.1145
8	G1;G1.1129
8	G1;G1.1127
7	G1;G1.984
7	G1;G1.978
7	G1;G1.959
7	G1;G1.926
7	G1;G1.920
7	G1;G1.911
7	G1;G1.864
7	G1;G1.860
7	G1;G1.833
7	G1;G1.819
7	G1;G1.694
7	G1;G1.682
7	G1;G1.675
7	G1;G1.671
7	G1;G1.632
7	G1;G1.567
7	G1;G1.564
7	G1;G1.516
7	G1;G1.50
7	G1;G1.485
7	G1;G1.468
7	G1;G1.464
7	G1;G1.4341
7	G1;G1.4335
7	G1;G1.4205
7	G1;G1.4186
7	G1;G1.4158
7	G1;G1.4148
7	G1;G1.4144
7	G1;G1.4080
7	G1;G1.4077
7	G1;G1.4048
7	G1;G1.400
7	G1;G1.3996
7	G1;G1.3918
7	G1;G1.3912
7	G1;G1.3887
7	G1;G1.3847
7	G1;G1.3792
7	G1;G1.3713
7	G1;G1.361
7	G1;G1.3608
7	G1;G1.356
7	G1;G1.3419
7	G1;G1.3401
7	G1;G1.334
7	G1;G1.3283
7	G1;G1.3190
7	G1;G1.3151
7	G1;G1.31
7	G1;G1.306
7	G1;G1.3049
7	G1;G1.2983
7	G1;G1.2954
7	G1;G1.2933
7	G1;G1.292
7	G1;G1.280
7	G1;G1.2787
7	G1;G1.2721
7	G1;G1.2700
7	G1;G1.247
7	G1;G1.2062
7	G1;G1.1927
7	G1;G1.1880
7	G1;G1.1838
7	G1;G1.1825
7	G1;G1.17
7	G1;G1.1610
7	G1;G1.1598
7	G1;G1.1555
7	G1;G1.1540
7	G1;G1.1522
7	G1;G1.1471
7	G1;G1.1464
7	G1;G1.1415
7	G1;G1.1413
7	G1;G1.1409
7	G1;G1.1339
7	G1;G1.1337
7	G1;G1.1310
7	G1;G1.1301
7	G1;G1.1210
7	G1;G1.1207
7	G1;G1.1203
7	G1;G1.1122
6	G1;G1.840
6	G1;G1.790
6	G1;G1.789
6	G1;G1.690
6	G1;G1.670
6	G1;G1.555
6	G1;G1.4326
6	G1;G1.4292
6	G1;G1.4267
6	G1;G1.4233
6	G1;G1.4166
6	G1;G1.410
6	G1;G1.409
6	G1;G1.4076
6	G1;G1.4073
6	G1;G1.385
6	G1;G1.3654
6	G1;G1.3591
6	G1;G1.3478
6	G1;G1.3462
6	G1;G1.332
6	G1;G1.3290
6	G1;G1.322
6	G1;G1.32
6	G1;G1.317
6	G1;G1.3165
6	G1;G1.3157
6	G1;G1.3150
6	G1;G1.311
6	G1;G1.308
6	G1;G1.2782
6	G1;G1.278
6	G1;G1.2695
6	G1;G1.2518
6	G1;G1.243
6	G1;G1.2346
6	G1;G1.2282
6	G1;G1.2173
6	G1;G1.2057
6	G1;G1.1938
6	G1;G1.1888
6	G1;G1.1875
6	G1;G1.1872
6	G1;G1.1866
6	G1;G1.1846
6	G1;G1.1823
6	G1;G1.1678
6	G1;G1.1638
6	G1;G1.1570
6	G1;G1.1535
6	G1;G1.1514
6	G1;G1.1508
6	G1;G1.1392
6	G1;G1.1341
6	G1;G1.1173
6	G1;G1.1147
6	G1;G1.1136
6	G1;G1.1049
6	G1;G1.1048
6	G1;G1.1036
6	G1;G1.1029
5	G1;G1.869
5	G1;G1.835
5	G1;G1.823
5	G1;G1.817
5	G1;G1.806
5	G1;G1.797
5	G1;G1.718
5	G1;G1.679
5	G1;G1.634
5	G1;G1.600
5	G1;G1.596
5	G1;G1.575
5	G1;G1.53
5	G1;G1.528
5	G1;G1.49
5	G1;G1.451
5	G1;G1.4385
5	G1;G1.4375
5	G1;G1.4350
5	G1;G1.4301
5	G1;G1.4258
5	G1;G1.4247
5	G1;G1.4216
5	G1;G1.4184
5	G1;G1.4179
5	G1;G1.4160
5	G1;G1.4130
5	G1;G1.4038
5	G1;G1.3919
5	G1;G1.3898
5	G1;G1.3894
5	G1;G1.3889
5	G1;G1.3848
5	G1;G1.3834
5	G1;G1.3808
5	G1;G1.3729
5	G1;G1.3684
5	G1;G1.3642
5	G1;G1.3580
5	G1;G1.3529
5	G1;G1.344
5	G1;G1.3400
5	G1;G1.3356
5	G1;G1.329
5	G1;G1.3166
5	G1;G1.3135
5	G1;G1.3130
5	G1;G1.3061
5	G1;G1.3007
5	G1;G1.299
5	G1;G1.2987
5	G1;G1.2937
5	G1;G1.2880
5	G1;G1.2875
5	G1;G1.287
5	G1;G1.2850
5	G1;G1.282
5	G1;G1.2815
5	G1;G1.2793
5	G1;G1.2730
5	G1;G1.2711
5	G1;G1.2689
5	G1;G1.267
5	G1;G1.264
5	G1;G1.255
5	G1;G1.2432
5	G1;G1.235
5	G1;G1.225
5	G1;G1.2064
5	G1;G1.2056
5	G1;G1.2053
5	G1;G1.2032
5	G1;G1.1940
5	G1;G1.1923
5	G1;G1.1890
5	G1;G1.1843
5	G1;G1.1839
5	G1;G1.1620
5	G1;G1.1569
5	G1;G1.1524
5	G1;G1.1510
5	G1;G1.15
5	G1;G1.1492
5	G1;G1.1408
5	G1;G1.1372
5	G1;G1.1355
5	G1;G1.1350
5	G1;G1.1330
5	G1;G1.1322
5	G1;G1.1274
5	G1;G1.1167
5	G1;G1.1120
5	G1;G1.1064
5	G1;G1.1039
5	G1;G1.1026
4	G1;G1.909
4	G1;G1.900
4	G1;G1.808
4	G1;G1.678
4	G1;G1.584
4	G1;G1.558
4	G1;G1.52
4	G1;G1.500
4	G1;G1.455
4	G1;G1.4377
4	G1;G1.4371
4	G1;G1.4343
4	G1;G1.4321
4	G1;G1.4320
4	G1;G1.4289
4	G1;G1.4239
4	G1;G1.413
4	G1;G1.3939
4	G1;G1.3927
4	G1;G1.3924
4	G1;G1.389
4	G1;G1.388
4	G1;G1.3874
4	G1;G1.3738
4	G1;G1.3687
4	G1;G1.3630
4	G1;G1.3531
4	G1;G1.3442
4	G1;G1.3424
4	G1;G1.3355
4	G1;G1.3343
4	G1;G1.333
4	G1;G1.3237
4	G1;G1.3177
4	G1;G1.3159
4	G1;G1.3153
4	G1;G1.3140
4	G1;G1.3077
4	G1;G1.3075
4	G1;G1.304
4	G1;G1.301
4	G1;G1.284
4	G1;G1.2835
4	G1;G1.2779
4	G1;G1.2762
4	G1;G1.272
4	G1;G1.269
4	G1;G1.2492
4	G1;G1.248
4	G1;G1.242
4	G1;G1.2398
4	G1;G1.23
4	G1;G1.229
4	G1;G1.220
4	G1;G1.2162
4	G1;G1.2072
4	G1;G1.2070
4	G1;G1.2067
4	G1;G1.205
4	G1;G1.2015
4	G1;G1.2008
4	G1;G1.1993
4	G1;G1.1968
4	G1;G1.1937
4	G1;G1.1910
4	G1;G1.1896
4	G1;G1.1874
4	G1;G1.1856
4	G1;G1.1844
4	G1;G1.1836
4	G1;G1.1631
4	G1;G1.1618
4	G1;G1.1550
4	G1;G1.1509
4	G1;G1.1456
4	G1;G1.1423
4	G1;G1.1291
4	G1;G1.1178
4	G1;G1.1159
4	G1;G1.1123
4	G1;G1.1090
4	G1;G1.1030
3	G1;G1.945
3	G1;G1.924
3	G1;G1.862
3	G1;G1.816
3	G1;G1.799
3	G1;G1.787
3	G1;G1.663
3	G1;G1.6
3	G1;G1.597
3	G1;G1.581
3	G1;G1.4241
3	G1;G1.4213
3	G1;G1.4182
3	G1;G1.4165
3	G1;G1.4159
3	G1;G1.4113
3	G1;G1.4078
3	G1;G1.4042
3	G1;G1.4032
3	G1;G1.3953
3	G1;G1.3952
3	G1;G1.3942
3	G1;G1.3866
3	G1;G1.3853
3	G1;G1.3851
3	G1;G1.3850
3	G1;G1.3839
3	G1;G1.3819
3	G1;G1.3815
3	G1;G1.3801
3	G1;G1.3734
3	G1;G1.3718
3	G1;G1.3711
3	G1;G1.364
3	G1;G1.3597
3	G1;G1.3555
3	G1;G1.3499
3	G1;G1.3480
3	G1;G1.3433
3	G1;G1.3402
3	G1;G1.3387
3	G1;G1.3337
3	G1;G1.3333
3	G1;G1.3266
3	G1;G1.3250
3	G1;G1.3248
3	G1;G1.324
3	G1;G1.3174
3	G1;G1.3170
3	G1;G1.310
3	G1;G1.3050
3	G1;G1.3044
3	G1;G1.3043
3	G1;G1.298
3	G1;G1.2970
3	G1;G1.295
3	G1;G1.290
3	G1;G1.288
3	G1;G1.2861
3	G1;G1.285
3	G1;G1.2848
3	G1;G1.2819
3	G1;G1.2790
3	G1;G1.2775
3	G1;G1.277
3	G1;G1.2767
3	G1;G1.2574
3	G1;G1.251
3	G1;G1.246
3	G1;G1.2438
3	G1;G1.239
3	G1;G1.2313
3	G1;G1.2227
3	G1;G1.214
3	G1;G1.2069
3	G1;G1.2061
3	G1;G1.2059
3	G1;G1.2055
3	G1;G1.2051
3	G1;G1.2050
3	G1;G1.2038
3	G1;G1.2037
3	G1;G1.203
3	G1;G1.2011
3	G1;G1.1912
3	G1;G1.1900
3	G1;G1.1899
3	G1;G1.1883
3	G1;G1.1876
3	G1;G1.1870
3	G1;G1.178
3	G1;G1.1640
3	G1;G1.156
3	G1;G1.1511
3	G1;G1.1478
3	G1;G1.1454
3	G1;G1.1452
3	G1;G1.1442
3	G1;G1.1393
3	G1;G1.1364
3	G1;G1.134
3	G1;G1.1293
3	G1;G1.1290
3	G1;G1.128
3	G1;G1.1061
2	G1;G1.994
2	G1;G1.967
2	G1;G1.902
2	G1;G1.758
2	G1;G1.711
2	G1;G1.706
2	G1;G1.704
2	G1;G1.696
2	G1;G1.685
2	G1;G1.4406
2	G1;G1.4381
2	G1;G1.4357
2	G1;G1.4353
2	G1;G1.4338
2	G1;G1.4329
2	G1;G1.4316
2	G1;G1.4302
2	G1;G1.4283
2	G1;G1.4275
2	G1;G1.4266
2	G1;G1.4262
2	G1;G1.4240
2	G1;G1.4230
2	G1;G1.4212
2	G1;G1.4208
2	G1;G1.4207
2	G1;G1.4202
2	G1;G1.4200
2	G1;G1.4199
2	G1;G1.4194
2	G1;G1.4189
2	G1;G1.4188
2	G1;G1.4174
2	G1;G1.4173
2	G1;G1.4157
2	G1;G1.4107
2	G1;G1.4014
2	G1;G1.3998
2	G1;G1.3936
2	G1;G1.3910
2	G1;G1.3900
2	G1;G1.3891
2	G1;G1.3873
2	G1;G1.3869
2	G1;G1.3864
2	G1;G1.3854
2	G1;G1.3852
2	G1;G1.3760
2	G1;G1.3750
2	G1;G1.3647
2	G1;G1.3625
2	G1;G1.3601
2	G1;G1.3520
2	G1;G1.3519
2	G1;G1.3517
2	G1;G1.3469
2	G1;G1.3423
2	G1;G1.3421
2	G1;G1.3390
2	G1;G1.3371
2	G1;G1.330
2	G1;G1.3297
2	G1;G1.3277
2	G1;G1.3255
2	G1;G1.3230
2	G1;G1.3223
2	G1;G1.3216
2	G1;G1.3203
2	G1;G1.3191
2	G1;G1.3183
2	G1;G1.3167
2	G1;G1.3149
2	G1;G1.3134
2	G1;G1.3131
2	G1;G1.3079
2	G1;G1.3042
2	G1;G1.3017
2	G1;G1.30
2	G1;G1.2992
2	G1;G1.2988
2	G1;G1.2974
2	G1;G1.297
2	G1;G1.2941
2	G1;G1.294
2	G1;G1.2914
2	G1;G1.2889
2	G1;G1.2852
2	G1;G1.2827
2	G1;G1.281
2	G1;G1.2794
2	G1;G1.279
2	G1;G1.2777
2	G1;G1.2756
2	G1;G1.2755
2	G1;G1.2752
2	G1;G1.273
2	G1;G1.2720
2	G1;G1.2719
2	G1;G1.2699
2	G1;G1.2696
2	G1;G1.268
2	G1;G1.262
2	G1;G1.2601
2	G1;G1.257
2	G1;G1.252
2	G1;G1.244
2	G1;G1.234
2	G1;G1.2216
2	G1;G1.2193
2	G1;G1.211
2	G1;G1.2058
2	G1;G1.2036
2	G1;G1.2030
2	G1;G1.2026
2	G1;G1.2021
2	G1;G1.2001
2	G1;G1.1992
2	G1;G1.1990
2	G1;G1.1988
2	G1;G1.1983
2	G1;G1.1970
2	G1;G1.1943
2	G1;G1.1933
2	G1;G1.1916
2	G1;G1.1906
2	G1;G1.1892
2	G1;G1.189
2	G1;G1.1878
2	G1;G1.1861
2	G1;G1.1853
2	G1;G1.1835
2	G1;G1.1818
2	G1;G1.181
2	G1;G1.179
2	G1;G1.168
2	G1;G1.1647
2	G1;G1.1642
2	G1;G1.1624
2	G1;G1.161
2	G1;G1.1599
2	G1;G1.1565
2	G1;G1.1545
2	G1;G1.1541
2	G1;G1.1534
2	G1;G1.1495
2	G1;G1.1491
2	G1;G1.1459
2	G1;G1.144
2	G1;G1.1381
2	G1;G1.1335
2	G1;G1.1323
2	G1;G1.132
2	G1;G1.1298
2	G1;G1.1295
2	G1;G1.1294
2	G1;G1.1238
2	G1;G1.1211
2	G1;G1.118
2	G1;G1.1149
2	G1;G1.1126
2	G1;G1.1118
2	G1;G1.1094
2	G1;G1.1018
1	G1;G1.972
1	G1;G1.940
1	G1;G1.9
1	G1;G1.865
1	G1;G1.857
1	G1;G1.804
1	G1;G1.720
1	G1;G1.699
1	G1;G1.69
1	G1;G1.631
1	G1;G1.62
1	G1;G1.473
1	G1;G1.45
1	G1;G1.4415
1	G1;G1.4414
1	G1;G1.4411
1	G1;G1.4405
1	G1;G1.4404
1	G1;G1.4391
1	G1;G1.4383
1	G1;G1.4372
1	G1;G1.4370
1	G1;G1.4369
1	G1;G1.4363
1	G1;G1.4360
1	G1;G1.4348
1	G1;G1.4334
1	G1;G1.4328
1	G1;G1.4323
1	G1;G1.4319
1	G1;G1.4313
1	G1;G1.4308
1	G1;G1.4307
1	G1;G1.4304
1	G1;G1.4299
1	G1;G1.4298
1	G1;G1.4287
1	G1;G1.4279
1	G1;G1.4274
1	G1;G1.4261
1	G1;G1.4252
1	G1;G1.4238
1	G1;G1.4236
1	G1;G1.4234
1	G1;G1.4181
1	G1;G1.4178
1	G1;G1.4171
1	G1;G1.4147
1	G1;G1.4146
1	G1;G1.4128
1	G1;G1.4127
1	G1;G1.4114
1	G1;G1.4106
1	G1;G1.4104
1	G1;G1.4102
1	G1;G1.4093
1	G1;G1.4063
1	G1;G1.4061
1	G1;G1.4034
1	G1;G1.4033
1	G1;G1.4022
1	G1;G1.402
1	G1;G1.4018
1	G1;G1.4017
1	G1;G1.4
1	G1;G1.3999
1	G1;G1.3995
1	G1;G1.399
1	G1;G1.3975
1	G1;G1.3973
1	G1;G1.3957
1	G1;G1.3956
1	G1;G1.3947
1	G1;G1.3945
1	G1;G1.3937
1	G1;G1.3931
1	G1;G1.3926
1	G1;G1.3922
1	G1;G1.3921
1	G1;G1.3914
1	G1;G1.3911
1	G1;G1.3908
1	G1;G1.3903
1	G1;G1.3902
1	G1;G1.3893
1	G1;G1.3892
1	G1;G1.3884
1	G1;G1.3880
1	G1;G1.3877
1	G1;G1.3868
1	G1;G1.3867
1	G1;G1.3849
1	G1;G1.3844
1	G1;G1.3843
1	G1;G1.3838
1	G1;G1.3835
1	G1;G1.3818
1	G1;G1.3807
1	G1;G1.3805
1	G1;G1.3800
1	G1;G1.3787
1	G1;G1.3785
1	G1;G1.3759
1	G1;G1.3757
1	G1;G1.374
1	G1;G1.3715
1	G1;G1.3714
1	G1;G1.3710
1	G1;G1.3704
1	G1;G1.3697
1	G1;G1.3690
1	G1;G1.3676
1	G1;G1.3669
1	G1;G1.3649
1	G1;G1.3633
1	G1;G1.3624
1	G1;G1.3611
1	G1;G1.3596
1	G1;G1.3574
1	G1;G1.3570
1	G1;G1.3564
1	G1;G1.3552
1	G1;G1.3523
1	G1;G1.3501
1	G1;G1.3495
1	G1;G1.3493
1	G1;G1.3486
1	G1;G1.3485
1	G1;G1.3456
1	G1;G1.3452
1	G1;G1.3438
1	G1;G1.3435
1	G1;G1.3434
1	G1;G1.3393
1	G1;G1.3386
1	G1;G1.3353
1	G1;G1.3334
1	G1;G1.3306
1	G1;G1.3282
1	G1;G1.3259
1	G1;G1.3252
1	G1;G1.3240
1	G1;G1.3238
1	G1;G1.3228
1	G1;G1.3227
1	G1;G1.319
1	G1;G1.3188
1	G1;G1.3175
1	G1;G1.3156
1	G1;G1.3152
1	G1;G1.3142
1	G1;G1.3127
1	G1;G1.3125
1	G1;G1.3111
1	G1;G1.3108
1	G1;G1.3101
1	G1;G1.3084
1	G1;G1.307
1	G1;G1.3056
1	G1;G1.3055
1	G1;G1.3053
1	G1;G1.3046
1	G1;G1.3040
1	G1;G1.3037
1	G1;G1.3032
1	G1;G1.3024
1	G1;G1.3015
1	G1;G1.2981
1	G1;G1.2980
1	G1;G1.2972
1	G1;G1.2965
1	G1;G1.2964
1	G1;G1.2955
1	G1;G1.293
1	G1;G1.2923
1	G1;G1.2910
1	G1;G1.2908
1	G1;G1.2887
1	G1;G1.286
1	G1;G1.2842
1	G1;G1.2840
1	G1;G1.283
1	G1;G1.2828
1	G1;G1.2818
1	G1;G1.2785
1	G1;G1.2784
1	G1;G1.2783
1	G1;G1.2776
1	G1;G1.2774
1	G1;G1.276
1	G1;G1.2751
1	G1;G1.2750
1	G1;G1.275
1	G1;G1.2748
1	G1;G1.271
1	G1;G1.2708
1	G1;G1.270
1	G1;G1.2698
1	G1;G1.2693
1	G1;G1.2682
1	G1;G1.2681
1	G1;G1.2676
1	G1;G1.2671
1	G1;G1.2668
1	G1;G1.2663
1	G1;G1.2659
1	G1;G1.2651
1	G1;G1.2618
1	G1;G1.261
1	G1;G1.2591
1	G1;G1.258
1	G1;G1.256
1	G1;G1.2553
1	G1;G1.2490
1	G1;G1.249
1	G1;G1.2473
1	G1;G1.2439
1	G1;G1.241
1	G1;G1.2404
1	G1;G1.2370
1	G1;G1.2364
1	G1;G1.233
1	G1;G1.230
1	G1;G1.2262
1	G1;G1.223
1	G1;G1.218
1	G1;G1.215
1	G1;G1.2146
1	G1;G1.2120
1	G1;G1.209
1	G1;G1.2076
1	G1;G1.2066
1	G1;G1.206
1	G1;G1.2043
1	G1;G1.204
1	G1;G1.2039
1	G1;G1.2034
1	G1;G1.2028
1	G1;G1.2024
1	G1;G1.2007
1	G1;G1.2006
1	G1;G1.2004
1	G1;G1.2
1	G1;G1.199
1	G1;G1.1977
1	G1;G1.1966
1	G1;G1.196
1	G1;G1.1958
1	G1;G1.1948
1	G1;G1.1944
1	G1;G1.1941
1	G1;G1.194
1	G1;G1.1932
1	G1;G1.1931
1	G1;G1.1921
1	G1;G1.1918
1	G1;G1.1915
1	G1;G1.1911
1	G1;G1.191
1	G1;G1.1907
1	G1;G1.190
1	G1;G1.1895
1	G1;G1.1884
1	G1;G1.1882
1	G1;G1.188
1	G1;G1.186
1	G1;G1.1855
1	G1;G1.1852
1	G1;G1.1851
1	G1;G1.1845
1	G1;G1.1840
1	G1;G1.1829
1	G1;G1.1827
1	G1;G1.1826
1	G1;G1.1824
1	G1;G1.1822
1	G1;G1.1820
1	G1;G1.1819
1	G1;G1.1817
1	G1;G1.1813
1	G1;G1.177
1	G1;G1.1768
1	G1;G1.175
1	G1;G1.173
1	G1;G1.1711
1	G1;G1.171
1	G1;G1.1673
1	G1;G1.1660
1	G1;G1.1657
1	G1;G1.1653
1	G1;G1.1649
1	G1;G1.1637
1	G1;G1.162
1	G1;G1.158
1	G1;G1.1566
1	G1;G1.1564
1	G1;G1.1548
1	G1;G1.151
1	G1;G1.1506
1	G1;G1.1496
1	G1;G1.1486
1	G1;G1.1469
1	G1;G1.1462
1	G1;G1.142
1	G1;G1.1416
1	G1;G1.140
1	G1;G1.1373
1	G1;G1.1354
1	G1;G1.135
1	G1;G1.1348
1	G1;G1.1320
1	G1;G1.131
1	G1;G1.1296
1	G1;G1.1287
1	G1;G1.1260
1	G1;G1.1230
1	G1;G1.123
1	G1;G1.1225
1	G1;G1.122
1	G1;G1.120
1	G1;G1.1182
1	G1;G1.114
1	G1;G1.1119
1	G1;G1.1116
1	G1;G1.1115
1	G1;G1.1112
1	G1;G1.111
1	G1;G1.1109
1	G1;G1.1103
1	G1;G1.1080
1	G1;G1.1
