# Supplementary material for: Evolution of naturally arising SARS-CoV-2 defective interfering particles
Source: Commun Biol. 2022 Oct 27;5:1140. doi: 10.1038/s42003-022-04058-5 (PMC9610340; doi:10.1038/s42003-022-04058-5)
Supplement: Supplementary file 7 — Supplementary Data 5 [file 42003_2022_4058_MOESM7_ESM.zip › experiment1/Files_used_for_the_analysis_of_the_manuscript_experiment1/experiment_1_collapsed_RNA_models_reconstruction_trans_read.bed]

NC_045512.2	0	29875	G1.1;p1_G1;G1.1	40	+	0	29875	255,0,0	4	67,3129,2170,503	0,21551,24905,29372
NC_045512.2	13	1494	G1.2;p14_G2;G2.368	40	+	13	1494	255,0,0	1	1481	0
NC_045512.2	1	1504	G1.2;p14_G1;G1.1	40	+	1	1504	255,0,0	1	1503	0
NC_045512.2	2	29874	G1.3;p30_G1;G1.1	40	+	2	29874	255,0,0	2	2090,883	0,28989
NC_045512.2	2	29875	G1.4;p1_G1;G1.2	40	+	2	29875	255,0,0	4	64,1161,791,396	0,25379,26590,29477
NC_045512.2	4	21678	G1.5;p30_G1;G1.2	40	+	4	21678	255,0,0	2	61,127	0,21547
NC_045512.2	4	29874	G1.6;p30_G1;G1.3	40	+	4	29874	255,0,0	3	59,1551,61	0,21547,29809
NC_045512.2	4	29874	G1.7;p1_G1;G1.3	40	+	4	29874	255,0,0	2	6556,778	0,29092
NC_045512.2	4	29876	G1.8;p14_G2;G2.1	40	+	4	29876	255,0,0	2	5624,1036	0,28836
NC_045512.2	6	29874	G1.9;p30_G1;G1.4	40	+	6	29874	255,0,0	3	1923,216,590	0,16506,29278
NC_045512.2	8	27633	G1.10;p1_G1;G1.4	40	+	8	27633	255,0,0	2	61,593	0,27032
NC_045512.2	8	29874	G1.11;p14_G2;G2.3	40	+	8	29874	255,0,0	3	56,1096,214	0,28246,29652
NC_045512.2	8	29874	G1.12;p14_G2;G2.4	40	+	8	29874	255,0,0	2	1037,848	0,29018
NC_045512.2	8	29874	G1.13;p1_G1;G1.5	40	+	8	29874	255,0,0	2	3307,559	0,29307
NC_045512.2	8	29876	G1.14;p1_G1;G1.6	40	+	8	29876	255,0,0	2	3617,799	0,29069
NC_045512.2	8	29876	G1.15;p30_G1;G1.5	40	+	8	29876	255,0,0	2	9590,2578	0,27290
NC_045512.2	8	29878	G1.16;p1_G1;G1.7	40	+	8	29878	255,0,0	3	61,1564,706	0,26228,29164
NC_045512.2	19	29874	G1.16;p14_G2;G2.606	40	+	19	29874	255,0,0	3	50,1564,702	0,26217,29153
NC_045512.2	11	29878	G1.16;p30_G1;G1.613	40	+	11	29878	255,0,0	3	58,1564,706	0,26225,29161
NC_045512.2	8	29878	G1.17;p1_G1;G1.8	40	+	8	29878	255,0,0	2	9163,1231	0,28639
NC_045512.2	9	26069	G1.18;p30_G1;G1.6	40	+	9	26069	255,0,0	2	57,688	0,25372
NC_045512.2	14	26057	G1.18;p1_G1;G1.525	40	+	14	26057	255,0,0	2	50,676	0,25367
NC_045512.2	9	27262	G1.19;p30_G1;G1.7	40	+	9	27262	255,0,0	2	60,1026	0,26227
NC_045512.2	9	29873	G1.20;p14_G2;G2.5	40	+	9	29873	255,0,0	2	1342,796	0,29068
NC_045512.2	9	29875	G1.21;p14_G2;G2.7	40	+	9	29875	255,0,0	3	56,1497,390	0,21542,29476
NC_045512.2	9	29876	G1.22;p1_G1;G1.11	40	+	9	29876	255,0,0	2	1028,728	0,29139
NC_045512.2	9	29876	G1.23;p1_G1;G1.12	40	+	9	29876	255,0,0	2	1314,501	0,29366
NC_045512.2	9	29874	G1.24;p1_G1;G1.10	40	+	9	29874	255,0,0	3	55,1465,101	0,28245,29764
NC_045512.2	11	29878	G1.24;p14_G2;G2.326	40	+	11	29878	255,0,0	3	53,1474,102	0,28243,29765
NC_045512.2	10	14507	G1.25;p30_G1;G1.8	40	+	10	14507	255,0,0	2	739,1197	0,13300
NC_045512.2	11	25508	G1.26;p30_G1;G1.90	40	+	11	25508	255,0,0	2	53,127	0,25370
NC_045512.2	10	25520	G1.26;p14_G2;G2.8	40	+	10	25520	255,0,0	2	54,139	0,25371
NC_045512.2	11	25698	G1.27;p30_G1;G1.92	40	+	11	25698	255,0,0	2	55,317	0,25370
NC_045512.2	10	25727	G1.27;p1_G1;G1.13	40	+	10	25727	255,0,0	2	56,346	0,25371
NC_045512.2	14	25987	G1.28;p14_G2;G2.446	40	+	14	25987	255,0,0	2	52,606	0,25367
NC_045512.2	10	25987	G1.28;p1_G1;G1.14	40	+	10	25987	255,0,0	2	54,606	0,25371
NC_045512.2	11	25980	G1.28;p30_G1;G1.95	40	+	11	25980	255,0,0	2	55,599	0,25370
NC_045512.2	10	26291	G1.29;p30_G1;G1.10	40	+	10	26291	255,0,0	2	56,910	0,25371
NC_045512.2	11	26292	G1.29;p14_G2;G2.31	40	+	11	26292	255,0,0	2	55,911	0,25370
NC_045512.2	15	26269	G1.29;p1_G1;G1.581	40	+	15	26269	255,0,0	2	51,888	0,25366
NC_045512.2	10	27098	G1.30;p30_G1;G1.11	40	+	10	27098	255,0,0	2	54,631	0,26457
NC_045512.2	17	27091	G1.30;p1_G1;G1.601	40	+	17	27091	255,0,0	2	45,624	0,26450
NC_045512.2	10	28705	G1.31;p30_G1;G1.13	40	+	10	28705	255,0,0	2	54,2238	0,26457
NC_045512.2	13	28692	G1.31;p1_G1;G1.453	40	+	13	28692	255,0,0	2	51,2225	0,26454
NC_045512.2	10	29043	G1.32;p1_G1;G1.16	40	+	10	29043	255,0,0	2	52,2577	0,26456
NC_045512.2	17	29045	G1.32;p30_G1;G1.919	40	+	17	29045	255,0,0	2	47,2578	0,26450
NC_045512.2	14	29019	G1.32;p14_G2;G2.455	40	+	14	29019	255,0,0	2	50,2552	0,26453
NC_045512.2	11	29649	G1.33;p1_G1;G1.174	40	+	11	29649	255,0,0	2	53,1395	0,28243
NC_045512.2	10	29633	G1.33;p30_G1;G1.14	40	+	10	29633	255,0,0	2	54,1379	0,28244
NC_045512.2	11	29873	G1.34;p1_G1;G1.254	40	+	11	29873	255,0,0	3	55,387,683	0,27373,29179
NC_045512.2	10	29871	G1.34;p14_G2;G2.10	40	+	10	29871	255,0,0	3	56,382,682	0,27374,29179
NC_045512.2	15	29871	G1.34;p30_G1;G1.878	40	+	15	29871	255,0,0	3	51,385,681	0,27369,29175
NC_045512.2	10	29871	G1.35;p30_G1;G1.16	40	+	10	29871	255,0,0	4	739,3136,143,454	0,13300,16688,29407
NC_045512.2	10	29873	G1.36;p30_G1;G1.17	40	+	10	29873	255,0,0	4	739,1992,796,456	0,13300,16033,29407
NC_045512.2	10	29874	G1.37;p30_G1;G1.18	40	+	10	29874	255,0,0	3	56,120,4316	0,25371,25548
NC_045512.2	10	29874	G1.38;p14_G2;G2.11	40	+	10	29874	255,0,0	2	65,3174	0,26690
NC_045512.2	10	29874	G1.39;p30_G1;G1.19	40	+	10	29874	255,0,0	4	739,2211,786,457	0,13300,16045,29407
NC_045512.2	10	29874	G1.40;p30_G1;G1.20	40	+	10	29874	255,0,0	3	739,3528,418	0,13300,29446
NC_045512.2	10	29874	G1.41;p1_G1;G1.17	40	+	10	29874	255,0,0	2	817,745	0,29119
NC_045512.2	10	29874	G1.42;p30_G1;G1.21	40	+	10	29874	255,0,0	2	3797,4069	0,25795
NC_045512.2	10	29874	G1.43;p14_G2;G2.13	40	+	10	29874	255,0,0	2	5567,3351	0,26513
NC_045512.2	10	29874	G1.44;p1_G1;G1.18	40	+	10	29874	255,0,0	2	7256,955	0,28909
NC_045512.2	10	29874	G1.45;p1_G1;G1.19	40	+	10	29874	255,0,0	2	15168,373	0,29491
NC_045512.2	10	29875	G1.46;p30_G1;G1.22	40	+	10	29875	255,0,0	3	56,317,206	0,27374,29659
NC_045512.2	10	29875	G1.47;p30_G1;G1.23	40	+	10	29875	255,0,0	4	739,1892,185,458	0,13300,16645,29407
NC_045512.2	10	29875	G1.48;p14_G2;G2.14	40	+	10	29875	255,0,0	3	6612,246,990	0,10006,28875
NC_045512.2	10	29875	G1.49;p30_G1;G1.24	40	+	10	29875	255,0,0	2	6963,1673	0,28192
NC_045512.2	14	29871	G1.49;p14_G2;G2.478	40	+	14	29871	255,0,0	2	6957,1659	0,28198
NC_045512.2	10	29876	G1.50;p30_G1;G1.25	40	+	10	29876	255,0,0	3	55,4718,2965	0,21541,26901
NC_045512.2	11	29876	G1.51;p1_G1;G1.379	40	+	11	29876	255,0,0	3	55,325,4115	0,25370,25750
NC_045512.2	10	29871	G1.51;p30_G1;G1.15	40	+	10	29871	255,0,0	3	55,327,4110	0,25370,25751
NC_045512.2	10	29876	G1.52;p14_G2;G2.15	40	+	10	29876	255,0,0	3	721,404,84	0,29295,29782
NC_045512.2	11	29876	G1.53;p14_G2;G2.298	40	+	11	29876	255,0,0	2	1128,504	0,29361
NC_045512.2	10	29876	G1.53;p30_G1;G1.26	40	+	10	29876	255,0,0	2	1127,506	0,29360
NC_045512.2	10	29877	G1.54;p30_G1;G1.27	40	+	10	29877	255,0,0	5	739,3062,135,71,460	0,13300,16591,16761,29407
NC_045512.2	11	169	G1.55;p30_G1;G1.28	40	+	11	169	255,0,0	1	158	0
NC_045512.2	11	200	G1.56;p1_G1;G1.21	40	+	11	200	255,0,0	1	189	0
NC_045512.2	11	285	G1.57;p30_G1;G1.29	40	+	11	285	255,0,0	1	274	0
NC_045512.2	11	299	G1.57;p14_G2;G2.16	40	+	11	299	255,0,0	1	288	0
NC_045512.2	11	274	G1.57;p1_G1;G1.22	40	+	11	274	255,0,0	1	263	0
NC_045512.2	11	442	G1.58;p14_G2;G2.17	40	+	11	442	255,0,0	1	431	0
NC_045512.2	13	390	G1.58;p14_G2;G2.366	40	+	13	390	255,0,0	1	377	0
NC_045512.2	11	419	G1.58;p1_G1;G1.23	40	+	11	419	255,0,0	1	408	0
NC_045512.2	11	440	G1.58;p30_G1;G1.30	40	+	11	440	255,0,0	1	429	0
NC_045512.2	11	615	G1.59;p30_G1;G1.32	40	+	11	615	255,0,0	1	604	0
NC_045512.2	11	621	G1.59;p14_G2;G2.18	40	+	11	621	255,0,0	1	610	0
NC_045512.2	11	670	G1.60;p1_G1;G1.24	40	+	11	670	255,0,0	1	659	0
NC_045512.2	11	667	G1.60;p14_G2;G2.19	40	+	11	667	255,0,0	1	656	0
NC_045512.2	18	870	G1.61;p14_G2;G2.580	40	+	18	870	255,0,0	1	852	0
NC_045512.2	11	873	G1.61;p30_G1;G1.34	40	+	11	873	255,0,0	1	862	0
NC_045512.2	17	873	G1.61;p1_G1;G1.599	40	+	17	873	255,0,0	1	856	0
NC_045512.2	11	933	G1.62;p30_G1;G1.35	40	+	11	933	255,0,0	1	922	0
NC_045512.2	11	992	G1.63;p30_G1;G1.36	40	+	11	992	255,0,0	1	981	0
NC_045512.2	11	993	G1.63;p1_G1;G1.25	40	+	11	993	255,0,0	1	982	0
NC_045512.2	11	1164	G1.64;p30_G1;G1.37	40	+	11	1164	255,0,0	1	1153	0
NC_045512.2	13	1139	G1.64;p1_G1;G1.442	40	+	13	1139	255,0,0	1	1126	0
NC_045512.2	11	1140	G1.64;p14_G2;G2.20	40	+	11	1140	255,0,0	1	1129	0
NC_045512.2	11	1294	G1.65;p1_G1;G1.26	40	+	11	1294	255,0,0	1	1283	0
NC_045512.2	14	1323	G1.65;p30_G1;G1.764	40	+	14	1323	255,0,0	1	1309	0
NC_045512.2	17	1333	G1.65;p14_G2;G2.547	40	+	17	1333	255,0,0	1	1316	0
NC_045512.2	11	1447	G1.66;p1_G1;G1.27	40	+	11	1447	255,0,0	1	1436	0
NC_045512.2	11	1430	G1.66;p14_G2;G2.21	40	+	11	1430	255,0,0	1	1419	0
NC_045512.2	11	1436	G1.66;p30_G1;G1.38	40	+	11	1436	255,0,0	1	1425	0
NC_045512.2	11	1536	G1.67;p30_G1;G1.39	40	+	11	1536	255,0,0	1	1525	0
NC_045512.2	11	1991	G1.68;p1_G1;G1.28	40	+	11	1991	255,0,0	1	1980	0
NC_045512.2	11	1992	G1.68;p30_G1;G1.40	40	+	11	1992	255,0,0	1	1981	0
NC_045512.2	11	2057	G1.69;p1_G1;G1.29	40	+	11	2057	255,0,0	1	2046	0
NC_045512.2	11	2186	G1.70;p30_G1;G1.41	40	+	11	2186	255,0,0	1	2175	0
NC_045512.2	11	2254	G1.71;p30_G1;G1.42	40	+	11	2254	255,0,0	1	2243	0
NC_045512.2	11	2958	G1.72;p30_G1;G1.43	40	+	11	2958	255,0,0	1	2947	0
NC_045512.2	11	3081	G1.73;p30_G1;G1.44	40	+	11	3081	255,0,0	1	3070	0
NC_045512.2	11	3086	G1.73;p14_G2;G2.22	40	+	11	3086	255,0,0	1	3075	0
NC_045512.2	13	3677	G1.74;p30_G1;G1.664	40	+	13	3677	255,0,0	1	3664	0
NC_045512.2	11	3692	G1.74;p14_G2;G2.23	40	+	11	3692	255,0,0	1	3681	0
NC_045512.2	11	3755	G1.75;p14_G2;G2.24	40	+	11	3755	255,0,0	1	3744	0
NC_045512.2	11	9618	G1.76;p30_G1;G1.45	40	+	11	9618	255,0,0	3	30,3668,354	0,5509,9253
NC_045512.2	11	13351	G1.77;p30_G1;G1.46	40	+	11	13351	255,0,0	2	738,41	0,13299
NC_045512.2	11	13458	G1.78;p30_G1;G1.47	40	+	11	13458	255,0,0	2	738,148	0,13299
NC_045512.2	11	13571	G1.79;p30_G1;G1.48	40	+	11	13571	255,0,0	2	738,261	0,13299
NC_045512.2	11	13662	G1.80;p30_G1;G1.49	40	+	11	13662	255,0,0	2	738,352	0,13299
NC_045512.2	11	13760	G1.81;p30_G1;G1.50	40	+	11	13760	255,0,0	2	738,450	0,13299
NC_045512.2	11	13873	G1.82;p30_G1;G1.51	40	+	11	13873	255,0,0	2	738,563	0,13299
NC_045512.2	11	14060	G1.83;p30_G1;G1.52	40	+	11	14060	255,0,0	2	738,750	0,13299
NC_045512.2	11	14145	G1.84;p30_G1;G1.53	40	+	11	14145	255,0,0	2	738,835	0,13299
NC_045512.2	11	14249	G1.85;p30_G1;G1.54	40	+	11	14249	255,0,0	2	738,939	0,13299
NC_045512.2	11	14314	G1.86;p30_G1;G1.55	40	+	11	14314	255,0,0	2	738,1004	0,13299
NC_045512.2	11	14447	G1.87;p30_G1;G1.56	40	+	11	14447	255,0,0	2	738,1137	0,13299
NC_045512.2	11	14572	G1.88;p30_G1;G1.57	40	+	11	14572	255,0,0	2	738,1262	0,13299
NC_045512.2	11	14612	G1.89;p30_G1;G1.58	40	+	11	14612	255,0,0	2	738,1302	0,13299
NC_045512.2	11	14871	G1.90;p30_G1;G1.59	40	+	11	14871	255,0,0	2	738,1561	0,13299
NC_045512.2	11	14918	G1.91;p30_G1;G1.60	40	+	11	14918	255,0,0	2	743,1597	0,13310
NC_045512.2	11	14949	G1.92;p30_G1;G1.61	40	+	11	14949	255,0,0	2	738,1639	0,13299
NC_045512.2	11	15011	G1.93;p30_G1;G1.62	40	+	11	15011	255,0,0	2	738,1701	0,13299
NC_045512.2	11	15191	G1.94;p30_G1;G1.63	40	+	11	15191	255,0,0	2	738,1881	0,13299
NC_045512.2	11	15271	G1.95;p30_G1;G1.64	40	+	11	15271	255,0,0	2	738,1961	0,13299
NC_045512.2	11	15314	G1.96;p30_G1;G1.65	40	+	11	15314	255,0,0	2	738,2004	0,13299
NC_045512.2	11	15482	G1.97;p30_G1;G1.66	40	+	11	15482	255,0,0	2	738,2172	0,13299
NC_045512.2	11	15536	G1.98;p30_G1;G1.67	40	+	11	15536	255,0,0	2	738,2226	0,13299
NC_045512.2	11	15647	G1.99;p30_G1;G1.68	40	+	11	15647	255,0,0	2	738,2337	0,13299
NC_045512.2	11	15710	G1.100;p30_G1;G1.69	40	+	11	15710	255,0,0	2	738,2400	0,13299
NC_045512.2	11	16013	G1.101;p30_G1;G1.70	40	+	11	16013	255,0,0	2	738,2703	0,13299
NC_045512.2	11	16089	G1.102;p30_G1;G1.71	40	+	11	16089	255,0,0	2	738,2779	0,13299
NC_045512.2	11	16131	G1.103;p30_G1;G1.72	40	+	11	16131	255,0,0	2	738,2821	0,13299
NC_045512.2	11	16242	G1.104;p30_G1;G1.73	40	+	11	16242	255,0,0	2	738,2932	0,13299
NC_045512.2	11	16295	G1.105;p30_G1;G1.74	40	+	11	16295	255,0,0	2	738,2985	0,13299
NC_045512.2	11	16397	G1.106;p30_G1;G1.75	40	+	11	16397	255,0,0	2	57,621	0,15765
NC_045512.2	11	16454	G1.107;p30_G1;G1.76	40	+	11	16454	255,0,0	2	738,3144	0,13299
NC_045512.2	11	16550	G1.108;p30_G1;G1.77	40	+	11	16550	255,0,0	2	738,3240	0,13299
NC_045512.2	11	16618	G1.109;p30_G1;G1.78	40	+	11	16618	255,0,0	2	738,3308	0,13299
NC_045512.2	11	16811	G1.110;p30_G1;G1.79	40	+	11	16811	255,0,0	2	738,3501	0,13299
NC_045512.2	11	21908	G1.111;p1_G1;G1.30	40	+	11	21908	255,0,0	2	54,357	0,21540
NC_045512.2	11	21902	G1.111;p30_G1;G1.80	40	+	11	21902	255,0,0	2	54,351	0,21540
NC_045512.2	11	21959	G1.112;p30_G1;G1.81	40	+	11	21959	255,0,0	2	54,408	0,21540
NC_045512.2	11	21990	G1.113;p1_G1;G1.31	40	+	11	21990	255,0,0	2	52,439	0,21540
NC_045512.2	11	22038	G1.114;p30_G1;G1.82	40	+	11	22038	255,0,0	2	52,487	0,21540
NC_045512.2	16	22037	G1.114;p1_G1;G1.592	40	+	16	22037	255,0,0	2	49,486	0,21535
NC_045512.2	11	22206	G1.115;p30_G1;G1.83	40	+	11	22206	255,0,0	2	54,655	0,21540
NC_045512.2	11	22565	G1.116;p30_G1;G1.84	40	+	11	22565	255,0,0	2	52,1015	0,21539
NC_045512.2	11	22653	G1.117;p1_G1;G1.32	40	+	11	22653	255,0,0	2	54,1102	0,21540
NC_045512.2	11	22639	G1.117;p30_G1;G1.85	40	+	11	22639	255,0,0	2	54,1088	0,21540
NC_045512.2	11	22782	G1.118;p30_G1;G1.86	40	+	11	22782	255,0,0	2	54,1230	0,21541
NC_045512.2	17	23549	G1.119;p30_G1;G1.913	40	+	17	23549	255,0,0	2	48,1998	0,21534
NC_045512.2	11	23523	G1.119;p1_G1;G1.33	40	+	11	23523	255,0,0	2	54,1972	0,21540
NC_045512.2	11	23904	G1.120;p1_G1;G1.34	40	+	11	23904	255,0,0	2	54,2353	0,21540
NC_045512.2	11	24287	G1.121;p1_G1;G1.35	40	+	11	24287	255,0,0	2	54,2737	0,21539
NC_045512.2	11	24416	G1.122;p30_G1;G1.87	40	+	11	24416	255,0,0	2	54,2865	0,21540
NC_045512.2	11	25231	G1.123;p30_G1;G1.88	40	+	11	25231	255,0,0	2	54,3680	0,21540
NC_045512.2	11	25457	G1.124;p14_G2;G2.25	40	+	11	25457	255,0,0	2	53,76	0,25370
NC_045512.2	11	25454	G1.124;p30_G1;G1.89	40	+	11	25454	255,0,0	2	55,73	0,25370
NC_045512.2	11	25455	G1.124;p1_G1;G1.36	40	+	11	25455	255,0,0	2	55,74	0,25370
NC_045512.2	11	25611	G1.125;p30_G1;G1.91	40	+	11	25611	255,0,0	2	52,4060	0,21540
NC_045512.2	11	25661	G1.126;p14_G2;G2.27	40	+	11	25661	255,0,0	2	53,280	0,25370
NC_045512.2	11	25601	G1.126;p14_G2;G2.26	40	+	11	25601	255,0,0	2	55,220	0,25370
NC_045512.2	11	25622	G1.126;p1_G1;G1.37	40	+	11	25622	255,0,0	2	55,241	0,25370
NC_045512.2	10	25639	G1.126;p30_G1;G1.9	40	+	10	25639	255,0,0	2	54,258	0,25371
NC_045512.2	11	25743	G1.127;p30_G1;G1.93	40	+	11	25743	255,0,0	2	52,4192	0,21540
NC_045512.2	11	25800	G1.128;p1_G1;G1.39	40	+	11	25800	255,0,0	2	52,4249	0,21540
NC_045512.2	11	25788	G1.129;p1_G1;G1.38	40	+	11	25788	255,0,0	2	55,407	0,25370
NC_045512.2	10	25800	G1.129;p14_G2;G2.9	40	+	10	25800	255,0,0	2	56,419	0,25371
NC_045512.2	11	25794	G1.129;p30_G1;G1.94	40	+	11	25794	255,0,0	2	55,413	0,25370
NC_045512.2	11	25883	G1.130;p14_G2;G2.28	40	+	11	25883	255,0,0	2	53,502	0,25370
NC_045512.2	11	25948	G1.131;p1_G1;G1.40	40	+	11	25948	255,0,0	2	55,567	0,25370
NC_045512.2	11	26025	G1.132;p14_G2;G2.29	40	+	11	26025	255,0,0	2	53,644	0,25370
NC_045512.2	11	26156	G1.133;p1_G1;G1.41	40	+	11	26156	255,0,0	2	54,4605	0,21540
NC_045512.2	11	26174	G1.134;p14_G2;G2.30	40	+	11	26174	255,0,0	2	53,793	0,25370
NC_045512.2	11	26156	G1.134;p1_G1;G1.42	40	+	11	26156	255,0,0	2	55,775	0,25370
NC_045512.2	11	26159	G1.134;p30_G1;G1.96	40	+	11	26159	255,0,0	2	53,778	0,25370
NC_045512.2	11	26225	G1.135;p1_G1;G1.43	40	+	11	26225	255,0,0	2	55,844	0,25370
NC_045512.2	11	26269	G1.136;p30_G1;G1.97	40	+	11	26269	255,0,0	2	65,876	0,25382
NC_045512.2	11	26459	G1.137;p30_G1;G1.98	40	+	11	26459	255,0,0	2	55,1078	0,25370
NC_045512.2	11	26445	G1.137;p14_G2;G2.32	40	+	11	26445	255,0,0	2	55,1064	0,25370
NC_045512.2	14	26459	G1.137;p1_G1;G1.526	40	+	14	26459	255,0,0	2	52,1078	0,25367
NC_045512.2	11	26459	G1.138;p30_G1;G1.99	40	+	11	26459	255,0,0	2	58,223	0,26225
NC_045512.2	11	26453	G1.138;p1_G1;G1.44	40	+	11	26453	255,0,0	2	58,217	0,26225
NC_045512.2	11	26538	G1.139;p30_G1;G1.100	40	+	11	26538	255,0,0	2	58,302	0,26225
NC_045512.2	11	26540	G1.140;p30_G1;G1.101	40	+	11	26540	255,0,0	2	55,1159	0,25370
NC_045512.2	11	26596	G1.141;p14_G2;G2.33	40	+	11	26596	255,0,0	2	55,1215	0,25370
NC_045512.2	11	26596	G1.141;p1_G1;G1.45	40	+	11	26596	255,0,0	2	53,1215	0,25370
NC_045512.2	13	26582	G1.141;p30_G1;G1.670	40	+	13	26582	255,0,0	2	53,1201	0,25368
NC_045512.2	11	26621	G1.142;p30_G1;G1.102	40	+	11	26621	255,0,0	2	53,154	0,26456
NC_045512.2	11	26597	G1.142;p1_G1;G1.46	40	+	11	26597	255,0,0	2	53,130	0,26456
NC_045512.2	11	26597	G1.142;p14_G2;G2.34	40	+	11	26597	255,0,0	2	53,130	0,26456
NC_045512.2	11	26597	G1.143;p1_G1;G1.47	40	+	11	26597	255,0,0	2	65,117	0,26469
NC_045512.2	11	26677	G1.144;p14_G2;G2.36	40	+	11	26677	255,0,0	2	52,5126	0,21540
NC_045512.2	11	26676	G1.145;p1_G1;G1.48	40	+	11	26676	255,0,0	2	55,1295	0,25370
NC_045512.2	11	26692	G1.145;p30_G1;G1.103	40	+	11	26692	255,0,0	2	55,1311	0,25370
NC_045512.2	14	26694	G1.145;p14_G2;G2.447	40	+	14	26694	255,0,0	2	52,1313	0,25367
NC_045512.2	11	26702	G1.146;p1_G1;G1.49	40	+	11	26702	255,0,0	2	53,235	0,26456
NC_045512.2	11	26697	G1.146;p30_G1;G1.104	40	+	11	26697	255,0,0	2	51,230	0,26456
NC_045512.2	11	26677	G1.146;p14_G2;G2.35	40	+	11	26677	255,0,0	2	51,210	0,26456
NC_045512.2	11	26702	G1.147;p14_G2;G2.37	40	+	11	26702	255,0,0	2	65,222	0,26469
NC_045512.2	17	26701	G1.147;p30_G1;G1.915	40	+	17	26701	255,0,0	2	59,221	0,26463
NC_045512.2	11	26745	G1.148;p14_G2;G2.38	40	+	11	26745	255,0,0	2	51,278	0,26456
NC_045512.2	11	26748	G1.148;p1_G1;G1.50	40	+	11	26748	255,0,0	2	53,281	0,26456
NC_045512.2	11	26748	G1.149;p1_G1;G1.51	40	+	11	26748	255,0,0	2	55,1367	0,25370
NC_045512.2	11	26748	G1.149;p14_G2;G2.39	40	+	11	26748	255,0,0	2	55,1367	0,25370
NC_045512.2	11	26761	G1.149;p30_G1;G1.106	40	+	11	26761	255,0,0	2	55,1380	0,25370
NC_045512.2	11	26775	G1.150;p1_G1;G1.52	40	+	11	26775	255,0,0	2	58,539	0,26225
NC_045512.2	11	26748	G1.150;p30_G1;G1.105	40	+	11	26748	255,0,0	2	58,512	0,26225
NC_045512.2	11	26778	G1.151;p30_G1;G1.107	40	+	11	26778	255,0,0	2	52,5227	0,21540
NC_045512.2	11	26799	G1.152;p1_G1;G1.53	40	+	11	26799	255,0,0	2	51,332	0,26456
NC_045512.2	11	26788	G1.152;p30_G1;G1.108	40	+	11	26788	255,0,0	2	53,321	0,26456
NC_045512.2	11	26871	G1.153;p1_G1;G1.54	40	+	11	26871	255,0,0	2	53,404	0,26456
NC_045512.2	11	26928	G1.154;p30_G1;G1.109	40	+	11	26928	255,0,0	2	51,461	0,26456
NC_045512.2	17	26915	G1.154;p14_G2;G2.550	40	+	17	26915	255,0,0	2	47,448	0,26450
NC_045512.2	11	26952	G1.155;p30_G1;G1.110	40	+	11	26952	255,0,0	2	55,1571	0,25370
NC_045512.2	11	26952	G1.155;p1_G1;G1.55	40	+	11	26952	255,0,0	2	55,1571	0,25370
NC_045512.2	13	26952	G1.155;p14_G2;G2.370	40	+	13	26952	255,0,0	2	53,1571	0,25368
NC_045512.2	11	26981	G1.156;p30_G1;G1.111	40	+	11	26981	255,0,0	2	65,1588	0,25382
NC_045512.2	11	26987	G1.157;p30_G1;G1.112	40	+	11	26987	255,0,0	2	58,751	0,26225
NC_045512.2	11	27010	G1.158;p14_G2;G2.41	40	+	11	27010	255,0,0	2	55,1629	0,25370
NC_045512.2	11	27029	G1.159;p30_G1;G1.113	40	+	11	27029	255,0,0	2	53,562	0,26456
NC_045512.2	11	26992	G1.159;p14_G2;G2.40	40	+	11	26992	255,0,0	2	53,525	0,26456
NC_045512.2	11	27010	G1.159;p1_G1;G1.56	40	+	11	27010	255,0,0	2	51,543	0,26456
NC_045512.2	14	26962	G1.159;p30_G1;G1.770	40	+	14	26962	255,0,0	2	50,495	0,26453
NC_045512.2	9	27044	G1.159;p1_G1;G1.9	40	+	9	27044	255,0,0	2	55,577	0,26458
NC_045512.2	11	27070	G1.160;p14_G2;G2.42	40	+	11	27070	255,0,0	2	65,589	0,26470
NC_045512.2	14	27098	G1.160;p30_G1;G1.771	40	+	14	27098	255,0,0	2	62,618	0,26466
NC_045512.2	11	27122	G1.161;p30_G1;G1.114	40	+	11	27122	255,0,0	2	54,5571	0,21540
NC_045512.2	11	27148	G1.162;p1_G1;G1.57	40	+	11	27148	255,0,0	2	53,681	0,26456
NC_045512.2	11	27166	G1.163;p1_G1;G1.58	40	+	11	27166	255,0,0	2	55,1785	0,25370
NC_045512.2	11	27204	G1.164;p30_G1;G1.115	40	+	11	27204	255,0,0	2	53,737	0,26456
NC_045512.2	11	27219	G1.165;p30_G1;G1.117	40	+	11	27219	255,0,0	2	67,172	0,27036
NC_045512.2	11	27197	G1.166;p14_G2;G2.43	40	+	11	27197	255,0,0	2	53,1816	0,25370
NC_045512.2	11	27219	G1.166;p30_G1;G1.116	40	+	11	27219	255,0,0	2	55,1840	0,25368
NC_045512.2	13	27242	G1.166;p14_G2;G2.372	40	+	13	27242	255,0,0	2	53,1861	0,25368
NC_045512.2	11	27272	G1.167;p14_G2;G2.45	40	+	11	27272	255,0,0	3	60,1390,442	0,25373,26819
NC_045512.2	11	27285	G1.168;p1_G1;G1.59	40	+	11	27285	255,0,0	2	53,1904	0,25370
NC_045512.2	14	27284	G1.168;p30_G1;G1.772	40	+	14	27284	255,0,0	2	50,1903	0,25367
NC_045512.2	11	27287	G1.169;p1_G1;G1.60	40	+	11	27287	255,0,0	2	51,820	0,26456
NC_045512.2	11	27284	G1.169;p30_G1;G1.119	40	+	11	27284	255,0,0	2	53,817	0,26456
NC_045512.2	11	27266	G1.169;p14_G2;G2.44	40	+	11	27266	255,0,0	2	53,799	0,26456
NC_045512.2	11	27259	G1.170;p30_G1;G1.118	40	+	11	27259	255,0,0	2	63,212	0,27036
NC_045512.2	11	27279	G1.170;p14_G2;G2.46	40	+	11	27279	255,0,0	2	63,232	0,27036
NC_045512.2	11	27291	G1.170;p30_G1;G1.120	40	+	11	27291	255,0,0	2	58,251	0,27029
NC_045512.2	11	27346	G1.171;p30_G1;G1.122	40	+	11	27346	255,0,0	2	58,1110	0,26225
NC_045512.2	11	27358	G1.172;p1_G1;G1.61	40	+	11	27358	255,0,0	2	58,318	0,27029
NC_045512.2	14	27367	G1.172;p30_G1;G1.773	40	+	14	27367	255,0,0	2	60,327	0,27026
NC_045512.2	11	27384	G1.173;p30_G1;G1.124	40	+	11	27384	255,0,0	2	51,917	0,26456
NC_045512.2	11	27359	G1.173;p14_G2;G2.47	40	+	11	27359	255,0,0	2	53,892	0,26456
NC_045512.2	11	27346	G1.173;p30_G1;G1.121	40	+	11	27346	255,0,0	2	53,879	0,26456
NC_045512.2	11	27383	G1.174;p1_G1;G1.62	40	+	11	27383	255,0,0	2	55,2002	0,25370
NC_045512.2	11	27379	G1.174;p30_G1;G1.123	40	+	11	27379	255,0,0	2	53,1998	0,25370
NC_045512.2	14	27384	G1.174;p14_G2;G2.449	40	+	14	27384	255,0,0	2	51,2003	0,25367
NC_045512.2	11	27422	G1.175;p1_G1;G1.63	40	+	11	27422	255,0,0	2	53,955	0,26456
NC_045512.2	11	27470	G1.176;p30_G1;G1.125	40	+	11	27470	255,0,0	2	65,989	0,26470
NC_045512.2	13	27470	G1.176;p14_G2;G2.373	40	+	13	27470	255,0,0	2	63,990	0,26467
NC_045512.2	11	27479	G1.177;p1_G1;G1.64	40	+	11	27479	255,0,0	2	53,1012	0,26456
NC_045512.2	11	27479	G1.178;p1_G1;G1.65	40	+	11	27479	255,0,0	2	53,95	0,27373
NC_045512.2	16	27491	G1.179;p30_G1;G1.889	40	+	16	27491	255,0,0	2	53,1255	0,26220
NC_045512.2	11	27479	G1.179;p1_G1;G1.66	40	+	11	27479	255,0,0	2	58,1243	0,26225
NC_045512.2	11	27517	G1.180;p30_G1;G1.126	40	+	11	27517	255,0,0	2	55,133	0,27373
NC_045512.2	11	27510	G1.180;p14_G2;G2.48	40	+	11	27510	255,0,0	2	55,126	0,27373
NC_045512.2	11	27520	G1.180;p1_G1;G1.67	40	+	11	27520	255,0,0	2	54,137	0,27372
NC_045512.2	11	27522	G1.181;p30_G1;G1.127	40	+	11	27522	255,0,0	2	51,1055	0,26456
NC_045512.2	11	27517	G1.181;p14_G2;G2.49	40	+	11	27517	255,0,0	2	53,1050	0,26456
NC_045512.2	11	27522	G1.181;p1_G1;G1.68	40	+	11	27522	255,0,0	2	51,1055	0,26456
NC_045512.2	11	27521	G1.182;p14_G2;G2.50	40	+	11	27521	255,0,0	2	55,2140	0,25370
NC_045512.2	13	27522	G1.182;p1_G1;G1.447	40	+	13	27522	255,0,0	2	53,2141	0,25368
NC_045512.2	11	27522	G1.182;p30_G1;G1.128	40	+	11	27522	255,0,0	2	55,2141	0,25370
NC_045512.2	11	27522	G1.183;p1_G1;G1.69	40	+	11	27522	255,0,0	2	64,127	0,27384
NC_045512.2	11	27567	G1.184;p1_G1;G1.70	40	+	11	27567	255,0,0	2	55,183	0,27373
NC_045512.2	11	27573	G1.185;p30_G1;G1.129	40	+	11	27573	255,0,0	2	55,2192	0,25370
NC_045512.2	11	27573	G1.186;p1_G1;G1.71	40	+	11	27573	255,0,0	2	53,1106	0,26456
NC_045512.2	15	27584	G1.186;p30_G1;G1.873	40	+	15	27584	255,0,0	2	49,1117	0,26452
NC_045512.2	11	27592	G1.187;p30_G1;G1.130	40	+	11	27592	255,0,0	2	53,554	0,27027
NC_045512.2	11	27599	G1.188;p30_G1;G1.131	40	+	11	27599	255,0,0	2	55,215	0,27373
NC_045512.2	11	27613	G1.189;p14_G2;G2.51	40	+	11	27613	255,0,0	2	65,1133	0,26469
NC_045512.2	13	27594	G1.190;p30_G1;G1.674	40	+	13	27594	255,0,0	2	56,1358	0,26223
NC_045512.2	11	27618	G1.190;p1_G1;G1.72	40	+	11	27618	255,0,0	2	58,1382	0,26225
NC_045512.2	11	27633	G1.191;p14_G2;G2.52	40	+	11	27633	255,0,0	2	53,1166	0,26456
NC_045512.2	11	27634	G1.191;p1_G1;G1.73	40	+	11	27634	255,0,0	2	53,1167	0,26456
NC_045512.2	19	27633	G1.192;p30_G1;G1.1003	40	+	19	27633	255,0,0	2	45,2252	0,25362
NC_045512.2	11	27638	G1.192;p14_G2;G2.53	40	+	11	27638	255,0,0	2	55,2257	0,25370
NC_045512.2	11	27638	G1.193;p14_G2;G2.54	40	+	11	27638	255,0,0	2	55,254	0,27373
NC_045512.2	11	27671	G1.194;p14_G2;G2.55	40	+	11	27671	255,0,0	2	65,1191	0,26469
NC_045512.2	11	27677	G1.195;p1_G1;G1.74	40	+	11	27677	255,0,0	2	53,1210	0,26456
NC_045512.2	14	27677	G1.195;p30_G1;G1.774	40	+	14	27677	255,0,0	2	50,1210	0,26453
NC_045512.2	11	27677	G1.195;p14_G2;G2.56	40	+	11	27677	255,0,0	2	51,1210	0,26456
NC_045512.2	11	27677	G1.196;p1_G1;G1.75	40	+	11	27677	255,0,0	2	55,293	0,27373
NC_045512.2	11	27677	G1.196;p30_G1;G1.132	40	+	11	27677	255,0,0	2	55,293	0,27373
NC_045512.2	11	27677	G1.196;p14_G2;G2.57	40	+	11	27677	255,0,0	2	55,293	0,27373
NC_045512.2	11	27677	G1.197;p1_G1;G1.76	40	+	11	27677	255,0,0	2	57,6124	0,21542
NC_045512.2	19	27677	G1.197;p30_G1;G1.1004	40	+	19	27677	255,0,0	2	46,6126	0,21532
NC_045512.2	11	27677	G1.198;p1_G1;G1.77	40	+	11	27677	255,0,0	2	63,630	0,27036
NC_045512.2	11	27677	G1.199;p30_G1;G1.133	40	+	11	27677	255,0,0	2	68,2282	0,25384
NC_045512.2	11	27679	G1.200;p14_G2;G2.58	40	+	11	27679	255,0,0	2	55,2298	0,25370
NC_045512.2	13	27670	G1.200;p1_G1;G1.448	40	+	13	27670	255,0,0	2	53,2289	0,25368
NC_045512.2	16	27677	G1.200;p30_G1;G1.890	40	+	16	27677	255,0,0	2	50,2296	0,25365
NC_045512.2	13	27763	G1.201;p1_G1;G1.449	40	+	13	27763	255,0,0	2	53,379	0,27371
NC_045512.2	11	27759	G1.201;p30_G1;G1.134	40	+	11	27759	255,0,0	2	55,375	0,27373
NC_045512.2	11	27796	G1.202;p30_G1;G1.135	40	+	11	27796	255,0,0	2	53,1329	0,26456
NC_045512.2	11	27778	G1.202;p1_G1;G1.78	40	+	11	27778	255,0,0	2	53,1311	0,26456
NC_045512.2	11	27778	G1.203;p14_G2;G2.59	40	+	11	27778	255,0,0	2	52,2398	0,25369
NC_045512.2	13	27756	G1.203;p30_G1;G1.675	40	+	13	27756	255,0,0	2	51,2375	0,25368
NC_045512.2	11	27799	G1.203;p1_G1;G1.79	40	+	11	27799	255,0,0	2	53,2418	0,25370
NC_045512.2	15	27799	G1.204;p14_G2;G2.527	40	+	15	27799	255,0,0	2	51,415	0,27369
NC_045512.2	11	27799	G1.204;p1_G1;G1.80	40	+	11	27799	255,0,0	2	55,415	0,27373
NC_045512.2	11	27839	G1.205;p1_G1;G1.81	40	+	11	27839	255,0,0	2	53,2458	0,25370
NC_045512.2	11	27866	G1.206;p30_G1;G1.136	40	+	11	27866	255,0,0	2	55,482	0,27373
NC_045512.2	11	27865	G1.206;p1_G1;G1.82	40	+	11	27865	255,0,0	2	55,481	0,27373
NC_045512.2	11	27872	G1.207;p30_G1;G1.137	40	+	11	27872	255,0,0	2	64,1388	0,26473
NC_045512.2	11	27855	G1.208;p14_G2;G2.60	40	+	11	27855	255,0,0	2	53,1388	0,26456
NC_045512.2	14	27873	G1.208;p30_G1;G1.775	40	+	14	27873	255,0,0	2	49,1406	0,26453
NC_045512.2	11	27913	G1.209;p1_G1;G1.83	40	+	11	27913	255,0,0	2	65,1433	0,26469
NC_045512.2	11	27918	G1.210;p14_G2;G2.61	40	+	11	27918	255,0,0	2	53,1451	0,26456
NC_045512.2	12	27919	G1.210;p30_G1;G1.649	40	+	12	27919	255,0,0	2	51,1452	0,26455
NC_045512.2	13	27909	G1.211;p30_G1;G1.677	40	+	13	27909	255,0,0	2	53,2528	0,25368
NC_045512.2	11	27919	G1.211;p1_G1;G1.84	40	+	11	27919	255,0,0	2	55,2538	0,25370
NC_045512.2	11	27900	G1.212;p30_G1;G1.138	40	+	11	27900	255,0,0	2	55,516	0,27373
NC_045512.2	11	27919	G1.212;p14_G2;G2.62	40	+	11	27919	255,0,0	2	55,535	0,27373
NC_045512.2	11	27919	G1.213;p30_G1;G1.139	40	+	11	27919	255,0,0	2	63,879	0,27029
NC_045512.2	11	27954	G1.214;p30_G1;G1.140	40	+	11	27954	255,0,0	2	52,6403	0,21540
NC_045512.2	11	27956	G1.215;p30_G1;G1.142	40	+	11	27956	255,0,0	2	65,1475	0,26470
NC_045512.2	11	27957	G1.216;p30_G1;G1.144	40	+	11	27957	255,0,0	2	63,910	0,27036
NC_045512.2	11	27958	G1.217;p30_G1;G1.145	40	+	11	27958	255,0,0	2	52,1491	0,26456
NC_045512.2	11	27953	G1.217;p1_G1;G1.85	40	+	11	27953	255,0,0	2	51,1486	0,26456
NC_045512.2	14	27959	G1.218;p14_G2;G2.450	40	+	14	27959	255,0,0	2	52,2578	0,25367
NC_045512.2	11	27956	G1.218;p30_G1;G1.141	40	+	11	27956	255,0,0	2	55,2575	0,25370
NC_045512.2	13	27953	G1.218;p1_G1;G1.450	40	+	13	27953	255,0,0	2	53,2572	0,25368
NC_045512.2	11	27963	G1.219;p14_G2;G2.63	40	+	11	27963	255,0,0	2	55,579	0,27373
NC_045512.2	11	27960	G1.219;p1_G1;G1.86	40	+	11	27960	255,0,0	2	55,576	0,27373
NC_045512.2	11	27957	G1.219;p30_G1;G1.143	40	+	11	27957	255,0,0	2	55,573	0,27373
NC_045512.2	11	27994	G1.220;p30_G1;G1.146	40	+	11	27994	255,0,0	2	54,611	0,27372
NC_045512.2	11	28022	G1.221;p1_G1;G1.87	40	+	11	28022	255,0,0	2	52,139	0,27872
NC_045512.2	11	28069	G1.222;p30_G1;G1.148	40	+	11	28069	255,0,0	2	58,1833	0,26225
NC_045512.2	11	28085	G1.222;p1_G1;G1.90	40	+	11	28085	255,0,0	2	58,1849	0,26225
NC_045512.2	11	28091	G1.223;p1_G1;G1.93	40	+	11	28091	255,0,0	2	55,2710	0,25370
NC_045512.2	11	28091	G1.223;p30_G1;G1.150	40	+	11	28091	255,0,0	2	53,2710	0,25370
NC_045512.2	11	28096	G1.223;p14_G2;G2.66	40	+	11	28096	255,0,0	2	55,2715	0,25370
NC_045512.2	11	28091	G1.224;p30_G1;G1.149	40	+	11	28091	255,0,0	2	51,1624	0,26456
NC_045512.2	11	28096	G1.224;p1_G1;G1.94	40	+	11	28096	255,0,0	2	53,1629	0,26456
NC_045512.2	11	28087	G1.224;p14_G2;G2.65	40	+	11	28087	255,0,0	2	53,1620	0,26456
NC_045512.2	11	28057	G1.224;p1_G1;G1.88	40	+	11	28057	255,0,0	2	53,1590	0,26456
NC_045512.2	18	28097	G1.225;p30_G1;G1.963	40	+	18	28097	255,0,0	2	47,6546	0,21533
NC_045512.2	11	28075	G1.225;p1_G1;G1.89	40	+	11	28075	255,0,0	2	54,6524	0,21540
NC_045512.2	10	28091	G1.226;p30_G1;G1.12	40	+	10	28091	255,0,0	2	56,707	0,27374
NC_045512.2	11	28073	G1.226;p14_G2;G2.64	40	+	11	28073	255,0,0	2	55,689	0,27373
NC_045512.2	11	28053	G1.226;p30_G1;G1.147	40	+	11	28053	255,0,0	2	55,669	0,27373
NC_045512.2	11	28097	G1.226;p1_G1;G1.95	40	+	11	28097	255,0,0	2	55,713	0,27373
NC_045512.2	11	28091	G1.227;p1_G1;G1.92	40	+	11	28091	255,0,0	2	54,209	0,27871
NC_045512.2	11	28110	G1.227;p30_G1;G1.151	40	+	11	28110	255,0,0	2	54,227	0,27872
NC_045512.2	11	28110	G1.228;p30_G1;G1.152	40	+	11	28110	255,0,0	2	63,1070	0,27029
NC_045512.2	11	28090	G1.228;p1_G1;G1.91	40	+	11	28090	255,0,0	2	58,1050	0,27029
NC_045512.2	11	28110	G1.229;p30_G1;G1.153	40	+	11	28110	255,0,0	2	65,1630	0,26469
NC_045512.2	11	28135	G1.230;p1_G1;G1.96	40	+	11	28135	255,0,0	2	52,1668	0,26456
NC_045512.2	14	28135	G1.230;p14_G2;G2.451	40	+	14	28135	255,0,0	2	48,1668	0,26453
NC_045512.2	11	28182	G1.231;p30_G1;G1.154	40	+	11	28182	255,0,0	2	54,300	0,27871
NC_045512.2	11	28184	G1.231;p1_G1;G1.98	40	+	11	28184	255,0,0	2	54,301	0,27872
NC_045512.2	11	28184	G1.232;p30_G1;G1.155	40	+	11	28184	255,0,0	2	55,800	0,27373
NC_045512.2	11	28176	G1.233;p1_G1;G1.97	40	+	11	28176	255,0,0	2	56,2796	0,25369
NC_045512.2	18	28190	G1.233;p14_G2;G2.582	40	+	18	28190	255,0,0	2	48,2809	0,25363
NC_045512.2	11	28199	G1.234;p30_G1;G1.156	40	+	11	28199	255,0,0	2	53,1732	0,26456
NC_045512.2	11	28172	G1.234;p14_G2;G2.67	40	+	11	28172	255,0,0	2	51,1705	0,26456
NC_045512.2	11	28244	G1.235;p1_G1;G1.99	40	+	11	28244	255,0,0	2	53,2863	0,25370
NC_045512.2	11	28246	G1.236;p1_G1;G1.100	40	+	11	28246	255,0,0	2	54,363	0,27872
NC_045512.2	11	28245	G1.236;p30_G1;G1.159	40	+	11	28245	255,0,0	2	54,362	0,27872
NC_045512.2	11	28246	G1.237;p1_G1;G1.101	40	+	11	28246	255,0,0	2	55,862	0,27373
NC_045512.2	11	28244	G1.237;p14_G2;G2.68	40	+	11	28244	255,0,0	2	55,861	0,27372
NC_045512.2	13	28249	G1.237;p30_G1;G1.678	40	+	13	28249	255,0,0	2	53,865	0,27371
NC_045512.2	11	28217	G1.237;p30_G1;G1.157	40	+	11	28217	255,0,0	2	52,834	0,27372
NC_045512.2	11	28249	G1.238;p1_G1;G1.102	40	+	11	28249	255,0,0	2	71,843	0,27395
NC_045512.2	11	28259	G1.239;p1_G1;G1.103	40	+	11	28259	255,0,0	2	53,1792	0,26456
NC_045512.2	11	28230	G1.239;p30_G1;G1.158	40	+	11	28230	255,0,0	2	53,1763	0,26456
NC_045512.2	17	28250	G1.239;p14_G2;G2.551	40	+	17	28250	255,0,0	2	47,1783	0,26450
NC_045512.2	11	28281	G1.240;p30_G1;G1.160	40	+	11	28281	255,0,0	2	54,398	0,27872
NC_045512.2	11	28302	G1.241;p1_G1;G1.104	40	+	11	28302	255,0,0	2	58,1262	0,27029
NC_045512.2	18	28288	G1.241;p30_G1;G1.965	40	+	18	28288	255,0,0	2	51,1248	0,27022
NC_045512.2	17	28298	G1.242;p14_G2;G2.552	40	+	17	28298	255,0,0	2	49,914	0,27367
NC_045512.2	11	28304	G1.242;p1_G1;G1.105	40	+	11	28304	255,0,0	2	55,920	0,27373
NC_045512.2	11	28338	G1.243;p14_G2;G2.69	40	+	11	28338	255,0,0	2	53,1871	0,26456
NC_045512.2	19	28331	G1.243;p30_G1;G1.1005	40	+	19	28331	255,0,0	2	43,1864	0,26448
NC_045512.2	11	28364	G1.244;p30_G1;G1.161	40	+	11	28364	255,0,0	2	65,1884	0,26469
NC_045512.2	11	28365	G1.245;p30_G1;G1.162	40	+	11	28365	255,0,0	2	53,111	0,28243
NC_045512.2	11	28365	G1.245;p1_G1;G1.109	40	+	11	28365	255,0,0	2	53,111	0,28243
NC_045512.2	11	28365	G1.246;p30_G1;G1.163	40	+	11	28365	255,0,0	2	55,2984	0,25370
NC_045512.2	14	28305	G1.246;p30_G1;G1.776	40	+	14	28305	255,0,0	2	52,2924	0,25367
NC_045512.2	11	28365	G1.246;p1_G1;G1.110	40	+	11	28365	255,0,0	2	55,2984	0,25370
NC_045512.2	11	28338	G1.246;p14_G2;G2.70	40	+	11	28338	255,0,0	2	55,2957	0,25370
NC_045512.2	11	28323	G1.246;p1_G1;G1.106	40	+	11	28323	255,0,0	2	53,2942	0,25370
NC_045512.2	11	28364	G1.247;p1_G1;G1.108	40	+	11	28364	255,0,0	2	55,980	0,27373
NC_045512.2	11	28365	G1.247;p30_G1;G1.164	40	+	11	28365	255,0,0	2	55,981	0,27373
NC_045512.2	11	28365	G1.247;p14_G2;G2.71	40	+	11	28365	255,0,0	2	55,981	0,27373
NC_045512.2	11	28366	G1.248;p30_G1;G1.165	40	+	11	28366	255,0,0	2	58,1326	0,27029
NC_045512.2	11	28338	G1.248;p1_G1;G1.107	40	+	11	28338	255,0,0	2	58,1298	0,27029
NC_045512.2	11	28377	G1.249;p1_G1;G1.111	40	+	11	28377	255,0,0	2	54,494	0,27872
NC_045512.2	11	28404	G1.250;p30_G1;G1.166	40	+	11	28404	255,0,0	2	52,6853	0,21540
NC_045512.2	11	28405	G1.251;p1_G1;G1.113	40	+	11	28405	255,0,0	2	51,1938	0,26456
NC_045512.2	14	28404	G1.251;p30_G1;G1.777	40	+	14	28404	255,0,0	2	50,1937	0,26453
NC_045512.2	13	28404	G1.251;p14_G2;G2.374	40	+	13	28404	255,0,0	2	51,1937	0,26454
NC_045512.2	11	28399	G1.252;p1_G1;G1.112	40	+	11	28399	255,0,0	2	58,1359	0,27029
NC_045512.2	14	28404	G1.252;p30_G1;G1.778	40	+	14	28404	255,0,0	2	55,1364	0,27026
NC_045512.2	11	28405	G1.253;p1_G1;G1.114	40	+	11	28405	255,0,0	2	53,3024	0,25370
NC_045512.2	11	28405	G1.254;p14_G2;G2.72	40	+	11	28405	255,0,0	2	53,151	0,28243
NC_045512.2	11	28405	G1.255;p30_G1;G1.167	40	+	11	28405	255,0,0	2	55,1021	0,27373
NC_045512.2	11	28405	G1.255;p1_G1;G1.115	40	+	11	28405	255,0,0	2	55,1021	0,27373
NC_045512.2	11	28461	G1.256;p14_G2;G2.73	40	+	11	28461	255,0,0	2	65,1980	0,26470
NC_045512.2	11	28461	G1.257;p30_G1;G1.168	40	+	11	28461	255,0,0	2	55,1077	0,27373
NC_045512.2	12	28442	G1.257;p14_G2;G2.360	40	+	12	28442	255,0,0	2	52,1058	0,27372
NC_045512.2	11	28468	G1.257;p1_G1;G1.116	40	+	11	28468	255,0,0	2	55,1084	0,27373
NC_045512.2	14	28467	G1.258;p1_G1;G1.528	40	+	14	28467	255,0,0	2	49,584	0,27869
NC_045512.2	11	28479	G1.258;p30_G1;G1.171	40	+	11	28479	255,0,0	2	54,596	0,27872
NC_045512.2	11	28473	G1.259;p30_G1;G1.170	40	+	11	28473	255,0,0	2	53,219	0,28243
NC_045512.2	11	28486	G1.259;p14_G2;G2.74	40	+	11	28486	255,0,0	2	53,232	0,28243
NC_045512.2	11	28488	G1.259;p1_G1;G1.117	40	+	11	28488	255,0,0	2	53,234	0,28243
NC_045512.2	11	28505	G1.260;p14_G2;G2.75	40	+	11	28505	255,0,0	2	53,1121	0,27373
NC_045512.2	11	28469	G1.261;p30_G1;G1.169	40	+	11	28469	255,0,0	2	55,3088	0,25370
NC_045512.2	14	28506	G1.261;p1_G1;G1.529	40	+	14	28506	255,0,0	2	52,3125	0,25367
NC_045512.2	17	28486	G1.261;p14_G2;G2.553	40	+	17	28486	255,0,0	2	49,3105	0,25364
NC_045512.2	11	28504	G1.261;p30_G1;G1.172	40	+	11	28504	255,0,0	2	55,3123	0,25370
NC_045512.2	11	28515	G1.262;p1_G1;G1.118	40	+	11	28515	255,0,0	2	64,253	0,28251
NC_045512.2	11	28570	G1.263;p14_G2;G2.76	40	+	11	28570	255,0,0	2	55,1186	0,27373
NC_045512.2	15	28633	G1.263;p14_G2;G2.528	40	+	15	28633	255,0,0	2	51,1250	0,27368
NC_045512.2	13	28653	G1.263;p1_G1;G1.452	40	+	13	28653	255,0,0	2	53,1269	0,27371
NC_045512.2	11	28598	G1.263;p1_G1;G1.125	40	+	11	28598	255,0,0	2	55,1214	0,27373
NC_045512.2	13	28628	G1.263;p30_G1;G1.682	40	+	13	28628	255,0,0	2	53,1244	0,27371
NC_045512.2	11	28540	G1.263;p1_G1;G1.120	40	+	11	28540	255,0,0	2	55,1156	0,27373
NC_045512.2	11	28540	G1.263;p30_G1;G1.173	40	+	11	28540	255,0,0	2	55,1156	0,27373
NC_045512.2	11	28542	G1.264;p30_G1;G1.174	40	+	11	28542	255,0,0	2	53,288	0,28243
NC_045512.2	11	28522	G1.264;p1_G1;G1.119	40	+	11	28522	255,0,0	2	53,268	0,28243
NC_045512.2	11	28549	G1.265;p1_G1;G1.121	40	+	11	28549	255,0,0	2	63,1509	0,27029
NC_045512.2	11	28570	G1.266;p30_G1;G1.175	40	+	11	28570	255,0,0	2	54,687	0,27872
NC_045512.2	11	28570	G1.266;p1_G1;G1.122	40	+	11	28570	255,0,0	2	54,687	0,27872
NC_045512.2	11	28581	G1.267;p30_G1;G1.176	40	+	11	28581	255,0,0	2	58,1541	0,27029
NC_045512.2	11	28594	G1.268;p30_G1;G1.177	40	+	11	28594	255,0,0	2	53,2127	0,26456
NC_045512.2	11	28588	G1.268;p1_G1;G1.123	40	+	11	28588	255,0,0	2	53,2121	0,26456
NC_045512.2	11	28598	G1.269;p1_G1;G1.124	40	+	11	28598	255,0,0	2	55,3217	0,25370
NC_045512.2	18	28583	G1.269;p30_G1;G1.966	40	+	18	28583	255,0,0	2	48,3202	0,25363
NC_045512.2	11	28581	G1.269;p14_G2;G2.78	40	+	11	28581	255,0,0	2	55,3200	0,25370
NC_045512.2	11	28600	G1.270;p1_G1;G1.126	40	+	11	28600	255,0,0	2	53,346	0,28243
NC_045512.2	11	28581	G1.270;p14_G2;G2.77	40	+	11	28581	255,0,0	2	53,327	0,28243
NC_045512.2	11	28598	G1.270;p30_G1;G1.178	40	+	11	28598	255,0,0	2	53,344	0,28243
NC_045512.2	11	28626	G1.271;p30_G1;G1.179	40	+	11	28626	255,0,0	2	64,362	0,28253
NC_045512.2	11	28633	G1.272;p1_G1;G1.127	40	+	11	28633	255,0,0	2	53,2166	0,26456
NC_045512.2	13	28633	G1.272;p30_G1;G1.683	40	+	13	28633	255,0,0	2	51,2166	0,26454
NC_045512.2	18	28632	G1.273;p1_G1;G1.630	40	+	18	28632	255,0,0	2	46,378	0,28236
NC_045512.2	11	28633	G1.273;p14_G2;G2.79	40	+	11	28633	255,0,0	2	53,379	0,28243
NC_045512.2	11	28633	G1.274;p30_G1;G1.181	40	+	11	28633	255,0,0	2	54,750	0,27872
NC_045512.2	11	28653	G1.275;p30_G1;G1.182	40	+	11	28653	255,0,0	2	58,2417	0,26225
NC_045512.2	14	28654	G1.275;p1_G1;G1.532	40	+	14	28654	255,0,0	2	55,2418	0,26222
NC_045512.2	15	28664	G1.276;p30_G1;G1.875	40	+	15	28664	255,0,0	2	51,3283	0,25366
NC_045512.2	11	28633	G1.276;p30_G1;G1.180	40	+	11	28633	255,0,0	2	53,3252	0,25370
NC_045512.2	18	28634	G1.276;p14_G2;G2.583	40	+	18	28634	255,0,0	2	48,3253	0,25363
NC_045512.2	11	28693	G1.276;p14_G2;G2.81	40	+	11	28693	255,0,0	2	55,3312	0,25370
NC_045512.2	11	28699	G1.276;p1_G1;G1.129	40	+	11	28699	255,0,0	2	55,3318	0,25370
NC_045512.2	11	28707	G1.277;p30_G1;G1.185	40	+	11	28707	255,0,0	2	54,824	0,27872
NC_045512.2	11	28699	G1.277;p1_G1;G1.128	40	+	11	28699	255,0,0	2	54,816	0,27872
NC_045512.2	11	28707	G1.278;p1_G1;G1.131	40	+	11	28707	255,0,0	2	55,1323	0,27373
NC_045512.2	11	28704	G1.278;p30_G1;G1.184	40	+	11	28704	255,0,0	2	55,1320	0,27373
NC_045512.2	11	28686	G1.278;p14_G2;G2.80	40	+	11	28686	255,0,0	2	55,1302	0,27373
NC_045512.2	11	28704	G1.279;p1_G1;G1.130	40	+	11	28704	255,0,0	2	53,450	0,28243
NC_045512.2	11	28692	G1.279;p30_G1;G1.183	40	+	11	28692	255,0,0	2	53,438	0,28243
NC_045512.2	11	28723	G1.279;p14_G2;G2.82	40	+	11	28723	255,0,0	2	53,469	0,28243
NC_045512.2	11	28805	G1.280;p30_G1;G1.188	40	+	11	28805	255,0,0	2	55,1421	0,27373
NC_045512.2	11	28806	G1.280;p14_G2;G2.85	40	+	11	28806	255,0,0	2	55,1422	0,27373
NC_045512.2	11	28807	G1.280;p1_G1;G1.132	40	+	11	28807	255,0,0	2	55,1423	0,27373
NC_045512.2	11	28807	G1.281;p30_G1;G1.189	40	+	11	28807	255,0,0	2	58,1767	0,27029
NC_045512.2	11	28818	G1.282;p1_G1;G1.133	40	+	11	28818	255,0,0	2	53,2351	0,26456
NC_045512.2	11	28804	G1.282;p14_G2;G2.84	40	+	11	28804	255,0,0	2	53,2337	0,26456
NC_045512.2	11	28805	G1.282;p30_G1;G1.187	40	+	11	28805	255,0,0	2	53,2338	0,26456
NC_045512.2	11	28818	G1.283;p14_G2;G2.86	40	+	11	28818	255,0,0	2	53,564	0,28243
NC_045512.2	10	28818	G1.283;p1_G1;G1.15	40	+	10	28818	255,0,0	2	56,564	0,28244
NC_045512.2	11	28779	G1.283;p14_G2;G2.83	40	+	11	28779	255,0,0	2	51,525	0,28243
NC_045512.2	11	28797	G1.283;p30_G1;G1.186	40	+	11	28797	255,0,0	2	53,543	0,28243
NC_045512.2	11	28818	G1.284;p1_G1;G1.134	40	+	11	28818	255,0,0	2	54,935	0,27872
NC_045512.2	11	28861	G1.285;p30_G1;G1.191	40	+	11	28861	255,0,0	2	58,2625	0,26225
NC_045512.2	11	28882	G1.286;p1_G1;G1.137	40	+	11	28882	255,0,0	2	64,615	0,28256
NC_045512.2	11	28861	G1.287;p30_G1;G1.190	40	+	11	28861	255,0,0	2	55,3480	0,25370
NC_045512.2	11	28864	G1.287;p1_G1;G1.136	40	+	11	28864	255,0,0	2	55,3483	0,25370
NC_045512.2	11	28883	G1.287;p14_G2;G2.88	40	+	11	28883	255,0,0	2	53,3502	0,25370
NC_045512.2	11	28884	G1.288;p1_G1;G1.139	40	+	11	28884	255,0,0	2	53,2417	0,26456
NC_045512.2	11	28883	G1.288;p30_G1;G1.193	40	+	11	28883	255,0,0	2	53,2416	0,26456
NC_045512.2	17	28885	G1.288;p14_G2;G2.555	40	+	17	28885	255,0,0	2	47,2418	0,26450
NC_045512.2	11	28861	G1.289;p1_G1;G1.135	40	+	11	28861	255,0,0	2	53,607	0,28243
NC_045512.2	11	28885	G1.289;p14_G2;G2.89	40	+	11	28885	255,0,0	2	53,631	0,28243
NC_045512.2	11	28883	G1.289;p30_G1;G1.194	40	+	11	28883	255,0,0	2	53,629	0,28243
NC_045512.2	11	28885	G1.290;p1_G1;G1.140	40	+	11	28885	255,0,0	2	54,1002	0,27872
NC_045512.2	11	28885	G1.290;p30_G1;G1.195	40	+	11	28885	255,0,0	2	54,1002	0,27872
NC_045512.2	11	28882	G1.291;p14_G2;G2.87	40	+	11	28882	255,0,0	2	55,1498	0,27373
NC_045512.2	11	28883	G1.291;p1_G1;G1.138	40	+	11	28883	255,0,0	2	55,1499	0,27373
NC_045512.2	11	28885	G1.291;p30_G1;G1.196	40	+	11	28885	255,0,0	2	55,1501	0,27373
NC_045512.2	11	28882	G1.292;p30_G1;G1.192	40	+	11	28882	255,0,0	2	58,1842	0,27029
NC_045512.2	11	28885	G1.292;p1_G1;G1.141	40	+	11	28885	255,0,0	2	58,1845	0,27029
NC_045512.2	11	28885	G1.293;p1_G1;G1.142	40	+	11	28885	255,0,0	2	64,991	0,27883
NC_045512.2	11	28969	G1.294;p30_G1;G1.198	40	+	11	28969	255,0,0	2	58,1929	0,27029
NC_045512.2	11	28961	G1.294;p1_G1;G1.143	40	+	11	28961	255,0,0	2	58,1921	0,27029
NC_045512.2	11	28972	G1.295;p1_G1;G1.144	40	+	11	28972	255,0,0	2	53,3591	0,25370
NC_045512.2	11	28951	G1.295;p14_G2;G2.90	40	+	11	28951	255,0,0	2	55,3570	0,25370
NC_045512.2	11	28955	G1.295;p30_G1;G1.197	40	+	11	28955	255,0,0	2	55,3574	0,25370
NC_045512.2	11	28973	G1.296;p1_G1;G1.146	40	+	11	28973	255,0,0	2	55,1589	0,27373
NC_045512.2	13	28972	G1.296;p30_G1;G1.685	40	+	13	28972	255,0,0	2	53,1588	0,27371
NC_045512.2	11	28961	G1.296;p14_G2;G2.92	40	+	11	28961	255,0,0	2	55,1577	0,27373
NC_045512.2	15	28974	G1.297;p30_G1;G1.876	40	+	15	28974	255,0,0	2	48,2507	0,26452
NC_045512.2	17	28960	G1.297;p1_G1;G1.603	40	+	17	28960	255,0,0	2	47,2493	0,26450
NC_045512.2	11	28955	G1.297;p14_G2;G2.91	40	+	11	28955	255,0,0	2	53,2488	0,26456
NC_045512.2	11	28972	G1.298;p1_G1;G1.145	40	+	11	28972	255,0,0	2	53,718	0,28243
NC_045512.2	11	28973	G1.298;p30_G1;G1.199	40	+	11	28973	255,0,0	2	53,719	0,28243
NC_045512.2	18	28995	G1.298;p14_G2;G2.584	40	+	18	28995	255,0,0	2	46,741	0,28236
NC_045512.2	11	29019	G1.299;p30_G1;G1.200	40	+	11	29019	255,0,0	2	55,3638	0,25370
NC_045512.2	11	29045	G1.300;p14_G2;G2.95	40	+	11	29045	255,0,0	2	55,1661	0,27373
NC_045512.2	13	29033	G1.300;p1_G1;G1.455	40	+	13	29033	255,0,0	2	53,1649	0,27371
NC_045512.2	11	29033	G1.300;p30_G1;G1.201	40	+	11	29033	255,0,0	2	55,1650	0,27372
NC_045512.2	11	29043	G1.301;p14_G2;G2.93	40	+	11	29043	255,0,0	2	53,789	0,28243
NC_045512.2	11	29043	G1.302;p14_G2;G2.94	40	+	11	29043	255,0,0	2	65,2563	0,26469
NC_045512.2	11	29095	G1.303;p1_G1;G1.147	40	+	11	29095	255,0,0	2	52,7544	0,21540
NC_045512.2	11	29101	G1.304;p30_G1;G1.203	40	+	11	29101	255,0,0	2	53,847	0,28243
NC_045512.2	13	29112	G1.305;p1_G1;G1.456	40	+	13	29112	255,0,0	2	53,3731	0,25368
NC_045512.2	15	29107	G1.305;p14_G2;G2.529	40	+	15	29107	255,0,0	2	49,3726	0,25366
NC_045512.2	11	29112	G1.305;p30_G1;G1.205	40	+	11	29112	255,0,0	2	53,3731	0,25370
NC_045512.2	11	29093	G1.306;p30_G1;G1.202	40	+	11	29093	255,0,0	2	55,1709	0,27373
NC_045512.2	11	29112	G1.306;p14_G2;G2.96	40	+	11	29112	255,0,0	2	55,1728	0,27373
NC_045512.2	11	29112	G1.306;p1_G1;G1.148	40	+	11	29112	255,0,0	2	55,1728	0,27373
NC_045512.2	11	29116	G1.307;p30_G1;G1.206	40	+	11	29116	255,0,0	2	54,1233	0,27872
NC_045512.2	14	29107	G1.308;p30_G1;G1.782	40	+	14	29107	255,0,0	2	55,2871	0,26222
NC_045512.2	11	29136	G1.308;p1_G1;G1.149	40	+	11	29136	255,0,0	2	58,2900	0,26225
NC_045512.2	11	29141	G1.309;p30_G1;G1.208	40	+	11	29141	255,0,0	2	52,7590	0,21540
NC_045512.2	13	29152	G1.310;p1_G1;G1.457	40	+	13	29152	255,0,0	2	52,1269	0,27870
NC_045512.2	11	29152	G1.310;p30_G1;G1.209	40	+	11	29152	255,0,0	2	54,1269	0,27872
NC_045512.2	13	29136	G1.311;p14_G2;G2.376	40	+	13	29136	255,0,0	2	50,2669	0,26454
NC_045512.2	13	29163	G1.311;p30_G1;G1.686	40	+	13	29163	255,0,0	2	49,2696	0,26454
NC_045512.2	11	29111	G1.311;p30_G1;G1.204	40	+	11	29111	255,0,0	2	53,2644	0,26456
NC_045512.2	11	29140	G1.311;p1_G1;G1.150	40	+	11	29140	255,0,0	2	53,2673	0,26456
NC_045512.2	12	29163	G1.312;p30_G1;G1.651	40	+	12	29163	255,0,0	2	52,909	0,28242
NC_045512.2	11	29146	G1.312;p14_G2;G2.97	40	+	11	29146	255,0,0	2	53,892	0,28243
NC_045512.2	11	29163	G1.312;p1_G1;G1.152	40	+	11	29163	255,0,0	2	53,909	0,28243
NC_045512.2	11	29163	G1.313;p1_G1;G1.153	40	+	11	29163	255,0,0	2	58,2123	0,27029
NC_045512.2	11	29135	G1.313;p30_G1;G1.207	40	+	11	29135	255,0,0	2	58,2095	0,27029
NC_045512.2	11	29185	G1.314;p30_G1;G1.211	40	+	11	29185	255,0,0	2	53,3804	0,25370
NC_045512.2	17	29199	G1.315;p14_G2;G2.556	40	+	17	29199	255,0,0	2	49,1815	0,27367
NC_045512.2	11	29163	G1.315;p30_G1;G1.210	40	+	11	29163	255,0,0	2	53,1779	0,27373
NC_045512.2	11	29223	G1.315;p30_G1;G1.212	40	+	11	29223	255,0,0	2	55,1839	0,27373
NC_045512.2	11	29189	G1.315;p1_G1;G1.154	40	+	11	29189	255,0,0	2	55,1805	0,27373
NC_045512.2	11	29152	G1.315;p1_G1;G1.151	40	+	11	29152	255,0,0	2	53,1768	0,27373
NC_045512.2	11	29237	G1.316;p1_G1;G1.156	40	+	11	29237	255,0,0	2	52,1355	0,27871
NC_045512.2	11	29221	G1.317;p1_G1;G1.155	40	+	11	29221	255,0,0	2	53,967	0,28243
NC_045512.2	14	29243	G1.317;p14_G2;G2.457	40	+	14	29243	255,0,0	2	50,989	0,28240
NC_045512.2	11	29244	G1.318;p30_G1;G1.214	40	+	11	29244	255,0,0	2	63,2197	0,27036
NC_045512.2	18	29205	G1.318;p1_G1;G1.631	40	+	18	29205	255,0,0	2	51,2165	0,27022
NC_045512.2	14	29222	G1.318;p14_G2;G2.456	40	+	14	29222	255,0,0	2	60,2175	0,27033
NC_045512.2	11	29244	G1.318;p1_G1;G1.158	40	+	11	29244	255,0,0	2	63,2197	0,27036
NC_045512.2	11	29244	G1.319;p30_G1;G1.215	40	+	11	29244	255,0,0	2	64,978	0,28255
NC_045512.2	11	29251	G1.320;p1_G1;G1.159	40	+	11	29251	255,0,0	2	53,2784	0,26456
NC_045512.2	11	29264	G1.321;p14_G2;G2.98	40	+	11	29264	255,0,0	2	55,1880	0,27373
NC_045512.2	11	29243	G1.322;p1_G1;G1.157	40	+	11	29243	255,0,0	2	55,3862	0,25370
NC_045512.2	11	29244	G1.322;p30_G1;G1.213	40	+	11	29244	255,0,0	2	55,3863	0,25370
NC_045512.2	11	29266	G1.322;p14_G2;G2.99	40	+	11	29266	255,0,0	2	55,3885	0,25370
NC_045512.2	13	29301	G1.323;p14_G2;G2.377	40	+	13	29301	255,0,0	2	53,1917	0,27371
NC_045512.2	11	29301	G1.323;p1_G1;G1.160	40	+	11	29301	255,0,0	2	55,1917	0,27373
NC_045512.2	11	29301	G1.323;p30_G1;G1.216	40	+	11	29301	255,0,0	2	55,1917	0,27373
NC_045512.2	11	29306	G1.324;p30_G1;G1.217	40	+	11	29306	255,0,0	2	64,1042	0,28253
NC_045512.2	11	29322	G1.325;p30_G1;G1.222	40	+	11	29322	255,0,0	2	53,2855	0,26456
NC_045512.2	11	29308	G1.325;p1_G1;G1.161	40	+	11	29308	255,0,0	2	53,2841	0,26456
NC_045512.2	11	29308	G1.325;p14_G2;G2.100	40	+	11	29308	255,0,0	2	53,2841	0,26456
NC_045512.2	11	29308	G1.326;p30_G1;G1.218	40	+	11	29308	255,0,0	2	54,1425	0,27872
NC_045512.2	11	29310	G1.326;p1_G1;G1.163	40	+	11	29310	255,0,0	2	54,1427	0,27872
NC_045512.2	11	29309	G1.327;p1_G1;G1.162	40	+	11	29309	255,0,0	2	53,1055	0,28243
NC_045512.2	11	29315	G1.327;p14_G2;G2.101	40	+	11	29315	255,0,0	2	53,1061	0,28243
NC_045512.2	11	29308	G1.328;p30_G1;G1.219	40	+	11	29308	255,0,0	2	55,3927	0,25370
NC_045512.2	18	29297	G1.328;p14_G2;G2.585	40	+	18	29297	255,0,0	2	48,3916	0,25363
NC_045512.2	11	29316	G1.328;p1_G1;G1.164	40	+	11	29316	255,0,0	2	55,3935	0,25370
NC_045512.2	11	29308	G1.329;p30_G1;G1.220	40	+	11	29308	255,0,0	2	58,3072	0,26225
NC_045512.2	18	29316	G1.329;p1_G1;G1.632	40	+	18	29316	255,0,0	2	51,3080	0,26218
NC_045512.2	11	29316	G1.330;p30_G1;G1.221	40	+	11	29316	255,0,0	2	54,7765	0,21540
NC_045512.2	11	29317	G1.330;p1_G1;G1.165	40	+	11	29317	255,0,0	2	52,7767	0,21539
NC_045512.2	11	29390	G1.331;p30_G1;G1.223	40	+	11	29390	255,0,0	2	53,1136	0,28243
NC_045512.2	11	29403	G1.332;p14_G2;G2.104	40	+	11	29403	255,0,0	2	55,4022	0,25370
NC_045512.2	12	29403	G1.332;p30_G1;G1.652	40	+	12	29403	255,0,0	2	54,4022	0,25369
NC_045512.2	11	29409	G1.333;p30_G1;G1.224	40	+	11	29409	255,0,0	2	52,1526	0,27872
NC_045512.2	11	29407	G1.334;p1_G1;G1.166	40	+	11	29407	255,0,0	2	53,2940	0,26456
NC_045512.2	11	29417	G1.334;p30_G1;G1.226	40	+	11	29417	255,0,0	2	53,2950	0,26456
NC_045512.2	11	29387	G1.334;p14_G2;G2.102	40	+	11	29387	255,0,0	2	54,2918	0,26458
NC_045512.2	11	29444	G1.335;p30_G1;G1.227	40	+	11	29444	255,0,0	3	738,3531,27	0,13299,29406
NC_045512.2	11	29451	G1.336;p30_G1;G1.228	40	+	11	29451	255,0,0	2	53,2984	0,26456
NC_045512.2	11	29448	G1.336;p14_G2;G2.105	40	+	11	29448	255,0,0	2	53,2981	0,26456
NC_045512.2	11	29451	G1.336;p1_G1;G1.168	40	+	11	29451	255,0,0	2	53,2984	0,26456
NC_045512.2	11	29474	G1.337;p1_G1;G1.169	40	+	11	29474	255,0,0	2	53,1220	0,28243
NC_045512.2	11	29456	G1.337;p14_G2;G2.106	40	+	11	29456	255,0,0	2	53,1202	0,28243
NC_045512.2	16	29474	G1.338;p14_G2;G2.538	40	+	16	29474	255,0,0	2	50,2090	0,27368
NC_045512.2	17	29464	G1.338;p1_G1;G1.604	40	+	17	29464	255,0,0	2	49,2080	0,27367
NC_045512.2	11	29423	G1.338;p1_G1;G1.167	40	+	11	29423	255,0,0	2	55,2039	0,27373
NC_045512.2	11	29391	G1.338;p14_G2;G2.103	40	+	11	29391	255,0,0	2	55,2007	0,27373
NC_045512.2	11	29451	G1.338;p30_G1;G1.229	40	+	11	29451	255,0,0	2	55,2067	0,27373
NC_045512.2	11	29410	G1.338;p30_G1;G1.225	40	+	11	29410	255,0,0	2	55,2026	0,27373
NC_045512.2	11	29475	G1.339;p30_G1;G1.230	40	+	11	29475	255,0,0	3	738,3531,58	0,13299,29406
NC_045512.2	11	29479	G1.340;p1_G1;G1.171	40	+	11	29479	255,0,0	2	55,4098	0,25370
NC_045512.2	11	29478	G1.340;p30_G1;G1.231	40	+	11	29478	255,0,0	2	55,4097	0,25370
NC_045512.2	18	29475	G1.340;p14_G2;G2.586	40	+	18	29475	255,0,0	2	48,4094	0,25363
NC_045512.2	11	29493	G1.341;p30_G1;G1.232	40	+	11	29493	255,0,0	2	51,3026	0,26456
NC_045512.2	11	29523	G1.342;p30_G1;G1.233	40	+	11	29523	255,0,0	3	738,3510,24	0,13299,29488
NC_045512.2	11	29523	G1.343;p30_G1;G1.234	40	+	11	29523	255,0,0	3	4956,4272,6089	0,18918,23423
NC_045512.2	11	29544	G1.344;p30_G1;G1.235	40	+	11	29544	255,0,0	2	52,1661	0,27872
NC_045512.2	11	29544	G1.345;p1_G1;G1.172	40	+	11	29544	255,0,0	2	53,1290	0,28243
NC_045512.2	11	29544	G1.346;p30_G1;G1.236	40	+	11	29544	255,0,0	2	53,4163	0,25370
NC_045512.2	11	29558	G1.346;p14_G2;G2.108	40	+	11	29558	255,0,0	2	54,4178	0,25369
NC_045512.2	18	29544	G1.346;p1_G1;G1.633	40	+	18	29544	255,0,0	2	48,4163	0,25363
NC_045512.2	11	29545	G1.347;p30_G1;G1.237	40	+	11	29545	255,0,0	2	55,2161	0,27373
NC_045512.2	11	29517	G1.347;p14_G2;G2.107	40	+	11	29517	255,0,0	2	55,2133	0,27373
NC_045512.2	11	29558	G1.347;p1_G1;G1.173	40	+	11	29558	255,0,0	2	55,2174	0,27373
NC_045512.2	11	29563	G1.348;p30_G1;G1.238	40	+	11	29563	255,0,0	3	738,3530,146	0,13299,29406
NC_045512.2	11	29598	G1.349;p30_G1;G1.239	40	+	11	29598	255,0,0	2	53,3131	0,26456
NC_045512.2	14	29613	G1.350;p30_G1;G1.785	40	+	14	29613	255,0,0	2	50,4232	0,25367
NC_045512.2	11	29594	G1.350;p14_G2;G2.109	40	+	11	29594	255,0,0	2	55,4213	0,25370
NC_045512.2	11	29621	G1.351;p30_G1;G1.240	40	+	11	29621	255,0,0	3	738,3531,204	0,13299,29406
NC_045512.2	11	29655	G1.352;p1_G1;G1.175	40	+	11	29655	255,0,0	2	55,2271	0,27373
NC_045512.2	12	29649	G1.352;p30_G1;G1.653	40	+	12	29649	255,0,0	2	54,2265	0,27372
NC_045512.2	11	29649	G1.352;p14_G2;G2.111	40	+	11	29649	255,0,0	2	55,2265	0,27373
NC_045512.2	11	29663	G1.353;p1_G1;G1.176	40	+	11	29663	255,0,0	2	53,3196	0,26456
NC_045512.2	11	29655	G1.353;p30_G1;G1.242	40	+	11	29655	255,0,0	2	53,3188	0,26456
NC_045512.2	11	29649	G1.353;p14_G2;G2.110	40	+	11	29649	255,0,0	2	53,3182	0,26456
NC_045512.2	11	29665	G1.354;p1_G1;G1.177	40	+	11	29665	255,0,0	2	55,4284	0,25370
NC_045512.2	11	29646	G1.354;p30_G1;G1.241	40	+	11	29646	255,0,0	2	55,4265	0,25370
NC_045512.2	11	29698	G1.355;p1_G1;G1.178	40	+	11	29698	255,0,0	2	58,3462	0,26225
NC_045512.2	11	29707	G1.356;p14_G2;G2.112	40	+	11	29707	255,0,0	2	64,1441	0,28255
NC_045512.2	11	29713	G1.357;p1_G1;G1.179	40	+	11	29713	255,0,0	2	53,1459	0,28243
NC_045512.2	11	29710	G1.357;p14_G2;G2.113	40	+	11	29710	255,0,0	2	53,1456	0,28243
NC_045512.2	11	29716	G1.358;p30_G1;G1.244	40	+	11	29716	255,0,0	3	738,3510,217	0,13299,29488
NC_045512.2	11	29718	G1.359;p1_G1;G1.180	40	+	11	29718	255,0,0	2	51,3251	0,26456
NC_045512.2	11	29718	G1.359;p14_G2;G2.114	40	+	11	29718	255,0,0	2	53,3251	0,26456
NC_045512.2	11	29707	G1.359;p30_G1;G1.243	40	+	11	29707	255,0,0	2	51,3240	0,26456
NC_045512.2	11	29718	G1.360;p30_G1;G1.245	40	+	11	29718	255,0,0	2	53,4337	0,25370
NC_045512.2	11	29718	G1.361;p14_G2;G2.115	40	+	11	29718	255,0,0	2	54,1835	0,27872
NC_045512.2	11	29718	G1.362;p30_G1;G1.246	40	+	11	29718	255,0,0	2	55,2334	0,27373
NC_045512.2	11	29726	G1.362;p14_G2;G2.116	40	+	11	29726	255,0,0	2	55,2342	0,27373
NC_045512.2	11	29718	G1.362;p1_G1;G1.181	40	+	11	29718	255,0,0	2	55,2334	0,27373
NC_045512.2	11	29721	G1.363;p30_G1;G1.247	40	+	11	29721	255,0,0	3	738,3531,304	0,13299,29406
NC_045512.2	11	29767	G1.364;p1_G1;G1.182	40	+	11	29767	255,0,0	2	54,1884	0,27872
NC_045512.2	11	29782	G1.365;p14_G2;G2.120	40	+	11	29782	255,0,0	2	64,1518	0,28253
NC_045512.2	16	29752	G1.365;p30_G1;G1.892	40	+	16	29752	255,0,0	2	59,1488	0,28248
NC_045512.2	11	29783	G1.366;p30_G1;G1.250	40	+	11	29783	255,0,0	3	738,3510,285	0,13299,29487
NC_045512.2	11	29784	G1.367;p1_G1;G1.183	40	+	11	29784	255,0,0	2	53,1530	0,28243
NC_045512.2	11	29784	G1.367;p30_G1;G1.251	40	+	11	29784	255,0,0	2	53,1530	0,28243
NC_045512.2	15	29784	G1.368;p30_G1;G1.877	40	+	15	29784	255,0,0	2	48,8232	0,21537
NC_045512.2	11	29782	G1.368;p14_G2;G2.119	40	+	11	29782	255,0,0	2	54,8231	0,21540
NC_045512.2	11	29784	G1.369;p1_G1;G1.184	40	+	11	29784	255,0,0	2	55,4403	0,25370
NC_045512.2	11	29780	G1.369;p14_G2;G2.118	40	+	11	29780	255,0,0	2	53,4399	0,25370
NC_045512.2	11	29773	G1.370;p14_G2;G2.117	40	+	11	29773	255,0,0	2	63,2726	0,27036
NC_045512.2	11	29784	G1.370;p1_G1;G1.185	40	+	11	29784	255,0,0	2	63,2737	0,27036
NC_045512.2	11	29784	G1.371;p14_G2;G2.121	40	+	11	29784	255,0,0	2	53,3317	0,26456
NC_045512.2	11	29782	G1.371;p30_G1;G1.248	40	+	11	29782	255,0,0	2	53,3315	0,26456
NC_045512.2	11	29787	G1.371;p1_G1;G1.186	40	+	11	29787	255,0,0	2	51,3320	0,26456
NC_045512.2	11	29782	G1.372;p30_G1;G1.249	40	+	11	29782	255,0,0	2	58,3546	0,26225
NC_045512.2	11	29787	G1.372;p1_G1;G1.187	40	+	11	29787	255,0,0	2	58,3551	0,26225
NC_045512.2	11	29822	G1.373;p14_G2;G2.122	40	+	11	29822	255,0,0	3	52,1993,202	0,25368,29609
NC_045512.2	11	29827	G1.374;p30_G1;G1.252	40	+	11	29827	255,0,0	2	64,2487	0,27329
NC_045512.2	11	29849	G1.375;p1_G1;G1.188	40	+	11	29849	255,0,0	2	5198,1018	0,28820
NC_045512.2	11	29865	G1.376;p14_G2;G2.123	40	+	11	29865	255,0,0	2	731,1130	0,28724
NC_045512.2	11	29865	G1.377;p1_G1;G1.191	40	+	11	29865	255,0,0	2	2919,390	0,29464
NC_045512.2	11	29866	G1.378;p30_G1;G1.253	40	+	11	29866	255,0,0	3	738,3395,1621	0,13299,28234
NC_045512.2	11	29870	G1.379;p14_G2;G2.125	40	+	11	29870	255,0,0	2	823,504	0,29355
NC_045512.2	11	29871	G1.380;p30_G1;G1.255	40	+	11	29871	255,0,0	3	26,1592,454	0,15238,29406
NC_045512.2	11	29871	G1.381;p1_G1;G1.193	40	+	11	29871	255,0,0	2	29,3158	0,26702
NC_045512.2	11	29871	G1.382;p30_G1;G1.257	40	+	11	29871	255,0,0	3	30,3512,454	0,13318,29406
NC_045512.2	11	29871	G1.383;p30_G1;G1.258	40	+	11	29871	255,0,0	3	31,3541,454	0,13289,29406
NC_045512.2	11	29871	G1.384;p30_G1;G1.260	40	+	11	29871	255,0,0	3	51,1301,676	0,26456,29184
NC_045512.2	11	29871	G1.385;p30_G1;G1.261	40	+	11	29871	255,0,0	3	53,2019,2174	0,25370,27686
NC_045512.2	11	29871	G1.386;p30_G1;G1.262	40	+	11	29871	255,0,0	3	53,1113,2250	0,26455,27610
NC_045512.2	11	29871	G1.387;p1_G1;G1.195	40	+	11	29871	255,0,0	3	53,1895,1456	0,26455,28404
NC_045512.2	11	29871	G1.388;p14_G2;G2.129	40	+	11	29871	255,0,0	3	53,1042,1642	0,26456,28218
NC_045512.2	11	29871	G1.389;p14_G2;G2.130	40	+	11	29871	255,0,0	3	53,1043,121	0,26456,29739
NC_045512.2	11	29871	G1.390;p14_G2;G2.133	40	+	11	29871	255,0,0	3	53,158,1020	0,28243,28840
NC_045512.2	11	29871	G1.391;p1_G1;G1.199	40	+	11	29871	255,0,0	3	53,241,1127	0,28243,28733
NC_045512.2	11	29871	G1.392;p1_G1;G1.200	40	+	11	29871	255,0,0	3	53,241,1017	0,28243,28843
NC_045512.2	11	29871	G1.393;p30_G1;G1.267	40	+	11	29871	255,0,0	3	55,2687,1752	0,25370,28108
NC_045512.2	11	29871	G1.394;p1_G1;G1.201	40	+	11	29871	255,0,0	3	55,2962,854	0,25370,29006
NC_045512.2	11	29871	G1.395;p14_G2;G2.135	40	+	11	29871	255,0,0	3	55,3062,1019	0,25370,28841
NC_045512.2	11	29871	G1.396;p1_G1;G1.202	40	+	11	29871	255,0,0	3	55,3349,1018	0,25370,28842
NC_045512.2	13	29871	G1.397;p14_G2;G2.387	40	+	13	29871	255,0,0	3	53,195,2248	0,27371,27610
NC_045512.2	11	29871	G1.397;p1_G1;G1.203	40	+	11	29871	255,0,0	3	55,194,2248	0,27373,27612
NC_045512.2	11	29874	G1.397;p30_G1;G1.400	40	+	11	29874	255,0,0	3	55,195,2251	0,27373,27612
NC_045512.2	11	29871	G1.398;p1_G1;G1.205	40	+	11	29871	255,0,0	3	55,1077,1186	0,27373,28674
NC_045512.2	11	29871	G1.399;p1_G1;G1.208	40	+	11	29871	255,0,0	5	55,1187,216,759,79	0,27373,28593,28939,29781
NC_045512.2	11	29871	G1.400;p1_G1;G1.210	40	+	11	29871	255,0,0	4	57,52,1644,1179	0,26721,26809,28681
NC_045512.2	11	29871	G1.401;p30_G1;G1.268	40	+	11	29871	255,0,0	3	58,3223,454	0,13607,29406
NC_045512.2	11	29871	G1.402;p14_G2;G2.139	40	+	11	29871	255,0,0	3	58,1273,1642	0,26225,28218
NC_045512.2	11	29871	G1.403;p14_G2;G2.141	40	+	11	29871	255,0,0	3	63,753,699	0,27036,29161
NC_045512.2	11	29871	G1.403;p1_G1;G1.213	40	+	11	29871	255,0,0	3	63,754,699	0,27036,29161
NC_045512.2	11	29871	G1.404;p30_G1;G1.271	40	+	11	29871	255,0,0	2	64,2618	0,27242
NC_045512.2	11	29871	G1.405;p1_G1;G1.214	40	+	11	29871	255,0,0	2	64,304	0,29556
NC_045512.2	11	29871	G1.406;p1_G1;G1.215	40	+	11	29871	255,0,0	3	65,294,3048	0,26469,26812
NC_045512.2	11	29871	G1.407;p30_G1;G1.270	40	+	11	29871	255,0,0	2	60,6841	0,23019
NC_045512.2	11	29871	G1.407;p14_G2;G2.142	40	+	11	29871	255,0,0	2	67,6837	0,23023
NC_045512.2	11	29871	G1.408;p1_G1;G1.216	40	+	11	29871	255,0,0	2	69,2819	0,27041
NC_045512.2	11	29871	G1.409;p30_G1;G1.274	40	+	11	29871	255,0,0	2	76,728	0,29132
NC_045512.2	11	29871	G1.410;p1_G1;G1.217	40	+	11	29871	255,0,0	2	79,381	0,29479
NC_045512.2	11	29871	G1.411;p14_G2;G2.145	40	+	11	29871	255,0,0	2	721,1629	0,28231
NC_045512.2	11	29871	G1.412;p1_G1;G1.218	40	+	11	29871	255,0,0	2	722,594	0,29266
NC_045512.2	11	29865	G1.413;p1_G1;G1.190	40	+	11	29865	255,0,0	2	729,862	0,28992
NC_045512.2	11	29871	G1.413;p14_G2;G2.147	40	+	11	29871	255,0,0	2	724,875	0,28985
NC_045512.2	11	29871	G1.414;p30_G1;G1.276	40	+	11	29871	255,0,0	3	738,36,391	0,13299,29469
NC_045512.2	11	29871	G1.415;p30_G1;G1.277	40	+	11	29871	255,0,0	4	738,51,3429,454	0,13299,13401,29406
NC_045512.2	11	29871	G1.416;p30_G1;G1.278	40	+	11	29871	255,0,0	4	738,1440,2037,454	0,13299,14793,29406
NC_045512.2	11	29871	G1.417;p30_G1;G1.279	40	+	11	29871	255,0,0	4	738,1493,1980,454	0,13299,14849,29406
NC_045512.2	11	29871	G1.418;p30_G1;G1.280	40	+	11	29871	255,0,0	4	738,1619,1864,454	0,13299,14967,29406
NC_045512.2	11	29871	G1.419;p30_G1;G1.281	40	+	11	29871	255,0,0	4	738,1652,1585,454	0,13299,15245,29406
NC_045512.2	11	29871	G1.420;p30_G1;G1.282	40	+	11	29871	255,0,0	4	738,1957,1492,453	0,13299,15338,29407
NC_045512.2	11	29871	G1.421;p30_G1;G1.283	40	+	11	29871	255,0,0	3	738,1958,50	0,13299,29810
NC_045512.2	11	29871	G1.422;p30_G1;G1.284	40	+	11	29871	255,0,0	4	738,1985,256,454	0,13299,16574,29406
NC_045512.2	11	29871	G1.423;p30_G1;G1.285	40	+	11	29871	255,0,0	4	738,2092,513,454	0,13299,16318,29406
NC_045512.2	11	29871	G1.424;p30_G1;G1.286	40	+	11	29871	255,0,0	4	738,2349,811,454	0,13299,16020,29406
NC_045512.2	11	29871	G1.425;p30_G1;G1.287	40	+	11	29871	255,0,0	4	738,2429,429,454	0,13299,16402,29406
NC_045512.2	11	29871	G1.426;p30_G1;G1.288	40	+	11	29871	255,0,0	3	738,2613,343	0,13299,29517
NC_045512.2	11	29871	G1.427;p30_G1;G1.289	40	+	11	29871	255,0,0	3	738,2632,457	0,13299,29403
NC_045512.2	11	29871	G1.428;p30_G1;G1.290	40	+	11	29871	255,0,0	3	738,2721,344	0,13299,29516
NC_045512.2	11	29871	G1.429;p30_G1;G1.291	40	+	11	29871	255,0,0	4	738,2787,268,454	0,13299,16562,29406
NC_045512.2	11	29871	G1.430;p30_G1;G1.292	40	+	11	29871	255,0,0	4	738,2805,288,454	0,13299,16542,29406
NC_045512.2	11	29871	G1.431;p30_G1;G1.293	40	+	11	29871	255,0,0	4	738,2982,419,454	0,13299,16411,29406
NC_045512.2	11	29871	G1.432;p30_G1;G1.294	40	+	11	29871	255,0,0	4	738,3000,81,454	0,13299,16749,29406
NC_045512.2	11	29871	G1.433;p30_G1;G1.295	40	+	11	29871	255,0,0	3	738,3002,442	0,13299,29418
NC_045512.2	11	29871	G1.434;p30_G1;G1.296	40	+	11	29871	255,0,0	4	738,3047,327,454	0,13299,16503,29406
NC_045512.2	11	29871	G1.435;p30_G1;G1.297	40	+	11	29871	255,0,0	4	738,3103,360,454	0,13299,16471,29406
NC_045512.2	11	29871	G1.436;p30_G1;G1.298	40	+	11	29871	255,0,0	4	738,3115,340,454	0,13299,16490,29406
NC_045512.2	11	29871	G1.437;p30_G1;G1.299	40	+	11	29871	255,0,0	4	738,3115,96,450	0,13299,16737,29410
NC_045512.2	11	29871	G1.438;p30_G1;G1.300	40	+	11	29871	255,0,0	3	738,3123,352	0,13299,29508
NC_045512.2	11	29871	G1.439;p30_G1;G1.301	40	+	11	29871	255,0,0	5	738,3148,65,117,454	0,13299,16566,16713,29406
NC_045512.2	11	29871	G1.440;p30_G1;G1.302	40	+	11	29871	255,0,0	4	738,3191,259,372	0,13299,16550,29488
NC_045512.2	11	29871	G1.441;p30_G1;G1.303	40	+	11	29871	255,0,0	3	738,3272,461	0,13299,29399
NC_045512.2	11	29871	G1.442;p30_G1;G1.304	40	+	11	29871	255,0,0	3	738,3304,373	0,13299,29487
NC_045512.2	11	29871	G1.443;p30_G1;G1.305	40	+	11	29871	255,0,0	4	738,3366,96,454	0,13299,16734,29406
NC_045512.2	11	29871	G1.444;p30_G1;G1.306	40	+	11	29871	255,0,0	4	738,3414,72,454	0,13299,16758,29406
NC_045512.2	11	29871	G1.445;p30_G1;G1.307	40	+	11	29871	255,0,0	4	738,3419,41,454	0,13299,16789,29406
NC_045512.2	11	29871	G1.446;p30_G1;G1.308	40	+	11	29871	255,0,0	3	738,3445,392	0,13299,29468
NC_045512.2	11	29871	G1.447;p30_G1;G1.309	40	+	11	29871	255,0,0	3	738,3446,343	0,13299,29517
NC_045512.2	11	29871	G1.448;p30_G1;G1.310	40	+	11	29871	255,0,0	3	738,3503,475	0,13299,29385
NC_045512.2	11	29871	G1.535;p14_G2;G2.148	40	+	11	29871	255,0,0	3	738,3531,454	0,13299,29406
NC_045512.2	11	29871	G1.535;p30_G1;G1.311	40	+	11	29871	255,0,0	3	738,3531,454	0,13299,29406
NC_045512.2	11	29871	G1.450;p30_G1;G1.312	40	+	11	29871	255,0,0	3	738,3551,588	0,13299,29272
NC_045512.2	11	29871	G1.451;p30_G1;G1.313	40	+	11	29871	255,0,0	2	746,488	0,29372
NC_045512.2	11	29871	G1.452;p30_G1;G1.315	40	+	11	29871	255,0,0	3	749,92,454	0,16738,29406
NC_045512.2	11	29871	G1.453;p14_G2;G2.149	40	+	11	29871	255,0,0	2	818,491	0,29369
NC_045512.2	11	29871	G1.454;p14_G2;G2.150	40	+	11	29871	255,0,0	2	841,388	0,29472
NC_045512.2	11	29871	G1.455;p30_G1;G1.316	40	+	11	29871	255,0,0	2	866,1638	0,28222
NC_045512.2	11	29871	G1.456;p1_G1;G1.220	40	+	11	29871	255,0,0	2	1026,624	0,29236
NC_045512.2	11	29871	G1.457;p1_G1;G1.221	40	+	11	29871	255,0,0	2	1042,790	0,29070
NC_045512.2	11	29871	G1.458;p14_G2;G2.152	40	+	11	29871	255,0,0	2	1073,1640	0,28220
NC_045512.2	11	29871	G1.459;p14_G2;G2.153	40	+	11	29871	255,0,0	2	1080,1411	0,28449
NC_045512.2	11	29871	G1.460;p1_G1;G1.222	40	+	11	29871	255,0,0	2	1087,587	0,29273
NC_045512.2	11	29871	G1.461;p1_G1;G1.223	40	+	11	29871	255,0,0	2	1099,693	0,29167
NC_045512.2	11	29871	G1.462;p30_G1;G1.318	40	+	11	29871	255,0,0	2	1122,1151	0,28709
NC_045512.2	11	29871	G1.463;p1_G1;G1.224	40	+	11	29871	255,0,0	2	1122,407	0,29453
NC_045512.2	11	29871	G1.464;p14_G2;G2.154	40	+	11	29871	255,0,0	2	1136,1629	0,28231
NC_045512.2	12	29871	G1.464;p30_G1;G1.656	40	+	12	29871	255,0,0	2	1135,1629	0,28230
NC_045512.2	11	29871	G1.465;p14_G2;G2.155	40	+	11	29871	255,0,0	2	1359,921	0,28939
NC_045512.2	11	29871	G1.466;p14_G2;G2.156	40	+	11	29871	255,0,0	2	1566,536	0,29324
NC_045512.2	11	29871	G1.467;p1_G1;G1.226	40	+	11	29871	255,0,0	2	1822,529	0,29331
NC_045512.2	11	29871	G1.468;p1_G1;G1.227	40	+	11	29871	255,0,0	2	1841,496	0,29364
NC_045512.2	11	29871	G1.469;p30_G1;G1.321	40	+	11	29871	255,0,0	2	6602,1641	0,28219
NC_045512.2	13	29871	G1.469;p14_G2;G2.397	40	+	13	29871	255,0,0	2	6593,1633	0,28225
NC_045512.2	11	29871	G1.470;p14_G2;G2.158	40	+	11	29871	255,0,0	2	6602,530	0,29330
NC_045512.2	11	29871	G1.471;p14_G2;G2.159	40	+	11	29871	255,0,0	2	6642,562	0,29298
NC_045512.2	11	29872	G1.472;p1_G1;G1.228	40	+	11	29872	255,0,0	2	32,2494	0,27367
NC_045512.2	11	29872	G1.473;p14_G2;G2.160	40	+	11	29872	255,0,0	4	51,54,240,1144	0,26456,28213,28717
NC_045512.2	11	29872	G1.474;p30_G1;G1.323	40	+	11	29872	255,0,0	3	54,3112,455	0,13718,29406
NC_045512.2	11	29872	G1.475;p1_G1;G1.232	40	+	11	29872	255,0,0	3	55,3085,1018	0,25370,28843
NC_045512.2	14	29872	G1.476;p30_G1;G1.802	40	+	14	29872	255,0,0	3	52,2319,97	0,27370,29761
NC_045512.2	11	29871	G1.476;p14_G2;G2.138	40	+	11	29871	255,0,0	3	55,2310,105	0,27373,29755
NC_045512.2	11	29872	G1.477;p14_G2;G2.163	40	+	11	29872	255,0,0	3	55,815,742	0,28244,29119
NC_045512.2	11	29872	G1.478;p30_G1;G1.324	40	+	11	29872	255,0,0	2	56,4073	0,25788
NC_045512.2	11	29872	G1.479;p30_G1;G1.325	40	+	11	29872	255,0,0	3	58,296,455	0,16534,29406
NC_045512.2	11	29874	G1.480;p30_G1;G1.411	40	+	11	29874	255,0,0	3	58,1146,402	0,26225,29461
NC_045512.2	14	29872	G1.480;p14_G2;G2.479	40	+	14	29872	255,0,0	3	55,1145,405	0,26222,29453
NC_045512.2	11	29872	G1.480;p1_G1;G1.233	40	+	11	29872	255,0,0	3	58,1143,402	0,26225,29459
NC_045512.2	11	29872	G1.481;p1_G1;G1.235	40	+	11	29872	255,0,0	3	65,920,404	0,26469,29457
NC_045512.2	11	29872	G1.482;p14_G2;G2.164	40	+	11	29872	255,0,0	2	67,2239	0,27622
NC_045512.2	11	29872	G1.483;p1_G1;G1.237	40	+	11	29872	255,0,0	2	73,4476	0,25385
NC_045512.2	11	29872	G1.484;p30_G1;G1.326	40	+	11	29872	255,0,0	3	694,3518,455	0,13312,29406
NC_045512.2	11	29872	G1.485;p1_G1;G1.238	40	+	11	29872	255,0,0	2	722,456	0,29405
NC_045512.2	11	29872	G1.486;p30_G1;G1.327	40	+	11	29872	255,0,0	3	731,3402,455	0,13428,29406
NC_045512.2	11	29872	G1.487;p30_G1;G1.328	40	+	11	29872	255,0,0	4	738,30,1596,455	0,13299,15233,29406
NC_045512.2	11	29872	G1.488;p30_G1;G1.329	40	+	11	29872	255,0,0	4	738,1247,2214,449	0,13299,14617,29412
NC_045512.2	11	29872	G1.489;p30_G1;G1.330	40	+	11	29872	255,0,0	3	738,1361,461	0,13299,29400
NC_045512.2	11	29872	G1.490;p30_G1;G1.331	40	+	11	29872	255,0,0	3	738,1930,380	0,13299,29481
NC_045512.2	11	29872	G1.491;p30_G1;G1.332	40	+	11	29872	255,0,0	4	738,1993,111,455	0,13299,16719,29406
NC_045512.2	11	29872	G1.492;p30_G1;G1.333	40	+	11	29872	255,0,0	4	738,3073,408,455	0,13299,16422,29406
NC_045512.2	11	29872	G1.493;p14_G2;G2.165	40	+	11	29872	255,0,0	4	738,3121,410,411	0,13299,27172,29450
NC_045512.2	11	29872	G1.494;p30_G1;G1.334	40	+	11	29872	255,0,0	4	738,3191,173,455	0,13299,16657,29406
NC_045512.2	11	29872	G1.495;p30_G1;G1.335	40	+	11	29872	255,0,0	3	738,3528,337	0,13299,29524
NC_045512.2	11	29872	G1.496;p30_G1;G1.336	40	+	11	29872	255,0,0	3	738,3587,479	0,13299,29382
NC_045512.2	11	29872	G1.497;p1_G1;G1.239	40	+	11	29872	255,0,0	2	841,679	0,29182
NC_045512.2	14	29871	G1.497;p14_G2;G2.472	40	+	14	29871	255,0,0	2	830,682	0,29175
NC_045512.2	11	29872	G1.498;p30_G1;G1.337	40	+	11	29872	255,0,0	2	1020,485	0,29376
NC_045512.2	11	29872	G1.499;p30_G1;G1.338	40	+	11	29872	255,0,0	2	1091,522	0,29339
NC_045512.2	11	29872	G1.500;p14_G2;G2.166	40	+	11	29872	255,0,0	2	1352,494	0,29367
NC_045512.2	11	29872	G1.501;p30_G1;G1.340	40	+	11	29872	255,0,0	3	1628,3712,423	0,2847,29438
NC_045512.2	11	29872	G1.502;p1_G1;G1.241	40	+	11	29872	255,0,0	2	1835,795	0,29066
NC_045512.2	11	29872	G1.503;p14_G2;G2.168	40	+	11	29872	255,0,0	2	1842,564	0,29297
NC_045512.2	11	29872	G1.504;p14_G2;G2.169	40	+	11	29872	255,0,0	2	2470,3003	0,26858
NC_045512.2	11	29872	G1.505;p14_G2;G2.170	40	+	11	29872	255,0,0	2	2779,1653	0,28208
NC_045512.2	11	29872	G1.506;p30_G1;G1.341	40	+	11	29872	255,0,0	2	3510,1081	0,28780
NC_045512.2	11	29873	G1.507;p30_G1;G1.342	40	+	11	29873	255,0,0	2	31,521	0,29341
NC_045512.2	11	29873	G1.508;p14_G2;G2.171	40	+	11	29873	255,0,0	3	51,918,399	0,26456,29463
NC_045512.2	11	29873	G1.508;p1_G1;G1.245	40	+	11	29873	255,0,0	3	53,918,407	0,26456,29455
NC_045512.2	11	29873	G1.508;p30_G1;G1.343	40	+	11	29873	255,0,0	3	53,918,407	0,26456,29455
NC_045512.2	11	29873	G1.509;p1_G1;G1.249	40	+	11	29873	255,0,0	3	53,593,788	0,28243,29074
NC_045512.2	13	29873	G1.510;p1_G1;G1.474	40	+	13	29873	255,0,0	3	51,3260,97	0,26454,29763
NC_045512.2	11	29873	G1.510;p14_G2;G2.176	40	+	11	29873	255,0,0	3	54,3261,97	0,26456,29765
NC_045512.2	11	29873	G1.511;p1_G1;G1.250	40	+	11	29873	255,0,0	3	54,642,1297	0,27872,28565
NC_045512.2	11	29873	G1.512;p1_G1;G1.251	40	+	11	29873	255,0,0	3	55,1158,3287	0,25370,26575
NC_045512.2	11	29873	G1.513;p30_G1;G1.345	40	+	11	29873	255,0,0	3	55,2010,2327	0,25370,27535
NC_045512.2	11	29873	G1.514;p14_G2;G2.172	40	+	11	29873	255,0,0	3	53,2301,2114	0,25370,27748
NC_045512.2	17	29877	G1.514;p14_G2;G2.577	40	+	17	29877	255,0,0	3	49,2312,2124	0,25364,27736
NC_045512.2	11	29873	G1.514;p1_G1;G1.252	40	+	11	29873	255,0,0	3	55,2311,2114	0,25370,27748
NC_045512.2	11	29873	G1.515;p1_G1;G1.255	40	+	11	29873	255,0,0	3	55,404,677	0,27373,29185
NC_045512.2	11	29875	G1.515;p14_G2;G2.240	40	+	11	29875	255,0,0	3	55,404,679	0,27373,29185
NC_045512.2	11	29873	G1.515;p30_G1;G1.348	40	+	11	29873	255,0,0	3	55,404,677	0,27373,29185
NC_045512.2	11	29873	G1.516;p14_G2;G2.178	40	+	11	29873	255,0,0	3	55,404,141	0,27373,29721
NC_045512.2	11	29873	G1.517;p1_G1;G1.247	40	+	11	29873	255,0,0	3	53,935,856	0,27373,29006
NC_045512.2	11	29878	G1.517;p14_G2;G2.328	40	+	11	29878	255,0,0	3	55,934,863	0,27373,29004
NC_045512.2	14	29873	G1.517;p30_G1;G1.810	40	+	14	29873	255,0,0	3	52,940,858	0,27370,29001
NC_045512.2	11	29873	G1.518;p1_G1;G1.257	40	+	11	29873	255,0,0	3	55,1469,975	0,27373,28887
NC_045512.2	11	29873	G1.519;p30_G1;G1.350	40	+	11	29873	255,0,0	3	57,1044,374	0,15765,29488
NC_045512.2	11	29873	G1.520;p30_G1;G1.351	40	+	11	29873	255,0,0	3	57,1065,456	0,15765,29406
NC_045512.2	11	29873	G1.521;p30_G1;G1.353	40	+	11	29873	255,0,0	3	58,404,456	0,16426,29406
NC_045512.2	11	29873	G1.522;p1_G1;G1.259	40	+	11	29873	255,0,0	3	58,3474,81	0,26225,29781
NC_045512.2	11	29873	G1.523;p30_G1;G1.354	40	+	11	29873	255,0,0	3	60,3177,456	0,13653,29406
NC_045512.2	11	29873	G1.524;p1_G1;G1.260	40	+	11	29873	255,0,0	3	72,385,710	0,27395,29152
NC_045512.2	11	29873	G1.525;p30_G1;G1.356	40	+	11	29873	255,0,0	3	500,949,336	0,1527,29526
NC_045512.2	11	29873	G1.526;p30_G1;G1.358	40	+	11	29873	255,0,0	2	722,391	0,29471
NC_045512.2	13	29871	G1.526;p1_G1;G1.462	40	+	13	29871	255,0,0	2	712,389	0,29469
NC_045512.2	11	29874	G1.526;p14_G2;G2.205	40	+	11	29874	255,0,0	2	720,384	0,29479
NC_045512.2	14	29873	G1.526;p14_G2;G2.484	40	+	14	29873	255,0,0	2	716,397	0,29462
NC_045512.2	20	29872	G1.527;p14_G2;G2.610	40	+	20	29872	255,0,0	2	718,524	0,29328
NC_045512.2	14	29873	G1.527;p1_G1;G1.551	40	+	14	29873	255,0,0	2	726,524	0,29335
NC_045512.2	11	29871	G1.527;p30_G1;G1.275	40	+	11	29871	255,0,0	2	729,517	0,29343
NC_045512.2	11	29873	G1.528;p30_G1;G1.360	40	+	11	29873	255,0,0	3	738,25,533	0,13299,29329
NC_045512.2	11	29873	G1.529;p30_G1;G1.361	40	+	11	29873	255,0,0	4	738,1268,2214,456	0,13299,14616,29406
NC_045512.2	11	29873	G1.530;p30_G1;G1.362	40	+	11	29873	255,0,0	4	738,1498,1238,453	0,13299,15591,29409
NC_045512.2	11	29873	G1.531;p30_G1;G1.363	40	+	11	29873	255,0,0	4	738,1665,1544,456	0,13299,15285,29406
NC_045512.2	11	29873	G1.532;p30_G1;G1.364	40	+	11	29873	255,0,0	4	738,1928,144,456	0,13299,16686,29406
NC_045512.2	11	29873	G1.533;p30_G1;G1.365	40	+	11	29873	255,0,0	4	738,1958,325,456	0,13299,16505,29406
NC_045512.2	11	29873	G1.534;p30_G1;G1.366	40	+	11	29873	255,0,0	3	738,1996,400	0,13299,29462
NC_045512.2	11	29873	G1.449;p30_G1;G1.367	40	+	11	29873	255,0,0	4	738,2018,355,456	0,13299,16475,29406
NC_045512.2	11	29873	G1.536;p30_G1;G1.368	40	+	11	29873	255,0,0	4	738,2611,201,456	0,13299,16629,29406
NC_045512.2	11	29873	G1.537;p30_G1;G1.369	40	+	11	29873	255,0,0	3	738,2952,456	0,13299,29406
NC_045512.2	11	29873	G1.538;p30_G1;G1.370	40	+	11	29873	255,0,0	4	738,2964,493,483	0,13299,16344,29379
NC_045512.2	11	29873	G1.539;p30_G1;G1.371	40	+	11	29873	255,0,0	4	738,2985,39,456	0,13299,16791,29406
NC_045512.2	11	29873	G1.540;p30_G1;G1.372	40	+	11	29873	255,0,0	3	738,3000,524	0,13299,29338
NC_045512.2	11	29873	G1.541;p30_G1;G1.373	40	+	11	29873	255,0,0	4	738,3015,44,455	0,13299,16785,29407
NC_045512.2	11	29873	G1.542;p30_G1;G1.374	40	+	11	29873	255,0,0	4	738,3025,266,456	0,13299,16564,29406
NC_045512.2	11	29873	G1.543;p30_G1;G1.375	40	+	11	29873	255,0,0	4	738,3089,169,456	0,13299,16661,29406
NC_045512.2	11	29873	G1.544;p30_G1;G1.376	40	+	11	29873	255,0,0	3	738,3097,403	0,13299,29459
NC_045512.2	11	29873	G1.545;p30_G1;G1.377	40	+	11	29873	255,0,0	4	738,3266,76,456	0,13299,16754,29406
NC_045512.2	11	29873	G1.546;p30_G1;G1.378	40	+	11	29873	255,0,0	3	738,3413,405	0,13299,29457
NC_045512.2	11	29873	G1.547;p30_G1;G1.379	40	+	11	29873	255,0,0	3	738,3509,334	0,13299,29528
NC_045512.2	11	29873	G1.548;p30_G1;G1.380	40	+	11	29873	255,0,0	3	738,3526,406	0,13299,29456
NC_045512.2	11	29873	G1.549;p30_G1;G1.381	40	+	11	29873	255,0,0	4	738,3530,22,400	0,13299,29406,29462
NC_045512.2	11	29873	G1.550;p30_G1;G1.382	40	+	11	29873	255,0,0	3	738,3692,580	0,13299,29282
NC_045512.2	11	29877	G1.551;p14_G2;G2.324	40	+	11	29877	255,0,0	2	744,567	0,29299
NC_045512.2	11	29876	G1.551;p14_G2;G2.293	40	+	11	29876	255,0,0	2	720,570	0,29295
NC_045512.2	14	29875	G1.551;p30_G1;G1.840	40	+	14	29875	255,0,0	2	736,567	0,29294
NC_045512.2	16	29873	G1.551;p1_G1;G1.594	40	+	16	29873	255,0,0	2	739,563	0,29294
NC_045512.2	13	29873	G1.551;p1_G1;G1.475	40	+	13	29873	255,0,0	2	730,563	0,29297
NC_045512.2	13	29870	G1.551;p30_G1;G1.692	40	+	13	29870	255,0,0	2	720,563	0,29294
NC_045512.2	14	29871	G1.552;p30_G1;G1.799	40	+	14	29871	255,0,0	2	741,523	0,29334
NC_045512.2	11	29873	G1.552;p1_G1;G1.261	40	+	11	29873	255,0,0	2	746,520	0,29342
NC_045512.2	11	29873	G1.552;p14_G2;G2.180	40	+	11	29873	255,0,0	2	753,524	0,29338
NC_045512.2	11	29873	G1.553;p30_G1;G1.383	40	+	11	29873	255,0,0	3	774,3598,451	0,13233,29411
NC_045512.2	11	29873	G1.554;p1_G1;G1.262	40	+	11	29873	255,0,0	2	816,1020	0,28842
NC_045512.2	11	29873	G1.555;p14_G2;G2.183	40	+	11	29873	255,0,0	2	870,1651	0,28211
NC_045512.2	11	29873	G1.556;p14_G2;G2.184	40	+	11	29873	255,0,0	2	917,495	0,29367
NC_045512.2	11	29873	G1.557;p14_G2;G2.185	40	+	11	29873	255,0,0	2	1011,1622	0,28240
NC_045512.2	11	29873	G1.558;p30_G1;G1.384	40	+	11	29873	255,0,0	2	1041,1650	0,28212
NC_045512.2	11	29873	G1.559;p1_G1;G1.263	40	+	11	29873	255,0,0	2	1073,626	0,29236
NC_045512.2	11	29873	G1.560;p14_G2;G2.186	40	+	11	29873	255,0,0	2	1122,2101	0,27761
NC_045512.2	11	29872	G1.561;p14_G2;G2.167	40	+	11	29872	255,0,0	2	1356,1026	0,28835
NC_045512.2	11	29873	G1.561;p1_G1;G1.266	40	+	11	29873	255,0,0	2	1352,1019	0,28843
NC_045512.2	11	29873	G1.562;p1_G1;G1.267	40	+	11	29873	255,0,0	2	1357,636	0,29226
NC_045512.2	36	29875	G1.562;p14_G2;G2.614	40	+	36	29875	255,0,0	2	1322,644	0,29195
NC_045512.2	14	29873	G1.562;p14_G2;G2.486	40	+	14	29873	255,0,0	2	1361,642	0,29217
NC_045512.2	11	29873	G1.563;p1_G1;G1.269	40	+	11	29873	255,0,0	2	1405,398	0,29464
NC_045512.2	11	29873	G1.564;p1_G1;G1.271	40	+	11	29873	255,0,0	2	1824,391	0,29471
NC_045512.2	11	29873	G1.565;p30_G1;G1.385	40	+	11	29873	255,0,0	2	1831,608	0,29254
NC_045512.2	11	29873	G1.566;p30_G1;G1.386	40	+	11	29873	255,0,0	2	1841,544	0,29318
NC_045512.2	11	29873	G1.567;p1_G1;G1.272	40	+	11	29873	255,0,0	2	1857,563	0,29299
NC_045512.2	11	29873	G1.568;p1_G1;G1.273	40	+	11	29873	255,0,0	2	1915,398	0,29464
NC_045512.2	11	29873	G1.569;p1_G1;G1.274	40	+	11	29873	255,0,0	2	1955,563	0,29299
NC_045512.2	11	29873	G1.570;p14_G2;G2.187	40	+	11	29873	255,0,0	2	1982,1624	0,28238
NC_045512.2	11	29873	G1.571;p14_G2;G2.188	40	+	11	29873	255,0,0	3	3036,873,1631	0,5721,28231
NC_045512.2	11	29873	G1.572;p30_G1;G1.387	40	+	11	29873	255,0,0	2	16830,456	0,29406
NC_045512.2	11	29874	G1.573;p1_G1;G1.279	40	+	11	29874	255,0,0	2	33,2596	0,27267
NC_045512.2	11	29871	G1.573;p30_G1;G1.259	40	+	11	29871	255,0,0	2	31,2589	0,27271
NC_045512.2	11	29874	G1.574;p30_G1;G1.388	40	+	11	29874	255,0,0	2	37,1631	0,28232
NC_045512.2	11	29874	G1.575;p30_G1;G1.389	40	+	11	29874	255,0,0	3	51,1852,791	0,26455,29072
NC_045512.2	11	29874	G1.576;p1_G1;G1.280	40	+	11	29874	255,0,0	3	51,1999,1023	0,26456,28840
NC_045512.2	11	29874	G1.577;p1_G1;G1.282	40	+	11	29874	255,0,0	3	52,3861,691	0,21540,29172
NC_045512.2	11	29874	G1.578;p30_G1;G1.390	40	+	11	29874	255,0,0	3	52,1811,2646	0,25368,27217
NC_045512.2	11	29874	G1.579;p14_G2;G2.191	40	+	11	29874	255,0,0	3	53,2008,2408	0,25370,27455
NC_045512.2	11	29874	G1.580;p1_G1;G1.284	40	+	11	29874	255,0,0	3	53,259,1629	0,25371,28234
NC_045512.2	11	29874	G1.581;p1_G1;G1.285	40	+	11	29874	255,0,0	4	53,101,3086,53	0,26456,26593,29810
NC_045512.2	11	29874	G1.582;p1_G1;G1.286	40	+	11	29874	255,0,0	3	53,595,2694	0,26456,27169
NC_045512.2	11	29871	G1.583;p1_G1;G1.194	40	+	11	29871	255,0,0	3	53,1088,2225	0,26455,27635
NC_045512.2	11	29873	G1.583;p30_G1;G1.344	40	+	11	29873	255,0,0	3	53,1085,2234	0,26456,27628
NC_045512.2	16	29874	G1.583;p14_G2;G2.542	40	+	16	29874	255,0,0	3	48,1085,2236	0,26451,27622
NC_045512.2	11	29874	G1.584;p30_G1;G1.391	40	+	11	29874	255,0,0	3	53,1529,1730	0,26456,28133
NC_045512.2	11	29874	G1.585;p30_G1;G1.392	40	+	11	29874	255,0,0	3	53,339,2071	0,27373,27792
NC_045512.2	14	29874	G1.586;p30_G1;G1.815	40	+	14	29874	255,0,0	3	50,103,903	0,28240,28957
NC_045512.2	11	29874	G1.586;p1_G1;G1.287	40	+	11	29874	255,0,0	3	53,103,903	0,28243,28960
NC_045512.2	11	29876	G1.586;p14_G2;G2.270	40	+	11	29876	255,0,0	3	53,103,905	0,28243,28960
NC_045512.2	11	29874	G1.587;p14_G2;G2.195	40	+	11	29874	255,0,0	3	53,111,1017	0,28243,28846
NC_045512.2	11	29873	G1.587;p1_G1;G1.243	40	+	11	29873	255,0,0	3	51,107,1020	0,28243,28842
NC_045512.2	11	29874	G1.588;p1_G1;G1.288	40	+	11	29874	255,0,0	3	53,174,1027	0,28243,28836
NC_045512.2	11	29874	G1.589;p1_G1;G1.290	40	+	11	29874	255,0,0	3	53,210,1189	0,28243,28674
NC_045512.2	11	29874	G1.590;p1_G1;G1.291	40	+	11	29874	255,0,0	3	53,211,1020	0,28243,28843
NC_045512.2	17	29871	G1.590;p14_G2;G2.558	40	+	17	29871	255,0,0	3	47,210,1020	0,28237,28834
NC_045512.2	11	29872	G1.590;p30_G1;G1.322	40	+	11	29872	255,0,0	3	53,212,1019	0,28243,28842
NC_045512.2	11	29874	G1.591;p1_G1;G1.292	40	+	11	29874	255,0,0	3	53,271,1262	0,28243,28601
NC_045512.2	11	29874	G1.592;p1_G1;G1.293	40	+	11	29874	255,0,0	3	53,425,1144	0,28243,28719
NC_045512.2	11	29874	G1.593;p1_G1;G1.294	40	+	11	29874	255,0,0	3	53,599,913	0,28243,28950
NC_045512.2	11	29874	G1.594;p30_G1;G1.393	40	+	11	29874	255,0,0	3	53,1407,64	0,28243,29799
NC_045512.2	11	29874	G1.595;p14_G2;G2.196	40	+	11	29874	255,0,0	3	53,1455,86	0,28243,29777
NC_045512.2	11	29871	G1.595;p30_G1;G1.265	40	+	11	29871	255,0,0	3	53,1456,79	0,28243,29781
NC_045512.2	11	29874	G1.595;p1_G1;G1.296	40	+	11	29874	255,0,0	3	53,1455,84	0,28243,29779
NC_045512.2	11	29874	G1.596;p30_G1;G1.395	40	+	11	29874	255,0,0	2	54,14099	0,15764
NC_045512.2	11	29874	G1.597;p1_G1;G1.298	40	+	11	29874	255,0,0	3	54,2793,654	0,21540,29209
NC_045512.2	11	29874	G1.598;p14_G2;G2.197	40	+	11	29874	255,0,0	2	54,1991	0,27872
NC_045512.2	11	29871	G1.598;p30_G1;G1.266	40	+	11	29871	255,0,0	2	54,1988	0,27872
NC_045512.2	11	29874	G1.598;p1_G1;G1.299	40	+	11	29874	255,0,0	2	54,1991	0,27872
NC_045512.2	11	29874	G1.599;p30_G1;G1.397	40	+	11	29874	255,0,0	6	55,1734,65,736,1840,42	0,21537,26706,26803,27626,29821
NC_045512.2	11	29874	G1.600;p14_G2;G2.198	40	+	11	29874	255,0,0	3	55,2128,1645	0,25370,28218
NC_045512.2	11	29874	G1.601;p1_G1;G1.302	40	+	11	29874	255,0,0	3	55,3144,1298	0,25370,28565
NC_045512.2	20	29873	G1.601;p30_G1;G1.1014	40	+	20	29873	255,0,0	3	46,3144,1297	0,25361,28556
NC_045512.2	11	29876	G1.602;p1_G1;G1.382	40	+	11	29876	255,0,0	3	55,169,2255	0,27373,27610
NC_045512.2	11	29874	G1.602;p30_G1;G1.399	40	+	11	29874	255,0,0	3	55,168,2253	0,27373,27610
NC_045512.2	11	29874	G1.602;p14_G2;G2.199	40	+	11	29874	255,0,0	3	55,168,2253	0,27373,27610
NC_045512.2	11	29874	G1.603;p30_G1;G1.401	40	+	11	29874	255,0,0	3	55,247,1658	0,27373,28205
NC_045512.2	11	29873	G1.604;p30_G1;G1.347	40	+	11	29873	255,0,0	3	55,318,2104	0,27373,27758
NC_045512.2	13	29874	G1.604;p1_G1;G1.482	40	+	13	29874	255,0,0	3	53,316,2102	0,27371,27759
NC_045512.2	11	29875	G1.605;p14_G2;G2.241	40	+	11	29875	255,0,0	3	55,416,703	0,27373,29161
NC_045512.2	11	29874	G1.605;p30_G1;G1.402	40	+	11	29874	255,0,0	3	55,423,702	0,27373,29161
NC_045512.2	11	29874	G1.605;p1_G1;G1.304	40	+	11	29874	255,0,0	3	55,416,702	0,27373,29161
NC_045512.2	11	29874	G1.606;p1_G1;G1.305	40	+	11	29874	255,0,0	3	55,440,1644	0,27373,28219
NC_045512.2	17	29856	G1.607;p30_G1;G1.923	40	+	17	29856	255,0,0	3	49,1059,1004	0,27367,28835
NC_045512.2	11	29874	G1.607;p1_G1;G1.307	40	+	11	29874	255,0,0	3	55,1058,1021	0,27373,28842
NC_045512.2	11	29874	G1.608;p30_G1;G1.404	40	+	11	29874	255,0,0	3	55,2306,84	0,27373,29779
NC_045512.2	13	29865	G1.608;p14_G2;G2.380	40	+	13	29865	255,0,0	3	53,2299,71	0,27371,29781
NC_045512.2	11	29874	G1.609;p30_G1;G1.405	40	+	11	29874	255,0,0	3	55,2325,84	0,27373,29779
NC_045512.2	11	29877	G1.609;p1_G1;G1.408	40	+	11	29877	255,0,0	3	55,2325,87	0,27373,29779
NC_045512.2	14	29874	G1.609;p14_G2;G2.489	40	+	14	29874	255,0,0	3	52,2326,84	0,27370,29776
NC_045512.2	11	29874	G1.610;p30_G1;G1.406	40	+	11	29874	255,0,0	2	55,2490	0,27373
NC_045512.2	11	29871	G1.610;p1_G1;G1.209	40	+	11	29871	255,0,0	2	55,2487	0,27373
NC_045512.2	11	29874	G1.610;p14_G2;G2.201	40	+	11	29874	255,0,0	2	55,2490	0,27373
NC_045512.2	11	29874	G1.611;p30_G1;G1.408	40	+	11	29874	255,0,0	3	58,1124,457	0,15707,29406
NC_045512.2	11	29874	G1.612;p30_G1;G1.409	40	+	11	29874	255,0,0	3	58,577,457	0,16254,29406
NC_045512.2	14	29874	G1.613;p30_G1;G1.816	40	+	14	29874	255,0,0	2	55,8822	0,21038
NC_045512.2	11	29874	G1.613;p1_G1;G1.309	40	+	11	29874	255,0,0	2	58,8822	0,21041
NC_045512.2	11	29876	G1.613;p14_G2;G2.280	40	+	11	29876	255,0,0	2	58,8824	0,21041
NC_045512.2	11	29874	G1.614;p30_G1;G1.410	40	+	11	29874	255,0,0	2	58,4984	0,24879
NC_045512.2	11	29895	G1.615;p1_G1;G1.435	40	+	11	29895	255,0,0	2	58,3659	0,26225
NC_045512.2	11	29874	G1.615;p14_G2;G2.202	40	+	11	29874	255,0,0	2	58,3638	0,26225
NC_045512.2	11	29874	G1.615;p30_G1;G1.412	40	+	11	29874	255,0,0	2	58,3638	0,26225
NC_045512.2	11	29874	G1.616;p1_G1;G1.310	40	+	11	29874	255,0,0	4	58,847,915,412	0,27029,28251,29451
NC_045512.2	11	29874	G1.617;p30_G1;G1.414	40	+	11	29874	255,0,0	3	59,2470,457	0,14360,29406
NC_045512.2	11	29874	G1.618;p30_G1;G1.415	40	+	11	29874	255,0,0	3	64,1820,457	0,15010,29406
NC_045512.2	11	29874	G1.619;p1_G1;G1.312	40	+	11	29874	255,0,0	3	64,3115,1197	0,25377,28666
NC_045512.2	11	29874	G1.620;p30_G1;G1.416	40	+	11	29874	255,0,0	3	64,404,936	0,27883,28927
NC_045512.2	11	29874	G1.621;p1_G1;G1.313	40	+	11	29874	255,0,0	3	65,1969,1020	0,26470,28843
NC_045512.2	11	29874	G1.622;p30_G1;G1.419	40	+	11	29874	255,0,0	2	66,2856	0,27007
NC_045512.2	11	29874	G1.623;p1_G1;G1.315	40	+	11	29874	255,0,0	3	67,772,1644	0,27041,28219
NC_045512.2	13	29874	G1.624;p1_G1;G1.486	40	+	13	29874	255,0,0	2	66,2189	0,27672
NC_045512.2	11	29874	G1.624;p14_G2;G2.203	40	+	11	29874	255,0,0	2	68,2189	0,27674
NC_045512.2	18	29871	G1.624;p30_G1;G1.971	40	+	18	29871	255,0,0	2	61,2186	0,27667
NC_045512.2	11	29874	G1.625;p14_G2;G2.204	40	+	11	29874	255,0,0	2	72,4572	0,25291
NC_045512.2	11	29873	G1.626;p14_G2;G2.179	40	+	11	29873	255,0,0	2	70,4521	0,25341
NC_045512.2	14	29874	G1.626;p30_G1;G1.819	40	+	14	29874	255,0,0	2	69,4530	0,25330
NC_045512.2	11	29874	G1.627;p30_G1;G1.422	40	+	11	29874	255,0,0	3	86,136,4426	0,6620,25437
NC_045512.2	11	29874	G1.628;p30_G1;G1.423	40	+	11	29874	255,0,0	3	685,3534,457	0,13295,29406
NC_045512.2	11	29874	G1.629;p30_G1;G1.424	40	+	11	29874	255,0,0	4	714,37,1725,602	0,13297,15131,29261
NC_045512.2	11	29874	G1.630;p1_G1;G1.317	40	+	11	29874	255,0,0	2	720,644	0,29219
NC_045512.2	11	29874	G1.631;p30_G1;G1.426	40	+	11	29874	255,0,0	2	723,50	0,29813
NC_045512.2	11	29874	G1.632;p1_G1;G1.319	40	+	11	29874	255,0,0	2	724,723	0,29140
NC_045512.2	11	29873	G1.633;p30_G1;G1.359	40	+	11	29873	255,0,0	2	724,494	0,29368
NC_045512.2	11	29889	G1.633;p14_G2;G2.356	40	+	11	29889	255,0,0	2	722,490	0,29388
NC_045512.2	11	29874	G1.633;p1_G1;G1.318	40	+	11	29874	255,0,0	2	723,488	0,29375
NC_045512.2	14	29874	G1.633;p14_G2;G2.491	40	+	14	29874	255,0,0	2	721,489	0,29371
NC_045512.2	11	29876	G1.633;p30_G1;G1.546	40	+	11	29876	255,0,0	2	724,486	0,29379
NC_045512.2	11	29874	G1.634;p14_G2;G2.207	40	+	11	29874	255,0,0	2	734,1654	0,28209
NC_045512.2	11	29874	G1.635;p30_G1;G1.427	40	+	11	29874	255,0,0	3	735,3482,427	0,13297,29436
NC_045512.2	14	29874	G1.636;p1_G1;G1.561	40	+	14	29874	255,0,0	2	722,686	0,29174
NC_045512.2	18	29874	G1.636;p30_G1;G1.987	40	+	18	29874	255,0,0	2	728,696	0,29160
NC_045512.2	11	29873	G1.636;p30_G1;G1.357	40	+	11	29873	255,0,0	2	722,694	0,29168
NC_045512.2	11	29874	G1.637;p30_G1;G1.428	40	+	11	29874	255,0,0	4	738,138,3343,457	0,13299,13487,29406
NC_045512.2	11	29874	G1.638;p30_G1;G1.429	40	+	11	29874	255,0,0	4	738,1366,428,457	0,13299,16402,29406
NC_045512.2	11	29874	G1.639;p30_G1;G1.430	40	+	11	29874	255,0,0	4	738,1792,1629,457	0,13299,15202,29406
NC_045512.2	11	29874	G1.640;p30_G1;G1.431	40	+	11	29874	255,0,0	4	738,1851,176,457	0,13299,16654,29406
NC_045512.2	11	29874	G1.641;p30_G1;G1.432	40	+	11	29874	255,0,0	4	738,1868,1575,457	0,13299,15255,29406
NC_045512.2	11	29874	G1.642;p30_G1;G1.433	40	+	11	29874	255,0,0	4	738,1889,982,457	0,13299,15848,29406
NC_045512.2	11	29874	G1.643;p30_G1;G1.434	40	+	11	29874	255,0,0	4	738,2061,491,457	0,13299,16339,29406
NC_045512.2	11	29874	G1.644;p30_G1;G1.435	40	+	11	29874	255,0,0	4	738,2962,205,457	0,13299,16625,29406
NC_045512.2	11	29874	G1.645;p30_G1;G1.436	40	+	11	29874	255,0,0	4	738,2967,472,457	0,13299,16358,29406
NC_045512.2	11	29874	G1.646;p30_G1;G1.437	40	+	11	29874	255,0,0	4	738,2980,290,457	0,13299,16540,29406
NC_045512.2	11	29874	G1.647;p30_G1;G1.438	40	+	11	29874	255,0,0	4	738,3017,286,457	0,13299,16544,29406
NC_045512.2	11	29874	G1.648;p30_G1;G1.439	40	+	11	29874	255,0,0	4	738,3092,337,457	0,13299,16493,29406
NC_045512.2	11	29874	G1.649;p30_G1;G1.440	40	+	11	29874	255,0,0	4	738,3116,292,457	0,13299,16538,29406
NC_045512.2	11	29874	G1.650;p30_G1;G1.441	40	+	11	29874	255,0,0	4	738,3144,288,457	0,13299,16542,29406
NC_045512.2	11	29874	G1.651;p30_G1;G1.442	40	+	11	29874	255,0,0	4	738,3241,242,457	0,13299,16588,29406
NC_045512.2	11	29874	G1.652;p30_G1;G1.443	40	+	11	29874	255,0,0	3	738,3241,397	0,13299,29466
NC_045512.2	11	29874	G1.653;p30_G1;G1.444	40	+	11	29874	255,0,0	3	738,3261,336	0,13299,29527
NC_045512.2	11	29874	G1.654;p30_G1;G1.445	40	+	11	29874	255,0,0	4	738,3313,113,457	0,13299,16717,29406
NC_045512.2	11	29874	G1.655;p30_G1;G1.446	40	+	11	29874	255,0,0	4	738,3352,73,457	0,13299,16757,29406
NC_045512.2	11	29874	G1.656;p30_G1;G1.447	40	+	11	29874	255,0,0	3	738,3394,497	0,13299,29366
NC_045512.2	11	29874	G1.657;p30_G1;G1.448	40	+	11	29874	255,0,0	3	738,3415,358	0,13299,29505
NC_045512.2	11	29874	G1.658;p30_G1;G1.449	40	+	11	29874	255,0,0	3	738,3461,504	0,13299,29359
NC_045512.2	11	29874	G1.659;p30_G1;G1.450	40	+	11	29874	255,0,0	3	738,3479,374	0,13299,29489
NC_045512.2	11	29874	G1.660;p30_G1;G1.451	40	+	11	29874	255,0,0	3	738,3510,423	0,13299,29440
NC_045512.2	11	29874	G1.661;p30_G1;G1.452	40	+	11	29874	255,0,0	3	738,3531,511	0,13299,29352
NC_045512.2	11	29874	G1.662;p30_G1;G1.453	40	+	11	29874	255,0,0	4	738,3531,309,100	0,13299,29406,29763
NC_045512.2	11	29874	G1.663;p30_G1;G1.454	40	+	11	29874	255,0,0	2	738,16564	0,13299
NC_045512.2	11	29874	G1.664;p1_G1;G1.320	40	+	11	29874	255,0,0	2	744,781	0,29082
NC_045512.2	11	29874	G1.665;p14_G2;G2.208	40	+	11	29874	255,0,0	3	744,372,83	0,29300,29780
NC_045512.2	11	29874	G1.666;p1_G1;G1.321	40	+	11	29874	255,0,0	2	744,381	0,29482
NC_045512.2	11	29874	G1.667;p30_G1;G1.455	40	+	11	29874	255,0,0	3	746,3594,457	0,13237,29406
NC_045512.2	11	29871	G1.668;p30_G1;G1.314	40	+	11	29871	255,0,0	2	748,1641	0,28219
NC_045512.2	11	29874	G1.668;p1_G1;G1.322	40	+	11	29874	255,0,0	2	753,1650	0,28213
NC_045512.2	10	29874	G1.668;p14_G2;G2.12	40	+	10	29874	255,0,0	2	749,1644	0,28220
NC_045512.2	11	29874	G1.669;p1_G1;G1.324	40	+	11	29874	255,0,0	2	822,522	0,29341
NC_045512.2	16	29871	G1.669;p30_G1;G1.893	40	+	16	29871	255,0,0	2	808,532	0,29323
NC_045512.2	14	29874	G1.669;p14_G2;G2.493	40	+	14	29874	255,0,0	2	810,525	0,29335
NC_045512.2	11	29874	G1.669;p1_G1;G1.323	40	+	11	29874	255,0,0	2	813,535	0,29328
NC_045512.2	11	29874	G1.670;p30_G1;G1.456	40	+	11	29874	255,0,0	2	816,667	0,29196
NC_045512.2	11	29874	G1.671;p14_G2;G2.210	40	+	11	29874	255,0,0	2	816,640	0,29223
NC_045512.2	13	29877	G1.672;p30_G1;G1.754	40	+	13	29877	255,0,0	2	816,571	0,29293
NC_045512.2	11	29874	G1.672;p14_G2;G2.211	40	+	11	29874	255,0,0	2	816,565	0,29298
NC_045512.2	12	29874	G1.672;p1_G1;G1.439	40	+	12	29874	255,0,0	2	815,565	0,29297
NC_045512.2	33	29874	G1.673;p30_G1;G1.1019	40	+	33	29874	255,0,0	2	798,393	0,29448
NC_045512.2	11	29873	G1.673;p14_G2;G2.181	40	+	11	29873	255,0,0	2	818,395	0,29467
NC_045512.2	13	29874	G1.673;p1_G1;G1.489	40	+	13	29874	255,0,0	2	814,394	0,29467
NC_045512.2	13	29874	G1.673;p1_G1;G1.488	40	+	13	29874	255,0,0	2	812,406	0,29455
NC_045512.2	11	29882	G1.673;p14_G2;G2.351	40	+	11	29882	255,0,0	2	820,417	0,29454
NC_045512.2	11	29874	G1.674;p1_G1;G1.326	40	+	11	29874	255,0,0	2	849,539	0,29324
NC_045512.2	13	29874	G1.675;p1_G1;G1.490	40	+	13	29874	255,0,0	2	855,388	0,29473
NC_045512.2	11	29871	G1.675;p14_G2;G2.151	40	+	11	29871	255,0,0	2	858,391	0,29469
NC_045512.2	11	29874	G1.676;p1_G1;G1.327	40	+	11	29874	255,0,0	2	1002,522	0,29341
NC_045512.2	11	29874	G1.677;p1_G1;G1.328	40	+	11	29874	255,0,0	2	1068,694	0,29169
NC_045512.2	11	29874	G1.678;p14_G2;G2.213	40	+	11	29874	255,0,0	2	1069,502	0,29361
NC_045512.2	11	29874	G1.679;p30_G1;G1.458	40	+	11	29874	255,0,0	2	1134,1652	0,28211
NC_045512.2	11	29874	G1.680;p14_G2;G2.215	40	+	11	29874	255,0,0	2	1322,2873	0,26990
NC_045512.2	11	29874	G1.681;p30_G1;G1.459	40	+	11	29874	255,0,0	2	1350,548	0,29315
NC_045512.2	11	29874	G1.682;p1_G1;G1.329	40	+	11	29874	255,0,0	2	1352,485	0,29378
NC_045512.2	11	29874	G1.683;p14_G2;G2.216	40	+	11	29874	255,0,0	2	1382,1650	0,28213
NC_045512.2	11	29874	G1.684;p30_G1;G1.460	40	+	11	29874	255,0,0	2	1414,604	0,29259
NC_045512.2	11	29874	G1.685;p14_G2;G2.217	40	+	11	29874	255,0,0	2	1417,1650	0,28213
NC_045512.2	11	29874	G1.686;p14_G2;G2.218	40	+	11	29874	255,0,0	5	1433,4513,343,3077,882	0,1464,6565,8401,28981
NC_045512.2	11	29874	G1.687;p1_G1;G1.330	40	+	11	29874	255,0,0	2	1464,381	0,29482
NC_045512.2	11	29874	G1.688;p1_G1;G1.331	40	+	11	29874	255,0,0	2	1740,400	0,29463
NC_045512.2	11	29874	G1.689;p1_G1;G1.332	40	+	11	29874	255,0,0	2	1781,392	0,29471
NC_045512.2	11	29874	G1.690;p1_G1;G1.333	40	+	11	29874	255,0,0	2	1842,471	0,29392
NC_045512.2	11	29874	G1.691;p1_G1;G1.334	40	+	11	29874	255,0,0	2	2380,728	0,29135
NC_045512.2	11	29874	G1.692;p30_G1;G1.461	40	+	11	29874	255,0,0	2	2785,559	0,29304
NC_045512.2	11	29874	G1.693;p14_G2;G2.221	40	+	11	29874	255,0,0	2	6623,570	0,29293
NC_045512.2	11	29874	G1.694;p30_G1;G1.462	40	+	11	29874	255,0,0	2	6675,1641	0,28222
NC_045512.2	11	29874	G1.695;p1_G1;G1.335	40	+	11	29874	255,0,0	2	6950,550	0,29313
NC_045512.2	11	29874	G1.696;p14_G2;G2.222	40	+	11	29874	255,0,0	2	8357,4388	0,25475
NC_045512.2	11	29875	G1.697;p14_G2;G2.224	40	+	11	29875	255,0,0	2	31,539	0,29325
NC_045512.2	11	29874	G1.697;p1_G1;G1.277	40	+	11	29874	255,0,0	2	31,538	0,29325
NC_045512.2	11	29875	G1.698;p14_G2;G2.225	40	+	11	29875	255,0,0	2	32,3011	0,26853
NC_045512.2	11	29875	G1.698;p30_G1;G1.464	40	+	11	29875	255,0,0	2	25,3003	0,26861
NC_045512.2	11	29875	G1.699;p1_G1;G1.336	40	+	11	29875	255,0,0	3	51,4696,3151	0,21541,26713
NC_045512.2	11	29875	G1.700;p1_G1;G1.338	40	+	11	29875	255,0,0	3	51,239,1205	0,28243,28659
NC_045512.2	11	29875	G1.701;p30_G1;G1.466	40	+	11	29875	255,0,0	3	52,2313,458	0,14517,29406
NC_045512.2	11	29875	G1.702;p14_G2;G2.226	40	+	11	29875	255,0,0	3	52,275,4167	0,25369,25697
NC_045512.2	11	29875	G1.703;p1_G1;G1.339	40	+	11	29875	255,0,0	3	52,1856,754	0,26456,29110
NC_045512.2	11	29875	G1.704;p14_G2;G2.227	40	+	11	29875	255,0,0	3	52,2243,329	0,26458,29535
NC_045512.2	11	29875	G1.705;p1_G1;G1.340	40	+	11	29875	255,0,0	3	52,1796,64	0,27872,29800
NC_045512.2	11	29875	G1.706;p14_G2;G2.228	40	+	11	29875	255,0,0	4	53,1101,711,405	0,25370,26657,29459
NC_045512.2	11	29875	G1.707;p1_G1;G1.341	40	+	11	29875	255,0,0	3	53,3113,1147	0,25370,28717
NC_045512.2	11	29875	G1.708;p1_G1;G1.337	40	+	11	29875	255,0,0	3	51,312,3055	0,26456,26809
NC_045512.2	11	29875	G1.708;p14_G2;G2.229	40	+	11	29875	255,0,0	3	53,314,3055	0,26456,26809
NC_045512.2	11	29871	G1.708;p30_G1;G1.263	40	+	11	29871	255,0,0	3	53,308,3054	0,26456,26806
NC_045512.2	11	29874	G1.709;p14_G2;G2.192	40	+	11	29874	255,0,0	3	53,1321,683	0,26456,29180
NC_045512.2	11	29875	G1.709;p1_G1;G1.342	40	+	11	29875	255,0,0	3	53,1328,680	0,26456,29184
NC_045512.2	11	29875	G1.709;p30_G1;G1.465	40	+	11	29875	255,0,0	3	51,1317,681	0,26456,29183
NC_045512.2	11	29875	G1.710;p30_G1;G1.468	40	+	11	29875	255,0,0	3	53,1333,703	0,26456,29161
NC_045512.2	11	29890	G1.710;p14_G2;G2.357	40	+	11	29890	255,0,0	3	51,1333,718	0,26456,29161
NC_045512.2	11	29875	G1.710;p1_G1;G1.343	40	+	11	29875	255,0,0	3	53,1333,703	0,26456,29161
NC_045512.2	11	29875	G1.711;p14_G2;G2.230	40	+	11	29875	255,0,0	3	53,1403,1875	0,26456,27989
NC_045512.2	11	29875	G1.712;p14_G2;G2.231	40	+	11	29875	255,0,0	3	53,1067,493	0,28239,29371
NC_045512.2	18	29874	G1.713;p30_G1;G1.983	40	+	18	29874	255,0,0	3	46,162,857	0,28236,28999
NC_045512.2	11	29875	G1.713;p1_G1;G1.344	40	+	11	29875	255,0,0	3	53,161,861	0,28243,29003
NC_045512.2	11	29875	G1.714;p14_G2;G2.233	40	+	11	29875	255,0,0	3	53,177,898	0,28243,28966
NC_045512.2	11	29874	G1.714;p1_G1;G1.289	40	+	11	29874	255,0,0	3	53,177,902	0,28243,28961
NC_045512.2	13	29872	G1.715;p1_G1;G1.470	40	+	13	29872	255,0,0	3	51,517,1021	0,28241,28838
NC_045512.2	11	29875	G1.715;p14_G2;G2.232	40	+	11	29875	255,0,0	3	53,520,1024	0,28240,28840
NC_045512.2	11	29875	G1.715;p30_G1;G1.469	40	+	11	29875	255,0,0	3	53,519,1021	0,28243,28843
NC_045512.2	11	29875	G1.716;p30_G1;G1.467	40	+	11	29875	255,0,0	3	52,5831,408	0,21539,29456
NC_045512.2	16	29874	G1.716;p14_G2;G2.543	40	+	16	29874	255,0,0	3	49,5835,403	0,21535,29455
NC_045512.2	11	29875	G1.717;p14_G2;G2.234	40	+	11	29875	255,0,0	3	54,93,2837	0,21540,27027
NC_045512.2	11	29875	G1.718;p14_G2;G2.235	40	+	11	29875	255,0,0	3	54,858,112	0,21540,29752
NC_045512.2	11	29875	G1.719;p14_G2;G2.236	40	+	11	29875	255,0,0	3	54,892,498	0,21540,29366
NC_045512.2	11	29875	G1.720;p30_G1;G1.471	40	+	11	29875	255,0,0	3	54,1447,56	0,21540,29808
NC_045512.2	11	29875	G1.721;p14_G2;G2.237	40	+	11	29875	255,0,0	3	54,6319,1875	0,21540,27989
NC_045512.2	11	29875	G1.722;p30_G1;G1.472	40	+	11	29875	255,0,0	3	54,479,1449	0,27871,28415
NC_045512.2	11	29873	G1.722;p1_G1;G1.244	40	+	11	29873	255,0,0	3	52,478,1442	0,27872,28420
NC_045512.2	11	29875	G1.723;p1_G1;G1.345	40	+	11	29875	255,0,0	3	54,583,1021	0,27872,28843
NC_045512.2	11	29875	G1.724;p14_G2;G2.238	40	+	11	29875	255,0,0	3	54,1365,213	0,28245,29651
NC_045512.2	11	29871	G1.725;p14_G2;G2.134	40	+	11	29871	255,0,0	3	55,2427,699	0,25370,29161
NC_045512.2	11	29875	G1.725;p1_G1;G1.347	40	+	11	29875	255,0,0	3	55,2419,703	0,25370,29161
NC_045512.2	11	29875	G1.725;p30_G1;G1.473	40	+	11	29875	255,0,0	3	55,2417,709	0,25370,29155
NC_045512.2	11	29875	G1.726;p30_G1;G1.474	40	+	11	29875	255,0,0	3	55,2980,1448	0,25370,28416
NC_045512.2	11	29875	G1.726;p1_G1;G1.348	40	+	11	29875	255,0,0	3	55,2985,1449	0,25370,28415
NC_045512.2	11	29872	G1.726;p14_G2;G2.162	40	+	11	29872	255,0,0	3	55,2980,1441	0,25370,28420
NC_045512.2	11	29871	G1.727;p14_G2;G2.136	40	+	11	29871	255,0,0	2	55,4490	0,25370
NC_045512.2	11	29875	G1.727;p30_G1;G1.475	40	+	11	29875	255,0,0	2	55,4494	0,25370
NC_045512.2	11	29873	G1.727;p1_G1;G1.253	40	+	11	29873	255,0,0	2	55,4492	0,25370
NC_045512.2	11	29875	G1.728;p30_G1;G1.478	40	+	11	29875	255,0,0	3	55,934,792	0,27373,29072
NC_045512.2	11	29872	G1.728;p1_G1;G1.231	40	+	11	29872	255,0,0	3	54,937,789	0,27372,29072
NC_045512.2	11	29875	G1.729;p30_G1;G1.476	40	+	11	29875	255,0,0	3	55,2345,99	0,27372,29765
NC_045512.2	11	29875	G1.730;p14_G2;G2.239	40	+	11	29875	255,0,0	3	55,125,1646	0,27373,28218
NC_045512.2	11	29874	G1.731;p1_G1;G1.303	40	+	11	29874	255,0,0	3	55,170,2228	0,27373,27635
NC_045512.2	11	29871	G1.731;p14_G2;G2.137	40	+	11	29871	255,0,0	3	55,170,2225	0,27373,27635
NC_045512.2	11	29875	G1.731;p30_G1;G1.477	40	+	11	29875	255,0,0	3	55,170,2229	0,27373,27635
NC_045512.2	11	29875	G1.732;p1_G1;G1.350	40	+	11	29875	255,0,0	3	55,291,565	0,27373,29299
NC_045512.2	11	29875	G1.733;p1_G1;G1.351	40	+	11	29875	255,0,0	3	55,389,565	0,27373,29299
NC_045512.2	11	29875	G1.734;p1_G1;G1.352	40	+	11	29875	255,0,0	3	55,1084,1021	0,27373,28843
NC_045512.2	11	29873	G1.734;p30_G1;G1.349	40	+	11	29873	255,0,0	3	55,1082,1019	0,27373,28843
NC_045512.2	11	29875	G1.735;p30_G1;G1.479	40	+	11	29875	255,0,0	3	55,1112,1203	0,27373,28661
NC_045512.2	11	29871	G1.735;p1_G1;G1.207	40	+	11	29871	255,0,0	3	55,1121,1199	0,27373,28661
NC_045512.2	11	29875	G1.736;p30_G1;G1.481	40	+	11	29875	255,0,0	3	56,2926,458	0,13904,29406
NC_045512.2	11	29875	G1.737;p30_G1;G1.482	40	+	11	29875	255,0,0	3	57,1231,458	0,15599,29406
NC_045512.2	11	29875	G1.738;p30_G1;G1.483	40	+	11	29875	255,0,0	4	57,497,491,458	0,15765,16339,29406
NC_045512.2	11	29874	G1.739;p30_G1;G1.407	40	+	11	29874	255,0,0	2	57,3585	0,26278
NC_045512.2	11	29875	G1.739;p1_G1;G1.354	40	+	11	29875	255,0,0	2	57,3586	0,26278
NC_045512.2	11	29871	G1.740;p1_G1;G1.211	40	+	11	29871	255,0,0	2	57,760	0,29100
NC_045512.2	11	29873	G1.740;p30_G1;G1.352	40	+	11	29873	255,0,0	2	57,762	0,29100
NC_045512.2	14	29875	G1.740;p14_G2;G2.498	40	+	14	29875	255,0,0	2	51,765	0,29096
NC_045512.2	11	29875	G1.741;p30_G1;G1.485	40	+	11	29875	255,0,0	4	58,45,3532,458	0,693,13299,29406
NC_045512.2	11	29875	G1.742;p30_G1;G1.486	40	+	11	29875	255,0,0	3	58,3163,458	0,13667,29406
NC_045512.2	15	29875	G1.743;p30_G1;G1.883	40	+	15	29875	255,0,0	2	54,2202	0,27658
NC_045512.2	11	29874	G1.743;p1_G1;G1.311	40	+	11	29874	255,0,0	2	58,2201	0,27662
NC_045512.2	11	29875	G1.743;p14_G2;G2.244	40	+	11	29875	255,0,0	2	58,2202	0,27662
NC_045512.2	11	29875	G1.744;p30_G1;G1.487	40	+	11	29875	255,0,0	3	59,3418,458	0,13413,29406
NC_045512.2	11	29871	G1.745;p1_G1;G1.212	40	+	11	29871	255,0,0	2	60,3374	0,26486
NC_045512.2	11	29875	G1.745;p30_G1;G1.489	40	+	11	29875	255,0,0	2	60,3378	0,26486
NC_045512.2	11	29875	G1.745;p14_G2;G2.245	40	+	11	29875	255,0,0	2	60,3378	0,26486
NC_045512.2	11	29874	G1.746;p30_G1;G1.413	40	+	11	29874	255,0,0	2	58,2575	0,27288
NC_045512.2	11	29871	G1.746;p14_G2;G2.140	40	+	11	29871	255,0,0	2	61,2573	0,27287
NC_045512.2	11	29875	G1.746;p1_G1;G1.349	40	+	11	29875	255,0,0	2	55,2577	0,27287
NC_045512.2	11	29874	G1.747;p1_G1;G1.314	40	+	11	29874	255,0,0	2	64,2114	0,27749
NC_045512.2	11	29875	G1.747;p14_G2;G2.246	40	+	11	29875	255,0,0	2	64,2115	0,27749
NC_045512.2	11	29875	G1.747;p30_G1;G1.488	40	+	11	29875	255,0,0	2	59,2115	0,27749
NC_045512.2	11	29871	G1.748;p30_G1;G1.272	40	+	11	29871	255,0,0	2	65,5087	0,24773
NC_045512.2	11	29875	G1.748;p1_G1;G1.353	40	+	11	29875	255,0,0	2	56,5099	0,24765
NC_045512.2	15	29875	G1.749;p14_G2;G2.533	40	+	15	29875	255,0,0	3	61,901,408	0,26465,29452
NC_045512.2	11	29874	G1.749;p30_G1;G1.418	40	+	11	29874	255,0,0	3	65,906,402	0,26469,29461
NC_045512.2	11	29875	G1.750;p30_G1;G1.490	40	+	11	29875	255,0,0	3	65,1297,693	0,26469,29171
NC_045512.2	11	29875	G1.751;p30_G1;G1.491	40	+	11	29875	255,0,0	3	65,2291,1024	0,26469,28840
NC_045512.2	11	29875	G1.752;p1_G1;G1.356	40	+	11	29875	255,0,0	3	65,3230,83	0,26469,29781
NC_045512.2	11	29871	G1.753;p30_G1;G1.273	40	+	11	29871	255,0,0	2	65,1666	0,28194
NC_045512.2	17	29875	G1.753;p1_G1;G1.617	40	+	17	29875	255,0,0	2	59,1670	0,28188
NC_045512.2	14	29875	G1.754;p1_G1;G1.566	40	+	14	29875	255,0,0	2	64,2069	0,27792
NC_045512.2	11	29871	G1.754;p14_G2;G2.143	40	+	11	29871	255,0,0	2	67,2065	0,27795
NC_045512.2	11	29874	G1.754;p30_G1;G1.420	40	+	11	29874	255,0,0	2	67,2070	0,27793
NC_045512.2	11	29873	G1.755;p30_G1;G1.355	40	+	11	29873	255,0,0	2	67,398	0,29464
NC_045512.2	11	29875	G1.755;p1_G1;G1.357	40	+	11	29875	255,0,0	2	72,406	0,29458
NC_045512.2	11	29875	G1.756;p1_G1;G1.358	40	+	11	29875	255,0,0	2	74,2084	0,27780
NC_045512.2	11	29874	G1.756;p30_G1;G1.421	40	+	11	29874	255,0,0	2	74,2083	0,27780
NC_045512.2	11	29875	G1.757;p14_G2;G2.247	40	+	11	29875	255,0,0	2	80,3457	0,26407
NC_045512.2	11	29875	G1.758;p30_G1;G1.492	40	+	11	29875	255,0,0	2	688,258	0,29606
NC_045512.2	11	29874	G1.759;p30_G1;G1.425	40	+	11	29874	255,0,0	2	723,1116	0,28747
NC_045512.2	17	29875	G1.759;p1_G1;G1.618	40	+	17	29875	255,0,0	2	726,1124	0,28734
NC_045512.2	11	29875	G1.760;p30_G1;G1.494	40	+	11	29875	255,0,0	4	738,48,3397,458	0,13299,13434,29406
NC_045512.2	11	29875	G1.761;p30_G1;G1.495	40	+	11	29875	255,0,0	4	738,105,3376,458	0,13299,13454,29406
NC_045512.2	11	29875	G1.762;p30_G1;G1.496	40	+	11	29875	255,0,0	4	738,963,902,458	0,13299,15928,29406
NC_045512.2	11	29875	G1.763;p30_G1;G1.497	40	+	11	29875	255,0,0	4	738,1589,1640,458	0,13299,15190,29406
NC_045512.2	11	29875	G1.764;p30_G1;G1.498	40	+	11	29875	255,0,0	4	738,1856,1598,458	0,13299,15232,29406
NC_045512.2	11	29875	G1.765;p30_G1;G1.499	40	+	11	29875	255,0,0	4	738,1991,1493,453	0,13299,15338,29411
NC_045512.2	11	29875	G1.766;p30_G1;G1.500	40	+	11	29875	255,0,0	3	738,2362,363	0,13299,29501
NC_045512.2	11	29875	G1.767;p30_G1;G1.501	40	+	11	29875	255,0,0	4	738,2597,840,458	0,13299,15990,29406
NC_045512.2	11	29875	G1.768;p30_G1;G1.502	40	+	11	29875	255,0,0	4	738,2702,200,458	0,13299,16631,29406
NC_045512.2	11	29875	G1.769;p30_G1;G1.503	40	+	11	29875	255,0,0	4	738,2964,486,458	0,13299,16344,29406
NC_045512.2	11	29875	G1.770;p30_G1;G1.504	40	+	11	29875	255,0,0	4	738,2972,445,458	0,13299,16385,29406
NC_045512.2	11	29875	G1.771;p30_G1;G1.505	40	+	11	29875	255,0,0	4	738,2987,157,458	0,13299,16673,29406
NC_045512.2	11	29875	G1.772;p30_G1;G1.506	40	+	11	29875	255,0,0	3	738,2991,432	0,13299,29432
NC_045512.2	11	29875	G1.773;p30_G1;G1.507	40	+	11	29875	255,0,0	3	738,2991,377	0,13299,29487
NC_045512.2	11	29875	G1.774;p30_G1;G1.508	40	+	11	29875	255,0,0	4	738,3009,228,458	0,13299,16602,29406
NC_045512.2	11	29875	G1.775;p30_G1;G1.509	40	+	11	29875	255,0,0	4	738,3033,321,458	0,13299,16510,29406
NC_045512.2	11	29875	G1.776;p30_G1;G1.510	40	+	11	29875	255,0,0	4	738,3089,286,458	0,13299,16544,29406
NC_045512.2	11	29875	G1.777;p30_G1;G1.511	40	+	11	29875	255,0,0	4	738,3194,294,458	0,13299,16536,29406
NC_045512.2	11	29875	G1.778;p30_G1;G1.512	40	+	11	29875	255,0,0	4	738,3287,86,458	0,13299,16745,29406
NC_045512.2	11	29875	G1.779;p30_G1;G1.513	40	+	11	29875	255,0,0	3	738,3311,458	0,13299,29406
NC_045512.2	11	29875	G1.780;p30_G1;G1.514	40	+	11	29875	255,0,0	4	738,3350,109,458	0,13299,16722,29406
NC_045512.2	11	29875	G1.781;p30_G1;G1.515	40	+	11	29875	255,0,0	4	738,3384,49,458	0,13299,16782,29406
NC_045512.2	11	29875	G1.782;p30_G1;G1.516	40	+	11	29875	255,0,0	3	738,3451,522	0,13299,29342
NC_045512.2	11	29875	G1.783;p30_G1;G1.518	40	+	11	29875	255,0,0	3	738,3510,376	0,13299,29488
NC_045512.2	11	29875	G1.784;p30_G1;G1.519	40	+	11	29875	255,0,0	4	738,3531,71,339	0,13299,29406,29525
NC_045512.2	11	29875	G1.785;p1_G1;G1.359	40	+	11	29875	255,0,0	2	745,858	0,29006
NC_045512.2	11	29875	G1.786;p30_G1;G1.520	40	+	11	29875	255,0,0	2	745,393	0,29471
NC_045512.2	11	29874	G1.786;p14_G2;G2.209	40	+	11	29874	255,0,0	2	744,402	0,29461
NC_045512.2	11	29874	G1.787;p1_G1;G1.325	40	+	11	29874	255,0,0	2	823,1664	0,28199
NC_045512.2	14	29875	G1.787;p30_G1;G1.841	40	+	14	29875	255,0,0	2	815,1662	0,28199
NC_045512.2	11	29873	G1.787;p14_G2;G2.182	40	+	11	29873	255,0,0	2	819,1664	0,28198
NC_045512.2	11	29875	G1.788;p14_G2;G2.248	40	+	11	29875	255,0,0	2	841,645	0,29219
NC_045512.2	11	29875	G1.789;p14_G2;G2.249	40	+	11	29875	255,0,0	2	844,1656	0,28208
NC_045512.2	11	29875	G1.790;p14_G2;G2.250	40	+	11	29875	255,0,0	2	857,1026	0,28838
NC_045512.2	11	29875	G1.791;p14_G2;G2.251	40	+	11	29875	255,0,0	2	1025,1674	0,28190
NC_045512.2	11	29875	G1.792;p1_G1;G1.360	40	+	11	29875	255,0,0	2	1034,1021	0,28843
NC_045512.2	14	29867	G1.793;p1_G1;G1.535	40	+	14	29867	255,0,0	2	1038,398	0,29455
NC_045512.2	11	29875	G1.793;p14_G2;G2.252	40	+	11	29875	255,0,0	2	1043,402	0,29462
NC_045512.2	11	29875	G1.794;p14_G2;G2.253	40	+	11	29875	255,0,0	2	1069,612	0,29252
NC_045512.2	11	29875	G1.795;p1_G1;G1.361	40	+	11	29875	255,0,0	2	1073,875	0,28989
NC_045512.2	11	29875	G1.796;p30_G1;G1.521	40	+	11	29875	255,0,0	2	1246,1203	0,28661
NC_045512.2	11	29875	G1.797;p1_G1;G1.362	40	+	11	29875	255,0,0	2	1256,408	0,29456
NC_045512.2	13	29875	G1.798;p1_G1;G1.508	40	+	13	29875	255,0,0	2	1259,541	0,29321
NC_045512.2	11	29872	G1.798;p30_G1;G1.339	40	+	11	29872	255,0,0	2	1264,530	0,29331
NC_045512.2	11	29875	G1.799;p30_G1;G1.522	40	+	11	29875	255,0,0	2	1399,1651	0,28213
NC_045512.2	11	29873	G1.799;p1_G1;G1.268	40	+	11	29873	255,0,0	2	1399,1643	0,28219
NC_045512.2	11	29875	G1.800;p14_G2;G2.255	40	+	11	29875	255,0,0	2	1417,701	0,29163
NC_045512.2	11	29875	G1.801;p30_G1;G1.523	40	+	11	29875	255,0,0	2	1460,458	0,29406
NC_045512.2	11	29875	G1.802;p14_G2;G2.256	40	+	11	29875	255,0,0	2	1663,565	0,29299
NC_045512.2	34	29875	G1.803;p1_G1;G1.653	40	+	34	29875	255,0,0	2	1640,522	0,29319
NC_045512.2	11	29871	G1.803;p14_G2;G2.157	40	+	11	29871	255,0,0	2	1660,521	0,29339
NC_045512.2	11	29875	G1.804;p14_G2;G2.257	40	+	11	29875	255,0,0	2	1674,374	0,29490
NC_045512.2	11	29875	G1.805;p1_G1;G1.364	40	+	11	29875	255,0,0	2	1841,410	0,29454
NC_045512.2	11	29875	G1.806;p14_G2;G2.258	40	+	11	29875	255,0,0	2	1842,1672	0,28192
NC_045512.2	11	29875	G1.807;p14_G2;G2.259	40	+	11	29875	255,0,0	2	1842,684	0,29180
NC_045512.2	11	29875	G1.808;p14_G2;G2.260	40	+	11	29875	255,0,0	2	1884,354	0,29510
NC_045512.2	11	29875	G1.809;p1_G1;G1.365	40	+	11	29875	255,0,0	3	1935,714,407	0,17840,29457
NC_045512.2	11	29875	G1.810;p1_G1;G1.366	40	+	11	29875	255,0,0	2	2455,4489	0,25375
NC_045512.2	11	29875	G1.811;p1_G1;G1.367	40	+	11	29875	255,0,0	2	2575,796	0,29068
NC_045512.2	11	29875	G1.812;p1_G1;G1.368	40	+	11	29875	255,0,0	2	3458,2459	0,27405
NC_045512.2	11	29875	G1.813;p14_G2;G2.261	40	+	11	29875	255,0,0	2	4813,2771	0,27093
NC_045512.2	11	29875	G1.814;p1_G1;G1.369	40	+	11	29875	255,0,0	3	5478,163,566	0,17968,29298
NC_045512.2	11	29875	G1.815;p1_G1;G1.370	40	+	11	29875	255,0,0	2	7521,1638	0,28226
NC_045512.2	11	29875	G1.816;p14_G2;G2.262	40	+	11	29875	255,0,0	2	8360,3407	0,26457
NC_045512.2	11	29875	G1.817;p1_G1;G1.371	40	+	11	29875	255,0,0	2	9870,1216	0,28648
NC_045512.2	11	29875	G1.818;p14_G2;G2.263	40	+	11	29875	255,0,0	2	21696,556	0,29308
NC_045512.2	11	29876	G1.819;p14_G2;G2.265	40	+	11	29876	255,0,0	3	28,2303,3152	0,2517,26713
NC_045512.2	11	29876	G1.820;p1_G1;G1.372	40	+	11	29876	255,0,0	2	29,569	0,29296
NC_045512.2	11	29871	G1.820;p30_G1;G1.256	40	+	11	29871	255,0,0	2	29,563	0,29297
NC_045512.2	11	29876	G1.821;p14_G2;G2.266	40	+	11	29876	255,0,0	2	35,4506	0,25359
NC_045512.2	11	29876	G1.822;p14_G2;G2.267	40	+	11	29876	255,0,0	3	51,154,978	0,28242,28887
NC_045512.2	11	29876	G1.823;p30_G1;G1.527	40	+	11	29876	255,0,0	3	53,924,2330	0,26456,27535
NC_045512.2	11	29876	G1.824;p1_G1;G1.373	40	+	11	29876	255,0,0	3	53,1357,1646	0,26456,28219
NC_045512.2	11	29876	G1.825;p1_G1;G1.374	40	+	11	29876	255,0,0	3	53,2038,1204	0,26456,28661
NC_045512.2	11	29876	G1.826;p14_G2;G2.269	40	+	11	29876	255,0,0	3	53,2058,1300	0,26456,28565
NC_045512.2	18	29873	G1.826;p1_G1;G1.638	40	+	18	29873	255,0,0	3	46,2058,1297	0,26449,28558
NC_045512.2	17	29874	G1.826;p30_G1;G1.942	40	+	17	29874	255,0,0	3	51,2055,1298	0,26453,28559
NC_045512.2	14	29872	G1.826;p30_G1;G1.805	40	+	14	29872	255,0,0	3	69,2038,1296	0,26473,28562
NC_045512.2	15	29871	G1.826;p1_G1;G1.585	40	+	15	29871	255,0,0	3	61,2045,1295	0,26465,28561
NC_045512.2	11	29876	G1.827;p30_G1;G1.528	40	+	11	29876	255,0,0	3	53,1038,1024	0,27373,28841
NC_045512.2	17	29875	G1.828;p14_G2;G2.567	40	+	17	29875	255,0,0	3	47,70,758	0,28237,29100
NC_045512.2	11	29876	G1.828;p30_G1;G1.530	40	+	11	29876	255,0,0	3	53,64,755	0,28243,29110
NC_045512.2	13	29871	G1.828;p1_G1;G1.459	40	+	13	29871	255,0,0	3	49,64,749	0,28241,29109
NC_045512.2	13	29875	G1.829;p14_G2;G2.415	40	+	13	29875	255,0,0	3	51,107,1460	0,28241,28402
NC_045512.2	11	29871	G1.829;p1_G1;G1.197	40	+	11	29871	255,0,0	3	53,107,1456	0,28243,28404
NC_045512.2	11	29876	G1.829;p30_G1;G1.529	40	+	11	29876	255,0,0	3	50,111,1470	0,28239,28395
NC_045512.2	11	29874	G1.830;p14_G2;G2.190	40	+	11	29874	255,0,0	3	52,107,1447	0,28243,28416
NC_045512.2	13	29876	G1.830;p30_G1;G1.745	40	+	13	29876	255,0,0	3	51,107,1449	0,28241,28414
NC_045512.2	11	29873	G1.830;p1_G1;G1.248	40	+	11	29873	255,0,0	3	53,107,1446	0,28243,28416
NC_045512.2	11	29876	G1.831;p1_G1;G1.375	40	+	11	29876	255,0,0	3	53,153,807	0,28243,29058
NC_045512.2	11	29872	G1.832;p1_G1;G1.229	40	+	11	29872	255,0,0	3	53,214,1116	0,28243,28745
NC_045512.2	16	29876	G1.832;p30_G1;G1.905	40	+	16	29876	255,0,0	3	48,207,1120	0,28238,28740
NC_045512.2	11	29876	G1.833;p1_G1;G1.376	40	+	11	29876	255,0,0	3	53,225,1022	0,28243,28843
NC_045512.2	11	29876	G1.834;p1_G1;G1.377	40	+	11	29876	255,0,0	3	53,237,1147	0,28243,28718
NC_045512.2	11	29876	G1.835;p14_G2;G2.271	40	+	11	29876	255,0,0	4	53,637,444,84	0,28243,29255,29781
NC_045512.2	11	29875	G1.836;p30_G1;G1.470	40	+	11	29875	255,0,0	3	53,759,794	0,28243,29070
NC_045512.2	11	29876	G1.836;p14_G2;G2.272	40	+	11	29876	255,0,0	3	53,759,795	0,28243,29070
NC_045512.2	11	29874	G1.836;p1_G1;G1.295	40	+	11	29874	255,0,0	3	53,759,793	0,28243,29070
NC_045512.2	11	29876	G1.837;p14_G2;G2.273	40	+	11	29876	255,0,0	3	53,939,610	0,28243,29255
NC_045512.2	11	29874	G1.838;p30_G1;G1.394	40	+	11	29874	255,0,0	3	53,1436,62	0,28243,29801
NC_045512.2	13	29872	G1.838;p1_G1;G1.471	40	+	13	29872	255,0,0	3	51,1434,56	0,28241,29803
NC_045512.2	11	29876	G1.838;p14_G2;G2.274	40	+	11	29876	255,0,0	3	53,1436,64	0,28243,29801
NC_045512.2	11	29876	G1.839;p14_G2;G2.275	40	+	11	29876	255,0,0	2	53,1622	0,28243
NC_045512.2	1	29903	G1.839;p1_G2;G2.1	40	+	1	29903	255,0,0	2	60,1650	0,28252
NC_045512.2	11	29876	G1.839;p30_G1;G1.531	40	+	11	29876	255,0,0	2	53,1622	0,28243
NC_045512.2	11	29874	G1.839;p1_G1;G1.297	40	+	11	29874	255,0,0	2	53,1620	0,28243
NC_045512.2	11	29876	G1.840;p14_G2;G2.276	40	+	11	29876	255,0,0	3	54,205,2212	0,27379,27653
NC_045512.2	11	29876	G1.841;p30_G1;G1.534	40	+	11	29876	255,0,0	3	55,2170,2258	0,25370,27607
NC_045512.2	11	29871	G1.841;p14_G2;G2.128	40	+	11	29871	255,0,0	3	52,2173,2250	0,25368,27610
NC_045512.2	11	29875	G1.842;p1_G1;G1.346	40	+	11	29875	255,0,0	3	55,2171,2238	0,25370,27626
NC_045512.2	11	29876	G1.842;p30_G1;G1.535	40	+	11	29876	255,0,0	3	55,2175,2235	0,25370,27630
NC_045512.2	11	29872	G1.842;p14_G2;G2.161	40	+	11	29872	255,0,0	3	55,2173,2231	0,25370,27630
NC_045512.2	11	29876	G1.843;p14_G2;G2.278	40	+	11	29876	255,0,0	3	55,2489,1876	0,25370,27989
NC_045512.2	11	29876	G1.844;p1_G1;G1.380	40	+	11	29876	255,0,0	3	55,2982,1023	0,25370,28842
NC_045512.2	11	29876	G1.845;p1_G1;G1.381	40	+	11	29876	255,0,0	3	55,3047,1023	0,25370,28842
NC_045512.2	11	29876	G1.846;p30_G1;G1.536	40	+	11	29876	255,0,0	3	55,399,646	0,27373,29219
NC_045512.2	11	29873	G1.846;p14_G2;G2.177	40	+	11	29873	255,0,0	3	55,401,642	0,27373,29220
NC_045512.2	11	29871	G1.846;p1_G1;G1.204	40	+	11	29871	255,0,0	3	55,397,642	0,27373,29218
NC_045512.2	11	29875	G1.847;p14_G2;G2.242	40	+	11	29875	255,0,0	3	55,486,1875	0,27373,27989
NC_045512.2	13	29876	G1.847;p30_G1;G1.746	40	+	13	29876	255,0,0	3	53,486,1876	0,27371,27987
NC_045512.2	11	29876	G1.848;p30_G1;G1.537	40	+	11	29876	255,0,0	3	55,1079,1105	0,27373,28760
NC_045512.2	11	29871	G1.848;p1_G1;G1.206	40	+	11	29871	255,0,0	3	55,1082,1101	0,27373,28759
NC_045512.2	11	29876	G1.849;p1_G1;G1.384	40	+	11	29876	255,0,0	3	55,1271,1147	0,27373,28718
NC_045512.2	11	29876	G1.850;p1_G1;G1.385	40	+	11	29876	255,0,0	3	55,1345,1022	0,27373,28843
NC_045512.2	14	29872	G1.851;p30_G1;G1.803	40	+	14	29872	255,0,0	2	53,3007	0,26851
NC_045512.2	11	29876	G1.851;p1_G1;G1.378	40	+	11	29876	255,0,0	2	54,3011	0,26854
NC_045512.2	11	29876	G1.852;p30_G1;G1.540	40	+	11	29876	255,0,0	3	57,2620,459	0,14211,29406
NC_045512.2	11	29876	G1.853;p1_G1;G1.383	40	+	11	29876	255,0,0	3	55,973,905	0,27373,28960
NC_045512.2	18	29875	G1.853;p14_G2;G2.599	40	+	18	29875	255,0,0	3	50,972,904	0,27367,28953
NC_045512.2	11	29874	G1.854;p1_G1;G1.281	40	+	11	29874	255,0,0	2	51,2393	0,27470
NC_045512.2	11	29876	G1.854;p30_G1;G1.538	40	+	11	29876	255,0,0	2	54,2396	0,27469
NC_045512.2	11	29878	G1.854;p14_G2;G2.330	40	+	11	29878	255,0,0	2	57,2405	0,27462
NC_045512.2	11	29876	G1.854;p14_G2;G2.279	40	+	11	29876	255,0,0	2	55,2392	0,27473
NC_045512.2	11	29876	G1.855;p30_G1;G1.541	40	+	11	29876	255,0,0	3	58,514,459	0,16316,29406
NC_045512.2	14	29874	G1.856;p30_G1;G1.817	40	+	14	29874	255,0,0	3	55,540,3054	0,26222,26806
NC_045512.2	11	29873	G1.856;p1_G1;G1.258	40	+	11	29873	255,0,0	3	58,537,3050	0,26225,26812
NC_045512.2	11	29876	G1.856;p14_G2;G2.281	40	+	11	29876	255,0,0	3	58,543,3056	0,26225,26809
NC_045512.2	11	29876	G1.857;p14_G2;G2.282	40	+	11	29876	255,0,0	3	58,469,1647	0,27029,28218
NC_045512.2	11	29872	G1.858;p1_G1;G1.234	40	+	11	29872	255,0,0	2	58,2832	0,27029
NC_045512.2	11	29871	G1.858;p30_G1;G1.269	40	+	11	29871	255,0,0	2	58,2831	0,27029
NC_045512.2	11	29876	G1.858;p14_G2;G2.283	40	+	11	29876	255,0,0	2	58,2836	0,27029
NC_045512.2	11	29874	G1.859;p1_G1;G1.283	40	+	11	29874	255,0,0	2	52,7376	0,22487
NC_045512.2	11	29876	G1.859;p30_G1;G1.542	40	+	11	29876	255,0,0	2	59,7375	0,22490
NC_045512.2	13	29867	G1.859;p14_G2;G2.382	40	+	13	29867	255,0,0	2	54,7365	0,22489
NC_045512.2	11	29876	G1.860;p14_G2;G2.285	40	+	11	29876	255,0,0	3	61,313,1222	0,28252,28643
NC_045512.2	11	29876	G1.861;p30_G1;G1.543	40	+	11	29876	255,0,0	3	62,1290,459	0,15539,29406
NC_045512.2	11	29876	G1.862;p14_G2;G2.286	40	+	11	29876	255,0,0	3	63,831,1876	0,27028,27989
NC_045512.2	11	29876	G1.863;p14_G2;G2.287	40	+	11	29876	255,0,0	2	64,1462	0,28403
NC_045512.2	13	29874	G1.864;p30_G1;G1.720	40	+	13	29874	255,0,0	3	63,1074,2239	0,26467,27622
NC_045512.2	11	29876	G1.864;p14_G2;G2.288	40	+	11	29876	255,0,0	3	65,1072,2241	0,26469,27624
NC_045512.2	11	29876	G1.865;p14_G2;G2.289	40	+	11	29876	255,0,0	3	65,1390,1876	0,26469,27989
NC_045512.2	11	29876	G1.866;p14_G2;G2.284	40	+	11	29876	255,0,0	2	60,1659	0,28206
NC_045512.2	11	29874	G1.866;p1_G1;G1.316	40	+	11	29874	255,0,0	2	74,1641	0,28222
NC_045512.2	11	29874	G1.866;p30_G1;G1.417	40	+	11	29874	255,0,0	2	64,1648	0,28215
NC_045512.2	11	29876	G1.866;p14_G2;G2.290	40	+	11	29876	255,0,0	2	67,1643	0,28222
NC_045512.2	11	29876	G1.867;p14_G2;G2.291	40	+	11	29876	255,0,0	2	78,2067	0,27798
NC_045512.2	11	29876	G1.868;p30_G1;G1.544	40	+	11	29876	255,0,0	4	506,66,3531,459	0,672,13299,29406
NC_045512.2	11	29876	G1.869;p14_G2;G2.292	40	+	11	29876	255,0,0	2	720,1106	0,28759
NC_045512.2	11	29876	G1.870;p30_G1;G1.545	40	+	11	29876	255,0,0	2	722,915	0,28950
NC_045512.2	11	29871	G1.870;p14_G2;G2.146	40	+	11	29871	255,0,0	2	721,907	0,28953
NC_045512.2	11	29875	G1.871;p30_G1;G1.493	40	+	11	29875	255,0,0	2	732,621	0,29243
NC_045512.2	11	29874	G1.871;p14_G2;G2.206	40	+	11	29874	255,0,0	2	722,612	0,29251
NC_045512.2	11	29876	G1.871;p1_G1;G1.387	40	+	11	29876	255,0,0	2	735,623	0,29242
NC_045512.2	11	29876	G1.872;p30_G1;G1.547	40	+	11	29876	255,0,0	4	738,1579,222,459	0,13299,16608,29406
NC_045512.2	11	29876	G1.873;p30_G1;G1.548	40	+	11	29876	255,0,0	4	738,1592,1798,459	0,13299,15032,29406
NC_045512.2	11	29876	G1.874;p30_G1;G1.549	40	+	11	29876	255,0,0	3	738,1848,333	0,13299,29532
NC_045512.2	11	29876	G1.875;p30_G1;G1.550	40	+	11	29876	255,0,0	4	738,1909,668,459	0,13299,16164,29406
NC_045512.2	11	29876	G1.876;p30_G1;G1.551	40	+	11	29876	255,0,0	4	738,2025,299,459	0,13299,16530,29406
NC_045512.2	11	29876	G1.877;p30_G1;G1.552	40	+	11	29876	255,0,0	4	738,2066,468,459	0,13299,16361,29406
NC_045512.2	11	29876	G1.878;p30_G1;G1.553	40	+	11	29876	255,0,0	4	738,2371,478,459	0,13299,16351,29406
NC_045512.2	11	29876	G1.879;p30_G1;G1.554	40	+	11	29876	255,0,0	4	738,2596,42,459	0,13299,16788,29406
NC_045512.2	11	29876	G1.880;p30_G1;G1.555	40	+	11	29876	255,0,0	4	738,2640,20,459	0,13299,16810,29406
NC_045512.2	11	29876	G1.881;p30_G1;G1.556	40	+	11	29876	255,0,0	4	738,2672,106,459	0,13299,16724,29406
NC_045512.2	11	29876	G1.882;p30_G1;G1.557	40	+	11	29876	255,0,0	4	738,2692,120,459	0,13299,16709,29406
NC_045512.2	11	29876	G1.883;p30_G1;G1.558	40	+	11	29876	255,0,0	4	738,2793,42,459	0,13299,16788,29406
NC_045512.2	11	29876	G1.884;p30_G1;G1.559	40	+	11	29876	255,0,0	4	738,2940,479,459	0,13299,16350,29406
NC_045512.2	11	29876	G1.885;p30_G1;G1.560	40	+	11	29876	255,0,0	3	738,2954,359	0,13299,29506
NC_045512.2	11	29876	G1.886;p30_G1;G1.561	40	+	11	29876	255,0,0	4	738,3005,469,459	0,13299,16361,29406
NC_045512.2	11	29876	G1.887;p30_G1;G1.562	40	+	11	29876	255,0,0	4	738,3020,197,459	0,13299,16633,29406
NC_045512.2	11	29876	G1.888;p30_G1;G1.563	40	+	11	29876	255,0,0	4	738,3024,132,459	0,13299,16698,29406
NC_045512.2	11	29876	G1.889;p30_G1;G1.564	40	+	11	29876	255,0,0	4	738,3173,47,459	0,13299,16784,29406
NC_045512.2	11	29876	G1.890;p30_G1;G1.565	40	+	11	29876	255,0,0	4	738,3191,245,459	0,13299,16586,29406
NC_045512.2	11	29876	G1.891;p30_G1;G1.566	40	+	11	29876	255,0,0	3	738,3251,459	0,13299,29406
NC_045512.2	11	29876	G1.892;p30_G1;G1.567	40	+	11	29876	255,0,0	4	738,3303,186,459	0,13299,16644,29406
NC_045512.2	11	29876	G1.893;p30_G1;G1.568	40	+	11	29876	255,0,0	3	738,3357,464	0,13299,29401
NC_045512.2	11	29876	G1.894;p30_G1;G1.569	40	+	11	29876	255,0,0	4	738,3362,123,459	0,13299,16707,29406
NC_045512.2	11	29876	G1.895;p30_G1;G1.570	40	+	11	29876	255,0,0	3	738,3443,566	0,13299,29299
NC_045512.2	11	29876	G1.896;p30_G1;G1.572	40	+	11	29876	255,0,0	3	738,3480,637	0,13299,29228
NC_045512.2	11	29876	G1.897;p30_G1;G1.571	40	+	11	29876	255,0,0	3	738,3494,459	0,13299,29406
NC_045512.2	11	29875	G1.897;p30_G1;G1.517	40	+	11	29875	255,0,0	3	738,3493,458	0,13299,29406
NC_045512.2	11	29876	G1.898;p30_G1;G1.573	40	+	11	29876	255,0,0	3	738,3525,370	0,13299,29495
NC_045512.2	11	29876	G1.899;p30_G1;G1.574	40	+	11	29876	255,0,0	4	738,3531,293,86	0,13299,29406,29779
NC_045512.2	11	29876	G1.900;p30_G1;G1.575	40	+	11	29876	255,0,0	2	738,585	0,29280
NC_045512.2	41	29872	G1.900;p14_G2;G2.617	40	+	41	29872	255,0,0	2	702,581	0,29250
NC_045512.2	11	29876	G1.901;p30_G1;G1.576	40	+	11	29876	255,0,0	3	739,130,454	0,16701,29411
NC_045512.2	11	29876	G1.902;p1_G1;G1.388	40	+	11	29876	255,0,0	2	743,170	0,29695
NC_045512.2	11	29876	G1.903;p30_G1;G1.577	40	+	11	29876	255,0,0	2	748,459	0,29406
NC_045512.2	11	29876	G1.904;p1_G1;G1.389	40	+	11	29876	255,0,0	2	913,786	0,29079
NC_045512.2	14	29871	G1.905;p1_G1;G1.541	40	+	14	29871	255,0,0	2	913,389	0,29468
NC_045512.2	11	29876	G1.905;p14_G2;G2.294	40	+	11	29876	255,0,0	2	917,398	0,29467
NC_045512.2	11	29876	G1.906;p30_G1;G1.578	40	+	11	29876	255,0,0	2	923,570	0,29295
NC_045512.2	11	29871	G1.906;p1_G1;G1.219	40	+	11	29871	255,0,0	2	919,566	0,29294
NC_045512.2	11	29874	G1.906;p14_G2;G2.212	40	+	11	29874	255,0,0	2	922,566	0,29297
NC_045512.2	11	29876	G1.907;p1_G1;G1.390	40	+	11	29876	255,0,0	2	929,525	0,29340
NC_045512.2	11	29876	G1.908;p14_G2;G2.295	40	+	11	29876	255,0,0	2	1011,1820	0,28045
NC_045512.2	11	29876	G1.909;p14_G2;G2.296	40	+	11	29876	255,0,0	2	1018,471	0,29394
NC_045512.2	11	29876	G1.910;p30_G1;G1.579	40	+	11	29876	255,0,0	2	1028,804	0,29061
NC_045512.2	11	29876	G1.911;p30_G1;G1.580	40	+	11	29876	255,0,0	2	1047,527	0,29338
NC_045512.2	11	29874	G1.912;p30_G1;G1.457	40	+	11	29874	255,0,0	2	1068,397	0,29466
NC_045512.2	18	29876	G1.912;p14_G2;G2.602	40	+	18	29876	255,0,0	2	1061,408	0,29450
NC_045512.2	11	29876	G1.913;p14_G2;G2.297	40	+	11	29876	255,0,0	2	1076,1633	0,28232
NC_045512.2	11	29876	G1.914;p1_G1;G1.391	40	+	11	29876	255,0,0	2	1079,401	0,29464
NC_045512.2	14	29876	G1.915;p14_G2;G2.511	40	+	14	29876	255,0,0	2	1132,533	0,29329
NC_045512.2	11	29876	G1.915;p1_G1;G1.392	40	+	11	29876	255,0,0	2	1140,534	0,29331
NC_045512.2	14	29874	G1.916;p1_G1;G1.564	40	+	14	29874	255,0,0	2	1255,566	0,29294
NC_045512.2	11	29876	G1.916;p14_G2;G2.299	40	+	11	29876	255,0,0	2	1263,562	0,29303
NC_045512.2	11	29876	G1.917;p14_G2;G2.301	40	+	11	29876	255,0,0	2	1285,1631	0,28234
NC_045512.2	11	29876	G1.918;p14_G2;G2.302	40	+	11	29876	255,0,0	2	1285,389	0,29476
NC_045512.2	11	29876	G1.918;p1_G1;G1.393	40	+	11	29876	255,0,0	2	1285,387	0,29478
NC_045512.2	11	29871	G1.918;p30_G1;G1.319	40	+	11	29871	255,0,0	2	1284,394	0,29466
NC_045512.2	11	29876	G1.919;p30_G1;G1.581	40	+	11	29876	255,0,0	2	1294,785	0,29080
NC_045512.2	14	29876	G1.920;p30_G1;G1.858	40	+	14	29876	255,0,0	2	1336,1655	0,28207
NC_045512.2	11	29875	G1.920;p14_G2;G2.254	40	+	11	29875	255,0,0	2	1342,1651	0,28213
NC_045512.2	16	29876	G1.920;p30_G1;G1.907	40	+	16	29876	255,0,0	2	1335,1644	0,28216
NC_045512.2	11	29876	G1.921;p1_G1;G1.394	40	+	11	29876	255,0,0	2	1349,410	0,29455
NC_045512.2	14	29863	G1.921;p14_G2;G2.462	40	+	14	29863	255,0,0	2	1352,397	0,29452
NC_045512.2	11	29876	G1.922;p1_G1;G1.395	40	+	11	29876	255,0,0	2	1357,394	0,29471
NC_045512.2	11	29871	G1.922;p30_G1;G1.320	40	+	11	29871	255,0,0	2	1361,394	0,29466
NC_045512.2	14	29847	G1.922;p14_G2;G2.461	40	+	14	29847	255,0,0	2	1353,367	0,29466
NC_045512.2	11	29876	G1.923;p14_G2;G2.304	40	+	11	29876	255,0,0	2	1425,496	0,29369
NC_045512.2	11	29876	G1.924;p30_G1;G1.582	40	+	11	29876	255,0,0	2	1441,1653	0,28212
NC_045512.2	11	29876	G1.925;p1_G1;G1.396	40	+	11	29876	255,0,0	2	1462,536	0,29329
NC_045512.2	11	29876	G1.926;p14_G2;G2.305	40	+	11	29876	255,0,0	2	1469,1667	0,28198
NC_045512.2	11	29876	G1.927;p30_G1;G1.583	40	+	11	29876	255,0,0	2	1481,1222	0,28643
NC_045512.2	11	29876	G1.928;p1_G1;G1.397	40	+	11	29876	255,0,0	2	1678,401	0,29464
NC_045512.2	11	29876	G1.929;p1_G1;G1.398	40	+	11	29876	255,0,0	2	1692,385	0,29480
NC_045512.2	16	29876	G1.930;p14_G2;G2.545	40	+	16	29876	255,0,0	2	1785,490	0,29370
NC_045512.2	11	29873	G1.930;p1_G1;G1.270	40	+	11	29873	255,0,0	2	1795,495	0,29367
NC_045512.2	11	29876	G1.931;p14_G2;G2.306	40	+	11	29876	255,0,0	2	1845,396	0,29469
NC_045512.2	14	29871	G1.931;p1_G1;G1.546	40	+	14	29871	255,0,0	2	1842,392	0,29465
NC_045512.2	11	29876	G1.932;p14_G2;G2.307	40	+	11	29876	255,0,0	2	1917,1631	0,28234
NC_045512.2	11	29874	G1.933;p14_G2;G2.219	40	+	11	29874	255,0,0	2	1977,473	0,29390
NC_045512.2	17	29876	G1.933;p1_G1;G1.623	40	+	17	29876	255,0,0	2	1971,475	0,29384
NC_045512.2	11	29876	G1.934;p30_G1;G1.585	40	+	11	29876	255,0,0	2	1978,402	0,29463
NC_045512.2	15	29873	G1.934;p1_G1;G1.587	40	+	15	29873	255,0,0	2	1978,398	0,29460
NC_045512.2	11	29874	G1.934;p14_G2;G2.220	40	+	11	29874	255,0,0	2	1977,398	0,29465
NC_045512.2	11	29876	G1.935;p14_G2;G2.308	40	+	11	29876	255,0,0	2	2320,1294	0,28571
NC_045512.2	11	29876	G1.936;p14_G2;G2.309	40	+	11	29876	255,0,0	2	2471,569	0,29296
NC_045512.2	11	29876	G1.937;p30_G1;G1.586	40	+	11	29876	255,0,0	2	2482,566	0,29299
NC_045512.2	11	29873	G1.937;p1_G1;G1.275	40	+	11	29873	255,0,0	2	2490,565	0,29297
NC_045512.2	11	29876	G1.938;p14_G2;G2.310	40	+	11	29876	255,0,0	2	3222,1634	0,28231
NC_045512.2	11	29876	G1.939;p1_G1;G1.399	40	+	11	29876	255,0,0	2	3729,396	0,29469
NC_045512.2	11	29876	G1.940;p1_G1;G1.400	40	+	11	29876	255,0,0	3	3866,2305,1401	0,5373,28464
NC_045512.2	11	29876	G1.941;p14_G2;G2.311	40	+	11	29876	255,0,0	2	4903,1017	0,28848
NC_045512.2	11	29876	G1.942;p30_G1;G1.587	40	+	11	29876	255,0,0	2	6865,2279	0,27586
NC_045512.2	11	29876	G1.943;p14_G2;G2.312	40	+	11	29876	255,0,0	2	6960,1629	0,28236
NC_045512.2	11	29876	G1.944;p30_G1;G1.588	40	+	11	29876	255,0,0	2	6982,1662	0,28203
NC_045512.2	11	29876	G1.945;p14_G2;G2.313	40	+	11	29876	255,0,0	2	8821,2607	0,27258
NC_045512.2	11	29876	G1.946;p14_G2;G2.314	40	+	11	29876	255,0,0	2	13486,1093	0,28772
NC_045512.2	11	29876	G1.947;p1_G1;G1.401	40	+	11	29876	255,0,0	2	27699,1796	0,28069
NC_045512.2	11	29877	G1.948;p1_G1;G1.402	40	+	11	29877	255,0,0	2	45,1655	0,28211
NC_045512.2	11	29871	G1.949;p14_G2;G2.131	40	+	11	29871	255,0,0	3	53,69,856	0,28243,29004
NC_045512.2	13	29875	G1.949;p30_G1;G1.734	40	+	13	29875	255,0,0	3	55,61,860	0,28244,29002
NC_045512.2	11	29877	G1.949;p1_G1;G1.403	40	+	11	29877	255,0,0	3	53,69,862	0,28243,29004
NC_045512.2	11	29873	G1.950;p14_G2;G2.174	40	+	11	29873	255,0,0	3	53,476,1020	0,28243,28842
NC_045512.2	14	29877	G1.950;p1_G1;G1.574	40	+	14	29877	255,0,0	3	50,475,1023	0,28240,28840
NC_045512.2	11	29877	G1.951;p14_G2;G2.316	40	+	11	29877	255,0,0	3	53,1032,536	0,28243,29330
NC_045512.2	11	29877	G1.952;p14_G2;G2.317	40	+	11	29877	255,0,0	4	54,1978,76,320	0,21540,29372,29546
NC_045512.2	11	29877	G1.953;p1_G1;G1.404	40	+	11	29877	255,0,0	3	54,3645,2595	0,21540,27271
NC_045512.2	13	29875	G1.954;p14_G2;G2.417	40	+	13	29875	255,0,0	3	52,5228,3055	0,21538,26807
NC_045512.2	11	29877	G1.954;p30_G1;G1.591	40	+	11	29877	255,0,0	3	52,5221,3051	0,21540,26815
NC_045512.2	11	29877	G1.955;p30_G1;G1.592	40	+	11	29877	255,0,0	2	55,6028	0,23838
NC_045512.2	11	29877	G1.956;p14_G2;G2.318	40	+	11	29877	255,0,0	3	55,1398,3057	0,25370,26809
NC_045512.2	11	29874	G1.956;p1_G1;G1.300	40	+	11	29874	255,0,0	3	55,1398,3054	0,25370,26809
NC_045512.2	11	29876	G1.956;p30_G1;G1.533	40	+	11	29876	255,0,0	3	55,1395,3057	0,25370,26808
NC_045512.2	11	29877	G1.957;p1_G1;G1.406	40	+	11	29877	255,0,0	3	55,3929,510	0,25370,29356
NC_045512.2	11	29877	G1.958;p1_G1;G1.407	40	+	11	29877	255,0,0	3	55,1029,864	0,27373,29002
NC_045512.2	11	29877	G1.959;p14_G2;G2.319	40	+	11	29877	255,0,0	3	55,1681,732	0,27373,29134
NC_045512.2	11	29877	G1.960;p14_G2;G2.320	40	+	11	29877	255,0,0	3	55,2118,229	0,27373,29637
NC_045512.2	11	29877	G1.961;p30_G1;G1.593	40	+	11	29877	255,0,0	3	57,1872,460	0,14958,29406
NC_045512.2	11	29877	G1.962;p30_G1;G1.594	40	+	11	29877	255,0,0	3	58,546,460	0,16284,29406
NC_045512.2	13	29877	G1.963;p14_G2;G2.429	40	+	13	29877	255,0,0	3	49,249,1149	0,28241,28715
NC_045512.2	11	29875	G1.963;p1_G1;G1.355	40	+	11	29875	255,0,0	3	61,249,1147	0,28243,28717
NC_045512.2	11	29872	G1.964;p1_G1;G1.236	40	+	11	29872	255,0,0	3	65,1211,2107	0,26469,27754
NC_045512.2	11	29877	G1.964;p30_G1;G1.595	40	+	11	29877	255,0,0	3	65,1219,2116	0,26470,27750
NC_045512.2	11	29870	G1.964;p14_G2;G2.124	40	+	11	29870	255,0,0	3	65,1216,2111	0,26469,27748
NC_045512.2	11	29877	G1.965;p14_G2;G2.321	40	+	11	29877	255,0,0	3	65,1320,705	0,26469,29161
NC_045512.2	11	29877	G1.966;p14_G2;G2.322	40	+	11	29877	255,0,0	3	72,288,2119	0,27383,27747
NC_045512.2	11	29877	G1.967;p14_G2;G2.323	40	+	11	29877	255,0,0	2	329,1664	0,28202
NC_045512.2	11	29877	G1.968;p30_G1;G1.596	40	+	11	29877	255,0,0	4	738,47,449,460	0,13299,16382,29406
NC_045512.2	11	29877	G1.969;p30_G1;G1.597	40	+	11	29877	255,0,0	4	738,1891,1597,460	0,13299,15233,29406
NC_045512.2	11	29877	G1.970;p30_G1;G1.598	40	+	11	29877	255,0,0	4	738,1931,478,460	0,13299,16352,29406
NC_045512.2	11	29877	G1.971;p30_G1;G1.599	40	+	11	29877	255,0,0	4	738,2762,130,460	0,13299,16700,29406
NC_045512.2	11	29877	G1.972;p30_G1;G1.600	40	+	11	29877	255,0,0	4	738,2871,3755,454	0,13299,25359,29412
NC_045512.2	11	29877	G1.973;p30_G1;G1.601	40	+	11	29877	255,0,0	4	738,2962,117,460	0,13299,16714,29406
NC_045512.2	11	29877	G1.974;p30_G1;G1.602	40	+	11	29877	255,0,0	4	738,3007,438,460	0,13299,16392,29406
NC_045512.2	11	29877	G1.975;p30_G1;G1.603	40	+	11	29877	255,0,0	4	738,3250,110,460	0,13299,16720,29406
NC_045512.2	13	29876	G1.976;p30_G1;G1.750	40	+	13	29876	255,0,0	2	1053,1634	0,28229
NC_045512.2	11	29877	G1.976;p1_G1;G1.409	40	+	11	29877	255,0,0	2	1052,1639	0,28227
NC_045512.2	18	29872	G1.977;p30_G1;G1.981	40	+	18	29872	255,0,0	2	1098,399	0,29455
NC_045512.2	11	29877	G1.977;p14_G2;G2.325	40	+	11	29877	255,0,0	2	1102,402	0,29464
NC_045512.2	13	29871	G1.977;p1_G1;G1.464	40	+	13	29871	255,0,0	2	1103,389	0,29469
NC_045512.2	11	29877	G1.978;p1_G1;G1.410	40	+	11	29877	255,0,0	2	1227,1635	0,28231
NC_045512.2	11	29873	G1.979;p1_G1;G1.265	40	+	11	29873	255,0,0	2	1295,568	0,29294
NC_045512.2	11	29877	G1.979;p30_G1;G1.604	40	+	11	29877	255,0,0	2	1295,572	0,29294
NC_045512.2	11	29876	G1.979;p14_G2;G2.303	40	+	11	29876	255,0,0	2	1302,572	0,29293
NC_045512.2	13	29871	G1.980;p14_G2;G2.392	40	+	13	29871	255,0,0	2	1294,397	0,29461
NC_045512.2	11	29877	G1.980;p1_G1;G1.411	40	+	11	29877	255,0,0	2	1301,397	0,29469
NC_045512.2	14	29875	G1.980;p30_G1;G1.843	40	+	14	29875	255,0,0	2	1293,407	0,29454
NC_045512.2	13	29877	G1.981;p1_G1;G1.517	40	+	13	29877	255,0,0	2	1296,608	0,29256
NC_045512.2	11	29874	G1.981;p14_G2;G2.214	40	+	11	29874	255,0,0	2	1306,604	0,29259
NC_045512.2	13	29877	G1.982;p14_G2;G2.432	40	+	13	29877	255,0,0	2	1347,702	0,29162
NC_045512.2	11	29875	G1.982;p1_G1;G1.363	40	+	11	29875	255,0,0	2	1351,707	0,29157
NC_045512.2	11	29877	G1.983;p1_G1;G1.412	40	+	11	29877	255,0,0	2	1355,800	0,29066
NC_045512.2	11	29877	G1.984;p1_G1;G1.413	40	+	11	29877	255,0,0	2	1710,396	0,29470
NC_045512.2	11	29877	G1.985;p1_G1;G1.414	40	+	11	29877	255,0,0	2	6887,657	0,29209
NC_045512.2	11	29877	G1.986;p30_G1;G1.605	40	+	11	29877	255,0,0	2	12503,16569	0,13297
NC_045512.2	13	29877	G1.987;p14_G2;G2.434	40	+	13	29877	255,0,0	1	29864	0
NC_045512.2	11	29875	G1.987;p30_G1;G1.524	40	+	11	29875	255,0,0	1	29864	0
NC_045512.2	11	29878	G1.988;p1_G1;G1.415	40	+	11	29878	255,0,0	3	49,1057,635	0,26455,29232
NC_045512.2	11	29878	G1.989;p1_G1;G1.417	40	+	11	29878	255,0,0	3	53,2443,1648	0,25370,28219
NC_045512.2	11	29876	G1.990;p14_G2;G2.268	40	+	11	29876	255,0,0	3	53,716,2654	0,26456,27211
NC_045512.2	11	29878	G1.990;p1_G1;G1.416	40	+	11	29878	255,0,0	3	52,724,2650	0,26455,27217
NC_045512.2	11	29878	G1.991;p30_G1;G1.606	40	+	11	29878	255,0,0	3	53,1164,1662	0,26456,28205
NC_045512.2	11	29871	G1.992;p30_G1;G1.264	40	+	11	29871	255,0,0	3	53,1894,1440	0,26456,28420
NC_045512.2	13	29878	G1.992;p1_G1;G1.520	40	+	13	29878	255,0,0	3	51,1895,1451	0,26454,28414
NC_045512.2	14	29878	G1.992;p14_G2;G2.520	40	+	14	29878	255,0,0	3	50,1892,1452	0,26453,28412
NC_045512.2	11	29873	G1.993;p1_G1;G1.246	40	+	11	29873	255,0,0	2	53,3406	0,26456
NC_045512.2	11	29874	G1.993;p14_G2;G2.194	40	+	11	29874	255,0,0	2	53,3407	0,26456
NC_045512.2	11	29878	G1.993;p30_G1;G1.607	40	+	11	29878	255,0,0	2	53,3411	0,26456
NC_045512.2	11	29878	G1.994;p14_G2;G2.327	40	+	11	29878	255,0,0	3	54,102,78	0,21540,29789
NC_045512.2	11	29878	G1.995;p1_G1;G1.420	40	+	11	29878	255,0,0	3	54,882,2850	0,21540,27017
NC_045512.2	11	29878	G1.996;p1_G1;G1.421	40	+	11	29878	255,0,0	4	55,1393,555,410	0,25370,26819,29457
NC_045512.2	11	29876	G1.997;p14_G2;G2.277	40	+	11	29876	255,0,0	3	55,2006,406	0,25370,29459
NC_045512.2	11	29874	G1.997;p1_G1;G1.301	40	+	11	29874	255,0,0	3	55,2005,408	0,25370,29455
NC_045512.2	11	29878	G1.997;p30_G1;G1.608	40	+	11	29878	255,0,0	3	55,2005,407	0,25370,29460
NC_045512.2	7	29871	G1.998;p14_G2;G2.2	40	+	7	29871	255,0,0	3	61,1630,790	0,27378,29074
NC_045512.2	11	29873	G1.998;p30_G1;G1.346	40	+	11	29873	255,0,0	3	55,1630,792	0,27372,29070
NC_045512.2	11	29878	G1.998;p1_G1;G1.423	40	+	11	29878	255,0,0	3	55,1630,805	0,27373,29062
NC_045512.2	11	29878	G1.999;p1_G1;G1.422	40	+	11	29878	255,0,0	3	55,302,384	0,27373,29483
NC_045512.2	11	29878	G1.1000;p30_G1;G1.609	40	+	11	29878	255,0,0	3	55,681,1744	0,27373,28123
NC_045512.2	11	29878	G1.1001;p14_G2;G2.329	40	+	11	29878	255,0,0	3	55,978,1452	0,27373,28415
NC_045512.2	11	29873	G1.1001;p1_G1;G1.256	40	+	11	29873	255,0,0	3	55,977,1442	0,27373,28420
NC_045512.2	11	29874	G1.1001;p30_G1;G1.403	40	+	11	29874	255,0,0	3	55,977,1443	0,27373,28420
NC_045512.2	11	29875	G1.1002;p14_G2;G2.243	40	+	11	29875	255,0,0	3	55,2303,68	0,27373,29796
NC_045512.2	19	29873	G1.1002;p1_G1;G1.648	40	+	19	29873	255,0,0	3	47,2306,57	0,27365,29797
NC_045512.2	11	29878	G1.1002;p30_G1;G1.612	40	+	11	29878	255,0,0	3	57,2297,68	0,27373,29799
NC_045512.2	11	29878	G1.1003;p30_G1;G1.610	40	+	11	29878	255,0,0	3	56,1780,461	0,15050,29406
NC_045512.2	11	29878	G1.1004;p1_G1;G1.424	40	+	11	29878	255,0,0	2	56,2953	0,26914
NC_045512.2	11	29876	G1.1004;p30_G1;G1.539	40	+	11	29876	255,0,0	2	56,2951	0,26914
NC_045512.2	13	29875	G1.1004;p14_G2;G2.418	40	+	13	29875	255,0,0	2	54,2950	0,26912
NC_045512.2	11	29878	G1.1005;p30_G1;G1.611	40	+	11	29878	255,0,0	3	57,426,461	0,16405,29406
NC_045512.2	11	29878	G1.1006;p1_G1;G1.418	40	+	11	29878	255,0,0	3	53,1086,2257	0,26456,27610
NC_045512.2	16	29871	G1.1006;p14_G2;G2.540	40	+	16	29871	255,0,0	3	52,1086,2250	0,26451,27605
NC_045512.2	11	29878	G1.1007;p30_G1;G1.614	40	+	11	29878	255,0,0	3	65,1836,865	0,26469,29002
NC_045512.2	11	29878	G1.1008;p30_G1;G1.615	40	+	11	29878	255,0,0	4	738,619,2599,583	0,13299,14233,29284
NC_045512.2	11	29878	G1.1009;p30_G1;G1.616	40	+	11	29878	255,0,0	4	738,1594,1593,461	0,13299,15236,29406
NC_045512.2	11	29878	G1.1010;p30_G1;G1.617	40	+	11	29878	255,0,0	4	738,1648,1663,461	0,13299,15166,29406
NC_045512.2	11	29878	G1.1011;p30_G1;G1.618	40	+	11	29878	255,0,0	4	738,1774,506,461	0,13299,16323,29406
NC_045512.2	11	29878	G1.1012;p30_G1;G1.619	40	+	11	29878	255,0,0	4	738,1845,261,461	0,13299,16569,29406
NC_045512.2	11	29878	G1.1013;p30_G1;G1.620	40	+	11	29878	255,0,0	4	738,3001,483,461	0,13299,16347,29406
NC_045512.2	11	29878	G1.1014;p30_G1;G1.621	40	+	11	29878	255,0,0	4	738,3152,257,458	0,13299,16574,29409
NC_045512.2	11	29878	G1.1015;p30_G1;G1.622	40	+	11	29878	255,0,0	4	738,3206,254,461	0,13299,16575,29406
NC_045512.2	11	29878	G1.1016;p30_G1;G1.623	40	+	11	29878	255,0,0	4	738,3239,217,461	0,13299,16613,29406
NC_045512.2	11	29878	G1.1017;p30_G1;G1.624	40	+	11	29878	255,0,0	3	738,3446,361	0,13299,29506
NC_045512.2	11	29878	G1.1018;p14_G2;G2.331	40	+	11	29878	255,0,0	2	961,1654	0,28213
NC_045512.2	11	29878	G1.1019;p14_G2;G2.332	40	+	11	29878	255,0,0	2	1073,526	0,29341
NC_045512.2	18	29873	G1.1019;p1_G1;G1.640	40	+	18	29873	255,0,0	2	1064,521	0,29334
NC_045512.2	11	29878	G1.1020;p14_G2;G2.333	40	+	11	29878	255,0,0	2	1096,515	0,29352
NC_045512.2	11	29878	G1.1021;p14_G2;G2.334	40	+	11	29878	255,0,0	2	1194,395	0,29472
NC_045512.2	11	29878	G1.1022;p1_G1;G1.425	40	+	11	29878	255,0,0	2	1324,718	0,29149
NC_045512.2	11	29871	G1.1023;p1_G1;G1.225	40	+	11	29871	255,0,0	2	1416,400	0,29460
NC_045512.2	11	29878	G1.1023;p14_G2;G2.335	40	+	11	29878	255,0,0	2	1425,403	0,29464
NC_045512.2	11	29878	G1.1024;p14_G2;G2.336	40	+	11	29878	255,0,0	2	1929,390	0,29477
NC_045512.2	11	29878	G1.1025;p14_G2;G2.337	40	+	11	29878	255,0,0	3	3673,2270,1206	0,26224,28661
NC_045512.2	11	29878	G1.1026;p30_G1;G1.625	40	+	11	29878	255,0,0	2	6944,1666	0,28201
NC_045512.2	11	29877	G1.1027;p1_G1;G1.405	40	+	11	29877	255,0,0	3	54,1827,89	0,27872,29777
NC_045512.2	11	29879	G1.1027;p14_G2;G2.338	40	+	11	29879	255,0,0	3	54,1827,89	0,27872,29779
NC_045512.2	11	29876	G1.1027;p30_G1;G1.532	40	+	11	29876	255,0,0	3	54,1827,84	0,27872,29781
NC_045512.2	11	29879	G1.1028;p30_G1;G1.626	40	+	11	29879	255,0,0	3	55,2391,684	0,25370,29184
NC_045512.2	14	29875	G1.1028;p14_G2;G2.499	40	+	14	29875	255,0,0	3	52,2387,685	0,25367,29176
NC_045512.2	11	29879	G1.1029;p14_G2;G2.339	40	+	11	29879	255,0,0	3	55,816,2493	0,26455,27375
NC_045512.2	11	29879	G1.1030;p14_G2;G2.340	40	+	11	29879	255,0,0	3	56,1578,6281	0,21543,23587
NC_045512.2	14	29879	G1.1031;p1_G1;G1.579	40	+	14	29879	255,0,0	2	283,1622	0,28243
NC_045512.2	11	29871	G1.1031;p14_G2;G2.144	40	+	11	29871	255,0,0	2	286,1609	0,28251
NC_045512.2	11	29879	G1.1032;p30_G1;G1.627	40	+	11	29879	255,0,0	4	738,1565,1604,462	0,13299,15227,29406
NC_045512.2	11	29879	G1.1033;p30_G1;G1.628	40	+	11	29879	255,0,0	3	738,1852,462	0,13299,29406
NC_045512.2	11	29879	G1.1034;p30_G1;G1.629	40	+	11	29879	255,0,0	4	738,3143,273,462	0,13299,16557,29406
NC_045512.2	11	29879	G1.1035;p14_G2;G2.341	40	+	11	29879	255,0,0	2	922,1639	0,28229
NC_045512.2	17	29876	G1.1035;p30_G1;G1.958	40	+	17	29876	255,0,0	2	908,1634	0,28225
NC_045512.2	11	29879	G1.1036;p14_G2;G2.342	40	+	11	29879	255,0,0	2	930,1656	0,28212
NC_045512.2	11	29879	G1.1037;p14_G2;G2.343	40	+	11	29879	255,0,0	2	1214,1636	0,28232
NC_045512.2	11	29879	G1.1038;p30_G1;G1.630	40	+	11	29879	255,0,0	2	1982,1991	0,27877
NC_045512.2	11	29880	G1.1039;p30_G1;G1.631	40	+	11	29880	255,0,0	3	54,414,260	0,27872,29609
NC_045512.2	13	29874	G1.1040;p30_G1;G1.719	40	+	13	29874	255,0,0	3	53,2407,678	0,25368,29183
NC_045512.2	11	29880	G1.1040;p14_G2;G2.344	40	+	11	29880	255,0,0	3	55,2407,684	0,25370,29185
NC_045512.2	11	29880	G1.1041;p1_G1;G1.427	40	+	11	29880	255,0,0	2	57,727	0,29142
NC_045512.2	13	29872	G1.1041;p14_G2;G2.400	40	+	13	29872	255,0,0	2	55,719	0,29140
NC_045512.2	14	29876	G1.1042;p14_G2;G2.508	40	+	14	29876	255,0,0	3	62,4329,84	0,25367,29778
NC_045512.2	11	29874	G1.1042;p30_G1;G1.398	40	+	11	29874	255,0,0	3	55,4330,82	0,25370,29781
NC_045512.2	11	29880	G1.1042;p1_G1;G1.426	40	+	11	29880	255,0,0	3	53,4329,86	0,25370,29783
NC_045512.2	11	29880	G1.1043;p30_G1;G1.633	40	+	11	29880	255,0,0	2	724,348	0,29521
NC_045512.2	14	29875	G1.1043;p1_G1;G1.567	40	+	14	29875	255,0,0	2	720,349	0,29512
NC_045512.2	18	29877	G1.1043;p14_G2;G2.604	40	+	18	29877	255,0,0	2	721,347	0,29512
NC_045512.2	11	29880	G1.1044;p30_G1;G1.634	40	+	11	29880	255,0,0	4	738,1877,346,463	0,13299,16484,29406
NC_045512.2	11	29880	G1.1045;p30_G1;G1.635	40	+	11	29880	255,0,0	4	738,1951,84,463	0,13299,16746,29406
NC_045512.2	11	29880	G1.1046;p30_G1;G1.636	40	+	11	29880	255,0,0	3	738,2732,390	0,13299,29479
NC_045512.2	11	29880	G1.1047;p30_G1;G1.637	40	+	11	29880	255,0,0	4	738,3270,202,463	0,13299,16628,29406
NC_045512.2	11	29880	G1.1048;p14_G2;G2.345	40	+	11	29880	255,0,0	2	1215,1659	0,28210
NC_045512.2	11	29873	G1.1049;p1_G1;G1.264	40	+	11	29873	255,0,0	2	1284,1663	0,28199
NC_045512.2	17	29880	G1.1049;p30_G1;G1.961	40	+	17	29880	255,0,0	2	1276,1668	0,28195
NC_045512.2	11	29876	G1.1049;p14_G2;G2.300	40	+	11	29876	255,0,0	2	1284,1669	0,28196
NC_045512.2	12	29880	G1.1050;p14_G2;G2.364	40	+	12	29880	255,0,0	2	2416,569	0,29299
NC_045512.2	11	29880	G1.1050;p1_G1;G1.428	40	+	11	29880	255,0,0	2	2415,571	0,29298
NC_045512.2	11	29880	G1.1051;p30_G1;G1.638	40	+	11	29880	255,0,0	2	4630,2718	0,27151
NC_045512.2	11	29881	G1.1052;p14_G2;G2.346	40	+	11	29881	255,0,0	2	21,2588	0,27282
NC_045512.2	11	29881	G1.1053;p30_G1;G1.639	40	+	11	29881	255,0,0	3	55,369,616	0,27373,29254
NC_045512.2	11	29875	G1.1054;p30_G1;G1.484	40	+	11	29875	255,0,0	2	57,4451	0,25413
NC_045512.2	11	29874	G1.1054;p1_G1;G1.308	40	+	11	29874	255,0,0	2	57,4450	0,25413
NC_045512.2	11	29881	G1.1054;p14_G2;G2.348	40	+	11	29881	255,0,0	2	66,4457	0,25413
NC_045512.2	11	29881	G1.1055;p14_G2;G2.347	40	+	11	29881	255,0,0	3	64,1444,91	0,28255,29779
NC_045512.2	11	29881	G1.1056;p1_G1;G1.430	40	+	11	29881	255,0,0	2	64,576	0,29294
NC_045512.2	16	29871	G1.1056;p14_G2;G2.541	40	+	16	29871	255,0,0	2	59,566	0,29289
NC_045512.2	11	29881	G1.1057;p30_G1;G1.640	40	+	11	29881	255,0,0	3	65,1151,1665	0,26469,28205
NC_045512.2	11	29881	G1.1058;p30_G1;G1.641	40	+	11	29881	255,0,0	4	738,3442,40,464	0,13299,16790,29406
NC_045512.2	11	29881	G1.1059;p1_G1;G1.431	40	+	11	29881	255,0,0	2	747,1593	0,28277
NC_045512.2	11	29881	G1.1060;p1_G1;G1.432	40	+	11	29881	255,0,0	2	2471,529	0,29341
NC_045512.2	11	29881	G1.1061;p30_G1;G1.642	40	+	11	29881	255,0,0	2	9854,1047	0,28823
NC_045512.2	11	29882	G1.1062;p14_G2;G2.349	40	+	11	29882	255,0,0	3	53,930,2197	0,26456,27674
NC_045512.2	11	29882	G1.1063;p14_G2;G2.350	40	+	11	29882	255,0,0	3	55,1024,1028	0,27373,28843
NC_045512.2	11	29882	G1.1064;p30_G1;G1.643	40	+	11	29882	255,0,0	3	58,1155,2336	0,26225,27535
NC_045512.2	11	29882	G1.1065;p30_G1;G1.644	40	+	11	29882	255,0,0	3	738,3115,479	0,13299,29392
NC_045512.2	11	29874	G1.1066;p1_G1;G1.278	40	+	11	29874	255,0,0	2	31,392	0,29471
NC_045512.2	11	29876	G1.1066;p30_G1;G1.526	40	+	11	29876	255,0,0	2	34,398	0,29467
NC_045512.2	11	29883	G1.1066;p14_G2;G2.352	40	+	11	29883	255,0,0	2	28,406	0,29466
NC_045512.2	11	29874	G1.1067;p30_G1;G1.396	40	+	11	29874	255,0,0	2	54,8323	0,21540
NC_045512.2	11	29873	G1.1067;p14_G2;G2.175	40	+	11	29873	255,0,0	2	54,8322	0,21540
NC_045512.2	11	29883	G1.1067;p1_G1;G1.433	40	+	11	29883	255,0,0	2	54,8332	0,21540
NC_045512.2	11	29883	G1.1068;p30_G1;G1.646	40	+	11	29883	255,0,0	3	738,3417,466	0,13299,29406
NC_045512.2	11	29884	G1.1069;p1_G1;G1.434	40	+	11	29884	255,0,0	3	55,1141,1308	0,27373,28565
NC_045512.2	11	29875	G1.1069;p30_G1;G1.480	40	+	11	29875	255,0,0	3	55,1141,1299	0,27373,28565
NC_045512.2	11	29874	G1.1069;p14_G2;G2.200	40	+	11	29874	255,0,0	3	55,1141,1298	0,27373,28565
NC_045512.2	11	29884	G1.1070;p30_G1;G1.647	40	+	11	29884	255,0,0	4	738,1570,1699,413	0,13299,15130,29460
NC_045512.2	11	29884	G1.1071;p14_G2;G2.353	40	+	11	29884	255,0,0	2	1283,517	0,29356
NC_045512.2	13	29871	G1.1072;p30_G1;G1.695	40	+	13	29871	255,0,0	3	53,956,856	0,27371,29002
NC_045512.2	11	29886	G1.1072;p14_G2;G2.354	40	+	11	29886	255,0,0	3	55,959,872	0,27373,29003
NC_045512.2	11	29874	G1.1072;p1_G1;G1.306	40	+	11	29874	255,0,0	3	55,957,860	0,27373,29003
NC_045512.2	11	29873	G1.1073;p14_G2;G2.173	40	+	11	29873	255,0,0	3	53,67,791	0,28243,29071
NC_045512.2	11	29871	G1.1073;p1_G1;G1.196	40	+	11	29871	255,0,0	3	53,64,788	0,28243,29072
NC_045512.2	14	29887	G1.1073;p30_G1;G1.869	40	+	14	29887	255,0,0	3	50,71,807	0,28240,29066
NC_045512.2	11	29880	G1.1074;p30_G1;G1.632	40	+	11	29880	255,0,0	2	67,1747	0,28122
NC_045512.2	11	29887	G1.1074;p14_G2;G2.355	40	+	11	29887	255,0,0	2	72,1762	0,28114
NC_045512.2	11	29876	G1.1075;p1_G1;G1.386	40	+	11	29876	255,0,0	2	72,907	0,28958
NC_045512.2	13	29887	G1.1075;p14_G2;G2.441	40	+	13	29887	255,0,0	2	70,918	0,28956
NC_045512.2	11	29889	G1.1076;p30_G1;G1.648	40	+	11	29889	255,0,0	2	1972,694	0,29184
NC_045512.2	11	29871	G1.1077;p1_G1;G1.198	40	+	11	29871	255,0,0	3	53,192,1018	0,28243,28842
NC_045512.2	11	29901	G1.1077;p14_G2;G2.358	40	+	11	29901	255,0,0	3	51,191,1048	0,28243,28842
NC_045512.2	12	28332	G1.1078;p14_G2;G2.359	40	+	12	28332	255,0,0	2	52,78	0,28242
NC_045512.2	12	28985	G1.1079;p30_G1;G1.650	40	+	12	28985	255,0,0	2	53,1102	0,27871
NC_045512.2	12	29844	G1.1080;p14_G2;G2.361	40	+	12	29844	255,0,0	3	54,467,1630	0,27372,28202
NC_045512.2	14	29871	G1.1081;p1_G1;G1.536	40	+	14	29871	255,0,0	3	50,390,1146	0,28240,28711
NC_045512.2	12	29871	G1.1081;p30_G1;G1.654	40	+	12	29871	255,0,0	3	52,385,1144	0,28242,28715
NC_045512.2	13	29864	G1.1081;p14_G2;G2.379	40	+	13	29864	255,0,0	3	51,390,1139	0,28241,28712
NC_045512.2	12	29871	G1.1082;p30_G1;G1.655	40	+	12	29871	255,0,0	4	737,2988,504,454	0,13298,16325,29405
NC_045512.2	12	29871	G1.1083;p1_G1;G1.436	40	+	12	29871	255,0,0	2	1100,562	0,29297
NC_045512.2	12	29872	G1.1084;p1_G1;G1.437	40	+	12	29872	255,0,0	2	1026,1179	0,28681
NC_045512.2	12	29872	G1.1085;p1_G1;G1.438	40	+	12	29872	255,0,0	2	1348,1080	0,28780
NC_045512.2	12	29873	G1.1086;p30_G1;G1.657	40	+	12	29873	255,0,0	3	737,1991,3457	0,13298,26404
NC_045512.2	12	29874	G1.1087;p30_G1;G1.658	40	+	12	29874	255,0,0	3	58,2180,457	0,14649,29405
NC_045512.2	12	29874	G1.1088;p30_G1;G1.659	40	+	12	29874	255,0,0	4	734,1442,1637,457	0,13296,15192,29405
NC_045512.2	13	29874	G1.1089;p1_G1;G1.495	40	+	13	29874	255,0,0	2	1607,1184	0,28677
NC_045512.2	18	29871	G1.1089;p30_G1;G1.978	40	+	18	29871	255,0,0	2	1595,1188	0,28665
NC_045512.2	12	29874	G1.1089;p14_G2;G2.362	40	+	12	29874	255,0,0	2	1603,1188	0,28674
NC_045512.2	12	29875	G1.1090;p14_G2;G2.363	40	+	12	29875	255,0,0	3	7180,358,1620	0,27513,28243
NC_045512.2	12	29877	G1.1091;p30_G1;G1.660	40	+	12	29877	255,0,0	3	737,3463,474	0,13298,29391
NC_045512.2	12	29878	G1.1092;p30_G1;G1.661	40	+	12	29878	255,0,0	3	737,3440,1629	0,13298,28237
NC_045512.2	12	29885	G1.1093;p1_G1;G1.440	40	+	12	29885	255,0,0	3	51,1028,462	0,28246,29411
NC_045512.2	12	29886	G1.1094;p14_G2;G2.365	40	+	12	29886	255,0,0	3	54,977,904	0,27372,28970
NC_045512.2	13	732	G1.1095;p1_G1;G1.441	40	+	13	732	255,0,0	1	719	0
NC_045512.2	13	734	G1.1095;p14_G2;G2.367	40	+	13	734	255,0,0	1	721	0
NC_045512.2	11	733	G1.1095;p30_G1;G1.33	40	+	11	733	255,0,0	1	722	0
NC_045512.2	13	1081	G1.1096;p30_G1;G1.662	40	+	13	1081	255,0,0	1	1068	0
NC_045512.2	14	1067	G1.1096;p1_G1;G1.524	40	+	14	1067	255,0,0	1	1053	0
NC_045512.2	14	2471	G1.1097;p14_G2;G2.445	40	+	14	2471	255,0,0	1	2457	0
NC_045512.2	13	2500	G1.1097;p30_G1;G1.663	40	+	13	2500	255,0,0	1	2487	0
NC_045512.2	13	14694	G1.1098;p30_G1;G1.665	40	+	13	14694	255,0,0	2	737,1384	0,13297
NC_045512.2	13	22960	G1.1099;p30_G1;G1.666	40	+	13	22960	255,0,0	2	28,406	0,22541
NC_045512.2	13	22977	G1.1100;p1_G1;G1.443	40	+	13	22977	255,0,0	2	52,1426	0,21538
NC_045512.2	13	23234	G1.1101;p1_G1;G1.444	40	+	13	23234	255,0,0	2	52,1683	0,21538
NC_045512.2	13	24051	G1.1102;p30_G1;G1.667	40	+	13	24051	255,0,0	2	52,2500	0,21538
NC_045512.2	13	24619	G1.1103;p30_G1;G1.668	40	+	13	24619	255,0,0	2	52,3068	0,21538
NC_045512.2	13	25914	G1.1104;p30_G1;G1.669	40	+	13	25914	255,0,0	2	63,524	0,25377
NC_045512.2	13	26117	G1.1105;p14_G2;G2.369	40	+	13	26117	255,0,0	2	51,736	0,25368
NC_045512.2	13	26980	G1.1106;p14_G2;G2.371	40	+	13	26980	255,0,0	2	63,500	0,26467
NC_045512.2	13	27091	G1.1107;p30_G1;G1.671	40	+	13	27091	255,0,0	2	53,1710	0,25368
NC_045512.2	13	27147	G1.1108;p1_G1;G1.445	40	+	13	27147	255,0,0	2	56,911	0,26223
NC_045512.2	13	27470	G1.1109;p1_G1;G1.446	40	+	13	27470	255,0,0	2	52,5919	0,21538
NC_045512.2	13	27501	G1.1110;p30_G1;G1.672	40	+	13	27501	255,0,0	2	63,1021	0,26467
NC_045512.2	13	27570	G1.1111;p30_G1;G1.673	40	+	13	27570	255,0,0	2	63,1090	0,26467
NC_045512.2	13	27862	G1.1112;p30_G1;G1.676	40	+	13	27862	255,0,0	2	56,1626	0,26223
NC_045512.2	13	28249	G1.1113;p30_G1;G1.679	40	+	13	28249	255,0,0	2	56,1209	0,27027
NC_045512.2	13	28338	G1.1114;p30_G1;G1.680	40	+	13	28338	255,0,0	2	52,455	0,27870
NC_045512.2	13	28485	G1.1115;p30_G1;G1.681	40	+	13	28485	255,0,0	2	51,2018	0,26454
NC_045512.2	13	28600	G1.1116;p1_G1;G1.451	40	+	13	28600	255,0,0	2	69,1195	0,27392
NC_045512.2	13	28704	G1.1117;p30_G1;G1.684	40	+	13	28704	255,0,0	2	62,440	0,28251
NC_045512.2	13	28971	G1.1118;p1_G1;G1.454	40	+	13	28971	255,0,0	2	63,2491	0,26467
NC_045512.2	13	29128	G1.1119;p14_G2;G2.375	40	+	13	29128	255,0,0	2	63,2648	0,26467
NC_045512.2	13	29243	G1.1120;p30_G1;G1.687	40	+	13	29243	255,0,0	2	63,2763	0,26467
NC_045512.2	13	29652	G1.1121;p30_G1;G1.688	40	+	13	29652	255,0,0	3	736,3530,235	0,13297,29404
NC_045512.2	13	29703	G1.1122;p30_G1;G1.689	40	+	13	29703	255,0,0	2	56,2663	0,27027
NC_045512.2	13	29718	G1.1123;p1_G1;G1.458	40	+	13	29718	255,0,0	2	64,2666	0,27039
NC_045512.2	13	29718	G1.1124;p30_G1;G1.690	40	+	13	29718	255,0,0	2	63,3238	0,26467
NC_045512.2	14	29718	G1.1124;p14_G2;G2.460	40	+	14	29718	255,0,0	2	69,3231	0,26473
NC_045512.2	13	29856	G1.1125;p30_G1;G1.691	40	+	13	29856	255,0,0	4	736,1910,494,439	0,13297,16334,29404
NC_045512.2	13	29865	G1.1126;p14_G2;G2.381	40	+	13	29865	255,0,0	2	57,5551	0,24301
NC_045512.2	13	29869	G1.1127;p14_G2;G2.383	40	+	13	29869	255,0,0	2	6623,1627	0,28229
NC_045512.2	13	29870	G1.1128;p30_G1;G1.693	40	+	13	29870	255,0,0	4	736,2543,485,453	0,13297,16343,29404
NC_045512.2	13	29870	G1.1129;p30_G1;G1.694	40	+	13	29870	255,0,0	2	1393,1620	0,28237
NC_045512.2	13	29870	G1.1130;p14_G2;G2.384	40	+	13	29870	255,0,0	2	2897,544	0,29313
NC_045512.2	13	29871	G1.1131;p1_G1;G1.460	40	+	13	29871	255,0,0	3	52,310,2127	0,27370,27731
NC_045512.2	13	29871	G1.1132;p14_G2;G2.386	40	+	13	29871	255,0,0	3	53,3357,1090	0,25368,28768
NC_045512.2	13	29871	G1.1133;p14_G2;G2.388	40	+	13	29871	255,0,0	3	53,934,750	0,27371,29108
NC_045512.2	13	29871	G1.1134;p1_G1;G1.461	40	+	13	29871	255,0,0	3	56,762,688	0,27027,29170
NC_045512.2	13	29871	G1.1135;p30_G1;G1.696	40	+	13	29871	255,0,0	2	56,1707	0,28151
NC_045512.2	13	29871	G1.1136;p14_G2;G2.390	40	+	13	29871	255,0,0	2	721,751	0,29107
NC_045512.2	13	29871	G1.1137;p30_G1;G1.697	40	+	13	29871	255,0,0	4	736,1606,1622,372	0,13297,15185,29486
NC_045512.2	13	29871	G1.1138;p30_G1;G1.698	40	+	13	29871	255,0,0	4	736,2671,199,454	0,13297,16628,29404
NC_045512.2	13	29871	G1.1139;p30_G1;G1.699	40	+	13	29871	255,0,0	4	736,2971,301,454	0,13297,16526,29404
NC_045512.2	13	29871	G1.1140;p30_G1;G1.700	40	+	13	29871	255,0,0	4	736,2988,320,402	0,13297,16501,29456
NC_045512.2	13	29871	G1.1141;p30_G1;G1.701	40	+	13	29871	255,0,0	4	736,3149,333,454	0,13297,16495,29404
NC_045512.2	13	29871	G1.1142;p30_G1;G1.702	40	+	13	29871	255,0,0	4	736,3324,97,454	0,13297,16732,29404
NC_045512.2	13	29871	G1.1143;p30_G1;G1.703	40	+	13	29871	255,0,0	3	744,241,454	0,16587,29404
NC_045512.2	13	29871	G1.1144;p1_G1;G1.463	40	+	13	29871	255,0,0	2	838,565	0,29293
NC_045512.2	13	29871	G1.1145;p14_G2;G2.391	40	+	13	29871	255,0,0	2	1024,682	0,29176
NC_045512.2	18	29874	G1.1146;p14_G2;G2.593	40	+	18	29874	255,0,0	2	1019,529	0,29327
NC_045512.2	14	29871	G1.1146;p1_G1;G1.542	40	+	14	29871	255,0,0	2	1019,530	0,29327
NC_045512.2	13	29871	G1.1146;p30_G1;G1.704	40	+	13	29871	255,0,0	2	1023,531	0,29327
NC_045512.2	13	29871	G1.1147;p30_G1;G1.705	40	+	13	29871	255,0,0	2	1295,541	0,29317
NC_045512.2	13	29871	G1.1148;p1_G1;G1.465	40	+	13	29871	255,0,0	2	1365,606	0,29252
NC_045512.2	13	29871	G1.1149;p14_G2;G2.394	40	+	13	29871	255,0,0	2	1840,521	0,29337
NC_045512.2	13	29871	G1.1150;p14_G2;G2.395	40	+	13	29871	255,0,0	2	3081,624	0,29234
NC_045512.2	13	29871	G1.1151;p14_G2;G2.396	40	+	13	29871	255,0,0	2	3130,1670	0,28188
NC_045512.2	13	29871	G1.1152;p1_G1;G1.466	40	+	13	29871	255,0,0	2	4587,420	0,29438
NC_045512.2	13	29871	G1.1153;p14_G2;G2.398	40	+	13	29871	255,0,0	2	8313,1650	0,28208
NC_045512.2	13	29872	G1.1154;p1_G1;G1.467	40	+	13	29872	255,0,0	3	50,440,1018	0,28240,28841
NC_045512.2	13	29872	G1.1155;p1_G1;G1.468	40	+	13	29872	255,0,0	3	51,210,1144	0,28241,28715
NC_045512.2	13	29872	G1.1156;p1_G1;G1.469	40	+	13	29872	255,0,0	3	51,488,1020	0,28241,28839
NC_045512.2	13	29872	G1.1157;p30_G1;G1.707	40	+	13	29872	255,0,0	3	51,1427,117	0,28241,29742
NC_045512.2	13	29872	G1.1158;p14_G2;G2.399	40	+	13	29872	255,0,0	3	55,713,2032	0,15763,27827
NC_045512.2	13	29872	G1.1159;p1_G1;G1.472	40	+	13	29872	255,0,0	3	56,1385,2032	0,26223,27827
NC_045512.2	13	29872	G1.1160;p30_G1;G1.708	40	+	13	29872	255,0,0	3	57,2159,373	0,14648,29486
NC_045512.2	13	29872	G1.1161;p14_G2;G2.401	40	+	13	29872	255,0,0	2	75,1569	0,28290
NC_045512.2	13	29872	G1.1162;p30_G1;G1.709	40	+	13	29872	255,0,0	2	729,1149	0,28710
NC_045512.2	13	29872	G1.1163;p30_G1;G1.710	40	+	13	29872	255,0,0	3	736,3386,340	0,13297,29519
NC_045512.2	13	29872	G1.1164;p30_G1;G1.711	40	+	13	29872	255,0,0	3	736,3559,414	0,13297,29445
NC_045512.2	13	29872	G1.1165;p14_G2;G2.404	40	+	13	29872	255,0,0	2	2492,1630	0,28229
NC_045512.2	13	29871	G1.1166;p14_G2;G2.385	40	+	13	29871	255,0,0	3	51,756,807	0,28241,29051
NC_045512.2	14	29873	G1.1166;p1_G1;G1.550	40	+	14	29873	255,0,0	3	50,756,809	0,28240,29050
NC_045512.2	13	29873	G1.1167;p30_G1;G1.713	40	+	13	29873	255,0,0	3	52,113,1729	0,27870,28131
NC_045512.2	14	29873	G1.1168;p1_G1;G1.552	40	+	14	29873	255,0,0	2	726,432	0,29427
NC_045512.2	13	29872	G1.1168;p14_G2;G2.402	40	+	13	29872	255,0,0	2	730,441	0,29418
NC_045512.2	13	29873	G1.1169;p30_G1;G1.714	40	+	13	29873	255,0,0	4	736,2638,512,456	0,13297,16317,29404
NC_045512.2	13	29873	G1.1170;p30_G1;G1.715	40	+	13	29873	255,0,0	4	736,2943,138,456	0,13297,16690,29404
NC_045512.2	13	29873	G1.1171;p30_G1;G1.716	40	+	13	29873	255,0,0	4	736,3438,25,456	0,13297,16803,29404
NC_045512.2	13	29873	G1.1172;p30_G1;G1.717	40	+	13	29873	255,0,0	3	736,3505,1631	0,13297,28229
NC_045512.2	13	29873	G1.1173;p1_G1;G1.476	40	+	13	29873	255,0,0	2	820,587	0,29273
NC_045512.2	13	29873	G1.1174;p1_G1;G1.477	40	+	13	29873	255,0,0	2	914,470	0,29390
NC_045512.2	13	29873	G1.1175;p1_G1;G1.478	40	+	13	29873	255,0,0	2	1660,380	0,29480
NC_045512.2	13	29873	G1.1176;p14_G2;G2.405	40	+	13	29873	255,0,0	2	1960,1660	0,28200
NC_045512.2	13	29873	G1.1177;p14_G2;G2.406	40	+	13	29873	255,0,0	4	2699,3468,2923,78	0,5669,26776,29782
NC_045512.2	13	29873	G1.1178;p1_G1;G1.479	40	+	13	29873	255,0,0	3	6028,1272,4052	0,6496,25808
NC_045512.2	13	29874	G1.1179;p1_G1;G1.480	40	+	13	29874	255,0,0	3	51,3025,1020	0,25368,28841
NC_045512.2	13	29874	G1.1180;p1_G1;G1.481	40	+	13	29874	255,0,0	3	51,1961,1024	0,26454,28837
NC_045512.2	17	29874	G1.1181;p30_G1;G1.941	40	+	17	29874	255,0,0	3	46,1439,84	0,28237,29773
NC_045512.2	13	29874	G1.1181;p14_G2;G2.407	40	+	13	29874	255,0,0	3	51,1436,84	0,28241,29777
NC_045512.2	13	29874	G1.1182;p14_G2;G2.408	40	+	13	29874	255,0,0	3	56,1634,1874	0,26223,27987
NC_045512.2	13	29874	G1.1183;p1_G1;G1.483	40	+	13	29874	255,0,0	3	61,507,2228	0,27034,27633
NC_045512.2	14	29874	G1.1183;p30_G1;G1.818	40	+	14	29874	255,0,0	3	55,514,2230	0,27026,27630
NC_045512.2	13	29874	G1.1184;p1_G1;G1.484	40	+	13	29874	255,0,0	3	61,1321,1436	0,27034,28425
NC_045512.2	13	29874	G1.1185;p1_G1;G1.485	40	+	13	29874	255,0,0	3	62,736,679	0,27036,29182
NC_045512.2	13	29874	G1.1186;p1_G1;G1.487	40	+	13	29874	255,0,0	2	725,666	0,29195
NC_045512.2	13	29874	G1.1187;p30_G1;G1.721	40	+	13	29874	255,0,0	3	736,60,451	0,13297,29410
NC_045512.2	13	29874	G1.1188;p30_G1;G1.722	40	+	13	29874	255,0,0	4	736,133,1637,456	0,13297,15190,29405
NC_045512.2	13	29874	G1.1189;p30_G1;G1.723	40	+	13	29874	255,0,0	4	736,1948,548,457	0,13297,16280,29404
NC_045512.2	13	29874	G1.1190;p30_G1;G1.724	40	+	13	29874	255,0,0	4	736,2043,1418,457	0,13297,15410,29404
NC_045512.2	13	29874	G1.1191;p30_G1;G1.725	40	+	13	29874	255,0,0	4	736,2948,469,457	0,13297,16359,29404
NC_045512.2	13	29874	G1.1192;p30_G1;G1.726	40	+	13	29874	255,0,0	3	736,3531,650	0,13297,29211
NC_045512.2	13	29874	G1.1193;p30_G1;G1.727	40	+	13	29874	255,0,0	4	736,3531,265,84	0,13297,29404,29777
NC_045512.2	13	29874	G1.1194;p30_G1;G1.728	40	+	13	29874	255,0,0	4	736,3532,273,62	0,13297,29404,29799
NC_045512.2	13	29874	G1.1195;p30_G1;G1.729	40	+	13	29874	255,0,0	2	742,1021	0,28840
NC_045512.2	13	29874	G1.1196;p30_G1;G1.730	40	+	13	29874	255,0,0	3	758,3478,457	0,13350,29404
NC_045512.2	13	29874	G1.1197;p30_G1;G1.731	40	+	13	29874	255,0,0	3	811,3559,457	0,13269,29404
NC_045512.2	13	29874	G1.1198;p14_G2;G2.410	40	+	13	29874	255,0,0	2	922,408	0,29453
NC_045512.2	13	29874	G1.1199;p30_G1;G1.732	40	+	13	29874	255,0,0	3	1053,1293,245	0,28220,29616
NC_045512.2	13	29874	G1.1200;p1_G1;G1.491	40	+	13	29874	255,0,0	2	1067,465	0,29396
NC_045512.2	13	29874	G1.1201;p14_G2;G2.411	40	+	13	29874	255,0,0	2	1097,544	0,29317
NC_045512.2	13	29874	G1.1202;p14_G2;G2.412	40	+	13	29874	255,0,0	2	1127,613	0,29248
NC_045512.2	13	29874	G1.1203;p1_G1;G1.492	40	+	13	29874	255,0,0	2	1280,522	0,29339
NC_045512.2	13	29874	G1.1204;p1_G1;G1.493	40	+	13	29874	255,0,0	2	1322,538	0,29323
NC_045512.2	13	29874	G1.1205;p14_G2;G2.413	40	+	13	29874	255,0,0	2	1369,495	0,29366
NC_045512.2	13	29874	G1.1206;p1_G1;G1.494	40	+	13	29874	255,0,0	2	1406,1141	0,28720
NC_045512.2	13	29874	G1.1207;p1_G1;G1.496	40	+	13	29874	255,0,0	2	1800,384	0,29477
NC_045512.2	13	29874	G1.1208;p1_G1;G1.497	40	+	13	29874	255,0,0	2	1840,363	0,29498
NC_045512.2	13	29874	G1.1209;p1_G1;G1.498	40	+	13	29874	255,0,0	2	1920,590	0,29271
NC_045512.2	13	29874	G1.1210;p30_G1;G1.733	40	+	13	29874	255,0,0	2	2468,534	0,29327
NC_045512.2	13	29875	G1.1211;p14_G2;G2.414	40	+	13	29875	255,0,0	4	51,858,1471,80	0,26454,28229,29782
NC_045512.2	13	29875	G1.1212;p1_G1;G1.499	40	+	13	29875	255,0,0	3	51,153,914	0,28241,28948
NC_045512.2	13	29875	G1.1213;p14_G2;G2.416	40	+	13	29875	255,0,0	3	51,271,1299	0,28241,28563
NC_045512.2	13	29873	G1.1213;p30_G1;G1.712	40	+	13	29873	255,0,0	3	51,271,1297	0,28241,28563
NC_045512.2	11	29872	G1.1213;p1_G1;G1.230	40	+	11	29872	255,0,0	3	53,271,1296	0,28243,28565
NC_045512.2	13	29875	G1.1214;p1_G1;G1.500	40	+	13	29875	255,0,0	3	53,977,1022	0,27371,28840
NC_045512.2	13	29875	G1.1215;p1_G1;G1.501	40	+	13	29875	255,0,0	3	63,252,3004	0,26468,26858
NC_045512.2	13	29874	G1.1216;p14_G2;G2.409	40	+	13	29874	255,0,0	2	62,3428	0,26433
NC_045512.2	13	29875	G1.1216;p1_G1;G1.502	40	+	13	29875	255,0,0	2	65,3438	0,26424
NC_045512.2	13	29875	G1.1217;p14_G2;G2.419	40	+	13	29875	255,0,0	2	81,2439	0,27423
NC_045512.2	13	29875	G1.1218;p30_G1;G1.735	40	+	13	29875	255,0,0	4	736,263,2194,458	0,13297,14634,29404
NC_045512.2	13	29875	G1.1219;p30_G1;G1.736	40	+	13	29875	255,0,0	4	736,2419,635,455	0,13297,16193,29407
NC_045512.2	13	29875	G1.1220;p30_G1;G1.737	40	+	13	29875	255,0,0	4	736,2868,123,458	0,13297,16705,29404
NC_045512.2	13	29875	G1.1221;p30_G1;G1.738	40	+	13	29875	255,0,0	4	736,2966,176,458	0,13297,16650,29404
NC_045512.2	13	29875	G1.1222;p30_G1;G1.739	40	+	13	29875	255,0,0	4	736,3145,115,452	0,13297,16713,29410
NC_045512.2	13	29875	G1.1223;p30_G1;G1.740	40	+	13	29875	255,0,0	4	736,3151,93,458	0,13297,16735,29404
NC_045512.2	14	29873	G1.1223;p30_G1;G1.811	40	+	14	29873	255,0,0	4	735,3142,103,456	0,13296,16724,29403
NC_045512.2	13	29875	G1.1224;p30_G1;G1.741	40	+	13	29875	255,0,0	3	736,3408,380	0,13297,29482
NC_045512.2	13	29875	G1.1225;p1_G1;G1.503	40	+	13	29875	255,0,0	3	934,1682,543	0,1538,29319
NC_045512.2	13	29875	G1.1226;p1_G1;G1.504	40	+	13	29875	255,0,0	2	1046,646	0,29216
NC_045512.2	13	29875	G1.1227;p1_G1;G1.505	40	+	13	29875	255,0,0	2	1067,1471	0,28391
NC_045512.2	13	29875	G1.1228;p1_G1;G1.506	40	+	13	29875	255,0,0	2	1069,670	0,29192
NC_045512.2	13	29875	G1.1229;p14_G2;G2.420	40	+	13	29875	255,0,0	3	1177,231,1463	0,1537,28399
NC_045512.2	13	29875	G1.1230;p30_G1;G1.742	40	+	13	29875	255,0,0	3	1192,1888,476	0,2694,29386
NC_045512.2	13	29875	G1.1231;p1_G1;G1.507	40	+	13	29875	255,0,0	2	1202,364	0,29498
NC_045512.2	13	29875	G1.1232;p1_G1;G1.509	40	+	13	29875	255,0,0	2	1265,471	0,29391
NC_045512.2	13	29875	G1.1233;p30_G1;G1.743	40	+	13	29875	255,0,0	2	1354,536	0,29326
NC_045512.2	13	29871	G1.1234;p14_G2;G2.393	40	+	13	29871	255,0,0	2	1383,546	0,29312
NC_045512.2	14	29875	G1.1234;p1_G1;G1.568	40	+	14	29875	255,0,0	2	1380,557	0,29304
NC_045512.2	13	29875	G1.1235;p14_G2;G2.421	40	+	13	29875	255,0,0	3	1456,1244,395	0,4595,29467
NC_045512.2	13	29875	G1.1236;p30_G1;G1.744	40	+	13	29875	255,0,0	3	3214,3532,458	0,13295,29404
NC_045512.2	13	29876	G1.1237;p14_G2;G2.423	40	+	13	29876	255,0,0	3	30,137,1641	0,27360,28222
NC_045512.2	13	29876	G1.1238;p14_G2;G2.424	40	+	13	29876	255,0,0	3	53,1814,410	0,4745,29453
NC_045512.2	17	29873	G1.1239;p30_G1;G1.934	40	+	17	29873	255,0,0	3	49,1389,1022	0,27367,28834
NC_045512.2	13	29876	G1.1239;p1_G1;G1.510	40	+	13	29876	255,0,0	3	52,1390,1021	0,27370,28842
NC_045512.2	13	29876	G1.1240;p1_G1;G1.511	40	+	13	29876	255,0,0	3	53,977,1461	0,27371,28402
NC_045512.2	14	29876	G1.1240;p14_G2;G2.507	40	+	14	29876	255,0,0	3	52,977,1461	0,27370,28401
NC_045512.2	13	29876	G1.1241;p1_G1;G1.512	40	+	13	29876	255,0,0	3	53,1789,560	0,27371,29303
NC_045512.2	13	29876	G1.1242;p30_G1;G1.747	40	+	13	29876	255,0,0	4	57,256,3531,459	0,480,13297,29404
NC_045512.2	13	29876	G1.1243;p14_G2;G2.425	40	+	13	29876	255,0,0	3	63,3210,60	0,26467,29803
NC_045512.2	13	29876	G1.1244;p30_G1;G1.748	40	+	13	29876	255,0,0	3	736,3542,565	0,13297,29298
NC_045512.2	13	29876	G1.1245;p30_G1;G1.749	40	+	13	29876	255,0,0	2	849,568	0,29295
NC_045512.2	17	29875	G1.1245;p14_G2;G2.570	40	+	17	29875	255,0,0	2	852,565	0,29293
NC_045512.2	13	29876	G1.1246;p1_G1;G1.513	40	+	13	29876	255,0,0	2	1196,556	0,29307
NC_045512.2	13	29876	G1.1247;p1_G1;G1.514	40	+	13	29876	255,0,0	2	1341,442	0,29421
NC_045512.2	13	29876	G1.1248;p14_G2;G2.427	40	+	13	29876	255,0,0	2	1669,353	0,29510
NC_045512.2	13	29875	G1.1249;p14_G2;G2.422	40	+	13	29875	255,0,0	2	1840,611	0,29251
NC_045512.2	11	29876	G1.1249;p30_G1;G1.584	40	+	11	29876	255,0,0	2	1842,612	0,29253
NC_045512.2	13	29876	G1.1249;p1_G1;G1.515	40	+	13	29876	255,0,0	2	1840,612	0,29251
NC_045512.2	13	29876	G1.1250;p14_G2;G2.428	40	+	13	29876	255,0,0	3	12339,3533,459	0,13295,29404
NC_045512.2	17	29877	G1.1251;p1_G1;G1.624	40	+	17	29877	255,0,0	3	49,1111,1147	0,27367,28713
NC_045512.2	13	29871	G1.1251;p14_G2;G2.389	40	+	13	29871	255,0,0	3	53,1111,1141	0,27371,28717
NC_045512.2	13	29877	G1.1252;p1_G1;G1.516	40	+	13	29877	255,0,0	3	51,1295,1147	0,27371,28717
NC_045512.2	14	29870	G1.1252;p14_G2;G2.464	40	+	14	29870	255,0,0	3	52,1295,1140	0,27370,28716
NC_045512.2	13	29877	G1.1253;p14_G2;G2.430	40	+	13	29877	255,0,0	2	62,3576	0,26288
NC_045512.2	13	29877	G1.1254;p30_G1;G1.751	40	+	13	29877	255,0,0	3	64,1003,2490	0,26229,27374
NC_045512.2	13	29877	G1.1255;p30_G1;G1.752	40	+	13	29877	255,0,0	3	736,1908,403	0,13297,29461
NC_045512.2	13	29877	G1.1256;p30_G1;G1.753	40	+	13	29877	255,0,0	3	736,2898,460	0,13297,29404
NC_045512.2	13	29877	G1.1257;p14_G2;G2.431	40	+	13	29877	255,0,0	2	1013,1729	0,28135
NC_045512.2	13	29871	G1.1258;p30_G1;G1.706	40	+	13	29871	255,0,0	2	1316,393	0,29465
NC_045512.2	13	29877	G1.1258;p1_G1;G1.518	40	+	13	29877	255,0,0	2	1323,402	0,29462
NC_045512.2	13	29877	G1.1259;p30_G1;G1.756	40	+	13	29877	255,0,0	3	1761,4244,545	0,2701,29319
NC_045512.2	13	29877	G1.1260;p14_G2;G2.433	40	+	13	29877	255,0,0	2	6619,408	0,29456
NC_045512.2	13	29878	G1.1261;p1_G1;G1.521	40	+	13	29878	255,0,0	3	51,918,408	0,28241,29457
NC_045512.2	13	29878	G1.1262;p1_G1;G1.522	40	+	13	29878	255,0,0	3	51,1456,66	0,28241,29799
NC_045512.2	13	29878	G1.1263;p30_G1;G1.757	40	+	13	29878	255,0,0	3	54,1131,792	0,27870,29073
NC_045512.2	18	29874	G1.1264;p1_G1;G1.642	40	+	18	29874	255,0,0	3	56,2664,84	0,27029,29772
NC_045512.2	14	29873	G1.1264;p14_G2;G2.483	40	+	14	29873	255,0,0	3	55,2670,83	0,27026,29776
NC_045512.2	13	29878	G1.1264;p30_G1;G1.758	40	+	13	29878	255,0,0	3	56,2670,86	0,27027,29779
NC_045512.2	13	29878	G1.1265;p30_G1;G1.759	40	+	13	29878	255,0,0	3	63,710,2650	0,26467,27215
NC_045512.2	13	29878	G1.1266;p14_G2;G2.435	40	+	13	29878	255,0,0	2	733,1423	0,28442
NC_045512.2	13	29872	G1.1267;p14_G2;G2.403	40	+	13	29872	255,0,0	2	914,532	0,29327
NC_045512.2	11	29871	G1.1267;p30_G1;G1.317	40	+	11	29871	255,0,0	2	918,527	0,29333
NC_045512.2	17	29875	G1.1267;p1_G1;G1.619	40	+	17	29875	255,0,0	2	905,531	0,29327
NC_045512.2	13	29878	G1.1267;p14_G2;G2.436	40	+	13	29878	255,0,0	2	914,526	0,29339
NC_045512.2	13	29873	G1.1268;p30_G1;G1.718	40	+	13	29873	255,0,0	2	1472,555	0,29305
NC_045512.2	13	29877	G1.1268;p1_G1;G1.519	40	+	13	29877	255,0,0	2	1463,566	0,29298
NC_045512.2	13	29878	G1.1268;p14_G2;G2.437	40	+	13	29878	255,0,0	2	1462,570	0,29295
NC_045512.2	13	29878	G1.1269;p14_G2;G2.438	40	+	13	29878	255,0,0	2	3760,1624	0,28241
NC_045512.2	13	29878	G1.1270;p14_G2;G2.439	40	+	13	29878	255,0,0	3	5045,1268,396	0,5350,29469
NC_045512.2	13	29879	G1.1271;p14_G2;G2.440	40	+	13	29879	255,0,0	3	51,3041,905	0,25368,28961
NC_045512.2	13	29879	G1.1272;p30_G1;G1.760	40	+	13	29879	255,0,0	2	1769,586	0,29280
NC_045512.2	13	29882	G1.1273;p30_G1;G1.761	40	+	13	29882	255,0,0	3	736,3505,1652	0,13297,28217
NC_045512.2	13	29882	G1.1274;p30_G1;G1.762	40	+	13	29882	255,0,0	2	1068,719	0,29150
NC_045512.2	13	29876	G1.1275;p14_G2;G2.426	40	+	13	29876	255,0,0	2	1260,394	0,29469
NC_045512.2	15	29882	G1.1275;p1_G1;G1.591	40	+	15	29882	255,0,0	2	1249,393	0,29474
NC_045512.2	14	29874	G1.1276;p1_G1;G1.563	40	+	14	29874	255,0,0	2	1029,564	0,29296
NC_045512.2	13	29893	G1.1276;p30_G1;G1.763	40	+	13	29893	255,0,0	2	1028,589	0,29291
NC_045512.2	14	554	G1.1277;p1_G1;G1.523	40	+	14	554	255,0,0	1	540	0
NC_045512.2	14	554	G1.1277;p14_G2;G2.442	40	+	14	554	255,0,0	1	540	0
NC_045512.2	11	554	G1.1277;p30_G1;G1.31	40	+	11	554	255,0,0	1	543	0
NC_045512.2	14	1029	G1.1278;p14_G2;G2.443	40	+	14	1029	255,0,0	1	1015	0
NC_045512.2	14	1218	G1.1279;p14_G2;G2.444	40	+	14	1218	255,0,0	1	1204	0
NC_045512.2	14	1758	G1.1280;p30_G1;G1.765	40	+	14	1758	255,0,0	1	1744	0
NC_045512.2	14	15097	G1.1281;p30_G1;G1.766	40	+	14	15097	255,0,0	2	735,1787	0,13296
NC_045512.2	14	16723	G1.1282;p30_G1;G1.767	40	+	14	16723	255,0,0	2	735,3413	0,13296
NC_045512.2	14	22149	G1.1283;p30_G1;G1.768	40	+	14	22149	255,0,0	2	51,598	0,21537
NC_045512.2	14	26828	G1.1284;p14_G2;G2.448	40	+	14	26828	255,0,0	2	62,348	0,26466
NC_045512.2	14	26891	G1.1285;p30_G1;G1.769	40	+	14	26891	255,0,0	2	62,410	0,26467
NC_045512.2	14	27474	G1.1286;p1_G1;G1.527	40	+	14	27474	255,0,0	2	50,2093	0,25367
NC_045512.2	14	28337	G1.1287;p14_G2;G2.452	40	+	14	28337	255,0,0	2	61,571	0,27752
NC_045512.2	14	28404	G1.1288;p14_G2;G2.453	40	+	14	28404	255,0,0	2	55,2168	0,26222
NC_045512.2	14	28461	G1.1289;p30_G1;G1.779	40	+	14	28461	255,0,0	2	64,1413	0,27034
NC_045512.2	14	28542	G1.1290;p1_G1;G1.530	40	+	14	28542	255,0,0	2	50,2075	0,26453
NC_045512.2	14	28566	G1.1291;p14_G2;G2.454	40	+	14	28566	255,0,0	2	62,2086	0,26466
NC_045512.2	14	28581	G1.1292;p1_G1;G1.531	40	+	14	28581	255,0,0	2	61,317	0,28250
NC_045512.2	14	28600	G1.1293;p30_G1;G1.780	40	+	14	28600	255,0,0	2	49,7048	0,21538
NC_045512.2	14	29137	G1.1294;p1_G1;G1.533	40	+	14	29137	255,0,0	2	61,874	0,28249
NC_045512.2	14	29298	G1.1295;p14_G2;G2.458	40	+	14	29298	255,0,0	2	62,2818	0,26466
NC_045512.2	14	29415	G1.1296;p30_G1;G1.783	40	+	14	29415	255,0,0	2	55,3179	0,26222
NC_045512.2	14	29473	G1.1297;p14_G2;G2.459	40	+	14	29473	255,0,0	2	51,1590	0,27869
NC_045512.2	14	29474	G1.1297;p30_G1;G1.784	40	+	14	29474	255,0,0	2	51,1591	0,27869
NC_045512.2	11	29474	G1.1297;p1_G1;G1.170	40	+	11	29474	255,0,0	2	54,1591	0,27872
NC_045512.2	14	29655	G1.1298;p1_G1;G1.534	40	+	14	29655	255,0,0	2	62,3175	0,26466
NC_045512.2	14	29748	G1.1299;p30_G1;G1.786	40	+	14	29748	255,0,0	3	54,1066,328	0,15762,29406
NC_045512.2	14	29865	G1.1300;p30_G1;G1.787	40	+	14	29865	255,0,0	3	735,3582,444	0,13296,29407
NC_045512.2	14	29866	G1.1301;p14_G2;G2.463	40	+	14	29866	255,0,0	3	45,745,1644	0,27368,28208
NC_045512.2	14	29870	G1.1302;p30_G1;G1.788	40	+	14	29870	255,0,0	4	735,342,3130,453	0,13296,13698,29403
NC_045512.2	14	29871	G1.1303;p14_G2;G2.465	40	+	14	29871	255,0,0	3	50,2340,111	0,27367,29746
NC_045512.2	14	29871	G1.1304;p30_G1;G1.789	40	+	14	29871	255,0,0	3	50,214,1099	0,28240,28758
NC_045512.2	14	29871	G1.1305;p1_G1;G1.537	40	+	14	29871	255,0,0	3	50,918,638	0,28240,29219
NC_045512.2	14	29871	G1.1306;p1_G1;G1.538	40	+	14	29871	255,0,0	3	51,1022,920	0,27369,28937
NC_045512.2	14	29871	G1.1307;p14_G2;G2.467	40	+	14	29871	255,0,0	4	52,1393,975,696	0,25367,26805,29161
NC_045512.2	14	29871	G1.1308;p30_G1;G1.790	40	+	14	29871	255,0,0	3	53,2561,454	0,14266,29403
NC_045512.2	14	29871	G1.1309;p1_G1;G1.539	40	+	14	29871	255,0,0	3	55,346,399	0,27026,29458
NC_045512.2	14	29871	G1.1310;p1_G1;G1.540	40	+	14	29871	255,0,0	3	55,513,2250	0,27026,27607
NC_045512.2	19	29871	G1.1311;p30_G1;G1.1007	40	+	19	29871	255,0,0	3	54,1882,1440	0,26460,28412
NC_045512.2	14	29871	G1.1311;p14_G2;G2.468	40	+	14	29871	255,0,0	3	62,1881,1440	0,26466,28417
NC_045512.2	14	29871	G1.1312;p30_G1;G1.791	40	+	14	29871	255,0,0	2	733,1223	0,28634
NC_045512.2	14	29871	G1.1313;p30_G1;G1.792	40	+	14	29871	255,0,0	4	735,1245,441,400	0,13296,16382,29457
NC_045512.2	14	29871	G1.1314;p30_G1;G1.793	40	+	14	29871	255,0,0	4	735,1416,2062,454	0,13296,14765,29403
NC_045512.2	14	29871	G1.1315;p30_G1;G1.794	40	+	14	29871	255,0,0	4	735,2756,71,455	0,13296,16757,29402
NC_045512.2	14	29871	G1.1316;p30_G1;G1.795	40	+	14	29871	255,0,0	4	735,2996,93,454	0,13296,16734,29403
NC_045512.2	14	29871	G1.1317;p30_G1;G1.796	40	+	14	29871	255,0,0	4	735,3115,303,454	0,13296,16524,29403
NC_045512.2	14	29871	G1.1318;p30_G1;G1.797	40	+	14	29871	255,0,0	3	735,3128,391	0,13296,29466
NC_045512.2	14	29871	G1.1319;p30_G1;G1.798	40	+	14	29871	255,0,0	3	735,3531,594	0,13296,29263
NC_045512.2	14	29871	G1.1320;p14_G2;G2.470	40	+	14	29871	255,0,0	2	803,1652	0,28205
NC_045512.2	14	29871	G1.1321;p14_G2;G2.471	40	+	14	29871	255,0,0	2	821,1631	0,28226
NC_045512.2	14	29871	G1.1322;p14_G2;G2.473	40	+	14	29871	255,0,0	2	832,590	0,29267
NC_045512.2	14	29871	G1.1323;p30_G1;G1.800	40	+	14	29871	255,0,0	2	916,1659	0,28198
NC_045512.2	14	29871	G1.1324;p14_G2;G2.474	40	+	14	29871	255,0,0	2	1014,382	0,29475
NC_045512.2	14	29871	G1.1325;p1_G1;G1.543	40	+	14	29871	255,0,0	2	1038,680	0,29177
NC_045512.2	14	29871	G1.1326;p14_G2;G2.475	40	+	14	29871	255,0,0	2	1095,1641	0,28216
NC_045512.2	14	29871	G1.1327;p14_G2;G2.476	40	+	14	29871	255,0,0	2	1346,1141	0,28716
NC_045512.2	14	29871	G1.1328;p1_G1;G1.545	40	+	14	29871	255,0,0	2	1725,430	0,29427
NC_045512.2	14	29871	G1.1329;p14_G2;G2.477	40	+	14	29871	255,0,0	2	6636,391	0,29466
NC_045512.2	14	29872	G1.1330;p30_G1;G1.804	40	+	14	29872	255,0,0	3	62,1397,1642	0,26467,28216
NC_045512.2	16	29872	G1.1331;p1_G1;G1.593	40	+	16	29872	255,0,0	2	719,1018	0,28838
NC_045512.2	14	29871	G1.1331;p14_G2;G2.469	40	+	14	29871	255,0,0	2	717,1025	0,28832
NC_045512.2	14	29872	G1.1332;p30_G1;G1.806	40	+	14	29872	255,0,0	4	735,2578,661,455	0,13296,16165,29403
NC_045512.2	14	29872	G1.1333;p30_G1;G1.807	40	+	14	29872	255,0,0	4	735,3265,107,455	0,13296,16720,29403
NC_045512.2	14	29872	G1.1334;p1_G1;G1.548	40	+	14	29872	255,0,0	2	1137,381	0,29477
NC_045512.2	14	29872	G1.1335;p30_G1;G1.808	40	+	14	29872	255,0,0	2	1290,520	0,29338
NC_045512.2	14	29872	G1.1336;p30_G1;G1.809	40	+	14	29872	255,0,0	2	1838,1617	0,28241
NC_045512.2	14	29872	G1.1337;p14_G2;G2.480	40	+	14	29872	255,0,0	2	1923,1662	0,28196
NC_045512.2	14	29873	G1.1338;p1_G1;G1.549	40	+	14	29873	255,0,0	3	50,1938,1022	0,26453,28837
NC_045512.2	14	29873	G1.1339;p14_G2;G2.481	40	+	14	29873	255,0,0	3	51,5837,2188	0,21537,27671
NC_045512.2	14	29873	G1.1340;p14_G2;G2.482	40	+	14	29873	255,0,0	3	52,1042,900	0,27370,28959
NC_045512.2	14	29873	G1.1341;p30_G1;G1.812	40	+	14	29873	255,0,0	2	736,413	0,29446
NC_045512.2	14	29873	G1.1342;p30_G1;G1.813	40	+	14	29873	255,0,0	2	768,2511	0,27348
NC_045512.2	14	29873	G1.1343;p1_G1;G1.553	40	+	14	29873	255,0,0	2	912,343	0,29516
NC_045512.2	14	29873	G1.1344;p14_G2;G2.485	40	+	14	29873	255,0,0	2	1344,939	0,28920
NC_045512.2	14	29873	G1.1345;p1_G1;G1.554	40	+	14	29873	255,0,0	2	1753,562	0,29297
NC_045512.2	14	29873	G1.1346;p1_G1;G1.555	40	+	14	29873	255,0,0	2	1914,677	0,29182
NC_045512.2	14	29873	G1.1347;p30_G1;G1.814	40	+	14	29873	255,0,0	4	3957,667,2267,1061	0,4017,5020,28798
NC_045512.2	14	29874	G1.1348;p1_G1;G1.556	40	+	14	29874	255,0,0	3	49,416,285	0,27869,29575
NC_045512.2	14	29874	G1.1349;p14_G2;G2.487	40	+	14	29874	255,0,0	3	50,410,1146	0,28240,28714
NC_045512.2	14	29874	G1.1350;p14_G2;G2.488	40	+	14	29874	255,0,0	3	51,4657,3141	0,21537,26719
NC_045512.2	14	29874	G1.1351;p1_G1;G1.558	40	+	14	29874	255,0,0	3	51,3136,1194	0,25366,28666
NC_045512.2	14	29874	G1.1352;p1_G1;G1.559	40	+	14	29874	255,0,0	3	52,1110,1227	0,27370,28633
NC_045512.2	14	29874	G1.1353;p1_G1;G1.560	40	+	14	29874	255,0,0	3	54,598,857	0,28243,29003
NC_045512.2	14	29874	G1.1354;p14_G2;G2.490	40	+	14	29874	255,0,0	3	62,917,2189	0,26466,27671
NC_045512.2	14	29874	G1.1355;p14_G2;G2.492	40	+	14	29874	255,0,0	2	733,641	0,29219
NC_045512.2	14	29874	G1.1356;p30_G1;G1.820	40	+	14	29874	255,0,0	4	735,1935,1540,457	0,13296,15287,29403
NC_045512.2	14	29874	G1.1357;p30_G1;G1.821	40	+	14	29874	255,0,0	4	735,2142,804,457	0,13296,16023,29403
NC_045512.2	14	29874	G1.1358;p30_G1;G1.822	40	+	14	29874	255,0,0	4	735,2626,112,457	0,13296,16715,29403
NC_045512.2	14	29874	G1.1359;p30_G1;G1.823	40	+	14	29874	255,0,0	4	735,2764,257,457	0,13296,16568,29403
NC_045512.2	14	29874	G1.1360;p30_G1;G1.824	40	+	14	29874	255,0,0	3	735,2896,413	0,13296,29447
NC_045512.2	14	29874	G1.1361;p30_G1;G1.825	40	+	14	29874	255,0,0	4	735,2989,327,457	0,13296,16500,29403
NC_045512.2	14	29874	G1.1362;p30_G1;G1.826	40	+	14	29874	255,0,0	3	735,3533,579	0,13296,29281
NC_045512.2	14	29874	G1.1363;p30_G1;G1.827	40	+	14	29874	255,0,0	3	746,3483,457	0,13344,29403
NC_045512.2	14	29874	G1.1364;p30_G1;G1.828	40	+	14	29874	255,0,0	2	951,495	0,29365
NC_045512.2	14	29874	G1.1365;p30_G1;G1.829	40	+	14	29874	255,0,0	2	1001,1187	0,28673
NC_045512.2	14	29874	G1.1366;p1_G1;G1.562	40	+	14	29874	255,0,0	2	1016,602	0,29258
NC_045512.2	14	29874	G1.1367;p14_G2;G2.495	40	+	14	29874	255,0,0	2	1098,453	0,29407
NC_045512.2	14	29874	G1.1368;p14_G2;G2.497	40	+	14	29874	255,0,0	2	1347,567	0,29293
NC_045512.2	14	29871	G1.1368;p30_G1;G1.801	40	+	14	29871	255,0,0	2	1351,568	0,29289
NC_045512.2	11	29872	G1.1368;p1_G1;G1.240	40	+	11	29872	255,0,0	2	1352,567	0,29294
NC_045512.2	14	29875	G1.1369;p30_G1;G1.830	40	+	14	29875	255,0,0	3	41,3428,458	0,13400,29403
NC_045512.2	14	29875	G1.1370;p14_G2;G2.500	40	+	14	29875	255,0,0	3	54,203,3140	0,26456,26721
NC_045512.2	14	29875	G1.1371;p30_G1;G1.831	40	+	14	29875	255,0,0	4	61,60,1698,862	0,26226,27268,28999
NC_045512.2	14	29875	G1.1372;p14_G2;G2.501	40	+	14	29875	255,0,0	2	727,708	0,29153
NC_045512.2	14	29875	G1.1373;p30_G1;G1.832	40	+	14	29875	255,0,0	2	734,213	0,29648
NC_045512.2	14	29875	G1.1374;p30_G1;G1.833	40	+	14	29875	255,0,0	4	735,1641,1629,458	0,13296,15198,29403
NC_045512.2	14	29875	G1.1375;p30_G1;G1.834	40	+	14	29875	255,0,0	4	735,2257,574,458	0,13296,16252,29403
NC_045512.2	14	29875	G1.1376;p30_G1;G1.835	40	+	14	29875	255,0,0	4	735,2606,790,458	0,13296,16037,29403
NC_045512.2	14	29875	G1.1377;p30_G1;G1.836	40	+	14	29875	255,0,0	4	735,2894,341,458	0,13296,16484,29403
NC_045512.2	14	29875	G1.1378;p30_G1;G1.837	40	+	14	29875	255,0,0	3	735,2988,395	0,13296,29466
NC_045512.2	14	29875	G1.1379;p30_G1;G1.838	40	+	14	29875	255,0,0	4	735,3147,202,458	0,13296,16625,29403
NC_045512.2	14	29875	G1.1380;p30_G1;G1.839	40	+	14	29875	255,0,0	3	735,3643,458	0,13296,29403
NC_045512.2	14	29875	G1.1381;p14_G2;G2.502	40	+	14	29875	255,0,0	2	1279,535	0,29326
NC_045512.2	14	29875	G1.1382;p30_G1;G1.842	40	+	14	29875	255,0,0	2	1280,602	0,29259
NC_045512.2	14	29875	G1.1383;p14_G2;G2.503	40	+	14	29875	255,0,0	2	1349,519	0,29342
NC_045512.2	17	29875	G1.1383;p30_G1;G1.952	40	+	17	29875	255,0,0	2	1350,514	0,29344
NC_045512.2	14	29875	G1.1384;p1_G1;G1.569	40	+	14	29875	255,0,0	2	1944,417	0,29444
NC_045512.2	14	29875	G1.1385;p1_G1;G1.570	40	+	14	29875	255,0,0	2	2464,557	0,29304
NC_045512.2	14	29876	G1.1386;p14_G2;G2.504	40	+	14	29876	255,0,0	3	49,2427,685	0,25365,29177
NC_045512.2	14	29876	G1.1387;p14_G2;G2.505	40	+	14	29876	255,0,0	4	50,69,90,526	0,28240,29069,29336
NC_045512.2	14	29876	G1.1388;p30_G1;G1.844	40	+	14	29876	255,0,0	3	50,87,862	0,28240,29000
NC_045512.2	14	29874	G1.1388;p1_G1;G1.557	40	+	14	29874	255,0,0	3	50,86,859	0,28240,29001
NC_045512.2	11	29871	G1.1388;p14_G2;G2.132	40	+	11	29871	255,0,0	3	53,89,857	0,28243,29003
NC_045512.2	14	29871	G1.1389;p14_G2;G2.466	40	+	14	29871	255,0,0	3	50,241,1222	0,28240,28635
NC_045512.2	17	29876	G1.1389;p30_G1;G1.955	40	+	17	29876	255,0,0	3	51,238,1222	0,28240,28637
NC_045512.2	14	29875	G1.1389;p1_G1;G1.565	40	+	14	29875	255,0,0	3	50,235,1226	0,28240,28635
NC_045512.2	14	29876	G1.1390;p14_G2;G2.506	40	+	14	29876	255,0,0	3	52,2298,534	0,25367,29328
NC_045512.2	14	29876	G1.1391;p30_G1;G1.845	40	+	14	29876	255,0,0	3	52,979,866	0,27370,28996
NC_045512.2	14	29876	G1.1392;p30_G1;G1.846	40	+	14	29876	255,0,0	3	55,264,1646	0,27026,28216
[truncated: 3,397 more rows]
