# Supplementary material for: Evolution of naturally arising SARS-CoV-2 defective interfering particles
Source: Commun Biol. 2022 Oct 27;5:1140. doi: 10.1038/s42003-022-04058-5 (PMC9610340; doi:10.1038/s42003-022-04058-5)
Supplement: Supplementary file 7 — Supplementary Data 5 [file 42003_2022_4058_MOESM7_ESM.zip › experiment1/Files_used_for_the_analysis_of_the_manuscript_experiment1/abundance_of_RNA_models_experiment_1_passage_14]

51959	G1;G1.839
30384	G1;G1.610
23456	G1;G1.993
13182	G1;G1.727
7329	G1;G1.598
5104	G1;G1.858
3039	G1;G1.1067
2940	G1;G1.615
1365	G1;G1.574
927	G1;G1.1556
847	G1;G1.821
759	G1;G1.956
638	G1;G1.483
531	G1;G1.1052
511	G1;G1.847
500	G1;G1.1446
475	G1;G1.708
463	G1;G1.535
387	G1;G1.1589
314	G1;G1.724
296	G1;G1.472
291	G1;G1.3026
277	G1;G1.747
255	G1;G1.990
244	G1;G1.843
229	G1;G1.730
227	G1;G1.3743
221	G1;G1.3366
218	G1;G1.4145
217	G1;G1.3086
214	G1;G1.24
196	G1;G1.856
185	G1;G1.1252
176	G1;G1.3169
173	G1;G1.865
166	G1;G1.609
161	G1;G1.388
160	G1;G1.605
159	G1;G1.1501
156	G1;G1.3465
155	G1;G1.954
155	G1;G1.3070
154	G1;G1.866
154	G1;G1.711
151	G1;G1.578
151	G1;G1.1253
149	G1;G1.4251
148	G1;G1.595
146	G1;G1.3087
146	G1;G1.2792
139	G1;G1.3082
139	G1;G1.1303
138	G1;G1.406
136	G1;G1.948
136	G1;G1.745
134	G1;G1.1054
131	G1;G1.3051
128	G1;G1.3789
128	G1;G1.2930
128	G1;G1.1265
127	G1;G1.600
124	G1;G1.1480
123	G1;G1.3769
121	G1;G1.592
121	G1;G1.3065
118	G1;G1.997
118	G1;G1.2822
117	G1;G1.3896
116	G1;G1.4221
113	G1;G1.515
113	G1;G1.2690
110	G1;G1.3587
108	G1;G1.3404
108	G1;G1.3246
107	G1;G1.756
106	G1;G1.702
103	G1;G1.743
102	G1;G1.2857
102	G1;G1.1132
101	G1;G1.2795
99	G1;G1.3572
97	G1;G1.3468
94	G1;G1.1152
93	G1;G1.757
93	G1;G1.512
92	G1;G1.746
91	G1;G1.680
91	G1;G1.1040
90	G1;G1.829
90	G1;G1.725
90	G1;G1.51
90	G1;G1.1430
89	G1;G1.2881
89	G1;G1.2761
87	G1;G1.752
87	G1;G1.1269
86	G1;G1.3833
83	G1;G1.3634
81	G1;G1.812
81	G1;G1.1217
81	G1;G1.1055
80	G1;G1.951
80	G1;G1.854
80	G1;G1.3895
79	G1;G1.2781
79	G1;G1.1216
78	G1;G1.3146
78	G1;G1.1166
78	G1;G1.1004
77	G1;G1.367
77	G1;G1.1607
77	G1;G1.1050
76	G1;G1.3824
75	G1;G1.1240
73	G1;G1.859
73	G1;G1.836
73	G1;G1.721
73	G1;G1.3291
72	G1;G1.602
72	G1;G1.397
72	G1;G1.2715
72	G1;G1.1165
71	G1;G1.518
71	G1;G1.3823
70	G1;G1.3745
70	G1;G1.3615
70	G1;G1.3521
70	G1;G1.3182
70	G1;G1.3160
69	G1;G1.838
69	G1;G1.573
69	G1;G1.2853
69	G1;G1.1069
68	G1;G1.867
68	G1;G1.753
68	G1;G1.2863
68	G1;G1.1627
68	G1;G1.1074
67	G1;G1.624
66	G1;G1.626
66	G1;G1.551
66	G1;G1.459
66	G1;G1.4120
66	G1;G1.408
66	G1;G1.2709
66	G1;G1.1038
65	G1;G1.739
65	G1;G1.4086
65	G1;G1.3036
65	G1;G1.2892
64	G1;G1.729
64	G1;G1.4272
64	G1;G1.37
63	G1;G1.2997
63	G1;G1.2817
63	G1;G1.1213
62	G1;G1.935
62	G1;G1.3497
62	G1;G1.1428
61	G1;G1.965
61	G1;G1.625
61	G1;G1.2834
60	G1;G1.731
60	G1;G1.3352
60	G1;G1.3193
59	G1;G1.842
59	G1;G1.3660
59	G1;G1.3215
59	G1;G1.2916
59	G1;G1.2674
59	G1;G1.1868
59	G1;G1.1571
58	G1;G1.48
58	G1;G1.2801
57	G1;G1.985
57	G1;G1.955
57	G1;G1.862
57	G1;G1.504
57	G1;G1.4232
57	G1;G1.3347
57	G1;G1.3256
57	G1;G1.1001
56	G1;G1.939
56	G1;G1.3820
56	G1;G1.1587
56	G1;G1.14
56	G1;G1.1131
55	G1;G1.942
55	G1;G1.851
55	G1;G1.830
55	G1;G1.527
55	G1;G1.470
55	G1;G1.3543
55	G1;G1.2844
55	G1;G1.1542
54	G1;G1.922
54	G1;G1.2924
54	G1;G1.2845
54	G1;G1.1027
53	G1;G1.998
53	G1;G1.695
53	G1;G1.1089
52	G1;G1.726
52	G1;G1.583
52	G1;G1.510
52	G1;G1.3923
52	G1;G1.2812
52	G1;G1.1458
52	G1;G1.1370
51	G1;G1.7
51	G1;G1.668
51	G1;G1.3958
51	G1;G1.3136
51	G1;G1.3021
50	G1;G1.3744
50	G1;G1.360
50	G1;G1.1429
49	G1;G1.44
49	G1;G1.2836
49	G1;G1.1150
49	G1;G1.1042
48	G1;G1.814
48	G1;G1.749
48	G1;G1.1062
47	G1;G1.560
47	G1;G1.2692
47	G1;G1.1060
46	G1;G1.698
46	G1;G1.506
46	G1;G1.471
46	G1;G1.3319
46	G1;G1.2809
45	G1;G1.710
45	G1;G1.508
45	G1;G1.2989
45	G1;G1.2797
45	G1;G1.2788
45	G1;G1.1151
45	G1;G1.1002
44	G1;G1.673
44	G1;G1.3981
44	G1;G1.371
44	G1;G1.1543
43	G1;G1.709
43	G1;G1.4197
43	G1;G1.3274
42	G1;G1.754
42	G1;G1.4312
42	G1;G1.2847
42	G1;G1.2727
42	G1;G1.1544
42	G1;G1.1028
41	G1;G1.622
41	G1;G1.1594
41	G1;G1.1386
40	G1;G1.964
40	G1;G1.613
40	G1;G1.3496
40	G1;G1.1371
40	G1;G1.1135
39	G1;G1.905
39	G1;G1.514
39	G1;G1.4121
39	G1;G1.4117
39	G1;G1.4024
39	G1;G1.386
39	G1;G1.1051
38	G1;G1.826
38	G1;G1.683
38	G1;G1.526
38	G1;G1.4090
38	G1;G1.3010
38	G1;G1.2776
38	G1;G1.1349
38	G1;G1.1206
37	G1;G1.813
37	G1;G1.4235
37	G1;G1.4201
37	G1;G1.34
37	G1;G1.3313
37	G1;G1.2882
37	G1;G1.2725
37	G1;G1.1307
37	G1;G1.1076
36	G1;G1.795
36	G1;G1.715
36	G1;G1.402
36	G1;G1.3674
36	G1;G1.1526
36	G1;G1.1342
36	G1;G1.1336
36	G1;G1.1329
35	G1;G1.992
35	G1;G1.820
35	G1;G1.8
35	G1;G1.561
35	G1;G1.4085
35	G1;G1.3339
35	G1;G1.3008
35	G1;G1.13
35	G1;G1.1182
35	G1;G1.1075
34	G1;G1.941
34	G1;G1.917
34	G1;G1.3994
34	G1;G1.3872
34	G1;G1.3161
34	G1;G1.2873
34	G1;G1.1422
34	G1;G1.1161
33	G1;G1.919
33	G1;G1.828
33	G1;G1.748
33	G1;G1.4237
33	G1;G1.42
33	G1;G1.404
33	G1;G1.2975
33	G1;G1.1588
32	G1;G1.733
32	G1;G1.694
32	G1;G1.4203
32	G1;G1.3929
32	G1;G1.3057
32	G1;G1.2804
32	G1;G1.2723
32	G1;G1.1595
32	G1;G1.1474
32	G1;G1.1305
32	G1;G1.1271
31	G1;G1.815
31	G1;G1.672
31	G1;G1.469
31	G1;G1.4172
31	G1;G1.3883
31	G1;G1.2786
31	G1;G1.1622
31	G1;G1.1153
30	G1;G1.937
30	G1;G1.614
30	G1;G1.606
30	G1;G1.601
30	G1;G1.505
30	G1;G1.43
30	G1;G1.3906
30	G1;G1.3069
30	G1;G1.1426
29	G1;G1.807
29	G1;G1.476
29	G1;G1.462
29	G1;G1.4001
29	G1;G1.3164
29	G1;G1.3068
29	G1;G1.2984
29	G1;G1.2932
29	G1;G1.1909
29	G1;G1.1617
29	G1;G1.1432
29	G1;G1.1404
29	G1;G1.1321
28	G1;G1.943
28	G1;G1.796
28	G1;G1.792
28	G1;G1.692
28	G1;G1.604
28	G1;G1.4138
28	G1;G1.3717
28	G1;G1.369
28	G1;G1.359
28	G1;G1.1445
28	G1;G1.1267
28	G1;G1.1266
27	G1;G1.927
27	G1;G1.906
27	G1;G1.904
27	G1;G1.841
27	G1;G1.716
27	G1;G1.517
27	G1;G1.461
27	G1;G1.4125
27	G1;G1.38
27	G1;G1.3732
27	G1;G1.2907
27	G1;G1.1525
27	G1;G1.1515
27	G1;G1.1481
27	G1;G1.1312
27	G1;G1.1127
26	G1;G1.934
26	G1;G1.750
26	G1;G1.717
26	G1;G1.570
26	G1;G1.509
26	G1;G1.4224
26	G1;G1.4142
26	G1;G1.3812
26	G1;G1.3090
26	G1;G1.2704
26	G1;G1.1523
26	G1;G1.1365
26	G1;G1.1261
26	G1;G1.1073
25	G1;G1.979
25	G1;G1.837
25	G1;G1.790
25	G1;G1.707
25	G1;G1.669
25	G1;G1.4246
25	G1;G1.4244
25	G1;G1.377
25	G1;G1.1612
25	G1;G1.1423
25	G1;G1.1264
25	G1;G1.1059
24	G1;G1.913
24	G1;G1.863
24	G1;G1.846
24	G1;G1.803
24	G1;G1.478
24	G1;G1.4340
24	G1;G1.4196
24	G1;G1.394
24	G1;G1.3905
24	G1;G1.2952
24	G1;G1.2807
24	G1;G1.1625
24	G1;G1.1411
24	G1;G1.1157
24	G1;G1.1006
23	G1;G1.908
23	G1;G1.806
23	G1;G1.789
23	G1;G1.579
23	G1;G1.502
23	G1;G1.464
23	G1;G1.3978
23	G1;G1.393
23	G1;G1.3524
23	G1;G1.3085
23	G1;G1.3
23	G1;G1.2726
23	G1;G1.2714
23	G1;G1.16
23	G1;G1.1443
23	G1;G1.1407
23	G1;G1.1368
23	G1;G1.1260
23	G1;G1.1176
23	G1;G1.1133
23	G1;G1.1072
22	G1;G1.857
22	G1;G1.810
22	G1;G1.603
22	G1;G1.569
22	G1;G1.480
22	G1;G1.3968
22	G1;G1.3948
22	G1;G1.387
22	G1;G1.385
22	G1;G1.3542
22	G1;G1.3502
22	G1;G1.3178
22	G1;G1.2759
22	G1;G1.1651
22	G1;G1.1413
22	G1;G1.1383
22	G1;G1.1233
22	G1;G1.1130
21	G1;G1.957
21	G1;G1.933
21	G1;G1.850
21	G1;G1.802
21	G1;G1.734
21	G1;G1.633
21	G1;G1.619
21	G1;G1.608
21	G1;G1.411
21	G1;G1.3928
21	G1;G1.384
21	G1;G1.3811
21	G1;G1.365
21	G1;G1.2962
21	G1;G1.1497
21	G1;G1.1436
21	G1;G1.1424
21	G1;G1.1388
21	G1;G1.1181
20	G1;G1.996
20	G1;G1.926
20	G1;G1.853
20	G1;G1.735
20	G1;G1.693
20	G1;G1.627
20	G1;G1.4198
20	G1;G1.407
20	G1;G1.4016
20	G1;G1.362
20	G1;G1.3150
20	G1;G1.3143
20	G1;G1.3016
20	G1;G1.2518
20	G1;G1.1584
20	G1;G1.1517
20	G1;G1.1516
20	G1;G1.1410
20	G1;G1.1403
20	G1;G1.1390
20	G1;G1.1262
20	G1;G1.1081
20	G1;G1.1041
19	G1;G1.988
19	G1;G1.967
19	G1;G1.966
19	G1;G1.949
19	G1;G1.825
19	G1;G1.793
19	G1;G1.732
19	G1;G1.556
19	G1;G1.524
19	G1;G1.465
19	G1;G1.4152
19	G1;G1.4103
19	G1;G1.4039
19	G1;G1.375
19	G1;G1.3584
19	G1;G1.3176
19	G1;G1.2945
19	G1;G1.2858
19	G1;G1.2818
19	G1;G1.2802
19	G1;G1.2658
19	G1;G1.1634
19	G1;G1.1623
19	G1;G1.1444
19	G1;G1.1275
19	G1;G1.1215
19	G1;G1.1136
19	G1;G1.1053
18	G1;G1.918
18	G1;G1.700
18	G1;G1.607
18	G1;G1.4204
18	G1;G1.379
18	G1;G1.3439
18	G1;G1.3155
18	G1;G1.3138
18	G1;G1.3048
18	G1;G1.2867
18	G1;G1.2793
18	G1;G1.2679
18	G1;G1.1533
18	G1;G1.1508
18	G1;G1.1406
18	G1;G1.1389
18	G1;G1.1234
18	G1;G1.1129
18	G1;G1.1066
18	G1;G1.1043
17	G1;G1.999
17	G1;G1.945
17	G1;G1.920
17	G1;G1.871
17	G1;G1.864
17	G1;G1.849
17	G1;G1.848
17	G1;G1.801
17	G1;G1.786
17	G1;G1.751
17	G1;G1.714
17	G1;G1.675
17	G1;G1.594
17	G1;G1.563
17	G1;G1.4347
17	G1;G1.4059
17	G1;G1.3907
17	G1;G1.3828
17	G1;G1.3522
17	G1;G1.3340
17	G1;G1.3141
17	G1;G1.3076
17	G1;G1.2787
17	G1;G1.2688
17	G1;G1.1621
17	G1;G1.1585
17	G1;G1.1425
17	G1;G1.1420
17	G1;G1.1311
17	G1;G1.1309
17	G1;G1.1263
17	G1;G1.1251
17	G1;G1.1227
17	G1;G1.1037
17	G1;G1.1031
17	G1;G1.1000
16	G1;G1.983
16	G1;G1.980
16	G1;G1.932
16	G1;G1.831
16	G1;G1.713
16	G1;G1.691
16	G1;G1.580
16	G1;G1.4296
16	G1;G1.4292
16	G1;G1.4270
16	G1;G1.4222
16	G1;G1.4183
16	G1;G1.3882
16	G1;G1.3518
16	G1;G1.3494
16	G1;G1.1478
16	G1;G1.1409
16	G1;G1.1345
16	G1;G1.1334
16	G1;G1.1268
16	G1;G1.1258
16	G1;G1.1246
16	G1;G1.1205
16	G1;G1.1026
16	G1;G1.1022
15	G1;G1.976
15	G1;G1.958
15	G1;G1.936
15	G1;G1.923
15	G1;G1.684
15	G1;G1.681
15	G1;G1.636
15	G1;G1.522
15	G1;G1.477
15	G1;G1.4187
15	G1;G1.4062
15	G1;G1.3944
15	G1;G1.3593
15	G1;G1.3559
15	G1;G1.3479
15	G1;G1.2722
15	G1;G1.2721
15	G1;G1.2700
15	G1;G1.2075
15	G1;G1.1632
15	G1;G1.1609
15	G1;G1.1340
15	G1;G1.1327
15	G1;G1.1245
15	G1;G1.1239
15	G1;G1.1202
15	G1;G1.1063
14	G1;G1.982
14	G1;G1.938
14	G1;G1.915
14	G1;G1.870
14	G1;G1.799
14	G1;G1.785
14	G1;G1.719
14	G1;G1.712
14	G1;G1.593
14	G1;G1.586
14	G1;G1.585
14	G1;G1.554
14	G1;G1.500
14	G1;G1.497
14	G1;G1.475
14	G1;G1.453
14	G1;G1.4088
14	G1;G1.3608
14	G1;G1.3498
14	G1;G1.3158
14	G1;G1.3089
14	G1;G1.2820
14	G1;G1.2019
14	G1;G1.1978
14	G1;G1.17
14	G1;G1.1656
14	G1;G1.1605
14	G1;G1.1558
14	G1;G1.1522
14	G1;G1.1507
14	G1;G1.1453
14	G1;G1.1434
14	G1;G1.1427
14	G1;G1.1421
14	G1;G1.1405
14	G1;G1.1331
14	G1;G1.1243
14	G1;G1.1242
14	G1;G1.1237
14	G1;G1.1195
14	G1;G1.1024
13	G1;G1.995
13	G1;G1.989
13	G1;G1.977
13	G1;G1.916
13	G1;G1.819
13	G1;G1.811
13	G1;G1.755
13	G1;G1.685
13	G1;G1.589
13	G1;G1.513
13	G1;G1.511
13	G1;G1.454
13	G1;G1.4256
13	G1;G1.4184
13	G1;G1.4038
13	G1;G1.4004
13	G1;G1.3997
13	G1;G1.3916
13	G1;G1.3203
13	G1;G1.3162
13	G1;G1.3135
13	G1;G1.2827
13	G1;G1.2754
13	G1;G1.2753
13	G1;G1.2686
13	G1;G1.2637
13	G1;G1.21
13	G1;G1.1606
13	G1;G1.1531
13	G1;G1.1464
13	G1;G1.1435
13	G1;G1.1414
13	G1;G1.1372
13	G1;G1.1249
13	G1;G1.1209
13	G1;G1.1185
13	G1;G1.1162
13	G1;G1.11
13	G1;G1.1085
13	G1;G1.1035
13	G1;G1.1025
12	G1;G1.959
12	G1;G1.944
12	G1;G1.800
12	G1;G1.788
12	G1;G1.728
12	G1;G1.687
12	G1;G1.666
12	G1;G1.630
12	G1;G1.590
12	G1;G1.552
12	G1;G1.498
12	G1;G1.482
12	G1;G1.451
12	G1;G1.4220
12	G1;G1.4144
12	G1;G1.4075
12	G1;G1.4040
12	G1;G1.403
12	G1;G1.3927
12	G1;G1.381
12	G1;G1.368
12	G1;G1.3478
12	G1;G1.314
12	G1;G1.3139
12	G1;G1.3132
12	G1;G1.2937
12	G1;G1.1889
12	G1;G1.1846
12	G1;G1.1838
12	G1;G1.1833
12	G1;G1.1569
12	G1;G1.1552
12	G1;G1.1479
12	G1;G1.1456
12	G1;G1.1351
12	G1;G1.1324
12	G1;G1.1241
12	G1;G1.1210
12	G1;G1.1154
12	G1;G1.1029
11	G1;G1.953
11	G1;G1.950
11	G1;G1.931
11	G1;G1.925
11	G1;G1.924
11	G1;G1.912
11	G1;G1.869
11	G1;G1.823
11	G1;G1.722
11	G1;G1.591
11	G1;G1.582
11	G1;G1.562
11	G1;G1.555
11	G1;G1.49
11	G1;G1.485
11	G1;G1.46
11	G1;G1.4245
11	G1;G1.4057
11	G1;G1.4021
11	G1;G1.3885
11	G1;G1.3049
11	G1;G1.2933
11	G1;G1.2762
11	G1;G1.1981
11	G1;G1.1647
11	G1;G1.1579
11	G1;G1.1578
11	G1;G1.1476
11	G1;G1.1450
11	G1;G1.1415
11	G1;G1.1382
11	G1;G1.1367
11	G1;G1.1248
11	G1;G1.1198
11	G1;G1.1184
11	G1;G1.1175
11	G1;G1.1146
11	G1;G1.1080
11	G1;G1.1071
11	G1;G1.1056
11	G1;G1.1049
11	G1;G1.1048
11	G1;G1.1018
10	G1;G1.981
10	G1;G1.860
10	G1;G1.840
10	G1;G1.817
10	G1;G1.794
10	G1;G1.679
10	G1;G1.671
10	G1;G1.664
10	G1;G1.597
10	G1;G1.558
10	G1;G1.53
10	G1;G1.466
10	G1;G1.457
10	G1;G1.4291
10	G1;G1.4211
10	G1;G1.4195
10	G1;G1.4158
10	G1;G1.4110
10	G1;G1.41
10	G1;G1.4094
10	G1;G1.390
10	G1;G1.3874
10	G1;G1.3751
10	G1;G1.364
10	G1;G1.352
10	G1;G1.349
10	G1;G1.3420
10	G1;G1.3268
10	G1;G1.3168
10	G1;G1.2880
10	G1;G1.2851
10	G1;G1.2756
10	G1;G1.2697
10	G1;G1.2694
10	G1;G1.1880
10	G1;G1.1674
10	G1;G1.1650
10	G1;G1.1553
10	G1;G1.1551
10	G1;G1.1547
10	G1;G1.1532
10	G1;G1.1455
10	G1;G1.1392
10	G1;G1.1344
10	G1;G1.1254
10	G1;G1.12
10	G1;G1.1186
10	G1;G1.1144
10	G1;G1.1134
10	G1;G1.1077
10	G1;G1.1023
10	G1;G1.1021
10	G1;G1.1020
10	G1;G1.1019
9	G1;G1.991
9	G1;G1.960
9	G1;G1.921
9	G1;G1.910
9	G1;G1.909
9	G1;G1.900
9	G1;G1.696
9	G1;G1.682
9	G1;G1.674
9	G1;G1.634
9	G1;G1.587
9	G1;G1.557
9	G1;G1.4366
9	G1;G1.4273
9	G1;G1.4267
9	G1;G1.395
9	G1;G1.3881
9	G1;G1.357
9	G1;G1.3462
9	G1;G1.3266
9	G1;G1.302
9	G1;G1.2983
9	G1;G1.2957
9	G1;G1.2953
9	G1;G1.2752
9	G1;G1.2711
9	G1;G1.2695
9	G1;G1.2061
9	G1;G1.1896
9	G1;G1.1888
9	G1;G1.1878
9	G1;G1.1870
9	G1;G1.1828
9	G1;G1.1546
9	G1;G1.1540
9	G1;G1.15
9	G1;G1.1352
9	G1;G1.1310
9	G1;G1.1304
9	G1;G1.1257
9	G1;G1.1204
9	G1;G1.1201
9	G1;G1.1173
9	G1;G1.1168
9	G1;G1.1147
9	G1;G1.1090
9	G1;G1.1036
8	G1;G1.963
8	G1;G1.914
8	G1;G1.911
8	G1;G1.907
8	G1;G1.797
8	G1;G1.787
8	G1;G1.697
8	G1;G1.678
8	G1;G1.632
8	G1;G1.4289
8	G1;G1.4259
8	G1;G1.4186
8	G1;G1.4175
8	G1;G1.4148
8	G1;G1.412
8	G1;G1.409
8	G1;G1.4061
8	G1;G1.3800
8	G1;G1.372
8	G1;G1.3290
8	G1;G1.323
8	G1;G1.3228
8	G1;G1.32
8	G1;G1.3190
8	G1;G1.3165
8	G1;G1.3151
8	G1;G1.3140
8	G1;G1.3015
8	G1;G1.2954
8	G1;G1.2914
8	G1;G1.2824
8	G1;G1.2803
8	G1;G1.23
8	G1;G1.2282
8	G1;G1.20
8	G1;G1.1985
8	G1;G1.1965
8	G1;G1.1882
8	G1;G1.1678
8	G1;G1.1598
8	G1;G1.1586
8	G1;G1.1559
8	G1;G1.1524
8	G1;G1.1509
8	G1;G1.1469
8	G1;G1.1452
8	G1;G1.1214
8	G1;G1.1145
8	G1;G1.1084
8	G1;G1.1030
8	G1;G1.1007
7	G1;G1.987
7	G1;G1.930
7	G1;G1.832
7	G1;G1.827
7	G1;G1.670
7	G1;G1.568
7	G1;G1.567
7	G1;G1.503
7	G1;G1.4358
7	G1;G1.4301
7	G1;G1.4283
7	G1;G1.4260
7	G1;G1.4225
7	G1;G1.4185
7	G1;G1.4179
7	G1;G1.4076
7	G1;G1.4063
7	G1;G1.3996
7	G1;G1.398
7	G1;G1.3898
7	G1;G1.3878
7	G1;G1.3873
7	G1;G1.3808
7	G1;G1.3801
7	G1;G1.3684
7	G1;G1.3653
7	G1;G1.3638
7	G1;G1.3591
7	G1;G1.347
7	G1;G1.346
7	G1;G1.341
7	G1;G1.3393
7	G1;G1.338
7	G1;G1.3283
7	G1;G1.3185
7	G1;G1.3174
7	G1;G1.3153
7	G1;G1.3144
7	G1;G1.3130
7	G1;G1.3034
7	G1;G1.2965
7	G1;G1.2815
7	G1;G1.2805
7	G1;G1.2724
7	G1;G1.2398
7	G1;G1.2262
7	G1;G1.22
7	G1;G1.2062
7	G1;G1.2032
7	G1;G1.1924
7	G1;G1.1899
7	G1;G1.1890
7	G1;G1.1885
7	G1;G1.1874
7	G1;G1.1857
7	G1;G1.1642
7	G1;G1.1468
7	G1;G1.1459
7	G1;G1.1354
7	G1;G1.1343
7	G1;G1.1339
7	G1;G1.1337
7	G1;G1.1330
7	G1;G1.1326
7	G1;G1.1306
7	G1;G1.1274
7	G1;G1.1183
7	G1;G1.1174
7	G1;G1.1149
7	G1;G1.1126
6	G1;G1.978
6	G1;G1.834
6	G1;G1.816
6	G1;G1.805
6	G1;G1.798
6	G1;G1.759
6	G1;G1.740
6	G1;G1.718
6	G1;G1.690
6	G1;G1.688
6	G1;G1.621
6	G1;G1.584
6	G1;G1.565
6	G1;G1.529
6	G1;G1.528
6	G1;G1.50
6	G1;G1.463
6	G1;G1.455
6	G1;G1.4381
6	G1;G1.4376
6	G1;G1.4375
6	G1;G1.4351
6	G1;G1.4339
6	G1;G1.4326
6	G1;G1.4321
6	G1;G1.405
6	G1;G1.392
6	G1;G1.3919
6	G1;G1.3902
6	G1;G1.3839
6	G1;G1.3654
6	G1;G1.3630
6	G1;G1.353
6	G1;G1.3529
6	G1;G1.3500
6	G1;G1.345
6	G1;G1.3433
6	G1;G1.33
6	G1;G1.3166
6	G1;G1.3163
6	G1;G1.3042
6	G1;G1.3007
6	G1;G1.2974
6	G1;G1.2972
6	G1;G1.287
6	G1;G1.2850
6	G1;G1.2775
6	G1;G1.2767
6	G1;G1.260
6	G1;G1.2068
6	G1;G1.2064
6	G1;G1.2059
6	G1;G1.1968
6	G1;G1.1945
6	G1;G1.1937
6	G1;G1.1923
6	G1;G1.1906
6	G1;G1.1875
6	G1;G1.1856
6	G1;G1.1638
6	G1;G1.1624
6	G1;G1.1614
6	G1;G1.1592
6	G1;G1.1580
6	G1;G1.1555
6	G1;G1.1471
6	G1;G1.1395
6	G1;G1.1384
6	G1;G1.1355
6	G1;G1.1335
6	G1;G1.1272
6	G1;G1.1247
6	G1;G1.1231
6	G1;G1.1148
6	G1;G1.1120
6	G1;G1.1094
6	G1;G1.1057
5	G1;G1.994
5	G1;G1.903
5	G1;G1.845
5	G1;G1.835
5	G1;G1.824
5	G1;G1.705
5	G1;G1.689
5	G1;G1.596
5	G1;G1.588
5	G1;G1.577
5	G1;G1.564
5	G1;G1.499
5	G1;G1.448
5	G1;G1.4357
5	G1;G1.4335
5	G1;G1.4277
5	G1;G1.4247
5	G1;G1.4241
5	G1;G1.4209
5	G1;G1.3918
5	G1;G1.391
5	G1;G1.3855
5	G1;G1.3850
5	G1;G1.3815
5	G1;G1.3792
5	G1;G1.3765
5	G1;G1.376
5	G1;G1.3729
5	G1;G1.3713
5	G1;G1.370
5	G1;G1.350
5	G1;G1.334
5	G1;G1.332
5	G1;G1.3305
5	G1;G1.328
5	G1;G1.3250
5	G1;G1.321
5	G1;G1.3180
5	G1;G1.3157
5	G1;G1.3077
5	G1;G1.305
5	G1;G1.2929
5	G1;G1.291
5	G1;G1.2840
5	G1;G1.2826
5	G1;G1.2784
5	G1;G1.2782
5	G1;G1.2751
5	G1;G1.253
5	G1;G1.225
5	G1;G1.2053
5	G1;G1.2038
5	G1;G1.2004
5	G1;G1.2001
5	G1;G1.1993
5	G1;G1.1983
5	G1;G1.1944
5	G1;G1.1938
5	G1;G1.1912
5	G1;G1.1910
5	G1;G1.1872
5	G1;G1.1866
5	G1;G1.1845
5	G1;G1.1844
5	G1;G1.1839
5	G1;G1.1829
5	G1;G1.1699
5	G1;G1.1633
5	G1;G1.1570
5	G1;G1.1513
5	G1;G1.1511
5	G1;G1.1506
5	G1;G1.1470
5	G1;G1.1416
5	G1;G1.1394
5	G1;G1.1381
5	G1;G1.1338
5	G1;G1.1322
5	G1;G1.1276
5	G1;G1.1226
5	G1;G1.1203
5	G1;G1.1167
5	G1;G1.1156
5	G1;G1.1093
4	G1;G1.984
4	G1;G1.929
4	G1;G1.928
4	G1;G1.844
4	G1;G1.822
4	G1;G1.808
4	G1;G1.804
4	G1;G1.723
4	G1;G1.677
4	G1;G1.676
4	G1;G1.576
4	G1;G1.520
4	G1;G1.52
4	G1;G1.516
4	G1;G1.507
4	G1;G1.460
4	G1;G1.458
4	G1;G1.456
4	G1;G1.4238
4	G1;G1.4199
4	G1;G1.4157
4	G1;G1.4130
4	G1;G1.413
4	G1;G1.410
4	G1;G1.4078
4	G1;G1.4014
4	G1;G1.3953
4	G1;G1.3939
4	G1;G1.3894
4	G1;G1.3848
4	G1;G1.3847
4	G1;G1.373
4	G1;G1.3711
4	G1;G1.3642
4	G1;G1.361
4	G1;G1.3564
4	G1;G1.3531
4	G1;G1.3424
4	G1;G1.3419
4	G1;G1.3400
4	G1;G1.331
4	G1;G1.3289
4	G1;G1.3271
4	G1;G1.3248
4	G1;G1.3237
4	G1;G1.3230
4	G1;G1.3191
4	G1;G1.3171
4	G1;G1.3167
4	G1;G1.315
4	G1;G1.312
4	G1;G1.3061
4	G1;G1.306
4	G1;G1.3045
4	G1;G1.300
4	G1;G1.2970
4	G1;G1.289
4	G1;G1.2875
4	G1;G1.2861
4	G1;G1.2835
4	G1;G1.2833
4	G1;G1.280
4	G1;G1.2774
4	G1;G1.2651
4	G1;G1.2492
4	G1;G1.2313
4	G1;G1.2071
4	G1;G1.2067
4	G1;G1.2057
4	G1;G1.2021
4	G1;G1.2011
4	G1;G1.1996
4	G1;G1.1884
4	G1;G1.1853
4	G1;G1.1848
4	G1;G1.1836
4	G1;G1.1825
4	G1;G1.1649
4	G1;G1.1645
4	G1;G1.1631
4	G1;G1.1620
4	G1;G1.1610
4	G1;G1.1550
4	G1;G1.1454
4	G1;G1.1391
4	G1;G1.1366
4	G1;G1.1353
4	G1;G1.1238
4	G1;G1.1232
4	G1;G1.1200
4	G1;G1.1179
4	G1;G1.1178
4	G1;G1.1155
4	G1;G1.1064
4	G1;G1.1061
3	G1;G1.952
3	G1;G1.892
3	G1;G1.777
3	G1;G1.703
3	G1;G1.581
3	G1;G1.566
3	G1;G1.559
3	G1;G1.481
3	G1;G1.468
3	G1;G1.4374
3	G1;G1.4350
3	G1;G1.4304
3	G1;G1.4233
3	G1;G1.4230
3	G1;G1.4208
3	G1;G1.4202
3	G1;G1.4188
3	G1;G1.4160
3	G1;G1.4113
3	G1;G1.4093
3	G1;G1.4
3	G1;G1.396
3	G1;G1.3924
3	G1;G1.3922
3	G1;G1.3914
3	G1;G1.3900
3	G1;G1.3891
3	G1;G1.389
3	G1;G1.3889
3	G1;G1.3886
3	G1;G1.3880
3	G1;G1.3853
3	G1;G1.3852
3	G1;G1.3760
3	G1;G1.3759
3	G1;G1.3687
3	G1;G1.3597
3	G1;G1.3555
3	G1;G1.354
3	G1;G1.3495
3	G1;G1.3469
3	G1;G1.3443
3	G1;G1.336
3	G1;G1.3356
3	G1;G1.3355
3	G1;G1.3337
3	G1;G1.3321
3	G1;G1.3306
3	G1;G1.325
3	G1;G1.3223
3	G1;G1.3216
3	G1;G1.3183
3	G1;G1.318
3	G1;G1.3177
3	G1;G1.3170
3	G1;G1.317
3	G1;G1.3149
3	G1;G1.3131
3	G1;G1.313
3	G1;G1.309
3	G1;G1.3079
3	G1;G1.3075
3	G1;G1.3043
3	G1;G1.304
3	G1;G1.2992
3	G1;G1.299
3	G1;G1.2988
3	G1;G1.2987
3	G1;G1.295
3	G1;G1.2928
3	G1;G1.2887
3	G1;G1.2768
3	G1;G1.2730
3	G1;G1.2720
3	G1;G1.2719
3	G1;G1.2716
3	G1;G1.2703
3	G1;G1.2696
3	G1;G1.2689
3	G1;G1.263
3	G1;G1.2591
3	G1;G1.259
3	G1;G1.257
3	G1;G1.2553
3	G1;G1.2438
3	G1;G1.2432
3	G1;G1.243
3	G1;G1.235
3	G1;G1.2346
3	G1;G1.2254
3	G1;G1.2203
3	G1;G1.2070
3	G1;G1.2056
3	G1;G1.2055
3	G1;G1.2050
3	G1;G1.2048
3	G1;G1.203
3	G1;G1.2026
3	G1;G1.2012
3	G1;G1.200
3	G1;G1.1988
3	G1;G1.1970
3	G1;G1.1952
3	G1;G1.1940
3	G1;G1.1935
3	G1;G1.1927
3	G1;G1.1914
3	G1;G1.1911
3	G1;G1.1834
3	G1;G1.1823
3	G1;G1.1776
3	G1;G1.1747
3	G1;G1.1545
3	G1;G1.1535
3	G1;G1.1408
3	G1;G1.1393
3	G1;G1.1387
3	G1;G1.1373
3	G1;G1.1350
3	G1;G1.1346
3	G1;G1.1341
3	G1;G1.133
3	G1;G1.1328
3	G1;G1.1323
3	G1;G1.1298
3	G1;G1.1228
3	G1;G1.1212
3	G1;G1.1211
3	G1;G1.1208
3	G1;G1.1207
3	G1;G1.1119
3	G1;G1.1083
2	G1;G1.969
2	G1;G1.897
2	G1;G1.868
2	G1;G1.861
2	G1;G1.741
2	G1;G1.651
2	G1;G1.623
2	G1;G1.575
2	G1;G1.496
2	G1;G1.473
2	G1;G1.467
2	G1;G1.4405
2	G1;G1.4382
2	G1;G1.4377
2	G1;G1.4371
2	G1;G1.4365
2	G1;G1.4313
2	G1;G1.4297
2	G1;G1.4284
2	G1;G1.4266
2	G1;G1.4262
2	G1;G1.4234
2	G1;G1.4223
2	G1;G1.4189
2	G1;G1.4182
2	G1;G1.4173
2	G1;G1.4171
2	G1;G1.4165
2	G1;G1.4106
2	G1;G1.4080
2	G1;G1.4073
2	G1;G1.4064
2	G1;G1.4048
2	G1;G1.3959
2	G1;G1.3947
2	G1;G1.3937
2	G1;G1.3910
2	G1;G1.3908
2	G1;G1.3887
2	G1;G1.3875
2	G1;G1.3851
2	G1;G1.3778
2	G1;G1.3750
2	G1;G1.374
2	G1;G1.3734
2	G1;G1.3715
2	G1;G1.3698
2	G1;G1.3647
2	G1;G1.3601
2	G1;G1.3570
2	G1;G1.3541
2	G1;G1.3482
2	G1;G1.3459
2	G1;G1.3401
2	G1;G1.340
2	G1;G1.3371
2	G1;G1.3365
2	G1;G1.3357
2	G1;G1.3343
2	G1;G1.3334
2	G1;G1.327
2	G1;G1.322
2	G1;G1.319
2	G1;G1.3175
2	G1;G1.3152
2	G1;G1.3148
2	G1;G1.3147
2	G1;G1.3142
2	G1;G1.311
2	G1;G1.310
2	G1;G1.3046
2	G1;G1.303
2	G1;G1.3011
2	G1;G1.2994
2	G1;G1.2977
2	G1;G1.2960
2	G1;G1.294
2	G1;G1.2904
2	G1;G1.288
2	G1;G1.2866
2	G1;G1.2854
2	G1;G1.2843
2	G1;G1.284
2	G1;G1.283
2	G1;G1.2828
2	G1;G1.282
2	G1;G1.2819
2	G1;G1.2813
2	G1;G1.2811
2	G1;G1.272
2	G1;G1.2710
2	G1;G1.2708
2	G1;G1.2699
2	G1;G1.269
2	G1;G1.268
2	G1;G1.2673
2	G1;G1.2672
2	G1;G1.267
2	G1;G1.2618
2	G1;G1.256
2	G1;G1.255
2	G1;G1.251
2	G1;G1.247
2	G1;G1.2347
2	G1;G1.2311
2	G1;G1.230
2	G1;G1.2287
2	G1;G1.2211
2	G1;G1.2173
2	G1;G1.2162
2	G1;G1.2058
2	G1;G1.2051
2	G1;G1.205
2	G1;G1.2036
2	G1;G1.2030
2	G1;G1.2020
2	G1;G1.2008
2	G1;G1.2007
2	G1;G1.1982
2	G1;G1.198
2	G1;G1.1974
2	G1;G1.1955
2	G1;G1.1941
2	G1;G1.1932
2	G1;G1.1907
2	G1;G1.1895
2	G1;G1.1892
2	G1;G1.1879
2	G1;G1.1843
2	G1;G1.1775
2	G1;G1.1768
2	G1;G1.1736
2	G1;G1.1713
2	G1;G1.1711
2	G1;G1.1663
2	G1;G1.1653
2	G1;G1.1626
2	G1;G1.161
2	G1;G1.1534
2	G1;G1.1514
2	G1;G1.1510
2	G1;G1.1482
2	G1;G1.1465
2	G1;G1.1462
2	G1;G1.1442
2	G1;G1.1412
2	G1;G1.1396
2	G1;G1.1385
2	G1;G1.1325
2	G1;G1.1301
2	G1;G1.1287
2	G1;G1.123
2	G1;G1.1180
2	G1;G1.1159
2	G1;G1.1122
2	G1;G1.1111
1	G1;G1.961
1	G1;G1.946
1	G1;G1.899
1	G1;G1.876
1	G1;G1.818
1	G1;G1.784
1	G1;G1.769
1	G1;G1.762
1	G1;G1.75
1	G1;G1.704
1	G1;G1.665
1	G1;G1.663
1	G1;G1.658
1	G1;G1.628
1	G1;G1.618
1	G1;G1.617
1	G1;G1.6
1	G1;G1.572
1	G1;G1.549
1	G1;G1.491
1	G1;G1.450
1	G1;G1.449
1	G1;G1.444
1	G1;G1.4406
1	G1;G1.4393
1	G1;G1.4388
1	G1;G1.4379
1	G1;G1.4370
1	G1;G1.4369
1	G1;G1.4368
1	G1;G1.4363
1	G1;G1.4360
1	G1;G1.4359
1	G1;G1.4341
1	G1;G1.4338
1	G1;G1.4337
1	G1;G1.4333
1	G1;G1.433
1	G1;G1.4329
1	G1;G1.4328
1	G1;G1.4322
1	G1;G1.4307
1	G1;G1.4305
1	G1;G1.4299
1	G1;G1.4287
1	G1;G1.4285
1	G1;G1.4275
1	G1;G1.4274
1	G1;G1.4263
1	G1;G1.4257
1	G1;G1.4248
1	G1;G1.4240
1	G1;G1.4239
1	G1;G1.4231
1	G1;G1.4226
1	G1;G1.4213
1	G1;G1.4210
1	G1;G1.4207
1	G1;G1.4206
1	G1;G1.4200
1	G1;G1.4178
1	G1;G1.4177
1	G1;G1.4174
1	G1;G1.417
1	G1;G1.4166
1	G1;G1.4151
1	G1;G1.4147
1	G1;G1.4128
1	G1;G1.4127
1	G1;G1.4114
1	G1;G1.4107
1	G1;G1.4092
1	G1;G1.4079
1	G1;G1.4058
1	G1;G1.4032
1	G1;G1.4022
1	G1;G1.4018
1	G1;G1.4002
1	G1;G1.400
1	G1;G1.3998
1	G1;G1.3991
1	G1;G1.3967
1	G1;G1.3945
1	G1;G1.3936
1	G1;G1.3930
1	G1;G1.3921
1	G1;G1.3903
1	G1;G1.3893
1	G1;G1.3892
1	G1;G1.3884
1	G1;G1.3868
1	G1;G1.3866
1	G1;G1.3865
1	G1;G1.3864
1	G1;G1.3835
1	G1;G1.3834
1	G1;G1.3832
1	G1;G1.3831
1	G1;G1.3822
1	G1;G1.3807
1	G1;G1.3785
1	G1;G1.3727
1	G1;G1.3718
1	G1;G1.3708
1	G1;G1.3691
1	G1;G1.3676
1	G1;G1.3675
1	G1;G1.3645
1	G1;G1.363
1	G1;G1.3626
1	G1;G1.3625
1	G1;G1.3617
1	G1;G1.3596
1	G1;G1.3574
1	G1;G1.3562
1	G1;G1.356
1	G1;G1.355
1	G1;G1.3526
1	G1;G1.3519
1	G1;G1.3514
1	G1;G1.3499
1	G1;G1.3446
1	G1;G1.3435
1	G1;G1.3421
1	G1;G1.3416
1	G1;G1.3402
1	G1;G1.3397
1	G1;G1.3396
1	G1;G1.3390
1	G1;G1.3387
1	G1;G1.3375
1	G1;G1.3374
1	G1;G1.337
1	G1;G1.3322
1	G1;G1.3311
1	G1;G1.3302
1	G1;G1.329
1	G1;G1.3285
1	G1;G1.3282
1	G1;G1.3277
1	G1;G1.326
1	G1;G1.3252
1	G1;G1.3242
1	G1;G1.3207
1	G1;G1.3204
1	G1;G1.320
1	G1;G1.3187
1	G1;G1.3184
1	G1;G1.3172
1	G1;G1.3159
1	G1;G1.3145
1	G1;G1.3134
1	G1;G1.3129
1	G1;G1.3083
1	G1;G1.307
1	G1;G1.3059
1	G1;G1.3058
1	G1;G1.3056
1	G1;G1.3044
1	G1;G1.3033
1	G1;G1.3029
1	G1;G1.3020
1	G1;G1.3017
1	G1;G1.3014
1	G1;G1.301
1	G1;G1.3002
1	G1;G1.2981
1	G1;G1.2980
1	G1;G1.297
1	G1;G1.296
1	G1;G1.2941
1	G1;G1.293
1	G1;G1.2920
1	G1;G1.292
1	G1;G1.2913
1	G1;G1.2910
1	G1;G1.290
1	G1;G1.29
1	G1;G1.2885
1	G1;G1.2852
1	G1;G1.2848
1	G1;G1.2831
1	G1;G1.281
1	G1;G1.2806
1	G1;G1.2794
1	G1;G1.2791
1	G1;G1.279
1	G1;G1.2785
1	G1;G1.2783
1	G1;G1.278
1	G1;G1.2779
1	G1;G1.2778
1	G1;G1.2777
1	G1;G1.2773
1	G1;G1.276
1	G1;G1.2757
1	G1;G1.2755
1	G1;G1.2750
1	G1;G1.2745
1	G1;G1.2742
1	G1;G1.273
1	G1;G1.270
1	G1;G1.27
1	G1;G1.2698
1	G1;G1.2682
1	G1;G1.2676
1	G1;G1.2675
1	G1;G1.2670
1	G1;G1.2663
1	G1;G1.26
1	G1;G1.2574
1	G1;G1.2573
1	G1;G1.2517
1	G1;G1.244
1	G1;G1.2437
1	G1;G1.242
1	G1;G1.2369
1	G1;G1.234
1	G1;G1.233
1	G1;G1.2323
1	G1;G1.2317
1	G1;G1.229
1	G1;G1.2275
1	G1;G1.2264
1	G1;G1.2255
1	G1;G1.2246
1	G1;G1.224
1	G1;G1.223
1	G1;G1.2227
1	G1;G1.222
1	G1;G1.2216
1	G1;G1.2209
1	G1;G1.2193
1	G1;G1.217
1	G1;G1.2167
1	G1;G1.214
1	G1;G1.2128
1	G1;G1.2109
1	G1;G1.210
1	G1;G1.208
1	G1;G1.2076
1	G1;G1.2074
1	G1;G1.2073
1	G1;G1.2072
1	G1;G1.2069
1	G1;G1.2066
1	G1;G1.2042
1	G1;G1.2037
1	G1;G1.2034
1	G1;G1.2028
1	G1;G1.2024
1	G1;G1.2015
1	G1;G1.2014
1	G1;G1.2006
1	G1;G1.1979
1	G1;G1.1977
1	G1;G1.197
1	G1;G1.1961
1	G1;G1.1960
1	G1;G1.1959
1	G1;G1.1951
1	G1;G1.1936
1	G1;G1.1933
1	G1;G1.1931
1	G1;G1.1929
1	G1;G1.1925
1	G1;G1.1919
1	G1;G1.1916
1	G1;G1.1913
1	G1;G1.191
1	G1;G1.1903
1	G1;G1.1894
1	G1;G1.1883
1	G1;G1.1881
1	G1;G1.1877
1	G1;G1.1876
1	G1;G1.1861
1	G1;G1.1855
1	G1;G1.1854
1	G1;G1.1842
1	G1;G1.1841
1	G1;G1.1837
1	G1;G1.1835
1	G1;G1.1832
1	G1;G1.1831
1	G1;G1.183
1	G1;G1.1824
1	G1;G1.182
1	G1;G1.1819
1	G1;G1.1817
1	G1;G1.1814
1	G1;G1.1813
1	G1;G1.1799
1	G1;G1.1764
1	G1;G1.1716
1	G1;G1.168
1	G1;G1.1675
1	G1;G1.1673
1	G1;G1.167
1	G1;G1.1664
1	G1;G1.1657
1	G1;G1.1641
1	G1;G1.1640
1	G1;G1.1593
1	G1;G1.158
1	G1;G1.1572
1	G1;G1.157
1	G1;G1.1568
1	G1;G1.1566
1	G1;G1.1565
1	G1;G1.1541
1	G1;G1.1500
1	G1;G1.1495
1	G1;G1.1494
1	G1;G1.1492
1	G1;G1.1491
1	G1;G1.149
1	G1;G1.1483
1	G1;G1.1472
1	G1;G1.144
1	G1;G1.1431
1	G1;G1.143
1	G1;G1.140
1	G1;G1.1380
1	G1;G1.1375
1	G1;G1.1364
1	G1;G1.1363
1	G1;G1.1348
1	G1;G1.134
1	G1;G1.1320
1	G1;G1.132
1	G1;G1.1302
1	G1;G1.1300
1	G1;G1.1296
1	G1;G1.1295
1	G1;G1.1292
1	G1;G1.1288
1	G1;G1.1286
1	G1;G1.1270
1	G1;G1.1235
1	G1;G1.122
1	G1;G1.121
1	G1;G1.1177
1	G1;G1.1164
1	G1;G1.1158
1	G1;G1.1118
1	G1;G1.1115
1	G1;G1.1102
1	G1;G1.1097
1	G1;G1.1087
1	G1;G1.1058
1	G1;G1.1045
1	G1;G1.1039
1	G1;G1.1013
1	G1;G1.1011
