# Supplementary material for: Evolution of naturally arising SARS-CoV-2 defective interfering particles
Source: Commun Biol. 2022 Oct 27;5:1140. doi: 10.1038/s42003-022-04058-5 (PMC9610340; doi:10.1038/s42003-022-04058-5)
Supplement: Supplementary file 7 — Supplementary Data 5 [file 42003_2022_4058_MOESM7_ESM.zip › experiment1/Files_used_for_the_analysis_of_the_manuscript_experiment1/abundance_of_RNA_models_experiment_1_passage_30]

215677	G1;G1.535
64867	G1;G1.839
41299	G1;G1.610
30889	G1;G1.993
18672	G1;G1.727
10281	G1;G1.598
6907	G1;G1.858
5836	G1;G1.1634
5093	G1;G1.1650
4719	G1;G1.1242
4605	G1;G1.1067
4579	G1;G1.615
4043	G1;G1.783
3889	G1;G1.520
1771	G1;G1.448
1636	G1;G1.574
1557	G1;G1.1626
1539	G1;G1.1759
1363	G1;G1.548
1279	G1;G1.1736
1230	G1;G1.897
1173	G1;G1.777
1145	G1;G1.662
1076	G1;G1.821
963	G1;G1.1082
953	G1;G1.1556
785	G1;G1.892
718	G1;G1.956
685	G1;G1.2311
669	G1;G1.1052
571	G1;G1.483
567	G1;G1.1058
547	G1;G1.1164
541	G1;G1.444
541	G1;G1.1663
487	G1;G1.617
441	G1;G1.899
424	G1;G1.2209
417	G1;G1.529
410	G1;G1.1446
409	G1;G1.708
395	G1;G1.472
386	G1;G1.747
372	G1;G1.3026
368	G1;G1.724
363	G1;G1.2167
358	G1;G1.1776
356	G1;G1.549
341	G1;G1.1589
341	G1;G1.1141
337	G1;G1.1196
331	G1;G1.2347
330	G1;G1.784
315	G1;G1.2369
314	G1;G1.769
314	G1;G1.550
300	G1;G1.2128
296	G1;G1.651
294	G1;G1.741
290	G1;G1.363
284	G1;G1.24
283	G1;G1.1013
269	G1;G1.2174
268	G1;G1.3366
264	G1;G1.990
264	G1;G1.3743
254	G1;G1.1811
254	G1;G1.1003
242	G1;G1.1091
234	G1;G1.1087
232	G1;G1.2287
230	G1;G1.2077
229	G1;G1.4145
229	G1;G1.1648
226	G1;G1.3169
221	G1;G1.1015
219	G1;G1.969
217	G1;G1.2792
211	G1;G1.894
209	G1;G1.3086
204	G1;G1.1572
203	G1;G1.3070
203	G1;G1.2529
201	G1;G1.1194
198	G1;G1.2275
195	G1;G1.1252
194	G1;G1.961
194	G1;G1.609
193	G1;G1.1253
192	G1;G1.1303
188	G1;G1.742
188	G1;G1.3087
187	G1;G1.40
186	G1;G1.416
182	G1;G1.968
182	G1;G1.745
182	G1;G1.1670
182	G1;G1.1363
180	G1;G1.2109
171	G1;G1.2857
170	G1;G1.348
169	G1;G1.637
168	G1;G1.2255
167	G1;G1.3051
166	G1;G1.856
166	G1;G1.3082
165	G1;G1.744
164	G1;G1.1054
162	G1;G1.861
162	G1;G1.592
160	G1;G1.3065
160	G1;G1.2822
159	G1;G1.415
159	G1;G1.1171
158	G1;G1.954
157	G1;G1.948
157	G1;G1.852
157	G1;G1.3789
155	G1;G1.868
155	G1;G1.367
153	G1;G1.760
153	G1;G1.595
153	G1;G1.1265
152	G1;G1.2580
152	G1;G1.1799
151	G1;G1.2194
150	G1;G1.3465
150	G1;G1.1501
149	G1;G1.3468
149	G1;G1.1369
148	G1;G1.4251
147	G1;G1.2761
147	G1;G1.1192
146	G1;G1.2421
145	G1;G1.701
144	G1;G1.578
143	G1;G1.2863
142	G1;G1.2795
141	G1;G1.1521
139	G1;G1.3896
137	G1;G1.2527
136	G1;G1.1121
135	G1;G1.401
135	G1;G1.2930
135	G1;G1.2305
134	G1;G1.418
133	G1;G1.3404
133	G1;G1.1132
131	G1;G1.898
131	G1;G1.736
131	G1;G1.2233
130	G1;G1.743
129	G1;G1.2690
128	G1;G1.1600
127	G1;G1.417
126	G1;G1.2334
125	G1;G1.650
125	G1;G1.1068
124	G1;G1.3769
123	G1;G1.866
123	G1;G1.765
122	G1;G1.2317
121	G1;G1.855
121	G1;G1.492
121	G1;G1.4221
121	G1;G1.3572
121	G1;G1.1480
120	G1;G1.1314
117	G1;G1.3291
117	G1;G1.1244
116	G1;G1.487
116	G1;G1.2715
116	G1;G1.1465
115	G1;G1.3182
114	G1;G1.746
114	G1;G1.661
114	G1;G1.3036
113	G1;G1.51
113	G1;G1.406
113	G1;G1.3634
112	G1;G1.1554
112	G1;G1.1499
112	G1;G1.1448
111	G1;G1.756
111	G1;G1.753
110	G1;G1.702
109	G1;G1.3246
109	G1;G1.1143
108	G1;G1.1396
106	G1;G1.1152
105	G1;G1.879
105	G1;G1.512
105	G1;G1.3895
104	G1;G1.360
103	G1;G1.3587
103	G1;G1.2393
103	G1;G1.1047
102	G1;G1.625
102	G1;G1.4120
102	G1;G1.2812
101	G1;G1.739
101	G1;G1.446
100	G1;G1.573
100	G1;G1.3615
100	G1;G1.351
100	G1;G1.2674
99	G1;G1.626
99	G1;G1.3146
99	G1;G1.2781
98	G1;G1.605
98	G1;G1.2517
97	G1;G1.638
97	G1;G1.523
97	G1;G1.519
97	G1;G1.1216
96	G1;G1.3347
95	G1;G1.854
95	G1;G1.474
95	G1;G1.3824
95	G1;G1.2788
95	G1;G1.2709
94	G1;G1.812
94	G1;G1.2881
93	G1;G1.530
93	G1;G1.4086
92	G1;G1.997
92	G1;G1.3823
92	G1;G1.1608
91	G1;G1.761
90	G1;G1.518
90	G1;G1.3745
90	G1;G1.1193
90	G1;G1.1190
89	G1;G1.2834
89	G1;G1.1607
88	G1;G1.515
88	G1;G1.2924
88	G1;G1.2844
88	G1;G1.2603
88	G1;G1.1004
87	G1;G1.2809
87	G1;G1.1397
87	G1;G1.1217
86	G1;G1.757
86	G1;G1.660
86	G1;G1.624
86	G1;G1.1218
86	G1;G1.1050
85	G1;G1.731
85	G1;G1.3833
85	G1;G1.371
85	G1;G1.37
84	G1;G1.851
84	G1;G1.489
84	G1;G1.3215
84	G1;G1.2853
84	G1;G1.1616
84	G1;G1.1356
83	G1;G1.1040
82	G1;G1.611
82	G1;G1.431
82	G1;G1.3193
80	G1;G1.752
80	G1;G1.445
80	G1;G1.3497
80	G1;G1.1240
80	G1;G1.1166
80	G1;G1.1088
79	G1;G1.859
79	G1;G1.2892
79	G1;G1.1433
79	G1;G1.1402
78	G1;G1.422
78	G1;G1.3021
78	G1;G1.1769
77	G1;G1.754
77	G1;G1.495
77	G1;G1.1188
77	G1;G1.1011
76	G1;G1.408
76	G1;G1.1868
76	G1;G1.1269
75	G1;G1.547
75	G1;G1.2836
75	G1;G1.1428
74	G1;G1.658
74	G1;G1.618
74	G1;G1.1213
73	G1;G1.680
73	G1;G1.383
73	G1;G1.2817
73	G1;G1.1596
73	G1;G1.1131
73	G1;G1.1055
73	G1;G1.1001
72	G1;G1.886
72	G1;G1.842
72	G1;G1.737
72	G1;G1.698
72	G1;G1.2797
72	G1;G1.1430
71	G1;G1.873
71	G1;G1.3820
71	G1;G1.2692
71	G1;G1.2155
70	G1;G1.764
70	G1;G1.2845
70	G1;G1.2727
70	G1;G1.1543
70	G1;G1.1302
69	G1;G1.962
69	G1;G1.1358
69	G1;G1.1342
68	G1;G1.955
68	G1;G1.450
68	G1;G1.3923
67	G1;G1.872
67	G1;G1.823
67	G1;G1.602
67	G1;G1.496
67	G1;G1.2989
67	G1;G1.1567
67	G1;G1.1069
66	G1;G1.830
66	G1;G1.726
66	G1;G1.397
66	G1;G1.2725
66	G1;G1.1542
66	G1;G1.1361
66	G1;G1.1042
65	G1;G1.876
65	G1;G1.867
65	G1;G1.729
65	G1;G1.603
65	G1;G1.4232
65	G1;G1.382
65	G1;G1.2801
64	G1;G1.895
64	G1;G1.725
64	G1;G1.3660
64	G1;G1.2997
64	G1;G1.2409
64	G1;G1.1502
63	G1;G1.506
63	G1;G1.3496
63	G1;G1.2264
63	G1;G1.1482
63	G1;G1.1429
62	G1;G1.951
62	G1;G1.748
62	G1;G1.649
62	G1;G1.3521
62	G1;G1.14
61	G1;G1.935
61	G1;G1.877
61	G1;G1.782
61	G1;G1.613
61	G1;G1.3256
61	G1;G1.1627
61	G1;G1.1371
61	G1;G1.1074
60	G1;G1.491
60	G1;G1.4272
60	G1;G1.2847
60	G1;G1.2723
60	G1;G1.1594
59	G1;G1.836
59	G1;G1.3136
58	G1;G1.781
58	G1;G1.449
58	G1;G1.3543
58	G1;G1.2561
58	G1;G1.1038
57	G1;G1.998
57	G1;G1.514
57	G1;G1.359
57	G1;G1.2143
56	G1;G1.767
56	G1;G1.715
56	G1;G1.628
56	G1;G1.3008
55	G1;G1.572
55	G1;G1.3352
55	G1;G1.3339
55	G1;G1.3313
55	G1;G1.1669
54	G1;G1.695
54	G1;G1.648
54	G1;G1.3958
54	G1;G1.1273
54	G1;G1.1170
53	G1;G1.964
53	G1;G1.939
53	G1;G1.659
53	G1;G1.510
53	G1;G1.488
53	G1;G1.4121
53	G1;G1.3319
53	G1;G1.2485
53	G1;G1.2475
53	G1;G1.2246
53	G1;G1.1463
53	G1;G1.1150
52	G1;G1.2975
52	G1;G1.1622
52	G1;G1.1587
52	G1;G1.1574
51	G1;G1.942
51	G1;G1.829
51	G1;G1.667
51	G1;G1.536
51	G1;G1.486
51	G1;G1.2916
51	G1;G1.2882
51	G1;G1.2509
51	G1;G1.1165
51	G1;G1.1044
50	G1;G1.985
50	G1;G1.647
50	G1;G1.513
50	G1;G1.436
50	G1;G1.3274
50	G1;G1.2366
50	G1;G1.2322
50	G1;G1.1380
50	G1;G1.1045
49	G1;G1.883
49	G1;G1.440
49	G1;G1.44
49	G1;G1.3928
49	G1;G1.3090
49	G1;G1.1597
49	G1;G1.1573
49	G1;G1.1458
49	G1;G1.1374
49	G1;G1.1027
48	G1;G1.692
48	G1;G1.4090
48	G1;G1.369
48	G1;G1.1613
48	G1;G1.1034
47	G1;G1.970
47	G1;G1.878
47	G1;G1.635
47	G1;G1.614
47	G1;G1.508
47	G1;G1.4201
47	G1;G1.4125
47	G1;G1.3981
47	G1;G1.3744
47	G1;G1.1076
47	G1;G1.1008
46	G1;G1.2704
46	G1;G1.1582
46	G1;G1.1169
45	G1;G1.663
45	G1;G1.504
45	G1;G1.435
45	G1;G1.404
45	G1;G1.386
45	G1;G1.1089
45	G1;G1.1016
44	G1;G1.826
44	G1;G1.583
44	G1;G1.424
44	G1;G1.362
44	G1;G1.3160
44	G1;G1.3016
44	G1;G1.2679
44	G1;G1.1526
44	G1;G1.1033
43	G1;G1.941
43	G1;G1.893
43	G1;G1.880
43	G1;G1.837
43	G1;G1.814
43	G1;G1.645
43	G1;G1.622
43	G1;G1.4117
43	G1;G1.38
43	G1;G1.2656
43	G1;G1.1451
42	G1;G1.957
42	G1;G1.885
42	G1;G1.545
42	G1;G1.339
42	G1;G1.335
42	G1;G1.3057
42	G1;G1.2952
42	G1;G1.2907
42	G1;G1.1619
42	G1;G1.1362
41	G1;G1.813
41	G1;G1.560
41	G1;G1.2273
41	G1;G1.1544
41	G1;G1.1435
41	G1;G1.1422
41	G1;G1.1418
41	G1;G1.1017
40	G1;G1.509
40	G1;G1.4085
40	G1;G1.3872
40	G1;G1.1612
40	G1;G1.1557
40	G1;G1.1308
40	G1;G1.1219
40	G1;G1.1197
39	G1;G1.889
39	G1;G1.838
39	G1;G1.709
39	G1;G1.521
39	G1;G1.423
39	G1;G1.3906
39	G1;G1.3674
39	G1;G1.305
39	G1;G1.2932
39	G1;G1.2786
39	G1;G1.1481
39	G1;G1.1075
38	G1;G1.612
38	G1;G1.546
38	G1;G1.447
38	G1;G1.4312
38	G1;G1.4237
38	G1;G1.393
38	G1;G1.2945
38	G1;G1.1707
38	G1;G1.1659
38	G1;G1.1617
38	G1;G1.1571
38	G1;G1.1537
38	G1;G1.1375
38	G1;G1.1264
38	G1;G1.1151
38	G1;G1.1051
38	G1;G1.1028
38	G1;G1.1002
37	G1;G1.992
37	G1;G1.890
37	G1;G1.841
37	G1;G1.778
37	G1;G1.653
37	G1;G1.640
37	G1;G1.478
37	G1;G1.459
37	G1;G1.34
37	G1;G1.3143
37	G1;G1.2873
37	G1;G1.1588
37	G1;G1.1472
36	G1;G1.792
36	G1;G1.710
36	G1;G1.642
36	G1;G1.641
36	G1;G1.526
36	G1;G1.3010
36	G1;G1.2984
36	G1;G1.2314
36	G1;G1.1976
36	G1;G1.1590
36	G1;G1.1376
36	G1;G1.1261
36	G1;G1.1161
35	G1;G1.888
35	G1;G1.762
35	G1;G1.749
35	G1;G1.646
35	G1;G1.639
35	G1;G1.48
35	G1;G1.3717
35	G1;G1.2807
35	G1;G1.2804
35	G1;G1.1604
35	G1;G1.1497
35	G1;G1.1474
35	G1;G1.1436
35	G1;G1.1224
34	G1;G1.875
34	G1;G1.780
34	G1;G1.774
34	G1;G1.751
34	G1;G1.7
34	G1;G1.694
34	G1;G1.604
34	G1;G1.551
34	G1;G1.452
34	G1;G1.3994
34	G1;G1.3068
34	G1;G1.2726
34	G1;G1.2658
34	G1;G1.2150
34	G1;G1.2019
34	G1;G1.1500
34	G1;G1.1239
34	G1;G1.1223
34	G1;G1.1187
33	G1;G1.972
33	G1;G1.884
33	G1;G1.528
33	G1;G1.42
33	G1;G1.4001
33	G1;G1.3732
33	G1;G1.1419
33	G1;G1.1336
33	G1;G1.13
33	G1;G1.1005
33	G1;G1.1000
32	G1;G1.965
32	G1;G1.815
32	G1;G1.717
32	G1;G1.668
32	G1;G1.601
32	G1;G1.594
32	G1;G1.527
32	G1;G1.476
32	G1;G1.4340
32	G1;G1.4197
32	G1;G1.4024
32	G1;G1.4016
32	G1;G1.385
32	G1;G1.1985
32	G1;G1.1379
32	G1;G1.1191
32	G1;G1.1065
32	G1;G1.1032
31	G1;G1.943
31	G1;G1.775
31	G1;G1.766
31	G1;G1.683
31	G1;G1.654
31	G1;G1.652
31	G1;G1.584
31	G1;G1.532
31	G1;G1.484
31	G1;G1.471
31	G1;G1.43
31	G1;G1.407
31	G1;G1.3978
31	G1;G1.3929
31	G1;G1.3905
31	G1;G1.39
31	G1;G1.3161
31	G1;G1.2714
31	G1;G1.1528
31	G1;G1.1220
31	G1;G1.1014
30	G1;G1.987
30	G1;G1.846
30	G1;G1.733
30	G1;G1.657
30	G1;G1.643
30	G1;G1.606
30	G1;G1.533
30	G1;G1.4172
30	G1;G1.4142
30	G1;G1.36
30	G1;G1.2211
30	G1;G1.1516
30	G1;G1.1512
30	G1;G1.1305
30	G1;G1.1189
30	G1;G1.1041
29	G1;G1.763
29	G1;G1.466
29	G1;G1.462
29	G1;G1.425
29	G1;G1.4203
29	G1;G1.3
29	G1;G1.2686
29	G1;G1.1922
29	G1;G1.1646
29	G1;G1.1520
29	G1;G1.1332
29	G1;G1.1321
29	G1;G1.1271
29	G1;G1.1135
29	G1;G1.1081
28	G1;G1.991
28	G1;G1.896
28	G1;G1.881
28	G1;G1.863
28	G1;G1.820
28	G1;G1.768
28	G1;G1.734
28	G1;G1.732
28	G1;G1.585
28	G1;G1.541
28	G1;G1.540
28	G1;G1.469
28	G1;G1.427
28	G1;G1.4235
28	G1;G1.4059
28	G1;G1.3584
28	G1;G1.3164
28	G1;G1.3149
28	G1;G1.314
28	G1;G1.2962
28	G1;G1.260
28	G1;G1.2299
28	G1;G1.1595
28	G1;G1.1523
28	G1;G1.1413
27	G1;G1.922
27	G1;G1.908
27	G1;G1.904
27	G1;G1.849
27	G1;G1.537
27	G1;G1.352
27	G1;G1.1978
27	G1;G1.1720
27	G1;G1.1447
27	G1;G1.1395
27	G1;G1.1060
26	G1;G1.974
26	G1;G1.971
26	G1;G1.937
26	G1;G1.934
26	G1;G1.906
26	G1;G1.901
26	G1;G1.874
26	G1;G1.534
26	G1;G1.4244
26	G1;G1.4198
26	G1;G1.387
26	G1;G1.3593
26	G1;G1.354
26	G1;G1.3502
26	G1;G1.3498
26	G1;G1.2688
26	G1;G1.1796
26	G1;G1.1625
26	G1;G1.1518
26	G1;G1.1473
26	G1;G1.1467
26	G1;G1.1365
26	G1;G1.1243
26	G1;G1.1062
25	G1;G1.828
25	G1;G1.810
25	G1;G1.773
25	G1;G1.608
25	G1;G1.505
25	G1;G1.494
25	G1;G1.4224
25	G1;G1.3948
25	G1;G1.380
25	G1;G1.378
25	G1;G1.2460
25	G1;G1.1981
25	G1;G1.1445
25	G1;G1.1370
25	G1;G1.1268
25	G1;G1.1263
25	G1;G1.1167
25	G1;G1.1160
25	G1;G1.1064
25	G1;G1.1012
24	G1;G1.944
24	G1;G1.850
24	G1;G1.771
24	G1;G1.750
24	G1;G1.712
24	G1;G1.580
24	G1;G1.437
24	G1;G1.4220
24	G1;G1.420
24	G1;G1.4196
24	G1;G1.3968
24	G1;G1.3944
24	G1;G1.3812
24	G1;G1.375
24	G1;G1.368
24	G1;G1.365
24	G1;G1.347
24	G1;G1.3178
24	G1;G1.3069
24	G1;G1.2722
24	G1;G1.2565
24	G1;G1.1603
24	G1;G1.1601
24	G1;G1.1549
24	G1;G1.1525
24	G1;G1.1444
24	G1;G1.1315
24	G1;G1.1153
24	G1;G1.1053
24	G1;G1.1006
23	G1;G1.802
23	G1;G1.8
23	G1;G1.779
23	G1;G1.776
23	G1;G1.502
23	G1;G1.434
23	G1;G1.4270
23	G1;G1.394
23	G1;G1.377
23	G1;G1.3176
23	G1;G1.2697
23	G1;G1.2505
23	G1;G1.1909
23	G1;G1.1609
23	G1;G1.1550
23	G1;G1.1426
23	G1;G1.1206
23	G1;G1.1183
22	G1;G1.989
22	G1;G1.975
22	G1;G1.938
22	G1;G1.796
22	G1;G1.716
22	G1;G1.644
22	G1;G1.531
22	G1;G1.522
22	G1;G1.442
22	G1;G1.438
22	G1;G1.426
22	G1;G1.4246
22	G1;G1.4204
22	G1;G1.414
22	G1;G1.4138
22	G1;G1.4094
22	G1;G1.4040
22	G1;G1.350
22	G1;G1.342
22	G1;G1.2396
22	G1;G1.1614
22	G1;G1.1581
22	G1;G1.1529
22	G1;G1.1410
22	G1;G1.1404
22	G1;G1.1399
22	G1;G1.1349
22	G1;G1.1340
22	G1;G1.1130
22	G1;G1.1010
21	G1;G1.988
21	G1;G1.973
21	G1;G1.927
21	G1;G1.917
21	G1;G1.887
21	G1;G1.801
21	G1;G1.700
21	G1;G1.627
21	G1;G1.539
21	G1;G1.470
21	G1;G1.432
21	G1;G1.4144
21	G1;G1.3883
21	G1;G1.3439
21	G1;G1.341
21	G1;G1.2858
21	G1;G1.2388
21	G1;G1.1973
21	G1;G1.1464
21	G1;G1.1449
21	G1;G1.1443
21	G1;G1.1390
21	G1;G1.1378
21	G1;G1.1267
21	G1;G1.1262
21	G1;G1.1086
21	G1;G1.1043
21	G1;G1.1009
20	G1;G1.979
20	G1;G1.891
20	G1;G1.882
20	G1;G1.633
20	G1;G1.49
20	G1;G1.480
20	G1;G1.47
20	G1;G1.4347
20	G1;G1.4273
20	G1;G1.4256
20	G1;G1.4195
20	G1;G1.4062
20	G1;G1.396
20	G1;G1.3882
20	G1;G1.366
20	G1;G1.2805
20	G1;G1.2282
20	G1;G1.2068
20	G1;G1.1732
20	G1;G1.1644
20	G1;G1.1602
20	G1;G1.16
20	G1;G1.1432
20	G1;G1.1388
20	G1;G1.1329
20	G1;G1.1307
20	G1;G1.1304
20	G1;G1.1215
20	G1;G1.1142
20	G1;G1.1133
20	G1;G1.11
20	G1;G1.1073
19	G1;G1.903
19	G1;G1.800
19	G1;G1.740
19	G1;G1.696
19	G1;G1.358
19	G1;G1.3524
19	G1;G1.3522
19	G1;G1.349
19	G1;G1.2867
19	G1;G1.2700
19	G1;G1.2075
19	G1;G1.1651
19	G1;G1.1411
19	G1;G1.1359
19	G1;G1.1312
19	G1;G1.1163
19	G1;G1.110
19	G1;G1.1092
18	G1;G1.847
18	G1;G1.807
18	G1;G1.713
18	G1;G1.596
18	G1;G1.579
18	G1;G1.569
18	G1;G1.485
18	G1;G1.477
18	G1;G1.464
18	G1;G1.433
18	G1;G1.430
18	G1;G1.4296
18	G1;G1.421
18	G1;G1.403
18	G1;G1.4004
18	G1;G1.3811
18	G1;G1.353
18	G1;G1.3167
18	G1;G1.3155
18	G1;G1.2753
18	G1;G1.2694
18	G1;G1.2637
18	G1;G1.2105
18	G1;G1.21
18	G1;G1.2061
18	G1;G1.17
18	G1;G1.1577
18	G1;G1.1576
18	G1;G1.1575
18	G1;G1.1504
18	G1;G1.1434
18	G1;G1.1389
18	G1;G1.1377
18	G1;G1.1357
18	G1;G1.1345
18	G1;G1.1333
18	G1;G1.1318
18	G1;G1.1313
18	G1;G1.1300
18	G1;G1.1256
18	G1;G1.1221
18	G1;G1.1172
18	G1;G1.1157
18	G1;G1.1128
18	G1;G1.1059
17	G1;G1.966
17	G1;G1.933
17	G1;G1.925
17	G1;G1.803
17	G1;G1.590
17	G1;G1.553
17	G1;G1.543
17	G1;G1.542
17	G1;G1.490
17	G1;G1.465
17	G1;G1.4183
17	G1;G1.3907
17	G1;G1.381
17	G1;G1.364
17	G1;G1.338
17	G1;G1.2820
17	G1;G1.2787
17	G1;G1.2762
17	G1;G1.2032
17	G1;G1.1962
17	G1;G1.1517
17	G1;G1.1401
17	G1;G1.1392
17	G1;G1.1181
17	G1;G1.1162
17	G1;G1.1072
17	G1;G1.1066
16	G1;G1.999
16	G1;G1.920
16	G1;G1.910
16	G1;G1.864
16	G1;G1.825
16	G1;G1.735
16	G1;G1.722
16	G1;G1.673
16	G1;G1.666
16	G1;G1.636
16	G1;G1.517
16	G1;G1.4057
16	G1;G1.3885
16	G1;G1.372
16	G1;G1.3135
16	G1;G1.2937
16	G1;G1.2850
16	G1;G1.2662
16	G1;G1.2500
16	G1;G1.2111
16	G1;G1.2001
16	G1;G1.1966
16	G1;G1.1621
16	G1;G1.1533
16	G1;G1.1515
16	G1;G1.1383
16	G1;G1.1373
16	G1;G1.1233
16	G1;G1.1176
16	G1;G1.1090
16	G1;G1.108
16	G1;G1.107
16	G1;G1.1057
15	G1;G1.996
15	G1;G1.953
15	G1;G1.936
15	G1;G1.932
15	G1;G1.848
15	G1;G1.824
15	G1;G1.811
15	G1;G1.707
15	G1;G1.461
15	G1;G1.46
15	G1;G1.443
15	G1;G1.439
15	G1;G1.4366
15	G1;G1.419
15	G1;G1.41
15	G1;G1.4038
15	G1;G1.384
15	G1;G1.3828
15	G1;G1.357
15	G1;G1.3494
15	G1;G1.3462
15	G1;G1.336
15	G1;G1.33
15	G1;G1.328
15	G1;G1.327
15	G1;G1.2793
15	G1;G1.2759
15	G1;G1.2724
15	G1;G1.2721
15	G1;G1.2545
15	G1;G1.2518
15	G1;G1.2430
15	G1;G1.2408
15	G1;G1.225
15	G1;G1.2114
15	G1;G1.2064
15	G1;G1.1623
15	G1;G1.1618
15	G1;G1.1606
15	G1;G1.1584
15	G1;G1.1583
15	G1;G1.1368
15	G1;G1.1125
15	G1;G1.1048
14	G1;G1.995
14	G1;G1.945
14	G1;G1.930
14	G1;G1.900
14	G1;G1.871
14	G1;G1.795
14	G1;G1.755
14	G1;G1.714
14	G1;G1.705
14	G1;G1.691
14	G1;G1.687
14	G1;G1.672
14	G1;G1.619
14	G1;G1.507
14	G1;G1.500
14	G1;G1.479
14	G1;G1.441
14	G1;G1.4291
14	G1;G1.428
14	G1;G1.4103
14	G1;G1.3518
14	G1;G1.3163
14	G1;G1.315
14	G1;G1.3139
14	G1;G1.2616
14	G1;G1.2564
14	G1;G1.2263
14	G1;G1.2097
14	G1;G1.1674
14	G1;G1.1656
14	G1;G1.1611
14	G1;G1.1585
14	G1;G1.1531
14	G1;G1.1319
14	G1;G1.1309
14	G1;G1.1272
14	G1;G1.1251
14	G1;G1.1237
14	G1;G1.1195
14	G1;G1.1138
14	G1;G1.1127
13	G1;G1.977
13	G1;G1.976
13	G1;G1.950
13	G1;G1.919
13	G1;G1.918
13	G1;G1.913
13	G1;G1.786
13	G1;G1.682
13	G1;G1.591
13	G1;G1.582
13	G1;G1.577
13	G1;G1.565
13	G1;G1.554
13	G1;G1.482
13	G1;G1.4405
13	G1;G1.4351
13	G1;G1.4292
13	G1;G1.4260
13	G1;G1.4211
13	G1;G1.4184
13	G1;G1.4076
13	G1;G1.4021
13	G1;G1.3927
13	G1;G1.35
13	G1;G1.3479
13	G1;G1.340
13	G1;G1.337
13	G1;G1.3340
13	G1;G1.3268
13	G1;G1.3203
13	G1;G1.32
13	G1;G1.2957
13	G1;G1.2782
13	G1;G1.2754
13	G1;G1.2173
13	G1;G1.1954
13	G1;G1.1930
13	G1;G1.1654
13	G1;G1.1638
13	G1;G1.1628
13	G1;G1.1605
13	G1;G1.1519
13	G1;G1.1507
13	G1;G1.1505
13	G1;G1.1450
13	G1;G1.1415
13	G1;G1.1386
13	G1;G1.1360
13	G1;G1.1255
13	G1;G1.1137
13	G1;G1.109
13	G1;G1.1077
13	G1;G1.103
13	G1;G1.1029
12	G1;G1.99
12	G1;G1.981
12	G1;G1.958
12	G1;G1.787
12	G1;G1.770
12	G1;G1.719
12	G1;G1.656
12	G1;G1.655
12	G1;G1.607
12	G1;G1.597
12	G1;G1.575
12	G1;G1.570
12	G1;G1.561
12	G1;G1.54
12	G1;G1.511
12	G1;G1.429
12	G1;G1.3873
12	G1;G1.3559
12	G1;G1.3478
12	G1;G1.346
12	G1;G1.345
12	G1;G1.334
12	G1;G1.325
12	G1;G1.321
12	G1;G1.3048
12	G1;G1.2803
12	G1;G1.2775
12	G1;G1.2711
12	G1;G1.2696
12	G1;G1.253
12	G1;G1.2437
12	G1;G1.2398
12	G1;G1.2072
12	G1;G1.2055
12	G1;G1.2038
12	G1;G1.20
12	G1;G1.1664
12	G1;G1.1586
12	G1;G1.1547
12	G1;G1.1539
12	G1;G1.1522
12	G1;G1.15
12	G1;G1.1316
12	G1;G1.1254
12	G1;G1.1245
12	G1;G1.1241
12	G1;G1.1139
12	G1;G1.1071
12	G1;G1.1056
12	G1;G1.1046
12	G1;G1.1025
11	G1;G1.980
11	G1;G1.959
11	G1;G1.905
11	G1;G1.799
11	G1;G1.789
11	G1;G1.785
11	G1;G1.730
11	G1;G1.681
11	G1;G1.552
11	G1;G1.524
11	G1;G1.4358
11	G1;G1.4357
11	G1;G1.4267
11	G1;G1.4185
11	G1;G1.4175
11	G1;G1.4152
11	G1;G1.411
11	G1;G1.4039
11	G1;G1.392
11	G1;G1.3874
11	G1;G1.3800
11	G1;G1.3132
11	G1;G1.3089
11	G1;G1.302
11	G1;G1.300
11	G1;G1.299
11	G1;G1.2851
11	G1;G1.2468
11	G1;G1.2201
11	G1;G1.2070
11	G1;G1.1988
11	G1;G1.1945
11	G1;G1.1926
11	G1;G1.1635
11	G1;G1.1551
11	G1;G1.1530
11	G1;G1.1471
11	G1;G1.1466
11	G1;G1.1408
11	G1;G1.1403
11	G1;G1.1382
11	G1;G1.1351
11	G1;G1.1341
11	G1;G1.1330
11	G1;G1.1310
11	G1;G1.1275
11	G1;G1.104
11	G1;G1.1035
11	G1;G1.1030
11	G1;G1.1026
10	G1;G1.960
10	G1;G1.915
10	G1;G1.843
10	G1;G1.806
10	G1;G1.793
10	G1;G1.788
10	G1;G1.738
10	G1;G1.728
10	G1;G1.669
10	G1;G1.53
10	G1;G1.4376
10	G1;G1.4187
10	G1;G1.4088
10	G1;G1.4048
10	G1;G1.3919
10	G1;G1.3591
10	G1;G1.323
10	G1;G1.322
10	G1;G1.320
10	G1;G1.3190
10	G1;G1.3138
10	G1;G1.311
10	G1;G1.309
10	G1;G1.3007
10	G1;G1.2469
10	G1;G1.2328
10	G1;G1.23
10	G1;G1.2267
10	G1;G1.2202
10	G1;G1.2163
10	G1;G1.2162
10	G1;G1.2053
10	G1;G1.2021
10	G1;G1.2015
10	G1;G1.2008
10	G1;G1.1980
10	G1;G1.1885
10	G1;G1.1828
10	G1;G1.1579
10	G1;G1.1569
10	G1;G1.1553
10	G1;G1.1476
10	G1;G1.1452
10	G1;G1.1409
10	G1;G1.1398
10	G1;G1.1331
10	G1;G1.1326
10	G1;G1.1266
10	G1;G1.1258
10	G1;G1.1145
10	G1;G1.1093
10	G1;G1.105
10	G1;G1.1036
10	G1;G1.101
9	G1;G1.978
9	G1;G1.924
9	G1;G1.912
9	G1;G1.902
9	G1;G1.831
9	G1;G1.684
9	G1;G1.679
9	G1;G1.664
9	G1;G1.600
9	G1;G1.593
9	G1;G1.586
9	G1;G1.566
9	G1;G1.562
9	G1;G1.555
9	G1;G1.544
9	G1;G1.503
9	G1;G1.475
9	G1;G1.453
9	G1;G1.4335
9	G1;G1.4326
9	G1;G1.4222
9	G1;G1.4179
9	G1;G1.3996
9	G1;G1.3894
9	G1;G1.3866
9	G1;G1.3642
9	G1;G1.3500
9	G1;G1.3420
9	G1;G1.3356
9	G1;G1.3290
9	G1;G1.3174
9	G1;G1.3166
9	G1;G1.3140
9	G1;G1.313
9	G1;G1.2695
9	G1;G1.2651
9	G1;G1.2575
9	G1;G1.2482
9	G1;G1.2471
9	G1;G1.2422
9	G1;G1.2420
9	G1;G1.2346
9	G1;G1.203
9	G1;G1.2006
9	G1;G1.1993
9	G1;G1.1882
9	G1;G1.1838
9	G1;G1.1834
9	G1;G1.1687
9	G1;G1.1545
9	G1;G1.1513
9	G1;G1.1424
9	G1;G1.1400
9	G1;G1.1364
9	G1;G1.1324
9	G1;G1.1234
9	G1;G1.1227
9	G1;G1.1222
9	G1;G1.1185
9	G1;G1.1175
9	G1;G1.1146
9	G1;G1.1136
9	G1;G1.1063
9	G1;G1.1049
9	G1;G1.1037
9	G1;G1.1022
9	G1;G1.102
8	G1;G1.983
8	G1;G1.96
8	G1;G1.949
8	G1;G1.931
8	G1;G1.907
8	G1;G1.870
8	G1;G1.869
8	G1;G1.853
8	G1;G1.819
8	G1;G1.772
8	G1;G1.697
8	G1;G1.693
8	G1;G1.676
8	G1;G1.634
8	G1;G1.631
8	G1;G1.564
8	G1;G1.563
8	G1;G1.538
8	G1;G1.50
8	G1;G1.481
8	G1;G1.454
8	G1;G1.451
8	G1;G1.4381
8	G1;G1.4199
8	G1;G1.4166
8	G1;G1.4158
8	G1;G1.4148
8	G1;G1.4075
8	G1;G1.3433
8	G1;G1.331
8	G1;G1.3248
8	G1;G1.3144
8	G1;G1.312
8	G1;G1.31
8	G1;G1.296
8	G1;G1.2933
8	G1;G1.292
8	G1;G1.276
8	G1;G1.2644
8	G1;G1.2627
8	G1;G1.2620
8	G1;G1.2608
8	G1;G1.2574
8	G1;G1.2320
8	G1;G1.2313
8	G1;G1.2284
8	G1;G1.2254
8	G1;G1.22
8	G1;G1.2193
8	G1;G1.2069
8	G1;G1.2057
8	G1;G1.2013
8	G1;G1.2003
8	G1;G1.1968
8	G1;G1.1956
8	G1;G1.1933
8	G1;G1.1924
8	G1;G1.1851
8	G1;G1.1846
8	G1;G1.1738
8	G1;G1.1666
8	G1;G1.1632
8	G1;G1.1578
8	G1;G1.1546
8	G1;G1.1509
8	G1;G1.1479
8	G1;G1.1420
8	G1;G1.1385
8	G1;G1.1334
8	G1;G1.1327
8	G1;G1.1311
8	G1;G1.1295
8	G1;G1.1260
8	G1;G1.1236
8	G1;G1.1210
8	G1;G1.12
8	G1;G1.1184
8	G1;G1.1178
8	G1;G1.1168
8	G1;G1.1154
8	G1;G1.1140
8	G1;G1.1084
8	G1;G1.1024
8	G1;G1.1019
8	G1;G1.1018
8	G1;G1.1007
8	G1;G1.100
7	G1;G1.97
7	G1;G1.93
7	G1;G1.923
7	G1;G1.911
7	G1;G1.827
7	G1;G1.798
7	G1;G1.794
7	G1;G1.759
7	G1;G1.688
7	G1;G1.685
7	G1;G1.558
7	G1;G1.556
7	G1;G1.499
7	G1;G1.498
7	G1;G1.4350
7	G1;G1.4259
7	G1;G1.4245
7	G1;G1.4238
7	G1;G1.4225
7	G1;G1.4209
7	G1;G1.4188
7	G1;G1.4160
7	G1;G1.4110
7	G1;G1.405
7	G1;G1.402
7	G1;G1.398
7	G1;G1.3939
7	G1;G1.390
7	G1;G1.3653
7	G1;G1.3608
7	G1;G1.3564
7	G1;G1.3531
7	G1;G1.3529
7	G1;G1.3400
7	G1;G1.329
7	G1;G1.317
7	G1;G1.3168
7	G1;G1.306
7	G1;G1.304
7	G1;G1.303
7	G1;G1.2987
7	G1;G1.2983
7	G1;G1.291
7	G1;G1.2875
7	G1;G1.2827
7	G1;G1.2815
7	G1;G1.278
7	G1;G1.2613
7	G1;G1.261
7	G1;G1.2447
7	G1;G1.2415
7	G1;G1.2405
7	G1;G1.2227
7	G1;G1.2226
7	G1;G1.2148
7	G1;G1.2059
7	G1;G1.2050
7	G1;G1.2048
7	G1;G1.2022
7	G1;G1.2016
7	G1;G1.1996
7	G1;G1.1975
7	G1;G1.1912
7	G1;G1.1878
7	G1;G1.1874
7	G1;G1.1857
7	G1;G1.1848
7	G1;G1.1836
7	G1;G1.1833
7	G1;G1.161
7	G1;G1.1591
7	G1;G1.1570
7	G1;G1.1558
7	G1;G1.1552
7	G1;G1.1475
7	G1;G1.1468
7	G1;G1.1427
7	G1;G1.1414
7	G1;G1.1407
7	G1;G1.1406
7	G1;G1.1372
7	G1;G1.1339
7	G1;G1.1298
7	G1;G1.1246
7	G1;G1.1205
7	G1;G1.1186
7	G1;G1.1180
7	G1;G1.1147
7	G1;G1.1144
7	G1;G1.1020
6	G1;G1.984
6	G1;G1.98
6	G1;G1.967
6	G1;G1.921
6	G1;G1.816
6	G1;G1.703
6	G1;G1.677
6	G1;G1.674
6	G1;G1.671
6	G1;G1.632
6	G1;G1.630
6	G1;G1.623
6	G1;G1.589
6	G1;G1.557
6	G1;G1.463
6	G1;G1.4289
6	G1;G1.4223
6	G1;G1.412
6	G1;G1.409
6	G1;G1.3997
6	G1;G1.395
6	G1;G1.3918
6	G1;G1.3898
6	G1;G1.3855
6	G1;G1.3750
6	G1;G1.3713
6	G1;G1.370
6	G1;G1.355
6	G1;G1.3482
6	G1;G1.344
6	G1;G1.3419
6	G1;G1.3401
6	G1;G1.3306
6	G1;G1.3183
6	G1;G1.3165
6	G1;G1.3141
6	G1;G1.310
6	G1;G1.3061
6	G1;G1.3049
6	G1;G1.289
6	G1;G1.2779
6	G1;G1.2776
6	G1;G1.275
6	G1;G1.270
6	G1;G1.2571
6	G1;G1.257
6	G1;G1.2552
6	G1;G1.2548
6	G1;G1.2492
6	G1;G1.2373
6	G1;G1.2350
6	G1;G1.235
6	G1;G1.205
6	G1;G1.2011
6	G1;G1.1984
6	G1;G1.1934
6	G1;G1.1866
6	G1;G1.1718
6	G1;G1.1702
6	G1;G1.1643
6	G1;G1.1639
6	G1;G1.1633
6	G1;G1.1508
6	G1;G1.1478
6	G1;G1.1455
6	G1;G1.1453
6	G1;G1.1425
6	G1;G1.1421
6	G1;G1.1394
6	G1;G1.1384
6	G1;G1.1366
6	G1;G1.1317
6	G1;G1.1276
6	G1;G1.1249
6	G1;G1.1248
6	G1;G1.1231
6	G1;G1.1202
6	G1;G1.1156
6	G1;G1.1129
6	G1;G1.1126
6	G1;G1.1123
6	G1;G1.1098
6	G1;G1.1085
6	G1;G1.1070
6	G1;G1.1061
6	G1;G1.1031
5	G1;G1.928
5	G1;G1.926
5	G1;G1.916
5	G1;G1.91
5	G1;G1.87
5	G1;G1.865
5	G1;G1.840
5	G1;G1.834
5	G1;G1.832
5	G1;G1.790
5	G1;G1.77
5	G1;G1.758
5	G1;G1.711
5	G1;G1.689
5	G1;G1.675
5	G1;G1.670
5	G1;G1.588
5	G1;G1.567
5	G1;G1.559
5	G1;G1.497
5	G1;G1.4341
5	G1;G1.4321
5	G1;G1.4277
5	G1;G1.4247
5	G1;G1.410
5	G1;G1.3916
5	G1;G1.3910
5	G1;G1.388
5	G1;G1.3839
5	G1;G1.3815
5	G1;G1.3808
5	G1;G1.376
5	G1;G1.3729
5	G1;G1.3684
5	G1;G1.361
5	G1;G1.356
5	G1;G1.3555
5	G1;G1.333
5	G1;G1.332
5	G1;G1.330
5	G1;G1.3282
5	G1;G1.3250
5	G1;G1.3147
5	G1;G1.3137
5	G1;G1.3131
5	G1;G1.301
5	G1;G1.297
5	G1;G1.2954
5	G1;G1.295
5	G1;G1.2904
5	G1;G1.287
5	G1;G1.281
5	G1;G1.280
5	G1;G1.279
5	G1;G1.2767
5	G1;G1.2720
5	G1;G1.272
5	G1;G1.2676
5	G1;G1.2554
5	G1;G1.250
5	G1;G1.2494
5	G1;G1.246
5	G1;G1.2446
5	G1;G1.2374
5	G1;G1.2330
5	G1;G1.2324
5	G1;G1.2292
5	G1;G1.2241
5	G1;G1.2172
5	G1;G1.2063
5	G1;G1.2062
5	G1;G1.2026
5	G1;G1.1983
5	G1;G1.1931
5	G1;G1.1907
5	G1;G1.1900
5	G1;G1.1884
5	G1;G1.1856
5	G1;G1.1843
5	G1;G1.1678
5	G1;G1.1658
5	G1;G1.1610
5	G1;G1.1540
5	G1;G1.1536
5	G1;G1.1469
5	G1;G1.1459
5	G1;G1.1442
5	G1;G1.1405
5	G1;G1.1393
5	G1;G1.1353
5	G1;G1.1338
5	G1;G1.1322
5	G1;G1.1274
5	G1;G1.123
5	G1;G1.122
5	G1;G1.1212
5	G1;G1.1174
5	G1;G1.1155
5	G1;G1.1122
5	G1;G1.1120
5	G1;G1.1118
5	G1;G1.1023
4	G1;G1.982
4	G1;G1.963
4	G1;G1.952
4	G1;G1.95
4	G1;G1.92
4	G1;G1.914
4	G1;G1.909
4	G1;G1.860
4	G1;G1.833
4	G1;G1.822
4	G1;G1.817
4	G1;G1.805
4	G1;G1.723
4	G1;G1.721
4	G1;G1.581
4	G1;G1.576
4	G1;G1.468
4	G1;G1.460
4	G1;G1.457
4	G1;G1.4375
4	G1;G1.4370
4	G1;G1.4348
4	G1;G1.4339
4	G1;G1.4338
4	G1;G1.4301
4	G1;G1.4262
4	G1;G1.4216
4	G1;G1.4208
4	G1;G1.4180
4	G1;G1.4078
4	G1;G1.4061
4	G1;G1.3937
4	G1;G1.3893
4	G1;G1.3852
4	G1;G1.3848
4	G1;G1.3792
4	G1;G1.379
4	G1;G1.3715
4	G1;G1.3687
4	G1;G1.3654
4	G1;G1.3597
4	G1;G1.3480
4	G1;G1.3423
4	G1;G1.3421
4	G1;G1.3355
4	G1;G1.3283
4	G1;G1.326
4	G1;G1.324
4	G1;G1.318
4	G1;G1.3153
4	G1;G1.3151
4	G1;G1.308
4	G1;G1.3040
4	G1;G1.3020
4	G1;G1.2992
4	G1;G1.298
4	G1;G1.2972
4	G1;G1.2970
4	G1;G1.2965
4	G1;G1.2880
4	G1;G1.288
4	G1;G1.282
4	G1;G1.2756
4	G1;G1.2755
4	G1;G1.274
4	G1;G1.2710
4	G1;G1.2698
4	G1;G1.268
4	G1;G1.2648
4	G1;G1.2618
4	G1;G1.255
4	G1;G1.2547
4	G1;G1.2543
4	G1;G1.2528
4	G1;G1.25
4	G1;G1.247
4	G1;G1.2438
4	G1;G1.2432
4	G1;G1.2419
4	G1;G1.238
4	G1;G1.2335
4	G1;G1.2329
4	G1;G1.2262
4	G1;G1.2250
4	G1;G1.2197
4	G1;G1.214
4	G1;G1.2129
4	G1;G1.2121
4	G1;G1.2115
4	G1;G1.209
4	G1;G1.2052
4	G1;G1.2037
4	G1;G1.2028
4	G1;G1.2024
4	G1;G1.1995
4	G1;G1.1972
4	G1;G1.1963
4	G1;G1.1944
4	G1;G1.1937
4	G1;G1.1927
4	G1;G1.1921
4	G1;G1.1916
4	G1;G1.1910
4	G1;G1.1899
4	G1;G1.1840
4	G1;G1.175
4	G1;G1.168
4	G1;G1.1580
4	G1;G1.1555
4	G1;G1.1535
4	G1;G1.1524
4	G1;G1.1511
4	G1;G1.151
4	G1;G1.1498
4	G1;G1.1470
4	G1;G1.1456
4	G1;G1.1437
4	G1;G1.1423
4	G1;G1.1350
4	G1;G1.1346
4	G1;G1.1343
4	G1;G1.1306
4	G1;G1.1301
4	G1;G1.1247
4	G1;G1.1214
4	G1;G1.1209
4	G1;G1.1204
4	G1;G1.1198
4	G1;G1.1179
4	G1;G1.1159
4	G1;G1.1149
4	G1;G1.1134
4	G1;G1.1119
4	G1;G1.1116
4	G1;G1.1103
3	G1;G1.94
3	G1;G1.90
3	G1;G1.9
3	G1;G1.86
3	G1;G1.857
3	G1;G1.845
3	G1;G1.835
3	G1;G1.690
3	G1;G1.678
3	G1;G1.6
3	G1;G1.568
3	G1;G1.467
3	G1;G1.4385
3	G1;G1.4371
3	G1;G1.4343
3	G1;G1.4266
3	G1;G1.4241
3	G1;G1.4231
3	G1;G1.4213
3	G1;G1.4186
3	G1;G1.4178
3	G1;G1.4159
3	G1;G1.4130
3	G1;G1.413
3	G1;G1.4113
3	G1;G1.3922
3	G1;G1.3912
3	G1;G1.391
3	G1;G1.3903
3	G1;G1.3884
3	G1;G1.3853
3	G1;G1.3847
3	G1;G1.3832
3	G1;G1.3321
3	G1;G1.3237
3	G1;G1.3230
3	G1;G1.3216
3	G1;G1.3191
3	G1;G1.3185
3	G1;G1.3177
3	G1;G1.3159
3	G1;G1.3157
3	G1;G1.3152
3	G1;G1.3150
3	G1;G1.3128
3	G1;G1.3079
3	G1;G1.3077
3	G1;G1.3056
3	G1;G1.3044
3	G1;G1.2974
3	G1;G1.294
3	G1;G1.285
3	G1;G1.2848
3	G1;G1.2835
3	G1;G1.277
3	G1;G1.269
3	G1;G1.2689
3	G1;G1.2638
3	G1;G1.2631
3	G1;G1.263
3	G1;G1.2606
3	G1;G1.2597
3	G1;G1.2591
3	G1;G1.2585
3	G1;G1.2578
3	G1;G1.2573
3	G1;G1.2559
3	G1;G1.2544
3	G1;G1.2516
3	G1;G1.2511
3	G1;G1.251
3	G1;G1.2477
3	G1;G1.2456
3	G1;G1.2448
3	G1;G1.244
3	G1;G1.2435
3	G1;G1.2433
3	G1;G1.243
3	G1;G1.2397
3	G1;G1.233
3	G1;G1.2259
3	G1;G1.222
3	G1;G1.2190
3	G1;G1.218
3	G1;G1.217
3	G1;G1.2166
3	G1;G1.2161
3	G1;G1.216
3	G1;G1.212
3	G1;G1.2104
3	G1;G1.2067
3	G1;G1.2058
3	G1;G1.2056
3	G1;G1.2041
3	G1;G1.2035
3	G1;G1.2030
3	G1;G1.2002
3	G1;G1.1997
3	G1;G1.192
3	G1;G1.1889
3	G1;G1.1880
3	G1;G1.1877
3	G1;G1.1872
3	G1;G1.1853
3	G1;G1.1839
3	G1;G1.1835
3	G1;G1.181
3	G1;G1.1773
3	G1;G1.1757
3	G1;G1.1699
3	G1;G1.1624
3	G1;G1.1592
3	G1;G1.1566
3	G1;G1.1532
3	G1;G1.1491
3	G1;G1.1462
3	G1;G1.145
3	G1;G1.144
3	G1;G1.1387
3	G1;G1.1354
[truncated: 618 more rows]
