# Supplementary material for: Evolution of naturally arising SARS-CoV-2 defective interfering particles
Source: Commun Biol. 2022 Oct 27;5:1140. doi: 10.1038/s42003-022-04058-5 (PMC9610340; doi:10.1038/s42003-022-04058-5)
Supplement: Supplementary file 7 — Supplementary Data 5 [file 42003_2022_4058_MOESM7_ESM.zip › experiment1/Files_used_for_the_analysis_of_the_manuscript_experiment1/experiment_1_collapsed_RNA_models_reconstruction.bed12]

NC_045512.2	0	29875	G1;G1.1	40	+	0	29875	255,0,0	4	67,3129,2170,503	0,21551,24905,29372
NC_045512.2	1	1504	G1;G1.2	40	+	1	1504	255,0,0	1	1503	0
NC_045512.2	2	29874	G1;G1.3	40	+	2	29874	255,0,0	2	2090,883	0,28989
NC_045512.2	2	29875	G1;G1.4	40	+	2	29875	255,0,0	4	64,1161,791,396	0,25379,26590,29477
NC_045512.2	4	21678	G1;G1.5	40	+	4	21678	255,0,0	2	61,127	0,21547
NC_045512.2	4	29874	G1;G1.6	40	+	4	29874	255,0,0	3	59,1551,61	0,21547,29809
NC_045512.2	4	29874	G1;G1.7	40	+	4	29874	255,0,0	2	6556,778	0,29092
NC_045512.2	4	29876	G1;G1.8	40	+	4	29876	255,0,0	2	5624,1036	0,28836
NC_045512.2	6	29874	G1;G1.9	40	+	6	29874	255,0,0	3	1923,216,590	0,16506,29278
NC_045512.2	8	27633	G1;G1.10	40	+	8	27633	255,0,0	2	61,593	0,27032
NC_045512.2	8	29874	G1;G1.11	40	+	8	29874	255,0,0	3	56,1096,214	0,28246,29652
NC_045512.2	8	29874	G1;G1.12	40	+	8	29874	255,0,0	2	1037,848	0,29018
NC_045512.2	8	29874	G1;G1.13	40	+	8	29874	255,0,0	2	3307,559	0,29307
NC_045512.2	8	29876	G1;G1.14	40	+	8	29876	255,0,0	2	3617,799	0,29069
NC_045512.2	8	29876	G1;G1.15	40	+	8	29876	255,0,0	2	9590,2578	0,27290
NC_045512.2	8	29878	G1;G1.16	40	+	8	29878	255,0,0	3	61,1564,706	0,26228,29164
NC_045512.2	8	29878	G1;G1.17	40	+	8	29878	255,0,0	2	9163,1231	0,28639
NC_045512.2	9	26069	G1;G1.18	40	+	9	26069	255,0,0	2	57,688	0,25372
NC_045512.2	9	27262	G1;G1.19	40	+	9	27262	255,0,0	2	60,1026	0,26227
NC_045512.2	9	29873	G1;G1.20	40	+	9	29873	255,0,0	2	1342,796	0,29068
NC_045512.2	9	29875	G1;G1.21	40	+	9	29875	255,0,0	3	56,1497,390	0,21542,29476
NC_045512.2	9	29876	G1;G1.22	40	+	9	29876	255,0,0	2	1028,728	0,29139
NC_045512.2	9	29876	G1;G1.23	40	+	9	29876	255,0,0	2	1314,501	0,29366
NC_045512.2	9	29878	G1;G1.24	40	+	9	29878	255,0,0	3	55,1474,105	0,28245,29764
NC_045512.2	10	14507	G1;G1.25	40	+	10	14507	255,0,0	2	739,1197	0,13300
NC_045512.2	10	25520	G1;G1.26	40	+	10	25520	255,0,0	2	54,139	0,25371
NC_045512.2	10	25727	G1;G1.27	40	+	10	25727	255,0,0	2	56,346	0,25371
NC_045512.2	10	25987	G1;G1.28	40	+	10	25987	255,0,0	2	56,606	0,25371
NC_045512.2	10	26292	G1;G1.29	40	+	10	26292	255,0,0	2	56,911	0,25371
NC_045512.2	10	27098	G1;G1.30	40	+	10	27098	255,0,0	2	54,631	0,26457
NC_045512.2	10	28705	G1;G1.31	40	+	10	28705	255,0,0	2	54,2238	0,26457
NC_045512.2	10	29045	G1;G1.32	40	+	10	29045	255,0,0	2	54,2578	0,26457
NC_045512.2	10	29649	G1;G1.33	40	+	10	29649	255,0,0	2	54,1395	0,28244
NC_045512.2	10	29871	G1;G1.34	40	+	10	29871	255,0,0	3	56,387,681	0,27374,29180
NC_045512.2	10	29871	G1;G1.35	40	+	10	29871	255,0,0	4	739,3136,143,454	0,13300,16688,29407
NC_045512.2	10	29873	G1;G1.36	40	+	10	29873	255,0,0	4	739,1992,796,456	0,13300,16033,29407
NC_045512.2	10	29874	G1;G1.37	40	+	10	29874	255,0,0	3	56,120,4316	0,25371,25548
NC_045512.2	10	29874	G1;G1.38	40	+	10	29874	255,0,0	2	65,3174	0,26690
NC_045512.2	10	29874	G1;G1.39	40	+	10	29874	255,0,0	4	739,2211,786,457	0,13300,16045,29407
NC_045512.2	10	29874	G1;G1.40	40	+	10	29874	255,0,0	3	739,3528,418	0,13300,29446
NC_045512.2	10	29874	G1;G1.41	40	+	10	29874	255,0,0	2	817,745	0,29119
NC_045512.2	10	29874	G1;G1.42	40	+	10	29874	255,0,0	2	3797,4069	0,25795
NC_045512.2	10	29874	G1;G1.43	40	+	10	29874	255,0,0	2	5567,3351	0,26513
NC_045512.2	10	29874	G1;G1.44	40	+	10	29874	255,0,0	2	7256,955	0,28909
NC_045512.2	10	29874	G1;G1.45	40	+	10	29874	255,0,0	2	15168,373	0,29491
NC_045512.2	10	29875	G1;G1.46	40	+	10	29875	255,0,0	3	56,317,206	0,27374,29659
NC_045512.2	10	29875	G1;G1.47	40	+	10	29875	255,0,0	4	739,1892,185,458	0,13300,16645,29407
NC_045512.2	10	29875	G1;G1.48	40	+	10	29875	255,0,0	3	6612,246,990	0,10006,28875
NC_045512.2	10	29875	G1;G1.49	40	+	10	29875	255,0,0	2	6963,1673	0,28192
NC_045512.2	10	29876	G1;G1.50	40	+	10	29876	255,0,0	3	55,4718,2965	0,21541,26901
NC_045512.2	10	29876	G1;G1.51	40	+	10	29876	255,0,0	3	56,327,4115	0,25370,25751
NC_045512.2	10	29876	G1;G1.52	40	+	10	29876	255,0,0	3	721,404,84	0,29295,29782
NC_045512.2	10	29876	G1;G1.53	40	+	10	29876	255,0,0	2	1129,506	0,29360
NC_045512.2	10	29877	G1;G1.54	40	+	10	29877	255,0,0	5	739,3062,135,71,460	0,13300,16591,16761,29407
NC_045512.2	11	169	G1;G1.55	40	+	11	169	255,0,0	1	158	0
NC_045512.2	11	200	G1;G1.56	40	+	11	200	255,0,0	1	189	0
NC_045512.2	11	299	G1;G1.57	40	+	11	299	255,0,0	1	288	0
NC_045512.2	11	442	G1;G1.58	40	+	11	442	255,0,0	1	431	0
NC_045512.2	11	621	G1;G1.59	40	+	11	621	255,0,0	1	610	0
NC_045512.2	11	670	G1;G1.60	40	+	11	670	255,0,0	1	659	0
NC_045512.2	11	873	G1;G1.61	40	+	11	873	255,0,0	1	862	0
NC_045512.2	11	933	G1;G1.62	40	+	11	933	255,0,0	1	922	0
NC_045512.2	11	993	G1;G1.63	40	+	11	993	255,0,0	1	982	0
NC_045512.2	11	1164	G1;G1.64	40	+	11	1164	255,0,0	1	1153	0
NC_045512.2	11	1333	G1;G1.65	40	+	11	1333	255,0,0	1	1322	0
NC_045512.2	11	1447	G1;G1.66	40	+	11	1447	255,0,0	1	1436	0
NC_045512.2	11	1536	G1;G1.67	40	+	11	1536	255,0,0	1	1525	0
NC_045512.2	11	1992	G1;G1.68	40	+	11	1992	255,0,0	1	1981	0
NC_045512.2	11	2057	G1;G1.69	40	+	11	2057	255,0,0	1	2046	0
NC_045512.2	11	2186	G1;G1.70	40	+	11	2186	255,0,0	1	2175	0
NC_045512.2	11	2254	G1;G1.71	40	+	11	2254	255,0,0	1	2243	0
NC_045512.2	11	2958	G1;G1.72	40	+	11	2958	255,0,0	1	2947	0
NC_045512.2	11	3086	G1;G1.73	40	+	11	3086	255,0,0	1	3075	0
NC_045512.2	11	3692	G1;G1.74	40	+	11	3692	255,0,0	1	3681	0
NC_045512.2	11	3755	G1;G1.75	40	+	11	3755	255,0,0	1	3744	0
NC_045512.2	11	9618	G1;G1.76	40	+	11	9618	255,0,0	3	30,3668,354	0,5509,9253
NC_045512.2	11	13351	G1;G1.77	40	+	11	13351	255,0,0	2	738,41	0,13299
NC_045512.2	11	13458	G1;G1.78	40	+	11	13458	255,0,0	2	738,148	0,13299
NC_045512.2	11	13571	G1;G1.79	40	+	11	13571	255,0,0	2	738,261	0,13299
NC_045512.2	11	13662	G1;G1.80	40	+	11	13662	255,0,0	2	738,352	0,13299
NC_045512.2	11	13760	G1;G1.81	40	+	11	13760	255,0,0	2	738,450	0,13299
NC_045512.2	11	13873	G1;G1.82	40	+	11	13873	255,0,0	2	738,563	0,13299
NC_045512.2	11	14060	G1;G1.83	40	+	11	14060	255,0,0	2	738,750	0,13299
NC_045512.2	11	14145	G1;G1.84	40	+	11	14145	255,0,0	2	738,835	0,13299
NC_045512.2	11	14249	G1;G1.85	40	+	11	14249	255,0,0	2	738,939	0,13299
NC_045512.2	11	14314	G1;G1.86	40	+	11	14314	255,0,0	2	738,1004	0,13299
NC_045512.2	11	14447	G1;G1.87	40	+	11	14447	255,0,0	2	738,1137	0,13299
NC_045512.2	11	14572	G1;G1.88	40	+	11	14572	255,0,0	2	738,1262	0,13299
NC_045512.2	11	14612	G1;G1.89	40	+	11	14612	255,0,0	2	738,1302	0,13299
NC_045512.2	11	14871	G1;G1.90	40	+	11	14871	255,0,0	2	738,1561	0,13299
NC_045512.2	11	14918	G1;G1.91	40	+	11	14918	255,0,0	2	743,1597	0,13310
NC_045512.2	11	14949	G1;G1.92	40	+	11	14949	255,0,0	2	738,1639	0,13299
NC_045512.2	11	15011	G1;G1.93	40	+	11	15011	255,0,0	2	738,1701	0,13299
NC_045512.2	11	15191	G1;G1.94	40	+	11	15191	255,0,0	2	738,1881	0,13299
NC_045512.2	11	15271	G1;G1.95	40	+	11	15271	255,0,0	2	738,1961	0,13299
NC_045512.2	11	15314	G1;G1.96	40	+	11	15314	255,0,0	2	738,2004	0,13299
NC_045512.2	11	15482	G1;G1.97	40	+	11	15482	255,0,0	2	738,2172	0,13299
NC_045512.2	11	15536	G1;G1.98	40	+	11	15536	255,0,0	2	738,2226	0,13299
NC_045512.2	11	15647	G1;G1.99	40	+	11	15647	255,0,0	2	738,2337	0,13299
NC_045512.2	11	15710	G1;G1.100	40	+	11	15710	255,0,0	2	738,2400	0,13299
NC_045512.2	11	16013	G1;G1.101	40	+	11	16013	255,0,0	2	738,2703	0,13299
NC_045512.2	11	16089	G1;G1.102	40	+	11	16089	255,0,0	2	738,2779	0,13299
NC_045512.2	11	16131	G1;G1.103	40	+	11	16131	255,0,0	2	738,2821	0,13299
NC_045512.2	11	16242	G1;G1.104	40	+	11	16242	255,0,0	2	738,2932	0,13299
NC_045512.2	11	16295	G1;G1.105	40	+	11	16295	255,0,0	2	738,2985	0,13299
NC_045512.2	11	16397	G1;G1.106	40	+	11	16397	255,0,0	2	57,621	0,15765
NC_045512.2	11	16454	G1;G1.107	40	+	11	16454	255,0,0	2	738,3144	0,13299
NC_045512.2	11	16550	G1;G1.108	40	+	11	16550	255,0,0	2	738,3240	0,13299
NC_045512.2	11	16618	G1;G1.109	40	+	11	16618	255,0,0	2	738,3308	0,13299
NC_045512.2	11	16811	G1;G1.110	40	+	11	16811	255,0,0	2	738,3501	0,13299
NC_045512.2	11	21908	G1;G1.111	40	+	11	21908	255,0,0	2	54,357	0,21540
NC_045512.2	11	21959	G1;G1.112	40	+	11	21959	255,0,0	2	54,408	0,21540
NC_045512.2	11	21990	G1;G1.113	40	+	11	21990	255,0,0	2	52,439	0,21540
NC_045512.2	11	22038	G1;G1.114	40	+	11	22038	255,0,0	2	54,487	0,21540
NC_045512.2	11	22206	G1;G1.115	40	+	11	22206	255,0,0	2	54,655	0,21540
NC_045512.2	11	22565	G1;G1.116	40	+	11	22565	255,0,0	2	52,1015	0,21539
NC_045512.2	11	22653	G1;G1.117	40	+	11	22653	255,0,0	2	54,1102	0,21540
NC_045512.2	11	22782	G1;G1.118	40	+	11	22782	255,0,0	2	54,1230	0,21541
NC_045512.2	11	23549	G1;G1.119	40	+	11	23549	255,0,0	2	54,1998	0,21540
NC_045512.2	11	23904	G1;G1.120	40	+	11	23904	255,0,0	2	54,2353	0,21540
NC_045512.2	11	24287	G1;G1.121	40	+	11	24287	255,0,0	2	54,2737	0,21539
NC_045512.2	11	24416	G1;G1.122	40	+	11	24416	255,0,0	2	54,2865	0,21540
NC_045512.2	11	25231	G1;G1.123	40	+	11	25231	255,0,0	2	54,3680	0,21540
NC_045512.2	11	25457	G1;G1.124	40	+	11	25457	255,0,0	2	55,76	0,25370
NC_045512.2	11	25611	G1;G1.125	40	+	11	25611	255,0,0	2	52,4060	0,21540
NC_045512.2	11	25661	G1;G1.126	40	+	11	25661	255,0,0	2	55,280	0,25370
NC_045512.2	11	25743	G1;G1.127	40	+	11	25743	255,0,0	2	52,4192	0,21540
NC_045512.2	11	25800	G1;G1.128	40	+	11	25800	255,0,0	2	52,4249	0,21540
NC_045512.2	11	25800	G1;G1.129	40	+	11	25800	255,0,0	2	55,419	0,25370
NC_045512.2	11	25883	G1;G1.130	40	+	11	25883	255,0,0	2	53,502	0,25370
NC_045512.2	11	25948	G1;G1.131	40	+	11	25948	255,0,0	2	55,567	0,25370
NC_045512.2	11	26025	G1;G1.132	40	+	11	26025	255,0,0	2	53,644	0,25370
NC_045512.2	11	26156	G1;G1.133	40	+	11	26156	255,0,0	2	54,4605	0,21540
NC_045512.2	11	26174	G1;G1.134	40	+	11	26174	255,0,0	2	53,793	0,25370
NC_045512.2	11	26225	G1;G1.135	40	+	11	26225	255,0,0	2	55,844	0,25370
NC_045512.2	11	26269	G1;G1.136	40	+	11	26269	255,0,0	2	65,876	0,25382
NC_045512.2	11	26459	G1;G1.137	40	+	11	26459	255,0,0	2	55,1078	0,25370
NC_045512.2	11	26459	G1;G1.138	40	+	11	26459	255,0,0	2	58,223	0,26225
NC_045512.2	11	26538	G1;G1.139	40	+	11	26538	255,0,0	2	58,302	0,26225
NC_045512.2	11	26540	G1;G1.140	40	+	11	26540	255,0,0	2	55,1159	0,25370
NC_045512.2	11	26596	G1;G1.141	40	+	11	26596	255,0,0	2	55,1215	0,25370
NC_045512.2	11	26597	G1;G1.142	40	+	11	26597	255,0,0	2	53,130	0,26456
NC_045512.2	11	26597	G1;G1.143	40	+	11	26597	255,0,0	2	65,117	0,26469
NC_045512.2	11	26677	G1;G1.144	40	+	11	26677	255,0,0	2	52,5126	0,21540
NC_045512.2	11	26694	G1;G1.145	40	+	11	26694	255,0,0	2	55,1313	0,25370
NC_045512.2	11	26702	G1;G1.146	40	+	11	26702	255,0,0	2	51,235	0,26456
NC_045512.2	11	26702	G1;G1.147	40	+	11	26702	255,0,0	2	65,222	0,26469
NC_045512.2	11	26748	G1;G1.148	40	+	11	26748	255,0,0	2	53,281	0,26456
NC_045512.2	11	26748	G1;G1.149	40	+	11	26748	255,0,0	2	55,1367	0,25370
NC_045512.2	11	26775	G1;G1.150	40	+	11	26775	255,0,0	2	58,539	0,26225
NC_045512.2	11	26778	G1;G1.151	40	+	11	26778	255,0,0	2	52,5227	0,21540
NC_045512.2	11	26799	G1;G1.152	40	+	11	26799	255,0,0	2	53,332	0,26456
NC_045512.2	11	26871	G1;G1.153	40	+	11	26871	255,0,0	2	53,404	0,26456
NC_045512.2	11	26928	G1;G1.154	40	+	11	26928	255,0,0	2	53,461	0,26456
NC_045512.2	11	26952	G1;G1.155	40	+	11	26952	255,0,0	2	55,1571	0,25370
NC_045512.2	11	26981	G1;G1.156	40	+	11	26981	255,0,0	2	65,1588	0,25382
NC_045512.2	11	26987	G1;G1.157	40	+	11	26987	255,0,0	2	58,751	0,26225
NC_045512.2	11	27010	G1;G1.158	40	+	11	27010	255,0,0	2	55,1629	0,25370
NC_045512.2	11	27044	G1;G1.159	40	+	11	27044	255,0,0	2	53,577	0,26456
NC_045512.2	11	27098	G1;G1.160	40	+	11	27098	255,0,0	2	65,618	0,26469
NC_045512.2	11	27122	G1;G1.161	40	+	11	27122	255,0,0	2	54,5571	0,21540
NC_045512.2	11	27148	G1;G1.162	40	+	11	27148	255,0,0	2	53,681	0,26456
NC_045512.2	11	27166	G1;G1.163	40	+	11	27166	255,0,0	2	55,1785	0,25370
NC_045512.2	11	27204	G1;G1.164	40	+	11	27204	255,0,0	2	53,737	0,26456
NC_045512.2	11	27219	G1;G1.165	40	+	11	27219	255,0,0	2	67,172	0,27036
NC_045512.2	11	27242	G1;G1.166	40	+	11	27242	255,0,0	2	55,1861	0,25370
NC_045512.2	11	27272	G1;G1.167	40	+	11	27272	255,0,0	3	60,1390,442	0,25373,26819
NC_045512.2	11	27285	G1;G1.168	40	+	11	27285	255,0,0	2	53,1904	0,25370
NC_045512.2	11	27287	G1;G1.169	40	+	11	27287	255,0,0	2	53,820	0,26456
NC_045512.2	11	27291	G1;G1.170	40	+	11	27291	255,0,0	2	63,244	0,27036
NC_045512.2	11	27346	G1;G1.171	40	+	11	27346	255,0,0	2	58,1110	0,26225
NC_045512.2	11	27367	G1;G1.172	40	+	11	27367	255,0,0	2	63,327	0,27029
NC_045512.2	11	27384	G1;G1.173	40	+	11	27384	255,0,0	2	53,917	0,26456
NC_045512.2	11	27384	G1;G1.174	40	+	11	27384	255,0,0	2	55,2003	0,25370
NC_045512.2	11	27422	G1;G1.175	40	+	11	27422	255,0,0	2	53,955	0,26456
NC_045512.2	11	27470	G1;G1.176	40	+	11	27470	255,0,0	2	65,990	0,26469
NC_045512.2	11	27479	G1;G1.177	40	+	11	27479	255,0,0	2	53,1012	0,26456
NC_045512.2	11	27479	G1;G1.178	40	+	11	27479	255,0,0	2	53,95	0,27373
NC_045512.2	11	27491	G1;G1.179	40	+	11	27491	255,0,0	2	58,1255	0,26225
NC_045512.2	11	27520	G1;G1.180	40	+	11	27520	255,0,0	2	55,136	0,27373
NC_045512.2	11	27522	G1;G1.181	40	+	11	27522	255,0,0	2	51,1055	0,26456
NC_045512.2	11	27522	G1;G1.182	40	+	11	27522	255,0,0	2	55,2141	0,25370
NC_045512.2	11	27522	G1;G1.183	40	+	11	27522	255,0,0	2	64,127	0,27384
NC_045512.2	11	27567	G1;G1.184	40	+	11	27567	255,0,0	2	55,183	0,27373
NC_045512.2	11	27573	G1;G1.185	40	+	11	27573	255,0,0	2	55,2192	0,25370
NC_045512.2	11	27584	G1;G1.186	40	+	11	27584	255,0,0	2	53,1117	0,26456
NC_045512.2	11	27592	G1;G1.187	40	+	11	27592	255,0,0	2	53,554	0,27027
NC_045512.2	11	27599	G1;G1.188	40	+	11	27599	255,0,0	2	55,215	0,27373
NC_045512.2	11	27613	G1;G1.189	40	+	11	27613	255,0,0	2	65,1133	0,26469
NC_045512.2	11	27618	G1;G1.190	40	+	11	27618	255,0,0	2	58,1382	0,26225
NC_045512.2	11	27634	G1;G1.191	40	+	11	27634	255,0,0	2	53,1167	0,26456
NC_045512.2	11	27638	G1;G1.192	40	+	11	27638	255,0,0	2	55,2257	0,25370
NC_045512.2	11	27638	G1;G1.193	40	+	11	27638	255,0,0	2	55,254	0,27373
NC_045512.2	11	27671	G1;G1.194	40	+	11	27671	255,0,0	2	65,1191	0,26469
NC_045512.2	11	27677	G1;G1.195	40	+	11	27677	255,0,0	2	53,1210	0,26456
NC_045512.2	11	27677	G1;G1.196	40	+	11	27677	255,0,0	2	55,293	0,27373
NC_045512.2	11	27677	G1;G1.197	40	+	11	27677	255,0,0	2	57,6126	0,21540
NC_045512.2	11	27677	G1;G1.198	40	+	11	27677	255,0,0	2	63,630	0,27036
NC_045512.2	11	27677	G1;G1.199	40	+	11	27677	255,0,0	2	68,2282	0,25384
NC_045512.2	11	27679	G1;G1.200	40	+	11	27679	255,0,0	2	55,2298	0,25370
NC_045512.2	11	27763	G1;G1.201	40	+	11	27763	255,0,0	2	55,379	0,27373
NC_045512.2	11	27796	G1;G1.202	40	+	11	27796	255,0,0	2	53,1329	0,26456
NC_045512.2	11	27799	G1;G1.203	40	+	11	27799	255,0,0	2	53,2418	0,25370
NC_045512.2	11	27799	G1;G1.204	40	+	11	27799	255,0,0	2	55,415	0,27373
NC_045512.2	11	27839	G1;G1.205	40	+	11	27839	255,0,0	2	53,2458	0,25370
NC_045512.2	11	27866	G1;G1.206	40	+	11	27866	255,0,0	2	55,482	0,27373
NC_045512.2	11	27872	G1;G1.207	40	+	11	27872	255,0,0	2	64,1388	0,26473
NC_045512.2	11	27873	G1;G1.208	40	+	11	27873	255,0,0	2	53,1406	0,26456
NC_045512.2	11	27913	G1;G1.209	40	+	11	27913	255,0,0	2	65,1433	0,26469
NC_045512.2	11	27919	G1;G1.210	40	+	11	27919	255,0,0	2	53,1452	0,26456
NC_045512.2	11	27919	G1;G1.211	40	+	11	27919	255,0,0	2	55,2538	0,25370
NC_045512.2	11	27919	G1;G1.212	40	+	11	27919	255,0,0	2	55,535	0,27373
NC_045512.2	11	27919	G1;G1.213	40	+	11	27919	255,0,0	2	63,879	0,27029
NC_045512.2	11	27954	G1;G1.214	40	+	11	27954	255,0,0	2	52,6403	0,21540
NC_045512.2	11	27956	G1;G1.215	40	+	11	27956	255,0,0	2	65,1475	0,26470
NC_045512.2	11	27957	G1;G1.216	40	+	11	27957	255,0,0	2	63,910	0,27036
NC_045512.2	11	27958	G1;G1.217	40	+	11	27958	255,0,0	2	52,1491	0,26456
NC_045512.2	11	27959	G1;G1.218	40	+	11	27959	255,0,0	2	55,2578	0,25370
NC_045512.2	11	27963	G1;G1.219	40	+	11	27963	255,0,0	2	55,579	0,27373
NC_045512.2	11	27994	G1;G1.220	40	+	11	27994	255,0,0	2	54,611	0,27372
NC_045512.2	11	28022	G1;G1.221	40	+	11	28022	255,0,0	2	52,139	0,27872
NC_045512.2	11	28085	G1;G1.222	40	+	11	28085	255,0,0	2	58,1849	0,26225
NC_045512.2	11	28091	G1;G1.223	40	+	11	28091	255,0,0	2	55,2710	0,25370
NC_045512.2	11	28096	G1;G1.224	40	+	11	28096	255,0,0	2	53,1629	0,26456
NC_045512.2	11	28097	G1;G1.225	40	+	11	28097	255,0,0	2	54,6546	0,21540
NC_045512.2	11	28097	G1;G1.226	40	+	11	28097	255,0,0	2	55,713	0,27373
NC_045512.2	11	28110	G1;G1.227	40	+	11	28110	255,0,0	2	54,228	0,27871
NC_045512.2	11	28110	G1;G1.228	40	+	11	28110	255,0,0	2	63,1070	0,27029
NC_045512.2	11	28110	G1;G1.229	40	+	11	28110	255,0,0	2	65,1630	0,26469
NC_045512.2	11	28135	G1;G1.230	40	+	11	28135	255,0,0	2	52,1668	0,26456
NC_045512.2	11	28184	G1;G1.231	40	+	11	28184	255,0,0	2	54,302	0,27871
NC_045512.2	11	28184	G1;G1.232	40	+	11	28184	255,0,0	2	55,800	0,27373
NC_045512.2	11	28190	G1;G1.233	40	+	11	28190	255,0,0	2	56,2810	0,25369
NC_045512.2	11	28199	G1;G1.234	40	+	11	28199	255,0,0	2	53,1732	0,26456
NC_045512.2	11	28244	G1;G1.235	40	+	11	28244	255,0,0	2	53,2863	0,25370
NC_045512.2	11	28246	G1;G1.236	40	+	11	28246	255,0,0	2	54,363	0,27872
NC_045512.2	11	28249	G1;G1.237	40	+	11	28249	255,0,0	2	55,866	0,27372
NC_045512.2	11	28249	G1;G1.238	40	+	11	28249	255,0,0	2	71,843	0,27395
NC_045512.2	11	28259	G1;G1.239	40	+	11	28259	255,0,0	2	53,1792	0,26456
NC_045512.2	11	28281	G1;G1.240	40	+	11	28281	255,0,0	2	54,398	0,27872
NC_045512.2	11	28302	G1;G1.241	40	+	11	28302	255,0,0	2	58,1262	0,27029
NC_045512.2	11	28304	G1;G1.242	40	+	11	28304	255,0,0	2	55,920	0,27373
NC_045512.2	11	28338	G1;G1.243	40	+	11	28338	255,0,0	2	53,1871	0,26456
NC_045512.2	11	28364	G1;G1.244	40	+	11	28364	255,0,0	2	65,1884	0,26469
NC_045512.2	11	28365	G1;G1.245	40	+	11	28365	255,0,0	2	53,111	0,28243
NC_045512.2	11	28365	G1;G1.246	40	+	11	28365	255,0,0	2	55,2984	0,25370
NC_045512.2	11	28365	G1;G1.247	40	+	11	28365	255,0,0	2	55,981	0,27373
NC_045512.2	11	28366	G1;G1.248	40	+	11	28366	255,0,0	2	58,1326	0,27029
NC_045512.2	11	28377	G1;G1.249	40	+	11	28377	255,0,0	2	54,494	0,27872
NC_045512.2	11	28404	G1;G1.250	40	+	11	28404	255,0,0	2	52,6853	0,21540
NC_045512.2	11	28404	G1;G1.251	40	+	11	28404	255,0,0	2	53,1937	0,26456
NC_045512.2	11	28404	G1;G1.252	40	+	11	28404	255,0,0	2	58,1364	0,27029
NC_045512.2	11	28405	G1;G1.253	40	+	11	28405	255,0,0	2	53,3024	0,25370
NC_045512.2	11	28405	G1;G1.254	40	+	11	28405	255,0,0	2	53,151	0,28243
NC_045512.2	11	28405	G1;G1.255	40	+	11	28405	255,0,0	2	55,1021	0,27373
NC_045512.2	11	28461	G1;G1.256	40	+	11	28461	255,0,0	2	65,1980	0,26470
NC_045512.2	11	28468	G1;G1.257	40	+	11	28468	255,0,0	2	55,1084	0,27373
NC_045512.2	11	28479	G1;G1.258	40	+	11	28479	255,0,0	2	54,596	0,27872
NC_045512.2	11	28488	G1;G1.259	40	+	11	28488	255,0,0	2	53,234	0,28243
NC_045512.2	11	28505	G1;G1.260	40	+	11	28505	255,0,0	2	53,1121	0,27373
NC_045512.2	11	28506	G1;G1.261	40	+	11	28506	255,0,0	2	55,3125	0,25370
NC_045512.2	11	28515	G1;G1.262	40	+	11	28515	255,0,0	2	64,253	0,28251
NC_045512.2	11	28540	G1;G1.263	40	+	11	28540	255,0,0	2	55,1156	0,27373
NC_045512.2	11	28542	G1;G1.264	40	+	11	28542	255,0,0	2	53,288	0,28243
NC_045512.2	11	28549	G1;G1.265	40	+	11	28549	255,0,0	2	63,1509	0,27029
NC_045512.2	11	28570	G1;G1.266	40	+	11	28570	255,0,0	2	54,687	0,27872
NC_045512.2	11	28581	G1;G1.267	40	+	11	28581	255,0,0	2	58,1541	0,27029
NC_045512.2	11	28594	G1;G1.268	40	+	11	28594	255,0,0	2	53,2127	0,26456
NC_045512.2	11	28598	G1;G1.269	40	+	11	28598	255,0,0	2	55,3217	0,25370
NC_045512.2	11	28600	G1;G1.270	40	+	11	28600	255,0,0	2	53,346	0,28243
NC_045512.2	11	28626	G1;G1.271	40	+	11	28626	255,0,0	2	64,362	0,28253
NC_045512.2	11	28633	G1;G1.272	40	+	11	28633	255,0,0	2	53,2166	0,26456
NC_045512.2	11	28633	G1;G1.273	40	+	11	28633	255,0,0	2	53,379	0,28243
NC_045512.2	11	28633	G1;G1.274	40	+	11	28633	255,0,0	2	54,750	0,27872
NC_045512.2	11	28654	G1;G1.275	40	+	11	28654	255,0,0	2	58,2418	0,26225
NC_045512.2	11	28699	G1;G1.276	40	+	11	28699	255,0,0	2	55,3318	0,25370
NC_045512.2	11	28707	G1;G1.277	40	+	11	28707	255,0,0	2	54,824	0,27872
NC_045512.2	11	28707	G1;G1.278	40	+	11	28707	255,0,0	2	55,1323	0,27373
NC_045512.2	11	28723	G1;G1.279	40	+	11	28723	255,0,0	2	53,469	0,28243
NC_045512.2	11	28807	G1;G1.280	40	+	11	28807	255,0,0	2	55,1423	0,27373
NC_045512.2	11	28807	G1;G1.281	40	+	11	28807	255,0,0	2	58,1767	0,27029
NC_045512.2	11	28818	G1;G1.282	40	+	11	28818	255,0,0	2	53,2351	0,26456
NC_045512.2	11	28818	G1;G1.283	40	+	11	28818	255,0,0	2	53,564	0,28243
NC_045512.2	11	28818	G1;G1.284	40	+	11	28818	255,0,0	2	54,935	0,27872
NC_045512.2	11	28861	G1;G1.285	40	+	11	28861	255,0,0	2	58,2625	0,26225
NC_045512.2	11	28882	G1;G1.286	40	+	11	28882	255,0,0	2	64,615	0,28256
NC_045512.2	11	28883	G1;G1.287	40	+	11	28883	255,0,0	2	55,3502	0,25370
NC_045512.2	11	28885	G1;G1.288	40	+	11	28885	255,0,0	2	53,2418	0,26456
NC_045512.2	11	28885	G1;G1.289	40	+	11	28885	255,0,0	2	53,631	0,28243
NC_045512.2	11	28885	G1;G1.290	40	+	11	28885	255,0,0	2	54,1002	0,27872
NC_045512.2	11	28885	G1;G1.291	40	+	11	28885	255,0,0	2	55,1501	0,27373
NC_045512.2	11	28885	G1;G1.292	40	+	11	28885	255,0,0	2	58,1845	0,27029
NC_045512.2	11	28885	G1;G1.293	40	+	11	28885	255,0,0	2	64,991	0,27883
NC_045512.2	11	28969	G1;G1.294	40	+	11	28969	255,0,0	2	58,1929	0,27029
NC_045512.2	11	28972	G1;G1.295	40	+	11	28972	255,0,0	2	55,3591	0,25370
NC_045512.2	11	28973	G1;G1.296	40	+	11	28973	255,0,0	2	55,1589	0,27373
NC_045512.2	11	28974	G1;G1.297	40	+	11	28974	255,0,0	2	53,2507	0,26456
NC_045512.2	11	28995	G1;G1.298	40	+	11	28995	255,0,0	2	53,741	0,28243
NC_045512.2	11	29019	G1;G1.299	40	+	11	29019	255,0,0	2	55,3638	0,25370
NC_045512.2	11	29033	G1;G1.300	40	+	11	29033	255,0,0	2	55,1649	0,27373
NC_045512.2	11	29043	G1;G1.301	40	+	11	29043	255,0,0	2	53,789	0,28243
NC_045512.2	11	29043	G1;G1.302	40	+	11	29043	255,0,0	2	65,2563	0,26469
NC_045512.2	11	29095	G1;G1.303	40	+	11	29095	255,0,0	2	52,7544	0,21540
NC_045512.2	11	29101	G1;G1.304	40	+	11	29101	255,0,0	2	53,847	0,28243
NC_045512.2	11	29112	G1;G1.305	40	+	11	29112	255,0,0	2	53,3731	0,25370
NC_045512.2	11	29112	G1;G1.306	40	+	11	29112	255,0,0	2	55,1728	0,27373
NC_045512.2	11	29116	G1;G1.307	40	+	11	29116	255,0,0	2	54,1233	0,27872
NC_045512.2	11	29136	G1;G1.308	40	+	11	29136	255,0,0	2	58,2900	0,26225
NC_045512.2	11	29141	G1;G1.309	40	+	11	29141	255,0,0	2	52,7590	0,21540
NC_045512.2	11	29152	G1;G1.310	40	+	11	29152	255,0,0	2	54,1269	0,27872
NC_045512.2	11	29163	G1;G1.311	40	+	11	29163	255,0,0	2	53,2696	0,26456
NC_045512.2	11	29163	G1;G1.312	40	+	11	29163	255,0,0	2	53,909	0,28243
NC_045512.2	11	29163	G1;G1.313	40	+	11	29163	255,0,0	2	58,2123	0,27029
NC_045512.2	11	29185	G1;G1.314	40	+	11	29185	255,0,0	2	53,3804	0,25370
NC_045512.2	11	29223	G1;G1.315	40	+	11	29223	255,0,0	2	55,1839	0,27373
NC_045512.2	11	29237	G1;G1.316	40	+	11	29237	255,0,0	2	52,1355	0,27871
NC_045512.2	11	29243	G1;G1.317	40	+	11	29243	255,0,0	2	53,989	0,28243
NC_045512.2	11	29244	G1;G1.318	40	+	11	29244	255,0,0	2	63,2197	0,27036
NC_045512.2	11	29244	G1;G1.319	40	+	11	29244	255,0,0	2	64,978	0,28255
NC_045512.2	11	29251	G1;G1.320	40	+	11	29251	255,0,0	2	53,2784	0,26456
NC_045512.2	11	29264	G1;G1.321	40	+	11	29264	255,0,0	2	55,1880	0,27373
NC_045512.2	11	29266	G1;G1.322	40	+	11	29266	255,0,0	2	55,3885	0,25370
NC_045512.2	11	29301	G1;G1.323	40	+	11	29301	255,0,0	2	55,1917	0,27373
NC_045512.2	11	29306	G1;G1.324	40	+	11	29306	255,0,0	2	64,1042	0,28253
NC_045512.2	11	29308	G1;G1.325	40	+	11	29308	255,0,0	2	53,2841	0,26456
NC_045512.2	11	29310	G1;G1.326	40	+	11	29310	255,0,0	2	54,1427	0,27872
NC_045512.2	11	29315	G1;G1.327	40	+	11	29315	255,0,0	2	53,1061	0,28243
NC_045512.2	11	29316	G1;G1.328	40	+	11	29316	255,0,0	2	55,3935	0,25370
NC_045512.2	11	29316	G1;G1.329	40	+	11	29316	255,0,0	2	58,3080	0,26225
NC_045512.2	11	29317	G1;G1.330	40	+	11	29317	255,0,0	2	54,7767	0,21539
NC_045512.2	11	29390	G1;G1.331	40	+	11	29390	255,0,0	2	53,1136	0,28243
NC_045512.2	11	29403	G1;G1.332	40	+	11	29403	255,0,0	2	55,4022	0,25370
NC_045512.2	11	29409	G1;G1.333	40	+	11	29409	255,0,0	2	52,1526	0,27872
NC_045512.2	11	29417	G1;G1.334	40	+	11	29417	255,0,0	2	53,2950	0,26456
NC_045512.2	11	29444	G1;G1.335	40	+	11	29444	255,0,0	3	738,3531,27	0,13299,29406
NC_045512.2	11	29451	G1;G1.336	40	+	11	29451	255,0,0	2	53,2984	0,26456
NC_045512.2	11	29474	G1;G1.337	40	+	11	29474	255,0,0	2	53,1220	0,28243
NC_045512.2	11	29474	G1;G1.338	40	+	11	29474	255,0,0	2	55,2090	0,27373
NC_045512.2	11	29475	G1;G1.339	40	+	11	29475	255,0,0	3	738,3531,58	0,13299,29406
NC_045512.2	11	29479	G1;G1.340	40	+	11	29479	255,0,0	2	55,4098	0,25370
NC_045512.2	11	29493	G1;G1.341	40	+	11	29493	255,0,0	2	51,3026	0,26456
NC_045512.2	11	29523	G1;G1.342	40	+	11	29523	255,0,0	3	738,3510,24	0,13299,29488
NC_045512.2	11	29523	G1;G1.343	40	+	11	29523	255,0,0	3	4956,4272,6089	0,18918,23423
NC_045512.2	11	29544	G1;G1.344	40	+	11	29544	255,0,0	2	52,1661	0,27872
NC_045512.2	11	29544	G1;G1.345	40	+	11	29544	255,0,0	2	53,1290	0,28243
NC_045512.2	11	29544	G1;G1.346	40	+	11	29544	255,0,0	2	55,4163	0,25370
NC_045512.2	11	29558	G1;G1.347	40	+	11	29558	255,0,0	2	55,2174	0,27373
NC_045512.2	11	29563	G1;G1.348	40	+	11	29563	255,0,0	3	738,3530,146	0,13299,29406
NC_045512.2	11	29598	G1;G1.349	40	+	11	29598	255,0,0	2	53,3131	0,26456
NC_045512.2	11	29613	G1;G1.350	40	+	11	29613	255,0,0	2	55,4232	0,25370
NC_045512.2	11	29621	G1;G1.351	40	+	11	29621	255,0,0	3	738,3531,204	0,13299,29406
NC_045512.2	11	29649	G1;G1.352	40	+	11	29649	255,0,0	2	55,2265	0,27373
NC_045512.2	11	29663	G1;G1.353	40	+	11	29663	255,0,0	2	53,3196	0,26456
NC_045512.2	11	29665	G1;G1.354	40	+	11	29665	255,0,0	2	55,4284	0,25370
NC_045512.2	11	29698	G1;G1.355	40	+	11	29698	255,0,0	2	58,3462	0,26225
NC_045512.2	11	29707	G1;G1.356	40	+	11	29707	255,0,0	2	64,1441	0,28255
NC_045512.2	11	29713	G1;G1.357	40	+	11	29713	255,0,0	2	53,1459	0,28243
NC_045512.2	11	29716	G1;G1.358	40	+	11	29716	255,0,0	3	738,3510,217	0,13299,29488
NC_045512.2	11	29718	G1;G1.359	40	+	11	29718	255,0,0	2	51,3251	0,26456
NC_045512.2	11	29718	G1;G1.360	40	+	11	29718	255,0,0	2	53,4337	0,25370
NC_045512.2	11	29718	G1;G1.361	40	+	11	29718	255,0,0	2	54,1835	0,27872
NC_045512.2	11	29718	G1;G1.362	40	+	11	29718	255,0,0	2	55,2334	0,27373
NC_045512.2	11	29721	G1;G1.363	40	+	11	29721	255,0,0	3	738,3531,304	0,13299,29406
NC_045512.2	11	29767	G1;G1.364	40	+	11	29767	255,0,0	2	54,1884	0,27872
NC_045512.2	11	29782	G1;G1.365	40	+	11	29782	255,0,0	2	64,1518	0,28253
NC_045512.2	11	29783	G1;G1.366	40	+	11	29783	255,0,0	3	738,3510,285	0,13299,29487
NC_045512.2	11	29784	G1;G1.367	40	+	11	29784	255,0,0	2	53,1530	0,28243
NC_045512.2	11	29784	G1;G1.368	40	+	11	29784	255,0,0	2	54,8233	0,21540
NC_045512.2	11	29784	G1;G1.369	40	+	11	29784	255,0,0	2	55,4403	0,25370
NC_045512.2	11	29784	G1;G1.370	40	+	11	29784	255,0,0	2	63,2737	0,27036
NC_045512.2	11	29787	G1;G1.371	40	+	11	29787	255,0,0	2	53,3320	0,26456
NC_045512.2	11	29787	G1;G1.372	40	+	11	29787	255,0,0	2	58,3551	0,26225
NC_045512.2	11	29822	G1;G1.373	40	+	11	29822	255,0,0	3	52,1993,202	0,25368,29609
NC_045512.2	11	29827	G1;G1.374	40	+	11	29827	255,0,0	2	64,2487	0,27329
NC_045512.2	11	29849	G1;G1.375	40	+	11	29849	255,0,0	2	5198,1018	0,28820
NC_045512.2	11	29865	G1;G1.376	40	+	11	29865	255,0,0	2	731,1130	0,28724
NC_045512.2	11	29865	G1;G1.377	40	+	11	29865	255,0,0	2	2919,390	0,29464
NC_045512.2	11	29866	G1;G1.378	40	+	11	29866	255,0,0	3	738,3395,1621	0,13299,28234
NC_045512.2	11	29870	G1;G1.379	40	+	11	29870	255,0,0	2	823,504	0,29355
NC_045512.2	11	29871	G1;G1.380	40	+	11	29871	255,0,0	3	26,1592,454	0,15238,29406
NC_045512.2	11	29871	G1;G1.381	40	+	11	29871	255,0,0	2	29,3158	0,26702
NC_045512.2	11	29871	G1;G1.382	40	+	11	29871	255,0,0	3	30,3512,454	0,13318,29406
NC_045512.2	11	29871	G1;G1.383	40	+	11	29871	255,0,0	3	31,3541,454	0,13289,29406
NC_045512.2	11	29871	G1;G1.384	40	+	11	29871	255,0,0	3	51,1301,676	0,26456,29184
NC_045512.2	11	29871	G1;G1.385	40	+	11	29871	255,0,0	3	53,2019,2174	0,25370,27686
NC_045512.2	11	29871	G1;G1.386	40	+	11	29871	255,0,0	3	53,1113,2250	0,26455,27610
NC_045512.2	11	29871	G1;G1.387	40	+	11	29871	255,0,0	3	53,1895,1456	0,26455,28404
NC_045512.2	11	29871	G1;G1.388	40	+	11	29871	255,0,0	3	53,1042,1642	0,26456,28218
NC_045512.2	11	29871	G1;G1.389	40	+	11	29871	255,0,0	3	53,1043,121	0,26456,29739
NC_045512.2	11	29871	G1;G1.390	40	+	11	29871	255,0,0	3	53,158,1020	0,28243,28840
NC_045512.2	11	29871	G1;G1.391	40	+	11	29871	255,0,0	3	53,241,1127	0,28243,28733
NC_045512.2	11	29871	G1;G1.392	40	+	11	29871	255,0,0	3	53,241,1017	0,28243,28843
NC_045512.2	11	29871	G1;G1.393	40	+	11	29871	255,0,0	3	55,2687,1752	0,25370,28108
NC_045512.2	11	29871	G1;G1.394	40	+	11	29871	255,0,0	3	55,2962,854	0,25370,29006
NC_045512.2	11	29871	G1;G1.395	40	+	11	29871	255,0,0	3	55,3062,1019	0,25370,28841
NC_045512.2	11	29871	G1;G1.396	40	+	11	29871	255,0,0	3	55,3349,1018	0,25370,28842
NC_045512.2	11	29871	G1;G1.397	40	+	11	29871	255,0,0	3	55,195,2248	0,27373,27612
NC_045512.2	11	29871	G1;G1.398	40	+	11	29871	255,0,0	3	55,1077,1186	0,27373,28674
NC_045512.2	11	29871	G1;G1.399	40	+	11	29871	255,0,0	5	55,1187,216,759,79	0,27373,28593,28939,29781
NC_045512.2	11	29871	G1;G1.400	40	+	11	29871	255,0,0	4	57,52,1644,1179	0,26721,26809,28681
NC_045512.2	11	29871	G1;G1.401	40	+	11	29871	255,0,0	3	58,3223,454	0,13607,29406
NC_045512.2	11	29871	G1;G1.402	40	+	11	29871	255,0,0	3	58,1273,1642	0,26225,28218
NC_045512.2	11	29871	G1;G1.403	40	+	11	29871	255,0,0	3	63,754,699	0,27036,29161
NC_045512.2	11	29871	G1;G1.404	40	+	11	29871	255,0,0	2	64,2618	0,27242
NC_045512.2	11	29871	G1;G1.405	40	+	11	29871	255,0,0	2	64,304	0,29556
NC_045512.2	11	29871	G1;G1.406	40	+	11	29871	255,0,0	3	65,294,3048	0,26469,26812
NC_045512.2	11	29871	G1;G1.407	40	+	11	29871	255,0,0	2	67,6841	0,23019
NC_045512.2	11	29871	G1;G1.408	40	+	11	29871	255,0,0	2	69,2819	0,27041
NC_045512.2	11	29871	G1;G1.409	40	+	11	29871	255,0,0	2	76,728	0,29132
NC_045512.2	11	29871	G1;G1.410	40	+	11	29871	255,0,0	2	79,381	0,29479
NC_045512.2	11	29871	G1;G1.411	40	+	11	29871	255,0,0	2	721,1629	0,28231
NC_045512.2	11	29871	G1;G1.412	40	+	11	29871	255,0,0	2	722,594	0,29266
NC_045512.2	11	29871	G1;G1.413	40	+	11	29871	255,0,0	2	729,875	0,28985
NC_045512.2	11	29871	G1;G1.414	40	+	11	29871	255,0,0	3	738,36,391	0,13299,29469
NC_045512.2	11	29871	G1;G1.415	40	+	11	29871	255,0,0	4	738,51,3429,454	0,13299,13401,29406
NC_045512.2	11	29871	G1;G1.416	40	+	11	29871	255,0,0	4	738,1440,2037,454	0,13299,14793,29406
NC_045512.2	11	29871	G1;G1.417	40	+	11	29871	255,0,0	4	738,1493,1980,454	0,13299,14849,29406
NC_045512.2	11	29871	G1;G1.418	40	+	11	29871	255,0,0	4	738,1619,1864,454	0,13299,14967,29406
NC_045512.2	11	29871	G1;G1.419	40	+	11	29871	255,0,0	4	738,1652,1585,454	0,13299,15245,29406
NC_045512.2	11	29871	G1;G1.420	40	+	11	29871	255,0,0	4	738,1957,1492,453	0,13299,15338,29407
NC_045512.2	11	29871	G1;G1.421	40	+	11	29871	255,0,0	3	738,1958,50	0,13299,29810
NC_045512.2	11	29871	G1;G1.422	40	+	11	29871	255,0,0	4	738,1985,256,454	0,13299,16574,29406
NC_045512.2	11	29871	G1;G1.423	40	+	11	29871	255,0,0	4	738,2092,513,454	0,13299,16318,29406
NC_045512.2	11	29871	G1;G1.424	40	+	11	29871	255,0,0	4	738,2349,811,454	0,13299,16020,29406
NC_045512.2	11	29871	G1;G1.425	40	+	11	29871	255,0,0	4	738,2429,429,454	0,13299,16402,29406
NC_045512.2	11	29871	G1;G1.426	40	+	11	29871	255,0,0	3	738,2613,343	0,13299,29517
NC_045512.2	11	29871	G1;G1.427	40	+	11	29871	255,0,0	3	738,2632,457	0,13299,29403
NC_045512.2	11	29871	G1;G1.428	40	+	11	29871	255,0,0	3	738,2721,344	0,13299,29516
NC_045512.2	11	29871	G1;G1.429	40	+	11	29871	255,0,0	4	738,2787,268,454	0,13299,16562,29406
NC_045512.2	11	29871	G1;G1.430	40	+	11	29871	255,0,0	4	738,2805,288,454	0,13299,16542,29406
NC_045512.2	11	29871	G1;G1.431	40	+	11	29871	255,0,0	4	738,2982,419,454	0,13299,16411,29406
NC_045512.2	11	29871	G1;G1.432	40	+	11	29871	255,0,0	4	738,3000,81,454	0,13299,16749,29406
NC_045512.2	11	29871	G1;G1.433	40	+	11	29871	255,0,0	3	738,3002,442	0,13299,29418
NC_045512.2	11	29871	G1;G1.434	40	+	11	29871	255,0,0	4	738,3047,327,454	0,13299,16503,29406
NC_045512.2	11	29871	G1;G1.435	40	+	11	29871	255,0,0	4	738,3103,360,454	0,13299,16471,29406
NC_045512.2	11	29871	G1;G1.436	40	+	11	29871	255,0,0	4	738,3115,340,454	0,13299,16490,29406
NC_045512.2	11	29871	G1;G1.437	40	+	11	29871	255,0,0	4	738,3115,96,450	0,13299,16737,29410
NC_045512.2	11	29871	G1;G1.438	40	+	11	29871	255,0,0	3	738,3123,352	0,13299,29508
NC_045512.2	11	29871	G1;G1.439	40	+	11	29871	255,0,0	5	738,3148,65,117,454	0,13299,16566,16713,29406
NC_045512.2	11	29871	G1;G1.440	40	+	11	29871	255,0,0	4	738,3191,259,372	0,13299,16550,29488
NC_045512.2	11	29871	G1;G1.441	40	+	11	29871	255,0,0	3	738,3272,461	0,13299,29399
NC_045512.2	11	29871	G1;G1.442	40	+	11	29871	255,0,0	3	738,3304,373	0,13299,29487
NC_045512.2	11	29871	G1;G1.443	40	+	11	29871	255,0,0	4	738,3366,96,454	0,13299,16734,29406
NC_045512.2	11	29871	G1;G1.444	40	+	11	29871	255,0,0	4	738,3414,72,454	0,13299,16758,29406
NC_045512.2	11	29871	G1;G1.445	40	+	11	29871	255,0,0	4	738,3419,41,454	0,13299,16789,29406
NC_045512.2	11	29871	G1;G1.446	40	+	11	29871	255,0,0	3	738,3445,392	0,13299,29468
NC_045512.2	11	29871	G1;G1.447	40	+	11	29871	255,0,0	3	738,3446,343	0,13299,29517
NC_045512.2	11	29871	G1;G1.448	40	+	11	29871	255,0,0	3	738,3503,475	0,13299,29385
NC_045512.2	11	29871	G1;G1.535	40	+	11	29871	255,0,0	3	738,3531,454	0,13299,29406
NC_045512.2	11	29871	G1;G1.450	40	+	11	29871	255,0,0	3	738,3551,588	0,13299,29272
NC_045512.2	11	29871	G1;G1.451	40	+	11	29871	255,0,0	2	746,488	0,29372
NC_045512.2	11	29871	G1;G1.452	40	+	11	29871	255,0,0	3	749,92,454	0,16738,29406
NC_045512.2	11	29871	G1;G1.453	40	+	11	29871	255,0,0	2	818,491	0,29369
NC_045512.2	11	29871	G1;G1.454	40	+	11	29871	255,0,0	2	841,388	0,29472
NC_045512.2	11	29871	G1;G1.455	40	+	11	29871	255,0,0	2	866,1638	0,28222
NC_045512.2	11	29871	G1;G1.456	40	+	11	29871	255,0,0	2	1026,624	0,29236
NC_045512.2	11	29871	G1;G1.457	40	+	11	29871	255,0,0	2	1042,790	0,29070
NC_045512.2	11	29871	G1;G1.458	40	+	11	29871	255,0,0	2	1073,1640	0,28220
NC_045512.2	11	29871	G1;G1.459	40	+	11	29871	255,0,0	2	1080,1411	0,28449
NC_045512.2	11	29871	G1;G1.460	40	+	11	29871	255,0,0	2	1087,587	0,29273
NC_045512.2	11	29871	G1;G1.461	40	+	11	29871	255,0,0	2	1099,693	0,29167
NC_045512.2	11	29871	G1;G1.462	40	+	11	29871	255,0,0	2	1122,1151	0,28709
NC_045512.2	11	29871	G1;G1.463	40	+	11	29871	255,0,0	2	1122,407	0,29453
NC_045512.2	11	29871	G1;G1.464	40	+	11	29871	255,0,0	2	1136,1629	0,28231
NC_045512.2	11	29871	G1;G1.465	40	+	11	29871	255,0,0	2	1359,921	0,28939
NC_045512.2	11	29871	G1;G1.466	40	+	11	29871	255,0,0	2	1566,536	0,29324
NC_045512.2	11	29871	G1;G1.467	40	+	11	29871	255,0,0	2	1822,529	0,29331
NC_045512.2	11	29871	G1;G1.468	40	+	11	29871	255,0,0	2	1841,496	0,29364
NC_045512.2	11	29871	G1;G1.469	40	+	11	29871	255,0,0	2	6602,1641	0,28219
NC_045512.2	11	29871	G1;G1.470	40	+	11	29871	255,0,0	2	6602,530	0,29330
NC_045512.2	11	29871	G1;G1.471	40	+	11	29871	255,0,0	2	6642,562	0,29298
NC_045512.2	11	29872	G1;G1.472	40	+	11	29872	255,0,0	2	32,2494	0,27367
NC_045512.2	11	29872	G1;G1.473	40	+	11	29872	255,0,0	4	51,54,240,1144	0,26456,28213,28717
NC_045512.2	11	29872	G1;G1.474	40	+	11	29872	255,0,0	3	54,3112,455	0,13718,29406
NC_045512.2	11	29872	G1;G1.475	40	+	11	29872	255,0,0	3	55,3085,1018	0,25370,28843
NC_045512.2	11	29872	G1;G1.476	40	+	11	29872	255,0,0	3	55,2319,106	0,27373,29755
NC_045512.2	11	29872	G1;G1.477	40	+	11	29872	255,0,0	3	55,815,742	0,28244,29119
NC_045512.2	11	29872	G1;G1.478	40	+	11	29872	255,0,0	2	56,4073	0,25788
NC_045512.2	11	29872	G1;G1.479	40	+	11	29872	255,0,0	3	58,296,455	0,16534,29406
NC_045512.2	11	29872	G1;G1.480	40	+	11	29872	255,0,0	3	58,1146,405	0,26225,29456
NC_045512.2	11	29872	G1;G1.481	40	+	11	29872	255,0,0	3	65,920,404	0,26469,29457
NC_045512.2	11	29872	G1;G1.482	40	+	11	29872	255,0,0	2	67,2239	0,27622
NC_045512.2	11	29872	G1;G1.483	40	+	11	29872	255,0,0	2	73,4476	0,25385
NC_045512.2	11	29872	G1;G1.484	40	+	11	29872	255,0,0	3	694,3518,455	0,13312,29406
NC_045512.2	11	29872	G1;G1.485	40	+	11	29872	255,0,0	2	722,456	0,29405
NC_045512.2	11	29872	G1;G1.486	40	+	11	29872	255,0,0	3	731,3402,455	0,13428,29406
NC_045512.2	11	29872	G1;G1.487	40	+	11	29872	255,0,0	4	738,30,1596,455	0,13299,15233,29406
NC_045512.2	11	29872	G1;G1.488	40	+	11	29872	255,0,0	4	738,1247,2214,449	0,13299,14617,29412
NC_045512.2	11	29872	G1;G1.489	40	+	11	29872	255,0,0	3	738,1361,461	0,13299,29400
NC_045512.2	11	29872	G1;G1.490	40	+	11	29872	255,0,0	3	738,1930,380	0,13299,29481
NC_045512.2	11	29872	G1;G1.491	40	+	11	29872	255,0,0	4	738,1993,111,455	0,13299,16719,29406
NC_045512.2	11	29872	G1;G1.492	40	+	11	29872	255,0,0	4	738,3073,408,455	0,13299,16422,29406
NC_045512.2	11	29872	G1;G1.493	40	+	11	29872	255,0,0	4	738,3121,410,411	0,13299,27172,29450
NC_045512.2	11	29872	G1;G1.494	40	+	11	29872	255,0,0	4	738,3191,173,455	0,13299,16657,29406
NC_045512.2	11	29872	G1;G1.495	40	+	11	29872	255,0,0	3	738,3528,337	0,13299,29524
NC_045512.2	11	29872	G1;G1.496	40	+	11	29872	255,0,0	3	738,3587,479	0,13299,29382
NC_045512.2	11	29872	G1;G1.497	40	+	11	29872	255,0,0	2	841,683	0,29178
NC_045512.2	11	29872	G1;G1.498	40	+	11	29872	255,0,0	2	1020,485	0,29376
NC_045512.2	11	29872	G1;G1.499	40	+	11	29872	255,0,0	2	1091,522	0,29339
NC_045512.2	11	29872	G1;G1.500	40	+	11	29872	255,0,0	2	1352,494	0,29367
NC_045512.2	11	29872	G1;G1.501	40	+	11	29872	255,0,0	3	1628,3712,423	0,2847,29438
NC_045512.2	11	29872	G1;G1.502	40	+	11	29872	255,0,0	2	1835,795	0,29066
NC_045512.2	11	29872	G1;G1.503	40	+	11	29872	255,0,0	2	1842,564	0,29297
NC_045512.2	11	29872	G1;G1.504	40	+	11	29872	255,0,0	2	2470,3003	0,26858
NC_045512.2	11	29872	G1;G1.505	40	+	11	29872	255,0,0	2	2779,1653	0,28208
NC_045512.2	11	29872	G1;G1.506	40	+	11	29872	255,0,0	2	3510,1081	0,28780
NC_045512.2	11	29873	G1;G1.507	40	+	11	29873	255,0,0	2	31,521	0,29341
NC_045512.2	11	29873	G1;G1.508	40	+	11	29873	255,0,0	3	53,918,407	0,26456,29455
NC_045512.2	11	29873	G1;G1.509	40	+	11	29873	255,0,0	3	53,593,788	0,28243,29074
NC_045512.2	11	29873	G1;G1.510	40	+	11	29873	255,0,0	3	54,3261,97	0,26456,29765
NC_045512.2	11	29873	G1;G1.511	40	+	11	29873	255,0,0	3	54,642,1297	0,27872,28565
NC_045512.2	11	29873	G1;G1.512	40	+	11	29873	255,0,0	3	55,1158,3287	0,25370,26575
NC_045512.2	11	29873	G1;G1.513	40	+	11	29873	255,0,0	3	55,2010,2327	0,25370,27535
NC_045512.2	11	29873	G1;G1.514	40	+	11	29873	255,0,0	3	55,2312,2114	0,25370,27748
NC_045512.2	11	29873	G1;G1.515	40	+	11	29873	255,0,0	3	55,404,677	0,27373,29185
NC_045512.2	11	29873	G1;G1.516	40	+	11	29873	255,0,0	3	55,404,141	0,27373,29721
NC_045512.2	11	29873	G1;G1.517	40	+	11	29873	255,0,0	3	55,940,858	0,27373,29004
NC_045512.2	11	29873	G1;G1.518	40	+	11	29873	255,0,0	3	55,1469,975	0,27373,28887
NC_045512.2	11	29873	G1;G1.519	40	+	11	29873	255,0,0	3	57,1044,374	0,15765,29488
NC_045512.2	11	29873	G1;G1.520	40	+	11	29873	255,0,0	3	57,1065,456	0,15765,29406
NC_045512.2	11	29873	G1;G1.521	40	+	11	29873	255,0,0	3	58,404,456	0,16426,29406
NC_045512.2	11	29873	G1;G1.522	40	+	11	29873	255,0,0	3	58,3474,81	0,26225,29781
NC_045512.2	11	29873	G1;G1.523	40	+	11	29873	255,0,0	3	60,3177,456	0,13653,29406
NC_045512.2	11	29873	G1;G1.524	40	+	11	29873	255,0,0	3	72,385,710	0,27395,29152
NC_045512.2	11	29873	G1;G1.525	40	+	11	29873	255,0,0	3	500,949,336	0,1527,29526
NC_045512.2	11	29873	G1;G1.526	40	+	11	29873	255,0,0	2	722,391	0,29471
NC_045512.2	11	29873	G1;G1.527	40	+	11	29873	255,0,0	2	729,525	0,29337
NC_045512.2	11	29873	G1;G1.528	40	+	11	29873	255,0,0	3	738,25,533	0,13299,29329
NC_045512.2	11	29873	G1;G1.529	40	+	11	29873	255,0,0	4	738,1268,2214,456	0,13299,14616,29406
NC_045512.2	11	29873	G1;G1.530	40	+	11	29873	255,0,0	4	738,1498,1238,453	0,13299,15591,29409
NC_045512.2	11	29873	G1;G1.531	40	+	11	29873	255,0,0	4	738,1665,1544,456	0,13299,15285,29406
NC_045512.2	11	29873	G1;G1.532	40	+	11	29873	255,0,0	4	738,1928,144,456	0,13299,16686,29406
NC_045512.2	11	29873	G1;G1.533	40	+	11	29873	255,0,0	4	738,1958,325,456	0,13299,16505,29406
NC_045512.2	11	29873	G1;G1.534	40	+	11	29873	255,0,0	3	738,1996,400	0,13299,29462
NC_045512.2	11	29873	G1;G1.449	40	+	11	29873	255,0,0	4	738,2018,355,456	0,13299,16475,29406
NC_045512.2	11	29873	G1;G1.536	40	+	11	29873	255,0,0	4	738,2611,201,456	0,13299,16629,29406
NC_045512.2	11	29873	G1;G1.537	40	+	11	29873	255,0,0	3	738,2952,456	0,13299,29406
NC_045512.2	11	29873	G1;G1.538	40	+	11	29873	255,0,0	4	738,2964,493,483	0,13299,16344,29379
NC_045512.2	11	29873	G1;G1.539	40	+	11	29873	255,0,0	4	738,2985,39,456	0,13299,16791,29406
NC_045512.2	11	29873	G1;G1.540	40	+	11	29873	255,0,0	3	738,3000,524	0,13299,29338
NC_045512.2	11	29873	G1;G1.541	40	+	11	29873	255,0,0	4	738,3015,44,455	0,13299,16785,29407
NC_045512.2	11	29873	G1;G1.542	40	+	11	29873	255,0,0	4	738,3025,266,456	0,13299,16564,29406
NC_045512.2	11	29873	G1;G1.543	40	+	11	29873	255,0,0	4	738,3089,169,456	0,13299,16661,29406
NC_045512.2	11	29873	G1;G1.544	40	+	11	29873	255,0,0	3	738,3097,403	0,13299,29459
NC_045512.2	11	29873	G1;G1.545	40	+	11	29873	255,0,0	4	738,3266,76,456	0,13299,16754,29406
NC_045512.2	11	29873	G1;G1.546	40	+	11	29873	255,0,0	3	738,3413,405	0,13299,29457
NC_045512.2	11	29873	G1;G1.547	40	+	11	29873	255,0,0	3	738,3509,334	0,13299,29528
NC_045512.2	11	29873	G1;G1.548	40	+	11	29873	255,0,0	3	738,3526,406	0,13299,29456
NC_045512.2	11	29873	G1;G1.549	40	+	11	29873	255,0,0	4	738,3530,22,400	0,13299,29406,29462
NC_045512.2	11	29873	G1;G1.550	40	+	11	29873	255,0,0	3	738,3692,580	0,13299,29282
NC_045512.2	11	29873	G1;G1.551	40	+	11	29873	255,0,0	2	744,563	0,29299
NC_045512.2	11	29873	G1;G1.552	40	+	11	29873	255,0,0	2	753,525	0,29337
NC_045512.2	11	29873	G1;G1.553	40	+	11	29873	255,0,0	3	774,3598,451	0,13233,29411
NC_045512.2	11	29873	G1;G1.554	40	+	11	29873	255,0,0	2	816,1020	0,28842
NC_045512.2	11	29873	G1;G1.555	40	+	11	29873	255,0,0	2	870,1651	0,28211
NC_045512.2	11	29873	G1;G1.556	40	+	11	29873	255,0,0	2	917,495	0,29367
NC_045512.2	11	29873	G1;G1.557	40	+	11	29873	255,0,0	2	1011,1622	0,28240
NC_045512.2	11	29873	G1;G1.558	40	+	11	29873	255,0,0	2	1041,1650	0,28212
NC_045512.2	11	29873	G1;G1.559	40	+	11	29873	255,0,0	2	1073,626	0,29236
NC_045512.2	11	29873	G1;G1.560	40	+	11	29873	255,0,0	2	1122,2101	0,27761
NC_045512.2	11	29873	G1;G1.561	40	+	11	29873	255,0,0	2	1356,1027	0,28835
NC_045512.2	11	29873	G1;G1.562	40	+	11	29873	255,0,0	2	1364,642	0,29220
NC_045512.2	11	29873	G1;G1.563	40	+	11	29873	255,0,0	2	1405,398	0,29464
NC_045512.2	11	29873	G1;G1.564	40	+	11	29873	255,0,0	2	1824,391	0,29471
NC_045512.2	11	29873	G1;G1.565	40	+	11	29873	255,0,0	2	1831,608	0,29254
NC_045512.2	11	29873	G1;G1.566	40	+	11	29873	255,0,0	2	1841,544	0,29318
NC_045512.2	11	29873	G1;G1.567	40	+	11	29873	255,0,0	2	1857,563	0,29299
NC_045512.2	11	29873	G1;G1.568	40	+	11	29873	255,0,0	2	1915,398	0,29464
NC_045512.2	11	29873	G1;G1.569	40	+	11	29873	255,0,0	2	1955,563	0,29299
NC_045512.2	11	29873	G1;G1.570	40	+	11	29873	255,0,0	2	1982,1624	0,28238
NC_045512.2	11	29873	G1;G1.571	40	+	11	29873	255,0,0	3	3036,873,1631	0,5721,28231
NC_045512.2	11	29873	G1;G1.572	40	+	11	29873	255,0,0	2	16830,456	0,29406
NC_045512.2	11	29874	G1;G1.573	40	+	11	29874	255,0,0	2	33,2596	0,27267
NC_045512.2	11	29874	G1;G1.574	40	+	11	29874	255,0,0	2	37,1631	0,28232
NC_045512.2	11	29874	G1;G1.575	40	+	11	29874	255,0,0	3	51,1852,791	0,26455,29072
NC_045512.2	11	29874	G1;G1.576	40	+	11	29874	255,0,0	3	51,1999,1023	0,26456,28840
NC_045512.2	11	29874	G1;G1.577	40	+	11	29874	255,0,0	3	52,3861,691	0,21540,29172
NC_045512.2	11	29874	G1;G1.578	40	+	11	29874	255,0,0	3	52,1811,2646	0,25368,27217
NC_045512.2	11	29874	G1;G1.579	40	+	11	29874	255,0,0	3	53,2008,2408	0,25370,27455
NC_045512.2	11	29874	G1;G1.580	40	+	11	29874	255,0,0	3	53,259,1629	0,25371,28234
NC_045512.2	11	29874	G1;G1.581	40	+	11	29874	255,0,0	4	53,101,3086,53	0,26456,26593,29810
NC_045512.2	11	29874	G1;G1.582	40	+	11	29874	255,0,0	3	53,595,2694	0,26456,27169
NC_045512.2	11	29874	G1;G1.583	40	+	11	29874	255,0,0	3	53,1085,2236	0,26456,27627
NC_045512.2	11	29874	G1;G1.584	40	+	11	29874	255,0,0	3	53,1529,1730	0,26456,28133
NC_045512.2	11	29874	G1;G1.585	40	+	11	29874	255,0,0	3	53,339,2071	0,27373,27792
NC_045512.2	11	29874	G1;G1.586	40	+	11	29874	255,0,0	3	53,103,903	0,28243,28960
NC_045512.2	11	29874	G1;G1.587	40	+	11	29874	255,0,0	3	53,111,1021	0,28243,28842
NC_045512.2	11	29874	G1;G1.588	40	+	11	29874	255,0,0	3	53,174,1027	0,28243,28836
NC_045512.2	11	29874	G1;G1.589	40	+	11	29874	255,0,0	3	53,210,1189	0,28243,28674
NC_045512.2	11	29874	G1;G1.590	40	+	11	29874	255,0,0	3	53,212,1023	0,28243,28840
NC_045512.2	11	29874	G1;G1.591	40	+	11	29874	255,0,0	3	53,271,1262	0,28243,28601
NC_045512.2	11	29874	G1;G1.592	40	+	11	29874	255,0,0	3	53,425,1144	0,28243,28719
NC_045512.2	11	29874	G1;G1.593	40	+	11	29874	255,0,0	3	53,599,913	0,28243,28950
NC_045512.2	11	29874	G1;G1.594	40	+	11	29874	255,0,0	3	53,1407,64	0,28243,29799
NC_045512.2	11	29874	G1;G1.595	40	+	11	29874	255,0,0	3	53,1455,86	0,28243,29777
NC_045512.2	11	29874	G1;G1.596	40	+	11	29874	255,0,0	2	54,14099	0,15764
NC_045512.2	11	29874	G1;G1.597	40	+	11	29874	255,0,0	3	54,2793,654	0,21540,29209
NC_045512.2	11	29874	G1;G1.598	40	+	11	29874	255,0,0	2	54,1991	0,27872
NC_045512.2	11	29874	G1;G1.599	40	+	11	29874	255,0,0	6	55,1734,65,736,1840,42	0,21537,26706,26803,27626,29821
NC_045512.2	11	29874	G1;G1.600	40	+	11	29874	255,0,0	3	55,2128,1645	0,25370,28218
NC_045512.2	11	29874	G1;G1.601	40	+	11	29874	255,0,0	3	55,3144,1298	0,25370,28565
NC_045512.2	11	29874	G1;G1.602	40	+	11	29874	255,0,0	3	55,168,2253	0,27373,27610
NC_045512.2	11	29874	G1;G1.603	40	+	11	29874	255,0,0	3	55,247,1658	0,27373,28205
NC_045512.2	11	29874	G1;G1.604	40	+	11	29874	255,0,0	3	55,318,2105	0,27373,27758
NC_045512.2	11	29874	G1;G1.605	40	+	11	29874	255,0,0	3	55,416,702	0,27373,29161
NC_045512.2	11	29874	G1;G1.606	40	+	11	29874	255,0,0	3	55,440,1644	0,27373,28219
NC_045512.2	11	29874	G1;G1.607	40	+	11	29874	255,0,0	3	55,1059,1022	0,27373,28841
NC_045512.2	11	29874	G1;G1.608	40	+	11	29874	255,0,0	3	55,2306,84	0,27373,29779
NC_045512.2	11	29874	G1;G1.609	40	+	11	29874	255,0,0	3	55,2325,84	0,27373,29779
NC_045512.2	11	29874	G1;G1.610	40	+	11	29874	255,0,0	2	55,2490	0,27373
NC_045512.2	11	29874	G1;G1.611	40	+	11	29874	255,0,0	3	58,1124,457	0,15707,29406
NC_045512.2	11	29874	G1;G1.612	40	+	11	29874	255,0,0	3	58,577,457	0,16254,29406
NC_045512.2	11	29874	G1;G1.613	40	+	11	29874	255,0,0	2	58,8822	0,21041
NC_045512.2	11	29874	G1;G1.614	40	+	11	29874	255,0,0	2	58,4984	0,24879
NC_045512.2	11	29874	G1;G1.615	40	+	11	29874	255,0,0	2	58,3638	0,26225
NC_045512.2	11	29874	G1;G1.616	40	+	11	29874	255,0,0	4	58,847,915,412	0,27029,28251,29451
NC_045512.2	11	29874	G1;G1.617	40	+	11	29874	255,0,0	3	59,2470,457	0,14360,29406
NC_045512.2	11	29874	G1;G1.618	40	+	11	29874	255,0,0	3	64,1820,457	0,15010,29406
NC_045512.2	11	29874	G1;G1.619	40	+	11	29874	255,0,0	3	64,3115,1197	0,25377,28666
NC_045512.2	11	29874	G1;G1.620	40	+	11	29874	255,0,0	3	64,404,936	0,27883,28927
NC_045512.2	11	29874	G1;G1.621	40	+	11	29874	255,0,0	3	65,1969,1020	0,26470,28843
NC_045512.2	11	29874	G1;G1.622	40	+	11	29874	255,0,0	2	66,2856	0,27007
NC_045512.2	11	29874	G1;G1.623	40	+	11	29874	255,0,0	3	67,772,1644	0,27041,28219
NC_045512.2	11	29874	G1;G1.624	40	+	11	29874	255,0,0	2	68,2189	0,27674
NC_045512.2	11	29874	G1;G1.625	40	+	11	29874	255,0,0	2	72,4572	0,25291
NC_045512.2	11	29874	G1;G1.626	40	+	11	29874	255,0,0	2	72,4530	0,25333
NC_045512.2	11	29874	G1;G1.627	40	+	11	29874	255,0,0	3	86,136,4426	0,6620,25437
NC_045512.2	11	29874	G1;G1.628	40	+	11	29874	255,0,0	3	685,3534,457	0,13295,29406
NC_045512.2	11	29874	G1;G1.629	40	+	11	29874	255,0,0	4	714,37,1725,602	0,13297,15131,29261
NC_045512.2	11	29874	G1;G1.630	40	+	11	29874	255,0,0	2	720,644	0,29219
NC_045512.2	11	29874	G1;G1.631	40	+	11	29874	255,0,0	2	723,50	0,29813
NC_045512.2	11	29874	G1;G1.632	40	+	11	29874	255,0,0	2	724,723	0,29140
NC_045512.2	11	29874	G1;G1.633	40	+	11	29874	255,0,0	2	724,495	0,29368
NC_045512.2	11	29874	G1;G1.634	40	+	11	29874	255,0,0	2	734,1654	0,28209
NC_045512.2	11	29874	G1;G1.635	40	+	11	29874	255,0,0	3	735,3482,427	0,13297,29436
NC_045512.2	11	29874	G1;G1.636	40	+	11	29874	255,0,0	2	735,696	0,29167
NC_045512.2	11	29874	G1;G1.637	40	+	11	29874	255,0,0	4	738,138,3343,457	0,13299,13487,29406
NC_045512.2	11	29874	G1;G1.638	40	+	11	29874	255,0,0	4	738,1366,428,457	0,13299,16402,29406
NC_045512.2	11	29874	G1;G1.639	40	+	11	29874	255,0,0	4	738,1792,1629,457	0,13299,15202,29406
NC_045512.2	11	29874	G1;G1.640	40	+	11	29874	255,0,0	4	738,1851,176,457	0,13299,16654,29406
NC_045512.2	11	29874	G1;G1.641	40	+	11	29874	255,0,0	4	738,1868,1575,457	0,13299,15255,29406
NC_045512.2	11	29874	G1;G1.642	40	+	11	29874	255,0,0	4	738,1889,982,457	0,13299,15848,29406
NC_045512.2	11	29874	G1;G1.643	40	+	11	29874	255,0,0	4	738,2061,491,457	0,13299,16339,29406
NC_045512.2	11	29874	G1;G1.644	40	+	11	29874	255,0,0	4	738,2962,205,457	0,13299,16625,29406
NC_045512.2	11	29874	G1;G1.645	40	+	11	29874	255,0,0	4	738,2967,472,457	0,13299,16358,29406
NC_045512.2	11	29874	G1;G1.646	40	+	11	29874	255,0,0	4	738,2980,290,457	0,13299,16540,29406
NC_045512.2	11	29874	G1;G1.647	40	+	11	29874	255,0,0	4	738,3017,286,457	0,13299,16544,29406
NC_045512.2	11	29874	G1;G1.648	40	+	11	29874	255,0,0	4	738,3092,337,457	0,13299,16493,29406
NC_045512.2	11	29874	G1;G1.649	40	+	11	29874	255,0,0	4	738,3116,292,457	0,13299,16538,29406
NC_045512.2	11	29874	G1;G1.650	40	+	11	29874	255,0,0	4	738,3144,288,457	0,13299,16542,29406
NC_045512.2	11	29874	G1;G1.651	40	+	11	29874	255,0,0	4	738,3241,242,457	0,13299,16588,29406
NC_045512.2	11	29874	G1;G1.652	40	+	11	29874	255,0,0	3	738,3241,397	0,13299,29466
NC_045512.2	11	29874	G1;G1.653	40	+	11	29874	255,0,0	3	738,3261,336	0,13299,29527
NC_045512.2	11	29874	G1;G1.654	40	+	11	29874	255,0,0	4	738,3313,113,457	0,13299,16717,29406
NC_045512.2	11	29874	G1;G1.655	40	+	11	29874	255,0,0	4	738,3352,73,457	0,13299,16757,29406
NC_045512.2	11	29874	G1;G1.656	40	+	11	29874	255,0,0	3	738,3394,497	0,13299,29366
NC_045512.2	11	29874	G1;G1.657	40	+	11	29874	255,0,0	3	738,3415,358	0,13299,29505
NC_045512.2	11	29874	G1;G1.658	40	+	11	29874	255,0,0	3	738,3461,504	0,13299,29359
NC_045512.2	11	29874	G1;G1.659	40	+	11	29874	255,0,0	3	738,3479,374	0,13299,29489
NC_045512.2	11	29874	G1;G1.660	40	+	11	29874	255,0,0	3	738,3510,423	0,13299,29440
NC_045512.2	11	29874	G1;G1.661	40	+	11	29874	255,0,0	3	738,3531,511	0,13299,29352
NC_045512.2	11	29874	G1;G1.662	40	+	11	29874	255,0,0	4	738,3531,309,100	0,13299,29406,29763
NC_045512.2	11	29874	G1;G1.663	40	+	11	29874	255,0,0	2	738,16564	0,13299
NC_045512.2	11	29874	G1;G1.664	40	+	11	29874	255,0,0	2	744,781	0,29082
NC_045512.2	11	29874	G1;G1.665	40	+	11	29874	255,0,0	3	744,372,83	0,29300,29780
NC_045512.2	11	29874	G1;G1.666	40	+	11	29874	255,0,0	2	744,381	0,29482
NC_045512.2	11	29874	G1;G1.667	40	+	11	29874	255,0,0	3	746,3594,457	0,13237,29406
NC_045512.2	11	29874	G1;G1.668	40	+	11	29874	255,0,0	2	748,1644	0,28219
NC_045512.2	11	29874	G1;G1.669	40	+	11	29874	255,0,0	2	813,535	0,29328
NC_045512.2	11	29874	G1;G1.670	40	+	11	29874	255,0,0	2	816,667	0,29196
NC_045512.2	11	29874	G1;G1.671	40	+	11	29874	255,0,0	2	816,640	0,29223
NC_045512.2	11	29874	G1;G1.672	40	+	11	29874	255,0,0	2	816,565	0,29298
NC_045512.2	11	29874	G1;G1.673	40	+	11	29874	255,0,0	2	820,409	0,29454
NC_045512.2	11	29874	G1;G1.674	40	+	11	29874	255,0,0	2	849,539	0,29324
NC_045512.2	11	29874	G1;G1.675	40	+	11	29874	255,0,0	2	858,394	0,29469
NC_045512.2	11	29874	G1;G1.676	40	+	11	29874	255,0,0	2	1002,522	0,29341
NC_045512.2	11	29874	G1;G1.677	40	+	11	29874	255,0,0	2	1068,694	0,29169
NC_045512.2	11	29874	G1;G1.678	40	+	11	29874	255,0,0	2	1069,502	0,29361
NC_045512.2	11	29874	G1;G1.679	40	+	11	29874	255,0,0	2	1134,1652	0,28211
NC_045512.2	11	29874	G1;G1.680	40	+	11	29874	255,0,0	2	1322,2873	0,26990
NC_045512.2	11	29874	G1;G1.681	40	+	11	29874	255,0,0	2	1350,548	0,29315
NC_045512.2	11	29874	G1;G1.682	40	+	11	29874	255,0,0	2	1352,485	0,29378
NC_045512.2	11	29874	G1;G1.683	40	+	11	29874	255,0,0	2	1382,1650	0,28213
NC_045512.2	11	29874	G1;G1.684	40	+	11	29874	255,0,0	2	1414,604	0,29259
NC_045512.2	11	29874	G1;G1.685	40	+	11	29874	255,0,0	2	1417,1650	0,28213
NC_045512.2	11	29874	G1;G1.686	40	+	11	29874	255,0,0	5	1433,4513,343,3077,882	0,1464,6565,8401,28981
NC_045512.2	11	29874	G1;G1.687	40	+	11	29874	255,0,0	2	1464,381	0,29482
NC_045512.2	11	29874	G1;G1.688	40	+	11	29874	255,0,0	2	1740,400	0,29463
NC_045512.2	11	29874	G1;G1.689	40	+	11	29874	255,0,0	2	1781,392	0,29471
NC_045512.2	11	29874	G1;G1.690	40	+	11	29874	255,0,0	2	1842,471	0,29392
NC_045512.2	11	29874	G1;G1.691	40	+	11	29874	255,0,0	2	2380,728	0,29135
NC_045512.2	11	29874	G1;G1.692	40	+	11	29874	255,0,0	2	2785,559	0,29304
NC_045512.2	11	29874	G1;G1.693	40	+	11	29874	255,0,0	2	6623,570	0,29293
NC_045512.2	11	29874	G1;G1.694	40	+	11	29874	255,0,0	2	6675,1641	0,28222
NC_045512.2	11	29874	G1;G1.695	40	+	11	29874	255,0,0	2	6950,550	0,29313
NC_045512.2	11	29874	G1;G1.696	40	+	11	29874	255,0,0	2	8357,4388	0,25475
NC_045512.2	11	29875	G1;G1.697	40	+	11	29875	255,0,0	2	31,539	0,29325
NC_045512.2	11	29875	G1;G1.698	40	+	11	29875	255,0,0	2	32,3011	0,26853
NC_045512.2	11	29875	G1;G1.699	40	+	11	29875	255,0,0	3	51,4696,3151	0,21541,26713
NC_045512.2	11	29875	G1;G1.700	40	+	11	29875	255,0,0	3	51,239,1205	0,28243,28659
NC_045512.2	11	29875	G1;G1.701	40	+	11	29875	255,0,0	3	52,2313,458	0,14517,29406
NC_045512.2	11	29875	G1;G1.702	40	+	11	29875	255,0,0	3	52,275,4167	0,25369,25697
NC_045512.2	11	29875	G1;G1.703	40	+	11	29875	255,0,0	3	52,1856,754	0,26456,29110
NC_045512.2	11	29875	G1;G1.704	40	+	11	29875	255,0,0	3	52,2243,329	0,26458,29535
NC_045512.2	11	29875	G1;G1.705	40	+	11	29875	255,0,0	3	52,1796,64	0,27872,29800
NC_045512.2	11	29875	G1;G1.706	40	+	11	29875	255,0,0	4	53,1101,711,405	0,25370,26657,29459
NC_045512.2	11	29875	G1;G1.707	40	+	11	29875	255,0,0	3	53,3113,1147	0,25370,28717
NC_045512.2	11	29875	G1;G1.708	40	+	11	29875	255,0,0	3	53,314,3055	0,26456,26809
NC_045512.2	11	29875	G1;G1.709	40	+	11	29875	255,0,0	3	53,1328,684	0,26456,29180
NC_045512.2	11	29875	G1;G1.710	40	+	11	29875	255,0,0	3	53,1333,703	0,26456,29161
NC_045512.2	11	29875	G1;G1.711	40	+	11	29875	255,0,0	3	53,1403,1875	0,26456,27989
NC_045512.2	11	29875	G1;G1.712	40	+	11	29875	255,0,0	3	53,1067,493	0,28239,29371
NC_045512.2	11	29875	G1;G1.713	40	+	11	29875	255,0,0	3	53,162,861	0,28243,29003
NC_045512.2	11	29875	G1;G1.714	40	+	11	29875	255,0,0	3	53,177,903	0,28243,28961
NC_045512.2	11	29875	G1;G1.715	40	+	11	29875	255,0,0	3	53,517,1024	0,28243,28840
NC_045512.2	11	29875	G1;G1.716	40	+	11	29875	255,0,0	3	54,5836,408	0,21539,29456
NC_045512.2	11	29875	G1;G1.717	40	+	11	29875	255,0,0	3	54,93,2837	0,21540,27027
NC_045512.2	11	29875	G1;G1.718	40	+	11	29875	255,0,0	3	54,858,112	0,21540,29752
NC_045512.2	11	29875	G1;G1.719	40	+	11	29875	255,0,0	3	54,892,498	0,21540,29366
NC_045512.2	11	29875	G1;G1.720	40	+	11	29875	255,0,0	3	54,1447,56	0,21540,29808
NC_045512.2	11	29875	G1;G1.721	40	+	11	29875	255,0,0	3	54,6319,1875	0,21540,27989
NC_045512.2	11	29875	G1;G1.722	40	+	11	29875	255,0,0	3	54,479,1449	0,27871,28415
NC_045512.2	11	29875	G1;G1.723	40	+	11	29875	255,0,0	3	54,583,1021	0,27872,28843
NC_045512.2	11	29875	G1;G1.724	40	+	11	29875	255,0,0	3	54,1365,213	0,28245,29651
NC_045512.2	11	29875	G1;G1.725	40	+	11	29875	255,0,0	3	55,2427,703	0,25370,29161
NC_045512.2	11	29875	G1;G1.726	40	+	11	29875	255,0,0	3	55,2980,1449	0,25370,28415
NC_045512.2	11	29875	G1;G1.727	40	+	11	29875	255,0,0	2	55,4494	0,25370
NC_045512.2	11	29875	G1;G1.728	40	+	11	29875	255,0,0	3	55,937,792	0,27372,29072
NC_045512.2	11	29875	G1;G1.729	40	+	11	29875	255,0,0	3	55,2345,99	0,27372,29765
NC_045512.2	11	29875	G1;G1.730	40	+	11	29875	255,0,0	3	55,125,1646	0,27373,28218
NC_045512.2	11	29875	G1;G1.731	40	+	11	29875	255,0,0	3	55,170,2229	0,27373,27635
NC_045512.2	11	29875	G1;G1.732	40	+	11	29875	255,0,0	3	55,291,565	0,27373,29299
NC_045512.2	11	29875	G1;G1.733	40	+	11	29875	255,0,0	3	55,389,565	0,27373,29299
NC_045512.2	11	29875	G1;G1.734	40	+	11	29875	255,0,0	3	55,1084,1021	0,27373,28843
NC_045512.2	11	29875	G1;G1.735	40	+	11	29875	255,0,0	3	55,1121,1203	0,27373,28661
NC_045512.2	11	29875	G1;G1.736	40	+	11	29875	255,0,0	3	56,2926,458	0,13904,29406
NC_045512.2	11	29875	G1;G1.737	40	+	11	29875	255,0,0	3	57,1231,458	0,15599,29406
NC_045512.2	11	29875	G1;G1.738	40	+	11	29875	255,0,0	4	57,497,491,458	0,15765,16339,29406
NC_045512.2	11	29875	G1;G1.739	40	+	11	29875	255,0,0	2	57,3586	0,26278
NC_045512.2	11	29875	G1;G1.740	40	+	11	29875	255,0,0	2	57,764	0,29100
NC_045512.2	11	29875	G1;G1.741	40	+	11	29875	255,0,0	4	58,45,3532,458	0,693,13299,29406
NC_045512.2	11	29875	G1;G1.742	40	+	11	29875	255,0,0	3	58,3163,458	0,13667,29406
NC_045512.2	11	29875	G1;G1.743	40	+	11	29875	255,0,0	2	58,2202	0,27662
NC_045512.2	11	29875	G1;G1.744	40	+	11	29875	255,0,0	3	59,3418,458	0,13413,29406
NC_045512.2	11	29875	G1;G1.745	40	+	11	29875	255,0,0	2	60,3378	0,26486
NC_045512.2	11	29875	G1;G1.746	40	+	11	29875	255,0,0	2	61,2577	0,27287
NC_045512.2	11	29875	G1;G1.747	40	+	11	29875	255,0,0	2	64,2115	0,27749
NC_045512.2	11	29875	G1;G1.748	40	+	11	29875	255,0,0	2	65,5099	0,24765
NC_045512.2	11	29875	G1;G1.749	40	+	11	29875	255,0,0	3	65,906,408	0,26469,29456
NC_045512.2	11	29875	G1;G1.750	40	+	11	29875	255,0,0	3	65,1297,693	0,26469,29171
NC_045512.2	11	29875	G1;G1.751	40	+	11	29875	255,0,0	3	65,2291,1024	0,26469,28840
NC_045512.2	11	29875	G1;G1.752	40	+	11	29875	255,0,0	3	65,3230,83	0,26469,29781
NC_045512.2	11	29875	G1;G1.753	40	+	11	29875	255,0,0	2	65,1670	0,28194
NC_045512.2	11	29875	G1;G1.754	40	+	11	29875	255,0,0	2	67,2069	0,27795
NC_045512.2	11	29875	G1;G1.755	40	+	11	29875	255,0,0	2	72,406	0,29458
NC_045512.2	11	29875	G1;G1.756	40	+	11	29875	255,0,0	2	74,2084	0,27780
NC_045512.2	11	29875	G1;G1.757	40	+	11	29875	255,0,0	2	80,3457	0,26407
NC_045512.2	11	29875	G1;G1.758	40	+	11	29875	255,0,0	2	688,258	0,29606
NC_045512.2	11	29875	G1;G1.759	40	+	11	29875	255,0,0	2	732,1124	0,28740
NC_045512.2	11	29875	G1;G1.760	40	+	11	29875	255,0,0	4	738,48,3397,458	0,13299,13434,29406
NC_045512.2	11	29875	G1;G1.761	40	+	11	29875	255,0,0	4	738,105,3376,458	0,13299,13454,29406
NC_045512.2	11	29875	G1;G1.762	40	+	11	29875	255,0,0	4	738,963,902,458	0,13299,15928,29406
NC_045512.2	11	29875	G1;G1.763	40	+	11	29875	255,0,0	4	738,1589,1640,458	0,13299,15190,29406
NC_045512.2	11	29875	G1;G1.764	40	+	11	29875	255,0,0	4	738,1856,1598,458	0,13299,15232,29406
NC_045512.2	11	29875	G1;G1.765	40	+	11	29875	255,0,0	4	738,1991,1493,453	0,13299,15338,29411
NC_045512.2	11	29875	G1;G1.766	40	+	11	29875	255,0,0	3	738,2362,363	0,13299,29501
NC_045512.2	11	29875	G1;G1.767	40	+	11	29875	255,0,0	4	738,2597,840,458	0,13299,15990,29406
NC_045512.2	11	29875	G1;G1.768	40	+	11	29875	255,0,0	4	738,2702,200,458	0,13299,16631,29406
NC_045512.2	11	29875	G1;G1.769	40	+	11	29875	255,0,0	4	738,2964,486,458	0,13299,16344,29406
NC_045512.2	11	29875	G1;G1.770	40	+	11	29875	255,0,0	4	738,2972,445,458	0,13299,16385,29406
NC_045512.2	11	29875	G1;G1.771	40	+	11	29875	255,0,0	4	738,2987,157,458	0,13299,16673,29406
NC_045512.2	11	29875	G1;G1.772	40	+	11	29875	255,0,0	3	738,2991,432	0,13299,29432
NC_045512.2	11	29875	G1;G1.773	40	+	11	29875	255,0,0	3	738,2991,377	0,13299,29487
NC_045512.2	11	29875	G1;G1.774	40	+	11	29875	255,0,0	4	738,3009,228,458	0,13299,16602,29406
NC_045512.2	11	29875	G1;G1.775	40	+	11	29875	255,0,0	4	738,3033,321,458	0,13299,16510,29406
NC_045512.2	11	29875	G1;G1.776	40	+	11	29875	255,0,0	4	738,3089,286,458	0,13299,16544,29406
NC_045512.2	11	29875	G1;G1.777	40	+	11	29875	255,0,0	4	738,3194,294,458	0,13299,16536,29406
NC_045512.2	11	29875	G1;G1.778	40	+	11	29875	255,0,0	4	738,3287,86,458	0,13299,16745,29406
NC_045512.2	11	29875	G1;G1.779	40	+	11	29875	255,0,0	3	738,3311,458	0,13299,29406
NC_045512.2	11	29875	G1;G1.780	40	+	11	29875	255,0,0	4	738,3350,109,458	0,13299,16722,29406
NC_045512.2	11	29875	G1;G1.781	40	+	11	29875	255,0,0	4	738,3384,49,458	0,13299,16782,29406
NC_045512.2	11	29875	G1;G1.782	40	+	11	29875	255,0,0	3	738,3451,522	0,13299,29342
NC_045512.2	11	29875	G1;G1.783	40	+	11	29875	255,0,0	3	738,3510,376	0,13299,29488
NC_045512.2	11	29875	G1;G1.784	40	+	11	29875	255,0,0	4	738,3531,71,339	0,13299,29406,29525
NC_045512.2	11	29875	G1;G1.785	40	+	11	29875	255,0,0	2	745,858	0,29006
NC_045512.2	11	29875	G1;G1.786	40	+	11	29875	255,0,0	2	745,403	0,29461
NC_045512.2	11	29875	G1;G1.787	40	+	11	29875	255,0,0	2	823,1666	0,28198
NC_045512.2	11	29875	G1;G1.788	40	+	11	29875	255,0,0	2	841,645	0,29219
NC_045512.2	11	29875	G1;G1.789	40	+	11	29875	255,0,0	2	844,1656	0,28208
NC_045512.2	11	29875	G1;G1.790	40	+	11	29875	255,0,0	2	857,1026	0,28838
NC_045512.2	11	29875	G1;G1.791	40	+	11	29875	255,0,0	2	1025,1674	0,28190
NC_045512.2	11	29875	G1;G1.792	40	+	11	29875	255,0,0	2	1034,1021	0,28843
NC_045512.2	11	29875	G1;G1.793	40	+	11	29875	255,0,0	2	1043,406	0,29458
NC_045512.2	11	29875	G1;G1.794	40	+	11	29875	255,0,0	2	1069,612	0,29252
NC_045512.2	11	29875	G1;G1.795	40	+	11	29875	255,0,0	2	1073,875	0,28989
NC_045512.2	11	29875	G1;G1.796	40	+	11	29875	255,0,0	2	1246,1203	0,28661
NC_045512.2	11	29875	G1;G1.797	40	+	11	29875	255,0,0	2	1256,408	0,29456
NC_045512.2	11	29875	G1;G1.798	40	+	11	29875	255,0,0	2	1264,541	0,29323
NC_045512.2	11	29875	G1;G1.799	40	+	11	29875	255,0,0	2	1399,1651	0,28213
NC_045512.2	11	29875	G1;G1.800	40	+	11	29875	255,0,0	2	1417,701	0,29163
NC_045512.2	11	29875	G1;G1.801	40	+	11	29875	255,0,0	2	1460,458	0,29406
NC_045512.2	11	29875	G1;G1.802	40	+	11	29875	255,0,0	2	1663,565	0,29299
NC_045512.2	11	29875	G1;G1.803	40	+	11	29875	255,0,0	2	1663,525	0,29339
NC_045512.2	11	29875	G1;G1.804	40	+	11	29875	255,0,0	2	1674,374	0,29490
NC_045512.2	11	29875	G1;G1.805	40	+	11	29875	255,0,0	2	1841,410	0,29454
NC_045512.2	11	29875	G1;G1.806	40	+	11	29875	255,0,0	2	1842,1672	0,28192
NC_045512.2	11	29875	G1;G1.807	40	+	11	29875	255,0,0	2	1842,684	0,29180
NC_045512.2	11	29875	G1;G1.808	40	+	11	29875	255,0,0	2	1884,354	0,29510
NC_045512.2	11	29875	G1;G1.809	40	+	11	29875	255,0,0	3	1935,714,407	0,17840,29457
NC_045512.2	11	29875	G1;G1.810	40	+	11	29875	255,0,0	2	2455,4489	0,25375
NC_045512.2	11	29875	G1;G1.811	40	+	11	29875	255,0,0	2	2575,796	0,29068
NC_045512.2	11	29875	G1;G1.812	40	+	11	29875	255,0,0	2	3458,2459	0,27405
NC_045512.2	11	29875	G1;G1.813	40	+	11	29875	255,0,0	2	4813,2771	0,27093
NC_045512.2	11	29875	G1;G1.814	40	+	11	29875	255,0,0	3	5478,163,566	0,17968,29298
NC_045512.2	11	29875	G1;G1.815	40	+	11	29875	255,0,0	2	7521,1638	0,28226
NC_045512.2	11	29875	G1;G1.816	40	+	11	29875	255,0,0	2	8360,3407	0,26457
NC_045512.2	11	29875	G1;G1.817	40	+	11	29875	255,0,0	2	9870,1216	0,28648
NC_045512.2	11	29875	G1;G1.818	40	+	11	29875	255,0,0	2	21696,556	0,29308
NC_045512.2	11	29876	G1;G1.819	40	+	11	29876	255,0,0	3	28,2303,3152	0,2517,26713
NC_045512.2	11	29876	G1;G1.820	40	+	11	29876	255,0,0	2	29,569	0,29296
NC_045512.2	11	29876	G1;G1.821	40	+	11	29876	255,0,0	2	35,4506	0,25359
NC_045512.2	11	29876	G1;G1.822	40	+	11	29876	255,0,0	3	51,154,978	0,28242,28887
NC_045512.2	11	29876	G1;G1.823	40	+	11	29876	255,0,0	3	53,924,2330	0,26456,27535
NC_045512.2	11	29876	G1;G1.824	40	+	11	29876	255,0,0	3	53,1357,1646	0,26456,28219
NC_045512.2	11	29876	G1;G1.825	40	+	11	29876	255,0,0	3	53,2038,1204	0,26456,28661
NC_045512.2	11	29876	G1;G1.826	40	+	11	29876	255,0,0	3	53,2058,1300	0,26456,28565
NC_045512.2	11	29876	G1;G1.827	40	+	11	29876	255,0,0	3	53,1038,1024	0,27373,28841
NC_045512.2	11	29876	G1;G1.828	40	+	11	29876	255,0,0	3	53,64,759	0,28243,29106
NC_045512.2	11	29876	G1;G1.829	40	+	11	29876	255,0,0	3	53,107,1461	0,28243,28404
NC_045512.2	11	29876	G1;G1.830	40	+	11	29876	255,0,0	3	53,107,1449	0,28243,28416
NC_045512.2	11	29876	G1;G1.831	40	+	11	29876	255,0,0	3	53,153,807	0,28243,29058
NC_045512.2	11	29876	G1;G1.832	40	+	11	29876	255,0,0	3	53,214,1120	0,28243,28745
NC_045512.2	11	29876	G1;G1.833	40	+	11	29876	255,0,0	3	53,225,1022	0,28243,28843
NC_045512.2	11	29876	G1;G1.834	40	+	11	29876	255,0,0	3	53,237,1147	0,28243,28718
NC_045512.2	11	29876	G1;G1.835	40	+	11	29876	255,0,0	4	53,637,444,84	0,28243,29255,29781
NC_045512.2	11	29876	G1;G1.836	40	+	11	29876	255,0,0	3	53,759,795	0,28243,29070
NC_045512.2	11	29876	G1;G1.837	40	+	11	29876	255,0,0	3	53,939,610	0,28243,29255
NC_045512.2	11	29876	G1;G1.838	40	+	11	29876	255,0,0	3	53,1436,64	0,28243,29801
NC_045512.2	11	29876	G1;G1.839	40	+	11	29876	255,0,0	2	53,1622	0,28243
NC_045512.2	11	29876	G1;G1.840	40	+	11	29876	255,0,0	3	54,205,2212	0,27379,27653
NC_045512.2	11	29876	G1;G1.841	40	+	11	29876	255,0,0	3	55,2173,2258	0,25368,27607
NC_045512.2	11	29876	G1;G1.842	40	+	11	29876	255,0,0	3	55,2175,2235	0,25370,27630
NC_045512.2	11	29876	G1;G1.843	40	+	11	29876	255,0,0	3	55,2489,1876	0,25370,27989
NC_045512.2	11	29876	G1;G1.844	40	+	11	29876	255,0,0	3	55,2982,1023	0,25370,28842
NC_045512.2	11	29876	G1;G1.845	40	+	11	29876	255,0,0	3	55,3047,1023	0,25370,28842
NC_045512.2	11	29876	G1;G1.846	40	+	11	29876	255,0,0	3	55,401,647	0,27373,29218
NC_045512.2	11	29876	G1;G1.847	40	+	11	29876	255,0,0	3	55,486,1876	0,27373,27989
NC_045512.2	11	29876	G1;G1.848	40	+	11	29876	255,0,0	3	55,1082,1106	0,27373,28759
NC_045512.2	11	29876	G1;G1.849	40	+	11	29876	255,0,0	3	55,1271,1147	0,27373,28718
NC_045512.2	11	29876	G1;G1.850	40	+	11	29876	255,0,0	3	55,1345,1022	0,27373,28843
NC_045512.2	11	29876	G1;G1.851	40	+	11	29876	255,0,0	2	56,3011	0,26854
NC_045512.2	11	29876	G1;G1.852	40	+	11	29876	255,0,0	3	57,2620,459	0,14211,29406
NC_045512.2	11	29876	G1;G1.853	40	+	11	29876	255,0,0	3	57,973,905	0,27373,28960
NC_045512.2	11	29876	G1;G1.854	40	+	11	29876	255,0,0	2	57,2403	0,27462
NC_045512.2	11	29876	G1;G1.855	40	+	11	29876	255,0,0	3	58,514,459	0,16316,29406
NC_045512.2	11	29876	G1;G1.856	40	+	11	29876	255,0,0	3	58,543,3056	0,26225,26809
NC_045512.2	11	29876	G1;G1.857	40	+	11	29876	255,0,0	3	58,469,1647	0,27029,28218
NC_045512.2	11	29876	G1;G1.858	40	+	11	29876	255,0,0	2	58,2836	0,27029
NC_045512.2	11	29876	G1;G1.859	40	+	11	29876	255,0,0	2	59,7378	0,22487
NC_045512.2	11	29876	G1;G1.860	40	+	11	29876	255,0,0	3	61,313,1222	0,28252,28643
NC_045512.2	11	29876	G1;G1.861	40	+	11	29876	255,0,0	3	62,1290,459	0,15539,29406
NC_045512.2	11	29876	G1;G1.862	40	+	11	29876	255,0,0	3	63,831,1876	0,27028,27989
NC_045512.2	11	29876	G1;G1.863	40	+	11	29876	255,0,0	2	64,1462	0,28403
NC_045512.2	11	29876	G1;G1.864	40	+	11	29876	255,0,0	3	65,1074,2241	0,26469,27624
NC_045512.2	11	29876	G1;G1.865	40	+	11	29876	255,0,0	3	65,1390,1876	0,26469,27989
NC_045512.2	11	29876	G1;G1.866	40	+	11	29876	255,0,0	2	74,1643	0,28222
NC_045512.2	11	29876	G1;G1.867	40	+	11	29876	255,0,0	2	78,2067	0,27798
NC_045512.2	11	29876	G1;G1.868	40	+	11	29876	255,0,0	4	506,66,3531,459	0,672,13299,29406
NC_045512.2	11	29876	G1;G1.869	40	+	11	29876	255,0,0	2	720,1106	0,28759
NC_045512.2	11	29876	G1;G1.870	40	+	11	29876	255,0,0	2	722,915	0,28950
NC_045512.2	11	29876	G1;G1.871	40	+	11	29876	255,0,0	2	735,623	0,29242
NC_045512.2	11	29876	G1;G1.872	40	+	11	29876	255,0,0	4	738,1579,222,459	0,13299,16608,29406
NC_045512.2	11	29876	G1;G1.873	40	+	11	29876	255,0,0	4	738,1592,1798,459	0,13299,15032,29406
NC_045512.2	11	29876	G1;G1.874	40	+	11	29876	255,0,0	3	738,1848,333	0,13299,29532
NC_045512.2	11	29876	G1;G1.875	40	+	11	29876	255,0,0	4	738,1909,668,459	0,13299,16164,29406
NC_045512.2	11	29876	G1;G1.876	40	+	11	29876	255,0,0	4	738,2025,299,459	0,13299,16530,29406
NC_045512.2	11	29876	G1;G1.877	40	+	11	29876	255,0,0	4	738,2066,468,459	0,13299,16361,29406
NC_045512.2	11	29876	G1;G1.878	40	+	11	29876	255,0,0	4	738,2371,478,459	0,13299,16351,29406
NC_045512.2	11	29876	G1;G1.879	40	+	11	29876	255,0,0	4	738,2596,42,459	0,13299,16788,29406
NC_045512.2	11	29876	G1;G1.880	40	+	11	29876	255,0,0	4	738,2640,20,459	0,13299,16810,29406
NC_045512.2	11	29876	G1;G1.881	40	+	11	29876	255,0,0	4	738,2672,106,459	0,13299,16724,29406
NC_045512.2	11	29876	G1;G1.882	40	+	11	29876	255,0,0	4	738,2692,120,459	0,13299,16709,29406
NC_045512.2	11	29876	G1;G1.883	40	+	11	29876	255,0,0	4	738,2793,42,459	0,13299,16788,29406
NC_045512.2	11	29876	G1;G1.884	40	+	11	29876	255,0,0	4	738,2940,479,459	0,13299,16350,29406
NC_045512.2	11	29876	G1;G1.885	40	+	11	29876	255,0,0	3	738,2954,359	0,13299,29506
NC_045512.2	11	29876	G1;G1.886	40	+	11	29876	255,0,0	4	738,3005,469,459	0,13299,16361,29406
NC_045512.2	11	29876	G1;G1.887	40	+	11	29876	255,0,0	4	738,3020,197,459	0,13299,16633,29406
NC_045512.2	11	29876	G1;G1.888	40	+	11	29876	255,0,0	4	738,3024,132,459	0,13299,16698,29406
NC_045512.2	11	29876	G1;G1.889	40	+	11	29876	255,0,0	4	738,3173,47,459	0,13299,16784,29406
NC_045512.2	11	29876	G1;G1.890	40	+	11	29876	255,0,0	4	738,3191,245,459	0,13299,16586,29406
NC_045512.2	11	29876	G1;G1.891	40	+	11	29876	255,0,0	3	738,3251,459	0,13299,29406
NC_045512.2	11	29876	G1;G1.892	40	+	11	29876	255,0,0	4	738,3303,186,459	0,13299,16644,29406
NC_045512.2	11	29876	G1;G1.893	40	+	11	29876	255,0,0	3	738,3357,464	0,13299,29401
NC_045512.2	11	29876	G1;G1.894	40	+	11	29876	255,0,0	4	738,3362,123,459	0,13299,16707,29406
NC_045512.2	11	29876	G1;G1.895	40	+	11	29876	255,0,0	3	738,3443,566	0,13299,29299
NC_045512.2	11	29876	G1;G1.896	40	+	11	29876	255,0,0	3	738,3480,637	0,13299,29228
NC_045512.2	11	29876	G1;G1.897	40	+	11	29876	255,0,0	3	738,3494,459	0,13299,29406
NC_045512.2	11	29876	G1;G1.898	40	+	11	29876	255,0,0	3	738,3525,370	0,13299,29495
NC_045512.2	11	29876	G1;G1.899	40	+	11	29876	255,0,0	4	738,3531,293,86	0,13299,29406,29779
NC_045512.2	11	29876	G1;G1.900	40	+	11	29876	255,0,0	2	738,585	0,29280
NC_045512.2	11	29876	G1;G1.901	40	+	11	29876	255,0,0	3	739,130,454	0,16701,29411
NC_045512.2	11	29876	G1;G1.902	40	+	11	29876	255,0,0	2	743,170	0,29695
NC_045512.2	11	29876	G1;G1.903	40	+	11	29876	255,0,0	2	748,459	0,29406
NC_045512.2	11	29876	G1;G1.904	40	+	11	29876	255,0,0	2	913,786	0,29079
NC_045512.2	11	29876	G1;G1.905	40	+	11	29876	255,0,0	2	917,398	0,29467
NC_045512.2	11	29876	G1;G1.906	40	+	11	29876	255,0,0	2	923,571	0,29294
NC_045512.2	11	29876	G1;G1.907	40	+	11	29876	255,0,0	2	929,525	0,29340
NC_045512.2	11	29876	G1;G1.908	40	+	11	29876	255,0,0	2	1011,1820	0,28045
NC_045512.2	11	29876	G1;G1.909	40	+	11	29876	255,0,0	2	1018,471	0,29394
NC_045512.2	11	29876	G1;G1.910	40	+	11	29876	255,0,0	2	1028,804	0,29061
NC_045512.2	11	29876	G1;G1.911	40	+	11	29876	255,0,0	2	1047,527	0,29338
NC_045512.2	11	29876	G1;G1.912	40	+	11	29876	255,0,0	2	1068,408	0,29457
NC_045512.2	11	29876	G1;G1.913	40	+	11	29876	255,0,0	2	1076,1633	0,28232
NC_045512.2	11	29876	G1;G1.914	40	+	11	29876	255,0,0	2	1079,401	0,29464
NC_045512.2	11	29876	G1;G1.915	40	+	11	29876	255,0,0	2	1140,534	0,29331
NC_045512.2	11	29876	G1;G1.916	40	+	11	29876	255,0,0	2	1263,568	0,29297
NC_045512.2	11	29876	G1;G1.917	40	+	11	29876	255,0,0	2	1285,1631	0,28234
NC_045512.2	11	29876	G1;G1.918	40	+	11	29876	255,0,0	2	1285,399	0,29466
NC_045512.2	11	29876	G1;G1.919	40	+	11	29876	255,0,0	2	1294,785	0,29080
NC_045512.2	11	29876	G1;G1.920	40	+	11	29876	255,0,0	2	1342,1655	0,28210
NC_045512.2	11	29876	G1;G1.921	40	+	11	29876	255,0,0	2	1355,410	0,29455
NC_045512.2	11	29876	G1;G1.922	40	+	11	29876	255,0,0	2	1361,399	0,29466
NC_045512.2	11	29876	G1;G1.923	40	+	11	29876	255,0,0	2	1425,496	0,29369
NC_045512.2	11	29876	G1;G1.924	40	+	11	29876	255,0,0	2	1441,1653	0,28212
NC_045512.2	11	29876	G1;G1.925	40	+	11	29876	255,0,0	2	1462,536	0,29329
NC_045512.2	11	29876	G1;G1.926	40	+	11	29876	255,0,0	2	1469,1667	0,28198
NC_045512.2	11	29876	G1;G1.927	40	+	11	29876	255,0,0	2	1481,1222	0,28643
NC_045512.2	11	29876	G1;G1.928	40	+	11	29876	255,0,0	2	1678,401	0,29464
NC_045512.2	11	29876	G1;G1.929	40	+	11	29876	255,0,0	2	1692,385	0,29480
NC_045512.2	11	29876	G1;G1.930	40	+	11	29876	255,0,0	2	1795,498	0,29367
NC_045512.2	11	29876	G1;G1.931	40	+	11	29876	255,0,0	2	1845,397	0,29468
NC_045512.2	11	29876	G1;G1.932	40	+	11	29876	255,0,0	2	1917,1631	0,28234
NC_045512.2	11	29876	G1;G1.933	40	+	11	29876	255,0,0	2	1977,475	0,29390
NC_045512.2	11	29876	G1;G1.934	40	+	11	29876	255,0,0	2	1982,402	0,29463
NC_045512.2	11	29876	G1;G1.935	40	+	11	29876	255,0,0	2	2320,1294	0,28571
NC_045512.2	11	29876	G1;G1.936	40	+	11	29876	255,0,0	2	2471,569	0,29296
NC_045512.2	11	29876	G1;G1.937	40	+	11	29876	255,0,0	2	2490,568	0,29297
NC_045512.2	11	29876	G1;G1.938	40	+	11	29876	255,0,0	2	3222,1634	0,28231
NC_045512.2	11	29876	G1;G1.939	40	+	11	29876	255,0,0	2	3729,396	0,29469
NC_045512.2	11	29876	G1;G1.940	40	+	11	29876	255,0,0	3	3866,2305,1401	0,5373,28464
NC_045512.2	11	29876	G1;G1.941	40	+	11	29876	255,0,0	2	4903,1017	0,28848
NC_045512.2	11	29876	G1;G1.942	40	+	11	29876	255,0,0	2	6865,2279	0,27586
NC_045512.2	11	29876	G1;G1.943	40	+	11	29876	255,0,0	2	6960,1629	0,28236
NC_045512.2	11	29876	G1;G1.944	40	+	11	29876	255,0,0	2	6982,1662	0,28203
NC_045512.2	11	29876	G1;G1.945	40	+	11	29876	255,0,0	2	8821,2607	0,27258
NC_045512.2	11	29876	G1;G1.946	40	+	11	29876	255,0,0	2	13486,1093	0,28772
NC_045512.2	11	29876	G1;G1.947	40	+	11	29876	255,0,0	2	27699,1796	0,28069
NC_045512.2	11	29877	G1;G1.948	40	+	11	29877	255,0,0	2	45,1655	0,28211
NC_045512.2	11	29877	G1;G1.949	40	+	11	29877	255,0,0	3	53,69,862	0,28243,29004
NC_045512.2	11	29877	G1;G1.950	40	+	11	29877	255,0,0	3	53,476,1024	0,28243,28842
NC_045512.2	11	29877	G1;G1.951	40	+	11	29877	255,0,0	3	53,1032,536	0,28243,29330
NC_045512.2	11	29877	G1;G1.952	40	+	11	29877	255,0,0	4	54,1978,76,320	0,21540,29372,29546
NC_045512.2	11	29877	G1;G1.953	40	+	11	29877	255,0,0	3	54,3645,2595	0,21540,27271
NC_045512.2	11	29877	G1;G1.954	40	+	11	29877	255,0,0	3	54,5228,3057	0,21540,26809
NC_045512.2	11	29877	G1;G1.955	40	+	11	29877	255,0,0	2	55,6028	0,23838
NC_045512.2	11	29877	G1;G1.956	40	+	11	29877	255,0,0	3	55,1398,3057	0,25370,26809
NC_045512.2	11	29877	G1;G1.957	40	+	11	29877	255,0,0	3	55,3929,510	0,25370,29356
NC_045512.2	11	29877	G1;G1.958	40	+	11	29877	255,0,0	3	55,1029,864	0,27373,29002
NC_045512.2	11	29877	G1;G1.959	40	+	11	29877	255,0,0	3	55,1681,732	0,27373,29134
NC_045512.2	11	29877	G1;G1.960	40	+	11	29877	255,0,0	3	55,2118,229	0,27373,29637
NC_045512.2	11	29877	G1;G1.961	40	+	11	29877	255,0,0	3	57,1872,460	0,14958,29406
NC_045512.2	11	29877	G1;G1.962	40	+	11	29877	255,0,0	3	58,546,460	0,16284,29406
NC_045512.2	11	29877	G1;G1.963	40	+	11	29877	255,0,0	3	61,249,1149	0,28243,28717
NC_045512.2	11	29877	G1;G1.964	40	+	11	29877	255,0,0	3	65,1220,2118	0,26469,27748
NC_045512.2	11	29877	G1;G1.965	40	+	11	29877	255,0,0	3	65,1320,705	0,26469,29161
NC_045512.2	11	29877	G1;G1.966	40	+	11	29877	255,0,0	3	72,288,2119	0,27383,27747
NC_045512.2	11	29877	G1;G1.967	40	+	11	29877	255,0,0	2	329,1664	0,28202
NC_045512.2	11	29877	G1;G1.968	40	+	11	29877	255,0,0	4	738,47,449,460	0,13299,16382,29406
NC_045512.2	11	29877	G1;G1.969	40	+	11	29877	255,0,0	4	738,1891,1597,460	0,13299,15233,29406
NC_045512.2	11	29877	G1;G1.970	40	+	11	29877	255,0,0	4	738,1931,478,460	0,13299,16352,29406
NC_045512.2	11	29877	G1;G1.971	40	+	11	29877	255,0,0	4	738,2762,130,460	0,13299,16700,29406
NC_045512.2	11	29877	G1;G1.972	40	+	11	29877	255,0,0	4	738,2871,3755,454	0,13299,25359,29412
NC_045512.2	11	29877	G1;G1.973	40	+	11	29877	255,0,0	4	738,2962,117,460	0,13299,16714,29406
NC_045512.2	11	29877	G1;G1.974	40	+	11	29877	255,0,0	4	738,3007,438,460	0,13299,16392,29406
NC_045512.2	11	29877	G1;G1.975	40	+	11	29877	255,0,0	4	738,3250,110,460	0,13299,16720,29406
NC_045512.2	11	29877	G1;G1.976	40	+	11	29877	255,0,0	2	1055,1639	0,28227
NC_045512.2	11	29877	G1;G1.977	40	+	11	29877	255,0,0	2	1105,404	0,29462
NC_045512.2	11	29877	G1;G1.978	40	+	11	29877	255,0,0	2	1227,1635	0,28231
NC_045512.2	11	29877	G1;G1.979	40	+	11	29877	255,0,0	2	1295,572	0,29294
NC_045512.2	11	29877	G1;G1.980	40	+	11	29877	255,0,0	2	1296,409	0,29457
NC_045512.2	11	29877	G1;G1.981	40	+	11	29877	255,0,0	2	1306,608	0,29258
NC_045512.2	11	29877	G1;G1.982	40	+	11	29877	255,0,0	2	1351,709	0,29157
NC_045512.2	11	29877	G1;G1.983	40	+	11	29877	255,0,0	2	1355,800	0,29066
NC_045512.2	11	29877	G1;G1.984	40	+	11	29877	255,0,0	2	1710,396	0,29470
NC_045512.2	11	29877	G1;G1.985	40	+	11	29877	255,0,0	2	6887,657	0,29209
NC_045512.2	11	29877	G1;G1.986	40	+	11	29877	255,0,0	2	12503,16569	0,13297
NC_045512.2	11	29877	G1;G1.987	40	+	11	29877	255,0,0	1	29866	0
NC_045512.2	11	29878	G1;G1.988	40	+	11	29878	255,0,0	3	49,1057,635	0,26455,29232
NC_045512.2	11	29878	G1;G1.989	40	+	11	29878	255,0,0	3	53,2443,1648	0,25370,28219
NC_045512.2	11	29878	G1;G1.990	40	+	11	29878	255,0,0	3	53,724,2656	0,26455,27211
NC_045512.2	11	29878	G1;G1.991	40	+	11	29878	255,0,0	3	53,1164,1662	0,26456,28205
NC_045512.2	11	29878	G1;G1.992	40	+	11	29878	255,0,0	3	53,1895,1452	0,26456,28415
NC_045512.2	11	29878	G1;G1.993	40	+	11	29878	255,0,0	2	53,3411	0,26456
NC_045512.2	11	29878	G1;G1.994	40	+	11	29878	255,0,0	3	54,102,78	0,21540,29789
NC_045512.2	11	29878	G1;G1.995	40	+	11	29878	255,0,0	3	54,882,2850	0,21540,27017
NC_045512.2	11	29878	G1;G1.996	40	+	11	29878	255,0,0	4	55,1393,555,410	0,25370,26819,29457
NC_045512.2	11	29878	G1;G1.997	40	+	11	29878	255,0,0	3	55,2005,412	0,25370,29455
NC_045512.2	11	29878	G1;G1.998	40	+	11	29878	255,0,0	3	55,1632,797	0,27372,29070
NC_045512.2	11	29878	G1;G1.999	40	+	11	29878	255,0,0	3	55,302,384	0,27373,29483
NC_045512.2	11	29878	G1;G1.1000	40	+	11	29878	255,0,0	3	55,681,1744	0,27373,28123
NC_045512.2	11	29878	G1;G1.1001	40	+	11	29878	255,0,0	3	55,977,1447	0,27373,28420
NC_045512.2	11	29878	G1;G1.1002	40	+	11	29878	255,0,0	3	55,2306,71	0,27373,29796
NC_045512.2	11	29878	G1;G1.1003	40	+	11	29878	255,0,0	3	56,1780,461	0,15050,29406
NC_045512.2	11	29878	G1;G1.1004	40	+	11	29878	255,0,0	2	56,2953	0,26914
NC_045512.2	11	29878	G1;G1.1005	40	+	11	29878	255,0,0	3	57,426,461	0,16405,29406
NC_045512.2	11	29878	G1;G1.1006	40	+	11	29878	255,0,0	3	57,1086,2257	0,26456,27610
NC_045512.2	11	29878	G1;G1.1007	40	+	11	29878	255,0,0	3	65,1836,865	0,26469,29002
NC_045512.2	11	29878	G1;G1.1008	40	+	11	29878	255,0,0	4	738,619,2599,583	0,13299,14233,29284
NC_045512.2	11	29878	G1;G1.1009	40	+	11	29878	255,0,0	4	738,1594,1593,461	0,13299,15236,29406
NC_045512.2	11	29878	G1;G1.1010	40	+	11	29878	255,0,0	4	738,1648,1663,461	0,13299,15166,29406
NC_045512.2	11	29878	G1;G1.1011	40	+	11	29878	255,0,0	4	738,1774,506,461	0,13299,16323,29406
NC_045512.2	11	29878	G1;G1.1012	40	+	11	29878	255,0,0	4	738,1845,261,461	0,13299,16569,29406
NC_045512.2	11	29878	G1;G1.1013	40	+	11	29878	255,0,0	4	738,3001,483,461	0,13299,16347,29406
NC_045512.2	11	29878	G1;G1.1014	40	+	11	29878	255,0,0	4	738,3152,257,458	0,13299,16574,29409
NC_045512.2	11	29878	G1;G1.1015	40	+	11	29878	255,0,0	4	738,3206,254,461	0,13299,16575,29406
NC_045512.2	11	29878	G1;G1.1016	40	+	11	29878	255,0,0	4	738,3239,217,461	0,13299,16613,29406
NC_045512.2	11	29878	G1;G1.1017	40	+	11	29878	255,0,0	3	738,3446,361	0,13299,29506
NC_045512.2	11	29878	G1;G1.1018	40	+	11	29878	255,0,0	2	961,1654	0,28213
NC_045512.2	11	29878	G1;G1.1019	40	+	11	29878	255,0,0	2	1073,526	0,29341
NC_045512.2	11	29878	G1;G1.1020	40	+	11	29878	255,0,0	2	1096,515	0,29352
NC_045512.2	11	29878	G1;G1.1021	40	+	11	29878	255,0,0	2	1194,395	0,29472
NC_045512.2	11	29878	G1;G1.1022	40	+	11	29878	255,0,0	2	1324,718	0,29149
NC_045512.2	11	29878	G1;G1.1023	40	+	11	29878	255,0,0	2	1425,407	0,29460
NC_045512.2	11	29878	G1;G1.1024	40	+	11	29878	255,0,0	2	1929,390	0,29477
NC_045512.2	11	29878	G1;G1.1025	40	+	11	29878	255,0,0	3	3673,2270,1206	0,26224,28661
NC_045512.2	11	29878	G1;G1.1026	40	+	11	29878	255,0,0	2	6944,1666	0,28201
NC_045512.2	11	29879	G1;G1.1027	40	+	11	29879	255,0,0	3	54,1827,91	0,27872,29777
NC_045512.2	11	29879	G1;G1.1028	40	+	11	29879	255,0,0	3	55,2391,689	0,25370,29179
NC_045512.2	11	29879	G1;G1.1029	40	+	11	29879	255,0,0	3	55,816,2493	0,26455,27375
NC_045512.2	11	29879	G1;G1.1030	40	+	11	29879	255,0,0	3	56,1578,6281	0,21543,23587
NC_045512.2	11	29879	G1;G1.1031	40	+	11	29879	255,0,0	2	286,1622	0,28246
NC_045512.2	11	29879	G1;G1.1032	40	+	11	29879	255,0,0	4	738,1565,1604,462	0,13299,15227,29406
NC_045512.2	11	29879	G1;G1.1033	40	+	11	29879	255,0,0	3	738,1852,462	0,13299,29406
NC_045512.2	11	29879	G1;G1.1034	40	+	11	29879	255,0,0	4	738,3143,273,462	0,13299,16557,29406
NC_045512.2	11	29879	G1;G1.1035	40	+	11	29879	255,0,0	2	922,1639	0,28229
NC_045512.2	11	29879	G1;G1.1036	40	+	11	29879	255,0,0	2	930,1656	0,28212
NC_045512.2	11	29879	G1;G1.1037	40	+	11	29879	255,0,0	2	1214,1636	0,28232
NC_045512.2	11	29879	G1;G1.1038	40	+	11	29879	255,0,0	2	1982,1991	0,27877
NC_045512.2	11	29880	G1;G1.1039	40	+	11	29880	255,0,0	3	54,414,260	0,27872,29609
NC_045512.2	11	29880	G1;G1.1040	40	+	11	29880	255,0,0	3	55,2407,684	0,25370,29185
NC_045512.2	11	29880	G1;G1.1041	40	+	11	29880	255,0,0	2	57,727	0,29142
NC_045512.2	11	29880	G1;G1.1042	40	+	11	29880	255,0,0	3	65,4329,88	0,25370,29781
NC_045512.2	11	29880	G1;G1.1043	40	+	11	29880	255,0,0	2	728,354	0,29515
NC_045512.2	11	29880	G1;G1.1044	40	+	11	29880	255,0,0	4	738,1877,346,463	0,13299,16484,29406
NC_045512.2	11	29880	G1;G1.1045	40	+	11	29880	255,0,0	4	738,1951,84,463	0,13299,16746,29406
NC_045512.2	11	29880	G1;G1.1046	40	+	11	29880	255,0,0	3	738,2732,390	0,13299,29479
NC_045512.2	11	29880	G1;G1.1047	40	+	11	29880	255,0,0	4	738,3270,202,463	0,13299,16628,29406
NC_045512.2	11	29880	G1;G1.1048	40	+	11	29880	255,0,0	2	1215,1659	0,28210
NC_045512.2	11	29880	G1;G1.1049	40	+	11	29880	255,0,0	2	1284,1673	0,28196
NC_045512.2	11	29880	G1;G1.1050	40	+	11	29880	255,0,0	2	2417,571	0,29298
NC_045512.2	11	29880	G1;G1.1051	40	+	11	29880	255,0,0	2	4630,2718	0,27151
NC_045512.2	11	29881	G1;G1.1052	40	+	11	29881	255,0,0	2	21,2588	0,27282
NC_045512.2	11	29881	G1;G1.1053	40	+	11	29881	255,0,0	3	55,369,616	0,27373,29254
NC_045512.2	11	29881	G1;G1.1054	40	+	11	29881	255,0,0	2	57,4457	0,25413
NC_045512.2	11	29881	G1;G1.1055	40	+	11	29881	255,0,0	3	64,1444,91	0,28255,29779
NC_045512.2	11	29881	G1;G1.1056	40	+	11	29881	255,0,0	2	64,576	0,29294
NC_045512.2	11	29881	G1;G1.1057	40	+	11	29881	255,0,0	3	65,1151,1665	0,26469,28205
NC_045512.2	11	29881	G1;G1.1058	40	+	11	29881	255,0,0	4	738,3442,40,464	0,13299,16790,29406
NC_045512.2	11	29881	G1;G1.1059	40	+	11	29881	255,0,0	2	747,1593	0,28277
NC_045512.2	11	29881	G1;G1.1060	40	+	11	29881	255,0,0	2	2471,529	0,29341
NC_045512.2	11	29881	G1;G1.1061	40	+	11	29881	255,0,0	2	9854,1047	0,28823
NC_045512.2	11	29882	G1;G1.1062	40	+	11	29882	255,0,0	3	53,930,2197	0,26456,27674
NC_045512.2	11	29882	G1;G1.1063	40	+	11	29882	255,0,0	3	55,1024,1028	0,27373,28843
NC_045512.2	11	29882	G1;G1.1064	40	+	11	29882	255,0,0	3	58,1155,2336	0,26225,27535
NC_045512.2	11	29882	G1;G1.1065	40	+	11	29882	255,0,0	3	738,3115,479	0,13299,29392
NC_045512.2	11	29883	G1;G1.1066	40	+	11	29883	255,0,0	2	34,406	0,29466
NC_045512.2	11	29883	G1;G1.1067	40	+	11	29883	255,0,0	2	54,8332	0,21540
NC_045512.2	11	29883	G1;G1.1068	40	+	11	29883	255,0,0	3	738,3417,466	0,13299,29406
NC_045512.2	11	29884	G1;G1.1069	40	+	11	29884	255,0,0	3	55,1141,1308	0,27373,28565
NC_045512.2	11	29884	G1;G1.1070	40	+	11	29884	255,0,0	4	738,1570,1699,413	0,13299,15130,29460
NC_045512.2	11	29884	G1;G1.1071	40	+	11	29884	255,0,0	2	1283,517	0,29356
NC_045512.2	11	29886	G1;G1.1072	40	+	11	29886	255,0,0	3	55,959,872	0,27373,29003
NC_045512.2	11	29887	G1;G1.1073	40	+	11	29887	255,0,0	3	53,71,807	0,28243,29069
NC_045512.2	11	29887	G1;G1.1074	40	+	11	29887	255,0,0	2	72,1762	0,28114
NC_045512.2	11	29887	G1;G1.1075	40	+	11	29887	255,0,0	2	72,918	0,28958
NC_045512.2	11	29889	G1;G1.1076	40	+	11	29889	255,0,0	2	1972,694	0,29184
NC_045512.2	11	29901	G1;G1.1077	40	+	11	29901	255,0,0	3	53,192,1048	0,28243,28842
NC_045512.2	12	28332	G1;G1.1078	40	+	12	28332	255,0,0	2	52,78	0,28242
NC_045512.2	12	28985	G1;G1.1079	40	+	12	28985	255,0,0	2	53,1102	0,27871
NC_045512.2	12	29844	G1;G1.1080	40	+	12	29844	255,0,0	3	54,467,1630	0,27372,28202
NC_045512.2	12	29871	G1;G1.1081	40	+	12	29871	255,0,0	3	52,390,1146	0,28242,28713
NC_045512.2	12	29871	G1;G1.1082	40	+	12	29871	255,0,0	4	737,2988,504,454	0,13298,16325,29405
NC_045512.2	12	29871	G1;G1.1083	40	+	12	29871	255,0,0	2	1100,562	0,29297
NC_045512.2	12	29872	G1;G1.1084	40	+	12	29872	255,0,0	2	1026,1179	0,28681
NC_045512.2	12	29872	G1;G1.1085	40	+	12	29872	255,0,0	2	1348,1080	0,28780
NC_045512.2	12	29873	G1;G1.1086	40	+	12	29873	255,0,0	3	737,1991,3457	0,13298,26404
NC_045512.2	12	29874	G1;G1.1087	40	+	12	29874	255,0,0	3	58,2180,457	0,14649,29405
NC_045512.2	12	29874	G1;G1.1088	40	+	12	29874	255,0,0	4	734,1442,1637,457	0,13296,15192,29405
NC_045512.2	12	29874	G1;G1.1089	40	+	12	29874	255,0,0	2	1608,1191	0,28671
NC_045512.2	12	29875	G1;G1.1090	40	+	12	29875	255,0,0	3	7180,358,1620	0,27513,28243
NC_045512.2	12	29877	G1;G1.1091	40	+	12	29877	255,0,0	3	737,3463,474	0,13298,29391
NC_045512.2	12	29878	G1;G1.1092	40	+	12	29878	255,0,0	3	737,3440,1629	0,13298,28237
NC_045512.2	12	29885	G1;G1.1093	40	+	12	29885	255,0,0	3	51,1028,462	0,28246,29411
NC_045512.2	12	29886	G1;G1.1094	40	+	12	29886	255,0,0	3	54,977,904	0,27372,28970
NC_045512.2	13	734	G1;G1.1095	40	+	13	734	255,0,0	1	721	0
NC_045512.2	13	1081	G1;G1.1096	40	+	13	1081	255,0,0	1	1068	0
NC_045512.2	13	2500	G1;G1.1097	40	+	13	2500	255,0,0	1	2487	0
NC_045512.2	13	14694	G1;G1.1098	40	+	13	14694	255,0,0	2	737,1384	0,13297
NC_045512.2	13	22960	G1;G1.1099	40	+	13	22960	255,0,0	2	28,406	0,22541
NC_045512.2	13	22977	G1;G1.1100	40	+	13	22977	255,0,0	2	52,1426	0,21538
NC_045512.2	13	23234	G1;G1.1101	40	+	13	23234	255,0,0	2	52,1683	0,21538
NC_045512.2	13	24051	G1;G1.1102	40	+	13	24051	255,0,0	2	52,2500	0,21538
NC_045512.2	13	24619	G1;G1.1103	40	+	13	24619	255,0,0	2	52,3068	0,21538
NC_045512.2	13	25914	G1;G1.1104	40	+	13	25914	255,0,0	2	63,524	0,25377
NC_045512.2	13	26117	G1;G1.1105	40	+	13	26117	255,0,0	2	51,736	0,25368
NC_045512.2	13	26980	G1;G1.1106	40	+	13	26980	255,0,0	2	63,500	0,26467
NC_045512.2	13	27091	G1;G1.1107	40	+	13	27091	255,0,0	2	53,1710	0,25368
NC_045512.2	13	27147	G1;G1.1108	40	+	13	27147	255,0,0	2	56,911	0,26223
NC_045512.2	13	27470	G1;G1.1109	40	+	13	27470	255,0,0	2	52,5919	0,21538
NC_045512.2	13	27501	G1;G1.1110	40	+	13	27501	255,0,0	2	63,1021	0,26467
NC_045512.2	13	27570	G1;G1.1111	40	+	13	27570	255,0,0	2	63,1090	0,26467
NC_045512.2	13	27862	G1;G1.1112	40	+	13	27862	255,0,0	2	56,1626	0,26223
NC_045512.2	13	28249	G1;G1.1113	40	+	13	28249	255,0,0	2	56,1209	0,27027
NC_045512.2	13	28338	G1;G1.1114	40	+	13	28338	255,0,0	2	52,455	0,27870
NC_045512.2	13	28485	G1;G1.1115	40	+	13	28485	255,0,0	2	51,2018	0,26454
NC_045512.2	13	28600	G1;G1.1116	40	+	13	28600	255,0,0	2	69,1195	0,27392
NC_045512.2	13	28704	G1;G1.1117	40	+	13	28704	255,0,0	2	62,440	0,28251
NC_045512.2	13	28971	G1;G1.1118	40	+	13	28971	255,0,0	2	63,2491	0,26467
NC_045512.2	13	29128	G1;G1.1119	40	+	13	29128	255,0,0	2	63,2648	0,26467
NC_045512.2	13	29243	G1;G1.1120	40	+	13	29243	255,0,0	2	63,2763	0,26467
NC_045512.2	13	29652	G1;G1.1121	40	+	13	29652	255,0,0	3	736,3530,235	0,13297,29404
NC_045512.2	13	29703	G1;G1.1122	40	+	13	29703	255,0,0	2	56,2663	0,27027
NC_045512.2	13	29718	G1;G1.1123	40	+	13	29718	255,0,0	2	64,2666	0,27039
NC_045512.2	13	29718	G1;G1.1124	40	+	13	29718	255,0,0	2	70,3238	0,26467
NC_045512.2	13	29856	G1;G1.1125	40	+	13	29856	255,0,0	4	736,1910,494,439	0,13297,16334,29404
NC_045512.2	13	29865	G1;G1.1126	40	+	13	29865	255,0,0	2	57,5551	0,24301
NC_045512.2	13	29869	G1;G1.1127	40	+	13	29869	255,0,0	2	6623,1627	0,28229
NC_045512.2	13	29870	G1;G1.1128	40	+	13	29870	255,0,0	4	736,2543,485,453	0,13297,16343,29404
NC_045512.2	13	29870	G1;G1.1129	40	+	13	29870	255,0,0	2	1393,1620	0,28237
NC_045512.2	13	29870	G1;G1.1130	40	+	13	29870	255,0,0	2	2897,544	0,29313
NC_045512.2	13	29871	G1;G1.1131	40	+	13	29871	255,0,0	3	52,310,2127	0,27370,27731
NC_045512.2	13	29871	G1;G1.1132	40	+	13	29871	255,0,0	3	53,3357,1090	0,25368,28768
NC_045512.2	13	29871	G1;G1.1133	40	+	13	29871	255,0,0	3	53,934,750	0,27371,29108
NC_045512.2	13	29871	G1;G1.1134	40	+	13	29871	255,0,0	3	56,762,688	0,27027,29170
NC_045512.2	13	29871	G1;G1.1135	40	+	13	29871	255,0,0	2	56,1707	0,28151
NC_045512.2	13	29871	G1;G1.1136	40	+	13	29871	255,0,0	2	721,751	0,29107
NC_045512.2	13	29871	G1;G1.1137	40	+	13	29871	255,0,0	4	736,1606,1622,372	0,13297,15185,29486
NC_045512.2	13	29871	G1;G1.1138	40	+	13	29871	255,0,0	4	736,2671,199,454	0,13297,16628,29404
NC_045512.2	13	29871	G1;G1.1139	40	+	13	29871	255,0,0	4	736,2971,301,454	0,13297,16526,29404
NC_045512.2	13	29871	G1;G1.1140	40	+	13	29871	255,0,0	4	736,2988,320,402	0,13297,16501,29456
NC_045512.2	13	29871	G1;G1.1141	40	+	13	29871	255,0,0	4	736,3149,333,454	0,13297,16495,29404
NC_045512.2	13	29871	G1;G1.1142	40	+	13	29871	255,0,0	4	736,3324,97,454	0,13297,16732,29404
NC_045512.2	13	29871	G1;G1.1143	40	+	13	29871	255,0,0	3	744,241,454	0,16587,29404
NC_045512.2	13	29871	G1;G1.1144	40	+	13	29871	255,0,0	2	838,565	0,29293
NC_045512.2	13	29871	G1;G1.1145	40	+	13	29871	255,0,0	2	1024,682	0,29176
NC_045512.2	13	29871	G1;G1.1146	40	+	13	29871	255,0,0	2	1024,531	0,29327
NC_045512.2	13	29871	G1;G1.1147	40	+	13	29871	255,0,0	2	1295,541	0,29317
NC_045512.2	13	29871	G1;G1.1148	40	+	13	29871	255,0,0	2	1365,606	0,29252
NC_045512.2	13	29871	G1;G1.1149	40	+	13	29871	255,0,0	2	1840,521	0,29337
NC_045512.2	13	29871	G1;G1.1150	40	+	13	29871	255,0,0	2	3081,624	0,29234
NC_045512.2	13	29871	G1;G1.1151	40	+	13	29871	255,0,0	2	3130,1670	0,28188
NC_045512.2	13	29871	G1;G1.1152	40	+	13	29871	255,0,0	2	4587,420	0,29438
NC_045512.2	13	29871	G1;G1.1153	40	+	13	29871	255,0,0	2	8313,1650	0,28208
NC_045512.2	13	29872	G1;G1.1154	40	+	13	29872	255,0,0	3	50,440,1018	0,28240,28841
NC_045512.2	13	29872	G1;G1.1155	40	+	13	29872	255,0,0	3	51,210,1144	0,28241,28715
NC_045512.2	13	29872	G1;G1.1156	40	+	13	29872	255,0,0	3	51,488,1020	0,28241,28839
NC_045512.2	13	29872	G1;G1.1157	40	+	13	29872	255,0,0	3	51,1427,117	0,28241,29742
NC_045512.2	13	29872	G1;G1.1158	40	+	13	29872	255,0,0	3	55,713,2032	0,15763,27827
NC_045512.2	13	29872	G1;G1.1159	40	+	13	29872	255,0,0	3	56,1385,2032	0,26223,27827
NC_045512.2	13	29872	G1;G1.1160	40	+	13	29872	255,0,0	3	57,2159,373	0,14648,29486
NC_045512.2	13	29872	G1;G1.1161	40	+	13	29872	255,0,0	2	75,1569	0,28290
NC_045512.2	13	29872	G1;G1.1162	40	+	13	29872	255,0,0	2	729,1149	0,28710
NC_045512.2	13	29872	G1;G1.1163	40	+	13	29872	255,0,0	3	736,3386,340	0,13297,29519
NC_045512.2	13	29872	G1;G1.1164	40	+	13	29872	255,0,0	3	736,3559,414	0,13297,29445
NC_045512.2	13	29872	G1;G1.1165	40	+	13	29872	255,0,0	2	2492,1630	0,28229
NC_045512.2	13	29873	G1;G1.1166	40	+	13	29873	255,0,0	3	51,756,809	0,28241,29051
NC_045512.2	13	29873	G1;G1.1167	40	+	13	29873	255,0,0	3	52,113,1729	0,27870,28131
NC_045512.2	13	29873	G1;G1.1168	40	+	13	29873	255,0,0	2	730,442	0,29418
NC_045512.2	13	29873	G1;G1.1169	40	+	13	29873	255,0,0	4	736,2638,512,456	0,13297,16317,29404
NC_045512.2	13	29873	G1;G1.1170	40	+	13	29873	255,0,0	4	736,2943,138,456	0,13297,16690,29404
NC_045512.2	13	29873	G1;G1.1171	40	+	13	29873	255,0,0	4	736,3438,25,456	0,13297,16803,29404
NC_045512.2	13	29873	G1;G1.1172	40	+	13	29873	255,0,0	3	736,3505,1631	0,13297,28229
NC_045512.2	13	29873	G1;G1.1173	40	+	13	29873	255,0,0	2	820,587	0,29273
NC_045512.2	13	29873	G1;G1.1174	40	+	13	29873	255,0,0	2	914,470	0,29390
NC_045512.2	13	29873	G1;G1.1175	40	+	13	29873	255,0,0	2	1660,380	0,29480
NC_045512.2	13	29873	G1;G1.1176	40	+	13	29873	255,0,0	2	1960,1660	0,28200
NC_045512.2	13	29873	G1;G1.1177	40	+	13	29873	255,0,0	4	2699,3468,2923,78	0,5669,26776,29782
NC_045512.2	13	29873	G1;G1.1178	40	+	13	29873	255,0,0	3	6028,1272,4052	0,6496,25808
NC_045512.2	13	29874	G1;G1.1179	40	+	13	29874	255,0,0	3	51,3025,1020	0,25368,28841
NC_045512.2	13	29874	G1;G1.1180	40	+	13	29874	255,0,0	3	51,1961,1024	0,26454,28837
NC_045512.2	13	29874	G1;G1.1181	40	+	13	29874	255,0,0	3	51,1439,84	0,28241,29777
NC_045512.2	13	29874	G1;G1.1182	40	+	13	29874	255,0,0	3	56,1634,1874	0,26223,27987
NC_045512.2	13	29874	G1;G1.1183	40	+	13	29874	255,0,0	3	61,514,2230	0,27027,27631
NC_045512.2	13	29874	G1;G1.1184	40	+	13	29874	255,0,0	3	61,1321,1436	0,27034,28425
NC_045512.2	13	29874	G1;G1.1185	40	+	13	29874	255,0,0	3	62,736,679	0,27036,29182
NC_045512.2	13	29874	G1;G1.1186	40	+	13	29874	255,0,0	2	725,666	0,29195
NC_045512.2	13	29874	G1;G1.1187	40	+	13	29874	255,0,0	3	736,60,451	0,13297,29410
NC_045512.2	13	29874	G1;G1.1188	40	+	13	29874	255,0,0	4	736,133,1637,456	0,13297,15190,29405
NC_045512.2	13	29874	G1;G1.1189	40	+	13	29874	255,0,0	4	736,1948,548,457	0,13297,16280,29404
NC_045512.2	13	29874	G1;G1.1190	40	+	13	29874	255,0,0	4	736,2043,1418,457	0,13297,15410,29404
NC_045512.2	13	29874	G1;G1.1191	40	+	13	29874	255,0,0	4	736,2948,469,457	0,13297,16359,29404
NC_045512.2	13	29874	G1;G1.1192	40	+	13	29874	255,0,0	3	736,3531,650	0,13297,29211
NC_045512.2	13	29874	G1;G1.1193	40	+	13	29874	255,0,0	4	736,3531,265,84	0,13297,29404,29777
NC_045512.2	13	29874	G1;G1.1194	40	+	13	29874	255,0,0	4	736,3532,273,62	0,13297,29404,29799
NC_045512.2	13	29874	G1;G1.1195	40	+	13	29874	255,0,0	2	742,1021	0,28840
NC_045512.2	13	29874	G1;G1.1196	40	+	13	29874	255,0,0	3	758,3478,457	0,13350,29404
NC_045512.2	13	29874	G1;G1.1197	40	+	13	29874	255,0,0	3	811,3559,457	0,13269,29404
NC_045512.2	13	29874	G1;G1.1198	40	+	13	29874	255,0,0	2	922,408	0,29453
NC_045512.2	13	29874	G1;G1.1199	40	+	13	29874	255,0,0	3	1053,1293,245	0,28220,29616
NC_045512.2	13	29874	G1;G1.1200	40	+	13	29874	255,0,0	2	1067,465	0,29396
NC_045512.2	13	29874	G1;G1.1201	40	+	13	29874	255,0,0	2	1097,544	0,29317
NC_045512.2	13	29874	G1;G1.1202	40	+	13	29874	255,0,0	2	1127,613	0,29248
NC_045512.2	13	29874	G1;G1.1203	40	+	13	29874	255,0,0	2	1280,522	0,29339
NC_045512.2	13	29874	G1;G1.1204	40	+	13	29874	255,0,0	2	1322,538	0,29323
NC_045512.2	13	29874	G1;G1.1205	40	+	13	29874	255,0,0	2	1369,495	0,29366
NC_045512.2	13	29874	G1;G1.1206	40	+	13	29874	255,0,0	2	1406,1141	0,28720
NC_045512.2	13	29874	G1;G1.1207	40	+	13	29874	255,0,0	2	1800,384	0,29477
NC_045512.2	13	29874	G1;G1.1208	40	+	13	29874	255,0,0	2	1840,363	0,29498
NC_045512.2	13	29874	G1;G1.1209	40	+	13	29874	255,0,0	2	1920,590	0,29271
NC_045512.2	13	29874	G1;G1.1210	40	+	13	29874	255,0,0	2	2468,534	0,29327
NC_045512.2	13	29875	G1;G1.1211	40	+	13	29875	255,0,0	4	51,858,1471,80	0,26454,28229,29782
NC_045512.2	13	29875	G1;G1.1212	40	+	13	29875	255,0,0	3	51,153,914	0,28241,28948
NC_045512.2	13	29875	G1;G1.1213	40	+	13	29875	255,0,0	3	51,271,1299	0,28241,28563
NC_045512.2	13	29875	G1;G1.1214	40	+	13	29875	255,0,0	3	53,977,1022	0,27371,28840
NC_045512.2	13	29875	G1;G1.1215	40	+	13	29875	255,0,0	3	63,252,3004	0,26468,26858
NC_045512.2	13	29875	G1;G1.1216	40	+	13	29875	255,0,0	2	65,3438	0,26424
NC_045512.2	13	29875	G1;G1.1217	40	+	13	29875	255,0,0	2	81,2439	0,27423
NC_045512.2	13	29875	G1;G1.1218	40	+	13	29875	255,0,0	4	736,263,2194,458	0,13297,14634,29404
NC_045512.2	13	29875	G1;G1.1219	40	+	13	29875	255,0,0	4	736,2419,635,455	0,13297,16193,29407
NC_045512.2	13	29875	G1;G1.1220	40	+	13	29875	255,0,0	4	736,2868,123,458	0,13297,16705,29404
NC_045512.2	13	29875	G1;G1.1221	40	+	13	29875	255,0,0	4	736,2966,176,458	0,13297,16650,29404
NC_045512.2	13	29875	G1;G1.1222	40	+	13	29875	255,0,0	4	736,3145,115,452	0,13297,16713,29410
NC_045512.2	13	29875	G1;G1.1223	40	+	13	29875	255,0,0	4	736,3151,103,458	0,13297,16725,29404
NC_045512.2	13	29875	G1;G1.1224	40	+	13	29875	255,0,0	3	736,3408,380	0,13297,29482
NC_045512.2	13	29875	G1;G1.1225	40	+	13	29875	255,0,0	3	934,1682,543	0,1538,29319
NC_045512.2	13	29875	G1;G1.1226	40	+	13	29875	255,0,0	2	1046,646	0,29216
NC_045512.2	13	29875	G1;G1.1227	40	+	13	29875	255,0,0	2	1067,1471	0,28391
NC_045512.2	13	29875	G1;G1.1228	40	+	13	29875	255,0,0	2	1069,670	0,29192
NC_045512.2	13	29875	G1;G1.1229	40	+	13	29875	255,0,0	3	1177,231,1463	0,1537,28399
NC_045512.2	13	29875	G1;G1.1230	40	+	13	29875	255,0,0	3	1192,1888,476	0,2694,29386
NC_045512.2	13	29875	G1;G1.1231	40	+	13	29875	255,0,0	2	1202,364	0,29498
NC_045512.2	13	29875	G1;G1.1232	40	+	13	29875	255,0,0	2	1265,471	0,29391
NC_045512.2	13	29875	G1;G1.1233	40	+	13	29875	255,0,0	2	1354,536	0,29326
NC_045512.2	13	29875	G1;G1.1234	40	+	13	29875	255,0,0	2	1383,557	0,29305
NC_045512.2	13	29875	G1;G1.1235	40	+	13	29875	255,0,0	3	1456,1244,395	0,4595,29467
NC_045512.2	13	29875	G1;G1.1236	40	+	13	29875	255,0,0	3	3214,3532,458	0,13295,29404
NC_045512.2	13	29876	G1;G1.1237	40	+	13	29876	255,0,0	3	30,137,1641	0,27360,28222
NC_045512.2	13	29876	G1;G1.1238	40	+	13	29876	255,0,0	3	53,1814,410	0,4745,29453
NC_045512.2	13	29876	G1;G1.1239	40	+	13	29876	255,0,0	3	53,1390,1025	0,27370,28838
NC_045512.2	13	29876	G1;G1.1240	40	+	13	29876	255,0,0	3	53,977,1461	0,27371,28402
NC_045512.2	13	29876	G1;G1.1241	40	+	13	29876	255,0,0	3	53,1789,560	0,27371,29303
NC_045512.2	13	29876	G1;G1.1242	40	+	13	29876	255,0,0	4	57,256,3531,459	0,480,13297,29404
NC_045512.2	13	29876	G1;G1.1243	40	+	13	29876	255,0,0	3	63,3210,60	0,26467,29803
NC_045512.2	13	29876	G1;G1.1244	40	+	13	29876	255,0,0	3	736,3542,565	0,13297,29298
NC_045512.2	13	29876	G1;G1.1245	40	+	13	29876	255,0,0	2	856,568	0,29295
NC_045512.2	13	29876	G1;G1.1246	40	+	13	29876	255,0,0	2	1196,556	0,29307
NC_045512.2	13	29876	G1;G1.1247	40	+	13	29876	255,0,0	2	1341,442	0,29421
NC_045512.2	13	29876	G1;G1.1248	40	+	13	29876	255,0,0	2	1669,353	0,29510
NC_045512.2	13	29876	G1;G1.1249	40	+	13	29876	255,0,0	2	1840,612	0,29251
NC_045512.2	13	29876	G1;G1.1250	40	+	13	29876	255,0,0	3	12339,3533,459	0,13295,29404
NC_045512.2	13	29877	G1;G1.1251	40	+	13	29877	255,0,0	3	53,1111,1147	0,27371,28717
NC_045512.2	13	29877	G1;G1.1252	40	+	13	29877	255,0,0	3	53,1295,1147	0,27371,28717
NC_045512.2	13	29877	G1;G1.1253	40	+	13	29877	255,0,0	2	62,3576	0,26288
NC_045512.2	13	29877	G1;G1.1254	40	+	13	29877	255,0,0	3	64,1003,2490	0,26229,27374
NC_045512.2	13	29877	G1;G1.1255	40	+	13	29877	255,0,0	3	736,1908,403	0,13297,29461
NC_045512.2	13	29877	G1;G1.1256	40	+	13	29877	255,0,0	3	736,2898,460	0,13297,29404
NC_045512.2	13	29877	G1;G1.1257	40	+	13	29877	255,0,0	2	1013,1729	0,28135
NC_045512.2	13	29877	G1;G1.1258	40	+	13	29877	255,0,0	2	1323,402	0,29462
NC_045512.2	13	29877	G1;G1.1259	40	+	13	29877	255,0,0	3	1761,4244,545	0,2701,29319
NC_045512.2	13	29877	G1;G1.1260	40	+	13	29877	255,0,0	2	6619,408	0,29456
NC_045512.2	13	29878	G1;G1.1261	40	+	13	29878	255,0,0	3	51,918,408	0,28241,29457
NC_045512.2	13	29878	G1;G1.1262	40	+	13	29878	255,0,0	3	51,1456,66	0,28241,29799
NC_045512.2	13	29878	G1;G1.1263	40	+	13	29878	255,0,0	3	54,1131,792	0,27870,29073
NC_045512.2	13	29878	G1;G1.1264	40	+	13	29878	255,0,0	3	56,2670,88	0,27027,29777
NC_045512.2	13	29878	G1;G1.1265	40	+	13	29878	255,0,0	3	63,710,2650	0,26467,27215
NC_045512.2	13	29878	G1;G1.1266	40	+	13	29878	255,0,0	2	733,1423	0,28442
NC_045512.2	13	29878	G1;G1.1267	40	+	13	29878	255,0,0	2	914,534	0,29331
NC_045512.2	13	29878	G1;G1.1268	40	+	13	29878	255,0,0	2	1472,570	0,29295
NC_045512.2	13	29878	G1;G1.1269	40	+	13	29878	255,0,0	2	3760,1624	0,28241
NC_045512.2	13	29878	G1;G1.1270	40	+	13	29878	255,0,0	3	5045,1268,396	0,5350,29469
NC_045512.2	13	29879	G1;G1.1271	40	+	13	29879	255,0,0	3	51,3041,905	0,25368,28961
NC_045512.2	13	29879	G1;G1.1272	40	+	13	29879	255,0,0	2	1769,586	0,29280
NC_045512.2	13	29882	G1;G1.1273	40	+	13	29882	255,0,0	3	736,3505,1652	0,13297,28217
NC_045512.2	13	29882	G1;G1.1274	40	+	13	29882	255,0,0	2	1068,719	0,29150
NC_045512.2	13	29882	G1;G1.1275	40	+	13	29882	255,0,0	2	1260,400	0,29469
NC_045512.2	13	29893	G1;G1.1276	40	+	13	29893	255,0,0	2	1030,589	0,29291
NC_045512.2	14	554	G1;G1.1277	40	+	14	554	255,0,0	1	540	0
NC_045512.2	14	1029	G1;G1.1278	40	+	14	1029	255,0,0	1	1015	0
NC_045512.2	14	1218	G1;G1.1279	40	+	14	1218	255,0,0	1	1204	0
NC_045512.2	14	1758	G1;G1.1280	40	+	14	1758	255,0,0	1	1744	0
NC_045512.2	14	15097	G1;G1.1281	40	+	14	15097	255,0,0	2	735,1787	0,13296
NC_045512.2	14	16723	G1;G1.1282	40	+	14	16723	255,0,0	2	735,3413	0,13296
NC_045512.2	14	22149	G1;G1.1283	40	+	14	22149	255,0,0	2	51,598	0,21537
NC_045512.2	14	26828	G1;G1.1284	40	+	14	26828	255,0,0	2	62,348	0,26466
NC_045512.2	14	26891	G1;G1.1285	40	+	14	26891	255,0,0	2	62,410	0,26467
NC_045512.2	14	27474	G1;G1.1286	40	+	14	27474	255,0,0	2	50,2093	0,25367
NC_045512.2	14	28337	G1;G1.1287	40	+	14	28337	255,0,0	2	61,571	0,27752
NC_045512.2	14	28404	G1;G1.1288	40	+	14	28404	255,0,0	2	55,2168	0,26222
NC_045512.2	14	28461	G1;G1.1289	40	+	14	28461	255,0,0	2	64,1413	0,27034
NC_045512.2	14	28542	G1;G1.1290	40	+	14	28542	255,0,0	2	50,2075	0,26453
NC_045512.2	14	28566	G1;G1.1291	40	+	14	28566	255,0,0	2	62,2086	0,26466
NC_045512.2	14	28581	G1;G1.1292	40	+	14	28581	255,0,0	2	61,317	0,28250
NC_045512.2	14	28600	G1;G1.1293	40	+	14	28600	255,0,0	2	49,7048	0,21538
NC_045512.2	14	29137	G1;G1.1294	40	+	14	29137	255,0,0	2	61,874	0,28249
NC_045512.2	14	29298	G1;G1.1295	40	+	14	29298	255,0,0	2	62,2818	0,26466
NC_045512.2	14	29415	G1;G1.1296	40	+	14	29415	255,0,0	2	55,3179	0,26222
NC_045512.2	14	29474	G1;G1.1297	40	+	14	29474	255,0,0	2	51,1591	0,27869
NC_045512.2	14	29655	G1;G1.1298	40	+	14	29655	255,0,0	2	62,3175	0,26466
NC_045512.2	14	29748	G1;G1.1299	40	+	14	29748	255,0,0	3	54,1066,328	0,15762,29406
NC_045512.2	14	29865	G1;G1.1300	40	+	14	29865	255,0,0	3	735,3582,444	0,13296,29407
NC_045512.2	14	29866	G1;G1.1301	40	+	14	29866	255,0,0	3	45,745,1644	0,27368,28208
NC_045512.2	14	29870	G1;G1.1302	40	+	14	29870	255,0,0	4	735,342,3130,453	0,13296,13698,29403
NC_045512.2	14	29871	G1;G1.1303	40	+	14	29871	255,0,0	3	50,2340,111	0,27367,29746
NC_045512.2	14	29871	G1;G1.1304	40	+	14	29871	255,0,0	3	50,214,1099	0,28240,28758
NC_045512.2	14	29871	G1;G1.1305	40	+	14	29871	255,0,0	3	50,918,638	0,28240,29219
NC_045512.2	14	29871	G1;G1.1306	40	+	14	29871	255,0,0	3	51,1022,920	0,27369,28937
NC_045512.2	14	29871	G1;G1.1307	40	+	14	29871	255,0,0	4	52,1393,975,696	0,25367,26805,29161
NC_045512.2	14	29871	G1;G1.1308	40	+	14	29871	255,0,0	3	53,2561,454	0,14266,29403
NC_045512.2	14	29871	G1;G1.1309	40	+	14	29871	255,0,0	3	55,346,399	0,27026,29458
NC_045512.2	14	29871	G1;G1.1310	40	+	14	29871	255,0,0	3	55,513,2250	0,27026,27607
NC_045512.2	14	29871	G1;G1.1311	40	+	14	29871	255,0,0	3	62,1882,1440	0,26465,28417
NC_045512.2	14	29871	G1;G1.1312	40	+	14	29871	255,0,0	2	733,1223	0,28634
NC_045512.2	14	29871	G1;G1.1313	40	+	14	29871	255,0,0	4	735,1245,441,400	0,13296,16382,29457
NC_045512.2	14	29871	G1;G1.1314	40	+	14	29871	255,0,0	4	735,1416,2062,454	0,13296,14765,29403
NC_045512.2	14	29871	G1;G1.1315	40	+	14	29871	255,0,0	4	735,2756,71,455	0,13296,16757,29402
NC_045512.2	14	29871	G1;G1.1316	40	+	14	29871	255,0,0	4	735,2996,93,454	0,13296,16734,29403
NC_045512.2	14	29871	G1;G1.1317	40	+	14	29871	255,0,0	4	735,3115,303,454	0,13296,16524,29403
NC_045512.2	14	29871	G1;G1.1318	40	+	14	29871	255,0,0	3	735,3128,391	0,13296,29466
NC_045512.2	14	29871	G1;G1.1319	40	+	14	29871	255,0,0	3	735,3531,594	0,13296,29263
NC_045512.2	14	29871	G1;G1.1320	40	+	14	29871	255,0,0	2	803,1652	0,28205
NC_045512.2	14	29871	G1;G1.1321	40	+	14	29871	255,0,0	2	821,1631	0,28226
NC_045512.2	14	29871	G1;G1.1322	40	+	14	29871	255,0,0	2	832,590	0,29267
NC_045512.2	14	29871	G1;G1.1323	40	+	14	29871	255,0,0	2	916,1659	0,28198
NC_045512.2	14	29871	G1;G1.1324	40	+	14	29871	255,0,0	2	1014,382	0,29475
NC_045512.2	14	29871	G1;G1.1325	40	+	14	29871	255,0,0	2	1038,680	0,29177
NC_045512.2	14	29871	G1;G1.1326	40	+	14	29871	255,0,0	2	1095,1641	0,28216
NC_045512.2	14	29871	G1;G1.1327	40	+	14	29871	255,0,0	2	1346,1141	0,28716
NC_045512.2	14	29871	G1;G1.1328	40	+	14	29871	255,0,0	2	1725,430	0,29427
NC_045512.2	14	29871	G1;G1.1329	40	+	14	29871	255,0,0	2	6636,391	0,29466
NC_045512.2	14	29872	G1;G1.1330	40	+	14	29872	255,0,0	3	62,1397,1642	0,26467,28216
NC_045512.2	14	29872	G1;G1.1331	40	+	14	29872	255,0,0	2	721,1026	0,28832
NC_045512.2	14	29872	G1;G1.1332	40	+	14	29872	255,0,0	4	735,2578,661,455	0,13296,16165,29403
NC_045512.2	14	29872	G1;G1.1333	40	+	14	29872	255,0,0	4	735,3265,107,455	0,13296,16720,29403
NC_045512.2	14	29872	G1;G1.1334	40	+	14	29872	255,0,0	2	1137,381	0,29477
NC_045512.2	14	29872	G1;G1.1335	40	+	14	29872	255,0,0	2	1290,520	0,29338
NC_045512.2	14	29872	G1;G1.1336	40	+	14	29872	255,0,0	2	1838,1617	0,28241
NC_045512.2	14	29872	G1;G1.1337	40	+	14	29872	255,0,0	2	1923,1662	0,28196
NC_045512.2	14	29873	G1;G1.1338	40	+	14	29873	255,0,0	3	50,1938,1022	0,26453,28837
NC_045512.2	14	29873	G1;G1.1339	40	+	14	29873	255,0,0	3	51,5837,2188	0,21537,27671
NC_045512.2	14	29873	G1;G1.1340	40	+	14	29873	255,0,0	3	52,1042,900	0,27370,28959
NC_045512.2	14	29873	G1;G1.1341	40	+	14	29873	255,0,0	2	736,413	0,29446
NC_045512.2	14	29873	G1;G1.1342	40	+	14	29873	255,0,0	2	768,2511	0,27348
NC_045512.2	14	29873	G1;G1.1343	40	+	14	29873	255,0,0	2	912,343	0,29516
NC_045512.2	14	29873	G1;G1.1344	40	+	14	29873	255,0,0	2	1344,939	0,28920
NC_045512.2	14	29873	G1;G1.1345	40	+	14	29873	255,0,0	2	1753,562	0,29297
NC_045512.2	14	29873	G1;G1.1346	40	+	14	29873	255,0,0	2	1914,677	0,29182
NC_045512.2	14	29873	G1;G1.1347	40	+	14	29873	255,0,0	4	3957,667,2267,1061	0,4017,5020,28798
NC_045512.2	14	29874	G1;G1.1348	40	+	14	29874	255,0,0	3	49,416,285	0,27869,29575
NC_045512.2	14	29874	G1;G1.1349	40	+	14	29874	255,0,0	3	50,410,1146	0,28240,28714
NC_045512.2	14	29874	G1;G1.1350	40	+	14	29874	255,0,0	3	51,4657,3141	0,21537,26719
NC_045512.2	14	29874	G1;G1.1351	40	+	14	29874	255,0,0	3	51,3136,1194	0,25366,28666
NC_045512.2	14	29874	G1;G1.1352	40	+	14	29874	255,0,0	3	52,1110,1227	0,27370,28633
NC_045512.2	14	29874	G1;G1.1353	40	+	14	29874	255,0,0	3	54,598,857	0,28243,29003
NC_045512.2	14	29874	G1;G1.1354	40	+	14	29874	255,0,0	3	62,917,2189	0,26466,27671
NC_045512.2	14	29874	G1;G1.1355	40	+	14	29874	255,0,0	2	733,641	0,29219
NC_045512.2	14	29874	G1;G1.1356	40	+	14	29874	255,0,0	4	735,1935,1540,457	0,13296,15287,29403
NC_045512.2	14	29874	G1;G1.1357	40	+	14	29874	255,0,0	4	735,2142,804,457	0,13296,16023,29403
NC_045512.2	14	29874	G1;G1.1358	40	+	14	29874	255,0,0	4	735,2626,112,457	0,13296,16715,29403
NC_045512.2	14	29874	G1;G1.1359	40	+	14	29874	255,0,0	4	735,2764,257,457	0,13296,16568,29403
NC_045512.2	14	29874	G1;G1.1360	40	+	14	29874	255,0,0	3	735,2896,413	0,13296,29447
NC_045512.2	14	29874	G1;G1.1361	40	+	14	29874	255,0,0	4	735,2989,327,457	0,13296,16500,29403
NC_045512.2	14	29874	G1;G1.1362	40	+	14	29874	255,0,0	3	735,3533,579	0,13296,29281
NC_045512.2	14	29874	G1;G1.1363	40	+	14	29874	255,0,0	3	746,3483,457	0,13344,29403
NC_045512.2	14	29874	G1;G1.1364	40	+	14	29874	255,0,0	2	951,495	0,29365
NC_045512.2	14	29874	G1;G1.1365	40	+	14	29874	255,0,0	2	1001,1187	0,28673
NC_045512.2	14	29874	G1;G1.1366	40	+	14	29874	255,0,0	2	1016,602	0,29258
NC_045512.2	14	29874	G1;G1.1367	40	+	14	29874	255,0,0	2	1098,453	0,29407
NC_045512.2	14	29874	G1;G1.1368	40	+	14	29874	255,0,0	2	1351,571	0,29289
NC_045512.2	14	29875	G1;G1.1369	40	+	14	29875	255,0,0	3	41,3428,458	0,13400,29403
NC_045512.2	14	29875	G1;G1.1370	40	+	14	29875	255,0,0	3	54,203,3140	0,26456,26721
NC_045512.2	14	29875	G1;G1.1371	40	+	14	29875	255,0,0	4	61,60,1698,862	0,26226,27268,28999
NC_045512.2	14	29875	G1;G1.1372	40	+	14	29875	255,0,0	2	727,708	0,29153
NC_045512.2	14	29875	G1;G1.1373	40	+	14	29875	255,0,0	2	734,213	0,29648
NC_045512.2	14	29875	G1;G1.1374	40	+	14	29875	255,0,0	4	735,1641,1629,458	0,13296,15198,29403
NC_045512.2	14	29875	G1;G1.1375	40	+	14	29875	255,0,0	4	735,2257,574,458	0,13296,16252,29403
NC_045512.2	14	29875	G1;G1.1376	40	+	14	29875	255,0,0	4	735,2606,790,458	0,13296,16037,29403
NC_045512.2	14	29875	G1;G1.1377	40	+	14	29875	255,0,0	4	735,2894,341,458	0,13296,16484,29403
NC_045512.2	14	29875	G1;G1.1378	40	+	14	29875	255,0,0	3	735,2988,395	0,13296,29466
NC_045512.2	14	29875	G1;G1.1379	40	+	14	29875	255,0,0	4	735,3147,202,458	0,13296,16625,29403
NC_045512.2	14	29875	G1;G1.1380	40	+	14	29875	255,0,0	3	735,3643,458	0,13296,29403
NC_045512.2	14	29875	G1;G1.1381	40	+	14	29875	255,0,0	2	1279,535	0,29326
NC_045512.2	14	29875	G1;G1.1382	40	+	14	29875	255,0,0	2	1280,602	0,29259
NC_045512.2	14	29875	G1;G1.1383	40	+	14	29875	255,0,0	2	1353,519	0,29342
NC_045512.2	14	29875	G1;G1.1384	40	+	14	29875	255,0,0	2	1944,417	0,29444
NC_045512.2	14	29875	G1;G1.1385	40	+	14	29875	255,0,0	2	2464,557	0,29304
NC_045512.2	14	29876	G1;G1.1386	40	+	14	29876	255,0,0	3	49,2427,685	0,25365,29177
NC_045512.2	14	29876	G1;G1.1387	40	+	14	29876	255,0,0	4	50,69,90,526	0,28240,29069,29336
NC_045512.2	14	29876	G1;G1.1388	40	+	14	29876	255,0,0	3	50,89,862	0,28240,29000
NC_045512.2	14	29876	G1;G1.1389	40	+	14	29876	255,0,0	3	50,241,1227	0,28240,28635
NC_045512.2	14	29876	G1;G1.1390	40	+	14	29876	255,0,0	3	52,2298,534	0,25367,29328
NC_045512.2	14	29876	G1;G1.1391	40	+	14	29876	255,0,0	3	52,979,866	0,27370,28996
NC_045512.2	14	29876	G1;G1.1392	40	+	14	29876	255,0,0	3	55,264,1646	0,27026,28216
NC_045512.2	14	29876	G1;G1.1393	40	+	14	29876	255,0,0	3	60,642,648	0,27037,29214
NC_045512.2	14	29876	G1;G1.1394	40	+	14	29876	255,0,0	2	60,241	0,29621
NC_045512.2	14	29876	G1;G1.1395	40	+	14	29876	255,0,0	3	61,605,1733	0,27380,28129
NC_045512.2	14	29876	G1;G1.1396	40	+	14	29876	255,0,0	4	735,1549,447,456	0,13296,16381,29406
NC_045512.2	14	29876	G1;G1.1397	40	+	14	29876	255,0,0	4	735,1650,144,459	0,13296,16682,29403
NC_045512.2	14	29876	G1;G1.1398	40	+	14	29876	255,0,0	4	735,2666,142,459	0,13296,16685,29403
NC_045512.2	14	29876	G1;G1.1399	40	+	14	29876	255,0,0	4	735,3002,203,459	0,13296,16624,29403
NC_045512.2	14	29876	G1;G1.1400	40	+	14	29876	255,0,0	3	735,3040,396	0,13296,29466
NC_045512.2	14	29876	G1;G1.1401	40	+	14	29876	255,0,0	3	735,3214,459	0,13296,29403
NC_045512.2	14	29876	G1;G1.1402	40	+	14	29876	255,0,0	3	746,3703,459	0,13124,29403
NC_045512.2	14	29876	G1;G1.1403	40	+	14	29876	255,0,0	2	801,1124	0,28738
NC_045512.2	14	29876	G1;G1.1404	40	+	14	29876	255,0,0	2	1071,1119	0,28743
NC_045512.2	14	29876	G1;G1.1405	40	+	14	29876	255,0,0	2	1083,567	0,29295
NC_045512.2	14	29876	G1;G1.1406	40	+	14	29876	255,0,0	2	1138,582	0,29280
NC_045512.2	14	29876	G1;G1.1407	40	+	14	29876	255,0,0	2	1156,1634	0,28228
NC_045512.2	14	29876	G1;G1.1408	40	+	14	29876	255,0,0	2	1197,540	0,29322
NC_045512.2	14	29876	G1;G1.1409	40	+	14	29876	255,0,0	2	1359,1146	0,28716
NC_045512.2	14	29876	G1;G1.1410	40	+	14	29876	255,0,0	2	1507,1652	0,28210
NC_045512.2	14	29876	G1;G1.1411	40	+	14	29876	255,0,0	2	2468,793	0,29069
NC_045512.2	14	29876	G1;G1.1412	40	+	14	29876	255,0,0	3	2649,3770,456	0,3754,29406
NC_045512.2	14	29876	G1;G1.1413	40	+	14	29876	255,0,0	3	4738,475,1876	0,27381,27986
NC_045512.2	14	29877	G1;G1.1414	40	+	14	29877	255,0,0	3	48,3258,1146	0,25366,28717
NC_045512.2	14	29877	G1;G1.1415	40	+	14	29877	255,0,0	3	54,1836,88	0,27871,29775
NC_045512.2	14	29877	G1;G1.1416	40	+	14	29877	255,0,0	3	55,2223,487	0,27026,29376
NC_045512.2	14	29877	G1;G1.1417	40	+	14	29877	255,0,0	3	501,1794,412	0,668,29451
NC_045512.2	14	29877	G1;G1.1418	40	+	14	29877	255,0,0	4	735,2449,479,460	0,13296,16348,29403
NC_045512.2	14	29877	G1;G1.1419	40	+	14	29877	255,0,0	4	735,3128,191,460	0,13296,16636,29403
NC_045512.2	14	29877	G1;G1.1420	40	+	14	29877	255,0,0	2	1353,1653	0,28210
NC_045512.2	14	29877	G1;G1.1421	40	+	14	29877	255,0,0	2	1925,559	0,29304
NC_045512.2	14	29877	G1;G1.1422	40	+	14	29877	255,0,0	2	3331,537	0,29326
NC_045512.2	14	29877	G1;G1.1423	40	+	14	29877	255,0,0	2	6593,581	0,29282
NC_045512.2	14	29878	G1;G1.1424	40	+	14	29878	255,0,0	3	62,1860,863	0,26466,29001
NC_045512.2	14	29878	G1;G1.1425	40	+	14	29878	255,0,0	2	904,612	0,29252
NC_045512.2	14	29878	G1;G1.1426	40	+	14	29878	255,0,0	2	1278,718	0,29146
NC_045512.2	14	29878	G1;G1.1427	40	+	14	29878	255,0,0	2	1930,528	0,29336
NC_045512.2	14	29879	G1;G1.1428	40	+	14	29879	255,0,0	2	44,1605	0,28260
NC_045512.2	14	29879	G1;G1.1429	40	+	14	29879	255,0,0	3	50,3243,89	0,26453,29776
NC_045512.2	14	29879	G1;G1.1430	40	+	14	29879	255,0,0	3	52,168,2222	0,27370,27643
NC_045512.2	14	29879	G1;G1.1431	40	+	14	29879	255,0,0	4	59,1015,760,511	0,26464,28308,29354
NC_045512.2	14	29879	G1;G1.1432	40	+	14	29879	255,0,0	2	1322,1637	0,28228
NC_045512.2	14	29880	G1;G1.1433	40	+	14	29880	255,0,0	3	54,1058,411	0,15762,29455
NC_045512.2	14	29880	G1;G1.1434	40	+	14	29880	255,0,0	2	938,648	0,29218
NC_045512.2	14	29882	G1;G1.1435	40	+	14	29882	255,0,0	3	50,930,1667	0,26453,28201
NC_045512.2	14	29882	G1;G1.1436	40	+	14	29882	255,0,0	2	1656,651	0,29217
NC_045512.2	15	16828	G1;G1.1437	40	+	15	16828	255,0,0	2	53,1052	0,15761
NC_045512.2	15	23174	G1;G1.1438	40	+	15	23174	255,0,0	2	50,1623	0,21536
NC_045512.2	15	25089	G1;G1.1439	40	+	15	25089	255,0,0	2	50,3539	0,21535
NC_045512.2	15	26798	G1;G1.1440	40	+	15	26798	255,0,0	2	51,1417	0,25366
NC_045512.2	15	28244	G1;G1.1441	40	+	15	28244	255,0,0	2	61,1764	0,26465
NC_045512.2	15	29562	G1;G1.1442	40	+	15	29562	255,0,0	2	49,3095	0,26452
NC_045512.2	15	29862	G1;G1.1443	40	+	15	29862	255,0,0	2	2811,689	0,29158
NC_045512.2	15	29864	G1;G1.1444	40	+	15	29864	255,0,0	3	49,2196,1134	0,26452,28715
NC_045512.2	15	29871	G1;G1.1445	40	+	15	29871	255,0,0	3	48,6241,699	0,21536,29157
NC_045512.2	15	29871	G1;G1.1446	40	+	15	29871	255,0,0	3	61,306,3051	0,26465,26805
NC_045512.2	15	29871	G1;G1.1447	40	+	15	29871	255,0,0	4	734,1672,1673,454	0,13295,15153,29402
NC_045512.2	15	29871	G1;G1.1448	40	+	15	29871	255,0,0	4	734,2363,1099,453	0,13295,15725,29403
NC_045512.2	15	29871	G1;G1.1449	40	+	15	29871	255,0,0	4	734,3304,72,454	0,13295,16754,29402
NC_045512.2	15	29871	G1;G1.1450	40	+	15	29871	255,0,0	2	1073,547	0,29309
NC_045512.2	15	29872	G1;G1.1451	40	+	15	29872	255,0,0	3	734,3438,473	0,13295,29384
NC_045512.2	15	29874	G1;G1.1452	40	+	15	29874	255,0,0	3	27,2923,3415	0,812,26444
NC_045512.2	15	29874	G1;G1.1453	40	+	15	29874	255,0,0	2	1124,482	0,29377
NC_045512.2	15	29875	G1;G1.1454	40	+	15	29875	255,0,0	2	729,596	0,29264
NC_045512.2	15	29876	G1;G1.1455	40	+	15	29876	255,0,0	3	53,158,901	0,28242,28960
NC_045512.2	15	29876	G1;G1.1456	40	+	15	29876	255,0,0	2	270,1622	0,28239
NC_045512.2	15	29876	G1;G1.1457	40	+	15	29876	255,0,0	11	590,53,143,198,1465,210,178,155,288,53,460	0,664,13295,13474,13731,15331,15589,15815,16308,16754,29401
NC_045512.2	15	29876	G1;G1.1458	40	+	15	29876	255,0,0	2	3003,1332	0,28529
NC_045512.2	15	29879	G1;G1.1459	40	+	15	29879	255,0,0	2	1015,1646	0,28218
NC_045512.2	16	16752	G1;G1.1460	40	+	16	16752	255,0,0	2	49,977	0,15759
NC_045512.2	16	27023	G1;G1.1461	40	+	16	27023	255,0,0	2	53,787	0,26220
NC_045512.2	16	29718	G1;G1.1462	40	+	16	29718	255,0,0	2	49,8167	0,21535
NC_045512.2	16	29872	G1;G1.1463	40	+	16	29872	255,0,0	3	733,3465,379	0,13294,29477
NC_045512.2	16	29872	G1;G1.1464	40	+	16	29872	255,0,0	3	2617,2100,5298	0,3009,24558
NC_045512.2	16	29873	G1;G1.1465	40	+	16	29873	255,0,0	4	733,223,2156,456	0,13294,14669,29401
NC_045512.2	16	29873	G1;G1.1466	40	+	16	29873	255,0,0	4	733,1887,1578,456	0,13294,15247,29401
NC_045512.2	16	29873	G1;G1.1467	40	+	16	29873	255,0,0	3	733,3208,353	0,13294,29504
NC_045512.2	16	29873	G1;G1.1468	40	+	16	29873	255,0,0	2	1099,1628	0,28229
NC_045512.2	16	29873	G1;G1.1469	40	+	16	29873	255,0,0	2	1903,1662	0,28195
NC_045512.2	16	29874	G1;G1.1470	40	+	16	29874	255,0,0	3	48,276,1204	0,28238,28654
NC_045512.2	16	29874	G1;G1.1471	40	+	16	29874	255,0,0	3	49,1807,62	0,27867,29796
NC_045512.2	16	29874	G1;G1.1472	40	+	16	29874	255,0,0	3	733,1962,457	0,13294,29401
NC_045512.2	16	29874	G1;G1.1473	40	+	16	29874	255,0,0	4	733,2870,354,457	0,13294,16470,29401
NC_045512.2	16	29875	G1;G1.1474	40	+	16	29875	255,0,0	2	28,2832	0,27027
NC_045512.2	16	29875	G1;G1.1475	40	+	16	29875	255,0,0	3	733,2640,484	0,13294,29375
NC_045512.2	16	29875	G1;G1.1476	40	+	16	29875	255,0,0	2	1258,644	0,29215
NC_045512.2	16	29876	G1;G1.1477	40	+	16	29876	255,0,0	3	49,403,28	0,21535,29832
NC_045512.2	16	29876	G1;G1.1478	40	+	16	29876	255,0,0	2	6614,1667	0,28193
NC_045512.2	16	29877	G1;G1.1479	40	+	16	29877	255,0,0	2	1654,407	0,29454
NC_045512.2	16	29878	G1;G1.1480	40	+	16	29878	255,0,0	3	47,257,3444	0,25365,26418
NC_045512.2	16	29882	G1;G1.1481	40	+	16	29882	255,0,0	3	50,684,1763	0,27368,28103
NC_045512.2	16	29882	G1;G1.1482	40	+	16	29882	255,0,0	4	733,868,571,427	0,13294,16240,29439
NC_045512.2	17	3328	G1;G1.1483	40	+	17	3328	255,0,0	1	3311	0
NC_045512.2	17	13950	G1;G1.1484	40	+	17	13950	255,0,0	2	732,640	0,13293
NC_045512.2	17	16302	G1;G1.1485	40	+	17	16302	255,0,0	2	48,527	0,15758
NC_045512.2	17	22110	G1;G1.1486	40	+	17	22110	255,0,0	2	48,559	0,21534
NC_045512.2	17	22882	G1;G1.1487	40	+	17	22882	255,0,0	2	46,1331	0,21534
NC_045512.2	17	23307	G1;G1.1488	40	+	17	23307	255,0,0	2	46,1756	0,21534
NC_045512.2	17	26596	G1;G1.1489	40	+	17	26596	255,0,0	2	52,360	0,26219
NC_045512.2	17	27091	G1;G1.1490	40	+	17	27091	255,0,0	2	52,855	0,26219
NC_045512.2	17	28805	G1;G1.1491	40	+	17	28805	255,0,0	2	49,3424	0,25364
NC_045512.2	17	28882	G1;G1.1492	40	+	17	28882	255,0,0	2	48,7331	0,21534
NC_045512.2	17	28955	G1;G1.1493	40	+	17	28955	255,0,0	2	52,2719	0,26219
NC_045512.2	17	29198	G1;G1.1494	40	+	17	29198	255,0,0	2	45,2731	0,26450
NC_045512.2	17	29475	G1;G1.1495	40	+	17	29475	255,0,0	2	52,3239	0,26219
NC_045512.2	17	29544	G1;G1.1496	40	+	17	29544	255,0,0	2	57,2497	0,27030
NC_045512.2	17	29782	G1;G1.1497	40	+	17	29782	255,0,0	2	49,2398	0,27367
NC_045512.2	17	29847	G1;G1.1498	40	+	17	29847	255,0,0	3	732,3010,430	0,13293,29400
NC_045512.2	17	29864	G1;G1.1499	40	+	17	29864	255,0,0	4	732,2783,683,447	0,13293,16141,29400
NC_045512.2	17	29869	G1;G1.1500	40	+	17	29869	255,0,0	4	732,3361,107,452	0,13293,16717,29400
NC_045512.2	17	29870	G1;G1.1501	40	+	17	29870	255,0,0	2	68,2497	0,27356
NC_045512.2	17	29871	G1;G1.1502	40	+	17	29871	255,0,0	4	655,31,3531,453	0,701,13293,29401
NC_045512.2	17	29871	G1;G1.1503	40	+	17	29871	255,0,0	5	732,280,1004,854,454	0,13293,14764,15969,29400
NC_045512.2	17	29871	G1;G1.1504	40	+	17	29871	255,0,0	3	732,1963,403	0,13293,29451
NC_045512.2	17	29871	G1;G1.1505	40	+	17	29871	255,0,0	3	732,2937,424	0,13293,29430
NC_045512.2	17	29871	G1;G1.1506	40	+	17	29871	255,0,0	2	750,1629	0,28225
NC_045512.2	17	29871	G1;G1.1507	40	+	17	29871	255,0,0	2	840,779	0,29075
NC_045512.2	17	29871	G1;G1.1508	40	+	17	29871	255,0,0	2	847,701	0,29153
NC_045512.2	17	29871	G1;G1.1509	40	+	17	29871	255,0,0	2	1035,341	0,29513
NC_045512.2	17	29871	G1;G1.1510	40	+	17	29871	255,0,0	2	1273,548	0,29306
NC_045512.2	17	29871	G1;G1.1511	40	+	17	29871	255,0,0	2	1342,715	0,29139
NC_045512.2	17	29872	G1;G1.1512	40	+	17	29872	255,0,0	4	732,1971,1396,450	0,13293,15429,29405
NC_045512.2	17	29872	G1;G1.1513	40	+	17	29872	255,0,0	2	1028,546	0,29309
NC_045512.2	17	29872	G1;G1.1514	40	+	17	29872	255,0,0	2	1276,467	0,29388
NC_045512.2	17	29872	G1;G1.1515	40	+	17	29872	255,0,0	2	1361,859	0,28996
NC_045512.2	17	29873	G1;G1.1516	40	+	17	29873	255,0,0	2	61,1679	0,28177
NC_045512.2	17	29873	G1;G1.1517	40	+	17	29873	255,0,0	3	63,51,2473	0,11593,27383
NC_045512.2	17	29873	G1;G1.1518	40	+	17	29873	255,0,0	4	732,3123,327,456	0,13293,16497,29400
NC_045512.2	17	29873	G1;G1.1519	40	+	17	29873	255,0,0	4	732,3262,120,456	0,13293,16702,29400
NC_045512.2	17	29873	G1;G1.1520	40	+	17	29873	255,0,0	4	732,3359,46,456	0,13293,16778,29400
NC_045512.2	17	29873	G1;G1.1521	40	+	17	29873	255,0,0	3	732,3507,2492	0,13293,27364
NC_045512.2	17	29873	G1;G1.1522	40	+	17	29873	255,0,0	2	1427,1628	0,28228
NC_045512.2	17	29873	G1;G1.1523	40	+	17	29873	255,0,0	2	1802,1649	0,28207
NC_045512.2	17	29873	G1;G1.1524	40	+	17	29873	255,0,0	3	3338,285,616	0,27088,29240
NC_045512.2	17	29873	G1;G1.1525	40	+	17	29873	255,0,0	2	6588,391	0,29465
NC_045512.2	17	29874	G1;G1.1526	40	+	17	29874	255,0,0	3	47,1215,2137	0,26450,27720
NC_045512.2	17	29874	G1;G1.1527	40	+	17	29874	255,0,0	9	61,585,158,116,354,104,193,283,992	0,26490,27131,27327,27507,28041,28224,28471,28865
NC_045512.2	17	29874	G1;G1.1528	40	+	17	29874	255,0,0	4	732,1818,303,457	0,13293,16521,29400
NC_045512.2	17	29874	G1;G1.1529	40	+	17	29874	255,0,0	3	732,3154,458	0,13293,29399
NC_045512.2	17	29874	G1;G1.1530	40	+	17	29874	255,0,0	3	732,3315,377	0,13293,29480
NC_045512.2	17	29874	G1;G1.1531	40	+	17	29874	255,0,0	2	1276,1020	0,28837
NC_045512.2	17	29874	G1;G1.1532	40	+	17	29874	255,0,0	2	1356,444	0,29413
NC_045512.2	17	29875	G1;G1.1533	40	+	17	29875	255,0,0	3	49,1999,559	0,25364,29299
NC_045512.2	17	29875	G1;G1.1534	40	+	17	29875	255,0,0	3	52,2187,685	0,26219,29173
NC_045512.2	17	29875	G1;G1.1535	40	+	17	29875	255,0,0	3	64,1926,477	0,1135,29381
NC_045512.2	17	29875	G1;G1.1536	40	+	17	29875	255,0,0	5	732,1663,1273,48,458	0,13293,15196,16776,29400
NC_045512.2	17	29875	G1;G1.1537	40	+	17	29875	255,0,0	4	732,1991,1376,458	0,13293,15446,29400
NC_045512.2	17	29875	G1;G1.1538	40	+	17	29875	255,0,0	4	732,2240,847,453	0,13293,15757,29405
NC_045512.2	17	29875	G1;G1.1539	40	+	17	29875	255,0,0	3	732,3110,388	0,13293,29470
NC_045512.2	17	29875	G1;G1.1540	40	+	17	29875	255,0,0	2	1273,579	0,29279
NC_045512.2	17	29875	G1;G1.1541	40	+	17	29875	255,0,0	4	1353,1353,562,294	0,25414,26800,29564
NC_045512.2	17	29875	G1;G1.1542	40	+	17	29875	255,0,0	2	2232,2513	0,27345
NC_045512.2	17	29876	G1;G1.1543	40	+	17	29876	255,0,0	3	47,263,4162	0,25364,25697
NC_045512.2	17	29876	G1;G1.1544	40	+	17	29876	255,0,0	3	49,1160,3276	0,25364,26583
NC_045512.2	17	29876	G1;G1.1545	40	+	17	29876	255,0,0	3	49,750,467	0,25365,29392
NC_045512.2	17	29876	G1;G1.1546	40	+	17	29876	255,0,0	3	49,1043,861	0,27367,28998
NC_045512.2	17	29876	G1;G1.1547	40	+	17	29876	255,0,0	3	52,1547,705	0,26219,29154
NC_045512.2	17	29876	G1;G1.1548	40	+	17	29876	255,0,0	4	58,4231,1101,345	0,445,27836,29514
NC_045512.2	17	29876	G1;G1.1549	40	+	17	29876	255,0,0	3	732,2870,399	0,13293,29460
NC_045512.2	17	29876	G1;G1.1550	40	+	17	29876	255,0,0	2	758,1659	0,28200
NC_045512.2	17	29876	G1;G1.1551	40	+	17	29876	255,0,0	2	1197,526	0,29333
NC_045512.2	17	29876	G1;G1.1552	40	+	17	29876	255,0,0	2	1391,710	0,29149
NC_045512.2	17	29876	G1;G1.1553	40	+	17	29876	255,0,0	2	6937,565	0,29294
NC_045512.2	17	29877	G1;G1.1554	40	+	17	29877	255,0,0	3	732,1381,460	0,13293,29400
NC_045512.2	17	29877	G1;G1.1555	40	+	17	29877	255,0,0	2	1029,517	0,29343
NC_045512.2	17	29878	G1;G1.1556	40	+	17	29878	255,0,0	2	70,4500	0,25361
NC_045512.2	17	29878	G1;G1.1557	40	+	17	29878	255,0,0	4	732,2594,484,461	0,13293,16340,29400
NC_045512.2	17	29878	G1;G1.1558	40	+	17	29878	255,0,0	2	1345,616	0,29245
NC_045512.2	17	29884	G1;G1.1559	40	+	17	29884	255,0,0	2	1372,533	0,29334
NC_045512.2	18	23097	G1;G1.1560	40	+	18	23097	255,0,0	2	47,1546	0,21533
NC_045512.2	18	24996	G1;G1.1561	40	+	18	24996	255,0,0	2	47,3445	0,21533
NC_045512.2	18	25496	G1;G1.1562	40	+	18	25496	255,0,0	2	47,3945	0,21533
NC_045512.2	18	28135	G1;G1.1563	40	+	18	28135	255,0,0	2	48,751	0,27366
NC_045512.2	18	28399	G1;G1.1564	40	+	18	28399	255,0,0	2	57,505	0,27876
NC_045512.2	18	29558	G1;G1.1565	40	+	18	29558	255,0,0	2	57,1294	0,28246
NC_045512.2	18	29623	G1;G1.1566	40	+	18	29623	255,0,0	2	52,3387	0,26218
NC_045512.2	18	29851	G1;G1.1567	40	+	18	29851	255,0,0	3	731,3478,501	0,13292,29332
NC_045512.2	18	29871	G1;G1.1568	40	+	18	29871	255,0,0	3	45,272,1141	0,28236,28712
NC_045512.2	18	29871	G1;G1.1569	40	+	18	29871	255,0,0	3	46,637,2685	0,26450,27168
NC_045512.2	18	29871	G1;G1.1570	40	+	18	29871	255,0,0	3	46,1423,68	0,28236,29785
NC_045512.2	18	29871	G1;G1.1571	40	+	18	29871	255,0,0	2	57,2651	0,27202
NC_045512.2	18	29871	G1;G1.1572	40	+	18	29871	255,0,0	4	731,463,3018,454	0,13292,13804,29399
NC_045512.2	18	29871	G1;G1.1573	40	+	18	29871	255,0,0	3	731,2054,457	0,13292,29396
NC_045512.2	18	29871	G1;G1.1574	40	+	18	29871	255,0,0	4	731,2592,345,454	0,13292,16478,29399
NC_045512.2	18	29871	G1;G1.1575	40	+	18	29871	255,0,0	4	731,2869,110,454	0,13292,16713,29399
NC_045512.2	18	29871	G1;G1.1576	40	+	18	29871	255,0,0	3	731,3289,389	0,13292,29464
NC_045512.2	18	29871	G1;G1.1577	40	+	18	29871	255,0,0	3	731,3307,394	0,13292,29459
NC_045512.2	18	29871	G1;G1.1578	40	+	18	29871	255,0,0	2	1415,560	0,29293
NC_045512.2	18	29871	G1;G1.1579	40	+	18	29871	255,0,0	2	1566,560	0,29293
NC_045512.2	18	29872	G1;G1.1580	40	+	18	29872	255,0,0	3	51,2289,1296	0,26218,28558
NC_045512.2	18	29872	G1;G1.1581	40	+	18	29872	255,0,0	4	731,2954,94,455	0,13292,16729,29399
NC_045512.2	18	29872	G1;G1.1582	40	+	18	29872	255,0,0	3	731,3446,410	0,13292,29444
NC_045512.2	18	29873	G1;G1.1583	40	+	18	29873	255,0,0	4	731,3171,120,456	0,13292,16703,29399
NC_045512.2	18	29873	G1;G1.1584	40	+	18	29873	255,0,0	2	735,1379	0,28476
NC_045512.2	18	29874	G1;G1.1585	40	+	18	29874	255,0,0	3	46,1469,919	0,27366,28937
NC_045512.2	18	29874	G1;G1.1586	40	+	18	29874	255,0,0	3	48,394,698	0,27366,29158
NC_045512.2	18	29874	G1;G1.1587	40	+	18	29874	255,0,0	3	61,1385,3040	0,25377,26816
NC_045512.2	18	29874	G1;G1.1588	40	+	18	29874	255,0,0	2	64,1582	0,28274
NC_045512.2	18	29874	G1;G1.1589	40	+	18	29874	255,0,0	2	73,3387	0,26469
NC_045512.2	18	29874	G1;G1.1590	40	+	18	29874	255,0,0	4	731,3175,265,457	0,13292,16557,29399
NC_045512.2	18	29874	G1;G1.1591	40	+	18	29874	255,0,0	3	731,4501,495	0,13292,29361
NC_045512.2	18	29874	G1;G1.1592	40	+	18	29874	255,0,0	2	1107,575	0,29281
NC_045512.2	18	29874	G1;G1.1593	40	+	18	29874	255,0,0	3	4863,5133,693	0,5275,29163
NC_045512.2	18	29875	G1;G1.1594	40	+	18	29875	255,0,0	2	25,3404	0,26453
NC_045512.2	18	29875	G1;G1.1595	40	+	18	29875	255,0,0	3	48,1148,3273	0,25363,26584
NC_045512.2	18	29875	G1;G1.1596	40	+	18	29875	255,0,0	4	731,2262,492,458	0,13292,16331,29399
NC_045512.2	18	29875	G1;G1.1597	40	+	18	29875	255,0,0	3	731,3481,451	0,13292,29406
NC_045512.2	18	29875	G1;G1.1598	40	+	18	29875	255,0,0	2	1922,412	0,29445
NC_045512.2	18	29876	G1;G1.1599	40	+	18	29876	255,0,0	3	47,1513,25	0,21533,29833
NC_045512.2	18	29876	G1;G1.1600	40	+	18	29876	255,0,0	4	731,327,3150,458	0,13292,13673,29400
NC_045512.2	18	29876	G1;G1.1601	40	+	18	29876	255,0,0	4	731,1804,1629,459	0,13292,15195,29399
NC_045512.2	18	29876	G1;G1.1602	40	+	18	29876	255,0,0	4	731,2099,474,459	0,13292,16348,29399
NC_045512.2	18	29876	G1;G1.1603	40	+	18	29876	255,0,0	4	731,3064,205,459	0,13292,16618,29399
NC_045512.2	18	29876	G1;G1.1604	40	+	18	29876	255,0,0	4	731,3281,177,459	0,13292,16646,29399
NC_045512.2	18	29876	G1;G1.1605	40	+	18	29876	255,0,0	2	850,527	0,29331
NC_045512.2	18	29876	G1;G1.1606	40	+	18	29876	255,0,0	2	1953,637	0,29221
NC_045512.2	18	29877	G1;G1.1607	40	+	18	29877	255,0,0	2	37,4442	0,25417
NC_045512.2	18	29877	G1;G1.1608	40	+	18	29877	255,0,0	3	731,3543,392	0,13292,29467
NC_045512.2	18	29878	G1;G1.1609	40	+	18	29878	255,0,0	3	46,251,1206	0,28236,28654
NC_045512.2	18	29878	G1;G1.1610	40	+	18	29878	255,0,0	2	66,535	0,29325
NC_045512.2	18	29878	G1;G1.1611	40	+	18	29878	255,0,0	4	731,2663,300,461	0,13292,16524,29399
NC_045512.2	18	29879	G1;G1.1612	40	+	18	29879	255,0,0	2	7208,1033	0,28828
NC_045512.2	18	29882	G1;G1.1613	40	+	18	29882	255,0,0	4	731,2061,1026,465	0,13292,15797,29399
NC_045512.2	18	29897	G1;G1.1614	40	+	18	29897	255,0,0	3	2842,314,701	0,27456,29178
NC_045512.2	19	1632	G1;G1.1615	40	+	19	1632	255,0,0	1	1613	0
NC_045512.2	19	29871	G1;G1.1616	40	+	19	29871	255,0,0	4	730,3531,245,139	0,13291,29398,29713
NC_045512.2	19	29872	G1;G1.1617	40	+	19	29872	255,0,0	2	51,8567	0,21286
NC_045512.2	19	29873	G1;G1.1618	40	+	19	29873	255,0,0	2	739,271	0,29583
NC_045512.2	19	29874	G1;G1.1619	40	+	19	29874	255,0,0	3	729,32,457	0,16790,29398
NC_045512.2	19	29874	G1;G1.1620	40	+	19	29874	255,0,0	2	1116,516	0,29339
NC_045512.2	19	29875	G1;G1.1621	40	+	19	29875	255,0,0	2	49,881	0,28975
NC_045512.2	19	29875	G1;G1.1622	40	+	19	29875	255,0,0	2	51,7600	0,22256
NC_045512.2	19	29875	G1;G1.1623	40	+	19	29875	255,0,0	3	57,1072,2254	0,26461,27602
NC_045512.2	19	29875	G1;G1.1624	40	+	19	29875	255,0,0	2	1374,619	0,29237
NC_045512.2	19	29876	G1;G1.1625	40	+	19	29876	255,0,0	3	45,1316,646	0,26448,29211
NC_045512.2	19	29880	G1;G1.1626	40	+	19	29880	255,0,0	3	730,3535,490	0,13291,29371
NC_045512.2	21	29872	G1;G1.1627	40	+	21	29872	255,0,0	2	1902,1023	0,28828
NC_045512.2	22	29875	G1;G1.1628	40	+	22	29875	255,0,0	4	727,2023,842,458	0,13288,15976,29395
NC_045512.2	23	1819	G1;G1.1629	40	+	23	1819	255,0,0	1	1796	0
NC_045512.2	23	25967	G1;G1.1630	40	+	23	25967	255,0,0	2	42,4416	0,21528
NC_045512.2	23	29871	G1;G1.1631	40	+	23	29871	255,0,0	3	53,1838,749	0,26457,29099
NC_045512.2	23	29871	G1;G1.1632	40	+	23	29871	255,0,0	2	904,1030	0,28818
NC_045512.2	25	29872	G1;G1.1633	40	+	25	29872	255,0,0	2	1937,381	0,29466
NC_045512.2	28	25036	G1;G1.1683	40	+	28	25036	255,0,0	2	37,3485	0,21523
NC_045512.2	32	29876	G1;G1.1635	40	+	32	29876	255,0,0	4	717,3013,393,453	0,13278,16417,29391
NC_045512.2	34	29874	G1;G1.1636	40	+	34	29874	255,0,0	4	715,3107,194,457	0,13276,16613,29383
NC_045512.2	37	29874	G1;G1.1637	40	+	37	29874	255,0,0	3	788,2445,508	0,7120,29329
NC_045512.2	40	29876	G1;G1.1638	40	+	40	29876	255,0,0	3	36,1993,608	0,21525,29228
NC_045512.2	40	29876	G1;G1.1639	40	+	40	29876	255,0,0	3	709,3325,447	0,13270,29389
NC_045512.2	40	29876	G1;G1.1640	40	+	40	29876	255,0,0	2	816,1042	0,28794
NC_045512.2	41	29875	G1;G1.1641	40	+	41	29875	255,0,0	3	1178,2745,632	0,4833,29202
NC_045512.2	41	29876	G1;G1.1642	40	+	41	29876	255,0,0	2	1380,535	0,29300
NC_045512.2	41	29881	G1;G1.1643	40	+	41	29881	255,0,0	3	708,3242,447	0,13269,29393
NC_045512.2	42	29874	G1;G1.1644	40	+	42	29874	255,0,0	5	707,250,1607,114,457	0,13268,14992,16684,29375
NC_045512.2	42	29874	G1;G1.1645	40	+	42	29874	255,0,0	2	1756,537	0,29295
NC_045512.2	48	29874	G1;G1.1646	40	+	48	29874	255,0,0	4	701,1770,1587,457	0,13262,15206,29369
NC_045512.2	48	29877	G1;G1.1647	40	+	48	29877	255,0,0	2	6585,1639	0,28190
NC_045512.2	49	29874	G1;G1.1648	40	+	49	29874	255,0,0	4	700,3168,326,457	0,13261,16465,29368
NC_045512.2	51	29871	G1;G1.1649	40	+	51	29871	255,0,0	2	6580,565	0,29255
NC_045512.2	51	29876	G1;G1.1699	40	+	51	29876	255,0,0	2	1392,530	0,29295
NC_045512.2	52	29879	G1;G1.1651	40	+	52	29879	255,0,0	2	3043,610	0,29217
NC_045512.2	53	15151	G1;G1.1652	40	+	53	15151	255,0,0	2	696,1841	0,13257
NC_045512.2	53	29871	G1;G1.1653	40	+	53	29871	255,0,0	2	685,501	0,29317
NC_045512.2	54	29876	G1;G1.1654	40	+	54	29876	255,0,0	4	695,1880,1121,459	0,13256,15666,29363
NC_045512.2	58	29875	G1;G1.1655	40	+	58	29875	255,0,0	2	1162,1663	0,28154
NC_045512.2	62	29874	G1;G1.1656	40	+	62	29874	255,0,0	2	77,3074	0,26738
NC_045512.2	70	29873	G1;G1.1657	40	+	70	29873	255,0,0	2	1581,515	0,29288
NC_045512.2	77	29872	G1;G1.1658	40	+	77	29872	255,0,0	4	672,2964,486,455	0,13233,16278,29340
NC_045512.2	84	29876	G1;G1.1659	40	+	84	29876	255,0,0	4	665,3200,265,459	0,13226,16493,29333
NC_045512.2	89	29871	G1;G1.1660	40	+	89	29871	255,0,0	2	1858,393	0,29389
NC_045512.2	94	29876	G1;G1.1661	40	+	94	29876	255,0,0	3	957,3895,1630	0,2910,28152
NC_045512.2	95	8918	G1;G1.1662	40	+	95	8918	255,0,0	1	8823	0
NC_045512.2	97	29872	G1;G1.1663	40	+	97	29872	255,0,0	3	666,3521,449	0,13222,29326
NC_045512.2	98	29875	G1;G1.1664	40	+	98	29875	255,0,0	4	651,3531,294,85	0,13212,29319,29692
NC_045512.2	112	29876	G1;G1.1665	40	+	112	29876	255,0,0	3	671,3553,459	0,13176,29305
NC_045512.2	126	29875	G1;G1.1666	40	+	126	29875	255,0,0	4	623,2964,484,458	0,13184,16229,29291
NC_045512.2	133	15132	G1;G1.1667	40	+	133	15132	255,0,0	2	616,1822	0,13177
NC_045512.2	133	15271	G1;G1.1668	40	+	133	15271	255,0,0	2	616,1961	0,13177
NC_045512.2	133	29784	G1;G1.1669	40	+	133	29784	255,0,0	3	616,3531,367	0,13177,29284
NC_045512.2	140	29875	G1;G1.1670	40	+	140	29875	255,0,0	3	609,3510,376	0,13170,29359
NC_045512.2	145	15965	G1;G1.1671	40	+	145	15965	255,0,0	2	604,2655	0,13165
NC_045512.2	147	14612	G1;G1.1672	40	+	147	14612	255,0,0	2	602,1302	0,13163
NC_045512.2	149	29871	G1;G1.1673	40	+	149	29871	255,0,0	2	2335,837	0,28885
NC_045512.2	149	29871	G1;G1.1674	40	+	149	29871	255,0,0	2	2472,527	0,29195
NC_045512.2	149	29873	G1;G1.1675	40	+	149	29873	255,0,0	2	576,355	0,29369
NC_045512.2	153	16131	G1;G1.1676	40	+	153	16131	255,0,0	2	596,2821	0,13157
NC_045512.2	155	15341	G1;G1.1677	40	+	155	15341	255,0,0	2	594,2031	0,13155
NC_045512.2	156	29878	G1;G1.1678	40	+	156	29878	255,0,0	2	2183,376	0,29346
NC_045512.2	162	14935	G1;G1.1679	40	+	162	14935	255,0,0	2	587,1625	0,13148
NC_045512.2	165	14560	G1;G1.1680	40	+	165	14560	255,0,0	2	584,1250	0,13145
NC_045512.2	184	13762	G1;G1.1681	40	+	184	13762	255,0,0	2	565,452	0,13126
NC_045512.2	190	13351	G1;G1.1682	40	+	190	13351	255,0,0	2	559,41	0,13120
NC_045512.2	200	29879	G1;G1.1634	40	+	200	29879	255,0,0	3	549,3532,462	0,13110,29217
NC_045512.2	201	15014	G1;G1.1684	40	+	201	15014	255,0,0	2	548,1704	0,13109
NC_045512.2	201	16366	G1;G1.1685	40	+	201	16366	255,0,0	2	548,3056	0,13109
NC_045512.2	207	16289	G1;G1.1686	40	+	207	16289	255,0,0	2	542,2979	0,13103
NC_045512.2	212	29874	G1;G1.1687	40	+	212	29874	255,0,0	4	537,3193,270,457	0,13098,16359,29205
NC_045512.2	216	15539	G1;G1.1688	40	+	216	15539	255,0,0	2	533,2229	0,13094
NC_045512.2	220	550	G1;G1.1689	40	+	220	550	255,0,0	1	330	0
NC_045512.2	221	29874	G1;G1.1690	40	+	221	29874	255,0,0	3	528,3573,496	0,13089,29157
NC_045512.2	239	13448	G1;G1.1691	40	+	239	13448	255,0,0	2	510,138	0,13071
NC_045512.2	255	29450	G1;G1.1692	40	+	255	29450	255,0,0	3	494,3531,33	0,13055,29162
NC_045512.2	257	13660	G1;G1.1693	40	+	257	13660	255,0,0	2	492,350	0,13053
NC_045512.2	257	15312	G1;G1.1694	40	+	257	15312	255,0,0	2	492,2002	0,13053
NC_045512.2	258	16131	G1;G1.1695	40	+	258	16131	255,0,0	2	491,2821	0,13052
NC_045512.2	268	15480	G1;G1.1696	40	+	268	15480	255,0,0	2	481,2170	0,13042
NC_045512.2	268	16677	G1;G1.1697	40	+	268	16677	255,0,0	2	481,3367	0,13042
NC_045512.2	272	16242	G1;G1.1698	40	+	272	16242	255,0,0	2	477,2932	0,13038
NC_045512.2	272	29873	G1;G1.1650	40	+	272	29873	255,0,0	3	477,3531,456	0,13038,29145
NC_045512.2	280	615	G1;G1.1700	40	+	280	615	255,0,0	1	335	0
NC_045512.2	291	15667	G1;G1.1701	40	+	291	15667	255,0,0	2	458,2357	0,13019
NC_045512.2	302	29874	G1;G1.1702	40	+	302	29874	255,0,0	4	447,2964,486,457	0,13008,16053,29115
NC_045512.2	305	13994	G1;G1.1703	40	+	305	13994	255,0,0	2	444,684	0,13005
NC_045512.2	306	710	G1;G1.1704	40	+	306	710	255,0,0	1	404	0
NC_045512.2	311	14287	G1;G1.1705	40	+	311	14287	255,0,0	2	438,977	0,12999
NC_045512.2	311	15968	G1;G1.1706	40	+	311	15968	255,0,0	2	438,2658	0,12999
NC_045512.2	311	29872	G1;G1.1707	40	+	311	29872	255,0,0	3	438,3536,455	0,12999,29106
NC_045512.2	312	14376	G1;G1.1708	40	+	312	14376	255,0,0	2	437,1066	0,12998
NC_045512.2	313	16505	G1;G1.1709	40	+	313	16505	255,0,0	2	436,3195	0,12997
NC_045512.2	314	15013	G1;G1.1710	40	+	314	15013	255,0,0	2	435,1703	0,12996
NC_045512.2	317	29874	G1;G1.1711	40	+	317	29874	255,0,0	2	690,797	0,28760
NC_045512.2	318	14496	G1;G1.1712	40	+	318	14496	255,0,0	2	431,1186	0,12992
NC_045512.2	319	29873	G1;G1.1713	40	+	319	29873	255,0,0	2	439,1650	0,27904
NC_045512.2	348	15100	G1;G1.1714	40	+	348	15100	255,0,0	2	401,1790	0,12962
NC_045512.2	348	15491	G1;G1.1715	40	+	348	15491	255,0,0	2	401,2181	0,12962
NC_045512.2	351	29875	G1;G1.1716	40	+	351	29875	255,0,0	3	1105,2147,479	0,2059,29045
NC_045512.2	352	14864	G1;G1.1717	40	+	352	14864	255,0,0	2	397,1554	0,12958
NC_045512.2	352	29871	G1;G1.1718	40	+	352	29871	255,0,0	4	397,2117,1262,454	0,12958,15227,29065
NC_045512.2	356	15270	G1;G1.1719	40	+	356	15270	255,0,0	2	393,1960	0,12954
NC_045512.2	357	29871	G1;G1.1720	40	+	357	29871	255,0,0	4	392,3193,286,454	0,12953,16198,29060
NC_045512.2	365	15763	G1;G1.1721	40	+	365	15763	255,0,0	2	384,2453	0,12945
NC_045512.2	367	1262	G1;G1.1722	40	+	367	1262	255,0,0	1	895	0
NC_045512.2	369	16264	G1;G1.1723	40	+	369	16264	255,0,0	2	380,2954	0,12941
NC_045512.2	372	13351	G1;G1.1724	40	+	372	13351	255,0,0	2	377,41	0,12938
NC_045512.2	384	15709	G1;G1.1725	40	+	384	15709	255,0,0	2	365,2399	0,12926
NC_045512.2	390	29661	G1;G1.1726	40	+	390	29661	255,0,0	2	3355,151	0,29120
NC_045512.2	391	15922	G1;G1.1727	40	+	391	15922	255,0,0	2	358,2612	0,12919
NC_045512.2	395	15659	G1;G1.1728	40	+	395	15659	255,0,0	2	354,2349	0,12915
NC_045512.2	395	29474	G1;G1.1729	40	+	395	29474	255,0,0	3	354,3531,57	0,12915,29022
NC_045512.2	400	15197	G1;G1.1730	40	+	400	15197	255,0,0	2	349,1887	0,12910
NC_045512.2	401	15151	G1;G1.1731	40	+	401	15151	255,0,0	2	348,1841	0,12909
NC_045512.2	409	29872	G1;G1.1732	40	+	409	29872	255,0,0	3	340,3465,449	0,12901,29014
NC_045512.2	410	13662	G1;G1.1733	40	+	410	13662	255,0,0	2	339,352	0,12900
NC_045512.2	413	13570	G1;G1.1734	40	+	413	13570	255,0,0	2	336,260	0,12897
NC_045512.2	413	14469	G1;G1.1735	40	+	413	14469	255,0,0	2	336,1159	0,12897
NC_045512.2	413	29876	G1;G1.1736	40	+	413	29876	255,0,0	3	336,3532,459	0,12897,29004
NC_045512.2	415	16022	G1;G1.1737	40	+	415	16022	255,0,0	2	334,2712	0,12895
NC_045512.2	415	29719	G1;G1.1738	40	+	415	29719	255,0,0	3	334,3531,302	0,12895,29002
NC_045512.2	416	14513	G1;G1.1739	40	+	416	14513	255,0,0	2	333,1203	0,12894
NC_045512.2	417	16723	G1;G1.1740	40	+	417	16723	255,0,0	2	332,3413	0,12893
NC_045512.2	420	14998	G1;G1.1741	40	+	420	14998	255,0,0	2	329,1688	0,12890
NC_045512.2	423	16828	G1;G1.1742	40	+	423	16828	255,0,0	2	326,3518	0,12887
NC_045512.2	426	530	G1;G1.1743	40	+	426	530	255,0,0	1	104	0
NC_045512.2	426	16505	G1;G1.1744	40	+	426	16505	255,0,0	2	323,3195	0,12884
NC_045512.2	429	16396	G1;G1.1745	40	+	429	16396	255,0,0	2	320,3086	0,12881
NC_045512.2	430	750	G1;G1.1746	40	+	430	750	255,0,0	1	320	0
NC_045512.2	435	29873	G1;G1.1747	40	+	435	29873	255,0,0	2	714,1628	0,27810
NC_045512.2	439	15191	G1;G1.1748	40	+	439	15191	255,0,0	2	310,1881	0,12871
NC_045512.2	440	13874	G1;G1.1749	40	+	440	13874	255,0,0	2	309,564	0,12870
NC_045512.2	444	14918	G1;G1.1750	40	+	444	14918	255,0,0	2	305,1608	0,12866
NC_045512.2	448	14214	G1;G1.1751	40	+	448	14214	255,0,0	2	301,904	0,12862
NC_045512.2	450	16190	G1;G1.1752	40	+	450	16190	255,0,0	2	299,2880	0,12860
NC_045512.2	456	15647	G1;G1.1753	40	+	456	15647	255,0,0	2	293,2337	0,12854
NC_045512.2	472	627	G1;G1.1754	40	+	472	627	255,0,0	1	155	0
NC_045512.2	492	13351	G1;G1.1755	40	+	492	13351	255,0,0	2	257,41	0,12818
NC_045512.2	493	15340	G1;G1.1756	40	+	493	15340	255,0,0	2	256,2030	0,12817
NC_045512.2	499	29475	G1;G1.1757	40	+	499	29475	255,0,0	3	250,3531,58	0,12811,28918
NC_045512.2	502	14355	G1;G1.1758	40	+	502	14355	255,0,0	2	247,1045	0,12808
NC_045512.2	502	29880	G1;G1.1759	40	+	502	29880	255,0,0	3	247,3532,463	0,12808,28915
NC_045512.2	503	13760	G1;G1.1760	40	+	503	13760	255,0,0	2	246,450	0,12807
NC_045512.2	507	29782	G1;G1.1761	40	+	507	29782	255,0,0	3	242,3532,365	0,12803,28910
NC_045512.2	509	29874	G1;G1.1762	40	+	509	29874	255,0,0	6	240,1043,192,819,286,457	0,12801,14126,14840,16046,28908
NC_045512.2	515	14551	G1;G1.1763	40	+	515	14551	255,0,0	2	234,1241	0,12795
NC_045512.2	517	29872	G1;G1.1764	40	+	517	29872	255,0,0	2	1460,401	0,28954
NC_045512.2	519	14144	G1;G1.1765	40	+	519	14144	255,0,0	2	230,834	0,12791
NC_045512.2	519	16666	G1;G1.1766	40	+	519	16666	255,0,0	2	230,3356	0,12791
NC_045512.2	520	15490	G1;G1.1767	40	+	520	15490	255,0,0	2	229,2180	0,12790
NC_045512.2	522	29885	G1;G1.1768	40	+	522	29885	255,0,0	2	558,408	0,28955
NC_045512.2	525	29874	G1;G1.1769	40	+	525	29874	255,0,0	3	224,3510,375	0,12785,28974
NC_045512.2	527	13541	G1;G1.1770	40	+	527	13541	255,0,0	2	222,231	0,12783
NC_045512.2	529	13625	G1;G1.1771	40	+	529	13625	255,0,0	2	220,315	0,12781
NC_045512.2	529	14841	G1;G1.1772	40	+	529	14841	255,0,0	2	220,1531	0,12781
NC_045512.2	534	29660	G1;G1.1773	40	+	534	29660	255,0,0	3	215,3531,243	0,12776,28883
NC_045512.2	539	14098	G1;G1.1774	40	+	539	14098	255,0,0	2	210,788	0,12771
NC_045512.2	542	29879	G1;G1.1775	40	+	542	29879	255,0,0	2	822,746	0,28591
NC_045512.2	544	29876	G1;G1.1776	40	+	544	29876	255,0,0	3	205,3534,459	0,12763,28873
NC_045512.2	549	15661	G1;G1.1777	40	+	549	15661	255,0,0	2	200,2351	0,12761
NC_045512.2	556	16600	G1;G1.1778	40	+	556	16600	255,0,0	2	193,3290	0,12754
NC_045512.2	560	14438	G1;G1.1779	40	+	560	14438	255,0,0	2	189,1128	0,12750
NC_045512.2	562	29876	G1;G1.1780	40	+	562	29876	255,0,0	4	187,1520,1934,377	0,12758,14324,28937
NC_045512.2	568	16015	G1;G1.1781	40	+	568	16015	255,0,0	2	181,2705	0,12742
NC_045512.2	570	13471	G1;G1.1782	40	+	570	13471	255,0,0	2	179,161	0,12740
NC_045512.2	571	16519	G1;G1.1783	40	+	571	16519	255,0,0	2	178,3209	0,12739
NC_045512.2	580	15101	G1;G1.1784	40	+	580	15101	255,0,0	2	169,1791	0,12730
NC_045512.2	589	16208	G1;G1.1785	40	+	589	16208	255,0,0	2	160,2898	0,12721
NC_045512.2	595	15491	G1;G1.1786	40	+	595	15491	255,0,0	2	154,2181	0,12715
NC_045512.2	595	16723	G1;G1.1787	40	+	595	16723	255,0,0	2	154,3413	0,12715
NC_045512.2	597	15235	G1;G1.1788	40	+	597	15235	255,0,0	2	152,1925	0,12713
NC_045512.2	604	15161	G1;G1.1789	40	+	604	15161	255,0,0	2	145,1851	0,12706
NC_045512.2	605	15451	G1;G1.1790	40	+	605	15451	255,0,0	2	144,2141	0,12705
NC_045512.2	609	14551	G1;G1.1791	40	+	609	14551	255,0,0	2	140,1241	0,12701
NC_045512.2	610	14130	G1;G1.1792	40	+	610	14130	255,0,0	2	139,820	0,12700
NC_045512.2	610	14980	G1;G1.1793	40	+	610	14980	255,0,0	2	139,1670	0,12700
NC_045512.2	618	14283	G1;G1.1794	40	+	618	14283	255,0,0	2	131,973	0,12692
NC_045512.2	625	14072	G1;G1.1795	40	+	625	14072	255,0,0	2	124,762	0,12685
NC_045512.2	626	29878	G1;G1.1796	40	+	626	29878	255,0,0	4	123,3191,288,461	0,12684,15926,28791
NC_045512.2	632	13713	G1;G1.1797	40	+	632	13713	255,0,0	2	117,403	0,12678
NC_045512.2	634	15922	G1;G1.1798	40	+	634	15922	255,0,0	2	115,2612	0,12676
NC_045512.2	637	29879	G1;G1.1799	40	+	637	29879	255,0,0	3	112,3532,463	0,12673,28779
NC_045512.2	638	14609	G1;G1.1800	40	+	638	14609	255,0,0	2	111,1299	0,12672
NC_045512.2	638	16666	G1;G1.1801	40	+	638	16666	255,0,0	2	111,3356	0,12672
NC_045512.2	642	29876	G1;G1.1802	40	+	642	29876	255,0,0	2	713,389	0,28845
NC_045512.2	643	15265	G1;G1.1803	40	+	643	15265	255,0,0	2	106,1955	0,12667
NC_045512.2	649	16489	G1;G1.1804	40	+	649	16489	255,0,0	2	100,3179	0,12661
NC_045512.2	653	13661	G1;G1.1805	40	+	653	13661	255,0,0	2	96,351	0,12657
NC_045512.2	656	15101	G1;G1.1806	40	+	656	15101	255,0,0	2	93,1791	0,12654
NC_045512.2	657	16299	G1;G1.1807	40	+	657	16299	255,0,0	2	92,2989	0,12653
NC_045512.2	667	15781	G1;G1.1808	40	+	667	15781	255,0,0	2	82,2471	0,12643
NC_045512.2	676	29649	G1;G1.1809	40	+	676	29649	255,0,0	3	73,3530,232	0,12634,28741
NC_045512.2	678	15673	G1;G1.1810	40	+	678	15673	255,0,0	2	71,2363	0,12632
NC_045512.2	707	29875	G1;G1.1811	40	+	707	29875	255,0,0	3	42,3532,458	0,12603,28710
NC_045512.2	711	15335	G1;G1.1812	40	+	711	15335	255,0,0	2	38,2025	0,12599
NC_045512.2	761	29873	G1;G1.1813	40	+	761	29873	255,0,0	5	5261,497,3943,195,357	0,5762,6313,26721,28755
NC_045512.2	767	29871	G1;G1.1814	40	+	767	29871	255,0,0	2	159,393	0,28711
NC_045512.2	782	29874	G1;G1.1815	40	+	782	29874	255,0,0	3	305,926,527	0,522,28565
NC_045512.2	826	29873	G1;G1.1816	40	+	826	29873	255,0,0	3	1661,4843,391	0,15150,28656
NC_045512.2	879	29871	G1;G1.1817	40	+	879	29871	255,0,0	2	261,1393	0,27599
NC_045512.2	900	29876	G1;G1.1818	40	+	900	29876	255,0,0	2	12704,662	0,28314
NC_045512.2	918	29874	G1;G1.1819	40	+	918	29874	255,0,0	2	935,394	0,28562
NC_045512.2	925	29875	G1;G1.1820	40	+	925	29875	255,0,0	3	1023,2212,393	0,1354,28557
NC_045512.2	936	29874	G1;G1.1821	40	+	936	29874	255,0,0	2	694,95	0,28843
NC_045512.2	1027	29874	G1;G1.1822	40	+	1027	29874	255,0,0	2	814,381	0,28466
NC_045512.2	1058	29878	G1;G1.1823	40	+	1058	29878	255,0,0	3	2029,166,757	0,27301,28063
NC_045512.2	1075	29877	G1;G1.1824	40	+	1075	29877	255,0,0	3	888,981,3059	0,24721,25743
NC_045512.2	1090	29820	G1;G1.1825	40	+	1090	29820	255,0,0	2	5864,1300	0,27430
NC_045512.2	1117	29876	G1;G1.1826	40	+	1117	29876	255,0,0	2	285,1662	0,27097
NC_045512.2	1125	29874	G1;G1.1827	40	+	1125	29874	255,0,0	3	1400,1157,526	0,25405,28223
NC_045512.2	1150	29876	G1;G1.1828	40	+	1150	29876	255,0,0	2	4120,602	0,28124
NC_045512.2	1160	29877	G1;G1.1829	40	+	1160	29877	255,0,0	2	1743,359	0,28358
NC_045512.2	1164	1979	G1;G1.1830	40	+	1164	1979	255,0,0	1	815	0
NC_045512.2	1189	29876	G1;G1.1831	40	+	1189	29876	255,0,0	2	770,434	0,28253
NC_045512.2	1192	29873	G1;G1.1832	40	+	1192	29873	255,0,0	2	485,556	0,28125
NC_045512.2	1215	29875	G1;G1.1833	40	+	1215	29875	255,0,0	2	2551,1171	0,27489
NC_045512.2	1255	29878	G1;G1.1834	40	+	1255	29878	255,0,0	2	1960,897	0,27726
NC_045512.2	1288	29877	G1;G1.1835	40	+	1288	29877	255,0,0	2	1448,791	0,27798
NC_045512.2	1289	29874	G1;G1.1836	40	+	1289	29874	255,0,0	2	1806,741	0,27844
NC_045512.2	1357	29871	G1;G1.1837	40	+	1357	29871	255,0,0	2	449,517	0,27997
NC_045512.2	1364	29876	G1;G1.1838	40	+	1364	29876	255,0,0	2	5265,914	0,27598
NC_045512.2	1384	29871	G1;G1.1839	40	+	1384	29871	255,0,0	2	4071,1220	0,27267
NC_045512.2	1484	29874	G1;G1.1840	40	+	1484	29874	255,0,0	2	10644,861	0,27529
NC_045512.2	1516	29877	G1;G1.1841	40	+	1516	29877	255,0,0	2	397,2035	0,26326
NC_045512.2	1535	29877	G1;G1.1842	40	+	1535	29877	255,0,0	2	930,382	0,27960
NC_045512.2	1593	29877	G1;G1.1843	40	+	1593	29877	255,0,0	2	2212,1041	0,27243
NC_045512.2	1684	29882	G1;G1.1844	40	+	1684	29882	255,0,0	2	779,1268	0,26930
NC_045512.2	1693	29876	G1;G1.1845	40	+	1693	29876	255,0,0	2	7870,398	0,27785
NC_045512.2	1716	29874	G1;G1.1846	40	+	1716	29874	255,0,0	2	5618,1661	0,26497
NC_045512.2	1717	29876	G1;G1.1847	40	+	1717	29876	255,0,0	3	3129,6055,1087	0,19878,27072
NC_045512.2	1717	29876	G1;G1.1848	40	+	1717	29876	255,0,0	2	6857,2873	0,25286
NC_045512.2	1742	29878	G1;G1.1849	40	+	1742	29878	255,0,0	2	959,398	0,27738
NC_045512.2	1962	2480	G1;G1.1850	40	+	1962	2480	255,0,0	1	518	0
NC_045512.2	2014	29880	G1;G1.1851	40	+	2014	29880	255,0,0	3	2930,3417,965	0,22971,26901
NC_045512.2	2085	29875	G1;G1.1852	40	+	2085	29875	255,0,0	2	857,516	0,27274
NC_045512.2	2131	29876	G1;G1.1853	40	+	2131	29876	255,0,0	2	4470,568	0,27177
NC_045512.2	2193	29876	G1;G1.1854	40	+	2193	29876	255,0,0	3	889,4359,749	0,13014,26934
NC_045512.2	2201	29874	G1;G1.1855	40	+	2201	29874	255,0,0	2	886,392	0,27281
NC_045512.2	2284	29876	G1;G1.1856	40	+	2284	29876	255,0,0	2	1394,558	0,27034
NC_045512.2	2318	29874	G1;G1.1857	40	+	2318	29874	255,0,0	3	5410,56,404	0,19280,27152
NC_045512.2	2524	29876	G1;G1.1858	40	+	2524	29876	255,0,0	3	1949,1168,425	0,2190,26927
NC_045512.2	2566	4591	G1;G1.1859	40	+	2566	4591	255,0,0	1	2025	0
NC_045512.2	2646	3437	G1;G1.1860	40	+	2646	3437	255,0,0	1	791	0
NC_045512.2	2743	29873	G1;G1.1861	40	+	2743	29873	255,0,0	2	201,645	0,26485
NC_045512.2	2766	29879	G1;G1.1862	40	+	2766	29879	255,0,0	3	870,416,756	0,7934,26357
NC_045512.2	2781	29267	G1;G1.1863	40	+	2781	29267	255,0,0	2	396,283	0,26203
NC_045512.2	2786	29875	G1;G1.1864	40	+	2786	29875	255,0,0	3	4431,6782,861	0,18765,26228
NC_045512.2	2792	29876	G1;G1.1865	40	+	2792	29876	255,0,0	6	2567,1570,945,1913,227,595	0,19706,21334,22556,24542,26489
NC_045512.2	2804	29875	G1;G1.1866	40	+	2804	29875	255,0,0	2	1173,2236	0,24835
NC_045512.2	2949	4324	G1;G1.1867	40	+	2949	4324	255,0,0	1	1375	0
NC_045512.2	2973	29876	G1;G1.1868	40	+	2973	29876	255,0,0	2	124,1626	0,25277
NC_045512.2	3040	5489	G1;G1.1869	40	+	3040	5489	255,0,0	1	2449	0
NC_045512.2	3045	29871	G1;G1.1870	40	+	3045	29871	255,0,0	2	3638,896	0,25930
NC_045512.2	3134	3877	G1;G1.1871	40	+	3134	3877	255,0,0	1	743	0
NC_045512.2	3141	29877	G1;G1.1872	40	+	3141	29877	255,0,0	2	3523,1634	0,25102
NC_045512.2	3193	4178	G1;G1.1873	40	+	3193	4178	255,0,0	1	985	0
NC_045512.2	3245	29877	G1;G1.1874	40	+	3245	29877	255,0,0	2	2768,407	0,26225
NC_045512.2	3300	29878	G1;G1.1875	40	+	3300	29878	255,0,0	2	635,497	0,26081
NC_045512.2	3378	29873	G1;G1.1876	40	+	3378	29873	255,0,0	2	371,521	0,25974
NC_045512.2	3379	29876	G1;G1.1877	40	+	3379	29876	255,0,0	3	971,415,459	0,13046,26038
NC_045512.2	3384	29877	G1;G1.1878	40	+	3384	29877	255,0,0	2	1785,515	0,25978
NC_045512.2	3568	29878	G1;G1.1879	40	+	3568	29878	255,0,0	3	1025,28,8383	0,9006,17927
NC_045512.2	3670	29874	G1;G1.1880	40	+	3670	29874	255,0,0	2	4688,395	0,25809
NC_045512.2	3730	29874	G1;G1.1881	40	+	3730	29874	255,0,0	4	3114,2106,2914,887	0,3155,21652,25257
NC_045512.2	3759	29876	G1;G1.1882	40	+	3759	29876	255,0,0	2	1770,525	0,25592
NC_045512.2	3773	29718	G1;G1.1883	40	+	3773	29718	255,0,0	2	3658,793	0,25152
NC_045512.2	3827	29879	G1;G1.1884	40	+	3827	29879	255,0,0	2	1674,365	0,25687
NC_045512.2	3915	29873	G1;G1.1885	40	+	3915	29873	255,0,0	2	1005,568	0,25390
NC_045512.2	3981	29873	G1;G1.1886	40	+	3981	29873	255,0,0	4	1111,7963,312,398	0,1152,23401,25494
NC_045512.2	3988	29874	G1;G1.1887	40	+	3988	29874	255,0,0	4	4965,1409,862,644	0,21389,22832,25242
NC_045512.2	4166	29875	G1;G1.1888	40	+	4166	29875	255,0,0	2	2407,2478	0,23231
NC_045512.2	4182	29876	G1;G1.1889	40	+	4182	29876	255,0,0	2	2695,417	0,25277
NC_045512.2	4186	29876	G1;G1.1890	40	+	4186	29876	255,0,0	3	2466,97,1876	0,23587,23814
NC_045512.2	4224	29874	G1;G1.1891	40	+	4224	29874	255,0,0	4	1261,3189,2170,902	0,9087,22012,24748
NC_045512.2	4280	29875	G1;G1.1892	40	+	4280	29875	255,0,0	2	813,474	0,25121
NC_045512.2	4288	29409	G1;G1.1893	40	+	4288	29409	255,0,0	3	546,604,1763	0,22662,23358
NC_045512.2	4299	29876	G1;G1.1894	40	+	4299	29876	255,0,0	3	2054,2144,3163	0,17211,22414
NC_045512.2	4371	29871	G1;G1.1895	40	+	4371	29871	255,0,0	2	2263,905	0,24595
NC_045512.2	4380	29876	G1;G1.1896	40	+	4380	29876	255,0,0	2	2583,394	0,25102
NC_045512.2	4392	5085	G1;G1.1897	40	+	4392	5085	255,0,0	1	693	0
NC_045512.2	4449	5387	G1;G1.1898	40	+	4449	5387	255,0,0	1	938	0
NC_045512.2	4543	29875	G1;G1.1899	40	+	4543	29875	255,0,0	2	1060,635	0,24697
NC_045512.2	4561	29876	G1;G1.1900	40	+	4561	29876	255,0,0	2	1156,824	0,24491
NC_045512.2	4566	5528	G1;G1.1901	40	+	4566	5528	255,0,0	1	962	0
NC_045512.2	4662	29875	G1;G1.1902	40	+	4662	29875	255,0,0	2	978,160	0,25053
NC_045512.2	4694	6714	G1;G1.1903	40	+	4694	6714	255,0,0	2	1937,35	0,1985
NC_045512.2	4723	5284	G1;G1.1904	40	+	4723	5284	255,0,0	1	561	0
NC_045512.2	4902	29876	G1;G1.1905	40	+	4902	29876	255,0,0	2	8587,644	0,24330
NC_045512.2	4938	29875	G1;G1.1906	40	+	4938	29875	255,0,0	2	1756,2214	0,22723
NC_045512.2	4970	29880	G1;G1.1907	40	+	4970	29880	255,0,0	2	3250,4485	0,20425
NC_045512.2	5134	29877	G1;G1.1908	40	+	5134	29877	255,0,0	2	441,59	0,24684
NC_045512.2	5178	29871	G1;G1.1909	40	+	5178	29871	255,0,0	2	2601,2171	0,22522
NC_045512.2	5195	29875	G1;G1.1910	40	+	5195	29875	255,0,0	2	1811,1651	0,23029
NC_045512.2	5349	29876	G1;G1.1911	40	+	5349	29876	255,0,0	3	120,712,1146	0,3544,23381
NC_045512.2	5366	29871	G1;G1.1912	40	+	5366	29871	255,0,0	1	24505	0
NC_045512.2	5386	29872	G1;G1.1913	40	+	5386	29872	255,0,0	2	1317,67	0,24419
NC_045512.2	5430	29879	G1;G1.1914	40	+	5430	29879	255,0,0	2	1144,359	0,24090
NC_045512.2	5432	29875	G1;G1.1915	40	+	5432	29875	255,0,0	2	1195,45	0,24398
NC_045512.2	5448	29871	G1;G1.1916	40	+	5448	29871	255,0,0	2	1495,1802	0,22621
NC_045512.2	5540	29880	G1;G1.1917	40	+	5540	29880	255,0,0	2	520,76	0,24264
NC_045512.2	5589	29876	G1;G1.1918	40	+	5589	29876	255,0,0	2	1371,551	0,23736
NC_045512.2	5654	29874	G1;G1.1919	40	+	5654	29874	255,0,0	2	1305,544	0,23676
NC_045512.2	5688	14696	G1;G1.1920	40	+	5688	14696	255,0,0	2	939,61	0,8947
NC_045512.2	5869	29871	G1;G1.1921	40	+	5869	29871	255,0,0	2	10973,448	0,23554
NC_045512.2	5977	29876	G1;G1.1922	40	+	5977	29876	255,0,0	2	10864,459	0,23440
NC_045512.2	6000	29873	G1;G1.1923	40	+	6000	29873	255,0,0	2	654,566	0,23307
NC_045512.2	6057	29871	G1;G1.1924	40	+	6057	29871	255,0,0	2	2627,923	0,22891
NC_045512.2	6059	29871	G1;G1.1925	40	+	6059	29871	255,0,0	2	507,52	0,23760
NC_045512.2	6060	29876	G1;G1.1926	40	+	6060	29876	255,0,0	2	10782,459	0,23357
NC_045512.2	6154	29872	G1;G1.1927	40	+	6154	29872	255,0,0	2	653,1467	0,22251
NC_045512.2	6154	29873	G1;G1.1928	40	+	6154	29873	255,0,0	2	5855,482	0,23237
NC_045512.2	6154	29877	G1;G1.1929	40	+	6154	29877	255,0,0	2	246,538	0,23185
NC_045512.2	6202	29878	G1;G1.1930	40	+	6202	29878	255,0,0	2	10639,458	0,23218
NC_045512.2	6218	29871	G1;G1.1931	40	+	6218	29871	255,0,0	1	23653	0
NC_045512.2	6234	29876	G1;G1.1932	40	+	6234	29876	255,0,0	2	731,1663	0,21979
NC_045512.2	6274	29871	G1;G1.1933	40	+	6274	29871	255,0,0	1	23597	0
NC_045512.2	6315	29872	G1;G1.1934	40	+	6315	29872	255,0,0	2	10527,450	0,23107
NC_045512.2	6362	29868	G1;G1.1935	40	+	6362	29868	255,0,0	2	291,377	0,23129
NC_045512.2	6362	29873	G1;G1.1936	40	+	6362	29873	255,0,0	3	11816,2670,770	0,12670,22741
NC_045512.2	6452	29873	G1;G1.1937	40	+	6452	29873	255,0,0	2	1083,451	0,22970
NC_045512.2	6452	29875	G1;G1.1938	40	+	6452	29875	255,0,0	2	179,792	0,22631
NC_045512.2	6667	29873	G1;G1.1939	40	+	6667	29873	255,0,0	2	10175,453	0,22753
NC_045512.2	6797	29879	G1;G1.1940	40	+	6797	29879	255,0,0	2	1366,501	0,22581
NC_045512.2	6835	29871	G1;G1.1941	40	+	6835	29871	255,0,0	2	1384,452	0,22584
NC_045512.2	6875	29872	G1;G1.1942	40	+	6875	29872	255,0,0	3	3430,1402,455	0,8562,22542
NC_045512.2	6882	29874	G1;G1.1943	40	+	6882	29874	255,0,0	2	7768,482	0,22510
NC_045512.2	6883	29871	G1;G1.1944	40	+	6883	29871	255,0,0	1	22988	0
NC_045512.2	6891	29877	G1;G1.1945	40	+	6891	29877	255,0,0	2	1775,381	0,22605
NC_045512.2	6918	29873	G1;G1.1946	40	+	6918	29873	255,0,0	2	9922,455	0,22500
NC_045512.2	6969	29875	G1;G1.1947	40	+	6969	29875	255,0,0	2	12374,733	0,22173
NC_045512.2	6973	29875	G1;G1.1948	40	+	6973	29875	255,0,0	4	582,6662,721,85	0,1288,22014,22817
NC_045512.2	7013	29316	G1;G1.1949	40	+	7013	29316	255,0,0	2	1086,72	0,22231
NC_045512.2	7087	10773	G1;G1.1950	40	+	7087	10773	255,0,0	1	3686	0
NC_045512.2	7144	29876	G1;G1.1951	40	+	7144	29876	255,0,0	5	1620,1213,2551,321,455	0,4377,5712,9376,22277
NC_045512.2	7148	29876	G1;G1.1952	40	+	7148	29876	255,0,0	2	1117,396	0,22332
NC_045512.2	7357	8141	G1;G1.1953	40	+	7357	8141	255,0,0	1	784	0
NC_045512.2	7392	29876	G1;G1.1954	40	+	7392	29876	255,0,0	2	9449,459	0,22025
NC_045512.2	7407	29873	G1;G1.1955	40	+	7407	29873	255,0,0	2	779,369	0,22097
NC_045512.2	7521	29871	G1;G1.1956	40	+	7521	29871	255,0,0	2	9319,454	0,21896
NC_045512.2	7560	8474	G1;G1.1957	40	+	7560	8474	255,0,0	1	914	0
NC_045512.2	7680	29855	G1;G1.1958	40	+	7680	29855	255,0,0	1	22175	0
NC_045512.2	7689	29872	G1;G1.1959	40	+	7689	29872	255,0,0	2	2459,381	0,21802
NC_045512.2	7813	29876	G1;G1.1960	40	+	7813	29876	255,0,0	2	1128,117	0,21946
NC_045512.2	7817	29871	G1;G1.1961	40	+	7817	29871	255,0,0	2	1738,192	0,21862
NC_045512.2	7908	29878	G1;G1.1962	40	+	7908	29878	255,0,0	2	8933,461	0,21509
NC_045512.2	8034	29876	G1;G1.1963	40	+	8034	29876	255,0,0	2	8807,459	0,21383
NC_045512.2	8194	10045	G1;G1.1964	40	+	8194	10045	255,0,0	1	1851	0
NC_045512.2	8253	29878	G1;G1.1965	40	+	8253	29878	255,0,0	2	1720,531	0,21094
NC_045512.2	8262	29879	G1;G1.1966	40	+	8262	29879	255,0,0	2	8579,462	0,21155
NC_045512.2	8267	29879	G1;G1.1967	40	+	8267	29879	255,0,0	2	1738,368	0,21244
NC_045512.2	8318	29871	G1;G1.1968	40	+	8318	29871	255,0,0	1	21553	0
NC_045512.2	8340	27401	G1;G1.1969	40	+	8340	27401	255,0,0	2	267,720	0,18341
NC_045512.2	8354	29877	G1;G1.1970	40	+	8354	29877	255,0,0	3	5048,2490,1872	0,17026,19651
NC_045512.2	8408	11011	G1;G1.1971	40	+	8408	11011	255,0,0	1	2603	0
NC_045512.2	8411	29875	G1;G1.1972	40	+	8411	29875	255,0,0	2	8430,458	0,21006
NC_045512.2	8573	29876	G1;G1.1973	40	+	8573	29876	255,0,0	2	8267,459	0,20844
NC_045512.2	8611	29876	G1;G1.1974	40	+	8611	29876	255,0,0	2	1538,6251	0,15014
NC_045512.2	8617	29876	G1;G1.1975	40	+	8617	29876	255,0,0	2	8224,459	0,20800
NC_045512.2	8628	29872	G1;G1.1976	40	+	8628	29872	255,0,0	3	16,226,450	0,7988,20794
NC_045512.2	8634	29877	G1;G1.1977	40	+	8634	29877	255,0,0	3	2229,141,441	0,2271,20802
NC_045512.2	8643	29877	G1;G1.1978	40	+	8643	29877	255,0,0	1	21234	0
NC_045512.2	8687	29874	G1;G1.1979	40	+	8687	29874	255,0,0	2	8154,457	0,20730
NC_045512.2	8792	29878	G1;G1.1980	40	+	8792	29878	255,0,0	2	8049,461	0,20625
NC_045512.2	8807	29877	G1;G1.1981	40	+	8807	29877	255,0,0	1	21070	0
NC_045512.2	8830	29879	G1;G1.1982	40	+	8830	29879	255,0,0	2	10039,739	0,20310
NC_045512.2	8854	29875	G1;G1.1983	40	+	8854	29875	255,0,0	1	21021	0
NC_045512.2	8909	29875	G1;G1.1984	40	+	8909	29875	255,0,0	2	7931,458	0,20508
NC_045512.2	8922	29876	G1;G1.1985	40	+	8922	29876	255,0,0	1	20954	0
NC_045512.2	9007	29873	G1;G1.1986	40	+	9007	29873	255,0,0	2	7834,456	0,20410
NC_045512.2	9042	12827	G1;G1.1987	40	+	9042	12827	255,0,0	1	3785	0
NC_045512.2	9094	29874	G1;G1.1988	40	+	9094	29874	255,0,0	1	20780	0
NC_045512.2	9107	29878	G1;G1.1989	40	+	9107	29878	255,0,0	2	424,490	0,20281
NC_045512.2	9178	29876	G1;G1.1990	40	+	9178	29876	255,0,0	3	3511,403,68	0,20131,20630
NC_045512.2	9199	16451	G1;G1.1991	40	+	9199	16451	255,0,0	1	7252	0
NC_045512.2	9199	29876	G1;G1.1992	40	+	9199	29876	255,0,0	3	2503,236,394	0,18385,20283
NC_045512.2	9263	29875	G1;G1.1993	40	+	9263	29875	255,0,0	1	20612	0
NC_045512.2	9284	29871	G1;G1.1994	40	+	9284	29871	255,0,0	2	7557,454	0,20133
NC_045512.2	9329	29876	G1;G1.1995	40	+	9329	29876	255,0,0	2	7513,459	0,20088
NC_045512.2	9350	29874	G1;G1.1996	40	+	9350	29874	255,0,0	1	20524	0
NC_045512.2	9431	29873	G1;G1.1997	40	+	9431	29873	255,0,0	2	7410,456	0,19986
NC_045512.2	9538	29876	G1;G1.1998	40	+	9538	29876	255,0,0	3	507,1756,422	0,1427,19916
NC_045512.2	9578	29877	G1;G1.1999	40	+	9578	29877	255,0,0	5	558,508,2992,302,460	0,2428,3730,6961,19839
NC_045512.2	9599	29871	G1;G1.2000	40	+	9599	29871	255,0,0	2	7242,454	0,19818
[truncated: 2,420 more rows]
