# Supplementary material for: Evolution of naturally arising SARS-CoV-2 defective interfering particles
Source: Commun Biol. 2022 Oct 27;5:1140. doi: 10.1038/s42003-022-04058-5 (PMC9610340; doi:10.1038/s42003-022-04058-5)
Supplement: Supplementary file 7 — Supplementary Data 5 [file 42003_2022_4058_MOESM7_ESM.zip › experiment2/Files_used_for_the_analysis_of_the_manuscript_experiment2/abundance_of_RNA_models_experiment_2_passage_15]

9489	G1;G1.651
3490	G1;G1.464
3152	G1;G1.631
1764	G1;G1.336
1128	G1;G1.515
903	G1;G1.286
700	G1;G1.348
583	G1;G1.384
521	G1;G1.1258
342	G1;G1.43
300	G1;G1.525
284	G1;G1.444
262	G1;G1.560
248	G1;G1.355
224	G1;G1.1580
221	G1;G1.520
216	G1;G1.1459
209	G1;G1.652
189	G1;G1.871
188	G1;G1.1309
183	G1;G1.554
156	G1;G1.1171
150	G1;G1.867
121	G1;G1.517
121	G1;G1.1779
110	G1;G1.302
109	G1;G1.413
107	G1;G1.2674
104	G1;G1.350
104	G1;G1.1956
90	G1;G1.2466
86	G1;G1.576
85	G1;G1.881
85	G1;G1.723
84	G1;G1.951
84	G1;G1.773
84	G1;G1.274
83	G1;G1.876
78	G1;G1.2643
77	G1;G1.419
74	G1;G1.886
73	G1;G1.2706
72	G1;G1.2695
70	G1;G1.459
68	G1;G1.740
68	G1;G1.408
67	G1;G1.866
67	G1;G1.318
66	G1;G1.742
65	G1;G1.592
62	G1;G1.388
62	G1;G1.1129
61	G1;G1.625
58	G1;G1.580
57	G1;G1.2712
55	G1;G1.939
55	G1;G1.610
55	G1;G1.487
55	G1;G1.30
54	G1;G1.50
52	G1;G1.996
50	G1;G1.804
50	G1;G1.769
50	G1;G1.430
50	G1;G1.3239
50	G1;G1.216
50	G1;G1.1031
49	G1;G1.645
48	G1;G1.551
47	G1;G1.253
47	G1;G1.1021
46	G1;G1.511
46	G1;G1.433
46	G1;G1.379
46	G1;G1.205
44	G1;G1.481
44	G1;G1.469
44	G1;G1.421
43	G1;G1.817
43	G1;G1.438
42	G1;G1.550
42	G1;G1.334
42	G1;G1.3135
41	G1;G1.9
41	G1;G1.1802
40	G1;G1.2805
39	G1;G1.583
39	G1;G1.5696
39	G1;G1.491
39	G1;G1.471
38	G1;G1.463
38	G1;G1.303
37	G1;G1.492
37	G1;G1.329
36	G1;G1.641
36	G1;G1.609
36	G1;G1.373
36	G1;G1.2816
36	G1;G1.2129
36	G1;G1.1023
35	G1;G1.823
35	G1;G1.734
35	G1;G1.301
34	G1;G1.608
34	G1;G1.2731
34	G1;G1.2384
33	G1;G1.731
33	G1;G1.657
33	G1;G1.375
33	G1;G1.3078
33	G1;G1.3054
33	G1;G1.292
33	G1;G1.2785
32	G1;G1.701
32	G1;G1.606
32	G1;G1.563
32	G1;G1.549
32	G1;G1.529
32	G1;G1.406
32	G1;G1.3242
32	G1;G1.250
31	G1;G1.297
31	G1;G1.2825
31	G1;G1.1151
30	G1;G1.971
30	G1;G1.955
30	G1;G1.778
29	G1;G1.647
29	G1;G1.410
29	G1;G1.366
29	G1;G1.3064
29	G1;G1.289
29	G1;G1.254
29	G1;G1.1534
28	G1;G1.3094
28	G1;G1.294
27	G1;G1.403
27	G1;G1.3125
27	G1;G1.3051
26	G1;G1.993
26	G1;G1.579
26	G1;G1.490
26	G1;G1.1232
26	G1;G1.1174
26	G1;G1.1110
25	G1;G1.991
25	G1;G1.815
25	G1;G1.626
25	G1;G1.398
25	G1;G1.3298
25	G1;G1.2322
25	G1;G1.226
25	G1;G1.1080
24	G1;G1.944
24	G1;G1.863
24	G1;G1.335
24	G1;G1.3066
24	G1;G1.2970
24	G1;G1.2574
24	G1;G1.1026
23	G1;G1.836
23	G1;G1.640
23	G1;G1.611
23	G1;G1.604
23	G1;G1.2841
23	G1;G1.256
22	G1;G1.843
22	G1;G1.601
22	G1;G1.519
22	G1;G1.489
22	G1;G1.386
22	G1;G1.3172
22	G1;G1.304
22	G1;G1.3036
22	G1;G1.2763
22	G1;G1.236
22	G1;G1.20
22	G1;G1.1275
21	G1;G1.946
21	G1;G1.923
21	G1;G1.582
21	G1;G1.3215
21	G1;G1.3187
21	G1;G1.3138
21	G1;G1.3107
21	G1;G1.2683
21	G1;G1.189
20	G1;G1.782
20	G1;G1.776
20	G1;G1.700
20	G1;G1.607
20	G1;G1.402
20	G1;G1.3222
20	G1;G1.26
20	G1;G1.194
19	G1;G1.998
19	G1;G1.860
19	G1;G1.831
19	G1;G1.816
19	G1;G1.720
19	G1;G1.628
19	G1;G1.595
19	G1;G1.586
19	G1;G1.485
19	G1;G1.337
19	G1;G1.3103
19	G1;G1.3033
19	G1;G1.2427
19	G1;G1.181
19	G1;G1.1492
19	G1;G1.1022
18	G1;G1.972
18	G1;G1.564
18	G1;G1.518
18	G1;G1.450
18	G1;G1.310
18	G1;G1.3099
18	G1;G1.3050
18	G1;G1.2859
18	G1;G1.224
18	G1;G1.1330
17	G1;G1.947
17	G1;G1.733
17	G1;G1.732
17	G1;G1.514
17	G1;G1.442
17	G1;G1.415
17	G1;G1.412
17	G1;G1.376
17	G1;G1.3346
17	G1;G1.3178
17	G1;G1.2998
17	G1;G1.244
16	G1;G1.919
16	G1;G1.666
16	G1;G1.594
16	G1;G1.581
16	G1;G1.47
16	G1;G1.468
16	G1;G1.3190
16	G1;G1.3164
16	G1;G1.3128
16	G1;G1.2882
16	G1;G1.2615
16	G1;G1.1373
15	G1;G1.761
15	G1;G1.658
15	G1;G1.653
15	G1;G1.617
15	G1;G1.516
15	G1;G1.472
15	G1;G1.428
15	G1;G1.352
15	G1;G1.2963
15	G1;G1.225
15	G1;G1.1902
14	G1;G1.997
14	G1;G1.903
14	G1;G1.832
14	G1;G1.635
14	G1;G1.634
14	G1;G1.477
14	G1;G1.3065
14	G1;G1.2973
14	G1;G1.2935
14	G1;G1.2886
14	G1;G1.281
14	G1;G1.259
14	G1;G1.251
14	G1;G1.217
14	G1;G1.1005
13	G1;G1.920
13	G1;G1.864
13	G1;G1.772
13	G1;G1.736
13	G1;G1.585
13	G1;G1.460
13	G1;G1.451
13	G1;G1.347
13	G1;G1.344
13	G1;G1.3359
13	G1;G1.3320
13	G1;G1.327
13	G1;G1.3230
13	G1;G1.3202
13	G1;G1.3092
13	G1;G1.2980
13	G1;G1.2747
13	G1;G1.220
13	G1;G1.212
13	G1;G1.1711
13	G1;G1.1019
12	G1;G1.994
12	G1;G1.924
12	G1;G1.872
12	G1;G1.800
12	G1;G1.671
12	G1;G1.524
12	G1;G1.405
12	G1;G1.3314
12	G1;G1.2989
12	G1;G1.268
12	G1;G1.248
12	G1;G1.2211
12	G1;G1.2189
12	G1;G1.2143
12	G1;G1.1894
12	G1;G1.175
12	G1;G1.1412
12	G1;G1.1105
12	G1;G1.1013
11	G1;G1.839
11	G1;G1.825
11	G1;G1.805
11	G1;G1.779
11	G1;G1.738
11	G1;G1.727
11	G1;G1.712
11	G1;G1.648
11	G1;G1.644
11	G1;G1.636
11	G1;G1.566
11	G1;G1.513
11	G1;G1.497
11	G1;G1.445
11	G1;G1.425
11	G1;G1.380
11	G1;G1.354
11	G1;G1.3392
11	G1;G1.326
11	G1;G1.32
11	G1;G1.3130
11	G1;G1.313
11	G1;G1.3085
11	G1;G1.3067
11	G1;G1.3011
11	G1;G1.298
11	G1;G1.2960
11	G1;G1.2905
11	G1;G1.2866
11	G1;G1.239
11	G1;G1.2245
11	G1;G1.223
11	G1;G1.1500
11	G1;G1.1064
10	G1;G1.990
10	G1;G1.884
10	G1;G1.877
10	G1;G1.826
10	G1;G1.819
10	G1;G1.763
10	G1;G1.745
10	G1;G1.739
10	G1;G1.643
10	G1;G1.630
10	G1;G1.614
10	G1;G1.565
10	G1;G1.557
10	G1;G1.523
10	G1;G1.521
10	G1;G1.5
10	G1;G1.461
10	G1;G1.374
10	G1;G1.346
10	G1;G1.340
10	G1;G1.3163
10	G1;G1.3068
10	G1;G1.2941
10	G1;G1.2929
10	G1;G1.2901
10	G1;G1.283
10	G1;G1.2774
10	G1;G1.213
10	G1;G1.180
10	G1;G1.1764
10	G1;G1.17
10	G1;G1.1086
10	G1;G1.1006
9	G1;G1.988
9	G1;G1.907
9	G1;G1.904
9	G1;G1.859
9	G1;G1.835
9	G1;G1.821
9	G1;G1.809
9	G1;G1.768
9	G1;G1.724
9	G1;G1.664
9	G1;G1.639
9	G1;G1.612
9	G1;G1.593
9	G1;G1.575
9	G1;G1.488
9	G1;G1.473
9	G1;G1.426
9	G1;G1.399
9	G1;G1.389
9	G1;G1.360
9	G1;G1.357
9	G1;G1.341
9	G1;G1.3140
9	G1;G1.3004
9	G1;G1.2934
9	G1;G1.2852
9	G1;G1.2835
9	G1;G1.2725
9	G1;G1.27
9	G1;G1.261
9	G1;G1.2428
9	G1;G1.197
9	G1;G1.193
9	G1;G1.1712
9	G1;G1.1344
9	G1;G1.1192
9	G1;G1.1003
8	G1;G1.999
8	G1;G1.961
8	G1;G1.950
8	G1;G1.937
8	G1;G1.909
8	G1;G1.874
8	G1;G1.845
8	G1;G1.755
8	G1;G1.726
8	G1;G1.719
8	G1;G1.638
8	G1;G1.620
8	G1;G1.577
8	G1;G1.5698
8	G1;G1.562
8	G1;G1.530
8	G1;G1.526
8	G1;G1.427
8	G1;G1.381
8	G1;G1.3321
8	G1;G1.3301
8	G1;G1.3196
8	G1;G1.3155
8	G1;G1.3089
8	G1;G1.3077
8	G1;G1.3058
8	G1;G1.3006
8	G1;G1.2951
8	G1;G1.293
8	G1;G1.2848
8	G1;G1.2840
8	G1;G1.2754
8	G1;G1.247
8	G1;G1.242
8	G1;G1.241
8	G1;G1.211
8	G1;G1.2064
8	G1;G1.202
8	G1;G1.1772
8	G1;G1.1663
8	G1;G1.1286
8	G1;G1.1241
8	G1;G1.1219
8	G1;G1.1214
7	G1;G1.995
7	G1;G1.958
7	G1;G1.912
7	G1;G1.885
7	G1;G1.849
7	G1;G1.820
7	G1;G1.802
7	G1;G1.764
7	G1;G1.709
7	G1;G1.637
7	G1;G1.572
7	G1;G1.568
7	G1;G1.555
7	G1;G1.466
7	G1;G1.440
7	G1;G1.435
7	G1;G1.418
7	G1;G1.38
7	G1;G1.339
7	G1;G1.3373
7	G1;G1.3325
7	G1;G1.330
7	G1;G1.3281
7	G1;G1.3276
7	G1;G1.322
7	G1;G1.3166
7	G1;G1.314
7	G1;G1.3060
7	G1;G1.305
7	G1;G1.3042
7	G1;G1.3038
7	G1;G1.3010
7	G1;G1.2968
7	G1;G1.2961
7	G1;G1.2940
7	G1;G1.284
7	G1;G1.280
7	G1;G1.271
7	G1;G1.252
7	G1;G1.222
7	G1;G1.21
7	G1;G1.1696
7	G1;G1.1613
7	G1;G1.1362
7	G1;G1.1150
7	G1;G1.1101
7	G1;G1.1076
7	G1;G1.1002
6	G1;G1.977
6	G1;G1.975
6	G1;G1.966
6	G1;G1.887
6	G1;G1.865
6	G1;G1.858
6	G1;G1.813
6	G1;G1.781
6	G1;G1.770
6	G1;G1.762
6	G1;G1.748
6	G1;G1.735
6	G1;G1.729
6	G1;G1.624
6	G1;G1.603
6	G1;G1.6
6	G1;G1.558
6	G1;G1.528
6	G1;G1.478
6	G1;G1.474
6	G1;G1.448
6	G1;G1.431
6	G1;G1.407
6	G1;G1.397
6	G1;G1.395
6	G1;G1.394
6	G1;G1.391
6	G1;G1.338
6	G1;G1.3171
6	G1;G1.3161
6	G1;G1.316
6	G1;G1.3111
6	G1;G1.3076
6	G1;G1.307
6	G1;G1.306
6	G1;G1.3055
6	G1;G1.2994
6	G1;G1.2945
6	G1;G1.2893
6	G1;G1.288
6	G1;G1.2782
6	G1;G1.278
6	G1;G1.2721
6	G1;G1.2675
6	G1;G1.2578
6	G1;G1.2047
6	G1;G1.198
6	G1;G1.184
6	G1;G1.177
6	G1;G1.174
6	G1;G1.150
6	G1;G1.1387
6	G1;G1.1263
6	G1;G1.1246
6	G1;G1.1145
6	G1;G1.1015
5	G1;G1.986
5	G1;G1.973
5	G1;G1.962
5	G1;G1.942
5	G1;G1.906
5	G1;G1.902
5	G1;G1.900
5	G1;G1.895
5	G1;G1.834
5	G1;G1.758
5	G1;G1.757
5	G1;G1.746
5	G1;G1.706
5	G1;G1.655
5	G1;G1.597
5	G1;G1.589
5	G1;G1.587
5	G1;G1.578
5	G1;G1.573
5	G1;G1.5693
5	G1;G1.559
5	G1;G1.510
5	G1;G1.498
5	G1;G1.495
5	G1;G1.479
5	G1;G1.455
5	G1;G1.423
5	G1;G1.411
5	G1;G1.409
5	G1;G1.404
5	G1;G1.401
5	G1;G1.393
5	G1;G1.390
5	G1;G1.3304
5	G1;G1.3302
5	G1;G1.3274
5	G1;G1.3233
5	G1;G1.311
5	G1;G1.3096
5	G1;G1.3063
5	G1;G1.3035
5	G1;G1.3009
5	G1;G1.2921
5	G1;G1.2912
5	G1;G1.282
5	G1;G1.2793
5	G1;G1.2735
5	G1;G1.272
5	G1;G1.2678
5	G1;G1.243
5	G1;G1.2416
5	G1;G1.240
5	G1;G1.231
5	G1;G1.2278
5	G1;G1.218
5	G1;G1.2167
5	G1;G1.200
5	G1;G1.191
5	G1;G1.19
5	G1;G1.1889
5	G1;G1.1840
5	G1;G1.182
5	G1;G1.164
5	G1;G1.163
5	G1;G1.1569
5	G1;G1.1421
5	G1;G1.1408
5	G1;G1.1388
5	G1;G1.1204
5	G1;G1.1173
5	G1;G1.1165
5	G1;G1.1163
5	G1;G1.1097
5	G1;G1.1017
5	G1;G1.1014
5	G1;G1.1012
5	G1;G1.1011
4	G1;G1.963
4	G1;G1.957
4	G1;G1.936
4	G1;G1.933
4	G1;G1.846
4	G1;G1.841
4	G1;G1.797
4	G1;G1.751
4	G1;G1.747
4	G1;G1.741
4	G1;G1.728
4	G1;G1.725
4	G1;G1.714
4	G1;G1.707
4	G1;G1.672
4	G1;G1.663
4	G1;G1.661
4	G1;G1.623
4	G1;G1.605
4	G1;G1.571
4	G1;G1.5697
4	G1;G1.561
4	G1;G1.483
4	G1;G1.470
4	G1;G1.424
4	G1;G1.420
4	G1;G1.400
4	G1;G1.392
4	G1;G1.378
4	G1;G1.37
4	G1;G1.363
4	G1;G1.36
4	G1;G1.3396
4	G1;G1.3332
4	G1;G1.332
4	G1;G1.3291
4	G1;G1.3287
4	G1;G1.3271
4	G1;G1.3214
4	G1;G1.320
4	G1;G1.3182
4	G1;G1.3162
4	G1;G1.3114
4	G1;G1.3075
4	G1;G1.3000
4	G1;G1.2976
4	G1;G1.295
4	G1;G1.2920
4	G1;G1.2917
4	G1;G1.2824
4	G1;G1.255
4	G1;G1.2498
4	G1;G1.2397
4	G1;G1.235
4	G1;G1.232
4	G1;G1.2292
4	G1;G1.2044
4	G1;G1.1964
4	G1;G1.1912
4	G1;G1.1879
4	G1;G1.1826
4	G1;G1.1814
4	G1;G1.1761
4	G1;G1.1755
4	G1;G1.1728
4	G1;G1.1597
4	G1;G1.1583
4	G1;G1.1456
4	G1;G1.1443
4	G1;G1.1397
4	G1;G1.136
4	G1;G1.1336
4	G1;G1.1297
4	G1;G1.1143
4	G1;G1.1127
4	G1;G1.1107
4	G1;G1.1038
4	G1;G1.1020
4	G1;G1.1010
4	G1;G1.1009
4	G1;G1.1008
4	G1;G1.1007
4	G1;G1.1000
4	G1;G1.1
3	G1;G1.980
3	G1;G1.976
3	G1;G1.967
3	G1;G1.956
3	G1;G1.952
3	G1;G1.948
3	G1;G1.940
3	G1;G1.938
3	G1;G1.934
3	G1;G1.932
3	G1;G1.922
3	G1;G1.916
3	G1;G1.910
3	G1;G1.899
3	G1;G1.897
3	G1;G1.894
3	G1;G1.893
3	G1;G1.888
3	G1;G1.880
3	G1;G1.844
3	G1;G1.827
3	G1;G1.798
3	G1;G1.796
3	G1;G1.777
3	G1;G1.771
3	G1;G1.760
3	G1;G1.749
3	G1;G1.744
3	G1;G1.721
3	G1;G1.718
3	G1;G1.717
3	G1;G1.716
3	G1;G1.713
3	G1;G1.7
3	G1;G1.668
3	G1;G1.665
3	G1;G1.656
3	G1;G1.632
3	G1;G1.618
3	G1;G1.5699
3	G1;G1.5695
3	G1;G1.552
3	G1;G1.534
3	G1;G1.476
3	G1;G1.443
3	G1;G1.429
3	G1;G1.422
3	G1;G1.39
3	G1;G1.387
3	G1;G1.359
3	G1;G1.358
3	G1;G1.342
3	G1;G1.3412
3	G1;G1.3381
3	G1;G1.3330
3	G1;G1.328
3	G1;G1.3267
3	G1;G1.3266
3	G1;G1.3254
3	G1;G1.3250
3	G1;G1.325
3	G1;G1.324
3	G1;G1.3217
3	G1;G1.3193
3	G1;G1.3159
3	G1;G1.3133
3	G1;G1.308
3	G1;G1.3074
3	G1;G1.3059
3	G1;G1.3034
3	G1;G1.300
3	G1;G1.2984
3	G1;G1.2962
3	G1;G1.2942
3	G1;G1.2933
3	G1;G1.2923
3	G1;G1.2922
3	G1;G1.2911
3	G1;G1.2890
3	G1;G1.2877
3	G1;G1.2868
3	G1;G1.285
3	G1;G1.2836
3	G1;G1.269
3	G1;G1.2652
3	G1;G1.2521
3	G1;G1.2424
3	G1;G1.2413
3	G1;G1.234
3	G1;G1.2313
3	G1;G1.228
3	G1;G1.2141
3	G1;G1.2116
3	G1;G1.2106
3	G1;G1.2104
3	G1;G1.2076
3	G1;G1.201
3	G1;G1.1997
3	G1;G1.192
3	G1;G1.1911
3	G1;G1.1837
3	G1;G1.1819
3	G1;G1.176
3	G1;G1.173
3	G1;G1.1717
3	G1;G1.166
3	G1;G1.1607
3	G1;G1.1598
3	G1;G1.1591
3	G1;G1.157
3	G1;G1.1520
3	G1;G1.1512
3	G1;G1.1499
3	G1;G1.1484
3	G1;G1.139
3	G1;G1.1359
3	G1;G1.1333
3	G1;G1.1319
3	G1;G1.1302
3	G1;G1.1290
3	G1;G1.1264
3	G1;G1.1259
3	G1;G1.1210
3	G1;G1.1188
3	G1;G1.1180
3	G1;G1.1179
3	G1;G1.1157
3	G1;G1.1149
3	G1;G1.1118
3	G1;G1.1113
3	G1;G1.1095
3	G1;G1.1084
3	G1;G1.1071
3	G1;G1.1068
2	G1;G1.979
2	G1;G1.969
2	G1;G1.968
2	G1;G1.898
2	G1;G1.892
2	G1;G1.868
2	G1;G1.856
2	G1;G1.848
2	G1;G1.833
2	G1;G1.830
2	G1;G1.829
2	G1;G1.828
2	G1;G1.803
2	G1;G1.8
2	G1;G1.759
2	G1;G1.750
2	G1;G1.737
2	G1;G1.711
2	G1;G1.705
2	G1;G1.704
2	G1;G1.667
2	G1;G1.662
2	G1;G1.642
2	G1;G1.627
2	G1;G1.622
2	G1;G1.619
2	G1;G1.615
2	G1;G1.5691
2	G1;G1.556
2	G1;G1.545
2	G1;G1.542
2	G1;G1.541
2	G1;G1.535
2	G1;G1.527
2	G1;G1.522
2	G1;G1.496
2	G1;G1.484
2	G1;G1.4646
2	G1;G1.46
2	G1;G1.452
2	G1;G1.446
2	G1;G1.441
2	G1;G1.439
2	G1;G1.42
2	G1;G1.41
2	G1;G1.396
2	G1;G1.385
2	G1;G1.383
2	G1;G1.362
2	G1;G1.3395
2	G1;G1.3380
2	G1;G1.3352
2	G1;G1.3307
2	G1;G1.3285
2	G1;G1.3277
2	G1;G1.3275
2	G1;G1.3270
2	G1;G1.3268
2	G1;G1.3255
2	G1;G1.3225
2	G1;G1.3224
2	G1;G1.319
2	G1;G1.3183
2	G1;G1.317
2	G1;G1.3131
2	G1;G1.3123
2	G1;G1.3121
2	G1;G1.312
2	G1;G1.3109
2	G1;G1.3105
2	G1;G1.3097
2	G1;G1.3093
2	G1;G1.3090
2	G1;G1.309
2	G1;G1.3084
2	G1;G1.3047
2	G1;G1.3002
2	G1;G1.2992
2	G1;G1.2977
2	G1;G1.2971
2	G1;G1.2969
2	G1;G1.2966
2	G1;G1.2955
2	G1;G1.2932
2	G1;G1.2927
2	G1;G1.2924
2	G1;G1.2907
2	G1;G1.2899
2	G1;G1.2898
2	G1;G1.2892
2	G1;G1.2863
2	G1;G1.2846
2	G1;G1.2843
2	G1;G1.28
2	G1;G1.2790
2	G1;G1.279
2	G1;G1.2778
2	G1;G1.2773
2	G1;G1.276
2	G1;G1.275
2	G1;G1.2744
2	G1;G1.2726
2	G1;G1.267
2	G1;G1.2669
2	G1;G1.2664
2	G1;G1.2663
2	G1;G1.2621
2	G1;G1.2591
2	G1;G1.2573
2	G1;G1.2524
2	G1;G1.2520
2	G1;G1.25
2	G1;G1.2477
2	G1;G1.2473
2	G1;G1.2472
2	G1;G1.2460
2	G1;G1.2423
2	G1;G1.2420
2	G1;G1.2396
2	G1;G1.2391
2	G1;G1.2380
2	G1;G1.238
2	G1;G1.2364
2	G1;G1.2328
2	G1;G1.2317
2	G1;G1.2305
2	G1;G1.229
2	G1;G1.2266
2	G1;G1.2243
2	G1;G1.2204
2	G1;G1.22
2	G1;G1.2144
2	G1;G1.209
2	G1;G1.2056
2	G1;G1.2053
2	G1;G1.2052
2	G1;G1.204
2	G1;G1.2000
2	G1;G1.2
2	G1;G1.199
2	G1;G1.1985
2	G1;G1.196
2	G1;G1.1950
2	G1;G1.1928
2	G1;G1.1920
2	G1;G1.1910
2	G1;G1.190
2	G1;G1.1842
2	G1;G1.1838
2	G1;G1.1835
2	G1;G1.1825
2	G1;G1.1818
2	G1;G1.1817
2	G1;G1.1807
2	G1;G1.18
2	G1;G1.179
2	G1;G1.1786
2	G1;G1.178
2	G1;G1.1769
2	G1;G1.1738
2	G1;G1.1720
2	G1;G1.171
2	G1;G1.170
2	G1;G1.1689
2	G1;G1.165
2	G1;G1.1639
2	G1;G1.1638
2	G1;G1.1629
2	G1;G1.1627
2	G1;G1.161
2	G1;G1.1599
2	G1;G1.159
2	G1;G1.1588
2	G1;G1.158
2	G1;G1.1560
2	G1;G1.156
2	G1;G1.1546
2	G1;G1.1527
2	G1;G1.1522
2	G1;G1.1477
2	G1;G1.1472
2	G1;G1.1430
2	G1;G1.143
2	G1;G1.1416
2	G1;G1.14
2	G1;G1.1381
2	G1;G1.1375
2	G1;G1.137
2	G1;G1.1340
2	G1;G1.1329
2	G1;G1.1323
2	G1;G1.132
2	G1;G1.1314
2	G1;G1.131
2	G1;G1.1306
2	G1;G1.1291
2	G1;G1.1283
2	G1;G1.1254
2	G1;G1.1239
2	G1;G1.1230
2	G1;G1.123
2	G1;G1.1223
2	G1;G1.1222
2	G1;G1.1202
2	G1;G1.1186
2	G1;G1.1175
2	G1;G1.1158
2	G1;G1.1156
2	G1;G1.1134
2	G1;G1.1130
2	G1;G1.1121
2	G1;G1.1119
2	G1;G1.1115
2	G1;G1.1098
2	G1;G1.1072
2	G1;G1.1069
2	G1;G1.1066
2	G1;G1.1052
2	G1;G1.1028
2	G1;G1.1016
1	G1;G1.992
1	G1;G1.99
1	G1;G1.97
1	G1;G1.949
1	G1;G1.941
1	G1;G1.931
1	G1;G1.927
1	G1;G1.913
1	G1;G1.896
1	G1;G1.883
1	G1;G1.875
1	G1;G1.870
1	G1;G1.862
1	G1;G1.857
1	G1;G1.855
1	G1;G1.853
1	G1;G1.852
1	G1;G1.847
1	G1;G1.812
1	G1;G1.81
1	G1;G1.807
1	G1;G1.801
1	G1;G1.775
1	G1;G1.753
1	G1;G1.752
1	G1;G1.743
1	G1;G1.73
1	G1;G1.715
1	G1;G1.710
1	G1;G1.708
1	G1;G1.703
1	G1;G1.698
1	G1;G1.695
1	G1;G1.694
1	G1;G1.692
1	G1;G1.69
1	G1;G1.687
1	G1;G1.669
1	G1;G1.602
1	G1;G1.584
1	G1;G1.574
1	G1;G1.570
1	G1;G1.5692
1	G1;G1.5690
1	G1;G1.567
1	G1;G1.539
1	G1;G1.531
1	G1;G1.486
1	G1;G1.482
1	G1;G1.465
1	G1;G1.456
1	G1;G1.454
1	G1;G1.453
1	G1;G1.447
1	G1;G1.437
1	G1;G1.436
1	G1;G1.434
1	G1;G1.432
1	G1;G1.416
1	G1;G1.414
1	G1;G1.40
1	G1;G1.4
1	G1;G1.382
1	G1;G1.369
1	G1;G1.365
1	G1;G1.364
1	G1;G1.356
1	G1;G1.345
1	G1;G1.3413
1	G1;G1.3387
1	G1;G1.3384
1	G1;G1.3377
1	G1;G1.3370
1	G1;G1.3340
1	G1;G1.3337
1	G1;G1.3334
1	G1;G1.333
1	G1;G1.3310
1	G1;G1.3308
1	G1;G1.3303
1	G1;G1.33
1	G1;G1.3296
1	G1;G1.3295
1	G1;G1.3293
1	G1;G1.3292
1	G1;G1.3289
1	G1;G1.3280
1	G1;G1.3240
1	G1;G1.321
1	G1;G1.3209
1	G1;G1.3204
1	G1;G1.3203
1	G1;G1.3184
1	G1;G1.3177
1	G1;G1.3169
1	G1;G1.3157
1	G1;G1.3156
1	G1;G1.315
1	G1;G1.3144
1	G1;G1.3141
1	G1;G1.3122
1	G1;G1.3119
1	G1;G1.3112
1	G1;G1.3104
1	G1;G1.3100
1	G1;G1.3088
1	G1;G1.3086
1	G1;G1.3083
1	G1;G1.3082
1	G1;G1.3069
1	G1;G1.3049
1	G1;G1.3048
1	G1;G1.3046
1	G1;G1.3041
1	G1;G1.3037
1	G1;G1.3032
1	G1;G1.3008
1	G1;G1.3003
1	G1;G1.2997
1	G1;G1.2991
1	G1;G1.2990
1	G1;G1.2979
1	G1;G1.2974
1	G1;G1.2957
1	G1;G1.2952
1	G1;G1.2937
1	G1;G1.2936
1	G1;G1.2931
1	G1;G1.2930
1	G1;G1.2926
1	G1;G1.2910
1	G1;G1.2908
1	G1;G1.2906
1	G1;G1.2900
1	G1;G1.2897
1	G1;G1.2884
1	G1;G1.2881
1	G1;G1.2871
1	G1;G1.2862
1	G1;G1.2853
1	G1;G1.2839
1	G1;G1.2831
1	G1;G1.2821
1	G1;G1.2817
1	G1;G1.2801
1	G1;G1.2800
1	G1;G1.2799
1	G1;G1.2791
1	G1;G1.2770
1	G1;G1.277
1	G1;G1.2766
1	G1;G1.2752
1	G1;G1.2748
1	G1;G1.2742
1	G1;G1.2739
1	G1;G1.2730
1	G1;G1.2727
1	G1;G1.2714
1	G1;G1.2710
1	G1;G1.2709
1	G1;G1.2708
1	G1;G1.2701
1	G1;G1.270
1	G1;G1.2699
1	G1;G1.2697
1	G1;G1.2696
1	G1;G1.2688
1	G1;G1.2682
1	G1;G1.2681
1	G1;G1.2673
1	G1;G1.2670
1	G1;G1.2660
1	G1;G1.266
1	G1;G1.2654
1	G1;G1.2634
1	G1;G1.2633
1	G1;G1.2608
1	G1;G1.2603
1	G1;G1.2594
1	G1;G1.2592
1	G1;G1.2587
1	G1;G1.258
1	G1;G1.257
1	G1;G1.2567
1	G1;G1.2565
1	G1;G1.2544
1	G1;G1.2540
1	G1;G1.2539
1	G1;G1.2538
1	G1;G1.2537
1	G1;G1.2533
1	G1;G1.2509
1	G1;G1.2501
1	G1;G1.2497
1	G1;G1.2492
1	G1;G1.2490
1	G1;G1.249
1	G1;G1.2486
1	G1;G1.2485
1	G1;G1.2482
1	G1;G1.2481
1	G1;G1.2479
1	G1;G1.2462
1	G1;G1.246
1	G1;G1.2453
1	G1;G1.245
1	G1;G1.2443
1	G1;G1.2440
1	G1;G1.2431
1	G1;G1.2430
1	G1;G1.2426
1	G1;G1.2422
1	G1;G1.2418
1	G1;G1.2412
1	G1;G1.2411
1	G1;G1.24
1	G1;G1.2395
1	G1;G1.2388
1	G1;G1.2385
1	G1;G1.2375
1	G1;G1.2356
1	G1;G1.2341
1	G1;G1.2340
1	G1;G1.233
1	G1;G1.2319
1	G1;G1.2309
1	G1;G1.2289
1	G1;G1.2288
1	G1;G1.2261
1	G1;G1.2258
1	G1;G1.2253
1	G1;G1.2249
1	G1;G1.2221
1	G1;G1.2216
1	G1;G1.2208
1	G1;G1.2206
1	G1;G1.2193
1	G1;G1.219
1	G1;G1.2184
1	G1;G1.2176
1	G1;G1.2165
1	G1;G1.2160
1	G1;G1.2159
1	G1;G1.215
1	G1;G1.2128
1	G1;G1.2114
1	G1;G1.2100
1	G1;G1.2093
1	G1;G1.2090
1	G1;G1.208
1	G1;G1.2073
1	G1;G1.2070
1	G1;G1.207
1	G1;G1.2067
1	G1;G1.2066
1	G1;G1.2061
1	G1;G1.2057
1	G1;G1.2055
1	G1;G1.2048
1	G1;G1.2046
1	G1;G1.2043
1	G1;G1.203
1	G1;G1.2025
1	G1;G1.2022
1	G1;G1.2020
1	G1;G1.2003
1	G1;G1.2002
1	G1;G1.1998
1	G1;G1.1987
1	G1;G1.1979
1	G1;G1.1976
1	G1;G1.1975
1	G1;G1.1967
1	G1;G1.195
1	G1;G1.1935
1	G1;G1.1926
1	G1;G1.1922
1	G1;G1.1919
1	G1;G1.1909
1	G1;G1.1908
1	G1;G1.1900
1	G1;G1.1886
1	G1;G1.1874
1	G1;G1.1873
1	G1;G1.187
1	G1;G1.1865
1	G1;G1.1851
1	G1;G1.1822
1	G1;G1.1771
1	G1;G1.1757
1	G1;G1.1756
1	G1;G1.1748
1	G1;G1.1746
1	G1;G1.1739
1	G1;G1.1737
1	G1;G1.1733
1	G1;G1.1714
1	G1;G1.1710
1	G1;G1.1699
1	G1;G1.1698
1	G1;G1.1697
1	G1;G1.1694
1	G1;G1.169
1	G1;G1.1672
1	G1;G1.1669
1	G1;G1.1667
1	G1;G1.1660
1	G1;G1.1651
1	G1;G1.1648
1	G1;G1.1645
1	G1;G1.1644
1	G1;G1.1641
1	G1;G1.1630
1	G1;G1.1623
1	G1;G1.1620
1	G1;G1.162
1	G1;G1.1614
1	G1;G1.1601
1	G1;G1.16
1	G1;G1.1572
1	G1;G1.1564
1	G1;G1.1562
1	G1;G1.1553
1	G1;G1.1552
1	G1;G1.1540
1	G1;G1.154
1	G1;G1.1538
1	G1;G1.1536
1	G1;G1.153
1	G1;G1.1528
1	G1;G1.1526
1	G1;G1.1525
1	G1;G1.152
1	G1;G1.1519
1	G1;G1.1518
1	G1;G1.1516
1	G1;G1.1515
1	G1;G1.1511
1	G1;G1.1509
1	G1;G1.1502
1	G1;G1.1501
1	G1;G1.1498
1	G1;G1.1490
1	G1;G1.149
1	G1;G1.1485
1	G1;G1.1480
1	G1;G1.148
1	G1;G1.1470
1	G1;G1.1465
1	G1;G1.1450
1	G1;G1.1444
1	G1;G1.1436
1	G1;G1.1423
1	G1;G1.1420
1	G1;G1.142
1	G1;G1.1419
1	G1;G1.1418
1	G1;G1.1414
1	G1;G1.1402
1	G1;G1.1390
1	G1;G1.1384
1	G1;G1.1372
1	G1;G1.1352
1	G1;G1.1327
1	G1;G1.1308
1	G1;G1.1305
1	G1;G1.1300
1	G1;G1.130
1	G1;G1.1296
1	G1;G1.1295
1	G1;G1.1294
1	G1;G1.1282
1	G1;G1.1280
1	G1;G1.1278
1	G1;G1.1277
1	G1;G1.1276
1	G1;G1.1272
1	G1;G1.1267
1	G1;G1.1266
1	G1;G1.1255
1	G1;G1.1228
1	G1;G1.1201
1	G1;G1.1196
1	G1;G1.1195
1	G1;G1.1181
1	G1;G1.1178
1	G1;G1.1177
1	G1;G1.117
1	G1;G1.1167
1	G1;G1.1164
1	G1;G1.1161
1	G1;G1.1159
1	G1;G1.1154
1	G1;G1.1153
1	G1;G1.1152
1	G1;G1.1138
1	G1;G1.1136
1	G1;G1.1133
1	G1;G1.1132
1	G1;G1.1128
1	G1;G1.1126
1	G1;G1.1124
1	G1;G1.112
1	G1;G1.1102
1	G1;G1.1100
1	G1;G1.1099
1	G1;G1.1092
1	G1;G1.1090
1	G1;G1.1088
1	G1;G1.1077
1	G1;G1.1074
1	G1;G1.1060
1	G1;G1.1059
1	G1;G1.1053
1	G1;G1.1046
1	G1;G1.1043
1	G1;G1.101
