# Supplementary material for: Evolution of naturally arising SARS-CoV-2 defective interfering particles
Source: Commun Biol. 2022 Oct 27;5:1140. doi: 10.1038/s42003-022-04058-5 (PMC9610340; doi:10.1038/s42003-022-04058-5)
Supplement: Supplementary file 7 — Supplementary Data 5 [file 42003_2022_4058_MOESM7_ESM.zip › experiment2/Files_used_for_the_analysis_of_the_manuscript_experiment2/abundance_of_RNA_models_experiment_2_passage_29]

8528	G1;G1.616
5862	G1;G1.651
3902	G1;G1.50
1606	G1;G1.318
1305	G1;G1.631
1285	G1;G1.481
1142	G1;G1.239
813	G1;G1.336
715	G1;G1.604
600	G1;G1.608
580	G1;G1.778
571	G1;G1.560
556	G1;G1.823
526	G1;G1.625
510	G1;G1.1094
479	G1;G1.515
461	G1;G1.462
436	G1;G1.632
420	G1;G1.645
408	G1;G1.1161
392	G1;G1.286
374	G1;G1.457
342	G1;G1.746
341	G1;G1.393
323	G1;G1.950
315	G1;G1.379
301	G1;G1.672
300	G1;G1.348
293	G1;G1.444
289	G1;G1.824
283	G1;G1.731
264	G1;G1.246
252	G1;G1.5696
233	G1;G1.226
227	G1;G1.739
226	G1;G1.487
213	G1;G1.782
207	G1;G1.745
206	G1;G1.398
206	G1;G1.384
186	G1;G1.309
186	G1;G1.1388
176	G1;G1.640
175	G1;G1.554
175	G1;G1.271
174	G1;G1.747
174	G1;G1.1125
170	G1;G1.919
170	G1;G1.741
158	G1;G1.403
154	G1;G1.748
153	G1;G1.958
151	G1;G1.644
151	G1;G1.525
150	G1;G1.392
149	G1;G1.478
148	G1;G1.355
145	G1;G1.381
143	G1;G1.1433
135	G1;G1.1474
128	G1;G1.517
128	G1;G1.483
126	G1;G1.1387
122	G1;G1.546
122	G1;G1.408
121	G1;G1.668
119	G1;G1.390
118	G1;G1.1265
115	G1;G1.1228
114	G1;G1.371
114	G1;G1.1220
113	G1;G1.740
110	G1;G1.725
109	G1;G1.378
107	G1;G1.1332
105	G1;G1.268
105	G1;G1.211
104	G1;G1.580
103	G1;G1.241
101	G1;G1.961
101	G1;G1.779
99	G1;G1.566
99	G1;G1.325
98	G1;G1.762
98	G1;G1.744
98	G1;G1.24
97	G1;G1.5
97	G1;G1.387
97	G1;G1.1675
97	G1;G1.1081
96	G1;G1.1069
95	G1;G1.319
95	G1;G1.1132
93	G1;G1.828
93	G1;G1.490
92	G1;G1.386
92	G1;G1.1547
91	G1;G1.839
89	G1;G1.829
89	G1;G1.537
88	G1;G1.1077
87	G1;G1.664
86	G1;G1.652
84	G1;G1.754
83	G1;G1.753
82	G1;G1.730
82	G1;G1.539
81	G1;G1.421
80	G1;G1.1225
79	G1;G1.376
79	G1;G1.223
78	G1;G1.377
78	G1;G1.220
77	G1;G1.557
76	G1;G1.210
74	G1;G1.738
72	G1;G1.477
70	G1;G1.854
69	G1;G1.349
69	G1;G1.2004
68	G1;G1.351
68	G1;G1.1377
67	G1;G1.943
67	G1;G1.893
67	G1;G1.548
67	G1;G1.370
67	G1;G1.317
66	G1;G1.726
65	G1;G1.391
65	G1;G1.212
63	G1;G1.397
63	G1;G1.1024
62	G1;G1.191
62	G1;G1.1307
61	G1;G1.441
61	G1;G1.1080
60	G1;G1.945
60	G1;G1.1430
59	G1;G1.542
58	G1;G1.960
58	G1;G1.853
58	G1;G1.831
58	G1;G1.430
58	G1;G1.399
57	G1;G1.453
57	G1;G1.1275
56	G1;G1.971
56	G1;G1.572
56	G1;G1.571
56	G1;G1.522
56	G1;G1.404
55	G1;G1.882
55	G1;G1.760
55	G1;G1.526
55	G1;G1.314
54	G1;G1.867
54	G1;G1.830
54	G1;G1.270
53	G1;G1.769
53	G1;G1.470
52	G1;G1.994
52	G1;G1.43
52	G1;G1.1731
51	G1;G1.666
51	G1;G1.374
51	G1;G1.345
51	G1;G1.1789
50	G1;G1.860
50	G1;G1.703
50	G1;G1.303
50	G1;G1.208
50	G1;G1.2055
49	G1;G1.846
49	G1;G1.819
49	G1;G1.611
48	G1;G1.953
48	G1;G1.857
48	G1;G1.718
48	G1;G1.30
48	G1;G1.1591
47	G1;G1.714
47	G1;G1.535
47	G1;G1.464
47	G1;G1.248
47	G1;G1.1375
46	G1;G1.547
46	G1;G1.419
46	G1;G1.235
46	G1;G1.209
46	G1;G1.1868
45	G1;G1.250
45	G1;G1.1038
44	G1;G1.584
44	G1;G1.465
44	G1;G1.402
44	G1;G1.234
44	G1;G1.1075
43	G1;G1.908
43	G1;G1.1153
42	G1;G1.452
42	G1;G1.267
42	G1;G1.265
42	G1;G1.249
42	G1;G1.1019
41	G1;G1.881
41	G1;G1.832
41	G1;G1.514
41	G1;G1.494
41	G1;G1.322
41	G1;G1.1004
40	G1;G1.843
40	G1;G1.607
40	G1;G1.42
40	G1;G1.228
40	G1;G1.1961
40	G1;G1.1014
39	G1;G1.972
39	G1;G1.529
39	G1;G1.440
39	G1;G1.396
39	G1;G1.33
39	G1;G1.2231
39	G1;G1.1297
38	G1;G1.602
38	G1;G1.475
38	G1;G1.451
38	G1;G1.366
38	G1;G1.3239
37	G1;G1.995
37	G1;G1.973
37	G1;G1.826
37	G1;G1.757
37	G1;G1.407
37	G1;G1.215
36	G1;G1.936
36	G1;G1.910
36	G1;G1.758
36	G1;G1.558
36	G1;G1.1984
35	G1;G1.922
35	G1;G1.900
35	G1;G1.827
35	G1;G1.369
35	G1;G1.276
35	G1;G1.238
35	G1;G1.207
34	G1;G1.771
34	G1;G1.761
34	G1;G1.670
34	G1;G1.663
34	G1;G1.621
34	G1;G1.550
34	G1;G1.458
34	G1;G1.1500
34	G1;G1.1222
33	G1;G1.1651
33	G1;G1.1403
33	G1;G1.1034
33	G1;G1.1010
32	G1;G1.911
32	G1;G1.851
32	G1;G1.709
32	G1;G1.635
32	G1;G1.585
32	G1;G1.488
32	G1;G1.342
32	G1;G1.311
32	G1;G1.242
32	G1;G1.2128
32	G1;G1.1134
32	G1;G1.1049
31	G1;G1.772
31	G1;G1.570
31	G1;G1.553
31	G1;G1.485
31	G1;G1.411
31	G1;G1.313
30	G1;G1.979
30	G1;G1.466
30	G1;G1.388
30	G1;G1.3064
30	G1;G1.1818
30	G1;G1.1028
29	G1;G1.713
29	G1;G1.671
29	G1;G1.612
29	G1;G1.578
29	G1;G1.301
29	G1;G1.222
29	G1;G1.1601
29	G1;G1.1514
28	G1;G1.859
28	G1;G1.479
28	G1;G1.329
28	G1;G1.3135
28	G1;G1.275
28	G1;G1.1689
28	G1;G1.1090
27	G1;G1.9
27	G1;G1.563
27	G1;G1.559
27	G1;G1.545
27	G1;G1.454
27	G1;G1.443
27	G1;G1.433
27	G1;G1.3242
27	G1;G1.216
27	G1;G1.1156
27	G1;G1.1127
26	G1;G1.898
26	G1;G1.489
26	G1;G1.459
26	G1;G1.2324
26	G1;G1.1729
25	G1;G1.837
25	G1;G1.810
25	G1;G1.710
25	G1;G1.646
25	G1;G1.549
25	G1;G1.486
25	G1;G1.1992
25	G1;G1.1736
25	G1;G1.1368
24	G1;G1.941
24	G1;G1.897
24	G1;G1.866
24	G1;G1.776
24	G1;G1.472
24	G1;G1.290
24	G1;G1.253
24	G1;G1.237
24	G1;G1.1239
24	G1;G1.1143
24	G1;G1.1129
24	G1;G1.1106
24	G1;G1.1009
23	G1;G1.948
23	G1;G1.942
23	G1;G1.842
23	G1;G1.841
23	G1;G1.780
23	G1;G1.777
23	G1;G1.647
23	G1;G1.544
23	G1;G1.44
23	G1;G1.405
23	G1;G1.400
23	G1;G1.394
23	G1;G1.383
23	G1;G1.373
23	G1;G1.255
23	G1;G1.233
23	G1;G1.2187
23	G1;G1.1096
23	G1;G1.1073
22	G1;G1.966
22	G1;G1.962
22	G1;G1.957
22	G1;G1.954
22	G1;G1.858
22	G1;G1.814
22	G1;G1.657
22	G1;G1.609
22	G1;G1.513
22	G1;G1.468
22	G1;G1.447
22	G1;G1.367
22	G1;G1.304
22	G1;G1.2025
22	G1;G1.2011
22	G1;G1.193
22	G1;G1.1859
22	G1;G1.1527
22	G1;G1.1032
22	G1;G1.1025
21	G1;G1.956
21	G1;G1.661
21	G1;G1.605
21	G1;G1.573
21	G1;G1.476
21	G1;G1.436
21	G1;G1.310
21	G1;G1.227
21	G1;G1.1743
21	G1;G1.1246
21	G1;G1.1130
20	G1;G1.930
20	G1;G1.909
20	G1;G1.807
20	G1;G1.711
20	G1;G1.708
20	G1;G1.634
20	G1;G1.543
20	G1;G1.401
20	G1;G1.380
20	G1;G1.2625
20	G1;G1.2538
20	G1;G1.2356
20	G1;G1.181
20	G1;G1.1807
20	G1;G1.1458
20	G1;G1.1221
20	G1;G1.1142
20	G1;G1.1063
19	G1;G1.964
19	G1;G1.924
19	G1;G1.902
19	G1;G1.852
19	G1;G1.825
19	G1;G1.770
19	G1;G1.759
19	G1;G1.756
19	G1;G1.715
19	G1;G1.699
19	G1;G1.565
19	G1;G1.521
19	G1;G1.3215
19	G1;G1.3125
19	G1;G1.307
19	G1;G1.272
19	G1;G1.251
19	G1;G1.2357
19	G1;G1.231
19	G1;G1.224
19	G1;G1.1914
19	G1;G1.1768
19	G1;G1.1574
19	G1;G1.1463
19	G1;G1.1294
19	G1;G1.1033
19	G1;G1.1027
19	G1;G1.1001
18	G1;G1.970
18	G1;G1.903
18	G1;G1.871
18	G1;G1.768
18	G1;G1.642
18	G1;G1.564
18	G1;G1.484
18	G1;G1.456
18	G1;G1.321
18	G1;G1.269
18	G1;G1.245
18	G1;G1.185
18	G1;G1.1672
18	G1;G1.1354
18	G1;G1.1145
18	G1;G1.1095
18	G1;G1.1087
17	G1;G1.975
17	G1;G1.937
17	G1;G1.712
17	G1;G1.665
17	G1;G1.648
17	G1;G1.610
17	G1;G1.330
17	G1;G1.266
17	G1;G1.2621
17	G1;G1.2331
17	G1;G1.1390
17	G1;G1.1303
17	G1;G1.1084
16	G1;G1.976
16	G1;G1.914
16	G1;G1.904
16	G1;G1.808
16	G1;G1.804
16	G1;G1.724
16	G1;G1.600
16	G1;G1.597
16	G1;G1.581
16	G1;G1.527
16	G1;G1.434
16	G1;G1.312
16	G1;G1.2897
16	G1;G1.252
16	G1;G1.2481
16	G1;G1.2473
16	G1;G1.2471
16	G1;G1.2375
16	G1;G1.230
16	G1;G1.1800
16	G1;G1.1416
16	G1;G1.1310
16	G1;G1.1285
16	G1;G1.1104
16	G1;G1.1089
16	G1;G1.1016
16	G1;G1.1013
16	G1;G1.1003
15	G1;G1.877
15	G1;G1.812
15	G1;G1.723
15	G1;G1.579
15	G1;G1.577
15	G1;G1.406
15	G1;G1.324
15	G1;G1.3133
15	G1;G1.289
15	G1;G1.2364
15	G1;G1.1772
15	G1;G1.1750
15	G1;G1.1669
15	G1;G1.1619
15	G1;G1.1597
15	G1;G1.1541
15	G1;G1.1505
15	G1;G1.1501
15	G1;G1.1330
15	G1;G1.1329
15	G1;G1.1300
15	G1;G1.1257
15	G1;G1.1229
15	G1;G1.1166
15	G1;G1.1159
15	G1;G1.1120
14	G1;G1.946
14	G1;G1.856
14	G1;G1.658
14	G1;G1.643
14	G1;G1.641
14	G1;G1.574
14	G1;G1.463
14	G1;G1.320
14	G1;G1.3094
14	G1;G1.3051
14	G1;G1.27
14	G1;G1.2272
14	G1;G1.1629
14	G1;G1.1611
14	G1;G1.1607
14	G1;G1.1572
14	G1;G1.1427
14	G1;G1.1383
14	G1;G1.1367
14	G1;G1.1267
14	G1;G1.1245
14	G1;G1.1155
14	G1;G1.1046
14	G1;G1.1022
14	G1;G1.1015
13	G1;G1.967
13	G1;G1.883
13	G1;G1.818
13	G1;G1.717
13	G1;G1.568
13	G1;G1.467
13	G1;G1.328
13	G1;G1.3054
13	G1;G1.2585
13	G1;G1.243
13	G1;G1.2301
13	G1;G1.2243
13	G1;G1.206
13	G1;G1.1911
13	G1;G1.1690
13	G1;G1.1589
13	G1;G1.1464
13	G1;G1.1431
13	G1;G1.1291
13	G1;G1.1278
13	G1;G1.1271
13	G1;G1.1123
13	G1;G1.1021
12	G1;G1.875
12	G1;G1.855
12	G1;G1.716
12	G1;G1.662
12	G1;G1.445
12	G1;G1.428
12	G1;G1.385
12	G1;G1.368
12	G1;G1.362
12	G1;G1.3190
12	G1;G1.3107
12	G1;G1.308
12	G1;G1.3033
12	G1;G1.2998
12	G1;G1.292
12	G1;G1.291
12	G1;G1.240
12	G1;G1.2399
12	G1;G1.2381
12	G1;G1.2333
12	G1;G1.195
12	G1;G1.1678
12	G1;G1.1526
12	G1;G1.1485
12	G1;G1.1473
12	G1;G1.1336
12	G1;G1.1293
12	G1;G1.1274
12	G1;G1.1252
12	G1;G1.1141
12	G1;G1.1137
12	G1;G1.1092
12	G1;G1.1050
11	G1;G1.935
11	G1;G1.932
11	G1;G1.879
11	G1;G1.863
11	G1;G1.800
11	G1;G1.767
11	G1;G1.696
11	G1;G1.654
11	G1;G1.627
11	G1;G1.599
11	G1;G1.595
11	G1;G1.491
11	G1;G1.455
11	G1;G1.409
11	G1;G1.3230
11	G1;G1.3066
11	G1;G1.3050
11	G1;G1.3035
11	G1;G1.3008
11	G1;G1.2970
11	G1;G1.297
11	G1;G1.2722
11	G1;G1.2634
11	G1;G1.229
11	G1;G1.2216
11	G1;G1.2036
11	G1;G1.1991
11	G1;G1.1817
11	G1;G1.1767
11	G1;G1.1726
11	G1;G1.172
11	G1;G1.169
11	G1;G1.1663
11	G1;G1.1647
11	G1;G1.1550
11	G1;G1.1534
11	G1;G1.1504
11	G1;G1.1499
11	G1;G1.1496
11	G1;G1.1479
11	G1;G1.1469
11	G1;G1.1437
11	G1;G1.1420
11	G1;G1.1417
11	G1;G1.1152
11	G1;G1.1074
11	G1;G1.1071
11	G1;G1.1067
11	G1;G1.1043
11	G1;G1.1005
10	G1;G1.955
10	G1;G1.952
10	G1;G1.848
10	G1;G1.840
10	G1;G1.815
10	G1;G1.626
10	G1;G1.562
10	G1;G1.555
10	G1;G1.473
10	G1;G1.426
10	G1;G1.395
10	G1;G1.382
10	G1;G1.3301
10	G1;G1.3298
10	G1;G1.323
10	G1;G1.32
10	G1;G1.3099
10	G1;G1.3078
10	G1;G1.302
10	G1;G1.2980
10	G1;G1.277
10	G1;G1.25
10	G1;G1.2427
10	G1;G1.2234
10	G1;G1.2223
10	G1;G1.221
10	G1;G1.218
10	G1;G1.214
10	G1;G1.1925
10	G1;G1.187
10	G1;G1.1646
10	G1;G1.1614
10	G1;G1.1583
10	G1;G1.1578
10	G1;G1.1549
10	G1;G1.1456
10	G1;G1.1379
10	G1;G1.1335
10	G1;G1.1326
10	G1;G1.1302
10	G1;G1.1279
10	G1;G1.1223
10	G1;G1.1151
10	G1;G1.1109
10	G1;G1.1054
9	G1;G1.873
9	G1;G1.849
9	G1;G1.805
9	G1;G1.749
9	G1;G1.743
9	G1;G1.737
9	G1;G1.727
9	G1;G1.656
9	G1;G1.623
9	G1;G1.592
9	G1;G1.511
9	G1;G1.482
9	G1;G1.480
9	G1;G1.474
9	G1;G1.471
9	G1;G1.413
9	G1;G1.363
9	G1;G1.356
9	G1;G1.337
9	G1;G1.3314
9	G1;G1.3172
9	G1;G1.3164
9	G1;G1.315
9	G1;G1.3092
9	G1;G1.2985
9	G1;G1.2974
9	G1;G1.2959
9	G1;G1.273
9	G1;G1.264
9	G1;G1.263
9	G1;G1.260
9	G1;G1.254
9	G1;G1.2521
9	G1;G1.2195
9	G1;G1.1970
9	G1;G1.1894
9	G1;G1.1879
9	G1;G1.1792
9	G1;G1.1759
9	G1;G1.1711
9	G1;G1.1704
9	G1;G1.1634
9	G1;G1.1626
9	G1;G1.1553
9	G1;G1.1525
9	G1;G1.1421
9	G1;G1.1397
9	G1;G1.1318
9	G1;G1.1304
9	G1;G1.1280
9	G1;G1.1240
9	G1;G1.1175
9	G1;G1.1160
9	G1;G1.1154
9	G1;G1.1023
8	G1;G1.993
8	G1;G1.991
8	G1;G1.951
8	G1;G1.944
8	G1;G1.940
8	G1;G1.918
8	G1;G1.917
8	G1;G1.764
8	G1;G1.733
8	G1;G1.707
8	G1;G1.702
8	G1;G1.639
8	G1;G1.606
8	G1;G1.593
8	G1;G1.516
8	G1;G1.460
8	G1;G1.442
8	G1;G1.415
8	G1;G1.375
8	G1;G1.354
8	G1;G1.3320
8	G1;G1.3302
8	G1;G1.326
8	G1;G1.3196
8	G1;G1.3187
8	G1;G1.3165
8	G1;G1.3084
8	G1;G1.3065
8	G1;G1.306
8	G1;G1.3041
8	G1;G1.3006
8	G1;G1.2935
8	G1;G1.2899
8	G1;G1.288
8	G1;G1.2691
8	G1;G1.261
8	G1;G1.256
8	G1;G1.2462
8	G1;G1.2426
8	G1;G1.2349
8	G1;G1.2346
8	G1;G1.219
8	G1;G1.2087
8	G1;G1.203
8	G1;G1.2017
8	G1;G1.1964
8	G1;G1.1963
8	G1;G1.1919
8	G1;G1.184
8	G1;G1.1649
8	G1;G1.1563
8	G1;G1.1532
8	G1;G1.1492
8	G1;G1.1489
8	G1;G1.1448
8	G1;G1.1440
8	G1;G1.1429
8	G1;G1.1384
8	G1;G1.1380
8	G1;G1.1372
8	G1;G1.1362
8	G1;G1.1355
8	G1;G1.1331
8	G1;G1.1315
8	G1;G1.1305
8	G1;G1.1272
8	G1;G1.1164
8	G1;G1.1163
8	G1;G1.1149
8	G1;G1.1138
8	G1;G1.1116
8	G1;G1.1088
8	G1;G1.1065
8	G1;G1.1055
8	G1;G1.1020
8	G1;G1.1006
7	G1;G1.968
7	G1;G1.886
7	G1;G1.868
7	G1;G1.845
7	G1;G1.811
7	G1;G1.736
7	G1;G1.636
7	G1;G1.620
7	G1;G1.617
7	G1;G1.583
7	G1;G1.5695
7	G1;G1.518
7	G1;G1.510
7	G1;G1.4645
7	G1;G1.423
7	G1;G1.41
7	G1;G1.37
7	G1;G1.365
7	G1;G1.357
7	G1;G1.346
7	G1;G1.3325
7	G1;G1.3222
7	G1;G1.3128
7	G1;G1.3089
7	G1;G1.3069
7	G1;G1.3059
7	G1;G1.305
7	G1;G1.3047
7	G1;G1.3036
7	G1;G1.2994
7	G1;G1.2969
7	G1;G1.2962
7	G1;G1.2951
7	G1;G1.2612
7	G1;G1.247
7	G1;G1.244
7	G1;G1.2434
7	G1;G1.2335
7	G1;G1.232
7	G1;G1.2305
7	G1;G1.2299
7	G1;G1.2258
7	G1;G1.2249
7	G1;G1.2244
7	G1;G1.22
7	G1;G1.2193
7	G1;G1.2142
7	G1;G1.2003
7	G1;G1.20
7	G1;G1.1889
7	G1;G1.1777
7	G1;G1.1761
7	G1;G1.1745
7	G1;G1.1655
7	G1;G1.1638
7	G1;G1.1620
7	G1;G1.1579
7	G1;G1.1562
7	G1;G1.1540
7	G1;G1.1482
7	G1;G1.1478
7	G1;G1.1418
7	G1;G1.1393
7	G1;G1.1392
7	G1;G1.1357
7	G1;G1.1343
7	G1;G1.1340
7	G1;G1.1337
7	G1;G1.1327
7	G1;G1.1312
7	G1;G1.1306
7	G1;G1.1287
7	G1;G1.1266
7	G1;G1.1174
7	G1;G1.1170
7	G1;G1.1165
7	G1;G1.1133
7	G1;G1.1126
7	G1;G1.1114
7	G1;G1.1098
7	G1;G1.1007
6	G1;G1.959
6	G1;G1.947
6	G1;G1.939
6	G1;G1.912
6	G1;G1.896
6	G1;G1.895
6	G1;G1.880
6	G1;G1.870
6	G1;G1.809
6	G1;G1.801
6	G1;G1.781
6	G1;G1.7
6	G1;G1.594
6	G1;G1.576
6	G1;G1.534
6	G1;G1.530
6	G1;G1.497
6	G1;G1.47
6	G1;G1.435
6	G1;G1.425
6	G1;G1.410
6	G1;G1.389
6	G1;G1.3377
6	G1;G1.3346
6	G1;G1.3321
6	G1;G1.3276
6	G1;G1.3178
6	G1;G1.3103
6	G1;G1.3068
6	G1;G1.3067
6	G1;G1.3060
6	G1;G1.3055
6	G1;G1.3049
6	G1;G1.2996
6	G1;G1.2965
6	G1;G1.2961
6	G1;G1.285
6	G1;G1.2786
6	G1;G1.2677
6	G1;G1.2662
6	G1;G1.2592
6	G1;G1.2477
6	G1;G1.2424
6	G1;G1.2408
6	G1;G1.2403
6	G1;G1.236
6	G1;G1.2326
6	G1;G1.2268
6	G1;G1.2194
6	G1;G1.2179
6	G1;G1.2076
6	G1;G1.2052
6	G1;G1.1895
6	G1;G1.1793
6	G1;G1.1668
6	G1;G1.1641
6	G1;G1.1624
6	G1;G1.161
6	G1;G1.1573
6	G1;G1.1567
6	G1;G1.1564
6	G1;G1.1561
6	G1;G1.1518
6	G1;G1.1461
6	G1;G1.1446
6	G1;G1.1442
6	G1;G1.1405
6	G1;G1.1333
6	G1;G1.1322
6	G1;G1.1262
6	G1;G1.1258
6	G1;G1.1249
6	G1;G1.1140
6	G1;G1.1110
6	G1;G1.1108
6	G1;G1.1099
6	G1;G1.1097
6	G1;G1.1068
6	G1;G1.1057
6	G1;G1.1048
5	G1;G1.996
5	G1;G1.885
5	G1;G1.862
5	G1;G1.838
5	G1;G1.806
5	G1;G1.734
5	G1;G1.732
5	G1;G1.720
5	G1;G1.705
5	G1;G1.630
5	G1;G1.618
5	G1;G1.582
5	G1;G1.5693
5	G1;G1.528
5	G1;G1.4647
5	G1;G1.4646
5	G1;G1.352
5	G1;G1.347
5	G1;G1.340
5	G1;G1.34
5	G1;G1.316
5	G1;G1.3155
5	G1;G1.3138
5	G1;G1.3130
5	G1;G1.3112
5	G1;G1.3085
5	G1;G1.2989
5	G1;G1.29
5	G1;G1.2872
5	G1;G1.283
5	G1;G1.281
5	G1;G1.280
5	G1;G1.278
5	G1;G1.2684
5	G1;G1.2673
5	G1;G1.2670
5	G1;G1.2627
5	G1;G1.2604
5	G1;G1.2591
5	G1;G1.259
5	G1;G1.2565
5	G1;G1.2518
5	G1;G1.2475
5	G1;G1.2466
5	G1;G1.2456
5	G1;G1.2445
5	G1;G1.2401
5	G1;G1.2344
5	G1;G1.2339
5	G1;G1.2260
5	G1;G1.2235
5	G1;G1.2228
5	G1;G1.2203
5	G1;G1.2191
5	G1;G1.2155
5	G1;G1.2141
5	G1;G1.213
5	G1;G1.2075
5	G1;G1.2066
5	G1;G1.2029
5	G1;G1.1981
5	G1;G1.1980
5	G1;G1.1944
5	G1;G1.1938
5	G1;G1.1918
5	G1;G1.1905
5	G1;G1.1901
5	G1;G1.1856
5	G1;G1.1840
5	G1;G1.1822
5	G1;G1.1820
5	G1;G1.1808
5	G1;G1.1805
5	G1;G1.1791
5	G1;G1.1778
5	G1;G1.1773
5	G1;G1.1756
5	G1;G1.1746
5	G1;G1.1717
5	G1;G1.1702
5	G1;G1.17
5	G1;G1.1694
5	G1;G1.1644
5	G1;G1.1639
5	G1;G1.1633
5	G1;G1.1623
5	G1;G1.1596
5	G1;G1.1580
5	G1;G1.1555
5	G1;G1.1516
5	G1;G1.1512
5	G1;G1.1488
5	G1;G1.1484
5	G1;G1.1450
5	G1;G1.1445
5	G1;G1.1428
5	G1;G1.1391
5	G1;G1.1358
5	G1;G1.1324
5	G1;G1.1296
5	G1;G1.1289
5	G1;G1.1276
5	G1;G1.1235
5	G1;G1.1169
5	G1;G1.1167
5	G1;G1.1148
5	G1;G1.1131
5	G1;G1.1124
5	G1;G1.1112
5	G1;G1.1100
5	G1;G1.1083
5	G1;G1.1082
5	G1;G1.1044
5	G1;G1.1031
5	G1;G1.1017
5	G1;G1.1008
5	G1;G1.1002
4	G1;G1.949
4	G1;G1.920
4	G1;G1.865
4	G1;G1.821
4	G1;G1.817
4	G1;G1.816
4	G1;G1.799
4	G1;G1.765
4	G1;G1.735
4	G1;G1.721
4	G1;G1.706
4	G1;G1.655
4	G1;G1.619
4	G1;G1.6163
4	G1;G1.6
4	G1;G1.586
4	G1;G1.5690
4	G1;G1.532
4	G1;G1.524
4	G1;G1.495
4	G1;G1.492
4	G1;G1.39
4	G1;G1.372
4	G1;G1.341
4	G1;G1.338
4	G1;G1.3359
4	G1;G1.3274
4	G1;G1.3233
4	G1;G1.3225
4	G1;G1.3202
4	G1;G1.3193
4	G1;G1.3161
4	G1;G1.3124
4	G1;G1.3108
4	G1;G1.3077
4	G1;G1.2999
4	G1;G1.2953
4	G1;G1.295
4	G1;G1.2949
4	G1;G1.2940
4	G1;G1.294
4	G1;G1.293
4	G1;G1.2910
4	G1;G1.2868
4	G1;G1.2846
4	G1;G1.2829
4	G1;G1.2828
4	G1;G1.2821
4	G1;G1.2750
4	G1;G1.2745
4	G1;G1.2696
4	G1;G1.2690
4	G1;G1.2685
4	G1;G1.2672
4	G1;G1.2663
4	G1;G1.2646
4	G1;G1.2622
4	G1;G1.2620
4	G1;G1.2618
4	G1;G1.2611
4	G1;G1.2610
4	G1;G1.26
4	G1;G1.2584
4	G1;G1.2562
4	G1;G1.2560
4	G1;G1.2536
4	G1;G1.2515
4	G1;G1.2505
4	G1;G1.2497
4	G1;G1.2492
4	G1;G1.2485
4	G1;G1.2472
4	G1;G1.2465
4	G1;G1.2460
4	G1;G1.2452
4	G1;G1.2441
4	G1;G1.2410
4	G1;G1.2395
4	G1;G1.2313
4	G1;G1.2302
4	G1;G1.2279
4	G1;G1.2257
4	G1;G1.2253
4	G1;G1.2233
4	G1;G1.2221
4	G1;G1.2167
4	G1;G1.2102
4	G1;G1.2090
4	G1;G1.2089
4	G1;G1.2081
4	G1;G1.2078
4	G1;G1.2043
4	G1;G1.2040
4	G1;G1.2033
4	G1;G1.2024
4	G1;G1.2013
4	G1;G1.2012
4	G1;G1.1997
4	G1;G1.1985
4	G1;G1.1973
4	G1;G1.197
4	G1;G1.1967
4	G1;G1.1958
4	G1;G1.1937
4	G1;G1.1915
4	G1;G1.1909
4	G1;G1.1885
4	G1;G1.1877
4	G1;G1.1876
4	G1;G1.1867
4	G1;G1.1851
4	G1;G1.1848
4	G1;G1.1845
4	G1;G1.1839
4	G1;G1.1838
4	G1;G1.1835
4	G1;G1.1825
4	G1;G1.1811
4	G1;G1.180
4	G1;G1.18
4	G1;G1.1786
4	G1;G1.175
4	G1;G1.1740
4	G1;G1.174
4	G1;G1.1725
4	G1;G1.1714
4	G1;G1.1713
4	G1;G1.1706
4	G1;G1.1701
4	G1;G1.1674
4	G1;G1.1659
4	G1;G1.165
4	G1;G1.1605
4	G1;G1.16
4	G1;G1.159
4	G1;G1.158
4	G1;G1.1577
4	G1;G1.157
4	G1;G1.1551
4	G1;G1.1535
4	G1;G1.1528
4	G1;G1.1522
4	G1;G1.1508
4	G1;G1.1502
4	G1;G1.1495
4	G1;G1.1494
4	G1;G1.1481
4	G1;G1.1459
4	G1;G1.1454
4	G1;G1.1432
4	G1;G1.1423
4	G1;G1.1414
4	G1;G1.1411
4	G1;G1.1409
4	G1;G1.1401
4	G1;G1.1385
4	G1;G1.1364
4	G1;G1.1347
4	G1;G1.1346
4	G1;G1.1314
4	G1;G1.1311
4	G1;G1.1268
4	G1;G1.1247
4	G1;G1.1230
4	G1;G1.1218
4	G1;G1.1192
4	G1;G1.1146
4	G1;G1.1144
4	G1;G1.1085
4	G1;G1.1076
4	G1;G1.1072
4	G1;G1.1029
3	G1;G1.999
3	G1;G1.980
3	G1;G1.963
3	G1;G1.894
3	G1;G1.872
3	G1;G1.84
3	G1;G1.813
3	G1;G1.802
3	G1;G1.797
3	G1;G1.773
3	G1;G1.763
3	G1;G1.751
3	G1;G1.750
3	G1;G1.704
3	G1;G1.638
3	G1;G1.637
3	G1;G1.624
3	G1;G1.6169
3	G1;G1.6162
3	G1;G1.6160
3	G1;G1.5691
3	G1;G1.561
3	G1;G1.556
3	G1;G1.552
3	G1;G1.541
3	G1;G1.520
3	G1;G1.519
3	G1;G1.498
3	G1;G1.4640
3	G1;G1.412
3	G1;G1.360
3	G1;G1.3396
3	G1;G1.339
3	G1;G1.335
3	G1;G1.3332
3	G1;G1.3311
3	G1;G1.3281
3	G1;G1.3272
3	G1;G1.3159
3	G1;G1.3097
3	G1;G1.3058
3	G1;G1.3057
3	G1;G1.3011
3	G1;G1.300
3	G1;G1.2984
3	G1;G1.2960
3	G1;G1.2945
3	G1;G1.2944
3	G1;G1.2941
3	G1;G1.2936
3	G1;G1.2934
3	G1;G1.2896
3	G1;G1.2877
3	G1;G1.2844
3	G1;G1.284
3	G1;G1.2836
3	G1;G1.2833
3	G1;G1.2779
3	G1;G1.2778
3	G1;G1.2773
3	G1;G1.2761
3	G1;G1.2756
3	G1;G1.2751
3	G1;G1.2749
3	G1;G1.2740
3	G1;G1.2730
3	G1;G1.2726
3	G1;G1.2714
3	G1;G1.2709
3	G1;G1.2708
3	G1;G1.2686
3	G1;G1.2681
3	G1;G1.2678
3	G1;G1.2656
3	G1;G1.2652
3	G1;G1.2636
3	G1;G1.2614
3	G1;G1.2583
3	G1;G1.2580
3	G1;G1.2563
3	G1;G1.2542
3	G1;G1.2541
3	G1;G1.2525
3	G1;G1.2508
3	G1;G1.2506
3	G1;G1.2490
3	G1;G1.2470
3	G1;G1.2463
3	G1;G1.2461
3	G1;G1.2458
3	G1;G1.2457
3	G1;G1.2453
3	G1;G1.2451
3	G1;G1.2442
3	G1;G1.2429
3	G1;G1.2420
3	G1;G1.2405
3	G1;G1.2374
3	G1;G1.2373
3	G1;G1.2358
3	G1;G1.2353
3	G1;G1.2334
3	G1;G1.2320
3	G1;G1.2314
3	G1;G1.2309
3	G1;G1.2298
3	G1;G1.2291
3	G1;G1.2289
3	G1;G1.2283
3	G1;G1.2282
3	G1;G1.2238
3	G1;G1.2236
3	G1;G1.2226
3	G1;G1.2222
3	G1;G1.2220
3	G1;G1.2217
3	G1;G1.2208
3	G1;G1.2192
3	G1;G1.2184
3	G1;G1.2183
3	G1;G1.2162
3	G1;G1.2161
3	G1;G1.2153
3	G1;G1.2147
3	G1;G1.2127
3	G1;G1.2126
3	G1;G1.2118
3	G1;G1.2112
3	G1;G1.2105
3	G1;G1.2100
3	G1;G1.21
3	G1;G1.2094
3	G1;G1.2083
3	G1;G1.2077
3	G1;G1.2071
3	G1;G1.2061
3	G1;G1.2057
3	G1;G1.2053
3	G1;G1.2048
3	G1;G1.2046
3	G1;G1.202
3	G1;G1.2019
3	G1;G1.2005
3	G1;G1.1989
3	G1;G1.198
3	G1;G1.1978
3	G1;G1.1974
3	G1;G1.1956
3	G1;G1.1946
3	G1;G1.1936
3	G1;G1.1931
3	G1;G1.1928
3	G1;G1.1910
3	G1;G1.1884
3	G1;G1.1875
3	G1;G1.1874
3	G1;G1.1873
3	G1;G1.1850
3	G1;G1.1834
3	G1;G1.183
3	G1;G1.1798
3	G1;G1.1794
3	G1;G1.1781
3	G1;G1.1775
3	G1;G1.1770
3	G1;G1.1752
3	G1;G1.1708
3	G1;G1.1703
3	G1;G1.1700
3	G1;G1.1695
3	G1;G1.1679
3	G1;G1.1671
3	G1;G1.1632
3	G1;G1.1615
3	G1;G1.1613
3	G1;G1.1606
3	G1;G1.1595
3	G1;G1.1575
3	G1;G1.1571
3	G1;G1.1566
3	G1;G1.1558
3	G1;G1.1543
3	G1;G1.1539
3	G1;G1.1536
3	G1;G1.1515
3	G1;G1.1513
3	G1;G1.1511
3	G1;G1.1460
3	G1;G1.1455
3	G1;G1.1444
3	G1;G1.1443
3	G1;G1.1425
3	G1;G1.1413
3	G1;G1.1404
3	G1;G1.1394
3	G1;G1.1386
3	G1;G1.1382
3	G1;G1.1376
3	G1;G1.1371
3	G1;G1.1360
3	G1;G1.1338
3	G1;G1.1328
3	G1;G1.1313
3	G1;G1.1301
3	G1;G1.1298
3	G1;G1.1290
3	G1;G1.1281
3	G1;G1.1277
3	G1;G1.1264
3	G1;G1.1261
3	G1;G1.1255
3	G1;G1.1253
3	G1;G1.1248
3	G1;G1.1242
3	G1;G1.1241
3	G1;G1.1237
3	G1;G1.1234
3	G1;G1.1224
3	G1;G1.1213
3	G1;G1.1158
3	G1;G1.1102
3	G1;G1.1086
3	G1;G1.1059
3	G1;G1.1030
3	G1;G1.1012
2	G1;G1.974
2	G1;G1.965
2	G1;G1.934
2	G1;G1.921
2	G1;G1.905
2	G1;G1.888
2	G1;G1.887
2	G1;G1.864
2	G1;G1.835
2	G1;G1.834
2	G1;G1.833
2	G1;G1.822
2	G1;G1.78
2	G1;G1.77
2	G1;G1.698
2	G1;G1.628
2	G1;G1.614
2	G1;G1.589
2	G1;G1.587
2	G1;G1.5697
2	G1;G1.567
2	G1;G1.56
2	G1;G1.540
2	G1;G1.469
2	G1;G1.4642
2	G1;G1.46
2	G1;G1.432
2	G1;G1.431
2	G1;G1.429
2	G1;G1.422
2	G1;G1.420
2	G1;G1.414
2	G1;G1.38
2	G1;G1.358
2	G1;G1.350
2	G1;G1.344
2	G1;G1.3392
2	G1;G1.3369
2	G1;G1.3330
2	G1;G1.3304
2	G1;G1.3295
2	G1;G1.3293
2	G1;G1.3285
2	G1;G1.3273
2	G1;G1.3214
2	G1;G1.3194
2	G1;G1.3177
2	G1;G1.3174
2	G1;G1.3171
2	G1;G1.3163
2	G1;G1.3142
2	G1;G1.3140
2	G1;G1.3122
2	G1;G1.3121
2	G1;G1.3116
2	G1;G1.3114
2	G1;G1.3111
2	G1;G1.3105
2	G1;G1.3104
2	G1;G1.3102
2	G1;G1.3082
2	G1;G1.3034
2	G1;G1.3010
2	G1;G1.3004
2	G1;G1.3003
2	G1;G1.3001
2	G1;G1.2992
2	G1;G1.2977
2	G1;G1.2973
2	G1;G1.2971
2	G1;G1.2968
2	G1;G1.2966
2	G1;G1.2963
2	G1;G1.2957
2	G1;G1.2955
2	G1;G1.2926
2	G1;G1.2923
2	G1;G1.2921
2	G1;G1.2917
2	G1;G1.2901
2	G1;G1.2885
2	G1;G1.2871
2	G1;G1.2869
2	G1;G1.2857
2	G1;G1.2853
2	G1;G1.2845
2	G1;G1.2839
2	G1;G1.2819
2	G1;G1.2811
2	G1;G1.2801
2	G1;G1.2799
2	G1;G1.2796
2	G1;G1.2794
2	G1;G1.2793
2	G1;G1.2776
2	G1;G1.2771
2	G1;G1.2766
2	G1;G1.2758
2	G1;G1.2755
2	G1;G1.2743
2	G1;G1.2742
2	G1;G1.274
2	G1;G1.2725
2	G1;G1.2723
2	G1;G1.2718
2	G1;G1.2717
2	G1;G1.2716
2	G1;G1.2706
2	G1;G1.2704
2	G1;G1.2701
2	G1;G1.2688
2	G1;G1.2675
2	G1;G1.2665
2	G1;G1.2653
2	G1;G1.2651
2	G1;G1.2639
2	G1;G1.2638
2	G1;G1.262
2	G1;G1.2607
2	G1;G1.2600
2	G1;G1.2595
2	G1;G1.2593
2	G1;G1.2587
2	G1;G1.2586
2	G1;G1.2564
2	G1;G1.2549
2	G1;G1.2543
2	G1;G1.2535
2	G1;G1.2531
2	G1;G1.2528
2	G1;G1.2522
2	G1;G1.2519
2	G1;G1.2517
2	G1;G1.2513
2	G1;G1.2512
2	G1;G1.2511
2	G1;G1.2507
2	G1;G1.2504
2	G1;G1.2500
2	G1;G1.2499
2	G1;G1.2493
2	G1;G1.2486
2	G1;G1.2464
2	G1;G1.2448
2	G1;G1.2447
2	G1;G1.2446
2	G1;G1.2443
2	G1;G1.2440
2	G1;G1.2432
2	G1;G1.2421
2	G1;G1.2412
2	G1;G1.2406
2	G1;G1.2370
2	G1;G1.2365
2	G1;G1.2354
2	G1;G1.2350
2	G1;G1.2342
2	G1;G1.2337
2	G1;G1.2336
2	G1;G1.2325
2	G1;G1.2311
2	G1;G1.2288
2	G1;G1.2278
2	G1;G1.2264
2	G1;G1.2261
2	G1;G1.2254
2	G1;G1.2251
2	G1;G1.2246
2	G1;G1.2245
2	G1;G1.2239
2	G1;G1.2230
2	G1;G1.2225
2	G1;G1.2206
2	G1;G1.2190
2	G1;G1.2186
2	G1;G1.2171
2	G1;G1.2168
2	G1;G1.2163
2	G1;G1.2140
2	G1;G1.2129
2	G1;G1.2122
2	G1;G1.2119
2	G1;G1.2117
2	G1;G1.2116
2	G1;G1.2111
2	G1;G1.2096
2	G1;G1.2085
2	G1;G1.2082
2	G1;G1.2070
2	G1;G1.2067
2	G1;G1.2065
2	G1;G1.2064
2	G1;G1.2059
2	G1;G1.2051
2	G1;G1.2042
2	G1;G1.2039
2	G1;G1.2034
2	G1;G1.2030
2	G1;G1.2028
2	G1;G1.2027
2	G1;G1.2020
2	G1;G1.2018
2	G1;G1.2010
2	G1;G1.201
2	G1;G1.2009
2	G1;G1.2001
2	G1;G1.1998
2	G1;G1.1995
2	G1;G1.1993
2	G1;G1.1982
2	G1;G1.1965
2	G1;G1.1954
2	G1;G1.1942
2	G1;G1.1941
2	G1;G1.1935
2	G1;G1.1934
2	G1;G1.1933
2	G1;G1.1924
2	G1;G1.1922
2	G1;G1.192
2	G1;G1.1916
2	G1;G1.1899
2	G1;G1.1898
2	G1;G1.1897
2	G1;G1.1896
2	G1;G1.1891
2	G1;G1.1881
2	G1;G1.1872
2	G1;G1.1869
2	G1;G1.1865
2	G1;G1.1860
2	G1;G1.186
2	G1;G1.1855
2	G1;G1.1854
2	G1;G1.1842
2	G1;G1.1837
2	G1;G1.1833
2	G1;G1.1831
2	G1;G1.1823
2	G1;G1.1806
2	G1;G1.1790
2	G1;G1.1788
2	G1;G1.1780
2	G1;G1.178
2	G1;G1.1771
2	G1;G1.1755
2	G1;G1.1753
2	G1;G1.1748
2	G1;G1.1747
2	G1;G1.1742
2	G1;G1.1720
2	G1;G1.1719
2	G1;G1.1715
2	G1;G1.1710
2	G1;G1.1698
2	G1;G1.1693
2	G1;G1.1691
2	G1;G1.1687
2	G1;G1.1677
2	G1;G1.1666
2	G1;G1.1661
2	G1;G1.1660
2	G1;G1.1657
2	G1;G1.1653
2	G1;G1.1648
2	G1;G1.1645
2	G1;G1.1643
2	G1;G1.164
2	G1;G1.1636
2	G1;G1.1630
2	G1;G1.163
2	G1;G1.1604
2	G1;G1.1594
2	G1;G1.1588
2	G1;G1.1582
2	G1;G1.1559
2	G1;G1.1556
2	G1;G1.1552
2	G1;G1.1544
2	G1;G1.1537
2	G1;G1.1530
2	G1;G1.1521
2	G1;G1.1497
2	G1;G1.1491
2	G1;G1.1490
2	G1;G1.1472
2	G1;G1.1471
2	G1;G1.1452
2	G1;G1.1451
2	G1;G1.1436
2	G1;G1.143
2	G1;G1.1424
2	G1;G1.1419
2	G1;G1.1406
2	G1;G1.1399
2	G1;G1.1398
2	G1;G1.1396
2	G1;G1.1381
2	G1;G1.1378
2	G1;G1.1374
2	G1;G1.1369
2	G1;G1.1350
2	G1;G1.1344
2	G1;G1.1341
2	G1;G1.1321
2	G1;G1.1295
2	G1;G1.1283
2	G1;G1.1269
2	G1;G1.1263
2	G1;G1.1259
2	G1;G1.1251
2	G1;G1.1244
2	G1;G1.1232
2	G1;G1.1219
2	G1;G1.1205
2	G1;G1.1204
2	G1;G1.1202
2	G1;G1.1177
2	G1;G1.1147
2	G1;G1.1135
2	G1;G1.1128
2	G1;G1.1119
2	G1;G1.1118
2	G1;G1.1066
2	G1;G1.1053
2	G1;G1.1039
2	G1;G1.1035
2	G1;G1.1026
2	G1;G1.1011
1	G1;G1.989
1	G1;G1.985
1	G1;G1.981
1	G1;G1.977
1	G1;G1.969
1	G1;G1.933
1	G1;G1.931
1	G1;G1.907
1	G1;G1.901
1	G1;G1.90
1	G1;G1.899
1	G1;G1.89
1	G1;G1.87
1	G1;G1.869
1	G1;G1.86
1	G1;G1.844
1	G1;G1.820
1	G1;G1.803
1	G1;G1.8
1	G1;G1.790
1	G1;G1.774
1	G1;G1.752
1	G1;G1.75
1	G1;G1.74
1	G1;G1.722
1	G1;G1.719
1	G1;G1.701
1	G1;G1.697
1	G1;G1.685
1	G1;G1.682
1	G1;G1.680
1	G1;G1.679
1	G1;G1.669
1	G1;G1.667
1	G1;G1.659
1	G1;G1.653
1	G1;G1.650
1	G1;G1.622
1	G1;G1.6168
1	G1;G1.6161
1	G1;G1.603
1	G1;G1.598
1	G1;G1.5698
1	G1;G1.5692
1	G1;G1.538
1	G1;G1.531
1	G1;G1.523
1	G1;G1.496
1	G1;G1.493
1	G1;G1.4643
1	G1;G1.448
1	G1;G1.427
1	G1;G1.424
1	G1;G1.418
1	G1;G1.364
1	G1;G1.361
1	G1;G1.359
1	G1;G1.343
1	G1;G1.3423
1	G1;G1.3413
1	G1;G1.3388
1	G1;G1.3387
1	G1;G1.3385
1	G1;G1.3373
1	G1;G1.3352
1	G1;G1.3340
1	G1;G1.3337
1	G1;G1.3315
1	G1;G1.3309
1	G1;G1.3303
1	G1;G1.3300
1	G1;G1.3294
1	G1;G1.3291
1	G1;G1.3284
1	G1;G1.3283
1	G1;G1.3280
1	G1;G1.3270
1	G1;G1.3267
1	G1;G1.3266
1	G1;G1.3256
1	G1;G1.3255
1	G1;G1.3254
1	G1;G1.3252
1	G1;G1.3250
1	G1;G1.3224
1	G1;G1.3217
1	G1;G1.3209
1	G1;G1.3203
1	G1;G1.3184
1	G1;G1.3176
1	G1;G1.3166
1	G1;G1.3160
1	G1;G1.3158
1	G1;G1.3141
1	G1;G1.3120
1	G1;G1.3096
1	G1;G1.3095
1	G1;G1.3090
1	G1;G1.3075
1	G1;G1.3074
1	G1;G1.3061
1	G1;G1.3042
1	G1;G1.3009
1	G1;G1.3000
1	G1;G1.2995
1	G1;G1.2993
1	G1;G1.2991
1	G1;G1.2990
1	G1;G1.2987
1	G1;G1.2982
1	G1;G1.298
1	G1;G1.2979
1	G1;G1.2967
1	G1;G1.296
1	G1;G1.2956
1	G1;G1.2952
1	G1;G1.2942
1	G1;G1.2937
1	G1;G1.2933
1	G1;G1.2931
1	G1;G1.2930
1	G1;G1.2929
1	G1;G1.2928
1	G1;G1.2927
1	G1;G1.2922
1	G1;G1.2920
1	G1;G1.2919
1	G1;G1.2909
1	G1;G1.2907
1	G1;G1.2905
1	G1;G1.2900
1	G1;G1.2894
1	G1;G1.2884
1	G1;G1.2878
1	G1;G1.2861
1	G1;G1.2849
1	G1;G1.2847
1	G1;G1.2838
1	G1;G1.2837
1	G1;G1.2835
1	G1;G1.2830
1	G1;G1.2820
1	G1;G1.2818
1	G1;G1.2813
1	G1;G1.2812
1	G1;G1.2809
1	G1;G1.2808
1	G1;G1.2807
1	G1;G1.2805
1	G1;G1.2803
1	G1;G1.28
1	G1;G1.2790
1	G1;G1.279
1	G1;G1.2789
1	G1;G1.2774
1	G1;G1.2769
1	G1;G1.2768
1	G1;G1.2763
1	G1;G1.2753
1	G1;G1.2752
1	G1;G1.2748
1	G1;G1.2741
1	G1;G1.2738
1	G1;G1.2737
1	G1;G1.2733
1	G1;G1.2732
1	G1;G1.2729
1	G1;G1.2719
1	G1;G1.2713
1	G1;G1.2712
1	G1;G1.2707
1	G1;G1.2703
1	G1;G1.2699
[truncated: 330 more rows]
