# Supplementary material for: Evolution of naturally arising SARS-CoV-2 defective interfering particles
Source: Commun Biol. 2022 Oct 27;5:1140. doi: 10.1038/s42003-022-04058-5 (PMC9610340; doi:10.1038/s42003-022-04058-5)
Supplement: Supplementary file 7 — Supplementary Data 5 [file 42003_2022_4058_MOESM7_ESM.zip › experiment2/Files_used_for_the_analysis_of_the_manuscript_experiment2/experiment_2_collapsed_RNA_models_reconstruction.bed12]

NC_045512.2	4	29544	G1;G1.1	40	+	4	29544	255,0,0	2	61,1661	0,27879
NC_045512.2	9	371	G1;G1.2	40	+	9	371	255,0,0	1	362	0
NC_045512.2	9	13544	G1;G1.3	40	+	9	13544	255,0,0	2	740,234	0,13301
NC_045512.2	9	28875	G1;G1.4	40	+	9	28875	255,0,0	3	57,418,845	0,27375,28021
NC_045512.2	9	29872	G1;G1.5	40	+	9	29872	255,0,0	3	67,1322,1842	0,26471,28021
NC_045512.2	9	29874	G1;G1.6	40	+	9	29874	255,0,0	2	2095,634	0,29231
NC_045512.2	9	29875	G1;G1.7	40	+	9	29875	255,0,0	2	738,380	0,29486
NC_045512.2	9	29878	G1;G1.8	40	+	9	29878	255,0,0	3	57,278,213	0,25372,29656
NC_045512.2	9	29878	G1;G1.9	40	+	9	29878	255,0,0	3	740,1579,566	0,13301,29303
NC_045512.2	10	15974	G1;G1.10	40	+	10	15974	255,0,0	2	739,2664	0,13300
NC_045512.2	10	26770	G1;G1.11	40	+	10	26770	255,0,0	2	52,303	0,26457
NC_045512.2	10	29112	G1;G1.12	40	+	10	29112	255,0,0	3	56,396,65	0,15765,29037
NC_045512.2	10	29266	G1;G1.13	40	+	10	29266	255,0,0	3	54,1335,1236	0,26457,28020
NC_045512.2	10	29871	G1;G1.14	40	+	10	29871	255,0,0	3	52,1735,640	0,26457,29221
NC_045512.2	10	29871	G1;G1.15	40	+	10	29871	255,0,0	3	55,255,55	0,21541,29806
NC_045512.2	10	29871	G1;G1.16	40	+	10	29871	255,0,0	3	65,1788,598	0,15772,29263
NC_045512.2	10	29872	G1;G1.17	40	+	10	29872	255,0,0	2	1345,435	0,29427
NC_045512.2	10	29873	G1;G1.18	40	+	10	29873	255,0,0	3	70,812,792	0,15775,29071
NC_045512.2	10	29873	G1;G1.19	40	+	10	29873	255,0,0	2	1581,520	0,29343
NC_045512.2	10	29873	G1;G1.20	40	+	10	29873	255,0,0	2	1934,548	0,29315
NC_045512.2	10	29873	G1;G1.21	40	+	10	29873	255,0,0	2	2256,1422	0,28441
NC_045512.2	10	29873	G1;G1.22	40	+	10	29873	255,0,0	2	3476,1134	0,28729
NC_045512.2	10	29874	G1;G1.23	40	+	10	29874	255,0,0	5	739,1179,2469,763,525	0,13300,14827,17636,29339
NC_045512.2	10	29874	G1;G1.24	40	+	10	29874	255,0,0	4	739,3291,186,667	0,13300,18198,29197
NC_045512.2	10	29874	G1;G1.25	40	+	10	29874	255,0,0	3	739,3700,576	0,13300,29288
NC_045512.2	10	29874	G1;G1.26	40	+	10	29874	255,0,0	3	739,4430,788	0,13300,29076
NC_045512.2	10	29874	G1;G1.27	40	+	10	29874	255,0,0	2	1069,449	0,29415
NC_045512.2	10	29874	G1;G1.28	40	+	10	29874	255,0,0	2	5623,1125	0,28739
NC_045512.2	10	29875	G1;G1.29	40	+	10	29875	255,0,0	5	739,373,1873,861,564	0,13300,13929,16021,29301
NC_045512.2	10	29875	G1;G1.30	40	+	10	29875	255,0,0	3	739,1861,501	0,13300,29364
NC_045512.2	10	29875	G1;G1.31	40	+	10	29875	255,0,0	4	739,2936,789,389	0,13300,28321,29476
NC_045512.2	10	29875	G1;G1.32	40	+	10	29875	255,0,0	5	739,3069,805,402,371	0,13300,16752,28745,29494
NC_045512.2	10	29875	G1;G1.33	40	+	10	29875	255,0,0	3	739,3579,610	0,13300,29255
NC_045512.2	10	29875	G1;G1.34	40	+	10	29875	255,0,0	2	1140,565	0,29300
NC_045512.2	10	29876	G1;G1.35	40	+	10	29876	255,0,0	6	193,179,1482,1106,589,501	0,560,13300,15360,16504,29365
NC_045512.2	10	29876	G1;G1.36	40	+	10	29876	255,0,0	3	739,5314,2561	0,13300,27305
NC_045512.2	10	29876	G1;G1.37	40	+	10	29876	255,0,0	2	1764,523	0,29343
NC_045512.2	10	29876	G1;G1.38	40	+	10	29876	255,0,0	2	2436,546	0,29320
NC_045512.2	10	29876	G1;G1.39	40	+	10	29876	255,0,0	2	3714,589	0,29277
NC_045512.2	10	29877	G1;G1.40	40	+	10	29877	255,0,0	4	739,350,880,510	0,13300,14339,29357
NC_045512.2	10	29877	G1;G1.41	40	+	10	29877	255,0,0	4	739,1299,1275,414	0,13300,14965,29453
NC_045512.2	10	29878	G1;G1.42	40	+	10	29878	255,0,0	3	58,947,412	0,15765,29456
NC_045512.2	10	29878	G1;G1.43	40	+	10	29878	255,0,0	3	739,3022,755	0,13300,29113
NC_045512.2	10	29879	G1;G1.44	40	+	10	29879	255,0,0	5	739,1848,1237,275,434	0,13300,15206,16544,29435
NC_045512.2	10	29879	G1;G1.45	40	+	10	29879	255,0,0	5	849,533,1121,911,450	0,13413,14376,15799,29419
NC_045512.2	10	29883	G1;G1.46	40	+	10	29883	255,0,0	2	6665,3211	0,26662
NC_045512.2	10	29893	G1;G1.47	40	+	10	29893	255,0,0	3	739,5137,627	0,13300,29256
NC_045512.2	11	168	G1;G1.48	40	+	11	168	255,0,0	1	157	0
NC_045512.2	11	200	G1;G1.49	40	+	11	200	255,0,0	1	189	0
NC_045512.2	11	315	G1;G1.569	40	+	11	315	255,0,0	1	304	0
NC_045512.2	11	408	G1;G1.51	40	+	11	408	255,0,0	1	397	0
NC_045512.2	11	464	G1;G1.52	40	+	11	464	255,0,0	1	453	0
NC_045512.2	11	553	G1;G1.53	40	+	11	553	255,0,0	1	542	0
NC_045512.2	11	652	G1;G1.54	40	+	11	652	255,0,0	1	641	0
NC_045512.2	11	1351	G1;G1.55	40	+	11	1351	255,0,0	1	1340	0
NC_045512.2	11	13364	G1;G1.56	40	+	11	13364	255,0,0	2	738,54	0,13299
NC_045512.2	11	13413	G1;G1.57	40	+	11	13413	255,0,0	2	738,103	0,13299
NC_045512.2	11	13715	G1;G1.58	40	+	11	13715	255,0,0	2	738,405	0,13299
NC_045512.2	11	13772	G1;G1.59	40	+	11	13772	255,0,0	2	738,462	0,13299
NC_045512.2	11	13812	G1;G1.60	40	+	11	13812	255,0,0	2	738,502	0,13299
NC_045512.2	11	13949	G1;G1.61	40	+	11	13949	255,0,0	2	738,639	0,13299
NC_045512.2	11	14072	G1;G1.62	40	+	11	14072	255,0,0	2	738,762	0,13299
NC_045512.2	11	14145	G1;G1.63	40	+	11	14145	255,0,0	2	738,835	0,13299
NC_045512.2	11	14203	G1;G1.64	40	+	11	14203	255,0,0	2	738,893	0,13299
NC_045512.2	11	14317	G1;G1.65	40	+	11	14317	255,0,0	2	738,1007	0,13299
NC_045512.2	11	14355	G1;G1.66	40	+	11	14355	255,0,0	2	738,1045	0,13299
NC_045512.2	11	14438	G1;G1.67	40	+	11	14438	255,0,0	2	738,1128	0,13299
NC_045512.2	11	14543	G1;G1.68	40	+	11	14543	255,0,0	2	738,1233	0,13299
NC_045512.2	11	14840	G1;G1.69	40	+	11	14840	255,0,0	2	738,1530	0,13299
NC_045512.2	11	14911	G1;G1.70	40	+	11	14911	255,0,0	2	738,1601	0,13299
NC_045512.2	11	15014	G1;G1.71	40	+	11	15014	255,0,0	2	738,1704	0,13299
NC_045512.2	11	15101	G1;G1.72	40	+	11	15101	255,0,0	2	738,1791	0,13299
NC_045512.2	11	15271	G1;G1.73	40	+	11	15271	255,0,0	2	738,1961	0,13299
NC_045512.2	11	15341	G1;G1.74	40	+	11	15341	255,0,0	2	738,2031	0,13299
NC_045512.2	11	15440	G1;G1.75	40	+	11	15440	255,0,0	2	738,2130	0,13299
NC_045512.2	11	15486	G1;G1.76	40	+	11	15486	255,0,0	2	738,2176	0,13299
NC_045512.2	11	15490	G1;G1.77	40	+	11	15490	255,0,0	3	738,1848,274	0,13299,15205
NC_045512.2	11	15536	G1;G1.78	40	+	11	15536	255,0,0	2	738,2226	0,13299
NC_045512.2	11	15647	G1;G1.79	40	+	11	15647	255,0,0	2	738,2337	0,13299
NC_045512.2	11	15722	G1;G1.80	40	+	11	15722	255,0,0	2	738,2412	0,13299
NC_045512.2	11	15781	G1;G1.81	40	+	11	15781	255,0,0	2	738,2471	0,13299
NC_045512.2	11	15851	G1;G1.82	40	+	11	15851	255,0,0	2	738,2541	0,13299
NC_045512.2	11	15874	G1;G1.83	40	+	11	15874	255,0,0	3	738,1854,658	0,13299,15205
NC_045512.2	11	16076	G1;G1.84	40	+	11	16076	255,0,0	3	738,1848,860	0,13299,15205
NC_045512.2	11	16076	G1;G1.85	40	+	11	16076	255,0,0	2	738,2766	0,13299
NC_045512.2	11	16111	G1;G1.86	40	+	11	16111	255,0,0	3	738,1851,891	0,13299,15209
NC_045512.2	11	16281	G1;G1.87	40	+	11	16281	255,0,0	2	738,2971	0,13299
NC_045512.2	11	16509	G1;G1.88	40	+	11	16509	255,0,0	2	738,3199	0,13299
NC_045512.2	11	16545	G1;G1.89	40	+	11	16545	255,0,0	3	738,1849,1329	0,13299,15205
NC_045512.2	11	16721	G1;G1.90	40	+	11	16721	255,0,0	2	738,3411	0,13299
NC_045512.2	11	17342	G1;G1.91	40	+	11	17342	255,0,0	2	738,4032	0,13299
NC_045512.2	11	17409	G1;G1.92	40	+	11	17409	255,0,0	2	738,4099	0,13299
NC_045512.2	11	25788	G1;G1.93	40	+	11	25788	255,0,0	2	55,407	0,25370
NC_045512.2	11	26150	G1;G1.94	40	+	11	26150	255,0,0	2	54,4599	0,21540
NC_045512.2	11	26597	G1;G1.95	40	+	11	26597	255,0,0	2	52,130	0,26456
NC_045512.2	11	26669	G1;G1.96	40	+	11	26669	255,0,0	2	51,202	0,26456
NC_045512.2	11	26775	G1;G1.97	40	+	11	26775	255,0,0	2	65,295	0,26469
NC_045512.2	11	26855	G1;G1.98	40	+	11	26855	255,0,0	2	53,388	0,26456
NC_045512.2	11	26993	G1;G1.99	40	+	11	26993	255,0,0	2	53,526	0,26456
NC_045512.2	11	27143	G1;G1.100	40	+	11	27143	255,0,0	2	65,663	0,26469
NC_045512.2	11	27216	G1;G1.101	40	+	11	27216	255,0,0	2	65,736	0,26469
NC_045512.2	11	27346	G1;G1.102	40	+	11	27346	255,0,0	2	53,879	0,26456
NC_045512.2	11	27404	G1;G1.103	40	+	11	27404	255,0,0	2	53,937	0,26456
NC_045512.2	11	27491	G1;G1.104	40	+	11	27491	255,0,0	2	65,1011	0,26469
NC_045512.2	11	27499	G1;G1.105	40	+	11	27499	255,0,0	2	55,115	0,27373
NC_045512.2	11	27572	G1;G1.106	40	+	11	27572	255,0,0	2	51,1105	0,26456
NC_045512.2	11	27633	G1;G1.107	40	+	11	27633	255,0,0	2	53,1166	0,26456
NC_045512.2	11	27638	G1;G1.108	40	+	11	27638	255,0,0	2	53,255	0,27372
NC_045512.2	11	27638	G1;G1.109	40	+	11	27638	255,0,0	2	65,1158	0,26469
NC_045512.2	11	27677	G1;G1.110	40	+	11	27677	255,0,0	2	53,1210	0,26456
NC_045512.2	11	27728	G1;G1.111	40	+	11	27728	255,0,0	2	53,344	0,27373
NC_045512.2	11	27763	G1;G1.112	40	+	11	27763	255,0,0	2	53,1296	0,26456
NC_045512.2	11	27908	G1;G1.113	40	+	11	27908	255,0,0	2	53,1441	0,26456
NC_045512.2	11	27919	G1;G1.114	40	+	11	27919	255,0,0	2	55,535	0,27373
NC_045512.2	11	28057	G1;G1.115	40	+	11	28057	255,0,0	2	55,674	0,27372
NC_045512.2	11	28096	G1;G1.116	40	+	11	28096	255,0,0	2	55,712	0,27373
NC_045512.2	11	28184	G1;G1.117	40	+	11	28184	255,0,0	2	55,800	0,27373
NC_045512.2	11	28284	G1;G1.118	40	+	11	28284	255,0,0	2	65,1803	0,26470
NC_045512.2	11	28287	G1;G1.119	40	+	11	28287	255,0,0	2	53,1820	0,26456
NC_045512.2	11	28363	G1;G1.120	40	+	11	28363	255,0,0	2	53,1896	0,26456
NC_045512.2	11	28365	G1;G1.121	40	+	11	28365	255,0,0	2	53,111	0,28243
NC_045512.2	11	28365	G1;G1.122	40	+	11	28365	255,0,0	3	55,481,279	0,27373,28075
NC_045512.2	11	28365	G1;G1.123	40	+	11	28365	255,0,0	2	55,981	0,27373
NC_045512.2	11	28405	G1;G1.124	40	+	11	28405	255,0,0	2	53,151	0,28243
NC_045512.2	11	28479	G1;G1.125	40	+	11	28479	255,0,0	2	53,2012	0,26456
NC_045512.2	11	28486	G1;G1.126	40	+	11	28486	255,0,0	2	55,1102	0,27373
NC_045512.2	11	28549	G1;G1.127	40	+	11	28549	255,0,0	2	53,295	0,28243
NC_045512.2	11	28582	G1;G1.128	40	+	11	28582	255,0,0	2	55,1198	0,27373
NC_045512.2	11	28599	G1;G1.129	40	+	11	28599	255,0,0	2	53,345	0,28243
NC_045512.2	11	28600	G1;G1.130	40	+	11	28600	255,0,0	2	53,2133	0,26456
NC_045512.2	11	28633	G1;G1.131	40	+	11	28633	255,0,0	2	53,1249	0,27373
NC_045512.2	11	28633	G1;G1.132	40	+	11	28633	255,0,0	2	55,3252	0,25370
NC_045512.2	11	28654	G1;G1.133	40	+	11	28654	255,0,0	2	53,400	0,28243
NC_045512.2	11	28686	G1;G1.134	40	+	11	28686	255,0,0	2	65,2208	0,26467
NC_045512.2	11	28707	G1;G1.135	40	+	11	28707	255,0,0	2	53,453	0,28243
NC_045512.2	11	28806	G1;G1.136	40	+	11	28806	255,0,0	3	738,5319,159	0,13299,28636
NC_045512.2	11	28810	G1;G1.137	40	+	11	28810	255,0,0	2	55,1426	0,27373
NC_045512.2	11	28822	G1;G1.138	40	+	11	28822	255,0,0	2	53,568	0,28243
NC_045512.2	11	28884	G1;G1.139	40	+	11	28884	255,0,0	2	65,2404	0,26469
NC_045512.2	11	28885	G1;G1.140	40	+	11	28885	255,0,0	2	53,631	0,28243
NC_045512.2	11	28885	G1;G1.141	40	+	11	28885	255,0,0	2	55,1502	0,27372
NC_045512.2	11	28974	G1;G1.142	40	+	11	28974	255,0,0	2	52,2507	0,26456
NC_045512.2	11	28974	G1;G1.143	40	+	11	28974	255,0,0	2	55,1590	0,27373
NC_045512.2	11	29032	G1;G1.144	40	+	11	29032	255,0,0	2	53,778	0,28243
NC_045512.2	11	29105	G1;G1.145	40	+	11	29105	255,0,0	2	55,1721	0,27373
NC_045512.2	11	29107	G1;G1.146	40	+	11	29107	255,0,0	2	53,3726	0,25370
NC_045512.2	11	29107	G1;G1.147	40	+	11	29107	255,0,0	2	72,2626	0,26470
NC_045512.2	11	29118	G1;G1.148	40	+	11	29118	255,0,0	3	57,2853,471	0,15765,28636
NC_045512.2	11	29192	G1;G1.149	40	+	11	29192	255,0,0	2	53,938	0,28243
NC_045512.2	11	29222	G1;G1.150	40	+	11	29222	255,0,0	2	51,2755	0,26456
NC_045512.2	11	29244	G1;G1.151	40	+	11	29244	255,0,0	2	57,990	0,28243
NC_045512.2	11	29288	G1;G1.152	40	+	11	29288	255,0,0	2	53,2821	0,26456
NC_045512.2	11	29302	G1;G1.153	40	+	11	29302	255,0,0	2	58,2262	0,27029
NC_045512.2	11	29308	G1;G1.154	40	+	11	29308	255,0,0	2	53,1054	0,28243
NC_045512.2	11	29416	G1;G1.155	40	+	11	29416	255,0,0	2	53,1163	0,28242
NC_045512.2	11	29443	G1;G1.156	40	+	11	29443	255,0,0	2	58,2403	0,27029
NC_045512.2	11	29473	G1;G1.157	40	+	11	29473	255,0,0	2	53,3006	0,26456
NC_045512.2	11	29478	G1;G1.158	40	+	11	29478	255,0,0	2	55,2094	0,27373
NC_045512.2	11	29482	G1;G1.159	40	+	11	29482	255,0,0	2	53,1228	0,28243
NC_045512.2	11	29489	G1;G1.160	40	+	11	29489	255,0,0	4	738,2961,1384,582	0,13299,16350,28896
NC_045512.2	11	29517	G1;G1.161	40	+	11	29517	255,0,0	2	53,4136	0,25370
NC_045512.2	11	29535	G1;G1.162	40	+	11	29535	255,0,0	2	52,3069	0,26455
NC_045512.2	11	29541	G1;G1.163	40	+	11	29541	255,0,0	2	55,2157	0,27373
NC_045512.2	11	29545	G1;G1.164	40	+	11	29545	255,0,0	2	53,1291	0,28243
NC_045512.2	11	29588	G1;G1.165	40	+	11	29588	255,0,0	2	53,3121	0,26456
NC_045512.2	11	29623	G1;G1.166	40	+	11	29623	255,0,0	2	53,1369	0,28243
NC_045512.2	11	29623	G1;G1.167	40	+	11	29623	255,0,0	2	63,2576	0,27036
NC_045512.2	11	29634	G1;G1.168	40	+	11	29634	255,0,0	3	738,2961,124	0,13299,29499
NC_045512.2	11	29649	G1;G1.169	40	+	11	29649	255,0,0	3	738,3602,314	0,13299,29324
NC_045512.2	11	29657	G1;G1.170	40	+	11	29657	255,0,0	2	55,2273	0,27373
NC_045512.2	11	29682	G1;G1.171	40	+	11	29682	255,0,0	2	54,4299	0,25372
NC_045512.2	11	29700	G1;G1.172	40	+	11	29700	255,0,0	3	738,3519,255	0,13299,29434
NC_045512.2	11	29714	G1;G1.173	40	+	11	29714	255,0,0	2	55,4333	0,25370
NC_045512.2	11	29718	G1;G1.174	40	+	11	29718	255,0,0	2	53,3251	0,26456
NC_045512.2	11	29718	G1;G1.175	40	+	11	29718	255,0,0	2	53,1464	0,28243
NC_045512.2	11	29718	G1;G1.176	40	+	11	29718	255,0,0	2	54,1835	0,27872
NC_045512.2	11	29718	G1;G1.177	40	+	11	29718	255,0,0	2	55,2334	0,27373
NC_045512.2	11	29718	G1;G1.178	40	+	11	29718	255,0,0	2	64,1454	0,28253
NC_045512.2	11	29720	G1;G1.179	40	+	11	29720	255,0,0	2	65,3239	0,26470
NC_045512.2	11	29767	G1;G1.180	40	+	11	29767	255,0,0	2	53,4386	0,25370
NC_045512.2	11	29784	G1;G1.181	40	+	11	29784	255,0,0	2	53,1530	0,28243
NC_045512.2	11	29784	G1;G1.182	40	+	11	29784	255,0,0	2	58,2744	0,27029
NC_045512.2	11	29784	G1;G1.183	40	+	11	29784	255,0,0	4	738,2419,1157,673	0,13299,15754,29100
NC_045512.2	11	29786	G1;G1.184	40	+	11	29786	255,0,0	2	55,2402	0,27373
NC_045512.2	11	29801	G1;G1.185	40	+	11	29801	255,0,0	3	738,3531,384	0,13299,29406
NC_045512.2	11	29837	G1;G1.186	40	+	11	29837	255,0,0	3	71,393,1807	0,27397,28019
NC_045512.2	11	29856	G1;G1.187	40	+	11	29856	255,0,0	4	738,3334,330,376	0,13299,17001,29469
NC_045512.2	11	29863	G1;G1.188	40	+	11	29863	255,0,0	3	52,239,1011	0,28243,28841
NC_045512.2	11	29863	G1;G1.189	40	+	11	29863	255,0,0	5	735,1457,1746,462,550	0,13297,16872,28636,29302
NC_045512.2	11	29865	G1;G1.190	40	+	11	29865	255,0,0	3	53,721,537	0,28243,29317
NC_045512.2	11	29865	G1;G1.191	40	+	11	29865	255,0,0	3	738,3136,457	0,13299,29397
NC_045512.2	11	29869	G1;G1.192	40	+	11	29869	255,0,0	3	58,1655,147	0,27662,29711
NC_045512.2	11	29869	G1;G1.193	40	+	11	29869	255,0,0	2	936,560	0,29298
NC_045512.2	11	29870	G1;G1.194	40	+	11	29870	255,0,0	4	738,1436,1199,1223	0,13299,17419,28636
NC_045512.2	11	29870	G1;G1.195	40	+	11	29870	255,0,0	3	738,3958,521	0,13299,29338
NC_045512.2	11	29871	G1;G1.196	40	+	11	29871	255,0,0	2	36,1250	0,28610
NC_045512.2	11	29871	G1;G1.197	40	+	11	29871	255,0,0	3	53,2036,1199	0,26456,28661
NC_045512.2	11	29871	G1;G1.198	40	+	11	29871	255,0,0	3	53,424,709	0,27373,29151
NC_045512.2	11	29871	G1;G1.199	40	+	11	29871	255,0,0	3	53,174,1077	0,28243,28783
NC_045512.2	11	29871	G1;G1.200	40	+	11	29871	255,0,0	3	53,191,1018	0,28243,28842
NC_045512.2	11	29871	G1;G1.201	40	+	11	29871	255,0,0	3	53,558,675	0,28243,29185
NC_045512.2	11	29871	G1;G1.202	40	+	11	29871	255,0,0	3	53,929,296	0,28243,29564
NC_045512.2	11	29871	G1;G1.203	40	+	11	29871	255,0,0	3	54,1121,373	0,15764,29487
NC_045512.2	11	29871	G1;G1.204	40	+	11	29871	255,0,0	2	56,868	0,28992
NC_045512.2	11	29871	G1;G1.205	40	+	11	29871	255,0,0	3	57,579,1224	0,18039,28636
NC_045512.2	11	29871	G1;G1.206	40	+	11	29871	255,0,0	3	58,1111,426	0,15707,29434
NC_045512.2	11	29871	G1;G1.207	40	+	11	29871	255,0,0	3	59,2853,329	0,14360,29531
NC_045512.2	11	29871	G1;G1.208	40	+	11	29871	255,0,0	4	444,1796,1613,426	0,13351,15205,29434
NC_045512.2	11	29871	G1;G1.209	40	+	11	29871	255,0,0	3	684,3151,426	0,13667,29434
NC_045512.2	11	29871	G1;G1.210	40	+	11	29871	255,0,0	5	738,539,941,1613,426	0,13299,14206,15205,29434
NC_045512.2	11	29871	G1;G1.211	40	+	11	29871	255,0,0	3	738,629,402	0,13299,29458
NC_045512.2	11	29871	G1;G1.212	40	+	11	29871	255,0,0	3	738,871,493	0,13299,29367
NC_045512.2	11	29871	G1;G1.616	40	+	11	29871	255,0,0	4	738,1848,1613,426	0,13299,15205,29434
NC_045512.2	11	29871	G1;G1.214	40	+	11	29871	255,0,0	4	738,1849,1073,380	0,13299,15205,29480
NC_045512.2	11	29871	G1;G1.215	40	+	11	29871	255,0,0	4	738,1849,2008,329	0,13299,15205,29531
NC_045512.2	11	29871	G1;G1.216	40	+	11	29871	255,0,0	3	738,1974,539	0,13299,29321
NC_045512.2	11	29871	G1;G1.217	40	+	11	29871	255,0,0	4	738,2018,204,520	0,13299,29064,29340
NC_045512.2	11	29871	G1;G1.218	40	+	11	29871	255,0,0	3	738,2898,359	0,13299,29501
NC_045512.2	11	29871	G1;G1.219	40	+	11	29871	255,0,0	4	738,2899,182,405	0,13299,16529,29455
NC_045512.2	11	29871	G1;G1.220	40	+	11	29871	255,0,0	3	738,2949,694	0,13299,29166
NC_045512.2	11	29871	G1;G1.221	40	+	11	29871	255,0,0	4	738,2983,218,393	0,13299,18166,29467
NC_045512.2	11	29871	G1;G1.222	40	+	11	29871	255,0,0	3	738,3000,493	0,13299,29367
NC_045512.2	11	29871	G1;G1.223	40	+	11	29871	255,0,0	3	738,3001,621	0,13299,29239
NC_045512.2	11	29871	G1;G1.224	40	+	11	29871	255,0,0	3	738,3044,784	0,13299,29076
NC_045512.2	11	29871	G1;G1.225	40	+	11	29871	255,0,0	3	738,3103,466	0,13299,29394
NC_045512.2	11	29871	G1;G1.226	40	+	11	29871	255,0,0	5	738,3110,160,434,662	0,13299,18458,28636,29198
NC_045512.2	11	29871	G1;G1.227	40	+	11	29871	255,0,0	3	738,3142,427	0,13299,29433
NC_045512.2	11	29871	G1;G1.228	40	+	11	29871	255,0,0	3	738,3147,406	0,13299,29454
NC_045512.2	11	29871	G1;G1.229	40	+	11	29871	255,0,0	3	738,3154,588	0,13299,29272
NC_045512.2	11	29871	G1;G1.230	40	+	11	29871	255,0,0	4	738,3201,656,499	0,13299,16566,29361
NC_045512.2	11	29871	G1;G1.231	40	+	11	29871	255,0,0	3	738,3286,539	0,13299,29321
NC_045512.2	11	29871	G1;G1.232	40	+	11	29871	255,0,0	3	738,3292,433	0,13299,29427
NC_045512.2	11	29871	G1;G1.233	40	+	11	29871	255,0,0	3	738,3346,444	0,13299,29416
NC_045512.2	11	29871	G1;G1.234	40	+	11	29871	255,0,0	3	738,3413,699	0,13299,29161
NC_045512.2	11	29871	G1;G1.235	40	+	11	29871	255,0,0	3	738,3423,600	0,13299,29260
NC_045512.2	11	29871	G1;G1.236	40	+	11	29871	255,0,0	3	738,3482,1178	0,13299,28682
NC_045512.2	11	29871	G1;G1.237	40	+	11	29871	255,0,0	3	738,3487,727	0,13299,29133
NC_045512.2	11	29871	G1;G1.238	40	+	11	29871	255,0,0	3	738,3607,746	0,13299,29114
NC_045512.2	11	29871	G1;G1.239	40	+	11	29871	255,0,0	3	738,3608,532	0,13299,29328
NC_045512.2	11	29871	G1;G1.240	40	+	11	29871	255,0,0	3	738,3622,527	0,13299,29333
NC_045512.2	11	29871	G1;G1.241	40	+	11	29871	255,0,0	3	738,3735,533	0,13299,29327
NC_045512.2	11	29871	G1;G1.242	40	+	11	29871	255,0,0	3	738,3739,606	0,13299,29254
NC_045512.2	11	29871	G1;G1.243	40	+	11	29871	255,0,0	3	738,3868,757	0,13299,29103
NC_045512.2	11	29871	G1;G1.244	40	+	11	29871	255,0,0	3	738,3951,390	0,13299,29470
NC_045512.2	11	29871	G1;G1.245	40	+	11	29871	255,0,0	4	738,4023,25,590	0,13299,18512,29270
NC_045512.2	11	29871	G1;G1.246	40	+	11	29871	255,0,0	3	738,4032,392	0,13299,29468
NC_045512.2	11	29871	G1;G1.247	40	+	11	29871	255,0,0	3	738,4033,517	0,13299,29343
NC_045512.2	11	29871	G1;G1.248	40	+	11	29871	255,0,0	3	738,4035,422	0,13299,29438
NC_045512.2	11	29871	G1;G1.249	40	+	11	29871	255,0,0	3	738,4176,575	0,13299,29285
NC_045512.2	11	29871	G1;G1.250	40	+	11	29871	255,0,0	3	738,4257,1116	0,13299,28744
NC_045512.2	11	29871	G1;G1.251	40	+	11	29871	255,0,0	3	738,4266,597	0,13299,29263
NC_045512.2	11	29871	G1;G1.252	40	+	11	29871	255,0,0	3	738,5047,618	0,13299,29242
NC_045512.2	11	29871	G1;G1.253	40	+	11	29871	255,0,0	3	738,5249,528	0,13299,29332
NC_045512.2	11	29871	G1;G1.254	40	+	11	29871	255,0,0	3	738,5306,369	0,13299,29491
NC_045512.2	11	29871	G1;G1.464	40	+	11	29871	255,0,0	3	738,5319,1224	0,13299,28636
NC_045512.2	11	29871	G1;G1.256	40	+	11	29871	255,0,0	2	1327,974	0,28886
NC_045512.2	11	29871	G1;G1.257	40	+	11	29871	255,0,0	3	1835,2725,506	0,2191,29354
NC_045512.2	11	29872	G1;G1.258	40	+	11	29872	255,0,0	3	29,534,472	0,28558,29389
NC_045512.2	11	29872	G1;G1.259	40	+	11	29872	255,0,0	3	53,252,1675	0,27373,28186
NC_045512.2	11	29872	G1;G1.260	40	+	11	29872	255,0,0	3	54,1322,518	0,15764,29343
NC_045512.2	11	29872	G1;G1.261	40	+	11	29872	255,0,0	3	55,468,1894	0,27373,27967
NC_045512.2	11	29872	G1;G1.262	40	+	11	29872	255,0,0	4	738,1286,797,446	0,13299,17615,29415
NC_045512.2	11	29872	G1;G1.263	40	+	11	29872	255,0,0	6	738,1848,1204,160,434,663	0,13299,15205,18458,28636,29198
NC_045512.2	11	29872	G1;G1.264	40	+	11	29872	255,0,0	4	738,1849,1095,622	0,13299,15205,29239
NC_045512.2	11	29872	G1;G1.265	40	+	11	29872	255,0,0	5	738,1849,1225,217,427	0,13299,15205,16601,29434
NC_045512.2	11	29872	G1;G1.266	40	+	11	29872	255,0,0	4	738,1851,1093,370	0,13299,15209,29491
NC_045512.2	11	29872	G1;G1.267	40	+	11	29872	255,0,0	3	738,2951,486	0,13299,29375
NC_045512.2	11	29872	G1;G1.268	40	+	11	29872	255,0,0	3	738,3000,531	0,13299,29330
NC_045512.2	11	29872	G1;G1.269	40	+	11	29872	255,0,0	3	738,3557,407	0,13299,29454
NC_045512.2	11	29872	G1;G1.270	40	+	11	29872	255,0,0	3	738,3577,521	0,13299,29340
NC_045512.2	11	29872	G1;G1.271	40	+	11	29872	255,0,0	3	738,3605,595	0,13299,29266
NC_045512.2	11	29872	G1;G1.272	40	+	11	29872	255,0,0	3	738,3654,611	0,13299,29250
NC_045512.2	11	29872	G1;G1.273	40	+	11	29872	255,0,0	3	738,4151,607	0,13299,29254
NC_045512.2	11	29872	G1;G1.274	40	+	11	29872	255,0,0	4	738,5065,97,1225	0,13299,18521,28636
NC_045512.2	11	29872	G1;G1.275	40	+	11	29872	255,0,0	3	738,5092,498	0,13299,29363
NC_045512.2	11	29872	G1;G1.276	40	+	11	29872	255,0,0	3	739,3313,536	0,13588,29325
NC_045512.2	11	29872	G1;G1.277	40	+	11	29872	255,0,0	3	754,3456,653	0,13349,29208
NC_045512.2	11	29872	G1;G1.278	40	+	11	29872	255,0,0	2	2980,489	0,29372
NC_045512.2	11	29872	G1;G1.279	40	+	11	29872	255,0,0	2	3015,376	0,29485
NC_045512.2	11	29873	G1;G1.280	40	+	11	29873	255,0,0	3	51,1045,172	0,28243,29690
NC_045512.2	11	29873	G1;G1.281	40	+	11	29873	255,0,0	3	53,1355,1962	0,26456,27900
NC_045512.2	11	29873	G1;G1.282	40	+	11	29873	255,0,0	3	53,268,1063	0,28243,28799
NC_045512.2	11	29873	G1;G1.283	40	+	11	29873	255,0,0	3	53,451,772	0,28243,29090
NC_045512.2	11	29873	G1;G1.284	40	+	11	29873	255,0,0	3	53,793,462	0,28243,29400
NC_045512.2	11	29873	G1;G1.285	40	+	11	29873	255,0,0	4	54,682,327,576	0,15764,18215,29286
NC_045512.2	11	29873	G1;G1.286	40	+	11	29873	255,0,0	2	54,1990	0,27872
NC_045512.2	11	29873	G1;G1.287	40	+	11	29873	255,0,0	5	55,1390,1833,317,61	0,25370,27029,29153,29801
NC_045512.2	11	29873	G1;G1.288	40	+	11	29873	255,0,0	3	55,373,598	0,27373,29264
NC_045512.2	11	29873	G1;G1.289	40	+	11	29873	255,0,0	3	55,409,701	0,27373,29161
NC_045512.2	11	29873	G1;G1.290	40	+	11	29873	255,0,0	3	57,1146,761	0,15765,29101
NC_045512.2	11	29873	G1;G1.291	40	+	11	29873	255,0,0	3	57,1503,620	0,15765,29242
NC_045512.2	11	29873	G1;G1.292	40	+	11	29873	255,0,0	4	57,1791,402,369	0,15765,28744,29493
NC_045512.2	11	29873	G1;G1.293	40	+	11	29873	255,0,0	2	57,3584	0,26278
NC_045512.2	11	29873	G1;G1.294	40	+	11	29873	255,0,0	2	57,721	0,29141
NC_045512.2	11	29873	G1;G1.295	40	+	11	29873	255,0,0	3	59,429,1517	0,27749,28345
NC_045512.2	11	29873	G1;G1.296	40	+	11	29873	255,0,0	3	65,2215,714	0,26469,29148
NC_045512.2	11	29873	G1;G1.297	40	+	11	29873	255,0,0	3	65,1397,1880	0,26470,27982
NC_045512.2	11	29873	G1;G1.298	40	+	11	29873	255,0,0	4	341,70,4668,1207	0,662,13299,28655
NC_045512.2	11	29873	G1;G1.299	40	+	11	29873	255,0,0	3	558,880,380	0,961,29482
NC_045512.2	11	29873	G1;G1.300	40	+	11	29873	255,0,0	4	738,1395,1506,524	0,13299,16853,29338
NC_045512.2	11	29873	G1;G1.301	40	+	11	29873	255,0,0	3	738,1459,577	0,13299,29285
NC_045512.2	11	29873	G1;G1.302	40	+	11	29873	255,0,0	4	738,2023,461,1226	0,13299,18157,28636
NC_045512.2	11	29873	G1;G1.303	40	+	11	29873	255,0,0	3	738,2430,547	0,13299,29315
NC_045512.2	11	29873	G1;G1.304	40	+	11	29873	255,0,0	3	738,2581,375	0,13299,29487
NC_045512.2	11	29873	G1;G1.305	40	+	11	29873	255,0,0	5	738,2625,1272,397,369	0,13299,16288,28749,29493
NC_045512.2	11	29873	G1;G1.306	40	+	11	29873	255,0,0	3	738,2646,497	0,13299,29365
NC_045512.2	11	29873	G1;G1.307	40	+	11	29873	255,0,0	3	738,2869,684	0,13299,29178
NC_045512.2	11	29873	G1;G1.308	40	+	11	29873	255,0,0	3	738,2894,462	0,13299,29400
NC_045512.2	11	29873	G1;G1.309	40	+	11	29873	255,0,0	3	738,2973,464	0,13299,29398
NC_045512.2	11	29873	G1;G1.310	40	+	11	29873	255,0,0	3	738,3135,745	0,13299,29117
NC_045512.2	11	29873	G1;G1.311	40	+	11	29873	255,0,0	3	738,3269,394	0,13299,29468
NC_045512.2	11	29873	G1;G1.312	40	+	11	29873	255,0,0	3	738,3291,484	0,13299,29378
NC_045512.2	11	29873	G1;G1.313	40	+	11	29873	255,0,0	3	738,3410,735	0,13299,29127
NC_045512.2	11	29873	G1;G1.314	40	+	11	29873	255,0,0	3	738,3415,638	0,13299,29224
NC_045512.2	11	29873	G1;G1.315	40	+	11	29873	255,0,0	3	738,3435,428	0,13299,29434
NC_045512.2	11	29873	G1;G1.316	40	+	11	29873	255,0,0	3	738,3445,739	0,13299,29123
NC_045512.2	11	29873	G1;G1.317	40	+	11	29873	255,0,0	3	738,3464,523	0,13299,29339
NC_045512.2	11	29873	G1;G1.318	40	+	11	29873	255,0,0	3	738,3506,654	0,13299,29208
NC_045512.2	11	29873	G1;G1.319	40	+	11	29873	255,0,0	3	738,3560,500	0,13299,29362
NC_045512.2	11	29873	G1;G1.320	40	+	11	29873	255,0,0	3	738,3646,512	0,13299,29350
NC_045512.2	11	29873	G1;G1.321	40	+	11	29873	255,0,0	3	738,3709,381	0,13299,29481
NC_045512.2	11	29873	G1;G1.322	40	+	11	29873	255,0,0	3	738,3782,392	0,13299,29470
NC_045512.2	11	29873	G1;G1.323	40	+	11	29873	255,0,0	3	738,3945,407	0,13299,29455
NC_045512.2	11	29873	G1;G1.324	40	+	11	29873	255,0,0	3	738,3948,424	0,13299,29438
NC_045512.2	11	29873	G1;G1.325	40	+	11	29873	255,0,0	3	738,4185,562	0,13299,29300
NC_045512.2	11	29873	G1;G1.326	40	+	11	29873	255,0,0	3	738,5036,603	0,13299,29259
NC_045512.2	11	29873	G1;G1.327	40	+	11	29873	255,0,0	3	738,5125,562	0,13299,29300
NC_045512.2	11	29873	G1;G1.328	40	+	11	29873	255,0,0	3	739,5137,480	0,13299,29382
NC_045512.2	11	29873	G1;G1.329	40	+	11	29873	255,0,0	2	744,1028	0,28834
NC_045512.2	11	29873	G1;G1.330	40	+	11	29873	255,0,0	2	835,552	0,29310
NC_045512.2	11	29873	G1;G1.331	40	+	11	29873	255,0,0	3	1654,2287,487	0,2065,29375
NC_045512.2	11	29873	G1;G1.332	40	+	11	29873	255,0,0	2	5839,472	0,29390
NC_045512.2	11	29873	G1;G1.333	40	+	11	29873	255,0,0	3	7718,443,1857	0,7773,28005
NC_045512.2	11	29874	G1;G1.334	40	+	11	29874	255,0,0	3	53,2331,1227	0,16287,28636
NC_045512.2	11	29874	G1;G1.335	40	+	11	29874	255,0,0	3	53,2420,703	0,25370,29160
NC_045512.2	11	29874	G1;G1.336	40	+	11	29874	255,0,0	2	53,3407	0,26456
NC_045512.2	11	29874	G1;G1.337	40	+	11	29874	255,0,0	3	53,107,1448	0,28243,28415
NC_045512.2	11	29874	G1;G1.338	40	+	11	29874	255,0,0	3	53,209,1027	0,28243,28836
NC_045512.2	11	29874	G1;G1.339	40	+	11	29874	255,0,0	3	53,672,623	0,28243,29240
NC_045512.2	11	29874	G1;G1.340	40	+	11	29874	255,0,0	3	53,890,325	0,28243,29538
NC_045512.2	11	29874	G1;G1.341	40	+	11	29874	255,0,0	3	53,1076,202	0,28243,29661
NC_045512.2	11	29874	G1;G1.342	40	+	11	29874	255,0,0	3	54,1686,634	0,15764,29229
NC_045512.2	11	29874	G1;G1.343	40	+	11	29874	255,0,0	5	55,920,1827,518,600	0,25370,26595,28592,29263
NC_045512.2	11	29874	G1;G1.344	40	+	11	29874	255,0,0	3	55,2326,82	0,27373,29781
NC_045512.2	11	29874	G1;G1.345	40	+	11	29874	255,0,0	3	56,1138,539	0,15763,29324
NC_045512.2	11	29874	G1;G1.346	40	+	11	29874	255,0,0	2	57,1592	0,28271
NC_045512.2	11	29874	G1;G1.347	40	+	11	29874	255,0,0	3	58,109,2508	0,27029,27355
NC_045512.2	11	29874	G1;G1.348	40	+	11	29874	255,0,0	2	58,2834	0,27029
NC_045512.2	11	29874	G1;G1.349	40	+	11	29874	255,0,0	4	59,788,1613,429	0,14360,15205,29434
NC_045512.2	11	29874	G1;G1.350	40	+	11	29874	255,0,0	3	59,4258,1227	0,14360,28636
NC_045512.2	11	29874	G1;G1.351	40	+	11	29874	255,0,0	4	59,497,1613,429	0,14650,15205,29434
NC_045512.2	11	29874	G1;G1.352	40	+	11	29874	255,0,0	2	64,3428	0,26435
NC_045512.2	11	29874	G1;G1.353	40	+	11	29874	255,0,0	5	64,300,447,295,108	0,26471,26807,29353,29755
NC_045512.2	11	29874	G1;G1.354	40	+	11	29874	255,0,0	3	65,903,404	0,26469,29459
NC_045512.2	11	29874	G1;G1.355	40	+	11	29874	255,0,0	2	65,3393	0,26470
NC_045512.2	11	29874	G1;G1.356	40	+	11	29874	255,0,0	5	68,438,1666,1615,429	0,300,13299,15203,29434
NC_045512.2	11	29874	G1;G1.357	40	+	11	29874	255,0,0	2	68,2189	0,27674
NC_045512.2	11	29874	G1;G1.358	40	+	11	29874	255,0,0	3	72,2122,928	0,26476,28935
NC_045512.2	11	29874	G1;G1.359	40	+	11	29874	255,0,0	2	72,905	0,28958
NC_045512.2	11	29874	G1;G1.360	40	+	11	29874	255,0,0	2	74,1198	0,28665
NC_045512.2	11	29874	G1;G1.361	40	+	11	29874	255,0,0	4	260,272,377,163	0,481,29245,29700
NC_045512.2	11	29874	G1;G1.362	40	+	11	29874	255,0,0	2	722,383	0,29480
NC_045512.2	11	29874	G1;G1.363	40	+	11	29874	255,0,0	2	732,530	0,29333
NC_045512.2	11	29874	G1;G1.364	40	+	11	29874	255,0,0	4	738,381,1747,576	0,13299,14130,29287
NC_045512.2	11	29874	G1;G1.365	40	+	11	29874	255,0,0	4	738,952,1811,620	0,13299,14612,29243
NC_045512.2	11	29874	G1;G1.366	40	+	11	29874	255,0,0	3	738,1289,470	0,13299,29393
NC_045512.2	11	29874	G1;G1.367	40	+	11	29874	255,0,0	4	738,1342,919,624	0,13299,15930,29239
NC_045512.2	11	29874	G1;G1.368	40	+	11	29874	255,0,0	4	738,1745,2009,619	0,13299,15441,29244
NC_045512.2	11	29874	G1;G1.369	40	+	11	29874	255,0,0	4	738,1848,1706,762	0,13299,15205,29101
NC_045512.2	11	29874	G1;G1.370	40	+	11	29874	255,0,0	4	738,1849,1600,655	0,13299,15205,29208
NC_045512.2	11	29874	G1;G1.371	40	+	11	29874	255,0,0	4	738,2066,904,372	0,13299,15398,29491
NC_045512.2	11	29874	G1;G1.372	40	+	11	29874	255,0,0	4	738,2638,406,658	0,13299,16186,29205
NC_045512.2	11	29874	G1;G1.373	40	+	11	29874	255,0,0	3	738,2752,579	0,13299,29284
NC_045512.2	11	29874	G1;G1.374	40	+	11	29874	255,0,0	3	738,3092,411	0,13299,29452
NC_045512.2	11	29874	G1;G1.375	40	+	11	29874	255,0,0	3	738,3103,949	0,13299,28914
NC_045512.2	11	29874	G1;G1.376	40	+	11	29874	255,0,0	3	738,3187,578	0,13299,29285
NC_045512.2	11	29874	G1;G1.377	40	+	11	29874	255,0,0	3	738,3386,421	0,13299,29442
NC_045512.2	11	29874	G1;G1.378	40	+	11	29874	255,0,0	3	738,3415,622	0,13299,29241
NC_045512.2	11	29874	G1;G1.379	40	+	11	29874	255,0,0	3	738,3419,571	0,13299,29292
NC_045512.2	11	29874	G1;G1.380	40	+	11	29874	255,0,0	3	738,3433,821	0,13299,29042
NC_045512.2	11	29874	G1;G1.381	40	+	11	29874	255,0,0	3	738,3443,751	0,13299,29112
NC_045512.2	11	29874	G1;G1.382	40	+	11	29874	255,0,0	3	738,3459,575	0,13299,29288
NC_045512.2	11	29874	G1;G1.383	40	+	11	29874	255,0,0	3	738,3490,496	0,13299,29367
NC_045512.2	11	29874	G1;G1.535	40	+	11	29874	255,0,0	3	738,3518,519	0,13299,29344
NC_045512.2	11	29874	G1;G1.385	40	+	11	29874	255,0,0	4	738,3542,681,532	0,13299,16898,29331
NC_045512.2	11	29874	G1;G1.386	40	+	11	29874	255,0,0	3	738,3595,800	0,13299,29063
NC_045512.2	11	29874	G1;G1.387	40	+	11	29874	255,0,0	3	738,3603,479	0,13299,29384
NC_045512.2	11	29874	G1;G1.388	40	+	11	29874	255,0,0	3	738,3611,388	0,13299,29475
NC_045512.2	11	29874	G1;G1.389	40	+	11	29874	255,0,0	3	738,3633,382	0,13299,29481
NC_045512.2	11	29874	G1;G1.390	40	+	11	29874	255,0,0	3	738,3675,545	0,13299,29318
NC_045512.2	11	29874	G1;G1.391	40	+	11	29874	255,0,0	4	738,3695,110,575	0,13299,18370,29288
NC_045512.2	11	29874	G1;G1.392	40	+	11	29874	255,0,0	3	738,3701,341	0,13299,29522
NC_045512.2	11	29874	G1;G1.393	40	+	11	29874	255,0,0	3	738,3704,562	0,13299,29301
NC_045512.2	11	29874	G1;G1.394	40	+	11	29874	255,0,0	3	738,3708,452	0,13299,29411
NC_045512.2	11	29874	G1;G1.395	40	+	11	29874	255,0,0	3	738,3817,327	0,13299,29536
NC_045512.2	11	29874	G1;G1.396	40	+	11	29874	255,0,0	3	738,3887,466	0,13299,29397
NC_045512.2	11	29874	G1;G1.397	40	+	11	29874	255,0,0	3	738,3891,525	0,13299,29338
NC_045512.2	11	29874	G1;G1.398	40	+	11	29874	255,0,0	3	738,3892,548	0,13299,29315
NC_045512.2	11	29874	G1;G1.399	40	+	11	29874	255,0,0	3	738,3939,383	0,13299,29480
NC_045512.2	11	29874	G1;G1.400	40	+	11	29874	255,0,0	3	738,3974,379	0,13299,29484
NC_045512.2	11	29874	G1;G1.401	40	+	11	29874	255,0,0	3	738,4005,496	0,13299,29367
NC_045512.2	11	29874	G1;G1.402	40	+	11	29874	255,0,0	3	738,4051,394	0,13299,29469
NC_045512.2	11	29874	G1;G1.403	40	+	11	29874	255,0,0	3	738,4190,486	0,13299,29377
NC_045512.2	11	29874	G1;G1.404	40	+	11	29874	255,0,0	3	738,4270,496	0,13299,29367
NC_045512.2	11	29874	G1;G1.405	40	+	11	29874	255,0,0	3	738,4341,344	0,13299,29519
NC_045512.2	11	29874	G1;G1.406	40	+	11	29874	255,0,0	3	738,5002,748	0,13299,29115
NC_045512.2	11	29874	G1;G1.407	40	+	11	29874	255,0,0	3	738,5062,483	0,13299,29380
NC_045512.2	11	29874	G1;G1.408	40	+	11	29874	255,0,0	3	738,5105,532	0,13299,29331
NC_045512.2	11	29874	G1;G1.409	40	+	11	29874	255,0,0	3	738,5107,500	0,13299,29363
NC_045512.2	11	29874	G1;G1.410	40	+	11	29874	255,0,0	3	738,5113,719	0,13299,29144
NC_045512.2	11	29874	G1;G1.411	40	+	11	29874	255,0,0	3	738,5168,422	0,13299,29441
NC_045512.2	11	29874	G1;G1.412	40	+	11	29874	255,0,0	3	738,5188,392	0,13299,29471
NC_045512.2	11	29874	G1;G1.413	40	+	11	29874	255,0,0	4	738,5319,332,565	0,13299,28636,29298
NC_045512.2	11	29874	G1;G1.414	40	+	11	29874	255,0,0	3	1519,3363,1126	0,1698,28737
NC_045512.2	11	29874	G1;G1.415	40	+	11	29874	255,0,0	2	1936,837	0,29026
NC_045512.2	11	29874	G1;G1.416	40	+	11	29874	255,0,0	3	3518,5722,1273	0,3906,28590
NC_045512.2	11	29874	G1;G1.417	40	+	11	29874	255,0,0	2	6366,644	0,29219
NC_045512.2	11	29874	G1;G1.418	40	+	11	29874	255,0,0	2	7253,1774	0,28089
NC_045512.2	11	29875	G1;G1.419	40	+	11	29875	255,0,0	2	46,1637	0,28227
NC_045512.2	11	29875	G1;G1.420	40	+	11	29875	255,0,0	3	52,201,1070	0,28243,28794
NC_045512.2	11	29875	G1;G1.421	40	+	11	29875	255,0,0	3	53,1411,1875	0,26456,27989
NC_045512.2	11	29875	G1;G1.422	40	+	11	29875	255,0,0	3	53,151,1104	0,28243,28760
NC_045512.2	11	29875	G1;G1.423	40	+	11	29875	255,0,0	3	53,346,898	0,28243,28966
NC_045512.2	11	29875	G1;G1.424	40	+	11	29875	255,0,0	3	53,636,598	0,28243,29266
NC_045512.2	11	29875	G1;G1.425	40	+	11	29875	255,0,0	3	53,1053,154	0,28243,29710
NC_045512.2	11	29875	G1;G1.426	40	+	11	29875	255,0,0	3	53,1120,85	0,28243,29779
NC_045512.2	11	29875	G1;G1.427	40	+	11	29875	255,0,0	3	53,1190,73	0,28243,29791
NC_045512.2	11	29875	G1;G1.428	40	+	11	29875	255,0,0	3	53,1475,98	0,28243,29766
NC_045512.2	11	29875	G1;G1.429	40	+	11	29875	255,0,0	3	55,2249,1600	0,25370,28264
NC_045512.2	11	29875	G1;G1.430	40	+	11	29875	255,0,0	3	55,2489,1875	0,25370,27989
NC_045512.2	11	29875	G1;G1.431	40	+	11	29875	255,0,0	3	55,345,416	0,27373,29448
NC_045512.2	11	29875	G1;G1.432	40	+	11	29875	255,0,0	4	55,418,1263,520	0,27373,28019,29344
NC_045512.2	11	29875	G1;G1.433	40	+	11	29875	255,0,0	3	55,433,1976	0,27373,27888
NC_045512.2	11	29875	G1;G1.434	40	+	11	29875	255,0,0	3	56,951,567	0,15763,29297
NC_045512.2	11	29875	G1;G1.435	40	+	11	29875	255,0,0	3	56,160,1024	0,28242,28840
NC_045512.2	11	29875	G1;G1.436	40	+	11	29875	255,0,0	5	57,644,160,434,666	0,15765,18458,28636,29198
NC_045512.2	11	29875	G1;G1.437	40	+	11	29875	255,0,0	4	57,683,6879,133	0,21542,22526,29731
NC_045512.2	11	29875	G1;G1.438	40	+	11	29875	255,0,0	3	58,2192,1228	0,16426,28636
NC_045512.2	11	29875	G1;G1.439	40	+	11	29875	255,0,0	3	58,1149,402	0,26225,29462
NC_045512.2	11	29875	G1;G1.440	40	+	11	29875	255,0,0	3	58,1566,1845	0,26225,28019
NC_045512.2	11	29875	G1;G1.441	40	+	11	29875	255,0,0	3	59,2458,430	0,14360,29434
NC_045512.2	11	29875	G1;G1.442	40	+	11	29875	255,0,0	2	60,3378	0,26486
NC_045512.2	11	29875	G1;G1.443	40	+	11	29875	255,0,0	3	64,1450,334	0,15764,29530
NC_045512.2	11	29875	G1;G1.444	40	+	11	29875	255,0,0	2	64,2115	0,27749
NC_045512.2	11	29875	G1;G1.445	40	+	11	29875	255,0,0	2	74,2084	0,27780
NC_045512.2	11	29875	G1;G1.446	40	+	11	29875	255,0,0	3	654,4638,1111	0,1011,28753
NC_045512.2	11	29875	G1;G1.447	40	+	11	29875	255,0,0	2	736,496	0,29368
NC_045512.2	11	29875	G1;G1.448	40	+	11	29875	255,0,0	4	738,236,2746,752	0,13299,13575,29112
NC_045512.2	11	29875	G1;G1.449	40	+	11	29875	255,0,0	5	738,583,474,997,386	0,13299,14182,15052,29478
NC_045512.2	11	29875	G1;G1.450	40	+	11	29875	255,0,0	5	738,1308,794,2481,1228	0,13299,14989,16137,28636
NC_045512.2	11	29875	G1;G1.451	40	+	11	29875	255,0,0	3	738,1532,418	0,13299,29446
NC_045512.2	11	29875	G1;G1.452	40	+	11	29875	255,0,0	4	738,1703,510,430	0,13299,16308,29434
NC_045512.2	11	29875	G1;G1.453	40	+	11	29875	255,0,0	4	738,1848,1506,409	0,13299,15205,29455
NC_045512.2	11	29875	G1;G1.454	40	+	11	29875	255,0,0	4	738,1848,1680,377	0,13299,15205,29487
NC_045512.2	11	29875	G1;G1.455	40	+	11	29875	255,0,0	5	738,1848,2351,402,371	0,13299,15205,28744,29493
NC_045512.2	11	29875	G1;G1.456	40	+	11	29875	255,0,0	4	738,1849,2209,519	0,13299,15205,29345
NC_045512.2	11	29875	G1;G1.457	40	+	11	29875	255,0,0	5	738,1850,1089,493,430	0,13299,15205,16325,29434
NC_045512.2	11	29875	G1;G1.458	40	+	11	29875	255,0,0	4	738,1851,895,716	0,13299,15205,29148
NC_045512.2	11	29875	G1;G1.459	40	+	11	29875	255,0,0	3	738,1952,542	0,13299,29322
NC_045512.2	11	29875	G1;G1.460	40	+	11	29875	255,0,0	4	738,2044,974,1228	0,13299,17644,28636
NC_045512.2	11	29875	G1;G1.461	40	+	11	29875	255,0,0	6	738,2281,744,1485,585,554	0,13299,15974,17133,28636,29310
NC_045512.2	11	29875	G1;G1.462	40	+	11	29875	255,0,0	4	738,2419,1157,763	0,13299,15754,29101
NC_045512.2	11	29875	G1;G1.463	40	+	11	29875	255,0,0	3	738,2624,709	0,13299,29155
NC_045512.2	11	29875	G1;G1.255	40	+	11	29875	255,0,0	3	738,2868,527	0,13299,29337
NC_045512.2	11	29875	G1;G1.465	40	+	11	29875	255,0,0	4	738,2881,139,486	0,13299,17352,29378
NC_045512.2	11	29875	G1;G1.466	40	+	11	29875	255,0,0	3	738,3003,670	0,13299,29194
NC_045512.2	11	29875	G1;G1.467	40	+	11	29875	255,0,0	3	738,3123,511	0,13299,29353
NC_045512.2	11	29875	G1;G1.468	40	+	11	29875	255,0,0	3	738,3137,380	0,13299,29484
NC_045512.2	11	29875	G1;G1.469	40	+	11	29875	255,0,0	4	738,3149,401,1228	0,13299,18217,28636
NC_045512.2	11	29875	G1;G1.470	40	+	11	29875	255,0,0	3	738,3155,469	0,13299,29395
NC_045512.2	11	29875	G1;G1.471	40	+	11	29875	255,0,0	4	738,3268,500,1228	0,13299,18118,28636
NC_045512.2	11	29875	G1;G1.472	40	+	11	29875	255,0,0	3	738,3293,623	0,13299,29241
NC_045512.2	11	29875	G1;G1.473	40	+	11	29875	255,0,0	4	738,3365,1529,609	0,13299,17029,29255
NC_045512.2	11	29875	G1;G1.474	40	+	11	29875	255,0,0	3	738,3366,419	0,13299,29445
NC_045512.2	11	29875	G1;G1.475	40	+	11	29875	255,0,0	4	738,3436,38,613	0,13299,18210,29251
NC_045512.2	11	29875	G1;G1.476	40	+	11	29875	255,0,0	3	738,3442,407	0,13299,29457
NC_045512.2	11	29875	G1;G1.477	40	+	11	29875	255,0,0	3	738,3444,578	0,13299,29286
NC_045512.2	11	29875	G1;G1.478	40	+	11	29875	255,0,0	3	738,3455,606	0,13299,29258
NC_045512.2	11	29875	G1;G1.479	40	+	11	29875	255,0,0	3	738,3455,454	0,13299,29410
NC_045512.2	11	29875	G1;G1.480	40	+	11	29875	255,0,0	3	738,3507,483	0,13299,29381
NC_045512.2	11	29875	G1;G1.481	40	+	11	29875	255,0,0	3	738,3532,458	0,13299,29406
NC_045512.2	11	29875	G1;G1.482	40	+	11	29875	255,0,0	3	738,3542,642	0,13299,29222
NC_045512.2	11	29875	G1;G1.483	40	+	11	29875	255,0,0	3	738,3560,580	0,13299,29284
NC_045512.2	11	29875	G1;G1.484	40	+	11	29875	255,0,0	3	738,3912,480	0,13299,29384
NC_045512.2	11	29875	G1;G1.485	40	+	11	29875	255,0,0	4	738,4056,39,896	0,13299,28888,28968
NC_045512.2	11	29875	G1;G1.486	40	+	11	29875	255,0,0	3	738,4066,350	0,13299,29514
NC_045512.2	11	29875	G1;G1.487	40	+	11	29875	255,0,0	3	738,4280,533	0,13299,29331
NC_045512.2	11	29875	G1;G1.488	40	+	11	29875	255,0,0	3	738,4714,603	0,13299,29261
NC_045512.2	11	29875	G1;G1.489	40	+	11	29875	255,0,0	3	738,5035,495	0,13299,29369
NC_045512.2	11	29875	G1;G1.490	40	+	11	29875	255,0,0	3	738,5169,483	0,13299,29381
NC_045512.2	11	29875	G1;G1.491	40	+	11	29875	255,0,0	3	738,5174,525	0,13299,29339
NC_045512.2	11	29875	G1;G1.492	40	+	11	29875	255,0,0	3	738,5179,747	0,13299,29117
NC_045512.2	11	29875	G1;G1.493	40	+	11	29875	255,0,0	3	772,3000,373	0,13302,29491
NC_045512.2	11	29875	G1;G1.494	40	+	11	29875	255,0,0	4	777,1599,1609,430	0,13551,15209,29434
NC_045512.2	11	29875	G1;G1.495	40	+	11	29875	255,0,0	2	1459,384	0,29480
NC_045512.2	11	29875	G1;G1.496	40	+	11	29875	255,0,0	2	2119,688	0,29176
NC_045512.2	11	29875	G1;G1.497	40	+	11	29875	255,0,0	2	2438,769	0,29095
NC_045512.2	11	29875	G1;G1.498	40	+	11	29875	255,0,0	2	2503,1167	0,28697
NC_045512.2	11	29875	G1;G1.499	40	+	11	29875	255,0,0	9	3501,680,329,632,384,1405,466,222,1198	0,3919,4981,5631,6628,25369,26883,28222,28666
NC_045512.2	11	29875	G1;G1.5690	40	+	11	29875	255,0,0	2	4482,581	0,29283
NC_045512.2	11	29875	G1;G1.5691	40	+	11	29875	255,0,0	2	4505,703	0,29161
NC_045512.2	11	29876	G1;G1.5692	40	+	11	29876	255,0,0	3	48,632,1394	0,27370,28471
NC_045512.2	11	29876	G1;G1.5693	40	+	11	29876	255,0,0	3	50,893,387	0,28242,29478
NC_045512.2	11	29876	G1;G1.5694	40	+	11	29876	255,0,0	6	51,2020,553,218,490,201	0,25370,27666,28471,28907,29664
NC_045512.2	11	29876	G1;G1.5695	40	+	11	29876	255,0,0	3	52,123,1198	0,28243,28667
NC_045512.2	11	29876	G1;G1.5696	40	+	11	29876	255,0,0	3	53,1335,1846	0,26456,28019
NC_045512.2	11	29876	G1;G1.5697	40	+	11	29876	255,0,0	3	53,597,685	0,28243,29180
NC_045512.2	11	29876	G1;G1.5698	40	+	11	29876	255,0,0	3	53,734,505	0,28243,29360
NC_045512.2	11	29876	G1;G1.5699	40	+	11	29876	255,0,0	3	53,848,443	0,28243,29422
NC_045512.2	11	29876	G1;G1.510	40	+	11	29876	255,0,0	3	53,1054,244	0,28243,29621
NC_045512.2	11	29876	G1;G1.511	40	+	11	29876	255,0,0	3	53,1465,86	0,28243,29779
NC_045512.2	11	29876	G1;G1.512	40	+	11	29876	255,0,0	4	54,2849,4162,644	0,21540,24732,29221
NC_045512.2	11	29876	G1;G1.513	40	+	11	29876	255,0,0	3	55,6319,1876	0,21540,27989
NC_045512.2	11	29876	G1;G1.514	40	+	11	29876	255,0,0	3	55,2436,1977	0,25370,27888
NC_045512.2	11	29876	G1;G1.515	40	+	11	29876	255,0,0	2	55,4495	0,25370
NC_045512.2	11	29876	G1;G1.516	40	+	11	29876	255,0,0	3	55,440,1646	0,27373,28219
NC_045512.2	11	29876	G1;G1.517	40	+	11	29876	255,0,0	3	55,494,1883	0,27373,27982
NC_045512.2	11	29876	G1;G1.518	40	+	11	29876	255,0,0	3	55,1081,1022	0,27373,28843
NC_045512.2	11	29876	G1;G1.519	40	+	11	29876	255,0,0	3	56,558,753	0,15763,29112
NC_045512.2	11	29876	G1;G1.520	40	+	11	29876	255,0,0	3	56,2855,1229	0,15763,28636
NC_045512.2	11	29876	G1;G1.521	40	+	11	29876	255,0,0	4	57,683,320,595	0,15765,18217,29270
NC_045512.2	11	29876	G1;G1.522	40	+	11	29876	255,0,0	3	57,1066,459	0,15765,29406
NC_045512.2	11	29876	G1;G1.523	40	+	11	29876	255,0,0	2	57,765	0,29100
NC_045512.2	11	29876	G1;G1.524	40	+	11	29876	255,0,0	3	58,506,2744	0,26225,27121
NC_045512.2	11	29876	G1;G1.525	40	+	11	29876	255,0,0	2	58,3640	0,26225
NC_045512.2	11	29876	G1;G1.526	40	+	11	29876	255,0,0	3	63,762,1846	0,27029,28019
NC_045512.2	11	29876	G1;G1.527	40	+	11	29876	255,0,0	3	64,403,379	0,15764,29486
NC_045512.2	11	29876	G1;G1.528	40	+	11	29876	255,0,0	3	64,459,1687	0,27384,28178
NC_045512.2	11	29876	G1;G1.529	40	+	11	29876	255,0,0	3	65,1337,1977	0,26469,27888
NC_045512.2	11	29876	G1;G1.530	40	+	11	29876	255,0,0	2	77,1306	0,28559
NC_045512.2	11	29876	G1;G1.531	40	+	11	29876	255,0,0	4	245,452,3468,789	0,287,13298,29076
NC_045512.2	11	29876	G1;G1.532	40	+	11	29876	255,0,0	5	290,272,1355,1321,563	0,466,13299,15392,29302
NC_045512.2	11	29876	G1;G1.533	40	+	11	29876	255,0,0	3	314,1881,494	0,653,29371
NC_045512.2	11	29876	G1;G1.534	40	+	11	29876	255,0,0	2	326,446	0,29419
NC_045512.2	11	29876	G1;G1.384	40	+	11	29876	255,0,0	4	738,4263,409,372	0,13295,28742,29493
NC_045512.2	11	29876	G1;G1.536	40	+	11	29876	255,0,0	5	738,418,2523,458,582	0,13299,14086,28632,29283
NC_045512.2	11	29876	G1;G1.537	40	+	11	29876	255,0,0	4	738,864,2279,422	0,13299,14539,29443
NC_045512.2	11	29876	G1;G1.538	40	+	11	29876	255,0,0	4	738,928,385,410	0,13299,16968,29455
NC_045512.2	11	29876	G1;G1.539	40	+	11	29876	255,0,0	4	738,1119,2046,462	0,13299,14775,29403
NC_045512.2	11	29876	G1;G1.540	40	+	11	29876	255,0,0	4	738,1274,3208,542	0,13299,14872,29323
NC_045512.2	11	29876	G1;G1.541	40	+	11	29876	255,0,0	4	738,1676,2993,518	0,13299,15389,29347
NC_045512.2	11	29876	G1;G1.542	40	+	11	29876	255,0,0	4	738,1709,1390,431	0,13299,15428,29434
NC_045512.2	11	29876	G1;G1.543	40	+	11	29876	255,0,0	5	738,1848,1156,403,431	0,13299,15205,16415,29434
NC_045512.2	11	29876	G1;G1.544	40	+	11	29876	255,0,0	4	738,1848,1426,603	0,13299,15205,29262
NC_045512.2	11	29876	G1;G1.545	40	+	11	29876	255,0,0	4	738,1849,1514,558	0,13299,15205,29307
NC_045512.2	11	29876	G1;G1.546	40	+	11	29876	255,0,0	4	738,1849,1625,459	0,13299,15205,29406
NC_045512.2	11	29876	G1;G1.547	40	+	11	29876	255,0,0	4	738,1849,1798,564	0,13299,15205,29301
NC_045512.2	11	29876	G1;G1.548	40	+	11	29876	255,0,0	5	738,1852,341,889,431	0,13299,15209,15929,29434
NC_045512.2	11	29876	G1;G1.549	40	+	11	29876	255,0,0	4	738,2000,1138,1229	0,13299,17480,28636
NC_045512.2	11	29876	G1;G1.550	40	+	11	29876	255,0,0	3	738,2101,623	0,13299,29242
NC_045512.2	11	29876	G1;G1.551	40	+	11	29876	255,0,0	4	738,2208,1380,1229	0,13299,17238,28636
NC_045512.2	11	29876	G1;G1.552	40	+	11	29876	255,0,0	4	738,2364,2377,480	0,13299,16016,29385
NC_045512.2	11	29876	G1;G1.553	40	+	11	29876	255,0,0	4	738,2419,1064,431	0,13299,15754,29434
NC_045512.2	11	29876	G1;G1.554	40	+	11	29876	255,0,0	3	738,2578,579	0,13299,29286
NC_045512.2	11	29876	G1;G1.555	40	+	11	29876	255,0,0	3	738,2642,532	0,13299,29333
NC_045512.2	11	29876	G1;G1.556	40	+	11	29876	255,0,0	3	738,2848,407	0,13299,29458
NC_045512.2	11	29876	G1;G1.557	40	+	11	29876	255,0,0	3	738,2999,401	0,13299,29464
NC_045512.2	11	29876	G1;G1.558	40	+	11	29876	255,0,0	3	738,3114,542	0,13299,29323
NC_045512.2	11	29876	G1;G1.559	40	+	11	29876	255,0,0	4	738,3147,125,512	0,13299,18215,29353
NC_045512.2	11	29876	G1;G1.560	40	+	11	29876	255,0,0	4	738,3149,320,595	0,13299,18217,29270
NC_045512.2	11	29876	G1;G1.561	40	+	11	29876	255,0,0	4	738,3149,289,600	0,13299,18219,29265
NC_045512.2	11	29876	G1;G1.562	40	+	11	29876	255,0,0	3	738,3170,594	0,13299,29271
NC_045512.2	11	29876	G1;G1.563	40	+	11	29876	255,0,0	3	738,3244,720	0,13299,29145
NC_045512.2	11	29876	G1;G1.564	40	+	11	29876	255,0,0	3	738,3325,698	0,13299,29167
NC_045512.2	11	29876	G1;G1.565	40	+	11	29876	255,0,0	3	738,3379,602	0,13299,29263
NC_045512.2	11	29876	G1;G1.566	40	+	11	29876	255,0,0	3	738,3437,544	0,13299,29321
NC_045512.2	11	29876	G1;G1.567	40	+	11	29876	255,0,0	4	738,3445,162,725	0,13299,28819,29140
NC_045512.2	11	29876	G1;G1.568	40	+	11	29876	255,0,0	3	738,3479,798	0,13299,29067
NC_045512.2	11	29876	G1;G1.50	40	+	11	29876	255,0,0	3	738,3519,431	0,13299,29434
NC_045512.2	11	29876	G1;G1.570	40	+	11	29876	255,0,0	3	738,3559,539	0,13299,29326
NC_045512.2	11	29876	G1;G1.571	40	+	11	29876	255,0,0	3	738,3560,771	0,13299,29094
NC_045512.2	11	29876	G1;G1.572	40	+	11	29876	255,0,0	3	738,3596,725	0,13299,29140
NC_045512.2	11	29876	G1;G1.573	40	+	11	29876	255,0,0	3	738,3697,368	0,13299,29497
NC_045512.2	11	29876	G1;G1.574	40	+	11	29876	255,0,0	4	738,3704,124,496	0,13299,17628,29369
NC_045512.2	11	29876	G1;G1.575	40	+	11	29876	255,0,0	5	738,3953,204,91,503	0,13299,18414,28636,29362
NC_045512.2	11	29876	G1;G1.576	40	+	11	29876	255,0,0	4	738,3966,186,1229	0,13299,18432,28636
NC_045512.2	11	29876	G1;G1.577	40	+	11	29876	255,0,0	3	738,4118,386	0,13299,29479
NC_045512.2	11	29876	G1;G1.578	40	+	11	29876	255,0,0	3	738,4294,504	0,13299,29361
NC_045512.2	11	29876	G1;G1.579	40	+	11	29876	255,0,0	3	738,4733,541	0,13299,29324
NC_045512.2	11	29876	G1;G1.580	40	+	11	29876	255,0,0	3	738,4781,542	0,13299,29323
NC_045512.2	11	29876	G1;G1.581	40	+	11	29876	255,0,0	3	738,5044,396	0,13299,29469
NC_045512.2	11	29876	G1;G1.582	40	+	11	29876	255,0,0	3	738,5114,392	0,13299,29473
NC_045512.2	11	29876	G1;G1.583	40	+	11	29876	255,0,0	3	738,5242,736	0,13299,29129
NC_045512.2	11	29876	G1;G1.584	40	+	11	29876	255,0,0	4	738,1834,1233,431	0,13305,15585,29434
NC_045512.2	11	29876	G1;G1.585	40	+	11	29876	255,0,0	3	739,3292,402	0,13299,29463
NC_045512.2	11	29876	G1;G1.586	40	+	11	29876	255,0,0	2	1845,397	0,29468
NC_045512.2	11	29876	G1;G1.587	40	+	11	29876	255,0,0	2	2101,349	0,29516
NC_045512.2	11	29876	G1;G1.588	40	+	11	29876	255,0,0	2	3637,883	0,28982
NC_045512.2	11	29876	G1;G1.589	40	+	11	29876	255,0,0	2	6950,552	0,29313
NC_045512.2	11	29876	G1;G1.590	40	+	11	29876	255,0,0	2	9500,640	0,29225
NC_045512.2	11	29877	G1;G1.591	40	+	11	29877	255,0,0	3	37,2769,72	0,26398,29794
NC_045512.2	11	29877	G1;G1.592	40	+	11	29877	255,0,0	3	53,308,3060	0,26456,26806
NC_045512.2	11	29877	G1;G1.593	40	+	11	29877	255,0,0	3	53,756,455	0,28243,29411
NC_045512.2	11	29877	G1;G1.594	40	+	11	29877	255,0,0	3	55,712,1392	0,27373,28474
NC_045512.2	11	29877	G1;G1.595	40	+	11	29877	255,0,0	2	55,2393	0,27473
NC_045512.2	11	29877	G1;G1.596	40	+	11	29877	255,0,0	3	405,917,383	0,780,29483
NC_045512.2	11	29877	G1;G1.597	40	+	11	29877	255,0,0	3	732,150,567	0,16771,29299
NC_045512.2	11	29877	G1;G1.598	40	+	11	29877	255,0,0	5	738,642,1002,1088,435	0,13299,14225,15469,29431
NC_045512.2	11	29877	G1;G1.599	40	+	11	29877	255,0,0	4	738,1848,3209,459	0,13299,15205,29407
NC_045512.2	11	29877	G1;G1.600	40	+	11	29877	255,0,0	4	738,1849,1537,754	0,13299,15205,29112
NC_045512.2	11	29877	G1;G1.601	40	+	11	29877	255,0,0	4	738,3043,912,1230	0,13299,17704,28636
NC_045512.2	11	29877	G1;G1.602	40	+	11	29877	255,0,0	4	738,3141,276,432	0,13299,16542,29434
NC_045512.2	11	29877	G1;G1.603	40	+	11	29877	255,0,0	5	738,3293,413,494,418	0,13299,18206,28638,29448
NC_045512.2	11	29877	G1;G1.604	40	+	11	29877	255,0,0	3	738,3586,379	0,13299,29487
NC_045512.2	11	29877	G1;G1.605	40	+	11	29877	255,0,0	3	738,3631,448	0,13299,29418
NC_045512.2	11	29877	G1;G1.606	40	+	11	29877	255,0,0	3	738,3784,1051	0,13299,28815
NC_045512.2	11	29877	G1;G1.607	40	+	11	29877	255,0,0	3	738,3867,798	0,13299,29068
NC_045512.2	11	29877	G1;G1.608	40	+	11	29877	255,0,0	3	738,3915,335	0,13299,29531
NC_045512.2	11	29877	G1;G1.609	40	+	11	29877	255,0,0	3	738,4482,417	0,13299,29449
NC_045512.2	11	29877	G1;G1.610	40	+	11	29877	255,0,0	3	738,5243,681	0,13299,29185
NC_045512.2	11	29877	G1;G1.611	40	+	11	29877	255,0,0	3	739,4443,751	0,13298,29115
NC_045512.2	11	29877	G1;G1.612	40	+	11	29877	255,0,0	2	744,568	0,29298
NC_045512.2	11	29877	G1;G1.613	40	+	11	29877	255,0,0	3	863,1481,500	0,1290,29366
NC_045512.2	11	29877	G1;G1.614	40	+	11	29877	255,0,0	2	2198,573	0,29293
NC_045512.2	11	29877	G1;G1.615	40	+	11	29877	255,0,0	2	7238,995	0,28871
NC_045512.2	11	29878	G1;G1.213	40	+	11	29878	255,0,0	3	53,170,2232	0,27373,27635
NC_045512.2	11	29878	G1;G1.617	40	+	11	29878	255,0,0	3	53,276,1302	0,28238,28565
NC_045512.2	11	29878	G1;G1.618	40	+	11	29878	255,0,0	3	53,251,1207	0,28243,28660
NC_045512.2	11	29878	G1;G1.619	40	+	11	29878	255,0,0	3	53,864,416	0,28243,29451
NC_045512.2	11	29878	G1;G1.620	40	+	11	29878	255,0,0	3	58,1655,851	0,27029,29016
NC_045512.2	11	29878	G1;G1.621	40	+	11	29878	255,0,0	3	65,1113,380	0,15772,29487
NC_045512.2	11	29878	G1;G1.622	40	+	11	29878	255,0,0	4	738,1034,997,548	0,13299,14732,29319
NC_045512.2	11	29878	G1;G1.623	40	+	11	29878	255,0,0	4	738,1490,2175,628	0,13299,15158,29239
NC_045512.2	11	29878	G1;G1.624	40	+	11	29878	255,0,0	4	738,1961,321,1106	0,13299,18186,28761
NC_045512.2	11	29878	G1;G1.625	40	+	11	29878	255,0,0	3	738,2868,381	0,13299,29486
NC_045512.2	11	29878	G1;G1.626	40	+	11	29878	255,0,0	3	738,4957,626	0,13299,29241
NC_045512.2	11	29878	G1;G1.627	40	+	11	29878	255,0,0	4	739,1394,2320,396	0,13298,15011,29471
NC_045512.2	11	29878	G1;G1.628	40	+	11	29878	255,0,0	2	1977,403	0,29464
NC_045512.2	11	29878	G1;G1.629	40	+	11	29878	255,0,0	3	3243,4082,535	0,3606,29332
NC_045512.2	11	29879	G1;G1.630	40	+	11	29879	255,0,0	3	53,161,1198	0,28243,28670
NC_045512.2	11	29879	G1;G1.631	40	+	11	29879	255,0,0	2	55,2495	0,27373
NC_045512.2	11	29879	G1;G1.632	40	+	11	29879	255,0,0	3	57,1053,434	0,15765,29434
NC_045512.2	11	29879	G1;G1.633	40	+	11	29879	255,0,0	5	738,677,1532,648,751	0,13299,14395,16279,29117
NC_045512.2	11	29879	G1;G1.634	40	+	11	29879	255,0,0	3	738,3023,582	0,13299,29286
NC_045512.2	11	29879	G1;G1.635	40	+	11	29879	255,0,0	3	738,4114,616	0,13299,29252
NC_045512.2	11	29880	G1;G1.636	40	+	11	29880	255,0,0	3	53,106,1176	0,28243,28693
NC_045512.2	11	29880	G1;G1.637	40	+	11	29880	255,0,0	3	53,809,515	0,28243,29354
NC_045512.2	11	29880	G1;G1.638	40	+	11	29880	255,0,0	3	53,910,317	0,28243,29552
NC_045512.2	11	29880	G1;G1.639	40	+	11	29880	255,0,0	3	54,437,832	0,28245,29037
NC_045512.2	11	29880	G1;G1.640	40	+	11	29880	255,0,0	3	55,2421,1850	0,25370,28019
NC_045512.2	11	29880	G1;G1.641	40	+	11	29880	255,0,0	3	738,3028,864	0,13299,29005
NC_045512.2	11	29880	G1;G1.642	40	+	11	29880	255,0,0	4	738,3149,320,577	0,13299,18217,29292
NC_045512.2	11	29880	G1;G1.643	40	+	11	29880	255,0,0	5	738,3443,53,402,376	0,13299,17503,28744,29493
NC_045512.2	11	29880	G1;G1.644	40	+	11	29880	255,0,0	3	738,4195,530	0,13299,29339
NC_045512.2	11	29881	G1;G1.645	40	+	11	29881	255,0,0	3	55,418,1851	0,27373,28019
NC_045512.2	11	29881	G1;G1.646	40	+	11	29881	255,0,0	3	58,502,436	0,16316,29434
NC_045512.2	11	29881	G1;G1.647	40	+	11	29881	255,0,0	3	738,3306,863	0,13299,29007
NC_045512.2	11	29881	G1;G1.648	40	+	11	29881	255,0,0	3	738,3415,505	0,13299,29365
NC_045512.2	11	29882	G1;G1.649	40	+	11	29882	255,0,0	4	51,465,1135,406	0,25368,26252,29465
NC_045512.2	11	29882	G1;G1.650	40	+	11	29882	255,0,0	3	54,895,253	0,26458,29618
NC_045512.2	11	29883	G1;G1.651	40	+	11	29883	255,0,0	2	53,1629	0,28243
NC_045512.2	11	29886	G1;G1.652	40	+	11	29886	255,0,0	2	54,8335	0,21540
NC_045512.2	11	29886	G1;G1.653	40	+	11	29886	255,0,0	5	738,1541,2206,1165,1239	0,13299,15139,17453,28636
NC_045512.2	11	29886	G1;G1.654	40	+	11	29886	255,0,0	3	738,2874,418	0,13299,29457
NC_045512.2	11	29888	G1;G1.655	40	+	11	29888	255,0,0	3	53,930,353	0,28243,29524
NC_045512.2	11	29889	G1;G1.656	40	+	11	29889	255,0,0	3	57,2650,468	0,15765,29410
NC_045512.2	11	29891	G1;G1.657	40	+	11	29891	255,0,0	2	58,2218	0,27662
NC_045512.2	11	29897	G1;G1.658	40	+	11	29897	255,0,0	3	53,417,1172	0,28243,28714
NC_045512.2	12	16614	G1;G1.659	40	+	12	16614	255,0,0	3	737,1848,1398	0,13298,15204
NC_045512.2	12	28883	G1;G1.660	40	+	12	28883	255,0,0	2	71,1477	0,27394
NC_045512.2	12	29863	G1;G1.661	40	+	12	29863	255,0,0	3	737,3250,438	0,13298,29413
NC_045512.2	12	29869	G1;G1.662	40	+	12	29869	255,0,0	3	737,3697,401	0,13298,29456
NC_045512.2	12	29871	G1;G1.663	40	+	12	29871	255,0,0	3	737,3278,490	0,13298,29369
NC_045512.2	12	29873	G1;G1.664	40	+	12	29873	255,0,0	3	737,3111,603	0,13298,29258
NC_045512.2	12	29873	G1;G1.665	40	+	12	29873	255,0,0	3	737,4042,548	0,13298,29313
NC_045512.2	12	29873	G1;G1.666	40	+	12	29873	255,0,0	3	737,4433,462	0,13298,29399
NC_045512.2	12	29874	G1;G1.667	40	+	12	29874	255,0,0	3	56,881,1844	0,26909,28018
NC_045512.2	12	29874	G1;G1.668	40	+	12	29874	255,0,0	3	737,3892,381	0,13298,29481
NC_045512.2	12	29874	G1;G1.669	40	+	12	29874	255,0,0	2	2315,556	0,29306
NC_045512.2	12	29876	G1;G1.670	40	+	12	29876	255,0,0	4	737,1848,2245,636	0,13298,15204,29228
NC_045512.2	12	29876	G1;G1.671	40	+	12	29876	255,0,0	3	737,3433,342	0,13298,29522
NC_045512.2	12	29876	G1;G1.672	40	+	12	29876	255,0,0	3	737,4115,520	0,13298,29344
NC_045512.2	13	238	G1;G1.673	40	+	13	238	255,0,0	1	225	0
NC_045512.2	13	730	G1;G1.674	40	+	13	730	255,0,0	1	717	0
NC_045512.2	13	13471	G1;G1.675	40	+	13	13471	255,0,0	2	736,161	0,13297
NC_045512.2	13	13663	G1;G1.676	40	+	13	13663	255,0,0	2	736,353	0,13297
NC_045512.2	13	14611	G1;G1.677	40	+	13	14611	255,0,0	2	736,1301	0,13297
NC_045512.2	13	14719	G1;G1.678	40	+	13	14719	255,0,0	2	736,1409	0,13297
NC_045512.2	13	15192	G1;G1.679	40	+	13	15192	255,0,0	2	736,1882	0,13297
NC_045512.2	13	15950	G1;G1.680	40	+	13	15950	255,0,0	3	736,1848,734	0,13297,15203
NC_045512.2	13	16131	G1;G1.681	40	+	13	16131	255,0,0	2	736,2821	0,13297
NC_045512.2	13	16196	G1;G1.682	40	+	13	16196	255,0,0	3	736,1848,980	0,13297,15203
NC_045512.2	13	16208	G1;G1.683	40	+	13	16208	255,0,0	2	736,2898	0,13297
NC_045512.2	13	16398	G1;G1.684	40	+	13	16398	255,0,0	2	736,3088	0,13297
NC_045512.2	13	16829	G1;G1.685	40	+	13	16829	255,0,0	3	736,1849,1613	0,13297,15203
NC_045512.2	13	16923	G1;G1.686	40	+	13	16923	255,0,0	2	736,3613	0,13297
NC_045512.2	13	17065	G1;G1.687	40	+	13	17065	255,0,0	2	736,3755	0,13297
NC_045512.2	13	18056	G1;G1.688	40	+	13	18056	255,0,0	2	736,4746	0,13297
NC_045512.2	13	26962	G1;G1.689	40	+	13	26962	255,0,0	2	51,495	0,26454
NC_045512.2	13	27961	G1;G1.690	40	+	13	27961	255,0,0	2	51,1494	0,26454
NC_045512.2	13	27963	G1;G1.691	40	+	13	27963	255,0,0	2	62,564	0,27386
NC_045512.2	13	28704	G1;G1.692	40	+	13	28704	255,0,0	2	53,1320	0,27371
NC_045512.2	13	28985	G1;G1.693	40	+	13	28985	255,0,0	2	51,731	0,28241
NC_045512.2	13	29275	G1;G1.694	40	+	13	29275	255,0,0	4	736,754,4224,628	0,13297,14392,28634
NC_045512.2	13	29474	G1;G1.695	40	+	13	29474	255,0,0	2	52,1591	0,27870
NC_045512.2	13	29479	G1;G1.696	40	+	13	29479	255,0,0	4	736,1849,1613,34	0,13297,15203,29432
NC_045512.2	13	29518	G1;G1.697	40	+	13	29518	255,0,0	2	62,1254	0,28251
NC_045512.2	13	29677	G1;G1.698	40	+	13	29677	255,0,0	2	56,2637	0,27027
NC_045512.2	13	29678	G1;G1.699	40	+	13	29678	255,0,0	4	736,1849,1613,233	0,13297,15203,29432
NC_045512.2	13	29784	G1;G1.700	40	+	13	29784	255,0,0	3	736,5319,1137	0,13297,28634
NC_045512.2	13	29863	G1;G1.701	40	+	13	29863	255,0,0	4	736,5319,32,1133	0,13297,28634,28717
NC_045512.2	13	29865	G1;G1.702	40	+	13	29865	255,0,0	4	736,1851,2284,477	0,13297,15203,29375
NC_045512.2	13	29865	G1;G1.703	40	+	13	29865	255,0,0	3	736,3913,449	0,13297,29403
NC_045512.2	13	29871	G1;G1.704	40	+	13	29871	255,0,0	3	49,130,1111	0,28241,28747
NC_045512.2	13	29871	G1;G1.705	40	+	13	29871	255,0,0	3	49,400,890	0,28241,28968
NC_045512.2	13	29871	G1;G1.706	40	+	13	29871	255,0,0	3	51,240,1141	0,28241,28717
NC_045512.2	13	29871	G1;G1.707	40	+	13	29871	255,0,0	2	719,562	0,29296
NC_045512.2	13	29871	G1;G1.708	40	+	13	29871	255,0,0	4	736,847,409,524	0,13297,16490,29334
NC_045512.2	13	29871	G1;G1.709	40	+	13	29871	255,0,0	3	736,2600,401	0,13297,29457
NC_045512.2	13	29871	G1;G1.710	40	+	13	29871	255,0,0	3	736,3194,462	0,13297,29396
NC_045512.2	13	29871	G1;G1.711	40	+	13	29871	255,0,0	3	736,3227,483	0,13297,29375
NC_045512.2	13	29871	G1;G1.712	40	+	13	29871	255,0,0	3	736,3410,429	0,13297,29429
NC_045512.2	13	29871	G1;G1.713	40	+	13	29871	255,0,0	3	736,3421,333	0,13297,29525
NC_045512.2	13	29871	G1;G1.714	40	+	13	29871	255,0,0	3	736,3442,516	0,13297,29342
NC_045512.2	13	29871	G1;G1.715	40	+	13	29871	255,0,0	3	736,3463,560	0,13297,29298
NC_045512.2	13	29871	G1;G1.716	40	+	13	29871	255,0,0	3	736,3634,515	0,13297,29343
NC_045512.2	13	29871	G1;G1.717	40	+	13	29871	255,0,0	3	736,3969,564	0,13297,29294
NC_045512.2	13	29871	G1;G1.718	40	+	13	29871	255,0,0	3	736,4034,365	0,13297,29493
NC_045512.2	13	29871	G1;G1.719	40	+	13	29871	255,0,0	3	736,5134,448	0,13297,29410
NC_045512.2	13	29871	G1;G1.720	40	+	13	29871	255,0,0	3	736,5243,745	0,13297,29113
NC_045512.2	13	29871	G1;G1.721	40	+	13	29871	255,0,0	2	743,391	0,29467
NC_045512.2	13	29871	G1;G1.722	40	+	13	29871	255,0,0	3	1218,4242,459	0,1548,29399
NC_045512.2	13	29872	G1;G1.723	40	+	13	29872	255,0,0	3	736,1636,762	0,13297,29097
NC_045512.2	13	29872	G1;G1.724	40	+	13	29872	255,0,0	3	736,2761,474	0,13297,29385
NC_045512.2	13	29872	G1;G1.725	40	+	13	29872	255,0,0	3	736,3529,576	0,13297,29283
NC_045512.2	13	29872	G1;G1.726	40	+	13	29872	255,0,0	3	736,3703,468	0,13297,29391
NC_045512.2	13	29873	G1;G1.727	40	+	13	29873	255,0,0	3	51,513,785	0,28241,29075
NC_045512.2	13	29873	G1;G1.728	40	+	13	29873	255,0,0	3	51,925,324	0,28241,29536
NC_045512.2	13	29873	G1;G1.729	40	+	13	29873	255,0,0	3	51,1255,47	0,28241,29813
NC_045512.2	13	29873	G1;G1.730	40	+	13	29873	255,0,0	4	736,1849,1694,539	0,13297,15203,29321
NC_045512.2	13	29873	G1;G1.731	40	+	13	29873	255,0,0	3	736,3620,565	0,13297,29295
NC_045512.2	13	29873	G1;G1.732	40	+	13	29873	255,0,0	3	736,4136,1048	0,13297,28812
NC_045512.2	13	29873	G1;G1.733	40	+	13	29873	255,0,0	3	736,4140,716	0,13297,29144
NC_045512.2	13	29873	G1;G1.734	40	+	13	29873	255,0,0	3	736,4843,643	0,13297,29217
NC_045512.2	13	29874	G1;G1.735	40	+	13	29874	255,0,0	3	51,541,742	0,28241,29119
NC_045512.2	13	29874	G1;G1.736	40	+	13	29874	255,0,0	3	53,438,1963	0,27371,27898
NC_045512.2	13	29874	G1;G1.737	40	+	13	29874	255,0,0	4	424,3104,1255,451	0,13297,17155,29410
NC_045512.2	13	29874	G1;G1.738	40	+	13	29874	255,0,0	3	736,2753,384	0,13297,29477
NC_045512.2	13	29874	G1;G1.739	40	+	13	29874	255,0,0	3	736,3137,634	0,13297,29227
NC_045512.2	13	29874	G1;G1.740	40	+	13	29874	255,0,0	4	736,3147,336,585	0,13297,18213,29276
NC_045512.2	13	29874	G1;G1.741	40	+	13	29874	255,0,0	4	736,3268,149,618	0,13297,18116,29243
NC_045512.2	13	29874	G1;G1.742	40	+	13	29874	255,0,0	4	736,3456,1807,1227	0,13297,16809,28634
NC_045512.2	13	29874	G1;G1.743	40	+	13	29874	255,0,0	3	736,3508,447	0,13297,29414
NC_045512.2	13	29874	G1;G1.744	40	+	13	29874	255,0,0	3	736,3541,524	0,13297,29337
NC_045512.2	13	29874	G1;G1.745	40	+	13	29874	255,0,0	3	736,3592,575	0,13297,29286
NC_045512.2	13	29874	G1;G1.746	40	+	13	29874	255,0,0	3	736,3786,524	0,13297,29337
NC_045512.2	13	29874	G1;G1.747	40	+	13	29874	255,0,0	3	736,3977,621	0,13297,29240
NC_045512.2	13	29874	G1;G1.748	40	+	13	29874	255,0,0	3	736,5053,505	0,13297,29356
NC_045512.2	13	29874	G1;G1.749	40	+	13	29874	255,0,0	2	802,534	0,29327
NC_045512.2	13	29874	G1;G1.750	40	+	13	29874	255,0,0	2	1566,804	0,29057
NC_045512.2	13	29874	G1;G1.751	40	+	13	29874	255,0,0	2	2884,1121	0,28740
NC_045512.2	13	29875	G1;G1.752	40	+	13	29875	255,0,0	3	49,166,1070	0,28241,28792
NC_045512.2	13	29875	G1;G1.753	40	+	13	29875	255,0,0	3	55,1040,656	0,15763,29206
NC_045512.2	13	29875	G1;G1.754	40	+	13	29875	255,0,0	5	736,1854,1339,36,430	0,13297,15203,16780,29432
NC_045512.2	13	29875	G1;G1.755	40	+	13	29875	255,0,0	4	736,1854,3373,965	0,13297,15233,28897
NC_045512.2	13	29875	G1;G1.756	40	+	13	29875	255,0,0	4	736,2964,370,566	0,13297,16342,29296
NC_045512.2	13	29875	G1;G1.757	40	+	13	29875	255,0,0	3	736,3332,602	0,13297,29260
NC_045512.2	13	29875	G1;G1.758	40	+	13	29875	255,0,0	3	736,3414,450	0,13297,29412
NC_045512.2	13	29875	G1;G1.759	40	+	13	29875	255,0,0	3	736,3457,717	0,13297,29145
NC_045512.2	13	29875	G1;G1.760	40	+	13	29875	255,0,0	3	736,3954,706	0,13297,29156
NC_045512.2	13	29875	G1;G1.761	40	+	13	29875	255,0,0	3	736,4434,621	0,13297,29241
NC_045512.2	13	29875	G1;G1.762	40	+	13	29875	255,0,0	3	736,5188,375	0,13297,29487
NC_045512.2	13	29876	G1;G1.763	40	+	13	29876	255,0,0	3	51,64,756	0,28241,29107
NC_045512.2	13	29876	G1;G1.764	40	+	13	29876	255,0,0	3	51,246,1086	0,28241,28777
NC_045512.2	13	29876	G1;G1.765	40	+	13	29876	255,0,0	6	214,463,1278,486,889,656	0,273,13297,14978,15902,29207
NC_045512.2	13	29876	G1;G1.766	40	+	13	29876	255,0,0	6	736,541,872,1025,520,431	0,13297,14278,15205,16296,29432
NC_045512.2	13	29876	G1;G1.767	40	+	13	29876	255,0,0	4	736,1849,1058,364	0,13297,15203,29499
NC_045512.2	13	29876	G1;G1.768	40	+	13	29876	255,0,0	3	736,2876,675	0,13297,29188
NC_045512.2	13	29876	G1;G1.769	40	+	13	29876	255,0,0	3	736,3003,374	0,13297,29489
NC_045512.2	13	29876	G1;G1.770	40	+	13	29876	255,0,0	3	736,3007,689	0,13297,29174
NC_045512.2	13	29876	G1;G1.771	40	+	13	29876	255,0,0	5	736,3291,427,508,541	0,13297,18189,28634,29322
NC_045512.2	13	29876	G1;G1.772	40	+	13	29876	255,0,0	4	736,4257,246,352	0,13297,28742,29511
NC_045512.2	13	29876	G1;G1.773	40	+	13	29876	255,0,0	3	736,5161,1019	0,13297,28844
NC_045512.2	13	29876	G1;G1.774	40	+	13	29876	255,0,0	4	5004,118,1344,521	0,5250,5619,29342
NC_045512.2	13	29876	G1;G1.775	40	+	13	29876	255,0,0	2	9612,1724	0,28139
NC_045512.2	13	29877	G1;G1.776	40	+	13	29877	255,0,0	3	736,1856,559	0,13297,29305
NC_045512.2	13	29877	G1;G1.777	40	+	13	29877	255,0,0	4	736,3307,66,521	0,13297,17346,29343
NC_045512.2	13	29877	G1;G1.778	40	+	13	29877	255,0,0	3	736,4151,637	0,13297,29227
NC_045512.2	13	29879	G1;G1.779	40	+	13	29879	255,0,0	3	736,3770,612	0,13297,29254
NC_045512.2	13	29883	G1;G1.780	40	+	13	29883	255,0,0	4	736,3082,340,542	0,13297,16562,29328
NC_045512.2	13	29885	G1;G1.781	40	+	13	29885	255,0,0	3	51,1159,131	0,28241,29741
NC_045512.2	13	29890	G1;G1.782	40	+	13	29890	255,0,0	3	736,5117,473	0,13297,29404
NC_045512.2	14	14257	G1;G1.783	40	+	14	14257	255,0,0	2	735,947	0,13296
NC_045512.2	14	14501	G1;G1.784	40	+	14	14501	255,0,0	2	735,1191	0,13296
NC_045512.2	14	14979	G1;G1.785	40	+	14	14979	255,0,0	2	735,1669	0,13296
NC_045512.2	14	15322	G1;G1.786	40	+	14	15322	255,0,0	3	735,1851,101	0,13296,15207
NC_045512.2	14	15647	G1;G1.787	40	+	14	15647	255,0,0	3	735,1848,431	0,13296,15202
NC_045512.2	14	15762	G1;G1.788	40	+	14	15762	255,0,0	3	735,1848,546	0,13296,15202
NC_045512.2	14	16655	G1;G1.789	40	+	14	16655	255,0,0	2	735,3345	0,13296
NC_045512.2	14	16827	G1;G1.790	40	+	14	16827	255,0,0	2	735,3517	0,13296
NC_045512.2	14	17020	G1;G1.791	40	+	14	17020	255,0,0	2	735,3710	0,13296
NC_045512.2	14	27136	G1;G1.792	40	+	14	27136	255,0,0	2	48,669	0,26453
NC_045512.2	14	27521	G1;G1.793	40	+	14	27521	255,0,0	2	50,1054	0,26453
NC_045512.2	14	28091	G1;G1.794	40	+	14	28091	255,0,0	2	50,1624	0,26453
NC_045512.2	14	28225	G1;G1.795	40	+	14	28225	255,0,0	2	50,1758	0,26453
NC_045512.2	14	28852	G1;G1.796	40	+	14	28852	255,0,0	2	52,3471	0,25367
NC_045512.2	14	29244	G1;G1.797	40	+	14	29244	255,0,0	2	62,2764	0,26466
NC_045512.2	14	29309	G1;G1.798	40	+	14	29309	255,0,0	3	735,5319,662	0,13296,28633
NC_045512.2	14	29608	G1;G1.799	40	+	14	29608	255,0,0	3	735,3519,163	0,13296,29431
NC_045512.2	14	29866	G1;G1.800	40	+	14	29866	255,0,0	3	52,445,1984	0,27370,27868
NC_045512.2	14	29870	G1;G1.801	40	+	14	29870	255,0,0	4	735,2693,218,491	0,13296,18215,29365
NC_045512.2	14	29871	G1;G1.802	40	+	14	29871	255,0,0	3	50,1357,1641	0,26453,28216
NC_045512.2	14	29871	G1;G1.803	40	+	14	29871	255,0,0	3	50,1087,201	0,28240,29656
NC_045512.2	14	29871	G1;G1.804	40	+	14	29871	255,0,0	3	52,1394,3054	0,25367,26803
NC_045512.2	14	29871	G1;G1.805	40	+	14	29871	255,0,0	3	52,441,1739	0,27370,28118
NC_045512.2	14	29871	G1;G1.806	40	+	14	29871	255,0,0	3	56,1807,372	0,14357,29485
NC_045512.2	14	29871	G1;G1.807	40	+	14	29871	255,0,0	4	735,1848,1881,522	0,13296,15202,29335
NC_045512.2	14	29871	G1;G1.808	40	+	14	29871	255,0,0	4	735,2403,1158,520	0,13296,15743,29337
NC_045512.2	14	29871	G1;G1.809	40	+	14	29871	255,0,0	3	735,2564,584	0,13296,29273
NC_045512.2	14	29871	G1;G1.810	40	+	14	29871	255,0,0	4	735,3139,206,405	0,13296,16502,29452
NC_045512.2	14	29871	G1;G1.811	40	+	14	29871	255,0,0	4	735,3167,337,535	0,13296,16561,29322
NC_045512.2	14	29871	G1;G1.812	40	+	14	29871	255,0,0	3	735,3724,574	0,13296,29283
NC_045512.2	14	29871	G1;G1.813	40	+	14	29871	255,0,0	3	735,5168,391	0,13296,29466
NC_045512.2	14	29871	G1;G1.814	40	+	14	29871	255,0,0	3	735,1183,426	0,15632,29431
NC_045512.2	14	29871	G1;G1.815	40	+	14	29871	255,0,0	2	2109,1626	0,28231
NC_045512.2	14	29872	G1;G1.816	40	+	14	29872	255,0,0	3	52,293,2122	0,27370,27736
NC_045512.2	14	29872	G1;G1.817	40	+	14	29872	255,0,0	3	735,1984,817	0,13296,29041
NC_045512.2	14	29872	G1;G1.818	40	+	14	29872	255,0,0	3	735,3586,630	0,13296,29228
NC_045512.2	14	29872	G1;G1.819	40	+	14	29872	255,0,0	3	735,3674,523	0,13296,29335
NC_045512.2	14	29872	G1;G1.820	40	+	14	29872	255,0,0	2	1081,430	0,29428
NC_045512.2	14	29873	G1;G1.821	40	+	14	29873	255,0,0	3	52,194,1664	0,27370,28195
NC_045512.2	14	29873	G1;G1.822	40	+	14	29873	255,0,0	4	242,1552,1152,446	0,13593,15202,29413
NC_045512.2	14	29873	G1;G1.823	40	+	14	29873	255,0,0	3	735,3415,407	0,13293,29452
NC_045512.2	14	29873	G1;G1.824	40	+	14	29873	255,0,0	5	735,1848,1058,474,428	0,13296,15202,16341,29431
NC_045512.2	14	29873	G1;G1.825	40	+	14	29873	255,0,0	3	735,2786,732	0,13296,29127
NC_045512.2	14	29873	G1;G1.826	40	+	14	29873	255,0,0	3	735,3106,524	0,13296,29335
NC_045512.2	14	29873	G1;G1.827	40	+	14	29873	255,0,0	3	735,3348,419	0,13296,29440
NC_045512.2	14	29873	G1;G1.828	40	+	14	29873	255,0,0	3	735,3597,394	0,13296,29465
NC_045512.2	14	29873	G1;G1.829	40	+	14	29873	255,0,0	3	735,3612,761	0,13296,29098
NC_045512.2	14	29873	G1;G1.830	40	+	14	29873	255,0,0	3	735,3721,351	0,13296,29508
NC_045512.2	14	29873	G1;G1.831	40	+	14	29873	255,0,0	3	735,3914,399	0,13296,29460
NC_045512.2	14	29873	G1;G1.832	40	+	14	29873	255,0,0	3	735,4458,553	0,13296,29306
NC_045512.2	14	29874	G1;G1.833	40	+	14	29874	255,0,0	3	48,524,682	0,28240,29178
NC_045512.2	14	29874	G1;G1.834	40	+	14	29874	255,0,0	3	50,171,1024	0,28240,28836
NC_045512.2	14	29874	G1;G1.835	40	+	14	29874	255,0,0	3	52,723,3328	0,25367,26532
NC_045512.2	14	29874	G1;G1.836	40	+	14	29874	255,0,0	4	735,1107,3856,1227	0,13296,14757,28633
NC_045512.2	14	29874	G1;G1.837	40	+	14	29874	255,0,0	4	735,1848,1558,524	0,13296,15202,29336
NC_045512.2	14	29874	G1;G1.838	40	+	14	29874	255,0,0	4	735,1979,1239,408	0,13296,15469,29452
NC_045512.2	14	29874	G1;G1.839	40	+	14	29874	255,0,0	3	735,2964,362	0,13296,29498
NC_045512.2	14	29874	G1;G1.840	40	+	14	29874	255,0,0	3	735,3131,415	0,13296,29445
NC_045512.2	14	29874	G1;G1.841	40	+	14	29874	255,0,0	3	735,3148,611	0,13296,29249
NC_045512.2	14	29874	G1;G1.842	40	+	14	29874	255,0,0	3	735,3911,590	0,13296,29270
NC_045512.2	14	29874	G1;G1.843	40	+	14	29874	255,0,0	3	735,5170,380	0,13296,29480
NC_045512.2	14	29874	G1;G1.844	40	+	14	29874	255,0,0	2	2410,382	0,29478
NC_045512.2	14	29874	G1;G1.845	40	+	14	29874	255,0,0	3	3624,217,1620	0,5070,28240
NC_045512.2	14	29875	G1;G1.846	40	+	14	29875	255,0,0	3	51,6251,1845	0,21537,28016
NC_045512.2	14	29875	G1;G1.847	40	+	14	29875	255,0,0	3	61,58,401	0,27668,29460
NC_045512.2	14	29875	G1;G1.848	40	+	14	29875	255,0,0	3	61,36,1845	0,27752,28016
NC_045512.2	14	29875	G1;G1.849	40	+	14	29875	255,0,0	3	62,1344,1645	0,26466,28216
NC_045512.2	14	29875	G1;G1.850	40	+	14	29875	255,0,0	5	502,66,1997,1755,325	0,669,13296,15451,29536
NC_045512.2	14	29875	G1;G1.851	40	+	14	29875	255,0,0	4	735,1849,1686,576	0,13296,15202,29285
NC_045512.2	14	29875	G1;G1.852	40	+	14	29875	255,0,0	4	735,1854,1225,635	0,13296,15208,29226
NC_045512.2	14	29875	G1;G1.853	40	+	14	29875	255,0,0	4	735,2459,894,430	0,13296,15921,29431
NC_045512.2	14	29875	G1;G1.854	40	+	14	29875	255,0,0	3	735,2978,391	0,13296,29470
NC_045512.2	14	29875	G1;G1.855	40	+	14	29875	255,0,0	4	735,3402,49,409	0,13296,16887,29452
NC_045512.2	14	29875	G1;G1.856	40	+	14	29875	255,0,0	3	735,3446,468	0,13296,29393
NC_045512.2	14	29875	G1;G1.857	40	+	14	29875	255,0,0	3	735,3465,657	0,13296,29204
NC_045512.2	14	29875	G1;G1.858	40	+	14	29875	255,0,0	3	735,3697,380	0,13296,29481
NC_045512.2	14	29875	G1;G1.859	40	+	14	29875	255,0,0	3	735,4440,453	0,13296,29408
NC_045512.2	14	29875	G1;G1.860	40	+	14	29875	255,0,0	3	735,4457,520	0,13296,29341
NC_045512.2	14	29875	G1;G1.861	40	+	14	29875	255,0,0	3	1437,1081,628	0,1744,29233
NC_045512.2	14	29875	G1;G1.862	40	+	14	29875	255,0,0	2	4824,668	0,29193
NC_045512.2	14	29876	G1;G1.863	40	+	14	29876	255,0,0	3	49,640,947	0,28242,28915
NC_045512.2	14	29876	G1;G1.864	40	+	14	29876	255,0,0	3	50,36,1223	0,28240,28639
NC_045512.2	14	29876	G1;G1.865	40	+	14	29876	255,0,0	3	50,749,549	0,28240,29313
NC_045512.2	14	29876	G1;G1.866	40	+	14	29876	255,0,0	2	68,2817	0,27045
NC_045512.2	14	29876	G1;G1.867	40	+	14	29876	255,0,0	2	69,2470	0,27392
NC_045512.2	14	29876	G1;G1.868	40	+	14	29876	255,0,0	2	719,434	0,29428
NC_045512.2	14	29876	G1;G1.869	40	+	14	29876	255,0,0	5	732,688,1137,2279,481	0,13293,14142,15446,29381
NC_045512.2	14	29876	G1;G1.870	40	+	14	29876	255,0,0	4	735,1730,2021,635	0,13296,15427,29227
NC_045512.2	14	29876	G1;G1.871	40	+	14	29876	255,0,0	4	735,1952,205,1229	0,13296,18410,28633
NC_045512.2	14	29876	G1;G1.872	40	+	14	29876	255,0,0	3	735,2759,637	0,13296,29225
NC_045512.2	14	29876	G1;G1.873	40	+	14	29876	255,0,0	4	735,2996,105,346	0,13296,16889,29516
NC_045512.2	14	29876	G1;G1.874	40	+	14	29876	255,0,0	4	735,3083,732,1229	0,13296,17883,28633
NC_045512.2	14	29876	G1;G1.875	40	+	14	29876	255,0,0	3	735,3977,396	0,13296,29466
NC_045512.2	14	29876	G1;G1.876	40	+	14	29876	255,0,0	4	736,3806,1272,1229	0,13299,17343,28633
NC_045512.2	14	29876	G1;G1.877	40	+	14	29876	255,0,0	2	1066,568	0,29294
NC_045512.2	14	29876	G1;G1.878	40	+	14	29876	255,0,0	4	3516,1617,49,445	0,3926,6527,29417
NC_045512.2	14	29877	G1;G1.879	40	+	14	29877	255,0,0	4	735,2419,1659,519	0,13296,15751,29344
NC_045512.2	14	29877	G1;G1.880	40	+	14	29877	255,0,0	3	735,4102,498	0,13296,29365
NC_045512.2	14	29878	G1;G1.881	40	+	14	29878	255,0,0	2	61,1981	0,27883
NC_045512.2	14	29878	G1;G1.882	40	+	14	29878	255,0,0	4	735,2964,474,433	0,13296,16341,29431
NC_045512.2	14	29880	G1;G1.883	40	+	14	29880	255,0,0	5	735,2220,539,320,598	0,13296,15906,18214,29268
NC_045512.2	14	29880	G1;G1.884	40	+	14	29880	255,0,0	2	6961,1069	0,28797
NC_045512.2	14	29881	G1;G1.885	40	+	14	29881	255,0,0	2	28,800	0,29067
NC_045512.2	14	29881	G1;G1.886	40	+	14	29881	255,0,0	3	735,5251,1111	0,13296,28756
NC_045512.2	14	29882	G1;G1.887	40	+	14	29882	255,0,0	2	3565,1192	0,28676
NC_045512.2	14	29887	G1;G1.888	40	+	14	29887	255,0,0	2	3610,573	0,29300
NC_045512.2	15	25621	G1;G1.889	40	+	15	25621	255,0,0	2	49,240	0,25366
NC_045512.2	15	27677	G1;G1.890	40	+	15	27677	255,0,0	2	51,293	0,27369
NC_045512.2	15	29301	G1;G1.891	40	+	15	29301	255,0,0	2	51,1917	0,27369
NC_045512.2	15	29655	G1;G1.892	40	+	15	29655	255,0,0	2	49,3188	0,26452
NC_045512.2	15	29856	G1;G1.893	40	+	15	29856	255,0,0	4	734,1646,1593,429	0,13295,15195,29412
NC_045512.2	15	29867	G1;G1.894	40	+	15	29867	255,0,0	2	1064,526	0,29326
NC_045512.2	15	29870	G1;G1.895	40	+	15	29870	255,0,0	4	734,2091,601,521	0,13295,15800,29334
NC_045512.2	15	29871	G1;G1.896	40	+	15	29871	255,0,0	4	137,336,3733,524	0,398,13295,29332
NC_045512.2	15	29871	G1;G1.897	40	+	15	29871	255,0,0	3	734,3513,373	0,13295,29483
NC_045512.2	15	29871	G1;G1.898	40	+	15	29871	255,0,0	3	734,3669,428	0,13295,29428
NC_045512.2	15	29871	G1;G1.899	40	+	15	29871	255,0,0	2	2664,391	0,29465
NC_045512.2	15	29873	G1;G1.900	40	+	15	29873	255,0,0	5	734,1849,1243,320,592	0,13295,15201,18213,29266
NC_045512.2	15	29874	G1;G1.901	40	+	15	29874	255,0,0	4	57,3979,3001,626	0,21541,25859,29233
NC_045512.2	15	29874	G1;G1.902	40	+	15	29874	255,0,0	3	734,2802,587	0,13295,29272
NC_045512.2	15	29874	G1;G1.903	40	+	15	29874	255,0,0	3	734,3116,723	0,13295,29136
NC_045512.2	15	29874	G1;G1.904	40	+	15	29874	255,0,0	3	734,4188,744	0,13295,29115
NC_045512.2	15	29874	G1;G1.905	40	+	15	29874	255,0,0	3	745,3581,376	0,13300,29483
NC_045512.2	15	29875	G1;G1.906	40	+	15	29875	255,0,0	3	49,554,697	0,28239,29163
NC_045512.2	15	29875	G1;G1.907	40	+	15	29875	255,0,0	4	734,1483,1777,749	0,13295,15960,29111
NC_045512.2	15	29875	G1;G1.908	40	+	15	29875	255,0,0	5	734,1848,1245,313,430	0,13295,15201,16501,29430
NC_045512.2	15	29875	G1;G1.909	40	+	15	29875	255,0,0	3	734,3139,559	0,13295,29301
NC_045512.2	15	29875	G1;G1.910	40	+	15	29875	255,0,0	3	734,3897,610	0,13295,29250
NC_045512.2	15	29876	G1;G1.911	40	+	15	29876	255,0,0	4	734,1849,962,379	0,13295,15201,29482
NC_045512.2	15	29876	G1;G1.912	40	+	15	29876	255,0,0	3	734,3723,454	0,13295,29407
NC_045512.2	15	29877	G1;G1.913	40	+	15	29877	255,0,0	3	55,336,198	0,27745,29664
NC_045512.2	15	29877	G1;G1.914	40	+	15	29877	255,0,0	4	734,1849,2063,624	0,13295,15201,29238
NC_045512.2	16	26007	G1;G1.915	40	+	16	26007	255,0,0	2	50,626	0,25365
NC_045512.2	16	29301	G1;G1.916	40	+	16	29301	255,0,0	2	50,3920	0,25365
NC_045512.2	16	29568	G1;G1.917	40	+	16	29568	255,0,0	4	733,1849,1613,123	0,13294,15200,29429
NC_045512.2	16	29871	G1;G1.918	40	+	16	29871	255,0,0	4	733,1849,1763,428	0,13294,15200,29427
NC_045512.2	16	29871	G1;G1.919	40	+	16	29871	255,0,0	3	733,3441,854	0,13294,29001
NC_045512.2	16	29875	G1;G1.920	40	+	16	29875	255,0,0	2	60,3366	0,26493
NC_045512.2	16	29875	G1;G1.921	40	+	16	29875	255,0,0	4	368,1513,1512,857	0,13385,15222,29002
NC_045512.2	16	29875	G1;G1.922	40	+	16	29875	255,0,0	3	733,3944,498	0,13294,29361
NC_045512.2	16	29875	G1;G1.923	40	+	16	29875	255,0,0	2	1955,733	0,29126
NC_045512.2	16	29880	G1;G1.924	40	+	16	29880	255,0,0	3	733,3899,671	0,13294,29193
NC_045512.2	17	16443	G1;G1.925	40	+	17	16443	255,0,0	3	732,1848,1227	0,13293,15199
NC_045512.2	17	18198	G1;G1.926	40	+	17	18198	255,0,0	2	732,4888	0,13293
NC_045512.2	17	29322	G1;G1.927	40	+	17	29322	255,0,0	2	52,3086	0,26219
NC_045512.2	17	29375	G1;G1.928	40	+	17	29375	255,0,0	2	47,2908	0,26450
NC_045512.2	17	29753	G1;G1.929	40	+	17	29753	255,0,0	3	730,3072,227	0,13293,29509
NC_045512.2	17	29863	G1;G1.930	40	+	17	29863	255,0,0	3	732,3567,544	0,13293,29302
NC_045512.2	17	29866	G1;G1.931	40	+	17	29866	255,0,0	5	732,1732,785,540,400	0,13293,15195,16165,29449
NC_045512.2	17	29870	G1;G1.932	40	+	17	29870	255,0,0	3	732,2879,324	0,13293,29529
NC_045512.2	17	29871	G1;G1.933	40	+	17	29871	255,0,0	3	46,598,649	0,28237,29205
NC_045512.2	17	29871	G1;G1.934	40	+	17	29871	255,0,0	3	47,1070,92	0,28237,29762
NC_045512.2	17	29871	G1;G1.935	40	+	17	29871	255,0,0	4	732,1848,2374,529	0,13293,15199,29325
NC_045512.2	17	29871	G1;G1.936	40	+	17	29871	255,0,0	4	732,2851,257,575	0,13293,16565,29279
NC_045512.2	17	29871	G1;G1.937	40	+	17	29871	255,0,0	3	732,2972,600	0,13293,29254
NC_045512.2	17	29871	G1;G1.938	40	+	17	29871	255,0,0	3	732,3355,405	0,13293,29449
NC_045512.2	17	29871	G1;G1.939	40	+	17	29871	255,0,0	3	732,3425,1144	0,13293,28710
NC_045512.2	17	29871	G1;G1.940	40	+	17	29871	255,0,0	3	732,3588,756	0,13293,29098
NC_045512.2	17	29871	G1;G1.941	40	+	17	29871	255,0,0	3	732,3599,403	0,13293,29451
NC_045512.2	17	29871	G1;G1.942	40	+	17	29871	255,0,0	3	732,4212,564	0,13293,29290
NC_045512.2	17	29872	G1;G1.943	40	+	17	29872	255,0,0	4	732,3597,27,507	0,13293,16958,29348
NC_045512.2	17	29873	G1;G1.944	40	+	17	29873	255,0,0	3	49,2501,1873	0,25364,27983
NC_045512.2	17	29873	G1;G1.945	40	+	17	29873	255,0,0	4	718,1876,1605,428	0,13271,15207,29428
NC_045512.2	17	29873	G1;G1.946	40	+	17	29873	255,0,0	3	732,2049,821	0,13293,29035
NC_045512.2	17	29873	G1;G1.947	40	+	17	29873	255,0,0	3	732,2063,790	0,13293,29066
NC_045512.2	17	29873	G1;G1.948	40	+	17	29873	255,0,0	3	732,3439,592	0,13293,29264
NC_045512.2	17	29873	G1;G1.949	40	+	17	29873	255,0,0	3	732,3454,820	0,13293,29036
NC_045512.2	17	29873	G1;G1.950	40	+	17	29873	255,0,0	3	732,3519,563	0,13293,29293
NC_045512.2	17	29873	G1;G1.951	40	+	17	29873	255,0,0	4	732,3630,738,1226	0,13293,17874,28630
NC_045512.2	17	29874	G1;G1.952	40	+	17	29874	255,0,0	3	47,1350,1975	0,26450,27882
NC_045512.2	17	29874	G1;G1.953	40	+	17	29874	255,0,0	3	51,2607,429	0,14205,29428
NC_045512.2	17	29874	G1;G1.954	40	+	17	29874	255,0,0	4	732,1848,2126,394	0,13293,15199,29463
NC_045512.2	17	29874	G1;G1.955	40	+	17	29874	255,0,0	3	732,2668,800	0,13293,29057
NC_045512.2	17	29874	G1;G1.956	40	+	17	29874	255,0,0	3	732,2868,496	0,13293,29361
NC_045512.2	17	29874	G1;G1.957	40	+	17	29874	255,0,0	3	732,3294,519	0,13293,29338
NC_045512.2	17	29874	G1;G1.958	40	+	17	29874	255,0,0	4	732,3394,295,746	0,13293,18177,29111
NC_045512.2	17	29874	G1;G1.959	40	+	17	29874	255,0,0	4	732,3529,105,317	0,13293,29400,29540
NC_045512.2	17	29874	G1;G1.960	40	+	17	29874	255,0,0	3	732,3567,636	0,13293,29221
NC_045512.2	17	29874	G1;G1.961	40	+	17	29874	255,0,0	3	732,3695,521	0,13293,29336
NC_045512.2	17	29874	G1;G1.962	40	+	17	29874	255,0,0	3	732,3924,522	0,13293,29335
NC_045512.2	17	29874	G1;G1.963	40	+	17	29874	255,0,0	2	1587,428	0,29429
NC_045512.2	17	29875	G1;G1.964	40	+	17	29875	255,0,0	4	399,42,3508,487	0,687,13291,29371
NC_045512.2	17	29875	G1;G1.965	40	+	17	29875	255,0,0	5	732,2115,636,270,510	0,13293,15751,16596,29348
NC_045512.2	17	29875	G1;G1.966	40	+	17	29875	255,0,0	3	732,3360,393	0,13293,29465
NC_045512.2	17	29875	G1;G1.967	40	+	17	29875	255,0,0	3	732,4059,557	0,13293,29301
NC_045512.2	17	29875	G1;G1.968	40	+	17	29875	255,0,0	4	733,612,2923,488	0,13293,14554,29370
NC_045512.2	17	29875	G1;G1.969	40	+	17	29875	255,0,0	3	8198,247,752	0,28791,29106
NC_045512.2	17	29876	G1;G1.970	40	+	17	29876	255,0,0	3	732,2988,467	0,13293,29392
NC_045512.2	17	29876	G1;G1.971	40	+	17	29876	255,0,0	4	732,3290,421,1229	0,13293,18191,28630
NC_045512.2	17	29876	G1;G1.972	40	+	17	29876	255,0,0	3	732,3667,734	0,13293,29125
NC_045512.2	17	29876	G1;G1.973	40	+	17	29876	255,0,0	3	732,3730,500	0,13293,29359
NC_045512.2	17	29877	G1;G1.974	40	+	17	29877	255,0,0	3	47,232,1007	0,28237,28853
NC_045512.2	17	29877	G1;G1.975	40	+	17	29877	255,0,0	3	732,3323,580	0,13293,29280
NC_045512.2	17	29877	G1;G1.976	40	+	17	29877	255,0,0	3	732,3940,524	0,13293,29336
NC_045512.2	17	29878	G1;G1.977	40	+	17	29878	255,0,0	3	47,514,727	0,28237,29134
NC_045512.2	17	29878	G1;G1.978	40	+	17	29878	255,0,0	4	496,2774,1111,398	0,2508,16189,29463
NC_045512.2	17	29881	G1;G1.979	40	+	17	29881	255,0,0	4	732,1846,1318,436	0,13293,15494,29428
NC_045512.2	17	29883	G1;G1.980	40	+	17	29883	255,0,0	2	1031,561	0,29305
NC_045512.2	18	4106	G1;G1.981	40	+	18	4106	255,0,0	2	2067,1620	0,2468
NC_045512.2	18	15289	G1;G1.982	40	+	18	15289	255,0,0	3	731,1848,73	0,13292,15198
NC_045512.2	18	16550	G1;G1.983	40	+	18	16550	255,0,0	2	731,3240	0,13292
NC_045512.2	18	16748	G1;G1.984	40	+	18	16748	255,0,0	3	731,1849,1532	0,13292,15198
NC_045512.2	18	29237	G1;G1.985	40	+	18	29237	255,0,0	2	47,1854	0,27365
NC_045512.2	18	29450	G1;G1.986	40	+	18	29450	255,0,0	3	731,5319,803	0,13292,28629
NC_045512.2	18	29478	G1;G1.987	40	+	18	29478	255,0,0	3	731,3519,33	0,13292,29427
NC_045512.2	18	29718	G1;G1.988	40	+	18	29718	255,0,0	3	731,5319,1071	0,13292,28629
NC_045512.2	18	29837	G1;G1.989	40	+	18	29837	255,0,0	3	731,3443,714	0,13292,29105
NC_045512.2	18	29865	G1;G1.990	40	+	18	29865	255,0,0	3	51,76,1218	0,18535,28629
NC_045512.2	18	29870	G1;G1.991	40	+	18	29870	255,0,0	3	46,1088,2224	0,26449,27628
NC_045512.2	18	29871	G1;G1.992	40	+	18	29871	255,0,0	3	46,621,629	0,28236,29224
NC_045512.2	18	29871	G1;G1.993	40	+	18	29871	255,0,0	3	731,1742,664	0,13292,29189
NC_045512.2	18	29871	G1;G1.994	40	+	18	29871	255,0,0	3	731,2697,621	0,13292,29232
NC_045512.2	18	29871	G1;G1.995	40	+	18	29871	255,0,0	3	731,2951,571	0,13292,29282
NC_045512.2	18	29871	G1;G1.996	40	+	18	29871	255,0,0	4	731,3334,134,1224	0,13292,18477,28629
NC_045512.2	18	29871	G1;G1.997	40	+	18	29871	255,0,0	3	731,5226,684	0,13292,29169
NC_045512.2	18	29871	G1;G1.998	40	+	18	29871	255,0,0	3	731,5279,1242	0,13292,28611
NC_045512.2	18	29872	G1;G1.999	40	+	18	29872	255,0,0	3	46,64,857	0,28236,28997
NC_045512.2	18	29872	G1;G1.1000	40	+	18	29872	255,0,0	3	46,866,182	0,28236,29672
NC_045512.2	18	29872	G1;G1.1001	40	+	18	29872	255,0,0	4	731,3070,157,576	0,13292,16664,29278
NC_045512.2	18	29873	G1;G1.1002	40	+	18	29873	255,0,0	3	44,282,981	0,28236,28874
NC_045512.2	18	29873	G1;G1.1003	40	+	18	29873	255,0,0	3	731,3532,345	0,13292,29510
NC_045512.2	18	29873	G1;G1.1004	40	+	18	29873	255,0,0	3	731,3869,493	0,13292,29362
NC_045512.2	18	29873	G1;G1.1005	40	+	18	29873	255,0,0	3	731,4746,523	0,13292,29332
NC_045512.2	18	29873	G1;G1.1006	40	+	18	29873	255,0,0	2	1344,533	0,29322
NC_045512.2	18	29873	G1;G1.1007	40	+	18	29873	255,0,0	2	1463,566	0,29289
NC_045512.2	18	29874	G1;G1.1008	40	+	18	29874	255,0,0	3	46,672,547	0,28236,29309
NC_045512.2	18	29874	G1;G1.1009	40	+	18	29874	255,0,0	4	731,3116,312,586	0,13292,18220,29270
NC_045512.2	18	29874	G1;G1.1010	40	+	18	29874	255,0,0	3	731,3786,454	0,13292,29402
NC_045512.2	18	29874	G1;G1.1011	40	+	18	29874	255,0,0	2	2372,1512	0,28344
NC_045512.2	18	29875	G1;G1.1012	40	+	18	29875	255,0,0	4	731,2503,1486,540	0,13292,16748,29317
NC_045512.2	18	29875	G1;G1.1013	40	+	18	29875	255,0,0	3	731,2596,455	0,13292,29402
NC_045512.2	18	29875	G1;G1.1014	40	+	18	29875	255,0,0	3	731,3020,484	0,13292,29373
NC_045512.2	18	29875	G1;G1.1015	40	+	18	29875	255,0,0	3	731,3091,568	0,13292,29289
NC_045512.2	18	29875	G1;G1.1016	40	+	18	29875	255,0,0	3	731,5163,508	0,13292,29349
NC_045512.2	18	29876	G1;G1.1017	40	+	18	29876	255,0,0	2	1111,580	0,29278
NC_045512.2	18	29876	G1;G1.1018	40	+	18	29876	255,0,0	4	3319,1897,333,620	0,4734,16375,29238
NC_045512.2	18	29878	G1;G1.1019	40	+	18	29878	255,0,0	3	731,4185,811	0,13292,29049
NC_045512.2	18	29878	G1;G1.1020	40	+	18	29878	255,0,0	2	743,531	0,29329
NC_045512.2	18	29884	G1;G1.1021	40	+	18	29884	255,0,0	3	731,2016,712	0,13292,29154
NC_045512.2	19	29874	G1;G1.1022	40	+	19	29874	255,0,0	3	47,390,1884	0,27365,27971
NC_045512.2	19	29874	G1;G1.1023	40	+	19	29874	255,0,0	3	730,2410,814	0,13291,29041
NC_045512.2	19	29875	G1;G1.1024	40	+	19	29875	255,0,0	5	730,1854,626,554,430	0,13291,15203,16256,29426
NC_045512.2	19	29876	G1;G1.1025	40	+	19	29876	255,0,0	3	49,1238,564	0,15757,29293
NC_045512.2	19	29889	G1;G1.1026	40	+	19	29889	255,0,0	3	45,1326,717	0,26448,29153
NC_045512.2	22	29871	G1;G1.1027	40	+	22	29871	255,0,0	4	727,3609,165,521	0,13288,17318,29328
NC_045512.2	23	29874	G1;G1.1028	40	+	23	29874	255,0,0	3	726,3449,393	0,13287,29458
NC_045512.2	23	29877	G1;G1.1029	40	+	23	29877	255,0,0	3	726,3852,499	0,13287,29355
NC_045512.2	25	29871	G1;G1.1030	40	+	25	29871	255,0,0	3	724,3610,707	0,13285,29139
NC_045512.2	25	29873	G1;G1.1031	40	+	25	29873	255,0,0	3	724,1832,1144	0,13285,28704
NC_045512.2	25	29881	G1;G1.1032	40	+	25	29881	255,0,0	4	724,2419,1147,546	0,13285,15740,29310
NC_045512.2	33	29876	G1;G1.1033	40	+	33	29876	255,0,0	3	718,3520,419	0,13279,29424
NC_045512.2	40	29877	G1;G1.1034	40	+	40	29877	255,0,0	5	709,1851,1154,76,432	0,13270,15180,16713,29405
NC_045512.2	41	29876	G1;G1.1035	40	+	41	29876	255,0,0	3	713,4181,543	0,13280,29292
NC_045512.2	48	15627	G1;G1.1036	40	+	48	15627	255,0,0	2	701,2317	0,13262
NC_045512.2	49	29871	G1;G1.1037	40	+	49	29871	255,0,0	4	700,677,891,523	0,13261,14300,29299
NC_045512.2	51	29874	G1;G1.1038	40	+	51	29874	255,0,0	5	698,3110,160,434,665	0,13259,18418,28596,29158
NC_045512.2	53	29871	G1;G1.1039	40	+	53	29871	255,0,0	3	696,3175,583	0,13257,29235
NC_045512.2	53	29872	G1;G1.1040	40	+	53	29872	255,0,0	3	696,2949,379	0,13257,29440
NC_045512.2	54	750	G1;G1.1041	40	+	54	750	255,0,0	1	696	0
NC_045512.2	54	15349	G1;G1.1042	40	+	54	15349	255,0,0	2	695,2039	0,13256
NC_045512.2	54	29875	G1;G1.1043	40	+	54	29875	255,0,0	3	695,2949,698	0,13256,29123
NC_045512.2	55	29877	G1;G1.1044	40	+	55	29877	255,0,0	4	691,467,2010,390	0,13253,14105,29432
NC_045512.2	66	14312	G1;G1.1045	40	+	66	14312	255,0,0	2	683,1002	0,13244
NC_045512.2	66	29875	G1;G1.1046	40	+	66	29875	255,0,0	3	683,3701,568	0,13244,29241
NC_045512.2	68	14203	G1;G1.1047	40	+	68	14203	255,0,0	2	681,893	0,13242
NC_045512.2	68	29878	G1;G1.1048	40	+	68	29878	255,0,0	3	681,3600,396	0,13242,29414
NC_045512.2	69	29874	G1;G1.1049	40	+	69	29874	255,0,0	3	680,3421,555	0,13241,29250
NC_045512.2	73	29871	G1;G1.1050	40	+	73	29871	255,0,0	3	676,3582,376	0,13237,29422
NC_045512.2	75	29871	G1;G1.1051	40	+	75	29871	255,0,0	4	672,2415,1149,758	0,13242,15697,29038
NC_045512.2	79	29875	G1;G1.1052	40	+	79	29875	255,0,0	1	29796	0
NC_045512.2	84	29872	G1;G1.1053	40	+	84	29872	255,0,0	3	665,3981,701	0,13226,29087
NC_045512.2	87	29873	G1;G1.1054	40	+	87	29873	255,0,0	3	662,4191,566	0,13223,29220
NC_045512.2	88	29874	G1;G1.1055	40	+	88	29874	255,0,0	3	661,4437,456	0,13222,29330
NC_045512.2	90	14921	G1;G1.1056	40	+	90	14921	255,0,0	2	659,1611	0,13220
NC_045512.2	92	29878	G1;G1.1057	40	+	92	29878	255,0,0	3	657,3529,582	0,13218,29204
NC_045512.2	100	29873	G1;G1.1058	40	+	100	29873	255,0,0	6	649,1100,2044,457,367,452	0,13210,14685,17110,17959,29321
NC_045512.2	108	29871	G1;G1.1059	40	+	108	29871	255,0,0	3	641,3622,561	0,13202,29202
NC_045512.2	120	29871	G1;G1.1060	40	+	120	29871	255,0,0	2	10795,2579	0,27172
NC_045512.2	129	750	G1;G1.1061	40	+	129	750	255,0,0	2	104,341	0,280
NC_045512.2	131	29876	G1;G1.1062	40	+	131	29876	255,0,0	3	618,2803,474	0,13179,29271
NC_045512.2	133	29874	G1;G1.1063	40	+	133	29874	255,0,0	4	616,2419,1157,762	0,13177,15632,28979
NC_045512.2	151	29874	G1;G1.1064	40	+	151	29874	255,0,0	3	598,3022,751	0,13159,28972
NC_045512.2	155	29879	G1;G1.1065	40	+	155	29879	255,0,0	3	594,4458,559	0,13155,29165
NC_045512.2	157	29874	G1;G1.1066	40	+	157	29874	255,0,0	4	592,3149,336,585	0,13153,18069,29132
NC_045512.2	157	29876	G1;G1.1067	40	+	157	29876	255,0,0	4	592,3268,149,620	0,13153,17972,29099
NC_045512.2	159	29875	G1;G1.1068	40	+	159	29875	255,0,0	3	590,2578,578	0,13151,29138
NC_045512.2	159	29875	G1;G1.1069	40	+	159	29875	255,0,0	3	590,3531,458	0,13151,29258
NC_045512.2	164	29873	G1;G1.1070	40	+	164	29873	255,0,0	4	582,3070,261,669	0,13144,23479,29040
NC_045512.2	180	29873	G1;G1.1071	40	+	180	29873	255,0,0	3	569,3417,564	0,13130,29129
NC_045512.2	183	29871	G1;G1.1072	40	+	183	29871	255,0,0	5	566,3110,160,434,662	0,13127,18286,28464,29026
NC_045512.2	183	29877	G1;G1.1073	40	+	183	29877	255,0,0	3	566,4115,521	0,13127,29173
NC_045512.2	186	29873	G1;G1.1074	40	+	186	29873	255,0,0	3	563,3622,563	0,13124,29124
NC_045512.2	194	29876	G1;G1.1075	40	+	194	29876	255,0,0	4	555,2021,584,431	0,13116,16051,29251
NC_045512.2	194	29878	G1;G1.1076	40	+	194	29878	255,0,0	3	555,2574,582	0,13116,29102
NC_045512.2	205	29873	G1;G1.1077	40	+	205	29873	255,0,0	3	544,3519,428	0,13105,29240
NC_045512.2	211	750	G1;G1.1078	40	+	211	750	255,0,0	1	539	0
NC_045512.2	213	29882	G1;G1.1079	40	+	213	29882	255,0,0	2	355,121	0,29548
NC_045512.2	246	29874	G1;G1.1080	40	+	246	29874	255,0,0	4	503,3149,320,592	0,13064,17982,29036
NC_045512.2	246	29877	G1;G1.1081	40	+	246	29877	255,0,0	4	503,1856,1607,432	0,13064,14976,29199
NC_045512.2	256	29871	G1;G1.1082	40	+	256	29871	255,0,0	5	493,86,1107,1605,426	0,13054,13803,14968,29189
NC_045512.2	271	29871	G1;G1.1083	40	+	271	29871	255,0,0	3	478,3417,618	0,13039,28982
NC_045512.2	271	29877	G1;G1.1084	40	+	271	29877	255,0,0	3	478,4032,397	0,13039,29209
NC_045512.2	285	29871	G1;G1.1085	40	+	285	29871	255,0,0	5	464,3110,160,434,662	0,13025,18184,28362,28924
NC_045512.2	289	29875	G1;G1.1086	40	+	289	29875	255,0,0	3	460,3022,752	0,13021,28834
NC_045512.2	290	29871	G1;G1.1087	40	+	290	29871	255,0,0	3	459,3787,522	0,13020,29059
NC_045512.2	295	29874	G1;G1.1088	40	+	295	29874	255,0,0	3	454,2964,362	0,13015,29217
NC_045512.2	298	29875	G1;G1.1089	40	+	298	29875	255,0,0	3	451,2973,466	0,13012,29111
NC_045512.2	300	29879	G1;G1.1090	40	+	300	29879	255,0,0	3	449,3622,569	0,13010,29010
NC_045512.2	301	29875	G1;G1.1091	40	+	301	29875	255,0,0	3	815,279,576	0,1037,28998
NC_045512.2	311	29871	G1;G1.1092	40	+	311	29871	255,0,0	3	438,3441,853	0,12999,28707
NC_045512.2	311	29874	G1;G1.1093	40	+	311	29874	255,0,0	4	438,178,2061,580	0,12999,13525,28983
NC_045512.2	311	29878	G1;G1.1094	40	+	311	29878	255,0,0	4	438,1849,1613,433	0,12999,14905,29134
NC_045512.2	313	29876	G1;G1.1095	40	+	313	29876	255,0,0	3	436,4192,487	0,12997,29076
NC_045512.2	326	29875	G1;G1.1096	40	+	326	29875	255,0,0	3	423,3519,567	0,12984,28982
NC_045512.2	326	29876	G1;G1.1097	40	+	326	29876	255,0,0	4	423,3149,322,595	0,12984,17902,28955
NC_045512.2	333	29876	G1;G1.1098	40	+	333	29876	255,0,0	5	416,3117,148,434,667	0,12977,18148,28314,28876
NC_045512.2	337	29874	G1;G1.1099	40	+	337	29874	255,0,0	3	412,3541,524	0,12973,29013
NC_045512.2	340	29873	G1;G1.1100	40	+	340	29873	255,0,0	3	409,3698,564	0,12970,28969
NC_045512.2	343	29872	G1;G1.1101	40	+	343	29872	255,0,0	3	406,3022,749	0,12967,28780
NC_045512.2	344	29872	G1;G1.1102	40	+	344	29872	255,0,0	3	405,4280,530	0,12966,28998
NC_045512.2	348	29874	G1;G1.1103	40	+	348	29874	255,0,0	3	400,3535,457	0,12958,29069
NC_045512.2	348	29874	G1;G1.1104	40	+	348	29874	255,0,0	3	401,3605,597	0,12962,28929
NC_045512.2	354	29875	G1;G1.1105	40	+	354	29875	255,0,0	3	394,5288,579	0,12966,28942
NC_045512.2	373	29874	G1;G1.1106	40	+	373	29874	255,0,0	4	380,1844,1613,429	0,12941,14843,29072
NC_045512.2	379	29874	G1;G1.1107	40	+	379	29874	255,0,0	3	370,4661,883	0,12931,28612
NC_045512.2	381	29874	G1;G1.1108	40	+	381	29874	255,0,0	3	368,2866,378	0,12929,29115
NC_045512.2	382	29874	G1;G1.1109	40	+	382	29874	255,0,0	3	367,4032,394	0,12928,29098
NC_045512.2	384	29871	G1;G1.1110	40	+	384	29871	255,0,0	4	365,4257,402,367	0,12926,28371,29120
NC_045512.2	386	29871	G1;G1.1111	40	+	386	29871	255,0,0	3	363,3622,561	0,12924,28924
NC_045512.2	401	29871	G1;G1.1112	40	+	401	29871	255,0,0	4	348,1090,2045,426	0,12909,14383,29044
NC_045512.2	402	29871	G1;G1.1113	40	+	402	29871	255,0,0	4	347,3149,320,590	0,12908,17826,28879
NC_045512.2	403	29871	G1;G1.1114	40	+	403	29871	255,0,0	3	346,3557,501	0,12907,28967
NC_045512.2	403	29873	G1;G1.1115	40	+	403	29873	255,0,0	3	346,3003,371	0,12907,29099
NC_045512.2	409	29871	G1;G1.1116	40	+	409	29871	255,0,0	3	340,3455,597	0,12901,28865
NC_045512.2	414	744	G1;G1.1117	40	+	414	744	255,0,0	1	330	0
NC_045512.2	415	29871	G1;G1.1118	40	+	415	29871	255,0,0	3	334,3022,748	0,12895,28708
NC_045512.2	415	29875	G1;G1.1119	40	+	415	29875	255,0,0	3	334,2578,578	0,12895,28882
NC_045512.2	416	29876	G1;G1.1120	40	+	416	29876	255,0,0	3	333,4115,520	0,12894,28940
NC_045512.2	417	29873	G1;G1.1121	40	+	417	29873	255,0,0	3	332,5186,381	0,12893,29075
NC_045512.2	424	29856	G1;G1.1122	40	+	424	29856	255,0,0	5	4270,662,1559,320,574	0,13572,14476,17804,28858
NC_045512.2	434	29873	G1;G1.1123	40	+	434	29873	255,0,0	5	315,1849,1058,474,428	0,12876,14782,15921,29011
NC_045512.2	447	29874	G1;G1.1124	40	+	447	29874	255,0,0	3	302,3416,562	0,12863,28865
NC_045512.2	451	29873	G1;G1.1125	40	+	451	29873	255,0,0	4	298,1848,1613,428	0,12859,14765,28994
NC_045512.2	454	29871	G1;G1.1126	40	+	454	29871	255,0,0	3	295,3586,373	0,12856,29044
NC_045512.2	456	29868	G1;G1.1127	40	+	456	29868	255,0,0	3	293,3412,402	0,12854,29010
NC_045512.2	459	29878	G1;G1.1128	40	+	459	29878	255,0,0	3	1735,1803,391	0,1775,29028
NC_045512.2	467	29876	G1;G1.1129	40	+	467	29876	255,0,0	4	282,4257,402,372	0,12843,28288,29037
NC_045512.2	469	29873	G1;G1.1130	40	+	469	29873	255,0,0	3	280,3531,456	0,12841,28948
NC_045512.2	477	29872	G1;G1.1131	40	+	477	29872	255,0,0	3	272,4032,392	0,12833,29003
NC_045512.2	486	29871	G1;G1.1132	40	+	486	29871	255,0,0	3	263,3602,535	0,12824,28850
NC_045512.2	487	29874	G1;G1.1133	40	+	487	29874	255,0,0	3	262,3699,341	0,12823,29046
NC_045512.2	493	29876	G1;G1.1134	40	+	493	29876	255,0,0	3	256,3519,568	0,12817,28815
NC_045512.2	507	29871	G1;G1.1135	40	+	507	29871	255,0,0	4	242,3149,320,590	0,12803,17721,28774
NC_045512.2	507	29878	G1;G1.1136	40	+	507	29878	255,0,0	5	242,2878,1060,395,374	0,12803,16008,28255,28997
NC_045512.2	520	29871	G1;G1.1137	40	+	520	29871	255,0,0	3	229,3531,454	0,12790,28897
NC_045512.2	523	29876	G1;G1.1138	40	+	523	29876	255,0,0	3	226,2578,579	0,12787,28774
NC_045512.2	532	724	G1;G1.1139	40	+	532	724	255,0,0	1	192	0
NC_045512.2	534	29871	G1;G1.1140	40	+	534	29871	255,0,0	4	215,2419,1157,759	0,12776,15231,28578
NC_045512.2	539	29874	G1;G1.1141	40	+	539	29874	255,0,0	3	210,3605,597	0,12771,28738
NC_045512.2	544	29880	G1;G1.1142	40	+	544	29880	255,0,0	3	205,3621,573	0,12766,28763
NC_045512.2	560	29874	G1;G1.1143	40	+	560	29874	255,0,0	3	189,3531,457	0,12750,28857
NC_045512.2	563	29872	G1;G1.1144	40	+	563	29872	255,0,0	3	186,3787,523	0,12747,28786
NC_045512.2	567	29875	G1;G1.1145	40	+	567	29875	255,0,0	5	182,3110,160,434,666	0,12743,17902,28080,28642
NC_045512.2	573	29871	G1;G1.1146	40	+	573	29871	255,0,0	3	176,2868,374	0,12737,28924
NC_045512.2	576	29871	G1;G1.1147	40	+	576	29871	255,0,0	3	173,3612,759	0,12734,28536
NC_045512.2	589	29873	G1;G1.1148	40	+	589	29873	255,0,0	3	160,3697,567	0,12721,28717
NC_045512.2	590	29871	G1;G1.1149	40	+	590	29871	255,0,0	3	159,3444,565	0,12720,28716
NC_045512.2	605	29875	G1;G1.1150	40	+	605	29875	255,0,0	3	144,3022,752	0,12705,28518
NC_045512.2	608	29876	G1;G1.1151	40	+	608	29876	255,0,0	4	141,4261,397,372	0,12702,28152,28896
NC_045512.2	612	29876	G1;G1.1152	40	+	612	29876	255,0,0	3	137,3415,568	0,12698,28696
NC_045512.2	617	29878	G1;G1.1153	40	+	617	29878	255,0,0	3	132,3787,529	0,12693,28732
NC_045512.2	632	29874	G1;G1.1154	40	+	632	29874	255,0,0	3	117,4115,518	0,12678,28724
NC_045512.2	637	29876	G1;G1.1155	40	+	637	29876	255,0,0	3	112,3455,602	0,12673,28637
NC_045512.2	644	29877	G1;G1.1156	40	+	644	29877	255,0,0	3	105,3414,559	0,12666,28674
NC_045512.2	646	29873	G1;G1.1157	40	+	646	29873	255,0,0	2	2416,747	0,28480
NC_045512.2	649	29871	G1;G1.1158	40	+	649	29871	255,0,0	3	100,4280,529	0,12661,28693
NC_045512.2	649	29871	G1;G1.1159	40	+	649	29871	255,0,0	3	100,5117,451	0,12661,28771
NC_045512.2	649	29874	G1;G1.1160	40	+	649	29874	255,0,0	4	100,2066,904,372	0,12661,14760,28853
NC_045512.2	657	29878	G1;G1.1161	40	+	657	29878	255,0,0	4	92,1848,1613,433	0,12653,14559,28788
NC_045512.2	662	29872	G1;G1.1162	40	+	662	29872	255,0,0	3	87,3603,477	0,12648,28733
NC_045512.2	662	29876	G1;G1.1163	40	+	662	29876	255,0,0	3	87,2578,579	0,12648,28635
NC_045512.2	665	29874	G1;G1.1164	40	+	665	29874	255,0,0	3	84,3519,564	0,12645,28645
NC_045512.2	670	29874	G1;G1.1165	40	+	670	29874	255,0,0	4	79,3149,322,592	0,12640,17556,28612
NC_045512.2	671	29874	G1;G1.1166	40	+	671	29874	255,0,0	3	78,3586,376	0,12639,28827
NC_045512.2	678	29865	G1;G1.1167	40	+	678	29865	255,0,0	3	71,3519,420	0,12632,28767
NC_045512.2	679	29871	G1;G1.1168	40	+	679	29871	255,0,0	3	70,3557,501	0,12631,28691
NC_045512.2	683	29873	G1;G1.1169	40	+	683	29873	255,0,0	3	66,5188,373	0,12627,28817
NC_045512.2	684	29874	G1;G1.1170	40	+	684	29874	255,0,0	3	65,2973,465	0,12626,28725
NC_045512.2	685	29871	G1;G1.1171	40	+	685	29871	255,0,0	3	64,5319,1224	0,12625,27962
NC_045512.2	697	15491	G1;G1.1172	40	+	697	15491	255,0,0	2	52,2181	0,12613
NC_045512.2	700	29871	G1;G1.1173	40	+	700	29871	255,0,0	3	49,3022,748	0,12610,28423
NC_045512.2	700	29875	G1;G1.1174	40	+	700	29875	255,0,0	4	49,4257,402,371	0,12610,28055,28804
NC_045512.2	703	29874	G1;G1.1175	40	+	703	29874	255,0,0	3	46,5169,482	0,12607,28689
NC_045512.2	813	29874	G1;G1.1176	40	+	813	29874	255,0,0	3	300,456,403	0,584,28658
NC_045512.2	960	29871	G1;G1.1177	40	+	960	29871	255,0,0	2	2427,691	0,28220
NC_045512.2	968	29876	G1;G1.1178	40	+	968	29876	255,0,0	2	2004,564	0,28344
NC_045512.2	1085	29874	G1;G1.1179	40	+	1085	29874	255,0,0	4	3528,1459,1619,119	0,25321,26915,28670
NC_045512.2	1119	29878	G1;G1.1180	40	+	1119	29878	255,0,0	3	651,1206,565	0,4610,28194
NC_045512.2	1125	29876	G1;G1.1181	40	+	1125	29876	255,0,0	2	184,713	0,28038
NC_045512.2	1364	29886	G1;G1.1182	40	+	1364	29886	255,0,0	6	1567,230,1119,287,47,711	0,1761,2047,26036,26386,27811
NC_045512.2	1519	29876	G1;G1.1183	40	+	1519	29876	255,0,0	2	1825,493	0,27864
NC_045512.2	1801	29878	G1;G1.1184	40	+	1801	29878	255,0,0	2	10721,16570	0,11507
NC_045512.2	1985	29873	G1;G1.1185	40	+	1985	29873	255,0,0	2	1760,481	0,27407
NC_045512.2	2193	29876	G1;G1.1186	40	+	2193	29876	255,0,0	2	4462,2830	0,24853
NC_045512.2	2334	29876	G1;G1.1187	40	+	2334	29876	255,0,0	2	4435,468	0,27074
NC_045512.2	2377	29876	G1;G1.1188	40	+	2377	29876	255,0,0	2	1166,1637	0,25862
NC_045512.2	2494	29874	G1;G1.1189	40	+	2494	29874	255,0,0	2	1836,486	0,26894
NC_045512.2	2497	29875	G1;G1.1190	40	+	2497	29875	255,0,0	2	928,566	0,26812
NC_045512.2	2552	5508	G1;G1.1191	40	+	2552	5508	255,0,0	1	2956	0
NC_045512.2	3101	29876	G1;G1.1192	40	+	3101	29876	255,0,0	2	2041,2105	0,24670
NC_045512.2	3290	4528	G1;G1.1193	40	+	3290	4528	255,0,0	1	1238	0
NC_045512.2	3475	29874	G1;G1.1194	40	+	3475	29874	255,0,0	2	186,510	0,25889
NC_045512.2	3568	29871	G1;G1.1195	40	+	3568	29871	255,0,0	3	860,2550,384	0,901,25919
NC_045512.2	4655	29884	G1;G1.1196	40	+	4655	29884	255,0,0	2	2292,354	0,24875
NC_045512.2	4783	29876	G1;G1.1197	40	+	4783	29876	255,0,0	2	703,1848	0,23245
NC_045512.2	5521	29874	G1;G1.1198	40	+	5521	29874	255,0,0	3	389,287,457	0,11033,23896
NC_045512.2	5527	29872	G1;G1.1199	40	+	5527	29872	255,0,0	4	3594,1449,2917,391	0,3857,20889,23954
NC_045512.2	5540	5977	G1;G1.1200	40	+	5540	5977	255,0,0	1	437	0
NC_045512.2	5630	29876	G1;G1.1201	40	+	5630	29876	255,0,0	2	374,1702	0,22544
NC_045512.2	6563	29876	G1;G1.1202	40	+	6563	29876	255,0,0	2	644,1403	0,21910
NC_045512.2	6925	29877	G1;G1.1203	40	+	6925	29877	255,0,0	2	625,401	0,22551
NC_045512.2	6951	29876	G1;G1.1204	40	+	6951	29876	255,0,0	1	22925	0
NC_045512.2	7239	29873	G1;G1.1205	40	+	7239	29873	255,0,0	2	709,392	0,22242
NC_045512.2	8697	29874	G1;G1.1206	40	+	8697	29874	255,0,0	2	1649,427	0,20750
NC_045512.2	9378	29877	G1;G1.1207	40	+	9378	29877	255,0,0	3	3753,13807,2087	0,4128,18412
NC_045512.2	9432	29873	G1;G1.1208	40	+	9432	29873	255,0,0	3	9881,3329,360	0,10263,20081
NC_045512.2	9710	29876	G1;G1.1209	40	+	9710	29876	255,0,0	4	2682,2705,878,616	0,3598,6610,19550
NC_045512.2	10265	29876	G1;G1.1210	40	+	10265	29876	255,0,0	1	19611	0
NC_045512.2	11151	29871	G1;G1.1211	40	+	11151	29871	255,0,0	2	954,191	0,18529
NC_045512.2	13083	13363	G1;G1.1212	40	+	13083	13363	255,0,0	1	280	0
NC_045512.2	13228	29875	G1;G1.1213	40	+	13228	29875	255,0,0	2	3787,564	0,16083
NC_045512.2	13304	29880	G1;G1.1214	40	+	13304	29880	255,0,0	2	5345,591	0,15985
NC_045512.2	13310	16912	G1;G1.1215	40	+	13310	16912	255,0,0	1	3602	0
NC_045512.2	13310	29868	G1;G1.1216	40	+	13310	29868	255,0,0	2	1636,758	0,15800
NC_045512.2	13310	29872	G1;G1.1217	40	+	13310	29872	255,0,0	3	2426,1133,534	0,2462,16028
NC_045512.2	13310	29873	G1;G1.1218	40	+	13310	29873	255,0,0	2	3701,340	0,16223
NC_045512.2	13310	29874	G1;G1.1219	40	+	13310	29874	255,0,0	3	1952,205,1227	0,5114,15337
NC_045512.2	13310	29875	G1;G1.1220	40	+	13310	29875	255,0,0	2	3605,534	0,16031
NC_045512.2	13310	29876	G1;G1.1221	40	+	13310	29876	255,0,0	2	3137,636	0,15930
NC_045512.2	13310	29877	G1;G1.1222	40	+	13310	29877	255,0,0	4	3110,160,434,668	0,5159,15337,15899
NC_045512.2	13312	29871	G1;G1.1223	40	+	13312	29871	255,0,0	2	3889,551	0,16008
NC_045512.2	13314	29874	G1;G1.1224	40	+	13314	29874	255,0,0	3	3264,149,618	0,4815,15942
NC_045512.2	13315	29875	G1;G1.1225	40	+	13315	29875	255,0,0	3	1845,1613,430	0,1901,16130
NC_045512.2	13317	16875	G1;G1.1226	40	+	13317	16875	255,0,0	1	3558	0
NC_045512.2	13320	14072	G1;G1.1227	40	+	13320	14072	255,0,0	1	752	0
NC_045512.2	13320	29873	G1;G1.1228	40	+	13320	29873	255,0,0	2	3496,654	0,15899
NC_045512.2	13323	29875	G1;G1.1229	40	+	13323	29875	255,0,0	2	3592,598	0,15954
NC_045512.2	13324	29872	G1;G1.1230	40	+	13324	29872	255,0,0	2	4266,530	0,16018
NC_045512.2	13329	29871	G1;G1.1231	40	+	13329	29871	255,0,0	2	3573,572	0,15970
NC_045512.2	13329	29873	G1;G1.1232	40	+	13329	29873	255,0,0	2	5301,1226	0,15318
NC_045512.2	13330	13760	G1;G1.1233	40	+	13330	13760	255,0,0	1	430	0
NC_045512.2	13330	29871	G1;G1.1234	40	+	13330	29871	255,0,0	2	3600,563	0,15978
NC_045512.2	13333	29871	G1;G1.1235	40	+	13333	29871	255,0,0	3	3371,306,727	0,4861,15811
NC_045512.2	13335	14739	G1;G1.1236	40	+	13335	14739	255,0,0	1	1404	0
NC_045512.2	13339	29871	G1;G1.1237	40	+	13339	29871	255,0,0	2	3412,853	0,15679
NC_045512.2	13341	29876	G1;G1.1238	40	+	13341	29876	255,0,0	4	483,1046,1059,431	0,931,2429,16104
NC_045512.2	13341	29876	G1;G1.1239	40	+	13341	29876	255,0,0	2	2837,379	0,16156
NC_045512.2	13342	29873	G1;G1.1240	40	+	13342	29873	255,0,0	4	1816,628,708,428	0,1874,2779,16103
NC_045512.2	13342	29875	G1;G1.1241	40	+	13342	29875	255,0,0	2	2990,752	0,15781
NC_045512.2	13346	29876	G1;G1.1242	40	+	13346	29876	255,0,0	2	3377,563	0,15967
NC_045512.2	13351	29871	G1;G1.1243	40	+	13351	29871	255,0,0	2	2369,390	0,16130
NC_045512.2	13353	29871	G1;G1.1244	40	+	13353	29871	255,0,0	4	3067,160,434,662	0,5116,15294,15856
NC_045512.2	13356	29874	G1;G1.1245	40	+	13356	29874	255,0,0	3	3245,186,667	0,4852,15851
NC_045512.2	13356	29874	G1;G1.1246	40	+	13356	29874	255,0,0	2	5059,525	0,15993
NC_045512.2	13358	29874	G1;G1.1247	40	+	13358	29874	255,0,0	3	1800,895,715	0,1858,15801
NC_045512.2	13359	29871	G1;G1.1248	40	+	13359	29871	255,0,0	2	4146,521	0,15991
NC_045512.2	13359	29886	G1;G1.1249	40	+	13359	29886	255,0,0	2	2914,373	0,16154
NC_045512.2	13366	29875	G1;G1.1250	40	+	13366	29875	255,0,0	2	3465,566	0,15943
NC_045512.2	13372	29872	G1;G1.1251	40	+	13372	29872	255,0,0	2	4991,503	0,15997
NC_045512.2	13373	29876	G1;G1.1252	40	+	13373	29876	255,0,0	2	3549,764	0,15739
NC_045512.2	13377	29871	G1;G1.1253	40	+	13377	29871	255,0,0	4	1782,1058,474,426	0,1839,2978,16068
NC_045512.2	13388	29873	G1;G1.1254	40	+	13388	29873	255,0,0	2	2925,371	0,16114
NC_045512.2	13392	29874	G1;G1.1255	40	+	13392	29874	255,0,0	2	3333,622	0,15860
NC_045512.2	13394	29874	G1;G1.1256	40	+	13394	29874	255,0,0	2	2901,405	0,16075
NC_045512.2	13397	29875	G1;G1.1257	40	+	13397	29875	255,0,0	2	3617,563	0,15915
NC_045512.2	13400	29886	G1;G1.1258	40	+	13400	29886	255,0,0	2	5229,1239	0,15247
NC_045512.2	13403	29873	G1;G1.1259	40	+	13403	29873	255,0,0	1	16470	0
NC_045512.2	13408	15388	G1;G1.1260	40	+	13408	15388	255,0,0	1	1980	0
NC_045512.2	13408	29871	G1;G1.1261	40	+	13408	29871	255,0,0	3	3296,306,727	0,4786,15736
NC_045512.2	13410	29873	G1;G1.1262	40	+	13410	29873	255,0,0	2	3687,524	0,15939
NC_045512.2	13410	29873	G1;G1.1263	40	+	13410	29873	255,0,0	2	4381,444	0,16019
NC_045512.2	13411	29879	G1;G1.1264	40	+	13411	29879	255,0,0	2	2477,582	0,15886
NC_045512.2	13418	29876	G1;G1.1265	40	+	13418	29876	255,0,0	2	3494,541	0,15917
NC_045512.2	13423	29874	G1;G1.1266	40	+	13423	29874	255,0,0	2	3606,536	0,15915
NC_045512.2	13423	29876	G1;G1.1267	40	+	13423	29876	255,0,0	2	5002,459	0,15994
NC_045512.2	13424	29871	G1;G1.1268	40	+	13424	29871	255,0,0	2	3326,854	0,15593
NC_045512.2	13426	29873	G1;G1.1269	40	+	13426	29873	255,0,0	2	3999,517	0,15930
NC_045512.2	13430	29871	G1;G1.1270	40	+	13430	29871	255,0,0	3	1145,2938,516	0,1197,15925
NC_045512.2	13430	29876	G1;G1.1271	40	+	13430	29876	255,0,0	2	2853,467	0,15979
NC_045512.2	13438	29877	G1;G1.1272	40	+	13438	29877	255,0,0	2	3401,581	0,15858
NC_045512.2	13441	29874	G1;G1.1273	40	+	13441	29874	255,0,0	6	1721,1145,53,173,63,336	0,1758,2935,3019,3321,16097
NC_045512.2	13446	29873	G1;G1.1274	40	+	13446	29873	255,0,0	2	3778,451	0,15976
NC_045512.2	13454	29875	G1;G1.1275	40	+	13454	29875	255,0,0	3	3005,320,593	0,4774,15828
NC_045512.2	13455	29875	G1;G1.1276	40	+	13455	29875	255,0,0	2	3276,603	0,15817
NC_045512.2	13456	29873	G1;G1.1277	40	+	13456	29873	255,0,0	2	483,404	0,16013
NC_045512.2	13461	29875	G1;G1.1278	40	+	13461	29875	255,0,0	2	3881,395	0,16019
NC_045512.2	13461	29876	G1;G1.1279	40	+	13461	29876	255,0,0	2	3304,602	0,15813
NC_045512.2	13464	29876	G1;G1.1280	40	+	13464	29876	255,0,0	2	3547,569	0,15843
NC_045512.2	13471	29871	G1;G1.1281	40	+	13471	29871	255,0,0	2	2976,631	0,15769
NC_045512.2	13474	29871	G1;G1.1282	40	+	13474	29871	255,0,0	3	1788,205,1224	0,4950,15173
NC_045512.2	13474	29871	G1;G1.1283	40	+	13474	29871	255,0,0	2	4941,522	0,15875
NC_045512.2	13474	29878	G1;G1.1284	40	+	13474	29878	255,0,0	5	479,860,1206,151,433	0,825,1742,3204,15971
NC_045512.2	13475	29872	G1;G1.1285	40	+	13475	29872	255,0,0	3	1685,1613,427	0,1741,15970
NC_045512.2	13477	29871	G1;G1.1286	40	+	13477	29871	255,0,0	3	4093,398,367	0,15282,16027
NC_045512.2	13477	29874	G1;G1.1287	40	+	13477	29874	255,0,0	4	2943,160,434,665	0,4992,15170,15732
NC_045512.2	13477	29874	G1;G1.1288	40	+	13477	29874	255,0,0	2	3248,564	0,15833
NC_045512.2	13485	29872	G1;G1.1289	40	+	13485	29872	255,0,0	2	4105,530	0,15857
NC_045512.2	13487	29875	G1;G1.1290	40	+	13487	29875	255,0,0	2	2401,578	0,15810
NC_045512.2	13487	29876	G1;G1.1291	40	+	13487	29876	255,0,0	2	4015,487	0,15902
NC_045512.2	13497	13874	G1;G1.1292	40	+	13497	13874	255,0,0	1	377	0
NC_045512.2	13497	29877	G1;G1.1293	40	+	13497	29877	255,0,0	2	3418,600	0,15780
NC_045512.2	13501	29875	G1;G1.1294	40	+	13501	29875	255,0,0	2	3778,622	0,15752
NC_045512.2	13502	29871	G1;G1.1295	40	+	13502	29871	255,0,0	2	3272,521	0,15848
NC_045512.2	13505	29873	G1;G1.1296	40	+	13505	29873	255,0,0	2	4854,508	0,15860
NC_045512.2	13506	29875	G1;G1.1297	40	+	13506	29875	255,0,0	2	3335,458	0,15911
NC_045512.2	13508	29874	G1;G1.1298	40	+	13508	29874	255,0,0	3	3070,149,618	0,4621,15748
NC_045512.2	13516	29875	G1;G1.1299	40	+	13516	29875	255,0,0	4	2510,1801,616,1019	0,12043,14357,15340
NC_045512.2	13528	29875	G1;G1.1300	40	+	13528	29875	255,0,0	2	3223,857	0,15490
NC_045512.2	13529	29874	G1;G1.1301	40	+	13529	29874	255,0,0	2	2745,362	0,15983
NC_045512.2	13535	29876	G1;G1.1302	40	+	13535	29876	255,0,0	2	3194,569	0,15772
NC_045512.2	13551	29875	G1;G1.1303	40	+	13551	29875	255,0,0	2	3424,542	0,15782
NC_045512.2	13552	29876	G1;G1.1304	40	+	13552	29876	255,0,0	2	3277,568	0,15756
NC_045512.2	13554	29874	G1;G1.1305	40	+	13554	29874	255,0,0	2	3647,538	0,15782
NC_045512.2	13554	29878	G1;G1.1306	40	+	13554	29878	255,0,0	2	3368,766	0,15558
NC_045512.2	13556	29873	G1;G1.1307	40	+	13556	29873	255,0,0	3	1603,1613,428	0,1660,15889
NC_045512.2	13562	29871	G1;G1.1308	40	+	13562	29871	255,0,0	3	3142,306,727	0,4632,15582
NC_045512.2	13564	29875	G1;G1.1309	40	+	13564	29875	255,0,0	2	5065,1228	0,15083
NC_045512.2	13565	29876	G1;G1.1310	40	+	13565	29876	255,0,0	2	3337,577	0,15734
NC_045512.2	13567	29874	G1;G1.1311	40	+	13567	29874	255,0,0	2	372,405	0,15902
NC_045512.2	13568	29876	G1;G1.1312	40	+	13568	29876	255,0,0	2	4856,459	0,15849
NC_045512.2	13575	29874	G1;G1.1313	40	+	13575	29874	255,0,0	3	1801,904,372	0,1834,15927
NC_045512.2	13577	29872	G1;G1.1314	40	+	13577	29872	255,0,0	2	4902,480	0,15815
NC_045512.2	13587	29874	G1;G1.1315	40	+	13587	29874	255,0,0	2	3755,394	0,15893
NC_045512.2	13588	29871	G1;G1.1316	40	+	13588	29871	255,0,0	2	3342,563	0,15720
NC_045512.2	13592	29871	G1;G1.1317	40	+	13592	29871	255,0,0	2	3247,575	0,15704
NC_045512.2	13592	29876	G1;G1.1318	40	+	13592	29876	255,0,0	2	2691,467	0,15817
NC_045512.2	13605	29871	G1;G1.1319	40	+	13605	29871	255,0,0	2	4040,606	0,15660
NC_045512.2	13606	29871	G1;G1.1320	40	+	13606	29871	255,0,0	2	2841,631	0,15634
NC_045512.2	13607	29871	G1;G1.1321	40	+	13607	29871	255,0,0	2	3144,853	0,15411
NC_045512.2	13608	29871	G1;G1.1322	40	+	13608	29871	255,0,0	3	1552,1613,426	0,1608,15837
NC_045512.2	13608	29874	G1;G1.1323	40	+	13608	29874	255,0,0	2	2276,578	0,15688
NC_045512.2	13609	29877	G1;G1.1324	40	+	13609	29877	255,0,0	2	3896,527	0,15741
NC_045512.2	13610	29871	G1;G1.1325	40	+	13610	29871	255,0,0	2	3257,501	0,15760
NC_045512.2	13618	29873	G1;G1.1326	40	+	13618	29873	255,0,0	3	3128,38,609	0,4603,15646
NC_045512.2	13625	29874	G1;G1.1327	40	+	13625	29874	255,0,0	4	2795,160,434,665	0,4844,15022,15584
NC_045512.2	13633	29876	G1;G1.1328	40	+	13633	29876	255,0,0	4	1522,1062,474,431	0,1579,2722,15812
NC_045512.2	13643	29877	G1;G1.1329	40	+	13643	29877	255,0,0	2	3558,541	0,15693
NC_045512.2	13657	29876	G1;G1.1330	40	+	13657	29876	255,0,0	3	3910,402,372	0,15098,15847
NC_045512.2	13658	29871	G1;G1.1331	40	+	13658	29871	255,0,0	2	3072,553	0,15660
NC_045512.2	13661	29874	G1;G1.1332	40	+	13661	29874	255,0,0	2	3168,429	0,15784
NC_045512.2	13663	29875	G1;G1.1333	40	+	13663	29875	255,0,0	3	3041,291,752	0,4531,15460
NC_045512.2	13666	29895	G1;G1.1334	40	+	13666	29895	255,0,0	2	4887,699	0,15530
NC_045512.2	13678	29877	G1;G1.1335	40	+	13678	29877	255,0,0	2	3151,567	0,15632
NC_045512.2	13681	29875	G1;G1.1336	40	+	13681	29875	255,0,0	2	3909,533	0,15661
NC_045512.2	13688	29873	G1;G1.1337	40	+	13688	29873	255,0,0	3	2769,321,592	0,4541,15593
NC_045512.2	13699	29874	G1;G1.1338	40	+	13699	29874	255,0,0	2	3643,394	0,15781
NC_045512.2	13713	29865	G1;G1.1339	40	+	13713	29865	255,0,0	2	2734,625	0,15527
NC_045512.2	13713	29874	G1;G1.1340	40	+	13713	29874	255,0,0	2	3789,485	0,15676
NC_045512.2	13714	29875	G1;G1.1341	40	+	13714	29875	255,0,0	2	2569,466	0,15695
NC_045512.2	13716	29871	G1;G1.1342	40	+	13716	29871	255,0,0	2	2558,359	0,15796
NC_045512.2	13717	29874	G1;G1.1343	40	+	13717	29874	255,0,0	2	3380,525	0,15632
NC_045512.2	13717	29878	G1;G1.1344	40	+	13717	29878	255,0,0	2	3209,387	0,15774
NC_045512.2	13719	15014	G1;G1.1345	40	+	13719	15014	255,0,0	1	1295	0
NC_045512.2	13719	29871	G1;G1.1346	40	+	13719	29871	255,0,0	2	3295,559	0,15593
NC_045512.2	13721	29876	G1;G1.1347	40	+	13721	29876	255,0,0	2	4704,459	0,15696
NC_045512.2	13728	29873	G1;G1.1348	40	+	13728	29873	255,0,0	3	1438,1613,428	0,1488,15717
NC_045512.2	13745	29871	G1;G1.1349	40	+	13745	29871	255,0,0	2	3084,563	0,15563
NC_045512.2	13750	29871	G1;G1.1350	40	+	13750	29871	255,0,0	5	303,2242,424,508,536	0,610,4455,14897,15585
NC_045512.2	13750	29871	G1;G1.1351	40	+	13750	29871	255,0,0	2	3279,533	0,15588
NC_045512.2	13751	29872	G1;G1.1352	40	+	13751	29872	255,0,0	2	2581,749	0,15372
NC_045512.2	13754	29874	G1;G1.1353	40	+	13754	29874	255,0,0	2	2134,577	0,15543
NC_045512.2	13758	29872	G1;G1.1354	40	+	13758	29872	255,0,0	2	3157,531	0,15583
NC_045512.2	13763	29875	G1;G1.1355	40	+	13763	29875	255,0,0	2	2415,378	0,15734
NC_045512.2	13768	29871	G1;G1.1356	40	+	13768	29871	255,0,0	2	3657,515	0,15588
NC_045512.2	13770	29875	G1;G1.1357	40	+	13770	29875	255,0,0	2	4656,454	0,15651
NC_045512.2	13771	29874	G1;G1.1358	40	+	13771	29874	255,0,0	2	3734,524	0,15579
NC_045512.2	13784	29873	G1;G1.1359	40	+	13784	29873	255,0,0	2	2554,857	0,15232
NC_045512.2	13787	29875	G1;G1.1360	40	+	13787	29875	255,0,0	2	3128,598	0,15490
NC_045512.2	13788	29871	G1;G1.1361	40	+	13788	29871	255,0,0	2	2525,369	0,15714
NC_045512.2	13789	29873	G1;G1.1362	40	+	13789	29873	255,0,0	3	2670,320,591	0,4439,15493
NC_045512.2	13796	16073	G1;G1.1363	40	+	13796	16073	255,0,0	2	1364,857	0,1420
NC_045512.2	13806	29874	G1;G1.1364	40	+	13806	29874	255,0,0	4	2614,160,434,665	0,4663,14841,15403
NC_045512.2	13809	29875	G1;G1.1365	40	+	13809	29875	255,0,0	3	1350,1613,433	0,1406,15633
NC_045512.2	13811	29635	G1;G1.1366	40	+	13811	29635	255,0,0	3	1345,1614,190	0,1404,15634
NC_045512.2	13814	29880	G1;G1.1367	40	+	13814	29880	255,0,0	4	1344,1058,474,435	0,1402,2541,15631
NC_045512.2	13818	29871	G1;G1.1368	40	+	13818	29871	255,0,0	2	3011,426	0,15627
NC_045512.2	13824	29871	G1;G1.1369	40	+	13824	29871	255,0,0	3	2754,149,615	0,4305,15432
NC_045512.2	13824	29871	G1;G1.1370	40	+	13824	29871	255,0,0	2	3205,533	0,15514
NC_045512.2	13825	29871	G1;G1.1371	40	+	13825	29871	255,0,0	2	3765,529	0,15517
NC_045512.2	13833	29871	G1;G1.1372	40	+	13833	29871	255,0,0	2	2889,405	0,15633
NC_045512.2	13833	29876	G1;G1.1373	40	+	13833	29876	255,0,0	3	3911,423,1224	0,4376,14819
NC_045512.2	13840	29871	G1;G1.1374	40	+	13840	29871	255,0,0	2	341,494	0,15537
NC_045512.2	13841	29878	G1;G1.1375	40	+	13841	29878	255,0,0	2	3000,461	0,15576
NC_045512.2	13855	29873	G1;G1.1376	40	+	13855	29873	255,0,0	2	3647,484	0,15534
NC_045512.2	13855	29874	G1;G1.1377	40	+	13855	29874	255,0,0	3	1304,1613,429	0,1361,15590
NC_045512.2	13877	29873	G1;G1.1378	40	+	13877	29873	255,0,0	2	2459,482	0,15514
NC_045512.2	13877	29876	G1;G1.1379	40	+	13877	29876	255,0,0	2	2849,559	0,15440
NC_045512.2	13881	29875	G1;G1.1380	40	+	13881	29875	255,0,0	2	3698,523	0,15471
NC_045512.2	13882	29873	G1;G1.1381	40	+	13882	29873	255,0,0	2	2450,750	0,15241
NC_045512.2	13885	29876	G1;G1.1382	40	+	13885	29876	255,0,0	2	3126,569	0,15422
NC_045512.2	13885	29876	G1;G1.1383	40	+	13885	29876	255,0,0	2	3394,623	0,15368
NC_045512.2	13899	29880	G1;G1.1384	40	+	13899	29880	255,0,0	2	3031,572	0,15409
NC_045512.2	13905	29876	G1;G1.1385	40	+	13905	29876	255,0,0	3	1471,904,374	0,1504,15597
NC_045512.2	13907	29872	G1;G1.1386	40	+	13907	29872	255,0,0	2	2858,598	0,15367
NC_045512.2	13909	29883	G1;G1.1387	40	+	13909	29883	255,0,0	2	2907,664	0,15310
NC_045512.2	13914	29884	G1;G1.1388	40	+	13914	29884	255,0,0	2	2915,439	0,15531
NC_045512.2	13915	29871	G1;G1.1389	40	+	13915	29871	255,0,0	3	2663,149,615	0,4214,15341
NC_045512.2	13915	29877	G1;G1.1390	40	+	13915	29877	255,0,0	2	3067,543	0,15419
NC_045512.2	13915	29879	G1;G1.1391	40	+	13915	29879	255,0,0	2	3007,767	0,15197
NC_045512.2	13917	29876	G1;G1.1392	40	+	13917	29876	255,0,0	4	1242,1058,474,431	0,1299,2438,15528
NC_045512.2	13917	29878	G1;G1.1393	40	+	13917	29878	255,0,0	2	2366,469	0,15492
NC_045512.2	13921	29871	G1;G1.1394	40	+	13921	29871	255,0,0	2	4170,537	0,15413
NC_045512.2	13923	29872	G1;G1.1395	40	+	13923	29872	255,0,0	2	3088,339	0,15610
NC_045512.2	13923	29875	G1;G1.1396	40	+	13923	29875	255,0,0	2	2906,565	0,15387
NC_045512.2	13923	29877	G1;G1.1397	40	+	13923	29877	255,0,0	3	2534,333,588	0,4306,15366
NC_045512.2	13925	29871	G1;G1.1398	40	+	13925	29871	255,0,0	2	2982,392	0,15554
NC_045512.2	13927	29876	G1;G1.1399	40	+	13927	29876	255,0,0	2	2988,599	0,15350
NC_045512.2	13932	29878	G1;G1.1400	40	+	13932	29878	255,0,0	4	478,4352,9683,278	0,889,5629,15668
NC_045512.2	13940	29874	G1;G1.1401	40	+	13940	29874	255,0,0	2	3402,394	0,15540
NC_045512.2	13944	29871	G1;G1.1402	40	+	13944	29871	255,0,0	2	2369,369	0,15558
NC_045512.2	13945	29872	G1;G1.1403	40	+	13945	29872	255,0,0	3	1214,1613,427	0,1271,15500
NC_045512.2	13950	29874	G1;G1.1404	40	+	13950	29874	255,0,0	2	3251,538	0,15386
NC_045512.2	13953	29874	G1;G1.1405	40	+	13953	29874	255,0,0	2	4449,500	0,15421
NC_045512.2	13955	29876	G1;G1.1406	40	+	13955	29876	255,0,0	4	1200,1059,474,431	0,1260,2400,15490
NC_045512.2	13966	29871	G1;G1.1407	40	+	13966	29871	255,0,0	2	3459,515	0,15390
NC_045512.2	13966	29871	G1;G1.1408	40	+	13966	29871	255,0,0	3	3601,402,367	0,14789,15538
NC_045512.2	13971	29874	G1;G1.1409	40	+	13971	29874	255,0,0	2	2858,565	0,15338
NC_045512.2	13973	29870	G1;G1.1410	40	+	13973	29870	255,0,0	3	2731,283,752	0,4221,15145
NC_045512.2	13973	29874	G1;G1.1411	40	+	13973	29874	255,0,0	2	2753,559	0,15342
NC_045512.2	13974	29876	G1;G1.1412	40	+	13974	29876	255,0,0	3	1288,205,1229	0,4450,14673
NC_045512.2	13983	29871	G1;G1.1413	40	+	13983	29871	255,0,0	4	2437,160,434,662	0,4486,14664,15226
NC_045512.2	13985	29871	G1;G1.1414	40	+	13985	29871	255,0,0	2	3605,529	0,15357
NC_045512.2	13998	29871	G1;G1.1415	40	+	13998	29871	255,0,0	2	2276,360	0,15513
NC_045512.2	14011	29879	G1;G1.1416	40	+	14011	29879	255,0,0	2	2167,382	0,15486
NC_045512.2	14016	29876	G1;G1.1417	40	+	14016	29876	255,0,0	2	3081,527	0,15333
NC_045512.2	14016	29878	G1;G1.1418	40	+	14016	29878	255,0,0	2	3489,528	0,15334
NC_045512.2	14022	29872	G1;G1.1419	40	+	14022	29872	255,0,0	2	2425,632	0,15218
NC_045512.2	14027	29886	G1;G1.1420	40	+	14027	29886	255,0,0	2	4398,469	0,15390
NC_045512.2	14028	29873	G1;G1.1421	40	+	14028	29873	255,0,0	3	2431,320,591	0,4200,15254
NC_045512.2	14029	14719	G1;G1.1422	40	+	14029	14719	255,0,0	1	690	0
NC_045512.2	14034	29873	G1;G1.1423	40	+	14034	29873	255,0,0	4	4595,32,479,506	0,14613,14696,15333
NC_045512.2	14040	29874	G1;G1.1424	40	+	14040	29874	255,0,0	2	2882,762	0,15072
NC_045512.2	14045	29871	G1;G1.1425	40	+	14045	29871	255,0,0	2	3457,482	0,15344
NC_045512.2	14045	29875	G1;G1.1426	40	+	14045	29875	255,0,0	2	1843,578	0,15252
NC_045512.2	14059	29874	G1;G1.1427	40	+	14059	29874	255,0,0	2	3161,376	0,15439
NC_045512.2	14059	29876	G1;G1.1428	40	+	14059	29876	255,0,0	2	2919,532	0,15285
NC_045512.2	14062	29876	G1;G1.1429	40	+	14062	29876	255,0,0	2	2688,858	0,14956
NC_045512.2	14064	29876	G1;G1.1430	40	+	14064	29876	255,0,0	2	2752,657	0,15155
NC_045512.2	14068	29876	G1;G1.1431	40	+	14068	29876	255,0,0	2	2946,564	0,15244
NC_045512.2	14074	29872	G1;G1.1432	40	+	14074	29872	255,0,0	2	2755,563	0,15235
NC_045512.2	14074	29880	G1;G1.1433	40	+	14074	29880	255,0,0	3	1085,1613,435	0,1142,15371
NC_045512.2	14076	29871	G1;G1.1434	40	+	14076	29871	255,0,0	2	2207,462	0,15333
NC_045512.2	14078	14355	G1;G1.1435	40	+	14078	14355	255,0,0	1	277	0
NC_045512.2	14078	29873	G1;G1.1436	40	+	14078	29873	255,0,0	2	2646,555	0,15240
NC_045512.2	14079	29877	G1;G1.1437	40	+	14079	29877	255,0,0	2	3200,624	0,15174
NC_045512.2	14082	29870	G1;G1.1438	40	+	14082	29870	255,0,0	2	2759,453	0,15335
NC_045512.2	14087	29869	G1;G1.1439	40	+	14087	29869	255,0,0	2	2091,372	0,15410
NC_045512.2	14093	29875	G1;G1.1440	40	+	14093	29875	255,0,0	2	4405,375	0,15407
NC_045512.2	14104	15014	G1;G1.1441	40	+	14104	15014	255,0,0	1	910	0
NC_045512.2	14120	29871	G1;G1.1442	40	+	14120	29871	255,0,0	3	1044,1607,425	0,1102,15326
NC_045512.2	14122	29880	G1;G1.1443	40	+	14122	29880	255,0,0	2	1766,583	0,15175
NC_045512.2	14129	29874	G1;G1.1444	40	+	14129	29874	255,0,0	2	3373,485	0,15260
NC_045512.2	14136	29879	G1;G1.1445	40	+	14136	29879	255,0,0	3	1240,904,377	0,1273,15366
NC_045512.2	14141	29875	G1;G1.1446	40	+	14141	29875	255,0,0	2	2688,566	0,15168
NC_045512.2	14145	29869	G1;G1.1447	40	+	14145	29869	255,0,0	2	2777,757	0,14967
NC_045512.2	14147	29876	G1;G1.1448	40	+	14147	29876	255,0,0	3	2431,149,620	0,3982,15109
NC_045512.2	14152	29870	G1;G1.1449	40	+	14152	29870	255,0,0	3	3415,402,366	0,14603,15352
NC_045512.2	14154	29871	G1;G1.1450	40	+	14154	29871	255,0,0	2	4266,518	0,15199
NC_045512.2	14157	29875	G1;G1.1451	40	+	14157	29875	255,0,0	2	2720,580	0,15138
NC_045512.2	14159	29879	G1;G1.1452	40	+	14159	29879	255,0,0	4	2248,207,362,399	0,2301,2821,15321
NC_045512.2	14161	29871	G1;G1.1453	40	+	14161	29871	255,0,0	2	3429,529	0,15181
NC_045512.2	14162	29874	G1;G1.1454	40	+	14162	29874	255,0,0	2	3180,394	0,15318
NC_045512.2	14170	29871	G1;G1.1455	40	+	14170	29871	255,0,0	2	4255,454	0,15247
NC_045512.2	14171	29876	G1;G1.1456	40	+	14171	29876	255,0,0	2	3043,402	0,15303
NC_045512.2	14173	29874	G1;G1.1457	40	+	14173	29874	255,0,0	2	2805,530	0,15171
NC_045512.2	14173	29875	G1;G1.1458	40	+	14173	29875	255,0,0	3	988,1613,430	0,1043,15272
NC_045512.2	14175	29878	G1;G1.1459	40	+	14175	29878	255,0,0	2	4454,1231	0,14472
NC_045512.2	14192	29873	G1;G1.1460	40	+	14192	29873	255,0,0	2	2573,599	0,15082
NC_045512.2	14192	29877	G1;G1.1461	40	+	14192	29877	255,0,0	4	966,1058,474,432	0,1024,2163,15253
NC_045512.2	14195	29875	G1;G1.1462	40	+	14195	29875	255,0,0	2	2719,602	0,15078
NC_045512.2	14203	29871	G1;G1.1463	40	+	14203	29871	255,0,0	2	2626,426	0,15242
NC_045512.2	14208	29875	G1;G1.1464	40	+	14208	29875	255,0,0	3	2496,283,757	0,3986,14910
NC_045512.2	14209	29874	G1;G1.1465	40	+	14209	29874	255,0,0	3	1053,205,1227	0,4215,14438
NC_045512.2	14214	15231	G1;G1.1466	40	+	14214	15231	255,0,0	1	1017	0
NC_045512.2	14217	29875	G1;G1.1467	40	+	14217	29875	255,0,0	3	2377,190,668	0,3987,14990
NC_045512.2	14220	29874	G1;G1.1468	40	+	14220	29874	255,0,0	2	3285,524	0,15130
NC_045512.2	14237	29875	G1;G1.1469	40	+	14237	29875	255,0,0	2	3188,519	0,15119
NC_045512.2	14237	29876	G1;G1.1470	40	+	14237	29876	255,0,0	2	4390,1234	0,14405
NC_045512.2	14240	29862	G1;G1.1471	40	+	14240	29862	255,0,0	2	2672,527	0,15095
NC_045512.2	14247	29876	G1;G1.1472	40	+	14247	29876	255,0,0	2	1641,579	0,15050
NC_045512.2	14249	29884	G1;G1.1473	40	+	14249	29884	255,0,0	2	2504,761	0,14874
NC_045512.2	14250	29877	G1;G1.1474	40	+	14250	29877	255,0,0	3	908,1613,432	0,966,15195
NC_045512.2	14251	29871	G1;G1.1475	40	+	14251	29871	255,0,0	2	2500,853	0,14767
NC_045512.2	14251	29872	G1;G1.1476	40	+	14251	29872	255,0,0	2	2495,581	0,15040
NC_045512.2	14251	29875	G1;G1.1477	40	+	14251	29875	255,0,0	2	681,432	0,15192
NC_045512.2	14251	29877	G1;G1.1478	40	+	14251	29877	255,0,0	2	2578,569	0,15057
NC_045512.2	14252	29871	G1;G1.1479	40	+	14252	29871	255,0,0	2	2589,454	0,15165
NC_045512.2	14252	29875	G1;G1.1480	40	+	14252	29875	255,0,0	2	1507,769	0,14854
NC_045512.2	14255	29874	G1;G1.1481	40	+	14255	29874	255,0,0	2	2759,562	0,15057
NC_045512.2	14263	29877	G1;G1.1482	40	+	14263	29877	255,0,0	3	2315,149,621	0,3866,14993
NC_045512.2	14265	29837	G1;G1.1483	40	+	14265	29837	255,0,0	3	1578,55,411	0,1957,15161
NC_045512.2	14265	29871	G1;G1.1484	40	+	14265	29871	255,0,0	2	3477,460	0,15146
NC_045512.2	14265	29876	G1;G1.1485	40	+	14265	29876	255,0,0	4	2155,160,434,667	0,4204,14382,14944
NC_045512.2	14265	29876	G1;G1.1486	40	+	14265	29876	255,0,0	3	2171,55,596	0,4231,15015
NC_045512.2	14268	29871	G1;G1.1487	40	+	14268	29871	255,0,0	2	2179,631	0,14972
NC_045512.2	14280	29874	G1;G1.1488	40	+	14280	29874	255,0,0	2	2749,536	0,15058
NC_045512.2	14287	29875	G1;G1.1489	40	+	14287	29875	255,0,0	2	4138,458	0,15130
NC_045512.2	14295	29871	G1;G1.1490	40	+	14295	29871	255,0,0	2	2544,575	0,15001
NC_045512.2	14296	29874	G1;G1.1491	40	+	14296	29874	255,0,0	3	862,1626,453	0,920,15125
NC_045512.2	14298	29876	G1;G1.1492	40	+	14298	29876	255,0,0	3	3269,402,372	0,14457,15206
NC_045512.2	14310	29874	G1;G1.1493	40	+	14310	29874	255,0,0	3	858,463,715	0,1338,14849
NC_045512.2	14310	29880	G1;G1.1494	40	+	14310	29880	255,0,0	2	2441,863	0,14707
NC_045512.2	14311	29871	G1;G1.1495	40	+	14311	29871	255,0,0	2	2890,535	0,15025
NC_045512.2	14313	29884	G1;G1.1496	40	+	14313	29884	255,0,0	2	2698,351	0,15220
NC_045512.2	14318	29872	G1;G1.1497	40	+	14318	29872	255,0,0	2	2597,595	0,14959
NC_045512.2	14322	29872	G1;G1.1498	40	+	14322	29872	255,0,0	3	940,205,1225	0,4102,14325
NC_045512.2	14324	29876	G1;G1.1499	40	+	14324	29876	255,0,0	2	3266,534	0,15018
NC_045512.2	14324	29877	G1;G1.1500	40	+	14324	29877	255,0,0	3	2135,320,595	0,3904,14958
NC_045512.2	14331	29880	G1;G1.1501	40	+	14331	29880	255,0,0	2	1847,383	0,15166
NC_045512.2	14334	29874	G1;G1.1502	40	+	14334	29874	255,0,0	2	1978,621	0,14919
NC_045512.2	14337	29875	G1;G1.1503	40	+	14337	29875	255,0,0	2	1551,578	0,14960
NC_045512.2	14340	29879	G1;G1.1504	40	+	14340	29879	255,0,0	2	2939,626	0,14913
NC_045512.2	14343	29873	G1;G1.1505	40	+	14343	29873	255,0,0	3	820,1605,428	0,881,15102
NC_045512.2	14345	29873	G1;G1.1506	40	+	14345	29873	255,0,0	3	1034,902,371	0,1066,15157
NC_045512.2	14346	29871	G1;G1.1507	40	+	14346	29871	255,0,0	2	2483,562	0,14963
NC_045512.2	14350	29878	G1;G1.1508	40	+	14350	29878	255,0,0	3	2568,166,528	0,2989,15000
NC_045512.2	14352	29875	G1;G1.1509	40	+	14352	29875	255,0,0	2	2580,565	0,14958
NC_045512.2	14353	29865	G1;G1.1510	40	+	14353	29865	255,0,0	2	2744,516	0,14996
NC_045512.2	14360	29877	G1;G1.1511	40	+	14360	29877	255,0,0	2	2405,603	0,14914
NC_045512.2	14372	29871	G1;G1.1512	40	+	14372	29871	255,0,0	2	2357,565	0,14934
NC_045512.2	14372	29874	G1;G1.1513	40	+	14372	29874	255,0,0	2	2550,762	0,14740
NC_045512.2	14378	29872	G1;G1.1514	40	+	14378	29872	255,0,0	3	780,1613,427	0,838,15067
NC_045512.2	14379	29876	G1;G1.1515	40	+	14379	29876	255,0,0	2	2364,341	0,15156
NC_045512.2	14390	29871	G1;G1.1516	40	+	14390	29871	255,0,0	2	2449,610	0,14871
NC_045512.2	14393	14752	G1;G1.1517	40	+	14393	14752	255,0,0	1	359	0
NC_045512.2	14395	29871	G1;G1.1518	40	+	14395	29871	255,0,0	3	2064,320,589	0,3833,14887
NC_045512.2	14402	29873	G1;G1.1519	40	+	14402	29873	255,0,0	2	2940,393	0,15078
NC_045512.2	14404	29881	G1;G1.1520	40	+	14404	29881	255,0,0	2	1484,584	0,14893
NC_045512.2	14406	29871	G1;G1.1521	40	+	14406	29871	255,0,0	4	752,1058,474,426	0,810,1949,15039
NC_045512.2	14409	29874	G1;G1.1522	40	+	14409	29874	255,0,0	2	4070,482	0,14983
NC_045512.2	14409	29875	G1;G1.1523	40	+	14409	29875	255,0,0	4	504,1791,928,522	0,820,3021,14944
NC_045512.2	14415	29871	G1;G1.1524	40	+	14415	29871	255,0,0	2	1915,480	0,14976
NC_045512.2	14415	29875	G1;G1.1525	40	+	14415	29875	255,0,0	2	2834,384	0,15076
NC_045512.2	14415	29877	G1;G1.1526	40	+	14415	29877	255,0,0	2	2786,541	0,14921
NC_045512.2	14417	29878	G1;G1.1527	40	+	14417	29878	255,0,0	2	2304,412	0,15049
NC_045512.2	14423	29873	G1;G1.1528	40	+	14423	29873	255,0,0	2	2328,856	0,14594
NC_045512.2	14444	29871	G1;G1.1529	40	+	14444	29871	255,0,0	2	217,784	0,14643
NC_045512.2	14444	29874	G1;G1.1530	40	+	14444	29874	255,0,0	2	3146,532	0,14898
NC_045512.2	14448	29874	G1;G1.1531	40	+	14448	29874	255,0,0	3	2130,149,618	0,3681,14808
NC_045512.2	14449	29876	G1;G1.1532	40	+	14449	29876	255,0,0	2	2380,567	0,14860
NC_045512.2	14450	29871	G1;G1.1533	40	+	14450	29871	255,0,0	2	1824,359	0,15062
NC_045512.2	14452	29877	G1;G1.1534	40	+	14452	29877	255,0,0	3	3115,402,373	0,14303,15052
NC_045512.2	14453	29871	G1;G1.1535	40	+	14453	29871	255,0,0	3	2251,295,743	0,3741,14675
NC_045512.2	14453	29871	G1;G1.1536	40	+	14453	29871	255,0,0	2	3967,518	0,14900
NC_045512.2	14455	29872	G1;G1.1537	40	+	14455	29872	255,0,0	2	2970,516	0,14901
NC_045512.2	14457	29267	G1;G1.1538	40	+	14457	29267	255,0,0	3	316,1620,621	0,2552,14189
NC_045512.2	14458	29875	G1;G1.1539	40	+	14458	29875	255,0,0	2	1825,466	0,14951
NC_045512.2	14467	29874	G1;G1.1540	40	+	14467	29874	255,0,0	3	1897,90,429	0,2272,14978
NC_045512.2	14468	29876	G1;G1.1541	40	+	14468	29876	255,0,0	2	2734,383	0,15025
NC_045512.2	14479	17734	G1;G1.1542	40	+	14479	17734	255,0,0	2	63,2794	0,461
NC_045512.2	14479	29875	G1;G1.1543	40	+	14479	29875	255,0,0	2	3021,487	0,14909
NC_045512.2	14481	29872	G1;G1.1544	40	+	14481	29872	255,0,0	2	2533,560	0,14831
NC_045512.2	14484	14783	G1;G1.1545	40	+	14484	14783	255,0,0	1	299	0
NC_045512.2	14484	29875	G1;G1.1546	40	+	14484	29875	255,0,0	2	3933,501	0,14890
NC_045512.2	14496	29876	G1;G1.1547	40	+	14496	29876	255,0,0	3	663,1613,431	0,720,14949
NC_045512.2	14503	29871	G1;G1.1548	40	+	14503	29871	255,0,0	2	2412,594	0,14774
NC_045512.2	14504	29878	G1;G1.1549	40	+	14504	29878	255,0,0	2	2398,579	0,14795
NC_045512.2	14525	29871	G1;G1.1550	40	+	14525	29871	255,0,0	2	2304,426	0,14920
NC_045512.2	14525	29873	G1;G1.1551	40	+	14525	29873	255,0,0	2	2980,523	0,14825
NC_045512.2	14525	29875	G1;G1.1552	40	+	14525	29875	255,0,0	2	2314,579	0,14771
NC_045512.2	14531	29878	G1;G1.1553	40	+	14531	29878	255,0,0	3	1928,323,596	0,3694,14751
NC_045512.2	14532	29856	G1;G1.1554	40	+	14532	29856	255,0,0	2	2222,559	0,14765
NC_045512.2	14533	29874	G1;G1.1555	40	+	14533	29874	255,0,0	2	2442,541	0,14800
NC_045512.2	14541	29871	G1;G1.1556	40	+	14541	29871	255,0,0	2	2184,619	0,14711
NC_045512.2	14544	29873	G1;G1.1557	40	+	14544	29873	255,0,0	3	832,904,371	0,865,14958
NC_045512.2	14545	29876	G1;G1.1558	40	+	14545	29876	255,0,0	2	2387,566	0,14765
NC_045512.2	14546	29872	G1;G1.1559	40	+	14546	29872	255,0,0	2	2796,392	0,14934
NC_045512.2	14549	29577	G1;G1.1560	40	+	14549	29577	255,0,0	2	4080,930	0,14098
NC_045512.2	14549	29873	G1;G1.1561	40	+	14549	29873	255,0,0	2	1710,696	0,14628
NC_045512.2	14554	29879	G1;G1.1562	40	+	14554	29879	255,0,0	2	2461,474	0,14851
NC_045512.2	14555	29875	G1;G1.1563	40	+	14555	29875	255,0,0	2	1866,605	0,14715
NC_045512.2	14555	29880	G1;G1.1564	40	+	14555	29880	255,0,0	2	2670,384	0,14941
NC_045512.2	14556	29872	G1;G1.1565	40	+	14556	29872	255,0,0	2	1332,575	0,14741
NC_045512.2	14558	29873	G1;G1.1566	40	+	14558	29873	255,0,0	2	2721,620	0,14695
NC_045512.2	14560	29874	G1;G1.1567	40	+	14560	29874	255,0,0	2	2469,536	0,14778
NC_045512.2	14562	29874	G1;G1.1568	40	+	14562	29874	255,0,0	2	2267,566	0,14746
NC_045512.2	14564	29871	G1;G1.1569	40	+	14564	29871	255,0,0	3	3003,402,367	0,14191,14940
NC_045512.2	14567	29874	G1;G1.1570	40	+	14567	29874	255,0,0	3	591,3284,372	0,649,14935
NC_045512.2	14567	29875	G1;G1.1571	40	+	14567	29875	255,0,0	2	2933,487	0,14821
NC_045512.2	14567	29876	G1;G1.1572	40	+	14567	29876	255,0,0	2	3931,376	0,14933
NC_045512.2	14571	29876	G1;G1.1573	40	+	14571	29876	255,0,0	4	587,1058,474,431	0,645,1784,14874
NC_045512.2	14573	29871	G1;G1.1574	40	+	14573	29871	255,0,0	3	585,1613,426	0,643,14872
NC_045512.2	14576	29872	G1;G1.1575	40	+	14576	29872	255,0,0	3	582,1809,324	0,640,14972
NC_045512.2	14579	29871	G1;G1.1576	40	+	14579	29871	255,0,0	2	2770,404	0,14888
NC_045512.2	14585	29872	G1;G1.1577	40	+	14585	29872	255,0,0	2	2289,575	0,14712
NC_045512.2	14589	29876	G1;G1.1578	40	+	14589	29876	255,0,0	2	2262,526	0,14761
NC_045512.2	14589	29876	G1;G1.1579	40	+	14589	29876	255,0,0	2	2324,481	0,14806
NC_045512.2	14589	29879	G1;G1.1580	40	+	14589	29879	255,0,0	2	4040,1232	0,14058
NC_045512.2	14590	29871	G1;G1.1581	40	+	14590	29871	255,0,0	2	2507,522	0,14759
NC_045512.2	14592	29874	G1;G1.1582	40	+	14592	29874	255,0,0	2	2415,366	0,14916
NC_045512.2	14599	29877	G1;G1.1583	40	+	14599	29877	255,0,0	2	3492,543	0,14735
NC_045512.2	14602	17102	G1;G1.1584	40	+	14602	17102	255,0,0	1	2500	0
NC_045512.2	14605	29871	G1;G1.1585	40	+	14605	29871	255,0,0	4	558,1002,572,424	0,614,1652,14842
NC_045512.2	14606	29557	G1;G1.1586	40	+	14606	29557	255,0,0	3	554,1607,112	0,616,14839
NC_045512.2	14606	29873	G1;G1.1587	40	+	14606	29873	255,0,0	2	1282,576	0,14691
NC_045512.2	14607	29872	G1;G1.1588	40	+	14607	29872	255,0,0	3	655,205,1225	0,3817,14040
NC_045512.2	14607	29875	G1;G1.1589	40	+	14607	29875	255,0,0	2	2594,555	0,14713
NC_045512.2	14610	29871	G1;G1.1590	40	+	14610	29871	255,0,0	2	2163,446	0,14815
NC_045512.2	14611	29875	G1;G1.1591	40	+	14611	29875	255,0,0	2	2218,430	0,14834
NC_045512.2	14614	29870	G1;G1.1592	40	+	14614	29870	255,0,0	2	2397,337	0,14919
NC_045512.2	14614	29871	G1;G1.1593	40	+	14614	29871	255,0,0	2	1645,694	0,14563
NC_045512.2	14614	29874	G1;G1.1594	40	+	14614	29874	255,0,0	2	2028,601	0,14659
NC_045512.2	14626	29877	G1;G1.1595	40	+	14626	29877	255,0,0	4	532,962,247,432	0,590,1956,14819
NC_045512.2	14630	29875	G1;G1.1596	40	+	14630	29875	255,0,0	2	3795,458	0,14787
NC_045512.2	14630	29876	G1;G1.1597	40	+	14630	29876	255,0,0	2	2960,534	0,14712
NC_045512.2	14645	29871	G1;G1.1598	40	+	14645	29871	255,0,0	2	1417,576	0,14650
NC_045512.2	14651	29872	G1;G1.1599	40	+	14651	29872	255,0,0	3	1808,320,590	0,3577,14631
NC_045512.2	14658	16121	G1;G1.1600	40	+	14658	16121	255,0,0	1	1463	0
NC_045512.2	14658	29875	G1;G1.1601	40	+	14658	29875	255,0,0	2	3705,506	0,14711
NC_045512.2	14659	15014	G1;G1.1602	40	+	14659	15014	255,0,0	1	355	0
NC_045512.2	14659	29871	G1;G1.1603	40	+	14659	29871	255,0,0	3	2045,283,753	0,3535,14459
NC_045512.2	14659	29871	G1;G1.1604	40	+	14659	29871	255,0,0	2	2355,559	0,14653
NC_045512.2	14659	29875	G1;G1.1605	40	+	14659	29875	255,0,0	3	499,1622,419	0,557,14797
NC_045512.2	14659	29876	G1;G1.1606	40	+	14659	29876	255,0,0	2	2084,580	0,14637
NC_045512.2	14659	29880	G1;G1.1607	40	+	14659	29880	255,0,0	2	1519,383	0,14838
NC_045512.2	14662	29872	G1;G1.1608	40	+	14662	29872	255,0,0	2	2367,534	0,14676
NC_045512.2	14664	15249	G1;G1.1609	40	+	14664	15249	255,0,0	1	585	0
NC_045512.2	14664	29871	G1;G1.1610	40	+	14664	29871	255,0,0	2	2311,538	0,14669
NC_045512.2	14664	29875	G1;G1.1611	40	+	14664	29875	255,0,0	3	497,1613,430	0,552,14781
NC_045512.2	14666	29871	G1;G1.1612	40	+	14666	29871	255,0,0	3	433,1711,129	0,514,15076
NC_045512.2	14666	29876	G1;G1.1613	40	+	14666	29876	255,0,0	2	1666,753	0,14457
NC_045512.2	14666	29881	G1;G1.1614	40	+	14666	29881	255,0,0	2	2162,526	0,14689
NC_045512.2	14669	29873	G1;G1.1615	40	+	14669	29873	255,0,0	2	2532,553	0,14651
NC_045512.2	14670	29871	G1;G1.1616	40	+	14670	29871	255,0,0	2	2341,338	0,14863
NC_045512.2	14671	15161	G1;G1.1617	40	+	14671	15161	255,0,0	1	490	0
NC_045512.2	14674	29871	G1;G1.1618	40	+	14674	29871	255,0,0	2	2077,854	0,14343
NC_045512.2	14675	29874	G1;G1.1619	40	+	14675	29874	255,0,0	3	1054,1157,762	0,1090,14437
NC_045512.2	14684	29873	G1;G1.1620	40	+	14684	29873	255,0,0	2	3795,481	0,14708
NC_045512.2	14684	29875	G1;G1.1621	40	+	14684	29875	255,0,0	3	855,1717,376	0,1248,14815
NC_045512.2	14686	29876	G1;G1.1622	40	+	14686	29876	255,0,0	3	690,904,374	0,723,14816
NC_045512.2	14689	29876	G1;G1.1623	40	+	14689	29876	255,0,0	2	2342,354	0,14833
NC_045512.2	14695	29871	G1;G1.1624	40	+	14695	29871	255,0,0	2	3047,460	0,14716
NC_045512.2	14697	16435	G1;G1.1625	40	+	14697	16435	255,0,0	1	1738	0
NC_045512.2	14697	29871	G1;G1.1626	40	+	14697	29871	255,0,0	2	1572,481	0,14693
NC_045512.2	14697	29876	G1;G1.1627	40	+	14697	29876	255,0,0	2	2224,389	0,14790
NC_045512.2	14697	29876	G1;G1.1628	40	+	14697	29876	255,0,0	2	2225,764	0,14415
NC_045512.2	14697	29878	G1;G1.1629	40	+	14697	29878	255,0,0	2	2032,572	0,14609
NC_045512.2	14697	29880	G1;G1.1630	40	+	14697	29880	255,0,0	2	1197,334	0,14849
NC_045512.2	14698	29872	G1;G1.1631	40	+	14698	29872	255,0,0	2	2133,563	0,14611
NC_045512.2	14698	29877	G1;G1.1632	40	+	14698	29877	255,0,0	4	465,1052,474,432	0,524,1657,14747
NC_045512.2	14698	29883	G1;G1.1633	40	+	14698	29883	255,0,0	2	2215,488	0,14697
NC_045512.2	14699	29877	G1;G1.1634	40	+	14699	29877	255,0,0	2	1479,380	0,14798
NC_045512.2	14703	16198	G1;G1.1635	40	+	14703	16198	255,0,0	1	1495	0
NC_045512.2	14705	29873	G1;G1.1636	40	+	14705	29873	255,0,0	2	2227,563	0,14605
NC_045512.2	14708	18313	G1;G1.1637	40	+	14708	18313	255,0,0	2	1751,85	0,3520
NC_045512.2	14718	29873	G1;G1.1638	40	+	14718	29873	255,0,0	2	2295,469	0,14686
NC_045512.2	14718	29874	G1;G1.1639	40	+	14718	29874	255,0,0	2	2035,751	0,14405
NC_045512.2	14724	16828	G1;G1.1640	40	+	14724	16828	255,0,0	1	2104	0
NC_045512.2	14724	29875	G1;G1.1641	40	+	14724	29875	255,0,0	2	440,556	0,14595
NC_045512.2	14726	15939	G1;G1.1642	40	+	14726	15939	255,0,0	1	1213	0
NC_045512.2	14726	29873	G1;G1.1643	40	+	14726	29873	255,0,0	2	3637,504	0,14643
NC_045512.2	14727	29871	G1;G1.1644	40	+	14727	29871	255,0,0	2	2282,509	0,14635
NC_045512.2	14727	29874	G1;G1.1645	40	+	14727	29874	255,0,0	2	2778,524	0,14623
NC_045512.2	14728	29876	G1;G1.1646	40	+	14728	29876	255,0,0	2	2473,556	0,14592
NC_045512.2	14731	29874	G1;G1.1647	40	+	14731	29874	255,0,0	3	1868,186,667	0,3477,14476
NC_045512.2	14733	29872	G1;G1.1648	40	+	14733	29872	255,0,0	2	1155,574	0,14565
NC_045512.2	14735	29874	G1;G1.1649	40	+	14735	29874	255,0,0	2	1992,622	0,14517
NC_045512.2	14736	29871	G1;G1.1650	40	+	14736	29871	255,0,0	2	2314,485	0,14650
NC_045512.2	14736	29874	G1;G1.1651	40	+	14736	29874	255,0,0	2	2093,429	0,14709
NC_045512.2	14738	29874	G1;G1.1652	40	+	14738	29874	255,0,0	2	2762,486	0,14650
NC_045512.2	14739	29874	G1;G1.1653	40	+	14739	29874	255,0,0	3	429,1613,429	0,477,14706
NC_045512.2	14739	29874	G1;G1.1654	40	+	14739	29874	255,0,0	2	1591,483	0,14652
NC_045512.2	14739	29874	G1;G1.1655	40	+	14739	29874	255,0,0	2	1708,634	0,14501
NC_045512.2	14740	29871	G1;G1.1656	40	+	14740	29871	255,0,0	2	2462,378	0,14753
NC_045512.2	14741	29876	G1;G1.1657	40	+	14741	29876	255,0,0	1	15135	0
NC_045512.2	14744	29871	G1;G1.1658	40	+	14744	29871	255,0,0	2	2353,522	0,14605
NC_045512.2	14744	29874	G1;G1.1659	40	+	14744	29874	255,0,0	2	2285,536	0,14594
NC_045512.2	14746	29873	G1;G1.1660	40	+	14746	29873	255,0,0	2	3345,539	0,14588
NC_045512.2	14749	29871	G1;G1.1661	40	+	14749	29871	255,0,0	3	1708,336,582	0,3477,14540
NC_045512.2	14751	29850	G1;G1.1662	40	+	14751	29850	255,0,0	3	1827,149,594	0,3378,14505
NC_045512.2	14763	29876	G1;G1.1663	40	+	14763	29876	255,0,0	2	2804,1121	0,13992
NC_045512.2	14765	29874	G1;G1.1664	40	+	14765	29874	255,0,0	2	159,603	0,14506
NC_045512.2	14768	29870	G1;G1.1665	40	+	14768	29870	255,0,0	4	1652,160,434,661	0,3701,13879,14441
NC_045512.2	14769	29872	G1;G1.1666	40	+	14769	29872	255,0,0	2	2410,492	0,14611
NC_045512.2	14769	29881	G1;G1.1667	40	+	14769	29881	255,0,0	2	1541,406	0,14706
NC_045512.2	14772	29873	G1;G1.1668	40	+	14772	29873	255,0,0	2	2456,349	0,14752
NC_045512.2	14775	29871	G1;G1.1669	40	+	14775	29871	255,0,0	2	2131,513	0,14583
NC_045512.2	14775	29873	G1;G1.1670	40	+	14775	29873	255,0,0	2	2076,523	0,14575
NC_045512.2	14776	29874	G1;G1.1671	40	+	14776	29874	255,0,0	2	1507,465	0,14633
NC_045512.2	14779	29873	G1;G1.1672	40	+	14779	29873	255,0,0	2	2050,428	0,14666
NC_045512.2	14781	15863	G1;G1.1673	40	+	14781	15863	255,0,0	1	1082	0
NC_045512.2	14786	29873	G1;G1.1674	40	+	14786	29873	255,0,0	2	3712,373	0,14714
NC_045512.2	14787	29876	G1;G1.1675	40	+	14787	29876	255,0,0	3	371,1613,431	0,429,14658
NC_045512.2	14790	29875	G1;G1.1676	40	+	14790	29875	255,0,0	3	2778,403,371	0,13964,14714
NC_045512.2	14793	29873	G1;G1.1677	40	+	14793	29873	255,0,0	2	3622,524	0,14556
NC_045512.2	14794	29876	G1;G1.1678	40	+	14794	29876	255,0,0	2	2076,581	0,14501
NC_045512.2	14800	29871	G1;G1.1679	40	+	14800	29871	255,0,0	2	1897,421	0,14650
NC_045512.2	14802	29871	G1;G1.1680	40	+	14802	29871	255,0,0	3	460,205,1224	0,3622,13845
NC_045512.2	14809	29874	G1;G1.1681	40	+	14809	29874	255,0,0	3	1792,186,667	0,3399,14398
NC_045512.2	14811	29876	G1;G1.1682	40	+	14811	29876	255,0,0	2	1918,569	0,14496
NC_045512.2	14813	29874	G1;G1.1683	40	+	14813	29874	255,0,0	2	1075,577	0,14484
NC_045512.2	14814	29871	G1;G1.1684	40	+	14814	29871	255,0,0	2	2168,537	0,14520
NC_045512.2	14820	29873	G1;G1.1685	40	+	14820	29873	255,0,0	2	2095,596	0,14457
NC_045512.2	14821	29875	G1;G1.1686	40	+	14821	29875	255,0,0	2	12979,1672	0,13382
NC_045512.2	14824	29871	G1;G1.1687	40	+	14824	29871	255,0,0	2	2078,572	0,14475
NC_045512.2	14824	29875	G1;G1.1688	40	+	14824	29875	255,0,0	4	334,1058,474,430	0,392,1531,14621
NC_045512.2	14825	29874	G1;G1.1689	40	+	14825	29874	255,0,0	2	1991,655	0,14394
NC_045512.2	14827	29876	G1;G1.1690	40	+	14827	29876	255,0,0	4	332,1339,36,431	0,389,1966,14618
NC_045512.2	14830	29873	G1;G1.1691	40	+	14830	29873	255,0,0	2	2449,620	0,14423
NC_045512.2	14832	29872	G1;G1.1692	40	+	14832	29872	255,0,0	2	2670,483	0,14557
NC_045512.2	14837	29879	G1;G1.1693	40	+	14837	29879	255,0,0	4	325,932,258,434	0,383,1734,14608
NC_045512.2	14838	29871	G1;G1.1694	40	+	14838	29871	255,0,0	2	1851,626	0,14407
NC_045512.2	14838	29873	G1;G1.1695	40	+	14838	29873	255,0,0	2	1804,600	0,14435
NC_045512.2	14839	29885	G1;G1.1696	40	+	14839	29885	255,0,0	2	1499,869	0,14177
NC_045512.2	14852	29875	G1;G1.1697	40	+	14852	29875	255,0,0	2	1036,578	0,14445
NC_045512.2	14856	29876	G1;G1.1698	40	+	14856	29876	255,0,0	3	1848,283,749	0,3338,14271
NC_045512.2	14858	29871	G1;G1.1699	40	+	14858	29871	255,0,0	2	1454,618	0,14395
NC_045512.2	14858	29873	G1;G1.1700	40	+	14858	29873	255,0,0	2	2344,380	0,14635
NC_045512.2	14859	29877	G1;G1.1701	40	+	14859	29877	255,0,0	2	3566,460	0,14558
NC_045512.2	14861	29875	G1;G1.1702	40	+	14861	29875	255,0,0	2	1968,567	0,14447
NC_045512.2	14864	29871	G1;G1.1703	40	+	14864	29871	255,0,0	2	2337,535	0,14472
NC_045512.2	14864	29880	G1;G1.1704	40	+	14864	29880	255,0,0	2	2103,548	0,14468
NC_045512.2	14865	29871	G1;G1.1705	40	+	14865	29871	255,0,0	3	965,1976,538	0,1248,14468
NC_045512.2	14871	29871	G1;G1.1706	40	+	14871	29871	255,0,0	2	1870,584	0,14416
NC_045512.2	14872	29871	G1;G1.1707	40	+	14872	29871	255,0,0	2	1411,462	0,14537
NC_045512.2	14874	29874	G1;G1.1708	40	+	14874	29874	255,0,0	2	1400,362	0,14638
NC_045512.2	14877	29873	G1;G1.1709	40	+	14877	29873	255,0,0	2	1301,376	0,14620
NC_045512.2	14878	29876	G1;G1.1710	40	+	14878	29876	255,0,0	2	2133,343	0,14655
NC_045512.2	14884	29875	G1;G1.1711	40	+	14884	29875	255,0,0	3	2683,402,371	0,13871,14620
NC_045512.2	14887	29876	G1;G1.1712	40	+	14887	29876	255,0,0	3	2053,738,1229	0,3004,13760
NC_045512.2	14892	29871	G1;G1.1713	40	+	14892	29871	255,0,0	4	267,270,975,426	0,324,962,14553
NC_045512.2	14892	29876	G1;G1.1714	40	+	14892	29876	255,0,0	2	1859,755	0,14229
NC_045512.2	14894	29871	G1;G1.1715	40	+	14894	29871	255,0,0	2	2531,515	0,14462
NC_045512.2	14899	29869	G1;G1.1716	40	+	14899	29869	255,0,0	2	1940,573	0,14397
NC_045512.2	14901	29872	G1;G1.1717	40	+	14901	29872	255,0,0	2	2775,747	0,14224
NC_045512.2	14901	29876	G1;G1.1718	40	+	14901	29876	255,0,0	3	256,1619,431	0,309,14544
NC_045512.2	14902	29871	G1;G1.1719	40	+	14902	29871	255,0,0	2	2112,559	0,14410
NC_045512.2	14905	29873	G1;G1.1720	40	+	14905	29873	255,0,0	2	3521,452	0,14516
NC_045512.2	14916	15099	G1;G1.1721	40	+	14916	15099	255,0,0	1	183	0
NC_045512.2	14920	29874	G1;G1.1722	40	+	14920	29874	255,0,0	2	2619,577	0,14377
NC_045512.2	14922	29871	G1;G1.1723	40	+	14922	29871	255,0,0	2	1391,369	0,14580
NC_045512.2	14922	29872	G1;G1.1724	40	+	14922	29872	255,0,0	2	1843,598	0,14352
NC_045512.2	14922	29874	G1;G1.1725	40	+	14922	29874	255,0,0	2	2420,392	0,14560
NC_045512.2	14930	29874	G1;G1.1726	40	+	14930	29874	255,0,0	2	1966,376	0,14568
NC_045512.2	14933	29874	G1;G1.1727	40	+	14933	29874	255,0,0	3	1526,320,593	0,3295,14348
NC_045512.2	14934	29875	G1;G1.1728	40	+	14934	29875	255,0,0	2	2026,1107	0,13834
NC_045512.2	14937	29874	G1;G1.1729	40	+	14937	29874	255,0,0	2	2267,548	0,14389
NC_045512.2	14938	29871	G1;G1.1730	40	+	14938	29871	255,0,0	2	1977,594	0,14339
NC_045512.2	14943	29872	G1;G1.1731	40	+	14943	29872	255,0,0	2	1966,530	0,14399
NC_045512.2	14949	15647	G1;G1.1732	40	+	14949	15647	255,0,0	1	698	0
NC_045512.2	14953	29872	G1;G1.1733	40	+	14953	29872	255,0,0	3	380,461,1225	0,3215,13694
NC_045512.2	14954	29864	G1;G1.1734	40	+	14954	29864	255,0,0	2	1355,389	0,14521
NC_045512.2	14955	29873	G1;G1.1735	40	+	14955	29873	255,0,0	2	1967,761	0,14157
NC_045512.2	14957	29873	G1;G1.1736	40	+	14957	29873	255,0,0	2	1872,428	0,14488
NC_045512.2	14963	29876	G1;G1.1737	40	+	14963	29876	255,0,0	2	925,579	0,14334
NC_045512.2	14968	29874	G1;G1.1738	40	+	14968	29874	255,0,0	1	14906	0
NC_045512.2	14970	29847	G1;G1.1739	40	+	14970	29847	255,0,0	2	383,760	0,14117
NC_045512.2	14970	29880	G1;G1.1740	40	+	14970	29880	255,0,0	2	1943,485	0,14425
NC_045512.2	14970	29880	G1;G1.1741	40	+	14970	29880	255,0,0	2	2043,345	0,14565
NC_045512.2	14971	29876	G1;G1.1742	40	+	14971	29876	255,0,0	2	1858,568	0,14337
NC_045512.2	14971	29879	G1;G1.1743	40	+	14971	29879	255,0,0	3	191,1596,660	0,249,14248
NC_045512.2	14974	29874	G1;G1.1744	40	+	14974	29874	255,0,0	2	1791,600	0,14300
NC_045512.2	14986	29875	G1;G1.1745	40	+	14986	29875	255,0,0	2	1891,637	0,14252
NC_045512.2	14991	29875	G1;G1.1746	40	+	14991	29875	255,0,0	2	1268,698	0,14186
NC_045512.2	14994	29871	G1;G1.1747	40	+	14994	29871	255,0,0	2	1759,748	0,14129
NC_045512.2	14996	29874	G1;G1.1748	40	+	14996	29874	255,0,0	4	1424,160,427,666	0,3473,13651,14212
NC_045512.2	14997	29870	G1;G1.1749	40	+	14997	29870	255,0,0	2	2593,528	0,14345
NC_045512.2	14997	29871	G1;G1.1750	40	+	14997	29871	255,0,0	3	166,1610,426	0,222,14448
NC_045512.2	14997	29871	G1;G1.1751	40	+	14997	29871	255,0,0	3	1462,322,590	0,3229,14284
NC_045512.2	14997	29875	G1;G1.1752	40	+	14997	29875	255,0,0	2	1746,590	0,14288
NC_045512.2	14997	29880	G1;G1.1753	40	+	14997	29880	255,0,0	3	1202,274,570	0,1558,14313
NC_045512.2	14998	29876	G1;G1.1754	40	+	14998	29876	255,0,0	2	3434,459	0,14419
NC_045512.2	15000	29876	G1;G1.1755	40	+	15000	29876	255,0,0	2	1313,375	0,14501
NC_045512.2	15006	29874	G1;G1.1756	40	+	15006	29874	255,0,0	2	1861,500	0,14368
NC_045512.2	15007	29871	G1;G1.1757	40	+	15007	29871	255,0,0	2	2495,482	0,14382
NC_045512.2	15010	29875	G1;G1.1758	40	+	15010	29875	255,0,0	2	1607,438	0,14427
NC_045512.2	15011	29879	G1;G1.1759	40	+	15011	29879	255,0,0	2	2191,386	0,14482
NC_045512.2	15021	29875	G1;G1.1760	40	+	15021	29875	255,0,0	2	1950,541	0,14313
NC_045512.2	15022	29871	G1;G1.1761	40	+	15022	29871	255,0,0	2	3454,377	0,14472
NC_045512.2	15024	29872	G1;G1.1762	40	+	15024	29872	255,0,0	2	1720,549	0,14299
NC_045512.2	15026	29856	G1;G1.1763	40	+	15026	29856	255,0,0	4	128,49,1276,411	0,187,527,14419
NC_045512.2	15028	29873	G1;G1.1764	40	+	15028	29873	255,0,0	3	2539,402,369	0,13727,14476
NC_045512.2	15030	29873	G1;G1.1765	40	+	15030	29873	255,0,0	3	173,268,221	0,13977,14622
NC_045512.2	15031	29871	G1;G1.1766	40	+	15031	29871	255,0,0	2	133,552	0,14288
NC_045512.2	15031	29872	G1;G1.1767	40	+	15031	29872	255,0,0	2	2195,327	0,14514
NC_045512.2	15033	29874	G1;G1.1768	40	+	15033	29874	255,0,0	3	127,1613,429	0,183,14412
NC_045512.2	15033	29876	G1;G1.1769	40	+	15033	29876	255,0,0	2	2585,500	0,14343
NC_045512.2	15035	29871	G1;G1.1770	40	+	15035	29871	255,0,0	2	1835,576	0,14260
NC_045512.2	15037	29871	G1;G1.1771	40	+	15037	29871	255,0,0	2	3442,479	0,14355
NC_045512.2	15037	29878	G1;G1.1772	40	+	15037	29878	255,0,0	2	3375,529	0,14312
NC_045512.2	15038	29877	G1;G1.1773	40	+	15038	29877	255,0,0	2	1973,344	0,14495
NC_045512.2	15039	29872	G1;G1.1774	40	+	15039	29872	255,0,0	4	119,1058,474,427	0,177,1316,14406
NC_045512.2	15040	29874	G1;G1.1775	40	+	15040	29874	255,0,0	2	1711,856	0,13978
NC_045512.2	15041	29871	G1;G1.1776	40	+	15041	29871	255,0,0	3	120,1599,336	0,179,14494
NC_045512.2	15042	29877	G1;G1.1777	40	+	15042	29877	255,0,0	2	2456,573	0,14262
NC_045512.2	15044	29878	G1;G1.1778	40	+	15044	29878	255,0,0	2	1795,582	0,14252
NC_045512.2	15045	29876	G1;G1.1779	40	+	15045	29876	255,0,0	2	3584,1229	0,13602
NC_045512.2	15047	29874	G1;G1.1780	40	+	15047	29874	255,0,0	4	111,1537,362,333	0,169,1814,14494
NC_045512.2	15048	29876	G1;G1.1781	40	+	15048	29876	255,0,0	2	1867,599	0,14229
NC_045512.2	15055	29873	G1;G1.1782	40	+	15055	29873	255,0,0	3	97,1627,425	0,160,14393
NC_045512.2	15059	16623	G1;G1.1783	40	+	15059	16623	255,0,0	1	1564	0
NC_045512.2	15059	29871	G1;G1.1784	40	+	15059	29871	255,0,0	2	829,574	0,14238
NC_045512.2	15059	29876	G1;G1.1785	40	+	15059	29876	255,0,0	2	1114,385	0,14432
NC_045512.2	15070	29876	G1;G1.1786	40	+	15070	29876	255,0,0	2	3021,542	0,14264
NC_045512.2	15072	29871	G1;G1.1787	40	+	15072	29871	255,0,0	2	1585,416	0,14383
NC_045512.2	15072	29875	G1;G1.1788	40	+	15072	29875	255,0,0	2	2129,555	0,14248
NC_045512.2	15073	29876	G1;G1.1789	40	+	15073	29876	255,0,0	3	85,1613,431	0,143,14372
NC_045512.2	15076	29875	G1;G1.1790	40	+	15076	29875	255,0,0	2	1198,363	0,14436
NC_045512.2	15078	29881	G1;G1.1791	40	+	15078	29881	255,0,0	3	1113,139,492	0,2285,14311
NC_045512.2	15083	29871	G1;G1.1792	40	+	15083	29871	255,0,0	2	1746,426	0,14362
NC_045512.2	15085	29878	G1;G1.1793	40	+	15085	29878	255,0,0	2	3340,461	0,14332
NC_045512.2	15089	29873	G1;G1.1794	40	+	15089	29873	255,0,0	2	1940,535	0,14249
NC_045512.2	15090	29872	G1;G1.1795	40	+	15090	29872	255,0,0	2	1637,620	0,14162
NC_045512.2	15097	29875	G1;G1.1796	40	+	15097	29875	255,0,0	2	1186,466	0,14312
NC_045512.2	15103	29875	G1;G1.1797	40	+	15103	29875	255,0,0	2	1810,480	0,14292
NC_045512.2	15104	29876	G1;G1.1798	40	+	15104	29876	255,0,0	3	1600,280,753	0,3090,14019
NC_045512.2	15112	29871	G1;G1.1799	40	+	15112	29871	255,0,0	2	2478,529	0,14230
NC_045512.2	15113	29871	G1;G1.1800	40	+	15113	29871	255,0,0	3	54,1606,426	0,109,14332
NC_045512.2	15113	29871	G1;G1.1801	40	+	15113	29871	255,0,0	2	775,574	0,14184
NC_045512.2	15113	29871	G1;G1.1802	40	+	15113	29871	255,0,0	2	3516,1224	0,13534
NC_045512.2	15113	29873	G1;G1.1803	40	+	15113	29873	255,0,0	2	1789,574	0,14186
NC_045512.2	15113	29874	G1;G1.1804	40	+	15113	29874	255,0,0	3	46,1528,65	0,103,14696
NC_045512.2	15126	29882	G1;G1.1805	40	+	15126	29882	255,0,0	4	32,1339,36,437	0,90,1667,14319
NC_045512.2	15141	29871	G1;G1.1806	40	+	15141	29871	255,0,0	2	1736,633	0,14097
NC_045512.2	15141	29875	G1;G1.1807	40	+	15141	29875	255,0,0	2	1675,656	0,14078
NC_045512.2	15143	29874	G1;G1.1808	40	+	15143	29874	255,0,0	2	2362,524	0,14207
NC_045512.2	15145	29871	G1;G1.1809	40	+	15145	29871	255,0,0	2	1168,369	0,14357
NC_045512.2	15150	29873	G1;G1.1810	40	+	15150	29873	255,0,0	2	2350,485	0,14238
NC_045512.2	15153	29871	G1;G1.1811	40	+	15153	29871	255,0,0	2	1154,523	0,14195
NC_045512.2	15158	29873	G1;G1.1812	40	+	15158	29873	255,0,0	2	1671,563	0,14152
NC_045512.2	15164	29872	G1;G1.1813	40	+	15164	29872	255,0,0	3	1414,149,616	0,2965,14092
NC_045512.2	15165	29873	G1;G1.1814	40	+	15165	29873	255,0,0	3	97,205,1226	0,3259,13482
NC_045512.2	15167	29875	G1;G1.1815	40	+	15167	29875	255,0,0	2	1492,425	0,14283
NC_045512.2	15168	29871	G1;G1.1816	40	+	15168	29871	255,0,0	3	2402,389,370	0,13596,14333
NC_045512.2	15174	29876	G1;G1.1817	40	+	15174	29876	255,0,0	2	3305,484	0,14218
NC_045512.2	15177	29877	G1;G1.1818	40	+	15177	29877	255,0,0	2	1663,460	0,14240
NC_045512.2	15180	29878	G1;G1.1819	40	+	15180	29878	255,0,0	2	3453,1231	0,13467
NC_045512.2	15185	29874	G1;G1.1820	40	+	15185	29874	255,0,0	2	2016,554	0,14135
NC_045512.2	15189	29871	G1;G1.1821	40	+	15189	29871	255,0,0	2	1122,621	0,14061
NC_045512.2	15189	29871	G1;G1.1822	40	+	15189	29871	255,0,0	2	2401,529	0,14153
NC_045512.2	15195	29875	G1;G1.1823	40	+	15195	29875	255,0,0	2	1644,579	0,14101
NC_045512.2	15199	16828	G1;G1.1824	40	+	15199	16828	255,0,0	1	1629	0
NC_045512.2	15200	29876	G1;G1.1825	40	+	15200	29876	255,0,0	2	3330,335	0,14341
NC_045512.2	15201	29871	G1;G1.1826	40	+	15201	29871	255,0,0	2	1725,380	0,14290
NC_045512.2	15201	29874	G1;G1.1827	40	+	15201	29874	255,0,0	2	2000,538	0,14135
NC_045512.2	15204	16110	G1;G1.1828	40	+	15204	16110	255,0,0	1	906	0
NC_045512.2	15205	29873	G1;G1.1829	40	+	15205	29873	255,0,0	2	1547,753	0,13915
NC_045512.2	15206	29872	G1;G1.1830	40	+	15206	29872	255,0,0	2	2073,619	0,14047
NC_045512.2	15206	29874	G1;G1.1831	40	+	15206	29874	255,0,0	2	1537,575	0,14093
NC_045512.2	15209	29871	G1;G1.1832	40	+	15209	29871	255,0,0	2	3216,454	0,14208
NC_045512.2	15213	29875	G1;G1.1833	40	+	15213	29875	255,0,0	2	1702,598	0,14064
NC_045512.2	15215	29856	G1;G1.1834	40	+	15215	29856	255,0,0	2	1614,402	0,14239
NC_045512.2	15215	29878	G1;G1.1835	40	+	15215	29878	255,0,0	2	2357,1116	0,13547
NC_045512.2	15216	29874	G1;G1.1836	40	+	15216	29874	255,0,0	2	1368,436	0,14222
NC_045512.2	15216	29876	G1;G1.1837	40	+	15216	29876	255,0,0	1	14660	0
NC_045512.2	15216	29878	G1;G1.1838	40	+	15216	29878	255,0,0	2	1763,434	0,14228
NC_045512.2	15221	29873	G1;G1.1839	40	+	15221	29873	255,0,0	2	1509,555	0,14097
NC_045512.2	15222	29875	G1;G1.1840	40	+	15222	29875	255,0,0	3	2345,402,371	0,13533,14282
NC_045512.2	15224	29871	G1;G1.1841	40	+	15224	29871	255,0,0	5	2158,161,209,1097,365	0,2377,2801,13033,14282
NC_045512.2	15226	29871	G1;G1.1842	40	+	15226	29871	255,0,0	3	1233,320,589	0,3002,14056
NC_045512.2	15233	15480	G1;G1.1843	40	+	15233	15480	255,0,0	1	247	0
NC_045512.2	15234	29871	G1;G1.1844	40	+	15234	29871	255,0,0	2	1079,369	0,14268
NC_045512.2	15237	29877	G1;G1.1845	40	+	15237	29877	255,0,0	2	1614,527	0,14113
NC_045512.2	15238	29871	G1;G1.1846	40	+	15238	29871	255,0,0	2	3260,371	0,14262
NC_045512.2	15238	29874	G1;G1.1847	40	+	15238	29874	255,0,0	2	2260,570	0,14066
NC_045512.2	15240	29877	G1;G1.1848	40	+	15240	29877	255,0,0	2	1034,365	0,14272
NC_045512.2	15241	29874	G1;G1.1849	40	+	15241	29874	255,0,0	2	1777,583	0,14050
NC_045512.2	15241	29875	G1;G1.1850	40	+	15241	29875	255,0,0	3	492,1152,763	0,529,13871
NC_045512.2	15242	29874	G1;G1.1851	40	+	15242	29874	255,0,0	2	821,384	0,14248
NC_045512.2	15245	29871	G1;G1.1852	40	+	15245	29871	255,0,0	2	1506,854	0,13772
NC_045512.2	15246	15864	G1;G1.1853	40	+	15246	15864	255,0,0	1	618	0
NC_045512.2	15246	29874	G1;G1.1854	40	+	15246	29874	255,0,0	2	1519,600	0,14028
NC_045512.2	15246	29874	G1;G1.1855	40	+	15246	29874	255,0,0	2	3181,452	0,14176
NC_045512.2	15247	29874	G1;G1.1856	40	+	15247	29874	255,0,0	4	1173,160,434,665	0,3222,13400,13962
NC_045512.2	15251	29873	G1;G1.1857	40	+	15251	29873	255,0,0	3	1037,1023,353	0,1072,14269
NC_045512.2	15254	16723	G1;G1.1858	40	+	15254	16723	255,0,0	1	1469	0
NC_045512.2	15254	29875	G1;G1.1859	40	+	15254	29875	255,0,0	2	1830,524	0,14097
NC_045512.2	15257	29874	G1;G1.1860	40	+	15257	29874	255,0,0	2	1572,566	0,14051
NC_045512.2	15258	29873	G1;G1.1861	40	+	15258	29873	255,0,0	2	3157,524	0,14091
NC_045512.2	15259	29871	G1;G1.1862	40	+	15259	29871	255,0,0	2	1943,378	0,14234
NC_045512.2	15259	29874	G1;G1.1863	40	+	15259	29874	255,0,0	2	1024,465	0,14150
NC_045512.2	15259	29875	G1;G1.1864	40	+	15259	29875	255,0,0	2	1582,417	0,14199
NC_045512.2	15260	29873	G1;G1.1865	40	+	15260	29873	255,0,0	2	1610,768	0,13845
NC_045512.2	15261	29872	G1;G1.1866	40	+	15261	29872	255,0,0	2	1706,540	0,14071
NC_045512.2	15264	29874	G1;G1.1867	40	+	15264	29874	255,0,0	2	1183,634	0,13976
NC_045512.2	15264	29876	G1;G1.1868	40	+	15264	29876	255,0,0	2	1565,431	0,14181
NC_045512.2	15267	29875	G1;G1.1869	40	+	15267	29875	255,0,0	2	1770,527	0,14081
NC_045512.2	15273	29874	G1;G1.1870	40	+	15273	29874	255,0,0	2	1566,578	0,14023
NC_045512.2	15278	29871	G1;G1.1871	40	+	15278	29871	255,0,0	2	610,574	0,14019
NC_045512.2	15278	29872	G1;G1.1872	40	+	15278	29872	255,0,0	2	2147,516	0,14078
NC_045512.2	15278	29875	G1;G1.1873	40	+	15278	29875	255,0,0	2	1731,569	0,14028
NC_045512.2	15281	29876	G1;G1.1874	40	+	15281	29876	255,0,0	2	1625,514	0,14081
NC_045512.2	15282	29875	G1;G1.1875	40	+	15282	29875	255,0,0	3	1422,283,757	0,2912,13836
NC_045512.2	15282	29876	G1;G1.1876	40	+	15282	29876	255,0,0	2	2220,487	0,14107
NC_045512.2	15283	29875	G1;G1.1877	40	+	15283	29875	255,0,0	2	1584,505	0,14087
NC_045512.2	15285	29871	G1;G1.1878	40	+	15285	29871	255,0,0	3	91,904,369	0,124,14217
NC_045512.2	15285	29875	G1;G1.1879	40	+	15285	29875	255,0,0	3	1174,320,593	0,2943,13997
NC_045512.2	15286	15778	G1;G1.1880	40	+	15286	15778	255,0,0	1	492	0
NC_045512.2	15288	29874	G1;G1.1881	40	+	15288	29874	255,0,0	2	971,697	0,13889
NC_045512.2	15290	16825	G1;G1.1882	40	+	15290	16825	255,0,0	1	1535	0
NC_045512.2	15294	29871	G1;G1.1883	40	+	15294	29871	255,0,0	2	1044,854	0,13723
NC_045512.2	15295	29871	G1;G1.1884	40	+	15295	29871	255,0,0	2	2042,368	0,14208
NC_045512.2	15295	29872	G1;G1.1885	40	+	15295	29872	255,0,0	2	1712,523	0,14054
NC_045512.2	15295	29878	G1;G1.1886	40	+	15295	29878	255,0,0	2	822,543	0,14040
NC_045512.2	15300	29874	G1;G1.1887	40	+	15300	29874	255,0,0	2	1432,563	0,14011
NC_045512.2	15304	29773	G1;G1.1888	40	+	15304	29773	255,0,0	2	1525,328	0,14141
NC_045512.2	15309	29874	G1;G1.1889	40	+	15309	29874	255,0,0	2	1830,764	0,13801
NC_045512.2	15310	29874	G1;G1.1890	40	+	15310	29874	255,0,0	2	1529,578	0,13986
NC_045512.2	15311	29871	G1;G1.1891	40	+	15311	29871	255,0,0	3	1244,36,426	0,1482,14134
NC_045512.2	15317	29872	G1;G1.1892	40	+	15317	29872	255,0,0	2	1694,339	0,14216
NC_045512.2	15321	29873	G1;G1.1893	40	+	15321	29873	255,0,0	2	1541,404	0,14148
NC_045512.2	15321	29903	G1;G1.1894	40	+	15321	29903	255,0,0	3	2246,402,399	0,13434,14183
NC_045512.2	15326	29874	G1;G1.1895	40	+	15326	29874	255,0,0	2	2264,532	0,14016
NC_045512.2	15329	29877	G1;G1.1896	40	+	15329	29877	255,0,0	2	1584,482	0,14066
NC_045512.2	15330	29871	G1;G1.1897	40	+	15330	29871	255,0,0	4	1090,160,434,662	0,3139,13317,13879
NC_045512.2	15330	29871	G1;G1.1898	40	+	15330	29871	255,0,0	2	3095,454	0,14087
NC_045512.2	15330	29873	G1;G1.1899	40	+	15330	29873	255,0,0	2	1421,855	0,13688
NC_045512.2	15330	29873	G1;G1.1900	40	+	15330	29873	255,0,0	2	1591,385	0,14158
NC_045512.2	15330	29875	G1;G1.1901	40	+	15330	29875	255,0,0	2	2241,1115	0,13430
NC_045512.2	15330	29888	G1;G1.1902	40	+	15330	29888	255,0,0	2	3300,1242	0,13316
NC_045512.2	15332	16818	G1;G1.1903	40	+	15332	16818	255,0,0	1	1486	0
NC_045512.2	15338	29868	G1;G1.1904	40	+	15338	29868	255,0,0	2	2148,572	0,13958
NC_045512.2	15345	29880	G1;G1.1905	40	+	15345	29880	255,0,0	2	2176,572	0,13963
NC_045512.2	15347	17949	G1;G1.1906	40	+	15347	17949	255,0,0	1	2602	0
NC_045512.2	15347	29871	G1;G1.1907	40	+	15347	29871	255,0,0	2	1555,572	0,13952
NC_045512.2	15347	29874	G1;G1.1908	40	+	15347	29874	255,0,0	2	541,577	0,13950
NC_045512.2	15347	29875	G1;G1.1909	40	+	15347	29875	255,0,0	2	1427,525	0,14003
NC_045512.2	15350	29874	G1;G1.1910	40	+	15350	29874	255,0,0	2	2394,621	0,13903
NC_045512.2	15350	29875	G1;G1.1911	40	+	15350	29875	255,0,0	2	1372,409	0,14116
NC_045512.2	15354	29875	G1;G1.1912	40	+	15354	29875	255,0,0	1	14521	0
NC_045512.2	15357	29873	G1;G1.1913	40	+	15357	29873	255,0,0	2	1472,565	0,13951
NC_045512.2	15360	29875	G1;G1.1914	40	+	15360	29875	255,0,0	2	1469,430	0,14085
NC_045512.2	15363	29877	G1;G1.1915	40	+	15363	29877	255,0,0	2	1402,603	0,13911
NC_045512.2	15369	29876	G1;G1.1916	40	+	15369	29876	255,0,0	2	1501,581	0,13926
NC_045512.2	15370	29873	G1;G1.1917	40	+	15370	29873	255,0,0	2	1383,750	0,13753
NC_045512.2	15370	29876	G1;G1.1918	40	+	15370	29876	255,0,0	2	1357,624	0,13882
NC_045512.2	15372	29878	G1;G1.1919	40	+	15372	29878	255,0,0	3	1330,297,755	0,2823,13751
NC_045512.2	15376	29869	G1;G1.1920	40	+	15376	29869	255,0,0	2	3258,1215	0,13278
NC_045512.2	15385	29873	G1;G1.1921	40	+	15385	29873	255,0,0	2	1537,761	0,13727
NC_045512.2	15387	29874	G1;G1.1922	40	+	15387	29874	255,0,0	2	621,625	0,13862
NC_045512.2	15389	29871	G1;G1.1923	40	+	15389	29871	255,0,0	2	2113,482	0,14000
NC_045512.2	15393	29874	G1;G1.1924	40	+	15393	29874	255,0,0	2	1522,597	0,13884
NC_045512.2	15394	29871	G1;G1.1925	40	+	15394	29871	255,0,0	2	2171,516	0,13961
NC_045512.2	15397	29866	G1;G1.1926	40	+	15397	29866	255,0,0	4	1037,413,769,375	0,2819,13250,14094
NC_045512.2	15397	29874	G1;G1.1927	40	+	15397	29874	255,0,0	2	1346,575	0,13902
NC_045512.2	15399	29874	G1;G1.1928	40	+	15399	29874	255,0,0	2	779,377	0,14098
NC_045512.2	15400	16456	G1;G1.1929	40	+	15400	16456	255,0,0	2	329,691	0,365
NC_045512.2	15408	29872	G1;G1.1930	40	+	15408	29872	255,0,0	2	1566,542	0,13922
NC_045512.2	15409	29874	G1;G1.1931	40	+	15409	29874	255,0,0	2	1524,563	0,13902
NC_045512.2	15409	29875	G1;G1.1932	40	+	15409	29875	255,0,0	2	1792,555	0,13911
NC_045512.2	15413	29871	G1;G1.1933	40	+	15413	29871	255,0,0	2	1324,411	0,14047
NC_045512.2	15413	29876	G1;G1.1934	40	+	15413	29876	255,0,0	2	1330,591	0,13872
NC_045512.2	15415	29872	G1;G1.1935	40	+	15415	29872	255,0,0	2	2010,516	0,13941
NC_045512.2	15415	29877	G1;G1.1936	40	+	15415	29877	255,0,0	2	1614,539	0,13923
NC_045512.2	15415	29881	G1;G1.1937	40	+	15415	29881	255,0,0	3	1289,295,753	0,2779,13713
NC_045512.2	15420	29872	G1;G1.1938	40	+	15420	29872	255,0,0	2	1803,455	0,13997
NC_045512.2	15421	29865	G1;G1.1939	40	+	15421	29865	255,0,0	3	1157,149,609	0,2708,13835
NC_045512.2	15421	29871	G1;G1.1940	40	+	15421	29871	255,0,0	2	2670,537	0,13913
NC_045512.2	15421	29876	G1;G1.1941	40	+	15421	29876	255,0,0	2	1463,343	0,14112
NC_045512.2	15422	29876	G1;G1.1942	40	+	15422	29876	255,0,0	2	1491,481	0,13973
NC_045512.2	15425	29872	G1;G1.1943	40	+	15425	29872	255,0,0	2	1777,379	0,14068
NC_045512.2	15426	29875	G1;G1.1944	40	+	15426	29875	255,0,0	2	2078,565	0,13884
NC_045512.2	15427	29871	G1;G1.1945	40	+	15427	29871	255,0,0	2	1774,522	0,13922
NC_045512.2	15427	29873	G1;G1.1946	40	+	15427	29873	255,0,0	2	3052,481	0,13965
NC_045512.2	15429	29871	G1;G1.1947	40	+	15429	29871	255,0,0	2	884,369	0,14073
NC_045512.2	15432	29875	G1;G1.1948	40	+	15432	29875	255,0,0	2	1419,525	0,13918
NC_045512.2	15440	29875	G1;G1.1949	40	+	15440	29875	255,0,0	2	860,336	0,14099
NC_045512.2	15445	29874	G1;G1.1950	40	+	15445	29874	255,0,0	2	887,751	0,13678
NC_045512.2	15448	16037	G1;G1.1951	40	+	15448	16037	255,0,0	1	589	0
NC_045512.2	15451	29871	G1;G1.1952	40	+	15451	29871	255,0,0	2	1479,563	0,13857
NC_045512.2	15453	29871	G1;G1.1953	40	+	15453	29871	255,0,0	2	1311,599	0,13819
NC_045512.2	15453	29871	G1;G1.1954	40	+	15453	29871	255,0,0	3	2114,402,367	0,13302,14051
NC_045512.2	15457	29876	G1;G1.1955	40	+	15457	29876	255,0,0	3	1138,189,669	0,2748,13750
NC_045512.2	15457	29876	G1;G1.1956	40	+	15457	29876	255,0,0	2	3172,1229	0,13190
NC_045512.2	15465	29871	G1;G1.1957	40	+	15465	29871	255,0,0	2	818,462	0,13944
NC_045512.2	15465	29874	G1;G1.1958	40	+	15465	29874	255,0,0	2	1546,341	0,14068
NC_045512.2	15467	29872	G1;G1.1959	40	+	15467	29872	255,0,0	2	596,382	0,14023
NC_045512.2	15467	29877	G1;G1.1960	40	+	15467	29877	255,0,0	2	807,365	0,14045
NC_045512.2	15467	29877	G1;G1.1961	40	+	15467	29877	255,0,0	2	1362,432	0,13978
NC_045512.2	15469	29871	G1;G1.1962	40	+	15469	29871	255,0,0	2	978,631	0,13771
NC_045512.2	15469	29873	G1;G1.1963	40	+	15469	29873	255,0,0	2	979,464	0,13940
NC_045512.2	15470	29871	G1;G1.1964	40	+	15470	29871	255,0,0	2	2939,526	0,13875
NC_045512.2	15470	29872	G1;G1.1965	40	+	15470	29872	255,0,0	2	1304,523	0,13879
NC_045512.2	15475	29874	G1;G1.1966	40	+	15475	29874	255,0,0	3	1080,36,429	0,1318,13970
NC_045512.2	15481	29876	G1;G1.1967	40	+	15481	29876	255,0,0	2	1244,624	0,13771
NC_045512.2	15486	29873	G1;G1.1968	40	+	15486	29873	255,0,0	2	1343,564	0,13823
NC_045512.2	15487	29871	G1;G1.1969	40	+	15487	29871	255,0,0	2	1266,748	0,13636
NC_045512.2	15487	29877	G1;G1.1970	40	+	15487	29877	255,0,0	2	1421,548	0,13842
NC_045512.2	15494	29871	G1;G1.1971	40	+	15494	29871	255,0,0	2	1451,574	0,13803
NC_045512.2	15495	16130	G1;G1.1972	40	+	15495	16130	255,0,0	1	635	0
NC_045512.2	15495	29871	G1;G1.1973	40	+	15495	29871	255,0,0	2	1375,766	0,13610
NC_045512.2	15496	29871	G1;G1.1974	40	+	15496	29871	255,0,0	2	1431,561	0,13814
NC_045512.2	15501	29871	G1;G1.1975	40	+	15501	29871	255,0,0	2	1514,325	0,14045
NC_045512.2	15505	29871	G1;G1.1976	40	+	15505	29871	255,0,0	2	827,748	0,13618
NC_045512.2	15509	29871	G1;G1.1977	40	+	15509	29871	255,0,0	3	1046,36,426	0,1284,13936
NC_045512.2	15509	29875	G1;G1.1978	40	+	15509	29875	255,0,0	2	1212,713	0,13653
NC_045512.2	15510	29876	G1;G1.1979	40	+	15510	29876	255,0,0	2	378,579	0,13787
NC_045512.2	15511	29876	G1;G1.1980	40	+	15511	29876	255,0,0	2	1471,542	0,13823
NC_045512.2	15513	29875	G1;G1.1981	40	+	15513	29875	255,0,0	2	1180,172	0,14190
NC_045512.2	15514	29871	G1;G1.1982	40	+	15514	29871	255,0,0	2	2051,516	0,13841
NC_045512.2	15514	29874	G1;G1.1983	40	+	15514	29874	255,0,0	2	1497,567	0,13793
NC_045512.2	15514	29881	G1;G1.1984	40	+	15514	29881	255,0,0	2	1302,662	0,13705
NC_045512.2	15518	29874	G1;G1.1985	40	+	15518	29874	255,0,0	2	2072,532	0,13824
NC_045512.2	15524	29872	G1;G1.1986	40	+	15524	29872	255,0,0	3	667,137,484	0,1839,13864
NC_045512.2	15527	29871	G1;G1.1987	40	+	15527	29871	255,0,0	2	1223,857	0,13487
NC_045512.2	15529	29874	G1;G1.1988	40	+	15529	29874	255,0,0	2	1300,564	0,13781
NC_045512.2	15531	29875	G1;G1.1989	40	+	15531	29875	255,0,0	2	1748,622	0,13722
NC_045512.2	15532	29866	G1;G1.1990	40	+	15532	29866	255,0,0	2	2947,474	0,13860
NC_045512.2	15533	29884	G1;G1.1991	40	+	15533	29884	255,0,0	2	1310,461	0,13890
NC_045512.2	15534	29875	G1;G1.1992	40	+	15534	29875	255,0,0	2	1295,430	0,13911
NC_045512.2	15539	29874	G1;G1.1993	40	+	15539	29874	255,0,0	2	1393,564	0,13771
NC_045512.2	15541	29875	G1;G1.1994	40	+	15541	29875	255,0,0	2	1326,505	0,13829
NC_045512.2	15543	29875	G1;G1.1995	40	+	15543	29875	255,0,0	2	1379,763	0,13569
NC_045512.2	15544	29871	G1;G1.1996	40	+	15544	29871	255,0,0	2	2547,537	0,13790
NC_045512.2	15547	29872	G1;G1.1997	40	+	15547	29872	255,0,0	2	1090,759	0,13566
NC_045512.2	15552	29874	G1;G1.1998	40	+	15552	29874	255,0,0	2	779,755	0,13567
NC_045512.2	15559	15815	G1;G1.1999	40	+	15559	15815	255,0,0	1	256	0
NC_045512.2	15559	29874	G1;G1.2000	40	+	15559	29874	255,0,0	2	2866,457	0,13858
[truncated: 1,430 more rows]
