# Supplementary material for: Evolution of naturally arising SARS-CoV-2 defective interfering particles
Source: Commun Biol. 2022 Oct 27;5:1140. doi: 10.1038/s42003-022-04058-5 (PMC9610340; doi:10.1038/s42003-022-04058-5)
Supplement: Supplementary file 7 — Supplementary Data 5 [file 42003_2022_4058_MOESM7_ESM.zip › experiment2/Files_used_for_the_analysis_of_the_manuscript_experiment2/abundance_of_RNA_models_experiment_2_passage_1]

44603	G1;G1.651
13848	G1;G1.631
12208	G1;G1.336
4783	G1;G1.515
3297	G1;G1.286
2546	G1;G1.348
1822	G1;G1.525
1595	G1;G1.355
913	G1;G1.652
505	G1;G1.867
304	G1;G1.419
273	G1;G1.881
200	G1;G1.3239
193	G1;G1.444
192	G1;G1.3064
191	G1;G1.3135
167	G1;G1.866
160	G1;G1.3242
158	G1;G1.804
143	G1;G1.592
135	G1;G1.256
127	G1;G1.415
123	G1;G1.657
118	G1;G1.3066
114	G1;G1.511
111	G1;G1.181
109	G1;G1.3085
109	G1;G1.3078
106	G1;G1.3051
104	G1;G1.3092
101	G1;G1.3099
97	G1;G1.3054
94	G1;G1.594
93	G1;G1.658
92	G1;G1.524
92	G1;G1.442
88	G1;G1.3094
88	G1;G1.3050
87	G1;G1.518
86	G1;G1.358
84	G1;G1.815
83	G1;G1.516
82	G1;G1.1006
79	G1;G1.991
79	G1;G1.863
79	G1;G1.3190
79	G1;G1.3125
77	G1;G1.352
77	G1;G1.1026
76	G1;G1.3060
75	G1;G1.3164
74	G1;G1.617
73	G1;G1.278
72	G1;G1.3215
71	G1;G1.849
71	G1;G1.289
70	G1;G1.586
70	G1;G1.428
69	G1;G1.37
69	G1;G1.3107
68	G1;G1.595
68	G1;G1.174
66	G1;G1.3138
66	G1;G1.20
65	G1;G1.445
64	G1;G1.727
64	G1;G1.197
64	G1;G1.17
61	G1;G1.354
61	G1;G1.329
59	G1;G1.888
59	G1;G1.2989
58	G1;G1.2998
57	G1;G1.802
57	G1;G1.423
57	G1;G1.3068
56	G1;G1.751
56	G1;G1.3033
56	G1;G1.193
55	G1;G1.184
55	G1;G1.175
54	G1;G1.963
54	G1;G1.497
54	G1;G1.3222
54	G1;G1.288
53	G1;G1.920
53	G1;G1.346
53	G1;G1.339
51	G1;G1.344
51	G1;G1.283
50	G1;G1.38
50	G1;G1.337
50	G1;G1.3320
50	G1;G1.180
50	G1;G1.1011
49	G1;G1.628
49	G1;G1.3359
49	G1;G1.3276
49	G1;G1.3077
49	G1;G1.2921
49	G1;G1.1007
48	G1;G1.781
48	G1;G1.639
48	G1;G1.618
48	G1;G1.5696
48	G1;G1.19
47	G1;G1.845
47	G1;G1.593
47	G1;G1.425
47	G1;G1.3346
47	G1;G1.3314
46	G1;G1.877
46	G1;G1.750
46	G1;G1.34
45	G1;G1.630
45	G1;G1.3321
45	G1;G1.3103
45	G1;G1.2980
44	G1;G1.705
44	G1;G1.510
44	G1;G1.3036
44	G1;G1.293
44	G1;G1.213
44	G1;G1.1017
43	G1;G1.530
43	G1;G1.3187
43	G1;G1.3010
43	G1;G1.3006
43	G1;G1.2973
42	G1;G1.865
42	G1;G1.340
42	G1;G1.3325
42	G1;G1.330
42	G1;G1.3130
42	G1;G1.2940
42	G1;G1.2929
42	G1;G1.202
40	G1;G1.835
40	G1;G1.655
40	G1;G1.636
40	G1;G1.3178
39	G1;G1.764
39	G1;G1.5690
39	G1;G1.3172
39	G1;G1.3128
39	G1;G1.2970
38	G1;G1.706
38	G1;G1.495
38	G1;G1.338
38	G1;G1.3196
38	G1;G1.27
37	G1;G1.864
37	G1;G1.619
37	G1;G1.2963
36	G1;G1.347
36	G1;G1.341
36	G1;G1.2935
35	G1;G1.820
35	G1;G1.3230
35	G1;G1.3058
35	G1;G1.2961
35	G1;G1.165
34	G1;G1.899
34	G1;G1.735
34	G1;G1.5695
34	G1;G1.426
34	G1;G1.2960
34	G1;G1.284
33	G1;G1.887
33	G1;G1.637
33	G1;G1.3303
33	G1;G1.2941
33	G1;G1.1008
32	G1;G1.805
32	G1;G1.589
32	G1;G1.435
32	G1;G1.424
32	G1;G1.3089
32	G1;G1.280
32	G1;G1.21
31	G1;G1.834
30	G1;G1.862
30	G1;G1.614
29	G1;G1.816
29	G1;G1.6
29	G1;G1.5698
29	G1;G1.3301
29	G1;G1.3298
29	G1;G1.296
29	G1;G1.2951
28	G1;G1.833
28	G1;G1.620
28	G1;G1.427
28	G1;G1.3281
28	G1;G1.3202
28	G1;G1.3111
28	G1;G1.2934
27	G1;G1.923
27	G1;G1.357
27	G1;G1.3166
27	G1;G1.3140
27	G1;G1.3038
27	G1;G1.2905
27	G1;G1.279
27	G1;G1.1002
26	G1;G1.645
26	G1;G1.498
26	G1;G1.3392
26	G1;G1.22
25	G1;G1.980
25	G1;G1.5693
25	G1;G1.418
25	G1;G1.3302
25	G1;G1.3055
25	G1;G1.294
24	G1;G1.844
24	G1;G1.800
24	G1;G1.729
24	G1;G1.3171
24	G1;G1.3155
24	G1;G1.3114
24	G1;G1.3096
24	G1;G1.178
23	G1;G1.612
23	G1;G1.39
23	G1;G1.3074
23	G1;G1.200
23	G1;G1.170
22	G1;G1.885
22	G1;G1.704
22	G1;G1.640
22	G1;G1.5691
22	G1;G1.422
22	G1;G1.332
22	G1;G1.3109
22	G1;G1.2968
21	G1;G1.999
21	G1;G1.977
21	G1;G1.749
21	G1;G1.5697
21	G1;G1.362
21	G1;G1.3274
21	G1;G1.3042
21	G1;G1.3011
21	G1;G1.3009
21	G1;G1.3004
21	G1;G1.282
21	G1;G1.164
21	G1;G1.159
21	G1;G1.157
20	G1;G1.974
20	G1;G1.728
20	G1;G1.638
20	G1;G1.360
20	G1;G1.177
19	G1;G1.884
19	G1;G1.669
19	G1;G1.5699
19	G1;G1.447
19	G1;G1.417
19	G1;G1.3163
19	G1;G1.3000
19	G1;G1.2936
19	G1;G1.28
19	G1;G1.173
18	G1;G1.335
18	G1;G1.3332
18	G1;G1.2994
18	G1;G1.199
18	G1;G1.163
18	G1;G1.161
18	G1;G1.158
17	G1;G1.992
17	G1;G1.934
17	G1;G1.906
17	G1;G1.892
17	G1;G1.363
17	G1;G1.3104
17	G1;G1.2933
17	G1;G1.201
17	G1;G1.196
16	G1;G1.752
16	G1;G1.431
16	G1;G1.2923
16	G1;G1.188
16	G1;G1.166
16	G1;G1.139
15	G1;G1.894
15	G1;G1.848
15	G1;G1.528
15	G1;G1.359
15	G1;G1.3373
15	G1;G1.3270
15	G1;G1.3254
15	G1;G1.3209
15	G1;G1.3082
15	G1;G1.3076
15	G1;G1.2912
15	G1;G1.2901
14	G1;G1.763
14	G1;G1.588
14	G1;G1.5
14	G1;G1.420
14	G1;G1.3304
14	G1;G1.3295
14	G1;G1.2977
14	G1;G1.176
13	G1;G1.534
13	G1;G1.3293
13	G1;G1.3214
13	G1;G1.3144
13	G1;G1.2906
13	G1;G1.2498
13	G1;G1.192
13	G1;G1.179
12	G1;G1.721
12	G1;G1.587
12	G1;G1.523
12	G1;G1.496
12	G1;G1.3291
12	G1;G1.3203
12	G1;G1.3063
12	G1;G1.2984
12	G1;G1.2971
12	G1;G1.295
12	G1;G1.2924
12	G1;G1.182
12	G1;G1.150
11	G1;G1.803
11	G1;G1.3296
11	G1;G1.3285
11	G1;G1.3225
11	G1;G1.2942
11	G1;G1.2910
11	G1;G1.2885
11	G1;G1.190
11	G1;G1.1738
11	G1;G1.152
11	G1;G1.1210
11	G1;G1.1192
10	G1;G1.707
10	G1;G1.5692
10	G1;G1.529
10	G1;G1.46
10	G1;G1.3271
10	G1;G1.3267
10	G1;G1.3256
10	G1;G1.3176
10	G1;G1.3002
10	G1;G1.2966
10	G1;G1.131
10	G1;G1.1204
10	G1;G1.1
9	G1;G1.868
9	G1;G1.797
9	G1;G1.698
9	G1;G1.615
9	G1;G1.414
9	G1;G1.3297
9	G1;G1.3288
9	G1;G1.3277
9	G1;G1.3272
9	G1;G1.3159
9	G1;G1.2945
9	G1;G1.2937
9	G1;G1.2932
9	G1;G1.2927
9	G1;G1.2920
9	G1;G1.2578
9	G1;G1.198
9	G1;G1.1177
9	G1;G1.1022
8	G1;G1.736
8	G1;G1.526
8	G1;G1.3287
8	G1;G1.3266
8	G1;G1.3250
8	G1;G1.3217
8	G1;G1.3193
8	G1;G1.2982
8	G1;G1.2957
8	G1;G1.2678
8	G1;G1.1259
8	G1;G1.1187
7	G1;G1.933
7	G1;G1.590
7	G1;G1.517
7	G1;G1.421
7	G1;G1.3294
7	G1;G1.3224
7	G1;G1.3183
7	G1;G1.2991
7	G1;G1.2955
7	G1;G1.2952
7	G1;G1.2917
7	G1;G1.2792
7	G1;G1.2702
7	G1;G1.171
7	G1;G1.1657
7	G1;G1.154
7	G1;G1.1203
7	G1;G1.1186
7	G1;G1.1179
7	G1;G1.1157
6	G1;G1.650
6	G1;G1.439
6	G1;G1.430
6	G1;G1.3340
6	G1;G1.3255
6	G1;G1.3184
6	G1;G1.3090
6	G1;G1.3075
6	G1;G1.3032
6	G1;G1.2926
6	G1;G1.2911
6	G1;G1.2909
6	G1;G1.281
6	G1;G1.259
6	G1;G1.204
6	G1;G1.1912
6	G1;G1.1837
6	G1;G1.149
6	G1;G1.142
6	G1;G1.120
6	G1;G1.1188
6	G1;G1.1183
5	G1;G1.7
5	G1;G1.613
5	G1;G1.597
5	G1;G1.3268
5	G1;G1.3162
5	G1;G1.3034
5	G1;G1.2976
5	G1;G1.2922
5	G1;G1.2862
5	G1;G1.2766
5	G1;G1.167
5	G1;G1.162
5	G1;G1.146
5	G1;G1.145
5	G1;G1.1190
4	G1;G1.969
4	G1;G1.878
4	G1;G1.821
4	G1;G1.440
4	G1;G1.433
4	G1;G1.3380
4	G1;G1.3352
4	G1;G1.333
4	G1;G1.3310
4	G1;G1.3280
4	G1;G1.3233
4	G1;G1.3161
4	G1;G1.3123
4	G1;G1.3007
4	G1;G1.2992
4	G1;G1.2930
4	G1;G1.2908
4	G1;G1.2744
4	G1;G1.2439
4	G1;G1.143
4	G1;G1.125
4	G1;G1.1185
4	G1;G1.1020
4	G1;G1.1000
3	G1;G1.944
3	G1;G1.861
3	G1;G1.847
3	G1;G1.846
3	G1;G1.722
3	G1;G1.429
3	G1;G1.3330
3	G1;G1.3289
3	G1;G1.3283
3	G1;G1.3282
3	G1;G1.3273
3	G1;G1.3116
3	G1;G1.3041
3	G1;G1.2939
3	G1;G1.2919
3	G1;G1.2907
3	G1;G1.261
3	G1;G1.2592
3	G1;G1.2391
3	G1;G1.2180
3	G1;G1.2002
3	G1;G1.1686
3	G1;G1.14
3	G1;G1.135
3	G1;G1.132
3	G1;G1.130
3	G1;G1.126
3	G1;G1.1189
3	G1;G1.1178
3	G1;G1.1052
2	G1;G1.985
2	G1;G1.952
2	G1;G1.8
2	G1;G1.796
2	G1;G1.775
2	G1;G1.697
2	G1;G1.596
2	G1;G1.533
2	G1;G1.514
2	G1;G1.513
2	G1;G1.3419
2	G1;G1.3356
2	G1;G1.3337
2	G1;G1.3334
2	G1;G1.3311
2	G1;G1.331
2	G1;G1.3309
2	G1;G1.3308
2	G1;G1.3307
2	G1;G1.3290
2	G1;G1.3248
2	G1;G1.3194
2	G1;G1.3167
2	G1;G1.3120
2	G1;G1.3112
2	G1;G1.3095
2	G1;G1.3056
2	G1;G1.3047
2	G1;G1.3031
2	G1;G1.3013
2	G1;G1.299
2	G1;G1.297
2	G1;G1.2914
2	G1;G1.2900
2	G1;G1.2790
2	G1;G1.258
2	G1;G1.257
2	G1;G1.2567
2	G1;G1.2328
2	G1;G1.153
2	G1;G1.141
2	G1;G1.138
2	G1;G1.137
2	G1;G1.129
2	G1;G1.128
2	G1;G1.1205
2	G1;G1.1199
2	G1;G1.1195
2	G1;G1.116
2	G1;G1.112
2	G1;G1.103
1	G1;G1.98
1	G1;G1.97
1	G1;G1.96
1	G1;G1.928
1	G1;G1.916
1	G1;G1.901
1	G1;G1.795
1	G1;G1.792
1	G1;G1.774
1	G1;G1.695
1	G1;G1.692
1	G1;G1.691
1	G1;G1.5694
1	G1;G1.512
1	G1;G1.437
1	G1;G1.3423
1	G1;G1.3405
1	G1;G1.3393
1	G1;G1.3388
1	G1;G1.3315
1	G1;G1.3300
1	G1;G1.3292
1	G1;G1.3286
1	G1;G1.3284
1	G1;G1.3275
1	G1;G1.3269
1	G1;G1.3253
1	G1;G1.3252
1	G1;G1.3241
1	G1;G1.3234
1	G1;G1.3165
1	G1;G1.3160
1	G1;G1.3154
1	G1;G1.3152
1	G1;G1.3133
1	G1;G1.3132
1	G1;G1.3131
1	G1;G1.3124
1	G1;G1.3121
1	G1;G1.3119
1	G1;G1.3113
1	G1;G1.3105
1	G1;G1.3102
1	G1;G1.3100
1	G1;G1.3098
1	G1;G1.3097
1	G1;G1.3093
1	G1;G1.3069
1	G1;G1.3065
1	G1;G1.3062
1	G1;G1.3046
1	G1;G1.3008
1	G1;G1.2996
1	G1;G1.2983
1	G1;G1.2981
1	G1;G1.2958
1	G1;G1.2954
1	G1;G1.2931
1	G1;G1.2928
1	G1;G1.2913
1	G1;G1.2903
1	G1;G1.2895
1	G1;G1.2883
1	G1;G1.287
1	G1;G1.2813
1	G1;G1.2728
1	G1;G1.2489
1	G1;G1.156
1	G1;G1.155
1	G1;G1.15
1	G1;G1.144
1	G1;G1.140
1	G1;G1.124
1	G1;G1.1219
1	G1;G1.1214
1	G1;G1.1211
1	G1;G1.1207
1	G1;G1.1201
1	G1;G1.1197
1	G1;G1.1194
1	G1;G1.1182
1	G1;G1.1176
1	G1;G1.117
1	G1;G1.1128
1	G1;G1.110
1	G1;G1.11
1	G1;G1.1091
1	G1;G1.109
1	G1;G1.108
1	G1;G1.107
1	G1;G1.1060
1	G1;G1.106
1	G1;G1.101
1	G1;G1.100
