# Supplementary material for: Evolution of naturally arising SARS-CoV-2 defective interfering particles
Source: Commun Biol. 2022 Oct 27;5:1140. doi: 10.1038/s42003-022-04058-5 (PMC9610340; doi:10.1038/s42003-022-04058-5)
Supplement: Supplementary file 7 — Supplementary Data 5 [file 42003_2022_4058_MOESM7_ESM.zip › experiment2/Pipeline_intermediate_files_experiment2/collapsed_RNA_models_reconstruction_experiment_2_passage_29.bed12]

NC_045512.2	9	28875	G1;p29_G1.1	40	+	9	28875	255,0,0	3	57,418,845	0,27375,28021
NC_045512.2	9	29872	G1;p29_G1.2	40	+	9	29872	255,0,0	3	67,1322,1842	0,26471,28021
NC_045512.2	9	29878	G1;p29_G1.3	40	+	9	29878	255,0,0	3	740,1579,566	0,13301,29303
NC_045512.2	10	15956	G1;p29_G1.4	40	+	10	15956	255,0,0	2	739,2646	0,13300
NC_045512.2	10	29266	G1;p29_G1.5	40	+	10	29266	255,0,0	3	54,1335,1236	0,26457,28020
NC_045512.2	10	29871	G1;p29_G1.6	40	+	10	29871	255,0,0	3	65,1788,598	0,15772,29263
NC_045512.2	10	29873	G1;p29_G1.7	40	+	10	29873	255,0,0	3	70,812,792	0,15775,29071
NC_045512.2	10	29873	G1;p29_G1.8	40	+	10	29873	255,0,0	2	1934,548	0,29315
NC_045512.2	10	29873	G1;p29_G1.9	40	+	10	29873	255,0,0	2	2256,1422	0,28441
NC_045512.2	10	29874	G1;p29_G1.10	40	+	10	29874	255,0,0	5	739,1179,2469,763,525	0,13300,14827,17636,29339
NC_045512.2	10	29874	G1;p29_G1.11	40	+	10	29874	255,0,0	3	739,3022,751	0,13300,29113
NC_045512.2	10	29874	G1;p29_G1.12	40	+	10	29874	255,0,0	4	739,3291,186,667	0,13300,18198,29197
NC_045512.2	10	29874	G1;p29_G1.13	40	+	10	29874	255,0,0	3	739,4430,788	0,13300,29076
NC_045512.2	10	29874	G1;p29_G1.14	40	+	10	29874	255,0,0	2	5623,1125	0,28739
NC_045512.2	10	29875	G1;p29_G1.15	40	+	10	29875	255,0,0	5	739,373,1873,861,564	0,13300,13929,16021,29301
NC_045512.2	10	29875	G1;p29_G1.16	40	+	10	29875	255,0,0	3	739,3579,610	0,13300,29255
NC_045512.2	10	29876	G1;p29_G1.17	40	+	10	29876	255,0,0	6	193,179,1482,1106,589,501	0,560,13300,15360,16504,29365
NC_045512.2	10	29876	G1;p29_G1.18	40	+	10	29876	255,0,0	2	3714,589	0,29277
NC_045512.2	10	29877	G1;p29_G1.19	40	+	10	29877	255,0,0	4	739,1299,1275,414	0,13300,14965,29453
NC_045512.2	10	29879	G1;p29_G1.20	40	+	10	29879	255,0,0	5	739,1848,1237,275,434	0,13300,15206,16544,29435
NC_045512.2	11	200	G1;p29_G1.21	40	+	11	200	255,0,0	1	189	0
NC_045512.2	11	315	G1;p29_G1.22	40	+	11	315	255,0,0	1	304	0
NC_045512.2	11	464	G1;p29_G1.23	40	+	11	464	255,0,0	1	453	0
NC_045512.2	11	652	G1;p29_G1.24	40	+	11	652	255,0,0	1	641	0
NC_045512.2	11	13364	G1;p29_G1.25	40	+	11	13364	255,0,0	2	738,54	0,13299
NC_045512.2	11	13413	G1;p29_G1.26	40	+	11	13413	255,0,0	2	738,103	0,13299
NC_045512.2	11	13812	G1;p29_G1.27	40	+	11	13812	255,0,0	2	738,502	0,13299
NC_045512.2	11	13874	G1;p29_G1.28	40	+	11	13874	255,0,0	2	738,564	0,13299
NC_045512.2	11	13932	G1;p29_G1.29	40	+	11	13932	255,0,0	2	738,622	0,13299
NC_045512.2	11	14072	G1;p29_G1.30	40	+	11	14072	255,0,0	2	738,762	0,13299
NC_045512.2	11	14145	G1;p29_G1.31	40	+	11	14145	255,0,0	2	738,835	0,13299
NC_045512.2	11	14355	G1;p29_G1.32	40	+	11	14355	255,0,0	2	738,1045	0,13299
NC_045512.2	11	14438	G1;p29_G1.33	40	+	11	14438	255,0,0	2	738,1128	0,13299
NC_045512.2	11	14911	G1;p29_G1.34	40	+	11	14911	255,0,0	2	738,1601	0,13299
NC_045512.2	11	15014	G1;p29_G1.35	40	+	11	15014	255,0,0	2	738,1704	0,13299
NC_045512.2	11	15253	G1;p29_G1.36	40	+	11	15253	255,0,0	2	738,1943	0,13299
NC_045512.2	11	15309	G1;p29_G1.37	40	+	11	15309	255,0,0	2	738,1999	0,13299
NC_045512.2	11	15440	G1;p29_G1.38	40	+	11	15440	255,0,0	2	738,2130	0,13299
NC_045512.2	11	15490	G1;p29_G1.39	40	+	11	15490	255,0,0	3	738,1848,274	0,13299,15205
NC_045512.2	11	15536	G1;p29_G1.40	40	+	11	15536	255,0,0	2	738,2226	0,13299
NC_045512.2	11	15621	G1;p29_G1.41	40	+	11	15621	255,0,0	2	738,2311	0,13299
NC_045512.2	11	15722	G1;p29_G1.42	40	+	11	15722	255,0,0	2	738,2412	0,13299
NC_045512.2	11	15851	G1;p29_G1.43	40	+	11	15851	255,0,0	2	738,2541	0,13299
NC_045512.2	11	15874	G1;p29_G1.44	40	+	11	15874	255,0,0	3	738,1854,658	0,13299,15205
NC_045512.2	11	16076	G1;p29_G1.45	40	+	11	16076	255,0,0	3	738,1848,860	0,13299,15205
NC_045512.2	11	16111	G1;p29_G1.46	40	+	11	16111	255,0,0	3	738,1851,891	0,13299,15209
NC_045512.2	11	16281	G1;p29_G1.47	40	+	11	16281	255,0,0	2	738,2971	0,13299
NC_045512.2	11	16545	G1;p29_G1.48	40	+	11	16545	255,0,0	3	738,1849,1329	0,13299,15205
NC_045512.2	11	16721	G1;p29_G1.49	40	+	11	16721	255,0,0	2	738,3411	0,13299
NC_045512.2	11	28057	G1;p29_G1.50	40	+	11	28057	255,0,0	2	54,674	0,27372
NC_045512.2	11	28365	G1;p29_G1.51	40	+	11	28365	255,0,0	2	53,111	0,28243
NC_045512.2	11	28504	G1;p29_G1.52	40	+	11	28504	255,0,0	2	51,250	0,28243
NC_045512.2	11	28542	G1;p29_G1.53	40	+	11	28542	255,0,0	2	51,288	0,28243
NC_045512.2	11	28653	G1;p29_G1.54	40	+	11	28653	255,0,0	2	52,399	0,28243
NC_045512.2	11	28885	G1;p29_G1.55	40	+	11	28885	255,0,0	2	51,631	0,28243
NC_045512.2	11	29104	G1;p29_G1.56	40	+	11	29104	255,0,0	2	53,850	0,28243
NC_045512.2	11	29157	G1;p29_G1.57	40	+	11	29157	255,0,0	2	53,903	0,28243
NC_045512.2	11	29390	G1;p29_G1.58	40	+	11	29390	255,0,0	2	51,1137	0,28242
NC_045512.2	11	29475	G1;p29_G1.59	40	+	11	29475	255,0,0	2	53,1221	0,28243
NC_045512.2	11	29545	G1;p29_G1.60	40	+	11	29545	255,0,0	2	53,1291	0,28243
NC_045512.2	11	29634	G1;p29_G1.61	40	+	11	29634	255,0,0	3	738,2961,124	0,13299,29499
NC_045512.2	11	29649	G1;p29_G1.62	40	+	11	29649	255,0,0	3	738,3602,314	0,13299,29324
NC_045512.2	11	29700	G1;p29_G1.63	40	+	11	29700	255,0,0	3	738,3519,255	0,13299,29434
NC_045512.2	11	29718	G1;p29_G1.64	40	+	11	29718	255,0,0	2	53,1464	0,28243
NC_045512.2	11	29784	G1;p29_G1.65	40	+	11	29784	255,0,0	2	53,1530	0,28243
NC_045512.2	11	29784	G1;p29_G1.66	40	+	11	29784	255,0,0	4	738,2419,1157,673	0,13299,15754,29100
NC_045512.2	11	29801	G1;p29_G1.67	40	+	11	29801	255,0,0	3	738,3531,384	0,13299,29406
NC_045512.2	11	29837	G1;p29_G1.68	40	+	11	29837	255,0,0	3	71,393,1807	0,27397,28019
NC_045512.2	11	29856	G1;p29_G1.69	40	+	11	29856	255,0,0	4	738,3334,330,376	0,13299,17001,29469
NC_045512.2	11	29863	G1;p29_G1.70	40	+	11	29863	255,0,0	5	735,1457,1746,462,550	0,13297,16872,28636,29302
NC_045512.2	11	29865	G1;p29_G1.71	40	+	11	29865	255,0,0	3	738,3136,457	0,13299,29397
NC_045512.2	11	29870	G1;p29_G1.72	40	+	11	29870	255,0,0	3	738,3958,521	0,13299,29338
NC_045512.2	11	29871	G1;p29_G1.73	40	+	11	29871	255,0,0	3	54,1121,373	0,15764,29487
NC_045512.2	11	29871	G1;p29_G1.74	40	+	11	29871	255,0,0	3	58,1111,426	0,15707,29434
NC_045512.2	11	29871	G1;p29_G1.75	40	+	11	29871	255,0,0	3	59,2853,329	0,14360,29531
NC_045512.2	11	29871	G1;p29_G1.76	40	+	11	29871	255,0,0	4	444,1796,1613,426	0,13351,15205,29434
NC_045512.2	11	29871	G1;p29_G1.77	40	+	11	29871	255,0,0	3	684,3151,426	0,13667,29434
NC_045512.2	11	29871	G1;p29_G1.78	40	+	11	29871	255,0,0	5	738,539,941,1613,426	0,13299,14206,15205,29434
NC_045512.2	11	29871	G1;p29_G1.79	40	+	11	29871	255,0,0	3	738,629,402	0,13299,29458
NC_045512.2	11	29871	G1;p29_G1.80	40	+	11	29871	255,0,0	3	738,871,493	0,13299,29367
NC_045512.2	11	29871	G1;p29_G1.81	40	+	11	29871	255,0,0	4	738,1848,1613,426	0,13299,15205,29434
NC_045512.2	11	29871	G1;p29_G1.82	40	+	11	29871	255,0,0	4	738,1849,1073,380	0,13299,15205,29480
NC_045512.2	11	29871	G1;p29_G1.83	40	+	11	29871	255,0,0	4	738,1849,2008,329	0,13299,15205,29531
NC_045512.2	11	29871	G1;p29_G1.84	40	+	11	29871	255,0,0	3	738,2752,576	0,13299,29284
NC_045512.2	11	29871	G1;p29_G1.85	40	+	11	29871	255,0,0	3	738,2898,359	0,13299,29501
NC_045512.2	11	29871	G1;p29_G1.86	40	+	11	29871	255,0,0	4	738,2899,182,405	0,13299,16529,29455
NC_045512.2	11	29871	G1;p29_G1.87	40	+	11	29871	255,0,0	3	738,2949,694	0,13299,29166
NC_045512.2	11	29871	G1;p29_G1.88	40	+	11	29871	255,0,0	4	738,2983,218,393	0,13299,18166,29467
NC_045512.2	11	29871	G1;p29_G1.89	40	+	11	29871	255,0,0	3	738,3000,493	0,13299,29367
NC_045512.2	11	29871	G1;p29_G1.90	40	+	11	29871	255,0,0	3	738,3001,621	0,13299,29239
NC_045512.2	11	29871	G1;p29_G1.91	40	+	11	29871	255,0,0	3	738,3044,784	0,13299,29076
NC_045512.2	11	29871	G1;p29_G1.92	40	+	11	29871	255,0,0	3	738,3142,427	0,13299,29433
NC_045512.2	11	29871	G1;p29_G1.93	40	+	11	29871	255,0,0	3	738,3147,406	0,13299,29454
NC_045512.2	11	29871	G1;p29_G1.94	40	+	11	29871	255,0,0	3	738,3154,588	0,13299,29272
NC_045512.2	11	29871	G1;p29_G1.95	40	+	11	29871	255,0,0	4	738,3201,656,499	0,13299,16566,29361
NC_045512.2	11	29871	G1;p29_G1.96	40	+	11	29871	255,0,0	3	738,3286,539	0,13299,29321
NC_045512.2	11	29871	G1;p29_G1.97	40	+	11	29871	255,0,0	3	738,3292,433	0,13299,29427
NC_045512.2	11	29871	G1;p29_G1.98	40	+	11	29871	255,0,0	3	738,3346,444	0,13299,29416
NC_045512.2	11	29871	G1;p29_G1.99	40	+	11	29871	255,0,0	3	738,3413,699	0,13299,29161
NC_045512.2	11	29871	G1;p29_G1.100	40	+	11	29871	255,0,0	3	738,3423,600	0,13299,29260
NC_045512.2	11	29871	G1;p29_G1.101	40	+	11	29871	255,0,0	3	738,3444,574	0,13299,29286
NC_045512.2	11	29871	G1;p29_G1.102	40	+	11	29871	255,0,0	3	738,3487,727	0,13299,29133
NC_045512.2	11	29871	G1;p29_G1.103	40	+	11	29871	255,0,0	3	738,3506,652	0,13299,29208
NC_045512.2	11	29871	G1;p29_G1.104	40	+	11	29871	255,0,0	3	738,3602,529	0,13299,29331
NC_045512.2	11	29871	G1;p29_G1.105	40	+	11	29871	255,0,0	3	738,3607,746	0,13299,29114
NC_045512.2	11	29871	G1;p29_G1.106	40	+	11	29871	255,0,0	3	738,3622,527	0,13299,29333
NC_045512.2	11	29871	G1;p29_G1.107	40	+	11	29871	255,0,0	3	738,3735,518	0,13299,29342
NC_045512.2	11	29871	G1;p29_G1.108	40	+	11	29871	255,0,0	3	738,3739,606	0,13299,29254
NC_045512.2	11	29871	G1;p29_G1.109	40	+	11	29871	255,0,0	4	738,4023,25,590	0,13299,18512,29270
NC_045512.2	11	29871	G1;p29_G1.110	40	+	11	29871	255,0,0	3	738,4032,392	0,13299,29468
NC_045512.2	11	29871	G1;p29_G1.111	40	+	11	29871	255,0,0	3	738,4035,422	0,13299,29438
NC_045512.2	11	29871	G1;p29_G1.112	40	+	11	29871	255,0,0	3	738,4176,575	0,13299,29285
NC_045512.2	11	29871	G1;p29_G1.113	40	+	11	29871	255,0,0	3	738,4190,483	0,13299,29377
NC_045512.2	11	29871	G1;p29_G1.114	40	+	11	29871	255,0,0	3	738,4257,1116	0,13299,28744
NC_045512.2	11	29871	G1;p29_G1.115	40	+	11	29871	255,0,0	3	738,4266,597	0,13299,29263
NC_045512.2	11	29871	G1;p29_G1.116	40	+	11	29871	255,0,0	3	738,5047,618	0,13299,29242
NC_045512.2	11	29871	G1;p29_G1.117	40	+	11	29871	255,0,0	3	738,5243,675	0,13299,29185
NC_045512.2	11	29872	G1;p29_G1.118	40	+	11	29872	255,0,0	3	54,1322,518	0,15764,29343
NC_045512.2	11	29872	G1;p29_G1.119	40	+	11	29872	255,0,0	3	55,2489,1872	0,25370,27989
NC_045512.2	11	29872	G1;p29_G1.120	40	+	11	29872	255,0,0	4	738,1286,797,446	0,13299,17615,29415
NC_045512.2	11	29872	G1;p29_G1.121	40	+	11	29872	255,0,0	6	738,1848,1204,160,434,663	0,13299,15205,18458,28636,29198
NC_045512.2	11	29872	G1;p29_G1.122	40	+	11	29872	255,0,0	4	738,1849,1095,622	0,13299,15205,29239
NC_045512.2	11	29872	G1;p29_G1.123	40	+	11	29872	255,0,0	5	738,1849,1225,217,427	0,13299,15205,16601,29434
NC_045512.2	11	29872	G1;p29_G1.124	40	+	11	29872	255,0,0	4	738,1851,1093,370	0,13299,15209,29491
NC_045512.2	11	29872	G1;p29_G1.125	40	+	11	29872	255,0,0	3	738,2951,486	0,13299,29375
NC_045512.2	11	29872	G1;p29_G1.126	40	+	11	29872	255,0,0	3	738,3557,407	0,13299,29454
NC_045512.2	11	29872	G1;p29_G1.127	40	+	11	29872	255,0,0	3	738,3577,521	0,13299,29340
NC_045512.2	11	29872	G1;p29_G1.128	40	+	11	29872	255,0,0	3	738,3605,595	0,13299,29266
NC_045512.2	11	29872	G1;p29_G1.129	40	+	11	29872	255,0,0	3	738,3654,611	0,13299,29250
NC_045512.2	11	29872	G1;p29_G1.130	40	+	11	29872	255,0,0	3	738,4151,607	0,13299,29254
NC_045512.2	11	29872	G1;p29_G1.131	40	+	11	29872	255,0,0	3	738,5092,498	0,13299,29363
NC_045512.2	11	29872	G1;p29_G1.132	40	+	11	29872	255,0,0	3	739,3313,536	0,13588,29325
NC_045512.2	11	29872	G1;p29_G1.133	40	+	11	29872	255,0,0	3	754,3456,653	0,13349,29208
NC_045512.2	11	29873	G1;p29_G1.134	40	+	11	29873	255,0,0	3	57,1146,761	0,15765,29101
NC_045512.2	11	29873	G1;p29_G1.135	40	+	11	29873	255,0,0	3	57,1503,620	0,15765,29242
NC_045512.2	11	29873	G1;p29_G1.136	40	+	11	29873	255,0,0	3	59,429,1517	0,27749,28345
NC_045512.2	11	29873	G1;p29_G1.137	40	+	11	29873	255,0,0	3	65,1397,1880	0,26470,27982
NC_045512.2	11	29873	G1;p29_G1.138	40	+	11	29873	255,0,0	4	341,70,4668,1207	0,662,13299,28655
NC_045512.2	11	29873	G1;p29_G1.139	40	+	11	29873	255,0,0	5	738,1396,6,1496,524	0,13299,15452,16863,29338
NC_045512.2	11	29873	G1;p29_G1.140	40	+	11	29873	255,0,0	3	738,2430,547	0,13299,29315
NC_045512.2	11	29873	G1;p29_G1.141	40	+	11	29873	255,0,0	3	738,2581,375	0,13299,29487
NC_045512.2	11	29873	G1;p29_G1.142	40	+	11	29873	255,0,0	3	738,2646,497	0,13299,29365
NC_045512.2	11	29873	G1;p29_G1.143	40	+	11	29873	255,0,0	3	738,2869,684	0,13299,29178
NC_045512.2	11	29873	G1;p29_G1.144	40	+	11	29873	255,0,0	3	738,2973,464	0,13299,29398
NC_045512.2	11	29873	G1;p29_G1.145	40	+	11	29873	255,0,0	3	738,3135,745	0,13299,29117
NC_045512.2	11	29873	G1;p29_G1.146	40	+	11	29873	255,0,0	3	738,3244,717	0,13299,29145
NC_045512.2	11	29873	G1;p29_G1.147	40	+	11	29873	255,0,0	3	738,3269,394	0,13299,29468
NC_045512.2	11	29873	G1;p29_G1.148	40	+	11	29873	255,0,0	3	738,3291,484	0,13299,29378
NC_045512.2	11	29873	G1;p29_G1.149	40	+	11	29873	255,0,0	3	738,3410,735	0,13299,29127
NC_045512.2	11	29873	G1;p29_G1.150	40	+	11	29873	255,0,0	3	738,3415,638	0,13299,29224
NC_045512.2	11	29873	G1;p29_G1.151	40	+	11	29873	255,0,0	3	738,3435,428	0,13299,29434
NC_045512.2	11	29873	G1;p29_G1.152	40	+	11	29873	255,0,0	3	738,3464,523	0,13299,29339
NC_045512.2	11	29873	G1;p29_G1.153	40	+	11	29873	255,0,0	3	738,3561,499	0,13299,29363
NC_045512.2	11	29873	G1;p29_G1.154	40	+	11	29873	255,0,0	3	738,3611,387	0,13299,29475
NC_045512.2	11	29873	G1;p29_G1.155	40	+	11	29873	255,0,0	3	738,3646,512	0,13299,29350
NC_045512.2	11	29873	G1;p29_G1.156	40	+	11	29873	255,0,0	3	738,3709,381	0,13299,29481
NC_045512.2	11	29873	G1;p29_G1.157	40	+	11	29873	255,0,0	3	738,3782,392	0,13299,29470
NC_045512.2	11	29873	G1;p29_G1.158	40	+	11	29873	255,0,0	3	738,3945,407	0,13299,29455
NC_045512.2	11	29873	G1;p29_G1.159	40	+	11	29873	255,0,0	3	738,3948,424	0,13299,29438
NC_045512.2	11	29873	G1;p29_G1.160	40	+	11	29873	255,0,0	3	738,4185,562	0,13299,29300
NC_045512.2	11	29873	G1;p29_G1.161	40	+	11	29873	255,0,0	3	738,5036,603	0,13299,29259
NC_045512.2	11	29873	G1;p29_G1.162	40	+	11	29873	255,0,0	3	739,5137,480	0,13299,29382
NC_045512.2	11	29874	G1;p29_G1.163	40	+	11	29874	255,0,0	3	53,1403,1874	0,26456,27989
NC_045512.2	11	29874	G1;p29_G1.164	40	+	11	29874	255,0,0	2	53,3407	0,26456
NC_045512.2	11	29874	G1;p29_G1.165	40	+	11	29874	255,0,0	3	54,1686,634	0,15764,29229
NC_045512.2	11	29874	G1;p29_G1.166	40	+	11	29874	255,0,0	5	55,920,1827,518,600	0,25370,26595,28592,29263
NC_045512.2	11	29874	G1;p29_G1.167	40	+	11	29874	255,0,0	3	57,1137,539	0,15764,29324
NC_045512.2	11	29874	G1;p29_G1.168	40	+	11	29874	255,0,0	2	58,2834	0,27029
NC_045512.2	11	29874	G1;p29_G1.169	40	+	11	29874	255,0,0	4	59,788,1613,429	0,14360,15205,29434
NC_045512.2	11	29874	G1;p29_G1.170	40	+	11	29874	255,0,0	4	59,497,1613,429	0,14650,15205,29434
NC_045512.2	11	29874	G1;p29_G1.171	40	+	11	29874	255,0,0	2	65,3393	0,26470
NC_045512.2	11	29874	G1;p29_G1.172	40	+	11	29874	255,0,0	5	68,438,1666,1615,429	0,300,13299,15203,29434
NC_045512.2	11	29874	G1;p29_G1.173	40	+	11	29874	255,0,0	4	260,272,377,163	0,481,29245,29700
NC_045512.2	11	29874	G1;p29_G1.174	40	+	11	29874	255,0,0	4	738,952,1811,620	0,13299,14612,29243
NC_045512.2	11	29874	G1;p29_G1.175	40	+	11	29874	255,0,0	4	738,1342,919,624	0,13299,15930,29239
NC_045512.2	11	29874	G1;p29_G1.176	40	+	11	29874	255,0,0	4	738,1745,2009,619	0,13299,15441,29244
NC_045512.2	11	29874	G1;p29_G1.177	40	+	11	29874	255,0,0	4	738,1848,1706,762	0,13299,15205,29101
NC_045512.2	11	29874	G1;p29_G1.178	40	+	11	29874	255,0,0	4	738,1849,1600,655	0,13299,15205,29208
NC_045512.2	11	29874	G1;p29_G1.179	40	+	11	29874	255,0,0	4	738,2066,904,372	0,13299,15398,29491
NC_045512.2	11	29874	G1;p29_G1.180	40	+	11	29874	255,0,0	4	738,2638,406,658	0,13299,16186,29205
NC_045512.2	11	29874	G1;p29_G1.181	40	+	11	29874	255,0,0	3	738,2868,377	0,13299,29486
NC_045512.2	11	29874	G1;p29_G1.182	40	+	11	29874	255,0,0	3	738,3092,411	0,13299,29452
NC_045512.2	11	29874	G1;p29_G1.183	40	+	11	29874	255,0,0	3	738,3103,949	0,13299,28914
NC_045512.2	11	29874	G1;p29_G1.184	40	+	11	29874	255,0,0	3	738,3187,578	0,13299,29285
NC_045512.2	11	29874	G1;p29_G1.185	40	+	11	29874	255,0,0	3	738,3386,421	0,13299,29442
NC_045512.2	11	29874	G1;p29_G1.186	40	+	11	29874	255,0,0	3	738,3415,622	0,13299,29241
NC_045512.2	11	29874	G1;p29_G1.187	40	+	11	29874	255,0,0	3	738,3433,821	0,13299,29042
NC_045512.2	11	29874	G1;p29_G1.188	40	+	11	29874	255,0,0	3	738,3443,751	0,13299,29112
NC_045512.2	11	29874	G1;p29_G1.189	40	+	11	29874	255,0,0	3	738,3459,575	0,13299,29288
NC_045512.2	11	29874	G1;p29_G1.190	40	+	11	29874	255,0,0	3	738,3490,496	0,13299,29367
NC_045512.2	11	29874	G1;p29_G1.191	40	+	11	29874	255,0,0	3	738,3518,519	0,13299,29344
NC_045512.2	11	29874	G1;p29_G1.192	40	+	11	29874	255,0,0	3	738,3519,429	0,13299,29434
NC_045512.2	11	29874	G1;p29_G1.193	40	+	11	29874	255,0,0	3	738,3531,457	0,13299,29406
NC_045512.2	11	29874	G1;p29_G1.194	40	+	11	29874	255,0,0	4	738,3542,681,532	0,13299,16898,29331
NC_045512.2	11	29874	G1;p29_G1.195	40	+	11	29874	255,0,0	3	738,3586,376	0,13299,29487
NC_045512.2	11	29874	G1;p29_G1.196	40	+	11	29874	255,0,0	3	738,3595,800	0,13299,29063
NC_045512.2	11	29874	G1;p29_G1.197	40	+	11	29874	255,0,0	3	738,3603,479	0,13299,29384
NC_045512.2	11	29874	G1;p29_G1.198	40	+	11	29874	255,0,0	3	738,3675,545	0,13299,29318
NC_045512.2	11	29874	G1;p29_G1.199	40	+	11	29874	255,0,0	3	738,3701,341	0,13299,29522
NC_045512.2	11	29874	G1;p29_G1.200	40	+	11	29874	255,0,0	3	738,3704,562	0,13299,29301
NC_045512.2	11	29874	G1;p29_G1.201	40	+	11	29874	255,0,0	3	738,3708,452	0,13299,29411
NC_045512.2	11	29874	G1;p29_G1.202	40	+	11	29874	255,0,0	3	738,3817,327	0,13299,29536
NC_045512.2	11	29874	G1;p29_G1.203	40	+	11	29874	255,0,0	3	738,3887,466	0,13299,29397
NC_045512.2	11	29874	G1;p29_G1.204	40	+	11	29874	255,0,0	3	738,3891,525	0,13299,29338
NC_045512.2	11	29874	G1;p29_G1.205	40	+	11	29874	255,0,0	3	738,3939,383	0,13299,29480
NC_045512.2	11	29874	G1;p29_G1.206	40	+	11	29874	255,0,0	3	738,3974,379	0,13299,29484
NC_045512.2	11	29874	G1;p29_G1.207	40	+	11	29874	255,0,0	3	738,4005,496	0,13299,29367
NC_045512.2	11	29874	G1;p29_G1.208	40	+	11	29874	255,0,0	3	738,4270,496	0,13299,29367
NC_045512.2	11	29874	G1;p29_G1.209	40	+	11	29874	255,0,0	3	738,4280,532	0,13299,29331
NC_045512.2	11	29874	G1;p29_G1.210	40	+	11	29874	255,0,0	3	738,4341,344	0,13299,29519
NC_045512.2	11	29874	G1;p29_G1.211	40	+	11	29874	255,0,0	3	738,5002,748	0,13299,29115
NC_045512.2	11	29874	G1;p29_G1.212	40	+	11	29874	255,0,0	3	738,5062,483	0,13299,29380
NC_045512.2	11	29874	G1;p29_G1.213	40	+	11	29874	255,0,0	3	738,5113,719	0,13299,29144
NC_045512.2	11	29874	G1;p29_G1.214	40	+	11	29874	255,0,0	3	738,5168,422	0,13299,29441
NC_045512.2	11	29874	G1;p29_G1.215	40	+	11	29874	255,0,0	4	738,5319,332,565	0,13299,28636,29298
NC_045512.2	11	29875	G1;p29_G1.216	40	+	11	29875	255,0,0	3	52,201,1070	0,28243,28794
NC_045512.2	11	29875	G1;p29_G1.217	40	+	11	29875	255,0,0	3	55,2249,1600	0,25370,28264
NC_045512.2	11	29875	G1;p29_G1.218	40	+	11	29875	255,0,0	4	55,418,1263,520	0,27373,28019,29344
NC_045512.2	11	29875	G1;p29_G1.219	40	+	11	29875	255,0,0	3	55,433,1976	0,27373,27888
NC_045512.2	11	29875	G1;p29_G1.220	40	+	11	29875	255,0,0	3	55,486,1875	0,27373,27989
NC_045512.2	11	29875	G1;p29_G1.221	40	+	11	29875	255,0,0	3	57,950,567	0,15764,29297
NC_045512.2	11	29875	G1;p29_G1.222	40	+	11	29875	255,0,0	5	57,644,160,434,666	0,15765,18458,28636,29198
NC_045512.2	11	29875	G1;p29_G1.223	40	+	11	29875	255,0,0	3	57,946,409	0,15765,29455
NC_045512.2	11	29875	G1;p29_G1.224	40	+	11	29875	255,0,0	3	58,1566,1845	0,26225,28019
NC_045512.2	11	29875	G1;p29_G1.225	40	+	11	29875	255,0,0	3	59,2458,430	0,14360,29434
NC_045512.2	11	29875	G1;p29_G1.226	40	+	11	29875	255,0,0	3	65,1449,334	0,15765,29530
NC_045512.2	11	29875	G1;p29_G1.227	40	+	11	29875	255,0,0	2	66,2110	0,27754
NC_045512.2	11	29875	G1;p29_G1.228	40	+	11	29875	255,0,0	5	738,583,474,997,386	0,13299,14182,15052,29478
NC_045512.2	11	29875	G1;p29_G1.229	40	+	11	29875	255,0,0	3	738,1532,418	0,13299,29446
NC_045512.2	11	29875	G1;p29_G1.230	40	+	11	29875	255,0,0	4	738,1703,510,430	0,13299,16308,29434
NC_045512.2	11	29875	G1;p29_G1.231	40	+	11	29875	255,0,0	4	738,1848,1506,409	0,13299,15205,29455
NC_045512.2	11	29875	G1;p29_G1.232	40	+	11	29875	255,0,0	4	738,1848,1680,377	0,13299,15205,29487
NC_045512.2	11	29875	G1;p29_G1.233	40	+	11	29875	255,0,0	5	738,1848,2351,402,371	0,13299,15205,28744,29493
NC_045512.2	11	29875	G1;p29_G1.234	40	+	11	29875	255,0,0	4	738,1849,2209,519	0,13299,15205,29345
NC_045512.2	11	29875	G1;p29_G1.235	40	+	11	29875	255,0,0	5	738,1850,1089,493,430	0,13299,15205,16325,29434
NC_045512.2	11	29875	G1;p29_G1.236	40	+	11	29875	255,0,0	4	738,1851,895,716	0,13299,15205,29148
NC_045512.2	11	29875	G1;p29_G1.237	40	+	11	29875	255,0,0	4	738,2044,974,1228	0,13299,17644,28636
NC_045512.2	11	29875	G1;p29_G1.238	40	+	11	29875	255,0,0	4	738,2419,1157,763	0,13299,15754,29101
NC_045512.2	11	29875	G1;p29_G1.239	40	+	11	29875	255,0,0	3	738,2868,527	0,13299,29337
NC_045512.2	11	29875	G1;p29_G1.240	40	+	11	29875	255,0,0	4	738,2881,139,486	0,13299,17352,29378
NC_045512.2	11	29875	G1;p29_G1.241	40	+	11	29875	255,0,0	3	738,3003,670	0,13299,29194
NC_045512.2	11	29875	G1;p29_G1.242	40	+	11	29875	255,0,0	3	738,3123,511	0,13299,29353
NC_045512.2	11	29875	G1;p29_G1.243	40	+	11	29875	255,0,0	3	738,3137,380	0,13299,29484
NC_045512.2	11	29875	G1;p29_G1.244	40	+	11	29875	255,0,0	3	738,3155,469	0,13299,29395
NC_045512.2	11	29875	G1;p29_G1.245	40	+	11	29875	255,0,0	3	738,3170,591	0,13299,29273
NC_045512.2	11	29875	G1;p29_G1.246	40	+	11	29875	255,0,0	3	738,3293,623	0,13299,29241
NC_045512.2	11	29875	G1;p29_G1.247	40	+	11	29875	255,0,0	3	738,3366,419	0,13299,29445
NC_045512.2	11	29875	G1;p29_G1.248	40	+	11	29875	255,0,0	4	738,3436,38,613	0,13299,18210,29251
NC_045512.2	11	29875	G1;p29_G1.249	40	+	11	29875	255,0,0	3	738,3442,407	0,13299,29457
NC_045512.2	11	29875	G1;p29_G1.250	40	+	11	29875	255,0,0	3	738,3455,604	0,13299,29260
NC_045512.2	11	29875	G1;p29_G1.251	40	+	11	29875	255,0,0	3	738,3455,454	0,13299,29410
NC_045512.2	11	29875	G1;p29_G1.252	40	+	11	29875	255,0,0	3	738,3507,483	0,13299,29381
NC_045512.2	11	29875	G1;p29_G1.253	40	+	11	29875	255,0,0	3	738,3542,642	0,13299,29222
NC_045512.2	11	29875	G1;p29_G1.254	40	+	11	29875	255,0,0	3	738,3560,580	0,13299,29284
NC_045512.2	11	29875	G1;p29_G1.255	40	+	11	29875	255,0,0	3	738,3912,480	0,13299,29384
NC_045512.2	11	29875	G1;p29_G1.256	40	+	11	29875	255,0,0	4	738,4056,39,896	0,13299,28888,28968
NC_045512.2	11	29875	G1;p29_G1.257	40	+	11	29875	255,0,0	3	738,4066,350	0,13299,29514
NC_045512.2	11	29875	G1;p29_G1.258	40	+	11	29875	255,0,0	3	738,4714,603	0,13299,29261
NC_045512.2	11	29875	G1;p29_G1.259	40	+	11	29875	255,0,0	3	738,5035,495	0,13299,29369
NC_045512.2	11	29875	G1;p29_G1.260	40	+	11	29875	255,0,0	3	772,3000,373	0,13302,29491
NC_045512.2	11	29875	G1;p29_G1.261	40	+	11	29875	255,0,0	4	777,1599,1609,430	0,13551,15209,29434
NC_045512.2	11	29875	G1;p29_G1.262	40	+	11	29875	255,0,0	2	2119,688	0,29176
NC_045512.2	11	29875	G1;p29_G1.263	40	+	11	29875	255,0,0	2	2438,769	0,29095
NC_045512.2	11	29876	G1;p29_G1.264	40	+	11	29876	255,0,0	2	9,1622	0,28243
NC_045512.2	11	29876	G1;p29_G1.265	40	+	11	29876	255,0,0	3	53,1335,1846	0,26456,28019
NC_045512.2	11	29876	G1;p29_G1.266	40	+	11	29876	255,0,0	2	54,1993	0,27872
NC_045512.2	11	29876	G1;p29_G1.267	40	+	11	29876	255,0,0	3	55,6319,1876	0,21540,27989
NC_045512.2	11	29876	G1;p29_G1.268	40	+	11	29876	255,0,0	3	55,2436,1977	0,25370,27888
NC_045512.2	11	29876	G1;p29_G1.269	40	+	11	29876	255,0,0	2	55,4495	0,25370
NC_045512.2	11	29876	G1;p29_G1.270	40	+	11	29876	255,0,0	3	55,418,1846	0,27373,28019
NC_045512.2	11	29876	G1;p29_G1.271	40	+	11	29876	255,0,0	4	57,683,320,595	0,15765,18217,29270
NC_045512.2	11	29876	G1;p29_G1.272	40	+	11	29876	255,0,0	3	57,1066,459	0,15765,29406
NC_045512.2	11	29876	G1;p29_G1.273	40	+	11	29876	255,0,0	3	63,762,1846	0,27029,28019
NC_045512.2	11	29876	G1;p29_G1.274	40	+	11	29876	255,0,0	3	64,403,379	0,15764,29486
NC_045512.2	11	29876	G1;p29_G1.275	40	+	11	29876	255,0,0	5	290,272,1355,1321,563	0,466,13299,15392,29302
NC_045512.2	11	29876	G1;p29_G1.276	40	+	11	29876	255,0,0	5	738,418,2523,458,582	0,13299,14086,28632,29283
NC_045512.2	11	29876	G1;p29_G1.277	40	+	11	29876	255,0,0	4	738,864,2279,422	0,13299,14539,29443
NC_045512.2	11	29876	G1;p29_G1.278	40	+	11	29876	255,0,0	4	738,928,385,410	0,13299,16968,29455
NC_045512.2	11	29876	G1;p29_G1.279	40	+	11	29876	255,0,0	4	738,1119,2046,462	0,13299,14775,29403
NC_045512.2	11	29876	G1;p29_G1.280	40	+	11	29876	255,0,0	4	738,1274,3208,542	0,13299,14872,29323
NC_045512.2	11	29876	G1;p29_G1.281	40	+	11	29876	255,0,0	4	738,1709,1390,431	0,13299,15428,29434
NC_045512.2	11	29876	G1;p29_G1.282	40	+	11	29876	255,0,0	5	738,1848,1156,403,431	0,13299,15205,16415,29434
NC_045512.2	11	29876	G1;p29_G1.283	40	+	11	29876	255,0,0	4	738,1848,1426,603	0,13299,15205,29262
NC_045512.2	11	29876	G1;p29_G1.284	40	+	11	29876	255,0,0	4	738,1849,1514,558	0,13299,15205,29307
NC_045512.2	11	29876	G1;p29_G1.285	40	+	11	29876	255,0,0	4	738,1849,1625,459	0,13299,15205,29406
NC_045512.2	11	29876	G1;p29_G1.286	40	+	11	29876	255,0,0	4	738,1849,1798,564	0,13299,15205,29301
NC_045512.2	11	29876	G1;p29_G1.287	40	+	11	29876	255,0,0	5	738,1852,341,889,431	0,13299,15209,15929,29434
NC_045512.2	11	29876	G1;p29_G1.288	40	+	11	29876	255,0,0	4	738,2000,1138,1229	0,13299,17480,28636
NC_045512.2	11	29876	G1;p29_G1.289	40	+	11	29876	255,0,0	4	738,2364,2377,480	0,13299,16016,29385
NC_045512.2	11	29876	G1;p29_G1.290	40	+	11	29876	255,0,0	4	738,2419,1064,431	0,13299,15754,29434
NC_045512.2	11	29876	G1;p29_G1.291	40	+	11	29876	255,0,0	3	738,2642,532	0,13299,29333
NC_045512.2	11	29876	G1;p29_G1.292	40	+	11	29876	255,0,0	3	738,2848,407	0,13299,29458
NC_045512.2	11	29876	G1;p29_G1.293	40	+	11	29876	255,0,0	3	738,2999,401	0,13299,29464
NC_045512.2	11	29876	G1;p29_G1.294	40	+	11	29876	255,0,0	3	738,3114,542	0,13299,29323
NC_045512.2	11	29876	G1;p29_G1.295	40	+	11	29876	255,0,0	4	738,3147,125,512	0,13299,18215,29353
NC_045512.2	11	29876	G1;p29_G1.296	40	+	11	29876	255,0,0	4	738,3149,320,594	0,13299,18217,29271
NC_045512.2	11	29876	G1;p29_G1.297	40	+	11	29876	255,0,0	3	738,3292,397	0,13299,29468
NC_045512.2	11	29876	G1;p29_G1.298	40	+	11	29876	255,0,0	3	738,3325,698	0,13299,29167
NC_045512.2	11	29876	G1;p29_G1.299	40	+	11	29876	255,0,0	3	738,3379,602	0,13299,29263
NC_045512.2	11	29876	G1;p29_G1.300	40	+	11	29876	255,0,0	3	738,3437,544	0,13299,29321
NC_045512.2	11	29876	G1;p29_G1.301	40	+	11	29876	255,0,0	4	738,3445,162,725	0,13299,28819,29140
NC_045512.2	11	29876	G1;p29_G1.302	40	+	11	29876	255,0,0	3	738,3479,798	0,13299,29067
NC_045512.2	11	29876	G1;p29_G1.303	40	+	11	29876	255,0,0	3	738,3559,539	0,13299,29326
NC_045512.2	11	29876	G1;p29_G1.304	40	+	11	29876	255,0,0	3	738,3560,771	0,13299,29094
NC_045512.2	11	29876	G1;p29_G1.305	40	+	11	29876	255,0,0	3	738,3596,725	0,13299,29140
NC_045512.2	11	29876	G1;p29_G1.306	40	+	11	29876	255,0,0	3	738,3697,368	0,13299,29497
NC_045512.2	11	29876	G1;p29_G1.307	40	+	11	29876	255,0,0	4	738,3704,124,496	0,13299,17628,29369
NC_045512.2	11	29876	G1;p29_G1.308	40	+	11	29876	255,0,0	3	738,4118,386	0,13299,29479
NC_045512.2	11	29876	G1;p29_G1.309	40	+	11	29876	255,0,0	3	738,4294,504	0,13299,29361
NC_045512.2	11	29876	G1;p29_G1.310	40	+	11	29876	255,0,0	3	738,4442,750	0,13299,29115
NC_045512.2	11	29876	G1;p29_G1.311	40	+	11	29876	255,0,0	3	738,4733,541	0,13299,29324
NC_045512.2	11	29876	G1;p29_G1.312	40	+	11	29876	255,0,0	3	738,4781,542	0,13299,29323
NC_045512.2	11	29876	G1;p29_G1.313	40	+	11	29876	255,0,0	3	738,5044,396	0,13299,29469
NC_045512.2	11	29876	G1;p29_G1.314	40	+	11	29876	255,0,0	3	738,5242,736	0,13299,29129
NC_045512.2	11	29876	G1;p29_G1.315	40	+	11	29876	255,0,0	4	738,1834,1233,431	0,13305,15585,29434
NC_045512.2	11	29876	G1;p29_G1.316	40	+	11	29876	255,0,0	2	2101,349	0,29516
NC_045512.2	11	29876	G1;p29_G1.317	40	+	11	29876	255,0,0	2	3637,883	0,28982
NC_045512.2	11	29877	G1;p29_G1.318	40	+	11	29877	255,0,0	2	54,8326	0,21540
NC_045512.2	11	29877	G1;p29_G1.319	40	+	11	29877	255,0,0	3	732,150,567	0,16771,29299
NC_045512.2	11	29877	G1;p29_G1.320	40	+	11	29877	255,0,0	5	738,642,1002,1088,435	0,13299,14225,15469,29431
NC_045512.2	11	29877	G1;p29_G1.321	40	+	11	29877	255,0,0	4	738,1848,3209,459	0,13299,15205,29407
NC_045512.2	11	29877	G1;p29_G1.322	40	+	11	29877	255,0,0	4	738,1849,1537,754	0,13299,15205,29112
NC_045512.2	11	29877	G1;p29_G1.323	40	+	11	29877	255,0,0	4	738,3141,276,432	0,13299,16542,29434
NC_045512.2	11	29877	G1;p29_G1.324	40	+	11	29877	255,0,0	5	738,3293,413,494,418	0,13299,18206,28638,29448
NC_045512.2	11	29877	G1;p29_G1.325	40	+	11	29877	255,0,0	3	738,3631,448	0,13299,29418
NC_045512.2	11	29877	G1;p29_G1.326	40	+	11	29877	255,0,0	3	738,3867,798	0,13299,29068
NC_045512.2	11	29877	G1;p29_G1.327	40	+	11	29877	255,0,0	3	738,3915,331	0,13299,29535
NC_045512.2	11	29877	G1;p29_G1.328	40	+	11	29877	255,0,0	3	738,4114,611	0,13299,29255
NC_045512.2	11	29878	G1;p29_G1.329	40	+	11	29878	255,0,0	3	58,1655,851	0,27029,29016
NC_045512.2	11	29878	G1;p29_G1.330	40	+	11	29878	255,0,0	3	65,1113,380	0,15772,29487
NC_045512.2	11	29878	G1;p29_G1.331	40	+	11	29878	255,0,0	4	738,1034,997,548	0,13299,14732,29319
NC_045512.2	11	29878	G1;p29_G1.332	40	+	11	29878	255,0,0	4	739,1394,2320,396	0,13298,15011,29471
NC_045512.2	11	29879	G1;p29_G1.333	40	+	11	29879	255,0,0	2	55,2495	0,27373
NC_045512.2	11	29879	G1;p29_G1.334	40	+	11	29879	255,0,0	3	57,1053,434	0,15765,29434
NC_045512.2	11	29879	G1;p29_G1.335	40	+	11	29879	255,0,0	5	738,677,1532,648,751	0,13299,14395,16279,29117
NC_045512.2	11	29879	G1;p29_G1.336	40	+	11	29879	255,0,0	3	738,3013,580	0,13299,29288
NC_045512.2	11	29880	G1;p29_G1.337	40	+	11	29880	255,0,0	3	55,2421,1850	0,25370,28019
NC_045512.2	11	29880	G1;p29_G1.338	40	+	11	29880	255,0,0	3	738,3028,863	0,13299,29006
NC_045512.2	11	29880	G1;p29_G1.339	40	+	11	29880	255,0,0	4	738,3149,320,577	0,13299,18217,29292
NC_045512.2	11	29880	G1;p29_G1.340	40	+	11	29880	255,0,0	5	738,3443,53,402,376	0,13299,17503,28744,29493
NC_045512.2	11	29881	G1;p29_G1.341	40	+	11	29881	255,0,0	3	58,502,436	0,16316,29434
NC_045512.2	11	29881	G1;p29_G1.342	40	+	11	29881	255,0,0	3	738,3306,863	0,13299,29007
NC_045512.2	11	29881	G1;p29_G1.343	40	+	11	29881	255,0,0	3	738,3413,505	0,13299,29365
NC_045512.2	11	29883	G1;p29_G1.344	40	+	11	29883	255,0,0	2	53,1629	0,28243
NC_045512.2	11	29886	G1;p29_G1.345	40	+	11	29886	255,0,0	3	738,2874,418	0,13299,29457
NC_045512.2	11	29889	G1;p29_G1.346	40	+	11	29889	255,0,0	3	57,2650,468	0,15765,29410
NC_045512.2	12	16614	G1;p29_G1.347	40	+	12	16614	255,0,0	3	737,1848,1398	0,13298,15204
NC_045512.2	12	29296	G1;p29_G1.348	40	+	12	29296	255,0,0	2	52,1042	0,28242
NC_045512.2	12	29863	G1;p29_G1.349	40	+	12	29863	255,0,0	3	737,3250,438	0,13298,29413
NC_045512.2	12	29869	G1;p29_G1.350	40	+	12	29869	255,0,0	3	737,3697,401	0,13298,29456
NC_045512.2	12	29871	G1;p29_G1.351	40	+	12	29871	255,0,0	3	737,3278,490	0,13298,29369
NC_045512.2	12	29873	G1;p29_G1.352	40	+	12	29873	255,0,0	3	737,3111,603	0,13298,29258
NC_045512.2	12	29873	G1;p29_G1.353	40	+	12	29873	255,0,0	3	737,4042,548	0,13298,29313
NC_045512.2	12	29874	G1;p29_G1.354	40	+	12	29874	255,0,0	3	737,3892,381	0,13298,29481
NC_045512.2	12	29875	G1;p29_G1.355	40	+	12	29875	255,0,0	3	737,4195,525	0,13298,29338
NC_045512.2	12	29876	G1;p29_G1.356	40	+	12	29876	255,0,0	4	737,1848,2245,636	0,13298,15204,29228
NC_045512.2	12	29876	G1;p29_G1.357	40	+	12	29876	255,0,0	3	737,4115,520	0,13298,29344
NC_045512.2	13	238	G1;p29_G1.358	40	+	13	238	255,0,0	1	225	0
NC_045512.2	13	13471	G1;p29_G1.359	40	+	13	13471	255,0,0	2	736,161	0,13297
NC_045512.2	13	13638	G1;p29_G1.360	40	+	13	13638	255,0,0	2	736,328	0,13297
NC_045512.2	13	14611	G1;p29_G1.361	40	+	13	14611	255,0,0	2	736,1301	0,13297
NC_045512.2	13	14717	G1;p29_G1.362	40	+	13	14717	255,0,0	2	736,1407	0,13297
NC_045512.2	13	14836	G1;p29_G1.363	40	+	13	14836	255,0,0	2	736,1526	0,13297
NC_045512.2	13	15101	G1;p29_G1.364	40	+	13	15101	255,0,0	2	736,1791	0,13297
NC_045512.2	13	15950	G1;p29_G1.365	40	+	13	15950	255,0,0	3	736,1848,734	0,13297,15203
NC_045512.2	13	16131	G1;p29_G1.366	40	+	13	16131	255,0,0	2	736,2821	0,13297
NC_045512.2	13	16196	G1;p29_G1.367	40	+	13	16196	255,0,0	3	736,1848,980	0,13297,15203
NC_045512.2	13	16398	G1;p29_G1.368	40	+	13	16398	255,0,0	2	736,3088	0,13297
NC_045512.2	13	16829	G1;p29_G1.369	40	+	13	16829	255,0,0	3	736,1849,1613	0,13297,15203
NC_045512.2	13	16923	G1;p29_G1.370	40	+	13	16923	255,0,0	2	736,3613	0,13297
NC_045512.2	13	28961	G1;p29_G1.371	40	+	13	28961	255,0,0	2	49,708	0,28240
NC_045512.2	13	29479	G1;p29_G1.372	40	+	13	29479	255,0,0	4	736,1849,1613,34	0,13297,15203,29432
NC_045512.2	13	29518	G1;p29_G1.373	40	+	13	29518	255,0,0	2	62,1254	0,28251
NC_045512.2	13	29678	G1;p29_G1.374	40	+	13	29678	255,0,0	4	736,1849,1613,233	0,13297,15203,29432
NC_045512.2	13	29718	G1;p29_G1.375	40	+	13	29718	255,0,0	2	53,2334	0,27371
NC_045512.2	13	29865	G1;p29_G1.376	40	+	13	29865	255,0,0	4	736,1851,2284,477	0,13297,15203,29375
NC_045512.2	13	29865	G1;p29_G1.377	40	+	13	29865	255,0,0	3	736,3913,449	0,13297,29403
NC_045512.2	13	29871	G1;p29_G1.378	40	+	13	29871	255,0,0	2	719,562	0,29296
NC_045512.2	13	29871	G1;p29_G1.379	40	+	13	29871	255,0,0	4	736,847,409,524	0,13297,16490,29334
NC_045512.2	13	29871	G1;p29_G1.380	40	+	13	29871	255,0,0	3	736,2600,401	0,13297,29457
NC_045512.2	13	29871	G1;p29_G1.381	40	+	13	29871	255,0,0	4	736,3147,336,582	0,13297,18213,29276
NC_045512.2	13	29871	G1;p29_G1.382	40	+	13	29871	255,0,0	3	736,3194,462	0,13297,29396
NC_045512.2	13	29871	G1;p29_G1.383	40	+	13	29871	255,0,0	3	736,3227,483	0,13297,29375
NC_045512.2	13	29871	G1;p29_G1.384	40	+	13	29871	255,0,0	3	736,3421,333	0,13297,29525
NC_045512.2	13	29871	G1;p29_G1.385	40	+	13	29871	255,0,0	3	736,3442,516	0,13297,29342
NC_045512.2	13	29871	G1;p29_G1.386	40	+	13	29871	255,0,0	3	736,3463,560	0,13297,29298
NC_045512.2	13	29871	G1;p29_G1.387	40	+	13	29871	255,0,0	3	736,3634,515	0,13297,29343
NC_045512.2	13	29871	G1;p29_G1.388	40	+	13	29871	255,0,0	3	736,3719,533	0,13297,29325
NC_045512.2	13	29871	G1;p29_G1.389	40	+	13	29871	255,0,0	3	736,3969,564	0,13297,29294
NC_045512.2	13	29871	G1;p29_G1.390	40	+	13	29871	255,0,0	3	736,4034,365	0,13297,29493
NC_045512.2	13	29872	G1;p29_G1.391	40	+	13	29872	255,0,0	3	736,3000,527	0,13297,29332
NC_045512.2	13	29872	G1;p29_G1.392	40	+	13	29872	255,0,0	3	736,3529,576	0,13297,29283
NC_045512.2	13	29872	G1;p29_G1.393	40	+	13	29872	255,0,0	3	736,3703,468	0,13297,29391
NC_045512.2	13	29873	G1;p29_G1.394	40	+	13	29873	255,0,0	4	736,1849,1694,539	0,13297,15203,29321
NC_045512.2	13	29873	G1;p29_G1.395	40	+	13	29873	255,0,0	3	736,3620,565	0,13297,29295
NC_045512.2	13	29873	G1;p29_G1.396	40	+	13	29873	255,0,0	3	736,4140,716	0,13297,29144
NC_045512.2	13	29874	G1;p29_G1.397	40	+	13	29874	255,0,0	4	424,3104,1255,451	0,13297,17155,29410
NC_045512.2	13	29874	G1;p29_G1.398	40	+	13	29874	255,0,0	3	736,2753,384	0,13297,29477
NC_045512.2	13	29874	G1;p29_G1.399	40	+	13	29874	255,0,0	3	736,3137,634	0,13297,29227
NC_045512.2	13	29874	G1;p29_G1.400	40	+	13	29874	255,0,0	4	736,3268,149,618	0,13297,18116,29243
NC_045512.2	13	29874	G1;p29_G1.401	40	+	13	29874	255,0,0	3	736,3508,447	0,13297,29414
NC_045512.2	13	29874	G1;p29_G1.402	40	+	13	29874	255,0,0	3	736,3541,524	0,13297,29337
NC_045512.2	13	29874	G1;p29_G1.403	40	+	13	29874	255,0,0	3	736,3592,575	0,13297,29286
NC_045512.2	13	29874	G1;p29_G1.404	40	+	13	29874	255,0,0	3	736,3786,524	0,13297,29337
NC_045512.2	13	29874	G1;p29_G1.405	40	+	13	29874	255,0,0	3	736,3892,548	0,13297,29313
NC_045512.2	13	29874	G1;p29_G1.406	40	+	13	29874	255,0,0	3	736,3977,621	0,13297,29240
NC_045512.2	13	29874	G1;p29_G1.407	40	+	13	29874	255,0,0	3	736,5053,505	0,13297,29356
NC_045512.2	13	29874	G1;p29_G1.408	40	+	13	29874	255,0,0	3	736,5115,457	0,13297,29404
NC_045512.2	13	29874	G1;p29_G1.409	40	+	13	29874	255,0,0	2	2884,1121	0,28740
NC_045512.2	13	29875	G1;p29_G1.410	40	+	13	29875	255,0,0	3	55,1040,656	0,15763,29206
NC_045512.2	13	29875	G1;p29_G1.411	40	+	13	29875	255,0,0	5	736,1854,1339,36,430	0,13297,15203,16780,29432
NC_045512.2	13	29875	G1;p29_G1.412	40	+	13	29875	255,0,0	4	736,2964,370,566	0,13297,16342,29296
NC_045512.2	13	29875	G1;p29_G1.413	40	+	13	29875	255,0,0	3	736,3332,602	0,13297,29260
NC_045512.2	13	29875	G1;p29_G1.414	40	+	13	29875	255,0,0	3	736,3414,450	0,13297,29412
NC_045512.2	13	29875	G1;p29_G1.415	40	+	13	29875	255,0,0	3	736,3457,717	0,13297,29145
NC_045512.2	13	29875	G1;p29_G1.416	40	+	13	29875	255,0,0	3	736,3954,706	0,13297,29156
NC_045512.2	13	29875	G1;p29_G1.417	40	+	13	29875	255,0,0	3	736,4434,621	0,13297,29241
NC_045512.2	13	29875	G1;p29_G1.418	40	+	13	29875	255,0,0	3	736,5188,375	0,13297,29487
NC_045512.2	13	29876	G1;p29_G1.419	40	+	13	29876	255,0,0	6	214,463,1278,486,889,656	0,273,13297,14978,15902,29207
NC_045512.2	13	29876	G1;p29_G1.420	40	+	13	29876	255,0,0	6	736,541,872,1025,520,431	0,13297,14278,15205,16296,29432
NC_045512.2	13	29876	G1;p29_G1.421	40	+	13	29876	255,0,0	4	736,1849,1058,364	0,13297,15203,29499
NC_045512.2	13	29876	G1;p29_G1.422	40	+	13	29876	255,0,0	3	736,2876,675	0,13297,29188
NC_045512.2	13	29876	G1;p29_G1.423	40	+	13	29876	255,0,0	3	736,3007,689	0,13297,29174
NC_045512.2	13	29876	G1;p29_G1.424	40	+	13	29876	255,0,0	5	736,3291,427,508,541	0,13297,18189,28634,29322
NC_045512.2	13	29876	G1;p29_G1.425	40	+	13	29876	255,0,0	4	736,4257,246,352	0,13297,28742,29511
NC_045512.2	13	29877	G1;p29_G1.426	40	+	13	29877	255,0,0	4	736,3307,66,521	0,13297,17346,29343
NC_045512.2	13	29877	G1;p29_G1.427	40	+	13	29877	255,0,0	3	736,4151,637	0,13297,29227
NC_045512.2	13	29879	G1;p29_G1.428	40	+	13	29879	255,0,0	3	736,3770,612	0,13297,29254
NC_045512.2	13	29883	G1;p29_G1.429	40	+	13	29883	255,0,0	4	736,3082,340,542	0,13297,16562,29328
NC_045512.2	14	14501	G1;p29_G1.430	40	+	14	14501	255,0,0	2	735,1191	0,13296
NC_045512.2	14	15322	G1;p29_G1.431	40	+	14	15322	255,0,0	3	735,1851,101	0,13296,15207
NC_045512.2	14	15341	G1;p29_G1.432	40	+	14	15341	255,0,0	2	735,2031	0,13296
NC_045512.2	14	15477	G1;p29_G1.433	40	+	14	15477	255,0,0	2	735,2167	0,13296
NC_045512.2	14	15647	G1;p29_G1.434	40	+	14	15647	255,0,0	3	735,1848,431	0,13296,15202
NC_045512.2	14	15762	G1;p29_G1.435	40	+	14	15762	255,0,0	3	735,1848,546	0,13296,15202
NC_045512.2	14	15781	G1;p29_G1.436	40	+	14	15781	255,0,0	2	735,2471	0,13296
NC_045512.2	14	16196	G1;p29_G1.437	40	+	14	16196	255,0,0	2	735,2886	0,13296
NC_045512.2	14	16655	G1;p29_G1.438	40	+	14	16655	255,0,0	2	735,3345	0,13296
NC_045512.2	14	16822	G1;p29_G1.439	40	+	14	16822	255,0,0	2	735,3512	0,13296
NC_045512.2	14	17020	G1;p29_G1.440	40	+	14	17020	255,0,0	2	735,3710	0,13296
NC_045512.2	14	29514	G1;p29_G1.441	40	+	14	29514	255,0,0	2	52,2130	0,27370
NC_045512.2	14	29608	G1;p29_G1.442	40	+	14	29608	255,0,0	3	735,3519,163	0,13296,29431
NC_045512.2	14	29866	G1;p29_G1.443	40	+	14	29866	255,0,0	3	52,445,1984	0,27370,27868
NC_045512.2	14	29870	G1;p29_G1.444	40	+	14	29870	255,0,0	4	735,2693,218,491	0,13296,18215,29365
NC_045512.2	14	29871	G1;p29_G1.445	40	+	14	29871	255,0,0	3	52,441,1739	0,27370,28118
NC_045512.2	14	29871	G1;p29_G1.446	40	+	14	29871	255,0,0	3	56,1807,372	0,14357,29485
NC_045512.2	14	29871	G1;p29_G1.447	40	+	14	29871	255,0,0	4	735,1848,1881,522	0,13296,15202,29335
NC_045512.2	14	29871	G1;p29_G1.448	40	+	14	29871	255,0,0	4	735,2403,1158,520	0,13296,15743,29337
NC_045512.2	14	29871	G1;p29_G1.449	40	+	14	29871	255,0,0	4	735,3139,206,405	0,13296,16502,29452
NC_045512.2	14	29871	G1;p29_G1.450	40	+	14	29871	255,0,0	4	735,3167,337,535	0,13296,16561,29322
NC_045512.2	14	29871	G1;p29_G1.451	40	+	14	29871	255,0,0	3	735,3724,574	0,13296,29283
NC_045512.2	14	29871	G1;p29_G1.452	40	+	14	29871	255,0,0	3	735,5319,1224	0,13296,28633
NC_045512.2	14	29871	G1;p29_G1.453	40	+	14	29871	255,0,0	3	735,1183,426	0,15632,29431
NC_045512.2	14	29872	G1;p29_G1.454	40	+	14	29872	255,0,0	2	55,3636	0,26222
NC_045512.2	14	29872	G1;p29_G1.455	40	+	14	29872	255,0,0	3	735,1854,553	0,13296,29305
NC_045512.2	14	29872	G1;p29_G1.456	40	+	14	29872	255,0,0	3	735,3586,630	0,13296,29228
NC_045512.2	14	29873	G1;p29_G1.457	40	+	14	29873	255,0,0	4	242,1552,1152,446	0,13593,15202,29413
NC_045512.2	14	29873	G1;p29_G1.458	40	+	14	29873	255,0,0	3	735,3414,407	0,13294,29452
NC_045512.2	14	29873	G1;p29_G1.459	40	+	14	29873	255,0,0	5	735,1848,1058,474,428	0,13296,15202,16341,29431
NC_045512.2	14	29873	G1;p29_G1.460	40	+	14	29873	255,0,0	3	735,2786,732	0,13296,29127
NC_045512.2	14	29873	G1;p29_G1.461	40	+	14	29873	255,0,0	3	735,3106,524	0,13296,29335
NC_045512.2	14	29873	G1;p29_G1.462	40	+	14	29873	255,0,0	3	735,3348,419	0,13296,29440
NC_045512.2	14	29873	G1;p29_G1.463	40	+	14	29873	255,0,0	3	735,3598,393	0,13296,29466
NC_045512.2	14	29873	G1;p29_G1.464	40	+	14	29873	255,0,0	3	735,3612,761	0,13296,29098
NC_045512.2	14	29873	G1;p29_G1.465	40	+	14	29873	255,0,0	3	735,3721,351	0,13296,29508
NC_045512.2	14	29873	G1;p29_G1.466	40	+	14	29873	255,0,0	3	735,3904,399	0,13296,29460
NC_045512.2	14	29873	G1;p29_G1.467	40	+	14	29873	255,0,0	3	735,4458,553	0,13296,29306
NC_045512.2	14	29874	G1;p29_G1.468	40	+	14	29874	255,0,0	4	735,1848,1558,524	0,13296,15202,29336
NC_045512.2	14	29874	G1;p29_G1.469	40	+	14	29874	255,0,0	4	735,1979,1239,408	0,13296,15469,29452
NC_045512.2	14	29874	G1;p29_G1.470	40	+	14	29874	255,0,0	3	735,2964,362	0,13296,29498
NC_045512.2	14	29874	G1;p29_G1.471	40	+	14	29874	255,0,0	3	735,3131,415	0,13296,29445
NC_045512.2	14	29874	G1;p29_G1.472	40	+	14	29874	255,0,0	3	735,3148,611	0,13296,29249
NC_045512.2	14	29874	G1;p29_G1.473	40	+	14	29874	255,0,0	3	735,3911,590	0,13296,29270
NC_045512.2	14	29874	G1;p29_G1.474	40	+	14	29874	255,0,0	3	735,5105,525	0,13296,29335
NC_045512.2	14	29874	G1;p29_G1.475	40	+	14	29874	255,0,0	3	735,5170,380	0,13296,29480
NC_045512.2	14	29874	G1;p29_G1.476	40	+	14	29874	255,0,0	3	3624,217,1620	0,5070,28240
NC_045512.2	14	29875	G1;p29_G1.477	40	+	14	29875	255,0,0	3	51,6251,1845	0,21537,28016
NC_045512.2	14	29875	G1;p29_G1.478	40	+	14	29875	255,0,0	3	61,36,1845	0,27752,28016
NC_045512.2	14	29875	G1;p29_G1.479	40	+	14	29875	255,0,0	5	502,66,1997,1755,325	0,669,13296,15451,29536
NC_045512.2	14	29875	G1;p29_G1.480	40	+	14	29875	255,0,0	4	735,1849,1686,576	0,13296,15202,29285
NC_045512.2	14	29875	G1;p29_G1.481	40	+	14	29875	255,0,0	4	735,1854,1225,635	0,13296,15208,29226
NC_045512.2	14	29875	G1;p29_G1.482	40	+	14	29875	255,0,0	4	735,1952,205,1228	0,13296,18410,28633
NC_045512.2	14	29875	G1;p29_G1.483	40	+	14	29875	255,0,0	4	735,2459,894,430	0,13296,15921,29431
NC_045512.2	14	29875	G1;p29_G1.484	40	+	14	29875	255,0,0	3	735,2979,390	0,13296,29471
NC_045512.2	14	29875	G1;p29_G1.485	40	+	14	29875	255,0,0	4	735,3402,49,409	0,13296,16887,29452
NC_045512.2	14	29875	G1;p29_G1.486	40	+	14	29875	255,0,0	3	735,3446,468	0,13296,29393
NC_045512.2	14	29875	G1;p29_G1.487	40	+	14	29875	255,0,0	3	735,3465,657	0,13296,29204
NC_045512.2	14	29875	G1;p29_G1.488	40	+	14	29875	255,0,0	3	735,3697,380	0,13296,29481
NC_045512.2	14	29875	G1;p29_G1.489	40	+	14	29875	255,0,0	4	735,4257,402,371	0,13296,28741,29490
NC_045512.2	14	29875	G1;p29_G1.490	40	+	14	29875	255,0,0	3	735,4440,453	0,13296,29408
NC_045512.2	14	29875	G1;p29_G1.491	40	+	14	29875	255,0,0	3	735,4457,520	0,13296,29341
NC_045512.2	14	29875	G1;p29_G1.492	40	+	14	29875	255,0,0	2	4824,668	0,29193
NC_045512.2	14	29876	G1;p29_G1.493	40	+	14	29876	255,0,0	5	732,688,1137,2279,481	0,13293,14142,15446,29381
NC_045512.2	14	29876	G1;p29_G1.494	40	+	14	29876	255,0,0	4	735,1730,2021,635	0,13296,15427,29227
NC_045512.2	14	29876	G1;p29_G1.495	40	+	14	29876	255,0,0	3	735,2578,579	0,13296,29283
NC_045512.2	14	29876	G1;p29_G1.496	40	+	14	29876	255,0,0	4	735,2996,105,346	0,13296,16889,29516
NC_045512.2	14	29876	G1;p29_G1.497	40	+	14	29876	255,0,0	3	735,3977,396	0,13296,29466
NC_045512.2	14	29877	G1;p29_G1.498	40	+	14	29877	255,0,0	4	735,2419,1659,519	0,13296,15751,29344
NC_045512.2	14	29877	G1;p29_G1.499	40	+	14	29877	255,0,0	3	735,4102,498	0,13296,29365
NC_045512.2	14	29878	G1;p29_G1.500	40	+	14	29878	255,0,0	4	735,2964,474,433	0,13296,16341,29431
NC_045512.2	14	29880	G1;p29_G1.501	40	+	14	29880	255,0,0	5	735,2220,539,320,598	0,13296,15906,18214,29268
NC_045512.2	15	29856	G1;p29_G1.502	40	+	15	29856	255,0,0	4	734,1646,1593,429	0,13295,15195,29412
NC_045512.2	15	29870	G1;p29_G1.503	40	+	15	29870	255,0,0	4	734,2091,601,521	0,13295,15800,29334
NC_045512.2	15	29871	G1;p29_G1.504	40	+	15	29871	255,0,0	4	137,336,3733,524	0,398,13295,29332
NC_045512.2	15	29871	G1;p29_G1.505	40	+	15	29871	255,0,0	3	734,3513,373	0,13295,29483
NC_045512.2	15	29871	G1;p29_G1.506	40	+	15	29871	255,0,0	3	734,3669,428	0,13295,29428
NC_045512.2	15	29871	G1;p29_G1.507	40	+	15	29871	255,0,0	3	734,4432,460	0,13295,29396
NC_045512.2	15	29873	G1;p29_G1.508	40	+	15	29873	255,0,0	5	734,1849,1243,320,592	0,13295,15201,18213,29266
NC_045512.2	15	29874	G1;p29_G1.509	40	+	15	29874	255,0,0	4	57,3979,3001,626	0,21541,25859,29233
NC_045512.2	15	29874	G1;p29_G1.510	40	+	15	29874	255,0,0	3	734,2802,587	0,13295,29272
NC_045512.2	15	29874	G1;p29_G1.511	40	+	15	29874	255,0,0	3	734,3116,723	0,13295,29136
NC_045512.2	15	29874	G1;p29_G1.512	40	+	15	29874	255,0,0	3	734,4188,744	0,13295,29115
NC_045512.2	15	29874	G1;p29_G1.513	40	+	15	29874	255,0,0	3	745,3581,376	0,13300,29483
NC_045512.2	15	29875	G1;p29_G1.514	40	+	15	29875	255,0,0	4	734,1483,1777,749	0,13295,15960,29111
NC_045512.2	15	29875	G1;p29_G1.515	40	+	15	29875	255,0,0	5	734,1848,1245,313,430	0,13295,15201,16501,29430
NC_045512.2	15	29875	G1;p29_G1.516	40	+	15	29875	255,0,0	3	734,3139,559	0,13295,29301
NC_045512.2	15	29875	G1;p29_G1.517	40	+	15	29875	255,0,0	3	734,3897,610	0,13295,29250
NC_045512.2	15	29876	G1;p29_G1.518	40	+	15	29876	255,0,0	4	734,1849,962,379	0,13295,15201,29482
NC_045512.2	15	29876	G1;p29_G1.519	40	+	15	29876	255,0,0	3	734,3433,342	0,13295,29519
NC_045512.2	15	29876	G1;p29_G1.520	40	+	15	29876	255,0,0	3	734,3723,454	0,13295,29407
NC_045512.2	15	29877	G1;p29_G1.521	40	+	15	29877	255,0,0	4	734,1849,2063,624	0,13295,15201,29238
NC_045512.2	16	29568	G1;p29_G1.522	40	+	16	29568	255,0,0	4	733,1849,1613,123	0,13294,15200,29429
NC_045512.2	16	29871	G1;p29_G1.523	40	+	16	29871	255,0,0	4	733,1849,1763,428	0,13294,15200,29427
NC_045512.2	16	29871	G1;p29_G1.524	40	+	16	29871	255,0,0	3	733,2986,527	0,13294,29328
NC_045512.2	16	29871	G1;p29_G1.525	40	+	16	29871	255,0,0	3	733,3441,854	0,13294,29001
NC_045512.2	16	29875	G1;p29_G1.526	40	+	16	29875	255,0,0	4	368,1513,1512,857	0,13385,15222,29002
NC_045512.2	16	29875	G1;p29_G1.527	40	+	16	29875	255,0,0	3	733,3944,498	0,13294,29361
NC_045512.2	16	29880	G1;p29_G1.528	40	+	16	29880	255,0,0	3	733,3899,671	0,13294,29193
NC_045512.2	17	16443	G1;p29_G1.529	40	+	17	16443	255,0,0	3	732,1848,1227	0,13293,15199
NC_045512.2	17	17065	G1;p29_G1.530	40	+	17	17065	255,0,0	2	732,3755	0,13293
NC_045512.2	17	28707	G1;p29_G1.531	40	+	17	28707	255,0,0	2	47,453	0,28237
NC_045512.2	17	29753	G1;p29_G1.532	40	+	17	29753	255,0,0	3	730,3072,227	0,13293,29509
NC_045512.2	17	29863	G1;p29_G1.533	40	+	17	29863	255,0,0	3	732,3567,544	0,13293,29302
NC_045512.2	17	29866	G1;p29_G1.534	40	+	17	29866	255,0,0	5	732,1732,785,540,400	0,13293,15195,16165,29449
NC_045512.2	17	29870	G1;p29_G1.535	40	+	17	29870	255,0,0	3	732,2879,324	0,13293,29529
NC_045512.2	17	29871	G1;p29_G1.536	40	+	17	29871	255,0,0	4	732,1848,2374,529	0,13293,15199,29325
NC_045512.2	17	29871	G1;p29_G1.537	40	+	17	29871	255,0,0	4	732,2851,257,575	0,13293,16565,29279
NC_045512.2	17	29871	G1;p29_G1.538	40	+	17	29871	255,0,0	3	732,2972,600	0,13293,29254
NC_045512.2	17	29871	G1;p29_G1.539	40	+	17	29871	255,0,0	3	732,3588,756	0,13293,29098
NC_045512.2	17	29871	G1;p29_G1.540	40	+	17	29871	255,0,0	3	732,3599,403	0,13293,29451
NC_045512.2	17	29871	G1;p29_G1.541	40	+	17	29871	255,0,0	3	732,4212,564	0,13293,29290
NC_045512.2	17	29872	G1;p29_G1.542	40	+	17	29872	255,0,0	4	732,3597,27,507	0,13293,16958,29348
NC_045512.2	17	29873	G1;p29_G1.543	40	+	17	29873	255,0,0	4	718,1876,1605,428	0,13271,15207,29428
NC_045512.2	17	29873	G1;p29_G1.544	40	+	17	29873	255,0,0	3	732,2049,821	0,13293,29035
NC_045512.2	17	29873	G1;p29_G1.545	40	+	17	29873	255,0,0	3	732,3519,563	0,13293,29293
NC_045512.2	17	29874	G1;p29_G1.546	40	+	17	29874	255,0,0	3	47,1350,1975	0,26450,27882
NC_045512.2	17	29874	G1;p29_G1.547	40	+	17	29874	255,0,0	3	51,2607,429	0,14205,29428
NC_045512.2	17	29874	G1;p29_G1.548	40	+	17	29874	255,0,0	4	732,1848,2126,394	0,13293,15199,29463
NC_045512.2	17	29874	G1;p29_G1.549	40	+	17	29874	255,0,0	3	732,2668,800	0,13293,29057
NC_045512.2	17	29874	G1;p29_G1.550	40	+	17	29874	255,0,0	3	732,2868,496	0,13293,29361
NC_045512.2	17	29874	G1;p29_G1.551	40	+	17	29874	255,0,0	3	732,3294,519	0,13293,29338
NC_045512.2	17	29874	G1;p29_G1.552	40	+	17	29874	255,0,0	4	732,3394,295,746	0,13293,18177,29111
NC_045512.2	17	29874	G1;p29_G1.553	40	+	17	29874	255,0,0	3	732,3418,571	0,13293,29286
NC_045512.2	17	29874	G1;p29_G1.554	40	+	17	29874	255,0,0	4	732,3529,105,317	0,13293,29400,29540
NC_045512.2	17	29874	G1;p29_G1.555	40	+	17	29874	255,0,0	3	732,3567,636	0,13293,29221
NC_045512.2	17	29874	G1;p29_G1.556	40	+	17	29874	255,0,0	3	732,3695,521	0,13293,29336
NC_045512.2	17	29874	G1;p29_G1.557	40	+	17	29874	255,0,0	3	732,3924,522	0,13293,29335
NC_045512.2	17	29875	G1;p29_G1.558	40	+	17	29875	255,0,0	4	399,42,3508,487	0,687,13291,29371
NC_045512.2	17	29875	G1;p29_G1.559	40	+	17	29875	255,0,0	5	732,2115,636,270,510	0,13293,15751,16596,29348
NC_045512.2	17	29875	G1;p29_G1.560	40	+	17	29875	255,0,0	3	732,3360,393	0,13293,29465
NC_045512.2	17	29875	G1;p29_G1.561	40	+	17	29875	255,0,0	3	732,4059,557	0,13293,29301
NC_045512.2	17	29875	G1;p29_G1.562	40	+	17	29875	255,0,0	3	732,5169,483	0,13293,29375
NC_045512.2	17	29875	G1;p29_G1.563	40	+	17	29875	255,0,0	4	733,612,2923,488	0,13293,14554,29370
NC_045512.2	17	29875	G1;p29_G1.564	40	+	17	29875	255,0,0	3	8198,247,752	0,28791,29106
NC_045512.2	17	29876	G1;p29_G1.565	40	+	17	29876	255,0,0	3	732,2988,467	0,13293,29392
NC_045512.2	17	29876	G1;p29_G1.566	40	+	17	29876	255,0,0	4	732,3290,421,1229	0,13293,18191,28630
NC_045512.2	17	29876	G1;p29_G1.567	40	+	17	29876	255,0,0	3	732,3667,734	0,13293,29125
NC_045512.2	17	29876	G1;p29_G1.568	40	+	17	29876	255,0,0	3	732,3730,500	0,13293,29359
NC_045512.2	17	29877	G1;p29_G1.569	40	+	17	29877	255,0,0	3	732,3323,580	0,13293,29280
NC_045512.2	17	29877	G1;p29_G1.570	40	+	17	29877	255,0,0	3	732,3940,524	0,13293,29336
NC_045512.2	17	29878	G1;p29_G1.571	40	+	17	29878	255,0,0	4	496,2774,1111,398	0,2508,16189,29463
NC_045512.2	17	29881	G1;p29_G1.572	40	+	17	29881	255,0,0	4	732,1846,1318,436	0,13293,15494,29428
NC_045512.2	18	4106	G1;p29_G1.573	40	+	18	4106	255,0,0	2	2067,1620	0,2468
NC_045512.2	18	13757	G1;p29_G1.574	40	+	18	13757	255,0,0	2	731,447	0,13292
NC_045512.2	18	15289	G1;p29_G1.575	40	+	18	15289	255,0,0	3	731,1848,73	0,13292,15198
NC_045512.2	18	16550	G1;p29_G1.576	40	+	18	16550	255,0,0	2	731,3240	0,13292
NC_045512.2	18	16748	G1;p29_G1.577	40	+	18	16748	255,0,0	3	731,1849,1532	0,13292,15198
NC_045512.2	18	29478	G1;p29_G1.578	40	+	18	29478	255,0,0	3	731,3519,33	0,13292,29427
NC_045512.2	18	29837	G1;p29_G1.579	40	+	18	29837	255,0,0	3	731,3443,714	0,13292,29105
NC_045512.2	18	29871	G1;p29_G1.580	40	+	18	29871	255,0,0	3	731,2697,621	0,13292,29232
NC_045512.2	18	29871	G1;p29_G1.581	40	+	18	29871	255,0,0	3	731,2951,571	0,13292,29282
NC_045512.2	18	29871	G1;p29_G1.582	40	+	18	29871	255,0,0	3	731,3914,386	0,13292,29467
NC_045512.2	18	29872	G1;p29_G1.583	40	+	18	29872	255,0,0	3	46,866,182	0,28236,29672
NC_045512.2	18	29872	G1;p29_G1.584	40	+	18	29872	255,0,0	4	731,3070,157,576	0,13292,16664,29278
NC_045512.2	18	29873	G1;p29_G1.585	40	+	18	29873	255,0,0	3	731,3532,345	0,13292,29510
NC_045512.2	18	29873	G1;p29_G1.586	40	+	18	29873	255,0,0	3	731,3869,493	0,13292,29362
NC_045512.2	18	29873	G1;p29_G1.587	40	+	18	29873	255,0,0	3	731,4746,523	0,13292,29332
NC_045512.2	18	29874	G1;p29_G1.588	40	+	18	29874	255,0,0	4	731,3116,312,586	0,13292,18220,29270
NC_045512.2	18	29874	G1;p29_G1.589	40	+	18	29874	255,0,0	3	731,3786,454	0,13292,29402
NC_045512.2	18	29875	G1;p29_G1.590	40	+	18	29875	255,0,0	4	731,2503,1486,540	0,13292,16748,29317
NC_045512.2	18	29875	G1;p29_G1.591	40	+	18	29875	255,0,0	3	731,2596,455	0,13292,29402
NC_045512.2	18	29875	G1;p29_G1.592	40	+	18	29875	255,0,0	3	731,3020,484	0,13292,29373
NC_045512.2	18	29875	G1;p29_G1.593	40	+	18	29875	255,0,0	3	731,3091,568	0,13292,29289
NC_045512.2	18	29875	G1;p29_G1.594	40	+	18	29875	255,0,0	3	731,5163,508	0,13292,29349
NC_045512.2	18	29876	G1;p29_G1.595	40	+	18	29876	255,0,0	3	731,4185,809	0,13292,29049
NC_045512.2	18	29876	G1;p29_G1.596	40	+	18	29876	255,0,0	4	3319,1897,333,620	0,4734,16375,29238
NC_045512.2	18	29878	G1;p29_G1.597	40	+	18	29878	255,0,0	2	743,531	0,29329
NC_045512.2	18	29884	G1;p29_G1.598	40	+	18	29884	255,0,0	3	731,2016,712	0,13292,29154
NC_045512.2	19	14979	G1;p29_G1.599	40	+	19	14979	255,0,0	2	730,1669	0,13291
NC_045512.2	19	29874	G1;p29_G1.600	40	+	19	29874	255,0,0	3	47,390,1884	0,27365,27971
NC_045512.2	19	29875	G1;p29_G1.601	40	+	19	29875	255,0,0	5	730,1854,626,554,430	0,13291,15203,16256,29426
NC_045512.2	19	29876	G1;p29_G1.602	40	+	19	29876	255,0,0	3	49,1238,564	0,15757,29293
NC_045512.2	22	29871	G1;p29_G1.603	40	+	22	29871	255,0,0	4	727,3609,165,521	0,13288,17318,29328
NC_045512.2	23	29874	G1;p29_G1.604	40	+	23	29874	255,0,0	3	726,3449,393	0,13287,29458
NC_045512.2	23	29877	G1;p29_G1.605	40	+	23	29877	255,0,0	3	726,3852,499	0,13287,29355
NC_045512.2	25	29871	G1;p29_G1.606	40	+	25	29871	255,0,0	3	724,3610,707	0,13285,29139
NC_045512.2	25	29881	G1;p29_G1.607	40	+	25	29881	255,0,0	4	724,2419,1147,546	0,13285,15740,29310
NC_045512.2	33	29876	G1;p29_G1.608	40	+	33	29876	255,0,0	3	718,3520,419	0,13279,29424
NC_045512.2	40	29877	G1;p29_G1.609	40	+	40	29877	255,0,0	5	709,1851,1154,76,432	0,13270,15180,16713,29405
NC_045512.2	41	29876	G1;p29_G1.610	40	+	41	29876	255,0,0	3	713,4181,543	0,13280,29292
NC_045512.2	49	29871	G1;p29_G1.611	40	+	49	29871	255,0,0	4	700,677,891,523	0,13261,14300,29299
NC_045512.2	51	29874	G1;p29_G1.612	40	+	51	29874	255,0,0	5	698,3110,160,434,665	0,13259,18418,28596,29158
NC_045512.2	53	29871	G1;p29_G1.613	40	+	53	29871	255,0,0	3	696,3175,583	0,13257,29235
NC_045512.2	53	29872	G1;p29_G1.614	40	+	53	29872	255,0,0	3	696,2949,379	0,13257,29440
NC_045512.2	54	13328	G1;p29_G1.615	40	+	54	13328	255,0,0	2	695,18	0,13256
NC_045512.2	54	15349	G1;p29_G1.616	40	+	54	15349	255,0,0	2	695,2039	0,13256
NC_045512.2	54	29875	G1;p29_G1.617	40	+	54	29875	255,0,0	3	695,2949,698	0,13256,29123
NC_045512.2	55	29877	G1;p29_G1.618	40	+	55	29877	255,0,0	4	691,467,2010,390	0,13253,14105,29432
NC_045512.2	66	14312	G1;p29_G1.619	40	+	66	14312	255,0,0	2	683,1002	0,13244
NC_045512.2	66	29875	G1;p29_G1.620	40	+	66	29875	255,0,0	3	683,3701,568	0,13244,29241
NC_045512.2	68	14203	G1;p29_G1.621	40	+	68	14203	255,0,0	2	681,893	0,13242
NC_045512.2	68	29878	G1;p29_G1.622	40	+	68	29878	255,0,0	3	681,3600,396	0,13242,29414
NC_045512.2	69	29874	G1;p29_G1.623	40	+	69	29874	255,0,0	3	680,3421,555	0,13241,29250
NC_045512.2	73	29871	G1;p29_G1.624	40	+	73	29871	255,0,0	3	676,3582,376	0,13237,29422
NC_045512.2	75	29871	G1;p29_G1.625	40	+	75	29871	255,0,0	4	672,2415,1149,758	0,13242,15697,29038
NC_045512.2	84	29872	G1;p29_G1.626	40	+	84	29872	255,0,0	3	665,3981,701	0,13226,29087
NC_045512.2	87	29873	G1;p29_G1.627	40	+	87	29873	255,0,0	3	662,4191,566	0,13223,29220
NC_045512.2	88	29874	G1;p29_G1.628	40	+	88	29874	255,0,0	3	661,4437,456	0,13222,29330
NC_045512.2	90	14921	G1;p29_G1.629	40	+	90	14921	255,0,0	2	659,1611	0,13220
NC_045512.2	92	29878	G1;p29_G1.630	40	+	92	29878	255,0,0	3	657,3529,582	0,13218,29204
NC_045512.2	100	29873	G1;p29_G1.631	40	+	100	29873	255,0,0	6	649,1100,2044,457,367,452	0,13210,14685,17110,17959,29321
NC_045512.2	129	750	G1;p29_G1.632	40	+	129	750	255,0,0	2	104,341	0,280
NC_045512.2	131	29876	G1;p29_G1.633	40	+	131	29876	255,0,0	3	618,2803,474	0,13179,29271
NC_045512.2	133	29874	G1;p29_G1.634	40	+	133	29874	255,0,0	4	616,2419,1157,762	0,13177,15632,28979
NC_045512.2	155	29879	G1;p29_G1.635	40	+	155	29879	255,0,0	3	594,4458,559	0,13155,29165
NC_045512.2	157	29876	G1;p29_G1.636	40	+	157	29876	255,0,0	4	592,3268,149,620	0,13153,17972,29099
NC_045512.2	159	29875	G1;p29_G1.637	40	+	159	29875	255,0,0	3	590,3531,458	0,13151,29258
NC_045512.2	164	29873	G1;p29_G1.638	40	+	164	29873	255,0,0	4	582,3070,261,669	0,13144,23479,29040
NC_045512.2	180	29873	G1;p29_G1.639	40	+	180	29873	255,0,0	3	569,3417,564	0,13130,29129
NC_045512.2	183	29871	G1;p29_G1.640	40	+	183	29871	255,0,0	5	566,3110,160,434,662	0,13127,18286,28464,29026
NC_045512.2	183	29877	G1;p29_G1.641	40	+	183	29877	255,0,0	3	566,4115,521	0,13127,29173
NC_045512.2	186	29873	G1;p29_G1.642	40	+	186	29873	255,0,0	3	563,3622,563	0,13124,29124
NC_045512.2	194	29876	G1;p29_G1.643	40	+	194	29876	255,0,0	4	555,2021,584,431	0,13116,16051,29251
NC_045512.2	194	29878	G1;p29_G1.644	40	+	194	29878	255,0,0	3	555,2574,582	0,13116,29102
NC_045512.2	205	29873	G1;p29_G1.645	40	+	205	29873	255,0,0	3	544,3519,428	0,13105,29240
NC_045512.2	211	750	G1;p29_G1.646	40	+	211	750	255,0,0	1	539	0
NC_045512.2	213	29882	G1;p29_G1.647	40	+	213	29882	255,0,0	2	355,121	0,29548
NC_045512.2	246	29877	G1;p29_G1.648	40	+	246	29877	255,0,0	4	503,1856,1607,432	0,13064,14976,29199
NC_045512.2	256	29871	G1;p29_G1.649	40	+	256	29871	255,0,0	5	493,86,1107,1605,426	0,13054,13803,14968,29189
NC_045512.2	271	29871	G1;p29_G1.650	40	+	271	29871	255,0,0	3	478,3417,618	0,13039,28982
NC_045512.2	271	29877	G1;p29_G1.651	40	+	271	29877	255,0,0	3	478,4032,397	0,13039,29209
NC_045512.2	285	29871	G1;p29_G1.652	40	+	285	29871	255,0,0	5	464,3110,160,434,662	0,13025,18184,28362,28924
NC_045512.2	290	29871	G1;p29_G1.653	40	+	290	29871	255,0,0	3	459,3787,522	0,13020,29059
NC_045512.2	295	29874	G1;p29_G1.654	40	+	295	29874	255,0,0	3	454,2964,362	0,13015,29217
NC_045512.2	298	29875	G1;p29_G1.655	40	+	298	29875	255,0,0	3	451,2973,466	0,13012,29111
NC_045512.2	300	29879	G1;p29_G1.656	40	+	300	29879	255,0,0	3	449,3622,569	0,13010,29010
NC_045512.2	311	29871	G1;p29_G1.657	40	+	311	29871	255,0,0	3	438,3441,853	0,12999,28707
NC_045512.2	311	29874	G1;p29_G1.658	40	+	311	29874	255,0,0	4	438,178,2061,580	0,12999,13525,28983
NC_045512.2	311	29878	G1;p29_G1.659	40	+	311	29878	255,0,0	4	438,1849,1613,433	0,12999,14905,29134
NC_045512.2	313	29876	G1;p29_G1.660	40	+	313	29876	255,0,0	3	436,4192,487	0,12997,29076
NC_045512.2	326	29875	G1;p29_G1.661	40	+	326	29875	255,0,0	3	423,3519,567	0,12984,28982
NC_045512.2	333	29876	G1;p29_G1.662	40	+	333	29876	255,0,0	5	416,3117,148,434,667	0,12977,18148,28314,28876
NC_045512.2	337	29874	G1;p29_G1.663	40	+	337	29874	255,0,0	3	412,3541,524	0,12973,29013
NC_045512.2	340	29873	G1;p29_G1.664	40	+	340	29873	255,0,0	3	409,3698,564	0,12970,28969
NC_045512.2	344	29872	G1;p29_G1.665	40	+	344	29872	255,0,0	3	405,4280,530	0,12966,28998
NC_045512.2	348	29874	G1;p29_G1.666	40	+	348	29874	255,0,0	3	401,3534,457	0,12959,29069
NC_045512.2	348	29874	G1;p29_G1.667	40	+	348	29874	255,0,0	3	401,3605,597	0,12962,28929
NC_045512.2	373	29874	G1;p29_G1.668	40	+	373	29874	255,0,0	4	380,1844,1613,429	0,12941,14843,29072
NC_045512.2	381	29874	G1;p29_G1.669	40	+	381	29874	255,0,0	3	368,2866,378	0,12929,29115
NC_045512.2	382	29874	G1;p29_G1.670	40	+	382	29874	255,0,0	3	367,4032,394	0,12928,29098
NC_045512.2	386	29871	G1;p29_G1.671	40	+	386	29871	255,0,0	3	363,3622,561	0,12924,28924
NC_045512.2	401	29871	G1;p29_G1.672	40	+	401	29871	255,0,0	4	348,1090,2045,426	0,12909,14383,29044
NC_045512.2	402	29871	G1;p29_G1.673	40	+	402	29871	255,0,0	4	347,3149,320,590	0,12908,17826,28879
NC_045512.2	403	29871	G1;p29_G1.674	40	+	403	29871	255,0,0	3	346,3557,501	0,12907,28967
NC_045512.2	403	29873	G1;p29_G1.675	40	+	403	29873	255,0,0	3	346,3003,371	0,12907,29099
NC_045512.2	409	29871	G1;p29_G1.676	40	+	409	29871	255,0,0	3	340,3455,597	0,12901,28865
NC_045512.2	414	744	G1;p29_G1.677	40	+	414	744	255,0,0	1	330	0
NC_045512.2	415	29874	G1;p29_G1.678	40	+	415	29874	255,0,0	3	334,2576,577	0,12895,28882
NC_045512.2	416	29876	G1;p29_G1.679	40	+	416	29876	255,0,0	3	333,4115,520	0,12894,28940
NC_045512.2	424	29856	G1;p29_G1.680	40	+	424	29856	255,0,0	5	4270,662,1559,320,574	0,13572,14476,17804,28858
NC_045512.2	434	29873	G1;p29_G1.681	40	+	434	29873	255,0,0	5	315,1849,1058,474,428	0,12876,14782,15921,29011
NC_045512.2	447	29874	G1;p29_G1.682	40	+	447	29874	255,0,0	3	302,3416,562	0,12863,28865
NC_045512.2	451	29873	G1;p29_G1.683	40	+	451	29873	255,0,0	4	298,1848,1613,428	0,12859,14765,28994
NC_045512.2	454	29871	G1;p29_G1.684	40	+	454	29871	255,0,0	3	295,3586,373	0,12856,29044
NC_045512.2	456	29868	G1;p29_G1.685	40	+	456	29868	255,0,0	3	293,3412,402	0,12854,29010
NC_045512.2	467	29876	G1;p29_G1.686	40	+	467	29876	255,0,0	4	282,4257,402,372	0,12843,28288,29037
NC_045512.2	469	29873	G1;p29_G1.687	40	+	469	29873	255,0,0	3	280,3531,456	0,12841,28948
NC_045512.2	477	29872	G1;p29_G1.688	40	+	477	29872	255,0,0	3	272,4032,392	0,12833,29003
NC_045512.2	486	29871	G1;p29_G1.689	40	+	486	29871	255,0,0	3	263,3602,535	0,12824,28850
NC_045512.2	487	29874	G1;p29_G1.690	40	+	487	29874	255,0,0	3	262,3699,341	0,12823,29046
NC_045512.2	493	29876	G1;p29_G1.691	40	+	493	29876	255,0,0	3	256,3519,568	0,12817,28815
NC_045512.2	520	29871	G1;p29_G1.692	40	+	520	29871	255,0,0	3	229,3531,454	0,12790,28897
NC_045512.2	532	724	G1;p29_G1.693	40	+	532	724	255,0,0	1	192	0
NC_045512.2	534	29871	G1;p29_G1.694	40	+	534	29871	255,0,0	4	215,2419,1157,759	0,12776,15231,28578
NC_045512.2	539	29874	G1;p29_G1.695	40	+	539	29874	255,0,0	3	210,3605,597	0,12771,28738
NC_045512.2	544	29880	G1;p29_G1.696	40	+	544	29880	255,0,0	3	205,3621,573	0,12766,28763
NC_045512.2	560	29874	G1;p29_G1.697	40	+	560	29874	255,0,0	3	189,3531,457	0,12750,28857
NC_045512.2	563	29872	G1;p29_G1.698	40	+	563	29872	255,0,0	3	186,3787,523	0,12747,28786
NC_045512.2	567	29875	G1;p29_G1.699	40	+	567	29875	255,0,0	5	182,3110,160,434,666	0,12743,17902,28080,28642
NC_045512.2	573	29871	G1;p29_G1.700	40	+	573	29871	255,0,0	3	176,2868,374	0,12737,28924
NC_045512.2	576	29871	G1;p29_G1.701	40	+	576	29871	255,0,0	3	173,3612,759	0,12734,28536
NC_045512.2	589	29873	G1;p29_G1.702	40	+	589	29873	255,0,0	3	160,3697,567	0,12721,28717
NC_045512.2	590	29871	G1;p29_G1.703	40	+	590	29871	255,0,0	3	159,3444,565	0,12720,28716
NC_045512.2	608	29876	G1;p29_G1.704	40	+	608	29876	255,0,0	4	141,4261,397,372	0,12702,28152,28896
NC_045512.2	612	29876	G1;p29_G1.705	40	+	612	29876	255,0,0	3	137,3415,568	0,12698,28696
NC_045512.2	617	29878	G1;p29_G1.706	40	+	617	29878	255,0,0	3	132,3787,529	0,12693,28732
NC_045512.2	632	29874	G1;p29_G1.707	40	+	632	29874	255,0,0	3	117,4115,518	0,12678,28724
NC_045512.2	637	29876	G1;p29_G1.708	40	+	637	29876	255,0,0	3	112,3455,602	0,12673,28637
NC_045512.2	644	29877	G1;p29_G1.709	40	+	644	29877	255,0,0	3	105,3414,559	0,12666,28674
NC_045512.2	649	29871	G1;p29_G1.710	40	+	649	29871	255,0,0	3	100,4280,529	0,12661,28693
NC_045512.2	649	29871	G1;p29_G1.711	40	+	649	29871	255,0,0	3	100,5117,451	0,12661,28771
NC_045512.2	649	29874	G1;p29_G1.712	40	+	649	29874	255,0,0	4	100,2066,904,372	0,12661,14760,28853
NC_045512.2	657	29878	G1;p29_G1.713	40	+	657	29878	255,0,0	4	92,1848,1613,433	0,12653,14559,28788
NC_045512.2	662	29872	G1;p29_G1.714	40	+	662	29872	255,0,0	3	87,3603,477	0,12648,28733
NC_045512.2	662	29876	G1;p29_G1.715	40	+	662	29876	255,0,0	3	87,2578,579	0,12648,28635
NC_045512.2	665	29874	G1;p29_G1.716	40	+	665	29874	255,0,0	3	84,3519,564	0,12645,28645
NC_045512.2	670	29871	G1;p29_G1.717	40	+	670	29871	255,0,0	4	79,3149,320,589	0,12640,17558,28612
NC_045512.2	671	29874	G1;p29_G1.718	40	+	671	29874	255,0,0	3	78,3586,376	0,12639,28827
NC_045512.2	679	29871	G1;p29_G1.719	40	+	679	29871	255,0,0	3	70,3557,501	0,12631,28691
NC_045512.2	683	29873	G1;p29_G1.720	40	+	683	29873	255,0,0	3	66,5188,373	0,12627,28817
NC_045512.2	684	29874	G1;p29_G1.721	40	+	684	29874	255,0,0	3	65,2973,465	0,12626,28725
NC_045512.2	697	15491	G1;p29_G1.722	40	+	697	15491	255,0,0	2	52,2181	0,12613
NC_045512.2	703	29874	G1;p29_G1.723	40	+	703	29874	255,0,0	3	46,5169,482	0,12607,28689
NC_045512.2	1085	29874	G1;p29_G1.724	40	+	1085	29874	255,0,0	4	3529,1458,1619,119	0,25322,26915,28670
NC_045512.2	2334	29876	G1;p29_G1.725	40	+	2334	29876	255,0,0	2	4435,468	0,27074
NC_045512.2	3101	29876	G1;p29_G1.726	40	+	3101	29876	255,0,0	2	2041,2105	0,24670
NC_045512.2	5521	29874	G1;p29_G1.727	40	+	5521	29874	255,0,0	3	389,287,457	0,11033,23896
NC_045512.2	5540	5977	G1;p29_G1.728	40	+	5540	5977	255,0,0	1	437	0
NC_045512.2	6563	29876	G1;p29_G1.729	40	+	6563	29876	255,0,0	2	644,1403	0,21910
NC_045512.2	6951	29876	G1;p29_G1.730	40	+	6951	29876	255,0,0	1	22925	0
NC_045512.2	7239	29873	G1;p29_G1.731	40	+	7239	29873	255,0,0	2	709,392	0,22242
NC_045512.2	8697	29874	G1;p29_G1.732	40	+	8697	29874	255,0,0	2	1649,427	0,20750
NC_045512.2	13083	13363	G1;p29_G1.733	40	+	13083	13363	255,0,0	1	280	0
NC_045512.2	13228	29875	G1;p29_G1.734	40	+	13228	29875	255,0,0	2	3787,564	0,16083
NC_045512.2	13310	16912	G1;p29_G1.735	40	+	13310	16912	255,0,0	1	3602	0
NC_045512.2	13310	29872	G1;p29_G1.736	40	+	13310	29872	255,0,0	3	2426,1133,534	0,2462,16028
NC_045512.2	13310	29873	G1;p29_G1.737	40	+	13310	29873	255,0,0	2	3701,340	0,16223
NC_045512.2	13310	29875	G1;p29_G1.738	40	+	13310	29875	255,0,0	2	3605,534	0,16031
NC_045512.2	13310	29876	G1;p29_G1.739	40	+	13310	29876	255,0,0	2	3137,636	0,15930
NC_045512.2	13310	29877	G1;p29_G1.740	40	+	13310	29877	255,0,0	4	3110,160,434,668	0,5159,15337,15899
NC_045512.2	13312	29871	G1;p29_G1.741	40	+	13312	29871	255,0,0	2	3889,551	0,16008
NC_045512.2	13314	29874	G1;p29_G1.742	40	+	13314	29874	255,0,0	3	3264,149,618	0,4815,15942
NC_045512.2	13315	29875	G1;p29_G1.743	40	+	13315	29875	255,0,0	3	1845,1613,430	0,1901,16130
NC_045512.2	13317	16875	G1;p29_G1.744	40	+	13317	16875	255,0,0	1	3558	0
NC_045512.2	13320	14072	G1;p29_G1.745	40	+	13320	14072	255,0,0	1	752	0
NC_045512.2	13323	29875	G1;p29_G1.746	40	+	13323	29875	255,0,0	2	3592,598	0,15954
NC_045512.2	13324	29872	G1;p29_G1.747	40	+	13324	29872	255,0,0	2	4266,530	0,16018
NC_045512.2	13329	29871	G1;p29_G1.748	40	+	13329	29871	255,0,0	2	3573,572	0,15970
NC_045512.2	13330	13760	G1;p29_G1.749	40	+	13330	13760	255,0,0	1	430	0
NC_045512.2	13330	29871	G1;p29_G1.750	40	+	13330	29871	255,0,0	2	3600,563	0,15978
NC_045512.2	13333	29871	G1;p29_G1.751	40	+	13333	29871	255,0,0	3	3371,306,727	0,4861,15811
NC_045512.2	13335	14739	G1;p29_G1.752	40	+	13335	14739	255,0,0	1	1404	0
NC_045512.2	13339	29871	G1;p29_G1.753	40	+	13339	29871	255,0,0	2	3412,853	0,15679
NC_045512.2	13341	29876	G1;p29_G1.754	40	+	13341	29876	255,0,0	4	483,1046,1059,431	0,931,2429,16104
NC_045512.2	13341	29876	G1;p29_G1.755	40	+	13341	29876	255,0,0	2	2837,379	0,16156
NC_045512.2	13342	29873	G1;p29_G1.756	40	+	13342	29873	255,0,0	4	1816,628,708,428	0,1874,2779,16103
NC_045512.2	13346	29876	G1;p29_G1.757	40	+	13346	29876	255,0,0	2	3377,563	0,15967
NC_045512.2	13351	29871	G1;p29_G1.758	40	+	13351	29871	255,0,0	2	2369,390	0,16130
NC_045512.2	13353	29871	G1;p29_G1.759	40	+	13353	29871	255,0,0	4	3067,160,434,662	0,5116,15294,15856
NC_045512.2	13356	29874	G1;p29_G1.760	40	+	13356	29874	255,0,0	3	3245,186,667	0,4852,15851
NC_045512.2	13356	29874	G1;p29_G1.761	40	+	13356	29874	255,0,0	2	5059,525	0,15993
NC_045512.2	13358	29874	G1;p29_G1.762	40	+	13358	29874	255,0,0	3	1800,895,715	0,1858,15801
NC_045512.2	13359	29871	G1;p29_G1.763	40	+	13359	29871	255,0,0	2	4146,521	0,15991
NC_045512.2	13359	29886	G1;p29_G1.764	40	+	13359	29886	255,0,0	2	2914,373	0,16154
NC_045512.2	13366	29875	G1;p29_G1.765	40	+	13366	29875	255,0,0	2	3465,566	0,15943
NC_045512.2	13372	29872	G1;p29_G1.766	40	+	13372	29872	255,0,0	2	4991,503	0,15997
NC_045512.2	13373	29876	G1;p29_G1.767	40	+	13373	29876	255,0,0	2	3549,764	0,15739
NC_045512.2	13377	29871	G1;p29_G1.768	40	+	13377	29871	255,0,0	4	1782,1058,474,426	0,1839,2978,16068
NC_045512.2	13388	29873	G1;p29_G1.769	40	+	13388	29873	255,0,0	2	2925,371	0,16114
NC_045512.2	13392	29874	G1;p29_G1.770	40	+	13392	29874	255,0,0	2	3333,622	0,15860
NC_045512.2	13394	29874	G1;p29_G1.771	40	+	13394	29874	255,0,0	2	2901,405	0,16075
NC_045512.2	13397	29875	G1;p29_G1.772	40	+	13397	29875	255,0,0	2	3617,563	0,15915
NC_045512.2	13408	15388	G1;p29_G1.773	40	+	13408	15388	255,0,0	1	1980	0
NC_045512.2	13408	29871	G1;p29_G1.774	40	+	13408	29871	255,0,0	3	3296,306,727	0,4786,15736
NC_045512.2	13410	29873	G1;p29_G1.775	40	+	13410	29873	255,0,0	2	3687,524	0,15939
NC_045512.2	13418	29876	G1;p29_G1.776	40	+	13418	29876	255,0,0	2	3494,541	0,15917
NC_045512.2	13423	29874	G1;p29_G1.777	40	+	13423	29874	255,0,0	2	3606,536	0,15915
NC_045512.2	13423	29876	G1;p29_G1.778	40	+	13423	29876	255,0,0	2	5002,459	0,15994
NC_045512.2	13424	29871	G1;p29_G1.779	40	+	13424	29871	255,0,0	2	2464,574	0,15873
NC_045512.2	13424	29871	G1;p29_G1.780	40	+	13424	29871	255,0,0	2	3326,854	0,15593
NC_045512.2	13426	29873	G1;p29_G1.781	40	+	13426	29873	255,0,0	2	3999,517	0,15930
NC_045512.2	13430	29871	G1;p29_G1.782	40	+	13430	29871	255,0,0	3	1145,2938,516	0,1197,15925
NC_045512.2	13430	29876	G1;p29_G1.783	40	+	13430	29876	255,0,0	2	2853,467	0,15979
NC_045512.2	13438	29877	G1;p29_G1.784	40	+	13438	29877	255,0,0	2	3401,581	0,15858
NC_045512.2	13441	29874	G1;p29_G1.785	40	+	13441	29874	255,0,0	6	1721,1145,53,173,63,336	0,1758,2935,3019,3321,16097
NC_045512.2	13446	29873	G1;p29_G1.786	40	+	13446	29873	255,0,0	2	3778,451	0,15976
NC_045512.2	13455	29875	G1;p29_G1.787	40	+	13455	29875	255,0,0	2	3276,603	0,15817
NC_045512.2	13456	29873	G1;p29_G1.788	40	+	13456	29873	255,0,0	2	483,404	0,16013
NC_045512.2	13461	29875	G1;p29_G1.789	40	+	13461	29875	255,0,0	2	3881,395	0,16019
NC_045512.2	13461	29876	G1;p29_G1.790	40	+	13461	29876	255,0,0	2	3304,602	0,15813
NC_045512.2	13464	29876	G1;p29_G1.791	40	+	13464	29876	255,0,0	2	3547,569	0,15843
NC_045512.2	13471	29871	G1;p29_G1.792	40	+	13471	29871	255,0,0	2	2976,631	0,15769
NC_045512.2	13474	29871	G1;p29_G1.793	40	+	13474	29871	255,0,0	2	4941,522	0,15875
NC_045512.2	13474	29878	G1;p29_G1.794	40	+	13474	29878	255,0,0	5	479,860,1206,151,433	0,825,1742,3204,15971
NC_045512.2	13475	29872	G1;p29_G1.795	40	+	13475	29872	255,0,0	3	1685,1613,427	0,1741,15970
NC_045512.2	13477	29871	G1;p29_G1.796	40	+	13477	29871	255,0,0	3	4093,398,367	0,15282,16027
NC_045512.2	13477	29874	G1;p29_G1.797	40	+	13477	29874	255,0,0	4	2943,160,434,665	0,4992,15170,15732
NC_045512.2	13477	29874	G1;p29_G1.798	40	+	13477	29874	255,0,0	2	3248,564	0,15833
NC_045512.2	13485	29872	G1;p29_G1.799	40	+	13485	29872	255,0,0	2	4105,530	0,15857
NC_045512.2	13487	29876	G1;p29_G1.800	40	+	13487	29876	255,0,0	2	4015,487	0,15902
NC_045512.2	13497	13874	G1;p29_G1.801	40	+	13497	13874	255,0,0	1	377	0
NC_045512.2	13497	29877	G1;p29_G1.802	40	+	13497	29877	255,0,0	2	3418,600	0,15780
NC_045512.2	13501	29875	G1;p29_G1.803	40	+	13501	29875	255,0,0	2	3778,622	0,15752
NC_045512.2	13502	29871	G1;p29_G1.804	40	+	13502	29871	255,0,0	2	3272,521	0,15848
NC_045512.2	13505	29873	G1;p29_G1.805	40	+	13505	29873	255,0,0	2	4854,508	0,15860
NC_045512.2	13506	29875	G1;p29_G1.806	40	+	13506	29875	255,0,0	2	3335,458	0,15911
NC_045512.2	13508	29874	G1;p29_G1.807	40	+	13508	29874	255,0,0	3	3070,149,618	0,4621,15748
NC_045512.2	13528	29875	G1;p29_G1.808	40	+	13528	29875	255,0,0	2	3223,857	0,15490
NC_045512.2	13529	29874	G1;p29_G1.809	40	+	13529	29874	255,0,0	2	2745,362	0,15983
NC_045512.2	13535	29876	G1;p29_G1.810	40	+	13535	29876	255,0,0	2	3194,569	0,15772
NC_045512.2	13551	29875	G1;p29_G1.811	40	+	13551	29875	255,0,0	2	3424,542	0,15782
NC_045512.2	13552	29876	G1;p29_G1.812	40	+	13552	29876	255,0,0	2	3277,568	0,15756
NC_045512.2	13554	29874	G1;p29_G1.813	40	+	13554	29874	255,0,0	2	3647,538	0,15782
NC_045512.2	13554	29878	G1;p29_G1.814	40	+	13554	29878	255,0,0	2	3368,766	0,15558
NC_045512.2	13556	29873	G1;p29_G1.815	40	+	13556	29873	255,0,0	3	1603,1613,428	0,1660,15889
NC_045512.2	13562	29871	G1;p29_G1.816	40	+	13562	29871	255,0,0	3	3142,306,727	0,4632,15582
NC_045512.2	13565	29876	G1;p29_G1.817	40	+	13565	29876	255,0,0	2	3337,577	0,15734
NC_045512.2	13567	29874	G1;p29_G1.818	40	+	13567	29874	255,0,0	2	372,405	0,15902
NC_045512.2	13568	29876	G1;p29_G1.819	40	+	13568	29876	255,0,0	2	4856,459	0,15849
NC_045512.2	13575	29874	G1;p29_G1.820	40	+	13575	29874	255,0,0	3	1801,904,372	0,1834,15927
NC_045512.2	13577	29872	G1;p29_G1.821	40	+	13577	29872	255,0,0	2	4902,480	0,15815
NC_045512.2	13587	29874	G1;p29_G1.822	40	+	13587	29874	255,0,0	2	3755,394	0,15893
NC_045512.2	13588	29871	G1;p29_G1.823	40	+	13588	29871	255,0,0	2	3342,563	0,15720
NC_045512.2	13592	29871	G1;p29_G1.824	40	+	13592	29871	255,0,0	2	3247,575	0,15704
NC_045512.2	13592	29876	G1;p29_G1.825	40	+	13592	29876	255,0,0	2	2691,467	0,15817
NC_045512.2	13606	29871	G1;p29_G1.826	40	+	13606	29871	255,0,0	2	2841,631	0,15634
NC_045512.2	13607	29871	G1;p29_G1.827	40	+	13607	29871	255,0,0	2	3144,853	0,15411
NC_045512.2	13608	29871	G1;p29_G1.828	40	+	13608	29871	255,0,0	3	1552,1613,426	0,1608,15837
NC_045512.2	13609	29877	G1;p29_G1.829	40	+	13609	29877	255,0,0	2	3896,527	0,15741
NC_045512.2	13610	29871	G1;p29_G1.830	40	+	13610	29871	255,0,0	2	3257,501	0,15760
NC_045512.2	13618	29873	G1;p29_G1.831	40	+	13618	29873	255,0,0	3	3128,38,609	0,4603,15646
NC_045512.2	13625	29874	G1;p29_G1.832	40	+	13625	29874	255,0,0	4	2795,160,434,665	0,4844,15022,15584
NC_045512.2	13633	29876	G1;p29_G1.833	40	+	13633	29876	255,0,0	4	1522,1062,474,431	0,1579,2722,15812
NC_045512.2	13643	29877	G1;p29_G1.834	40	+	13643	29877	255,0,0	2	3558,541	0,15693
NC_045512.2	13657	29876	G1;p29_G1.835	40	+	13657	29876	255,0,0	3	3910,402,372	0,15098,15847
NC_045512.2	13658	29871	G1;p29_G1.836	40	+	13658	29871	255,0,0	2	3072,553	0,15660
NC_045512.2	13661	29874	G1;p29_G1.837	40	+	13661	29874	255,0,0	2	3168,429	0,15784
NC_045512.2	13663	29875	G1;p29_G1.838	40	+	13663	29875	255,0,0	3	3041,291,752	0,4531,15460
NC_045512.2	13666	29895	G1;p29_G1.839	40	+	13666	29895	255,0,0	2	4887,699	0,15530
NC_045512.2	13678	29877	G1;p29_G1.840	40	+	13678	29877	255,0,0	2	3151,567	0,15632
NC_045512.2	13681	29875	G1;p29_G1.841	40	+	13681	29875	255,0,0	2	3909,533	0,15661
NC_045512.2	13688	29873	G1;p29_G1.842	40	+	13688	29873	255,0,0	3	2769,321,592	0,4541,15593
NC_045512.2	13699	29874	G1;p29_G1.843	40	+	13699	29874	255,0,0	2	3643,394	0,15781
NC_045512.2	13713	29865	G1;p29_G1.844	40	+	13713	29865	255,0,0	2	2734,625	0,15527
NC_045512.2	13713	29874	G1;p29_G1.845	40	+	13713	29874	255,0,0	2	3789,485	0,15676
NC_045512.2	13714	29875	G1;p29_G1.846	40	+	13714	29875	255,0,0	2	2569,466	0,15695
NC_045512.2	13716	29871	G1;p29_G1.847	40	+	13716	29871	255,0,0	2	2558,359	0,15796
NC_045512.2	13717	29874	G1;p29_G1.848	40	+	13717	29874	255,0,0	2	3380,525	0,15632
NC_045512.2	13719	15014	G1;p29_G1.849	40	+	13719	15014	255,0,0	1	1295	0
NC_045512.2	13719	29871	G1;p29_G1.850	40	+	13719	29871	255,0,0	2	3295,559	0,15593
NC_045512.2	13721	29876	G1;p29_G1.851	40	+	13721	29876	255,0,0	2	4704,459	0,15696
NC_045512.2	13728	29873	G1;p29_G1.852	40	+	13728	29873	255,0,0	3	1438,1613,428	0,1488,15717
NC_045512.2	13745	29871	G1;p29_G1.853	40	+	13745	29871	255,0,0	2	3084,563	0,15563
NC_045512.2	13750	29871	G1;p29_G1.854	40	+	13750	29871	255,0,0	5	303,2242,424,508,536	0,610,4455,14897,15585
NC_045512.2	13750	29871	G1;p29_G1.855	40	+	13750	29871	255,0,0	2	3279,533	0,15588
NC_045512.2	13754	29874	G1;p29_G1.856	40	+	13754	29874	255,0,0	2	2134,577	0,15543
NC_045512.2	13758	29872	G1;p29_G1.857	40	+	13758	29872	255,0,0	2	3157,531	0,15583
NC_045512.2	13763	29875	G1;p29_G1.858	40	+	13763	29875	255,0,0	2	2415,378	0,15734
NC_045512.2	13768	29871	G1;p29_G1.859	40	+	13768	29871	255,0,0	2	3657,515	0,15588
NC_045512.2	13770	29875	G1;p29_G1.860	40	+	13770	29875	255,0,0	2	4656,454	0,15651
NC_045512.2	13771	29874	G1;p29_G1.861	40	+	13771	29874	255,0,0	2	3734,524	0,15579
NC_045512.2	13787	29875	G1;p29_G1.862	40	+	13787	29875	255,0,0	2	3128,598	0,15490
NC_045512.2	13788	29871	G1;p29_G1.863	40	+	13788	29871	255,0,0	2	2525,369	0,15714
NC_045512.2	13796	16073	G1;p29_G1.864	40	+	13796	16073	255,0,0	2	1364,857	0,1420
NC_045512.2	13806	29874	G1;p29_G1.865	40	+	13806	29874	255,0,0	4	2614,160,434,665	0,4663,14841,15403
NC_045512.2	13809	29875	G1;p29_G1.866	40	+	13809	29875	255,0,0	3	1350,1614,432	0,1406,15634
NC_045512.2	13811	29635	G1;p29_G1.867	40	+	13811	29635	255,0,0	3	1345,1614,190	0,1404,15634
NC_045512.2	13814	29880	G1;p29_G1.868	40	+	13814	29880	255,0,0	4	1344,1058,474,435	0,1402,2541,15631
NC_045512.2	13818	29871	G1;p29_G1.869	40	+	13818	29871	255,0,0	2	3011,426	0,15627
NC_045512.2	13824	29871	G1;p29_G1.870	40	+	13824	29871	255,0,0	3	2754,149,615	0,4305,15432
NC_045512.2	13824	29871	G1;p29_G1.871	40	+	13824	29871	255,0,0	2	3205,533	0,15514
NC_045512.2	13825	29871	G1;p29_G1.872	40	+	13825	29871	255,0,0	2	3765,529	0,15517
NC_045512.2	13833	29871	G1;p29_G1.873	40	+	13833	29871	255,0,0	2	2889,405	0,15633
NC_045512.2	13840	29871	G1;p29_G1.874	40	+	13840	29871	255,0,0	2	341,494	0,15537
NC_045512.2	13841	29878	G1;p29_G1.875	40	+	13841	29878	255,0,0	2	3000,461	0,15576
NC_045512.2	13855	29873	G1;p29_G1.876	40	+	13855	29873	255,0,0	2	3647,484	0,15534
NC_045512.2	13855	29874	G1;p29_G1.877	40	+	13855	29874	255,0,0	3	1304,1613,429	0,1361,15590
NC_045512.2	13877	29873	G1;p29_G1.878	40	+	13877	29873	255,0,0	2	2459,482	0,15514
NC_045512.2	13877	29876	G1;p29_G1.879	40	+	13877	29876	255,0,0	2	2849,559	0,15440
NC_045512.2	13881	29875	G1;p29_G1.880	40	+	13881	29875	255,0,0	2	3698,523	0,15471
NC_045512.2	13885	29876	G1;p29_G1.881	40	+	13885	29876	255,0,0	2	3126,569	0,15422
NC_045512.2	13885	29876	G1;p29_G1.882	40	+	13885	29876	255,0,0	2	3394,623	0,15368
NC_045512.2	13899	29880	G1;p29_G1.883	40	+	13899	29880	255,0,0	2	3031,572	0,15409
NC_045512.2	13905	29876	G1;p29_G1.884	40	+	13905	29876	255,0,0	3	1471,904,374	0,1504,15597
NC_045512.2	13907	29872	G1;p29_G1.885	40	+	13907	29872	255,0,0	2	2858,598	0,15367
NC_045512.2	13909	29883	G1;p29_G1.886	40	+	13909	29883	255,0,0	2	2907,664	0,15310
NC_045512.2	13914	29884	G1;p29_G1.887	40	+	13914	29884	255,0,0	2	2915,439	0,15531
NC_045512.2	13915	29871	G1;p29_G1.888	40	+	13915	29871	255,0,0	3	2663,149,615	0,4214,15341
NC_045512.2	13915	29877	G1;p29_G1.889	40	+	13915	29877	255,0,0	2	3067,543	0,15419
NC_045512.2	13915	29879	G1;p29_G1.890	40	+	13915	29879	255,0,0	2	3007,767	0,15197
NC_045512.2	13917	29876	G1;p29_G1.891	40	+	13917	29876	255,0,0	4	1242,1058,474,431	0,1299,2438,15528
NC_045512.2	13917	29878	G1;p29_G1.892	40	+	13917	29878	255,0,0	2	2366,469	0,15492
NC_045512.2	13921	29871	G1;p29_G1.893	40	+	13921	29871	255,0,0	2	4170,537	0,15413
NC_045512.2	13923	29872	G1;p29_G1.894	40	+	13923	29872	255,0,0	2	3088,339	0,15610
NC_045512.2	13923	29875	G1;p29_G1.895	40	+	13923	29875	255,0,0	2	2906,565	0,15387
NC_045512.2	13923	29877	G1;p29_G1.896	40	+	13923	29877	255,0,0	3	2534,333,588	0,4306,15366
NC_045512.2	13925	29871	G1;p29_G1.897	40	+	13925	29871	255,0,0	2	2982,392	0,15554
NC_045512.2	13927	29876	G1;p29_G1.898	40	+	13927	29876	255,0,0	2	2988,599	0,15350
NC_045512.2	13940	29874	G1;p29_G1.899	40	+	13940	29874	255,0,0	2	3402,394	0,15540
NC_045512.2	13945	29872	G1;p29_G1.900	40	+	13945	29872	255,0,0	3	1214,1613,427	0,1271,15500
NC_045512.2	13950	29874	G1;p29_G1.901	40	+	13950	29874	255,0,0	2	3251,538	0,15386
NC_045512.2	13953	29874	G1;p29_G1.902	40	+	13953	29874	255,0,0	2	4449,500	0,15421
NC_045512.2	13955	29876	G1;p29_G1.903	40	+	13955	29876	255,0,0	4	1200,1059,474,431	0,1260,2400,15490
NC_045512.2	13966	29871	G1;p29_G1.904	40	+	13966	29871	255,0,0	2	3459,515	0,15390
NC_045512.2	13966	29871	G1;p29_G1.905	40	+	13966	29871	255,0,0	3	3601,402,367	0,14789,15538
NC_045512.2	13971	29874	G1;p29_G1.906	40	+	13971	29874	255,0,0	2	2858,565	0,15338
NC_045512.2	13973	29870	G1;p29_G1.907	40	+	13973	29870	255,0,0	3	2731,283,752	0,4221,15145
NC_045512.2	13973	29874	G1;p29_G1.908	40	+	13973	29874	255,0,0	2	2753,559	0,15342
NC_045512.2	13983	29871	G1;p29_G1.909	40	+	13983	29871	255,0,0	4	2437,160,434,662	0,4486,14664,15226
NC_045512.2	13985	29871	G1;p29_G1.910	40	+	13985	29871	255,0,0	2	3605,529	0,15357
NC_045512.2	13998	29871	G1;p29_G1.911	40	+	13998	29871	255,0,0	2	2276,360	0,15513
NC_045512.2	14011	29879	G1;p29_G1.912	40	+	14011	29879	255,0,0	2	2167,382	0,15486
NC_045512.2	14016	29876	G1;p29_G1.913	40	+	14016	29876	255,0,0	2	3081,527	0,15333
NC_045512.2	14016	29878	G1;p29_G1.914	40	+	14016	29878	255,0,0	2	3489,528	0,15334
NC_045512.2	14022	29872	G1;p29_G1.915	40	+	14022	29872	255,0,0	2	2425,632	0,15218
NC_045512.2	14027	29886	G1;p29_G1.916	40	+	14027	29886	255,0,0	2	4398,469	0,15390
NC_045512.2	14029	14719	G1;p29_G1.917	40	+	14029	14719	255,0,0	1	690	0
NC_045512.2	14034	29873	G1;p29_G1.918	40	+	14034	29873	255,0,0	4	4595,32,479,506	0,14613,14696,15333
NC_045512.2	14040	29874	G1;p29_G1.919	40	+	14040	29874	255,0,0	2	2882,762	0,15072
NC_045512.2	14045	29871	G1;p29_G1.920	40	+	14045	29871	255,0,0	2	3457,482	0,15344
NC_045512.2	14045	29875	G1;p29_G1.921	40	+	14045	29875	255,0,0	2	1843,578	0,15252
NC_045512.2	14059	29874	G1;p29_G1.922	40	+	14059	29874	255,0,0	2	3161,376	0,15439
NC_045512.2	14059	29876	G1;p29_G1.923	40	+	14059	29876	255,0,0	2	2919,532	0,15285
NC_045512.2	14062	29876	G1;p29_G1.924	40	+	14062	29876	255,0,0	2	2688,858	0,14956
NC_045512.2	14064	29876	G1;p29_G1.925	40	+	14064	29876	255,0,0	2	2752,657	0,15155
NC_045512.2	14068	29876	G1;p29_G1.926	40	+	14068	29876	255,0,0	2	2946,564	0,15244
NC_045512.2	14074	29872	G1;p29_G1.927	40	+	14074	29872	255,0,0	2	2755,563	0,15235
NC_045512.2	14074	29880	G1;p29_G1.928	40	+	14074	29880	255,0,0	3	1085,1613,435	0,1142,15371
NC_045512.2	14076	29871	G1;p29_G1.929	40	+	14076	29871	255,0,0	2	2207,462	0,15333
NC_045512.2	14078	14355	G1;p29_G1.930	40	+	14078	14355	255,0,0	1	277	0
NC_045512.2	14078	29873	G1;p29_G1.931	40	+	14078	29873	255,0,0	2	2646,555	0,15240
NC_045512.2	14079	29877	G1;p29_G1.932	40	+	14079	29877	255,0,0	2	3200,624	0,15174
NC_045512.2	14082	29870	G1;p29_G1.933	40	+	14082	29870	255,0,0	2	2759,453	0,15335
NC_045512.2	14087	29869	G1;p29_G1.934	40	+	14087	29869	255,0,0	2	2091,372	0,15410
NC_045512.2	14093	29875	G1;p29_G1.935	40	+	14093	29875	255,0,0	2	4405,375	0,15407
NC_045512.2	14120	29871	G1;p29_G1.936	40	+	14120	29871	255,0,0	3	1044,1607,425	0,1102,15326
NC_045512.2	14129	29874	G1;p29_G1.937	40	+	14129	29874	255,0,0	2	3373,485	0,15260
NC_045512.2	14136	29879	G1;p29_G1.938	40	+	14136	29879	255,0,0	3	1240,904,377	0,1273,15366
NC_045512.2	14141	29875	G1;p29_G1.939	40	+	14141	29875	255,0,0	2	2688,566	0,15168
NC_045512.2	14145	29869	G1;p29_G1.940	40	+	14145	29869	255,0,0	2	2777,757	0,14967
NC_045512.2	14147	29876	G1;p29_G1.941	40	+	14147	29876	255,0,0	3	2431,149,620	0,3982,15109
NC_045512.2	14148	29874	G1;p29_G1.942	40	+	14148	29874	255,0,0	2	1740,577	0,15149
NC_045512.2	14152	29870	G1;p29_G1.943	40	+	14152	29870	255,0,0	3	3415,402,366	0,14603,15352
NC_045512.2	14154	15231	G1;p29_G1.944	40	+	14154	15231	255,0,0	2	15,1017	0,60
NC_045512.2	14154	29871	G1;p29_G1.945	40	+	14154	29871	255,0,0	2	4266,518	0,15199
NC_045512.2	14157	29875	G1;p29_G1.946	40	+	14157	29875	255,0,0	2	2720,580	0,15138
NC_045512.2	14159	29879	G1;p29_G1.947	40	+	14159	29879	255,0,0	4	2248,207,362,399	0,2301,2821,15321
NC_045512.2	14161	29871	G1;p29_G1.948	40	+	14161	29871	255,0,0	2	3429,529	0,15181
NC_045512.2	14162	29874	G1;p29_G1.949	40	+	14162	29874	255,0,0	2	3180,394	0,15318
NC_045512.2	14170	29871	G1;p29_G1.950	40	+	14170	29871	255,0,0	2	4255,454	0,15247
NC_045512.2	14171	29876	G1;p29_G1.951	40	+	14171	29876	255,0,0	2	3043,402	0,15303
NC_045512.2	14173	29874	G1;p29_G1.952	40	+	14173	29874	255,0,0	2	2805,530	0,15171
NC_045512.2	14173	29875	G1;p29_G1.953	40	+	14173	29875	255,0,0	3	988,1613,430	0,1043,15272
NC_045512.2	14192	29873	G1;p29_G1.954	40	+	14192	29873	255,0,0	2	2573,599	0,15082
NC_045512.2	14192	29877	G1;p29_G1.955	40	+	14192	29877	255,0,0	4	966,1058,474,432	0,1024,2163,15253
NC_045512.2	14195	29875	G1;p29_G1.956	40	+	14195	29875	255,0,0	2	2719,602	0,15078
NC_045512.2	14208	29875	G1;p29_G1.957	40	+	14208	29875	255,0,0	3	2496,283,757	0,3986,14910
NC_045512.2	14217	29875	G1;p29_G1.958	40	+	14217	29875	255,0,0	3	2377,190,668	0,3987,14990
NC_045512.2	14220	29874	G1;p29_G1.959	40	+	14220	29874	255,0,0	2	3285,524	0,15130
NC_045512.2	14237	29875	G1;p29_G1.960	40	+	14237	29875	255,0,0	2	3188,519	0,15119
NC_045512.2	14240	29862	G1;p29_G1.961	40	+	14240	29862	255,0,0	2	2672,527	0,15095
NC_045512.2	14247	29876	G1;p29_G1.962	40	+	14247	29876	255,0,0	2	1641,579	0,15050
NC_045512.2	14249	29884	G1;p29_G1.963	40	+	14249	29884	255,0,0	2	2504,761	0,14874
NC_045512.2	14250	29877	G1;p29_G1.964	40	+	14250	29877	255,0,0	3	908,1613,432	0,966,15195
NC_045512.2	14251	29871	G1;p29_G1.965	40	+	14251	29871	255,0,0	2	2500,853	0,14767
NC_045512.2	14251	29872	G1;p29_G1.966	40	+	14251	29872	255,0,0	2	2495,581	0,15040
NC_045512.2	14251	29877	G1;p29_G1.967	40	+	14251	29877	255,0,0	2	2578,569	0,15057
NC_045512.2	14252	29871	G1;p29_G1.968	40	+	14252	29871	255,0,0	2	2589,454	0,15165
NC_045512.2	14255	29874	G1;p29_G1.969	40	+	14255	29874	255,0,0	2	2759,562	0,15057
NC_045512.2	14263	29877	G1;p29_G1.970	40	+	14263	29877	255,0,0	3	2315,149,621	0,3866,14993
NC_045512.2	14265	29837	G1;p29_G1.971	40	+	14265	29837	255,0,0	3	1578,55,411	0,1957,15161
NC_045512.2	14265	29871	G1;p29_G1.972	40	+	14265	29871	255,0,0	2	3477,460	0,15146
NC_045512.2	14265	29876	G1;p29_G1.973	40	+	14265	29876	255,0,0	4	2155,160,434,667	0,4204,14382,14944
NC_045512.2	14265	29876	G1;p29_G1.974	40	+	14265	29876	255,0,0	3	2171,55,596	0,4231,15015
NC_045512.2	14268	29871	G1;p29_G1.975	40	+	14268	29871	255,0,0	2	2179,631	0,14972
NC_045512.2	14280	29874	G1;p29_G1.976	40	+	14280	29874	255,0,0	2	2749,536	0,15058
NC_045512.2	14287	29875	G1;p29_G1.977	40	+	14287	29875	255,0,0	2	4138,458	0,15130
NC_045512.2	14295	29871	G1;p29_G1.978	40	+	14295	29871	255,0,0	2	2544,575	0,15001
NC_045512.2	14296	29874	G1;p29_G1.979	40	+	14296	29874	255,0,0	3	862,1626,453	0,920,15125
NC_045512.2	14298	29876	G1;p29_G1.980	40	+	14298	29876	255,0,0	3	3269,402,372	0,14457,15206
NC_045512.2	14310	29874	G1;p29_G1.981	40	+	14310	29874	255,0,0	3	858,463,715	0,1338,14849
NC_045512.2	14310	29880	G1;p29_G1.982	40	+	14310	29880	255,0,0	2	2441,863	0,14707
NC_045512.2	14311	29871	G1;p29_G1.983	40	+	14311	29871	255,0,0	2	2890,535	0,15025
NC_045512.2	14313	29884	G1;p29_G1.984	40	+	14313	29884	255,0,0	2	2698,351	0,15220
NC_045512.2	14318	29872	G1;p29_G1.985	40	+	14318	29872	255,0,0	2	2597,595	0,14959
NC_045512.2	14324	29876	G1;p29_G1.986	40	+	14324	29876	255,0,0	2	3266,534	0,15018
NC_045512.2	14331	29880	G1;p29_G1.987	40	+	14331	29880	255,0,0	2	1847,383	0,15166
NC_045512.2	14334	29874	G1;p29_G1.988	40	+	14334	29874	255,0,0	2	1978,621	0,14919
NC_045512.2	14340	29879	G1;p29_G1.989	40	+	14340	29879	255,0,0	2	2939,626	0,14913
NC_045512.2	14343	29873	G1;p29_G1.990	40	+	14343	29873	255,0,0	3	820,1605,428	0,881,15102
NC_045512.2	14345	29873	G1;p29_G1.991	40	+	14345	29873	255,0,0	3	1034,902,371	0,1066,15157
NC_045512.2	14346	29871	G1;p29_G1.992	40	+	14346	29871	255,0,0	2	2483,562	0,14963
NC_045512.2	14350	29878	G1;p29_G1.993	40	+	14350	29878	255,0,0	3	2568,166,528	0,2989,15000
NC_045512.2	14352	29875	G1;p29_G1.994	40	+	14352	29875	255,0,0	2	2580,565	0,14958
NC_045512.2	14353	29865	G1;p29_G1.995	40	+	14353	29865	255,0,0	2	2744,516	0,14996
NC_045512.2	14360	29877	G1;p29_G1.996	40	+	14360	29877	255,0,0	2	2405,603	0,14914
NC_045512.2	14372	29871	G1;p29_G1.997	40	+	14372	29871	255,0,0	2	2357,565	0,14934
NC_045512.2	14372	29874	G1;p29_G1.998	40	+	14372	29874	255,0,0	2	2550,762	0,14740
NC_045512.2	14378	29872	G1;p29_G1.999	40	+	14378	29872	255,0,0	3	780,1613,427	0,838,15067
NC_045512.2	14390	29871	G1;p29_G1.1000	40	+	14390	29871	255,0,0	2	2449,610	0,14871
NC_045512.2	14393	14752	G1;p29_G1.1001	40	+	14393	14752	255,0,0	1	359	0
NC_045512.2	14402	29873	G1;p29_G1.1002	40	+	14402	29873	255,0,0	2	2940,393	0,15078
NC_045512.2	14404	29875	G1;p29_G1.1003	40	+	14404	29875	255,0,0	2	1484,578	0,14893
NC_045512.2	14406	29871	G1;p29_G1.1004	40	+	14406	29871	255,0,0	4	752,1058,474,426	0,810,1949,15039
NC_045512.2	14409	29874	G1;p29_G1.1005	40	+	14409	29874	255,0,0	2	4070,482	0,14983
NC_045512.2	14409	29875	G1;p29_G1.1006	40	+	14409	29875	255,0,0	4	504,1791,928,522	0,820,3021,14944
NC_045512.2	14415	29871	G1;p29_G1.1007	40	+	14415	29871	255,0,0	2	1915,480	0,14976
NC_045512.2	14415	29875	G1;p29_G1.1008	40	+	14415	29875	255,0,0	2	2834,384	0,15076
NC_045512.2	14415	29877	G1;p29_G1.1009	40	+	14415	29877	255,0,0	2	2786,541	0,14921
NC_045512.2	14417	29878	G1;p29_G1.1010	40	+	14417	29878	255,0,0	2	2304,412	0,15049
NC_045512.2	14423	29873	G1;p29_G1.1011	40	+	14423	29873	255,0,0	2	2328,856	0,14594
NC_045512.2	14444	29874	G1;p29_G1.1012	40	+	14444	29874	255,0,0	2	3146,532	0,14898
NC_045512.2	14448	29874	G1;p29_G1.1013	40	+	14448	29874	255,0,0	3	2130,149,618	0,3681,14808
NC_045512.2	14449	29876	G1;p29_G1.1014	40	+	14449	29876	255,0,0	2	2380,567	0,14860
NC_045512.2	14450	29871	G1;p29_G1.1015	40	+	14450	29871	255,0,0	2	1824,359	0,15062
NC_045512.2	14453	29871	G1;p29_G1.1016	40	+	14453	29871	255,0,0	3	2251,295,743	0,3741,14675
NC_045512.2	14453	29871	G1;p29_G1.1017	40	+	14453	29871	255,0,0	2	3967,518	0,14900
NC_045512.2	14455	29872	G1;p29_G1.1018	40	+	14455	29872	255,0,0	2	2970,516	0,14901
NC_045512.2	14458	29875	G1;p29_G1.1019	40	+	14458	29875	255,0,0	2	1825,466	0,14951
NC_045512.2	14467	29874	G1;p29_G1.1020	40	+	14467	29874	255,0,0	3	1897,90,429	0,2272,14978
NC_045512.2	14468	29876	G1;p29_G1.1021	40	+	14468	29876	255,0,0	2	2734,383	0,15025
NC_045512.2	14479	17734	G1;p29_G1.1022	40	+	14479	17734	255,0,0	2	63,2794	0,461
NC_045512.2	14479	29875	G1;p29_G1.1023	40	+	14479	29875	255,0,0	2	3021,487	0,14909
NC_045512.2	14481	29872	G1;p29_G1.1024	40	+	14481	29872	255,0,0	2	2533,560	0,14831
NC_045512.2	14496	29876	G1;p29_G1.1025	40	+	14496	29876	255,0,0	3	663,1613,431	0,720,14949
NC_045512.2	14503	29871	G1;p29_G1.1026	40	+	14503	29871	255,0,0	2	2412,594	0,14774
NC_045512.2	14504	29878	G1;p29_G1.1027	40	+	14504	29878	255,0,0	2	2398,579	0,14795
NC_045512.2	14525	29871	G1;p29_G1.1028	40	+	14525	29871	255,0,0	2	2304,426	0,14920
NC_045512.2	14525	29873	G1;p29_G1.1029	40	+	14525	29873	255,0,0	2	2980,523	0,14825
NC_045512.2	14525	29875	G1;p29_G1.1030	40	+	14525	29875	255,0,0	2	2314,579	0,14771
NC_045512.2	14531	29878	G1;p29_G1.1031	40	+	14531	29878	255,0,0	3	1927,323,596	0,3694,14751
NC_045512.2	14532	29856	G1;p29_G1.1032	40	+	14532	29856	255,0,0	2	2222,559	0,14765
NC_045512.2	14533	29874	G1;p29_G1.1033	40	+	14533	29874	255,0,0	2	2442,541	0,14800
NC_045512.2	14541	29871	G1;p29_G1.1034	40	+	14541	29871	255,0,0	2	2184,619	0,14711
NC_045512.2	14544	29873	G1;p29_G1.1035	40	+	14544	29873	255,0,0	3	832,904,371	0,865,14958
NC_045512.2	14545	29876	G1;p29_G1.1036	40	+	14545	29876	255,0,0	2	2387,566	0,14765
NC_045512.2	14546	29872	G1;p29_G1.1037	40	+	14546	29872	255,0,0	2	2796,392	0,14934
NC_045512.2	14549	29873	G1;p29_G1.1038	40	+	14549	29873	255,0,0	2	1710,696	0,14628
NC_045512.2	14554	29879	G1;p29_G1.1039	40	+	14554	29879	255,0,0	2	2461,474	0,14851
NC_045512.2	14555	29875	G1;p29_G1.1040	40	+	14555	29875	255,0,0	2	1866,605	0,14715
NC_045512.2	14555	29880	G1;p29_G1.1041	40	+	14555	29880	255,0,0	2	2670,384	0,14941
NC_045512.2	14556	29872	G1;p29_G1.1042	40	+	14556	29872	255,0,0	2	1332,575	0,14741
NC_045512.2	14558	29873	G1;p29_G1.1043	40	+	14558	29873	255,0,0	2	2721,620	0,14695
NC_045512.2	14560	29874	G1;p29_G1.1044	40	+	14560	29874	255,0,0	2	2469,536	0,14778
NC_045512.2	14562	29874	G1;p29_G1.1045	40	+	14562	29874	255,0,0	2	2267,566	0,14746
NC_045512.2	14564	29871	G1;p29_G1.1046	40	+	14564	29871	255,0,0	3	3003,402,367	0,14191,14940
NC_045512.2	14567	29874	G1;p29_G1.1047	40	+	14567	29874	255,0,0	3	591,3284,372	0,649,14935
NC_045512.2	14567	29875	G1;p29_G1.1048	40	+	14567	29875	255,0,0	2	2933,487	0,14821
NC_045512.2	14567	29876	G1;p29_G1.1049	40	+	14567	29876	255,0,0	2	3931,376	0,14933
NC_045512.2	14571	29876	G1;p29_G1.1050	40	+	14571	29876	255,0,0	4	587,1058,474,431	0,645,1784,14874
NC_045512.2	14573	29871	G1;p29_G1.1051	40	+	14573	29871	255,0,0	3	585,1613,426	0,643,14872
NC_045512.2	14576	29872	G1;p29_G1.1052	40	+	14576	29872	255,0,0	3	582,1809,324	0,640,14972
NC_045512.2	14579	29871	G1;p29_G1.1053	40	+	14579	29871	255,0,0	2	2770,404	0,14888
NC_045512.2	14585	29872	G1;p29_G1.1054	40	+	14585	29872	255,0,0	2	2289,575	0,14712
NC_045512.2	14589	29876	G1;p29_G1.1055	40	+	14589	29876	255,0,0	2	2262,526	0,14761
NC_045512.2	14589	29876	G1;p29_G1.1056	40	+	14589	29876	255,0,0	2	2324,481	0,14806
NC_045512.2	14590	29871	G1;p29_G1.1057	40	+	14590	29871	255,0,0	2	2507,522	0,14759
NC_045512.2	14592	29874	G1;p29_G1.1058	40	+	14592	29874	255,0,0	2	2415,366	0,14916
NC_045512.2	14599	29877	G1;p29_G1.1059	40	+	14599	29877	255,0,0	2	3492,543	0,14735
NC_045512.2	14605	29871	G1;p29_G1.1060	40	+	14605	29871	255,0,0	4	558,1002,572,424	0,614,1652,14842
NC_045512.2	14606	29557	G1;p29_G1.1061	40	+	14606	29557	255,0,0	3	554,1607,112	0,616,14839
NC_045512.2	14607	29875	G1;p29_G1.1062	40	+	14607	29875	255,0,0	2	2594,555	0,14713
NC_045512.2	14610	29871	G1;p29_G1.1063	40	+	14610	29871	255,0,0	2	2163,446	0,14815
NC_045512.2	14611	29875	G1;p29_G1.1064	40	+	14611	29875	255,0,0	2	2218,430	0,14834
NC_045512.2	14614	29870	G1;p29_G1.1065	40	+	14614	29870	255,0,0	2	2397,337	0,14919
NC_045512.2	14614	29871	G1;p29_G1.1066	40	+	14614	29871	255,0,0	2	1645,694	0,14563
NC_045512.2	14614	29874	G1;p29_G1.1067	40	+	14614	29874	255,0,0	2	2028,601	0,14659
NC_045512.2	14626	29877	G1;p29_G1.1068	40	+	14626	29877	255,0,0	4	532,962,247,432	0,590,1956,14819
NC_045512.2	14630	29875	G1;p29_G1.1069	40	+	14630	29875	255,0,0	2	3795,458	0,14787
NC_045512.2	14630	29876	G1;p29_G1.1070	40	+	14630	29876	255,0,0	2	2960,534	0,14712
NC_045512.2	14658	29875	G1;p29_G1.1071	40	+	14658	29875	255,0,0	2	3705,506	0,14711
NC_045512.2	14659	29871	G1;p29_G1.1072	40	+	14659	29871	255,0,0	3	2045,283,753	0,3535,14459
NC_045512.2	14659	29871	G1;p29_G1.1073	40	+	14659	29871	255,0,0	2	2355,559	0,14653
NC_045512.2	14659	29875	G1;p29_G1.1074	40	+	14659	29875	255,0,0	3	499,1622,419	0,557,14797
NC_045512.2	14659	29876	G1;p29_G1.1075	40	+	14659	29876	255,0,0	2	2084,580	0,14637
NC_045512.2	14659	29880	G1;p29_G1.1076	40	+	14659	29880	255,0,0	2	1519,383	0,14838
NC_045512.2	14662	29872	G1;p29_G1.1077	40	+	14662	29872	255,0,0	2	2367,534	0,14676
NC_045512.2	14664	15249	G1;p29_G1.1078	40	+	14664	15249	255,0,0	1	585	0
NC_045512.2	14664	29871	G1;p29_G1.1079	40	+	14664	29871	255,0,0	2	2311,538	0,14669
NC_045512.2	14664	29875	G1;p29_G1.1080	40	+	14664	29875	255,0,0	3	497,1613,430	0,552,14781
NC_045512.2	14666	29871	G1;p29_G1.1081	40	+	14666	29871	255,0,0	3	433,1711,129	0,514,15076
NC_045512.2	14666	29881	G1;p29_G1.1082	40	+	14666	29881	255,0,0	2	2162,526	0,14689
NC_045512.2	14669	29873	G1;p29_G1.1083	40	+	14669	29873	255,0,0	2	2532,553	0,14651
NC_045512.2	14670	29871	G1;p29_G1.1084	40	+	14670	29871	255,0,0	2	2341,338	0,14863
NC_045512.2	14671	15161	G1;p29_G1.1085	40	+	14671	15161	255,0,0	1	490	0
NC_045512.2	14673	15014	G1;p29_G1.1086	40	+	14673	15014	255,0,0	1	341	0
NC_045512.2	14674	29871	G1;p29_G1.1087	40	+	14674	29871	255,0,0	2	2077,854	0,14343
NC_045512.2	14675	29874	G1;p29_G1.1088	40	+	14675	29874	255,0,0	3	1054,1157,762	0,1090,14437
NC_045512.2	14684	29873	G1;p29_G1.1089	40	+	14684	29873	255,0,0	2	3795,481	0,14708
NC_045512.2	14684	29875	G1;p29_G1.1090	40	+	14684	29875	255,0,0	3	855,1717,376	0,1248,14815
NC_045512.2	14686	29876	G1;p29_G1.1091	40	+	14686	29876	255,0,0	3	690,904,374	0,723,14816
NC_045512.2	14689	29876	G1;p29_G1.1092	40	+	14689	29876	255,0,0	2	2342,354	0,14833
NC_045512.2	14695	29871	G1;p29_G1.1093	40	+	14695	29871	255,0,0	2	3047,460	0,14716
NC_045512.2	14697	16435	G1;p29_G1.1094	40	+	14697	16435	255,0,0	1	1738	0
NC_045512.2	14697	29871	G1;p29_G1.1095	40	+	14697	29871	255,0,0	2	1572,481	0,14693
NC_045512.2	14697	29876	G1;p29_G1.1096	40	+	14697	29876	255,0,0	2	2225,764	0,14415
NC_045512.2	14697	29878	G1;p29_G1.1097	40	+	14697	29878	255,0,0	2	2032,572	0,14609
NC_045512.2	14698	29872	G1;p29_G1.1098	40	+	14698	29872	255,0,0	2	2133,563	0,14611
NC_045512.2	14698	29877	G1;p29_G1.1099	40	+	14698	29877	255,0,0	4	465,1052,474,432	0,524,1657,14747
NC_045512.2	14698	29883	G1;p29_G1.1100	40	+	14698	29883	255,0,0	2	2215,488	0,14697
NC_045512.2	14703	16198	G1;p29_G1.1101	40	+	14703	16198	255,0,0	1	1495	0
NC_045512.2	14705	29873	G1;p29_G1.1102	40	+	14705	29873	255,0,0	2	2227,563	0,14605
NC_045512.2	14708	18313	G1;p29_G1.1103	40	+	14708	18313	255,0,0	2	1751,85	0,3520
NC_045512.2	14718	29873	G1;p29_G1.1104	40	+	14718	29873	255,0,0	2	2295,469	0,14686
NC_045512.2	14718	29874	G1;p29_G1.1105	40	+	14718	29874	255,0,0	2	2035,751	0,14405
NC_045512.2	14724	16828	G1;p29_G1.1106	40	+	14724	16828	255,0,0	1	2104	0
NC_045512.2	14724	29875	G1;p29_G1.1107	40	+	14724	29875	255,0,0	2	440,556	0,14595
NC_045512.2	14726	15939	G1;p29_G1.1108	40	+	14726	15939	255,0,0	1	1213	0
NC_045512.2	14726	29873	G1;p29_G1.1109	40	+	14726	29873	255,0,0	2	3637,504	0,14643
NC_045512.2	14727	29871	G1;p29_G1.1110	40	+	14727	29871	255,0,0	2	2282,509	0,14635
NC_045512.2	14727	29874	G1;p29_G1.1111	40	+	14727	29874	255,0,0	2	2778,524	0,14623
NC_045512.2	14728	29876	G1;p29_G1.1112	40	+	14728	29876	255,0,0	2	2473,556	0,14592
NC_045512.2	14731	29874	G1;p29_G1.1113	40	+	14731	29874	255,0,0	3	1868,186,667	0,3477,14476
NC_045512.2	14733	29872	G1;p29_G1.1114	40	+	14733	29872	255,0,0	2	1155,574	0,14565
NC_045512.2	14735	29874	G1;p29_G1.1115	40	+	14735	29874	255,0,0	2	1992,622	0,14517
NC_045512.2	14736	29871	G1;p29_G1.1116	40	+	14736	29871	255,0,0	2	2314,485	0,14650
NC_045512.2	14736	29874	G1;p29_G1.1117	40	+	14736	29874	255,0,0	2	2093,429	0,14709
NC_045512.2	14738	29874	G1;p29_G1.1118	40	+	14738	29874	255,0,0	2	2762,486	0,14650
NC_045512.2	14739	29874	G1;p29_G1.1119	40	+	14739	29874	255,0,0	3	429,1613,429	0,477,14706
NC_045512.2	14739	29874	G1;p29_G1.1120	40	+	14739	29874	255,0,0	2	1591,483	0,14652
NC_045512.2	14739	29874	G1;p29_G1.1121	40	+	14739	29874	255,0,0	2	1708,634	0,14501
NC_045512.2	14740	29871	G1;p29_G1.1122	40	+	14740	29871	255,0,0	2	2462,378	0,14753
NC_045512.2	14744	29871	G1;p29_G1.1123	40	+	14744	29871	255,0,0	2	2353,522	0,14605
NC_045512.2	14744	29874	G1;p29_G1.1124	40	+	14744	29874	255,0,0	2	2285,536	0,14594
NC_045512.2	14746	29873	G1;p29_G1.1125	40	+	14746	29873	255,0,0	2	3345,539	0,14588
NC_045512.2	14749	29871	G1;p29_G1.1126	40	+	14749	29871	255,0,0	3	1708,336,582	0,3477,14540
NC_045512.2	14751	29850	G1;p29_G1.1127	40	+	14751	29850	255,0,0	3	1827,149,594	0,3378,14505
NC_045512.2	14763	29876	G1;p29_G1.1128	40	+	14763	29876	255,0,0	2	2804,1121	0,13992
NC_045512.2	14768	29870	G1;p29_G1.1129	40	+	14768	29870	255,0,0	4	1652,160,434,661	0,3701,13879,14441
NC_045512.2	14769	29872	G1;p29_G1.1130	40	+	14769	29872	255,0,0	2	2410,492	0,14611
NC_045512.2	14769	29881	G1;p29_G1.1131	40	+	14769	29881	255,0,0	2	1541,406	0,14706
NC_045512.2	14772	29873	G1;p29_G1.1132	40	+	14772	29873	255,0,0	2	2456,349	0,14752
NC_045512.2	14775	29871	G1;p29_G1.1133	40	+	14775	29871	255,0,0	2	2131,513	0,14583
NC_045512.2	14775	29873	G1;p29_G1.1134	40	+	14775	29873	255,0,0	2	2076,523	0,14575
NC_045512.2	14776	29874	G1;p29_G1.1135	40	+	14776	29874	255,0,0	2	1507,465	0,14633
NC_045512.2	14779	29873	G1;p29_G1.1136	40	+	14779	29873	255,0,0	2	2050,428	0,14666
NC_045512.2	14781	15863	G1;p29_G1.1137	40	+	14781	15863	255,0,0	1	1082	0
NC_045512.2	14786	29873	G1;p29_G1.1138	40	+	14786	29873	255,0,0	2	3712,373	0,14714
NC_045512.2	14787	29876	G1;p29_G1.1139	40	+	14787	29876	255,0,0	3	371,1613,431	0,429,14658
NC_045512.2	14790	29875	G1;p29_G1.1140	40	+	14790	29875	255,0,0	3	2778,403,371	0,13964,14714
NC_045512.2	14793	29873	G1;p29_G1.1141	40	+	14793	29873	255,0,0	2	3622,524	0,14556
NC_045512.2	14794	29876	G1;p29_G1.1142	40	+	14794	29876	255,0,0	2	2076,581	0,14501
NC_045512.2	14800	29871	G1;p29_G1.1143	40	+	14800	29871	255,0,0	2	1897,421	0,14650
NC_045512.2	14809	29874	G1;p29_G1.1144	40	+	14809	29874	255,0,0	3	1792,186,667	0,3399,14398
NC_045512.2	14811	29876	G1;p29_G1.1145	40	+	14811	29876	255,0,0	2	1918,569	0,14496
NC_045512.2	14813	29874	G1;p29_G1.1146	40	+	14813	29874	255,0,0	2	1075,577	0,14484
NC_045512.2	14814	29871	G1;p29_G1.1147	40	+	14814	29871	255,0,0	2	2168,537	0,14520
NC_045512.2	14820	29873	G1;p29_G1.1148	40	+	14820	29873	255,0,0	2	2095,596	0,14457
NC_045512.2	14824	29871	G1;p29_G1.1149	40	+	14824	29871	255,0,0	2	2078,572	0,14475
NC_045512.2	14824	29875	G1;p29_G1.1150	40	+	14824	29875	255,0,0	4	334,1058,474,430	0,392,1531,14621
NC_045512.2	14827	29876	G1;p29_G1.1151	40	+	14827	29876	255,0,0	4	332,1339,36,431	0,389,1966,14618
NC_045512.2	14830	29873	G1;p29_G1.1152	40	+	14830	29873	255,0,0	2	2449,620	0,14423
NC_045512.2	14832	29872	G1;p29_G1.1153	40	+	14832	29872	255,0,0	2	2670,483	0,14557
NC_045512.2	14837	29879	G1;p29_G1.1154	40	+	14837	29879	255,0,0	4	325,932,258,434	0,383,1734,14608
NC_045512.2	14838	29871	G1;p29_G1.1155	40	+	14838	29871	255,0,0	2	1851,626	0,14407
NC_045512.2	14838	29873	G1;p29_G1.1156	40	+	14838	29873	255,0,0	2	1804,600	0,14435
NC_045512.2	14856	29876	G1;p29_G1.1157	40	+	14856	29876	255,0,0	3	1848,283,749	0,3338,14271
NC_045512.2	14858	29871	G1;p29_G1.1158	40	+	14858	29871	255,0,0	2	1454,618	0,14395
NC_045512.2	14858	29873	G1;p29_G1.1159	40	+	14858	29873	255,0,0	2	2344,380	0,14635
NC_045512.2	14859	29877	G1;p29_G1.1160	40	+	14859	29877	255,0,0	2	3566,460	0,14558
NC_045512.2	14861	29875	G1;p29_G1.1161	40	+	14861	29875	255,0,0	2	1968,567	0,14447
NC_045512.2	14864	29871	G1;p29_G1.1162	40	+	14864	29871	255,0,0	2	2337,535	0,14472
NC_045512.2	14864	29880	G1;p29_G1.1163	40	+	14864	29880	255,0,0	2	2103,548	0,14468
NC_045512.2	14865	29871	G1;p29_G1.1164	40	+	14865	29871	255,0,0	3	965,1976,538	0,1248,14468
NC_045512.2	14871	29871	G1;p29_G1.1165	40	+	14871	29871	255,0,0	2	1870,584	0,14416
NC_045512.2	14872	29871	G1;p29_G1.1166	40	+	14872	29871	255,0,0	2	1411,462	0,14537
NC_045512.2	14874	29874	G1;p29_G1.1167	40	+	14874	29874	255,0,0	2	1400,362	0,14638
NC_045512.2	14878	29876	G1;p29_G1.1168	40	+	14878	29876	255,0,0	2	2133,343	0,14655
NC_045512.2	14884	29875	G1;p29_G1.1169	40	+	14884	29875	255,0,0	3	2683,402,371	0,13871,14620
NC_045512.2	14892	29871	G1;p29_G1.1170	40	+	14892	29871	255,0,0	4	267,270,975,426	0,324,962,14553
NC_045512.2	14892	29876	G1;p29_G1.1171	40	+	14892	29876	255,0,0	2	1859,755	0,14229
NC_045512.2	14894	29871	G1;p29_G1.1172	40	+	14894	29871	255,0,0	2	2531,515	0,14462
NC_045512.2	14899	29869	G1;p29_G1.1173	40	+	14899	29869	255,0,0	2	1940,573	0,14397
NC_045512.2	14901	29872	G1;p29_G1.1174	40	+	14901	29872	255,0,0	2	2775,747	0,14224
NC_045512.2	14901	29876	G1;p29_G1.1175	40	+	14901	29876	255,0,0	3	257,1618,431	0,310,14544
NC_045512.2	14902	29871	G1;p29_G1.1176	40	+	14902	29871	255,0,0	2	2112,559	0,14410
NC_045512.2	14905	29873	G1;p29_G1.1177	40	+	14905	29873	255,0,0	2	3521,452	0,14516
NC_045512.2	14916	15099	G1;p29_G1.1178	40	+	14916	15099	255,0,0	1	183	0
NC_045512.2	14920	29874	G1;p29_G1.1179	40	+	14920	29874	255,0,0	2	2619,577	0,14377
NC_045512.2	14922	29871	G1;p29_G1.1180	40	+	14922	29871	255,0,0	2	1391,369	0,14580
NC_045512.2	14922	29872	G1;p29_G1.1181	40	+	14922	29872	255,0,0	2	1843,598	0,14352
NC_045512.2	14922	29874	G1;p29_G1.1182	40	+	14922	29874	255,0,0	2	2420,392	0,14560
NC_045512.2	14930	29874	G1;p29_G1.1183	40	+	14930	29874	255,0,0	2	1966,376	0,14568
NC_045512.2	14937	29874	G1;p29_G1.1184	40	+	14937	29874	255,0,0	2	2267,548	0,14389
NC_045512.2	14938	29871	G1;p29_G1.1185	40	+	14938	29871	255,0,0	2	1977,594	0,14339
NC_045512.2	14943	29872	G1;p29_G1.1186	40	+	14943	29872	255,0,0	2	1966,530	0,14399
NC_045512.2	14949	15647	G1;p29_G1.1187	40	+	14949	15647	255,0,0	1	698	0
NC_045512.2	14954	29864	G1;p29_G1.1188	40	+	14954	29864	255,0,0	2	1355,389	0,14521
NC_045512.2	14955	29873	G1;p29_G1.1189	40	+	14955	29873	255,0,0	2	1967,761	0,14157
NC_045512.2	14957	29873	G1;p29_G1.1190	40	+	14957	29873	255,0,0	2	1872,428	0,14488
NC_045512.2	14963	29876	G1;p29_G1.1191	40	+	14963	29876	255,0,0	2	925,579	0,14334
NC_045512.2	14970	29880	G1;p29_G1.1192	40	+	14970	29880	255,0,0	2	1943,485	0,14425
NC_045512.2	14970	29880	G1;p29_G1.1193	40	+	14970	29880	255,0,0	2	2043,345	0,14565
NC_045512.2	14971	29876	G1;p29_G1.1194	40	+	14971	29876	255,0,0	2	1858,568	0,14337
NC_045512.2	14971	29879	G1;p29_G1.1195	40	+	14971	29879	255,0,0	3	191,1596,660	0,249,14248
NC_045512.2	14974	29874	G1;p29_G1.1196	40	+	14974	29874	255,0,0	2	1791,600	0,14300
NC_045512.2	14986	29875	G1;p29_G1.1197	40	+	14986	29875	255,0,0	2	1891,637	0,14252
NC_045512.2	14991	29875	G1;p29_G1.1198	40	+	14991	29875	255,0,0	2	1268,698	0,14186
NC_045512.2	14994	29871	G1;p29_G1.1199	40	+	14994	29871	255,0,0	2	1759,748	0,14129
NC_045512.2	14996	29874	G1;p29_G1.1200	40	+	14996	29874	255,0,0	4	1424,160,427,666	0,3473,13651,14212
NC_045512.2	14997	29870	G1;p29_G1.1201	40	+	14997	29870	255,0,0	2	2593,528	0,14345
NC_045512.2	14997	29871	G1;p29_G1.1202	40	+	14997	29871	255,0,0	3	166,1610,426	0,222,14448
NC_045512.2	14997	29875	G1;p29_G1.1203	40	+	14997	29875	255,0,0	2	1746,590	0,14288
NC_045512.2	14997	29880	G1;p29_G1.1204	40	+	14997	29880	255,0,0	3	1202,274,570	0,1558,14313
NC_045512.2	14998	29876	G1;p29_G1.1205	40	+	14998	29876	255,0,0	2	3434,459	0,14419
NC_045512.2	15006	29874	G1;p29_G1.1206	40	+	15006	29874	255,0,0	2	1861,500	0,14368
NC_045512.2	15007	29871	G1;p29_G1.1207	40	+	15007	29871	255,0,0	2	2495,482	0,14382
NC_045512.2	15010	29875	G1;p29_G1.1208	40	+	15010	29875	255,0,0	2	1607,438	0,14427
NC_045512.2	15011	29879	G1;p29_G1.1209	40	+	15011	29879	255,0,0	2	2191,386	0,14482
NC_045512.2	15021	29875	G1;p29_G1.1210	40	+	15021	29875	255,0,0	2	1950,541	0,14313
NC_045512.2	15022	29871	G1;p29_G1.1211	40	+	15022	29871	255,0,0	2	3454,377	0,14472
NC_045512.2	15024	29872	G1;p29_G1.1212	40	+	15024	29872	255,0,0	2	1720,549	0,14299
NC_045512.2	15026	29856	G1;p29_G1.1213	40	+	15026	29856	255,0,0	4	128,49,1276,411	0,187,527,14419
NC_045512.2	15028	29873	G1;p29_G1.1214	40	+	15028	29873	255,0,0	3	2539,402,369	0,13727,14476
NC_045512.2	15030	29873	G1;p29_G1.1215	40	+	15030	29873	255,0,0	3	173,268,221	0,13977,14622
NC_045512.2	15031	29871	G1;p29_G1.1216	40	+	15031	29871	255,0,0	2	133,552	0,14288
NC_045512.2	15031	29872	G1;p29_G1.1217	40	+	15031	29872	255,0,0	2	2195,327	0,14514
NC_045512.2	15033	29874	G1;p29_G1.1218	40	+	15033	29874	255,0,0	3	127,1613,429	0,183,14412
NC_045512.2	15033	29876	G1;p29_G1.1219	40	+	15033	29876	255,0,0	2	2585,500	0,14343
NC_045512.2	15035	29871	G1;p29_G1.1220	40	+	15035	29871	255,0,0	2	1835,576	0,14260
NC_045512.2	15037	29871	G1;p29_G1.1221	40	+	15037	29871	255,0,0	2	3442,479	0,14355
NC_045512.2	15037	29878	G1;p29_G1.1222	40	+	15037	29878	255,0,0	2	3375,529	0,14312
NC_045512.2	15038	29877	G1;p29_G1.1223	40	+	15038	29877	255,0,0	2	1973,344	0,14495
NC_045512.2	15039	29872	G1;p29_G1.1224	40	+	15039	29872	255,0,0	4	119,1058,474,427	0,177,1316,14406
NC_045512.2	15040	29874	G1;p29_G1.1225	40	+	15040	29874	255,0,0	2	1711,856	0,13978
NC_045512.2	15041	29871	G1;p29_G1.1226	40	+	15041	29871	255,0,0	3	120,1599,336	0,179,14494
NC_045512.2	15042	29877	G1;p29_G1.1227	40	+	15042	29877	255,0,0	2	2456,573	0,14262
NC_045512.2	15044	29878	G1;p29_G1.1228	40	+	15044	29878	255,0,0	2	1795,582	0,14252
NC_045512.2	15047	29874	G1;p29_G1.1229	40	+	15047	29874	255,0,0	4	111,1537,362,333	0,169,1814,14494
NC_045512.2	15048	29876	G1;p29_G1.1230	40	+	15048	29876	255,0,0	2	1867,599	0,14229
NC_045512.2	15055	29873	G1;p29_G1.1231	40	+	15055	29873	255,0,0	3	97,1627,425	0,160,14393
NC_045512.2	15059	16623	G1;p29_G1.1232	40	+	15059	16623	255,0,0	1	1564	0
NC_045512.2	15059	29876	G1;p29_G1.1233	40	+	15059	29876	255,0,0	2	1114,385	0,14432
NC_045512.2	15070	29876	G1;p29_G1.1234	40	+	15070	29876	255,0,0	2	3021,542	0,14264
NC_045512.2	15072	29871	G1;p29_G1.1235	40	+	15072	29871	255,0,0	2	1585,416	0,14383
NC_045512.2	15072	29875	G1;p29_G1.1236	40	+	15072	29875	255,0,0	2	2129,555	0,14248
NC_045512.2	15073	29876	G1;p29_G1.1237	40	+	15073	29876	255,0,0	3	85,1613,431	0,143,14372
NC_045512.2	15076	29875	G1;p29_G1.1238	40	+	15076	29875	255,0,0	2	1198,363	0,14436
NC_045512.2	15078	29881	G1;p29_G1.1239	40	+	15078	29881	255,0,0	3	1113,139,492	0,2285,14311
NC_045512.2	15083	29871	G1;p29_G1.1240	40	+	15083	29871	255,0,0	2	1746,426	0,14362
NC_045512.2	15085	29878	G1;p29_G1.1241	40	+	15085	29878	255,0,0	2	3340,461	0,14332
NC_045512.2	15089	29873	G1;p29_G1.1242	40	+	15089	29873	255,0,0	2	1940,535	0,14249
NC_045512.2	15090	29872	G1;p29_G1.1243	40	+	15090	29872	255,0,0	2	1637,620	0,14162
NC_045512.2	15097	29875	G1;p29_G1.1244	40	+	15097	29875	255,0,0	2	1186,466	0,14312
NC_045512.2	15103	29875	G1;p29_G1.1245	40	+	15103	29875	255,0,0	2	1810,480	0,14292
NC_045512.2	15104	29876	G1;p29_G1.1246	40	+	15104	29876	255,0,0	3	1600,280,753	0,3090,14019
NC_045512.2	15112	29871	G1;p29_G1.1247	40	+	15112	29871	255,0,0	2	2478,529	0,14230
NC_045512.2	15113	29871	G1;p29_G1.1248	40	+	15113	29871	255,0,0	3	54,1606,426	0,109,14332
NC_045512.2	15113	29871	G1;p29_G1.1249	40	+	15113	29871	255,0,0	2	775,574	0,14184
NC_045512.2	15113	29873	G1;p29_G1.1250	40	+	15113	29873	255,0,0	2	1789,574	0,14186
NC_045512.2	15113	29874	G1;p29_G1.1251	40	+	15113	29874	255,0,0	3	46,1528,65	0,103,14696
NC_045512.2	15126	29882	G1;p29_G1.1252	40	+	15126	29882	255,0,0	4	32,1339,36,437	0,90,1667,14319
NC_045512.2	15141	29871	G1;p29_G1.1253	40	+	15141	29871	255,0,0	2	1736,633	0,14097
NC_045512.2	15141	29875	G1;p29_G1.1254	40	+	15141	29875	255,0,0	2	1675,656	0,14078
NC_045512.2	15143	29874	G1;p29_G1.1255	40	+	15143	29874	255,0,0	2	2362,524	0,14207
NC_045512.2	15145	29871	G1;p29_G1.1256	40	+	15145	29871	255,0,0	2	1168,369	0,14357
NC_045512.2	15150	29873	G1;p29_G1.1257	40	+	15150	29873	255,0,0	2	2350,485	0,14238
NC_045512.2	15153	29871	G1;p29_G1.1258	40	+	15153	29871	255,0,0	2	1154,523	0,14195
NC_045512.2	15158	29873	G1;p29_G1.1259	40	+	15158	29873	255,0,0	2	1671,563	0,14152
NC_045512.2	15164	29872	G1;p29_G1.1260	40	+	15164	29872	255,0,0	3	1414,149,616	0,2965,14092
NC_045512.2	15167	29875	G1;p29_G1.1261	40	+	15167	29875	255,0,0	2	1492,425	0,14283
NC_045512.2	15168	29871	G1;p29_G1.1262	40	+	15168	29871	255,0,0	3	2402,389,370	0,13596,14333
NC_045512.2	15174	29876	G1;p29_G1.1263	40	+	15174	29876	255,0,0	2	3305,484	0,14218
NC_045512.2	15177	29877	G1;p29_G1.1264	40	+	15177	29877	255,0,0	2	1663,460	0,14240
NC_045512.2	15185	29874	G1;p29_G1.1265	40	+	15185	29874	255,0,0	2	2016,554	0,14135
NC_045512.2	15189	29871	G1;p29_G1.1266	40	+	15189	29871	255,0,0	2	1122,621	0,14061
NC_045512.2	15189	29871	G1;p29_G1.1267	40	+	15189	29871	255,0,0	2	2401,529	0,14153
NC_045512.2	15195	29875	G1;p29_G1.1268	40	+	15195	29875	255,0,0	2	1644,579	0,14101
NC_045512.2	15200	29876	G1;p29_G1.1269	40	+	15200	29876	255,0,0	2	3330,335	0,14341
NC_045512.2	15201	29874	G1;p29_G1.1270	40	+	15201	29874	255,0,0	2	2000,538	0,14135
NC_045512.2	15204	16110	G1;p29_G1.1271	40	+	15204	16110	255,0,0	1	906	0
NC_045512.2	15205	29873	G1;p29_G1.1272	40	+	15205	29873	255,0,0	2	1548,752	0,13916
NC_045512.2	15206	29872	G1;p29_G1.1273	40	+	15206	29872	255,0,0	2	2073,619	0,14047
NC_045512.2	15206	29874	G1;p29_G1.1274	40	+	15206	29874	255,0,0	2	1537,575	0,14093
NC_045512.2	15209	29871	G1;p29_G1.1275	40	+	15209	29871	255,0,0	2	3216,454	0,14208
NC_045512.2	15213	29875	G1;p29_G1.1276	40	+	15213	29875	255,0,0	2	1702,598	0,14064
NC_045512.2	15215	29856	G1;p29_G1.1277	40	+	15215	29856	255,0,0	2	1614,402	0,14239
NC_045512.2	15215	29878	G1;p29_G1.1278	40	+	15215	29878	255,0,0	2	2357,1116	0,13547
NC_045512.2	15216	29874	G1;p29_G1.1279	40	+	15216	29874	255,0,0	2	1368,436	0,14222
NC_045512.2	15216	29878	G1;p29_G1.1280	40	+	15216	29878	255,0,0	2	1763,434	0,14228
NC_045512.2	15221	29873	G1;p29_G1.1281	40	+	15221	29873	255,0,0	2	1509,555	0,14097
NC_045512.2	15222	29875	G1;p29_G1.1282	40	+	15222	29875	255,0,0	3	2345,402,371	0,13533,14282
NC_045512.2	15226	29871	G1;p29_G1.1283	40	+	15226	29871	255,0,0	3	1233,320,589	0,3002,14056
NC_045512.2	15233	15480	G1;p29_G1.1284	40	+	15233	15480	255,0,0	1	247	0
NC_045512.2	15237	29877	G1;p29_G1.1285	40	+	15237	29877	255,0,0	2	1614,527	0,14113
NC_045512.2	15238	29871	G1;p29_G1.1286	40	+	15238	29871	255,0,0	2	3260,371	0,14262
NC_045512.2	15238	29874	G1;p29_G1.1287	40	+	15238	29874	255,0,0	2	2260,570	0,14066
NC_045512.2	15240	29877	G1;p29_G1.1288	40	+	15240	29877	255,0,0	2	1034,365	0,14272
NC_045512.2	15241	29874	G1;p29_G1.1289	40	+	15241	29874	255,0,0	2	1777,583	0,14050
NC_045512.2	15241	29875	G1;p29_G1.1290	40	+	15241	29875	255,0,0	3	492,1152,763	0,529,13871
NC_045512.2	15242	29874	G1;p29_G1.1291	40	+	15242	29874	255,0,0	2	821,384	0,14248
NC_045512.2	15245	29871	G1;p29_G1.1292	40	+	15245	29871	255,0,0	2	1506,854	0,13772
NC_045512.2	15246	15864	G1;p29_G1.1293	40	+	15246	15864	255,0,0	1	618	0
NC_045512.2	15246	29874	G1;p29_G1.1294	40	+	15246	29874	255,0,0	2	1519,600	0,14028
NC_045512.2	15246	29874	G1;p29_G1.1295	40	+	15246	29874	255,0,0	2	3181,452	0,14176
NC_045512.2	15247	29874	G1;p29_G1.1296	40	+	15247	29874	255,0,0	4	1173,160,434,665	0,3222,13400,13962
NC_045512.2	15251	29873	G1;p29_G1.1297	40	+	15251	29873	255,0,0	3	1037,1023,353	0,1072,14269
NC_045512.2	15254	16723	G1;p29_G1.1298	40	+	15254	16723	255,0,0	1	1469	0
NC_045512.2	15254	29875	G1;p29_G1.1299	40	+	15254	29875	255,0,0	2	1830,524	0,14097
NC_045512.2	15257	29874	G1;p29_G1.1300	40	+	15257	29874	255,0,0	2	1572,566	0,14051
NC_045512.2	15258	29873	G1;p29_G1.1301	40	+	15258	29873	255,0,0	2	3157,524	0,14091
NC_045512.2	15259	29871	G1;p29_G1.1302	40	+	15259	29871	255,0,0	2	1943,378	0,14234
NC_045512.2	15259	29874	G1;p29_G1.1303	40	+	15259	29874	255,0,0	2	1024,465	0,14150
NC_045512.2	15259	29875	G1;p29_G1.1304	40	+	15259	29875	255,0,0	2	1582,417	0,14199
NC_045512.2	15260	29873	G1;p29_G1.1305	40	+	15260	29873	255,0,0	2	1610,768	0,13845
NC_045512.2	15261	29872	G1;p29_G1.1306	40	+	15261	29872	255,0,0	2	1706,540	0,14071
NC_045512.2	15264	29874	G1;p29_G1.1307	40	+	15264	29874	255,0,0	2	1183,634	0,13976
NC_045512.2	15264	29876	G1;p29_G1.1308	40	+	15264	29876	255,0,0	2	1565,431	0,14181
NC_045512.2	15267	29875	G1;p29_G1.1309	40	+	15267	29875	255,0,0	2	1770,527	0,14081
NC_045512.2	15273	29874	G1;p29_G1.1310	40	+	15273	29874	255,0,0	2	1566,578	0,14023
NC_045512.2	15278	29871	G1;p29_G1.1311	40	+	15278	29871	255,0,0	2	610,574	0,14019
NC_045512.2	15278	29872	G1;p29_G1.1312	40	+	15278	29872	255,0,0	2	2147,516	0,14078
NC_045512.2	15278	29875	G1;p29_G1.1313	40	+	15278	29875	255,0,0	2	1731,569	0,14028
NC_045512.2	15281	29876	G1;p29_G1.1314	40	+	15281	29876	255,0,0	2	1625,514	0,14081
NC_045512.2	15282	29875	G1;p29_G1.1315	40	+	15282	29875	255,0,0	3	1422,283,757	0,2912,13836
NC_045512.2	15282	29876	G1;p29_G1.1316	40	+	15282	29876	255,0,0	2	2220,487	0,14107
NC_045512.2	15283	29875	G1;p29_G1.1317	40	+	15283	29875	255,0,0	2	1584,505	0,14087
NC_045512.2	15285	29871	G1;p29_G1.1318	40	+	15285	29871	255,0,0	3	91,904,369	0,124,14217
NC_045512.2	15286	15778	G1;p29_G1.1319	40	+	15286	15778	255,0,0	1	492	0
NC_045512.2	15288	29874	G1;p29_G1.1320	40	+	15288	29874	255,0,0	2	971,697	0,13889
NC_045512.2	15290	16825	G1;p29_G1.1321	40	+	15290	16825	255,0,0	1	1535	0
NC_045512.2	15295	29871	G1;p29_G1.1322	40	+	15295	29871	255,0,0	2	2042,368	0,14208
NC_045512.2	15295	29872	G1;p29_G1.1323	40	+	15295	29872	255,0,0	2	1712,523	0,14054
NC_045512.2	15300	29874	G1;p29_G1.1324	40	+	15300	29874	255,0,0	2	1432,563	0,14011
NC_045512.2	15304	29773	G1;p29_G1.1325	40	+	15304	29773	255,0,0	2	1525,328	0,14141
NC_045512.2	15309	29874	G1;p29_G1.1326	40	+	15309	29874	255,0,0	2	1830,764	0,13801
NC_045512.2	15310	29874	G1;p29_G1.1327	40	+	15310	29874	255,0,0	2	1529,578	0,13986
NC_045512.2	15311	29871	G1;p29_G1.1328	40	+	15311	29871	255,0,0	3	1244,36,426	0,1482,14134
NC_045512.2	15317	29872	G1;p29_G1.1329	40	+	15317	29872	255,0,0	2	1694,339	0,14216
NC_045512.2	15321	29873	G1;p29_G1.1330	40	+	15321	29873	255,0,0	2	1541,404	0,14148
NC_045512.2	15326	29874	G1;p29_G1.1331	40	+	15326	29874	255,0,0	2	2264,532	0,14016
NC_045512.2	15329	29877	G1;p29_G1.1332	40	+	15329	29877	255,0,0	2	1584,482	0,14066
NC_045512.2	15330	29871	G1;p29_G1.1333	40	+	15330	29871	255,0,0	4	1090,160,434,662	0,3139,13317,13879
NC_045512.2	15330	29871	G1;p29_G1.1334	40	+	15330	29871	255,0,0	2	3095,454	0,14087
NC_045512.2	15330	29873	G1;p29_G1.1335	40	+	15330	29873	255,0,0	2	1421,855	0,13688
NC_045512.2	15330	29875	G1;p29_G1.1336	40	+	15330	29875	255,0,0	2	2241,1115	0,13430
NC_045512.2	15332	16818	G1;p29_G1.1337	40	+	15332	16818	255,0,0	1	1486	0
NC_045512.2	15338	29868	G1;p29_G1.1338	40	+	15338	29868	255,0,0	2	2148,572	0,13958
NC_045512.2	15345	29880	G1;p29_G1.1339	40	+	15345	29880	255,0,0	2	2176,572	0,13963
NC_045512.2	15347	29871	G1;p29_G1.1340	40	+	15347	29871	255,0,0	2	1555,572	0,13952
NC_045512.2	15347	29875	G1;p29_G1.1341	40	+	15347	29875	255,0,0	2	1427,525	0,14003
NC_045512.2	15350	29874	G1;p29_G1.1342	40	+	15350	29874	255,0,0	2	2394,621	0,13903
NC_045512.2	15352	29874	G1;p29_G1.1343	40	+	15352	29874	255,0,0	2	536,577	0,13945
NC_045512.2	15357	29873	G1;p29_G1.1344	40	+	15357	29873	255,0,0	2	1472,565	0,13951
NC_045512.2	15360	29875	G1;p29_G1.1345	40	+	15360	29875	255,0,0	2	1469,430	0,14085
NC_045512.2	15363	29877	G1;p29_G1.1346	40	+	15363	29877	255,0,0	2	1402,603	0,13911
NC_045512.2	15369	29876	G1;p29_G1.1347	40	+	15369	29876	255,0,0	2	1501,581	0,13926
NC_045512.2	15370	29873	G1;p29_G1.1348	40	+	15370	29873	255,0,0	2	1383,750	0,13753
NC_045512.2	15370	29876	G1;p29_G1.1349	40	+	15370	29876	255,0,0	2	1357,624	0,13882
NC_045512.2	15372	29878	G1;p29_G1.1350	40	+	15372	29878	255,0,0	3	1330,297,755	0,2823,13751
NC_045512.2	15385	29873	G1;p29_G1.1351	40	+	15385	29873	255,0,0	2	1537,761	0,13727
NC_045512.2	15387	29874	G1;p29_G1.1352	40	+	15387	29874	255,0,0	2	621,625	0,13862
NC_045512.2	15389	29871	G1;p29_G1.1353	40	+	15389	29871	255,0,0	2	2113,482	0,14000
NC_045512.2	15393	29874	G1;p29_G1.1354	40	+	15393	29874	255,0,0	2	1522,597	0,13884
NC_045512.2	15394	29871	G1;p29_G1.1355	40	+	15394	29871	255,0,0	2	2171,516	0,13961
NC_045512.2	15397	29874	G1;p29_G1.1356	40	+	15397	29874	255,0,0	2	1346,575	0,13902
NC_045512.2	15399	29874	G1;p29_G1.1357	40	+	15399	29874	255,0,0	2	779,377	0,14098
NC_045512.2	15400	16456	G1;p29_G1.1358	40	+	15400	16456	255,0,0	2	329,691	0,365
NC_045512.2	15408	29872	G1;p29_G1.1359	40	+	15408	29872	255,0,0	2	1566,542	0,13922
NC_045512.2	15409	29874	G1;p29_G1.1360	40	+	15409	29874	255,0,0	2	1524,563	0,13902
NC_045512.2	15409	29875	G1;p29_G1.1361	40	+	15409	29875	255,0,0	2	1792,555	0,13911
NC_045512.2	15413	29871	G1;p29_G1.1362	40	+	15413	29871	255,0,0	2	1324,411	0,14047
NC_045512.2	15413	29876	G1;p29_G1.1363	40	+	15413	29876	255,0,0	2	1330,591	0,13872
NC_045512.2	15415	29872	G1;p29_G1.1364	40	+	15415	29872	255,0,0	2	2010,516	0,13941
NC_045512.2	15415	29877	G1;p29_G1.1365	40	+	15415	29877	255,0,0	2	1614,539	0,13923
NC_045512.2	15415	29881	G1;p29_G1.1366	40	+	15415	29881	255,0,0	3	1289,295,753	0,2779,13713
NC_045512.2	15420	29872	G1;p29_G1.1367	40	+	15420	29872	255,0,0	2	1803,455	0,13997
NC_045512.2	15421	29865	G1;p29_G1.1368	40	+	15421	29865	255,0,0	3	1157,149,609	0,2708,13835
NC_045512.2	15421	29871	G1;p29_G1.1369	40	+	15421	29871	255,0,0	2	2670,537	0,13913
NC_045512.2	15421	29876	G1;p29_G1.1370	40	+	15421	29876	255,0,0	2	1463,343	0,14112
NC_045512.2	15422	29876	G1;p29_G1.1371	40	+	15422	29876	255,0,0	2	1491,481	0,13973
NC_045512.2	15425	29872	G1;p29_G1.1372	40	+	15425	29872	255,0,0	2	1777,379	0,14068
NC_045512.2	15426	29875	G1;p29_G1.1373	40	+	15426	29875	255,0,0	2	2078,565	0,13884
NC_045512.2	15427	29871	G1;p29_G1.1374	40	+	15427	29871	255,0,0	2	1774,522	0,13922
NC_045512.2	15427	29873	G1;p29_G1.1375	40	+	15427	29873	255,0,0	2	3052,481	0,13965
NC_045512.2	15429	29871	G1;p29_G1.1376	40	+	15429	29871	255,0,0	2	884,369	0,14073
NC_045512.2	15432	29875	G1;p29_G1.1377	40	+	15432	29875	255,0,0	2	1419,525	0,13918
NC_045512.2	15440	29875	G1;p29_G1.1378	40	+	15440	29875	255,0,0	2	860,336	0,14099
NC_045512.2	15445	29874	G1;p29_G1.1379	40	+	15445	29874	255,0,0	2	887,751	0,13678
NC_045512.2	15448	16037	G1;p29_G1.1380	40	+	15448	16037	255,0,0	1	589	0
NC_045512.2	15451	29871	G1;p29_G1.1381	40	+	15451	29871	255,0,0	2	1479,563	0,13857
NC_045512.2	15453	29871	G1;p29_G1.1382	40	+	15453	29871	255,0,0	2	1312,598	0,13820
NC_045512.2	15453	29871	G1;p29_G1.1383	40	+	15453	29871	255,0,0	3	2114,402,367	0,13302,14051
NC_045512.2	15457	29876	G1;p29_G1.1384	40	+	15457	29876	255,0,0	3	1138,189,669	0,2748,13750
NC_045512.2	15465	29871	G1;p29_G1.1385	40	+	15465	29871	255,0,0	2	818,462	0,13944
NC_045512.2	15465	29874	G1;p29_G1.1386	40	+	15465	29874	255,0,0	2	1546,341	0,14068
NC_045512.2	15467	29872	G1;p29_G1.1387	40	+	15467	29872	255,0,0	2	596,382	0,14023
NC_045512.2	15467	29877	G1;p29_G1.1388	40	+	15467	29877	255,0,0	2	807,365	0,14045
NC_045512.2	15467	29877	G1;p29_G1.1389	40	+	15467	29877	255,0,0	2	1362,432	0,13978
NC_045512.2	15469	29871	G1;p29_G1.1390	40	+	15469	29871	255,0,0	2	978,631	0,13771
NC_045512.2	15469	29873	G1;p29_G1.1391	40	+	15469	29873	255,0,0	2	979,464	0,13940
NC_045512.2	15470	29871	G1;p29_G1.1392	40	+	15470	29871	255,0,0	2	2939,526	0,13875
NC_045512.2	15470	29872	G1;p29_G1.1393	40	+	15470	29872	255,0,0	2	1304,523	0,13879
NC_045512.2	15475	29874	G1;p29_G1.1394	40	+	15475	29874	255,0,0	3	1080,36,429	0,1318,13970
NC_045512.2	15481	29876	G1;p29_G1.1395	40	+	15481	29876	255,0,0	2	1244,624	0,13771
NC_045512.2	15486	29873	G1;p29_G1.1396	40	+	15486	29873	255,0,0	2	1343,564	0,13823
NC_045512.2	15487	29871	G1;p29_G1.1397	40	+	15487	29871	255,0,0	2	1266,748	0,13636
NC_045512.2	15487	29877	G1;p29_G1.1398	40	+	15487	29877	255,0,0	2	1421,548	0,13842
NC_045512.2	15494	29871	G1;p29_G1.1399	40	+	15494	29871	255,0,0	2	1451,574	0,13803
NC_045512.2	15495	16130	G1;p29_G1.1400	40	+	15495	16130	255,0,0	1	635	0
NC_045512.2	15495	29871	G1;p29_G1.1401	40	+	15495	29871	255,0,0	2	1375,766	0,13610
NC_045512.2	15496	29871	G1;p29_G1.1402	40	+	15496	29871	255,0,0	2	1431,561	0,13814
NC_045512.2	15501	29871	G1;p29_G1.1403	40	+	15501	29871	255,0,0	2	1514,325	0,14045
NC_045512.2	15509	29871	G1;p29_G1.1404	40	+	15509	29871	255,0,0	3	1046,36,426	0,1284,13936
NC_045512.2	15509	29875	G1;p29_G1.1405	40	+	15509	29875	255,0,0	2	1212,713	0,13653
NC_045512.2	15510	29876	G1;p29_G1.1406	40	+	15510	29876	255,0,0	2	378,579	0,13787
NC_045512.2	15511	29876	G1;p29_G1.1407	40	+	15511	29876	255,0,0	2	1471,542	0,13823
NC_045512.2	15513	29875	G1;p29_G1.1408	40	+	15513	29875	255,0,0	2	1180,172	0,14190
NC_045512.2	15514	29871	G1;p29_G1.1409	40	+	15514	29871	255,0,0	2	2051,516	0,13841
NC_045512.2	15514	29874	G1;p29_G1.1410	40	+	15514	29874	255,0,0	2	1497,567	0,13793
NC_045512.2	15514	29881	G1;p29_G1.1411	40	+	15514	29881	255,0,0	2	1302,662	0,13705
NC_045512.2	15520	29871	G1;p29_G1.1412	40	+	15520	29871	255,0,0	2	812,748	0,13603
NC_045512.2	15524	29872	G1;p29_G1.1413	40	+	15524	29872	255,0,0	3	667,137,484	0,1839,13864
NC_045512.2	15527	29871	G1;p29_G1.1414	40	+	15527	29871	255,0,0	2	1223,857	0,13487
NC_045512.2	15529	29874	G1;p29_G1.1415	40	+	15529	29874	255,0,0	2	1300,564	0,13781
NC_045512.2	15531	29875	G1;p29_G1.1416	40	+	15531	29875	255,0,0	2	1748,622	0,13722
NC_045512.2	15532	29866	G1;p29_G1.1417	40	+	15532	29866	255,0,0	2	2947,474	0,13860
NC_045512.2	15533	29884	G1;p29_G1.1418	40	+	15533	29884	255,0,0	2	1310,461	0,13890
NC_045512.2	15534	29875	G1;p29_G1.1419	40	+	15534	29875	255,0,0	2	1295,430	0,13911
NC_045512.2	15539	29874	G1;p29_G1.1420	40	+	15539	29874	255,0,0	2	1393,564	0,13771
NC_045512.2	15541	29875	G1;p29_G1.1421	40	+	15541	29875	255,0,0	2	1326,505	0,13829
NC_045512.2	15543	29875	G1;p29_G1.1422	40	+	15543	29875	255,0,0	2	1379,763	0,13569
NC_045512.2	15544	29871	G1;p29_G1.1423	40	+	15544	29871	255,0,0	2	2547,537	0,13790
NC_045512.2	15559	15815	G1;p29_G1.1424	40	+	15559	15815	255,0,0	1	256	0
NC_045512.2	15559	29874	G1;p29_G1.1425	40	+	15559	29874	255,0,0	2	2866,457	0,13858
NC_045512.2	15559	29876	G1;p29_G1.1426	40	+	15559	29876	255,0,0	2	700,699	0,13618
NC_045512.2	15573	29871	G1;p29_G1.1427	40	+	15573	29871	255,0,0	2	1256,426	0,13872
NC_045512.2	15573	29873	G1;p29_G1.1428	40	+	15573	29873	255,0,0	2	1336,533	0,13767
NC_045512.2	15574	29876	G1;p29_G1.1429	40	+	15574	29876	255,0,0	3	626,535,431	0,720,13871
NC_045512.2	15579	29872	G1;p29_G1.1430	40	+	15579	29872	255,0,0	2	1195,522	0,13771
NC_045512.2	15585	29871	G1;p29_G1.1431	40	+	15585	29871	255,0,0	2	1920,521	0,13765
NC_045512.2	15588	29870	G1;p29_G1.1432	40	+	15588	29870	255,0,0	3	967,36,425	0,1205,13857
NC_045512.2	15588	29874	G1;p29_G1.1433	40	+	15588	29874	255,0,0	2	1314,575	0,13711
NC_045512.2	15588	29876	G1;p29_G1.1434	40	+	15588	29876	255,0,0	2	1322,394	0,13894
NC_045512.2	15591	29878	G1;p29_G1.1435	40	+	15591	29878	255,0,0	2	1225,659	0,13628
NC_045512.2	15592	29872	G1;p29_G1.1436	40	+	15592	29872	255,0,0	2	1609,536	0,13744
NC_045512.2	15602	29876	G1;p29_G1.1437	40	+	15602	29876	255,0,0	2	710,527	0,13747
NC_045512.2	15606	29874	G1;p29_G1.1438	40	+	15606	29874	255,0,0	2	2892,374	0,13894
NC_045512.2	15607	29873	G1;p29_G1.1439	40	+	15607	29873	255,0,0	2	1232,577	0,13689
NC_045512.2	15608	29871	G1;p29_G1.1440	40	+	15608	29871	255,0,0	3	1096,283,753	0,2586,13510
NC_045512.2	15608	29876	G1;p29_G1.1441	40	+	15608	29876	255,0,0	3	992,186,669	0,2600,13599
NC_045512.2	15613	29871	G1;p29_G1.1442	40	+	15613	29871	255,0,0	2	1589,378	0,13880
NC_045512.2	15622	29875	G1;p29_G1.1443	40	+	15622	29875	255,0,0	2	1657,622	0,13631
NC_045512.2	15623	29875	G1;p29_G1.1444	40	+	15623	29875	255,0,0	2	1386,512	0,13740
NC_045512.2	15624	29874	G1;p29_G1.1445	40	+	15624	29874	255,0,0	2	1171,730	0,13520
NC_045512.2	15631	16287	G1;p29_G1.1446	40	+	15631	16287	255,0,0	1	656	0
NC_045512.2	15631	29874	G1;p29_G1.1447	40	+	15631	29874	255,0,0	2	1281,539	0,13704
NC_045512.2	15633	29874	G1;p29_G1.1448	40	+	15633	29874	255,0,0	2	545,377	0,13864
NC_045512.2	15634	29873	G1;p29_G1.1449	40	+	15634	29873	255,0,0	3	557,139,484	0,1729,13755
NC_045512.2	15635	29871	G1;p29_G1.1450	40	+	15635	29871	255,0,0	2	1930,516	0,13720
NC_045512.2	15636	29875	G1;p29_G1.1451	40	+	15636	29875	255,0,0	2	1115,857	0,13382
NC_045512.2	15636	29876	G1;p29_G1.1452	40	+	15636	29876	255,0,0	2	1401,528	0,13712
NC_045512.2	15637	29874	G1;p29_G1.1453	40	+	15637	29874	255,0,0	2	2790,454	0,13783
NC_045512.2	15642	29870	G1;p29_G1.1454	40	+	15642	29870	255,0,0	2	1271,512	0,13716
NC_045512.2	15652	29871	G1;p29_G1.1455	40	+	15652	29871	255,0,0	2	620,357	0,13862
NC_045512.2	15653	16006	G1;p29_G1.1456	40	+	15653	16006	255,0,0	1	353	0
NC_045512.2	15654	29873	G1;p29_G1.1457	40	+	15654	29873	255,0,0	2	1175,428	0,13791
NC_045512.2	15655	29871	G1;p29_G1.1458	40	+	15655	29871	255,0,0	2	628,462	0,13754
NC_045512.2	15656	16398	G1;p29_G1.1459	40	+	15656	16398	255,0,0	1	742	0
NC_045512.2	15659	29874	G1;p29_G1.1460	40	+	15659	29874	255,0,0	2	788,634	0,13581
NC_045512.2	15664	29876	G1;p29_G1.1461	40	+	15664	29876	255,0,0	3	914,149,620	0,2465,13592
NC_045512.2	15664	29876	G1;p29_G1.1462	40	+	15664	29876	255,0,0	2	1065,556	0,13656
NC_045512.2	15665	29876	G1;p29_G1.1463	40	+	15665	29876	255,0,0	2	1164,569	0,13642
NC_045512.2	15669	29871	G1;p29_G1.1464	40	+	15669	29871	255,0,0	2	1227,373	0,13829
NC_045512.2	15669	29871	G1;p29_G1.1465	40	+	15669	29871	255,0,0	3	1898,402,367	0,13086,13835
NC_045512.2	15669	29873	G1;p29_G1.1466	40	+	15669	29873	255,0,0	2	1301,541	0,13663
NC_045512.2	15682	29875	G1;p29_G1.1467	40	+	15682	29875	255,0,0	2	1368,489	0,13704
NC_045512.2	15682	29875	G1;p29_G1.1468	40	+	15682	29875	255,0,0	2	1820,486	0,13707
NC_045512.2	15685	29873	G1;p29_G1.1469	40	+	15685	29873	255,0,0	2	1042,621	0,13567
NC_045512.2	15686	29871	G1;p29_G1.1470	40	+	15686	29871	255,0,0	3	914,186,664	0,2522,13521
NC_045512.2	15690	29874	G1;p29_G1.1471	40	+	15690	29874	255,0,0	2	2718,526	0,13658
NC_045512.2	15696	29871	G1;p29_G1.1472	40	+	15696	29871	255,0,0	2	613,396	0,13779
NC_045512.2	15696	29877	G1;p29_G1.1473	40	+	15696	29877	255,0,0	2	1133,432	0,13749
NC_045512.2	15698	29871	G1;p29_G1.1474	40	+	15698	29871	255,0,0	2	12174,1870	0,12303
NC_045512.2	15699	29872	G1;p29_G1.1475	40	+	15699	29872	255,0,0	2	1891,530	0,13643
NC_045512.2	15699	29873	G1;p29_G1.1476	40	+	15699	29873	255,0,0	2	1309,522	0,13652
NC_045512.2	15702	29874	G1;p29_G1.1477	40	+	15702	29874	255,0,0	2	1027,569	0,13603
NC_045512.2	15714	29877	G1;p29_G1.1478	40	+	15714	29877	255,0,0	2	1853,1122	0,13041
NC_045512.2	15716	16825	G1;p29_G1.1479	40	+	15716	16825	255,0,0	1	1109	0
NC_045512.2	15716	29871	G1;p29_G1.1480	40	+	15716	29871	255,0,0	2	1260,531	0,13624
NC_045512.2	15717	29872	G1;p29_G1.1481	40	+	15717	29872	255,0,0	3	557,474,427	0,638,13728
NC_045512.2	15721	29872	G1;p29_G1.1482	40	+	15721	29872	255,0,0	2	2650,481	0,13670
NC_045512.2	15725	29871	G1;p29_G1.1483	40	+	15725	29871	255,0,0	3	734,322,583	0,2503,13563
NC_045512.2	15725	29871	G1;p29_G1.1484	40	+	15725	29871	255,0,0	2	2638,502	0,13644
NC_045512.2	15725	29875	G1;p29_G1.1485	40	+	15725	29875	255,0,0	2	2700,458	0,13692
NC_045512.2	15725	29877	G1;p29_G1.1486	40	+	15725	29877	255,0,0	2	1026,756	0,13396
NC_045512.2	15726	29874	G1;p29_G1.1487	40	+	15726	29874	255,0,0	2	1048,524	0,13624
NC_045512.2	15735	29871	G1;p29_G1.1488	40	+	15735	29871	255,0,0	2	595,480	0,13656
NC_045512.2	15738	29873	G1;p29_G1.1489	40	+	15738	29873	255,0,0	2	1493,378	0,13757
NC_045512.2	15742	16131	G1;p29_G1.1490	40	+	15742	16131	255,0,0	1	389	0
NC_045512.2	15747	29876	G1;p29_G1.1491	40	+	15747	29876	255,0,0	2	1262,513	0,13616
NC_045512.2	15748	29872	G1;p29_G1.1492	40	+	15748	29872	255,0,0	2	709,407	0,13717
NC_045512.2	15754	29875	G1;p29_G1.1493	40	+	15754	29875	255,0,0	2	1113,501	0,13620
NC_045512.2	15755	29871	G1;p29_G1.1494	40	+	15755	29871	255,0,0	2	1153,389	0,13727
NC_045512.2	15755	29874	G1;p29_G1.1495	40	+	15755	29874	255,0,0	2	133,577	0,13542
NC_045512.2	15755	29875	G1;p29_G1.1496	40	+	15755	29875	255,0,0	2	733,584	0,13536
NC_045512.2	15756	29874	G1;p29_G1.1497	40	+	15756	29874	255,0,0	2	1018,442	0,13676
NC_045512.2	15756	29875	G1;p29_G1.1498	40	+	15756	29875	255,0,0	2	1445,555	0,13564
NC_045512.2	15758	29874	G1;p29_G1.1499	40	+	15758	29874	255,0,0	2	1007,600	0,13516
NC_045512.2	15763	29874	G1;p29_G1.1500	40	+	15763	29874	255,0,0	2	1088,524	0,13587
NC_045512.2	15763	29879	G1;p29_G1.1501	40	+	15763	29879	255,0,0	2	511,367	0,13749
NC_045512.2	15764	29874	G1;p29_G1.1502	40	+	15764	29874	255,0,0	2	1075,578	0,13532
NC_045512.2	15767	29871	G1;p29_G1.1503	40	+	15767	29871	255,0,0	2	1062,426	0,13678
NC_045512.2	15768	29871	G1;p29_G1.1504	40	+	15768	29871	255,0,0	2	1261,533	0,13570
NC_045512.2	15768	29877	G1;p29_G1.1505	40	+	15768	29877	255,0,0	2	1102,582	0,13527
NC_045512.2	15770	29875	G1;p29_G1.1506	40	+	15770	29875	255,0,0	2	651,605	0,13500
NC_045512.2	15776	29845	G1;p29_G1.1507	40	+	15776	29845	255,0,0	2	1126,546	0,13523
NC_045512.2	15776	29871	G1;p29_G1.1508	40	+	15776	29871	255,0,0	2	948,446	0,13649
NC_045512.2	15776	29871	G1;p29_G1.1509	40	+	15776	29871	255,0,0	2	1235,338	0,13757
NC_045512.2	15776	29871	G1;p29_G1.1510	40	+	15776	29871	255,0,0	2	1721,564	0,13531
NC_045512.2	15776	29873	G1;p29_G1.1511	40	+	15776	29873	255,0,0	3	818,192,666	0,2426,13431
NC_045512.2	15776	29873	G1;p29_G1.1512	40	+	15776	29873	255,0,0	2	1053,565	0,13532
NC_045512.2	15776	29874	G1;p29_G1.1513	40	+	15776	29874	255,0,0	2	1069,457	0,13641
NC_045512.2	15776	29874	G1;p29_G1.1514	40	+	15776	29874	255,0,0	2	2636,525	0,13573
NC_045512.2	15776	29875	G1;p29_G1.1515	40	+	15776	29875	255,0,0	3	928,283,748	0,2418,13351
NC_045512.2	15776	29876	G1;p29_G1.1516	40	+	15776	29876	255,0,0	2	1566,396	0,13704
NC_045512.2	15776	29877	G1;p29_G1.1517	40	+	15776	29877	255,0,0	3	780,36,432	0,1017,13669
NC_045512.2	15777	29872	G1;p29_G1.1518	40	+	15777	29872	255,0,0	2	2702,480	0,13615
NC_045512.2	15785	29882	G1;p29_G1.1519	40	+	15785	29882	255,0,0	2	1494,629	0,13468
NC_045512.2	15790	29873	G1;p29_G1.1520	40	+	15790	29873	255,0,0	3	1777,402,369	0,12965,13714
NC_045512.2	15794	16755	G1;p29_G1.1521	40	+	15794	16755	255,0,0	1	961	0
NC_045512.2	15797	29873	G1;p29_G1.1522	40	+	15797	29873	255,0,0	2	266,383	0,13693
NC_045512.2	15801	29872	G1;p29_G1.1523	40	+	15801	29872	255,0,0	4	619,160,434,663	0,2668,12846,13408
NC_045512.2	15803	15996	G1;p29_G1.1524	40	+	15803	15996	255,0,0	1	193	0
NC_045512.2	15805	29875	G1;p29_G1.1525	40	+	15805	29875	255,0,0	2	1422,452	0,13618
NC_045512.2	15806	29873	G1;p29_G1.1526	40	+	15806	29873	255,0,0	2	82,576	0,13491
NC_045512.2	15815	16827	G1;p29_G1.1527	40	+	15815	16827	255,0,0	1	1012	0
NC_045512.2	15815	29871	G1;p29_G1.1528	40	+	15815	29871	255,0,0	2	934,569	0,13487
NC_045512.2	15815	29876	G1;p29_G1.1529	40	+	15815	29876	255,0,0	2	468,467	0,13594
NC_045512.2	15816	29875	G1;p29_G1.1530	40	+	15816	29875	255,0,0	2	1522,412	0,13647
NC_045512.2	15818	29876	G1;p29_G1.1531	40	+	15818	29876	255,0,0	2	491,401	0,13657
NC_045512.2	15819	29504	G1;p29_G1.1532	40	+	15819	29504	255,0,0	2	1010,59	0,13626
NC_045512.2	15819	29871	G1;p29_G1.1533	40	+	15819	29871	255,0,0	2	910,565	0,13487
NC_045512.2	15819	29875	G1;p29_G1.1534	40	+	15819	29875	255,0,0	2	1382,539	0,13517
NC_045512.2	15823	29838	G1;p29_G1.1535	40	+	15823	29838	255,0,0	2	1069,343	0,13672
NC_045512.2	15824	29874	G1;p29_G1.1536	40	+	15824	29874	255,0,0	2	929,753	0,13297
NC_045512.2	15824	29874	G1;p29_G1.1537	40	+	15824	29874	255,0,0	2	1004,519	0,13531
NC_045512.2	15824	29882	G1;p29_G1.1538	40	+	15824	29882	255,0,0	2	901,630	0,13428
NC_045512.2	15830	29876	G1;p29_G1.1539	40	+	15830	29876	255,0,0	2	944,526	0,13520
NC_045512.2	15831	29878	G1;p29_G1.1540	40	+	15831	29878	255,0,0	2	998,433	0,13614
NC_045512.2	15837	29874	G1;p29_G1.1541	40	+	15837	29874	255,0,0	2	1736,471	0,13566
NC_045512.2	15841	29875	G1;p29_G1.1542	40	+	15841	29875	255,0,0	2	606,635	0,13399
NC_045512.2	15842	29872	G1;p29_G1.1543	40	+	15842	29872	255,0,0	2	1255,523	0,13507
NC_045512.2	15844	29874	G1;p29_G1.1544	40	+	15844	29874	255,0,0	2	878,408	0,13622
NC_045512.2	15854	29871	G1;p29_G1.1545	40	+	15854	29871	255,0,0	2	634,580	0,13437
NC_045512.2	15857	16443	G1;p29_G1.1546	40	+	15857	16443	255,0,0	1	586	0
NC_045512.2	15858	29871	G1;p29_G1.1547	40	+	15858	29871	255,0,0	2	1362,373	0,13640
NC_045512.2	15860	29875	G1;p29_G1.1548	40	+	15860	29875	255,0,0	2	1017,637	0,13378
NC_045512.2	15862	29873	G1;p29_G1.1549	40	+	15862	29873	255,0,0	2	1005,499	0,13512
NC_045512.2	15867	29871	G1;p29_G1.1550	40	+	15867	29871	255,0,0	2	962,426	0,13578
NC_045512.2	15871	29871	G1;p29_G1.1551	40	+	15871	29871	255,0,0	2	854,619	0,13381
NC_045512.2	15880	29874	G1;p29_G1.1552	40	+	15880	29874	255,0,0	3	292,578,457	0,383,13537
NC_045512.2	15882	29876	G1;p29_G1.1553	40	+	15882	29876	255,0,0	2	430,527	0,13467
NC_045512.2	15884	29872	G1;p29_G1.1554	40	+	15884	29872	255,0,0	3	204,480,595	0,551,13393
NC_045512.2	15888	29748	G1;p29_G1.1555	40	+	15888	29748	255,0,0	2	836,323	0,13537
NC_045512.2	15888	29875	G1;p29_G1.1556	40	+	15888	29875	255,0,0	2	2475,510	0,13477
NC_045512.2	15888	29876	G1;p29_G1.1557	40	+	15888	29876	255,0,0	2	386,364	0,13624
NC_045512.2	15895	16215	G1;p29_G1.1558	40	+	15895	16215	255,0,0	1	320	0
NC_045512.2	15895	29876	G1;p29_G1.1559	40	+	15895	29876	255,0,0	2	394,385	0,13596
NC_045512.2	15897	29876	G1;p29_G1.1560	40	+	15897	29876	255,0,0	3	681,149,620	0,2232,13359
NC_045512.2	15902	29876	G1;p29_G1.1561	40	+	15902	29876	255,0,0	2	2524,459	0,13515
NC_045512.2	15904	29871	G1;p29_G1.1562	40	+	15904	29871	255,0,0	3	652,36,426	0,889,13541
NC_045512.2	15905	16830	G1;p29_G1.1563	40	+	15905	16830	255,0,0	1	925	0
NC_045512.2	15906	29871	G1;p29_G1.1564	40	+	15906	29871	255,0,0	2	1295,535	0,13430
NC_045512.2	15906	29871	G1;p29_G1.1565	40	+	15906	29871	255,0,0	2	2185,537	0,13428
NC_045512.2	15906	29874	G1;p29_G1.1566	40	+	15906	29874	255,0,0	2	727,638	0,13330
NC_045512.2	15908	29872	G1;p29_G1.1567	40	+	15908	29872	255,0,0	2	1101,508	0,13456
NC_045512.2	15908	29874	G1;p29_G1.1568	40	+	15908	29874	255,0,0	2	2590,374	0,13592
NC_045512.2	15912	29871	G1;p29_G1.1569	40	+	15912	29871	255,0,0	2	1000,536	0,13423
NC_045512.2	15912	29871	G1;p29_G1.1570	40	+	15912	29871	255,0,0	2	1095,363	0,13596
NC_045512.2	15912	29874	G1;p29_G1.1571	40	+	15912	29874	255,0,0	2	1290,381	0,13581
NC_045512.2	15912	29885	G1;p29_G1.1572	40	+	15912	29885	255,0,0	2	2503,536	0,13437
NC_045512.2	15916	29871	G1;p29_G1.1573	40	+	15916	29871	255,0,0	2	781,418	0,13537
NC_045512.2	15916	29871	G1;p29_G1.1574	40	+	15916	29871	255,0,0	2	986,572	0,13383
NC_045512.2	15919	16299	G1;p29_G1.1575	40	+	15919	16299	255,0,0	1	380	0
NC_045512.2	15920	29874	G1;p29_G1.1576	40	+	15920	29874	255,0,0	3	681,186,667	0,2288,13287
NC_045512.2	15922	29871	G1;p29_G1.1577	40	+	15922	29871	255,0,0	2	843,597	0,13352
NC_045512.2	15926	29873	G1;p29_G1.1578	40	+	15926	29873	255,0,0	2	1275,553	0,13394
NC_045512.2	15927	16476	G1;p29_G1.1579	40	+	15927	16476	255,0,0	1	549	0
NC_045512.2	15927	29871	G1;p29_G1.1580	40	+	15927	29871	255,0,0	2	249,688	0,13256
NC_045512.2	15928	29875	G1;p29_G1.1581	40	+	15928	29875	255,0,0	2	404,752	0,13195
NC_045512.2	15930	29873	G1;p29_G1.1582	40	+	15930	29873	255,0,0	2	324,701	0,13242
NC_045512.2	15930	29873	G1;p29_G1.1583	40	+	15930	29873	255,0,0	2	1048,542	0,13401
NC_045512.2	15935	29873	G1;p29_G1.1584	40	+	15935	29873	255,0,0	2	707,600	0,13338
NC_045512.2	15935	29877	G1;p29_G1.1585	40	+	15935	29877	255,0,0	2	935,582	0,13360
NC_045512.2	15939	29876	G1;p29_G1.1586	40	+	15939	29876	255,0,0	2	2487,455	0,13482
NC_045512.2	15939	29878	G1;p29_G1.1587	40	+	15939	29878	255,0,0	2	124,388	0,13551
NC_045512.2	15940	29871	G1;p29_G1.1588	40	+	15940	29871	255,0,0	2	481,601	0,13330
NC_045512.2	15940	29871	G1;p29_G1.1589	40	+	15940	29871	255,0,0	2	1562,482	0,13449
NC_045512.2	15942	29872	G1;p29_G1.1590	40	+	15942	29872	255,0,0	2	887,427	0,13503
NC_045512.2	15943	29874	G1;p29_G1.1591	40	+	15943	29874	255,0,0	3	564,275,429	0,608,13502
NC_045512.2	15953	29875	G1;p29_G1.1592	40	+	15953	29875	255,0,0	2	1080,353	0,13569
NC_045512.2	15956	29876	G1;p29_G1.1593	40	+	15956	29876	255,0,0	2	1267,459	0,13461
NC_045512.2	15961	29873	G1;p29_G1.1594	40	+	15961	29873	255,0,0	2	855,654	0,13258
NC_045512.2	15961	29875	G1;p29_G1.1595	40	+	15961	29875	255,0,0	2	1536,564	0,13350
NC_045512.2	15961	29876	G1;p29_G1.1596	40	+	15961	29876	255,0,0	2	1782,465	0,13450
NC_045512.2	15963	29872	G1;p29_G1.1597	40	+	15963	29872	255,0,0	2	848,431	0,13478
NC_045512.2	15966	29865	G1;p29_G1.1598	40	+	15966	29865	255,0,0	2	145,706	0,13193
NC_045512.2	15966	29873	G1;p29_G1.1599	40	+	15966	29873	255,0,0	2	317,464	0,13443
NC_045512.2	15966	29874	G1;p29_G1.1600	40	+	15966	29874	255,0,0	2	863,566	0,13342
NC_045512.2	15967	29874	G1;p29_G1.1601	40	+	15967	29874	255,0,0	2	2512,482	0,13425
NC_045512.2	15968	16412	G1;p29_G1.1602	40	+	15968	16412	255,0,0	1	444	0
NC_045512.2	15971	29871	G1;p29_G1.1603	40	+	15971	29871	255,0,0	2	337,396	0,13504
NC_045512.2	15971	29875	G1;p29_G1.1604	40	+	15971	29875	255,0,0	2	1594,520	0,13384
NC_045512.2	15973	29874	G1;p29_G1.1605	40	+	15973	29874	255,0,0	3	486,320,593	0,2255,13308
NC_045512.2	15975	29877	G1;p29_G1.1606	40	+	15975	29877	255,0,0	2	938,482	0,13420
NC_045512.2	15978	29873	G1;p29_G1.1607	40	+	15978	29873	255,0,0	2	851,428	0,13467
NC_045512.2	15980	29874	G1;p29_G1.1608	40	+	15980	29874	255,0,0	2	738,822	0,13072
NC_045512.2	15985	29871	G1;p29_G1.1609	40	+	15985	29871	255,0,0	3	719,280,748	0,2209,13138
NC_045512.2	15985	29873	G1;p29_G1.1610	40	+	15985	29873	255,0,0	2	1290,450	0,13438
NC_045512.2	15985	29878	G1;p29_G1.1611	40	+	15985	29878	255,0,0	3	570,36,433	0,808,13460
NC_045512.2	15989	29874	G1;p29_G1.1612	40	+	15989	29874	255,0,0	2	324,372	0,13513
NC_045512.2	16001	29871	G1;p29_G1.1613	40	+	16001	29871	255,0,0	2	911,536	0,13334
NC_045512.2	16001	29872	G1;p29_G1.1614	40	+	16001	29872	255,0,0	2	850,522	0,13349
NC_045512.2	16001	29875	G1;p29_G1.1615	40	+	16001	29875	255,0,0	2	1356,399	0,13475
NC_045512.2	16007	29875	G1;p29_G1.1616	40	+	16007	29875	255,0,0	2	715,409	0,13459
NC_045512.2	16007	29877	G1;p29_G1.1617	40	+	16007	29877	255,0,0	2	722,568	0,13302
NC_045512.2	16012	29876	G1;p29_G1.1618	40	+	16012	29876	255,0,0	2	827,580	0,13284
NC_045512.2	16017	16208	G1;p29_G1.1619	40	+	16017	16208	255,0,0	1	191	0
NC_045512.2	16022	29879	G1;p29_G1.1620	40	+	16022	29879	255,0,0	2	1176,388	0,13469
NC_045512.2	16023	29896	G1;p29_G1.1621	40	+	16023	29896	255,0,0	2	307,505	0,13368
NC_045512.2	16024	29872	G1;p29_G1.1622	40	+	16024	29872	255,0,0	2	907,565	0,13283
NC_045512.2	16024	29882	G1;p29_G1.1623	40	+	16024	29882	255,0,0	2	861,731	0,13127
NC_045512.2	16025	29871	G1;p29_G1.1624	40	+	16025	29871	255,0,0	2	391,522	0,13324
NC_045512.2	16025	29871	G1;p29_G1.1625	40	+	16025	29871	255,0,0	3	894,165,521	0,1315,13325
NC_045512.2	16025	29873	G1;p29_G1.1626	40	+	16025	29873	255,0,0	2	1743,553	0,13295
NC_045512.2	16029	29880	G1;p29_G1.1627	40	+	16029	29880	255,0,0	2	1172,560	0,13291
NC_045512.2	16037	29874	G1;p29_G1.1628	40	+	16037	29874	255,0,0	2	974,341	0,13496
NC_045512.2	16038	29874	G1;p29_G1.1629	40	+	16038	29874	255,0,0	2	272,399	0,13437
NC_045512.2	16039	29876	G1;p29_G1.1630	40	+	16039	29876	255,0,0	2	870,408	0,13429
NC_045512.2	16043	29876	G1;p29_G1.1631	40	+	16043	29876	255,0,0	2	1041,525	0,13308
NC_045512.2	16043	29880	G1;p29_G1.1632	40	+	16043	29880	255,0,0	2	267,531	0,13306
NC_045512.2	16046	29872	G1;p29_G1.1633	40	+	16046	29872	255,0,0	2	1706,746	0,13080
NC_045512.2	16047	29874	G1;p29_G1.1634	40	+	16047	29874	255,0,0	2	782,564	0,13263
NC_045512.2	16049	29873	G1;p29_G1.1635	40	+	16049	29873	255,0,0	2	866,532	0,13292
NC_045512.2	16054	29872	G1;p29_G1.1636	40	+	16054	29872	255,0,0	2	2358,523	0,13295
NC_045512.2	16056	29871	G1;p29_G1.1637	40	+	16056	29871	255,0,0	2	2423,479	0,13336
NC_045512.2	16056	29873	G1;p29_G1.1638	40	+	16056	29873	255,0,0	2	672,601	0,13216
NC_045512.2	16057	29871	G1;p29_G1.1639	40	+	16057	29871	255,0,0	3	544,186,664	0,2151,13150
NC_045512.2	16063	29874	G1;p29_G1.1640	40	+	16063	29874	255,0,0	2	1162,330	0,13481
NC_045512.2	16063	29878	G1;p29_G1.1641	40	+	16063	29878	255,0,0	2	1504,1123	0,12692
NC_045512.2	16065	29871	G1;p29_G1.1642	40	+	16065	29871	255,0,0	2	2433,371	0,13435
NC_045512.2	16065	29874	G1;p29_G1.1643	40	+	16065	29874	255,0,0	4	355,160,437,657	0,2404,12582,13152
NC_045512.2	16068	29872	G1;p29_G1.1644	40	+	16068	29872	255,0,0	2	682,854	0,12950
NC_045512.2	16069	29878	G1;p29_G1.1645	40	+	16069	29878	255,0,0	2	944,474	0,13335
NC_045512.2	16073	29876	G1;p29_G1.1646	40	+	16073	29876	255,0,0	2	2352,459	0,13344
NC_045512.2	16080	29878	G1;p29_G1.1647	40	+	16080	29878	255,0,0	2	895,545	0,13253
NC_045512.2	16081	29873	G1;p29_G1.1648	40	+	16081	29873	255,0,0	2	747,518	0,13274
NC_045512.2	16082	29875	G1;p29_G1.1649	40	+	16082	29875	255,0,0	2	2009,541	0,13252
NC_045512.2	16087	29871	G1;p29_G1.1650	40	+	16087	29871	255,0,0	2	2276,502	0,13282
NC_045512.2	16089	29873	G1;p29_G1.1651	40	+	16089	29873	255,0,0	2	646,562	0,13222
NC_045512.2	16090	29872	G1;p29_G1.1652	40	+	16090	29872	255,0,0	3	465,32,429	0,703,13353
NC_045512.2	16091	29876	G1;p29_G1.1653	40	+	16091	29876	255,0,0	2	662,753	0,13032
NC_045512.2	16093	29877	G1;p29_G1.1654	40	+	16093	29877	255,0,0	2	628,706	0,13078
NC_045512.2	16094	29871	G1;p29_G1.1655	40	+	16094	29871	255,0,0	2	680,521	0,13256
NC_045512.2	16103	29882	G1;p29_G1.1656	40	+	16103	29882	255,0,0	2	735,354	0,13425
NC_045512.2	16104	29871	G1;p29_G1.1657	40	+	16104	29871	255,0,0	2	1401,521	0,13246
NC_045512.2	16111	29874	G1;p29_G1.1658	40	+	16111	29874	255,0,0	2	931,521	0,13242
NC_045512.2	16112	29874	G1;p29_G1.1659	40	+	16112	29874	255,0,0	2	584,423	0,13339
NC_045512.2	16114	29871	G1;p29_G1.1660	40	+	16114	29871	255,0,0	2	169,462	0,13295
NC_045512.2	16114	29871	G1;p29_G1.1661	40	+	16114	29871	255,0,0	2	1087,551	0,13206
NC_045512.2	16114	29873	G1;p29_G1.1662	40	+	16114	29873	255,0,0	2	197,623	0,13136
NC_045512.2	16114	29873	G1;p29_G1.1663	40	+	16114	29873	255,0,0	2	610,448	0,13311
NC_045512.2	16114	29873	G1;p29_G1.1664	40	+	16114	29873	255,0,0	2	792,511	0,13248
NC_045512.2	16115	29873	G1;p29_G1.1665	40	+	16115	29873	255,0,0	2	1456,1113	0,12645
NC_045512.2	16117	29875	G1;p29_G1.1666	40	+	16117	29875	255,0,0	2	712,430	0,13328
NC_045512.2	16121	16247	G1;p29_G1.1667	40	+	16121	16247	255,0,0	1	126	0
NC_045512.2	16123	29871	G1;p29_G1.1668	40	+	16123	29871	255,0,0	2	151,359	0,13389
NC_045512.2	16123	29878	G1;p29_G1.1669	40	+	16123	29878	255,0,0	2	884,529	0,13226
NC_045512.2	16124	16806	G1;p29_G1.1670	40	+	16124	16806	255,0,0	1	682	0
NC_045512.2	16124	29754	G1;p29_G1.1671	40	+	16124	29754	255,0,0	2	705,309	0,13321
NC_045512.2	16125	29871	G1;p29_G1.1672	40	+	16125	29871	255,0,0	2	597,405	0,13341
NC_045512.2	16125	29871	G1;p29_G1.1673	40	+	16125	29871	255,0,0	2	2238,502	0,13244
NC_045512.2	16125	29877	G1;p29_G1.1674	40	+	16125	29877	255,0,0	3	579,280,754	0,2069,12998
NC_045512.2	16129	16390	G1;p29_G1.1675	40	+	16129	16390	255,0,0	1	261	0
NC_045512.2	16129	29878	G1;p29_G1.1676	40	+	16129	29878	255,0,0	2	768,725	0,13024
NC_045512.2	16132	29850	G1;p29_G1.1677	40	+	16132	29850	255,0,0	2	1093,304	0,13414
NC_045512.2	16135	29874	G1;p29_G1.1678	40	+	16135	29874	255,0,0	4	285,160,432,666	0,2334,12512,13073
NC_045512.2	16136	29875	G1;p29_G1.1679	40	+	16136	29875	255,0,0	2	766,576	0,13163
NC_045512.2	16138	29871	G1;p29_G1.1680	40	+	16138	29871	255,0,0	2	713,521	0,13212
NC_045512.2	16145	29871	G1;p29_G1.1681	40	+	16145	29871	255,0,0	2	878,506	0,13220
NC_045512.2	16145	29876	G1;p29_G1.1682	40	+	16145	29876	255,0,0	2	1946,542	0,13189
NC_045512.2	16147	16454	G1;p29_G1.1683	40	+	16147	16454	255,0,0	1	307	0
NC_045512.2	16147	29878	G1;p29_G1.1684	40	+	16147	29878	255,0,0	2	112,701	0,13030
NC_045512.2	16151	29872	G1;p29_G1.1685	40	+	16151	29872	255,0,0	2	491,599	0,13122
NC_045512.2	16151	29874	G1;p29_G1.1686	40	+	16151	29874	255,0,0	2	719,579	0,13144
NC_045512.2	16152	29872	G1;p29_G1.1687	40	+	16152	29872	255,0,0	2	2346,372	0,13348
NC_045512.2	16163	16550	G1;p29_G1.1688	40	+	16163	16550	255,0,0	1	387	0
NC_045512.2	16163	29875	G1;p29_G1.1689	40	+	16163	29875	255,0,0	2	750,480	0,13232
NC_045512.2	16163	29881	G1;p29_G1.1690	40	+	16163	29881	255,0,0	2	1180,415	0,13303
NC_045512.2	16171	16398	G1;p29_G1.1691	40	+	16171	16398	255,0,0	1	227	0
NC_045512.2	16175	29874	G1;p29_G1.1692	40	+	16175	29874	255,0,0	2	654,429	0,13270
NC_045512.2	16175	29874	G1;p29_G1.1693	40	+	16175	29874	255,0,0	2	1026,538	0,13161
NC_045512.2	16176	29873	G1;p29_G1.1694	40	+	16176	29873	255,0,0	2	555,601	0,13096
NC_045512.2	16176	29874	G1;p29_G1.1695	40	+	16176	29874	255,0,0	2	156,751	0,12947
NC_045512.2	16176	29876	G1;p29_G1.1696	40	+	16176	29876	255,0,0	3	425,421,1229	0,2032,12471
NC_045512.2	16176	29876	G1;p29_G1.1697	40	+	16176	29876	255,0,0	2	1026,383	0,13317
NC_045512.2	16177	29870	G1;p29_G1.1698	40	+	16177	29870	255,0,0	2	573,569	0,13124
NC_045512.2	16177	29874	G1;p29_G1.1699	40	+	16177	29874	255,0,0	2	2250,457	0,13240
NC_045512.2	16177	29878	G1;p29_G1.1700	40	+	16177	29878	255,0,0	2	239,529	0,13172
NC_045512.2	16178	29876	G1;p29_G1.1701	40	+	16178	29876	255,0,0	3	422,188,669	0,2028,13029
NC_045512.2	16180	29875	G1;p29_G1.1702	40	+	16180	29875	255,0,0	2	267,635	0,13060
NC_045512.2	16183	29874	G1;p29_G1.1703	40	+	16183	29874	255,0,0	2	848,351	0,13340
NC_045512.2	16187	29874	G1;p29_G1.1704	40	+	16187	29874	255,0,0	4	233,160,434,665	0,2282,12460,13022
NC_045512.2	16187	29876	G1;p29_G1.1705	40	+	16187	29876	255,0,0	2	540,625	0,13064
NC_045512.2	16189	29873	G1;p29_G1.1706	40	+	16189	29873	255,0,0	2	1012,553	0,13131
NC_045512.2	16190	29876	G1;p29_G1.1707	40	+	16190	29876	255,0,0	2	2285,388	0,13298
NC_045512.2	16194	29871	G1;p29_G1.1708	40	+	16194	29871	255,0,0	2	89,462	0,13215
NC_045512.2	16195	29875	G1;p29_G1.1709	40	+	16195	29875	255,0,0	2	818,471	0,13209
NC_045512.2	16197	29875	G1;p29_G1.1710	40	+	16197	29875	255,0,0	2	735,565	0,13113
NC_045512.2	16201	29874	G1;p29_G1.1711	40	+	16201	29874	255,0,0	2	666,500	0,13173
NC_045512.2	16205	29873	G1;p29_G1.1712	40	+	16205	29873	255,0,0	2	704,531	0,13137
NC_045512.2	16208	29881	G1;p29_G1.1713	40	+	16208	29881	255,0,0	2	101,406	0,13267
NC_045512.2	16209	29874	G1;p29_G1.1714	40	+	16209	29874	255,0,0	2	888,525	0,13140
NC_045512.2	16213	29873	G1;p29_G1.1715	40	+	16213	29873	255,0,0	3	303,96,456	0,533,13204
NC_045512.2	16213	29876	G1;p29_G1.1716	40	+	16213	29876	255,0,0	2	626,580	0,13083
NC_045512.2	16213	29876	G1;p29_G1.1717	40	+	16213	29876	255,0,0	2	627,459	0,13204
NC_045512.2	16215	29872	G1;p29_G1.1718	40	+	16215	29872	255,0,0	2	427,599	0,13058
NC_045512.2	16217	29878	G1;p29_G1.1719	40	+	16217	29878	255,0,0	2	679,380	0,13281
NC_045512.2	16218	29871	G1;p29_G1.1720	40	+	16218	29871	255,0,0	2	598,652	0,13001
NC_045512.2	16221	29876	G1;p29_G1.1721	40	+	16221	29876	255,0,0	2	1547,556	0,13099
NC_045512.2	16222	29875	G1;p29_G1.1722	40	+	16222	29875	255,0,0	2	655,637	0,13016
NC_045512.2	16232	29874	G1;p29_G1.1723	40	+	16232	29874	255,0,0	3	346,149,618	0,1897,13024
NC_045512.2	16233	29876	G1;p29_G1.1724	40	+	16233	29876	255,0,0	2	56,385	0,13258
NC_045512.2	16238	29872	G1;p29_G1.1725	40	+	16238	29872	255,0,0	2	1223,624	0,13010
NC_045512.2	16246	29874	G1;p29_G1.1726	40	+	16246	29874	255,0,0	2	760,570	0,13058
NC_045512.2	16248	29875	G1;p29_G1.1727	40	+	16248	29875	255,0,0	2	2227,426	0,13201
NC_045512.2	16257	29878	G1;p29_G1.1728	40	+	16257	29878	255,0,0	2	613,773	0,12848
NC_045512.2	16258	16502	G1;p29_G1.1729	40	+	16258	16502	255,0,0	1	244	0
NC_045512.2	16258	29871	G1;p29_G1.1730	40	+	16258	29871	255,0,0	2	654,536	0,13077
NC_045512.2	16263	29875	G1;p29_G1.1731	40	+	16263	29875	255,0,0	2	153,526	0,13086
NC_045512.2	16265	16456	G1;p29_G1.1732	40	+	16265	16456	255,0,0	1	191	0
NC_045512.2	16265	29871	G1;p29_G1.1733	40	+	16265	29871	255,0,0	2	944,462	0,13144
NC_045512.2	16266	29871	G1;p29_G1.1734	40	+	16266	29871	255,0,0	2	563,426	0,13179
NC_045512.2	16266	29871	G1;p29_G1.1735	40	+	16266	29871	255,0,0	2	2159,454	0,13151
NC_045512.2	16266	29872	G1;p29_G1.1736	40	+	16266	29872	255,0,0	2	604,577	0,13029
NC_045512.2	16267	29873	G1;p29_G1.1737	40	+	16267	29873	255,0,0	2	629,375	0,13231
NC_045512.2	16267	29876	G1;p29_G1.1738	40	+	16267	29876	255,0,0	2	486,753	0,12856
NC_045512.2	16271	29879	G1;p29_G1.1739	40	+	16271	29879	255,0,0	2	545,660	0,12948
NC_045512.2	16272	29874	G1;p29_G1.1740	40	+	16272	29874	255,0,0	2	1189,634	0,12968
NC_045512.2	16272	29877	G1;p29_G1.1741	40	+	16272	29877	255,0,0	2	929,557	0,13048
NC_045512.2	16276	29858	G1;p29_G1.1742	40	+	16276	29858	255,0,0	2	946,442	0,13140
NC_045512.2	16282	29876	G1;p29_G1.1743	40	+	16282	29876	255,0,0	3	422,283,749	0,1912,12845
NC_045512.2	16285	29875	G1;p29_G1.1744	40	+	16285	29875	255,0,0	2	164,560	0,13030
NC_045512.2	16285	29882	G1;p29_G1.1745	40	+	16285	29882	255,0,0	2	908,525	0,13072
NC_045512.2	16287	29871	G1;p29_G1.1746	40	+	16287	29871	255,0,0	2	938,325	0,13259
NC_045512.2	16293	29872	G1;p29_G1.1747	40	+	16293	29872	255,0,0	2	588,623	0,12956
NC_045512.2	16303	29778	G1;p29_G1.1748	40	+	16303	29778	255,0,0	2	526,333	0,13142
NC_045512.2	16303	29871	G1;p29_G1.1749	40	+	16303	29871	255,0,0	2	423,446	0,13122
NC_045512.2	16304	29876	G1;p29_G1.1750	40	+	16304	29876	255,0,0	2	707,343	0,13229
NC_045512.2	16308	29875	G1;p29_G1.1751	40	+	16308	29875	255,0,0	2	1263,1115	0,12452
NC_045512.2	16309	29876	G1;p29_G1.1752	40	+	16309	29876	255,0,0	2	704,472	0,13095
NC_045512.2	16310	29873	G1;p29_G1.1753	40	+	16310	29873	255,0,0	4	103,163,434,664	0,2156,12337,12899
NC_045512.2	16310	29873	G1;p29_G1.1754	40	+	16310	29873	255,0,0	2	1781,539	0,13024
NC_045512.2	16310	29876	G1;p29_G1.1755	40	+	16310	29876	255,0,0	2	912,357	0,13209
NC_045512.2	16310	29877	G1;p29_G1.1756	40	+	16310	29877	255,0,0	2	455,603	0,12964
NC_045512.2	16310	29877	G1;p29_G1.1757	40	+	16310	29877	255,0,0	2	519,432	0,13135
NC_045512.2	16311	29873	G1;p29_G1.1758	40	+	16311	29873	255,0,0	2	598,391	0,13171
NC_045512.2	16312	29874	G1;p29_G1.1759	40	+	16312	29874	255,0,0	2	415,622	0,12940
NC_045512.2	16315	29874	G1;p29_G1.1760	40	+	16315	29874	255,0,0	2	536,524	0,13035
NC_045512.2	16318	29871	G1;p29_G1.1761	40	+	16318	29871	255,0,0	2	103,601	0,12952
NC_045512.2	16318	29878	G1;p29_G1.1762	40	+	16318	29878	255,0,0	2	497,661	0,12899
NC_045512.2	16321	29862	G1;p29_G1.1763	40	+	16321	29862	255,0,0	2	1023,356	0,13185
NC_045512.2	16321	29873	G1;p29_G1.1764	40	+	16321	29873	255,0,0	2	657,542	0,13010
NC_045512.2	16326	29874	G1;p29_G1.1765	40	+	16326	29874	255,0,0	2	589,597	0,12951
NC_045512.2	16326	29875	G1;p29_G1.1766	40	+	16326	29875	255,0,0	3	273,190,668	0,1878,12881
NC_045512.2	16332	29875	G1;p29_G1.1767	40	+	16332	29875	255,0,0	2	496,520	0,13023
NC_045512.2	16332	29875	G1;p29_G1.1768	40	+	16332	29875	255,0,0	2	1024,587	0,12956
NC_045512.2	16332	29876	G1;p29_G1.1769	40	+	16332	29876	255,0,0	2	675,368	0,13176
NC_045512.2	16335	29871	G1;p29_G1.1770	40	+	16335	29871	255,0,0	2	866,535	0,13001
NC_045512.2	16338	29876	G1;p29_G1.1771	40	+	16338	29876	255,0,0	2	88,725	0,12813
NC_045512.2	16338	29879	G1;p29_G1.1772	40	+	16338	29879	255,0,0	2	403,595	0,12946
NC_045512.2	16340	29871	G1;p29_G1.1773	40	+	16340	29871	255,0,0	2	106,462	0,13069
NC_045512.2	16348	29875	G1;p29_G1.1774	40	+	16348	29875	255,0,0	2	2125,386	0,13141
NC_045512.2	16354	29874	G1;p29_G1.1775	40	+	16354	29874	255,0,0	2	548,575	0,12945
NC_045512.2	16354	29878	G1;p29_G1.1776	40	+	16354	29878	255,0,0	2	459,657	0,12867
NC_045512.2	16359	29880	G1;p29_G1.1777	40	+	16359	29880	255,0,0	2	406,606	0,12915
NC_045512.2	16363	16827	G1;p29_G1.1778	40	+	16363	16827	255,0,0	1	464	0
NC_045512.2	16364	29874	G1;p29_G1.1779	40	+	16364	29874	255,0,0	2	465,429	0,13081
NC_045512.2	16365	29872	G1;p29_G1.1780	40	+	16365	29872	255,0,0	2	719,521	0,12986
NC_045512.2	16365	29876	G1;p29_G1.1781	40	+	16365	29876	255,0,0	2	92,411	0,13100
NC_045512.2	16365	29877	G1;p29_G1.1782	40	+	16365	29877	255,0,0	2	388,756	0,12756
NC_045512.2	16365	29877	G1;p29_G1.1783	40	+	16365	29877	255,0,0	2	2058,460	0,13052
NC_045512.2	16367	29874	G1;p29_G1.1784	40	+	16367	29874	255,0,0	4	233,421,508,539	0,1841,12280,12968
NC_045512.2	16371	29871	G1;p29_G1.1785	40	+	16371	29871	255,0,0	2	551,754	0,12746
NC_045512.2	16372	29876	G1;p29_G1.1786	40	+	16372	29876	255,0,0	2	1395,556	0,12948
NC_045512.2	16374	29875	G1;p29_G1.1787	40	+	16374	29875	255,0,0	2	322,421	0,13080
NC_045512.2	16374	29877	G1;p29_G1.1788	40	+	16374	29877	255,0,0	2	828,384	0,13119
NC_045512.2	16378	29874	G1;p29_G1.1789	40	+	16378	29874	255,0,0	2	845,456	0,13040
NC_045512.2	16379	29875	G1;p29_G1.1790	40	+	16379	29875	255,0,0	2	450,567	0,12929
NC_045512.2	16381	29525	G1;p29_G1.1791	40	+	16381	29525	255,0,0	2	448,80	0,13064
NC_045512.2	16386	29874	G1;p29_G1.1792	40	+	16386	29874	255,0,0	2	621,525	0,12963
NC_045512.2	16389	29871	G1;p29_G1.1793	40	+	16389	29871	255,0,0	3	1178,246,347	0,12366,13135
NC_045512.2	16389	29874	G1;p29_G1.1794	40	+	16389	29874	255,0,0	2	1353,463	0,13022
NC_045512.2	16394	29875	G1;p29_G1.1795	40	+	16394	29875	255,0,0	2	617,342	0,13139
NC_045512.2	16396	29877	G1;p29_G1.1796	40	+	16396	29877	255,0,0	2	1695,543	0,12938
NC_045512.2	16399	29874	G1;p29_G1.1797	40	+	16399	29874	255,0,0	3	2230,562,507	0,12248,12968
NC_045512.2	16400	29874	G1;p29_G1.1798	40	+	16400	29874	255,0,0	2	2079,482	0,12992
NC_045512.2	16408	29873	G1;p29_G1.1799	40	+	16408	29873	255,0,0	2	605,469	0,12996
NC_045512.2	16408	29875	G1;p29_G1.1800	40	+	16408	29875	255,0,0	2	500,393	0,13074
NC_045512.2	16409	29872	G1;p29_G1.1801	40	+	16409	29872	255,0,0	2	346,521	0,12942
NC_045512.2	16414	29872	G1;p29_G1.1802	40	+	16414	29872	255,0,0	2	787,552	0,12906
NC_045512.2	16420	29872	G1;p29_G1.1803	40	+	16420	29872	255,0,0	2	304,622	0,12830
NC_045512.2	16420	29874	G1;p29_G1.1804	40	+	16420	29874	255,0,0	2	499,577	0,12877
NC_045512.2	16423	29871	G1;p29_G1.1805	40	+	16423	29871	255,0,0	3	132,36,426	0,370,13022
NC_045512.2	16433	29874	G1;p29_G1.1806	40	+	16433	29874	255,0,0	2	1978,527	0,12914
NC_045512.2	16437	29874	G1;p29_G1.1807	40	+	16437	29874	255,0,0	2	392,429	0,13008
NC_045512.2	16438	29876	G1;p29_G1.1808	40	+	16438	29876	255,0,0	2	784,592	0,12846
NC_045512.2	16438	29884	G1;p29_G1.1809	40	+	16438	29884	255,0,0	3	163,186,677	0,1770,12769
NC_045512.2	16439	29871	G1;p29_G1.1810	40	+	16439	29871	255,0,0	2	810,380	0,13052
NC_045512.2	16440	29856	G1;p29_G1.1811	40	+	16440	29856	255,0,0	2	482,744	0,12672
NC_045512.2	16440	29872	G1;p29_G1.1812	40	+	16440	29872	255,0,0	2	1060,565	0,12867
NC_045512.2	16440	29874	G1;p29_G1.1813	40	+	16440	29874	255,0,0	2	2058,374	0,13060
NC_045512.2	16441	29873	G1;p29_G1.1814	40	+	16441	29873	255,0,0	3	263,283,755	0,1753,12677
NC_045512.2	16443	29871	G1;p29_G1.1815	40	+	16443	29871	255,0,0	2	894,368	0,13060
NC_045512.2	16443	29873	G1;p29_G1.1816	40	+	16443	29873	255,0,0	2	434,635	0,12795
NC_045512.2	16444	29871	G1;p29_G1.1817	40	+	16444	29871	255,0,0	2	426,576	0,12851
NC_045512.2	16451	29877	G1;p29_G1.1818	40	+	16451	29877	255,0,0	2	206,425	0,13001
NC_045512.2	16457	29877	G1;p29_G1.1819	40	+	16457	29877	255,0,0	2	766,334	0,13086
NC_045512.2	16461	29875	G1;p29_G1.1820	40	+	16461	29875	255,0,0	2	444,801	0,12613
NC_045512.2	16461	29877	G1;p29_G1.1821	40	+	16461	29877	255,0,0	2	452,482	0,12934
NC_045512.2	16465	29871	G1;p29_G1.1822	40	+	16465	29871	255,0,0	2	880,405	0,13001
NC_045512.2	16465	29887	G1;p29_G1.1823	40	+	16465	29887	255,0,0	3	113,149,631	0,1664,12791
NC_045512.2	16466	29874	G1;p29_G1.1824	40	+	16466	29874	255,0,0	2	545,341	0,13067
NC_045512.2	16466	29875	G1;p29_G1.1825	40	+	16466	29875	255,0,0	2	1039,525	0,12884
NC_045512.2	16478	29875	G1;p29_G1.1826	40	+	16478	29875	255,0,0	2	287,601	0,12796
NC_045512.2	16480	29876	G1;p29_G1.1827	40	+	16480	29876	255,0,0	2	422,577	0,12819
NC_045512.2	16483	29877	G1;p29_G1.1828	40	+	16483	29877	255,0,0	2	1996,383	0,13011
NC_045512.2	16485	29874	G1;p29_G1.1829	40	+	16485	29874	255,0,0	2	726,538	0,12851
NC_045512.2	16486	29874	G1;p29_G1.1830	40	+	16486	29874	255,0,0	2	238,449	0,12939
NC_045512.2	16486	29874	G1;p29_G1.1831	40	+	16486	29874	255,0,0	2	267,751	0,12637
NC_045512.2	16494	16755	G1;p29_G1.1832	40	+	16494	16755	255,0,0	1	261	0
NC_045512.2	16495	29871	G1;p29_G1.1833	40	+	16495	29871	255,0,0	2	706,551	0,12825
NC_045512.2	16496	29875	G1;p29_G1.1834	40	+	16496	29875	255,0,0	2	434,535	0,12844
NC_045512.2	16497	29874	G1;p29_G1.1835	40	+	16497	29874	255,0,0	3	249,38,610	0,1724,12767
NC_045512.2	16502	29880	G1;p29_G1.1836	40	+	16502	29880	255,0,0	2	1240,469	0,12909
NC_045512.2	16503	29883	G1;p29_G1.1837	40	+	16503	29883	255,0,0	2	338,466	0,12914
NC_045512.2	16504	29873	G1;p29_G1.1838	40	+	16504	29873	255,0,0	2	1921,456	0,12913
NC_045512.2	16515	29873	G1;p29_G1.1839	40	+	16515	29873	255,0,0	2	1237,747	0,12611
NC_045512.2	16515	29874	G1;p29_G1.1840	40	+	16515	29874	255,0,0	2	314,429	0,12930
NC_045512.2	16516	29871	G1;p29_G1.1841	40	+	16516	29871	255,0,0	2	180,418	0,12937
NC_045512.2	16516	29876	G1;p29_G1.1842	40	+	16516	29876	255,0,0	2	414,569	0,12791
NC_045512.2	16517	16714	G1;p29_G1.1843	40	+	16517	16714	255,0,0	1	197	0
NC_045512.2	16517	29870	G1;p29_G1.1844	40	+	16517	29870	255,0,0	2	71,490	0,12863
NC_045512.2	16517	29875	G1;p29_G1.1845	40	+	16517	29875	255,0,0	2	125,602	0,12756
NC_045512.2	16517	29875	G1;p29_G1.1846	40	+	16517	29875	255,0,0	2	1846,506	0,12852
NC_045512.2	16518	29873	G1;p29_G1.1847	40	+	16518	29873	255,0,0	2	1051,1114	0,12241
NC_045512.2	16518	29875	G1;p29_G1.1848	40	+	16518	29875	255,0,0	2	519,527	0,12830
NC_045512.2	16520	29875	G1;p29_G1.1849	40	+	16520	29875	255,0,0	2	491,342	0,13013
NC_045512.2	16523	29886	G1;p29_G1.1850	40	+	16523	29886	255,0,0	2	206,580	0,12783
NC_045512.2	16525	29871	G1;p29_G1.1851	40	+	16525	29871	255,0,0	2	704,449	0,12897
NC_045512.2	16525	29873	G1;p29_G1.1852	40	+	16525	29873	255,0,0	2	352,635	0,12713
NC_045512.2	16525	29874	G1;p29_G1.1853	40	+	16525	29874	255,0,0	2	42,543	0,12806
NC_045512.2	16527	29871	G1;p29_G1.1854	40	+	16527	29871	255,0,0	2	1240,515	0,12829
NC_045512.2	16527	29873	G1;p29_G1.1855	40	+	16527	29873	255,0,0	2	324,523	0,12823
NC_045512.2	16527	29875	G1;p29_G1.1856	40	+	16527	29875	255,0,0	2	360,724	0,12624
NC_045512.2	16529	29877	G1;p29_G1.1857	40	+	16529	29877	255,0,0	3	49,149,621	0,1600,12727
NC_045512.2	16531	29877	G1;p29_G1.1858	40	+	16531	29877	255,0,0	2	308,581	0,12765
NC_045512.2	16536	29871	G1;p29_G1.1859	40	+	16536	29871	255,0,0	2	189,639	0,12696
NC_045512.2	16536	29874	G1;p29_G1.1860	40	+	16536	29874	255,0,0	2	1892,451	0,12887
NC_045512.2	16536	29882	G1;p29_G1.1861	40	+	16536	29882	255,0,0	2	331,512	0,12834
NC_045512.2	16539	29878	G1;p29_G1.1862	40	+	16539	29878	255,0,0	2	228,720	0,12619
NC_045512.2	16540	29875	G1;p29_G1.1863	40	+	16540	29875	255,0,0	3	60,192,668	0,1662,12667
NC_045512.2	16544	29874	G1;p29_G1.1864	40	+	16544	29874	255,0,0	2	230,524	0,12806
NC_045512.2	16550	29873	G1;p29_G1.1865	40	+	16550	29873	255,0,0	2	255,446	0,12877
NC_045512.2	16551	29874	G1;p29_G1.1866	40	+	16551	29874	255,0,0	2	345,376	0,12947
NC_045512.2	16553	29876	G1;p29_G1.1867	40	+	16553	29876	255,0,0	2	1012,521	0,12802
NC_045512.2	16554	29876	G1;p29_G1.1868	40	+	16554	29876	255,0,0	2	455,569	0,12753
NC_045512.2	16554	29876	G1;p29_G1.1869	40	+	16554	29876	255,0,0	2	733,614	0,12708
NC_045512.2	16557	29876	G1;p29_G1.1870	40	+	16557	29876	255,0,0	2	453,511	0,12808
NC_045512.2	16563	29875	G1;p29_G1.1871	40	+	16563	29875	255,0,0	2	278,458	0,12854
NC_045512.2	16568	29876	G1;p29_G1.1872	40	+	16568	29876	255,0,0	2	640,578	0,12730
NC_045512.2	16570	29871	G1;p29_G1.1873	40	+	16570	29871	255,0,0	2	1793,502	0,12799
NC_045512.2	16570	29872	G1;p29_G1.1874	40	+	16570	29872	255,0,0	2	412,538	0,12764
NC_045512.2	16572	29874	G1;p29_G1.1875	40	+	16572	29874	255,0,0	2	336,800	0,12502
NC_045512.2	16573	29873	G1;p29_G1.1876	40	+	16573	29873	255,0,0	2	256,563	0,12737
NC_045512.2	16573	29875	G1;p29_G1.1877	40	+	16573	29875	255,0,0	2	334,396	0,12906
NC_045512.2	16575	29875	G1;p29_G1.1878	40	+	16575	29875	255,0,0	2	176,754	0,12546
NC_045512.2	16577	29875	G1;p29_G1.1879	40	+	16577	29875	255,0,0	2	148,643	0,12655
NC_045512.2	16578	29876	G1;p29_G1.1880	40	+	16578	29876	255,0,0	2	191,565	0,12733
NC_045512.2	16581	29874	G1;p29_G1.1881	40	+	16581	29874	255,0,0	2	174,523	0,12770
NC_045512.2	16584	29885	G1;p29_G1.1882	40	+	16584	29885	255,0,0	2	232,666	0,12635
NC_045512.2	16587	29871	G1;p29_G1.1883	40	+	16587	29871	255,0,0	2	1831,456	0,12828
NC_045512.2	16588	29713	G1;p29_G1.1884	40	+	16588	29713	255,0,0	2	241,268	0,12857
NC_045512.2	16594	29874	G1;p29_G1.1885	40	+	16594	29874	255,0,0	2	131,551	0,12729
NC_045512.2	16598	29875	G1;p29_G1.1886	40	+	16598	29875	255,0,0	2	648,387	0,12890
NC_045512.2	16598	29877	G1;p29_G1.1887	40	+	16598	29877	255,0,0	2	129,625	0,12654
NC_045512.2	16599	29871	G1;p29_G1.1888	40	+	16599	29871	255,0,0	2	122,700	0,12572
NC_045512.2	16600	29873	G1;p29_G1.1889	40	+	16600	29873	255,0,0	2	601,537	0,12736
NC_045512.2	16600	29874	G1;p29_G1.1890	40	+	16600	29874	255,0,0	2	151,856	0,12418
NC_045512.2	16608	29871	G1;p29_G1.1891	40	+	16608	29871	255,0,0	2	1160,551	0,12712
NC_045512.2	16609	29871	G1;p29_G1.1892	40	+	16609	29871	255,0,0	3	95,295,743	0,1585,12519
NC_045512.2	16609	29877	G1;p29_G1.1893	40	+	16609	29877	255,0,0	2	775,581	0,12687
NC_045512.2	16610	29874	G1;p29_G1.1894	40	+	16610	29874	255,0,0	2	889,486	0,12778
NC_045512.2	16611	29649	G1;p29_G1.1895	40	+	16611	29649	255,0,0	2	218,204	0,12834
NC_045512.2	16611	29876	G1;p29_G1.1896	40	+	16611	29876	255,0,0	2	85,423	0,12842
NC_045512.2	16612	29871	G1;p29_G1.1897	40	+	16612	29871	255,0,0	2	300,536	0,12723
NC_045512.2	16616	29874	G1;p29_G1.1898	40	+	16616	29874	255,0,0	2	609,328	0,12930
NC_045512.2	16620	29871	G1;p29_G1.1899	40	+	16620	29871	255,0,0	2	1471,537	0,12714
NC_045512.2	16620	29876	G1;p29_G1.1900	40	+	16620	29876	255,0,0	2	271,381	0,12875
NC_045512.2	16624	29871	G1;p29_G1.1901	40	+	16624	29871	255,0,0	2	192,652	0,12595
NC_045512.2	16624	29871	G1;p29_G1.1902	40	+	16624	29871	255,0,0	2	837,631	0,12616
NC_045512.2	16624	29874	G1;p29_G1.1903	40	+	16624	29874	255,0,0	2	1801,457	0,12793
NC_045512.2	16633	29871	G1;p29_G1.1904	40	+	16633	29871	255,0,0	2	709,391	0,12847
NC_045512.2	16636	17624	G1;p29_G1.1905	40	+	16636	17624	255,0,0	1	988	0
NC_045512.2	16640	16829	G1;p29_G1.1906	40	+	16640	16829	255,0,0	1	189	0
NC_045512.2	16640	29748	G1;p29_G1.1907	40	+	16640	29748	255,0,0	2	189,303	0,12805
NC_045512.2	16640	29872	G1;p29_G1.1908	40	+	16640	29872	255,0,0	2	1107,454	0,12778
NC_045512.2	16643	29871	G1;p29_G1.1909	40	+	16643	29871	255,0,0	2	559,378	0,12850
NC_045512.2	16643	29873	G1;p29_G1.1910	40	+	16643	29873	255,0,0	2	857,485	0,12745
NC_045512.2	16648	29876	G1;p29_G1.1911	40	+	16648	29876	255,0,0	2	229,638	0,12590
NC_045512.2	16651	29875	G1;p29_G1.1912	40	+	16651	29875	255,0,0	2	103,578	0,12646
NC_045512.2	16651	29875	G1;p29_G1.1913	40	+	16651	29875	255,0,0	2	1712,506	0,12718
NC_045512.2	16651	29878	G1;p29_G1.1914	40	+	16651	29878	255,0,0	2	1112,498	0,12729
NC_045512.2	16651	29883	G1;p29_G1.1915	40	+	16651	29883	255,0,0	2	261,548	0,12684
NC_045512.2	16652	29875	G1;p29_G1.1916	40	+	16652	29875	255,0,0	2	567,383	0,12840
NC_045512.2	16656	29874	G1;p29_G1.1917	40	+	16656	29874	255,0,0	2	214,579	0,12639
NC_045512.2	16657	29874	G1;p29_G1.1918	40	+	16657	29874	255,0,0	2	910,1119	0,12098
NC_045512.2	16660	29876	G1;p29_G1.1919	40	+	16660	29876	255,0,0	2	210,771	0,12445
NC_045512.2	16662	29875	G1;p29_G1.1920	40	+	16662	29875	255,0,0	2	246,393	0,12820
NC_045512.2	16662	29878	G1;p29_G1.1921	40	+	16662	29878	255,0,0	2	830,559	0,12657
NC_045512.2	16663	29873	G1;p29_G1.1922	40	+	16663	29873	255,0,0	2	1835,373	0,12837
NC_045512.2	16671	29874	G1;p29_G1.1923	40	+	16671	29874	255,0,0	2	1675,604	0,12599
NC_045512.2	16679	29874	G1;p29_G1.1924	40	+	16679	29874	255,0,0	2	74,751	0,12444
NC_045512.2	16681	29714	G1;p29_G1.1925	40	+	16681	29714	255,0,0	2	148,269	0,12764
NC_045512.2	16681	29873	G1;p29_G1.1926	40	+	16681	29873	255,0,0	2	207,608	0,12584
NC_045512.2	16683	29871	G1;p29_G1.1927	40	+	16683	29871	255,0,0	2	41,568	0,12620
NC_045512.2	16683	29871	G1;p29_G1.1928	40	+	16683	29871	255,0,0	2	324,376	0,12812
NC_045512.2	16683	29872	G1;p29_G1.1929	40	+	16683	29872	255,0,0	2	184,502	0,12687
NC_045512.2	16684	29874	G1;p29_G1.1930	40	+	16684	29874	255,0,0	2	345,536	0,12654
NC_045512.2	16688	29871	G1;p29_G1.1931	40	+	16688	29871	255,0,0	2	229,746	0,12437
NC_045512.2	16691	29876	G1;p29_G1.1932	40	+	16691	29876	255,0,0	2	137,521	0,12664
NC_045512.2	16692	29871	G1;p29_G1.1933	40	+	16692	29871	255,0,0	2	149,454	0,12725
NC_045512.2	16694	29872	G1;p29_G1.1934	40	+	16694	29872	255,0,0	2	157,522	0,12656
NC_045512.2	16695	29876	G1;p29_G1.1935	40	+	16695	29876	255,0,0	2	556,384	0,12797
NC_045512.2	16697	29876	G1;p29_G1.1936	40	+	16697	29876	255,0,0	2	205,577	0,12602
NC_045512.2	16700	29874	G1;p29_G1.1937	40	+	16700	29874	255,0,0	2	331,352	0,12822
NC_045512.2	16700	29876	G1;p29_G1.1938	40	+	16700	29876	255,0,0	2	827,565	0,12611
NC_045512.2	16700	29886	G1;p29_G1.1939	40	+	16700	29886	255,0,0	2	116,667	0,12519
NC_045512.2	16701	29874	G1;p29_G1.1940	40	+	16701	29874	255,0,0	2	724,518	0,12655
NC_045512.2	16704	29871	G1;p29_G1.1941	40	+	16704	29871	255,0,0	2	1775,479	0,12688
NC_045512.2	16709	29871	G1;p29_G1.1942	40	+	16709	29871	255,0,0	2	492,535	0,12627
NC_045512.2	16712	29877	G1;p29_G1.1943	40	+	16712	29877	255,0,0	3	209,269,92	0,12401,13073
NC_045512.2	16714	29876	G1;p29_G1.1944	40	+	16714	29876	255,0,0	3	210,303,403	0,12401,12759
NC_045512.2	16729	29880	G1;p29_G1.1945	40	+	16729	29880	255,0,0	2	36,606	0,12545
NC_045512.2	16731	29872	G1;p29_G1.1946	40	+	16731	29872	255,0,0	2	233,611	0,12530
NC_045512.2	16732	29874	G1;p29_G1.1947	40	+	16732	29874	255,0,0	2	1683,525	0,12617
NC_045512.2	16734	29883	G1;p29_G1.1948	40	+	16734	29883	255,0,0	2	95,575	0,12574
NC_045512.2	16736	29878	G1;p29_G1.1949	40	+	16736	29878	255,0,0	2	275,345	0,12797
NC_045512.2	16743	29871	G1;p29_G1.1950	40	+	16743	29871	255,0,0	2	31,521	0,12607
NC_045512.2	16743	29874	G1;p29_G1.1951	40	+	16743	29874	255,0,0	2	86,429	0,12702
NC_045512.2	16744	29539	G1;p29_G1.1952	40	+	16744	29539	255,0,0	2	85,94	0,12701
NC_045512.2	16744	29876	G1;p29_G1.1953	40	+	16744	29876	255,0,0	2	235,432	0,12700
NC_045512.2	16745	29871	G1;p29_G1.1954	40	+	16745	29871	255,0,0	2	284,533	0,12593
NC_045512.2	16746	29873	G1;p29_G1.1955	40	+	16746	29873	255,0,0	2	1607,493	0,12634
NC_045512.2	16746	29876	G1;p29_G1.1956	40	+	16746	29876	255,0,0	2	284,353	0,12777
NC_045512.2	16746	29876	G1;p29_G1.1957	40	+	16746	29876	255,0,0	2	740,581	0,12549
NC_045512.2	16756	29873	G1;p29_G1.1958	40	+	16756	29873	255,0,0	2	1607,504	0,12613
NC_045512.2	16759	29875	G1;p29_G1.1959	40	+	16759	29875	255,0,0	2	154,480	0,12636
NC_045512.2	16759	29879	G1;p29_G1.1960	40	+	16759	29879	255,0,0	2	111,774	0,12346
NC_045512.2	16760	29876	G1;p29_G1.1961	40	+	16760	29876	255,0,0	2	253,472	0,12644
NC_045512.2	16761	29874	G1;p29_G1.1962	40	+	16761	29874	255,0,0	2	116,636	0,12477
NC_045512.2	16767	29872	G1;p29_G1.1963	40	+	16767	29872	255,0,0	2	466,500	0,12605
NC_045512.2	16767	29875	G1;p29_G1.1964	40	+	16767	29875	255,0,0	2	1731,375	0,12733
NC_045512.2	16769	29874	G1;p29_G1.1965	40	+	16769	29874	255,0,0	2	143,538	0,12567
NC_045512.2	16774	29876	G1;p29_G1.1966	40	+	16774	29876	255,0,0	2	448,458	0,12644
NC_045512.2	16782	29873	G1;p29_G1.1967	40	+	16782	29873	255,0,0	2	723,523	0,12568
NC_045512.2	16782	29876	G1;p29_G1.1968	40	+	16782	29876	255,0,0	2	479,397	0,12697
NC_045512.2	16783	29876	G1;p29_G1.1969	40	+	16783	29876	255,0,0	2	782,521	0,12572
NC_045512.2	16786	29878	G1;p29_G1.1970	40	+	16786	29878	255,0,0	2	83,583	0,12509
NC_045512.2	16789	29874	G1;p29_G1.1971	40	+	16789	29874	255,0,0	2	710,567	0,12518
NC_045512.2	16790	29871	G1;p29_G1.1972	40	+	16790	29871	255,0,0	2	669,630	0,12451
NC_045512.2	16790	29879	G1;p29_G1.1973	40	+	16790	29879	255,0,0	2	962,753	0,12336
NC_045512.2	16794	29873	G1;p29_G1.1974	40	+	16794	29873	255,0,0	2	1297,539	0,12540
NC_045512.2	16794	29877	G1;p29_G1.1975	40	+	16794	29877	255,0,0	2	549,409	0,12674
NC_045512.2	16801	29875	G1;p29_G1.1976	40	+	16801	29875	255,0,0	2	423,333	0,12741
NC_045512.2	16801	29876	G1;p29_G1.1977	40	+	16801	29876	255,0,0	2	107,397	0,12678
NC_045512.2	16802	29872	G1;p29_G1.1978	40	+	16802	29872	255,0,0	3	562,39,893	0,12097,12177
NC_045512.2	16806	29714	G1;p29_G1.1979	40	+	16806	29714	255,0,0	2	540,262	0,12646
NC_045512.2	16806	29871	G1;p29_G1.1980	40	+	16806	29871	255,0,0	2	371,792	0,12273
NC_045512.2	16806	29875	G1;p29_G1.1981	40	+	16806	29875	255,0,0	2	62,499	0,12570
NC_045512.2	16806	29876	G1;p29_G1.1982	40	+	16806	29876	255,0,0	2	96,577	0,12493
NC_045512.2	16810	29874	G1;p29_G1.1983	40	+	16810	29874	255,0,0	2	469,621	0,12443
NC_045512.2	16816	29877	G1;p29_G1.1984	40	+	16816	29877	255,0,0	2	1547,508	0,12553
NC_045512.2	16820	29874	G1;p29_G1.1985	40	+	16820	29874	255,0,0	2	948,554	0,12500
NC_045512.2	16822	29877	G1;p29_G1.1986	40	+	16822	29877	255,0,0	2	103,765	0,12290
NC_045512.2	16828	29870	G1;p29_G1.1987	40	+	16828	29870	255,0,0	2	456,375	0,12667
NC_045512.2	16828	29875	G1;p29_G1.1988	40	+	16828	29875	255,0,0	2	914,464	0,12583
NC_045512.2	16833	29874	G1;p29_G1.1989	40	+	16833	29874	255,0,0	2	98,563	0,12478
NC_045512.2	16835	29873	G1;p29_G1.1990	40	+	16835	29873	255,0,0	2	509,393	0,12645
NC_045512.2	16838	29871	G1;p29_G1.1991	40	+	16838	29871	255,0,0	2	166,566	0,12467
NC_045512.2	16848	29871	G1;p29_G1.1992	40	+	16848	29871	255,0,0	2	165,467	0,12556
NC_045512.2	16849	29877	G1;p29_G1.1993	40	+	16849	29877	255,0,0	2	1780,1230	0,11798
NC_045512.2	16852	29871	G1;p29_G1.1994	40	+	16852	29871	255,0,0	2	130,537	0,12482
NC_045512.2	16854	29875	G1;p29_G1.1995	40	+	16854	29875	255,0,0	2	230,524	0,12497
NC_045512.2	16862	29872	G1;p29_G1.1996	40	+	16862	29872	255,0,0	2	502,406	0,12604
NC_045512.2	16869	29872	G1;p29_G1.1997	40	+	16869	29872	255,0,0	2	698,1117	0,11886
NC_045512.2	16870	29876	G1;p29_G1.1998	40	+	16870	29876	255,0,0	2	139,343	0,12663
NC_045512.2	16885	29871	G1;p29_G1.1999	40	+	16885	29871	255,0,0	2	312,549	0,12437
NC_045512.2	16885	29874	G1;p29_G1.2000	40	+	16885	29874	255,0,0	2	607,555	0,12434
[truncated: 322 more rows]
