# Supplementary material for: Evolution of naturally arising SARS-CoV-2 defective interfering particles
Source: Commun Biol. 2022 Oct 27;5:1140. doi: 10.1038/s42003-022-04058-5 (PMC9610340; doi:10.1038/s42003-022-04058-5)
Supplement: Supplementary file 7 — Supplementary Data 5 [file 42003_2022_4058_MOESM7_ESM.zip › experiment2/Pipeline_intermediate_files_experiment2/PINFISH_RNA_models_reconstruction_experiment_2_passage_15.fasta]

>b5222bf3-5826-492a-a30f-b583ac5e9dab|8
ATACCTTCCCAGGTAACAAACCAACCAACTTTCGATCTCTTGTAGATCTGTTCTCTAAACGAACGCTTTATTACAAATTGGGAGCTCGCAGCGTGTAGCA
GGTGACTCAGGTTTGCTGCATACAGTCGCTACAGGATTGGCAACTATAAATTAAACACAGACCATTCCAGTAGCAGTGACAATATTGCTTTGCTTGTACA
GTAAGTGACAACAGATGTTCATCGTTGACTTTCAGGTTACTATAGCAGAGATTATTTAATTATTATGAGGACTTTTAAAGTTCCATTTGGAATCTTGATT
ACATATAAACCTCATAATTAAAAATTTATCTAAGTCACTAACTGAGAATAAATATTTCAATTAGATGAAGAGCAACCAATGGAGATTGATTAAACGAACA
TGAAAATTATTCTTTGGCACTGATAACATCGCTACTTGTGAGCTTTATCACTACCAAGAGTGTGTTAGAGGTACAACAGTACTTTAAAAGAACCTTGCTT
TCTGGAACATACGAGGGCAATTCACCATTTCATCCTCTAGCTGATAACAAATTTGCACTGACTTGCTTTAGCACTCAATTTGCTTTTGCTTGTCCTGACG
GCGTAAACACGTCTATCAGTTACGTGCCAGATCAGTTTCACCTAAACTGTTCATCAGACAAGAGGAAGTTCAAGAACTTTACTCTCCAATTTTTTTTATT
GTTGCGGCAATAGTGTTTATAACACTCTGCTCACACTCAAAAGAAAGACAGAATGATTGAACTTTCATTAATTGACTTCTATTTGTGCTTTTTAGCCTTT
CTGCTATTCCTTGTTTTAATTATGCTTATTATCTGTTGGTTTCACTTGAACTGCAAGATCAATGAAACTTGTCACGCCTAAACGAACATGAAATTTCTTG
TTTTCTTAGGAATCATCTACAACTGTAGCTGCATTTCACCAAGAATGTAGTTTACAGTATGTACTCAACATCAACCATATGTAGTTGATGACCCGTGTCC
TATTCACTTCTATTCTAAATGGTATTAGAGTAGGAGCTAGAAAATCAGCACCTTTAATTGAATTGTGCGTGGATGAGGCTGGTTCTAAATCACCCATTCA
GTACATCGATATCGGTAATTATACAGTTTCCTGTTTACCTTTTACAATTAATTGCCAGGAACCTAAATTGGGTAGTCTTGTAGTGCGTTGTTCGTTCTAT
GAAGACTTTTAGAGTATCATGACGTTCGTGTTGTTTTAGATTTCATCTAAACGAACAAACTAAAATGTCTGATAATGGACCCCAAAATCAGCGAAATGCA
CCCGCATTACGTTTTGGTGGACCCTCAGATTTTGGCAGTAACCAGAATGGAGAACGCAGTGGGCGCGATCAAAACAACGTCGGCCCCAAGGTTTACCCAA
TAATACTGCGTCTTGGTTTCCGCTCTCACTCAACATGGCAAGGAAGACCTTAAATTCCCTCGAGGACAAGGCGTTCCAATTAACACCAATAGCAGTCCAG
ATGACCAAATTGGCTACTACCGAAGAGCTACCAGACGAATTTCGTGGTGGTGACGGTAAAATGAAAGATTCAGTCCAAGATGGTATTTACTACCTAGGAA
CTGGGCCAGAAGCTGGACCTTCCCTATGGTGCTAACAAAGACGGCATCATATGGGTTGCAACTGAGGGAGCCTTGAATACACCAAAAGATCACATTGGCA
CCCGCAATCCTGCTAACAATGCTGCAATCGTGCTACAACTTCCCAAGGAACAACTATTGCCAAAAGGCTTTACGCAGAAGGAGCAGAGGCGGCAGTCAAG
CCTCTTCTCGTTCCTCATCACGTAGTCGCAACAGTTTAAGAAATTCAACTCCAGGCAGCAGTAGGGGAACTTCTCCTGCTAGAATGGCTGGCAATGGCGG
TGATGCTGCTCTTGCTTTGCTGCTGCTTGACAGATTGAACCAGCTTGAGAGCAAAATGTCTGGTAAAGGCCAACAACAACAAGGCCAAACTGTCACTAAG
AATTGCTGCTGAGGCTTTAAGAAGCCTCGGCAAAACGTACTGCCACTAAAGCATACAATGTAACACAAGCTTCGGCAGACGTGGTCCAGAACAAACCCAA
GGAAATTTTGGGGACCAGGAACTAATCAGACAAGGAACTGATTACAAACATTGGCCGCAAATTGCACTGTTTGCCCCCAGCGCTTCAGCGTTCTTCGGAA
TGTCGCGCATTGGCATGGAAGTCACACCTTCGGGAACGTGGTTGACCTACACAGGTGCCATCAAATTGGATGACAAAGATCCAAATTCAAAGATCAAGTC
ATTTTGCTGAATAAGCATTGACGCATACAAAACATTCCCACCAACAGAGCCTAAAAAAGGACAAAAAGAAGAAGGCTGATGAAACTCAAGCCTTACCGCA
GAGACAGAAGAAACAGCAAACTGTGACTTTTTCCTGCTGCAGATTTGGATGATTCTCCAAACAATTGCAACAATCCATGAGCAGTGCTGACTCAACTCAG
GCCTAAACTCATGCAGACATCAAGGCAGATGGGCTATATAAACGTTTTCGCTTTCCGTTTACGATATAGTCTACTTGTGCAGAATGAATTCTCGTAACAT
AGCACAAGTAGATGTAGTTAACTTTAATCTCTCATAGCAATCTTTAATCAGTGTGTAACATTAGGGAGGACTTGAAAGAGCCACCACATTTCACCGAGGC
CACGCGGAGTACGATCGAGTGTACAGTGAACAATGCTAGGGAGAGCTGCCTATATGGAAGAGCCCTAATGTGTAAAATTAATTTTAGTAGTGCTATCCCA
TGTGATTTTAATAGCTTCTTAGGAGAATGACAAAA
>33161b3b-2c16-4ad2-9839-7da33f3abbb3|5
ACCTACAACTTGTGCTAATGACCCTGTGGGTTTACACTTAAAAACACAGTCTGTACCGCTTGCGGTATGTGGAAAGGTTATGGCTGTAGTTGTGATCAAC
TCCGCGAACCCATGCTCAGTCAGCTGATGCACAATCGTTTTAAACGGGTTTGCGGTGTAAGTGCAGCCCGTCTTACACCGTGCGGCACAGGCACTAGTAC
TGATGTCGTATACAGGGCTTTTGACATCTACAATGATAAAGTAGCTGGTTTTGCTAAATTCCTAAAAACTAATTGTTGTCGCTTCCAAGAAAAGGACGAA
GATGACAATTTAATTGATTTCTTTTGTAGTTAAGAGACACACTTTCTCTAACTACCAACATGAAGAAACAATTTATAATTTACTTAAGGATTGTCCAGCT
GTTGCTAAACATGACTTCTTAAGTTAGAATAGACGGTGACATGGTACCACATATCACGTCAACGTCTTACTAAATACACAATGGCAGACCTCGTCTATGC
TAAGGCATTTTGATGAAGGTAATTGTGACACATTAAAAGAATACTTGTCACATACAATTGTTGTGATGATGATTATTCAATAAAAAGGACTGGTATGATT
TTGTAGAAAACCCAGATATATTACGCGTATACGCCAACTTAGGTGAACGTGTACGCCAAGCTTTGTTAAAAACAGTACAATTGTGATGCCATGCGAAATG
CTGGTATTGTTGGTGTATTGACATTAGATAATCAAGATTCAATGGTAACTGGTATGATTCGGTGATTCATACAAACCACGCCAGGTAGTGGAGTTCCTGT
TGTAGATTCTTATTATTCATTGTTAATGCCTATATTAACCTTGACCAGGGCTTTAACTGCAAGAGTCACATGTTGACACTGACTTAACAAAGCCTTACAT
TAAGTGGGATTTGTTAAAATATGACTTTACGGAAGAGAGGTTAAAACTCTTTGACCGTTATTTTAAATATTGGGATCAGACATACCACCCAAATTGTGTT
AACTGTTTGGATGACAGATGCATTCTGCATTGTGCAAACTTTAATGTTTTATTACAGTGTTCCCACCTACAAGTTTGGACCACTAGTGAGAAAAATATTT
GTTGATGGTGTTCCATCTGTAGTTTCAACTGGATCCACTTCAGAGAGCTAGGTGTTGTACATAATCAGGATGTAAACTACATAGCTCTAGACTTAGTTAG
TTAAGGAATTACTTGTGTATGCTGCTGACCCTGCTATGCACGCTGCTTCTGGTAATCTATTACTAGATAAACGCACTACGTGCTTTTTCAGTAGCTGCAC
TTACTAACAATGTTGCTTTCAAACTGTCAAACCCGGTAATTTTAACAAAGACTTACATGACTTTGCTGTGTCTAAGGGTTTTCTAAGGAAGGAAGTTCTG
TTGAATTAAACACTTCTTCTTTGCTCAGGATGGTAATGCTGCTATCAGCGATTATGACTACTATCGTTATAATCTACCAACAATGTGTGATATCAGACAA
CTACTATTTGTAGTTGAAGTTGTTGATAAGTACTTTGATTGTTACGATGGTGGCTGTATTAATGCTAACCAAGTCATCGTCAACAACCTAGACAAATCAG
CTGGTTTTCCATTTAATAAATGGGTAAGGCTAGACTTTATTATGATTCAATGAGTTATGAGGATCAAGATGCACTTTCGCATATACAAAACGTAATGTCA
TCCCTACTATAACTCAAATGAATTTAAGTATGCCATTAGTGCAAAGAATAGAGCTCGCACCGTAGCTGGTGTCTCTATCTGTAGTACTATGACCAATAGA
CAGTTCATCAAAAATTATTGAAATCAATAGCCGCCTTAGAGGAGCTACTGTAGTAATTGGAACAAGCAAATTCTATGGTGGTTGGCACAACATGTTAAAA
ACTGTTTATAGTGATGTAGAAAACCCTCCTTATGGGTTGGGATTATCCTAAATGTGATAGAGCCATGCCTATCATGTCAAGAATTATGGCCTCACTTGTT
CTTGCTCGCAAACATACAACGTGTTGTAGCTTGCACACCGTTTCTTATAGATTAGCTAATGAGTGTGCTCAAGTATTGAGTGAAATGGTCATGTGGCGGT
TCATATGTTAAACCAGGTGGAACCTCATCAGGAGATGCCACAACTGCTTATGCTAATAGTGTTTTAACATTTGTCAAGCTGTCACGGCCAATGTTAATGC
ACTTTATCTACTGATGGTAACAAAATTGCCGATAAGTATGTCCGCAATTTACAACACAGACTTTTATGAGTGTGTCTATAGAAATAGAGATGTTGACACA
GACTTTGTGAATGAGTTTACGCATATTTGCGTAAACATTTCTCAATGATGATACTCTCTGACGATGCTGTTGTGTGTTTCAATAGCACTTATGCATCTCA
AGGTCTAGTGGCTAGCATAAAGAACTTTAAGTCAGTTCTTTATTATCAACAATGTTTTATGTCTGAAGCAAAATGTTGGACTGAGACTGACCTTACTAAA
GGACCTCATGAATTTTGCTCTCAACATACAATGCTAGTTAAACAGGGTGATGATTATGTGTACCTTCCTTACCCAGATCCATCAAGAATCCTAGGGGCCG
GCTGTTTTGTAGATGATATCGTAAAAACAGATGGTACACTTTATGATTGAACGGTTCGTGTCTTTAGCTATAGATGCTTACCCACTTACTAAACATCCTA
ATCAGGAGTATGCTGATGTTTTCATTTGTACTTACAATACATAAGAAAGCTACATGATGAGTTAACAGGACACATGTTAGACATGTATTTGTTATGCTTA
CTAATGATAACACTTCAAGGTATTGGGAACCTGAGTTTTATGAGGCTATGTACACACCAATATACAGTTTTACAGGCTGTTGGGGCTTGTGTTCTTTGCA
ATTCACAGACTTCATTAAGATGTGGTGCTTGCATACGTAGACCATCTTATGTTGTAAATGCTGTTACGACCATGTCATATCAACATCACATAAATTAGTC
TGTCTGTTAATCCGTATGTTTGCAATGCTCCAGGTTGTGATGTCACAGATGTGACTCAACTTTACTTAGGAGGTATGAGCTATTATTGTAAAATCACATA
AACCACCCATAAAGTTTCCATTGTGTGCTAATGGACAAGTTTTTTGGTTTATATAAAAATACATGTGTTGGTAGCGATAATGTTACTGACTTTAATGCAA
TTGCAACATGTGACTGGACAAATGCTGGTGATTACATTTTAGCTAACACCTGTACTGAAAGACTCAAGCTTTTTGCAGCAGAAACGCTCAAAGCTACTGA
GGAGACATTTAAACTGTCTTATGGTATTGCTACTGTACGTGAAGTGCTGTCTGACAGAGAATTACATCATGGGAAGTTGGTAAACCTAGACCACTTATCG
AAATTATGTCTTTACTGGTTATCGTGTAACTAAAAACAGTAAAGTACGAATGTTCGCGCTGGCATGGAAGTCACACCATCGGGAACGTGGTTGACCTACA
CAGGTGCCATCAAATTGGATGACAAAGATCCAAATTAAAGATCAAGTCATTTGCTGAATAAGCATTGACGCATACAAAAACATTCCCCCAACAGAGCCTA
AAAAAGGACAAAAAGAAGAAGGCTGATGAAACTCAAGCCACCGCAGAGACAGAAGAAACAGCAAACTGTGACTTTTTCCTGCTGCAGATTTGGATGATTT
TCCAAACAATTGCAACAATCCATGAGCAGTGCTGACTCAACTCAGGCCTAAACTCATGCAGACACCAAGGCAGATGGGCTATATAAACGTTTTCGCTTTC
CGTTTACGATATATAGTCTACTCTTGTGCAGAATGAATTCTCGTAACATAGCACAAGTAGATGTAGTTAACTTTAATCACATAGCAATTTTAATCAGTGT
GTACATTAGGGAGGACTTGAAAGAGCCACCACATTTCGAGGCCACGCGGAGTACGATCGAGTGTACAGTGAACAATGCTAGGGAGAGAGCTGCCTATATG
GAAGAGCCCTAATGTGTAAAATTAATTTAGTAGTGCTATCCCCATGTGATTTTAATAGCTTTCTAGGAGAATGACAAATCCCCCCCCACACCCACCATAC
ATATCCTCATATCCATCATACCCTGCCATCACCATATCCCAAT
>88a9339d-52cc-4c25-804e-0a35b28bd6c8|5
TTTAGCCATAGATTCCAACGGTACTATTACCGTTGAAGAGCTTAAAAAGCTCTTGAACAATGGAACCTAGTAATAGGTTTCCTATTCCTTACATGGATTT
GTCTTCTACAATTTGCCTATGCCAACAGGAATAGGTTTTTGTATATAATTAAGTTAATTTTCCTCTGGCTGTTATGGCCAGTAACTTTAGCTTGTTTTGT
GCTTGCTGCTGTTTTCACAGAATAAATTGGATCACCGGTGGAATTGCTATCGCAATGGCTTGTCTTGTAGGCTTGATGTGGCTCAGCTACTTCATTGCTT
CTTTCAGACTGTTTGCGCGTACGCGTTCCATGTGGTCATTCAATCCAGAAACTAACATTCTCAACGTGCCACTCCATGGCACTATTTTGACCAGACCGCT
TCTAGAAAGTGAACTCGTAATCGGAGCTGTGATCCTTTGGACATCTTCGTATTGCTGGACACCATCTAGGACGCTGTGACATCAAGGACCTGCCTAAAGA
AATCACTGTTGCTACATCACGAACGTTCTTATTACAAATTGGGAGCTCGCAGCGTGTAGCAGGTGACTCAGGTTTTGCTATACAGTCGCTACAGGATTGG
CACTATAAATTAAACACAGACCATTCCAGTAGCAGTGACAATATTGCTTTGCTTGTACAGTAAGTGACAACAGATGTTTCATCTCTCGTTGACTTCAGGT
TACTATAGCAGAGAGATTACTAATTATTATGAGGACTTTAAAGTTTCCATTTGGAATCTTGATTATAAACCTCATAATTAAAAATTTATTTAAGTCACTA
ACTGAGAATAAATATTTCAATTAGATGAAGAGCAACCAATGGAGATTGATTAAACGAACATGAAATTATTTTCTTGGCACTGATAACACTTTCGCTACTT
GTGAGCTTTATCACTACCAAGAGTGTGTTAGAGGTACAACAGTTTTAAAAGAACCTTGCTCTGGAACATACGAGGGCAATTCACCATTTCATCCTCTAGC
TGATAACAAATTTGCACTGACTTGCTTTAGCACTCAATTTGCTTCTGCTTGTCCTGACGGCGTAAAACACGTCTATCAGTTACGTGCCAGATCAGTTCAC
CTAAAACTGTTCATCAGACAAGAGGAAGTTCAAGAACTTTACTCCAATTTTTTATTGTTGCGGCAATAGTGTTTATAACACTTTGCTCACACTCAAAAAG
AAAGACAGAATGATTGAACTCATTAATTGACTTCTATTTGTGCTTGCCGCAAATTGCACAATTTGCCCCAGCGCTTCAGCGTTTTCGGAATGTCGCGCAT
TGGCATGGAAGTCACACCTCGGGAACGTGGTTGACCTACACAGGTGCCATCAAATTGGATGACAAAGATCCAAATTTAAAGATCAAGTCATTTTGCTGAA
TAAGCATTGACGCATACAAAACATTCCCACCAACAGAGCCTAAAAAGGACAAAAAGAAGAAGGCTGATGAAACTCAAGCCCACCGCAGAGACAGAAGAAA
CAGCAAACTGTGACTTTTTCCTGCTGCAGATTTGGATGATTTCTCCAAACAATTGCAACAATCCATGAGCAGTGCTGACTCAACTCAGGCCTAAACTCAT
GCAGACCACAAGGCAGATGGGCTATATAAACGTTTCGCTTTTCCGTTTACGATATATAGTCTACTCTTGTGCAGAATGAATTCTCGTAACATAGCACAAG
TAGATGTAGTTAACTTTTAATCTCACATAGCAATTCTTAATCAGTGTGTAACATAGGGAGGACTTGAAAGAGCCACCACTTCACCGAGGCCACGCGGAGT
ACGATCGAGTGTACAGTGAACAATGCTAGGGAGAGCTGCCTATATGGAAGAGCCCTAATGTGTAAAATTAATTTTAGTAGTGCTATCCCCATGTGATTTT
AATAGCTTTCTAGGAGAATGACAATCCCCACCCACATCCCTCATATCCTACATCTTTATGCCCCATCCTCACCATCCCATAAAC
>db25a8de-1a07-4a5c-ba5a-90ede4587b6e|13
AGGAACTGGGCCAGAAGCTGGACTTCCCTATGGTGCTAACAAAAGACGGCATCATATGGTTGCAACTGAGGAGCCTTGAATACACCAAAAGATCACATTG
GCACCCGCAATCCTGCTAACAATGCTGCAATCGTGCTACAACTTCCAAGGAACATTATTGCCAAAAGGCTTTACGCAGAAGGGAGCAGAGGCGGCAGTCA
AGCCTCTCGTTCCTCATCACGTAGTCGCAACAGTTTAAGAAATTTCAACTCCAGGCAGCAGTAGGGGAACTTTCCTGCTAGAATGGCTGGCAATGGCGGT
GATGCTGCTCTTGCTTTGCTGCTGCTTGACAGATTGAACCAGCTTGAGAGCAAAATGTCTGGTAAAGGCCAACAACAACAAGGCCAAACTGTCACTAAGA
ATTGCTGCTGAGGCTTCTAAGAAGCTCGGCAAAACGTACTGCCACTAAAGCATACAATGTAACACAAGCTTTCGGCAGACGTGGTCCAGAACAAACCCAA
GGAAATTTTGGGGACCAGGAACTAATCAGACAAGGAACTGATTACAAACATTGGCCGCAAATTGCACAATTTGCCCCAGCGCTTCAGCGTTCTTCGGAAT
GTCGCGCATTGGCATGGAAGTCACACCTCGGGAACGTGGTTGACCTACACAGGTGCCATCAAATTGGATGACAAAGATCCAAATTTAAAGATCAAGTCAT
TTGCTGAATAAGCATTGACGCATACAAAAATTCCCACCAACAGAGCCTAAAAAGGACAAAAAGAAGAAGGCTGATGAAACTCAAGCCTTTCAAGAGACAG
AAGAAACAGCAAACTGTGACTCTTCTTCCTGCTGCAGATTTGGATGATTTCCAAACAATTGCAACAATCCATGAGCAGTGCTGACTCAACTCAGGCCTAA
ACTCATGCAGACCATAAGGCAGATGGGCTATATAAACGTTTTCGCTTTTCCGTTTACGATAGTCTACTCTGTGCAGAATGAATCTCGTAACTACATAGCA
CAAGTAG
>2cf4cf11-b4fc-4c4b-8065-9f264f916e3f|25
ACGCAAATGCACAATTTGCCCCTGATCTTCAGCGTTTTCGGAATGTCGCGCATTGGCATGGAAGTCACACCTCGGGAACGTGGTTGACCTACACAGGTGC
CATCAAATTGGATGACAAAGATCCAAATTTCAAAGATCAAGTCATTTGCTGAATAAGCATTGACGCATACAAAACATTCCCACCAACAGAGCCTAAAAAG
GACAAAAT
>0b3eb81a-4daf-4f3f-811f-0a0113e5d0c8|5
CCTTCCCAGGTAACAAACCAACCATTTTCGATTTCACTGTAGATCTGTTCTCTAAACGAACTTTAAAATCTGTGTGGCTGTCACTCGGCTGCATGCTTAG
TGCACACGCAGTATAATTAATAACTAATTACTGTCGTTGACAGGACACGAGTAACTCGTCTATTTGCAGGCTGCTTACGGTTTTCGTCCGTGTTGCAGCC
GATCATCAGCACATCTAGGTTTCGTCCGGGTGTGACCGAAAGGTAAGATGGAGAGCCTTGTCCCTGGTTTTCAACGAGAAAACACACGTCCATTCAGTTT
GCCTGTTTTACAGGTTCGCGACGTGCTCGTACGTGGCTTTGGAGACTCCGTGGAGGAGGTCTTATCAGAGGCACGTCAACATTCTTAAAGATGGCACTTG
TGGCTTAGTAGAAGTTGAAAAAGGCGTTTTGCATCAACTTGAACAGCCCTATGTGTTCATCAAACGTTCGGATGCTCGAACTGCACCTCATGGTCATGTT
ATGGTTGAGCTGGTAAAGAACTCGAAGGCATTCAGTACGGTGGTGGTGACACTTTGGTGTCCTTGTCCCTCATGTGGGCGAAATACCAGTGGCTTACCGC
AAGGGTTCTTCGTAAGAACGGTAATAAAGGAGCTGGTGGCCATAGTTACGGCGCCGATCTAAAGTCATTTGACTTAGGCGACGAGCTTGGCACTGATCCT
TATGAAGATTTTCAAGAAACTGGAATGTACAAATACCTACAACTTGTGCTAATGACCCTGTGGGTTTTTACACTTAAAAACACAGTCTGTACCGTCTGCG
GTATGTGGAAAGGTTATGGCTGTAGTTGTGATCAACTCCGCGAACCCATGCTTCAGTCAGCTGATGCACAATCGTTTTTAAACGGGTTTGCGGTGTAAGT
GCAGCCCGTCTACACCGTGCGGCACAGGCACTAGTACTGATGTCGTATACAGGGCTTTTGACATACAATGATAAAGTAGCTGGTTTTGCTAAATTCCTAA
AACTAATTGTTGTCGCTTCCAAGAAAAGGACGAAGATGACAATTTAATTGATTCTTACTTGTAGTTCAAGAGACACACTTTCTCTAACTACCAACATGAA
GAAACAATTTATAATTTACTTAAGAGATTGTCCAGCTGTTGCTAAACATGACTTCTTTAAGTTAGAATAGACGGTGACATGGTACCACATATATCACGTC
AACGTCTTACTAAATACACAATGGCAGACCTCGTCTATGCTTTAAGGCATTTTGATGAAGGTAATTGTGACACATTACTAAAAGAAATACTTGTCACATA
CAATTGTTGTGATGATGATTATTCAATAAAAAGGACTGGTATGATTTTGTAGAAACCCAGATATTACGCGTATACGCCAACTTAGGTGAACGTGTACGCC
AAGCTTTGTTAAAAACAGTACAATTTTGTGATGCCATGCGAAATGCTGGTATTGTTGGTGTACTGACATTAGATAATCAAGATTTAATGGTAACTGGTAT
GATTTCGGTGATCATACAAACCACGCCAGGTAGTGGAGTTCCTGTTGTAGATCTTATTATTCATTGTTAATGCCTATATATTAACCTTGACCAGGGCTTT
CATTGCAGAGTCATGTTGACTCCACTGACTTAACAAAGCCTTACATTAAGTGGGATTTGTTAAAATATGACTCACGGAAGAGAGGTTAAAACTTTTGACC
GTTATTCTAAATATTGGGATCAGACATACCCAAATTGTGTTAACTGTTTGGATGACAGATGCATTTTGCATTGTGCAAACTTTAATGTTCTATTCTACAG
TGTTCCCACCTACAAGTTTGGACCACTAGTGAGAAAAATATTTGTTGATGGTGTTCCATTTGTAGTTTCAACTGGATACCACTTCAAGAGAGCTAGGTGT
TGTACATAATCAGGATGTAAACTTACATAGCTCTAGACTTAGTTTTAAGGAATTACTTGTGTATGCTGCTGACCCTGCTATGCACGCTGCTTCTGGTAAT
TTATTAGATAAACGCACTACGTGTTTTCAGTAGCTGCTTTACTAACAATGTTGTTTCAAACTGTCAAACCCGGTAATTTTAACAAAGACTTCTATGACTT
TTGCTGTGTCTAAGGGTTTCTAAGGAAGGAAGTTCTGTTGAATTAAAAACTCTGCTCAGGATGGTAATGCTGCTATCAGCGATTATGACTACTATCGTTA
TAATCTACCAACAATGTGTGATATCAGACAACTACTATTTGTAGTTGAAGTTGTTGATAAGTACTTTGATTGTTACGATGGTGGCTGTATTAATGCTAAC
CAAGTCATCGTCAACAACCTAGACAAATCAGCTGGTTTCCATCTAATAAATGGGGTAAGGCTAGACTTTATTATGATTCAATGAGTTATGAGGATCAAGA
TGCACTTTCGCATACAAACGTAATGTCATCCCTACTATAACTCAAATGAATTTAAGTATGCCATTAGTGCAAAGAATAGAGCTCGCACCGTAGCTGGTGT
CTCTATCTGTAGTACTATGACCAATAGACAGTTCATCAAAAATTATTGAAATCAATAGCCGCCACTAGAGGAGCTACTGTAGTAATTGGAACAAGCAAAT
TCTATGGTGGTTGGCACAACATGTTAAAACTGTTTATAGTGATGTAGAAAACCCCACCTTATGGGTTGGGATTATCCTAAATGTGATAGAGCCATGCCTA
ACATGCTTAGAATTATGGCCTCACTTGTTCTTGCTCGCAAACATAACGTGTTGTAGCTTGTCACACCGTTTCTATAGATTAGCTAATGAGTGTGCTCAAG
TATTGAGTGAAATGGTCATGTGTGGCGGTTCACTATATGTTAAACCAGGTGGAACCTCATCAGGAGATGCCACAACTGCTTATGCTAATAGTGTTTTTCT
TATTTGTCAAGCTGTCACGGCCAATGTTAATGCACTTTATATCTGATGGTAACAAAATTGCCGATAAGTATGTCCGCAATTTACAACACAGACTTTATGA
GTGTCTATAGAAATAGAGATGTTGACACAGACTTTGTGAATGAGTTTTACGCATATTTGCGTAAACATTTCTCAATGATGATACTCTGACGATGCTGTTG
TGTGTTTCAATAGCACTTATGCATCTCAAGGTTTAGTGGCTAGCATAAAGAACTTTTAAGTCAGTTCTTTATTATCAAACAATGTTTTATGTCTGAAGCA
AAATGTTGGACTGAGACTGACCTCCTAAAGGACCTCATGAATTTTGCTCTCATACAATGCTAGTTAAACAGGGTGATGATTATGTGTACCTTTCCTTACC
CAGATCCATCAAGAATCCGAAGGGGCCGGCTGTTTTGTAGATGATATCGTAAAACAGATGGTACACTCTATGATTGAACGGTTCGTGTCTTTAGCTATAG
ATGCTTACCCACTTACTAAACATCCTAATCAGGAGTATGCTGATGTCTTCATTTGTACTTACAAATACATAAGAAAGCTACATGATGAGTTAACAGGACA
CATGTTAGACATGTACTCTGTTATGCTTACTAATGATAACACTTCAAGGTATTGGGAACCTGAGTTTATGAGGCTATGTACACACCGCATACAGTACAGG
CTGTTGGGGCTTGTGTTCTTTGCAATTCACAGACTTTCATTAAGATGTGGTGCTTGCATACGTAGACCATTCTTATGTTGTAAATGCTGTTACGACCATG
TCATATCAACATCACATAAATTAGTCTTGTCTGTTAATCCGTATGTTTGCAATGCTCCAGGTTGTGATGTCACAGATGTGACTCAACTTTACTTAGGAGG
TATGAGCTATTATTGTAAATTCCTTTATCACCCCATTAGTTTTCCATTGTGTGCTAATGGACAAGTTTTTGGTTTATATAAAATACATGTGTTGGTAGCG
ATAATGTTACTGACTTTAATGCAATTGCAACATGTGACTGGACAAATGCTGGTGATTACATTTTTAGCTAACACCTGTACTGAAAGACTCAAGCTTTTTG
CAGCAGAAACGCTCAAAGCTACTGAGGAGACATTTAAACTGTCTTATGGTATTGCTACTGTACGTGAAGTGCTGTCTGACAGAGAATTACATCTCATGGG
AAGTTGGTAAACCTAGACCACCACTTATCGAAATTATGTCTACTGGTTATCGTGTAACTAAAACAGTAAAGTACAAATAGGAGAGTACACCCTTTGAAAA
AGGTGACTATGGTGATGCTGTTGTTTACCGAGGTACAACAACACAAATTAAATGTTGGTGATTATTTTGTGCTGACACTACATACAGTAATGCCATTAAG
TGCACCTACACTAGTGCCACAAGAGCACTATGTTAGAATTACTGGCTTATACCCAACACTCAATATCTCAGATGAGTTTCTAGCAATGTTGCAAATTATC
AAAAGGTTGGTATGCAAAAGTATTTACACTCCAGGGACCACCTGGTACTGGTAAGAGTCATTTTGCTATTGGCCTAGCTCATTATTACCCTCTGCTCGCA
GTGTATACAGCTTGCTCATGCCGCTGTTGATGCTATGTGAGAAGGCATTAAAATATTTGCCTATAGATAAATGTAGTAGAATTATACCCGACGTGCTCGT
GTAGAGTGTTTTGATAAATTCAAAGTGAATTCATTATTAGAACAGTATGTCTTTTGTACTGTAAATGCATTGCCTGAGACGACAGCAGATATAGTTGTCT
TTGATGAAATTTCAATGGCCACAAATTATGATTTGAGTGTTGTCAATGCCAGATTACGTGCTAAGCACTATGTACATTGGCGACCCTGCTCAATTACCTG
CACCACGCTTATTGCTAACTAAGGGCACACTAGAACCAGAATATTCAATTCAGTGTGTAGACTTATGAAAACTATAGGTCCAGACATGTTCCTCGGAACT
TGTCGGCGTTGTCCTGCTGAAATTGTTGACTGTGAGTGCTTTGGTTTATGATAATAAGCTTAAAGCACATAAAGACAAATCAGCTCAATGCTTTAAATGT
TTTCTTATAAGGGTGTTATCACGCATGATGTTCATCTGCAATTAACAGGCCACAAATAGGCGTGGTAAGAGAATTCCCTACGTAACCCTGCTTGGAGAAA
AGCTGTCTTTATTTCACCTTATAATTCACAGAATGCTGTAGCCTCAAAGATTTTGGGACTACCAACTCAAACTGTTGATTCATCACAGGGCTCAGAATAT
GACTATGTCATTCACTCAAACCACTGAAACAGCTCACTTGTAATGTAAACAGATTTAATGTTGCTATTACCAGAGCAAAAGTAGGCATACTTTGCATAAT
GTCTGATAGAGACCTTTATGACAAGTTGCAATTTACAAGTTTGAAATTCCACGTAGGAATGTGGCAACTTTACAAGCTGAAAATGTAACAGGACTCTTTA
AAGATTGTAGTAAGGTAATCACTGGGTTACCCTTACACAGGCACCTACACCTCAGTGTTGACACTAAATTCAAAACTGAAGGTTTATGTGTTGACATACC
TGGCATACCTAAGGACATGACTTATAGAAGACTTCATCTCTATGATGGGTTTTAAAATGAATTATCAAGTTAATGGTTACCCTAACATGTTTATCACCCG
CGAAGAAGCTATAAGACATGTACGTGCATGGATTGGCTTCGATGTCGAGGGTGTCATGCTAGAGAAGCTGTTGGTACCAATTTACCTTACAGCTAGGTTT
TTACAGGTGTTAACCTAGTTGCTGTACCTACAGGTTATGTTGATACACCTAATACCGCAGAGACAGAAGAAACAGCAAACTGTGACTCTTCCTGCTGCAG
ATTTGGATGATTTTCCAAACAATTGCAACAATCCATGAGCAGTGCTGACTCAACTCAGGCCTAAACTCATGCAGACACAAGGCAGATGGGCTATAAACGT
TTTCGCTTTTCCGTTTACGATATAGTCTACTCTTGTGCAGAATGAATCTCGTAACTACATAGCACAAGTAGATGTAGTTAACTTTAATCTCACATAGCAA
TCTTATAATCAGTGTGTAACATTAGGGAGGACTTGAAAGAGCCACCACATTTCACCGAGGCCACGGAGTACGATCGAGTGTACAGTGAACAATGCTAGAG
AGAGCTGCCTATATGGAAGAGCCCTAATGTGTAAAATTAATTTTAGTAGTGCTATCCCCATGTGATTTTAATAGCTTTCTAGGAGAATGACAAGAAAAAA
AATAAAAAAAAGT
>eaccd61b-369e-4ac0-af60-70c773b8ed39|9
ATACCTTCCCAGGTAACAAACCAACCAACTTCGATCTCTTGTAGATCTGTTCTCTAAACGAACTTTAAAATCTGTGTGGCTGTCACTCGGCTGCATGCTT
AGTGCACTCACGCAGTATAATTAATAACTAATTATTGTCGTTGACAGGACACGAGTAACTCGTCTATTTGCAGGCTGCTTACGGTTCGTCCGTGTTGCAG
CCGATCATCAGCACATCTAGGTTTCGTCCGGGTGTGACCGAAAGGTAAGATGGAGAGCCTTGTCCCTGGTTTCAACGAGAAAAACACACGTCCATTCAGT
TTGCCTGTTACAGGTTCGCGACGTGCTCGTACGTGGCTTTGGAGACTCCGTGGAGGAGGTCTTATCAGAGGCACGTCAACATATTTAAAGATGGCACTTG
TGGCTTAGTAGAAGTTGAAAAAGGCGTTCTGCCTCAACTTGAACAGCCCTATGTGTTCATCAAACGTTCGGATGCTCGAACTGCACCTCATGGTCATGTT
ATGGTTGAGCTGGTAGCAGAACTCGAAGGCATTCAGTACGGTCGTAGTGGTGAGACACTTGGTGTCCTGTGTCCCTCATGTGGGCGAAATACCAGTGGCT
TACCGCAAGGTTTTCTTCGTAAGAACGGTAATAAAGGAGCTGGTGGCCATAGTTACGGCGCCGATCTAAAGTCATTTGACTTAGGCGACGAGCTTGGCAC
TGATCCTTATGAAGATTTCAAGAAACTGGAATGTACAAAATACCTACAACTTGTGCTAATGACCCTGTGGGTTTTACACTTAAAAACACAGTCTGTACCG
TCTGCGGTATGTGGAAAGGTTATGGCTGTAGTTGTGATCAACTCCGCGAACCCATGCTTCAGTCAGCTGATGCACAATCGTTTTAAACGGGTTTGCGGTG
TAAGTGCAGCCCGCACTTACACCGTGCGGCACAGGCACTAGTACTGATGTCGTATACAGGGCTTTGACATACAATGATAAAGTAGCTGGTTTGCTAAATT
CCTAAAAACTAATTGTTGTCGCTTCCAAGAAAAGGACGAAGATGACAATTTAATTGATCTTACTTGTAGTTAAGAGACACACTTTCTCTAACTACCAACA
TGAAGAAACAATTTATAATTTACTTAAGGATTGTCCAGCTGTTGCTAAACATGACTTCTTTAAGTTAGAATAGACGGTGACATGGTACCACATATATCAC
GTCAACGTCTTACTAAATACACAATGGCAGACCTCGTCTATGCTTTAAGGCATTTGATGAAGGTAATTGTGACACATTAAAAGAAATACTTGTCACATAC
AATTGTTGTGATGATGATTATTTCAATAAAAAGGACTGGTATGATTTTGTAGAAAACCCAGATATATTACGCGTATACGCCAACTTAGGTGAACGTGTAC
GCCAAGCTTGTTAAAAACAGTACAATTTGTGATGCCATGCGAAATGCTGGTATTGTTGGTGTACTGACATTAGATAATCAAGATCTCAATGGTAACTGGT
ATGATTTCGGTGATTTCATACAAACCACGCCAGGTAGTGGAGTTCCTGTTGTAGATTCTTATTATTCATTGTTAATGCCTATATTAACCTTGACCAGGGC
TTTAACTGCAGAGTCACATGTTGACACTGACTTAACAAAGCCTTACATTAAGTGGGATTTGTTAAAATATGACTCACGGAAGAGAGGTTAAAAAACTTTG
ACCGTTATTTTAAATATTGGGATCAGACATACCACCCAAATTGTGTTAACTGTTTGGATGACAGATGCATTCTGCATTGTGCAAACTTTAATGTTTTATT
CTCTACAGTGTTCCCACCTACAAGTTTGGACCACTAGTGAGAAAAATATTTGTTGATGGTGTTCCATTTGTAGTTCAACTGGATACCACTCTTCAGAGAG
CTAGGTGTTGTACATAATCAGGATGTAAACTTACATAGCTCTAGACTTAGTTTTAAGGAATTACTTGTGTATGCTATTGACCCTGCTATGCACGCTGCTT
CTGGTAATCTATTACTAGATAAACGCATACGTGTTTTCAGTAGCTGCTTACTAACAATGTTGCTTTTCAAACTGTCAAAACCCGGTAATTTTAACAAAGA
CTTCTATGACTTTGCTGTGTCTAAGGGTTTTTTAAGGAAGGAAGTTCTGTTGAATTAAAACACTTTGCTCAGGATGGTAATGCTGCTATCAGCGATTATG
ACTACTATCGTTATAATCTACCAACAATGTGTGATATCAGACAACTACTATTTGTAGTTGAAGTTGTTGATAAGTACTTTGATTGTTACGATGGTGGCTG
TATTAATGCTAACCAAGTCATCGTCAACAACCTAGACAAATCAGCTGGTTTTCCATTTAATAAATGGGGTAAGGCTAGACTTTATTATGATTCAATGAGT
TATGAGGATCAAGATGCACTTTCGCATATACAAAACGTAATGTCATCCCTACTATAACTCAAATGAATCTAAGTATGCCATTAGTGCAAAGAATAGAGCT
CGCACCGTAGCTGGTGTCTCTATACTTGTAGTACTATGACCAATAGACAGTTTCATCAAAAATTATTGAAATCAATAGCCGCCACTAGAGGAGCTACTGT
AGTAATTGGAACAAGCAAATTCTATGGTGGTTGGCACAACATGTTAAAACTGTTTATAGTGATGTAGAAAACCCACCTTATGGGTTGGGATTATCCTAAA
TGTGATAGAGCCATGCCTAACATGCACAATGTAACACAAGCTTTCGGCAGACGTGGTCCAGAACAAACCCAAGGAAATTTTGGGGACCAGGAACTAATCA
GACAAGGAACTGATTACAAACATTGGCCGCAAATTGCACAATTTGCCCCCAGCGCTTCAGCGTTTCGGAATGTCGCGCATTGGCATGGAAGAACTTTCGG
GAACGTGGTTGACCTACACAGGTGACAAACATTCCCACCAACAGAGCCTAAAAAGGACAAAAAGAAGAAGGCTGATGAAACTCAAGCCTTCGCAGAGACA
GAAGAAACAGCAAACTGTGACTCTTTTCCTGCTGCAGATTTGGATGATTTCCAAACAATTGCAACAATCCATGAGCAGTGCTGACTCAACTCAGGCCTAA
ACTCATGCAGACCACAAGGCAGATGGGCTATATAAACGTTTTCGCTTTTCCGTTTACGATATATAGTCTACTCTTGTGCAGAATGAATTCTCGTAACATA
GCACAAGTAGATGTAGTTAACTTTAATACAGCAATTTTTAATCAGTGTGTGTAACATTAGGGAGGACTTGAAAGAGCCACACATTTCACCGAGGCCACGC
GGAGTACGATCGAGTGTACAGTGAACAATGCTAGGGAGAGCTGCCTATATGGAAGAGCCCTAATGTGTAAAATTAATTTTAGTAGTGCTATCCCCATGTG
ATTTTAATAGCTTCTTAGGAGAATGACAG
>9faa58b1-f45b-4d84-88cb-2a8d83fa8013|5
GACACGAGTAACTCGTCTATCTTCTCTGCAGGCTGCTTACGGTTCGTCCGTGTTGCAGCCGATCATCAGCACATCTAGGTTTCGTCCGGGTGTGACCGAA
AGGTAAGATGGAGAGCCTTGTCCCTGGTTTCAACGAGAAACACACGTCCATCAGTTTGCCTGTTTTACAGGTTCGCGACGTGCTCGTACGTGGCTTTGGA
GACTCCGTGGAGGAGGTCTTATCAGAGGCACGTCAACATCTCTAAAGATGGCACTTGTGGCTTAGTAGAAGTTGAAAAGGCGTTTTGCCTCAACTTGAAC
AGCCTATGTGTTCATCAAACGTTCGGATGCTCGAACTGCACCTCATGGTCATGTTATGGTTGAGCTGGTAGCAGAACTCGAAGGCATTCAGTACGGTCGT
AGTGGTGAGACACTTGGTGTCCTTGTCCCTCATGTGGGCGAAATACCAGTGGCTTACCGCAAGGTTCTCTTCGTAAGATGGTAATAAAAGGAGCTGGTGG
CCATAGTTACGGCGCCGATCTAAAGTCATTTGACTTAGGCGACGAGCTTGGCACTGATCCTTATGAAGATTTCAAGAAAAACTGGAATGTACAAATACCT
ACAACTTGTGCTAATGACCCTGTGGGTTTACACTTAAAACACAGTCTGTACCGTCTGCGGTATGTGGAAAGGTTATGGCTGTAGTTGTGATCAACTCCGC
GAACCCCATGCTTCAGTCAGCTGATGCACAAAAACCGTTTAAACGGGTTTGCAGTGTAAGTGCAGCCCGTCACTACACCGTGCGGCACAGGCACTAGTAC
TGATGTCGTATACGGGCTTTTGACATCACAATGATAAAGTAGCTGGTTTGCTAAATTCCTAAAAACTAATTGTTGTCGCTTCCAAGAAAAGGACGAAGAT
GACAATTTAATTGATTCTTACTTCTGTAGTTAAGAGACACACTTTCTAATTACCAACATGAAGAAACAATTTATAATTTACTTAAGGATTGTCCAGCTGT
TGCTAAACATGACTTCTTTAAGTTTAGAATAGACGGTGACATGGTACCACATATATCACGTCAACGTCTTACTAAAATACAATGGCAGACCTCGTCTATG
CTTTAAGGCATTTTGATGAAGGTAATTGTGACACATTAAAAGAAATACTTGTCACATACAATTGTTGTGATGATGATTATTTCAATAAAAGGACTGGTAT
GATTTTGTAGAAAACCCAGATATTACGCGTATACGCCAACTTAGGTGAACGTGTACGCCAAGCTTTGTTAAAAACAGTACAATTTGTGATGCCATGCGAA
ATGCTGGTATTGTTGGTGTACTGACATTAGATAATCAAGATTCAATGGTAACTGGTATGATTCGGTGATTTCATACAAACCACGCCAGGTAGTGGAGTTC
CTGTTGTAGATTCTTATTATTCATTGTTAATGCCTATTAACCTTGACCAGGCTTTAACTGCAGAGTCACATGTTGACACTGACTTAACAAAGCCTTACAT
TAAGTGGGATTTGTTAAAATATGACTCACGGAAGAGAGGTTAAAACTTTGACCGTTATTTTAAATATTGGGATCAGACATCCCAAATTGTGTTAACTGTT
TGGATGACAGATGCATTTGCATTGTGCAAACTTTAATGTTTTTATTCTTCTACAGTGTTCCCACCTACAAGTTTTGGACCACTAGTGAGAAAAATTTGTT
GATGGTGTTCCATCTGTAGTTTCAACTGGATACCACTTCAGAGAGCTAGGTGTTGTACATAATCAGGATGTAAACTTACATAGCTCTAGACTTAGTTTTA
AGGAATTACTTGTGTATGCTGCTGACCCTGCTATGCACGCTGCTTCTGGTAATTCTATTACTAGATAAACGCACTACGTGCTTTCAGTAGCTGCACTTAC
TAACAATGTTGCTTTTCAAACTGTCAAACCCGGTAATTTTAACAAAGACTTCTATGACTTTGCTGTGTCTAAGGTTTTTAAGGAAGGAAGTCTGTTGAAT
TAAAACACTTCTTCTCTGCTCAGGATGGTAATGCTGCTATCAGCGATTATGACTACTACCGTTATAATCTACCAACAATGTGTGATATCAGACATACTAT
TTGTAGTTGAAGTTGTTGATAAGTACTTTGATTGTACGATGGTGGCTGTATTAATGCTAACCAAGTCATCGTCAACAACCTAGACAAATCAGCTGGTTTT
CCATTTAATAAATGGGTAAGGCTAGACTTTATTATGATTCAATGAGTTATGAGGATCAAGATGCACTTTTCGCATATACAAAACGTAATGTCATCCCTAC
TATAACTCAAATGAATCTTAAGTATGCCATTAGTGCAAAGAATAGAGCTCGCACCGTAGCTGGTGTCTCTATCTGTAGTACTATGACCAATAGACAGTTT
CATCAAAAATTATTGAAATCAATAGCCGCCTTAGAGGAGCTACTGTAGTAATTGGAACAAGCAAATTCTATGGTGGTTGGCACAACATGTTAAAAACTGT
TTATAGTGATGTAGAAAACCCTTATGGGTTGGGATTATCCTAAATGTGATAGAGCCATGCCTAACATGCAAGAATTATGGCCTCACTTGTTCTTGCTCGC
AAACAACATACTGTGTTGTAGCTTGTCACACCGTTTCTATAGATTAGCTAATGAGTGTGTCATCAAGTATTGAGTGAAATGGTCATGTGGCGGTTCACTA
TATGTTAAACCAGGTGGAACCTCATCAGGGAGATGCCACAACTGCTTATGCTAATAGTGTTTTTAACATTTGTCAAGCTGTCACGGCCAATGTTAATGCA
CTTTATATACTGATGGTAACAAAATTGCCGATAAGTATGTCCGCAATTTACAACACAGATTATGAGTGTTCTATAGAAATAGAGATGTTGACACAGACTT
TGTGAATGAGTTTTACGCATATTTGCGTAAACATTTCTCAATGATGATCTTGACGATGCTGTTGTGTGTGTTTCAATAGCACTTATGCATTTCAAGGTTT
AGTGGCTAGCATAAAGAACTTTTTAAGTCAGTTCTTTATTATCAAAACAATGTTTATGTCTGAAGCAAAATGTTGGACTGAGACTGACCTTACTAAAGGA
CCTCATGAATTTTGCTCTCAACATAAGATCCAAATTCAAAGATCAAGTCATTTGCTGAATAAGCATTGACGCATACAAACATTCCCACCAACAGAGCCTA
AAAAAGGACAAAAAGAAGAAGGCTGATGAAACTCAAGCCTTACCATAGAGACAGAAGAAACAGCAAACTGTGACTCTTTTCCTGCTGCAGATTTGGATGA
TTTCCAAACAATTGCAACAATCCATGAGCAGTGCTGACTCAACTCAGGCCTAAACTCATGCAGACATCATAAGGCAGATGGGCTATATAAACGTTTCGCT
TTCCGTTTACGATATAGTCTACTTCTGTGCAGAATGAATTCTCGTAACATAGCACAAGTAGATGTAGTTATTTTAATCTCACATAGCAATTTAATCAGTG
TGTAACATTAGGGAGGACTTGAAAGAGCCACCATTTCACCGAGGCCACGCGGAGTACGATCGAGTGTACAGTGAACAATGCTAGGGAGAGCTGCCTATAT
GGAAGAGCCCTAATGTGTAAAATTAATTTTAGTAGTGCTATCCCGTGATTTTAATAGCTTCTTAGGAGAATGACAAAAATCCCCACCCCCATACATCCCA
CCATCATCATCATATCCATCATACATACAACCTATCCCCTCCATCCTCAA
>cf9fe171-ab4e-4055-8297-3d66cd7bfc28|6
CAAGAAAAGGACGAAGATGACAATTTAATTGATTCTTACTCTGTAGTTAAGAGACACACTTTTCTAACTACCAACATGAAGAAACAATTTATAATTTACT
TAAAAGGATTGTCCAGCTGTTGCTAAACATGACTTCTTTAAGTTTAGAAATAGACGGTGACATGGTACCACATATATACGTCAACGTCTTACTAAATACA
CAATGGCAGACCTCGTTTATGCTTTAAGGCATTTTGATGAAGGTAATTGTGACACATTAAAAGAAATACTTGCACATACAATTGTTGTGATGATGATTAT
TTCAATAAAAAGACTGGTATGATTCTGTAGAAAACCCAGATATATTACGCGTATACGCCAACTTAGGTGAACGTGTACGCCAAGCTGTTAAAAACAGTAC
AATTTTGTGATGCCATGCGAAATGCTGGTATTGTTGGTGTACTGACATTAGATAATCAAGATCTCAATGGTAACTGGTATGATTTCGGTGATTTCATACA
AACCACGCCAGGTAGTGGAGTTCCTGTTGTAGATTCTTATTATCTGTTAATGCCTATATTAACCTTGACCAGGGCTTTAACTGCAGAGTTTCATGTTGAC
ACTGACTTAACAAAGCCTTACATTAAGTGGGATTTGTTAAAATATGACTCACGGAAGAGAGGTTAAAACTCTTTGACCGTTATTTTAAATATTGGGATCA
GACATACCACCCAAATTGTGTTAACTGTTTGGATGACAGATGCATTTTGCATTGTGCAAACTTTAATGTTTTATTTCTACAGTGTTCCCACCACAAGTTT
GGACCACTAGTGAGAAAATATTTGTTGATGGTGTTCCATTTGTAGTTCAACTGGATACCACTTCAGAGAGCTAGGTGTTGTACATAATCAGGATGTAAAC
TTACATAGCTCTAGACTTAGTTTTAAGGAATTACTTGTGTATGCTGCTGACCCTGCTATGCACGCTGCTTCTGGTAATCTATTACTAGATAAACGCACTA
CGTGCTTTCAGTAGCTGCACTTACTAACAATGTTGCTTTCAAACTGTCAAACCCAGTAATTTTAACAAAGACTTATGACTTTGCTGTGTCTAAGGGTTTT
AAGGAAGGAAGTTCTGTTGAATTAAAACACTTCTCTTGCTCAGGATGGTAATGCTGCTATCAGCGATTGATGACTATCGTTATAATCTACCAACAATGTG
TGATATCAGACAACTACTATTTGTAGTTGAAGTTGTTGATAAGTACTTTGATTGTTACGATGGTGGTTGTATTAATGCTAACCAAGTCATCGTCAACAAC
CTAGACAAATCAGCTGGTTTTCCATCTAATAAATGGGTAAGGCTAGACTTTATTATGATTCAATGAGTTATGAGGATCAAGATGCACTTTCGCATATACA
AAACGTAATGTCATCCCTACTATAACTCAAATGAATCTTAAGTATGCCATTAGTGCAAAGAATAGAGCTCGCCCGTAGCTGGTGTCTCTATCTGTAGTAC
TATGACCAATAGACAGGTTCATCAAAAATTATTGAAATCAATAGCCGCCACTAGAGGAGCTACTGTAGTAATTGGAACAAGCAAATTCTATGGTGGTTGG
CACAACATGTTAAAAAAACTGTTTATAGTGATGTAGAAAACCCCCTATGGGTTGGGATTATCCTAAATGTGATAGAGCCATGCCTATGCTTAGAATTATG
GCCTCACTTGTTCTTGCTCGCAAACATACAACGTGTTGTAGCTTGTCACACCGTTTTCTATAGATTAGCTAATGAGTGTGCTCAAGTATTGAGTGAAATG
GTCATGTGTGGCGGTTCACTATCGTTAAACCAGGTGGAACCTCATCAGGAGATGCCACAACTGCTTATGCTAATAGTGTTTTTAACATTTGTCAAGCTGT
CACGGCCAATGTTAATGCACTTTTATCTACTGATGGTAACAAAATCGCCGATAAGTATGTCCGCAATTTACAACACAGACTTTATGAGTGTCTCTATAGA
AATAGAGATGTTGACACAGACTTTGTGAATGAGTTTTACGCATATTTGCGTAAACATTTCTCAATGATGATACTTTGACGATGCTGTTGTGTGTTCAATA
GCACTTATGCATCTTCAAGGTCTAGTGGCTAGCAAAGAACTTTTAAGTCAGTTCTTTATTATCAAACAATGTTTTATGTCTGAAGCAAAATGTTGGACTG
AGACTGACCTTACTTAAAGGACCTCATGAATTTTGCCTCATAAGATCCAAATTTTCAAAGATCAAGTCATTTGCTGAATAAGCATATTGACGCATACAAA
ACATTCCCACCAACAGAGCCTAAAAAGGACAAAAGAAGAAGGCTGATGAAACTCAAGCCTTACCGCAGAGACAGAAGAAACAGCAAACTGTGACTCTTTT
CCTGCTGCAGATTTGGATGATTTTCCAAACAATTGCAACAATCCATGAGCAGTGCTGACTCAACTCAGGCCTAAACTCATGCAGACATTAAGGCAGATGG
GCTATATAAACGTTTCGCTTTTCCGTTTACGATATATGGTCTACTTGTGCAGAATGAATTCTCGTACTACATAGCACAAGTAGATGTAGTTAACTTTTAA
TCACATAGCAATTTTTAATCAGTGTGTAACATTAGGAGGACTTGAAAAGAGCCACATTTCACCGAGGCCACGCGGAGTACGATCGAGTGTACAGTGAACA
ATGCTAGGGAGAGCTGCCTATATGGAAGAGCCCTAATGTGTAAAATTAATTTTAGTAGTGCTATCCCCATGTGATTTTAATAGCTTTAGGAGAATGACAA
AAG
>34323baa-6048-4082-95e3-97efbc6ae499|37
TCCCAGGTAACAAACCAACCATTTTCGATTTCTTGTAGATCTGTTCTCTAAACGAACTAAATATTATATTAGTTTTCTGTTTGGAACTTTAATTTTAGCC
ATGGCAGATTCCAACGGTACTATTACCGTTGAAGAGCTTAAAAAGCTCTGAACAATGGAACCTAGTAATAGGTTTCCTATTCCTTACATGGATTTGTCTT
CTACAATTTGCCTATGCCAACAGGAATAGGTTTTTGTATATAATTAAGTTAATTTTCCTCTGGCTGTTATGGCCAGTAACTTTAGCTTGTTTGTGCTTGC
TGCTGTTTACAGAATAAATTGGATCACCGGTGGAATTGCTATCGCAATGGCTTGTCTTGTAGGCTTGATGTGGCTCAGCTACTTCATTGCTTTTTCAGAC
TGTTTGCGCGTACGCGTTCCATGTGGTCATTCAATCCAGAAACTAACATTCTCAACGTGCCACTCCATGGCACTATTTGACCAGACCGCTTCTAGAAAGT
GAACTCGTAATCGGAGCTGTGATCCTTCGTGGACATCTTCGTATTGCTGGACACCATCTAGGACGCTGTGACATCAAGGACCTGCCTAAAGAAATCACTG
TTGCTACATCACGAACGCTTTCTTATTACAAATTGGGAGCTTCGCAGCGTGTAGCAGGTGACTCAGGTTTTGCTGCATACAGTCGCTACAGGATTGGCAA
CTATAAATTAAACACAGACCATTCCAGTAGCAGTGACAATATTGCTTTGCTTGTACAGTAAGTGACAACAGATGTTCATCTCGTTGACTTTCAGGTTACT
ATAGCAGAGATATTACTAATTATTATGAGGACTTTTTAAAGTTTCCATTTGGAATCTTGATTACATCATAAACCTCATAATTAAAAATTTATCTAAGTCA
CTAACTGAGAATAAATATTCTCAATTAGATGAAGAGCAACCAATGGAGATTGATTAAACGAACATGAAAATTATTTTTTTCTTGGCACTGATAACACTCG
CTACTCTGTGAGCTTTATCACTACCAAGAGTGTGTTAGAGGTACAACAGTACTTTTAAAAGAACCTTGCTCTCTGGAACATACGAGGGCAATTCACCATT
TCATCCTCTAGCTGATAACAAATTTGCACTGACTTGCTTTAGCACTCAATTTGCTTTGCTTGTCCTGACGGCGTAAAACACGTCTATCAGTTACGTGCCA
GATCAGTTTCACCTAAACTGTTCATCAGACAAGAGGAAGTTCAAGAACTTTACTCTCCAATTTTTTATTGTTGCGGCAATAGTGTTTATAACACTTTGCT
CACACTCAAAAGAAAGACAGAATGATTGAACTTCATTAATTGACTTCTATTTGTGCTTTTTAGCCTTTCTGCTATTCCTTGTTTTAATTATGCTTATTAT
CTTTTGGTTCACTTGAACTGCAAGATCATAATGAAACTTGTGAGTCCTATTCACTTCTATTCTAAATGGTATATTAGAGTAGGAGCTAGAAAATCAGCAC
CTTTAATTGAATTGTGCGTGGATGAGGCTGGTTCTAAATCACCCATTCAGTACATCGATATCGGTAATTATACAGTTTCCTGTTTACCTTTTACAATTAA
TTGCCAGGAACCTAAATTGGGTAGTCTTGTAGTGCGTTGTTCGTTCTATGAAGACTTTTTAGAGTATCATGACGTTCGTGTTGTTTTAGATTTCATCTAA
ACGAACAAACTAAAATGTCTGATAATGGACCCCAAAATCAGCGAAATGCACCCCGCATTACGTTTGGTGGACCTCAGATTCAACTGGCAGTAACCAGAAT
GGAGAACGCAGTGGGGCGCGATCAAAACAACGTCGGCCCCAAGGTTTACCCAATAATACTGCGTCTTGGTTTCACCGCTCACTCAACAACATGGCAAGGA
AGACCTTAAATTCCCTCGAGGACAAGGCGTTCCAATTAACACCAATAGCAGTCCAGATGACCAAATTGGCTACTACCGAAGAGCTACCAGACGAATTCGT
GGTGGTGACGGTAAAATGAAAGATCTCAGTCCAAGATGGTATTTCTACTACCTAGGAACTGGGCCAGAAGCTGGACTTCCCTATGGTGCTAACAAAGACG
GCATCATATGGGTTGCAACTGAGGGAGCCTTGAATACACCAAAAGATTGGCACCCGCAATCCTGCTAACAATGCTGCAATCGTGCTACAACTTCCCAAGG
AACAACATTGCCAAAAGGCTTTTACGCAGAAGGGAGCAGAGGCGGCAGTCAAGCCTCTTCTCGTTCCTCATCACGTAGTCGCAACAGTTTAAGAAATTCA
ACTCCAGGCAGCAGTAGGGGAACTTCTCCTGCTAGAATGGCTGGCAATGGCGGTGATGCTGCTCTTGCTTTGCTGCTGCTTGACAGATTGAACCAGCTTG
AGAGCAAAATGTCTGGTAAAGGCCAACAACAACAAGGCCAAACTGTCACTAAGAAATTGCTGCTGAGGCTTCTAAGAAGCCTCGGCAAAACGTACTGCCA
CTAAAGCATACAATGTAACACAAGCTTCGGCAGACGTGGTCCAGAACAAACCCAAGGAAATTTTGGGGACCAGGAACTAATCAGACAAGGAACTGATTAC
AAACATTGGCCGCAAATTGCACAATTTGCCCCAGCGCTTCAGCGTTTTCGGAATGTCGCGCATTGGCATGGAAGTCACACCTTCGGGAACGTGGTTGACC
TACACAGGTGCCATCAAATTGGATGACAAAGATCCAAATTTCAAAGATCAAGTCATTTGCTGAATAAGCATTGACGCATACAAAACATTCCCACCAACAG
AGCCTAAAAAGGACAAAAAGAAGAAGGCTGATGAAACTCAAGCCCACCGCAGAGACAGAAGAAACAGCAAACTGTGACTTTTTCCTGCTGCAGATTTGGA
TGATTTTCCAAACAATTGCAACAATCCATGAGCAGTGCTGACTCAACTCAGGCCTAAACTCATGCAGACACAAGGCAGATGGGCTATATAAACGTTTTCG
CTTTTCCGTTTACGATATATAGTCTACTTGTGCAGAATGAATTCTCGTAACATAGCACAAGTAGATGTAGTTAACTTTAATCACATAGCAATCTTTAATC
AGTGTGTAACATTAGGGAGGACTTGAAAGAGCCACCACATTTTCCGAGGCCACGCGGAGTACGATCGAGTGTACAGTGAACAATGCTAGGGAGAGCTGCC
TATATGGAAGAGCCCTAATGTGTAAAATTAATTTTAGTAGTGCTATCCCCATGTGATTTTAATAGCTTCTTAGGAGAATGACAAAAA
>ffd889ad-c4e0-4fd3-a940-a0ba5f44330a|5
CACCTTCCCAGGTAACAAACCAACCAACTTCGATCTTGTAGATCTGGCTCTAAACGAACGTTCTTATTACAAATAGGAGCTTCGCAGCGTGTAGCAGGTG
ACTCAGGTTTGCTGCACACAGTCGCTACAGGATTGGCATTATAAATTAAACACAGACCATTCCAGTAGCAGTGACAATATTGCTTGCTTGTACAGTAAGT
GACATAGATGTTTCATCTCGTTGACTTTCAGGTTACTATAGCAGAGATACTAATTATTATGAGGACTTTTTAAAGTTTCCATTTGGAATCTTGATTACAT
CATAAACCTCATAATTAAAAATTTATCTAAGTAACTGAGAATAATATTTCTCAATTAGATGAAGAGCAACCAATGGAGATTGATTAAACGAACATGAAAA
TTATTTTCTTGGCACTGATATTCGCTACTCTGTGAGCTTTATCACTACCAAGAGTGTGTTAGAGGTACAACAGTACTTTAAAAGAACCTTGCTCTGGAAC
ATACGAGGGCAATTCACCATTTTCATCCTCTAGCTGATAACAAATTTGCACTGACTTGCTTTAGCACTCAATTTGCTTTTGCTTGTCCTGACGGCGTAAA
CACGTCTATCAGTTACGTGCCAGATCAGTTCACCTAAACTGTTCATCAGACAAGAGGAAGTTCAAGAACTTTACTCCAATTTTTTATTGTTGCGGCAATA
GTGTTTATAACACTTTGCTTCACACTCAAAAGAAAGACAGAATGATTGAACTTTCATTAATTGACTTCTATATTTGTGCTTTTAGCCTTTGCTATTCCTT
GTTTAATTATGCTTATTATCTTTGGTTCACTTGAACTGCAAGATCATAATGAAACTTGTCACGCCTAAACGAACATGAAATTTCTTGTTCTAGGAATATT
TACAACTGTAGCTGCATTTTCACCAAGAATGTAGTTTACAGATATGTACTCAACATCAACCATATGTAGTTGATGACCCGTGTCCTATTCACTTCTATTC
TAAATGGGTATTAGAGTAGGAGCTAGAAAATCAGCACCTTTAATTGAATTGTGCGTGGATGAGGCTGGTTCTAAATCACCCATTCAGTACATCGATATCG
GTAATTATACAGTTTCCTGTTTACCTTTTACAATTAATTGCCAGGAACCTAAATTGGGTAGTCTTGTAGTGCGTTGTTCGTTCTATGAAGACTTTTTAGA
GTATCATGACGTTCGTGTTGTTTTAGATTTCATCTAAACGAACAAACTAAAATGTCTGATAATGGACCCCAAAATCAGCGAAATGCACCCCGCATTACGT
TTGGTGGACTCAGATTCAACTGGCAGTAACCAGAATGGAGAACGCAGTGGGCGCGATCAAAAACAACGTCGGCCCCAAGGTTTACCCAATAATACTGCGT
CTTGGTTCACCGCTCTCACTCTACAACATGGCAAGGAAGACCTTAAATTCCCTCGAGGACAAGGCGTTCCAATTAACACCAATAGCAGTCCAGATGACCA
AATTGGCTACTACCGAAGAGCTACCAGACGAATTCGTGGTGGTGACGGTAAAATGAAAGATCAGTCCAAGATGGTATTTCTACTACCTAGGAACTGGGCC
AGAAGCTGGACTTCCCTATGGTGCTAACAAAGACGGCATCATATGGGTTGCAACTGAGGGAGCCTTGAATACACCAAAAGATTTTTTGGCACCCGCAATC
CTGCTAACAATGCTGCAATCGTGCTACAACTTCTCAAGGAACAACTATTGCCAAAAGGCTTTACGCAGAAGGGAGCAGAGGCGGCAGTCAAGCCTCTCTC
GTTCCTCATCACGTAGTCGCAACAGTTTAAGAAATTCAACTCCAGGCAGCAGTAGGGAACTTCTCCTGCTAGAATGGCTGGCAATGGCGGTGATGCTGCT
CTTGCTTTGCTGCTGCTTGACAGATTGAACCAGCTTGAGAGCAAAATGTCTGGTAAAGGCCAACAACAACAAGGCCAAACTGTCACTAAGAAACTGCTGC
TGAGGCTTCTAAGAAGCCTCGGCAAAACGTACTGCCACTAAAGCATACAATGTAACACAAGCTTCGGCAGACGTGGTCCAGAACAAACCCAAGGAAATTT
TTGGGGACCAGGAACTAATCAGACAAGGAACTGATTACAAACATTGGCCGCAAATTGCACTGTTTGCCCCAGCGCTTCAGCGTTTTCGGAATGTCGCGCA
TTGGCATGGAAGTCACACTCGGGAACGTGGTTGACCTACACAGGTGCCATCAAATTGGATGACAAAGATCCAAATTTTCAAAAGATCAAGTCATTTTGCT
GAATAAGCATTGACGCATACAAAAACCCACCAACAGAGCCTAAAAAGGACAAAAGAAGAAGGCTGATGAAACTCAAAGCCTTACCGCAGAGACAGAAGAA
ACAGCAAACTGTGACTTTCCTGCTGCAGATTTGGATGATTTTCCAAACAATTGCAACAATCCATGAGCAGTGCTGACTCAACTCAGGCCTAAACTCATGC
AGACCATAAGGCAGATGGGCTATATAAACGTTTTCGCTTCCGTTTACGATATAGTCTACTCTTGTGCAGAATGAAATCTCGTAACTACATAGCACAAGTA
GATGTAGTTAACTTTAATCACATAGCAATCTTTAATCAGTGTGTAACATTAGGGAGGACTTGAGCAGAA
>6ddf816c-f512-4b3e-bbe6-556d2c71d1dc|8
ATACCTTCCCAGGTAACAAACCAACCAACTTTCGATCTCTCTGTAGATCTGTTCTCTAAACGAACTTTAAAATCTGTGTGGCTGTCACTCGGCTGCATGC
TTAGTGCACTCACGCAGTATAATTAATAACTAATTATTGTCGTTGACAGGACACGAGTAACTCGTTAATTTGCAGGCTGCTTACGGTTTCGTCCGTGTTG
CAGCCGATCATCAGCACATCTAGGTTTCGTCCGGGTGTGACCGAAAGGTAAGATGGAGAGCCTTGTCCCTGGTTTCAACGAGAAACACACGTCCACTCAG
TTTGCCTGTTTTACAGGTTTCGCGACGTGCTCGTACGTGGCTTTGGAGACTCCGTGGAGGAGGTCTTATCAGAGGCACGTCAACATCTAAAGATGGCACT
TGTGGCTTAGTAGAAGTTGAAAAAGGCGTTTTGCCTCAACTTGAACAGCCCTATGTGTTCATCAAACGTTCGGATGCTCGAACTGCACCTCATGGTCATG
TTATGGTTGAGCTGGTAGCAGAACTCGAAGGCATTCAGTAGTCGTAGTGGTGAGACACTTGGTGTCCTTGTCCCTCATGTGGGCGAAATACCAGTGGCTT
ACCGCAAGGTTTCTTCGTAAGAACGGTAATAAAGGAGCTGGTGGCCATAGTTACGGCGCCGATCTAAAGTCATTTGACTTAGGCGACGAGCTTGGCACTG
ATCCTTATGAAGATTTTCAAGAAAACTGGAATGTACAAATACCTACAACTTGTGCTAATGACCCTGTGGGTTTTACACTTAAAAACACAGTCTGTACCGT
CTGCGGTATGTGGAAAGGTTATGGCTGTAGTTGTGATCAACTCCGCGAACCCATGCTTCAGTCAGCTGATGCACAATCGTTTTTAAACGGGTTTGCGGTG
TAAGTGCAGCCCGTCCTTACACCGTGCGGCACAGGCACTAGTACTGATGTCGTATACAGGGCTTTGACATCTACAATGATAAAGTAGCTGGTTTGCTAAA
TTCCTAAAAACTAATTGTTGTCGCTTCCAAGAAAAGGACGAAGATGACAATTTAATTGATTCATTTTGTAGTTAAGAGACACACTTTCTAACTACCAACA
TGAAGAAACAATTTATAATTTACTTAAGGATTGTCCAGCTGTTGCTAAACATGACTTCTTTAAGTTTAGAATAGACGGTGACATGGTACCACATATATCA
CGTCAACGTCTTACTAAATACAATGGCAGACCTCGTCTATGCTTAAGGCATTTGATGAAGGTAATTGTGACACATTAAAAGAATACTTGTCACATACAAT
TGTTGTGATGATGATTATTCAATAAAAAGGACTGGTATGATTTTGTAGAAAACCCAGATATTACGCGTATACGCCAACTTAGGTGAACGTGTACGCCAAG
CTTTGTTAAAAACAGTACAATTCTGTGATGCCGCGCGAAATGCTGGTATTGTTGGTGTACTGACATTAGATAATCAAGATCAATGGTAACTGGTATGATT
TCGGTGATTTCATACAAACCACGCCAGGTAGTGGAGTTCCTGTTGTAGATTCTTATTATTCATTGTTAATGCCTATTAACCTTGACCAGGGCTTTAACTG
CAGAGTCATGTTGACACTGACTTAACAAAGCCTTACATTAAGTGGGATTTGTTAAAATATGACTTACGGAAGAGAGGTTAAAACTTTGACCGTTATTTTT
AAATATTGGGATCAGACATACCACCCAAATTGTGTTAACTGTTTGGATGACAGATGCATTCTGCATTGTGCAAACTTTAATGTTTTATTCTACAGTGTTC
CCACCTACAAGTTTTGGACCACTAGTGAGAAAAATATTTGTTGATGGTGTTCCATCTGTAGTTTCAACTGGATACACTTCAGAGAGCTAGGTGTTGTACA
TAATCAGGATGTAAACTTACATAGCTCTAGACTTAGTTAAGGAATTACTTGTGTATGCTGCTGACCCTGCTATGCACGCTGCTTCTGGTAATCTATTACT
AGATAAACGCACTACGTGCTTTCAGTAGCTGCACTTACTAACAATGTTGCTTTTCAAACTGTCAAACCCGGTAATTTTAACAAAGACTTTATGACTTTGC
TGTGTCTAAGGGTTTTCTAAGGAAGGAAGTTCTGTTGAATTAAAACACTTTCTTTGCTCAGGATGGTAATGCTGCTATCAGCGATTATGACTACTATCGT
TATAATCTACCAACAATGTGTGATATCAGACAACTACTACTATTTGTGGTTGAAGTTGTTGATAAGTACTTTGATTGTTACGATGGTGGCTGTATTAATG
CTAACCAAGTCATCGTCAACAACCTAGACAAATCAGCTGGTTTTTCCATTTAATAAATGGGGTAAGGCTAGACTTTATTATGATTCAATGAGTTATGAGG
ATCAAGATGCACTTTTTTCGCATATACAAAACGTAATGTCATCCCTACTATAACTCAAATGAATTTAAGTATGCCATTAGTGCAAAGAATAGAGCTCGCA
CCGTAGCTGGTGTCTATCTGTAGTACTATGACCAATAGACAGTTTCATCAAAAATTATTGAAATCAATAGCCGCCACTAGAGGAGCTACTGTAGTAATTG
GAACAAGCAAATTCTATGGTGGTTGGCACAACATGTTAAAAACTGTTTATAGTGATGTAGAAAACCCCACCTTATGGGTTGGGATTATCCTAAATGTGAT
AGAGCCATGCCTAACATGCTTAGAATTATGGCCTCACTTGTCTTGCTCGCAAACATACAACGTGTTGTAGCTTGCACACCGTTTCTATAGATTAGCTAAT
GAGTGTGCTCAAGTATTGAGTGAAATGGTCATGTGTGGCGGTTCACTATATGTTAAACCAGGTGGAACCTCATCAGGAGATGCCACAACTGCTTATGCTA
ATAGTGTTTTAACATTTGTCAAGCTGTCACGGCCAATGTTAATGCACTTTATATCTACTGATGGTAACAAAATTGCCGATAAGTATGTCCGCAATTTACA
ACACAGACTTTATGAGTGTCTCTATAGAAATAGAGATGTTGACACAGACTTTGTGAATGAGTTTACGCATATTTGCGTAAACATTTCTCAATGATGATAC
TCTGACGATGCTGTTGTTGTGTTCAATAGCACTTATGCATCAAGGTCTAGTGGCTAGCATAAAGAACTTTAAGTCAGTTTTATTATCAAAACAATGTTTT
TATGTCTGAAGCAAAATGTTGGACTGAGACTGACCTTACTAAAGGACCTCATGAATTTTGCTCTCAACATACAATGCTAGTTAAACAGGGTGATGATTAT
GTGTACCTTCCTTACCCAGATCCATCAAGAATCCTAGGGGCCGGCTGTTTGTAGATGATATCGTAAAACAGATGGTACACTATGATTGAACGGTTCGTGT
CTTAGCTATAGATGCTTACCCACTTACTAAACATCCTAATCAGGAGTATGCTGATGTCTTCATTTGTACTTACAATACATAAGAAAGCTACATGATGAGT
TAACAGGACACATGTTAGACCGTATTCTGTTATGCTTACTAATGATAACACTTCAAGGTATTGGGAACCTGAGTTTTATGAGGCTATGTACACACCGCAT
ACAGTTTACAGGCTGTTGGGGCTTGTGTTCTTTGCAATCACAGACTCATTAAGATGTGGTGCTTGCATACGTAGACCATTCTTATGTTGTAAATGCTGTT
ACGACCATGTCATATCAACATCACATAAATTAGTCTTGTCTGTTAAATCCGTATGTTTGCAATGCTCCAGGTTGTGATGTCACAGATGTGACTTCAACTT
TACTTAGGAGGTATGAGCTATTATTGTAAATTACATAAACCACCCATTAGTTTCCATTGTGTGCTAATGGACAAGTTTTTGGTTTATATAAATACATGTG
TTGGTAGCGATAATGTTACTGACTTTAATGCAATTGCAACATGTGACTGGACAAATGCTGGTGATTACATTTTAGCTAACACCTGTACTGAAAGACTCAA
GCTTTTTGCAAATTGCACAATTTGCCCCAGCGCTTCAGCGTTCTTCGGAATGTCGCGCATTGGCATGGAAGTCACACCTTCGGGAACGTGGTTGACCTAC
ACAGGTGCCATCAAATTGGATGACAAAGATCCAAATTTCAAAGATCAAGTCATTTTGCTGAATAAGCATTGACGCATACAAAACATTCCCACCAACAGAG
CCTAAAAAGGACAAAAAGAAGAAGGCTGATGAAACTCAAGCCTTACCGCAGAGACAGAAGAAACAGCAAACTGTGACTCTTCCTGCTGCAGATTTGGATG
ATTTCCAAACAATTGCAACAATCCATGAGCAGTGCTGACTCAACTCAGGCCTAAACTCATGCAGACATATAAGGCAGATGGGCTATATAAACGTTTCGCT
TTCCGTTTACGATATATAGTCTACTCTTGTGCAGAATGAATTCTCGTAACATAGCACAAGTAGATGTAGTTAACTTTAATCTCACATAGCAATCTTTTAA
TCAGTGTGTAACATTAGGGAGGACTTGAAAGAGCCACCACTTCACCGAGGCCACGCGGAGTACGATCGAGTGTACAGTGAACAATGCTAGGGAGAGCTGC
CTATATGGAAGAGCCCTAATGTGTAAAATTAATTTTAGTAGTGCTATCCCATGTGATTTTAATAGCTTCTAGGAGAATGACAGC
>afa58b71-f1c8-4242-84a4-b11aa26b2cff|6
CCTTCCCAGGTAACAAACCATTTTCGATCTCTTGTAGATCTGTTCTCTAAACGAACTTTAAAATTTGTGTGGCTGTCACTCGGCTGCATGCTTAGTGCAC
TCACGCAGTATAATTAATAACTAATTACTGTCGTTGACAGGACACGAGTAACTCGTTTATCTTTGCAGGCTGCACGGTTTCGTCCGTGTTGCAGCCGATC
ATCAGCACATCTAGGTTTCGTCGGGTGTGACCGAAAGGTAAGATGGAGAGCCTTGTCCCTGGTTTCAACGAGAAACACACGTCCATTCAGTTTGCCTGTT
TTACAGGTTCGCGACGTGCTCGTACGTGGCTTTGGAGACTCCGTGGAGGAGGTCTTATCAGAGGCACGTCAACATTCTAAAGATGGCACTTGTGGCTTAG
TAGAAGTTGAAAAAGGCGTTTGCCTCAACTTGAACAGCCCTATGTGTTCATCAAACGTTCGGATGCTCGAACTGCACCTCATGGTCATGTTATGGTTGAG
CTGGTAGCAGAACTCGAAGGCATTCAGTACGGTCGTAGTGGTGAGACACTGGTGTCCTTGTCCCTCATGTGGGCGAAATACCAGTGGCTTACCGCAAGGT
TCGTAAGAACGGTAATAAAGGAGCTGGTGGCCATAGTTACGGCGCCGATCTAAAGTCATTTGACTTAGGCGACGAGCTTGGCACTGATCCTTATGAAGAT
TTTCAAGAAAACTGGAATGTACAAATACCTACAACTTGTGCTAATGACCCTGTGGGTTTTACACTTAAAAACACAGTCTGTACCGTCTGCGGTATGTGGA
AAGGTTATGGCTGTAGTTGTGATCAACTCCGCGAACCCATGTTCAGTCAGCTGATGCACAATCGGTTTAAACGGGTTTGCGGTGTAAGTGCAGCCCGTCT
TTACACCGTGCGGCACAGGCACTAGTACTGATGTCGTACAGGGCTTTTGACATACAATGATAAAGTAGCTGGTTTTGCTAAATTCCTAAAAACTAATTGT
TGTCGCTTCCAAGAAAAGGACGAAGATGACAATTTAATTGATTCTTACTTTTGTAGTTAAGAGACACACTTTCTCTAACTACCAACATGAAGAAACAATT
TATAATTTACTTAAGGATTGTCCAGCTGTTGCTAAACATGACTTCTTTAAGTTTAGAATAGACGGTGACATGGTACCACATATATCACGTCAACGTCTTA
CTAAATACAATGGCAGACCTCGTCTATGCTTTAAGGCATTTTGATGAAGGTAATTGTGACACATTAAAGAAATACTTGTCACATACAATTGTTGTGATGA
TGATTATTCAATAAAAAGGACTGGTATGATTTTGTAGAAAACCCAGATATATTACGCGTATACGCCAACTTAGGTGAACGTGTACGCCAAGCTTTGTTAA
AAACAGTACAATTTTGTGATGCCATGCGAAATGCTGGTATTGTTGGTGTACTGACATTAGATAATCAAGATTCAATGGTAACTGGTATGATTCGGTGATT
CATACAAACCACGCCAGGTAGTGGAGTTCCTGTTGTAGATTCTTATTATTCATTGTTAATGCCTATATTAACCTTGACCAGGGCTTTAACTGCAGAGTCA
CATGTTGATACTGACTTAACAAAGCCTTACATTAAGTGGGATTTGTTAAAATATGACTCACGGAAGAGAGGTTAAAACTCTTTGACCGTTATTTTAAATA
TTGGGATCAGACATACCACCCAAATTGTGTTAACTGTTTGGATGACAGATGCATTCTGCATTGTGCAAACTTTAATGTTTTATTCACTTACAGTGTTCCC
ACCTACAAGTTTGGACCACTAGTGAGAAAAATATTTGTTGATGGTGTTCCATTTGTAGTTCAACTGGATACCACTTCAGAGAGCTAGGTGTTGTACATAA
TCAGGATGTAAACTTACATAGCTCTAGACTTAGTTTTAAGGAATTACTTGTGTATGCTGCTGACCCTGCTATGCACGCTTGCTTCTGGTAATCTATTACT
AGATAAACGCACTACGTGCTTTCAGTAGCTGCACTTACTAACAATGTTGCTTTCAAACTGTCAAACCCGGTAATTTTTAACAAGACTTCTATGACTTTGC
TGTGTCTAAAGGTTTTTTAAGGAAGGAAGTTCTGTTGAATTAAAACACTTCTTCTTTGCTCAGGATGGTAATGCTGCTATCAGCGATTATGACTACTATC
GTTATAATCTACCAACAATGTGTGATATCAGACAACTACTATTTGTAGTTGAAGTTGTTGATAAGTACTTTGATTGTTACGATGGTGGCTGTATTAATGC
TAACCAAGTCATCGTCAACAACCTAGACAAATCAGCTGGTTTTCCATTTAATAAATGGGTAAGGCTAGACTTTATTATGATTCAATGAGTTATGAGGATC
AAGATGCACTTTCGCATATACAAAACGTAATGTCATCCCTACTATAACTCAAATGAATCTTAAGTATGCCATTAGTGCAAAGAATAGAGCGCACCGTAGC
TGGTGTCTCTATCTGTAGTACTATGACCAATAGACAGTTTCATCAAAAATTATTGAAATCAATAGCCGCCACTAGAGGAGCTACTGTAGTAATTGGAACA
AGCAAATTCTATGGTGGTTGGCACAACATGTTAAAACTGTTTATAGTGATGTAGAAAACCCTCACCTTATGGGTTGGGATTATCCTAAATGTGATAGAGC
CATGCCTAACATGCTTTAGAATTATGGCCTCACTTGTTCTTGCTCGCAAACATACAACGTGTTGTAGCTTGTCACACCGTTTCTATAGATTAGCTAATGA
GTGTGCTCAAGTATTGAGTGAAATGGTCATGTGTGGCGGTTCACTATATGTTAAACCAGGTGGAACCTCATCAGGAGATGCCACAACTGCTTATGCTAAT
AGTGTTTTTAACATTTGTCAAGCTGTCACGGCCAATGTTAATGCACTTTTATACTGATGGTAACAAAATTGCCGATAAGTATGTCCGCAATTTACAACAC
AGACTTTATGAGTGTCTCTATAGAAATAGAGATGTTGACACAGACTTTGTGAATGAGTTTACGCATATTTGCGTAAACATTCTCAATGATGATACTCTCT
GACGATGCTGTTGTGTGTTCAATAGCACTTATGCATCTCAAGGTCTAGTGGCTAGCATAAAGAACTTTAAGTCAGTTCTTTATTATCAAAACAATGTTTT
TATGTCTGAAGCAAAATGTTGGACTGAGACTGACCTTACTAAAGGACCTCATGAATTTTGCTCTCAACATACAATGCTAGTTAAACAGGGTGATGATTAT
GTGTACCTTCCTTACCCAGATCCATCAAGAATCCTAGGAGGCCGGCTGTTTTGTAGATGATATCGTAAAAACAGATGGTACACTATGATTGAACGGTTCG
TGTCTTTAGCTATAGATGCTTACCCACTTACTAAACATCCTAATCAGGAGTATGCTGATGTCTTCATTTGTACTTACAATACATAAGAAAGCTACATGAT
GAGTTAACAGGACACATGTTAGACATGTATTCTGTTATGCTTACTAATGATAACACTTCAAGGTATTGGGAACCTGAGTTTTATGAGGCTATGTACACAC
CGCATACAGTTACAGGCTGTTGGGGCTTGTGTTTTTGCAATCTCAGACTTCATTAAGATGTGGTGCTTGCATACGTAGACCATTCTTATGTTGTAAATGC
TGTTACGACCATGTCATATCAACATCACATAAATTAGTCTTGTCTGTTAATCCGTATGTTTGCAATGCTCCAGGTTGTGATGTCACAGATGTGACTCAAC
TTTACTTAGGAGGTATGAGCTATTATTGTAAATTCAAACCACCCATTAGTTTTCCATTGTGTGCTAATGGACAAGTTTTGGTTTATATAAAATACATGTG
TTGGTAGCGATAATGTTACTGACTTTAATGCAATTGCAACATGTGACTGGACAAATGCTGGTGATTACATTTTAGCTAACACCTGTACTGAAAGACTCAA
GCTTTTTCGCAGCAGAAACGCTCAAAGCTACTGAGGAGACATTTAAACTGTCTTATGGTATTGCTACTGACGTGAAGTGCTGTCTGACAGAGAATTACAT
CTTTCATGGGAAGTTGGTAAACCTAGACCACCACTTATCGAAATTATGTCTTTACTGGTTATCGTGTAACTAAAAACAGTAAAGTACAAATAGGAGAGTA
CACCTTTGAAAAAGGTGACTATGGTGATGCTGTTGTTTACCGAGGTACAACAACTTACAAATTAAATGTTGGTGATTATTTTGTGCTGACATCACATACA
GTAATGCCATTAAGTGCACCTACACTAGTGCCACAAGAGCACTATGTTAGAATTACTGGCTTATACCCCAACACTCAATTAATGTTTTATAAGAGCACTA
TTCAATAGCACTTATGCCACTCACTACAAAACAACCCACCAACAGAGCCTAAAAAGGACAAAAAGAAGAAGGCTGATGAAACTCAAGCCTTACCGCAGAG
ACAGAAGAAACAGCAAACTGTGACTCTTCCTGCTGCAGATTTGGATGATTCTCCAAACAATTGCAACAATCCATGAGCAGTGCTGACTCAACTCAGGCCT
AAACTCATGCAGACCAAGGCAGATGGGCTATAAACGTTTCGCTTTTCCGTTTACGATAGTCTACTTGTGCAGAATGAATTCTCGTAACTACATAGCACAA
GTAGATGTAGTTAACTTTAATCTCACATAGCAATTTTAATCAGTGTGTATAACATTAGGGAGGACTTGAAAGAGCCACCATTTCACCGAGGACAGTGAAC
AATGCTAGGGAGAGCTGCCTATATGGAAGAGCCCTAATGTGTAAAATTAATTTTAGTAGTGCTATCCCCATGTGATTTTAATAGCTTTAGGAGAATGACA
AAAA
>56c12ad3-4f53-492a-a62c-bfa0b14e8436|10
AAGTTTTGGTCTATAAATTTACGTGTTGGTAGCGATAATGTTACTGACTTAATGCAATTGCAACATGTTGGACAAATGCTGGTGATTACATTTTTAGCTA
ACACCTGTACTGAAAGACTCAAGGACCGCAGAAGAAACGCTCAAAGCTACTGAGGAGACATTTAAACTGTCTTATGGTATTGCTACTGTACGTGAAGTGC
TGTCTGACAGAGAATTACATCATGGGAAGTTGGTAAACCTAGACCCACTTATCGAAATTATGTCTTTACTGGTTATCGTGTAACTAAAAACAGTAAAGTA
CAAATAGGAGAGTATGTGACTCTTTCTTCCTGCTGCAGATTTGGATGATTTTCCAAACAATTGCAACAATCCATGAGCAGTGCTGACTCAACTCAGGCCT
AAACTCATGCAGACATTAAGGCAGATGGGCTATATAAACGTTTCGCTTTCCGTTTACGATATAGTCTACTCTTGTGCAGAATGAATTCTCGTAACTACAT
AGCACAAGTAGATGTAGTTAACTTTAATCTACATAGCAATTTAATCAGTGTGTAACATTAGGGAGGACTTGAAAGAGCCACCACATTTCACCGAGGCCAC
GCGGAGTACGATCGAGTGTACAGTGAACAATGCTAGGGAGAGCTGCCTATATGGAAGAGCCCTAATGTGTAAAATTAATTTAGTAGTGCTATCCCATGTG
ATTTTAATAGCTTTAGGAGAATGACAAAAAAAT
>04864981-fc1e-4660-8376-c554668d8509|18
CCTCCCAGGTAACAAACCAACCATTTTCGATTTCTGTAGATCTGTTCTCTAAACGAACTAAATATTATTAGTTTTTCTGTTTGGAACTTTAATTTTAGCC
ACTGGCAGATTCCAACGGTACTATTACCGTTGAAGAGCTTAAAAAGCTTTGAACAATGGAACCTAGTAATAGGTTTCCTATTCCTTACATGGATTTGTTT
TCTACAATTTGCCTATGCCAACAGGAATAGGTTTTTGTATATAATTAAGTTAATTTTCCTCTGGCTGTTATGGCCAGTAACTTTAGCTTGTTTTGTGCTT
GCTGCTGTTTACAGAATAAATTGGATCACCGGTGGAATTGCTATCGCAATGGCTTGTCTTGTAGGCTTGATGTGGCTCAGCTACTTCATTGCTTCTTTCA
GACTGTTTGCGCGTACGCGTTCCATGTGGTCATTCAATCCAGAAACTAACATTCTCCAACGTGCCACTCCATGGCACTATTTTGACCAGACCGCTTCTAG
AAAGTGAACTCGTAATCGGAGCTGTGATCCTTCGTGGACATCTTCGTATTGCTGGACACCATCTAGGACGCTGTGACATCAAGGACCTGCCTAAAGAAAT
CACTGTTGCTACATCACGAACGCTTCTTATTACAAATTGGGAGCTTCGCAGCGTGTAGCAGGTGACTCAGGTTTTGCTGCATACAGTCGCTACAGGATTG
GCAACTATAAATTAAACACAGACCATTCCAGTAGCAGTGACAATATTGCTTTGCTTGTACAGTAAGTGACAACAGATGTTTCATCTCGTTGACTTTCAGG
TTACTATAGCAGAGATTACTAATTATTATGAGGACTTTAAAGTTTCCATTTGGAATCTTGATTACATCATAAACCTCATAATTAAAAATTTATCTAAGTC
ACTAACTGAGAATAAATATTCTCAATTAGATGAAGAGCAACCAATGGAGATTGATTAAACGAACATGAAAATTATTCTTTTCTTGGCACTGATAACACTC
GCTACTTTGTGAGCTTTATCACTACCAAGAGTGTGTTAGAGGTACAACAGTACTTTAAAAGAACCTTGCTCTTCTGGAACATACGAGGGCAATTCACCAT
TTCATCCTCTAGCTGATAACAAATTTGCACTGACTTGCTTTAGCACTCAATTTGCTTTTGCTTGTCCTGACGGCGTAAAACACGTCTATCAGTTACGTGC
CAGATCAGTTTCACCTAAACTGTTCATCAGACAAGAGGAAGTTCAAGAACTTTACTCCAATTTTTTTATTGTTGCGGCAATAGTGTTTATAACACTTTGC
TCACACTCAAAAGAAAGACAGAATGATTGAACTTTCATTAATTGACTTCTATTTGTGCTTTTTAGCCTTTCTGCTATTCCTTGTTTTCTTGTTTCTTAGG
AATATCTACAACTGTAGCTGCATTTCACCAAGAATGTAGTTTACAGTTATGTACTCAACATCAATCAACCATATGTAGTTGATGACCCGTGTCCTATCAC
TTCTATTCTAAATGGTATATTAGAGTAGGAGCTAGAAAATCAGCACCTTTAATTGAATTGTGCGTGGATGAGGCTGGTTCTAAATCACCCATTCAGTACA
TCGATATCGGTAATTATACAGTTTCCTGTTTACCTTTTACAATTAATTGCCAGGAACCTAAATTGGGTAGTCTTGTAGTGCGTTGTTCGTTCTATGAAGA
CTTTTTAGAGTATCATGACGTTCGTGTTGTTTTAGATTTCATCTAAACGAACAAACTAAAATGTCTGATAATGGACCCAAAATCAGCGAAATGCACCCCG
CATTACGTTTGGTGGACCTCAGATTCAACTGGCAGTAACCAGAATGGAGAACGCAGTGGGGCGCGATCAAAACAACGTCGGCCCCAAGGTTTACCCAATA
ATACTGCGTCTTGGTTTCACCGCTCTCACTCAACATGGCAAGGAAGACCTTAAATTCCCTCGAGGACAAGGCGTTCCAATTAACACCAATAGCAGTCCAG
ATGACCAAATTGGCTACTACCGAAGAGCTACCAGACGAATTCGTGGTGGTGACGGTAAAATGAAAGATTCAGTCCAAGATGGTATTCTACTACCTAGGAA
CTGGGCCAGAAGCTGGACTTCCCTATGGTGCTAACAAAGACGGCATCATATGGGTTGCAACTGAGGGAGCCTTGAATACACCAAAAGATTTGGCACCCGC
AATCCTGCTAACAATGCTGCAATCGTGCTACAACTTCTCAAGGAACAACTATTGCCAAAAGGCTTTTACGCAGAAGGAGCAGAGGCGGCAGTCAAGCCTC
TTCTCGTTCCTCATCACGTAGTCGCAACAGTTTAAGAAATTCAACTCCAGGCAGCAGTAGGGGAACTTTCCTGCTAGAATGGCTGGCAATGGCGGTGATG
CTGCTCTTGCTTTGCTGCTGCTTGACAGATTGAACCAGCTTGAGAGCAAAATGTCTGGTAAAGGCCAACAACAACAAGGCCAAACTGTCACTAAGAAATT
GCTGCTGAGGCTTCTAAGAAGCCGGCAAAACGTACTGCCACTAAAGCATACAATGTAACACAAGCTTCGGCAGACGTGGTCCAGAACAAACCCAAGGAAA
TTTTGGGGACCAGGAACTAATCAGACAAGGAACTGATTACAAACATTGGCCGCAAATTGCACAATTTGCCCCAGCGTTCAGCGTTTTCGGAATGTCGCGC
ATTGGCATGGAAGTCACACCTTCGGGAACGTGGTTGACCTACACAGGTGCCATCAAATTGGATGACAAAGATCCAAATTTTAAAGATCAAGTCATTTTGC
TGAATAAGCATATTGACGCATACAAAACATTCCCACCAACAGAGCCTAAAAAGGACAAAAAGAAGAAGGCTGATGAAACTCAAGCCTTCAAGAGACAGAA
GAAACAGCAAACTGTGACTCTTTTCCTGCTGCAGATTTGGATGATTTCCAAACAATTGCAACAATCCATGAGCAGTGCTGACTCAACTCAGGCCTAAACT
CATGCAGACATCAAGGCAGATGGGCTATATAAACGTTTCGCTTTTCCGTTTACGATATAGTCTACTCTTGTGCAGAATGAATCTCGTAACATAGCACAAG
TAGATGTAGTTAACTTTAAATCACATAGCAATCTTTAATCAGTGTGTATTAGGGAGGACTTGAAAGAGCCACATTTCACCGAGGCCACGCGGAGTACGAT
CGAGTGTACAGTGAACAATGCTAGGGAGAGCTGCCTATATGGAAGAGCCCTAATGTGTAAAATTAATTTAGTAGTGCTATCCCCATGTGATTTTAATAGC
TTTTAGGAGAATGACAAA
>c43445ea-4029-468e-9ed5-d050c513dac2|9
TTCACCTGCTGCAGATTTGGATGATTTCCAAACAATTGCAACAATCCATGAGCAGTGCTGACTCAACTCAGGCCTAAACTCATGCAGACCATCAAGGCAG
ATGGGCTATATAAACGTTTCGCTTTTCCGTTTACGATATAGTCTACTCTTGTGCAGAATGAATTCTCGTAACATAGCACAAGTAGATGTAGTTAACTTTA
ATCACATAGCAATCTTTAATCAGTGTGTAACATTAGGGAGGACTTTTGGAAGAGCCCTAATGTGTAAAATTAATTTTAGTAGTGCTATCCCCATGTGATT
TTAATAGCTTCTAGGAGAATGACAAAGC
>e3358685-a619-4fb3-ae6c-b652c97a4ccf|25
ATACCTTCCCAGGTAACAAACCAACCAACTTTCGATCTCTTGTAGATCTGTTCTCTAAACGAACTAAATATTATTAGTTTTCTGTTTGGAACTTTAATTT
TAGCCATGGCAGATTCCAACGGTACTATTACCGTTGAAGAGCTTAAAAAGCTCTTGAACAATGGAACCTAGTAATAGGTTTCCTATTCCTTACATGGATT
TGTCTTTTACAATTTGCCTATGCCAACAGGAATAGGTTTTTGTATATAATTAAGTTAATTTTCCTCTGGCTGTTATGGCCAGTAACTTTAGCTTGTTTTG
TGCTTGCTGCTGTTTACAGAATAAATTGGATCACCGGTGGAATTGCTATCGCAATGGCTTGTCTTGTAGGCTTGATGTGGCTCAGCTACTTCATTGCTTT
CAGACTGTTTGCGCGTACGCGTTCCATGTGGTCATTCAATCCAGAAACTAACATTTCTCAACGTGCCACTCCATGGCACTATTTTGACCAGACCGCTTCT
AGAAAAGTGAACTCGTAATCGGAGCTGTGATCCTTCGTGGACATCTTCGTATTGCTGGACACCATCTAGGACGCTGTGACATCAAGGACCTGCCTAAAGA
AATCACTGTTGCTACATCACGAACGCTTTCTTATTACAAATTGGGAGCTCGCAGCGTGTAGCAGGTGACTCAGGTTTTTGCTGCATACAGTCGCTACAGG
ATTGGCAACTATAAATTAAACACAGACCATTCCAGTAGCAGTGACAATATTGCTTTGCTTGTACAGTAAGTGACAACAGATGTTTCATCTCGTTGACTTC
AGGTTACTATAGCAGAGATATTACTAATTATTATGAGGACTTTTAAAGTTTCCATTTGGAATCTTGATTACATCATAAACCTCATAATTAAAAATTTATC
TAAGTCACTAACTGAGAATAAATATTTCAATTAGATGAAGAGCAACCAATGGAGATTGATTAAACGAACATGAAAATTATTTCTTGGCACTGATAACACT
CGCTACTCTGTGAGCTTTATCACTACCAAGAGTGTGTTAGAGGTACAACAGTACTTTAAAAGAACCTTGCTTTCTGGAACATACGAGGGCAATTCACCAT
TTCATCCTCTAGCTGATAACAAATTTGCACTGACTTGCTTTAGCACTCAATTTGCTTTTGCTTGTCCTGACGGCGTAAACACGTCTATCAGTTACGTGCC
AGATCAGTTTCACCTAAACTGTTCATCAGACAAGAGGAAGTTCAAGAACTACTCTCCAATTTTTATTGTTGCGGCAATAGTGTTTATAACACTTTGCTCA
CACTCAAAAGAAAGACAGAATGATTGAACTTTCATTAATTGACTTCTATTTGTGCTTTTTAGCCTTTTTGCTATTCCTTGTTTTAATTATGCTTATTATT
TTGGTTCACTTGAACTGCAAGATCATAATGAAACTTGTATGACGTGTCCTATTCACTTCTATTCTAAATGGTATATTAGAGTAGGAGCTAGAAAATCAGC
ACCTTAATTGAATTGTGCGTGGATGAGGCTGGTTCTAAATCACCCATTCAGTACATCGATATCGGTAATTATACAGTTTCCTGTTTACCTTTTACAATTA
ATTGCCAGGAACCTAAATTGGGTAGTCTTGTAGTGCGTTGTTCGTTCTATGAAGACTTTAGAGTATCATGACGTTCGTGTTGTTTTAGATTTCATCTAAA
CGAACAAACTAAAATGTCTGATAATGGACCCCAAAATCAGCGAAATGCACCCCGCATTACGTTTGGTGGACCTCAGATTCAACTGGCAGTAACCAGAATG
GAGAACGCAGTGGGGCGCGATCAAAACAACGTCGGCCCCAAGGTTTACCCAATAATACTGCGTCTTGGTTCACCGCTCACTCAACATGGCAAGGAAGACC
TTAAATTCCCTCGAGGACAAGGCGTTCCAATTAACACCAATAGCAGTCCAGATGACCAAATTGGCTACTACCGAAGAGCTACCAGACGAATTCGTGGTGG
TGACGGTAAAATGAAAGATTCAGTCCAAGATGGTATTTCTACTACCTAGGAACTGGGCCAGAAGCTGGACTTCCCTATGGTGCTAACAAAAGACGGCATC
ATATGGGTTGCAACTGAGGGAGCCTTGAATACACCAAAAGATCACATTGGCACCCGCAATCCTGCTAACAATGCTGCAATCGTGCTACAACTTCCCAAGG
AACAACATTGCCAAAAGGCTTTTACGCAGAAGGGAGCAGAGGCGGCAGTCAAGCCTCTTCTCGTTCCTCATCACGTAGTCGCAACAGTTTAAGAAATTCA
ACTCCAGGCAGCAGTAGGGGAACTTTCCTCCTGCTAGAATGGCTGGCAATGGCGGTGATGCTGCTCTTGCTTTGCTGCTGCTTGACAGATTGAACCAGCT
TGAGAGCAAAATGTCTGGTAAAGGCCAACAACAACAAGGCCAAACTGTCACTAAGAAATTGCTGCTGAGGCTTCTAAGAAGCCTCGGCAAAACGTACTGC
CACTAAAGCATACAATGTAACACAAGCTTTCGGCAGACGTGGTCCAGAACAAACCCAAGGAAATTTTGGGGACCAGGAACTAATCAGACAAGGAACTGAT
TACAAACATTGGCCGCAAATTGCACAATTTGCCCCAGCGCTTCAGCGTTTCGGAATGTCGCGCATTGGCATGGAAGTCACACCTTCGGGAACGTGGTTGA
CCTACACAGGTGCCATCAAATTGGATGACAAAGATCCAAATTCAAAGATCAAGTCATTTGCTGAATAAGCATTGACGCATACAAAACATTCCCACCAACA
GAGCCTAAAAAAGGACAAAAAGAAGAAGGCTGATGAAACTCAAGCCTTACCGCAGAGACAGAAGAAACAGCAAACTGTGACTCTTTTCCTGCTGCAGATT
TGGATGATTTTCCAAACAATTGCAACAATCCATGAGCAGTGCTGACTCAACTCAGGCCTAAACTCATGCAGACATTACAAGGCAGATGGGCTATATAAAC
GTTTCGCTTTTCCGTTTACGATATAGTCTACTCTTGTGCAGAATGAATTCTCGTAACTACATAGCACAAGTAGATGTAGTTAACTTTAATCTCACATAGC
AATCTTTAATCAGTGTGTAACATTAGGGAGGACTTGAAAGAGCCACCACATTTCACCGAGGCCACGCGGAGTACGATCGAGTGTACAGTGAACAATGCTA
GGGAGAGCTGCCTATATGGAAGAGCCCTAATGTGTAAAATTAATTTTAGTAGTGCTATCCCCATGTGATTTTAATAGCTTTTAGGAGAATGACA
>df7f5109-c81d-43b2-a606-7feb8c60cb08|25
TAGATCTGTTCTCTAAACGAACAAACTAAAATGTCTGATAATGGACCCCAAAATCAGCGAAATGCACCCCGCATTACGTTTGGTGGACCTCAGATTCAAC
TGGCAGTAACCAGAATAGAGAACGCAGTGGGCGCGATCAAAACAACGTCGGCCCCAAGGTTTACCCAATAATACTGCGTCTTGGTTTCACCGCTCTCACT
CAACATGGCAAGGAAGACCTTAAATTCCCTCGAGGACAAGGCGTTCCAATTAACACCAATAGCAGTCCAGATGACCAAATTGGCTACTACCGAAGAGCTA
CCAGACGAATTCGTGGTGGTGACGGTAAAATGAAAGATTCAGTCCAAGATGGTATTTCTACTACCTAGGAACTGGGCCAGAAGCTGGACTTCCCTATGGT
GCTAACAAAGACGGCATCATATGGGTTGCAACTGAGGGAGCCTTGAATACACCAAAAGATTTGGCACCCGCAATCCTGCTAACAATGCTGCAATCGTGCT
ACAACTTCCAAGGAACAACATTGCCAAAAGGCTTTACGCAGAAGGGAGCAGAGGCGGCAGTCAAGCCTCTTCTCGTTCCTCATCACGTAGTCGCAACAGT
TTAAGAAATTCAACTCCAGGCAGCAGTAGGGGAACTTCTCCTGCTAGAATGGCTGGCAATGGCGGTGATGCTGCTCTTGCTTTGCTGCTGCTTGACAGAT
TGAACCAGCTTGAGAGCAAAATGTCTGGTAAAGGCCAACAACAACAAGGCCAAACTGTCACTAAGAAATTGCTGCTGAGGCTTCTAAGAAGCCTCGGCAA
AACGTACTGCCACTAAAGCATACAATGTAACACAAGCTTCGGCAGACGTGGTCCAGAACAAACCCAAGGAAATTTTGGGGACCAGGAACTAATCAGACAA
GGAACTGATTACAAACATTGGCCGCAAATTGCACAATTTGCCCCAGCGCTTCAGCGTTTTCGGAATGTCGCGCATTGGCATGGAAGTCACACCTTCGGGA
ACGTGGTTGACCTACACAGGTGCCATCAAATTGGATGACAAAGATCCAAATTCAAAGATCAAGTCATTTGCTGAATAAGCATTGACGCATACAAAACATT
CCCACCAACAGAGCCTAAAAAGGACAAAAAGAAGAAGGCTGATGAAACTCAAGCCTTACCGCAGAGACAGAAGAAACAGCAAACTGTGACTCTTTTCCTG
CTGCAGATTTGGATGATTTTCCAAACAATTGCAACAATCCATGAGCAGTGCTGACTCAACTCAGGCCTAAACTCATGCAGACCATCAAGGCAGATGGGCT
ATATAAACGTTTCGCTTTTCCGTTTACGATATATAGTCTACTCTTGTGCAGAATGAATTCTCGTAAC
>d99886a9-a4fe-4755-93fb-f1b6764de108|6
ATACCACCTTCCCAGGTAACAAAACCAACCAACTTCGATCTTGTAGATCTGTTCTCTAAACGAACAAACTAAAATGTCTGATAATGGACCCCAAAATCAG
CGAATGCACCCCATTAATTGGAAATTTTGGGGACCAGGAACTAATCAGACAAGGAACTGATTACTGTTGGCCGCAAATTGCACAATTTGCCCCCAGCGCT
TCAGCGTTTTCGGAATGTCGCGCATTGGCATGGAAGTCACACTTCAGGAACGTGGTTGACCTACACAGGTGCCATCAAATTGGATGACAAAGATCCAAAT
TTAAAGATCAAGTCATTTGCTGAATAAGCATTGACGCATACAAAACATTCCCACCAACAGAGCCTAAAAAGGACAAAAAGAAGAAGGCTGATGAAACTCA
AGCCTTACCGCAGAGACAGAAGAAACAGCAAACTGTGACTCTCTTCCTGCTGCAGATTTGGATGATTTCCAAACAATTGCAACAATCCATGAGCAGTGCT
GACTCAACTCAGGCCTAAACTCATGCAGACATCAAGGCAGATGGGCTATATAAACGTTTTCGCTTTCCGTTTACGATATAGTCTACTCTTGTGCAGAATG
AATTCTCGTAACATAGCACAAGTAGATGTAGTTAACTTTAATCACATAGCAATCTTTAATCAGTGTGTAACATTAGGGAGGACTTGAAAGAGCCACCACA
TTTTCACCGAGGCCACGCGGAGTACGATCGAGTGTACAGTGAACAATGCTAGGGAGAGCTGCCTATATGGAAGAGCCCTAATGTGTAAAATTAAATTTAG
TAGTGCTATCCCCATGTGATTTTAATAGCTTCTTAGGAGAATGACAAAAAAT
>9c233e59-97c9-4155-a543-19258c5805b6|56
ACTAATCAGACAAGGAACTGATTACAAACATTGGCCGCAAATTGCACAATTTGCCCCAGCGCTTCAGCGTTTTCGGAATGTCGCGCATTGGCATGGAAGT
CACACCTTCGGGAACGTGGTTGACCTACACAGGTGCCATCAAATTGGATGACAAAGATCCAAATTTCAAAGATCAAGTCATTTGCTGAATAAGCATATTG
ACGCATACAAAACATTCCCACCAACAGAGCCTAAAAAGGACAAAAAGAAGAAGGCTGATGAAACTCAAGCTTACCGCAGAGACAGAAGAAACAGCAAACT
GTGACTCTTTTTCCTGCTGCAGATTTGGATGATTTCTCCAAACAATTGCAACAATCCATGAGCAGTGCTGACTCAACTCAGGCCTAAACTCATGCAGA
>7a296955-0a33-4a77-9eb2-eadb3bae8d87|9
ATACCTTCCCAGGTAACAAACCAACCAACTTCGATCTCTTGTAGATCTGTTCTCTAAACGAACTTTAAAATCTGTGTGGCTGTCACTCGGCTGCATGCTT
AGTGCACTCACGCAGTATAATTAATAACTAATTACTGTCGTTGACAGGACACGAGTAACTCGTTAATTTGCAGGCTGCTTACGGTTCGTCCGTGTTGCAG
CCGATCATCAGCACATCTAGGTTTCGTGCCGGGTGTGACCGAAAGGTAAGATGGAGAGCCTTGTCCCTGGTTTCAACGAGAAAACACACGTCCAACTCAG
TTTGCCTGTTTACAGGTTCGCGATGTGCTCGTACGTGGCTTTGGAGACTCCGTGGAGGAGGTCTTATCAGAGGCACGTCAACATCTCTAAAGATGGCACT
TGTGGCTTAGTAGAAGTTGAAAAAGGCGTTTTGCCTCAACTTGAACAGCCCTATGTGTTCATCAAACGTTCGGATGCTCGAACTGCACCTCATGGTCATG
TTATGGTTGAGCTGGTAGCAGAACTCGAAGGCATTCAGTACGGTCGTAGTGGTGAGACACTTGGTGTCCTTGTCCCTCATGTGGGCGAAATACCAGTGGC
TTACCGCAAGGTTCTTCTTCGTAAGAACGGTAATAAAGGAGCTGGTGGCCATAGTTACGGCGCCGATCTAAAGTCATTTGACTTAGGCGACGAGCTTGGC
ACTGATCCTTATGAAGATTTTCAAGAAAACTGGAATGTACAAATACCTACAACTTGTGCTAATGACCCTGTGGGTTTTACACTTAAAACACAGTTTGTAC
CGTCTGCGGTATGTGGAAAGGTTATGGCTGTAGTTGTGATCAACTCCGCGAACCCATGCTTCAGTCAGCTGATGCACAATCGTTTAAACGGGTTTGCGGT
GTAAGTGCAGCCCGTTTACACCGTGCGGCACAGGCACTAGTACTGATGTCGTATACAGGGCTTTGACATACAATGATAAAGTAGCTGGTTTTGCTAAATT
CCTAAAACTAATTGTTGTCGCTTCCAAGAAAAGGACGAAGATGACAATTTAATTGATTTCATTTGTAGTTAAGAGACACACTCTCTAACTACCAACATGA
AGAAACAATTTATAATTTACTTAAGGATTGTCCAGCTGTTGCTAAACATGACTTTTAAGTTTAGAATAGACGGTGACATGGTACCACATATATCACGTCA
ACGTCTTACTAAATACAATGGCAGACCTCGTCTATGCTTAAGGCATTTTGATGAAGGTAATTGTGACACATTAAAGAAATACTTGTCACATACAATTGTT
GTGATGATGATTATTCAATAAAAGGACTGGTATGATTTTGTAGAAAACCCAGATATTACGCGTATACGCCAACTTAGGTGAACGTGTACGCCAAGCTTTG
TTAAAAACAGTACAATTCTGTGATGCCATGCGAAATGCTGGTATTGTTGGTGTACTGACATTAGATAATCAAGATCAATGGTAACTGGTATGATTTCGGT
GATTTCATACAAACCACGCCAGGTAGTGGAGTTCCTGTTGTAGATTCTTATTATTCATTGTTAATGCCTATATTAACCTTGACCAGGGCTTTAACTGCAG
AGTCACATGTTGACACTGACTTAACAAAGCCTTACATTAAGTGGGATTTGTTAAAATATGACTTTACGGAAGAGAGGTTAAACTCTTTGACCGTTATTTT
AAATATTGGGATCAGACATACCACCCAAATTGTGTTAACTGTTTGGATGACAGATGCATTTTCTGCATTGTGCAAACTTTAATGTTTTTATTTCTACAGT
GTTCCCCCTACAAGTTTTGGACCACTAGTGAGAAAAATATTTGTTGATGGTGTTCCATTGTAGTTTCAACTGGATACCACTTCAGAGAGCTAGGTGTTGT
ACATAATCAGGATGTAAACTTACATAGCTCTAGACTTAGTTTTTAAGGAATTACTTGTGTATGCTGCTGACCCTGCTATGCACGCTGCTTCTGGTAATCT
ATTACTAGATAAACGCACTACGTGCTTTCAGTAGCTGCACTTACTAACAATGTTGCTTTCAAACTGTCAAACCCGGTAATTTTAACAAAGACTTCTATGA
CTTTGCTGTGTCTAAGGGTTTTTAAGGAAGGAAGTTCTGTTGAATTAAAACACTTCTGCTGCTCAGGATGGTAATGCTGCTATCAGCGATTATGACTACT
ATCGTTATAATCTACCAACAATGTGTGATATCAGACAACTACTATTTGTAGTTGAAGTTGTTGATAAGTACTTTGATTGTTACGATGGTGGCTGTATTAA
TGCTAACCAAGTCATCGTCAACAACCTAGACAAATCAGCTGGTTTTCCATTTAATAAATGGGGTAAGGCTAGACTTTATTATGATTCAATGAGTTATGAG
GATCAAGATGCACTTTCGCATATACAAAACGTAATGTCATCCCTACTATAACTCAAATGAATCTTAAGTATGCCATTAGTGCAAAGAATAGAGCTCGCAC
CGTAGCTGGTGTCTCTATCTGTAGTACTATGACCAATAGACAGTTTCATCAAAAATTATTGAAATCAATAGCCGCCACTAGAGGAGCTACTGTAGTAATT
GGAACAAGCAAATTCTATGGTGGTTGGCACAACATGTTAAAAACTGTTTATAGTGATGTAGAAAACCCACCTTATGGGTTGGGATTATCCTAAATGTGAT
AGAGCCATGCCTAACATGCTTAGAATTATGGCCTCACTTGTTCTTGCTCGCAAACATACAACGTGTTGTAGCTTGTCACACCGTTCTATAGATTAGCTAA
TGAGTGTGCTCAAGTATTGAGTGAAATGGTCATGTGTGGCGGTTCACTATATGTTAAACCAGGTGGAACCTCATCAGGAGATGCCACAACTGCTTTATGC
TAATAGTGTTTTAACATTTGTCAAGCTGTCACGGCCAATGTTAATGCACTTTTATACTACTGATGGTAACAAAATTGCCGATAAGTATGTCCGCAATTTA
CAACACAGACTTTATGAGTGTCTCTATAGAAATAGAGATGTTGACACAGACTTTGTGAATGAGTTTACGCATATTTGCGTAAACATTTCTCAATGATGAT
ACTCTTGACGATGCTGTTGTGTGTTCAATAGCACTTATGCATCAAGGTCTAGTGGCTAGCATAAAGAACTTTAAGTCAGTTTTATTATCAAAACAATGTT
TTATGTCTGAAGCAAAATGTTGGACTGAGACTGACCTTACTAAAGGACCTCATGAATTTTGCTCTCAACAACAATGCTAGTTAAACAGGGTGATGATTAT
GTGTACCTTCCTTACCCAGATCCATCAAGAATCCTAGGGGCCGGCTGTTTTGTAGATGATATCGTAAAAACAGATGGTACACTTTATGATTGAACGGTTC
GTGTCTTTAGCTATAGATGCTTACCCACTTACTAAACATCCTAATCAGGAGTATGCTGATGTCTTCATTTGTACTTACAATACATAAGAAAGCTTATGAT
GAGTTAACAGGACACATGTTAGACATGTATTTCTGTTATGCTTACTAATGATAACACTTCAAGGTATTGGGAACCTGAGTTTATGAGGCTATGTACACAC
CGCATACAGTACAGGCTGTTGGGGCTTGTGTTTCTTTGCAATTCACAGACTTCATTAAGATGTGGTGCTTGCATACGTAGACCATTCTTATGTTGTAAAT
GCTGTTACGACCATGTCATATCATCATCACATAAATTAGTCTTGTCTGTTAATCCGTATGTTTGCAATGCTCCAGGTTGTGATGTCACAGATGTGACTCA
ACTTTACTTGGGAGGTATGAGCTATTATTGTAAATTTCAAACCACCCATTAGTTTTCCATTGTGTGCTAATGGACAAGTTTTTGGTTTATATAAAATACA
TGTGTTGGTAGCGATAATGTTACTGACTTTAATGCAATTGCAACATGTGACTGGACAAATGCTGGTGATTACATTTTTAGCTACACCTGTACTGAAAGAC
TCAAGCTTTTTGCAGCAGAAACGCTCAAAGCTACTGAGGAGACATTTAAACTGTCTTATGGTATTGCTACTGTACGTGAAGTGCTGTCTGACAGAGAATT
ACATCATGGGAAGTTGGTAAACCTAGACCACCACTTATTCGAAATTATGTCTTTACTGGTTATCGTGTAACTAAAACAGTAAAGTACAAATAGGAGAGTA
CACCTTTGAAAAGGTGACTATGGTGATGCTGTTGTTTACCGAGGTACAACTATACAAATTAAATGTTGGTGATTATTTTGTGCTGACATCACATACAGTA
ATGCCATTAAGTGCACCTACACTAGTGCCACAAGAGCACTATGTTAGAATTACTGGCTTATACCCAACACTCAATATCTCAGATGAGTTTTCTAGCAATG
TTGCAAATTATCAAAAGGTTGGTATGCAAAAGTATTTACACTCCAGGGACCACCTGGTACTGGTAAGAGTCATTTTGCTATTGGCCTAGCTCTCATACTA
CCTCTGCTCGCATAGTGTATACAGCTTGCTCATGCCGCTGTTGATGCACTATGTGAGAAGGCATTAAAATATTTGCCTATAGATAAATGTAGTAGAATTA
TACCCGACGTGCTCGTGTAGAGTGTTTTGATAAATCAAAGTGAATCATTACTAGAACAGTATGTCTTTTGTACTGTAAATGCATTGCCTGAGACGACAGC
AGATATAGTTGTCTTTGATGAAATTTCAATGGCCACAAATTATGATTTGAGTGTTGTCAATGCCAGATTACGTGCTAAGCACTATGTGTACATTGGCGAC
CCTGCTCAATTACCTGCACCACGCACATTGCTAATTAAGGGCACACTAGAACCAGAATATTTCAATTCAGTGTGTAGACTTATGAAAACTATAGGTCCAG
ACATGTTCCTTCGGAACTTGTCGGCGTTGTCCTGCTGAAATTGTTGACACTGTGAGTGCTTTGGTTTATGATAATAAGCTTAAAGCACATAAAGACAAAT
CAGCTCAATGCTTTAAAATGTTTTATAAGGGTGTTATCACGCATGATGTTCATCTGCAATTAACAGGCCACAAATAGGCGTGGTAAGAGAATTCCTACGT
AACCCTGCTTGGAGAAAAGCTGTCTTTATTTCACCTTATAATTCACCACAGAATGCTGTAGCCTCAAAGATTTTGGGACTACCATTCAAACTGTTGATTG
ATTCATAGGGCTCAGAATATGACTATGTCATATTCACTCAAACCACTGAAACAGCTCACTCTTGTAATGTAAACAGATTTAATGTTGCTATTACCAGAGC
AAAAGTAGGCATACTTTGCAAATGTCTGATAGAGACCTTTATGACAAGTTGCAATTTACAAGTCTTGAAATTCCACGTAGGAATGTGGCAACTTTACAAG
CTGAAAATGTAACAGGACTCTTTAAAGATTGTAGTAAGGTAATCACTGGGTTACATCCTACACAGGCACCTACCACACCTCAGTGTTGACACTAAATTCA
AAACTGAAGGTTTATGTGTTGACATACCTGGCATACCTAAGGACATGACTATAGAAGACTCATCTCTATGATGGGTTTAAAATGAATTATCAAGTTAATG
GTTACCCTAACATGTTTATCACCCCGCGAAGAAGCTATAAGACATGTACGTGCATGGATTGGCTTTCGATGTCGAGGGTGTCATGCTACTAGAGAAGCTG
TTGGTACCAATTTACCTTTACAGCTAGGTTTTTTACAGGTGTTAACCTAGTTGCTGTACCTACAGGTTATGTTGATACACCTAATAATACAGATTTTTCC
AGAGTTAGTGCTAAACCACCGCCTGGAGATCAATTTAAACACCTCATACCACTTATGTCCAAACATGCAACAATCCATGAGCAGTGCTGACTCAACTCAG
GCCTAAACTCATGCAGACCACAAGGCAGATGGGCTATATAAACGTTTTCGCTTTCCGTTTACGATATAGTCTACTCTTGTGCAGAATGAATTCTCGTAAC
TACATAGCACAAGTAGATGTAGTTAACTTTAATCTTCTAGCAATCTTTAATCAGTGTGTAACATTAGGGAGACTTTGAAAGAGCCACCACATTTCACCGA
GGCCACGCGGAGTACGATCGAGTGTACAGTGAACAATGCTAGGGAGAGCTGCCTATATGGAAGAGCCCTAATGTGTAAAATTAATTTTAGTAGTGCTATC
CCATGTGATTTTAATAGCTTTTAGGAGAATGACAAAATACCCTCCCCCATCC
>1151482e-94a9-4121-864c-054b522b9f86|5
ATACCTTCCCAGGTAACAAACCCACCAACTTTCGATCTCTTGTAGATCTGTTTCTAAACGAATTTAAAATCTGTGTGGCTGTCACTCGGCTGCATGCTTA
GTGCACTCACGCAGTATAATTAATAACTAATTATTGTCGTTGACAGGACACGAGTAACTCGTCTATCTGCAGGCTGCTTACGGTTTCGTCCGTGTTGCAG
CCGATCATCAGCACATCTAGGTTTGTCCGGGTGTGACCGAAAGGTAAGATGGAGAGCCTTGTCCCTGGTTCAACGAGAAAACACACGTCCATTCAGTTTG
CCTGTTTACAGGTTCGCGACGTGCTCGTACGTGGCTTTGGAGACACCGTGGAGGAGGTCTATCAGAGGCACGTCAACATCTTAAAGATGGCACTTGTGGC
TTAGTAGAAGTTGAAAAGGCGTTTGCCTCAACTTGAACAGCCCTATGTGTTCTCATCAAACGTTCGGATGCTCGAACTGCACCTCATGGTCATGTTATGG
TTGAGCTGGTAGCAGAACTCGAAGGCATTCAGTACGGTCGTAGTGGTGAGACACTGGTGTCCTTGTCCCTCATGTGGGCGAAATACCAGTGGCTTACCGC
AAGGTTCTTCTTCGTAAGAACGGTAATAAAGGAGCTGGTGGCCATAGTTACGGCGCCGATCTAAAGTCATTTGACTTAGGCGACGAGCTTGGCACTGATC
CTTATGAAGATTTTCAAGAAACTGGAATGTACAATACCTACAACTTGTGCTAATGACCCTGTGGGTTTTACACTTAAAAACACAGTCTTGTACCGTCTGC
GGTATGTGGAAAGGTTATGGCTGTAGTTGTGATCAACTCCGCGAACCCATGCTTCAGTCAGCTGATGCACAATCGTTTTTAACGGGTTTGCGGTGTAAGT
GCAGCCCGTCTCACACCGTGCGGCACAGGCACTAGTACTGATGTCGTATACAGGGCTTTTGACATACAATGATAAAGTAGCTGGTTTTTGCTAAATTCCT
AAAAACTAATTGTTGTCGCTTCCAAGAAAAGGACGAAGATGACAATTTAATTGATTTACTTTGTAGTTAAGAGACACACTTTCTCTACTACCAACATGAA
GAAACAATTTATAATTTACTTAAGGATTGTCCAGCTGTTGCTAAACATGACTTCTTAAAGTTTAGAATAGACGGTGACATGGTACCACATATATACGTCA
ACGTCTTACTAAATACACAATGGCAGACCTCGTCTATGCTTTCTTAAGGCATTTTGATGAAGGTAATTGTGACACATTAAAAAGAATACTTGTCACATAC
AATTGTTGTGATGATGATTATTTCAATAAAAGGACTGGTATGATTTTGTAGAAAACCCAGATATATTACGCGTATACGCCAACTTAGGTGAACGTGTACG
CCAAGCTTTGTTAAAAACAGTACAATTGTGATGCCATGCGAAATGCTGGTATTGTTGGTGTACTGACATTAGATAATCAAGATTTCAATGGTAACTGGTA
TGATTTCGGTGATTTCATACAAACCACGCCAGGTAGTGGAGTTCCTGTTGTAGATTCTTATTATTCATTGTTAATGCCTATATTAACCTTGACCAGGGCT
TTAACTGCAGAGTTCATGTTGACACTGACTTAACAAAGCCTCATTAAGTGGGATTTGTAAAATATGACTCACGGAAGAGAGTTAAAACTCTTTTGACCGT
TATTTTAAATATTGGGATCAGACATACCCAAATTGTGTTAACTGTTTGGATGACAGATGCATATTTGCATTGTGCAAACTTTAATGTTTTATTTCACGGT
GTGTTCCCACCTACAAGTTTTGGACCACTAGTGAGAAAAATATTTGTTGATGGTGTTCCATTTGTAGTTTCAACTGGATACTTCAGAGAGCTAGGTGTTG
TACATAATCAGGATGTAAACTTACATAGCTCTAGACTTAGTTTAAGGGAATTACTTGTGTATGCTGCTGACCTGCTATGCACGCTGCTTCTGGTAATCTA
TTACTAGATAAACGCACTACGTGCTTTTCAGTAGCTGCTTACTAACAATGTTGCTTTCAAACTGTCAAACCCGGTAATTTTAACAAAGACTTCTATGACT
TTGCTGTGTCTAAGGGTTTAAGGAAGGAAGTTCTGTTGAATTAAACACTTCTTCTTTGCTCAGGATGGTAATGCTGCTATCAGCGATTATGACTACTATC
GTTATAATCTACCAAAATGTGTGATATCAGACAACTACTATTTGTAGTTGAAGTTGTTGATAAGTACTTGATTGTTACGATGGTGGCTGTATTAATGCTA
ACCAAGTCATCGTCAACAACCTAGACAAATCAGCTGGTTTTCCATTTAATAAATGGGTAAGGCTAGACTTATTATGATCAATGAGTTATGAGGATCAAGA
TGCACTTTCGCATATACAAAACGTAATGTCATCCCTACTATAACTCAAATGAATCTTTAAGTATGCCATTAGTGCAAAGAATAGAGCTCGCACCGTAGCT
GGTGTCTCTATCTGTAGTACTATGACCAATAGACAGTTTCATCAAAAATTATTGAAATCAATAGCCGCCACTAGAGGAGCTACTGTAGTAATTGGAACAA
GCAAATTCTATGGTGGTTGGCACAACATGTTAAAAACTGTTTATAGTGATGAGAAAACCCTCACCTTATGGGTTGGGATTATCCTTAAATGTGATAGAGC
CATGCCTACATGCTTAGAATTATGGCCTCACTTGTCTTGCTCGCAAACATACAACGTGTTGTAGCTTGTCACACCGTTTCTATAGATTAGCTAATGAGTG
TGCTCAAGTATTGAGTGAATGGTCATGTGTGGCGGTTCACTATATGTTAAACCAGGTGGAACCTCATCAGGAGATGCCACAACTGCTTATGCTAATAGTG
TTTTTAACATTTGTCAAGCTGTCACGGCCAATGTTAATGCACTTTTATCACACTGATGGTAACAAAATTGCCGATAAGTATGTCCGCAATTTACAACACA
GACTTTATGAGTGTCTCTATAGAAATAGAGATGTTGACACAGACTTTGTGAATGAGTTTTACGCATATTTGCGTAAACATTTCAATGATGATACTTCTGA
CGATGCTGTTTGTGTTTCAATAGCACTTATGCATCAAGGTCTAGTGGCTAGCATAAAGAACTTTAAGTCAGTTCTTTATTAAAAACAATGTTTTATGTCT
GAAGCAAAATGTTGGACTGAGACTGACCTTACTAAAGGACCTCATGAATTTTGCTCTCAACATACAATGCTAGTTAAACAGGTGATGATTATGTGTACCT
TCCTTACCCAGATCCATCAAGAATCCTAGGGGCCGGCTGTTGTAGATGATATCGTAAAAACAGATGGTACACTTATGATTGAACGGTTCGTGTCTTTAGC
TATAGATGCTTACCCACTTACTAAACATCCTAATCAGGAGTATGCTGATGTTTCATTTGTACTTACAATACATAAGAAAGCTACATGATGAGTTAACAGG
ACACATGTTAGACATGTATTCTGTTATGCTTTACTAATGATAACACTTCAAGGTATTGGGAACCTGAGTTTTTATGAGGCTATGTACACACCAATACAGT
CTTACAGGCTGTTGGGCTTGTGTTTTTTTTGCAATTCACAGACTCATTAAGATGTGGTGCTTGCATACGTAGACCATCTTATGTTGTAAATGCTGTTACG
ACCATGTCATATCAACATCACATAAATTAGTCTTGTCTGTTAATCCGTATGTTTGCAATGCTCCAGGTTGTGATGTCACAGATGTGACTCAACTTTTACT
TAGGAGGTATGAGCTATTATTGTAAATTCAAACCACCCATTAGTTTTCCATTGTGTGCTAATGGACAAGTTTTTGGTTTATATAAATACATGTGTTGGTA
GCGATAATGTTACTGACTTTAATGCAATTGCAACATGTGACTGGACAAATGCTGGTGATTACTTTAGCTAACACCTGTACTGAAAAGACTCAAGCTTTTT
TGCAGCAGAAACGTTCAAAGCTACTGAGGAGACATTTAAACTGTCTTATGGTATTGCTACTGTACGTGAAGTGCTGTCTGACAGAGAATTACATCATGGG
AAGTTGGTAAACCTAGACCACTTAACCGAAATTATGTCTTCTACTGGTTATCGTGTAACTAAAACAGTAAAGTACAAATAGAGAGTACACCTTTGAAAGG
TGACTATGGTGATGCTGTTGTTTACCGAGGTACAACAACTTTACAAATTAAATGTTGGTGATTATTTTGTGCTGACATCACATACAGTAATGCCATTAAG
TGCACCTACACTAGTGCCACAAGAGCACTATGTTAGAATTACTGGCTTATACCCAACACTCAATATCTTCAGATGAGTTTTCTAGCAATGTTGCAATTAT
CAAAAGGTTGGTATGCAAAAGTATTTACACTCCAGGGACCACCTGGTACTGGTAAGAGTCATTTTGCTATTGGCCTAGCTCTACTACTCTGCCTCGCATA
GTGTATACAGCTTGCTCATGCCGCTGTTGATGCACTATGTGAGAAGGCATTAAAATATTTGCCTATAGATAAATGTAGTAGAATTATACCTGCACGTGCT
CGTGTAGAGTGTTTTGATAAATTCAAAAAGTGAATTTATTAGAACAGTATGTCTTTGTACTGTAAATGCATTGCCTGAGACGACAGCAGATAAACATTCC
CACCAACAGAGCCTAAAAAGGACAAAAAGAAGAAGGCTGATGAAACTCAAGCCACCGCAGAGACAGAAGAAACAGCAAACTGTGACTCTTTCCTGCTGCA
GATTTGGATGATTTCCAAACAATTGCAACAATCCATGAGCAGTGCTGACTCAACTCAGGCCTAAACTCATGCAGACCACACAAGGCAGATGGGCTATATA
AACGTTTTCGTCTTTTCCGTTTACGATATAGTCTACTCTGTGCAGAATGAATTCTCGTAACATAGCACAAGTAGATGTAGTTAACTTTAATCTCTGGTAC
AGCAATTTTAATCAGTGTAACATTAGGGAGGACTTGAAAGAGCCACATTTCACCGAGGCCACGCGGAGTACGATCGAGTGTACAGTGAACAATGCTAGGG
AGAGCTGCCTATATGGAAGAGCCCTAATGTGTAAAATTAATTTTTAGTAGTGCTATCCCCATGTGATTTTAATAGCTTTAGGAGAATGACAGC
>0be9f99a-d46e-4ca8-868a-fa06f33315d1|6
AATGCTCCAGGTTGTGATGTCACAGATGTGACTCAACTCTACTTAGGAGGTATGAGCTATTATTGTAAATCAAACCACCCATTAGTTTTCCATTGTGTGC
TAATGGACAAGTTTTGGTTTATATAAAATACATGTGTTGGTAGCGATAATGTTACTGACTTTAATGCAATTGCAACATGTGACTGGACAATGCTGGTGAT
TACATTTTTTTAGCTAACACCTGTACTGAAAGACTTCAAGCTTTTTGCAGCAGAAACGCTCAAAGCTACTGAGGAGACATTTAAACTGTCTTATGGTATT
GCTACTGTACGTGAAGTGCTGTCTGACAGAGAATTACATCATGGGAAGTTGGTAAACCTAGACCACCACTTATCGAAATTATGTCTTTACTGGTTATCGT
GTAACTAAAACAGTAAAGTACAAATAGGAGAGTACACCTTTGAAAAAGGTGACTATGGTGATGCTGTTGTTTACCGAGGTACAACAACTACAAATTAAAT
GTTGGTGATTATTGTGCTGCTGACATACAGTAATGCCACTAAGTGCACCTACACTAGTGCCACAAGAGCACTATGTTAGAATTACTGGCTTATACCCAAC
ACTCAATATCAGATGAGTTTTCTAGCAATGTTGCAAATTATCAAAAGGTTGGTATGCAAAAGTATTCTACACTCCAGGGACCACCTGGTACTGGTAAGAG
TCATTTTGCTATTGGCCTAGCTCTACTACCCTTCTGCTCGCATAGTGTATACAGCTTGCTCTCATGCCGCTGTTGATGCATTATGTGAGAAGGCATTAAA
ATATTTGCCTATAGATAAATGTAGTAGAATTATACCTGCACGTGCTCGTGTAGAGTGTTTTGATAAATTCAAAGTGAATTCATTTAGAACAGTATGTCTT
TTGTACTGTAAATGCATTGCCTGAGACGAGCAGATATAGTTGTCTTTGATGAAATTTCAATGGCCACAAATTATGATTTGAGTGTTGTCAATGCCAGATT
ACGTGCTAAGCACTATGTGTCTTGGCGACCCTGCTCAATTACCTGCACCACGCACTATTGCTAATTAAGGGCACACTAGAACCAGAATATTTCAATTCAG
TGTGTAGACTTATGAAAAACTATAGGTCCAGACATGTTCCTTTCGGAACTTGTCGGCGTTGTCCTGCTGAAATTGTTGACACTGTGAGTGCTTTGGTTTA
TGATAATAAGCTTAAAGCACATAAAGACAAATCAGCTCAATGCTTTAAAATGTTTTTATAAGGGTGTTATCACGCATGATGTTTCATCTGCAATTAACAG
GCCACAAATAGGCGTGGTAAGAGAATTCCTCTACACGTAACCCTGCTTGGAGAAAAGCTGTCTTTATTTCACCTTATAATTACAGAATGCTGTAGCCTCA
AAGATTTTGGGACTACCAACTCAAACTGTTGATTCATACAGGGCTCAGAATATGACTATGTCATATTCACTCAAACCACTGAAACAGCTCTCACTCTTGT
AATGTAAACAGATTTAATGTTGCTATTTTTACCAGAGCAAAAGTAGGCATACTTTGCATAATGTCTGATAGAGACCTTTATGACAAGTTGCAATTTACAA
GTCTTGAAATTCCGTGGGAATGTGGCAACTTTACAAGCTGAAAATGTAACAGGACTCTTTAAAGATTGTAGTAAGGTAATCACTGGGTTACATCCTACAC
AGGCACCTACACCTCAGTGTTGACACTAAATTTCAAAACTGAAGGTTTATGTGTTGACATACCTGGCATACCTAAGGACATGACTTAGAAGAAGACTCAT
CTCTATGATGGGTTTTAAAATGAATTATCAAGTTAATGGTTACCCTAACATGTTTATCACCCGCGAAGAAGCTATAAGACATGTACGTGCATGGATTGGC
TCGATGTCGAGGGTGTCATGCTACTAGAGAAGCTGTTGGTACCAATTTACCTTTACAGCTAGGTTTTTCTACAGGTGTTAACCTAGTTGCTGTACCTACA
GGTTTACAAAACATTCCCACCAACAGAGCCTAAAAAGGACAAAAAGAAGAAGGCTGATGAAACTCAAGCCACCAAGAGACAGAAGAAACAGCAAACTGTG
ACTCTTTTTCCTGCTGCAGATTTGGATGATTTTCCAAACAATTTGCAACAATCCATGAGCAGTGCTGACTCAACTCAGGCCTAAACTCATGCAGACATCA
AGGCAGATGGGCTATATAAACGTTTCGCTTTTCCGTTTACGATATATAGTTTACTCTGTGCAGAATGAATTTCGTAACATAGCACAAGTAGATGTAGTTA
ACTTTAATCCTTTAGCAATCTTTAATCAGTGTGTAACATTAGGGAGGACTTGAAAGAGCCACCACATTTCACCGAGGCCACGCGGAGTACGATCGAGTGT
ACAGTGAACAATGCTAGGGAGAGCTGCCTATATGGAAGAGCCCTAATGTGTAAAATTAATTTTAGTAGTGCTATCCCATGTGATTTTAATAGCTTCTTAG
GAGAATGACAGC
>f139951b-452d-4e2e-a205-9f808785d246|9
TCTACTGGTTATCGTGTAACTAAAACAGTAAAGTACAAATAGGAGAGTATGTGACTCTTTCCTGCTGCAGATTTGGATGATTTCTCCAAACAATTGCAAC
AATCCATGAGCAGTGCTGACTCAACTCAGGCCTAAACTCATGCAGACCATTATAAGGCAGATGGGCTATATAAACGTTTTCGCTTTTCCGTTTACGATAT
ATAGTCTACTCTTTGTGCAGAATGAATTCTCGTAACTACATAGCACAAGTAGATGTAGTTAACTTTAATAATCATAGCAATCTTTAATCAGTGTGTAACA
TTAGGGAGGACTTGAAAGAGCCACCACATTTTCTCGAGGCCACGCAAGAGTACGATCGAGTGTACAGTGAACAATGCTAGGGAGAGCTGCCTATATGGAA
GAGCCCTAATGTGTAAAATTAATTTTAGTAGTGCTATCCCATGTGATTTTAATAGCTTTAGGAGAATGACAGC
>3465d0d7-1909-4bcf-aa94-4b7d0387d3b3|13
ATACCTTCCCAGGTAACAAACCAACCATATTTTCGATCTCTTGTAGATCTGTTTCTAAACGAATTTTAAAATCTGTGTGGCTGTCACTCGGCTGCATGCT
TAGTGCACTCACGCAGTATAATTAATAACTAATTACTGTCGTTGACAGGACACGAGTAACTCGTCTATTTGCAGGCTGCTTACGGTTTCGTCCGTGTTGC
AGCCGATCATCAGCACATCTAGGTTTCGTCCGGGTGTGACCGAAAGGTAAGATGGAGAGCCTTGTCCCTGGTTTCAACGAGAAAACACGTCCATTCAGTT
TGCCTGTTTTACAGGTTCGCGACGTGCTCGTACGTGGCTTGGAGACTCCGTGGAGGAGGTCTTATCAGAGGCACGTCAACATTTAAAGATGGCACTTGTG
GCTTAGTAGAAGTTGAAAAAGGCGTTTTGCCTCAACTTGAACAGCCCTATGTGTTCATCAAACGTTCGGATGCTCGAACTGCACCTCATGGTCATGTTAT
GGTTGAGCTGGTAGCAGAACTCGAAGGCATTCAGTACGGTCGTAGTGGTGAGACACTTGGTGTCCTTGTCCCTCATGTGGGCGAAATACCAGTGGCTTAC
CGCAAGGTTCTTCTTCGTAAGAACGGTAATAAAGGAGCTGGTGGCCATAGAGTTACGGCGCCGATCTAAAGTCATTTGACTTAGGCGACGAGCTTGGCAC
TGATCCTTATGAAGATTTTCAAGAAACTGGAATGTACAAATACCTACAACTTGTGCTAATGACCCTGTGGGTTTTACACTTAAAACACAGTCTGTACCGT
CTGCGGTATGTGGAAAGGTTATGGCTGTAGTTGTGATCAACTCCGCGAACCCATGCTTCAGTCAGCTGATGCACAATCGTTTTTAAACGGGTTTGCGGTG
TAAGTGCAGCCCGTCTTACACCGTGCGGCACAGGCACTAGTACTGATGTCGTATACAGGGCTTTTGACATACAATGATAAAGTAGCTGGTTTGCTAAATT
CCTAAAACTAATTGTTGTCGCTTCCAAGAAAAGGACGAAGATGACAATTTAATTGATTCTTACTCTGTAGTTAAGAGACACACTTTCTCTAACTACCAAC
ATGAAGAAACAATTTATAATTTACTTAAGGATTGTCCAGCTGTTGCTAAACATGACTTCTTTAAGTTTAGAATAGACGGTGACATGGTACCACATATATC
ACGTCAACGTCTTACTAAATACAATGGCAGACCTCGTCTATGCTTTAAGGCATTTTGATGAAGGTAATTGTGACACATTAAAGAGAACTTGTCACATACA
ATTGTTGTGATGATGATTATTCAATAAAAAGGACTGGTATGATTTTGTAGAAAACCCAGATATATTACGCGTATACGCCAACTTAGGTGAACGTGTACGC
CAAGCTTTGTTAAAAACAGTACAATTTTGTGATGCCATGCGAAATGCTGGTATTGTTGGTGTACTGACATTAGATAATCAAGATTCAATGGTAACTGGTA
TGATTTCGGTGATTTCATACAAACCACGCCAGGTAGTGGAGTTCCTGTTGTAGATTCTTATTATTCATTGTTAATGCCTATATTAACCTTGACCAGGGCT
TTAACTGCAGAGTTCATGTTGACACTGACTTAACAAAGCCTTACATTAAGTGGGATTTGTTAAAATATGACTTTACGGAAGAGAGGTTAAAACTCTTTGA
CCGTTATTTTAAATATTGGGATCAGACATACCACCCAAATTGTGTTAACTGTTTGGATGACAGATGCATTCTGCATTGTGCAAACTTTAATGTTTTATTC
TCTACAGTGTTCCCACCTACAAGTTTGGACCACTAGTGAGAAAAATATTTGTTGATGGTGTTCCATTTGTAGTTTCAACTGGATACCTTCAGAGAGCTAG
GTGTTGTACATAATCAGGATGTAAACTTACATAGCTCTAGACTTAGTTTAAGGAATTACTTGTGTATGCTGCTGACCCTGCTATGCACGCTGCTTCTGGT
AATCTATTACTAGATAAACGCACTACGTGCTTTCAGTAGCTGCACTTACTAACAATGTTGTTTTCAAACTGTCAAACCCGGTAATTTTAACAAAGACTTC
TATGACTTTGCTGTGTCTAAGGGTTTCTAAGGAAGGAAGTTCTGTTGAATTAAAACACTTCTTCTTTGCTCAGGATGGTAATGCTGCTATCAGCGATTAT
GACTACTATCGTTATAATCTACCAACAATGTGTGATATCAGACAACTACTATTTGTAGTTGAAGTTGTTGATAAGTACTTTGATTGTTACGATGGTGGCT
GTATTAATGCTAACCAAGTCATCGTCAACAACCTAGACAAATCAGCTGGTTTCCATTTAATAATGGGGTAAGGCTAGACTTTATTATGATCAATGAGTTA
TGAGGATCAAGATGCACTTTTCGCATATACAAAACGTAATGTCATCCCTACTATAACTCAAATGAATCTTAAGTATGCCATTAGTGCAAAGAATAGAGCT
CGCACCGTAGCTGGTGTCTCTATCTGTAGTACTATGACCAATAGACAGTTTCATCAAAAATTATTGAAATCAATAGCCGCCACTAGAGGAGCTACTGTAG
TAATTGGAACAAGCAAATTCTATGGTGGTTGGCACAACATGTTAAAAACTGTTTATAGTGATGTAGAAAACCCTCACCTTATGGGTTGGGATTATCCTAA
ATGTGATAGAGCCATGCCTAACATGTTCAAGAATTATGGCCTCACTTGTTCTTGCTCGCAAACATACAACGTGTTGTAGCTTGTCACACCGTTTCTATAG
ATTAGCTAATGAGTGTGCTCAAGTATTGAGTGAAATGGTCATGTGTGGCGGTTCACTATATGTTAAACCAGGTGGAACCTCATCAGGAGATGCCACAACT
GCTTATGCTAATAGTGTTTTTAACATTTGTCAAGCTGTCACGGCCAATGTTAATGCACTTTTATCTACTGATGGTAACAAAATTGCCGATAAGTATGTCC
GCAATTTACAACACAGACTTATGAGTGTCTATAGAAATAGAGATGTTGACACAGACTTTGTGAATGAGTTTTACGCATATTTGCGTAAACATTTCTCAAT
GATGATACTCTTGACGATGCTGTTGTGTGTTCAATAGCACTTATGCATCTCAAGGTCTAGTGGCTAGCATAAAGAACTTTAAGTCAGTTTTCTTATTATC
AAAACAATGTTTTTATGTCTGAAGCAAAATGTTGGACTGAGACTGACCTTACTAAAGGACCTCATGAATTTTGCTCTCAACATACAATGCTAGTTAACAG
GGTGATGATTATGTGTACCTTCCTTACCCAGATCCATCAAGAATCCTAGGGGCCGGCTGTTTGTAGATGATATCGTAAAACAGATGGTACACTCTATGAT
TGAACGGTTCGTGTTTAGCTATAGATGCTTACCCACTTACTAAACATCCTAATCAGGAGTATGCTGATGTCTTCATTTGTACTTACAATACATAAGAAAG
CTACATGATGAGTTAACAGGACACATGTTAGACATGTATTCTGTTATGCTTACTAATGATAACACTTCAAGGTATTGGGAACCTGAGTTTTATGAGGCTA
TGTACACACCGCATACAGTACAGGCTGTTGGGGCTTGTGTTTTCTTTGCAATTCACAGACTTCATTAAGATGTGGTGCTTGCATACGTAGACCATTCTTA
TGTTGTAAATGCTGTTACGACCATGTCATATCATCACATAAATTAGTCTTGTCTGTTAATCCGTATGTTTGCAATGCTCCAGGTTGTGATGTCACAGATG
TGACTCAACTTTACTTAGGAGGTATGAGCTATTATTGTAAATACATAAACCACCCATTAGTTTTCCATTGTGTGCTAATGGACAAGTTTTTGGTTTATAT
AAAAATACATGTGTTGGTAGCGATAATGTTACTGACTTTAATGCAATTGCAACATGTGACTGGACAAATGCTGGTGATTACATTTTAGCTAACACCTGTA
CTGAAAGACTCAAGCTTTTTGCAGCAGAAACGCTCAAAGCTACTGAGGAGACATTTAAACTGTCTTATGGTATTGCTACTGTACGTGAAGTGCTGTCTGA
CAGAGAATTACACCTTCATGGGAAGTTGGTAAACCTAGACCACTTAACCGAAATTATGTCTTTACTGGTTATCGTGTAACTAAAAACAGTAAAGTACAAA
TAGGAGAGTACACCTTTGAAAAAGGTGACTATGGTGATGCTGTTGTTTACCGAGGTACAACAACTTACAAATTAAATGTTGGTGATTATTTTGTGCTGAC
ATCATACAGTAATGCCATTAAGTGCACCTACACTAGTGCCACAAGAGCACTATGTTAGAATTACTGGCTTATACCCAACACTCAATATCTCAGATGAGTT
TTCTAGCAATGTTGCAAATTATCAAAAGGTTGGTATGCAAAAGTATTCTACACTCCAGGGACCACCTGGTACTGGTAAGAGTCATTTTGCTATTGGCCTA
GCTTTCTACTACCCTCTGCTCGCATAGTGTATACAGCTTGCTCATGCCGCTGTTGATGCACTATGTGAGAAGGCATTAAAATATTTGCCTATAGATAAAT
GTAGTAGAATTATACCTGCACGTGCTCGTGTAGAGTGTTTTGATAAATCAAAGTGAATTCAACATTAGAACAGTATGTCTTTTGTACTGTAAATGCATTG
CCTGAGACGACAGCAGATATAGTTGTCTTGATGAAATTTCAATGGCCACAAATTATGATTTGAGTGTTGTCAATGCCAGATTACGTGCTAAGCACTATGT
GTACATTGGCGACCCTGCTCAATTACCTGCACCACGCACATTGCTAACTAAGGGCACACTAGAACCAGAATATTTCAATTCAGTGTGTAGACTTATGAAA
AACTATAGGTCCAGACATGTTCTCGGAACTTGTCGGCGTTGTCCTGCTGAAATTGTTGACACTGTGAGTGCTTTGGTTTATGATAATAAGCTTAAAGCAC
ATAAAGACAAATCAGCTCAATGCTTAAAAATGTTTTATAAGGGTGTTATCACGCATGATGTTTCATCTGCAATTAACAGGCCACAAATAGGCGTGGTAAG
AGAATTCCTCTACGTAACCCTGCTTGGAGAAAAGCTGTCTTTATTTCACCTTATAATTCACAGAATGCTGTAGCCTCAAAGATTTTGGGACTACCACTCA
AACTGTTGATTCAACAGGGCTCAGAATATGACTATGTCATTCACTCAAACCACTGAAACAGCTCACTCTTGTAATGTAAACAGATTTAATGTTGCTATTA
CCAGAGCAAAAGTAGGCATACTTTGCATAATGTCTGATAGAGACCTTTATGACAAGTTGCAATTTACAAGTCTTGAAATTCCCGTAGGAATGTGGCAACT
TTACAAGCTGAAAATGTAACAGGACTCTTTAAAGATTGTAGTAAGGTAATCACTGGGTTACATCCTACACAGGCACCTACCACACCTCAGTGTTGACACT
AAATTCAAAACTGAAGGTTTATGTGTTGACATACCTGGCATACCTAAGGACATGACCTATAGAAGACTCATCTCTATGATGGGTTTTAAAATGAATTATC
AAGTTAATGGTTACCCTAACATGTTTATCACCCGCGAAGAAGCTATAAGACATGTACGTGCATGGATTGGCTTCGATGTCGAGGGTGTCATGCTACTAGA
GAAGCTGTTGGTACCAATTTACCTTTACAGCTAGGTTTTTACAGGTGTTAACCTAGTTGCTGTACCTACAGGTTATGTTGATACACCTAATAATACAGAT
TTTTCCAGAGTTAGTGCTAAACCACCGCCTGGAGATCAATTTAAACACCTCATACCACTTATGTACAAAGGACTTCCTTGGAATGTAGTGCGTATAAAGA
TTGTACAAATGTTAAGTGCCCCAGCGCTTCAGCGAATGGAATGTCGTCGCGCATTGGCATGGAAGTCACACCTTCGGGAACGTGGTTGACCTACACAGGT
GCCATCAAATTGGATGACAAAGATCCAAATTCAAAGATCAAGTCATTTGCTGAATAAGCATTGACGCATACAAAACATTCCCACCAACAGAGCCTAAAAA
GGACAAAAGAAGAAGGCTGATGAAACTCAAGCCACCAAGAGACAGAAGAAACAGCAAACTGTGACTTTTTCCTGCTGCAGATTTGGATGATTTTCCAAAC
AATTGCAACAATCCATGAGCAGTGCTGACTCAACTCAGGCCTAAACTCATGCAGACATCACAAGGCAGATGGGCTATATAAACGTTTCGCTTTCCGTTTA
CGATATATAGTCTACTTTGTGCAGAATGAATTCTCGTAACATAGCACAAGTAGATGTAGTTAACTTTAATCTCACATAGCAATCTTTAATCAGTGTGTAA
CATTAGGGAGGACTTGAAAGAGCCACCACATTTCACCGAGGCCACGCGGAGTACGATCGAGTGTACAGTGAACAATGCTAGGGAGAGCTGCCTATATGGA
AGAGCCCTAATGTGTAAAATTAATTTTAGTAGTGCTATCCCATGTGATTTTAATAGCTTTAGGAGAATGACAAAAAAACCCCCCCACCCACCCACCAACA
CATATTTATTCCATACTTACATATATAACCCCTCCTACCAACCCCCATC
>f4875647-b038-4db7-a8ad-d2f80adb3198|29
ACCTTCCCAGGTAACAAACCAACCAACTTCGATCTCTTGTAGATCTGTTCTCTAAACGAACTTTAAAATCTGTGTGGCTGTCACTCGGCTGCATGCTTAG
TGCACTCACGCAGTATAATTAATAACTAATTACTGTCGTTGACAGGACACGAGTAACTCGTCTATTTGCAGGCTGCTTACGGTTTCGTCCGTGTTGCAGC
CGATCATCAGCACATCTAGGTTTCGTCCGGGTGTGACCGAAAGGTAAGATGGAGAGCCTTGTCCCTGGTTTCAACGAGAAAACACACGTCCAATTCAGTT
TGCCTGTTTTACAGGTTCGCGACGTGCTCGTACGTGGCTTTGGAGACTCCGTGGAGGAGGTCTTATCAGAGGCACGTCAACATTTAAAGATGGCACTTGT
GGCTTAGTAGAAGTTGAAAAAGGCGTTTTGCCTCAACTTGAACAGCCCTATGTGTTCATCAAACGTTCGGATGCTCGAACTGCACCTCATGGTCATGTTA
TGGTTGAGCTGGTAGCAGAACTCGAAGGCATTCAGTACGGTCGTAGTGGTGAGACACTGGTGTCCTTGTCCCTCATGTGGGCGAAATACCAGTGGCTTAC
CGCAAGGTTTCTTCGTAAGAACGGTAATAAAGGAGCTGGTGGCCATAGTTACGGCGCCGATCTAAAGTCATTTGACTTAGGCGACGAGCTTGGCACTGAT
CCTTATGAAGATTTTCAAGAAACTGGAATGTACAAATACCTACAACTTGTGCTAATGACCCTGTGGGTTTTACACTTAAAAACACAGTCTGTACCGTCTG
CGGTATGTGGAAAGGTTATGGCTGTAGTTGTGATCAACTCCGCGAACCCATGCTTCAGTCAGCTGATGCACAATCGTTTTTAAACGGGTTTGCGGTGTAA
GTGCAGCCCGTCTTACACCGTGCGGCACAGGCACTAGTACTGATGTCGTATACAGGGCTTTTGACATACAATGATAAAGTAGCTGGTTTTGCTAAATTCC
TCTAAAAACTAATTGTTGTCGCTTCCAAGAAAAGGACGAAGATGACAATTTAATTGATTCTTACTTTGTAGTTAAGAGACACACTTTCTCTAACTACCAA
CATGAAGAAACAATTTATAATTTACTTAAGGATTGTCCAGCTGTTGCTAAACATGACTTCTTTAAGTTTAGAATAGACGGTGACATGGTACCACATATAT
CACGTCAACGTCTTACTAAATACACAATGGCAGACCTCGTCTATGCTTTAAGGCATTTTGATGAAGGTAATTGTGACACATTAAAGAAATACTTGTCACA
TACAATTGTTGTGATGATGATTATTCAATAAAAAGGACTGGTATGATTTTGTAGAAAACCCAGATATATTACGCGTATACGCCAACTTAGGTGAACGTGT
ACGCCAAGCTTTGTTAAAAACAGTACAATTTTGTGATGCCATGCGAAATGCTGGTATTGTTGGTGTACTGACATTAGATAATCAAGATCAATGGTAACTG
GTATGATTTCGGTGATTTCATACAAACCACGCCAGGTAGTGGAGTTCCTGTTGTAGATTCTTATTATTCATTGTTAATGCCTATATTAACCTTGACCAGG
GCTTTAACTGCAGAGTCACATGTTGACACTGACTTAACAAAGCCTTACATTAAGTGGGATTTGTTAAAATATGACTTCACGGAAGAGAGGTTAAAACTCT
TTGACCGTTATTTTAAATATTGGGATCAGACATACCACCCAAATTGTGTTAACTGTTTGGATGACAGATGCATTCTGCATTGTGCAAACTTTAATGTTTT
ATTCTCTACAGTGTTCCCACCTACAAGTTTTGGACCACTAGTGAGAAAAATATTTGTTGATGGTGTTCCATTTGTAGTTTCAACTGGATACCACTTCAGA
GAGCTAGGTGTTGTACATAATCAGGATGTAAACTTACATAGCTCTAGACTTAGTTTTAAGGAATTACTTGTGTATGCTGCTGACCCTGCTATGCACGCTG
CTTCTGGTAATCTATTACTAGATAAACGCACTACGTGCTTTTCAGTAGCTGCACTTACTAACAATGTTGCTTTCAAACTGTCAAACCCGGTAATTTTAAC
AAAGACTTTATGACTTTGCTGTGTCTAAGG
>d631f951-a51b-46bd-95f1-5d964c62ed14|7
TCCCAGGTAACAAACCAACCAACTTTCGATCTTGTAGATCTGTTCTAAACGAACTTTAAAATCTGTGTGGCTGTCACTCGGCTGCATGCTTAGTGCACTC
ACGCAGTATAATTAATAACTAATTATTGTCGTTGACAGGACACGAGTAACTCGTTTATTTTGCAGGCTGCTTACGGTTTCGTCCGTGTTGCAGCCGATCA
TCAGCACATCTAGGTTTCGTCCGGGTGTGACCGAAAGGTAAGATGGAGAGCCTTGTCCCTGGTTTCAACGAGAAAACACACGTCCATTCAGTTTGCCTGT
TTTACAGGTTCGCGACGTGCTCGACTACGTGGCTTTGGAGACTCCGTGGAGGAGGTCTTATCAGAGGCACGTCAACATCTTAAAGATGGCACTTGTGGCT
TAGTAGAAGTTGAAAAAGGCGTTCTGCCTCAACTTGAACAGCCCTATGTGTTCATCAAACGTTCGGATGCTCGAACTGCACCTCATGGTCATGTTATGGT
TGAGCTGGTAGCAGAACTCGAAGGCATTCAGTACGGTCGTAGTGGTGAGACACTTGGTGTCCTTGTCCCTCATGTGGGCGAAATACCAGTGGCTTACCGC
AAGGTTCTTCGTAAGAACGGTAATAAAGGAGCTGGTGGCCATAGTTACGGCGCCGATCTAAAGTCATTTGACTTAGGCGACGAGCTTGGCACTGATCCTT
ATGAAGATTTCAAGAAAACTGGAATGTACAAATACCTACAACTTGTGCTAATGACCCTGTGGGTTTTACACTTAAAAACACAGTCTGTACCGTCTGCGGT
ATGTGGAAAGGTTATGGCTGTAGTTGTGATCAACTCCGCGAACCCATGCTTCAGTCAGCTGATGCACAATCGTTTTAAACGGGTTTGCGGTGTAAGTGCA
GCCCGTTACACCGTGCGGCACAGGCACTAGTACTGATGTCGTATACAGGGCTTTGACATACAATGATAAAGTAGCTGGTTTCTGCTAAATTCCTAAAAAC
TAATTGTTGTCGCTTCCAAGAAAAGGACGAAGATGACAATTTAATTGATTTTACTTTGTAGTTAAGAGACACACTTTCTCTAACTACCAACATGAAGAAA
CAATTTATAATTTACTTAAGGATTGTCCAGCTGTTGCTAAACATGACTTCTTTAAGTTTAGAATAGACGGTGACATGGTACCACATATATCACGTCAACG
TCTTACTAAATACAATGGCAGACCTCGTCTATGCTTTAAGGCATTTTGATGAAGGTAATTGTGACACATTAAAAGAAATACTTGTCACATACAATTGTTG
TGATGATGATTATTCAATAAAAAGGACTGGTATGATTTTGTAGAAAACCCAGATATATTACGCGTATACGCCAACTTAGGTGAACGTGTACGCCAAGCTT
TGTTAAAAACAGTACAATTCTGTGATGCCATGAAATGCTGGTATTGTTGGTGTACTGACATTAGATAATCAAGATCTCAATGGTAACTGGTATGATTTCG
GTGATTTCATACAAACCACGCCAGGTAGTGGAGTTCCTGTTGTAGATTCTTATTATTCATTGTTAATGCCTATAACCTTGACCAGGGCTTTAACTGCAGA
GTCATGTTGACACTGACTTAACAAAGCCTTACATTAAGTGGGATTTGTTAAAATATGACTTCACGGAAGAGAGGTTAAAACTCTTTGACCGTTATTTTAA
ATATTGGGATCAGACATACCACCCAAATTGTGTTAACTGTTTGGATGACAGATGCATTCTGCATTGTGCAAACTTCTAATGTTTATTCTACACGGTGTTC
CCACCTACAAGTTTTTGGACCACTAGTGAGAAAAATATTTGTTGATGGTGTTCCATTTGTAGTTTCAACTGGATCACTTCAGAGAGCTAGGTGTTGTACA
TAATCAGGATGTAAACTTACATAGCTCTAGACTTAGTTTAAGGAATTACTTGTGTATGCTGCTGACCCTGCTATGCACGCTGCTTCTGGTAATCTATTAC
TAGATAAACGCACTACGTGCTTTTCAGTAGCTGCACTCTTACTAACAATGTTGCTTTCAAACTGTCAAACCCGGTAATTTAACAAAGACTTCTATGACTT
TGCTGTGTCTAAGGTTTTCTAAGGAAGGAAGTTCTGTTGAATTAAAACACTTTACTTCTGCTCAGGATGGTAATGCTGCTATCAGCGATTATGACTACTA
TCGTTATAATCTACCAACAATGTGTGATATCAGACAACTACTATTTGTAGTTGAAGTTGTTGATAAGTACTTTGATTGTTACGATGGTGGCTGTATTAAT
GCTAACCAAGTCATCGTCAACAACCTAGACAAATCAGCTGGTTTCCATTTAATAAATGGGGTAAGGCTAGACTTTATATGATTCAATGAGTTATGAGGAT
CAAGATGCACTTTCGCATATACAAAACGTAATGTCATCCCTACTATAACTCAAATGAATCTTAAGTATGCCATTAGTGCAAAGAATAGAGCTTGCACCGT
AGCTGGTGTCTCTCTGTAGTACTATGACCAATAGACAGTTTCATCAAAATTATTGAAATCAATAGCCGCCACTAGAGGAGCTACTGTAGTAATTGGAACA
AGCAAATTCTATGGTGGTTGGCACAACATGTTAAAACTGTTTTTATAGTGATGTAGAAAACCCCACCTTATGGGTTGGGATTATCCTAAATGTGATAGAG
CCATGCCTAACATGCTTAGAATTATGGCCTCACTTGTTCTTGCTCGCAAACATACAACGTGTTGTAGCTTGTCACACCGTTTCTATAGATTAGCTAATGA
GTGTGCTCAAGTATTGAGTGAAATGGTCATGTGTGGCGGTTCACTATATGTTAAACCAGGTGGAACCTCATCAGGAGATGCCACAACTGCTTATGCTAAT
AGTGTTTTTAACATTTGTCAAGCTGTCACGGCCAATGTTAATGCACTTTTATCTACTGATGGTAACAAAATTGCCGATAAGTATGTCCGCAATTTACAAC
ACAGACTTTATGAGTGTCTCTATAGAAATAGAGATGTTGACACAGACTTTGTGAATGAGTTTTACGCATATTTGCGTAAACATTTCTCAATGATGATACT
CTCTGACGATGCTGTTGTGTGTTCAATAGCACTTATGCATTCAAGGTCTAGTGGCTAGCATAAAGAACTTTAAGTCAGTCTTTATTATCAAAACAATGTT
TATGTCTGAAGCAAAATGTTGGACTGAGACTGACCTTACTAAAGGACCTCATGAATTTTGCTCTCAACATACAATGCTAGTTAAACAGGGTGATGATTAT
GTGTACCTTCCTACCCAGATCCATCAAGAATCAAGGGGCCGGCTGTTTGTAGATGATATCGTAAAAACAGAGATGGTACTTATGATTGAACGGTTCGTGT
CTTTAGCTATAGATGCTTACCCACTTACTAAACATCCTAATCAGGAGTATGCTGATGTCTTTCATTTGTACTTACAATACATAAGAAAGCTACTATGATG
AGTTAACAGGACACATGTTAGACATGTATTTGTTATGCTTACTAATGATAACACTTCAAGGTATTGGGAACCTGAGTTTTTATGAGGCTATGTACACACC
GCATACAGTTTTACAGGCTGTTGGGGCTTGTGTTCTTTGCAATTCACAGACTTCATTAAGATGTGGTGCTTGCATACGTAGACCATTCTTATGTTGTAAA
TGCTGTTACGACCATGTCATATCAACATCACATAAATTAGTCTTGTCTGTTAATCCGTATGTTTGCAATGCTCCAGGTTGTGATGTCACAGATGTGACTC
AACTTTACTTAGGAGGTATGAGCTATTATTGTAAATTCATAAACCACCCATTAGTTTCCATTGTGTGCTAATGGACAAGTTTTTGGTTTATAAATAAAAA
TGTGTTGGTAGCGATAATGTTACTGACTTTTAATGCAATTGCAACATGTGACTGGACAAATGCTGGTGATTACTGGTGATTCTTTAGCTAACACCTGTAC
TGAAAGACTCAAGCTTTTTTTGCAGCAGAAACGCTCAAAGCTACTGAGGAGACATTTAAACTGTCTTATGGTATTGCTACTGTACGTGAAGTGCTGTCTG
ACAGAGAATTACATCTTCATGGGAAGTTGGTAAACCTAGACCACCACTTAAACCGAAATTATGTTTTACTGGTTATCGTGTAACTAAAACAGTAAAGTAC
AAATAGGAGAGTACACCTTTGAAAAAGGTGACTATGGTGATGCTGTTGTTTACCGAGGTACAACAACTTTACAAATTAAATGTTGGTGATTATTTTGTCA
AGCTGAATATTGACGCATACAAAACATTCCCACCAACAGAGCCTAAAAAGGACAAAAGAAGAAGGCTGATGAAACTCAAGCCCACCGCAGAGACAGAAGA
AACAGCAAACTGTGACTCTTTCCTGCTGCAGATTTGGATGATTTTCCAAACAATTGCAACAATCCATGAGCAGTGCTGACTCAACTCAGGCCTAAACTCA
TGCAGACCATAAGGCAGATGGGCTATATAAACGTTCGCTTTTCCGTTTACGATATATAGTCTACTCTGTGCAGAATGAATCTCGTAACTACATAGCACAA
GTAGATGTAGTTAACTTTAATCACTAGCAATCTTTAATCAGTGTGTAACATTTAGGGAGGACTTGAAAGAGCCACCACATTTCACCGAGGCCACGCGGAG
TACGATCGAGTGTACAGTGAACAATGCTAGGGAGAGCTGCCTATATGGAAGAGCCCTAATGTGTAAAATTAATTTTAGTAGTGCTATCCCATGTGATTTT
AATAGCTTTTAGGAGAATGACA
>835077aa-fa38-4f3d-9c3b-957a097b0f24|13
AGAAGACTCATCTCTATGATGGGTTTTAAAATGAATTATCAAGTTAATGGTTACCCTAACATGTTTATCACCCGCGAAGAAGCTATAAGACATGTACGTG
CATGGATTGGCTTCGATGTCGAGGGTGTCATGCTACTAGAGAAGCTGTTGGTACCAATTTACCTTACAGCTAGGTTTTTACAGGTGTTAACCTAGTTGCT
GTACCTACAGGTTATGTTGATACACCTAATAATACAGATTTTTCCAGAGTTAGTGCTAAACCACCGCCTGGAGATCAAGACTCTTTCCTGCTGCAGATTT
GGATGATTTCCAAACAATTGCAACAATCCATGACAAACATTGGCCGCAAATTGCACAATTTGCCCCAGCGCTTCAGCGTTCTTCGGAATGTCGCGCATTG
GCATGGAAGTCACACCTTCGGGAACGTGGTTGACCTACACAGGTGCCATCAAATTGGATGACAAAGATCCAAATTCAAAGATCAAGTCATTTGCTGAATA
AGCATTGACGCATACAAAACATTCCCACCAACAGAGCCTAAAAAGGACAAAAAGAAGAAGGCTGATGAAACTCAAGCCTTATCAAGAGACAGAAGAAACA
GCAAACTGTGACTTTTTCCTGCTGCAGATTTGGATGATTTCCAAACAATTGCAACAATCCATGAGCAGTGCTGACTCAACTCAGGCCTAAACTCATGCAG
ACCACTCAAGGCAGATGGGCTATATAAACGTTTCGCTTTTCCGTTTACGATATAGTCTACTCTGTGCAGAATGAATTCTCGTAACTACATAGCACAAGTA
GATGTAGTTAACTTTAATCCTTTAGCAATCTTTAATCAGTGTAACATTAGGGAGGACTTGAAAGAGCCACCACATTTCACCGAGGCCACGCGGAGTACGA
TCGAGTGTACAGTGAACAATGCTAGGGAGAGCTGCCTATATGGAAGAGCCCTAATGTGTAAAATTAATTTTAGTAGTGCTATCCCATGTGATTTTAATAG
CTTTCTAGGAGAATGACAG
>40accb50-3282-4d63-a723-777496290fce|6241
ATACCTTCCCAGGTAACAAACCAACCAACTTTCGATCTTGTAGATCTGTTCTCTAAACGAACAAACTAAAATGTCTGATAATGGACCCCAAAATCAGCGA
AATGCACCCCGCATTACGTTTGGTGGACCTCAGATTCAACTGGCAGTAACCAGAATGGAGAACGCAGTGGGGCGATCAAAACAACGTCGGCCCCAAGGTT
TACCCAATAATACTGCGTCTTGGTTCACCCGCTCACTCAACATGGCAAGGAAGACCTTAAATTCCCTCGAGGACAAGGCGTTCCAATTAACACCAATAGC
AGTCCAGATGACCAAATTGGCTACTACCGAAGAGCTACCAGACGAATTCGTGGTGGTGACGGTAAAATGAAAGATTCAGTCCAAGATGGTATTTCTACTA
CCTAGGAACTGGGCCAGAAGCTGGACTTCCCTATGGTGCTAACAAAGAGGCATCATATGGGTTGCAACTGAGGGAGCCTTGAATACACCAAAAGATCACA
TTGGCACCCCAATCCTGCTAACAATGCTGCAATCGTGCTACAACTTCCAAGGAACAACATTGCCAAAAGGCTTTACGCAGAAGGGAGCAGAGGCGGCAGT
CAAGCCTCTTCTCGTTCCTCATCACGTAGTCGCAACAGTTTAAGAAATTCAACTCCAGGCAGCAGTAGGGGAACTTCTCCTGCTAGAATGGCTGGCAATG
GCGGTGATGCTGCTCTTGCTTTGCTGCTGCTTGACAGATTGAACCAGCTTGAGAGCAAAATGTCTGGTAAAGGCCAACAACAACAAGGCCAAACTGTCAC
TAAGAAATTGCTGCTGAGGCTTCTAAGAAGCCTCGGCAAAACGTACTGCCACTAAAGCATACAATGTAACACAAGCTTCGGCAGACGTGGTCCAGAACAA
ACCCAAGGAAATTTTGGGGACCAGGAACTAATCAGACAAGGAACTGATTACAAACATTGGCCGCAAATTGCACAATTTGCCCCAGCGCTTCAGCGTTTTC
GGAATGTCGCGCATTGGCATGGAAGTCACACCTTCGGGAACGTGGTTGACCTACACAGGTGCCATCAAATTGGATGACAAAGATCCAAATTCAAAGATCA
AGTCATTTGCTGAATAAGCATTGACGCATACAAAACATTCCCACCAACAGAGCCTAAAAAGGACAAAAAGAAGAAGGCTGATGAAACTCAAGCCTTACCG
CAGAGACAGAAGAAACAGCAAACTGTGACTCTTTCCTGCTGCAGATTTGGATGATTTTCCAAACAATTGCAACAATCCATGAGCAGTGCTGACTCAACTC
AGGCCTAAACTCATGCAGACCATCAAGGCAGATGGGCTATATAAACGTTTCGCTTTTCCGTTTACGATATAGTCTACTCTTGTGCAGAATGAATTCTCGT
AACTACATAGCACAAGTAGATGTAGTTAACTTTAATCACATAGCAATCTTTAATCAGTGTGTAACATTAGGGAGGACTTGAAAGAGCCACCACATTTCAC
CGAGGCCACGCGGAGTACGATCGAGTGTACAGTGAACAATGCTAGGGAGAGCTGCCTATATGGAAGAGCCCTAATGTGTAAAATTAATTTTAGTAGTGCT
ATCCCCATGTGATTTTAATAGCTTCTTAGGAGAATGACAAAA
>76ff1744-b917-417c-b4c9-9daf4726c7f3|5
AGCCCGTCTTTACACCGTGCGGCACAGGCACTAGTACTGATGTCGTATACAGGGCTTTGACATAACAATGATAAAGTAGCTGGTTTTGCTAAATTCCTAA
AACTAATTGTTGTCGCTTCCAAGAAAAGGACGAAGATGACAATTTAATTGATTCTTACTTTGTAGTTAAGAGACACACTTTCTCTAATTACCAACATGAA
GAAAACAATTTATAATTTACTTAAGGATTGTCCAGCTGTTGCTAAACATGACTTTCTAAAGTTTAGAATAGACGGTGACATGGTACCACATATATCACGT
CAACGTCTTACTAAATACAATGGCAGACCTCGTCTATGCTTTAAGGCATTTTGATGAAGGTAATTGTGACACATTAAAAGAAATACTTGTCACATACAAT
TGTTGTGATGATGATTATTTCAATAAAAAGGACTGGTATGATTTTGTAGAAAACCAGATATATTACGCGTATACGCCAACTTAGGTGAACGTGTACGCCA
AGCTTTGTTAAAAACAGTACAATCTGTGATGCCATGCGAAATGCTGGTATTGTTGGTGTACTGACATTAGATAATCAAGATCTTCAATGGTAACTGGTAT
GATTCGGTGATTTCATACAAACCACGCCAGGTAGTGGAGTTCCTGTTGTAGATTCTTATTATTCATTGTTAATGCCTATATTAACCTTGACCAGGGCTTT
AACTGCAGAGTTCATGTTGACTGACTTAACAAAGCCTTACATTAAGTGGGATTTGTTAAAATATGACTTCACGGAAGAGAGGTTAAAACTTTTTGACCGT
TATTTTAAATATTGGGATCAGACATACCACCCAAATTGTGTTAACTGTTTGGATGACAGATGCATTCTGCATTGTGCAAACTTTAATGTTCTATTCTCTA
CAGTGTTCCCACCTACAAGTTTTGGACCACTAGTGAGAAAAATATTTTGTTGATGGTGTTCCATTTGTAGTTCAACTGGATACCACTTCAAGAGAGCTAG
GTGTTGTACATAATCAGGATGTAAAACTTACATAGCTCTAGACTTAGTTAAGGAATTACTTGTGTATGCTGCTGACCTGCTATGCACGCTGCTTCTGGTA
ATCTATTACTAGATAAACGCACTACGTGCTTTTCAGTAGCTGCACTTACTAACAATGTTGCTTTTCAAACTGTCAAACCCGGTAATTTTAACAAAGACTT
CTATGACTTTGCTGTGTCTAAGGGTTTTTCTAAGGAAGGAAGTTCTGTTGAATTAAAACACTTCTTCTTGCTCAGGATGGTAATGCTGCTATCAGCGATT
ATGACTACTATCGTTATAATCTACCAACAATGTGTGATATCAGACAACTACTATTTGTAGTTGAAGTTGTTGATAAGTACTTGATTGTTACGATGGTGGC
TGTATTAATGCTAACCAAGTCATCGTCAACAACCTAGACAAATCAGCTGGTTTTCCATTTAATAAATGGGGTAAGGCTAGACTTTATTATGATTCAATGA
GTTATGAGGATCAAGATGCATTTTCGCATATACAAAACGTAATGTCATCCCTACTATAACTCAAATGAATCTTAAGTATGCCATTAGTGCAAAGAATAGA
GCATCGCACCGTAGCTGGTGTCTCTATCTGTAGTACTATGACCAATAGACAGTTTCATCAAAAATTATTGAAATCAATAGCCGCCACTAGAGGAGCTACT
GTAGTAATTGGAACAAGCAAATTCTATGGTGGTTGGCACAACATGTTAAAAACTGTTTATAGTGATGTAGAAAACCCTCACCTTATGGGTTGGGATTATC
CTAAATGTGATAGAGCCATGCCTATCATGCTTAGAATTATGGCCTCACTTGTTCTTGCTCGCAAACATACAACGTGTTGTAGCTTGTCACACCGTTTCTA
TAGATTAGCTAATGAGTGTGCTCAAGTATTGAGTGAAATGGTCATGTGTGGCGGTTCACTATATGTTAAACCAGGTGGAACCTCATCAGGAGATGCCACA
ACTGCTTATGCTAATAGTGTTTTTAACATTTGTCAAGCTGTCACGGCCAATGTTAATGCACTTTTATCTACTGATGGTAACAAAATTGCCGATAAGTATG
TCCGCAATTTACAACACAGACTTTATGAGTGTCTCTATAGAAATAGAGATGTTGACACAGACTTTGTGAATGAGTTTACGCATATTTGCGTAAACATTTC
TCAATGATGATACTCTCTGACGATGCTGTTTGTGTTTCAATAGCACTTATGCATCAAGGTTAGTGGCTAGCATAAAGAACTTTAAGTCAGTTCTTTATTA
TCAAAACAATGTTTTATGTCTGAAGCAAAATGTTGGACTGAGACTGACTACTAAAGGACCTCATGAATTTGTCTCATATAAGATCCAAATTTAAAGATCA
AAGTCATTTGCTGAATAAGCATATTGACGCATACAAAAACATTCCCACCAACAGAGCCTAAAAAAGGACAAAAAGAAGAAGGCTGATGAAACTCAAGCCT
TATGCAGAGACAGAAGAAACAGCAAACTGTGACTCTTTTCCTGCTGCAGATTTGGATGATTTCTCCAAACAATTGCAACAATCCATGAGCAGTGCTGACT
CAACTCAGGCCTAAACTCATGCAGACACACAAGGCAGATGGGCTATATAAACGTTTCGCTTTCCGTTTACGATATAGTCTACTCTTGTGCAGAATGAATT
CTCGTAACATAGCACAAGTAGATGTAGTTAACTTTAATCACATAGCAATCTTTAATCAGTGTGTAACATTAGGGAGGACTTGAAAGAGCCACCACATTTA
CCGAGGCCACGCGGAGTACGATCGAGTGTACAGTGAACAATGCTAGGGAGAGCTGCCTATATGGAAGAGCCCTAATGTGTAAAATTAATTTAGTAGTGCT
ATCCCCATGTGATTTTAATAGCTTCTTAGGAGAATGACAAAAAGC
>f159d6e8-edd1-4577-ac6e-993c8101c1ea|40
TCAAATGAATCTTAAGTATGCCATTAGTGCAAAGAATAGAGCTCGCACCGTAGCTGGTGTCTCTATCTGTAGTACTATGACCAATAGACAGTTTCATCAA
AAATTATTGAAATCAATAGCCGCCACTAGAGGAGCTACTGTAGTAATTGGAACAAGCAAATTCTATGGTGGTTGGCACAACATGTTAAAAACTGTTTATA
GTGATGTAGAAAACCCTCACCTTATGGGTTGGGATTATCCTAAATGTGATAGAGCCATGCCTAACATGCTTAGAATTATGGCCTCACTTGTTCTTGCTCG
CAAACATACAACGTGTTGTAGCTTGTCACACCGTTTCTATAGATTAGCTAATGAGTGTGCTCAAGTATTGAGTGAAATGGTCATGTGTGGCGGTTCACTA
TATGTTAAACCAGGTGGAACCTCATCAGGAGATGCCACAACTGCTTATGCTAATAGTGTTTTTAACATTTGTCAAGCTGTCACGGCCAATGTTAATGCAC
TTTTATCTACTGATGGTAACAAAATTGCCGATAAGTATGTCCGCAATTTACAACACAGACTTTATGAGTGTCTCTATAGAAATAGAGATGTTGACACAGA
CTTTGTGAATGAGTTTACGCATATTTGCGTAAACATTTCTCAATGATGATACTCTCTGACGATGCTGTTGTGTGTTTCAATAGCACTTATGCATCTCAAG
GTCTAGTGGCTAGCATAAAGAACTTTAAGTCAGTTCTTTATTATCAAAACAATGTTTATGTCTGAAGCAAAATGTTGGACTGAGACTGACCTTACTAAAG
GACCTCATGAATTTTGCTCTCAACATAAGATCCAAATTCAAAGATCAAGTCATTTGCTGAATAAGCATTGACGCATACAAAACATTCCCACCAACAGAGC
CTAAAAAGGACAAAAAGAAGAAGGCTGATGAAACTCAAGCCACCGCAGAGACAGAAGAAACAGCAAACTGTGACTCTTTTTCCTGCTGCAGATTTGGATG
ATTTCCAAACAATTGCAACAATCCATGAGCAGTGCTGACTCAACTCAGGCCTAAACTCATGCAGACCAAGGCAGATGGGCTATATAAACGTTTCGCTTTT
CCGTTTACGATATAGTCTACTCTTGTGCAGAATGAATTCTCGTAACATAGCACAAGTAGATGTAGTTAACTTTAATCACATAGCAATCTTTAATCAGTGT
GTAACATTAGGGAGGACTTGAAAGAGCCACCACATTCACCGAGGCCACGCGGAGTACGATCGAGTGTACAGTGAACAATGCTAGGGAGAGCTGCCTATAT
GGAAGAGCCCTAATGTGTAAAATTAATTTTAGTAGTGCTATCCCCATGTGATTTTAATAGCTTCTTAGGAGAATGACA
>03ca8caf-f816-4ea7-ba9a-e5912c96fd14|6
GTAATTGGAACAAGCAAATTCTATGGTGGTTGGCACAACATGTTAAAAACTGTTTATAGTGATGTAGAAAACCCTCACCTTATGGGTTGGGATTATCCTA
AATGTGATAGAGCCATGCCTAACATGCTTAGAATTATGGCCTCACTTGTTCTTGCTCGCAAACATACAACGTGTTGTAGCTTGTCACACCGTTTCTATAG
ATTAGCTAATGAGTGTGCTCAAGTATTGAGTGAAATGGTCATGTGGCGGTTCACTATATGTTAAACCAGGTGGAACCTCATCAGGAGATGCCACAACTGC
TTATGCTAATAGTGTTTTTAACATTTGTCAAGCTGTCACGGCCAATGTTAATGCACTTTTATCTACTGATGGTAACAAAATTGCCGATAAGTATGTCCGC
AATTTACAACACAGACTTTATGAGTGTCTCTATAGAAATAGAGATGTTGACACAGACTTTGTGAATGAGTTTACGCATATTTGCGTAAACATTTCTCAAT
GATGATACTCTCTGACGATGCTGTTGTGTGTTTCAATAGCACTTATGCATCAAGGTCTAGTGGCTAGCATAAAGAACTTTAAGTCAGTTCTTTATTATCA
AAACAATGTTTTATGTCTGAAGCAAAATGTTGGACTGAGACTGACCTTACTAAAGGACCTCATGAATTTTGCTCAACATACAATGCTAGTTAAACAGGGT
GATGATTATGTGTACCTTCCTTACCCAGATCCATCAAGAATCTTAGGGGCCGGCTGTTTGTAGATGATATCGTAAAAACAGATGGTACACTTATGATTGA
ACGGTTCGTGTCTTTAGCTATAGATGCTTACCCACTTACTAAACATCCTAATCAGGAGTATGCTGATGTCTTCATTTGTACTTACAATACATAAGAAAGC
TACTTATGATGAGTTAACAGGACACATGTTAGACATGTATTCTGTTATGCTTACTAATGATAACACTCAAGGTATTGGGAACCTGAGTTTTATGAGGCTA
TGTACACACCGCATACAGTTCTCACAGGCTGTTGGGGCTTGTGTTCTTTTGCAATTCACAGACTTCATTAAGATGTGGTGCTTGCATACGTAGACCATTC
TTATGTTGTAAATGCTGTTACGACCATGTCATTCAACATCACAAATTAGTCTTGTCTGTTAATCCGTATGTTTGCAATGCTCCAGGTTTGTGATGTCACA
GATGTGACTCAACTTTACTTAGGAGGTATGAGCTATTATTGTAAATTCATAAACCACCCATTAGTTTTCCATTGTGTGCTAATGGACAAGTTTTTGGTTT
ATAAAATACATGTGTTGGTAGCGATAATGTTACTGACTTTAATGCAATTGCAACATGTGACTGGACAAATGCTGGTGATTACATTTTAGCTAACACCTGT
ACTGAAAGACTCAAGCTTTTTGCAGCAGAAACGCTCAAAGCTACTGAGGAGACATTTAAACTGTCTTATGGTATTGCTGTACGTGAAGTGCTGTCTGACA
GAGAATTACATTTCATGGGAAGTTGGTAAACCTAGACCACACACTTCGAAATTATGTCTTTACTGGTTATCGTGTAACTAAAAACAGTAAAGTACAAATA
GAGAGTACACCTTTGAAAAAGGTGACTATGGTGATGCTGTTGTTTACCGAGGTACAACAACTTACAAATTAAATGTTGGTGATTATCTTTTGTGCTGACA
TCACATTTGCAACAATCCATGAGCAGTGCTGACTCAACTCAGGCCTAAACTCATGCAGACCACAAGGCAGATGGGCTATATAAACGTTTTCGCTTTTCCG
TTTACGATATATAGTCTACTCTGTGCAGAATGAATCTCGTAACTACATAGCACAAGTAGATGTAGTTAACTTTAATCACATAGCAATCTTTAATCAGTGT
GTAACATTTAGGGAGGACTTGAAAGAGCCACCACATTTCACCGAGGCCACGCGGAGTACGATCGAGTGTACAGTGAACAATGCTAGGGAGAGCTGCCTAT
ATGGAAGAGCCCTAATGTGTAAAATTAATTTTAGTAGTGCTATCCCCATGTGATTTTAATAGCTTCTTAGGAGAATGACAGC
>e670eae9-f0a1-4f2a-9624-9a4c379bef87|6
ATCACAAATTAAATGTTGGTGATTATTTTGTGCTGACATCACATACAGTAATGCCATTAAGTGCACCTACACTAGTGCCACAAGAGCACTATGTTAGAAT
TACTGGCTTATACCCAACACTCAATATCTCTCAGATGAGTTTCTAGCAATGTTGCAAATATATCAAAAGGTTGGTATGCAAAAGTATTACACTCCAGGGA
CCACCTGGTACTGGTAAGAGTCATTTGCTATTGGCCTAGCTCTACTACCCTTCTGCTCGCATAGTGTATACAGCTTGCTCTCATGCCGCTGTTGATGCAC
TATGTGAGAAGGCATTAAAATATTTGCCTATAGATAAATGTAGTAGAATTATACCTCCGACGTGCTCGTGTAGAGTGTTTTGATAAATTCAAAGTGAATT
TAACATTAGAACAGTATGTCTTTGTACTGTAAATGCATTGCCTGAGACGACAGCAGATATAGTTGTCTTTGATGAATTTCCAAACAATTGCAAAATCCAT
GAGCAGTGCTGACTCAACTCAGGCCTAAACTCATGCAGACATAAGGCAGATGGGCTATATAAACGTTTCGCTTTCCGTTTACGATATATAGTCTACTTTG
TGCAGAATGAATTCTCGTAACATAGCACAAGTAGATGTAGTTAACTTTAATCTCACAGCAATCTTTAATCAGTGTGTAACATTAGGGAGGACTTGAAAGA
GCCACCACATTTTCCGAGGCCACGCCGGAGTACGATCGAGTGTACAGTGAACAATGCTAGGGAGAGCTGCCTATGGAAGAGCCCTAATGTGTAAAATTAA
TTTTAGTAGTGCTATCCCATGTGATTTTAATAGCTTCTTAGGAGAATGACAAAAATC
>fda3bff0-b664-4b31-967c-94d7fee4e518|264
TCCCAGGTAACAAACCAACCAACTTTCGATCTCTTGTAGATCTGTTCTAAACGAACTTTAAAATCTGTGTGGCTGTCACTCGGCTGCATGCTTAGTGCAC
TCACGCAGTATAATTAATAACTAATTACTGTCGTTGACAGGACACGAGTAACTCGTCTATATTTGCAGGCTGCTTACGGTTCGTCCGTGTTGCAGCCGAT
CATCAGCACATCTAGGTTTCGTCCGGGTGTGACCGAAAGGTAAGATGGAGAGCCTTGTCCCTGGTTTCAACGAGAAAACACACGTCCATTCAGTTTGCCT
GTTTTACAGGTTCGCGACGTGCTCGTACGTGGCTTTGGAGACTCCGTGGAGGAGGTCTTATCAGAGGCACGTCAACATCTTAAAGATGGCACTTGTGGCT
TAGTAGAAGTTGAAAAAGGCGTTTTGCCTCAACTTGAACAGCCCTATGTGTTCATCAAACGTTCGGATGCTCGAACTGCACCTCATGGTCATGTTATGGT
TGAGCTGGTAGCAGAACTCGAAGGCATTCAGTACGGTCGTAGTGGTGAGACACTTGGTGTCCTTGTCCCTCATGTGGGCGAAATACCAGTGGCTTACCGC
AAGGTTCTTCTTCGTAAGAACGGTAATAAAGGAGCTGGTGGCCATAGTTACGGCGCCGATCTAAAGTCATTTGACTTAGGCGACGAGCTTGGCACTGATC
CTTATGAAGATTTCAAGAAACTGGAATGTACAAATACCTACAACTTGTGCTAATGACCCTGTGGGTTTTACACTTAAAACACAGTCTGTACCGTCTGCGG
TATGTGGAAAGGTTATGGCTGTAGTTGTGATCAACTCCGCGAACCCATGCTTCAGTCAGCTGATGCACAATCGTTTTTAAACGGGTTTGCGGTGTAAGTG
CAGCCCGTTACACCGTGCGGCACAGGCACTAGTACTGATGTCGTATACAGGGCTTTTGACATACAATGATAAAGTAGCTGGTTTTGCTAAATTCCTAAAA
CTAATTGTTGTCGCTTCCAAGAAAAGGACGAAGATGACAATTTAATTGATTCTTACTTTGTAGTTAAGAGACACACTTTCTCTAACTACCAACATGAAGA
AACAATTTATAATTTACTTAAGGATTGTCCAGCTGTTGCTAAACATGACTTCTTAAGTTTAGAATAGACGGTGACATGGTACCACATATATCACGTCAAC
GTCTTACTAAAAATACAATGGCAGACCTCGTCTATGCTTTAAGGCATTTTGATGAAGGTAATTGTGACACATTAAAAGAAATACTTGTCACATACAATTG
TTGTGATGATGATTATTCAATAAAAAGGACTGGTATGATTTTGTAGAAAACCCAGATATATTACGCGTATACGCCAACTTAGGTGAACGTGTACGCCAAG
CTTTGTTAAAAACAGTACAATTTTGTGATGCCATGCGAAATGCTGGTATTGTTGGTGTACTGACATTAGATAATCAAGATTCAATGGTAACTGGTATGAT
TTCGGTGATTTCATACAAACCACGCCAGGTAGTGGAGTTCCTGTTGTAGATTCTTATTATTCATTGTTAATGCCTATATTAACCTTGACCAGGGCTTTAA
CTGCAGAGTCACATGTTGACACTGACTTAACAAAGCCTTACATTAAGTGGGATTTGTTAAAATATGACTTCACGGAAGAGAGGTTAAAACTCTTTGACCG
TTATTTTAAATATTGGGATCAGACATACCACCCAAATTGTGTTAACTGTTTGGATGACAGATGCATTCTGCATTGTGCAAACTTTAATGTTTTATTCTAC
AGTGTTCCCACCTACAAGTTTTGGACCACTAGTGAGAAAAATATTTGTTGATGGTGTTCCATTTGTAGTTTCAACTGGATACCACTTCAGAGAGCTAGGT
GTTGTACATAATCAGGATGTAAACTTACATAGCTCTAGACTTAGTTTTAAGGAATTACTTGTGTATGCTGCTGACCCTGCTATGCACGCTGCTTCTGGTA
ATATTATTACTAGATAAACGCACTACGTGCTTTCAGTAGCTGCACTTACTAACAATGTTGCTTTCAAACTGTCAAACCCGGTAATTTTAACAAAGACTTT
ATGACTTTGCTGTGTCTAAGGGTTTTCTAAGGAAGGAAGTTCTGTTGAATTAAAACACTTCTTTGCTCAGGATGGTAATGCTGCTATCAGCGATTATGAC
TACTATCGTTATAATCTACCAACAATGTGTGATATCAGACAACTACTATTTGTAGTTGAAGTTGTTGATAAGTACTTTGATTGTTACGATGGTGGCTGTA
TTAATGCTAACCAAGTCATCGTCAACAACCTAGACAAATCAGCTGGTTTTCCATTAATAAATGGGGTAAGGCTAGACTTTATTATGATTCAATGAGTTAT
GAGGATCAAGATGCACTTTCGCATATACAAAACGTAATGTCATCCCTACTATAACTCAAATGAATCTTAAGTATGCCATTAGTGCAAAGAATAGAGCTCG
CACCGTAGCTGGTGTCTCTATCACTGTAGTACTATGACCAATAGACAGTTTCATCAAAAATTATTGAAATCAATAGCCGCCACTAGAGGAGCTACTGTAG
TAATTGGAACAAGCAAATTCTATGGTGGTTGGCACAACATGTTAAAAACTGTTTATAGTGATGTAGAAAACCCTCACCTTATGGGTTGGGATTATCCTAA
ATGTGATAGAGCCATGCCTAACATGCTTAGAATTATGGCCTCACTTGTTCTTGCTCGCAAACATACAACGTGTTGTAGCTTGTCACACCGTTTCTATAGA
TTAGCTAATGAGTGTGCTCAAGTATTGAGTGAAATGGTCATGTGTGGCGGTTCACTATATGTTAAACCAGGTGGAACCTCATCAGGAGATGCCACAACTG
CTTATGCTAATAGTGTTTTTAACATTTGTCAAGCTGTCACGGCCAATGTTAATGCACTTTTATCTACTGATGGTAACAAAATTGCCGATAAGTATGTCCG
CAATTTACAACACAGACTTTATGAGTGTCTCTATAGAAATAGAGATGTTGACACAGACTTTGTGAATGAGTTTACGCATATTTGCGTAAACATTTCTCAA
TGATGATACTCTCTGACGATGCTGTTGTGTGTTTCAATAGCACTTATGCATCAAGGTCTAGTGGCTAGCATAAAGAACTTTAAGTCAGTTCTTTATTATC
AAAACAATGTTTTATGTCTGAAGCAAAATGTTGGACTGAGACTGACCTTACTAAAGGACCTCATGAATTTTGCTCTCAACATACAATGCTAGTTAAACAG
GGTGATGATTATGTGTACCTTCCTTACCCAGATCCATCAAGAATCCTAGGGGGCCGGCTGTTTGTAGATGATATCGTAAAAACAGATGGTACACTTATGA
TTGAACGGTTCGTGTCTTTAGCTATAGATGCTTACCCACTTACTAAACATCCTAATCAGGAGTATGCTGATGTTTCATTTGTACTTACAATACATAAGAA
AGCTACATGATGAGTTAACAGGACACATGTTAGACATGTATTCTGTTATGCTTACTAATGATAACACTTCAAGGTATTGGGAACCTGAGTTTTATGAGGC
TATGTACACACCGCATACAGTCTTACAGGCTGTTGGGGCTTGTGTGTTTTTTTGCAATTCACAGACTTCATTAAGATGTGGTGCTTGCATACGTAGACCA
TTCTTATGTTGTAAATGCTGTTACGACGAAATTTTGGGGACCAGGAACTAATCAGACAAGGAACTGATTACAAACATTGGCCGCAAATTGCACAATTTGC
CCCAGCGCTTCAGCGTTTTCGGAATGTCGCGCATTGGCATGGAAGTCACACCTTCGGGAACGTGGTTGACCTACACAGGTGCCATCAAATTGGATGACAA
AGATCCAAATTTCAAAGATCAAGTCATTTGCTGAATAAGCATTGACGCATACAAAACATTCCCACCAACAGAGCCTAAAAAGGACAAAAAGAAGAAGGCT
GATGAAACTCAAGCCTTACCGCAGAGACAGAAGAAACAGCAAACTGTGACTTTTTCCTGCTGCAGATTTGGATGATTTTCCAAACAATTGCAACAATCCA
TGAGCAGTGCTGACTCAACTCAGGCCTAAACTCATGCAGACACACAAGGCAGATGGGCTATATAAACGTTTCGCTTTTCCGTTTACGATATTTCCAGAAT
GAATTTACATAGCACAATAGATGTAGTTAACTTTAATCAAACTGTGACTCCTGTGCAGAATGATTCTCCAAACGTAACTGACTCAACTAGCACAAGTAGA
TGTAGTTAACTGTTAATCTCGTAAACATAGCAACTTTAATCTTAGCAATCTTTAATCAGTGTGTAACATTAGGGAGGACTTGAAAGAGCCACCACATTTC
ACCGAGGCCACGCGGAGTACGATCGAGTGTACAGTGAACAATGCTAGGGAGAGCTGCCTATATGGAAGAGCCCTAATGTGTAAAATTAATTTTAGTAGTG
CTATCCCCATGTGATTTTAATAGCTTTTAGGAGAATGACAAAAACCTGCCCACCAACCCATATCAACACCCCATA
>7116c9ea-9cc9-4d01-93ed-37ea63bd8ad8|28
ATACCTTCCCAGGTAACAAACCAACCAACTTTCGATCTTGTAGATCTGTTCTCTAAACAGGACTCTTTAAAGATTGTAGTAAGGTAATCACTGGGTTACA
TCCTACACAGGCACCACACACCTCAGTGTTGACACTAAATTCAAAACTGAAGGTTTATGTGTTGACATACCTGGCATACCTAAGGACATGACCTATAGAA
GACTCATCTCTATGATGGGTTTTAAAATGAATTATCAAGTTAATGGTTACCCTAACATGTTTATCACCCGCGAAGAAGCTATAAGACATGTACGTGCATG
GATTGGCTTCGATGTCGAGGGTGTCATGCTACTAGAGAAGCTGTTGGTACCAATTTACCTTACAGCTAGGTTTTCTACAGGTGTTAACCTAGTTGCTGTA
CCTACAGGTTATGTTGATACACCTAATAATACAGATTTTTCCAGAGTTAGTGCTAAACCACCGCCTGGAGATCAATTTAAACACCTCATACCACTTATGT
ACAAAGGACTTCCTTGGAATGTAGTGCGTATAAAGATTGTACAAATGTTAAGTGACACACTTAAAAATCTCTGACAGAGTCGTATTTGTCTTATGGGCAC
ATGGCTTTGAGTTGACATCTATGAAGTATAACAAAGACGGCATCATATGGGTTGCAACTGAGGGAGCCTTGAATACACCAAAAGATCACATTGGCACCCG
CAATCCTGCTAACAATGCTGCAATCGTGCTACAACTTCCAAGGAACAACTATTGCCAAAAGGCTTTTACGCAGAAGGGAGCAGAGGCGGCAGTCAAGCCT
CTTCTCGTTCCTCATCACGTAGTCGCAACAGTTTAAGAAATTCAACTCCAGGCAGCAGTAGGGAACTTCTCCTGCTAGAATGGCTGGCAATGGCGGTGAT
GCTGCTCTTGCTTTGCTGCTGCTTGACAGATTGAACCAGCTTGAGAGCAAAATGTCTGGTAAAGGCCAACAACAACAAGGCCAAACTGTCACTAAGAAAT
TGCTGCTGAGGCTTCTAAGAAGCCTGGCAAAACGTACTGCCACTAAAGCATACAATGTAACACAAGCTTCGGCAGACGTGGTCCAGAACAAACCCAAGGA
AATTTTGGGGACCAGGAACTAATCAGACAAGGAACTGATTACAAACATTGGCCGCAAATTGCACAATTTGCCCCAGCGCTTCAGCGTTCTTCGGAATGTC
GCGCATTGGCATGGAAGTCACACCTTCGGGAACGTGGTTGACCTACACAGGTGCCATCAAATTGGATGACAAAGATCCAAATTTAAAGATCAAGTCATTT
GCTGAATAAGCATTGACGCATACAAAACATTCCCACCAACAGAGCCTAAAAAGGACAAAAAGAAGAAGGCTGATGAAACTCAAGCCTTACCGCAGAGACA
GAAGAAACAGCAAACTGTGACTTTCCTGCTGCAGATTTGGATGATTTTCCAAACAATTGCAACAATCCATGAGCAGTGCTGACTCAACTCAGGCCTAAAC
TCATGCAGACATTCATAAGGCAGATGGGCTATATAAACGTTTCGCTTTTCCGTTTACGATATAGTCTACTCTTGTGCAGAATGAATTCTCGTAACATAGC
ACAAGTAGATGTAGTTAACTTTAATCACATAGCAATCTTTAATCAGTGTGTAACATTAGGGAGGACTTGAAAGAGCCACATTTCACCGAGGCCACGCGGA
GTACGATCGAGTGTACAGTGAACAATGCTAGGGAGAGCTGCCTATATGGAAGAGCCCTAATGTGTAAAATTAATTTTAGTAGTGCTATCCCCATGTGATT
TTAATAGCTTCTTAGGAGAATGACA
>aa2676b1-08fc-49fe-ac62-c403a9c26795|25
ATACCTTCCCAGGTAACAAACCAACCAACTTTCGATCTTGTAGATCTGTTCTCTAAACGAACTTTAAAATCTGTGTGGCTGTCACTCGGCTGCATGCTTA
GTGCACTCACGCAGTATAATTAATAACTAATTACTTGTCGTTGACAGGACACGAGTAACTCGTCTATATCTGCAGGCTGCTTACGGTTCGTCCGTGTTGC
AGCCGATCATCAGCACATCTAGGTTTCGTCCGGGTGTGACCGAAAGGTAAGATGGAGAGCCTTGTCCCTGGTTTCAACGAGAAAACACACGTCCATTCAG
TTTGCCTGTTTTACAGGTTCGCGACGTGCTCGTACGTGGCTTGGAGACTCCGTGGAGGAGGTCTTATCAGAGGCACGTCAACATCTTAAAGATGGCACTT
GTGGCTTAGTAGAAGTTGAAAAAGGCGTTTTGCCTCAACTTGAACAGCCCTATGTGTTCATCAAACGTTCGGATGCTCGAACTGCACCTCATGGTCATGT
TATATGGTTGAGCTGGTAGCAGAACTCGAAGGCATTCAGTACGGTCGTAGTGGTGAGACACTTGGTGTCCTTGTCCCTCATGTGGGCGAAATACCAGTGG
CTTACCGCAAGGTTCTTCTTCGTAAGAACGGTAATAAAGGAGCTGGTGGCCATAGTTACGGCGCCGATCTAAAGTCATTTGACTTAGGCGACGAGCTTGG
CACTGATCCTTATGAAGATTTCAAGAAAAACTGGAATGTACAAATACCTACAACTTGTGCTAATGACCCTGTGGGTTTACACTTAAAAACACAGTCTGTA
CCGTCTGCGGTATGTGGAAAGGTTATGGCTGTAGTTGTGATCAACTCCGCGAACCCATGCTTCAGTCAGCTGATGCACAATCGTTTTAAACGGGTTTGCG
GTGTAAGTGCAGCCCGTTACACCGTGCGGCACAGGCACTAGTACTGATGTCGTATACAGGGCTTTTGACATACAATGATAAAGTAGCTGGTTTTGCTAAA
TTCCTAAAACTAATTGTTGTCGCTTCCAAGAAAAGGACGAAGATGACAATTTAATTGATTTACTTTGTAGTTAAGAGACACACTTTCTCTACTACCAACA
TGAAGAAACAATTTATAATTTACTTAAGGATTGTCCAGCTGTTGCTAAACATGACTTCTTTAAGTTTAGAATAGACGGTGACATGGTACCACATATATCA
CGTCAACGTCTTACTAAATACACAATGGCAGACCTCGTCTATGCTTTAAGGCATTTTGATGAAGGTAATTGTGACACATTAAAGAAATACTTGTCACATA
CAATTGTTGTGATGATGATTATTTCAATAAAAAGGACTGGTATGATTTTGTAGAAAACCCAGATATATTACGCGTATACGCCAACTTAGGTGAACGTGTA
CGCCAAGCTTGTTAAAAACAGTACAATTCTGTGATGCCATGCGAAATGCTGGTATTGTTGGTGTACTGACATTAGATAATCAAGATTCAATGGTAACTGG
TATGATTTCGGTGATTTCATACAAACCACGCCAGGTAGTGGAGTTCCTGTTGTAGATTCTTATTATTCATTGTTAATGCCTATATTAACCTTGACCAGGG
CTTTAACTGCAGAGTCACATGTTGACACTGACTTAACAAAGCCTTACATTAAGTGGGATTTGTTAAAATATGACTCACGGAAGAGAGGTTAAAACTCTTT
GACCGTTATTTTAAATATTGGGATCAGACATACCACCCAAATTGTGTTAACTGTTTGGATGACAGATGCATTCTGCATTGTGCAAACTTTAATGTTTTAT
TCTCTACAGTGTTCCCACCTACAAGTTTTGGACCACTAGTGAGAAAAATATTTGTTGATGGTGTTCCATTTGTAGTTTCAACTGGATACCACTTCAGAGA
GCTAGGTGTTGTACATAATCAGGATGTAAACTTACATAGCTCTAGACTTAGTTTTAAGGAATTACTTGTGTATGCTGCTGACCCTGCTATGCACGCTGCT
TCTGGTAATCTATTACTAGATAAACGCACTACGTGCTTTCAGTAGCTGCACTTACTAACAATGTTGCTTTCAAACTGTCAAACCCGGTAATTTTAACAAA
GACTTATGACTTTGCTGTGTCTAAGGTTTTCTAAGGAAGGAAGTTCTGTTGAATTAAAACACTTTCTTTGCTCAGGATGGTAATGCTGCTATCAGCGATT
ATGACTACTATCGTTATAATCTACCAACAATGTGTGATATCAGACAACTACTATTTGTAGTTGAAGTTGTTGATAAGTACTTTGATTGTTACGATGGTGG
CTGTATTAATGCTAACCAAGTCATCGTCAACAACCTAGACAAATCAGCTGGTTTTCCATTTAATAAATGGGGTAAGGCTAGACTTTATTATGATTCAATG
AGTTATGAGGATCAAGATGCACTTTCGCATATACAAAACGTAATGTCATCCCTACTATAACTCAAATGAATCTTAAGTATGCCATTAGTGCAAAGAATAG
AGCTCGCACCGTAGCTGGTGTCTCTATCTGTAGTACTATGACCAATAGACAGTTTCATCAAAATTATTGAAATCAATAGCCGCCACTAGAGGAGCTACTG
TAGTAATTGGAACAAGCAAATTCTATGGTGGTTGGCACAACATGTTAAAAACTGTTTATAGTGATGTAGAAAACACCTTATGGGTTGGGATTATCCTAAA
TGTGATAGAGCCATGCCTAACATGCTTAGAATTATGGCCTCACTTGTTCTTGCTCGCAAACATACAACGTGTTGTAGCTTGTCACACCGTTTCTATAGAT
TAGCTAATGAGTGTGCTCAAGTATTGAGTGAAATGGTCATGTGTGGCGGTTCACTATATGTTAAACCAGGTGGAACCTCATCAGGAGATGCCACAACTGC
TTATGCTAATAGTGTTTTTAACATTTGTCAAGCTGTCACGGCCAATGTTAATGCACTTTTATCTACTGATGGTAACAAAATTGCCGATAAGTATGTCCGC
AATTTACAACACAGACTTTATGAGTGTCTCTATAGAAATAGAGATGTTGACACAGACTTTGTGAATGAGTTTTACGCATATTTGCGTAAACATTTCTCAA
TGATGATACTCTGACGATGCTGTTGTGTGTTCAATAGCACTTATGCATCATCAAGGTCTAGTGGCTAGCATAAAGAACTTTAAGTCAGTTCTTTATTATC
AAAACAATGTTTTATGTCTGAAGCAAAATGTTGGACTGAGACTGACCTTACTAAAGGACCTCATGAATTTTGCTCTCAACATACAATGCTAGTTAAACAG
GGTGATGATTATGTGTACCTTCCTTACCCAGATCCATCAAGAATCCTAGGGGCCGGCTGTTTTGTAGATGATATCGTAAAAACAGATGGTACACTATGAT
TGAACGGTTCGTGTCTTTAGCTATAGATGCTTACCCACTTACTAAACATCCTAATCAGGAGTATGCTGATGTCTTCATTTGTACTTACAATACATAAGAA
AGCTACATGATGAGTTAACAGGACACATGTTAGACATGTATTCTGTTATGCTTACTAATGATAACACTTCAAGGTATTGGGAACCTGAGTTTTATGAGGC
TATGTACACACCGCATACAGTCTTACAGGCTGTTGGGGCTTGTGTTCTTTGCAATTCACAGACTTCATTAAGATGTGGTGCTTGCATACGTAGACCATTC
TTATGTTGTAAATGCTGTTACGACCATGTCATATCAACATCACATAAATTAGTCTTGTCTGTTAATCCGTATGTTTGCAATGCTCCAGGTTGTGATGTCA
CAGATGTGACTCAACTTTACTTAGGAGGTATGAGCTATTATTGTAAATCACATAAACCACCCATTAGTTTTCCATTGTGTGCTAATGGACAAGTTTTTGG
TTTATATAAAATACATGTGTTGGTAGCGATAATGTTACTGACTTTAATGCAATTGCAACATGTGACTGGACAAATGCTGGTGATTACATTTTAGCAACAC
CTGTACTGAAAGACTCAAGCTTTTTGCAGCAGAAACGCTCAAAGCTACTGAGGAGACATTTAAACTGTCTTATGGTATTGCTACTGTACGTGAAGTGCTG
TCTGACAGAGAATTACATCAACAAAGATCAAGTCATTTGCTGAATAAGCATTGACGCATACAAAACATTCCCACCAACAGAGCCTAAAAAGGACAAAAAG
AAGAAGGCTGATGAAACTCAAGCCTTACCGCAGAGACAGAAGAAACAGCAAACTGTGACTCTTTTTCCTGCTGCAGATTTGGATGATTTTCCAAACAATT
GCAACAATCCATGAGCAGTGCTGACTCAACTCAGGCCTAAACTCATGCAGACATACAAGGCAGATGGGCTATATAAACGTTTTCGCTTTTCCGTTTACGA
TATAGTCTACTCTTGTGCAGAATGAATTCTCGTAACATAGCACAAGTAGATGTAGTTAACTTTAATCTCACATAGCAATCTTTTAATCAGTGTGTAACAT
TAGGGAGGACTTGAAAGAGCCACCACATTTCACCGAGGCCACGCGGAGTACGATCGAGTGTACAGTGAACAATGCTAGGGAGAGCTGCCTATATGGAAGA
GCCCTAATGTGTAAAATTAATTTTAGTAGTGCTATCCCCATGTGATTTTAATAGCTTTTAGGAGAATGACAAA
>57aefc85-b17d-4add-b06d-310b7a8f315b|11
ATACCTTCCCAGGTAACAAACCACCAACTTTCGATCTTGTAGATCTGTTCTCTAAACGAACTTTAAAATCTGTGTGGCTGTCACTCGGCTGCATGCTTAG
TGCACTCACGCAGTATAATTAATAACTAAATTGTCGTTGACAGGACACGAGTAACTCGTATATTTGCAGGCTGCTTACGGTTCGTCCGTGTTGCAGCCGA
TCATCAGCACATCTAGGTTTCGTCCGGGTGTGACCGAAAGGTAAGATGGAGAGCCTTGTCCCTGGTTTTCAACGAGAAACACACGTCCAACTCAGTTTGC
CTGTTTTACAGGTTCGCGACGTGCTCGTACGTGGTTTTGGAGACTCCGTGGAGGAGGTCTTATCAGAGGCACGTCAACATCTTAAAGATGGCACTTGTGG
CTTAGTAGAAGTTGAAAAGGCGTTTTGCCTCAACTTGAACAGCCCTATGTGTTCATCAAACGTTCGGATGCTCGAACTGCACCTCATGGTCATGTTATGG
TTGAGCTGGTAGCAGAACTCGAAGGCATTCAGTACGGTCGTAGTGGTGAGACACTTGGTGTCCTTGTCCCTCATGTGGGCGAAATACCAGTGGCTTACCG
CAAGGTTTCTTCGTAAGAACGGTAATAAAGGAGCTGGTGGCCATAGTTACGGCGCCGATCTAAAGTCATTTGACTTAGGCGACGAGCTTGGCACTGATCC
TTATGAAGATTTCAAGAAAACTGGAATGTACAAATACCTACAACTTGTGCTAATGACCCTGTGGGTTTTACACTTAAAAACACAGTCTGTACCGTCTGCG
GTATGTGGAAAGGTTATGGCTGTAGTTGTGATCAACTCCGCGAACCCATGCTTCAGTCAGCTGATGCACAATCGTTTTTAAACGGGTTTGCGGTGTAAGT
GCAGCCCGTCACACACCGTGCGGCACAGGCACTAGTACTGATGTCGTATACAGGGCTTTTGACATCTACAATGATAAAGTAGCTGGTTTTGCTAAATTCC
TAAAACTAATTGTTGTCGCTTCCAAGAAAAGGACGAAGATGACAATTTAATTGATTTTACTTTGTAGTTAAGAGACACACTTTCTCTAACTACCAACATG
AAGAAACAATTTATAATTTACTTAAGGATTGTCCAGCTGTTGCTAAACATGACTTTTTTAAGTTAGAATAGACGGTGACATGGTACCACATATCACGTCA
ACGTCTTACTAAATACAATGGCAGACCTCGTCTATGCTTTAAGGCATTTTGATGAAGGTAATTGTGACACATTAAAAAGAAATACTTGTCACATACAATT
GTTGTGATGATGATTATTCAATAAAAAGGACTGGTATGATTTTGTAGAAAACCCAGATATATTACGCGTATACGCCAACTTAGGTGAACGTGTACGCCAA
GCTTGTTAAAAACAGTACAATTCTGTGATGCCATGCGAAATGCTGGTATTGTTGGTGTACTGACATTAGATAATCAAGATCTCAATGGTAACTGGTATGA
TTTCGGTGATCATACAAACCACGCCAGGTAGTGGAGTTCCTGTTGTAGATTCTTATTATTCATTGTTAATGCCTATATTAACCTTGACCAGGGCTTTAAC
TGCAGAGTCATGTTGACACTGACTTAACAAAGCCTTACATTAAGTGGGATTTGTTAAAATATGACTTCACGGAAGAGAGGTTAAAACTCTTTGACCGTTA
TTTTAAATATTGGGATCAGACATACCACCCAAATTGTGTTAACTGTTTGGATGACAGATGCATTCTGCATTGTGCAAACTTTAATGTTTTATTCTCTACA
GTGTTCCCACCTACAAGTTTGGACCACTAGTGAGAAAATATTTGTTGATGGTGTTCCATTTGTAGTTTCAACTGGATACCACTTCAGAGAGCTAGGTGTT
GTACATAATCAGGATGTAAACACATAGCTCTAGACTTAGTTTTAAGGAATTACTTGTGTATGCTGCTGACCCTGCTATGCACGCTGCTTCTGGTAATCTA
TTACTAGATAAACGCACTACGTGCTTTTCAGTAGCTGCACTTACTAACAATGTTGCTTTCAAACTGTCAAACCCGGTAATTTTAACAAAGACTTTATGAC
TTTGCTGTGTCTAAGGGTTTTTAAGGAAGGAAGTTCTGTTGAATTAAAACACTTTTCTTTGCTCAGGATGGTAATGCTGCTATCAGCGATTATGACTATC
GTTATAATCTACCAACAATGTGTGATATCAG
>e1327de0-234e-4c7e-86ed-46967687bd6a|69
ATACCTTCCCAGGTAACAAACCAACCAACTTTCGATCTCTTGTAGATTGTTCTAAAAGAACTTTAAGTCAGTTCTTTATTATCAAAACAATGTTTTATGT
CTGAAGCAAAATGTTGGACTGAGACTGACCTTACTAAAGGACCTCATGAATTTTGCTCTCAACATACAATGCTAGTTAAACAGGGTGATGATTATGTGTA
CCTTCCTTACCCAGATCCATCAAGAATCCTAGGGGCCGGCTGTTTGTAGATGATATCGTAAAAACAGATGGTACACTTATGATTGAACGGTTCGTGTCTT
TAGCTATAGATGCTTACCCACTTACTAAACATCCTAATCAGGAGTATGCTGATGTCTTTCATTTGTACTTACAATACATAAGAAAGCTACATGATGAGTT
AACAGGACACATGTTAGACATGTATTCTGTTATGCTTACTAATGATAACACTTCAAGGTATTGGGAACCTGAGTTTTATGAGGCTATGTACACACCGCAT
ACAGTCAGTACAGGCTGTTGGGGCTTGTGTTTTTTGCAATTCACAGACTTCATTAAGATGTGGTGCTTGCATACGTAGACCATTCTTATGTTGTAAATGC
TGTTACGACCATGTCATATCAACATCACATAAATTAGTCTTGTCTGTTAATCCGTATGTTTGCAATGCTCCAGGTTGTGATGTCACAGATGTGACTCAAC
TTTACTTAGGAGGTATGAGCTATTATTGTAAATCACATAAACCACCCATTAGTTTTCCATTGTGTGCTAATGGACAAGTTTTTGGTTTATATAAAATACA
TGTGTTGGTAGCGATAATGTTACTGACTTTAATGCAATTGCAACATGTGACTGGACAAATGCTGGTGATTACATTTTAGCTAACACCTGTACTGAAAGAC
TCAAGCTTTTTGCAGCAGAAACGCTCAAAGCTACTGAGGAGACATTTAAACTGTCTTATGGTATTGCTACTGTACGTGAAGTGCTGTCTGACAGAGAATT
ACATCTTTCATGGGAAGTTGGTAAACCTAGACCACCACTTAACCGAAATTATGTCTTTACTGGTTATCGTGTAACTAAAAACAGTAAAGTACAAATAGGA
GAGTACACCTTTGAAAAAGGTGACTATGGTGATGCTGTTGTTTACCGAGGTACAACAACTTACAAATTAAATGTTGGTGATTATTTTGTGCTGACATCAC
ATACAGTAATGCCATTAAGTGCACCTACACTAGTGCCACAAGAGCACTATGTTAGAATTACTGGCTTATACCCAACACTCAATATCTCAGATGAGTTTTC
TAGCAATGTTGCAAATTATCAAAAGGTTGGTATGCAAAAGTATTTACACTCCAGGGACCACCTGGTACTGGTAAGAGTCATTTTGCTATTGGCCTAGCTC
TACTACCCTTGCTCGCATAGTGTATACAGCTTGCTCTCATGCCGCTGTTGATGCACTATGTGAGAAGGCATTAAAATATTTGCCTATAGATAAATGTAGT
AGAATTATACCCGACGTGCTCGTGTAGAGTGTTTTGATAAATTCAAAGTGAATTCATACTAGAACAGTATGTCTTTTGTACTGTAAATGCATTGCCTGAG
ACGACAGCAGATATAGTTGTCTTTGATGAAATTCAATGGCCACAAATTATGATTTGAGTGTTGTCAATGCCAGATTACGTGCTAAGCACTATGTGTACAT
TGGCGACCCTGCTCAATTACCTGCACCACGCACATTGCTAACTAAGGGCACACTAGAACCAGAATATTTCAATTCAGTGTGTAGACTTATGAAAACTATA
GGTCCAGACATGTTTCGGAACTTGTCGGCGTTGTCCTGCTGAAATTGTTGACACTGTGAGTGCTTTGGTTTATGATAATAAGCTTAAAGCACATAAAGAC
AAATCAGCTCAATGCTTTAAAATGTTTATAAGGGTGTTATCACGCATGATGTTTCATCTGCAATTAACAGGCCACAAATAGGCGTGGTAAGAGAATTCCT
TACGTAACCCTGCTTGGAGAAAAGCTGTCTTTATTTCACCTTATAATTCACAGAATGCTGTAGCCTCAAAGATTTTGGGACTACCAACTCAAACTGTTGA
TTCATACAGGGCTCAGAATATGACTATGTCATTCACTCAAACCACTGAAACAGCTCACTCTTGTAATGTAAACAGATTTAATGTTGCTATTACCAGAGCA
AAAGTAGGCATACTTTGCATAATGTCTGATAGAGACCTTTATGACAAGTTGCAATTTACAAGTCTTGAAATTCCACGTAGGAATGTGGCAACTTTACAAG
CTGAAAATGTAACAGGACTCTTTAAAGATTGTAGTAAGGTAATCACTGGGTTACATCCTACACAGGCACCTACACACCTCAGTGTTGACACTAAATTCAA
AACTGAAGGTTTATGTGTTGACATACCTGGCATACCTAAGGACATGACTTATAGAAGACTCATCTCTATGATGGGTTTTAAAATGAATTATCAAGTTAAT
GGTTACCCTAACATGTTTATCACCCGCGAAGAAGCTATAAGACATGTACGTGCATGGATTGGCTTCGATGTCGAGGGTGTCATGCTACTAGAGAAGCTGT
TGGTACCAATTTACCTTTACAGCTAGGTTTTTACAGGTGTTAACCTAGTTGCTGTACCTACAGGTTATGTTGATACACCTAATAATACAGATTTTTCCAG
AGTTAGTGCTAAACCACCGCCTGGAGATCAATTTAAACACCTCATACCACTTATGTACAAAGGACTTCCTTGGAATGTAGTGCGTATAAAGATTGTACAA
ATGTTAAGTGACACACTTAAAAATCTCTGACAGAGTCGTATTTGTCTTATGGGCACATGGCTTTGAGTTGACATCTATGAAGTATAACAAAGACGGCATC
ATATGGGTTGCAACTGAGGGAGCCTTGAATACACCAAAAGATTTGGCACCCGCAATCCTGCTAACAATGCTGCAATCGTGCTACAACTTCCAAGGAACAA
CATTGCCAAAAGGCTTTACGCAGAAGGGAGCAGAGGCGGCAGTCAAGCCTCTTCTCGTTCCTCATCACGTAGTCGCAACAGTTTAAGAAATTCAACTCCA
GGCAGCAGTAGGGGAACTTCTCCTGCTAGAATGGCTGGCAATGGCGGTGATGCTGCTCTTGCTTTGCTGCTGCTTGACAGATTGAACCAGCTTGAGAGCA
AAATGTCTGGTAAAGGCCAACAACAACAAGGCCAAACTGTCACTAAGAAATTGCTGCTGAGGCTTCTAAGAAGCCTGGCAAAACGTACTGCCACTAAAGC
ATACAATGTAACACAAGCTTTCGGCAGACGTGGTCCAGAACAAACCCAAGGAAATTTTGGGGACCAGGAACTAATCAGACAAGGAACTGATTACAAACAT
TGGCCGCAAATTGCACAATTTGCCCCAGCGCTTCAGCGTTTTCGGAATGTCGCGCATTGGCATGGAAGTCACACCTTCGGGAACGTGGTTGACCTACACA
GGTGCCATCAAATTGGATGACAAAGATCCAAATTTAAAGATCAAGTCATTTGCTGAATAAGCATATTGACGCATACAAAACATTCCCACCAACAGAGCCT
AAAAAGGACAAAAAGAAGAAGGCTGATGAAACTCAAGCCTTACCGCAGAGACAGAAGAAACAGCAAACTGTGACTCTTTCCTGCTGCAGATTTGGATGAT
TTTCCAAACAATTGCAACAATCCATGAGCAGTGCTGACTCAACTCAGGCCTAAACTCATGCAGACATCAAGGCAGATGGGCTATATAAACGTTTCGCTTT
TCCGTTTACGATATAGTCTACTCTTGTGCAGAATGAATTCTCGTAAACATAGCACAAGTAGATGTAGTTAACTTTAATCACATAGCAATCTTTAATCAGT
GTGTAACATTAGGGAGGACTTGAAAGAGCCACCACATTTCACCGAGGCCACGCGGAGTACGATCGAGTGTACAGTGAACAATGCTAGGGAGAGCTGCCTA
TATGGAAGAGCCCTAATGTGTAAAATTAATTTTAGTAGTGCTATCCCCATGTGATTTTAATAGCTTTTAGGAGAATGACAAAA
>939f1521-bfa1-4cd1-bd81-931c25789146|5
GTCCAGCTGTTGCTAAACATGACTTCTTTAAGTTAGAATAGACGGTGACATGGTACCACATATATACACGTCAACGTCTACTAAATACAATGGCAGACCT
CGTCTATGCTTAAGGCATTTGATGAAGGTAATTGTGACACATTAAAGAAATACTTGTCACATACAATTGTTGTGATGATGATTATTTCAATAAAAGGACT
GGTATGATTTTGTAGAAAACCAGATATATTACGCGTATACGCCAACTTAGGTGAACGTGTACGCCAAGCTTGTTAAAAACAGTACAATTTTGTGATGCCA
TGCGAAATGCTGGTATTGTTGGTGTACTGACATTAGATAATCAAGATTCAATGGTAACTGGTATGATTCGGTGATTTCATACAAACCACGCCAGGTAGTG
GAGTTCCTGTTGTAGATTCTTATTATTCATTGTTAATGCCTATTAACCTTGACCAGGGCTTTAACTGCAGAGTCATGTTGACACTGACTTAACAAAGCCT
TACATTAAGTGTGGATTTGTTAAAATATGACTTTACGGAAGAGAGGTTAAAACTCTGACCGTTATTTAAATATTGGGATCAGACACCACCCAAATTGTGT
TAACTGTTTGGATGACAGATGCATTCTGCATTGTGCAAACTTTAATGTTTTTATTCTCTACAGTGTTCCCACCTACAAGTTTTGGACCACTAGTGAGAAA
AAATTTGTTGATGGTGTTCCATCTGTAGTTTCAACTGGATTCCCTCAGAGAGCTAGGTGTTGTCATAATCAGGATGTAAACTTACATAGCTCTAGACTTA
GTTTAAGGAATTACTTGTGTATGCTGACCCTGCTATGCACGCTGCTTCTGGTAATCTATTACTAGATAAACGCACACGTGTTTTCAGTAGCTGCACTTAC
TAACAATGTTGCTTTTCAAACTGTCAAACCCGGTAATTTTAACAAAGACTTTCTATGACTTTGCTGTGTCTAAGGTTTTTCTAAGGAAGGAAGTTCTGTT
GAATTAAAACACTTCTCTTGCTCAGGATGGTAATGCTGCTATCAGCGATTATGACTACTATCGTTTTAATTTACCAACAATGTGTGATATCAGACATTAC
TATTTGTAGTTGAAGTTGTTGATAAGTACTTTGAATTGTTACGATGGTGGCTGTATTAATGCTAACCAAGTCATCGTCAACAACCTAGACAAATCAGCTG
GTTTCCATCTAATAAATGGGGTAAGGCTAGACTTTTATTATGATTCAATGAGTTATGAGGATCAAGATGCACTTTCGCATATACAAAACGTAATGTCATC
CCTACTATAACTCAAATGAATTTAAGTATGCCATTAGTGCAAAGAATAGAGCTCGCACCGTAGCTGGTGTCTCTATCTGTAGTACTATGACCAATAGACA
GTTTCATCAAAAATTATTGAAATCAATAGCCGCCACTAGAGGAGCTACTGTAGTAATTGGAACAAGCAAATTCTATGGTGTTGGCACAACATGTTAAAAC
TGTTTAGTGATGTAGAAAAACCCTTATGGTTGGGATTATCCTAAATGTGATAGAGCCATGCCTAACATGCTTAGAATTATGGCCTCACTTGTTCTTGCTC
GCAAACATACAACGTGTTGTAGCTTGTCACACCGTTTCTATAGATTAGCTAATGAGTGTGCTCAAGTATTGAGTGAAAATGGTCATGTGTGGCGGTTCAC
TATATGTTAAACCAGGTGGAACCTCATCAGGAGATGCCACAACTGCTTATGCTAATAGTGTTTTAACATTTGTCAAGCTGTCACGGCCAATGTTAATGCA
CTTTTTATATACTGATGGTAACAAAATTGCCGATAAGTATGTCCGCAATTTACAACACAGACTTTATGAGTGTTCTATAGAAATAGAGATGTTGACACAG
ACTTTGTGAATGAGTTTTACGCATATTTGCGTAAACATTTCTCAATGATGATACTCTCTGACGATGCTGTTGTGTGTTCAATAGCACTTATGCATTCCAA
GGTTTAGTGGCTAGCATAAAGAACTTTAAGTCAGTTCTTTATTATCAAACAATGTTTTATGTCTGAAGCAAAATGTTGGACTGAGACTGACCTTACTAAA
GGACCTCATGAATTTTGCTCTCAACATACAATGCTAGTTAAACAGGGTGATGATTATGTGTACCTTCCTTACCCAGATCCATCAAGAAATCCTAGGGGCC
GGCTGTTTGTAGATGATATCGTAAAAACAGATGGTACACTTTATGATTGAACGGTTCGTGTCTTTAGCTATAGATGCTTACCCTTACTAAACATCCTAAT
CAGGAGTATGCTGATGTCTTCATTTGTACTTACATAAGAAAGCTACATGATGAGTTAACAGGACACATGTTAGACATGTATTTCTGTTATGCTTACTAAT
GATAACACTTCAAGGTATTGGGAACCTGAGTTTTATGAGGCTATGTACACACCCATACAGTCTTACAGGCTGTTGGGGCTTGTGTTTTCTGCAATTACAG
ACTCACATTAAGATGTGGTGCTTGCATACGTAGACCATTCTTATGTTGTAAATGCTGTTACGACCATGTCATATCAACATCACATAAATTAGTCTTGTCT
GTTAATCCGTATGTTTGCAATGCTCCAGGTTGTGATGTCACAGATGTGACTCAACTTTACTAGGAGGTATGAGCTATTATTGTAAATCACACATAAACCA
CCCATTAGTTTCCATTGTGTGCTAATGGACAAGTTTTTGGTTTATATAAAATACATGTGTTGGTAGCGATAATGTTACTGACTTTTAATGCAATTGCAAC
ATGTGACTGGACAAATGCTGGTGATTACATTTTTAGCTAACACCTGACTGAAAGACTCAAGCTTTTGCAGCAGAAACGCTCAAAGCTACTGAGGAGACAT
TTAAACTGTCTTATGGTATTGCTACTGTACGTGAAGTGCTGTCTGACAGAATTACATCTCTCATGGGAAGTTGGTAAACCTAGACCACCACTTAACCGAA
ATTATGTCTCTACTGGTTATCGTGTAACTAAAAACAGTAAGTACAAATAGAGAGTACACCTTTGAAAAGGTGACTATGGTGATGCTGTTGTTTACCGAGG
TACAACAACTTACAAATTAAATGTTGGTGATTATTTTGTGCTGACATCTTATTTGCAACAATCCATGAGCAGTGCTGACTCAACTCAGGCCTAAAACTCA
TGCAGACACTCAAGGCAGATGGGCTATATAAACGTTTTCGCTTTCCGTTTACGATATATAGTCTACTTGTGCAGAATGAATTCTCGTAACATAGCACAAG
TAGATGTAGTTAACTTTAATCTCATAGCAATTTCTAAATCAGTGTGTAACATTAGGGAGGACTTGAAAGAGCCACCATTTCACCGAGGCCACGGAGTACG
ATCGAGTGTACAGTGAACAATGCTAGGGAGAGCTGCCTATATGGAAGAGCCCTAATGTGTAAAAAATTAATTTTAGTAGTGCTATCCCCATGTGATTTTT
AATAGCTTAGGAGAATGACAAAAAAAAT
>21a8bb7e-a1c1-459f-91a0-ec2ad5499705|23
CCCAGGTAACAAACCAACCAACTTTCGATCTTGTAGATCTGTTCTCTAAACGAACAAACTAAAATGTCTGATAATGGACCCCAAAATCAGCGAAATGCAC
CCCGCATTACGTTTGGTGGACCTCAGATTCAACTGGCAGTAACCAGAATAGAGAACGCAGTGGGGCGCGATCAAAACAACGTCGGCCCCAAGGTTTACCC
AATAATACTGCGTCTTGGTTTCACCGCTCTCACTCACATGGCAAGGAAGACCTTAAATTCCCTCGAGGACAAGGCGTTCCAATTAACACCAATAGCAGTC
CAGATGACCAAATTGGCTACTACCGAAGAGCTACCAGACGAATTCGTGGTGGTGACGGTAAAATGAAAGATCTCAGTCCAAGATGGTATTTCTACTACCT
AGGAACTGGGCCAGAAGCTGGACTTCCCTATGGTGCTAACAAAGACGGCATCATATGGGTTGCAACTGAGGAGCCCTTGAATACACCAAAAGATCACATT
GGCACCCGCAATCCTGCTAACAATGCTGCAATCGTGCTACAACTTCCAAGGAACAACATTGCCAAAAGGCTTCTACGCAGAAGGGAGCAGAGGCGGCAGT
CAAGCCTCTTCTCGTTCCTCATCACGTAGTCGCAACAGTTTAAGAAATTCAACTCCAGGCAGCAGTAGGGGAACTTTTCCTGCTAGAATGGCTGGCAATG
GCGGTGATGCTGCTCTTGCTTTGCTGCTGCTTGACAGATTGAACCAGCTTGAGAGCAAAATGTCTGGTAAAGGCCAACAACAACAAGGCCAAACTGTCAC
TAAGAATTGCTGCTGAGGCTTCTAAGAAGCCTCGGCAAAACGTACTGCCACTAAAGCATACAATGTAACACAAGCTTTCGGCAGACGTGGTCCAGAACAA
ACCCAAGGAAAATTTGGGGACCAGGAACTAATCAGACAAGGAACTGATTACAAACATTGGCCGCAAATTGCACAATTTGCCCCAGCGCTTCAGCGTTTTC
GGAATGTCGCGCATTGGCATGGAAGTCACACCTCGGGAACGTGGTTGACCTACACAGGTGCCATCAAATTG
>142a8512-c83b-4df7-93f5-b3a1d9f0ea31|11
ATAAATCCTGCTAACAATGCTGCAATCGTGCTACAACTTCCAAGGAACAACTATTGCCAAAAGGCTTTACGCAGAAGGGAGCAGAGGCGGCAGTCAAGCC
TTTCTCGTTCCTCATCACGTAGTCGCAACAGTTTAAGAAATTCAACTCCAGGCAGCAGTAGGGAACTTTCCTGCTAGAATGGCTGGCAATGGCGGTGATG
CTGCTCTTGCTTTGCTGCTGCTTGACAGATTGAACCAGCTTGAGAGCAAAATGTCTGGTAAAGGCCAACAACAACAAGGCCAAACTGTCACTAAGAATTG
CTGCTGAGGCTTTAAGAAGCCTCGGCAAAACGTACTGCCACTAAAGCAATGTAACACAAGCTTCGGCAGACGTGGTCCAGAACAAACCCAAGGAAATTTT
GGGGACCAGGAACTAATCAGACAAGGAACTGATTACAAACATTGGCCGCAAATTGCACAATTTGCCCCAGCGCTTCAGCGTTCGGAATGTCGCGCATTGG
CATGGAAGTCACACCTTCGGGAACGTGGTTGACCTACACAGGTGCCATCAAATTGGATGACAAAGATCCAAATTTTCAAAGATCAAGTCATTTGCTGAAT
AAGCATTGACGCATACAAAACATTCCCACCAACAGAGCCTAAAAAGGACAAAAGAAGAAGGCTGATGAAACTCAAGCCTTACCGCAGAGACAGAAGAAAC
AGCAAACTGTGACTCTTTTCCTGCTGCAGATTTGGATGATTTCCAAACAATTGCAACAATCCATGAGCAGTGCTGACTCAACTCAGGCCTAAACTCATGC
AGACCACAAGGCAGATGAAAT
>f82f547b-ff77-462c-a4da-c0e959e1d929|7
ATACCTTCCCAGGTAACAAACCAACCAACTTTCGATTCTTGTAGATCTGTTCTCTAAACGAACAATGTTTGTTGTTTTTTTGTTTATTGCCTTAGTTTAG
TCAGTGTGTTAATCTTACAACCAGAACTCAATTACCCCTGCATACACTAATTTTTCACACGTGGTGTTTATTACCCTGACAAAGTTTTCAGATCCTCAGT
TTTACATTCAACTCAGGACTTGTCTTACCTTTTTCCAATGTTACTTGGTTCCATGCTATACATGTCTGGGACCAATGGTACTAAGAGGTTTGATAACCTG
TCCTACCATTTAATGATGGTGTTTATTTTGCTTCCACTGAGAAGTCTAACATAATAAGAGGCTGGATTTTTGGTACTACTTTAGATTCGAAGACCCAGTC
CCTACTTATTGTTAATAACGCTACTAATGTTGTTATTAAAGTCTGTGAATTTCAATTTGTAATGATCCATTTTTGGGTGTTTATTACCACAAAAACAACA
AAAGTTGGATGGAAAAAGTGAGTTTAGAGTTTATTCTAGTGCGAATAATTGCACTTTTGAATATGTCTCAGCCTTTTCTTATGGACCTTGAAGGAAAACA
GGGTAATCAAAAAAATCTTAGGGAATTTGTGTTTAAGAATATTGATGGTTATTTTTAAAATATATTTTAAGCACACGCCTATTAATTTAGTGCGTGATCT
CCCTCAGGGTTTTCGGCTTTAGAACCATTGGTAGATTTGCCAATAGGTATTAACATCACTAGGTTCAAACTTTACTTGCTTTACGTAGACGTTATTTGAC
TCCTGGTGATTCTTTTCAGGTTGGACAGCTGGTGCTGCAGCTTATTATGTGGGTTATCTTCAACCAAGGACTTTTCTATTAAAATAATGAAAATGGAACC
ATTACAGATGCTGTAGACTGTGCTTGACCCTCTCTCAGAAACAAAGTGTACGTTGAAATCCTCCACTGTAGAAAAAGGAATCTATCAAACTTCTAACTTT
AGAGTCCAACCAACAGAATCTATTGTTAGATTTCCTAATATTACAAACTTGTGCCCTTTTGGTGAAGTTTTTAACGCCACCAGATTTGCATCTGTTTATG
CTTGGAACAGGAAGAGAATCAGCAACTGTGTTGCTGATTATTCTGTCCTATATAATTCCGCATCATTTCCACTTTTAAGTGTTATGGAGTGTCTCCTACT
AAATTAAATGATCTGCTTTACTAATGTCTATGCAGATTCATTTGTAATTAGAGGTGATGAAGTCAGACAAATCGCTCCAGGGCAAACTGGAAAGATTTGC
TGATTATAATTATAAATTACCAGATGATTTTACAGGCTGCGTTATAGCTTGGAATTCTAACAATCTTGATTTAAGGTTGGTGGTAATTATAATTACCTGT
ATAGATTGTTTGGGAAGTCTAATCTCAAACCTTTTGAGAGAGATATTTCAACTGAAATCTATCAGGCCGGTAGCACACCACTGTAATGGTGTTGAAGGTT
TTAATTGTTACTTTCAACAATCATATGGTTTCCAACCCACTAATGGTGTTGGTTACCAACCATACAGAGTAGTAGTACTTTCTTTGAACTTCTACATGCA
CCAGCAACTGTTTGTGGACCTAAAAAGTCTACTAATTTGGTTAAAAACAAATGTGTCAATTCAACTTCAATGGTTTAACAGGCACAGGTGTTTCTTACTG
AGTCTAACAAAAGTTTTCTGCCTTTCCAACAATTTGGCAGAGACATTGCTGACACTACTGATGCTGTCCGTGATCCACAGACTTGAGATTCTTGACATTA
CACCATGTTCTTTGGTGGTGTCAGTGTTATAACACCAGGAACAATACTTCTAACCAGGTTGCTGTTTTCTTTATCAGGATGTTAACTGCACAGAAGTCCC
TGTTGCTATTCATGCAGATCAACTTACTCCTACTTGGCGTGTTTATTCTACAGGTTCTAATGTTTTCAAACACGTGCAGGCTGTTTAATAGGGGCTGAAT
ATGTCAACAACTCATATGAGTGTGACATACCCATTGGTGCAGGTATATGCGCTAGTTATCAGACTCAGACTAATTCCTCAGCGGGCACGTAGTGTAGCTA
GTCAATCCATCATTGCCTACACTATGTCACTTGGTGCAGAAAATTCAGTTGCTTACTCTAATAACTCTATTGCCATACCCACAAATTTTTACTATTAGTG
TTACCACAGAAATTCTACCAGTGTCTATGACCAAGACATCAGTAGATTGTACTATGTACATTTGTGGTGATTCAACTGAATGCAGCAATTTTGTTGCAAT
ATGGCAGTTTTTGTACACAATTAAACCGTGCTTTAACTGGAATAGCTGTTGAACAAGACAAAAACACCCAAGAAGTTTTTGCACAAGTCAAACAAATTTA
CAAAACACCACCAATTAAAGATTTTGGTGGTTTAATTTTTTTCACAAATATTACCAGATCATCAAAACCAAGCAAGAGGTCATTTATTGAAGATCTACTT
TCAACAAAGTGACACTTGCAGATGCTGGCTTCATCAAACAATATGGTGATTGCCTTGGTGATATTGCTGCTAGAGACCTCATTTGTGCACAAAAGTTTAA
CGGCCTTACTGTTTTGCCACCTTTGCTCACAGATGAAATGATTGCTCAATACACTTTGCACTGTTAGCGGGTACAATCACTTCTGGTTGGACCTTTGGTG
CAGGTGCTGCTATTACAAATACCATTTGCTATGCAAATGGCTTATAGGTTTAATGGTATTGGAGTTACACAGAATGTTCTCTATGAGAACCAAAAATTGA
TTGCCAACCAATTTAATAGTGCTATTGGCAAAATTCAAGACTCACTTTTTCCACAGCAAGTGCACTTGGAAAACTTCAAGATGTGGTCAACCAAAAAATG
CACAAGCTTTAAACACGCTTGTTAAACAACTTAGCTCCAATTTGGTGCAATTTCAAGTGTTTTAAATGATATCCTTACGTCTTGACAAAGTTGAGGCTGA
AGTGCAAATTGATAGGTTGATCACAGGCAGACTTCAAAGTTTGCAGACATATGTGACTCAACAATTAATTAGAGCTGCAGAAATCAGAGCTTCTGCTAAT
CTTGCTGCTACTAAAATGTCAGAGTGTGTACTTGGACAATCAAAAGAGTTGATTTGTGGAAAGGCTATCATTTATGTCCTCCTCCTCAGTCAGCACCTCA
TGGTAGTAGTCTTGCATGTGACTTATGTCCCTGCACAAGAAAAGAACTTCACAACTGCTCCTGCCATTTGTCATGATGGAAAAGCACACTTTCCCGTGAA
GGTGTCTTGTTTCAAATGGCACACACTGGTTTGTAACACAAAGGAATTTTTATGAACCACAAATCATTACTACAGACAACACATTTGTGTCTGGTAACTG
TGATGTTGTAATAGGAATTGTCAACAACACAGTTTATGATCCTTTGCAACCTGAATTAGACTCATTCAAGGAGGAGTTAGATAAATATTTTAAGAATTCA
TACATCACCAGATGTTGATTTAGGTGACATCTCTGGCATTAATGTTCAGTTGTAAACATTCAAAAAGAAATTGACCGCCTCAATGAGGTTGCCAAGAATT
TAAATGAATCTCATCGATTCCAAGAACTTGGAAAGTATGAGCAGTATAAAATGGCCATGGTACATTTGGCTAGGTTTATAGCTGGCTTGATTGCCATAGT
AATGGTGACAATTATGCTTTGCTGTATGACCAGTTGCTGTAGTTGTCTCAAGGGCTGTTGTTTTTGTGGATCCTGCTGCAAATTTGATGAAGACGACTTG
AGCCAGTGCTCAAAGGAGTCAAATTACATTACACATAAACGAACTTATGGATTTGTTTATGAGAAATCTCACAATTGGAACTGTAACTTTTGAAGCAAGG
TGAAATCAAGGATGCTACTCCTTCAGATTTTGTTCGCGCTACTGCAACGATACCGATACAAGCCTCACTCCCTTTCGGATGGCTTATTGTTGGCGTTGCA
CTTCTTGCTGTTTTCAGAGCGCTTCCAAAATCATAACCCTCAAAAGAGATGGCAACTAGCACTCCAAGGGTGTTCACTTTGTTTGCAACTTGCTGTTGTT
GTTTGTAACAGTTTACTCACACCTTTTGCTCGTTGCTGCTGGCCTTGAAGCCCCTTTTCTCTATCTTTATGCTTTAGTCTACTTCTTGCAGAGTATAAAC
TTTGTAAGAATAATAATGAGGCTTTGGCTTTGCTGGAAATGCCGTTCCAAAACCCCATTACTTTATGATGCCAACTATTTTCTTGCTGGCATACTAATTG
TTACGACTATTGTATACCTTACAATAGTGTAACTCTTCAATTGTCATTACTCAGGTGATGGCACAACAAGTCCTATTCTGAACATGACTACCAGATTGGT
GGTTATACTGAAAATGGGAATCTAGAGTAAAAGACTGTGTTGTATTACACAGTTACTCATTTCAGATTACCAGCTGTACTCAACTCAATTGAGTACAGAC
ACTGGTGTTGAACATGTTACCTCTCATCTACAATAAAATTGTTGATGAGCCTGAAGAACATGTCCAAATTTTACACAATCGACGGTTCATCCGGAGTTGT
TAATCCAGTAATGGAACCAATTTATGATGAACCGACGACGACTACTAGCGTGCCTTTGTAAGCACAAGCTGATGAGTACGAACTTATGTACTCATTCGTT
AGAAGAGACAGGTACGTTAATAGTTAATAGCGTACTTTCTTGCTTTCGTGGTATTCTTGCTAGTTACACTAGCCATCCTTACTGCGCTCGATTGTGTGCG
TACTGCTGCAATATTGTTAACGTGAGTCTGTAAAACCTTCTTTTACGTTTACTCGTGTTAAAAATCTGAATTCTAGAGTTCCTGATTTCTGGTCTAAACG
AACTAAATATTATATTAGTTTTCTGTTTGGAACTTTAATTTTAGCCATGGCAGATTCCAACGGTACTATTACCGTTGAAGAGCTTAAAAAGCTCTGAACA
ATGGAACCTAGTAATAGGTTTCCTATTCCTTACATGGATTTGTCTTTTACAATTTGCCTATGCCAACAGGAATAGGTTTTTGTATATAATTAAGTTAATT
TTCCTCTGGCTGTTATGGCCAGTAACTTTAGCTTGTTTGTGCTTGCTGCTGTTTACAGAATAAATTGGATCACCGGTGGAATTGCTATCGCAATGGCTTG
TCTTGTAGGCTTGATGTGGCTCAGCTACTTCATTGCTTCTTTCAGACTGTTTGCGCGTACGCGTTCCATGTGGTCATTCAATCCAGAAACTAACATAACA
TTTCAACGTGCCACTCCATGGCACTATTTTGACCAGACCGCTTCTAGAAAGTGAACTCGTAATCGGAGCTGTGATCCTTCGTGGACATCTTCGTATTGCT
GGACACCATTAGGACGCTGTGACATCAAGGACCTGCCTAAAGAAATCACTGTTGCTACATCACGAACGTCTTATTACAAATTGGGAGCTTCGCAGCGTGT
AGCAGGTGACTCAGGTTTTGCTAATATACAGTCGCTACAGGATTGGCAACTATAAATTAAACACAGACCATTCCAGTAGCAGTGACAATATTGCTTTGCT
TGTACAGTAAGTGACAACAGATGTTTCATCTCGTTGACTCAGGTTACTATAGCAGAGATTATTACTAATTATTATGAGGACTTTAAAGTTTCCATTTGGA
ATCTTGATTACATCATAAACCTCATAATTAAAAATTTATCTAAGTCACTAACTGAGAATAAATATTCTCAATTAGATGAAGAGCAACCAATGGAGATTGA
TTAAACGAACATGAAAATTATTTTTCTTGGCACTGATAACACTCGCTACTTTGTGAGCTTTATCACTACCAAGAGTGTGTTAGAGGTACAACAGTACTTT
AAAAGAACCTTGCTCTTCTGGAACATACGAGGGCAATCACCCATTCATCCTCTAGCTGATAACAAATTTGCACTGACTTGCTTTAGCACTCAATTTGCTT
TGCTTGTCCTGACGGCGTAAAACACGTCTATCAGTTACGTGCCAGATCAGTTTCACCTAAACTGTTCATCAGACAAGAGGAAGTTCAAGAACTTTACTCT
CCAATTTTATTGTTGCGGCAATAGTGTTTATAACACTTTGCTCACACTCAAAAAGAAAGACAGAATGATTGAACTTTCATTAATTGACTTCTATTTGTGC
TTTTTAGCCTTTGCTATTCCTTGTTTTAATTATGCTTATTATCTTTGGTTTCACTTGAACTGCAAGATCATAATGAAACTTGTCACGCCTAAACGAACAT
GAAATTTCTTGTTTTCTTAGGAATATACAACTGTAGCTGCATTTCACCAAGAATGTAGTTTACTACAGTCATGTACTCAACATCAACCATATGTAGTTGA
TGACCCGTGTCCTATTCACTTCTATTCTAAATGGTATATTAGAGTAGGAGCTAGAAAATCAGCACCTTTAATTGAATTGTGCGTGGATGAGGCTGGTTCT
AAATCACCCATTCAGTACATCGATATCGGTAATTATACAGTTTCCTGTTTACCTTTTACAATTAATTGCCAGGAACCTAAATTGGGTAGTCTTGTAGTGC
GTTGTTCGTTCTATGAAGACTTTTTAGAGTATCATGACGTTCGTGTTGTTTTAGATTTCATCTAAACGAACAAACTAAAATGTCTTGATAATGGACCCCA
AAATCAGCGAAATGCACCCCGCATTACGTTTGGTGGACCTCAGATTCAACTGGCAGTAACCAGAATAGAACGCAGTGGGGCGCGATCAAAACAACGTCGG
CCCCAAGGTTTACCCAATAATACTGCGTCTTGGTTCACCGCTCACACTCAACATGGCAAGGAAGACCTTAAATTCCCTCGAGGACAAGGCGTTCCAATTA
ACACCAATAGCAGTCCAGATGACCAAATTGGCTACTACCGAAGAGCTACCAGACGAATTCGTGGTGGTGACGGTAAAATGAAAGATCCTCAGTCCAAGAT
GGTATTTCTACTACCTAGGAACTGGGCCAGAAGCTGGACTTCCCTATGGTGCTAACAAAGACGGCATCATATGGGTTGCAACTGAGGAGCCTTGAATACA
CCAAAAGATTTTGGCACCCGCAATCCTGCTAACAATGCTGCAATCGTGCTACAACTTCCTCCAAGGAACAACTATTGCCAAAAGGCTTTTACGCAGAAGG
GAGCAGAGGCGGCAGTCAAGCCTCTTCTCGTTCCTCATCACGTAGTCGCAACAGTTTAAGAAATTCAACTCCAGGCAGCAGTAGGGGAACTTCTCCTGCT
AGAATGGCTGGCAATGGCGGTGATGCTGCTCTTGCTTTGCTGCTGCTTGACAGATTGAACCAGCTTGAGAGCAAAATGTCTGGTAAAGGCCAACAACAAC
AAGGCCAAACTGTCACTAAGAATTGCTGCTGAGGCTTCTAAGAAGCCTGGCAAAAACGTACTGCCACTAAAGCATACAATGTAACACAAGCTTTCGCAGA
CGTGGTCCAGAACAAACCCAAGGAAATTTGGGGGACCAGGAACTAATCAGACAAGGAACTGATTACAAACATTGGCCGCAAATTGCACAATTTGCCCCAG
CGCTTCAGCGTTCTTCGGAATGTCGCGCATTGGCATGGAAGTCACACCTCGGGAACGTGGTTGACCTACACAGGTGCCATCAAATTGGATGACAAAGATC
CAAATTTAAAGATCAAGTCATTTGCTGAATAAGCATATTGACGCATACAAAACATTCCCACCAACAGAGCCTAAAAAGGACAAAAAGAAGAAGGCTGATG
AAACTCAAGCCTTACCAGAGACAGAAGAAACAGCAAACTGTGACTTTTCCTGCTGCAGATTTGGATGATTTCCAAACAATTGCAACAATCCATGAGCAGT
GCTGACTCAACTCAGGCCTAAACTCATGCAGACACAAGGCAGATGGGCTATATAAACGTTTTCGCTTTTCCGTTTACGATATATAGTCTACTTGTGCAGA
ATGAATTCTCGTAACTACATAGCACAAGTAGATGTAGTTAACTTTAATCTCACATAGCAATCTTTAATCAGTGTGTAACATTGGGGAGGACTTGAAAGAG
CCACCACATTTCACCGAGGCCACGCGGAGTACGATCGAGTGTACAGTGAACAATGCTCTAGGGAGAGCTGCCTATATGGAAGAGCCCTAATGTGTAAAAT
TAATTTTAGTAGTGCTATCCCCATGTGATTTTAATAGCTTCTTAGGAGAATGACAAA
>a3403bcb-e4e9-4ef8-bd4e-cb8cf7c76854|13
GGTGAACGTGTACGCCAAGCTTTGTTAAAAACAGTACAATTTTGTGATGCCATGCGAAATGCTGGTATTGTTGGTGTACTGACATTAGATAATCAAGATC
AATGGTAACTGGTATGATTCGGTGATTTCATACAAACCACGCCAGGTAGTGGAGTTCCTGTTGTAGATTCTTATTATTCATTGTTAATGCCTATATTAAC
CTTGACCAGGGCTTTAACTGCAGAGTCACATGTTGACACTGACTTAACAAAGCCTTACATTAAGTGGGATTTGTTAAAATATGACTTCACGGAAGAGAGG
TTAAAACTCTTTGACCGTTATTTTAAATATTGGGATCAGACATACCACCCAAATTGTGTTAACTGTTTGGATGACAGATGCATTCTGCATTGTGCAAACT
TTAATGTTTTATTCTCTACAGTGTTCCCACCTACAAGTTTTGGACCACTAGTGAGAAAATATTTGTTGATGGTGTTCCATTTGTAGTTTCAACTGGATAC
TTCAGAGAGCTAGGTGTTGTACATAATCAGGATGTAAACTTACATAGCTCTAGACTTAGTTTTAAGGAATTACTTGTGTATGCTGCTGACCCTGCTATGC
ACGCTGCTTCTGGTAATCTATTACTAGATAAACGCACTACGTGCTTTCAGTAGCTGCACTTACTAACAATGTTGCTTTTTCAAACTGTCAAACCCGGTAA
TTTTAACAAAGACTTCTATGACTTTGCTGTGTCTAAGGGTTTCTAAGGAAGGAAGTTCTGTTGAATTAAACACTTCTTTGCTCAGGATGGTAATGCTGCT
ATCAGCGATTATGACTACTATCGTTATAATCTACCAACAATGTGTGATATCAGACAACTACTATTTGTAGTTGAAGTTGTTGATAAGTACTTTGATTGTT
ACGATGGTGGCTGTATTAATGCTAACCAAGTCATCGTCAACAACCTAGACAAATCAGCTGGTTTCCATTTAATAAATGGGGTAAGGCTAGACTTTATTAT
GATTCAATGAGTTATGAGGATCAAGATGCACTTTCGCATATACAAAACGTAATGTCATCCCTACTATAACTCAAATGAATCTTAAGTATGCCATTAGTGC
AAAGAATAGAGCTCGCACCGTAGCTGGTGTCTCTATCTGTAGTACTATGACCAATAGACAGTTTCATCAAAAATTATTGAAATCAATAGCCGCCACTAGA
GGAGCTACTGTAGTAATTGGAACAAGCAAATTCTATGGTGGTTGGCACAACATGTTAAAACTGTTTATAGTGATAATACAGATTTCCAGAGTTAGTGCTA
AACCACCGCCTGGAGATCAATTTAAACACCTCATACCACTTATGTACAAAGGACTTCCTTGGAATGTAGTGCGTATAAAGATTGTACAAATGTTAAGTGA
CACACTTAAAAATCTCTGACAGAGTCGTATTTGTCTTATGGGCACATGGCTTTGAGTTGACATCTATGAAGTATAACAAAGACGGCATATATGGGTTGCA
ACTGAGGGAGCCTTGAATACACCAAAAGATCATTGGCACCCGCAATCCTGCTAACAATGCTGCAATCGTGCTACAACTTCCAAGGAACAACATTGCCAAA
AGGCTTACGCAGAAGGGAGCAGAGGCGGCAGTCAAGCCTCTTCTCGTTCCTCATCACGTAGTCGCAACAGTTTAAGAAATTCAACTCCAGGCAGCAGTAG
GGGAACTTTCCTGCTAGAATGGCTGGCAATGGCGGTGATGCTGCTCTTGCTCTGCTGCTGCTTGACAGATTGAACCAGCTTGAGAGCAAAATGTCTGGTA
AAGGCCAACAACAACAAGGCCAAACTGTCACTAAGAATTGCTGCTGAGGCTTCTAAGAAGCCATGGCAAAACGTACTGCCACTAAAGCATACAATGTAAC
ACAAGCTCGGCAGACGTGGTCCAGAACAAACCCAAGGAAATTTTGGGGACCAGGAACTAATCAGACAAGGAACTGATTACAAACATTGGCCGCAAATTGC
ACAATTTGCCCCAGCGCTTCAGCGTTCTTCGGAATGTCGCGCATTGGCATGGAAGTCACACCTTCGGGAACGTGGTTGACCTACACAGGTGCCATCAAAT
TGGATGACAAAGATCCAAATTTTCAAAGATCAAGTCATTTGCTGAATAAGCATTGACGCATACAAAACATTCCCACCAACAGAGCCTAAAAAGGACAAAA
AGAAGAAGGCTGATGAAACTCAAGCCACATCAAGAGACAGAAGAAACAGCAAACTGTGACTTTTTTCCTGCTGCAGATTTGGATGATTTCCAAACAATTG
CAACAATCCATGAGCAGTGCTGACTCAACTCAGGCCTAAACTCATGCAGACATCAAGGCAGATGGGCTATAAACGTTTCGCTTTCCGTTTACGATATAGT
CTACTCTTGTGCAGAATGAATTCTCGTAACTACATAGCACAAGTAGATGTAGTTAATTTTAATCACATAGCAATCTTTAATCAGTGTGTAACATTAGGGA
GGACTTGAAAGAGCCACCACATTCACCGAGGCCACGCGGAGTACGATCGAGTGTACAGTGAACAATGCTAGGGAGAGCTGCCTATATGGAAGAGCCCTAA
TGTGTAAAATTAATTTTAGTAGTGCTATCCCCATGTGATTTTAATAGCTTTTTAGGAGAATGACAAAAAA
>78cea522-33cd-42a6-af3e-e88def44f976|5
TCCTTCCCAGGTAACAAACCAACCAACTTTCGATCTCTGTAGATCTGTTCTCTAAACGAACTAAATATTATATTAGTTTGTTTGTTTGGAACTTTAATTT
TAGCCATGGCAGATTCCAACGGTACTATACCGTTGAAGAGCTTAAAAGCTCTGAACAATGGAACCTAGTAATAGGTTTCCTATTCCTTACATGGATTTGT
CTTTTACAATTTGCCTATGCCAACAGGAATAGGTTTTTGTATATAATTAAGTTAATTTTCCTCTGGCTGTTATGGCCAGTAACTTTAGCTTGTTTGTGCT
TGCTGCTGTTTACAGAATAAATTGGATCACCGGTGGAATTGCTATCGCAATGGCTTGTTTGTAGGCTTGATGTGGCTCAGCAGCTTCATTGCTTTTTCAG
ACTGTTTGCGCGTACGCGTTCCATGTGGTCATTCAATCCAGAAACTAACATTCTCAACGTGCCACTCCATGGCACTATTTGACCAGACCGTTCTCTAGAA
AGTGAACTCGTAATCGGAGCTGTGATCCTCGTGGACATCTTCGTATTGCTGGACACCATCTAGGACGCTGTGACATCAAGGACCTGCCTAAAGAAATCAC
TGTTGCTACATCACGAACGTTCTTATTACTACAAATTGGGAGCTCGCAGCGTGTAGCAGGTGACTCAGGTTTGCTGCATACAGTCGCTACAGGATTGGCA
ACTATAAATTAAACACAGACCATTCCAGTAGCAGTGACAATATTGCTTTGCTTGTACAGTAAGTGACAACAGATGTTTCATCTCGTTGACTTTTCAGGTT
ACTATAGCAGAGATATTACTAATTATTATGAGGACTTTAAAGTTTCCATTTGGAATCTTGATTACATCATAAACCTCATAATTAAAAATTTATCTAAGTC
ACTAACTGAGAATAATATTTCAATTAGATGAAGAGCAACCAATGGAGATTGATTAAACGAACATGAAAATTATTTTCTTGGCACTGATAACACTTTGCTA
CTCTGTGAGCTTTATCACTACCAAGAGTGTGTTAGAGGTACAACAGTACTTTTAAAAGAACCTTGCTTCTGGAACATACGAGGGCAATTCACCATTTCAT
CCTCTAGCTGATAACAAATTTGCACTGACTTGCTTTAGCACTCAATCAATTTGCTTTGCTTGTCCTGACGGCGTAAAACACGTCTATCAGTTACGTGCCA
GATCAGTTCACCTAAACTGTTCATCAGACAAGAGGAAGTTCAAGAACTTTACTCTCCAATTTTCTTATTGTTGCGGCAATAGTGTTTATAACACTCTGCT
CACACTCAAAAGAAAGACAGAATGATTGAACTTCATTAATTGACTTCTATTTGTGCTTTTTAGCCTTTCTGCTATTCCTTGTTTTAATTATGCTTATTAT
CTTTGGTTCACTTGAACTGCAAGATCAATGGTGTCCTATCACTTCTATTCTAAATGGTATTAGAGTAGGAGCTAGAAAATCAGCACCTTTAATATTGAAT
TGTGCGTGGATGAGGCTGGTTCTAAAATCACCCATTCAGTACATCGATATCGGTAATTATACAGTTTCCTGTTTACCTTTTACAATTAATTGCCAGGAAC
CTAAATTGGGTAGTCTTGTAGTGCGTTGTTCGTTCTATGAAGACTTTAGAGTATCATGACGTTCGTGTTGTTTTAGATTTCATCTAAACGAACAAACTAA
AATGTCTGATAATGGACCCCAAAATCAGCGAAATGCACCCCGCATTACGTTTGGTGGACCTCAGATTCAACTGGCAGTAACCAGAATGGAGAACGCAGTG
GGGCGCGATCAAACAACGTCGGCCCCAAGGTTTACCCAATAATACTGCGTCTTGGTTCACCGCTCACTCTCAACATGGCAAGGAAGACCTTAAAATTCCC
TCGAGGACAAGGCGTTCCAATTAACACCAATAGCAGTCCAGATGACCAAATTGGCTACCGAAGAGCTACCAGACGAATTCGTGGTGGTGACGGTAAAATG
AAAGATTCAGTCCAAGATGGTATTACTACCTAGGAACTGGGCCAGAAGCTGGACTTCCCTATGGTGCTAACAAAAGACGGCATCATATGGGTTGCAACTG
AGGGAGCCTTGAAATACACCAAAAGATCATTGGCACCCGCAATCCTGCTAACAATGCTGCAATCGTGCTACAACTTCCAAGGAACAACATTGCCAAAAGG
CTTTACGCAGAAGGGAGAGGCGGCAGTCAAGCCTCTCTCGTTCCTCATCACGTAGTCGCAACAGTTTAAGAAATTCAACTCAGGCAGCAGTAGGGGAACT
CTCCTGCTAGAATGGCTGGCAATGGCGGTGATGCTGCTCTTGCTTTGCTGCTGCTTGACAGATTGAACCAGCTTGAGAGCAAAATGTCTGGTAAAGGCCA
ACAACAACAAGGCCAAACTGTCACTAAGAAATTGCTGCTGAGGCTTTAAGAAGCCTCGGCAAAACGTACTGCCACTAAAGCAATGTAACACAAGCTTTCG
GCAGACGTGGTCCAGAACAAACCCAAGGAAATTTTGGGGACCAGGAACTAATCAGACAAGGAACTGATTACAAACATTGGCCGCAAATTGCACAATTTGC
CCCAGCGCTTCAGCGTTCTTCGGAATGTCGCGCATTGGCATGGAAGTCACACCTCGGGAACGTGGTTGACCTACACAGGTGCCATCAAATTGGATGACAA
AGATCCAAATTCAAAGATCAAGTCATTTGCTGAATAAGCATTGACGCATACAAAACATTCCCACCAACAGAGCCTAAAAAAGGACAAAAAGAAGAAGGCT
GATGAAACTCAAGCCTTACCGCAGAGACAGAAGAAACAGCAAACTGTGACTCTCTTCCTGCTGCAGATTTGGATGATTTCTCCAAACAATTGCAACAATC
CATGAGCAGTGCTGACTCAACTCAGGCCTAAACTCATGCAGACACACAAGGCAGATGGGCTATATAAACGTTTCGCTTCCGTTTACGATATAGTCTACTC
TTGTGCAGAATGAATTCTCGTAACTACATAGCACAAGTAGATGTAGTTAACTTTATCACATAGCAATCTTTAATCAGTGTGTAACATTAGGGAGGACTTG
AAAGAGCCACCATTTCACCGAGGCCACGCGGAGTACGATCGAGTGTACAGTGAACAATGCTAGGGAGAGCTGCCTATATGGAAGAGCCCTAATGTGTAAA
ATTAATTTTAGTAGTGCTATCCCCATGTGATTTTAATAGCTTTTAGGAGAATGACAAT
>9a0ce675-2b1d-4435-a65c-5036e6addc59|5
TTGTAGATCTGTTCCCTAAACGAACATGAAAATTTATCTTTTCTTGGCACTGATAACACTCGCTTTCTGTGAGCTTTATCACTACCAAGAGTGTGTTAGA
GGTACAACAGTACTTTTAAAAGAACCTTGCTCTCTGGAACATTCGAGGGCAATTCACCATTCATCCTCTAGCTGATAACAAATTTGCACTGACTTGCTTT
AGCACTCAATTTGCTTTTGCTTGTCCTGACGGCGTAAAACACACGCATCAGTTACGTGCCAGATCAGTTTCACCTAAACTGTTCATCAGACAAAGAAGTT
CAAGAACTTTACTCTCCAATTTATTGTTGCGGCAATAGTGTTTATAACACTTTGTCACACTCAAAAGAAAGACAGAATGATTGAACTTTCATTAATTGAC
TTCTATCTGTGCTTTATTACAAACTGGCCGCAAATTGCACAATTTGCCCCAGCGCTTCAGCGTTTTCGGAATGTCGCGCATTGGCATGGAAGTCACACCT
TCGGGAACGTGGTTGACCTACACAGGTGCCATCAAATTGGATGACAAAGATCCAAATTTCAAAGATCAAGTCATTTTGCTGAATAAGCATTGACGCATAC
AAAACATTCCCACCAACAGAGCCTAAAAAGGACAAAAAGAAGAAGGCTGATGAAACTCAAGCCTTACCGCACAGAGACAGAAGAAACAGCAAACTGTGAC
TCTTTTCCTGCTGCAGATTTGGATGATTTCCAAACAATTGCAACAATCCATGAGCAGTGCTGACTCATTCAAGGCCTAAACTCATGCAGACCACACAAGG
CAGATGGGCTATATAAACGTTTCGCTTCCGTTTACGATAGTCTACTCTTGTGCAGAATGAATCTCGTAACTACATAGCACAAGTAGATGTAGTTAACTTT
AATCTACATAGCAATCTTTAATCAGTGTGTAACATTAGGAGGACTTGAAAGAGCCACCACATTTCACCGAGGCCACGCGGAGTACGATCGAGTGTACAGT
GAACAATGCTAGGGAGAGCTGCCTATATGGAAGAGCCCTAATGTGTAAAATTAATTTAGTAGTGCTATCCCCATGTGATTTTAATAGCTTTTTAGGAGAA
TGACAAATCCCCACCCTACCCCCAACCCACCATATTTATTTCATATCCATACACAACCTGCCCCTCCTCACCAACACCTAAA
>cbeeed27-41d4-4d18-9db5-2e655ab90938|9
ATACCTTCCCAGGTAACAAACCAACCAACTTTTCGATCTTGTAGATCTGTTCTCTAAACGAACTAATATTATATTAGTTTTGTTTGGAACTTTAATTTTA
GCCATCGAAAGATTCCAACGGTACTATTACATGTTGAAGAGCTTAAAAAGCTCTGAACAATGGAACCTAGTAATAGGTTTCCTATTCCTTACATGGATTT
GTCTTCTACAATTTGCCTATGCCAACAGGAATAGGTTTTTGTATATAATTAAGTTAATTTTCCTTGGCTGTTATGGCCAGTAACTTTAGCTTGTTTGTGC
TTGCTGCTGTTTACAGAATAAATTGGATCACCGGTGGAATTGCTATCGCAATGGCTTGTCTTGTAGGCTTGATGTGGCTCAGCTACTTCATTGCTTCTTT
CAGACTGTTTGCGCGTACGCGTTCCATGTGGTCATTCAATCCAGAAACTAACATTCTCAACGTGCCACTCCATGGCACTATTTGACCAGACCGCTTTCTA
GAAAGTGAACTCGTAATGGAGCTGTGATCCTTCGTGGACATCTTCGTATTGCTGGACACCATCTAGGACGCTGTGACATCAAGGACCTGCCTAAAGAAAT
CACTGTTGCTACATCACGAACGTTCTTATTACAAATTGGGAGCTCGCAGCGTGTAGCAGGTGACTCAGGTTTTGCTGCATACAGTCGCTACAGGATTGGC
AACTATAAATTAAACACAGACCATTCCAGTAGCAGTGACAATATTGCTTTGCTTGTACAGTAAGTGACAACAGATGTTTCATCTCGTTGACTTTCAGGTT
ACTATAGCAGAGATATTACTAATTATTATGAGGACTTTTAAAGTTTCCATTTGGAATCTTGATTACATCATAAACCTCATAATTAAAAATTTATCTAAGT
CACTAACTGAGAATAAATATTCTCAATTAGATGAAGAGCAACCAATGGAGATTGATTAAACGAACATGAAAATTATTTTTTCTTGGCACTGATAACACTC
GCTACTCTGTGAGCTTTATCACTACCAAGAGTGTGTTAGAGGTACAACAGTACTTTTAAAAGAACCTTGCTTTCTGGAACATACGAGGGCAATCACCACC
ATTCATCCTCTAGCTGATAACAAATTTGCACTGACTTGCTTTAGCACTCAATTTGCTTTGCTTGTCCTGACGGCGTAAAACACGTCTATCAGTTACGTGC
CAGATCAGTTTCACCTAAACTGTTCATCAGACAAGAGGAAGTTCAAGAACTTTACTCCAATTTTTATTGTTGCGGCAATAGTGTTTATAACACTTTGCTC
ACACTCAAAAGAAAGACAGAATGATTGAACTTTCATTAATTGACTTCTATTTGTGCTTTTTAGCCTTTCTGCTATTCCTTGTTTTCTTGTTTTCTTTAGG
AATATCTACAACTGTAGCTGCATTTCACCAAGAATGTAGTTTACAGTCATGTACTCAACATCAACCATATGTAGTTGATGACCCGTGTCCTATCACTTCT
ATTCTAAATGGTATATTAGAGTAGGAGCTAGAAAATCAGCACCTTTAATTGAATTGTGCGTGGATGAGGCTGGTTCTAAATCACCCATTCAGTACATCGA
TATCGGTAATTATACAGTTTCCTGTTTACCTTTTACAATTAATTGCCAGGAACCTAAATTGGGTAGTCTTGTAGTGCGTTGTTCGTTTATGAAGACTTTT
TTAGAGTATCATGACGTTCGTGTTGTTTTAGATTTCATCTAAACGAACAAACTAAAATGTCTGATAATGGACCCCAAAATCAGCGAAATGCACCCCGCAT
TACGTTTTGGTGGACCTCAGATTCAACTGGCAGTAACCAGAATGGAGAACGCAGTGGGGCGCGATCAAACAACGTCGGCCCCAAGGTTTACCCAATAATA
CTGCGTCTTGGTTTTTCAATTCACTCAACATGGCAAGGAAGACCTTAAATCCCCTCGAGGACAAGGCGTTCCAATTAACACCAATAGCAGTCCAGATGAC
CAAATTGGCTACTACCGAAGAGCTACCAGACGAATTCGTGGTGGTGACGGTAAAATGAAAGATCAGTCAGTCCAAGATGGTATTCTACTACCTAGGAACT
GGGCCAGAAGCTGGACTTCCCTATGGTGCTAACAAAGACGGCATCATATGGGTTGCAACTGAGGGAGCCTTGAATACACCAAAAGATCACTGGCACCCGC
AATCCTGCTAACAATGCTGCAATCGTGCTACAACTTCCTCCAAGGAACAACATTGCCAAAAGGCTTTACGCAGAAGGGAGCAGAGGCGGCAGTCAAGCCT
CTTCTCGTTCCTCATCACGTAGTCGCAACAGTTTAAGAAATTCAACTCCAGGCAGCAGTAGGGGAACTTTCTCCTGCTAGAATGGCTGGCAATGGCGGTG
ATGCTGCTCTTGCTTTGCTGCTGCTTGACAGATTGAACCAGCTTGAGAGCAAAATGTCTGGTAAAGGCCAACAACAACAAGGCCAAACTGTCACTAAGAA
ATTGCTGCTGAGGCTTCTAAGAAGCCTCGGCAAAACGTACTGCCACTAAAGCATACAATGTAACACAAGCTTTCGGCAGACGTGGTCCAGAACAAACCCA
AGGAAATTTTGGGGACCAGGAACTAATCAGACAAGGAACTGACAAACATTGGCCGCAAATTGCACAATTTGCCCCAGCGCTTCAGCGTTTTCGGAATGTC
GCGCATTGGCATGGAAGTCACACCTCGGGAACGTGGTTGACCTACACAGGTGCCATCAAATTGGATGACAAAGATCCAAATTTCAAAGATCAAGTCATTT
GCTGAATAAGCATTGACGCATACAAACATTCCCACCAACAGAGCCTAAAAAGGACAAAAAGAAGAAGGCTGATGAAAACTCAAGCCTTACCAAGAGACAG
AAGAAACAGCAAACTGTGACTCTTTCCTGCTGCAGATTTGGATGATTTTCCAAACAATTGCAACAATCCATGAGCAGTGCTGACTCAACTCAGGCCTAAA
CTCATGCAGACATAAGGCAGATGGGCTATATAAACGTTTTCGCTTTTCCGTTTACGATATATAGTTCTACTCTTGTGCAGAATGAATTCTCGTAACTACA
TAGCACAAGTAGATGTAGTTAACTTTAATCACACATAGCAATCTTTAATCAGTGTGTAACATTAGGGAGGACTTGAAAGAGCCACCACATTCACCGAGGC
CACGCGGAGTACGATCGAGTGTACAGTGAACAATGCTAGGGAGAGCTGCCTATATGGAAGAGCCCTAATGTGTAAAATTAATTTTAGTAGTGCTATCCCC
ATGTGATTTTAATAGCTTTTAGGAGAATGACAAAAAA
>6ca5a077-539b-416b-96ae-8aa071cd7052|14
ATACCTTCCCAGGTAACAAACCAACCAACTTTCGATCTCTTGTAGATCTGTTCTCTAAACGAACTTTAAAATCTGTGTGGCTGTCACTCGGCTGCATGCT
TAGTGCACTCACGCAGTATAATTAATAACTAATTACTGTCGTTGACAGGACACGAGTAACTCGTCGTCATTTGCAGGCTGCTTACGGTTCGTCCGTGTTG
CAGCCGATCATCAGCACATCTAGGTTTCGTCCGGGTGTGACCGAAAGGTAAGATGGAGAGCCTTGTCCCTGGTTTCAACGAGAAAACACACGTCCATTCA
GTTTGCCTGTTTTACAGGTTCGCGACGTGCTCGTACGTGGCTTTGGAGACTCCGTGGAGGTCTTATCAGAGGCACGTCAACATCTTAAAGATGGCACTTG
TGGCTTAGTAGAAGTTGAAAAAGGCGTTTTGCCTCAACTTGAACAGCCCTATGTGTTCATCAAACGTTCGGATGCTCGAACTGCACCTCATGGTCATGTT
ATGGTTGAGCTGGTAGCAGAACTCGAAGGCATTCAGTACGGTCGTAGTGGTGAGACACTTGGTGTCCTTGTCCCTCATGTGGGCGAAATACCAGTGGCTT
ACCGCAAGGTTCTTCTTCGTAAGAACGGTAATAAAGGAGCTGGTGGCCATAGTTACGGCGCCGATCTAAAGTCATTTGACTTAGGCGACGAGCTTGGCAC
TGATCCTTATGAAGATTTTCAAGAAAACTGGAATGTACAAATACCTACAACTTGTGCTAATGACCCTGTGGGTTTTACACTTAAAACACAGTCTGTACCG
TCTGCGGTATGTGGAAAGGTTATGGCTGTAGTTGTGATCAACTCCGCGAACCCATGCTTCAGTCAGCTGATGCACAATCGTTTTAAACGGGTTTGCGGTG
TAAGTGCAGCCCGTCTTACACCGTGCGGCACAGGCACTAGTACTGATGTCGTATACAGGGCTTTTGACATACAATGATAAAGTAGCTGGTTTTGCTAAAT
TCCTAAAAACTAATTGTTGTCGCTTCCAAGAAAAGGACGAAGATGACAATTTAATTGATTTACTTTGTAGTTAAGAGACACACTTTCTCTAACTACCAAC
ATGAAGAAACAATTTATAATTTACTTAAGGATTGTCCAGCTGTTGCTAAACATGACTTCTAAGTTTAGAATAGACGGTGACATGGTACCACATATATCAC
GTCAACGTCTTACTAAATACAATGGCAGACCTCGTCTATGCTTTAAGGCATTTTGATGAAGGTAATTGTGACACATTAAAGAAATACTTGTCACATACAA
TTGTTGTGATGATGATTATTCAATAAAAAGGACTGGTATGATTTTGTAGAAAACCCAGATATATTACGCGTATACGCCAACTTAGGTGAACGTGTACGCC
AAGCTTTGTTAAAAACAGTACAATTCTGTGATGCCATGCGAAATGCTGGTATTGTTGGTGTACTGACATTAGATAATCAAGATCTCAATGGTAACTGGTA
TGATTTCGGTGATTTCATACAAACCACGCCAGGTAGTGGAGTTCCTGTTGTAGATTCTTATTATTCATTGTTAATGCCTATATTAACCTTGACCAGGGCT
TTAACTGCAGAGTCACATGTTGACACTGACTTAACAAAGCCTTACATTAAGTGGGATTTGTTAAAATATGACTTCACGGAAGAGAGGTTAAAACTCTTTG
ACCGTTATTTTAAATATTGGGATCAGACATACCACCCAAATTGTGTTAACTGTTTGGATGACAGATGCATTTTGCATTGTGCAAACTTTAATGTTTTATT
CTACAGTGTTCCCACCTACAAGTTTGGACCACTAGTGAGAAAAATATTTGTTGATGGTGTTCCATTTGTAGTTTCAACTGGATACCACTTCAGAGAGCTA
GGTGTTGTACATAATCAGGATGTAAACTTACATAGCTCTAGACTTAGTTTTAAGGAATTACTTGTGTATGCTGCTGACCCTGCTATGCACGCTGCTTCTG
GTAATCTATTACTAGATAAACGCACTACGTGCTTTTCAGTAGCTGCACTTACTAACAATGTTGTTTTCAAACTGTCAAACCCGGTAATTTTAACAAAGAC
TTCTATGACTTTGCTGTGTCTAAGGGTTTTTAAGGAAGGAAGTTCTGTTGAATTAAAACACTTCTTTGCTCAGGATGGTAATGCTGCTATCAGCGATTAT
GACTACTATCGTTATAATCTACCAACAATGTGTGATATCAGACAACTACTATTTGTAGTTGAAGTTGTTGATAAGTACTTTGATTGTTACGATGGTGGCT
GTATTAATGCTAACCAAGTCATCGTCAACAACCTAGACAAATCAGCTGGTTTTCCATTTAATAAATGGGTAAGGCTAGACTTTATTATGATTCAATGAGT
TATGAGGATCAAGATGCACTTTTCGCATATACAAAACGTAATGTCATCCCTACTATAACTCAAATGAATCTTAAGTATGCCATTAGTGCAAAGAATAGA
>a1aa9b57-1671-45fe-8e9b-814d4e062cb9|12
GGCGACGAGCTTGGCACTGATCCTTATGAAGATTTCAAGAAACTGGAATGTACAAATACCTACAACTTGTGCTAATGACCCTGTGGGTTTTACACTTAAA
ACACAGTCTGTACCGTCTGCGGTATGTGGAAAGGTTATGGCTGTAGTTGTGATCAACTCCGCGAACCCATGCTTCAGTCAGCTGATGCACAATCGTTTTA
AACGGGGTTTGCGGTGTAAGTGCAGCCCGTCTTACACCGTGCGGCACAGGCACTAGTACTGATGTCGTATACAGGGCTTCTGACATACAATGATAAAGTA
GCTGGTTTTGCTAAATTCCTAAAAACTAATTGTTGTCGCTTCCAAGAAAAGGACGAAGATGACAATTTAATTGATTTTACTGTAGTTAAGAGACACACTT
TCTCTAACTACCAACATGAAGAAACAATTTATAATTTACTTAAGGATTGTCCAGCTGTTGCTAAACATGACTTCTTTAAGTTTAGAATAGACGGTGACAT
GGTACCACATATATACGTCAACGTCTTACTAAATACTGGCAGACCTCGTCTATGCTTTAAGGCATTTTGATGAAGGTAATTGTGACACATTAAAGAAATA
CTTGTCACATACAATTGTTGTGATGATGATTATTTCAATAAAAAGGACTGGTATGATTTTGTAGAAAACCCAGATATATTACGCGTATACGCCAACTTAG
GTGAACGTGTACGCCAAGCTTTGTTAAAAACAGTACAATTTTGTGATGCCATGCGAAATGCTGGTATTGTTGGTGTACTGACATTAGATAATCAAGATCT
CAATGGTAACTGGTATGATTTCGGTGATTTCATACAAACCACGCCAGGTAGTGGAGTTCCTGTTGTAGATTCTTATTATTCATTGTTAATGCCTATATTA
ACCTTGACCAGGGCTTTAACTGCAGAGTCACATGTTGACACTGACTTAACAAAGCCTTACATTAAGTGGGATTTGTTAAAATATGACTTCACGGAAGAGA
GGTTAAAACTCTTTGACCGTTATTTTAAATATTGGGATCAGACATACCACCCAAATTGTGTTAACTGTTTGGATGACAGATGCATTTTGCATTGTGCAAA
CTTTAATGTTTTATTTCTACAGTGTTCCCACCTACAAGTTTTGGACCACTAGTGAGAAAAATATTTGTTGATGGTGTTCCATTTGTAGTTTCAACTGGAT
ACCACTTCAGAGAGCTAGGTGTTGTACATAATCAGGATGTAAACTTACATAGCTCTAGACTTAGTTTAAGGAATTACTTGTGTATGCTGCTGACCCTGCT
ATGCACGCTGCTTCTGGTAATTTATTACTAGATAAACGCACTACGTGCTTTCAGTAGCTGCACTTACTAACAATGTTGCTTTCAAACTGTCAAACCCGGT
AATTTTAACAAAGACTTCTATGACTTTGCTGTGTCTAGGGTTTTTAAGGAAGGAAGTTCTGTTGAATTAAAACACTTTCTTTGCTCAGGATGGTAATGCT
GCTATCAGCGATTATGACTACTATCGTTATAATCTACCAACAATGTGTGATATCAGACAACTACTATTTGTAGTTGAAGTTGTTGATAAGTACTTTGATT
GTTACGATGGTGGCTGTATTAATGCTAACCAAGTCATCGTCAACAACCTAGACAAATCAGCTGGTTTTCCATTTAATAAATGGGGTAAGGCTAGACTTTA
TTATGATTCAATGAGTTATGAGGATCAAGATGCACTTTCGCATATACAAAACGTAATGTCATCCCTACTATAACTCAAATGAATTTAAGTATGCCATTAG
TGCAAAGAATAGAGCTCGCACCGTAGCTGGTGTCTCTATCTGTAGTACTATGACCAATAGACAGTTTCATCAAAAATTATTGAAATCAATAGCCGCCACT
AGAGGAGCTACTGTAGTAATTGGAACAAGCAAATTCTATGGTGGTTGGCACAACATGTTAAAAACTGTTTATAGTGATGTAGAAAACCCCCCTTATGGGT
TGGGATTATCCTAAATGTGATAGAGCCATGCCTAACATGCTTAGAATTATGGCCTCACTTGTTCTTGCTCGCAAACATACAACGTGTTGTAGCTTGTCAC
ACCGTTCTATAGATTAGCTAATGAGTGTGCTCAAGTATTGAGTGAAATGGTCATGTGTGGCGGTTCACTATATGTTAAACCAGGTGGAACCTCATCAGGA
GATGCCACAACTGCTTATGCTAATAGTGTTTTTAACATTTGTCAAGCTGTCACGGCCAATGTTAATGCACTTTATCTACTGATGGTAACAAAATTGCCGA
TAAGTATGTCCGCAATTTACAACACAGACTTTATGAGTGTCTCTATAGAAATAGAGATGTTGACACAGACTTTGTGAATGAGTTTACGCATATTTGCGTA
AACATTTCTCAATGATGATACATCTCTGACGATGCTGTTGTGTGTTTCAATAGCACTTATGCATCTCAAGGTCTAGTGGCTAGCATAAAGAACTTTAAGT
CAGTTCTTTATTATCAAAACAATGTTTTATGTCTGAAGCAAAATGTTGGACTGAGACTGACCTTACTAAAGGACCTCATGAATTTTGCTCTCAACATACA
ATGCTAGTTAAACAGGGTGATGATTATGTGTACCTTCCTTACCCAGATCCATCAAGAATCCTAGGGGCCGGCTGTTTTGTAGATGATATCGTAAAACAGA
TGGTACACTATGATTGAACGGTTCGTGTCTTTAGCTATAGATGCTTACCCACTTACTAAACATCCTAATCAGGAGTATGCTGATGTTTTCATTTGTACTT
ACAATACATAAGAAAGCTACATGATGAGTTAACAGGACACATGTTAGACATGTATTCTGTTATGCTTACTAATGATAACACTTCAAGGTATTGGGAACCT
GAGTTTTATGAGGCTATGTACACACCGCATACAGTACAGGCTGTTGGGGCTTGTGTTCTTGCAATTCACAGACTTCATTAAGATGTGGTGCTTGCATACG
TAGACCATTCTTATGTTGTAAATGCTGTTACGACGAAATTTTGGGGACCAGGAACTAATCAGACAAGGAACTGATTACAAACATTGGCCGCAAATTGCAC
TGTTTGCCCCAGCGCTTCAGCGTTTTCGGAATGTCGCGCATTGGCATGGAAGTCACACCTTCGGGAACGTGGTTGACCTACACAGGTGCCATCAAATTGG
ATGACAAAGATCCAAATTTTAAAGATCAAGTCATTTGCTGAATAAGCATTGACGCATACAAAACATTCCCACCAACAGAGCCTAAAAAGGACAAAAAGAA
GAAGGCTGATGAAACTCAAAGCACCGCAGAGACAGAAGAAACAGCAAACTGTGACTTTTTCCTGCTGCAGATTTGGATGATTTCTCCAAACAATTGCAAC
AATCCATGAGCAGTGCTGACTCAACTCAGGCCTAAACTCATGCAGACCACAAGGCAGATGGGCTATAAACGTTTCGCTTTCCGTTTACGATATAGTCTAC
TCTTGTGCAGAATGAATTCTCGTAACTACATAGCACAAGTAGATGTAGTTAACTTTAATCAAACTGTGACTCTTTCCTGCTGCAGATTTGGATGATTTTC
CAAACAATTGCAACAATCCATGAGCAGTGCTGACTCAACTCAGGCCTAAAACTCATGCAGACATACAAGGCAGATGGGCTATATAAACGTTTTCGCTTTC
CGTTTACGATATAGTTCTACTCTTGTGCAGAATGAATCTCGTAACATAGCACAAGTAGATGTAGTTAACTTTAATCACATAGCAATCTTTAATCAGTGTG
TAACATTAGGGAGGACTTGAAAGAGCCACCACATTTCACCGAGGCCACGCGGAGTACGATCGAGTGTACAGTGAACAATGCTAGGGAGAGCTGCCTATAT
GGAAGAGCCCTAATGTGTAAAATTAATTTTAGTAGTGCTATCCCCATGTGATTTTAATAGCTTCTTAGGAGAATGACA
>0c314f86-178c-4bb1-be3f-4e6b0ae3996b|5
ATGCCTATAGATAAATGTAGTAGAATTATACCCGACGTGCTCGTGTAGAGTGTTTTGATAAATTCAAAGTGAATTCATTAGAACAGTATGTCTTTTGTAC
TGTAAATGCATTGCCTGAGACGACAGCAGATATAGTTGTCTTTGATGAAATTCAATGGCCACAAATTATGATTTGAGTGTTGTCAATGCCAGATTACGTG
CTAAGCACTATGTGTACATTGGCGACCCTGCTCAATTACCTGCACCACGCACTATTGCTAACTAAGGGCACACTAGAACCAGAATATTCAATTCAGTGTA
GACTTATGAAAAACTATAGGTCCAGACATGTTTCGGAACTTGTCGGCGTTGTCCTGCTGAAATTGTTGACACTGTGAGTGCTTTGGTTTATGATAATAAG
CTTAAAGCACAAAAGACAAATCAGCTCAATGCTTTAAAATGTTTATAAGGGTGTTATCACGCATGATGTTTCATCTGCAATTAACCATAGGCCACAAATA
GGCGTGGTAAGAGAATTCCTTTCCTTACGTAACCCTGCTTGGAGAAAAGCTGTCTTTATTTCACCTTATAATTCACAGAATGCTGTAGCCTCAAAGATTT
TGGACTACCATTCAAACTGTTGATTCATACAGGGCTCAGAAATATGACTATGTCATATTCACTCAAACCACTGAAACAGCTCACTCTTGTAATGTAAACA
GATTTAATGTTGCTATTACCAGAGCAAAAGTAGGCATACTTTGCATAATGTCTTGATAGAGACCTTTATGACAAGTTGCAAATACAAGTCTTGAAATTCC
ACGTAGGAATGTGGCAACTTTACAAGCTGAAAATGTAACAGGACTCTTTAAAGATTGTAGTAAGGTAATCACTGGGTTACATCCTACACAGGCACCTACA
CACACCTCAGTGTTGACACTAAATTCAAACTGAAGGTTTATGTGTTGACATACCTGGCATACCTAAGGACATGACCTATAGAAGACTCATCTCTATGATG
GGTTTTAAAATGAATTATCAAGTTAATGGTTACCCTAACGTTTATCACCCGCGAAGAAGCTATAAGACATGTACGTGCATGGATTGGCTTCGATGTCGAG
GGTGTCATGCTACTAGAGAAGCTGTTGGTACCAATTTACCTTTACAGCTAGGTTCTAGATTGTACAAATGTTAAGTGACACACTTAAAAATCTCTGACAG
AGTCGTATTTGTCTTATGGGCACATGGCTTTGAGTTGACATCTATGAAGTATAACAAAGACGGCATCATATGGGTTGCAACTGAGGGAGCCTTGAATACA
TCAAAAGATCACTGGCACCCGCAATCCTGCTAACAATGCTGCAATCGTGCTACAACTTCCTCAAGGAACAACATTGCCAAAAGGCTCTACGCAGAAGGGA
GCAGAGGCGGCAGTCAAGCCTCACTCGTTCCTCATCACGTAGTCGCAACAGTTTAAGAAATCTCAACTCCAGGCAGCAGTAGGGGAACTTCTCCTGCTAG
AATGGCTGGCAATGGCGGTGATGCTGCTCTTGCTTTGCTGCTGCTTGACAGATTGAACCAGCTTGAGAGCAAAATGTCTGGTAAAGGCCAACAACAACAA
GGCCAAACTGTCACTAAGAAATCTGCTGCTGAGGCTTCTAAGAAGCATGGCAAAAACGTACTGCCACTAAAGCATACAATGTAACACAAGCTTTTGCAGA
CGTGGTCCAGAACAAACCCAAGGAAATTGGGGACCAGGAACTAATCAGACAAGGAACTGATTACAAACATTGGCCGCAAATTGCACAATTTGCCCCAGCG
CTTCAGCGTTTCGGAATGTCGCGCTGGCATGGAAGTCACACCTTCGGGAACGTGGTTGACCTACACAGGTGCCATCAAATTGGATGACAAAGATCCAAAT
TTCAAAGATCAAGTCATTTTGCTGAATAAGCATTGACGCATACAAAACATTCCCACCAACAGAGCCTAAAAAGGACAAAAAGAAGAAGGCTGATGAAACT
CAAGCCTTTACCGCAGAGACAGAAGAAACAGCAAACTGTGACTTTTCCTGCTGCAGATTTGGATGATTTCTCCAAACAATTGCAACAATCCATGAGCAGT
GCTGACTCAACTCAGGCCTAAACTCATGCAGACATCAAGGCAGATGGGCTATATAAACGTTTTCGCTTTCCGTTTACGATATATAGTCTACTCTTGTGCA
GAATGAATTCTCGTAACTACATAGCACAAGTAGATGTAGTTAACTTTAATCTCAATAGCAATCTTTAATCAGTGTGTAACATTAGGGAGGACTTGAAAGA
GCCACCACATTTCTTTAGGCCACGCGGAGTACGATCGAGTGTACAGTGAACAATGCTAGGGAGAGCTGCCTATATGGAAGAGCCCTAATGTGTAAAATTA
ATTTTAGTAGTGCTATCCCCATGTGATTTTAATAGCTTTTCTAGGAGAATGACAAAG
>87fb4e65-c07f-4c7c-89c1-d9c0ccf76350|32
TAGAAAGGTTCAACACATGGTTGTTAAAGCTGCATTATTAGCAGACAAATTCCCAGTTTCACGACATTGGTAACCCTAAAGCTATTAAGTGTGTACCTCA
AGCTGATGTAGAATGGAAGTTCTATGATGCACAGCCTTGTAGTGACAAAGCTTATAAAATAGAAGAATTATTCTATTCTTATGCCACACATTCTGACAAA
TTCACAGATGGTGTATGCCTATTTGGAATTGCAATGTCGATAGATATCCTGCTAATTCCATTGTTTGTAGATTTGACACTAGAGTGCTATCTAACCTTAA
CTTGCCTGGTTGTGATGGTGGCAGTTTGTATGTAAATAAACATGCATTCCACACCAGCTTTTGATAAAAGTGCTTTTGTTAATTTAAAACAATTACCATT
TTTATTACTTTGACAGTCCATGTGAGTCTCATGGAAAACAAGTAGTGTCAGATATAGATTATGTACCACTAAAGTCTGCTACGTGTATAACACGTTGCAA
TTTAGGTGGTGCTGTCTGTAGACATCATGCTAATGAGTACAGATTGTATCTCGATGCTTATAACATGATGATCTCAGCTGGCTTTAGCTTGTGGGTTTAC
AAACAATTTGATACTTATAACCTCTGGAACACTTTTACAAGACTTCAGAGTTTAGAAAATGTGGCTTTAATGTTGTAAATAAGGGACACTTTGATGGACA
ACAGGGTGAAGTACCAGTTTATCATTAATAACACTGTTTACACAAAAGTTGATGGTGTTGATGTAGAATTGTTTGAAAATAAAACAACATTACCTGTTAA
TGTAGCATTTGAGCTTTGGGCTAAGCGCAACATTAAACCAGTACCAGAGGTGAAAATACTCAATAATTTGGGTGTGGACATTGCTGCTAATACTGTGATC
TGGGACTACAAAAGAGATGCTCCAGCACATATATCTACTATTGGTGTTTGTTCTATGACTGACATAGCCAAGAAACCAACTGAAACGATTTGTGCACCAC
TCTGTGTTTTTTGATGGTAGAGTTGATGGTCAAGTAGACTTATTTAGAAATGCCCGTAATGGTGTTCTTATTACAGAAGGTAGTGTTAAAGGTTTACAAC
CATCTGTAGGTCCCAAACAAGCTAGTCTTAATGGAGTCACATTAATTGGAGAAGCCGTAAAAACACAGTTCAATTATTATAAGAAAGTTGATGGTGTTGT
CCAACAATTACCTGAAACTTACTTTACTCAGAGTAGAAATTTACAAGAATTTAAACCCAGGAGTCAAATGGAAATTGATTTCTTAGAATTAGCTATGGAT
GAATTCATTGAACGGTATAAATTAGAAGGCTATGCCTTCGAACATATCGTTTATGAGAGATTTAGTCATAGTCAGTTAGGTGGTTTACATCTACTGATTG
GACTAGCTAAACGTTAAGGAATCACCTTTTGAATTAGAAGATTTTATTCCTATGGACAGTACAGTTAAAAACTATTCATAACAGATGCGCAAACAGGTTC
ATCTAAGTGTGTGTGTTCTGTTATTGATTTATTACTTGATGATTTTGTTGAAATAATAAAATCCCAAGATTTATCTGTAGTTTAAGGTTGTCAAAGTGAC
TATTGACTATACAGAAATTTTATTTATGCTTTGGTGTAAAGATGGCCATGTAGAAACATTTTACCCAAAATTACAATTTAGTTAAGCGTGGCAACCGGGT
GTTGCTATGCCTAATCTTTACAAAATGCAAAGAATGCTATTAGAAAAGTGTGACCTTCAAAATTATGGTGATAGTGCAACATTACCTAAAGGCATAATGA
TGAATGTCGCAAAATATACTCAACTGTGTCAATATTTAAACACATTAACATTAGCTGTACCCTATAATATGAGAGTTATACATTTTGGTGCTGGTTCTGA
TAAAGGAGTTGCACCAGGTACAGCTGTTTTAAGACAGTGGTTGCCTACGGGTACGCTGCTTGTCGATTCAGATCTTAATGACTTTGTCTCTGATGCAGAT
TCAACTTTGATTGGTGATTGTGCAACTGTACATACAGCTAATAAATGGGATCTCATTATTAGTGATATGTACGACCCTAAGACTAAAAATGTTACAAAAG
AAAATGACTCTAAAGAGGGTTTTTCACTTACATTTGTGGGTTTATACAACAAAAGCTAGCTTTGGAGGTTCCGTGGCTATAAAGATAACAGAACATTCTT
GGAATGCTGATTTTATAAGCTCATGGGACACTTCGCATGGTGGACAGCCTTTGTTACTAATGTGAATGCGTCATCATCTGAAGCATTTTTAATTGGATGT
AATTATCTTGGCAAACCACGCGAACAAATAGATGGTTATGTCATGCATGCAAATTACATATTTTGGAGGAATACAAATCCAATTCAGTTGTCTTCCTATT
CTTTATTTGACATGAGTAAATTTCCCCTTAAATTAAGGGTACTGCTGTTATGTCTTTAAAAGAAGGTCAAATCAATGATATGATTTTATCTTCTTAGTAA
AGGTAGACTTATAATTAGAGAAAACAACAGAGTTGTTATTTCTAGTGATGTTCTTGTTAACAACTAAACGAACAATGTTTGTTTTTTGTTTTATTGCCAC
TAGTCTTAGTCAGTGTGTTAATCTTACAACCAGAACTCAATTACCCCTGCATACACTAATTCTTCACACGTGGTGTTTATTACCCTGACAAAGTTTTCAG
ATCCTCAGTTTTACATTCAACTCAGGACTTGTTCTTACCTTTTTCCAATGTTACTTGGTTCCATGCTATACATGTCTTGGGACCAATGGTACTAAGAGGT
TTGATAACCTGTCCTACCATTTAATGATGGTGTTTATTTTGCTTCCACTGAGAAGTCTAACATAATAAGAGGCTGGATTTTGGTACTACTTTAGATTCGA
AGACCCAGTCCCTACTTATTGTTAATAACGCTACTAATGTTGTTATTAAAGTCTGTGAATTTTCAATTTGTAATGATCCATTTTTGGGTGTTTATTACCA
CAAAAACAACAAAAGTTGGATGGAAAGTGAGTTTAGAGTTTATTCTAGTGCGAATAATTGCACTTTGAATATGTCTCAGCCTTTCTTATGGACCTTGAAG
GAAAACAGGGTAATTTCAAAAAATTTAGGGAATTTGTGTTTAAGAATATTGATGGTTATTTTAAAATATATTTAAGCACACGCCTATTAATTTAGTGCGT
GATCTCCCTCAGGGTTTTTCGGCTTTAGAACCATTGGTAGATTTGCCAATAGGTATTAACATCACTAGGGTTCAAACTTTACTTGCTTTACGTAGACGTT
ATTTGACTCCTGGTGATTTTTTCAGGTTGGACAGCTGGTGCTGCAGCTTATTATGTGGGTTATCTTCAACCAAGGACTTTTCTATTAAAATATAATGAAA
ATGGAACCATTACAGATGCTGTAGACTGTGCACTTGACCCTCTCAGAAACAAAGTGTACGTTGAAATCCTCACTGTAGAAAAAGGAATTTATCAAACTTC
TAACTTTAGAGTCCAACCAACAGAATCTATTGTTAGATTTCCTAATATTACAAACTTGTGCCCTTTTGGTGAAGTTTTTAACGCCACCAGATTTGCATCT
GTTTATGCTTGGAACAGGAAGAGAATCAGCAACTGTGTTGCTGATTATTCTGTCCTATATAATTCCGCATCATTTTCCACTTTTAAGTGTTATGGAGTGT
CTCCTACTAAATTAAATGATCTCTGCTTTACTAATGTCTATGCAGATTCATTTGTAATTAGAGGTGATGAAGTCAGACAAATCGCTCCAGGGCAAACTGG
AAAGATTGCTGATTATAATTATAAATTACCAGATGATTTTACAGGCTGCGTTATAGCTTGGAATTCTAACAATCTTGATTCTAAGGTTGGTGGTAATTAT
AATTACCTGTATAGATTGTTTAGGAAGTCTAATCTCAAACCTTTTGAGAGAGATATTTCAACTGAAATCTATCAGGCCGGTAGCACACCTTGTAATGGTG
TTGAAGGTTTTAATTGTTACTTTTTTACAATCATATGGTTTCCAACCCACTAATGGTGTTGGTTACCAACCATACAGAGTAGTAGTACTTTCTTTTGAAC
TTCTACATGCACCAGCAACTGTTTGTGGACCTAAAAAGTCTACTAATTTGGTTAAAAACAAATGTGTCAATTTCAACTTCAATGGTTTAACAGGCACAGG
TGTTCTTACTGAGTCTAACAAAAGTTTCTGCCTTTCCAACAATTTGGCAGAGACATTGCTGACACACTGATGCTGTCCGTGATCCACAGACACTGAGATT
TTGACATTACACCATGTTCTTTGGTGGTGTCAGTGTTATAACACCAGGAACAAATACTTCTAACCAGGTTGCTGTTCTTTATCAGGATGTTAACTGCACA
GAAGTCCCTGTTGCTATTCATGCAGATCAACTTACTCCTACTTGGCGTGTTTATTCTACAGGTTCTAATGTTTTTCAAACACGTGCAGGCTGTTTAATAG
GGGCTGAATATGTCAACAACTCATATGAGTGTGACATACCCATTGGTGCAGGTATATGCGCTAGTTATCAGACTCAGACTAATTCCTCAGCGGGCACGTA
GTGTAGCTAGTCAATCCATCATTGCCTACACTATGTCACTTGGTGCAGAAAATTCAGTTGCTTACTCTAATAACTCTATTGCCATACCCACAAATTTTAC
TATTAGTGTTACCACAGAAATTCTACCAGTGTCTATGACCAAGACATCAGTAGATTGTACAATGTACATTTGTGGTGATTCAACTGAATGCAGCAATCTT
TGTTGCAATATGGCAGTTTTTGTACACAATTAAACCGTGCTTTAACTGGAATAGCTGTTGAACAAGACAAAACACCCAAGAAGTTTTTGCACAAGTCAAA
CAAATTTACAAAACACCACCAATTAAAGATTTTGGTGGTTTTAATTTTCACAAATATTACCAGATCCATCAAAACCAAGCAAGAGGTCATTTATTGAAGA
TCTACTTTCAACAAAGTGACACTTGCAGATGCTGGCTTCATCAAACAATATGGTGATTGCCTTGGTGATATTGCTGCTAGAGACCTCATTTGTGCACAAA
AGTTTAACGGCCTTACTGTTTTGCCACCTTTGCTCACAGATGAAATGATTGCTCAATACACTTTGCACTGTTAGCGGGTACAATCACTTTGGTTGGACCT
TTGGTGCAGGTGCTGCATTACAAATACCATTTGCTATGCAAATGGCTTATAGGTTTAATGGTATTGGAGTTACACAGAATGTTTCTATGAGAACCAAAAA
TTGATTGCCAACCAATTTAATAGTGCTATTGGCAAAATTCAAGACACTTTCTTTCCACAGCAAGTGCACTTGGAAAACTTCAAGATGTGGTCAACCAAAA
TGCACAAGCTTTAAACACGCTTGTTAAACAACTTAGCTCCAATTTGGTGCAATTCAAGTGTTTTAAATGATATCCTTTCACGTCTTGACAAAGTTGAGGC
TGAAGTGCAAATTGATAGGTTGATCACAGGCAGACTTCAAAGTTTGCAGACATATGTGACTCAACAATTAATTAGAGCTGCAGAAATCAGAGCTTCTGCT
AATCTTGCTGCTACTAAAATGTCAGAGTGTGTACTTGGACAATCAAAAAGAGTTGATTTTGTGGAAAGGGCTATCATCTTATGTCCTCCCTCAGTCAGCA
CCTCATGGTGTAGTCTTCTTGCATGTGACTTATGTCCCTGCACAAGAAAAGAACTTCACAACTGCTCCTGCCATTTGTCATGATGGAAAAGCACACTTTC
CTCGTGAAGGTGTCTTTGTGTTCAAATGGCACACACTGGTTTGTAACACAAAGGAATTTTTATGAACCACAAATCATTACTACAGACAACACATTTGTGT
CTGGTAACTGTGATGTTGTAATAGGAATTGTCAACAACACAGTTTATGATCCTTTGCAACCTGAATTAGACTCATTCAAGGAGGAGTTAGATAAATATTT
TAAGAATCATACATCACCAGATGTTGATTTAGGTGACATCTGGCATTAATGCTTCAGTTGTAAACATTCAAAAAGAAATTGACCGCCTCAATGAGGTTGC
CAAGAATTTAAATGAATCTCATCGATCTCCAAGAACTTGGAAAGTATGAGCAGTATATAAAATGGCCAAGTCTATTTGGCTAGGTTTTATAGCTGGCTTG
ATTGCCATAGTAATGGTGACAATTATGCTTTGCTGTATGACCAGTTGCTGTAGTTGTCTCAAGGGCTGTTGTTCTTGTGGATCCTGCTGCAAATTTGATG
AAGACGACTGAGCCAGTGCTCAAAGGAGTCAAATTACATTACACATAAACGAACTTATGGATTTGTTTATGAGAATCTCACAATTGGAACTGTAACTTTG
AAGCAAGGTGAAATCAAGGATGCTACTCCTTCAGATTTTGTTCGCGCTACTGCAACGATACCGATACAAGCCTCACTCCCTTTCGGATGGCTTATTGTTG
GCGTTGCACTTCTTGCTGTTTTCAGAGCGCTTCCAAAATCATAACCCTCAAAAGAGATGGCAACTAGCACTCTCCAAGGGTGTTCACTTTGTTTGCAACT
TGCTGTTGTTGTTTGTAACAGTTTACTTCACACCTTTTGCTCGTTGCTGCTGGCCTTGAAGCCCCTTTTCTCTATCTTTATGCTTTAGTACTACTTGCAG
AGTATAAACTTTGTAAGAATAATAATGAGGCTTTGGCTTTGCTGGAAATGCCGTTCCAAAAACCCATACTTTATGATGCCAACTATTTTCTTTGCTGGCA
TACTAATTGTTACGACTATTGTATACCTTACAATAGTGTAACTTCTTCAATTGTCATTACTTCAGGTGATGGCACAACAAGTCCTATTTGAACATGACTA
CCAGATTGGTGGTTATACTGAAAATGGGAATCTGGAGTAAAAGACTGTGTTGTATTACACAGTTACTTCACTTCAGACTATTACCAGCTGTACTCAACTC
AATTGAGTACAGACACTGGTGTTGAACATGTTACCTTCTCATCTACAATAAAATTGTTGATGAGCCTGAAGAACATGTCCAAATTCACAATCGACGGTTC
ATCCGGAGTTGTTAATCCAGTAATGGAACCAATTTATGATGAACCGACGACGACTACTAGCGTGCCTTTGTAAGCACAAGCTGATGAGTACGAACTTATG
TACTCATTCGTTAGAGAAGAGACAGGTACGTTAATAGTTAATAGCGTACTTTTCTTGCTTGCTTGGTGGTATTCTTGCTAGTTACACTAGCCATCCTTAC
TGCGCTTCGATTGTGTGCGTACTGCTGCAATATTGTTAACGTGAGTCTTGTAAAACCTTCTTTTACGTTTACTCTCGTGTTAAAAATCTGAATTCTTCTA
GAGTTCCTGATTTCTGGTCTAAACGAACTAAATATTATATTAGTTTCTGTTTGGAACTTTAATTTTAGCCATGGCAGATTCCAACGGTACTATTACCGTT
GAAGAGCTTAAAAAGCTCTTGAACAATGGAACCTAGTAATAGGTTTCCTATTCCTTACATGGATTTGTTTCTACAATTTGCCTATGCCAACAGGAATAGG
TTTTTGTATATAATTAAGTTAATTTTCCTCTGGCTGTTATGGCCAGTAACTTTAGCTTGTTTTGTGCTTGCTGCTGTTTACAGAATAAATTGGATCACCG
GTGGAATTGCTATCGCAATGGCTTGTCTTGTAGGCTTGATGTGGCTCAGCTACTTCATTGCTTTCAGACTGTTTGCGCGTACGCGTTCCATGTGGTCATT
CAATCCAGAAACTAACATTCTTCAACGTGCCACTCCATGGCACTATTTTGACCAGACCGCTTCTAGAAAGTGAACTCGTAATCGGAGCTGTGATCCTTCG
TGGACATCTTCGTATTGCTGGACACCATCTAGGACGCTGTGACATCAAGGACCTGCCTAAAGAAATCACTGTTGCTACACGAACGCTTCTTATTACAAAT
TGGGAGCTCGCAGCGTGTAGCAGGTGACTCAGGTTTTGCTGCATACAGTCGCTACAGGATTGGCAACTATAAATTAAACACAGACCATTCCAGTAGCAGT
GACAATATTGCTTTGCTTGTACAGTAAGTGACAACAGATGTTTCATCTCGTTGACTTTCAGGTTACTATAGCAGAGATATTACTAATTATTATGAGGACT
TTTAAAGTTTCCATTTGGAATCTTGATTACATCATAAACCTCATAATTAAAAATTTATCTAAGTCACTAACTGAGAATAAATATTCTCAATTAGATGAAG
AGCAACCAATGGAGATTGATTAAACGAACATGAAAATTATTCTTTTCTTGGCACTGATAACACTCGCTACTCTGTGAGCTTTATCACTACCAAGAGTGTG
TTAGAGGTACAACAGTACTTTTAAAAGAACCTTGCTTTCTGGAACATACGAGGGCAATTCACCATTTCATCCTCTAGCTGATAACAAATTTGCACTGACT
TGCTTTAGCACTCAATTTGCTTTGCTTGTCCTGACGGCGTAAAACACGTCTATCAGTTACGTGCCAGATCAGTTTCACCTAAACTGTTCATCAGACAAGA
GGAAGTTCAAGAACTTTACTCCAATTTTTATTGTTGCGGCAATAGTGTTTATAACACTTTGCTCACACTCAAAAGAAAGACAGAATGATTGAACTTCATT
AATTGACTTCTATTTGTGCTTTTTAGCCTTTCTGCTATTCCTTGTTTTAATTATGCTTATTATCTTTTGGTTCTCACTTGAACTGCAAGATCATAATGAA
ACTTGTCACGCCTAAACGAACATGAAATTTCTTGTTTCTTAGGAATATACAACTGTAGCTGCATTTCACCAAGAATGTAGTTTACAGTATGTACTCAACA
TCAACCATATGTAGTTGATGACCCGTGTCCTATTCACTTCTATTCTAAATGGTATATTAGAGTAGGAGCTAGAAAATCAGCACCTTTAATTGAATTGTGC
GTGGATGAGGCTGGTTCTAAATCACCCATTCAGTACATCGATATCGGTAATTATACAGTTTCCTGTTTACCTTTTACAATTAATTGCCAGGAACCTAAAT
TGGGTAGTCTTGTAGTGCGTTGTTCGTTCTATGAAGACTTTTTAGAGTATCATGACGTTCGTGTTGTTTTAGATTTCATCTAAACGAACAAACTAAAATG
TCTGATAATGGACCCCAAAATCAGCGAAATGCACCCCGCATTACGTTTGGTGGACCTCAGATTCAACTGGCAGTAACCAGAATGGAGAACGCAGTGGGGC
GCGATCAAAACAACGTCGGCCCCAAGGTTTACCCAATAATACTGCGTCTTTGGTTCACCGCTCACTCAACATGGCAAGGAAGACCTTAAATTCCCTCGAG
GACAAGGCGTTCCAATTAACACCAATAGCAGTCCAGATGACCAAATTGGCTACTACCGAAGAGCTACCAGACGAATTCGTGGTGGTGACGGTAAAATGAA
AGATTCAGTCCAAGATGGTATTCTACTACCTAGGAACTGGGCCAGAAGCTGGACTTCCCTATGGTGCTAACAAAGACGGCATCATATGGGTTGCAACTGA
GGGAGCCTTGAATACACCAAAAGATCACATTGGCACCCGCAATCCTGCTAACAATGCTGCAATCGTGCTACAACTTCCAAGGAACAACATTGCCAAAAGG
CTTTACGCAGAAGGGAGCAGAGGCGGCAGTCAAGCCTCTCGTTCCTCATCACGTAGTCGCAACAGTTTAAGAAATTCAACTCCAGGCAGCAGTAGGGGAA
CTTCTCCTGCTAGAATGGCTGGCAATGGCGGTGATGCTGCTCTTGCTTTGCTGCTGCTTGACAGATTGAACCAGCTTGAGAGCAAAATGTCTGGTAAAGG
CCAACAACAACAAGGCCAAACTGTCACTAAGAAATTGCTGCTGAGGCTTCTAAGAAGCCATGGCAAAACGTACTGCCACTAAAGCATACAATGTAACACA
AGCTTCGGCAGACGTGGTCCAGAACAAACCCAAGGAAATTTTGGGGACCAGGAACTAATCAGACAAGGAACTGATTACAAACATTGGCCGCAAATTGCAC
AATTTGCCCCAGCGCTTCAGCGTTTTCGGAATGTCGCGCATTGGCATGGAAGTCACACCTTCGGGAACGTGGTTGACCTACACAGGTGCCATCAAATTGG
ATGACAAAGATCCAAATTTTCAAAGATCAAGTCATTTTGCTGAATAAGCATTGACGCATACAAAACATTCCCACCAACAGAGCCTAAAAAGGACAAAAAG
AAGAAGGCTGATGAAACTCAAGCCTTACCGCAGAGACAGAAGAAACAGCAAACTGTGACTTTCCTGCTGCAGATTTGGATGATTTTCCAAACAATTGCAA
CAATCCATGAGCAGTGCTGACTCAACTCAGGCCTAAACTCATGCAGACACAACAAGGCAGATGGGCTATATAAACGTTTCGCTTTTCCGTTTACGATATA
GTCTACTCTTGTGCAGAATGAATTCTCGTAACTACATAGCACAAGTAGATGTAGTTAACTTTAATCTCACATAGCAATCTTTAATCAGTGTGTAACATTA
GGGAGGACTTGAAAGAGCCACCACATTTCACCGAGGCCACGCGGAGTACGATCGAGTGTACAGTGAACAATGCTAGGGAGAGCTGCCTATATGGAAGAGC
CCTAATGTGTAAAATTAATTTTAGTAGTGCTATCCCCATGTGATTTTAATAGCTTCTTAGGAGAATG
>b5137ef0-56db-420c-ae46-f672d78600d5|6
ATACCTTCCCAGGTAACAAACCAACCAACTTCGATTCTTGTAGATCTGTTCTAAACGACTTTTAAAATCTGTGTGGCTGTCTCGGCTGCATGCTTAGTGC
ACTCACGCAGTATAATTAATAACTAATTACTGTCGCTGACAGGACACGAGTAACTCGTCTATCTTTGCAGGCTGCTTACGGTTTCGTCCGTGTTGCAGCC
GATCATCAGCACATAGGTTTCGTCCGGGTGTGACCGAAAGGTAAGATGGAGAGCCTTGTCCCTGGTTCAACGAGAAAACACACGTCCATTCAGTTTGCCT
GTTTACAGGTTTCGCGACGGTGCTCGTACGTGGCTTTGGAGACTCCGTGGAGGAGGTCTTATCAGAGGCACGTCAACATCTTAAAGATGGCACTTGTGGC
TTAGTAGAAGTTGAAAAGGCGTTTTGCCTCAACTTGAACAGCCTATGTGTTCATCAAACGTTCGGATGCTCGAACTGCACCTCATGGTCATGTTATGGTT
GAGCTGGTAGCAGAACTCGAAGGCATTCAGTACGGTCGTAGTGGTGAGACACTGGTGTCCTTGTCCCTCATGTGGGCGAAATACCAGTGGCTTACCGCAA
GGTTCTTCGTAAGAACGGTAATAAAGGAGCTGGTGGCCATGTTACGGCGCCGATCTAAAGTCATTTGACTTAGGCGACGAGCTTGGCACTGATCCTTATG
AAGATTTCAAGAAAACTGGAACACTAAACATAGCAGTGGTGTTACCCGTGAACTCATGCGTGAGCTTAACGGAGGGGCATACACTCGCTATGTCGATAAC
AACTTGTGGCCCTGATGGCTACCCCTCTGAGTGCATTAAAGACCTTCTAGCACGTGCTGGTAAAGCTCATGCACTTTGTCCGAACAACTGGACTTTATTG
ACACTAAGAGGGTGTATACTGCTGCCGTGAACATGAGCATGAAATTGCTTGGTACACGGAACGTTCTGAAAAGAGCTATGAATTGCAGACACCTTTGAAA
TTAAATTGGCAAAGAAATTTTGACACCTTCAATGGGAATGTCCAAATTTTGTATTTCCCTTAAATTCCATAATCAAGACTATTCAACCAAGGTTGAAAAG
AAAAAGCTTGATGGCTTTATGGGTAGAATTCGATCTGTCTATCCAGTTGCGTCACCAAAATGAATGCAACCAAATGTGCCTTTCAACTCTCATGAAGTGT
GATCATTGTGGTGAAACTTCATGGCAGACGGGCGATTTTGTTAAAGCCACTTGCGAATTTGTGGCACTGAGAATTTGACTAAAGAAGGTGCCACTACTTG
TGGTTACTTACCCCAAATGCTGTTGTTAAAATTTATTGTCCAGCATGTCACAATCAGAAGTAGGACCTGAGCATAGTCTTGCCGAATACCAATGAATCTG
GCTTGAAAACCATTCTCGTAAGGTGGTCGCACTATTGCCTTTGGAGGCTGTGTTCTTATGTTGGTTGCCATAACAAGTGTGCCTATTGGGTTCCACGTGC
TAGCGCTAACATAGGTTGTAACCATACAGGTGTTGTTGAGAAGGTTCCGAAGGTCTTAATGACAACCTTCTTGAAATACTCCAAAAGAGAAAGTCAACAT
CAATATTGTTGGTGACTTTAAACTTAATGAAGAGATCGCCATTATTTTGGCATCTTGCTTCCACAAGTGCTTTGTGGAAACTGTGAAAGGTTTGGATTAT
AAAGCATTCAAACAAATTGTTGAATCCTGTGGTAATTAAGTTACAAAGGAAAAGCTAAAAAGGTGCCTGGAATATTGGTGAACAGAAATCAATACTGATT
TCCAAACAATTGCAACAATCCATGAGCAGTGCTGACTCAACTCAGGCCTAAACTCATGCAGACCATAAGGCAGATGGGCTATATAAAACGTTTCGCTTTC
CGTTTACGATATATAGTCTACTCTTGTGCAGAATGAATTCTCGTAACTACATAGCACAAGTAGATGTAGTTAACTTTAAATCACATAGCAATCTTTAATC
AGTGTGTAACATTAGGAGGACTTGAAAGAGCCACATTTCCGAGGCCATCGGAGTACGATCGAGTGTACAGTGAACAATGCTAGGGAGAGCTGCCTATATG
GAAGAGCCCTAATGTGTAAAATTAATTTTAGTAGTGCTATCCCCATGTGATTTTAATAGCTTTTAGGAGAATGACAAAAAA
>12e8c174-1f17-4e68-b566-ec35a61b0107|10
ACCTTCCCAGGTAACAAACCAACCAACTTCGATCTGTAGATCTGTTCTAAACGAACTTATGGATTTGTTTATGAGAATCTCACAATTGGAACTGTAACTT
TGAAGCAAGGTGAAATCAAGGATGCTACTCCTTCAGATTTGTTCGCGCTACTGCAACGATACCGATACAAGCCTCACTCCTCTTCGGATGGCTTATTGTT
GGCGTTGCACTTCTTGCTGTTTTCAGAGCGCTTCCAAAATCATAACCCTCAAAAGAGATGGCAACTAGCACTCCAAGGGTGTCACTTTGTTTGCAACTTG
CTGTTGTTGTTTGTAACAGTTTTACTCACACCTTTTGCTCGTTGCTGCTGGCCTTGAAGCCCTTTTCTCTATCTTTATAAATTAGTTCTACTTCTTGCAG
AGTATAAACTTGTAAGAATAATAATGAGGCTTTGGCTTTGCTGGAAATGCCGTTCCAAAAACCCATACTTTATGATGCCAACTATTTTCTTTGCTGGCAT
ACTAATTGTTACGACTATTGTATACCTTACAATAGTGTAACTTTCTTCAATTGTCATTACTCAGGTGATGGCACAACAAGTCCTATTTGAACATGACTAC
CAGATTGGTGGTTATACTGAAAATGGGAATCTGGAGTAAAAGACTGTGTTGTATTACACAGTTACTTCATTTCAGACTATTACCAGCTGTACTCAACTCA
ATTGAGTACAGACACTGGTGTTGAACATGTTACCTTCTTCATCTACAATAAAATTGTTGATGAGCCTGAAGAACATGTCCAAATTCACACAATCGACGGT
TCATCCGGAGTTGTTAATCCAGTAATGGAACCAATTTATGATGAACCGACGACGACTACTAGCGTGCCTTTTGTAAGCACAAGCTGATGAGTACGAACTT
ATGTACTCATTCGTTTCAGAAGAGACAGGTACGTTAATAGTTAATAGCGTACTTCTTGCTTTGGTGGTATTCTTGCTAGTTACACTAGCCATCCTTACTG
CGCTTCGATTGTGTGCGTACTGCTGCAATATTGTTAACGTGAGTCTTGTAAACCTTTTTTTACGTTTACTCGTGTTAAAAATCTGAATTTTCTAGAGTTC
CTGATTTCTGGTCTAAACGAACTAATATTATATTAGTTTCTCTGTTTGGAACTTTAATTTTAGCCATGAGCAGATTCCAACGGTACTATTACGTTGAAGA
GCTTAAAAAGCTTTGAACAATGGAACCTAGTAATAGGTTTCCTATTCCTTACATGGATTTGTCTTTACAATTTGCCTATGCCAACAGGAATAGGTTTTTG
TATAATTAAGTTAATTTTCCTCTGGCTGTTATGGCCAGTAACTTTAGCTTGTTTGTGCTTGCTGCTGTTTACAGAATAAATTGGATCACCGGTGGAATTG
CTATCGCAATGGCTTGTCTTGTAGGCTTGATGTGGCTCAGCTACTTCATTGCTTACAAGACTGTTTGCGCGTACGCGTTCCATGTGGTCATTCAATCCAG
AAACTAACATTCTTTCTCAACGTGCCACTCCATGGCACTATTTTGACCAGACCGTTCTAGAAAGTGAACTCGTAATCGGAGCTGTGATCCTTTTGGACAT
CTCGTATTGCTGGACACCATCTAGGACGCTGTGACATCAAGGACCTGCCTAAAGAAATCACTGTTGCTACACGAACGCTTCTTATTACAAATTGGGAGCT
CGCAGCGTGTAGCAGGTGACTCAGGTTTGCTGCATACAGTCGCTACAGGATTGGCAACTATAAATTAAACACAGACCATTCCAGTAGCAGTGACAATATT
GCTTTGCTTGTACAGTAAGTGACAACAGATGTTCATCTCGTTGACTTTCAGGTTACTATAGCAGAGATATTAATTATTATGAGGACTTTAAAGTTCCATT
TGGAATCTTGATTACATCATAAACCTCATAATTAAAAATTTATTTAAGTCACTAACTGAGAATAAATATTCTCAATTAGATGAAGAGCAACCAATGGAGA
TTGATTAAACGAACATGAAAATTATTTTTCTTGGCACTGATAACACTCGCTACTCTGTGAGCTTTATCACTACCAAGAGTGTGTTAGAGGTACAACAGTA
CTTTAAAAGAACCTTGCTTTCTGGAACATACGAGGGCAATTCACCATTTCATCCTCTAGCTGATAACAAATTTGCACTGACTTGCTTTAGCACTCAATTT
GCTTTGCTTGTCCTGACGGCGTAAAACACGTCTATCAGTTACGTGCCAGATCAGTTCACCTAAACTGTTCATCAGACAAGAGGAAGTCAAGAACTTTACT
CTCCAATTTTTATTGTTGCGGCAATAGTGTTTATAACACTTTGCTCACACTCAAAAGAAAGACAGAATGATTGAACTTTCATTAATTGACTTCTATTTGT
GCTTTTAGCCATTGGCCGCAAATTGCACAATTTGCCCCAGCGCTTCAGCGTTTTCGGAATGTCGCGCATTGGCATGGAAGTCACACCTCGGGAACGTGGT
TGACCTACACAGGTGCCATCAAATTGGATGACAAAGATCCAAATTCAAAGATCAAGTCATTTTGCTGAATAAGCATTGACGCATACAAAACATTCCCACC
AACAGAGCCTAAAAAGGACAAAAAGAAGAAGGCTGATGAAACTCAAGCCTTACCGCAGAGACAGAAGAAACAGCAAACTGTGACTTTTTCCTGCTGCAGA
TTTGGATGATTTTCCAAACAATTGCAACAATCCATGAGCAGTGCTGACTCAACTCAGGCCTAAACTCATGCAGACACAAGGCAGATGGGCTATATAAACG
TTTCGCTTTCCGTTTACGATATATAGTCTACTCTTGTGCAGAATGAATTCTCGTAACTACATAGCACAAGTAGATGTAGTTAACTTTAATCACATAGCAA
TCTTTAATCAGTGTGTAACATTAGGGAGGACTTGAAAGAGCCACCACATTTCACCGAGGCCACAAGAGTACGATCGAGTGTACAGTGAACAATGCTAGGG
AGAGCTGCCTATATGGAAGAGCCCTAATGTGTAAAATTAATTTTAGTAGTGCTATCCCCATGTGATTTTAATAGCTTTCTAGGAGAATGACAAAAAAT
>de4af74a-2d31-4676-8d1b-945712d604d4|23
GAAGCCTCCGGCAAAAACGTACTGCCACTAAAGCATACAATGTAACACAAGCTTTCGGCAGACGTGGTCCAGAACAAACCCAAGGAAATTTTGGGGACCA
GGAACTAATCAGACAAGGAACTGATTACAAACATTGGCCGCAAATTGCACAATTTGCCCCAGCGCTTCAGCGTTTTCGGAATGTCGCGCATTGGCATGGA
AGTCACACCTTCGGGAACGTGGTTGACCTACACAGGTGCCATCAAATTGGATGACAAAGAT
>e60fb9af-6cfe-4382-9671-5b3447bdecb9|5
CCTTCCCAGGTAACAAACCAACCATTTTCGATCTTGTAGATCTGTTCTCTAAACGAACTTTAAAATCTGTGTGGCTGTCATTCGGCTGCATGCTTAGTGC
ACTCACGCAGTATAATTAATAACTAATTACTGTCGTTGACAGGACACGAGTAACTCGTCTATCTTTGCAGGCTGCACGGTTTCGTCCGTGTTGCAGCCGA
TCATCAGCACATCTAGGTTTCGTCCGGGTGTGACCGAAAGGTAAGATGGAGAGCCTTGTCCCTGGTTTCAACGAGAAACACACGTCCACTCAGTTTGCCT
GTTTTACAGGTTCGCGACGTGCTCGTACGTGGCTTGGAGACTCCGTGGAGGAGGTCTTATCAGAGGCACGTCAACATCTTAAAGATGGCACTTGTGGCTT
AGTAGAAGTTGAAAAAGGCGTTTTGCCTCAACTTGAACAGCCCTATGTGTTTCATAAACGTTCGGATGCTCGAACTGCACCTCATGGTCATGTTATGGTT
GAGCTGGTAGCAGAACTCGAAGGCATTCAGTACGGTCGTGGTGGTGAGACACTTGGTGTCCTGTCCCTCATGTGGGCGAAATACCAGTGGCTTACCGCAA
GGTTCTTCTTCGTAAGAACGGTAATAAAGGAGCTGGTGGCCATAGTTACGGCGCCGATTTAAAGTCATTTGACATAGGCGACGAGCTTTGGCACTGATCC
TTATGAAGATTTCAAGAAAACTGGAATGTACAAATACCTACAACTTGTGCTAATGACCCTGTGGGTTTACACTTAAAACACAGTCTGTACCGTCTGCGGT
ATGTGGAAAGGTTATGGCTGTAGTTGTGATCAACTCCGCGAACCCATGCTTCAGTCAGCTGATGCACAATCGTTTTTAAACGGGTTTGCGGTGTAAGTGC
AGCCCGTCCTCATCCGTGCGGCACAGGCACTAGTACTGATGTCGTATACAGGGCTTTGACATACAATGATAAAGTAGCTGGTTTGCTAAATTCCTAAAAC
TAATTGTTGTCGCTTCCAAGAAAAGGACGAAGATGACAATTTAATTGATTCACATTTGTAGTTAAGAGACACACTTTCTCTAACTACCAACATGAAGAAA
CAATTTATAATTTACTTAAGGATTGTCCAGCTGTTGCTAAACATGACTTCTAAGTTTAGAATAGACGGTGACATGGTACCACATATATACGTCAACGTCT
TACTAAATACACAATGGCAGACCTCGTCTATGCTTTAAGGCATTTGATGAAGGTAATTGTGACACATTAAAAGAAATACTTGTCATACAATTGTTGTGAT
GATGATTATTCAATAAAAAGGACTGGTATGATTTGTAGAAAACCCAGATATATTACGCGTATACGCCAACTTAGGTGAACGTGTACGCCAAGCTTGTAAA
AAACAGTACAATTGTGATGCCATGCGAAATGCTGGTATTGTTGGTGTACTGACATTAGATAATCAAGATTTGTTGGTAACTGGTATGATTTCGGTGATTT
CATACAAACCACGCCAGGTAGTGGAGTTCCTGTTGTAGATTTATTATTCATTGTTAATGCCTATATTAACCTTGACCAGGGCTTTAACTAAGAGTTACAT
GTTGACACTGACTTAACAAAGCCTTACATTAAGTGGGATTTGTTAAAATATGACTCTACCGAAGAGAGGTTAAAACTCTTTGACCGTTATTTTAAAATAT
TGGGATCAGACATACCCAAATTGTGTTAACTGTTTGGATGACAGATGCATTTTGCATTGTGCAAACTTTAATGTTTTATCTACGGTGTTCCCACCTACAA
GTTTGGACCACTAGTGAGAAAAATATTTGTTGATGGTGTTCCATCTGTAGTTTTCAACTGGATACACTTCAGAGAGCTAGGTGTTGTACATAATCAGGAT
GTAAACACATAGCTCTAGACTTAGTTTTAAGGAATTACTTGTGTATGCTGCTGACCCTGCTATGCACGCTGCTTCTGGTAATCTATTACTAGATAAACGC
ACTACGTGCTTTCAGTAGCTGCACTTACTAACAATGTTGCTTTTCAAACTGTCAAACCCGGTAATTTTAACAAAGACTTCTATGACTTTGCTGTGTCTAA
GGTTTTTTAAGGAAGGAAGTTCTGTTGAATTAAACACTTCTTTGCTCAGGATGGTAATGCTGCTATCAGCGATTATGACTACATTATCGTTATAATCTAC
CAACAATGTGATATCAGACAACTACTATTTGTAGTTGAAGTTGTTGATAAGTACTTTGATTGTTACGATGGTGGCTGTATTAATGCTAACCAAGTCATCG
TCAACAACCTAGACAAATCAGCTGGTTTCCATTTAATAAATGGGGTAAGGCTAGACTTTATTATGATCAATGAGTTATGAGGATCAAGATGCACTTTTCG
CATATACAAAACGTAATGTCATCCCTACTATAACTCAAATGAATTTTTAAGTATGCCATTAGTGCAAAGAATAGAGCTCGCCACCGTAGCTGGTGTTCTA
TCTGTAGTACTATGACCAATAGACAGTTTCATCAAAAATTATTGAAATCAATAGCCGCCACTAGAGGAGCTACTGTAGTAATTGGAACAAGCAAATTCTA
TGGTGGTTGGCACAACATGTTAAAAACTGTTTATAGTGATGTAGAAAACCCCTTATGGGTTGGGATTATCCTAAAATGTGATAGAGCCATGCCTAACATG
CTTAGAATTATGGCCTCACTTGTTCTTGCTCGCAAACATATTAAACGTGTTGTAGCTTGCACACCGTTTCTATAGATTAGCTAATGAGTGTGCTCAAGTA
TTGAGTGAAATGGTCATGTGTGGCGGTTCACTATATGTTAAACCAGGTGGAACCTCATCAGGAGATGCCACAACTGCTTATGCTAATAGTGTTTTACATT
TGTCAAGCTGTCACGGCCAATGTTAATGCACTTTATACATTGATGGTAACAAAATTGCCGATAAGTATGTCCGCAATTTACAACACAGACTTTATGAGTG
TCTATAGAAATAGAGATGTTGACACAGACTTTGTGAATGAGTTTACGCATATTTGCGTAAACATTTTCTCAATGATGATACTCTTGACGATGCTGTTGTG
TGTTTCAATAGCACTTATGCACTTCAAGGTTTAGTGGCTAGCATAAAGAACTTTAAGTCAGTTTATTATCAAAACAATGTTTATGTCTGAAGCAAAATGT
TGGACTGAGACTGACCTTACTAAAGGACCTCATGAATTTTGCTCAACATACAATGCTAGTTAAACAGGTGATGATTATGTGTACCTTCCTTACCCAGATC
CATCAAGAATCCTAGGGGCCGGCTGTTTGTAGATATCGTAAAAACAGATGGTACTCTTATGATTGAACGGTTCGTGTCTTTAGCTATAGATGCTTACCCA
CTTACTAAACATCCTAATCAGGAGTATGCTGATGTCTTCATTTGTACTTACAATACATAAGAAAGCTACATGATGAGTTAACAGGACACATGTTAGACAT
GTATTCTGTTATGCTTACTAATGATAACACTTCAAGGTATTAGGAACCTGAGTTTATGAGGCTATGTACACACCGCATACAGTCTACAGGCTGTTGGGGC
TTGTGTTCTTTGCAATTCCACAGACTTCATTAAGATGTGGTGCTTGCATACGTAGACCATTCTTATGTTGTAAATGCTGTTACGACCATGTCATATCAAC
ATCATAATTAGTCTTGTCTGTTAATCCGTATGTTTGCAATGCTCCAGGTTGTGATGTCACAGATGTGACTCAACTTTACTTAGGAGGTATGAGCTATTAT
TGTAAATTTCAAACCACCCCATTAGTTTCCATTGTGTGCTAATGGACAAGTTTTTGGTTTATATAAAAAAATATCGTGTTGGTAGCGATAATGTTACTGA
CTTTAATGCAATTGCAACATGTGACTGGACAAATGCTGGTGATTACATTTTAGCTAACACCTGTACTGAAAGACTCAAGCTTTTGCAGCAGAAACGCTCA
AGCTACTGAGGAGACATTTAAACTGTCTTATGGTATTGCTACTGTTCTGAAGTGCTGTCTGACAGAGAATTACATTTCATGTAGGAAGTTGGTAAACCTA
GACCACCACTTAACCGAAATTATGTCTTTACTGGTTATCGTGTAACTAAAAACAGTAAAGTACAAATAGGAGTACACCTTTGAAAAAGGTGACTATGGTG
ATGCTGTTGTTTACCGAGGTACAACATTATACAAATTAAATGTTGGTGATTATTTTGTGCTGACATCACATACAGTAATGCCATTAAGTGCACCTACACT
AGTGCCACAAGAGCACTATGTTAGAATTACTGGCTTATACCCAACACTCAATATTCAGATGAGTTTTCTAGCAATGTTGCAAATTATCAAAAGGTTGGTA
TGCAAAAGTATTCACTCCAGGGGACCTGGTACTGGTAAGAGTCATTCTGCTATTGGCCTAGCTCTCTACCCCTCTGCTCGCATAGTGTATACAGCTTGCT
CATGCCGCTGTTGATGCTATGTGAGAAGGCATTAAAATATTTGCCTAAGATAAGATTTCCAAACAATTGCAACAATCCATGAGCAGTGCTGACTCAATCA
GGCCTAAACTCATGCAGACACAAGGCAGATGGGCTATATAAACGTTTTCGCTTTCCGTTTACGATATATATAGTCTACTCTTGTGCAGAATGAATTCTCG
TAAACATAGCACAAGTAGATGTAGTTAACTTTAATCCACATAGCAATTCTTTAATCAGTGTGTAACATTAGGGAGGACTTGAAAGAGCCACATTTTCGAG
GCCACGCGGAGTACGATCGAGTGTACAGTGAACAATGCTAGGGAGAGCTGCCTATATGGAAGAGCCCTAATGTGTAAAATTAATTTTAGTAGTGCTATCC
CGTGATTTTAATAGCTTTAGGGGAGAATGACAAA
>4de36f69-2b2b-4658-b72b-82658334379a|7
ACCTTCCCAGGTAACAAACCATACCATTTCGATCTGTAGATCTGTCTCTAAACGAACTTTAAAATCTGTGTGGCTGTCACTCGGCTGCATGCTTAGTGCA
CTCACGCAGTATAATTAATAACTAATTACTGTCGTTGACAGGACACGAGTAACTGTATATCTGCAGGCTGCTTACGGTTCGTCCGTGTTGCAGCCGATCA
TCAGCACATCTAGGTTTCGTCCGGGTGTGACCGAAAGGTAAGATGGAGAGCCTTGTCCCTGGTTCAACGAGAAAACACACGTCCTATTCAGTTTGCCTGT
TTTACAGGTTTCGCGACGTGCTCGTACGTGGCTTTGGAGACTCCGTGGAGGAGGTCTTATCAGAGGCACGTCAACATTTAAAGATGGCACTTGTGGCTTA
GTAGAAGTTTGAAAAGGCGTTTTGCCTCAACTTGAACAGCCCTATGTGTTCATAAAACGTTCGGATGCTCGAACTGCACCTCATGGTCATGTTATGGTTG
AGCTGGTAGCAGAACTCGAAGGCATTCAGTACGGTCGTAGTGGTGAGACACTTTGGTGTCCTTGTCCCTCATGTGGGCGAAATACCAGTGGCTTACCGCA
AGGTTTTCTTCGTAAGAACGGTAATAAAGGAGCTGGTGGCCATAGTTACGGCGCCGATCTAAAGTCATTTGACTTAGGCGACGAGCTTGGCACTGATCCT
TATGAAGATTTCAAGAAAACTGGAATGTACAAATACCTACAACTTGTGCTAATGACCCTGTGGGTTTTACACTTTAAAACACAGTCTGTACCGTCTGCGG
TATGTGGAAAGGTTATGGCTGTAGTTGTGATCAACTCCGCGAACCCATGCTTCAGTCAGCTGATGCACAATCGTTTTAAACGGGTTTGCGGTGTAAGTGC
AGCCCGTCTCATCCACCGTGCGGCACAGGCACTAGTACTGATGTCGTATACAGGGCTTTTGACATCTACAATGATAAAGTAGCTGGTTTTGCTAAATTCC
TAAAAAACTAATTGTTGTCGCTTCCAAGAAAAGGACGAAGATGACAATTTAATTGATTCTTACTTTGTAGTTAAAGAGACACACTTCTCTAACTACCAAC
ATGAAGAAACAATTTATAATTTACTTAAGGATTGTCCAGCTGTTGCTAAACATGACTTCTTTAAGTTTAGAATAGACGGTGACATGGT
>3971f99b-da76-43d9-aa8f-2d2062b34788|5
CCCTTCCCGGTAACAAACCAACCATACCGATCTTGTAGATCTGTTCTCTAAACGAACTTTAAAATCTGTGTGGCTGTCACTCGGCTGCATGCTTAGTGCA
CTCACGCAGTATAATTAATAACTAATTGTGTTGACAGGACACGAGTAACTCGTCTATTGCAGGCTGCTTACGGTTCGTCCGTGTTGCAGCCGATCATCAG
CACATCTAGGTTTGCCGGGTGTGACCGAAAGGTAAGATGGAGAGCCTTGTCCCTGGTTTCAACGAGAAAACACACACGTCCACTCAGTTTGCCTGTTTTA
CAGGTTCGCGACGTTGCTCGTACGTGGCTTTGGAGACTCCGTGGAAGGAGGTCTATCAGAGGCACGTCAACACTTAAAGATGGCACTTGTGGCTTAGTAG
AAGTTGAAAAAGGCGTTTGCCTCAACTTGAACAGCCCTATGTGTCATCAAACGTTCGGATGCTCGAACTGCACCTCTTGTCATGTTATGGTTGAGCTGGT
AGCAGAACTCGAAGGCATTCAGTACAGGTCGTAGTGGTGAGACACTTGGTGTCCTTGTCCCTCATGTGGGCGAAATACCAGTGGCTTTACCGCAAGGTTT
CTTCGTAAGACGGTAATAAAGGAGCTGGTGGCCATAGTTACGGCGCCGACTAAAGTCATTTGACTTAGGCGACGAGCTTGGCACTGATCCTTATGAAGAT
TTTTCAAGAAACTGGAATGTACAAATACCTACAACTTGTGCTAATGACCCTGTGGGTTTACACTTAAAAACACAGTCTGTACCGTCTGCGGTATGTGGAA
AGGTTATGGCTGTAGTTGTGATCAACTCCGCGAACCCCATGCTTCAGTCAGCTGATGCACAATCGTTTTAAACGGGTTTGCGGTGTAAGTGCAGCCCGTC
TTACACCGTGCGGCACAGGCACTAGTACTGATGTCGTATACGGGGGCTTTGACATCACAATGATAAAGTAGCTGGTTTTGCTAAATTCCTAAAACTAATT
GTTGTCGCTTCCCAAGAAAAGGACGAAGATGACAATTTAATTGATTTACTTTGTAGTTAAGAGACACACTTTCTATATTACCAACATGAAGAAACAATTT
ATAATTTACTTAAGGATTGTCCAGCTGTTGCTAACATGACTTTCTTTAAGTTAGAATAGACGGTGACATGGTACCACATATATCACGTCAACGTCTTACT
AAATACACAATGGCAGACCTCGTCTATATGCTTAAGGCATTTGATGAAGGTAATTGTGACACATTAAAGAATACTTTGTCACAATTGTTGTGATGATGAT
TATTTCAATAAAAGGACTGGTATGATTTTGTAGAAAACCCAGATATATTACGCGTATACGCCAACTTAGGTGAACGTGTACGCCAAGCTTTGTTAAAAAC
AGTACAATTTTGTGATGCCATGCGAAAATGCTGGTATTGTTGGTGTACTGACATTAGATAATCAAGATTCAATGGTAACTGGTATGATTTCGGTGATTTC
ATACAAACCACGCCAGGTAGTGGAGTTCCTGTTGTAGATCTTATTATTCATTGTTAATGCCCTATTAACCTTGACCAGGGCTTTAACTGCAGAGTCATGT
TGACACTGACTTAACAAAGCCTTACATTAAGTGGGATTTGTTAAAATATGACTTTACGGAAGAGAGGTTAAACTCTTTGACCGTTATTCTAAATATTGGG
ATCAGACATACCCAAATTGTGTTAACTGTTTGGATGACAGATGCATTCTGCATTGTGCAAACTTTTAATGTTTTTATCTACAGTGTTCCCACCTACAAGT
TTGGACCACTAGTGAGAAAAATATTTGTTGATGGTGTTCCATTTGTAGTTTCAACTGGATACATTTCAGAGAGCTAGGTGTTGTACATAATCAGGATGTA
AACTTACATAGCTCTAGACTTAGTTTTAAAGGAATTACTTGTGTATGCTGCTGACCCTGCTATGCACGCTGCTTCTGGTAATCTATTACTAGATAAACGC
ACTACGTGCTTTTCAGTAGCTGCTTAACAATGTTGCTTTCAAACTGTCAAACCCGGTAATTTTAACAAAGACTTATGACTTTGCTGTGTCTAAGGGTTTC
TAAGGAAGGAAGTTCTGTTGAATTAAACACTTTTTTGCTCAGGATGGTAAATGCTGCTATCAGCGATTATGACTATCGTTATAATCTACCAACAATGTGT
GATATCAGACATACTAATGCAGGTTGAAGTTGTTGATAAGTACTTGATGATTGTTACGATGGTGGCTGTATTAATGCTAACCAAGTCATCGTCAACCAAG
ACAAATCAGCTGGTTTCCATTTAATAAATGGGTAAGGCTAGAGACTTTATTATGATCAATGAGTTATGAGGATCAAGATGCACTTTCGCATATACAAAAC
GTAATGTCATCCCTACTATAACTCAAATGAATCTTAAGTATGCCATTAGTGCAGAAATAGAGCTTGCCCGTAGCTGGTGTCTCTATCTGTAGTACTATGA
CCAATAGACAGTTCATCAAAAAATTATTGAAATCAATAGCCGCCACTAGAGGAGCTACTGTAGTAATTGGAACAAGCAAATTCTATGGTGGTTGGCACAA
CCGTTAAAAACTGTTTATAGTGATGTAGAAAACCCCCTTATGGGTTGGGATTATCCTAAATGTGATAGAGCCATGCCTACATGCTTAGAATTATGGCCTC
CACTTGTTCTTGCTCGCAAACATACTAACGTGTTGTAGCTTGCACACCGTTTCTATAGATTAGCTAATGAGTGTGCTCAAGTATTGAGTGAAAATGGTCA
TGTGTGGCGGTTCACTATATGTTAAACCAGGTGGAACCTCATCAGGAGATGCCACAACTGCTTATAATTAATAGTGTTTTTTATTTGTCAAGCTGTCACG
GCCAATGTTAATGCACTTTTATTTACTGATGGTAACAAAATTGCCGATAAGTATGTCCGCAAATTTACAACACAGACTTTATGAGTGTCTATAGAAATAG
AGATGTTGACACAGACTTTGTGAATGAGTTTTACGCATATTTGCGTAAACATTTCTCAATGATGATACTCTGACGATGCTGTTGTGTTCAATAGCACTTA
TGCATCAAGGTCTAGTGGCTAGCATAAAGAACTTTAAGTCAGTTCTTTATTATCAAAACAATGTTTTATGTCTGAAGCAAAATGTTGGACTGAGACTGAC
CTACTAAAGGACCTCATGAATTTGCTCAACATACAATGCTAGTTAAACAGGGTGATGATTATGTGTACCTTCCTTACCCAGATCCATCAAGAATCCCAGG
GGCCGGCTGTTTTGTAGATGATATCGTAAAAACAGATGGTACACTTATGATTGAACGGTTCGTGTCTTAGCTATAGATGCTTACCCACACTAAACATCCT
AATCAGGAGTATGCTGATGTCTTCATTTGTACACAACAATAAGAAAGCTATGATGAGTTAACAGGACACCGTTAGACCGTATTCTGTTATGCTTACTAAT
GATAACACTTCAAGGTATTGGGAACCTGAGTTTATGAGGCTATGTACCGCAACAGTCTACAGGCTGTTGGGGCTTGTGTTTTTGCAATTCACAGACTTCA
TTAAGATGTGGTGCTTGCATTACGTAGACCATTCTTATGTTGTAAATGCTGTTACGACCATGTCATCAACATCACATAAATTAGTCTTGTCTGTTAATCC
GTATGTTTGCAATGCTCCAGGTTGTGTGATGTCACAGATGTGACTCAACTCTACTTGGGAGGTATGAGCTATTATTGTAAATCACATAAACCACCCATTA
GTTTCCATTGTGTGCTAATGGACAAGTTTTTTTGGTTTATATAAAAATACATGTGTTGGTAGCGATAATGTTACTGACTTTTAATGCAATTGCAACATGT
GACTGGACAAATGCTGGTGATTACATTTTAGCTAACACCTGTACTGAAAAGACTCAAGCTTTTGCAGAAGAAACGCTCAAGCTACTGAGGAGACATTTAA
ACTGTCTTATGGTATTGCTACTGTACGTGAAGTGCTGTCTGACAGAGAATTACATCTTTCATGGGAAGTTGGTAAACCTAGACCACCACTTATCGAAATT
ATGTCTTTACTGGTTATCGTGTAACTAAAAACAGTAAAGTACAAATAGGAGGAGTACACCTTTGAAAAAGGTGACTATGGTGATGCTGTTGTTTACCACG
AGGTACAACAACTTACAAATTAAATGTTGGTGATTATTTTGTGCTGACATCACATACAGTAATGCCATTAAGTGCCTACACTAGTGCCACAAGAGCACTA
TGTTAGAATTACTGGCTTATACCCAACACTCAATATTCAGATGAGTTTTCTAGCAATGTTGCAAATTATCAAAAAGGTTGGTATGCAAAAGTATTCACAC
CAGGGACCACCTGGTACTGGTAAGAGTCATTTTGCTATTGGCCTAGCTCTTTACCCTCTGCTCGCATAGTGTATACAGCTTGCTCTCATGCCGCTGTTGA
TGCACTATGTGAGAGGGCATTAAAATATTTGCCTATAGATAATGTAGTAGAATTATCCCGACGTGCTCGTGTAGAGTGTTTCGATAAATTCAAAGTGAAT
TCAACATTAGAACAGTATGTCTTTGTACTGTAAATGCATTGCCTGAGACGACAGCAGATATAGTTGTCTGATGAAATTCAATGGCCACAAATTATGATTT
GAGTGTTGTCAATGCCAGATTACGTGCTAAGCACTATGTGTACATTGGCGACCCTGCTCAATTACCTGCACACGTCATTGCTATTAAGGGCACACTAGAA
CCAGAATATTTCAATCAGTGTGTAGACTTATGAAAAACTATAGGTCCAGACATGTCCGGAACTTGTCGGCGTTGTCCTGCTGAAATTGTTGACACTGTGA
GTGCTCTGGTTTATGATAATAAGCTTAAAGCACATAAAGACAAATCAGCTCAATGCTTTAAAATGTTTATAAGGGTGTTATCACGCATGATGTTTCATCT
GCAATTAACAGGCCACAAATAGGCGTGGTAAGAGAATTCCTTACGCAACCCTGCTTGGAGAAAAGCTGTCTTTATTTCACCTTATAATTCACAGAATGTT
GTAGCCTCAAAGATTTTGGGACTACCAACTCAAACTGTTGATTTTATTATAGGCTCAGAATATGACTATGTCATATTCACTCAAACCACTGAAACAGCTC
ACTCTTGTAATGTAAACAGATTTAATGTTGCTATTACCAGAGCAAAAGTAGGCATACTTTGCATAATGTCTGATAGAGACCTTTTATGACAAGTTGCAAT
ACAACAAGTTTTGAAATTCCGTAGGAATGTGGCAACTTTACAAGCTGAAAAATGTAACAGGACTCTCTAAAGATTGTAGTAAGGTAATCTTGGGTTACAT
CCTACACAGGCACCTACCTTCCTCAGTGTTGACACTAAATTCAAAACTGAAGGTTTATGTGTTGACATACCTGGCATACCTAAGGACATGACTTATAGAA
GACTCATCTCTATGATGGGTTTTAAAATGAATTATCAAGTTAATGGTTACCCTAACATGTTTATCACCCGCGAAGAAGCTATAAGACATGTACGTGCATG
GATTGGCTTCGATGTCGAGGGTGTCATGCTACTGGAGAAGCTGTTGGTACCAATTTACCTTTACAGCTAGGTTTTCTACAGGTGTTAACCTAGTTGTTGT
ACCTACAGGTTTGTTGATACACCTAATAATACAGATTTTCCAGAGTTAGTGCTAAACCGCCTGGAGATCAGATTTATTTCCAAACAATTCCAAACAATTC
CAATACGAGCAGTGCTGACTCAACTCAGGCCTAAACTCATGCAGACAGACAAGGCAGATGGGCTATATAAACGTTTCGCTTTCCGTTTACGATATAGTGT
ACTTTGTGCAGAATGAATTCTCGTAACACATAGCACAAGTAGATGTAGTTAACTTTAATCTCATAGCAATCTTTTCAGTGTGTAACTAGGGAGGACTTGA
AAGAGCCACCACTCACCGAGGCCACGCGGAGTACGATCGAGTGTACAGTGAACAATGCTAGGAGAGAGCTGCCTATATGGAAGAGCCCTAATGTGTAAAA
AATTAATTTTAGTAGTGCTATCCCCATGTGATTTTAATAGCTTTAGGGGAGAATGACAGC
>be28e0e7-d9a1-41dc-a97a-bfe45e955657|7
TACAGGTTCGCGACGTGCTCGTACGTGGCTTTGGAGACTCCGTGGAGGTCTTATCAGAGGCACGTCAACATCTTAAAGATGGCACTTGTGGCTTAGTAGA
AGTTGAAAAAGGCGTTTTGCCTCAACTTGAACAGCCCTATGTGTCATCAAACGTTCGGATGCTCGAACTGCACCTTCATGGTCATGTTATGGTTGAGCTG
GTAGCAGAACTCGAAGGCATTCAGTACGGTCGTAGTGGTGAGACACTTGGTGTCCTTGTCCCTCATGTGGGCGAAATACCAGTGGCTTACCGCAAGGTTT
TCTTCGTAAGAACGGTAATAAAGGAGCTGGTGGCCATAGTTACGGCGCCGATCTAAAGTCATTTGACTTAGGCGACGAGCTTGGCACTGATCCTTATGAA
GATTTTCAAGAAACTGGAATGTACAAATACCTACAACTTGTGCTAATGACCCTGTGGGTTTTACACTTAAAAACACAGTCTGTACCGTCTGCGGTATGTG
GAAAGGTTATGGCTGTAGTTGTGATCAACTCCGCGAACCCATGCTTCAGTCAGCTGATGCACAATCGTTTTAAACGGGTTTGCGGTGTAAGTGCAGCCCG
TCTTTACACCGTGCGGCACAGGCACTAGTACTGATGTCGTATACAGGGCTTTGACATACAATGATAAAGTAGCTGGTTTTGCTAAATTCCTAAAACTAAT
TGTTGTCGCTTCCAAGAAAAGGACGAAGATGACAATTTAATTGATTTATTTTGTAGTTAAGAGACACACTTTCTCTAACCAACATGAAGAAACAATTTAT
AATTTACTTAAGGATTGTCCAGCTGTTGCTAAACATGACTTCTTTAAGTTTAGAATAGACGGTGACATGGTACCACATATATCACGTCAACGTCTTACTA
AATACATGCTGGCAGACCTCGTTTATGCTTTAAGGCATTTTGATGAAGGTAATTGTGACACATAAAAGAAATACTTGTCACATACAATTGTTGTGATGAT
GATTATTTCAATAAAAAGGACTGGTATGATTTTGTAGAAAACCCAGATATATTACGCGTATACGCCAACTTAGGTGAACGTGTACGCCAAGCTTTGTTAA
AAACAGTACAATTTTGTGATGCCATGCGAAATGCTGGTATTGTTGGTGTACTGACATTAGATAATCAAGATTCAATGGTAACTGGTATGATTCGGTGATT
TCATACAAACCACGCCAGGTAGTGGAGTTCCTGTTGTAGATTCTTATTATTCATTGTTAATGCCTATATTAACCTTGACCAGGGCTTTAACTGCAGAGTC
ACATGTTGACACTGACTTAACAAAGCCTTACATTAAGTGGGATTTGTTAAAATATGACTCACGGAAGAGAGGTTAAAACTCTTTGACCGTTATTTTAAAT
ATTGGGATCAGACATACCACCCAAATTGTGTTAACTGTTTGGATGACAGATGCATTCTGCATTGTGCAAACTTTAATGTTTTATCACAGTGTTCCCACCA
CAAGTTTTGGACCACTAGTGAGAAAATATTTGTTGATGGTGTTCCATTTGTAGTTTCAACTGGATACCACTTCAGAGAGCTAGGTGTTGTACATAATCAG
GATGTAAACTTACATAGCTCTAGACTTAGTTTTAAGGAATTACTTGTGTATGCTGCTGACCCTGCTATGCACGCTGCTTCTGGTAATCTATTACTAGATA
AACGCACTACGTGCTTTCAGTAGCTGCACTTACTAACAATGTTGCTTTCAAACTGTCAAACCCGGTAATTTTAACAAAGACTTCTATGACTTTGCTGTGT
CTAAGGGTTTCTAAGGAAGGAAGTTCTGTTGAATTAAACACTTTCTTTGCTCAGGATGGTAATGCTGCTATCAGCGATTATGACTACTATCGTTATAATC
TACCAACAATGTGTGATATCAGACAACTACTATTTGTAGTTGAAGTTGTTGATAAGTACTTTGATTGTTACGATGGTGGCTGTATTAATGCTAACCAAGT
CATCGTAACAACCTAGACAAATCAGCTGGTTTTCCATTTAATAAATGGGGTAAGGCTAGACTTTATTATGATTCAATGAGTTATGAGGATCAAGATGCAC
TTTCGCATATACAAAACGTAATGTCATCCCTACTATAACTCAAATGAATCTTAAGTATGCCATTAGTGCAAAGAATAGAGCTCGCACCGTAGCTGGTGTC
TCTATCTGTAGTACTATGACCAATAGACAGTTTCATCAAAATTATTGAAATCAATAGCCGCCACTAGAGGAGCTACTGTAGTAATTGGAACAAGCAAATT
CTATGGTGGTTGGCACAACATGTTAAAACTGTTTATAGTGATGTAGAAAACCTTCACCTTATGGGTTGGGATTATCCTAAATGTGATAGAGCCATGCCTA
ACATGCTTAGAATTATGGCCTCACTTGTTCTTGCTCGCAAACATACAACGTGTTGTAGCTTGTCACACCGTTTTATAGATTAGCTAATGAGTGTGCTCAA
GTATTGAGTGAAAATGGTCATGTGTGGCGGTTCACTATATGTTAAACCAGGTGGAACCTCATCAGGAGATGCCACAACTGCTTATGCTAATAGTGTTTTT
AACATTTGTCAAGCTGTCACGGCCAATGTTAATGCACTTTTATCTACTGATGGTAACAAAATTGCCGATAAGTATGTCCGCAATTTACAACACAGACTTA
TGAGTGTCTATAGAAATAGAGATGTTGACACAGACTTTGTGAATGAGTTTTACGCATATTTGCGTAAACATTTCTCAATGATGATACTTTGACGATGCTG
TTGTGTTTCAATAGCACTTATGCATCAAGGTCTAGTGGCTAGCATAAAGAACTTTAAGTCAGTTTTTATTATCAAAACAATGTTTTATGTCTGAAGCAAA
ATGTTGGACTGAGACTGACCTTACTAAAGGACCTCATGAATTTTGCTCTCTCATACAATGCTAGTTAAACAGGGTGATGATTATGTGTACCTTCCTTACC
CAGATCCATCAAGAATCTAGGGGCCGGCTGTTTTGTAGATGATATCGTAAAAACAGATGGTACATTCTATGATTGAACGGTTCGTGTCTTAGCTATAGAT
GCTTACCCACTTACTAAACATCCTAATCAGGAGTATGCTGATGTCTTCATTTGTACTTACAATACATAAGAAAGCTACATGATGAGTTAACAGGACACAT
GTTAGACATGTATTCTGTTATGCTTACTAATGATAACACTTCAAGGTATTGGGAACCTGAGTTTTATGAGGCTATGTACACACCGCATACAGTACAGGCT
GTTGGGGCTTGTGTTCTTTGCAATCACAGACTTCATTAAGATGTGGTGCTTGCATACGTAGACCATTCTTATGTTGTAAATGCTGTTACGACCATGTCAT
ATCATCATCACATAAATTAGTCTTGTCTGTTAATCCGTATGTTTGCAATGCTCCAGGTTGTGATGTCACAGATGTGACTCAACTTTACTTAGGAGGTATG
AGCTATTATTGTAAATCACTATCAAGTTAATGGTTACCCTAACATGTTTATCACCCGCGAAGAAGCTATAAGACATGTACGTGCATGGATTGGCTTCGAT
GTCGAGGGTGTCATGCTACTAGAGAAGCTGTTGGTACCAATTTACCTTACAGCTAGGTTTTTTACAGGTGTTAACCTAGTTGCTGTACCTACAGGTTATG
TTGATACACCTAATAATACAGATTTTTCCAGAGTTAGTGCTAAACCACCGCCTGGAGATCAATTTAAACACCTCATACCACTTATGTACAAAGGACTCTC
CTTGGAATGTAGTGCGTATAAAGATTGTACAAATGTTTAATAGCTTCTAGGAGAAGATCCAAATTCAAAGATCAAGTCATTTTGCTGAATAAGCATTGAC
GCATACAAAACATTCCCACCAACAGAGCCTAAAAAGGACAAAAGAAGAAGGCTGATGAAACTCAAGCCTTACCGCAGAGACAGAAGAAACAGCAAACTGT
GACTCTTTTCCTGCTGCAGATTTGGATGATTTTCCAAACAATTGCAACAATCCATGAGCAGTGCTGACTCAACTCAGGCCTAAACTCATGCAGACATCAT
AAGGCAGATGGGCTATATAAACGTTTCGCTTTCCGTTTACGATATATAGTCTACTCTTGTGCAGAATGAATTCTCGTAAACATAGCACAAGTAGATGTAG
TTAACTTTAATCACATAGCAATTTTTAATCAGTGTGTAACATTAGGAGGACTTGAAAGAGCCACCACATTTCGAGGCCACGCGGAGTACGATCGAGTGTA
CAGTGAACAATGCTAGGGAGAGCTGCCTATATGGAAGAGCCCTAATGTGTAAAATTAATTTTAGTAGTGCTATCCCCATGTGATTTTAATAGCTCTTAGG
AGAATGACAAAAAATCCCCCACCCATACACAACCCACCATATTTATTTATCCATATATACAACCATCCCATCCCA
>d66a1051-c848-4c9f-88f4-327a61189361|28
TGAGGCTTCTAAGAAGCCATGGCAAAACGTACTGCCACTAAAGCATACAATGTAACACAAGCTTTCGGCAGACGTGGTCCAGAACAAACCCAAGGAAATT
TTGGGGACCAGGAACTAATCAGACAAGGAACTGATTACAAACATTGGCCGCAAATTGCACAATTTGCCCCAGCGCTTCAGCGTTTTCGGAATGTCGCGCA
TTGGCATGGAAGTCACACCTTCGGGAACGTGGTTGACCTACACAGGTGCCATCAAATTGGATGACAAAGATCCAAATTTTCAAAGATCAAGTCATTTTGC
TGAATAAGCATTGACGCATACAAAACATTCCCACCAACAGAGCCTAAAAAGGACAAAAAGAAGAAGGCTGATGAAACTCAAGCCTCACCGCAGAGACAGA
AGAAACAGCAAACTGTGA
>00451695-e024-46ce-b136-9515d3796a36|12
ACCTTCCCAGGTAACAAACCAACCAACTTTCGATCTCTTGTAGATCTGTTCTCTAAACGAACTTTAAAATCTGTGTGGCTGTCACTCGGCTGCATGCTTA
GTGCACTCACGCAGTATAATTAATAACTAACTGTCGTTGACAGGACACGAGTAACTCGTCTATATTTGCAGGCTGCTTACGGTTCGTCCGTGTTGCAGCC
GATCATCAGCACATCTAGGTTTCGTCCGGGTGTGACCGAAAGGTAAGATGGAGAGCCTTGTCCCTGGTTCAACGAGAAAACACACGTCCATCAGTTTGCC
TGTTTACAGGTTCGCGACGTGCTCGTACGTGGCTTTGGAGACTCCGTGGAGGAGGTCTTATCAGAGGCACGTCAACATTCTTAAAGATGGCACTTGTGGC
TTAGTAGAAGTTGAAAAAGGCGTTTTGCCTCAACTTGAACAGCCCTATGTGTTCATCAAACGTTCGGATGCTCGAACTGCACCTCATGGTCATGTTATGG
TTGAGCTGGTAGCAGAACTCGAAGGCATTCAGTACGGTCGTAGTGGTGAGACACTTGGTGTCCTTGTCCCTCATGTGGGCGAAATACCAGTGGCTTACCG
CAAGGTTTTCTTCGTAAGAACGGTAATAAAGGAGCTGGTGGCCATAGTTACGGCGCCGATCTAAAGTCATTTGACTTAGGCGACGAGCTTGGCACTGATC
CTTATGAAGATTTTCAAGAAAACTGGAATGTACAAATACCTACAACTTGTGCTAATGACCCTGTGGGTTTTACACTTAAAAACACAGTCTGTACCGTCTG
CGGTATGTGGAAAGGTTATGGCTGTAGTTGTGATCAACTCCGCGAACCCATGCTTCAGTCAGCTGATGCACAATCGTTTTTAAACGGGTTTGCGGTGTAA
GTGCAGCCCGTACACACCGTGCGGCACAGGCACTAGTACTGATGTCGTATACAGGGCTTTTGACATACAATGATAAAGTAGCTGGTTTTGCTAAATTCCT
AAAAACTAATTGTTGTCGCTTCCAAGAAAAGGACGAAGATGACAATTTAATTGATTTACTTTGTAGTTAAGAGACACACTTTCTCTATTACCAACATGAA
GAAACAATTTATAATTTACTTAAGGATTGTCCAGCTGTTGCTAAACATGACTTCTTTTAAGTTTAGAATAGACGGTGACATGGTACCACATATATCACGT
CAACGTCTTACTAAATACAATGGCAGACCTCGTCTATGCTTTAAGGCATTTTGATGAAGGTAATTGTGACACATTAAAGAAATACTTGTCACATACAATT
GTTGTGATGATGATTATTCAATAAAAAGGACTGGTATGATTTTGTAGAAAACCCAGATATTACGCGTATACGCCAACTTAGGTGAACGTGTACGCCAAGC
TTTGTTAAAAACAGTACAATTTTGTGATGCCATGCGAAATGCTGGTATTGTTGGTGTACTGACATTAGATAATCAAGATTCAATGGTAACTGGTATGATT
TCGGTGATTTCATACAAACCACGCCAGGTAGTGGAGTTCCTGTTGTAGATTCTTATTATTCATTGTTAATGCCTATATTAACCTTGACCAGGGCTTTAAC
TGCAGAGTCATGTTGACACTGACTTAACAAAGCCTTTACATTAAGTGGGATTTGTTAAAATATGACTTCACGGAAGAGAGGTTAAAACTCTTTGACCGTT
ATTTTAAATATTGGGATCAGACATACCACCCAAATTGTGTTAACTGTTTGGATGACAGATGCATTCTGCATTGTGCAAACTTTAATGTTTTATTCTCTAC
AGTGTTCCCACCTACAAGTTTTGGACCACTAGTGAGAAAAATATTTGTTGATGGTGTTCCATTTGTAGTTCAACTGGATACCACTTCAGAGAGCTAGGTG
TTGTACATAATCAGGATGTAAACTTACATAGCTCTAGACTTAGTTTAAGGAATTACTTGTGTATGCTGCTGACCCTGCTATGCACGCTGCTTCTGGTAAT
CTATTACTAGATAAACGCACTACGTGCTTTCAGTAGCTGCACTTACTAACAATGTTGCTTTCAAACTGTCAAACCCGGTAATTTTAACAAAGACTTCTAT
GACTTTGCTGTGTCTAAGGTTTTTTAAGGAAGGAAGTTCTGTTGAATTAAAACACTTTCTTTGCTCAGGATGGTAATGCTGCTATCAGCGATTATGACTA
CTATCGTTATAATCTACCAACAATGTGTGATATCAGACAACTACTATTTGTAGTTGAAGTTGTTGATAAGTACTTTGATTGTTACGATGGTGGCTGTATT
AATGCTAACCAAGTCATCGTCAACAACCTAGACAAATCAGCTGGTTTTCCATTTAATAAATGGGGTAAGGCTAGACTTTATTATGATTCAATGAGTTATG
AGGATCAAGATGCACTTTCGCATATACAAAACGTAATGTCATCCCTACTATAACTCAAATGAATCTTAAGTATGCCATTAGTGCAAAGAATAGAGCTTGC
CACCGTAGCTGGTGTCTCTATCTGTAGTACTATGACCAATAGACAGTTTCATCAAAATTATTGAAATCAATAGCCGCCACTAGAGGAGCTACTGTAGTAA
TTGGAACAAGCAATTCTATGGTGGTTGGCACAACATGTTAAAACTGTTTATAGTGATGTAGAAAACCCTTATGGGTTGGGATTATCCTAAATGTGATAGA
GCCATGCCTAACATGCTTAGAATTATGGCCTCACTTGTTCTTGCTCGCAAACATACAACGTGTTGTAGCTTGCACACCGTTTCTATAGATTAGCTAATGA
GTGTGCTCAAGTATTGAGTGAAATGGTCATGTGTGGCGGTTCACTATATGTTAAACCAGGTGGAACCTCATCAGGAGATGCCACAACTGCTTATGCTAAT
AGTGTTTTTAACATTTGTCAAGCTGTCACGGCCAATGTTAATGCACTTTTATATACTGATGGTAACAAAATTGCCGATAAGTATGTCCGCAATTTACAAC
ACAGACTTTATGAGTGTCTATAGAAATAGAGATGTTGACACAGACTTTGTGAATGAGTTTTACGCATATTTGCGTAAACATTTCTCAATGATGATACTCT
CTGACGATGCTGTTGTGTGTTTCAATAGCACTTATGCATCAAGGTCTAGTGGCTAGCATAAAGAACTTTAAGTCAGTTCTTTATTATCAAAACAATGTTT
TTATGTCTGAAGCAAAATGTTGGACTGAGACTGACCTTACTAAAGGACCTCATGAATTTTGCTCTCAACATACAATGCTAGTTAAACAGGGTGATGATTA
TGTGTACCTTCCTTACCCAGATCCATCAAGAATCCTAGGGGCCGGCTGTTTTTGTAGATGATATCGTAAAAACAGATGGTACACTCTATGATTGAACGGT
TCGTGTCTTTAGCTATAGATGCTTACCCACTTACTAAACATCCTAATCAGGAGTATGCTGATGTCTTCATTTGTACTTACAATACATAAGAAAGCTACAT
GATGAGTTAACAGGACACATGTTAGACATGTATTCTGTTATGCTTACTAATGATAACACTCAAGGTATTGGGAACCTGAGTTTTATGAGGCTATGTACAC
ACCGCATACAGTCTTACAGGCTGTTGGGGCTTGTGTTTTTGCAATTCACAGACTTCATTAAGATGTGGTGCTTGCATACGTAGACCATCTTATGTTGTAA
ATGCTGTTACGACCATGTCATATCAACATCACATAAATTAGTCTTGTCTGTTAATCCGTATGTTTGCAATGCTCCAGGTTGTGATGTCACAGATGTGACT
CAACTTTACTTAGGAGGTATGAGCTATTATTGTAAATCTTAAACCACCCATTAGTTTTCCATTGTGTGCTAATGGACAAGTTTTTGGTTTATAAAATACA
TGTGTTGGTAGCGATAATGTTACTGACTTTAATGCAATTGCAACATGTGACTGGACAAATGCTGGTGATTACATTTTTAGCTAACACCTGTACTGAAAGA
CTCAAGCTTTTTGCAGCAGAAACGCTCAAAGCTACTGAGGAGACATTTAAACTGTCTTATGGTATTGCTACTGTACGTGAAGTGCTGTCTGACAGAGAAT
TACATCTTCATGGGAAGTTGGTAAACCTAGACCACCACTTAACCGAAATTATGTCTCTACTGGTTATCGTGTAACTAAAACAGTAAAGTACAAATAGGAG
AGTACACCTTTGAAAAAGGTGACTATGGTGATGCTGTTGTTTACCGAGGTACAACAACTTACAAATTAAATGTTGGTGATTATTTTGTGCTGACATCACA
TACAGTAATGCCATTAAGTGCACCTACACTAGTGCCACAAGAGCACTATGTTAGAATTACTGGCTTATACCCAACACTCAATATCTTAGATGAGTTTTCT
AGCAATGTTGCAAATTATCAAAAGGTTGGTATGCAAAAGTATTTTACACTCCAGGGACCACCTGGTACTGGTAAGAGTCATTTTGCTATTGGCCTAGCTC
TCTACTACCCTTCTGCTCGCATAGTGTATACAGCTTGCTCATGCCGCTGTTGATGCACTATGTGAGAAGGCATTAAAATATTTGCCTATAGATAAATGTA
GTAGAATTATACCCGAGACGTGCTCGTGTAGAGTGTTTGATAAATTCAAAGTGAATTCATTACTAGAACAGTATGTCTTTTGTACTGTAAATGCATTGCC
TGAGACGACAGCAGATATAGTTGTCTTTGATGAAATTCAATGGCCACAAATTATGATTTGAGTGTTGTCAATGCCAGATTACGTGCTAAGCACTATGTGT
ACATTGGCGACCCTGCTCAATTACCTGCACCACGCACTGCTAACTAAGGGCACACTAGAACCAGAATATTTTCAATTCAGTGTGTAGACTTATGAAAACT
ATAGGTCCAGACATGTTCCTCGGAACTTGTCGGCGTTGTCCTGCTGAAATTGTTGACACTGTGAGTGCTTTGGTTTATGATAATAAGCTTAAAGCACATA
AAGACAAATCAGCTCAATGCTTTAAAATGTTTATAAGGGTGTTATCACGCATGATGTTTCATCTGCAATTAACAGGCCACAAATAGGCGTGGTAAGAGAA
TTCCTACGTAACCCTGCTTGGAGAAAAGCTGTCTTTATTTCACCTTATAATTCACAGAATGCTGTAGCCTCAAAGATTGGGACTACCAATCTCAAACTGT
TGATTCATCAGGGCTCAGAATATGACTATGTCATATTCACTCAAACCACTGAAACAGCTCACTCTTGTAATGTAAACAGATTTAATGTTGCTATTACCAG
AGCAAAAGTAGGCATACTTTGCATAATGTCTGATAGAGACCTTTTATGACAAGTTGCAATTTACAAGTCTTGAAATTCCCGTAGGAATGTGGCAACTTTA
CAAGCTGAAAATGTAACAGGACTTTAAAGATTGTAGTAAGGTAATCACTGGGTTACATCCTACACAGGCACCTACACTCCTCAGTGTTGACACTAAATTC
AAAACTGAAGGTTTAATTGGCATGGAAGTCACACCTTCGGGAACGTGGTTGACCTACACAGGTGCCATCAAATTGGATGACAAAGATCCAAATAAAGATC
AAGTCATTTGCTGAATAAGCATTGACGCATACAAAACATTCCCACCAACAGAGCCTAAAAAGGACAAAAAGAAGAAGGCTGATGAAACTCAAGCCTTACC
GCAGAGACAGAAGAAACAGCAAACTGTGACTTTTTCCTGCTGCAGATTTGGATGATTTCTCCAAACAATTGCAACAATCCATGAGCAGTGCTGACTCAAC
TCAGGCCTAAACTCATGCAGACATTACAAGGCAGATGGGCTATATAAACGTTTCGCTTTTCCGTTTACGATATATAGTCTACTCTTGTGCAGAATGAAAT
TCGTAACGTAACATAGCACAAGTAGATGTAGTTAACTTTAATCTCACATAGCAATCTTTAATCAGTGTGTAACATTAGGGAGGACTTGAAAGAGCCACCA
CATTTCACCGAGGCCACGCGGAGTACGATCGAGTGTACAGTGAACAATGCTAGGGAGAGCTGCCTATATGGAAGAGCCCTAATGTGTAAAATTAATTTTA
GTAGTGCTATCCCATGTGATTTTAATAGCTTCTTAGGAGAATGACAAA
>95948d6b-9c3f-4aa5-9cbd-1eb64f0a243c|12
CTTCCCAGGTAACAAACCAACCAACTTTCGATCTTGTAGATCTGTTCTCTAAACGAACAAACTAAAATGTCTGATAATGGACCCCAAAATCAGCGAATGC
ACCCGCATTACGTTTTGGTGGACCTCAGATTCAACTGGCAGTAACCAGAATGGAGAACGCAGTGGGGCGCGATCAAAACAACGTCGGCCCCAAGGTTTAC
CCAATAATACTGCGTCTTGGTTCACCGCTCTCAACATGGCAAGGAAGACCTTAAATTCCCTCGAGGACAAGGCGTTCCAATTAACACCAATAGCAGTCCA
GATGACCAAATTGGCTACTACCGAAGAGCTACCAGACGAATTCGTGGTGGTGACGGTAAAATGAAAGATTCAGTCCAAGATGGTATTTCTACTACCTAGG
AACTGGGCCAGAAGCTGGACTTCCCTATGGTGCTAACAAAGACGGCATCATATGGGTTGCAACTGAGGGAGCCTTGAATACACCAAAAGATCACATTGGC
ACCCGCAATCCTGCTAACAATGCTGCAATCGTGCTACAACTTCCAAGGAACAACTATTGCCAAAAGGCTTTACGCAGAAGGGAGCAGAGGCGGCAGTCAA
GCCTCTTCTCGTTCCTCATCACGTAGTCGCAACAGTTTAAGAAATTTCAACTCCAGGCAGCAGTAGGGGACTTCTCCTGCTAGAATGGCTGGCAATGGCG
GTGATGCTGCTCTTGCTTTGCTGCTGCTTGACAGATTGAACCAGCTTGAGAGCAAAATGTCTGGTAAAGGCCAACAACAACAAGGCCAAACTGTCACTAA
GAAATTTGCTGCTGAGGCTTCTAAGAAGCCTCGGCAAAACGTACTGCCACTAAAGCATACAATGTAACACAAGCTTTCGGCAGACGTGGTCCAGAACAAA
CCCAAGGAAATTTTGGGGACCAGGAACTAATCAGACAAGGAACTGATTACAAACATTGGCCGCAAATTGCACAATTTGCCCCAGCGCTTCAGCGTTTTCG
GAATGTCGCGCATTGGCATGGAAGTCACACCTCGGGAACGTGGTTGACCTACACAGGTGCCATCAAATTGGATGACAAAGATCCAAAT
>62dec77b-6cc9-4fc3-b613-9404d6aec78d|5
ATACCTTCCCAGGTAACAAACCAACCAACTTCGATTGTAGATCTGTTCTCTAAACGAACTTTAAAATCTGTGTGGCTGTCTTCGGCTGCATGCTTAGTGC
ACTCACGCAGTATAATTAATAACTAATTGTCGTTGACAGGACACGAGTAACTCGTCTAATTTGCAGGCTGCTTACGGTTCGTCCGTGTTGCAGCCGATCA
TCAGCACATCTAGGTTCGTCCGGGTGTGACCGAAAGGTAAGATGGAGAGCCTTGTCCCTGGTTTCAACGAGAAACACACGTCCATATCAGTTTGCCTGTT
TTACAGGTCGCGACGTGTTCGTACGTGGCTTTGGAGACTCCGTGGAGGAGGTCTTATCAGAGGCACGTCAACAACTTAAAGATGGCACTTGTGGCTTAGT
AGAAGTTGAAAAAGGCGTTTGCCTCAACTTGAACAGCCCTATGTGTTCATCATAAACGTTCGGATGCTCGAACTGCACCTCATGGTCATGTTATGGTTGA
GCTGGAGGTAGCAGAACTCGAAGGCATTCAGTACGGTCGTAGTGGTGAGACACTGGTGTCCTTGTCCCTCATGTGGGCGAAATACCAGTGGCTTACCGCA
AGGTTCTCTTCGTAAGAACGGTAATAAAGGAGCTGGTGGCCATGGTTACGGCGCCGATCTAAAGTCATTTGACTTAGGCGACGAGCTTGGCACTGATCCT
TATGAAGATTTTCAAGAAACTGGAATGTACAAAATACCTACAACTTGTGCTAATGACCCTGTGGGTTTACACTTAAAACACAGTCTGTACCGTCTGCGGT
ATGTGGAAAGGGTTATGGCTGTAGTTGTGATCAACTCCGCGAACCCATGCTTCAGTCAGCTGATGCACAATCGTTTAAACGGGTTTGCGGTAAGTGCAGC
CCGTCTTACACCGTGCGGCACAGGCACTAGTACTGATGTCGTATACAGGGCTTTTGACATCTACAATGATAAAGTAGCTGGTTTTGCTAAATTCCTAAAA
ACTAATTGTTGTCGCTTCCAAGAAAAGGACGAAGATGACAATTTAATTGATTCTTACTTGTAGTTAAGAGACACACTTTCTCTAACTACCAACATGAAGA
AACAATTTATAATCTACTTAAGGATTGTCCAGCTGTTGCTAAACATGACTTCTTTAAGTTTAGAATAGACGGTGACATGGTACCACATATATCACGTCAA
CGTCTTACTAAATACAATGGCAGACCTCGTCTATGTTAAGGCATTTTGATGAAGGTAATTGTGACACATTAAAAAGAAATACTTGCACATACAATTGTTG
TGATGATGATTATCAATAAAAAGGACTGGTATGATTTTGTAGAAAACCAGATATATTACGCGTATACGCCAACTTAGGTGAACGTGTACGCCAAGCTTTG
TTAAAAACAGTACAATTCTGTGATGCCATGCGAAATGCTGGTATTGTTGGTGTACTGACATTAGATAATCAAGATCAATGGTAACTGGTATGATCGGTGA
TTTCATACAAACCACGCCAGGTAGTGGAGTTCCTGTTGTAGATTCTTATTATTTGTTAATGCCTATATTAACCTTGACCAGGGCTTTAACTGCAGAGTTC
ATGTTGACACTGACTTAACAAAGCCTTACATTAAGTGGGATTTGTTAAAATATGACTTTCCGGAAGAGAGGTTAAACTCTTTGACCGTTATTTTAAATAT
TGGGATCAGACATACCACCCAAATTGTGTTAACTGTTTGGATGACAGATGCATTTCTGCATTGTGCAAACTTTAATGTTTTTATTCTCTACAGTGTTCCC
ACCTACAAGTTTGGACCACTAGTGAGAAAAATATTTGTTGATGGTGTTCCATTTGTAGTTTCAACTGGATACATTTCAGAGAGCTAGGTGTTGTACATAA
TCAGGATGTAAACCTTTTAGCTCAAGACCTAGTTAAGGAATTACTTGTGTATGCTGCTGACCTGCTATGCACGCTGCTTCTGGTAATCTATTACTAGATA
AACGCACTACGTGCTTTCAGTAGCTGCACTTACTAACAATGTTGCTTTCAAACTGTCAAACCCGGTAATTTTAACAAAGACTTCTATGACTCTGCTGTGT
CTAAGGGTTTTTTAAGGAAGGAAGTTCTGTTGAATTAAAACACTTCTTTGTTCAGGATGGTAATGCTGCTATCAGCGATTATGACTACTATCGTTAATCT
ACCAACAATGTGTGATATCAGACAACTACTATTTGTAGTTGAAGTTGTTGATAAGTACTTTGATTGTTACGATGGTGGCTGTATTAATGCTAACCAAGTC
ATCGTCAACAACCTAGACAAATCAGCTGGTTTTCCATTTAATAAATGGGGTAAGGCTAGACTTTAACTATGATTCAATGAGTTATGAGGATCAAGATGCA
CTTTCGCATATACAAAACGTAATGTCATCCCTACTATAACTCAAATGAATTAAGTATGCCATTAGTGCAAAGAATAGAGCTCGCACCGTAGCTGGTGTCT
ATCTGTAGTACTATGACCAATAGACAGTTTCATCAAAAATTATTGAAATCAATAGCTAATGCCACTAGAGGAGCTACTGTAGTAATTGAACAAGCAAATT
TATGGTGGTTGGCACAACATGTTAAAAACTGTTTATAGTGATGTAGAAAACCCACCTTATGGGTTGGGATTATCCTAAATGTGATAGAGCCATGCCTAAC
ATGCTCAAGAATTATGGCCCTCACTTGTTTCGCTCGCAAACATACAACGTGTTGTAGCTTGTCACACCGTTTTATAGATTAGCTAATGAGTGTGCTCAAG
TATTGAGTGAAATGGTCATGTGTGGCGGTTCACTATATGTTAAACCAGGTGGAACCTCATCAGGAGATGCCACAACTGCTTATGCTAATAGTGTTTTTAA
CATTTGTCAAGCTGTCACGGCCAATGTTAATGCACTTTTATCTACTGATGGTAACAAAATTGCCGATAAGTATGTCCGCAATACAACACAGACTTTATGA
GTGTCTCTATAGAAATAGAGATGTTGACACAGACTTTGTGAATGAGTTCTACGCATATTTGCGTAAACATTCTCAATGATGATACTCTTGACGATGCTGT
TGTGTGTCAATAGCACTTATGCATCTCAAGGTCTAGTGGCTAGCATAAAGAACTTTAAGTCAGTTCTTTATTATCAAAACAATGTTTTATGTCTGAAGCA
AAATGTTGGACTGAGACTGACCTTACTAAAGGACCTCATGAATTTTGCTTCAACAATGCTAGTTAAACAGGGTGATGATTATGTGTACCTTCCTTACCCA
GATCCATCAAGAATCCTAGGGGAGGCCGGCTGTTTGTAGATGATATCGTAAAAACAGATGGTCGGTACTATGATTGAACGGTTCGTGTTTTAGCTATAGA
TGCTTACCCACTTACTAAACATCCTAATCAGGAGTATGCTGATGCTTTTCATTTGTACTTACAATCAAGAAAGCTATGATGAGTTAACAGGACACATGTT
AGACATGTATTTTGTTATGCTTACTAATGATAACACTCAAGGTATTGGGAACCTGAGTTTTTATGAGGCTATGTACACACCAATACAGTACACAGGCTGT
TGGGGCTTGTGTTTTTTGCAATTCACAGACTTTATTAAGATGTGGTGTTTGCATACGTAGACCATCTTATGTTGTAAATGCTGTTACGACATGTCATATC
AACATCACATAAATTAGTCTTGTCTGTTAATCCGTATGTTTGCAATGCTCCAGGTTGTGATGTCACAGATGTGACTCAACTTTACTTAGGAGGTATGAGC
TATTATTGTAAATCACATAAACCACCCATTAGTTTTCCATTGTGTGCTAATGGACAAGTTTTTGGTTTATATAAAATACATGTGTTGGTAGCGATAATGT
TACTGACTTTAATGCAATTGCAACATGTGACTGGACAAATGCTGGTGATTACATTTTAGCTAACACCTGTACTGAAAGACTCAAGCTTTTTGCAGCAGAA
ACGCTCAAAGCTACTGAGGAGACATTTAAACTGTCTTATGGTATTGCTACTGTACGTGAAGTGCTGTCTGACAGAGAATTACATCTTTATGGGAAGTTGG
TAAACCTAGACCACCACTTAACCGAAATTATGTCTTACTGGTTATCGTGTAACTAAAAACAGTAAAGTACAAATAGGAGAGTACACCTTTGAAAAGGTGA
CTATGGTGATGCTGTTGTTTACCGAAGTACAACAACACAAATTAAATGTTGGTGATTATTTGTGCTGACATCACATACAGTAATGCCATTAAGTGCACCT
ACACTAAGTGCCACAAGAGCACTATGTTAGAATTACTGGCTTATACCCAACACTCAATATTCAAGATGAGTTTCTAGCAATGTTGCAAATTATAAAAGGT
TGGTATGCAAAAGTATTTTCACATCCAGGGACCACCTGGTACTGGTAAGAGTCATCTATTATTGGCCTAGCTCTACTACCTCTGCTCGCATAGTGTATAC
AGCTTGCTCATGCCGCTGTTGATGCACTATGTGAGAAGGCATTAAAATATTTGCCTATAGATAAATGTAGTAGAATTATACCCGATGTGCTCGTGTAGAG
TGTTTTGATAAATTCAAAGTGAATTCAACATTAGAACAGTATGTCTTTTTGTACTGTAAATGCATTGCCTGAGACGACAGCAGATATAGTTGTTTGATGA
AATTCAATGGCCACAAATTATGATTTGAGTGTTGTCAATGCCAGATTACGTGCTAAGCACTATGTGTACATTGGCGACCTGCTCAATTACCTGCACCACG
CACATTGCTAACTAAGGGCACACTAGAACCAGAATATTTTCAATTCAGTGTGTAGACTTATGAAAACTATAGGTCCAGACATGTTTTCGGAACTTGTCGG
CGTTGTCCTGCTGAAATTGTTGACCTGTGAGTGCTTTGGTTTATGATAATAAGCTTTAAGCACATAAAGACAAATCAGCTCAATGCTTTAAAATGTTTTA
TAAGGGTGTTATCACGCATGATGTTTCATCTGCAATTAACAGGCCACAAATAGGCGTGGTAAGAGAATTTACGTAACCCCTGCTTGGAGAAAAGCTGTCT
TTATTTCACCTTATAATTCAGAATGCTGTAGCCTCAAAGATTTTTTGGGACTACCATTCAAACTGTTGATTCATTCAGGGCTCAGAATATGACTATGTCA
TATTCACTCAAACCACTTGAAACAGCTCACTCTTGTAATGTAAACAGATTTAATGTTGCTATTACCAGAGCAAAAGTAGGCATACTTTCTGCATAATGTC
TGATAGAGACCTTTATGACAAGTTGCAATTTACAAGTCTTGAAATTCCACGTAGGAATGTGGCAACTTTACAAGCTGAAAATGTAACAGGACTCTTTAAA
GATTGTAGTAAGGTAATCACTGGGTTACATCCTTTACATACAGGCACCTATTCCTCAGTGTTGACACTAAATTCAAAACTGAAGGTTTATGTGTTGACAT
ACCTGGCATACCTAAGGACATGACTTATAGAAGACTCATCTCTATGATGGGTTTTAAAATGAATTATCAAGTTAATGGTTACCCTAACATGTTTATCACC
CCGCGAAGAAGCTATAAGACATGTACGTGCATGGATTGGCTTCGATGTCGAGGGTGTCATGCTACTAGAGAAGCTGTTGGTACCAATTTACCTTACAGCT
AGTTTTACAGGTGTTAACCTAGTTGCTGTACCTACAGGTTATGTTGATACACCCTAATAATACAGATTTTCCAGAGTTAGTGCTAAACCACCGCCTGGAG
ATCAATTTAAACACATACCACTTATGTACAAAGGACTTCCTTGGAATGTAGTGCGTATAAAGATTGTACAAATGTTAAGTGACACACTTAAAATCTCTGA
CAGAGTCGTATTTGTTTATGGGCACATGGCTTTGAGTTGACATTTATGAAGTATAACAAAGACGGCATCACTGGTTGCAACTGAGGGAGCCTTGAATACA
CCAAAAGATCATTGGCACCCGCAAATCCTGCTAACAATGCTGCAATCGTGCTACAACTTCCAAGGAACATATTGCCAAAAGGCTTTTTACGCAGAAGGGA
GCAGAGG
>1a3cf1a0-0900-41b2-ac8a-cc62c0054620|45
TAGAATAGACGGTGACATGGTACCACATATATCACGTCAACGTCTTACTAAATACAATGGCAGACCTCGTCTATGCTTTAAGGCATTTTGATGAAGGTAA
TTGTGACACATTAAAAGAAATACTTGTCACATACAATTGTTGTGATGATGATTATTTCAATAAAAAGGACTGGTATGATTTTGTAGAAAACCCAGATATA
TTACGCGTATACGCCAACTTAGGTGAACGTGTACGCCAAGCTTTGTTAAAAACAGTACAATTCTGTGATGCCATGCGAAATGCTGGTATTGTTGGTGTAC
TGACATTAGATAATCAAGATCAATGGTAACTGGTATGATTTCGGTGATTTCATACAAACCACGCCAGGTAGTGGAGTTCCTGTTGTAGATTCTTATTATT
CATTGTTAATGCCTATATTAACCTTGACCAGGGCTTTAACTGCAGAGTCATGTTGACACTGACTTAACAAAGCCTTACATTAAGTGGGATTTGTTAAAAT
ATGACTTTCACGGAAGAGAGGTTAAAACTCTTTGACCGTTATTTTAAATATTGGGATCAGACATACCACCCAAATTGTGTTAACTGTTTGGATGACAGAT
GCATTCTGCATTGTGCAAACTTTAATGTTTTATTCTTTACAGTGTTCCCACCTACAAGTTTTGGACCACTAGTGAGAAAAATATTTGTTGATGGTGTTCC
ATTTGTAGTTTCAACTGGATACCACTTCAGAGAGCTAGGTGTTGTACATAATCAGGATGTAAACTTACATAGCTCTAGACTTAGTTTTAAGGAATTACTT
GTGTATGCTGCTGACCCTGCTATGCACGCTGCTTCTGGTAATCTATTACTAGATAAACGCACTACGTGCTTTCAGTAGCTGCACTTACTAACAATGTTGC
TTTTCAAACTGTCAAACCCGGTAATTTTAACAAAGACTTCTATGACTTTGCTGTGTCTAAGGGTTTTAAGGAAGGAAGTTCTGTTGAATTAAAACACTTT
TCTTTGCTCAGGATGGTAATGCTGCTATCAGCGATTATGACTACTATCGTTATAATCTACCAACAATGTGTGATATCAGACAACTACTATTTGTAGTTGA
AGTTGTTGATAAGTACTTTGATTGTTACGATGGTGGCTGTATTAATGCTAACCAAGTCATCGTCAACAACCTAGACAAATCAGCTGGTTTTCCATTTAAT
AAATGGGGTAAGGCTAGACTTTATTATGATTCAATGAGTTATGAGGATCAAGATGCACTTTCGCATATACAAAACGTAATGTCATCCCTACTATAACTCA
AATGAATCTTAAGTATGCCATTAGTGCAAAGAATAGAGCTCGCACCGTAGCTGGTGTCTCTATCTGTAGTACTATGACCAATAGACAGTTTCATCAAAAA
TTATTGAAATCAATAGCCGCCACTAGAGGAGCTACTGTAGTAATTGGAACAAGCAAATTCTATGGTGGTTGGCACAACATGTTAAAAACTGTTTATAGTG
ATGTAGAAAACCCTCACCTTATGGGTTGGGATTATCCTAAATGTGATAGAGCCATGCCTAACATGCTTAGAATTATGGCCTCACTTGTTCTTGCTCGCAA
ACATACAACGTGTTGTAGCTTGTCACACCGTTTCTATAGATTAGCTAATGAGTGTGCTCAAGTATTGAGTGAAATGGTCATGTGTGGCGGTTCACTATAT
GTTAAACCAGGTGGAACCTCATCAGGAGATGCCACAACTGCTTATGCTAATAGTGTTTTTAACATTTGTCAAGCTGTCACGGCCAATGTTAATGCACTTT
TATCTACTGATGGTAACAAAATTGCCGATAAGTATGTCCGCAATTTACAACACAGACTTTATGAGTGTCTCTATAGAAATAGAGATGTTGACACAGACTT
TGTGAATGAGTTTTACGCATATTTGCGTAAACATTTCTCAATGATGATACTCTCTGACGATGCTGTTGTGTGTTTCAATAGCACTTATGCATCAAGGTCT
AGTGGCTAGCATAAAGAACTTTAAGTCAGTTTTTATTATCAAAACAATGTTTTTATGTCTGAAGCAAAATGTTGGACTGAGACTGACCTTACTAAAGGAC
CTCATGAATTTTGCTCTCAACATACAATGCTAGTTAAACAGGGTGATGATTATGTGTACCTTCCTTACCCAGATCCATCAAGAATCCTAGGGGCCGGCTG
TTTTGTAGATGATATCGTAAAAACAGATGGTACACTATGATTGAACGGTTCGTGTCTTTAGCTATAGATGCTTACCCACTTACTAAACATCCTAATCAGG
AGTATGCTGATGTCTTCATTTGTACTTACAATACATAAGAAAGCTACATGATGAGTTAACAGGACACATGTTAGACATGTATTCTGTTATGCTTACTAAT
GATAACACTTCAAGGTATTGGGAACCTGAGTTTTATGAGGCTATGTACACACCGCATACAGTACAGGCTGTTGGGGCTTGTGTTCTTTGCAATTCACAGA
CTTCATTAAGATGTGGTGCTTGCATACGTAGACCATTCTTATGTTGTAAATGCTGTTACGACGAAATTTTGGGGACCAGGAACTAATCAGACAAGGAACT
GATTACAAACATTGGCCGCAAATTGCACAATTTGCCCCAGCGCTTCAGCGTTCTTCGGAATGTCGCGCATTGGCATGGAAGTCACACCTTCGGGAACGTG
GTTGACCTACACAGGTGCCATCAAATTGGATGACAAAGATCCAAATTTTAAAGATCAAGTCATTTTGCTGAATAAGCATTGACGCATACAAAACATTCCC
ACCAACAGAGCCTAAAAAGGACAAAAAGAAGAAGGCTGATGAAACTCAAGCCTTACCGCAGAGACAGAAGAAACAGCAAACTGTGACTTTTTCCTGCTGC
AGATTTGGATGATTTTCCAAACAATTGCAACAATCCATGAGCAGTGCTGACTCAACTCAGGCCTAAACTCATGCAGACCACAAGGCAGATGGGCTATATA
AACGTTTCGCTTTCCGTTTACGATATATAGTCTACTTGTGCAGAATGAATTCTCGTAAACATAGCACAAGTAGATGTAGTTAACTTTAATCAAACTGTGA
CTTTTTCCTGCTGCAGATTTGGATGATTTTCCAAACAATGTCCATGAGCAGTGCTGAACTTCAGGCCTAAACTCATGCAGACATCAAGGCAGATGGGCTA
TATAAACGTTTTCGCTTTCCGTTTACGATATTTACTCTTGTGCAGAATGTCGTAAACATAGCACAAGTAGAGGCAATCTTTAATCAGTTGAAAGAGACTT
GAAAGAGCCACCACATTTCACCGAGGCCACGCGGAGTACGATCGAGTGTACAGTGAACAATGCTAGGGAGAGCTGCCTATATGGAAGAGCCCTAATGTGT
AAAATTAATTTTAGTAGTGCTATCCCCATGTGATTTTAATAGCTTTTTAGGAGAATGACAACATTATCCCATGCCCCTACCTACCTCACCCAAACACCAT
CCCAATC
>fafd53db-f91e-4952-b4c3-44a08590781f|9
TGACTTTGCTGTGTCTAAGGGTTTTCTAAGGAAGGAAGTTCTGTTGAATTAAAACACTTCTTTGCTCAGGATGGTAATGCTGCTATCAGCGATATGACTA
CTATCGTTATAATCTACCAACAATGTGTGATATCAGACAACTACTATTTGTAGTTGAAGTTGTTGATAAGTACTTTGATTGTTACGATGGTGGCTGTATT
AATGCTAACCAAGTCATCGTCAACAACCTAGACAAATCAGCTGGTTTTCCATTTAATAAATGGGGTAAGGCTAGACTTTATTATGATTCAATGAGTTATG
AGGATCAAGATGCACTTTCGCATATACAAAACGTAATGTCATCCCTACTATAACTCAAATGAATCTTAAGTATGCCATTAGTGCAAAGAATAGAGCTCGC
ACCGTAGCTGGTGTCTCTATCTGTAGTACTATGACCAATAGACAGTTTCATCAAAAATTATTGAAATCAATAGCCGCCACTAGAGGAGCTACTGTAGTAA
TTGGAACAAGCAAATTCTATGGTGGTTGGCACAACATGTTAAAACTGTTTATAGTGATGTAGAAAACCTCACCTTATGGGTTGGGATTATCCTAAATGTG
ATAGAGCCATGCCTAACATGCTTAGAATTATGGCCTCACTTGTTCTTGCTCGCAAACATACAACGTGTTGTAGCTTGTCACACCGTTTCTATAGATTAGC
TAATGAGTGTGCTCAAGTATTGAGTGAAATGGTCATGTGTGGCGGTTCACTATATGTTAAACCAGGTGGAACCTCATCAGGAGATGCCACAACTGCTTAT
GCTAATAGTGTTTTTAACATTTGTCAAGCTGTCACGGCCAATGTTAATGCACTTTTATCTACTGATGGTAACAAAATTGCCGATAAGTATGTCCGCAATT
TACAACACAGACTTTATGAGTGTTCTATAGAAATAGAGATGTTGACACAGACTTTGTGAATGAGTTTTACGCATATTTGCGTAAACATTTCTCAATGATG
ATACTCTTGACGATGCTGTTTGTGTTTCAATAGCACTTATGCATCAAGGTCTAGTGGCTAGCATAAAGAACTTTAAGTCAGTTCTTTATTATCAAACAAT
GTTTTTATGTCTGAAGCAAAATGTTGGACTGAGACTGACCTTACTAAAGGACCTCATGAATTTTGCTCTCAACATACAATGCTAGTTAAACAGGGTGATG
ATTATGTGTACCTTCCTTACCCAGATCCATCAAGAATCCTAGGGGCCGGCTGTTGTTGTAGATGATATCGTAAAACAGATGGTACACTTATGATTGAACG
GTTCGTGTCTTTAGCTATAGATGCTTACCCACTTACTAAACATCCTAATCAGGAGTATGCTGATGTCTTTCATTTGTACTTACAATACATAAGAAAGCTA
TATGATGAGTTAACAGGACACATGTTAGACATGTATTCTGTTATGCTTACTAATGATAACACTTCCAATCCATGAGCAGTGCTGACTCAACTCAGGCCTA
AACTCATGCAGACCACAAGGCAGATGGGCTATATAAACGTTTTCGCTTTTCCGTTTACGATATATAGTCTACTCTTGTGCAGAATGAATTCTCGTAACTA
CATAGCACAAGTAGATGTAGTTAACTTTAATCTCACATAGCAATTTTTAATCAGTGTAACATTAGGGAGGACTTGAAAGAGCCACCACATTTTCACCGAG
GCCACGCGGAGTACGATCGAGTGTACAGTGAACAATGCTAGGAGAGCTGCCTATATGGAAGAGCCCTAATGTGTAAAATTAAATTTTAGTAGTGCTATCC
CATGTGATTTTAATAGCTTAGGAGAATGACAAAAAAACCCCCCTACCCCCATACTCATCCCACCACTTATCATCCATATTCCAT
>5f2b8667-daa7-4624-912d-e1106632daa2|501
ATACCTTCCCAGGTAACAAACCAACCAACTTTCGATCTCTTGTAGATCTGTTCTCTAAACGAACGCTTTCTTATTACAAATTGGGAGCTTCGCAGCGTGT
AGCAGGTGACTCAGGTTTTGCTGCATACAGTCGCTACAGGATTGGCAACTATAAATTAAACACAGACCATTCCAGTAGCAGTGACAATATTGCTTTGCTT
GTACAGTAAGTGACAACAGATGTTTCATCTCGTTGACTTTCAGGTTACTATAGCAGATATTACTAATTATTATGAGGACTTTTAAAGTTTCCATTTGGAA
TCTTGATTACATCATAAACCTCATAATTAAAAATTTATCTAAGTCACTAACTGAGAATAAATATTCTCAATTAGATGAAGAGCAACCAATGGAGATTGAT
TAAACGAACATGAAAATTATTCTTTTCTTGGCACTGATAACACTCGCTACTTGTGAGCTTTATCACTACCAAGAGTGTGTTAGAGGTACAACAGTACTTT
AAAAGAACCTTGCTTCTGGAACATACGAGGGCAATTCACCATTTCATCCTCTAGCTGATAACAAATTTGCACTGACTTGCTTTAGCACTCAATTTGCTTT
TGCTTGTCCTGACGGCGTAAAACACGTCTATCAGTTACGTGCCAGATCAGTTTCACCTAAACTGTTCATCAGACAAGAGGAAGTTCAAGAACTTTACTCT
CCAATTTTTATTGTTGCGGCAATAGTGTTTATAACACTTTGCTCACACTCAAAAGAAAGACAGAATGATTGAACTTTCATTAATTGACTTCTATTTGTGC
TTTTTAGCCTTTCTGCTATTCCTTGTTTTAATTATGCTTATTATCTTTGGTGGTTCACTTGAACTGCAAGATCATAATGAAACTTGTCACGCCTAAACGA
ACATGAAATTTCTTGTTTTTTTAGGAAATCTACAACTGTAGCTGCATTTCACCAAGAATGTAGTTTACAGTATGTACTCAACATCAACCATATGTAGTTG
ATGACCCGTGTCCTATTCACTTCTATTCTAAATGGTATATTAGAGTAGGAGCTAGAAAATCAGCACCTTTAATTGAATTGTGCGTGGATGAGGCTGGTTC
TAAATCACCCATTCAGTACATCGATATCGGTAATTATACAGTTTCCTGTTTACCTTTTACAATTAATTGCCAGGAACCTAAATTGGGTAGTCTTGTAGTG
CGTTGTTCGTTCTATGAAGACTTTTTAGAGTATCATGACGTTCGTGTTGTTTTAGATTTCATCTAAACGAACAAACTAAAATGTCTGATAATGGACCCCA
AAATCAGCGAAATGCACCCCGCATTACGTTTGGTGGACCTCAGATTCAACTGGCAGTAACCAGAATAGAGAACGCAGTGGGGCGCGATCAAAACAACGTC
GGCCCCAAGGTTTACCCAATAATACTGCGTCTTGGTTCACCGCTCACTCAACATGGCAAGGAAGACCTTAAATTCCCTCGAGGACAAGGCGTTCCAATTA
ACACCAATAGCAGTCCAGATGACCAAATTGGCTACTACCGAAGAGCTACCAGACGAATTCGTGGTGGTGACGGTAAAATGAAAGATTCAGTCCAAGATGG
TATTTCTACTACCTAGGAACTGGGCCAGAAGCTGGACTTCCCTATGGTGCTAACAAAGACGGCATCATATGGGTTGCAACTGAGGGAGCCTTGAATACAC
CAAAAGATCATTGGCACCCGCAATCCTGCTAACAATGCTGCAATCGTGCTACAACTTCCCAAGGAACAACATTGCCAAAAGGCTTTACGCAGAAGGGAGC
AGAGGCGGCAGTCAAGCCTCTTCTCGTTCCTCATCACGTAGTCGCAACAGTTTAAGAAATTCAACTCCAGGCAGCAGTAGGGGAACTTCTCCTGCTAGAA
TGGCTGGCAATGGCGGTGATGCTGCTCTTGCTTTGCTGCTGCTTGACAGATTGAACCAGCTTGAGAGCAAAATGTCTGGTAAAGGCCAACAACAACAAGG
CCAAACTGTCACTAAAGAATTGCTGCTGAGGCTTCTAAGAAGCCTCGGCAAAACGTACTGCCACTAAAGCATACAATGTAACACAAGCTTCGGCAGACGT
GGTCCAGAACAAACCCAAGGAAATTTTGGGGACCAGGAACTAATCAGACAAGGAACTGATTACAAACATTGGCCGCAAATTGCACAATTTGCCCCAGCGC
TTCAGCGTTTTCGGAATGTCGCGCATTGGCATGGAAGTCACACCTTCGGGAACGTGGTTGACCTACACAGGTGCCATCAAATTGGATGACAAAGATCCAA
ATTCAAAGATCAAGTCATTTGCTGAATAAGCATTGACGCATACAAAACATTCCCACCAACAGAGCCTAAAAAGGACAAAAAGAAGAAGGCTGATGAAACT
CAAGCCTTACCGCAGAGACAGAAGAAACAGCAAACTGTGACTCTTTTCCTGCTGCAGATTTGGATGATTTCTCCAAACAATTGCAACAATCCATGAGCAG
TGCTGACTCAACTCAGGCCTAAACTCATGCAGACACACAAGGCAGATGGGCTATATAAACGTTTCGCTTTTCCGTTTACGATAGTCTACTCTTGTGCAGA
ATGAATTCTCGTAAACATAGCACAAGTAGATGTAGTTAACTTTAATCACATAGCAATCTTTAATCAGTGTGTAACATTAGGGAGGACTTGAAAGAGCCAC
CACATTTCACCGAGGCCACGCGGAGTACGATCGAGTGTACAGTGAACAATGCTAGGGAGAGCTGCCTATATGGAAGAGCCCTAATGTGTAAAATTAATTT
TAGTAGTGCTATCCCCATGTGATTTTAATAGCTCTTAGGAGAATGACAAAA
>c66676da-4a63-438b-acb2-10e284783253|6
AGGACACGAGTAACTCGTCTAAACTTGCAGGCTGCTTACGGTTCGTCCGTGTTGCAGCCGATCATCAGCACATCTAGGTTCGTCCGGGTGTGACCGAAAG
GTAAGATGGAGAGCCTTGTCCCTGGTTTCAACGAGAAAACACACGTCCACATTCAGTTTGCCTGTTTTACAGGTTCGCGACGTGTTCGTACGTGGCTTGG
AGACTCCGTGGAGGAGGTCTTATCAGAGGCACGTCAACATCTTAAAGATGGCACTTGTGGCTTAGTAGAAGTTGAAAAAGGCGTTTGCCTCAACTTGAAC
AGCCCCTATGTGTTCATCAAACGTTCGGATGCTCGAACTGCACCTCATGGTCATGTTATGGTTGAGCTGGTAGCAGAACTCGAAGGCATTCAGTACTAAC
GGTCGTAGTGGTGAGACACTTGGTGTCCTTGTCCCTCATGTGGGCGAAATACCAGTGGCTCTACCGCAAGGTTTTCTTCGTAAGAACGGTAATAAAGGAG
CTGGTGGCCATAGTTACGGCGCCGATCTAAAGTCATTTGACTTAGGCGACGAGCTTGGCACTGATCCTTATGAAGATTTTCAAGAAACTGGAATGTACAA
ATACCTACAACTTGTGCTAATGACCCTGTGGGTTTTACACTTAAAAAAACACAGTCTGTACCGTCTGCGGTATGTGGAAAGGTTATGGCTGTAGTTGTGA
TCAACTCCGCGAACCCATGCTTCAGTCAGCTGATGCACAATCGTTTTTAAACGGGTTTGCGGTGTAAGTGCAGCCCGTCACACCCGTGCGGCACAGGCAC
TAGTACTGATGTCGTATACAGGGCTTTTGACATCATACAATGATAAAGTAGCTGGTTTGCTAAATTCCTAAAAACTAATTGTTGTCGCTTCCAAGAAAAG
GACGAAGATGACAATTTAATTGATTTTACATTTGTAGTTAAGAGACACACTTTCTCTAACTACCAACATGAAGAAACAATTTATAATTTACTTAAGGATT
GTCCAGCTGTTGCTAAACATGACTTTCTTAAGTTTAGAATAGACGGTGACATGGTACCACATATATCACGTCAACGTCTTACTAAATACACAATGGCAGA
CCTCGTCTATGCTTTAAGGCATTTTTGATGAAGGTAATTGTGACACATTAAAGAAATACTTGTCACATACAATTGTTGTGATGATGATTATTCAATAAAA
AGGACTGGTATGATTTTGTAGAAAACCCAGATATATTACGCGTATACGCCAACTTAGGTGAACGTGTACGCCAAGCTTTGTTAAAAACAGTACAATTTGT
GATGCCATGCGAAATGCTGGTATTGTTGGTGTACTGACATTAGATAATCAAGATCTCAATGGTAACTGGTATGATTTCGGTGATTTCATACAAACCACGC
CAGGTAGTGGAGTTCCTGTTGTAGATTCTTATTATTCATTGTTAATGCCTATATTAACCTTGACCAGGGCTTTAACTGCAGAGTCACATGTTGACACTGA
CTTAACAAAGCCTTACATTAAGTGGGATTTGTTAAAATATGACTCACGGAAGAGAGGTTAAAACTCTTTGACCGTTATTTTAAATATTGGGATCAGACAT
ACCCAAATTGTGTTAACTGTTTGGATGACAGATGCATTCTGCATTGTGCAAACTTTAATGTTTATATTCTACAGTGTTCCCACCTACAAGTTTTGGACCA
CTAGTGAGAAAATATTTGTTGATGGTGTTCCATCTGTAGTTTTCAACTGGATACCACTTCAGAGAGCTAGGTGTTGTACATAATCAGGATGTAAACACAT
AGCTCTAGACTTAGTTTTAAAGGAATTACTTGTGTATGCTGCTGACCCTGCTATGCACGCTGCTTCTGGTAATCTATTACTAGATAAACGCACTACGTGC
TTTCAGTAGCTGCACTTACTAACAATGTTGCTTTTCAAACTGTCAAACCCGGTAATTTTAACAAAGACTTTATGACTTTGCTGTGTCTAAGGGTTTCTAA
GGAAGGAAGTTCTGTTGAATTAAAACACTTCTTCTCTGCTCAGGATGGTAATGCTGCTATCAGCGATTATGACTACTATCGTTATAATCTACCAACAATG
TGTGATATCAGACAACTACTATTTGTAGTTGAAGTTGTTGATAAGTACTTTGATTGTTACGATGGTGGCTGTATTAATGCTAACCAAGTCATCGTCAACA
ACCTAGACAAATCAGCTGGTTTTCCATTTAATAAATGGGGTAAGGCTAGACTTTATTATGATTCAATGAGTTATGAGGATCAAGATGCACTTTTCGCATA
TACAAAACGTAATGTCATCCCTACTATAACTCAAATGAATCTTAAGTATGCCATTAGTGCAAAGAATAGAGCTCGCACCGTAGCTGGTGTCTCTATCTGT
AGTACTATGACCAATAGACAGTTTTCATCAAAATTATTGAAATCAATAGCCGCCTTAGAGGAGCTACTGTAGTAATTGGAACAAGCAAATTTTATGGTGG
TTGGCACAACATGTTAAAAACTGTTTATAGTGATGTAGAAAACCTCACCTTATGGGTTGGGATTATCCTAAATGTGATAGAGCCATGCCTAACATGCTTA
GAATTATGGCCTCACTTGTTCTTGCTCGCAAACATACAACGTGTTGTAGCTTGTCACACCGTTTCTATAGATTAGCTAATGAGTGTGCTCAAGTATTGAG
TGAAATGGTCATGTGTGGCGGTTCACTATATGTTAAACCAGGTGGAACCTCATCAGGAGATGCCACAACTGCTTATGCTAATAGTGTTTTAACATTTGTC
AAGCTGCACGGCCAATGTTAATGCACTTTTATCTACTGATGGTAACAAAATTGCCGATAAGTATGTCCGCAATTTACAACACAGACTTTATGAGTGTCTC
TATAGAAATAGAGATGTTGACACAGACTTTGTGAATGAGTTTACGCATATTTGCGTAAACATTTCTCAATGATGATACTCTGACGATGCTGTTGTTGTGT
TCAATAGCACTTATGCATCAAGGTCTAGTGGCTAGCATAAAGAACTTTAAGTCAGTTCTTTATTATCAAAACAATGTTTTATGTCTGAAGCAAAATGTTG
GACTGAGACTGACCTTACTAAAGGACCTCATGAATTTTGCTCTCAACATACAATGCTAGTTAACAGGGTGATGATTATGTGTACCTTCCTTACCCAGATC
CATCAAGAATCCTAGGGGCCGGCTGTTTGTAGATGATATCGTAAAACAGATGGTACACTTATGATTGAACGGTTCGTGTCTTTAGCTATAGATGCTTACC
CACTTACTAAACATCCTAATCAGGAGTATGCTGATGTCTTCATTTGTACTTACAATACATAAGAAAGCTACATGATGAGTTAACAGGACACATGTTAGAC
ATGTATTTTGTTATGCTTACTAATGATAACACTCAAGGTATTGGGAACCTGAGTTTTTTATGAGGCTATGTACACACCGCATACAGTACAGGCTGTTGGG
CTTGTGTTCTTTGCAATTCACAGACTTCATTAAGATGTGGTGCTTGCATACGTAGACCATTCTTATGTTGTAAATGCTGTTACGACCATGTCATATCAAC
ATCACATAAATTAGTCTTGTCTGTTAATCCGTATGTTTGCAATGCTCCAGGTTGTGATGTCACAGATGTGACTCAACTTTACTTAGGAGGTATGAGCTAT
TATTGTAAATCACACTATCAAGTTAATGGTTACCCTAACATGTTTATCACCCGCGAAGAAGCTATAAGACATGTACGTGCATGGATTGGCTTCGATGTCG
AGGGGTGTCATGCTACTAGAGAAGCTGTTGGTACCAATTTACCTTTACAGCTAGGTTTTTTACAGGTGTTAACCTAGTTGCTGTACCTACAGGTTATGTT
GATACACCTAATAATACAGATTTTTCCAGAGTTAGTGCTAAACCACCGCCTGGAGATCAATTTAAACACCTCATACCACTTATGTACAAAGGACTTCCTT
GGAATGTAGTGCGTATAAAGATTGTACAAATGTTTTTAATAGCTCTTAGGAGAAGATCCAAATTTTAAAGATCAAGTCATTTGCTGAATAAGCATATTGA
CGCATACAAAACATTCCCACCAACAGAGCCTAAAAAGGACAAAAAGAAGAAGGCTGATGAAACTCAAGCCACGCAGAGACAGAAGAAACAGCAAACTGTG
ACTCTTTCCTGCTGCAGATTTGGATGATTTCCAAACAATTGCAACAATCCATGAGCAGTGCTGACTCAACTCAGGCCTAAACTCATGCAGACCACAAGGC
AGATGGGCTATATAAACGTTTTCGCTTTCCGTTTACGATATATAGTCTACTCTTGTGCAGAATGAATTCTCGTAACATAGCACAAGTAGATGTAGTTAAC
TTTAATCACATAGCAATCTTTAATCAGTGTGTAACATTAGGGAGGACTTGAAAGAGCCACCACATTTCTCCTCGAGGCCACGCGGAGTACGATCGAGTGT
ACAGTGAACAATGCTAGGGAGAGCTGCCTATATGGAAGAGCCCTAATGTGTAAAATTAATTTTAGTAGTGCTATCCCATGTGATTTTAATAGCTTTCTAG
GAGAATGACAAAAT
>c73f18cb-88e3-4aae-8f8f-a8d1663c83a9|11
TTAAGGAATTACTTGTGTATGCTGCTGACCCTGCTATGCACGCTGCTTCTGGTAATCTATTACTAGATAAACGCACTACGTGCTTTTCAGTAGCTGCACT
TACTAACAATGTTGTTTTTCAAACTGTCAAACCCGGTAATTTTAACAAAGACTTCTATGACTTTGCTGTGTCTAAGGGTTTTAAGGAAGGAAGTTCTGTT
GAATTAAAACACTTTCTTTTTGCTCAGGATGGTAATGCTGCTATCAGCGATTATGACTACTATCGTTATAATCTACCAACAATGTGTGATATCAGACAAC
TACTATTTGTAGTTGAAGTTGTTGATAAGTACTTTGATTGTTACGATGGTGGCTGTATTAATGCTAACCAAGTCATCGTCAACAACCTAGACAAATCAGC
TGGTTTTCCATTTAATAAATGGGGTAAGGCTAGACTTTATTATGATTCAATGAGTTATGAGGATCAAGATGCACTTTCGCATATACAAAACGTAATGTCA
TCCCTACTATAACTCAAATGAATCTTAAGTATGCCATTAGTGCAAAGAATAGAGCTCGCACCGTAGCTGGTGTCTCTATCTGTAGTACTATGACCAATAG
ACAGTTTCATCAAAAATTATTGAAATCAATAGCCGCCACTAGAGGAGCTACTGTAGTAATTGGAACAAGCAAATTCTATGGTGGTTGGCACAACATGTTA
AAACTGTTTATAGTGATGTAGAAAACCCACCTTATGGGTTGGGATTATCCTAAATGTGATAGAGCCATGCCTAACATGCTTAGAATTATGGCCTCACTTG
TTCTTGCTCGCAAACATACAACGTGTTGTAGCTTGTCACACCGTTTCTATAGATTAGCTAATGAGTGTGCTCAAGTATTGAGTGAAATGGTCATGTGTGG
CGGTTCACTATATGTTAAACCAGGTGGAACCTCATCAGGAGATGCCACAACTGCTTATGCTAATAGTGTTTTTAACATTTGTCAAGCTGTCACGGCCAAT
GTTAATGCACTTTATCTACTGATGGTAACAAAATTGCCGATAAGTATGTCCGCAATTTACAACACAGACTTTATGAGTGTCTCTATAGAAATAGAGATGT
TGACACAGACTTTGTGAATGAGTTTTACGCATATTTGCGTAAACATTTCTCAATGATGATACTCTCTGACGATGCTGTTGTGTGTTCAATAGCACTTATG
CATGCATCAAGGTCTAGTGGCTAGCATAAAGAACTTTAAGTCAGTTCTTTATTATCAAAACAATGTTTTTATGTCTGAAGCAAAATGTTGGACTGAGACT
GACCTTACTAAAGGACCTCATGAATTTTGCTCTCAACATACAATGCTAGTTAAACAGGTGATGATTATGTGTACCTTCCTTACCCAGATCCATCAAGAAT
CCTAGGGGCCGGCTGTTTGTAGATGATATCGTAAAAACAGATGGTACACTTATGATTGAACGGTTCGTGTCTTTAGCTATAGATGCTTACCCACTTACTA
AACATCCTAATCAGGAGTATGCTGATGTCTTTCATTTGTACTTACAATACATAAGAAAGCTACATGATGAGTTAACAGGACACATGTTAGACATGTATTC
TGTTATGCTTACTAATGATAACACTTCAAGGTATTGGGAACCTGAGTTTTATGAGGCTATGTACACACCGCATACAGTTTTACAGGCTGTTGGGGCTTGT
GTTTTTTTGCAATCACAGACTTCATTAAGATGTGGTGCTTGCATACGTAGACCATTCTTATGTTGTAAATGCTGTTACGACCATGTCATATCAACATCAC
ATAAATTAGTCTTGTCTGTTAATCCGTATGTTTGCAATGCTCCAGGTTGTGATGTCACAGATGTGACTCAACTTTACTTAGGAGGTATGAGCTATTATTG
TAAATCACTATCAAGTTAATGGTTACCCTAACATGTTTATCACCCGCGAAGAAGCTATAAGACATGTACGTGCATGGATTGGCTTCGATGTCGAGGGTGT
CATGCTACTAGAGAAGCTGTTGGTACCAATTTACCTTACAGCTAGGTTTTTACAGGTGTTAACCTAGTTGCTGTACCTACAGGTTATGTTGATACACCTA
ATAATACAGATTTTTCCAGAGTTAGTGCTAAACCACCGCCTGGAGATCAATTTAAACACCTCATACCACTTATGTACAAAGGACTTCCTTGGAATGTAGT
GCGTATAAAGATTGTACAAATGTTTTTAATAGCTTCTTAGGAGAAGATCCAATTAAAGATCAAGTCATTTTGCTGAATAAGCATTGACGCATACAAAACA
TTCCCACCAACAGAGCCTAAAAAGGACAAAAGAAGAAGGCTGATGAAACTCAAGCCACCGCAGAGACAGAAGAAACAGCAAACTGTGACTTTTCCTGCTG
CAGATTTGGATGATTTTCCAAACAATTGCAACAATCCATGAGCAGTGCTGACTCAACTCAGGCCTAAACTCATGCAGACCACAAGGCAGATGGGCTATAT
AAACGTTTCGCTTTTCCGTTTACGATATAGTCTACTCTTGTGCAGAATGAATTCTCGTAACTACATAGCACAAGTAGATGTAGTTAACTTTAATCACATA
GCAATCTTTAATCAGTGTGTAACATTAGGGAGGACTTGAAAGAGCCACCACATTTCACCGAGGCCACGCGGAGTACGATCGAGTGTACAGTGAACAATGC
TAGGGAGAGCTGCCTATATGGAAGAGCCCTAATGTGTAAAATTAATTTTAGTAGTGCTATCCCATGTGATTTTAATAGCTTCTTAGGAGAATGACA
>73c37952-f52e-4603-982c-4ad7bc9fe03c|7
CCTCCCAGGTAACAAACCATACCAACTTTTTCGGGTTCTTGTAGATCTGTTCTCTAAACGAACTTTAAAATCTGTGTGGCTGTCACTCGGCTGCATGCTT
AGTGCACTCACGCAGTATAATTAATAACTAATTACTGTCGTTGACAGGACACGAGTAACTCGTCAATTTGCAGGCTGCTTACGGTTCGTCCGTGTTGCAG
CCGATCATCAGCACATCTAGGTTTCGTCCGGGTGTGACCGAAAGGTAAGATGGAGAGCCTTGTCCCTGGTTTCAACGAGAAACACACGTCCATCAGTTTG
CCTGTTTTACAGGTCGCGACGTGCTCGTACGTGGCTTTGGAGACTCCGTGGAGGAGGTCTTATCAGAGGCACGTCAACATCTTAAAGATGGCACTTGTGG
CTTAGTAGAAGTTGAAAAAGGCGTTTTGCCTCAACTTGAACAGCCTATGTGTTCATCAAACGTTCGGATGCTCGAACTGCACCTCATGGTCATGTTATGG
TTGAGCTGGTAGCAGAACTCGAAGGCATTCAGTACGGTCGTAGTGGTGAGACACTTGGTGTCCTTGTCCCTCATGTGGGCGAAATACCAGTGGCTTACCG
CAAGGTTCTTCTCGTAAGAACGGTAATAAAGGAGCTGGTGGCCATAGTTACGGCGCCGATCTAAAGTCATTTGACTTAGGCGACGAGCTTGGCACTGATC
CTTATGAAGATTTCAAGAAACTGGAATGTACAAATACCTACAACTTGTGCTAATGACCCTGTGGGTTTTACACTAAAAACACAGTCTGTACCGTCTGCGG
TATGTGGAAAGGTTATGGCTGTAGTTGTGATCAACTCCGCGAACCCATGTTCAGTCAGCTGATGCACAATCGTTTTAAACGGGTTTGCGGTGTAAGTGCA
GCCCGTCTTACACCGTGCGGCACAGGCACTAGTACTGATGTCGTATACAGGGCTTTGACATCTACAATGATAAAGTAGCTGGTTTGCTAAATTCCTAAAA
ACTAATTGTTGTCGCTTCCAAGAAAAGGACGAAGATGACAATTTAATTGATTCTTACTTTGTAGTTAAGAGACACACTTTCTCTACCAACATGAAGAAAC
AATTTATAATTTACTTAAGGATTGTCCAGCTGTTGCTAAACATGACTTCTTTAAGTTAAGAATAGACGGTGACATGGTACCACATATATCACGTCAACGT
CTTACTAAATACAATGGCAGACCTCGTCTATGCTTTAAGGCATTTTGATGAAGGTAATTGTGACACATTAAAGAAATACTTGTCACATACAATTGTTGTG
ATGATGATTATTCAATAAAAGGACTGGTATGATTTTGTAGAAACCAGATATTACGCGTATACGCCAACTTAGGTGAACGTGTACGCCAAGCTTTGTTAAA
AACAGTACAATTCTGTGATGCCATGCGAAATGCTGGTATTGTTGGTGTACTGACATTAGATAATCAAGATTCAATGGGTAACTGGTATGATTCGGTGATT
TCATACAAACCACGCCAGGTAGTGGAGTTCCTGTTGTAGATTTATTATTCATTGTTAATGCCTATATTAACCTTGACCAGGGCTTTAACTGCAGAGTCAT
GTTGACACTGACTTAACAAAGCCTTACATTAAGTGGGATTTGTTAAAATATGACTTCACGGAAGAGAGGTTAAAACTCTTTGACCGTTATTTTAAATATT
GGGATCAGACATACCCAAATTGTGTTAACTGTTTGGATGACAGATGCATTCTGCATTGTGCAAACTTTAATGTTTTATTCTTCAGTGTTCCCCCTACAAG
TTTTTGGACCACTAGTGAGAAAAATATTTGTTGATGGTGTTCCATTTGTAGTTTCAACTGGATACCACTTCAGAGAGCTAGGTGTTGTACATAATCAGGA
TGTAAACTTACATAGCTCTAGACTTAGTTCTAAGGAATTACTTGTGTATGCTGCTGACCCTGCTATGCACGCTGCTTCTGGTAATCTATTACTAGATAAA
CGCACTACGTGTTTTCAGTAGCTGCACTTACTAACAATGTTGCTTTCAAACTGTCAAACCCGGTAATTTTAACAAAGACTTTATGACTTTGCTGTGTCTA
AGGGTTTTTAAGGAAGGAAGTTCTGTTGAATTAAAACACTTTCTTTGCTCAGGATGGTAATGCTGCTATCAGCGATTATGACTACTATCGTTATAATCTA
CCAACAATGTGTGATATCAGACAACTATTTGTAGTTGAAGTTGTTGATAAGTACTTTGATTGTTACGATGGTGGCTGTATTAATGCTAACCAAGTCATCG
TCAACAACCTAGACAAATCAGCTGGTTTTCCATCTTAATAAATGGGGTAAGGCTAGACTTTATTATGATCAATGAGTTATGAGGATCAAGATGCACTTTC
GCATATACAAAACGTAATGTCATCCCTACTATAACTCAAATGAATCTTAAGTATGCCATTAGTGCAAAGAATAGAGCTCGCACCGTAGCTGGTGTCTCTA
TCTGTAGTACTATGACCAATAGACAGTTCATCAAAAATTATTGAAATCAATAGCCGCCACTAGAGGAGCTACTGTAGTAATTGGAACAAGCAAATTCTAT
GGTGGTTGGCACAACATGTTAAAAACTGTTTATAGTGATGTAGAAAACCTCACCTTATGGGTTGGGATTATCCTAAATGTGATAGAGCCATGCCTACATG
CTTAGAATTATGGCCTCACTTGTTCTTGCTCGCAAACATACAACGTGTTGTAGCTTGTCACACCGTTTCTATAGATTAGCTAATGAGTGTGCTCAAGTAT
TGAGTGAAATGGTCATGTGTGGCGGTTCACTATATGTTAAACCAGGTGGAACCTCATCAGGAGATGCCACAACTGCTTATGCTAATAGTGTTTTTAACAT
TTGTCAAGCTGTCACGGCCAATGTTAATGCACTTTTATCTACTGATGGTAACAAAATTGCCGATAAGTATGTCCGCAATTTACAACACAGACTTTATGAG
TGTCTATAGAAATAGAGATGTTGACACAGACTTTGTGAATGAGTTTTACGCATATTTGCGTAAACATTTCTCAATGATGATACTCTCTTGACGATGCTGT
TGTGTGTTCAATAGCACTTATGCATCAAGGTCTAGTGGCTAGCATAAAGAACTTTAAGTCAGTTCTTTATTATCAAAACAATGTTTTATGTCTGAAGCAA
AATGTTGGACTGAGACTGACCTTACTAAAGGACCTCATGAATTTTGCTCTCAACATACAATGCTAGTTAAACAGGGTGATGATTATGTGTACCTTCCTTA
CCCAGATCCATCAAGAATCCTTAGGGGCCGGCTGTTTTGTAGATGATATCGTAAAACAGATGGTACACTTATGATTGAACGGTTCGTGTCTTAGCTATAG
ATGCTTACCCACTTACTAAACATCCTAATCAAGAGTATGCTGATGTCTTCATTTGTACTTACAATACATAAGAAAGCTACATGATGAGTTAACAGGACAC
ATGTTAGACATGTATTCTGTTATGCTTACTAATGATAACACTCAAGGTATTGGGAACCTGAGTTTATGAGGCTATGTACACACCGCATACAGTTTACAGG
CTGTTGGGGCTTGTGTTTTTTGCAATTCACAGACTTCATTAAGATGTGGTGCTTGCATACGTAGACCATTCTTATGTTGTAAATGCTGTTACGACCATGT
CATATCACACACATAAATTAGTCTTGTCTGTTAATCCGTATGTTTGCAATGCTCCAGGTTGTGATGTCACAGATGTGACTCAACTTTACTTAGGAGGTAT
GAGCTATTATTGTAAATCACATAAACCACCCATTAGTTTTCCATTGTGTGCTAATGGACAAGTTTTTTGGTTTATATAAAATACATGTGTTGGTAGCGAT
AATGTTACTGACTTTAATGCAATTGCAACATGTGACTGGACAAATGCTGGTGATTACATTTTTAGCTAACACCTGTACTGAAAGACTCAAGCTTTTGCAG
CAGAAACGTTCAAAGCTACTGAGGAGACATTTAAACTGTCTTATGGTATTGCTACTGTACGTGAAGTGCTGTCTGACAGAGAATTACATCTTTCATGGGA
AGTTGGTAAAAGCAAATTGGATGACAAAGATCCAAATTTTAAAGATCAAGTCATTTTGCTGAATAAGCATTGACGCATACAAAACATTCCCACCAACAGA
GCCTAAAGGACAAAAGAAGAAGGCTGATGAAACTCAAGCCTTACCGCAGAGACAGAAGAAACAGCAAACTGTGACTCTTTCCTGCTGCAGATTTGGATGA
TCTCCAAACAATTGCAACAATCCATGAGCAGTGCTGACTCAACTCAGGCCTAAACTCATGCAGACAACAAGGCAGATGGGCTATATAAACGTTTCGCTTT
CCGTTTACGATATAGTCTACTTGTGCAGAATGAATTCTCGTAACTACATAGCACAAGTAGATGTAGTTAACTTTTAATCCTTAGCAATTTAATCAGTGTG
TAACATTAGGGAGGACTTGAAAGAGCCACCACATTTTTCGAGGCCACGCGGAGTACGATCGAGTGTACAGTGAACAATGCTAGGGAGAGCTGCCTATATG
GAAGAGCCCTAATGTGTAAAATTAATTTTAGTAGTGCTATCCCCATGTGATTTTAATAGCTTTCTAGGAGAATGACAAA
>b979be9e-f0ba-42f7-8c16-05f5174edf7e|8
ATACCTTCCCAGGTAACAAACCAACCAACTTTTCGATCTCTGTAGATCTGTTCTAAACGAACTTTAAAATCTGTGTGGCTGTCACTCGGCTGCATGCTTA
GTGCACTCACGCAGTATAATTAATAACTAATTATTGTCGTTGACAGGACACGAGTAACTCGTCATATTTGCAGGCTGCTTACGGTTCGTCCGTGTTGCAG
CCGATCATCAGCACATCTAGGTTTCGTCCCGGGTGTGACCGAAAGGTAAGATGGAGAGCCTTGTCCCTGGTTTCAACGAGAAAACACACGTCCAACTCAG
TTTGCCTGTTTACAGGTTCGCGACGTGCTCGTACGTGGCTTTGGAGACTCCGTGGAGGAGGTCTTATCAGAGGCACGTCAACATCTTAAAGATGGCACTT
GTGGCTTAGTAGAAGTTGAAAAAGGCGTTTGCCTCAACTTGAACAGCCCTATGTGTTCATCAAACGTTCGGATGCTCGAACTGCACCTTCATGGTCATGT
TATGGTTGAGCTGGTAGCAGAACTCGAAGGCATTCAGTACGGTCGTAGTGGTGAGACACTTGGTGTCCTGTCCCTCATGTGGGCGAAATACCAGTGGCTT
ACCGCAAGGTTTTCTTCGTAAGAACGGTAATAAAGGAGCTGGTGGCCATAGTTACGGCGCCGATCTAAAGTCATTTGACTTAGGCGACGAGCTTGGCACT
GATCCTTATGAAGATTTTCAAGAAACTGGAATGTACAAATACCTACAACTTGTGCTAATGACCCTGTGGGTTTTACACTTAAAACACAGTCTGTACCGTC
TGCGGTATGTGGAAAGGTTATGGCTGTAGTTGTGATCAACTCCGCGAACCCATGCTTCAGTCAGCTGATGCACAATCGTTTTTAAACGGGTTTGCGGTGT
AAGTGCAGCCCGTTTACACCGTGCGGCACAGGCACTAGTACTGATGTCGTATACAGGGCTTTTGACATACAATGATAAAGTAGCTGGTTTTGCTAAATTC
CTCTAAAAACTAATTGTTGTCGCTTCCAAGAAAAGGACGAAGATGACAATTTAATTGATTCTTACTTTGTAGTTAAGAGACACACTTTCTCTAACTACCA
ACATGAAGAAACAATTTATAATTTACTTAAGGATTGTCCAGCTGTTGCTAAACATGACTTCTTTAAGTTTAGAATAGACGGTGACATGGTACCACATATA
TCACGTCAACGTCTTACTAAATACACAATGGCAGACCTCGTCTATGCTTTAAGGCATTTTGATGAAGGTAATTGTGACACATTAAAAGAAATACTTGTCA
CATACAATTGTTGTGATGATGATTATTCAATAAAAAGGACTGGTATGATTTTGTAGAAAACCCAGATATATTACGCGTATACGCCAACTTAGGTGAACGT
GTACGCCAAGCTTTGTTAAAAACAGTACAATTTTGTGATGCCATGCGAAATGCTGGTATTGTTGGTGTACTGACATTAGATAATCAAGATCAATGGTAAC
TGGTATGATTTCGGTGATTTCATACAAACCACGCCAGGTAGTGGAGTTCCTGTTGTAGATCTTATTATTCATTGTTAATGCCTATATTAACCTTGACCAG
GGCTTTAACTGCAGAGTCACATGTTGACACTGACTTAACAAAGCCTTACATTAAGTGGGATTTGTTAAAATATGACTTCACGGAAGAGAGGTTAAAACTC
TTTGACCGTTATTTTAAATATTGGGATCAGACATACCCCAAATTGTGTTAACTGTTTGGATGACAGATGCATTTTGCATTGTGCAAACTTTAATGTTTTA
TTCTCTACAGTGTTCCCCCTACAAGTTTTGGACCACTAGTGAGAAAAATATTTGTTGATGGTGTTCCATTTGTAGTTTCAACTGGATACCACTTCAGAGA
GCTAGGTGTTGTACATAATCAGGATGTAAAACATAGCTCTAGACTTAGTTTTAAGGAATTACTTGTGTATGCTGCTGACCCTGCTATGCACGCTGCTTCT
GGTAATCTATTACTAGATAAACGCACTACGTGCTCTTTCAGTAGCTGCACTTACTAACAATGTTGCTTTTCAAACTGTCAAACCCGGTAATTTTAACAAA
GACTCTATGACTTTGCTGTGTCTAAGGGTTTTCTAAGGAAGGAAGTTCTGTTGAATTAAACACTTCTTCTTTTGCTCAGGATGGTAATGCTGCTATCAGC
GATTATGACTACTATCGTTATAATCTACCAACAATGTGTTGATATCAGACAACTACTATTTGTAGTTGAAGTTGTTGATAAGTACTTTGATTGTTACGAT
GGTGGCTGTATTAATGCTAACCAAGTCATCGTCAACAACCTAGACAAATCAGCTGGTTTTCCATTTAATAAATGGGGTAAGGCTAGACTTTATTATGATT
CAATGAGTTATGAGGATCAAGATGCACTTTCGCATATACAAAACGTAATGTCATCCCTACTATAACTCAAATGAATCTAAGTATGCCATTAGTGCAAAGA
ATAGAGCTCGCACCGTAGCTGGTGTCTCTATCTGTAGTACTATGACCAATAGACAGTTTCATCAAAAATTATTGAAATCAATAGCCGCCACTAGAGGAGC
TACTGTAGTAATTGGAACAAGCAAATTCTATGGTGGTTGGCACAACATGTTAAAAAACTGTTTATAGTGATGTAGAAAACCCTCTTATGGGTTGGGATTA
TCCTAAATGTGATAGAGCCATGCCTAACATGCTTAGAATTATGGCCTCACTTGTTCTTGCTCGCAAACATACAACGTGTTGTAGCTTGTTCACACCGTTT
CTATAGATTAGCTAATGAGTGTGCTCAAGTATTGAGTGAAATGGTCATGTGTGGCGGTTCACTATATGTTAAACCAGGTGGAACCTCATCAGGAGATGCC
ACAACTGCTATGCTAATAGTGTTTTTAACATTTGTCAAGCTGTCACGGCCAATGTTAATGCACTTTTATACACTGATGGTACAAAATTGCCGATAAGTAT
GTCCGCAATTTACAACACAGACTTTATGAGTGTTTCTATAGAAATAGAGATGTTGACACAGACTTTGTGAATGAGTTTTACGCATATTTGCGTAAACATT
TCTCAATGATGATACTCTCTCTGACGATGCTGTTGTGTTTCAATAGCACTTATGCATCAAGGTCTAGTGGCTAGCATAAAGAACTTTAAGTCAGTTCTTT
ATTATCAAAACAATGTTTTATGTCTGAAGCAAAATGTTGGACTGAGACTGACCTTACTAAAGGACCTCATGAATTTTTGCTCAACATACAATGCTAGTTA
AACAGGGTGATGATTATGTGTACCTTCCTTACCCAGATCCATCAAGAAAATCCTAGGGGCCGGCTGTTTGTAGATGATATCGTAAAAACAGATGGTACAC
TTATGATTGAACGGTCGTGTCTTTAGCTATAGATGCTTACCCACTTACTAAACATCCTAATCAGGAGTATGCTGATGTCTTTCATTTGTACTTACAATAC
ATAAGAAAGCTACATGATGAGTTAACAGGACACATGTTAGACATGTATTCTGTTATGCTTACTAATGATAACACTTCAAGGTATTGGGAACCTGAGTTTT
ATGAGGCTATGTACACACCGCATACAGTCTTACAGGCTGTTGGGGCTTGTGTTCTTTGCAATTCACAGACTTTCATTAAGATGTGGTGCTTGCATACGTA
GACCATTCTTATGTTGTAAATGCTGTTACGACCATGTCATATCAACACATAAAATTAGTCTTGTCTGTTAATCCGTATGTTTGCAATGCTCCAGGTTGTG
ATGTCACAGATGTGACTCAACTTCTACTTAGGAGGTATGAGCTATTATTGTAAATCATAAACCACCCATTAGTTTTCCATTGTGTGCTAATGGACAAGTT
TTTGGTTATATAAAATATACATGTGTTGGTAGCGATAATGTTACTGACTTTTAATGCAATTGCAACATGTGACTGGACAAATGCTGGTGATTACATTTTA
GCTAACACCTGTACTGAAAGACTCAAGCTTTTTGCAGCAGAAACGCTCAAAGCTACTGAGGAGACATTTAAACTGTCTTATGGTATTGCTACTGTACGTG
AAGTGCTGTCTGACAGAGAATTACATCTTTCATGGGAAGTTGGTAAACCTAGACCACCACTTACCGAAATTATGTCTTTACTGGTTATCGTGTAACTAAA
ACAGTAAAGTACAAATAGGAGAGTACACCTTTGAAAAAGGTGACTATGGTGATGCTGTTGTTTACCGAGGTACAACAACACAAATTAAATGTTGGTGATT
ATTTTGTGCTGTTGACACACATACAGTAATGCCATTAAGTGCACCTACACTAGTGCCACAAGAGCACTATGTTAGAATTACTGGCTTATACCCAACACTC
AATATCTTCAGATGAGTTTTCTAGCAATGTTGCAAATTATCAAAAGGTTGGTATGCAAAAGTATTCTACATCCAGGGACCACCTGGTACTGGTAAGAGTC
ATTTTGCTATTGGCCTAGCTCTCTAGCTACCCTCTGTCTCAGCATAGTGTATACAGCTTGCTCATGCCGCTGTTGATGCACTATGTGAGAAGGCATTAAA
ATATTTGCCTATAGATAAATGTAGTAGAATTATACCTGCACGTGCTCGTGTAGAGTGTTTTGATAAATTCAAAGTGAATCAACATTAGAACAGTATGTCT
TTTGTCTGTAAATGCATTGCCTGAGACGACAGCAGA
>ff697b37-aa37-4273-9d1c-15cda1e14daf|17
CTTCCCAGGTAACAAACCAACCAACTTCGATTTGTAGATCTGTTTCTAAACGAACAAACTAAAATGTCTGATAATGGACCCCAAAATCAGCGAAATGCAC
CCCGCATTACGTTTGGTGGACCTCAGATTCAACTGGCAGTAACCAGAATGGAGAACGCAGTGGGCGCGATCAAAACAACGTCGGCCCCAAGGTTTACCCA
ATAATACTGCGTCTTGGTTCACCGCTCACACTACATGGCAAGGAAGACCTTAAATTCCCTCGAGGACAAGGCGTTCCAATTAACACCAATAGCAGTCCAG
ATGACCAAATTGGCTACTACCGAAGAGCTACCAGACGAATTCGTGGTGGTGACGGTAAAATGAAAGATCAGTCCAAGATGGTATTCTACTACCTAGGAAC
TGGGCCAGAAGCTGGACTTCCCTATGGTGCTAACAAAGACGGCATCATATGGGTTGCAACTGAGGGAGCCTTGAATACACCAAAAGATTACATTGGCACC
CGCAATCCTGCTAACAATGCTGCAATCGTGCTACAACTTCCAAGGAACAACATTGCCAAAAGGCTTTACGCAGAAGGGAGCAGAGGCGGCAGTCAAGCCT
CTCGTTCCTCATCACGTAGTCGCAACAGTTTAAGAAATTCAACTCCAGGCAGCAGTAGGGGAACACCCTCCTGCTAGAATGGCTGGCAATGGCGGTGATG
CTGCTCTTGCTTTGCTGCTGCTTGACAGATTGAACCAGCTTGAGAGCAAAATGTCTGGTAAAGGCCAACAACAACAAGGCCAAACTGTCACTAAGAAATT
GCTGCTGAGGCTTTAAGAAGCCTCGGCAAAACGTACTGCCACTAAAGCATACAATGTAACACAAGCTTTCGGCAGACGTGGTCCAGAACAAACCCAAGGA
AATTAAGGGT
>50fc8bc7-3844-47dd-b08c-f4d43c10431a|7
ATACCTTCCCAGGTAACAAACCAACCAACTTTCGATCTCTTGTAGATCTGTTCTCTAAACGAACTTTAAAATCTGTGTGGCTGTCACTCGGCTGCATGCT
TAGTGCACTCACGCAGTATAATTAATAACTAATTATTGTCGTTGACAGGACACGAGTAACTCGTCATATTTGCAGGCTGCTTACGGTTCGTCCGTGTTGC
AGCCGATCATCAGCACATCTAGGTTTCGTCCGGGTGTGACCGAAAGGTAAGATGGAGAGCCTTGTCCCTGGTTTCAACGAGAAAACACACGTCCATTCAG
TTTGCCTGTTTTACAGGTTCGCGACGTGCTCGTACGTGGCTTGGAGACTCCGTGGAGGAGGTCTTATCAGAGGCACGTCAACATCTAAAGATGGCACTTG
TGGCTTAGTAGAAGTTGAAAAAGGCGTTCTGCCTCAACTTGAACAGCCCTATGTGTTCATCAAACGTTCGGATGCTCGAACTGCACCTCATGGTCATGTT
ATGGTTGAGCTGGTAGCAGAACTCGAAGGCATTCAGTACGGTCGTAGTGGTGAGACACTTGGTGTCCTTGTCCCTCATGTGGGCGAAATACCAGTGGCTT
ACCGCAAGGTTCTTCTTCGTAAGAACGGTAATAAAGGAGCTGGTGGCCATAGTTACGGCGCCGATCTAAAGTCATTTGACTTAGGCGACGAGCTTGGCAC
TGATCCTTATGAAGATTTTCAAGAAACTGGAATGTACAAATACCTACAACTTGTGCTAATGACCCTGTGGGTTTTACACTTAAAAACACAGTCTGTACCG
TCTGCGGTATGTGGAAAGGTTATGGCTGTAGTTGTGATCAACTCCGCGAACCCATGCTTCAGTCAGCTGATGCACAATCGTTTTAAACGGGTTTGCGGTG
TAAGTGCAGCCCGTCACACCGTGCGGCACAGGCACTAGTACTGATGTCGTATACAGGGCTTTGACATACAATGATAAAGTAGCTGGTTTTGCTAAATTCC
TAAAAACTAATTGTTGTCGCTTCCAAGAAAAGGACGAAGATGACAATTTAATTGATTTACTTTGTAGTTAAGAGACACACTTTCTCTAACTACCAACATG
AAGAAACAATTTATAATTTACTTAAGGATTGTCCAGCTGTTGCTAAACATGACTTCTCTAAGTTTAGAATAGACGGTGACATGGTACCACATATATACGT
CAACGTCTTACTAAAATACAATGGCAGACCTCGTCTATGCTTTAAGGCATTTGATGAAGGTAATTGTGACACATTAAAAGAAATACTTGTCACATACAAT
TGTTGTGATGATGATTATTTCAATAAAAAGGACTGGTATGATTTTGTAGAAAACCCAGATATATTACGCGTATACGCCACTTAGGTGAACGTGTACGCCA
AGCTTTGTTAAAAACAGTACAATTCTGTGATGCCATGCGAAATGCTGGTATTGTTGGTGTACTGACATTAGATAATCAAGATCTCAATGGTAACTGGTAT
GATTTCGGTGATTTCATACAAACCACGCCAGGTGTGGAGTTCCTGTTGTAGATTCTTATTATTCATTGTTAATGCCTATATTAACCTTGACCAGGGCTTT
AACTGCAGAGTCATGTTGACACTGACTTAACAAAGCCTACATTAAGTGGGATTTGTTAAAATATGACTTTACGGAAGAGAGGTTAAAACTCTTTGACCGT
TATTTTAAATATTGGGATCAGACATACACCCAAATTGTGTTAACTGTTTGGATGACAGATGCATTCTGCATTGTGCAAACTTTAATGTTTTATTATTACA
GTGTTCCCACCTACAAGTTTTGGACCACTAGTGAGAAAATATTTGTTGATGGTGTTCCATTTGTAGTTTCAACTGGATACCACTTCAGAGAGCTAGGTGT
TGTACATAATCAGGATGTAAAACACATAGCTCTAGACTTAGTTAAGGAATTACTTGTGTATGCTATTGACCCTGCTATGCACGCTGCTTCTGGTAATCTA
TATACTAGATAAACGCACTACGTGCTTTCAGTAGCTGCACTTACTAACAATGTTGCTTTCAAACTGTCAAACCCGGTAATTTTAACAAAGACTTCTATGA
CTTTGCTGTGTCTAAGGTTTTCTAAGGAAGGAAGTTCTGTTGAATTAAAACACTTCTCTTTGCTCAGGATGGTAATGCTGCTATCAGCGATTATGACTAC
TATCGTTATAATCTACCAACAATGTGTGATATCAGACAACTACTATTTGTAGTTGAAGTTGTTGATAAGTACTTTGATTGTTACGATGGTGGCTGTATTA
ATGCTAACCAAGTCATCGTCAACAACCTAGACAAATCAGCTGGTTTTCCATTTAATAAATGGGGTAAGGCTAGACTTTATTATGATTCAATGAGTTATGA
GGATCAAGATGCACTTTCGCATATACAAACGTAATGTCATCCCTACTATAACTCAAATGAATCTTAAGTATGCCATTAGTGCAAAGAATAGAGCTCGCAC
CGTAGCTGGTGTCTCTATCTGTAGTACTATGACCAATAGACAGTTTCATCAAAAATTATTGAAATCAATAGCCGCCCTAGAGGAGCTACTGTAGTAATTG
GAACAAGCAAATTCTATGGTGGTTGGCACAACATGTTAAAAACTGTTTATAGTGATGTAGAAAACCTCACCTTATGGGTTGGGATTATCCTAAATGTGAT
AGAGCCATGCCTAACATGCTTAGAATTATGGCCTCACTTGTTTTCTTGCTCGCAAACATACAACGTGTTGTAGCTTGTCACACCGTTTCTATAGATTAGC
TAATGAGTGTGCTCAAGTATTGAGTGAAAATGGTCATGTGTGGCGGTTCACTATATGTTAAACCAGGTGGAACCTCATCAGGAGATGCCACAACTGCTTA
TGCTAATAGTGTTTTTAACATTTGTCAAGCTGTCACCGGCCAATGTTAATGCACTTTTATCTACTGATGGTAACAAAATTGCCGATAAGTATGTCCGCAA
TTTACAACACAGACTTTATGAGTGTTCTATAGAAATAGAGATGTTGACACAGACTTTGTGAATGAGTTTTACGCATATTTGCGTAAACATTTCTCAATGA
TGATACTCTCTGACGATGCTGTTGTGTGTTTCAATAGCACTTATGCATCAAGGTTTAGTGGCTAGCATAAAGAACTTTAAGTCAGTTTTATTATCAAAAC
AATGTTTATGTCTGAAGCAAAATGTTGGACTGAGACTGACCTTACTAAAGGACCTCATGAATTTTGCTCTCAACATACAATGCTAGTTAAACAGGGTGAT
GATTATGTGTACCTTCCTTACCCAGATCCATCAAGAATCCTAGGGGCCGGCTGTTTTGTAGATGATATCGTAAAAACAGATGGTACACTTATGATTGAAC
GGTTCGTGTCTTTAGCTATAGATGCTTACCCACTTACTAAACATCCTAATCAGGAGTATGCTGATGTCTTTCATTTGTACTTACAATACATAAGAAAGCT
ACATGATGAGTTAACAGGACACATGTTAGACATGTATTCTGTTATGCTTACTAATGATAACACTTCAAGGTATTGGGAACCTGAGTTTTATGAGGCTATG
TACACACCGCATACAGTTTACAGGCTGTTGGGGCTTGTGTTCTTTGCAATTCACAGACTTCATTAAGATGTGGTGCTTGCATACGTAGACCATTCTTATG
TTGTAAATGCTGTTACGACCATGTCATATCAACATCACAAATTAGTCTTGTCTGTTAATCCGTATGTTTGCAATGCTCCAGGTTGTGATGTCACAGATGT
GACTCAACTTTACTTAGGAGGTATGAGCTATTATTGTAAATTCAAACCACCCATTAGTTTTCCATTGTGTGCTAATGGACAAGTTTTTGGTTTATATAAA
ATACATGTGTTGGTAGCGATAATGTTACTGACTTTAATGCAATTGCAACATGTGACTGGACAAATGCTGGTGATTTTTTTTAGCTAACACCTGTACTGAA
AGACTCAAGCTTTTTGCAGCAGAAACGCTCAAAGCTACTGAGGAGACATTTAAACTGTCTTATGGTATTGCTACTGTACGTGAAGTGCTGTCTGACAGAG
AATTACATCATGGGAAGTTGGTAAACCTAGACCACCACTTAATCGAAATTATGTCTTTACTGGTTATCGTGTAACTAAAAACAGTAAAGTACAAATAGGA
GAGTACACCTTTGAAAAAGGTGACTATGGTGATGCTGTTGTTTACCGAGGTACAACAACTTACAAATTAAATGTTGGTGATTATTTTGTGCTGACATACA
GTAATGCCATTAAGTGCCTACACTAGTGCCACAAGAGCACTATGTTAGAATTACTGGCTTATACCCAACACTCAATATCTCAGATGAGTTTTCTAGCAAT
GTTGCAAATTATCAAAAGGTTGGTATGCAAAAGTATTTACACTCCAGGACCACCTGGTACTGGTAAGAGTCATTTTGCTATTGGCCTAGCTTTACTACCC
TCTGCTCGCATAGTGTATACAGCTTGCTCCTCATGCCGCTGTTGATGCTATGTGAGAAGGCATTAAAATATTTGCCTATAGATAAATGTAGTAGAATTAT
ACCCGACGTGCTCGTGTAGAGTGTTTTGATAAATTCAAAGTGAATTCAACATTAGAACAGTATGTCTTTGTACTGTAAATGCATTGCCTGAGACGACAGC
AGATATAGTTGTCTTTGATGAAATTCAATGGCCACAAATTATGATTTGAGTGTTGTCAATGCCAGATTACGTGCTAAGCACTATGTGTACATTGGCGACC
CTGCTCAATTACCTGCACCACGCACATTGCTATTAAGGGCACACTAGAACCAGAATATTTCAATTCAGTGTGTAGACTTATGAAAACTATAGGTCCAGAC
ATGTTTCGGAACTTGTCGGCGTTGTCCTGCTGAAATTGTTGACACTGTGAGTGCTTTGGTTTATGATAATAAGCTTAAAGCACATAAAGACAAATCAGCT
CAATGCTTTAAAATGTTTTATAAGGGTGTTATCACGCATGATGTTCATCTGCAATTAACAGGCCACAAATAGGCGTGGTAAGAGAATTCCTACGTAACCC
TGCTTGGAGAAAAGCTGTCTTTATTTCACCTTATAATTCACAGAATGCTGTAGCCTCAAAGATTTTGGGACTACCATTCAAACTGTTGATTCATTACAGG
GCTCAGAATATGACTATGTCATTCACTCAAACCACTGAAACAGCTCACTCTTGTAATGTAAACAGATTTAATGTTGCTATTACCAGAGCAAAAGTAGGCA
TACTTTGCATAATGTCTGATAGAGACCTTTATGACAAGTTGCAATTTACAAGTCTTGAAATTCCACGTAGGAATGTGGCAACTTTACAAGCTGAAAATGT
AACAGGACTTTTAAAGATTGTAGTAAGGTAATCACTGGGTTACATCCTACACAGGCACCTACACCTCAGTGTTGACACTAAATTCAAAACTGAAGGTTTA
TGTGTTGACATACCTGGCATACCTAAGGACATGACCTATAGAAGACTCATCTCTATGATGGGTTTTAAAATGAATTATCAAGTTAATGGTTACCCTAACA
TGTTTATCACCCGCGAAGAAGCTATAAGACATGTACGTGCATGGATTGGCTTCGATGTCGAGGGTGTCATGCTACTAGAGAAGCTGTTGGTACCAATTTA
CCTTACAGCTTGGGTTTTACAGGTGTTAACCTAGTTGTTGTACCTACAGGTTATGTTGATACACCTAATAATACAGATTTTTCCAGAGTTAGTGCTAAAC
CACCGCCTGGAGATCAATTTAAACACCTCATACCACTTATGTACAAAGGACTTCCTTGGAATGTAGTGCGTATAAAGATTGTACAAATGTTAAGTGACAC
ACTTAAAAATCTCTGACAGAGTCGTATTTGTCTTATGGGCACATGGCTTTTGAGTTGAGTTGAGCAGTGCTGACTCAACTCAGGCCTAAACTTCATGCAG
ACATCAAGGCAGATGGGCTATATAAACGTTTTCGCTTTTTCCGTTTACGATATATAGTCTACTCTTGTGCAGAATGAATTCTCGTAACTACATAGCACAA
GTAGATGTAGTTAATTTTAATCTCACATAGCAATCTTTAATCAGTGTGTAACATTAGGGAGGACTTGAAAGAGCCACCACATTTCACCGAGGCCACGCGG
AGTACGATCGAGTGTACAGTGAACAATGCTAGGGAGAGCTGCCTATATGGAAGAGCCCTAATGTGTAAAATTAATTTTAGTAGTGCTATCCCCATGTGAT
TTTAATAGCTTTCTAGGAGAATGACAG
>d36c52dc-62ec-42cd-bdd0-005caadb7336|7
ACCTTCCCAGGTAACAAACCAACCAACTTCGATCTTGTAGATCTGTTCTCTAAACGAACTTTAAAATCTGTGTGGCTGTCACTCGGCTGCATGCTTAGTG
CACTCACGCAGTATAATTAATAACTAATATTGTCGTTGACAGGACACGAGTAACTCGTCTATTATTTGCAGGCTGCTTACGGTTCGTCCGTGTTGCAGCC
GATCATCAGCACATCTAGGTTTCGTCCGGGTGTGACCGAAAGGTAAGATGGAGAGCCTTGTCCCTGGTTTCAACGAGAAAACACACGTCCATTCAGTTTG
CCTGTTTTACAGGTTCGCGACGTGCTCGTACGTGGCTTTGGAGACTCCGTGGAGGAGGTCTTATCAGAGGCACGTCAACATCTTAAAGATGGCACTTGTG
GCTTAGTAGAAGTTGAAAAAGGCGTTTTGCCTCAACTTGAACAGCCCTATGTGTTCATCAAACGTTCGGATGCTCGAACTGCACCTTCATGGTCATGTTA
TGGTTGAGCTGGTAGCAGAACTCGAAGGCATTCAGTACGGTCGTAGTGGTGAGACACTTGGTGTCCTTGTCCCTCATGTGGGCGAAATACCAGTGGCTTA
CCGCAAGGTTTCTCTTCGTAAGAACGGTAATAAAGGAGCTGGTGGCCATAGTTACGGCGCCGATCTAAAGTCATTTGACTTAGGCGACGAGCTTGGCACT
GATCCTTATGAAGATTTTCAAGAAACTGGAATGTACAAATACCTACAACTTGTGCTAATGACCCTGTGGGTTTACACTTAAAAACACAGTCTGTACCGTC
TGCGGTATGTGGAAAGGTTATGGCTGTAGTTGTGATCAACTCCGCGAACCCATGCTTCAGTCAGCTGATGCACAATCGTTTTTAAACGGGTTTGCGGTGT
AAGTGCAGCCCGTACCACACCGTGCGGCACAGGCACTAGTACTGATGTCGTATACAGGGCTTCTGACATCAATGATAAAGTAGCTGGTTTGCTAAATTCC
TAAAACTAATTGTTGTCGCTTCCAAGAAAAGGACGAAGATGACAATTTAATTGATACTCTGTAGTTAAGAGACACACTTTCTCAATTACCAACATGAAGA
AACAATTTATAATTTACTTAAGGATTGTCCAGCTGTTGCTAAACATGACTTCTTTAAGTTTAGAATAGACGGTGACATGGTACCACATATATCACGTCAA
CGTCTTACTAAATACTATCGCTGGCAGACCTCGTCTATGCTTTAAGGCATTTTGATGAAGGTAATTGTGACACATTAAAGAAATACTTGCACATACAATT
GTTGTGATGATGATTATTCAATAAAAAGGACTGGTATGATTTTGTAGAAAACCCAGATATATTACGCGTATACGCCAACTTAGGTGAACGTGTACGCCAA
GCTTGTTAAAAACAGTACAATTGTGATGCCATGCGAAATGCTGGTATTGTTGGTGTACTGACATTAGATAATCAAGATTCAATGGTAACTGGTATGATTC
GGTGATTTCATACAAACCACGCCAGGTAGTGGAGTTCCTGTTGTAGATTCTTATTATTCTGTTAATGCCTATATTAACCTTGACCAGGGCTTTAACTGCA
GAGTCATGTTGACACTGACTTAACAAAGCCTTACATTAAGTGGGATTTGTTAAAATATGACTTCACGGAAGAGAGGTTAAAACTCTTTGACCGTTATTTT
AAATATTGGGATCAGACATACCCAAATTGTGTTAACTGTTTGGATGACAGATGCATTCTGCATTGTGCAAACTTTAATGTTTTTATTCTCTACAGTGTTC
CCACCTACAAGTTTGGACCACTAGTGAGAAAAATATTTGTTGATGGTGTTCCATCTGTAGTTTTCAACTGGATTCCACTTTCAGAGAGCTAGGTGTTGTA
CATAATCAGGATGTAAACTTACATAGCTCTAGACTTAGTTTTAAGGAATTACTTGTGTATGCTGCTGACCCTGCTATGCACGCTGCTTCTGGTAATCTAT
TACTAGATAAACGCACTACGTGCTTTCAGTAGCTGCTTACTAACAATGTTGCTTTCAAACTGTCAAACCCGGTAATTTTAACAAAGACTTCTATGACTCT
GCTGTGTCTAAGGGTTTTTAAGGAAGGAAGTTCTGTTGAATTAAAACACTTCTCTTTGCTCAGGATGGTAATGCTGCTATCAGCGATTATGACTACTATC
GTTATAATCTACCAACAATGTGTGATATCAGACAACTACTATTTGTAGTTGAAGTTGTTGATAAGTACTTTGATTGTTACGATGGTGGCTGTATTAATGC
TAACCAAGTCATCGTCAACAACCTAGACAAATCAGCTGGTTTTCCATTTAATAAATGGGTAAGGCTAGACTTTATTATGATTCAATGAGTTATGAGGATC
AAGATGCACTTTCGCATATACAAAACGTAATGTCATCCCTACTATAACTCAAATGAATCTTTAAGTATGCCATTAGTGCAAAGAATAGAGCTCGCACCGT
AGCTGGTGTCTATCTGTAGTACTATGACCAATAGACAGTTTCATCAAAATTATTGAAATCAATAGCCGCCACTAGAGGAGCTACTGTAGTAATTGGAACA
AGCAAATTCTATGGTGGTTGGCACAACATGTTAAAAACTGTTTATAGTGATGTAGAAAACACCTTATGGGTTGGGATTATCCTAAATGTGATAGAGCCAT
GCCTAACATGCTTAGAATTATGGCCTCACTTGTTCTTGCTCGCAAACATACAACGTGTTGTAGCTTGTCACACCGTTTCTATAGATTAGCTAATGAGTGT
GCTCAAGTATTGAGTGAAATGGTCATGTGTGGCGGTTCACTATATGTTAAACCAGGTGGAACCTCATCAGGAGATGCCACAACTGCTTATGCTAATAGTG
TTTTTAACATTTGTCAAGCTGTCACGGCCAATGTTAATGCACTTTTATCTACTGATGGTAACAAAATTGCCGATAAGTATGTCCGCAATTTACAACACAG
ACTTTATGAGTGTCTCTCTATAGAAATAGAGATGTTGACACAGACTTTGTGAATGAGTTTACGCATATTTGCGTAAACATTTCTCAATGATGATACTCTC
TGACGATGCTGTTGTGTGTTCAATAGCACTTATGCATCTTTCAAGGTCTAGTGGCTGCATAAAGAACTTTAAGTCAGTTCTTTATTATCAAACAATGTTT
TTATGTCTGAAGCAAAATGTTGGACTGAGACTGACCTTACTAAAGGACCTCATGAATTTTGCTCAACATACAATGCTAGTTAAACAGGGTGATGATTATG
TGTACCTTCCTTACCCAGATCCATCAAAGAATTCTAGGGGCCGGCTGTTTGTAGATGATATCGTAAAAACAGATGGTACACTATGATTGAACGGTTCGTG
TCTTTAGCTATAGATGCTTACCCACTTACTAAACATCCTAATCAGGAGTATGCTGATGTTTTCATTTGTACTTACAATACATAAGAAAGCTACATGATGA
GTTAACAGGACACATGTTAGACATGTATTCTGTTATGCTTACTAATGATAACACTTCAAGGTATTGGGAACCTGAGTTTTATGAGGCTATGTACACACCG
CATACAGTTTTACAGGCTGTTGGGGCTTGTGTTCTTTTGCAATTCTCAGACTTCATTAAGATGTGGTGCTTGCATACGTAGACCATCTTATGTTGTAAAT
GCTGTTACGACCATGTCATATCAACATCACATAAATTAGTCTTGTCTGTTAATCCGTATGTTTGCAATGCTCCAGGTTGTGATGTCACAGATGTGACTCA
ACTTTACTTAGGAGGTATGAGCTATTATTGTAAATACATAAACCACCCATTAGTTTTCCATTGTGTGCTAATGGACAAGTTTTTGGTTTATATAAATACA
TGTGTTGGTAGCGATAATGTTACTGACTTTTAATGCAATTGCAACATGTGACTGGACAAATGCTGGTGATTACATTTTTAGCTAACACCTGTACTGAAAG
ACTCAAGCTTTTTGCAGCAGAAACGCTCAAGCTACTGAGGAGACATTTAAACTGTCTTATGGTATTGCTACTGTACGTGAAGTGCTGTCTGACAGAGAAT
TACATCATGGGAAGTTGGTAAACCTAGACCACCACTTATCGAAATTATGTCTTTACTGGTTATCGTGTAACTAAAAACAGTAAAGTACAAATAGGAGAGT
ACACCTTTGAAAAAGGTGACTATGGTGATGCTGTTGTTTACCGAGGTACAACAACTTACAAATTAAATGTTGGTGATTATTTGTGCTGACATTCACATAC
AGTAATGCCATTAAGTGCACCTACACTAGTGCCACAAGAGCACTATGTTAGAATTTGGCTTATACCCAACACTCAATATCTTCAGATGAGTTTCTAGCAA
TGTTGCAAATTATCAAAAGGTTGGTATGCAAAAGTATTTACACTCCAGGACCACCTGGTACTGGTAAGAGTCATTTTGCTATTGGCCTAGCTCATTATTA
CCCTCTGCTCGCATAGTGTATACAGCTTGCTCTCATGCCGCTGTTGATGCACTATGTGAGAAGGCATTAAAATATTTGCCTATAGATAAATGTAGTAGAA
TTATACCCGTACGTGCTCGTGTAGAGTGTTTGATAAATTCAAAGTGAATTCAACATTAGAACAGTATGTCTTTTGTACTGTAAATGCATTGCCTGAGACG
ACAGCAGATATAGTTGTCTTTGATGAAAATTCAATGGCCACAAATTATGATTTGAGTGTTGTCAATGCCAGATTACGTGCTAAGCACTATGTGTACATTG
GCGACCCTGCTCTCAATTACCTGCACCACGCACATTGCTAACTCTAAGGGCACACTAGAACCAGAATATTTCAATTCAGTGTGTAGACTTATGAAAACTA
TAGGTCCAGACATGTTCTTCGGAACTTGTCGGCGTTGTCCTGCTGAAATTGTTGACTGTTGAGTGCTTTGGTTTATGATAATAAGCTTAAAGCACAAAGA
CAAATCAGCTCAATGCTTCATTAAAATGTTTATAAGGGTGTTATCACGCATGATGTTTCATCTGCAATTAACAGGCCACAAATAGGCGTGGTAAGAGAAT
TCCCAACGTAACCCTGCTTGGAGAAAAGCTGTCTTTATTTCACCTTATAATTCACAGAATGCTGTAGCCTCAAAGATTTTGGGACTACCAACTCTCAAAC
TGTTGATTCATCAGGGCTCAGAATATGACTATGTCATATTCACTCAAACCACTGAAACAGCTCACTTGTAATGTAAACAGATTTAATGTTGCTATTACCA
GAGCAAAAGTAGGCATACTTTGCATAATGTCTGATAGAGACCTTTATGACAAGTTGCAATTTACAAGTCTTGAAATTCCGTAGGAATGTGGCAACTTTAC
AAGCTGAAAATGTAACAGGACTTTAAAGATTGTAGTAAGGTAATCACTGGGTTACATCCTACACAGGCACCTACACACCACAGTGTTGACACTAAATTCA
AAACTGAAGGTTTATGTGTTGACATACCTGGCATACCTAAGGACATGACCTATAGAAGACTCATCTTCTATGATGGGTTTTAAAATGAATTATCAAGTTA
ATGGTTACCCTAACATGTTTATCACCCGCGAAGAAGCTATAAGACATGTACGTGCATGGATTGGCTTTCGATGTCGAGGGGTGTCATGCTACTAGAGAAG
CTGTTGGTACCAATTTACCTTTACAGCTAGGTTTCTACAGGTGTTAACCTAGTTGCTGTACCTACAGGTTATGTTGATACACCTAATAATACAGATTTTT
CCAGAGTTAGTGCTAAACCACCGCCTGGAGATCAATTTAAACACTCATACCACTTATGTACAAAGGACTTCCTTGGAATGTAGTGCGTATAAAGATTGTA
CACAAATGTTAAGTGATTTTGGGGACCAGGACAAACATTGGCCGCAAATTGCACAATTTGCCCCAGCGCTTCAGCGTTCTTCGGAATGTCGCGCATTGGC
ATGGAAGTCACACCTTCGGGAACGTGGTTGACCTACACAGGTGCCATCAAATTGGATGACAAAGATCCAAATTTTAAAGATCAAGTCATTTGCTGAATAA
GCATTGACGCATACAAAACATTCCCACCAACAGAGCCTAAAAAGGACAAAAAGAAGAAGGCTGATGAAACTCAAGCCTTACCGCAGAGACAGAAGAAACA
GCAAACTGTGACTCTTTCCTGCTGCAGATTTGGATGATTTTCCAAACAATTGCAACAATCCATGAGCAGTGCTGACTCAACTCAGGCCTAAACTCATGCA
GACATCACAAGGCAGATGGGCTATATAAACGTTTTCGCTTTTTCCGTTTACGATATAGTCTACTCTGTGCAGAATGAATTCTCGTAACATAGCACAAGTA
GATGTAGTTAACTTTAATCACATAGCAATCTCTAATCAGTGTGTAACATAGGGAGGACTTGAAAGAGCCACCACATTTCACCGAGGCCACGGAGTACGAT
CGAGTGTACAGTGAACAATGCTAGGGAGAGCTGCCTATATGGAAGAGCCCTAATGTGTAAAAATTAATTTTAGTAGTGCTATCCCCATGTGATTTTAATA
GCTTCTAGGAGAATGACA
>9e3cd47b-dc67-4f45-9f75-833cd9389898|11
TCTAAACGAACTAATATTTATTAGTTTTTGTTTGGAACTTTAATTTTAGCTGAGGCAGATTCCAACGGTACTATTACCGTTGAAGAGCTTAAAAAGCTCT
TGAACAATGGAACCTAGTAATAGGTTTCCTATTCCTTACATGGATTTGTCTTTTACAATTTGCCTATGCCAACAGGAATAGGTTTTTGTATATAATTAAG
TTAATTTTCCCTCTGGCTGTTATGGCCAGTAACTTTAGCTTGTTTTGTGCTTGCTGCTGTTTACAGAATAAATTGGATCACCGGTGGAATTGCTATCGCA
ATGGCTTGTCTTGTAGGCTTGATGTGGCTCAGCTACTTCATTGCTGCTTTCAGACTGTTTGCGCGTACGCGTTCCATGTGGTCATTCAATCCAGAAACTA
ACATTTTCTCAACGTGCCACTCCATGGCACTATTTTGACCAGACCGCTTCTAGAAAGTGAACTCGTAATCGGAGCTGTGATCCTTCGTGGACATCTTCGT
ATTGCTGGACACCATCTAGGACGCTGTGACATCAAGGACCTGCCTAAAGAAATCACTGTTGCTACACACGAACGCTTCTTATTACAAATTGGGAGCTTCG
CAGCGTGTAGCAGGTGACTCAGGTTTTGCTGCATACAGTCGCTACAGGATTGGCAACTATAAATTAAACACAGACCATTCCAGTAGCAGTGACAATATTG
CTTTGCTTGTACAGTAAGTGACAACAGATGTTTCATCTCGTTGACTTTCAGGTTACTATAGCAGAGATTACTAATTATTATGAGGACTTTTAAAGTTTCC
ATTTGGAATCTTGATTACATCATAAACCTCATAATTAAAAATTTATCTAAGTCACTAACTGAGAATAAATATTCTCAATTAGATGAAGAGCAACCAATGG
AGATTGATTAAACGAACATGAAAAATTATTATTTTGGCACTGATAACACTCGCTACTTGTGAGCTTTATCACTACCAAGAGTGTGTTAGAGGTACAACAG
TACTTTAAAAGAACCTTGCCTTCTGGAACATACGAGGGCAATTCACCATTCATCCTCTAGCTGATAACAAATTTGCACTGACTTGCTTTAGCACTCAATT
TGCTTTTGCTTGTCCTGACGGCGTAAACACGTCTATCAGTTACGTGCCAGATCAGTTTCACCTAAACTGTTCATCAGACAAGAGGAAGTTCAAGAACTTT
ACTCTCCAATTTTTTATTGTTGCGGCAATAGTGTTTATAACACTTTGCTTTCACACTCAAAAGAAAGACAGAATGATTGAACTTCATTAATTGACTTCTA
TTTGTGCTTTTTAGCCTTCTGCTATTCCTTGTTTTAATTATGCATTATTATCTTTGGTTCTCACTTGAACTGCAAGATCATAATGAAACTTGCACGCCTA
AACGAACATGAAATTTCTTGTTTTTCTTTAGGAATATACAACTGTAGCTGCATTTCACCAAGAATGTAGTTTACAGTCATGTACTCAACATCAACCATAT
GTAGTTGATGACCCGTGTCCTATTCACTTCTATTCTAAATGGTATATTAGAGTAGGAGCTAGAAAATCAGCACCTTTAATTGAATTGTGCGTGGATGAGG
CTGGTTCTAAATCACCCATTCAGTACATCGATATCGGTAATTATACAGTTTCCTGTTTACCTTTTACAATTAATTGCCAGGAACCTAAATTGGGTAGTCT
TGTAGTGCGTTGTTCGTTCTATGAAGACTTTTAGAGTATCATGACGTTCGTGTTGTTTTAGATTTCATCTAAACGAACAAACTAAAATGTCTGATAATGG
ACCCCAAAATCAGCGAAATGCACCCCGCATTACGTTTGGTGGACCCTCAGATTCAACTGGCAGTAACCAGAATGGAGAACGCAGTGGGCGCGATCAAACA
ACGTCGGCCCCAAGGTTTACCCAATAATACTGCGTCTGGTTCACCGCTCACTCAACATGGCAAGGAAGACCTTAAATTCCCTCGAGGACAAGGCGTTCCA
ATTAACACCAATAGCAGTCCAGATGACCAAATTGGCTACTACCGAAGAGCTACCAGACGAATTCGTGGTGGTGACGGTAAAATGAAAGATCAGTCCAAGA
TGGTATTTCTACTACCTAGGAACTGGGCCAGAAGCTGGACTTCCCTATGGTGCTAACAAAGACGGCATCATATGGGTTGCAACTGAGGGAGCCTTGAATA
CACCAAAGATTTGGCACCCGCAATCCTGCTAACAATGCTGCAATCGTGCTACAACTTCCAAGGAACAACATTGCCAAAAGGCTTTACGCAGAAGGGAGCA
GAGGCGGCAGTCAAGCCTCTTCTCGTTCCTCATCACGTAGTCGCAACAGTTTAAGAAATTTCAACTCCAGGCAGCAGTAGGGGAACTTCTCCTGCTAGAA
TGGCTGGCAATGGCGGTGATGCTGCTTTTGCTTTGCTGCTGCTTGACAGATTGAACCAGCTTGAGAGCAAAATGTCTGGTAAAGGCCAACAACAACAAGG
CCAAACTGTCACTAAGAATCTGCTGCTGAGGCTTCTAAGAAGCCATGGCAAAACGTACTGCCACTAAAGCATACAATGTAACACAAGCTTCGGCAGACGT
GGTCCAGAACAAACCCAAGGAAATTTTGGGGACCAGGAACTAATCAGACAAGGAACTGATTACAAACATTGGCCGCAAATTGCACAATTTGCCCCAGCGC
TTCAGCGTTTTCGGAATGTCGCGCATTGGCATGGAAGTCACACCTTCGGGAACGTGGTTGACCTACACAGGTGCCATCAAATTGGATGACAAAGATCCAA
ATTTCAAAGATCAAGTCATTTTGCTGAATAAGCATATTGACGCATACAAAACATTCCCACCAACAGAGCCTAAAAAGGACAAAAAGAAGAAGGCTGATGA
AACTCAAGCCTTACCGCAGAGACAGAAGAAACAGCAAACTGTGACTTTTTCCTGCTGCAGATTTGGATGATTTTCCAAACAATTGCAACAATCCATGAGC
AGTGCTGACTCAACTCAGGCCTAAACTCATGCAGACCAAGGCAGATGGGCTATATAAACGTTTCGCTTTTCCGTTTACGATATAGTCTACTCTTGTGCAG
AATGAATTCTCGTAACTACATAGCACAAGTAGATGTAGTTAACTTTAATCACATAGCAATCTTTAATCAGTGTGTAACATTAGGGAGGACTTGAAAAGAG
CCA
>2040f352-04dd-406a-8837-a3a461319280|103
TCCCAGGTAACAAACCAACCAACTTTCGATTTGTAGATCTGTTCTCTAAACGAACATGAAAATTATTCTTTTCTTGGCACTGATAACACTCGCTACTTGT
GAGCTTTATCACTACCAAGAGTGTGTTAGAGGTACAACAGTACTTTAAAAGAACCTTGCTCTGGAACATACGAGGGCAATTCACCATTTCATCCTCTAGC
TGATAACAAATTTGCACTGACTTGCTTTAGCACTCAATTTGCTTTTGCTTGTCCTGACGGCGTAAAACACGTCTATCAGTTACGTGCCAGATCAGTTTCA
CCTAAACTGTTCATCAGACAAGAGGAAGTTCAAGAACTTTACTCTCCAATTTTTATTGTTGCGGCAATAGTGTTTATAACACTTTGCTCACACTCAAAAG
AAAGACAGAATGATTGAACTTTCATTAATTGACTTCTATTTGTGCTTTTTAGCCTTTCTGCTATTCCTTGTTTTAATTATGCTTATTATCTTTTGGTTTC
ACTTGAACTGCAAGATCATAATGAAACTTGTATGTCCGTGTCCTATTCACTTCTATTCTAAATGGTATATTAGAGTAGGAGCTAGAAAATCAGCACCTTT
AATTGAATTGTGCGTGGATGAGGCTGGTTCTAAATCACCCATTCAGTACATCGATATCGGTAATTATACAGTTTCCTGTTTACCTTTTACAATTAATTGC
CAGGAACCTAAATTGGGTAGTCTTGTAGTGCGTTGTTCGTTCTATGAAGACTTTTTAGAGTATCATGACGTTCGTGTTGTTTTAGATTTCATCTAAACGA
ACAAACTAAAATGTCTGATAATGGACCCCAAAATCAGCGAAATGCACCCCGCATTACGTTTGGTGGACCTCAGATTCAACTGGCAGTAACCAGAATGGAG
AACGCAGTGGGGCGCGATCAAAACAACGTCGGCCCCAAGGTTTACCCAATAATACTGCGTCTTGGTTCACCGCGCTCACTCAACATGGCAAGGAAGACCT
TAAATTCCCTCGAGGACAAGGCGTTCCAATTAACACCAATAGCAGTCCAGATGACCAAATTGGCTACTACCGAAGAGCTACCAGACGAATTCGTGGTGGT
GACGGTAAAATGAAAGATCAGTCCAAGATGGTATTTCTACTACCTAGGAACTGGGCCAGAAGCTGGACTTCCCTATGGTGCTAACAAAGACGGCATCATA
TGGGTTGCAACTGAGGGAGCCTTGAATACACCAAAAGATCATTGGCACCCGCAATCCTGCTAACAATGCTGCAATCGTGCTACAACTTCCAAGGAACAAC
ATTGCCAAAAGGCTTTACGCAGAAGGGAGCAGAGGCGGCAGCAGTCAAGCCTCTTCTCGTTCCTCATCACGTAGTCGCAACAGTTTAAGAAATTCAACTC
CAGGCAGCAGTAGGGGAACTTTCCTGCTAGAATGGCTGGCAATGGCGGTGATGCTGCTCTTGCTTTGCTGCTGCTTGACAGATTGAACCAGCTTGAGAGC
AAAATGTCTGGTAAAGGCCAACAACAACAAGGCCAAACTGTCACTAAAGAATTGCTGCTGAGGCTTCTAAGAAGCCTCGGCAAAACGTACTGCCACTAAA
GCATACAATGTAACACAAGCTTCGGCAGACGTGGTCCAGAACAAACCCAAGGAAATTTTGGGGACCAGGAACTAATCAGACAAGGAACTGATTACAAACA
TTGGCCGCAAATTGCACAATTTGCCCCAGCGCTTCAGCGTTTTCGGAATGTCGCGCATTGGCATGGAAGTCACACCTTCGGGAACGTGGTTGACCTACAC
AGGTGCCATCAAATTGGATGACAAAGATCCAAATTTCAAAGATCAAGTCATTTGCTGAATAAGCATTGACGCATACAAAACATTCCCACCAACAGAGCCT
AAAAAGGACAAAAAGAAGAAGGCTGATGAAACTCAAGCCACCGCAGAGACAGAAGAAACAGCAAACTGTGACTCTTTTCCTGCTGCAGATTTGGATGATT
TTCCAAACAATTGCAACAATCCATGAGCAGTGCTGACTCAACTCAGGCCTAAACTCATGCAGACACAAGGCAGATGGGCTATATAAACGTTTCGCTTTTC
CGTTTACGATATATAGTCTACTTGTGCAGAATGAATTCGTCGTAACATAGCACAAGTAGATGTAGTTAACTTTAAATCACATAGCAATCTTTAATCAGTG
TGTAACATTAGGGAGGACTTGAAAGAGCCACCACATTTCACCGAGGCCACGCGGAGTACGATCGAGTGTACAGTGAACAATGCTAGGGAGAGCTGCCTAT
ATGGAAGAGCCCTAATGTGTAAAATTAATTTTAGTAGTGCTATCCCATGTGATTTTAATAGCTTTTTAGGAGAATGACAAAA
>9580fa65-183f-4fac-ae0a-a54527ae3d4b|7
GACCAGGAACTAATCAGACAAGGAACTGATTACAAACATTGGCCGCAAATTGCACAATTTGCCCCAGCGCTTCAGCGTTCTTCGGAATGTCGCGCATTGG
CATGGAAGTACACCTTCGGGAACGTGGTTGACCTACACAGGTGCCATCAAATTGGATGACAAAGATCCAAATTTCAAAGATCAAGTCATTTGCTGAATAA
GCATTGACGCATACAAAACATTCCCACCAACAGAGCCTAAAAAAGGACAAAAAGAAGAAGGCTGATGAAACTCAAGCCACCAAGAGACAGAAGAAACAGC
AAACTGTGACTCTTTTCCTGCTGCAGATTTGGATGATTTCCAAACAATTGCAACAATCCATGAGCAGTGCTGACTCAACTCAGGCCTAAACTCATGCAGA
CATTCAAGGCAGATGGGCTATATAAACGTTTTCGCTTTTCCGTTTACGATATAGTCTACTCTTGTGCAGAATGAATTCTCGTAACTACATAGCACAAGTA
GATGTAGTTAACTTTAATCAAACTGTGACTCTTTTCCTGCTGCAGATTTGGATGATTTTCCAAACAATTGCAACAATCCATGAGCAGTGCTGACTCAACT
CAGGCCTAAACTCATGCAGACCATAAGGCAGATGGGCTATATAAACGTTTTCGCTTTTCCGTTTACGATATATAGTCTACTCTGTGCAGAATGAATTCTC
GTATACATAGCACAAGTAGATGTAGTTAACTTTAATCACATAGCAATCTTTAATCAGTGTGTAACATTAGGGAGGACTTGAAAGAGCCACCACATTCACC
GAGGCCACGCGGAGTACGATCGAGTGTACAGTGAACAATGCTAGGGAGAGCTGCCTATATGGAAGAGCCCTAATGTGTAAAATTAATTTTAGTAGTGCTA
TCCCATGTGATTTTAATAGCTTTTAGGAGAATGACAAAAAAAAGA
>debc21ee-7262-405b-9bc1-52a29f54b1b8|5
ATACCTTCCCAGGTAACAAACCATCTAACTTCGATCTTGTAGATTTGTTCTCTAAACGAACTTTAAAATCTGTGTGGCTGTCACTCGGCTGCATGCTTAG
TGCACACGCAGTATAATTAATAACTAATTATTGTCGTTGACAGGACACGAGTAACTCGTTTATTTCTGCAGGCTGCTTACGGTTCGTCCGTGTTGCAGCC
GATCATCAGCACATCTAGGTTTGTCCGGGTGACCGAAAGGTAAGATGGAGAGCCTTGTCCCTGGTTTCAACGAGAAAACACACGTCCATACCAGTTTGCC
TGTTTTACAGGTTCGCGGTGCATCCGTACGTGGCTTTGGAGACTCCGTGGAGGAGGTCTTATCAGAGGCACGTCAACATCTAAAGATGGCACTTGTGGCT
TAGTAGAAGTTGAAAAAGGCGTTCTGCCTCAACTTGAACAGCCCTATGTGTTCATCAAACGTTCGGATGCTCGAACTGCACCTCATGGTCATGTTATGGT
TGAGCTGGTAAAAGAACTCGAAGGCATTCAGTACGGTCGTAGAAGGTGAGACACTTGGTGTCCTTGTCCCTCATGTGGGCGAAATACCAGTGGCTTACCG
CAAGGTTCTTCTCGTAAGAACGGTAATAAAGGAGCTGGTGGCCATGGTTACGGCGCCTAAAGTCATTTGACTTAGGCGACGAGCTTGGCACTGATCCTTA
TGAAGATTTCAAGAAAACTGGAATGTACAAAATACCTACAACTTGTGCTAATGACCCTGTGGGTTTTACACTTAAAACACAGTTCTGTACCGTCTGCGGT
ATGTGGAAAGGTTATGGCTGTAGTTGTGATCAACCCGCGAACCCATGCTTCAGTCAGCTGATGCACAATCGTTTTAAACGGGTTTGCGGTGTAAGTGCAG
CCCGTCTACACCGTGCGGCACAGGCACTAGTACTGATGTCGTATACAGGGCTTTGACATCACAATGATAAAGTAGCTGGTTTTGCTAAATTCCTAAAAAC
TAATTGTTGTCGCTTCCAAGAAAAGGACGAAGATGACAATTTAATTGATTTTCATTTTGTAGTTAAGAGACACACTTTACTAACTACCAACATGAAGAAA
CAATTTATAATTTACTTAAGGATTGTCCAGCTGTTGCTAAACATGACTTCTTTGAGTCTAGAATAGACGGTGACATGGTACCACATATATATCACGTCAA
CGTCTTACTAAATACTGGCAGACCTCGTCTATGCTTAAGGCATTTGATGAAGGTAATTGTGACACATTAAAAGAAATACTTGTCACATACAATTGTTGTG
ATGATGATTATTCAATAAAAAGGACTGGTATGATTTTGTAGAAAACCAGATATATATTACGCGTATACGCCAACTTAGGTGAACGTGTACGCCAAGCTTT
TGTTAAAAACAGTACAATTCTGTGATGCCGCGAAATGCTGGTATTGTTGGTGTACTGACATTAGATAATCAAGATCTCAATGGTAACTGGTATGATTTCG
GTGATTCATACAAACCACGCCAGGTAGTGGAGTTCCTGTTGTAGATCTTATTATTCATTGTTAATGCCTATTAACCTTGACCAGGGTTTTAACTGCAGAG
AGTCATGTTGACACTGACTTAACAAAGCCTTCATTAAGTGGGATTTGTTAAAATATGACTCACGGAAGAGAGGTTAAAACTCTCTGACCGTTATTTAAAT
ATTGGGATCAGACATACCACCCAATTGTGTTAACTGTTTGGATGACAGATGCATTCTGCATTGTGCAAACTTTAATGTTTTATTCACAGTGTTCCCACCT
ACAAGTTTTGGACCACTAGTGAGAAAAATATTGTGTTGATGGTGTTCCATTTGTAGTTTCAACTGGATTCCACTTCAGAGAGCTAGGTGTTGTACATAAT
CAGGATGTAAACTTACATAGCTCTAGACTTAGTTCAAAGGAATTACTTGTGTATGCTGCTGACCCTGCTATGCACGCTGCTTCTGGTAATCTATTACTAG
ATAAACGCACTACGTGCTTTCAGTAGCTGCACTTACTAACAATGTTGCTTTTCAAACTGTCAAACCCGGTAATTTTAACAAAGACTTTTATGACTTTGCT
GTGTCTAAGGTTTTCTTTAAGGAAGGAAGTTCTGTTGAATTAAAACACTTTCTCTGCTCAGGATGGTAATGCTGCTATCAGCGATTATGTGACTATCGTT
AATCTACCAACAATGTGATATCAGACAACTACTATTTGTAGTTGAAGTTGTTGATAAGTACTTGATTGTTACGATGGTGGCTGTATTAATGCTAACCAAG
TCATCGTCAACAACCAAGACAAATCAGCTGGTTTCCATCTAATAAATGGGTAAGGCTAGACTTTATTATGATTCAATGAGTTATGAGGATCAAGATGCAC
TTTTCGCATATACAAAACGTAATGTCATCCCTACTATAACTCAAATGAATCTTAAGTATGCCATTAGTGCAAAGAATAGAGCTCGCACCGTAGCTGGTGT
CTCTATCTGTAGTACTATGACCAATAGACAGTTCATCAAAAATTATTGAAATCAATAGCCGCCTTAGAGGAGCTACTGTAGTAATTGGAACAAGCAAATT
CTATGGTGGTTGGCACAACATGTTAAAAACTGTTTATAGTGATGTAGAAAACCCCACCTTATGGGTTGGGATTATCCTAAATGTGATAGAGCCATGCCTA
CATGCTTAGAATTATGGCCTCACTTGTTCTTGCTCGCAAACATACAACGTGTTGTAGCTTGTCACACCGTTTCTATAGATTAGCTAATGAGTGTGCTCAT
CAAGTATTGAGTGAAATGGTCATGTGTGGCGGTTTCACTATATGTTAAACCAGGTGGAACCTCATCAGGAGATGCCACAACTGCTTTATGCTAATAGTGT
TTTATTTGTCAAGCTGTCACGGCCAATGTTAATGCACTTTATCTACTGATGGTAACAAAATTGCCGATAAGTATGTCCGCAATTTACAACACAGACTTTA
TGAGTGTCTCTATAGAAATAGAGAGATGTTGACACAGACTTTGTGAATGAGTTTACGCATATTTGCGTAAACATTCTCAATGATGATACTCTGACGATGC
TGTTGTGTGTTTCAATAGCACTTATGCATCAAGGTCTAGTGGCTAGCATAAAGAACTTTAAGTCAGTTCTTTATTATCAAAAACAATGTTTATGTCTGAA
GCAAAATGTTGGACTGAGACTGACCTTACTAAAGGACCTCATGAATTTGCTCTCAACATTAAGATCCAAAATAAAGATCAAGTCATTTGCTGAATAAGCA
TTGACGCATACAAAACATTTCCCACCAACAGAGCCTAAAAAGGACAAAAGAAGAAGGCTGATGAAACTCAAGCCCTCGCAGAGACAGAAGAAACAGCAAA
CTGTGACTACCTCCTGCAGATTTGATGATTTCCAAACAATTGCAATCCATGAGCAGTGCTGACTCAACTCAGGCCTAAACTCATGCAGACCACAAGGCAG
ATGGGCTATATAAACGTTTCGCTTTCCGTTTACGATAGTAGTCTACTCTGTGCAGAATGAATTCTCGTAACCATAGCACAAGTAGATGTAGTTAAACTTT
AATCTCACAGCAATCTTTAATCAGTGTGTAACATTAGGGAGGACTTGAAAGAGCCACCACATTTCACCGAGGCCACGCGGAGTACGATCGAGTGTACAGT
GAACAATGCTAGAGAGCTGCCTATATGGAAGAGCCCTAATGTGTAAAATTAATTTTAGTAGTGCTATCCCCATGTGATTTTAATAGCTTCTTAGGAGAAT
GACAGCTCCCCCCCTCCCACCCCCATTTCATATCCCATGTTTATCCATACATATCACATAACCTGCCCCTCCACACCATCCCCCCAAAC
>407a9c8e-a8ba-43f8-95cd-6f69e7003cc4|9
TCCCAGGTAACAAACCAACCAACTTTCGATTTCTGTAGATCTGTTCTCTAAACGAACTTTAAAATCTGTGTGGCTGTCACTCGGCTGCATGCTTAGTGCA
CTCACGCAGTATAATTAATAACTAAATATTGTCGTTGACAGGACACGAGTAACTCGTTTATTCTTGCAGGCTGCTTACGGTTCGTCCGTGTTGCAGCCGA
TCAGCACATCTAGGTTCGTCCGGGTGTGACCGAAAGGTAAGATGGAGAGCCTTGTCCCTGGTTCAACGAGAAACACACGTCCTATTCAGTTTGCCTGTTT
ACAGGTTTCGCGACGTGCTCGTACGTGGCTTTGGAGACTCCGTGGAGGAGGTCTTATCAGAGGCACGTCAACATCTTAAAGATGGCACTTGTGGCTTAGT
AGAAGTTGAAAAAGGCGTTTGCCTCAACTTGAACAGCCCTATGTGTTCATCAAACGTTCGGATGCTCGAACTGCACCTCATGGTCATGTTATGGTTGAGC
TGGTAGCAGAACTCGAAGGCATTCAGTACGGTCGTAGTGGTGAGACACTTGGTGTCCTTGTCCCTCATGTGGGCGAAATACCAGTGGCTTACCGCAAGGT
TTTTCGTAAGAACGGTAATAAAGGAGCTGGTGGCCATAGTTACGGCGCCGATCTAAAGTCATTTGACTTAGGCGACGAGCTTGGCACTGATCCTTATGAA
GATTTCAAGAAACTGGAATGTACAAATACCTACAACTTGTGCTAATGACCCTGTGGGTTTTACACTTAAAAACACAGTCTGTACCGTTTGCGGTATGTGG
AAAGGTTATGGCTGTAGTTGTGATCAACTCCGCGAACCCATGCTTCAGTCAGCTGATGCACAATCGTTTAAACGGGTTTGCGGTGTAAGTGCAGCCCGTC
TTCACACCGTGCGGCACAGGCACTAGTACTGATGTCGTATACAGGGCTTTGACATACAATGATAAAGTAGCTGGTTTTGCTAAATTCCTAAAAACTAATT
GTTGTCGCTTCCAAGAAAAGGACGAAGATGACAATTTAATTGATCATTTTGTAGTTAAGAGACACACTTTCTCTAACCAACATGAAGAAACAATTATAAA
TTTACTTAAGGATTGTCCAGCTGTTGCTAAACATGACTTCTTTAAGTTAGAATAGACGGTGACATGGTACCACATATATCACGTCAACGTCTTACTAAAT
ACAATGGCAGACCTCGTCTATGCTTTAAGGCATTTTGATGAAGGTAATTGTGACACATTAAAAGAAATACTTGTCACATACAATTGTTGTGATGATGATT
ATTCAATAAAAGGACTGGTATGATTTTGTAGAAAACCCAGATATATTACGCGTATACGCCAACTTAGGTGAACGTGTACGCCAAGCTTTGTTAAAAACAG
TACAATTTTGTGATGCCATGCGAAATGCTGGTATTGTTGGTGTACTGACATTAGATAATCAAGATCAATGGTAACTGGTATGATTCGGTGATTTCATACA
AACCACGCCAGGTAGTGGAGTTCCTGTTGTAGATTCTTATTATTCATTGTTAATGCCTATATTAACCTTGACCAGGGCTTTAACTGCAGAGTCATGTTGA
CACTGACTTAACAAAGCCTTCATTAAGTGGGATTTGTTAAAATATGACTCACGGAAGAGAGGTTAAAACTCTTTGACCGTTATTTTAAATATTGGGATAA
GACATACCACCCCAAATTGTGTTAACTGTTTGGATGACAGATGCATTTTGCATTGTGCAAACTTTAATGTTTTATTTTCTACAGTGTTCCCACCTACAAG
TTTTGGACCACTAGTGAGAAAAATATTTGTTGATGGTGTTCCATTTGTAGTTTCAACTGGATACCACTTCAGAGAGCTAGGTGTTGTACATAATCAGGAT
GTAAACTTACATAGCTCTAGACTTAGTTTTAAGGAATTACTTGTGTATGCTGCTGACCCTGCTATGCACGCTGCTTCTGGTAATATTACTAGATAAACGC
ACTACGTGCTTTCAGTAGCTGCACTTACTAACAATGTTGCTTTCAAACTGTCAAACCCGGTAATTTTAACAAAGACTTCTATGACTTTGCTGTGTCTAAG
GGGTTTTAAGGAAGGAAGTTCTGTTGAATTAAAACACTTTCTTTGCTCAGGATGGTAATGCTGCTATCAGCGATTATGACTATCGTTATAATCTACCAAC
AATGTGTGATATCAGACAACTACTATTTGTAGTTGAAGTTGTTGATAAGTACTTTGATTGTTACGATGGTGGCTGTATTAATGCTAACCAAGTCATCGTC
AACAACCTAGACAAATCAGCTGGTTTTCCATTTAATAAATGGGGTAAGGCTAGACTTTATTATGATCAATGAGTTATGAGGATCAAGATGCACTTTTCGC
ATATACAAACGTAATGTCATCCCTACTATAACTCAAATGAATTAAGTATGCCATTAGTGCAAAGAATAGAGCTCGCCACCGTAGCTGGTGTCTCTATCTG
TAGTACTATGACCAATAGACAGTTCATCAAAAATTATTGAAATCAATAGCCGCCACTAGAGGAGCTACTGTAGTAATTGGAACAAGCAAATTCTATGGTG
GTTGGCACAACATGTTAAAAACTGTTTATAGTGATGTAGAAAACACCTTATGGGTTGGGATTATCCTAAATGTGATAGAGCCATGCCTAACATGCTAGAG
AATTATGGCCTCACTTGTTCTTGCTCGCAAACATGAAAAAGTATACAAGCTCTTCGGCAGACGTGGTCCAGAACAAACCCAAGGAAATTTTGGGGACCAG
GAACTAATCAGACAAGGAACTGATTACAAACATTGGCCGCAAATTGCACAATTTGCCCCAGCGCTTCAGCGTTTTCGGAATGTCGCGCATTGGCATGGAA
GTCTACCTTCGGGAACGTGGTTGACCTACACAGGTGCCATCAAATTGGATGACAAAGATCCAAATTCAAAGATCAAGTCATTTGCTGAATAAGCATTGAC
GCATACAAAACATTCCCACCAACAGAGCCTAAAAAAGGACAAAAAGAAGAAGGCTGATGAAACTCAAGCCACCAAGAGACAGAAGAAACAGCAAACTGTG
ACTCTTTTTTCCTGCTGCAGATTTGGATGATTTTCCAAACAATTGCAACAATCCATGAGCAGTGCTGACTCAACTCAGGCCTAAACTCATGCAGACCTAA
GGCAGATGGGCTATAAACGTTTCGCTTTTCCGTTTACGATATATAGTCTACTCTGTGCAGAATGAATTCTCGTAACTATAGCACAAGTAGATGTAGTTAA
CTTTAATCCTTTAGCAATCTTTAATCAGTGTGTAACATTAGGGAGGACTTGAAAGAGCCACACATTCACCGAGGCCACGCGAGAGTACGATCGAGTGTAC
AGTGAACAATGCTAGGGAGAGCTGCCTATATGGAAGAGCCCTAATGTGTAAAATTAATTTTAGTAGTGCTATCCCATGTGATTTTAATAGCTTTTAGGAG
AATGACAAAT
>05425c0a-a338-4c96-b309-68ba9977766f|5
ACAGATTTTTCCAGAGTTAGTGCTAAACCACCGCCTGGAGATCAATTTAAACACCTCATACCACTTATGTACAAAGGACTTCCTTGGAATGTAGTGCGTA
TAAAGATTGTACAAATGTTAAGTGACACACTTAAATATCCTCTGACAGAGTCGTATTTGTCTTATGGGCACATGGCTTTGAGTTGACATCTATGAAGTAT
AACAAAGACGGCATCATATGGGTGCAACTGAGGAGCCTTGAATACACCAAAAGATCTTGGCACCCGCAATCCTGCTAACAATGCTGCAATCGTGCTACAA
CTTCCTCAAGGAACAACATTGCCAAAAGGCTTTACGCAGAAGGAGCAGAGGCGGCAGTCAAGCCTCTCGTTCCTCATCACGTAGTCGCAACAGTTTAAGA
AATTCAACTCCAGGCAGCAGTAGGGAACTTCTCCTGCTAGAATGGCTGGCAATGGCGGTGATGCTGCTCTTGCTCTGCTGCTGCTTTGACAGATTGAACC
AGCTTGAGAGCAAAATGTCTGGTAAAGGCCAACAACAACAAGGCCAAACTGTCACTAAAGAATCTGCTGCTGAGGCTCTAAGAAGCCTGGCAAAACGTAC
TGCCACTAAGCATACAATGTAACAAGCTTCGGCAGACGTGGTCCAGAACAAACCCAAGGAAATTTTGGGGACCAGGAACTAATCAGACAAGGAACTGACT
ACAAACATTGGCCGCAAATTGCACAATTTGCCCCAGCGCTTCAGCGTTTCGGAATGTCGCGCATTGGCATGGAAGTCACACCTTCGGGAACGTGGTTGAC
CTACACAGGTGCCATCAAATTGGATGACAAAGATCCAAATCAAAGATCAAGTCATTTTGCTGAATAAGCATATTGACGCATACAAAAACATTCCCACCAA
CAGAGCCTAAAAAGGACAAAAAGAAGGCTGATGAAAACAAGCCACCGCAGAGACAGAAGAAACAGCAAACTGTGACTCTTTCCTGCTGCAGATTTGGATG
ATTTTCCAAACAATTGCAACAATCCATGAGCAGTGCTGACTCAACTCAGGCCTAAACTCATGCTCCCTCCCATCCCATATCCCACCATATCATCAACACC
ATTCACTCAACCCGCCCCACCAACCCTACAACACCTAAAC
>13a483c9-d1a7-44c6-b014-95148b22468e|8
ATACCTTCCCAGGTAACAAACCAACCATAACTTTCGATCTCTTGTAGATCTGATCTCTAAACGAACTAAATATTATATTAGTTTCTGTTTGGAACTTTAA
TTTTAGCCATGGGCAGATTCCAACGGTACTATTACCGTTGAAGAGCTTAAAAAGCTCTGAACAATGGAACCTAGTAATAGGTTTCCTATTCCTTACATGG
ATTTGTCTTTACAATTTGCCTATGCCAACAGGAATAGGTTTTTGTATATAATTAAGTTAATTTCCTTCTGGCTGTTATGGCCAGTAACTTTAGCTTGTTC
TTGTGCTTGCTGCTGTTTACAGAATAAATTGGATCACCGGTGGAATTGCTATCGCAATGGCTTGTCTTGTAGGCTTGATGTGGCTCAGCTACTTCATTGC
TTTCTTTCAGACTGTTTGCGCGTACGCGTTCCATGTGGTCATTCAATCCAGAAACTAACATTCTCAACGTGCCACTCCATGGCACTATTTTGACCAGACC
GCTTCTAGAAAGTGAACTCGTAATCGGAGCTGTGATCCTTCGTGGACATCTTCGTATTGCTGGACACCATCTAGGACGCTGTGACATCAAGGACCTGCCT
AAAGAAATCACTGTTGCTACATCACGAACGTTCTTATTACAAATTGGGAGCTCGCAGCGTGTAGCAGGTGACTCAGGTTTTGCTGCATACAGTCGCTACA
GGATTGGCAACTATAAATTAAACACAGACCATTCCAGTAGCAGTGACAATATTGCTTTGCTTGTACAGTAAGTGACAACAGATGTTTCATCTCGTTGACT
TCAGGTTACTATAGCAGAGATATTACTAATTATTATGAGGACTTTTAAAGTTTCCATTTGGAATCTTGATTACATCATAAACCTCATAATTAAAAATTTA
TCTTAAGTACTAACTGAGAATAAATATTCTCAATTAGATGAAGAGCAACCAATGGAGATTGATTAAACGAACATGAAAATTATTCTTTTCTTGGCACTGA
TAACACTCGCTACTTGTGAGCTTTATCACTACCAAGAGTGTGTTAGAGGTACAACAGTACTTTTAAAAGAACCTTGCTCTGGAACATACGAGGGCAATTC
ACCATTTCATCCTCTAGCTGATAACAAATTTGCACTGACTTGCTTTAGCACTCAATTTGCTTTTGCTTGTCCTGACGGCGTAAAACACGTCTATCAGTTA
CGTGCCAGATCAGTTTCACCTAAACTGTTCATCAGACAAGAGGAAGTTCAAGA
>ae6032c4-4a97-44b6-a87a-5fc738378427|6
ATACCTTCCCAGGTAACAAACCAACCAACTTCGATCTCTTGTAGATCTGTCTCTAAACGAACTTTAAAATCTGTGTGGCTGTCACTCGGCTGCATGCTTA
GTGCACTCACGCAGTATAATTAATACTAATTACTGTCGTTGACAGGACACGAGTAACTCGTCTATATTTTTGCAGGCTGCTTACGGTTTCGTCCGTGTTG
CAGCCGATCATCAGCACATCTAGGTTTCGTCCGGTGTGACCGAAAGGTAAGATGGAGAGCCTTGTCCCTGGTTCAACGAGAAAACACACGTCCATTCAGT
TTGCCTGTTTTACAGGTTCGCGACGTTGCTCGTACGTGGCTTGGAGACTCCGTGGAGGAGGTCTTATCAGAGGCACGTCAACATCTTAAAGATGGCACTT
GTGGCTTAGTAGAAGTTGAAAAAGGCGTTTTGCCTCAACTTGAACAGCCCTATGTGTTCATCAAACGTTCGGATGCTCGAACTGCACCTCATGGTCATGT
TATGGTTGAGCTGGTAGCAGAACTCGAAGGCATTCAGTACGGTCGTAGTGGTGAGACACTTGGTGTCCTGTCCCTCATGTGGGCGAAATACCAGTGGCTT
ACCGCAAGGTTCTTCTTCGTAAGAACGGTAATAAAGGAGCTGGTGGCCATAGTTACGGCGCCGATCTAAAGTCATTTGACTTAGGCGACGAGCTTGGCAC
TGATCCTTATGAAGATTTTCAAGAAACTGGAATGTACAAATACCTACAACTTGTGCTAATGACCCTGTGGGTTTTACACTTAAAACACAGTCTGTACCGT
CTGCGGTATGTGGAAAGGTTATGGCTGTAGTTGTGATCAACTCCGCGAACCCATGCTTCAGTCAGCTGATGCACAATCGTTTTTAAACGGGTTTGCGGTG
TAAGTGCAGCCCGTTTTACACACCGTGCGGCACAGGCACTAGTACTGATGTCGTATACAGGGCTTTTGACATACAATGATAAAGTAGCTGGTTTGCTAAA
TTCCTAAAAACTAATTGTTGTCGCTTCCAAGAAAAGGACGAAGATGACAATTTAATTGATTTACTTGTAGTTAAGAGACACACTTTCTCTAACTACCAAC
ATGAAGAAACAATTTATAATTTACTTAAGGATTGTCCAGCTGTTGCTAAACATGACTTCTTTAAGTTTAGAATAGACGGTGACATGGTACCACATATATA
CGTCAACGTCTTACTAAATACACAATGGCAGACCTCGTCTATGCTTTAAGGCATTTTTGATGAAGGTAATTGTGACACATTAAAAGAAATACTTGTCACA
TACAATTGTTGTGATGATGATTATTCAATAAAAAGGACTGGTATGATTTTGTAGAAAACCCAGATATATTACGCGTATACGCCAACTTAGGTGAACGTGT
ACGCCAAGCTTTGTTAAAAACAGTACAATTCTGTGATGCCATGCGAAATGCTGGTATTGTTGGTGTACTGACATTAGATAATCAAGATCAATGGTAACTG
GTATGATTCGGTGATTTCATACAAACCACGCCAGGTAGTGGAGTTCCTGTTGTAGATTCTTATTATTCATTGTTAATGCCTATATTAACCTTGACCGGGC
TTTAACTGCAGAGT
>98228347-499f-473d-82eb-917a5b0f1875|9
ATCTCCTTCCCAGGTAACAAACCAACCATTTTCGATTCTTGTAGATCTGTTCTCTAAACGAACTTTAAAATCTGTGTGGCTGTCACTCGGCTGCATGCTT
AGTGCACTCACGCAGTATAATTAATAACTTATTGTCGTTGACAGGACACGAGTAACTCGTCATCTGCAGGCTGCTTACGGTTCGTCCGTGTTGCAGCCGA
TCATCAGCACATCTAGGTTTCCTCCGGGTGTGACCGAAAGGTAAGATGGAGAGCCTTGTCCCTGGTTTCAACGAGAAAACACACGTCCATCAGTTTGCCT
GTTTACAGGTTCGCGACGTGTGCTCGTACGTGGCTTGGAGACTCCGTGGAGGAGGTCTTATCAGAGGCACGTCAACATCTTAAAGATGGCACTTGTGGCT
TAGTAGAAGTTGAAAAAGGCGTTTTGCCTCAACTTGACAGCCCTATGTGTTCATCAAACGTTCGGATGCTCGAACTGCACCTCATGGTCATGTTATGGTT
GAGCTGGTAGCAGAACTCGAAGGCATTCAGTACGGTCGTAGTGGTGAGACACTTGGTGTCCTTGTCCCTCATGTGGGCGAAATACCAGTGGCTTACCGCA
AGGTTCTTTTCGTAAGAACGGTAATAAAGGAGCTGGTGGCCATAGTTACGGCGCCGATCTAAAGTCATTTGACTTAGGCGACGAGCTTGGCACTGATCCT
TATGAAGATTTTCAAGAAACTGGAATGTACAAATACCTACAACTTGTGCTAATGACCCTGTGGGTTTACACTTAAAACACAGTCTGTACCGTCTGCGGTA
TGTGGAAAGGTTATGGCTGTAGTTGTGATCAACTCCGCGAACCCATGCTTCAGTCAGCTGATGCACAATCGTTTTTAAACGGGTTTGCGGTGTAAGTGCA
GCCCGCTTTACACCGTGCGGCACAGGCACTAGTACTGATGTCGTATACAGGGCTTTTGACATACAATGATAAAGTAGCTGGTTTGCTAAATTCCTAAAAC
TAATTGTTGTCGCTTCCAAGAAAAGGACGAAGATGACAATTTAATTGATTCTTACTTTGTGGTTAAGAGACACACTTTCTCTACCAACATGAAGAAACAA
TTTATAATTTACTTAAGGATTGTCCAGCTGTTGCTAAACATGACTTCTTTAAGTTTAGAATAGACGGTGACATGGTACCACATATATCACGTCAACGTCT
TACTAAATACAATGGCAGACCTCGTCTATGCTTTAAGGCATTTTGATGAAGGTAATTGTGACACATTAAAGAAATACTTGTCACATACAATTGTTGTGAT
GATGATTATTTCAATAAAAAGGACTGGTATGATTTTGTAGAAAACCCAGATATATTACGCGTATACGCCAACTTAGGTGAACGTGTACGCCAAGCTTTGT
TAAAAACAGTACAAATTGTGATGCCATGCGAAATGCTGGTATTGTTGGTGTACTGACATTAGATAATCAAGATCTCAATGGTAACTGGTATGATTCGGTG
ATTTCATACAAACCACGCCAGGTAGTGGAGTTCCTGTTGTAGATTTATTATTCATTGTTAATGCCTATATTAACCTTGACCAGGGCTTTAACTGCAGAGT
CATGTTGACACTGACTTAACAAAGCCTTACACTAAGTGGGATTTGTTAAAATATGATTTCGGAAGAGAGGTTAAAACTCTTTGACCGTTATTTTAAATAT
TGGGATCAGACATACCCAAATTGTGTTAACTGTTTGGATGACAGATGCATTCTGCATTGTGCAAACTTTAATGTTTTATTCCTACAGTGTTCCCACCTAC
AAGTTTTGGACCACTAGTGAGAAAAATATTTGTTGATGGTGTTCCATTTGTAGTTCAACTGGATACCACTTCAGAGAGCTAGGTGTTGTACATAATCAGG
ATGTAAACTTACATAGCTCTAGACTTAGTTTAAGGAATTACTTGTGTATGCTGCTGACCCTGCTATGCACGCTGCTTCTGGTAATCTATACTAGATAAAC
GCACTACGTGCTTTCAGTAGCTGCACTTACTAACAATGTTGCTTTCAAACTGTCAAACCCGGTAATTTTAACAAAGACTTTATGACTTTGCTGTGTCTAA
GGTTTTCTAAGGAAGGAAGTTCTGTTGAATTAAAACACTTTCTCTGCTCAGGATGGTAATGCTGCTATCAGCGATTATGACTACTATCGTTATAATCTAC
CAACAATGTGTGATATCAGACAACTACTATTTGTAGTTGAAGTTGTTGATAAGTACTTTGATTGTTACGATGGTGGCTGTATTAATGCTAACCAAGTCAT
CGTCAACAACCTAGACAAATCAGCTGGTTTTCCATTTAATAAATGGGTAAGGCTAGACTTTATTATGATTCAATGAGTTATGAGGATCAAGATGCACTTT
CGCATATACAAAACGTAATGTCATCCCTACTATAACTCAAATGAATCTTAAGTATGCCATTAGTGCAAAGAATAGAGCTCGCACCGTAGCTGGTGTCTCT
ATCTGTAGTACTATGACCAATAGACAGTTTCATCAAAAATTATTGAAATCAATAGCCGCCACTAGAGAGCTACTGTAGTAATTGGAACAAGCAAATTCTA
TGGTGGTTGGCACAACATGTTAAAAACTGTTTATAGTGATGTAGAAAACCTCACCTTATGGGTTGGGATTATCCTAAATGTGATAGAGCCATGCCTAACA
TGCTTAGAATTATGGCCTCACTTGTTCTTGCTCGCAAACATACAACGTGTTGTAGCTTGTCACACCGTTTCTATAGATTAGCTAATGAGTGTGCTCAAGT
ATTGAGTGAAATGGTCATGTGTGGCGGTTCACTATATGTTAAACCAGGTGGAACCTCATCAGGAGATGCCACAACTGCTTATGCTAATAGTGTTTTTAAC
ATTTGTCAAGCTGTCACGGCCAATGTTAATGCACTTTTTATCATTGATGGTAACAAAATTGCCGATAAGTATGTCCGCAATTTACAACACAGACTTTATG
AGTGTCTCTATAGAAATAGAGATGTTGACACAGACTTTGTGAATGAGTTTTACGCATATTTGCGTAAACATTTCTCAATGATGATACTCTCTGACGATGC
TGTTGTGTTTCAATAGCACTTATGCATCAAGGTCTAGTGGCTAGCATAAAGAACTTTAAGTCAGTTTATTATCAAAACAATGTTTTATGTCTGAAGCAAA
ATGTTGGACTGAGACTGACCTTACTAAAGGACCTCATGAATTTTGCTCTCTCATACAATGCTAGTTAAACAGGGTGATGATTATGTGTACCTTCCTTACC
CAGATCCATCAAGAATCCTAGGGGCCGGCTGTTTTGTAGATGATATCGTAAAAACAGATGGTACACTTATGATTGAACGGTTCGTGTCTTTAGCTATAGA
TGCTTACCCACTTACTAAACATCCTAATCAGGAGTATGCTGATGTCTTTCATTTGTACTTACAATACATAAGAGCTACATGATGAGTTAACAGGACACAT
GTTAGACATGTATTCTGTTATGCTTACTAATGATAACACTTCAAGGTATTGGGAACCTGAGTTTTATGAGGCTATGTACACACCGCATACAGTACAGGCT
GTTGGGGCTTGTGTTCTTTGCAATTCACAGACTTCATTAAGATGTGGTGCTTGCATACGTAGACCATTCTTATGTTGTAAATGCTGTTACGACCATGTCA
TATCAACATCACATAAATTAGTCTTGTTCTGTTAATCCGTATGTTTGCAATGCTCCAGGTTGTGATGTCACAGATGTGACTCAACTTTACTTAGGAGGTA
TGAGCTATTATTGTAAATCACATAAACCACCCATTAGTTTTCCATTGTGTGCTAATGGACAAGTTTTTGGTTTATATAAAATACATGTGTTGGTAGCGAT
AATGTTACTGACTTTAATGCAATTGCAACATGTGACTGGACAAATGCTGGTGATTACATTTTAGCTAACACCTGTACTGAAAGACTCAAGCTTTTGCAGC
AGAAACGCTTCAAAGCTACTGAGGAGACATTTAAACTGTCTTATGGTATTGCTACTGTACGTGAAGTGCTGTCTGACAGAGAATTACATCATGGGAAGTT
GGTAAACCTAGACCACCACTTAACCGAAATTATGTCTTCTACTGGTTATCGTGTAACTAAAAACAGTAAAGTACAAATAGGAGAGTACACCTTTGAAAAA
GTGACTATGGTGATGCTGTTGTTTACCGAGGTACAACAACACAAATTAAATGTTGGTGATTATTTGTGCTGACATCACATACAGTAATGCCATTAAGTGC
ACCTACACTAGTGCCCAGAGCACTATGTTAGAATTACTGGCTTATACCCAACACTCAATATCTCAGATGAGTTTTCTAGCAATGTTGCAAATTATCAAAA
GGTTGGTATGCAAAAGTATTTACACTCCAGGGACCACCTGGTACTGGTAAGAGTCATTTTGCTATTGGCCTAGCTCTAACACTTCTGCTCGCATAGTGTA
TACAGCTTGCTCTCATGCCGCTGTTGATGCACTATGTGAGAAGGCATTAAAATATTTGCCTATAGATAAATGTAGTAGAATTATACCCGACGTGCTCGTG
TAGAGTGTTTTGATAAATTCAAAGTGAATTCATTAGAACAGTATGTCTTTTGTACTGTAAATGCATTGCCTGAGACGACAGCAGATATAGTTGTCTTTGA
TGAAATTTCAATGGCCACAAATTATGATTTGAGTGTTGTCAATGCCAGATTACGTGCTAAGCACTATGTGTACATTGGCGACCCTGCTCAATTACCTGCA
CCACGCACATTGCTAACTAAGGGCACACTAGAACCAGAATATTTCAATTCAGTGTGTAGACTTATGAAAACTATAGGTCCAGACATGTTCTCGGAACTTG
TCGGCGTTGTCCTGCTGAAATTGTTGACACTGTGAGTGCTTTGGTTTATGATAATAAGCTTAAAGCACATAAAGACAAATCAGCTCAATGCTTTAAAATG
TTTTATAAGGGTGTTATCACGCATGATGTTTCATCTGCAATTAACAGGCCACAAATAGGCGTGGTAAGAGAATTCCCTACGTAACCCTGCTTGGAGAAAA
GCTGTCTTTATTTCACCTTATAATTCACAGAATGCTGTAGCCTCAAAGATTTTGGGACTACCAACTCAAACTGTTGATTCATCACAGGGCTCAGAATATG
ACTATGTCATTCACTCAAACCACTGAAACAGCTCACTTGTAATGTAAACAGATTTAATGTTGCTATTACCAGAGCAAAAGTAGGCATACTTTGCATAATG
TCTGATAGAGACCTTTATGACAAGTTGCAATTTACAAGTCTTGAAATTCCACGTAGGAATGTGGCAACTTTACAAGCTGAAAATGTAACAGGACTCTTTA
AAGATTGTAGTAAGGTAATCACTGGGTTACATCCTACACAGGCACCTACACCTCAGTGTTGACACTAAATTCAAAACTGAAGGTTTATGTGTTGACATAC
CTGGCATACCTAAGGACATGACCTATAGAAGACTCATCTCTATGATGGGTTTTAAAATGAATTATCAAGTTAATGGTTACCCTAACATGTTTATCACCCG
CGAAGAAGCTATAAGACATGTACGTGCATGGATTGGCTTCGATGTCGAGGGTGTCATGCTACTAGAGAAGCTGTTGGTACCAATTTACCTTACAGCTAGG
TTTTCTACAGGTGTTAACCTAGTTGTTGTACCTACAGGTTATGTTGATACACCTAATAATACAGATTTTTCCAGAGTTAGTGCTAAACCACCGCCTGGAG
ATCAATTTAAACACCTCATACCACTTATGTACAAAGGACTTCCTTGGAATGTAGTGCGTATAAAGATTGTACAAATGTTAAGTGACACACTTATTGCCAA
AAGGCTTTACGCAGAAGGAGCAGAGGCGGCAGTCAAGCCTCTTCTCGTTCCTCATCACGTAGTCGCAACAGTTTAAGAAATTTCAACTCCAGGCAGCAGT
AGGGGAACTTTCCTGCTAGAATGGCTGGCAATGGCGGTGATGCTGCTCTTGCTTTGCTGCTGCTTGACAGATTGAACCAGCTTGAGAGCAAAATGTCTGG
TAAAGGCCAACAACAACAAGGCCAAACTGTCACTAAGAATTGCTGCTGAGGCTTTAAGAAGCCTCGGCAAAACGTACTGCCACTAAAGCATACAATGTAA
CACAAGCTTTCGGCAGACGTGGTCCAGAACAAACCCAAGGAAATTTGGGGACCAGGAACTAATCAGACAAGGAACTGATTACAAACATTGGCCGCAAATT
GCACAATTTGCCCCAGCGCTTCAGCGTTTCGGAATGTCGCGCATTGGCATGGAAGTCACACCTCGGGAACGTGGTTGACCTACACAGGTGCCATCAAATT
GGATGACAAAGATCCAAATTTAAAGATCAAGTCATTTGCTGAATAAGCATTGACGCATACAAAAACATTCCCACCAACAGAGCCTAAAAAGGACAAAAGA
AGAAGGCTGATGAAACTCAAGCCACCGCAGAGACAGAAGAAACAGCAAACTGTGACTCTTTTCCTGCTGCAGATTTGGATGATTTTCCAAACAATTGCAA
CAATCCATGAGCAGTGCTGACTCAACTCAGGCCTAAACTCATGCAGACCACAAGGCAGATGGGCTATATAAACGTTTCGCTTTTCCGTTTACGATAGTAG
TCTACTCTGTGCAGAATGAATTCTCGTAACTATAGCACAAGTAGATGTAGTTAACTTTAATCACATAGCAATCTTTAATCAGTGTGTAACATTAGGAGGA
CTTGAAAGAGCCACCACTTCACCGAGGCCACGCGGAGTACGATCGAGTGTACAGTGAACAATGCTAGGGAGAGCTGCCTATATGGAAGAGCCCTAATGTG
TAAAATTAATTTTAGTAGTGCTATCCCATGTGATTTTAATAGCTTCTTAGGAGAATGACAAAAAAAAAAATCCCCTACCCCATACATACTCCCACCATAT
TTATTTATTCCATTTCATTTCATCCTATCCCCAACC
>f8255af2-dcfd-44ec-8d69-e1fcfadab26f|8
CCCAGGTAACAAACCAACCAATTTTCGATCTCTTGTAGATCTGTTCTCTAAACGAACTTTAAAATCTGTGTGGCTGTCACTCGGCTGCATGCTTAGTGCA
CTCACGCAGTATAATTAATAACTAATTACTGTCGTTGACAGGACACGAGTAACTCGTCTATTTGCAGGCTGCTTACGGTTCGTCCGTGTTGCAGCCGATC
ATCAGCACATCTAGGTTCGTCCGGGTGACCGAAAGGTAAGATGGAGAGCCTTGTCCCTGGTTTCAACGAGAAACACACGTCCACTCAGTTTGCCTGTTTT
ACAGGTTCGCGACGTGCTCGTACGTGGCTTTGGAGACTCCGTGGAGGAGGTCTTATCAGAGGCACGTCAACATCTTAAAGATGGCACTTGTGGCTTAGTA
GAAGTTGAAAAAGGCGTTTGCCTCAACTTGAACAGCCTATGTGTTCATCAAACGTTCGGATGCTCGAACTGCACCTCATGGTCATGTTATGGTTGAGCTG
GTAGCAGAACTCGAAGGCATTCAGTACGGTCGTAGTGGTGAGACACTTGGTGTCCTTGTCCCTCATGTGGGCGAAATACCAGTGGCTTACCGCAAGGTTC
TTCTTCGTAAGAACGGTAATAAAGGAGCTGGTGGCCATAGTTACGGCGCCGATCTAAAGTCATTTGACTTAGGCGACGAGCTTGGCACTGATCCTTATGA
AGATTTCAAGAAAACTGGAATGTACAAAATACCTACAACTTGTGCTAATGACCCTGTGGGTTTACACTTAAAAACACAGTCTGTACCGTCTGCGGTATGT
GGAAAGGTTATGGCTGTAGTTGTGATCAACTCCGCGAACCCATGTTCAGTCAGCTGATGCACAATCGTTTTTAAACGGGTTTGCGGTGTAAGTGCAGCCC
GTCTTACACCGTGCGGCACAGGCACTAGTACTGATGTCGTATACAGGGCTTTGACATCTACAATGATAAAGTAGCTGGTTTTGCTAAATTCCTAAAACTA
ATTGTTGTCGCTTCCAAGAAAAGGACGAAGATGACAATTTAATTGATTCACTTTGTAGTTAAGAGACACACTTTCTCTAACCAACATGAAGAAACAATTT
ATAATTTACTTAAGGATTGTCCAGCTGTTGCTAAACATGACTTCTAAAGTTTAGAATAGACGGTGACATGGTACCACATATATCACGTCAACGTCTTACT
AAATACAATGGCAGACCTCGTCTATGCTTTAAGGCATTTTGATGAAGGTAATTGTGACACATTAAAAGAAATACTTGTCACATACAATTGTTGTGATGAT
GATTATTTCAATAAAAGGACTGGTATGATTTTGTAGAAAACCCAGATATATTACGCGTATACGCCAACTTAGGTGAACGTGTACGCCAAGCTTGTTAAAA
AAACAGTACAATTGTGATGCCATGCGAAATGCTGGTATTGTTGGTGTACTGACATTAGATAATCAAGATCAATGGTAACTGGTATGATTCGGTGATTTCA
TACAAACCACGCCAGGTAGTGGAGTTCCTGTTGTAGATTCTTATTATTCATTGTTAATGCCTATATTAACCTTGACCAGGGCTTTAACTGCAGAGTCATG
TTGACACTGACTTAACAAAGCCTTACATTAAGTGGGATTTGTTAAAATATGACTTTCACGGAAGAGAGGTTAAAACTCTTTGACCGTTATTTTAAATATT
GGGATCAGACATACCACCCAAATTGTGTTAACTGTTTGGATGACAGATGCATTCTGCATTGTGCAAACTTTAATGTTTTATTTCTACAGTGTTCCCACCT
ACAAGTTTTGGACCACTAGTGAGAAAAATATTTGTTGATGGTGTTCCATTTGTAGTTTCAACTGGATACCACTTCAGAGAGCTAGGTGTTGTACATAATC
AGGATGTAAACTTACATAGCTCTAGACTTAGTTTAAGGAATTACTTTGTGTATGCTGCTGACCCTGCTATGCACGCTGCTTCTGTAATCTATTACTAGAT
AAACGCACTACGTGCTTTCAGTAGCTGCACTTACTAACAATGTTGCTTTCAAACTGTCAAACCCGGTAATTTTAACAAAGACTTCTATGACTTTGCTGTG
TCTAAGGGTTTAAGGAAGGAAGTTCTGTTGAATTAAAACTTTCTTTGCTCAGGATGGTAATGCTGCTATCAGCGATTATGACTATCGTTATAATCTACCA
ACAATGTGTGATATCAGACAACTACTATTTGTAGTTGAAGTTGTTGATAAGTACTTTGATTGTTACGATGGTGGCTGTATTAATGCTAACCAAGTCATCG
TCAACAACCTAGACAAATCAGCTGGTTTTCCATTTAATAAATGGGGTAAGGCTAGACTTTATTATGATTCAATGAGTTATGAGGATCAAGATGCACTTTC
GCATATACAAAACGTAATGTCATCCCTACTATAACTCAAATGAATCTTAAGTATGCCATTAGTGCAAAGAATAGAGCTCGCACCGTAGCTGGTGTCTCTA
TCTGTAGTACTATGACCAATAGACAGTTTCATCAAAAATTATTGAAATCAATAGCCGCCACTAGAGGAGCTACTGTAGTAATTGGAACAAGCAATTCTAT
GGTGGTTGGCACAACATGTTAAAAACTGTTTATAGTGATGTAGAAACCCTCACCTTATGGGTTGGGATTATCCTAAATGTGATAGAGCCATGCCTAACAT
GCTTAGAATTATGGCCTCACTTGTTCTTGCTCGCAAACATACAACGTGTTGTAGCTTGTCACACCGTTTCTATAGATTAGCTAATGAGTGTGCTCAAGTA
TTGAGTGAAATGGTCATGTGTGGCGGTTCACTATATGTTAAACCAGGTGGAACCTCATCAGGAGATGCCACAACTGCTTATGCTAATAGTGTTTTTAACA
TTTGTCAAGCTGTCACGGCCAATGTTAATGCACTTTTATCTACTGATGGTAACAAAATTGCCGATAAGTATGTCCGCAATTTACAACACAGACTTTATGA
GTGTTCTATAGAAATAGAGATGTTGACACAGACTTTGTGAATGAGTTTTACGCATATTTGCGTAAACATTTCTCAATGATGATACTCTCTGACGATGCTG
TTGTGTGTTCAATAGCACTTATGCATCTCAAGGTCTAGTGGCTAGCATAAAGAACTTTAAGTCAGTTCTTTATTATCAAAACAATGTTTTTATGTCTGAA
GCAAAATGTTGGACTGAGACTGACCTTACTAAAGGACCTCATGAATTTTGCTCAACATACAATGCTAGTTAAACAGGGTGATGATTATGTGTACCTTCCT
TACCCAGATCCATCAAGAATCCTAGGGGCCGGCTGTTTTGTAGATGATATCGTAAAAACAGATGGTACATCTATGATTGAACGGTTCGTGTCTTTAGCTA
TAGATGCTTACCCACTTACTAAACATCCTAATCAGGAGTATGCTGATGTCTTTTTCATTTGTACTTACAATACATAAGAAAGCTACATGATGAGTTAACA
GGACACATGTTAGACATGTATTTCTGTTATGCTTACTAATGATAACACTTCAAGGTATTGGGAACCTGAGTTTATGAGGCTATGTACACACCGCATACAG
TCTTACAGGCTGTTGGGGCTTGTGTTTCTTTGCAATTCACAGACTTCATTAAGATGTGGTGCTTGCATACGTAGACCATTCTTATGTTGTAAATGCTGTT
ACGACCATGTCATATCAACATCACATAAATTAGTCTTGTCTGTTAATCCGTATGTTTGCAATGCTCCAGGTTGTGATGTCACAGATGTGACTCAACTTTA
CTTAGGAGGTATGAGCTATTATTGTAAATCATCAAACCACCCATTAGTTTCCATTGTGTGCTAATGGACAAGTTTTTTGGTTTATATAAAATATGTGTTG
GTAGCGATAATGTTACTGACTTTAATGCAATTGCAACATGTGACTGGACAAATGCTGGTGATTACATTTTAGCTAACACCTGTACTGAAAGACTTCAAGC
TTTCGCAGCAGAAACGCTCAAAGCTACTGAGGAGACATTTAAACTGTCTTATGGTATTGCTACTGTACGTGAAGTGCTGTCTGACAGAGAATTACATCTT
CATAGGAAGTTGGTAAACCTAGACCACCACTTAACGAAATTATGTCTTTACTGGTTATCGTGTAACTAAAAACAGTAAAGTACAAATAGGAGAGTACACC
TTTGAAAAAGGTGACTATGGTGATGCTGTTGTTTACCGAGGTACAACAACTTACAAATTAAATGTTGGTGATTATTTCTGTGCTGACAACATACAGTAAT
GCCATTAAGTGCACCTACACTAGTGCCACAAGAGCACTATGTTAGAATTACTGGCTTATACCCAACACTCAAATTCAGATGAGTTTTAGCAATGTTGCAA
TTATCAAAAGGTTGGTATGCAAAAGTATTTACATCCAGGGACCACCTGGTACTGGTAAGAGTCATTTTGCTATTGGCCTAGCTCTCTACTACCCTCTGCT
CGCATAGTGTATACAGCTTGCTCATGCCGCTGTTGATGCACTATGTGAGAAGGCATTAAAATATTTGCCTATAGATAAATGTAGTAGAATTATACCCGCA
CGTGCTCGTGTAGAGTGTTTTGATAAATTCAAAGTGAATCAACATTAGAACAGTATGTCTTTGTACTGTAAATGCATTGCCTGAGACGACAGCAGATATA
GTTGTCTTTGATGAAATTCAATGGCCACAAATTATGATTTGAGTGTTGTCAATGCCAGATTACGTGCTAAGCACTATGTGTACATTGGCGACCCTGCTCA
ATTACCTGCACCACGCACTGCTAACTAAGGGCACACTAGAACCAGAATATTTCAATTCAGTGTGTAGACTTATGAAAAACTATAGGTCCAGACATGTTCT
TCGGAACTTGTCGGCGTTGTCCTGCTGAAATTGTTGACACTGTGAGTGCTTTGGTTTATGATAATAAGCTTAAAGCACATAAAGACAAATCAGCTCAATG
CTTTAAAATGTTTTATAAGGGTGTTATCACGCATGATGTTTCATCTGCAATTAACAGGCCAAATAGGCGTGGTAAGAGAATTCCTTACGTAACCCTGCTT
GGAGAAAAGCTGTCTTTATTTCACCTTATAATTTACAGAATGCTGTAGCCTCAAAGATTTTGGGACTACCAACTTCAAACTGTTGATTCATTACAGGGCT
CAGAATATGACTATGTCATATTCACACTCAAACCACTGAAACAGCTCACTCTTGTAATGTAAACAGATTTAATGTTGCTATTACCAGAGCAAAAGTAGGC
ATACTTTGCATAATGTCTGATAGAGACCTTTATGACAAGTTGCAATTTACAAGTTTTGAAATTCCCGTAGGAATGTGGCAACTTTACAAGCTGAAAATGT
AACAGGACTCTTTTTCTAAAGATTGTAGTAAGGTAATCACTGGGTTACATCCTTACACAGGCACCTACACACCTCAGTGTTGACACTAAATTCAAAACTG
AAGGTTTATGTGTTGACATACCTGGCATACCTAAGGACATGACCTATAGAAGACTCATCTCTATGATGGGTTTTAAAATGAATTATCAAGTTAATGGTTA
CCCTAACATGTTTAAACACCCGCGAAGAAGCTATAAGACATGTACGTGCATGGATTGGCTTCGATGTCGAGGGGTGTCATGCTACTAGAGAAGCTGTTGG
TACCAATTTACCTTACAGCTAGGTTTTCTTACAGGTGTTAACCTAGTTGTTGTACCTACAGGTTATGTTGATACACCTAATAATACAGATTTTTCCAGAG
TTAGTGCTAAACCACCGCCTGGAGATCAATTTAAACACCTCATACCACTTATGTACAAAGGACTTCCTTGGAATGTAGTGCGTATAAAGATTGTACAAAT
GTTAAGTGACACACTTAAAAATCTCTGACAGAGTCGTATTTGTCTTATGGGCACATGGCTTTGAGTTGACATCTATGAAGTATAACAAAGACGGCATCAT
ATGGGTTGCAACTGAGGGAGCCTTGAATACACCAAAAGATTTGGCACCCGCAATCCTGCTAACAATGCTGCAATCGTGCTACAACTTCCAAGGAACAACT
ATTGCCAAAAGGCTTACGCAGAAGGGAGCAGAGGCGGCAGTCAAGCCTTCTCGTTCCTCATCACGTAGTCGCAACAGTTTAAGAAATTCAACTCCAGGCA
GCAGTAGGGGAACTTTCCTGCTAGAATGGCTGGCAATGGCGGTGATGCTGCTCTTGCTTTGCTGCTGCTTGACAGATTGAACCAGCTTGAGAGCAAAATG
TCTGGTAAAGGCCAACAACAACAAGGCCAAACTGTCACTAAGAATTGCTGCTGAGGCTTCTAAGAAGCCATGGCAAAACGTACTGCCACTAAAGCATACA
ATGTAACACAAGCTTTCCAAGACGTGGTCCAGAACAAACCCAAGGAAATTTTGGGGACCAGGAACTAATCAGACAAGGAACTGATTACAAACGGCCGCAA
ATTGCACAATTTGCCCCAGCGTTCAGCGTCTTCGGAATGTCGCGCATTGGCATGGAAGTCACACCTTCGGGAACGTGGTTGACCTACACAGGTGCCATCA
AATTGGATGACAAAGATCCAAATTAAAGATCAAGTCATTTGCTGAATAAGCATATTGACGCATACAAAACATTCCCACCAACAGAGCCTAAAAAGGACAA
AAAGAAGAAGGCTGATGAAACTCAAGCCTTACCCAAGAGACAGAAGAAACAGCAAACTGTGACTTTTCCTGCTGCAGATTTGGATGATTTTCCAAACAAT
TGCAACAATCATGAGCAGTGCTGACTCAACTCAGGCCTAAACTCATGCAGACATACAAGGCAGATGGGCTATATAAACGTTTCGCTTTTCCGTTTACGAT
ATAGTCCACTCTTGTGCAGAATGAATTCTCGTAACATAGCACAAGTAGATGTAGTTAACTTTAATCATAGCAATCTTTAATCAGTGTGTAACATTAGGGA
GGACTTGAAAGAGC
>8c88e927-1700-42bc-b2d5-c6fdd95e271e|5
CTGCTTGGAGAAAAGCTGTCTTTATTTCACCTTATAATTCCACAGAATGCTGTAGCCTCAAAGATTTTGGGACTACCATTCAAACTGTTGATTCATCAGG
GCTCAGAATATGACTATGTCATTCACTCAAACCACTGAAACAGCTCACTTGTAATGTAAACAGATTTAATGTTGCTATTACCAGAGCAAAAGTAGGCATA
CTTTGCATAATGTCTGATAGAGACCTTTATGACAAGTTGCAATTTACAAGTCTTGAAATTCCACGTAGGAATGTGGCAACTTTACAAGCTGAAAATGTAA
CAGGACTTTTAAAGATTGTAGTAAGGTAATCACTGGGTTACATCCTACACAGGCACCTCTACCTCAGTGTTGACACTAAATTCAAAACTGAAGGTTTATG
TGTTGACATACCTGGCATACCTAAGGACATGACTTATAGAAGACTCATCTCTATGATGGGTTTTAAAATGAATTATCAAGTTAATGGTTACCCTAACATG
TTTATCACCCGCGAAGAAGCTATAAGACATGTACGTGCATGGATTGGCTTCGATGTCGAGGGTGTCATGCTACTAGAGAAGCTGTTGGTACCAATCTACC
TTTACAGCTAGGTTTTTCTACAGGTGTTAACCTAGTTGCTGTACCTACAGGTTATGTTGATACACCTAATAATACAGATTTTTCCAGAGTTAGTGCTAAA
CCACCGCCTGGAGATCAATTTAAACACCTCATACCACTTCCAAACATGCAACAATCCATGAGCAGTGCTGACTCAACTCAGGCCTAAACTCATGCAGACC
ACACAAGGCAGATGGGCTATATAAACGTTTCGCTTTTCCGTTTACGATATATAGTCTACTCTTGTGCAGAATGAATTCTCGTAACATAGCACAAGTAGAT
GTAGTTAACTTTAATCTTCATAGCAATCTTTTAATCAGTGTGTAACATTAGGGAGGACTTTGAAAGAGCCACCACATTCACCGAGGCCACGCGGAGTACG
ATCGAGTGTACAGTGAACAATGCATGAGAGCTGCCTATATGGAAGAGCCCTAATGTGTGTAAATTAATTTTAGTAGTGCTATCCCATGTGATTTTAATAG
CTTAGGAGAATGACAAAGC
>682f60c3-47f8-42ca-9358-3e04a4938413|5
ATACCTTCCCAGGTAACAAACATAACCAACTTCGATCACTGTAGATCTGTTTTCTAAACGAACATGAAAATTATATTTTCTTGGCACTGATACACTCGCT
ACTCTGTGAGCTTTATCACTACCAAGAGTGTGTTAGAGGTACAACAGTACTTTAAAAGAACCTTGCTCTCTGGAACATACGAGGGCAATTCACCATCATC
CCTTAGCTGATAACAAATTTGCACTGACTTGCTTTAGCACTCAATTTGCTTTGCTTGTCCTGACGGCGTAAAACACGTCTATCAGTTACGTGCCAGATCA
GTTTCACCTAAACTGTTCATCAGACAAGAGGAAGTTCAAGAACTTTACTCTCCAATTTTTTATTGTTGCGGCAATAGTGTTTATAACACTTTGCACACTC
AAAAAAAGAAAGACAGAATGATTGAACTCATTAATTGACTTCTATTTGTGCTTTTTAGCCTTTTCTGCTATTCCTTGTTTTAATTATGCTTATTCCTAAA
CGAACATGAAATCTTGTTTCTTTAGGAATATCACAACTGTAGCTGCATTTCACCAAGAATGTAGTTTCAAGTATGTACTTCAACATCAACCATATGTAGT
TGATGACCTGTGTGTCCTATTCACTTCTATTCTAAATGGTATATTAGAGTAGGAGCTAGAAAATCAGCACCTTTAATTGAATTGTGCGTGGATGAGGCTG
GTTCTAAATCACCCATTCAGTACATCGATATCGGTAATTATACAGTTTCCTGTTTACCTTTTACAATTAATTGCCAGGAACCTAAATTGGGTAGTCTTGT
AGTGCGTTGTTCGTTCTATGAAGACTTTTAGAGTATCATGACGTTCGTGTTGTTTTAGATTTCATCTAAACGAACAAACTAAAATGTCTTGATAATGGAC
CCAAAATCAGCGAAATGCACCCCGCATTACGTTTTGGTGGACCTCAGATTCAACTGGCAGTAACCAGAATGGAGAACGCAGTGGGGCGCGATCAAAACAA
CGTCGGCCCCAAGGTTTACCCAATAATACTGCGTCTTGGGTCGCCGCTTTCACTCATGGCAAGGAAGACCTTAAAATCCCCGAGGACAAGGCGTTCCAAT
TAACACCAATAGCAGTCCAGATGACCAAATTGGCTACTACCGAAGAGCTACCAGACGAATTCGTGGTGGTGACGGTAAAATGAAAGATTCAGTCCAAGAT
GGTATTTTACTACCTAGGAACTGGGCCAGAAGCTGGACTTCCCTATGGTGCTAACAAAAGACGGCATCATATGGGTTGCAACTGAGGAGCCTTGAATACA
CCAAAAGATCACATTGGCACCCGCAATCCTGCTAACAATGCTGCAATCGTGCTACAACTTCCAAGGAACAACATTGCCAAAAGGCTTTACGCAGAAGGGA
GCAGAGGCGGCAGTCAAGCCTCTCGTTCCTCATCACGTAGTCGCAACAGTTTAAGAAATTTTCAACTCCAGGCAGCAGTAGGGGAACTTCTCCTGCTAGA
ATGGCTGGCAATGGCGGTGATGCTGCTCTTGCTTTGCTGCTGCTTGACAGATTGAACCAGCTTGAGAGCAAAATGTCTGGTAAAGGCCAACAACAACAAG
GCCAAACTGTCACTAAGAATTTGCTGCTGAGGCTTTAAGAAGCCTCGGCAAAACGTACTGCCACTAAAGCATACAATGTAACACAAGCTTCGGCAGACGT
GGTCCAGAACAAACCCAAGGAAATTTTGGGGACCAGGAACTAATCAGACAAGGAACTGATTACAAACATTGGCCGCAAATTGCACTGTTTGCCCCAGCGC
TTCAGCGTTCTTCGGAATGTCGCGCATTGGCATGGAAGTCACACCTTCGGGAACGTGGTTGACCTACACAGGTGCCATCAAATTGGATGACAAAGATCCA
AAATTCAAAGATCAAGTCATTTTGCTGAATAAGCATTGACGCATACAAAACATTCCCACCAACAGAGCCTAAAAAAGGACAAAAAGAAGAAGGCTGATGA
AACAAGCCACCGCAGAGACAGAAGAAACAGCAAACTGTGACTTTTTTCCTGCTGCAGATTTGGATGATTTCCAAACAATTGCAACTATCCATGAGCAGTG
CTGACTCAACTCAGGCCTAAACTCATGCAGACATAAGGCAGATGGGCTATATAAACGTTTTCGCTTTCCGTTTACGATATAGTCTACTTGTGCAGAATGA
ATTCTCGTAAACATAGCACAAGTAGATGTAGTTAACTTTAATCTCACATAGCAATCTTTAATCAGTGTAACTATTAGGGAGGACTTGAAAGAGCCACCAT
CACCGAGGCCACGCGGAGTACGATCGAGTGTACAGTGAACAATGCTAGGGAGAGCTGCCTATATGGAAGAGCCCTAATGTGTAAAATTAATTTAGTAGTG
CTATCCCCATGTGATTTTAATAGCTCTTAGGAGAATGACAAAAAT
>42133c25-85e1-4696-a9ae-eb5b61b6e368|5
TGGACTTCCCTATGGTGCTAACAAAGACGGCATCATATGGGTTGCAACTGAGGGGAGCCTTGAATACACCAAAAGATCACATTGGCACCCGCAATCCTGC
TAACAATGCTGCAATCGTGCTACAACTTCCAAGGAACAACATTGCCAAAAGGCTTTTACGCAGAAGGGAGCAGAGGCGGCAGTCAAGCCTCTTCTCGTTC
CTCATCACGTAGTCAATAACAACAGTTTAAGAAATTCAACCCAGGCAGCAGTAGGGGAACTTCTCCTGCTAGAATGGCTGGCAATGGCGGTGATGCTGCT
CTTGCTTTGCTGCTGCTTGACAGATTGAACCAGCTTGAGAGCAAAATGTCTGGTAAGGGCCAACAACAACAAGGCCAAACTGTCACTAAGAATCTGCTGC
TGAGGCTTCTAAGAAGCCTGGCAAAACGTACTGCCACTAAAGCATACAATGTAACACAAGCTTTGCAGACGTGGTCCAGAACAAACCCAAGGAAATTTTG
GGGACCAGGAACTAATCAGACAAGGAACTGATTACAAACATTGGCCGCAAATTGCACAATTTGCCCCAGCGCTTCAGCGTTCTTCGGAATGTCGCGCATT
GGCTGGAAGTCACACTTAGGGAACGTGGTTGACCTACACAGGTGCCATCAAATTGGATGACAAAGATCCAAATTAAAGATCAAGTCATTTGCTGAATAAG
CATTGACGCATACAAAACATTCCCACCAACAGAGCCTAAAAAGGACAAAAAGAAGAAGGCTGATGAAACTCAAGCCTTACCGCAGAGACAGAAGAAACAG
CAAACTGTGACTTTTTCCTGCTGCAGATTTGGATGATTTCCAAACAATTGCAACAATCCATGAGCAGTGCTGACTCAACTCAGGCCTAAACTCATGCAGA
CCCACAAGGCAGATGGGC
>bd9d01cf-c78c-484b-b5a3-4aef97f8d564|11
CTCGTACGTGGCTTGGAGACTCCGTGGAGGAGGTCTTATCAGAGGCACGTCAACATCTTAAAGATGGCACTTGTGGCTTAGTAGAAGTTGAAAAAGGCGT
TTTGCCTCAACTTGAACAGCCCTATGTGTTCATCAAACGTTCGGATGCTCGAACTGCACCTCATGGTCATGTTATGGTTGAGCTGGTAGCAGAACTCGAA
GGCATTCAGTACGGTCGTAGTGGTGAGACACTGGTGTCCTTGTCCCTCATGTGGGCGAAATACCAGTGGCTTACCGCAAGGTTCTTCTTCGTAAGAACGG
TAATAAAGGAGCTGGTGGCCATAGTTACGGCGCCGATCTAAAGTCATTTGACTTAGGCGACGAGCTTGGCACTGATCCTTATGAAGATTTTCAAGAAAAC
TGGAATGTACAAATACCTACAACTTGTGCTAATGACCCTGTGGGTTTTACACTTAAAAACACAGTCTGTACCGTCTGCGGTATGTGGAAAGGTTATGGCT
GTAGTTGTGATCAACTCCGCGAACCCATGCTTCAGTCAGCTGATGCACAATCGTTTTTAAACGGGTTTGCGGTGTAAGTGCAGCCCGTCTTACACCGTGC
GGCACAGGCACTAGTACTGATGTCGTATACAGGGCTTTGACATACAATGATAAAGTAGCTGGTTTTGCTAAATTCCTAAAAACTAATTGTTGTCGCTTCC
AAGAAAAGGACGAAGATGACAATTTAATTGATTCTTACTCTGTAGTTAAGAGACACACTTTCTCTAACTACCAACATGAAGAAACAATTTATAATTTACT
TAAGGATTGTCCAGCTGTTGCTAAACATGACTTCTTTAAGTTTAGAATAGACGGTGACATGGTACCACATATATCACGTCAACGTCTTACTAAATACAAT
GGCAGACCTCGTCTATGCTTTAAGGCATTTTTGATGAAGGTAATTGTGACACATTAAAGAAATACTTGTCACATACAATTGTTGTGATGATGATTATTCA
ATAAAAAGGACTGGTATGATTTTGTAGAAAACCCAGATATATTACGCGTATACGCCAACTTAGGTGAACGTGTACGCCAAGCTTTGTTAAAAACAGTACA
ATTTTGTGATGCCATGCGAAATGCTGGTATTGTTGGTGTACTGACATTAGATAATCAAGATCTCAATGGTAACTGGTATGATTCGGTGATTTCATACAAA
CCACGCCAGGTAGTGGAGTTCCTGTTGTAGATTCTTATTATTTCATTGTTAATGCCTATATTAACCTTGACCAGGGCTTTAACTGCAGAGTCACATGTTG
ACACTGACTTAACAAAGCCTTACATTAAGTGGGATTTGTTAAAATATGACTCACGGAAGAGAGGTTAAAACTCTTTGACCGTTATTTTAAATATTGGGAT
CAGACATACCACCCAAATTGTGTTAACTGTTTGGATGACAGATGCATTCTGCATTGTGCAAACTTTAATGTTTTATTTCTACAGTGTTCCCACCTACAAG
TTTTGGACCACTAGTGAGAAAAATATTTGTTGATGGTGTTCCATTCTGTAGTTTCAACTGGATACCACTTCAGAGAGCTAGGTGTTGTACATAATCAGGA
TGTAAACTTACATAGCTCTAGACTTAGTTTTAAGGAATTACTTGTGTATGCTGCTGACCCTGCTATGCACGCTGCTTCTGGTAATCTATTAGATAAACGC
ACTACGTGCTTTTTCAGTAGCTGCACTTACTAACAATGTTGCTTTTCAAACTGTCAAACCCGGTAATTTTAACAAAGACTTCTATGACTTTGCTGTGTCT
AAGGGTTTTCTAAGGAAGGAAGTTCTGTTGAATTAAAACACTTTCTTTGCTCAGGATGGTAATGCTGCTATCAGCGATTATGACTACTATCGTTATAATC
TACCAACAATGTGTGATATCAGACAACTACTATTTGTAGTTGAAGTTGTTGATAAGTACTTTGATTGTTACGATGGTGGCTGTATTAATGCTAACCAAGT
CATCGTCAACAACCTAGACAAATCAGCTGGTTTCCATTTAATAAATGGGGTAAGGCTAGACTTTATTATGATTCAATGAGTTATGAGGATCAAGATGCAC
TTTCGCATATACAAAACGTAATGTCATCCCTACTATAACTCAAATGAATCTTAAGTATGCCATTAGTGCAAAGAATAGAGCTCGCACCGTAGCTGGTGTC
TCTATCTGTAGTACTATGACCAATAGACAGTTTCATCAAAAATTATTGAAATCAATAGCCGCCACTAGAGGAGCTACTGTAGTAATTGGAACAAGCAAAT
TCTATGGTGGTTGGCACAACATGTTAAAACTGTTTATAGTGATGAAGAAAACCCTCACCTTATGGGTTGGGATTATCCTAAATGTGATAGAGCCATGCCT
AACATGCTTAGAATTATGGCCTCACTTGTTTCTTGCTCGCAAACATACAACGTGTTGTAGCTTGTCACACCGTTTCTATAGATTAGCTAATGAGTGTGCT
CAAGTATTGAGTGAAATGGTCATGTGTGGCGGTTCACTATATGTTAAACCAGGTGGAACCTCATCAGGAGATGCCACAACTGCTTATGCTAATAGTGTTT
TTAACATTTGTCAAGCTGTCACGGCCAATGTTAATGCACTTTTATCTACTGATGGTAACAAAATTGCCGATAAGTATGTCCGCAATTTACAACACAGACT
TTATGAGTGTTCTATAGAAATAGAGATGTTGACACAGACTTTGTGAATGAGTTTTACGCATATTTGCGTAAACATTTCTCAATGATGATACTCTCTGACG
ATGCTGTTGTGTGTTTCAATAGCACTTATGCATCTCAAGGTCTAGTGGCTAGCATAAAGAACTTTAAGTCAGTTTTATTATCAAAACAATGTTTTATGTC
TGAAGCAAAATGTTGGACTGAGACTGACCTTACTAAAGGACCTCATGAATTTTGCTCTCAACATACAATGCTAGTTAAACAGGTGATGATTATGTGTACC
TTCCTTACCCAGATCCATCAAGAATCCTAGGGGCCGGCTGTTTTTGTAGATGATATCGTAAAAACAGATGGTACACTTATGATTGAACGGTTCGTGTTTT
AGCTATAGATGCTTACCCACTTACTAAACATCCTAATCAGGAGTATGCTGATGTTTTCATTTGTACTTACAATACATAAGAAAGCTACATGATGAGTTAA
CAGGACACATGTTAGACCGTATTCTGTTATGCTTACTAATGATAACACTTCAAGGTATTGGGAACCTGAGTTTTATGAGGCTATGTACACACCGCATACA
GTCTTACAGGCTGTTGGGGCTTGTGTTCTTTGCAATTCACAGACTTCATTAAGATGTGGTGCTTGCATACGTAGACCATTCTTATGTTGTAAATGCTGTT
ACGACGAAATTTTGGGGACCAGGAACTAATCAGACAAGGAACTGATTACAAACATTTGGCCGCAAATTGCACAATTTGCCCCAGCGCTTCAGCGTTCTTC
GGAATGTCGCGCTGGCATGGAAGTCACACTCGGGAACGTGGTTGACCTACACAGGTGCCATCAAATTGGATGACAAAGATCCAAATTCAAAGATCAAGTC
ATTTGCTGAATAAGCATTGACGCATACAAAACATTCCCACCAACAGAGCCTAAAAGGACAAAAAGAAGAAGGCTGATGAAACTCAAGCCTTACCGCAGAG
ACAGAAGAAACAGCAAACTGTGACTCTTTCCTGCTGCAGATTTGGATGATTTTCCAAACAATTGCAACAATCCATGAGCAGTGCTGACTCAACTCAGGCC
TAAACTCATGCAGACCATCAAGGCAGATGGGCTATATAAACGTTTCGCTTTTCCGTTTACGATATATAGTCTACTCTTGTGCAGAATGAATCTCGTAACA
TAGCACAAGTAGATGTAGTTAACTTTAATCTCACATAGCAATCTTTTAATCAGTGTGTAACATTAGGGAGGACTTGAAAGAGCCACCACATTTCACCGAG
GCCACGCGGAGTACGATCGAGTGTACAGTGAACAATGCTAGGGAGAGCTGCCTATATGGAAGAGCCCTAATGTGTAAAATTAATTTTAGTAGTGCTATCC
CCATGTGATTTTAATAGCTTTCTTAGGAGAATGACAATCCCCACCCACAC
>975557d5-cc65-465d-9441-c212d1f43d20|9
CCCAAATTGTGTTAACTGTTTGGATGACAGATGCATTCTGCATTGTGCAAACTTTAATGTTTTATTTTCTACAGTGTTCCCACCTACAAGTTTGGACCAC
TAGTGAGAAAAATATTTGTTGATGGTGTTCCATTTCTGTAGTTTCAACTGGATACCACTTCAGAGAGCTAGGTGTTGTACATAATCAGGATGTAAACTTA
CATAGCTCTAGACTTAGTTTAAGGAATTACTTGTGTATGCTGCTGACCCTGCTATGCACGCTGCTTCTGGTAATCTATTACTAGATAAACGCACTACGTG
CTTTCAGTAGCTGCACTTACTAACAATGTTGCTTTCAAACTGTCAAACCCGGTAATTTTAACAAAGACTTCTATGACTTTGCTGTGTCTAAGGGTTTTCT
AAGGAAGGAAGTTCTGTTGAATTAAAACACTTCTTCTTTGCTCAGGATGGTAATGCTGCTATCAGCGATTATGACTACTATCGTTATAATCTACCAACAA
TGTGTGATATCAGACAACTACTATTTGTAGTTGAAGTTGTTGATAAGTACTTGATTGTTACGATGGTGGCTGTATTAATGCTAACCAAGTCATCGTCAAC
AACCTAGACAAATCAGCTGGTTTTCCATTTAATAAATGGGGTAAGGCTAGACTTTATTATGATTCAATGAGTTATGAGGATCAAGATGCACTTTCGCATA
TACAAAACGTAATGTCATCCCTACTATAACTCAAATGAATCTTAAGTATGCCATTAGTGCAAAGAATAGAGCTCGCACCGTAGCTGGTGTCTCTATCTGT
AGTACTATGACCAATAGACAGTTTCATCAAAAATTATTGAAATCAATAGCCGCCACTAGAGGAGCTACTGTAGTAATTGGAACAAGCAAATTCTATGGTG
GTTGGCACAACATGTTAAAAACTGTTTATAGTGATGTAGAAAACCCCACCTTATGGGTTGGGATTATCCTAAATGTGATAGAGCCATGCCTAACATGCTT
TAGAATTATGGCCTCACTTGTTCTTGCTCGCAAACATACAACGTGTTGTAGCTTGTCACACCGTTTCTATAGATTAGCTAATGAGTGTGCTCAAGTATTG
AGTGAAATGGTCATGTGTGGCGGTTCACTATATGTTAAACCAGGTGGAACCTCATCAGGAGATGCCACAACTGCTTATGCTAATAGTGTTTTTAACATTT
GTCAAGCTGTCACGGCCAATGTTAATGCACTTTTATCTACTGATGGTAACAAAATTGCCGATAAGTATGTCCGCAATTTACAACACAGACTTTATGAGTG
TTATATAGAAAGAGATGTTGACACAGACTTTGTGAATGAGTTTTACGCATATTTGCGTAAACATTTCTCAATGATGATACTCTTGACGATGCTGTTGTGT
GTTTCAATAGCACTTATGCATCAAGGTCTAGTGGCTAGCATAAAGAACTTTAAGTCAGTTCTTTATTATCAAAACAATGTTTTATGTCTGAAGCAAAATG
TTGGACTGAGACTGACCTTACTAAAGGACCTCATGAATTTTGCTCAACATACAATGCTAGTTAAACAGGGTGATGATTATGTGTACCTTCCTTACCCAGA
TCCATCAAGAATCCTAGGGGCCGGCTGTTTTGTAGATGATATCGTAAAAACAGATGGTACACTCTATGATTGAACGGTTCGTGTCTTTAGCTATAGATGC
TTACCCACTTACTAAACATCCTAATCAGGAGTATGCTGATGTCTTCATTTGTACTTACAATACATAAGAAAGCTATGATGAGTTAACAGGACACATGTTA
GACATGTATTCTGTTATGCTTACTAATGATAACACTTCAAGGTATTGGGAACCTGAGTTTATGAGGCTATGTACACACCAATATACAAGTTACAGGCTGT
TGGGGCTTGTGTTCTTTGCAATTCACAGACTTCATTAAGATGTGGTGCTTGCATACGTAGACCATTCTTATGTTGTAAATGCTGTTACGACCATGTCATA
TCAACATCACATAAATTAGTCTTGTTCTGTTAATCCGTATGTTTGCAATGCTCCAGGTTGTGATGTCACAGATGTGACTCAACTTTACTTAGGAGGTATG
AGCTATTATTGTAAATCACTATCAAGTTAATGGTTACCCTAACATGTTTATCACCCGCGAAGAAGCTATAAGACATGTACGTGCATGGATTGGCTTCGAT
GTCGAGGGTGTCATGCTACTAGAGAAGCTGTTGGTACCAATTTACCTTTACAGCTAGGTTTTTCTACAGGTGTTAACCTAGTTGCTGTACCTACAGGTTA
TGTTGATACACCTAATAATACAGATTTTTCCAGAGTTAGTGCTAAACCACCGCCTGGAGATCAATTTAAACACCTCATACCACTTATGTACAAAGGACTT
CCTTGGAATGTAGTGCGTATAAAGATTGTACAAATGTTTTAATAGCTTTTTAGGAGAAGATCCAAATTTCAAAGATCAAGTCATTTGCTGAATAAGCATA
TTGACGCATACAAAACATTCCCACCAACAGAGCCTAAAAAGGACAAAAAGAAGAAGGCTGATGAAACAAGCCACCGCAGAGACAGAAGAAACAGCAAACT
GTGACTCTTTTTCCTGCTGCAGATTTGGATGATTTTCTCCAAACAATTGCAACAATCCATGAGCAGTGCTGACTCAACTCAGGCCTAAACTCATGCAGAC
CACTAAGGCAGATGGGCTATATAAACGTTTTCTTTCCGTTTACGATATATAGTCTACTCTTGTGCAGAATGAATTCTCGTAACTACATAGCACAAGTAGA
TGTAGTTAACTTTAATCTCACATAGCAATCTTTAATCAGTGTGTAACATTTAGGAGGACTTGAAAGAGCCCACATTTCACCGAGGCCACGCGGAGTACGA
TCGAGTGTACAGTGAACAATGCTAGGGAGAGCTGCCTATATGGAAGAGCCCTAATGTGTAAAATTAATTTAGTAGTGCTATCCCATGTGATTTTAATAGC
TCTTAGGAGAATGACAAAAAAATTTAAT
>991e4db7-87a0-42df-8ada-12aa91726153|7
GGGCCGGCTGTTTGTAGATGATATCGTAAAAACAGATGGTACACTATGATTGAACGGTTCGTGTCTTAGCTATAGATGCTTACCCACTTACTAAACATCC
TAATCAGGAGTATGCTGATGTCTTCATTTGTACTTACAATACATAAGAAAGCTACATGATGAGTTAACAGGACACATGTTAGACATGTATTCTGTTATGC
TTACTAATGATAACACTTCAAGGTATTGGGAACCTGAGTTTATGAGGCTATGTACACACCGCATACAGTCTACAGGCTGTTGGGGCTTGTGTTCTTTTGC
AATTCACAGACTTCATTAAGATGTGGTGCTTGCATACGTAGACCATTCTTATGTTGTAAATGCTGTTACGACCATGTCATATCAACATCACATAAATTAG
TCTTGTCTGTTAATCCGTATGTTTGCAATGCTCCAGGTTGTGATGTCACAGATGTGACTCAACTTTACTTAGGAGGTATGAGCTATTATTGTAATCTCTT
TAAACCACCCCATTAGTTTCCATTGTGTGCTAATGGACAAGTTTTGGTTTATATAATACGTGTTGGTAGCGATAATGTTACTGACTTTAATGCAATTGCA
ACATGTGACTGGACAAATGCTGGTGATTACATTTTAGCTAACACCTGTACTGAAAGACTCAAGCTTTTTGCAGCAGAAACGCTCAAAGCTACTGAGGAGA
CATTTAAACTGTCTTATGGTATTGCTACTGTACGTGAAGTGCTGTCTGACAGAGAATTACATGGGAAGTTGGTAAACCTAGACCACTTATCGAAATTATG
TCTCTACTGGTTATCGTGTAACTAAAACAGTAAAGTACAAATAGGAGAGTATGTGACTCTTTTCACCTGCTGCAGATTTGGATGATTTTCCAAACAATTG
CAACAATCCATGAGCAGTGCTGACTCAACTCAGGCCTAAACTCATGCAGACATTATAAGGCAGATGGGCTATATAAACGTTTCGCTTTTCCGTTTACGAT
ATAGTCTACTCTTGTGCAGAATGAATTCCGTAACTACATAGCACAAGTAGATGTAGTTAACTTTAATCCACATAGCAATCTTTAATCAGTGTGTAACATT
AGGGAGGACTTGAAAGAGCCACCATTTCACCGAGGCCACGCGGAGTACGATCGAGTGTACAGTGAACAATGCTAGGGAGAGCTGCCTATATGGAAGAGCC
CTAATGTGTAAAATTAATTTAGTAGTGCTATCCCATGTGATTTTAATAGCTTCTAGGAGAATGACAAAAA
>999543fe-7e3d-4b28-bdbd-2feca46fb9b7|5
AAGATTACGTGCTAAGCACTATGTGTACTGGCGACCCTGCTCAATTACCTGCACCACGTCTGCTAACTAAGGGCACACTAGAACCAGAAATTTCAATTCA
GTGTGTAGACTTATGAAAACTATAGGTCCAGACATGTTCTCGGAACTTGTCGGCGTTGTCCTGCTGAAATTGTTTGACTGTGAGTGCTTTGGTTTATGAT
AATAAGCTTAAAGCACAAAGACAAATCAGCTCAATGCTTTAAAATGTTTATAAGGGTGTTATCACGCATGATGTTTCATCTGCAATTAACAGGCCACAAA
TAGGCGTGGTAAGAGAATTCCTTACGTAACCCTGCTTGGAGAAAAGCTGTCTTTATTTCACCTTATAATCACAGAATGCTGTAGCCTCAAAGATTTTTGG
GACTACCAACTCTCAAACTGTTGATTCATCACAGGGCTCAGAATATGACTATGTCATTCACTCAAACCACTGAAACAGCTCACTTCTTTGTAATGTAAAC
AGATTTAATGTTGCTATTACCAGAGCAAAAGTAGGCATACTTTTGCTAATGTCTGATAGAGACCTTTATGACAAGTTGCAATTTACAAGTCTTGAAATTC
CACGTAGGAATGTGGCAACTTTACAAGCTGAAAATGTAACAGGACTCTTTAAAGATTGTAGTAAGGGTAATCACTGGGTTACATCCTACACAGGCACCTA
CACACAGTGTTGACACTAAATTCAAAAACTGAAGGTTTATGTGTTGACATACCTGGCATACCTAAGGACATGACCTATAGAAGACTCATCTCTATGATGG
GTTTTAAAATGAATTATCAAGTTAATGGTTACCCTAACATGTTTATCACCCGCGAAGAAGCTATAAGACATGTACGTGGATTGGCTATTCGATGTCGAGG
GGTGTCATGCTACATTAGAGAAGCTGTTGGTACCAATTTTCCTCTACAGCTAGGTTTTTTACAGGTGTTAACCTAGTTGCTGTACCTACAGGTTATGTTG
ATACAAAACATTCCCACCAACAGAGCCTAAAAAGGACAAAAGAAGAAGGCTGATGAAACTCAAGCCCCGCAGAGACAGAAGAAACAGCAAACTGTGACTC
TTTCCTGCTGCAGATTTGGATGATTTCTCCAAACAATTGCAACAATCCATGAGCAGTGCTGACTCAACTCAGGCCTAAACTTTCATGCAGAGACCATAAG
GCAGATGGGCTATATAAACGTTTCGCTTTTCCGTTTACGATATATAGTCTACTCTTGTGCAGAATGAATTCTCGTAACATAGCACAAGTAGATGTAGTTA
ACTTTAATCACATAGCAATCTTTAATCAGTGTGTAACATTAGGGAGGACTTGAAAGAGCCACCACATTTCGAGGCCACGCGGAGTACGATCGAGTGTACA
GTGAACAATGCTAGGGAGAGCTGCCTATATGGAAGAGCCCTAATGTGTAAAATTAATTTTAGTAGTGCTATCCCCATGTGATTTTAATAGCTTTTCTAGG
AGAATGACAAAAAAAAT
>7ec67291-2931-4f1c-82de-bb85b2d0078e|9
AAAGCTCAGGCGCTACTCCAATTAACCTCGTATTAAAGTCCAGATGACCAAATTGGCTACCGAAGAGCTACCAGACGAATTCGTGGTGGTGACGGTAAAA
TGAAAGATTCAGTCCAAGATGGTATTCTACTACCTAGGAACTGGGCCAGAAGCTGGACTTCCCTATGGTGCTAACAAAGACGGCATCATATGGGTTGCAA
CTGAGGGAGCCTTGAATACACCAAAAGATCATTGGCACCCGCAATCCTGCTAACAATGCTGCAATCGTGCTACAACTTCCAAGGAACAACATTGCCAAAA
GGCTTACGCAGAAGGGAGCAGAGGCGGCAGTCAAGCCTCTTCTCGTTCCTCATCACGTAGTCGCAACAGTTTAAGAAATTCAACTCCAGGCAGCAGTAGG
GAACTTTCCTGCTAGAATGGCTGGCAATGGCGGTGATGCTGCTCTTGCTTGCTGCTGCTTGACAGATTGAACCAGCTTGAGAGCAAAATGTCTGGTAAAG
GCCAACAACAACAAGGCCAAACTGTCACTAAGAAATTGCTGCTGAGGCTTCTAAGAAGCCTCGGCAAAACGTACTGCCACTAAAGCATACAATGTAACAC
AAGCTTTCGGCAGACGTGGTCCAGAACAAACCCAAGGAAATTTTGGGGACCAGGAACTAATCAGACAAGGAACTGATTACAAACATTGGCCGCAAATTGC
ACAATTTGCCCCAGCGCTTCAGCGTTTTCGGAATGTCGCGCATTGGCATGGAAGTCACACACGGGAACGTGGTGACCTACAGTAGGGA
>02628c3d-8771-4ac6-a26b-c3d91ff3d641|5
ATACCTTCCCAGGTAACAAACCATAACCAACTTTCGATTCTGTAGATCTGTTCTCTAAACGAACTTTAAAATCTGTGTGGCTGTCACTCGGCTGCATGCT
TAGTGCACTCACGCAGTATAATTAATAACTAATTACTGTCGTTGACAGGACACGAGTAACTCGTTCATTATTGCAGGCTGCTTACGGTTCGTCCGTGTTG
CAGCCGATCATCAGCACATCTAGGTTTCGTCCGGGTGTGACCGAAAGGTAAGATGGAGAGCCCTTGTCCCTGGTTCAACGAGAAAACACACGTCCAACCA
GTTTGCCTGTTTTACAGGTTCGCGACGTGCTCGTACGTGGCTTTGGAGACTCCGTGGAGGAGGTCTTATCAGAGGCACGTCAACATCTTAAAGATGGCAC
TTGTGGCTTAGTAGAAGTTGAAAAGGCGTTTGCCTCAACTTGAACAGCCCTATGTGTTCATCAAACGTTCGGATGCTCGAACTGCACCTCATGGTCATGT
TATGGTTGAGCTGGTAGCAGAACTCGAAGGCATTCAGTACGGTCGTAGTGGTGAGACACTTGGTGTCCTTGTCCCTCATGTGGGCGAAATACCAGTGGCT
TTACCGCAAGGTTTCTTCGTAAGAACGGTAATAAAGGAGCTGGTGGCCATAGTTACGGCGCCGATCTAAAGTCATTGACTTAGGCGACGAGCTTGGCACT
GATCCTTATGAAGATTTTCAAGAAACTGGAATGTACAAATACCTACAACTTGTGCTAATGACCCTGTGGGTTTACACTTAAAACACAGTTTGTACCGTCT
GCGGTATGTGGAAAGGTTATGGCTGTAGTTGTGATCAACTCCGCGAACCCATGCTTCAGTCAGCTGATGCACAATCGTTTTAACGGGTTTGCGGTGTAAG
TGCAGCCCGTCTTCTCCGTGCGGCACAGGCACTAGTACTGATGTCGTATACAGGGCTTTTGACACTTTACAATGATAAAGTAGCTGGTTTTGCTAAATTC
CTAAAACTAATTGTTGTCGCTTCCAAGAAAAGGACGAAGATGACAATTTAATTGATTTCATTTGTAGTTAAGAGACACACTTTCTCTATATTACCAACAT
GAAGAAACAATTTATAATTTACTAAGGATTGTCCAGCTGTTGCTAAACATGACTTTTTAAGTTAGAATAGACGGTGACATGGTACCATATATCACGTCAA
CGTCTTACTAAATACTCAATGGCAGACCTCGTCTATGCTTTAAGGCATTTTGATGAAGGTAATTGTGACACATTAAAGAATACTTGTCACATACAATTGT
TGTGATGATGATTATTCAATAAAAAGACTGGTATGATTTGTAGAAAACCAGATATATTACGCGTATACGCCAACTTAGGTGAACGTGTACGCCAAGCTTT
GTTAAAAACAGTACAATTTTGTGATGCCATGCGAAATGCTGGTATTGTTGGTGTACTGACATTAGATAATCAAGATTCAATGGTAACTGGTATGATTTCG
GTGATTTCATACAAACCACGCCAGGTAGTGGAGTTCCTGTTGTAGATTCTTATTATTCATTGTTAATGCCTATATTAACCTTGACCAGGGCTTTAATTGC
AGAGTACATGTTGACACTGACTTAACAAAGCCTCATTAAGTGGGATTTGTTAAAATATGACTTCACGGAAGAGAGGTTAAAACTCTTTGACCGTTATTTT
AAAATATTGGGATCAGACATACCCAAATTGTGTTAACTGTTTGGATGACAGATGCATTCTGCATTGTGCAAACTTTAATGTTTATTTCTCTTCGGTGTTC
CCACCTACAAGTTTTGGACCACTAGTGAGAAAATATTTGTTGATGGTGTTCCATTTGTAGTTTCATTGGATCTTTACCAAGAGAGCTAGGTGTTGTACAT
AATCAGGATGTAAACACATAGCTCTAGACTTAGTTTTAAGGAATTACTTGTGTATGCTGCTGACCCTGCTATGCACGTTGCTTCTGGTAATCAACATTAG
ATAAACGCACTACGCGTGCTTTTCAGTAGCTGCACTTACTAACAATGTTGCTTTCAAACTGTCAAACCCGGTAATTTTAACAAAGACTTCTATGACTTTG
CTGTGTCTAAGGTTCTAAGGAAGGAAGTTCTGTTGAATTAAAACACTTTCTGCTCAGGATGGTAATGCTGCTATCAGCGATTATGACTACTATCGTTAAT
CTACCAACAATGTGTGATATCAGACAACTACTATTTGTAGTTGAAGTTGTTGATAAGTACTTGATTGTTACGATGGTGGCTGTATTAATGCTAACCAAGT
CATCGTCAACAACCTAGACAAATCAGCTGGTTTTCCATCTAATAAATGGGTAAGGCTAGACTTTATTATGATTCAATGAGTTATGAGGATCAAGATGCAC
TTTCGCATATACAAACGTAATGTCATCCCTACTATACTTCAAATGAATCTTAAGTATGCCATTAGTGCAAAGAATAGAGCTTGCCTCGTAGCTGGTGTCT
CTATCTGTAGTACTATGACCAATAGACAGTTTCATCAAAAATTATTGAAATCAATAGCCGCCACTAGAGGAGCTACTGTAGTAATTGGAACAAGCAAATT
CTATGGTGGTTGGCACAACATGTTAAAAACTGTTTAGTGATGTAGAAAACACCTTATGGGTTGGGATTATCCTAAATGTGATAGAGCCATGCCTAACATG
CTTAGAATTATGGCCTCACTTGTTCTTGCTCGCAAACATACAACGTGTTGTAGCTTGTCACACCGTTTCTATAGATTAGCTAATGAGTGTGCTCAAGTAT
TGAGTGAAATGGTCATGTGTGGCGGTTCACTATATGTTAAACCAGGTGGAACCTCATCAGGAGATGCCACAACTGCTATGCTAATAGTGTTTTTAACATT
TGTCAAGCTGTCACGGCCAATGTTAATGCACTTTTATCTACTGATGGTAACAAAATTGCCGATAAGTATGTCCGCAATTTACAACACAGACTTTATGAGT
GTCTCTATAGAAATAGAGATGTTGACACAGACTTTGTGAATGAGTTCTACGCATATTTGCGTAAACATTTCTCAATGATGATATTTTCTGACGATGCTGT
TGTGTGTCTTTCAATAGCACTTATGCATCTCAAGGTTTAGTGGCTAGCATAAAGAACTTAAGTCAGTTCTTTATTATCAAAACAATGTTTTATGTCTGAA
GCAAAATGTTGGACTGAGACTGACCTTACTAAAGGACCTCATGAATTTTTGCTCTCAACATACAATGCTAGTTAAACAGGGTGATGATTATGTGTACCTT
CCTTACCCAGATCCATCAAGAATCCTAGGGGCCGGCTGTTTTTGTAGATGATATCGTAAAAACAGATGGTACACTATGATTGAACGGTTCGTGTCTTTAG
CTATAGATGCTTACCCACTTACTAAACATCCTAATCAGGAGTATGCTGATGTCTTCATTTGTACTTACAATACATAAAAGCTCATGATGAGTTACAGGAC
ACATGTTAGACCGTATCTGTTATGCTTACTAATGATAACACTTCAAGGTATTGGGAACCTGAGTTTTATGAGGCTATGTACACACCGCATACAGTCTTAC
AGGCTGTTGGGGCTTGTGTTCTTTGCAATTCACAGACTTCATTAAGATGTGGTGCTTGCATTACACGTAGACCATTCTTATGTTGTAAATGCTGTTACGA
CCATGTCATATCAACATCTTAAATTAGTCTTGTCTGTTAATCCGTATGTTTGCAATGCTCCAGGTTGTGATGTCACAGATGTGACTCAACTTTTACTTAG
GAGGTATGAGCTATTATTGTAAATACTAAACCACCCATTAGTTTTCCATTGTGCTAATGGACAAGTTTTTGGTTTATATAAATATTTACGTGTTGGTAGC
GATAATGTTACTGACTTTAATGCAATTGCAACATGTGACTGGACAAATGCTGGTGATTACATTTAGCTAACACCTGTACTGAAAGACTTCAAGCTTTTTG
CAGCAGAAACGCTCAAAGCTAAGGAGACATTTAAACTGTCTTATGGTATTGCTACTGTACGTGAAGTGCTGTCTGACAGAGAATCATTTCATGGGAAGTT
GGTAAACCTAGACCACCACTTAACCGAAATTATGTCTTTACTGGTTATCGTGTAACTAAAAACAGTAAAGTACAAATAGGAGAGTACACCTTTGAAAAAG
GTGACTATGGTGATGCTGTTGTTTACCGAGGTACAACAACTTACAAATTAAATGTTGGTGATTATTTTGTGCTGACATCACATACAGTAATGCCATTAGT
GCACCTACACTAGTGCCACAGAGCACTATGTTAGAATTACTGGCTTATACCCAACACTCAGTTAACCTAGTTGTTGTACCTACAGGTTATGTTGATACAC
CTAATAATACAGATTTTTCCAGAGTTAGTGCTAAACCACCGCCTGGAGATCAATTTAAACACCTCATACCGATCCAAATTTCAAAGATCAAGTACTTTGC
TGAATAAGCATATTGACGCATACAAAACTTCCCACCAACAGAGCCTAAAAAGGACAAAAGAAGAAGGCTGATGAAACTCAAGCCACTACCGCAGAGACAG
AAGAAACAGCAAAATTGTGACTTTTCCTGCTGCAGATTTGGATGATTTCTCCAAACAATTGCAACAAATCCATGAGCAGTGCTGACTCAACTCAGGCCTA
AACTCATGCAGACCACACAAGGCAGATGGGCTATATAAACGTTTTCGCTTTTCCGTTTACGATATATAGTCTACTCTTGTGCAGAATGAATTCTCGTAAC
TACATAGCACAAGTAGATGTAGTTAACTTTAATCACATAGCAATCTTTAATCAGTGTGTAACATTAGGGAGGACTTGAAAGAGCCACCACTTCTTCGAGG
CCACAAGAGTACGATCGAGTGTACAGTGAACAATGCTAGGGAGAGCTGCCTATATGGAAGAGCCCTAATGTGTAAAATTAATTTTAGTAGTGCTATCCCA
TGTGATTTTAATAGCTTCTTAGGAGAATGACAAAAGA
>ad30e32d-4534-40de-98cc-b6f2904323a0|13
CCTTCCCAGGTAACAAACCAACCAATTTTCGATCTCTTGTAGATCTGTTCTAAAAGAACTTTAAGTCAGTTCTTTATTATCAAAACAATGTTTTATGTCT
GAAGCAAAATGTTGGACTGAGACTGACCTTACTAAAGGACCTCATGAATTTTGCTCTCAACATACAATGCTAGTTAAACAGGGTGATGATTATGTGTACC
TTCCTTACCCAGATCCATCAAGAATCCTAGGGGCCGGCTGTTTTTGTAGATGATATCGTAAAAACAGATGGTACACTATGATTGAACGGTTCGTGTCTTT
AGCTATAGATGCTTACCCACTTACTAAACATCCTAATCAGGAGTATGCTGATGTCTTTCATTTGTACTTACAATACATAAGAAAGCTACATGATGAGTTA
ACAGGACACATGTTAGACATGTATTCTGTTATGCTTACTAATGATAACACTTCAAGGTATTGGGAACCTGAGTTTTATGAGGCTATGTACACACCGCATA
CAGTACAGGCTGTTGGGGCTTGTGTTTTTTGCAATTCACAGACTTCATTAAGATGTGGTGCTTGCATACGTAGACCATTCTTATGTTGTAAATGCTGTTA
CGACGAAATTTTGGGGACCAGGAACTAATCAGACAAGGAACTGATTACAAACATTGGCCGCAAATTGCACAATTTGCCCCAGCGCTTCAGCGTTTTCGGA
ATGTCGCGCATTGGCATGGAAGTCACACCTTCGGGAACGTGGTTGACCTACACAGGTGCCATCAAATTGGATGACAAAGATCCAAATTCAAAGATCAAGT
CATTTGCTGAATAAGCATTGACGCATACAAAACATTCCCACCAACAGAGCCTAAAAAGGACAAAAAGAAGAAGGCTGATGAAACTCAAGCCACCGCAGAG
ACAGAAGAAACAGCAAACTGTGACTTTTTCCTGCTGCAGATTTGGATGATTTTCCAAACAATTGCAACAATCCATGAGCAGTGCTGACTCAACTCAGGCC
TAAACTCATGCAGACCATCAAGGCAGATGGGCTATATAAACGTTTTCGCTTTTCCGTTTACGATATAGTCTACTCTTGTGCAGAATGAATTCTCGTAATA
CATAGCACAAGTAGATGTAGTTAACTTTAATCAAACTGTGACTTTTTCCTGCTGCAGATTTGGATGATTTCTCCAAACAATTGCAACAATCCATGAGCAG
TGCTGACTCAACTCAGGCCTAAACTCATGCAGACACAAGGCAGATGGGCTATATAAACGTTTCGCTTTTTCCGTTTACGATATAGTCTACTTGTGCAGAA
TGAATTCTCGTAACTACATAGCACAAGTAGATGTAGTTAACTTTAATCTTTAGCAATTCTTAATCAGTGTGTAACATTAGGGAGGACTTGAAAGAGCCAC
CACATTTCACCGAGGCCACGCGGAGTACGATCGAGTGTACAGTGAACAATGCTAGGGAGAGCTGCCTATATGGAAGAGCCCTAATGTGTAAAATTAATTT
TAGTAGTGCTATCCCCATGTGATTTTAATAGCTTTCTAGGAGAATGACAAAAA
>322c89b7-5c7f-4d38-ba0f-8c8c1e2b2c0c|554
ATGCTAATAGTGTTTTTAACATTTGTCAAGCTGTCACGGCCAATGTTAATGCACTTTTATCTACTGATGGTAACAAAATTGCCGATAAGTATGTCCGCAA
TTTACAACACAGACTTTATGAGTGTCTATAGAAATAGAGATGTTGACACAGACTTTGTGAATGAGTTTTACGCATATTTGCGTAAACATTTCTCAATGAT
GATACTCTCTGACGATGCTGTTGTGTGTTTCAATAGCACTTATGCATCTCAAGGTCTAGTGGCTAGCATAAAGAACTTTAAGTCAGTTCTTTATTATCAA
AACAATGTTTTTATGTCTGAAGCAAAATGTTGGACTGAGACTGACCTTACTAAAGGACCTCATGAATTTTGCTCTCAACATACAATGCTAGTTAAACAGG
GTGATGATTATGTGTACCTTCCTTACCCAGATCCATCAAGAATCCTAGGGGCCGGCTGTTTTGTAGATGATATCGTAAAAACAGATGGTACTTATGATTG
AACGGTTCGTGTCTTTAGCTATAGATGCTTACCCACTTACTAAACATCCTAATCAGGAGTATGCTGATGTCTTTCATTTGTACTTACAATACATAAGAAA
GCTACATGATGAGTTAACAGGACACATGTTAGACATGTATTCTGTTATGCTTACTAATGATAACACTTCAAGGTATTGGGAACCTGAGTTTTATGAGGCT
ATGTACACACCGCATACAGTACAGGCTGTTGGGGCTTGTGTTCTTTGCAATTCACAGACTTCATTAAGATGTGGTGCTTGCATACGTAGACCATTCTTAT
GTTGTAAATGCTGTTACGACGAAATTTTGGGGACCAGGAACTAATCAGACAAGGAACTGATTACAAACATTGGCCGCAAATTGCACAATTTGCCCCAGCG
CTTCAGCGTTTTCGGAATGTCGCGCATTGGCATGGAAGTCACACCTTCGGGAACGTGGTTGACCTACACAGGTGCCATCAAATTGGATGACAAAGATCCA
AATTTCAAAGATCAAGTCATTTTGCTGAATAAGCATTGACGCATACAAAACATTCCCACCAACAGAGCCTAAAAAGGACAAAAAGAAGAAGGCTGATGAA
ACTCAAGCCTTACCGCAGAGACAGAAGAAACAGCAAACTGTGACTTTTCCTGCTGCAGATTTGGATGATTTTCCAAACAATTGCAACAATCCATGAGCAG
TGCTGACTCAACTCAGGCCTAAACTCATGCAGACAAGGCAGATGGGCTATATAAACGTTTCGCTTTTCCGTTTACGATATAGTCTACTCTTGTGCAGAAT
GAATTCTCGTAACATAGCACAAGTAGATGTAGTTAACTTTAATCAAACTGTGACTTTTTCCTGCTGCAGATTTGGATGATTTTCCAAACAATTGCAACAA
TCCATGAGCAGTGCTGACTCAACTCAGGCCTAAACTCATGCAGACCACACAAGGCAGATGGGCTATATAAACGTTTCGCTTTTCCGTTTACGATATAGTC
TACTTGTGCAGAATGAATTCTCGTAACTACATAGCACAAGTAGATGTAGTTAACTTTAATCACATAGCAATCTTTAATCAGTGTGTAACATTAGGGAGGA
CTTGAAAGAGCCACCACATTTCACCGAGGCCACGCGGAGTACGATCGAGTGTACAGTGAACAATGCTAGGGAGAGCTGCCTATATGGAAGAGCCCTAATG
TGTAAAATTAATTTTAGTAGTGCTATCCCCATGTGATTTTAATAGCTTTTAGGAGAATG
>79fd456a-d3fb-4f12-aaaf-6fb3cbe458b7|20
TTGAAATCAATAGCCGCCACTAGAGGAGCTACTGTAGTAATTGGAACAAGCAAATTTATGGTGGTTGGCACAACATGTTAAAACTGTTTATAGTGATAAT
ACAGATTTTTCCAGAGTTAGTGCTAAACCACCGCCTGGAGATCAATTTAAACACCTCATACCACTTATGTACAAAGGACTTCCTTGGAATGTAGTGCGTA
TAAAGATTGTACAAATGTTAAGTGACACACTTAAAAATCTCTGACAGAGTCGTATTTGTCTTATGGGCACATGGCTTTGAGTTGACATCTATGAAGTATA
ACAAAGACGGCATCATATGGGTTGCAACTGAGGGAGCCTTGAATACACCAAAAGATCATTGGCACCCGCAATCCTGCTAACAATGCTGCAATCGTGCTAC
AACTTCCTCAAGGAACAACTATTGCCAAAAGGCTTTTACGCAGAAGGGAGCAGAGGCGGCAGTCAAGCCTCTTCTCGTTCCTCATCACGTAGTCGCAACA
GTTTAAGAATTTTCAACTCCAGGCAGCAGTAGGGGAACTTTCCTGCTAGAATGGCTGGCAATGGCGGTGATGCTGCTCTTGCTTTGCTGCTGCTTGACAG
ATTGAACCAGCTTGAGAGCAAAATGTCTGGTAAAGGCCAACAACAACAAGGCCAAACTGTCACTAAGAATTTGCTGCTGAGGCTTCTAAGAAGCCTCGGC
AAAACGTACTGCCACTAAAGCATACAATGTAACACAAGCTTCGGCAGACGTGGTCCAGAACAAACCCAAGGAAATTTTGGGGACCAGGAACTAATCAGAC
AAGGAACTGATTACAAACATTGGCCGCAAATTGCACAATTTGCCCCAGCGCTTCAGCGTTTTCGGAATGTCGCGCATTGGCATGGAAGTCACACCTCGGG
AACGTGGTTGACCTACACAGGTGCCATCAAATTGGATGACAAAGATCCAAATTAAAGATCAAGTCATTTGCTGAATAAGCATTGACGCATACAAAACATT
CCCACCAACAGAGCCTAAAAAGGACAAAAAGAAGAAGGCTGATGAAACTCAAGCCTTACCGCAGAGACAGAAGAAACAGCAAACTGTGACTCTTTTCCTG
CTGCAGATTTGGATGATTTCCAAACAATTGCAACAATCCATGAGCAGTGCTGACTCAACTCAGGCCTAAACTCATGCAGACACACAAGGCAGATGGGCTA
TATAAACGTTTTCGCTTTTCCGTTTACGATATAGTCTACTCTTGTGCAGAATGAATTCTCGTAAACATAGCACAAGTAGATGTAGTTAACTTTAATCTCA
CATAGCAATCTTTAATCAGTGTGTAACATTAGGGAGGACTTGAAAGAGCCACCACATTTCACCGAGGCCACGCGGAGTACGATCGAGTGTACAGTGAACA
ATGCTAGGGAGAGCTGCCTATATGGAAGAGCCCTAATGTGTAAAATTAATTTTAGTAGTGCTATCCCCATGTGATTTTAATAGCTTTCTAGGAGAATGAC
AAA
>007e88cf-c0af-4394-84bc-df3b5b8b14cd|6
ACCTTCCCAGGTAACAAACCAACCAACTTTTCGAATTACTGTAGATCTGTTCTAAACGAACTTATGGATTTGTTTATGAGAATCTCACAATTGGAACTGT
AACTTTGAAGCAAGGTGAAATCAAGGATGCTACTCCTTCAGATTTTGTTCGCGCTACTGCAACGATACCGATACAAGCCTCACTCCCTTTCGGATGGCTT
ATTGTTGGCGTTGCACTTCTGCTGTTTTCAGAGCGCTTCCAAAATCATAACCCTCAAAAGAGATGGCAACTAGCACTCTCCAAGGGTGTTACACTTTGTT
TGCAACTTGCTGTTGTTGTTTGTAACAGTTTACTTCACACCTTTGCTCGTTGCTGCTGGCCTTGAAGCCCCTTTTTCTCTATCTTTATGCTTAGTCTACT
TCTTGCAGAGTATAAACTTTGTAAGAATAATAATGAGGCTTTGGCTTTGCTGGAAATGCCGTTCCAAAAACCCATTACTTTATGATGCCAACTATTTCTT
TGCTGGCATACTAATTGTTACGACTATTGTATACCTTACAATAGTGTAACTTCAATTGTCATTACTTCAGGTGATGGCACAACAAGTCCTATTCTGAACA
TGACTACCAGATTGGTGGTTATACTGAAAATGGGAATCTGGAGTAAAAGACTGTGTTGTATTACACAGTTACTTTACTTTCAGACTATTACCAGCTGTAC
TCAACTCAATTGAGTACAGACACTGGTGTTGAACATGTTACCTTCTTCATCTACAATAAAATTGTTGATGAGCCTGAAGAACATGTCCAAATTTTACACA
ATCGACGGTTCATCCAGAGTTGTTAATCCAGTAATGGAACCAATTTATGATGAACCGACGACGACTACTAGCGTGCCTTTGTAAGCACAAGCTGATGAGT
ACGAACTTATGTACTCATTCGTTTTCAGAAGAGACAGGTACGTTAATAGTTAATAGCGTACTTTTTCTTGCTTTCGTGGTATTTTGCTGTTACACTAGCC
ATCCTTACTGCGCTCGATTGTGTGCGTACTGCTGCAAATATTGTTAACGTGAGTCTTGTAAAACCTTCTTTTTACGTTTACTCGTGTTAAAATCTGAATT
CTAGAGTTCCTGATTTCTGGTCTAAACGAACTAAATATTATTAGTTTTTGTTTGGAACTTTAATTTTAGCCATGGCAGATTCCAACGGTACTATTACCGT
GAAGAGCTTAAAAAGCTCTTGAACAATGGAACCTAGTAATAGGTTTCCTATTCCTTACATGGATTTGTCTTTACAATTTGCCTATGCCAACAGGAATAGG
TTTTGTATATAATTAAGTTAATTTCCATTGGCTGTTATGGCCAGTAACTTTAGCTTGTTTGTGCTTGCTGCTGTTTACAGAATAAATTGGATCACCGGTG
GAATTGCTATCGCAATGGCTTGTCTGTAGGCTTGATGTGGCTCAGCTACTTTGCTTTCAGACTGTTTGCGCGTACGCGTTCCATGTGGTCATTTCAATCA
ATCCAGAAACTAACATTCTCAACGTGCCACTCCATGGCACTATTTTGACCAGACCGCTTCTAGAAAGTGAACTCGTAAATGGAGCTGTGATCCTTCGTGG
ACATCTTCGTATTGCTGGACACCATCTAGGACGCTGTGACATCAAGGACCTGCCTAAAGAAATCACTGTTGCTACATCACGAACGCTTCTTATTACAAAT
TGGGAGCTCGCAGCGTGTAGCAGGTGACTCAGGTTTTGCTGCATACAGTCGCTACAGGATTGGCAACTATAAATTAAACACAGACCATTCCAGTAGCAGT
GACAATATTGCTTTGCTTGTACAGTAAGTGACAACAGATGTTCATCTCGTTGACTTTCAGGTTACTATAGCAGAGATTACTAATTATTATGAGGACTTTT
TAAAGTTTCCATTTGGAATCTTGATTACATCATAAACCTCATAATTAAAAATTTATCTAAGTCACTAACTGAGAATAAATATTCTCAATTAGATGAAGAG
CAACCAATGGAGATTGATTAAACGAACATGAAAATTATTTTTTTGGCACTGATAACACTCGCTACATTTGTGAGCTTTATCACTACCAAGAGTGTGTTAG
AGGAGGTACAGTAGTACTTTAAAAGAACCTTGCTCTTCTGGAACATACGAGGGCAATCACCATTCATCCTCTAGCTGATAACAAATTTGCACTGACTTGC
TTTAGCACTCAATTTGCTTTTGCTTGTCCTGACGGCGTAAACACGCTCTATCAGTTACGTGCCAGATCAGTTCACCTAAACTGTTTTCATCAGACAAGAG
GAAGTTCAAGAACTTTACTCTCCAATTTTTATTGTTGCGGCAATAGTGTTTATAACACTTTGCTCACACTCAAAAGAAAGACAGAATGATTGAACTTTCA
TTAATTGACTTCTATTTGTGCTTTTTAGCCTTTATTAGAGTAGGAGCTAGAAAATCAGCACCTTTAATTGAATTGTGCGTGGATGAGGCTGGTTCTAAAT
CACCCATTCAGTACATCGATATCGGTAATTATACAGTTTTCCTGTTTACCTTTACAATTAATTGCCAGGAACCTAAATTGGGTAGTCTTGTAGTGCGTTG
TTCGTTTATGAAGACTTTAGAGTATCATGACGTTCGTGTTGTTTTAGATTTCATCTAAACGAACAAACTAAAATGTCTGATAATGGACCCAAAATCAGCG
AAATGCACCCCGCATTACGTTTGGTGACCCTCAGATTCAACTGGCAGTAACCAGAATGGAGAACGCAGTGGGGCGCGATCAAAACAACGTCGGCCCAAGG
TTTACCCAATAATACTGCGTCTTTGGTTCACCGCTCACTCAACATGGCAAGGAAGACCTTAAATTCCCTCCGAGGACAAGGCGTTCCAATTAACACCAAT
AGCAGTCCAGATGACCAAATTGGCTACCGAAGAGCTACCAGACGAATTCGTGGTGGTGACGGTAAAATGAAAGATCAGTCCAAGATGGTATTTCTACTAC
CTAGGAACTGGGCCAGAAGCTGGACTTCCCTATGGTGCTAACAAAGACGGCATCATATGGGTTGCAACTGAGGGAGCCTTGAATACACCATTAAAGAGAC
ATTGGCACCCGCAATCCTGCTAACAATGCTGCAATCGTGCTACAACTTCCCAAGGAACAACATTGCCAAAAGGCTTTTACGCAGAAGGGAGCAGAGGCGG
CAGTCAAGCCTCTCGTTCCTCATCACGTAGTCGCAACAGTTTTAAGAATCAACTCCAGGCAGCAGTAGGGGAACTTTCCTGCTAGAATGGCTGGCAATGG
CGGTGATGCTGCTCTTGCTCTGCTGCTGCTTGACAGATTGAACCAGCTTGAGAGCAAAATGTCTGGTAAAGGCCAACAACAACAAGGCCAAACTGTTAAG
AAATTGCTGCTGAGGCTTAAGAAGCCTCGGCAAAACGTACTGCCACTAAAGCATACAATGTAACACAAGCTTTCGGCAGACGTGGTCCAGAACAAACCCA
AGGAAATTTTGGGGACCAGGAACTAATCAGACAAGGAACTGATTACAAACATTGGCCGCAAATTGCACAATTTGCCCAGCGTTCAGCGTTTTCGGAATGT
CGCGCATTGGCATGGAAGTCACACCTCGGGAACGTGGTTGACCTACACAGGTGCCATCAAATTGGATGACAAAGATCCAAATTCAAAGATCAAGTCATTT
GCTGAATAAGCATATTGACGCATACAAAAACATTCCCACCAACAGAGCCTAAAAAGGACAAAAGAAGAAGGCTGATGAAACTCAAGCCTTACCGCAGAGA
CAGAAGAAACAGCAAACTGTGACTCTTTTCCTGCTGCAGATTTGGATGATTTTCCAAACAATTGCAACAATCCATGAGCAGTGCTGACTCAACTCAGGCC
TAAACTCATGCAGACCACTCAAGGCAGATGGGCTATATAAACGTTTCGCTTTTCCGTTTACGATAGTCTACTCTTGTGCAGAATGAATTCTCGTAACATA
GCACAAGTAGATGTAGTTAACTTTTAATCACATAGCAATCTTTAATCAGTGTGTAACATTTAGGGAGGACTTGAAAGAGCCACCACATTTCACCGAGGCC
ACGCGGAGTACGATCGAGTGTACAGTGAACAATGCTAGGGAGAGCTGCCTATATGGAAGAGCCCTAATGTGTAAAATTAATTTTAGTAGTGCTATCCCCA
TGTGATTTTAATAGCTTCTTAGGAGAATGACAA
>eec696e7-74d6-4f11-828b-8a57303c0f1a|760
ATACCTTCCCAGGTAACAAACCAACCAACTTTCGATCTGTAGATCTGTTCTCTAAACGAACTTATGGATTTGTTTATGAGAATCTCACAATTGGAACTGT
AACTTTGAAGCAAGGTGAAATCAAGGATGCTACTCCTTCAGATTTTGTTCGCGCTACTGCAACGATACCGATACAAGCCTCACTCCCTTTCGGATGGCTT
ATTGTTGGCGTTGCACTTCTTGCTGTTTTCAGAGCGCTTCCAAAATCATAACCCTCAAAAGAGATGGCAACTAGCACACTCCAAGGGTGTTCACTTTGTT
TGCAACTTGCTGTTGTTGTTTGTAACAGTTTACTTCACACCTTTTGCTCGTTGCTGCTGGCCTTGAAGCCCCTTTTCTCTATCTTTATGCTTTAGTCTAC
TTCTTGCAGAGTATAAACTTTGTAAGAATAATAATGAGGCTTTGGCTTTGCTGGAAATGCCGTTCCAAAAACCCATTACTTTATGATGCCAACTATTTTC
TTTGCTGGCATACTAATTGTTACGACTATTGTATACCTTACAATAGTGTAACTTCTTCAATTGTCATTACTTCAGGTGATGGCACAACAAGTCCTATTTT
GAACATGACTACCAGATTGGTGGTTATACTGAAAATGGGAATCTGGAGTAAAAGACTGTGTTGTATTACACAGTTACTTCTTCAGACTATTACCAGCTGT
ACTCAACTCAATTGAGTACAGACACTGGTGTTGAACATGTTACCTTCTTCATCTACAATAAAATTGTTGATGAGCCTGAAGAACATGTCCAAAATTCACA
CAATCGACGGTTCATCCGGAGTTGTTAATCCAGTAATGGAACCAATTTATGATGAACCGACGACGACTACTAGCGTGCCTTTGTAAGCACAAGCTGATGA
GTACGAACTTATGTACTCATTCGTTTTCAGAAGAGACAGGTACGTTAATAGTTAATAGCGTACTTTCTTGCTTTTCGTGGTATTCTTGCTAGTTACACTA
GCCATCCTTACTGCGCTTCGATTGTGTGCGTACTGCTGCAATATTGTTAACGTGAGTCTTGTAAAACCTCTTTTACGTTTTTACTCTCGTGTTAAAAATC
TGAATTCTAGAGTTCCTGATTTCTGGTCTAAACGAACTAAATATTATATTAGTTTTTCTGTTTGGAACTTTAATTTTAGCCATGGCAGATTCCAACGGTA
CTATTACCGTTGAAGAGCTTAAAAAGCTCTTGAACAATGGAACCTAGTAATAGGTTTCCTATTCCTTACATGGATTTGTTTTTACAATTTGCCTATGCCA
ACAGGAATAGGTTTTTGTATATAATTAAGTTAATTTTTCCTCTGGCTGTTATGGCCAGTAACTTTAGCTTGTTTGTGCTTGCTGCTGTTTACAGAATAAA
TTGGATCACCGGTGGAATTGCTATCGCAATGGCTTGTCTTGTAGGCTTGATGTGGCTCAGCTACTTCATTGCTTCTTTCAGACTGTTTGCGCGTACGCGT
TCCATGTGGTCATTCAATCCAGAAACTAACATTCTCAACGTGCCACTCCATGGCACTATTTGACCAGACCGCTTCTAGAAAGTGAACTCGTAATCGGAGC
TGTGATCCTTCGTGGACATCTTCGTATTGCTGGACACCATCTAGGACGCTGTGACATCAAGGACCTGCCTAAAGAAATCACTGTTGCTACATCACGAACG
CTTTCTTATTACAAATTGGGAGCTCGCAGCGTGTAGCAGGTGACTCAGGTTTTGCTGCATACAGTCGCTACAGGATTGGCAACTATAAATTAAACACAGA
CCATTCCAGTAGCAGTGACAATATTGCTTTGCTTGTACAGTAAGTGACAACAGATGTTTCATCTCGTTGACTTTCAGGTTACTATAGCAGAGATATTACT
AATTATTATGAGGACTTTTAAAGTTTCCATTTGGAATCTTGATTACATCATAAACCTCATAATTAAAAATTTATCTAAGTCACTAACTGAGAATAAATAT
TCTCAATTAGATGAAGAGCAACCAATGGAGATTGATTAAACGAACATGAAAATTATTTTCTTGGCACTGATAACACTCGCTACTTGTGAGCTTTATCACT
ACCAAGAGTGTGTTAGAGGTACAACAGTACTTTTAAAAGAACCTTGCTCTCTGGAACATACGAGGGCAATTCACCATTTCATCCTCTAGCTGATAACAAA
TTTGCACTGACTTGCTTTAGCACTCAATTTGCTTTTGCTTGTCCTGACGGCGTAAAACACGTCTATCAGTTACGTGCCAGATCAGTTTCACCTAAACTGT
TCATCAGACAAGAGGAAGTTCAAGAACTTTACTCTCCAATTTTTATTGTTGCGGCAATAGTGTTTATAACACTTTGCTCACACTCAAAAGAAAGACAGAA
TGATTGAACTTTCATTAATTGACTTCTATTTGTGCTTTTTAGCCTTTCTGCTATTCCTTGTTTTAATTATGCTTATTATCTTTGGGTTCACTTGAACTGC
AAGATCATAATGAAACTTGTCACGCCTAAACGAACATGAAATTTCTTGTTTGTTTTTTAGGAAATCTACAACTGTAGCTGCATTTCACCAAGAATGTAGT
TTACAGTATGTACTCAACATCAACCATATGTAGTTGATGACCCGTGTCCTATTCACTTCTATTCTAAATGGTATATTAGAGTAGGAGCTAGAAAATCAGC
ACCTTTAATTGAATTGTGCGTGGATGAGGCTGGTTCTAAATCACCCATTCAGTACATCGATATCGGTAATTATACAGTTTCCTGTTTACCTTTTACAATT
AATTGCCAGGAACCTAAATTGGGTAGTCTTGTAGTGCGTTGTTCGTTCTATGAAGACTTTTTAGAGTATCATGACGTTCGTGTTGTTTTAGATTTCATCT
AAACGAACAAACTAAAATGTCTGATAATGGACCCCAAAATCAGCGAAATGCACCCCGCATTACGTTTGGTGGACCTCAGATTCAACTGGCAGTAACCAGA
ATGGAGAACGCAGTGGGGCGCGATCAAAACAACGTCGGCCCCAAGGTTTACCCAATAATACTGCGTCTTGGTTCACCGCTCACTCAACATGGCAAGGAAG
ACCTTAAATTCCCTCGAGGACAAGGCGTTCCAATTAACACCAATAGCAGTCCAGATGACCAAATTGGCTACTACCGAAGAGCTACCAGACGAATTCGTGG
TGGTGACGGTAAAATGAAAGATTCAGTCCAAGATGGTATTTCTACTACCTAGGAACTGGGCCAGAAGCTGGACTTCCCTATGGTGCTAACAAAGACGGCA
TCATATGGGTTGCAACTGAGGGAGCCTTGAATACACCAAAAGATCACATTGGCACCCGCAATCCTGCTAACAATGCTGCAATCGTGCTACAACTTCCAAG
GAACAACATTGCCAAAAGGCTTTACGCAGAAGGGAGCAGAGGCGGCAGTCAAGCCTCTTCTCGTTCCTCATCACGTAGTCGCAACAGTTTAAGAAATTCA
ACTCCAGGCAGCAGTAGGGGAACTTCTCCTGCTAGAATGGCTGGCAATGGCGGTGATGCTGCTCTTGCTTTGCTGCTGCTTGACAGATTGAACCAGCTTG
AGAGCAAAATGTCTGGTAAAGGCCAACAACAACAAGGCCAAACTGTCACTAAGAATTGCTGCTGAGGCTTCTAAGAAGCCTCGGCAAAACGTACTGCCAC
TAAAGCATACAATGTAACACAAGCTTCGGCAGACGTGGTCCAGAACAAACCCAAGGAAATTTTGGGGACCAGGAACTAATCAGACAAGGAACTGATTACA
AACATTGGCCGCAAATTGCACAATTTGCCCCAGCGCTTCAGCGTTTTCGGAATGTCGCGCATTGGCATGGAAGTCACACCTTCGGGAACGTGGTTGACCT
ACACAGGTGCCATCAAATTGGATGACAAAGATCCAAATTTCAAAGATCAAGTCATTTGCTGAATAAGCATTGACGCATACAAAACATTCCCACCAACAGA
GCCTAAAAAGGACAAAAAGAAGAAGGCTGATGAAACTCAAGCCTTACCGCAGAGACAGAAGAAACAGCAAACTGTGACTCTTTTCCTGCTGCAGATTTGG
ATGATTTTCCAAACAATTGCAACAATCCATGAGCAGTGCTGACTCAACTCAGGCCTAAACTCATGCAGACATCAAGGCAGATGGGCTATATAAACGTTTC
GCTTTTCCGTTTACGATATAGTCTACTCTTGTGCAGAATGAATTCTCGTAACTACATAGCACAAGTAGATGTAGTTAACTTTTAATCACATAGCAATCTT
TAATCAGTGTGTAACACATTAGGGAGGACTTGAAAGAGCCACCACATTTCACCGAGGCCACGCGGAGTACGATCGAGTGTACAGTGAACAATGCTAGGGA
GAGCTGCCTATATGGAAGAGCCCTAATGTGTAAAATTAATTTTAGTAGTGCTATCCCCATGTGATTTTAATAGCTTCTTAGGAGAATGACAAAA
>ab123f6d-7897-4ccd-bcc6-a2f0b996d3b7|13
ACCTTCCCAGGTAACAAACCAACCAACTTTCGATCTTGTAGATCTGTTCTCTAAACGAACTTAAAATCTGTGTGGCTGTCACTCGGCTGCATGCTTAGTG
CACTCACGCAGTATAATTAATAACTAATTACTGTCGTTGACAGGACACGAGTAACTCGTTTATCTTGTAGGCTGCTTACGGTTTCGTCCGTGTTGCAGCC
GATCATCAGCACATCTAGGTTTCGTCCGGGTGTGACCGAAAGGTAAGATGGAGAGCCTTGTCCCTGGTTTCAACGAGAAAACACACGTCCATTCAGTTTG
CCTGTTTTACAGGTTCGCGACGTGCTCGTACGTGGCTTGGAGACTCCGTGGAGGAGGTCTTATCAGAGGCACGTCAACATCTTAAAAGATGGCACTTGTG
GCTTAGTAGAAGTTGAAAAAGGCGTTTTGCCTCAACTTGAACAGCCCTATGTGTTCATCAAACGTTCGGATGCTCGAACTGCACCTCATGGTCATGTTAT
GGTTGAGCTGGTAGCAGAACTCGAAGGCATTCAGTACGGTCGTAGTGGTGAGACACTTGGTGTCCTTGTCCCTCATGTGGGCGAAATACCAGTGGCTTAC
CGCAAGGTTCTTCGTAAGAACGGTAATAAAGGAGCTGGTGGCCATAGTTACGGCGCCGATCTAAAGTCATTTGACTTAGGCGACGAGCTTGGCACTGATC
CTTATGAAGATTTTCAAGAAACTGGAATGTACAAATACCTACAACTTGTGCTAATGACCCTGTGGGTTTTACACTTAAAACACAGTCTGTACCGTCTGCG
GTATGTGGAAAGGTTATGGCTGTAGTTGTGATCAACTCCGCGAACCCATGTTCAGTCAGCTGATGCACAATCGTTTTAAACGGGTTTGCGGTGTAAGTGC
AGCCCGTCTACACCGTGCGGCACAGGCACTAGTACTGATGTCGTATACAGGGCTTTGACATCTACAATGATAAAGTAGCTGGTTTTGCTAAATTCCTAAA
ACTAATTGTTGTCGCTTCCAAGAAAAGGACGAAGATGACAATTTAATTGATCTTACTTTGTAGTTAAGAGACACACTTTCTCTAACTACCAACATGAAGA
AACAATTTATAATTTACTTAAGGATTGTCCAGCTGTTGCTAAACATGACTTCTTTAAGTTTAGAATAGACGGTGACATGGTACCACATATATCACGTCAA
CGTCTTACTAAATACACAATGGCAGACCTCGTCTATGCTTTAAGGCATTTTGATGAAGGTAATTGTGACACATAAAAGAAATACTTGTCACATACAATTG
TTGTGATGATGATTATTCAATAAAAAGGACTGGTATGATTTTGTAGAAAACCCAGATATATTACGCGTATACGCCAACTTAGGTGAACGTGTACGCCAAG
CTTTGTTAAAAACAGTACAATTTGTGATGCCATGCGAAATGCTGGTATTGTTGGTGTACTGACATTAGATAATCAAGATTCAATGGTAACTGGTATGATT
TCGGTGATTTCATACAAACCACGCCAGGTAGTGGAGTTCCTGTTGTAGATTCTTATTATTCATTGTTAATGCCTATATTAACCTTGACCAGGGCTTTAAC
TGCAGAGTCACATGTTGACACTGACTTAACAAAGCCTTACATTAAGTGGGATTTGTTAAAATATGACTTTCACGGAAGAGAGGTTAAAACTCTTTGACCG
TTATTTTAAATATTGGGATCAGACATACCACCCAAATTGTGTTAACTGTTTGGATGACAGATGCATTCTGCATTGTGCAAACTTTAATGTTTTATATTCT
TACAGTGTTCCCACCTACAAGTTTTGGACCACTAGTGAGAAAAATATTTGTTGATGGTGTTCCATCTGTAGTTTCAACTGGATACCACTTCAGAGAGCTA
GGTGTTGTACATAATCAGGATGTAAACTTACATAGCTCTAGACTTAGTTTAAGGAATTACTTGTGTATGCTGCTGACCCTGCTATGCACGCTGCTTCTGG
TAATCTATTACTAGATAAACGCACTACGTGCTTTTTCAGTAGCTGCACTTACTAACAATGTTGCTTTCAAACTGTCAAACCCGGTAATTTTAACAAAGAC
TTTATGACTTTGCTGTGTCTAAGGGTTTCTAAGGAAGGAAGTTCTGTTGAATTAAAACACTTTCTTTGCTCAGGATGGTAATGCTGCTATCAGCGATTAT
GACTACTATCGTTATAATCTACCAACAATGTGTGATATCAGACAACTACTATTTGTAGTTGAAGTTGTTGATAAGTACTTTGATTGTTACGATGGTGGCT
GTATTAATGCTAACCAAGTCATCGTCAACAACCTAGACAAATCAGCTGGTTTTCCATTTAATAAATGGGGTAAGGCTAGACTTTATTATGATTCAATGAG
TTATGAGGATCAAGATGCACTTTTCGCATATACAAAACGTAATGTCATCCCTACTATAACTCAAATGAATTTAAGTATGCCATTAGTGCAAAGAATAGAG
CTCGCACCGTAGCTGGTGTCTCTATCTGTAGTACTATGACCAATAGACAGTTTCATCAAAAATTATTGAAATCAATAGCCGCCACTAGAGGAGCTACTGT
AGTAATTGGAACAAGCAAATTCTATGGTGGTTGGCACAACATGTTAAAAACTGTTTATAGTGATGTAGAAAACCCTCACCTTATGGGTTGGGATTATCCT
AAATGTGATAGAGCCATGCCTAACATGCTTAGAATTATGGCCTCACTTGTTCTTGCTCGCAAACATACAACGTGTTGTAGCTTGTCACACCGTTTCTATA
GATTAGCTAATGAGTGTGCTCAAGTATTGAGTGAAATGGTCATGTGTGGCGGTTCACTATATGTTAAACCAGGTGGAACCTCATCAGGAGATGCCACAAC
TGCTTATGCTAATAGTGTTTTTAACATTTGTCAAGCTGTCACGGCCAATGTTAATGCACTTTTATCTACTGATGGTAACAAAATTGCCGATAAGTATGTC
CGCAATTTACAACACAGACTTTATGAGTGTCTCTATAGAAATAGAGATGTTGACACAGACTTTGTGAATGAGTTTTACGCATATTTGCGTAAACATTTCT
CAATGATGATACTCTCTGACGATGCTGTTGTGTGTTTCAATAGCACTTATGCATCATCAAGGTCTAGTGGCTAGCATAAAGAACTTTAAGTCAGTTTTAT
TATCAAAACAATGTTTTTATGTCTGAAGCAAAATGTTGGACTGAGACTGACCTTACTAAAGGACCTCATGAATTTTGCTCAACATACAATGCTAGTTAAA
CAGGGTGATGATTATGTGTACCTTCCTTACCCAGATCCATCAAGAATCCTAGGGGCCGGCTGTTTTGTAGATGATATCGTAAAAACAGATGGTACACTTA
TGATTGAACGGTTCGTGTCTTTAGCTATAGATGCTTACCCACTTACTAAACATCCTAATCAGGAGTATGCTGATGTCTTCATTTGTACTTACAATACATA
AGAAAGCTACATGATGAGTTAACAGGACACATGTTAGACATGTATTCTGTTATGCTTACTAATGATAACACTCAAGGTATTGGGAACCTGAGTTTATGAG
GCTATGTACACACCGCATACAGTCTTACAGGCTGTTGGGGCTTGTGTTCTTTGCAATTCACAGACTTCATTAAGATGTGGTGCTTGCATACGTAGACCAT
TCTTATGTTGTAAATGCTGTTACGACCATGTCATATCAACATCACATAAATTAGTCTTGTCTGTTAATCCGTATGTTTGCAATGCTCCAGGTTGTGATGT
CACAGATGTGACTCAACTTTACTTAGGAGGTATGAGCTATTATTGTAAATCTTTAAACCACCCATTAGTTTCCATTGTGTGCTAATGGACAAGTTTTTGG
TTTATAAAAATACATGTGTTGGTAGCGATAATGTTACTGACTTTAATGCAATTGCAACATGTGACTGGACAAATGCTGGTGATTACATTTTAGCTAACAC
CTGTACTGAAAGACTCAAGCTTTTTCAGCAGAAACGCTCAAAGCTACTGAGGAGACATTTAAACTGTCTTATGGTATTGCTACTGTACGTGAAGTGCTGT
CTGACAGAGAATTACATCTCATGGGAAGTTGGTAAACCTAGACCACCACTTACCGAAATTATGTCTTTACTGGTTATCGTGTAACTAAAACAGTAAAGTA
CAAATAGGAGAGTACACCTTTGAAAAAGGTGACTATGGTGATGCTGTTGTTTACCGAGGTACAACAACTTACAAATTAAATGTTGGTGATTATTTGTGCT
GACATACAGTAATGCCATTAAGTGCACCTACACTAGTGCCACAAGAGCACTATGTTAGAATTACTGGCTTATACCCAACACTCAATATCTCAGATGAGTT
TTCTAGCAATGTTGCAAATTATCAAAAGGTTGGTATGCAAAAGTATTTACACTCCAGGGACCACCTGGTACTGGTAAGAGTCATTTTGCTATTGGCCTAG
CTCTACTACCCTCTGCTCGCATAGTGTATACAGCTTGCTCTCATGCCGCTGTTGATGCACTATGTGAGAAGGCATTAAAATATTTGCCTATAGATAAATG
TAGTAGAATTATACCTGCTCGTGTAGAGTGCTCCAAACAATTGCAACAATCCATGAGCAGTGCTGACTCAACTCAGGCCTAAACTCATGCAGACATCAAG
GCAGATGGGCTATATAAACGTTTTCGCTTTTCCGTTTACGATATATAGTCTACTCTTGTGCAGAATGAATTCTCGTAACTACATAGCACAAGTAGATGTA
GTTAACTTTAATCACATAGCAATTTTTTAATCAGTGTGTAACATTAGGGAGGACTTGAAAGAGCCACCACATTTCACCGAGGCCACGCGGAGTACGATCG
AGTGTACAGTGAACAATGCTAGGGAGAGCTGCCTATATGGAAGAGCCCTAATGTGTAAAATTAATTTTAGTAGTGCTATCCCCATGTGATTTTAATAGCT
TCTTAGGAGAATGACAGC
>850f85dd-8299-4df3-bb1f-6af8256b403b|8
ACCTTCCCAGGTAACAAACCAACCAACTTTCGATCTCTTGTAGATCTGTTCTCTAAACGAACTTTAAAATCTGTGTGGCTGTCTCGGCTGCATGCTTAGT
GCACTCACGCAGTATAATTAATAACTAATTACTGTCGTTGACAGGACACGAGTAACTCGTCTACATCTGCAGGCTGCTTACGGTTCGTCCGTGTTGCAGC
CGATCATCAGCACATCTAGGTTTCGTCCGGGTGTGACCGAAAGGTAAGATGGAGAGCCTTGTCCCTGGTTTCAACGAGAAAACACACGTCCATTCAGTTT
GCCTGTTCTTACAGGTTCGCGACGTGCTCGTACGTGGCTTTGGAGACTCCGTGGAGGAGGTCTTATCAGAGGCACGTCAACATTTAAAGATGGCACTTGT
GGCTTAGTAGAAGTTGAAAAGGCGTTTTGCCTCAACTTGAACAGCCCTATGTGTTCATCAAACGTTCGGATGCTCGAACTGCACCTCATGGTCATGTTAT
GGTTGAGCTGGTAGCAGAACTCGAAGGCATTCAGTACGGTCGTAGTGGTGAGACACTTGGTGTCCTTGTCCCTCATGTGGGCGAAATACCAGTGGCTTAC
CGCAAGGTTCTTCGTAAGAACGGTAATAAAGGAGCTGGTGGCCATAGTTACGGCGCCGATCTAAAGTCATTTGACTTAGGCGACGAGCTTGGCACTGATC
CTTATGAAGATTTCAAGAAACTGGAATGTACAAATACCTACAACTTTGTGCTAATGACCCTGTGGGTTTTACACTTAAAAACACAGTCTGTACCGTCTGC
GGTATGTGGAAAGGTTATGGCTGTAGTTGTGATCAACTCCGCGAACCCATGTTCAGTCAGCTGATGCACAATCGTTTTAAACGGGTTTGCGGTGTAAGTG
CAGCCCGTCTTTACACCGTGCGGCACAGGCACTAGTACTGATGTCGTATACAGGGCTTTGACATACAATGATAAAGTAGCTGGTTTTGCTAAATTCCTAA
AACTAATTGTTGTCGCTTCCAAGAAAAGGACGAAGATGACAATTTAATTGATTCTTACTTTGTAGTTAAGAGACACACTTTCTCTAACTACCAACATGAA
GAAACAATTTATAATTTACTTAAGGATTGTCCAGCTGTTGCTAAACATGACTTCTTAAGTTAGAATAGACGGTGACATGGTACCACATATATCACGTCAA
CGTCTTACTAAATACACAATGGCAGACCTCGTCTATGCTTTAAGGCATTTTGATGAAGGTAATTGTGACACATTAAAGAATACTTGTCACATACAATTGT
TGTGATGATGATTATTCAATAAAAAGGACTGGTATGATTTTGTAGAAAACCCAGATATATTACGCGTATACGCCAACTTAGGTGAACGTGTACGCCAAGC
TTTGTTAAAAACAGTACAATTCTGTGATGCCATGCGAAATGCTGGTATTGTTGGTGTACTGACATTAGATAATCAAGATTCAATGGTAACTGGTATGATT
CGGTGATTTCATACAAACCACGCCAGGTGGAGTTCCTGTTGTAGATTCTTATTATTCATTGTTAATGCCTATATTAACCTTGACCAGGGCTTTAACTGCA
GAGTCATGTTGACACTGACTTAACAAAGCCACATTAAGTGGGATTTGTTAAAATATGACTACGGAAGAGAGGTTAAAACTCTTTGACCGTTATTTTAAAT
ATTGGGATCAGATACCACCCAAATTGTGTTAACTGTTTGGATGACAGATGCATTTTGCATTGTGCAAACTTTAATGTTTTTATTTCTACAGTGTTCCCAC
CTACAAGTTTGGACCACTAGTGAGAAAAATATTTGTTGATGGTGTTCCATTCTGTAGTTCAACTGGATACCACTTCAGAGAGCTAGGTGTTGTACATAAT
CAGGATGTAAACTTACATAGCTCTAGACTTAGTTTTAAGGAATTACTTGTGTATGCTGCTGACCCTGCTATGCACGCTGCTTTCTGGTAATTTATTACTA
GATAAACGTCATACGTGCTTTCAGTAGCTGCACTTACTAACAATGTTGCTTTCAAACTGTCAAACCCGGTAATTTTAACAAAGACTTCTATGACTTTGCT
GTGTCTAAGGGTTTCTAAGGAAGGAAGTTCTGTTGAATTAAAACACTTTCTTTGCTCAGGATGGTAATGCTGCTATCAGCGATATGACTACTATCGTTAT
AATCTACCAACAATGTGTGATATCAGACAACTACTATTTGTAGTTGAAGTTGTTGATAAGTACTTTGATTGTTACGATGGTGGCTGTATTAATGCTAACC
AAGTCATCGTCAACAACCTAGACAAATCAGCTGGTTTCCATTTAATAAATGGGGTAAGGCTAGACTTTATTATGATTCAATGAGTTATGAGGATCAAGAT
GCACTTTCGCATATACAAAACGTAATGTCATCCCTACTATAACTCAAATGAATCTTAAGTATGCCATTAGTGCAAAGAATAGAGCTGCACCGTAGCTGGT
GTCTCTATCTGTAGTACTATGACCAATAGACAGTTTCATCAAAATTATTGAAATCAATAGCCGCCACTAGAGGAGCTACTGTAGTAATTGGAACAAGCAA
ATTCTATGGTGGTTGGCACAACATGTTAAAAACTGTTTAGTGATGTAGAAAACCCTCACCTTATGGGTTGGGATTATCCTAAATGTGATAGAGCCATGCC
TAACATGCTTAGAATTATGGCCTCACTTGTCTTGCTCGCAAACATACAACGTGTTGTAGCTTGCACACCGTTTCTATAGATTAGCTAATGAGTGTGCTCA
AGTATTGAGTGAAATGGTCATGTGTGGCGGTTCACTATATGTTAAACCAGGTGGAACCTCATCAGGAGATGCCACAACTGCTTATGCTAATAGTGTTTTA
ACATTTGTCAAGCTGTCACGGCCAATGTTAATGCACTTTTATCTACTGATGGTAACAAAATTGCCGATAAGTATGTCCGCAATTTACAACACAGACTTTA
TGAGTGTTCTATAGAAATAGAGATGTTGACACAGACTTTGTGAATGAGTTTTACGCATATTTGCGTAAACATTTCTCAATGATGATACTTGACGATGCTG
TTGTGTGTTTCAATAGCACTTATGCATCTCAAGGTCTAGTGGCTAGCATAAAGAACTTTAAGTCAGTTCTTTATTATAAAACAATGTTTTATGTCTGAAG
CAAAATGTTGGACTGAGACTGACCCTACTAAAGGACCTCATGAATTTTGCTCAACATACAATGCTAGTTAAACAGGTGATGATTATGTGTACCTTCCTTA
CCCAGATCCATCAAGAATCCGGGGGGCCGGCTGTTTCTGTAGATGATATCGTAAAACAGATGGTACACTTTATGATTGAACGGTTCGTGTCTTAGCTATA
GATGCTTACCCACTTACTAAACATCCTAATCAGGAGTATGCTGATGTCTTTCATTTGTACTTACAATACATAAGAAAGCTACATGATGAGTTAACAGGAC
ACATGTTAGACATGTATTCTGTTATGCTTACTAATGATAACACTTCAAGGTATTGGGAACCTGAGTTTATGAGGCTATGTACACACCGCATACAGTCTAC
AGGCTGTTGGGGCTTGTGTTTTTTGCAATTCACAGACTTCATTAAGATGTGGTGCTTGCATACGTAGACCATTCTTATGTTGTAAATGCTGTTACGACCA
TGTCATATCAACATCACATAAATTAGTCTTGTCTGTTAATCCGTATGTTTGCAATGCTCCAGGTTGTGATGTCACAGATGTGACTCAACTTTACTTAGGA
GGTATGAGCTATTATTGTAAATCACATAAACCACCCATTAGTTTTCCATTGTGTGCTAATGGACAAGTTTTTGGTTTATATAAAAATACATGTGTTGGTA
GCGATAATGTTACTGACTTTAATGCAATTGCAACATGTGACTGGACAAATGCTGGTGATTACATTTTAGCTAACACCTGTACTGAAAGACTCAAGCTTTT
GCAGCAGAAACGTTCAAAGCTACTGAGGAGACATTTAAACTGTCTTATGGTATTGCTACTGTACGTGAAGTGCTGTCTGACAGAGAATTACATCTTCATG
GGAAGTTGGTAAACCTAGACCACTTATCGAAATTATGTCTTTACTGGTTATCGTGTAACTAAAAACAGTAAAGTACAAATAGGAGAGTACACCTTTGAAA
AAGGTGACTATGGTGATGCTGTTGTTTACCGAGGTACAACAACTTACAAATTAAATGTTGGTGATTATTTGTGCTGACATACAGTAATGCCATTAAGTGC
ACCTACACTAGTGCCTTACAAGAGCACTATGTTAGAATTACTGGCTTATACCCAACACTCAATATCTCAGATGAGTTTTCTAGCAATGTTGCAAATTATC
TCAAAAGGTTGGTATGCAAAAGTATTCTACACTCCAGGGACCACCTGGTACTGGTAAGAGTCATTTTGCTATTGGCCTAGCTTTACCCTCCTGCTCGCAT
AGTGTATACAGCTTGCTCATGCCGCTGTTGATGCATATGTGAGAAGGCATTAAAATATTTGCCTATAGATAAATGTAGTAGAATTATACCTGCACGTGCT
CGTGTAGAGTGTTTGATAAATTCAAAGTGAATTCATTATTAGAACAGTATGTCTTTGTACTGTAAATGCATTGCCTGAGACGACAGCAGATATAGTTGTC
TTTGATGAAATTTCAATGGCCACAAATTATGATTTGAGTGTTGTCAATGCCAGATTACGTGCTAAGCACTATGTGTACATTGGCGACCCTGCTCAATTAC
CTGCACCACGCACATTGCTAACTAAGGGCACACTAGAACCAGAATATTTCAATTCAGTGTGTAGACTTATGAAAAACTATAGGTCCAGACATGTTCCTCG
GAACTTGTCGGCGTTGTCCTGCTGAAATTGTTGACACTGTGAGTGCTTTGGTTTATGATAATAAGCTTAAAGCACATAAAGACAAATCAGCTCAATGCTT
TAAAATGTTTATAAGGGTGTTATCACGCATGATGTTTCATCTGCAATTAACAGGCCACAAATAGGCGTGGTAAGAGAATTCTCTACGTAACCCTGCTTGG
AGAAAAGCTGTCTTTATTTCACCTTATAATTACAGAATGCTGTAGCCTCAAAGATTTTGGGACTACCAACTCAAACTGTTGATTCATCACAGGGCTCAGA
ATATGACTATGTCATTCACTCAAACCACTGAAACAGCTCACTCTTGTAATGTAAACAGATTTAATGTTGCTATTACCAGAGCAAAAGTAGGCATACTTTG
CATAATGTCTGATAGAGACCTTTATGACAAGTTGCAATTTACAAGTCTTGAAATTCACGTAGGAATGTGGCAACTTTACAAGCTGAAAATGTAACAGGAC
TTTAAAGATTGTAGTAAGGTAATCACTGGGTTACATCCTACACAGGCACCTACTCCTCAGTGTTGACACTAAATTCAAAACTGAAGGTTTATGTGTTGAC
ATACCTGGCATACCTAAGGACATGACCTATATAGAAGACTCATCTCTATGATGGGTTTTAAAATGAATTATCAAGTTAATGGTTACCCTAACATGTTTTA
TCACCCGCGAAGAAGCTATAAGACATGTACGTGCATGGATTGGCTTTCGATGTCGAGGGTGTCATGCTACTAGAGAAGCTGTTGGTACCAATTTACCTTT
ACAGCTAGGTTTTTACAGGTGTTAACCTAGTTGCTGTACCTACAGGTTATGTTGATACACCTAATAATACAGATTTTCCAGAGTTAGTGCTAAACCACCG
CCTGGAGATCAATTTAAACACCTCATACCACTTATGTACAAAGGACTTCCTTGGAATGTAGTGCGTATAAAGATTGTACAAATGTTAAGTGACACTTAAA
ATCTCTGACAGAGTCGTATTTGTTTATGGGCACATGGCTTTATTTGAGTTGACATCTATGAAGTATAACAAAGACGGCATCATATGGGTTGCAACTGAGG
GAGCCTTGAATACACCAAAAGATCTTGGCACCCGCAATCCTGCTAACAATGCTGCAATCGTGCTACAACTTCCAAGGAACACTATTGCCAAAAGGCTTTA
CGCAGAAGGGAGCAGAGGCGGCAGTCAAGCCTCTTCGTTCCTCATCACGTAGTCGCAACAGTTTAAGAAATTCAACTCCAGGCAGCAGTAGGGAACTTTC
CTGCTAGAATGGCTGGCAATGGCGGTGATGCTGCTCTTGCTTTGCTGCTGCTTGACAGATTGAACCAGCTTGAGAGCAAAATGTCTGGTAAAGGCCAACA
ACAACAAGGCCAAACTGTCACTAAGAATTGCTGCTGAGGCTTCTAAGAAGCCTCGGCAAAACGTACTGCCACTAAAGCATACAATGTAACACAAGCTTTT
GCAGACGTGGTCCAGAACAAACCCAAGGAAATTTTGGGGACCAGGAACTAATCAGACAAGGAACTGATTACAAACATTGGCCGCAAATTGCACAATTTGC
CCCAGCGCTTCAGCGTTTTCGGAATGTCGCGCATTGGCATGGAAGTCACACCTTCGGGAACGTGGTTGACCTACACAGGTGCCATCAAATTGGATGACAA
AGATCCAAATTTAAAGATCAAGTCATTTGCTGAATAAGCATTGACGCATACAAAACATTCCCACCAACAGAGCCTAAAAAGGACAAAAAGAAGAAGGCTG
ATGAAACTCAAGCCACCGCAGAGACAGAAGAAACAGCAAACTGTGACTCTTTTCCTGCTGCAGATTTGGATGATTTCCAAACAATTGCAACAATCCATGA
GCAGTGCTGACTCAACTCAGGCCTAAACTCATGCAGACACAAGGCAGATGGGCTATATAAACGTTTCGCTTTTCCGTTTACGATATATAGTCTACTTGTG
CAGAATGAATTCTCGTAACATAGCACAAGTAGATGTAGTTAACTTTAATCTTTAGCAATCTTTAATCAGTGTGTAACATTAGGGAGGACTTGAAAGAGCC
ACATTTCATTTAGGCCACGCGGAGTACGATCGAGTGTACAGTGAACAATGCTAGGGAGAGC
>0e4e3587-15e4-4d66-b4b6-f78a3416a790|20
ATACCTTCCCAGGTAACAAACCAACCAACTTCGATCTCTTGTAGATCTGTTTCTAAAAGAACTTTAAGTCAGTTCTTTATTATCAAAACAATGTTTTATG
TCTGAAGCAAAATGTTGGACTGAGACTGACCTTACTAAAGGACCTCATGAATTTTGCTCAACATACAATGCTAGTTAAACAGGGTGATGATTATGTGTAC
CTTCCTTACCCAGATCCATCAAGAATCCTAGGGGCCGGCTGTTTGTAGATGATATCGTAAAAACAGATGGTACACTATGATTGAACGGTTCGTGTCTTTA
GCTATAGATGCTTACCCACTTACTAAACATCCTAATCAGGAGTATGCTGATGTCTTTCATTTGTACTTACAATACATAAGAAAGCTACATGATGAGTTAA
CAGGACACATGTTAGACATGTATTCTGTTATGCTTACTAATGATAACACTTCAAGGTATTGGGAACCTGAGTTTTATGAGGCTATGTACACACCGCATAC
AGTCTTACAGGCTGTTGGGGCTTGTGTTTTTTGCAATTCACAGACTTCATTAAGATGTGGTGCTTGCATACGTAGACCATTCTTATGTTGTAAATGCTGT
TACGACCATGTCATATCAACATCACATAAATTAGTCTTGTCTGTTAATCCGTATGTTTGCAATGCTCCAGGTTGTGATGTCACAGATGTGACTCAACTTT
ACTTAGGAGGTATGAGCTATTATTGTAAATCTTCAAACCACCCATTAGTTTTCCATTGTGTGCTAATGGACAAGTTTTTGGTTTATATAAAATACATGTG
TTGGTAGCGATAATGTTACTGACTTTAATGCAATTGCAACATGTGACTGGACAAATGCTGGTGATTACATTTTTAGCTAACACCTGTACTGAAAGACTCA
AGCTTTTGCAGCAGAAACGCTCAAAGCTACTGAGGAGACATTTAAACTGTCTTATGGTATTGCTACTGTACGTGAAGTGCTGTCTGACAGAGAATTACAT
TTTCATGGGAAGTTGGTAAACCTAGACCACCACTTAACCGAAATTATGTCTTTACTGGTTATCGTGTAACTAAAAACAGTAAAGTACAAATAGGAGAGTA
CACCTTTGAAAAAGGTGACTATGGTGATGCTGTTGTTTACCGAGGTACAACAACTTACAAATTAAATGTTGGTGATTATTTTGTGCTGACATCACATACA
GTAATGCCATTAAGTGCACCTACACTAGTGCCACAAGAGCACTATGTTAGAATTACTGGCTTATACCCAACACTCAATATCTCAGATGAGTTTCTAGCAA
TGTTGCAAATTATCAAAAGGTTGGTATGCAAAAGTATTCTACACTCCAGGGACCACCTGGTACTGGTAAGAGTCATTTTGCTATTGGCCTAGCTCTCTAT
TACTACCCTGCTCGCATAGTGTATACAGCTTGCTCATGCCGCTGTTGATGCACTATGTGAGAAGGCATTAAAATATTTGCCTATAGATAAATGTAGTAGA
ATTATACCTGCACGTGCTCGTGTAGAGTGTTTTGATAAATTCAAAGTGAATTCATTATTAGAACAGTATGTCTTTTGTACTGTAAATGCATTGCCTGAGA
CGACAGCAGATATAGTTGTCTTTGATGAAATTCAATGGCCACAAATTATGATTTGAGTGTTGTCAATGCCAGATTACGTGCTAAGCACTATGTGTACATT
GGCGACCCTGCTCAATTACCTGCACCACGCACATTGCTAACTAAGGGCACACTAGAACCAGAATATTTCAATTCAGTGTGTAGACTTATGAAAACTATAG
GTCCAGACATGTTCCTCGGAACTTGTCGGCGTTGTCCTCAAGGAACAACATTGCCAAAAGGCTTTACGCAGAAGGGAGCAGAGGCGGCAGTCAAGCCTTC
TCGTTCCTCATCACGTAGTCGCAACAGTTTAAGAAATTCAACTCCAGGCAGCAGTAGGGGAACTTCTCCTGCTAGAATGGCTGGCAATGGCGGTGATGCT
GCTCTTGCTTTGCTGCTGCTTGACAGATTGAACCAGCTTGAGAGCAAAATGTCTGGTAAAGGCCAACAACAACAAGGCCAAACTGTCACTAAGAAATTGC
TGCTGAGGCTTCTAAGAAGCCTCGGCAAAACGTACTGCCACTAAAGCATACAATGTAACACAAGCTTTCGGCAGACGTGGTCCAGAACAAACCCAAGGAA
ATTTTGGGGACCAGGAACTAATCAGACAAGGTGAGCAGTGCTGACTCAACTCAGGCCTAAACTCATGCAGACCACAAGGCAGATGGGCTATATAAACGTT
TCGCTTTCCGTTTACGATATAGTCTACTCTTGTGCAGAATGAATTCTCGTAACATAGCACAAGTAGATGTAGTTAACTTTAATCACATAGCAATCTTTAA
TCAGTGTGTAACATTAGGGAGGACTTGAAAGAGCCACCACATTTCACCGAGGCCACGCGGAGTACGATCGAGTGTACAGTGAACAATGCTAGGGAGAGCT
GCCTATATGGAAGAGCCCTAATGTGTAAAATTAATTTTAGTAGTGCTATCCCCATGTGATTTTAATAGCTTTTTAGGAGAATGACAAA
>51541506-9109-43de-ad77-e78323a17ac5|6
ATACCTTCCCAGGTAACAAACCAACCAACTTTCGATCTCTTGTAGATCTGTTTCTAAACGAACTAAAATCTGTGTGGCTGTCACTCGGCTGCATGCTTAG
TGCACTCACGCAGTATAATTAATAACTAATTACTGTCGTTGACAGGACACGAGTAACTCGTCTATATTTGCAGGCTGCTTACGGTTCGTCCGTGTTGCAG
CCGATCATCAGCACATCTAGGTTCGTCCGGGTGTGACCGAAAGGTAAGATGGAGAGCCTTGTCCCTGGTTCAACGAGAAAACACACGTCCATTCAGTTTG
CCTGTTTACAGGTTTCGCGACGTGTCGTACGTGGCTTGGAGACTCCGTGGAGGAGGTCTTATCAGAGGCACGTCAACATCTTAAAGATGGCACTTGTGGC
TTAGTAGAAGTTGAAAAGGCGTTTGCCTCAACTTGAACAGCCCTATGTGTTCATCAAACGTTCGGATGCTCGAACTGCACCTCATGGTCATGTTATGGTT
GAGCTGGTAGCAGAACTCGAAGGCATTCAGTACGGTCGTAGTGGTGAGACACTTGGTGTCCTTGTCCCTCATGTGGGCGAAATACCAGTGGCTTACCGCA
AGGTTCTTCGTAAGAACGGTAATAAAGGAGCTGGTGGCCATAGTTACGGCGCCGATCTAAAGTCATTTGACTTAGGCGACGAGCTTGGCACTGATCCTTA
TGAAGATTTCAAGAAACTGGAATGTACAAATACCTACAACTTGTGCTAATGACCCTGTGGGTTTACACTTAAAACACAGTCTGTACCGTCTGCGGTATGT
GGAAAGGTTATGGCTGTAGTTGTGATCAACTCGCGAACCCATGTTCAGTCAGCTGATGCACAATCGTTTTTAAACGGGTTTGCGGTGTAAGTGCAGCCCG
TCTTACACCGTGTGGCACAGGCACTAGTACTGATGTCGTATACAGGGCTTTGACATACAATGATAAAGTAGCTGGTTTGCTAAATTCCTAAAACTAATTG
TTGTCGCTTCCAAGAAAAGGACGAAGATGACAATTTAATTGATTTCTACATTCTGTAGTTAAGAGACACACTTTTCTAACCAACATGAAGAAACAATTTA
TAATTTACTTAAGGATTGTCCAGCTGTTGCTAAACATGACTTCTTTAAGTTAGAATAGACGGTGACATGGTACCACATATCACGTCAACGTCTTACTAAA
TACACAATGGCAGACCTCGTCTATGCTTTAAGGCATTTTGATGAAGGTAATTGTGACACATTAAAAGAAATACTTGTCACATACAATTGTTGTGATGATG
ATTATTTCAATAAAAAGGACTGGTATGATTTTGTAGAAAACCAGATATATTACGCGTATACGCCAACTTAGGTGAACGTGTACGCCAAGCTTTGTTAAAA
ACAGTACAATTGTGATGCCATGCGAAATGCTGGTATTGTTGGTGTACTGACATTAGATAATCAAGATCAATGGTAACTGGTATGATTTCGGTGATTTCAT
ACAAACCACGCCAGGTAGTGGAGTTCCTGTTGTAGATTTTATTATTCATTGTTAATGCCTATATTAACCTTGACCAGGGCTTTAACTGCAGAGTCACATG
TTGACACTGACTTAACAAAGCCTTTATTAAGTGGGATTTGTTAAAATATGACTCACGGAAAGAGGTTAAAACTCTTTGACCGTTATTTTAAATATTGGGA
TCAGACATACCACCCAAATTGTGTTAACTGTTTGGATGACAGATGCATTTGCATTGTGCAAACTTTAATGTTTTATATTTACAGTGTTCCCACCTACAAG
TTTTGGACCACTAGTGAGAAAAATATTTGTTGATGGTGTTCCATTTGTAGTTCAACTGGATACCACTCAGAGAGCTAGGTGTTGTACATAATCAGGATGT
AAAACATAGCTCTAGACTTAGTTTAAGGAATTACTTGTGTATGCTGCTGACCCTGCTATGCACGCTGCTTCTGGTAATCTATTACTAGATAAACGCACTA
CGTGCTTTCAGTAGCTGCACTTACTAACAATGTTGCTTTTCAAACTGTCAAACCCGGTAATTTTAACAAAGACTTCTATGACTTTGCTGTGTCTAAGGGT
TCTAAGGAAGGAAGTTCTGTTGAATTAAACACTTCTACTTTGCTCAGGATGGTAATGCTGCTATCAGCGATTATGACTACTATCGTTATAATCTACCAAC
AATGTGTGATATCAGACAACTACTATTTGTAGTTGAAGTTGTTGATAAGTACTTTGATTGTTACGATGGTGGCTGTATTAATGCTAACCAAGTCATCGTC
AACAACCAAGACAAATCAGCTGGTTTTCCATTTAATAAATGGGGTAAGGCTAGACTTTATTATGATTCAATGAGTTATGAGGATCAAGATGCACTTTCGC
ATATACAAAACGTAATGTCATCCCTACTATAACTCAAATGAATCTTAAGTATGCCATTAGTGCAAAGAATAGAGCTGCACCGTAGCTGGTGTCTATCTCA
CTGTAGTACTATGACCAATAGACAGTTTCATCAAAAATTATTGAAATCAATAGCCGCCACTAGAGGAGCTACTGTAGTAATTGGAACAAGCAAATTCTAT
GGTGGTTGGCACAACATGTTAAAAACTGTTATAGTGATGTAGAAAAACCTTATGGGTTGGGATTATCCTAAATGTGATAGAGCCATGCCTAACATGCTTA
GAATTATGGCCTCACTTGTTCTTGCTCGCAAACATACAACGTGTTGTAGCTTGTCACACCGTTTCTATAGATTAGCTAATGAGTGTGCTCAAGTATTGAG
TGAAATGGTCATGTGTGGCGGTTCACTATATGTTAAACCAGGTGGAACCTCATCAGGAGATGCCACAACTGCTTATGCTAATAGTGTTTTAACATTTGTC
AAGCTGTCACGGCCAATGTTAATGCACTTTATCTACTGATGGTAACAAAATTGCCGATAAGTATGTCCGTAATTTACAACACAGACTTTATGAGTGTTCT
ATAGAAATAGAGATGTTGACACAGACTTTGTGAATGAGTTTTACGCATATTTGCGTAAACATTTCTCAATGATGATACTCTTGACGATGCTGTTGTGTGT
TCAAATAGCACTTATGCACTTCAAGGTTTAGTGGCTAGCATAAAGAACTTTAAGTCAGTTCTTTATTATCAAAACAATGTTTTATGTCTGAAGCAAAATG
TTGGACTGAGACTGACCTTACTAAAGGACCTCATGAATTTGCTCTCATACAATGCTAGTTAAACAGGTGATGATTATGTGTACCTTCCTTACCCAGATCC
ATCAAGAATCCTAGGGGCCGGCTGTTTTGTAGATGATATCGTAAAAACAGATGGTACACTATGATTGAACGGTTCGTGTCTTAGCTATAGATGCTTACCC
ACTTACTAAACATCCTAATCAGGAGTATGCTGATGTCTTCATTTGTACTTACAATACATAAGAAAGCTACATGATGAGTTAACAGGACACATGTTAGACA
TGTATTCTGTTATGCTTACTAATGATAACACTCAAGGTATTGGGAACCTGAGTTTATGAGGCTATGTACACACGCATACAGTACAGGCTGTTGGGGCTTG
TGTTCTTTTGCAATTCACAGACTCATTAAGATGTGGTGCTTGCATACGTAGACCATTCTTATGTTGTAAATGCTGTTACGACCATGTCATATCAACATCA
CATAAATTAGTCTTTGTCTGTTAATCCGTATGTTTGCAATGCTCCAGGTTGTGATGTCACAGATGTGACTCAACTTTACTTAGGAGGTATGAGCTATTAT
TGTAAATCTTCAAACCACCCATTAGTTTCCATTGTGTGCTAATGGACAAGTTTTTGGTTTATATAAAATACATGTGTTGGTAGCGATAATGTTACTGACT
TTAATGCAATTGCAACATGTGACTGGACAAATGCTGGTGATTACATTTTAGCTAACACCTGTACTGAAAGACTCAAGCTTTTCGCAGCAGAAACGTTCAA
GCTACTGAGGAGACATTTAAACTGTCTTATGGTATTGCTACTGTACGTGAAGTGCTGTCTGACAGAGAATTACATCTCATGGGGAAGTTGGTAAACCTAG
ACCACCACTTAACCGAAATTATGTCTTTACTGGTTATCGTGTAACTAAAACAGTAAAGTACAAATAGGAGAGTACACCTTTGAAAAAGGTGACTATGGTG
ATGCTGTTGTTTACCGAGGTACAACAATTCAAATTAAATGTTGGTGATTATTCTGTGCTGACATCATACAGTAATGCCATTAAGTGCACCTACACTAGTG
CCACAAGAGCACTATGTTAGAATTACTGGCTTATACCCAACACTCAATATCTCAGATGAGTTTTCTAGCAATGTTGCAAATTATCAAAAGGTTGGTATGC
AAAAGTATTTACACTCCAGGACCACCTGGTACTGGTAAGAGTCATTTTGCTATTGGCCTAGCTCACTACTACCCTTTGCCGCAGTGTATACAGCTTGCTC
TCATGCCGCTGTTGATGCACTATGTGAGAAGGCATTAAAATATTTGCCTATAGATAAATGTAGTAGAATTATACCATGACGTGCTCGTGTAGAGTGTTTT
GATAAATTCAAAGTGAATTCAACATTAGAACAGTATGTCTTTTGTACTGTAAATGCATTGCCTGAGACGACAGCAGATATAGTTGTCTTTGATGAAATTC
AATGGCCACAAATTATGATTTGAGTGTTGTCAATGCCAGATTACGTGCTAAGCACTATGTGTACATTGGCGACCCTGCTCTAATTACCTGCACCACGCAC
TGCTAACTAAGGGCACACTAGAACCAGAATATTTCAATTCAGTGTGTAGACTTATGAAAACTATAGGTCCAGACATGTTCCTCGGAACTTGTCGGCGTTG
TCCTGCTGAAATTGTTGACACTGTGAGTGCTTCTGGTTTATGATAATAAGCTTAAAGCACATAAAGACAAATCAGCTCAATGCTTTAAAATGTTTTATAA
GGTGTTATCACGCATGATGTTCATCTGCAATTAACAGGCCACAAATAGGCGTGGTAAGAGAATTCCATCCGTAACCCTGCTTGGAGAAAAGCTGTCTTTA
TTTCACCTTATAATACAGAATGCTGTAGCCTCAAAGATTTTGGGACTACCATTCAAACTGTTGATTCAACAGGGCTCAGAATATGACTATGTCATTCACT
CAAACCACTGAAACAGCTCACTCTTGTAATGTAAACAGATTTAATGTTGCTATTACCAGAGCAAAAGTAGGCATACTTTGCATAATGTCTGATAGAGACC
TTTTATGACAAGTTGCAATTTACAAGTCTTGAAATTCCGTAGGAATGTGGCAACTTTACAAGCTGAAAATGTAACAGGACTCTTTAAAGATTGTAGTAAG
GTAATCTTGGGTTACATCCTACACAGGCACCTCCACCTAGTGTTGACACTAAATTCAAAACTGAAGGTTTATGTGTTGACATACCTGGCATACCTAAGGA
CATGAATAGAAGACTTCATCTCTATGATGGGTTTTAAAATGAATTATCAAGTTAATGGTTACCCTAACATGTTTATCACCCGCCGGGAACGTGGTTGACC
TACACAGGTGCCATCAAATTGGATGACAAAGATCCAAATTCAAAGATCAAGTCATTTGCTGAATAAGCATTGACGCATACAAAACATTCCCACCAACAGA
GCCTAAAAAGGACAAAAAGAAGAAGGCTGATGAAACTCAAGCCTACCGCAGAGACAGAAGAAACAGCAAACTGTGACTTCCTGCTGCAGATTTGGATGAT
TCTCCAAACAATTGCAACAATCCATGAGCAGTGCTGACTCAACTCAGGCCTAAACTCATGCAGACCAAGGCAGATGGGCTATATAAACGTTTTCGCTTTT
CCGTTTACGATAGTCATACTCTTGTGCAGAATGAATTCTCGTAACATAGCACAAGTAGATGTAGTTAACTTTAATCACATAGCAATCTTTAATCAGTGTG
TAACATTAGGGAGGACTTGAAAGAGCCACCACATTTCACCGAGGCCACGCGGAGTACGATCGAGTGTACAGTGAACAATGCTAGGAGAGCTGCCTATATG
GAAGAGCCCTAATGTGTAAAATTAATTTTAGTAGTGCTATCCCCATGTGATTTTAATAGCTTCTTAGGAGAATGACAAAAAAAATCCCCTACCCCCACAC
ATCATCCCACCATATTTCATATCCATCA
>3f472785-fa57-46ea-888d-7dd6cf66c0d1|11
ATACCTTCCCAGGTAACAAACCAACCAACTTTCGATCTCTTGTAGATCTGTTCTCTAAACGAACATGAAAATTATTCTTTCTTGGCACTGATAACACTCG
CTACTCTGTGAGCTTTATCACTACCAAGAGTGTGTTAGAGGTACAACAGTACTTTAAAAGAACCTTGCTTCTGGAACATACGAGGGCAATTCACCATTTC
ATCCTCTAGCTGATAACAAATTTGCACTGACTTGCTTTAGCACTCAATTTGCTTTTGCTTGTCCTGACGGCGTAAAACACGTCTATCAGTTACGTGCCAG
ATCAGTTTCACCTAAACTGTTCATCAGACAAGAGGAAGTTCAAGAACTTTACTCTCCAATTTTTATTGTTGCGGCAATAGTGTTTATAACACTTTGCTCA
CACTCAAAAGAAAGACAGAATGATTGAACTTTCATTAATTGACTTCTATTTGTGCTTTTTAGCCTTTCTGCTATTCCTTGTTTTCTTGTTTTCTTAGGAA
TATCACAACTGTAGCTGCATTTCACCAAGAATGTAGTTTACAGTCATGTACTCAACATCAACCATATGTAGTTGATGACCCGTGTCCTATTCACTTCTAT
TCTAAATGGTATATTAGAGTAGGAGCTAGAAAATCAGCACCTTTAATTGAATTGTGCGTGGATGAGGCTGGTTCTAAATCACCCATTCAGTACATCGATA
TCGGTAATTATACAGTTTCCTGTTTACCTTTTACAATTAATTGCCAGGAACCTAAATTGGGTAGTCTTGTAGTGCGTTGTTCGTTCTATGAAGACTTTTT
AGAGTATCATGACGTTCGTGTTGTTTTAGATTTCATCTAAACGAACAAACTAAAATGTCTGATAATGGACCCCAAAATCAGCGAATGCACCCCGCATTAC
GTTTGGTGGACCTCAGATTCAACTGGCAGTAACCAGAATGGAGAACGCAGTGGGGCGCGATCAAAACAACGTCGGCCCCAAGGTTTACCCAATAATACTG
CGTCTTGGTTTCACCGCTCTCACTCAACATGGCAAGGAAGACCTTAAATTCCCTCGAGGACAAGGCGTTCCAATTAACACCAATAGCAGTCCAGATGACC
AAATTGGCTACTACCGAAGAGCTACCAGACGAATTCGTGGTGGTGACGGTAAAATGAAAGATCTCAGTCCAAGATGGTATTCTACTACCTAGGAACTGGG
CCAGAAGCTGGACTTCCCTATGGTGCTAACAAAGACGGCATCATATGGGTTGCAACTGAGGGAGCCTTGAATACACCAAAAGATTTGGCACCCGCAATCC
TGCTAACAATGCTGCAATCGTGCTACAACTTCCTCAAGGAACAACATTGCCAAAAGGCTTTTACGCAGAAGGGAGCAGAGGCGGCAGTCAAGCCTCTTCT
CGTTCCTCATCACGTAGTCGCAACAGTTTAAGAAATTCAACTCCAGGCAGCAGTAGGGGAACTTTCTCCTGCTAGAATGGCTGGCAATGGCGGTGATGCT
GCTCTTGCTTTGCTGCTGCTTGACAGATTGAACCAGCTTGAGAGCAAAATGTCTGGTAAAGGCCAACAACAACAAGGCCAAACTGTCACTAAGAATTGCT
GCTGAGGCTTCTAAGAAGCCTCGGCAAAACGTACTGCCACTAAAGCATACAATGTAACACAAGCTTTCGGCAGACGTGGTCCAGAACAAACCCAAGGAAA
TTTTGGGGACCAGGAACTAATCAGACAAGGAACTGATTACAAACATTGGCCGCAAATTGCACAATTTGCCCCAGCGCTTCAGCGTTCTTCGGAATGTCGC
GCATTGGCATGGAAGTCACACCTTCGGGAACGTGGTTGACCTACACAGGTGCCATCAAATTGGATGACAAAGATCCAAATTCAAAAGATCAAGTCATTTG
CTGAATAAGCATATTGACGCATACAAAACATTCCCACCAACAGAGCCTAAAAAGGACAAAAAGAAGAAGGCTGATGAAACTCAAGCCTTACCGCAGAGAC
AGAAGAAACAGCAAACTGTGACTCTTTTCCTGCTGCAGATTTGGATGATTTTCCAAACAATTGCAACAATCCATGAGCAGTGCTGACTCAACTCAGGCCT
AAACTCATGCAGACCACAAGGCAGATGGGCTATATAAACGTTTCGCTTTTCCGTTTACGATATAGTCTACTCTTGTGCAGAATGAATTCTCGTAACTCAT
AGCACAAGTAGATGTAGTTAACTTTAATCTCACATAGCAATTCTAATCAGTGTGTAACATTAGGGAGGACTTGAAAGAGCCACCACATTTCACCGAGGCC
ACGCGGAGTACGATCGAGTGTACAGTGAACAATGCTAGGGAGAGCTGCCTATATGGAAGAGCCCTAATGTGTAAAATTAATTTTAGTAGTGCTATCCCCA
TGTGATTTTAATAGCTTTTCTAGGAGAATGACAAAAA
>ac7d3dc8-5670-47cf-811f-e0fa5faf18c6|8
ACCTTCCCAGGTAACAAACCAACCAACTTTCGATCTCTTGTAGATCTGTTCTCTAAACGAACTTTAAAATCTGTGTGGCTGTCACTCGGCTGCATGCTTA
GTGCACTCACGCAGTATAATTAATACTAATTACTGTCGTTGACAGGACACGAGTAACTCGTCATATATCTTTGCAGGCTGCTTACGGTTTCGTCCGTGTT
GCAGCCGATCAGCACATCTAGGTTTCGTCCGGGTGACCGAAAGGTAAGATGGAGAGCCTTGTCCCTGGTTTCAACGAGAAAACACACGTCCTATTCAGTT
TGCCTGTTACAGGTTCGCGACGTGCTCGTACGTGGCTTTGGAGACTCCGTGGAGGAGGTCTTATCAGAGGCACGTCAACATTTTAAAGATGGCACTTGTG
GCTTAGTAGAAGTTGAAAAAGGCGTTTTGCCTCAACTTGAACAGCCCTATGTGTTCATCAAACGTTCGGATGCTCGAACTGCACCTCATGGTCATGTTAT
GGTTGAGCTGGTAGCAGAACTCGAAGGCATTCAGTACGGTCGTAGTGGTGAGACACTTGGTGTCCTTGTCCCTCATGTGGGCGAAATACCAGTGGCTTAC
CGCAAGGTTCTTCTTCGTAAGAACGGTAATAAAGGAGCTGGTGGCCATAGTTACGGCGCCGATCTAAAGTCATTTGACTTAGGCGACGAGCTTGGCACTG
ATCCTTATGAAGATTTTCAAGAAACTGGAATGTACAAATACCTACAACTTGTGCTAATGACCCTGTGGGTTTACACTTAAAACACAGTCTGTACCGTCTG
CGGTATGTGGAAAGGTTATGGCTGTAGTTGTGATCAACTCCGCGAACCCATGCTCAGTCAGCTGATGCACAATCGTTTTTAAACGGGTTTGCGGTGTAAG
TGCAGCCCGTTTACACCGTGCGGCACAGGCACTAGTACTGATGTCGTATACAGGGCTTCTGACATACAATGATAAAGTAGCTGGTTTTGCTAAATTCCTA
AAAACTAATTGTTGTCGCTTCCAAGAAAAGGACGAAGATGACAATTTAATTGATTCTTACTTTGTAGTTAAGAGACACACTTTCTAACTACCAACATGAA
GAAACAATTTATAATTTACTTAAGGATTGTCCAGCTGTTGCTAAACATGACTTCTTTAAGTTTAGAATAGACGGTGACATGGTACCACATATATCACGTC
AACGTCACATTAAATACTGTTGGCAGACCTCGTCTATGCTTTAAGGCATTTTGATGAAGGTAATTGTGACACTAAAAGAAATACTTGTCACATACAATTG
TTGTGATGATGATTATTCAATAAAAGGACTGGTATGATTTTGTAGAAAACCCAGATATATTACGCGTATACGCCAACTTAGGTGAACGTGTACGCCAAGC
TTTGTTAAAAACAGTACAATTCTGTGATGCCATGCGAAATGCTGGTATTGTTGGTGTACTGACATTAGATAATCAAGATCTCAAATGGTAACTGGTATGA
TTTCGGTGATTTCATACAAACCACGCCAGGTAGTGGAGTTCCTGTTGTAGATTCTTATTATTCATTGTTAATGCCTATATTAACCTTGACCAGGGCTTTA
ACTGCAGAGTCATGTTGACACTGACTTAACAAAGCCTTACATTAAGTGGGATTTGTTAAAATATGACCACGGAAGAGAGGTTAAAACTCTTTGACCGTTA
TTTTAAATATTGGGATCAGACATACCACCCAAATTGTGTTAACTGTTTGGATGACAGATGCATTCTGCATTGTGCAAACTTTAATGTTTATTCTCTACAG
TGTTCCCACCTACAAGTTTTGGACCACTAGTGAGAAAAATATTTGTTGATGGTGTTCCATTTGTAGTTTTCAACTGGATACCACTTCAGAGAGCTAGGTG
TTGTACATAATCAGGATGTAAACTTACATAGCTCTAGACTTAGTTTAAGGAATTACTTGTGTATGCTGCTGACCCTGCTATGCACGCTGCTTCTGGTAAT
CTATTACTAGATAAACGCACTACGTGTTTTCAGTAGCTGCACTTACTAACAATGTTGCTTTCTTCAAACTGTCAAACCCGGTAATTTTAACAAAGACTTC
TATGACTTTGCTGTGTCTAAGGGTTTCTAAGGAAGGAAGTTCTGTTGAATTAAAACACTTTCTCTGCTCAGGATGGTAATGCTGCTATCAGCGATTATGA
CTACTATCGTTATAATCTACCAACAATGTGTGATATCAGACACTACTATTTGTAGTTGAAGTTGTTGATAAGTACTTTGATTGTTACGATGGTGGCTGTA
TTAATGCTAACCAAGTCATCGTCAACAACCTAGACAAATCAGCTGGTTTTCCATTTAATAAATGGGGTAAGGCTAGACTTTATTATGATCAATGAGTTAT
GAGGATCAAGATGCACTTTCGCATATACAAAACGTAATGTCATCCCTACTATAACTCAAATGAATCTTAAGTATGCCATTAGTGCAAAGAATAGAGCTCG
CACCGTAGCTGGTGTCTCTATCTGTAGTACTATGACCAATAGACAGTTTTCATCAAAAATTATTGAAATCAATAGCCGCCACTAGAGGA
>c8e81f26-c767-40e8-833d-371732da4498|11
ATACCTTCCCAGGTAACAAACCAACCACTTTTCGATCTCTTGTAGATCTGTTCTCTAAACGAACAAACTAAAATGTCTGATAATGGACCCAAAATCAGCG
AAATGCACCCCGCATTACGTTTGGTGGACCCTCAGATTCAACTGGCAGTAACCAGAATGGAGAACGCAGTGGGGCGCGATCAAAACAACGTCGGCCCCAA
GGTTTACCCAATAATACTGCGTCTTGGTTCACCGCTCACTCAACATGGCAAGGAAGACCTTAAATTCCCTCGAGGACAAGGCGTTCCAATTAACACCAAT
AGCAGTCCAGATGACCAAATTGGCTACTACCGAAGAGCTACCAGACGAATTCGTGGTGGTGACGGTAAAATGAAAGATTCAGTCCAAGATGGTATTTTAC
TACCTAGGAACTGGGCCAGAAGCTGGACTTCCCTATGGTGCTAACAAAGACGGCATCATATGGGTTGCAACTGAGGGAGCCTTGAATACACCAAAAGATC
ACATTGGCACCCGCAATCCTGCTAACAATGCTGCAATCGTGCTACAACTTCCAAGGAACAACTATTGCCAAAAGGCTTTTACGCAGAAGGGAGCAGAGGC
GGCAGTCAAGCCTCTTCTCGTTCCTCATCACGTAGTCGCAACAGTTTAAGAAATTCAACTCCAGGCAGCAGTAGGGGAACTTCTCCTGCTAGAATGGCTG
GCAATGGCGGTGATGCTGCTCTTGCTTTGCTGCTGCTTGACAGATTGAACCAGCTTGAGAGCAAAATGTCTGGTAAAGGCCAACAACAACAAGGCCAAAC
TGTCACTAAGAAATTGCTGCTGAGGCTCTAAGAAGCCTGGCAAAAACGTACTGCCACTAAAGCATACAATGTAACACAAGCTTTCGGCAGACGTGGTCCA
GAACAAACCCAAGGAAATTTTGGGGACCAGGAACTAATCAGACAAGGAACTGATTACAAACATTGGCCGCAAATTGCACAATTTGCCCCAGCGCTTCAGC
GTTTTCGGAATGTCGCGCATTGGCATGGAAGTCACACCTCGGGAACGTGGTTGACCTACACAGGTGCCATCAAATTGGATGACAAAGATCCAAATTTTAA
AGATCAAGTCATTTGCTGAATAAGCATTGACGCATACAAAACATTCCCACCAACAGAGCCTAAAAAGGACAAAAAGAAGAAGGCTGATGAAACTCAAGCC
TCGCAGAGACAGAAGAAACAGCAAACTGTGACTCTTCCTGCTGCAGATTTGGATGATTTTCCAAACAATTGCAACAATCCATGAGCAGTGCTGAC
>51fcf14e-ec1c-4948-a86e-bb88d92a9d43|43
TGGACAGCCTTTGTTACTAATGTGAATGCGTCATCATCTGAAGCATTTTTAATTGGATGTAATTATCTTGGCAAACCACGCGAACAAATAGATGGTTATG
TCATGCATGCAAATTACATATTTTGGAGGAATACAAATCCAATTCAGTTGTCTTCCTATTCTTTATTTGACATGAGTAAATTTCCCCTTAAATTAAGGGT
ACTGCTGTTATGTCTTTAAAAGAAGGTCAAATCAATGATATGATTTTATCTCTTCTTAGTAAAGGTAGACTTATAATTAGAGAAAACAACAGAGTTGTTA
TTTCTAGTGATGTTCTTGTTAACAACTAAACGAACAATGTTTGTTTTTTGTTTTATTGCCACTAGTTTAGTCAGTGTGTTAATCTTACAACCAGAACTCA
ATTACCCCTGCATACACTAATTTTTCACACGTGGTGTTTATTACCCTGACAAAGTTTCAGATCCTCAGTTTACATTCAACTCAGGACTTGTTCTTACCTT
TTTTTCCAATGTTACTTGGTTCCATGCTATACATGTCTTGGGACCAATGGTACTAAGAGGTTTGATAACCCTGTCCTACCATTTAATGATGGTGTTTATT
TTGCTTCCACTGAGAAGTCTAACATAATAAGAGGCTGGATTTTGGTACTACTTTAGATTCGAAGACCCAGTCCCTACTTATTGTTAATAACGCTACTAAT
GTTGTTATTAAAGTCTGTGAATTTTCAATTTTGTAATGATCCATTTTTGGGTGTTTATTACCACAAAACAACAAAAGTTGGATGGAAAGTGAGTTTAGAG
TTTATTCTAGTGCGAATAATTGCACTTTTGAATATGTCTCAGCCTTTTTATGGACCTTGAAGGAAAACAGGGTAATTTCAAAAAAATCTTTAGGGAATTT
GTGTTTAAGAATATTGATGGTTATTTTAAAATATATTTAAGCACACGCCTATTAATTTAGTGCGTGATCTCCCTCAGGGTTTTTCGGCTTTAGAACCATT
GGTAGATTTGCCAATAGGTATAACATCACTAGGTTTCAAACTTTACTTGCTTTACGTAGACGTTATTTGACTCCTGGTGATTCTTCAGGTTGGACAGCTG
GTGCTGCAGCTTATTATGTGGGTTATCTTCAACCAAGGACTTTCTATTAAAATAATGAAAATGGAACCATTACAGATGCTGTAGACTGTGCACTTGACCC
TCTCAGAAACAAAGTGTACGTTGAAATCCTCACTGTAGAAAAGGAATTTATCAAACTTCTAACTTTAGAGTCCAACCAACAGAATCTATTGTTAGATTTC
CTAATATTACAAACTTGTGCCCTTTTGGTGAAGTTTTAACGCCACCAGATTTGCATCTGTTTATGCTTGGAACAGGAAGAGAATCAGCAACTGTGTTGCT
GATTATTCTGTCCTATATAATTCCGCATCATTTTCCACTTTAAGTGTTATGGAGTGTCTCCTACTAAATTAAATGATCTCTGCTTTACTAATGTCTATGC
AGATTCATTTGTAATTAGAGGTGATGAAGTCAGACAAATCGCTCCAGGGCAAACTGGAAAGATTGCTGATTATAATTATAAATTACCAGATGATTTTACA
GGCTGCGTTATAGCTTGGAATTCTAACAATCTTGATTCTAAGGTTGGTGGTAATTATATAATTACCTGTATAGATTGTTAGGAAGTCTAATCTCAAACCT
TTTGAGAGAGATATTTCAACTGAAATCTATCAGGCCGGTAGCACACCTTGTAATGGTGTTGAAGGTTTTAATTGTTACTTTCAACAATCATATGGTTTCC
AACCCACTAATGGTGTTGGTTACCAACCATACAGAGTAGTAGTACTTTCTTTTGAACTTCTACATGCACCAGCAACTGTTTGTGGACCTAAAAAGTCTAC
TAATTTGGTTAAAAACAAATGTGTCAATTTCAACTTCAATGGTTTAACAGGCACAGGTGTTCTTACTGAGTTTAACAAAAGTTTCTGCCTTTCCAACAAT
TTGGCAGAGACATTGCTGACACTACTGATGCTGTCCGTGATCCACAGACACTTGAGATCTTGACATTACACCATGTTCTTCTGGTGGTGTCAGTGTTATA
ACACCAGGAACAATACTTCTAACCAGGTTGCTGTTTTTATCAGGATGTTAACTGCACAGAAGTCCCTGTTGCTATTCATGCAGATCAACTTACTCCTACT
TGGCGTGTTTATTCTACAGGTTCTAATGTTTTCAAACACGTGCAGGCTGTTTAATAGGGGCTGAATATGTCAACAACTCATATGAGTGTGACATACCCAT
TGGTGCAGGTATATGCGCTAGTTATCAGACTCAGACTAATTCCTCAGCGGGCACGTAGTGTAGCTAGTCAATCCATCATTGCCTACACTATGTCACTTGG
TGCAGAAAATTCAGTTGCTTACTCTAATAACTCTATTGCCATACCCACAAATTTTACTATTAGTGTTACAGAAATTCTACCAGTGTCTATGACCAAGACA
TCAGTAGATTGTACAATGTACATTTGTGGTGATTCAACTGAATGCAGCAATTTTTGTTGCAATATGGCAGTTTTTGTACACAATTAAACCGTGCTTTAAC
TGGAATAGCTGTTGAACAAGACAAAACACCCAAGAAGTTTTTGCACAAGTCAAACAAATTTACAAAACACCACCAATTAAAGATTTTGGTGGTTTTAATT
TTTCACAAATATTACCAGATCCATCAAAACCAAGCAAGAGGTCATTTATTGAAGATCTACTTTCAACAAAGTGACACTTGCAGATGCTGGCTTCATCAAA
CAATATGGTGATTGCCTTGGTGATATTGCTGCTAGAGACCTCATTTGTGCACAAAAGTTTAACGGCCTTACTGTTTTGCCACCTTTGCTCACAGATGAAA
TGATTGCTCAATACACTTGCACTGTTAGCGGGTACAATCACTTCTGGTTGGACCTTTGGTGCAGGTGCTGCATTACAAATACCATTTGCTATGCAAATGG
CTTATAGGTTTAATGGTATTGGAGTTACACAGAATGTTCTCTATGAGAACCAAAAATTGATTGCCAACCAATTTAATAGTGCTATTGGCAAAATTCAAGA
CTCACTTTTTCCACAGCAAGTGCACTTGGAAAACTTCAAGATGTGGTCAACCAAAATGCACAAGCTTTAAACACGCTTGTTAAACAACTTAGCTCCAATT
TGGTGCAATTCAAGTGTTTTAAATGATATCCTTTCACGTCTTGACAAAGTTGAGGCTGAAGTGCAAATTGATAGGTTGATCACAGGCAGACTTCAAAGTT
TGCAGACATATGTGACTCAACAATTAATTAGAGCTGCAGAAATCAGAGCTTCTGCTAATCTTGCTGCTACTAAAATGTCAGAGTGTGTACTTGGACAATC
AAAAAGAGTTGATTTTGTGGAAAGGGCTATCATCTTATGTCCTCCCCTCAGTCAGCACCTCATGGTGTAGTCTTCTTGCATGTGACTTATGTCCCTGCAC
AAGAAAAGAACTTCACAACTGCTCCTGCCATTTGTCATGATGGAAAAGCACACTTTCCTCGTGAAGGTGTCTTTGTTTCAAATGGCACACACTGGTTTGT
AACACAAAGGAATTTTTATGAACCACAAATCATTACTACAGACAACACATTTGTGTCTGGTAACTGTGATGTTGTAATAGGAATTGTCAACAACACAGTT
TATGATCCTTTGCAACCTGAATTAGACTCATTCAAGGAGGAGTTAGATAAATATTTTAAGAATCATACATCACCAGATGTTGATTTAGGTGACATCTGGC
ATTAATGCTTCAGTTGTAAACATTCAAAAAGAAATTGACCGCCTCAATGAGGTTGCCAAGAATTTAAATGAATCTCATCGATCCAAGAACTTGGAAAGTA
TGAGCAGTATAAAATGGCCATGGTACATTTGGCTAGGTTTTATAGCTGGCTTGATTGCCATAGTAATGGTGACAATTATGCTTTGCTGTATGACCAGTTG
CTGTAGTTGTCTCAAGGGCTGTTGTTCTTGTGGATCCTGCTGCAAATTTGATGAAGACGACTTGAGCCAGTGCTCAAAGGAGTCAAATTACATTACACAT
AAACGAACTTATGGATTTGTTTATGAGAATCACAATTGGAACTGTAACTTTGAAGCAAGGTGAAATCAAGGATGCTACTCCTTCAGATTTTGTTCGCGCT
ACTGCAACGATACCGATACAAGCCTCACTCCCTTTCGGATGGCTTATTGTTGGCGTTGCACTTCTTGCTGTTTTTCAGAGCGCTTCCAAAATCATAACCC
TCAAAAGAGATGGCAACTAGCACTCCAAGGGTGTTCACTTTGTTTGCAACTTGCTGTTGTTGTTTGTAACAGTTTACTCACACCTTTTGCTCGTTGCTGC
TGGCCTTGAAGCCCCTTTTCTCTATCTTTATGCTTTAGTCTACTTCTTGCAGAGTATAAACTTTGTAAGAATAATAATGAGGCTTTGGCTTTGCTGGAAA
TGCCGTTCCAAAACCCATTACTTTATGATGCCAACTATTTCTTTGCTGGCATACTAATTGTTACGACTATTGTATACCTTACAATAGTGTAACTTCTTCA
ATTGTCATTACTTCAGGTGATGGCACAACAAGTCCTATTTTGAACATGACTACCAGATTGGTGGTTATACTGAAATGGGAATCTGGAGTAAAAGACTGTG
TTGTATTACACAGTTACTTCACTTCAGACTATTACCAGCTGTACTCAACTCAATTGAGTACAGACACTGGTGTTGAACATGTTACCTTCTTCATCTACAA
TAAAATTGTTGATGAGCCTGAAGAACATGTCCAAATTACACAATCGACGGTTCATCCGGAGTTGTTAATCCAGTAATGGAACCAATTTATGATGAACCGA
CGACGACTACTAGCGTGCCTTTGTAAGCACAAGCTGATGAGTACGAACTTATGTACTCATTCGTTTAGAAGAGACAGGTACGTTAATAGTTAATAGCGTA
CTTTTTCTTGCTTTCGTGGTATTCTTGCTAGTTACACTAGCCATCCTTACTGCGCTTCGATTGTGTGCGTACTGCTGCAATATTGTTAACGTGAGTCTTG
TAAAACCTTCTTTTACGTTTACTCGTGTTTAAAATCTGAATTCTTCTAGAGTTCCTGATTTCTGGTCTAAACGAACTAAATATTATATTAGTTTTCTGTT
TGGAACTTTAATTTTAGCCATGGCAGATTCCAACGGTACTATTACCGTTGAAGAGCTTAAAAAGCTCTTGAACAATGGAACCTAGTAATAGGTTTCCTAT
TCCTTACATGGATTTGTCTTTACAATTTGCCTATGCCAACAGGAATAGGTTTTTGTATATAATTAAGTTAATTTTCCTCTGGCTGTTATGGCCAGTAACT
TTAGCTTGTTTGTGCTTGCTGCTGTTTACAGAATAAATTGGATCACCGGTGGAATTGCTATCGCAATGGCTTGTCTTGTAGGCTTGATGTGGCTCAGCTA
CTTCATTGCTTTCAGACTGTTTGCGCGTACGCGTTCCATGTGGTCATTCAATCCAGAAACTAACATTCTCAACGTGCCACTCCATGGCACTATTTTGACC
AGACCGCTTCTAGAAAGTGAACTCGTAATCGGAGCTGTGATCCTTCGTGGACATCTTCGTATTGCTGGACACCATCTAGGACGCTGTGACATCAAGGACC
TGCCTAAAGAAATCACTGTTGCTACATCACGAACGCTTCTTATTACAAATTGGGAGCTCGCAGCGTGTAGCAGGTGACTCAGGTTTTGCTGCATACAGTC
GCTACAGGATTGGCAACTATAAATTAAACACAGACCATTCCAGTAGCAGTGACAATATTGCTTTGCTTGTACAGTAAGTGACAACAGATGTTCATCTCGT
TGACTTTCAGGTTACTATAGCAGAGATATTACTAATTATTATGAGGACTTTTAAAGTTTCCATTTGGAATCTTGATTACATCATAAACCTCATAATTAAA
AATTTATCTAAGTCACTAACTGAGAATAAATATTCTCAATTAGATGAAGAGCAACCAATGGAGATTGATTAAACGAACATGAAAATTATTTTCTTGGCAC
TGATAACACTCGCTACTTGTGAGCTTTATCACTACCAAGAGTGTGTTAGAGGTACAACAGTACTTTTAAAAGAACCTTGCTCTCTGGAACATACGAGGGC
AATTCACCATTTCATCCTCTAGCTGATAACAAATTTGCACTGACTTGCTTTAGCACTCAATTTGCTTTTGCTTGTCCTGACGGCGTAAAACACGTCTATC
AGTTACGTGCCAGATCAGTTCACCTAAACTGTTCATCAGACAAGAGGAAGTTCAAGAACTTTACTCTCCAATTTTTATTGTTGCGGCAATAGTGTTTATA
ACACTTTGCTCACACTCAAAAGAAAGACAGAATGATTGAACTTTCATTAATTGACTTCTATTTGTGCTTTTTAGCCTTTCTGCTATTCCTTGTTTTAATT
ATGCTTATTATCTTTTGGTTCTCACTTGAACTGCAAGATCATAATGAAACTTGTCACGCCTAAACGAACATGAAATTTCTTGTTTTCTTAGGAATATCTA
CAACTGTAGCTGCATTTCACCAAGAATGTAGTTTACAGTTATGTACTCAACATCAACCATATGTAGTTGATGACCCGTGTCCTATTCACTTCTATTCTAA
ATGGTATATTAGAGTAGGAGCTAGAAAATCAGCACCTTTAATTGAATTGTGCGTGGATGAGGCTGGTTCTAAATCACCCATTCAGTACATCGATATCGGT
AATTATACAGTTTCCTGTTTACCTTTTACAATTAATTGCCAGGAACCTAAATTGGGTAGTCTTGTAGTGCGTTGTTCGTTCTATGAAGACTTTTTAGAGT
ATCATGACGTTCGTGTTGTTTTAGATTTCATCTAAACGAACAAACTAAAATGTCTGATAATGGACCCCAAAATCAGCGAAATGCACCCGCATTACGTTTG
GTGGACCCTCAGATTCAACTGGCAGTAACCAGAATGGAGAACGCAGTGGGGCGCGATCAAAACAACGTCGGCCCCAAGGTTTACCCAATAATACTGCGTC
TTGGTTCACCGCTCTCACTCAACATGGCAAGGAAGACCTTAAATTCCCTCGAGGACAAGGCGTTCCAATTAACACCAATAGCAGTCCAGATGACCAAATT
GGCTACTACCGAAGAGCTACCAGACGAATTCGTGGTGGTGACGGTAAAATGAAAGATCTCAGTCCAAGATGGTATTTCTACTACCTAGGAACTGGGCCAG
AAGCTGGACTTCCCTATGGTGCTAACAAAGACGGCATCATATGGGTTGCAACTGAGGGAGCCTTGAATACACCAAAAGATCACATTGGCACCCGCAATCC
TGCTAACAATGCTGCAATCGTGCTACAACTTCCAAGGAACAACTATTGCCAAAAGGCTTTACGCAGAAGGGAGCAGAGGCGGCAGTCAAGCCTCTTCTCG
TTCCTCATCACGTAGTCGCAACAGTTTAAGAAATTCAACTCCAGGCAGCAGTAGGGGAACTTCTCCTGCTAGAATGGCTGGCAATGGCGGTGATGCTGCT
CTTGCTTTGCTGCTGCTTGACAGATTGAACCAGCTTGAGAGCAAAATGTCTGGTAAAGGCCAACAACAACAAGGCCAAACTGTCACTAAGAATTGCTGCT
GAGGCTTCTAAGAAGCCTCGGCAAAACGTACTGCCACTAAAGCATACAATGTAACACAAGCTTTCGGCAGACGTGGTCCAGAACAAACCCAAGGAAATTT
TGGGGACCAGGAACTAATCAGACAAGGAACTGATTACAAACATTGGCCGCAAATTGCACAATTTGCCCCAGCGCTTCAGCGTTCGGAATGTCGCGCATTG
GCATGGAAGTCACACCTTCGGGAACGTGGTTGACCTACACAGGTGCCATCAAATTGGATGACAAAGATCCAAATTCAAAGATCAAGTCATTTGCTGAATA
AGCATTGACGCATACAAAACATTCCCACCAACAGAGCCTAAAAAGGACAAAAAGAAGAAGGCTGATGAAACTCAAGCCTTACCGCAGAGACAGAAGAAAC
AGCAAACTGTGACTCTTTCCTGCTGCAGATTTGGATGATTCTCCAAACAATTGCAACAATCCATGAGCAGTGCTGACTCAACTCAGGCCTAAACTCATGC
AGACACACAAGGCAGATGGGCTATATAAACGTTTTCGCTTTCCGTTTACGATATAGTCTACTTGTGCAGAATGAATTCTCGTAACATAGCACAAGTAGAT
GTAGTTAACTTTAATCTCACATAGCAATTTTAATCAGTGTGTAACATTAGGGAGGACTTGAAAGAGCCACCACATTTCACCGAGGCCACGCGGAGTACGA
TCGAGTGTACAGTGAACAATGCTAGGGAGAGCTGCCTATATGGAAGAGCCCTAATGTGTAAAATTAATTTTAGTAGTGCTATCCCCATGTGATTTTAATA
GCTTCTTAGGAGAATGACAAAA
>d63cfbe2-5f7b-4f81-bd4a-6d56e2c68539|11
ATACCTTCCCAGGTAACAAACCAACCAACTTCGATCTCTTGTAGATCTGTTCTCTAAACGAACTTTAAAATCTGTGTGGCTGTCACTCGGCTGCATGCTT
AGTGCACTCACGCAGTATAATTAATAACTAATACTGTCGTTGACAGGACACGAGTAACTCGTCTATATTTGCAGGCTGCTTACGGTTTCGTCCGTGTTGC
AGCCGATCATCAGCACATCTAGGTTCGTCCGGGTGTGACCGAAAGGTAAGATGGAGAGCCTTGTCCCTGGTTCAACGAGAAAACACACGTCCAATTCAGT
TTGCCTGTTTTACAGGTTCGCGACGTGCTCGTACGTGGCTTTGGAGACTCCGTGGAGGAGGTCTTATCAGAGGCACGTCAACATTTAAAGATGGCACTTG
TGGCTTAGTAGAAGTTGAAAAAGGCGTTTTGCCTCAACTTGAACAGCCCTATGTGTTCATCAAACGTTCGGATGCTCGAACTGCACCTCATGGTCATGTT
ATGGTTGAGCTGGTAGCAGAACTCGAAGGCATTCAGTACGGTCGTAGTGGTGAGACACTTGGTGTCCTTGTCCCTCATGTGGGCGAAATACCAGTGGCTT
ACCGCAAGGTTTCTTCGTAAGAACGGTAATAAAGGAGCTGGTGGCCATAGTTACGGCGCCGATCTAAAGTCATTTGACTTAGGCGACGAGCTTGGCACTG
ATCCTTATGAAGATTTTCAAGAAACTGGAATGTACAAATACCTACAACTTGTGCTAATGACCCTGTGGGTTTTACACTTAAAAACACAGTCTGTACCGTC
TGCGGTATGTGGAAAGGTTATGGCTGTAGTTGTGATCAACTCCGCGAACCCATGCTTCAGTCAGCTGATGCACAATCGTTTTTAAACGGGTTTGCGGTGT
AAGTGCAGCCCGTCTTACACCGTGCGGCACAGGCACTAGTACTGATGTCGTATACAGGGCTTTTGACATACAATGATAAAGTAGCTGGTTTTGCTAAATT
CCTAAAAACTAATTGTTGTCGCTTCCAAGAAAAGGACGAAGATGACAATTTAATTGATTTTACTTTGTAGTTAAGAGACACACTTTCTAACTACCAACAT
GAAGAAACAATTTATAATTTACTTAAGGATTGTCCAGCTGTTGCTAAACATGACTTCTTTAAGTTTAGAATAGACGGTGACATGGTACCACATATATCAC
GTCAACGTCTTACTAAATACAATGGCAGACCTCGTCTATGCTTTAAGGCATTTTGATGAAGGTAATTGTGACACATTAAAAGAAATACTTGTCACATACA
ATTGTTGTGATGATGATTATTTCAATAAAAAGGACTGGTATGATTTTGTAGAAAACCCAGATATATTACGCGTATACGCCAACTTAGGTGAACGTGTACG
CCAAGCTTTGTTAAAAACAGTACAATTTGTGATGCCATGCGAAATGCTGGTATTGTTGGTGTACTGACATTAGATAATCAAGATCTCAATGGTAACTGGT
ATGATTTCGGTGATTTCATACAAACCACGCCAGGTAGTGGAGTTCCTGTTGTAGATTCTTATTATTCATTGTTAATGCCTATATTAACCTTGACCAGGGC
TTTAACTGCAGAGTCACATGTTGACACTGACTTAACAAAGCCTTACATTAAGTGGGATTTGTTAAAATATGACTACGGAAGAGAGGTTAAAACTCTTTGA
CCGTTATTTTAAATATTGGGATCAGACATACCACCCAAATTGTGTTAACTGTTTGGATGACAGATGCATTCTGCATTGTGCAAACTTTAATGTTCTATTT
CTACAGTGTTCCCACCTACAAGTTTTGGACCACTAGTGAGAAAAATATTTGTTGATGGTGTTCCATTTGTAGTTTCAACTGGATACCACTTCAGAGAGCT
AGGTGTTGTACATAATCAGGATGTAAACTTACATAGCTCTAGACTTAGTTTTAAGGAATTACTTGTGTATGCTGCTGACCCTGCTATGCACGCTGCTTCT
GGTAATCTATTACTAGATAAACGCACTACGTGCTTTCAGTAGCTGCACTTACTAACAATGTTGCTTTCAAACTGTCAAACCCGGTAATTTTAACAAAGAC
TTCTATGACTTTGCTGTGTCTAAGGGTTAAGGAAGGAAGTTCTGTTGAATTAAAACACTTTCTTTGCTCAGGATGGTAATGCTGCTATCAGCGATTATGA
CTACTATCGTTATAATCTACCAACAATGTGTGATATCAGACAACTACTATTTGTAGTTGAAGTTGTTGATAAGTACTTTGATTGTTACGATGGTGGCTGT
ATTAATGCTAACCAAGTCATCGTCAACAACCAAGACAAATCAGCTGGTTTCCATTTAATAAATGGGGTAAGGCTAGACTTTATTATGATCAATGAGTTAT
GAGGATCAAGATGCACTTTCGCATATACAAAACGTAATGTCATCCCTACTATAACTCAAATGAATTTAAGTATGCCATTAGTGCAAAGAATAGAGCTCGC
ACCGTAGCTGGTGTCTCTATCTGTAGTACTATGACCAATAGACAGTTTCATCAAAAATTATTGAAATCAATAGCCGCCACTAGAGGAGCTACTGTAGTAA
TTGGAACAAGCAAATTCTATGGTGGTTGGCACAACATGTTAAAACTGTTTATAGTGATGTAGAAAACCTCACCTTATGGGTTGGGATTATCCTAAATGTG
ATAGAGCCATGCCTAACATGCTTAGAATTATGGCCTCACTTGTTCTTGCTCGCAAACATACAACGTGTTGTAGCTTGTCACACCGTTTCTATAGATTAGC
TAATGAGTGTGCTCAAGTATTGAGTGAAATGGTCATGTGTGGCGGTTCACTATATGTTAAACCAGGTGGAACCTCATCAGGAGATGCCACAACTGCTTAT
GCTAATAGTGTTTTTAACATTTGTCAAGCTGTCACGGCCAATGTTAATGCACTTTTATCTACTGATGGTAACAAAATTGCCGATAAGTATGTCCGCAATT
TACAACACAGACTTTATGAGTGTCTATAGAAATAGAGATGTTGACACAGACTTTGTGAATGAGTTTACGCATATTTGCGTAAACATTTCTCAATGATGAT
ACTCTGACGATGCTGTTGTGTGTTTCAATAGCACTTATGCATCTCAAGGTCTAGTGGCTAGCATAAAGAACTTTAAGTCAGTTCTTTATTATCAAAACAA
TGTTTTTATGTCTGAAGCAAAATGTTGGACTGAGACTGACCTTACTAAAGGACCTCATGAATTTTGCTCTCAACATACAATGCTAGTTAAACAGGGTGAT
GATTATGTGTACCTTCCTTACCCAGATCCATCAAGAATCCTAGGGGCCGGCTGTTTGTAGATGATATCGTAAAAACAGATGGTACTTATGATTGAACGGT
TCGTGTCTTTAGCTATAGATGCTTACCCACTTACTAAACATCCTAATCAGGAGTATGCTGATGTCTTCATTTGTACTTACAATACATAAGAAAGCTACAT
GATGAGTTAACAGGACACATGTTAGACATGTATTCTGTTATGCTTACTAATGATAACACTTCAAGGTATTGGGAACCTGAGTTTTATGAGGCTATGTACA
CACCGCATACAGTACAGGCTGTTGGGGCTTGTGTTCTTTGCAATTCACAGACTTCATTAAGATGTGGTGCTTGCATACGTAGACCATTCTTATGTTGTAA
ATGCTGTTACGACCATGTCATATCAACATTAGTCTTGTCTGTTAATCCGTATGTTTGCAATGCTCCAGGTTGTGATGTCACAGATGTGACTCAACTTTTA
CTTAGGAGGTATGAGCTATTATTGTAAATCTTTAATCACCCATTGTTTTCCATTGTGTGCTAATGGACAAGTTTTTGGT
>b2742c8c-115c-4883-a18b-e34f47feb60e|5
AGATATAGTTGTCTTGATGAAATTTCAATGGCCACAAATTATGATTTGAGTGTTGTCAATGCCAGATTACGTGCTAAGCACTATGTGTCATTGGCGACCC
TGCTCAATTACCTGCACCACGCACATTGCTAACTAAGGGCACACTAGAACCAGAATATTTCAATTCAGTGTGTAGACTTATGAAAAACTATAGGTCCAGA
CATGTTCTTCGGAACTTGTCGGCGTTGTCCTGCTGAAATTGTTGACCTGTGAGTGCTTTGGTTTATGATAATAAGCTTAAAGCACATAAAGACAAATCAG
CTCAATGTTTTAAAATGTTTTATAAGGGTGTTATCACGCATGATGTTTCATCTGCAATTAACAGGCCACAAATAGGCGTGGTAAGAGAATTCCAACGTAA
CCCTGCTTGGAGAAAAGCTGTCTTTATTTCACCTCATAATTCAGAATGCTGTAGCCTCAAAGATTTTGGGACTACCAACTTCAAACTGTTGATTCAACAG
GGCTCAGAATATGACTATGTCATATTCACTCAAACCACTGAAACAGCTCACTCTTGTAATGTAAACAGATTTAATGTTGCTATTACCAGAGCAAAAGTAG
GCATACTTTGCATAATGTCTGATAGAGACCTTTATGACAAGTTGCAATTTACAAGTCTTGAAATTCCCAGGAATGTGGCAACTTTACAAGCTGAAAATGT
AACAGGACTCTTTAAAGATTGTAGTAAGGTAATCACTGGGTTACATCCTACACAGGCACCTACACACCTCAGTGTTGACACTAAATTCAAAACTGAAGGT
TTATGTGTTGACATACCTGGCATACCTAAGGACATGACCTATAGAAGACTCATCTCTATGATGGGTTTAAAATGAATTATCAAGTTAATGGTTACCCTAA
CTCGTTTATCACCCGCGAAGAAGCTATAAGACATGTACGTGCATGGATTGGCTCGATGTCGAGGGTGTCATGCATTAGAGAAGCTGTTGGTACCAATACC
ACCTTTACAGCTAGGTTTTCTACAGGTGTTAACCTAGTTGCTGTACCTACAGGTTATGTTGATACACCTAATAATACAGATTTTCCAGAGTTAGTGCTAA
ACCACCGCCTGGAGATCAATTTAAACACCTCATACACTTATGTACAAAGGACTTCCTTGGAATGTAGTGCGTATAAAGATTGTACAAATGTTAAGTGACA
CACTTAAAAATCTCTGACAGAGTCGTATTTGTCTTATGGGCACATGGCTTTGAGTTGACATCTATGAAGTATTTTGTGAAATAGGACCTGAGCGCACCTG
TTGTCTATGTGATAGACGTGCCACATGCTTTCCACTGCTTCAGACTATGCCTGTTGGCATCATTCTATTGGATTTGATTACGTCTATAATCCGTTTATGA
TTGATGTTCAACAATGGGGTTTACAGGTAACCTACAAAGCAACCATGATTTGTATTGTCAAGTCCATGGTAATGCACCGTAGCTAGTTGTGATGCAATCA
TGACTAGGTGTCTAGCTGTCCACGAGTGCTTTGTTAAGCGTGTTGACTGGACTATTGAATATCCTATAATTGGTGATGAACTGAAGATTAATGCGGCTGT
AGAAAGGTTTCAACACATGGTTGTTAAAGCTGCATTATTAGCAGACAAATTCCCAGTTCACGACATTGGTAACCCTAAAGCTATTAAGTGTGTACCTCAA
GCTGATGTAGAATGGAAGTTCTATGATGCACAGCCTTGTAGTGACAAAGCTTATAAAATAGAAGAATTATTTCTATTCTTATGCCACACATTCTGACAAA
TTCACAGATGGTGTATGCCTATTTGGAATTGCAATGTCGATAGATATCCTGCTAATTCCATTGTTTGTAGATTTGACACTAGAGTGCTATCTAACCTTAA
CTTGCCTGGTTGTGATGGTAGTTTTGTATGTAAATAAACATGCATTCCCACACCAGCTTTTGATAAAAGTGCTTTTGTTAATTTAAAACAATTACCATTT
TTTCTATTACTTTGACAGTCCATGTGAGTTCATGGAAAACAAGTAGTGTCAGATATAGATTATGTACCACTAAAGTCTGCTACGTGTATAACACGTTGCA
AATTAGGTGGTGCTGTCTGTAGACATCATGCTAATGAGTACAGATTGTATCGATGCTTATAACATGATGATCTCAGCTGGCTTTAGCTTGTGGGTTTACA
AACAATTTGATACTTATAACCTCTGGAACACTTTTACAAGACTCAGAGTTTAGAAAATGTGGCTTTAATGTTGTAAATAAGGGACACTTTGATGGACAAC
AGGGTGAAGTACCAGTTTTATCATTAATAACACTGTTTACACAAAAGTTGATGGTGTTGATGTAGAATTGTTTGAAAAATAAAACAACATTACCTGTTAA
TGTAGCATTTGAGCTTTGGGCTAAGCGCAACATTAAACCAGTACCAGAGGTGAAAATACTCAATAATTTGGGTGTGGACATTGCTGCTAATACTGTGATC
TGGGACTACAAAAGAGATGCTCCAGCACATATATCTACTATTGGTGTTTGTTCTATGACTGACATAGCCAAGAAATCAACTGAAACGATTTGTGCACCAC
TTCTGTTTTTTTGATGGTAGAGTTGATGGTCAAGTAGACTTATTTAGAAATGCCCGTAATGGTGTTCTTATTACAGAAGGTAGTGTTAAAGGTTTCACAA
CCATTTGTAGGTCCCAAACAAGCTAGTCTTAATGGAGTCACATTAATTGGAGAAGCCGTAAAAACACAGTTTCAATTATTATAAGAAAGTTGATGGTGTT
GTCCAACAATTACCTGAAACTTACTTACTCAGAGTAGAAATTTACAAGAATTTAAACCCAGGAGTCAAATGGAAATTGATTTCTTAGAATTAGCTATGGA
TGAATTCATTGAACGGTATAAATTAGAAGGCTATGCCTTCGAACATCGTTTATGGAGATTTTAGTCATAGTCAGTTAGGTGGTTTACATCTACTGATTGG
ACTAAGCTAAACGTTTTAAGGAATCACCTTTTGAATTAGAAGATTTTATTCCTATGGACAGTACAGTTAAAAACTATTCATAACAGATGTGCAAACAGGT
TCATCTAAGTGTGTGTTTCTGTTATTGATTTATTACTTGATGATTTTGTTGAAATAATAAAATCCCAAGATTTATCTGTAGTTTAAGGTTGTCAAAGTGA
CTATTGACTATACAGAAATTTTATTTATGCTTGGTGTAAAGATGGCCATGTAGAAACATTTACCCAAAATTACAATTTCTAGTAAGAAGTGGCAACCGGG
TGTTGCTATGCCTAATCACAAAATGCAAAGAATGCTATTAGAAAAGTGTGACCTTCAAAATTATGGTGATAGTGCAACATTACCTAAAGGCAATGATGAA
TGTCGCAAAATATACTACTAACTGTGTCAATATTTAAACACATTAACATTAGCTGTACCCTATAATATGAGAGTTATACATTTTGGTGCTGGTTCTGATA
AAGGAGTTGCACCAGGTACAGCTGTTTTTAAGACAGTGGTTGCCTACGGGTACGCTGCTTGTCGATTCAGATTTAATGACTTTGTCTGATGCAGATTCAA
CTTTGATTGGTGATTGTGCAACTGTACATACAGCTAATAATGGGATCTCATTATTAGTGATATGTACGACCCTAAGACTAAAAATGTTACAAAGAAATGA
CTCTAAAGAGGGTTTTCTCACTTACATTTGTGGGTTTATACAACAAAAGCTAGCTTTTGGAGGTTCCGTGGCTATAAAGATAACAGAACATTCTTGGAAT
GCTGATTTTATAAGCTCATGGGACACTTCGCATGGTGGACAGCCTTTGTTACTAATGTGAATGCGTCATCATCTGAAGCATTTTTAATTGGATGTAATTA
TCTTGGCAAACCACGCGAACAAATAGATGGTTATGTCATGCATGCAAATTACATATTTTGGAGGAATACAAATCCAATTCAGTTGTCTTCCTATTCTTTA
TTTGACATGAGTAAATTTTCCCCTTAAATTAAGGGTACTGCTGTTATGTCTTAAAAGAAGGTCAAATCAATGATATGATTTTATCTCTTCTTAGTAAAGG
TAGACTTATAATTAGAGAAAACAACAGAGTTGTTATTTCTAGTGATGTTCTTGTTAACAACTAAACGAACAATGTTTTGTTTTTTTTGTTTATTGCCACT
AGTCTAGTCAGTGTGTTAATCTTACATCAGAACTTCAATTACCCCTGCATACACTAATTCTTCACACGTGGTGTTTATTACCCTGACAAAGTTTTCAGAT
CCTCAGTTTTACATTCATTCAGGACTTGTCTTACCTTTTTCCAATGTTACTTGGTTCCATGCTATACATGTCTTGGGACCAATGTACTAAGAGGTTTGAT
AACCTGTCCTACCATTTAATGATGGTGTTTATTTTGCTTCCACTGAGAAGTCTAACATAATAAGAGGCTGGATTTTGGTACTACTTTAGATTCGAAGACC
CAGTCCCTACTTATTGTTAATAACGCTACTAATGTTGTTATTAAAAGTCTGTGAATTTTCAATTTGTAATGATCCATTTTTGGGTGTTTATTACCACAAA
AACAACAAAAGTTGGATGGAAAGTGAGTTTCGGAGTTTATCTAGTGCGAATAATTGCACTTTGAATATGTCTCAGCCTTTTCTTATGGACCTTGAAGGAA
AACAGGTAATTTCAAAAATTTCTTTAGGAATTTGTGTTTAAGAATATTGATGGTTATTTTAAAATATATTAAGCACACGCCTATTAATTTAGTGCGTGAT
CTCCCTCAGGGTTTTTCGGCTTTAGAACCATTGTAGATTTGCCAATAGGTATTAACATCACTAGGTTTCAAACTTACTTGCTTTACGTAGACGTTATTTG
ACTCCTGGTGATTCTTCTTACAGGTTGGACAGCTGGTGCTGCAGCTTATTATGTGGGTTATCTTCAACCAAGGACTTTCTATTAAAAATAATGAAAATGG
AACCATTACAGATGCTGTAGACTGTGCACTTGACCCCTCTCAGAAACAAAGTGTACGTTGAAATCCTCACTGTAGAAAAGGAATTATCAAACTTCTAACT
TTAGAGTCCAACCAACAGAATCTATTGTTAGATTTCCTAATATTACAAACTTGTGCCCTTTTGGTGAAGTTTTTAACGCCACCAGATTTGCATCTGTTTA
TGCTTGGAACAGGAAGAGAATCAGCAACTGTGTTGCTGATTATTCTGTCCCTATAATTCCGCATCATTTTCCACTTTAAGTGTTATGGAGTGTCTCCTAC
TAAATTAAATGATCTGCTTTACTAATGTCTATGCAGATTCATTTGTAATTAGAGGTGATGAAGTCAGACAAATCGCTCCAGGGCAAACTGGAAAGATTGC
TGATTATAATTATAAATTACCAGATGATTTTACAGGCTGCGTTATAGCTTGGAATTTAACAATCTTGATTAAGGTTGGTGGTAATTATAATTACCTGTAT
AGATTGTAGGAAGTCTAATCTCAAACCTTTTGAGAGAGATTTCAACTGAAATCTATCAGGCCGGTAGCACACCTTGTAATGGTGTTGAAGGTTTAATTGT
TACTTTCACAATCATATGGTTTCCAACCCACTAATGGTGTTGGTTACCAACCATACAGAGTAGTAGTACTTCTTTTGAACTTCTACATGCACCAGCAACT
GTTTGTGGACCTAAAAAGTCTACTAATTTGGTTAAAAACAAATGTGTCAATTTCAACTCAATGGTTTAACAGGCACAGGTGTTTCTTACTGAGTCTAAAC
AAAAGTTTCTGCCTTTCCAACAATTTGGCAGAGACATTGCTGACACTACTGATGCTGTCCGTGATCCACAGACAAAGATTCTGACATTACACCATGTTTT
CTTGGTGGTGTCAGTGTTATAACACCAGGAACAAATACTTTCTAACCAGGTTGCTGTTTCTTTATCAGGATGTTAACTGCACAGAAGTCCCTGTTGCTAT
TCATGCAGATCAACTTACTCTCCACTTGGCGTGTTTATTCTACAGGTTCTAATGTTTTCAAACACGTGCAGGCTGTTTTAATAGGGCTGAATATGTCAAC
AACTTCATGAGTGTGACATACCCATTGGTGCAGGTATATGCGCTAGTTATCAGACTCAGACTAATTCCTCAGCGGGCACGTAGTGTAGCTAGTCAATCCA
TATTGCCTACACTATGTCACTTGGTGCAGAAAATTCAGTTGCTTACTCTAATAACTCTATTGCCATACCCACAAATTTTACTATTAGTGTTACACAGAAT
TTCTACCAGTGTCTATGACCAAGACATCAGTAGATTGTACAATGTCATTTGTGGTGATTCAACTGAATGCAGCAATTTTTGTTGCAATATGGCAGTTTTT
GTACACAATTAAACCGTGCTTTAACTGGAATAGCTGTTGAACAAGACAAAAACACCCAAGAAGTTTTTGCACAAGTCAAACAAATTTACAAAACACCAAT
TAAAGATTTTGGTGGTTTAATTTCACAAATATTACCAGATCCATCTTTTCAAAACCAAGCAAGAGGTCATTTATTGAAGATCTACTTCAACAAAGTGACA
CTTGCAGATGCTGGCTTCATCAAACAATATGGTGATTGCCTTGGTGATATTGCTGCTAGAGACCTCATTTGTGCACAAAAGTTTAACGGCCTTACTGTTT
TGCCACCTTTGCTCACAGATGAAATGATTGCTCAATACACTTTGCACTGTTAGCGGGTACAATCACTTCTGGTTGGACCTTTGGTGCAGGTGCTGCATTA
CAATACCATTTGCTATGCAAATGGCTTATAGGTTTAATGGTATTGGAGTTACACAGAATGTTCTCTATGAGAACCAAAAATTGATTGCCAACCAATTTAA
TAGTGCTATTGGCAAAATTCAAGACTTTCTACCACAGCAAGTGCACTTGGAAAACTTCAAGATGTGGTCAATTTAAAATGCACAAGCTTTAAACACGCTT
GTTAAACAACTTAGCTCCAATTTGGTGCAATTCAAGTGTTTAAATGATATCCTTTACGTCTTGACAAAGTTGAGGCTGAAGTGCAAATTGATAGGTTGAT
CACAGGCAGACTTCAAAAGTTTGCAGACATATGTGACTCAACAATTAATTAGAGCTGCAGAAATCAGAGCTCTGCTAATCTGCTGCTACTACTAAAATGT
CAGAGTGTGTACTTGGACAATCAAAAAGAGTTGATTTTGTGGAAAGGGCTATCATCTTATGTCCTTTCCTAAGTCAGCACCTCATGGTGTAGTCTTCTTG
CATGTGACTTATGTCCCTGCACAAGAAAAGAACTTCACAACTGCTCCTGCCATTTGTCATGATGGAAAAGCACACTTTCCTCGTGAAGGTGTCTTGTTCA
AATGGCACACACTGGTTTGTAACAAAGGAATTTTTATGAACCACAATCATTACTACAGACAACACATTTGTGTCTGGTAACTGTGATGTTGTAATAGGAA
TTGTCAACAACACAGTTTATGATCTTCTGCAACCTGAATTAGACTCATTTCAAGGAGGAGTTAGATAAATATTTTAAGAATCATACATCACCAGATGTTG
ATTTAGGTGACATCTCTGGCATTAATGCTTCAGTTGTAAACATTCAAAAGAAATTGACCGCCTCAATGAGGTTGCCAAGAATCAAATGAATCATCGATCC
AAGAACTTGGAAAGTATGAGCAGTATATAAAATGGCCATTGGTACATTTGGCTCTAGGTTTATAGCTGGCTTGATTGCCATAGTAATGGTGACAATTATG
CTTTGCTGTATGACCAGTTGCTGTAGTTGTCTAAGGGCTGTTGTTCTTGTGGATCCTGCTGCAAATTTGATGAAGACGACTTGAGCCAGTGCTCAAAGGA
GTCAAATTACATTACACATAAACGAACTTATGGATTTGTTTATGAGAATCTCACAATTGGAACTGTAACTTTGAAGCAAGGTGAAATCAAGGATGCTATA
CTCCTTCAGATTTTGTTCGCGCTACTGCAACGATACCGATACAAGCCTCACTCCCTTTCGGATGGCTTATTGTTGGCGTTGCACTTCTTGCTGTTTTCAG
AGCGCTTCCAAAATCATAACCCTCAAAAGAGATGGCATTAGCACTCCAAGGGTTCATCTTTGTTTGCAACTTGCTGTTGTTGTTTGTAACAGTTTACCTT
TTGCTCGTTGCTGCTGGCCTTGAAGCCCCCTTTCTCTATCTTTATGCTTTAGTCTACTTCTTGCAGAGTATAAACTTTGTAAGAATAATAATGAGGCTTT
GGCTTTGCTGGAAATGCCGTTCCAAAAACCCATTACTTTATGATGCCACTATTTTCTTTGCTGGCATCTGTTGTTACGACTATTGTATACCACAATAGTG
TAACTTCTTCAATTGTCATTACTTCAGGTGATGGCACAACAAGTCCTATTCTGAACATGACTACCAGATTGGTGGTTATACTGAAATGGGAATCTTGAGT
AAAAGACTGTGTTGTATTACACAGTTACTTCACTTTTCAGACTATTACCAGCTGTACTCAACTCAATTGAGTACAGACACTGGTGTTGAACATGTTACCT
TTCATCTACAATAAAATTGTTGATGAGCCTGAAGAACATGTCCAAATTTCAACAATCGACGGTTCATCCGGAGTTGTTAATCCAGTAATGGAACCAATTT
ATGATGAACCGACGACGACTACTAGCGTGCCTTTTGTAAGCACAAGCTGATGAGTACGAACTTATGTACTCATTCGTTCAGAAGAGACAGGTACGTTAAT
AGTTAATAGCGTACTTTCTTGCTTTCGTGGTATTTTGCTAGTTACACTAGCCATCCTTACTGCGCTTCGATTGTGTGCGTACTGCTGCAATATTGTTAAC
GTGAGTCTTGTAAAACCTTCTTTTACGTTTACATTTCGTGTTAAAAATCTGAATTCTTCTAGAGTTCCTGATTTCTGGTCTAAACGAACTAAATATTATA
TTAGTTTTGTTTGGAACTTTAATTTTTAGCCATGGCAGATTCCAACGGTACTATTACCGTTGAAGAGCTTAAAAAGCTTTGAACAATGGAACCTAGTAAT
AGGTTTCCTATTCCTTACATGGATTTGTTTTACAATTTGCCTATGCCAACAGGAATAGGTTTTTGTATATAATTAAGTTAATTTTCCTTTGGCTGTTATG
GCCAGTAACTTTAGCTTGTTTGTGCTTGCTGCTGTTTACAGAATAAATTGGATCACCGGTGGAATTGCTATCGCAATGGCTTGTCTTGTAGGCTTGATGT
GGCTCAGCTACTTCATTGCTTCTTTCAGACTGTTTGCGCGTACGCGTTCCATGTGGTCATTCAATCCAGAAACTAACATTCTCAACGTGCCACTCCATGG
CACTATTTGACCAGACCGCTTCTAGAAAAGTGAACTTGTAATCGGAGCTGTGATCCTCGTGGACATCTTCGTATTGCTGGACACCATAAGGACGCTGTGA
CATCAAGGACCTGCCTAAGAAATCACTGTTGCTACATCACGAACGCTTCTCTATTACAAATTGGGAGCTCGCAGCGTGTAGCAGGTGACTCAGGTTTTGC
TGCATACAGTCGCTACAGGATTGGCATTATAAATTAAACACAGACCATTCCAGTAGCAGTGACAATATTGCTTTGCTTGTACAGTAAGTGACAACAGATG
TTCATCTCGTTGATTGACTCAGGTTACTATAGCAGAGATTATTACTAATTAATTATGAGGACTTTTAAAGTTTCCATTTGGAATCTTGATTACATCATAA
ACCTCATAATTAAAAATTTATCTAAGTACTAACTGAGAATAAATATTCAATTAGATGAAGAGCAACCAATGGAGATTGATTAAACGAACATGAAAAATTA
TTCTTCTTGGCACTGATAACACTCGCTACTTGTGAGCTTTATCACTACCAAGAGTGTGTTAGAGGTACAACAGTACTTTAAAAGAACCTTGCTTTCTGGA
ACATACGAGGGCAATTCACCATTCATCCTCTAGCTGATAACAAATTTGCACTGACTTGCTTAGCACTCAATTTGCTTTGCTTGTCCTGACGGCGTAAAAC
ACGTCTATCAGTTACGTGCCAGATCAGTTCACCTAAACTGTTATCAGACAAGAAGTTCAAGAACTTTACTCTCCAATTTTTTATTGTTGCGGCAATAGTG
TTTATAACACTTTGCTCACACTCAAAAGAAAGACAGAATGATTGAACTTTCATTAATTGACTTCTATTTGTGCTTTTTAGCCTTTTGCTATTCCTTGTTT
AATTATGCTTATTATCTGTTGGTTTCACTTGAACTGCAAGATCAATGAAACTTGTCACGCCTAAACGAACATGAAATTCTTGTTTCTTAGGAATCATCAC
AACTGTAGCTGCATTTTCACCAAGAATGTAGTTTACAAGACATGTACTCAACATCAACCATATGTAGTTGATGACCCGTGTCCTATTCACTTCTATTCTA
AATGGTATATTAGAGTAGGAGCTAGAAAATCAGCACCTTTAATTGAATTGTGCGTGGATGAGGCTGGTTCTAAAATCACCCATTACCAGTACATCGATAT
GGTAATTATACAGTTCCTGTTTACCTTTTACAATTAATTGCCAGGAACCTAAATTGGGTAGTCTTGTAGTGCGTTGTTCGTTCTATGAAGACTTTTTAGA
GTATCATGACGTTCGTGTTGTTTAGATTTCATCTAAACGAACAAACTAAAATGTCTGATAATGGACCCAAAATCAGCGAAATGCACCCCGCATTACGTTT
GGTGGACCTCAGATTCAACTGGCAGTAACCAGAATAGAGAGAACGCAGTGGGGCGCGATCAAAACAACGTCGGCCCAAGGTTTACCCAATAATACTGCGT
CTTGGTTCACCGCTCAACATGGCAAGGAAGACCTTAAATTCCCTCGAGGACAAGGCGTTCCAATTAACACCAATAGCAGTCCAGATGACCAAATTGGCTA
CTACCGAAGAGCTACCAGACGAATCGTGGTGGTGACGGTAAAATGAAAGATCTCAGTCCAAGATGGTATTCTACTACCTAGGAACTGGGCCAGAAGCTGA
CTTCCCTATGGTGCTAACAAAGACGGCATCATATGGGTTGCAACTGAGGGAGCCTTGAATACACCAAAAGATCACATTGGCACCCGCAATCCTGCTAACA
ATGCTGCAATCGTGCTACAACTTTCCAAGGAACAACTATTGCCAAAAGGCTTTTACGCAGAAGGAGCAGAGGCGGCAGTCAAGCCTTCTCGTTCCTCATC
ACGTAGTCGCAACAGTTTAAGAATTTCAACTCCAGGCAGCAGTAGGGGAACTTCCTGCTAGAATGGCTGGCAATGGCGGTGATGCTGCTCTTGCTTGCTG
CTGCTTGACAGATTGAACCAGCTTGAGAGCAAAATGTCTGGTAAAGGCCAACAACAACAAGGCCAAACTGTCACTAAGAATTTGCTGCTGAGGCTTCTAA
GAAGCCTCGGCAAAACGTACTGCCACTAAAGCATACAATGTAACACAAGCTTTCGGCAGACGTGGTCCAGAACAAACCCAAGGAAATTTTGGGGACCAGG
AACTAATCAGACAAGGAACTGATTACAAACATTGGCCGCAAATTGCACAATTTGCCCCAGCGCTTCAGCGTTCTTCGGAATGTCGCGCATTGGCATGGAA
GGTTCGGGAACGTGGTTGACCTACACAGGTGCCATCAAATTGGATGACAAAGATCCAAATTTAAAGATCAAGTCATTTGCTGAATAAGCATTGACGCATA
CAAAACATTCCCACCAACAGAGCCTAAAAAGGACAAAAAGAAGAAGGCTGATGAAACTAAGCCTCAAGAGACAGAAGAAACAGCAAACTGTGACTCTTCT
TCCTGCTGCAGATTTGGATGATTTTCCAAACAATTGCAACAATCCATGAGCAGTGCTGACTCAACTCAGGCCTAAAACTCATGCAGACATTAAGGCAGAT
GGGCTATATAAACGTTTCGCTTTTCCGTTTACGATATATAGTCTACTCTTGTGCAGAATGAATTCTCGTAACTACATAGCACAAGTAGATGTAGTTAACT
TTAATCCTTTAGCAATCTTAATCAGTGTGTAACATTAGGAGGACTTGAAAGAGCCACCACATTTCACCGAGGCCACGCGGAGTACGATCGAGTGTACAGT
GAACAATGCTAGAGAGAGCTGCCTATATGGAAGAGCCCTAATGTGTAAAATTAATTTTAGTAGTGCTATCCCCATGTGATTTTAATAGCTTCTTAGGAGA
TAGC
>a3bac6e0-1f3a-43bd-97e9-912dd112d4f9|8
TTTAGGTGGTGCTGTCTGTAGACATCATGCTAATGAGTACAGATTGTATCTCGATGCTTATAACATGATGATCTCAGCTGGCTTTAGCTTGTGGGTTTAC
AAACAATTTGATACTTATAACCTCTGGAACACTTTTACAAGACTTCAGAGTTTAGAAAATGTGGCTTTAATGTTGTAAATAAGGGACACTTTGATGGACA
ACAGGGTGAAGTACCAGTTTTATCATTAATAACACTGTTTACACAAAAGTTGATGGTGTTGATGTAGAATTGTTTGAAAATAAAACAACATTACCTGTTA
ATGTAGCATTTGAGCTTTGGGCTAAGCGCAACATTAAACCAGTACCAGAGGTGAAAATACTCAATAATTTGGGTGTGGACATTGCTGCTAATACTGTGAT
CTGGGACTACAAAAGAGATGCTCCAGCACATATATCTACTATTGGTGTTTGTTCTATGACTGACATAGCCAAGAAACCAACTGAAACGATTGTGCACCAC
TCACTGTCTTTTTTGATGGTAGAGTTGATGGTCAAGTAGACTTATTTAGAAATGCCCGTAATGGTGTTCTTATTACAGAAGGTAGTGTTAAAGGTTTACA
ACCATCTGTAGGTCCCAAACAAGCTAGTCTTAATGGAGTCACATTAATTGGAGAAGCCGTAAAAAACACAGTTCAATTATTATAAGAAAGTTGATGGTGT
TGTCCAACAATTACCTGAAACTTACTTTACTTCAGAGTAGAAATTTACAAGAATTTAAACCCAGGAGTCAAATGGAAATTGATTTCTTAGAATTAGCTAT
GGATGAATTCATTGAACGGTATAAATTAGAAGGCTATGCCTTCGAACATATCGTTTATGGAGATTTTAGTCTTATAGTCAGTTAGGTGGTTTACATCTAC
TGATTGGACTAGCTAAACGTTTTAAGGAATCACCTTTTGAATTAGAAGATTTTATTCCTATGGACAGTACAGTTAAAAAACTATTCATAACAGATGCGCA
AACAGGTTCATCTAAGTGTGTGTGTTTTGTTATTGATTTATTACTTGATGATTTTGTTGAAATAATAAAATCCCAAGATTTATCTGTAGTTTAAGGTTGT
CAAAGTGACTATTGACTATACAGAAATTTTATTTATGCTTTGGTGTAAAGATGGCCATGTAGAAAATTTTACCCAAAATTACAATTTAGTCAAGCGTGGC
AACCGGGTGTTGCTATGCCTAATCTTTACAAAATGCAAAGAATGCTATTAGAAAGTGTGACCTTCAAAATTATGGTGATAGTGCAACATTACCTAAAGGC
ATAATGATGAATGTCGCAAAATATACTCAACTGTGTCAATATTTAAACACATTAACATTAGCTGTACCCTATAATATGAGAGTTATACATTTGGTGCTGG
TTCTGATAAAGGAGTTGCACCAGGTACAGCTGTTTAAGACAGTGGTTGCCTACGGGTACGCTGCTTGTCGATTCAGATCTTAATGACTTTGTCTCTGATG
CAGATTCAACTTTGATTGGTGATTGTGCAACTGTACATACAGCTAATAAATGGGATTCATTATTAGTGATATGTACGACCCCTAAGACTAAAAATGTTAC
AAAAGAAAATGACTCTAAAGAGGGTTTTTCACTTACACATTGTGGGTTTATACAACAAAAGCTAGCTTTGGAGGTTCCGTGGCTATAAAGATAACAGAAC
ATTCTTGGAATGCTGATCTTTATAAGCATGGGACACTTCGCATGGTGGACAGCCTTTGTTACTAATGTGAATGCGTCATCATCTGAAGCATTTAATTGGA
TGTAATTATCTTGGCAAACCACGCGAACAAATAGATGGTTATGTCATGCATGCAAATTTACATATTTGGAGGAATACAAATCCAATTCAGTTGTCTTCCT
ATTCTTTATTTGACATGAGTAAATTTCCCCTTAAATTAAGGGTACTGCTGTTATGCTTTTAAAAGAAGGTCAAATCAATGATATGATTTTATATCTCTTA
GTAAAGGTAGACTTATAATTAGAGAAAACAACAGAGTTGTTATTTCTAGTGATGTTTTGTTAACAACTAAACGAACAATGTTTGTTTTTTGTTTTATTGC
CACTAGTCTTAGTCAGTGTGTTAATCTTACAACCAGAACTCAATTACCCCCTGCATACACTAATTCTTCACACGTGGTGTTTATTACCCTGACAAAGTTT
TCAGATCCTCAGTTTTACATTCAACTCAGGACTTGTTCTTACCTTTCTTTTCCAATGTTACTTGGTTCCATGCTATACATGTCTAAGGACCAATGGTACT
AAGAGGTTTGATAACCCTGTCCTACCATTTAATGATGGTGTTTATTTTGCTTCCACTGAGAAGTCTAACATAATAAGAGGCTGGATTTTTGGTACTACTT
TAGATTCGAAGACCCAGTCCCTACTTATTGTTAATAACGCTACTAATGTTGTTATTAAAGTCTGTGAATTTTCAATTTTGTAATGATCCATTTTTGGGTG
TTTATTACCACAAAACAAAAAAGTTGGATGGAAAGTGAGTTTAGAGTTTATTCTAGTGCGAATAATTGCACTTTTGAATATGTCTCAGCCTTCTTATGGA
CCTTGAAGGAAAACAGGGTAATTCAAAAAATTCTAGGGAATTTGTGTTTAAGAAATTGATGGTTATTTTTAAAATATATTTTAAGCACACGCCTATTAAT
TTAGTGCGTGATCCCTCAGGTTTTTCGCTTAAGAACCATTGGTAGATTTGCCAATAGGTATTAACATCACTAGGTTTCAAACTTTACTTGCTTTACGTAG
ACGTTATTTGACTCCTGGTGATTTTCTTCAGGTTGGACAGCTGGTGCTGCAGCTTATTATGTGGGTTATCTTCAACCTAGGACTTTTCTATTAAAATAAT
GAAAATGGAACCATTACAGATGTTGTAGACTGTGCACTTGACCCCTCTCAGAAACAAAGTGTACGTTGAAATCCTTTGTAGAAAAGGAATCTATCAAACT
TCTAACTTTAGAGTCCAACCAACAGAATCTATTGTTAGATTTCCTAATATTACAAAACTTGTGCCCTTTTGGTGAAGTTTTAACGCCACCAGATTTGCAT
CTGTTTATGCTTGGAACAGGAAGAGAATCAGCAACTGTGTTGCTGATTATTCTGTCCTATATAATTCCGCATCATTTTCCACTTTAAGTGTTATGGAGTG
TCTCCTACTAAATTAAATGATCTCTGCTTTACTAATGTCTATGCAGATTCATTTGTAATTAGAGGTGATGAAGTCAGACAAATCGCTCCAGGGCAAACTG
GAAAGATTGCTGATTATAATTATAAATTACCAGATGATTTTACAGGCTGCGTTATAGCTTGGAATTCTAACAATCTTGATTTAAGGTTGGTGGTAATTAT
AATTACCTGTATAGATTGTTTAGGAAGTCTAATCTCAAACCTTTTGAGAGAGATATTTCAACTGAAATCTATCAGGCCGGTAGCACACCTTGTAATGGTG
TTGAAGGTTTTAATTGTTACTTTCCTTACAATCATATGGTTTCCAACCCACTAATGGTGTTGGTTACCAACCATACAGAGTAGTAGTACTTTTTGAACTT
TACATGCACCAGCAACTGTTTGTGGACCTAAAAAGTCTACTAATTTGGTTAAAAACAAATGTGTCAATTTCAACTCAATGGTTTAACAGGCACAGGTGTT
CTTACTGAGTCTAACAAAAAGTTTCTGCCTTTCCAACAATTTGGCAGAGACATTGCTGACACTACTGATGCTGTCCGTGATCCACAGACACTTTGAGATC
TTGACATTACACCATGTTCTTTGGTGGTGTCAGTGTTATAACACCAGGAACAAATACTTCTAACCAGGTTGCTGTTCTTTATCAGGATGTTAACTGCACA
GAAGTCCCTGTTGCTATTCATGCAGATCAACTTACTCCTACTTGGCGTGTTTATTATTACAGGTTCTAATGTTTTCAAACACGTGCAGGCTGTTTAATGG
GGCTGAATATGTCAACAACTCATATGAGTGTGACATACCCATTGGTGCAGGTATATGCGCTAGTTATCAGACTCAGACTAATTTTCCTCAGCGGGCACGT
AGTGTAGCTAGTCAATCCATCATTGCCTACACTATGTCACTTGGTGCAGAAAATTCAGTTGCTTACTCTAATAACTCTATTGCCATACCCACAAATTTTA
CTATTAGTGTTACCACAGAAATTCTACCAGTGTCTATGACCAAGACATCAGTAGATTGTACAATGTACATTTGTGGTGATTCAACTGAATGCAGCAATCT
TTGTTGCAATATGGCAGTTTTTGTACACAATTAAACCGTGCTTTAACTGGAATAGCTGTTGAACAAGACAAAACACCCAAGAAGTTTTGCACAAGTCAAA
CAAATTTACAAAACACCACCAATTAAAGATTTTGGTGGTTTTAATTTTTCACAAATATTACCAGATCCATCAAAACCAAGCAAGAGGTCATTTATTGAAG
ATCTACTTTTCAACAAAGTGACTTTGCAGATGCTGGCTTCATCAAACAATATGGTGATTGCCTTGGTGATATTGCTGCTAGAGACCTCATTTGTGCACAA
AAGTTTAACGGCCTTACTGTTTTGCCACCTTTGCTCACAGATGAAATGATTGCTCAATACACTTTTGCACTGTTAGCGGGTACAATCACTTCTGGTTGGA
CCTTTGGTGCAGGTGCTGCATTACAAATACCATTTGCTATGCAAATGGCTTATAGGTTTAATGGTATTGGAGTTACACAGAATGTTCTCTATGAGAACCA
AAAATTGATTGCCAACCAATTTAATAGTGCTATTGGCAAAATTCAAGACTCACTTTTTTCCAGCAAGTGCACTTGGAAAACTTCAAGATGTGGTCAACCA
AAATGCACAAGCTTTAAACACGCTTGTTAAACAACTTAGCTCCAATTTTGGTGCAATTCAAGTGTTTTAAATGATATCCTTTCACGTCTTGACAAAGTTG
AGGCTGAAGTGCAAATTGATAGGTTGATCACAGGCAGACTTCAAAGTTTGCAGACATATGTGACTCAACAATTAATTAGAGCTGCAGAAATCAGAGCTTC
TGCTAATCTTGCTGCTACTAAAATGTCAGAGTGTGTACTTGGACAATCAAAAAGAGTTGATTTTTGTGGAAAGGGCTATCATTTATATGTCCTCCCTCAG
TCAGCACCTCATGGTGTAGTTCTTGCATGTGACTTATGTCCCTGCACAAGAAAAGAACTTCACAACTGCTCCTGCCATTTGTCATGATGGAAAAGCACAC
TTTCCTCGTGAAGGTGTCTTTGTTTCAAATGGCACACACTGGTTTGTACACAAAGGAATTTTTATGAAACAAAATATTACTACAGACAACACATTTGTGT
CTGGTAACTGTGATGTTGTAATAGGAATTGTCAACAACACAGTTTATGATCCTTTGCAACCTGAATTAGACTCATTCAAGGAGGAGTTAGATAAATATTT
TAAGAATCATACATCACCAGATGTTGATTTAGGTGACATCTCTGGCATTAATGCTTCAGTTGTAAACATTCAAAAAGAATTGACCGCCTCAATGAGGTTG
CCAAGAATTTAATGAAATCTCATCGATCTCCAAGAACTTGGAAAGTATGAGCAGTATATAAAATGGCCATGGTACATTTGGCTAGGTTTTATAGCTGGCT
TGATTGCCATAGTAATGGTGACAATTATGCTTTGCTGTATGACCAGTTGCTGTAGTTGTCTCAAGGGCTGTTGTTCTTGTGGATCCTGCTGCAAATTTGA
TGAAGACGATTTGAGCCAGTGCTCAAAAGGAGTCAAATTACATTACACATAAACGAACTTATGGATTTGTTTATGAGAATCTCACAATTGGAACTGTAAC
TTTGAAGCAAGGTGAAATCAAGGATGCTACTCCTTCAGATTTTGTTCGCGCTACTGCAACGATACCGATACAAGCCTCACTCCCTTTCGGATGGCTTATT
GTTGGCGTTGCACTTCTTGCTGTTTTCAGAGCGCTTCCAAAATCATAACCCTCAAAAAGAGATGGCACTAGCACTCCAAGGGTGTTCATTTTGTTTGCAA
CTTGCTGTTGTTGTTTGTAACAGTTTATTCCACACCTTTTGCTCGTTGCTGCTGGCCTTGAAGCCCCTTTCTCTATCTATGCTTTAGTCTACTTCTTGCA
GAGTATAAACTTTGTAAGAATAATAATGAGGCTTTGGCTTTGCTGGAAATGCCGTTCCAAAAACCCATTACTTTATGATGCCAACTATTTCTTTGCTGGC
ATACTAATTGTTACGACTATTGTATACCTTACAATAGTGTAACTTCTTCAATTGTCATTACTCAGGTGATGGCACAACAAGTCCTATTTTGAACATGACT
ACCAGATTGGTGGTTATACTGAAAATGGGAATCTGGAGTAAAAGACTGTGTTGTATTACACAGTTACTTCACTCAGACTATTACCAGCTGTACTCAACTT
CAATTGAGTACAGACACTGGTGTTGAACATGTTACCTTCTTCATCTACAATAAAATTGTTGATGAGCCTGAAGAACATGTCCAAATTTTATAATCGACGG
TTCATCCGGAGTTGTTAATCCAGTAATGGAACCAATTTATGATGAACCGACGACGACTACTAGCGTGCCTTTGTAAGCACAAGCTGATGAGTACGAACTT
ATGTACTCATTCGTTCAGAAGAGACAGGTACGTTAATAGTTAATAGCGTACTCTTTCTTGCTTTCGTGGTATTCTGCTAGTTACACTAGCCATCCTTACT
GCGCTCGATTGTGTGCGTACTGCTGCAATATTGTTAACGTGAGTCTTGTAAAACCTTCTTTTACGTTTACTCTCGTGTTAAAAATCTGAATTTCTAGAGT
TCCTGATTTCTGGTCTAAACGAACTAAATATTATTAGTTAGTTCTTGTTTGGAACTTTAATTTTAGCCATGGCAGATTCCAACGGTACTATTACCGTTGA
AGAGCTTAAAAAGCTCCTGAACAATGGAACCTAGTAATAGGTTTCCTATTCCTTACATGGATTTGTCTTTTACAATTTGCCTATGCCACAGGAATAGGTT
TTTGTATATAATTAAGTTAATTTTCCCTTTGGCTGTTATGGCCAGTAACTTTAGCTTGTTTGTGCTTGCTGCTGTTGTACAGAATAAATTGGATCACCGG
TGGAATTGCTATCGCAATGGCTTGTTTGTAGGCTTGATGTGGCTCAGCTACTTCATTGCTTTTCAGACTGTTTGCGCGTACGCGTTCCATGTGGTCATTC
AATCCAGAAACTAACATTCTCAACGTGCCACTCCATGGCACTATTCTGACCAGACCGCTTCTAGAAAAGTGAACTCGTAATCGGAGCTGTGATCCTTCGT
GGACATCTTCGTATTGCTGGACACCATCTAGGACGCTGTGACATCAAGGACCTGCCTAAAGAAATCACTGTTGCTACATCACGAACGCTTCTTATTACAA
ATTGGGAGCTTCGCAGCGTGTAGCAGGTGACTCAGGTTTTGCTGCATACAGTCGCTACAGGATTGGCAACTATAAATTAAACACAGACCATTCCAGTAGC
AGTGACAATATTGCTTTGCTTGTACAGTAAGTGACAACAGATGTTTCATCTTTGACTTTCAGGTTACTATAGCAGAGATTATTACTAATTATTATGAGGA
CTTTTAAAGTTTCCATTTGGAATCTTGATTACATCATAAAACCTTAATTAAAAATTTATCTAAGTCTAACTGAGAATAAATATTCAATTAGATGAAGAGC
AACCAATGGAGATTGATTAAACGAACATGAAAATTATTTTTTTTGGCACTGATAACACTCGCTACTTGTGAGCTTTATCACTACCAAGAGTGTGTTAGAG
GTACAACAGTACTTTTTAAAAGAACCTTGCTTCTGGAACATACGAGGGCAATCACCATTCATCCTCTAGCTGATAACAAATTTGCACTGACTTGCTTTAG
CACTCAATTTGCTTTTGCTTGTCCTGACGGCGTAAAACACGTCTATCAGTTACGTGCCAGATCAGTTCACCTAAACTGTTCATCAGACAAGAGGAAGTTC
AAGAACTTTACTCTCCAATTTTTATTGTTGCGGCAATAGTGTTTATAACACTTTGCTCACACTCAAAAGAAAGACAGAATGATTGAACTTTCATTAATTG
ACTTCTATTTGTGCTTTTTTAGCCTTTCTGCTATTCCTTGTTTAATTATGCTTATTATCTGTTGGTTTCACTTGAACTGCAAGATCATAATGAAACTTGT
CACGCCTAAACGAACATGAAATTCTTGTTTTTTAGGAATATATACAACTGTAGCTGCATTTCACCAAGAATGTAGTTTCAGTTATGTACTCAACATCAAC
CATATGTAGTTGATGACCCGTGTCCTATTCACTTCTATTCTAAATGGTATATTAGAGTAGGAGCTAGAAAATCAGCACCTTTAATTGAATTGTGCGTGGA
TGAGGCTGGTTCTAAAATCACCCATTCAGTACATCGATATCGGTAATTATACAGTTTCCTGTTTACCTTTTACAATTAATTGCCAGGAACCTAAATTGGG
TAGTCTTGTAGTGCGTTGTTCGTTCTATGAAGACTTTTTAGAGTATCATGACGTTCGTGTTGTTTAGATTTCATCTAAACGAACAAACTAAAATGTCTGA
TAATGGACCCCAAAATCAGCGAAATGCACCCCGCATTACGTTTTGGTGGACCTCAGATTCAACTGGCAGTAACCAGAATGGAGAACGCAGTGGGGCGCGA
TCAAAACAACGTCGGCCCCAAGGTTTACCCAATAATACTGCGTCTTGGTTCACCGCTCACTCAACATGGCAAGGAAGACCTTAAATTCCCTCGAGGACAA
GGCGTTCCAATTAACACCAATAGCAGTCCAGATGACCAAATTGGCTACTACCGAAGAGCTACCAGACGAATTCGTGGTGGTGACGGTAAAATGAAAGATC
TCAGTCCAAGATGGTATTTCTACTACCTAGGAACTGGGCCAGAAGCTGGACTTCCCTATGGTGCTAACAAAGACGGCATCATATGGGTTGCAACTGAGGG
AGCCTTGAATACACCAAAAGATCATTGGCACCCGCAATCCTGCTAACAATGCTGCAATCGTGCTACAACTTCCCAAGGAACAACATTGCCAAAAGGCTTT
TACGCAGAGGGAGCAGAGGCGGCAGTCAAGCCTCTTCTCGTTCCATCACGTAGTCGCAACAGTTTAAGAAATTCAACTCCAGGCAGCAGTAGGGGAACTT
CTCCTGCTAGAATGGCTGGCAATGGCGGTGATGCTGCTCTTGCTTTGCTGCTGCTTGACAGATTGAACCAGCTTGAGAGCAAAATGTCTGGTAAAGGCCA
ACAACAACAAGGCCAAACTGTCTAAGAAATTGCTGCTGAGGCTTTTAAGAAGCCTCGGCAAAACGTACTGCCACTAAAGCATACAATGTAACACAAGCTT
CGGCAGACGTGGTCCAGAACAAACCCAAGGAAATTTTGGGGACCAGGAACTAATCAGACAAGGAACTGATTACAAACATTGGCCGCAAATTGCACAATTT
GCCCCAGCGCTTCAGCGTTTTCGGAATGTCGCGCATTGGCATGGAAGTCACACCTTCGGGAACGTGGTTGACCTACACAGGTGCCATCAAATTGGATGAC
AAAGATCCAAATTTAAAGATCAAGTCATTTGCTGAATAAGCATATTGACGCATACAAAACATTCCCACCAACAGAGCCTAAAAAAGGACAAAAAGAAGAA
GGCTGATGAAACTCAAGCCTTACCGCAGAGACAGAAGAAACAGCAAACTGTGACTTTTTCCTGCTGCAGATTTGGATGATTTCTCCAAACAATTGCAACA
ATCCATGAGCAGTGCTGACTCAACTCAGGCCTAAACTCATGCAGACCACAAGGCAGATGGGCTATATAAACGTTTCGCTTTTCCGTTTACGATATAGTAC
ATTCTCTGTGCAGAATGAATTCTCGTAACATAGCACAAGTAGATGTAGTTAACTTTAATCTCACATAGCAATCTTTAATCAGTGTGTAACATTAGGGAGG
ACTTGAAAGAGCCACCACATCACCGAGGCCACGCGGAGTACGATCGAGTGTACAGTGAACAATGCTAGGGAGAGCTGCCTATATGGAAGAGCCCTAATGT
GTAAAATTAATTTAGTAGTGCTATCCCCATGTGATTTTAATAGCTTTAGGAGAATGACAAAAATCCCACCC
>2385a7b3-1b26-4659-9197-221473276b14|620
GTCTGGTAAAGGCCAACAACAACAAGGCCAAACTGTCACTAAGAATTGCTGCTGAGGCTTCTAAGAAGCCTCGGCAAAACGTACTGCCACTAAAGCATAC
AATGTAACACAAGCTTTCGGCAGACGTGGTCCAGAACAAACCCAAGGAAATTTTGGGGACCAGGAACTAATCAGACAAGGTGAGCAGTGCTGACTCAACT
CAGGCCTAAACTCATGCAGACACACAAGGCAGATGGGCTATATAAACGTTTCGCTTTTCCGTTTACGATATATAGTCTACTCTTGTGCAGAATGAATTCT
CGTAAACATAGCACAAGTAGATGTAGTTAACTTTAATCACATAGCAATTTTAATCAGTGTGTAACATTAGGGAGGACTTGAAAGAGCCACCACATTTCAC
CGAGGCCACGCGGAGTACGATCGAGTGTACAGTGAACAATGCTAGGGAGAGCTGCCTATATGGAAGAGCCCTAATGTGTAAAATTAATTTTAGTAGTGCT
ATCCCCATGAACATTTTAATAGCTTTTTAGGAGAATGACAAAAAAAAAAGAAAA
>3488f14f-c217-4898-8c18-c7d2078cefd6|100
CTTCCCAGGTAACAAACCAACCAACTTTCGATCTCTTGTAGATCTGTTCTCTAAACGAACAATGTTTTGTTTTTTGTTTTATTGCCACTAGTCTCTAGTC
AGTGTGTTAATCTTACAACCAGAACTCAATTACCCCTGCATACACTAATTTTCACACGTGGTGTTTATTACCCTGACAAAGTTTCAGATCCTCAGTTTTA
CATTCAACTCAGGACTTGTTCTTACCTTTTTTTCCAATGTTACTTGGTTCCATGCTATACATGTCTTGGGACCAATGGTACTAAGAGGTTTGATAACCCT
GTCCTACCATTTAATGATGGTGTTTTTATTTGCTTCCACTGAGAAGTCTAACATAATAAGAGGCTGGATTTTGGTACTACTTTAGATTCGAAGACCCAGT
CCCTACTTATTGTTAATAACGCTACTAATGTTGTTATTAAAGTCTGTGAATTTCAATTTTGTAATGATCCATTTTTGGGTGTTTATTACCACAAAAACAA
CAAAAGTTGGATGGAAAGTGAGTTCAGAGTTTATTCTAGTGCGAATAATTGCACTTTTGAATATGTCTCAGCCTTTTCTTATGGACCTTGAAGGAAAACA
GGGTAATTTCAAAAATCTTAGGGAATTTGTGTTTAAGAATATTGATGGTTATTTAAAAATATTTTAAGCACACGCCTATTAATTTAGTGCGTGATCTCCC
TCAGGGTTTTTCGGCTTTAGAACCATTGGTAGATTTGCCAATAGGTATTAACATCTAGGTTTCAAACTTTACTTGCTTTACGTAGACGTTATTTGACTCC
TGGTGATTTTCAGGTTGGACAGCTGGTGCTGCAGCTTATTATGTGGGTTATCTTCAACCAAGGACTTTTCTATTAAAAATAATGAAAATGGAACCATTAC
AGATGCTGTAGACTGTGCTTGACCCCTCTCAGAAACAAAGTGTACGTTGAAATCCTCACTGTAGAAAAAGGAATCTATCAAACTTCTAACTTTAGAGTCC
AACCAACAGAATCTATTGTTAGATTTCCTAATATTACAAACTTGTGCCCTTTTGGTGAAGTTTTTAACGCCACCAGATTTGCATCTGTTTATGCTTGGAA
CAGGAAGAGAATCAGCAACTGTGTTGCTGATTATTCTGTCCTATATAATTCCGCATCATTTTCCACTTTAAGTGTTATGGAGTGTCTCCTACTAAATTAA
ATGATCTGCTTTACTAATGTCTATGCAGATTCATTTGTAATTAGAGGTGATGAAGTCAGACAAATCGCTCCAGGGCAAACTGGAAAGATTGCTGATTATA
ATTATAAATTACCAGATGATTTTACAGGCTGCGTTATAGCTTGGAATTCTAACAATCTTGATTCTAAGGTTGGTGGTAATTATAATTACCTGTATAGATT
GTTAGGAAGTCTAATCTCAAACCTTTTGAGAGAGATATTTCAACTGAAATCTATCAGGCCGGTAGCACACCTTGTAATGGTGTTGAAGGTTTTAATTGTT
ACTTCTCAACAATCATATGGTTTCCAACCCACTAATGGTGTTGGTTACCAACCATACAGAGTAGTAGTACTTTTTTGAACTTCTACATGCACCAGCAACT
GTTTGTGGACCTAAAAAGTCTACTAATTTGGTTAAAAACAAATGTGTCAATTCAACTCAATGGTTTAACAGGCACAGGTGTTCTTACTGAGTCTAACAAA
AGTTTCTGCCTTTCCAACAATTTGGCAGAGACATTGCTGACACTACTGATGCTGTCCGTGATCCACAGACACTTGAGATTTTGACATTACACCATGTTTT
TTGGTGGTGTCAGTGTTATAACACCAGGAACAAAATACTTCTAACCAGGTTGCTGTTCTTTATCAGGATGTTAACTGCACAGAAGTCCCTGTTGCTATTC
ATGCAGATCAACTTACTCCTACTTGGCGTGTTTATTCTACAGGTTCTAATGTTTTCAAACACGTGCAGGCTGTTTAATAGGGGCTGAATATGTCAACAAC
TCATATGAGTGTGACATACCCATTGGTGCAGGTATATGCGCTAGTTATCAGACTCAGACTAATTTCCTCAGCGGGCACGTAGTGTAGCTAGTCAATCCAT
CATTGCCTACACTATGTCACTTGGTGCAGAAAATTCAGTTGCTTACTCTAATAACTCTATTGCCATACCCACAAATTTTACTATTAGTGTTACCACAGAA
ATTCTACCAGTGTCTATGACCAAGACATCAGTAGATTGTACAATGTACATTTGTGGTGATTCAACTGAATGCAGCAATCTTTGTTGCAATATGGCAGTTT
TTGTACACAATTAAACCGTGCTTTAACTGGAATAGCTGTTGAACAAGACAAAACACCCAAGAAGTTTTTGCACAAGTCAAACAAATTTACAAAACACCAC
CAATTAAAGATTTTGGTGGTTTTAATTTTTCACAAATATTACCAGATCCATCAAAACCAAGCAAGAGGTCATTTATTGAAGATCTACTTTCAACAAAGTG
ACACTTGCAGATGCTGGCTTCATCAAACAATATGGTGATTGCCTTGGTGATATTGCTGCTAGAGACCTCATTTGTGCACAAAAGTTTAACGGCCTTACTG
TTTTGCCACCTTTGCTCACAGATGAAATGATTGCTCAATACACTTTGCACTGTTAGCGGGTACAATCACTTCTGGTTGGACCTTTGGTGCAGGTGCTGCA
TTACAAATACCATTTGCTATGCAAATGGCTTATAGGTTTAATGGTATTGGAGTTACACAGAATGTTCTCTATGAGAACCAAAAATTGATTGCCAACCAAT
TTAATAGTGCTATTGGCAAAATTCAAGACTCACTTTTTCCACAGCAAGTGCACTTGGAAAACTTCAAGATGTGGTCAACCAAAAATGCACAAGCTTTAAA
CACGCTTGTTAAACAACTTAGCTCCAATTTGGTGCAATTCAAGTGTTTTAAATGATATCCTTTCACGTCTTGACAAAGTTGAGGCTGAAGTGCAAATTGA
TAGGTTGATCACAGGCAGACTTCAAAGTTTGCAGACATATGTGACTCAACAATTAATTAGAGCTGCAGAAATCAGAGCTTCTGCTAATCTTGCTGCTACT
AAAATGTCAGAGTGTGTACTTGGACAATCAAAAAGAGTTGATTTTGTGGAAAGGGCTATCATTTATGTCCTTCCCTCAGTCAGCACCTCATGGTGTAGTC
TTGCATGTGACTTATGTCCCTGCACAAGAAAAGAACTCACAACTGCTCCTGCCATTTGTCATGATGGAAAAGCACACTTTCCTCGTGAAGGTGTCTTTGT
TTCAAATGGCACACACTGGTTTGTAACACAAAGGAATTTTTATGAACCACAAATCATTACTACAGACAACACATTTGTGTCTGGTAACTGTGATGTTGTA
ATAGGAATTGTCAACAACACAGTTTATGATCCTTTGCAACCTGAATTAGACTCATTCAAGGAGGAGTTAGATAAATATTTTAAGAATCATACATCACCAG
ATGTTGATTTAGGTGACATCTGGCATTAATGCTTCAGTTGTAAACATTCAAAAAGAAATTGACCGCCTCAATGAGGTTGCCAAGAATTTAAATGAATCTC
ATCGATCTCCAAGAACTTGGAAAGTATGAGCAGTATATAAAATGGCCATGGTACATTTGGCTAGGTTTTATAGCTGGCTTGATTGCCATAGTAATGGTGA
CAATTATGCTTTGCTGTATGACCAGTTGCTGTAGTTGTCAAGGGCTGTTGTTCTTGTGGATCCTGCTGCAAATTTGATGAAGACGACTTGAGCCAGTGCT
CAAAGGAGTCAAATTACATTACACATAAACGAACTTATGGATTTGTTTATGAGAATCACAATTGGAACTGTAACTTTGAAGCAAGGTGAAATCAAGGATG
CTACTCCTTCAGATTTTGTTCGCGCTACTGCAACGATACCGATACAAGCCTCACTCCCTTTCGGATGGCTTATTGTTGGCGTTGCACTTCTTGCTGTTTT
CAGAGCGCTTCCAAAATCATAACCCTCAAAAGAGATGGCAACTAGCACTCTCCAAGGGTGTTCACTTTGTTTGCAACTTGCTGTTGTTGTTTGTAACAGT
TTACTCACACCTTTTGCTCGTTGCTGCTGGCCTTGAAGCCCTTTTCTCTATCTTTATGCTTTAGTCTACTTCTTGCAGAGTATAAACTTTGTAAGAATAA
TAATGAGGCTTTGGCTTTGCTGGAAATGCCGTTCCAAAAACCCATACTTTATGATGCCAACTATTTTCTTTGCTGGCATACTAATTGTTACGACTATTGT
ATACCTTACAATAGTGTAACTTCTTCAATTGTCATTACTTCAGGTGATGGCACAACAAGTCCTATTTTGAACATGACTACCAGATTGGTGGTTATACTGA
AAATGGGAATCTGGAGTAAAAGACTGTGTTGTATTACACAGTTACTTCACTTCAGACTATTACCAGCTGTACTCAACTCAATTGAGTACAGACACTGGTG
TTGAACATGTTACCTTCTTCATCTACAATAAAATTGTTGATGAGCCTGAAGAACATGTCCAAATTTTTCACAATCGACGGTTCATCCGGAGTTGTTAATC
CAGTAATGGAACCAATTTATGATGAACCGACGACGACTACTAGCGTGCCTTTGTAAGCACAAGCTGATGAGTACGAACTTATGTACTCATTCGTTTTCAG
AAGAGACAGGTACGTTAATAGTTAATAGCGTACTTTTCTTGCTTTCGTGGTATTCTTGCTAGTTACACTAGCCATCCTTACTGCGCTTCGATTGTGTGCG
TACTGCTGCAATATTGTTAACGTGAGTCTTGTAAAACCTTTTTTACGTTTACTCTCGTGTTAAAAATCTGAATTCTTCTAGAGTTCCTGATTTCTGGTCT
AAACGAACTAAATATTATATTAGTTTTCTGTTTGGAACTTTAATTTTAGCCATGGCAGATTCCAACGGTACTATTACCGTTGAAGAGCTTAAAAAGCTCT
TGAACAATGGAACCTAGTAATAGGTTTCCTATTCCTTACATGGATTTAGTTTTCTACAATTTGCCTATGCCAACAGGAATAGGTTTTTGTATATAATTAA
GTTAATTTTTCCTCTGGCTGTTATGGCCAGTAACTTTAGCTTGTTTGTGCTTGCTGCTGTTTACAGAATAAATTGGATCACCGGTGGAATTGCTATCGCA
ATGGCTTGTCTTGTAGGCTTGATGTGGCTCAGCTACTTCATTGCTTCTTTCAGACTGTTTGCGCGTACGCGTTCCATGTGGTCATTCAATCCAGAAACTA
ACATTCTCAACGTGCCACTCCATGGCACTATTTGACCAGACCGCTTCTAGAAAGTGAACTCGTAATCGGAGCTGTGATCCTTCGTGGACATCTTCGTATT
GCTGGACACCATCTAGGACGCTGTGACATCAAGGACCTGCCTAAAGAAATCACTGTTGCTACATCACGAACGCTTTCTTATTACAAATTGGGAGCTCGCA
GCGTGTAGCAGGTGACTCAGGTTTTGCTGCATTACAGTCGCTACAGGATTGGCAACTATAAATTAAACACAGACCATTCCAGTAGCAGTGACAATATTGC
TTTGCTTGTACAGTAAGTGACAACAGATGTTTCATCTCGTTGACTTTCAGGTTACTATAGCAGAGATATTACTAATTATTATGAGGACTTTTAAAGTTTC
CATTTGGAATCTTGATTACATCATAAACCTCATAATTAAAAATTTATCTAAGTCACTAACTGAGAATAAATATTCTCAATTAGATGAAGAGCAACCAATG
GAGATTGATTAAACGAACATGAAAATTATTTTCTTGGCACTGATAACACTCGCTACTTGTGAGCTTTATCACTACCAAGAGTGTGTTAGAGGTACAACAG
TACTTTAAAAGAACCTTGCTTTCTGGAACATACGAGGGCAATTCACCATTTCATCCTCTAGCTGATAACAAATTTGCACTGACTTGCTTTAGCACTCAAT
TTGCTTTTGCTTGTCCTGACGGCGTAAAACACGTCTATCAGTTACGTGCCAGATCAGTTTCACCTAAACTGTTCATCAGACAAGAGGAAGTTCAAGAACT
TTACTCCAATTTTTTATTGTTGCGGCAATAGTGTTTATAACACTTTGCTCACACTCAAAAGAAAGACAGAATGATTGAACTTTCATTAATTGACTTCTAT
TTGTGCTTTTTAGCCTTTCTGCTATTCCTTGTTTTAATTATGCTTATTATCTTTGGTTTCACTTGAACTGCAAGATCATAATGAAACTTGTCACGCCTAA
ACGAACATGAAATTTCTTGTTTTCTTTAGGAATATACAACTGTAGCTGCATTTCACCAAGAATGTAGTTTACAGTTATGTACTCAACATCAACCATATGT
AGTTGATGACCCGTGTCCTATTCACTTCTATTCTAAATGGTATATTAGAGTAGGAGCTAGAAAATCAGCACCTTTAATTGAATTGTGCGTGGATGAGGCT
GGTTCTAAATCACCCATTCAGTACATCGATATCGGTAATTATACAGTTTCCTGTTTACCTTTTACAATTAATTGCCAGGAACCTAAATTGGGTAGTCTTG
TAGTGCGTTGTTCGTTCTATGAAGACTTTTAGAGTATCATGACGTTCGTGTTGTTTTAGATTTCATCTAAACGAACAAACTAAAATGTCTGATAATGGAC
CCCAAAATCAGCGAAATGCACCCCGCATTACGTTTGGTGGACCTCAGATTCAACTGGCAGTAACCAGAATGGAGAACGCAGTGGGGCGCGATCAAAACAA
CGTCGGCCCCAAGGTTTACCCAATAATACTGCGTCTTGGTTCACCGCTCACTCAACATGGCAAGGAAGACCTTAAATTCCCTCGAGGACAAGGCGTTCCA
ATTAACACCAATAGCAGTCCAGATGACCAAATTGGCTACTACCGAAGAGCTACCAGACGAATTCGTGGTGGTGACGGTAAAATGAAAGATTCAGTCCAAG
ATGGTATTCTACTACCTAGGAACTGGGCCAGAAGCTGGACTTCCCTATGGTGCTAACAAAGACGGCATCATATGGGTTGCAACTGAGGGAGCCTTGAATA
CACCAAAAGATCACATTGGCACCCGCAATCCTGCTAACAATGCTGCAATCGTGCTACAACTTCCAAGGAACAACATTGCCAAAAGGCTTTACGCAGAAGG
GAGCAGAGGCGGCAGTCAAGCCTCTCGTTCCTCATCACGTAGTCGCAACAGTTTAAGAAATTCAACTCCAGGCAGCAGTAGGGGAACTTCTCCTGCTAGA
ATGGCTGGCAATGGCGGTGATGCTGCTCTTGCTTTGCTGCTGCTTGACAGATTGAACCAGCTTGAGAGCAAAATGTCTGGTAAAGGCCAACAACAACAAG
GCCAAACTGTCACTAAGAAAATTGCTGCTGAGGCTCTAAGAAGCCGGCAAAACGTACTGCCACTAAAGCATACAATGTAACACAAGCTTCGGCAGACGTG
GTCCAGAACAAACCCAAGGAAATTTTGGGGACCAGGAACTAATCAGACAAGGAACTGATTACAAACATTGGCCGCAAATTGCACAATTTGCCCCAGCGCT
TCAGCGTTTTCGGAATGTCGCGCATTGGCATGGAAGTCACACCTCGGGAACGTGGTTGACCTACACAGGTGCCATCAAATTGGATGACAAAGATCCAAAT
TCAAAGATCAAGTCATTTGCTGAATAAGCATATTGACGCATACAAAACATTCCCACCAACAGAGCCTAAAAAGGACAAAAAGAAGAAGGCTGATGAAACT
CAAGCCTTACCGCAGAGACAGAAGAAACAGCAAACTGTGACTCTTTTCCTGCTGCAGATTTGGATGATTTTCCAAACAATTGCAACAATCCATGAGCAGT
GCTGACTCAACTCAGGCCTAAACTCATGCAGACACAAGGCAGATGGGCTATATAAACGTTTCGCTTTTCCGTTTACGATATAGTCTACTCTTGTGCAGAA
TGAATTCTCGTAAACATAGCACAAGTAGATGTAGTTAACTTTAATCTCATAGCAATCTTTAATCAGTGTGTAACATTAGGGAGGACTTGAAAGAGCCACC
ACATTTCCGAGGCCACGCGGAGTACGATCGAGTGTACAGTGAACAATGCTAGGGAGAGCTGCCTATATGGAAGAGCCCTAATGTGTAAAATTAATTTTAG
TAGTGCTATCCCCATGTGATTTTAATAGCTCTAGGAGAATGACAA
>2312ea9e-0e14-4f54-abb3-2a4301b0cd9b|5
CCCCTGTAGTGAGTTCCTGCTGTAGATTTTATTATTCATTGTTAATGCCTATATTAACCTTGACCAGGGCTTTAACTGCAGAGTCACATGTTGACACTGA
CTTAACAAAGCCTTACATTAAGTGGGATTTGTTAAAATATGATCACGGAAGAGAGGTTAAAACTCTTTGACCGTTATTTTAAATATTGGGATCAGACATA
CCCAAATTGTGTTAACTGTTTGGATGACAGATGCATTCTGCATTGTGCAAACTTTAATGTTTTAACTTCTTACAGTGTTCCCACCTACAAGTTTGGACCA
CTAGTGAGAAAAATATTTGTTGATGGTGTTCCATTTGTAGTTCAACTGGATACCACTTCAGAGAGCTAGGTGTTGTACATAATCAGGATGTAAACTTACA
TAGCTCTAGACTTAGTTTTAAGGAATTACTTGTGTATGCTGCTGACCCTGCTATGCACGCTGCTTTCTGGTAATCTATTACTAGATAAACGCACTACGTG
CTTTTCAGTAGCTGCACTTACTAACAATGTTGCTTTCAAACTGTCAAACCCGGTAATTTTAACAAAGACTTCTATGACTTTGCTGTGTCTAAGGGGTTAA
GGAAGGAAGTTCTGTTGAATTAAAACACTTCTTCTCTGCTCAGGATGGTAATGCTGCTATCAGCGATTATGACTATCGTTATAATCTACCAACAATGTGT
GATATCAGACAACTACTATTTGTAGTTGAAGTTGTTGATAAGTACTTTGATTGTTACGATGGTGGCTGTATTAATGCTAACCAAGTCATCGTCAACAACC
TAGACAAATCAGCTGGTTTCCATTTAATAAATGGGTAAGGCTAGACTTTATTATGATCAATGAGTTATGAGGATCAAGATGCACTTTCGCATATACAAAC
GTAATGTCATCCCTACTATAACTCAAATGAATTAAGTATGCCATTAGTGCAAAGAATAGAGCTCGCACCGTAGCTGGTGTCTCTATCTGTAGTACTATGA
CCAATAGACAGTTTCATCAAAAATTATTGAAATCAATAGCCGCCCTAGAGGAGCTACTGTAGTAATTGGAACAAGCAAATTCTATGGTGGTTGGCACAAC
ATGTTAAAACTGTATAGTGATGTAGAAAACCTCCCTTATGGGTTGGGATTATCCTAAATGTGATAGAGCCATGCCTAACATGCTCAAGAATTATGGCCTC
ACTTGTTCTTGCTCGCAAACATACAACGTGTTGTAGCTTGTCACACCGTTTCTATAGATTAGCTAATGAGTGTGCTCAAGTATTGAGTGAAATGGTCATG
TGGCGGTTCACTATATGTTAAACCAGGTGGAACCTCATCAGGAGATGCCACATTATTTATGCTAATAGTGTTTTTAACATTTGTCAAGCTGTCACGGCCA
ATGTTAATGCACTTTTATCTACTGATGGTAACAAAATTGCCGATAAGTATGTCCGCAATTTACAACACAGACTTTATGAGTGTCTCTATAGAAATAGAGA
TGCTGACACAGACTTTGTGAATGAGTTTTACGCATATTTGCGTAAACATTTCTCAATGATGATACTACCTTGACGATGCTGTTGTGTTCAATAGCACTTA
TGCATCAAGGTCTAGTGGCTAGCATAAAGAACTTTAAGTCAGTTCTTTATTATCAATCAATGTTTTATGTCTGAAGCAAAATGTTGGACTGAGACTGACC
TTACTAAAGGACCTCATGAATTTTGCTCTCAACATAAGATCCAAATTTTAAAGATCAAGTCATTTTGCTGAATAAGCATTGACGCATACAAAAACATTCC
CACCAACAGAGCCTAAAAAGGACAAAAAGAAGAAGGCTGATGAAACTCAAGCCTCGCAGAGACAGAAGAAACAGCAAACTGTGACTCTTTTCCTGCTGCA
GATTTGGATGATTTCTCCAAACAATTGCAACAATCCATGAGCAGTGCTGACTCAACTCAGGCCTAAACATATGCAGACCACACAAGGCAGATGGGCTATA
TAAACGTTTCGCTTTTCCGTTTACGATATAGTCTACTTGTGCAGAATGAATTCTCGTAACTACATAGCACAAGTAGATGTAGTTAACTTTAATCTCACAT
AGCAATCTTTAATCAGTGTGTAACATTTAGGGAGGACTTGAAAGAGCCACCTTTCACCGAGGCCACGCGGAGTACGATCGAGTGTACAGTGAACAATGCT
AGGGAGAGCTGCCTATATGGAAGAGCCCTAATGTGTAAAATTAATTTTAGTAGTGCTATCCCCATGTGATTTTAATAGCTTCTTAGGAGAATGACAAAAA
AAAAA
>c9659785-87bb-429f-b5ea-d38c8c71c4f5|6
AAACATACAACGTGTTGTAGCTTGTCACACCGTTTCTATAGATTAGCTAATGAGTGTGCTCAAGTATTGAGTGAAATGGTCATGTGTGGCGGTTCACTAT
ATGTTAAACCAGGTGGAACCTCATCAGGAGATGCCACAACTGCTTATGCTAATAGTGTTTTTAACATTTGTCAAGCTGTCACGGCCAATGTTAATGCACT
TTTATCTACTGATGGTAACAAAATTGCCGATAAGTATGTCCGCAATTTACAACACAGACTTTATGAGTGTCTCTATAGAAATAGAGATGTTGACACAGAC
TTTGTGAATGAGTTTTACGCATATTTGCGTAAACATTCTCAATGATGATACTCTTGACGATGCTGTTGTGTGTTCAATAGCACTTATGCATCAAGGTCTA
GTGGCTAGCATAAAGAACTTTAAGTCAGTTCTTTATTATCAAAACAATGTTTTTATGTCTGAAGCAAAATGTTGGACTGAGACTGACCTTACTAAAGGAC
CTCATGAATTTTGCTCTCAACATACAATGCTAGTTAAACAGGGTGATGATTATGTGTACCTTCCTTACCCAGATCCATCAAGAATCCTAGGGGCCGGCTG
TTTTGTAGATGATATCGTAAAAACAGATGGTACACTTATGATTGAACGGTTCGTGTTTTAGCTATAGATGCTTACCCACTTACTAAACATCCTAATCAGG
AGTATGCTGATGTCTTTCATTTGTACTTACAATACATAAGAAAGCTACATGATGAGTTAACAGGACACATGTTAGACATGTATTTCTGTTATGCTTACTA
ATGATAACACTTCAAGGTATTGGAACCTGAGTTTATGAGGCTATGTACACCGCATACAGTCTACAGGCTGTTGGGGCTTGTGTTCTTTGCAATTCACAGA
CTTCATTAAGATGTGGTGCTTGCATACGTAGACCATTCTTATGTTGTAAATGCTGTTACGACCATGTCATATCAACATCACATAAATTAGTCTTGTCTGT
TAATCCGTATGTTTGCAATGCTCCCAGGTTGTGATGTCACAGATGTGACTCAACTTTACTAGGAGGTATGAGCTATTATTGTAAATACATAAACCACCCA
TTAGTTTCCATTGTGTGCTAATGGACAAGTTTTTGGTTTTTATAAAAATACATGTGTTGGTAGCGATAATGTTACTGACTTTAATGCAATTGCAACATGT
GACTGGACAAATGCTGGTGATTACATTTAGCTAACACCTGTACTGAAAGACTCAAGCTTTTCGCAGCAGAAACGCTCAAAGCTACTGAGGAGACATTTAA
ACTGTTATGGTATTGCTACTGTACGTGAAGTGCTGTCTGACAGAGAATTACATCATGGGAAGTTGGTAAACCTAGACCACCACTTATCGAAATTATGTCT
CTACTGGTTATCGTGTAACTAAAAACAGTAAAGTACAAATAGGAGAGTATGTGACTCTTTCCTGCTGCAGATTTGGATGATTTCCAAACAATTGCAACAA
TCCATGAGCAGTGCTGACTCAACTCAGGCCTAAACTCATGCAGACACAAGGCAGATGGGCTATATAAACGTTTCGCTTTCCGTTTACGATATATAGTCTA
CTCTTGTGCAGAATGAATTCTCGTAACATAGCACAAGTAGATGTAGTTAATTTTAATCTCACATAGCAATTTTAATCAGTGTAACATTTAGGGAGGACTT
GAAAGAGCCACATTTCACCGAGGCCACGGAGTACGATCGAGTGTACAGTGAACAATGCTAGGGAGAGCTGCCTATATGGAAGAGCCCTAATGTGTAAAAT
TAATTTAGTAGTGCTATCCCCATGTGATTTTAATAGCTTCTTAGGAGAATGACAGCCCTCCATACC
>59f8c61b-0579-4c89-b89f-502cbb4358c3|5
GGATTGGCTTCGATGTCGAGGGTGTCATGCATACATTAGAGAAGCTGTTGGTACCAATTTACCCTTACAGCTAGGTTTTCTTACAGGTGTTAACCTAGTT
GCTGTACCTACAGGTTATGTTGATACACCTAATAGGAACTAATCAGACAAGGAACTGATTACAAACATTGGCCGCAAATTGCACAATTTGCCCAGCGCTT
CAGCGTTTTCGGAATGTCGCGCATTGGCATGGAAGTCACACCTCGGGAACGTGGTTGACCTACACAGGTGCCATCAAATTGGATGACAAAGATCCAAATT
TCAAAGATCAAGTCATTTTGCTGAATAAGCATTGACGCATACAAAACATTCCCACCAACAGAGCCTAAAAAGGACAAAAAGAAGAAGGCTGATGAAACTC
AAGCCACCGCAGAGACAGAAGAAACAGCAAACTGTGACTTTTTTCCTGCTGCAGATTTGGATGATTTTCCAAACAATTGCAACAATCCATGAGCAGTGCT
GACTCAACTCAAGGCCTAAACTCATGCAGACCACAAGGCAGATGGGCTATATAAACGTTTCGCTTTTCCGTTTACGATATAGTCTACTCTTGTGCAGAAT
GAATTCTCGTAACTACATAGCACAAGTAGATGTAGTTAACTTTAATCCTTCAGCATAGCAATCTTTAATCAGTGTGTAACATTAGGGAGGACTTGAAAGA
GCCACATTTCACCGAGGCCACGCGGAGTACGAACGATCGAGTGTACAGTGAACAATGCTAGGGAGAGCTGCCTATATGGAAGAGCCCTAATGTGTAAAAT
TAATTAGTAGTGCTATCCCCATGTGATTTTAATAGCTTCTTAGGGAGAATGACAAATACCCTCCTACATATCAACCCTACCAACTTATTTATTATCCATA
TTTCATCCTATCCCATCCACCTACATCCAAAC
>d9462d8c-077f-4c1e-9c17-b05f2a37ae38|499
ATACCTTCCCAGGTAACAAACCAACCAACTTTCGATCTCTTGTAGATCTGTTCTCTAAACGAACTTTAAAATCTGTGTGGCTGTCACTCGGCTGCATGCT
TAGTGCACTCACGCAGTATAATTAATAACTAATTACTGTCGTTGACAGGACACGAGTAACTCGTCTATATTTGCAGGCTGCTTACGGTTCGTCCGTGTTG
CAGCCGATCATCAGCACATCTAGGTTTCGTCCGGGTGTGACCGAAAGGTAAGATGGAGAGCCTTGTCCCTGGTTTCAACGAGAAAACACACGTCCATTCA
GTTTGCCTGTTTTACAGGTTCGCGACGTGCTCGTACGTGGCTTTGGAGACTCCGTGGAGGAGGTCTTATCAGAGGCACGTCAACATCTTAAAGATGGCAC
TTGTGGCTTAGTAGAAGTTGAAAAAGGCGTTTTGCCTCAACTTGAACAGCCCTATGTGTTCATCAAACGTTCGGATGCTCGAACTGCACCTCATGGTCAT
GTTATGGTTGAGCTGGTAGCAGAACTCGAAGGCATTCAGTACGGTCGTAGTGGTGAGACACTTGGTGTCCTTGTCCCTCATGTGGGCGAAATACCAGTGG
CTTACCGCAAGGTTTTCTTCGTAAGAACGGTAATAAAGGAGCTGGTGGCCATAGTTACGGCGCCGATCTAAAGTCATTTGACTTAGGCGACGAGCTTGGC
ACTGATCCTTATGAAGATTTCAAGAAACTGGAATGTACAAATACCTACAACTTGTGCTAATGACCCTGTGGGTTTTACACTTAAAAACACAGTCTGTACC
GTCTGCGGTATGTGGAAAGGTTATGGCTGTAGTTGTGATCAACTCCGCGAACCCATGCTTCAGTCAGCTGATGCACAATCGTTTTTAAACGGGTTTGCGG
TGTAAGTGCAGCCCGTCTTACACCGTGCGGCACAGGCACTAGTACTGATGTCGTATACAGGGCTTTTGACATACAATGATAAAGTAGCTGGTTTTGCTAA
ATTCCTAAAACTAATTGTTGTCGCTTCCAAGAAAAGGACGAAGATGACAATTTAATTGATTTTACTTTGTAGTTAAGAGACACACTTTCTCTAACTACCA
ACATGAAGAAACAATTTATAATTTACTTAAGGATTGTCCAGCTGTTGCTAAACATGACTTCTTTAAGTTTAGAATAGACGGTGACATGGTACCACATATA
TCACGTCAACGTCTTACTACTAAATACAATGGCAGACCTCGTCTATGCTTTAAGGCATTTTGATGAAGGTAATTGTGACACATTAAAGAAATACTTGTCA
CATACAATTGTTGTGATGATGATTATTCAATAAAAAGGACTGGTATGATTTTGTAGAAAACCCAGATATATTACGCGTATACGCCAACTTAGGTGAACGT
GTACGCCAAGCTTTGTTAAAAACAGTACAATTTTGTGATGCCATGCGAAATGCTGGTATTGTTGGTGTACTGACATTAGATAATCAAGATTCAATGGTAA
CTGGTATGATTTCGGTGATTTCATACAAACCACGCCAGGTAGTGGAGTTCCTGTTGTAGATTCTTATTATTCATTGTTAATGCCTATATTAACCTTGACC
AGGGCTTTAACTGCAGAGTCACATGTTGACACTGACTTAACAAAGCCTTACATTAAGTGGGATTTGTTAAAATATGACTTCACGGAAGAGAGGTTAAAAC
TCTTTGACCGTTATTTTAAATATTGGGATCAGACATACCACCCAAATTGTGTTAACTGTTTGGATGACAGATGCATTCTGCATTGTGCAAACTTTAATGT
TTTATTTCTACAGTGTTCCCACCTACAAGTTTTGGACCACTAGTGAGAAAAATATTTGTTGATGGTGTTCCATTTGTAGTTTCAACTGGATACCACTTCA
GAGAGCTAGGTGTTGTACATAATCAGGATGTAAACTTACATAGCTCTAGACTTAGTTTTAAGGAATTACTTGTGTATGCTGCTGACCCTGCTATGCACGC
TGCTTCTGGTAATCTATTACTAGATAAACGCACTACGTGCTTTCAGTAGCTGCACTTACTAACAATGTTGCTTTCAAACTGTCAAACCCGGTAATTTTAA
CAAAGACTTCTATGACTTTGCTGTGTCTAAGGGTTTTAAGGAAGGAAGTTCTGTTGAATTAAAACACTTCTTCTTTGCTCAGGATGGTAATGCTGCTATC
AGCGATTATGACTACTATCGTTATAATCTACCAACAATGTGTGATATCAGACAACTACTATTTGTAGTTGAAGTTGTTGATAAGTACTTTGATTGTTACG
ATGGTGGCTGTATTAATGCTAACCAAGTCATCGTCAACAACCTAGACAAATCAGCTGGTTTTCCATTTAATAAATGGGGTAAGGCTAGACTTTATTATGA
TTCAATGAGTTATGAGGATCAAGATGCACTTTCGCATATACAAAACGTAATGTCATCCCTACTATAACTCAAATGAATCTTAAGTATGCCATTAGTGCAA
AGAATAGAGCTCGCACCGTAGCTGGTGTCTCTATCTGTAGTACTATGACCAATAGACAGTTTCATCAAAAATTATTGAAATCAATAGCCGCCACTAGAGG
AGCTACTGTAGTAATTGGAACAAGCAAATTCTATGGTGGTTGGCACAACATGTTTAAAAACTGTTTATAGTGATGTAGAAAACCCTCACCTTATGGGTTG
GGATTATCCTAAATGTGATAGAGCCATGCCTAACATGCTTAGAATTATGGCCTCACTTGTTCTTGCTCGCAAACATACAACGTGTTGTAGCTTGTCACAC
CGTTTCTATAGATTAGCTAATGAGTGTGCTCAAGTATTGAGTGAAATGGTCATGTGTGGCGGTTCACTATATGTTAAACCAGGTGGAACCTCATCAGGAG
ATGCCACAACTGCTTATGCTAATAGTGTTTTTAACATTTGTCAAGCTGTCACGGCCAATGTTAATGCACTTTTATCTACTGATGGTAACAAAATTGCCGA
TAAGTATGTCCGCAATTTACAACACAGACTTTATGAGTGTCTCTATAGAAATAGAGATGTTGACACAGACTTTGTGAATGAGTTTACGCATATTTGCGTA
AACATTTCTCAATGATGATGATACTCTGACGATGCTGTTGTGTGTTTTCAATAGCACTTATGCATCTCAAGGTCTAGTGGCTAGCATAAAGAACTTTAAG
TCAGTTCTTTATTATCAAAACAATGTTTTATGTCTGAAGCAAAATGTTGGACTGAGACTGACCTTACTAAAGGACCTCATGAATTTTGCTCTCAACATAC
AATGCTAGTTAAACAGGGTGATGATTATGTGTACCTTCCTTACCCAGATCCATCAAGAATCCTAGGGGCCGGCTGTTTGTAGATGATATCGTAAAAACAG
ATGGTACACTTATGATTGAACGGTTCGTGTCTTTAGCTATAGATGCTTACCCACTTACTAAACATCCTAATCAGGAGTATGCTGATGTCTTTCATTTGTA
CTTACAATACATAAGAAAGCTACATGATGAGTTAACAGGACACATGTTAGACATGTATTCTGTTATGCTTACTAATGATAACACTTCAAGGTATTGGGAA
CCTGAGTTTTATGAGGCTATGTACACACCGCATACAGTCTTACAGGCTGTTGGGGCTTGTGTTTTTTGCAATTCACAGACTTCATTAAGATGTGGTGCTT
GCATACGTAGACCATTCTTATGTTGTAAATGCTGTTACGACCATGTCATATCAACATCACATAAATTAGTCTTGTCTGTTAATCCGTATGTTTGCAATGC
TCCAGGTTGTGATGTCACAGATGTGACTCAACTTTACTTAGGAGGTATGAGCTATTATTGTAAATCACATAAACCACCCATTAGTTTTCCATTGTGTGCT
AATGGACAAGTTTTTGGTTTATATAAAATACATGTGTTGGTAGCGATAATGTTACTGACTTTAATGCAATTGCAACATGTGACTGGACAAATGCTGGTGA
TTACATTTTAGCTAACACCTGAGTACTGAAAGACTCAAGCTTTTTGCAGCAGAAACGCTCAAAGCTACTGAGGAGACATTTAAACTGTCTTATGGTATTG
CTACTGTACGTGAAGTGCTGTCTGACAGAGAATTACATCATGGGAAGTTGGTAAACCTAGACCACCACTTAACCGAAATTATGTCTTTACTGGTTATCGT
GTAACTAAAAACAGTAAAGTACAAATAGGAGAGTACACCTTTGAAAAAGGTGACTATGGTGATGCTGTTGTTTACCGAGGTACAACAACTTACAAATTAA
ATGTTGGTGATTATTTTGTGCTGACACACATACAGTAATGCCATTAAGTGCACCTACACTAGTGCCACAAGAGCACTATGTTAGAATTACTGGCTTATAC
CCAACACTCAATATCTCAGATGAGTTTTCTAGCAATGTTGCAAATTATCAAAAGGTTGGTATGCAAAAGTATTTACACTCCAGGGACCACCTGGTACTGG
TAAGAGTCATTTTGCTATTGGCCTAGCTCTACTACCTCTGCTCGCATAGTGTATACAGCTTGCTCATGCCGCTGTTGATGCACTATGTGAGAAGGCATTA
AAATATTTGCCTATAGATAAATGTAGTAGAATTATACCCGACGTGCTCGTGTAGAGTGTTTTGATAAATTCAAAGTGAATTTCATTAGAACAGTATGTCT
TTTGTACTGTAAATGCATTGCCTGAGACGACAGCAGATATAGTTGTCTTTGATGAAATTCAATGGCCACAAATTATGATTTGAGTGTTGTCAATGCCAGA
TTACGTGCTAAGCACTATGTGTACATTGGCGACCCTGCTCAATTACCTGCACCACGCACATTGCTAACTAAGGGCACACTAGAACCAGAATATTTCAATT
CAGTGTGTAGACTTATGAAAACTATAGGTCCAGACATGTTCCTCGGAACTTGTCGGCGTTGTCCTCAAGGAACAACATTGCCAAAAGGCTTTACGCAGAA
GGGAGCAGAGGCGGCAGTCAAGCCCTTCTCGTTCCTCATCACGTAGTCGCAACAGTTTAAGAAATTCAACTCCAGGCAGCAGTAGGGGAACTTTCCTGCT
AGAATGGCTGGCAATGGCGGTGATGCTGCTCTTGCTTTGCTGCTGCTTGACAGATTGAACCAGCTTGAGAGCAAAATGTCTGGTAAAGGCCAACAACAAC
AAGGCCAAACTGTCACTAAGAATTGCTGCTGAGGCTTCTAAGAAGCCTCGGCAAAACGTACTGCCACTAAAGCATACAATGTAACACAAGCTTTCGGCAG
ACGTGGTCCAGAACAAACCCAAGGAAATTTTGGGGACCAGGAACTAATCAGACAAGGTGAGCAGTGCTGACTCAACTCAGGCCTAAACTCATGCAGACAC
ACAAGGCAGATGGGCTATATAAACGTTTCGCTTTTCCGTTTACGATATAGTCTACTCTTGTGCAGAATGAATTCTCGTAACATAGCACAAGTAGATGTAG
TTAACTTTAATCACATAGCAATTTAATCAGTGTGTAACATTAGGGAGGACTTGAAAGAGCCACCACATTCACCGAGGCCACGCGGAGTACGATCGAGTGT
ACAGTGAACAATGCTAGGGAGAGCTGCCTATATGGAAGAGCCCTAATGTGTAAAATTAATTTTAGTAGTGCTATCCCCATGTGATTTTAATAGCTTCTTA
GGAGAATGACAAAA
>1a4cb964-7fde-4e90-bc47-af5c70f4e777|5
ATACCTTCCCAGGTAACAAACCAACCAACTTTCGATCTCTTGTAGATCTGTTTCTAAACGAACTTTAAAATCTGTGTGGCTGTCACTCGGCTGCATGCTT
AGTGCACTCACGCAGTATAATTAATAACTAATTACTGTCGTTGACAGGACACGAGTAACTCGTCATTTTGCAGGCTGCTCGGTTCGTCCGTGTTGCAGCC
GATCATCAGCACATCTAGGTTTCGTCCGGGTGTGACCGAAAGGTAAGATGGAGAGCCTTGTCCCTGGTTTCAACGAGAAACACACGTCCAATTCAGTTTG
CCTGTTTTACAGGTCGCGACGTGCTCGTACGTGGCTTTGGAGACTCCGTGGAGGAGGTCTTATCAGAGGCACGTCAACATCTTAAAGATGGCACTTGTGG
CTTAGTAGAAGTTGAAAAAGGCGTTTTGCCTCAACTTGAACAGCCCTATGTGTTCATCAAACGTTCGGATGCTCGAACTGCACCTCATGGTCATGATTAT
GGTTGAGCTGGTAGCAGAACTCGAAGGCATTCAGTACGGTCGTAGTGGTGAGACACTGGTGTCCTTGTCCCTCATGTGGGCGAAATACCAGTGGCTTACC
GCAAGGTTCTTCTTCGTAAGAACGGTAATAAAGGAGCTGGTGGCCATAGTTACGGCGCCGATCTAAAGTCATTTGACTTTAGGCGACGAGCTTGGCACTG
ATCCTTATGAAGATTTTCAAGAAACTGGAATGTACACCTACAACTTGTAAGTTTTTAAGAATCTTCAACTCCAGGCAGCAGTAGGGGAACTTCCTATAAG
AATGGCTGGCAATGGCGGTGATGCTGCTCTTGCTTTGCTGCTGCTTGACAGATTGAACCAGCTTGAGAGCAAAATGTCTGGTAAAGGCCAACAACAACAA
GGCCAAACTGTCACTAAGAAATTGCTGCTGAGGCTTTAAGAAGCCTCGGCAAAACGTACTGCCACTAAAGCATACAATGTAACACAAGCTTTTCGGCAGA
CGTGGTCCAGAACAAACCCAAGGAAATTTTGGGGACCAGGAACTAATCAGACAAGGAACTGATTACAAACATTGGCCGCAAATTGCACAATTTGCCCCAG
CGCTTCAGCGTTCGGAATGTCGCGCATTGGCATGGAAGTCACACCTTGGAACGTGGTTGACCTACACAGGTGCCATCAAATTGGATGACAAAGATCCAAA
TTTAAAGATCAAGTCATTTGCTGAATAAGCATTGACGCATACAAAACATTCCCACCAACAGAGCCTAAAAAGGACAAAAGAAGAAGGCTGATGAAACTCA
AGCCTTACCGCAGAGACAGAAGAAACAGCAAACTGTGACTCTTTCCTGCTGCAGATTTGGATGATTTCCAAACAATTGCAACAATCCATGAGCAGTGCTG
ACTCAACTCAGGCCTAAAACTCATGCAGACATTTAAGGCAGATGGGCTATAAACGTTTCGCTTTTCCGTTTACGATATAGTCTATTCTTGTGCAGAATGA
ATCTCGTAACATAGCACAAGTAGATGTAGTTAACTTTAATCTCACATAGCAATCTTTAATCAGTGTGTAACATTAGGGAGGACTTGAAAGAGCCACCACT
TCACCGAGGCCACGCCGGAGTACGATCGAGTGTACAGTGAACAATGCTAGGGAGAGCTGCCTATATGGAAGAGCCCTAATGTGTAAAATTAATTTTAGTA
GTGCTATCCCCATGTGATTTTAATAGCTTCTTAGGAGAATGACAAAT
>c295b269-3316-490b-97b2-8b82db4f4005|12
ACCTTCCCAGGTAACAAACCAACCATTTTCGATCTCTTGTAGATCTGTTTCTAAACGAACTTTAAAATCTGTGTGGCTGTCACTCGGCTGCATGCTTAGT
GCACTCACGCAGTATAATTAATAATTACTGTCGTTGACAGGACACGAGTAACTCGTCTATATTTGCAGGCTGCTTACGGTTCGTCCGTGTTGCAGCCGAT
CATCAGCACATCTAGGTTTCGTCCGGGTGTGACCGAAAGGTAAGATGGAGAGCCTTGTCCCTGGTTCAACGAGAAAACACACGTCCAACTTCAGTTTGCC
TGTTTTACAGGTTCGCGACGTGCTCGTACGTGGCTTTGGAGACTCCGTGGAGGAGGTCTTATCAGAGGCACGTCAACATCTTAAAGATGGCACTTGTGGC
TTAGTAGAAGTTGAAAAAGGCGTTTTGCCTCAACTTGAACAGCCCTATGTGTTCATCAAACGTTCGGATGCTCGAACTGCACCTCATGGTCATGTTATGG
TTGAGCTGGTAGCAGAACTCGAAGGCATTCAGTACGGTCGTAGTGGTGAGACACTTGGTGTCCTTGTCCCTCATGTGGGCGAAATACCAGTGGCTTACCG
CAAGGTTCTCTTCGTAAGAACGGTAATAAAGGAGCTGGTGGCCATAGTTACGGCGCCGATCTAAAGTCATTTGACTTAGGCGACGAGCTTGGCACTGATC
CTTATGAAGATTTCAAGAAACTGGAATGTACAAATACCTACAACTTGTGCTAATGACCCTGTGGGTTTACACTTAAAACACAGTCTGTACCGTCTGCGGT
ATGTGGAAAGGTTATGGCTGTAGTTGTGATCAACTCCGCGAACCCATGCTTCAGTCAGCTGATGCACAATCGTTTTAAACGGGTTTGCGGTGTAAGTGCA
GCCCGTCTTTACACCGTGCGGCACAGGCACTAGTACTGATGTCGTATACAGGGCTTTGACATACAATGATAAAGTAGCTGGTTTTGCTAAATTCCTAAAA
ACTAATTGTTGTCGCTTCCAAGAAAAGGACGAAGATGACAATTTAATTGATTTCTTACTTTGTAGTTAAGAGACACACTTTTCTAACTACCAACATGAAG
AAACAATTTATAATTTACTTAAGGATTGTCCAGCTGTTGCTAAACATGACTTCTTAAGATTAGAATAGACGGTGACATGGTACCACATATATCACGTCAA
CGTCTTACTAAATACACAATGGCAGACCTCGTCTATGCTTTAAGGCATTTGATGAAGGTAATTGTGACACATAAAAAGAAATACTTGTCACATACAATTG
TTGTGATGATGATTATTCAATAAAAAGGACTGGTATGATTTTGTAGAAAACCCAGATATATTACGCGTATACGCCAACTTAGGTGAACGTGTACGCCAAG
CTTTGTTAAAAACAGTACAATTCTGTGATGCCATGCGAAATGCTGGTATTGTTGGTGTACTGACATTAGATAATCAAGATCAATGGTAACTGGTATGATT
TCGGTGATCATACAAACCACGCCAGGTAGTGGAGTTCCTGTTGTAGATTCTTATTATTCATTGTTAATGCCTATATTAACCTTGACCAGGGCTTTAACTG
CAGAGTCATGTTGACACTGACTTAACAAAGCCTTACATTAAGTGGGATTTGTTAAAATATGACTTCACGGAAGAGAGGTTAAAACTCTTTGACCGTTATT
TTAAATATTGGGATCAGACATACCACCCAAATTGTGTTAACTGTTTGGATGACAGATGCATTCTGCATTGTGCAAACTTTAATGTTTATATTCTCTACAG
TGTTCCCACCTACAAGTTTGGACCACTAGTGAGAAAAATATTTGTTGATGGTGTTCCATTTGTAGTTTCAACTGGATCTTCTTCAGAGAGCTAGGTGTTG
TACATAATCAGGATGTAAACTACATAGCTCTAGACTTAGTTAAGGAATTACTTGTGTATGCTGCTGACCCTGCTATGCACGCTGCTTCTGGTAATCTATT
ACTAGATAAACGCACTACGTGCTTTCAGTAGCTGCACTTACTAACAATGTTGCTTTCAAACTGTCAAACCCGGTAATTTTAACAAAGACTTCTATGACTT
TGCTGTGTCTAAGGGTTTTTAAGGAAGGAAGTTCTGTTGAATTAAAACACTTCTGCTGCTCAGGATGGTAAATGCTGCTATCAGCGATTATGACTACTAT
CGTTATAATCTACCAACAATGTGTGATATCAGACAACTACTATTTGTAGTTGAAGTTGTTGATAAGTACTTTGATTGTTACGATGGTGGCTGTATTAATG
CTAACCAAGTCATCGTCAACAACCTAGACAAATCAGCTGGTTTCCATTTAATAAATGGGGTAAGGCTAGACTTTATTATGATTCAATGAGTTATGAGGAT
CAAGATGCACTTTTCGCATATACAAAACGTAATGTCATCCCTACTATAACTCAAATGAATCTTAAGTATGCCATTAGTGCAAAGAATAGAGCTCGCACCG
TAGCTGGTGTCTCTATCTGTAGTACTATGACCAATAGACAGTTTCATCAAAAATTATTGAAATCAATAGCCGCCACTAGAGGAGCTACTGTAGTAATTGG
AACAAGCAAATTCTATGGTGGTTGGCACAACATGTTAAAAACTGTTTATAGTGATGTAGAAAACCCTTATGGGTTGGGATTATCCTAAATGTGATAGAGC
CATGCCTAACATGCTTAGAATTATGGCCTCACTTGTTCTTGCTCGCAAACATACAACGTGTTGTAGCTTGTCACACCGTTTCTATAGATTAGCTAATGAG
TGTGCTCAAGTATTGAGTGAAATGGTCATGTGTGGCGGTTCACTATATGTTAAACCAGGTGGAACCTCATCAGGAGATGCCACAACTGCTTATGCTAATA
GTGTTTTTAACATTTGTCAAGCTGTCACGGCCAATGTTAATGCACTTTTATCTACTGATGGTAACAAAATTGCCGATAAGTATGTCCGCAATTTACAACA
CAGACTTTATGAGTGTTCTATAGAAATAGAGATGTTGACACAGACTTTGTGAATGAGTTTTACGCATATTTGCGTAAACATTTCTCAATGATGATACTCT
CTGACGATGCTGTTGTGTGTTCAATAGCACTTATGCATCAAGGTCTAGTGGCTAGCATAAAGAACTTTAAGTCAGTTTTTATTATCAAAACAATGTTTAT
GTCTGAAGCAAAATGTTGGACTGAGACTGACCTTACTAAAGGACCTCATGAATTTTGCTCTCAACATACAATGCTAGTTAAACAGGGTGATGATTATGTG
TACCTTCCTTACCCAGATCCATCAAGAATCCTAGGGGCCGGCTGTTTTGTAGATGATATCGTAAAAACAGATGGTACATTTATGATTGAACGGTTCGTGT
CTTTAGCTATAGATGCTTACCCACTTACTAAACATCCTAATCAGGAGTATGCTGATGTCTTTCATTTGTACTTACAATACATAAGAAAGCTACATGATGA
GTTAACAGGACACATGTTAGACATGTATTTCTGTTATGCTTACTAATGATAACACTTCAAGGTATTGGGAACCTGAGTTTTATGAGGC
>f993c2c6-88dc-48cf-acb7-983ce46762ad|28
CTTCCCAGGTAACAAACCAACCAACTTTCGATCTCTTGTAGATCTGTTCTCTAAACGAACTTTAAAATCTGTGTGGCTGTCACTCGGCTGCATGCTTAGT
GCACTCACGCAGTATAATTAATAACTAATTATTGTCGTTGACAGGACACGAGTAACTCGTCTATCTTTGCAGGCTGCTTACGGTTCGTCCGTGTTGCAGC
CGATCATCAGCACATCTAGGTTTCGTCCGGGTGTGACCGAAAGGTAAGATGGAGAGCCTTGTCCCTGGTTCAACGAGAAAACACACGTCCATTCAGTTTG
CCTGTTTTACAGGTTCGCGACGTGCTCGTACGTGGCTTTGGAGACTCCGTGGAGGAGGTCTTATCAGAGGCACGTCAACATCTTAAAGATGGCACTTGTG
GCTTAGTAGAAGTTGAAAAAGGCGTTTTGCCTCAACTTGAACAGCCCTATGTGTTCATCAAACGTTCGGATGCTCGAACTGCACCTCATGGTCATGTTAT
GGTTGAGCTGGTAGCAGAACTCGAAGGCATTCAGTACGGTCGTAGTGGTGAGACACTTGGTGTCCTTGTCCCTCATGTGGGCGAAATACCAGTGGCTTAC
CGCAAGGTTCTTCTTCGTAAGAACGGTAATAAAGGAGCTGGTGGCCATAGTTACGGCGCCGATCTAAAGTCATTTGACTTAGGCGACGAGCTTGGCACTG
ATCCTTATGAAGATTTTCAAGAAACTGGAATGTACAAATACCTACAACTTGTGCTAATGACCCTGTGGGTTTTACACTTAAAACACAGTCTGTACCGTCT
GCGGTATGTGGAAAGGTTATGGCTGTAGTTGTGATCAACTCCGCGAACCCATGCTTCAGTCAGCTGATGCACAATCGTTTTAAACGGGTTTGCGGTGTAA
GTGCAGCCCGTCTTACACCGTGCGGCACAGGCACTAGTACTGATGTCGTATACAGGGCTTTTGACATACAATGATAAAGTAGCTGGTTTTGCTAAATTCC
TAAAAACTAATTGTTGTCGCTTCCAAGAAAAGGACGAAGATGACAATTTAATTGATTCTTACTTTGTAGTTAAGAGACACACTTTCTCTAACTACCAACA
TGAAGAAACAATTTATAATTTACTTAAGGATTGTCCAGCTGTTGCTAAACATGACTTCTTTAAGTTTAGAATAGACGGTGACATGGTACCACATATATCA
CGTCAACGTCTTACTAAATACAATGGCAGACCTCGTCTATGCTTTAAGGCATTTTGATGAAGGTAATTGTGACACATTAAAAGAAATACTTGTCACATAC
AATTGTTGTGATGATGATTATTTCAATAAAAAGGACTGGTATGATTTTGTAGAAAACCCAGATATATTACGCGTATACGCCAACTTAGGTGAACGTGTAC
GCCAAGCTTTGTTAAAAACAGTACAATTCTGTGATGCCATGCGAAATGCTGGTATTGTTGGTGTACTGACATTAGATAATCAAGATTCAATGGTAACTGG
TATGATTTCGGTGATTTCATACAAACCACGCCAGGTAGTGGAGTTCCTGTTGTAGATTCTTATTATTCATTGTTAATGCCTATATTAACCTTGACCAGGG
CTTTAACTGCAGAGTCACATGTTGACACTGACTTAACAAAGCCTTACATTAAGTGGGATTTGTTAAAATATGACTTACGGAAGAGAGGTTAAAACTCTTT
GACCGTTATTTTAAATATTGGGATCAGACATACCACCCAAATTGTGTTAACTGTTTGGATGACAGATGCATTCTGCATTGTGCAAACTTTAATGTTTTAT
TTTCTACAGTGTTCCCACCTACAAGTTTTGGACCACTAGTGAGAAAAATATTTGTTGATGGTGTTCCATTTGTAGTTCAACTGGATACCACTTCAGAGAG
CTAGGTGTTGTACATAATCAGGATGTAAACTTACATAGCTCTAGACTTAGTTTTTAAGGAATTACTTGTGTATGCTGCTGACCCTGCTATGCACGCTGCT
TCTGGTAATCTATTACTAGATAAACGCACTACGTGCTTTCAGTAGCTGCACTTACTAACAATGTTGCTTTCAAACTGTCAAACCCGGTAATTTTAACAAA
GACTTCTATGACTTTGCTGTGTCTAAGGGTTTTCTAAGGAAGGAAGTTCTGTTGAATTAAAACACTTCTTTGCTCAGGATGGTAATGCTGCTATCAGCGA
TTATGACTACTATCGTTATAATCTACCAACAATGTGTGATATCAGACAACTACTATTTGTAGTTGAAGTTGTTGATAAGTACTTTGATTGTTACGATGGT
GGCTGTATTAATGCTAACCAAGTCATCGTCAACAACCTAGACAAATCAGCTGGTTTTCCATTTAATAAATGGGGTAAGGCTAGACTTTATTATGATTCAA
TGAGTTATGAGGATCAAGATGCACTTTCGCATATACAAAACGTAATGTCATCCCTACTATAACTCAAATGAATCTTAAGTATGCCATTAGTGCAAAGAAT
AGAGCTCGCACCGTAGCTGGTGTCTCTATCTGTAGTACTATGACCAATAGACAGTTTCATCAAAAATTATTGAAATCAATAGCCGCCACTAGAGGAGCTA
CTGTAGTAATTGGAACAAGCAAATTCTATGGTGGTTGGCACAACATGTTAAAAACTGTTTATAGTGATGTAGAAAACCCTCACCTTATGGGTTGGGATTA
TCCTAAATGTGATAGAGCCATGCCTAACATGCTTAGAATTATGGCCTCACTTGTTCTTGCTCGCAAACATACAACGTGTTGTAGCTTGTCACACCGTTTC
TATAGATTAGCTAATGAGTGTGCTCAAGTATTGAGTGAAATGGTCATGTGTGGCGGTTCACTATATGTTAAACCAGGTGGAACCTCATCAGGAGATGCCA
CAACTGCTTATGCTAATAGTGTTTTTAACATTTGTCAAGCTGTCACGGCCAATGTTAATGCACTTTTATCTACTGATGGTAACAAAATTGCCGATAAGTA
TGTCCGCAATTTACAACACAGACTTTATGAGTGTCTCTATAGAAATAGAGATGTTGACACAGACTTTGTGAATGAGTTTTACGCATATTTGCGTAAACAT
TTCTCAATGATGATGATCTCTGACGATGCTGTTGTGTGTTTCAATAGCACTTATGCATCAAGGTCTAGTGGCTAGCATAAAGAACTTTAAGTCAGTTCTT
TATTATCAAAACAATGTTTTTATGTCTGAAGCAAAATGTTGGACTGAGACTGACCTTACTAAAGGACCTCATGAATTTTGCTCTCAACATACAATGCTAG
TTAAACAGGGTGATGATTATGTGTACCTTCCTTACCCAGATCCATCAAGAATCCTAGGGGCCGGCTGTTTGTAGATGATATCGTAAAAACAGATGGTACA
CTTATGATTGAACGGTTCGTGTCTTTAGCTATAGATGCTTACCCACTTACTAAACATCCTAATCAGGAGTATGCTGATGTCTTCATTTGTACTTACAATA
CATAAGAAAGCTACATGATGAGTTAACAGGACACATGTTAGACATGTATTCTGTTATGCTTACTAATGATAACACTTCAAGGTATTGGGAACCTGAGTTT
TATGAGGCTATGTACACACCGCATACAGTTTTACAGGCTGTTGGGGCTTGTGTTCTTTGCAATTCACAGACTTCATTAAGATGTGGTGCTTGCATACGTA
GACCATTCTTATGTTGTAAATGCTGTTACGACCATGTCATATCAACACACAAATTAGTCTTGTCTGTTAATCCGTATGTTTGCAATGCTCCAGGTTGTGA
TGTCACAGATGTGACTCAACTTTACTTAGGAGGTATGAGCTATTATTGTAAATCATAAACCACCCATTAGTTTTCCATTGTGTGCTAATGGACAAGTTTT
TGGTTTATATAAAAATACATGTGTTGGTAGCGATAATGTTACTGACTTTAATGCAATTGCAACATGTGACTGGACAAATGCTGGTGATTACATTTTTAGC
TAACACCTGTACTGAAAGACTCAAGCTTTTTGCAGCAGAAACGCTCAAAGCTACTGAGGAGACATTTAAACTGTCTTATGGTATTGCTACTGTACGTGAA
GTGCTGTCTGACAGAGAAAGATTTGGATGATTTTCCAAACAATTGCAACAATCCATGAGCAGTGCTGACTCAACTCAGGCCTAAACTCATGCAGACATAA
GGCAGATGGGCTATATAAACGTTTTCGCTTTTCCGTTTACGATATAGTCTACTTTGTGCAGAATGAATTCTCGTAACTACATAGCACAAGTAGATGTAGT
TAACTTTAATCTCACATAGCAATCTTTAATCAGTGTGTAACATTAGGGAGGACTTGAAAGAGCCACCACATTTCACCGAGGCCACGCGGAGTACGATCGA
GTGTACAGTGAACAATGCTAGGGAGAGCTGCCTATATGGAAGAGCCCTAATGTGTAAAATTAATTTTAGTAGTGCTATCCCCATGTGATTTTAATAGCTT
CTTAGGAGAATGACAAA
>4f81c1e4-e7f8-4698-bac8-8bcce87545e7|10
ATACCTTCCCAGGTAACAAACCAACCAACTTTCGATCTTGTAGATCTGTTCTCTAAACGAACTTTAAAATCTGTGTGGCTGTCACTCGGCTGCATGCTTA
GTGCACTCACGCAGTATAATTAATAACTATTACTGTCGTTGACAGGACACGAGTAACTCGTCTATATCTGCAGGCTGCTTACGGTTTCGTCCGTGTTGCA
GCCGATCATCAGCACATCTAGGTTTCGTCCGGGTGTGACCGAAAGGTAAGATGGAGAGCCTTGTCCCTGGTTTCAACGAGAAAACACACGTCCATTCAGT
TTGCCTGTTTACAGGTTCGCGACGTGCTCGTACGTGGCTTTGGAGACTCCGTGGAGGAGGTCTTATCAGAGGCACGTCAACATCTTAAAGATGGCACTTG
TGGCTTAGTAGAAGTTGAAAAAGGCGTTTGCCTCAACTTGAACAGCCCTATGTGTTCATCAAACGTTCGGATGCTCGAACTGCACCTCATGGTCATGTTA
TGGTTGAGCTGGTAGCAGAACTCGAAGGCATTCAGTACGGTCGTAGTGGTGAGACACTTGGTGTCCTGTCCCTCATGTGGGCGAAATACCAGTGGCTTTA
CCGCAAGGTTCTTCTTCGTAAGAACGGTAATAAAGGAGCTGGTGGCCATAGTTACGGCGCCGATCTAAAGTCATTTGACTTAGGCGACGAGCTTGGCACT
GATCCTTATGAAGATTTCAAGAAACTGGAATGTACAAATACCTACAACTTGTGCTAATGACCCTGTGGGTTTTACACTTAAAACACAGTCTGTACCGTCT
GCGGTATGTGGAAAGGTTATGGCTGTAGTTGTGATCAACTCCGCGAACCCATGCTTCAGTCAGCTGATGCACAATCGTTTTAAACGGGTTTGCGGTGTAA
GTGCAGCCCGTCTTACACCGTGCGGCACAGGCACTAGTACTGATGTCGTATACAGGGCTTTTGACATACAATGATAAAGTAGCTGGTTTGCTAAATTCCT
AAAAACTAATTGTTGTCGCTTCCAAGAAAAGGACGAAGATGACAATTTAATTGATTTTTTACTTTGTAGTTAAGAGACACACTTCTCTAACTACCAACAT
GAAGAAACAATTTATAATTTACTTAAGGA
>2846eaa2-71cc-4e5c-9337-96b3e296c47e|7
TATGAGGATCAAGATGCACTTTTCGCATATACAAAACGTAATGTCATCCCTACTATAACTCAAATGAATCTAAGTATGCCATTAGTGCAAAGAATAGAGC
TTCGCACCGTAGCTGGTGTCTCTATCTGTAGTACTATGACCAATAGACAGTTTCATCAAAAATTATTGAAATCAATAGCCGCCACTAGAGGAGCTACTGT
AGTAATTGAACAAGCAAATTCTATGGTGGTTGGCACAACATGTTAAAAAACTGTTTATAGTGATGTAGAAAACCCACCTTATGGGTTGGGATTATCCTAA
ATGTGATAGAGCCATGCCTAACATGTCAAGAATTATGGCCTCACTTGTTCTTGCTCGCAAACATACAACGTGTTGTAGGTTTGTCACACCGTTTCTATAG
ATTAGCTAATGAGTGTGCTCAAGTATTGAGTGAAATGGTCATGTGTGGCGGTTCACTATATGTTAAACCAGGTGGAACCTCATCAGGAGATGCCACAACT
GCTTATGCTAATAGTGTTTTTAACATTTGTCAAGCTGTCACGGCCAATGTTAATGCACTTTTATCTACTGATGGTAACAAAATTGCCGATAAGTATGTCC
GCAATTTACAACACAGACTTTATGAGTGTCTCTATAGAAATAGATGTTGACACAGACTTTGTGAATGAGTTTTACGCATATTTGCGTAAACATTTCTCAA
TGATGATACTCTCTGACGATGCTGTTGTGTGTTTTCAATAGCACTTATGCATCTCAAGGTCTAGTGGCTAGCATAAAGAACTTTAAGTCAGTTCTTTATT
ATCAAACAATGTTTTTTATGTCTGAAGCAAAATGTTGGACTGAGACTGACCTTACTAAAGGACCTCCATGAATTTTGCTCAACATACAATGCTAGTTAAA
CAGGGTGATGATTATGTGTACCTTCCTTACCCAGATCCATCAAGAATCCTAGGGGCCGGCTGTTTTGTAGATGATATCGTAAAAACAGATGGTACACTTA
TGATTGAACGGTTCGTGTCTTAGCTATAGATGCTTACCCACTTACTAAACATCCTAATCAGAGTATGCTGATGTCTTCATTTGTACTTACAATACATAAG
AAAGCTACATGATGAGTTAACAGGACACATGTTAGACATGTATTCTGTTATGCTTACTAATGATAACACTTCAAGGTATTGGGAACCTGAGTTTATGAGG
CTATGTACACACCGCATACAGTCAGTACAGGCTGTTGGGCTTGTGTTTTTGCAATTCACAGACTTCATTAAGATGTGGTGCTTGCATACGTAGACCATCT
TATGCCGAGCAGTGCTGACTCAACTCAGGCCTAAACTCATGCAGACACAAGGCAGATGGGCTATATAAACGTTTCGCTTTTCCGTTTACGATATAGTCTA
CTCTTGTGCAGAATGAATTCTCGTAACATAGCACAAGTAGATGTAGTTAACTTTAATCTCACATAGCAATCTTTAATCAGTGTGTAACATTAGGGAGGAC
TTGAAAGAGCCACCACATTTCCGAGGCCACGCGGAGTACGATCGAGTGTACAGTGAACAATGCTAGGGAGAGCTGCCTATATGGAAGAGCCCTAATGTGT
AAAATTAATTTAGTAGTGCTATCCCATGTGATTTTAATAGCTTTTAGGAGAATGACAAAAAAT
>ad26fc17-241d-46cd-a35d-f84cd5d6faa8|9
GTGACTTCAACTTTACTTAGGAGGTATGAGCTATTATTGTAAATCATAAACCACCCATTAGTTTTCCATTGTGTGCTAATGGACAAGTTTTTGGTTTATA
TAAAATATGTGTTGGTAGCGATAATGTTACTGACTTTAATGCAATTGCAACATGTGACTGGACAAATGCTGGTGATTACATTTTTAGCTAACACCTGTAC
TGAAAGACTCAAGCTTTTTGCAGCAGAAACGCTCAAAGCTACTGAGGAGACATTTAAACTGTCTATGGTATTGCTACTGTACGTGAAGTGCTGTCTGACA
GAGAATTACATCATGGGAAGTTGGTAAACCTAGACCACCACTTAACCGAAATTATGTCTTTACTGGTTATCGTGTAACTAAAAACAGTAAAGTACAAATA
GGAGAGTATGTGACTTTTTTCCTGCTGCAGATTTGGATGATTTTCCAAACAATTGCAACAATCCATGAGCAGTGCTGACTCAACTCAGGCCTAAACTCAT
GCAGACATCAAGGCAGATGGGCTATATAAACGTTTTCGCTTTTCCGTTTACGATATATAGTCTACTCTGTGCAGAATGAATTCTCGTAACATAGCACAAG
TAGATGTAGTTAACTTTAATCACATAGCAATCTTTAATCAGTGTGTAACATTAGGGAGGACTTGAAAGAGCCACCACATTTCACCGAGGCCACGCGGAGT
ACGATCGAGTGTACAGTGAACAATGCTAGGGAGAGCTGCCTATATGGAAGAGCCCTAATGTGTAAAAATTAATTTAGTAGTGCTATCCCCATGTGATTTT
AATAGCTTTTTAGGAGAATGACAGCACCCCTCCCTACCCACACACCCACCCATCACTTTACAACCTGCCCCCCCACACCATATCCATAAT
>1cbb8bc2-4b5c-4b10-a2e4-6269c0e1e470|131
ATACCTTCCCAGGTAACAAACCAACCAACTTTCGATCTTGTAGATCTGTTCTCTAAACGAACAACTAAAATGTCTGATAATGGACCCCAAAATCAGCGAA
ATGCACCCCGCATTACGTTTGGTGGACCTCAGATTCAACTGGCAGTAACCAGAATGGAGAACGCAGTGGGGCGCGATCAAAACAACGTCGGCCCCAAGGT
TTACCCAATAATACTGCGTCTTGGTTCACCGCTTTCACTCAACATGGCAAGGAAGACCTTAAATTCCCTCGAGGACAAGGCGTTCCAATTAACACCAATA
GCAGTCCAGATGACCAAATTGGCTACTACCGAAGAGCTACCAGACGAATTCGTGGTGGTGACGGTAAAATGAAAGATCTCAGTCCAAGATGGTATTTCTA
CTACCTAGGAACTGGGCCAGAAGCTGGACTTCCCTATGGTGCTAACAAAGACGGCATCATATGGGTTGCAACTGAGGGAGCCTTGAATACACCAAAAGAT
CATTGGCACCCGCAATCCTGCTAACAATGCTGCAATCGTGCTACAACTTCCAAGGAACAACATTGCCAAAAGGCTTTACGCAGAAGGGAGCAGAGGCGGC
AGTCAAGCCTCTTCTCGTTCCTCATCACGTAGTCGCAACAGTTTAAGAAATTCAACTCCAGGCAGCAGTAGGGGAACTTCTCCTGCTAGAATGGCTGGCA
ATGGCGGTGATGCTGCTCTTGCTTTGCTGCTGCTTGACAGATTGAACCAGCTTGAGAGCAAAATGTCTGGTAAAGGCCAACAACAACAAGGCCAAACTGT
CACTAAGAATTGCTGCTGAGGCTTCTAAGAAGCCTCGGCAAAACGTACTGCCACTAAAGCATACAATGTAACACAAGCTTCGGCAGACGTGGTCCAGAAC
AAACCCAAGGAAATTTTGGGGACCAGGAACTAATCAGACAAGGAACTGATTACAAACATTGGCCGCAAATTGCACAATTTGCCCCAGCGCTTCAGCGTTT
TCGGAATGTCGCGCATTGGCATGGAAGTCACACCTTCGGGAACGTGGTTGACCTACACAGGTGCCATCAAATTGGATGACAAAGATCCAAATTCAAAGAT
CAAGTCATTTGCTGAATAAGCATTGACGCATACAAAACATTCCCACCAACAGAGCCTAAAAAGGACAAAAAGAAGAAGGCTGATGAAACTCAAGCCTTAC
CGCAGAGACAGAAGAAACAGCAAACTGTGACTCTTTTCCTGCTGCAGATTTGGATGATTTTCCAAACAATTGCAACAATCCATGAGCAGTGCTGACTCAA
CTCAGGCCTAAACTCATGCAGACATCAAGGCAGATGGGCTATATAAACGTTTCGCTTTCCGTTTACGATATATAGTCTACTCTTGTGCAGAATGAATTCT
CGTAACTACATAGCACAAGTAGATGTAGTTAACTTTAATCACATAGCAATCTTTAATCAGTGTGTAACATTAGGGAGGACTTGAAAGAGCCACCACATTT
CACCGAGGCCACGCGGAGTACGATCGAGTGTACAGTGAACAATGCTAGGGAGAGCTGCCTATGGAAGAGCCCTAATGTGTAAAATTAATTTTAGTAGTGC
TATCCCCATGTGATTTTAATAGCTTCTTAGGAGAATGACAAAA
>0d48a7d4-5705-4fe0-964b-c8335379ce24|11
ATACCTTCCCAGGTAACAAACCAACCAACTTTCGATCTCTTGTAGATCTGTTCTCTAAACAAACTAAAATGTCTGATAATGGACCCCAAAATCAGCGAAA
TGCACCCCGCATTACGTTTGGTGGACCTCAGATTCAACTGGCAGTAACCAGAATGGAGAACGCAGTGGGCGCGATCAAAACAACGTCGGCCCCAAGGTTT
ACCCAATAATACTGCGTCTTGGTTCACCGCTCACTTTACATGGCAAGGAAGACCTTAAATTCCCTCGAGGACAAGGCGTTCCAATTAACACCAATAGCAG
TCCAGATGACCAAATTGGCTACCGAAGAGCTACCAGACGAATTCGTGGTGGTGACGGTAAAATGAAAGATCTCAGTCCAAGATGGTATTCTACTACCTAG
GAACTGGGCCAGAAGCTGGACTTCCCTATGGTGCTAACAAAGACGGCATCATATGGGTTGCAACTGAGGGAGCCTTGAATACACCAAAAGATCATTGGCA
CCCGCAATCCTGCTAACAATGCTGCAATCGTGCTACAACTTCCAAGGAACAACATTGCCAAAAGGCTTTACGCAGAAGGGAGCAGAGGCGGCAGTCAAGC
CTCTTCTCGTTCCTCATCACGTAGTCGCAACAGTTTAAGAAATTTCAACTCCAGGCAGCAGTAGGGGAACTTCTCCTGCTAGAATGGCTGGCAATGGCGG
TGATGCTGCTCTTGCTTCTGCTGCTGCTTGACAGATTGAACCAGCTTGAGAGCAAAATGTCTGGTAAAGGCCAACAACAACAAGGCCAAACTGTCACTAA
GAATTGCTGCTGAGGCTTCTAAGAAGCCTGGCAAAACGTACTGCCACTAAAGCATACAATGTAACACAAGCTTTCGGCAGACGTGGTCCAGAACAAACCC
AAGGAAATTTTGGGGACCAGGAACTAATCAGACAAGGAACTGATTACAAACATTGGCCGCAAATTGCACAATTTGCCCCAGCGCTTCAGCGTTCGGAATG
TCGCGCATTGGCATGGAAGTCACACCTTCGGGAACGTGGTTGACCTACACAGGTGCCATCAAATTGGATGACAAAGATCCAAATTTCAAAGATCAAGTCA
TTTTGCTGAATAAGCATATTGACGCATACAAAACATTCCCACCAACAGAGCCTAAAAAGGACAAAAAGAAGAAGGCTGATGAAACTCAAGCCACCGCAGA
GACAGAAGAAACAGCAAACTGTGACTCTTTTCCTGCTGCAGATTTGGATGATTTCCAAACAATTGCAACAATCCATGAGCAGTGCTGACTCAACTCAGGC
CTAAACTCATGCAGACATCAAGGCAGATGGGCTATATAAACGTTTCGCTTTCCGTTTACGATATATAGTCTACTTGTGCAGAATGAATTCTCGTAACTAC
ATAGCACAAGTAGATGTAGTTAACTTTAATCACATAGCAATCTTTTAATCAGTGTGTAACATTAGGGAGGACTTGAAAGAGCCACCACATTTCACCGAGG
CCACGCGGAGTACGATCGAGTGTACAGTGAACAATGCTAGGGAGAGCTGCCTATATGGAAGAGCCCTAATGTGTAAAATTAATTTTAGTAGTGCTATCCC
CATGTGATTTTAATAGCTTCTTTAGGAGAATGACAAAAT
>fd4b9d21-3ecf-4fb6-8598-752a437efa9d|134
ATACCTTCCCAGGTAACAAACCAACCAACTTTCGATCTTGTAGATCTGTTCTCTAAACGAACTTTAAAATCTGTGTGGCTGTCACTCGGCTGCATGCTTA
GTGCACTCACGCAGTATAATTAATAACTAATTACTGTCGTTGACAGGACACGAGTAACTCGTCTATTTGCAGGCTGCTTACGGTTCGTCCGTGTTGCAGC
CGATCAGCAGCACATAGGTTTCGTCCGGGTGTGACCGAAAGGTAAGATGGAGAGCCTTGTCCCTGGTTTCAACGAGAAAACACACGTCCATTCAGTTTGC
[truncated: 1,128,042 more chars]
