# Supplementary material for: Evolution of naturally arising SARS-CoV-2 defective interfering particles
Source: Commun Biol. 2022 Oct 27;5:1140. doi: 10.1038/s42003-022-04058-5 (PMC9610340; doi:10.1038/s42003-022-04058-5)
Supplement: Supplementary file 7 — Supplementary Data 5 [file 42003_2022_4058_MOESM7_ESM.zip › experiment2/Pipeline_intermediate_files_experiment2/CARNACLR_RNA_models_reconstruction_experiment_2_passage_29.fasta]

>cluster0.fasta:4810
AAGCUCAAUGAUUAGCAAACACACGGGCUACUUCGAACGCUGACUACAAUGGGACCGAUAUAAUAUUUUAUCUAA
>cluster3.fasta:2730
AUAUGGAAAAACCAGAGAUGGACCGUGUAAAUAGCUAUCUGAUAAUAGCAAAA
>cluster9.fasta:2636
UACAUUAGCUGCGUAAGGAUAAACAGAGAGUUAGCUGCAUGGAGAAAAAAAAGUAGUAUUAUUUAA
>cluster22.fasta:1860
UGAUAAAACAAUAAGUUGAUCAACUAGGCCUAUCAUGCAGACAGGCAGAUGGGCACUCCGUUGUGCAGAAUUCGUCACAAGUAGAUGUGUUAACUUUAAAAUGUGUAAGUUGAAACCCGAGGCCACGCGAUGUGCAGUGAACAAUGCGAUGCCUGGAAGAGCCCUAAUGUGUAAAAUUUUAGUAUAUCCCAUUGUUAAUGAAAA
>cluster4.fasta:838
AAAAAACUGGAGUUGAUAUAUCAAGACAGUGCUGAUCACCAAAGGCAGAUGGGCUAAAGUUCUUUACGAUAUUGUGCAGAAUGUCGUAACAUAGCACAAGUAGAUGUAGUUAACUUUAAUUAGCAAUUUAAUCAGUGUGUAACAUUGGAGGACUUGAAAGAGCCACCUCGAGGCCACGAGUACGAUGAGUGUACAGUGAACAAUGCUGAGCUGCCUAUAUGGAAGAGCCCUAAUGUGUAAAAUUAAUUUAGUAGUGCUAUCCCAUGUGAUUUUAAUAGCUAGGAGAAUGACAAA
>cluster11.fasta:624
AAGCCAGAAAACUUUACUUUUCAGAAGAAGAUGGAUACAAUAUAAAAGAGCCACAGGCCAGUAAUCAGUGUCAGUGAACAAUGCUGAGACUCCUAUUGAAGAGCCUAAUUGUAAAAUUAAUUUAUAGUCUAUCCUAUUUUAAUAAAUA
>cluster10.fasta:492
CAGAUUGCAAAAAUGUGACUUAGAUUUGGAUGAUUUCAAACAAUUGCCAACCAGCAGUGCUGACUCAAUGCCUAAACUCAUGCAGACAAGGCAGAUGGGCUAUAAACGUUUUACGAUAUUGUGCAGAAUGAACUAGCACAAGUAGAUGUAGUAUUUAAUCAGCAAUUUUAAUCAGUGUGUAACUGGAGGACUUGAAAGAGCCACUUCGAGGCCACGAGUACGAUAGUGUACAGUGAACAAUGCUAGGAGAGCUGCCUAAUGGAAGAGCCCUAAUGUGUAAAAUUAAUUUAGUAGUGCUAUCCCAUUGAUUUUAAUAGCUUAGGAGAAUGACAA
>cluster2.fasta:344
CACUGGUAAAAAGAAAGAUUUGAUGAUUUAAAUAUAUGGAGAUGCAUUUAGAUAUGUGCAGAAUGACCAUAGCAAAGAUGUGUUAAUUAUAGCAUGUGUAUGAAAGAGCCACCACUAGGCCAGGAGUACGAGUGAACAAUGCUGCUGCCUAUAUGAAGCCCUAAUGUGUAAAAUUAAGUAGUGCUAUCCAUUGAUUUUAAUC
>cluster97.fasta:342
UGUACAAAAUUGUCUGUAGAUUUGAUGAUUAAACAAUUGCAAAAGAGCAGUGCUGACUCAAGGCCUAAACUCAUGCAGACGAAUGGAUAAAGUUUUUUACAUUUCAGAAUGAAUUAAAGAAAUUUAUAGUGUGAAUAAGAGCCAGCCGGUAAUAUUAGUGACAAUCUACUAUUGAAGACCUAAUUAAAAUAUUUUCUAUCUAUACUAAAAUAA
>cluster103.fasta:314
CCAACUUACAAGAAACAGCAAUGUGCUUCCUGCUAGAUUUGGAUGAUUUAAAAUUGCAACAAUCCGAGCAGUGCUGACUCAACUCAGGCCUAAAUCAUGCAGAAAGGCAGAUGGGCUAUAUAAACGUUUUUCCUUACGAUAGUAGUGCAGAAUGAAUUCUCGUAUAGCACAAGUAGAUGUGUUAAUUUAAUAGCAAUUUCAGUGUAACGGAGGACUUGAAAAGCCCACUCGAGGCCACGAGUACGAUGAGUGUACAGUGAACAAUGCUGAGAGCUGCCUAUAUGGAAGAGCCCUAAUGUGUAAAAUUAUUUAGUAGUGCUAUCCCAUGUAUUUUAAUAGCUUUAGAGAAUGACAAA
>cluster161.fasta:252
AAACUAAAAAAUCGUUUGGAUGAUUUCCAAACAAUUGCAACCGAGCAGUGCUGACUCAACUCAGGCCUAAAUCAUGCAGACAAGGCAGAUGGGCUAUAAACGUUUCGUUUUCCGUUUACGAUAUAGUUACUUGUGCAGAAUGAAUUCUCGUACAUAGCACAAGUAGAUGUAGUUAUUUAAUAGCAAUUAAUCAGUGUGUAACAUAGGGACUUGAAAGAGCCACCUUGAGGCCACGCGAGUACGAUAGUGUACAGUGAACAAUGCUGAGAGCUGCCUAUAUGGAAGAGCCCUAAUGUGUAAAAUUAAUUUAGUAGUGCUAUCCCCAUGUGAUUUUAAUAGCUUUAGGAGAAUGACAAA
>cluster6.fasta:244
AAAUUCUAAACAAGAUGUGUAUAAAUGUGAAGACAGUAUUGCAUAAAUGUAAAAUUAUUUAGUAGUCUAUCCCAUUGAUUUAAUAGAGAAUACAA
>cluster249.fasta:236
ACGUAAUUUAAUAAACCAACCAAGCUGAUGAAACAAACAGAAAACAGAAAUUGUCCUGCUGCAGAUUUGGAUGAUUUCCAAACAAUUGCAACAAUCCAGAGCAGUGCUGACUCAACUCAGGCCUAAACUCAUGCAGACAAGGCAGAUGGGCUAUAUAUUUUUCCGUUUACGAUAUAGUUACUUGUGCAGAAUGAAUCUCGUAACAUAGCACAAGUAGAUGUAGUUAACUUUAAUCAGCAAUUUUAAUCAGUGUGUAACAUUAGGAGGACUUGAAAGAGCCCUCGAGGCCACCGGAGUACGAUCGAGUGUACAGUGAACAAUGCGAGAGCUGCCUAUAUGGAAGAGCCCUAAUGUGUAAAAUUAAUUUAGUAGUGCUAUCCCAUGUAUUUUAAUAGCUUUUAGGAGAAUGACAAA
>cluster71.fasta:206
AACUUGAAUUAAAGCUCAACAAUCCUCCUGAGAUUUGAGAUUCAAAUGCAAACAAGUGCUGACUCACUCACACAUGAGCAAGAUGGGCUUAAACUUUAGAAUAUGUGCAGAAUGAAUUCUAAACAGAGAUGUAGUUAUAUACAAUUUAAUCAGUGUGUAGGAGGACUUGAAAUUCAUAAUUAGGAAAUACCAUAAACCCUUUAAAUUAAUUAAUUACUUAA
>cluster51.fasta:190
CAAUGCGACAAAAAAAAAGCCUAGUUUCAACAUUGCAAAUCCGACAGUGCUGACUCAACUCAGGCCUAACUCAGCAAAGGCAGAUGGGCUAUAAACGUUUUCCUUUACGAUUGUGCAGAAUCGUUUAGCACAAGUAGAUGUAGUUAACUUUAAUCAGCAAUUUUAAUCAUGUGUAACAUUAGGUGAAAGAGCCACUUCAGGCCACCGGAGUACGAUGAGUGUACAGUGAACAAUGCUAACUGCCUAUAUGGAAGAGCCCUAAUGUGUAAAAUUAAUUUAGUGCUAUCCCCAUGUGAUUUUAAUAGCUUUAGGAGAAUGACAAAA
>cluster177.fasta:184
UUGUGGGAAGAUGCUGCAAAAGAAAAAGCAAAGACAAAAAGAUGUGACUUUCCUGGCAGAUUUGGAUGAUUAACAAUUGCAAAACAUGAGCAGUGCUGACUCAACUCAGGCCUAAACUCAUGCAGAGGCAGAUGGGCUUAAACGUUUUCUAAUAUUGUGCAGAAUGAAUUCUCGUAACAUAGCACAAGUAGAUGUAGUUAACUUUAUCAUUUUAAUCAGUGUGUAACAUUAGGAGGACUUGAAAGAGCCACCACAGGCCCGGAGUACGAUCAGUGUACAGUGAACAAUGCUAGGGAGAGCUGCCUAUAUGGAAGAGCCCUAAUGUGUAAAAUUAAUUUUAGUAGUGCUAUCCCAUGUUUUUAAUAGCUUAGGAGAAUGACAA
>cluster176.fasta:182
AUUAUAAUCAGAGCUAAGAAAGCUGAUAAAGAGAAGAAGAAACACAAAUGUGACUUCCUGGAGAUUUGGAUGAUUUCCAAACAAUUGCAACAACUGAGCAGUGCUGACUCAUCAGGCCUAAACUCAUGCAGACAAGGCAGAUGGGCUAUAAACGUUUUUUCCGUUUACGAUAUAGUAUUGUGCAGAAUGAAUUACAUAGCACAAGUAGAUGUAGUUAACUUUAACAAGCAAUUUAAUCAGUGUGUAACAUUAGGAGGACUUGAAAGAGCCACUCCCGAGGCCACGCGGAGUACGAUGAGUGUACAGUGAACAAUGCUGGAGAGCUGCCUAUUGAAGAGCCCUAAUGUGUAAAAUUAAUUUUAGUAGUGCUAUCCCAUGUAUUUUAAUAGCUUAGGAGAAUGACA
>cluster36.fasta:174
CACCAAAAAAAGAGAGGACAUUCCUGCUGCAGAUUUGGAUGAUUUAACAAUUGCAACAAUCGAGCAGUGCUGACUCAACUCAGGCCUAUCAUGCAGACAAGGCAGAUGGGCUAUAAAACGUUCGCUUUCCGUUUACGAUAUAUUAUGUGCAGAAUGAAUUUCGUAACAUAGCACAAGUAGAUGUAGUUAAUUAAAGCAAUUUAAUCAGUGUUAACUGGGAGGACUUGAAAGAGCCACCACAUUCGAGGCCACGGGAGUACGAUCGAGUGUACAGUGAACAAUGAGGGAGAGCUGCCUAUAUGGAAGAGCCCUAAUGUGUAAAAUUAAUUUUGUAGUGCUAUCCCCAUGUGAUUUUAAUAGCUUUAGGAGAAUGACAA
>cluster166.fasta:158
AAAGAUUGAUUUCAAUGGUGUGAGCCUAAAAGCACGCAGAUGGCUAAAUUCCUUGUUACGAUAUGUAUUGUGCAGAAUGAAUUCUUAAUAGCACAAGUAGAUGUAGUUAACUUUAAUCUAAUAUGUGUAACUUGAAGAGCCAAUAGGCCACAGUAAUAGUGACAGUGAACAAUGCGAGAUCUAUGAAAGCCCUAUUGUAAAUUAUAGUGUAUCCUAUUUUAAUGAGAGAAUGAA
>cluster70.fasta:148
ACAAAAAAAUUGAUUUUGAUGAUUCCAAACAUACAUCAGUGACUCAACAGGCCUAAAUAUCAGACAGGAGAUGGCUAUUAACUUGUUUGUUACUCUUGUGCAGAAUGAAUAACCAAGUAGAUGUAGUUAACUUAAUUAAUCAGUGUGAUGGACUUGAAAGAGCCCAGCCACGUACGAUUGUACAGUGAACAAUGCUAGAGAGCUGCCUAUAUGGAAGAGCCCAAUGUGUAAAAUUAAUUUAGUAGUGCUAUCCCAUGUAUUUUAAUAGCUUAGGAGAAUGACAAA
>cluster111.fasta:146
UAUUAAUGUACAAGAAAAGAUGUGAAAACAUAUUAUUUCCAAACAUGCAAACGAGCAGUGCUACUCAUCAGGCCUAAACUCAUGCAGAAAGGCAGAUGGGCUAUAUAAACGUUUUUCCGUUUACGAUAUAGUAUUGUGCAGAAUGAAUUACAUAGCACAAGUAGAUGUAGUUAACUUUAAUCAAGCAAUUUUAAUCAGUGUGUAAAUUGGGUUGAAAGAGCCACUGAGGCCACAGUACGAUAGUGUACAGUGAACAAUGCUGGAGAGCUGCCUAUAUGGAAGAGCCCUAAUGUUAAAUAUUUAGUAGUGCUAUCCCAUUGAUUUUAAUAGCUUAAAAUACAAAAA
>cluster80.fasta:126
AGAGAUUGGAUAAAAGAAAAAGAAUUGACUUUUAGAUUUGGAUGAUUUCCAAACAAUUGCAACAAUCCGAGCAGUGCUGACUCAACUCAGGCCUAAACUCAUGCAGACAAGGCAGAUGGGCUAUAUAAACGUUUGCUUUCCGUUUACGAUAUAUAUUGUGCAGAAUGAAUUCUCGUAUAGCACAAGUAGAUGUAGUUAACUUUAAUAGCAAUUUUAAUCAGUGUGUAACUGGAGGACUUGAAAGAGCCACCACCGAGGCCACAGUACGAUCGAGUGUACAGUGAACAAUGCUAGGAGAGCUGCCUAUAUGGAAGAGCCCUAAUGUGUAAAAUUAAUUUUAGUAGUGCUAUCCCUGAUUUUAAUACUUUAGAAAUACAA
>cluster207.fasta:124
AAGGUAUAAUGUCAAGGUCAAAAUGUUACUUCAAAGGGAUAGAAGAACAAAAUUAUAAAGUGUAACACAAAGAAAACAAACUGUGACUCUCCUAGAUUUGGAUGAUUCCAAACAAUUGAACAAUCCUGAGCAGUGCUGACUCAAUCAGGCCUAAUCAUGCAGACAAGGCAGAUGGGCUAUAAAACGUUUCGCUUUCCGUUACGAUAUAUUGUGCAGAAUGAAUUCGUAACAUAGCAAAGUAGAUGUAGUUAAUUAUGCAAUUUUAACAGUGUGUAAGCUUGAAAGAGCCACCCUUCCGAGGCCACCGGAGUACGAUGAGUGUACAGUGAACAAUGCUAGAGCUGCCUAUAUGGAAGAGCCCUAAUGUGUAAAAUUAUUAUAUCUAUCCCAUUAUUUUAAUACAAAAAA
>cluster171.fasta:122
AAAUUCUGUAAAGCAAUGAAAAUCAGAAUCAUUUUUUCGGUGCGUGGUACCUAAAAAAAAUCAAAAACAGAUUUGGAUGACCAAACAAUUGCAACAACGAGCAGUGCUGACAAGGCCUAAACUAUCAGAAAGAGAUGGGCUAUAAAACGUUUUUCUUUACGAUAUUACUGUGCAGAAUGAAUCUCGUAAUCAUAGCACAAGUAGAUGUAGUUAUUAAUCUUAAUCAGUGUGUAUAGGGAGACUUGAAAGAGCCACAUUCGAGGCCACCGAGUACGAUAGUGUACAGUGAACAAUGCGAGAGCUGCCUUAUGGAAGAGCCCUAAUGUGUAAAAUUAAUUUUAGUAGUGCUAUCCCCAUUGAUUUUAUAUAGGAGAAUGACAA
>cluster95.fasta:118
UUUAAUUAAUUUUGCAGAUUGGAUAUAAGCAACAUCCGAGCAGUGCUGACCAAGCCUAAUCAACACAGAUGGCUUAUUCUUUCAGAAACCUAAAAUAGAUGUGUUAUUAAUAAUCGUGUGAAGGGUGAAAGAGCCACCCCGAGGCCACGCGAGUACGAUGUGUACAGUGAACAAUGCUGAGAAAAACCCAUUUAAAAUUUAUAUUAUCCCAUUUAAUACUA
>cluster194.fasta:118
UUGUCGAUCUGAGACAGACUGUACAGAUUGGAUGAUUCCAAACAAUUGCAACAAUCCAGAGCAGUGCUGACUCAACCAGGCCUAAACUCAUGCAGAAAGGCAGAUGGGCUAUAAAACGUUUUCCGUUUACGAUAUAGUCUACUUGUGCAGAAUGAACUCGUAACAUAGCACAAGUAGAUGUAGUUAACUUAAUCCAGCAAUUUAAUCAGUGUGUAACGAGGACUUGAAAGAGCCACCGAGGCCACGAGUACGAUCGAGUGUACAGUGAACAAUGCUGAAGCUGCCUAUUGGAAGAGCCCUAAUGUGUAAAAUUAUUUUAUAGUGCUAUCCCCAUGUAUUUUAAUAUUUAGGAGAAUGACAAA
>cluster84.fasta:116
CUAGGACAUGCAUUACAAUGAUGCGUGUUUGAGUAAAUUACUUAAAAUAGAUCUGCUGACAAAUUCGGUAAGAGCAGUGCUGACUCAACUCAGGCCUAAACUCAUGCAGACAAGGCAGAUGGGCUAUAAUUCUUUCCGUUUACGAUGUUACUUGUGCAGAAUGAAUUCCUAACAUAGCACAAGAGAUGUAGUUAAUUCAGAAUCUUUAAUCAUGUGUAACAUUGGGGACUUGAAAGAGCCACCAUUCCGAGGCCACGGAGUACGAUCGAGUGUACAGUGAACAAUGCAGGAGAGCUGCCAUAUGGAAGAGCCCUAAUGUGUAAAAUUAAUUUAGUAGUGCUAUCCCAUGAUUUUAAUAGCUUUAGGAGAAUGACAA
>cluster48.fasta:112
UAUGUGUUGAAAGAAGCGAGACAGGACCCAUAGCCACGUAAAGAAACAUGUAAGACUUAAGUAUGCAAGUCACAGAAAAAAUUUGGAUAUUCCAAACAAUUGCCCUGAGCAUGCUGACUCAACUGGCCUAAACCAUGCCAAGGCAGAUGGGCUAUAAACGUUUUCCGUUUACGUAUGUUUGCAGAAUGAUCGUAACCAUAGCAAAGUAGAUGUAGUUAUUUAAUCUAGCAAUCUUUAAUCAGUGUGUAAUGGAGGACUUGAAAGAGCCACCAUUGAGGCCCGAGUACGAUGAGUGUACAGUGAACAAUGCGGAGAGCUGCCUAUAUGGAAGAGCCCUAAUGUGUAAAAUUAAUUUUAGUAGUGCUAUCCCAUGAUUUUAAUAGCUUUAGAGAAUACAAA
>cluster441.fasta:106
UAAAAGUAUUGAUCAAGUAUAAUGAACAAAAUGCUGAGAUUUGGAUGAUCCAAAAUGAAUCCAGCAUGCGCAGGCUAAAUGCGACGCAGAUGGCUAUUAAACGUUUUUAAUAUUGCAGAUUACAUAGCAAAGUAAUGUAUACUUUAAUUGUGUAUGGGAGGACUAAGACCACCCCAGGAGUACGAUGAUUACAGUAACAUGCAAGCUCCUAUAUCAUUGUAUAAUUUAGUAGCUAUCCCAUUUUUAAUAGCUAAGAAUAAA
>cluster256.fasta:102
UAGAAGAUCAGAUUUGGAUGAUUCCAAACAAUGCAACAAUAGAGCAGUGCUGCUACCAGCAAAAUGCAGACAAGAGAUGGCUUAAUUUCGUUUUCGUGCAGAUAAACAGCCAGAGAUGUAGUAUUAGAAUAAUCAGUGUAUGAAAGAGCCACCACAUUUCGAGGCCACGAGUACGAUGAUUACAGUGAACAAUGCGGAGAGCUGCCUAUAUGGAAGAGCCCUAAUGUGUAAAAUUAAUUUAGUAGUGCUAUCCCAUGAUUUUAAUAGCUUAGGAGAAUGACAAA
>cluster101.fasta:94
CGUGCUGCAGAUUUUGUAACGAGAGUCUGAUCAACAGGCCUAAACAUACAGGCAGAUGGGCUAUAAACGUUCUCAGGUUACUCGGCAGAAUGAAUCUAAGCACAAGUAGAUGUGUUAUUAAAAUAAUCAGUGUAACAUUGGAGACUGAAAGAGCCACUGAGGCCAGAGUACAUCGAGUGUACAGUGAACAAUGUAGAGAGCUGCCUAUAUGGAAGAGCCCUAAUGUGUAAAAUUAAUUUUAGUAGUGCUAUCCCAUUGAUUUUAAUAGCUUUAGAAAUAAAAAA
>cluster232.fasta:90
AUUAAUCAAUUGACUCAGCAUAUGAAAAGAAACUCUGACACAGAGUAAAGAGAAAAAAAUUUUCCUGCCAGAUUUGGAUGAUCUCCAAACAUUGCCAAUCCAUGAGCAGUGCUGACUCAACUCAGGCCUAAACUCAUGCAGACAAGGCAGAUGGGCUUAUAAACGUUUCGCUUUCCGUUUACGAUAUAGUCUACUCUGUGCAGAAUGAAUCUCGUAAUACAUAGCACAAGUAGAUGUAGUUAACUUAAUCUCAACAAUUUUAAUCAGUGUGUAACAUUGGGAGGACUUGAAAGAGCCACCACAUUUCCGAGGCCACGGAGUACGAUGAGUGUACAGUGAACAAUGCUGGGGAGCUGCCUAUUGGAAGAGCCCUAAUGUGUAAAAUUAUUUAGUAGUGCUAUCCCAUGUGAUUUUAAUAGCUUUAGGAGAAUGACAAAA
>cluster21.fasta:90
UUUUACGAGAAUAUAAGAAAACAAAAAAAAACACGAAAGAAACUUGACUCCUCAGAUGUUUAUCCAAUCCAAGUGCUGACUCAACUCAGCAAUCAUGCAGAAGGAGAUGGCAUAAAUUUAAAUAUUUUCAGAAGAAUCGUCAUAGCACAAGUAGAUGGUUAACUUUAUCAUUUAAUCAGUGUGAGGACUUGAAAGAGCCACACAUUUCCGAGGCCACCGAGUACGAUGAGUGUACAGUGAACAAUGCGGAGAGCUGCCUAUAUGGAAGAGCCCUAAUGUGUAAAAUUAUUUAGUAGUGCUAUCCCAUGUAUUUUAAUAGCUUUUAGGAGAAUGACAAA
>cluster152.fasta:80
AUUAUUAAGUAUGGAAAAGUCCACGACUUGAGAUGAUUAUGAAAAUUCAGCAGAACCUGGAACACAUUCAAAUGUAGGUGCUCUGCUCAGAUUUGGAUGAUUCAAACAAUUGCAACAAUCCGAGCAGUGCUACUCAACUCAGGCCUAAAAUGCAACCAAGCAGAUGGGCUAUAAACGUUUUUUUCCGUUUAGAUAGUCUAUUGUGCAGAUGAACUCGUCAUAGCACAAGAGAUGUAGUUAACUUAACAUAGCAUAAUAGUGUUGAGGCUGAAAGAGCCACUGAGGCCACAUAGAUGAGUCAGUGAACAAUGCUGAAGCCAUAUGAAGCCUAAUGUUAAAUUUAUAUCUAUCCCCUUUUUUAUACUAGAAAUACAAA
>cluster164.fasta:78
GGUGCUUAUUAGUAGACUGCGAAUAGGAUAAACUAGCCACUUGCUCUAAGAUGUGACUUUUCAGAUUUGGAUGAUUCCAAACAAUUAAACCAGAGCAGUGCUGACUCAAUGGCUAAACCAUGAGAAAGGCAGAUGGGCUAUAUAAACGUUUUCGUUUACGAUUGUCUUGUGCAGAAUGAAUCUCGUAAUAGCACAAGUAGAUGUAGUUAACUUUAAAGCAAUUUUAAUCAGUGUGUAAAUGGAGGACUUGAAAGAGCCCCACAUUUCCCGAGGCCACGCGGAGUACGAUAGUGUACAGUGAACAAUGGGAGACUGCCUAUAGAAGAGCCCUAAUGUGUAAAAUUAAUUUUAGUAGUGCUAUCCCUUGAUUUUAAUAGCUUAGGAGAAUGACA
>cluster251.fasta:74
UUUUGUUUAUAUAAGAUUCCAACACAAACUGAUAACCAGCCUAAACUAGGCAGAUGAAAUCUAAGAUGCAGAGAUGUAGUACUUACACAAUUCAGUGUGUAAUUAGUUGAAAGACCAUGAGCCGGGAUACUUCAUGAAUUGGAGCUGCCUUAUGGAAGACCAAUUGUAAUUAUUUUAUAGUGCUAUCCCAUGUAUUUAAAUUUAGAAAUACAAAA
>cluster199.fasta:70
GAUAAAGUUGAGUAAAAGGAGAUAGGCUGACUCCUAGGCUAAACUCAUGAGAAAGGCAGAUGGGCUAUAAACGUUUUCCUUUACGAUAUUGUAGAAUUCUCUAAUGCACAAGUAGAUGUAGUUAACUUUAAUCUUAAUCAGUGUGUACUGGAGGACUUGAAAAGCCCACCAGGCCACCGGAGUACGAUCGAGUGUCAGUGAACAAUGCAGGAGAGCUGCCUAAUGAAGAGCCCUAAUGUGUAAAAUUAUUUAGUAGUGUAUCCCUUGAUUUUAAUAUUUAGGAGAAUGACA
>cluster14.fasta:68
UGUUUAUUAUAGAAUAUAAUUAACAUUAAUGAGAAUACAAAAGGUCUUCAGAUUUGAUGAUUCCAAACAAUCAACAUCCGAGCAGUGCUGACUCAACUCAGGCCAAAUACAAAGCAGAUGGCUAUAAAAUUGUCGUUUACGAUAUGUCUACUUGUGCAGAAUGAAUUUUACAUAGCACAAGUAGAUGUGUAACUUUAAUCAGCAAUUUAAUCAGUGUGUACUUAGGGAGGACUUGAAAGCACCACUUACGAGGCCACGCGAGUACGAUCGUGUAGUGAACAAUGCUGGGAGAGCUGCCUAAUGGAAGAGCCCUAAUGUGUAAAUUAAUUUUAGUAGUGCUCCCAUUAUUUAAUAGCUUUAGGAGAAUGACAA
>cluster231.fasta:64
AACCCAGUAAUAUGUUUGAUUGGACAGCUGGAACUAGCAAUAGUAAGAAACUUAACAAAAGAAAAAACUGUUCCUGCUCGUUUGGAUGAUCCAAACAAUGCAAAACCAUGAGCAGUGCUGAUCAACUCAGGCCUAAACUCAUGCAGACAAAGGCAGAUGGCUAAUUUUCCACGAUUGUAUGUGCAGAAUGAAUACAUAGCACAAGUAGAUGUAGUUAACUUAAUCACAAUUUAAUCAGUGUAACUGGAGGAUGAAAGAGCCCCUCCGAGGCCCGAGUACGAUCAGUUACAGUGAACAAUGCUAGAGAGCUGCCUAAUGGAAGAGCCCUAAUGUGUAAAAUUAAUUAGUAGUCUACCCAGUGAUUUUAAUAGCUUGAA
>cluster145.fasta:64
UUCUACUCAGUAUUCUUAUGAAUACAUACCGCACAAAUUAUGGAUGAUUAAGUCCAUGAGCAGUGCUGACAAUCUAAAUAUCAGACAGGCAGAUGGGCUAUAAACGUUUUUCCGUUUACGAUUAUAGUAUUGUGCAGAAUGAAUUCUCGUAACAUAGCACAAGUAGAUGUAGUUAACUUCAAUUAAUCAGUGUGUAACUUAGGGAGGACUUGAAAGAGCCACCACUGAGGCCACCGAGUACGAUCGAGUGUAAGUGAACAAUGCUGAGAGCUGCCUAUAUGGAAGAGCCCUAAUUGUAAAAUUAAUUUAGUAGUGCUAUCCCCAUGUGAUUUUAAUAUUUAGGAGAAUGACAAAAA
>cluster136.fasta:64
GUGAAAUAAAACUACGCAGCUAGAAACAACCCAGGUCAACAUGCACUACCAGGCUAACUCAUGAGAAGCAGAUGGCUAAAUUCUUGCAUGUGCUAGCAAGAGAGUAGUUAAUUUACUACAUUUAACAGUGUGUAACAUAGAUUGAAAGCCCCCAUCAGAGGCCAGCGAGUCGUCGGUUCAGUGAACAAUAUGAGGAGAGCUGCCUAUAUGAAGACCCUAAUGUGUAAAUAAUUUUGAGUGUUCCGAUUUUAAUAGCUCGGAGAAUGACAAAAAAC
>cluster359.fasta:62
UUUGUCAGCUUAUCUAGUUUCUAAACUGGAGAUGUUGCUAACACGACAGGACAAAAAAAAACUAGUGACUUCGCUGCAGAUUGGAUGAUUUCCAAACAAUUCACAACAGAGCAGUGCUGACUAGGCCUAAACCUGAGCAGGCAGAUGGGCUUAUAAACGUUUCCUUUCCGUUACGUAUAGUCUACCUGUGCAGAAUGAAUCGACUAGCACAAGUGAUUAGUUACUUAUUAGCAAUCUUAAUCAGGUGUAACAUAGGACUUGAAAGAGCACCCUCAGGCCACGGGUACGUGGUGUCAGUGAACAAUGCUAGAGACUGCCUUAUGAAGAGCCUAAUGUGUAAAAUUAAUUUUAUAGCUAUCCCAUUAUUUUAAUAGUUAGGAGAA
>cluster311.fasta:60
AUUGUGUGAGCAUGUGACUGAUGACCAAAUGGAAGGCGCCUUAACAGGGUAACUUGUUCAAGGAUUGACCAUUAGAGCUAUGCACCUCAGUACAGGCUGUGCACAGCAGAGUGGUGCUUGCAACCAUUUGAAUGCGUGACCGAAAUAGUCAGGUGAUGCAAGAUGUAUUGUACCCUAGUCCAUUUGUCAUGGCAAGUUUGUAUCGUAAUGUUACUGACUAUCCCAUAUGGAUCACAUAAAGAUCACUUUGCGAAAACUGAUACAGCAAGAAGUUGUAAACUCAUAAUAAAAAGAGAGAAUUUGGAUGAUACUUGAACCAUGAGCGUGCAACAUGACAGAGAUGGGCUUAAGUUUAUUUUACUGAGAAUAAUUUUCGCACAAGUAGAUGUUAAUUAAUAGAUUAUCAGUGUGUAACAGAGAUUGAAGAGCCACAUAGGCCACAGUACGUCGAUGUAGUGAAAUUGUGUAAAAUAAUUUUAUCCCAAUUUUAAAAGA
>cluster275.fasta:60
GGCGAUAGCUGAUGAACAGAAAAGAGAAUCCCUGAGAUUUGGAGAUUUCCAUCAAGCAGUGCUGACUCAGCAAAUCAUGCAGACAAGGCAGAUGGGCUAUAAUCCUCUUGUCAGAAUGAAUUCUCGUAACUAGCACAAGUAGAUGUAGUUAACUUAAUCUCUAGCAAUUUUAAUCAGUGUGUAACAUUGGAGGACUUGAAAGAGCCACCACAUUUCAGGCCACGAGUACGAUCGAGUGUACAGUGAACAAUCAGGGAGAGCUGCCUAUGAAGAGCCCUAAUGUGUAAAAUUAAUUUUAGUAGUGCUAUCCCUUAUUUACUUAGGAAAUACAA
>cluster117.fasta:60
AAUAAGCAAUGCAUUUUAUAAUUUGGUAACUCAAGAAAAAAGCUGUUACAGAAGAACGCUGUGACUUUCUGCGAGAUUUGGAUGAUUCCAAACAUGCAACAGCAGUGCUGACUCAACCAGGCCUAACCAGGCAGAUGUUAACUUGCUCUAGAAAGUACUCUGUGCAGAAUGAAUCUGUAACAUAGCACAAGUAGAUGUAGUUAACUUACUCAUAGCAAUUAAUCAGUGUGUAUUAGGGAGGACUUGAAAGAGCCACCAUGAGGCCACGGUACGAUGAGUGUACAGUGAACAAUGCUGGAGCUGCCUAUAUGGAAGAGCCCUAAUGUGUAAAAUUAAUUUUAGUAGUGCUAUCCCCAUUGAUUUAAUAGCGAGAAUAA
>cluster102.fasta:58
CGCAGUAAUACCUUGUAUAGUUAUCAUAUGUUGCCACGUAACAAUUAUAAUUAAAAACAACCAAUA
>cluster7.fasta:54
UUUCAGCGGCCUACAGCCAUUUAAAGAUAGGUGAAUAAUGGGAUGCUGUUUGACUUACAUACAGUAAGCAAAAUGUUAGUAAAGUACACACACCAAUCAUGAAGCUGUGGCAGACACCUUCUGUCUGAAGUUGUAACAAAAUUUGGACUAAAGAAUCCACGACGUUGCUACAUAUGUCAGCUGAACUCACAAACCACUAAAAGUGUAAAAAACUGUGAUCCUGCUGCAGAUUUGGAUGAUUUCUCCAAACAAUUGCAACAAUCAGAGCAGUGCUGACUCAAUCAGGCCUAAACUCAUGCAGACACGAUGGGCUAUAUAAUUUUCUUACAUAUAGUCUAUCUGUGCAGAAUGAAUCUCGUAACUAGCACAAGUAGAUGUAGUUAAUUUAAUCAAUAAUCAGUGUGUAACUUGGUAAAACCUAGCCAGCGAUGUGUGCUUAUAUAAUUAUACCAUUAC
>cluster44.fasta:54
AAAUGACGUCAAACAUAUAAAAAAAGAAAUAAGUUUUAUGAGUCAUCAUGAGAUUUGGAUGUUAAAAUGCAAUCCGGAUCUGCCAACUGCACGCAGAACAGAUGGUAACUAUUAUAGAAAAAAGCCAAGAUGUAGUACUCAAUUCAGUUAGAGAUAACAAUUAAGGCAAGUACCAAAAUGAGACCUUUGAAGAGCCCUAAUUUAAAAUAUAUUUAAAAAAA
>cluster347.fasta:54
AGUAAACAAAGGACAGACGAAAACAAUAGCUGUCAAAAAUAAAGUGUUAAACAUUAUUACGAGCAGAAGAACAGCAAACUUGAUUCUGCUGCAGAUUUGGAUGAUUUCCAAACAAUUGCAACAAUCCAGAGCAGUGCUGACUCAACUCAGGCCUAAACUCAUGCAGACAAGGCAGAUGGGCUAUAAAUUCUUUUCCGUUUACGAUAUAUAGUCUAUCUGUGCAGAAUGAAUUCUCGUAACAAUAGCACAAGUAGAUGUAGUUAACUUUAAUCUACAAUUUUAAUCAGGUGUAACAUUAGGGAGGACUUUGAAAGAGCCCAUCACCGAGGCCACGCGGAGUACGAUCGAGUGUACAGUGAACAAUGCUAGGGAGAGCUGCCUAUAUGGAAGAGCCCUAAUGUGUAAAAUUAAUUUUAGUAGUGCUAUCCCCAUGUGAUUUUAAUAGCUUUUAGGAGAAUGACAAA
>cluster323.fasta:54
AGACUAUAAAUUGAAAUUCUAUGUCUUAAAAAUGACAUACUACAUAUUAACAAAUCCGAUGCUACUCAAUAGGCCUAAAGGCAGAUGGGCUAUAAUCUACGUGACUGUAAAUAUUCGUACCAUAGCCAAGUAGAUGUAGAUACUAAUCAGUGUAAUUGGACUGAAAGAGCCACCACUUAGGCCGAGUACGAUCGAGUGACAGUGAACAAUGCUAGGGAGAGCUGCCUAUAUGGAAGAGCCCUAAUGUGUAAAAUUAAUUUAGUAGUGCUAUCCCAUGGAUUUAAUAGAGAAUGACAA
>cluster276.fasta:54
CCAAUUUAGUAAAGUAACUACCGAAACUCAAAAUUUCACUUUAACAAACGAAAUGGAGAUGUGACUCUCCUGGCAGAUUUGGAUGAUCAAAAAUGACAAUCCAUGAGCAGUGCUGAUCAGGCCAAACUCAUGCAGAAAGGCAGAUGGGCUAUAAACGUUUGUUUCCUUACAUAUAGUAUCUUGUGCAGAAUAAUUCUCGUAACUCUAGCACAAGUAGAUGUAGUUAACUUUAUCUUAGCAAUCUUAUCAGUGUAUGGAGGACUUAAGAGCCCGAGGCCAAGUACGUAGUGUACAGUGAACAAUGCUGGAGCUGCCUAUAUGAAGAGCCCUAAUGUGUAAAAUUAAUUUAGUAGUGCUAUCCCCAUGUGAUUUUAAUAGUAGGAGAAUGACAAA
>cluster266.fasta:54
AAAAUACAUGCUAUAAAGGACGAAUACAACAAAACCUAAAUAAUUGGAUCCUGCUAAAGUAUUGCUGCAAGAAAAACAAGGCUCUAAAAUAUGAGAUACAGAGCCAAUCAUGUGAGAAUAAUAACAAGUAGAUUUAAUUGGAUGAAAGACCCACAGAUAGUAAAACAUUAAUUUUAUCUAUCCCAUUUAAAAC
>cluster170.fasta:54
ACCAAAGAGACCCUUUUAUCUAUAAAAGACUAAUAGGGAGAAAUAGAAACUUCUUGAUGAUUUAAAUAAAUGACAUCUCUCAACCAUACACAAGCUGGGCUUCCUUUCUUAAGAUUGUCAUUUUAAUCACUCACAAGUAGAUGUAGUAAUUAACAUUUCAUGUGUAUGUUUAGCAAUUGAACAGUGAGAUAUGACAAUCAAAAAACCAUAAGCAAAAGCUCCAUAAACCCUUUUAAUUUAUCCAAUAUAAA
>cluster5.fasta:52
GCGUAAUUAUCUGUGUUGACCAUAAUUAAAAUAAGCUAGAAAAGGAAACCCUUUGUUUGGAUUCCAAUCUGAGAUGCACCCAGAAGGCAGAGGCUUUCUCCUUACGAUUGUCUGCAGAACUGUAUAGCCAAAGAUGUAGUAACUUAAUCAGCAAAGGUGAUAAGCCACUUUCGCCGAGUAAUCAGUAAUACUCCUUAAACCUUUUUUAGUAUUAUCCUUUAAAAAAA
>cluster45.fasta:52
AUUAAAAUAAGAUAGUCAAGUACAUGAAUACAAACAAUAAUUGUUUGGUGAUAUUAACUAAAUCAAAUAUUGCAGUCUAGAGAGAGUAAUAAAAUACAAGUGAGUUGAUAUUGUAACAUUUCAGAUUGACGAUGCUGUUGUGUCAACAUAAAGGUAUAUUCGACAUGCGAUAAAUGUGAAAAGGUGAUGAUUAUUCCUACGUCCAAAGAUAAAGACUGAUAACGAAGUGCUACCCACAAAAAAAAGCUUGACCGUAUAAGACAAUACGACUCCUUAACUCAAGUAUUGAGUUAUAAUAAAAUAAAAUCUGCGUGAAAGGCCUAAACCAUGCAGACAAAGGCAGAUGGGCUAUAUAAACGUUUUCCGUUUACGAAUAUAGUCUACCUGUGCAGAAUGAAUUCUCGUAAUACAUAGCACAAGUAGAUGUAGUUAACUUUAAUCAGCAAUCUUUAAUCAGUGUGUAACAUAGGAGACUUGAAAGAGCCACCACAUUUCACCGAGGCCACGCGAGUACGAUCGAGUGUACAGUGAACAAUGCUGGGAGAGCUGCCUAUAUGGAAGAGCCCUAAUGUGUAAAAUUAUUUAGUAGUGCUAUCCCAUGUGAUUUUAAUAGCUUUUAGGAGAAUGACAAAA
>cluster328.fasta:52
UAACUACCGAAGAUCUUGAUAUCUUAUGAUCAGCGACUUUUAUAACUGGAUGCGCGUUAUGUUUAUAUAUAACGAACAAUAAUUGUUAAUUGUUCCACUCAUGAAUCCUAUAUAAUUUAAAAAUUAA
>cluster402.fasta:48
UAUAGGAUUCUAGCAAAAUCAAACCGACCACUAGUGAAAUUGCAACAAUAAAACGAAAUAAAACAUUGCAAAACCUGAGCAGUGCUGACUAACAGGCCUAAACUCAUGCAGACAGCAGAUGGGCUAUAUAAAUCUAUAGUUACUUUGUCAGAAUGAAUUAACAGUAGAUGUAGUUAACUUUAACUCUACAAUUUUAUCAGUGUAAAGGGGAUUGAAAGAGCCACUGAGGCCACGGAGUACGAUCGAGUGUACAGUGAACAAUGCUAGGAGAGCUCCUAAUGGAAGAGCCCUAAUGUGUAAAAUUAAUUUAGUAGUGCUAUCCCAUGUAUUUUAAUACUUUAGAGAAUACAAA
>cluster397.fasta:48
UAUAAAAUGCAAUAUGACAUGGUUAGAGAUUGCACAGACUUUUAUAAGUGUGGCUAAAAGAAUUAUCAAAUUUUGAAGCAAAAUGUUGCAGACCUAAAUUGUUACGGAUCAUCAAACUUAAAGAAGCUGUGUUGAAAUUUCUUAAAGAUUAGUUGGCAUUCCAAUGUUUCAACAACAAAUAUCUGUAAUGCAGUGUGCAUCCACGCUAAUCUAGAUAGGCACAGGAAAACUAACAAUAAACAAAAAGGACAAAAAGAAGAAGGAGCGCAAACUGUGACUUUUCCUGCUGCAGAUUUGGAUGAUUUUCCAAACAAUUGCAACAAUCCAUGAGCAGUGCUGACUCAACUCAGGCCUAAACUCAUGCAGACCAAAGGCAGAUGGGCUAUAUAAACGUUUCUUUUCCGUUUACGAUAUAGUCUACUUGUGCAGAAUGAAUUCUCGUAACAUAGCACAAGUAGAUGUAGUUAACUUUAAUCUAGCAAUUUUAAUCAGUGUGUAACAUUAGGGGGCUUGAAAGAGCCACCUUUCCGAGGCCACGGAGUACGAUCGAGUGUACAGUGAACAAUGCGGAGAGCUGCCUAUAUGGAAGAGCCCUAAUGUGUAAAAUUAAUUUUAGUAGUGCUAUCCCCAUGUGAUUUUAAUAGCUUUUAGGAGAAUGACAAAA
>cluster227.fasta:48
UUUUACAAAGCGUUAUUCAGACAGAUGUGAUGCAAAAGAAAGUUAAAUACUAACAAAGAAAGAGGAAAAGAACAGAACUUGACUCUCGCUGCAGAUUUGGAUGAUUUCCAAACAAUUGCAACAAUCCAUGAGCAGUGCUGACUCAACUCAGGCCUAAACUCAUGCAGACAAGGCAGAUGGGCUAUAUAAACGUUUCGCUUCCGUUUACGAUAUAGUCUACUUGUGCAGAAUGAAUUCUCGUAACAUAGCACAAGUAGAUGUAGUUAACUUUAAUCAAAUUUUAAUCAGUGUGUAAUUAGGGAGGACUUGAAAGAGCCACCACAUUUCACCGAGGCCACGGGAGUACGAUCGAGUGUACAGUGAACAAUGCUAGGGAGAGCUGCCUAUAUGGAAGAGCCCUAAUGUGUAAAAUUAAUUUAGUAGUGCUAUCCCAUGUUUUAAUAGCUUUAGAAAAUGACAAAA
>cluster56.fasta:46
UUUCCUUUUUUCUGUUGUGAAUUUAUGAAAAAUGUGAAGUGAAAGUGGAUAUGAGGAAUAAACCUGCAAGUGAGUAGAUAAACCAAUGAACUUUCUGAGCAAAUGUUGUAGAAUACUGCUAUGUGAUGAUUAUGUGUACCUUCUCACAGCUUGUAGAGAACGAAAAUAAUGAUUGAACGCAAAGUAAGAUUUCAAGGUAUUGACCUAGAGAGCGAUACAGUUACAGGCUGUUGGGGCUUGUGUUUGAAUUCAGACUGAUGGUGUAUAACAUUUAUGUUGUAAAUGCUGUACAUUUUGUUGAAAUGAGCUAUGACAUUGUGAAGGACAAUUUAUUAGACAGAGAAUACAAAAAAUACUUUCCUGCUGCAGAUUUGGAUGAUUUCCAAACAAUUAAUCCAUGAGCAGUGCUGACACCAGGCCUAAACUCAUGCAGACAAGGCAGAUGGCAUCGUUACGAUUAGUCUACUCUUGUGAGAAUGAAUUCGUACAAGAGAUGUAGUUAAUUUAAUCAACAAUUUCAGUGUGUAUGAAAGAGCCCAGGCCAGAGUAUGUUACAGUGAACAAUAGAGCUCUAUGAAACUAUGUGUAAAAUAUUUAGUACUAUCCCAUUGAUUUUAAUGCAGAGAAUACA
>cluster330.fasta:44
AAUAUACCAUGUGGAGAGACGUAGACUUGUUAGCUUACUAAUGAUACCAAGGUAUGGGAAAGUUUUAUGAGGCUGUCCCACAGACAGGCUGGGCAUAAGAUGUGGUGCUAUACGUAGACCAUUCUUUAAGCUGUUACGACCAUGCAUCAAAUGUGUUCCUUUCAAUGUCCAGGUAUACAGAUGGACAAUAUUACCAUUAUUGGCUAAUGGACAAGUUUUGGUUUAUAAGUUGGUAGCGAUAAUUAGAAGAAAUGCGGUGUAUUACCCUGUAAAGACCAAGCUAGAAACCAAGCUAUAGGAAUUUAAACUGUCUUAUGGUAUUGCUACUUUGAAGUGCUGUCUGACAGAGAAUUACAUGAAGUUGUAACCUAGACCACCUUGAAAUUAUGCUUUACUGGUUAUCUAACAAAACAUAAAGUACAAAUAGAGAUGAUGCAGAUUUGAUGAUUUCCAAACAAUUGAACAAUCAGAGCAGUGCUGACUCAACUCAGGCCUAAACCAUGCACAGGCAGAUGGGCUAUAUAAACUUUCUUCCUUACGUAUAUGUUACUUGUGCAGAAUGAAUUCUCGUAACUACAUAGCACAAGUAGAUGUAGUUAAUUAAAAUUUAAUCAGUGUUAACAUGGGGACUUGAAAGAGCCACCCAUUUCAGGCACGAGUACGAUAGUGCAGUGAACAAUGCUAGGAGAGCUGCCUAUAUGGAAGAGCCCUAAUGUGUAAAAUUAAUUUAGUAGUGCUAUCCCCAAUUUAAUAGCUUUAGGAGAAUGACA
>cluster193.fasta:44
GGUUGUUCACAAGCAGUCUUUUAAUUAAAAAUGCGAGGUUUCUCUCCCCAAAGAUAUGUAAAACAAAAAACUGCUAUCUCCACAAUAGAGUAGCUGAGUCAGGUUCACAAUACGACAAAUUAACAUUACCGCUGAAAUACUACCCUGCUGCAGAUUUGGAUGAUUUCCAAACAUUGAACAAUCCAAGCAGUGCUGACUCAACUCAGGCCUAAAACUCAUGCAGACCAAAAGGCAGAUGGGCUAUAUAAACGUUUCCUUUCCGUUUACGAUAUAGUCUACUCUUGUGCAGAAUGAAUUCUCGUAACAUAGCACAAGUAGAUGUAGUUAACUUUAAUCAGCAAUCUUUAAUCAGUGUGUAAUUGGGCUUGAAAGAGCCACCACAUUUCGAGGCCACCGGAGUACGAUCGAGUGUACAGUGAACAAUGCUAGGGAGAGCUGCCUAUAUGGAAGAGCCCUAAUGUGUAAAAUUAAUUUUAGUAGUGCUAUCCCCAUGUGAUUUAAUAGCUUUAGGAGAAUGACAAAAA
>cluster169.fasta:44
AAAAUAUUUAAAAAAUGUAUAUUAUGUAUAUCAAUAUAACUAUUCUGGCUUCAUACCUUGAAGUUACCACAAUGUAAUAUGUUCAAGUCCAGGUAUUCAAAUUGUCCUACUAGGUAUGAUAUACAACAGUGCUGACAAGAAAUGGUACAAACUGAAUUCAAAGCUAUUAGCUAAACCUAAGACUAGAACCAAGCUGAGGAAAAUCUAUUUACUUCUAAUUUCUGACAGAUAAUAAAUUGUAAAUAAUUACAAAAUAUGAAAAUAAAGAUGUGACUCUUGCAAAUGAUGUUCCAACAUUGAACAAUCCAUGCGGUAUACUCAGGCCAAAAUGAGAAGCUUAUAAACUUUCUUUCUUAAUGUUGUGCAAAUGAAUCAGCACAAGAUUAUUACUAUCAUGUUAAUCAGUGUGUAUUAAGGCUACUUUUCAAGAGAUUUAAAAAAUAGAGCCCUAAUUUAAAAUUAAUUUUAUGUACCCAUUUAAUACUUUAAAU
>cluster155.fasta:44
AAUAAAGAAUGUGGCUUAAUGUUAUACGAAAAUUACUCACCAGUGUCAGAGCUAAAAUAACCAUGACCGUUCAUUGCUACCUAAGUUGUCUGAAGCAUAACUUAGUAAGAGAUUAAAGAAGUGAUAAAGCUUAAAAACAGAAACUGCAGAUUUGGAUAUUCUCAAACAAUUGCAACAAUCCAGUGCUGACUCAACCAGGCCUAACUCAUGCAGACAAGGCAAUGGGCAUAAAACGUUCGCCGUUUACGAUGUCUACUUGUGCAGAAUGAAUAAUUACAAAUAAUGUAGAACUAACAAUAGCAAUUUAAUCAGUGUUAAGGAUUGAAAGAGCCACCAUAGCGAACGAUCGAGUGUACAGUGAACAAUGCUAGGAGAGCUGCCUAUAUGGAAGAGCCCUAAUGUGUAAAAUUAAUUUUAGUAGUGCUAUCCCAUGUGAUUUUAAUAGCUUUUAGGAGAAUGACAA
>cluster127.fasta:44
GAGGAACUAAUGACAACACUGUUAGACUGUUUUAUGCAUUCUGUUUAAAGCGACUGAAAGUAGACCUCAUAAGUAACUAAAUAGAGUAUAUUAUUCUUUUAAACCUGUUAAACGCUAACUUAGAAUUGUAUUCUAUUAAAGACAAAGAGAUUCUGCGAGAUUUGGAUGAUUUCCAAACAAUUGCAACAAUCCAUGAGCAGUGCUGACUUACAGGCCUAAACAUGCAGACCAAGGCAGAUGGGCUAUAUAAACGUUCGUUUCCGUUACGAUAUUUCAGAAUGAAUCUCGUAACUACAUAGCACAAGUAGAUGUGUUACUUUAAUCAAGCUUAGUGUGUAAUUAGGGAGGACUUGAAAGAGCCACCUAGGCCAGGAGUACGAUGAGUGUCAGUGAACAAUGCUAAGAGCUGCCUAUAUGGAAGAGCCCUAUGUGUAAAAUUAAUUUAGUAGUCUAUCCCUGAUUUUAAUAGCUUGAGAAUCA
>cluster240.fasta:42
AUGUCCUAACAAGUUGAGAGAGACAGAGCCGUUGCACAUUAAGAGGUAACUGACCAUCAUAAACACCAUUCAAAAAUAACAAGAGGAUAAUAAUGAAUCAAGUUGUAAGUUGAAUAUUGUACAGAUAAACUCUCGGGAAAACAAAUGUGACUUUCCUGCUGCAGUUGGAUGAUUUCAACAAUUGAAAUCGAGCAGUGCUGACUCAGCAUCAUCAGACAGGCAGAUGGGAUAAACUUUUUUUAUUACUUGAAUUACAUAGCACAAGUAGAUGUAGUUAACUUAUCAAGCAAUCUUUAAUCAGUGUGUAACUAGGAGGACUUGAAAGAGCCAUUACCAGGCCGAGUACGAUCGAGUGUACAGUGAACAAUGCUAGGAGAGCUGCCUAUAUGAAGAGCCCUAAUUGUAAAAUUAAUUUUAGUAGUGCUAUCCCCAUGUGAUUUUAAUAGCUUAGGAGAAUGACAAA
>cluster186.fasta:42
AAUGAUUUACAAUUGAUAUUGUUUAUUAAACCAGGGAAUGCACAAGACAAAGACAAAAAGAAGAGCUGAUAAACUGCGGAAGAAAGCAACUGUGACUCUUCUGUCAGAUUUAUGUUCUUGAACAAUCAUAGCAGUGCUGACUCAACUAGGCCUAAACUCAUGCAGACAAGGCAGAUGGGCUAUAUAAACGUUUUUUCCGUUUACGAAAUUUGUGCAGAAUAAUUCUCGUAACUCAAAGUAGAUGUAGUUAACUUUUCAGCAAUAAUGUGUAACUGGGAGGACUUGAAAGAGCCACCACAUUCCGAGGCCACGCGAGUACGAUCGAGUGUACAGUGAACAAUGCUAGGGAGAGCUGCCUUAUGGAAGAGCCCUAAUGUGUAAAAUUAAUUUUAGUAGUGCUAUCCCAUGUGAUUUUAAUAGCUUUUAGGAGAAUGACA
>cluster319.fasta:40
GUGUGAUUUUACAGAUGUACCUAAAGCAAUGAUGUUGCAAUUUGAUUUAAUAUUUUUAAAACUGGCAGUGGUAAUCUAACAAGACUAUAAUUUCUAUGUUACUUUGUGAAAUGAAUACACAAGUAGAUGUAGUUAACUUAAUCCGCAAUUUUAAUCAGUGUAAUUGGGAGACUUGAAAGAGCCACCCAUUUACAGCCACGAGUACGAUAGUUACAGUGAACAAUGCUAGACUCCUAAUAACCCAAUUAAAAUUAAUUUUAUAUGCUAUCCCAUAUUUUAAUAUAAAUACAAA
>cluster195.fasta:40
AAUACAAUUUAAAAAAUACAUCUCGUAAGGAAUAUAGAAUAUAACAGCCCCUAUGGCUACACGAAUCUACGGAACAUUGCCUAAUAAAUCCUGAGCUACAAUUGUUAGAUGAUUCAAAUGCAACAUCCUGACGACACAGACAAGGAGUGGGUAAUGUAUCAAGAGAUGUGUUAAUUUAACAAUUAAUCAGUGUGUAACAGGGAGGACUUGAAAGAGCCACCACAUUUCCCGAGGCCACGGAGUACGAUGAGUGUAAGUGAACAAUGCUAGGGAGAGCUGCCUAUAUGGAAGAGCCCUAAUGUGUAAAAUUAAUUUAGUAGUGCUAUCCCAUGUGAUUUUAAUAGCUUUAGGAGAAUGACAAA
>cluster160.fasta:40
UUCAACGCUUCUGUGACCGUACCCAACUAAGGAUGCUGCAUAUUUCUGCAGAUGAUCCCAUGAGCAGUGCUGACUCAACGGCCUAAACUAUCAACAAGGCAGAUGGGCUUAUAAACGUUUCGUUCCGUUUACGAUGCUCGGAAAUGAUCUCGUAACCAUAGCACAAGUAGAUGUGUAACUUUAAUCUGCAAUAAAUGUAAAGGAGUUGAAAAGCCACUUCAGGCCCCAGAGUACGUGUCAGUGAAAAAGGGACUGCCUUAGAAAGCCUGUUAAAAUAAUUUUAUAGUUACCUUGAUUUAAAGCUUAAAACAA
>cluster153.fasta:40
UGGACAGGACAGACAAGGUUUCAUAAAGACCUUCAAAAAAAUUGAUAGCAUCAGACCCCACAUUACCCAAGUGUUGGGAGCACAAUUUGCUGUGUUAAAGCAUGCUAAUACUCUCUGUAGAAAUAAUCGUUUAUGAGGAGUCAAAAAUCAAGAAAACACAACUGUGAUUUCCUCUGAGAUUAUUGCAACAUCAGAGCAGUGCUGACUGCUACAUGCUAAGGAUGUAUAAAGUUUUUCGAUCGAAAUGAAUUCGUAACAGACAGUGUGUAACUUAACCUGCAAUUUAUCAGUGUAAGACCCUUUAGGCCACGGAUGAGUGACAGUAAAAGAGGCUGUAUGAAGCCCUGUAAAUUAUUAGUAUUAUCCCAUUAUUUAAUACUUUAAAUGAAAAAA
>cluster42.fasta:38
UGUUAGUUGGUGGGAUGUUUAGAUCAGUUUGGAACCACUGGCUUAACAACAUUGGCAAUAGAAAUGUUUGGUAGUGAUCCGCUAUUUCCUGAGAUUGGAUGAUUAAGAGAGCAGUGUAUCAACUCAGGCCUAAAUCAAAGGCAGAUGGCUAUAACGUUUUUUCCGUUUACGAUUAUAUUUGUGCAGAAUGAAUUCUCGUAACAUCAGUAGAUGUGUUAUAUCUAGCAAUUUAAAUGUGUAUGAGGACUUGAAAGAGCCACCACUCCGAGGCCACAGUACGAUGAGUGUCAGUGAACAAUGCUGGAGAGCUGCCUAUAUGAAGAGCCUUGUAAAAUUAAUUUUAGUAGUGCUAUCCGUGAUUUUAAUAGCUUUAGAAUGAA
>cluster383.fasta:38
GCGUAAUAAGCAACGAUAGAUGCUAUGUAUUACAAUAUUAGCCGGUGCGCCCGGAGUGGUUGAACAUGCAAUUGAUACAAACUAUAUUGCUAAAAUGAGUACAAAAUCCCACCAACAGAGCCUAAAGGACAAAAAAGAAGGCUGAUGAAACUAACCGAGAGACAGAAGAAACAGCAAACUGUGAUCCUGCUGCAGAUUUGGAUGAUUUUCCAAACAAUUGCAACAAUCCAUAGCAGUGCUGACUCAACUCAGGCCUAAAUAUAGACCAAAGGCAGAUGGCUAUAUAAACGUUUCUUUCCGUUUACGAUUAUGGAGAAUGAAUUCUCGUAACAUAGCACAAGUAGAUGUAGUUACUUUAUCAUAGCAAUUUUAAUGUGUGUAACUGGGAGGACUUGAAAGAGCCACCAUUUCACCGAGGCCACCGGAGUACGAUCGAGUGUACAGUGAACAAUGCUAGGAGAGCUGCCUAUAUGGAAGAGCCCUAAUGUGUAAAAUAUUUUAGUAUGCUAUCCCAUUAUUUUAUAAAUACAA
>cluster340.fasta:38
UCACAACUAGAAUGCCUGUGACAUCUAGACAUUUAGUUUUUAAUUCGGUGAUGUAUUCAAAUCAUAUGAUAUAAAGGCGCCAGAUCCUAUCAGAAUCCAAGGACUUUUCAGGGGAAAACUGUGACUUCCUGAGAUUUGGAUGAUUUUCCAAACAAUUGCAACAAUCCAUGAGCAGUGCUGACUACAGGCCUAAACUCAUGCAGACCACAAGGCAGAUGGGCUAUAUAAAUUGCUUCCGUUAGAUAUUUGUGCAGAAUGAAUCUCGUAACAUAGCCAAGAGAUGUAGUUAACUUUAAUCCAAAGAAUUAAUCAGUGUGAAUAGGAGACUUGAAAGAGCCACCAUCGAGGCCACCGGAGUACGAUCGAGUUCAGUGAACAAUGCUAGGGAGAGCUGCCUAUAUGGAAGAGCCCUAAUGUGUAAAAUUAAUUUAGUAGUGCUAUCCCCAUGUGAUUUUAAUAGCUUUAGGAGAAUACAAAAAA
>cluster118.fasta:38
GGAUCCAGGAAUUGUCAUCUCACCCAGAAGAACUUAGAGGCUAGUAUUCGCAACGUACUUGAUGAGUGAGAAAAUCACCAACAAUUAUGCUCCUGCUGCAAUUGAUGAUUCCAAUCCAAUCUGACUGCUGACUCAACCAGGCCUAUCACAAGACGGAUUUUCGUUAGAUAAUUGCAUAAUCUACAUAGCAAAAGAUGGUAAUUUUGAUUAAUCAUGUACAUGACUGAAGUAUAGCACGUAUAUUAAUGACAAUGAUCCUUGAAACCAAUGUAAAAUAAUUUUAUCAUGAUUUACUAAAAC
>cluster423.fasta:36
UAACUCGAAUAAUGAGUAUUUGAGAGAUUUACCGGGACUAAAAGAAUGAUUUCGAUGAUAAGUGCUGCUGCGCAACCUUUCCUUUACGACUUAAAAAUUUUUAUCCAAUGUUAAAAAUCUUAUUAUUAA
>cluster384.fasta:36
GUUAAUUGAUAUGAAUAGGUAUCCUCUGCCGACAUAGUGAAUCUCAACAAUAGACGACAGAUAUAGACGUCUUGUGAUUGAGAUAUGAGAGAGCAGUGUGAAAGUAAAGAAGAAGAACACAUGUUAGAUUUGGAUUCCAAACAAUGCAACUCUGAGCAGUGCUGACCAAGCCUAAACUGCAGCUCAAGGCAGAUGGGCUAUAUAAACGUUUGCUUUCCGUUUACGAUAUAGUUAUGUGCAGAAUGAAUUCUCGUAACAUAGCACAAGUAGAUGUAGUUAACUUUAAUCUCAUAGCAAUUUUAAUCAGUGUGUAACAUUGGAGAUGAAAGAGCCACUUCCGAGGCCACGGAGUACGAUCGAGUGUACAGUGAACAAUGCUAGGGAGAGCUGCCUAUAUGGAAGAGCCCUAAUGUGUAAAAUUAAUUUAGUAGUGCUAUCCCCAUGUGAUUUUAAUAGCUUCUAGGAGAAUGACAAAA
>cluster229.fasta:36
AUAUAUUAAAGUGGUAGUAAUUUAUCUAUUCAGUUGGUUCCUGCAGUUGAAAAACAAAAAAGAGGUGAAACUACAGAGACAGAGAAACAGCAAACUGUGACUUUUCCUGCUGCAGAUUUGGAUGAUUUUCCAAACAAUUGCAACAAUCCAUGAGCAGUGCUGACUCAACUCAGGCCUAAACUCAUGCAGACCAAGGCAGAUGGGCUAUAUAAACGUUUUUUCCGUUUACGAUAUAGCUACUUUGUGCAGAAUGAAUUCUCGUAACUACAUAGCACAAGAGAUGUAGUUAACUUUAAUCUCAAUGCAAUCUUUAAUCAGUGGUAACAUUGGGAGGACUUGAAAGAGCCACCACUUUCACGAGGCCACCGGAGUACGAUCGAGUGUACAGUGAACAAUGCUAGGGAGAGCUGCCUAUAUGGAAGAGCCCUAAUGUGUAAAAUUAAUUUUAGUAGUGCUAUCCCCAUGUGAUUUUAAUAGCUUUUAGGAGAAUGACAA
>cluster168.fasta:36
AAUAAGCAUAUCUUAGCUAAGUGCUUAAGCCAGAAGAAUUUGUUAAAAUCCAGACAAAUGCGAAAUAGAGAGUGAAACUCUAACGACAAGAAUUCAUUGAGAUUGUUUUCUCAAAAAUUUAACAAUCCUACAGUUGUAAGGCAAUUAUGCGACGGUAUCUUGUUCGUUUAAUAUGCAGAUGAUAAUCAUGCCGAUUGUUAUUUAAACAUACAAUCUAAUUUUACAUGAGAUAAAGCCACGACCCUCACAUACCAAUUUAAAAUUAAUUUAUAUUAUCCCUUUUACUAAAAA
>cluster72.fasta:34
GUAUCAAGAGAUGAUUGUAUACUAAUAUAGAUUCAUAGCUCUGACUAAGAAGCUGUAAGCAAAACAACUGCAGACUCUAGGAACAAUUAAUGUUCAUUGGCCCUUUGUCAGGUAUUCUAAUGGUAAAUGCCUAAGUAAUGCUGAAGAACAUUUGUGAAAUUGGCUGAGACUCUUGUAAACGAGAUAUUCCCAAAGGCGUGUUUGUAGAUGAGUUGAGCGUUAAACAUCUGUCUACAAGGAAGACUUACAAUUGAGUAAAACAGAGACAGAAGAAACAGCAAACUGUGACUCUUUCCUGCUGCAGAUUUGGAUGAUUCCAAACAAUUGCAACAAUCCAAGCAGUGCUGACUAACUCAGGCCUAAACUAACACAAGGCAGAUGGGCUAUAUAAACGUUUCUUUUCGUUUACGAUAUAUGUGCAGAAUGAAUUUCGUAAUACAUAGCACAAGUAGAUGUAGUUAACUUUAAUCCAGCAAUUUUAAUCAUGUGUAAAUGGAGGACUUGAAAGAGCCACCACAUUUCGAGGCCACGCCGGAGUACGAUCGAGUGUACAGUGAACAAUGCUAGGGAGAGCUGCCUAUAUGGAAGAGCCCUAAUGUGUAAAAUUAAUUUUAGUAGUGCUAUCCCAUGUGAUUUUAAUAGCUUUAGGAGAAUGACAAA
>cluster37.fasta:34
CUAUAUGCUAUUGAUAGAUAUUGAACAACCUAACAUGUUGUUUUGUAAAUUCCACUACAAUGUGAACUACAAGAGACACCAAAAUACCACAAUGCAACAAUAGCGUGCUGACUCAACUGGCUAAACUCAUGCAGACGCAGUGGGCUAUAACGUUGCUUUUUACAUAUAGUUACCUUGUGCAGAAUGAACAUCAUAGCCAAGUAGAUGUAGUUAACUAUCACUAGCAAUUAAUAUGUGUAAAUGAGACUUGAAAGAGCCACCACAUUAGGCCCCAGAGUACAUCGAGUAUACAAUCUGCCUAUAUGGAAGAGCCCUAUGGAAAAAUUUUAAUAUUUUAGAGAAUCA
>cluster362.fasta:34
CAAAGUAGUAAAACAGUACACUAAAAUUAAGUAGAUACCCCAGAUCCAACUUAAUUCUUACACCAAAGAUGUACAAGUGUUAAGGACAUAAUCUUAUAUAAGCUGUGGGCAAAAUAGUUGCAAGGUUGAUGUACAGAUGUGACUCGGAGGUAAGCAAUUGUAUCAAUUUCGCACAAUUUAUUGGAUUGUUGACUUAACAAUUGCAACAUGUACGGCAUGCUGAAUAGCUAACCUGACUAAAAACAAAGAGAAACGCUAAAGUAGACUUCUUCUUAUGGUAUUGAGUGCUGUCUGCAGAAUAUUCUGGAAGUUGGUAAACCAGACCACCAUUCGAAUAUGCUCUAGUUAUCGAACUAAAACAGUAAAAAGAGACAUCUUCUGCAAUGAUAUAAUUAACCGCAUGCUUAGGACUAUAACUGGUUGUGUAAAUAUUUGUAAUUACCAGAUACUUUAAUGAGAGAUCUAACCGACUCCUAAUAAGACCUAAUUUAAAUUAUUAUCCCAAUAUUUAAA
>cluster258.fasta:34
CUAAGGACCCACCGGCCAAGUGUGGGCGACUCGGUUGUGUUGUGAACACGUAAUGUUGCGAAAAACUCGUCGGACUGACAGAGAACACUGAAGUUCAAAUCAGUCUUUGCCGAAAGUGACUUUCCUGCUGCGAUGGAUGAUUUCCAAACAAUUGCAACAAUCCAUGAGCAGUGCUGACUCAACUCAGGCCUAACCAUGAGACAGCAGAUGGGCUAUAUAAACGUUUCGCUUUCCGUUUACGAUAUAUCUUGUGCAGAAUGAAUUCUCGUAACAUAGCACAAGUAGAUGUAGUUAACUUUAAUCUUAGCAAUCUUUAAUCAGUGUGUAAAUUAGGAGGACUUGAAAGAGCCACUCUCCAGGCCACGCGGAGUACGAUCGAGUGUCAGUGAACAAUGCUGAGAGCUGCCUAUAUGGAAGAGCCCUAAUGUGUAAAAUUAAUUUAGUAGUGCUAUCCCCAUGUGAUUUUAAUAGCUUUAGGAGAAUGACA
>cluster204.fasta:34
AAGGUUUUGACUCUGGUAAGAUUCGAUCAUAACUACUAACACAGAUAAAAAAAAAAAAGAGAACUCAGAACAGGAACAGCACUGUGACUUCCUGUGGAUUGGUGAUUUCCAAACAAUUGCAACAAUCCGAGCAGUGCUGACUCAACUCAGGCCUAAACUCAUGCAGACAAGGCAGAUGGGCUAUAAACGUUUUUCCGUUUACGAUAUUUGUGCAGAAUGAUUCCGUAACAUAGCACAAGUAGAUGUAGUUAACUUUAAUCCAGCAAUUUAAUCAGUGUGUAACAUUAGGGAGGACUUGAAAGAGCCCCUUCGAGGCCACGGAGUACGAUCGAGUGUACAGUGAACAAUGCAGGAGAGCUGCCUAUAUGGAAGAGCCCUAAUGUGUAAAAUUAAUUUAGUAGUGCUAUCCCCAUGUGAUUUUAAUAGCUUUAGGAGAAUGACAA
>cluster8.fasta:32
UCAAAUGCCAUAAAGCAUAAAAGUCAUUUUAUGUGGACGGAGACCUACUAAGGACCUCGUAACAGUAUAUUCUCCAAAAAUCCUAGGGGCCGCUUGAGAUGAUAUCGUAAAACGUGGACAAUGAUUGAACGGUUGUCUAGCUAUAGAUGCUUACCCACUUACUAAACAUCCUAAUCAGGAGUAUGCUGAUGUCUUUUUGUACUUACAAUACAUAGAAGUUGAUGAGUUAACAGGACACAUGUAGACUGUAUUUGUUAUGCUUACUAAUAUCAAGGUAUUGGGAACCUGAGUUUAUGAGGCUAUGUACACCCCUACAGUCACAGGCUGUUGGGGCUUGUGUUUGCAAUUCACAGACUUCAUUAAGAUGUGGUGCUUGCAUACGUAGACCAUCUUAUGUUGUAAUGCUGUUACGACCAUGUCAUCAACAUCACAUAAAUUAGUCUUGUCUGUUAAUCCGUAUGUUUGCAAUGCUCCAGGUUGUGAUGUCACAGAUGUGACUCAACUUUACUUAGGAGGUAUGAGCUAUUAUUGUAAAUAAACCACCCAUUAGUUCCAUUGUGUGCUAAUGGACAAGUUUGUUGUGUUAAUGCAAUUGCAACAUGUGAUGGACAAAUGCUGGUGAUUACAUUUAGCUAACACGUCUGAAAUUAGAAACGCUCAAAGCUACUGAGGAGACAUUUAAACUGUCUUAUGGUAUUGCUACUGUACGUGAAGUGCUGUCUGACAGAGAAUUAAUCAUGAAGUUGGUAAACCUAGACCACCACUUAACCAAAUAUGUCUUGGUUAUGUAACUAAAAAUAAGUAAUGGAGAUGUGACUCUUCCUGCUGCAGAUUUGGAUGAUUUCUCCAAACAAUUGCAACAAUCCAUGAGCAGUGCUGACUCAACUCAGGCCUAAACUCAUGCAGACCACAAGGCAGAUGGGCUAUAUAAACGUUUCGUUUUCCGUUUACGAUAUAGUCUACUCUUGUGCAGAAUGAAUUCUCGUAACUACAUAGCACAAGUAGAUGUAGUUAACUUUAACCAUAGCAAUCUUUAAUCAGUGUGUAACAUUAGGGAGGACUUGAAAGAGCCACCACAUUCCGAGGCCACGCGGAGUACGAUCGAGUGUACAGUGAACAAUGCUGGGAGAGCUGCCUAUAUGGAAGAGCCCUAAUGUGUAAAUAAUUUAGUAGUGCUAUCCCCAUGUGAUUUUAAUAGCUUUUAGGAGAAUGACAAAACCA
>cluster62.fasta:32
ACCUUACCGAAGGGUACGAAAAAAACACAGUGCCCACAAUGAACGUUACGUUGAUCACAACAGAGAUGUAGUUAACUUUACUAGCAAUCUUACGGUGAAUGGGAGGACUUGAAAGAGCCACCUCCCGAGGCCACGCAGAGUACGAUCGAGUGUACAGUGAACAAUGCGGGAGAGCUGCCUAUAUGGAAGAGCCCUAAUGUGUAAAAUUAAUUUAGUAGUGCUAUCCCCUGUGAUUUUAAGCUUAGGAGAAUGACAA
>cluster331.fasta:32
UGAAAAGUCUAUUAAUCAACCAGUUUCGCUGGGUGAUUAGUGAAACGAGUCUUCUUAAAAAAAGAGGUGAGAAAAAAGCAAACUUAUGAUGAUUAAAACAAAUAGGAGGCUACUCAAAAACACAAGAGGAAUUCUUCUCGUCUAUAGUAUGUGAGAAUGAACUACAAUAGCACAAGUAGAUGUAGUUCUUAUAAGCCUUAAUGUGUAAAUUAAGAUUAAAGAGCCAACCACGCGAGUAUGAUGUACGUGAACAAUGAACCCUAUAUAAGAGCCCUAAUUGUAAAAUAUUUAGUAUAUCCCAUUGAUUUUAAACUUAUAAA
>cluster29.fasta:32
UUACAAGAGUCGUCCAUGCCAUCGCAUUAAAUUGUAGUCUUAACUGAUCUUUAUAAAGACUAUUGAAGCUGUGCGUGGCUCUUUUUUGUGUGUUGCAUACUGACCAAUGCAUUCACAAUAUCUGUAGUUGAACACAUUUCAUAAGUAACAAUCAAGGUUUUGUGACCUGUUGAAGUUACUUGGAGGUGAUAUCAAUAACAAGAUCAUAUGAAACAUACAUACAAAACCACCAAAGGCAGAAGAAGGCUGAUGAAAUAGCAGAGACAGAAGAAACAGCAAACUUGUUCCUGCUGCAGAUUUGGAUGAUUCUCAAACAAUUGCAACAAUCCAUGAGCAGUGCUGACUCAACUCAGGCCUAACUCAUGCAGACAAGGCAGAUGGGCUAUAUAAACGUUCGUCGUUUAUUGUCUCUUGUGCAGAAAUCUACUACAAGCACAAGUAGAUGUAGUUAAUUACAAUCUUUAAUCAGUGUGAAAUGGGUUGAAAGAGCCACCUCCGGAGUACGAUGGUGUACAGUGAACAUGGAGAGCUGCCUAUAUGGAAGAGCCCUAAUGUGUAAAAUUAAUUUAGUAGUGCUAUCCCCAUGUGAUUUUAAUAGCUAAAAAAAUA
>cluster246.fasta:32
AUUAAACUAAAUCUAGAAGUUUAGAAAAGUUGUGACAAAUGAAGCUUUGAAUACAAUUUGAGUGCUUUACAAUCUUGAACACCGAGCAGUGCUGACUCAACUCAGGCCUAAAAGACGAGAAUUCUACAUAAGUGGCAAAAAUCAAAUAGCACAAGUAGAGAGUUAUUACCAAGUUAAUCAGUGUACAUUAGGACUUGAAGCCCACUCCACCAGAGACGAAGGUAGUAACAAUGCAGGGAGAGCUGCCUAUAUGGAAGAGCCCUAAUGUGUAAAAUUAAUUUUAGUAGUGCUAUCCAUAUUUUAAUAGCUUAAAAAAAA
>cluster205.fasta:32
CUGCUCCCACAAAGACUACCGGCAAAUUUCUUGAAUCGGCUAGUUGCAUUCAAGAAAAAUGGCUAGACCAUUGCUUUGCUCAGGUUGGUUCUGCUAAUGAGUUUCUAAAACUGUUGCAACAUUGAGAUGCUGGAGUAACUAGGCAGCAAACUAAGCUACUGACAAAACAAAGUCAAAAGAGUUACUAGUGAUGUUGGUGUGUCCCUUCCAAGCAUUGCAUACCAACCACCAGCGAGCUAAGAAGAAGGCUAUGAACACACAUCACAGACGGAAUGUUUUCUUGAGUUAGUACAAGCAGUGCUGAUCACAGGCCUAAACAUGCAACUAAGGCAGAUGGGCUAUAUACUUUGCUCUUGUGCAGAAUGAACUCGUAACCAUAGCACAAGUAGAUGUAGUUAACUUAACACAUAGCAAUCUUAAUAGUGUGUAACAUUAAGGACUUGAAAGAGCCACAUUUCGAGGCCACGAGUACGAUCGAUGUACAGUGAACAAUGCUGAGCGCCUAUAUGGAAGAGCCCUAAUGUGUAAAAUUAAUUUUAGUAGUGCUAUCCCAUGUAUUUUAAUAGCUUGAAAUACAA
>cluster149.fasta:32
UAUUUGCAUUAAUACCAAUGACUACAUAAUUUUAGAUCAUUCUGCAGUAAUAUGAACCACAUUAAAGAUGGAAUAAAAAUCUUCACAUUUUUAUGACAAAAGACUUUAAACAAUUAUACAAAUACUCAGUUGAAAGAUCCAAUCUGAUUCAAUGAAAGGAGGAGUUUUAUAUUAUAAUUAAGGACCUGACUACAAGUGCAGUUUAGCUUUUUCCCAAUUUACUGAAAUACUUCCUGCUAGGUGUACAGAUCAUAAUCAUCAAACACACUAUAUAGUUAAUGACAUAAAUGGACUUGUUACAAAUGCUAGGAUAGUACUUAAAACCUAACAAAGGGCAAUAAUCGUAAUAGAAAACAUUAUCUAGUGUAACUAAAAAUCAAUAGAAAUUUCUGUGAAUGAUUGAACUUACACCAUAUAACAUCCUUAUAAGAAUGUAUGAGUAAAAAAAUUCAA
>cluster119.fasta:32
AUAUCGUCGGUGCACCAACGGUAUGAAUCUUGGGACCCAUAUGCCCGUGUGGUCUUUUUACAGCACAUUGUAACCCCCCCCAGAUUGGUGAUUUUCAACAAAAUGUCAACCGGCCUAAUGCAGCAUCAGAUGGGCUAUAUAAACUUUUUCCUAUUAUGUGCAGAAUGAAUCUGUAACACAUAGCACAAGAGAUGUAGUUAAUUUACCUGCUUAUCAGUGUGUAUUAGGACUUGAAAGAGCCACCCAGGCCGAGUACGUCAGUGUACAGUGAACUGCUGAGAGCUGCCUAUAUGGAAGAGCCUAUGUGUAAAAUUAAUUUUAGUGUGCUAUCCCCAGUGAUUUAAUAGUGAGAAUGAAAAAAACCAC
>cluster360.fasta:30
AACAUUCAAAAAGAUGACCGUAACUUUAUCAUGUUUUACACCUUCUAAUACGCACCCCACUUAAAAGUUUGUGAAGGAGAAUAUUAACAACAAUGAAACCCGGAGCUCAAGAUGAUUACUAUCAUAAAAGACUGAAUAAGAGGGCUACUUUUGUGAAAUUAAUUUAAGUAGAUGUGUACUAUUAAUAGACUUUAGAGAAAAACCCCACUCCCCUAUACCCUAUAAUUAAUUUACAUCCCAUUAUAACACUUCUAA
>cluster282.fasta:30
UGGACAAAAACCUUCAACCACGGAUUCAUGUUUCAAGAAACUUAACUCAUGAAAUUCUAUCUAAUGUAAUAACCAUGAAUUAAAAAGUUUUUCAUUUUACUUAUAAAACAACGUUUUGUUAGUAAAAACAUUAAACAAUCAAAUGACAUCUGACUAGUUGUUACUCUCAGAUUUUAACAAAAAUUUGAAAACCCUUACUAAAAUAUUAUCUUCCCAUUAAUAUAAAAA
>cluster25.fasta:30
CUACAUUUACUUAGCUUUCCUAUGUUGCAUAUACAGUGUCAUUUGUUCCAUAGGUUUGUAAGUUUGACGACGUUUCUGAGUGGCUUUUUACCUACAAGACAGUUUUGCUCCGCCAUCCACAGGCUCUAUGGUUACAGACACCUCAAGUAUUCUUUAAGACGAAAUACCUUGAGUUGUAAACAUAUUCUGUUAUGUUACAAAACAAAGUCAUAGGAAUACUUUUUCAAAAUUGCAACAAUCCAUGAGCAGUGCUGACUCAAUCGCCUAAACUCAUGAGACAAGGCAGAUGGCUAUAUAAACUUUUUUCCGUUUACGAUAAGUCCUGUGCAGAAUCGUAACAUAGCACAAGUAGAUGUAGUUAACUUUAAUCUAGCAAUCUUUAAUCAGUGUGUAACAUUAGGGAGGACUUGAAAGAGCCACCACAUUCGAGGCCACGCGGAGUACGAUGAGUGUCAGUGAACAAUGCUGGAGAGCUGCCUAUAUGGAAGAGCCCUAAUGUGUAAAAUUAAUUUUAGUAGUGCUAUCCCCAUGUGAUUUUAAUAGCUUUAGGAGAAUGACAAAA
>cluster380.fasta:28
ACCGAAUUCUCAUAACAGCGUAUUCCUGUAAAACCAAUAUGAGCAUACAGCAAUUAAGGAUGUGCACACCCGCAAGCAAAGGCGACCAGAAAAAGUUUCCCUGCAGAUUGAUGAUUCCAAACAAUUGCAACAAUCGAGCAGUGUGCCACAGCCUAAACUCAUGCAGCUAAGGCAGAUGGCUAUUUUUUAUAUAGUCUACUUGUGCAGAAUGAAUUAUAUACACAAGUAGUUAUAACUUUAAUCUUAGCAUUAACAGUGUAAAUAUAGAGGACUUGAAAGAGCCACCACAUUUCGGGCGAGUACGAAGUGUCAUGAACAAUGGAGAGCUCUUGAAGACCCUAAUGUGUAAAAUUAUUUAGUAGUCCAUAUGAUUUAUAGCUUUAAGAAAUACA
>cluster250.fasta:28
GCCAGUUUUGCUUGGUGAACUUAAUUAUAACUAUACUCAAAUGAAUCUCUAUUGUAGAUAUGCCAAUGCAGUUUAGGGUCACAAAUGAACCCUUAUGGUUGAUAGCUCCUAUAAAUAUGGCCGUGUUUGUACUUGUCUUUAGAUUAGCAAUGGUAUAUUGUGAGUUCGUGCACAAACUAUUGUAAGAAAAGAUGUACAGACUUCAUAUUUGGAACAUCAGAUGAUGCAAGGUUAGUGUGCUUUUAACAAUGUUUUUGUGAUACCACUAAAGGCCUAUGAAUUUGUCUUACAAUGCUAGUAACUGAUGAUACAACGCGUUUAGAUGAUAGAAAAGUGUAUGAUUGAACUUGUGUUUCUAUGUAUUUCUCAUAAAAUGACUAUCUUUAUAAGAACACUCAAAUGAGCGAGUGUAGUACUCAUAACUCAUGCAGACCAAGGUUGGAGAAGAGUGUAGUUUUUUCUGUGAUUGAGGUAAAACCAUCACCCCGUACAUAACAAUGGAGCCUAAUGAAACCCUAUGUGUAAAUUAACUAUCCCAUUAUUUUAUAGCAGGAAAACAAAA
>cluster215.fasta:28
AUACGAUAAUGAAUGCAUAUGAUUGUUGUCACUCAGGAUAGGAAUUAACAUAAGUACUUAUGGGAAUGUGUGAGUAUCAUAGCCAAUAAAUUAAACCAUCAGUUCUUUUAUGCAUUUGAAACAAAAAACUGAAAAACCUCAGACAAAUGUGACUUUCUGUUGUUUCCAAACAAUUGCAAACAUGAGCAGUGCUGACUCAUCAGGCCUAACUCUCCAGAGGCUUAUAAACUUUUGUUUACAUGAUGUCUACUCUGUGCAGAAUGAAUUCUCGUAACAUAGCACAAGUAGAUGUAGUUAACUUUAAUCUCAUAGCAAUCUUUAAUCAGUGUGUAACAUUGGGAGGACUUGAAAGAGCCACCCAUCACCGAGGCCACGGGAGUACGAUCGAGUGUACAGUGAACAAUGCUGGAGAGCUGCCUAUAUGGAAGAGCCCUAAUGUGUAAAAUUAAUUUUAGUAGUGCUAUCCCAUGUGAUUUUAAUAGCUUCUUAGGAGAAUGACAAAAA
>cluster200.fasta:28
UGUUCUUCCUAAAUGUCAUUAUAAUAAUACAUGUUUAUACCUAGAGCAGCGCUAGCAGUCAGAAAUGCCGCCUUGUGAUCUAAGGAACAUAUUCAAAGCUACGCAACGGCAGCCGUUCCCAACGUAGUCAAAUAAUCACGUAUGUAAAUGUGAUGGCUGACUUCUUUCUUUGCAGAUUGAACAGCUAGCAUUUUGUAAGGCCACAACAACAAGCCAAACUUCUAAAUUGUGCUAGCUCAAGGCACUAUGAGCUAAAGACAAGGACUGUUUGAAUUGCACUGCCCCCAGUUGAUGUCGUGGCUGAAGCCAAUGCAGUGCCUCAGAUGACAAAGAUCAAAUUAAAGUAUCUGAAUAAGCAAUCCUACAAACUUUCCCCACCAACAGAGAAAGGACAAAAAGAAGAAGGCUGAUGAAACUAAGCCCAGAGACAGAAGAAACAGCAAACUGUGACUCUUCCUGCUGCAGAUUUGGAUGAUUUCCAAACAAUUGCAACAAUCCAUGAGCAGUGCUGACUCAACUCAGGCCUAAACUCAUGCAGACCAUAAGGCAGAUGGGCUAUAUAAACGUUUCGCUUUCCGUUUACGAUAUAGUUACUUUGUGCAGAAUGAAUUCUCGUAACUAUAGCACAAGUAGAUGUAGUUAACUUUAAUCUCACAUAGCAUUUUAAUCAGUGUGUAACUUGGAGGACUUGAAAGAGCCACCACAUUUCACGAGGCCACGCGGAGUACGAUCGAGUGUACAGUGAACAAUGCUAGGGAGAGCUGCCUAUAUGGAAGAGCCCUAAUGUGUAAAAUUAAUUUUAGUAGUGCUAUCCCCAUGUGAUUUUAAUAGCUUUAGGAGAAUGACAAAUA
>cluster125.fasta:28
AUCUACGAUCAAUCUCAACUUAUAUUAACACCCGAUGACUACUUACCAGUGAAUGUCAAUGAUUCACAAUCACUUAAAUUGCAACUCAUUAAACUUGGGAAUUGUCGUGCUACAACACCCACAAAAACAAAGGUGUAACCAAAGAGAAACAGAAACUGUGCUUUCCUGCACAGAUUUGGAUGAUUUUCCAAACAAUUGCAACAACCUGAGCAGUGCUGACUCAACUCAGGCCUAAACUCAUGCAGACUCAAAGAGAUGGGUAUAUAACGUUUUUUCCGCUAUAUUUACUGUGCAGAAUGAAUCUCGUAAUACAUAGCACAAGUAGAUGUAGUUAACUUUUUUCAUUUAAUCAUGUGUAACAUUGAGGACGCUUGAAAGAGCCACCACAUUUCACCGAGGCCACGAGAGUACGAUGAGUGUACAGUGAACAAUGCUAGGAGAGCUGCCUAUAUGGAAGAGCCCUAUGUGUAAAAUUAAUUUUAGUAGUGCUAUCCCCAUGUGAUUUUAAUAGCUUCUUAGGAGAAUGACAA
>cluster60.fasta:26
UCAAUUACUUCAAGAAUAUAAGACAAGCUGGUUUUAGCAAACAGACUUAUGGAAAUUUCAACAACAUGAACCUAGUUGCACCAGAGUACAGAUGACUAAUUCUAUAUGCUAUUAUCCCAAGUUCCAUGUGCUUACAAAAACGUGUGGGCGUAUGUACUUAAUCAUGCCAGUGAUAUGAAUAGUUAACACAAAAACUAUAGCUUUAAACUUUGCGAUAAAUAAUUCUAAUAAGAACAUAAACAUUACCGCCUAAAGGACCGUGUAAGUUUUUAAUGAAGAAACAUUAAAGAGCCCACUUUGCCGGAGUACGAUCAGUGUACAGUGAACAAUGCUAGGGAGCUGCCUAUAUGGAAGAGCCCUAAUGUGUAAAAUUAAUUUAGUAGUGCUAUCCCAUGUGAUUUUAAUAGCUUUAGAAUAAAAAAA
>cluster57.fasta:26
AAUAAAUGAAUCAGCUGUCGGCUUCUUAAUAUAAUUGAUACACCAGAUUAUAUUUGAAAUGUCAAUAGUUUGAUAUGUAUCAAUGUAUGGAGCUGUUUGUUCAAUACUUAUCAGGUAUAAUUAUCAUUAUAAUUUGAAAUUGCCUAAGGAAAUUUCAAAAAGUGUGUUGAUAAUCAAGAACUGGGCUGUUCUGAGAGAUAUCUAACAUAUUAAUCUUCUUUAAGAGCUCAGUACUAUGUGUAUUUUACUAAUCAAAAGAAUAGAUUCAAGAAUGUUAACAUACAAUAUCUCAAGGUAUGAACUAAGGGUAGUACAAAUCGUUAAAUAUGAUGUGUUUAGUAACCACUAUUGUAAAUGCUGGAUUUAAUAGCAUGCUCAUGAGUACAUUUUAGAGAUAUGACACAUUAUCAUAAAAGUAACAUGUUUAGUUCUGAACAUUGAGAAAUGUUUUGAACUUAUAACAAGCCGAAAACGAUUUUAACUAGUCCAGACAAACAAGAAGUGUAAACUACUAUCAAAUCAGAAAGAGAAAAGAAUGUGACUCUUUCCUGCAGAUUUGGAUGAUUCCAAACAAUUGCAACAAUCCAUGAGCAGUGCUGACUCAACUCAGGCCUAAACUCAUGCAGACAAGGCAGAUGGGCUAUAAACGUUUCGUUUUCCGUUUACGAUAUAUAUUGUGCAGAAUGAAUUCUAACUACAUAGCACAAGUAGAUGUAGUUAACUUUAAUUUAAUCAGUGUGUAACAUUAGGGAGGACUUGAAAGAGCCACCACAUUUCCCGAGGCCACCGAGUACGAUGAGUGUACAGUGAACAAUGCUAGGAGCUGCCUAUGGAAGAGCCUAAUGUGUAAAAUUAAUUUAGUAGUGCUAUCCCAUGUGUUUAAUAGCUUUUAGGAAAAAA
>cluster434.fasta:26
AUGUAUCAUAGCAUAACAGGGAGAUCAUUCUUUUUGUAACAGACCCAGACUUACAGCAACCAGACUAGAUCAGCAGGCUUGAACAGACGUCCGUAAUUCAAAAACAGAGCACUGAGGUAAUCAGAAUAAAAUCUCAAGAUGCAAUUGCAAAAUAGAUUUAUACGAAACCACAAUCCCCCCUAGUAAUAUACUCCUAUUUAAAAAAAAA
>cluster41.fasta:26
GUUGUAAAAUUUAUUCUAAAUGUCACACUGCCUAACGUUAAAUGAGGUAACGAAAGUAGUGUAGUCUACUACCUCCAAAUUGGUGACAAAGAUCCAUUAAGAACAUUGACGCAAAAACCCCCAACAGAGCCUAAAGAAAAAGAAGAAGGCUGAUGAAACUCACCCAGAGACAGAAGAAACAGCAAACUGUGACUUUUCCUGCUGCAGAUUUGGAUGAUUUCCAAACAAUUGCAACAACCAUGAGCAGUGCUGACUCAACUCAGGCCUAAACUCAUGCAGAAGGCAGAUGGGCUAAUAAACGUUUCGCUUUUCCGUUACGAUGUCUUGUGCAGAAUGAAUCUCAAAAGCACAAGUAGAUGUAGUUAACUUUAAUCAAGCAAUUUUAAUCAGUGUGAACAUUAGGGAGGACUGAAAGAGCCACCACAUUCACCGAGGCCACGCGAGUACGAUGAGUGUACAGUGAACAAUGCGAGAGCUGCCUAUGGAAGAGCCCUAAUGUGUAAAAUUAAUUUUAGUAGUGCUAUCCCCAUGUGAUUUUAAUAGCUCUUAGGAGAAUGACAAAAA
>cluster375.fasta:26
UCUGAGGUGGAACAAUAGGGUUGUCCAAAUAGUGCUAAACCUGUCAAAAGGAACCCAAAUAAAUGCUACUAGUUAGUGUAAGUCUCUAUUAAAAAGUUUAAAGACCUCACCAACAAUAAAGAUAUCUAAGGUUCGUUAUCAAUUUAUUUUGAAUUAAACUUCUUUCAUAAGAAAUAACGUUAAUAUUUAAGCAUCCUAUCCAUUAUUAAAA
>cluster322.fasta:26
AAUAUUUACAAAAAGAUGACGAGUAAAAAAUCAAGUACAAAAUAGCUCAUGUAAGUAGUAAAUGUUAUAAAAAACUCAAGUACUCUGAGAAUCUGCGAGAUUUGGAUGAUUCCAAACAAUUGCAACAUCCAUGAGCAGUGCUGACUCAAUCAGGCCUAAACUCAUGCAGACAAAGGCAGAUGGGCUAUAUAUCGCUUCCGUUUACGAUAUAGUUAUGAAAUUACAUAGCACAAGUAGAUGUAGUUAACUUACCUAGCAAUUUUAAUCAGUGUGUAACAAGGGAGGACUUGAAAGAGCCACCAUCACCGAGGCCACGGGAGUACGAUCGAGUGUACAGUGAACAAUGCUAGGGAGAGCUGCCUUAUGGAAGAGCCCUAAUGUGUAAAAUUAAUUUUAGUAGUGCUAUCCCAUGUGAUUUUAAUAGCUUUUAGGAGAAUGACAAAAAAA
>cluster239.fasta:26
UUGAGUUGCCUACAGGGAAAAAGAUUAUCCAGAGUUUAGUUAAAAGGGAUAAAGAUUAAUUGAUCAAACAUUAAAUGAGAGGCAAACUAGGCUAAACUAUGCAGACCAAAAGGCAGAUGGAUAUAAUUUGCUUCGUUAGAUAUAGUUUGUCAGAAUGAAUUCCGUAAUCAUAGCACAAGUAGAUGUGUUAACUUAUUUUUAAUCAGUUGUAAUUAGGAGGACUAAACUAGGCCACGGAGUACGAUCGAGUGUACAGUGAACAAUGCUAGGAGAGCUGCCUAUGAAGAGCCUAAUGUGUAAAAUUAAUUUUAGUAGUGCUAUCCCUUUUAAUAGCGGAGAAUGACAAA
>cluster187.fasta:26
UUAAGAGUCAUCACAGGGUUCAAAUCAUAUGGUUGAAGCUGUUUAGUUUGAGUCAAUGACCUAAUUUUGCAUCACGAAGCGGGCAUAAACUUUGUUAAUCUCAUGAACGACGUUUGUUUUGCUACUGUGAAGCAAACGUUAAAUUGUUUCUAGAGCCGUCUUUAAUAAAAUUUAGCACAUAACUGAGUGACAACAAUCCAGGCAGUGCUGACUCAACUCGGCCUAAACUCAUGCAGACAAGGCAGAUGGGCUAUAAAGUUUCGUUCCGUUUACGAUAUUUUGUGCAGAAUGAAUCUCGUAGCACAAGUAGAUGUAGUUACUUAUCACAUAGCAAUUUUAAUCAGUGUGUAACUAGGGACUUGAAAGAGCCACCAUCACCGAGGCCACGCGGAGUACGAUCGAGUGUACAGUGAACAAUGCUGGAGAGCUGCCUAUAUGGAAGAGCCUAUUGUAAAAUUAAUUUAGUAGUGCUAUCCCAUGUUUUAUAGAGAAUGACAAA
>cluster163.fasta:26
GUUAGACGGGGUGGAGAAUAUAUGCAGGGAGUACGGGAGGAACACUAAUGCUGAUUAUUGAUUCAAGAUAGUUAACAGACUUGACAUUGUGCUUUAUAAAUAUAGGUACUACAGGCUGUUGGGUACAUUCAUUAAAUGUGGUGCUUGCAUUCAAAAAUUGGUUACGUAACUGAUCAAAGACAGAACAUACUGAUAAGCAAUGACGCAUAAAACCCAGGGCAAAAAGAAAAGGCUGAUACUCAAGCUAGAACAGAAGAAACAGCAAUGUAUUCUUCCUGCUGAUUGGAUGAUUUUCCAAACAAUUGCACAAUCCAUGAGCAGUGCUGACUCAACUCAGGCCUAAAUCAGCAGCACAAGGCAGAUGGGCUAUAUAAACGUUUCGCUUUUUACGAUAUAAGUCUACUUGUGCAGAAUGAAUUCCGUAACUACAUACACGUAGAUGUAGUUAACUUUAAUCUCAAUUACAGUGUGUAAUGGAGACUUGAAAGAGCCACAUUUCGAGGCCACGAGUACGAUCGAGUGUACAGUGAACAAUGCUAGGGAGAGCUGCCUAUAUGGAAGAGCCCUAAUGUGUAAAAUUAAUUUAGUAGUGCUAUCCCAUGUGAUUUUAAUAGCUUCUUAGGAGAAUGACAC
>cluster108.fasta:26
CAAUUUUUUUUUCUGUUUUAUGGAUGUUGAUAGUAUUGAUUGUUAGAUGGCUGUAUAUGCUAACAUCAACAACUCAUUAGGUUCUAAGAGAUGGAAUGUAAUGAUCCUAACGAACAUAUGCAAAUCGAGCUGGUGUCUCUACUUGUCUAUGCAAUAAGGACAAAACUUGAAACUUUGGGUGUUACUAAUGUGAAGACCAUAAAUCAAAGCAUUGUCUGCUGCAAGUGCACCUUUUAGCCAAGAGGGGCGCACUAUAACGUGGACCUUCAGAAUCAUAUUUUAACAUUUGUGCUGCAGGCCAGAAUGCAUUAUGGAUAAGUAUGUCCAAUCUAAUGGAUGUUGACACAGAUGUGAUGAUUACAUGAAAUAAUGAUAUGACGAUGCUUUGUCAAGUCUGGAUAAAAACUUGUCAGGAAAAAUGUUCACUGACCUAUAAAGCCAUGAUUCAAUGCUAGUUAACAGGUGAUGAUUAUGUGUACCUACCAACUAAAAUCUAGGGCGGCUUAGGAAUAAACAAUGUACAUAUACUUAGAAAGACUGAUAAGGCACAUGUUGUUGUACAGCAUAAGUUGUGCACUACCAAAUUCUAUUAGCGUUGUUACACCUGAAGAUUAAUUGGAAACACAGAGCUAAAAGAAGUGUGAACUAAGAGAAAGAGAAAAGAACUGUGACUUUUCCUGCUGAGAUUUGGAUGAUUUCCAAACAAUACAACCAUGAGCAGUGCUGACUCAACUCAGGCCUAAACUCAUGCAGACAAGGCAGAUGGGCUAUAAACGUUUCUUUCCGUUUACGUGUCUCUAAUAAUUCUUACAAGCACAAGUAGAUGUAGUUAACUUACAAGCAAUUUAAUCAGUGUGUAACUAGGGAGGACUUGAAAGAGCCACUCAGGCCCGGAGUACGAUCGAGUGUACAGUGAACAAUGCUAGGGAGAGCUGCCUAUAUGGAAGAGCCCUAAUGUGUAAAAUUAAUUUUAGUAGUGCUAUCCCAUGUGAUUUUAAUAGCUUUAGGAGAAUGACAAA
>cluster93.fasta:24
UGGCAAAGGAGCAACUCACCGCCACGUAAAUUAUUCAUAGCAAUUUAUCAGUGUGUAACUUAGGAGGACUUGAAAGAGCCACCACUAGGCCACGCGGAGUACGAUCGAGUGUCGUGAACAAUGCUAGGAGAGCUGCCUAUAGAAGACCCUAAUGUGUAAAAUUAAUUAGUAGUGCUAUCCCAUUGAUUUUAGCUUCUUAGGAGAAUGACCUCA
>cluster59.fasta:24
AAGUCCAAAAGAAUCCUUACCCAUCCUAGAAGGGUGUUUUAGAUUGUGUACUAUGAUUGACGUUAAUGUUACCACUAAAGAAUAUGAUUCAAAUAUACAAUGAGUAACUUGUUUUACAUAUAACACUAAGAUCUGUUAUGGCUUAGUAUUAAAUACUUUUUGUGCACCAGUAAUACUGUUAGUCUCUAAAAGUAAAUUAAAUAGACCUUUAUUUCAAAGCAACUCCAUGUGACAAUAGGCCUAAACUCAUGCAGACCAAAGGCAGAUGGGCUAUAUUUUUUUCCGUACAUAUAGUCUACUUGUGCAGAAAUUCUCUAACAUGCACAAGUAGAUGUAGUUAACUUUAUCAUAGCAAUUUUAAUCAGUGUGUAACAUUUGGAGGACUUGAAAGAGCCCCAUUUCCGAGGCCACGAGUACGAUCGAGUGUACAGUGAACAAUGCUAGGAGAGCUGCCUUAUGGAAGAGCCCUAAUGUGUAAAAUUAAUUUUAGUAGUGCUAUCCCCUUGAUUUUAAUAGCUUUUAGAGAAUGACAAAAA
>cluster458.fasta:24
CCAAUAAGUAGUGUUUUUAUCACAUAUGUGAACAUCCCAAGCUUAAUGACAAGCUGGAAAAGUGGAUUUUCAAUUUGGACAAAAAAAACUUUCAUAUAGUGUGAUAAUAUUUGCUAAAACCUGCCAUCAUAGGACACUUACCCGACAGAAAGAACUCUCUGAGAAAAAUUGACCAUGCACUCAACUCAAGCUAAUCAUGCAGAUAAAAGAGGUAUAAACGUUUUCUUUUCCGUAGAUAAGUUCUGUGCAAAUGAAUUUCUGCACAAGUAGAUGUAGUUAACUUAAUACAAUUUAAUCAGUGUGUAACAUUAGGGGGACUUGAAAGCCCAAAGCCAGGGAUACGAUCGAGUGUCAUGAACAAUAGAAGCUGCCUUAUGGAAGAGCCUAAUGUUAAAUUAAUUUUAAUGUUCCAUUGUUUUAAUAGCUUAGGAGAAUGACA
>cluster332.fasta:24
UUUCUUACAAGCACCUACGAGUUACGGAACUUGGAGUAUGCAUUUAUUAGAAUUUUAAAAAUAACAGUGUACCCCCAGCAGACCAGAGCCUUAUUAAUAUUGAAUAAUAAGAUGCGGACUGACGUUAACUAAUUGAAAAGCUCGACGAAUUAUCCGACGCUAAAAAUACUUAGUUCUGCUUCUUUCUGCUGAUUUGGAGAUUCUCCAAACAAUUGCAACAACCAUGAGCAGUGUGACUCAACUCAGGCUAAUCAUGCAGACAAGGCAGAUGGGCUAAAUUCUUCCGUUAGAGUUACUUGUGCAGAAUGAAUCUCGUAAAAGCACAGAGGUAGUUAUACUAAUUAUCAGUGUGUAACUUGAGGACUUGAAGAGCCUCCCGAGGCCACGGGAGUACGACAACAGUGAACAAUGGAGAGCUCUAUAUGGAAGAGCCCUAAUGUGUAAAAUUAAUUAUAGUGCUAUCCCUAAUGCUUUAAGAAUGACAUUUAAAAAU
>cluster295.fasta:24
CCAUUAUGAGAAUCCUACCUAGCUCUGAAUUGGCCCCCUUUUCACGCGCUCAGAGCUAUGUUCACUAAGCUAAAGUGGUUUAAUCAGCUCUUGCCAAUUCAGAUGGAGGGACACAGCUUUUUCAGCUGUUCAAAGCUCCAAGGUAAUAUUAUCUGAGCAAUUGAGCUGACUAAGGUGGAUUGCGAUAUCACCUAUGCUUUCUGCAAUCUAGAAGCAAGAACAACUGAUACAUCCCUAAGGCUGUUGGGGCUUACCCUGAUUCACAUAUCUUGAAUCAACGGAACACUCCAACACAUAUUCCCCCCGGCGUGUUACAAAAGAGAUCAGCUAAAGCAGAGGGCAUUUGCCUCCCGUUUACGUAUAGUCUACCAAUUCCAAAGCAUCUUUCACUGUGUAAAUAGGACUGAAAGAGCCACCCAUCACAGGAACAAUGAAGUUAUGAGACUAAUGUAAAAUUUUUGUAGCUAUCCCUGUGAUAUUUAACUUCUAAAAUACAA
>cluster270.fasta:24
GAUUGACUAUUACAUAAUUAGGGAACAGUACUAAUGUGAAAAAUAAAGAUCUGAAAAGCAUUGCAACCAACAGAGCCAAAAAAGAAGAAGGUUGAACACCCAGAGACAGAAGAAACAGCAAAUGUGACUCUUUUCCUGCUGCAGAUUUGGAUGAUUUCCAAACAAUUGCAACAACCGAGCAGUGCUGACUCAACUCAGGCCUAAACUCAUGCAGCCAAAGGCAGAUGGGCUAUAUAAACGUUUCCUUUCCGUUUACGAUAUAGUUAUGUGCAGAAUGAUUCUCGUAACAUAGCACAAGUAGAUGUAGUUAAUUUAAUCUCACAUAGCAAUCUUUAAUCAGUGUGUAACAUUAGGGAGGACUUGAAAGAGCCACCACUUCACCGAGGCCACGGAGUACGAUGAGUGUACAGUGAACAAUGCUAGGGAGAGCUGCCUAUAUGGAAAGCCCUAAUGUGUAAAUUAAUUUAGUAGUGCUAUCCCAUGUGAUUUUAAUAGCUUCUAGGAGAAUGACAAU
>cluster262.fasta:24
AGUAUUCAGUCCGCUAACCCUAGGGGUACUAAUAAUAUUCUAAGAUUAUUAUGGCAAGAAGAAAAAAAGGUCCUGCUGCAGAUGGUUUUCACAUUGCACAUCCAAGGUGCUGACUCACUCAGCAACUCAUGCCAAAGGCAGAUGGCUAUUUUUCUAUUUUGAUGAUCGUACAAGCACAAGUAGAUGUAGUUAACUUUAAUCAAUUUUAUCAGUGUGUAACAUUAGGAGGACUUGAAAGAGCCACCAUUUCUGAGGCCACGCGAGUACGAUGAGUGUCAGUGAACAAUGCUGGGAGCUGCCUAUAUGAAGAGCCCUAAUGUGUAAAAUUAAUUUAGUAGUGCUAUCCCCAUGUGAUUUUAAUAGCUUCUUAGGAGAAUGACAAAAAC
>cluster211.fasta:24
CAGUGGAAUGGGUCAAAUCAAGCCUUAUGAAACUACUAGCUCUAAAGAUGACAACACUCAACUUAAUGCCCAUGUCAAGGUUGUUAAAAGUUUGCUAGAAUAGAAUUACUCGGAUUACGACUGUCAUCUCAACGCAAACAUGACAGGGAGACACUUACAUACUUAACUAAGAAAUUCGAACCCGGUUGUAGCUACAGUGAACAAUGGAGCUCCUAAAGCCUAAUGUUAAAAAUUAAUAUCAUUUUUGCUUUGAAUCCCUAAAACA
>cluster180.fasta:24
AAAUCUACAUGCUUUGAUGAGGUGUGCGAACAUGGGAUGAACACCUUAAAAUAUUAAUAUCAAUCAUGUCUAUAGCUUAAGAAUCUUAUCAAAAGAGAAGGCAAUCAAACAGAAGAACAGAAUUGUGACUCUUCCUGCUGCAGAUUUGGAUGAUUUUCAACUUGCAACAAUCCGAGCAGUGCUGACUCAACAGCCUAAACUCAUGCAGACCACAAGGCAGAUGGGCUUAUAAACGUUUCUUUUCCUUUACGAUAAUUCUACUGUGCAGAAUGAAUUUACACAAGAGAUGUAGUUAACUUAAUCCACGCAAUCUUUAAUCAGUGUGUAAUAGGGAGACUUGAAAGAGCCACCACAUUUUUCGAGGCCACGCGAGUACGAUCGAGUGUACAGUGAACAAUGCUAGGAGAAGCUGCCUAUAUGGAAGAGCCCUAAUGUGUAAAAUUAAUUUAGUAGUGCUAUCCCAUUGAUUUUAAUAGCUUUUAGGAGAAUGAC
>cluster151.fasta:24
ACUUAAUUCCUGUCCUAAGUUUGACCACUAGAUGCUUUGUUAGCUAGACUUUUGACUGCCAUGCAAUGUCCACUACUCUAGUGAUUUCUAAUGUUUAAACUGUCAACCUACACAUGACUGCUGGUGUCCUCAGGAUGUCCUACAUUAUAUAAGUGUACUGAUGUACAUGUGUUAAUGCUAACCAACCUCAAACCAGACAAUAGCUGGUCAUUGUAGAUAUAUGAGAUCUACUAAACUAGCAUAUGCAAAGAACGAGCUUUCACAAAUAAAAGCCCACGAGCUACUUAGAAUUGACAAUUGUGCCCGAAAAACGAUAAGCCAUGCCUAACAUGCGAGAAUUAUGGCAUUAACUAAUUUGAUUCCUUAUUAUUAAACGGUAACUACAGGAGACACUUAAACUUCAAAAAAUAAGAUGUGACACAGCUCGUGAAUAUUGUAAACAUUUCCAAGUGUUCACAUUAGCAAGGCUAGUAGUUAUCAAAACAAUGUUCGACUGACGAGUUACAGGCCUGAAUGCCAACACUUUAAACAGGUGAUAAGGCCUCCCUACCCAAUCGAUAGUUCGUGCUACUAAAACCUAAUGACGAUCAAAUAUUUUGAGGCUAUGUACAUGGGUUCAUUACAACUUAGAGUGGUGCUCACCACUCAUGCGUACAGACUUUUUGUAAGAAAAAGAGCAAAUGUUAUACUUUAUUGCAACUGAUACAAGUCCAAUUACAUCUUUGGAUGAUUAAAGCAAACCUAAAACCUAUUGUUUUGAGACGACUAUGCCGUCUUAACCUAUUUAUUUCAUCCCAU
>cluster132.fasta:24
AGAGGCCCAAGCUGCAAAGAUAUGUUAUUCAGGAUGUGAAACAAGCAUCAAGAAGAGAGAAACUUACUCCAUUGGUUUCCAACAAUUGUAAUCCAUAAGGUGCAACUCAGGCCUAAACUCAUGCAGACCAAGGCAGAUGGGCUUAUAAACGUUCUUCCUUUUUAGUCUACUUGUGCAGAAUGAAUUCGUACAUAGACAAGUAGAUGUAGUUAACUUUAUCUAGCAAUCUUAAUCAGUGUGUAACAUUUGGAGGACUUGAAAGAGCCACUUGAGGCCCGGAGUACGAUCGAGUGUACAGUGAACAAUGCUGGAGCUGCCUAUAUGAAGAGCCUAAUGUGUAAAAUUAAUUUAGUAGUGCUAUCCCCAUGUGAUUUUAUAUUUUAGGAGAAUGACAAA
>cluster112.fasta:24
CUUAGACACCCGUGGGACGCGAAUGGUGGUCAUUAUGUGAUGACAAAUUGCUACCUCACCAAUAACCACUGUAACGUCACUUCAGGAACAUUCCAACUUACUUUCAAAGUGCUUUUCCCCUAGAAGCUGGAAUGUGUGAUGUUUUACAGAUCACUUGAGAGCGAAUGUUGCCAACGCCAAGCUUAAAUCCGAGCUUGAUACCCUCCAAUGUAACACAUCCCAACGUGCCAGCCAGGCCAGAGAACAACAUCCCUGAAGUUGGGAAUUGGAGAGGUUAAUCCACAGUAAAAAGAAAAAGACUCUUUUCCUGCUGCAGAUUUGGAUGAUUUCAAAAUUGCAAACAAGCAGUGCUGAUCAACUCAGGCUAAACUAUGCAGACAAGGCAGAUGGGUAUUAACUUCUUCUUUAUGAUAGUUAUUGUGCAGAAUGAAUUCUCGUAACAUAGCACAAGUAGAUGUAGUUAACUUUAAUCACAAAAUUUUUAAUCAGUGUGAAUUAGGAGGACUUGAAAGAGCCACCCUUCACCGAGGCCACCGGAGUACGAUAGUGUACAGUGAACAAUGCUGAUGCCUAUGAAGAGCCUAAUGUGUAAAAUUAAUUUUAGUAGUGCUAUCCCCAUUGAUUUUUAAUAGCUUUUAGGAGAAUGACAAAAAAA
>cluster96.fasta:22
UACCCAUCCAUCUAGGUCCUCUCAACGCGUGCGUAAACUGGCGAGUUUUUGUAUCGUACUAUGAUAAUAAGAACUUCUGCACGAACAUCGUUCAUGAGAGUUUUUAUUUCUUUCCAGUAUCAGAAAUUACAACCAAUAUUUUAUGAAGCCUAAAAGGUAAAGUAGAAAUACCCUGAUUUUACAAAAAAAAUAAUUUAAGAAUUCGUAUUUAUAUUUUUUACAUGAAUAUUAAAAAAUUUUUUUAAC
>cluster79.fasta:22
ACAAGGGUAACAGACAAGGUGUUCUGUUUAUAAAAAUCAUGAGCGCUACUCAACGCUAAUCAUGAGAUAAGAUGGCUUAUAAACCUUCGUUUAGAUGUUCGUGCAAAUGAAUCUAACUUAGCGUGGUAGUUAUCGACUUAAUAGUGUGUACAUGAUUGAAGAGCCACCAUUUCCGCGAGUGAUAGUGUAGGAACAAUGCUAGAGAGUAUGACCUAUUUAAAUUAAUAGAUCCCUUGAUUUAAUAGCUUAGAGAAUC
>cluster446.fasta:22
GCUAAUUAUCUAACUAAAACAAGACAAUGUAUUAUUUGGCUUGAAGCUCAUCUGGUGUUCUAAAUGUGUCUAAUUGUGUAUGCUUCUACAAAAUAUUUGUUAAUGCACAGGUAGAUGUAUAACUUAUACUAAUUUAUGUGUUGUGUCUAAUUGGACUUGAAAGACACUUUCUCAAGACCACAUAUGAGUACAAUGAGUGUACAGUGAACAAUGCUAGGAGAGCGCCUAUAUGAAGCCUAAUGUGUAAAAUUAAUUUUAGUAGUGCUAUCCAUGUGAUUUAAUAGCUUUUAGGAGAUACAAAACCCCUACCAAUAUACCAACCUACCUA
>cluster308.fasta:22
GCCUAUUAACUAUGCCUCGUAAAAUGCCACGAUCUAGCUAUACCUACCAAUUUUGAACUGAAACCAAUGUCCCCGUCUGUUUAUUAUAACGUGACCAACAACGAGACACUUUUCAGAUUUUCAAACAAUGCAAAGAGUACCUACUAACAGGCAUAUAAACUCUCUUAAUUCUACUCACGUAGAUGACUUUCAGAGAGAUACACAUGCCCGGAUACGAUGAGUGUCAUGAACAAUGCUGAGACUCCUAUAUGGAAGAGCCCUAAUGUGUAAAAUUAAUUUUAGUAGUGCUAUCCCUGUGAUUUUAAUAGCUUUAGGAGAAUGACAAACACAAAA
>cluster299.fasta:22
AGGUAAAAUGCACUAAUCGGCCAUUAGACAAGAUUUGUAAUGUUUAGGUAAAACAUGGACGACGAGCAUAGUCUUCCAAAAAACGAAAAAAAAAGCUGUGUAAUAAUAUUCAAUACACUUGGAAGACUUUUUAUCGUGCAAGAUUUAAAAUAUGUUGUUCUAUAUACAAAAAGACAAAAGAGAUGUGACUUUGGCAGAUUUGGAUGAUUUCACAAAAUCAUGAGCAGUGCUGACUCAACUAGGCCUAAACAUGAGAAGCAGAUGGGCUAUAUAACUUUCGCUUUCUUACGAUAUGUACUCUUGUGCAGAAUGAAUUCUCGUAACUUGCACAAGUAGAUGUAGUUAACUUUAAUCAAUUUUCAUGUGUAACAUAGGGAGGACUUGAAAGAGCCACUUCAGGCCACGAGUACGAUCGAGUGUACAGUGAACAAUGCUGAGAGCUGCCUAUGGAAGAGCCCUAAUGUGUAAAAUUAAUUUUAGUAGUGCUAUCCCUGAUUUUAAUAGCUUUAGGAGAAUGACAAAGC
>cluster298.fasta:22
ACUUUAUUCCCAGUGCCGUUUUGACCAAUACUAUGCCAAUUUAAAAACUUUAGUAACUUGUUCUUAUUAUAACAAUGAUAGAACAAGAAAAGAUUUUGCGAUGUUCUCCAACAAUGCAACAAUCCAUGCAUGCUGAUCAAUCGGCAAACAUGCAAAAGGCAGAUGGGCAUUUCCGUUACGAUAUAGUUAUUUUGCAGAAUGAAUUGUACAACAGUAGUGUAUUACUUUAGCAAUUUAGUUUAUUGAAACCUUUUGCGAGUACAGCAGUGACAUUAGGAGCCUAUAUGGAAGAGCCUAAUGUGAAAAUUAAUUUAGUAGUGCUAUCCCAUUGAUUUUAAUAGCUUUUAGAGAAUGACAAA
>cluster228.fasta:22
UAGCAUACUACAAUCAAUCAUUGUAACCCAGGUGAUAUGUAAUUAUUAAAAAAGAAGAUCCGAAUGGAGUCAUAACUAAUGUGUAACACAUAUAUGAUUUGGAAAUGUGUAAGUCAGAUAAUGCUGGUACUAACACCAUCGAACCCAAGAGAAUAUCUGGUAUUUCGUAAAAUUACAGGUUACUCCAAUAUUUUAUGUAACAAAACGUAUAUAGACCGCUCAUGUUUAACAUAGGUAGUCCUACUCAGGAAACGAUAUCAGCCUAGAGACAGAAGAAACAGAAACUGUGACUUUUUUCCUGCUCAGAUUUGGUGAUUUCAAAAAUUGCAGAGCUGCUGACUCCUCAGCUAACAAAAGCAGAUGGGCUAUAACGUUCCUUUCCGUUUUAUGUCUACUUGUGCAGAAUGAAUUUCGUAACACACAGUAGAUGUGGUUAUUUUAAUUCAAAUUUAAUAGUGUGAUAGGGAGGACUUGAAAGAGCCAUUCGAGGCACGCGGAGUACGAUGAGUGUAAGUGAACAAUGCAGGAGAGCUGCCUAUAUGGAAGAGCCCUAAUUGUAAAUAUUUAGUAUGCUAUCCCCAUGUGAUUUUAAUAGCUUAGGAAAUAAAAAAAAA
>cluster218.fasta:22
AGUGCUAGUAAGUGAGAAAAUGCUUGUGUAAAAACAUUUACGUAAAAUUUUUAUUAUGAAUUAAAAAUAUAGAUCCUUGUUUGAAUCCCAGGUGUAUGUCCUAAUACUGAUAUUGAAGGAAAGUUAUAUAUAACUGUAAAAACUGACUAGCAAUGACGAUGGACAAUCUGGAUUCUAGCUAACUUACUAAAGAUUAGCAACUAAGCUCUAAGAGAUUAACGUCUUGACUAGAGAGAUUCAGGAAGUUGGUACUAGACCACUGAAAUAGUUUACUUUAUGUAUAAAACAGUAAAGUACAGGAGAGUAUGUGACUCUUCCUGUGAGAUUUAUCCAACAAUUGAAUCAGUGUGACUCAACUCAGGCCUAAACCAUGCAACAUAGGCAGAUGGGCUUAUUGAAUGUCUUUGUGAGAAUGUUCUCUAGCCAAGAUGUGUUAUUUUAAUCUAAGCAAUUUAAUCAGUGUAUAGGAGGACGAAAGAGCCACCUUUACAUACAUCGAGUUAUGAACAAUGCUGGGACCUUGAAAGCCUAUGUGUAAAUUAAUUUUAAUAUCAUCCCAUGAUUUACUAAAAGA
>cluster183.fasta:22
UAUAGAAUUAAUAAGAAUAGUUAAAAUGACUGAAUUACAUACACAAUGUGUGUGUUAAAGCAAGAUUAAGGGAUAUUUGGUAAUAGGUGUGGCUGAAUCAUUAAUGCUCAGUAUGAUUCAUAAAAUUGAAUCGACUCAAGUAGCAUUGAAUUAAAAUGGGAUUGUCUGCUUUUGCAUUGAGCAAUGGCAUGCUAACAAGAAUAAUAGUCUGAGGUUCAUGCUAAGUUGAAAUCGAGUUGAAACCAAAAUGGUUUACAACGAGAACGCUUGUACUGAAAUCAAUCAAAAUUUCCUGCUGCAAUUUGAUAUUCAAACAUCACAAUGACAGUGCUGAUCAACUAGGCCUAAAUCUGAGACAUAGAGUGGGCUAUAACUUCGUUCCGUUUCGAUAUUACUUGUGCAGAAUGAAUUCUCGUAACUCAUAGCACAAGUAGAUGUAGUUAACUUACAUAGCAAUUUUAAUCAGGUGUAACAUUGGGGAGACUUGAAAGAGCCACCAUCGGGCACCGGAGUACGAUCGAGUGUACAGUGAACAAUGCUAGGGGAGCUGCCUAUAUGGAAGAGCCCUAAGUGUAAAAUUAAUUUAGUAGUGCUACCGUGAUUUUAAUAGCUUCUAGGAGAAUGACAAA
>cluster82.fasta:20
GUUAUAAUAGCCUAUAACUUUAAUGUCAAACCCGUAAUUUAACAAAGACUUAUGACUUGCUGUGUAUUUAAAAUGUUAUUAAAUGCUGAUGGAUGCUGUGCGAUUAUAUCGUAUUACCAACAAUGUGUGAUAUCAGACAUACUAUUUGUAGUUGAAGUUGUUGAUAGUACUUAUGUACGAUGGUGGCUAUUAACAUUCCGACAAAUCAGCUGGUUUCUAAUAAAUGGGUAGGCUAGAAGUUAUAGGAUCAAUCUUUGCUAUAAAGUCAUCCCUACUAUAACAAGAUAAGUAUGCCAUCAAAGAAUAGAGCCAUGUUUUAUGACCAAUGAUUCAAAAAUCUUUUUGGACAAGCAAUCUAUGGUGGUUGGCACACUGAAAACUGUUUAUAGUGAUGUAGAAAACCCCUUAUGGGUUGGAUUAUCCUAAAUGGAUAGAGCCUGCCUAACAUGUUAGAAUAUGGCCUUUCUUGCUCGCAAACAUAACGUGUUGUAGCUUCACACCGUUUCUAAAUUGCUGAGUGUGCUCAAGUAUUGAGUAGGUCAUGUGUGGCGGUUCAAUAUGUUAAACCAGGUGGAACCUCAAGGAGAUGCCACAAUAUGCUAAUAGUUUUUUAAUUGUCAAGCUGUCGGCCAAUGUUAAUGCACUUUUAUUGGUAACAAAAUUGCCGAUAAGUAUGUCCGCAAUACAACACAGAUUAUAGGUUCUAUAGAAAUAGAGAUGUUGACACAGACUUGUGAAUGAGUUUACGCAUAUUUGCGUAAACAUUUCAAUGAUGAUACUCUGACGAUGCUGUUGUGUUUCAAUAGCACUUAUGCAUCUAAAGCUAUGCAAAAAUUAGAGUUCUUUAUUAUCAAAAAUUAUUCUGAAGCAAAAUGUUGGACUGAGACUGACUUACUAAAGGACCUCAUGAAUUUUAUACAAUGCUAGUUAAACAGGUGAUGAUUAUGUGUACCUUCCUUCCAGAUCCAAAAUCCUGGGCGGUUUGUAGAUGAUAUCGUAAAAACAGAUGGUACAUAUGAUUGAACGUUGUGUCUUAGCUUAGAUGCUUACCCACUUACUAAACAUCCUAAUCAGGUAUGCUGAUGUUUUUGUACUUACAAUAAAGAGCUAUGAUGAUACAGGACACAGUUGACGUAUUUUUAUGCUUAAUAUAAAUCAAUAUGGAACCUGAGUUUAGAGGCUUACACCUAUACAGGCUGUGGGGCUUUUUUGCAAUCAGACCAUUAAGAUGUGGUGCUUCAUACGUAGACCAUCUUAUGUUUGCUGUACGACUGUCAUAUCAACAAAUUAGUUGUCUGUUAAUCCGUUUUGCAAUGCCCAGGUUGUGAUGUCACAGAUGUGACUCAACUUUUACUUGAGGUAUGAGCUAUUAUGACCAUUAGUUUCCAUUGUGUGUAAUGGACAAGUUUUUGGUUAUAAAAUGUGUUGGUAGCGAUAAUGUUUGACUUUAAUGCAAUUGCAACAUGUGACUGGACAAAUGCUGGUGAUUACAUUUUAUACCUGUACUGAAAGACUCAAGCUUUUGCAGAGAAACGCUCAUCUGAGGAGAAUUAACGUUUAUGGUAUUGCUCAGUGCUGUCUGACAGAGAAUCAUCUGGGAAGUUGGUAAACCUAGACCACCCACACUAAAAUUUUUUACUAAAAACAGUAAGUACAAUGGAGAGAUACCUCAAUUUGGAAUUUCCAAAUAAGCAUGUAAGCUAACUAAUGGUAUAACAAUUUGCAAUGAUCGGAGUACAUGAGUGUACGUGAACAAUGCAGAGAGCUGCCUAUAUGGAAGAGCCCUAAUGUGUAAAAUUAAUUUAGUAGUGCUAUCCCUUAUUUAUUUAGGAGAAUGACA
>cluster75.fasta:20
GCUAAUUGACAUUAUGAACUAAAAAUGAAGAACACGGUAAUGAUAGAUGUUUAAAUUACUCGUAAGGGUGAAAUUUAGAAUGCUUAAAAUUCAAAUUGAUUUGUUUUCAAAUAAUAACAGAAAAAUUUCUGUUAAUAUAUUCAUUUUGUCUUUUUAUACAUUAGAACUGAUUCACUAACUCUCUGCCUUAGCAUUAUCUAUAGAAAUUGUUUAUAUUUUGUAAUGUCGAUUAAUGCAAAUUGCAACUGUAAAAUGCUGGUGAUUACCUAUUACAGUUUAACAAAUAAUUUAAUGUUAGUAUUGUAUUCAUCUCUAGAGUAAAAAAAGAAAGUUGGUAAAACUACCUUUACAAAGAAGAAUGCUCUUUCCUGCUGAGAUUUGGAUGAUUUUCCAAACAAUUGCAACAAUCCAUGAGCAGUGCUGACUCAACUCAGGCCUAAAUCAUGAAGACAUCAAGGCAGAUGGGCUAUAUAAACGUUUUGCUUUUCCGUUACGAUAGUCUACUUGUGCAGAAUGAAUUCUCGUAACUAUAGCACAAGUAGAUGUAGUUAACUUAAUCUCAAAGCAAUCUUAAUCAGUGUGUAACAUUAGGGAGGACUUGAAAGAGCCACCACAUUACAGCCGGAGUACGAUCGAGUGUACAGUGAACAAUGCUAGGAGAGCUGCCUAUGGAAGAGCCCUAAUGUGUAAAAUUAAUUUUAGUAGUGCUAUCCCCAUGUGAUUUUAAUAGCUUUCUUAGGAGAAUGACAAA
>cluster43.fasta:20
AUAAUACUGUGACUGACUAUCAAAUAAUAUACUAGAAACUCGGUUCACUUAUAAUCAAUGUGAAAUUUUAGCAACACAAAUGGAUACAUGUGCAAUUGCAAACUGUGACCAACAGCAACAAUCCAUGAGCAGUGCUGACUCAAUCAGGCCAAACUCAUGCAGACCAAGGCAGAUGGGCUAUAAAUCGCUUUUCCGUUUACGAUAUAUAGUCUACUCUUGUGCAGAAUGAAUUCUACAUAGCACUAGAUGUAGUUAACUUUCACUUAACAGGUGUAACAUUAGGGAGGCUUGAAAGACACCAUUCCGACCCGAGUACAUGGUAUGAACAUGCGAGAUUAAGAAACCUAAUGUGUAAAUUAAUUUAGUAGUGCUAUCCCAUAGUAGGAGAAGAA
>cluster39.fasta:20
AAAACUUUAUCCCUCUGUCUUGUUAUCAAAUGACCGAAUCUGUUAGCGAUUUUUCUAAAUGGCCUAAAAACAGUCAGCAAAUAAAUUGAACAAGAUGAUAUAACCACCAAAUCAGUACAAUAAGUGUGCGGACGGAGUUAUAUUCAAGAUAAAGAGCAUAGUUGGUGGUGAUCCAAUGUUCAGAAUUCCUGACCUCCAAGCUCCAGGUUUGAAUGGCCAUAUGAUGCUCAAUGACAAUGAGCAAUGCUGUAAAUGACAACUCUAAGAUUUUUUACAACAAAAUUUGACCAAUCGACGUACUACAAUCUCAAUUAUGACGAGAAAUAAGAAGCAUUGCGUAAAUCCAACAGAGCUAAGAGAAGGUUGUGAAAGACAUCAGAACAAAGAAACAGCAACUCUGCAGAUUAUUUCGCAGUGAGUUAUAGACGUUUCGCUUUCCUUUACGAUAUAUACUUGUGCAGAAUAAUUCUCUAAUAGCACAAGUAGAUUAGUUAACUUUAAUCAAUCUUAAUCAGUGUGUAAAUUAGGGAGGACUUGAAAGAGCCUGAGGCCACGCGAGUCGAUCGAGUUGUAACAAUGCUAGGAGAGCUGCCCUAUAUGAAGAGCCCUAAUGUGUAAAUAAUUUAGUGGGCUAUCCCCAUAUUUUAAUAGCUUCUUAAGAAACAA
>cluster393.fasta:20
AAUUUUUGCGAAAUGCACUUCCUGUGGCGGAAACACCUUCGAACGUUGACUAAAGGUUAUCAAAUGAGAGCAAUAAAGAUCGUUUUGUGGCUAAAAUUCCCAACAGACUAAGGAGCAAAGAAAAGUAAACUGUGCUUCUGUGGUUUGGCUGAUACCAUUGCAACAUGAGUGACACUCACGCAACCAAGAUUUUCCUCCUAAUCUUAAUAAUUAUGUAACACAAGUAGAUGUAGUUAACUAAAUCCUAGCAUUUUAAUCAGGUGUAACAUUAGGGAUUGAAAACCACCAUUUCAAGGCGUAAAAGUGUACAGUAACAAUGCUAGAGAGCUGCCUUAUAAGAGCUCUAAUUGUAAAAUUAAUUUAGAGUGCUCCCAUGGAUUUUAAUAGCUUAGGAGAUACAACCCCAACUCCCA
>cluster376.fasta:20
CGGAUAAGUACUCUUGUGAGUUACGAAACUGUCUCAAGUAUAUAGAGGUUUGACACCCAGAUUACGGCAGAUAUUGUCACUGCAGUGCUAGUGCUCGAUGUAUCACUUUAAGGGUGACUACACAUGCAAUGGAGAAAGAUCAAUUUUAAAGAUCAAGUUAAAGCUACAAAACAUUCCACACCAAGAAAGAAGAAGGUUGGUGAACUCCAGAGAAACAGCAAAUGUGACUUUGCUAGUUAUAUUUCCAACAAUUGACAUCCAGAGCAGGCUGACUCAACUCCAGCAAACUCAUGCAGACAAAGGCAGAUGGGCAUAUAAACGUUUCCGUUUAGUAUAUAGUACUUGUGCAGAAUGAAUUCUCGUAACUUAGCACAAGUAGAUGUGUUAACUUUAAUCUCAAAAAAGUGUAUUGGACUUGAAAGAGCCACCGUACGAGAGUGUACAGUGAACAAUGCUAGAGAGCUGCCUAUGAAGAGCCUAAUGUUAAAAUUAUUUUAGUAGUGCUAUCCCAUGUAUUUUAAUAGCUAGGAGAAUGACAA
>cluster371.fasta:20
GGUGGAAGACAAUCUGCACAUAAAUUCAGCCACCCUAAGAUACAAUGAGUGAAUUAACAUUGUGGCGGAGGUGAACCUCAUCGGAGUGACUGGCCAUUAAUGAUAUACUGUUAAAAAUCGCAAUAGUGCAAUUUAAACAAUAUGGGGCACAGACUUUGAACAGUUACGUGACACAAGAUAGUGUAAGUAGGAGCAGAAACUUUUCUUAAACAAUGUUAUCUGAGCAAUGCAGAUCAGAAUUUCCACAACUAGUACAGGGUAUGAUUGCUCGCACAAGCCAAUGUUUGUAGUCAAACAGGGACACUGAUUCUGUGCUAGAGCUCUUCUAAACUCUAAUAGGAGAUUAUGUCUUCAUGUAGACACAGCAUUUGCUUCAAAAUUAAAUGUGUGAAAACUUUUAAUGCUUCAAGCUCAGGUUGAUGUCACAGUUGUUAGCUAUUAUUUAAAUUACCACUUAUUAUAAAUGUUGAAUGUUACUGAUUAAGAAAAAAUGUCGGAUUAAAGAAGGCUAUCAGUCUGCUAAACCAGACAAGGCAGAUGGCUAUAUAAACGUUUCUUUUCCGUUUACGAUAUAGCUACUUGUGCAGAAUGAAACUCGUAACUAGCACAAGUAGAUGUGGUUAACUUUAAUAAGCAUCUUAAUCAGUGUGGGACUUAAAGAGCCACCACCGAGGCCACGGAGUACGAUGAGUGUACAGUGAACAUGUAGGGAGCGAUAUGAAGAGCCCUAAUGUGUAAAAUUAAUUUAGUAGUGCUAUCCAGAUUUUAAUAGCUUUAGGAGAAUGCA
>cluster307.fasta:20
GACAUUGAAAACAUAUUGUUUGGUACACAUGGUAUCUACAUGCUGCAGUUAUGCAUGGAGUAUUCGCUAAGUGCGCAAUGUUGUACAAAUGAACACCUUUGAAAGUUUUUCAGGUACUAGGCAUAAAUUGUAUACUAGUCUGAAAACCAAUGAGGAAUUGUCUAUACAAAUUACACUCAACAAAAAUAAAGACAAAGAGAGUGGACUACGCAGAUUUGGAUGAUUUCCAAACAUUGCAACUCCAGAGCUGCUGACUCAACUCCUAAACUCAUUGACCAAAGGCAGAUGGCAAUUUUCGUUUACAAUGUCUACUUGUGCAGAAUGAAUUCUCUAACUACUAGCACAAGUAGAUGUAGUAAAUUUAAUCUUAGCAACUUUAUGUGUAUAUGGAGGACUGAAAGAGCCACCACAUUUUCGAGGCCACGCGAGUACGAUCAGUGUACAGUGAACAAUCAGGAGACUGCCCAUAUGGAAGAGCCUAAUGUGUAAAAUUUUAUUUUAUAGCCUAUCCCCAUUGAUUUUAAUAGCUCUAAAUACAAU
>cluster304.fasta:20
GAAAAGAAAAAUUAUAAAUCACUUAUGGAGAGAUUAAACCAAACACCCAGUUCGGUAUUUUAAUUGUAUAUGAAUUUUAAGAAUGCAAGUGGGCAAAGCUGUUUCUCUCUUUGAAAUAAACUAGGAUAAUGCUAUGUUCCUUGAAAUGGGGUCAUUACCAAAUAUGUUUACUGUAAAACAUGCACUUGAUUUGUGUGUUAGUGGUUGACUACCGGGCCUCAAAUUGGAUGACAAAGAUCAAUAAAAUCAGCAUUUGUUGAAUAAUGACGAUCAACCCCCAACGAGCCUAAAAAGGACAAAAGAAGAAGGCUGAUGAAAUCUAGAGACAGAAGAAACAGCAAACUGUGACUUUUCCUGCUCAGAUUUGGAUGAUUUUCCAAACAAAUUGCAACAAUCCAUGAGCAGUGCUGACUCAACUCAGGCCUAAACUCAUGCAGACCCAAGGCAGAUGGGCUAUAAAACUUCGCUUUCCGUUUACGACAUAUAGUUCUGUGCAGAAUGAAUUCUCGUAACACAAGUAGAUGUAGUUAACUUUAAUUCACUAGCAAUCUUUAAUCAGUGUGUAACUUAAGGAGGACUUGAAAGAGCCACCACAUUUCACCGAGGCCACCGGAGUACGAUCGAGUGUACAGUGAACAAUGCUAGAGAGCUGCCUAUAUGGAAGAGCCCUAAUGUGUAAAAUUAAUUUUAGUAGUGCUAUCCCUGAUAUUUUAGAAGAACAAAACCACAACUUAAAUAUAAAC
>cluster265.fasta:20
UCCUUAAACGCUGCUCUGUGGGCUUUGAGAACUCAAGUCUUAGCUGAAACACUUAUCACAAAUAAGCCCUGACGGAGUCACUGGACAAAGUUAAUAUUCAAAUAUACAAAAAAAGAAACGAAACUCGUCACAACUCAGGCCUAAACUCAGCAGCCAAGCAGAGCAUAUAAACGUUUUUCCGUUUACGAUAUAUAGUCUACUCUUGUGCAGAAUGAAUUCUCGUAACAUAGCACAAGUAGAUGUAGUUAACUUUAAAUCCAAGCAAUCUUUAAUCAGUGUGUAAUAUUAGGGAGGACUUGAAAGAGCCACCACUUCCCGAGGCCACGCGGAGUACGAUCGAGUGUCAGUGAACAAUGCUAGGGAGAGCUGCCUAUAUGGAAGAGCCCUAAUGUGUAAAAUUAAUUUAGUAGUGCUAUCCCCAUGUGAUUUUAAUAGCUUUUAGGAGAAUGACAA
>cluster210.fasta:20
CCAUUUUAACUAAAAUCAAAGUUUAUUUUCAUCCAUCAUAUUAGGACUACUUAAUAGUUAAUGUAUAACACUACUCAGCUAAUUUUGGGCAUUACGGGAUUUCAUAGUAAAGUAGAAACUGCCCAACAAAACUGGUGUCUGUUUACUGCAUCAUGAUAAAAUCAAGUUUAGACAUUCUGAAUUCCUACAAACAUCAACAGACUAAAAAAAGGGUGUGAAACACUCAGAGCAGAGAAACAGCAAACUGUGACUCUUCCUGCUGCAGAUUUGGAUGAUUUCUCCAAACAAAUUGCAACAAUCCAUGAGCAGUGCUGACUCAACUCAGGCCUAAACUCAUGCAGACCAAGGCAGAUGGGCUAAUAAACGUUUCGCUUUCCGUUUACGAUAUAGUUACUCUUGUGCAGAAUGAAUUCCGUAACAUAGCACAAGUAGAUGUAGUUAACUUUAAUCUCACAUAGCAAUCUUUAUCAGUGUGUAACAUUAGGGAGCUUGAAAGAGCCACCCCUUCACCGAGGCCACGGAGUACGAUCGAGUGUACAGUGAACAAUGCGAGAGCUGCCUAUAAGAGCCCUAAUGUGUAAAAUUAAUUUUAAGUGCUAUCCCCAUGUGAUUUUAAUAGCUUUCUAGGAGAAUGACAAA
>cluster198.fasta:20
UAGCUCAGAACCAGCACCAAGAGGAUACAAAAUAUGUUGUAACAAUGUAAGAGGACCCGGCUUCUAAGAGCAUCGCCCUGCACUACUCGGACAAGAGAGGCAAUAACUAAAGCAAGAACAAAGGGGUGCAUGCAAAGCUACCCUAAGAGUGACAACGUGACAGUUGUAUUCUCAAUCGCUAAAUGGACUAACGAUACUAAACCCAAUAGAUUUGACAGCUAUUUUACAGUCAAUAAAUCCAUGUAAUUUAAUAUGUUCAAAAAA
>cluster139.fasta:20
GUUUAAAAUUUAUUAAACACAAAUAAAAUAAAGUGUUGUUCUGUGUAGUUAAUAUGGAUUGAUUCUACUUCAAAGUUUGACAAAUGUGGGAUUAGAAAUGCAAGUGACUCAAAAGCAAUCCGUUAAAAAUUCACAAGGUUUUAUCAAAUUCGAUGACUUAGAAUGUCGAACGUGUGACUCACAGGUGCCAUCAUUGGCAUCAUCAUCUGAGCAUUGACGCAUACAAAACCCCCAAGAAAAGGACAAGAAGAAGGCUGAUGAAACUAGCACAAGAGAAGAGAAACAGCAAACUGUGCUUUCACCUGCUGCAGAUUUGGAUGAUUUCCAAACAAUUGCCAAUCCUGAGCAGUUGACUAACCAGGCCUAAACUUCAGACAACAAGGCAGAUGGGCUAUAAAACGUUUUUUCCGUUUACGAAAACAUUGGAGAAUGAAUUCUGAAAAUAGCACAAGUAGAUGUGGUUAACUUAAAUCAUAGCAAUUUUUAAUAGUGUGUAACAUUGGAGGACUUGAAAGAGCCCACUUCCCGCCAGGAGUACGAUCAGUGUACAGUGAACAAUGCUAGGAGAGCUGCCUAUAUGGAAGAGCCCUAAUGUGUAAAAUUAAUUUUUAGUAGUGCUAUCCCCUGAUUUUUCGGAGAAUGACAAAA
>cluster973.fasta:18
UUGGUUAAACUUAUAAUAGCUCAUAACUGGUUCUGUCACACAAAUUGUAUACCUAUUUACUAACAGUCAAAAGGUGUUCUUCACAAAUUCUACCUGUAUAAAUCAGUAUGCCUCAAAAGAAAAACUGUAUGCUGCUAGUUAUAUAUGACCACUUUGAUAUUUAGAAACGGUGUGCUAAACAAAUAGAGUUUUAAAAAGUAUUACUAUAGAAAGUGAAAUUCGAAUUAGGCAAACAUCCAAAAUAUAGAGGUGACUCACAGGCCAAACAUCAGCGAUGCUCUAAUUUUGCAAUGAAUUAAAAUGGUUAACUCAACAACUAUUAGUUAAUGAAGAGCAUCGCAUGAAAAUGCUAGAAGUAAGCCUAAUUGUUAAAUAAUUUUGGCUAUCUGAUUAUAUCAGGAAAUACAAAA
>cluster83.fasta:18
AACUGAUGCACUCCUCAUCCCAACUAAAGGAUGCACAGUGAAGAGAGACCAUUCCUAAAUGUCAGAUCGAUACGUGAAAACCAUAUUAAAUUCGUUACUUUAUCUUAUUCUGUAGUGCUAAAUAUUUGUGUGCUCCAGUUUAACAUAUGAGUGACAAUACCACCUACACCAGAAAAUCCCAAACAAUCUGUAUACAGUCUUCAAAACAAGAACGAUCAACAUUGCACAAUUUGCCCACGACGUGGUUGACUCAAGUGCAAGGAUAAAACUCAACAAACACCACCAAAGAUAAAAAAAGAGGGAAAGCGCAGAAAGCAUUGAUUGCUGAGAUUCCAACAUCAAAAGGGCUUAUCGUAAGUCUACUUGUGCAGAUGAUUCUCACAUAGAUUAGUAAUAUUUUUGUAAAAACUUAAAAUUAACCUAAUUAAUAUUUU
>cluster61.fasta:18
CUCCCUUUAACAUAAAAUGAUGUACGGGUACGUCACUAAAGUAAAUAGAUUUGAAUUUAAAUCUUAACAAGACAUCUGUGAUCAAGCAAAACGAUGGCUAAUAAACUUCCCUUUAUAUGUUAUUAAAUAACAAGACGUGAUGUUACACGUUAUAGGGACAGAGCCACCACAUUCCAGGCCACGAGUACGAUGUGUCAGUGAACAAUGCUAGAGCUGCCUAUAUGGAAGAGCCCUAAUGUGUAAAAUUAUUUAGUAGUGCUAUCCCCUGUGAUUUUAAUAGCUUUAGAGAAUGACAACC
>cluster268.fasta:18
AGCUGCGAGUGGUCACAGGGGGGAGCCGGUCUCCCUCAAUUCACACACUAAAAAAUCUUGAUGUUGCCUGCUAUGACAACUAACAAGAAAUUGGAACUUCACACUUGAACCCGAUGUGAAGAGUGUUUGCUGAUGCUCAAGACCUCGAAGAUGAGUACUGGUCAUGCAUACAUUCAAACAAGCGAGUUCUAUUAGGCACAAUCGAAGGAAAAAGCAGGACUCCUUAUAUCGGGAUGAUUUUCAAGAUUGCAAAUCACUUAACGCACAGCGAAAGUCCUUUUCCUGUGAUCUCGUACUAAAGGAUGAGUAUUUAUCUCAAACAGUGGACUGAGUAGCCACAGCAGCAAUAAAAACCUAUGAACCCUAUAAAUAUUAUAGAUCAUUUAUCAAAAAC
>cluster208.fasta:18
UAAAAUUCUCCUAGUGAGACCGAAAGCUUCGUAGUAGUUUAAUCUAAAAAUGAGCAACAAAAUUUAACAGAGCCAAACUUACAAACCCAACAGAACAAAGCACAAACUGUACUUCUUCUGCUGCUUUUAAAUGCACAACCCGACGCACCAGCUAACAUAGGAGAUGGGCUUCCAGCCCCUUCUCUUAGGCAAUUAAACCACAAAUUUAUGGCCCGCUAGUGUCGAAGGUGCCACCGACAAGAUGAGACAGAGCUGCAAUUGUCACUCCCUUAUCAUUAAUUAAUAUCAAAAA
>cluster137.fasta:18
CAGGACUUAAGGUGCGUAUUGCUAAUCUUGGGCUGAACGGUACACUUGCUGUCCCACCGGAGUUCGUACAGAAGCUAGGCCCAACAUUUGUCUAAACCUGACACUUGGAACAGCCCACCUUUCAAGGCGUGAUCGUUAGACACCCUAGUGUGGAGUUAUAUUCAGUUACUGUUUCAUGCAAAGGUGACACCAAGCCAACUAACCAGACCUACAGAAUUCCUACUUACUGAUAAAGACAGAAGAAGAAUUCCUGGCGCUUGGAGAUUCAAAUCUGGCAGUGGAAACAUCAGCACAAGGAGAUGGCUUUUCGUGAUGGUCUGGAUAAUCCUACGCACAGUAGAUGUUACACACUUAUCAGUAAGCCCUUCGCCACGUACCGAAGUCUUUGGAAAAGCCAUAUUUAUAGUGUACCUUACUUUAUUUAAAUAAAAAAAAC
>cluster133.fasta:18
AAUAUCAACACUAAGACUGAUGAUGACAACGUGACUUGUCUUGCAAACGAUUCAAAUUCAGGAAAUGCUUAGAUGAUAUGUUGUAAUCGUUGUUGAUGCAAGAUGUACUAUUUGUAACAGUUGUUAAAGUUAGAAUGUGUACUAUAUGAACCUAGUCAUAAUCAAUUGUCUUCUGAUUGAGCAUCACACCACAGAGCCAAAACAAAAGAAUGAUGAAACCAACCUUAAGCAGCAAACUGUGACUUUUCCUGCUGCAGAUUUGGAUGAUUCCAAACAAUGCCAACCGAGCAGUCUGACUCAUCAGGCCUAAACAUGAGACAAGGCAGAUGGUAUAACGUUUUCCGUGAUAUAGUACGUGCAGAAUGAAUUCGUACAUACACAAGUAGAUGUAGUUAACUUAAUCUCGUUUAAUCAGUGUGUACAUUGGGCCUGAAAGAGCCACCCAGGCCAGCGGAGUACGAUACAUAAAAAUGCAGAGAGCUGCCUAUAUGGAAGAGCCCUAAUGUGUAAAUAUUUUAGUAGCGUGAUUUAUGCUUGGAGAAUGACAAA
>cluster961.fasta:16
ACUGGUGACCUGUUACUCUUAAAGAUUGCGUAGAGAAAAUAACACCCUAUAUUGUUGGCUACAUUUCGGUAAUACAUUGUCUUGUAUCAAACUAAUGUUUGGUUGCUUUGAUUUAAUAUUAAGUUAGUUUUAAUUGAUUAAAUCUGAUAAUGGCCAUGAUUCCUAACUUUUCACAAAAAGGGCUCCAAGUUUAUCCAAUAUGUUUGAUACACAUAUGCAGGAAUAUUCUCCGAAUGCAAUGAAGCUUGUGACCAAUGUCCAAGACACAACGAUGUGGUAAUUAAAGUGGGGUAUUUCAGAGCGGCCACUUAGCUUCAAGAUAUUUGUGAUAACAUUCAGUAUGUCUUAACAUGCUGAUGUGUCAACUAGCAUAAGGAGCUGAGUGGCAUAGCCCUCUAGGCAACAGUUCAACUUCCAGAGAUUCUCUUAAAUGGGAAGUGAUGUCUUGGCUGUUUAUAGAUGACAAAUAAAUCUGAAAGAACCUCUAAUGGUCUGUCAACCACAAAGACUCCUCAUUAGCGUGACCAAAACGAAGGAAAUACAGUAAUAGUAUGCAAUUUGAAGUAUAUUGCUUGAACCUGGAAACUUGGUACCUAACACAAUUGUAUACAUAAAACAGUAAUGUAAAGCCCCACCAACAGAGCCAAAAAGGACAAAAGAAGAAGGCUGAAACAGCCAGAGAAAACAGCAAACUUGCUUCCUGCUGCAGAUUUGGAUGAUUUCUCCAAACAAUUGCAACAAUCCGCUCAACUCAGGCCUAAACUCAUGCAGACCAAGGCAGAUGGGCAUAAAUUCUUUCCGUUUACGAUAUGGUAUCUGUGCAGAAUGAAUUUCGUAACCAGAAGUAGUUUAAUAAGCAUUUAAUCAGUGUGUAACAUUAGGAGGACUUGAAAGAGCCACCACAUUUCCGAGGCCACGCGGAUCGAGUGUACAGUGAAAUGCUAGAGAGCUGCCUAUAGGAAGAGCCCUAUGUGUAAAAUUAAUAGUAGUGCUAUCCCUUUUUUAAUAGCUUCAGAAAAAA
>cluster732.fasta:16
CCUUGACAAAAUUGCUCAUAAUUGCUACAUCAAAGCUAGAAACAGGGAAAUAUUAUCUACCCAGAUGAUCACACUGGGCCGCUGUUUGUAGACGAGUCGCAGAACAGCUAAUAGGUGUACCCACUCAAUUGGAAUACUGAUGCAAAAAUCAUCAUCAGACAUUUGCAUUUCUACCAGCGACAAAACUCAAGGAGGUUGAUGAGCUAGCCAACCGCAUAGAGCAAGUUUUCAUUUGCAAUUGAUGAUUCACCAAAUGCAACAUCAUAGCGGUGCGAGUUACUCAGGUCUAAGCUCAUCAGGACCACCACAGUGGGCUAGCAAAAGUUUGGCUUUAUUGUAUUGUCGACUUGUGCAUGCCAGAAUGAGAUUCAUUAUACACGUGGAGAUGACUUAUCUCAGCGUAUUUUAAUGGUAUUGAUUGAAGCCACCCCUCACAUCUCGAGGCUCUAGUCGAUCGAUGUACGUGAACAACUUAAAGAUCUUAAGAAGACCUAUGGAAAAAAUUUAGUAGGC
>cluster53.fasta:16
CUUCCAGUUCUGUAAAUCUAAACCAUCGAAAUUUGUAUCUGUUGUUAAACGAAGCAAACCUUUAGUGUGAAAUAUGUACGUUGCUCCAGUACGUAUCCACAUAAUGACAGAAUAUAAUCACUGCAAAACAUGAAAUGCGCUCCUCGGAGGGUUAUCUAUAUGUUGCAAUAAUUAAACCACCCAUUAGUUCCAUUGUAAUGGCAAAUUUGUUAAAAGAACCUUAGAGCCUAAAGAGCAAAGGAGGCUGAUGAACUCUUAAAAAAAACAGCAAACUGUGACUCUUCUGCAUUUGAUGAUUUCCAAACAAUUGCAACAAUCCCGAGCAGUGCUGACUCAACUCAGGCCUAAACUCAUGCAGAAUCAAGGCAGAUGGGCUAUAUAAACGUUUCUUUCGCAUUUGUAGUUUGUGCAGAAUGAAUUUCGAUAACAUAGCACAAUAGAUGUAGUUAACUUUCACAAGCAAUUUUAAUCAGUGUGUAACAUUAAGGGACUUGAAAGAGCCACACACGAGGCCACGCGAGUACGAUCGAGUGUACAGUGAACAAUGCUAGGGAGAGCUGCCCUAUGGAAGAGCCCUAAUGUGUAAAAUUAAUUUUAGUAGUGCUAUCCCAUGUGAUUUAUAGCUUGGAAACAAAAAU
>cluster352.fasta:16
UUGUGUAUACCCAAACUGUGUAUCCAAAAAAUUGAACAAACCAUCUAAGAUUCCAGUGUUCUGUAUCAUGUAGCACUUAAGGAGGAUAAGGUAUUUGCUGAGAUUGUGGGUAUUUUCUUAUUGACCAAAACAGUUCCAUGUAAAAACCUUAGGUGUACAUAGGUAACCUAAGCACAAUUUAUGCUAAAAUGUGCAAUCAAAGAUUUGACAGACUUUGAAUGACUUUAUGUAAUCAAGAUAACACUUCAGAUUGGGAAACACACCGCAUAGCAGGCUGGGCUUUGUUUUGCAUACAAUCUAAGAGUGGUGCUUGCAUAGACUCUUGUAAAUGUCUUGUUUGUCAAUCUAGUUCAAUGUCAAGGUGUGUACAGUGUAUAACUUUAGGUAUGAGCUAUUAUUGUAAAUACCCUCAUUGCAUUUGUAUAUAAAAUACGUUGUAGCAAUAAUGUACUAUCAGUGUUGGGGAUACUUACAACACUGUAUGAGGCGCUUAUAAGAAACUCAAAGAACUUUAAACUACAUGUUAUGCUUGUAGAAGUGCGCACAAUAUUCAUGAGUUGGUAACUGACUUACAAAAUACAUAUUACGUCAACUAAAACUAGAAAACAAAAAAGGCUGAGAGGUGAGCUGUUGUAAGACAAUUUGUGACUUGUGGGCUUUACAACAACUGCUGACUUCGGGCUAAAAUUAUGCAGACCACAAGCAGAUGGCUAUAUAAACGUUUCGUCCUCCUUUACGAUAUAUAGUCUACUUGUGCAGAAUGAAUCCCGUAACAUAGCACAAGUAGAUGUAGUUAACUUCAAUAACAAGCAAUCUUAAUCAGUGUGUAACAUUAAAGAGAGGACUGAAAGAGCCACAAUCCGAGGCCAGCAGAGUUACGAUGAGUGUCAGUGAACAAUGCUAGGGAGAGCUGCCUAUAUGGAAGAGCCCUAAUGUGCAAAAUUAAUUUAGUAGUGCUAUCCCCAUGUAUAUUUUUUAAAAUAGCCCUACUUUAGAGAAACAACCUUAC
>cluster337.fasta:16
UAACAGUUCUUGUUGAUAGUAGCUCAAAAGCGGUUUUGAUGGUUAACUGACUGAACCUUCUCACAAAAGCCCAUUCAUCGCCACAUUGAAUUCAAGGACCCAAAAAAGGUUGUGCUCCUCGUGCCCCUCAGCCUUCUAAAAGCCGGUGGGUGUCGCCCGAGAUUUGGGAACACAAAUCAAAGGUAAUCAACCUACAGAUGACAUAAUCAGCGCAUAAAACAUCCCACCAACAGAGCCUAAGAAAAGAGGGCGAUAAACUGGCCUAGACAGAAGAAACAGCAAACUGUGACUCUUUCCUGCUGCAGAUUUGGAUGAUUUAAAUGCACAAUCACGAGCAGUGCUGACUCAACUCAGGCCUAAACUCAUGCAGACCACAAAGGCAGAUGGGCUAUAAGUUUUGUUUCCGUUUACGCAUAGCUACUCUGUGCAGAAUGAAUUCCGUACACAUAGCACAAGUAGAUGUAGUUACUUAUCCACAGCAAUUUUUAAUUCAGUGUGUAACUUGGAGGACUUGAAAGAGCCACGGGAGUACGAUCGAGUGUACAGUGAAGGAGCUGCCUAUAUGGAAGAGCCCUAAUUGUAAAAUAUUUUAGUAGUGCUAUCCCUGUUUAAUAGCUUGAGAAUGACAGC
>cluster173.fasta:16
CACAGUGUCCGAAACCGACGGAGCGGAUCCGCGUCCAGGCCUCCGAGCCAGCACUCCCCAUCCGUCUGUAAUCCGUGCUCAUGCCCAGGGAGUCAGAUGUGACUCCACCUUGCUGAGGUAUGAGCUGACUUAAUGCAAUUGCAACAUGUACUGGAAAAUGCUGUACUAACCCUAAAGACUCAGGCUCUUUCAGCAGAAGCGCUGAGGAGAAAUUUAAACUGUUUCGGUAUUGCUUUACGUUUACAUCAUGGGUUGUAACCGCCACUAACGAGUCUCUCUAUGGUAACGUAAAAGUACAAUGCGUGCUUCCUGCUGCAGAUGUGAUUUUCAAACAAUGGCAACUCCAUACAGUGCUGACUCAACUCAGGGUAAAAUCAUGCAGACAAAGGCAGAAGGCCAAAAUUCCGUUUACGAUAUAGUUUUUUGCAAUGAAUUCUCGUACAUAACAAGUGAUGUUUACUUAAACGAGUGUGAAAUUAGAGGACUUGAAAGAGCCACCUUCGCCGGAUACUUAUUUUAGGAACAAUGCAGGGCUGCCUAGAAGAGCCUAUGUGUAACAUUUAUUUAGUAUGCUAUCCAUGUUUUUAAUAGUUACAAAA
>cluster113.fasta:16
CUAGGUAAAACCAACCAACUUUCGAUUGUUUAAAUCUGUAACGAAAACUAAAUGUUAUAGCACUCCAGAUCGAAUGACCCAUGGUAGUUGGUGACCAUUCUAGUAACAAUAAGAGUGGCCGCAGUGGCGAUCAACAGUCGGCACUGAGGCUUACAAAAACUGCGUCUUGAUCACCACCAUCGGCGCCUAAAUUCCUCCCAAGAAGACGUCUAAUUGAAGCACAAUUUAGUCCAGAUGACCAAUGGCACUACUGAAAACUUCAAAUGUGUGUGAAAGAAAGCUCAUGGUAUUUCCUAGAACUGGGCCAGGUGGAGCCUGUUGCUGCUAGAAGGGCUUUAUAGAGUUGACUGAAGCCUUAAUAGAAAAGAUACCCAAAUCCUGUUAACUGGCAUGCUGCAAUCGGUGUCCCUCAAGGACAAAGGCUUGUACAACGGAGCUGAGGCGGCGUCAGCUUCAUACAGUGCGAUAAUUUUAAGAAAUUUCCUAACAGGCAGCAGUGGAAACUUCUCUGCCCAGAUGGCUGUACAGCGUGAUGUUCUGCCAAUUGCUGACAGUUGAACCUGUUGAAAGCACAAUGUCUGGUCAAGGCAACAACAGGCUAGACUGUCAGUGCUGGUCUAAGAAGCCUUGGCAAAACUGAACAUACAAUGUAGCCAUGGUCUUGGACGUGCUCCAGAAAACCGUGAACUCACGGGAGCCAAGACUGAUAAAAAUUGGCGAAUUCCACAAUCCCAGUUUGGUUUCGAUGUGCGCUAGCAUGAAGUCACUUGAGGUGACCUGGUGAAAGAUCCAAAUCUCAGAUGAACCUUCUUGUGAUUAGCUAUAGAUGCUACAAACAUCCUCACCAAGAGACCAAGAACAAAAGAAGAAGGCUGAUGACUGUCUUGCAAGAGACAGAAGAAACAGCAAACUGUGACUUUUGCUGCAUUCCAACAAUUGAAUCCGAGCAGUGCUGACUAACCAGGCCUAACGCACAAAGGCGUGCUUAACGUCUUUCCGUUAUGAUUUGUCAGAAUGAAUAGCACAAGUAGAUUGGUUAUUACAAUUUUAACAUGUGUAACAUUAGGGAGGACUGAAAGCCACCUUCACCGGCCGAGUUCAUGGACAGUGAACAUGAGGGAGAGGAUUGGAGUGUAAAUUUUAGAGUGCUAUCCCCAUGUAUUAUAACUCAUGAAAAAUCAACACUCCCACUAUCCCCAC
>cluster73.fasta:14
GACACGACGUUCUAUCUUGCCUUGCAUGGCACGUAGGGCCACGGCAAUUCCGCGUAGUUAACCCUCCAAUUGUCAGAUUCUCUCCAUCCUGUAAUUGGUAAUAGUUCCCCAUCAAACAAUAUCUUCACAAUACACUAUUCUCGACAUUUGAGAUAAUUCAACAAAUUUAUAAGAUAAUGAAAAGAUGAAAUGUAUUUGUGAAUUAGACAUAAAGCUGAAUUUAUAACUCAGAACUCAUGAAAAGAAAAAAGAUGAGAACUAGAUGCUCUUUGCGAUAUAGAGUAAACAUCUAACAGUCGAAAAUCAAACAAAAUUAAUGGUUUUAUAAGUAGACAAACUUUUCUGAUAUUCUCAAUUAUCACAGUUCAUGAUCUGACUUAUGCCUCAAGACUAUAAUGUUUUCUUUAUUUGUUUGUUAAGUUCUUAUAAGAAUAACUUUCUUAUUAUGAGUGGUAUUAUUUAAAACACCAAUUUUAUAUUAACUUUGGGAUUAAAAUUUACAACAUUAGAUCUGAACUUCAGAGAUAAAGAGCAUUAAAUUUUAGUUAAUAUACCAUGUUAAAUUUUCAUAAGAAAAUACAAC
>cluster535.fasta:14
AGCUAUGAUUGUGCUUGGGAGUGGCUACAUGCAUUGGCUCGCUGAUGUGCUGCGGUUCAACCGGUGAUGGCUCUGUGACGGGUUCGGGCUGCAACUCCUGCUCUGUUACAUCCAGCACCUGUAGAUCAGCUAGCGCAGUUGCCGGGGCUGUCAGAGAACGAGGAUGGGUGCUGGGCAGGGUGGCAGGUGGUAUCUCCACUCACCCCCCAGAGAGAUGAACCACCCAGAGCGAAGAGAUUGAGAUUUCCGCCAGUACCACGGCCCCCGAGGCAGAUGGCAAAGGUUCGCAUAACAUCUGUGCAGAUGAAUCCUGUACUGCACAAGUAGAUGAGUUAACUUCUAAAUUUUAAUCUUUAACUCUAGGGAGGACUUGAAGCAUUCCGAGGCCACCGGAGUGGUGUAGUGAAACUGCGAGAGCUGCUAUGAAGAGCCCUAAUGUUAAAAUUAAUAGUACCUUACUUUUUAAAAAU
>cluster431.fasta:14
GCGAUAAAAAUGAGAUCCACCAGUCUAUGUAAGAUUAGGACUAUUUACUAACACAAGACACAUUAAAAUUAACCACAUUCUACGAUACAUAAUGGAAUGAGUUUCUUGUGGUUUUAAAAUUCAACAUUAUUUGACGUGGACGAUGUGAAGGGUUGACUAUUUAAACCUUUGCUAAGGACAAGUUUAUUAUUAUGAAAAUGCUGGAUAAUAAAGAAAACCAAGAUGAAACAUUAUAUGCUACCGUGAGUGCUUCUGCAAUACACAGGGAAUGGUACCUAGACAAAAAUCCAAUAGUCUUCUGUAUGACAAAACAAACAAAGAAGAUGUGACUCUUUCCUGCUGAAUUUGGAUGAUUCCAAACAAUUGCACAUGAGCAGUGCUGACUCAACUCGGCCUAAAUCAUGCAGACACAGGCAGAUGGGCUAUAAUUUUUCUUCAUAGUUAUGUGCAGAAUGAAUUCUCGUAAGCACAAGUAGAUGAGUUAACUUAAAUAGCAAUUCUUAGUGUAAUGGCUGAAAGAGCCACAUCCCGAGGCCACGCGGAUACGAUAGUGUACAGUGAACAAUGCUCCUAUAUGGAAGAGCCCUAAUGUGUAAAAUUAAUUUAGUAGUGCUAUCCCAUGUAUUUUAAUAGCUUUAGGAGAAUGAA
>cluster407.fasta:14
ACCUUGAUCUAAAACGGAUGGUGGUAUAACUCAAACGUAAAUUUGAUGAUGUGUUUACUUGCAUGAUCGCUUGUCUAAUAGUACAAAUACUUCUUUUCAUCAAUCAAUGUUAUGCUGUUAAGAUACGAUCAGCAAAUUACAUGUAUUUGCUAUUAAAGACCUUAAAAUCAGGGUGGAGUGCCCACAACCAAUGAUAAGUACUAAGAGAUGUUUACACUUUGUAGCUGAAUCAUUUGAACUACAACAAAUGUGCAUAUGUUAUGCACAGUAAGAUUUUAAAGUCUGGUCUUCUGAACACAUUUGCUAGAAUAUUCUUAAUUUUGUAAACAUCCAUCCAACAUGCUAAACUUAUGCAGAUAUUUUUGACCUUAACACGAGCUAACAAAAGAGUGUAUUAACUCACCUAGCAAUCUAUGUGUUAACAUUUGGGACUAAAACACUCCCUAGGCCGGCUGAUCAUAGUGUCAUGAAACAAUCUAGGAGAUCCACACCUUGAAAGCUUAGUAACAAUAAAUGUAGUUCUACCGUUUUUAUUAGUUUUGGGAAUGAAAAAGCCCCUACCUACCCUUAUCAUAUUUCCAAAUAAUGUGCAUCCCCAUUAUACAUAACAAU
>cluster377.fasta:14
AUCAACAAUGUCUCUUGAUUUCGUGCGAAAGUAUUAACCCACUAGACUGUGCUUAUAAGAAUACUUUCUGAUUGGCCAGCACUAACCCAAUUCUGCUUGGAGAAAAGCCUAACUGAUAACGACUAUGAGGCGUGAAUAAACCUUCCAAAAGUGCACACUCAUGGGUUAUAAAUGGUUUAAGGACAGUUUUGAUUAUAAAAUUAAUACCGCCUGCUUGCUCGCAACUUUGUAGCUUGUUAAGAGAUAAGUUAACACUCAAUCAGACUGAAACCAUUCCCAAAACAGAGAUUCUGAUCUCUAGUUGUGGACACAGCUUGACAGAUCCUAUUGGUUCCACAUGCAACUGAGCAGUGUGACUCAACUCAGGCCUAAACUCUGCAGACUACAAGGCAGAUGGGAUAAACUUUCCCUCAUAUAUAGUUACCUGUGCAGAAUGACGACAGUAGAUGUAUUAACUUUAACUUAGCAAUUUAAUCAUGUGUAGAGGACUUGAAAGAGCCACUCCAGGCCACGCGAGUACGAUCAGUGUACAGUGAACAAUGCUGGAGACUGCCUAUAUCCUAUGUGUAAAUUAUUUAGUAGUGCUAUCCCUGAUUUUAAUAGCUGGAAAACCCAAC
>cluster336.fasta:14
GACCCGAUCGGCCGGCGGUUUCAAAAAGGACAUAUGGAACUCCUAGAUGCUGAGUAUAAAGUGAUGAGAUCGUUAUGCUUACGUCACUUGCGGGUGCAAGAUGAAGUCGGUGAUGUGAACCAAACACCAAAGGUGCACAAUAAUCAAUCAAAGCCUGGUUAAAAAAUGAGCCAUUGAGAGCUGUGAUGCUGCUGAACAUGCAUGUGGGGGUCAAAGAUGCAUCAAGGUAUUGAGAGUGACAUCAUGUGCCCUGAUUAUAAAUAUCAUCUGUAUUGGAGAUAUUAUAAUUUUAGGUAUGCCAAUAAUGAUAAAAACCUAAGGACUCAAUAGUUAUCCACUUAAUCACA
>cluster297.fasta:14
UCAUAUUGAAUCCGGGCCCUAGCCGGCAUAUAUUGACUCCAGACAAUAGUCUGGCCUAAUGAAACAUCAAGGAUUGAACCGCAAUCUCUUCAGAUGGACAUGAGACAUUUGGGACGUGGCCACCACAUAACGCUAGAAACAAACUCGCCGAGACAGAAGAAACAGCAAACUGUGACUCUUCCUGCUAGAUUUGGUUUCCAAACAAUGAAAUCCAUGACAGUGCUGAUAACUCAGGCCAAACUCACAGACCACAGCAGAUGGGCUUAUAAACGUUUCUUCCGACAUAUAUGUCCUUGUGCAGAAAUCCGAACUAGCACAAGUAGAUGUAGUUAACUUAACUGCAUAUCAGUGUGUAACAUUAGGGAGGACUUGAAAGAGCCACCCUCCCGAGGCCACGCGGAGUACGAUCGAGUGUCAGUGACAAUGCUAGGAGAGCUGCCUAUUGGAAGAGCCCUAAUGUGUAAAAUUAAUUUUAGUAGUGCUAUCCCAUGUGAUUUUUAAUAGCUUUUAGGAGAAUGACAAAAA
>cluster287.fasta:14
UGACCGGAUCAUUAAUAAUCACCGGUGAAAAAGGUGAAUAAGGGACAAUUACAUCCCCUGAUGCAACAUAAAGUUUGUCAAAUUGAAAUGAGCUGCUAGUCAAAUUGGAAUCAAAUAAGACAUUGCUAACAAGCCAAAAAGCAAAAGGGUUCCUGUGCAGAUUGGAGAUUCAUUGCACAUCCUGAGCAGUCUGACUCAACCAGGCCUAAACUCAUGCAGACAUCAAAGGCAGAUGGGCUAUAAGUUUCCGUUUACGAUUAGUCUACUUGUGCAGAAUGAAUUCUGUAACAUAGCACAAGUAGAUGUAGUACUUACAAGCAAUUUACGGUGUGUAAUGAGGACUUAACCACUUACCGAGGCCACGGAGUACGAUAGUGUGUGAACAAUGCUGGGAGCUGCCUAUUGGAAGAGCCCUAAUGUGUAAAAUUAAUUUUAGUGUGCUCCCACUGAUUUUAAUAGCUUUUAGGAGAAUGAAAAACAAAAC
>cluster285.fasta:14
CUUUCUCGCAACAUAUAGAGUUAUAGCUGUAAGAAGUAGUGUUCAAUAAGUGCCAUGCCAGUAUAAUGAACACAAUUUAAUGACUUUUCUACGUGGUAAAAUGCCAUAAGUAUCAAACGUGUCAUGAAUAGAUUUGACACAGACUUGAAGAGUUUGUUUCGUUCAUGAGAGAAUUGUGUGUCUUACAAACUAAGACUAAUCAGAUGGCAAGUCUAUUUAGGCGAAUACAGCAACAGUAGCUAGUCCUAGGGGCCGGCUUUGUAGAUGAUAUGAAAACAGAUGGUACAAGAUUGAACGGUUCGUGUCUUAGCUAAUACCUAUAACAUCCUAUCAGAGUAUGCUGAUGUAUUGUACUUACAAUAAAGAUGAUGAGUUAGGACCGUAGAUUUGUUAUGCUUAAAUGAUCACUCAAGGUAUUGGACCUGAUUAUGAGGCUAUGUACACCAGUACAGGCUGUUGGGGCUUGUGUUUGCAAUUCACAGACUCAUAAGAUGUGGUGCUUGCAUACGUAGACCAUUCUUAUGUUGUAAAUGCUGUUACGACCAUGUCAAACAACAUCACAAUUAGUUUGUUGUUAAUCCGUAUGUUUGCAAUGCUCCAGGUUGUGAUGUCACAGAUGUGACUCAAUUACUUGGAGGUAUGAGCUAUUAUUGUAAAUAAACCCAUAGUUUUCCAUUGUGUGCUAAUGGACAGUUUUUUUUAUAUAAAAAUGUGUAGCGAUAAUGUUACUGACUUAAUGCAAUUGCAACAUGUGACUGGACAAAUGCUGGUGAUUACAUUUUGCUAACCUGUACUGAAAAGACUCAAGCUUUUGAGAAACGCUCAAGCUCUGAGAGACAUUUAAACUGUCUUAUGGUAUUGCUACUGUCGUGAAGUGCUGUUGACAGAGAAUUACAUGGGAAGUUGGUAAACCUAGACCACCAUUAACCGAAAUUAUGUCUUUACUGGUUAUCGUGUAACUAAAAACAGUAAGUACAAAUGGAAGUAUUGACUCUUCCUGCUGCAGAUUUGGAUGAUUUCCAAACAAUUGCAACAAUCCAUGAGCAGUGCUGACUCAACUCAGGCCUAAACUCAUGCAGACCUCACAAGGCAGAUGGGCUAUAAACGUUUUCGCUUCCGUUUACGAUAUAUAGUAUCUUGUGCAGAAUGAACCGUACUACAUAGCACAAGUAGAUGUAGUUAACUUUUUCAUAGCAAUUUUUAAUCAGUGUGUAACAUUAGGGAGGACUUGAAAGAGCCACCACAUUUCACGAGGCCACGCGGAGUACGAUCGAGUGUACAGUGAACAAUGCAGGGAGAGCUGCCUAUAUGGAAGAGCCCUAAUGUGUAAAAUUAAUUUUAGUAGUGCUAUCCCCAUGUGAUUAAUAGCUUUAGGAGAAUGACAAACCCAUAUCUAUAUCCCCCACACA
>cluster245.fasta:14
AUGUGCUGAAAGCGUUACGACAUAACUUGUUGCCAAAUUUGCAAAAUCUUAAUGAUGUAGAAAGUUGGACAAAGUUUUUUAAAAUGAUAACACUCUGGGAACAGUUUAAGCAGUCCAAAACUAAGGUUGGGCGUUUCAGACAUAAGAUGUUGACUAGACCAUUUAAACUAGUUGUCUGAUGAUGUAGCUUAAUUCCCAUUGAUGGAAGUUUGUGGCGAAAUGUACUGCACUGACUGGACAAUGCUGGUGAUUACAUUUAGCUAACACCACUGAAAGAUCAAGCUUUUGCAGCAGAAACGUUCAAGCUACUGAGGACACAUUUAAACUGUCAGGUAUUGCUACUGUCUAAGUGCUGUCUGACAGAGAAUUACUCUGAAAGUUGGUAAACCUAGACCACCACUUAUCGAAAUUAUGUCUGUAUCGUGUAAUAAAACAGUAAAGUGCAAGAGAGUAUGUGACUCUUUUCCUGCUGCAGAUUUGGAUGAUUUCCAAACAAUUGCAACAAUCCAUGAGCAGUGCUGACUCAACUCAGGCCUAAACUCAUGCAGACAUCAAGGCAGAUGGGCUAUAUAAACGUUUCGCUUUUCCGUUUACGAUUAUAGUCAUUUGUGCAGAAUGAAUUUCGUAACUACAUAGCACAAGUAGAUGUAGUUAACUUUAAUCUCUAGCAAUCUCUAAUCAGUGUGUAACAUUAGGAGGACUUGAAAGAGCCACCACAUUUCCCGAGGCCACGCGGAGUACGAUCGAGUGUACAGUGAACAAUGCUAGGGAGCUGCCUAUAUGGAAGAGCCCUAAUGUGUAAAAUUAAUUUUAGUAGUGCUAUCCCAUGUGAUUUUAAUAGCUUUUAGGAGAAUGACAAA
>cluster233.fasta:14
UAACUUAUGCAUCAACUUUAACUUCAGGAAUUAAAGAAAGCCUUCAUGUAAAGGAAGACAUGUGAGUUUAUGUAACAAAUUAAAAUUUACGAAUAAAAAACUUUUAUGAGUCAUACCAGAGAGUGAAUAAAGCUUAUGUUAAAAAAAUACUGUUUAUCUGGUGUGAAUUCUUAUAAAGAUCUUACAACUUAUAAACAGUUUUUAAAAGACACAAUGAGUUAUUAUGAAGCCAAUCUAGCCUCUGAACCGUGCUAGAAAACAGUUCUUGUCCAAGGUCUAGCGAUUUCUGUCUGCAACCUAGUCGCUGUGUGAACUAAAGCAUUCAGCUUUGAAAUGACAUUUAAGUGAUAUAAACAAAAUGUGUAGAAACAGAAAAGUGAUUCUCAAAUUCAGAAAAUAGAGUCUAAAUGUGUGGCAGAAAAAUUGCACCCCUCAUUCUUAGUUGCAACAUUAGCAGUGAUAUCGCCUAAGGUCUAUAAUAUGAGUGUUAAUUCUCUGAGAAGGCCGCAGAUAGUUAGUAAAAUGAGAGAGCUGCCAUAAGAGCCCUAAUUAUUUUACCUAUUUGAAAACC
>cluster223.fasta:14
UAAGUGUACCGCUUUAAGCAUUGCUAAGUUGUAAGAGAGUGUAGACACUUUUGCUCAGGUAAUAUGUACAUUGUUACAAUGACAGCACAUUUUGUAAGUGUGUUAAGACUUUAUUUAUUAAUGGUGGUGUAUAUGUCAGCUGGCUUCAUAAUAAAAGGGAUUGAGAUUCAUAAGAGUCAGUUGCUUGCAUACAAACGUAAUAUUUACUACUCACAUGAAUUAGUAUAGGCAAAAUAAUAUAGCUGGUGUUCUGUCUUAACUAACAUUAUUAAAAUUUGAAUCAGUGCCUAGAGUGUGUCUUUGUUGAAUAACAGACACUAAAUAGUGUGAAACUCAUAUGGGUGGAUACCUAAAUGGUAGAGCCUGCUACAUGUUUCAAUGUUGUGCUCACACCGUUUCAUAUAGCUAAUGUGAAGGUAUGUUGGCGGUCGUUAAACCAGUGGAAUCUCAGAAACUGCUUAUGUAUGUGAUUGUCAAGCUGUACGCCAAUGUUAAGCUAGAUGUAACAAAAUUGCGAAAGUAUUCCGCAUUACACUUAUGAGGUCUUAAUAGAAUGUGACGCAGACUGUGAAUGUGAUUGCGUAAUCAUUAAAUUCCGACGACGUUGGUUCAAAGCUCAAGUUAGUGGCUAUAAACUUAAGUUAACAAUUUUAUGUGAAGAAAAUGUGACUGACUUCAAGGCAGUACCUUCCUACCAAUCGUCGAUAUAGUAUAAUGCUACACACAUUUCUUUCAAAAUUAAUACAUGUAUUAACCAUUAAUUGUCUUGUCUGUUAAUCCGUAUUUUGCAACAGGUUGUGAUGUCACAGAUGUGACUCAACUUUAGGAGGUAUGAGCUAUUAUUGUAAUCUAACACCACUGGUUCAUUGUGUGCUAAUGGACAAGUUUUGGUUUUAAAAAUCGUUUGGUAGCGAUAAUGUUAUGACUUUAAUGCAAUUGCAACAUGUGUGAAAUGCUGGUGAUACUUUAGCUACACUGAAGACUCUUAAGAAACGCCAAAGCUAUGAGGAGACAUUUAAAUGUUUAUGGUAUUGUAUUCGUGAAGUGCUGUCUGACAGAGAUUAAAGGUGAACGACACAAGGAAAAAAGAAAAGGAGAUGACUCUUCUCUGCAGAUUUGGAUGAUUUUCCAAACAAUUGCAACAAUCCAUGAGCAGUGCUGACUAACUCAGGCCUAAACUCAUGCAGACCAGGCAGAUGGGCUAUAUAAACGUUUGCUUUCCGUUACGAUAUAGUUACUUUGUGCAGAAUGAAUUCUCUCUACAUAGCACAAGUAGAUGUAGUUAACUUUAACUCACAUAGCAAUUUUAAUAGUGUGUAACAUUAGGGUAAAGAGCCCCACUCAGGCCACAGGAGUACGAUUCAGUGUACAGUGAACAAUGCUAGGAGAGCUCCUAUAUGAAGAGCCCUAAUGUGUAAAAUUAAUUUAGUAGUGCUAUCCCCAUGAUUUUAAUAGCUUUUAGGAGAAUGACAAAA
>cluster190.fasta:14
UUUUUCAUUUUUUUUUUUUACCUUUUCAAAUUAUUGGUAAUAGUGCAUGGCAUAAUCAACUACAAGUCAAUCAGUAUGAUAUGUGUCCCAAACAAUACGCGUUGUUGUUAAACCGUAUAGUGGACAAUUAAUUUAAUAAAUGACAGUUGGUUGUACAAAGGGAUGAAAAUUACGAUUAUAUUGAGUCCCCAAAUUCAUGCAAUUAUUCAUAGAAAAAUACUGUACUUUAAAAGAUCAUACUUUGAAUGUACUGUAAGAAUUGUUCAGUGCUAUUGUAAAAGUAAUUUUAACUUUAGAAAACUGUCAACUAACCUCUAUCUCUCCCAUAGACAAAGCUCUGAGCAUAUAUUUGCACUUAUCUAUUGACAGAUUAAAGCAACCACCUAUUAGAAGUCAAAAGGAGUAGGAUUUGUUUUGAUUCAACACAAUGUGGUGAUUAUAACCUACACGUGCAAAUCAACCAACUAAUGGGACAGACAUACAAAACAUUCCCACCAACAGAGCCUAAAAGGACAAAAAGAAGAAGGCUGAUGAAACUCAAGCCAAAGAGACAGAAGAAACAGCAAACUGUUCUUUCCUGUGCAGAUUGGAUGAUUUCAAUAAUCCGAGCAGUGCUGACUAUAGGCAAACUCAUCGCCAAGGCAGAUGGGCUAUAAAAGUUUCUUCCGUAUAUAGUCUACUCUUGUGCAGAAUGAAUCUCGUAACUACAUAGCACAAGUAGAUGUAGUUAAUUUCGCAAUUAGUGUAUAGGGAGGACUUGAAAGAGCCACCAUUCCGAGGCCACCGGAGUACGAUCGAGUGUACAGUGAACAAUGUGGGAGAGCUGCCUAUGAAGAGCCCUGUGUAAAAUUAAUUAGUAUCCCAUGUGAUUUUUAAUAGCUUAGGAGAAUGACAAAUCCCCCACACCCAUUCCAUCAUCCCCCACCAAC
>cluster150.fasta:14
CAAAACACUGAUUGAUCUGGACCUUAGCUUUAACAGAUUCCAGUCCUAUGUUCCUUAACUGCACUCCAGCGUUAUCACAAUUAUGGCUUCUAAGGAGGUAUGAUCUCCCUGCAGGUUGAAUUGCAAACAUUUACGCAAUGCUAUUAAUCUGCUCUCCUUCAAAACAUUACUUUGGGGUGAAUGAGAUUAGUCUUAAUUUACUAACAACUGUAAAAAUGUGUACACACUUUCGAUAGGAGAAUGAAUGUAAUUAGUUUAUCGUAACAUAGGAGACUUGAAAAAAAACGAUAAACCCUAUGUAAUAUUUAUCUAUCCCAAUACAAAAU
>cluster89.fasta:12
UUCUGAAUCAACCUAUAAGAUUAGUUUGACCGCAAUGUUUUCUUGUAAUGGUAAUCUGUGUGCUUCCACAUUCGUCGUUGAAAUUUUGAUGCACGUAUGUUUCAUCGAAAACAAAUGCCUAAAAUAAUACGUCUGGUUGUGAUCGCCAUUAGUCAAAAUAGAGUGCACUGUUGUAAACACUCGGCAACUGCCAAGAUAUGGCUGUUCCAACAUAUGAUCAAUGCGAACGAGUGGCUACCGAACAAUGUCAGAUGCUUAACACGUCAGUCAACAAGACUGUAUGUGUCAAACCAGGGAGCAAUAGUGUGGUAGUCAUCAGUUCUUUAACCAGACAAUGGUGAGAUCCACAAGAGGUGUGAUGCUUUAGCUACAUGUGGUCAAAACAUACCAACCACAACUGACUUUUUUAAUGCUGUCCACUUCAACGUUCCCUGGUCUGAUAUGAUUUUUUGCUUGGCCAUAGCCAUACUCACUGCAAAAAAGCAUAGGCAUUUGAUGGAUCAGCCUCACUAGAGACUAUGGUCCAAACAAUUGCAACUGAGCAGUGCUGACUUAUUCAGGCCUAAACUCAUGCAGACCACACAAGGCAGAUGGGCUAUAAACGUUUUCGCUUUUUCCGUUUACGAUAUAGUUACCUUGUGCAGAAUGAAUUCAACUACAUAGCACAAGUAGAUGUAGUUAACUUUAAUUACAUAGCAAUCUUAUCAGUGUGUAACAUUGGGAGCUUGAAAGAGCCACCACAUUUACGAGGCCACGCGGAGUACGAUCGAGUGUACAGUGAACAAUGCUAGGGAGAGCUGCCUAUAUGGAAGAGCCCUAAUGUGUAAAAUUAAUUUUAGUAGUGCUAUCCCCAUGUAAUUUAAUAGCUUUUAGGAGAAUGACAAAC
>cluster74.fasta:12
AAAUUUUACUUGCAUAAGCAGGCUAGACAAACUGGCUACUAUAUCAAGUGUGAGAAUGGAUUAUCGUAAAUUGAUGGCCACAUAUGAGGUGCUCAAGUAUUGAAGAAGCUCAUUGUUUAAUUUAACCAGGGACCUAUAGGGGUUUGAUUUUCAAGCUGUCCGCUGAACAGACUUGAAAGAGCCUAUUUCUCUGACGUGUGUGAGAGCCAGAUUAAUACCACCCAGACCUAAGCAAUGAACCCCCUAAAAACCACUGUUCAGGAGUGGAGCUUGUGUAUUAGGAGUUGUGCUUAUUGUCUGUUAAUCCCUUACUUCUUCUAUGGUGUGAAAGAAUCACAGCUGAUUUUAAUCAGCUUUUUGAGAAUUUGAAAAUCCCUUCGCUAUAGCAUUUACUCCUUAAGUAUCUAUCUGAAUGUCUAAAACAGAAAGUCAAAAAACUCCACAAUCUGAAUGUUUUCCAAAAUUACCUAUGUGUUACUUAUCUCCUAAAGACCACCAUAUUCUGAACAACUAAGAGCCAUCCCC
>cluster65.fasta:12
CCCCUGACCAAAGAAUAGGCUAUGUGCCCCAUAACAACAAUUGUACCCGUUGCAGAGGCUCAAGAACAGAAGAAAACCAGCCUGAGCUUUGUGCUGGACACAACUGUGAUUGGUCUUUUGAUGCAGAUUGAGUGAUUCUCAAACAUCUCAUGACAGUGCUACACCUAGCCAAACAUGUACAUGCAGUAAGCAGACUAGACUUCUUCGUUUUAUAGUCUUGUCAGAAUGAAGAACUAUCAGAUGUAACAGAAGGCGAUGAAUCACCUCAGUAAGGAUUGCUUCCUGCAUUAAUGCAAAGUCGUUUGGUUGAUGCAGAAAUGUAAAGUUAGCUUACCCGUGCUUCUCCAGGAAAGCGCAACGUCUGAUCAAGGAUGCCAAGGCUCAUAAUAUCUCGUAAAUCAAAAGACAAAAAGAAAAGCUGAGAACUUAUUUACAACAAUUGCAACAAUCCAUGAGCAGUGCCCAACUUUCAAGGUCUACUCUUUGCCACCCUCCCGGCCACCGGCGUCGGUUACAGUGCAUCUACCUAAUAAGGAUCCCAAUAUCAAA
>cluster52.fasta:12
CGUGUGGUGUGUCCUAUUGGCGCCGAACUAAAGUAUUUGACUACACGUUGUAUCGUCUGCGUAGUGCUGCCGUGUUUUGACGAAGGUAUGACACUGUCACAUAAUGUUUGAUUUCAAUAGGAUAUUACGCGCAUAGCGGUGACGUGCCAUAUUUUGGACCAGGUUAUGCAGGUAAGUCGACCACCCAGGAAUUGGGGUUCUCUGGUACAGCAGUGUGUCAUACAGGAUGUAGCUACCAGGCGCGUCAACCCACUCUUCUUCUCGGGUCAGCUCGCCAGGAGCACCUCGGGUUGAAUGGUUUGGCGGUGAUGCUCUCUGCUGCUGUGGUGGGUUUAUAAGUGCUGUCUACAGAAUCGUGUAACUAAAACAGUGGACAGGAGUUUGGACUCAACACACGGCUAAACUCAGCGCAUAGGCAGAUGAUACUUCCCUUCUACUCAAUCGUACUGCGGAUGGUUACAUAAUGCAAAUCAGAUGGACUAAAGAGCCACCACUUCACGAGGCCACGCGAACGCUAGUGUACAGUGAACAAUGCUAGGGAAGCUGCCUAUAUGAAGAGCCCUAAUGUGUAAAAUUAAUUUUAGUAGUGCUAUCCCGUGAUUUUAAUACUUUGGAGAAUGACAACACCAUAUUUUUUAAAC
>cluster457.fasta:12
AAGCAACAGAAAAGUUGAUGGCACUGAGAGACUGCUAAUAGAACGGUAACAAUCUUGCACCUUUAUAUUAACAUGAAUUAAUAAAAACAUAUGCGUUUCAUGCCAGGUCCUAGUGAUGUGUUUUAACUUAGAGCUUGAACCUCAGCGUCUCACUUUAAAAAGUCUUAUAAGAAGUGUGUAUAUAUAAGUCAAAAUUCAAACAUAAACAAUGACGAUCUAUUUGAACUUAGGUUAUGCACUAAAACAUUCUUUCACAAGACAUGUAUUUUGCAAUUAGAACCAUUGCAAAUCAUUAGAGACUGCGAACAUACUUGCAAAGGUCUUAUUCAGAUGGGUUGUAAUUUAUUUCCGGUUACUAUUGUCUCGGAGAAUUAAACUGCAAAAAUGUAGCUAAUUUAAUAUUUAUUAGGUGAGCCAAUUUCCGAGACUCAGUACAAAACAUAACAAUGUUACUGCUUAGGAAGAACUACUAUGGAAAAAUUAAUUUUGAUCUGACAUCCCAUGUUUCAAGGAAUUUAUUCAACUUAUUUAAAAACAAAACCCACCUUAAAAA
>cluster427.fasta:12
GGUGUUCAACAUGCACUCAAAUUCUAGCACCAAGGAGUUUGUAGAACAGAUGGUACAUUAUUCAGGAGUAUCAUGUCUCAUUUCUAUAAUACACAUGAUGAGUCAAUAUUUGUUAUGCUUACUAAUGAUAACACUCAAGGUAUGGACCGGAUGAGGCUAUGUACACACCCUCAUUAAGAUGUUGCUACAUCACGUAGACUGUUACAACCAAGCAUCAACAAAACAAUGCUCAGGUUGAGUCACAGAUGGACUCAACAGCUAAAUCGUAAAUUGGACAAGUUUAAAAUACAUAUACUUUACUGAGCUCUAAUGCAAACACCUGUACUGAAAUCAACCUCCAGAAUUCAAGCUACUGAGGAUUUAAACUGCUAUGGUAUUGGGUGCUGUCUGACAGAGAAUUACUCAUGGAUUGGUAAACCUAGACCACCACUAACCCAAAUUCCUCUAAAAAGCACUAAAUAGCAAUGCAACAAUCCAUGAGCAGUAGGCCUAAAUUCAUGCAGACCAAGGCAAUGGGCUAAUAAACGUUUCGCUUCCGUUUACAUAAUGGUCUACUUGUGCAGAAUGAAUCCGUACAACAAGCACAAGUAGAUGUAGUUAACUUUAACCUAGCAAGGUUUAAUCAGUGGUAACUGAAAGAGCCACUUACGAGGCCACGGGAAAGUGCAGUGCCAAGCAGAGCUGCCUAUGGAAGAGCCCUAAUGUGUAAAAUUAAUUUAGUAGUGCUAUCCCGUAUUUUUAUUCUAGGAGAAUGACAAAAAU
>cluster417.fasta:12
AAAGUAGAGCCUGCAACUAAACGUGUGUUGACUGUAUGUUACGUGGCCAAAUGAGUUUAUCCACUGUGAAAUGCCAUAAUAUGCCGCAAUUACACAGAAAAGAGAUCUUACAACUUAAUGUCCCGCAUAUUUGCGCAACAUUGUCUGGCGAAAUGUGUCCUUCUAAAGGACCCAUAGUAACAGGAUGAAGUAGGCCUGAUGAACAAUUCUGCCUCACUAAACAUCCAAUUAGGAGAGCUGAUGUGUUAUGUGCAUGACAUACAUAAGAAACCACCAACAGAUCACUAAGAUUGGUGAAUUAAAAUGUUAUCUACUUAGAAGAUGAAGGAAAAAUGCUGAUGAUUACUCGACCUGGAGACAUUACCUGUUGGAAGACAGCAAAGUGUGGCUAUGUCCUGCUGAGAUCGAGUUCAAAAGCAACAAUCCAUGAGCAGUGUAGGCCUAAACUCAUGCAGACCCAAGGCAGAUGGGCUAUAUAAUUCCUUUUUCCGUUGAUACUUGUCAGAAUGAAUUCUUAGCACAAGUAGAUGUAGUUACUUUAACAUAGCAAUCUUAAUCAGGUGUAACAUUAGGAGGACUGAAAAGAGCGAGGCCACGCGGAGUACGAUCGAGUGACAGUGAACAAUGCUCGGGAGAGCUGCCUAUAUGGAAGAGAAUGUGUAAAAUUAAUUUUAGUAGUGCUAUCCCUUGAUUUUAAUAAACUUAGGAGAAUGACAAAAAAACCCCCCCCCCCACACAUCUCUCAUAUAUAUCCAUCCCUACUCCACUCCAAU
>cluster408.fasta:12
CUAGUUGGCCAACGUUUAUAGAUUCGCCACAGGUAUCCAGUGUUUAACGUCAACCUGUCCCUACAAUUUUAUGACAGCUACAACACAUAUGGUAGUAUGUGUAACUUGCUGGAAUAGUGUGCUUCGCAAAAGCUGACGAUUGCACUUUAAGUCAAUGGGCACAAAUCUGCCACAACAGACCUCACAAUGUUGUGAUGAUUAAUAAAAGACUAUAUAACUUCACUGAUCAGCAUCGAAGGGUGAAGACUUGUGAAACUCUACUCCCAGAGUCGGAAAUGUGAACACCAACAAUGAUUUUUUCUUGUUUGAUGUUCCAAACAUUGCAAAACAUGAAUGCUGGCUUAGUCAGGCCUAACACAUGCAACCGAUAAGAUGGACUUAUAAACGUUGAUUCCUUAAUCUAUAUACUACUUGUGAGAAUGAAUCGCUAUAGAGUGAUUAACUUAACCACAAGCAGUCAAUAGUGGAACAUAAGGAGACUGAGAGCACCACAUGUUGGAGUAUGUCGACUGUCCAGUGACAAUUUAGAGAGUGUCUAAUGGAAGAGCCCUAAAUGUAUUAAUUAGCUACUUCCCCUACUCAUAUUAUAAUCUAUACCUCUACAUCAACCACAUCCCA
>cluster401.fasta:12
GACUUAUGAUUUUGUAAAGAUUAUACGAAGAACUUAGGUGACUGUCGCAUUUUUAAAACACACAUCUGAGCCACGAAAUGCUAUGUUGACUGACAUUAGAAAUCUUGGUACUGCAUUAUUGGGAUUAAACCGUAGGGAUUCGGUUAUAACUUCUUAUUUCAUUGUUAAUGUAACCUCGACAGGCUUUAACUGCAGAGUCAUGCAACAAGGCUUUACAUGAGUGGUGUAAAUAUGACCCGAAGAAAGAGUUAAAACUCUCGACCAUUAUUUUAAAUUGGAUAGACCCCAGAUUAUGUUGAUUUUCGAUGACAGAUGCAUUUGCACUGUCACUUUAAUGUUAUUCAGUCUGCCCUACAUGACCACAGUGAGAGAAGAUUUGAAUGUGUUUCCAUCUGUAGUUUCAACGGUACUUCAGUGUACAUAAUCAAGAUGUAAUAACAUAGCUCCUAGUUGAAUAUUGUGUAUGCUUUACCAUGCUUACUGUUCUGGCAUUAUAUUGAUAAGCAUGUAUUCUUAGGUGCACUUAGUAAAUGUCCUUUCAAACUGUCAACCAGGUAUCGACUUAUGAUUUUUGUGUUACAGUUCUUAAGGAAGAUAAAUAAUUUUAGUUAC
>cluster372.fasta:12
AGAGCUUGCCCUACUUGACUAGAAGUUCAUCAAGGGGUUGCACAUGUUAAUAUGUAUGUACUCUAGAAUGUUGCAAACAUGCUUCACACGGUGUCUCAGAUGGAUACUGCUAGCACGCCAAUUAUACUUUACAUUGAUGGAAAUUGCGAUAAAUUCCACAACACAGACCUAUGAGUGUCUAUAAAAAAGAUGUGACACAACUUGGAGGAAUUAAUUGAUGACACUUUUGUGUUUCCAAGGUUGGUUUAUCAAAAAUUGAGCACAACAUUGUGACAGUUAAGUGAUUACCUUCUCCAAUCAUAGAAAACAAAACAGAUGGUGCUAUAAGUUCUUCUUUUCAAUAUAAACACAUGGUUUAACCGACUAUGUUAGACACGUAUGUGUUAUGUUAAUAUGAUAACACUCAAGUUGAACGAGUAAUGAGGGUACCUGAACCGUUACAGUCAUAGGCUGUUGGGCUUGUGUUAAUCAUUAAUUGGUGUUGCAAUGCGUACAUGUAGGAAUGCUGCGUUUAUGCUCAACAAUGAGCUUGUUCAAUGUGUGAAAAUACAUAUUUUGGUAGGUAAUUCACUUGAUUUAAUCAUGGUGCUACUGAGAAGCUGCGAACCAAAGACAUUUAAACGCCUUACUGUGGGGUGGUAAAUCUAGCCACCACUAACCGAAAUAUCUAGUUGUGACUCUUUUCGUUGAGAUUUGAUGAUCUCCAAACAAUUGCAACAAUCCUGAGCAGUGCUGACUCAAAACUCCAUCAAGGCAGAUGGGCUAUAUAAACGUUUGCUUCGUCGUCAUAUAGUCUAUGUGCUGAAUCGUAACCAAGUAGAUGAGUUAACUUUAAUCAUAUCUUUAAUCAGUGUGUAACAUUAGGGAGGACUUGAAAGAGCCACCACAUUUCACCAAGAGCCCUAAUGUAAAAUUAAUUUAUAUCGUUAUCCCAUUGAUUUUAAUAAA
>cluster369.fasta:12
AGACCUGUACUGCAGCUUUAAGAUGAGCUAAUAGACUCAGUGUGUAUUAUAAAUCCAAGACCCGAAUUUAUGACUGGUUGUGCUUUUUAUAUACUAAGCCCAAAUAAUAGAAUAAUUUUAAUUAAAAAUGGUUAACAGCAAAUGCUAGUGCCUAAACAUAAAUGGGUAGGACUUUGUCACAUUAAACGUUAUCAAAAAUUCAAGGAUGGUGUUUCACACUAACCUUGCAAACACAGAUUUAUGUGCUUAUGCAGAUGUGACACAAUUACAUUUAUUAUCAAUCAUUUUUGUGAUUUUCAAUGACUAAGCAUUUUAAUGUAAUUAUUACAUUAACUUACAACAUAUGUUACACAAAAUUUUAGUAAUCCUGUACUGAAAACUCAAGUUCAAGGAAAUCCUGAGAGUUUUAAAUUUCAGGUAUUGUUAAUGUUGACAUUCGGAAACAGUAAAUAAGGUAGAUGUUUGGGGUCAAAACAUAAAAUAAUGUUGGUGAGUACGCAUACAAACAUUCCCACAAGCCAAAGGAAAAAAGAAGAAGGCUGAUGAAACUCAACAGCAAACUGGUUUUUAGAUUUGGAUGAUUUCUCCAAACAAUUGCAACAAUCCAUGAGCAGGCUGACUUAUCAAGGCCUAAACUCAUGCAGACCACAAAGGCAGAUGGGCUAUAAACUUUUCGCUUUCUUUUACGAUAUGUAUUCUUUGUGCAGAAUGAAUUCUCGUAACAUAGCACAAGUAGAUGUAGUUAACUUUAAUUCACAUAGCAAUCUUUAAUCAGUGUGUAAAUGGUGAAAAGAGCCACAUUUCACGAGGCCCGCGGAGUACGAUGGUGUCAGUGAACAAUGCUAGGAGAGCUGCUAUGGAAGAGCCCUAAUGUGUAAAAAUUAAUUUAGUAGUGCUAUCCCCGUGAUUUUAAUAGCUUUAGGAGAAUGACAAAAAA
>cluster338.fasta:12
GCAAACAGUACAACCAUUCACUCAUGAGCUUGCUAGUGAAGCUGAUCCACUGCAUAAUGCUGGCUUACAAGACCAAAAAGUCAAUAAACUUUUGUCCGUUUCAAAUGAGCUACGUUCCAAUGGCAAAAGGCGCCAAGUAACACCAACUCUCCAGUGAAACAAGCUUUUACUAGUACCUAGACCCAUAUUGGCCCAUAUGCUAACUCCAGUAUAGGGUAAUUCUUUUGGAGCAAACCACAAUGCCAGUGUGGGUUGGGACACCUCUGCAAAAGUACUCGCAAUGAGACCUAAACAGAGCAUCAAGCAUUUUUUCCUUGCGUAGAAAUUCCCAACAGAGCUAAGUACAUGCAGGAAUUGAUGAAACCUGCCUCACUUCCAUCAUAUGUGGCAGAGACAGAAGAAACACAAACAGUGAAUUCUCUGUAAGAUCCAAACAAUUUGUAACAAUCCUGGCAGUGCUGACUCAACCAGGCCAAAAUUCAUAAGAAGGAAGAAUCAGAUGGCACAAAAACGUUUUCGCUUUCCUGUUACGAAAUGUUACUGUGCACGAACAACCCAUUACAAGCAAUUGCUACUUUAACUGGGUACAUUAACAGGUGUAAAACCUUAGGGCAAACAGCACUGCACUUUCGGCAAGAGUACGAUGAUGUCCAGUGAAUCAGGGAGGCUCCUAUAUGGAAAGCCUAAUGCGUAAAAUUAUUUAGUAGUGUACGUAUUUUAAUAGCUUUUAGGAAAUGUAAAUCCCACUUACCUCCCACCUUAAAUUUUCUUAUUAUCUUUUUCUCUCCUCCCACCACCCAUCUAUCCUAACUCCCUUCAUAAAAA
>cluster316.fasta:12
ACAUAUUUGAGUAGUAAGAACAUGCUUUAUGGCCUCUUGUUCUUGCUCGCAACAUAUCGUGUUGUAGCUUGUCACACCGUUCUUAGAUUAGCUAUAAGUGUGCUAAAGUAUGAGUGAAAUGGUCAUGUGUGGCGGUUCACUAUAUGUUAAACCAGGUGGAACCUCACAGGGAGAUGCACAACUGUUAUAAUAGUGUUUUGCAAGCUGCACGGCCUUAAUCACUAUUUUUAUCUACAUGGUACAAAAUGCAGUAAGUAUGUCCGCAAUACAACACAGACUUAUGAGUGCUAUAGAAAUAGAGAUGUUGACACAGACUUGUGAAUGAGUUUCAUAUUUGCGUAAACUUUCAAUGAUGAUAUUUGACGAUGCUGUUGUGUGUUCAAUAGCACUUAUGCUCUCAAGGUCUAGUGGCUCAUAAAGAACUUUAAGUCAGUUCUUUUAUCAAACAAUGUUUUAUGUCUGAAGCAAAAUUUGGACUGAGACUGACCUUACUAAAGGACCUCAUGAAUUUUGCUCUCAUACAAUGCUAGAAGGUGAUGAUUAUGUCCUUACCCAGAUCCAUCAAGAAUCCUAGGGGCCAGCUGUUUAGAUGAUAUCGUAAAAACAGAUGGUACACUAUGAUUGAACAGUUCUGUCUUUAGCUAUAGAUGUACCCACAUAAACAUCCUAAUCAGGAGUGCUGAUGUCUUGUACUACAUACAUAAGAAAGCUACUGAUGGGUACAGGACACCGUUAGACCUAUUCUGUUAUGCUUACUACUCAAGGUAUUGGGAACCUGAGUUUAUGACUAUGUCACACCGCAAAGUCAGGCUGUUGGGGCUUGUGUUCUUUGCAAUCCAGACUUCCUUAAGAUGUGGUUUGCAUACGUAGACCAUUCUUAUGUGUAAAUGCUGUACGACCAUGUCAUAACAUCCCUAAAUUAGUCUGUCUGUUAAUCCGAUGUUUGCAAUGCUCCAGGUUGUUCACAGAUGUGACUCAACUUUACUUAGAGGUAUGAGCUUUAUUGUAAUUAACACCCAUUUUCCGUGUGCUAAUGGACAAGUUUUUGGUUUAUAGUGUUGUAGCGAUAAUGUUACUGACUUUAAUGCAAUGCAACAUGUUUGACAAAUGCUGGUGAUUACAUUAGAACACCUGUACUGAAAGACUCAAGCUUUCGCAGCAGAAACGUCAAGCACUGGGAGACAUUUAAACUGUCUUAUGGUAUUGCUACUGUACGUGAAGUGCUGUCUGACAGAGAAUUACAUCUUCAUGGGAAGUUGAAACUAGCCACCACUUAUAAAUUAUGUUUACUGGUUGUGUAACUAAAAACAGUAAAGUACAAUGAGUACACUUGAACGUGAUAAUUUAUGCUGUUUUGGAUAUUUCCAAACAAUUAACAUGAGCAGUGCUGACUCAACAGGCCUAAACUCAUGCAGACCAUAAGGCAGAUGGGCUAUAUAAACGUCUUUUCCGUUUACGAUAUAUGUCUACUUGUGCAGAAUGAAUUCUCGUAACAUAGCACAGUAGAUGUAGUUAACUUUAAUCUCUAGCAAUUCUAAUCAGUGUGUAACAUUAGGGGACUUGAAAGAGCCACCACAUUUCAAGCCGGAGUACGAUCGAGUGUACAGUGAACAAUGCGAGAGCUGCCUAUGAAGAGCCCUAAUGUGUAAAAUUAAUUUUAGUAGUGCUAUCCCCAUGUGAUUUUAAUAGCUUUAGGAGAAUGACAAA
>cluster309.fasta:12
CUAAAAACGGACUCGACUUAAAGGAAGUAGAGAUUAUUUUCAACCGGUGUUAAAAAUUAGGCACCUAAUUGAAGCCCCGCCAAAUAUUAAGAUCAUGAAAGAUGUACCUCACAAUGAACGAGUCCUAAGGAUCCCUAUCUUAGUCCGUUAACAAGUUUUACGUUUUAGAGUGCUAUCUAGAAUAGUUGGAAAUGUAACAUCUCAUACUAAUGUUAAAACUCAAACCCAAUUCAACCCCAGGUAUUUUAAUUUUCCAUACACUUCAAA
>cluster293.fasta:12
ACAGGAAUUGGUAAACCACACUAUGCUUUGCUGUUAUAACUACCAACAAUGUGAUAUCAGACUACUAUUUGUGAGUGAUUGUACGAUGGUGGCUGUUACCAAGAUUAACAGACAAAUCAGCUGGUUUCCAUUAAUAAAACGUAAUGUCUAUGCCAUUAGUGCAAAGAAGACAGCUGGUGUUCUAUCUGUAGUACUUGGUGGUUGGCACAACAUGUUAAAACUGUUUAUAGCACCUUAUGGGUAAUGUGAUAGAGCGCCUACAGAAUUUGGCCUCACUUGUUCUAAUGUCAAGUGAACCUCAUCUGCCACAACUGUCAAGUGCACAUGUCAAUUUACAACACAGACUUAUGAGACAGACUUUGUGAAUGAGUUUAUGCUGUUGUGUGUUUUCAAUAGCACUUAUGCAUAUGUUGAAGACUGCUUACUAAAGGACCCAAUGCUAGUUAAACAGGGUGAUGAUCCAUCAAGAAUCCUGGGGUUUGUAGAUGAUAUCGUUGGUACACUAUGAUUGAAGCUGAUGAGGACACUAGACAGACUAAUGAUAACACUUCAAGGUAUUGGCUGUUGGGGCUGUUGCAAUUCACAGACUAAGAUGUGGUGCUUGCAUACGUAGACUUUUUGUAAUGCUGUUACGACCAUGUCAUAUCAAAAUAUUGCUGUCUAUUAUGUUUGCAAUGCUCACCACCUCCAUUGUGUGCUAUGGACAAGCUGGUGAAUUUAACAACACAGCUUUUUGCAGCAGAAACGCUCAAAGCUACGAUUAAACUGUCAUGGUAUUGCGUCUGACAGAGAAUUACAAUGGGAAGUGGUAAACCUAGACCACCUAUAAUUUUCUGGUUAGCUGCGAAAAAACCCACAGAGCCAAAAGACAAAUAGAAGAGGCUGAUGAAACUAAGCUACCAAGAGACAGAAGAAACAGCAAACUGUGACUCUUACCUGCUGCAGAUUUGGAUGAUUUCUCCAAACAAUUGCAACAAUCCCAUGAGCAGUGCUGACUCAACUCAGGCCUAAACUCAUGCAGACCACAAGGCAGAUGGGCUAUUAAACGUUUCGCUUCCUCUACGAUAUAUAGUUACUUUGUGCAGAAUGAAUUCGUAACAUAGCACAAGUAGAUGUAGUUAAUUAAUUCAUAAUUUCAUUAAUCAGUGUGUAACAUUUAGGAGGACUUGAAAGAGCCACCACAUUCGAGGCCACGGGAGUACGAUGAGUGUACAGUGAACAAUGCUAGGGAGAGCUGCCUAUGGAAGAGCCCUAAUGUGUAAAUUAAUUUUAGUAGUGCUAUCCCAUGUGAUUUUAAUAGCUUUAGGAGAAUGACAAAUCCCCUCCUCCAAUAACCA
>cluster292.fasta:12
GGGAUGUAUGUGUACCUCUUACCCGAUCCACAAGUUGUAGAUGAUAUUGGUACAAUUUUGCGUAACCUAAUCAGGAAUUAUGUCUCAAAAUUGACAAAUAUAAUUUUUUUUAACUGAGUUUGUGUUCUUUUCACUAUAUAAUCCUGUAAGGAUGUCUAAACACGAAUUAGUAUUGUUAGAGGAAUGCUUUAUUAACCCAUAGUUUGAUGGGAGUUUUUAAAUACUGUUGAGAAUGUUACAUAUUGCUAUAUGGAAAGCUGGUGAUUCCUUUACUAACGCCUGUAUGAAACAUGAGUGAAACCUAGCUACGAAACGUAAGUACAAUAAGAACACCUUGAAAAGGUGCUUGGUUCCAACAUUGCAACAAUCACCAAAGCUGAUCAAAGCAUCUAAACUCAUGGGACCAUUAGAAUGGCUAUAUGCUUUUGGUUGCCUACUUUGUGCAGUGAAUUCGGUACUUCAUAGGAUGUAGUUAAAAAUAGUGUGUUAGAAGGACUUGAAAAGACCACAUUUCACUAGCUGGAUGCCUAUAUGGAAGAGCCCUAAUUGUAAAUUAAUUUUAGUAGUGCUAUCCCAUAUUCUAAUAGCUUUAGAAAU
>cluster206.fasta:12
AUGUUGACAGGACAGUACUCAACACUCAAGGGUGAGCACCGCAAGGUGUGUUGUGAUCAACACAGUAUGUGCACAACGAAGGGCUAUAUACAGAUGGCGAAAGCUGGUUCCGUGUAUUUUGUUAAUGCUAUACCUGUACAAUUUUCAAAUAGUGUCACCUCAAUGACUGAAUUCUGUGUGCAUAAUGCUUCAGUGGUUAUUAGACUUUAUGAUCAAAGAGCUCGCAAAAUAGGAGAUCAAUUGAUCUGUGCCUUCAUGAUUUUGCUGGAUAUGCUGAUGUUUCAUUUUCGUUUAGACAAGCUGUUACGACCUAUCUCAGCACAGAUGUGUAAAAUGCUUAAUAUUCUCAUAAACUAAGACCUCAUUGCAAAUGCAUCCCAUUUACAGCCUAAGGUAAAA
>cluster201.fasta:12
CAGAAAACCACAUGUCGUGACUGUUCCUAUUAACAGUUUAUUAACAAGUUUUGUGUCGAGAAUUUACCAAAGGACUCAUGAAUGCAGUUAAACAGGUGAGAUCAUGUGUAGAUUCCACAGAUCCAUCAAGAAGGGCCAGGUGGGAUAUCUAAAGAGCAGUACACGAUUACAUUGCAUGAUGCCAGAAGCGAUUCAUGACCAAGCAAGAAGCAUCACGAGACCGUAUUCUUUGGCUACAUAUUGCCUCAAGGCUGGGAAGGACAACUACGUGUUGGUUGUGCAAUCAGUCUAUGGAUGUGACUCGAGACCACCUUGAAAUCGUAGUUUGCAAUGCUUCCGGUUUGUAUGCCCAGAUGUGGCUGUUAGGAGCGUGGUAUUCUGUUUACCGAAAGUAUCAGACUCUUGCUGGGUCUAAAGGAGAUCAGGGUCUAGGUCCAAGGAUUCCCAGAAGAUAAAAUAGAAAAGACCUGCCCCGUAGAUUGAUAAUUGCAGGCAGACAAGAUUUGAAUAGGAGCAACAAAACCAACGGCCAAGACAAGAGAGGCUGAGACAGUCUCUCCUGCUCCAUCUCCAAAAUGACACAUGAGCAUGCUCAACCCAAACUUCAGUGUAACAUAGGGAGGACUUGAAAGACCCACAUUACGAGGCCACGCGGAGUACGAUCAGCAGUGAAAAUGCUGAGAGAGCUCCUAUAUGGAAGAGCCCUAAUGUGUAAAAUUAAUUAGUAGUGCUAUCCCCAUUAUUAGCUAUGAGAAUGACAGC
>cluster19.fasta:12
CAUAAGUCAGUCGCUUUUGACCGUUUUUCCAGAGCAUUUGUUGUGGUUUUGAUAAGUACUUUGAUUGUUACUAUUAAUGCUUAGACAAUCAGCUGGUUUCCAUUUUAAAUGGGUAACUAGACUUUAUUUAGGUGAGGAUCAAGAUGUCUCUUUUCGCAUAUACAAACGUAAUGUCAUCCCUACCAAAUGAAUCAAGUAUGCCAUAGUGCAAAGAAGGAGUCGCAUGGUGUCUCUACUGUAGUACUAUGACCAGACAGUUCAGAACUGUAGUAUGGCACAACUAAAAAAGUGUAAAUCUACCUUUUUUGGGAUUAUCUAAAUGUGAUGAGCCAUGCCUAACAUGCUGAAUUAUGGCCUCACUUGUUUUGCUCAAUAUACUUGGUAGUUUGUCACACCGUUAUAGAUUAGCUAAUGUGUGUUCUAAGUAUUGAGUGAAAUGUGUGGCGGUUAUAUGUAAACCAGGUGGAACCCAGGAGAUGCCACAACUCUACUUUAAUUUGUCAAGCUGUCGGCCAAUGUUAAUGCACUUUUAUCUUUGAUGGUUUGCCGAUAAGUAUGUCAAUUACAACACAGAUUAUGAGUGUCUAUAGAAAUAGAGAUGUUGACACAGACUUUGUGAACGCAUAUGCGUAAACAUUCCUCAAUGAUGAUACUGAGUGCUUCAAUAGCACUUAUGCAUCAAGGCUUAGUGGCUACAUCAAGCUUAUUAUCAAAAAUUAUCUGAAGCAAAUGUGGACUGAGACUGACCUCUAAAGGACCUCAUAAUUGCUCAACAAUGCUAGUUAAACAGGUGAUGAUUAUGUACCUCCCUACCCAAUCCACAAGAUCGUGUUGUAGAUAUAUCUAAAACAGAUGGUACAAUAUGAUUGAACGGUUUUUAGCUAUAGAUCCACCCAAAUCUAGCUGAUGUUUAGUACUUACAAAUGAGAAAGCUGAUGAGUUAAAGACAAAGACAUGUAUCUGUUUGCAAGUAUUAGGAACCUGAGUUUAUGAGGCUGUUUCGCACCAGACAGCUUUUUGAAUACAGACUAUAGUUUUGAACCGUAUGUUUGCAAUCUCCAGGUUGUGAUGUCAGAUGUGACUCAAUUCUUAGGAGGGAUAUAUUAUUGUACAACCACCCAUUAGUUUCAUUGUGUUGGACAAGUUUUUAUAAAAUACUGUGUUGAUUUAUGAAUUGCAACCAGUAAUUUUACAUCUUAUAAAAUGCUUAACAUGUUAGUCUGACCCGAGAAGUAGAUACAGAAGUUAGACCACAUGAAAAUGAUGUAAAAAAAAAAAGAACAACAAUUGAAAAUCCAUGAUGACUCACAGCCAACUCUCAUGCAGACCAAGGCAGAUGGUUAUAAAUGGUUACUCUCAGAAUGAAUAUAGCACAACAAUCUCAAUCAGUGUAACAUAGGGAGGACUUGAGCCACUUUCGAGGCACGCGGAGUACGAUCGGUUAGUGAACUAUGCUAGGAUGGAAGAGCCCUAAUUGUAAAAUUAAUUUAGUAGUGCUACCAUGUGAUUUUAAUUUAGGAAAUGACAAAAAUCCCACCCCCACAUCCCAUAUCAUCCUCCCCCCUCCCUCAUCAAU
>cluster130.fasta:12
CUUGAAAGGAGACAACAAGUAGCACACUGCGUGUCUUCGUUUGCCCGCCAGUGCGGUCCGUAAUCUGAUGUUAGAAACAACUGCUCUGUCUAAUUUUUACACAGGGCCUCUCCGCACUGAAAGUGAAAGAAAUAUUACUCGUUUGUUGGGCCUACUCUCAGGGACUUGCUGAAUCGGGAGCUACUCAUACAACCAUGCCAGGUAGCAGUGCUUUCUACAUACAAUAUGUGGUGAAAUGACUUUGAACCAUUAACUUCAUCUUGUUUAAGUGUUCUUGAUUUGCCAGAAAGCUAGUUUAGUCAGUUAUGCAAUUUAGACUCACAGUUCUCUGCUUCCCCACAGUAAAACGUAGAGUGGGUGAGCAAUAUGAAACAAAAUUAGUUCAUUUGGUAUGACAGUUUGGUAAAAUUGGGCACUAGCGCUGUUACGCUUUGCAAUGUUGGGCAAAUGCUGGAUUUUUACUAGCACCACUCUAAAGAUCAAAAAGUAGCUGCAGGACAUUUAAACGCUGCAUUGUUACGAGUAGUUUGCUGACAGAACAUUUCUCGGAAGUUGUAACCCCACCGGGUGCAUAAUUGACAUACCCCAACAGAGCCUAAAAAGGACAAAAGAGAAGGCUGAUGAACUCAAGCCUCAAGGACGAAGAAACAGAAACUGUGACUUCUUCCUGCAGAGAUUUGGAUGAUUUUCCAAACAAUUGCAAUCCAUGAGCAGUGCUGCUUGACUCAGGCCAAACUCAUGCAGACCACAAGCUAUAACUUUUCCGUUUCGGUGCAGAAUGAAUUCUCGUACUUUAGUACAAGAGAUGUAGUAAGUUAUAAGCAAUUCUAAUCAGUGUGUAACAUUAGCUUGAAAGAGCCACUUUCUGCGAGUACGAUCGAGUGUAGGAGAGCUGCCUAUAUGAAGAGCCCUAAUUGUUUUAGUAGUGCUAUCCCAUGUGAUCAAUGCUUUAGAAAUGACAAAAA
>cluster12.fasta:12
AACAAAACCCAAAAAUUGGACCAGGAAGUAAUCAUACAAGAACUGCACAAACAUAUACAUUUCCCAGCCUCUCGAAGUCGGUUCAUGGAAGUCACACCCGGUCCCAUCGAAUUGGAUGACAAGAUCUAAUUUCACAGAUUCAUUAUGCGAAUAAGAUAUUGACCAAUAACCAUCAACAGAGCUAAACAAGACUGAUGUAACUAAGCCAUACAGACAGAGAACUGUGACUUUUUCCUGCUACAGAUUGGAUGAUUCCAAACAAUUGCACAAUCCAUGACAGUGUGAGCUCAACUCAGGCCUAAACUCAUGCAGACCAAGGAGAUGGGCUUUUCCUUUCCGUUUACGAAUAUAGUCCUUUGCAGAAUGAACUCGUAAUACAUAGCACAUAGAUGUAGUUAUUUAAUCCCAGCAAUUUUUAAUCAGUGUGUAUUGGGAGGACAUUGAAGAGCCACCAUUUCACCGAGGCCACGAGUCGAUCGAGUGUACAGUGAACAAUGCUGAGAGCCCAAAUAUGGAAGAGUCCCUUUGUGUAAAAUAAUUUUAGUAGUGCUAUCCCCAUUGUUUUAAUACUUCUUAGGAGAAUACAAACUACCAU
>cluster782.fasta:10
CUCCCAGGUAACAAACCACAUUGUUGUAGAUCUGUUCUAAACGAACUAAAAUCUUGUGGCAUAGGACACCGAUACGUUGGUGGACCUGUCCUGUCCCACGUAGAAGGAGCGUGGGAUCAACCCCAGUUUACUAACAAUGUGUUUCAAACUGUCAAACAAUUUAACAAAGACUUUAUGACUUUUGUCUAGGUCUAGGAAAGUCUGUUGAAUUAAAACCUUUUUGCUCGGAUGGUAAUGCUGCUAUCAGCGAUUUGACUUUAUAAUCUACCAAAUGUGUAUCAGACAACUACUAUUUGUAGUUGAAGUUGUUGAUAAGUAUUAUUACGAUGGUGGCUGUAUUAAUGCUAACCGUCACAAAUAUGGUUUUCCAUCUAAUAAAUGGGUAAGGCUUAUGAUCUGAGUUAUGAGGAUCAAGAUGCACUUCGCAUAUACAAACGUAAUGUCUCCCCUAUAACUCAAAUGAAUUAAGUAUGCCAUGUGCAAAGAAUAGAUCCGUAGCUUUGUAGUACUAUGAAAGUUAAAUUCUAUGGUGGUUGGCACAUAAAAUUUAGUGAUGAGAAAACCCCUAGAUUAAAUGUGAUAGACAUGCCUACAUUAGAAUUAUGGCCUCACUCUUGCUCGCAAACAUACAAGUGUUGUAGCUUGCACUAUAGAUUAGCUAAUGAGUGUCUCAAGUAUGAAAUGGUCAUGUGUGGCGGUUUAUAUGUUAAACCAGGUGGAACCUCAUCAGGAGAUGCCACAACUGUUUUAUUGCCCAAUGUUAAUGCUUUAUCUACUGAUGGUAACAAAAUUGCCGAUAAGUAUGUCCGCAAUCAACACAGACUGGUUCUAUAGAAAUGAGAUGUUGACACAGAUUGAAUGAGUUUUACGCAUUGGUAAACAUUUCUGAUGAUCUCUUGCGAUGCUGUUGUGUUCAAUAGCACUUCUCAAGGUUGGCUAAGAUUACAGUUUUUAAAUUUUGCUGAGCAAAAUGUUGGCUCUAAAGGCCAUGAAUUUUGCUCUCAACAAUGCUAGUAAACGGGAGAUAUGUGUACCUUCCUUACCCAGAUCCAUAAAAUUCCUGGUUUUUGUAGAUGAUAUGAAAACAGAUGUACGAUGAACGGUUGUGUUUAGCUAUUACCCUAAACAUCCUAAUCGGAGUAUGCUGAUGUUUCAUUUGUACUUACAAUACAUAAAUUAGUUAACAGGACACAUUGACAGUAUUCUGUUAUUUUUCAGAUUGGGAACCUUUAGGCUAUGUGCAUUGGGGUUUCAAAUAAGAUGUGGUGCUGCAUACGUAGACCAUUUAUGUGUAAUACGACCAUGCAAUCACAUCACAUAAAUAGUCUGUCUGUUAAUCCUUAGUUGAUGUCAUAAUACAUUUUUCCUUGUUAAUGGACUUUUUUAUAAAAAUACAUGUGUUGGUAGCGAUAAUGUACUGACUUUAAUGCAAUUGCAACAUGUGACUGGACAAUGCUGGUGAUAUUUAACACCUGACUGAAAGACUCAAGUUUUGAAAACGCUCAAGCUACUGAGGAUUAAACUGUCUCAUGAUUGCUACUGUACGUGAAGUGCUGCCUGACAGAAAUAUUAUGAAGUUGGUAAACCUGACCACUUAACCGAAAUUAUGUCACUGGUUAUCUAAUAACAGUAAAGUACAAAUAGGAGAGUAGUGACUAGCAAUUUCAUAAUUGACAAACCCAACCAGAAAAAAGAAGAAGGCUGAUGAAAACUGCAGAGACAGAAGAAACAGCAAACUUCUUCCUGCUGCAGAUUUGGAUGAUUUUCCAAACAAUUGCAACAAUCCAUGAGCAGUGCUGACUCAACUCAGGCCUAAACUCAUGCAGACCACAAGGCAGAUGGGCUAUAUAAACGUUUCGCUUUCCGUUUACGAUAUAUGUCUACUUGUGCAGAAUGAAUUCUCGUAACUACAUAGCACAAGUAGAUGUAGUUAACUUUAAUCUCAUAGCAAUCUUUAUCAGUGUGUAACAUUAGGGAGGACUUGAAAGAGCCACCCUUUCCGAGGCCACGCGGAGUACGAUCGAGUGUACAGUGAACAAUGCUAGGGAGAGCUGCCUAUAUGGAAGAGCCCUAAUGUGUAAAAUUAAUUUUAGUAGUGCUAUCCCCAUGUGAUUUUUAAUAGCUUUUUAGGAGAAUGACACACCCCCCACUACCCCACCCAUUUUAUCCAUAUCUCAACCCCACCAAUCCUAAA
>cluster76.fasta:10
GCUAAGUUAUUGCCCCGAUUUAAGGAGAGCUAAAUUCAGUUCCAUAGAAUGAAUUGCUGCUUCAAUUUACCAAGAAGUAAAACAACAAGAGGCCCUUUACAAUCGUUUAACAAUGCAGUAAGGUCUUCUGACAUAAAGGCUGGAUGGUCUGGUCUGAAGGCCAACGAAGAAGCAAAGCAUGGAAAUCGAACAACAAGACUAUUUGCAUUAUCAUUAUUCAAUAAACUAAUGGAAACCUUUGCAGAUAAAAAAAAAGAACCAGAUCCAAAAAACUAAGCUGUGAUUGGCUCACAGUGAAAAAAAUGAGUUAACAGCGUUUUAAAAUCCACGAAUGAAUCAAACAUGUCAGUUUAUCAAUAAAAUACAUAUCCAAACUUAAAAA
>cluster673.fasta:10
ACCAACGCCUUCAAGAACCCUUGCGAAGAAGGCUAUAACUAAUCCAUUGCCCUGCACCUGGUCUAAACGUACCUUACCACAUGCCACAAUGGAACAUACACUUGUGUUCCUAACAUACCCAGUAAGACGAAAACAAAUAGAGACAUGAAGAAACAGCAAACUGUGACUCUUUUCUGCUGCAAUUUGGAUGAUUUAUGGUCUCCAAACAAUUGCAACAAUCCAUGAGCAGUGCUGACUCAACUCAGGCCUAAACCAUGCAGACCAUAAGGCAGAUGGGCUUAUAAACGUUUCCCUUUUCCGUUUACGAAAAUAGUUACUCUGGGAGAAUGAAUUCUCGUAACUACAUAGCACAAGUAGAUGUAGUUAACUUUUCACAAGCAAUUUUUAAUAGUGUAUAGGAGCACUGAAAGAGCCACCACAUUUCACGAGGCCACGCGGAGUACGAUCGAGUGUACAGUGAACAAUGUGGAGAGCUGCCUAUAUGGAAGAGCCCUAAUGUGUAAAAUUAAUUUUGUAGUGCUAUCCCCGUUAUAUAAUAGUUUAGGAGAAUGACAGC
>cluster455.fasta:10
GGUCUUAUAGAAGAUGCAAUUGCUGUUGCUAUAUGUCGAAUAGUUAAUAAGUGGUGGCCAUCACAUGCUCUAGUGUUAGCACAGGCGACUAUCUUUACAGCAUGCUUUGGAAUUAUGCUCAAUAGAAGAUUGCCAGCAAAUUGAUAAAAGGGAAUAGAAUGCUUGAUACCAAAAUAGUGUACUCUGGGCUAACUUAUUUUUAGUAAGUAAGGAUUGAUCAUGCAAGUUAAACGGUGGAUUUUUGAACUUAUCAAGUUCUUUAAAUACAGAAUGCUGCUUGUCGUUAUUAAGAUUAGUUUGACUUAGCUUGCUUUGGCUGUACACCGAUUUAACGCUUUAUUUCGGCAAUAAAGUCUAGACAUGUGUUCUGAUUAUAACUUUGCUACCAAUGAUUGUUUCAGUGUAACCUUUACUUUAUUCCAAGUUUGGCAGAUUCCUGCGUACUACUGACUAUCCAUACCGACUUGUUUUUACAUCGGUCUGAUAUUAAAAUUUAACUGUCAUUUUUCCAUUGGUAACCAUUAUAAGUAUCAAAAAGAAAGAGUGGACUCUCAAACUGACAAUUGAGCAUCUGCUCAACCAGGUAUCGCUAUAAUUUCGCUUUCUUUUUUACUUGCAGAAAAUUAAUAGCAAGUAGAUAUAACCACAAUUUUAUCAGUUGAAGGUUAAAAAUCCUAUACCCUAAUUAUUAUAUCCUACUUCAGAAAUACA
>cluster440.fasta:10
AAAACUUAUAAAUGAUGUAAAUGUUAUAAAUAAUCCAGGAAAUGAUUAGCGUUUCUUUAUGAAACUUUGAUUGAGUGUGUUGUGAUUUCUAAACACAAAAAAGUGAUAUGACAAAAUCGAAGACCCAGUGGCCUCGUCUGAGUAAAUGCGGUCGGAAAGUCGCCCGGUUACCAAAUAUGUUUGUUCUCUCACUAAUAAGGAAGACCUAAUCCCAGGAAACUUCAUAACACCAAAAGCAGUCCAGUGAAAUGCUCUCAACUCCAGACAAUGGUGGUGGUAAAAAAACUCCAAUGGUAUUACUACCACAAAUGACUUACCUAUGGCUAACAUAUACAACAUCAAGAAGACAAGGUGAAGCACUAAACUUUGUAGACAACUAGAUAACCUAAGCUCAGAGCAGUGAAUCAUAUGAAUUGCAUCUAUUGCUAAAAAUAAACCCCACGCAAAAAAGGUGUGAACUCAGACAACGAAAAACCAAUAUCCAACAAUGCAACAAUCCAUGAGCAGUGCUGACUCAACAAGGCCUAAACUCCAGACACCAAGGCAGAUGGGCUAUAAUUUCGUUCCACAUAAGUUACUUGUGCAGAAUGAUCCAGCACAAGUAGAUGUAGUUAACUUUUGAUUUUAAUCAGUGUUAGAGAUUAAAGAGCCACCACAUUUUGCCGGAGUCAGUGUCAGUGAACAAUGCUGAGAGCUGCCUUAUGGAAGAGCCCUAGAAUAAUUUGUAGUGCUAUCCCAUGUUUAAUAGCUUUUAACAAACAAAAA
>cluster40.fasta:10
ACAAAACACAAAAUUGGGGGGCCGGGCUAGGAGAAGCUCCGCACAUGCGGUGUAAGUCAAGCAAAUCAUUAAACUAAGAGCAACCACUUAUAGCUUAGGGACCAAUAGCAUUGUUCUAAACGAAAGAAAGAUUAACCACAAUGGAAUAGUUUACCUUUUGCAAAUCAAGUGAACAAAAUACAGUGGUAAAAGAGAAGAAAAAGAGAGACAUAAAUAUGUUCAUACAGAGAUAGUAUCCCUCACAAUACACCAGUAAAAUAUGACAAUAAGUUCUUAGAAGCCUUAAACACCAGAGUUGACUGAAAUAAAGAAGUAUUAGACCUUUUGUAAUCCAAGCACUGACUAAGUUGACUAAUAAAUUUCUUUUGUAAUCUGCUUAAUCUGUAUUAUUGUACCAAACCCAUUUUCCGAGCAUUUUGAUUUCUAUUCUAAUUGACAAAACUUUUAUUGAAUCAAUCCUAGAGGACAAGCAAUCUUGGUGUUGGACAGCUUGUUUUAAACCUUAGGGAAUAUCCAAAUAGAGGUAGAGAAUCCUCACUGUUUCUCCCUGUUGUUUUAUGGUCAUGGUUAUGUUAAACCAAACUCAUCCUUAAAAGCUGCAGACAAGAAAAAUUAGAAUAUGCGUCAUGAGUCUUUAGAAAUUCUAGCAUGAUCAAUAAUACUACUGUUCAAGCACUUCAACUUAAUAGUUAUUCAAAAAGUUUAUUUCUGAUGUAGCUGUAUAAGUAAAUACAACAUUUCAGGUAACAGAUCACAGAAUCAGGCGUGGAGAUAAACAGAAAUGAAGUCAACCCUUACAAACAUAUGCGUUUUCAGACUCAUGAUAUAGGACAAGCGUCUGAUAUGAUAAAUCAAAUGAACAAGAGAAUUACAGGCUGGUUGUUUUAUCAUAACCAUUAGAAGCUUGCUUAAAUUUGUUUGGCAAUUCCAGGUUUGAUGAGUACUCAACUUUUUAGAGCUAUUAAAUAUUCAUACAAACAAAUCACGUAAAAGCAAAAGAAAAAACAGAAAAACUUGAUACUGCGCAGAUGGAUUUUCCACAAUUGCAACAUUAGAGUCUGCUAAUGACUAAGGCAGUGGCAUAUUUUCCUUAAUAUGGGAAGAAUCUAUAAGGAUUGUUAACAAUAAUACUAAGGACUGAAAAGCACCAUUUGGCACAGAACGAGUGUAUAUAGCAUUGAAACCCAUGUUAAAAUAAUUUAACUAUCAUGAUAACUUAGGAAUCAACCCUUAAUUAUUUACAACACAAUC
>cluster395.fasta:10
CUAAUACUGCUUAGUUGUUUGCUAUAUGGCCCAAAUGGGGCACCGUUUGGUGACCUCAGACUGCAGAAAAAUGGAGGUGGCAACCGCCUCCAAUAAACUGCUUCCUCACAUGGAAUGAAGAUUAGAGUCCAAGCAAACCAACGAGAUUGUUAGUAAACAUCGGGGUGAUAAAAAAUCAGUCAUUUUUUUAAGGAACUGGAGCGACCACCUAAAGGUAAGAGCGGUAUGGGCUUCCAAAUGGACCGCAAUCUGAGGUAGAACUCAAAGCUACAGAAGGAAGAGGGGAGUAGGACAUGCGUUGUAUCAAAGUAGAAAAGAGGAGAUUGUAAUGCUGAUGCUUCUGGCCUGUUUGAUACAGCUACAAACUGUAAAGGCCAACAACUUCAUAAAUUGUGCUGAGCUCAAGCAACUCACUAAAAUAUGUGUCCAGAUACUAAGAGAAUUUCAAAUGCACAUCCGUUUUUGUUUUUAAUGUGAUUGUGAGUUACGGACCUACUGGUGAUCAUUGUACAAAGAUCAUUUAAAUUUGAUAGAUAAUACACAAAGAAAUGCACAACAAAAAGACUGAUUGUCAGUUGGUGUUACCAAACAAUUGCAAAAGAGCAGUGCUGACUCACAGGCCUAAAUCACAGACCACAAGGCAGAUGGGCUAUAAACGUUUUUUUCCGUUUACGUAUAUCUACUUUUGCAGAAUGAAUUCCGAACCAAAAGUAGAUGUGUUACUUUAAUAGCAAUUUUAAGUGUGUAACGGAGGACUUGAAAGAGCCACCUUCACCGAGGCCACGCCGAUAGUGUACAGUGAACAAUGCUGGAGCUAUGGAAGAGCCCUAUGUGUAAAAUUAAUUUAGUAGUGUAUCCCAUGUGAUUUUAUGGAAUGACAAA
>cluster368.fasta:10
UGAAGAAAGAUCCCGGUAAUUCUUUACGAGUGAAACACGCCACUUAAGUCACAUAAGGUAGACCUAGAGAGUAUAUACUGCAUUUUAAUAGUUUAACCACUGGUGCUGCCAACCCAAAUCCGAAGGUAAGAUAACACUUGAUAGACCACUAAGGCUCUACCUCAAAUGCCAUUAAAUCAGUUGAGUGCUCGAGAAGAUGAACUUUUGAAGAAAGUACCCAAGUGAAAUCUAGCAGGACCAAAUUUGCAGCUACUGAAGACAUGGGUUCUACUGCUAAGGAGAGCAUAAACUCAGUCGCAUGUCUUCAGAACUAUGGGGAGAGCACCUUCUAUAUCAAGGUGUAAAAUAACACAUCAAAUUGACAGACAGAUGUUCAAAUUUGUGAAGUUGACAUCUCAACCCUCCCAGGACUAAUAACUAUUAAAAAGAUGAUAAAACAACCUCUACCGGUGCUCCAUCAACCCAAUCAUGCUCUCCAUUUACACUUAAUAUACACAUAUCUAUCCCCAUACUUUUAA
>cluster334.fasta:10
AUACCUUCCCAGGUAAAACCACCAUAUUUCCUUGUAGAUCUGUUCUCUAAACGAAUAAAAUCUGUGUGGCUGUCAUGGCUACUUGUGCACUCACGCAGUAUAAUUAAUAACUAUUUGACAGUACGAUAACCAUUUGCAGGCUGCUACGGUUCGUCUGAACUCAUCGGCACAUUAGGUUCCGGGUGUGACCGAAAGGUAAGAUGGAGAGCCUGUCCCUGGUUUCAGGAGACACCACGUCCAUCAGUUUGCCUGUUUCAGGGAUGUUCGUACGUGGCUUGGAGACUCCGGGGUCAUCAGAGGCACGAUAAAGAUGGCACUUGUGGCUUGUGAGAAGUUGAAAGCUUUGCCUCACUUGAACAGCCCUAUGUGUUAACGUGGAUGCUCGAACUGCCCUCAUGGUCAGUUAUGGUUGAGCUGGAAAGAUCAGGCACAGUGUGUGUGGAGACACGGUGCCUGUCCCUCUGGGCGAAAUCCAGUGGCUUCGCAGGUUCUCGUAGAACGGUAAUAAAGGAGCUGGUGGCGUACGCGGUAAAGUUGCCUUAGGCGACGAGCUGGCACUGAUCCUAUGAAGAUUUCAAGAAACUGUACACCCCGAUUGGAAAUUGCUGUCCCCCGUUCGUAGUGGCUUAGUUUAGGCUGCAGCCAGGCACUAGUUCUGCGCAACAAGAAUGUUUUGUAAACAAGAAAGGGAGAGAAAUUCAAGACUACUCAGAGAAAAAAGAAGGAAUGACAACUUGAAAAGAUGAUGCCAUACCCAACUUGAACGUAGGAGAUGCUGUGGUUGAUGACGUCGAUUGGGAUCAGAGUCUGUUAUUACCUUGCCAGCUACAGCAGCUGCUCCUAUGUAUGGAGGUACAUGAUGCCCAUGGCUGGUGCCAGGAAUAGAGGCUGGUGUCAAUCAGUGUCAGAUUGAUCGCUGGACAACGUGACAAAUUUAACCUUACAACUCCUAGUGACCAAAUGCUAAUCAGACAAAUAUUGUGGUGAUGAAUGAUCUGUGUAAAUUCACACAAAAUGUCCAUAUAAAAAUGGGUAGCAUGUUAGAUAGGCUUGAACAAAGUUGCAUCCCUCUAUAACUAAAAAAUAUGUUGAAGUCGCAACUUGUAAGCGAUGGUGGACUUCUAGUGUCUGUCCAGUGCGUCGACCACUGGCUCACUCAAAUGCUGGCAGGCAUGUGGGGCACCAACUUUUAUACUGUGUAAAAUGUAUGCACCGUAGUGAGAGCAGGGAAUUUGGUACAUCAAGUCUUGCGAUGUUUUUGCCUAUAAGUCGUUUCUUUCAAAAAUGUGAUGCUAUUCACUGUCGGAUGAUGCAAUCAGGGGCCGGCUGUUUGAGAUUUAAUGUUAGGAAGUCGCAUAUAAUAAAGACCAUGAGACUGGAUAACCACAAGGUUGGCAAGCAAAGACCUGGGGUUUUUUGUUGGCUUAUCGUAAAUUCUAGUAACGACUAUAGUGAGUUGUUGCGCCCACUGGAUGAUUGAACCGAGUCGAUUGUUAUCAUGUUAAAAUGUGAUUAACACCUGUACUGAAAUGCCAUCAGACUACUUGUUGGUAAAAGCUCCGUAGUUUUCCUCCCGAAUGUGGGAGAGCUGGCAUUGCGUUCUGCCUAUAGGCGGGACGUUUUGCUUUUCGAUGUCAGAAUUCUUAAUACAAGGGAAUACAGACGAGUGACUGGAUCGACACAGCGUAACUAAUGUAAAAUAU
>cluster329.fasta:10
AAUGAGGACAGCCGUGCAGGCCCACUGGAGCUGGUUCAGCGUGCUCGACUAAGAAUGCUAUAAACUGUGCGAUCGGCGAGCGAAAUCGAUGUGGGUAAAUGUAAACUCAAUUCUGCACUUAGCAGUAAUACCAUGGAAUGGUUCCCAAACGUAAAAGUGUAAUUAAAAAGCAUACAAAAAAAUUUCUGUUGCUGGUGGAUAUUGACUAGAUGUUCUUCGAGGAAAACAGAUACAUCAUCUUUGUUUGCAGAUAAUGUAUAAAAAAUUUACAAUUUAUCAAAAUUAUUAUUACGCAACAUUUGGUUAGGUAUUCGCAGUAGGGAGGUUUAGUGACAAAAGUUAACAUAGCUAGUUACAUUUUACCUGAGUAGCUACACAUAAAUAAAACUUUAUAAAAAUGGCAAAAAAC
>cluster20.fasta:10
CCCACAUUGAGCCACCAACACGACAAAACCACCUAACCCGCCACGAUGCCCCCCCCACCCCGCCACAUGGAGAAAAAUGAACAGCAUAUCCACAAAUUGAUCUGGAGAGGAUAUUUCCAACAAUUGCACAACCAUAGCUGCUACAACUCAAACCUAAAUCCUAACAUGCACAUCAAGAGCAGAUGAUCAUAAAACGUUUGCUUCCUACUAUAUUAACUUGCGAAUGAUCUCGUACACAAGCAAAGAAAGAUCGAGUGACUUAACUCGAGCAUUAAUAGUGUGCAAUAGAGCAGACUUGAGAGCCACCACUACGAGGCCACAAGAGAGACUUCGAUUAAUAACAAUGCUGGAGGCUCCUAUAAGAGCCCUUGUGUAAUAAGUUUGAGUGCUGAAUCCCCCGAUUCAUACUUUCAAAUGGAGAAGAUAAAAAAAAUUAUUCCAUCCA
>cluster114.fasta:10
ACUUAAAUUGAACUCAGCAAAGAAGAGAUGGGCUAUAAACGUUUUCGCUUUCCGUUACGAUUAUCUUGUGCAGAAUUAAUGCAGUAGAUGUGUUAACUUAAUCACAUGCAAUUUAAUCAGUGUAACAUUAGGAGGACUUGAAAGAGCCACCACAUUUCAGAGGCCACGGAGUACGAUCGAGUGUCAGUGAACAAUGCUAGGGAGAGCUGCCUAUUGGAAGAGCCCUAAUGUGUAAAAUUAAUUUAGUAGUGCUAUCCUACUUUAAUAGCUUCUUAGGAGAAUGACAAAAAU
>cluster104.fasta:10
AAAUACACCUUCUGUAGAGAUAGUAGGUAUAACUUAGUUAGUGUACAAGACCUAUUUUGUUUACUUUAAAAACAUCCAGAGAUUAAACAAAAUAAAACAUUGAUAUUUUAUAAUGUACGUUACUUAAGAAACUUCGCUUUAAAAAUUUUUAACACAUUAGUAAUUCCCAUCACUAGUUUUGGCCGUGAUACAGUAAAAUACAUGUGUGGUAGCGAUAAUGACUGACUUUAAUGAUCAACUGUGAAUGGACACUGGGAUCAUUUUAGCUAACACCUUACUGAAAGAGACUUAAGCUUCAAGAAACGCUCAGCUGAGAAUUUAAGACUGACACUAUUUGCGCGAGUGCUAUUUACAUUACUUCUAUUGUAAACUAGACCACUUACACUCAUAUGUCUUUACUGUACGUAACUAAAAAAAAGUACAAUAGGAGUUGUGACUCUUCUGCUGCAGAUUAGACAUUCCGAAUUGCAACAAUCCAUGAGCAGUCUGACUCAAUCAGGUAAACUAUAACCACCAGCAAUGGGCUAUAAACGUUUUUUCCGUUACAUUAGUUCAUUUGUGAGAUAAUUCUCGACAACCAAGAGAUGCAGUUAACUUGAUCUUGCACUUUAAUAUGUGAACAUGAGUGAAGAGCCACCAAUCGGCGAGGACGAUCAUUCUGUACAAUAAAGCAGGGAGCCUAUGAAAGCCUAUAUGUAUAAUUAAUUAGUAAUCUAUCCAUGUAAUUUAAAGUUAGGAGAAGACAAAUCCCAACCUUUACAA
>cluster966.fasta:8
CAAGUUCAUUGCCACACAAUUUGAAACUGUUGCCCCAUGCCAGCAUAGAGCAGAUUGUGUAGAAUAAUGAUUGUCUUCAUGGCGUUCGCUAAAAGAGAUGCCUUACCUGUAAUAGUGGCUUCCAGCCCCGAUAUCUAUAUUUGAGUGUGUUGUUCUGUCACUCAAAUCAAUGUCGGUUUAAAACUCUAGAAAACAGAGUUUUAUUUUACCUCCUCCAGAUUCCUGAAUGGUAUGUCCUGUCUUAACUUAAGAUUCAGGAGGUCCAGAACGUUAGAAGGUAUUUGUUAGCUUCCCUACUUAUUUAAAUGCUGUUCAAAUGUCUUUUCCCGUAUUUAUGCCCACAGAUAUCUAAUCUCCCAAUCUUGGAUUUCUAGGACAAGUCUUACUCUGAAUAGAUGUUUGAAAUCUAGAAGCUAGAUCAUGUCUCUAAUGCUGGGAGCCAACUGGAAGCUUCCCAGCAUUUGAGGGAUUAAAAAUGCAUUGCUACACAUUGUCAAAUGAUGCCUUUAAGAGUUAUGUAAAAUGAUCAUCUUGUAAGUAUUUACAAACUCUUGAAGCAUUAUAUCUUAUCUAUUCUUUUGAGUGCGAAUAAAUUCUGUUUAUUUCAGCAAUGUUCUAUUUUGUAACUUAAGAAGUACUUGAAACCUAUAUCCUAAUGUCUAAAAUAUAAACCCAUGUGAUGCUCAUUAACUGAUGCAUAUACCCAAUAACUCCCCAUU
>cluster78.fasta:8
ACAGAUGCAAACUUCUUAAUCAGGGAGGUAUGAGCUAUUAUUGUAAAUUACCCAUUAGUUUUCAUUGUGUGCUAAUGGACAAGUUUUUGGUUUAUACUUUCUAAGUAAAUGCAAUGUGACAUUUGACUACAAUGAUUAUUAUUUCUAAUAAACCUGUAUGAAAGACUAAUUUGCAGAAGAAACGCUCAAAGCUACUGAGACAUUUAAACUGUCUAUAGUAUUGCUCGUGAAGUGCUGCCUGACAGAGAAUUAUUUUUUUCAUGGGAAGUUGGUAAACCUAGACCACUUUUGAAAGUAUUACUGAUAACUUAACCAACAGGCUAAAGGACAAAUAGAAGUAUGACUUUUUCCCUGCAAGAUUUGGAUGAUUUCUCCAAACAAUUAACAAUCCAUAUGCAGACACAAGGAGAUGGGCUAUAGUAUCAUUUUCCGUUGAUAGUCUACUCUGUGCAGAAUGAAUCUCGUAACUCUACAGUAAAGAGUUGUUUAAUUCACAUUUAUUAAUCUUUGAAUAUUAGGAAUUGAGAACCACACAUCACGAGGCACGCGGUGUACAGUGAACAAUGCUAGGGAGCUGCCUAUAUGAAGAGCCAAUGUUAAAAUUAUUAGUAGUGCUAUCCCAUGUGAUUUUAAUAGCUUUUAGGAGAAUGACAAAUGCUACCUCUACUAACCUACAUCAUAUUCCUACCAAAAC
>cluster590.fasta:8
GUGUUGGUAGCGAUAAUGUUACUGACUUUAUGCAAUGCAAGAAAAUCAUUUAAAUAUGAACAAGCUUUCCACAAGCAAAGGAGGGACAAAGAGUGUAACUCCACCCCUUACCAUGAACAGAAGAAACAGCAAACUGUGACUCUUUUCCUGCUGCAGAUUUGGAUGAUUUUCCAAACAAUUGCAACAAUCCAUGAGCAGUGCUGACUCAACUCAGGCCUAAACUUCAUGCAGACCACAAGGCAGAUGGGCUAUAAACGUUCGCUUUCCGUUUACGAUAUAUACACUGUGCAGAAUGAAUCUCGUAUCAUGCACAAGUAGAUGUAGUUAACUUUAAUCUCAGCAAUUUUUAAUCAGUGUGUAACAUAGGGAGGACUUGAAAGAGCCACAUUUCACCGAGGCCACGGAGUACGAUCGAGUGUACAGUGAACAAUGCUAGGGAGAGCUGCCUUAUGGAAGAGCCCUAAUGUGUAAAUAAUUUUAGUAGUGCUAUCCCAUGUGAUUUUAAUAGCUUUUGAGAUGACAAAAU
>cluster589.fasta:8
UAAGCAGUUCUUUAUUAUCAAAACAAUGUUUUAUGUCUGAAGCAAAUGUUAGCUGAGACUGACCUUACUAAAGGACCUCAUGAAUUUGCUCCAACAUGCUAGUAAACAGGUGAUGAUUAUGUGGCUUACCUUCCCAGAUCUCAAGAAAUCUAGGGGCCGGCUGUUUUAGAUGUAUCGUAAAAGAUGGUAUCAUAUGAUUGAACAUCAUGUUUAGCUAUAGAUGCUACCCAACAUCCUAUCAGUAUAGCUAUGCUGAUUUAUUAAAAUAUAAGACUACUGUGAGUAAAGACACGUAGACCUGUUAUGUACAAUGAUAACUUCAGGUAUUGGGAACCUGAGUUUUAUCUAUGUACACUCAUCAGUUGUGUACUUGUGUUCUUUGCAAUGCAAGAUUCUUUAGAUGGUGCUUCGUAGACCAUAUGUUGUAAUGCUGUUACACAAUGUCAUAUCAACAACCAUAAGUCUGUUUGUUAAUCCAUGUUUGCAUGCCCAGGUUUGAUGCCAGAUGAUCAACUGUACUUAGAGGUUGAGCUAUUAUGUAUUCAAAUCACCCAUGGUCCAUGUGUCUAAUGGACAAGUUUUUUGUUGUAUAAAAAACAGUGUUGUGCGAUAUGUUACUGACUUUAAUGCAUUGCAACAUGUGACUGGACAAGCUGGUGUUACAUAUUAACACCAAUGUACUGAAAGAUUCAGCUCUCAAAAAGUCAAAGCUACUGAGGAGCUUAAACUGGAUUAUGGUUUGCUACUGACGGUGAAGUGAGAGAAUUAAUCCGGGAGUAGUAAACCUAGACCACCACUUAGCCGAAAAUUAUGUCUCUUUGGUUAUUAAAAACAGAAAGUACAAAUAGGAGAGUACCCAAAAGGUGACUAGUGAUCAAUUGUUUCCGAGUACACAACAAAUUAAAUGUUGGUGAUUAUUUGUGCUGACAAGUAAUGCCAUUAAAGCCUACACAGCCACAAGAGACUAGUAAAUAUACUUAUACCCAACCAUCUCAAUACUCAAUAUUUUAGCUGCAAAUUAUCAAGUUGGUAUGCAAAAUAUCUACAACACCAGGACCACCUGGUCUGGUAAGAGUCAUUUUGCUAUUGCCUAGCUCUCAUCCCCUGAGCAAAUGUAUACAGCUUGAUGCCGCUGUGGCAGAGGCAUUAAAAAUUUGCUAGAUAAUAGUAGAAUUACAACGUGCUGUCAAAGUGUUUAUAAAAUCCAAGUGGGAACGUGGUUGACCUACACAGUGCCAUCAAAUUGGAUGACAAAGAUCCAAAUUCAAAGAAUUGUUUCUGCUGAAUAAGCAUUGACGCACAAACAUUCCAUCAGAGCCUAAAGGGACAAGAAGAAGGCUGAUGAAACUCAAGCCUCAAGAGACAGAAGAAACAGCAAACUGUGACUCUUUCCUGCUGCAGAUUUGGAUGAUUUCCAAACAAUUGAACAAUCCAUGAGCAGUGCUGACUACUCAGGCCUAAACUCAUAACAGACAUCAAGGCAGAUGGGCUAUAAACGUUUUCUUUUCCGUUUAGAUAUAUAGUUCUUGUGCAGAAUGAAUUCUCGCAUUACAUAGCACAAGUAGAUGUAGUUAACUUUAAUCUUUAGCAAUCUUCUAAUCAGUGUGUAUAUUAGGGGACUAAGAGCCACUUUCACCGAGGCCACGCGGAGUACGAUGAGUGUACAGUGAACAAUGCUAGGAGAGCUGCCUUAUGGAAGAGCCUAAUGUGUAAAAUUAAUUUUUAGUUGCUAUCCCAUGUGAUUUUAAUAGCUUCUAGGAGAAUGACAAAAAAAAAAAA
>cluster454.fasta:8
AUAGAUGCUCUUGCCUAUAUAAAACGUAUGUUGCCGAUUUAUCAAAUGAGAUUUUAAGAUUUGUGAAACAUUACCAUAGUGGAAAAAUUUGAUGAAAGAGCAUAAACUUUCUAGCUAGUCUUAUUGUAAUCAUUAUGACAUAAAAGACUUCUAUGACAACAAAACAUGUUAUAAUAAUACCUAGACUGUUGGAUUAUCUAAAUGUGAUAGAGCCAUGCCUAAAUGCUUAGAAUUAUGGCCCACUUGUUUUGCCCCAAACAUAAUUGGAGUGUGCUCAAGUAUUUCAUUGUGGCUUCAAUAUAUUAAAACAGUGGAACCUCAUCAGGACUGUUAAAUAUGUUUUAUAUGUCAAGCUGGCCAAUGUUAAUGCACUUUAUACUGGUAACAUAAGUAUGUCCGCAAUUUACAACCAGACUUAUGAGUGUUAUAGAAAUAGAUGUUGACACAGACUUUGUGAAUGAGUUUCGCAUUUUGCGUAAACAUUAUGAUGAUACUUGACGAUGCUGUUGUUUCAUAGCACUUAGCAUUAAGGCUAUGUUAGUUUAGUCAGUUUACAAUGUCUUAUGUCUGAGCAAAAUGUUGGACUAGACUGACCUUACUAAAGGAAUUUUGCUCUCAAUGCUAGUUAACUGAUUAUGUGUACCUUCCUUACCCAGAUGGGCCGCUGUUAGAUGAUAUAAAAACACAUAUGAUUGAACGGUUCGUGUCUUAGCUAUAACCCACUUACUAACAUCCUAAUCGGAGUAUGCUGAUGUUUUCAUUUGUACACACAUGAUGAUUAACAGGACACAGUGGAAUGUAUUCUGUUAUGCUUACUAAUGAUAAAAGGUACUGAGUUUUAUAGGCUAUGUUACAGUAUACACUGUUGGGGCUUGUGUUCUUUGCAAAUCACAGCUUCAUUGGUGCUUGAACCUAGACCAUUCUACAUCACAUAAAUUAUGUUUGCAAUGCUCCAGGUUCGUGUGACUAACUUUAAGUAUAUAUUAUUGUAAAUCUAAAACCACCCAUAGUUUCUUGUGUCUAAGGACAAGUUUUGGUUUAUAUGUUGGUGAUAAUGUCUGACUUUAAUGCAAUUGCAUGUGAUCAAAUGCGGUGAUUACAUUUAGCUAACCUGUCUGAAAGACUAAGCUUUGCAGAGAAACUCAAAGCUACUGAGGAGACAUUCUUAUGGUAUUGCUACUUACGUGAAGUGCUGUCUGACAGAGAAUUACAAUAGGAAGUUGGUAAACCUAGCCACCACUUAACCAUAUGUCUUACUGGUACGUGUAACUACAAAUAGGAGAGUAUGUGACUUUUUCUGCUGCAGAUUUGGAUGAUUUAUCAACAAUUGCAACAAUCUCACCAGGCCUAAACGACCACAAGGCAGAUGGGCUAUAAACGUUUCGCUUUUCCGUUUACGAUAUAGUAUUGUGCAGAAUGAAUCGUACUACAUAGCACAAGUAGAUGUAGUUAACUUAAUUAAGCAAUUUUAAUCAGUGUAACUAGGGAGGACUUGAAAGAGCCACAUUUGAGGCCAGAGUACGAUCGAGUGUCAGUGAACAAUGCUAGGGAGAGCUGCCUAUAUGGAAGAGCCCUAAUGUGUAAAAUUAAUUUAGUAGUAUCCCCAUGUGAUUUUAAUAGCUUCUAGGAGAAUGACAAAAAAU
>cluster379.fasta:8
GUUAACAUAACCAGGGCUUUAAAUACAUGUGGUCACAAAUAUGACUUAUUAUUUUAAAUCAGACAUACACCCAUGCAUUCUGCAUUGUGCAUUAAUGACAAGUUUUGGCUAUGAAAAAAAUUUGUUGUGGUAGGAUGUACUUACAUGGAAUUGGUAAUAUUACUGAUAAACGCACUACGUGCUUUCAGUAAAUGCUGCUUUCAAAGUCAAACUUUUAACAAAGACGUCAAAGCUAAGGAGAUUAUGACUACUAUCGGUAUUUUGAUGUACGCCAAGUCAUCUGUAGUACUAUCCAAUAGACAGUUACAUCCUUUAUGGGAGCUUGUAACCUAUGCCACAACUUUGCCGAAAGUAUGUCUCUAUGGCUGCGUAAAUAUCAAAACAAUGUGAAGCAAAACUGAGACUGACCUUACUAAAGGACCUGUGUACCUUUAAAAAGUGAGUAUGCUGAUGCUGUUGCUCUACUAGGUACAAAACUUAAUUAAAUGUUACUGACAUUGAAAAGCUGUGAAAUCAAGCUUACCCAGAACGAAGAACAAAACUGUCUACUUUGUGACUUUUUCCUGCUGCAGAUUUGGAUGAUUUUCCAAACAAUUGCAACAAUCCAUGAGCAGUGCUGACUCAACUCAGGCCUAAAACUCAUGCAGACACACAAGGCAGAUGGGCUAUAAACGUUUUCGCUUUCCGUUUACGUAUAGUUACCUCUGUGCAGAAUGAAUUCUCGUAACUACAUAGCACAAGUAGAUGUAGUUAACUUUAAUCUCAUAGCAAUUUUAAUCGUGUGUAACAUUAGGGAGGACUUGAAAGAGCCACCACAUUUCACCGAGGCCACGCGGAGUACGAUCGAGUGUACAGUGAACAAUGCUAGGAGAGCUGCCUAUAUGGAAGAGCCCUAAUGUGUAAAAUUAAUUUAGUAGUGCUAUCCCCAUGUGAUUUUAAUAGCUUAGGAGAAUGACAAAAA
>cluster35.fasta:8
AAGAUGGCACUUGUAGCUUCUGCCUCAGAACGAGGCUUCCUACGGUGCAAUACAAACGGGAAACAGGGGCAAGUGCCAUAAGGAGGGAGAUGGAAUGAAAAGACUCGCGAACCCACAGGCACUCGCACGUGCCAAGACAAGCACUCAUCCUUUCCCAGAAAGACGAAGACGGUGUCAAGCAUACCUUCUCAUCACGAAGAAACAACAAUAGAAUCCCAGGGAGUUAGAGCUACCCUCUUGCAGAAUAGGGGAGACAAUGCAACGUGAAUGCUGCCUGCUUGUGGUGUACUGACGUUUAACUCCCUUGACUCCUCCGAGAGCAGUGUGACCUGGGGCAAUGCAUGCCAAACUGUCGUGUCUAAGAUUUGAAAAGUGGUUCAGGAAUUAGAUUCUUGCUGGAGUUGAAGUUCUAAAGUAUUAAUUGUUCUCGCCAUAUUGUGAGUGAUUCAGUAUUAUUUAAUGAGCUUGCAUCAAAACGUUUCACUCUCAUCAACAUCAGUGCAUGAUCCCCGUAGCCAGUACCUUACCUAGUUCACAGAAAAGCUGCUCAUUGGACAGGUGUUGUCAUAACCCUUAUUGUCUUAUGUUAAACCUAUGGUUUCUCACUGGCCUCUCAAACAUAAAGAAUUUGGACCAGGAGCUAUCAGCAAAGCAAUGUUUACCCUUAACAUUUGUGCCGCAAUUUCAUCACACAAAUUUGCUAAACAUUUCUUUAACAGCAUCAGCAUGACUUUAAGUAAAUUUUAAAAUAAAAUGUCUUGAUUGAAGCAGAUUUGGACUAUGACUCACAAAUGCCAUCAUAUUCCUCCCACAAAGAUGAUCUGAGGUGCCAAUAGGUGAAUAAAAAGAUGACAACAUCCAAUAAGACAAGUCAUUUGUUACUCUAAGGGCUUUUCUGAGUUAAAUCAAAGUAUUGGCGCAUACAGUACACCCUGCUGGUUUGUGCUUCCAUAACAGAGUCUAAAAGCACACUAAUUAAGAGUGACAGAGGUGUGAAAUAAAACCUCUAUUAUUUCCAUGUUAUGUCCCCAGAGACAAAGUGACUUCUAUGAAUUAGCAAACUGUGACUAUAUCUCUUACUACGCAGAUUUGAUGUUGCCUUUCCAAACACUGCAACAAUCCUGGCAGUGCUGAUACCAACUCAGGCCUAAACUUCAUGCAGACAAAAUGGGCUAUAAAGUUUGCUUUUAGACAUAUAGUCUGCGAAUGAUCCCGUAACGCACAGUAGAUGUAGUUAACUACAGCAACUCUAAUCAGUGUGUAACACUAGGAGGACUUGAAAGAGCCACCAUUACCGAGCCACGCGGAGUACGAUCAGUGUUCAGUGAACAAUAUAGGGAGGCCGUUGGAAGAGCCCUAUGGUAAAUUAAUUUAGUAGUGCUAUCCCCAUGUGAUUUAAUAGCUUCUUAGGGGAAUGACAAACAAUACACCUCAUCAUAUAUCUCAUAUUAUCCCACCACCAAAC
>cluster351.fasta:8
GCUCAGUCGUCCGUCCUCAACUUGAACAGCCUAUGUCAUGUUAUGGUUGAAUAGUUACGACGCCGAUUUAAAGAUGAAGAUUUCAAGAAACUGGAAUGUACAAUCCUCUACUGUGCUAAUGCUGUACCGCUGCGGUACGUGGAAAGGUAUGGCUUCAGCUGAUGCACAAUCGUCUAACAGGUUUGCGUGUAAGUGCAGCCCGUUUCCCGUGUAGCACAGGAUACAGGGCUUGACAUACAAUGAUAAAGUAGCUGGUUUCUAAAUUCAAAACUAAUUGUUGUCGUUCCAAGAAAAGGACGAAGAUGACAAUUUAAUUGAUUCUACUUGUAGUUAAGAGACACACUUUCUUCAAUGAAGAAACAAUUUAUAAUUUACUUCGAUGUCCAGCUGUUCUAACAUGACUCUUUAAUUAGAAUAGACGGUGACAUGGUACCACAUAUAUCACUCAACGUCUUACUAAAUACUGGCAGACCUCGUCAUGCUUAAGGCAUUUUGAUGAAGGUAAUUGUGACAUUAAAAGAAAUACUUCACAUACAAUUGUUGUGAUGAUGAUUAUCUCAAUAAAAGACUGGUAUGAUUUUGUAGAAACCCAGAAUAUUACGCGUAUACGCCAACUUAGGUGAACGUGUACGCCAAGCUUUUUAAAAACAGUACAAUUUGUGAUGCCAGCGAAAUGCUGGUAUUGUUGGUGUACUGUACUAGAUAAUCAAGAUCUCAAUGGUAACUGGUAUUUCGGUGAUACAAACCACGCCAGGUAGUGGAGUUCCUGUUGUAGAUCUUAUUAUUCAUUGUUAAAGCAUAUUAACACUAGACGGCUUUAACUAGAACAUGUUGACACUGACUUAACAAAGCCUUACAUCGGAUUUGUUAAAAUAUGACUCACGGAAGAGAGGUUAAAACUCUUUGACCGUUAUUAAUUAUUGGGAUCAGACAUACCAAAUUGUGUUAACUGUUUGGAUGACAGAUGCAUUCGUAUGUGCAAACUUUAAUGUCCAUAUUCUCUACAGUGUCCACUACAAGUUUUGGACCACUAGUGAGAAAUUUUGUUGAUGGUGUUCCAUUUGUAGUUCACUGGAUACCACUUAGAGAGCUAGGUGUUGUACAUAAUCAGGAUGUAAACACAUAUCUAACUUAGUUUAAGGAAUUACUUGUGUAUGUGCUAUUACCUGCUAUGCACGUUGCUCUGGUAAUCUAUUACUAGAUAAACGCACUACGUGCUUUUCAGUAGCUGCACUUACUAACAAUGUUGCUUUUCAAACUGUCAAACCCGGUAAUUUUAUCAAGAUUAUGACUUGCUGUGUCUAUUUUAAGGAAGGAAGUUCUGUUGAAUUAAACACUUUUCUGUUCAGGAUGGUAAUGCUGCUAUCGCGAUAUGAUACUAUCGUUAAUUACCACAAUGUGGAUAUCAGACAACUACUAUUGUAGUUGAAGUUGUUGAUAAGUACUUGAUUGUUACGAUGUGGCUGUAUUAAUGCUAACCAAGUCAUCGUCAACAACCAAGACAAAUCAGCUGGUUUCCAUUUAAUAAAUGGGGUAAGGCUAGACUUUAUUAUGAUUAAUGAGUAUGAGGAUCAAGAUGCAUCGCUACAAACGUAAUGUCAUCCCUACUAUAUCAAAUGAAUCUAGUAUGCCAUUAGUGCAAAGAAUAGAGCUCGCCGUAGCUGGUGUCUCUAUCUGGUACUAUGACCAAUAGACAGUUUCACAAAAAUAGUAAUUGGAACAAGCAAAUUCUAUGGUGGUUGGCACAACAUGUUAAAACUUUUUAUAGUGAUGUAGAAAACCCUCCUUAUGGGUUGGGAUUAUCCUAAGUGAUAGACAUGCCUACAUGCUUAGAAUUAUGCCUCACUUGCAAACAUACACGUGUGUCUCACACCGUUUUAUAGAUUAGCUAAUGAGUGUGCUCAAGUAUUGAGUGAAAUGGUCAUGUGUGGCGGUUCACUAUAUGUUAAACCAGGUGGAACCUCAUCGGAGAUACAACUACUAUUGCUAAUAGUGUUUUAAAUUUGUCAGGUCACGGCCAAUGUUAAUGCACUUUCAACAUUGAUGGUAACAAAAUUGCCGAUAAGUAUGUCCGCAAUUUACAACGCGACUUAUGAGUGUCUCUAUAGAAUAGAGAUGUUGACACAGACUGUGAAUGAGUUACGCAUAUUUGCGUAAACAUUUCUCUCAAUGAUGAUACUCAUUGACGAUGCUGUUGUGUGUUCAAUAGCACUUAUGCAUCAAGUCUAGUGGCUAGCAUAAAGAACAUUAAGUCAGUUUAUUAUCAAAAAUGUUUUAUGUCUGAAGCAAAAGUGGACUGAGACUGACUACUUAAAGGACCUCAUGAAUUUUGCUCUCAUACAAUGCUAGUUAACAGGGUGAUGAUAUGCCUUCCUUACCCAGAUCCAUCAAGAAAUCCUAGGGGCGGCUGUUUUGUAGAUGAUCGUAAAAACAGAUGGUACACUUAUGAUUGAACGGUUCGUGUCUUUAGCUAUAGAUUACCCCACUUACUAAACACCUAAUCAGGAGUAUGCUGAUGUCUUCAUUUGUACUUAUAAGAAAGCUCAUGAUGAGUAACAGGACACGUAGACAUGUAUUGUUAUGCUUACUAAUGAUAACAUCCAAGGUAUUGGAACCCUGAGUUUUAUGAGGCUAUGUACACACCGCAUACAGUCUUACAGGCUGUUGGGGCUUGUGUUCUUUGCAAUUCACAGACUUCAUUAAGAGUGGUGCUUGCAUAUCAAGCAAUUCUUAUGGACCAUGUCAUAUCAGUAUGUUUGCAAUGCUGUCACAGAUGUGACUCAACUUUACUUAAACCACCCAGUGCUAAUGGACAAUUUUUGUUUAUAUAAAAUAGUUGUGUAAUGUUACUGACUUUAAUGCAACAACAUGUGACUGGACAAAUGCUGGUGAUUACAUUUUAGCUAACACCUUACUGAAAGACUAGAAUUCUAAUCGAAAUUAUGUGGUUAUCGUGUAACUAAAAAAAUAGAGUUAACUUUAACAUCCAUAGCAGUGCUGAUCAAAAGGCAGAUGGGCUAUAUAAACUUCCUCUUUGUGCAGAAUGAAUUCUCGUACAUAGCACAAGAGAUGUAGUUAACUUUAUUCAUUUAGCAAUUUUAAUCAGUGUGACAUUAGGGAGGACUUGAAAAGAGCCACCACAUUCCCGAGGCCACAGAGUACGAUCAGUGUACAGUGAACAAUGCUAGGAGAGCUGCCUAUAUGGAAGAGCCUAAUGUGUAAAAUUAAUUUUAGUAGUGCUAUCCCAUGUGAUUUUAAUAGCUUCAGGAGAAUGACAAAA
>cluster314.fasta:8
GUCAACUCUACAAUAGAGCUGCAAACCUCAUCUGCUAUAGGCGUUCGAUGGAUGUUCUGAUUGCUCUCCAUCGUCGUGUGAUAAUCAUUUGCAAGAUUUUGUAGAAAACAAAGGGAUACUCGCUGAAUGUCCAGAGCCUACAAUAAUGCUGCGAAUGAGAGUUGUUGAUGUCGUUGGUUGCAAUUACAGACCAGAAGUAGGAGUUUCUUGUGUAGAUUCUUAUGGUUUUUUAACCCAUAUAAACUUGAUAGGGAAAAUGGGUACGCAUAUGACUUCAAGAGAAAACUUCUGACAUUUGAAAGAAAUGAUGAUGUUAUUACAUAAAAGCAAAAAUCUAUAUAACGUGCAACUCUGUGUUCGUGAUGGUUAGAGAAUUAGAUUGUCAUCCGGAUAAAACUUCCAGUCUAGACUUAUAGGGUUACCUGUGAGGACCUCUUUAUAACGUUGUCUGGUAAUUAUUACUAGAUAAACCCUGCGUAUUUCAUCUGUUGAUUUCAAACGGAUGGUAUGCUGCUAUUAUGACUCUAUCGUUCCAUACACAUACUAUUUGUAGUUGAAGCUGUUGAUAUACCUUGAUUGGCUGUAUUAAUGCUAACCAUUAUAAAUUUAUGGGAUCAAGAUGCACUUCAUAUACAAAACGGUCAUCCCACAAUAACUCAAAUGAAUUAAGUAUGCCAUGCUGGUGCAAAUUGCUGGUGUCUCUGAGACUAGACCAAUAGCAUCAAAAUUUGAUCAAUAGCCGCCCAGAGGAAUACAAUAUGGCACAACUGUUAAAACUGUGUUGUAGGAAAACCUCCUUAUGGGUUUUAUCCUAAAUGUGAUAGAGCCGCCUAACGUUCCAGUAGCCUCCAGGAGCUGCACACCUUUAUAGAUUAGCUAAUGAGUGUGCUCAGAUUGAGUGAAAUCAGGAGAUGCAAACUGCCCUUAUGCUAAAGGACAUUUGAUGUUAAGCCUUUAUCUAUGAUAAUUGCGAGAGUGUCUCUAACACAGACUUUUGAGUUCUACGCUGCGUAAACAUUUCCUGUUGUGUGUUCAAUAGCCUAUGCACAACAGGUAUAUAGGAACUUUAAGUGUUCAUAAACAAUGUUUAUGUUUGAAGAAAAUGUUGGUAAGACUGACCUUAAAGGAUGCUAUUAACAGUGUGUAUGUGAUCAAGAAUCCAGGCGGCUGUUUGUAGAUAAACAGAUGGAACGAUUGAACGGUCUACUAAACAUCCAAACAGAGUAUGCUGAUUCAUUUGUACAGCUACUGAUGGGACACAGGUAGACAUGGUUAUGCUUACUACCUGAGUUUAUGAGGACACAUACAGUCAUCAGCUUUGGGGCUUGUUUCUGCAAUUCAACUCCUAAGAGGGGCUUGCGACAUACGUGUAAUGCGUACGACCAUGUCAUAUCAACUCACAUAAUUAGUCUUCUGCUGUUAUCGUUUUAUGCUCCAGGUUUUGAUGUAAGAUGUGACUAUUACUUGGGAGCUAUAUUGUAAAACACCCAUUAGUUUAUCAUUGCGUGCAAUGGACAAGUUUGUUUAUUAACUGUGUUGUAGCGAUAAUGUUACUGAUUAUGCAAUUGCAUGUGACUGGACAAUGCGGUGACUAUCAGCAAUACCUGUACUGAAGACUUAAAGCUCAAGCUCGAGGAGACUUAACUGUUAUGGUAUUGCACUGACUCUUGGGAGUGAGACCACUUAAUGAUGUCUUUACUGGUUAUGUAUAACUAAAACAGUAGGAGCACACCUUUGAAAAAGGUGUAUGGGAGCUGUUGUUUACGAGGUAACAACAUACAAAUUAAAUGUGGAUGAUUAUUUGUGCUGACAUUAUUACUGCAAACCAAAUUUCAAAGAAUACAGUCUCACCGUCUUCAAGGUUGAUUUCUCAAUAAUAGCACAAUCAUGAAAUGUGAGCCUCAACAUACAUUCAAGCAGACAGCUAUUAAACAUUUGUAACUAACAUAGUUAACUUGAUACUUGGCAUGUCUAGUGUGUAACAUUAGAGAGGACUUGAAGAGCCACCUUUCAGAGACCUGCUGAUUCGAUUGUGUUCAAGUAACAAUCCAUGAGAUACAAAGAAGAGCUAUAUGUGUAAAAUAAUUUAGCAUAUGUGGUAAACUUUAUUUAGUAUUUUAGAGACUGAAAAUCCUCUCGACCCUACGCCCUAAUGAUAUUGCGUAUAUCAUAAUCUCAUUCUUCUAUUAAU
>cluster259.fasta:8
ACUCUUCCAAGGUAGUGGCACACAAAGAACUUCAGUCAGCCUCAAUCAAAACAAUGUUAUCUAUUCUGAAGCAAAAUGUUGGACUAGACUGACAUUAAAGACCUCAGUUAAAAGGUGAUGAUUAUGUACCUCCUACCCAGAACAAGGCGCUUUUGUAGAGAACGUCAGAUGGUUUAUGAUUGAACGGUUCGUGUUAACUAUAGAUGCUUACCCACUUACAAACUCCUAAUCAGGAGUAUCUGAGCUUCUCUGACUUACAAUCAAGAAAGCUACAUGAUGGUAACAGGACCCACAUUAGACAUUUGUUAUGCUUACUAAUGAUAACACUCAAGGUAUUGGGAACCGGUUUAUGAGGCUAUGUACCCCGCAUACAGUCUAAGGCUGUUGGGGCUUGUCUUUUGCAAUUCCAAUUAACCAAGAUGUGGUGCAGAGACCAUUUGUUGUAAUGCUGUUACGACCAUGUUAUCAACACACAUAAUUAGUUGUCUGUUAAUCCGUUGUUUGCAAUACAGGUGUGAUGUCACAGAUGUGACUCAACUUCUAGGAGGUAUGAGCUAUUAUUGUAAAUCUUAAACCAUGUGCUAUUGGACAAGUUUUGGUUAUAAAAUAUGUGUUGGUAGCGAUAAUGGCUUGAUUUUAAUGUGCUGCAACAUGUGGGACAAAUGCUGGUGAUUACACAUAGCAACCUGUACGAAAGACUCGUUGCAGAAACGCUCAAAGCUACUGAGGAGACAUUUACUUAUAGUAUUGCUGUUGACAGAGAAUUACAUACUAGGAAGUUGGUAAACCUAGACCUUUAUCGGUAACUAAAAACAGUAAAAUGUGACUUUCCUGCUGCAGAUUUGGAUGAUUUCCAAACAAUUGCAACAAUCCAGAGCAGUGCUGACUCAACUCAGGCCUAAACUCAUGCAGACAUCAAGGCAGAUGGGCUAUAAACGUUUUCGCUUUCCGUUUACGAUUGGUACACUUGUGCAGAAUGAAUUUCGUAACAUAGCACAAGUAGAUGUGGUUAACUUUAAUCUAGCAAUCUUUAAUAGUGUAACAUUAGGAGGACUUGAAAGAGCCACACCUCUCGCCCGAGCGGAGUACGAUGAGUGUCAGUGAACAAUGCUAGGGAGAGCUGCCUAUGGAAGAGCCUAAUGUGUAAAUUAAUUUAGUAGUGCUUCCCAUGAUUUUUAUAGCUUUAGGAGAAUGACAAAAGC
>cluster1753.fasta:8
AGACAGCAGCAUUCUGACUUGGCAAGAUCUUAAAGCUUCUUAUACUGGUAAAAGCCUACAUAAUGCUAAGGGUUAUAUGGCACAUGCAACGUUUGUUUGCACGAUUCCUACAAGUUGAACCAGAUGAGAAAAUAUUGUAGUGAGGUCACCAAACUAGGCAACUUAGGCUAAGAAUUUUGACAAAGACUUUGAUAUGUCUUGCUGUCUGAACAAAUGUACGCAUAGAGAUUAGAUUACUUUAAGAAGCUAAUUAACAUGAUGAUUAGUGUACCUUGAACUUGUAUGCACAUAGCUAAAACUCAUAUGAGUCUGAUCCAGGAAAAAGCUCACGAUGCUGAGCCUAGACCUAAAUUUUGGGGACCAGACUAAUCGACAAGAAAUUUUAAAUAUCCAGCAAAUGCCAAUUUGCCCCGGCAUUUAACUUUUCGGGAUGUGCGCAUGAUGAAUUAACCAUGGGAAGUUGGUAACCAGACGCCACCCUGAAUUGGAUGACAAAGAUCCAAAUAAAAAUUAAGUCAUUUCUGCUGAAAAAUAUUGACGAUAAACAACCCCCAACAGAGCCUAAAAGGAUAAAAAGAAGAAGGUGAUGAAACAAGCCUACAAGAGACAGAGAAACAGCAAACUGUGACACUUUCCUGCUGCAGAUUUGGAUGAUUCUCCAAACAAUUGCAACCACCGAGCAGUAUGACUCACUAAGGCCAAACUCAUGCAGAAUUAUCAAGGCAGAUGGGCUAUAUAAACGUUUCUUUUUCCGUAAAUAUAGUCUACUUGUGCAGAAUGAUGCUUCGCACAAGUAGAUGUAGUUAACUCUAAUCUUAAAACUAAUCAGUGUAAAAGGGAGGAUAAGAGCCACCACUCGAGCACGAGUACGAUAGUGUACAGUGAACAUGAAUAGGAGCUGCCUAUGGAAGAGCCCUAAGUGUAAAUUAAUUUAGUAGUGUAUCCCCAGAUUUUAAAGCUUCCGAGAUAAAAAAG
>cluster157.fasta:8
CCUUCCCAGUACAUCCAAACUUUCGAUCCUUGUAGAUCUGUUCAAACAACAUGAAUGUGUUGACUGAUCAAUAUUACUGCAUUGAUACAUUGCAUUUGUGAGCCUUUCCUACAGUAAGACUGUAAGAGUUCAACUUUUGAGACCGGCGAAGAGCUAUGGGAUUCACAUCUUAUCUCGGUGUAACUGAAAUGGUACCUAACAAAUGUGUACACUGUUGAACUCAAAUUGCUCUUGUUGUUGUCGUUAACCGCAAGCUUGAAUGCAAGUCAUGUUACACUGACUACCUCUGUCAUAAACAAGAGAGUUGAGCUCUUUAGGGUCUAAAUUUUUUUGCGGCAACUGUUCAUACCCACUGUACGUUUACGGAUUGUUAAUUUUAAUUAAUUCUUUGUGUUUUAACCUUUGCGAUUUGUUGAUUGUGUCAUUUGGUUUUCAAUCAGGUGUAAGAUGAAAAGCAACAUCUUUGAAAGGAACUGUAAGUUCUGUUUUUGCUAUACUUACAACUGAAUUACUGCUUCAAGAAACACUAAAUGAUGAUUUUGUCAAACUCGGUAUUAACAACACUGUAAUUAAGGAGUAUCCUGUCAUCACUUCUAUGUUCUAAUGGUGACAUGGUACAGCUAUAAGACUACGUUUUAUAAAUACGUGAUGUCGCAUGCUUUUUGUACUAGUAAUUGCAAACAUUAAAAGUAAUUUCACAGUGUGUUAUUUAAACAAAAAUGGCAAGAACCUAAAUUGGUGAUGUGUGAAAGCUUUGUUCGAUUUUAUGGAGUAUGAGAUGAUGUGUUUUCGUACUAAUAAUAAUCAUCCUACUAUAACUGAAAUGUCUGAUAUGGACCAAGAAAGCGGGGUCCCGGCUGGUUUAGUUUACCAUUUUAGUGGCAUAACUAAAUAUAACUAGAGGAGAGAGUUAAAUAACGUCAUCAAUAUACCUAACAAGCUACGUCUGUAUGCUCUACAUAAGUCGAUUGCAAAUCUUUAUAGGUAGACAGGGUUCCCACAACAUGUGGCGGUCCAUUGUUUAAAUGGAUACUACCCAGGAGUACGAAAGCUUGGUGUUUUAUUGUGAAGCUGUCCAGCCAAUGUAUUCACUAUCAGGAUGCGCAUAAGUAGCUGCACUUACCUAUGUGCUACAAAGUAGACAUCAUAGGGUUUUAAGAUCCUUGAUAAACCUCAUGCUUGCUCUGGCAAUGCUGCUACGUGUUCAAGACUAAUGCUACAAUGUCAAGUAACAACAUUUCAAAAAGGCUUUAUUAUGAAGCAAGUGUUGGUAAAACCUAAGACCUCAUACUUUUAAUGUUAGUUAAGAGUAAAGAAUCUCGAGGAGUAGAUAUCACUAUGAUGAACGGUUAUGGCUAUAGGGUGCUCAGCCUGUUGUGUGUCCUUUUGUCAGAUAAAAUCUAGAAAGCACUUAUGGGUUGAGUUAAUAGGACAGCUAACAUGUUUCAAUAUUGCUUCCAUGCUUCUAUGCACACACAACGUAUUGACAGUUUCUAUAAUGUAACACAUAUUGAUCCUGGACCAGAACAACCUCAUCAAGUGUGGUGACUGCAUCAAAUCAGCUGUUACGCAGAAAAUGCUUAAACUGUCGCAAUUCGAUGUGGCCGCAUUCAGCUUUGAGAUGUCGCGUAUUUCUAAAUAUUCAUUUUGGAUGUGUUGCUUCAUAACUGCUCAAAGUAGUGGCAAGAUUAAUCAUUAAGAUCAACAAAUGAGUACUGAAGGACAAACUUUCUUGCAACAGAGCUAAAAGGGACUUAGAAGAAUGCUGGGGGACAAGAUAUAAGAUAAACAGACGAAACUUAUUGGUUUCUUAGCUAAGAUUUGGAUGAUUUUCCAAACAUUUGCUAUUAUCUUGAGCAGUGCUGACUCAACUCAGGCCUAACUCAUGCAGACCAUAAGGCAGAUGGGCUAUAUAAACGUUUUCUUUUCCGUUACGAUUAUACUUAGUGCAGAAUGAAUUUCGUAACAUAAGCACAAGUAGAUGUAGUUAUUCUCUAUCACAGCAAUCUUUAAAUCAGUGUGUAACAUUAGGGAGGACUUGAAAGAGCCACCACAUUUCUCUAGGCCACGCGAGUACGAUCGAGUGUAAGUGAACAAUGCUAGGGAGAGCUGCCUAUAUGGAAGAGCCCUAAUGUGUAAAAUUAAUUUAGUAGUGCUAUCCCCAUAGAUUUUAAUAGCUUCUUAGGAGAAUGACAAAAAAA
>cluster154.fasta:8
ACAGAACGAGUGUAAGGCAAGGGCACCAGCACCUGUUGUCGGAUCCACUGUGUUAGGAAGCUGGCGUCCUGUUAUCAGCAGCAGAGAGCCAUCACAAGCGGGUGGCACAGCAUGUGGCCAGCCUGCAGCCGACAGCUAGCCUUUGGCUUGCCCAAGCAUAAACCAGGGAAUAGAGCUAUGCCAGUCGAGUGGUGACCCCCUUAGAGACCGGAGAGAAGACUGCCAGCUGACAGGAUCCCUGGUCUGGUUCUUGCCAUGGGGUCCUCUGCAUCUAGAGCCAGUAUGGGGUCAAUCCUCAAGACCUGCACCAAGGGUUACGGGACACCAAAGCUUUGCAAGCUCUGAUAGAAACUUAGACAAUUAUCCCAGGAAUGGGGAAUAACCUCCUGGGCCAGUCUCAGGCUCUUGGGAGAACUACACUGCACAUUACACUGUGAGUGCUGUAUAAACUAAUUAAAGUGAAAU
>cluster633.fasta:6
AUUUUCCCACAAAUAAUGUCAUUUUAAUUGAUUGUGAUCUUGUUCUGUGGCUUUUUGGCACAUUUUAUUUAAGCAAUUUUGUAGCUGUAUUUACUUCCAAGAAAUUUAUUGAUCAGUACUUAUAGAAGCUGAAUCAUAUCAGUUUGUUGAUAUUUAAAUAAAGUACAUGGUAUUGAAACACUACCUUUGAUGUUGUGGAGCUGAAACAUGGGGAUGUGUAGCUGCAGAUUUUACUGAAAGCAGAAAAGUGAGUAUCAUUCAUGAGGAUAUUUAAAAAAAGUAAAAUCUCACUAAGAACCUUCUUGCUACAGGUUCUUUGUUGUGUGUUUGCUACUACAAAUGACUAUCAAAUUAAAUUCGUAUUUGUUUAUAUUUGAAGCUUUACUGUAUAAUUGUGUUUGAUGUCGUGUUAAAUAGCAAACUUCUUUUGUAUUUUAGUAAGCUGACUUAAACCACUAAAUUCUUGAAAUAGGUAGAAGUUAAAACCAAAUAAAGAUGAUACAAACAUUGGAGAAAUUUCAAGAUUUACCCACAGCUAAAAGGCUGUGAAUUGAUGUUAUUCAUAGACAUUGACAAACUGUCCCCUCCCACAUUUCCACCACCCAUUAUUAUCCAUACAUACCCCAUACCCACAUCCAAAAC
>cluster450.fasta:6
AGAUACAAAAACACACAAGUACUACUGCGGACCGCGAAUUACACAUAACGCAAGGUAUCUCAUUGGCCGCUGAACUAGAGCGAAAAUUGACCAAACGCUGCGCAAAACGAAAGAGAGCCGCAUUGCCAAAAAUGGUGAUGGGGGAUCAUCCUACCAAGGAUGGUGGGGCUAUCCGUGCCAAGCAGCUUACAGGAAAAAACCCAGAUAAUCCAUGCCGAAUCCUCAUAACGUAAGCCGCCGACUCCCAUGACCCACUCCCGUAUCUUCAAGAAGCGGCGUUAUAUAAGGCACCGCCUGGUCAGACCGACCCCAUCACAAACACACAAUAUCCAAACCAACUGCUCCUGAGUACAACCCCAA
>cluster435.fasta:6
GUACAUAUGAUUGAACAGUUCGUGUUUUACUAAUAUAAACAUCCUAAUCGGAGUAUGCUGAUGUCUUUUUUUACAAUAAAAGAGCUACAUGAGAGUUAACAGGACACAUGGACUCUAUGUUAAAAUUCAGGUAUUGGGAACCUGAGUUAUGAGGCUAUGUACACCAUCAGUACGGCUGUUGGGUGUGUUUUGCAAUCACAGACUCAUAAGAUGUGGUGUUGCACGUAGACCAUUUAUAUGUGUAAAUGCUGUACGACCAUGUCAUCACAUCAAUAGUCUGUCUGUAAUCCGUAUGUUGAAUGUCCAGGUUGUGAUGACAGAUGUGACUUAUUUAGGAGUAUGAGCUAUAUUUUAUCUAAACCCUUGUGGCUAAUGGACAAGUUUUUAUAAAAACAUGUUUUUGGUAGGAAUGUUACUGACUUAAUGCAUUAACAUGUGACUGACAAUGGUUGAUUACAUUUAGCUAUUUAGACUCAGUUUUGCAGCAGAAACGACUAGAGACAUUUAAACUGUCUUAUGAAUGUACGUGAAGUGGCUGACAGAGAAUUACAUUGAACUGAACCAAACCGGAAAUUUUUGGCUGAACUAAAAUGAAAUGAUAGUUGGCCAAUAGAUUGGCCUUCAGGUUUUCGAAUGUGCUUGGAUGAAUCACCGGACGUUGACCUAUACUGCUCAUCAUAUAUAAUGAGCAAUAAAGAAAUUUGAUAAUGAAUACACUUCUAGAGUCUGAAAAUCAAAUAACAGCUUAGUAAGAGACGGAUGAAACCAAAUUGGACCUUUUCCUGCUAAGAUGAAUUCAAACAAAAAUCCACCACAAGCUGAAUUAGGCCUAAACUCAUGCAGACCAUAAGAAGAUGGGCUCUAUAAACGUUUCGCUUUUCUACGAAUAUGUCUACUUAGAAUGAAUUCUCGUAACUUAGCACAAGUAGAUUAAUUUUAAUUCAUAUCUAACAGUGUGUAACAUUAGGACUUGAAAGACCACAUUUUUUAGGCCACGCGAGUACGAUAUAAUGUCAGUGAACAAUGCUAGGAGAGCUGCCUAUAGAGAGCCCUAAUGUGUAAAAUUAAUUUAGUAGUGCUAUCCCAUGUGAUUUAAUAGCUUUAGGAGAAUGACACCCUACCCCCACACAAUCUAUAUUAUCACCCAACCUCACUA
>cluster430.fasta:6
UCCCAGAUGUGACGGCAGUCAGUGGUGCUACCCAGCAAACUGUACCCCGAGGUGAGUAUGGGGCAAAUGGUUUCAUUACGAGUGACCAAUAGUGGAUUCAAAAGAUGAACACGGGAGCAAAGUUUGGUGCCUGGUCGCGUGUAGAGGCGGCGGCUGUAUUGUGCUGAUGGUGGUAAAAUUUGAACUAUAGUAAAAACAAUUAAGGCUACAGUAUAGAUCCUAAUUUUAGAUCAUUGUGGUUUAAUGGACUCAAGAGUAUAAAAUCUUGGUAACCAACAGGAAAUCUUCAGAAAGAGCUUUCAGUGUUUCAUAAAGAUGAAAGAUUACAAUCCCACACAGCAAAAUGCUAGAUUGAGAUGCUAUAAACCUUGACAAAAUUUAAUUAAUGUGUCAUAAGGAUUGAAUGAAAUUAAAUGAGUACAUCAAAAAAC
>cluster421.fasta:6
CUCAUAUUUUUUCAUCCGCAUCAUGGGUGGCGCUCUAGGUAGGUAUCGUGAAGCAUAACAUUGUUUUGCAUCGUUGCUACUCGACAAGUUGGUUUAACGUUGAUUCCUAUGAUUGCUUUUCAAGAUCUCAGGAUUAAGCAGUGUGAUUACUGCAGGAACACAGCAUCAUUCUGAUGGAUUCAGCUGCAACGUAUGAAAAUCUGAAGCCUUGAAACUGGUUCUGUGAGUGCUUUGAGAUACUAAUAAAUAGGACCACCAAACAAUUAUGGAUCGUGGACUAAAAGGAGAAACUGAGAAGAAUCGGCUGAGUGUAAAAAUCAGAGAGGAUGACAACACCUUGAUAAAAAUGCUGUUUGAAGGUCAUCUUGAAGCAUGGUCACAUACCAUCCCCGUAAGAAGAGUCAUAAAUUACGAGAGACAGGCUGAAAGCUUUUUGCGUUAUGAUUCAAAUAAUCAGACAGUUAACCCACACUAUUGCUACAUACAAGAGAUGGUUAGGUUUGACGUAGUAUAUAUUAAAUAAUUCAAUUAAGUUUAUUUCCUCUUUUACAUAUUUAAAGGUUGGACUAAAGGACUGAAUUUGAGGAAUAUUAUAAACUAGGUGUAUUCAUGGAAGUACCUAAUUGUUUGAUGUUAGUAAAUGUCAAUUUUUAAUAUAGCUUUCAUCUGAAAAAACUCCCCAUCCUACCAUAUCCAUUCAACCUCCCCCACCCCCA
>cluster416.fasta:6
AUCAUUAAAGAUGGCACUGUGGCUGAGUAGAAGUAAAGUUUGCCUCACUACAGCCCUAUGUGCAUCAAACGUUCGGAUGCUCGACUGCACCCAUGGUCAUGUUAUGGUUGAGCUGGUAGCAGAACUGGCAUUCAAACGUGUAGUGGUGAGACCUGGUGUCCUGUCCCUCAUGGGCGAAAUACCAGUGGCUUCCGCAAGGUUCUCUUCGUAAGAACGGUAAUAAAGGAUGGUGGCCAUAGUUACGGCGCCGAUUAAAGUCAUUUGACUUAGGCGAGGUUGGCACUGAUCCUUUGAAGAUUUAAAACUGGAAUGUACAAAAUACCUACAACUUGUGCUAAUGACCCUGUGGGUUUCACUUAAAAGCUGUACCGUCUGCGGUAUGUGGGGUUAUGCUGUAGUUGUGAUCAACUCGGAACCCAUGUUUGAUGCACAAUCGUUAAACGGGUUUGCGGUGUAAGUGCAGCCCGCUACACCGUGCGGCCAGGCACUAGUAUCGUAUACAGGCUUUGACAUACAAUGAUAAAGUAGCUGGUUUGCUAAUCAAAACUAAUUGUUGUCGCUUCCAAGAAAAGGACGAAGAUGACAAUUUAAUUGAUUUUUUUGUGUUAAGAGACACACUUUCUCUAACUACCAACAUGAAGAAACAAUUUAUAAUUUACUUAAGGAUUGUCCAGCUGUUGUAAACAUGACUUUUUAGAAUAGACGGUGACAUGGUACCACAUAUCACGUCAACGUCUUACUAAUACACAGGCAGACCUUAUGCUUGUUUGAUGAAGGUAAUUGUGACACAUUAAAGAAAUACUUGUACAAUUGUUGUGAUGAUGAUUUUAAAAAAGGACUGGUAUGAUUUUGAGAAACCAGAUAUAUUACGCGUACGCCAACUAGGUGAACGUGUACGCCGUUGUUAAAAACAGUACAAAUUGAUGCCAUGCGAAUGCUGGUAUUGUGUGUACUGACAUUAGAUAAUCAGAUCUUGGUAACUGGUAUGAUUCGGUGAUUCAUCAAACCACGCCAGGUAGUGGUUCCUGUUAGAUUUAUUAUUGCUAUGCCUAUAUUAACCUUGACCGUUAUAGUCAUUGACAUACAAGCCUUUACAUAAGUGGGAUUUGUAAAUAUGACUACGGAAGAGAGGUAAACUUUUCGUUAUUUAAAUAUUGAAGACAUACCACCCAUGUUAACUGUUGGAUGACAGAUGCAUUUGCAUUGUGCAAACUAAUGUUUUAUUCUCUACGUGGCUAUCAGCGAUUAUGACUACUAUUAAUCUACCAACAAUGUGUGAUAGACAACUACUAUUUGUAGUUGAAGUUGUUGAUAAGUACUUUGAUUGUUACGAUGGUGGCUGUAUUAAUAACCAGUCAUCGUCAACAACCUAGACAAAUCAGCUGGUUUCCAUUAAUAAAUGGGUAAGGCUAGACUUUAUAUUCAAUGAGUAUGAGGAUCAAGAUGCACUUCGCAUAAAAACGAUGUCAUCCCUACUAUAACUCAAAUGAAUUUAAGUAUGCCAUUAGUGCAAAGAAUAGAGCUGCACCGUAGGUGUCUCUACUGUAGUACUAUGACCAAUAGACAGUUUCAAAAAUUAUUGAAAUCAAUAGCCUAGAGGAGCUACAAUAGUAAUUGAACAAGCAAAUUUUGUGUUGGCACAACAUGUUAAAAACUGUUUAGUGAUGAGAAAACCUAUGUAAUUUAUGAUAGAGCCAUGCCUAUGCUAGAAUUAUGGCCUCACUUGUUGUCGCAAACAUACAACGUGUUGUAGCUUGUCACACCGUUUCUAUAGAUUGCUAAUGAGUGUGCUCAAGUAUUGAGUGAGGUCAUGUGUGGCGGUUCAUAUGUAAACCAGGUGGAACCCAGGAGAUGCCACAACUUUAUAAUAGUGUUCUUAACAUUGUCAAGCUGCACGGCCAAUGUUAAUGCACUUUAUCUACUGAUGGUAACAAUUGCCGAUAAGUUCCGCAAUUACAACACAGACUUAUGAGUUAUAGAAUAGAGAUGUUGACACAGACUUGGAGUUUACGCAUUUGCGUAAACAUUUCAAUGAUGAUCAUACCUGACGAUGCUGUUGUGUUCAAACUUAUGCAUUCAAGGUAGUGGCUAGCAUAAAGAACUUUGCAGUUCUUUAAAAUUUUAUGUCUGAAGCAAAUGUUGACUGAGACUGACCUUGGACCUCAUGAAUUUUGCUCUCAACAUACAAUGUAGUUAAACAGGGUGAUGAUUAUGUGUACCUUCCCCAGAUCCAUAACGGCCGGCUGUUUGUAGAUGAUAUCGUAAAAACAGAUGGUACACUAUGAUUGAACAGUUCGUGUCUUUAGCUAUAGAUGCUUACCAACUCCUAAUGAGUAUGUUGAUGUUUCAUUUGUACUUACAAUACAUAGAAAGCUACUGAUGAUUAACAGGACACAUGUAUUUUUACUAAUGAUAACACUUCAAGGAUUGGAACCUGAGUUUAUGAGGCUAUGUACACCGAUCAGUCACAGGCUGUGGGCUUGUGUUUUCUUUGCAAUUCUCAUUUAUGUGGUGCUUGCAUACGUAGACCAUUUUGUAAAUGCUGUUACGACCGUCAUAUCACUCACAUAAUUUUUGUUUGUUAAUCCGUAUGUUUGCAAUGCUCGUUGUGAUGUCACAGAUGUGACUCAACUUACUUGAGAGCUAUUAUUAAUACCAUUUUCCAUUGUGCUAAUGGACAAGUUUUUUUUUAAAUACAUGUGUUGGUAGCGAUAAUGUUACUGACUUUAAUGCAAUUGCAACAUGUGAUGGACAAAUGCUGGUGAUUACAUUUAGCUAACACCUGACUGAAAGACUUACCGCUGAGAAACGUCAAAGCUAGAAGACAUUUCUAAACUGUCUUAUAGUCUGACGUGAAGUGCUGUCUGACAGAGAAUUAUCGGAAGUUGGUAAACCUAGACCACCUUAACCGAAAUUAUGUCUACUGGUUAUCGUGUAACUAAAAGUAAAGUACAAAUAGGAGUAUGUGACUUCUUUCCUGCUGCAGAUUUGGAUGAUUUCUCCAAACAAUUGCAACAAUCCACCGAGCAGUGCUGACUCAACUCAGGCCUAAACAUGCAGACCACACAAGGCAGAUGGGCUAUAUAAACGUUUCGCUUCUCCGUUUACGAUAUAGUACAUCUUGUGCAGAAUGGAAUUCUCGUAACUACAUAGCACAAGUAGAUGUAGUUAACUUUAAUCUCACAUAGCAAUCUUUAAUCAGUGUGUAACAUUUAGGGAGGACUUGAAAGAGCCACCACAUUUCCGGCGCGGAGUACGAUCGAGUGACAGUGAACAAUGCUAGGGAGAGCUGCCUAUAUGGAAGAGCCCUAAUGUGUAAAAUUAAUUUAGUAGUGCUAUCCCCAUGUGAUUUUAAUAGCUUUUAGGAGAAUGACAGC
>cluster382.fasta:6
AUACCUUCCCAGGUAACAAACCAACCAACUUUCGAUUUCUUGUAGAUCUGUUUCUAAACGAACUUUAAAAUUGUGAUUCUUGCAUCUAGACCACUUUAUUGUAAUCUGUCAUUACCAGAGGUAGUAUCUGCAUUACUCUUCUCAUUGCACGAGAUCAUCUCGUGACAAAUUGAGCCUUGUCUCAAACUCAGUUUGCUUGCUCUCAGGUUCUGACGGUGUUCAUGAAGUCUAUCAGCGCAAGUUUGCCUCAACUUUUCAUCAACUUAGGAGGCAGAACUCACUUUUAUUGUUGACGGUAGUGUAAUCUUUGUCACCAUUAAAAACUGGUUUCCAUGUUGUUAAUUGACCUAUGCUUUAAGUUUUUAUUCAUAGAAUACAAUUUGCUAUGACCUGUGGUUCACUUAACAAGUAUAUUGUCAGCUAAUGAUUUAGGAUACUGACUUUAAGCAUUGCAAUACAUGAAAUGUGUAUUCGAUAAUGUUGUUGACUCAACAUUGUAGUUACUUCUAACCACUGAAAUAUAUAUGCUACUGAUUUGUGGGGUAACCUCACACGAUAAUACUGUAGUACUUAAUAUUGCACAAUGUUUGAUUAAGGACUUAAGAUCUUUGUAGAAAACGAGUCUUUAUUCCAGAACACGUCAAGCUUAGAACCUAAAAUUGUCUAUCCGGUAUUGCUGUGGUAUGAUUUGACAAUACGAGUAGUGGUAAAACUGCCGUUUAACAAGAAUACAUGUGUUCACACAUGGAAGUUGUUAAAAUCUCGGAAGGUUAAUAAAACAGCCCAAAUUGUGUCAGAGAUUCGUGCCUAGAAAAAUUGUAGUGUUCUAUCGAUGGCAGGUGACUAGUGAACUUACACAGCUUGGAUGUCUAGGAGUUACUGUGUACAAAUGACGCAUCUACUAACAAUGUGCUCCUACCAGUAAUACAAAUGAAAGGUUUUAGAAGGUGGUAAAACACUUCUCACUUCACUAAUCACCCAGUAGAACUUUGUUUGAAAGUUGACUAUGGCGAUGUGCUGUUUUACCGAAGUCUAACAACUUAACAGGAUAAAUGUUGGUAUGAUUAAACAAGUGAACUUUCACAUACAAUACUUGCUAACUCAAUAUGCCAUUAGUGCAAAAUGAAAGCGGACUACUAGAACAAGAAAUUUGCAAAAACUGUUAAGUGAUGACAAUUAGAGCAAUAUGCCUUAGAAUUACGGCUUUACUUUCAGAUUAGCAAUGAAUGUUAUGGGGGUAUGGUCCAAAUACAUUAUAGAGAUCACAAUUUAAUAGUUUUACAUUCAAACUUUCCCCCAACAGAGCCUAAAAAGGAUGAAAAAAAGGCUGAUGAAACACAGCUUCAUGAGACAGAAGAAACAGCAAACUGUGACUUUUUACCUGCUGCUGUUUGAUGAUUCUCCAAUCAAUUGCAACAAUCCAUGAGCAGUGCUGACUCAACUCAGGCCUAAAAUUCAUGCAGACAUCAUAAGGCAGAUGGGCUAUAUAAACGUUCGCUUUCCGUUUAUGAUUAAAGUCUACUCUUGUGCAGAAUGAAUCUCGUAACCACGUACAAGUAGAUGUGGUAAUUUUAAUCUCACAAUAUAAUCUUUAAUCAGUGUGUAAUUUGGGAGGACUUGAAAGAGCCUCAUUUCCUUAGGACUGGAUACUAUGAGAGUUCACAUUAGUGUCUAAUGGAAGAGCCCUAAUGUGUAAAAUUAAUUUUAGUAGUGCUUCCCCAUGUGAUUUUAAUAGCUUCUAGGAGAAUGACAAAAAUCCCAUCACUAACUAUACUUCUUCUACACCCACCCACCAACACCA
>cluster381.fasta:6
UACAUUAAUAUAAAACUACCACCUAUUGUAUAUUUUAUAUAUAUUAUAACUAAUUUCGUGGGAUUUGUAAAAAUGCUCAAACCCAUGUGUCAGAAUUGAUGGCAAACUAAUCUCGUUUCAUACGGUUCGAGGAGGUGGUGGUGUAACCCGUAUUCGACUGACAGCCACAGGCAGGUGCUGUGUCGGACGUCUAGGCUUUACCACUCGUUACAACAAUCAACUCAAACAACAAAGUGCUGGUUCUGCUGAAUUUACUCCAAAACUAUUGUGUGUCAGAACGAGUGCGUUUAAUCUACCCGUCUAGUUAAGAGACCUACUGCUGGGUCUCUACUCAAAAAACAUUUAUAUUAUCAAGGAUUUCCAGCUCUUGCUAAACAACCUUCUUAGAUUAUGAAUGGACAACUGCUAAGUUUUCGCUGUCACGGCCAGUAAGUCACUACUACUAAUUGCAGACUGUAUGCUCAAGGAGCAUUGACGAGCUGUGUGUGUCAAGGUUUGUGGGUUACAUAAAAAAAUAGUAAACAGUUUGUAUGAUAUUUCAAAAGGACUGUAUGUUAAAGAAAACCUCAGUAUCCAUAUCGUAUCCGCCUGGUAGUGUACCCAACUUUAUAAAACUGAGACAUAAACUGUGACCAUAAUGCUGUUUAUUGUGUUGACAUUAGAAUAAUUAUGAAACCACAUCAAUUAG
>cluster364.fasta:6
ACCUCCAUUUAAAUUACUGCGGAGGCUUAAUCCUGAGUCAACUGUCCGUGACCAACCCGUACGAAACACCCGACUCGUGGGGGUAAAUCAAAUCUCAAGAUGGAUGUCUUAGAAGUUGAAAACAAUGACCCCUAUGUUAUCAAACGUUGAUGGCAUAUAGGUGAGGGACUUGUCCAAAAGUAUUUGCAUCCGGGACACUGGUACUGAUCUAAGAUCUUUGUGCUACGCCCUGGUUAAAAAACCUUUACCUCUGCGAGGAAGGGUUCUCUCGCGGUGUAAGUAGUCAUCUCAUGCGCUUGAUGUAUGAGAAGGGCUUAAAUUUCUUAUAGAUGUAAUAGACGGUGAAUUGUACCCGCUUGCUUGCAAUGUUUGAUCUGAUGAAGGUAAUUUGUGACACAUUAAAUACUUGUCACAUACAAUUGUUGGAUGAUGAUUAUCAAUAAAAGGACUGGUAUGAUCUUGUAGAAAACCCAGAUAUUACGCGUAUACGCCAACUUAGGUGAACGUGUACGCCAAGCUUUGUUAAAAACAGUACAAUUCUGUCGAUGCCAUGCGAAAUGCUGGUAUUGUUGGUGCUGACAUUAGAUAAUCAAGAUCAUGGUAACUGGUAUGAUUUCGGUGAUUCAUACAAACCACGCCAGGUAGUGAGUUCCUGUUGUAGAUUUUUCAUUGUUAAUGCCUAUAUUAACCUUACGAUCAUGUUGCAGAUAACUAGGAAGUUACCCACACAGUGUAAUGGAUCAAGAUAAAUAAAAACUCUUUGCUGAUGGUAUUAGCACAAACCACAACAGCAAAAAGGACAAAAAGAAGAAGGCUGAUGAAAAACUCAAGCCUUUUCGCAGAGACAGAAGAAACAGCAAACUGUGACUCUUUCCUGCUGCAGAUUUGGAUGAUUUCUCCAAACAAUUGCAACAAUCUCCAUGAGCAGUGCUGACUCAACUCAGGCCUAAAACUAUGCAGACCACACAAGGCAGAUGGGCUAUAAAACGUUUCGCUUUCCGUUUACGAUAUAUGUCUACUUGUGCAGAAUGGAUUCUCGUAACUACAUAGCCACAAGUAGAUGUAGUUAACUUUAACCUUUAGCAAUCUAAUCAGUGUGUAUAUUAGGGAGGACUGAAAGAGCCACCACAUUUCACCGAGGCCACGCGGAGUACGAUCGAGUGUACAGUGAACAAUGCUAGGGAGAGCUCGACCUAAUGUGUAAAUAUUAUUAUUCUGAUUUUAAUAGCUUCUUAGGAGAAUGACA
>cluster357.fasta:6
AUACCUUCCCAGGUAACAAACCAACCAUCGAUUAUAACAUGUUCUAACUAUAAUUCAAUGGUUAUUCAAAAUUACUUUUCCAUCUUUAGGACUAGAAAAACUUUUGAAUUGUGAAGGGUGAUUCAUAGUUCAACUAAAUCUGUUUCUAAUGACAUUUAUUGGUUUGUCAGAGUUUGUAUACGUUGUUCUAUUCUAAACGAACAAACUAAAAUGUCUGAUAAUGGACCCCAAAAAUCAGCGAAUGCACCCCGCAUUACGUUUGUGGACCUCAGAUUCAACUGGCAGUAACCAGAAUGGAUAAGCGUGGGCGAUCAAAACAACGUCGGCCCCAAGGUUUACCCAAUAAUACUGCGUCUGGUCACCUCCUUCAAUGGCAAGGAAGACCUUAAAUUCCCUAGAGGACAAGGCGUUCCAAUUACCAAUAGCAGUCCAGAUGACCAAAUUGGCUAUACAAAGAGCUACCAGACGAAUUCGGUGAUGAGUAAAAUGAAAGAUCUCAGUCCAAGAUGGUAUUUCUACUACCUAGGAACUGAGCCAGAAGCUGGACUUCCCUAUGGUGCUAACAAAGACGGCAUCAUAUGGGUUGCAACUGAGGCUUAAUACACCAAAAGGACUAUUGGCACCCGCAAUCCUGCUAACAAUGCUGCAAUCGUACUACAUCUCCAAGGAACAACAUUGCCAAAGGCUUUACGCAGAAGGGAGCAGAGGCGGCAGUCUAAGCCUCUUCGCGCUUCACACGUAGUCGCAACAGUAAGAAAUCAACUCCAGGCAGCAGUAGGGAACUUUCCUGCUAGAAUGGCUGGCAAUGGCGGUGAUGCUGCUUUUGCUGCUGCUGCUUUGACAGAUAUUGAACCAGCUUGAGAAAAAUGUCUGGUUGGGCCAACAACAACAAGGCCAAACUGUCACAAAGAAAUGCUAUUGAGGCUUAAGAAGCCAUGAAAACGUACUGCCACUAAAGCAUACAAUGUAAUAAGCUUCGGCAGACGUGGUCCAGAACAAACCCAAGGAAAUUUUGGGGACCAGGAACUAAUCAGACAAGGAACUGACUAAACAUUGGCCGCAAAUUGCUCAAUUUGCCCCAGCAUUCAGCGCUUUCGGAAUGUCGCGCAUGGAAGUCACACCCGGGAACGUGGUUGACCUACAGGUGCAUAUUGGACGACAAGAUCCAAAUAAAGAUGUCAUUUUGCUGAAUAAGCAUAUUGACGCAUACAAAACACUCCCACCAACAGAGCCUAAAAAGGGAAAAAAGAAGAAGGCUGAUGAAACUCAAGCCUCCAAGAGACAGAAGAAACAGCAAACUGUGACUUUUCCUGCUGCAGAUUUGGAUGAUUUCUCCAAACAAUUGCAACAAUCCGAGCAGUGCUGACUCAACUCAGGCCUAAUUUAAGCAGACCAUACAAGGCAGAUGGGCUAUAUAAACGUUUCGCUUUUCCGUUUACGAUAUAGUCUACUCUUGCAGAAUGAAUUCUCGUAACUACAUAGCACAAGUAGAUGUAGUUAACUUAAUCUCACAUAGCAAUCUUUAAUCAGUGUGUAACAUUAGGGAGGACUUGAAAGAGCCACCACAUUUCCGAGGCCACGCGGAGUACGAUCGAGUGUACAGUGAACAAUGCUAGGAGAGCUGCCUAUAUGGAAGAGCCUAAUGUGUAAAAUUAAUUUAGUAGUGCUAUCCCCAUGUGAUUUUAAUAGCUUUUUAGGAGAAUGACAAAAAACUCCCCCAACCCUACAUCACCAUAUUACAAUAUAUCAUAUAUUCAUCCGCCCUCCACACCUACAUCCCCAAUAAUAAC
>cluster296.fasta:6
UUCCUCAAUGAACAUAGGUGAAGGUUCCUCUCAACCUGGACACCCUACAUGCCUCUCCCUUGGAUCUAAAUUAUUACAUGGACAGUUCCCAACAGAAAGUUACUUAGUGAAGUAAACUGAAAAAGUUAUGCUUACGGUUUAGUGUAAUGAGGGAGAAUACUUUAGGUUGCAUGAAAGCUAAAAAUAGUAAAAGGACGAAGAGAAGUUAACACAUUUGAAAAACAUUUACUACCGCGAGAAAAUUCUACAGAAAGACGUGACCGCCACAUACUGCUGGAGACUCUUCCUCUGGGCAUUUGUUGCACUAAACUUGGAUGAUUUUUCAAUAGCUAAAACAAUUGGAUAUCAAAUGCAUUGGCAGUGUGAAUCAGCUAAUCAUGCAAACCACACAGGCAGAUCGAUGGAGAUGCUAAACUUUUUGUUUCCGCUUACAAUUUGCACUUGUUGUACAAAAUAAACUUCAUAGCUUCAUAGUCUAAUUAGUAGAUGUAUUCUCUCUUUCAACUGUUAAACCCAAACACUCAGAUUAAAUUCUUUUUGUCAGGUGUGUAACUACUAGUGAAGUGAUCUUAAUAAUUAAGAGUUAAGAGAGGAGGAAAGAUCUUCUAUACAGUGCACCUCUACUUACCUCAAAAUUAUUCCAAAGGGCCACAAGCAAAUACUUGGUGGUUGACAAACAUGCUAAGUGAUGUAACCUCUAUAUGGAGAGCCCCUAAUUGUUAAGAAUUAAUUUAUAGUGUUUCCCAUGUGUUUCAAUAGCUUCGCAUUUAGGAGAAUGACAUUCACCCUACGUCACAGUUGCUGUUUUGUGCCUCUCAAUCCACCACCUCAAUCACAAACCACCCAUUAUUCUUCAUUCUUCCGGUCACAUCUCGAAGAAGUGAUCAAGAUGAUCCUUUUCAGGUAUUAAUACACACACAAACUACCCCCACAGCCUUGAUUUUCUCAGUUAUAUAAACCAUUCUAC
>cluster291.fasta:6
CCCGCCCGCGACUCGGUGCUCCGCUGCCCGCGCUGCCUGCGCCCGCGCGCCCCCACCCGCCCGGCCGCGCCUCCCCUCAGCAUGCCCGGGCCCCGGCCUCCGUCAUCUUUCGGGAGGCCGCCGCGGGACUUGCUUGCCGAGCACUGACCAACAAGAUUUGAUUAAAUGGAAACCAGCUAGAUCCUCCCUAAGAGUAGGCGACGAACGAUAAGAAAGUAGAAACCACUUUUCCUUGAUUAUUACAUGUCAUUUGUGCCCGCAGUAGACAGGAGUCUGAUGACUAACUCCCCUGUUAACUUAUAAAAAUAUGCAAACUUGUGAACGGGAUACAAAAGCCAGCUGAUAUACAUUCUACAGGAUUAUCUCUCCGCACGUAGAAGGUACUAUUGCACCUUACCAAAUCGGCAUCAUGCUCUUUUUUACGGACAGGUGGAAGUGUUGCCGCCCUAGCCCAGUACAUUGUUCACUUACCUCCAAUUCGUCAAGAAAACACGCAAUUUAUUCCACUUGCCAAAAUCCUCUAUGCUUAGAGCAUUGUCUGACAUAUUGUGUCUAAUAUUGGAUACCCUUUUAUAGUUCUGCUAUUUUAUAUCUAAAUCCUAUUUGUUAAAAUGAAAGAAAAAAAUUUAUA
>cluster284.fasta:6
GUACUAACACACAAUGCCAUUGAGUGCGAGCUUUAAAGAACUACCCAAAUGCAAACUUUACUUCGCACCAAUUUGGCAGGAAAACAGGUUUGAAACAUUAAUUCUCGUGUAUGCUUGCAGAUUUGAUAAGUAUGUGGAAUGUCAUCACUGAGUCACACAUUAAGAAACGUACUUCACAUAUACAAACAUUAUAAAAUAAAUCAACUAAUAUGUUAAUGAAUACAUAACAACCACAGAAAAGAAGAAUGAUGAUGAUCUCAAGCUCAAAAACUUAGACUGGACUCUUCCUCAGAUAUGAUUUUGUAGACAAUUGCACGAAUGCUGAAACCCAGACCUUCUGAUAUAAGGCAGAUGGGCAUAUAAACGUUUUUUCCGUUAUAUAUGAAUCUAACUAAGCACAAGUAGAUGUAGUUAACUUCUAAUCUAUGUUGGGAUGAAAGAGCCCUUUAGGCCACGCGGAGUACGAUAUAGUGUAGUGAACAAUGAGGGAGGCUAUGGAAGAGCCCUAAUGUGUAAAAUUAAUUUAGUAGUGCUAUCCCCAUGUGAUUUAAUAGCUUAGGAGAAUGACAA
>cluster244.fasta:6
UAGAUUAUGUUAGUAGAUUUCUUUCUUAUGAUACACUAAGGCUUUGGAACCAGUAAAACGAAUGUACAGGAGCUGGUUCUGUCUUGAUCAUACUUCUUUGUUAACAAGCCAUGUGUUGGAUUACUUAUUAUAACUCAAGAAUAUCGCAAACGAAUGUGCAAUUACAGGUUUCUAUCACUGACUUGGCUUUAUUACUCAGGAAAUUAAUUUUAAUCAGAACUAUUUCCAUUAAGUGCUAAUGUUUAUCGUGUGUAUUUACACUUCACAAUUGCACUUGCAUUGGACAACUGGGUAUUGUACGUUCGAGUGAAGGCUUUUGCAGAAUACGACAUGGACACUCAUAGGAUCUAGGUACGUGAAGAGAUGUGGCCAAAUCCUAGGAAAGUGGCAAACUGACCUGGCUUCACCAAGAGCAAGAAGAAGUCUAAGAAACACGCAGAGAAAGAUCUUGUUCAGAAUCUGAAGACUUUCCCUGCAAAUUGAAUCAGUCUGAGGGUGUGACACUCAAGCCAUAUGCGCCAAUCUAGAAUGCAAAUAACUUUUUGUUCUUGUGUCGUGAAAAAAUAAAAGAAUGAAGAUGUUUACAGCAUUUUAUCAGAUGUAUCUACCCAUUGGCACCGAUUGUAACAUGAGAAUAGUAAAGCUCUAAUGUGUAUUUUUAAUUAUAUGUGUUUUUAAAAAAGA
>cluster191.fasta:6
GUAUUCAGCACGGGCCAGGAACCCUGGGUAUCGGGGCUCCCAGCCUGCCGCCCGGCCUCUGUGGGUGUUGUCGGGCGAGUACGGGCCAGGCUGCUAGCUAGGCUGCCGGCGUGCACGGUAUCCGUGUUCGUUGGCGAUAGAGGCAGCGGACACACGCCCCUGCUUGCUUUUUAUCUUCAGGGCUGCAACUUUAUCACUUCAAUUUGAGAAUACAAGCUGAUUAUCUUUAAGGAACCUUCGACUAGACCUACCGUUGGACUUGAGUUGUUUUUUCAUUAAAGGUUAUUAAAGAUGGUACAGCUUAAGUUUGCAAACACUCAGCUAUAAGGAUUCGCAGACUAUGGUUUUUAAAAAUCUAAGGUGAAUACUCCGUCAUUAACAAAUAGUUUGUAACCUUGUGCACGUUUACAUAGAGAACAUGUAUCACCAGUUUUGUUAUCUUUAAAAUUGAGGAACUUGCUUGAAGAGACUGCGUGAUAGAACGUAAAUUGACUUAGAUUACUUAUAUUGACUGACUCAUAAUAUGGAUUCCUAUUUAUUCACUAAUAAAAUAAGAGCUAAGUAUAAUUUUGUUCGGCAAAAUAAAAAUUGGUAUCCAUACAUAUUAGUGCACUCAUCCUAUAAAUCAAGUGAAUAUAAAUUUGAAAUUCUCAGAAUUAUUUGAUGGUCGUGGUGAUGCCCAGCGCGAGACCUCCAGAGAUAACCCACGUCGUUUUAGUGUCAAUUAGGUUUGGAUUGCGCAUGGAUGAAUUUGCUAAUUUUUAAGAAUUGACUUGGAUCAUAAUGAACACAGAAUAUCAGAUACAGUCCGACUUGGCAAUCACAAAGGCAAGAGCGCCUCAAAAAAAAGUGUUGUAUACAAUGAGGGGAUCCUCCUACAGCGAUAGGGCAAAGUUCUUCCAAGGUCAGAAUGACGUCAAAAAAGAUUUAGCAAUCUUAAAUGUGUGUAACAUUUAGGGAACAUUGAAAGAGCCAUUCACCGAGGCCACGCGGAGUAGGUCGAGUGUACAGUGAACAAUGCUAGGGAGAGCUGCCUAUAUGAAGAGCCCUAAUGUGUAAAAUUAAUUUUAGUAGUGCUAUCCCAUGUGAUUAUAAUGUUCUUAGGAGAAUGACAAAAACUCUACCAUAUAUACCAUCACACAUUUUAAAUCCAUCAAUCCCUAACCAUACCAUACACUAAAAA
>cluster188.fasta:6
AGCUAAUAAAAUAAUAUAAUAUAAUUAUUAAACGAUAGUAACUUUUGAUGACGUUCGUGUCUUCUAGCUAUUACCCACUUACUAAACACCUAAUGGUAUGCUGAUGUCUUCAUUGUACUUACAAUACAUAAGAAAGCUAUGAUGAGUUAUAGGACACAUGUUAGACAUGUAUUUGUUAUGCUAUAAUGAUAACACUUCAAGGUAUUGGGAACCUGAGUUAUGAGGCUAUGUAGCAUACAGUCACAGGCUGUUGGGGCUGUGUUCUUUGCAAUCCAGACUUCAUUAAGAUGUGGUGCUUGCAUACGUAGACCAUUAUGUUGUAAUGCUGUUACGACCAUGUCAUAACAUCACAUAAAUUAGUCUUGUUGUUAAUCCGUGUUUGCAAUGCUCCAGGUUGUGAUGUCACAGAUGUGACUCAACUUUACUUAGGAGGUAUGAGCUAUUAUUGUAAUUAACACCAUAGUUUCCAUUGUGUAAUGGACAAGUUUUUGGUUUAUAAAUACGUGUUGGUAGCGAUAAUGUUACUGACUUUAAUGCAAUUGCAACAUGUGGAAAUGCUGGUGAUUACAUUUAGCUACCUGAAAGACUCAAGCUUUUGCAGCAGAAACGCUCAAAGCUACUGAGGAGACAUUUAAACUGUCUGGUAUUGCUACUGUACGUGAAGUGCUGUCUGACAGAGAAUUACAUCAUGGAAGUUGGUAAACCUAGACCACCACUUAACUCGAAAUUAUGUUUUACUGGUUAUCGUGUAACUAAAAACAGUAAAGUACAAAUAGGAGAGUACACCUUUGAAAAAGGUGACUAUGGUGAUGCUGUUGUUUACCGAGGUCAACAACUUACAAAUUAAUGUUGGUGAUUAUUUUGUGCUGACACAUACAGUAAUGCCAUAGUGCCCUACACUAGUGCCACAAGAGCACUAUGUUAGAAUUAGGUAUACCCAACACUCAAUAUCUCUCAGAUGAGUUCUAGCAAUGUUAUAUCAAAAGGUUGGUAUGCAAAAGAUUACUCGGACCAUGGUACUGAGGUCAUUUCUAUUGGCAUAACUGCUCAGUGUAACAGCUUGCUCAUGCCGCUGUUGAUGCAAAGAAGGCAUUAAAAUAUUUGCCUAUAGAUAAAUGUGUAGAAUUAUCACGUGCUCUAUGUAGUGUUUUGAAAUAUGGGCCAAGAGACAGAAGAAACAGCAACUUUUUCCUGCUGCAGAUUUGGAUGAUUUCCAAACAAUUGCAACAAUCCAUGAGCAGUGCUGACUCAACUCAGGCCUAAACUCAUGCAGACCACUCAAGGCAGAUGGGCUAUAAACGUUUCGCUUCCGUUUACGAUAUAGUCUACUGUGCAGAAUGAAUUCCGUAACACAUAGCACAAGUAGAUGUAGUUAACUUUACCUAUAGCAAUCUUUAAUCAGUGUGUAACAUUAGGAGGACUUGAAAGAGCCACAUUUCACCGAGGCCACGGAAGUACGAUCGAGUGUACAGUGAACAAUGCGGAGAGCUGCCUAUUGGAAGAGCCCUAAUGUGUAAAAUUAAUUUUAGUAGUGCUAUCCCCAUGUGAUUUUAAUAGCUUUAGGAGAAUGACAAAGC
>cluster1710.fasta:6
UGGACCCGGGGGGGCCGUUGCGCCACUUGUUGCACAGUGAGCGGGGCCAGCUCUUUGGGACUGCUGCCGGGCGCACUCGUUGGAUUGACUGUUAUAAAGUGCUAGCAGGGAACCUCGACAAGCCUGUAUAAUAAACAGAAAGACGUUCCUUGUAGGUCAAAACAUCACUACCUGGCAGAAGCCUUGACUUGCUUACAUUCUGAACGAUUUUUAGGGCUAGAGAAGUAAUGAUUUCAGACUUAAGAGUGUUUCUCUAGUGUGUCAUGAUCACUGUAGAGAAACAAGAUGUGUGUAGCAUGGCAAUUAUUUCACUGAGAUCGCGACAACGCAGCCGAGCUGCUCAUAGGGCUUCCCGCGCCAAACAAUGCGCCCACGAGCAGUGCUGACUCCAACUCAGGCCUAAACUCAUGCAGACAAGGCAGAUGGGCUAUAUAAACGUUCUUCCUACGACGAUAUGGUCUUCUCUUGGCAGAAAUGAAUUCUCGUAACAUAGCACAAGAGAUGUAGUUACUUAAUCCUCAGCAUCCUUAUCAGUGUGUAAUAGGACUUGAAAGAGCCACCACAUUUCAGAGGCCACGCGGAGUACGAUCGAGUGUACAGUGAAAUGCUGGGAGAGCUGCCUAUAUGAAGAGCCCUAAUGUGUAAAAUUAAUUUUAGUAGUGCUAUCCCCAUGUGAUAUUUUAAUAGCUUCUUAGGAGAAUGACAAAUCCCAUCCCAACAUUCCCCCCCUAUUCAUACAUAUUCCAUCCAUUCACAACCCCCAACUCCCCAACCUCA
>cluster15.fasta:6
GAGCAAUUUCAGCUGCUGGACCCCUUGGGGGCCGAUGAGCCCAGCUAAAUGGCCACUUUCUGUCACCGUGCUUGACUCUAUGCAUGAGUGUGAUGAAUCAUGGUAUGUUACCAGAAACAGGCACCUUGUUUUAUAACAUUUUAAUGUACCAUGUUAGAUUUAACUGAAAAUGCAAAUGCAAUUUAAUUACUUAUUCUUAGAAACAUUUAGUUGCAUAUAAAUCUUGAGACUUCAUCGUUCAAAAGUAACUAGACAGGAAGGACUUUAAGCAGUUUAAUAAACAAUUAUUGAAGAAUACCAAGAAAUCAAAACAUGCUUACAGAUAUUGCUUCUAAGAGCCACCAAGUCAGCCCGUUGUAUUUAAAAGGUAAUUGAACGGUCGGUCAUCUCAAACAUCUAGGUAAGUUGUACAAGAUAUGAGAGUACUAGACUUAUUUACUACAAUACUAAGAUGGAACGAGUUUGAGCAACAUAAUCUAAGGUGGCUGGAAGAUUCACUGAUGCUAAAACACUAUAAAGCGAACUUAACAUAGUUUUUAACGUAUAUGCUUUCAGUUAUUACUCAACAUAGGUAACACACUCCAAAAAACGACUGUUCUGAUGAUAUUCCAAAAAAGUGACAAAGUAAAAGCAUCAAAUGUAAAGUUGCCAAGAUUGUCACUUGUAUUUACUAAGAAUAGUUCUUCAACAUCUAUAGUUUACAGAGAUCCCGAGGCCACCGGAGUACGAUCGAGUGUACAGUGAACAAUGCUAGGGAGCUGCCUAUAUGGAAGAGCCCUAAUGUGUAAAAUUAAUUUAGUAGUGCUAUCCCAUGUGAUUUAAUAGCUUUUUAUAAAGAAAUCCCAGACAAAAAAUCUUAACAUCAAAAC
>cluster144.fasta:6
GGAAGAGGGACGUGCACGGCAAUUGGAUGACAAAGAUCCAAAUCAAAGAUCAAGAUUUCUGAAUAAGCAUAUUGACGCAUACAAAACAUUCCCACCACAGAGCCUAAAGGACAAAAGAAGAAGGCUGAACAAACAAGCCUUAUCGAGACAGAAGAAACAGCAAACUGUGACUUUUUCCUGCUAAGAUUUGGAUGAUUUCCAAACUGCCAAUCCACGAGCAGUGCUGACUACAGGCCUAAACAUAGCAGUCAUAAGGCAGAUGGGCUAUAAACGUUCGCUUUCCGUUUACGAUAUAGUCUCACUGUGCAGAAUGAAUUCUCGUAACAUAGCACAAGUAGAUGUAGUUAACUUUAAUCUCACAUAGCAAUUUUAAUCAGUGUGUAACUAGGAGGACUUGAAAGAGCCACAUUUCGAGGCCACCGGAGUACGAUUAGUGUACAGUGAACAAUGCAGAGAGCUGCCUAUAUGGAAGAGCUCCUAAUGUGUAAAAUUAAUUUUAGUAGUGCUAUCCCCAUGUGAUUUUAAUAGCUUCUCAGGAGAAUGACAGAAAAAUCUCUCAUAUCAAUUUAUAUAUAAUCAAC
>cluster13.fasta:6
AUCCGAAACAAACAUUCCACAAAAAGGCUGAUAACCCAACUUCAAGGACGGCAACAGAAAAAGACGCACUGGCUCUUCAAAUCGUUACCUCUGCUGGCCGAAGACCUAAUUUCCGGAAACAAUUGAAACAAUCAUGAAGUCGCCAAGCAGCUAAAUCCAGGUGAGAAGGCACCCUGGAAGCAUAAGCAUCCGCUUUCCGCUAACAAUAUGGCUACAUUAACACCUUAUGCAGAAGGGUCUCUGUUGCAGUCUUUGAAUAACACAGGUAGGUAGGACCUACUUUAUGCUCGCAGUUGAACCAGGUGACACAACUGAAAGCCAUUCAAGGCCAAUCCGGAAACGAGGUCUCAGCCGUGGCAAUUUGGGGCAGGAGCUGACGAAGAUGCCGCAAUUGACAAUUCCAGAAUAGUGACCGUGCUAUCGUCAUGUGAUUUGCUGUAUAUAACUUUCCCUAGCAGAGCCAGAUGACAAAACAAAAAUACCUCAUCUGCAUAUAGCAUGCCAACUCACUUUUAAAUUCAAUUUCACAUAUCAUAGACCUGCCUCAUAAAACUAAUUUUCUAAUUGAAAUG
>cluster1373.fasta:6
ACAAUGGGGGAUGUGCCGUAAUGUUCGAUGAUGAACGUUGCCUAGCUAGAGCAAACGUCGUUAAAGGCACAACAACAAGGCAACUCAAGGUAUUGCUAGGCUCUAAGAAGCUGCACACGUACUGCCAUUAGGUACAAGUAUACGACCACGCAAUGUCAGAGAACCCAAAUUCUGGAGAGACUAAUCAACAAGGAACUGACUACAAAUGGAUUCACAAUUGCCAGCUUCAGCGCUCCAGGAUGUCUGCAUGAAGUACACUGGAACAUGGUUGACCUAACGGUACCAUCAAAUUGUCAAGAUCCAAAUUAAGUUUUGCUGACACUACCACUACAAAAACCCCAACAGAGCCAAAGGACAAAAAAGAAGAAGGCUGAUGAAACUCAAGCUUCAUCAGGACAGAAGAAACAGCAAACUGUGACUCUUCUACAGAUUUGGAUGAUUUUCCAAACAAUUGCAACAAUCCAUGAGCAGUGCUGACUUAACUCAGGCCUAAACUCAUGUCAGACCUCAAAGGCAGAUGGGCUAUAAUUUCGCUUUCCGAUUACGAUAUAUUGGUCUACUCUGUGCAGAAUGAAAUCUUGUAACCAGUCAAGUAGAUGUAGUUAACUUAAUUAGCAAUUUUUAAUCAGUAUAUAUUGGAGGACUUGAAGAAUCCCAUUUCCUGAGGACAGUGAACAAUGCUAGGAGCUGCUAUGAAGAGCCCUCCAUGUAAAAUUAAUUAGUAGUGCUAUCCCAUGUGAUUUUAAUAGCUUUUAGGAGAAUGACA
>cluster128.fasta:6
AUCGAAAAAAACUUGAUCUUUAAAACUAAAUACCUUUCCCCAACAUUUUUGGGCGCAAUCAUUUUUAUCAAAUCACCGACAAAAUGAAAGAUUAAACUCCUUCAAAUGCAGCAAGAUGUUCAGAGAAUACCAGAUGAACGUGUGAGUAGGAAUGGCAGAUUUAUCACCCAAUCUUUCGAGAUAUAACGUCUAUUGCCAUGAAGUUGUUAUGUCUAUCAGUUAAAGAUAUCAGACCAGAAUGUGGAAACAAGCGAUUGUCUGCUUUUUCAGUUACAAAAACGUACUGUAACCAACAACAACAACAGGACUUUGUAAAGAAUUGCUGUCAAUUAAAGCUUCCUUAAAUCAUGUCAACUUGGAGCUGUGUAGAACAUUCAGUUUUGGGAACGGACUAAGUAGAAAGAAUGAAAAUAUGACAAACAGCUGGAAUGCCAGAUAUAUUUUCAAGACAGGUGAUUGUCGCAAAGGAUGAAAAAAUCCAAAUUUCACUUCUGGAGAAGCACUUCCCAAAAGCCAUGAACAGGCUCAUGAAAAUAGCUCUGAGUCAGAAGAAACAGCAAUACUUGUAUUGUGACUCUAACAAAUAAGGAGCAAAGUAUUGACGCUAGGCCUAAUUGCAGAAUAAAGGAGAUGGUAGUUCGUUUUGAUAUGUUUACUGUGCGAUGAAUCUUGUAAAAACAGUGAUUUAUCGAUUUUAAUGACUAGCUGAAGCCUUAAUUUUUCACUGGUGAUGAUAAGUACUAGGAGCUGCACCCAAAUUAAUGAUUUCGAAUAA
>cluster1195.fasta:6
AUACCUUCCCAGGUAAAACCAACCAUUUCUUGUAGAUUCUCUAAACGAACUUUAAAAUCUGUGUGGCUGUCACGCUGCAUGCUUAGUGCACUCACCAGUAUAAUAAAUUGUCGUGACAGGACAGAGUAACUCGUUUAUUUUGCAGGCUGCUUACGUCGGUUGCAGCCGAUCAUCAGCACAAGUUCGUCCGGGUGUGACCGAAAGGUAAGAUGGAGAGCCUUGUCCGUUCAACGAGAAAACACACGUCCAACUCAGUUUGCCUUUGUCGCGACGUGUUCGACGUGGCUAGACCCGUGGAGGAGGUCUUAUCAGAGGCACGUCAACAUCUAGAUGGCACUUGUGGCUUAGUAGAAGUUGAAAGGCGUUCUCAUUGAACAGCCCAUGUGAACGUUCGGAUGCUCGAACUGCACCUCAUGUUGUAUGGUUGAGCUGGUAGCAGAACUCGAAGGCAUUCAGUACGGUUGUGUGGUGAGACAUGGCUGUCCCGUGGAAAUACCAGUGUACCCAAGGUUCUUUUUAAAGGUAAUAAAGGAAAUUGGUGGCCUAGUUACGGCGCGAUCUAAAGUCAUUUGACUUAGGCGACGGUGGCACUGAUCCUUAUGAAGAUUUCAAGAAACUGGAAUGUACAAACCUACAACUUCGUGCUAAUGACCCUGGUUUUACACUUAAAACACAGUUACGUCUGCGGUGGAAAGGUUAUGGCUGUAGUUGUGAUCAACUCCGCGACCCAUGCCAGUCAGCUGAUGCCACAAUCGUUAGGUUGCGUGUAAGUGCAGCCCGUCUCCGUGCGGCCAGGCACUAGUACUGAUGUCGUAUACGGGCUUUGACAUACAAUGAUAAGUAGCUGGUUUGCUAAUUUCCUAAAACUAAUUGUUGUCGCUCAAAAGGACGAAGAUGACAAUUUAAUUGAUCUUUGUAGUUAAGAGACACACUUUCUCUAACACGAAGAAACAAUUUAUAUUGGAUUGUCCAGCUGUUGUAAACUAAGUUGAAUAGACGGUGACGGUACCACAUAUACGUCAACGUCUACUAAAUAACAAUGGCAGACCUCGUCUAUGCUUAAGGCAUUUGAUGAAGGUAAUUGUGAACAUUAAAAAUACUUCCACAUUUGUGAUGAUGAUUUUCAAUAAAAAGACUGGUAUGAUUUUGUAGAAAACCCAGAUAUAUUACGCGUAUACGCCAUUGGUGAACGUGUACGCCAAGCUUUGUUAAAACAGUACAAUUCGUGAUGCCAUGAAUGCUGGAUGUUGGUGUACUGAUGAUAAUCAAGAUCAAUGGUAUAUGAUUCGGUGAUCAUACAAACACGCCAGGUAGUGGAGUUCCUGUGUAGAUUUUAUUAUCAUUGUUAAUGCCUUAUAACCUUGACCAGGCUUUAUGCAGAGUCAUGUUGACACUGACUUAACAAAGCCCAUUAGGAUUUGUUAAAAUAUGACUUACGGAAGAGAGGUUAAAUUGACCUUUAAAUAUUGGGAUAGACAUACCCAAAUUGUGUUAUGUUUGGAUGACAGAUGCAUUUGCAUUGUGCAAACUUUAAUGUUAUUCACGUGUUCCCACCUACAAGUUUUGACCACUAGUGAGAAAAAUAUUUGUUGAUGGUGUUCCAUUGUAGUUCAACUGGAUCACUCAGAGAGCUAGGUGUUGUUAAUCAGGAUGUAACUCUCUAGACUUAGUUUUGGAAUUACUUGUGUAUGCUGCUGACCCUGUAUGCACGUGCUUCUGGUAAUCAUACUAGAUAAACGCACUACGUGCUUUAGUCUACUAACAAUGUUGCUUUCAAACUGUCAAACCCGUAUUUUAACAAAAUUUCAUGUUUGUUAAGGGUUUAAGGAAGGAGUUCUGUUGAAUUAAAACACUUCUUCUGCUCAGGAUGGUAAUGCUGCUAUCAGCGAUUAUGACUACUAUGUUAUAAUUACCAACAAUGUGUGAUAUCGAAUACUAUUUGUGUUGAAGUUGUUGAUAAGUACUAUUGUUACGAGGUGUGUAUUAAUGCUACAAGUCAUGUCAACAACCUAGACAAUCAGCUGGUUUUCCAUUUAAUAAAUGGGGUAAGGCUAGACUAUUAUGUUCAAUGAGUUAUGAGGAUCAAGAUGCACUUUCGCAUACAAACGAAUGUCAUCCCUAUCAAAUGAAUUGUAUGCCAUGUGCAGAAUAGAGCUCACCGUAGCUGGUGUCUCUAUCUGUAGUACUAGACCAAUAGACAGUUUCAAAAAUUCGGUGGUUGCAAUAAAACUGUUUAUAGUGAUGUAGAAAACCCUAUGGGUUGGGAUUAUCCUAAAUGUGAAGAGCCAUGCCUACGCUUAGAAUUAUGGCCUCUUUCUUGCUAAAACGUGUGGUUGCACACCGUUUUUAGAUUAGCUAGUGCUCAAGUAUUGAGUGAUUGUGGGCGGUUCCAUGUUAAACCAGGUGGAACCUCAUCAGAUGCCACAACUGCUUAUGCUAAUAGUGUUUAACUGCAGCUGUCAGCCAAUGUAAUGCACUUUUAAUGAUGGUAAAAAUUGCCGAUAUGUCCGAAUCUACAACACAGACUUUAUGAGUGUCUCUAUAGAAAUAGAUGUUGACACAGACUUUGUGAAUGAGUUUACGCAUUUCGUAAACUCUCAAUGAUGAUUUGACGAUGUUGUGUUCAAUAGCUUUCAAGGUCUAGUGGCUAAAAUAGUUUUUACAAUUUCAUGUCAGCAAAUGUUGGACUGACUGACCAUAAGCCCAUGAAUUAUAUAGUUAAACAGGGGUGAUUAUGUGUACCUCCUUACCCAGAUCCAUCAAGAAUCCGGGCGCUGUUUGUAAUCGAAAACAGAUGGUACACAUUAUGAUUGAACGGUUCGUGUCUUUAGCUAUAGAUGCUUACCCAUAAACAUCCUAAUCAGGAGUAUGCUGAUGUCUUCAUUGUACUUACAAUACAUAAGCUACAUGAUGAGUUAAGGACACAUGUUAGACGUAUUCUGUUAUGCUUAAUGAUAACACUUCAAGGUAUUGGGAACCUGAGUUUUAUGAGGCUAUGUCUCGUAUCAGUCUACAGGCUGUUGGGGCUUGUGUUCUUUGCAAUUCAAUCAUAAGAUGUGGUGCUUUACGUAGACAUUAUGUUGUAAUGCUGUUACGACCAUGUCAUAAUUAGUCUUGUGUUAAUCCGUAUGUUUGCAAGCUCAGGUUGUGAUGUCACAGAUGUGACUAUUUUAGGAGGUAUGAGCUAUUUUAUCAAACCACCCAUUAGUUUCUUGUGUGCUAAUGGACAAGUUUUGUAUAAAAUACGUGUUGGUAGCGAUAAUGCUUAAUGCAAUUGCAACAUGUGUGGACAAAUGCUGUUUUUAGCUAACACCUGUUGAAAGACUCAAGCUUAGAAACGUCAAGCUACUGAGACUUUAUUAUGGUAUUGCUUGACUGAAGUGCUGUCUGACAGAACAUCAUGGGUGUAAACCACCCACUAGAAAUUAUGCUACUGGUUAUGUGUAACUAAACAGUAAGUACAAAUAGAGAAUAUGUGACUUUCUGCAGAUUUGGAUGAUUUUCCAAACAAUUGCAACAAUCGAGCAGUGCUGACUCAUAGGCCUAAACUAUGCAGACCAAAGGCAGAUGGGCUAUAUAACGUUUUUCCGCUUACGAAUCUACUGAGAAUGAAUUCUACUACAUAGCACAAGUAGAUGUGUUAACUUAAUCAUAGCAAUUUAUCAGUGUGUAGGUGAAAGAGCCCCAUUUCGAGGCCCGGAGUACGAUGGUACAGUGAACAAUGCUAGAGAGGCCUAUAUGAAGAGCCCUAAUGUGUAAAUUAAUUUAGUAGUGCUAUCCCAUGUGAUUUUAAUAGCUUUAGGAGAUGACAAA
>cluster109.fasta:6
AACCAAUUUACGACUUAAGGUUUUCCCCCGAUGAACUACAACAUUAUUCCUUAAUAAAGUAAGAAUUGGUCAAGGGCUGGUGUCUAUUUGUAGCUCGCAAACUGGCUGCAGUGAAAGUGGUCAAUUUACAACUGUCAUGGCCAAUGUUAUGACUUGAUAGUAACUAUAAAGGCCAAUGUUUACUCCAGUGAUGAUCAUGUGAAAUAAUAAUUAACAGAUGUGUUAAAUUAGUUUAUUCUUUAUUCAAUACAAACAGCUACCACGUUUUUUAAUGUUUUGUAAACUAGGUAUUAUCUCUUCAACUACAAGAAAAGUUGAGAGUAUUUACCUGAAGAUGCAUAUGUUGUCGUGUGUUUCAGUUUACGAAUAGACUUUACUAAAAAAA
>cluster998.fasta:4
CCGGCAAGACAAACAUUACAAUUGGCAGACAAUGGGAAGGACAAGGAGGCACAUGCGCGGUUCGGACGCGGAGAGCAGAACCUCACUGUGCAAGCCAUGCUGAUUCAAGCCUAGAAAGAAGGCACUAGCUCAAACAGCUGGCGUUGGGCUCCAACUGCCCUGGCGUCACUCAGACGGGGCAAGUGAAGACUUGAGAAUUCUCAUAAGAUGAGAUAUUCCAGCUUUAUCAGUUAGAGUGGGCCUCCGCCACAUACGCAGAAAUCCCUCCAAUACCAUUAAUAUUUUGCCCCAAACCAAA
>cluster976.fasta:4
CCCCGAACGCUGAGCUGCUACGCAGGCCUCCGCGCCGCCGCAGCCGGCGCUCGCUCCCUCCUGCUGGCGCCUCGGGGUUCCCCGCGCAGGACAUCGGUCUGGACGCGGGGGCGCACGACCGUGACUUCAACAAGUUAUAGGAACGAGAACAUGAGACUUUGCAUGGCAACUUGCAUGUACUGCUCGGGGCUUUGGGUUCCUCGGCCUGCAACCUGCUGUGCCGGCCUCUCACCAGACAAGGUCAGUCUACCUGAAGAAGAAACUCUGUCAAACUGGGACUGCCAAUCGAUGUGGAUGCUAUCUUUAGAUUAGAUACUACGCUAACAGUCUUAAGUAAAAGGGCAACUGGGUUAAUGCUGUCUGGUCAACAGUUCUCUACAACUACAGAUAGACGUGUACACUAGGCACGUAUUCCUACACAUUGGCUGAGCUCAUAGAACAAUUCUCGUCUGAAUCUGCUAAUAAUACUCCAAAAAAAAUAUAAUAAA
>cluster965.fasta:4
UCGGGGCUGCUGCUGCAAGUUCCAGAAGGCACCCGAGAAAGCCAGCCCCUGAGUCCUGCCAGAAGCAGCCAGACUGCGCCUGCCAAAGUCAGAGUCAACCCAGCCAGAGCCUGUCAAGGCACUGGCGAGCAGGGCCAAAAGAUGCUUUGCGCGAAAACCCUCCCAUAACUCUCUUUCUUACACUCCCACUUUCUUAA
>cluster92.fasta:4
AGAGACAUUGAUAUUGUUACGAUGGUGGCUGUAUUAAUGUAACAAGUCAUCGUCAACAACCUGACAAAUCAGCUGGUUUCCAUUAAAGGGUAAGGCUAGACUUUAUUAUGAUCAAUGAGUUAUGAGGAUCAAGAUGCACUUUCAUACAAAACGUAGUCAUCCCACAACUCAAAUGAAUUAAGUAUGCCAUUAGUGCAAAGAAUAGAGCUCGCACCAGCUGGUGUCUUUUGUAGUACUAGACCAUAGACAGUUCAUCAAAAAUUCGGUGGUUGCACACAUGUUAAAUUUAGUGAUGUAGAAAACCCUUAUGGGUUGGGAUUAUCCUAAAUGUGAUAGAGCCAUGCCUAACGCAGAAUUAUGGCCUCUUCUUGCUCGCAAACAACGUUGUAGCUUGCACACCGUUUAUAGAUUAGCUAGGUGCUCAAGUAGAGUCAUGUGGCGGUUCAUAUUGUAAACCAGGUGGAACCUCAUCAGGAGAUGCCCAACUCUAUGAUAGUGUUUUAACAUUUGUCAAGCUGUCGCCAAUGUUAAUGCACUUUUAUCUAGAUGGUAAAAUUGCCGAUAAGUAUGUCCGAAUCACAGAUUAUGAGUGUCUUAUAGAAAUAGAUGUUGACACAGAUUGUGAAUGAGUUUACGCAUAUCGUAAUUAUGAUUAUCUGAGUGUGUGUGUUAGCACAUGCAUCUCAAGGUUGUAGCAUAAAGAACUUGUCAGUUCUUUAUUAUCAAAACAUGUUUAUGUCUGAAGCAAAUGUUGGACUGAGACUGAUACUAGCCAUGAAUUUGCUCAACAAUGCAGUUAAGGUGAUGAUAUGUACCUUCCAGAUCCAUAAGAACUAGGCCGGCUGUUUGUAGAUGAAUCGUAAACAGAUGGUAAGUUCGUGUUUUAGAUGCUUACCUUACUAAACCUGAGUAUGCUGAUGUUUACAAUUAGAAAGCUAGAUGAGUUACAGGACACGUUAGACGUAUUGUUAUCGCACAUACAUCAAGGUAUUGGGAACCUGAGUUUAUGAGGCUAUGUACACCGCAUCAGUACAGGCUUGGGCUUGUGUUCUAUCUCAGACUUCAUUAAGAUGUGGUGUUGCAUACGUAGACAUCUAUGUUGUAAAUGCUUACGCGUCAUCAUCUUAAAUUGUCUGUAGUAUGUUGAAUGCUCCAGGUUGUGAUGUACAGAUGUGACUCAACUUUACUAGGAGGUAGCUAUUGUAAUUAACACCAUUUUUGUGCUAAUGGACAAGUUUGUUUAAAAAAAGUGUUUAGCGAUAAUGUUACGUUUUAAUGCAAUGCAACAUGUGACUGGACAAAUGCUGUGACUAAUUAGCUAACCGCUGAAGACUCAACUUUCGGAAGCUCAAGGAGCUUAAAGAGAUGCACUACUAUGUCGACAGAAUAAAGGAAUAACAAUCUUAUUCGAUUGUUACUGGUCGACAAAAACAGUAAAGACAAAUAGGAGAGUUGUGACUCUUUCCUGCCAGAUUGGAUGAUUCUCCAAACAAUACAAUCCGGGCCAGGCCUAAUAGACAAAGGCAGAUGGGCUAUAUUUGCUUCCGUACAAUAGUUACUUGUGCAGAGAAUCUCGUAACUAGCACAAGUAGAUGUAGUUAACUUUACACAUAGCAAUCUUAAUAGUGUUUAGGGAGGACUUGAAAGAGCCACCACAUUCAGGCCACGAGUACAGUGUCAGUGAACAAUGCUAGGAGAGCUGCCUUAUGAAGAGCCCUAAUGUGAAUAUUUAGUAGUGCUAUCCCCUGAUUUAGCUUCUGGAUAAAAAAUCCCCCCCCACAUCCCACCAUCAUAUCCCUCAUGCCCCACAUCCCAA
>cluster926.fasta:4
AAGCUAGGUUAGAAAUUGAGUUGUCAUCAAAUGUUGCCUCGUCAAAGCCCUAGCUUCUUCUCUGCAAGUUCAUAUUGCGUUAAACACUUCAUCAAAAAAAGAACGUCCUUGGUCUGGGUUGGUCCUCCAGGAAAAGAGUGUUAUGAUUCCCCUGAUAAAUUCCCAGAGCCUGAUCUCCAAAAAGCCAAGAAGCUUAGCUUCUCAUGAGAAUAUUGAGCUAUGAACACUGCAUGUCAUGUAAAAUUAUCUCUACAGACGAAACUGAGAAGUCCUUUGGUAUGGAAAAAACUCCAAUUAUUUAGAAAUAUGAUUAUUUAUUUUAGAAUAGUAUUAAGAAAAGAAAAUCUCUCUCUAAAAAACAUAAACCUAAAUUCAAU
>cluster912.fasta:4
AUGGCUUGUCGGCUUACGCACUGACUGUGCAGCACGACACGCAUCUAUAAGAAAUCACUUAGACGAAGGCUGGAAACUUAUGAGACUUACGAAAUGACCUAAAAUGCCCUAUGGACUUAACAAUAGAAGAUGCCUACUUUGCCGUCAUGCAGAAGCUCCUGGACUUCAAUGGACACAUGCCCGAAGUGACAACUAAGGUCAAAUACUUCUAAUGUAAAAGACUGAUGAGACUUAUCCAAUCAUUGACUAUAAGAAGGAAAUCAAGGCAAGAGCAGCGCGUCCUAGAAAGUAGAAACUGAGGCUCAGGUCUCUUGUCUGCUGGACCAGCUGCCCACACGGAACGACAGUUGCUGGUCUUAUGACACGGGAUCCAGAACACAGAAGCUGCAAUGCAAGCGCUGCACACCUGACUCACAGCCUCCAAAUCUGAAUCCAAACUAGAAAAGAAUGAUGCAACUCGAGAAAGCAGAAUGUUUCUGCUAAACAUUAAACACUCAGCUAACAUUAUUAAUUUGUUCCUUAGAUUUGUUCUAUACAGAUUAUAAAUUUUAAAUAAAUAACCCCCAUCUAACAUACCAUAUUAUUUAAUUACCCAUAUUUCAAA
>cluster906.fasta:4
AGGCGUGGCGUGGGUUUAUCCGUUAGUCCCCGGCAGGCGAUCUCGAGCCGAGUGCGCGGACAGGACCAGUCGGCAGCCGCCUGCUUUGCUAGAGCGGGCCUCGCCCAGCAAGAAAAGCGGAAUCAUCCCACACCGGGCCUGAGCCUGGGGCAGACACACACCCGAAGCGCCAAGUGAACACCUGGUAGGCCGGCCCGCGCUGGGCGCUUGGUAGGCUGCCUCCCAUAAAACAAUAGAGAAAAU
>cluster896.fasta:4
UAAGGACUGGAAAGAGCCACCAUUCAGGCCACGCGGAGUACGAUGGACGUGAACAAUGCUAGGAGAGCUGCCUAUAUGGAAGAGCCCUAAUGUGUAAAAUUAAUUUAGUAGUGCUACCCAUGUGAUUUUUAGCUUUAGGGAAUGACAAAAAA
>cluster88.fasta:4
AAACCAUAGAGCUGAUCACACAGGCCUAACUAUGCAACACUGAGUAAAUUCGCUUCUUAAUUAAUUUCUUCAGUAGAUUCUAAUAGCCAAAAGUAUUAUCCUUAGAUUCUAAUGUAUAUUGGGAGACUGAAAGACACAACACCAUACAUCGUUACUACAUCUGACUCCAUUCGAGAGCAAUUUAUAAUUUAAUUAUCCAAUUAUUAGCUUCUGAAUACAG
>cluster878.fasta:4
UGGGACACUUGCCUUGCUGCCCCGCUCGUAAGCACAAUGUUUGGAGACUGAAAAGUCGCCCAGUGCACAUUACCUGGCGACAGACUUCGAGGGUAUGUCAUCACAAAGGUGGAUUUGAAGCGUUCCCCGCCAUUUGUCAUCUACUGUUACAACUAGAAGAAGGCCGCUAGUGAAGAACUUUUGCAAGUAUCUGAUGUGGAACUUACAGAAUGACUAAGAUUAGUAAGAUAGUUUCUCUAUAUGAGAGUGGACAAGAGCUAAGACUCUGACAACAUCGAAAGCAACUGCUGGUGCUCAGUCUCAUUACUAGAUGUAACCUGAUGUGAACAAAGCAAAAAGAGUGGAAAGCUUCAAGACGUUCUGGCAUUAAUUCCAGUGAAUCAAUCAAUGUUAGAGAUAUUGACAUUGCGAGACAUAUGUUAGCAUCAUUGUGCCUAAGAUAAACCACCGCAGGCAUAAAAAAGCUAGAAGAUUAAAAGAAAAAAA
>cluster865.fasta:4
ACAUCCAUGAUCAUCAACGGCCCUAAACUAUGCAACAAACAGAUGGUAUUAUAAUCCUUUUCCUUACGUAUGAAUUGUGCAAUGUUGAAUCACAAGUGUGAAAUUUCUCGCAACUAAUCAGUGGUACAUAGGGGAUGAAAGCAACAUUUCUCACCGCUCGAGAGUGAGUUCUGAAAUGCAUGAGAGCCAUGAAACCUAAUGUGUAAUAAUUUAUUGUACCAUGUAUUUCUUCUAGGAUGACAG
>cluster863.fasta:4
AAAGUGCAUUUGAAUGCAAUACCACCACACAAAGGACAAGAAGAAGGCUGAUGAACUAAGCACCGCAGAGACAGAAAACAAAAUGUUGACUUUUUGUGAGAUUGGUGUUUUCCAAAAAUGAACAAACCUAUGAGUGUGACUCAACUCCUAAACUAUGCAGACCAAAGGCAGUGGUUAUAAGUUCCCACAUUACUCAGAUGAAUCGUACUACAUAGCAAGAAUGUAGUUACCAAUCACAAGCAAUCUUAUAGUUGUACUACUUAGGGUGAACCACCCAUUUAGCCAGGAGUCGAUGAUGACAUGACAUCUCGAGACUACCUUUGAGAGCUUAUUAAUUAAUGUGCUCCAGUUAAUACUUAGAAAUGCAAAAUACUUUCCCCCCCCCACACCCCACUUAUCAUCUAUCAUACAUUUACUCAGCUAUCCUAUUUCUAAAUUCU
>cluster851.fasta:4
UCACCUGCUGCAGAUUUGGAUGAUUCCAAACAAUUGCAACAAUCCAUGAGCAGUGCUGACUCAACUCAGGCCUAAACAUGCAGACCAAGGCAGAUGGGCUAUAAAUUUUCGCUUUUCCGUUUCGAUUACUUGUGCAGAAUGAAUUCUCGUAUCAAAGUAGAUGGUUAACUUUAAUCUAGCAAUUUAAUCGUGUGUAACAUUGGAGGACUUGAAAGAGCCACCACAUUUUCAGGCCACGCGGAGUACGAUGAGUGUCAGUGAACAAUGCGGAGAGCUGCCUAUAUGAAGAGCCCUAAUGUGUAAAAUUAAUUUAGUAGUGCUAUCCCAUGUGAUUAAUAGCUUUAGGAGAAUGACAAAUCCCCCAUCACAUAUCUAUACUGCCCAUCCUACCAACCCAAAU
>cluster816.fasta:4
UCAUCACAGUUUGAGUCACCAAAAGCUGAGCGUGUGAGUCCACACGGACAUUUAAAACGCCGCAAGAAGAAAUUCUGUUGCUCGCCGAAAUAUUGAAUAAGCAUUUAGUAUAUUCAUAAAAUCAUUAAAUAUAAUAGACCAGAGAAAAAUAAUACAUUGGCAAAAUUAUAUAAAAUAAUCGUAAACUUAAAUACAGAAAUUUCUCCUGAACAAUUGAUUUUAACUUCGUCUUCUUAAAUAUCGACUCAUUCUAAUUUUGACAAAGGAAAACUUUCAUUAUUUUAAGGAAGCCGAACUAUACUUGCGGUUUGUGAUUUUUCUAUGUCUAACAAAACGUGAUGACUUAAUGAGGAGAAAACCUAAGGGGUGGUGCAAUCCCAUCCCUGGAACGUUCAAAAAGAAAAUUUGUUUUGUGCUUAAUUAAUAUAUUGUAUUAUUAAAAAAAUAUCCAAAAUAACAAGUAUAAUUGGUAAAUGGGAUUUAAUCCAGACAAAAUUUGUCGCUUAUAUAGAAUUCCCUAGAAAGGUAAUAAUAGUAUAAAUGAUAGAAAGUAAAAUUGAAAAAUAACAAAUUCUCAUAUAACAAUAUCAGGACAAACUGUUAUAGCUAAAGAUGGCCAAUCUCUACUGCAAGGCUACUUAGAUCUUUAAGAAAUUUUAAUAUAUUAAUCCAGAUAAAUUAAUCUCAUCUGCUCUUUUUGGGAUUAAGAAUUAGCACAACAACAUAAGACUGUGAGCUUAAGAGCUAGCACUAGCUUGGACUGUCGAAACAGAUUGACAGCUAAGACAUGAUAAACGCCUCAAUCCGGCUUGUCCGGCUUGAGAUCAGAAGACCGCUCAAUGUAACAUAAGACUUAUCGAAACAGACACCCCACUAGAAAAAGGAUACUAGAGGAAAGCAAUUACUCUUUCUAAUGUAUUUUAACAUUAAAUCAGAUACUCCAUAUAGGGGUAUUAGUGUUUCAAUUUUAAAUAUUUUAAAAAGAUUACUUUAUUCUCUUAAUAUGUGUACAUUGAGACAAAUGAAAUGAUUGAAGGACUGUAUUAAACAUUGUAAAUUUACUCCCAUGAUUUAAUUUAUCA
>cluster792.fasta:4
CUCUACAGUGUUCCCACCUACAAGUUUUGGACCACUAGUGAGAAAAAUAUUUGUUGAUGGUGUUCCAUUGUAGUUUCAACUGGAUCAGAGAGCUAGGUGUUCAUAAUCAGGAUGUAAACUUCAGCUCAGACUUAAAUUGAUCUGACUUACCUGCUGUAAUCUAUACUAGAUAAACGCACUAGUGCUUUCAGUAGCGCACUUACUAACAAUGUUGCUUAAACUGUCAAACCCGGUAAUUUAACAAAGACUUAUGACUUGCUGUGUCUAAGGGUUUUAAGGAAGGAAGUUCUGUUGAAUUAAACACUUUCCUUGCUCAGGAUGGUAAUGCUGCUAUCAGCGAUUAUGACUAUCGUUAUAAUCUACCAACAAUGUGUGAUAUCAGACAACUACUAUUUGUAGUUGAAGUUGUUGAUAAGUACUUGAUUGUUACGAUGGUGGCUGUAUUAAUGCUAACCAAGUCAUUAACAACUAAAAAUCAGCUGGUUUCCAUUUAAUAAAUGGGGUAAGGCUAGACUUUAUAUGAUUCAAUGAGUUAUGAGGAUCAAGAUGCACUUCGCAUAUACAAAACGUAAUGUCAUCCCUACUAUAACUCAAAUGAAUCUUAAGUAUGCCAUUAGUGCAAAGAAUAGAGCUGCGCUGGUGUCUCUAUGGUAUAUGACCAAUAGACAGUUCAUCAAAAUUAUUGAAAUCAAUAGCCGCCUUAGAGGAGCUUUAGUAAUUGGAACAAGCAAUUCUAUGGUGGUUGGCACAACAUGUUAAAAACUGUUUAUAGUGAUGUAGAAACCUCACCUUAUGGGUUGGGAUUAUCCUAAAUGUGAUAGAGCCAUGCCUAACAUGUCAGAAUUAUGGCCUUUCUUGUCGCAAACAUACAACGUUGUAGCUGUCACACCGUUUAUAGAUUAGCUAAUGAGUGUGCUCAAAUUGAGUGAAAUGGUCAUGUGUGGCGGUCACUAUAUGUUAAACCAGGUGGAACCUCAUCGGAGAUGCCACAACUGCUUAUGUAAUAGUGUUUUUAACAUUUGUCAAGCUGGCAUGUUAAUGCACUUUCAAUGAUGGUAACAAAAUGCCGAUAAGUAUGUCCGAAUUUACAACACAGACUUUAUGAGUGUCUAAAAUAGAGAUGUUGACACAGACUUUGUGAAUGAGUUUACGCAUAUUUGCGUAAACAUUUCUCAAUGAUGAUCUUGACGAUGCUGUUGUGUGUUCAAUAGCACUUAUGCAUCCAAGGUCUAGUGGCUAGCAUAAAGAACUAAGUCAGUUCUUUAUUAUCAAUGUUUAUGUCUGAAGCAAAAUGUUGGACUGAGACUGACAUAAAGGACCUCAUGAAUUUCUCAACAAUGCUAGUUAAACAGGUGAUGAUUAUGUGUACCUUCCUUACCCAGAUCCAUCAAGACUAGGGGCCGGCUGUUUGUAGAUGAUAUCGUAAAACAGAUGGUACAUUAUGAUUGAACGGUUCGUGUCUAGCUAAGAUGCUUACCCACUUACUAAACAUCCUAAUCGUGCUGAUGUUUAUUGUACUUACAAUACAUAAGAAGCUAUGAUGAGUUAACAGGACACAUGUAGACUGUAUAUUUGUUAUGCUUACUAAUGAUAACACUCAAGGUAUGGGAACCUGAGUUAUGAGGCUAUGUACACACCGCAUACAGUCACAGGCUGUUGGGGCUUGUGUUUUUGCAAUUCACAGACUUCAUUAGAUGUGGUGCUUGCAUACGUAGACCAUUCUUAUGUUGUAAAUGCUGUUACGACCAUGUCAUACAUCACAAAUUAGUCUUGUCUGUUAAUCCGUAUGUUUGCAAUGCUCAGGUUGUGAUGUCACAGAUGUUUUCUUAGGAGGUAUGAGUUAUUGUAAAUACAUAACACCCAUUAGUUUCUUGUGCUAAUGACAAGUUUUGGUUUAUAUAAGUGUUGGUAGCGAUAAUGUUACUGACUUAAUGCAAUUGCAACAUGUGAUGGACAAUGCUGGUGAUUACAUUUGCUAACACCUGUACUGAAAGACUCAAGCUUUGCAAGAAACGCUCAAGCUACUGAGGAGACAUUUAAUUAUGGUAUUGCUACUGUACGUGAAGUGCUGUCUGACAGAGAAUUACAUAGGAAGUUGGUAAACCUAGACCACCUUACAAUAUGUUUUACUGGUUAUCGUGUAACAAAACGUAAGUACAAUGUGCGGAAUACACUCGAAGGUACCUACACGUGCCAUCAAUGAUGACAAGUCAAAUAAAAUUGGUCUUGUGAAUAAGCACACGCAACAAAAUUCACAAGACCUAAAAAGACAAAAGAAGAAGCUGAUACUCAACCUUACCCAGAGACAGAAGACACAAAUGAAUCACCGCUCAGUUGGAUGAUUUCCAACAAUUAACAUCCAUGAGCAGUGCUGACUCAACUCAGGCCUAAACUCAUGCAGACCAUAAGGCAGAUGGGCUAUAAACGUUUCUUUUCCGUUAUAUAGUCUACUUUGUGCAGAAUGAAUUCUCGUAACAUAGCACAAGUAGAUGUAGUUAACUUUACUUAGCAAUUAAUCAGUGUGUAACAUUAGGGAGGACUUGAAAGAGCCACCACAUCUUGGCCACGGGAGUACGAUCGAGUGUCAGUGAACAAUGCUAAGAGCUCUAUAUGGAAGAGCCUAAUGUGUAAAAUUAUUUUAGUGUUAUCCCAUGAUUUAAUAGCUUUUAGGAGAAUGACA
>cluster787.fasta:4
CGUUCUGACGGCUAGGAGAUAUACAGGAGCCGGCGUGCCUUGCAGCGAGAAAAGAGACACCGCAACGCCAGGCGAGACAUCAGAUGGAGCUGGACAGACGGAGACUGGGUCAGGAGUGAGGUGGCCGUUCGGCGACCGUCCACUCGCGGUGGCCUGACCAAACGUAGCCCGCCCUGACGGCUGACGUGCGGCUUCAAAGAGUGUUUUGCUGAAAGGAUCUAAUUCUCGUAAGAAAUCAACCCAUGAAGAUCCAGCACGACAGAAGCGAAUGCAGCUAUACAGUAGGCAGUAAGGCGGAGGUAGAUUUACCCGUAGAGACCGCUUGACAGACAGACUGUCCGUACCACGACAGCAACACCUCUAGUGGAUUCUAGAAGGACGAAUGGCAGCGCAGCCAAGGGCACAGCAUUACCCAGUCCCACCCAUAAGUGAACUGUCUCACGUCCGCGGUAACUCUCGACCUCUGUCCCACACGUCGGUUCUUGUUGUGCUGCUUUCCUUGUGUAGGAGAGCGACUCUUGCUGCACGGCAGUUUCUACCUGUAACAGCUGUAGAGGGAAUACGUUGCCCUGACUGUGUCCAGGUGGCUGUUGAUCAGUGAGGCGCAUCCCUAGUGCGCCCUGCGGCUUUCUUCGUGUGCACCCCAACCAUGAUGCUCAACUGUAGAUGUGCGGCCUUUACUCACCCAGUGUCAAAAUAUGUGCUCCGGCACUCCUGGGGAAAUUUCAGGACAUGUGGGGUGUUGCUCUGCUGCUCCGUCUCAGCUCUCAGUUGGAUACCAACGGAGAAACCAAUCAACACCUAGACAAGAGGGCAUCUGCCUUGCAGGACAGCCGCUCCGGCGGCUUCACUCCACUAGGCCCCAAGCUGGCAAUUUUCGUCUGGCGCUGGCGUCUCUCACUUCGUGACUCAAGCCCUCACAGCACGGACAGUGACACAUGCUGAGAGCUGCUUGUGUCUCCGUUUGUGUCUGGCAGACCUUCUCUCUUUCAAUAUCCCUAA
>cluster773.fasta:4
AAUAAAAAUCCCCAAACAAAAAGAAGUGGCCCCAGGACAAGUUUGCGCAGACCCAAGACAAUGCUCUCCUGGCUUAGCAUCCGAGGUUAAGUUUCGAAUACUCUGAGAGACUAUAAUAACAGAGACCGCGGAGUCAUUACAUCUACCAUAUCCCAAAUAUUUAUUACCCAUAACUA
>cluster739.fasta:4
CUGGGGCACUUGUUCAUUUUUUUGCCACCUGAGCUUCACGUUAUACUUUACCUAUGGGAUUCAAAUUCGGAUUUUGCUGUUUGAUGCUUUGGAGGUAACCUAGACGAAAUGUACGCAAGAAGAAUUCUUAUUUGAGAAAAUGACACAAAGAAAGAAAGAUAUGCAUUCUUUUUAGCUUCUGUUUUUUAUUUGAACACAUAACUAGCAGAGAUUUUUGGACUAUUGCUUAUAGUAACAUCACCAUUAGGCUGCCAUUUUUCUAAGAGGCAACAGCAUUGAAUUGUGAAGCGUUAAUCCUUAGUAACAUUUAAUGGAACUAUUGUUAUGUUUUGAAACUAGAAAUCUUGUUGAUACAGAAGCUAUUGUUGACCCAAAUAGAAUCAUAUGUGCAAUAUGGGGACGAGAGGCGUAAACUCAUAAAAUUGCUUAGCCCCAACAUAGGUCGGAUAUUUCUAAUGGGAUGAAUCUUGUUGGCAAGAUAAGCUUAGAAAAUGGAGGCCACAGGGGUACAAGAGGCUUUCAAAUCAAAAUCUAGCUAUGUCCGGCGUGGAAAAAUAGCAACUUCAGAAACAUUAAAUGCGCAUCAAAGCCGUCUUCUCAAUCAGCUUGGCGUGUAACAUCUUGAUAGUCAAAGUCAGUCUUGGAAGCAUAGAUGCUCACAUUCCAAUAAAUAAAAGAUAUGAACUCAGCCUAAGACAAAACAAAUGUGCUUCUAAUGAUCAAAAUUUCGAUCGACUAGGCUUAACAGACACAGUGUAUAAUUCUUUAAUAUUUCAAGAUCGUACUACAGAUUAUUAUCAUUAUACUUAGUAAACCAAUUCGGUGAUAUAAAAUGGAGCGUAUAGAGGCAUUAAAUAUUCUAUUGUUUAACUAAAUCAUUACAAUCACUUUUUAAUAUUAUUUAUCUGCCUCCAAUCAC
>cluster719.fasta:4
AGACUCAAUAGCGCAUGCUGUGUGUUUCCUGCUCAAAUAAAGUUGUUUACACUGUUGCUAUUUCCUGAGCAGGAGUUGGUCUUCAUCGCUAAAACUCCCCUCCCACUACACAUAUCAUCAUUCAACCUACCCCACUUCUAA
>cluster709.fasta:4
CUUGUUUCAGCAAGCUAAGAACAUGCAUGAUUCUAUGUAAGGUUCGUUGAGCUUACCAUACACACAGUGUUUUCUUCAUACUAGUGGUCUCAUUAUGUUGAUACACUUAAUCAUUUUCCAGUUGCUAGCUGGAGAUAUUAAAACCAAUUUAGCUAAUGUAUAAAUUACAUGUUUUAUCUUCUAGAGAAUUAAAUCGUUUCUAACAUUGAACAACACAAGCAAAAAGGAAAAAGCUAUGAUAGUUCGAGACAGAAAGAAGUGACUUUUUCCUGUGCAGAUUUGGAUGAUUCUCCAAACAAUGAGAGCAGUGCUGACUCAACUCAGGCCUAAACUCAUGCAGACAAGGCAGAUGGGCUAUAAACGUUUUCCGUUACGAUAUAGUCUACUUGUGCAGAAUGAAUUCUCGUAACAUAGCACAAGUAGAUGUAGUUAACUUUAAUCAGCAAUCUUAAUCGUGUGUAACAUUAGGGAGGACUUGAAAGAGCCACCAUUCGAGGCCACGGAGUACGAUCGAGUGUCAGUGAACAAUGCUGAGAGCUGCCUAUAUGGAAGAGCCCUAAUGUGUAAAAUUAAUUUUAGUAGUGCUAUCCCCAUGUGAUUUUAAUAGCUUGAGAAUGACAAAAAU
>cluster696.fasta:4
UCUGACUACGGCCUUCUGCCAAGCAAUGGUUAACGUUCCUUCUCGUAGCUCCUUGCGAUGAACUCAACUCACGUGGUUAUUAUCCAAGAAUUUUAUAGUGGUCUUAGGGAGGACGGACCCCAAUUUCCAGGCCCGCGGUCGAUCGAGGCGGACGUGGCGCAGGGACCUGGUAAUUUUGUGCUCCCAGUGUCUGCUAGGGAUGAACCCCCCAUCCCUCUAUAACCCACCUACUUUUUACGUAUCUCCAAUCCAUAAC
>cluster691.fasta:4
ACGCAUUCCUGCAAUAUGCCCCGUGGAGCUUAGUAAAUAUCAAAUGAGAAACCUGCUCAAGAAACAGAACUUUAGAAGUUACUAUUUCAGUGAUUGUGCAGCCAUAAGAGCAAUAGAUGGAGGUGUACACCUAUAACCCAGUAACUCGGAUACUACAGUGCUAAAUGAACAACAACAAGAUUGUAAUUACUACAAUACCAACAACUAGAAAAAGACUGAAACUCAAGCGGACCAAGGCCUGCAUGAUACCACACUCAGCUCCAUGCAAACCAAUAGUGGCAACUUUCGCUUAGAAGUUACUUAGAGAAGCUACAUCAAAAUAUCUCAACUUCUGGAAUUGAGAUAAAGCAUUACAGGCCAAGAGUCCGUUCUAAAUAGGAAUAUACAUAAAUAGUGUACAGUGAGCCUUGAAUAAAAU
>cluster690.fasta:4
AUGUCAGUGUCCAGCAUCUAGGAGGCAGACGGGUCGAGUCAGAAUAACUCUGCUACACAGGAAACUCUCACUAAAUACAAAAAAGUGGCCCUGAUCCAGCUCACAGAGGCUGGCAGAGAAUGGAAUUUGAGUGAGCUAGAAUUUCCUACCCGGUACAGAGAACUCUUAAAAAUUAAAAUUAAUUAUAAAAAAAAAAACACAAAUAUAAAAC
>cluster679.fasta:4
UAUUUUUUUUUUUUUUUUUAAUUUCAACUACAUUAGUAAAAUGGGAGAGGAUGCAAAUGAGGUAGGUGUCUUUCCAGGUUAAACUAUGACUUAUUCAGAAAGGGGCAAGUCUAUAGAUUCUAUGAAAUUGACCGAUUUCAGGAUACAUUCUCAUGUGACUUUUCCUUGGUUUC
>cluster648.fasta:4
UGCCUAAAGUCAUGGACAACAGGCAGAGCAAAAAUCUUUUCAUUACUACUUGUGAGAAUGAAUUUGACCAUAGCUAAGUGAUGGUAUAAUCCUAUCAAUUGGAACAUUAGAGGCUUAAGGCUUUUUCCCGCGGAUACGAUCGUUAAUAUGCUGGAAGCUGCUAUUGAGACAAUUAAAAAUUUUAUAGUGUUCCAUGUGUUUUAGUCUAGAAAAAAAAUUCCAUAUAUCAACCUAUCAAUCCUAUAAACGCCCACAUCACACUAUAAUAAA
>cluster599.fasta:4
UGGUUGGCUGUGGGUUAGAGCCGAGCGACUCGGGAGAGGCCGGACACCUCGCGGGCCGGCGGCCGUGUCGAGAUCGCCGGGUGCUCCCGGCCGCUGGACGCUAGGCUGCUUCCGAAAUGGGGACAUCGUCCUUUACAACAAUAAAAAAUGUCCUGGGGUCGGCGUAAACUCCUCUUGACCCGGGCGCCGGCGCUACGCGUUGUGCUUAAAAAA
>cluster505.fasta:4
CAAGUCACUAGAUCUGCUGUUAAACCUAUGAAGUACCUAUACAAUAUAGCUUUCCAGACAGACAACAAGAAUUUGGGACCGUAUAGCAGACACAACGCCAUGGUUGCGCUUCAGGUUUCAAUGUGAUGCAUGAUCACACGUAGUGUUGACUACACACCACAUUGAUGAAAAAUCAAAUCAAGAUAUUUGCUAUGAUGAACAACUUCCACACAACUAAACUAAAGAGUGUAACAGCCACCCAAAAAACAGAAAUUGCUUUCCUGCUGCAGAUUUGGAUGAUUUCUCCAAACAAUUGCAAAUCCAUGAGCAGUGCUGACUAAGGCCUAAACUCAUGCAGACCAGAUGGGCUAUAUAAACGUUUUUCUUACGAUAUGUUACUUGUGCAGAAUGAAUUCGUAUUCUUCACAAGUAGAUUAGUUAUUACAUAGCAAUUUUAAUCAGUGUGUAACAUUAGGACUUGAAAGAGCCACCACAUUUCGAGGCCACGGAGUACGAUGUACAGUGAACAAUGCUAGGAAGUGCCUAUUGGAAGAGCCCUAAUGUAAAUUAAUUUUAGUAGUGCUAUCCCUGAUUUUUAAUGUAGGAGAAUGACA
>cluster485.fasta:4
CUUACUGCACCGGUACCUUCGGGAACGUGGUGACCUACACAGGUGCCAUCAAAUUGGAUGACAAAGAUCCAAAUUCAAAGUAUUGAAUAAGCAUUGACGCAUACAAAACCCACAGAGCCUAAAAAGAAGAAGGCUGAUGAAACUCAAGCCACCGCAGAGACAGAAGAAACAGCAAACUGUGACUUUUUCCUUGAGAUUUGGAUGAUUCCAAACAAUUGCAACACGAGCAGUGUGACUCAACGCAACAUGAGACCACAGAUGGGCUAUAUAAACGUUCGUUUCCGUACGUUAGUCUACUUGUGCAGAAUGAAUCGUACGCCAGUAGAUGUUAACUUUAAUCAGCAAUUUUAAUCAGUGUGUAAUGGAGGACUUGAAAGAGCCACCACAUUCACCGAGGCCCAGAGUACGUCGAGGUACAGUGAACAAUGCUAGGAAGCUGCCUAUAUGGAAGAGCCCUAAUGUGUAAAAUUAAUUUAGUAGUGCUAUCCCCAUGUGAUUUUAAUAGCUUUGAAUGACA
>cluster460.fasta:4
UACAACCAACCAUCACCCUUGAAGGAUAAAUCUAACUGGCUAAGACAGUACCUAAGGAAAAAAUACCACACAAAAAAGCAAGACAUACUGUACCUUUGCAAGAUUAACUAGAAUUUUCCAAGAGAAUAAACCCGAUUAACGCACCCAAGUAAAAGGCCCCUAUUGAUAGUGGAAAUUUGGGUAGAGGUGAAACCUCGACCUGAUGGCUGUUUAUAUUAGUAACUGCUUACACAGAACGAACCUUUUCUCGUCUGUUAGAGGAGUUCUUAACACUGGAACUUAUAGGAUAAUAUCAUAUCCCAAACAGCCCAUUAAAAAGCUCACAAACACCAAAUACAAAAUAAAACUGAACCUAUUGGAUACUAUAUAGACAUAAGCUAGUAUAGUAAUGCAUUCGAUAGUAACCAACCUCACACUAUAGUCAUAUAACAAAAAAAGUGACAUUCUUGUAAUACCAGCAUCUCAAGGAAGUUUAAAAGUAAAAGGACUCCAACUACCGCUGUUUUUACAAACAUCACUAAUUACUAGUAUUGACACCGCUCCCAAAAUCACACCCCAUACUACAUAUUUUCUAACACUAAUUCACAAUUUUAUAUCCCUAUACUUAAAU
>cluster452.fasta:4
ACUUCCGGUAACAACAACCAACUUUCGAUUGUAGAUUUGUAAACGAACUUUAAAAUCUGUGUGGCUGUCAUGGCUGCAUGCUUAGUGCACUCACGCAGUAUAAUUAAUAUAUUCGUGACAGGACACGAGUAACUCGUCUUGCAGGCUGCUUACGGUUCGUCCGUGUUGCAGCCGAUCAUCAGCACAUAGGUUCGUCGGGUGACCGAAAGAUGGAGCCUUGUCCGUUCAACGAGAAAACACACGCAUCGUUUGCCUGUUUUACAGGUUCGAGUGUUGCAGGUUGGAGACCCGUGGAGGAGGUCUUAUCAGAGGCACGUCAACAUUCUAAAGAUGGCACUUGUGGCUUAGUAGAAGUUGAAAAGUUGCCUCAACUUGAACAGCCCUAUGUGUUCAUCUUCGGAUGCUCGAACUGCACCUCAUGGUCAUGUUAUGGUUGAGCUGGUAAGAACCAGGCAUUCAGUACGGUCGUAGUGGUGACUGGUGUCCUUGUCCCUCAUGUGGAAAUACCAGUGUACCGCAAGGUCUUCGUAAGAACGGUAAUGGAGCUGGUGGCCAUAGUUACGGCGCCGAUCUAAGUCAUUGACAGGCGACGAGCUUGGCACUGAUCCUUAUGAAGAUUUCAAGAAACUGGAAUGUACAAAACCAACUUGUGCUAAUGACCCUGGGUCUUAAAACACAGUCUGUACCGUCUGGGUAUGUGGAAAGGUUAUGGCUGUAGUUGUGAUCAACUCGCGAACCCAUGUUCAGUCAGCUGAUGCACAAUCGUUAAACGGGUUUGCGUGUAAGUGCAGCCCGUCUUACACCGUGCGGCACAGGCACUAGUACUGAUGUCGUAUACAGGGCUUUUACAAUGAUAAAGUAGCUGGUUUUGCUAAAUUCCUAAAUAAUUGUCGCUUCCAAGAAAAGGACGAAGAUGACAAUUUAAUUGAUUUCAUUGUGUUAAGAGACACACUUUCUCUAACCAACAUGAAGAAACAAUUUAUAAUUUACUUAAGGAUUGUCCAGCUGUUGCUAAUGACUUCUUUAGUUAGAAUAGACGGUGACAUGGUACCACAUAUAUACGUCAACGUCUUACUAAAUACAAUGGCAGACCUCGUUCAAGGCAUUUUGAUGAAGGUAAUUGUGACACAUUAAAAAUACUUGUCAUACAAUUGUUGUGAUGAUGAUUAUUUCAAUAAAAAGGACUGGUAUGAUUUGUAGAAAACCAGAUAUAUUACGCGUAUACGCCAACUUAGGUGAACGUGUACGCCAAGCUUGUUAAAAACAGUACAAUUUGGCGAAAUGCUGGUAUUGUUGGUGUACUGACAUUGAUAAUCAAGAUUCAAUGGUAACUGGUUGAUUCGGUGAUCAUACAAACCACGCCAGGUAGUGGAGUUCCUGUUGUAGAUUCUUAUUAUUGUUAAUGCCUAUAUUAACCUUGACAGGUUAUGCAGAGUCAUGUUGACACUGACUUAACAAAGCCUUACAUUAAGUGGGAUUUGUUAAAAUAUGACUCACGGAAGAGGUUAAAACUCUUGACCGUAUUUUAAAUAUUGGCAACACCCAAAUUGUUAACUGUUUGAUGACAGAUGCUGCAUUGUGCAAACUUUAAUGUAUUCUCUACGUGUUCCCACCACAAGUUUUGGACCACUAGUGAGAAAAAUAUUUGUUGAUGGUGUUCCAUCUGUAGUUAUGGAUACCACUUCAGAGAGCUAGGUGUUGUACAUAAUCAGGAUGUAAACUUACAUAGCUCUAGACUUAGUUUUAAGGAAUUACUUGUGUAUGCUUGACCCUGCUAUGCCUGUCUGGUAAUUAUUACUGAUAAACGCACUACGUGCUUUCAGUAGCUGCACUUACUAACAAUGUUGUUAAUGUCAAACCCGGUAUUUAACAAAGACUUCAUGACUUUGCUGUGUCUAAGGUUUUCUAAGGAAGGAUUGUUGAAUUAAACACUUUGCUCAGGAUGGUAAUGCUGCUAUCAGCGAUUAUGACUACUAUCGUUAUAAUUACCAACAAUGUGAUAUCAGACAACAUAUUUGUAGUUGAAGUUGUUGAUAAGUACUUAUUGUUACGAUGGUGGCUGUAUUAAUGCUAACCAAGUCAUCGUCAACAACAGACAUCAGCUGGUUCCAUAAAAGAAUUCUGGUGUUGGCACAACAUGUUAAAACUGUUUAUAGUGAUGUAGAAAACCCACCUUAUGGGUUGGGAUUAUCCUAAAUGUGAUAGAGCCAUGCCUACGCUUAGAAUUAUGGCCUACUUGUUCUUGCUCGCAAACAUACAGUGUUGUAGCUUGCCCGUUUAUAGAUUAGCUAAUGAGUGUGCUCAAGUAUUGAGUGAAAUGGUCAUGUGUGGCGGUUUAUAUGUUAAACCGGAACCUCACAAGAGAUGCCACAACUGCUUUAAUAGUGUUUUAAUUGUCAAGCUGCACGGCCAAUGUUAAUGCACUUUUAUCUACUGAUGGUAACAAAAUUGCCGAUAAGUAUGCCGCAAUUUACAACAAGACUUUAUGAGUGUCUUAAAAUAGAGAUGUUGACACAGACUUUGUGAAUGAGUUUACGCAUAUUUGCGUAAACAUUUCUCAAUGAUGAUACUCUUGACGAUGCUGUUGUGUGUUUCAAUAGCACUUAUGCAUCAAGGUAGUGGCUAGCAAAGAACUUUAAGUCAGUUCUUUAUUAUCAAUUUAUGUGAAGCAAAAUGUUGGAGACUGCCAUAAAGGACCUCAUUUGCUCAACAUACAAUGUGUUAAACAGGGUGAUGAUUAUGUGUACCUUCCUUACCCAGAUCCAAAAAAUCCUGGGCUUUUGUAGAUGAUAUCGUAAAACAGAUGGUACACUAUGAUUGAACGGUUCGUGUCUUAGCAUAGAUGUUACCACUCUAAACAUCCUAGUAUGUGAUGUUUUUUUACAAUACAUAGAAAGCUUUAUGAUGAGUAACAGGACACAUGUUAGACGUAUUCUGUUAUGCUUAUAUAACCAAGGUAUUGGGAACCUGAGUUUAUGAGGCUAUGUACACACCGCAUACAGUCUCAGGCUGUUGGGGCUUGUGUUUCGAUCACAGACUCAUUAAGAUGUGGUGCUUGCAUACGUAGACCAUUCUUAUGUUGUAAUGCUGUUACGACCAUGUAUCAAUCAAAUUAGUUUGUCUGUUAAUCCGUAUGUUUAAUGCUCCAGGUGUGAUGUCCAGAUGUGACUCAACUUACUUAGGAGGUAUGAGCUAUUAUUGUAAACACCCAUGUCUUCCAUUGUGUGCUAUGGACAAGUUUUUUUUAUAAAAUACAUGUGUUGUAGCGAUAAUGUUACUGACUUUAAUGCAAUUGCAACAUGUGACUGGACAAAUGCUGGUGAUUACAUUUUAGCUAACACCUGUACUGAAAGACUCAAGCUUUGCAAGAAACGUCAAAGCUAGAGUUUAAACUGUCUUAUGUUACUGUACGUGAAGUGCUGUCUGACAGAGAAUUACAUGGGAAGUUGGUAAACCUAGACCACUUACGAAAUUAUGUCUUACUGGUUAUCGUGUAACUAAAACAAAGAAAAGGAAAUGUGACUUUUCCUGUGCAGAUUUGGAUGAUUUUCCAAACAAUUGCAACGAGCAGUGCUGACUCAACUCAGGCCUAAACUCAUGCAGACAAGGCAGAUGGGCUAUAAAUUUCCGUAUUCUUGUGCAGAAUGAAUUCUCGUAUACAUAGCACAAGUAGAUGUAGUUACUUAAUCUUCAAUUAAUCAGUGUUUAGGGGACUUGAAAGAGCCACCACAUUUCACCGAGGCCACGAGUAAUCGAGUGUCAGUGACAUGCUAGGAGAGCGCCUAUAUGGAAGAGCCCUAAUGUGUAAAAUUAAUUUAGUAGUGCUAUCCCGUGAUUUUAAUAGCUUAAGAUGACAAACCCACCCUAUACUCCAUCAUAUCCCCUACCACCCCAUC
>cluster442.fasta:4
UGAUAGUCUCUGCUGGCCUGACAUGCUAAGCAUCAAUGAAAGCUUGCAGGCCAAAAAACAAGGUCGAAGGAAUUGCAAGGAACGAAUGGCCCAAUUACUGUUUGCAGUAGUCGAUGGGUCUACGCUGUGCCACAGGUGAUCAAAUGUGACAAGACAAAUCAGAUAAUCAUGCUACAUAAAAAUCCCAGGCCUAGGAAAGAAAGCGAUAAUCACUAUCAGAGACAGAAAAACGAAUGUACUUCUCUCAAUGAUAUCACAUUCCAACGAGAUGUGUGCCUAGCCAGAAACAAGCAGGGUAUACUCUUCCCUAGUAUAGUCUACUUCAGAAUGAAUCUCACAUAAUGUGAGUUACUAUAAAGAUUACGUAAAGAGUUGAAAGGACCUUCCGCAGGAGUACUCAUGAAUGAAAAAUGAGCUGCUAUUGAGAGUAAUAAUUAUAGAGUUCCUUUAGUUUGGAAUGACAGGACAUUAACACAACACAUACCAUCACCCACACCAUCCCCAUA
>cluster438.fasta:4
ACCUGCACUUUCGUUAAAAGCUCCACAGUUGAUGUGGCGUCAUAACCCCAGACAUAUUGCUGUCCUUAGCCAGUGACUUUUGAACAAAUUGAUGCUACACAUGCUUAAAUUGCACAGCUUGAGAGUCCUUCUCACUAUCUGCGCUGUGCAAGGCUUCUACAAGCUUUUUUAUCUUUACCUGACAUGCACACCUCUUGUACAGGUAACGUGUUUGGACUCCCCAGCCUCAGUCCUGCCUUGAAUCGUCGUUUCCAGAUGCCCUACUAAACCAGGUGCAGCUUUGUCCUCAGAUUCGUUCCAACACUAGUUGGGACUGGCACACGGCUGGGGCCUUCAAGUGGUGAGUAGGCUUCCAGUACACCAAGCGGGCACGUGAUCAAGACUCAUUCUAGGUUUGGUUCACCUGCCAUGUGGCUGGCUUACCGGCAACUGCUACGACAGCGGCUCUGGGUGUACCCAACUUUUGCGCAAGUCAAUGGACAUUAGCUUGACUCUGGGCAGACUUCAGGACAGCCCUUCUCAGAUGUAACUAAAGGUUCCGCGAUGGAUGAUCACCAGAGCCGCAAUCACACCAUAGUUUCUCUGCUAUGGAAAAUUACUGAGUGGUGAAAUCAUCUCAUGUGUAAAUAGGAACGGCAGGCGGGUCUUUGCACAUCUGAGCUGCCUCCAGAUUGAUGCAUAUAAUAAAAAAA
>cluster436.fasta:4
GACGCGGCCUCCCGGGCUGCCACCGAACCCUCUGCAGUAUACUGGCGACCUUUUUGUGGAUUAGGGGUCACUGUCUGGGUUUAUUAGAUAUAUUAAACCUACCACCUCCUCCUCCAAAUAUAACAUAUCAUAAAUCUAAAAU
>cluster433.fasta:4
UGUUAAAACUGUUUAGUGAUGAGAAAACCCCACCUUAUGGGUUGGGAUUAUCCUAAAUGAAUGCCUAACGCUUAGAAUUAUGGCCUCACUUGUUCUUGCUCGCAAACAUACAACGGUUGUAGCUUGUCACACCGUUUAUAGAUUAGCUAAUGAGUGUGCUCAAGUAUUGAGUGAAUGGUCAUGUGUGGCGGUUCACUAUUGUUAAACCAGGUGGAACCUCAUCAGGAGAUGCCACAACUUUAUAUAGUGUUAAUUGUCAAGCUGUCGCCAAUGUUAAUGCACUUUAUUACUGAUGGUAAAAAUUGCCGAUAAGUAUGUCCGAAACUAUCAGAUUUAUGAGUGUUUAUAGAAAUAGAGAUGUUGACACAGACUUUGAGUUUUACGCAUAUUUGCGUAAACAUUUCAAUGAUGAUUCUGUGUUGUGUGUUCAAUAGCACUUAUGCAUCUCAAGGUCUAGUGGCUAGCAUAAAGAACUUAAGUCAGUUCUUUAUUAUCAAAAUUUUAUGUCUGAAGCAAAAUGACUGAGACUGACCUUACUAAAGGACCUCAUGAAUUUCUCAACAUACAAUGCUAGUUAAACAGGGUGAUGAUUAUGUGUACCUUCCUUACCCAGAUCAUCAAGAAUCCGGGGGCCGGCUGUUUGUAGAUGAUAUCGUAAAAACAGAUGGUACAUUAUGAUUGAACGUUUGUCUUAGCUAUAGAUGUUACCCUUACUAAACAUCCUAAUCAGUAUGCUGAUGUUUAUAUACAUAAAAGAAUGAGUUAAAGGACACAUGUUAGACAUUUCUGUUAUGCUUACUAAUGAUAACACUAGUUGGGAACCUGAGUUUAUGAGGCUAUGACACACCGCAGUCUUCAGGCUGUUGGGGCUGUGUUCGCAAUCACAGACUUCAUUAAGAUGUGGUGCGCAUACGUAGACCAUUCAGUUAUGCUGUUACGACCAUGUCAUAAUCACAUAAAUUAGUCUGUCUGUUAAUCCGUAUGUUUGCAAUGCUCCAGGUUGUGAUGUCACAGAUGUGACUCAACUUUACUUGGAGGUAUGAGCUAUUGUAAAUACUAAACCACCCAUGUUUCCAUUGUGCUAAUGGACAAGUUUUUGGUUUAUAUAAAAGUGUGGUAGCGAUAUUUAAUGCAAUGAUGUGACUGGACAAAUGCUGGUGAUUACAUUUUAGCUAACACCUGUACUGAAAGACUCAGCUUUUUGCAGCAGAAACGCUCAAAGCUACUGAGGAGACAUUUAAACUUAUGUAUUGCUACUGUACGAGUGCUGUUGACAGAAUCAUGGAUGUAAACCUAGACCUUAUGUUUACUGGUUAUCGUGUAACUAAAACAGUAAAGUACAAAUAGGAGAGUACACCUUGAAAAAGGUGACUAUGGUGAUGCUGUUGUUUACGGCAACAACACAAAUAUGUUGUGAACAUAGCACACAUGCUAAGACAGCUCAAAACUCAACUGAGAGUAUGUAUAUAGAGAAGUUUGAGUCAUUAGAAUUGUAAACACACUCUGAAUUUCCUGUUGUAACAUAAAUAAUAGAGAUAACCUUUGAAACUAGUGAUCUGUUUGUCUGAUCAACACAAAUUAAUGUUGAUAUUGGAAUUGCGCACAACAUUUCCCACCAACAGAGCCUAAAAAGGACAAAAGAAGAAGGCUGAUGAAACCGCUCAGAGACAGAAGAAACAGCAAACUGUGACUUCCUGCUGCAGAUUUGGAUGAUUUCCAAACAAUUGCAACAAUCCAGAGCAGUGCUGACUCAACUCAGGCCUAAACAUGCAGACCACAGAGAUGGGCUAUAUAAACGUUUUUUCCGUUUACGAUAGUCUACUUGGCAGAAUGAAUCCAUAGCACAAAGAUGUAGUUAACUUACUAGCAAUUUAAUCAGUGUAAUAGGGAGGACUUGAAAGAGCCACCACAUUCGAGGCCCGAGUACGAUAGUAGUGAACUGCUAGGAGAGCUGCCUAUAUGGAAGAGCCCUAAUGUGUAAAUUAAUUUUAGUAGUGCUAUCCCUGAUUUUAUUCUUAGGAGAAUGACAAAAU
>cluster429.fasta:4
AUCCUCCCAGGUAACAAACCAACCAUUCGAUCUUGAGUCUCUAAACGAACUUAAAAUUGGUGGCUGUCACCGGCUGCAUGCUUAGUGCACCUAAUUAAUAACAAUGUUGACGACGAGUAACGUUAUCUUUGCGGCUUACGGUUUCGCCUGUUGCAGCCGAUCAUCAGCACAUCUAGGUUUCGUCCGGGUGACCGAAAGGUAAGAUGAGAGCCUUGUCCCUGGUUCAACGAGAAACACGCCAACUUCAGUUUGCCUGUUUUACAGGUUCGCGACGUGUUCGUACGUGGCUGCCGUGGAGGUAUCAGAGGCACGUCAACAUCUAAUGGCACUGUGGCUUAGUAGAAGUUGAAAAGGCGUUUUGCCCAACUUGAACAGCCCUAUGUGUUCAUCAAACGUUCGGAUGCUCGAUGACCUCAUGGUCAUGUUAUGGUUGACUGGUGCAGAACUCGAAGGCAUCAGUACGGUCGUAGUGGUGAGACACUUGGUGUCCUCCCUCAUGUGGGCGAAAUACCAGUGGCUUACCGCAAGGUUUCUUCGUAAGGUAUAAAGGAUGGUGGCCAUAGUUACGGCGCCGAUUUAAAGUCAUUUUGGCGACGAGCUGGCACUGAUCCUUAUGAAGAUUUUCAGAAACUGAUUACAAACCCACAACUGUGCUGUGACCCUGGGUUUACUAAAACACGUCUGUACCGUCUGCGGUAUGGAAAGGUUAUGGCUGUGUUGUGAUCAACUCCGCGAACCCAUGCUUCAGUCAGCUGAUGCACAAUCGUUUAAGGGUUUGCGGUGUAGUGCAGCCCUUCGCACGGCACUAGUACUGAUGUCGUAUCAGGGCUUCGACUACGAUAUGUUUGCUAAAUUCUAAAACUAAUUGUUGUCGCCAAGAAAAGGACGAGAUGACAAUUUAAUUGAUUCUUACUUUUUUAAGAGACACUUCUACUAAAAAUUUAUAAUUUACUUAAGGAUUGUCCAGCUGUUGCUAAACAUGACUUCUAAGUAGAAUAGACGGUGACAUGGUACCACAUAUACGUCAACGUCAUAAAUACAUGGCAGACCGUCUAUGCUUUGGCAUUUUGAUGAAGGUAAUUGUGACACAUUAAAAGAAAUACUUGUCACAUAUUGUUGUGAUGAUGAUUAUUUCAAUAAAAGGACUGGUAUGAUUUUGUAGAAAACCCAGAUAUAUUACGCGUAUACGCCACUAGGUACGUGUACGCCAAGCUUUGUUAAAACAGUACAAUUUGUGAUGCCUGCUGGUAUUGUUGGUGUACUGACAUUAGAUUCAAGAUCUCAAUGGUAACUGGUAUAUACAAACCACGCCAGGUAGUGGAGCCUGUUGUAGAUUUAUUAUUCAUUGUUAAUGCCUAUUAACCUUGACCAGGGCUUAACUGCAGAGAUGUUGACACUGACUCAGCCCAUUAAGUGGGAUUUGUUAAAAUAUGACUACGGAAGAGGUAAAUUUGACCGUUAUUUUAAAUAUUGGGAUCAGACAUACCCAAAUUGUGUAUGUUUGGAUGACAGAUGCAUUUGCAUUGUGCAAACUUUAAUUUUUAGUGUUCCCACCUACAUUUGGCACUAGUGAGAAAAAUUUGAUGGUGUUCCAUUGUUUUCAACUGGAUCAGAGAGCUAGGUGUUGUAAGGAUGUAAACUUGCUCAGACUUAGUUUAAGGAAACUUGUUGACCCUGCUAUGCGCUCUCUGGUAAUCUAUUACUAGAUAAACGCAAGUGCUUUCAGUAGCUGCCUAACAAUGUUGCUUUCAAACUGUCAAACCCGUAAUUUAACAAAGACUUCUAUGACUUUGCUGUGUCGUUUAGCGUGAAUUAAAACACUUCUUCUUUGCUCAGGAUUUUGCUAUCAGCGAUUAUGACUAUUAAUUACCAACAUGUGUGAUAUCAGACAACUACUAUUGUUAGUUGUUGAUAAGUACUUGAUUGUUACGAUGGUGGCUGUAUUAAUGCUAACCAAGUCAUCGUCAACAACCUAGACAAAUCAGCUGGUUUUCCAUUAAUAAAUGGGGUAAGGCUAGACUUUAUUAUGAUUCAAUGAGUAUGAGGAUCAAGAUGCACUUUCGCAUAUACAAACGUAAUGUCAUCCCUACUAUAACUCAAAUGAAUUUAAGUAUGCCAUUAGUGCAAAGAAGAGCACCGUAUGGUGUCUCUAUCUGUAGUACUAUGACCAAUGUUCAUCAAAAUUAUUGAAAUCAGCCACUAGAGGCUACAAUAGUAAUUGGAACAAGCAAUUCUAUGGUGGUUGGCACAACAUGUUAAAACUGUUUAGUGAUGAGAAAACCCACCUAUGUGGGAUUAUCCUAAAUGUGAUAGAGCCAUGCCUACAGAAUUAUGGCCUACUUGCUUGCUCGCAAACAUACUGUUGUAGCUUGUCACACCGUUUCUAGAUUAGCUAAUGAGUGCUCAAGUAUUGAGUGAAAUGAUGUGUGGCGGUUCAUAUAUGUUAAACCAGGUGGAACCUCAUCGGAGAUGCCACAACUGCUUUGCUAAUAGUGUUUUUAUUCAAGCUGUCCGGCCAAUGUUAAUGCACUUUAUCACUGAUGGUAACAAACGAUAAGUAUGUCCGCAAUAACACAGACUAGUGUUUAGAAAUAGAGAUGUUGACACAGACUUUGUGAAUGAGUUUACGCAUAUUUGCGUAAACCAAUGAUGAACCUGACGAUGGCAUGUGUUUUCAAUAGCACUUAUGCAUCAAGGUCUAGUGGCUAGCAUAAAGAACUUUAAGUCAGUUUAUUAUCAAACAAUGUUUUAUGUCUGAAAAUGUUGGACUGAGUAGACCUUACUAAGCCAUGAAUUUCUCAACAUACAAUGCUAGUUAAACAGUGAUGAUUAUGUCCUUACCCAGAUCCAUCAAGACUAGGGGCCGGCUGUUUGUAGAUGAUGUAAAAACAGAUGGUACUAUGAUUGAACGGUUCUUUAGCUAUAGAUGCUUACACUAAACAUCCUAAUCAGGAGUAUGCUGAUGUCUUCAUUGACUUACAAUACAUAAAUAUGAUGAGUUACAGGACACAUGUUAGACUUUGUUAUGCUUACUAAUAUCAUCAAGGUAUUGGGAACCUUUAUAGGCUAUGUACCUCACUUUACAGGCUGUUGGGGCUUGUGUUCUCAUUCAGACUCAUUAAGAUGUGGUGCUUAAACGUAGACCAUCUUAUGUUGUAAUGCUGUUACGACCAUGUCAUAUCAACACUAAAUUAGUCUUGUCUGUUAAUCCGUAUGUUUGCAAUGCUCCAGGUUGUGAUGUCAGAUGUGACUUAUUAGUAGAGCAUAUUGUACAUUAAGUAAUGGUACCUAACAUGUUACACCCAUAACUUAGACCGUAGUGCAUGGUUGGUUCGAUGUCGAGGUCACUAAAUGGAGCUGUUGUACCAUACCUUUACAGUUUUUUUCGGUAUCAUCUGUCACCUACAUUGUUGUAACCAAAUAAUUUCAGAGUUAGUUACCACCCCUGGGUAUUAACCUCUUGUAAAGCUGAUUAUAAGAGAAAAAUUUUAUAGUUUUAGAGAAGUCCAAAUUCUUAAGAUAGUUUUGUGAAUAAGCAUGACCCAAACACCACAUAAAGGCAAGAAGAGCUAUGAAACUCAGACGCAGAGCGAAGAAACAGCAGGAUUCGCUGAUGUGAUUCUAAAAUUGACAGAGCAGCACCAACGGCCUAAACUCAUGCAGACCAAGGCAGAUGGGCUAUAUAAACGUUCUUCCGUACGAUAUGUCUACUUGUGCAGAAUGAAUUCGUACAGGUAGAUGUAGUUAACUUUAAUUCACAUAUAAUCAGUGUGUAAUGGAGGACUUGAAAGAGCCACCACUUUAGGCCACGGAGUACGAUAAUGUAGGACUCUCUAGGGAGAGCUC
>cluster426.fasta:4
AGAGUGAGAUGAUGGAUUGACCACCAUUACUUGAAAUCCGGAGGUUUUGGCCUGACCCGAUGGCUGUUUGAGAGACCAACUUUAAUUGGAAUACGGAAUCUUUAAAUUGACGACUAUAGUGGAUAGAAAAACAAGAUUCAUUAUUCAUUUUUUGGAAUGUGUUUUCUGUUGAACUUCAAUUGUUCACUUAUGAAUUGAUACCCUCUCAAUUUGCUUCUUGAUUAAGAAGAGUUAUCUAAAAAUAAAGUGAUGACCAACACUGCUGGAUCAUAUGUGACAAGGUAUCAAAUCCAGAGCCGAAGAGAAAUGAAUCUCCAGGUGUAAGAAGGCUUUGUAUCCAUGAAUGCAAAAAUGCAAAGUUAUGAAGGAGACUUCUCGAGCUGCAAUUCACUGUGGAACUGCAUGGUCAAGUGACUCUUGACAAUUAAGCUACAAUCUACACAAGAACUGCACAAACGAAAUCUUAGUACGAUACAGUGAGAAAACGAUUAAAAAUAUAAUAGCUCAGUGGUUGUAAGAUCAAAAUAUAUUUCUUGAUUUGAUAAAUUGUAAAAAGUUCCUGCGCAAACAUUAAUCAGAGUUGAGUUUAAACUCUAUCCUACCUUUAUCUCACAACUAUUCAUUAACAUAGCCUCACACCACCACAUCCCCUAUAAUU
>cluster412.fasta:4
AUGGUCAAACCCAACAUUUUUACUAGACAUGCGUCAAACGCUUGGUUACUUGAAGAAAAGGGAUGGACAGGAUGAUUUCCGGGGCCUCAGGAAGGCUCUUUGCCAACUUUACCCUUUUCCUUGGGAAGUGUUUGCUUGUCUACACUACUACUGUACGUUUUGAAUGAUGGAAUGAGUACGAAGUGAAAU
>cluster411.fasta:4
CAAUGGUUCCUGAAAUGUCAACACAGCAGGUGACACACCAAAAAGAGUGAUAUUGUUCAUGAUGCGAGAAUCUGAAGACAGAGUGAAUUCAAGUUGUUAUGAGGCUUGCUUUACAGAGCUAAGGUGAAUAAAGAGGUCCUUGGCCUAUAAUAGUGUGUUAUAAUUUGGCAAAAA
>cluster390.fasta:4
GAGGAGAUAUCGAUUCAAGGAGAGUCGUAAUAUCAUUACCUAAACCUGAGAUGUUGACCGACUAAAGCAAUCCCGGAGAGCACCCCAAGAUGACAGCCCCAAGUACAACUGGGGACAUCAAUACUAGCACAGUAAAGAAGCGCGCCCGCUGCACAGCUCGUGCGGCUUCACUUCAAACGGAAAUUCUGGUCUGAAGAUGAUCUCUUCGGAAAUGUAUACAUGUAAAGACAGAAUGUGACUUUGGUGUAGCUACGUCGAACACCAGACAAGCAUGAUUGAGGACAACUUGCAAAAAACCCAAACAAGAAUAUCAGCAAAAAGCCCCUGGUGUCCGUUCACAUAACCACAAAAUACCCUAGGGCAUGUCCCCAUGGUGGAACCUUGAGCCACCUGCCUGUUGUGACGAGCAAGAUGAGUGGGCACUACCGCCACUGCUGGCAGCUGUUUUGAUGGUACUAGACGCAUGUCUCUAGAAUGUGUACACAGGCUGGAAGGCUGAUAAAGACGAGCGCUUACACCCAGCCACCCUCACCCCGAUUUUGUAUUAAAUUUCAAAUCCAAGAUGCUUCCAGAUGAAAGAGACACACAGGUGGGUGUAGGCGGGGCUCUGGCUGACAUCUUGUUCCGGUUGAAACACCUGUGUACGUGGUUUCAGGGCCAAGGAUACUGGAAGCGCCUGCUUUAGCGGUGUUCAAUGUGUUGUGUGUUGUGUGUAGUACAAUGUGAAAAGUGCACAACAGUGAAGCCCAAUCAGAGUCACAGUUAACUUGCUUCAAGAAUCACAAAGAUAUUAUUUAUGAAUGGUUUAAUAAAGCUAAUUAAAU
>cluster38.fasta:4
ACCCAGUAACAAAUGCUUUAAUAAAACUGGUUAUGUGAGUUGUGACUUACUAUGUUUCCAUACUCAUCUUUCAGGAUGUGUGUCCACACUUUUCAUGAGAAUGGAGUUACGGACCGAAACUUGUUCUCAGUUCAAUGGACUGUAGAGGUUCCAUUAAGUGGCUGUUGGGUUCAAUAACCUAAAGGUGCUGAUCACAUUUAUGUAGCGUAACGCAUCUAACUGUUUCCUUGUGCACUCCAGGUUGUGACCGAUUAUCACUUGGAGAGCUUUAUAUUUCGCAUCCAUUUGUGCAAUGGACAAGUUUGUUUAUAAAAGUGUUGGUAGCAUACUGAUUAAUGCAAUUGCAACAGGUAUUGGACAAAUGCUGGUGAUACAUUUAACCGUUGAAAGACUCAAGCUUUCGCAAGAAACGCUCGAUGAGGAGACAUUUAAAUAGGUAUUACUGUACGUGAAGUGCUGUCUGACAGAACAUCAGGGAUAUGUAACCAACAUAUGUUUCUGGUUAAUGUACAAAAAUAGUAAAUGAGAUAGACUCUUCUCGCAGAGAUUUGGAUGAUUUCUCCAAACAAUUGCAAUCCAUGAGCAGUGCGAUAACUCAGGCCUAAACUCAUGCAGACUAGGCAGAGGGCUAUAAUUCGCUUUCCGUAUAUAGUCUACUUGAAUGAAUUCUUGCACAAGGAUGUAGUUAACUUUAUUAAUUUUAAUCAGUGUGUAUGGAGGUUGAAAGAGCCCAUUCGAGGCCAGAGUACGAUCGAGUGUACAGUGAACUGCUGCCUAUAUGGAAGAGCCCUAAUGUGUAAAAUUAAUUUAGUGCUAUCCCAUGUGAUUUUAAUAGCUUCUUAGGAUUUAAC
>cluster387.fasta:4
AUCCCGGUCCAAACAAACCUCCAGAAUUUGACAGGAACUAAUAACAAGGAUGUUACACUGGGAAAUUGACAUGCCCAGCCUUCACUUAUGUCGGCUGCAUGGAAGUACACCUAAGUGUACCUACACGUCCACAAUUGGUGAAAGAUAAAUUUUGGAUAAAUCAUUUGUGAAACGUUAAUUACACAAAAUUCACACAGCCAAAAAGGACAAAAAGAAGAAGUGAUGAAAUCAAGCCCCGCAGAGACAGAAGAAAGCAAACUGUGACUUUCACCUGCUGCAGAUUUGGAUGAUUCUCCAAACAAUUGCAACAAUAGCAGUGCUGACUCAACUCAGGCCUAAACUCAUGCAGCAAGGCUGGGCUAAAACGUUCGCUUUCCGUUUACGGUUAGUCUACUUGUGCAGAAUGAAUCUCGUAACUUGCACAAGGAUGUGUUAACUUACAAAUAUAGUGUUAAGAGGACUUGAAAGAGCCCUUCGCCGGAGUAGUGUACAGUGAACAAUGGAGAGCUGCCUAUAUGGAAGAGCCUAAUGUAAAAUUAAUUUCUAGUAGUGUAUCCCAUGUGAUUUUAGCUUAGGAGAAUGACA
>cluster361.fasta:4
GGUUCAUCUUGUAGUAUUGACAAAACAUCAUCAAACUGGGGUGGCACCAUUAAAGCUUAUUAAACCCUCACCUAUGGGUUGGUACCUAUGUGAUAGAGCAGCCUACACUUAUUAUGGCCCAUGUUUCACUGCUGCAAAAAGUGUUGUGCUUCACACUUCUCUAGAUUCUAAUGAGUUGCUAGAUUUGAAUCGUCAUGUGGUUUAUAUGUUAAACAGUGACUCAUCGAGAUGAAACUGCUUUAUGCUUUAAAUUUUCAACUGUACCUGUUAAUCACUUUAUCUACAUGUACAAAUUGGAUAAGUAUCGCAAUACUAGACUUUAUGAUCAGAAAGAAUGUUGACAACUUGUAGAAUGAGUUUUAGCUUUGCAAACAUUCUAUGAGAUCAUUUUGGAUGCUUGUGUUAAUAGCACUAUGCAUCUUCAUUAUGUAGAAAUUACAGUUUUAACACUCAAAACAUGUUUUAUGUCUGAAGCAAAAUGUGGAAUGACCUUACUAAAGGACCUCAUGAAUUUUCUCAAUACAAUGUAGUUAAGGUGAUGAUUAUGUACCUCCAGAUCAUGAAAUGAGCUGUUUGAUGAUAUCGUAAAGAUGGUACUAUAUGAUGCUUUGUAAUUACCAUAAUCCUAUCAGGAGUAUGCUGAUGUCUAUUGUACUUACAAUAAAAUGAUGAGUUAACAGGACACAUGUUAGAUGAUUGUUAUGCUUACUAUGUAAUCAAGUAUUGAACCUGAGUAUAGGCUAUGUACACCAUACAGUACAGGCUGGCUUGUUUUCUGAAUUCCGAUUUUAAGAUGUGUGUUAUACGUGACCAUUCUUAUGUUGUAAAUGCUGUACGACCAUGUCAUAUCAACAUAAUUGUCUUUGUUGCAAUGCUCCAGGUUUGUUCACAGAUGUGACUCAUUGGAGGUAUGAGCUAUUUGUAAAUUUACCUAGUUUCCAUUGUGUGCUAAUGGACAAGUUUUUGUUAUAAAUACAUGUGUUGGUAGCGAUAAUGUUACUGACUUUAAUGCAAUUGCACAUGUGACUGGACAAAUGCUGGUGAUUACAUUUUUAAUGAAAGACUCAAGCUCGAAGAAACGUCAAAGCUACUGAGGAGACUUAAACUGUCUAAUUGCUCUGUACGAAGUGCUGACAGAGAAACAUCUUUAGGAGUUGGUAAACCUAGACCAUAAAUUAUGUCUCUACUGGUUAUCGUGUAACUAAAACAGUAAAGUACAAAGGUUGACUUCUGCUGCAGAUUUGAUGAUUUCCAAACAAUUGCAAUAAGCAGUGCUGACUAGGCCUAAACACACAGGCAGAUGGGCUAUAUAAACGUUUCGCUUUCCGUACGAUAUAAUGCAGAAUGAAUUCUCGUACAGAAGUUUACUAAUUUAAUAGUGUGUAUUAGGAGGACUGAGAGCCACCACUCAGGCCACGCGGAGUAAGUGAAGUGAACAAUGCUGGAGAGCCUAUGAAGAGCCCUAAUGUGUAAAAUUAUUUUAGUAGUACCCUGUUAUAGCUUAGGAAUGACACAAUCU
>cluster356.fasta:4
AAUGUUACUUUUCACAAACUAGCAUCGACUAUCAUAUAGGCGAGCUGGUCUAUGUAGCUAGCAUUACAAUAACUAGCGAGACUAAUUAAAUCUGUGUCACCAUUAUUUUAGACCCUUAUUGGGUAGGUGCUACUAAAUACAUUGUUUUCUACAUCACUUUCGUCAUUAGUAAUUCUCUUAGAAUAUGGGCGGAAAGUUAACUCCUACAGGAACACCCUAUGUUUCUCAGUUCACCGUAACUUUCACUAAAGCCCAUCAAACAAUUUUGAUGUGCAACUGAUCUACCUUCCAUCAUGAUGAUUAAUGUUCAAAACUUCUUGUCUAAAAGAACUUAUACAAACUUAAUUGCAAUAAUCCGGCAAAUUUCCACUAUCUAUAAGAAUUGAUAAGUAACCGUUGCGUUCUAGUAUGUAACAUUAAUCUUAGUUGACACCUACUACUCUAUAUUCAUUUCUACAUAGAGUUCAGGCUAACUUCUGUCAAUGAUAUAUAUGCCUGUUUAUUCUACAUAGGUUUCUGCAACACCUGUUGAUACUGACCUUAUGUUGUACUUCACAUGUUUCAAAAUGUUUUGCCAGUUGUCUUCUUUAUAGUACACAUAAAAAUUCAUGCAAGUUUAUAAUCAGGUAAUUAUUUUCAACAUUUUGCCUUCGAAAACCCUUUCGAACAGCUUAACUUAAUAUCAACUGCCUGGCUUCUUCACUAGUGUAACCUAUAAACAAAGUAAGGUCCCUAUGCUUAAGACAACUACAUCGAAUGCUCAGCCUACCUGAGACACAUUAUUUGAGGAAUCACACUAAUUUUUAACCAAUUACUUAACUAAACCCACAUCACUAUCAUACAACUGCCACCAUACUAUACUCU
>cluster350.fasta:4
AUGUACACCAGAUCUCAAAAAUCCCACGUGUUGUGAAUAACGGUACAAGAUAACUCGGUCUGUAGCUACCAUAAAACCUAAUAGAGUCGAUGCAAUUUGUACUCAAUACUAGACUACCAUGGUAACAAGACAUUUAACCUAUCUGAUUUCUAAGAAUCAUCAGGUAGGAACCUGAGAUGGCUAGCACACACACUGUUGGGCUUGUGUCCGCAAAUCAAUUUCAUUACGUGGUGCUGCAUCACAUUUGAUUCUCAAACAAUUGCAACAAGAGCAGUGCUGACUACGCCUAAACAUGCAGACCACAAGGCAGAUGGGCUAUAAUUCUUCCGUUUACGAUAUAGUCUACCUGUGCAGAAUGAAUUCUCGUAACUCUAAAGAUGUAGUUAACUUAUCGCAAUUUAAUCAGUGUGUAGGGAGGACUUGAAAGAGCCACCACAUUUCACCGAGGCCACGCGGAGUACGAUCGAGUGUACAGUGAAUCUAGGGAGAGCGCCUAUAUUGGAAGACCUAAUGUGUAAAUAUUUUAGUAGUGCUAUCCCCUGAUUUUAUUUAGGAGAAUGACAAAAAC
>cluster349.fasta:4
UGGUGCACAUAAAACUUUAGUGUGAGACUCACUAUGGGGUCCAUGAUGAGCCAUCCAACAUUAAAUUUGGCCUCUUGCUGCAUAACGUUCGGCUCGUCACCUUUAUGUAGCUAUGUGUCUCCUCAGUUGGAAGGUAUGUGGCGUACUAAUUGUAACCGUGGCCAUCAGGAUGCUGUGUCAUGCUUAGUGUUUAACAUGUCAGCUUACCAAUGUAAGCUUUUAUGAGUACAAUUUAUUGAUUAACAACUUUAGAUGUCAUAAAAUAGAAUUGACACAACUUGUGAUGUUUUACGCAUUGUAACUUUUAAAUACUGGAUGCUGUUGGGUUUUACCUUUAGUCUAGGUGAAAAACAGUGUUUUUAUUUAUUCUCAAAUGUUGGCUAGCACAUUAAGGUUAAUUGUCACAUACACAGUUAACGGUGAAUUUGACUUUUACAAUCUCAGGGCCUGUUUUUGUGAUGUCAAAGUGUAUAUACGUCUCUAGUAGUUACCCUUACUAAAAAUUUCAGAGAUGUGUUUAUGUACUUAAUAAAGAAGUUGUGAUAACACACUGAGGUAUCUGUUUAUGUACUAUGAUACAUUAAGUUUGAAUGAGUUUAUGAGGUAUGACUCCGCAAGUCAUGGCUGUGUCUUCAUCAAAUAUUAAUUGGAAGAACUUGAAUUAUUUUGGUUCUAUAAAACAGUAGUAAAAUAGAACCUUUAAAUGCUUGUGUUUGUUACGUCAAAUAAGUGGUGUCUUGUAAUCCAGAAUGCAUAGUGUACAUUCAAGUGCACAGCACUUAUUUGGUAACAACACUAUUCUCAUGAGUUUUCUCAAUGUGAUUUAAGUGUUGCAAAGAUACGCUGUCUGAAGUCAUUGCUUUGGCUAGCUUACUUUGCUCAUAGUAACAGUUGUCAUGCUGAUCAUCAAGAAGGCAUUAAUUCUAAAAAUGUUGAAUCCUACUCUCGUAGAGUUUGAUUCAGAUUAAGACAUACUGUAUGAUGUUUGAGCAGCGUGGUGUUUUAAUUCACACAAUUAUGUUAUGUGUAAUGCAAUCUGUAACUAUGUGCCUGUUACUGCUUCUAAGCUAAAAUUUUCUUCUGUUCAUAUGAAAUUGGUAAAUCAUGGAUCAGUUACCAAGGACAAUUGAAGCUUUGCAGAGAAAGCGGCUACUUUCGUUUACUGUCAAUUUGAUUAACAGCCAGUAGGGACCCUAAUGCUCAUGGGUGUGUUUGCUUGUGCUGCAAGACUAAGAUCUGUAAGCCUUACAACAACAAUUUUAAGAUGUUAAAGCUCUGCAAAUCUCCACUAAAACGAGAGUGAAAACCAGGAAGACAGACUUCAGAGGUGGCAGUGCUGACUAACGCAAUCAUCAGACCAAAGGCAGAUGGGCUAUAUAAUUUCGCUUUCCGUCGAUAUUGUACUUAGAAUGAAUUUCGUAUAGCACAAGUAGAUGUGUAUUUCUAGCAAUCUUAAUAGUUAUAGGAGGACUUGAAAGCCCACAUUUCAGGCCACGAGUAGUAGUGUACAGUGAACAAUGCUAGGAGCUGCCUUAUGAAGAGCCCUAAUGUGUAAAUUAAUUUUAGUAGUGCUACCCCAUGUUUAAUAGCUUAGGAGAAUGACAAA
>cluster345.fasta:4
CAAUCGCAAGCAGUUCAGGCUCUGCCAGGAUAACGUCCUACUCUUGCAGUAUCGAAACCUAAGUAGUACAAUUCUAACUUUCAGUGUAUAGGGAUUUGAAAGGCACCAUUGCCGGAGAAUGAGUGAUGAACAAGCAAGCGCCUAAACUAAGUAAUAUAUAGGCCCAUAUUAAAGCUGGAAAAAU
>cluster31.fasta:4
GGAAGCACAAAAAGUAUAACAAAACAAAAGAUACCCUGCUGCAGAUUGUUCUCCAAACAAUUGCAACAAUCCAUGAGCAGUGACAUCAGGCCUAAACUCAUGCAGACCAAGGCAGAUGGGCUAUUUCGUUUCCGUUUACGAUAUCUUGUGCAGAAUGAAUUCUCGUAACUAAGUAGAUGUGUUAACUUUAAUCUCCUAGCAAUCUAGUGUGUAACAUUAGGGUGAAAGAGCCACCACAUUUCACCGAGGCCGGAGUACGAUCGAGUGUACAGUGAACAAUGCUAGGGAGAGCUGCCUAUGAAGCCUAAUGUGUAAAAUUAAUUUAGUAGUGCUAUCCCGUGAUUAAUAUUUAGGAGAUGACA
>cluster305.fasta:4
GCCCAAGCGAGCGUCGCUCUUUGGCGUCGGACACCCUCUUCAGGAAAACUUGGGAGGUAGAAUCAAGACAAAUUUUCCAACUUUAGAGGCAAAUACCAGAUCACACGUAUUGAGCAAUUAAAAUUCUUCUUCAUUUAAUACUUUCCUUCUCGGCAUCAACAUUUUUAGGAAUUGAGCUUUCAAAAACACAAAUUGAUGCAUUUGAGUAUAAAUCCAUAUUGGAA
>cluster302.fasta:4
UCUUCAGUAAAAACAAUUGACAAUGCGUCUUUAAACAGAAUAUCAGCUAUUCGUAUGUGCUUUCCCAAGUGUCAGCUAGACUUACUCAUCCCACCAUAUUCUAUAAUUCACGACUUUAAUUUAGCUUUGCUCUACUACUUUAGUUUCCACUGUAGAGGGAUCAAAACCAUUUAUUUAAUGUUUAACCUUCAAUAGACGAUAUAACUAUUCUUUUUUUGUUUACUUUAUGUUAACCCCAAGAAGAUGUCAGCUACGAAAUUUUUAAUUACUGCUCUUACAGAUGAUACAUUGAUCAUACAUAUAAGUUACUUUCUUAUAUCAGAUGACCUUAUAUUGAAUGGAUAACGGUUUUUUCGAUAAUAGUCUUACUAUAUAAUGGUAUGUUUUUCAUGUUGCUGUUGUUUGAUCAACACUAAUGAGACAUAAACCAUUCUUGUACAUUUAAGUGGAGCUGAUAACAACAGCAUCAACGUCAGAUUGAAGACUUGAGGAAAUUCACUCAGCAGUCAUGCAGUACAAAGAAUAGAAUGGUCAAAGGUAUACAUAGACAUGACUAUGUGUCGGAAUAUAAUGGAUUUCCACCACACAGUGCAGGCAAUUAAACAUCCAAACUAUAGGGGCUUGCAUUGAGCAAAGUUUAAUCACCGGAUCUGGCUAUGGUGCUUGCUUGCUAGAUAGGAGGCAAAAAUGCAAAGAAUGCCAUUGGAGUUUAAAAGAACUUGCUCUCAAGUCCAAAGAUUGAGAAUGCAAAUAGGAUGCAUUUGCAGCUCCCAACCUCUGAAGUCACCGACACCAACAGUGCCAUCAAUUGAUGACAAGAUCCAAAUUAAAGAUAAUUGCUGAAAAUUGACGCAACAACCCAACAGAGCCAAAGGAAAAGAAGAAGGCUGAUGAAACUAGCCAAGACAGAAGAAACAGCAAUGUGACUUCCUGCUGCAGAUUUGAUGAUUUCCAAACUGUUGCAACAAUCUGAUAACGCCAACAUCACAAGGCAGAUGGGCUAACUCGUCCGUCAUAGCUUUGCAGAAUGAACGUAACAUCAGAGUAGUUAUUUUACAGCAAUUUAUCAGUGUGUAACAUUAGAGGACUUGAAAGAGCCACAGGCCACGCGAGUACGAUGAGUGUACAAAGGCUAGGCUAAAAAUAAUUAUCAGUGCCCGUGAUUUGCUUGGAGAAUGACAAAAAAACCACAUAUCCAUCAUAUACCCCACUCUUAAU
>cluster289.fasta:4
UCCCAACUUGGUGUGUCACUGUUGUGCUGCUGGGACACUGCUGUCUUACCCACAGUGGGCCUUCCCGGUUUCGUCACCAUCCUGUACCUCACACUCAGGGUCUGUUGCAUAGCCUUGUCCUGCCCAUGACGUAAUAGACGCUUUACGCUGUAGCUCUGCUCCGCUUCCAUGUUUACCCGGUCUUAACAUGCCCAACGCCCCAGCUCACUGAGUUGGUGGUGCGACGGCCAAAGCUGAGCGCUGGUUGGCCUGGCUGGCGUGGUAAUCAGUGGAAUGACUUUUGCAUUACCUGGCGUUUUCCCGAAGAACGUCAUGUGUUGACCAGCUUGUUCCCUGCCACAGGCAGUGUCAACACUAAUAUGUGGCACCUUACGC
>cluster288.fasta:4
UUGACGCAAAAAAUCCCACGCUAAAAAGAGAACUGAUGAAACUUAAGGACGAGAACAGCACAACUGACUUCUGUGCAAUUUAUGAUCUCCAACAAAUCCAAAUCAUACAUGUGAUCACUGCAAACUGAGAACUGAAAGAGCUUAAUUCUUCUUACAUUAUAGUUAUCUUGCAGAAUGAAUUUGCUAUAUGCACAGUAAUGAUUAAUUUAAUCUUGCAUUCAUCAGUGUAACUAGGAGACUUAAAGCCACUUUUCGAGCAAAAAGAUUAAGAUGUGCGGAACUCCUAUAUAGAACCUAAUGAAAAUAUUUUAGUUAUUUGUUUAUUCAAGAAUGAAGC
>cluster286.fasta:4
GACUAAGAAGAGAAGUUGAACCACUCAAGAAAGCAGUCCGGAGGUCCUGUCCCUGUGCCGGCCAAUAGAAGCACAUAAGUUAUUGUACUUCAAUGAACAUGAAUUGUGGUAAUACUAACGUACAUUGGAUCUAAACUAGACCGGAGAACUGACUUAAGUAUGGAAACUUUAAAAUAUUUUAAUGUCCAUUACUAAAACCACAUCAUCAUCAACUUACAUCUCCCAUCCCCCACACACCUAAA
>cluster273.fasta:4
CUUGUCACCGUCUCUCAUGGAAGGAGACUUAAUCCUGAGGAAAGGCGUUCAUAACAUUAGGACAUUGGCACGAAGAGCUACAACAUUGUGCGGUAUGAAGAUCUCAGUCCAAAUGUUUUCUCUACUACCAAGACUGGGAAACGACCUUGUGCACAAAACGCUGGUUGCACUGAGGAGUUUAAUACACCUCAGACAUGCCGCAUCUCUAACAAUGUGCUUUAAACUUCAGAAACUUUGAAAACUUCUUCAGAGAACGGGGCGUCAACCUCUGUUCAUACGUAUCAACAGUUAAAAUUAUUAGAGCGUAGGGAACUCUAUGGUGGCAAUGGUGAUGCUGCCUCCUUUGCUGUAAGAUUGAAAGCUAGAGAAAUGGUGGACAAGAAACUCAAGAAUCUGUGCUACUUUAAAUGGAAUUGCCUAAGCAAUUAACACACUUGCAGACGUGGUCAAACAAACCAGAAAUUUUGGGCCGGAACUAUCACAAGGAUGUAACCCGCAAUUGCAAUUGCCCAGCUUCACUUUGGAAUGAAGAUUGGCAGGGUCACAACGAACUGGUGACCAGUGCAUCAAUUAGAAGAUCCAAAUUCAAGAUCAAGUCAUUUGCUGAAUAAGCAUUGACGCAUACAAAACUUCCCACCAACAGAGCCUAAAGGACAAAAGAAGAAGGCUGAUGAAACUCAAGCCUCAGAGACAGAAGAAACAGCAAACUGUGACUCUUUCCUGCUAGAUUUGGAUGAUUUCCAAACAAUUGCAACAAUCCAUGAAGUGCUGACUCAACAAAUCAUGCAGACAAGAGAUGGGCUAUAUAAACGUUUCGCUUUCUACAUAUAGUCUACUUUGUGCAGAAUGAAUUUCUAACAUAGCACAAGAGAUGUGUUAUAUCCAGCAAUUUUUAAUCAGUGUUUAGGGAGGACUUGAAAGAGCCACCUUUCGAGGCCCCGGAGUACGAUAGUGUACAGUGAACAAUGUAGGAGAGCUGCCUAUGGAAGAGCCCUAAUGUGUAAAAUUAAUUUUAGUAGUGCUAUCCCUGAUUUUAAUAGCUUUUAGGAGAAUGACAG
>cluster247.fasta:4
UGGCUGAGCUCCUUCGAACUGGUGCCUACACAGGUCCUCAAAUUGAGACGAAGAUCAAAUUCUAAGAUUCAGUCAUUCUAAUACAUGCCAUACAAACUUCCCACCAAAGAGCCAAAGACAAAAAGAAAGGCGAUGAACCCCAUCGCAGAGACAGAAGAAACAGCAAACUGUGAUUUUUCCUGCUGCAGAUUUGGAUGAUUCCAAACAAUUGCAACAACGAGCAGUGCUGACUCAACUCAGGCCUAAACUCAUGCAGACAAAGGCAGAUGGGCUAUAAACGUUCGCUUUCCGUUUACGAUAGUCUACUUGUGCAGAAUGAAUUCCGUAACAUAGCACAAGUAGAUGUAGUUAACUUUAAUCUAGCAAUUUAAGUGUGUAACUAGGGAGGACUUGAAAGAGCCACCUUCUUAGGCCACGGGAGUACGAUGUACAGUGAACAGGAGAGCUCUAUGGAAGAGCCCUAAUGUGUAAAUUUUUAGUAGUGCUAUCCCCAUGUGAUUUUAAUAGCUUCUAGGAGAAUGACAAAAAAU
>cluster243.fasta:4
AUCGUGGCCGAACCGCCACAGAGCCCAAAGUGUGCCCGAUCAGCCAGCCCAAUGCCCUAGACACAUGCAAACUACUUAUAAACCCAUGACCAGCUGCAGAUGCUGAAUUAGGCUGUCAACGCAAAGGUUCCGGCGUCUCCUGGGCCUGGUAUAAUGACAAAAGUAAUAAAUGAGUAGUCUCUGGCCUUAAAUAUGGUAUUUACUCAAUUUUAAAUUUAAC
>cluster237.fasta:4
UUCCAGGCUACCACGCUGUCAGACAUAUGCUGAGACCUCCAUGCCUCUGCUAGAUCGACAAGAGAGUGGGGGUACACGGCAGUUACCAAUCUGCGUUCGAACACCAGGCAGACACGGCAGUGCUCCCGCAGUCUGCAUUGCCAGGCUCAUCUGGAUAUGAUUCGUCAGGUUAUCUACCCAGUGGCGUGGACUUGCUAAGCCACAUGGGUCGCCGACUGCUGCCCCCUGCUGGAACUUCUCUUCACAGGAACCAGGCCGAAGCGGCGGUAGCCCAAUCCAAGAGUUAUCCUCCAGGCGGGAACCUCUGAGUGGGUGGUCUGUCUUGCUUGGCUGUGAAGUGACGCUGAAGCAAGCGGUAGGCCCACCCACUCAAAAUGCUUUCGAGGCCAAGCUGCACCUCAAAGCAUGAACAAGCUCUUCGCCUGCCAACCAGGACAGCCGGACUGAAGACGCACUGGCCGCCUCCCCAGCUUCGAAGUCGCUGAUGGACACUCGUGGUUGCCCCAUGCCCAGUGAAGAUCCAACAAGUCUUGGAAAAGACGCACCCACCAGAGCAAGCAAGGACUGUGCUCAGCCUCAAGAGGAAGACGCAACUGUUUUGCUAGAGGAUGAUCAAUGCAAACCAGAUCAUCUGGCUCUCACACAGGCAGCUAAUCCUUCCGUCUAUGUAUUCAAUUUCUCUCAGUUUUACCUGCAUAGGUUUUGGCUGAAGGCCUUCGGGCAGGAGGUGUCGAUGUAGGACUAUGGCUUUGUUAAUUAUAUUUCCAUAUUUUAAGCUUUGAA
>cluster226.fasta:4
AUAUCUAAAUUAAUAUAAAACAGGAUAAACCCGAAUCUAUAAAAAAAUCCUUCCUUACACAUAGGAAUGCUGUUCCUCUUAAACAAACUCUACACUUAAAGACAGAAUUACGGCACAUAAACCAAAAAUAAUUUUUUGUCAAAUCUUUCCUAAACUCACUAUUCCUUUUCUACUAUGAUACCACACUCAUUCAAGCAUUUCGACUUAACCAAUUUUCGAUAUAAAUACCACCUAUGAAUAGCUAACAACUAUUUAUGUACUAGCACACAAUAUUACAGUUUAUCCUACCAUAUCGAUGAAAUAACUAUAAAUAAUAAAAA
>cluster2168.fasta:4
CAAUGCGAAGCACCCCAUGUCUGGCUAGCCAAAUGCAUCAACGAGGUCCGAAACUUCGGCACUCCACACACACAUGCAUAGAGACAGAGCACCGGGCCUGGGAAUGGGUGUUUGCACGAUAACUCGAAUACCACCAGCUCUGGGGAAGUGGAAGAUCCACUUAAGAACAAGCUUGCCACUGAACUUGCAAAUUGAUGCGUGAACACAGGUGAAGCAAAAAGACAGCUGCUCUUUGUCCAUCAAUCGAGCUCCCAAGCAGCGUUUGUAGAAGAAUUCUAGACUAGGAGAUGGGGCCAAGUACCUGGUUGAGCCCGUAAAUAUUAUUGCUAUUUAAAAAA
>cluster2167.fasta:4
AUUAAAAACAAUAUUAGCCUGUUAACACUAAUGAUACCAACCGACCGUUCUUGCUGAACCAGUAGGCGUGGGCGGCCAAUACAUAAAGUCUUGUUAGCAUAUGAAGCAGCAGCUCAAUUCAAUAUGUAUACCGAUCAUCGUGUGCAAUGGAACUCAUCAGAGGUAUCUAGACAAAACCCCUGGUCUCUGGUAAGAAGUUGUAAAAAUGGAGCACAAUGUCAUGCUUUUAAUAGAUGCAACAUGUGGAAUGGGUGAUCCUUGCUUCUGUGAAGAUAACUUAGCAAAAGCAAAGACUAGACUUUAUCUAGUAUGCACUGUACUGAAUUGUCGACAGAAUACACAUGGGAAUGGUACACAAGACAUAUGAAUAGUCCAUUCAACACAAAGACAAAAGAGAAAGUGACUUUUCCUGCCAUUGGAUGAUUUCUCCAAACAAAUAAACAGCAGUGCUGACUCAACUCAGGCCUAAACAACAAGGCAGAUGGGAUAAACGUUUUUCCGAUGUCUACUUGUGCAGAAUGAAUUCGUAUCAUAGCACAAGAUGUAGUUAUUUAUCUCAUAAGUGUGUAUCUAGGGUUGAAAGAGCCAUUCCAGGCCACGAAGCGAGUGUACGUGAACAAUGCUAGGGAGAGCUGCCUAAUGAAGAGCCCUAUGUGUAAAAUUAAUUUAGUAGUGCUAUCCCAUGUGAUUUUAGCUUCUAGGAGAAUGACAAAUCACCUCACAUUAUUUAUUAUAAUAUUCCCCAACUAAAU
>cluster2154.fasta:4
GCAGAUUUGGAUGAUUUCCAAACAAUUGCAACAAUCCAUGAGCAGUGCUGACUCAACGCAAACUCAUGCAGACAAGGCAGAUGUAUAAACGUUUCGCUUUUCUUAUAUAGUCUACUCUGUGCAGAAUGAAUCUCGUAACUACAUAGCACAAGUAGAUGUAGUUAACUUUAAUCUCCUAGCAAUCUUAAAUGUGUGUAACAUUAGGAGGACUUGAAAGAGCCACCCUUCGAGGCCACGCGAGUACGAUCGAGUGUCAGUGAACAAUGCUAGGGAGAGCUAUGGAAGAGCCUAAUGUGUAAAAUUAAUUUAGUAGUGCUAUCCCUUUUAAUAGCUCUUAGGAGAAUGAA
>cluster2149.fasta:4
AGCCAUGAUAUUGCUCAGUUCAGAGAGCCACGCUUAGUGUCUCGUGGCUAAAAUUGUAGAAUAACAAUGAAAUAAAUGCGUUGAGAUUCGAAAGCUGAUAAGAUGGUGAUCAUACCGAGUGAGUCCAUUCCAGCUAGGGAAAAUACAUGCCGUCUGAAGCAGACUGGCAUAGGUGAAGGGGUACACAAUGCCCAAUGCAAAUAGUGUGAAAUAGUAUUUUGCCGCUGUUCAGAUAGUGAGAAAGAUUGACAUGUAUGCUUGAGAGUGGAUUACAAGGUAUCUGACACCAUGACAGGCCAGAACUCAAUUAGACAAUGCCGUAGGUUAAGACCUAGGAAUGAGCGUGAGACCAAGGCCAUGGAAAGAAACAAAGUUGUCCAGAAAGGACCAGAAAUAAAUCCUUUUUGUCUCUGUGACUUUAAUCAGUAAAUAGAGCUAUUGAAAAU
>cluster2137.fasta:4
UAAAAAUUUUAGUCUCUAAUAAAUUGAAGAAAAUGAGUUAAAAAAUUUUCUCAUGAUAACUCUUGUCGUUUUAAAGACUUUGACAGAGGACAUUUUAGCAUAAAAUUUUUAAUCAUUUUUUUUUCAAAACACGUGCUUUUAUUGGCAAAAUUUGGAUGAUCUUAAGACUCUGUUUUAUCUCAUGUUAUUAACGGAUAUAUGACUCCCAAUCACAAGAAUUAGCGUUUGUGAUGAUUCUAAACAAUGGUACACUUAUUGAAGUCGUGUGGCUAUGAUGUUACCUUACAAACCUAAUGAGUAUUGAGUUCUUUUAAUCAUAAAACAUAUCGACAAAUAGAGACUUAGUUUAAAUCACAAGAUGGGCCAGUUAUACUGUACACAGCUUACGGGGUUCAAUUCAGCUCAAAGUGGUGGAUUCAGCCAUUUUAUGUGUACAAGCAUCAUUCAAUUUACCAGUCAUGUCCGUAUGCAGUGCAACUUCUAGAAAGCUUUGUUCUUUCAACCACAAGUUUCCAUGGUGCUUGACAUUGUUAAAAUUUGGUAGCAAUGUUACUACUUAGCUGGCAAACACUGACAAGCUGUGUAAUUUUGCAACUCGAAAGACUCAACUUGCGCAAUGCCAAUCUGGUUAUGUCUUGGAUGCUGACGUGAGUGCUUGACAAGAAAUUCAGAAGUUAACUGACUACACAAAGCUAGGUGAACUAAACGAAGAAAGAUGUGACUCUUUCCUGCUGCAGAUUUGAUGAUUUCUAAACAAUAAACCAUGAAGUGCUGACUCAACUCAGGCAAUCAUGCAGACAAAGGCAGAUGGGCUAUAAACGUCGCUUUUACGAUAUAUAGUUCUUGUGCAGAAUGAAUUCUCGUAACACACCAAGUAGAUGUAGUUAACUUAAUCAUUUUAAUCAGUGUGUAACAUUAGGGAGGACUUGAAAGAGCCACAUCGAGGCCACGCGGAGUACGAUCGAGUGUACAGUGAACAAUGCAGAGACUAGAAGAGCCAAAUGUAUGCUUGAUUUUAAUAGCUUCUUAGGAGAAUGACAAA
>cluster2131.fasta:4
UGGUCCUUCCACGAAGCUGGUGGCAGCGGGACGAUGUCUUGACCCGUGGCUGGGGUGGAACCCACCCUGUCAGUGCAUGUAACACACUAACAGGGCUGCUGGUCCGCCCACCUUCUUCGCUGUUUGAUGCGCUCUAUACACCUCAUCUUAUUUUGAUUUAUAAAAAGUAAAACCGUACUUCUAUAUAUCAAUCCAUUAACAUAACAUCCUUUACUUAGCCUAAUACCUAA
>cluster2129.fasta:4
UGGCUUUGUUUACGGUAUUGUAAUUAUUUAAGAAAAAAUAUAAUGUGAGAUAGAAAUUUUACAAAUCGGUAUUUUUAAUUAAACAGGGCACCAAGCCUGGGGUGGCUGUUUAGUUUUUGUCUGAUUUGGGUUGGCUUUAUAGAAAUGGCUACAAAAACUAUGUGUUUGUUUUCCAUUCUUUGUCAGUCGUUGGUGUUGGUCUGCUGGUGGGCAGUUACCAGCAGGGAACCCGAGGUUCGUGUCAGCAUCCCUGAUUUAAAUUAAAGAAUGUAAUUAAAA
>cluster2126.fasta:4
AUUCCCACCGACCAAAAAGAAGGGCUGGAAUCAAGCUUAGCAGAAGACUGUGCUCUUCACCGCUGCAGAUUGGAUGUCCAAACAAUUGCAAUCCGCGCUCCACUGGCAAAACUCAAGGCAGGGCUAAUACGCGUUUCCUCGAUUACUCUGGCAGAAUGGACAUAGACGAGAGAGUCUAAGCAUAUCAGUGACAUAGGAGAGAGCCCCACAUUCUCGAGCCACGAGAGAGAUUGGCAUGAAUGCUGAAGCCUAUGGACCCUAUUGUAAAUAAUUUGUGCUUCCAUGGAUUAAUCUAAAUGAAG
>cluster2124.fasta:4
UGAGCGGGCGGUGGCCGAUAACCACACGGAAAGGAAACCAAACGCUACGUUUGCGUCCACCGGCCAGCACACGCCACCGGCAUGGCCCACGGACGCGCUCUGUCACCCGGUCACCUCGUCUGGCGUGCUGGCCGGUGGCUCCCUGCACUCUGGUACGGUUAUGCUCAGCCGUAACUCCAAGUACGCAAGAUGGCUGAUUUCACAACCUCCUCCAUCAACUAAGGACAGAUCAUCGCUUGCCUAGCAAGAGACUGCUUCGUGGCUAACUGGACACUGUAAGAUGCGCAAUUAUAUGGGUGCAGAUUUCUCUAUUGGAACCAAUGAUGCAUCAAUUUUAGUUUGUCAAGAGGAUGGCGCAAUUCUAGUAAAGCCUACCACCUGGCUUGUAGAGUGGCUCUCCCAACUUCCACAGGAACUCAUCGUGGUCCAGCAAGGUGUCAACUAGUGGCGCUUACUUACUUUGGUUACUACCAUAUGAGUGACUUCCUGCCCAGCCCACCGCGGGACAACCACCAUCAGAAAU
>cluster2098.fasta:4
UGAAAAACAUAAGACAAAGAGAAUGACUCUUCACCGAGAUUUGGAUGAUUUCCAAACAAUUGCAACAAUCCAUGAGCAGUGCUGACAACUCAGGCCUAAACUCAUGAGACCACACAAGGCAGAUGGGCUAUAAUUCGCUCCGUUACGAUAGUCUACUCUUGUGCAGAAUGAAUCGUAUUCAUGAAGGAUGUAGUUAUUUAUUUAUAAUCAGUGUGUAAUUAGGGACUUGAAAGAGCCACACCGAGGCCACGCGGAGUACGAUAGUGUACAGUGAACAAUGCUGGGAGAGCUGCCUAUAUGGAAGAGCCCUAAUGUGUAAAAUUAAUUAGUGCUAUCCCAUGUGAUUUUAAUAGCUUUAGAAAA
>cluster2087.fasta:4
CCAAAAUAAUACUUAAUCAACCAAAUUUCACUAAGAUAGGUAUAGAUUAACUCGCUAAGACAAACCUAGGAAGAAUAAUCUCACAAUGCAAGACUAUUCUGGUCCUUUGCAUAAUGAAUAACUAUAGUAUAGAAACUAAGCCAAACCCAUAAUCAGACGAGCUACCAAACAGCUAGCAAGACUUAUGUAGCAAAAUUGGGAUUUUAGUGAGUUGAUAUAGUUGACUGUUUAAGGAUCAAGAUAGAAUUCUACACAACUAGGAGGUAACAAACCACUUAGCAUAAUUGUUGUUUAGGACAGCUCUUUAGAACUAGGAAACCUUUAUAAAAGUAAACAAUCACCAAUUGCCCAAGAAAAAAU
>cluster2082.fasta:4
AGGUAGGAAUCUGAUUCUUCAUCUCCCAUAUAACAAAAAAAAAAUAACUCAUCAAAGAGAUGAUAAAAGUAAAUUUGUGGUUGUUUGACCGAAAUGAAAAAGUAACAAUUGAGAUUCAAAAGUAGAGUCUUUCCUUGACUGAGAGACAAGAUUAUCAACAUCUAAAAAUCAACUGGAAAAGACAACACAUGUUACGCGUUCCUCCAGCUGGAGGAUGAACAAUAUAUGUUCUCGAAGGACAAGAGUCCACUUCUUCAUAACAAAGGCAGAGCCCACUACUUGAAAGCAAUGGAACGGCUUCGAGGUGGAUUUGACUACCAUUAGAAUGGGCAAGAGUUUGAUAGGCCUGUCGACAGGGUGAGCUGCUAGAGAGAAAGAAGAAUGGAGAGCAGCAAAGGUGAGAUCAUUACCGAGAAAUUAGAUAAGUUGAGAGUCAAUCCAUAGCUUGUGUCUCACCCUGCUAUUGUUGCCGUCUCUGGCUGACAAGAGAUCACGAGCACUGAAAACUUACUAUAUCAUCUGCCAGGCACCUGGCACCCCCCCCUGGACUCUUCGAGUGGCAAUGAGGCGGUAAGGACCUGGGUGCUGUAAGGCACCGCUUCUUGAAUCCAGCACCACACUAAAAUUAAGUAGUGUAUUAAUAAGUGGCACAGAGGAACCAGUCUAGUUCCUGAUGAAUUGAGAUAGGUGUCUUUGAAGAAGUUAUUAGGUUAGAUUAUAUGAAAAUGUGUAUUUGUCGCUUCCUACGUCUGAAUCUUGUCUUGUUGUUUCUUGUUGUUGUGAAGGAACGUAAGCUCAAUCUAAAGGUAUGUUGGUUAUUUAUUUUCUUUGUUGCUAAAAGCAAAAUAAAAUAUCCUAC
>cluster2076.fasta:4
GCUUUUCCUAAAUUUUCUACAGAAUAAAUUGUAUAAAAAUGAUUGUAUUUACUCGCUUUUAACUUAACAUUAGGAAUUAACACCACUUUCAGCCAGAUGUUACAGAGUGGAUCAGAAGAAUGAAUUUAUACCAUUUUAACUUUGAAAAAAU
>cluster2074.fasta:4
GCGGCGGGGGCGGCGGAGCGGUCCUGUCGGUUGCAGGUCCGUGCCUCUAGGGUGUGACGGGAGGCGAACCUCCCGUGGAGCGAAAGGGCAGCCCACACCGUACGCUGUGCCAAGCUGCUGACCCAUACUAUUCUCAGUCACGAAGCGGAAAGGGGGCCUCCGUCUUGCCUGUCGUGUGAGUCCCGGGAACUGGCCGGGCGGGCGUCCGCGACGCCGCUUUUGCCCCUGCGCCCUUCGCGGCUUGGGGCUCCCCCAAGAACGGCUGAAGUCGGACCCGUCGUGGGGGUCCAGUUUCCUUGGGCGUGCUUGCCGUAGCCGCCGACGAGGGACCGCGGUUCCGACUGGUGUUGUGGCGGGGCCAGGGGCGAGCUCCGUGGAUUGCGUGCGCCUCGAGUCGCCCGCCAGGCGGGCGCGCCGCGGGCCCGGGCUCGGAUGCCGGCCCGCUGUCCCCGCCGGCGCCGCCCGCCGCGCGGGUGCCCGCUCGCGCCGGGCGGCGGGUCCUCGUCUGGGGUGCGGGGGCGGCCCCCCUCGCCCGCAGCACGCACGUUCGGGGGAACCUGGCGACCAUACGCCGCCAUGUGUUUCGACGCAGCAGAGCGCCCGCUGCGUGGAGCCCACCGCAGGUGAGAUAAAAAAAGAAUAAAAGGAAAAAAAAAAAAAAAAAAAAAAA
>cluster2073.fasta:4
AUCCCGAGAGGCGUGAGCAGAGCAUGGCCCAGCCAGUCACGCUCUUGCACUGGGUUUUAAGAAAAUGGCGCAAACCAGAUGGAAGCCACACAAGGCCAACUGAAGAAGGCAGGAGAAGAAACUCGCCAAGCAUGUACAGAAACAGAAAUUUCCAAAUCUGGAGUUCCUACCCCAUAAGACAGUCUGAUGAGAAGCACCUGCAAUGACACCAAGCUGCUUACGGCACUCUGCCGCCAUGCACUGUGCUCUGAAGACCCCCAUGAUGAAAUCUGUGCCUGGAAUAUUAAAUAUUUUGAAAUGAAAAAAACACACACUCAAAC
>cluster2069.fasta:4
AUACUUCAGGUAACUACAACUUCAUUUGAAGAUAUUAAACGAACAAACUAAAAUGUUGAUAAUGGACCCCAAAUCAGCGAAUGCCCUAUUGGUGCCAGAUUCAACUGGCAGUAACCAGAAUAGACCAGUGGCGGAAAACAUGCCCAAGGUUUACCAAUAUUGCGUGCACCUCACAAGCAGGAAGACCUAAUCCAGGACAAGGCGUUCCAAUUAACACCAAUAGCAGUCCAGAUGACCAAAUUGUACUCGAAGAGCUACCAGACGAAUCGUGGUGGUGACGGUAAAGAAAGAUCGUCCAAGAUGGUAUUACUACCGGGAACUGGGCCAGAAGCUGGACUUCCAGGUGCUAACAAGAGGCAUCAUGUAGGGAGCAAUACACCAAUUGCCGCAAUCCUGCUAAAUGUGCAAUCGUAUAGGAAAUCAAGGCUUUCAGAAGAGCAGAGGCGGCAGUCAAGCCUCUCGUUCCUCAUCCGUAGUCGCAUUUAAGAAAUACAGGCGAGUAGGACUAGUGGCUGGCAGAUGUCUUUGUGCUUGACAGAUUGAACCAGCUUGAGAGCAAAAUGCUGGUAAAGGCCACAACAACAAGGCCAAACUGUCUAAAGAAUUGCUGCUGAGGCUUUAAGAAGCCUCGGCAAACGUACUGCCACUAAAGCAUACAAUGAACCUUGCAGACGUGGUCCAGAACAACCAAGGAAAUUGGGACAGGAACUAAACAGAACUGUACAAACAUUGCCGCAAAUUGCCAAUCCCCAGCGCUCGCGUUUGACGCUGCAUGGAAGUCCGGGAACGUGGUUGACCUACACGGUGCCAUCAAAUUGGAUGACAAAGAUCCAAAUUAUCUACUUUGUGAAUAUUGACGCAUACAAAACACCCACCAACAGAGCCUAAAAAGGACAAGAAGAAGGCUGAUGAAACUGCUCGAGAGACAGAAGAAACAGCAAACUGUGACUUUCGCUGCAGAUUUGGAUGAUUUUCCAAACAAUUGAACAAUCCAUGAGCAGUUGACAACGGCUAACUAGCAGACAAGGCAGAUGUAAACGUUUCUUUCCGUACGAUAUAUAGUUACUUGGCAGUGAAUCCUUAGCACAAGUAGAUGUUACUUUCUCAUAAUGUGUUACUGGAGGACUUGAGAGCCCACUCGAGGCCGAGUACGAUAAGUGUCAGUGAACAAUCGGAGAGUAUGGGAGCCUAAUGUAAAAUUAAUUUAGAGUGCUACCCGUAUUAAUAGCUUUGGAUGACAAU
>cluster2062.fasta:4
AACGAACUCCUGAGCAACAGAACAGCAAAGUGACUUUUGCUGGUUGAAUUACAAUAAUUGAAGUGCUGACUCAUCAGAAUGCGAAAAGCUAAAACCCGUAGAAUAUAGCUCGGCAGAAUGAUUUCUGCAAUGAUGUACUCAACUCAGCAUUAUCAUGAACUACAGGGAGAACUUUUCAGAAGUACUGCACUAAUAAUGUUAAUUAAUUAGAUUACGGUUAUCUGGUAAAGCCCUCAUCUUACAACACUAUUAAUACCCGAACUC
>cluster2049.fasta:4
GGUCCCGCCAGCGGCGCUUGGAAGCUGAGCAAGGAGGCCAACAAGACUCACGCUUUAAGGGGCUUUCUCCUGGCUUUUCUGCUGAUCUAUAGAUUAGAGUUGCAGUCCUGAGCCUGCCAACUGUUUCUGAGUCCUAAAAAUUUGUCUGAUCUGGGGCAUCACACACAGAGAUGCUGGCGAAAGAUGGCAUUAUUCUGUCAUAGUUGGAUGGCACAAGCUUCACACAGAUGAUCUUGUAAGAGUGAUUGUACUAAUUAUAAGAAUAUAGAAUUAAAUUUUUAAAAUGAAAAA
>cluster2033.fasta:4
GCCGCAUGUUAAAAAGAAGUGAGAUAGAGGGCACGCCUUACCACCAACUUAAUGCUCUUUGGUUUGCUACUGACAUGCUUUUCAGGUGAGACCUCAGGAAAAAAUACCUGUGGUCUCUAAUCUUUGUUUCAACCUAUUUCCCUUUGUGUAAGAUAAGAUUAAUAAAAAGAACUUUCAUAAUAUCAUCAAUAUGUUCAACCAUACCACAUGGGUGUUAAAAAAUAAGAAUUUUAGAAUAUUAAUGUAACAUAGCUUUUGUUUAAAUUAGAUCUAAUUGAAUUAUAUUUAUUACACAGAGGAGUCCAAUAUAGACUUUAAGGGUAUUAAAAUAUUAGCACUUUUAUGUCUUGUGAUUCAAAAUUAAUACUGUGUGAUGUUGUGGGUUUGUUGUCUAUGUCAAGUGUGAUGUUGGUCUACAAUGUUCAAAAUUUACCUACUAAAUCUUCUAAUAAAGCUGUGAAAAAAGC
>cluster2020.fasta:4
UAGCUACAAUAACACCUCACUCACAAUAUUAUCUCUCUUACCUAUUAACCCAUCAGAAAACCUUUAGUGCGUUACCCUAACCCCCGCAUCUUUUCCAAUAAAUUUCUGUUCAUACCUCCUCUAUUCACUUGAAUCCUCUAUGCCUACAAGCUUCCAAACAACAAAUCCCAAAUAAUCAUCCACACAUCAUCUUUCCUACUAAGUUAGCUACGAAUGAUCCAAAGGACUGAAAGCCGAAUAUCCCAUCCCAUAAUCUACUUAUUUACCCACUACAUUCCU
>cluster1993.fasta:4
AAUUACUGCGCCUCUAACCAAAGGGCACUAAACAGAAUCAAUCUAUGUUACUAUGAAAUUAGUCCAUCCGAUUUGGUUCAAUUGUUGACACUGUGAUGCUUAUGAUAUACUAGCACUAAAAGUCACUUUAAAUUAAAUGUUUAGUGAGAUGAUACGCCACAAGCUAUCACUAUGCGAAAGUCUUUUCCAAAAGAAUCUGCCAAAUUUGAACUAAACGUGUUAAAGUGUUCUAGUACCAACAACUAAGACUUAUUACAAUACUAGCUAUAGAGUAAGACAUUCAUUCUGUAUAUGAAACAAUUUAAGCUAUCCUAGGUGUGGCAAUUAUAAAGCUCAAAGAUUAGGUAAUGUUACCCCAACUCCUUAGUUUGUAAUCACUAGGUUUGUUACAAUGCACUAGGAUGACUAAACCAUUUUGUUUAAAAUAUAUAGUUAGCAUCUUACGGACAUUACUCUCUCCCUGAAGUCAGCUUAGAAGCUGUACAACUUCACUGGUUCUACAGGUAACCUAGUUCUACGGUUAUUGACAAAUAAGAAGGUACUUCCGCUGAACAAUCAACAAUCCAUGAGCAGUGCUGACUCAACUCGCUAAACUCAUGCAGACACAAGGGCUAUAAACGUUUUUUCCGUUUAGAUAUGUCUACUUUGUGCAGAUGAAUUCAUAGCACAAGUAGAUGUGUUAACUUAAUCUUCAUAUCUAUAUAGGGAGGACUUGAAAGAGCCACUUCCGAGGCCACCGGAGUACGAUCGAGUGUACAGUGAACAAUGCUGAGAGCUGCUAUGGAAGAGCCCUAAUGUAAAAUUAAUUUAGUAGUGCUACCCCAUGUGAUUUUAAUAGCUUCUAGGAGAAUGACAAAAAAACCUACCCACAUCAUCCCCCAUCAUAUCCAUACAUAUCCCCCACCCCUA
>cluster1981.fasta:4
CACUUCACAAACCUAUAAAGUAGCCAGUACCUUUCGCAAACUUGUGGUGUAGCUAGGACGGAAAAUGGGCUAAUUCUACUCCAGAAAACCUCGCACUAUACUGAAACAGAGUCAAGGGAUUUAGUAAUAUAAGAAUAGAGGCUUAUUGAAAGCCAUUAGCACGUUGCCUACUCCUCUAUACUUAAGGAUAUAUUUAAACCUGGCUCCUAAAGGAAAGUCAUCCAGUAGUGUACGAAGUGCUAUAAAUAAU
>cluster1979.fasta:4
UAUUUCUAGAUCCCGUAACUAAACUUAAAGCUCGAUGAACCAGUAAGGUUCCUUCCUAUGGUGCUCUCAAUCUAUGAAAGGCGAUCAUUAUAGAUUCAUAAUCGCUGAUGCAUACUACUUGUUGCUGGUUACAUAAAAAUACCGGUGGAAGUAUGCUGUUGCGACUGUUCAGCUUCUUUAGUUUGCGGUAGUGCCCGUCUCCAGACUAAUUUUGCACAUGGCUUUUGACAGUUAACGAAAUAAUAUGUUCUGUGACUUCUGAACAUUAAUUAUCAGGACUCUUAAAGAAACGUCUAAUCACGAACGCUUUAUACAAUGAUGUUGAGUGGAGGUAUGUUCCAUACAUGUAGGAUGGAUAUAAAAAACACUCAACAGUACAAUUGUUGCUGUAGUGUGACAAGAUGUUAUCUUCGACCCCAGGUUCUUGAGAUUAUUAUAUUUAGCUUUAGUUAUUGUAUGAUAAACCUCUAAUAUUUUAAAUAAAGAGUAAAUAUUAAUUGAAGACACAAUUGUAACGAAUUUGCAUGAAACUGUUUAGUUCCAUUGAAUAGGAAAUAUUUAGGUCAGAAAAGCAAUCAAUUAUUAUAUUUGAGAUUCUUGACAUCUGUUGCGUCUGUCGAACGUUCAGUACUCAACAUUUCUAAACUGUCAUACAAAGGAAGUUCAAAUUCUCUCUUAUGUGCGCAUUGAUAAUUCACAUUAAGACAUGUUGAACUUUAUUUUGCUUAUUUGCUAGCUCACCUGUCGCUGUCUAUUGACUCCACUCGAUAUACGUCCUCUACUACAAUGCUAGGCAUAGUCUCACACUGUGUCUACAUAUGAACCUGAGUUUACAUUCUAUGGAAUAAAGUGAGAAACUCUCUUUGAUUUCGUGGACAGCUGUUAAUACCCAGUUCAUAAAUACAUUGUCUCACAAUUAUGGCAUAUGGUAGUCUGUGGCUUUGUCUCUAUGAACUUAUUCAGAUGUUUGUUUCAUAAAAAUAAUGUCGAGACUACAAUUGAAUGUCGCAUACAUUUGUAACAAUCAAAGUCAGAUAGAACGUGCAUCAAAACAAGUCCAGUUAAAUACUGGUGUCUUCACUUAACAGGAGAGUCUCCAAACCACGCGGUAUAACAUAAAGUAUGUUAGAGCUGAGAAUCGAGUUGAGGAAAGAACUGUCAUGUACUACCAGUAGAACUGUUCUAAUGCAAGUAGUGUUUAACACGAUACAAGAUUGGCGCAUGCCAAAUGCUGACUUUCACAACAAUAGCAAACUUGCAAGGGAGCAGGCUCACUCAGGUACUUUAAAAUUUCACCAUAGCAUUUCUACAAGAAACGGUGGGGAUUGUUGUUUUGCUUGACAAUUGAACCGUGAAAAAAGUAAAGCAAAGCAGCAGAAUUAAGAAUGUAAAAGCCUUUGAAUGGACGUCCAUAAAGCACUUGAAGCGGGUGUCGAACAAAACAAAAUUGGGACAACCCGUACGAAUGAAACCAAUCACAUUUGCGUGCGUGAUGGCUGCAGAAUUGGAAUGGUACCUAACAAAUUGUACAAAUCAAAUGAAACAUGGUAUUUGUAAUAUUGGCAUAACAUCCCACCACAGACAAAAAGGACAAAAGAAGAAGGCUGAUGAAACAAGCCAAGAGACAGAAGAAACAGCAAACUGUGACUUUUCCUGCUGCAGAUUUGGAUGAUUUCCAAACAAUUGCAAAAGCAGUGCUGACUUACAGGCCUAAACUCAUGCAUCAAGGCAGAUGGGCUAUAUAAACGUUCGCUUCCGUUUACGAUAUAAGUAUCUUGUGCAGAAUGAAUCUCGUAACAUAGCACGUAGAUGUGUUAUUUUAAUCCUAGCAAUCUAAUCAGUGGUAACAUAGGGAGGACUUGAAAGAGCCACCACAUUUCCGAGGCCACGGGAGUACGAUGGUACAGUGAACAAUUAGGGAGCUGCCUAUAUGGAAGAGCCCUUGUGUAAAAUUAAUUUAGUGUGCUAUCCCCAUGUGAUUUAAUAGCUUCUUAGGAGAAGAAAAAACCCACCAAUUACCCAUUUCAUAUUUAAUACCAUAACCCCUACCCUUACCUCCAUAA
>cluster1976.fasta:4
UGUUUCUGUAGAUGAUAUCGUAAAAACAGAUACUGAUUGAACGGUUCGUGUCUAUAGAUGCUUACCCACUUACUAAACAUCCUAAUAGGUUGAUGUUUCAUUUGUUACAAUACAUAAGAAAGCUUGAUGAGUAACAGGACACGUUAGACAUGUAUCUGUUAUGCUUACUAAUGAUAAUAUGGAACCUGAGUUUAUGAGGCUGUACACCGUCAGUCUUACAGGCUGUUGGGCUUGUGUUUUGCAAUUCGAUUCAUAAGAUGUGGUGUUAUACGUGACCAUCUUAUGUUGUAAUGCUGUUACGACGAAUCAACACAAAUUUGCUGUUAAUCCGUUGUUUGCAAUGCUCCAGGUUGUGAUGCACAGAUGUGACUCAACUUUACUUGGAGGUAUGAGCAUUAUUGUAAUCCAACCACCCAUUAGUUCCACUGUGUGCUAAUGGCAGUUUUUGUUAUAAAAUACAUGUUGUAGCGAUAAUGUUACUAUUUAAUGCAAUUGCAACAUGUGAUGGACAAUGCUGGUGAUUACAUUUUAGCUACCUGUACUGAAACAAGCUUUUAAGAAACGCUCAAGCUACUGAGGAGACAUUUAAACUGUCUAUGGUAUUGCUACACUGAAGUGCUGUCUGACAGAGAAUUACAUCAUGGGAAGUUGGUAAACCUAGACCACCACUUAACCGAAAUAUGUUUUACUGGUUAUCGUGUAACUAAAACAGUAAAAAGUGUGACUCUUUCCUGGAGAUUUGGAUGAUUUCCAAACAAUGCAACAAUCCGAGCAGUGCUGACUAAGGCCUAAACUUUGAGACCAAAGGCGAUGGGCUAUAUAAACGUUUCGCUUUUCCGUACGAUAUAGUUACUUGUGCAGAAUGAAUUCUCGUAACUACAUAGCACAAGAUGUAGUUAACUUAAUCUCACACAGCAAUUAGUGUGUAUAUAGGGAGGACUUGAAACCAUCGAGGCCACGCGGAGUACGAUAGUGUACAGUGAACAAUGCUAGGAGAGCUGCCUAUAUGAAGAGCCCUAAUGUGUAAAAUUAAUUUAGUGCUAUCCCUGAUUUUAAUAGCUCUAGGAGAAUGACAAU
>cluster1968.fasta:4
ACAACCCAUCUGUUCUAAACGACACAGAUUCUCAGAGCAUCCUCAAACAAGAAGUGCCUCCCAAACAAUCUCCAAGACGCUACACCGCCACCCUCCGGUGCUUUGAAUCAGAUAUGGGCGUAGACAUCCACCUCACUCCAAAAGCUUCAUCUCACCCUCUGGAGGAGGCCAACCAUGGCAAUCAAAUCCGAGCUCAUAAAAACACUAAUAAAAUCCUCUCUAACCCUAUCUAUUACAUAUUUACCCCUUCCCA
>cluster1964.fasta:4
CUCCGUCAGAACUCUGCGAUGAUCCACUAGCCCGGAGGAUAUCAGCUCGUGUACUGGGGGCCCUCUGCCGGUGGGCGACAUCAGACGCCAUGAGCCCUAUGUAAAAAUUUAUGUAUCGGAAAGUUAGGAUGAAAAUACCCUUCACAACAAAUAACCUACUGCCUCAUCCACCAUCCCUCAAA
>cluster1953.fasta:4
GUAAAAACAAAUUUAACUAACUUGCUCACAGGUUGCACUGUGCACACGCGCCUCUAGUUACCGACCAUGGGCCUAGGAUGUAACCCUAACUAAGCUAAACCUAAAUGUAAAACCAGCUACAUAAUAAACUACGAGGGCUUUAAACCUUAUACAAGUAAACCAAAAUGGAUAGAUACCCCAUUGCAUAAACCUACAGUAGUUAAACACAAAUACUGCAGAUACUACAGCACCUUAAACCAAGACUUGCGUGCUUUCCAAGGAGCUUAUAAUACAAACGAUCACCUACCUUCUGCUAUAACCGCCAAGCAAACUUAAAGUAAAGUGCCAUCUUCGCAAAAAGUAGGUCAAGUGUCCUAUGAGAGAAAAGAUGUGCACAUUUCUAUCAAGAAACACAACAUGAAACCCAAGAUCAGGGGUUGUAAUUAAAAAGAUGCUUAAUAACAACAGCAUAGCAGCCACGCGUAUCCCUCAAUUACUUAGUAUUUACUAACACCAUCUAUGAGGAAUUGAUUCAGAAGUGUACAGGGACUGGAAUAACAAA
>cluster1943.fasta:4
CCAAGAUUGGAAACAUCUCAGCAACAUCGGUACAUGCUAGCUGAAGAGCACUCCCGCCCCAGGUCGGGCGAUGACCAGAGAGCUGCUUAGACGAAAUGUUAGUUUUCCCAUGAAUAUGGAGAUGC
>cluster1932.fasta:4
ACAACCACCAAACCAUCCCAAACUAAACAUCACAGAGUUAAAUAGCUACUAUUCCGGAAAUUUCCGGGUUUUCACUCCUCCCUCCACCCCUUAGAGCCACACACAAGAUUCCAAUCUAAAGUAUUAAAAGUUAUAGCAUGGUAUCUGAUAGCUUAAACAUGAAAAACAAAAGCCUCACUCAUUUAAUAGAACUACCUUAUAAUUCGAUAAACCUUAUUCCAAUCUUGGACAUUCUCAUGUUAGGCCAUGAUCCAGUAUAUGGUACACUUCUCUACGCCUCAUACAUAUAUUACCCAUUUAGUUUAAGGCAUAGACAUGUGGAGUCAUAUCCUUUUCUACUAUGAGUAAC
>cluster1922.fasta:4
GCGUGUGAUCUCAACCAACACACGUGGGGCUUGGUUUGCUUUUUUAAAUCAUCUGCAGAAUGAUCGAAUGCCAAGUGUUUCCAUAUAAAGGACUUGCCCCGCCACUGAGAAGAGGGAACCACAUGAGGCCUGCGUUUAUCCUGGCUCCCAUUGUAACUAAAAACA
>cluster1916.fasta:4
GCUGAGUUGCUGACCUAAUUGUACCCAGACUCCGGCCGUUUUGUGACUGAGGCCCACCACUGGCUGCAGCAUGCGGCAUGAGCCACACCAGGAACUGAAAAUCCCAACGCGUGUGAAAAAUUGUGAAAGUUUAAAUAUUUUUUUGUUGUUUACCCUUAAGCACUUAGAGUUUAACUGUAUACUAAAAGAGGAGAAUGAAUGUCCUAGAUUAAAAACUGAGAC
>cluster1915.fasta:4
UUUUAUGUGUUAAAGGAGACUUGAAGACAACAUUCUUCAUAGGACGCUGGAAGAGUAGAUCAAGUUGCAUGACAAUCUAGGAACUGUAUGAACCCUAAGUGUAAUUAAUUUCAGAGUGCUAACCUGUGUUUUAAUAGCUUCGGAAUGAAAACAAAAAAACAUCUCACCUCCAUCCAAUAACACCCCUCUAUAUUCAUUUCCAACCAUCAUCCUACAUUUCCUAAU
>cluster1905.fasta:4
GGUGAGAUCACCUUCACCCUCGACAUUUACAACGAUAGUCGAAAGAUAACACAAGAGCAAGCAAGAGAUAAGCAUACGAACACAGCAUGUAUCAGGUCAUGAGACUUACACACCUUUUUACCUCAAAGUGAACAGAGAAAAGUUUUGGUUAAAUGACUUGCCACCAAAAAAACAUUGCUCGAGCAAGGCCUCUUGUACAUUUUCAGAGGAAGUUUGUGAUAAAAGAUGGGUGAAAGAGGGGAAGUGAAUUAAGUAAAGUUCAAGCUCAGGCUAGGUAAAGAGGUCUUUAGACCUAAUUGAAAUUUUAUCAUAUUUAUAAAAAAAAAA
>cluster1891.fasta:4
UUCAUAAAACCAUGGACCAAGAAAUCAUUAUGUGGGUGUCCAAGUUUACAAAUACUGGUUUAAAGAUAAAUAAGCAGCGACAAAUUGUAGGGAGGGUGUGUAAUGACAUCAGUGAUUUCCGCGAUGAUUUAGGUGAGAUCAUGGGUGCCUAAUAAGUAUGGAUCCUGUAUCAGGCCCAGCAUGCCUUACCGAGGUCCCACAGAGAGCAAGGGAAUCUGACUGGGUCUGCUUCCAGCUUAAGAAAUGUUAGUUUAUAAACUUAUUUCAGAGACUGUGCCAAAUCACAUGCUUGUGAGGUAACGAAGUAUUUGACAUUGAUAGCCAGAGCAAAAGGGCAGCAGCACAAGAUCUUUUUGAGUUUAAAAAUCCUCUGUCCAAGCCACUUCGCUGAGAUAUUAUUUGCUCUCUCUUGGACAACAGUUGUGUAACUUUCAUUUUAAAUAAGACUGCAUAAAAA
>cluster1884.fasta:4
UUUUUUCCCCUAACACAUACGUGUUUGACUAAGAUAAUAUAAAAAGCAGUCUUUGGCCUCAAAUAGGCAAAGAAUGUAAUUGCUCGCAGGGCUGUUAAGAACGCUUUCUGAUCAAACGUAGAUGGUUUAUACAGCUAUUAACGAAAGAUCAAAGUAGACAGAGCCUUGAUUAGGAAUGGGAUCGAGUGUUGAUGAAUUUUUUUCCAUCAAUUCAUGAGACCAGACAUGCAGUCGGGAAAGGAAUGUGAUGCACCCUCUGGAGGCGAUUUUAAAGUGCCGAUCCUUCCAACUUAUAUGAGCUUCACAAGUGUGCAGUCACCCGAGAGCAAAGGAGGUGCACUUCUCGGUGCGGUUUUCUUUACACGCGUUCUUCCUUCUUGCUCAUUCGCGGGCAGGAAAGGUUCCUUGCUGCGUGAUUGCACUGGUCUUUAUCUUCGCUGUUUACUUCCGCCCUCACGGGUGUAUUUUCAAUGUAUGUUUUGAAUUAAGCUAGACUUAAGUAUUCUCUUUUCACCUAGUGGAGAGUUCACGGUGCAUUUUUCUGUUAUAAUUAUCUCUCUCUAUCUUAUAAAGUUAUUCUAUAUUAUAGGAAAG
>cluster1867.fasta:4
CAACUUAUAAACUAACCUUGUUGAUUAAGAAUGUACUUAUAAGAACUUCAAUUUUGAGAUAUCAAUGUGUGUUUAGACCAAAUACCAAAGCAUCGGUACGCUUGUUAACAGUACAUUGUGUGCCAGCUUUUUUUACUAUGAAACUCAUGUAAAUAUGGUGUUUUAAACCCAAAUUCUGGUAUUUUUAUUAUAUUGUUAUGUAAUGACUUAAUGCAUGUGAUGGACAACAACCUUAUUAAUGGGAUUGUUAUACAUUAUAAACCUUCUAUUAUAUUGGUACAUACCAAAUUGUGACUGUAUACAGUCAUCGUUGACUAAUGUUUAUUACGUGUCCUCCAAGUUCUUGAAAAAUUUGUUCAUUUGUUCUGGUAUUAGCAGGUUUCGUGAAUAUUACAGCUUAUUUUUUACUGUGUUAUUCUAGUCUGGUAAUAUAUAAUACUGUUCAUGCAUAACAAGUCUUACUGACAUUAACAAAGUUCUAUCUUUGUUAAUUCUAAGGAAUUUGAAUUAAAUUUUUCUCGGUGUAGCUAUAGCUUGUGUCUGUUAUAAUUAGUGAUCCAACUUUUGUAGUUGAGUGUAAUCUUGUUUUAUGUGAGCAGUUCUAAACUAACAAAUCGCUUCAUCUAAAGUAAUACUCUAUGACUGGGACAAGUGACUUUGAACUAAGCUCCUAAAUAUACACUAUCAAGAGCUACGUGUCAUUUAACAGAGUCAUAAAAUUAAACAUAGGACAAUAAGUAAUGAACAUUUGUUGACAAUAAUUUUAUGGAAAAUCAUGUUGUACAACUAUAACUAGCUAGAAUAUCAUUGUUGUCAACAUAAUUUUGCUUACACGUCUAGUUAUGAGUGUGUAGAGAUAGUAAUACAUAUCAUGCAAACUUUCUAUUUUACAUUUGUGCUCGCGUAACCUCUUACCGUUAAAUGAUAGAGUCAUCACCAUUCUUUAUAGUGUCUAAAAAGAAUGAAUUUAUGAGUUUAGAGCAAAUCAUAUAUUCGGAGAGCUGUUUCAUAAUAUCAUUGUUUUAUUAAGAACUAAUGUUCUUAUACUGUUUUGAAGCAAGUUGUGAUCCUAAAGACAAAUUUGUCCAAAUAAUGCUUAGGUGGAUGAUUCACCAAGAGGGGGUAAAUCGUACAUUACAGUUACGUCCUUGAGAGCUUACCCACACUCAAUAAGGUCAAUCAAAGAGCUACGAGAUGCGUAAAGUCGUUUAUACAAGGAUGGACGAUUUAUGGCUAAACCCAUUGUCAGGCUUGUCAAUCUACCAUCGUUGCACGUACUCUAGAAAUGCAAUUAACAAAUACUUUUCUUGCAAUCAGUAUCACAGGUAACUUGGAGCUAUGUUCCUUUUUCAUGAUUGAAAAUUUGUGACAAAUGUACUAUUAUGCAAACAUAUGGAAUCUGAAGAUACAUUACACUGUCGAAAACCAAGUUUGACAGAACACAAUUUAAACAUUGUUUAGCUCGGGAUGGUGGAAUACACACAUGGAGUGCCUAACCACACAAAAUAUGCUCUCUGUGGAAAAACAUAAGAAAAAAGGCUGUGACUGUUUCGAGAAAAACAAAUUGUGUGUUUCCAAACAAUUGCAACAAUCCGAGCAGUGUGACUCAACUGCAACUCAUGCAGACCUAGGUAUAAACGUUUCGCUUUCUUACGAUAUAGUUUACUCUGUGCAGAUGAAUUCUCGUAACUUAGCACAAGUAGAUGUAGUUAACUUUAUCUCAUAGCAAUUUAAUCAGUGUGUAACAUAGGGAGGACUGAAAGAGCCACCACAUCACCGAGGCCACAAGUACGAUAGGUACAGUGAACAAUGCUAGGAGAGCUGCCUAUGGAAGAGCCCUAAAUUAAUUUUAGUAGUGUAUCCGUGAUUUUAAUAGCUUUAGGAGAAUGACAAAAA
>cluster1865.fasta:4
AUCAAAUCUAUGGUGGUUGGCACAACUUAAAACUGUUUAGUGAGAGAAAACCCUUAUGGGUUGAUUAUCCUAAAAGAGCCAUGCCUAAUGCUAGAAUUAUGGCCUUUCUUGCUCGCAAACAUAACGUGUUGUGCUCUCGUUUCUAUAGAUUAGCUAAUGAGUGUGCAGUAUUGAGUGAAAUGUCAUGUGUGGCGGUUCUAUGUUAAACGUGGAACCUCAUCAGGAGAUGCCACAACUGCUAUGCUAAUGUUUUAACAUUGUCAAGCUGUCACGGCCAAUGUUAAUGCACUUUUAUGAUGGUAACAAUUGCCGAUAAGUAUGUCCGCAAUCUACAACACAGACUUUAUGAGUGUUAAAAGAUGUGACACAGACUGUGAAUGAGUUUACGCAUAUUUGCGUAAACAUUUCAAUAUGAUUGACGAUGCUGUUGUGUGUUUAAUAGCACUUAUGCAUCUCAAGGUCUAGUGGCUAGCAUAAGAACUUAAGUCAGUUUAUUAUCAAAAUGUUUUUAAGAAAGUGAUGAGAUGACCUUACUAAAGGACCUCAUGUUUGCUCUCAACAUACAAUGUAGUUAAAGGUGAUGAUUAUGUCUACCCAGAUCCAUCAAGAAUCCGAGGCCGGCUGUUUGUAGAUGAUAUCGUAAAAACAGAUGGUACAGAUGAACGGUUCGUGUCUUAGCUAUAGAUGCUUCCCAUAAACAUCCUAAUCAGGAGUAUGCUGAUGUCUUCAUUGUACACAAUACAUAAAGAAAGCUACAUGAUGAGUUAAGGACACAUGUAGACAUUCUGUUAUGCUUACUAAUGAUAACACUCAAGGUAUUGAACCUGAGUUUAUGAGGCUAUGUACACCGCAUACAGUACAGGCUGUUGGGGCUUGUGUUUAUCACAGACUUAAGAUGUGGUGCUUGCAUACGUAGACCAUUAUGUUGUAAAUGCUUACGACCAUGUCAACAUCACAAAAUUAGUCUUGUUUGUUAAUCCGUAUUUGCAAUGCUCCAGGUUGUGAUGUCACAGAUGUGACUCAACUACUUGGAGGUAUGAGCUAUUAUUGUAACAAACCACCUAGUUUCCUGUGUGCUAAUGGACAAGUUUUUGGUUUAUAAAUACGUGUUGGUAGCGAUUGUACUGACUUAAAUGCAUGAGAAUGCUGGUGAUUACAUUUCUAGCUAACACCUGUACUGAAAGACUAGCUUUCGCAAGAAACGUCAAAGCUCUGAGAAUUAAACUGUCUUAUGGUAUUGCUACUGUACGUGAAGUGCUGUCUGACAGAAUUACAUGGAAGUUGGUAAACCUAGCACCACUUAUCGAAAUUAUGCUUACUGGUUAUGUAACUAAAAACAGUAAAGUACAAAUAGGAGAGUAUGUACCUCUGUCAGAUUUGGAAUCAAACUUGUACACAAAUCCAUGAGCAGUGCUGACUCAACUCAGGCCUAACAUGCAGACACAAAGGCAGAUGGGCUAUAUAAACGUUUUCGCUUCUCCGUUUAGUAUGUAUCUUUGUGCAGAAUGAAUCGAACUAGCACAAGUAGAUGUAGUUAACUUUAAUCAGCAAUUUUAAUCAGUGUGUAACAUUAGGGAGGACUGAAAGAGCCACCACAUUUCCGCCGAGUACGAUAGUGUACAGUGAACAAUGCUAGGGAGAGCUGCCUAUAUGGAAGAGCCCUAAUGUGUAAAUUAAUUUAGUAGUGCUAUCCCAUGUGAUUUUAAUAGCUUUAGGGAAAAAUCCCCUCCCCAUCCUAUCUUAUACAAUCAUCCCACCUAA
>cluster1860.fasta:4
CCACUGGGAGUCAUUUUUUCCCGUAUGUGUCAAUAAACAUCAUUUAGUCCUAACCCAUUUUUCAACUGAAAAAAAACUUGUGGCCAUGAAGAAGAAUCAAAAUUUUAUAGUUGUGAGAACAGACUGUCGUUGGCCAGUAAAAGAUGUUCUUCACACUGCAAUUAGGAUGGGUUUCAGGAGAAAGUUAGACAUUUACCUUGACUUCUCUGUUCUUUGCUUUUUUCUGUUCUUUUAAUUUUAUAUUUAAUUCUUGUGAAAAAUUAGGGAUCACUGUUGUUCUGCACAAUUAAAAACCUAUCAUCU
>cluster1857.fasta:4
CGUCCUGAGAGACCCAUGCUGCUCAUGAUGUCUGCGAAUGCUCCAGUUUCCUGAUCAAAGAAUGACACAUCUGACCCAAAACUUGAGGCACUGCUAAACGGUGAUCCAAGACUGUGGGGUGACGCCCGACGGCAAGGCUCGUGGUGCUUACUUUGGAGUCCGCCACGGAGCUGCCACCAGUGCGGACACAACAAGAACGCUCGGGCUCCAGAGCACAGAAAUCGAGAAAAUAGCCUGCUGCGCUGCAGCCAUCGCAGCAUACAUCGCCAGCCAGAGCCCUGGGUGUCAAGAGGGACCGCACCAAGCUGAGCCCUGCCAAAGCAUAAGCAGUGCUUUCAAAAAACAAUCCUUUUCCCACAUCUCAUCAUAAAUCACAUUCACCUACACCCUAAU
>cluster1856.fasta:4
UAGCCCUAUAACACCUUAACCAUAUAUACUCCAUUUGAUACCAACUUACUCUUCGAAAACAAACCUAUGGUGCUUGACCCACAACCGCUCAUCUUCAAUAAUUUCUAGUUGCAUUACUCUACUAUUCGCAAAAUCGCCCUCUAUUACACCAGGGCCUCCAACAAAUCCCAACAUAAAUCAUCCUACAUCAUAAUCCUCCAGUCUCUCGAAUGAUCAAGGACUGAGAGCCAAUAGC
>cluster1850.fasta:4
UCACAGGCCGCGAGUACGAUCGAGUGUCAGUGAACAAUGCUAGGGAGAGCUGCCUAUAUGGAAGAGCCCUAAUGUAAAAUUAAUUUUAGUAGUGCUAUCCCUGAUUUUAAUGCUUUAGGAGAAUGACAAAAA
>cluster1829.fasta:4
ACUCCAGAAAUCCUUUCAUUGUACUUUUAACAAAAAAUUGAAUAUCGAUACCUAGUUUACUCAAUAUAGUACAGAAUAGAGUCGGUGGGCCAUCACGCCAGCAAAAUUGACAUCACUAGCAAAAACAAGGGUAACAACGUCAAUGAACCCGAGUACAAAGUGGCGUAUAAGAUGCCUCUUAUACGAAUGGACGUUCUAUGCUAAAGCUACUGGCACUAGGACGAAUCUGCAACGAAUACUCUCACAACAAAAUGGUUAGAGGAACGGACUUUUCGUCAGAGAUCCACACAUCCUAUGUCUCUUUUGUGUGUAAAUGUUAGAACAACCAAGGUAUUAGCUACCAAAGCUUCAGUGUCUCACAGCUUCAGAGUGGUCCAACGAUUUGACUUGACAGAAUACAAAUUGCCUUCUUGCAGCUCAGGUUAUGUCCAUUUGAGUAUGAAUUGCACCAGUAUUGUGACAAUUAAAUAUUGGAAUAUGACAUCAAAACAACACAAAAGAAAAAAUGAACUCAAGCUUCCAAGACGAGAACAAAACUGUAUUUGCUCAUGAUUCAAACUCAACAAUUGAAAGUGCUGACUCAACUCAGGCCUAAACUCAUGCAGACAUCAAGGCAGAUGGGCUAUAUAAACGUUUUUCCGUUUACGAUAUGUCUACUUGUGCAGAAUGAAUUCUCGUAACUAGCAAGUAGAUGGUUAACUUUAACAUAAUUUAAUCAGUGUGUAAUAGGGAGGACUUGAAAGAGCCUCCAGGCCACGGUACGAUCGAGUGUACUGAACAAUGCAGGAGAGCUGCCUAUAGGAAGAGCCCUAAUGGUAAAUUAAUUUUAGUAGUGCUAUCCCCAUGUGAUUUUAAUAGCUUGGAUGACAGC
>cluster1820.fasta:4
AUUCAGUAGUCAUGCAUAUACAAUUUAUGAGUGUGAGUUUUCACUGAGGAGCAAUCUAAACCGGUUAUGUGUUGGUUUGUUUAUAAUCAGAAUAUGUAUGCAAACAUCUGGCUUAUCUGCAAUGAAAACUAUUUAACUCACGACUAACGCUGAUUGUUAUGCGACAAAAAGGGAAUGACUGAUAGACUAAAAAGAAGAGACACCUAAGGACAUGAGAAAAAUAAAUUUCUUAAUCUGGAGAUUUCCCCUUUCAGACCCAGCUAGGAGGCACUUGCAAUGAACCACAAGGCAUGUAUGGCACCCCAGCCAGGUUGGUUAGAGGCCAUGAGCCAAAUUAUGUUCCCGGAAUAAAAAAUUAUAUAAUAAUACCUCACUCAC
>cluster1818.fasta:4
CACCCCUUCAGUCCAUCACAACACAAACAAGUGCAACCCACGUAUCCACAGCAGCCCAAGGAGUAAAUAAGAUCGCAACAACCCCCCCUGUCCAAAACCUUCUCAGCAUACAGUUUGAGCACCGCCGAGGCCUCGAAGGCCCAGUCCGACCGUGCAAGGCAAACUUACCAGGCUAUAAGCAACCAAGUUUACUACUCAACCGUGAUUGACAGCCGGAGAGAGACAUGAUAUAGACAGAAGACCCGCGAGCUUCAUUUUAGUACAACAAAACCACACCCACGUUCUCCAUGUGUUAAUUGGAAAAAA
>cluster1810.fasta:4
AAGGACGCGGCUGCUUGACAUCUAGGCGCCGUGGGCCACUUGAAGAUGCGGAAUGCGCCCUGGACUGAGCACAUCAAAAGCUCCGGGAUAUGGUCCGCACAGCUGGGGGCUCUUGUAAUAACAAGCAUGAUUGCAGAACAAAGUACUACUGGCUACCCCAGGGGGCGCAGCUGCUGCUUCGAGGACCAGGCAACUGCUUGCAUCCACCUCCGAAGAACAAUGUGGAGGCUUUUCGAGGAUCAGAUGUUGGUGGGAUUCCACGUCCUAGCUGAUGCCAGAAGACCCCCAGAGUUGCUCCACCUGAGAUAGGUAGGAGAAUUCGAAAACAGUGGACUACUCGUGUUACCCUUGGAGGAACCUAUCGCCCUGCAAAGGGAGGCAGGAGGUACAUUUUCUUUUCUUUAUUUAAUUUAUUAUUUAUAUAAAUAUAUGUACAAAAA
>cluster1809.fasta:4
AUCUCCCAGGUAAAACACAACUUAUUGAAGAUUUUUAAACGAAAAUGUGUGUAGACCCAUCGGUGAAAUGCACCUUCGUAUGCUUGAAGGUGCCUCCCAGUUCUUUGAAACAAUAACGCAGGGAGAUAAAACAAAUGCCCGGUUUCUAAUCGCCUGGUUUUGCUAUCUUUGAGAGACACUAAUCCCUCGAAAGGCUUAUAAACCAAUAGGUGAUGAUUAACGAAGAAACCAGAGAUCUUGGUGAGUAGCUAAAGUCAUGUUCCAGAACUGGCCAGUGGACCAACUGCUAAAUAAAGAGGCAACUUGGAGGGAUAAAUACUUGAGAUAAUUGGACGAAUCUUGCUAACAAUGCCAAUGUGCAUUCAAGGACACUAUGAAAAGUAUAGAAGCAGGGAUCAACUCUCGUUUCUAAAGCACAUUAGAAUCUUAACAGCCAGAGAUCUGGAAUCUGCAACGGUAUGGCUCUUCUAUGAUGGACAGAUGAAUGACGACUAAUGUGUAAGCAACAACAACAGCAAACUGUCUAAAAAUAUUGACUUUAGACUCGCAAAAACGUAUGCAAAAAUAUAAUAAACUGAGAUUGAACAACAAGAAAUUGAGACUAAAUGAGCUGUUAAAAUGGCCCAAUUGUCACAUUGCCUGGAUUGGGUUCGAUGUCCGCAUGAGAUCAACUGGAACGUUACUACAGUGCAUAAUGAUGACAAGAAAAUUUUCAAGAUAGUUUUAAUAAGCAUAUUAGAAACAUCACAAAAGCUAAGAAAAAAAAGCUAUGAACCCAAAGAAGAGAUGUCUCUCAGAUUUAAGAUUCACGUUAACAUCCAUACAGUGCUGAUCACGCUAACUCAUGGAACAAGUGGCGUUGUUGUACAUGUAACUUCAGUGAAUGUUUUUGCACAAAGAUGUAGUUAUUAAUCAAAAUUUAAUCGUUGUUACUAAUUGAGAGCAAUCACACCACGGUAAUAUGUAUGACAAUGCAAGCUGCGAGAGCUGCGUUGAAAUUAUGGAGUGCAUCAUGAUUUCAGAUAUACAAAUCCCACCACACCUAUCUUCUCCAAUCCAUCAUUUCCUCGUCAUUAAAAU
>cluster1807.fasta:4
GCUUCUUUUGCAGUGAACCAUAUACAUCAACCAGGUUGUGAAGAGGUUGUUUAGGUUCCAUCGCUCUCACGCGGAUUCAAGAUGAGCUUCUGCGGAAAAAAGGCUGGUGUGGACCUUAGGAUGUGCGGUUCGGAGUGCCAACUGAGGUAUUGCUUAGCUAUUACAGCGCCUAUAGGUCAACCUAUCAGGGAAUCUUUUUGUCAGCUGGCUGGACUCCUGAAUUGCCACUUCCUGCUCGGUUUCAUGAGAGUUAGUUGGAGGCAGAACCCUGCCAGCACAAACCUAGCCCUCAGGGCCAGAAUUCAGGUGGAGGCAGGCCCCGAGGCACAAAAUAAUUGAUCCAUUUAAAGUUUGAAGCGC
>cluster1803.fasta:4
CUACUUCUGUUGCCACUGUUCACAGAUCAUGAUGUGAGUUCCUGGAAGGGUGGCUGCUGGUACUCACACAAACUCUCAGAGGGACAAUCCUGGUAUAAUGGAACCUCAAGGAGCUGCAUCUUGGGAAAAUGGAUGAGAGGUGAGAAAACUGAUGGGCAACUGAUGAGAACAGUGCAGCAGUGGACUCAGGAGUAUGCUGUUUUUAGGCUUACGUUUUGCAAUGAUUCUCACAGGCCAGACCACCUGAACAGACUUGACUUUCCUGGAUUUGGUCCAGACUCUCAGCUAUUUUAAUAAACUUUUUUCGUUGAAAUAAGC
>cluster1801.fasta:4
UAAUCUGCGCAUCAAAAUUCACACAGAGCAAAGGAAAAAAAAAGAGAACACUUACGAGAACAGAAGAACGCAAACUGUGACUUUUCCUGCUGAAUAUUUGGAUUUCCAAACAAUCAAAAAUGUGUGCACUCAGGCCAACUCCAACAUACAACAGAGCUUAAGUUCGCUUUUCGUCAAUAUCUAUCUCAAUGAAUUUAAUAGCACAAUAUGUGUUACUUAAUCACAAGCAAUUUAAUCAGUUGUAACAUUAGAUGAAAGAGCAAUCACGACCGAUAUGAUCAGAAAUCAGGCUGCUUUGAGACUAAUUUAAAUAUUAGUGUUGCUACCAUUGAUUAAAGCUUUAGAAAUGACAAAAAAAAGAAAAAAAUACCUUAAUUUCAUUAUUAUUAUUAUAGCUCCUACACUCUAUAAUAU
>cluster1800.fasta:4
UUACUCCAGGGUCAUCUAAGCCACCUCUCCUUCCUGUUUUGCCUAAGGAGGUAACGCCUCCUGGGUGUUUUAUUUUCUUUGUCCUUGAGACAUGGCCCAUAUUUGUGAUGGAUUAUUAUAUUACUGCGCUUCAACUAGCAAAUUUUGUUCAACUGAGGAAGAACUUGCGAUUGUGGCUGAAGGAGGUUACUUUGAGUUUUAACUGCAAGCUUUUAUGAAAUAGACCAGCCUAUUGGAAGCAUGUAAAAUACUUAUUUUAAUAUUUUGAUAAAA
>cluster1798.fasta:4
ACGAGUGCUGCGCGGAGAAAAUCAUCUCAUAGGAAUUGGUAAAUGACCCAUUCGAAGUUUACUGGAUUAAAAAACAUAGUAAGCCCUCUGAAGUACAUGUGAUGCUGUGUUACGGGUCAUUCAAAUUAAUUGUGAUAUUUGAGACAACAUUCCAACAAGCUAAAGGAAAAAAGAACUGUGAAUCACCACGACGGACGCAACUUGACUCUUUCCUGCUGGAUUGAAUUUAAAUCAUUCAACAGGCUGAAUCAGAAUCAUGCAGACACACGCGAUGUAUUAAGUGCUUUGUACUAUAUGCAAUUCAAAACUAAAGAUGAUAUUUAUCAACAAUUACUGUACUAGGAGUUGAAAGGCCUCACGGCCGGGACGAUCAUUUGACAAUCAGAGAGCUGCCUUUGGAGAGCCCUAAUGUGUAAAUAUUGUAGUGUACCCAUGUAUUUAAUCUUUCAAGAAGUAAUUCUAUUCUUCCUUCAUUUUUCAUAUUUACCUGCCCACCCUAACAUCCAUCACCCAA
>cluster178.fasta:4
AAAGAUUUUGCCUUGGCACUGUAGUUUAAGAGUUUAGCUAGAGAAGCCCAAUGAGAAAGAGCUGUUGUAAAAAAUGGGGACAUGAAAACAGUGUUUGACGAUGAUCUGAAGGUUCUUCAGGCUAGUUCUUGCCACAAAAGUCUCUCAGGAAAACUCAAAAUCAGAGACUCUAAUAAGUCAAUUAGUUUGAUAAAAGCCUCGAUUGACUUUCAAAAAAGUAACAUUAUUUCGUGUAAAAC
>cluster1786.fasta:4
CGUUCGGCACGGGUCCAGAAAUCCAAGGAUUGGGACCGGACUCGACGGAAGAUAACGCAUUGCUCCCCGCUCGUUCAUGCGCAGUAGUACUUCGGACUAUCACGGUAUCAAGUGAAAGAAAAAAAGACAAUCAUGAAAGUUGAGCAAUCCAGCUAAGAAAAAGUGAUGCAUACUUCGAGAACAAAGAAAAGCAAACUGAUCUUCUGUAGAUUUGAGUUUAAAUUGCACAACCUGAAUGUGACAAAGUAAAUAUCCCAGAUAAAACUUUUCUCUUUAAUGGUCUCUUUGAGAGAUUCACCGUCUAAUAAGUAUGUGUUAAUUAAAUACAUUUCGUGUUAUUAGAGACCAAAGAACCACAUAGGACUCAUUAAGUGAAUGUAGGAGAGGAUAACCAAUGUGAAAUAAUUUAUUCUGUAUUUUAUAUGGAUAAGC
>cluster1777.fasta:4
GAUCGGCUCCGAGCGAGGCGCUGCCCCGCGCGAGGCGGCGGGCCCGGGCGGCAGGCCGGUGUGUUGACAGUUGGUGUUGUGCAAAAAUAGAUAAAAGAACAAGAUGUGCUACUUAAGGAAUCUUUAUAGAAAGCAUGAAUGAUCUCAAUCCUUGCCUUUUUAGAAGUUAUUUCAAAUAAUUUAUUCUGCAAAUAACAAAU
>cluster1774.fasta:4
AUACCUUCCCAGGUAACAAACCAACCAUUCGAUUCUGUAGAUCUGUUCUUAAACGAACAUGAAAAUUCUUGGCACAUAAACACUUCGCUACUGUGAGCUUUAUCACUACCAAAGGUGUAGAGGUACAAAGUACUUUAAAACUCACUGGAACAUACGAGGGCAAUCCCAUUUCAUCCUCAGCUGAUAACAAAUUUGCACUGACUUGCUUUAGCACUCAAUUUGCUUUGCUUGUCCUGACGGCGUAAACAACCAGUUACUGAUCAGUUCACCUAACUUCAGACAAGAGGAAGUUCAAGAACUCUUUUAUUGUUGCGGCAAUAGUGUUUAUAACACUUUGCUCACACUCAAAAGAAAGACAGAAUGAUUGAACUUUCAUUAAUUGACUUCUAUUGUGCUUUUUAGCCUUAUUAGAGAGACUAGAAAUCAGCACCUUUAAUUGAAUUGUGUGGAUGAGGCUGGUUUAAAUCACCCAUCAGUACAUCGAUAUGGUAAUUAUACAGUUUCCUUUACCUUUUACAAUUAAUUGCAGGAACUAAAUUGGGUAGUCUGUAGUGCGUUGUUGUUCUAUGAAGACUUUUUAGAGUAUCAUGACUCGUGUUGUUUUUCAUCUAAACGAACAAACUAAAAUGUUGAUAAUGGACCCCAAAAUCAGCGAUGCACCCCGCAUUACGUUUUGGUGGACCUCAGAUUCAACUGGCAGUACAGAAUAGAACGCAGUGGGGCGCGAUCAAAACAACGCCCAAGGUUUACCCAAUCCGUCUUGGUUCACCGCUUCACUCAGGCAAGGAAGACCUUAAAUUCCUCGAGGACAAGGCGUUCCAAUUAACACCAAUGAGUCCAGAUGACCAAAUUGGCUACUACCGAAGAGCUACCAGACGAAUCGUGGUGGACGGUAAAAACAGUCCAGAUGGUAUACCAGGAACUGGGCCAGAAGCUGACCCUAUGGCUAACAAAGACGCAUCAUAUGGUUGCAACUGAGGGAGCCUUGAAUACACCAAAAGAUCAAACCCAUCCUGCUAACAAUGCUGCAAUCGUCUCAACUUCCAAGGAACAACAUUGCCAAAAGGCUUGCAGAAGGGAGCAGAGGCGGCAGUCAAGCCCUGCUCACAGUCGCAACAGUUAAGAAAUAACCAGGCAGCAGUAGGGGAUCCUGCUAGAAUGCUGGCAAUGGCGUGAUGCUGCUCUUGCUUUGCUGCUGCUUGACAGAUUGAACCAGCUUAAAAUGUCUGGUAAAGGCCAACAACAACAGCACCUAAGAAUUGCUUGAGGCUUAAGAAGCUGCAAAACGUACUGCUAAAGCAAUGUAACACAAGCUUCGGCAGACGGGUCCAGAACAAACCCAGAAAUUUUGGGGACCAGGAACUAAUCAGACAAGAACUGAAAACAUUGGCCGCAAUUGCUUCCCAGCGUUCAGCGUUUUCGAAUGUUGGCUGGAAGUCACACUGGGAACGUGGUUGACCUACACGCAUCAAAUUGGAUGACAAAGAUCCAAAUCAAAGAUCAAGUCAUUGCUGAUAAGCAUGCAAAACCCCACCAACAGAGCCUAAAAGGACAAAAGAAGAAGGCUGAUGAAACUCAAGCCACAAGAGAAGAAACAGCAAACUGCUCUCUGCUGCAGAUUUGGAUGAUUUCUCCAAACAUGCAAUCGAGCAGUGCUGACUCAACUCAGGCCUAAACUAUGCAGACAUAAGGCAGAUGGGCUAUAACGUUUCGCUUUCUACGUUAGUCUACUUGAAAAUUUACAUAGCAAGUAGAUGUAGUUAACUUUAAUCUAGCAAUUUUAAUCGUGUGUAACAUUAGGGAGGACAAGAGCCACCACAUCGAGGCCGGAGUACGAUCAGUGUACAGUGAACAAUGGAGAGCUGCCUGGAAGAGCCCUAAUGUGUAAAAUUAAUUUUAGUGCUAUCCCUUUAUAUUAGGAGAACCCUCCAUCCCAUCAUCAUAUCAUCACAUUCACUUUCUAAU
>cluster1768.fasta:4
AGAUUGUUUUCCAAACAAUCACAAUCCAUACAGUUGACAAAAGGCUAAACUAACCGGAGAUGGCUAUAAAUUUACGCUUUACCUCGUCAUAAGUCUAUAAAUGAUCGAAAUUCUAGUUUUAUUCUCACUAUAUUUAGCAUAUGUAUUUGAAGGAUGUGGCCACGAGGCACCAAGUAAUAUUGGUAAUAACAAUCUAGAGAGCCCAUCGAAGAGCCUAAUAAAUUAAUUAUGGUUACCAUUUAAUAGCUCUAAAUCAAAAU
>cluster1755.fasta:4
AUUUAGCGUAUGUCACUGCUAAUGGUGGCGCUCGUUGCGUUGCUUACGUAUUUGACAGUUGACAGCCGAGACAAAUGCACUGUCCAACCACAACACAGCAACGUCUCAUAAGAAAUUGUGCUAGGCUUAAGAAGCGAAAACGUACUGCAUAAAUCAAGUAACACAAGUUUGAGACUGUCAGAACAAACCAAGGAAUUUGGGACAGAACAAGACAAGGAGAACUGUUACUCUAUUUCAAAUUGAUGUCAUUGCUUACUCUCGGAAUGCUCCUGCGGAAUUUCUCUGUAGUGGUACCCUACAAGGCAAUGAUGACAAGAUCAAAUAUAAGAUUUAGUCAUUUGUGAAAGUUGUAUAAAAACAACUCCUCACAGAGCAAAGACGAAGAAGAAGUGUAAAGCACAUAGAGACAGAAGAAACGUUGACUCUUUCUCAGAUUUGGAUGAUUUCCAAACAAUCAAAUCCAGUUGACUCAACUAGGCCUAAACUUAAGCACAAGGCGAUGGGCAUAUAAACGUUUCGUUUCCGUUUACGAUAUAUGGUUACUUGUGCAGAAUGAAUUCUAACCAGCACAAGUAGAUGUGUUAACUCUGCAAUUUAAUCAGUGUGUAACAUUAGGGAGGACUUGAAAGAGCCUUUAGGCCACAGUACGAUAGUGUACAGUGAACAAUGCAUGAGAGCUCUAUGGAAGAGCCCUAAUGUGUAAAUAAUUUUAGUAGUGCUAUCCCUUAAUGCUUAGAAUGAC
>cluster174.fasta:4
CCGGCUUUCAUUACUUUGAGAUUACAAGGCCUCCCCGCCAGAAGACCCAACAAUGACAAAGAUACACACAUGAAAAAUGCAGUCCCGGAAGCAGCCUUCUAGAACAAUAACUAGCUAUCACAAGUUCAAUGCAGCACCCCCAGAAACCAACAAGAGGGAGAGGUUUGCCACUAACAACAAUUAACAGACAAAAUAAUGGCUAACUCUUUUCUUUACAGUACCCAAAUGUAACCACACUAUGUGCUAAAACUACGUAACAACAAAUCGCAGAAACAACCCGAAAUCAAGGAUGGCUGUCCCGGGAUCCAUCAACCCGUACCACACCUUUGCAGCUAAACAUUCACAACCUAAAAGGCAAAAGCGCAUACUCCAAAAGUUCAAGGUACUAUGAGACAGAUGGGCUACUUUCUCCUAACAUACUCUUAUGAACUCGUACAGGAGAUUAGGUAAUUAGAAGAUCAUUACAGGCCAAAGACGCGCCCAAAUAUUAGAUAUACUUAAAAU
>cluster1745.fasta:4
UAGAACCAACUCAUUCUGAGACUAAACUUAAUGACGAGUUUCUACAUACAUUCUGACAGGAGUUGUUAUAGUUUUCUCGUGGCCUUAGCUUGUCUCGUGUCAAUAAUGGAUCCGGUAAGACCAGUUCUCUAGUUUGCCGCUUAUGUAGACUUGGCUCAGCUAAUCAAUCAUUCGUAUAUGCAACUUGACAGCGUUAAGUGACAUGACUUGUCUUUGGUGUAGCUACAUAGAGGUAGCUGCCUAGAAUCGUAACAAGUUUCUUUAAAGGGAGCUGGCUGCGGAAUUGUAGCGCAAAUGAUAAAAUAACAUCAUCGGAAUCUUCUGUCUUCGGUAGUGAAAUUUUUACUGUCUAGGAUAAUUUUAUUGUAUUGUUACACAACAAUAUAUAGUACAAAUAAUAUUUGUAACAACAAUGUGUUACGAAAUGAAAUUAUUCUUUGAUGAACACUCUAUACUAAUAAUUAGUCAAACUGUUCUGUAAAACGGCAAUACAUCACUCUCUAACAAGCUCUUACAUUUGUUAUUGCGAACACUAGUUGGAUAUUCAAAACUGUUAAGAACAGAUUUACCCAAUUUUGUUCGAAUUUACGACUAGAUGAAUUGACUUCAUAAUGUUUGUGUACCCUUGUUUUAUCUUAUUAUUUGUUUACCACUUAACUGCAUCAUUGAACUCACACACAUAAUUUUAAUUACGGUAUUUAAGAGUUACAGCAUCAUUUAACUUAAUCUUACUUAUUUUAUACUAAAUGACCUGAAUUGUGAUGGUUCUUAUCCAGAUGAACGGUUUACAUCGUAAUAUGCACUAUGGAUACUGUGUUUCCUAUGACUUAUUUAGUACUGUUAGCUAAAUAAAUUUAAUGACCCAAUUACAAAGCUAGUUUGCUGAUAACUCAGAUGGAUGCGAUAACAUCCCAGUUACAAAUACUGUUGUUUCAUCAUGAAAAGACUAACCUGAAGCGUUCCAUUAAACAUGCAGAGAUCAAUGUACACGAGACAAGAAUGUGUGUAAGAAAGACUUAGUGGUUCUUCUCGAUGCAGUUCACCUAUGGUGUAACAAAAACGAAUGGUUGAUGAGCCUGUACAAUAUGCCCUCUGCUCAAUCAACUUCACUAGAACUAUGAGCUAGAGAAGCAGGGCGUCUUUCGUCUCAUCACAUCAACGUUAUUAACUCGGCGUGACUUUACCUGUGAAUGCGAAUGCGAUCCUUUAGUGAAUUGACAGUUGGAAAUUUGGUAACAAAAGCACUGUUUCAUAAUUUAGGCUUAAGAAUGCACUAUCAAAAUUACAAUUGGCGAGCCAAACCAGAAUUUUACCACUAUAACAGAUGAUUAACUCCCAAUCAACCAGGCGUUUGAUCGAUGUGGAAUCGAACGUUGCUACUAGUGCAUCAGAUGAGCAUUCUAAUAAGAUCAUAGCUAUUAGCUACAAAAUCCAACGAGUAAGUAAAGGCUGUGCUCUUCAUAAGACAAAAGCAACGACUUUUGUGAAUGAAUCAAAUUAAUCCUGGUGCAUGACAUGCAUAGAUGGCUAUUAAAUCUUCCUUAUGUUCUAUGAGUGUUUAAUACAUGGUAGAUGUUACUUUAACAUGCAACUAAUGUACAUUAGAACUGAAAGACACUUUCGGACGACAGAGUACGUACUUAGGAGAUCUAAUGGAGACCUAUUAAUAUUUAUUCUGUAUAAAGUAGGAGAUGACUCCCAUCCAACAACACAUCUAACAUCUUCCUUUUUUUUUUUUUUUUUUUUUUUUUUUUUCCUUUUUUUUCUUCUUUUCACCAUAUCCCCCCCAAUACCUCAAC
>cluster1741.fasta:4
CACGUGCAAGUACGGCGGCUGUCCUCCGGUGCUGGACCAGGCAUCCCAGUGGGCCAGGCUAUGCGACUCGAUCUUAGUGGGUUGCAGAGGUCGGGCGAACGCUUUUACACUGGAUGCUGGAGACCCUUCUCUACACUUCCAAUUCAAUCGCUGUUUAAGUAAAAGACAAAAACUAAGAUACAAUAAUAGAGUAUAGUAAGACCCAAGUUUGCUUGCUUCGUUGGAUGUGGGCUUGCAGCUCAGGCUGGUCCAUCACUUUCAGUGUGACCAUGGAUAGCCAGAAAAUAAAAAGUGUUUAUGUAUUGCAGGUUUGAAAUUAGUAUAUAUGCCUCUUACAGAUGUUUUAAUACUUGUAAACGCCUAUGAUUGAUUUGCAAGGAUAUAUAAUACACGAUGAAGAAAACUCAAAUGAAUUUAUUCUGAUUUUAUGAUCUUCUUUGGUAAACCUUCAUAAUUUUUUUUAACAUAUAAACCUUUUGCUAUUAUUUUUCACUUAUUUUAUUCCUAAAGCUGAAUACAUAACAUGGUUUUAUUGUAAUUUAUUUAAAUUACAGUCUCUAUGAACACACACAAGCGGCAAAAAGUUCUUCUAUUCUCAGAUAUGUUUCAUGGAUUUAUUACUUCAACUUUUUGGAAAGACUACUUGUAUGAGGAACUCCUAUAUGAACAUUAAUUAUAUAAGUUACUGGAUAAUUUGGAAAAAGC
>cluster1734.fasta:4
UCAAACUAGUCUCACUCCAGCCACCCUAGGCUGCAACACCGACAAGAGAGAAGCAGGCUACCUACUCACCCACUAACACCAAAAAAUCUAACUGAUCUCCACCAGAUCGACUGACAUCAUCAUGUUCAUUUGCGCCAGCUCUUUUUUUUGCGCACUAUAAUCUUGGGUGAAACCGCCGUUGAUUCUAAUCAUAAACAUUUACAGUACAAUGAUUCCACUUGAAUGUUAAAGAUGUAAGACUGCCCUCAUCACACUUUAACGUAUCCUUGUUCCUUAUAUGGAAAUUUAUGCCAUUGUCUUUUUUUCAUUUUACUAAUGCCUUUAUCCACGGCUACCCAAUAUAUAACAUCUAAAUGAAUGAAACUUUGGAUAAAAAC
>cluster1730.fasta:4
ACGUGCUAACUUUAUUAGGUAUGAGCUAUUAUUGUAAAUUCCAUAAACCACCCAUUAGUUUCCAUUGUGUGCAAUGGACAAGUUUUGUUUAUAUAAAAAUGUGUUGGUAGCGAUAAUGUUACUGACUUUUAAUGCAAUUGCAUGAAUGCUGGUGAUUACUUAGCUAACACCUGGAAAGACCAAUUGCAGCAGAAACGCUCAAAGCUACUGAGGAGUUUAAACUGUUAUGGUAUUGCUACUGUACGGGUGUUGACAGAGAAUUACAUCUCAUGGGAAGUUGGUAAACCAAACCGAAAUUAUGUCUUUACUGUUAUCGUGUAAUAAAAAAAAUAGGACCUUGAAAAAGGUGACUAUGGUGAUGCUGUUGUUUACGAGGUACAAUCAAAUUAAAUGUUGGUGAUUAUUGUGCUGACAAAAUAAGUUUCAAGAUCAAGUCAUUGUGAAUAAUUGACGCAUACAAACCCACCAACAGAGCCUAAAGAAAAAAAGGCUGAUGAAACUCAAGCCACAAGAGACAGAAGAAACAGCAAACUGUGACUCUUCUGCUGCAGAUUUGGAUGAUUCCAAACAAUUGCAACAAUCCAUGGCAGUGCUGACUCAACUCAGGCCUAAACUCAUGCAGACAACAAGGCAGAUGGGCUAUAUAAACGUUCGCUUUUCCGUUUACGAUAUAUAGUAUUGUGCAGAUGAAUCGUAACUACAUAGCACAAGUAGAUGUGUUAACUUAUCUUAGCAAUUUUUAGUGUAUAGAGGACUUGAAAGAGCCACCAUUCGAGGCCACGCGGAGUACGAUCGAGGUACAGUGAAAUGCUAGGGAGAGCUGCCUAUGACCCUAAUGUGUAAAAUAAUUUAGUAGUGCUAUCCCCAUGUGAUUUAAUAGCUUUCUAGGAGAAUGACAAAAU
>cluster1719.fasta:4
UAGGCGACGAGCUGGCACUGAUCUAUGAAGAUUUCAAGAAAACUGGAUGUACAAAUCACAACUUGUGCAAUGACCCUGUGGGUUUACUUAAAACACAGUCUGUACCGUCUGCGGUAUUGAAAGGUUAUGGCUGUAGUUGUGAUCAACUCCGCGAACCCAUGUUCAGUCAGCUGAGCACAAUCGUUUAACGGGUUGCGGUGUAAGUGCAGCCCGUCCGUGCGGCACAGGCACUAGUACUGAUGUCGUACAGGGCUUUGACAUACAAUGAUAAAGUAGCUGGUUUGCUAAAUUCCUAAAACUAAUUGUUGUCGCCAAGAAAAGGACGAAGAUGACAAUUUAAUUGAUUCACAUUUGUGUUAAGAGACACACUUUCAACCAACAUGAAGAAACAAUUUAUAAUUUACUUAUUGUCCAGCUGUUUAAAUUUUUAUUAGAAUAGACGGUGACAUGGUACCUAUAUACGUCAACGUCUUACUAAUACCAAUGCGUAUGCUUAAGGCAUUUUGAUGAAGGUAAUUGUGACACAUUAAAAGAAAUACUUGACAAUUGUUGUGAUGAUAUUAUAAAAAGGACUGGUAUGAUUUGUAGAAAACCCAGAUAUUACGCGUAUACGCCAACUUAGGUGAACGUGUACGCCAAGCUUUAAAACAGUACAAUUGUGAUGCCAUGCGAAAUGGUUUGGUGUACUGACAUUAGAUAAUCAAGAUCUCUGGUAACUGGUAUGAUUUCGGUGAUUUCAUACCCCAGGUAGUGGAGUUCCUGUUUUAUAUUCAUUGUUAAUGCCAUUAACCUUGACCAGGGCUUAACUGCAGAGUCAUGUUGACGACUUAACAAAGCCUUUAAGUGGGAUUUGUUAAAAUAUGACUGAGAGGUUAAAACUCUUUGACCGUUAUUCAAUAUUGGGAAAGACAUCCCAAUUGUUAACUGUUUGGAUGACAGAUGCAUUUGCAUUGUGCAAACUUUUGUUUUUCCAGUGUUCCCACAAGUUUGGACCACUAGUGAGAAAAAUAUUUGUUGAUGGUGUUCCACUUGUAGUUUCAACUGGAUCAGAGAGCUAGGUGUUGUACAUAAUCAGGAUGUAAACACAUAGCUCUAGACUUAGUUUUAAGGAAUUACUUGUGUAUGCUUCCUUAUGCACGCUGCUUCUGGUAAUCAAGAAACGCUACGUGCUCAGUAGCUGCUUACUAACAAUGUUGUCAAACUGUCAAACGUAAUUUUAACAAAGACUUAUGACUUGCUGUGUCUGUUUAAGGAAGUCUGUUGAAUUAAACACUUCUUCUCAGGAUGGUAAAGCUGCUAUCAGCGAUUAUGACUAUCGUUAUAAUCUACCAACAAUGUGUGAUAUCAGACAACUAUUGUAGUUGAAGUUGUUGAUAAGUACUUUGAUUGUUACGAUGGUGGCUGUAUUAAUGCUAACCAAGUCAUCGUCAACACCUAGACAAAUCAGCUGGUUUCCAUUUAAUAAAUGGGUAAGGCUAGACUUUAUUAUGAUUCAAUGAGUUAUGAGGAUCAAGAUGCUUCGCAUACAAACGUAAUGUCAUCCACUAUAACUCAAAUGAAUCUUAAGUAUGCCUAGUGCAAAGAAUAGACUCGCACCGGCUGGUGUUUAUCUGUAGUCUAUGACCAAUAGACAGUUCAUCAAAAAUUAUUGAAAUCAAUAGCCGCCUAGACUACUAGUAAUUGGAACAAGCAAUUCUAUGGUGGUUGGCACACAUGUUAAAAACUGUUUAGUGAUGUAGAACCUUAUGGGUUGGGAUUAUCCUAAAUGUAGAGCCGCCAAGAAUUAUGGCCUCACUUGUUCUUGCUCGCAAACAUACAACGUGUUGUAGCACACCGUUCUAUAGAUUAGCUAAUGAGUGUGCCAAGUAUUGAGUGAAAUGGUCAUGUGUGGCGGUUCAUAAUGUUAAACCAGGUGGAACCUCAUCAGGAGAUGCCAUUAUGCUAAUGUGUUUUAACAUUUCUCACGGCCAAUGUUAAUGCACUUUUAUCUAGGGUAACAAAAUUGCCGAUAAGUAUGUCCGAAUUACACAGAUUGGUCUAUAGAAUGAGAUGUGACACAGACUUUUGAAUGAGUUUACGCAUUUGCGUAAACCAAUGAUGAUUGAUGCUGUUGUGUGUUUAAUAGCACUUAUGCUCAAGGUUAGUGGCGAAAAGAACUUGGUUUUUAUUAUCAAUUUUUAUGUCUGAAGCAAAAUGUUGGACUAGACUGACCUAGACCUCAUGAAUUUUGCUUCAUACAAUGCUAGUUAAACAGGUGAUGAUUAUGUACCUUCCACCCAGAUCCAUUAAGAAUCCAGGGGCCGGCUGUUUGUAGAUGAUAUCGUAAAGUCAUUAUGAUUGAACGGUUCGUGUCUUAGCAGAUGCUUACCCACACUAAACAUCCUAAUCGGAUAUGUGUUCUUCUUACAAUCUAAGCUACUGAUGAGUUAACAGGACACGUUAGACGUAUUCUGUUAUGCUUACUAAUGAUAACUCAAGGUAUUGGAUGAGUUUAUGAGGCUAUGUCUCCAUAUCAGUACAGGCUGUUGGGGCUUGUGUUUUGCAAUUCACAGACUUUCAUUAAGAUGGUGCUUGCAUACGUAGACCAUUUAUGUUGUAAAUGUGUUACGACAUGUCAUCAACAUCUAAAUUAGUCUUGUUGUUAAUCCGUAUGUUUGCAAUGUCCAGGUUGUGAUGUCACAGAUGUGACUCAACUUUACUUGGUAUGAGCUAUUAUUGUAAUUUCAAACCACCCAUUUUGUGCUAAUGGACAAGUUUUGAAAAAAUACAUGUGUUGGUAGCGAUAAUGUUUCUUCUAAUGCAAUUGCAACAUGUGACUGGACAAAUGCUUGUUUACACCUGUACUGAAAGACUCAAGCUUUCGCAGCAGAAACGUCAAAGCUACUGAGGAGACAUUAAUUUUAUGGUAUUGCUACUGUUGAAGUGCUGUUGACAGAGAAUUACAUCUUGGGAAGUUGGUAAACAGACCACUUAACCGAAAUUAUGUCUGGUUAUCGUGUAACUAAAAGUAAAGUACAAAUAGGAGAGUACCUUGAAAAGGUGACUGGUGAUGCUGUUGUUUACCGAGGUACAUACAAAUUAAAUGUUGGUGAUUAUUUUGACAAAACUCAACUAGCAGAUGUAACAUAACAAACAAUCUUGUGCAAUUGUUUCAAAUCACAUCCAGACUAGCCUCUUGCCCACUGUAUUAUAACUUCCUCCGUUGAUUUAGAAAAUUCUAUGGAGGUAUUUAGUCUCGUUAUAGUUAGUAUUUCGCACAUGAAGUAAAUAUGCAUCUAUAGACUAGAAAUCACCAGAUAUGUUAGAAAUGACCCAUCCAUUUUAUUUUUUCUUUUUUUUUUUUUCUUUUUCAUACUCCCCACCUCACCC
>cluster1697.fasta:4
AGCCGCUCAGUGAAGAAGAGAGUAUCCUGAGGAGUUAACACCGCUCCAUUUGGGGUACGGUAAAGAGUCGUGAUGGCAGGUGACUUCUGUGCUCUGGGCCUAGAUUGCUCCUCUGCCAUCCUGGCGAGGGGCAUCUCUUUCUUUCCUCCAGCAAGGGCGGAAUUUUGCUCUGUCUUAACCGUCUGAUAAGACACUGGAAAACAGAAACGCAUUGGGAUAUAAAUCAAUGUUUGCUUUGUGAUUUGGAAUGUGCCAGUGUUUCUCUGAAACUGACAAACAGUAAGCUGUGAGACAGAAGAGUGAAGCAAAAUUGCAUGGUACAGGCUACUGAACGGAACUUCGGCAAGAAUAUUUUGAUGUAAUAGGAGGGAAGCCCACCUAGACAAUCCACAUAAGGGUAUUAAGCUCCCUUAAAUCCCUACCAAUCCACAAUCAAACAUAUCCCUA
>cluster1669.fasta:4
AUGCUUUAUAACAUUUAUGUGAAAAUGUGGAUGCUAACCAUAAUUGUCUGGUUAACGUGUAUGUCCAGGUUUGUAGAUGUCAAGAUGACCAUAACUAUAGGAGUAUGAGGUAUUGGGUAAAUCAAACAAUUAGUUUUUGUUGUUAAUGCAGUUUUGUUAUUUUAUUAAAAACAUAAUUUGGUAGCGAUAAUGUUACUGACUUAAUGCAAUGCAACAUGUGAUGGACAAAUGCUGGUGAUUACAUUUUAGCUAACCUGUACUGAAAGACUCAAGCUUUGCAGCAGAAACGCUCAAAGCUGGAUUUAAACUGUCUUAUGGUAUUGCUACUGUACGUGAAGUGCUGUCUGACAGAGAAUUACAUAUGGGAAGUUGUAAACCUAGACCACCAUAACCGAAAUUUUACGAUCGAAAAACAGUAAAGUACAAAUGGAGAGUAUGUGACUCUUCCUGCUGCAGAUUUGGAUGAUUUUCCAAACAAUUGCAACAAUCCGAGCAGUGCUGACUCAACUCAGGCCAAACUCAUGCAGACCACUCAAGGCAGAUGGGCUAUAAACGUUUCGUUUCCGUUACGUUGGUCUUGUGCAGAAUGAAUUCUCGUAACUACAUAGCAAGUAGAUGUAGUUAACUUAAUCUCAGCAAUUUUAAUCAGUGUGAUGGAGGACUUGAAAGAGCCACAUUUCAGGCCACGCGGAGUACGAUCGAGUGUACAGUGAACAAUGCUAGGGAGCUUAUAUGGAAGAGCCCUAAUGUGUAAAAUUAUUUUAGUAGUGCUAUCCCCAUGUGAUUUUAAUAGCUUCUUAGGAGAAUGACAAAUCCAUCCCAUCAUCCAUCAUCAUAUACCAUUACAUACACCAUUAA
>cluster1668.fasta:4
CUAGCAUACAAAACAUUCCCACCACAGAGCCUAAAGGACAAAAAGAAGAAGGCUGAUGAACUCAAGCCCAGACAGAAGAAACAGCAAACUGUGACUCUUUCCUGCUGCAGAUUUGGAUGAUUUCCAAACAAUUGCAACAAUCCGAGCAGUGCUGACUCAACUCAGGCCUAAACUCAUGCAGACAUAAGGCAGAUGGGCUAUAAACGUUCGCUUUUCCGUUACGAUAUAUGUCUACUUUGUGCAGAAUGAAUUCCGUAACUCAUAGCACAAGUAGAUGUAGUUAACUUACUUAAUCUAAUCAGUGUGAAUAGGGAGGACUUGAAAGAGCCACCACAUUUUUAGGCCAGCGAUCGAUGUGUCAGGAACAAUGCUAGGAGAAGCUGCCUAUGACCCUAAUGUGUAAAAUUAAUUUAGUGUGCUAUCCCCAUGUGAUUUUAACUCUUAGGAGAAAGC
>cluster1667.fasta:4
CUCAAAGAUGCAGAGACGGGCAAGACUCACGAGUGGAGCAGGCCCAGAGAAUGCCAAGGAAAGAGACAAGAAGAUCCCUCCUGCCAAGUGUUUGUGGGAAGUUGAGAUGGGCACCCAGAUUACACCAAAUCCAUUUUCUGCAUUAGGGUAAUAGUUUCCCUUCUAGUUCCAAAUUACAUUUUUUUCAAUAAGUUAUGCUUCAAACCCCCUUUCCAUCUAUAUCCCAUCAUUUAUUCCAUUUUUACAAUCCCCCCCCCCACAUAUCCAACAAAA
>cluster1665.fasta:4
AUAAUUACAAACAAUUUAUGAGUAUAGAAAAGAUAUGACACGACUUGGGAGUUCUCAUAUUGGUAAACUUAAGAUAUUUACAUGUGUUUUUCAAUAGCUUAGCUCCUGUCUUUGUGGCUGCCAAACUCCGAAGUAACAACACCGUAAACCAAGACAUGCGAAUGUGACUGAGACUGACCCUAAAGGACCUCAUGAAUUUGCUUCAACAUCUGCUGUUAAACAGGUGAUGAUUAUGUGUACCUUCCUUACCCAGAUCCAUCAAACUAGGGGCCGGCUGUUUUAGAUAUCGUAAAACAGAUGUACCUGAUUGAACGUUUGUCUUAGCUAUAGAUGCUUACCCACUUAAAACAUCCUAAUCAGGAGUAUGCUGAUGUCUUCAUUUGUUAAUAAACCAUGAUGGUUAACAGGACCAUGUUAGACUGUUUGUUAUGCUUUGAUAUCAGGUAUUGGACUUUAUGAGGCUAUGUCAACGUACAGCUCGUUGGGUUGUUUAAUUUCAGAUCAUUAAGAUGUGGUGCUUGCAUUAGACCAUGUUGUAAUGUACGACCAUGUCAUAUCAUAAGUGUCUGUUAAUCCGUAUGUUUCAGGUUGUGAUGUCACAGAUGUGACUAACUUUACUAGGUAUGAGCUAUUAUUGUAAAUCCAAACCACCCUGUUUUCCUGGUGAAUGACAAGUUUGUUAUAAAAUUGUGUUGGUAGCGAUUGUUACUGACUUUUGCAAUUGCACUGUGUGACAAAUGCUGGUGAUUACAUUUAGCUAACACCUGUACUGAAAGACAAGCUUUUUGCAGCAGAAACGCUCAAAGUUGAGUUUAAACUGUCAUGUAUUUACUGUGAAGUGCUGUCUGACAGAGAUUUCUGGAAGUUGGUAAACCUAGACCUUAGAAUUAUGUCUACUGGUUAUCGUGUAACUAAAAACAGUAAAGUACAAAUAGGAGUACACCUUAAAGGUGACUAUGGUGAUGCUGUUGUUUCGAGGUACAACAACUUACAAAUUAAAUUCAUGGAUGCUCAUAUCAGCCUAAAUCUUCAUGCAGACAAGGCAGAUGGGCAUAAACGUUCGCUUUCCGUUACGAUAAGUCUACUUAGAAUGAAUUCUUUCAGCAAGAUGUGUUAACUUUUUCUAGCAAUUAUCGUGUAAUAGGGUAAAGAGCCACCAUUGAGGCCACGGAGUACGAUAGUGUACAGACAAUGCUGGAGAGCUGCCUUGGAAGAGCCCUAAUGUAAAAUUAAUUUAGUAGUGCAUUUUUAAUAGCUUAGGAGAAGACAAAAU
>cluster1657.fasta:4
CUGGCCUUUUCUUAAAGAUUACACAUGCAAGCCUCCCCGCCCCGUGAAGACCCCAAAUAUGACUAAGAGUGAGUAUAGCCAUGCAGCUCAAAACACUUGCUCGCCACCCCCGGAAACAGCAGUGACAAACCUUUAUAAACGAAAGUUAAUAACACAAGGGUUGAAUUCCAGCCACCGCGGCCACACGAUACCCGAGCCAAUAGAGACCGGCGUAGAGUGUUUAGACCCAACCUAAUUAAAACCCCAAACUGUAAACUAGCUAACAUAAAAUAAACUACGAAAGUGGCUUAAAUCAAUACACAUAGCCCAAGAUGAUACCCCACUAUGCUUCCUAAACCUCAGUAGUUAACCAACAAACUACUCGCCAGAAUACUACAAGCACGUAAAAGGACUUGGCGUGCUCCCCCGAGCUGCCAAUCGAUAAACCCCGAUCCACCACCCUCUUCAGCCUAUAUACCGCCAUCUCAGCAAACCUGAUAAAGGUCACAAAGUGAGCAGUACCCCUUUCGCAAACGUUAGGUCAAGGUGUAGCCUAUGAGACGGAAAAAGAUGGGCUACAUUUCCCCCAAAACCCACGAUAACUCAUGAAACCUAGAGUCCAGGAGGAUUUAGCAGUAAAUAAGAAUAGAGUGCUAAUUGAACAAGGCCAACCACACCGCCCGUCACUCCCCUCAAUAUACUUGGACUAUAUUAACUAAACACCCUAUACCUAUAUAGAGGAGAACACAGAGUGUACCGGAAGGUGCACUUGGAUAAAUAAAAU
>cluster1653.fasta:4
AAAAUCUAGAAUAGUGUAACACAAGGCCAGACGUACCGCCCCAUCUUUCCAAACCUGGACUUAUAUAAUAACACUAAACCAAAGAGUAAGCAUAACACAGUAAGUGACCGGAAGUGCACAGUAAAU
>cluster1643.fasta:4
UGUUAAAAUUUUGUUAUGGUCUCCUGGAGCAUAACCUCCGAACAAUCCAUGCUACACCAGCCAACAAAAAUUGAUUACCAAUACUUGAAAAAAC
>cluster1640.fasta:4
UUCCGAAAUGUCGAAGAGACGGUGAGGUUCAACUGGUGAAUUCGGAUUCCUGGGUCUGGGAGCUGACAAUUGCUACAACGACCAAACUGUUUUCCAGAAGGGAAAGGCGGCGAGCUUCCGCUGCUGUGGUGCCGGUGAUGGGCCACAAAAGCAAACAGCUAAAAAAGUACCCAUAGUGGUCAUGACAAGAAAGUCAACCUGAAUGGGUGCUUAUAAGAUAAUCAGUCAUUGAAAAAAAGGAGAUGAAAGUUCCCACAGACAGUACAAGAGUGUGCAGACUGGGCCCGGAUCCACAUGAAUCAGUAUUGAAAAAAUAAUUUUAACCCAACU
>cluster1635.fasta:4
AAACCCCCAUUAUCCCCUGCCACUUUUCCUUGAUUUCUGCCGCCUCACAAGGCCCGCAAUCCGCCUCCCCUUAUUGCACCACACCGCCCAGGACAUUCAACGGCGAUUCCACUAGGAGGCGAGGCUACUACUGACACUGGCUAUUAUUCUUUGCUGCUUGGCACGACUUCGGCACUCAGGUGAUCCUAACAUCCCUCAGACCGGCGUCUAAUGAUUGGGUGGCUCGAACCUUUUCCCUAUUCUUCAACAGCUAAGUGACCAACCAAAACCCUGCAUCGCAACCCACAGGCCUGUCCCACCUCCUCCCCUACCCCGCCCCUCCCCACCGGAUGCUUCUUGUCAAAUAGGGGGCGUUAGUCCUUUCUUCAUUUUCCCUACCACCUCCCCACGCCACAUUGUCAAACCCUUAACUCACUACGACAGCCUAGAAUGUACCCAAUAUACAGUACUACUCGAUUUCAAUGCUAACAAAAAUAUAACCAAAUACUUCCAAAC
>cluster1628.fasta:4
AGGUUGUAGCGAUAAUGUAUGAUUAACAAUGCACGUGGAAAUCUGGCAUGCUAACACCUGUGAAAGACGCUUGAGCAAAGUCAACUACUAGAAUUUAAGCUGGUAUGCACUCUGAAUUGUCGACAGAAUAUCCAUUGGGAAGUUGGUACCUAAGAUCCAAAUUAAAGAUGUACUUGCUGAAUAAGCAUUGACGCAUACAAAACAUUCCCACCAAGAGCCUAAAAAGAAAAGAAGAAGGCUGAUGAAACAAGCCGCAGAGACAGAAGAAACAGCAAACUGUGACUCUUCCUGCCAGAUUUGGAUGAUUUCCAAACAAUUGCAACAUCCAUGAGCAGUGCUGACUCAACUCAGGCCUAAAAUGAGACAAGAUGGGCUAUAAAUUUCGCUUUCCGUUUACGAUAUAUCUUGAAGACUACAAGAGAUGUAGUUAACUUAAUCUACAUAGCAAUCUUUAUCAGUGUAAUUAGGGAGGACUUGAAAGAGCCACAUUCCCACGGAGUACGAUCGAGUGUACAGUGAACAAUGCUAGGGAGCUGCCUAUAUGGAACCUAAUGUGUAAAAUUAAUUUAGUUCGUGAUUUUAAUAGCUUUAGGAGAAUGACAAAAC
>cluster1612.fasta:4
AGUAGUGCCUUACUACAUGUUUCAACUGUUAUCCUAUUUUAACAAAGCUUAUGACUUUGCUGUUUAGGUUUCUAGAAAGUUCUUGAUAUUUUCAGGAUGAAUGCUUAGAUUAUGUCUAUGUAAUCAACAGUGUCAGACAAUUUUUGUGGUUGAAUUGUAUAAGUACUUUGAUUACGAUGGGGCAUUAAUGCUAACCAAGUCAUUAACACCAGACAAAUCGCUGGUUUCCCAUUUAAUAAAUGGGGUAAGGCUAGACUUAUAUGAUUCAAUGAGUUAUGAGGAUCAAGAUGCACUUCAUACAAAACGUAAUGUCAUCCACUAUAACUCAGAAUCAGUAUGCCAUAGUGCAAAGAAAGAGCUGCCGUAGCUGUGUCUAUCUGUAGUAUGACCAAUGACAGUUUUCAAAAAUUAUUGAAUCAAUAGCCGCCUGGGAGCUCUGUAGUAAUUGGAACAAGCAAUUGGUGGUUGGCACAACAUUAAACUGUUAAUGAUGUAGAAAACCUCACCUUAUGGGUUGAUUAUCAAUUGAUAGAGCCAUGCCUACCAAGAAUUAUGGCCCUUGUUCUUGCUCGCAAACAUACAAGUGUUGUAGCUUGCCCUUCUAUAAUGUGAGUGUGCUCAAGUAUUGAGUGAAAUGGUCAUGUGGGUUCACUAUAUGUUAAACCAGGUGGAACCUCAUCAGGAGAUGCCUGCUAAUAGUGUUUAACUUUCAAGCUCACGGCCAAUGUUAAUGCACUUUAUCUACUGAUGGUAACAAAAUGCGAUAAGUAUGUCCGCAAUUUACAACUCAGACUUUAUGAGGUCUUAUAGAAAUAGAGAUGUUGACACAGACUUUGAGUACGCAUGCGUAAACCUCAAUGAUGAUUCUGACGAUGCUGUUGUGUUCAAUAGCACUUAUGCACAAGGUUAGGUAGCAUAAUUUAGUCAGUUCUUAUCAAAACAAUGUUUUAUGUCUGAAGCAAAAUGUUGGGAGACCUAAAGGACCUCAUGAAUUUUGCCUUCAAUCGCUAGUUAAGGUGAUGAUUAUGUCUCCUUACCCAGAUCCAUAAUCAGGCCGGCUGUUUUAGAUGAUAUCGUAAAACAGAUGGUACCGAUUGAACGUUCGUGUUUAGCUAUAGAUGCUUCCACUAAACAUCCUAAUCAGAGUAUGCUGAUGUUUCAUUUGUACAAUCAUAAAAGCUACAUGAUGAUACAGGACACGUUAGACGAUUGUUAUGCUACUAAUGAUACACUCAAGGUAUUGGGAACCUGAGUUUAUGAGGCAUGUCUAAUCUACAGGCUGUGGGCUUGUGUUUUUGCAAUUUCAGACUAUGUGGUGCUUGCAUGAGACCAUUUAUGUUGUAAUGUGUUACGACCAUGUCAUACAUAAUUAUGUCUGUUAAUCCUUGUUGCAACCCAGGUUGUGAUGUACAGAUGUGACUCAACUUACUGGGUAUGAGCUAUUAUUGUAACUUACCCAUUAGUUCCUGUGUGCUAUGGACAAGUUUUGGUUUAUAUAAAAAUACGUGUUGGUAGCGAUAAUGUUUGACUUUAAUGCAAUGCAACUGGACUGGACAAAUGCUGGUGAUUUACUUUAUAACAUGUACGAACACUUUUCACAGAAACCUCAAGUACUGAGUUUUAACUGCUAUUGCUUGACGUGAAUGCUGCUGACAAUUAAUUAUGGUUGAAACCUACCACCACUAAAUUAUGACUGUCCGUUAAUUAAACAAAACAAAUAGGAGAGACACCUUGAAAAGUGCUUUAUGCUGUUGUUACCGUAAUAUACAAUUAAUGUUGUUCCAAAAAGAUACUUUGCAAUACAUAUACGAAAAACUCACAACAGCUUAAAAAAAGAGGCUGUGAACUAACCAACCAGACAGAAGACACAACUGUGUUUACCGUGCGAUUGAUGAUUUCCAAACAAUUGCAAUCCAUGAGCAGUGCUGACUCAACAAGGCCUAAACAUGCAGACUCAGGCAGAUGGGCUAUAUAAACGUUCUUCCGUUUACGAUAUUUACUCUUGUGCAGAAUGAAUUCGUAACAUAGCACAAGUAGAUGUAGUUAUUAAUCUCAUGCAAUUUAAUCAGUGUGUAACUGGAGGACUGAAAGAGCCACUCGAGGCCACGGCGAGUGUACAGUGAACAAUGCUAGGAGAGCUGCCUAUAUGAAGAGCCCUAAUGUAAAAUUAUUUAGUAGUGCUAUCCCAUGUGAUUUUAAUAGCUUCUAGGAGAAUGACAAAAAAAAUAAU
>cluster1611.fasta:4
GUGGCUGACGGUUCUGUGGCGCAUGGACAACCAGAUCUUUUGCUAGAAAACCAUACUCGAGGGAGCGGUGACCAAAGAUUAAGCCAAAAAAGCACGAGAUUCUACAAGCUUGCUGUUUUGAUGCAUGACAUUUACUUACAACACUCCGAAGAGUCCACUGUACGGGUUGCCCGUCGGUGAUUAUUGGCUUCCCUCCCAGUUGCCCAGAAUAACUGCGACAAGAUGUCCGUUAUGUCCUUCCCCUGUCUAUUGCCCAAGAAGAAGUCAAAACUGCGCCAGAAGUCAAUAGUUAUCCUUAGGCACCCCUGCCAGCCCCUGGCCCUGGAGCUAAUAACCUCUUAGAAAAC
>cluster1607.fasta:4
UACUAAACCACCCAAGUUUCCAUUGUGUGCUAAUGACUUUUGUUUAUAAAAUACAUGUGUUGGUAGCGAUAAUGUUACUGACUUUAAUGCAAUUGCAACAUGUGACUGGACAAAUGCUGGUGAUUACAUUUUAGCUAACCCUGAGAUUUUUCAGCAGAAACGCUCAAAGCUGAGACAUUUAUAGGUAUUUACUGACGUGAAGUGCUGUCUGACAGAGAAUUACAUCAUGGGAAGUGGUAAACCUAGACCACCACUUACGAAAUUAUGUCUACGGUUAUAAAACAGUAAAGUACAAAUAGGAGAGUAUGUGACUUCCUGCUGCAGAUUUGGAUGAUUUCCCAAACAAUCCAUGAGCAGUGCUGAUCAACUCAGGCCUAAACUCAUGCAGACUAAGGUUCGCUUCUUUACGAAGUCUACACUGUGCAGAAUGAAUUCUCGUAACAUAGCACAAGUAGAUGUGUUAACUUUAAUCUCCAAAUUAAUCAGUGUGUAUAGGAGGACUUGAAAGAGCCACCAUUUCGAGGCCCAGUACGAUCGGUGUACAGUGAACAUGCUAGGGAGAGCUGCCUAUAUGGAAGAGCCCUAAUGUGUAAAAUUAAUUUAGUAGUGCUAUCCCCAUGUGAUUUUAAUAGCUUAGGAGAAUGACAAAAC
>cluster1604.fasta:4
UCUCAGACAACAUAUUUUAUUUGUAUUUUUCUACGAACAAACAUUGAUGUAGACAAAUAUGAAUGCUUGUUUUUGACUCAUCAUGGCGAAAGAAUUUAAGUAGUCGCAAUUAAAACUGUUGUUUCCUCAACAGCAGGACCUUAAUUCCCUCAGGCGGUUCAUAUAAACAGGAUGAAAGGCUGAUACCGCAUUGUUGUGAAAAGAAAUUAGCAUGUAUUAUAGGGAACUGCAAGCUAGACUUCUAUGGUGCUACAACAUAACGUGACUGAGAUUGAACCUGGCAAGUCAAAUCUGUAUCUCAGUCUAAUAUCCAAGAACACAGAAGCUCAGAGAGAGGGACCACUUACAACGUAAACAGUUAAGAUCACUAGUAGGAUUCUCUGUAAUGUGGAUUGCGUAUGCUGUCUCCAAUCACAGAUACAGUGCAUCACACUGAGCCCAAGGCAAUUUAAAGAUCCUGCUUAAGAAGCAUGCACUCUCAUCAAUGUAUACAUUGAUGUGAGACAAAAAAUUUGGAAGACUAAUCAAGAAUAUUAAAGGUUGACUUGCCCAGCUUCAGUUGGUCACUUGGCAAGUCACACGGGAACGUGGUUGACCCACACGGUGCCAUCAAUUGGAUGACAAGAUCCAAAUAAAGAUCAGUCAUGUGAUAAGCAUUGACGCAUACAAAACCCAGAGCCUAAGGACAAAAGAAGAAGGCUGAUGAACAAGCCUAAAGAGAAACAAAACUGUUUUCCUGCGAAGAUUUGGAUGAUUUCACCAAACAAUGAUCCAGUGCUGACUCAACUCAGGCCUAAACUCAUGCAGACAGACUAUAUAAACGUUUUUCCGUUUACGAUAUGUCUACUUGUCAGAUGAAUUUCAGCAAGUAGAUGUGUUAUUUAAUUUAAGUGUAACAUGGAGGACUUGAAAGAGCCACCACAUUCCGAGGCCGGAAAGUGUAGUGAACAAUGCAGGAGAUGCCUAUAAGAAGAGCCCUAAUGUGUAAAAUUAAUUUGUAGUGUUAUCCCUUUUAAUAGCUUUAGGAGAAUGACAAAAA
>cluster1602.fasta:4
AGAGUAUCAUGACGUUCGUGUUGUUUUAGAUUUCAUUAAACGAACAAACUAAAAUGUCUGAUAAUGGACCCAAAAUCAGCGAAAUGCACCCCGCACGUUUGGUGGACCUCAGAUUCAACAGUAACCAGAAUGAGAACGCAGUGGGGCGCGAUCAAACAACGCGCCCAAGGUUUACCCAAUAAUACUGCGUCUUGGUUCACCGCUCCAUUGGCAAGGAAGACCUUAAUUCCCUCGAGGACAAGGCGUUCCAAUUAACACCAAUAGCAGUCCAGAUGACCAAAUUGGCUACCGAAGAACCAGACGAAUCGUGGUGGUGACGGUAAAUGAAAGAUCUCAGUCCAAGAUGGUAUCUACUACCAGGAACUGGGCCAGAAGCUGGACUUCCCUAUGGUGCUAACAAAGACGGCAUAUGGGUAACUGAGGGAGCCUUGAAUACACCAAAAGAUCAUUGGCACCAUCCUGCUAACAAUGCUGCAAUCGUGCUCUCCAAGGAACAACAUGCCAAAAGGCUUCACGCAGAGGGGCAGAGGCGCAGUCAAGC
>cluster1593.fasta:4
AUGCGAGGUGGGGCCCGGGGUGAAAGAACUGUGAACCUCCUCUCUGUGUACCAUGGAUGCUCACAAUUGUCCGUGUCGAAGUGGUUACGGAGGCUCAAAAAGUGAUGGAUGGGCGGUCAAGCACCAGUGGCCAUGGGAAGCAACUAUGAGUAACAGCAAGCUCAGUCAGCCAUUAGUAUGCGUACCGAUACAAACGACUAGGUUGCAGAAAGGGUGACGACUAGUGUGCUGCGCAUUUAGAACCAGACGUGUUUCAGCCAUCACGAGCGCAAGAUUACUCUUAACAGUAGCUACAAAUGUGGACAGCUCCCAGACCCAUGAUUGCCAAAUCACAGCUGCGGAGAGUACCCCUAACCUCAAAGGGGCGUCGAGGGAAGUGCCAGUGCGGGUGCUUGCUGAGCUUACCACUUAACCUUCAGGAGGAUGUCUCAUACAAUCAGCUACUGUGUAGGCACGUAACUUUCUUUGCAUGUUCAGUUGACCUGAGUUUGAGGCUGCCGUACGUCGGGUGGUUCACCAGCUCUUGGUGUGCCGUGAAUUUGUGUAAGCUUGACCUUCAAAUAGUUGGCCGUCCUGAUUGCACGUGGAGCAGAGGCAAUCUGGAGGUUGAGCAUGAUACUCCUGGCUCCGUGUUGGCAAGUGUUUAACGUGAGCAAUCACAUGCACGUGCCAUGCUUUUAACCGCGCACUUGCCAGACCCAAGCUGAGAUAAGUGUGCAUGCGUGAGUUUCUGAGGAAUGUGUUCCAACAUGCACCAAGAGUGCGCUCCCCAUGCAGCAGGCAGUCCUGCUUGUUACAUAUCUCUGUCAUUAGACAAACAGUGGUUACUAUCUCACAUGGUUGGGGAACCCUUAGCCGCGGAGCGUGGAGUAAAGCAACUGCAAAAACAUUAAUUUUUUAAUUUCCAUUUUAAACUUUUAUCA
>cluster1577.fasta:4
UGACCGCGUCCUAGCCCACCGUCCCCGGCUCCGCGCCGCCGAGCUCCUAACGUCUGAUAACCCUCCACCCUGAUCGGGGAGCUCCGCGACUCAUGUCCCAACCAGGGCUUCCGCUGACAUUAAGGUGCUGCGACGAAAGAGAGAUCAAGGGCCGCCCGCCCAGUGGCUCUACUAUUGGCAGUGGCUGUCGCAAGCAGUCUUGUGUCCCUCCCUGUCAACCUCUCUGUUUCUGUCCGCAUCUUGGGGGUAUCGAAAGUGUACUUGACCGCGGGGCACGGCUACCUGCCACCGGUCCCCCCAGCCCUCACUGGGACCCACCACCCCGCUGAGUGCUACCGACGGAUUGGAGGGGUCGCCCACUGUCGGCUGUGAGCUGGGCAUGACGGGGUAGAAAACCCCUGAGUGUGACAGCCAUUGCACUUGCUGAGUGACAGUGGGCACCUCCAGUACUUCUCUGCACAGAGCCUGAUUGAACAGUGCCCAAGUCCCAUUAUUAUAUUUACCUAUUAAACUCAA
>cluster1575.fasta:4
CAGGUACAACAAUCAUCUAAAUGCUACAGUUGGUGGUUACUGAAGAAUAGAAAAACUGGUUUCACGUUUCAUCAAAUAACCAGAUCAAAUUGUACGAUGGUGUGAAAUGAAUUCUUCCUACAAAAAAGUGAGAGCCUGAAAACAUCCAAAUUACCCAAUGCGGUUCUCGUGUUAAUGAACCAUUAUGUAACCACACACUCUACGUCCUAAGCAAACUAUAGUACAACUAUUCCCACGUUUUCGAAGGGAAGGUCUAAUAUCAUCUUUUGAUUUCUCAUCACACACCUUACGCGAUUUCUCUGCUGCAAUAUGUACUGGUUAAAUUUUCGUUUACUCUGUGAAUUGAUCUUUAGAGCCUAUUUUGG
>cluster1570.fasta:4
ACACUGGUAAAUUAUCUCAGAACGUCCCGGUCUGGUUAUCAGAGGACCAGAGUUGAAGCGUUUCAUGAAAACUGCCCUCAUUCUGUUGAAAUUAACUUGUCCUUUUUUCGUAAAAUCAAGUUUCCAAUAUCUUAUAUUUCAAGGGAAUCCAAUUGCUGUUGUGUCGUUGUGAGAGCUGAGUAACUUAAGUAAGCUCGUGGCAAGUCAACUUGGUAAUAUAGUAUUCCAAAUGUCCUAAAAAAAGUCUUUAACUUUAAAGCAACUUCCAUCCAAAGGUUGAAUUAUCUUUCAUAAAAUCUGUUUAUGUUUAAAACCAUUUGAAAGUAAAUUCUAUCAAUUAUUUAUACUUAAUUAAGAAGAGUAAAGGGAAGAAAAAUGAAACACAUUUUGUAGCUCAAGAUAGGGUUUAGAGGUUCUGUUUUCUAAAUUACUACUUUUAUAUUUUUUGAUGACGUUUCUAAAUUGAGAUAAUACUUCCAUUGUCCCUCUAAGCUCUACAAUUCUUAACCCAAUAUGCGCUGUCCGUUAUGUCAUUGGUGAAAUGCAGUAAUCAGAGUGGUGUUUAUGAUAGUCGAGUGUUUUACCUCUGGGACGCUGCCUUAAUUCUGUGAUGCUAAAUAUAACCCGAAUGUUUAUAUACUAUCUUAAUAUUUAGUUAUUAUAUCUUUAGUAACAUUUGAUGAUUAAGUUCUGGGGUUAAAAAAAAUGC
>cluster1547.fasta:4
UAGUGGUUUGUAAUGAUAACCAGAAGAGGUUAAACUUAGCAUUUUAAUAUUGGGAUCAACCACCACCCAAAUUGUGUUAACUGUUUGGAUGACAGAUGCAUUGUGCAAACUUAAUGUUUUCACGGUGUUCCACCAGUUUUGCAGUGAGAAAAAUUUUUGAUGGUGUUCCAUUUGUGUUCAACUGGAUCAGAGCUAGGUGUUGUACAUAAUCAGGAUGUAACUCUUGACUAGUUUAAGGAAUUACUUGUGUAUGCUUGACCCUGCUAUGCUUUCUGGUAAUUAUUACUAGAUAACAGUUCAGUAGCUGCUUCAAUGUUUAACAAACCCGUAAUAAGAUAUGACUUUGCUGUGUCUGGUUUCAGAGAUUGUUAUUAAAUCUGGUAAUGCUGCUAUCGGAUUAUUAUGUAUCUCAUUGAAUCAGACAACUACUAUUGUGAAGUUGUUGAUAAGUACUUGAUUGUGUGGCUGUAUUUGCUACAAUCAACAACCAGACAAUCAGCUGGUCUUAUAAAUGGGAAGGCUGAUUUAUUAUAUAUGAGGAUCAAGAUGCACUAUUACAAAACGAUGUCCCCUACUAUAUAAAUGAAUCUUAUGCCAUAGUGCAAAGAUGCCCGUAGCUGGUGUCUAUUGUGUACUAUGACCAAUAGACAGUUAUAAAUCGGUGGUUGGCACACAUGUAAAUUAGUGAUGAAACCACCUUAUGGUGAUUAUCCUAAAUGUGAUAGAGCCAUGCCUAACUAGAAUUAUGGCCUCACUGUCUUGCUAAACAUAACGUGUUAGCACACCGUCUAUAGAUUAGCUAGUGUACUUUGAGUGAAAUGGUCAUGUGGGUCACUAUGUAAACCAGGUGGAACCUCUCAGAGAUGCCACAACUGUUUAUGUAAUAGUUUUUAACAUUUGUAGUGUCCGCCAAUGUUAUCCUUCGAUGGUAAAUGCCGAUAAGUAUGUCCGCAAUACAACAUUAUGAGUGUCUCUAAAAAGAUGUUGACACAGACUUGUGUUUACGCUAUGCGUAAACAUUUCAAUGAUGAUAUUCGAUGCUGUGUUAGCACAUCAGGUUGUGCAAUUAUUUUUAAAAUUUAUGUCUGAAGCAAAAUGUGAUGAGACUGACCUUAAAGGACCUCAUGAAUUCUAAUACAAUGCUAGUUAACAGGGUGAUGAUUAUGUGUACCUUACCCAGAUCCAUCAAGAACGGGCCGGCUGUUUGUAGAUGAGUAAAACAGAUGUACAAUGAACGGUGUUCUUAAGAUGUCCACAAACACCUAAUCGAGUAUGCUGAUGUCCAUUUACAUCAAGCUAGAUGAGUUAUAGGACCGUUGACAUGUAUCUGUUAUGUCUAAUGAUAACAUAAGGUAUUGGAACCUGAGUUUUAUGAGGCAUGUAAGACGUACAGUUGGCUGGUCUUACACAGACUCAUAUGUGGUGUUAAUAUCGUAGACCUAGUAAUGCUGUUACGACCAUGUCAUUAACAUCCAAUAUUCUUGUCUGUUAAUAUAUGCUGUGAUGUCAGAUGUGACUAUUAGGUAUGUAUUAUCAUACCCAUAGUUUCUUGUGCUGGACUUUUUUGGUUUAUAAAUACGUGUUGUAGCGAUAAUGUUACUGACUUAAUGCAAUGCAACAUGUGACUGGACAAUGCUGUGAUUAUUAGCUAACCCUGUACUGAAAUUUCUAAGAAACGCUCUACUGAGGAGACAUUUAAUGUUUAUGUAUUUCCGGUGCUGUCUGACAGAAAGAUUUGAUGAUUUCAAAAUUACGAGCAGUGCUGACUCAACUCAGGCCUAAACUUUCACCACAGGCAGAUGGGCAAUAAACGUCGCUCGUUUUAUACUGUGCAGAAUGAAUUUAUUCACAAGUGAUGAGAUAAUCCAUAGCAAUCAUCGUGUGUACGAGGACUUGAAAGAGCCACUUUUAGACGUACGAUCGGAUGCCUCUAUGGAAGAGCCCUAAUGUGUAAAAUUAAUUAGUAGUGCUAUCCCGUGAUUUAUAGCUUUAGGAGAAUGACAAAAU
>cluster1503.fasta:4
CUAAAGCUAUCAGGCAUUACAAUGGUAGGAUAUUUGGACACUUUAUGUUCUUGUAUGUAACUAAACAAGAUCAUUUGAAAAGCGCUGUUUUAAACAAUUUUGACUGCAAGCAUAAAACCAGCUCUUCGCUGAGUCAGCUCAGACUCAGCUGCAGACCUAGCAUGCAUGCCCAUGUCUCCUGUAAAGCCUAUGGAGUUAGGCCGAAAUUAAAGUCAUUUUAAUAUUAAA
>cluster1491.fasta:4
AAUCCAGUACAACAUACAUUUUGAAUGUGAUUUUUAAAGAAAUUGUCAACUUCACUGUCAUUAAGUAGUUAUAUGUCCUUAUACAAGUUGCCCUUCCUCAUAUUAUAUAUGUAAGAUAGGCAGAGCUUAUGAUUGAAGCGUUCAAUCAUCAAUAAUUGUUAACACAUUUGAACCUAAAUGUAGUUCUGUUGUUUUGAAUUUGUACUGCGUUUUAGAUACAUAAUUAUGUGUAUGCUUAUGACACCUGGGCCCACAUAUGGUUAAACCGCGAACUCAGUACAAUAAAUGCAUUCACAUUAUUGAAGAUUACGAGUCAUACAACAAUAAUCAUGUGGACCGCUUGGUGGUAAUAAGUUGUCCAAAUUUACUGAACGUGAUGACUCUAGGCUAAAGCACAUAUUGCAUAAGAUAAUACGCACAAUCCGUGGUGAUCGUACAAUUUAGAACUUUGCAAAGCUUCACCAACACGAGUCUCUUCUUCCAACUAUAUAGAUCAAUAGCACGAACUCGAUUGGAAUGAGUAUGGCUUGUCUACAGUAUUGUGCUUAAGCCAUAACAAACUUUUGUAAUUAGAACUCCAAACAGUCAAUGCAGUCAGAGUGCAACAGGAAACUAACAAUUUUUUGUUAAAACAUUUGCCCGGUUAGAAUGUCAUAUGAAUCACGGAAGGUGAUGCACAUUGAAAACAAUAGAAUCUCUGAUGCUAGACUACUAGGCGACAAAAGAGUGAACUAACCACACAAAAACAGAAAUCUGACUUUUCCUGCUGCGAUUUGGAUGAUUUCCAAACAAUUGCAACAAUCCAAGCAGUGCUGACUCAACUCAGGCCUAAACUCAUGCAGACAUAAGGCAGAUGGGCUAUAUAAACGUUUCGCUUUCCGUUUACGAUAUUGUCUACUUUGUGCAGAAUGAAUUCUCGUAACUCAAGAUGUGUUAUUUAAUCUCACAUAGCAAUCAUAUGUAUUAAGGACUUAACCACAUUUCGAGGCCACCGGAGAUCGAGUGUCAGUGAACAAUGGGAGAGCUGCCUAUAUGGAAGAGCCAAUGUGUAAAAUUAAUUAGUAGUGCUAUCCCCUGAUUUAAUGCUUUAGGAGAAUGACAAAU
>cluster1485.fasta:4
UUCUAGUACAAACUUUGUUUUUAUACUGUUCAACAGAAAAUAUUUUUCUGGUGUAAUCUUACUUUGUGCUUAUACUACAAGAUGUGUUAAUACAAUACUUAACUUGCUCUGUCAGGAAUUACAUUUCUCGUGUAAAAUUCCAAUGUACACUUUUGUUUUGUUACUAAGUUAUUCCCAUCAUCCUAACAUCGAAAGGGAAGCAGAACUUUAUGUUAUGUUGGGCAUAGUGUUUAACUUGCAAAGAAGCAGAAAACUUAUUUGUUCUAUAUGCUUAGUGCCAAUAAACGUCCCACGCUCAGGUUUUCUGUCCGAUGCAUGAAUCACAUGGAAGGUUACAACGUGCCAUCAAUGGUCAAAGAUCAAUUUCAAAAGUUAUCUGAAAAUUUGACAACACCACAAAGCCAGAAAAAAGCUGUAAAAAGUCCGGAGAAAAAAGAACUUGAUCUUUCCUUGAUGUGAUUUAUUCAAAAUCAUGAAGUCGACUCAACGUAAAUGAACACAGGCGUGGGCUUUCUUUCGUUUUAGAUUGUAUUUGUGCGAGAUCGUAUCAGCCAGUAGAUGUGUAACUUUAAUCUCCUAGCAAUCUACAAAUUGGAACUCAUAGAGGACUGAAGGCCACAUUACCAGCCACGGAGAUGAUUUCAUGAAUGACAUGCUAACUGCCUAGAGGCUAUGAAAUAAUUUGUAUAUCCAUUUAAUACUUUAGGUGAAGCCCUCAUCCCCAUAUACCUAUUAUAUUUACAUCCCCAU
>cluster146.fasta:4
AUAGCUUUUUUAGUCUACCCUUCAACAUCCAAACUAACCAAUACCAACAUAGAGCCAGGAAUGAGACCCUGAUCAUUUACCGAAUAUUUAACUGAGCCUACUUUACUUUUGACCUAAGAGAAUCAACAACCCCCUACUAUAAUCAAUGAACAUGUCUACUACAAUAACAGCUAGGGGCCUCACUUUAUCUACUCUUCCAUUAUUUAAACCAGGAACUCGAUUCUAGAGUUGACAGAUGUCCCAUUAAGCGUCUAUAAAAAUCAUCAAGAUGUUACCCACUAUUCCCACCAGGUUUAACAGAUGGUCGACUAACAACCAUACCACAACACCGGUCACUAUGGACAAUAUAAAACUGAAAGCUAACCACAGUAACUCUGAUUCAUAAAUUUGAAAAGGUUGUUUAUAUAAUAUCACCCUCUCACAACAAUAAAACACCACCACCCAACACAUCCUACAUCAUAUCCAUCACAUACCUCCUACCACUCCCCAUA
>cluster1437.fasta:4
AAGGCAGAGCUUUUGUGUAGCUACCCCUGCCUGCAUUGGCAACGUGUUCCAGAUAUGUGCUUGAUGGAUGCAGCAUGUGGUAUCUCAGGAGAGCUGCUAACAGCUGUACCAAAAUCCUUGCCCAUCCCUUGUCUCUAAUCAUCUUCCUUUCUAAAGGAUGUACCUUACCAGCCCGGGUGUAGGAAAACAGGGCAAGAGCAAGGCAUGCGAUGCCAUAUUAUUUGGCUUGCAUGCUCAUCUGCCACUGCCAUGCUCCAGUGUGAGGUGCUCCUAGGUAUCCUUGUUGCUAAUGUUUAAUUUGCACAUCUCUGUCAGUCAAACUAAUUUACUCUCUGUUCAGGCCAGAAACCAGCUGGCCUCUCAGAGCUUCCACGUGUCAUGACCUUGUACAAAGCUGGGUCCAUAAAGAGCUAUUUAAAAAAAAAAAAG
>cluster1392.fasta:4
AAACAGAAUUAUGCUUCCUUGGACGUGAGUGCUCUGACAAGAAAUAGGGUUGAACCUAAAUCCACGUAGAAAAAAGUAAUACAAAAGAGAGAUUCUUCCUGCUGCAGAUUUGGAUGAUUUCCAAACAAUUGCAACAAUCCAUGAGCAGUGCUGACUCAACUCAGGCCUAAAUCAUGCAGACCACGAUGGGCUAUAUAAACGUUUUCGCUUUUCCGUAGAUAUACUUGUGCAGAAUGAAUUCUCGUAACAUGCACAAGAGAGUAGUUAACUUUACAAGCAAUUUUAAUCAGUGUGUAACUGGAGGACUUAAAGAGCCACUUCGAGGCCACGCGAGUACGAUCGAGUGUACAGUGAACAAUGCUAGGAGAGCUGCCUAUAUGGAAGAGCCCUAAUGUGUAAAAUUAUUUAGUAGUGCUAUCCCAUGUGAUUUUUAAUAGCUCUGGAGAGACAAAA
>cluster1388.fasta:4
ACGACGCCGCUGCGCGGUCGCGCCCGCCAGCCGGGGCCCCCCAGCCAGCCGCCGCGGCAUUGCCCCGCCCGCCCCCCCAGCACCCCCCACGCGGGCCAGGGGGCUGUGGCUCCCCGCCCGGUCCUGGGCGUUGAGCAUCGCAGCGCCCGACCAGGCUCGGGGGGGCUCGGAGCCAGGCUGCCAGAGGCCCACCACGCCGCACUGCAGAUAGGACGAUGAGACAGGCAGCCUGGACGUUCGCCACCAGGACCUGCCGUGGGCCAGCGGCCCUGAGUCAAGUACAACCAAUGUCGAGUUUGCCGAGAGUUGGCCGAACGGCACCGCCCUCCUCACCCACCUUUGCGCGCCGACACAAACAGUUGACUGAUGCUGGAUGGAAGUGAGGUCCCCCAGUACCAGCACAUGCAAUAAAUUUAUUAACAUAAAC
>cluster1375.fasta:4
CUCUAAUCAGUGUGUACAUAGGACACAAGAGACAUUCAGGCACGACAUGAAGUGAAAUAGGUCCUAUUGAGAGCUAGGUAAAUUAAUUUAUAGUCUUCCAAUUAACUUUCUAAAACAC
>cluster1370.fasta:4
GAUGCGAAUGGGCUCCGUUCUCUAGAGUGCUGUCCAUUCUUACAAUUAGACAAGGUAGGCUCACACGCGCAGUUGGUUGUUCUUCUGCUGUGAUUUUGUUUUUAAUCAGUCAAAUUUAUGUUUUUGAGUCCCUAUGAAUUACUAAUUCAUCUGGAAGUUCACAGGCAACUAAUUUGUUCAGACCACUGCCGCCCAGUGGUGCUCCAGUGGAAUACAAA
>cluster1368.fasta:4
AGGCGCAGCACGACCAAGUGGGUUGGCACACGUCUAUAAAGCUGUGAUAAAGCGAAAGGUCAGGGUGUAUGUCCCAUCCACAGACCGCGGUGAUUUACUGCAGAUCGUCUGCUAGAGUCCCAUCCAGGAGUUGACAUGUACCAGAGCUCAGUAGCGGCCAUUGGACCUCGUACAUGACCACUAGGCUGCUUCUCGACACAUCUCUGAUUGGAGUGAGUGAGACAUCAUAAAGGCGAUCGGUAGCUCCAGUUCAAGUGACAUGAGUUGUAUACAAACCACCCAACCAUCAAAAAUUUUGGUGUGUGCGAAGCACUUAAUGAUCAUGGGCAGAUAAUUCAAUGAAGCUCUUCAGAGUUAUCGCUUGCUGUAUUGUCUGCAGAUAUCAACAGCUCUGAAAGCAGGUGACUAAACAGGAGGCCUCAACUUUUGUGUUUCCGUCAACUAAUUGGUCAGUAUCCAGUUUAAAUUGAAUUCAGUUUACAAUAUCAUGCUAAAUUAAAAUAUCUGUCAGCUGUUAUGCUGGAUCCAAUUGUUAUAACUUUCCUUUUUGUUGUUGUUUUGUUAAUUUAUUUCUCGUUGUCUAAAUGAGGGUGAUAAAUUUAUUAUUGUAUGAGAUUUAAAUUAAAAGAAUUUAAUAAC
>cluster1365.fasta:4
UAGCAAAUCUAAAACACAAAUGUAUAAUUUACUCCAAGCAAACUACAUUUAAAUAAGACUUGAAGCAUUCCCGACGGACAUAUCAUAAGUACAUGUGGCAUGGAAGGCCUAAGUAAAUUAUUUAGGGCAUCCUGUUUAAUCUCUAGAGAAUACAAAUAAAA
>cluster135.fasta:4
GAAACUUUUGGAUUAAUGCUUACAGAUUAAGGCAUAAUGGGAUAACUGUUACAUAACUGUUGUUACAUAUGCAUUCAUACCAAUCCAUAAUCUCUAGCUAUAAGAUUUAUGUAUUUUAUGCCGUGACUCUUCUAAAGACAAUACACAAAGUAUUGCGAAAUAUGAAUGUCUCAGCUGGAUCAGAGGAGACCAAAGUUAAAUUGGCAUGAUACCUGUGGUAUCUCUCUCUACAAUUAAAGCUAGAAAAACGCAAUCUAAAAAUCCGUUAGCCAUUAUCAAAGCCACUUGCAAGUUCGAAAGGAUUUGGGAAUAUUUACAUUAUUGUUCGCUUUCUUAUCGCAUAUGUCAUGGGUUCUAGUCUCUUGGUUUGGUCAUUGCUAAUGACAUAAUCCGGCUACAAAGCCACAUGGAUCUUCUUCAUUGAUAAACAUGAUGUACCACUAUCUGCCGUUGUUUUAUAUUCUGUAGUUAAUUUAAAUUCUUCAGUGAUUACGAGACUAAGCCAUAAAACCUA
>cluster1358.fasta:4
UGAUUUAAGCUCCGUGGUCGAGAAGAAGCAGCUGUUGCAAAUUAUGGAUUACAGAAAUUGAUAUCAUUGACGAAGCGCGUUGGGCUCCUGUCUGAGCGGCUUCGACUGUCCGGG
>cluster1355.fasta:4
ACUGCUCUAGACUUAAUCACUACGCUGCUCCGCCGUGAAGAGCCCUACCAUCAUGACUGGGAGGUAUCAGCACGUCAUGGGUAAAUUGGCUUUCCCACGGAGGUGACAACCUUGUAAUAACAAAGUCUACUAACUAAUACAAGGGCAAUCUUCCCAUGGCACUUACCACCAAAAGGUAGAGUGUCUUUAAGCCCAACUAUAAUACCCACUUAAACGUAAAUCUGCUACAUAAUAAUAGAAAGGAGUUAAAACUUAAUAACACACAAGACCCUAAACUGGAUAAUACACUUGUUACUAAACCCUACUGUUAACCAACAAAACUACUUAGAAUCUACACAUCGUGAUCAAGCUGCGGUGUUCACCAGAGAGCACGUAAACCUAUGACCACCUACCUUGUUCUAGUUCGCAUUUCACAUACGCAGUAAAGUAAGUGAGCAAGUACCCUCUUCGAAAACGUUAGUCAAGGUUAGUAUGAGCAAAGAUGGUCUUCUAUCUCUAAAACCCUAUCAUGAAACUAAGCAAGGAGCUCAGAAUUAAGAAAAGAGUGCUAUAAGGCCAUAAGCACGAAAACCGUACUCCCAAUAUUUAUAACUACUACUAGAGGAAGGAAAGAAGCCAAGUGAUUAUAUAAA
>cluster134.fasta:4
AAUGCUGUUACGACCAUGUCAUAUCACACCAAAUUAGUCUUGUUGUUAAUCCGUAUGUUUGCAAUGCUCCAGGUUGUGAUGUCACAGAUGUGACUCAACUUUACUUAGGUAUGAGCUAUUAUUGUAAUCUACCCAUUAGUUUCCAUUGUGUGCUAAUGGACAAGUUUUGGUUUAUAUAAAGUGUUGGUAGCGAUAAUGUUACUGACUUAAUGCAAUUGCAUGUGGACAAAUGCUGUCAUUUAGCUAACACCUGUACUGAAGACUCAGCUUUUGCAGCAGAAACAAAGCUACUGAGAGACAUUUAAACUGUCUUAUGGUAUUGCUACUGUACGUGAAGUGCUGUCUGACAGAAUUACGAAAAACAGAAAUGUGACUUUCCUGUGCAGAUUUGGAUGAUUUCCAAACAAUUGCAACAAUCCAUGAGCAGUGCUGACUCAACUCAGGCCUAAACUCAUGCAGACAAGCAGAUGGGCUAUAAACGUUUCGUUCUUCCGUUUACGAUAUAUACUUGUGCAGAAUGAAUCUCGUAACAUAGCACAAGUAGAUGUAGUUAACUUUAAUCUCCAAGCAAUUCUUAAUCAGUGUGUAACAUUAGGAGGACUUGAAAGAGCCUUUUCGAGGCCACGCGAGUACGAUGUGUACAGUGAACAAUGUAGGGAGAGCUGCCUAUGGAAGAGCCCAUGUAAAAUUAAUUUUAGUAGUGUAUCCCAGAUUUUAAUAGCUUCUUAGGAGAUAAAAC
>cluster1331.fasta:4
CUCGCGUUCGGAAUGUCGUAGGCUAUGAUACUGGAGGUGACCUCCACGUGCCUCAAAUGAUACAAAGACCAAAUUAUCAAAAUGGUCAUUGGAAUAAUUUGACCAACCAACAGAGCCUAAAAGGAAAAAAAAGGCUGAUGAAACUCAAGCCUCAAGAGACGAAGAAACAGCAAACUGUGACUCUUCCUGCCAUUGGAUGAUUCUCCAAACAAUUGCAACAAUCCAUGAGCAGUGCUGACUCAACUCAGGCCUAAACUCAUGCAGACAACAAGGCAGAUGGGCUAUAUAAAUUUCGCUUUCCGCUUACGAUAUUUACCUUGUGCAGAAUGAAUUCGUAACUACCAAAGUAGAUGUGUUAACUUUAAUCCUAGCAAUUAUCAGUGUAUGAGGACUGAAAGAGCCACAUUUCACCGAGGCCACGCGGAGUACGAUCGAGUGUACAGUGAACUAGGGAGAGCUGCCUAUAUGGAAGAGCCCUAAUGUGUAAAAUUAAUUUAGUAGUGCUAUCCCCAUGUUUAAUAGCUUUAGGGAGAAAA
>cluster1314.fasta:4
UACAAGCAAUCAAUCGGUAUAUAGAAGAAAGACAUCACCGGGCCACGUCGAUACGUUGAUAGAACAUGCUAGGAGCGCCUAUAUAAGCAAGUGAAAAUAUUUUAGGUGCUCCCCAAUUUAUACUUUAGGAUGAAAAAAAU
>cluster1285.fasta:4
CUAAUAUUUCGAGACUUGUUCAGCUUUCUUAUAAGAAUUUUUCUUUCUGAAAUUCUCUCAUUGGUAUUAUCAGGAAAACUUAUAUAUGUUUCAGAAAGAAACUAAAAUGAAAUUCCAAGUUGAUUUGAACUUUGCAUAAUGUAAACUGUUAAUAAUUUGGCUUGUGGUCACAUCACCUGCUGCUGUUUUAUACCUGUAAGCAAGAAUUUGUUUAUAAUUUGAUGUUUAAAAUUUUAAAUGAAUUACAUGAAUUCUAUAAAAAUUAUUACACAUCUAUACACCUUCACUAUUUAAAUCUACAUAUUUCUUAAC
>cluster1258.fasta:4
UUUCAAAAAAGGACUGUAUGAUUUUGUAGAAAACCCAGAUAUAUUACGCGUAUACGCCAACUUAGGUGAACGUGUACGCCAAGCUUUAAAAACAGUACAAUUUGUGAUGCCGCGAAAUGCUGGUAUUGUUGGUGUACUGACAUUAGAUAAUCAAGAUUAGGUAACUGGUAUGAUUGUUCAUACAAACACGCCAGGUAGUGGAGUCGUUGUAGAUUCUUAUUAUUCAUUGUCUAUAUUACCUUGACCAGGGCUUAACUGCAGAUUGUUGACACUGACUAACAAAGCCUUUGUGGGAUUUGUUAAAAUAUGACUACGGAAGAGAGGUUAAAACUCUUGACCGUUAUUUUAAAUGGAUCAGACCACCAAAUUGUGUUAACUGUUUGGACAGAUGCAUUUUGAUUGUGCAAACUUUAAUGUUUAUUCCUCGUGUUCCCACAUUUUGGACCACUAGUGAAAAUAUUUGUUGAUGGUGUUCCUUGUGUUCAUGGAUCAUUCAGAGAGCUAGGUGUUGUCAUAAUCAGGAUGUAAACUAAGCUCUAGACUUUAGAAUUACUUGUGUAUGCUGCUGACCCUGCUAUGCACGCUGCUUCUGGUAAUCUAUUACUAGAUAAACGCACUACGUGCUUUCAGUAGCUGUCUUACUAACAAUGUUGCUUUCAAACUGUCAACCGGUAAUUUAACAAAGACUAUGAUUGCUGUGUCUAAGGGUUUUAGAGAUUCUGUUGAAUUAAACACUUUCUUUGCUCAGGUAAUGCUGCUAUCAGCGAUUAUGACUACUAUCGUUAACACAUGUAUCAGACAACUACUAUUUGUGUUGAAGUUGUUGAUAAGUACUUUGAUUGUUACGAUGGUGGCUUAAUGCUAACCAAGUCAUGUCAACAACCAGACAAAUCAGCUGGUUUCCAUUUAAUAAAUGGGUAAGGCUAGACUUUAUGAUUCAAUGAGUUAUGAGGAUCAGAUGCACUUCGCAUAUACAAAACGUAAUGUCAUCCCUACUAUAUCAAAUGAAUCUUAAGUAUGCCAUAAGAAUAGAGCUGCAGCUGGUGUCCUAUCUGUAGUACUAUGACCAAUAGACAGUUCAUCAAAAUUAUUGAAAUCAAUAGCCGCCUAGAGAGCUGUAGUAAUUGGAACAAGCAAAUCUAUGGUGGUUGCACAUAAAGUUAUAGUGAUGAGAAAACCCACCUUAUGGGUUGGGAUUAUCCUAAAUGUGAUAGAGCCAUGCCUAAUGCUUAGAAUUAUGGCCUCACUUGUUUUCAAUACAACGGUUGUAGCUGUACACCGUUUCUAUAGAUUAGCUAAUGAGUGUGCUCAAGUAUUGAGUAAGUCAUGUGGGUAUGUUAAACCAGGUGGAACCUCAUCGGAGAUGCCACAACUGCUUAUGCUAAUAGUGUUUUAACAUUUGUCAAGCUGCACGGCCAAUGUUAAUGCACUUUAAAUGGUAAAAAUUGCCGAUAAGUAUGCACCGCAUUUACACAGACUUAUAGUGUCUUAGAAAUAGAGAUGUUGACACAGUGAGUUACGCAUAUUUGCGUAAACAUUUCUCAAUGAUGAUACUCUGACGAUGCUGUUGUGUUCAAUAGCACUUAUGCAUUCAGGUCUAGUAAAGAACUUUAGUCAGUUUUUAUAAUCUUUAUGUGAAGCAAAAUGUUGGACUGAGACUGACCUUAAAGGACCUCAUGAAUUUUGCUCAUUGAGUUAAACAGGGUGAUGAUUAUGUGUACCUUCCUUACCCAGAUCCAUCAAGAAUCGGGCGUGUUUUAAUCGUAAAACAGAUGGUACAUAUGAUUGAACGGUUCGUGUCUUUAGCUAUAGAUGCUUCCCACUUACUAAACAUCCUAAUCAGGAGUAUGCUGAUGUCUUCAUUUGUUCAAGAAAGCUACUGAUGUUAACAGGACACAUGUUAGACAUUCUGUUAUGCUUACUAAUGAUAACACAAGGUAUUGGAACCUGAGUCUAUGAGGCUAUGUACACUCCGAUACGUUUACAGGCUGUUGGCUUGUGUUUUCGCAAUCACAGACUUAAGAUGUGGUGCUGCAGACCAUUCUUAUGUUGUAAAUGCUGUUACGACCAUCAUCACAUACAUAAAUUAGUCUUGUUUUAAUCCGUAUGUUUAAUGUUCCAGGUUGUGAUGUCACAGAUGUGACUAUCUUGGGGUAUGAGCUAUUAUUUAUUAACACCCUACUAGUUUCCAUUGUGUAAUGGACAAGUUUUGUUUAUAAAAAUGUGUGUAGCGAUAAUGUUACUGACUUAAUGCAAUUGCAACAUGUGACUGGACAAAUGCUGGUGAUUACAUUUUAGCUACCUGAAGAUCAAGCUUUUGCAAGAAACGUCAACUAGGAGAUUAAAUUAUGGUAUUUACUGUGAAGUGCUGUGACAGAGAAUUACAUCUUCAUGGGAAGUAUAAGAAAACUAGACCACUUAAGGUGCCAUCAAAUUGGAUGACAAAGAUCCAUAAAGAUCGUUCUGCUGAAUAAGCAUUGACGCAUACAAAUCCCACCACAGAGCCUAAAAAAAAAAGGCUGAUGAAUCAAGCCUUCGCAGAGACAGAAGAAACAGCAAACUGUGACUUUUCCUGCUGCAGAUUUGGAGAUUUCCAAACAAUUGCACAAUCCAUGAGCAGUGCUGACUCAACUCGCAAUAUGCAGACCAUAAGAUGAGGCUAUAUAAACGUUUUCGCUUUUCCGUUUACGAUAUAGUCUACUUGUGCAGAAUGAAUUCUCGUAACCAUAGCACAAGUAGAUGUAGAUUUAAUCUAUUUAAUCAGUGUGUAACAUUUGGAGGACUUGAAAGAGCCACUUCACCGAGGCCGAGUACGAUCGAGUGUACAGUGAACAAUGCUGAGGCUAUGAAGAGCCCUAAUGUGUAAAAUUAAUUUUAGUAGUGCUAUCCCAUGUGAUUUUAAUAGCUUUAGGAGAAUGACAA
>cluster1254.fasta:4
AUUUGCCUAACACAGAUACCUAAUUGGUCAAGUGUUGGAACAGGCACUCUCUGAACAAUUGCACGUAGCUAUGCUGUCACUAACUACAGCUGCAUUCUAUACAAAGGAGUUCGAACUACUAUUAUUUGGCUUACUCCAAUGAUUCCUUAAUCUUGCUUCUUCCUUCUAAUAUGUGGCCUGAACGGACAGUACCCUAGGAACUUCACGGCCUCAUAGUUAUCUCCAUAUUAAUACGAGUCUACUCUUGGGCUAAUCAACCAUAAUGAACCCCCAUCGUAAAACCUUUUUCUUUAAUCACCUAUCUCUUCUGUUUAGAGCUUUUUUUAUCCUAACAUCUUCUGAUUCACUGAGACCACACAAACUAACUCUGUUUGUCACCGAGUUAAUCUCCGGUUCAUAACUGAACAUGAAAGAGCACUGUAAAGAACGCAAUGAUCCUAGGAUAUGUACCAUCAUAUUUCAGAGUGACACAGGCCCACUGCUAAAAUUUUCAAUCACUGUUAAAGUUGGACUGUCCUCAGAGCAUUAAAUUCCACAUGGCCGCUAUUAGGGGCUCACGUUUCUUCAAUAACCCAAAAACUAAAUUGUGGCCAUCCACUACAAUAGUUUGCCAAACAGGGCGCACUGAUUCCUUUCAUCACAGCAACCUGAACCACAUAUCAAGAAAUACUUUUCUAAAGCAUCAAACCACGCUUACUACCGCAACGAAAACAGUCAUUGGUUUUUAACAUGCAAAUCCAAUCAUUACAGAUAUAGUCUCACAAGUUCGAUGAAAUCCCACACAGAUGGUUCUACUACAUUAAGACCACUCAAGCGAAUCGACACUCAAAAUCUAUACCCAUUUUAAUAAAACAACCCCACACCACCAUUUUUAUCUUAUUACACCCCCCUACCACUCCAA
>cluster1221.fasta:4
GAUCGACAGCGUGCCCACAACAUUUUCGAGAGUAAUCCUUAAUAAACGUCAAGCCUAAUGAAAAAAAU
>cluster1218.fasta:4
GGCGACCUCCCAGCAGCACCCGCAGACUCAUCCCCAGAGAGGAGAGAGCAGGAGCCUGUGCGAGCCAAAUCCUGGAAUGCCAGUGCUUCCGCUGCAUGACAACGAGUGGGUUGGUCCCUGUCUGCAGCCCAGGAGGAGAGGCUAAGAGGGUCUAGAACACUAAGGCCUGAGAAGGGGAACUUUGGGAAAAAA
>cluster1209.fasta:4
AAACAGCUUCUCUCAUAGUAACAGUAAUUCUCAAACAGGCGCGUGAUUGAAAGUGGAGUCGUCUGCUUGCUGUGCUUCAUAACCUGAGAUGUGUCUGUAAAGCACAACACAGCCACUAAAUAUGUAUUGGGUUAGAGCAUGAACGAGCUGCAUUUGAACAAGCUUUCAGAGUGGUCAAAACAAUUGACUUGACAGCAUACAAAUUGCGUAAUCCAUUUGCCCAGGUCACUUUGAGUCCCAUUGAUGGAAGUCAUGGACGUGUUAAACGGCAUAUGGAUCAAACAUAAUCAAGUUUGCAAAACUAUUGCAAAAAUCACAACCUAAACAAAACUGUAAACAAAGCCUUGAGAGACAGAAGAAACAGCAAACUAUCUUUCAGAGAUUUGGAUGAUUUCCAAACAAUUGCAACAAUCCGAGCAGUGCUGACUCAACUCAGGCCUAAACUCAUGCAGACCAAGGCAGAUGGGCUAAAGUUUCGCUUUCCGUUUACGAUAUGGUACUUGUGCAGAAUGACCGUAACAUAGCACAAGAUGUAGUUAACUUUAAUCCAACUUUAUCAGUGGUAUUAGGGUAAAAGAGCCUUCGAGGCCACGGAGUACGAUAGGUGUGAACAAUGCUAGGAGAGCUGCCUAUAUGGAAGAGCCCUAAUGUGUAAAAUUAAUUUAGUAGUGCUAUCCCCAUGUGAUUUUAAUAGCUCUUAGGAGAAUGACAAAU
>cluster1174.fasta:4
CCUUCCCAGGUAACAACACCAUUUUCGAUCGUAGAUCUGUUUAAACGAACUUAAAAUCUGUGUGGCUGUCACGGCUGCAUGCUUAGUGCACCAGUAAUUAAUAACUGUCGUUGACAGGACACGAGUAUGUUUUUUGCAGGCUGUUACGGUUUGCCGUGUUGAGCGAUCAUCAGCACAUAGGUUGUCCGGGUGUGACAGGUAGAUGGAGAGCCUUGUCCGUUCAACGAGAAACACGUCCAUCGUUUGCCUGUUUACAGGUUCGAGGUUCGUACGUGGCUAGACUCCGUGGAGGAGGUCUUAUCAGAGGCACGUCAACAUUAAAGAUGGCUGUGGCUUAGAAAAAGGCGUUGCCUCAACUUGACGCCCUAUGUCAUCAAACGUCGGAUGCUCGAACUGCACCAUGGUCAUGUUAUGCUGGUAAGAACUCGAGGCAUCAGUACAGUGUGGUGAGACACUUGUGUCCUUGUCCUCAUGUGGGCGUCCAGUGGCUCGCAAGGUUCUUCUUCGUAAGACGGUAAUGAGUGGCCAUGGUUACGGCGCCGAUCUGUUUGACUUAGGCGACGAGCUUGGCACUGAUCCUUAUGAAGAUUUCAAGAAACUGGAAUGUACAAAUACCUCAACUUGUGCUGUGACCCUGUGGGUUUUACUUAAAAACACAGUCUGUACCGUGCGGUAUGUGGAAAGGUUGCUGUAGUUGUGAUCAUCCGCGAACCCAUGCUAGUCAGCUGAUGCACAAUCGUUUUAACGGUUUGCGUGUAAGUGCAGCCCGUUUACACCGUGCGGCACAGGCACUGUAAGUCGUAUCGGGCUUACUAUGAUAAAGUAGCUGGUUUGCUAAAUUCCUAAAAAUGUUGUCGCUUCCAAGAAAAGGACGAAGAUGACAAUUUAAUUGAUUUUUGUAGUUAAGAGUUCUUCAACAUGAAGAAAAAUUUAUAAUUUACAGUUAGCUGUGUAAACAUGACUUCUUAUAGAAUAGACGGUGACAUGGUCCAUAUACGUCAACGUCACAUUAAAACAAUGGCGACCUUUUAAGGCAUUCAGAAGGUAAUUGUGACACAUAAAAAUUGUACAAUUGUUGUGAUGAUGAUUAUAAAAGCUGGUAUGAUUUUGUGAUCCAGAUAUAUUACGCGUAUACGCCAACUGGUGAACGUACGCAAGCUUUGUUAAAAAAGUACAAUUGUGAUGCCAUGCGAAGUAUUGUUGGUGUUGACAUUGAUAAUCAUUCAAUGGUAACUGGUAUGAUUGGUGAUAUACAAACCACGCCAGGUAGUGGAGUUCCUGUUGUAGAUUUAUUAUUCAUUGUUAAUGCCUAUUACUUGACAGGCUUAACUGCAGAGUCAUGUUGACUGACUUAACAAAGCCUCAUUAAGUGGGAUUUGUUAAAAUAUUCACGGAAGAGAGGUUAAAACUUUUGACCGUUAUUAAUAUUGGGAUCGAAUACCAAAUUGUGUAUUUGGAUGACAGAUGCAUUUGUGCAAACUUAAUGUUUUAUUCUACAGUGUCCCUACAAGUUUUAUAGUGAGAAAAUUUGUUGAUGGUGUCCAUUUUUCAACUGGAUACACUUCAGAGAGCUAGGUGUGUCAUAAUCAGACACAUAGCUCUGACUUAGUUAGAAUUACUUGUGUAUGCUUCGCUGCUUCUGGUAAUUACUAGAUAAACGCUAGUGUUUCAGUAGCUGCACUUACAAUGUUUUCAAACUGUCAAACGGUAAUUUUAACAAAGACUUUUUUGCUGUGUCAGGUUAAGGAUCUGUUGAAUUAAAUUUGCUCAGAGGUGUAUCAGCGAUUACUAUCGAAUCUACCAACAAUGUGUGAUAUCAGACAUACUAUUUGUGGUAAGUGUUGAUAAGUACUUGAUUGUUACGAUGGUGGCUGUAUUAAUGCUAACCAUCAUCGUCAACACCAGACAAAUGUUUCCAUUAAUAAGGGUAAGGCUGAUUAUUAUGAUUCAAUGGUAUGAGGAUCAAGAUGCACUUCAAACAAUGUCAUCCCUACUAUAACUCAAGAAUUUAGUAUGCCAUGCAAGAAUGAGCUCGCCCUGGUGCUCUAUUGAGUACUAUGACCAAUAGACAGUUAAAUAUUGAAAUCAAUAGCCACUAGAGAUGAGUAAUUGGAACAAGCAAAUUUAUGGUGGUUGGCACAACAUGUUAAAAACUGUUAGUGAGUAGAAAACCCUCUAUGGUUGGGAUUAUCCUAAAUGUGAUAGAGCCAUGCCUAACAUGCUUAGAAGUCAUUGUUUGCCGCAAACAUACUAUUGUGUCACCGUAUAGAUUAUAAUGAGUGCUCAAGAUGAGUGAAAUGGUGCGGUUCUAUAUGUUAAACAGGACCAUCAGGAGAUGCCACAACUGCUUAUUAAUAGUGUUUUUAACUUUAAGCUGUACGCCUGUAAUGACUUUUAUCAUGAUGGUAACAAAAUUGCCGAUAAGUAUGUCCGAAUACAACAAGACUUUAUGAGUGUCUAUAGAGAUGUUGACACAGACUGUGAAUGAGUUUACGCAUUUGCGUAAACAUUUCUCAAUGAUGAUACUGAGUGUGUUAGUGGCUAGCAUAAAGAACUUUAAGUCAGUUUUUUAUUAUCAAAACAAUGUUUUAUGUCUGAAGCAAAAUGUUGGACUGAGCCUUAAAGGCCAUGAAUUUUGCUCAACAUACAAUGCUAGUUAAACAGGUGAUGAUUAUGUGUACCUCCUUCCCAGAUCCAUCAAGAACGGGGCCGGCUGUUUGUAGAUGAUAUCGUAAAACAGAUGGUACAUAUGAUUGAACGUUCGUGUUUGCUAGAUGCUUACCCAUACUAAACAUCCUAAUAAGGAGUAUGCUGAUGUUUCAUUUGUACUUACAAUACAUAAGAAAGCUACAUGAUGAGUUAACAGGACACAUGUUAGACAUGUAUUCUGUUAUGCUUACUAAUGAUAUCAAGGUAUUGGAACCUGAGUUUUAUGAGGCUAUGUACAAUACAGGCUGUUGGGGCUUGUGUUCUUUGCAAUUCACAGACUUCAUUAAGAUGUGGUGUUGCAUAAGACCAUUUAUGUUGUAAAUGCUGUUACGACCAUGUCAUAACAUCCAAAUUAGUCUUGUUGUUAAUCCGUAUGUUUGCAAUGCUCCAGGUUGUGAUGUCACAGAUGUGACUAUGGUAUGAGCUAUUAUUGUAAAUUUCAAACCCCAUUAGUUUCCAUUGUGUGCAAUGGACAAGUUUUUAUAAGUGUUGGUAGCGAUAAUGUUAGUUUAAUGCAAUUGCAACAUGUGAUGGACAAUGCUGGUGAUUACAUUUUAAACACCUGUCUGAAAGAAAGCUUUUAAAGCUAGCUACUGAGAGACAUUAAACUGUUAGUAUUUACUGUGAGUGCUGUCUGACAGAGAAUUACAUGGGAAGUUGUAAACCAGACCACCACUUACAAUUAUGUCUUGUUAUCGUGUAACUAAAACAGUAAAGUACAAAUGAGUACACCUUUGAAAAGACUGUGUGUGUUAGGUACAACAACUUACAAAUUAAUGUUGGUGAUUAUUUUGAAUGCGCAAAACACUCCCACAAAGACCAAAAGACAAAAAAAGAAGGCUGAUGAAAACUUCAGAAAGAAACAAACUGGACUCUUUCCUGCUAGAUUUGGAUGAUUUCAAAUUGCAACAAUCCAUGAGCAGUGCUGACCAACCAGCUAAACUCAUGCAGACCACAGGCAGAUGGGCUAUAUAAUUUCGCUUCUUUACGAUAUACUUUGUGCAGAAUGAAUUCUCGUACAUAGCACAAGUAGAUGUGUUAACUUUAAUCUCAGCAAUUUUAAUCAGUGUGUAACAUUGAGGACUUGAAAGAGCCACCACAUCAGGCCACCGGAGUACGAUCGAGUGUCAGUGAACAAUAGGAGAGCUGCCUAUAUGGAAGAGCCUAAUGUGUAAAAUUAAUUUUAGUAGUGCUAUCCCGUGAUUUUAAUAGCUUCUUAGGAGAAUGACA
>cluster1153.fasta:4
AGUUUACAGACAGAGAAGUACCAGAGGAAUGAGAAACACGUUCUGUGGUGUUGACAGGGGUCAGAAAUCGUGUUGUAGACACCAACAAUUCAAGUGAUCUCAGUAUGAAUAAAUAAGAAAAUAUUACACCAUCACUCUUGAAUUUAAUGUGACAAUUGCUUGCUUUGAUGUGUGACAUUUCAUAGAUAUUAAAAAUAUCUGGAAUACUGUCUAUGCUUGGUACCGAAACAAUGGGAGUACUCUAUUUGUCUCUGUUUGAAUACAUUAAAAAAUGUUUUCUAAUUACAAAAAAAUCCAGUCUACAUACUGACUAGAGCUUUACUCCUCUUAUUAAGACUGAUGAUCCAAAAGUUGUUUUAGAACAUACAUAUAGAGCCAUUUCUCCACGGAGUUGAAAAAAAGAGCUCUAGAAGCCUAUAUAUCAUCCCAUUAUACUUCUAAUAAAA
>cluster1152.fasta:4
AUGCCUGUAAGGAGGAACUGCUCCAGGAUCAGCCUGUGAGAAGAUGUUCCUCAAGAAGACGGGUGGAUGUGAGUGGGAUUGAGUGAUAGUCCAUUGCCAGGUGAGGAGCUGUUAAUGUCAAGCUGAAACAACAGAGGACUGUGUGUCUGGAAGUAUAUUCUCCACAUGUCAUGUCUGUGUGAAACAGACAAUGUCUCUGCGAGAUGGGUGGUAAGAUGCAAAUGGUGUUAACGGUUUUAGUGCGUUGCAGAGCUUGAUCUGUAAAGUGCCCUACAGCAGACACUCAGAUGAAUUUCAAGGGAAGAUACAGGCCUGGACAAGCCUGUUACAUUUGUCAGUUUGAAUCUUGGAUUAAAAGAUAAAUCAAAAUGUUCUUUCACUUGUGUUACGCAACAGCUAAAUCCAGAAAAGAACCAAAUGCCUUAUAUUUCCAUUCCUACAAGCGUAGAGAGUUUUGAGACUUCCAUUAGUGAUCAGUAAAAAGAUUAGUAAAAUAAAGCAUGUUUAAACAAAA
>cluster1140.fasta:4
GGAGCUAUUUUAAGUAGAGCGCUUAAAAUUCUUUUGUGUCAGAACUAAUUUGAACAGCUGCUGACUUUACUUAAUACUGUCCCUACUGGAUAUUAAAUCUGGAACAUACAAUUUAACUUUUAGAAAACCUCGUGAAAGUUUUUUAAAAAUUGAUUUAAGUACAACUUUCUCAAGUGCAACGAAGUCAUUCUAAUCUGUAAUAUGUUACACUACAGAAUUGUCUUUUUGUCUCAUUCUGUAUACUUUGUAACAUGUUUUGAAAUUUAAUUGUGCUUCAUAGCCUUUUUCGUUAUGUUGCACAGUCCAUUGUCAUUUUAGUAGUAAACGAUGCGUUUUAAAUAAAUGUUUUUCAUACUCUAUUUUUAUCAUAUAUUCCUUAAAUAUUCAUCCCACCAUAUCCCCAUUAAACUAAAU
>cluster1113.fasta:4
AAGUGCACUGUCAAGCCGGUGAUUGGCACGGCUGCUAGGGUGUCCCCCUCCCUCCGCCCGAGCUGCGCACGGUGAAAGACCCCGCAGAGCCGUCUUCGCUAUACAUACGCCUCCAACAACCUCCAAAACUCUCCAUUUUAGAUGGGUGGCAGCUCAAGUCAG
>cluster1095.fasta:4
AUGCACUAAUUGUUUACUAGAUGUCCACUUUAUUUCGAUAUGUGAAAGAUUUACAUUGAACUAUGAUGACUGUUGUGCAUGAUCUCUGACUAAGUUAAUAGUUUUACAAGUAUGUACAUUAAGGUUGAUGUACUCAAUCAGGUCUUAAGAUUGCCGCUUUGGUAUCUAUGUAAAUCUGCAUUCUCCAUUACUGUUGUAUUGCUUCAAUGCUAGUGUAACAAUGUAUUAUCUUGGUAUGGUAUUUUAUUCACCAUCAGUUGCUUUUUAUCGACUAAGACUCUCUGACUUGUGUAGUGUCAUUCAAAAAUUCUUACAUUUUCCACACAGUGUACUUCUGUAGUAAGUAUACACAAUUAUGUGCUAAUCUUGGAUAAAUAAAUUACAUUUUAUGCUUAAAUGUAUUUUAUACCUGAAGACAUCAGAAGUCAAUCUGAACAUUAUGAAAUUACAGAACUAAAAGAAAAGACUAUCGAAAAGCAAACAGAAAAAGAAUUGACUCUUCCUGCAGAUUUGGAUGAUUUUCCAAUAUAGCAGUGCUGACUAACUCAGGCCUAAACAUGCAGACAAGGCAGAUGGGCAAAAACGUUCGCUCCGUUUACGAUAUUUUUGUCAGAAUGAAUCUCGAACAAGCACGUAGAUGUGUUAUUUCCUGCAAUUUAAUCAGUUGUAUUAGGAGGACUUGAAGAGCCACUAAGGCCACGCGGAGUACGAUGAAGUGACAUGCAUAGACGCCUAUGGAAGAGCCCUAUGUUUAAUUUUAGUAGUGUAUCCCAUGUGAUUUUAAUAGCUCUAGGAGAAUGACAC
>cluster1070.fasta:4
CCCGGGGGGCCGCUGAAUGACGGCCGGUUGUGGAUCCUGGAUGCCGCAUAUCGACCCAUAAGACGGCUGUUAGGUGGGUUAUAAUCUUGUCCAAGGAAGAUGAUAUCCAAGAGCUCACUCUGAAAGAUUCCUAUAAAAAAAAAC
>cluster1064.fasta:4
AACUCCUCCACCAGCAGUACUGCCCUAGCACUCGAUCCAAUUAGCAGGGUGAGACUAAAGAUACAGGAGCUAAGAGUUAGGGAGAUGGAACAAAGAGUGUGAGGUUUUUGUACCCAGGUAAUAUAGAGCAUCUCCACAAUCUUUAUCAUAUUUCUA
>cluster1058.fasta:4
GCACACACACACUUGCCACUCUAUCCUGAAACUUGGGUGCCCACCCUGCUCCAAUAAACGACCCACCUAAGAAGAAGCCACUGCAGGCCCAUCCCAACUAAUCCCCACAUUCAUACCUAAAAGGAGUAGACCCCUAUCCACAUAAAUCCUUAAAC
>cluster1047.fasta:4
GUGAUCACUUGUCUGGCGGAUGCACUUGUGAGAAGCAUAAAUAUUGCCUGCAGAUAAUAAGUAGAUUAUACUGUGUGCUCGUGUAGGUUUGAAAUUAAUGAAUUCAACAUAAACAUUGUUGUCUGUAAAUCAUGGAUGAGCAGUAAUUUUGAAAAUCAAUCAAAUUAUGAUUUGUGUUGUAAUGCCAGAAGGCUACAUGAUUCCCACCAAAGUCCAGAUAAGAGGUAUGAUAAGCUCCGAGAAAGAACACAAACUGUGACUUUUUCUGCUGGAUUAAUUCUCCAACAAUGAAUACCGAGGUAUCAACUCAGCCUAAACAGCAACAUAAAGGAUGGCAUAAAGUUUCCUUUACUUUACAAGUCACUUUGGAAAUGAUCACAUCAUAGCAAAUGAUGUUUAACUUUAAUAAUAGAUCUAAUGUGACAUAGGACAAAACCUAUUUCGAGCGAUCGUGAGUACAGACAACACAGGAGCUCCUAUAGAAGCUAUGUGUAAAAUUAUUUAUAUGCUUCCCAUUGAUUUAAUAGCUCUAGGAGAGAAUACAAAAGAUCCUCCCACACUACACCUAACAUCAUACAUACUUCCUCCAUCCACCUAAUAACUCAAAA
>cluster1044.fasta:4
ACAACUCUUCCAUACCCUACUUAUAGUUAGGCUUAAAGACGCAAUUGGGUAAGUCGUUUUUAUUUGCUUUUUAGUUUAUCUGAUUGAAGUUGAGUAAAGAACAGUUGGGUUUGUUUCCAUAUGUUGUUCAUCUCCAGUUAUCUCUCAGGUACUCUUACUUAUCAUUGCAAUCAAUGACUACACGGUCAAGCGUAUUUCUGCUUUAGACGUGUUAUUAUGAAAUGCUAAUGUAUGUAUUUUAUAUCAUUAUCAUUUUUCAAAC
>cluster1043.fasta:4
ACAGUGACAUAUAAUGAGGAGCUGCUAUGGAGAGCCCUAUGUGUAAAAUAAUUUAUGUACUUGAUUUAAUCUUUGGAGAAUGACAAUCUUACCCUAUAUCACUAUCUAUAUUCUAAUUUAACCUGCCCACCUACAUCUCUAC
>cluster1032.fasta:4
GCCGACUAACCACAACCUUGCAAAAUGUCACGACACCCGAAACACGCAAUUCUAACAACAAGACUUACCGUGUGGAUCAGAACCUAGUGACAUCAGCCCUCAAUCAUCUCUGUAGUCCAUCCAGUGUCAUAUUAUCCGUCAGAAAGCCAUUGCCCAAUGUUUAAUAUUUAAAAAAUCGAGA
>cluster1029.fasta:4
CGUUCUGCUCAAGCGGGCCGGUUCGCACUCCCUGCCUGGCUGGCCUGGGCUUGUCCGGUCAACCCCGCGCCGCCUGAGGGCCCCAGAGUGGUCGGAAAGAGACUGCGUGGCCUAAGGCCCAGGCUGGGCCGCCCCCUUCAAUGCCACGCAGCUAUUUCCCGACACAGGGCGAUUGCACCAUGGGAUCCCAGACCCUGGAAGGCUGAGAGGCGGGCCAAUCGUGGGACGACUCACGACACCGGCGUCGGGCCUUCUAAGAAGCUGACCCACCCUCCACAAAGGACCUGCUUGUCCCAGAUAAUGUUUAUUGCUCAAAAAAAAGAGGAA
>cluster1017.fasta:4
UACGGAAGAGAGGUUAAAACUCUUGACCGUUAUUUAAUAUUGGGAUAGACCCCCAAAUUGUUAUGUUUGGAUGACAGAUGCAUUGCAUUGUGCAAACUUAUUUAUUUACAGUGUUCCCUCAAGUUUUGGACCACAAAAUAUUUGUUGAUGGUGUUCCAUUGUAGUUUCAAUGGAUACCACUCAGAGUAGGUGUUGUACAUAAUCAGGAUGUAAUAUCUAGACUUAGUUUUAAGGAAUUACUUGUGUAUGCUGCUGACCUGCUAUGCACGCUGCUGAUCUAUUACUAGAUAAACGCACUACGUGCUUUCAGUAGCUGCCUUACUAACAAUGUUGCUUUUUAAACUGUCAAACCGUAAUUUUAACAAUAUGACUUUGUGGUUAAGGUUUCUAAGGAAGGAAGUUUUGAAUUAAAACACUUUGUAGCUGCUAUCAGCGAUUAUGACUACUAUCGUUAAUCUACCAACAAUGUGUGAUAUCAGACAUACUAUCGUAGUUGAAGUUGUUGAUAAGUACUUUGAUUUACGAUGGUGGCUGUAUUAAUGCUACAAGUCAUGUAACAACCUAGACAAAGCUGGUUUCCAUUUAAUAAAUGGGUAAGGCUAGACUUUAUUAUGAUUCAAUGAGUUAUGAGGAUCAAGAUGCACUUUCGCAUAUACAAACGUAAUGUCAUCCCUACUAUAACUCAAAUGAAUCUCCAUGUGCAAGAAUAGAGCUCGCACCGUAGCUGGUGUCUCUAUUGUUAUAUGACCAAUGACGUUUCAUCAAAAUAUUGAAAUCAAUAGCCGCCUAGAGAGCUACUGUAGUAAUUGAACAAGCAAUUGGUGGUUGGCACAACAUGUUAAAACUGUUUAUAGUGAUGUAGAAAACCCUACCUUAUGGGUUGGGAUUAUCCUAAAUGUGAUGAGCCAUGCCUAUGAGAAUAUGGCCUCACUUGUUCUUGCUCGCAAACAUACAACGUGUAGCUUGUCACACCGUUUCUAUAGAUUAGCUAAUGAGUGUGAGUAGAAAUGGCAUGUGUGGCGGUUCAUUAUAUUAAACCAGGUGGAACCUCAUCAGGGAGAUGCCACAACUUGCUAAUAGUGUUUAAUUGUCAAGCUGUACGGCCAAUGUUAAUGCACUUUUAUCACUGAUGGUAACAAAAUUGCCGAUAAGUAUGUCCGCAAUUACAACACAGUUUAUGAGUGUCUCUAUAGAAAUAAGAUGUUGACACAGACUUUGUGAAUGAGUUUACGCAUAUUUGCGUAAACAUUUCUCAAUGAUGAUACUCUUGAGAGCUGUUGUGUGUUCAAUAGCACUUAUGCAUCUCAAGGUUAGUGGCUAGCAUAAAUUAGUCAGUUUUUAUUAUCAAAAUUAUGUCUGAAGCAAAAUGUUGGACUCUACAUUACAGGCUUUGGGGCUUGUGUUUUUAAUCACGAAAUUUGGUUCGCAGAAAAACAGAAAUAUUUCCUGCUGCAGAUUUGGAUGAUUCCAAACAAUGCAACAAUCCGAGCAGUGCUGACUCAUCAGGCCUAAACCAUGCAGACUGGCAGAUGGGCUAUAAUUCUUUCCGUUUACGAUAUGUCUACUUGUGCAGAAUGAAUUUCGUAUCUGACAAGUAGAUGUAGUUAUUUAAUCACAUAGCAAUUUUAAUCGUGUGUAACAUUGGGUGAAAGAGCCACCAUUUUAGGCCACGCGGAGUACGAUCGAGUGCAGUGAACAAUGCUGGAGAGCUGCCUAUGAAGAGCCCUAAUGUGUAAAAUUAAUUUUAGUGCUAUCCCUUUUAAGCUUCUGGAAAACCCACCCACUAUUUUUUUAUCCAUUUUAUCCCUCCACACAUAUUACCUAA
>cluster1016.fasta:4
UGACUCAACUCAGCCUAAAUCAUGCAGACCAAGGCAGAUGGCUAUAUAUUCGCUUCUAUAUAGUCUACUCUGUGCAGAUGAAUUCUCGUAACUAGCACAAGUAGAUGUAGUUAACUUAUCUCAGCAAUCUAGUGUGUAACAUUAGGGGACUUGAAAGAGCCACCAUCGAGGCCACAGUACGAUAGUGUCAGUGAACAAUGCUAAGAGCUGCCUAUAUGGAAGAGCCCUAAUGUGUAAAAUUAAUUUAGUAGUGCUAUCCCUGAUUUUAAUAGCUUUAGGAGAAUGACA
>cluster1007.fasta:4
UGUGUAUGCUGCCCUGCUAUGCACCUGGUAAUCUAUACUAGAUAAACGUAGUGUUUCAGGCUUCUAACAAUGUUUCAAACUGUCAAACCCGGUAAUACAAAGACUCUAUGACUUUGCUGUGUCUGUUUUGGAGUUCUGUGAAUUAAAACACUUCUCAGGAAUGCUGCUAUCGCGAUUAUGACUAUUAUAAUAAAAUGUGUGAUAUCAGACAACUACUAUUUGUGUGAAGUUGUUGAUAAGUACUAUUGUUACGAUGGUGGCUGUAUUAAUGUAACCAAGUCAUCGUCAACAACCUAGACAAAUCAGCUGGUUCCAUUUAAUAAAUGGGGUAGUAGACUUUAUCAAUGAGUUAUGAGGAUCAGAUGCACUUUCGCAUACAAAACGUAAUGUCAUCCCUACUAUAACUCAAAUGAAUCUAGUAUGCCAUGUGCAAGAAAGAGCUGCACCGUAGCUUGUCUUAGUACUAUGACCAAUAGACAGUUCAUCAAAAUUUAUGGUGGUUGGCACAACAUGUUAAAAUUUAGUGAUGUAGAAAACCCUUAUGGUUGGGAUUAUCUAAAUGAGAGCCGCAGCUAGAAUAUGGCCUUGUUCUUGUGCAAACAUAAGUGUGUUUCACACCGUUCUAUAGAUUAGCUAAUGAGUGCAAGUAUUGAGUGAAAUGGUCAUGUGGCGGUUCACUAUUAACCAGGUGGAACUCAUCAGGAGAUGCCACAACUGCUAUGCUAAUGUGUUAUUGUCAAGCUCACGGCCAAUGUUAAUGCACUUUAUCUACUGAUGGUAAAAUUGCCGAUAAGUAUGUCCGUAUACACCAGACUAUGGUUUAAAAAGAUGUUGACACAGACUGUGAAUGAUACGCAUAUUUGCGUAAACAUCUCAAUGAUGAUACUCUGACGAUGCUGUUGUGUUAGCACUUAUGCAUAGUCUGUGGCUAGCAUAAGAACUUGUCAGUUUCUAUUAUCAAACAAUGUUUAUGUCUGAAGCAAAUGUUGACUAGACUGACCUUACUAAAGGACCCAUGAAUUUGCUCUCAUACAAUGCUAGUUAAACAGGGUGAUGAUUAUGUGUCCCUACCCAGAUCCAUAGAAUCGGCCGGCUGUUGUAGAUGAUAUCGUAAAAACAGAUACUAUGAUUGAACGGUUCGUGUCUUUAGCUAUAGAUGCUUCCCACUUACUAAACACCUAAUCAGGUUGUGUUCUUUUACAAUACAAAGCUACAUGAUGAGUUAACAGGACACAUGUUAGACCGUAUUCUGUUAUGCAUAAUGAUAACACUCAAGUUGGAACCGUUUAUGAGGCUAUGUCCCCGCAUCGUCAGGCUGUUGGGGCUUGUGUUCUUUGCAAUCACAGACUCAUUAAGAUGUGGUGCUUGCAUCUUCUUAUGAAGGUUGACCUCCAUCAUCAAUGAUGCAAGUCCAUUUCAAGAUAUCAUUUCAUCACAUUCCCACGGUAAGAAAAAAAAGGUGUGAAUCCACAGAACACAAAGUGAUUUCCUGUAAGAUUGGAUCCAACAUGAAUAUGAUGCUUAAUCGCAAAAACAUGGAGUGGAUAACUUUCGUUGUUACAUGUUACUCAGAUCUAAAGAAGAGAUUGGUAUUAAUCAAGAUCUAUCGUAACUGACUAAGGCAAAUCCCGUACGAUGUCGUGAAAUGCUGACGCAUGAGGUCUAAUUUAAUUAUUUAGGCACCUUUUAAAUGGAGAAUAAACCCAAAUAAAAAUUAAUCUAUCAAC
>cluster1003.fasta:4
AGAUACAUGCUGAAAACCAACAAUUGUUGGGUAAUAAAAUCCACUCAAUGUCUACUCUAAUCUGGCAAGGUUCCUAUUGCUACAAGACGCUAGUUGCACUGGUGAUCUCAAUUGCACCAAUCUGUUGUGCAAUUGUUUAAUUCCAGAACUAUUGCAAACUUCUCCAGAAGGCAGAGGGCACAAGCUCUUCUUCCACACUCUGAGUUAGGAAAUUUUACACCAGGCAGCAAGGAUUAGCUGGCACUUUUUUGCUAUUGCAGAUGACGCAAAAGUAUUGGAAGGCACACACAGCACUGUCUAAAAUUGCUGCUUUUAGCGAAAACACUCAGCAACAUGUAACACAAGCUCACAGCUGUCGAACAAGAAUUUGGGAUAUCAACAAGUGAUUAAACAUAAAUUGACAUUGCCAGUUGUUGGAAGUCUGGCUGGAGUCAACUCGGACGUUUGACCUACAGGCUUUAAUUGAUGAAGAUCAUAACAAUUUUCUACAUGAUAAAUCCACAGACUAAAGAAAAAGAGCUUGAACAAGCCUACCAGAGAGUCCUUCCUGUCAGAUAACAAAAAUGCAACAUCCAGGUUACUCAACUCGGCCUAAACUUAGAAAGGCAAUGCUAACUUCUUCGUACUUAUAUACUGUGAAUAAUUUCUACUAUGCACAAAAGUAUAUUAAUACAUGAAUCUUAAAUGUGUAUUAGGACUUGAAAUACUUUCUCAAAAUGAGUGUCAUACUCAGGAGACUAUCAGGCCUUGUAAAUUAUUUAUAGUGCAUCCAGUGAUUUUAUACUUUCUAGGUGAAAAC
>cluster99.fasta:2
AUACCUUCCCAGGUAACAAACCAACCAACUUCGAUCUCUUGUAGAUCUGUUCUCUAAACGAACUUUAAAAUCUUGUGUGGCUGUCACUCGGCUGCAUGCUUAGUGCACUCACGCAGUAUAAAUUAAUAACUAAUUGUUCGUUGACAGGACUCCACGAGUAACUCGUCUAUUUCUGCAGGCUGCUUACGGUUCUGCCACGUGUUGCAGCCGAUCAUCAGCCAUCAGGUUUCGUCCGGGUGUGACCGAAAGGUAAGAUGGAGAGCCUUGUCCCUGGUUCAACGAGAAAACACACGUCCAACUCAGUUCUGCCUGUUUCUACAGGUUCGCGACGUUCGUACGUGGCUUGGAGACUCCGUGGAGGAGGUCUUAUCAGAGGCACGCAACAUCUAAAGAUGGCACUUGUGGCUCUAGUAGAAGUUGAAAAAGGCGUUCUGCCUCAACUUGAACAGCCUAUGUGUUCAUCAAACGUUUUCGGAUGUUCGAACUGCACCUCAUCGGUCAUGUUCAUGGUUGAGCUGGUAGCAGAACUCGAAGGCAUUCUUCAACAGUACGGUCGUAGUGGUGAGACACUCUGGUGUCCUCUGUCCCUCAUGGGCGAAAUACCAGUGGCUUACCGCGAGGUCUUCUUCGUAAGAACGGUAAUAAAGGAGCUGGUGGCCAUAGUUACGGCGCCGAUCUAAAGUCAUUUGACUUAGGCGAUGAGCUUGGCACUGAUCCUUAUGAAGAUUUCAAGAAAACUGAAUGUACAAAUACCUACAACUUGUGCUAAUGACCCUGUGGGUUUUACACUUAAAACACGUAGUCUGUACCGUCUGCGGUAUGUGGAAAGGUUAUGGCUGUAGUUGUGAUCAACUCCGCGAACCCAUGCUCAGUCAGCUGAUGCACAAUCGUUUUAAACGGGUUUGCGGUGUAAGUGCAGCCCGUACACCGUGCGGCACAGGCACUAGUACUGAUGUCGUAUACAGGGCUUUGACAUACAAUGAUAAAGUAGCUGGUUUGCUAAAUUCCUAAAACUAAUUGUUGUCGCUUCCAAGAAAAGGACGAAGAUGACAAUUUAAUAAGAUUCUUAUCUGUGGUUUUCAAGAGACACACUUUCUCUAACUUCACCAUCAUGAAGAAACAAUCUAUAAACUUACUUAAGGAUUGUCCAGCUGUUGCUAAACAUGACUUCUUAGUACUAGAAUAGACGGUGACAUGGUACCACAUAUAUUCACGUUCAACGUCUUACUAAAUACUCUGGCAGACCUCGUCUAUAUGCUUUAAGGCAUUUUGAUGAAGGUAAUUGUGACACAUUAAAAGAAAUACUUGUCACAAUUGUUGUGAUGAUGAUUAUCUCAAUAAAAGGACUGGUAUGAUUUUGUAGAAAACCCAGAUAUAUUACGCGUAUACGCCAACUUAGGUGAACGUGUACGCCAAAGCUUUGUUAAAAACAGUACAAUUCUGUGAUGCCGCGAAAUGCUGGUAUUGUUGGUGUACUGACAUUAGAUAAUCAAGAUCUCAAUGGUAACUGGUAUGAUUCGGUGAUUCAUACAAACCACGCCAGGUAGUGGAGUUCCUGUUGUAGAUUCUUAUUAUUCAUUGUUAAUGCCUAUUAACCUUGACCAGGGCUUUAACUGCAGAGUUUUUAAUGUUGACACUGACUUAACAAAGCCUUACAUUAAGUGGGAUUUGUUAAAAUAUGACUUACCACGGAAGAGAGGUUAAAACUUCUGACCGUUAUUUUAAAUAUUGGGAUCAGACACAUCACCCAAAUUGUGUUAACUGUUUGGAUGACAGAUGCAUUUUGCAUUGUGCAAUUACUAAAUGUUUUAUUCUCUACAGUGCUUCCCACCUUACAAGUUUUUGGACCACUAGUGAGAAAAAUAUUUGUUGAUGGUGUUCCAUUUGUAGUUUUCAACUGGAUACCACUUCAGAGAGCACAGGUGUUGUACAUAAUCAGGAUGUAAACUUACAUAGCUCUAGACUUAGUUUAAGGAAUUACUUGUGUAUGCUGCUGACCCUGCUAUGCACGCUGCUUCUGGUAAUCUAUACUAGAUAAACGCACUACGUGCUUUUUCAGUAGCUGCACUCUACUAACAAUGUUGCUUUUUAAACUGUCAAAACCCGGUAAUUUUAACAAAGACUUUAUGACUUUGCUGUGUCUAAGGGUUUCUUAAGGAAGGAAGUUCUGUUGAAUUAAAACACAUUUCUGCUCAGGAUGGUAAUGCUAAUUAUCAGCGAUUAUGACUACUAUCGUUAUAAUCUACCAACAAUGUGUGAUAUCAGACAACUACUAUUUGUAGUUGAAGUUGUUGAUAAGUACUUUGAUUGUUACGAUGGUGGCUGUAUUAAUGCUAACCAAGUCAUCGUCAACAACCUAGACAAAUCAGCUGGUUUUCCAUCUAAUAAAUGGGGUAAGGCUAGACUUUAACUAUGAUUCAAUGAGUUAUGAGGAUCAAGAUGCACUUUCGCAUAUACAAAACGUAAUGUCAUCCCUACUAUAACUCAAAUGAAUUUAGUAUGCCAUUAGUGCAAAGAAUAGAGCUCGCACCGUAGCUGGUGUCUCUAUCUGUAGUACUAUGACCAAUAGACAGUUUCAAUCAAAAAUUAUUGAAAUCAAUAGCCGCCUUAGAGGAGCAAAUAGUAAUUGGAACAAGCAAAUUUAUGGUGGUUGGCACAACAUGUUAAAACUGUUUAUAGUGAUGUAGAAAACCCUUACCUUAUGGGUUGGGAUUAUCCUAAAUGUGAUAGAGCCAUGCCUAUCAUGCUUAGAAUUAUGGCCUCACUUGCUUGCUCGCAAACAUACAACGUGUUGUAGCUUGUCACACCGUUUCUAUAGAUUAGCUAAUGAGUGUGCUCAAGUAUUGAGUGAAAUGGUCAUGUGUGGCGGUUCAUUAUAUGUUAAACCAGGUGAACCCUUACUUCAGGAGAUGCCACAACUGCUCUUAUGCUAAUAGUGUUUUUAACAUUUGUCAAGCUGUCACGGCCAAUGUUAAUGCACUUUAUCUACUGAUGGUAACAAAAUUGCCGAUAAGUAACGACGCAAUUUACAUACAGACUCUAUGAGUGUCUAUAGAAAUAGAGAUGUUGACACAGACUUUGUGAAUGAGUUUACGCAUAUUUGCGUAAACAUUUCUCUCAAUGAUGAUACUCUUCUCUGACGAUGCUGUUGUGUGUCUCAAUAGCUUAUGCUUAUUCAAGGUCUAGUGGCUAGCAUAAGAACUUAAGUCAGUUUUCAUUAUCAAAACAAUGUUUAUGUCUGAAGCAAAAUGUUGGACUGAGACUGACCUUACUAAAGGACCUCAUGAAUUUCUGCUCAACAUACAAUGUUAGUUAAACAGGUGAUGAUUAUGUACCUUCCUACCCAGAUCCAUCAAGAAUCCUAGGGGCCGGCUGUUUCGUAGAUGAUAUCGUAAAAACAGAUGGUACACUUGCCGAUUGAACGGUUCGUGUCUUUAGCUAUAGAUGCUUACCCACUUACUAAACAUCCUAAUCAGGAGUAUGCUGAUGUUUUCAUUUGUCUUACAAUACAUAUAGAAAGCUACAUGAUGAGUUAUAGGACACAUGUUGGAUCGGUAUUCUGUUAUGCUUACUAAUAUGAUAACACUCAAGGUAUUGGGAACCUGAGUUUUUAUGAGGCUAUGUACACACCGCAUACAGUCUUACAGGCUGUUGGGGCUUGUGUUCUUUGCAAUUCACAGACUUCAUUAAGAUGUGGUGCUUGCAUACGUAGACCAUUCUCUAUGUUGUAAAUGCUGUUACGACAUAUGUCAUCAACAUCACAUAAAUUAGUCUUGUCUGUUAAUCCGUAUGUUUGCAAUGCUCCAGGUUAUGUCUACAGAUGUGACUCAACUUUACUUAGGAGGUAUGAGCUAUUAUUGUAAAUUCAAACCACCCAUUAGUUUUCCAUUGUGUGCUAAUGGACAAGUUUUUGGUUUAUAAAAUACAUGUGUUGGUAGCGAUAAUGUUACUGACUUUAAUGCAAUUGCAACAUGUGACUGGACAAAUGCUGGUGAUUACAUUUUUAGCUAACACCUGUACUGAAAGACUUCAAGCUUUUUGCAAAGAAACGCUCAAAGCUCUGAGGAGACUUUAAACUGUCUUAUGGUAUUGCUACUGUACGUGAAGUGCUGUCUGACAGAGAAUUACGGGAACGUUGGUUGACCUACACAGGUGCCAUCAAAUUGGAUGACAAAGAUCCAAAUAAAGAUCAAGUCAUUUGUGAAUAAGCAUUGACGCAUACAAAACAACCCACCAACAGAGCCUAAAAAGGACAAAAGAAGAAGGCUGAUGAAACAUAAGCCUUACCGCAGACAGAAGAAACAGCAAACUGUGACUUUUUCACCUGCUGCAGAUUUGGAUGAUUUCCAAACAAUCGCUAACAAUCCAUGAGCAGUGCUGACUCAACUCAGAGGCCUAAACUCAUGCAGACCACACAAGGCAGAUGGGCUAUAUAAACGUUUUCGCUUUUCCGUUUAUGAUAUAUAGUCUACUUUGUGCAGAUGAAAUCUCGUAACUACAGCACAAGUAGAUGUAGUUAACUUUAAUCCUUUUGCAAUUUUUAAUCAGUGUGUAACAUUAGGGAGGAUUCCUUGAAAGAGCCACAUUUCACCGAGGCCACGCGGAGUACGAUCGAGUGUACAGUGAAACAAUGCUAGGGAGAGCUGCCUAUAUGGAAGAGCCCUCUAAUGUGUAAAAUUAAUUUUAGUAGUGCUAUCCCAUGAUUUUUAAUAGCUUCUUAGGAGAAUGACAAAAACAGCAAUCCCCACCCCCACAUAUCCCAUCUUACUUAUCCAUACACACAUGCCACAUCCUCCAAAC
>cluster999.fasta:2
GCCAGGAGGAGCGCGGGCACAAGGUGCCGCUGACCAGCAGAGCGUGCGAGGACUCCAGAAUUGGAGGCAUGAUGAAGACUCUGCUGCUGUUUGGGGCUACUGACCUGGGAGAGUGGGCAGGUCCUUAGGGACCAGACAGUUCGGACAAUGGACACAGGAAAUGUCCGAUCAGGAAGUCGGUACGUCAAUAAGGAAAUUCAAAAUGCUGUCAACGGGGUGAAAGAGAUAAAGACUCUAGAAAAACAAUGAAGAGCAAGACUUGCUCAGCAACCAAGAGGAAGCCAAGAAGAAGAAAGAGGAUGCCCUAAAUGAGACCAGGAAUCAGAGACAAAGCUGAAAAGGAGUUCCCAGGAGUGUGCAAUGAGACAUGAUGGCCCUCUGGGAAGAGUGUAAGCCUGCCUGAAACAGACCUGCAUGAAGUUUACGUCACGCGUCAGAGUGGCUUCGGGCCUGAUUGGCCGCCGGCUCGAGGAGUUCCUGAACCAGAGCUCACCCUUACUUCUGGAUAAACGGCGACAUCGCUGUAUCACCCUGCUGGAGAACGACAUCGGCAGCAGACACACAUGAUGGAUGUCAUGCAGGACAUGCUUCAGCCGCGCAUCCAGCAUCACAAUGGACGAGCUCUUCCAGGACAGGUUUUUCGCCCGGAGCCCCAGGACUCCUACCACUUCCUACUGCCCUCCAGCCUGCCCCCACCGGAGGCCUCUCAUACUCUUUUUUUUUCUUCUUCUCUUCUUUCCCCCCUCAAAUCAGCCCCCGCAUUGUUGUCCAACUGGUUUGAUGCCCUUUUCCAAUGAGCCCCCCUGAACUUCCACGCCAUGUGUUCCAGCCCUCAAGGGAGAUGACAUUCCACGAGGCUCAGCAGGCCAUGGACAUCCACUUCCACAGCCCGGCCUUCCAGCACCGCCCACGGAAUUCAUACGAUAGAAGGCGACGAUGACCGGACUGUGUGCCGGGAGAUCCGCCACAACUCACAGGCUGCCAGGAUGAAGGAUCAGUGACAAGUGCCGGAUUUGUCUCUGUGGACUGUUCGGCCAACAACCCGCCAGGCUCAGCUGCGGCAGGAGCUCAAUGACCACAGGUCGCUGAGUUGACCAGGAAGUACAACGAACUGCUAAGUCCUACCAGUGGAAGAUGCUCAUCCUUCUGCUGGAGCAGCUGAACGAGCAGUUUAACUGGGUGUCCGGCUGGCAAACCUCACGCAAGGCGAAGACCAGUACUAUCUGUAGGUUCACAGUGGCUUCCCACAGUUCUGACUCAGAUGCUUCCUUCCGGUGUCACUGAGGUGGUCGUGAAGCUCUUUGACUCUGAUCCCAUCACUGUGACGGUCCCGUAGAGGUCUCCAGGAAGAACCCUAAAUUUAUGGAGACUGUGGCGGAGAAAGCGCUGCAGGAAUCCGCAAAAGCAAAGGGAGAAGUGAGAUGUGAAUGUUGCUUUGGACACACGGGGCAUCUGAGUCCAGCUCCCUAAGAUGAGCUGCAGCCCCCAGAGAGCUGCAUGUCACCAAGUGACGCCCCAGCCCAGGCCCCCAACUUUCGCCCAGCCAUCACCCUGCCUUGGAUCCUGCACUUAACACUUGUCACUGCUGCUCAUGGGAAGAACAGAACUGCCCCUGCAUGCAACUAAUUCAAUAAACUGUCUUGUGAGCUGAAAAAAACU
>cluster997.fasta:2
UGCGACAUGUUCAAGGUAAUCAGAGGUCCGUGGGCCAGCCAGCCUGAGCUUGCUCCUUCAAAGUCUCUAUGCAGCACCAAAAAGGACUCCACCAAAAAUUCCGUGAAGGUUGAUGAGCUUUCACUUAUUCAGUUCCCGAAGGUCAAUCGAAGUAUGUGGAGGAGGCAAGGAGCCAGCUUGAAGAAAGCAUUUCAGCUCCGACACUAUUGUGAGCCAUCACAACCGGUGUCAGGAAACGUACUCCCAAACAAAAGCCCCAAGAUGCAAAAUUUGGUUCAAUGGGGGUUAGACAGCUAUGAUUAUCUCCAAAAAUGCACCUCCUGGAUUCUUCCGAGACUUGGUGUUAUUGGUUUUGCUGGCCUUAUUGGACUCCUUUGGCUAGAGGUUCAAAAAUAAAGAAGCUAGUGUAACAUGCCUGGUUUGGGAUUAGCUGCCUCCCUCUAUUAUCCACAACAAGCCAUGUGUUUGCCCAGGUCAGUGGGAGAGAUUAUAUGACAAAAGGUUUACGAGGAUAUAUAGUCAUAGAUUUGUGGAAGGAGAACUUUUCAAAAGCCAGGAAAUGUGAAGAAUUCACCUGGAACUAAGUAGAAAACUCCUUGCCUGCCAUUUAAUCAGGAAAAACUAGACCAGACACAUUGUUAUCUUCUGUGAUAUCAUCCUACAAGCAAACUAAUCUGGAAUCCCUCACCUAGAGUCAAUGUACAAGCCAUAAAUAAGAACAUUCCUCGCUCUCAUGUUGCUAUUCAUGUACCUAAUUAAAACCCAAGUUAAAAAAAAACU
>cluster996.fasta:2
AAAAUCAAUAGCCGCCACUGGAGCAGCGGUAAUUGGAACCGGCAAUUCAUCGGUGGUUGGCCAUCGUUAAAACUGUUUAUAGUGAUGUAGAAAACCCUCUCAACGGGUUGGGAUUAUCCUAAAUGUGAUAGAGCCACGCCUAUCGUCAAGAAUUGCCUCACUUGUUUUGUUCAAACAACGUGUGUAGCUUGGCACACCAAUUUGUGAGAUCAGCUAAUGAGUGUGCAGGUAUUGAGUGAAAUGGUCAUGUGUGGGCGGUUUCUAUGCUAAACCUCAGGUGGAACCUCAUCAGAUGCCCACUUGUAUGUUAGUGUUUUAACCUGUCAAGCUGUCACGGCCAAUGACCCAAUGCACUUUUUAUCUACUGAUGGUAACAAAUUGCCGAUAAGUAUGUGCAAUUUACAACACAGACUUUUAUGCAGUGCACACAAACAGAAAUAGAUGCUGACACAGACUGUAGAAUGAGUCUACGCAUAACAACGUAAACAUUUCAAUGAUGAUAUCUGACGAUGCUGUUGUGUUCAAAUAGCACUUAUGCAUCUCAAGGUCUAGUGGCUAAUAUAAGAACUUUAAGUCAGACCUCUUUAUUAUCAAACAAUGUUUUAUGUCUGAAGCAAAAUGUUGGACUGAGACUGACCAUAAAGGACCUCAUGAUUUUUUGCUUUAACAUACAAUGCUAGUUAAACAGGGUGAUGAUUAUGUGUCUACCUUACCCAGAUCCAUCAAAGAAUCCUAGGGGCCGGCUGUUUUGUAGAUGAUAUCGUAAAAACAGAUGGUCUACUAUAGGUAUUGAACGGUUCGUGCUUUAGCUAUAGAUGCUACCCACACUACUAAACAUCCUAAUCAGGAAGUACUGAUGUUCAUCUGUACUUACAAUUCAUCAGAGCGUGAUGAGUUAACAGGACAUGUUAGACAUGUAUCUGUUAUCUACUAAUGAUAACACUUCAAGGUAUUAGUGAACCUGAGUUUUGCGAGGCUAUGUACAUCACCGUAUACAGUACAGGCUGGCAUGGGCUCUGUGUUUUUGCUGCUACAGACUACAUAUUAAGAUGUGGUUGCUUGCAUACGUAGACCAUUUCUAUGUUGUAAAUGCUGUUACGCAUCGUCAUAUUUCAUUCAAAUUAGUCUUGUUUGUUAAUCCGUAUGUUUUGCAAUGCUCACGGGUUGUGAUGUCACAGAUGUGACUCAACUUUACUUGGGUGGAGCUAUUAUUUGUAUUUAAUCACCCAUUAGUUUUCCAUUGUGUGCUAAUGGACAAGUUCUUUGGUUUAUAAAAAUUUAAUGUUAGUGUGAUGUCAAUCGAUUGGUACCUUAAUGCAAUCGUUAUAUGUGACUGGACAAAUAUCGACAUUUACAUUUUGCUAUCCUGACAUUGAGACUUCAGCACUGCAAGAAACAAGCUAAGGAGUACUUAAACUGUCUUAUGUAUUGCUACUGUACGUGAAGUGCUGUCUGACAGAGAAUUACAUAUGAAGUUGGUAAACCUAGACCAACCUAACCGAAAUUAUGCUUUACUGGUUAUCGUGUAACUAAACAGUAAAGUAGACAAAUGAGAGUACACCUGAAAAGGUGUAUUGGUGAUGCUGUAAUCUCUUUUUGAGGUACAACAACUUACAAAUUAAAUGUGAUUAUCUUUGUGCUGACAUCUACAGUAAUGCCCAUUAAGUGCUCCUACAUUAGUGCCACAGAGCUCCGUGUUAGAAAACUGGCUUAUACCCAACACUUCAAUAUCUCAGAUGAGUUUUCUAGCAAUGUUGCAAAUUAUUUAUUAAAGGUUGGUAUGCAAAGUAUUCUACAACCAGGUUCCACCUGGUACUGGUAAGAGUCAUACUUUGUUAUUGGCCUGUUUUAUCAUUUGCUUAUAUAGUGUAUACAGCUUGCUUCGCAUGCUGGUUGAUGCUUAUGUGAGAAGGCAUUAAAAUAUUUGCCUAUGAUCCUAAAUGUAGUAGAAUUAUACGCGACGUGCUCAUAUGUAGAGAGUGUGUCAUGAUAAAUUCAAAGUGAAUCAUUAGAACAGUAUGUUUGUACAAUGCAUUGCCUGAGACGACAGCAGAUAUAGUUGUUUUGAUGAAAUUCAAUGGCCACAAUACCUAUAAAGGAUUUGAGUGUUGUCUGUGCCAGAUUACCUGCUAAGCACUAUGUCUGGCGACCCUGCUCAAUUACCUGCACCACGCAUUGCUAUCUGGGUUACUUGACACCAGAAAUAUUUCAAUUCAGUGUGGAUGAAACUAUAGGUCCAGACAUGUUCCGCAGAACUUGCCGGCGUUGUCCAAGGACAUUGCCAAAGGCUCUACGCAGAAAGGAAAGAGGCGGCGGUCAAGCCUCUUUUCGUUCCUCAUCACGUAGUCCGCAACAGUUCAAGAAAUCAACCCAGGCAGCAGUAGGAACUCUCCUGCUAGAAUGGCAUAAUGGCGGUGAUGCUGCUUUGCUUGCUGCUGCUUGACAGAUUGAACCAGCUUGAGAAGCAAAAUGUCUGGUAAAGGCCAACAACAACAGGCCAAUACUGUUCUAAGAAUACGCUGCUGAGGGCUUUCAGAAAGCCUGCAAACGUACUGCCACUAAAGCAAUGUAACACAAGCUCAAAGACGUGGUCCAGAACAAACCCCAAGGAAAUUUUGGGGACCAGGAACUAAUCAGACCGAUGCGGUGCUGACUUAUCGGGCCUAAACUCAGACCAUCAGAUGGGCUAUAAACGUACCGCUUUUCCGUACGAUGGUCUACUCUGUGCAGAAUGAAACUUCGUAACACAUAGCACGGUAGAUGUAGUUAACUUGCUACAGCAAUCCUUAAUCAGUGUGUAACAGAGGACUUGAAGAGCCUCUACCUCCGAGGCCAAGAGUACGAUAAGUACAGUGAACAAUGCAUAGGGAGAAUCGCCUAUGGAAGAGCCCUAAUGUGUAAAAUUCUAAUUUAGUAGUGCUAUCCCCAUGUGACUUUAAUGGCUUUAGGAGAAUGACAGCUAA
>cluster995.fasta:2
ACGAACUUAAAAUCUGUGUGGCUGUCACUCGGCUGCAUGUCGGUGCUUACGCAGUAUAAUUAAUAACUAAAUUACUAGUUUUGACAGGACACGAGUAACUCGUCUAUCUUUGCAGGCUGCUUACGGUUUCGUCCGUGUUGCAGCCGAUCAUCAGCACAUCUAGGUUCGUCCGGGUGUGACCGAAGGUAAGAUGGAGAGCCUUGUCCCUGGUCAACGAGAAAACACACGUCCAACUCAGUUUGCCUGUUUACAGGUUCUGACGUGUUCGUACGUGGCUUGGAGACUCCGUGGAGGAGGUCUUAUCUAGAGGCACGCUCAACAUCUUAAAGAUGGCUCUUGUGGCUUAGUAGAAGUUUGAAAAGGCGUUCUGCCUCAACUUGAACAGCCUUAUGUGUCUUCAUCAAACGUUCGGAUGCGUUGCACCUUCACUGGUCAUGUUAUGGUUGAGCUGGUAGCAGAACUCGAAGGCAUUCAAGUUGUCGUAAGUGGUGAGACACUUGGUGUCCUUGUCCCUCAUGUGGGCGAAAUACCAGUGGCUUACCGCAAGGUUCUUCUCGUAAGAACGGUAAUAAAAGGAGCUGUGGCCAUAGUUACGGCGCCGAUUUAAAGUCACUUGACUUCUAGGCGACGAGCUUGGCACUGAUCCUUAUGAAGAUUUCCAAGAAACUGGAAUGUACAAAUACCUACAACUUGUGCUAAUGACCCUGUGGGUUUUACACUUAAACGGUCUGUACCGUCUCGGUAUGUGGAAAGGUCAUGUUGUAGUUGUGAUCAACCUCGAACCCACAUGUUCAGUCAGCUGAUGCACAAUUGCUAACGGUUUGCGGUGUAAGUGCAGCCCGUCACACCGUGCACAGGCACUAGUACUGAUGCAACGUAUACAGGCUUCUGAUAUACAAUGAUAAAGUAGCUGGUUUUGCUAAAUUCCUAAAAACUAAUAGUUGUCGCCAAGAAAAGGAUGAAGAUGACAAUCAAUUGAUACUUACUUUGGUAGUUAAGAGACACACUUCACCUCUAACCAACAUGAAGAAACAAUCUAUAAUUUACUUGGAUUGUCCAGCUGUUAGCUAAACAUGACUUCUUCGAGUUAGAAUAGACGGUGACAUGGUACCACAUAUCACGUCAACGUCACAUUAAAUACACAAUGGCAGACCUCGUCAUGCUUUAAGGCAUUUGAUGAAGGUAAUUGUGACACAUUAAAGAAUACUUGCACAUACAAUUGGUGUGAUGAUGAUUAUCUUCAAUAAAAAGGACUGGUAUGAUUUGUAGAAAACCCAGAUACAUUACGUAUACGCCAACCUUAGGUGAACGCGUACGCCAAGCUUUGUUAAAAACAGUACAAUUCUGUGAUGCCAUCGCGAAAAUGCUGGUAUUGUUGGUGCACUGACAUUAGAUAAUCAAGAUUCAAUGGUAACUGGUAUGAUUUCGGUGAUCUCAACAAACCACGCAGGUAGUGGAGUUCCUAGCGGCUGUAGAUCUUAUUAUUUCAUUGUUAAUGCCUAUAACCUUGACCAGGGCUUUAACUGCAGAGUCAUGUUGACACUGAUUUAACAAAGCCUUACAUUAAGUAGGAUUUGUUAAAAUAUAUGACUUUACGGAAGAGGUUAAAACUCUCUGACCGUUAUUUCUAAAUUGGGAUAAGACAUCACCCAAAUUGUGUUAACUGCUUUGGAUGACAGAUGCAUUUCUGCAUUGUGCAAACUUUAAUGCUUCAUUUUCCUUGUGUUCCCACCACAAGUUUGGACCACUAGUGAGAAAAAUAUUGUUGAUGGUGUUCCAUAAGCGGUUUAUUGAUACAAGAGAGCUAGGUGUGUCAUAAUCGGGAUGUAAAUCUCAUAGCAAGACUUAGUUCUAAGGAACUUGUGUAUGCUGCUGACCCUGCUAUGCACGUUGCUUCUGGUAAUCUAUUAAGAUAAACGCAUACGUGCUUUCAGUAGCUGCACUUACAUUCGCGUUGUUUUAAACUGUCAAACCCGGUAAUUUCUAACAAAGACCUUCAUGACUUUGCUGUGUCUAAGGUUUCAAGGAAGGAAGUUCUGUUGAAUUAAAACACUUCUCACUUGCUCAGGAUGGUAAUGCUGCUAUGAUUAUGACUACUAUCGUUAUAAUCUACCAACAAUGUGAUAUGCCAGACAACUACUAUCUGUGUUGAAGUUGUUGAUAAGUACUUUGAUUGUUACGAUAGUGGCUGUAUUAAUGCUAACCAAGUCUCAUGUUAACAACCUAGACAAAUCGGCUGGUUACCUCAUCUAAUAAAUGCUGGCUAGACUUUAUUAUGAUCAAUGAGUUAUGAGGAUACAAGAUGCACUUUCGCAUAUACAAAACGUAAUGUCAUCCCCACUAUAUUCAAAUGGCUAAGUAUGCCACUAGUGCAAAGAAUAGAGCUGCACCGUAGCUGGUGUUCUAUUUGUAGUACUAUGACCAAUAGACAGUUCAUCAAAAAAUUAUAGGCUAAUAGCCGCCUUAGAGGAGCUACUGUAGUAAUUGGAACAAGCAAAUCUAUGGUGGUUGGCACAUUUCGUUAAAAACUGUUCUAUAGUGAUGAGAAAACCCUCACCUUAUAUGGGUUGGGAUUAUCCUAAAUGUGAUAGAGCCAUGCCUAUAUGUUUAGAAUUAUGGCCUCACUUGUUUCUUAUUGCUCGCAAACAUACAACGUUGUUGUAGCUUGUCACACCGUUUCUAUAGAUUAAUUAAUGGGUGUGCUCAAGUAUUGAGUGAAAUGGUCAUGUGUGGCGGUUCAACUGUUAAACCAGGUGGAACCUCAUCAGGAGAUGCCACAACUGCUUUAUGCUAAUAGUGUUCUUAACAUUUGUCAAGCUGUACGGCCAAUGUUAAUGCACUUUUAUCUACUGAUGGUAACAAAAUUGCCGAUAAGUAUGUCCGCAAUUUACAACACAGAUCUUAUGAGUGUCUCUAAAGAAAUAGAGAUGUUGACACAGACUUUGUGAAUGAGUUCUCCGUAUCUGCGUAAACAUUUCUCAAUGAUGAUACUUUUUCCUGACGAUGCUGUUGUGUGUUCAAUAGCACUAUGCUAUCCAAGGUCUAGUGGCUAGCAUAAAGAACUUUAAGUCAGUUCUUUAUUAUCAAACUGUGUUUUUAUGUGUAAAUGUUGGACUGAGACUGACCUUACUAAAGGACCUCAUGAAUUUUGCUCCUCAACAUACAAAUGCUAGUAAACAGGUGAUGAUUAUGUGUACCUUUCCUUACCCAGAUCCAUCAAGAAUCCUAGGGGCCGGCUGUUUCUGUAGAUGAUAUCGUAAAACAGAUGGUACACUUAUGAUUGAUAGUUCGUGUCUUAGCUAUAGAUGCUUACCCACUAAACAUCCUAAUACCAGGAGUAUGCUGAUGUCUUCAUUUGCUCUAAUACAUAAGAGCUAUGAUGUUGAGUUAACAGGACACCGUUAGACCGUAUUCUGUUAUGCUUACUGCUGACACUCAAGGUAUUGGGAACCUGAGUUUUUAUGAGGCUAUGUACACACCGUUAAGUCACCAGGCUGUUGGGGCUUGUGUUCUUUGCAAUUCACAGACUUCAUUAAGAUGUGGUGCUCUGCAUACGUAGACCAUUUCUUAUGUUGUAAUGCUGUACGACCGUCAUCAACAUACAUAAAUUAGUCUUGUCUGUUAAAUCCGUAUGUUUGCAAUGCUCCAGGUUAGUGAUGUACAGAUGUGACUCAUUUUACUUAGGAGGUAUGAGCUAUUAUUGUAAAUCAUCUAAACCACCCAUCUAGUUUUCCAUUGUGUGCUAAUAGACAAGUUCUUUGGUUUAUAAAAUACCGUGUUGGUGAGGUCGUGUUACUGACUUUAAUGCAAUUGCAACAUGUGGUUGGACAAUGCUGGUGACUUUUUACUUUAGCUAACACCUGUACUGAAAGACUCAAGCUUUUUCGCAAAGAAACGUUCAAAGCUAAGGUAGAGACAUUUAAACUGUCUUAUGGUAUUGCUACUGACAUGAAGUGCUGUCUGACAGAAUUUCUUAGUACUCGUUGAAUAAGCAUUGACGCAAAACCCCACCAACAGAGCCUAAAAAAGGACAAAAAGAAGAAGGCUGAUGAAACUCAAGCCUUACCAAGAGACAGAAGAAACAGCAAACUGUGACUCUUUUCCUGCUGCAGAGAUUUGGAUGAUAUCUCCAAACAAUUGCAACAAUCCCCGAGCAGUGCUGACUCAACUUAGGCCUAAACUCAUGCAGACAUUCAAGGCAGAUGGGCUAUAUAAACGUUUUCGUUUCCGUUUACGAUAUAGUCUACUCUGUGCAGAAUGAAUCUUUCGUAUUACAUAGCACAAGAAAGAUGUGGUUAACUUUAAUACAUAGCAAUCUCUUAAUCAGUGUAUUAGGGAGGACUCUGAAAGAGCCACUUUCACCGAGGCCACGCAAGAGUACGAUCGAGUGAGUCAGUGAACAAUGCUAGGGAGAGCUACCUAUGGUAGAGCCCUAAUGUGUAAAAUUAAUUUAGUAGUGCUAUCCCCAUGAUAUUUAGCUUUAGGAGAAUGACAAAAUACCCCAUCCUCCAUCAUCCACCCCAUAUCAUAUCAUAUAUCACAUCCAUCUAUUCCUAUAAACCCUGU
>cluster994.fasta:2
AAGAAGCCUGGCAAAACGCACUGCCACUAAAAGCAAUGUACACGGGUCUCUGCAGACGUGGUCCAGAACAAACCCUGAGGAAAAUUUUGGGACCAGGAACUGUCAGACAAGAAUAGAACAAACAUUGCCAAAUUGCACUGUUUGCCCCAGCAUCACCUCAGCGUUCGGAAUGUCGCGCUGGCAUGGAAGUACACACGCUAGAACGUGGUUGACCUACACAGGUGCAUAAAUUGGAUGACAAAGAUCCAAAUUUCAAAGAUCUAAGUUCAUUUGCUGAAUAAGCAACAUUGACGCUACCACAAAACAUCUCCCACCAACAGAGCCAAAGGACAAAAGAAGAAGGCUGAUGAAACUCAAGCCUCUUCAAGAGACAGAAGAAACAGCAAACUGUGACUCUUUCCUGCUGCAGAUUUGGAUGAUUUCUCCAAACAAUUGCAACAAUCCAUGAGCAGUGCUGACUCAACUAGGCCCUAAACUCAUGCAGACAACAACGAGGCAGAUGGGCUAUAUAAACGUUUUCGCUUUCCAUACACAAUAUAGUACAUUUUGUGAGAAUAUGAAUUCUCGUAACAUAGCACAAGUAGAUGUAGGUUAACUCUAAUCUCACUAGCAAUCUCUAAUCAGUGUGUAACAUUAGGGAGGACUUGAAAGAGCCACAUUCUCCUUCGAGGCCACGCGGAGUACGAUCAGUAGUACAGUGAACAAUGCUAGGGAGAGCUGCCUAUAGCAGAGCCCUAAUGUGUAAAAUUGCUUUGGUAAGUGCUAUAUCCCGUGGAUUUUUAUAUAGCUUUAGGAGAAUGACAAAAAU
>cluster993.fasta:2
AACACACUAACCCUCCAAUGAUGACGCGAUGUCGUACGAGAAAGCACCUAUCAAGGACAUUACACGACACCCGUUCUCAAAAAAACCUCUCGCUAUGGCAUAGUCCUAACUUAUCUCGGAAAUUCUUCACCGGGUUCACGAGCAUUCCACUCGUCCCUAGCCCCAACCCCUAUUUAGGAGGCCACUGACCACCAACAGGUAUUACCCAAUGGAUCCCUUAGAAGUACCCCUUAAACACCGUAUUAUUAGCAUUCAGGAGUCACAAUUACCUGAGCUCACCACAGCCUUAACAAACAACAAUCGAAACAAACAACCCAAGCCCUACUCAUUACAAUCUUUUACUGGGCAUCUACUUUCACCCUACUACAGAUUCAGAGUACUUUGAAGCACCUUCACCAUCUCCGACGGCAUCUGGCUCAACAUUUCAUCGCUACAGGCUUCCAUGGACUCCAUGUCAUCAUUGGAUCCACUUUCCUUAUUUGCCUCAUUCGCCAACUAUUCCACACACCAAAUUCCAUCGGCUCUCUUUGAGGCUGCCACUUGAUUGACCUUCGUAGACGUUGUAUGAUUACUCCUUUAUAUCACUAUUCAUUGAUGAGGAUCCGGCCCCCUACCCCACAUACAUCCCACCAUCAUCAUCUUAUAUCCAACAUUCAACCUAUCCCUCCUCACCAUCCUCAAA
>cluster992.fasta:2
UCCCAGGUAACAAACCAACCAACUUUCGAUUUCUUGUAGAUCUGUUCUCUAAACGAACUUUUAAAAUCUGCGUGGCAUGUCACUCGGCUGCAUCGCUUAGUGCACUCACGCAGUAUAAUUAAUAACUAAUUACUGUCGUUGACAGGACACGAGUAACUCGUCUAUAUUUGCAGGCUGCUUUACGGUUUCGUCCGUUGUUGCAGCCGAUCAUCAGCACAACUUGGGUUUCGUCCGGGUGACCAUGAAAGGUAAGAUGGAGAGCCUUGUCCCUGGUUCUUCAACCCAGAAAACACACGUCCAACUCUAGUUUGCCUGUUUUACAGGUUCAAUGACGGUGUUCGUACGUGGCUUUGGAGACUCCGUGGAGGAGGUCUUAUCAGAGGACGUCAACAUCUUAAAGAUUUGGCACUUGCUGGCUUAGUAGAAGUUGAAAAAGGCGUUUUGCCUCAACUUGAACAGCCCUAUGUGUUCAUAAUCCGGAUGCUCGAACUGCACCACAUGGUCUCAUGUUAUGGUUGAGCUGGUAAGAACUCGAAGGCAUAUUUCAGUACGGUCGUAGUGGUGAGACACUCUGGUGUCCUGUCCCUCAUGUGGGCGAAAUACCAGUGGCUCGCAAGGUUCUUUUCGUAAGAACGGUAAUAAAGGAGCUGGUGGCCAAAGGUUACGGCGUCGAUCUAAAGUUCAUUUGACUUAGGCGACGAGCUUGGCACUGAUCCUUAUGCUGAAGAUUUUUCAAGAAAAACUGGAAUGUACAAUACCCACAACUUUGUUGCUAAUGACCCUGUGGGUUUUACUUUCCUUAAAUCUAGUCUGUACCGUCGGUGUAGAAAGGUUAUGGCUGGUAGUUGUGAUCAACUCCGCGAACCCAUGUUCAGUCAGCUGAUGCACAAUCGUUAACGGGUUGCAGUGUAAGUGCAGCCCGUCUUACACCGUGCGGCACAGGCACUAGUACUGAUGUUGUAUACAGGGCUUCUUGACAUACUAUGAUAAAGUAGCUGGUUUGCUAAAUUCCUAAAACUAAUUGUUGUCGCUUCCAAGAAAAGGACGAAGAUGACAAUUUAAUUGAUUUUACUUUGUAGUUAAGACACACUUUACUAACAUUUUCCAUAACAUGAAGAAACAAUUUAUAAUUUACUUAAGGAUUGUCCAGCUGUUGCUAAACAUGACUUUCUAGUUAGAAUAGACGGUGACAUGGUACCACAUAUAUACGUCAACGUCUUACUAAAUGUGGCAGACCUCGUUCUAUGCUUUAAGGCAUUUUGAUGAAGGUAAUUGUGACACAUUAAAGAAAUACUUGUCACAUCACAAUUGUUGUGAUGUUAAUCAGCAAUAAAAAGGACUGGUGAUUUUGUAGAAAACCCAGAUUUAUUACGCGUAUACGCCAUUCGGUGAACGUGUACGCCAAAGCACUUGUUAAAACAGUACUGUUUGUGAUGCCAUGCGAAAUGCUGGUAUUGUUGGUGUACUGACAUUAGAUAAAACCAAGAUCUCAAUGGUAACUAUGGUAUGAUUUCGGUGAUUUCCAACGUUACCACGCCAGGUAGUGGAGUUCCUGUUUGUAGAUUCUUAUUAUUCAUUGUUAAUGCCUAUAUAUUAACCUUGACCAGGCUUUAACUGCAGAGUCACAUGUUGACACUGACUUAACAAAGCCUUACAUUAGUGGGAUUUGUUAAAUAUGACUUCACGGAAGAGGUUACAUAAACUCUCUUGACGCUAUCUUUAAAUAUUGGGGAUCAGACAUCUUCCCAAAUUGUGUUAACUGUUUUGGAUGACAGAUGCAUUCUGCAUUGUGCAAACUCUAAUAGGUUCUAUAUCUACGGUGUUCCCACCUACAAGUUCUUGGACCACUAGUGAGAAAAAAUAUCUUGUUGAUGGGUGUUCCAUCGUAGUUUUCAACUGGAUACUUCAGAGAGCUAGGUGUUGUACAUAAUCAGGAAUGUAAAACACAUAGCUCAGACUUAGUUUUAAGGGAUUCCUUGUGUAUGCUGCUGACCCUGCUAUGCACGUUGCUUCUCUGGUAAUCUAUUACUAGAUAAACGCCAUAUGUGCUCUUCAGUAGCUGCUCUCUAUAUAAUGUUGCUUUUCAAACUGUCAAACCCGGUAAUUUUAACAAAGACUUUCAUGACUUUGCUGUGUCUAAGGGUUUCUUUAAGGAAGUUCUGUUGAAUUAAAACACUUCUUCUUUGCUCAGGAUGGUAAUGCUGCUAUCAGCAGUAUAUGACUACUAUCGUUAUAAUCUACCAACAAUGGUGUGAUAUCAGACAACUACUAUUUGUAGUUGAAGUUGUUGAUAAGUACUUUGAUUGUUACGAUAUGGUGGCUGUAUUAAUGCUAACCAAGUCAUCGUCAACAACCUAGACAAAUCAGCUGGUUUCCAUUUAAUAAAUGGGGUAAAGGCUAGACUUUAUAUGAUCGUGAGUUAUGAGGAUCUAGAUGCACUUUCACCGCAUACAAAACGUAAUGUCAUCCCACUACUAUAACUCAAAUGAAUCUUUAAGUAUGCCAUGGUGCAAAGAGAAAUAGAGCUCGCACCGUAGCUGGUGUCCUAUUUGUAGUACUAUGACCAAUGGACAGUACAUCAAAAAUUAUUGAAAUUUAAUAGCCGCCACUAGAGGAAUACUGUAGUAAUUGGAACAAGCAAUUCUAUGGUGGUUGCACAACAUGUUAAAAACUGUUUAUAGUGAUGUAGAAAACCCACCUUAUGGGUUUAGUAUUAUCCUAAAUGUGAUAGAGCCAUGCCUAACAUGCUUAGAAUUAUGGCCUUACUUGUUCUUGCUCGCAAACAUACAACGUGUUGUAGCUUGUCACACCGUUUCUUAGAUUAGCAUAAUGAGUGUGCUCAAGUAUUGAGUGAAUGGUCAUGUGUGGCGGUUCACUAUAUGUGCAAACCAGGUGGAACCUCAUCAGGAGAUGCCACAACUGCUUAUAGCAAUAGUGUUUUUAACAUUUCGUCAAGCUGUCACGGCCAAUGUUAAUGCACUCUUUAUCUACUGAUGGUAACAAAAUCGCGAUAAGUAUGUCCGCAAUACACUCUAUUCAGACUUAUGGGUGCUCUAUGGAAUAGAUGUUGACACAGACUCUGUGAAUGAGUUCUACGCAUAUUCGCGUAACAUUUCUCUAAUGAUGAUACUCUCUGACGAUGCUGUUGUGUGUUUCAAUAGCACUUAUGCAUCUCAAGGUCUAGUGGCUAAUAAAGAACUUUAAGUCAGUUCUUUAUUAUCAAAACAAUGUUUUUUAUGUCUGAAGCAAAAUGUGGACUGAGACUGACCUUACUAAAGGACCUCAUGAAUUUUGCUCUUCCUUUACUCAACAAUGCUAGUUAAACAGGGUGAUGAUUAUGUGUACCACCUUCCUUACCCAGAUCCAUUAAGAAUCUAGGGCCGGCUGUUUCUUGUAGAUGAUAUCGUAAAACAGAUGGUACAUAUGAUUGAACGGUUCGUGUUUAGCUAUAGAUGCUUACCCACUUACUAAACAACCUAAUCAGGAGUAUGCUGACGACUUCAUUUGUACUUACAAUACAUAAGAGCUAUGAUGAGUUACAGGACACAUGUUAGACCGUAUUCUGUUACUAUGUUCUAGCAGUACUACCAAGGUAUUGGAACCUGAGUUUUAUGAGGCUAUGUACACACACCGUUACAGUCUACAGGCUGUUAAGCUUGUGUUCUUUGCAAUUUCUCAGACUUUUACAUUAAGAUGUGGUGCUUGCAUACGUAGACCAUUCUAUGCGUACAAAAACAUUUCCCACCACAGAGCCUAAAAAGGACCGAAAAGAAGAGGCUGAUGAAACUCAAGCCAAGAGACAGAAGAAACAGCAAACAAUGAUUACUUUCCUGCUGCAGAUUUGGAUGAUUUCCAAACAAUUGCAACAAAUCCAUGAGCAGUGCUGACUCAACUCAGGCCUAAACUCAUGCAGACAUCAUGAAGAUGGGCUAUAAACGUUUCGCUUUCCCUAUUUACGAUAUGGUACAUUUCUGUGCAGAAUGAAUCACCUGCAUUCUAGCACAAGUAGAUGUGGUUAUUUUAAUCAUCAGCAAUCUUUAAUCGGUGUGUAACCGAGGGAGGACUUGAAGAGCCUUUACAUUUCUAGGCCACAAGAGUACGAUAUCGAGUGUACGGUGAACAAUGUGAGAGCUGCCUAUUGAAGAGCCCUAAUGUGUAAAAUUAAUUUUAGUAGUGCUAUCCCCAUGUGAUUUUAAUAGCUUCUCUAGGAGAAUGACAGC
>cluster991.fasta:2
UGGUAUGAUUUUGUAGAAAACCCAGAUAUAUUACGUAUACGCCAACUUAGGUGAACGUGUACGCCAAGCUUCUGUUAAAAACAGUACAAUUCUGUGAUGCCAUGCGAAAAUGCUGGUAUUGUUGUGUACUGACAUUGGAUAAUCAGAUCUUAAUGGUAACUAACUGGUAUGAUCACGGUGAUUUACAAUCACCAGGUAGUGGAGUUCCAGUUGUAGAUUCUUAUUAUUCAUUGUUAAUGCCUAUAUUAACCUUGACCAGGGCUCAUUGCAGAGUCUCAUGUUGACACUGACUUAACAAAGCCUUACAUUAAGUGGGAUUUGUUAAAUAUGACUACUUCACGGAAGAGAGGUUAAAACUCUUUACUGACCGUUAUUUUAAAUAUUGGGAUCAGACCAUACCACCCAAAUUGUGUUAACUGUUUGGACGACAGAUGCAUUUCUGCAUUGUGCAAUUCUAAUGUUCUAUUCACUCUACCAGUGUUCCCACCUACAAGUUUUUGGACCACUAGUGAGAAAAAUAUUUGUUGAUGGUGUUCCAUUUCUGUAGUUUCAUUGGAUACCACUUCAGAGAGCUAGGUGUUGUACAUAAUCAGGAUGUAAACUUACAUAGCUCUAGACUUAGUUCUUCUAAGGAAUUACUUCGGUGUAUGCUGCUGACCCUGCUAUGCACGCUAUUCUGGUAAUCUAUUACUAGAUAAACGCACUACGUGCUUUCAGUAGCUGCACUUACUAACAAUGUUGUUUUCAAACUGUCAAACCCGGUAAUUUCUAUCUAGAUCUUUCUAUGACUUUUGCUGUGUCUAAGGGUUCUUCUUAAGGAAGUUUCUGUUGAAUUAAACACUUUCUUUUGCUCAGGAUGGUAAAUGCUGCUAUCGGCGAUUAUGACUACUAACCGUUAUAAUCUACCAACAAUGUGAUAUCAGACAUACUAUUUGUAGUUGAAGUUGUUGAUAAGUUAUUGAUUGUUACGAUGGUGAUUGUAUUAAUGCUAACCAAGUCAUCGUCAACAACUACCUAGACAAAUCAGCUGGUUUUCCAUCUAAUAAAUGGGGUAAGGCUAGACUUUAUUAUGAUUCAAUGAGUUAUGAGGAUCAAGAUGCACUUUCGCAUCAUACAAACGUAAUGUCAUCCCUACUAUAACUCAAAUGAAUUCUAAGUAUGCCAUUAGUGCAAAGAAUAGAGCUCGCCUCGUGGCGGUGUCUCUAUCUGUAGUACAUGACCAAUUGACGGUUUCAUCAAAAUUAUAGAAUCUAAUAGCCGCUUAGAGGGAGCUACUGUAGUAAUUGGAACAAGCAAAUUCUAUGGUGGUUGGCAACAUGUUAAAAACUGUUUAUAGUGAUGUAGAAAACCCUUACCUUAUGGGUUGGGAUUAUCCUAAAUGUGAUAGAGCCAUGCCUAUGCUAAGAAUUAUGGCCUUCACUUGUUCCUUGCUCGCAAACAUAUACAACGUGUUGUAGCUUGCACCGUUUCUAUAGAUUAGCUAAUGAGUGUGCUCAAGUAUUGAGUGAAAUGGUCAUGUGUAUUGGCGGUCAUUAUAUGUUAAACCAGGUGGAACCUAUCAGGAGAUGCCUUCUGGUAUCGCUAAUAGUGUUUUUAACAUUUGUCAAGCAUGGCCAGCCAAUGUUAAUGCACUUUUUUAUACAUGAUGGUAACAAAUCAAUAUAGUAUCGCUCGCAAUUUACAACACAGAACUCUAUGAGUGUACCUAUUAGAAAUAGAGAUGUUGACACAGACUUUGUGAAUGAGUUUACGCAUUUGCGUAAACAUUUCUCAAUGAUGAUACUUCCUUGAUGUACAGCUGUUGUGUGUUUCAAAUAGCACUUAUGCACUUCAAGGUCUAGUGGCUAGCAUAAAGAACUUUAAGUCAGUUCUCAACUAUCAAACAUUGUGUCUUAUGUCUGAAGCAAAAUGUUGGGACUAGACUGACCUUACUAAAGGACCUCAUGAAUCAUGCUCUCAACAUAUACAAUGCUAGUUAAACGGGUGAUGAUUAUGUGUACCUUCCACCCAGAUCCAUCAAGAAUCAGGGGCCGGCUGUUUGUAGAUGAUUGUAAAUAGAUGGUACUUUAUGAUUGAACGGUUCGUGUUUUUAAGCUAUAGAUGUACACCCACUUACUAAACAUCCUAAUUCAGGAGUAUGCUGAUGUCUCUCAUUUGUACUUACAAUACAUAGAAAUACAUGAUGAGUCAUAGGACACAUGUUAGACAUGUAUUCUGUUAUCUGCCAUUGCUGACAACACUUCAAGGUAUUGAACCCUGAGUUUUAUGAGGCUAUGUACACACCGCAUACAGUCUACAGGCUGUUGGGGCUUGUGUUUCUUUGCAAUUUCAGAGACUCUAUUAAGAUGUGGUGCUUGUUUUUUCAGACCAUUCUAUGUUGUAAAUGCUGUUACGACCAUGUCAUAUCAUAUCACAAUUAGUUCUUGUCACUGUUAAUCCGUAUGGCUUGCAAUGCUUUCAGGUUGUGAUGUUCACAGAUGUGACUUCAACUCUACUUAGGAGGUAUGAGCUAUCUGUAAAUCAUCAAGUUAAUGGUUACCCUAUCGUUUAUUCACCCGUCGAAGAAGCUAAGACAUGUACGUGCAUGGAUUGGCUCGAUGUAGGUGUCAUGCAUUAGAAGCUGUUGGUACCAAUUUUUUUACAGCUAGGUUUCUACAGGUUAACCUAGUCGUUGUCACCUACAGGUUAUGUUGAUACACCUAAUAUACAGAUUUUUCCAGAGUUAGUGCUAAACCACCGCCUGGAGAUCAAUUUAAACACCUAUCUCACUUAUGUACAAAGGACUUCCUUAGAAUGUAGUGCGUAUAAAGAUUGUACAAAUGUUUAAUGGCUUCUUAGGAGAAGAUCCAAAUUUAAAGAUUUGGUCAUUUGCUGAAUAAGCAUAUUGACGCAUUUACAAAACCCCCUCCACCAACAGAGCCUAAAAAGGACAAAAAGAAGGCUGAUGAAUUACAAGCCUUCUAGAGACAGAAGAAACAGCAAACUGGUGACUUUUUUUCCUGCUUAGAUUUGGAUGAUCUUCUCCACCAAACAAUUGCAACAAAUCCAUGAGCAGUGCUGACUCAACACAGGCCUAAACUCAUGCAGACCACUCAUAGGCAGAUGGGCUAUAUAAACGUUUUCGCUUUUCCGUUUACGAUAUUAUAGUCUACUUUGUGCAGAAUGAAUUCACCGUAACUACAUAGCACAAAGUAGAUGUAGUUAACUUAAUCACAUAGCAAUCUUUAAUCAGUGUGUAUAUUAGGGAGGACUUGAAAAGAGCCACAUUUCAUGUACAAGUACGAUCGAGUGUACAGUGAACAAUGCUAGGGAGAGCUGCCUAUAUGGAAGAGCCCUAAUGUGUAAAAUUAAUUUAGUAGUGCUAUCCCGUGAUUUUAAUAGCUUUCUAGGAGAAUGACAAAAAAAGAUCCCAUCCUACAUCAUACCCCCUUUUUUACCCCUAUACCAUUUAUCCAUUUUCAUUCACAACCUGCCCCUACACCAACACCCUAAAC
>cluster990.fasta:2
CCUUCCCGGUAACAAACCAACCAACUUUCGAUUUCAGCAGAUCUGUUCUCUAAACGAACUAAAAUCUGUGUGGCUGUCUCAUUCGGCUGCAUGCUUAGUGCACUCACGGUAUAAUUAAUUAAUUGUUGCGACAGGACACGAGUAACUCGUUUAUAUUUGCAGGCUGCUACAGUCGUCCGUGUUGCAGCCGAUCAUCAGCACAUCGGUUUCGUCCGGGUGACCGAAAGGUAAGAUGGAGAGCCUUGGUCCUGGUUUCAACGAGAAAACACCACACGCCAUACCGGUUUGCCUGUUUUACAGGUUCGCGACGUGUUCGUACGUGGCUUUGGAGACACCGUGGAGGAGGUCUUAUCAGAGGCACGUCAACAUUAAGUAUGGCACUUGUGGCUUAGUAGAAGUUGAAAAAGGCGUUUUGCAUCAACUUGAACAGCCUCUAUGUGUCUUCAUAAACGUUCGGAUGCUCGAACUGCACCUUCAUGGUCAUGUUAUGGUAAGCUGAUAGCAGAACUCGAAGGCAUUCAGUACGGUUGUAGUGGUGACUCAUACUUUGGUGUCCAUGUCCCACAUGCGGCGAAAUCCAGUGAAUACCGCAAGGUUCUUCUUCGCUGAUGGUAAUUGAGAGCUGGUGGCCUUAUAGUUACGGCGUCGAUUUCAAAGUCAUUUGACUUCGGGCGACGAGCUUGGCACUGAUCCAUGAAGAUUCACCAAGAAAACUGGAAUGUACAAAUACCUACAACUUGUGCUGUGACCCUGUGGGUUUUACACUUAAAACACAGUUACUGAUACCGUCUGCAGUAUGUGGAAAGGUUAUGGCUGUAGUUGUGAUCAACUCCGCGAUCCCAUGUUCACCAGUCAGCUGAUGCCACAAUCGUUUUAAACGGGUUUGCGGUGUAAGUGCCCGCUUUACACCGUGCACAGGCACUAGUCACUGAUGUCGUAUACAGGGCUUCUGACAUCUACGUGUAAGAGCAUUGGUUUUGCUAAAUUCCAAAAACUGCUGUUGUCGCUUCCAAGAAAAGGACGAAGAUGACAAUUUGCUGAUUCUCAUUUGUAGUUAAGAGACACACUUCUAACUACCAUGAAGAAACAAUUUAUAAUUUACUAAGGAUUGUCCAGCUGUUGCUAAACCGACUUCUUUAAGUAAGAAUAGACGGUGACAUGGUACCACAUAUAUCACGUCAACGUCUCUACUAAAAUCAACCACAAUGGCAGACCUCGUCUAUGUUAAGGCAUUUUUGAUGAAGGUAAUUGUGACACAUUAAAGAAAAUACUUGUCACAUACAAUUGUUGUGACGACGAUUAUUCAAUAAAAGGACUGGUAUGAUUUUGUAGAAACCCAGAUAUAUUACGCGUAUACGCCAACUUAGGUGAACGUGUACGCCAAGCUUUGUUAAAACAGAUACAAAUUCUGUGAUGCCAUGUGCGAGCGAAGCUGGUAUUGUUGGUGUACUGACAUUAGAUAAUCAAGAUUCAAUGGUAAAGUAUGAUUCGGUGAUUUCAUACAAACCACCAGGUAGUGGAGUUCCAGCUGUAGAUACUUAUUAUUCGUUAAUGCCUAUAUUAACCUUGACCAGGCUUCUAUUAGCAGAGUCUUCAUGUUGACACUACUGACUUAACAAAGCCUUCAUUAAGUGGAUUUGUUAAAAUAUGACUUCACGGAAGAGAGGUUAAACUCUUUGACCGUUAUUCAAUAUUGGGAUCAGACAUACCACCCGUAAAUUGUGUUAACUGUUUGGAUGACAGAUGCAUUCUGCAUUGUGCAAACUUAAUGUCAUUUCUACGGUGUUCCCACCUACAAGUUUUGGACCACUAGUGAGAAAAAAAUAAUUUGUUGAUGGUGUUCCAUUUGUAGUUCAACUGGAUACCACUCCAUCAGAGAGCUUAGGUGUUGUACAUAAUCAGGAUGUAAACUUACAUAGCUUAUAAGACUUAGUUUUAAGGAAUUACUUGUGUGCUGCUGACCCUGCUAUGCACGCUGCUUCUGGUAAUCUAUUACUAGAUAAACGCACUACGUGCUUUUCAGUAGCUGCACUUACUAUAAUGUUGCUUUCAAACUGUCAAACCCGGUAAUUUUAACAAGGAUUUAUGACUUUGCUGUGUCUAAGGGGUUUCUUUAAGGAAGGAAGUUCUCUGUUGAAUUAAAACACUUUCACUUUGCUCAGGAUGGUAAUGCUGCUAUCAGCGAUUAUGAUAUUAUCGUUAAUCUACCAUCAAUGUGAGGUAUCAGACAACUACUAUUUGUAGUUGAAGUUGUUGAUAAGUACUUUGAUUGUACGAUGGUGGCUGUAUUAAUGCUAACCAAGUCAUCGUCAACAACCUAGACAAAUCAGCUGGUCACCACAUUUAAUAAAAUGGGGUAAGGCUAGACUUUAAUCAUGAUUCAAUGAGUUAUGAGGAUCGCAAGAUGCACUUCGCAUAUACAAAACGUAAUGUCAUCCCUACUAUAACUUACAAAUGAAUUUUAAGUAUGCCAUUAGUGCAAAGAAUAGAUUCGCCACCAAUUGGUGUCUCUAAUCUGUAGUACUAUGACCAAUAGACAGUUCAUCAAAUUCAUGGUGGUUGGCACAACAUGUUAAAACUGUUUAGUGAUGUAGAAAACCCACCUUAUGGGUUGGGAUUAUCCUAAAUGUGAUAGCAGAGCCAUGCCUAACAUGUCAAGAAUUAUGGCCUCACUUGCUUGCUCGCAUACUAUACGUGUAGCUCUGCACACCGUUUCUAUAGAUUAGCUAAUGGGUGUGCUCAAGUAUUGAGUGAAAUGGUCAUGUGUGGCGGUGUCACUAUAUAUGUUAAACCAGGUGGAACCUCAUCAGGAGAUGCCACAACUGCUUUAUGCUAAUAGUGUUUUAACAUUUGUCAAGCUGUUCGGCCAAUGUUAAUGCACUUUUAUCUACUGAUGGUAUAAAUUGCCGAUAAGUAUGUCCGCAAUCUUACAUUCACAGACUUUAUGAGUGUCUCUAUAGAAAUGGAUGUUGACACAGACUUUGUGAAUGAGUUUACGCAUUAUUUGCGUAAACAUCAAUGAUGAAUACUUGACGAUGCUGUUGUGUGUUUCAAUAGCACUUAUGCAACAUUCAAGGUCUUAGUGGCUAGCAUAAGAACUUUAAGUCAGUUCUUUAUUAUCAAACAAUGUUUAUGUCCUUGAAGCAAAAUGUUGGACUGAGACUGACCUUACUAAAGGACCUCAUGAAUUUUGCUCAACAUACAUGCUGCUAGUUAAACAGGGUGAUGAUUAUGUACCUUCCUUACCCAGAUCCAUCAAGAAUCCGAGGGGCCAAUUGUUUGUAGAUGAUAUCGUAAAACAGAUGGUACAUCUAUGAUUGAACGGUUCGUGUUCUUUAGCUAUAGAUGCUUACCCACUUACUAAACAUCCUAAUCAGGAGUAUGCUGAUGUCACACUUGUACAAUACAUAAGAGCUACAUGAUGAGUUAACAGGACACAUGUUAGACAUGUAUUCUGUUAUGCUUACUAAUGAUAACACUCAAGGUAAUUGGGAACCUGAGUUUUUAUGAGGCUAUGUACUUACCGCAUACAGUCUUACAGGCUGUUGGGGCUUGUGUUCUUUGCAAUCCUCACAGACUUCAUUAAGAUGUGGUCUUGCAUACGUAGACCAUUCUUAUGUUGUAAAUGCUGUUACGACCAUGUCAUAAUCAACAUCACAUAAAUUAGUCUUGUCUGUUAAUCCGUAUGUUUGCAAUGCUCCAGGUUGUGAUGUCACAGAUGUGACUCAACUUUACUUAGGAGGUAUGAGCUAUUAUUGUAAAUUCAAACCACCCCAUUAGUUUCCAUUGUGCUAAUGGACAAGUUUUUGGUUUAUAUAAAAAUACAUGUGUUGGUAGCGAUAAUGUUACUGACUCUUAAUGCAAUUGCAACAUGUGUAUAGGACAAAUGCUGGUGAUUACAUUUUAGUUAACACCUGUACUGAAAGACUCAAGCUUUUUCAGCAGAAACGCUCAAAGCUACUGAAGACAUUUAAACUGUCUUAUGACUGCAUUGUACGUGAAGUGCUGUCUGACAGAGAAUUACAUCACAUGGGAAGUAAGGGUAAACCUAGACCACCACUUAUCGAAAUUAUGUCUCUGGUUAUGUGUAACUAAAACAGUAAAGUACAAUAGGAGAGUAUGUGACUUUUUCCUGCUCAUAGAUUUGGAUGAUUUCCAAACAAUUGCAACAAUCCACAUGAGCAGUGCUGAUCCAACUCAGGCCUAAUCAUGCAGAACCACACGAGGCAGAUGGGCUAUAAACGUUUCGCUUCUUCCGUUUACGAUAAGUACAUUUGUGCAAGAAUGAAUUCUCGUAACAUAGCACAAGUAGAUGUAGUUAACUUUAAUCUCACAUAGCAAUCUCGUUAGUGUGUAACUAGGGAGGACUUGAAAGAGCCACCUCAUUUCAAAGAGGCCACGCGGAGUACGAUCGAGUGUACAGUGAACAAUGCAUCGAGAGCUGCCUACUAUAUGGAAGAGCCCCUAAUGUAAAAUUAAUUUAGUAGUGCUAUCCCCAUGUGAUUUUAAUAGCUUCUUAGGAGAAUGACAAAAAAAAAUCCUCCCAUCCCUACACCCACCUAUAUCAUAUUCCAUUUCAACCUAUGCCCAACCUACACAUCCUAA
>cluster98.fasta:2
UGAUAAAGUAGCUGGUUUCUGCUAAAUUCCUAAAACUAAUUGUUGUCGCUUCCAAGAAAAGGACGAAGAUGACAAUUUAAUUGAUUCUUACUUUGUAGUUAAGAGACACACUUUCCUAACUACCAACAUGAAGAAACAAUUUAUAAUUUACUAAGGAUUGUCCAGCUGUUGCUAUAUUAAACAUGACUUCUAAAGUUAGAAUAGACGGUGACACUAGUCCACAUAUAUACGUCAACGUCACAUUAAAUACAAUGGCAGAGUUCCUCGUUCAUGCUUUCAAGGCAUUUUGAUGAAGGUAAUUGUGACACAUUAAAAGAAAUACUUGUCACAUACAAUUGUUGUGAUGAUGAUUAUUCAAUAAAAAGGACUGGUAUGAUCUUGUAGAAAAACCCAGAUGCUAUUACGCGUAUACGCCAACUCGGUGAACGUGUACGCCAAGCUUUGUUAAAACAGUACAAUUUUGUGAUGCCAUGCGAAAUGCUGGUAUUGUUGGUGUACUGUUACUAGAUAAUCAAGAUUCAAUGGUAUUGGUAUGAUCGGUGAUUUCAUACAAACCACGCCAGGUAGUGGAGUUCCUGUUGUAGAUUUAUUAUCUGUUAAUGCCUAUAUUAACCUUGACCAGGGUUACAUUAGCAGAGUCACAUGUUGACACUGACUUAACCAAAGCCUUACAUUAAGUGGGAUUUGUUAAAAUAUGACUUACGGAAGAGAGGUUAAAACUCUUUUGACCGUUAUUUUAAAUAUUGGGAUCAGACCAUACCACCCAAUUGUGUUAACUGUCUUGGAUGACAGAUGCAUUUUGCAUUGUGUGCAAACUUUAAUGUUCUAUUUCACAGUGUUCCCACCUACGAGUUUUGGACACUAGUUGAGAAAAAUAUUUGUUGAUGGUGUUCCAUUUGUAGUUCAACUGGAUCCACUUCAGAGAGCUAGGUGUUGUACAAUCAGGAUGUAAACCAUAGCACUAGACUUAGUUUAAGGAAUUACUUGUGUAUGCUUUUUGACCCUAAUAUGCACGCUGCUUCUGGUAAUCUAUUACUAGAUAAACGUCAUACGUGCUUUCAGUAGCUGCUCUCUACUAACAAUGUUGCUUCAAACUGUCAAACCCGGUAAUUUUAACAAAGAUUUCUAUGACUCUGCUGUGUCUAAGGUUUCUAAGGAGGGAAGUACUGUUGAAUUAAAACACUUCUGCCAGGAUGGUAAUGCUGCUAUCAGCGAUUAUGACUACUAUCGUUAUAAUCUACCAACAAUGUGAUAUCAGACAACUACUAUAUAGUUGAAGUUGUUGAUAAGUACUUGAUUGUACGAUGGUGGCUGUAUUAAUGCUAACCAAGUUCAUCGUCAACAACCUAGACAAAUCAGCUGGUUUCAUUUAAUAGCGGGGUAAGGCUGGAUUAAACAUAUGAUUCAAUGAGUUAUGAGGAUCAAGAUGCACUUUUUCGCAUAUACAAACGUAAUGUCAUCCCUACUAUAACUCAAAUGAAUCUCUAAGUAUGCCAUUAGUGCAAAGAAUAGAGCUCGCACCGUAGCUGGUGUCUCUAUCUGUAGUACUCUAUGACCAAUAGACAGUUUUCAUCAAAAAUUCUAUGGUGGUUGACACAACAUGUUAAAAACUGUUUAUAGUGAUGAAGAAAACCCUUCACCUUAUGGGUUGGGAUUAUCCUAAAUGUGAUGGAGCCAUGCCUAACAUGCUUAGAAUUAUGGCCUCACUUGUUCUUGCUCGCAAACAUACAACGUUGUAGCUUGUCACACGUCUAUAGAUUAGCUAAUGAGUGUGCUCAUCAAGUAUUGAGUGAAAUGGUCAUGUGUGGCGGUUCACUAUGUUAAACCAGGUGGAACCUCAUCAGGAGAUGCCACAACUGCUUAUGCUAAUAGUGUUUUUAACAUUCUGUCAAGCUGUCACGGCCAAUGUUAAUGCACUUUUUUAUACAUUGAUGGUAACAAAAUUGCCGAUAAGUAUGUCCGCAAUUUACAACACAGACUUUAUGAGUGUCUAUAGAAAUAGAGAUGUAUGACACAGACUUGUGAAUGAGUUUACGCAUUUGCGUAAACAUUUUCAAUGAUGAUACUUCUGACGAUGCUGUUGUGUGUUUCAAUAGCACUUAUGCAUCAAGGUCUAGUGGCUAGCAUAAAGAACUUUAAGUCAGUUUUAUUAUCAAAACAAUGGGUUUAUGUCUGAAGCAAAAUGUUGGACUGAGACUGACCUCUAAAGGACCCAUGAAUUCGCUCAACAUACAAUGCUAGUUAACAGGUGAUGACUAUGUGUACCUUCCUUACCCAGAUCCAUCAAGAAUCCGGGGCCGGCUGUUUUCUGUAGAUGAUAUAAAAACAGAUGGUACACUUUAUGAUUGAACAGUUCGUGUCUUUAGCUAUAGAUGCUUACCCACUUACUAAACAUCCUAAUCAGGAGUAUGCUGAUGUCUUCAUCUGUACUUACAAUACAUAAGAAAGCUACUCGAUGAGUUAACAGGACACAUGUUAGACAUGUAUUUCUGUUAUGCUUACUGCUUGAUAACACACUUCAAGGUAUUGGGAACCUGAGUUUAUGAGGCUAUGUACCACACCGCUCAUACAGUCUACAGGCUGUGGGGCUUGUGUUCUUUGCAAUCACAGACUCAUUAAGAUGUGGUGCUUGCAUACGUAGACCAUUCUCUAUGUUGUAAAUGCUGUUACGACAUGUCAUAUCAACAUCACUCAAAUUAGUUUGGUCUGUUAAUCCGUAUGUUUGCAAUGCUCCAGGUUGUGAUGUCACAGAUGUGACUCAACUACUUAGGAGGUAUGAGCUAUUAUUGUAAAUCACAUAAACCACCCAUUAGUUUUUCCAUUGUGCUAAUGGACAAGUUUUUGUUUAUAUAAAAUACAUGUGUUGGUAGCGAUAAUGUUACUGACUUAAUGCAAUUGCAACAUGUGACUGGACAAUGCUGGUGAUUACAUUUUUAGCUAACACCUGUACUGAAAGACUCAAGCUUUUUGCAGCAGAAACGCUCAAAGCUAAGGAGACAUUUAAACUGUCUUAUGGUAUUGCUACUGACGUUGAAGUGCUGUCUGACAGAGAAUUACAUGGGAAGUUGGUAAACCUAGACCACCACUUAUCGAAAUUAUGUCACAUUGGUUAUCGUGUAACUAAAAACAGUAAAGUACAAAUAGGAGAGUAUGUGACUCUUUCCUGCUGCAGAUUUGGAUGAUUUCUCCAAACAAUUGCAACAAUCCAUGAGCAGUGCUGACUCAACUCAGGCCUAAUCAUGCAGACACACAAGGCAGAUGGGCUAUAUAAACGUUUCGCUUUUCCGUUUACGAUAUAUAGUCUACUCUUGUGCAGAAUGAAUCUCGUAACUACAUAGCAAGUAGAUGUAGUUAACUUUAAUCUCACUCAGCAAUCUUUAAUCAGUGUGUAACUACUAGGGAGGACUUGAAAGAGCCACCACUCACCGAGGCCACCGGAGUACGAUCGAGUGUACAGUGAACAAUGCUAGGGAGCUGUCCUAUGGAAGAGCCCUAAUGUGUAAAAUUAAUUUAGUAGUGCUAUCCCCAUGUGAUUUUAAUAGCUUUCUAGGAGAAUGACAAAUCCCCUCCAACCCCCAACAUCUACCAUCCCUACCAUAUAUACUUACAUAUAUAUCCAUCAUCCUUUCAUAACCCGCCCCCACACACACACCAUAUCCUACCAAUCAU
>cluster989.fasta:2
CCUCCCAGGUAUACUUAACUUCGAUUUCUUGAAGAUCCAUGUUCCUUUAAACGAACGCUAAAUGCCGGGUGACCCCAAUUGUCGAAUGCACCCAUACGCUUGGUGGACCCAGAUUCAUUGGCAGUAACCAGAAUAGAGAACGCGAGGCAGGGCAGCUCAAAACAACGAGCCCAAGGUUUACCCAAUUGUUUGCUUGGCUUCCAUCUCCACAUCACUCAACUUUGGCAAGGAAGACCUAAAUUCCCUCUGAGGAUAGGUAUGCCAAUUAACACCAAUAAAACGAUCCAGAUGAUCAAAUUGGCUUUGAAGGCUACCAGACGCUUUGGUGGUGACGGUAAAAUGAAAAAGAUCUCAGUCCAAGAUGGUAUUCACCACUCUCCCAGAACUAGGCCAGAAGCUGGACCUUCCAGCGCAACAGGAUGGCACUCAUACAGCGCAUUGAGGAGCCUGAAUACACCUAAGAUUAAGCCUAUAAAUCCUGCAACUGGCGCUGCAAUCUGUGCUACCAACUUCCAAGAACAACUGCAAAGGCUAUGCAGAAGGAAGAGGCUGCAGUCAAAGCCUCCGUCCACUCCGUCCGCAACAGUCGAGAAAUCAACCCAGGCAGCAGUGAGGGGAACCUCCAAUAGAAUCGAGCGAGCAGUGAUGUUGUUUGACACUUGCUGCUGCUGUCAGAUUGAACCGGUCAAGAGCAGCAGCUGGUAAAGGCCAACAACAACAAGGCCAAACUAGGUCAAGAAUGCUAAGGCUUGAAGCCAAGCAAAUACGUGCCACUAAGCUCAAUGUAACACGGUCUUCGAAGACGCUGGUCCAGAACAAACCCAAGAAAUUCUAAGGGACCGGAACUAAUCAGACGAAGAACUGAUUCAAACAUAUUGGCCUGUUGUCAAUUUGCCCCGAUUUCAAGCGUUUGGAAUGUCGCUGGCUGGAAGUUCUCGGAACCAGAAGCCUACACAGGUGCCAUCAAAUUGACGACAAAGAUCCAAAUUCUCAAAGGAUCAGUCAUGAUAAGCAUUGACGCAUACAAAAACUCCCUCCAACAGAGCCAAAGGACAAAGGCUGAUGAAAUUAAGCCUCAGUCAGAAGAACAGCAUUGUGUAUCUUCUUCCUGCUUAAGAUUUGGAUGAUUUCCAAACAUGUUGUUAUUGCUACAAGUAGCAGUGCUGACUUUAUCAGGCCUAAACUCAUGAGACUCAUCAAGGCAGACGGGCUAUACAAACGUUUCGCUUUCCAAUCUACUGCACAUAGUUUACUUGUGCAGAAUGCGAAUCUUCGUAACUCUUGCUCAAGAAGAUGAGCAACACUUAUUUCCUUUGCAAUUUAUAAUCAGUGUGUAUAAAGGACUUGAAAGAGCCACAUUUAAAGGCCUCGGAGUACGCUGAGUGCUCAGUGAACAAUGUUAGAGAGCUGCCUAUGGAAGAGCCUCCCUGUGUGUAAUAAUCUUAAGUAGUGUUAUCCCAUGACUUUAGCUUUCAGGAGAAGCGACAG
>cluster988.fasta:2
UCUGGUAAUUUUAUUACUAGAUAAUGCACUACGUGCUUUCAGUAGCUGCACUUACUAACAAUGUUGCUUUCAAACUGUCAAACCCGGUAAUUUUAACAAAGACUUCAUGACUUUGCUGUGUCACUAAGGGUUUAAGGAAGGAAGUUUCUGUUGAAUUAAAACACUUUUUUGCUCAGGAUGGUAAUGCUGCUAUCAGCGAUUAUGACUACUAUCGUUAUAAUCUACCAACAAUGUGUGAUAUCAGACAACUACUAUUUUGUGGUAUUGAAGUUGUUGAUAAGUACUUGAUUGUUACGAUGGUGGCUGUAUUAAUGCUAACCAAGUCAUCGUCAACAACCAAGACAAAUUCAGCUGGUUUUCCAUUUAAUAAAUGGGUAAGGCUAGACUUUAUUAUCGAUUCAAUGAGUUAUGAGGAUCAAGAUGCACUUCGCAUAUACAAAACGUAAUGUCAUCCCUACUAUAACUCAAAUGAAUCUAAGUAUGCCAUUAGUGCAAAGAAUAGAGCUCGUCCACCAGCUGGUGUCUCUAUCUGUAGUACUAUGACCAAUAGACAGUUUCAAAAAUUAUUGAAAUCAAUAGCCGCCACUAGAGGAAAUACUGUAGUAAUUGGAACAAGCAAAUUCUAUGGUGGUUGGCACAACAUGUUAAAACUGUUUAUAGUGAUGUAGAAAACCCUCACCUUAUGGGUUGGGAUUAUCCUAAAUGUGAUAGAGCCAUGCCUAACAUGCUUAGAAUUAUGGCCUCACUUGUUUCUUUGCUCGCAAACAUUACAACGUGUUGUAGCUUGUCACACCGUUUCUAUAGAUUAGCUAAUGAGUGUGCUCAAGUAUUGAGUGAAAUGGUCAUGUGUGGCGGUCACUAUCGUUAAACCAGGUGGAACCUCAUCAGGAGAUGCCACAACUAGCUUGCUAAUAGUGUUUUUAACUACUUGUCAAGCUGUCACCAGCCAAUGUUAAUGCACUUUAUCUACUGAUGGUAACAAAAUUGCCGAUAAGUAUGUCCGCAAUUUACAUCCAGACUUAUGAGUGUCUUUAUAGAAAUAGAGAUGUUGACACAGACUUUGUAAUGAGUUCUACGCAUAUUUGCGUAAACAUUUCUCAAUGAUGAUCAUUCUCUGACGAUGCUGUUUGUGUUUCAAUAGCACUUAUAUGCCAUUUCAAGGUCUAGUGUUGCAUAAAGAACUUUAAGUCAGUUCUUUAACAUAUCAAAACAAUGUUUUAUGUCUGAAGCAAAUGUUGGACUGAGACUGACCUUACUAAAGGACCUCAUGAAUUUUGCUCAACAUACAAUGCUAGUUAAACAGGUGAUGAUUAUGUGUACCUUCCUUACCCAGAUCCAUCAAGAAUCCUAGGGGCCGGCUGUUUGUAGAUGAUCGUAAAAACAGAUGGUACACUCUAUGAUUGAACGGUUCGUGUCUUAGCUAUAGAUGCUUACCCACUUACUAAACAUCCUAAUCAGGAGUAUGCUGAUGUUCAUUUGUACUUACAAUACAGAAAGCUACAUGAUGAGUUAACAGGACACAUAGACAUGUAACUUCUGUUAUGCUUACUAAUGAUAACACUCAAGGUAUUGGGAACCUGAGAUUUUAUGAGGCUAUGUACACACCGCAUACAGUCUUCUACAGGCUGUUAGGGCUUGUGUUUUCUUGCAAUCACACAGACUUCAUUAAGAUGUGGUGCUUGCAUUUCGUAGACCAUUUAUGUUGUAAAUGCUGUUACGACCAUGUUCAUAUCAACAUCACAUAAAUUAGUCUUGUCUGUUAAUCCGUAUGUUUUUGCAAUGCUUCCAGGUUAUUGUGAUGUCACAGAUGUGACUCAACUUUUACUUAGGAGGUAUGAGCUAUUAUUGUAAAUUAAACCACCCAUUAGUUUCCAUUGUGUGCUAAUGGACAAGUUUUUGGUUUAUAUAAAAUACAUGUGUUGGUAGCGAUAAUGUUACUGACUUUAAUGCAAUUGCAACAUGUGACUGGACAAAUGCUGGUGACUACAUUUUUAGCUAACACCUGUACUGAAAGACUCAAGCUUUUGCAGCAGAAACGACCAAAGCUACUGAGGAGACAUUUAAACUGUUUUCAUGGUAUUGCUACUGUACGUGAAGUGCUGUCUGACAGAGAAUUACAUCAUGGGAAGUUGGUAAACCUAGACCACUUAACCGAAAUUAUGUUUCUACUGGUUAUCGUGUAACUAAAAACAGUAUAGUACAAAUAGGAGAGUACACCUUUGAAAAAGGUGACUAUGGUGAUGCUGUUGUUUACCGAGGUACAACAACUUACAAAUUAAAUGUUGGUAUUAUUUGUAAGGCUGAUGAAACUCAAGCCUUCAAGAGACAGAAGAAACAGCAAACUGCUGACUCUUCACCUGCUGCAGAUUUGGAUGAUUUCUCCAAACAAUUGCAACAGCCACCGAGCAGUGCUGACUCAACUCAGGCCUAAACUCAUGCAGACCACAAGGCAGAUGGGCUAUAAACGUUCGCUUUCCGCUUACGAUAUAUAGUCUACUCUUGUGCAGAAUGAAUUCUCGUAACUCAUAGCACAAAGUAGAUGUAGUUAACUUUUAAUCUCUUUAGCAAUCUUUAAUCAGUGUGUAACAUUAGGGAGGACUUGAAAGGCCACAUUUCACCGAGGCCACGGAGUACGAUCGAGUGUACAGUGAACAAUGCUAGGGAGCUGCCUAUAUGGAAGAGCCCUAAUGUGUAAAAUUAAUUUUAGUAGUGCUAUCCCCAUGUGAUAUUUUUAAUAGCUUCUUAGGAGAAUGAGCAAAAAACAAU
>cluster987.fasta:2
CUAACAGGCCUAAACUCAUAUGCAGACCAAGGCAGAUGGGCUAUAAACGCCGCUUUUCCGUUUACGAUAUAGUCUACUCUGUGCAGAAUGAUCUCGUAACAUAGCACAAGUAGAUGUAGUUAACUCAAUCUCAUAGCAAUCUUUAAUCAGUGUGUAACAUUAGGGAGGACUUGAAAGAGCCACCACAUUCUCGAGGCCACGCCGGAGUACGAUCGAGUGUACAGUGAACAAUGCUAGGGAGAGCUGCCUAUAUGGUAGAGCCCUAAUGUGUAAAUUAAUUUAGUGCUAUCCCGUGAUUUUAAUAGCUUUCUCUAGGAGAAUGACAAAAU
>cluster986.fasta:2
AAAGACUAGGUUUUUGCAGCAGAAACGCUCAAGCUACUGAGGAGACAUUUAAACAUUGUCUUAUGGUAUUGCAUUGACGUGAAGUGCUGUCUGACAGAGAAUUACAUGAAGUUGGUAAACCUAGACCACCACUUAACUCGAAAUUAUGUUCUACUGGUUAUUGUAACUAAAAACAGUAAAGUACAAAUAGGAGAGUAUGUGACUCUUUCCUGCUGCAGAUCUGGAUGAUCUUUCCAAACAAUUGCAACAAUCCAUGAGCAGUGCUGACUCAACUCAGGCCUAAACUCAUGCAGACAUAAGGCAGAUGGGCUAUAUAAACGUUUCGCUUCUUCCGUUUACGAUAUAUAGUCUACAUUCUUGUGCAGAAUGAAUUCUCGUAUUACAUAGCACAAGUAGAUGUAGUUAACUUAAUCCUUUAAAUAUAAUUCUAAUCAGUGUGUAACAUUAGGGAGGACUUGAAAGAGCCACCACAUUUCACCGAGGCCACGCGGAGUACGAUCGAGUGUACAGUGGUAAUGCUAGGGAGAGCUGCCUAUAUGGAAGAGCCCUAAUGUGUAAAAUUAUUAAUUUAGUAGUGCUAUCCCCAUGUGAUUUUAAUGGCUUCUUAGGAGAAUGACAAAUCCAACCCCAACCCUAUAUCACAUAUCCAUACAUCAUAACCCCUACCAUCCCACCAA
>cluster985.fasta:2
UCCAUACUUAAAAAUCUCACUGACAGAGUCGUAUUUGUCUUAUGGGCACAUGGCUUUGAGUUGACACUUAUGAAGUAUAACAAAGACGGCAUCAUAUGGGUUGUAACUGAGGGAGCCUUGAAUACACCAAAAGAUCACAUUGGCACCCGCAAUCCUGCUAACAAUGUGCAAUUGUGCAACUUCCUCAAGGAACAACAUUGCCAAAAGGCUUCUACGCAGAAGGAGCAGAGGCGGCAGUCAGCCUCUUCUCGUUCCUCAUCACGUAGUCGCAACAGUUUCAAGAAAUUUCAACUCCAGGCGGCAGUGGGAACUUUCCAAGAAUGGCUGGCAAUGGCGGUGAUGCUGCUCUUGCUCUGCUGCUGCUUAGACAGAUUGAACCACCAGCUUGAGAGCAAAAAUGUCUGGUAAAGGCCAACAACAACAAGGCCAAACUGUCUAAGAAAUAUGGCGCUGAGGCUAAGAAGCCUCGGCAAAAACGUACUGCCACUAAAGCUUACAAUGGCGUUCUUCGGAAUGUCGCGCAUUGGCAAGAAGUCACACCUCGGGAUCGGUUGACCUACACAGGUGCCAUCAAAUUGGAUGACAAAGAUCCAAAUUACAAAGAUCUGGUCAUUUUGCUGAAUAAGCAUUGACGCAUACAAACAUUCCCUCCAACAGAGCCUAAAAAAGGACAAAAGAAGAAGGCUGGAUGAAACUCAAGCCUUCGCAGAGACAGAAGAAACAGCAAACUAGCUGACUCUUCUUCCUGCUGCAGAUUUGGAUGAUUUCUCCAAACAAUUGCAACAAUCCAUGAAAAUAGUGCUGACUCAACUCAGGCCUAAACUCAUGCAGACCACAAGGCAGAUGGGCUAUAUAAACGUUUUCGCUUUCCGUUUUACGAUAUAUAGUCUACUCUUGUGCAGAAUGAAUUCUCGUAACUACAUAGCACAAGUAGAUGUGGUUAACUUUAAUCCACAUCAGCAAUCUUUAAAUAGUGUAACAUUAGGGAGGACUUGAAAGAGCCACCACAUUCACCGAGGCCACGUCGGAGUACGAUCGAGUGUACAGUGAACAUGCUAGGGAGAGCUGCCUACUAUAUAUGGAAGAGCCCUAAUGUGUAAAAUAAUUAGUAGUGCUAUCCCAUGUGAUUUUUAAUAGCUUUAGGAGAAUGACAGAAUAAAU
>cluster984.fasta:2
CACCCAGGUAACAAACCAUUUCGUUUACUGUAGAUCUGUCUUUAACGAUUUUAAUUGACUACUGCGUGUGACACUUUAGCCUUGCUAUACCUUAGUUCUAAUUAUGUUAUAUUUUUUGGUCUCACUUGAACUGCAAGAUCAAUGAAACUUGUCGCCUAAAACGAUUACAUGAAAAUUUCUUGUUUUUUAGGGAAUCAUACACAACUGUAGCUGCAUUUUUCAAGAAUGUAGUCUGGUAUGUACUCAUCAUGUGGUUGAUGACCUAUGUCCUAUUUCACUCAUCUAAAUGGUAUAAGAGUAGGAGAGCUAGAAAAAUCUGACCUUAAAUAUUGAAUCAAUGCGUAGAUGAGGCUGGUCUAAUUACCAUUCAGUACAUCGAUAUCCGGUAAUUAUACAGUUUCCUGUUUACCUUUCAUCAAACUGCUGCCAGGAACCUAAAUUUGGGUGGUCUUGUAGUGCGUUGUCUCUGUUCAUGUAGAUUCGAGUAUCGAUGCUCGUGUUGUCUCAAGAUUUUCUCUAAACGAACAUAAACUAAAAUAGGUCUGAUAAUGGACCCAAUCAGCGAAAAUGCACCCUACAUUUUCGUUUUAGUGAGAUUCCACAGAUUCAUUGGCGGUAACCAGAAUAGAGAACGCAGUGGGGCGCGAUCAAACAACGUCAGCCCAAGGUUUACCUCCAGCAAUACUGCGCUUGGUUUCACCGCUUCACUCAUUUGGCAAGGAAGACCUUAAUACCCUAAGGACAAGGCGUUCCAAUUAACCAAUGGCAGUAGAUGACCAAAUUGUUACUCGAAGAGCUACCAGACGAUUCGUGGUGGUGACGGUAAAAUAUGAAAGAUCAGUCCAAGAUAUGGUAUCUUACUACCAAGGAUUGGGCCAGAAGCUAAGUUCCCGGUGCUAUAAAAGAUGAAGCAUCAUAUGGGUUGCUAAGGAGCCUGAAUACCAAAAGAUUUGGCACCCGCAAUAAGCCUGCUAACAAUGCUGCAAUCGCGCUCUAUUUCCAAGGAACAUAAACUGCCAAAAGGCUUAUGAGAAAGGAAAGAUAGAGGCUGGCGGUCAAGCCUCACUUAUCCUUCAUCACGUAGUUGCAACAGUAAGAAAUUUAACCAGGCAGCAGUAGGGGAACUUCUCCUGCUAGAAUAUUGACAAUGGCGGUGAUGUUGCUUUGCUUUUGCUGCGGCUGCUUGACAGAUUGAACCAGCUUGAAGAGCAAAUGUCUGGUAGGCCAUCAUAACAAGGCCAAACUGUCAUUAAGAAAUAUUGCUGCUUUGAGGCUUCAGAAGCCUCGGCAAACACGUCUGCCUUAAAGCAUCAAUGUAUCAAGCUUCAGCAGACGUGGUCCAGAACAAACCCAAGGGUUACUGGGGACCAGGAACUAAUGAGACAAGGAACUGAUAAACAUUGGCCACGCAAUUGCACUGUUUGCCCCAGCGUUCUUUCGGCGUCUUCGGAAUGUCGCGCUGGCUGCGGAAGUCACACCUUCGGGAAACGUGGCUGACCCAUACAGGUGCACAAAUUGACGACAAAGAUCCAAAUUUAAAGAUCAAGUCAUUUUGCUGAAUGGCAUAUUGACGCAUCACAAAACAUCCCACCAACAGAGCCUAAAAGGACAAAAGAAGAAGGCUGAUGAAACUCAAGCCUCUCGCAGAGUUUUCAGAAGAAACAGCAAACUGUGACUUUUUCCUUGUCGAAGUAGAUUUGGAUGAUUUCCAAACUGUUGCAUUGUCCAUGAGCGGUAUAUUAAAGUACUAACAAGGCCUAAAACAUAAAGACACUAAGGCAGAUGCUAUAAAACGUUCGCUUCCGUUUACAAUUCGUUAGCACAUCUUGUCAGCGGAUUGUGAAUUCGUAACAUAGCACAAGUAGAUGUGGUUAACUUUUAAUUUAGUAAUCUUUAAUCAAAUAUAUUAGGAGGACUAGGGAAAAGAGCCACCACUUUUUCUAGGGCCACGCGGAGUACGAUAUCAAGUGUCUAGUGUUGAACAAUGCUUAGAGAGCUGCACGCUGAAAGAGCCCAUAAUGUGUAAAAUUAAUUUUAGUAGUGUUAUCCCAUGAUUCAAUAGCUUUAGGGGAGAAUGACAAAAAU
>cluster983.fasta:2
UCAGCGUUCAGAGGAAUGUCGCGCAUUGGCAUGGAAGUCACUUAGGAACGUGGUUGACCUACACAGGUGCCAUCAAAUUGGAUGACAAAGAUCCAAAUUAAAGAUUCUGGUCAUUUGCUGAAACAAGCAUAUUGACGCAUACAAAACUUCCCACCAACAGAGCCUAAAAAGGACAAAAGAAGAAGGCUGACGAAACUCAAGCCUUACCGCAGAGACAGAAGAACUGCAAACUGUGACUCUUUCCUGCUGCAGAUUUGGAUGAUUUUCCAAACAAUUGCAACAAUCCAUGAGCAGUGCUGACUCAUCAAAGGCCUAAACUCAUGCAGACCACACAGGCAGAUGGGCUAUAUCAAACGUUUCGCUUCUUCCGUUUACGACUAUAGUCUACUUGUGCAGAAUGAAUUCUCGUAACUACAUAGCACAAGUAGAUGUGGUUAACUUUAAUCUCACAUAGCAAUUUUUAAUCAGUGUGUAACUAGGAGGACUUGAAGAGCCACCACAUUUCUUCGGGGCCACGCCGGAGUACGAUCGAGUGUACAGUGAACAAUGCUAGGGAGAGCUGCCUAUGGAAGAGCCCUCUAAUGUAAAAUUAAUCUGUAGUGCUAUCCCCAUGUGAUUUUAAUAGCUUCUAGGAGAAUGACAAAAAAGCAAAAAAAAA
>cluster982.fasta:2
AUACCUUCCCAGGUAACAAAACCAACCAACUUUCGAUUUCUUGUAGAUCUGUUCUCAAACGAACAAAACUAAAAUGUCUAGGAUAAUGGACCCCAAAAUUUAGCGAAAUGCACCCCGCAUUACGUUUGGUGGACCUCAGAUUCAACAACUGGCAGUAACCAGAAUAGAGAACGCAGUGGGGCGCAUCAAAACAACGUCGGCCCCAAGGUUUACCCAAUAAUACUGCGUCUUGUUCGCUCUCACUUUAUUGGCAAGGAAGACCUUAAAUUCCCUCGAGGACAAGGCGUUUCCAAUUAUCAAUAAAAAGUCCAGAUGACCAAAUGCUACUACCGAAGAGCUACCAGACGAAUCGUGGUGGUGACGGUAAAUGAAAGAUCCAGUCCAAGAUGGUAUUUCUACUACCUCGGAACUGGGCCAGAAGCUGAGACUUCCCUAUGGUGCUAACAAAAGACGGCAUCAUAUGUGGGUUGCAACUAGGAGCCUUGAAUACACCAAAGAUUUUUGGCACCCAAUCCUGCUAACAAUGCUGCAAUCGUGCAACUUCCAAGGAACAACAUGCCAAAGGCUCUAUGAAGAGCAGAGGCGGCAGUCAGCCUUUCUCGUUCCUCAUCACGUAGUCGCAACAGUUUAAGAAAUUCAACUCCAGGCAGCAGUAGGGGAACUUUCCUCUGCUGGAAUGCUGGCAAUGGCGGUGAUGCUGCUCUUGCUUUGCUGCUGCUUUGACAGAUUGAACCAGCUGAGAGCAAAAUGUCUGGUAAAGGCCAACAACAACAAGGCCAAACUGUCACUAAGAAUUGCUGCUGAGGCUUUAAGAAGCCUGGCAAAACGUCAUGUUCAGCAUUGCCGUAACACAAGCUUUCUAAAGACGUGGUCCAGAACAAACCCAAGGAAAUUGGGGACCAGGAACUAAUCAGACAAGAACUGAUUACAAACAUUGGCCGCAAAUUGUCACAAUUUGCCCCAGCGCUUCAGCGUUUCAGAAUGUCGCGCAUUGGCUAUGGAAGUCACACACAUGGGAACGUGGUUGACCUACACAGGUGCCAUCAAAUUGGAUGACAAAGAUCCAAAUUUUAAAGAUCAAGUCAUUUUGCUGAAUAAGCAUAUUGACGCAUACAAAACAUUCCCACCAUCAGAGCCUAAAAAGGACAAAAAGAAGAAGGCUGAUGAAACUCAAGCCUUUACCGCAGAGACAGAAGAAACAGCAAACUGUGACUCUUUCCUGCUGCAGAUUUGGAUGAUUUCCAAACAAUUGCAACAAAUCCAUGAGCAGUGCUGACUCAACUCAGGCCUAAAACAUCAUGCAGACAUCAAGGCAGAUGGGCUAACAUAAACGUUUUCGCUUCUUCCGUUUACAGGUUAGUCUACUCUUGUGCAGAAUGAAGCUUCUCGUAUUACAUAGCACAAGUAGAUGUAGUUAACUUUAAUCUCACAUAGCAAUUUCUAAUCAGUGUGUAACAUUAGGGAGGACUUGAAAGAGCCACCACAUUUUUCUUAGAGGCCACGCGGAGAGUACGAUCGAGUGUACAGUGAACAAUGCUAGGGAGAGCUGCCUAUAUGGAAGAGCCCUAAUGUGUAAAAUUAAUUUAGUAGUGCUAUCCCCAUGUGAUUUUAAUAGCUCUAGGAGAAUGACAAAAAAUCCCUUUACCCUCUACCCACUUACCCACCAUAUCAUCUUCAUCCAUCAUUUCAUCCCCUCCUACCAUAUGUAAU
>cluster981.fasta:2
UAAACAUCCUAAUCAGAGUAUGCUGAUGUUUCAUCUGUACUUACAAUACAGAAAGCUACAUGAUGAGUUAACAGGACAUGUAGACAUGUAUUCUGUAUGCUUACUAAUGAUAACAUACAUUCAAGUAUUGGGAACCAAGUUUUAUGAGGCAUGUCACACACCAAUACAGUCUUCACAGGCUGUUGGGGCUUGUGUUCUUCUGCAAUUCUCAGACUUUCAUUAAGAUGGGUGCUUAAUAGACCAUUUAUGUUGUAAUGUUGUUACGACCAUGUCAUAUCAUCACUCAUAAAUUAGUUUGUACAUUGUUAAAUCCGUAUGUUUGCAAUGCUCCAGGUUGUGAUGUUCACACAGAUGUGGACUCAUUCAUUUCGGAGGUUAUGAGCUAUUAUUGUAAUUUAAACCACCCAUUAGUUUCCAUCUGUGUGCUAACUGGACAAGUUUUUGGUUUAUAAAAUACAUGUGUUGGUAGCGAUAAUGUUGGACUUUUUAAUGCAAUUGCAACAUGUGACUGGACAAAUGCUGAAAGUGAUUACAUUUCUUAGCUAACACCUGUACUGAAAGUGGGUCUCGUAAAGAAACGUUCAAAGCUACUGAGACAUUUAAACUGUCUUAUGGUAUUGUACUGUCCUGAAGUGCUGUCUGACAGAGAAUUUCUUCAUGAGAAGUUGGUAACCUAGACCACCACUUAACUCGAAAUAUGUCUACUGGUUAUCGUAACUAAAACAGUAAGUACUGAGAGUACACCUCUGAAAAGGUGACUAUGGUGAUGCUGUUGUUCUCAUGAGGUACAACAAGAUUUAACAAAUCGGUGAUUAACUUCCGUGACGCAUACAAACCCCAACAGAGCCUAAAAAGGACAAAAGAAGAAGGCUGAUGAAUUGGCACCAAGAGACAGAAGAAACAGCAAACUGUGACUUUUUUCCUGCUGCAGAUUUGAUGAUUUCUCCAAACAAUUGCAACAAUCCAUGAGCAGUGUGAUUCAACUACAGGCCUAAACAUGCAGACAUAUCAAGGCAGAUGGGCUAUAUAAACGUUCACGCUUCCGUCAACGAUAUAUAGUCUACUCUUGUGCAGAAUGAAUUCUCGUAUAUUUUAGCACAAGUAGAUGUAGUUAACUUCGUUCCUUCAUAGCAAUCUCUAAUCAGUGUGUAACAUUUAGGGAGGACUUGAAAGAGCCACCACAUUUCACCGAGGCCACGCGGAGUACGAUGAGUGUACAGUGAACAAUGCUAGGGAGAAAGCUGCCUAUAUGGAAGAGCCCUAAUGUAAAAUUAAUUUUUAGUAGUGUACUAAACUAUCCCCAUGUGAUUUCGUUAGUCUCGGGGAGAAUGACAAACAAUCCCACCCACAUACAUCCCUUACCAUACCAUCUCUAUCCAUCACUUCAUGCCCUCCCCACCAUACCCCCUAU
>cluster980.fasta:2
UUUAAUGCAAUUGCAACAUGUGACUGGACAAAUGCUGGUGAUUACAUUUAGCUAACACCAAAGGUACUGAAAGACUCAUCAAGCUUUUCUGGAGAAACGCUCAAAGCUAAGGAGACAUUUUAAACUGUCUUAUGGUAUUGCUACUGUACGUGAAGUGCUGUCUGACAGAGAAUUACUCUUUUUUCAUGGGAAGUUGGUAAACCUAGACCACUUAUCGAAAUCUAUGUCUUCACUGGUUAUCGUGUAACUAAACAGUAAAGUACAAAUGAGGAGAGUACACCUUUGAAAAAGUGACUGUGGGUGAUGCUGUUGUUUACCGAGGUACAACAACUUACAAAUUAAAUAAUCCAUGAGCAGUGCUGACUCAACUCAGGCCUAAACUCAUAUGCAGACAUCACAAGGCAGAUGGGCUAUAUAAACGUUUUCGCUUCUUCCGUUUCGUUAUAGUCUACACAUUUUGUGCAGAAUGAAUUCUUCGUAACUACAUAGCAAGAAAGAUGUAGUUAUUUUAAACCUUCAGCAAUCUUUAAUCUAGUGUAACAUUAGGUAGACUUGAAAGAGCCACCACAUUUUCUCUGGAGGCCACGCGGAGUACGAUCGAGUGUACAGUGAACAAUGCUAAGAGAGCUGCCUAUAUGGAAGAAGAGCCUAAUGUGUAAAUUAAUCUUUAGUAGUGCUAUCCCAUGACUUUUAAUAGCUUUUCUAGGAGAAUGACAAAAGC
>cluster979.fasta:2
ACAAUGCUAGUUAAACAGGUGAUGAUUAUGUGUACCUUCCUUACCCAGAUCCAUUCAAGAAUCUCAGGGGCCAUUGCUGUUUUGUGUAGAUGAUAUCGUAAAAACAGAUGGUACACUUAUGAUUGAACAGUCGUGUCUUUAGCUAGAUGCUUACCCUUACUAAACAUCCUAAUCAGGAGUAUGCUGAUGUCUCAUUUGUACUUACAAUACAUAAGAAAAGCUACUAUGAUGAGUUAACAGGACACAUGUUAGACAUGUAUUCUGUUAUGCUUACUAAUGAUAACACUCAAGGUAUUGGAACCUGAGUUUAUGAGGCUAUGUCACACACCGCAUACAGUCUUUACAGGCUGUUAAGGGCUUGUGUUCUUUGCAAUUCACAGACUCAUUAAGAUGUGGUGCUUGCAUACGUAGACCAUUCUUAUGUUGUAAAUGCUGUUACGACCAUGUCAUAUCAACAUCACAUAAAUUAGUUUGUCUGUUAAUCCGUAUGUUUGCAAUGCUCAGGUUGUGAUGUACAGAUGUGACUCAACUUCUACUUUAGGAGGUUAUGAGCUAUUAUUGUAAUCUACAUAAACCACCCACAUUAGUUUUCCAUCGUGUGCUAAUGGACAAGUUUGGUUUAUAUAAAAAAUACCGUGUUGGUAGCGAUAAUGUUACUGACUUUAAUGCAAUUGCAACAUGUGACUGGACAAAUGCUGGUGAUUACAUUUAGCUAACACCCGGUACUGAAAAAGACUCAAGCUUUUUGCAGCAGAAACGCUCAAAGCUACUGAGGAGACAUUUAAACUGUCUUAUGGUAUUGCUACUGUACGUGAAGUGCUGUCUGACAGAGAAUUAGACAGAAGAAACAGCAAACUGUGACUUUUUUCUUCCUAUUGCAGAUUUGGAUGAUUUUCCAAACAAUUGCAACAAUCCAUGAGCAGUGCUGACUCAACUCAGGCCUAAACUCAUGCAGACCACACAAAGGCAGAUGGGCUAUAUAAACGUUUCGCUUUUCCGUUUACGAUAUAUAGUCUACUCUGUGCAGAAAUGGCUCUCGCAUUACAUAGCACGGUAGAUGUGGUUAACUUUAAUCCUUCAAUAUCUCUAAUCAGUGUGUAACAUUAGGGAGGACUUGAAAGAGCCACCACAUUUCCACCGAGGCCACACGGAGU
>cluster978.fasta:2
AAAACCCGUGGCUCUGAUCAUACAGAUUGAGGUAAUACAUGCCAUACAAGAUUUAUUGGUUCACUAUGAGGCAUUUGGCAACCCUGAAGAGUUUGUCAUAGUUGAAAGGACACCGCAGGGUCACUGGCAGUACCUAUGUUGGAAUAAGCAUGGAUGCUAGUCACCAAUGGAGUUGAGAUGCAUUUCAAUUAUGAGUUGUUCAUCAAAGAAAAGCUGAGUGGAAAGAGUCUUAGAGAUUUUUCUAUAAUAUCAUUCUAAAUAGAUUAAGAAAGGAUAUAAUUUUACAGUUAAAUCAUACAAUGUCAUUGUAUGAUUAAAAAUAAAUUUGAGAAUUGUGAUCAUUUAGUAACUUUAUAUAAAAUGUGAGACAAAACUUAUUAAGGUUAAGUAGAAACUGUUUCUUCUGAAUAAUACAACAAAGGAAAAUAUAAGUGAUUGAAUCAUAAGAUAUAAGGAAUGAAGUAUUAAAAAUAUUUUUUGUUAAAGAACUUGAGAAUUUAGAGGAAGAUUUUGCCAAGUAUGUGUUGCUUGAACUUUAAGUAUGCUUGAUGAAUUUAAAGUAGGAGCAUUCAGUUAUUCUUUGAUUCAUUAAUGGCCAGAAUUUUGUGUUUGGUCUAAUAGUUGUGUCAACAUUCUUGUUAUUUUUUAAAAAUCAGGCUAUGCCUGUGGUCCAUGUCUAUAUUCAAAGCUUGACCUGCACAAUGCCGUAUUUUGUUUGGACCACAUCUUUCCAUUUGCAUUAAGCAGUAGAGUACGGUAGAAAGGGAAUAAGAAUACUGAUUAUCUGAAAAAAAGAUUUGGAAUCAUUGUGGGUUAUCUAUUUAGUGGAUGGAGGAUCUUAAAAAACACCUAGUUGUGUGAGAGAAUCAAUCUUUGAAAGUAACUAAAAUCUUGAAAAUAAUGUUUAAUUCUCUCAGGAAUUAAACAGUUUGAAGAGGGUUGGAUUGUCACUACCUUUAUAAUACUGUAUAAUCAGAAGGUUCUCUGAACUCAGUUAUACAUCUAGACAUAAAAUUGUUUUCUUUAUAGGAUGUUGUUUGGUUUGUUUUUGAGUGUUUAAAUUUUUUGAAAAACAAAUGUUAAAUUUGGGUGCUUCAGUACCUAGAUAAAUUGGAAAGGUUAAUGUUCUAGUCUUUGGAAGAAGAUAAGUUUGGAAGACACACAUAAGCAAUCUUGCUAUAAUUUAGUUGAUGUAAAAUGACGGAAACUGACUCAAUAUUAUUCAGGUUUAGCUCUACCCAAAAGCAGCAGACCGCUGCAGAUGUGCAAAUCGAUCUUGAUCCCCAAACAUCCCAUCCCAUACAUCCCACCAUUUACUUAUCCAUCAUCUCACCCCUACCAUCCUAA
>cluster977.fasta:2
AGUCUGGGUUUCAGCGGACCUAAGGGCUGGCUUCCCACAAAGCAGGCACGGCACUUCCCAAUUGUCACUGUGGCUGGAACCCUGGUUCUGGUGUUUUAAAGAGAAGAAACACUGCAUGUGAGGAGAAAAGCUGGACGUACGUUGGGCUUCUCUAUCUUAUGGCUUGGAAGAAUCUUCUGUAGUGUGUGGGAUGUUAAAGGUCCUAUUUAAGGUUUUCUUCAUUACUUUGCUUUGUAUGUACUUCACCUACCCCAAGAGGAAGUUUCUGAAAUAAGAUUUAAACAACAAAACACUUGAAUGAUUAAUAUUCAGACUGACCCAGGAAACACCUUCAGUCUGUCAGUUGAAUCCAGAGCACCGAAAGGUGUUAAAUUGGGUAUGUGGUUUGACUGAUAAAAUUACCUUCAGUAUUCUUGUGUCAUGAGAAGCUUUACAACGGAUGCUUUGAAACAAGUAUUAGCAAAAGGAUUUGUUCUUCAUUUGAGAGAGGUGGAGAAAGCAGCUGCUUUCAUCCCUUGGCAUCAGGAGCUCCCCUGUGCACUUGAAGAUGGUUUAAAAAGAUUAAAGAAAAAGAUCAAGAGAAAGGUUGGAAGCUUUAUCUAAAUGGGCACCUUCAUGGCGUCCCCAGUCAACCACAAUCUGAGAACUGAGGCCUGAGGCUUGCUGUCAGUGCCCAUGCCUGCCCCGGCUGCUUCACCUCAGGAGUACUUCGACGUGGCACACCAUUGGGCCUCCUAUGGCUAAUCCUUGAGUGGUCCUCAUGUGUUGUGUCCAUAGCUUUAGUCCUCCUAAAUAAGAUCCACCCACACCUCAGCACAGAAUUUUUGAGUUCCCCAACUACUCUCACACCUGUUAAAGUAUGUUGUAACCAAGAUGCCUUAAAUGAUUUUGUAUACCUCUUGUCAUAUUCAGAAACCGCUUUGUGCCCUGGAAGUAAUCUCCUUGACAUUAAGUAUUUGGUAGCUGAAUAAGGGGUCAGAACUUCUGAAACCAGUGAUCUGUAAUCAUUUCUACUGGCCUGGGUGCCUGUGCUAUAGCGAGUUUCACAUGAAAAAACAUACAGCCAGCCCAAGAUGACUUAUCUGGGUUGGGAUACAGUAGUAUUUUCUACUAACUGUUUAUUCAUGAGCAAUAUUACGUGAACAAUUUCAUUUGAAUCUCCAAACUCUCAAAGGAUGCUUUUUGGAAACACGCAGUAUACCUAGAUCAUGACUAAAUGCAAAAUUCCUUGAAAUUUCUUGGUCUAAUUUUUCUCUAAAUGAUUCUAAAUUACUGCCAACUUCAAAAGUGUUCUUAAAGAAAAUAAUGUUAAGAAAUUUGAGCUUUGGAAAACCAAAUUUGUAAUAUCAAUAUUUUUCUAGAAUAAAAUUUUGAAAUGGUCUAAAUAUCCACUGCGA
>cluster975.fasta:2
AUACCUUCCCAGGUAACAAACCAACCAACUUUGAUUUACUGUAGAUCUGUUCUCUACUAAACGAACUAAUAUUAUUAGUUUUUGGCUUGGAACUUUAAUUUUAGCCAUUGGCAGAUUCCAACGGUACUAUUACCGUUGAAGAGCUUUAAAAGCUCUGAACAAUGGAACCUAGUAAUGGGUUCCUAUUCCUUACAUGGAUUUGUCUUCUACAAUUUGCCUAUGCCAACAGGAAUAGGUUUUGUAUAUAAUUAGUUAAUUUUCCUCUACCUCAAGCUGUUUAUGGCCAGUAACUUUAGCUUGUUUGUGCUUGCUGCUGUUUACAGAAUAAAUAUAAGAUUCUCUAGUUGGAAACUUGCUAUCGCAAUGGCUUGUCUGUAGGCUUGAUGUGGCUCAGCUCUUUCAUUGCUUUUUUCAGACUGUUUGCGCGUACGCGUCCAUGUGGUCAUUCAUAAUCCAGAAACUAACAUUCAACGUGCCACUCCUCAUGGCACUAUUGACCAGACCGCUUCUAGAAAGUGAACUUCGUAAUCGGAGCUGUGAUCCUUUGGACAUCUUCGUAUUGCUGGACACCAUCUAGGACGCUGUGACAUCAAGGACCUGCCUAAAGAAAUCACUGUUGUUAUCACGAACGUUUUCUUAUUACAAAUUGGGAGCUCGCAGCGUGUAGCAGGUGACUCAGGUUUUGCUGGUAUACAGUCGCUACAGGAUUGGCAUUAUAAAUUAAACACAGACCAUUCCAGUAGCAGUGACAAUAUUGCUUUGCUUGUACAGUAAGUGACAAUAGAUGUUUCUUAUUUCGUUGACUUCAGGUUACUAUAGCAGAGAUAUUAAUUAUUAUGAGGACAUUUAAAGUUCCAUUUGGAAUCUUUGAUUAUCAUAAACCCAUAAUUAAAAAUUUAUCUAAGUACACUAACUGAGAAUAAAUAUUCUCUCAAUUAGAUGAAGAGCAACCAAUGGAGAUUGAUUAACGAACAUGAAAAUUAUUCUUCUUGGCACUGAUAACAUCGCAUUCUGUGAGCUCAUUUCACUACCAAGAGUGUUAGAGGUACAACAGUACUUUUAAAAGAACCUCUUGCUUUCUGGAACAACCAAGGGCAAUUCACCAUUUCAUCCUAGCUGAUAACAAAAUUUGCACUGACUUGCUUUAGCACUCAAUUUGCUUUUGCUUGUCCUGACGGCGUAAACACGUCUAUCAGUCUACAGAUCAGUUUCACCUAAACUGUUCAUUCAGACAAAGAGGAAGUUCAAGAACUUUUACUCUCCAUAAUUUUGUUGCGGCAAUAGUGUUUAUAACACUUUGCUCUCACACUCAAAGAAAGACAGAAUGAUUGAACUUUCAUUAAUUGACUUCUAUAUUUGUGCUUUUUAGCCUUUUUGCUAUUCCUUGUUUUAAUUAUGUUUAUUAUCUUUUGGUUCUUCUUGAACUGCAAGAAUAAUGAAACUUGUCUCACGCCUAAACGAACAUGAAAUUCUUGUUUUCUUAGGAAUAUACAACUGUAGCUGCUGCAUUUCACCAAGAAUGUAGUCUACAGUCAUAUGUCACUUCAUCAUCAACCAUAUGUAGUUGAUGACCCGUGUCCUAUUCUUCUAUUCUCUAAAUGGUAUUAGAGUGGAGCUGGAAAGGCAGCACCUUAAUUGAAUUGUGCGUGGAUGAGGCUGGUUCUAAAACUUCCCAUUCAGUACAUCGAUAUCGGUAAUUAUACAGUUUCCUGUUUACCUUUACAAUUAAUUGCCAGGAACCUAAAUUGGGUAGUCUUGUAGUGCGUUCGUUCUAUGAAGACUUUUUAGAGUAUCAUGACGUUCGUGUUGGUUUUAGAUUUUCUAAACGAACAAACUAAAAUGUCUGAUAAUGGACCCCAAAAUCAGCGAAAUGCACCCCGCAUUACGUUUGGUGACCUCAGAUUCAACUGGCAGAACAAGAAUAGAGAACGCAGUGGGGCGCGAUCAAAACAACGUCGGCCCCAAGGUUUACCCAAUAAUACUGCGUCUUGUUUCACCGUUCUCACAACAUGGCAAGGAAGACCUUAAAUUCCCUCGAAGAGGACAAGGCGUUCCAAUUAACACCAAUAGCAGUCCAGAAUGACCAAAUUGGCUAUUACCGAAGAGCUACCAGACGAAUUCGUGGUGGUGACGGUAAAUGAAAGAUCUCAGUCCAAGAUGGUAUUUCUACUACCUAGGAACUGGGCCAGAAGCUGGACUUCCCUAUGGUGCUAACAAAAGACGGCAUCAUAUGGGUUGCAACUGAGGGAGCCUUGAAUACACCUAAAGAUCACAUUGGCACCCGCAAUCCUGCUAACAAUGCUGCAAUUGCGUGCUAACUUCCAAGGGCUAACAUUAAAGGCUUUUACGCAGAAAGAGCAGAGGCGGCAGUCAAGCCUCUUCUCGUUCCUCAUCGCGGUCGCAACAGUUUUUAAGAAAUCAACACCAGGCAGCAGUAGGGGAACUCUCUCCUGCUAGAAAUGGCUGGCAAUGGCGGUGAUGCUGCUCUUGUUUGCUGCUGCUUGACAGAUAGCUGAACCAGCUUGAGAGCAAAAUGUCUGGUAAAGGCCAACAACAACAAGGCCAAACUGUCACUAAGAAUUGCUGCUGAGGCUUUAAGAAGCCUUCGGCAAAACGCACUGCCUAAAGCAUACAAUGUAACACAAGCUUUCGGCAGACGUGGUCCAGAACAAACCCAAGGAAAUUUUGGGGUUCCAGGAACUAAUCAGACAAGGAACUGAUUACAAACAUUGGCCGCAAAUUGCACAAUUUGCCCCAGCGCUUCAGCGUUCUUCGGAAUGUCGCGCAUUGGCUGGAAGGUCUCGGGAACGUGGUUGACCUACACAGGUGCCAUCAAAUUGGAUGACAAAGAUCCAAAUUACAAGAUCAAGUCAUUUGCUGAAUAAGCAUAUUGACGCAUACAAAACAUCCCACCAACAGAGCCUAAAAAGGACAAAAAGAAGAAGGCUGAUGAAACAUAAGCCUCUCGCAGAGACAGAAGAAACAGCAAACUGUGAACAUUUCCUGCUGCAGAUUUGGAUGAUUUUCCAAACAAUUGCACAACAAUCCAUAGCAGUGCUGACUCAACUCAGGCCUAAAACUCAUGCAGACCACUGGCAGAUGGGCUAUAUAAACGUUUUCGCUUUCCGUUUACGAUAUAGUCUACUCUCUUGUGCAGAAUGAAAUUCUCGUAACUCACAUAGCACAAGUAGAUGUAGUUAACUUUAAUCUCUAGCAUAAUCUUUAAUCAGUGUGUAACAUUAGGGAGGACUUCUGAAAGAGCCUCAUUUUCACCGAGGCCACGCGGAGUACGAUCGAGUGUACAGUGAACAAUGUCAUAGGAGAGCUGCCUAUAUGGAAGAGCCCUAAUGUGUAAAAUUAAUUUUAGUAGUGCUAUCCCCAUGUGAUUUUAAUAGCUUUCUAGGAGAAUGACAAAAAAAAUUCCCCUACCCCACUUACACAUAUCCCACCAAUCAUACAUAUACCAUAUCUUACACUCCCUGCCCCUCCUACAUACCAACACCCUACCAAA
>cluster974.fasta:2
AAACAUAACAUUAACACUAAUACCAAACAUACCAACACUAAACCAUUACCUCAUCUAGUAUAGGUGAUAGAAAUUCAACUUAGCGUUAUAGACACAGUACCGUAAGGGAAAGAAUAAAUACCACCCAAGCAUUAAAAUAGCAAGAACUAACUUGUCUUCUGCAAUGAAUUAACUAGAAUAGUUCAUGUAGAGAACUGCCAAACCCCAUCGAAAUCAGACGAGCUACCCAAAAACAGCUAAAAGAGCGCACCCGCAUCAAGCAAAAUAGUAGGAAGAUUUAUGGUAGAGGUGACAAGCCUACAAAGCCUGAUGAUAGCUGGUUAUCCAAGAUAGAAUUUAGUUCAACCACUGAGCUUACCACAGAACCGCUUAAACCUUUGUAAGCUCAAUUGCUAGUCUAAAGAGGGACAGCUUUAGACACUAGGAAAAACCUUAUAGAGAGUAAAAGCAUCUCCUUAGUUGGCCCAAAAGCAGCCAUCAAUUAAGAAAGCGUCAAGCUACUACAUAUUACCCAAAAAUACCAAACAUAAAACUGAAACUCCUCAUCUCACUGGAUCAAUCAUUUAGAAGCAAUAAUGUUAGUAUAAGUAACAUGAACAUCUCUCCACCAUUGGCACAGUCAGACCGAAAACCUACCGAUCACUAUCAGUCCAAUAUCAACAAACACAUAAACAAGCUGACAUUACUCACUGUUAAUCCAACACAGGCAUGCCUCAAGGAAGGUUAUAAAAGUAAAGGAACUCGGCAAUUAACCCCGCCUGUUUACCAAACAUCUUCCUCUAGCAUUAUUAGUUAGAGGCACGCCUGCCCAGUGACCAUCGUCUAUCGGCGGUACCCUGACCGUGCAAGGUAGCAUAAUCAAUCUCAAAUAGGAUCAAUGAAUGGCAUAUCACGAGGGUUAACUGUCUCUUACUUCAACCAGUGAAAUACUGACCUGUUCGUGAAGAGACGGACCGAAUUAAUAAGACGGAAGACCCUGCAGAGCUUCAAUCUACUAGUACAACUAAAAACCACACACAAACCCACAGGUCUCAUUUAAACCCCCAUGCCUGUACUAAAAAUUUAAAGUUGGGUGACCUCGGAGCCCAGUUUGCCAAACAAUCCAUGCUAAGACUACACAAGCCAAGCAAACCAAAUACUCACUGCAAUUGACCCAAUAACUUGAUCAACGGAACAAGGUUACCCAGGGAUAACAGCGCGCAAUUCUAAACACUUCACUAGAGUCCAUCAACAAUAGAGUUUACGAUCCGAUGUUGGAUCAGGACAUCCUAUGGUGCAGCAGCUAUCAAGGUUCGUCAAUCCUUAUGACACUAAAGUCCCUACGUGAUUUGAGUUCAGACAAGAGCAAUCCAGGUCGGUUUAUCUAUAUUCAUCUCUCCCAAUAAAGGGACUAGAAUGGGCCCUUCUCUCAAUAGCGCCCCCAUAAUGAUCUAAUCUAAUUCUAACAAACAAAUCCCUUCCCAAGAACAGGGUUUAAAA
>cluster972.fasta:2
UCCUUUGCAGUACAGGCUGUUGGGGGGCUUGUGUUUCUGCAAUUCUCAGACUUCAUUUAAGAUGUGGUGCUCGGCUACGAAAAGACCAUUCUUAUGUUGGCAGCUGUUACGACCAUGUCAUCAUCAUCACAUAAAUUAGUCUGUACUGUUAAAUCCAAUGUUUGCAAUGCUCCAGGUUGUGAUGUCACAGAUGUUGACUUUCACAUUCUUUCUUCAGGAGGUAUGGGUAACUAUUGUAAUCAUAAACCACCCUAGUCCUUUCCAUUGUGCAAUGGACAAGUUUUGGUUUAUAUAAUACCGUGUUGGUAGCGAUAAUGUUACUGACUUUCUCUAAUGCAAUUGCAACAUGUGAACUGACAAUGCUGGUGACUCAUUUAGCUAACACCUGUACUGAAAAGACUAGGUCUUUUUCGCAGCAGAAACGCUCUCCAAAGCUACUGAGGAGACAACCAAACUGUCUAUGACUGCUACUGUACGUGAAGUGCUGUCUGACAGAGAAUUACACUUUCAUGGGGAGUGGUAAACCUCCAGACCACUUAACUCGAAAUUAUGUCUCUACUGGUUAUCGUGCAUUAAAAACAGUAAAGUACAAUAAUAGGAGAGUAUGUGAGAACUCUUCACCUGCUGCAGAUUUGGAUGAUUUUCUCCAAACAAUAUUUAUGGCCAUGAAAUAGUGCUGACACUCAGGCCUAAACUCAUGAAGCAGACACAAGGCAGAUGUUAUAUAAACGUUUUCGCUUUUUCCGUUUACGAUAUAUGGUCUACUUGUGCAGAAUGAAUCUCGUAACUCACUUAGCACAGAUGUAGUUUAACUUUAAUCCACAUCAGCAAUCUUAAUCAGUGUGUCAUACUAGGGGGAGGACUUGAAAGAGCCACCACAUUUCACCUCGAGGCCACGCGGAGUACGAUAUCGAGUGUACAGUGAACAAUGCUUUAGGAGAGCUGCCUAUAAUGGAAGAGCCUAAUGUAAAAUUAAUUUUAGUAGUGCUAUCCCAUGUGAUUUUAAUAGCUUUUCUAGGAGAAUGACAAAAUCGGCUCCUCACAUCCCUCUUAUCAUAUUUAUUAUACCAUAUUUUAACCUAUAUCCACCAUCCUACAUAUCUUCCUAUAAAC
>cluster971.fasta:2
ACUCUCAUGAAACCCAAGAGUCCAAGGAGGAUUUAGCAGUAAAUUUAAGAGAAUAGAGUGCUUAAUUGAACAAGGCAAAGCACGCACACCAUCCCGUCACUCCCCUCAAAUAUACUUAAGGACUAUAUUAACUAAACACCCUAAUACCUAUAAGAGGGAUAAGUCGUAUACGGAUAGUGUACAAGGUGCACUUGGAUAAAUAAAAU
>cluster970.fasta:2
AGGCAGCAGUAGGGGAUCACCUGCUAGAAUGGCUGGCAAUGGCGGUGAUGCUGCUCUCUGCUUUGCUGCUGGCUUGACAGAUUGAACCAGCUUGAGAGCAAAAUGUCUGGUAAAGGCCAACAAGGCCAAAACUGUCACUAAGAAAUUGCUGCUGAGGCUCUAAGAAGCUGGCAAAACGUACUGCCACUAAAGCAUCUGUGUAACACAAGCUUUCGGCAGACGUGGUCCAGAACAAACCCAAGGAAAUUUUUGGGACCAGGAACUAAUCAGACCAGAACUGAUUACAAACAUUGCCACAAAUUAGCACAAUUUGCCCCAGCGUUCAGCGCUUCGGAAUGUCGCGCAUUGGCAUGGAAGUCACACCGGGAACGUGGUUGACCUACCUACACAAGUGCCAUCAAAUUGGAUGACAAAGAUCCAAUAAAGAUAAGUCAUUGCUGAAUAAGCAUUGACGCAUACAAACAACUCCCACCAACAGAGCCUAAAAAAGGACAAAAAGAAGAAGGCUGAUGAAACUCUGGCACCAUGCAGAGAGACAGAAGAACAGCAAACUGUGACUUUUUCCUGCUAAGAGAUUUGGAUGAUUUCCAAACAAUUGUUAUAAUCCUUCGAGCAGUGCUGACUCAACUUCUAGGCCUAAACUCAUGCAGACAACAAGGCAGAUGGCUAUAUAAACGUUUCGCUUCGUACGAUAUGGUACAUUCUUGUGCAGAAUGAAUCUCGUAACAUAGCACAAGUAGAUGUAGUUAUCUAAUCCACAUAGCAAUUUAAUCAGUGUAACAUUUAGGGAGGACUUGAAAGAGCCACCACUCACCGAGGCCACACAAGUACGAUGAGUGUACAGUGAACAAUGCUAGGGAGAGCUGCCUAUGGAAGAGCCUAAUGUGUAAAAUUAAUUUUAGUAGUGCUAUCCCCAUGUGAUUUUAAUAGCUUCUAGGAGAAUGACAGC
>cluster969.fasta:2
CAUACUAUCAUCUACAACAUUAUCCACAAGUAGAAGAUGGAAUUUUUGAUUUUGGAAAUUUUGAGCGUUUCAAGAAGGUUAAAAAGUCAAUGGCAAAACUGGAAAUCGGAAUGCUGUUCACAUUGAACGCUUCAGAAUAAAAUCACAGUUGUCUUAGAAACAGUUCUCUAAAAGGUAUUUUUGAAUACCUUUCACCAAGAAUACUUAAGAAACAAUUUCGUGAUUGGCUCUUUUGAGUGGUUGCAUCGCUGGAUAAGGAGACCUAUGAACUCUUUCGUUACUUCCAGAUUAGUCGUAGAUGAAGAUGAAUCAGAGUGCAGAGGACUAGGCAAAGGCUCCCUACAGGGCUUUGCUAUCUCAGUGAAUAAAAAAUAUUAUACUCUUAAAAGCUCCAUAUUAACCCACGCUAAAUUUAUAUUAACGCCCAUCCAAUUCCU
>cluster968.fasta:2
GAUUGAACCAGCUUGAGAGCAAAUAGGUCUGGUGCCGUAGGCCAACAACAAGGCCAAACCGGCUUCACUAAGAAAUUGCUGCUGAGGCUUUAGAAGCCAUGGCAAAACGUCGCUGCCGAGCAAUGUAUCACAAGCUUCGUUGCAGACGUGGUCCAGAACAAACCCAAGGAAAUUCUAGGACCAGGAACUAAUCAGACAAGGAACUGAUAAACAUUGGCCGCAAAUUGCACAAUUUGCCCAGCGUUCAGCGUUCUUCGGAAUGUCGCGCAUUGGCAUUUGGAAGUCUCCUUUAGGAACGUGGUUGACCUACACAGGUGCCAUCAAAUUGGAUGACAAAGAUCCAAAAUUCAAAGAUCUGGUCUACUUUGCUGAAUAAGCAUUGACGCAUACAAAACAUUCCCACCAACAGAGCCUAAAGGAUAAAGAAGAAGGCUGAUGAAACUAAAGCCACCGCAGAGACAGAAGAAACAGCAAACUGUGACUCUUCCUGCUGCAGAUUUGGAUGAUUUCUCCUCAAACAAUUGCAACAAUCCAUGAGCAGUGCUGACUCAACAUAGGCCUAAACUCAUGCAGACAUCAAGGCAGAUGGGCUAAACGUUCGCUUCCGUUUACGAUAUAGUCUACUUUGUGCAGAAUGAAUCUCGUAACUACAUAGCACAAGUAGAUGUGGUUCAUUUCUAAUCUCAGCAAUCUUAUCAGUGUGUAACAUUAGAGAGGACUUGUAGAUCCACAUUUCACCGAGGCCUACGGGGAGUACGAUAGAGUGUCAGUGAACAAUGCUGAAGAGCUGCCUAUAUGGAAGAGCCCUAAUGUGUAAAUUAAAUUUAGUGCUAUCCCAUGUGAUUUUAAUGGCUUUCAGGAGAAUGACAAAAAAAAU
>cluster967.fasta:2
CCUGUGGGUUUUUACACUUAAAAACACAGUCUGUACCGUCUGCGGUAUGUAGAAAGGUUAUGGCUGUAGUUGUGAUCAACUCCGCGAACCCAUGCUUCAGUCAGCUGAUGCACAAUCGUUUAAACGGGUUUGCGGUGUAAGUGCAGCCCGUCACACCGUGCAGCAGCCACAGGCACUAGUACACUGAUGUCGUAUACAGGGCUCUGACCACUACAAUGAUAAAGUAGCUGGUUUGCUAAUUCCUAAAACUAAUUGUUGUCGCUCUUCCAAGAAAAGGACGAAGAUGACAAUUUAAUUGAUUCUUACUCUGUAGUUAAGAGACACACUUCUCUAUUCAACAUGAAGAAACAAUUUAUAAUUUACUUAAGGAUUGUCCAGCUGUUGCUAAACAUGACUUCUUAAGUUGGAAUAGACGGUGACAUGGUACCACAUAUAUACGUCAACGUCAAAUACAAUGGCAGACCUCUGCAUGCUUUAAGGCAUUUUGAUGAAGGUAAUUUGUGACACAUUAAAGAAAUACUUGUCACAUACAAUUGUUGUGAUGAUGAUUAUUUCUCAAAAAGGACUGGUAUGAUUUUGUAGAAAACCCAGAUAUAUUACGCGUAUACGCCAACUUAGGUGAACGUGUACGCCAAGCUUGUUAAAAACAGUACAAUUUUGUGAUGCCAUGCGAAAUGCUGGUAUUGUUGGUGUACUGACAUUGGAUAAUCAAGAUUCAAUGGUAACUGGUAUGAUUCGGUGAUUUCAUAUGCAAACCACGCCAGGUAGUGGAGUUCCUGUUGUAGAUUCUUAUUAUUUCAUUGUUAAUGCCUAUAUUAACCUUGACCAGGGCUUUAACUGCAGAGUCAUGUUGACACUGACUUAACAAAGCCUUACAUUAAGUGGGAUUUGUUAAAAUGACUCACGGAAGAGAGGUUAAACUUUUGACCGUUAUUUUAAAUAUUGGGAUCAGACCUACCACCCAAAUUGUGUUAACUGUUUGGAUGACAGAUGCAUUCUGCUGUGCAAACUUUAAUGUUUCUAUUCUCAGUGUUCCCACAAGUUUUGGACCACUAGUGAGAAAAUAUUUGUUGAUGGUGUUCCAUCUGUAGUUCAACUGGAUCCACAUUUCAGAGAGCUAGGUGUUGUACAUAAUCAGGAUGUAAACUUACAUAGCUCUGGAUUUAGUUUUAAGGAAUUACUUGGUAUGCUGCUGACCUGCUAUGCACGCUGCUUCUGGUAAUCUAUUACUAGAUAAACGCACUACGUGCUUUCAGUAGCUGCACUUACUAACAAUGUUGCUUUCAAACUGUCAAACCCGGUAAUUUAACAAAGACUUCUUAUGACUUUGCUGUGUCUAAGGGUUUUAAGGAAGGAAGUUCUGUUGAAUUAAAACACUUCUCUGCUCAGGAUGGUAAUGCUGCUAUCAGCGAUUAUGACUACUAUCGUUAUAAUCUACCAACAUGCAGUGAUAUCAGACAACUACUAUUUGUAGUUGAAGUUGGCUGAUAAGUACUUUGAUUGUUUCGAUGGUGGCUGGUAUUAAUGCUAACCAAGUCAUCGUCAACAACCUAGACAAAUCAGCUGGUUUUCCAUUUAAUAAAUGGGGCAAAGGCUAGACUUUAUUAUGAUCAAUGAGUUAUGAGGAUCAAGAUGCACUUUCGCAUAUACAAAACGUAAUGUCAUCCCUACUAUAACUCAAAUGAAUCUUAAGUAUGCCAUUAGUGCAAAGAAUAGAGCUCGCACCGAAAAGCAAAAUGUCUCUAUCUGUAGUACUAUGACCAAUAGACAGUUCAUCAAAAUUCUAUGGUGGUUGGCACAACAUGUUAAAAACUGUUUAUAGUGAUGUAGAAACCUCACCUUAUGGGUUGGGAUUAUCCUAAAAAUGUGAUAGAGCCAUGCCUAACAUGUCUUAGAAUUAUGGCCUCACACUGUUCUUGCUCGCAAACAUACAACGUGUUGUAGCUUGUCACACCGUUCUAUAGAUUAGCUAAUGAGUGUGCUCAAGUAUUGAGUGAAAUGGUCAUGUGGCGGUUCACUAUCGUUAAACCAGGUUGGAACCUCAUCAGGAGAUGCCACAACUGCUAUGCUAUAGUGUCUUAACAUUUGUCAAGCUGUCACGGCCAAUGUUAAUGCACUUUUAUCUACUGAUGGUAACAAAUUGCCGAUAAGUAUGUCCGUAAUUUACAACACAGACUUUAUGAGUGUCUCUAUAGAAAUAGAGAUGUUGACACAGACUUUGUGAAUGAGUUUUACGCAUAUUUGCGUAAACAUUUCAAUGAUGAUACUUGACGAUGCUGUUGUGUUUCAAUAGCACUUAUGCAUUCAAGGUCUAGUGGCUAGCAUAAAGAACUCUAAGUCAGUUUUAUUAUCAAACAAUGUUUUAUGUCUGAAGUAAAAUGUACUGGACUGGUGCAGGACACAUGUUAGACAUGUAUUCUGUUAACGCCAUUAAUGAUUCAACUCCAAGGUAUUGGGAACCUGAGUUUAUGAGGCUAUGUACACACCGCAUACAGUACAGGCUGUUGGGCUUGUGUUUUACAUCUUGCUGGCGUUACAGACUUCAUUAAGAUGUGGUGCUUGCAUACGUAGACCAUUCUUAUGUUGUAAAUGCUGUUACGACCAUGUCAUUCAACAUCACAAAUUAGUCUUGUCUGUUAUCCGUAUGCUUGCAAUGCUCCAGGUUGUGAUGUCACAGAUGUGACUCAACUUUUUGGAGGACAUGAGGUGGUUAUUAUUGUUGUAAUUUCUGUACCACUAGUUUUCCAUUGUGUGCUUAAUGGACAAGUUUUUGGUACAUAUAUAAAAAAUACCGUGUUGGUAGCGAUAAUGUUACUGACUUUAAUGCAAUUGCACUAUGUGACUGGACAAAUGCUGGUGAUUCAUCUUUUAGCUAACACCUGUACUGAAAGACUCAAGCUUUGCAGCAGAAACGCCAAAGCUCUGAGGAGACAUUUAAACUGUCUUAUGGUAUUGCAUUGACGUGAAGUGCUGUCUGACAGAGAAUUACAUCUUUCAUGGGAAGUUGGUAAACCUAGACCACCACUUAUCGAAAUUAUGUCUUUACUGGUUAUCGUGUAACUAAAAACAGUAAAGUACAAAUAGGAGUAUGUGACUCUUUUUCUUCCUGCAUGGAGGAGAUUUGGAUGAUCUCUCCAAACUGUAAUUGCAACAAUCUUCCGAGCAGUGACUCAACUCAGGCCUAAACUCAUGCAGACCAUGAUCAAGGCAGAUGGGCUAUAUAAACGUUCGCUCUUCCGUUUACGAUAUAGUCUACUUGUGCAGAUGAAUUCUCGUAACAUAGCACAAGUAGAUGUAGUUAACUUUAAUCUCAGCAAUCUUUAAUCAGUGUAACAUUCAGGAGGACUUGAAAGAGCCACCUUACACCUCGAGGCCACGCGGAGUACGAUCGAGUGUACAGUGAACAAUGCAUGGGAGAGCUGCCUAUAUGGAAGAGCCCUAAUGUGUAAAAUUAAUUUUAGUAGUGCUAUCCCAUGUGAUUUUAAUAGCUUUAGGAGAAUGACAAAUCCCCUCUCCUCCCUUACAAACCCUCUUUAUAUAUUCCAUAUUCAUAAUUUAUCCUGCCCUCCCUCAUCCAUAAA
>cluster964.fasta:2
UACGAAAGUGGCUUUAAAACCUCUGAAUACACAUAUAGCUAAGACCCCAAAACUGGGAUUAGAUACCCCACUAUGCUUUAGCCCUAAACCUCUUCUCAGUAGUUAAACCAACAAACAUUGCCAGAAUACUACAAGCAUCGUCUUGGAACUAAAGGACUUGGCGGUGUCUUCACCCCUAGAGGAGCCUGUCCCAUAAUCGAUAACUCCCGAUCCACCCUACCCUCUUUGCUCAGCCUAUAUACCGCCAUUUCAGCAAACCCUGAUAAAGGUCACAAAGUGAGCGUUAGUACCCCUUUCGCAAACGUUAGGUCAAGGUGUAGCCAUGAGACGGAAAGAUGGGCUACAUUUCUUAUCCUAGAAAACCCACGAUAACUCUCAUGAAACCUUAGAGUCCAAGGAGGAUUUAGCAGUAAAUUAAGAAUAGAGUGUCUUAUUGAACAAGGCCAUAAAGCACGCACACACCGCCCGUCACUCCCUCAAUAUACUAAGGACUUAUAUUAACUAUCUACCCUAAUACCUAUAUAGAGAGGGAUAAGUUGUAUUACAGAAGUGUACCGAAGGUGCACUUGGAUAAUAAAAUUCCUCCAUCCUCCAUUCAUCCCUACCCUCAUACUUUUAUUGCCAUCUGUUAAGUGCGACCUCCCAUAUCCCAUAUUAUUUUUUUAUUAAAU
>cluster963.fasta:2
UAGACACAUCCACAUGAUUUAUCACUAUUACAACAAAUACUUCCUACUUAUAUCAUAACUACACAACUAAAACUGCUAGACAUAUGUUACUAUCAAUCCCCCAAAAAACUCUGACAAGCAAACCCCCAAUAACCACUGACAACUAAAAUGAACGAAAAAAUUUAUUUACCUUAUUCGCAACUCCAAUAAUCCUAAACCAACCUGCUACAAUCCCCAUCAUAUUCCCCCGUACUACUAAUUCCAACUUCCAAACACCUCCAUUAACAACCGACUAUCAUACUAUUCAACGUAACCUAGUACUACUCGCUCUAAAGCAAUAAAUAAUAACCCUCGAUGCUAUUGGCGAACCUGGUCCCUAAUACUAAUGUCUCUAAUCACCUCAUACUUCCAACUAAUUUCUAGGACUUCUACCCCACUCAUAUUUUAUCCUACCACCCAACUAUCUAUAUAUACCUCGCUAUAGCAAAUCCCUUAUGAGCCGGCACAGUAACUACAGGCCUUUCGCUUUAAAACCAAAACUCCCUAGCUCACCUACCACGAGGCACACCAACAUUACUCAUUCCACACCCAUACUAGUAAUAAUCGAAACCAUUAGCUUGAUUUAUCAACCAGUGGCCCUAGCUGUACGCUUAACUGCCAACAUCACGGCCGGCCACCUAAUUAAUACACCUAAUCGGAAACACUGCACUAACACUACUAAGUAUCAGCCCCCGCUGCUUCUACUAACCUUUACACUUCUAAUACUACUCCAUCCUAGAGAUUCGUAGUUGCUUUCAAUCCAAGCCAUAUGUUUUUCACACUUUAGUUAGCCUCUAUACACAACAACACCUAAAAUACCCUCCAUCCAUAACCCAUCAUAUUUUUAACAUUCAACCCAUCCCUCCUCAUCCUACCAAAC
>cluster962.fasta:2
UGUGACUCUCACCUGCUGCAGAUUUGGAUGAUUUCUCCAAACAAUUGCUAUGCCACAAGCAGUGCUGACACUCAGGCCUAAACUCAUGCAGACUUCAUUAACAAGGCAGAUGCUAUAUAAACGUUUUCGCUUUUCCGUUUUACGAUAUAUGGUACAUUCUUGUGCAGAAUGAAUUCUCGUAACUACAUAGCACGGUAGAUGUAGUUAACUUUAAUCACAGCAAUCUUUAAUAGUGUAACAUUUUGAGGACUUGAAAGAGCCACCACAUUUCACCGGGCCACAAGAGUACGAUAGUGUACAGUGAACAAUGCUAGAGAGCUGCCUAUAGAAGAGCCCUAAUGUGUAAAAUUAAUUAGUAGUGCUAUCCCAUGUGAUUUUAAUAGCUUCUUAGGAGAAUGACAAAAUCCCCACCCAUCAUCAUCCUCAAUUAUUAAUUUAAACAUUAAACCAGCCCAUCUAUCCAUAUAAUCACACCAUUAAAU
>cluster960.fasta:2
UCACAUAGCAAUUUUUAAUCAGUGUGUAACAUUAGGGAGGACACUGAAAGAGCCACCACAUUUCUAAAGGCCACGCGGAGAGAGUACGAUCGAGUGUACAGUGAACAAUGCUAGGGAGAGAGCUGCCUAUAUGGAAGAGCCCUAAUGUGUAAAAUUAAUUUUAGUAGUGCUAUCCCUAUGUGAUUUUAAUAGCUUCUUAGGAGAAUGACAAAAAAAAU
>cluster959.fasta:2
UAGUUAACAGGUGAUGAUUAUGUGUACCUUUCCUUACCCAGAUCCAUAAGAAUCCUAGGGCCGGCUGUUUGUAGAUGAUAUCGUAAAACAGAUGGUACAUAUGAUUGAACGGUCGUGUCUUUAGCUAUAGAUGUCUUACCCUUACUAAACAUCCUAAUCAGGAGUAUGCUGAUGUCUUUCAUCUGUACUUACAAUCUAAGAAAGCUACAUGAUGAGUUAACAGGACACAUGUUAGACCGUAUUUCUGUUAUGUCUUACUAAUGAUAACACUUCAAGGUAUUGGGAACCUGAGUUUUAUGAGGCUAUGUACACACCGCAUACAGUACAGGCUGUUGGGCUCUGUGCUUUUUGCAAUUCACAGACUUCAUUAAGAUGUGGUGCUUGCAUACGUAGACCAUCUUAUGUUGUAAAUGCUGUUACGACCAUGUCAUAUCAACAUCAUAAAUUAAGUCUUGUCUGUUAAUCCGUAUGUUUGCAAUGCUCCAGGUUGUGAUGUCACAGAUGUGACUCAACUUUUAGGAGGUAUGAGCUAUUAUUGUAAUUCACAAACCACCCAUUAGUUUUCCAUUGUGUGCUAAUGGACAAGUUUUUGGUUUAUAUAAAAUACAUGUGUUGGUAGCGAUAAUGUUACUGACUUUAAUGCAAUAAUUGCAACAUGUGACUGGACAAAUGCUGGUGAUUACAUUUUGCUAACACCUGUACUGAAAGACUAAGCUUUUUGCAGCAGAAACGUUCAAAGCCACUGAGGAGACAUUUAAACUGUCUUAUGGUAUUGCAUUGUACGUGAAGUGCUGCUCUGACAGAGAAUUACAUCAUGGGAAGUUGGUAAACCUAGACCACCACUUAUCGAAAUUAUGUCUCUACUGGUUAUCGUGUAACUAAAACAGUAAAGUACAAAUAGGAGAGUAUGUGACUUUUUCCUGCUGCAGAUUUGGAUGAUUUCCAAACAAUUGCAACAAUCCGAGCAGUGCUGACUCAACUCAGGCCUAAACUCAUGCAGACCAUCAAGGCAGAUGGGCUAUAUAAACGUUCGCUUUCCGUUUACGAUAUGGUCUACUCUAGUGCAGAAUGAAAUUCUCGUAACUACAUAGCACAAGUAGAUGUAGUUAACUUUAAUCACAUCAGCAAUCUUUAAUCAGUGUGUAUAUUAGGGACUUGAAAGAGCCACCACAUUUCACCGAGGCCACGGAGUACGAUCGAGUGUACAGUGAACAAUGCUAGGGAGAGCUGCCUAUAUGGAAGAGCCCUAAUGUGUAAAAUUAAUUUUAGUAGUGCUAUCCCCAUGUGAUUUUAAUAGCUUCUUAGGAGAAUGACAGC
>cluster958.fasta:2
UGUUGCUGACAUCGGGCGGCGGGCGGGCACAGGACUACGAGUAACUCGUCAUUAUAUACCUUUUGCAGGCUGCUUCGGUCUUCGUCCGUGUUGCAGCCGAUCAUCCAGCACAUCUAGGUUUCGUCCGGGUGACCGAAAGGUAAGAUGGAGAGCCUUGUCCUGACUCAACGAGAAACCUUACGUCCAUUCAGUUUGCCUGUUUUACAGGUCGCGACGUGUUCGUACGUGGCUUGGAGACUACCGUGGAGGCCUUAUCAGAGGCACGUCAUAUCAAAAGAUGGCACUUGUGGCUUUAGUAGAAGUUGAAAAGGCGUUCUGCCUCAUCACGACAAUCCCUAUGAUUCAUCAAACGUUCGGAUGCUCGAACUGCACCUCAUGGUCAUGUUAUGGUUGAGCUGGUAGCAGAACUCGAAGGCAUUCAGUACGGUCUGUAGUGGUGAAGACACUUGGUGUCCUUGUCCCUCAUGUGGGCGAAAUACCAGUGGCUACCGCAAGGUUCUUCUUCGUAAGAACGGUAAUAAAGGAGCUGGUGGCCACCAUAGUUACGGCGCCGAUCUAAAGUCAUUUGACUUAGGCGACGAGCUUGGCACUGAUCCUUAUGAAGAUUUCAAGAAAACUGGAAUGUACAAAUACCUACAACUUGUGCUAAUGACCCUGUGGGUUUUACAUACCACUUAAACACAGUUCAUGUACCGUCUGCGGUAUGUGGAAAGGUUAUGGCUGUAGUUGUGAUCAACUCCGCGAACCCAUGCUCAGUCAGCUGAUGCACAAUCGUUCAAAACGGGUCUGCGGUGUAAGUGCAGCCCGUCUUCAUCCGUGCGGCACAGGCACUAGUACUGAUGUCGUAUUUACAGGGCUUUUGACAUCUUACAAUGAUAAAGUAGCUGGUUUUGCUAAAUUCCUAAAACUAAUUGUUGCGCUUCCAAGAAAAGGACGAAGAUGACAAUUUCUUAAUUGAUUCUUACUUCUGUAGCUUGAGAGACACACUUUCUCUAUACCAACAUGAAGAAACAAUUUAUAAUUUACUUGGAUUGUCCAGCUGUUGCUAAACCGACUUCUUAAGAUUGAAUUAGACGGUGACAUGGUACCUCUAUAUCACGUCAACGUCCACAUUAAAAAUACACAAUGGCAGACCUCGUCUAUGCUUAAGGCAUUCUGAUGAAGGUAAUUGUGACACAUUAAAAGAAAUACUUGUCACCAUCACAAUUGUUGUGAUGAUGAUUAUUUCUCAAUAAAAGGACUGGUAUGAUUCUGUAGAAAACCAGAAUAUUACGCGUAUACGCCAACUUAGGUGAACGUCUCCUUUGUUAAAACAGUUUACAAAUUCUGUGAUGCCAUGCGAAAUGCUGGUAUUGUUGGUGUUUGACUGUAGAUAUCAAGAUCUCUUGCUGGUAACUGGUAUGAUUUCGGUGAUUCAUCGCUACCACGCCAGGUAGUGGAGUUCCUGUUGUAGAUUCUUAUAACAACUUCAUUGUUAAUGCCUAUUAACCUUUGACCAGGGCUUUAACUAAGAGUCACAUGUUGACAUGGGAUUUAACAAAGCCUUCUAGUGGGAUUUGUUAAAAUAUGACUUUCGGAAGAGUUAAAACUCUUGACCGUUAUUCUAAAUAUUGGGAUCAGACAUACCACCCAAAUUGUGUUAACUGUUUGGAUGACAGAUGCAUUCUGCAUUGUGCAAACUUUAAUGUUCUAACUCACAGUGUUCCCACCUACAAGUUUUGGACCACUAGUGAGAAAUAUUUGUUGAUGGUGUUCCAUCUGUAGUUCAACUGGAUCUUUCAGAGAGCUAGGUGUUGUACAUAAUCAGGAUGUAAACUUACAUAGCUCUAGACUUAGUUUUCUGGGAAUUACUUGUGUAUGCUGCUGACCCUAUUAUGCACGCUGCUUCUGGUAAUCAACUACUAGAUAAACGCACUACGCUGUUUUUCAGUAGCUGCUCUCCUACUAACAAUGUUGCUUCUUCAAACUGUCAAACCCAGUAAUUUUAACAAAGACUUCUAUGACUUUGCUGUGCUAAGGGUUUCUAAGGAAGUUUCUGUUGAAUUAAACACUUUCUCUGUCAGGAUGGUAAUGCUGCUAUCAGCGAUUAUGACUACUAUCGUUAUAAUCUACCAACAAUGUGGAUAUCAGACAACUACUAUUUGUAGUUGAAGUUGUUGAUAAGUACUUUGAUUGUUACGAUGGUGGCUGUAUUAAUGUUAACCAAGUCUCUCGCUUAACAACCUAGACAAAUCAGCUGGUUUUCCAUUUAAUAAAUGGGGCAAGAGGCAGACUUUAUUAUGAUCAAUGAGUUAUGAGGAUCAAGAUGCACUUUCGCAUGCCGUAAUGUCAUCCCUACUAUAACAAAUGAAUUAAGUAUGCACAUUAGUGCAAAGAAUAGAGCUCGCACCGUAGUGUCUCUAUACUGUAGUACUAUGUAAUAGACAGUUUCAUCAAAAUUAUUGAAAUCAAUUAUCCGCCAUUAGAGGAGCUACAAAGCAGUAAUUGGAACAAGCAAAUUCUAUGGUGGUUGGCACAACAUGUUAAAACUGUUUUAUAGUGAUGAAGAAAACCUCCUUAUGGGUUAGGAUUAUCCUUAAAUGUGAUAGAGCCAUGCCUAACAUGCUUAGAAUUAUGGCCUCACUUGUCUUGCUCGCAAACAUAAUGUGUUGUGGUUCUGUCACACCGUUUCUAUAGAUUAGCUAAUGAUGUGCUCAAGUAUUGAGUGAAAAUGGUCAUGUGUGGCGGUUCACUAUAUAUAUGUAAACCAGGUGAACCUUCAUCAGGAGAUGCCACAACUGCUAUGCUAAUAUGGUUUUUAACAUUUGUCAAGCUGCACGGCCAAUGUUAAUGUACUUUAUCUACUGAUGGUAACAAAUUGCCGAUAAGUAUGUCCGUAAUUUACAACAUCAGAGACUUUAUGAGUGUCUCUAUAGAGCAGAGAUGUAAGACACAGACUUUGUGAAUGAGUUUUUACGCAUUCUGCGUAAACAUCUCAAUGAUGAUACUCUUUGACGAUGCUGUUGUGUGUUUUCAAUAGCAUCUAUGCACAUCUCAAGGUCUAGUGGCUAGCAUAUAAAGAUUAAGUCAGUUCUUUAUUAUCAAUAAUGUUUUAUGUCUGAAGCAAAAUGUUGGACUGAGACUGACCUCUAAAGGACCUCAUGAAUUUUGCUCAACAACUACAAUGCUAGUUAAACAGGUGAUGAUUAUGUGUACCUUCCUUACCCAGAUCCAUUAAGAAUCAAAGGGGCCGGCUGUUUGUAGAUGAUAUCGUAAAACAGAUCGGUACACUUAUGAUUGAACAGUUCGUGUCUUAGCUAUAGAUGCUUACCCACUUACUAAACAACCCUAAUCAGGAGUAUGCUGAUGUCUUUCAUUUGUACUUACAAUCAAGAGCUACUAUGAUGAGUUCAACAGGACACAUGUUAGACACCGUGUAUUUUGUUAUGCUUACUAAUGAUAACACUCAAGGUAUUGGGAACCUGAGUUUUAUGAGGCUAUGUACACACCGCAUACAGUACACAGGCUGUUGGGGCUUGUGUUUCUUUGCAAUUCACAGACUUUCACAUUAAGAUGUGGUGCUUGCAUACGUAGACCAUUCACUAUGGCAGUAAAUGCUGUUACGACCAUGUCAUAUCAACAUCACAUAAAAUUAAAUUUGUCUUUUUGCAAUCCGUAUGUUUGCAAUGCUCCAGGUUGUGAUGUCACAGAUGUGACUCAACUUUACUUAGGUAUGAGCUAUUAUUGGUAAAUUUUAUCACCCAUUAGUUUUCCAUUGUGUGCUAAUGGACAAGUUUUUUGGUCUAUAUAAAAAUACCGUGUUGGUAGCGAUAAUAUACUGACUUUAAUGCAAUUGCAACAUGUGACUGGACAAAUGCUGGGUGAUUACAUUUUUAGCUAUCCUGUACUGAAAGAUAACAAGCUUUUUGCAGCAGAAACGCUCAAGCUACUGAGGAGACAUUUAAACUCUGUUUAUGGUAUUGCUACUGUUCGGCAGUGCUGUCUGACAGAGAAUUCACUUUUUUAGGAAGUUGGUAAACCUAGACCACUUAAUCGAAAUUAUGUUUUACUGGUUAUCGUGUAACUAAAAACAGUAAGUACAAAUAGGAGAGUACACCUUUUGAAAAAGGUGACUAUGGUGAUGCAAUUGUUUACCGAGGUACAACAACUUUACAAAUUAAAUGUUGGUGAUUAUUCUGUGCUGACAUCACAUACAGUAAUGCCAUUAAGUGCACCUACACUAGUGCCUUCAGAGCACUAUGUUAGAAUUACUGGCUUAUACCCAACACUUCAAUAUUCAGAUGAGUUUUCUAGCAAUGCUGCAAAUUAUCUAAAGGUUAGACGAGUAUUCUACACUCCAGGGACCACCUGGUACUGGUAAGAGUCAUUUUUUGCUAUUGGCCUAGCUCUCUUACUACACCUCUGCUCGCAUAGUGUAUCACAGCUUGCUCUCAUGCCGCUGUUGAUGUCUAUGUGAGAGGCAUUUAAAAUUUGCCAUAGAUAAAUGUAGUAGAAUUAUACCCGAUGUCGUGCUCGUGGUAGAGUGUUUUGAUAAAUCAAAGUGAAUUCAUUACUAGAACAGUAUGUCUUUGUACUGUAAAUGCAUUGCCAAGACGACUAACAGCAGAUAUAGUUGUCUUGAUGAAAUUCAAUGGCCACAAAUUAUGAUUUGAGUGUUGCAAUGCCAGAUUACGUGCUUGGCACUAUGUACAUUGGCGACCCUGCUCAAUUACCUGCACCACGCACUUAUUGUUAUUAAGGGCACACUAGAACCAGAAUAUUUUCAAUUCAGUGUAGACUUAUGAAAACUAUAGGUCCAGACCGUGUUCCUCUAGAACUUGUCGGCGUUGUCCUGCUGAAAUUGUUGACACUGUGAGUGCUUUGGUUUAUGAUAAUAAGCUUAAAGCACAAAAGACAAUCAGCUCAAUGCUUUAAAAUGUUUAUAAGGGUGUUAUACGCAUGAUGGCUCAUCAUCUGCAAUUAACAGGCCACAAAUAGGCGUGGUGCAGAGAAUCGUUCCUUACGAACCCUGCUUGGAGAAAGCUGUCUUGUCAUUUGCUGAAUAAGCAUUGACGCAUUUACCAAACAUUCCCUUUCCAACAGAGCCUAAAAAGGACAAAAGAAGAAGGCUGAUGAAACUCAAGCCACCGCAGAGACAGAAGAAACAGCAAACUGUGAACCUCACCUGCUGCAGAUUUAGAUGAUUUCCAAACAAAUUGCAACAAUCCAUGAGCGGUGCCGACUCAACUCAGGCCUAAACUCAUGCAGACCACACAAGGCAGAUGGGCUAUAUAAACGUUUCGCUUUCCGUUUACGAUAUAGUCUACUCUUGUGCAGAAUGACGAAUCUCGUAACUACAUAGCACAAAGUAGAUGUAGUUAACUUUAAUCUCACUAGCAAUCUUUAAUCAGUGUGUAUAUUAGGGAGGACUCUUGAAAGAGCCACACAUUCACCGAGGCCACGUCGGAGUACGAUCGAGUGUACAGUGAACAAUGCUCUGAGAGCUGCCUAUAUGGAAGAGCCCUAAUGUGUAAAAUUAAUUUUAGUAGUGCUAUCCCCAUGUGAUUUUAAUAGCUUAGGAGAAUGACAAAACAAAAUCCCCUCUACCCCACAUCCCUACCAACUUAUUUAUCCAUACAACCACACAACCUGCCCUACCUCCCCAAA
>cluster957.fasta:2
AUACCUUCCCAGGUAACAAACCAACAUAUUCGAUCUUUGUAGAUCUGUUCUCUAAAAGAUUCUAAGUCAGUUUAUUAUCAAACAAUGUUUUAUGUUCAUUGAAGCAAAUGUUGGACUGAGACUGACCUUACUAAAGGACCUUACAUGAAUUUUGCUCAACAUCUACAAUGCUAGUUAAACAGGGUGAUGAUUAUAAUGUGUACCUUACCCAGAUCCAUUAAGAAUCCUAGGGGCCGGCUGUUUGUAGAUGAUAUCGUAAAACAGAUGGUACACUAUGAUAUUGAACGGUCGUGUCUCUAGCUAUAGAUGCUUACCCACUUAAACAUCCUAAUCAGUAUGCUGAUGUCUUCAUCUGUCUACAAUUUGCAGAAAGCUACAUGAUGAGUUAACAGGACACAUGUUAGACAUGUAUUUGUUAUGUCAACAAUGACACUCAAGGUAUUGGAACCUGAGUUUAUGAGGCUAUGUACACACCGCUACAGUCUACAGGCUGUUGGGGCUUGUGUUCUCGUAUAAUUCACAGACUCAUUAAGAUGUGGUGCUUGCAUACGUAGACCAUUUAUGUUGUAAAUGCAUACGACCAUGUCAUCAACAUCACAUAGUCUUGUCUGUUAAUCCGUAUGUUUGCAAUGCUCCAGGUUGUGAUGUCACAGAUGUGACUCAACUCUACUUAGGAGGAUGAGCUAUAUUGUAAAUCUUUUACAUAAUUACCCAUAGUUUUCCAUUGUGUGUUAAUGGACAAGUUUUUGGUUAUAUAAAAUACAUGUGUUGGUAGCGAUAAUGUUACUGACUUUAAUGCAAUUGCAACAUGUGGUUGGACAAAUGCUGGUGAUUACAUUUUAGCUAACCAUUGUCUGAAAGACUCAAGCUUUUCGCUGAAACGUUCAAAGCUACUGAAGACAUUUAAACUGUCUUAUGGUAUUGCUUUGUACGUGAAGUGCUGUCUGACAGAGAAUUACAUCUCUAUGGGAAGUUGGUAAACCUAGACCACCACUUAUCGAAAUUAUGUCUCUAGUUAUCGUGUAACUAAAAACAGUAAAGUACAAAUAGGAGAGAUAUGUGACUUUUUCCUGCUGCAGAUUGGAUGAUCUUCUCCAAACAAUUGCAAUACCGAGCGGUGCUGACUUCAACUCAGGCCUAAACUCAUGCAGACCACACAAGGCAGACGGGCUAUAAACGUUCGCUUCUUCCGCUUACGAUGGUACCUACACUGUGCAGAAUGAUUCUCGUAACUACAUAGCACAAGUAGAUGUGGUUAACUUUAAUACAUAGCAAUCUUUAAUGGUGUGUAACAUUAGGGGACUUGAAAGAGCCACCUACUCGAGGCCACGCAGAGUACGAUAAAGUGUACAGUGAACAAUGCUUAGGGAGAGCUGCCUAUAUGGAAGAGCCCUAAUGUAAAAUUAAUUUAGUAGUGCUAUCCCAUGUGAUUUUAAUAGCUUCUUAGGAGAAUGACAAAAAAGAAU
>cluster956.fasta:2
AUUUUUGCUAUUGGGCACUAGCUCUCAUUACUCCUGCUUUUUGUUGGUGUAUACAGCUUGCUCUCUAUGCCGCUGUUGAUGCGCACUAUGUGAGAAGGCAUUAAAAUAUAUUUGCCUAUAGAUAGCGUAUAGUAGAAUUAUACCUGCAGCACGUGCUCAUCAGAGUGCUGUUUGAUAAAUUUUUAAAGUGAAUCUCAUUAGAACAGUAUGUCUUUUCGUCUGUAAAUGCAUUAUUGCCUGAGACGACAGCAGAUAUAGUCUGUCUUUGAUGAAAUUCAAUGGCCACAAAUUAUGAUUUGAAAGUGUUGUCAAUGCCAGAUUACGUGCUCGUCACUAUGCGUGUACUGGCGACCCUGCUCAACUACCUGUCCACGCACUACUGCUAACUAAGGGCACACUAGAACCAGAAUAUUCUGUUCAGUGUGUAGACUUAUGAAAACUAUAGGUCCAGACCGUUCCAUGGAACUUGUCGGCGUUGUCCUGCUGAAAUUGUUGACACUGUGAGUGCUUUGGUUUAUGAUAAUAAGCUUAAGCACAUAAGACAAAUCAGCUCAAUGCUUUAAAAAUGUUUUAUUUAGGGUGUAUACGCAUGAUGUUUCAUCUGCAAUUAUAACAGGCCACAAAUAGGCGUGGUAAGAGAAUUCCUACGUAACCCAAAAGUCUAAGAAGAAAAGCUGUCUUUAUUUCACCUUAUAAUUUCAGAAUGUUGUAGCCUCAAAGAUUUUUGGGUAUACCAACUUCAAACUGUUGAUCAACUACAGGGCUCAGAAUAUGACUAUGUCAUUCACUCAAUCACUUGAACAGCUCACUCACUGUAAUGUAAACAGAUUUAAUGUUGCUAUUACCAGAGCAAAAGUAGGCAUACUUUUGCAUAAUGUCAUUUGAUAGAGAGACCUUUAUGACAAGUUGCAAUACAAGUCUUGAAAUCACCACGUGAGGAAUGUGGCAACUUUACAAGCUGAAAAUGUAACAGGACUCUUUAAAGAUUGUAGUAAGGUAAUCACUGGGUUACAUCCUACCCUACGGGCACCUACACACCUCAGUGUUGACACUAAUUCAAACUGAAGGUUUAUGUGUUGACAUACCUGGCAUACCUAAGGACAUGACCUAUAGAAGACACUCUCUAUGAUGGGUUUUAAAAUGAAUUAUCAAGUUAAUGGUUACCCUAUCGUUUAUUCACCCGAAAGAAGCUAUAAGACAUGUCACGUGCAUGGAUUGGCUCGAUGUCGAGGGGUGUGUCAUGCUACUAGAGAAGCUGUUGGUACCAAUUUACAUCUCUUACAGCUAGGUUUCUUUACAGGUGUUAACCUAGUUAGUGACCUACAGGUUAUGUUGAUACACCUAAUAAUCAGAUUUCUUCCAGUUAGUGCUAAACCACCGCCUGGAAGAUCAAUUUAAACACCUCCAUACCACUUAUGCAAAGGACUUUCCAUUGGAAUGUAGUGCGUAUAAAGAUUGUUCAAAUGAAUAAGUGACACACUUAAAAAUCUCUCUGACAGAGUCGUAUUUUGAUAUUAUGGGCACAUGGCUUUGAGUUGACACUAUGAAGUAUAACAAAGACGGCAUCAUAUAGGGUUGCAACUGAGGGAGCCUUGAAUACACCUUGAGAUCACAUUGGCACCCGCAAUCCUGCUAACAAUGUUGCAAUCGUGUGUUACAACUUCCUCAAGGAACAACAUUGCCAAAAGGCUUUUACGCAGAAGGGAAAGAGGCGGCAGUCAAGCCUCUUCUUGUUCCUCAACACGCGGUACGCAGUUUAAAGAAAUUCAACCCAGGCAGCAGUAGGGGGGAACUCCUGCUAGAAUGGCUGGCAAUGGCGGUGAUGCUGCUUCUUGCUUUGCUGCUGCUUGACAGAUUGAACCAGCUUGAGAGCAAAAUGUCUGGUAAAGGCCAACAACAACAAGGCCAAACUGUCACUAAGAGAAAUUGCUAUCUGCUGAGGCUCUAAGAAGCCAUGGCAAAACGUACUGCCACUAAAGCAAUGUAACACAAGCUUCGGCAGACGUGGUCCAGAACAAACCCAAGGAAAUUUUGGGGACAAGGAACUAAUCAGACAAGGAACUGAUUACAUACUGGCCGCAAAUUAGCACAAUUUGCCCCCCCAGCGUUCAGCGUUCUUUAGAAACGCGUCGCGCAUUGGCUGGAAGUCUACUUGGGAACGUGGUUGACCUACACAGGUGCCAUCAAAUUGGAUGACAAAGAUCCAAAUACAAAAGAUCAAGUCAUUUGCUGAAUAAGCAUUGACGCGCGCACUACAAAAACAUUCCCACCAACAGAGCCUAAAAGGACAAAAGAAGAAGGCUGAUGAAACUCAAGCCUUCGCUAGAGACAGAAGAAACAGCAAACUGUGACUCUUCACCUGCUGCCAGAUUUGGAUGAUCUUCCAAACAAUUAUAUCAAUCCAUGAGCAGUGCUGACUCAACUACAGGCCUAAACUCAUGCAGACCACUUUCAGGCAGAUGGGCUAUAAACGCUUCGCUUUUCCGUUUACGAUAUAGUCUACUCUGUGCAGAAUGAAUUCUCGUAACAUAGCACAAGUAGAUGUAGUUAACUUUAAUCACAUAGCAAUCUUUAAUCAGUGUGUAACAUUAGGGAGGACUUGAAAGAGCCACCUUUACUUUGGGCCACGCGGAGUACGAUCUGAGUGUACAGUGAUAAUGCUCAGGGAGAGCUGCCUAUAUGGAAGAGCCCUAAUGUGUAAAAUUAAUUUUUAGUAGUGCUAUCCCAUGUGAUUUUUAAUAGCUUCUUAGGAGAAUGACAAAAAAAAGCUCCCCACUCCAAACAUCCCCCUCUUCACCCUCACCCCUCCAUCAUUUAUAUCCAUCACACAUAACCCCACCACCCCCACACAUCAUCACCUACCAAACAUAAU
>cluster955.fasta:2
ACGUUUCGUCUUCCGUUUACGAUAGUCUACUCUUGUGCAGAAUGAAUUCUCGUAACAUAGCACGGUAGAUGUGGUUAACUUUAAUCUCACUAGCAAUCUUAAUCAGUGUGUAACUUAGGGAGGACUUGAAAGAGCCACCACAUUUCACCGAGGCCACGCGGAGUACGAUCGAGUGUCAGGUGAACAAUGCUAGGAGAGCUGCCUAUAUGGAAGAGCCCUAAUGUGUAAAAUUAAUUUAGUAGUGCUAUCCCCAUGUGAUACUUUAAUAGCUUCUAGGAGAAUGACAAAAU
>cluster954.fasta:2
GACAACCCAAAUAGCAUUCAGAAAGCUCAGAGUUUGAAAGAGGGCCCAUACAGGCACUUCUCCCAAACUACCCAGGUCAUAAGGUAUGUCUGUGUGUUUUAUCUGUGUAUAUCAGCAUAACAGGCAUUCCCACACAUAUACACAUACUGGUAAAGAACAAUUGUGUGCAGGUGGUCACUUUUUGUACCACUUUGCAACAAAACAAACAAACAACUAAAAAAUUGAGAACAAGUAUGGAAAGAAUGAAAAGAUCAAGGAAAAAAGAAUACCUGGAUACUUUCGUAAGGUGCUUAUGAUUUUAGAACUAUGCAACCUAAUAGGUUUGAAACUGUUUACCCAUAGAGAGAGAACAAAAAGAGAGACUUUUGUAUUGGAAGUAAUUUGAUUAAUUUUAUCUUUCAAGGAGGAUUUUGAAAGGAAUAUGUUUGCACCAUCUGUUGGAUCCAAACAUCAUAUCGCAAAUGGUUGUUGUUGUUUUUUAAUCGUUUACUAUUUGCACAAUCGGUGUUUGACCUGUCUAAUCUCAACUUUAACAAGUAUUCUUUGAGUGGGGUGGGGGUAGGGUUUAAGAGCUGCACUUAAUGUGAGCUAUAAAAGAACUAAUCAGCACAAAAUAGCUAUUUUAUUAUUAUGAUUAUAAUUAUUAUUAUUAUUGUACCUUAAAAAUAGACACAUACUCCAAAGACAUUUGUGUGUGAGCCUUAAACAGUCUGUUUUGGGUUGGUAUCAUUCCAUCGUAUGAGUCAGGGGUUGGAAUUCAAGGUUGAGUAGUGUAGAUUGUGUUCAGGCUUAAAAGACCAGAAGUUGGUUUUGUAACUUACAUCCGAAACAGGACAACAUCUGGAUGUACAGUGGUUGUCAUCUGUUGGAUAUCAGUUCUCAAUCAAAUUCAUGGAACUACUAUGCUUGUAUGUAUAUUUGCUCUGUGCAUAUGCAUCUGUAUGUAUAACAUACAUGUAUUGACCAUGUCCAUACACAUUUGCAGCACUUCAGGCUGUCAUUUUGCGUUCUAAAGCAAUGAAUGUCUGUGUGCAAACACAGUAUUAAGAAAC
>cluster953.fasta:2
UCGUGUAACUAAAAACAGUAAAGUACAAAUAGGAGAGUACACCUUUGAAAAGGUGACUAUGGUGAUGCUGUUGUUCACCGAGGUACAACAACUUUCUACAAAUUAAAUGUUGGUGAUUAUUUUGUGCUGACAUCAUACAGUAAUGCCAUUAAGUGCACCUACACUAGUGCCACGAAGAGCACUAUGUUAGAAUUACUGGCUUAUACCCAACACUCAAUGUAUCUUCAGAUGAGUUUUCAGCAAUGUUGCAAAUUACUCAAAAGGUUGGUAUGCAAAAGUAUUUACACUCCAGGGUCACCUGGUACUGGUAAGAGUACUUCUGCAACUGGCCUUAGCACCUCUCUACUCCCUUCUGCACAUAGUGUAUACAGCUUGCUCUAUGUGCUGUUGAUGCUAUGUGAGAAGGCAUUAAAAUAUUUGCCUAUAGAUAAAUGUAGUAGAAUUAUCCGACGUGCUCGUGUAGAGUGUUUUGAUAAAUUCAAAGUGAAUUUUCAUUAGAACAGUAUGUCUUUGUACUGUAAAUGCAUUGCCUGAGACGACAGCAGAUAUAGUUGUCUUUGAUGAAAUUUUCAAUGGCCACAAAUUAUGAUUUGAAAGGUGUUGUCAAUGCCAGAUUACGUGCUAAGCACUAUGUGUACAUUGGCGACCCUGCUCAUAACUCCUGCACCAGUUUUACACUUCGGGAACGUGGUUGACCUACACAGGUGCCAUCAAUUGGAUGACAAAGAUCCAAAUUUCAAAGAUCAAGUCAUCAUUUUGCUGAAUGAGCAUAUUGACGUACAAAACAUUCCCACCAACAGAGCCUAAAAAGGACAAAAAGAAGAAGGCUGAUGAAACUCAAGCCACACUAGAGACAGAAGAACAGCAAAACUGUGACUCUUCCUGCUGCAGAUUUGGAUGAUUUUCCAAACAAGUUGCAACAAUCCAUGAGCAGUGCUGACUCAACUCAAGGCCUAAACUUCAUGCAGACCAUCAAGGCAGAUGCGGGCUAUAUCAAACGUUCGCUUCCGUUUACGAUAUAUGGUCUACUCUGUGCAGAUAUGAAUUCUCGUAACUACAUAGCACAAGUAGAUGUAGUUAACUUCUAAUCUCUACAGCAAUUCAAUCAGUGUGUAACAUUAGGACACUGAAAGAGCCACCAUUUCUUCCUUUGAGGCCACGGAGUACGAUCGAGUGUACAGUGAACAAUGCUAGGGAGAGAGCUGCCUAUAUGGAAGAGCCCUAAUGUGUAAAAUUAAUUUUAGUAGUGCUAUCCCGUGAUUUUUAAUAGCUUUUCGAGGAGAAUGACAGAAU
>cluster952.fasta:2
AGCCAAGGACUUGGAGCCGCUCGCCGCUGCUGCGGGUUGAGCCGGAGUAGACGGAUCCACGGCUGCCCCAAACCAUUACCCAAGAAGCCUGAUUCUUGGCAUCCUUAAGUCUGUAUCAAGGAUUAAUUAUAAUAUAUCAGAAACCAUGACGGCAGCAAAGAACGUGUGCUACACGUUAAACUAUGCCAAUGGAUUCAGAACCACCAUCAAAUUAGCUUAAAAAUGAUCUAGAAAAAGGAGAUGUGUAAGUUCAAAGACAUUGAAGCUUUGUAGAAAAGUAAUCAUUAUGAUUCUGAAUGGUGAAAAGCUUCCUGGACUUUGAUGACAUCAUUCGUUUUGUGCUACCUUCACCAGGAUUCACUCAUUAUUCAAGAAAUUACUCUGGUAUUGGGAAAUUGUUCCUAAAACAACUCCAGAUAGGAGACUUCUACACGAGAUGAUCCUGUAUGUGAUGCAUUGAGAAAGAUCUUCAGCAUCCUCUAAUGAAUUUAUUCGAGGAUUUACUCGUUUUGCAAAUUGAAAGAAGCAGAAUUGCUAGAACCUUUAUGCCAGCUAUCGUGCAUGUUUGGAGCAUCGACACAGCUAUGUUAGAAGAAAUGCUGUUUUGGCCAUCUAUACCAUUUAUAGAAAUUUUGAACAUCUUAUACCUGAUGUUCCUGAACUGAUACAUGAUUUCUUGGGUGAAUGAGAAGGAUGCAAGUUGCAAAAGGAAUGCAUUUAUGAUGCUAAUUCAUGCAGAUCAGGAUAUGAGCUUGGAUUACUUAAGUACUUGUAUUGAUCAAGUUCAAACAUUUGGAGACAUUUUGCAGUUGGUUAUUGUUGAACUGAUUUAUAAGGUCUGUCAUGCUAAAUCCAUCAGAAAGAGCUCGUUUUAUUCGCUGCAUAUCAUACUACGGUCAUCCAGCCCUGCUGUAAAAUAUGAAGCUGCUGGGACAUUAGUGACACUCUUCGGUGCACUUAUUACUGCAAUUCAAGGCCGUUGCUCAUAGUGUUUCACAUUGAUUCAUUAAAUAUUAGGAGCGACAACAAUGUAAAAACUCAUAGUUUGGAUCGCUUGAUAGAAUUAAAAGAGCAUCCUGCUCAUGGAACGAGUUACAGGAUCUGGUUACUGACGCCUAAGAGUAUUGAGCACACCAGACUUAGAAGUACGAAAAGAAAACUCUGCAGUUAGCUCUGGAUUUGUCUUCUUUAGAGGAAUGUUGAAGAGCUGGUUGUCCUGAAGAAGGAAGUGAUAAAACUAAUAAUGUGUCUGAGCAUGAAGAUACUGACAAAUACAGACAACUCUCGGUGCGAACAUUGCAUUCCUGUUCUGUCCGAUUUCCAGAUAUGGCUGCAAAUGUUAUUCCUGUGUUAAUGAAUUUUCAGUGACAAUAAUGAAAGCAGCAGCUGCUGAUGUCUUAGAGUUUGUUCGUGAAGCCAUUUUCAGCGCUUUGAUAACCUGAGAAAUGCUUAUUGUUGAGAAGAUGCUUGAAGUCUCAUGCUAUUAAUCUGUCAAGAUUUACAGGAGCUAUGGAUCCUGGAGAAUACUGUAGUCUCUCAAGGAAGACAUUCGGAGUGUGAUGACUGAGAUACAGGUCCCUUGGAGAGAUCCCAAUUGUAGAGUCAGAAAUCUAGAAAGAAGCUGGUGAAUUAAACCUGAAGAAGAAAUAACUGUAGGCCAGUUCAGAAAUUGGUUACUGAAAAUGUACCUAUGCAACAUGAGUGCCCUAGCAGUUUAGACCUCCAAGAAAGAGGAAGACAGACCCCUAAGGAGUUCCACCACUGGAUGAGAUUCUCUUUGUCGUUGCGUCCCUUGCCACCACAACUCUGACCAAGAUUAGCUACUGCGCUAUGUAGCUUUGGUUCAGAAGAAAAAGCAAAAUUCUUUGUUGCUGAGGCUAUGUUGCUUUGGCUAAUCCUGCAUUAGGAAAUCCUCUCUCCUAAGAAGCCAAUUACUGAUGAUGAUGUGGAUCGAAUUUUCCCCUGCUGUGUCCAAGGUUCUUGUCUUGAAUGCUUUUAAUGAAUGACAUUUUCAAUAAGGGAAUGCCGACAAUCCCUCUCUUACGUUUUGCUAAACUAGAAGAAGAAAUUAUCCCAAAAGAAAGAAUCUGAAAAGAGGAAUGUGACAGUACAGCCUGAUGACCCCAUUCCUUCAUGCAACUAUUGCUAAGAAUGAAUGAACCGCAAGGAAGAUCACCAGUUUCAGUUGAGUUUGCAUGGCAGCAAUGGGUAUACACAGAGGAAAGAGGCAGCAGAUCCCCUAGCAUCUAAUCUCACAACGGGGACCCAGUUGACAGGUUUCCAGAUCCUGUAUAUGCAGAAGCUUACGUUCACGUCAACCAAUCGAUUGUCCUGGAUGUACUCGUUGUGAACCAAACCAGUGAUACUCUGCAGAAUUGCACAUUAGAAUUAGCAUUUGGGGAUCUGAAAACUUGUGGAAAAGCCAUUUCCUUUUUUUGUUCCUCAUGAUUUGCAAAUAUUAAAGCUAAUGUCAAGUAGCAUCAACAGAAUGGAAUAAAUUUUGGUAAUCAGUUUAUGAUGUCCUUGGAGCAGCAAGUGACAGAAAUUGUGGGUUCUCAGUGAUAUUCACUGACAUCAUGGACUAUACAUCCAGCCUGCAACUUGCACUGAUGCAGAAUUCCGUCAGAUGUGGGCCGAAUUUGAAUGGGAAACAAAGUGACAGUUAACACCAAUGGUGAUUUAAAUGACUACUUACAGCACAUUAUUAAAGUCAACCAAUAUGAAAUGCCUGACUCCAGAAAAGGCCCUUUUCUGGUUAUUGUGUUCUAUGGCAGCCAACCUUUAUGCUCGUUCCAUUUGGUGAAGAUGCACUUGCAAAUGUCAGCAUUGAGAAGCCAAUCUUCAGGACAAGAUGUUGCUGUUACCGGCCAUAUAAGAAUCGUGCAAAGAGUCAGGGAAUGGCCUUAAGUCUUGAGAUAAAUUUCAACUUGUCCAGAAGAAACUAGUAUAUUAAAUGUCCUUGAAGCUUCUGCAGUUAAUUUAGGUAUGAGGGCUUACUGGACUCCAUCAUCUUCUGUACUCUUUCAUGUCAUCGUUAUAGAAUCUGAGUUCGUUGAAUGCAUUACCAGCCAAUAAUUUUAUAGCCUUCCUCAAUCAAGAUUGAGUUUAAAAUUAUAGUUUGUUUUGUUCUAACAGUCUUGAAUGCUAUCCUCAAAGUAUAUAAUGUUUUCAUGUCCGAGA
>cluster951.fasta:2
UGUUGAUAAGUACUUGAUUGUUACGAUGGUGGCUGUAUUAAUGCUAACCAAGUCAUCGUCAACAACCUAGACAAAUCAGCUGUUUUCCAUUUAAUAAAUGAGGUCUGAAUUAGACUUUAUUAUAUGAUUCAAUGAGUUAUGAGGAUCAAGAUGUCACUUUCGCAUUCAACACAAACGUAAUGUCAUCCCUACUAUAUCAAUAAAGAAUUUCAGUAUGCCAUUGGGUGCAAAGAAUAGAUCGCACCAGCUGGUGUACUAUCUGUAGUUGUACCAUAGACAGUUCAUCAAAAUUGAAAUCAAUAGCCGCCACUAGAGGAGCAAUAGUAAUUGGAACAAGCAAAUUCUAUGGUGGUUGGCACAACAUGUUAAAAACUGUUUAUUGGUGAUGUAGAAAAACCCUCACCUUAUGGGUCGAUUAUCCUAAAUGUGAUAGAGCCAUGCCUAACAUGCUUAGAAUUAUGGCCUCACUUGGCUUGCUCGCAAACAUAUUAAUGUGUUGUAGCUUGUCACACCGUUUCUAUAGAUUAGCUAAUGAGUGUGCUCAAGUAUUGAGUGAAAUGGUCAUGUGGCGGUUCACUAUAUGUUAAACCAGGUGGAACCUCAACCAGGAGAUGCCAACUGCUUUAUUGCUAAUUGUUUUAUUACUUGUCAAGCUGUUACAGCCAAUGUUAAUGCACUUUUAUCUACUGAUGGUAACAAAAUUGCCGAUGAUGUCCGCAAUUUACAACACAGACUUUAUGAGUGUCUCUAUAGAAAUAGAUGUUGACACAGACUUUGUGAAUGAGUUUACACGCAUAUUUGCGUAAACAUUUCUCAAUGAUGAUUCUUCUUGAUGAUGCUGUUGGUGUGUUUCAAUUGCUUAUGCAUCAAGAGCUCUAGUGGCUAGCAUAAAGAACUUUAAGUCAGUUCUUCUUUAUUAUCAAACAAUGUUUUAUGUCUGCAAAAUGUUGGACUAGACUGACCUUACUAAAGGACCUCAUGAAUUUUUGGCUCAACAUACAAUGCUAGUUAAACAGGGGUGAUGAUUAUGUGUACCUUCCUUACCCAGAUCUCAAGAAUCAGGGGCCACUGCUGUUGUUUCUGUAGAUGAUAUCGUAAAACAGAUGGUACUCAUGAUUGAACGGUUCGUGUUUUAGCUAUAGACCGCCACACUUAAACAUCCUAUCGGGUAUGCUGAUGUCUCAUUUGUACUUACAAUCUCAGAAAGCUACAUGAUGAGUUAACAGGACACAUGCUAGACAUGUAACUCUGUUAUGCUUACUAAUGAUCAACACUUCAAGGUAUUGGGAACCUGAGUUUAUGAGGCUAUGUACACACCGCAUACAGUUUACAGGCUGUUGGGGGCUUGUGUUUUCUUCUGCAAUUCACAGACUUUAAGAUGUGGUGUCUUGCAUACGUAGACCAUCUUAUGUUGUAAAUGCUGUACGACAUGUCAUAACUCAUACAAAUUAGUCUUGUCUGUUAAUCCGUAUGUUUCUGCAAUGCUCCAGGUUGUGAUGUCACCACAGAUGUGACUCAACUCUACUUAGGUAUGAGCUAUUAUUGUAAAUUCACUAAUCACCCCAUUGGUUUUCCAUUGUGUGCUAAUGGACAAGUUUUGGUUUAUAUAAAUACAUGUGUUGGUAGCGAUAAUGUUACUGACUUAAUGCAAUUGCAUAUGUGACUGGACAAAUGCUGGUGAUUACAUUUUCUAGCUAACCCUGUGCUGAAGGACUCAAGCUUUUUGCUGAAAGAAACGUUCAAGGCUUUAAGGAGACAUUUAAACUGUCUAUGGUAUUGCUACUGACCUUGAAGUGCUGUCUGACAGAGAAUUACAUCUUUCAUGAAGUUGGUGAACCUAGACCACCGCUUAACCGAAAUUAUGUUCUACUGGUUAUUGUAACUAAACAGUAAAGUACAGAUGAGAGUACACCUCUGAAAAAGGUGACUAUUGGGUGAUGCUGUUGUUUACCGAGGUACAACAACUUACAAAUUAAAUGUUGGUGAUUAUUUGUGCUGACAUCUUCACUACAGUAGAUGCCAUUAGUGCACCUACCAUGGUGCCUCAGAAAUAAGCAUAUUGACGCAUACAAAACAACCCACCAACAGAGCCUAAAAAGGACAAAAGAAGAAGGCUGAUGAAAACAAGCCUCAAGAGACAGAAGAAACAGCAAAACUGUGACUCUUUUCCUGUCAGAUUUGGAUGAUUUCCAAACAAUUGCAACAAUCCACCGAGCAGUGCUGAUUUAACUCAGGCCUAAACUCAUGCAGACCAUCAAGGCAGAUGGGCUAUAUAAACGUUUCGCUCUUCCGUUUACGAUAUAGUCUACUCUGUGCAGAAUGAAUCACCGUAACAUAGCACAAGUAGAUGUAGUUAACUUUAAACAUCACAUAGCAAUUUUUAAUCAGUGUGUAACCGAGGACUCUGAAAGAGCCACCACUUUUUCUUACCGAGGCCACAGGAGUACGAUAUAGUGUACAGUGAUGGUAGGAGAGCUGCCUCUAUAUAUAGAAGAGCCCUAAUGUGUAAAAUUAAUUUAGUAGUGUUAUCCCAUGUGAUUUUUAAUAGCUUCUUAGGAGAAUGACAAAAACAAAAU
>cluster950.fasta:2
AUAUAUAUAUAUUAAGUAAGUAAUGUAUAGAAAUAGAUGUGUUCCAGACUCUGUGAAUGAGUUUACGCAUAUCUGCGUAAACAUUUCUCAAUGAUGAUACUUGACGAUGCUGUUGUGUGUUCAAUAGCACUUAUGCAUUUCCAAGGUCUUAGUGGCUACAUACAAAAGAACUUUAAGUCAGUUCAUUAUAAAACAAUGUUUUUAUGUCUCUGAAGCAAAAUGUUGGACUGAGACAGACCUUACUGGACCUCAUGAAUUUUGCUCAACAUACAAUGUUAGUUAACGGGGUGAUGAUUAUGUGUACCUUCCUUACCCAGAUCCAUUUCAGAAUCCUGGGCCGGCUGUUUUGUAGAUGAUAUCGUAAAACAGAUGGUACACUAUGAUUGAACGGUUCUGCGGUCUUUAGCUAGAUGUCUUACCCACUUACUAAACAUCCUAAUCAGGAGUAUGCUGAUGUCUUUCAUUUGUACUUACAAUCUCAUAAGAAAGCUACAUGAUGAGUUAACAGGACACAUGUUAGACAUGUAUUCUGUUAUGCUUAAUGAUAUACUUCCAAUCCAUGAGGCAGUGCUGACUCAACCAGGCCUAAACUCAUGCAGACCAACAAGGCAGAUGGGCUAUAUAACGUCUUUCGCUUUUCCGUCGUACACGAUAUAGUUUACUUUUGUGCAGAAUGAAUUCUCGUAACAUAGCACAAGUAGAUGUAGUUAACUUUAAUCACAUAGCAAUCUUUAAUUCAGUGUGUAACAUUAGGAGGGACUUGAAAGAGCCACAUUUCGAGGCCUCGGAGUACGAUCGAGUGUACAGUGAACAAUGCUUAGGGAGAGCUGCCUCUAUAUGGAAGAGCCCUAAUGUAAAAUUAAUUUUAGUAGUGCUAUCCCCAUGUGAUUUUAAUAGCUUCUUAGGAGAAUGACAAAAUCCUCCCAUCCCCACAUCCUCAACCCCAAUUUAUACAUAUAUCCAACAUACUUCCAUCCCGCCUCCACACAUACCAUAUCCCCAUAA
>cluster94.fasta:2
AGAUUUCAAGAAACUGGAAUGUACAAAAUACCUACAACUUGUGCUAAUGACCCUGUGGGUUUUACCUUAAACACAGUCUGUACCGUCUGCGGUAUGUGGAAAGGUUAUGGCUGUGUUGUGAUCAACUCCGCGAACCCAUGCUCAGUCAGCUGAUGCACAAUCGUUUUUAAACGGGUCGCGGUGUAAGUGCAGCCCGUCUUCAACACCGCGGCACACAGGCACUAGUACUGAUGUCGUAUCAGGGCUUUUGACAUAAUGAUAAAGUAGCUGGUUUGCUAAAUUCCUAAAAACUAAUUGUUGCUGCUUCCAAGAAAAGGACGAAGAUGACAAUUUAAUUGAUUUUACUUUGUAGUUAAGAGACACACUUUACUCUAACCAUUGAAGAAACAAUUUAUAAUUUACUUAAGGAUUGUCCAGCUGUUGGCUAAACAUGACUUCUUUUAAGUUAGAAAUAGACGGUGACCAUGGUCUCUACAUAUAUAUUCACGUUUCAACGUCACAGAAUAAAUGGCAGACCUCGUAUGCUUAAGGCAUUCUGAUGAAGGUAAUUGUGACACAUUAAAAGAAAUACUUGUCACAUACAAUUGUUGUGAUGAUGAUUAUUUAAAGGACUGGUAUGAUCUUGUAGAAAACCCAGAUUUAUUACGUAUCACGCCAACUUAGGUGAACGUGUCGGGGUUUUGUUAAAACUGCAGUACAAUUUUGUGAUGCCAUGCGAAAUGCUGUAUUAUUGUUGGUGUACUGACAACUAGAUAAUCAAGAUUCAAUGGUAACUGGUAUGAUCAAGUGAUUUUAUACAAACCACGCCAGGUAGUGGAGUUCCUGUUGAGAUUUAUUAUUCAUUGUUAAUGCCUAUAUUAACCUUGACCAGGGCUUUAACUGCAGAGUCAUGUUGACACUGACUUAUAAAGCCUUCAUUAAGUGGGAUCUGUUAAAAUAUGAUUUCACGGAAGAGAGGUUAAAACUCUCUUUGACCGUUAUUUUUAAAUAUUGGGAUCAGACAUACCACCCAAAUUGUGUUAACUGUUUGGACGAGACAGAUGCAUUCUGCAUUGUGCAAACUUUGUUGUCAUACUUCUCAGUAUCCCACAAGUUUCUUGGACCACACUAGUGAGAAAAUAUCUUGUUGAUGGUGUUCCAUUUGUGGUUUCAACUGGAAUACUUUCUUCAGAGAGCUAGGUGUGUACAUAAUCAGGAUGUAAACCUUUUAAAUCUAGACUUGGUACUUAAGAAUUACUUGUGUAUGCUGCUGACCCUGCUAUGCACGUUGCUUCUGGUAAUCGUUACUAGAUAAACGUACUACGUGCUUUUCAGUAGCUGCACUUACUAACAAUAUGUUGUUUUCAAUAUUGUCAAACCCGGUAAUUUUAACAAAGACUUAUGACUUUGCAAUGUCUAAGGUUUCUUUAAGGAGGAAGUUCUGUUGAAUUAAAACACUUCACUUUCAAUGAGAUGGUAUAAUGCUGCUAUUCAGCGAUUAUGACUACUAUCGCUAUAAUCUACCAACAAUUGCGUUGAUCAGACAACUACUAUUUGUAGCUGAAGUUGUUGAUAAGUACUCUGAUUUGUUACGAUGGUGGCUGUAUUAAUGCUAUACCAAGUCAUCGUCAACAACCCAAGACAAAUCAGCUGGUUUCCAUUUAAUAAAUGGGUAAGGCUAGACUCUAUUAUGAUUCAAUGAGUUAUGAGGAUCAAGAUGCACUUUUCGCAUUAUACAAAACGUAAUGUCAUCCCUACUAUAUUCAAAUGAAUUCUCUAAGUAUGCCAUUGUGCAAAGAAUAGAGCUCGCCACCAGCUGGUGCUCUAUCUGUAGUACUAUGACCAAUAGACAGUUUCAUCAAAAUUAUUGGCAAUAAAAUGCUUUAGAGAAUACUGUAGUAAUUGGAACAAGCAAUACAUCGGUGGUUGGCACAACAUGUUAAAAACUGUUUAUUGAUGAAGAAAACCCUUUUCCGCCGUGGGUUGGGAUUAUCCUAAAAAUGAUAGAGAGCCAUGCCUAUGUUAAGAAUUAUGGCCUCUACUUGUUCUUGUUCGUGCAUCAACGUGUGAUUGUAGCUUGCACACCGUCUAUAGAUUAGCUAUAGUGUGCUCAAGUAUUGAGUGAAAUGGUCAUGUGUGUGGCGGUUCACUAAUAAACCAGGUGGAACCUCAUCAGGAGAUGCCAACUGUUCACUAUGGCUAAUAAGUGUUUCAUUAUAUGUCAAGCUGUUACGGCCAAUGUUAAUGCACUUUUAUCCACAUUGAUGGUAACAAAAUCGUCGAUAAAGUAUGUCCGUAAUCUACAACACCAACAGAUUUUAUGAGUGUCUCUAUAGAAAUUGAGAUGUUGACACAGACUUUGUGAUAUGAGUUCUACGCAUAUUUGCGUAAACAUUUCUCAAUGAUGAUACUUGACGAUGCUGUUGUGCGUUCAAUAGCACUUAUGCAUUUCAAGGUCUUUAGUGGCUGCAUAAAGAACUUCUAAGUCAGUUCUUUAUUAUCAAAACAAUGUUUCUAUGUCUGAAGCAAAAUGUUGGACUGAGUCUGACCUUACUUGGGGACCUCAUGAAUUGCUCCUCAUAUCAAUGCUAGUUAAACAGGUGAUGAUUAUGUGUCUCCACCUUACCCAGAUCCACUAAGAAUCUAGGGGCCGGCUGUACAAUAGAUGAUAUCGUAAAAACAGAUGGUACUCUAUGAUUGAACGGUUCUGUCUCCGGCUGCAGAUGUUUUCCCACUAAACAUCCCAAUCACAAGAGUAUGCUGAUGCUUUCAUUUCUGUCAUUUACAAUUUAUAGAGCUACAUGAUGACAUAUAUGGGACACAUGUUAGACAUGUAUAUUUUGUUGCUUACUAAUGAUAACACUCGGAACUGGGGAACCAAGUUUAUGAGGCUAUGUCGCCGUAUACAGUACUCAAGGCUGUUGGGGCUUGUGUUCUUUGCAAUUCAGACUUCAUUAAGAUGUGGUGCUUGCAUAUACGUAGACCAUUUCUUAUGUUGUAAAUGUUGUUACGACCGUCAUACUCAACAUCACAUAAAUUAGUCUUGUUCUGUUAAUCCGUAUGUUUAUAAUGCUCAGGUUGUGAUGUCACAGAUGUGACUCAACUUCUACUUAGGAGGUAUGAGCUAUUAUUGUAAAUUUAAACCACCCAUUAGUUUCCAUUGUGUGCUAAUGGACAAGUUUUUGGUUUAAAAUACAUGUGUUGGUAGCGAUUUAAUGUUACUGACUUUAAUGCCGCAAACUGCAACAUGUGACUGGACAAAUGCUGUUGAUUACUUUUUAGCUAACACCUGUACUGAAAGACUCAAGCUUUCUGCAGCAGAAACGCUCAAGCUAUGGAGGAGACAUUUAAACUGUCUCGGUAUUGCUACUGUACGUGAAGUGCUGUCUGACAGAGAAACUCUUCAUGGGAAGUGGUAAACUCAGACCACUUAUCGAAAUUAUGUCUCUACUGGUUAUCGCUGUAACUAAAAACAGUAAAGUACAAAUAGGAGAGUACACCUUUGAAAAAGGUGACUAUGGUGAUGUCGUUGUUUACCGAAGGUACAACAUUAUUUACAAAUUAAAUGGUGGUGAUUAUUUUGAGCAUUGACGCAUCACAAAACAUUUCCCAACAGAGCCUAAAAAGGACGAAAAGAAGAAGGCUGAUGAAUAAGCCUCUCAAGAGACAGAAGAAACAGCAAACUGUGAUUACCUGCUGCAGAUUUAGACGAUUUUCCAAACAAUUGCAACAAUCCAUGAGCAGUGCUGACUUAACUCAAGGCCUAAACUCAUGCAGACCACAUAAGGCAGAUGGGCUAUAAACGUUCGCUCUUCCGUUUACGGUUAGUCUACUCUGUGCAGAAUGAAUUCUCCGUAACUACAUAGCACAAGAAAGAUGUAGUUAACUCUGUUCACAUAGCAAUCUUUAAUUUCAGUGUGUAACAUUAGGGAGGACUUGAAAGAAAAAAUCCAUUCUUCAUAGGCCACGCGGAGUACGAUCGAGUGUACAGUGAACAAUGCAUAGGGAGAAAGCUUGCCUCUAUAUGGAAGAGCCCAAUGUGUAAAAAUAUUAAUUUUAGUAGUGCUAUCCCCAUGUGAUUUUAAUGGCUUCUAGGAGAAUGACAAAAAC
>cluster949.fasta:2
AUAAACUCAUCCCAAGAUUGUACUACGAUUACAUACUAUGUUGUCGCCCAUUUCCACUAUGUUUUGUCAAUAGGAGCUGUUUUUGCACUAUAGGGGGCUCUUUGUCCACUGAUUCUCCUCUAUUUCAGGCUACACAUUAGACCAAUCCUAUGCCAAAGCCACUUUAUUAUUAUAUAUCACAGGCGUAAAUUUAACCUUUUUUCCACAUCCUGGCCUAUCCGGAAUACCCCGACGCUAUUCUGACUACCCCGAUGCUUAUACCACACAUGAAUAUCCUAUCGUCCAUUGGCUCUUUAUUUCACUAGUAGCAGUAAUCCUAAUAAUCUUUAUGAUACUGAGAGGCCUUCGCCUCAAAACGCAAGUAUCAAUGGCCGAACAAUCCCACCACUACCGAUGAUUAAAUGGCUGUCCCCGCCUUACCACACAUUUGAAGAACCAACCUACAUUAAAUUGAAAUGAAAGGGAAUCGAACACCCCUAAAACCGGUUUCGUGGUCAAUCUAUAACCCUAUAACUUUUUUUACAUAAUAAAAAAAAUCCAUAUCCAAUUAUUAUUUAUAUUAUCCCACAAACCCAUAUCAAAU
>cluster948.fasta:2
AAAAUGCUGGGACUGAGACUGACCUUACUAAGGACCUUUGAAUUUUGCUCACUCUACAAUGCUGGGUAACGGUGAUGAUUAUGUGUACCUUUACCCAGAUCCAUCAAGAAAAUCCUAGGGGCCGGCUGUUUUGUAGAUGAUAUCGUUAAACAGAUGGUACAUAUCGAUCGACAGUUUGUCAUUAGCUAUAGAUGUACCUCAUUAAACAUCCUAAUUUCAGGAGUAUGCUGAUGUUCAUUUGUACUUACAAUCUACAGAAAGCUUUAUGAUGAGUUAACAGGGACACCGUUAGACCGUAUUCUGUUAUGCUUACUAAUGAUAACACUUCAAGGUAUCAUGGGAACCUGAGUUUAUGAGGCUAUGUACACGCACAGACAGGCUGUUGGGCUUGUUUUGCAAUUCAUAAUUCACAGACUUCAUUAAGAUGUGGUGCUUGCAUACGUAGACCAUUCUUAUGUUGUAAUGUGCUGUUACGACCAUGUCAUAUCAUCAUCAUAAAUUGGGUCUGUCUGUUAAUCCGUAUGUGUUUGCAAUGCUCCAGGUUGUGAUGUCACAGAUGUGACUCAACUCUACUAGGUAUGAGCUAUUAUUGUAAUUUGCCAUUGGUCCUGUGUGCUGCUGACAUUGGUUUAUAAACAAAAUACAUGCUGGUAGUGAUAAUGCUUACUGACUUUUAAUGCUGCAACAUGUGAUGGACAAAUGCUGGUGAUUACAUUUUUAAUAACACCAAGGUUACUGAAAGACUCAAGCUUUUUGCAGAAACGCUAAAGCUACUGAGGAGACAUUUAAAACUGUCUUAUGGUAUUGCUGAUACGCUGAAGUGCUGUCUGACAGAGAAACUUUUCAUGAAGUUGGUAAACCUAGACCACAUCAUCGAAAUUAUGUCUUUACUGGUUAUCGUGUAACUAAAAACAGUAAGUACAAAUAGGAGUAUGUGACUUUCCUGCUGCAGAUUUGGAUGAUUUCUCCAAACAAUUGCAAUACAGCAGUGCUGACUCAACUCAGGCCUAAACUCAUGCAGACACAUAAGGCAGAUGGGUUAUAAACGUUUUCGCUUUCCGUUUCUACGAAAUAUAGUACACUCUGUGCAGAAUGAAUCUCGUAACUCAGCACAAGUAGAUGUAGUUAACUUUAAUCCUCAUAGCAAUUUAAUCAGUGUGUAUAUUAGGGAGGACUUGAAAGAAGCCUUUACUUUUCACCGAGGCCACGCCGGAGUACGAUCGAGUGUCAGUGAACAAUGCUAGGGAGAGCUGCCUAUGAAGAGCCCUAAUGUGUAAAAUACUAAUUUUAGUAGUGCUAUCCCCAUGUGAUUUUAAUAGCUUUUCUAGGAGAAUGACAAUCCCCUACCCACAUACCCACCCCACCCAUCAUAUCCAUACACUCAUCCCGCCCCUACCAACACCCAUAAAC
>cluster947.fasta:2
AUGUGCAAUAGUGUUUAUAACACUUUGCUCACAUCAAAAGAAAGACAGAAUGAUUGAACUUCAUUAAUUGACUUCUAUGUUUUAAGCCUUGCUAUUCCAUUGUUUUAAUUAUGCUUAUUAUUUUUGGUUCUCACUUGAACUGCAAGAUCAAUGAAACUUGCUCACGCCUAAACGCGAACAUGAAAUUUGUUUCUAGGAAUCAGCUUACAACUGUAGCUGCACUUUCACCAAGAAUGUAGUUUCAAGUAUGUACUCAACAUCAACCAUUCAGUUGAUGACCCGUAGUCCUAUUCACUUCUAUUCUAAAUGGUAUUAGAGUAGGAGCUAGAAAAAUAGCACCUUUAAUUGAAUUGUGCGUGGAUGAGGCUGGUUCUAAAACUCUCCAUUCAGUUUCGAUAUGGUAAUUAUACAGUUUCCUGUUUACCUUUUACAAUUAAUUGCCAGGACCCUAAAUUGGGUAGUCUUGUAGUGCGUUGUUCGUCUUAUGAAGACUUUUUAGAGUAUCAUGACGUUCGUGUUGUUCUUAGAUUUCAUCUAAACGAACAAACUAAAAUGUCUAGGACAAUGGACCCAAAAUCAGCGAAUGCACCCCGCAUUACGUUUGGUGGACCUCAGAUUCAACUGGCAGUAACCGGAAUGGAGAUGCAGUGGGGUCGAUCAAAACAUAACGUCGGCCCCAAGGUUUACCCAAUAAUACUGCGUCUUGGUUACCGCUCACACACUAUGGCAAGGAAGACCUUAAAUUCCCUCGAGGACAAGGCGUUCCAAUUAACACCAAUUGAAGUCCAGAUGACCAAAUAUUGGCUUCGAAGAGCUACCAGACGAAUUCGGUGACGGUUAAAAUGAAAGAUUCAGUCCAAGAUGGUAUCUACUACCUGGGAACUGGGCCAGAAGCUGGACUUCCCUAUGGUGCAACAAAAGACGGCUCAUAUGGGUUGCAACUGAGCCUUGAAUACACCAAAAGAUUUUGGCACCCGCAAUCCUGCUAACAAUGCUGCAAUCGUGCUACAACUUCCUCAAGGAACAACUUGCCAAAAAGGCUACGCAGAAGGGAAAGGCGGCAGUCAAGCCUUCUCGUUCCUCAUCACGUAGUCGCAACAGUUUAAGAAUUCAACUCCAGGCAGCAGUAGGGGAACUUCUCCUGCUAGAAAAUGGCUGGCAAUGGCGGUGAUGCUGCUCUUGCUUUGCUGCUGCUUGACAGAUUGACACCAGCUUGAGAGCAAAAUGUCUGGUAAAGGCCAACAACAACAAGGGCCAAACUGUCUUUAAAGAAUUGCUGCUGAGGCUUCUAAGAAGCCUCGGCAAAAACGUACUGCCACUAGCAAUGUAACACGGUCUUCGGCAGACGUGGUCCAGAACAAACCCAAGGAAAUUCUGGGGACCAGGAACUAAUCAGACAAGGAACUGAUCAAACAUUGGGCCAAAUUGCACUGUUUGCCCAGCGCUUACAGCGUUCUUCGGAAUGUCGCGCAUUGGCAUAGAAGUCACACUACAGGAACGUGGUUGACCUACACAGGUGCCAUCAAAUUGGAUGACAAAGAUCCAAAUUUCAAAGAUAAGUCAUUUGCUGAAUAAGCAUUGACGCAUACAAAAACAUUCCCACCAACAGAGCCUAAAGGACAAAAAGAAGAAGGCUGAUGAAACUUGGGCACCGCUAGAGACAGAAGAAACAGCAAACUGUGACUUUUUUUCCUGCUGCAGAUUUGGAUGAUUCCAAACAAUUGCAACGGCCAUGAGCAGUGCUGACUUAUUCAGGCCUAAACAUGCAGACCACGAGGCAGAUGGGCUAUAUAAACGUUUCGCUUUCCGUUUACGAUAUGGUCUACUCUUGUGCAGAAUGAAUCUCUCGUAACUACAUAGCACAAGUAGAUGUGUUUAACUUUAAUCUCCACAUAGCAAUCUUUAAUCAGUGUGUAACAUUAGGGAGUACUGAAAGAGCCACCACUCACCGAGGCCACGCGGAGUACGAUCGAGUGUACAGUGAACAAUGCUAGGGAGCUGCCUCUAUAUGGAAGAGCCCUAAUGUGUAAAAUUAAUUUAGUAGUGCUAUCCCAUGUGAUUUUAAUAGCUUCACUAGGAGAAUGACAAAGUACCCUACACUCAUCCCACCAUCAUCUUCUUAUAUAUUCCAUUAUACAACCUAUCCCCCCUACAUCCUACUAAU
>cluster946.fasta:2
AGUGAUCAUUUUAGCUAACACCACUGUCGAAAGACUCAAGCUUUUUGCAGCAGAAACGCUCAAAGCUACUGAGGAGACAUUUAAACUGUCUUCAUGGUAUUGCUACUGUACGUGAAGUGCUGUCUGACAGAGAAUUACAUUUAGGGAAGUUGGUAAAACCUAGACCACUUAACCGAAAUUAUGUCUUUACUGGUUAUCGUGUAACUAAAACAGUAAAGUACAAAUAGGAGAGUAUGUGACUUCUUCUUCCUGCUACUGUAGAUUUGGAUGAUUUCCGCAAACAAUUGCAUAAUCCAUGAGCAGUGCUGACUCAACUCAGGCCUAAAAACUCAUGCAGACACUAAGGCGGAUGAGGCUAUAUAAACGUUUCGCUCACCGUCUAUGUAUUAGUCUACUUGUGCAGAAUGAAUUCGUAACUACAUAGCACAAGUAGAUGUGGUAACUUUAAAUCUCAUAGCAAUUUUUAAUCAGUGUGUAACAUUGGGGAGGACUUGAAAGAGCCACCACAUUUCGAGGCCACGCGGAGAUGCGAUAGUGUCAGUGAACAAUGCUAGGGAGAGCUGCCUAUAUGGAAAGAGCCCUAAUGUGUAAAAUUAUUUUAGUAAUAAUUAUCCCAUGAUUUUUAAUAGCUUCUUAGGAGAAUGACAAAAAAAUACCUCCUACCUCCAUACAUUUCCCUUUUCCUACCCCAUCAUCAUAUCAUUGCAUCACUCCCAU
>cluster945.fasta:2
GCAAGCCUCCCCGCCCCAGAAGACGCCACAAAUCACUAUGACUAAGAGGAGUGAGUAUCAAGCACGCGUCACAUGCAGCUCAAAACACUUUGCUCAGCCACACCCCCUCACGGGAAACAGCAGUGACAAACCUUUAGUAAUAACGAAAGUUCUAACACUAAGCUAUGCAUACACCAAGGGUUGGUCAAUUUCGUGCCAGCCACCGCGGCCAUGUAUUAACCCGAGCCAAUAGACCGGCGUAGAGAGUGUUUUAGACCCAAUUAAAGCUAAACCCCACCUAAACUGUAAAAUCUAGCUAACAUAAAAUAAACUACGAAAGUGGCUUUAAAACCUUUGAAUACACAACAGCUAAGACCCAAAACUGGAUUAGAUACCCCACUAUGUUCUUAGCCUAAACCUCAGUAGUUAAACCAACAAAACUACUCGCCAGAAUACAAGCAUCGCUUGAAACUCAAAGGACUCGCGGUGCUUUCUCCCCAAGAGGAGCCUGUCCCAUAAUCGAUAAACCCGAUCCACCUCCUACCCUCUCUUGCUCAGCCUAUGUUCCGCCAUCUCCAGCAAACCUGAUAAAGGUACAAAGUGAGCGCAAGAGUACCCCUUUCGCAUAAAAACGUUAGGCAAGGUGUAGCCUAUGAGACGGAAAAAGAUGGGCUACUUUCUAUCCUAGAAAACCCACGAUAACUCUCAUAUGAAACCUCAAAGAGUCCUAGGAGGAUUUAGCAGUAAAUUAAGAAUAGAGUGCUUAAUUGAACAAGGCCAUAAGCACGCACACCGCCCGUACCACUCCCCUCAAAUAUACUUAAGGACUAUAUUAACUAAACACCCUGCUUAUAGAGGGGAUAAGUCGUAACGGUAAGUGUACCGGAAGGUGCACUGGAUAAAUAAAAAAU
>cluster944.fasta:2
AUACCUUCCCAGGUAACAAACCAUCAACCAACUUCGAUCUUGUAGAUCUGUUUCUAAACGAACAAUUAAAUGUCUUGAUAAUGGACCCCAAAAUCAGCGAAUGCACCCAUACUACGUUUGGUGGACCUCCAGAUUCAACUGCAGUAACCAGAAUAGAGAACGCAGUGGGCGAUCAAAACAACGUCGGCCCAAGGUUUACCCAAUAAUAAUACUGCGUCUGGUUUCACCGCUCACUCACUAUCGGCAAGGAAGACCUUAAAUUCCCCGAGGACGGGCGUUCCAAUUAACACCAGCAGCAGUCCAGAUGACCAAAUUGGCUACUACCGAAGAGCUACCAGACGAAUUCGUGGUGGUGACGGUAAAUGAAAGAUUUCAGUCAAGAUGGUAUUUCAUUACCUAGGAACUGGGCCAGAAGCUGGACUUCCCUAUGGUGCUAUAAAGACGGCAUCAUAUGGGUUGCAACUGAGGGAGCCUUGAAUACACCUGCAGAUUUCAUUGGCACCCGCAAAUCCUGCAAUGCUGCAAUCGUGCUACAACUUCCUCAAGGAACAACAUAUUGCCAAAAAGGGCUUACGCAGAAGGGAGCAGAGGCAUGUCAAGCCUCUUCUCGUUCCACGUAGUCGCAACAGUUUAAGAAAUACAACUCCAGGCGGCAGUAGGGGAACCACCUGCUAGAAUGGCUGGCAAUGGCGGUGAUGCUGCUCACUUGCUUUGCUGCUGCUUGACAGAUUGAACCAGCUCGAGAGCAAAAUGUCUGGUAAAGGCCAUCAACAACAACAAGGCCAUAAACUGUCACUAAGAAUACUGCUGCUGAGGCUUCUAAGAAGCCUAGCAAAACGUACUGCCACUAAAGCAAUGUAACACAAGCUUCUGGCAGACGUGGUCCAGAACAAACCCAAGGAAAUUUUUGGGGGACAAGGAACUAAUCAGACAAGGAACUGAUUACAAACAUUGGCCGCAAAUUUGCACAAUUUGCCCCCAAAGCGCUCAGCGUUCACGGAAUGUCGCGCAUUGGCAUGGAAGUCACACCUCGGGAACGUGGUUGACCUACACAGGUGCCAUCAAAUUGGAUGACAAAGAUCCAAAUAAAGAUCAAGUCAUUUGCUGAAUAAGCAUUGACGCAUACAAUAAAACAUUCCCACCAAAGAGCCAAAGGACAAAAAGAAGAAGGCUGAUGAAAACAAGCCACAUCAGAGACAGAAGAAACAGCAAACUGUGACUCUUUUCCUGCUGCAGAUUUGGAUUUCCUCCAAACAAUUGUGCCAUGAGCAGUGCUGGUCAACUCAGGCCUAAACUCAUGCAGACCAUCAAGGCAGAUGGGCUAUAAACGUUUCGCUUUUCCGUUUAUGUAUAAGUCUACUUUGUGCAGAAUGAAUUCUCGUAACUCAUAGCACAAGUAGAUGUGGUUAUCUUAUCUCACCACAUAGCAAUCCUUAAUCAGUGUGUAACAUUUAGGGAGGACUCUGAGCAGAGCCACACAUUUCACCGAGGCCACGCCGGAGUACGAUAAGUGUACAGUGAACAAUGCAUAGGAGAGCUGCCUAUAUGGAAGAGCCCAAUGUGUAAAAUUAAUUCAUAGUGUGCUAUCCCCGUGAUUUUAAUAGCUCUAGGAGAGCGACAGC
>cluster943.fasta:2
GUUGUUAUAUAAACGUUUUCGCUUCUCCGUUUACGAUAGUCUACUCUUGUGCAGAUAGAAAUCACCGUAACUCAUAGCACAAGUAGAUGUAGUUAACUUUGCUUCACAUAGCAAUUCUUUAUCAGUGUGUAACAUUUAGGGAGGACUUGAAAGAGCCACCACAUUCACCGAGGCCACGCCGGAGUACGAUAUGGCGUACAGUGAACAAUGCUAGGGAGAGCUGCCUAUGGAAGAGCCCUGCCGUGUAAAAUUAAUUCAUAGUAGUGCUAUCCCCAUGUGAUUUUAAUAGCUUCUUAGGAGAAUGACAAAAAGCAAUACCUACCCCCACACAUAUCCCACCAACUUCUUAUUCCAUACAUACAACCUAGCCCCUCCUACAACACCUACAUCAAU
>cluster942.fasta:2
CCCGCUGCUCUCAGGGACCAUGGCCGAACCUCUCGCGAGACAGAUCUAGAUCAAGACCGGCACUGGUAAAGCGGUUGUCAAAGAAAAGUGAUGUAUGAAAAAGAGGCAAAACAACAGGAAGAAAAGAUUGAAAAAAAUGAGAAAUGAAGAUGGUGAAAAAUUAUGAUAUUAAAAGCAGGUAGAGAUCUACGCCAGAAUCCCGGAUGAUGAUCCAGAUUGCCAGCGCAGGGUUGGAAGCCGCAUAUCUUGGAUUCACAACAGAUAUAGAAUGAAAAGACUUGGAAGAAACUGAGGAAUAAAGAAGCACGUUUAGUACUGGAUUCGGUGAAGUUAGAAGCCGAAACUUCUCUGUAUGGGUGGUUUUUGCAUUGAAUCCAAGGGUCCAACUCAAUCCAAGAUUUUUGACCACUGCUGUGUGUCAAGUAGUGUGAGAAUGUGAUUGUUUUUGCUUGGUUACGUAUGUAUUUGUCUAAUUUAAUAUGUCAAAUAAAUGAAUACUUGC
>cluster941.fasta:2
AUCAGGCGGCACCUGUCCCGAGGGGACCAUGACACAGGUUGUGAGUCCCAGCCCAGCCCUCCACCCCCUGCCCCACUGAUGCGACCAUGGGCUCUGGCAGUGACUAGGUGGCCACAUGCCCCGUGGGUCAGCGGCGAUUCUUGCGGGUUCCAGCAGCACCCGGGCCAGCUCUGGGGAAGCCCGGCCUCAGGGGUCCCUGGCCAGCCCACCUGCCCGGGAUGAGCGCUUUUACCCCUCCCAGCCGCCGUGUCCCGACCCACACCUCCCCAUAGAGGAGCGCCGAGCCUCGGCUCCUGCCGGCGGCGGGAGCCCCGAAUGCUGCACCCAGCCACCCAGCAGAGCCCGCUUGGUUGAUCUCCACGAGCAGGUGCACCAGGGACCUGUCCCUUCUGUCCUACACGGUCACCACAGUGACGACCCAAGGCUUCCCCUUGCCUACAGGCCAACACAUCCCUGGCUAAGUGCCCAGCAGCUCCCAGCAUGCUCCGUGAUGUUCCAGCGGGCAGCACCCCCUGCUGCCUCCCGCCCCGCUUAUCCAGGCGUGCACCAUGCAGCAGCAAGCUGCCUGUGCCCUAUCAGGCCAGGCCUACCCUCCUCCCCACCUCAUCUCUCUCUUCCAGCAGUAGUGACCACUCAUACUCCUGCAUCCCCCCACCGCCGGCCCCCACCCCCAUGCAGCCCAGCCCCAUCGGCGCCCUGGGGCGGUUUGUGUCUUUGCAGGCGUGGGCGGGCUGGCGGGCGGCGGUAGGCCCAGCACCCGCAGGGGGUGGAUUGGCAGAAUGCCCACAGCGGCUCGACAAUGACGUGGUCCUGCGUGGGGACCAGCACUCCCUGGGUGGUCACCUACUCCACUGCGCCUGGCCCAGCCCUUUUCCCACUCUGGUGCCCCCUGCACUACCUGCCACGACCCGCUGCACCAGAGGCUGUCCUUUGGUGUGCCAUGCUCACAUCGAUGCCAAGGACUGAGCACCCAGAGAUACCGCCUGCAGCAGCCACUGCCCCCCCGCCGCCCCCGCCUUCUCCCUCCACCCACUACCCCAGCUUCCUGCCCUACACCUCUCGAUGCUGCCAAUGUUCCAACAGCAAUGGGGCCCACCAUUUCAGCCUGGAUCUGGACGUAGAUGACGUGGAGAUGGAGAACUAUGAGGCCUCCUGACCAUCAGGCCGAGCAGUUGGGAGAUGCCAAGCCCGGGGCCUCAAAGCAGACAUAGAGCAGCUCCCUCCCGUCAUACCGCUUUAACCCGGACAGCCAAUCAGUCAGAGCAGACACUGUGUGUCUGCUUCAGUGACUUCGAGACGCGGCAGCUGCUCCGAGUCCUGCCCAAAGGGCAACAUGGUUCCAAGUGGUGUUGACAAGUGGUGAAGGCCAACCGGACGUGUCCCAUCUGCCGGGCCGACGUCCGAGGUGCCCAGGAGGCUGAGUGAGGCCACACAGCCGCCCAAGAACCCUGCGUGAAGACUUGAAAAUCUUGGGGUGGGCCCUGGGAGGAGGAUAGGAGGGAGAGGCCCUGGCCUGCCCAUCGCUACCUGCCUGUAUACCAGAGCUGGUGCCAGGGUCAGCUGGGGAACUGGCGGUGAGGAGUCCAAAAGCGCAAUAAGCCCUGACUGCCAAGCUCCAAGGACUCCCUCCCUCUAGUCUGCUGCCCGUCCGCACCGCCACGGAGCUGCCUGAGUGUCCCUAAUCUGGUCUCCCUUCCCUCCCUGGUGCGCCUCGGGUCCCUUUCAUGCUGGCACUGCUGAGAGCCAGGGGUCCACUCCCGCUGCGGCUGGUGGAGAUUUGGCCCCAGGAUGGGCAGACAGCACCACCUGGGUUGGGGUCUCGUGCUCUGAAAUGGUGUGCUCAUUGCCCAGGUGGCUUGCCAGGUGCAUAGACUGACGGUGUCACAAGGCCAUUUCCUGAGCCCCAGAGCUGAAUCCUUCCCCCUCUGACCCCAAACAGUGAACUCAGGCAGCCGGCUCUGCGUUGGCUGCUGGCUGAGGGCUGAGUUGGCUCCCUAGGACCUCAUCCCAGGCACAUUCCAGCCCCUACCCAGGCUGGAGAGUGUCCCAGCUCAGCCCCGAGCUGGGGCACGAUUAGGGCCUGGGCCAUACGGGGAGAGGAGUCCUGUGUUCCCAGUGGCUGUCCCUCCCAGGAUGCAGCCAGACCCGUGCCCAGUCUCCUCUCCCUCUGUUGUUUUGCAUGAACGUGAGGAGCAGCAGAAUUUGUUUUAUCAUCAUGGCCCAAAAAUCGCGUGCAGGAUUUGGGGAUGUGGAUUAUUUAAGACAAAUCUAUGUUUUCUUUGGUUUAAUACGGGCGAGUAUAGGACCAACUGGGACCGAGUGCCAGGGGGGGGCCGAGCACGGUCGUGCUGGCCAGCCUGCAUGCAUGUGUGUGCCCGGCCGGGCCAGGCCGGGCUGGGCUGGGUGGCCGGCGGUCGUGGGGCAGGGUUGGGGGGUCUGUGCUCAGCUGAUAACUGCCAUGCACUGUACUGCCACGUCCUGAGAGCCUACCGGGACCCGACGCUUUCACAGGGCAUUUCCCUCCAGCCGGGGCCCGUCUCCCACCUGCCUGGGCGAGUUCCUUCCAGGGAAGUCCCAAGAAUGGGGACCAGGAAGGCCGUGGACCCAUCCAGGUGGCCCUCCCUCCAACCUGUUCCCUGUCCACUGAAGGCCCUGGAGAGGCCGUGUAGGGUCUGGCUGAGCUUCCCACCCACACCCCUGGUCCCAAUCCUUUCUGUCCUCAUACCCAGCCGGGGUUGCAUGCCUGAAUGAACUGCGUGGGGCCGGCACAUCCUAGCAGGCAGCCCUCCUGGCGCCUGCUGCCUCAGGAUGCUCCAUCACCUCGUUCCAGCGGCCCUGGCUCCCCGGCUCCCGUCCAGCCUGCCGUGAGGCCCGCCAGCCUGGACCCCACCCCAUGGAGAACCCAAAGUCUACUGUAUAACUCCAGGUGACGUUUCUAUUUAUAGCAGUGUUGAAACCCACGCUCUCUACACAGAACCACCUCCAACCUCCCACCCCGACCCCAACAAAAAGGUUUUCUCAAUCCUCCUACGGUUCCUGGGGCAGGCGGAAACAGGCUGCAGGCCGUGUGUCGGCUGCUGAUUCUCUGCGCUGCAGCUGGUGGGGGAACACAGCAUCUAAAAAUCAUAAAACCAAGAUACUAUACAACAAUUACUUAGGAAUGUUUGCGGAUUUGCCGACUUAGCUGUAGAUGCCAUGUUACCAAUGAUUUCCUGUGGUGGGGCUUCGCUUGUUUACUUUUUAUUUACCAUAUUCUCUGGCCAAGGCAUGACAGUGGGCACCUUCCCAGCCCCAGCUGGGCCCAGCGCCUGUGUUCUGUGUUAGAAAGGUUUAUAUAUAAAUACAUAUAUAUGUAGAAUAUAUGUAAUUGCCCUGUUCCUUGCACAUUUUACAGUUACCUUUAUCUUUCCCAUGUCGUAUUUGAGAAAAUGCUAAUAGAGAAAAAUGGUUUAAAGCUUAAAUGUGUGGUUUUUCCAUCUCCGGGAUUCACAUUGGUUUGUGGUCAUUUAACAUAUAACUAGUAUGUUGUAUUAUAUAUAUGUGUAUACUGAUUGAAAUUUUUAACAGAUUUGUACUUUUUAAAUGAGUUGCUAGUUCUCUGCUUGACAUUUCAAGUAGUGCAUUAUUUUUCAAUUGUUGCUGAUUCAGAGGGAUAUAUUCACUAAAUAAAUGUAUGAUGUAUACCAGC
>cluster940.fasta:2
UUCUGUCUCCUCCCCAUUCAUCCUGGCCUUCCCUGAAGUUCUUCCUAGCUCAGAGGUCUGAACAGUCCAGCAGGGUGGGAAGGAGGGGAGUGUGGGCCAUCCGUCCCUGAUACCACCCAUGAGAUCCUGGGAGCCCUCUCUUUUCGUACUGAGUGUGGAGUUGUAGAGCCAUCCUCAAGGUCCCCAUCCCUCUUGGUCCAAACUGUGGCAGCGCUAGAUGGCAGGAAGCAGCCGCUGAAGACCCGUCUCUCUCCCCCACAGCAGCAGUGGCCCCACCAGUAACCAAGGGUACCUCCAGGGGUUAAGGUAAGCGCUGCCCUCUGGCAGUCAUACACCACACUGUCUGCCAUAGCUGCUUCUAGGUCUUGACAGAAUUUGAGCUGGAAGUGCAGCUCCCUUGCUACCUCUCCCUUUCCCUAAAUGCUGAGAGGUACAAUCUGCUUUGUCUGUCAUUAUGUGGUCACUCCCAUUUCCUUUAUCUUGUCCGACAACGCAGAGGAGGAGCUGGGCCGUAGCUUGGGAAUGGGGAGGGCACCUGUGGUUGUUUAAUGGAAGUACCUCUCAGAGAUGUUCAUGCAGGCUCCCUAGGGCCCAUCCCAGUGCCAGGCUGGUUCCAUGGAGAUAGGGCACUGAGGCUCCCGUGAGGUUGGAAUCGACACCAUGGGGUCCUUCAGCCAGCAUCCAGUCCCCACCCCAGGCUGGCAAAUAGCACAGCUGAGAUGCUGUAUUCCUCCAGAAUCUGGGUAUAUCAGUGUGUCUCUGCAGAAUCUUGGAUCAUUAAAGAUAAACAUAUUCUAAGC
>cluster939.fasta:2
AUACCCUUCCCCAGGUAACAAUAACCAACUUCGAUUUACGUAGAUCUGUUCUCUAAACGAACUUAAAAAUCUCAAUGUGGCUGCACUCGGCUGGCAUGCUUAGUGCACUCACGCAGUAUAAUUAAUAUAAUAAUUGUCGUUGACAGGACACGAGUAACUCUGUCUAUCUUGCAGGCUGCACGGUUUCGUCCGUGUUGCAGCCGAUCAUCAGCACACUAGGUUCGUCCGGGGGUGUGACCGAAAGGUAAGAUGGAGAGCCUUGUCCCUGGUUUCAACGAGAAACACACGUCCAACUUCAGUUUGCCUGUUUACAGGUUCGAUGGUGUUCGUACGUGGCUUGGAGACUCCGGAGGAGGUCUUAUCAGAGGCACGUCAACAUCUUAAAGAUGGCACUUGUGGCUUAGUAGAAGUUGAAAAAGGCGUCUGCCUCAACUUGAACAGCCCUAUGUGUCUAUAAAACGUUCGGAUGCUCGAACUGCACCUCAUGGUCAUGUUAUGGUUGAGCUGGUAAGAACUUUGAAGGCAUUCAGUACGGUCGUAGUGAGACACUGGUGUCCUGUCCCAUGUGGGCGAAAUACCAGUGGCUUACCGCAAGGUUCUUCUUCGUAAGAAUGGUAAUAAAGGAGCUGGUGGCCAAUAGUUACGGCGCCGAUUUAAAGUCAUCGCUUAGGCGACGAGCUUUGGCCUUGAUCCUUAUGAAGAUUUCAAGAAAAACUGGAAUGUACAAAAUACCUACAACUUGUGUUAAUGACCCUGUGGGUUUACACUUAAAAACACAGUCUGUACCGUUUGCGGUAUGUGGAAAGGUUAUGGCUGGUAGUUGUGAUCAACUCCGCGAACCCAUGUUCAGUAAGCUGAUGCACAAUCGUUUUAAACGGGUUUGCGGUGUAAGUGCAGCCCGUUUUACACCGUGCGGCACAGGCACUAGUACUGAUGUCGUAUACGGGUCUUUGACAUCUACAAUGAUAAAGUAGCUGGUUUGCUAAAUUCCUAAAAACUAAUUGUUGUCGCUUCCAAGAAAAGGACGAAGAUGACAAUUUAAUUGAUUCACAUUUGUAGUUAAGAGACACAUCUCUCUAACUACCAACAUGAAGAAGAAAUAAUUUAUAAUUUACUUAAGGAUUGUCCAGCUGUUGCUAAACAUGGACUUUCUGGAGUAAGAAUAGACGGUGACAUGGUACCACAUAUAUCACGUCAACGUCUUACUAAUCAUGCGGCAGACCUCGUCUAUGCUCUUAAGGCAUUUGAUGAAGGUAAUCGUGACACCUUUAAAAGAAAAUACUUGCACAUACAAUUGUUGUGAUGAUGAUUCUGUAAUAAAAGACUGGUAUGAUUUUGUAGAAAACCAGAUAUAUUACGCGUAAUGCCAUCGGGGUGAUAUACGCCAAGCUUUGUUAAAACAGAGUUUUACAAUUGUGAUGCCAUGCGAAAUGUGGUAACUGUUGGUGUCUUGACAUUAAGAUAAUCAAGAUCUUGCUGGUAACUGUAUGAUUCGGUGAUUUCUUAUACAAACCACGCCAGGUGUGGAGUUUUCCUGCUUGUAGAUUCUUAUUAUUCAUUGUUAAUGCCUAUAUUAACCUUGACCAGGUCAACUGCAGAGUCUACGCGUUGACACUGACUCAUAAAGCCUUCUAAGUGAGAUUUGUUAAAAUAUGACUUUCAGAAGAGAGGUUAAACUUUGACCGUUAUUCUGUUAUUGGGAUCAGACAUACCACCCAAAUUGUGUUAACUGUUUGGAUGACAGAUGCAUUUUGCAUUGUGCAAAACUUUAAUGUUUAUCACCUACGGUGUUCCCACCUACAAGUUCUUGACCACUAGUGAGAAAAAAUAUUUUUGUUGAUGGUGUUCCAUCUUUGUAGUUUUCAACUGGAUACACAAAGAGAGCUAGGUGUUGUACAUAAUCAGGAUGCAAACACAUAGCACAAGACUUAGUCUUAAGGAAUUACUUGUAUGCUGCUGACCCUAUGCACGCUGCUCUGGUAAUUCAUUACUAGAUAAACGUACUACGUGCUUUCAGUAGCUGCUUUACUAACAAACGUUGCUUCAAACUGUGCUACAGUAAUUUUAACAAAGACUUUUAUGACUUUGCUGUGUCUGGGUUUCUAAGGAAGGAAGAGUUCUGUUGAAUUAAAACACUUCUUCUUUUAGUCGGAUGGUAAUGCUGCUAUCAGCGAUUAUGACUACUAUCGUUAUAAUCUCUCAACAAUGUGUGAUAUCAGACAACUACUAUUUGGUGGUAUUGAAGUUGUUGAUAAGAUAUUAAGAAUUGUUACGAUGGUGGCUGUAUUAAUGCUAACCAAGUCAUCGUCAACAACCAAGACAAAUCAGCUGGUUUCCAUUUAAUAAAUGGGGUAAGGCUAGACUUUAUUAUGAUCAAUGAGUUAUGAGGAUCAAGAUGCACUUCUUCGCAUAUACAAAACGUAAUGUAUCCCUACUAUAACUUAAAAUGAAUCUUAAGUAUGCCAUUAGUGCAAAGAAUAGAGCUCGCACCGUAGCUGGUGUUCUAUCUGUAGUACUAUGACCAAUAGACAGUUCAUCAAAAUCUUAUGGUGGUUGGCACAACAUGUUAAAAACUGUUUAUAGUGAUGAAAGAAAACCCUUAUGGGUUGGGAUUAUCCUAAAUGUGAUAGAGCCAUGCCUAACAUGCUUAGAAUUAUGGCCUUUCACUUGUUUCUUGUUCGCAAACAUACAAUGUGUUGUAGCUUGUCACACCGUUUAUAGAUUGCUAAUGAGUGUGCUCAAGUAUUGAGUGAAAUGGUCAUGUGUGGCGGUUCACUAUAUGUUAAACCGUAGGUGGAACCUCAUCAGGAGAUGCCACAACUGCUCUAUGACUAAUGGUGUUCUCUAACAUUUGUCAAGCUGCCACGGCCAAUGGCAACAUCAAUGCACUCUUUAUCACUGAUGGUAACAAAAUUGCCGAUAAGUAUGUCCGCAAUUUACUAUACAGACUCUAUGAGUGUCUCUAUAGAAAUAGAGAUGUUGACACAGACUUUGUAGAAUGAGUUUACGCAUAUUUGCGUAAACAUUUCAAUGAUGACUCUCUGACGAUGCUGUUGUGUGUUUCAAUAGCACUUAUGCAUCUCAAGGUCUAGUGGCUAGCAUAAAGAACUUUAAGUCAGUUUCUUUAUUAUCAAAACAAUGUUUUAUGUCUGAAGCAAAAUGUUGGACUGAGACUGACCUUACUAAAGGACCUCAUGAAUUUUGCUCACCUCAACAUACAAUGCUAGUUAAACAGGUGAUGAUUAUGUGUACCUUCCUUACCCAGAUCCAUCAAGAAUCUAGGGGCCGGCUGUUUGUAGAUGAUAUAAAACAGAUGAUCUAUGAUUGAACGGUUUGUCUUAGCUAUAGAUGCUUACCCACACUUACUAUAUCCUAAUCAGGAGUAUGCUGAUGUCUUCAUUUGUACUUACAAUUUAAGAAAGCUACAUGAUGAGUUACAGGACACAUGCUAGACAUGUAUUUUGUUAUGUCAUUAAUGAUAACACUCAAGGUAUUGGGAACCUGAGUUUAUGAGGCUGUCUCUCGCAUACAGUUCAGGCUGUUGGGUCUUGUGUUUUCUUGCAAUUCACAGACUUCAUUAAGAUGUGGUGCUUAUAUAUGACCAUUUAUGUUGUAAAUGCUGUUACGUACGUCAUAUCAACAUCACAUAAAUUAGUCGUCUGUUAAUCCGUAAUGUUUGCAAUGCUCCAGGUUCGUGAUGUCACAGAUGUGACAACUUCUACUUAGGAGGUAUGAGCUAUUAUUGUAAAUCUUCAAACCACCCAUUAGUUUCCUACUGUGUGCUGUGGACAAGUUUUUGGUUUAUCAAAAAUACGUGUUGGUAGCGAUAAUGUUACUGACUUCAUUAACGCAAUUGACAACAUGUGACUGGACAAUGCUGGUGACUCAUUUAGCAUUAACACCUUGUACUGAAAGACUCCAAGCUUCGCAAAAGAAACGCUCAAGCUAAGACUUAAACUGUCAACAACAGCUAUUGGCAUAGCAGUGAAGGAGUGCUGUUUGACAGAGAAUUACAUCUUCAUGGGUAUGGUAAACCUAGACCACCACUUAUCGAAAUUAUGUCUCUACUGGUUAUCGCUGUAACUAAAACAGAAAGUAGUACAAAUAGGAGAGUAUGUGACUUCUUCCUGCUGCAGAUUUGGAUGAUUUCCAAACUGUUGCAACAAUCCAUGAGCAGUGCUGACUCAUCUAGGCCUAAACUCAUGCAGACAACAACAGGCAGAUGGGCUAUAAACAUACCGCUUUUCCGUUUACGAUAUAGUCUACUCUGUGCAGAAUGAAAUUCUCGUAACUACAUAGCACAAGUAGAUGUGGUUAUUCUAAUCACACUAGCAAUCUUUAAUCAGUGUGUAACUAACUAGGGAGGACUUGAAAGAGCCACCACAUUUUCUCGAGGCCACGGAGAGUACGAUAGUGUACAGUGGAACAAUGCUGGGGAGAGCUGCCUAUGGAAGAGCCCUAAUGUGUAAAAUUAAUUUUAGUAGUGCUAUCCCGUGACUUUAAUAGCUUUUCUAGGAGAAUGACAAAAAU
>cluster938.fasta:2
UGGCUUGUGUUCUUUCUGCAAUUCACAGACUUCAUUAAGAUGUGGUGUUUGCAUCGGACCAUUCUUAUGUUGUAAAUGCUGUUACGACCAUGUCAUACAUACUUCAAAUUAGUCUGUCUGUUAAUCCGUAUGUUUGCAAUGCUCAGGUUGUGAUGUUCAGAUGUGACUUCAACUCUACUUAGGAGGUUAUGAGCUAUUAUACUGUAAUUUCAAACCACCCAUGGUUUUCCUGUGUGCUAAUGGACAAGUUUUUGGUUCUAUAAAAUACCGUGUUGGUAGCGAUAAUGUUACUGACUUUUAAUGCAAUUGCAACAUGUGACUAUGGACAAAUGCUGUUGAUUACAUUUUAGCUAACACCAUUGGUACUAGACUCAAGCUUUCGUUGAGAACGUUCAAGCUACUGAAGAGACAUUAAACUGUCUUAUGGUAUUGCUACUGACCUUGAAGUGCUGUCUGACAGAGAAUACAUGGGAAGUUGGUAAACUCCUAGACCACUUAUCGAAAUUAUGUCUCUACUGGUUAUCGUGUAACUAAAAACAGUAAAGUACAAAUAGGAGAGUAUGUGACUCUUCCUGCUGCAGAUUUGGAUGAUUUUCCAAACAAUUGCAACAAUCCAUGAGCAGUGCUGACUUAUUCAGGCCUAAACUCAUGAGACAUAUAGGCAGAUGGGCUAUAACGUUUUCGCUUUUCCGUUUACGAUAUAUAGUUUACUCUUGUGCAGAAUGAAUUCUCGUAACUACAUAGCACAAGUAGAUGUAGUUAACUUUAAUCUCACAUAGCAAUUUUAAUCAGUGUGUAUACUAGGGAGGACUUGAAAAAGAGCCACAUUUCUGGGGCCACGCGAGUACGAUAGUGUACAGUGAUAAUGCUCGAGAGCUGCCUAUGGAAGAGCCCUAAUGUGUAAAAUUAAUACGCGGUGCUAUCCCCAUGUGAUAUUUUAAUAGCUUUCUAGGAGAAUGACAGC
>cluster937.fasta:2
AAGAUGCACUUUUCGCAUAUACAAAACGUAGCCGUCAUCCCUACUAUAACUCAAAUGAAUCUUAGUAUGCCAUAUAGUGCAAAGAAUAGAGCUCGCACCGUAGCAUUGGUGUCUCUAUCUGUAGUACUAUGACCAAUAGACAGUUCACAUCAAAAAUUAUUGAAAUCAAUAGCCGCCACUAGAGGAGCUACUGUAGUAAUUGGAACAAGCAAAUUCUAUGGUGGUUGGCACAACAUGUUAAAACUGUUUAUAGUGAUGAAGAAUCCUACCUUAUGGGUUAGGAUUAUCCUAAAUGUGAUGAGCCAUGCCUAACAACGCUUAGAAUUAUGGCCUCACUUGUUCUUGCUCGCAAACAUACAACGUGUUGUAGCUUGUCACACCGUUUCUAUAGAUUAGCUAAUGAGUGCUCAAGUAAGUGAAAUGGUCAUGUGUGGCGGUUCACUAUAUGUUAAACCAGGUGGUAACCUCAUCAGGAGAUGCCACAACUGCUAUGCUAAUAGUGUUUUUAUUUGUCAAGCUGUUCGGCCAAUGUUAAUGCACUUUUUAUCUACUGAUGGUAUAAAAUUGCCGAUAAGUAUGUCCGCAAUUUACAACACAGACUUAUGAGUGUCUCUAUUGAAAUAGAGAUGUUGACACAGACUUGUAGAAUGAGUUUACGCAUAUUUGCGUAAACAUUUCUCAAUGAUGAUUCAUCUGACGAUGCUGUUGUGUUUCUAAUAGCACUCUAUGCAUCUCAAGGUCUAGUGGCUAGCAUAAAGAACUUUAAGUCAGUUCUUUAUUAUCAAUGUUUUUAUGUCUGAAGCAAAAUGUUGGACUGAGACUGACACUAAAAGGACCUCAUGAAUUUUGCUUCAACAUACAAUGCUAGUUAACAGGGUGAUGAUUAUGUGUACCUUCCUUACCCAGAUCCAUCAAGAAAUCCUAGGGGCCGUGCUGGUUUUUGUAGAUGAUAUCGUAAAACAGAUGGUACACUUUAUGAUUGAACGGUUCGUGUCUUUAGCUAUAGAUGCUUACCCUACACUAAACAUCCUAAUCAGGAGUAUGCUGAUGUCUCACUUGUACUUACAAUACAUAAGAAAGCUACAGAUGAGUUAACAGGACACAUGUUAGACAUGUAUUCUGUUAUGCACAUUAAUGAUAACAUCACACAAGGUAUUGAGGAACCUGAGUUUUUAUGAGGCUAUGUACACACCGCAACGAGUUUACAGGCUGUUGGGGCUUGUGUUUUUUGCAAUUUCAGACUUUCGUUUUAAACGGGUUUGCAGUGUAAGUGCAGCCCGUUUCCGUGCGGCACAGGCACUAGUACUGAUGUCGUAUACAGGGCUUUGACAUACAAUGAUAAAGUAGCUGGUUUGCUAAAUUCCUAAAUUAAUUGUUGUCGCUUCCAAGAAAGGACGAAGAUGACAAUUUAAUUGAUUCUACUUUUGUAGUUAAGAGACACACUUUCUCUAACUACCAACAUGAAGAAACAAUUUAUAAUUUACUUAAGGAUUGUCCAGCUGUUAAUUAAACCGACUUCUUUAGUAAGAAUAGACGGUGACAUGGUACCACAUAUAUCACGUCAACGUACAUUAAAAUACAAUGGCAGACAUGUUAUGCUUUAAGGCUACUUUGAUGAAGGUAAUUGUGACACAUUAAAGAAAUACUUGUCUCAUCACAAUUGUUGUGAUGAUGAUUAUUUUCAAUAAAAGGACUGGUAUGAUUUGUAGUUUGGAUGAUUUCCAAACAAUUGCAACAAUCCUCUUACCGAGCAGUGCUGACUCAACUCAAGGCCUAAACUCAUGCAGACUCACACGAGGCAGAUGGGCUAUAUAAACGUUUUCGCUUUUCCGUUUACGAUAUAUAGUCUACUUUGUGCAGAUAUGAAUUCUCGUAACAUAGCACAAGUAGAUGUAGUUAACUUUAAUCUCAGCAAUCUUUUAAAUCGGUGUGUAACAUUAGGAGGACUUGAAAAGAGCCACCACAUUUCACCGAGGCCACGGAGUACGAUCGAGUGUACAGUGAACAAUGCUAGGGAGAGCUGCCUAUAUGGAAGAGCCUAAUGUGUAAAAUUAAUUUUAGUAGUGCUAUCCCCAUGUGAUUUUAAUAGCUUUAGGAGAAUGACAAAAAUCCUACCCCAUCCAUCAACCCACCAAUUUAUCUUAUCCAUACACAACCUAGCCCCUCCUCAUACAUCCCCCAUAAA
>cluster936.fasta:2
GAUGAACGAUUUUAAAAUCUGUGGCUGUCAUCGGCUGCAUGCUCGGUGUCAUCAGUAAUUAAUUGCUACGGUCGUUGACAGGAACACAAGUAUCGUCUAUCUUCAUAAUAGGCUGCACAUAGGUUUCGUCCGUGUUGCUGCCGAUAACGUCCUCAGGUUUUGUCCGGGUCGUGACCGAAGGUAAGAUGGAGAGCCUUGUCCCUGGAUCAACGCGAGAAAACACACCGCUCUAUCAGUUUGCCUGUUCAUGUUCGAUGUUUGUAUGGCUUUAGAGACUCCGUGGAGGAGGUCUUAUCAGAGGCUUCAUGCAACAUUUAAAGAUGGCACUGUGGCUUAGUAGAAGAAGUAAGAAAGGCGUUUGCCUCAUUUGAUAGCACCUUAUGUGGGUUUUAUCAAACGAUUUGGAUGCUCGAACUGCACCUUUGGUUUCAUGUUUUGGUUGGACUGGUAAGAACUUCGAAGGCAUUCAGUACGGUUAGUGGUGGUAUUGGUGUCCACUGUCCCUUCAUGUGGGCGAAAUACCAGUGGUCGCAAGGUGUUUUUUAAGAAUGGUAAUAAAGAGCUGGUGCUCGGUUACGGCGUCGAUAUCUAAAGUUAUUUGACUUGAGGCGAUGAGUCAUAAUCCGCUGAUCUCAUCAGAAGAUUUUCAUAAGAAACUGAAUGACCUGGUUCCAACUUGUGCCGUUGACCCAUUGUGGGUUCAUCAUCAAAACACAGUCUGUCCGUUCGGUAUGCAGUGGGUUAUGUUAAGUUGUGAUUCAUUCGACCCGCACCGGGUCAGCUGAUGCACAAACUCGUUCAAACGGGUCAAUGUUGGUGCAGCCCGUCUCUACCGCGUGGCACAGGCACUAGUACUGAUGUCGUAUACAGGCAUGCUGUCGUACAAUGAUAAAGUAGCUGGUUUUCUGCUAAAAUUACUUAAAAACUGUAUUGUUUGCGCUUCACCAAGAAAAGACAAGAUGAUAAUUUAAUUGAUAUUCUCAUUUAGUAGUUACUAGAGACACACUUCUCUUUAACUCACAUUUUGAAGAAACAAUUUAUAAUCUACUCAAGAUUGUCCAGCUGUAUUUAAAUUAAAAAACAUGACUUUUUUAAAGUAAGAGAAUAGACGGUGACAUAAGUACCACAUAUAUACGUCAACGUCUACUAGCAACAAUGGCAGACCUUGCAUCAAUUUAAGGCAUUUUGAUGAAGGUAAUUGUGACACUUAAAGAAAUACUUGCUCACAAUUGUUGUGAUGAUGAUUAUUUCUCAAUAAAAGGUAAGGUAUGAUUUUGUAGAAUCCAGAUAACAUUACGCGUAUACGCCAACUUAGGUGAACGUGACGCUCAAGCUUGUUAAAAACAGUACAAUCAAUGAUGCCGCGAAUGCUGGUAUUGUUGGUGUACUGACUGGUAUCAAGAUCUCAAUGGAGGGGUAACUGGUAUGAUUUCGGUGAUUGCAAACCACGCCAGGUGGUGAGUUCCUGUUGUAGAUUCUAUUAUUCAUUGUUAAUGCCUAUUAACCUUGACAAGGCUACUAUUGCAGUCAUGUUGACUUGACUCAACAAAGCCACAUUAAGUGGGAUUUGUUAAAUUUUGACACGGAAGAGAGGUUAAAACUUCAGCUCGUAUUUUAAAUAUUGGGUAUCGGACAUUUACCCAAAUUGUGUUACUGUUUGGAUGACAGAUGCAUCUCAAUAUUGUGCAAACUUGCUGUACAUCACACUGUGUUCCCACAAGUUUUUGGACCUUAGUGAGAAAAUAUAUUUGUUGAUGGUGUUCCAUCUUGUGGUUUCAACUAAGAAUACACUUCAGAGAGCUAGGUGUGUCUCAUUAAUCGGGAUGUAUUAUACAUAGCUAAGACUUAGUUUAAGGAAUUACUUGUGUAUGCUGCUGACCCUGCUAUGUCACGCUGCUUCUGGUAAUUCAACUAAGAUAAACGCACUACGUGCUUUCAGUAGCUGCACUUACUAACAAUCGUUGCUUCAAACAUUGUCAAACUCCGGUAAUUUAUCAAAGACUUUCAUGACUUGCUUGUGUCUAAGGUUUCUAAGGAAGGAAGUUCUGUUGAAUUAAACACUUUGCAUGCAGGAUGGAGGUGCGUGCUGGUAUCAGCGACUUGACUGCAUAAUUUACCAAUGUGUGAUAUCAGACAACACUAUCGUGGUGAAGUUUGGUGUAAGUAACAUAGAUUGUUACGAUGGUGGCUGUAUUAAUGUAUCAUAUCUGGUCAUCGUUUAACAACCGGACAGAUUUAGGGUAGUCUUCCAACCUCAAUAAAUGGGUAAGAAUAAGACUUUUAUUAUGAUUGCGAGUUCUGAGGAUAUAAGAUGUCUCAUGCUGCCGGUCAUCCCUACAACAUUAUCAAAUGAAUUUCAUGUAUGCCAUUAGUGCAAAGAAUAGAGCUUGCACCGUAGCUGGUGUCCUAUUCUGUGGUAUAUGACCAAUAGACAGUUCAUCAAAAUUAUGAAAUCAAUAGCCGCUCAUAGAGGAGUUACUGUAGUAAUUGGAACAAGUCGAAUUUAUGGUGGUUUGGCACAUCAUGUUCAAAACUGUUUAGUGAUGUAGAAAACCCACCUUAUCUGGGUGGGGAUUGCCUAAAUGUGAUAGAAACCAUCUGCCUAACAUGCUUAGAAUCAUCGGGCCCCACUUUGGGGCUCUUAAUCGCAAACAAACCAACGUGCGUAAAGUUUGUCUACACCGUUUCUGCAGAACCAGCUAUGAGUGUGCUCCAUGAUUGAGUGAAUGGUCAUGUGUGGCGGUCUACAACCGUAUGUUGCUCAGGUAGAACCUCAUUUCAGGAGAUGCCACAUGCAUCUAAUAGUGUUUUUUAUAUUUCGUCAAGCUGUUCAGCCAAUGUUAAUGUCACUUUAUCAUGAUGGUAACAAAUUGGCGAGCAAGUGUCCUGCUUUAUCAGUAUGAGUGUCUUAGAAAUAGAGAUGUUGACACAGACUUGGGAAUGAGUUUCCGCAUUUAAUGCAAACAUUUCUCUAAUGAUGAUACUCUGACGAUGCUGUUGUGGCAAUAAAAAGAACCUUUUUAGUCAGUCUCAUACUAUCAAUAAUGUUUUUAUGUCAUUGAAGCAGCAAAAUGUUGGACUGAGUAUGACCUUACUUAAAGGACCUCAUGAAAUUUUGCUCAUAACAUACAAUGCUAGUUAACAGGGUGAUGAUUAUGUACCUUCACCUUACCCAGAUACCAUUAAGAAUUCCUAGGCCAAAUCUGUUUGUAGAUGAUAUACGUAAAACAGAUGGUACACACUAUGAUUGAACGGUUCGUGUCAGCUAAGAUGCUUACCCACACUAAACAACCUAAUACGGAGGUAUGAUGUUCAUUUGUCUCAUGUUAAGAAAUUUUGAUGAGUCAUAGGUUACCGUUAGACAUGUAUUGUUAUGUCUACUAAUCGAUAACUUCAAGGUAUUGGGAACCUGAGUUCGCGAGGCUAUGUCUCUCAUAUACAGUCUUACAGGCUGUUUGGCUCUGUGUUUCGCAAUUUCAGACUCAUUAAGAUGUGGUGUCAUUGCAUACGUAGUUCACCAUUCAACGGUUGUUAGCGUCGUUUACGACCAUGUCAUAACAUUUACUCACAUAAAUUAGUCUUGUCAUGUUAAUCCAUUAAUAAUGUUUGCAAUGCUCCAGGUGGUAUGAUGUCACAGAUGUGACUCAUUCUUAGGAGGAAUGAGGUAACUAUCGACAAUCGACCAUUAGUUUCCAUCUGUGUGCAUAAUGGACAAAGUUUUUGGUACUAUAAAAUAUGUGUUGUAGCGAUGGCGUACUGACUUUAAUGCAAACUAGCAACAUGUGACUGACAAAUGUUAGUGAUUACAUUUAAUAACACCUGUACUGAAAGAUAUGGGUACUUUGCAGCAGAAACGCUCAAAGCAUUGAGUAUCAAACUGUCUAUAGGUAUUGCUACAUUGUCUGAAGUAUGGCAUGGACAGAGAAUUACAUCUUGUGAGGAAGUUGGUAAAACCUGACCACCUUAACUGAAUUAAUGUCUGGUUAUCGUAACUAAUAGUAAAGUACAAAGGUAUCCUUUGAAAAGGUGACUAAGUGAUGCUGUUGUUUACCGAGGUACAACAUAUAUCAUCGAAAUUAAAUGUUGGUGAUAUUCUGUAAGCUGACAUCAAACCUCCAAGGAAAUUUUGGGGACAAGGGAACUGCUAGACAAGGAACUGAUUACAAACUGGCCGCAAUUGCACAAUUUGCCCCAGCGCUUCGCAGCGUUCUUCGGAAUGUCGCGCAUUGGCAUGGAAGAGUCACUUACCUUUAGGGAUCGGUGACCUACAGGUGCACAUCAAAUUGGAUGACGAAAGAUCCAAAUUAGAUUAGUCAUUUCAAUUGAAUAAGCAUAGAUGCAUACAAAACAUUCCCACAACAGAGCCUAAAGGACGAAAAGAAGAAGGCUGAUGAAACAAAGCCUUCAGAGACGGAAGAAACAGCAAACUGUGACUUUUUUCCUGCUGCAGAUUUGGAUGAUUUCUCCAAACAAUUGCAUAAUCCAUGAAAGCAGUGCUGACAUAACUCAGGCCUAAAACAUAAAGACCCAUAAGGCAGAUGGGCUAUUGCAUCAAUUUCCGUCUACGAUAUUAAUGGUCUACUUGUGCAGAAUGAAUUUCUCGUAACUGUACAAGAAGAUGUAGUAACUUAAUUUACAUAAUAGCAAACUCUAAUAGUGUAACUAGGGAGGACUUGAAGAAUCCAUUUUCGGAGGCCACGCAGAGUACGAUCGAGUGUCUCAGUGAACAAUGUCGAGAUCGUCCUGCUGAAGAGCCUUAAUGUGUAAAAUUAAUUUAGUAGUGCUUAUCCCAUGUAUUUUUAAUGGCUUUAGGAGAAUGACAGU
>cluster935.fasta:2
ACGUCGGCGCCAGCUUCCCCGACCACUCAGUUUGGCUAUGCGGGAGCCGUGAGGAGGCUUGCGUCGUAGCACUGAGAUCUCGGGAAGUCAUGCUGGCUUGCUCUAAGUGGCUUGGGAAAGUGAAGAAACCCCAAAAUGGAGGACUUUGCUAAGGACCCAUGGCACCAGUGGCCUGGACAUAGACCUCUGUUUGGGGAGACGUUCAGCCAAGGAUUAGGAAUCAUCAAUUUAGUUGUUGGCAGUUUAACAUCCUUAUUGAUUUUGGUAUCUGAUUUCAGUGUUUCUGUUUUCCCCUCAUCACCUCCAAAAACCGUUGAAUAUAUUCUUUGCUGUCUGCAUUUCUCUCUUUUUGAGUAGUAACUACUGCCUGCAUACUUAUCUACUGGUAUCGACAAGGAGACUUAGAACCAAAAUUUAGAAAGCUAAUAUACUAUAUAUCUUUCAUAUUUCUAUCAUCAUGUUGUGUAUAUGUGCAAACCUGUACUUCCAUGAUGUGGAAGGUGAGGCUGCUCCAAGGAGAAGUACUUACCAGGACUUCAAAAUGAUCUACUAGGACAGUGAGUAAUUUUUGGAUAAGGUAUGCUGAAGAUCUCCUGCAGAAGUCUUGAUACAUGAUUUCAUGUUAAUUGUAAAUGUAAUUCCCUUGCAAGGGAGACAUAGCCUAGAUUCUUUGCUUUCAUAAGGAGCUGACGUUGUACCUAAACACCAACCCUUAAAGCUCAAACAGCACAACAUUCACUUUGAAUGAACAUUUUAUAAUGUAAUUGCACGGCAAAAGGCUAUGUAACAAACAAAUUUCAUCUUGCAUUUAAGACAAAUAUUUUUUAUUUCUGUUAAACUGAAUAUACAGUUGUUCCCUAGGCAUUCGACUUUUGCUCUUAUAACAUAAUUUAAUUUACGUUAACAAAACAGACAGUGAAAAGACAACUUUGUGAAGAUCAAUUACAAUAAUAAUAAAAUAAUUUAUACAAAAAAGGCCCCCCCACUUACUUACCCCCACCAUAUAUCAUAUUUUCAUAACAUUUUUCAUCUGCCCUCCAUAACCCUAUCUUCCAAUAAUC
>cluster934.fasta:2
ACGAUCCCUUUCUCUCCCAGUAACAAACCAACCAACUUUAAGGCUCCUUGUAGAUCUUGUUUUAAUAGAACUUUAAGUCAGUUUUCUAUCAUCAAAACAAUGUUUUUAUGUCGGCGUAGCCGUUGGACUGGAUUGACCACAUACUCUAAAGGACCUCAUCGAAAUUUUGCUCAUCACUGUGCUGUUAUAUAGGGUGGUAGGCUAACACGCGUACCUCACCCAGAUCCAACAUAGAAUCCUAGGGGCCGGCGUUUUUUAGAUGAUAUCGUAAUCAGAUGGUACAUCAUAUGGAUUGAACGGUUUGUCAUAGCUAUAGAUGUCACCCUACUUAAACAACCUAAUCAGGAGUAACGCUGAUGUCCUUCAUAUCAUCGUACUUACAAUACCAGAAGCUAUGAUGUUGAGUUAACAGGACACCAAUAGACCGGUAUUGUUAUGCUUACUAAUGAUAUAACACACAUACGGUAUUGGGAACCUGAGUUUCAUGAGGCUAUGUACACACCGCAUACAGUACAGGCUGUUGGGGCUUGUGUUUUCUGCAAUUCACAGACUCAUUAAGAUGUGUUUAUCCGUGGACCAUUCUUUAUGUUGUAAUAUAUACGACCAUGUCAUCAAAUUGUCUUGUCUGUUAAAUCCAUAUGUUUGCAAUGUUCCAGUUGUGAUGUCACAGAUGUGACUCAACUUACUUGGGAGGUAUGAGCUAUAUUGUAAAUCUCAUAAUCACCCCAUUGGGUUUUCCAUUGUGCUAAUGGACAAGUCUUUUGGUCUAUAUAAAAAAUACCGUUGGUAGCGAUAACAAUGUUCUCUGACUUAUGCAGCAGCAACAUGUGAUAGACAAAUGCUGGUGAUUCAUUCGGCUAACCUGUCUGCAAAGACUCAGUUCUCAGCAGAAACGCUUGAGCUACUGAGGAGUUUCUUAAACUGUCUUAUGACUGCCACUGCACGUGAAGAAGGUGCUGUCUGACAGAGAGAAUCACACCACAGAAGUUGGUAAACCUAGACCACUUAUUCGAAAUAUGUCUACUGGUUAUUGUGUAACUAAAAACAGUAAAAAGUACAAAUUAGGGAGUAUGUGACUCUUUUUCCUGCUAUAGAUCUAGAUGAUUUCUUCAAACAAUUGCAAUUCCAUGAAAAUAGUGCUGACCAACUCUAGGCCCAAUAUCAUUAUGUGACAUUAUCAGAUGGGCAACGUUAAACGUUUUCGCUUCCGUUUCACGAUAUAUAGUACUACUUGUGCAGAAAUGAAUCUCGUAACUACAUAGCACGGUAGAUGUGUUAACUUUAAUCUUCAUUGAUAAUUUUAAUCAGUGUAACAUUAGGAGGACUGAAAGAGCCUUUAACCAUCGAGGCCACAGGAGAGAUAUGAUAAGUGUACAGUGAACAAUGCUGUAGAGAGUUGCCUAUAUGGAAGAGCCCUAAUGCGAACAAAUAAUUUAGUAGUGCUAUCCCCGUGAUUCUUAAUAGCUUUAGGGGAGAAAUGACAGCUCCCCUACCCUAUCAUCCCGCUCGUUUAUUGCCAUUAACAUCAUCCUGCCAUACAUAUCCAAAUAGCUAC
>cluster933.fasta:2
[truncated: 2,907,493 more chars]
