# Supplementary material for: Evolution of naturally arising SARS-CoV-2 defective interfering particles
Source: Commun Biol. 2022 Oct 27;5:1140. doi: 10.1038/s42003-022-04058-5 (PMC9610340; doi:10.1038/s42003-022-04058-5)
Supplement: Supplementary file 7 — Supplementary Data 5 [file 42003_2022_4058_MOESM7_ESM.zip › experiment2/Pipeline_intermediate_files_experiment2/collapsed_RNA_models_reconstruction_experiment_2_passage_1.bed12]

NC_045512.2	4	29544	G1;p1_G1.1	40	+	4	29544	255,0,0	2	61,1661	0,27879
NC_045512.2	9	29875	G1;p1_G1.2	40	+	9	29875	255,0,0	2	738,380	0,29486
NC_045512.2	10	26770	G1;p1_G1.3	40	+	10	26770	255,0,0	2	52,303	0,26457
NC_045512.2	10	29871	G1;p1_G1.4	40	+	10	29871	255,0,0	3	52,1735,640	0,26457,29221
NC_045512.2	10	29871	G1;p1_G1.5	40	+	10	29871	255,0,0	3	55,255,55	0,21541,29806
NC_045512.2	10	29874	G1;p1_G1.6	40	+	10	29874	255,0,0	2	1069,449	0,29415
NC_045512.2	10	29875	G1;p1_G1.7	40	+	10	29875	255,0,0	2	1140,565	0,29300
NC_045512.2	10	29876	G1;p1_G1.8	40	+	10	29876	255,0,0	2	1764,523	0,29343
NC_045512.2	10	29876	G1;p1_G1.9	40	+	10	29876	255,0,0	2	2436,546	0,29320
NC_045512.2	10	29883	G1;p1_G1.10	40	+	10	29883	255,0,0	2	6666,3210	0,26663
NC_045512.2	11	408	G1;p1_G1.11	40	+	11	408	255,0,0	1	397	0
NC_045512.2	11	1351	G1;p1_G1.12	40	+	11	1351	255,0,0	1	1340	0
NC_045512.2	11	25788	G1;p1_G1.13	40	+	11	25788	255,0,0	2	55,407	0,25370
NC_045512.2	11	26597	G1;p1_G1.14	40	+	11	26597	255,0,0	2	52,130	0,26456
NC_045512.2	11	26669	G1;p1_G1.15	40	+	11	26669	255,0,0	2	51,202	0,26456
NC_045512.2	11	26775	G1;p1_G1.16	40	+	11	26775	255,0,0	2	65,295	0,26469
NC_045512.2	11	26855	G1;p1_G1.17	40	+	11	26855	255,0,0	2	53,388	0,26456
NC_045512.2	11	26993	G1;p1_G1.18	40	+	11	26993	255,0,0	2	53,526	0,26456
NC_045512.2	11	27143	G1;p1_G1.19	40	+	11	27143	255,0,0	2	65,663	0,26469
NC_045512.2	11	27216	G1;p1_G1.20	40	+	11	27216	255,0,0	2	65,736	0,26469
NC_045512.2	11	27346	G1;p1_G1.21	40	+	11	27346	255,0,0	2	53,879	0,26456
NC_045512.2	11	27404	G1;p1_G1.22	40	+	11	27404	255,0,0	2	53,937	0,26456
NC_045512.2	11	27491	G1;p1_G1.23	40	+	11	27491	255,0,0	2	65,1011	0,26469
NC_045512.2	11	27499	G1;p1_G1.24	40	+	11	27499	255,0,0	2	55,115	0,27373
NC_045512.2	11	27572	G1;p1_G1.25	40	+	11	27572	255,0,0	2	51,1105	0,26456
NC_045512.2	11	27633	G1;p1_G1.26	40	+	11	27633	255,0,0	2	53,1166	0,26456
NC_045512.2	11	27638	G1;p1_G1.27	40	+	11	27638	255,0,0	2	65,1158	0,26469
NC_045512.2	11	27763	G1;p1_G1.28	40	+	11	27763	255,0,0	2	53,1296	0,26456
NC_045512.2	11	27908	G1;p1_G1.29	40	+	11	27908	255,0,0	2	53,1441	0,26456
NC_045512.2	11	27919	G1;p1_G1.30	40	+	11	27919	255,0,0	2	55,535	0,27373
NC_045512.2	11	28096	G1;p1_G1.31	40	+	11	28096	255,0,0	2	55,712	0,27373
NC_045512.2	11	28184	G1;p1_G1.32	40	+	11	28184	255,0,0	2	55,800	0,27373
NC_045512.2	11	28284	G1;p1_G1.33	40	+	11	28284	255,0,0	2	65,1803	0,26470
NC_045512.2	11	28287	G1;p1_G1.34	40	+	11	28287	255,0,0	2	53,1820	0,26456
NC_045512.2	11	28363	G1;p1_G1.35	40	+	11	28363	255,0,0	2	53,1896	0,26456
NC_045512.2	11	28365	G1;p1_G1.36	40	+	11	28365	255,0,0	2	53,111	0,28243
NC_045512.2	11	28365	G1;p1_G1.37	40	+	11	28365	255,0,0	2	55,981	0,27373
NC_045512.2	11	28405	G1;p1_G1.38	40	+	11	28405	255,0,0	2	53,151	0,28243
NC_045512.2	11	28479	G1;p1_G1.39	40	+	11	28479	255,0,0	2	53,2012	0,26456
NC_045512.2	11	28486	G1;p1_G1.40	40	+	11	28486	255,0,0	2	55,1102	0,27373
NC_045512.2	11	28518	G1;p1_G1.41	40	+	11	28518	255,0,0	2	53,264	0,28243
NC_045512.2	11	28600	G1;p1_G1.42	40	+	11	28600	255,0,0	2	53,2133	0,26456
NC_045512.2	11	28633	G1;p1_G1.43	40	+	11	28633	255,0,0	2	53,379	0,28243
NC_045512.2	11	28633	G1;p1_G1.44	40	+	11	28633	255,0,0	2	55,3252	0,25370
NC_045512.2	11	28686	G1;p1_G1.45	40	+	11	28686	255,0,0	2	65,2208	0,26467
NC_045512.2	11	28705	G1;p1_G1.46	40	+	11	28705	255,0,0	2	57,451	0,28243
NC_045512.2	11	28810	G1;p1_G1.47	40	+	11	28810	255,0,0	2	55,1426	0,27373
NC_045512.2	11	28822	G1;p1_G1.48	40	+	11	28822	255,0,0	2	53,568	0,28243
NC_045512.2	11	28882	G1;p1_G1.49	40	+	11	28882	255,0,0	2	53,628	0,28243
NC_045512.2	11	28883	G1;p1_G1.50	40	+	11	28883	255,0,0	2	55,1500	0,27372
NC_045512.2	11	28884	G1;p1_G1.51	40	+	11	28884	255,0,0	2	65,2404	0,26469
NC_045512.2	11	28974	G1;p1_G1.52	40	+	11	28974	255,0,0	2	52,2507	0,26456
NC_045512.2	11	28974	G1;p1_G1.53	40	+	11	28974	255,0,0	2	55,1590	0,27373
NC_045512.2	11	29032	G1;p1_G1.54	40	+	11	29032	255,0,0	2	53,778	0,28243
NC_045512.2	11	29105	G1;p1_G1.55	40	+	11	29105	255,0,0	2	55,1721	0,27373
NC_045512.2	11	29107	G1;p1_G1.56	40	+	11	29107	255,0,0	2	53,3726	0,25370
NC_045512.2	11	29107	G1;p1_G1.57	40	+	11	29107	255,0,0	2	72,2626	0,26470
NC_045512.2	11	29192	G1;p1_G1.58	40	+	11	29192	255,0,0	2	53,938	0,28243
NC_045512.2	11	29222	G1;p1_G1.59	40	+	11	29222	255,0,0	2	51,2755	0,26456
NC_045512.2	11	29243	G1;p1_G1.60	40	+	11	29243	255,0,0	2	57,986	0,28246
NC_045512.2	11	29288	G1;p1_G1.61	40	+	11	29288	255,0,0	2	53,2821	0,26456
NC_045512.2	11	29292	G1;p1_G1.62	40	+	11	29292	255,0,0	2	53,1038	0,28243
NC_045512.2	11	29302	G1;p1_G1.63	40	+	11	29302	255,0,0	2	58,2262	0,27029
NC_045512.2	11	29416	G1;p1_G1.64	40	+	11	29416	255,0,0	2	53,1162	0,28243
NC_045512.2	11	29443	G1;p1_G1.65	40	+	11	29443	255,0,0	2	58,2403	0,27029
NC_045512.2	11	29473	G1;p1_G1.66	40	+	11	29473	255,0,0	2	53,3006	0,26456
NC_045512.2	11	29478	G1;p1_G1.67	40	+	11	29478	255,0,0	2	55,2094	0,27373
NC_045512.2	11	29482	G1;p1_G1.68	40	+	11	29482	255,0,0	2	53,1228	0,28243
NC_045512.2	11	29517	G1;p1_G1.69	40	+	11	29517	255,0,0	2	53,4136	0,25370
NC_045512.2	11	29535	G1;p1_G1.70	40	+	11	29535	255,0,0	2	52,3069	0,26455
NC_045512.2	11	29541	G1;p1_G1.71	40	+	11	29541	255,0,0	2	53,1287	0,28243
NC_045512.2	11	29541	G1;p1_G1.72	40	+	11	29541	255,0,0	2	55,2157	0,27373
NC_045512.2	11	29588	G1;p1_G1.73	40	+	11	29588	255,0,0	2	53,3121	0,26456
NC_045512.2	11	29623	G1;p1_G1.74	40	+	11	29623	255,0,0	2	53,1369	0,28243
NC_045512.2	11	29623	G1;p1_G1.75	40	+	11	29623	255,0,0	2	63,2576	0,27036
NC_045512.2	11	29657	G1;p1_G1.76	40	+	11	29657	255,0,0	2	55,2273	0,27373
NC_045512.2	11	29682	G1;p1_G1.77	40	+	11	29682	255,0,0	2	54,4299	0,25372
NC_045512.2	11	29714	G1;p1_G1.78	40	+	11	29714	255,0,0	2	55,4333	0,25370
NC_045512.2	11	29717	G1;p1_G1.79	40	+	11	29717	255,0,0	2	53,1463	0,28243
NC_045512.2	11	29718	G1;p1_G1.80	40	+	11	29718	255,0,0	2	53,3251	0,26456
NC_045512.2	11	29718	G1;p1_G1.81	40	+	11	29718	255,0,0	2	54,1835	0,27872
NC_045512.2	11	29718	G1;p1_G1.82	40	+	11	29718	255,0,0	2	55,2334	0,27373
NC_045512.2	11	29718	G1;p1_G1.83	40	+	11	29718	255,0,0	2	64,1454	0,28253
NC_045512.2	11	29720	G1;p1_G1.84	40	+	11	29720	255,0,0	2	65,3239	0,26470
NC_045512.2	11	29767	G1;p1_G1.85	40	+	11	29767	255,0,0	2	53,4386	0,25370
NC_045512.2	11	29784	G1;p1_G1.86	40	+	11	29784	255,0,0	2	55,2400	0,27373
NC_045512.2	11	29784	G1;p1_G1.87	40	+	11	29784	255,0,0	2	58,2744	0,27029
NC_045512.2	11	29863	G1;p1_G1.88	40	+	11	29863	255,0,0	3	52,239,1011	0,28243,28841
NC_045512.2	11	29865	G1;p1_G1.89	40	+	11	29865	255,0,0	3	53,721,537	0,28243,29317
NC_045512.2	11	29869	G1;p1_G1.90	40	+	11	29869	255,0,0	3	58,1655,147	0,27662,29711
NC_045512.2	11	29869	G1;p1_G1.91	40	+	11	29869	255,0,0	2	936,560	0,29298
NC_045512.2	11	29871	G1;p1_G1.92	40	+	11	29871	255,0,0	2	36,1250	0,28610
NC_045512.2	11	29871	G1;p1_G1.93	40	+	11	29871	255,0,0	3	53,2036,1199	0,26456,28661
NC_045512.2	11	29871	G1;p1_G1.94	40	+	11	29871	255,0,0	3	53,174,1077	0,28243,28783
NC_045512.2	11	29871	G1;p1_G1.95	40	+	11	29871	255,0,0	3	53,191,1018	0,28243,28842
NC_045512.2	11	29871	G1;p1_G1.96	40	+	11	29871	255,0,0	3	53,558,675	0,28243,29185
NC_045512.2	11	29871	G1;p1_G1.97	40	+	11	29871	255,0,0	3	53,929,296	0,28243,29564
NC_045512.2	11	29871	G1;p1_G1.98	40	+	11	29871	255,0,0	2	53,1617	0,28243
NC_045512.2	11	29871	G1;p1_G1.99	40	+	11	29871	255,0,0	2	55,4490	0,25370
NC_045512.2	11	29871	G1;p1_G1.100	40	+	11	29871	255,0,0	2	56,868	0,28992
NC_045512.2	11	29871	G1;p1_G1.101	40	+	11	29871	255,0,0	2	58,2831	0,27029
NC_045512.2	11	29871	G1;p1_G1.102	40	+	11	29871	255,0,0	2	1327,974	0,28886
NC_045512.2	11	29871	G1;p1_G1.103	40	+	11	29871	255,0,0	3	1835,2725,506	0,2191,29354
NC_045512.2	11	29872	G1;p1_G1.104	40	+	11	29872	255,0,0	3	29,534,472	0,28558,29389
NC_045512.2	11	29872	G1;p1_G1.105	40	+	11	29872	255,0,0	3	53,107,1445	0,28243,28416
NC_045512.2	11	29872	G1;p1_G1.106	40	+	11	29872	255,0,0	2	3015,376	0,29485
NC_045512.2	11	29873	G1;p1_G1.107	40	+	11	29873	255,0,0	3	51,1045,172	0,28243,29690
NC_045512.2	11	29873	G1;p1_G1.108	40	+	11	29873	255,0,0	3	53,268,1063	0,28243,28799
NC_045512.2	11	29873	G1;p1_G1.109	40	+	11	29873	255,0,0	3	53,451,772	0,28243,29090
NC_045512.2	11	29873	G1;p1_G1.110	40	+	11	29873	255,0,0	3	53,793,462	0,28243,29400
NC_045512.2	11	29873	G1;p1_G1.111	40	+	11	29873	255,0,0	2	54,1990	0,27872
NC_045512.2	11	29873	G1;p1_G1.112	40	+	11	29873	255,0,0	2	54,721	0,29141
NC_045512.2	11	29873	G1;p1_G1.113	40	+	11	29873	255,0,0	5	55,1390,1833,317,61	0,25370,27029,29153,29801
NC_045512.2	11	29873	G1;p1_G1.114	40	+	11	29873	255,0,0	3	55,373,598	0,27373,29264
NC_045512.2	11	29873	G1;p1_G1.115	40	+	11	29873	255,0,0	3	55,408,701	0,27373,29161
NC_045512.2	11	29873	G1;p1_G1.116	40	+	11	29873	255,0,0	2	55,2489	0,27373
NC_045512.2	11	29873	G1;p1_G1.117	40	+	11	29873	255,0,0	2	57,3584	0,26278
NC_045512.2	11	29873	G1;p1_G1.118	40	+	11	29873	255,0,0	3	65,2215,714	0,26469,29148
NC_045512.2	11	29873	G1;p1_G1.119	40	+	11	29873	255,0,0	3	558,880,380	0,961,29482
NC_045512.2	11	29873	G1;p1_G1.120	40	+	11	29873	255,0,0	2	835,552	0,29310
NC_045512.2	11	29873	G1;p1_G1.121	40	+	11	29873	255,0,0	3	1654,2287,487	0,2065,29375
NC_045512.2	11	29873	G1;p1_G1.122	40	+	11	29873	255,0,0	3	7718,443,1857	0,7773,28005
NC_045512.2	11	29874	G1;p1_G1.123	40	+	11	29874	255,0,0	2	12,3216	0,26647
NC_045512.2	11	29874	G1;p1_G1.124	40	+	11	29874	255,0,0	3	53,2420,703	0,25370,29160
NC_045512.2	11	29874	G1;p1_G1.125	40	+	11	29874	255,0,0	3	53,206,1027	0,28243,28836
NC_045512.2	11	29874	G1;p1_G1.126	40	+	11	29874	255,0,0	3	53,672,623	0,28243,29240
NC_045512.2	11	29874	G1;p1_G1.127	40	+	11	29874	255,0,0	3	53,890,325	0,28243,29538
NC_045512.2	11	29874	G1;p1_G1.128	40	+	11	29874	255,0,0	3	53,1076,202	0,28243,29661
NC_045512.2	11	29874	G1;p1_G1.129	40	+	11	29874	255,0,0	2	54,8323	0,21540
NC_045512.2	11	29874	G1;p1_G1.130	40	+	11	29874	255,0,0	3	55,2326,82	0,27373,29781
NC_045512.2	11	29874	G1;p1_G1.131	40	+	11	29874	255,0,0	2	57,1592	0,28271
NC_045512.2	11	29874	G1;p1_G1.132	40	+	11	29874	255,0,0	2	58,3638	0,26225
NC_045512.2	11	29874	G1;p1_G1.133	40	+	11	29874	255,0,0	3	58,109,2508	0,27029,27355
NC_045512.2	11	29874	G1;p1_G1.134	40	+	11	29874	255,0,0	2	64,3428	0,26435
NC_045512.2	11	29874	G1;p1_G1.135	40	+	11	29874	255,0,0	3	65,903,404	0,26469,29459
NC_045512.2	11	29874	G1;p1_G1.136	40	+	11	29874	255,0,0	2	68,2189	0,27674
NC_045512.2	11	29874	G1;p1_G1.137	40	+	11	29874	255,0,0	3	72,2122,928	0,26476,28935
NC_045512.2	11	29874	G1;p1_G1.138	40	+	11	29874	255,0,0	2	72,905	0,28958
NC_045512.2	11	29874	G1;p1_G1.139	40	+	11	29874	255,0,0	2	74,1198	0,28665
NC_045512.2	11	29874	G1;p1_G1.140	40	+	11	29874	255,0,0	2	722,383	0,29480
NC_045512.2	11	29874	G1;p1_G1.141	40	+	11	29874	255,0,0	2	732,530	0,29333
NC_045512.2	11	29874	G1;p1_G1.142	40	+	11	29874	255,0,0	3	1519,3363,1126	0,1698,28737
NC_045512.2	11	29874	G1;p1_G1.143	40	+	11	29874	255,0,0	2	1936,837	0,29026
NC_045512.2	11	29874	G1;p1_G1.144	40	+	11	29874	255,0,0	2	6366,644	0,29219
NC_045512.2	11	29875	G1;p1_G1.145	40	+	11	29875	255,0,0	2	12,2598	0,27266
NC_045512.2	11	29875	G1;p1_G1.146	40	+	11	29875	255,0,0	2	53,3408	0,26456
NC_045512.2	11	29875	G1;p1_G1.147	40	+	11	29875	255,0,0	3	53,151,1104	0,28243,28760
NC_045512.2	11	29875	G1;p1_G1.148	40	+	11	29875	255,0,0	3	53,271,1299	0,28243,28565
NC_045512.2	11	29875	G1;p1_G1.149	40	+	11	29875	255,0,0	3	53,346,898	0,28243,28966
NC_045512.2	11	29875	G1;p1_G1.150	40	+	11	29875	255,0,0	3	53,636,598	0,28243,29266
NC_045512.2	11	29875	G1;p1_G1.151	40	+	11	29875	255,0,0	3	53,1053,154	0,28243,29710
NC_045512.2	11	29875	G1;p1_G1.152	40	+	11	29875	255,0,0	3	53,1120,85	0,28243,29779
NC_045512.2	11	29875	G1;p1_G1.153	40	+	11	29875	255,0,0	3	53,1190,73	0,28243,29791
NC_045512.2	11	29875	G1;p1_G1.154	40	+	11	29875	255,0,0	3	53,1475,98	0,28243,29766
NC_045512.2	11	29875	G1;p1_G1.155	40	+	11	29875	255,0,0	3	57,159,1024	0,28243,28840
NC_045512.2	11	29875	G1;p1_G1.156	40	+	11	29875	255,0,0	2	57,764	0,29100
NC_045512.2	11	29875	G1;p1_G1.157	40	+	11	29875	255,0,0	3	58,1149,402	0,26225,29462
NC_045512.2	11	29875	G1;p1_G1.158	40	+	11	29875	255,0,0	2	60,3378	0,26486
NC_045512.2	11	29875	G1;p1_G1.159	40	+	11	29875	255,0,0	2	64,2115	0,27749
NC_045512.2	11	29875	G1;p1_G1.160	40	+	11	29875	255,0,0	2	74,2084	0,27780
NC_045512.2	11	29875	G1;p1_G1.161	40	+	11	29875	255,0,0	2	736,496	0,29368
NC_045512.2	11	29875	G1;p1_G1.162	40	+	11	29875	255,0,0	2	1459,384	0,29480
NC_045512.2	11	29875	G1;p1_G1.163	40	+	11	29875	255,0,0	2	2503,1167	0,28697
NC_045512.2	11	29875	G1;p1_G1.164	40	+	11	29875	255,0,0	9	3501,680,329,632,384,1405,466,222,1198	0,3919,4981,5631,6628,25369,26883,28222,28666
NC_045512.2	11	29875	G1;p1_G1.165	40	+	11	29875	255,0,0	2	4482,581	0,29283
NC_045512.2	11	29875	G1;p1_G1.166	40	+	11	29875	255,0,0	2	4505,703	0,29161
NC_045512.2	11	29876	G1;p1_G1.167	40	+	11	29876	255,0,0	3	48,632,1394	0,27370,28471
NC_045512.2	11	29876	G1;p1_G1.168	40	+	11	29876	255,0,0	3	50,893,387	0,28242,29478
NC_045512.2	11	29876	G1;p1_G1.169	40	+	11	29876	255,0,0	6	51,2020,553,218,490,201	0,25370,27666,28471,28907,29664
NC_045512.2	11	29876	G1;p1_G1.170	40	+	11	29876	255,0,0	3	52,123,1198	0,28243,28667
NC_045512.2	11	29876	G1;p1_G1.171	40	+	11	29876	255,0,0	3	53,597,685	0,28243,29180
NC_045512.2	11	29876	G1;p1_G1.172	40	+	11	29876	255,0,0	3	53,734,505	0,28243,29360
NC_045512.2	11	29876	G1;p1_G1.173	40	+	11	29876	255,0,0	3	53,848,443	0,28243,29422
NC_045512.2	11	29876	G1;p1_G1.174	40	+	11	29876	255,0,0	3	53,1054,244	0,28243,29621
NC_045512.2	11	29876	G1;p1_G1.175	40	+	11	29876	255,0,0	3	53,1456,86	0,28243,29779
NC_045512.2	11	29876	G1;p1_G1.176	40	+	11	29876	255,0,0	4	54,2849,4162,644	0,21540,24732,29221
NC_045512.2	11	29876	G1;p1_G1.177	40	+	11	29876	255,0,0	3	55,440,1646	0,27373,28219
NC_045512.2	11	29876	G1;p1_G1.178	40	+	11	29876	255,0,0	3	55,1081,1022	0,27373,28843
NC_045512.2	11	29876	G1;p1_G1.179	40	+	11	29876	255,0,0	3	58,506,2744	0,26225,27121
NC_045512.2	11	29876	G1;p1_G1.180	40	+	11	29876	255,0,0	3	64,459,1687	0,27384,28178
NC_045512.2	11	29876	G1;p1_G1.181	40	+	11	29876	255,0,0	2	77,1306	0,28559
NC_045512.2	11	29876	G1;p1_G1.182	40	+	11	29876	255,0,0	3	314,1881,494	0,653,29371
NC_045512.2	11	29876	G1;p1_G1.183	40	+	11	29876	255,0,0	2	326,446	0,29419
NC_045512.2	11	29876	G1;p1_G1.184	40	+	11	29876	255,0,0	2	9500,640	0,29225
NC_045512.2	11	29877	G1;p1_G1.185	40	+	11	29877	255,0,0	3	53,308,3056	0,26456,26810
NC_045512.2	11	29877	G1;p1_G1.186	40	+	11	29877	255,0,0	3	53,756,455	0,28243,29411
NC_045512.2	11	29877	G1;p1_G1.187	40	+	11	29877	255,0,0	3	55,712,1392	0,27373,28474
NC_045512.2	11	29877	G1;p1_G1.188	40	+	11	29877	255,0,0	2	55,2393	0,27473
NC_045512.2	11	29877	G1;p1_G1.189	40	+	11	29877	255,0,0	3	405,917,383	0,780,29483
NC_045512.2	11	29877	G1;p1_G1.190	40	+	11	29877	255,0,0	2	744,568	0,29298
NC_045512.2	11	29877	G1;p1_G1.191	40	+	11	29877	255,0,0	3	863,1481,500	0,1290,29366
NC_045512.2	11	29877	G1;p1_G1.192	40	+	11	29877	255,0,0	2	1977,402	0,29464
NC_045512.2	11	29877	G1;p1_G1.193	40	+	11	29877	255,0,0	2	2198,573	0,29293
NC_045512.2	11	29877	G1;p1_G1.194	40	+	11	29877	255,0,0	2	7238,995	0,28871
NC_045512.2	11	29878	G1;p1_G1.195	40	+	11	29878	255,0,0	3	53,170,2232	0,27373,27635
NC_045512.2	11	29878	G1;p1_G1.196	40	+	11	29878	255,0,0	3	53,251,1207	0,28243,28660
NC_045512.2	11	29878	G1;p1_G1.197	40	+	11	29878	255,0,0	3	53,865,415	0,28243,29452
NC_045512.2	11	29878	G1;p1_G1.198	40	+	11	29878	255,0,0	3	3243,4082,535	0,3606,29332
NC_045512.2	11	29879	G1;p1_G1.199	40	+	11	29879	255,0,0	3	53,161,1198	0,28243,28670
NC_045512.2	11	29880	G1;p1_G1.200	40	+	11	29880	255,0,0	3	53,106,1176	0,28243,28693
NC_045512.2	11	29880	G1;p1_G1.201	40	+	11	29880	255,0,0	3	53,809,515	0,28243,29354
NC_045512.2	11	29880	G1;p1_G1.202	40	+	11	29880	255,0,0	3	53,910,317	0,28243,29552
NC_045512.2	11	29880	G1;p1_G1.203	40	+	11	29880	255,0,0	3	54,437,832	0,28245,29037
NC_045512.2	11	29882	G1;p1_G1.204	40	+	11	29882	255,0,0	4	51,465,1135,406	0,25368,26252,29465
NC_045512.2	11	29882	G1;p1_G1.205	40	+	11	29882	255,0,0	3	54,895,253	0,26458,29618
NC_045512.2	11	29888	G1;p1_G1.206	40	+	11	29888	255,0,0	3	53,930,353	0,28243,29524
NC_045512.2	11	29897	G1;p1_G1.207	40	+	11	29897	255,0,0	3	53,420,1169	0,28243,28717
NC_045512.2	12	28053	G1;p1_G1.208	40	+	12	28053	255,0,0	2	54,669	0,27372
NC_045512.2	12	28582	G1;p1_G1.209	40	+	12	28582	255,0,0	2	54,1198	0,27372
NC_045512.2	12	28883	G1;p1_G1.210	40	+	12	28883	255,0,0	2	71,1477	0,27394
NC_045512.2	12	29874	G1;p1_G1.211	40	+	12	29874	255,0,0	2	2315,556	0,29306
NC_045512.2	13	26962	G1;p1_G1.212	40	+	13	26962	255,0,0	2	51,495	0,26454
NC_045512.2	13	27961	G1;p1_G1.213	40	+	13	27961	255,0,0	2	51,1494	0,26454
NC_045512.2	13	27963	G1;p1_G1.214	40	+	13	27963	255,0,0	2	62,564	0,27386
NC_045512.2	13	28476	G1;p1_G1.215	40	+	13	28476	255,0,0	2	50,222	0,28241
NC_045512.2	13	28704	G1;p1_G1.216	40	+	13	28704	255,0,0	2	53,1320	0,27371
NC_045512.2	13	28985	G1;p1_G1.217	40	+	13	28985	255,0,0	2	51,731	0,28241
NC_045512.2	13	29112	G1;p1_G1.218	40	+	13	29112	255,0,0	2	51,858	0,28241
NC_045512.2	13	29474	G1;p1_G1.219	40	+	13	29474	255,0,0	2	52,1591	0,27870
NC_045512.2	13	29677	G1;p1_G1.220	40	+	13	29677	255,0,0	2	56,2637	0,27027
NC_045512.2	13	29871	G1;p1_G1.221	40	+	13	29871	255,0,0	3	49,130,1111	0,28241,28747
NC_045512.2	13	29871	G1;p1_G1.222	40	+	13	29871	255,0,0	3	49,400,890	0,28241,28968
NC_045512.2	13	29871	G1;p1_G1.223	40	+	13	29871	255,0,0	3	51,240,1141	0,28241,28717
NC_045512.2	13	29871	G1;p1_G1.224	40	+	13	29871	255,0,0	2	743,391	0,29467
NC_045512.2	13	29871	G1;p1_G1.225	40	+	13	29871	255,0,0	3	1218,4242,459	0,1548,29399
NC_045512.2	13	29872	G1;p1_G1.226	40	+	13	29872	255,0,0	2	56,2199	0,27660
NC_045512.2	13	29873	G1;p1_G1.227	40	+	13	29873	255,0,0	3	51,513,785	0,28241,29075
NC_045512.2	13	29873	G1;p1_G1.228	40	+	13	29873	255,0,0	3	51,925,324	0,28241,29536
NC_045512.2	13	29873	G1;p1_G1.229	40	+	13	29873	255,0,0	3	51,1255,47	0,28241,29813
NC_045512.2	13	29874	G1;p1_G1.230	40	+	13	29874	255,0,0	3	51,541,742	0,28241,29119
NC_045512.2	13	29874	G1;p1_G1.231	40	+	13	29874	255,0,0	2	802,534	0,29327
NC_045512.2	13	29874	G1;p1_G1.232	40	+	13	29874	255,0,0	2	1566,804	0,29057
NC_045512.2	13	29875	G1;p1_G1.233	40	+	13	29875	255,0,0	3	49,166,1070	0,28241,28792
NC_045512.2	13	29876	G1;p1_G1.234	40	+	13	29876	255,0,0	3	51,246,1086	0,28241,28777
NC_045512.2	13	29876	G1;p1_G1.235	40	+	13	29876	255,0,0	4	5004,118,1344,521	0,5250,5619,29342
NC_045512.2	13	29885	G1;p1_G1.236	40	+	13	29885	255,0,0	3	51,1159,131	0,28241,29741
NC_045512.2	14	27136	G1;p1_G1.237	40	+	14	27136	255,0,0	2	48,669	0,26453
NC_045512.2	14	27521	G1;p1_G1.238	40	+	14	27521	255,0,0	2	50,1054	0,26453
NC_045512.2	14	28091	G1;p1_G1.239	40	+	14	28091	255,0,0	2	50,1624	0,26453
NC_045512.2	14	28225	G1;p1_G1.240	40	+	14	28225	255,0,0	2	50,1758	0,26453
NC_045512.2	14	28852	G1;p1_G1.241	40	+	14	28852	255,0,0	2	52,3471	0,25367
NC_045512.2	14	29244	G1;p1_G1.242	40	+	14	29244	255,0,0	2	62,2764	0,26466
NC_045512.2	14	29871	G1;p1_G1.243	40	+	14	29871	255,0,0	3	50,1357,1641	0,26453,28216
NC_045512.2	14	29871	G1;p1_G1.244	40	+	14	29871	255,0,0	3	50,1087,201	0,28240,29656
NC_045512.2	14	29871	G1;p1_G1.245	40	+	14	29871	255,0,0	3	52,1394,3054	0,25367,26803
NC_045512.2	14	29871	G1;p1_G1.246	40	+	14	29871	255,0,0	2	2109,1626	0,28231
NC_045512.2	14	29872	G1;p1_G1.247	40	+	14	29872	255,0,0	2	1081,430	0,29428
NC_045512.2	14	29874	G1;p1_G1.248	40	+	14	29874	255,0,0	3	48,524,682	0,28240,29178
NC_045512.2	14	29874	G1;p1_G1.249	40	+	14	29874	255,0,0	3	50,171,1024	0,28240,28836
NC_045512.2	14	29874	G1;p1_G1.250	40	+	14	29874	255,0,0	3	52,723,3328	0,25367,26532
NC_045512.2	14	29874	G1;p1_G1.251	40	+	14	29874	255,0,0	2	2410,382	0,29478
NC_045512.2	14	29875	G1;p1_G1.252	40	+	14	29875	255,0,0	3	61,58,401	0,27668,29460
NC_045512.2	14	29875	G1;p1_G1.253	40	+	14	29875	255,0,0	3	62,1344,1645	0,26466,28216
NC_045512.2	14	29875	G1;p1_G1.254	40	+	14	29875	255,0,0	3	1437,1081,628	0,1744,29233
NC_045512.2	14	29876	G1;p1_G1.255	40	+	14	29876	255,0,0	3	49,640,947	0,28242,28915
NC_045512.2	14	29876	G1;p1_G1.256	40	+	14	29876	255,0,0	3	50,36,1223	0,28240,28639
NC_045512.2	14	29876	G1;p1_G1.257	40	+	14	29876	255,0,0	3	50,749,549	0,28240,29313
NC_045512.2	14	29876	G1;p1_G1.258	40	+	14	29876	255,0,0	2	68,2817	0,27045
NC_045512.2	14	29876	G1;p1_G1.259	40	+	14	29876	255,0,0	2	719,434	0,29428
NC_045512.2	14	29876	G1;p1_G1.260	40	+	14	29876	255,0,0	2	1066,568	0,29294
NC_045512.2	14	29876	G1;p1_G1.261	40	+	14	29876	255,0,0	4	3516,1617,49,445	0,3926,6527,29417
NC_045512.2	14	29881	G1;p1_G1.262	40	+	14	29881	255,0,0	2	28,800	0,29067
NC_045512.2	14	29882	G1;p1_G1.263	40	+	14	29882	255,0,0	2	3565,1192	0,28676
NC_045512.2	14	29887	G1;p1_G1.264	40	+	14	29887	255,0,0	2	3610,573	0,29300
NC_045512.2	15	25621	G1;p1_G1.265	40	+	15	25621	255,0,0	2	49,240	0,25366
NC_045512.2	15	27677	G1;p1_G1.266	40	+	15	27677	255,0,0	2	51,293	0,27369
NC_045512.2	15	29301	G1;p1_G1.267	40	+	15	29301	255,0,0	2	51,1917	0,27369
NC_045512.2	15	29655	G1;p1_G1.268	40	+	15	29655	255,0,0	2	49,3188	0,26452
NC_045512.2	15	29867	G1;p1_G1.269	40	+	15	29867	255,0,0	2	1064,526	0,29326
NC_045512.2	15	29875	G1;p1_G1.270	40	+	15	29875	255,0,0	3	49,554,697	0,28239,29163
NC_045512.2	16	26007	G1;p1_G1.271	40	+	16	26007	255,0,0	2	50,626	0,25365
NC_045512.2	16	29301	G1;p1_G1.272	40	+	16	29301	255,0,0	2	50,3920	0,25365
NC_045512.2	16	29875	G1;p1_G1.273	40	+	16	29875	255,0,0	2	1955,733	0,29126
NC_045512.2	17	29322	G1;p1_G1.274	40	+	17	29322	255,0,0	2	52,3086	0,26219
NC_045512.2	17	29375	G1;p1_G1.275	40	+	17	29375	255,0,0	2	47,2908	0,26450
NC_045512.2	17	29871	G1;p1_G1.276	40	+	17	29871	255,0,0	3	46,598,649	0,28237,29205
NC_045512.2	17	29871	G1;p1_G1.277	40	+	17	29871	255,0,0	3	47,1070,92	0,28237,29762
NC_045512.2	17	29874	G1;p1_G1.278	40	+	17	29874	255,0,0	2	1587,428	0,29429
NC_045512.2	17	29877	G1;p1_G1.279	40	+	17	29877	255,0,0	3	47,232,1007	0,28237,28853
NC_045512.2	17	29878	G1;p1_G1.280	40	+	17	29878	255,0,0	3	47,514,727	0,28237,29134
NC_045512.2	17	29883	G1;p1_G1.281	40	+	17	29883	255,0,0	2	1031,561	0,29305
NC_045512.2	18	29237	G1;p1_G1.282	40	+	18	29237	255,0,0	2	47,1854	0,27365
NC_045512.2	18	29870	G1;p1_G1.283	40	+	18	29870	255,0,0	3	46,1088,2224	0,26449,27628
NC_045512.2	18	29871	G1;p1_G1.284	40	+	18	29871	255,0,0	3	46,621,629	0,28236,29224
NC_045512.2	18	29872	G1;p1_G1.285	40	+	18	29872	255,0,0	3	46,64,857	0,28236,28997
NC_045512.2	18	29873	G1;p1_G1.286	40	+	18	29873	255,0,0	3	44,282,981	0,28236,28874
NC_045512.2	18	29873	G1;p1_G1.287	40	+	18	29873	255,0,0	2	1344,533	0,29322
NC_045512.2	18	29873	G1;p1_G1.288	40	+	18	29873	255,0,0	2	1463,566	0,29289
NC_045512.2	18	29874	G1;p1_G1.289	40	+	18	29874	255,0,0	3	46,672,547	0,28236,29309
NC_045512.2	18	29874	G1;p1_G1.290	40	+	18	29874	255,0,0	2	2372,1512	0,28344
NC_045512.2	18	29876	G1;p1_G1.291	40	+	18	29876	255,0,0	2	1111,580	0,29278
NC_045512.2	19	29889	G1;p1_G1.292	40	+	19	29889	255,0,0	3	45,1326,717	0,26448,29153
NC_045512.2	79	29875	G1;p1_G1.293	40	+	79	29875	255,0,0	1	29796	0
NC_045512.2	120	29871	G1;p1_G1.294	40	+	120	29871	255,0,0	2	10795,2579	0,27172
NC_045512.2	301	29875	G1;p1_G1.295	40	+	301	29875	255,0,0	3	815,279,576	0,1037,28998
NC_045512.2	459	29878	G1;p1_G1.296	40	+	459	29878	255,0,0	3	1735,1803,391	0,1775,29028
NC_045512.2	646	29873	G1;p1_G1.297	40	+	646	29873	255,0,0	2	2416,747	0,28480
NC_045512.2	813	29874	G1;p1_G1.298	40	+	813	29874	255,0,0	3	300,456,403	0,584,28658
NC_045512.2	960	29871	G1;p1_G1.299	40	+	960	29871	255,0,0	2	2427,691	0,28220
NC_045512.2	968	29876	G1;p1_G1.300	40	+	968	29876	255,0,0	2	2004,564	0,28344
NC_045512.2	1364	29886	G1;p1_G1.301	40	+	1364	29886	255,0,0	6	1567,230,1119,287,47,711	0,1761,2047,26036,26386,27811
NC_045512.2	1519	29876	G1;p1_G1.302	40	+	1519	29876	255,0,0	2	1825,493	0,27864
NC_045512.2	1985	29873	G1;p1_G1.303	40	+	1985	29873	255,0,0	2	1760,481	0,27407
NC_045512.2	2377	29876	G1;p1_G1.304	40	+	2377	29876	255,0,0	2	1166,1637	0,25862
NC_045512.2	2494	29874	G1;p1_G1.305	40	+	2494	29874	255,0,0	2	1836,486	0,26894
NC_045512.2	2497	29875	G1;p1_G1.306	40	+	2497	29875	255,0,0	2	928,566	0,26812
NC_045512.2	3290	4528	G1;p1_G1.307	40	+	3290	4528	255,0,0	1	1238	0
NC_045512.2	3475	29874	G1;p1_G1.308	40	+	3475	29874	255,0,0	2	186,510	0,25889
NC_045512.2	4783	29876	G1;p1_G1.309	40	+	4783	29876	255,0,0	2	703,1848	0,23245
NC_045512.2	5527	29872	G1;p1_G1.310	40	+	5527	29872	255,0,0	4	3594,1449,2917,391	0,3857,20889,23954
NC_045512.2	6925	29877	G1;p1_G1.311	40	+	6925	29877	255,0,0	2	625,401	0,22551
NC_045512.2	9378	29877	G1;p1_G1.312	40	+	9378	29877	255,0,0	3	3753,13807,2087	0,4128,18412
NC_045512.2	9432	29873	G1;p1_G1.313	40	+	9432	29873	255,0,0	3	9881,3329,360	0,10263,20081
NC_045512.2	10265	29876	G1;p1_G1.314	40	+	10265	29876	255,0,0	1	19611	0
NC_045512.2	11151	29871	G1;p1_G1.315	40	+	11151	29871	255,0,0	2	954,191	0,18529
NC_045512.2	13304	29880	G1;p1_G1.316	40	+	13304	29880	255,0,0	2	5345,591	0,15985
NC_045512.2	13403	29873	G1;p1_G1.317	40	+	13403	29873	255,0,0	1	16470	0
NC_045512.2	13516	29875	G1;p1_G1.318	40	+	13516	29875	255,0,0	4	2510,1801,616,1019	0,12043,14357,15340
NC_045512.2	13932	29878	G1;p1_G1.319	40	+	13932	29878	255,0,0	4	478,4352,9683,278	0,889,5629,15668
NC_045512.2	14741	29876	G1;p1_G1.320	40	+	14741	29876	255,0,0	1	15135	0
NC_045512.2	14821	29875	G1;p1_G1.321	40	+	14821	29875	255,0,0	2	12979,1672	0,13382
NC_045512.2	14968	29874	G1;p1_G1.322	40	+	14968	29874	255,0,0	1	14906	0
NC_045512.2	15216	29876	G1;p1_G1.323	40	+	15216	29876	255,0,0	1	14660	0
NC_045512.2	15354	29875	G1;p1_G1.324	40	+	15354	29875	255,0,0	1	14521	0
NC_045512.2	15563	29873	G1;p1_G1.325	40	+	15563	29873	255,0,0	1	14310	0
NC_045512.2	15636	29876	G1;p1_G1.326	40	+	15636	29876	255,0,0	5	1601,2960,7666,118,490	0,1928,5196,13252,13750
NC_045512.2	15857	29877	G1;p1_G1.327	40	+	15857	29877	255,0,0	4	2995,5473,3399,634	0,3313,9207,13386
NC_045512.2	15931	29872	G1;p1_G1.328	40	+	15931	29872	255,0,0	1	13941	0
NC_045512.2	16333	29873	G1;p1_G1.329	40	+	16333	29873	255,0,0	1	13540	0
NC_045512.2	16432	29871	G1;p1_G1.330	40	+	16432	29871	255,0,0	1	13439	0
NC_045512.2	16691	29876	G1;p1_G1.331	40	+	16691	29876	255,0,0	1	13185	0
NC_045512.2	16964	29875	G1;p1_G1.332	40	+	16964	29875	255,0,0	1	12911	0
NC_045512.2	17057	29872	G1;p1_G1.333	40	+	17057	29872	255,0,0	1	12815	0
NC_045512.2	17114	29869	G1;p1_G1.334	40	+	17114	29869	255,0,0	1	12755	0
NC_045512.2	17365	29874	G1;p1_G1.335	40	+	17365	29874	255,0,0	1	12509	0
NC_045512.2	17510	29875	G1;p1_G1.336	40	+	17510	29875	255,0,0	1	12365	0
NC_045512.2	17712	29871	G1;p1_G1.337	40	+	17712	29871	255,0,0	1	12159	0
NC_045512.2	18401	29874	G1;p1_G1.338	40	+	18401	29874	255,0,0	1	11473	0
NC_045512.2	18524	29874	G1;p1_G1.339	40	+	18524	29874	255,0,0	2	5763,912	0,10438
NC_045512.2	18761	22056	G1;p1_G1.340	40	+	18761	22056	255,0,0	1	3295	0
NC_045512.2	19057	29878	G1;p1_G1.341	40	+	19057	29878	255,0,0	1	10821	0
NC_045512.2	19952	29877	G1;p1_G1.342	40	+	19952	29877	255,0,0	3	2424,4850,1694	0,2891,8231
NC_045512.2	20029	29874	G1;p1_G1.343	40	+	20029	29874	255,0,0	5	3776,868,2803,610,572	0,4171,5348,8380,9273
NC_045512.2	20135	29874	G1;p1_G1.344	40	+	20135	29874	255,0,0	1	9739	0
NC_045512.2	20185	29888	G1;p1_G1.345	40	+	20185	29888	255,0,0	1	9703	0
NC_045512.2	20681	29857	G1;p1_G1.346	40	+	20681	29857	255,0,0	3	520,6064,2009	0,808,7167
NC_045512.2	20783	29878	G1;p1_G1.347	40	+	20783	29878	255,0,0	1	9095	0
NC_045512.2	21553	29878	G1;p1_G1.348	40	+	21553	29878	255,0,0	2	854,546	0,7779
NC_045512.2	21599	29877	G1;p1_G1.349	40	+	21599	29877	255,0,0	4	5664,58,283,1202	0,6065,6613,7076
NC_045512.2	21599	29877	G1;p1_G1.350	40	+	21599	29877	255,0,0	1	8278	0
NC_045512.2	21793	29874	G1;p1_G1.351	40	+	21793	29874	255,0,0	1	8081	0
NC_045512.2	22078	24429	G1;p1_G1.352	40	+	22078	24429	255,0,0	1	2351	0
NC_045512.2	22301	29874	G1;p1_G1.353	40	+	22301	29874	255,0,0	2	3773,3434	0,4139
NC_045512.2	22371	26750	G1;p1_G1.354	40	+	22371	26750	255,0,0	1	4379	0
NC_045512.2	22373	29876	G1;p1_G1.355	40	+	22373	29876	255,0,0	2	2105,5067	0,2436
NC_045512.2	22576	29871	G1;p1_G1.356	40	+	22576	29871	255,0,0	1	7295	0
NC_045512.2	22612	29875	G1;p1_G1.357	40	+	22612	29875	255,0,0	5	249,993,3851,201,572	0,650,2047,6176,6691
NC_045512.2	22718	29876	G1;p1_G1.358	40	+	22718	29876	255,0,0	1	7158	0
NC_045512.2	22802	29876	G1;p1_G1.359	40	+	22802	29876	255,0,0	1	7074	0
NC_045512.2	23145	29871	G1;p1_G1.360	40	+	23145	29871	255,0,0	2	1881,4469	0,2257
NC_045512.2	23347	29874	G1;p1_G1.361	40	+	23347	29874	255,0,0	1	6527	0
NC_045512.2	23394	29876	G1;p1_G1.362	40	+	23394	29876	255,0,0	1	6482	0
NC_045512.2	23481	29873	G1;p1_G1.363	40	+	23481	29873	255,0,0	1	6392	0
NC_045512.2	23694	29871	G1;p1_G1.364	40	+	23694	29871	255,0,0	1	6177	0
NC_045512.2	23940	29512	G1;p1_G1.365	40	+	23940	29512	255,0,0	1	5572	0
NC_045512.2	23977	29874	G1;p1_G1.366	40	+	23977	29874	255,0,0	4	430,2406,144,2177	0,684,3322,3720
NC_045512.2	23980	29873	G1;p1_G1.367	40	+	23980	29873	255,0,0	1	5893	0
NC_045512.2	24297	28360	G1;p1_G1.368	40	+	24297	28360	255,0,0	1	4063	0
NC_045512.2	24342	29880	G1;p1_G1.369	40	+	24342	29880	255,0,0	1	5538	0
NC_045512.2	24397	29871	G1;p1_G1.370	40	+	24397	29871	255,0,0	1	5474	0
NC_045512.2	24423	29878	G1;p1_G1.371	40	+	24423	29878	255,0,0	2	4484,607	0,4848
NC_045512.2	24504	29875	G1;p1_G1.372	40	+	24504	29875	255,0,0	1	5371	0
NC_045512.2	24546	27863	G1;p1_G1.373	40	+	24546	27863	255,0,0	1	3317	0
NC_045512.2	24546	29890	G1;p1_G1.374	40	+	24546	29890	255,0,0	1	5344	0
NC_045512.2	24774	29873	G1;p1_G1.375	40	+	24774	29873	255,0,0	2	1101,3597	0,1502
NC_045512.2	24899	29873	G1;p1_G1.376	40	+	24899	29873	255,0,0	1	4974	0
NC_045512.2	24981	29868	G1;p1_G1.377	40	+	24981	29868	255,0,0	1	4887	0
NC_045512.2	25047	29875	G1;p1_G1.378	40	+	25047	29875	255,0,0	3	3450,901,141	0,3634,4687
NC_045512.2	25141	29871	G1;p1_G1.379	40	+	25141	29871	255,0,0	1	4730	0
NC_045512.2	25270	29874	G1;p1_G1.380	40	+	25270	29874	255,0,0	1	4604	0
NC_045512.2	25316	29873	G1;p1_G1.381	40	+	25316	29873	255,0,0	1	4557	0
NC_045512.2	25380	26460	G1;p1_G1.382	40	+	25380	26460	255,0,0	1	1080	0
NC_045512.2	25380	29873	G1;p1_G1.383	40	+	25380	29873	255,0,0	3	130,1239,514	0,484,3979
NC_045512.2	25381	25596	G1;p1_G1.384	40	+	25381	25596	255,0,0	1	215	0
NC_045512.2	25381	26007	G1;p1_G1.385	40	+	25381	26007	255,0,0	1	626	0
NC_045512.2	25381	26156	G1;p1_G1.386	40	+	25381	26156	255,0,0	1	775	0
NC_045512.2	25381	26243	G1;p1_G1.387	40	+	25381	26243	255,0,0	1	862	0
NC_045512.2	25381	26748	G1;p1_G1.388	40	+	25381	26748	255,0,0	1	1367	0
NC_045512.2	25381	26787	G1;p1_G1.389	40	+	25381	26787	255,0,0	1	1406	0
NC_045512.2	25381	26993	G1;p1_G1.390	40	+	25381	26993	255,0,0	1	1612	0
NC_045512.2	25381	27383	G1;p1_G1.391	40	+	25381	27383	255,0,0	1	2002	0
NC_045512.2	25381	27469	G1;p1_G1.392	40	+	25381	27469	255,0,0	1	2088	0
NC_045512.2	25381	27522	G1;p1_G1.393	40	+	25381	27522	255,0,0	1	2141	0
NC_045512.2	25381	28080	G1;p1_G1.394	40	+	25381	28080	255,0,0	1	2699	0
NC_045512.2	25381	28359	G1;p1_G1.395	40	+	25381	28359	255,0,0	1	2978	0
NC_045512.2	25381	28515	G1;p1_G1.396	40	+	25381	28515	255,0,0	1	3134	0
NC_045512.2	25381	28600	G1;p1_G1.397	40	+	25381	28600	255,0,0	1	3219	0
NC_045512.2	25381	29021	G1;p1_G1.398	40	+	25381	29021	255,0,0	1	3640	0
NC_045512.2	25381	29475	G1;p1_G1.399	40	+	25381	29475	255,0,0	1	4094	0
NC_045512.2	25381	29718	G1;p1_G1.400	40	+	25381	29718	255,0,0	1	4337	0
NC_045512.2	25381	29784	G1;p1_G1.401	40	+	25381	29784	255,0,0	1	4403	0
NC_045512.2	25381	29872	G1;p1_G1.402	40	+	25381	29872	255,0,0	2	2005,400	0,4091
NC_045512.2	25381	29875	G1;p1_G1.403	40	+	25381	29875	255,0,0	1	4494	0
NC_045512.2	25400	29875	G1;p1_G1.404	40	+	25400	29875	255,0,0	2	3437,726	0,3749
NC_045512.2	25421	27599	G1;p1_G1.405	40	+	25421	27599	255,0,0	1	2178	0
NC_045512.2	25433	28882	G1;p1_G1.406	40	+	25433	28882	255,0,0	1	3449	0
NC_045512.2	25603	26682	G1;p1_G1.407	40	+	25603	26682	255,0,0	1	1079	0
NC_045512.2	25611	29718	G1;p1_G1.408	40	+	25611	29718	255,0,0	1	4107	0
NC_045512.2	25614	29773	G1;p1_G1.409	40	+	25614	29773	255,0,0	1	4159	0
NC_045512.2	25764	29877	G1;p1_G1.410	40	+	25764	29877	255,0,0	1	4113	0
NC_045512.2	25887	29875	G1;p1_G1.411	40	+	25887	29875	255,0,0	1	3988	0
NC_045512.2	25950	29519	G1;p1_G1.412	40	+	25950	29519	255,0,0	1	3569	0
NC_045512.2	25958	29882	G1;p1_G1.413	40	+	25958	29882	255,0,0	1	3924	0
NC_045512.2	26042	29876	G1;p1_G1.414	40	+	26042	29876	255,0,0	3	2414,803,161	0,2644,3673
NC_045512.2	26236	29787	G1;p1_G1.415	40	+	26236	29787	255,0,0	1	3551	0
NC_045512.2	26236	29876	G1;p1_G1.416	40	+	26236	29876	255,0,0	2	2171,823	0,2817
NC_045512.2	26236	29876	G1;p1_G1.417	40	+	26236	29876	255,0,0	1	3640	0
NC_045512.2	26410	29875	G1;p1_G1.418	40	+	26410	29875	255,0,0	1	3465	0
NC_045512.2	26462	27068	G1;p1_G1.419	40	+	26462	27068	255,0,0	1	606	0
NC_045512.2	26462	29410	G1;p1_G1.420	40	+	26462	29410	255,0,0	1	2948	0
NC_045512.2	26462	29714	G1;p1_G1.421	40	+	26462	29714	255,0,0	1	3252	0
NC_045512.2	26462	29872	G1;p1_G1.422	40	+	26462	29872	255,0,0	2	2063,1296	0,2114
NC_045512.2	26462	29874	G1;p1_G1.423	40	+	26462	29874	255,0,0	1	3412	0
NC_045512.2	26462	29875	G1;p1_G1.424	40	+	26462	29875	255,0,0	2	314,3046	0,367
NC_045512.2	26462	29875	G1;p1_G1.425	40	+	26462	29875	255,0,0	2	1903,853	0,2560
NC_045512.2	26462	29875	G1;p1_G1.426	40	+	26462	29875	255,0,0	2	2001,1024	0,2389
NC_045512.2	26467	27271	G1;p1_G1.427	40	+	26467	27271	255,0,0	1	804	0
NC_045512.2	26467	29560	G1;p1_G1.428	40	+	26467	29560	255,0,0	1	3093	0
NC_045512.2	26467	29871	G1;p1_G1.429	40	+	26467	29871	255,0,0	2	915,399	0,3005
NC_045512.2	26467	29871	G1;p1_G1.430	40	+	26467	29871	255,0,0	2	1085,2250	0,1154
NC_045512.2	26467	29875	G1;p1_G1.431	40	+	26467	29875	255,0,0	2	1333,703	0,2705
NC_045512.2	26467	29879	G1;p1_G1.432	40	+	26467	29879	255,0,0	2	1829,1296	0,2116
NC_045512.2	26469	27677	G1;p1_G1.433	40	+	26469	27677	255,0,0	1	1208	0
NC_045512.2	26469	29878	G1;p1_G1.434	40	+	26469	29878	255,0,0	2	2361,589	0,2820
NC_045512.2	26474	29873	G1;p1_G1.435	40	+	26474	29873	255,0,0	2	599,2476	0,923
NC_045512.2	26527	29873	G1;p1_G1.436	40	+	26527	29873	255,0,0	1	3346	0
NC_045512.2	26551	29878	G1;p1_G1.437	40	+	26551	29878	255,0,0	2	761,2153	0,1174
NC_045512.2	26622	29566	G1;p1_G1.438	40	+	26622	29566	255,0,0	1	2944	0
NC_045512.2	26706	27383	G1;p1_G1.439	40	+	26706	27383	255,0,0	1	677	0
NC_045512.2	26706	29883	G1;p1_G1.440	40	+	26706	29883	255,0,0	1	3177	0
NC_045512.2	26784	29871	G1;p1_G1.441	40	+	26784	29871	255,0,0	2	746,1899	0,1188
NC_045512.2	26818	29478	G1;p1_G1.442	40	+	26818	29478	255,0,0	1	2660	0
NC_045512.2	26832	29877	G1;p1_G1.443	40	+	26832	29877	255,0,0	1	3045	0
NC_045512.2	26880	29874	G1;p1_G1.444	40	+	26880	29874	255,0,0	2	455,2180	0,814
NC_045512.2	26898	27272	G1;p1_G1.445	40	+	26898	27272	255,0,0	1	374	0
NC_045512.2	26920	29874	G1;p1_G1.446	40	+	26920	29874	255,0,0	1	2954	0
NC_045512.2	26929	29876	G1;p1_G1.447	40	+	26929	29876	255,0,0	2	457,404	0,2543
NC_045512.2	26952	29871	G1;p1_G1.448	40	+	26952	29871	255,0,0	1	2919	0
NC_045512.2	26985	28597	G1;p1_G1.449	40	+	26985	28597	255,0,0	1	1612	0
NC_045512.2	26987	29874	G1;p1_G1.450	40	+	26987	29874	255,0,0	1	2887	0
NC_045512.2	27039	28598	G1;p1_G1.451	40	+	27039	28598	255,0,0	1	1559	0
NC_045512.2	27040	27519	G1;p1_G1.452	40	+	27040	27519	255,0,0	1	479	0
NC_045512.2	27040	29873	G1;p1_G1.453	40	+	27040	29873	255,0,0	2	784,1643	0,1190
NC_045512.2	27040	29874	G1;p1_G1.454	40	+	27040	29874	255,0,0	1	2834	0
NC_045512.2	27060	27951	G1;p1_G1.455	40	+	27060	27951	255,0,0	1	891	0
NC_045512.2	27071	29876	G1;p1_G1.456	40	+	27071	29876	255,0,0	1	2805	0
NC_045512.2	27110	29316	G1;p1_G1.457	40	+	27110	29316	255,0,0	1	2206	0
NC_045512.2	27124	29881	G1;p1_G1.458	40	+	27124	29881	255,0,0	1	2757	0
NC_045512.2	27155	29873	G1;p1_G1.459	40	+	27155	29873	255,0,0	1	2718	0
NC_045512.2	27188	29778	G1;p1_G1.460	40	+	27188	29778	255,0,0	1	2590	0
NC_045512.2	27189	29882	G1;p1_G1.461	40	+	27189	29882	255,0,0	1	2693	0
NC_045512.2	27258	29478	G1;p1_G1.462	40	+	27258	29478	255,0,0	1	2220	0
NC_045512.2	27258	29871	G1;p1_G1.463	40	+	27258	29871	255,0,0	1	2613	0
NC_045512.2	27278	29752	G1;p1_G1.464	40	+	27278	29752	255,0,0	1	2474	0
NC_045512.2	27296	29876	G1;p1_G1.465	40	+	27296	29876	255,0,0	2	585,1617	0,963
NC_045512.2	27383	29876	G1;p1_G1.466	40	+	27383	29876	255,0,0	2	1082,1022	0,1471
NC_045512.2	27384	28184	G1;p1_G1.467	40	+	27384	28184	255,0,0	1	800	0
NC_045512.2	27384	28249	G1;p1_G1.468	40	+	27384	28249	255,0,0	1	865	0
NC_045512.2	27384	28297	G1;p1_G1.469	40	+	27384	28297	255,0,0	1	913	0
NC_045512.2	27384	28363	G1;p1_G1.470	40	+	27384	28363	255,0,0	1	979	0
NC_045512.2	27384	28633	G1;p1_G1.471	40	+	27384	28633	255,0,0	1	1249	0
NC_045512.2	27384	29135	G1;p1_G1.472	40	+	27384	29135	255,0,0	1	1751	0
NC_045512.2	27384	29474	G1;p1_G1.473	40	+	27384	29474	255,0,0	1	2090	0
NC_045512.2	27384	29649	G1;p1_G1.474	40	+	27384	29649	255,0,0	1	2265	0
NC_045512.2	27384	29871	G1;p1_G1.475	40	+	27384	29871	255,0,0	2	1187,1035	0,1452
NC_045512.2	27384	29871	G1;p1_G1.476	40	+	27384	29871	255,0,0	1	2487	0
NC_045512.2	27384	29875	G1;p1_G1.477	40	+	27384	29875	255,0,0	2	171,2231	0,260
NC_045512.2	27384	29876	G1;p1_G1.478	40	+	27384	29876	255,0,0	2	397,686	0,1806
NC_045512.2	27384	29876	G1;p1_G1.479	40	+	27384	29876	255,0,0	2	1141,1300	0,1192
NC_045512.2	27385	29876	G1;p1_G1.480	40	+	27385	29876	255,0,0	2	204,1949	0,542
NC_045512.2	27395	29875	G1;p1_G1.481	40	+	27395	29875	255,0,0	2	429,1645	0,835
NC_045512.2	27418	28135	G1;p1_G1.482	40	+	27418	28135	255,0,0	1	717	0
NC_045512.2	27449	29716	G1;p1_G1.483	40	+	27449	29716	255,0,0	1	2267	0
NC_045512.2	27455	29880	G1;p1_G1.484	40	+	27455	29880	255,0,0	2	788,1252	0,1173
NC_045512.2	27503	29878	G1;p1_G1.485	40	+	27503	29878	255,0,0	6	188,111,362,353,74,991	0,259,413,826,1245,1384
NC_045512.2	27530	29129	G1;p1_G1.486	40	+	27530	29129	255,0,0	1	1599	0
NC_045512.2	27537	29892	G1;p1_G1.487	40	+	27537	29892	255,0,0	2	287,1662	0,693
NC_045512.2	27549	29876	G1;p1_G1.488	40	+	27549	29876	255,0,0	1	2327	0
NC_045512.2	27564	28594	G1;p1_G1.489	40	+	27564	28594	255,0,0	1	1030	0
NC_045512.2	27590	29308	G1;p1_G1.490	40	+	27590	29308	255,0,0	1	1718	0
NC_045512.2	27623	29873	G1;p1_G1.491	40	+	27623	29873	255,0,0	2	986,998	0,1252
NC_045512.2	27625	29876	G1;p1_G1.492	40	+	27625	29876	255,0,0	2	1292,644	0,1607
NC_045512.2	27630	29721	G1;p1_G1.493	40	+	27630	29721	255,0,0	1	2091	0
NC_045512.2	27671	29466	G1;p1_G1.494	40	+	27671	29466	255,0,0	1	1795	0
NC_045512.2	27689	29875	G1;p1_G1.495	40	+	27689	29875	255,0,0	2	109,705	0,1481
NC_045512.2	27715	28615	G1;p1_G1.496	40	+	27715	28615	255,0,0	1	900	0
NC_045512.2	27732	29136	G1;p1_G1.497	40	+	27732	29136	255,0,0	1	1404	0
NC_045512.2	27744	29405	G1;p1_G1.498	40	+	27744	29405	255,0,0	1	1661	0
NC_045512.2	27779	28581	G1;p1_G1.499	40	+	27779	28581	255,0,0	1	802	0
NC_045512.2	27787	28364	G1;p1_G1.500	40	+	27787	28364	255,0,0	1	577	0
NC_045512.2	27816	29649	G1;p1_G1.501	40	+	27816	29649	255,0,0	1	1833	0
NC_045512.2	27820	29874	G1;p1_G1.502	40	+	27820	29874	255,0,0	2	538,1119	0,935
NC_045512.2	27823	29787	G1;p1_G1.503	40	+	27823	29787	255,0,0	1	1964	0
NC_045512.2	27828	29576	G1;p1_G1.504	40	+	27828	29576	255,0,0	1	1748	0
NC_045512.2	27837	28633	G1;p1_G1.505	40	+	27837	28633	255,0,0	1	796	0
NC_045512.2	27841	29519	G1;p1_G1.506	40	+	27841	29519	255,0,0	1	1678	0
NC_045512.2	27862	29415	G1;p1_G1.507	40	+	27862	29415	255,0,0	1	1553	0
NC_045512.2	27863	29873	G1;p1_G1.508	40	+	27863	29873	255,0,0	2	851,772	0,1238
NC_045512.2	27867	29221	G1;p1_G1.509	40	+	27867	29221	255,0,0	1	1354	0
NC_045512.2	27879	28654	G1;p1_G1.510	40	+	27879	28654	255,0,0	1	775	0
NC_045512.2	27879	28883	G1;p1_G1.511	40	+	27879	28883	255,0,0	1	1004	0
NC_045512.2	27883	29782	G1;p1_G1.512	40	+	27883	29782	255,0,0	1	1899	0
NC_045512.2	27883	29871	G1;p1_G1.513	40	+	27883	29871	255,0,0	1	1988	0
NC_045512.2	27883	29874	G1;p1_G1.514	40	+	27883	29874	255,0,0	2	684,955	0,1036
NC_045512.2	27884	28070	G1;p1_G1.515	40	+	27884	28070	255,0,0	1	186	0
NC_045512.2	27884	29871	G1;p1_G1.516	40	+	27884	29871	255,0,0	2	1088,652	0,1335
NC_045512.2	27890	29718	G1;p1_G1.517	40	+	27890	29718	255,0,0	1	1828	0
NC_045512.2	27912	28484	G1;p1_G1.518	40	+	27912	28484	255,0,0	1	572	0
NC_045512.2	27923	29128	G1;p1_G1.519	40	+	27923	29128	255,0,0	1	1205	0
NC_045512.2	27934	29300	G1;p1_G1.520	40	+	27934	29300	255,0,0	1	1366	0
NC_045512.2	27940	29875	G1;p1_G1.521	40	+	27940	29875	255,0,0	3	59,712,1082	0,98,853
NC_045512.2	27963	28365	G1;p1_G1.522	40	+	27963	28365	255,0,0	1	402	0
NC_045512.2	27964	29665	G1;p1_G1.523	40	+	27964	29665	255,0,0	1	1701	0
NC_045512.2	27979	29449	G1;p1_G1.524	40	+	27979	29449	255,0,0	1	1470	0
NC_045512.2	27981	29572	G1;p1_G1.525	40	+	27981	29572	255,0,0	1	1591	0
NC_045512.2	28030	28883	G1;p1_G1.526	40	+	28030	28883	255,0,0	1	853	0
NC_045512.2	28077	28633	G1;p1_G1.527	40	+	28077	28633	255,0,0	1	556	0
NC_045512.2	28079	29441	G1;p1_G1.528	40	+	28079	29441	255,0,0	1	1362	0
NC_045512.2	28105	29544	G1;p1_G1.529	40	+	28105	29544	255,0,0	1	1439	0
NC_045512.2	28113	29307	G1;p1_G1.530	40	+	28113	29307	255,0,0	1	1194	0
NC_045512.2	28151	29782	G1;p1_G1.531	40	+	28151	29782	255,0,0	1	1631	0
NC_045512.2	28164	28338	G1;p1_G1.532	40	+	28164	28338	255,0,0	1	174	0
NC_045512.2	28171	28885	G1;p1_G1.533	40	+	28171	28885	255,0,0	1	714	0
NC_045512.2	28205	29716	G1;p1_G1.534	40	+	28205	29716	255,0,0	1	1511	0
NC_045512.2	28234	29874	G1;p1_G1.535	40	+	28234	29874	255,0,0	2	65,1211	0,429
NC_045512.2	28241	29021	G1;p1_G1.536	40	+	28241	29021	255,0,0	1	780	0
NC_045512.2	28242	29855	G1;p1_G1.537	40	+	28242	29855	255,0,0	2	1525,33	0,1580
NC_045512.2	28243	29415	G1;p1_G1.538	40	+	28243	29415	255,0,0	1	1172	0
NC_045512.2	28243	29876	G1;p1_G1.539	40	+	28243	29876	255,0,0	2	888,484	0,1149
NC_045512.2	28245	29876	G1;p1_G1.540	40	+	28245	29876	255,0,0	2	325,926	0,705
NC_045512.2	28249	28952	G1;p1_G1.541	40	+	28249	28952	255,0,0	1	703	0
NC_045512.2	28254	28632	G1;p1_G1.542	40	+	28254	28632	255,0,0	1	378	0
NC_045512.2	28254	29159	G1;p1_G1.543	40	+	28254	29159	255,0,0	1	905	0
NC_045512.2	28254	29488	G1;p1_G1.544	40	+	28254	29488	255,0,0	1	1234	0
NC_045512.2	28254	29649	G1;p1_G1.545	40	+	28254	29649	255,0,0	1	1395	0
NC_045512.2	28254	29870	G1;p1_G1.546	40	+	28254	29870	255,0,0	2	1122,209	0,1407
NC_045512.2	28254	29870	G1;p1_G1.547	40	+	28254	29870	255,0,0	2	1191,294	0,1322
NC_045512.2	28254	29871	G1;p1_G1.548	40	+	28254	29871	255,0,0	2	90,1161	0,456
NC_045512.2	28254	29871	G1;p1_G1.549	40	+	28254	29871	255,0,0	2	211,1017	0,600
NC_045512.2	28254	29871	G1;p1_G1.550	40	+	28254	29871	255,0,0	2	390,825	0,792
NC_045512.2	28254	29871	G1;p1_G1.551	40	+	28254	29871	255,0,0	2	785,448	0,1169
NC_045512.2	28254	29871	G1;p1_G1.552	40	+	28254	29871	255,0,0	2	867,330	0,1287
NC_045512.2	28254	29871	G1;p1_G1.553	40	+	28254	29871	255,0,0	2	934,269	0,1348
NC_045512.2	28254	29871	G1;p1_G1.554	40	+	28254	29871	255,0,0	1	1617	0
NC_045512.2	28254	29872	G1;p1_G1.555	40	+	28254	29872	255,0,0	2	554,722	0,896
NC_045512.2	28254	29872	G1;p1_G1.556	40	+	28254	29872	255,0,0	2	599,914	0,704
NC_045512.2	28254	29873	G1;p1_G1.557	40	+	28254	29873	255,0,0	2	287,1015	0,604
NC_045512.2	28254	29873	G1;p1_G1.558	40	+	28254	29873	255,0,0	2	438,843	0,776
NC_045512.2	28254	29873	G1;p1_G1.559	40	+	28254	29873	255,0,0	2	535,751	0,868
NC_045512.2	28254	29873	G1;p1_G1.560	40	+	28254	29873	255,0,0	2	632,624	0,995
NC_045512.2	28254	29873	G1;p1_G1.561	40	+	28254	29873	255,0,0	2	790,735	0,884
NC_045512.2	28254	29874	G1;p1_G1.562	40	+	28254	29874	255,0,0	2	126,1176	0,444
NC_045512.2	28254	29874	G1;p1_G1.563	40	+	28254	29874	255,0,0	2	428,823	0,797
NC_045512.2	28254	29874	G1;p1_G1.564	40	+	28254	29874	255,0,0	2	746,483	0,1137
NC_045512.2	28254	29875	G1;p1_G1.565	40	+	28254	29875	255,0,0	2	272,960	0,661
NC_045512.2	28254	29875	G1;p1_G1.566	40	+	28254	29875	255,0,0	3	575,709,250	0,618,1371
NC_045512.2	28254	29876	G1;p1_G1.567	40	+	28254	29876	255,0,0	2	210,1096	0,526
NC_045512.2	28254	29876	G1;p1_G1.568	40	+	28254	29876	255,0,0	2	253,1036	0,586
NC_045512.2	28254	29876	G1;p1_G1.569	40	+	28254	29876	255,0,0	2	822,453	0,1169
NC_045512.2	28254	29876	G1;p1_G1.570	40	+	28254	29876	255,0,0	2	880,366	0,1256
NC_045512.2	28254	29876	G1;p1_G1.571	40	+	28254	29876	255,0,0	2	920,268	0,1354
NC_045512.2	28254	29877	G1;p1_G1.572	40	+	28254	29877	255,0,0	2	1122,61	0,1562
NC_045512.2	28254	29878	G1;p1_G1.573	40	+	28254	29878	255,0,0	2	384,854	0,770
NC_045512.2	28254	29878	G1;p1_G1.574	40	+	28254	29878	255,0,0	2	733,543	0,1081
NC_045512.2	28254	29878	G1;p1_G1.575	40	+	28254	29878	255,0,0	2	1021,177	0,1447
NC_045512.2	28254	29878	G1;p1_G1.576	40	+	28254	29878	255,0,0	2	1122,121	0,1503
NC_045512.2	28254	29878	G1;p1_G1.577	40	+	28254	29878	255,0,0	2	1148,73	0,1551
NC_045512.2	28254	29884	G1;p1_G1.578	40	+	28254	29884	255,0,0	2	47,1209	0,421
NC_045512.2	28256	28404	G1;p1_G1.579	40	+	28256	28404	255,0,0	1	148	0
NC_045512.2	28256	29449	G1;p1_G1.580	40	+	28256	29449	255,0,0	1	1193	0
NC_045512.2	28256	29873	G1;p1_G1.581	40	+	28256	29873	255,0,0	2	779,800	0,817
NC_045512.2	28256	29874	G1;p1_G1.582	40	+	28256	29874	255,0,0	2	155,1427	0,191
NC_045512.2	28256	29874	G1;p1_G1.583	40	+	28256	29874	255,0,0	2	379,955	0,663
NC_045512.2	28256	29875	G1;p1_G1.584	40	+	28256	29875	255,0,0	2	346,985	0,634
NC_045512.2	28270	29876	G1;p1_G1.585	40	+	28270	29876	255,0,0	3	105,282,1044	0,160,562
NC_045512.2	28272	29873	G1;p1_G1.586	40	+	28272	29873	255,0,0	2	1021,220	0,1381
NC_045512.2	28275	29877	G1;p1_G1.587	40	+	28275	29877	255,0,0	2	643,623	0,979
NC_045512.2	28298	29871	G1;p1_G1.588	40	+	28298	29871	255,0,0	2	113,1024	0,549
NC_045512.2	28310	28951	G1;p1_G1.589	40	+	28310	28951	255,0,0	1	641	0
NC_045512.2	28325	29871	G1;p1_G1.590	40	+	28325	29871	255,0,0	2	127,1039	0,507
NC_045512.2	28334	28875	G1;p1_G1.591	40	+	28334	28875	255,0,0	1	541	0
NC_045512.2	28352	29309	G1;p1_G1.592	40	+	28352	29309	255,0,0	1	957	0
NC_045512.2	28365	28693	G1;p1_G1.593	40	+	28365	28693	255,0,0	1	328	0
NC_045512.2	28383	29876	G1;p1_G1.594	40	+	28383	29876	255,0,0	2	16,1410	0,83
NC_045512.2	28384	29142	G1;p1_G1.595	40	+	28384	29142	255,0,0	1	758	0
NC_045512.2	28385	29872	G1;p1_G1.596	40	+	28385	29872	255,0,0	3	34,70,595	0,379,892
NC_045512.2	28420	29781	G1;p1_G1.597	40	+	28420	29781	255,0,0	1	1361	0
NC_045512.2	28442	29649	G1;p1_G1.598	40	+	28442	29649	255,0,0	1	1207	0
NC_045512.2	28443	29010	G1;p1_G1.599	40	+	28443	29010	255,0,0	1	567	0
NC_045512.2	28443	29874	G1;p1_G1.600	40	+	28443	29874	255,0,0	3	569,557,119	0,652,1312
NC_045512.2	28474	29873	G1;p1_G1.601	40	+	28474	29873	255,0,0	1	1399	0
NC_045512.2	28482	29872	G1;p1_G1.602	40	+	28482	29872	255,0,0	2	170,1086	0,304
NC_045512.2	28489	28885	G1;p1_G1.603	40	+	28489	28885	255,0,0	1	396	0
NC_045512.2	28496	29675	G1;p1_G1.604	40	+	28496	29675	255,0,0	1	1179	0
NC_045512.2	28500	29874	G1;p1_G1.605	40	+	28500	29874	255,0,0	2	870,426	0,948
NC_045512.2	28507	29134	G1;p1_G1.606	40	+	28507	29134	255,0,0	1	627	0
NC_045512.2	28537	29028	G1;p1_G1.607	40	+	28537	29028	255,0,0	1	491	0
NC_045512.2	28555	29778	G1;p1_G1.608	40	+	28555	29778	255,0,0	1	1223	0
NC_045512.2	28583	29875	G1;p1_G1.609	40	+	28583	29875	255,0,0	1	1292	0
NC_045512.2	28588	28969	G1;p1_G1.610	40	+	28588	28969	255,0,0	1	381	0
NC_045512.2	28606	29357	G1;p1_G1.611	40	+	28606	29357	255,0,0	1	751	0
NC_045512.2	28614	29321	G1;p1_G1.612	40	+	28614	29321	255,0,0	1	707	0
NC_045512.2	28630	29033	G1;p1_G1.613	40	+	28630	29033	255,0,0	1	403	0
NC_045512.2	28681	29874	G1;p1_G1.614	40	+	28681	29874	255,0,0	2	695,130	0,1063
NC_045512.2	28710	29866	G1;p1_G1.615	40	+	28710	29866	255,0,0	2	20,521	0,635
NC_045512.2	28712	29517	G1;p1_G1.616	40	+	28712	29517	255,0,0	1	805	0
NC_045512.2	28716	29112	G1;p1_G1.617	40	+	28716	29112	255,0,0	1	396	0
NC_045512.2	28720	29597	G1;p1_G1.618	40	+	28720	29597	255,0,0	1	877	0
NC_045512.2	28750	28886	G1;p1_G1.619	40	+	28750	28886	255,0,0	1	136	0
NC_045512.2	28750	28987	G1;p1_G1.620	40	+	28750	28987	255,0,0	1	237	0
NC_045512.2	28828	29239	G1;p1_G1.621	40	+	28828	29239	255,0,0	1	411	0
NC_045512.2	28860	29308	G1;p1_G1.622	40	+	28860	29308	255,0,0	1	448	0
NC_045512.2	28867	29031	G1;p1_G1.623	40	+	28867	29031	255,0,0	1	164	0
NC_045512.2	28940	29136	G1;p1_G1.624	40	+	28940	29136	255,0,0	1	196	0
NC_045512.2	28952	29871	G1;p1_G1.625	40	+	28952	29871	255,0,0	2	469,360	0,559
NC_045512.2	29026	29767	G1;p1_G1.626	40	+	29026	29767	255,0,0	1	741	0
NC_045512.2	29030	29700	G1;p1_G1.627	40	+	29030	29700	255,0,0	1	670	0
NC_045512.2	29042	29627	G1;p1_G1.628	40	+	29042	29627	255,0,0	1	585	0
NC_045512.2	29099	29874	G1;p1_G1.629	40	+	29099	29874	255,0,0	2	171,231	0,544
NC_045512.2	29144	29302	G1;p1_G1.630	40	+	29144	29302	255,0,0	1	158	0
NC_045512.2	29173	29403	G1;p1_G1.631	40	+	29173	29403	255,0,0	1	230	0
NC_045512.2	29343	29871	G1;p1_G1.632	40	+	29343	29871	255,0,0	2	367,79	0,449
NC_045512.2	29395	29728	G1;p1_G1.633	40	+	29395	29728	255,0,0	1	333	0
NC_045512.2	29422	29834	G1;p1_G1.634	40	+	29422	29834	255,0,0	1	412	0
NC_045512.2	29435	29560	G1;p1_G1.635	40	+	29435	29560	255,0,0	1	125	0
NC_045512.2	29458	29871	G1;p1_G1.636	40	+	29458	29871	255,0,0	1	413	0
NC_045512.2	29509	29821	G1;p1_G1.637	40	+	29509	29821	255,0,0	1	312	0
NC_045512.2	29608	29784	G1;p1_G1.638	40	+	29608	29784	255,0,0	1	176	0
