# Supplementary material for: Evolution of naturally arising SARS-CoV-2 defective interfering particles
Source: Commun Biol. 2022 Oct 27;5:1140. doi: 10.1038/s42003-022-04058-5 (PMC9610340; doi:10.1038/s42003-022-04058-5)
Supplement: Supplementary file 7 — Supplementary Data 5 [file 42003_2022_4058_MOESM7_ESM.zip › experiment2/Pipeline_intermediate_files_experiment2/RATTLE_RNA_models_reconstruction_experiment_2_passage_1.fasta]

>cluster_0 reads=1 total_reads=230030
AAAUCUGUGUGGCUGUACUCGGCUGCAUGCUUAGUGCACUCACGCAGUAUAAUUAAUAACUAAUUACUGUCGUGACAGGACACGAGUAACUCGUCUAUCAUGUUUGCAGGCUGCUUACGGUUUCGUCCGUGUUGCAGCCGAUCAUCAGCACAUCUAGGUUUCGUCCGGGUCGUGACCUUGAAGGUAAAGAUGGAGAGCCUUGUCCCUGGUUCAACGAGAAAACUUACACGCCUUAUCAGUUUGCCUGUUUUACAGGUUGCGACAAGUGCUCGUACGUGGCUUUGGAGACUCCGUGGAGGAGGUCUUAUCAGAGGCACGUCAUCGCUUAAAGAUGGCACUUGUGGCUUACGGUAGAAGUUGAAAAAGGCGUUUGCCUCAACUUGAACAGCCUCAACGUGUCAUCAAACGUUCGGAUGCUCGAACUGCACCUCAUGGUCAUGUACUGUUGAGCUGGUAGCAGAACUCGAAGGCAUUCAGUACGGUCGUAGUGGUGAGACAUUGGUGUCCUUGUCCCUCAUGCGGGCGAAAUACCAGUGGCUUACCGCAAGGUUCUUCUUCGUAAGAACGGUAAUAAAGGAACUGGUGGCCAAGUUACGGCGCCGAUAAAGUCAUUUGACUUAGGCGACGAGCUUGGCACUGAUCCUAUGAAGAUUCAAGAAACUGGAACACUAAACAUAGCAGUGGUGUUACCCGUGAACUCAUGCGUGAGCUUAACGGAGGCAUACACUCGCUAUGCAUAACAACUUCUGUGGCCCUGAUGGCUACCCUCUUGAGUGCAUUAAAGACCUUCUAGCACGUGCUGGUAAAGCUCAUGCACUUUGUCCGAACAACUGGACUUUAUUGACACUAAGAGGUGUAUACUGCUGCCGUGAACCGAGCAUGAAAUUGCUUGGUACACGGAACGUUCUGAAAAGAGCUAUGAAUUGCAGACACCUUUGAAAUUAAAUUGGCAAAGAAAUUUACACACCUUCAAUGGGAAUGUCCAAAUUUGUAUUUCCCUUAAAUUCCAAAUCAAGACUAUUCAACCAAGGGUUGAAAAGAAAAGCUUGAUGGCUCAUGUAGAAUUCGAUCUGUCCAUCCAGUUGCGUCACCAAAUGAAUGCAACCAAAUGUGCCUUCAACCACCAGUGUGAUCAUUGUGGUGAAACUCAUGGCAGACGGGCGAUUUUGUUAAAGCCACUGCGAAUUCUGUGGCACUGAAUCUGACUAAGAAGGUGCCACUACUUGUGGUUACCCCAGCGCUGUUAAAAUCAACGUCCAGCCGCACAAUUCAGAAGUAGGACCUGAGCAUAGUCUUGCCGAAUACCAUAAUGAAUCUGGCUUGAAAACCAUUCUCGUAAGAGUGGUCGCACUAUUGCCUUUGAGGCUGUGUUCUCUUAUGUUGGUCGCCAACCAGUGUGCCUGGGUUCCUUGCUAGCGCUACAUAGGUUGUAACAUACAGGUGUUGUUGGAGAAGGUUAAAGGUCAAUGACAACCUCUUGAAUACUCCAAAAGAGAAAGUCAACACAAUUGUUGUUGACUUUAAACUUAAUGAAGAGAUCGCCAUUAUUUGGCAACUUUUCUCCACAAGUGCUCUUGUAGAAACUGUGAAGAUUUGGAUUAUAAAGCAUUCAAACAAAUUGUUGAAUCCUGUGGUAAUUUAAAGUUACAAAGGAAAAGCUAAAAAAGGUGCCUGGAAUAUUGGUGAACAGAAAUCAAUACUAGUCCUCUCUAUGCAUUUGCAUCAGAGGCUGCUCGUGUUGUACGAUCAAUUCACCCGCACUCUUGAAACUGCUCAAAAUCUGUGCGUGUUUUACAGAAGGCCGCUAUAACAAUACUAGAUGGAAUUCACAGUAUUCACUGAGACUCAUUGAUGCUAUGAUGUUCACAUCUGAUUUGGCUAACAAUCAAGUUGUAAUGGCCUACAUUACAGGUGGUGUUGUUCAGUUGACUCGCAGUGGCUACUAACAUCUUGAAGCUUAUGAAAACUCAAACCCGUCCUUGAUUGGCUUGAAGAGAAGUCAAGGAAGGUGUAGAGUUUCAGAGACGGUUGGGAAAUUGUUAAAUUUAUCUCACCUGUGCUGUGAAAUUGUCGGUGGACAAAUUGUCACCUGUGCAAAGAAAUUAAGGAGAGUGUUCAGACAUUCUAAGCUUGUAAAUAAAUUUUUGGCUUUGUGUGCUGACUCUAUCACUAAGUGGAGCUAAACUAAAGCCUUGAAUUUAGGUGAAACAUUUGUCACGCACUCAAAGGGAUUGUACAGAAAGUGUGUUAAAUCCAGAGAAGAAACUGGCCUACUCAUGCCUCUAAAGCCCCAAAAGAAAUUAUCUUCUUGAGGGAGAAACACUUCCCACAGAAGUGUUAACAGAAGUUGUCUUGAAAACUGGUGAUUUACAACCAUUAGAACAACCUACUAGUAAAGCUGUUGAAGCUCCAUUGGUUGGUACACCAGUUUGCAUUAACGGGCUUAUGUUGCUCGAAAUCAAAGACACAGAAAAGUACUGUGCCCUUGCACCUAAUAUGAUGGUAACAAACAAUACCUUCAUCAAGGCGGUGACCAACAAAGUUACUUUGGUGAUGACACUGUGAUAGAAGUGCAAGGUUACAAGAGUGAAUAUCACUUUGAACUUGAUGAAAGGAUUGAUAAAGUACUUAAUGAGAAGUGCUCUGCCUAUACAGUUGACAUAGUACAGAAGUAAAUGAGUUGCCUGUGUUGUGGCAGAUGCUGUCAAAAACUUUGCAACCAGUAUCUGAAUUACUUACACCACUGGGCAUUGAUUUAGAUGAGUGGAGUAUGGCUACAUACUACUUAACUUGAGUCUGGUGAGUCUAAAUUGGCUUCACCUAUGUAUUGUUUUUACCCUCCAGAUGAGGAUGAAGAAGAAGGUGAUUGUGAAGAAGAAGAGUUUGAGCCAUCAACUCAAUGAGUAUAGUACUGAAGAUGAUUACCAAGGUAAACCUUGGAAUUGGUGCAUCUGCUGCUCAACCUGAAGAAGAGCAAGAAGAAGAUUGGUUAGAUGAUGAUAGACAACAAACUGUUGGUCAACAAGACGGCAGUGAGGACAAUCAGACAACUACUAUUCAAACAAUUGUUGAGGUUCAACCUCAAUUAGAGAUGGAACUUACACCAGUUGUUCAGACUAUUGAAGUGAAUAGUUUUAGUGGUUAUUUUAAAACUUACUGACAAUGUAUCAUUAAAAAUGCAGACAUUAGAAGAAGCUAAAAAGGUAAAACCAACAGUGGUUGUUAAUGCAGCCAAUGUUUACUUAAACAUGGAGGAGGUGUUGCAGGAGCCUUAAAUAAGGCUACUAACAAUGCCAUGCAAGUUGAAUCUGAUGAUUACAUAGCUACUAAUGGACCAUAAAGUGGUGGUAGUUGUGUUUUAAGCGGACACAAUUUUGCUAAACACUGUCUUCAUGUUGUCGGCCCAAAUGUUAACAAAGGUGAAGACAUUCAACUUCUUAAGAGUGCUUAUGAAAAUUUUAAUCAGCACGAAGUUCUACUUGCACCAUUAUUAUCAGCUGGUAUUCUGGUGCUGACCCUAUACAUUCUAAGAGUUUGUGUAGAUACUGUUCGCACAAAUGUUCUACUUAGCUGUCUUUGAUAAAAAUCUCUAUGACAAACUUGUUUCAAGCUUUUGGAAAUGAAGAGUGAAAAGCAAGUUGAACAAAAGAUUGCAGAUUCCUAAAGAGGAAGUUAAGCCAUUUAUAACUGAAAGUAAACCUUCAGUUGAACAGAGAAAACAAGAUGAUAAGAAAAUCAAAGCUUGUGUUGAAGAAGUUACAACAACUCUGGAAGAAACUAAGUUCCACAGAAAACUUGUUACUUUAUUGACAUUAAUGGCAAUUCAUCCAGAUUCUGCCACUCUUGUUAGUGACAUUGACAUCACUUUCUAAAGAAAGAUGCUCCAUAUAUAGUGGGUGAUGUUGUUCAAGAGGUGUUUUCACUGCUGUGUUAUACCUACUAAAAGGCUGGUGGCACUGAAAUGCUAGCGAAAGCUCUGAGAAAAGUGCCAUAGACAAUUAUAUAACCACUUACCCGGGUCAGGGUUUAAAUGGUUACACUGUAGAGGGGCAAGACAGUGCUUAAAAAGUGUAAAAGUGCCUUUUACAUUCUACCAUUUAUUAUCUUAAUGAGAAGCAAGAAAUUCUUGGAACUGUUUCUUGGAAUUUGCGAGAAAAUGCUUGCACAUGCAGAAGAAACACGCAAAUUAAUGCCUGUCUGUGUGGAAACUAAAGCCAUAGUUUCAACUAUACAGCGUAAAUAUAAGGGUAUUAAAAUACAAGAGGGUGUGGUUGAUUAUGGUGCUAGAUUUUUACUUUACACCAGUAAAACAACUAGCGUCUAUCAACACACUUAACGAUCUAAAUGAAACUCUUGUUACAAUGCCACUUGGCUAUGUAACACAUGGCUUAAAUUUGGAAGAAGCUGCUCGGUAUAUGAGAUCUCAAAGUGCCAGCUACAGUUUGUUUUCACCUGAUGCUGUUACAGCGUAUAAUGGUUAUCUUACUUCUCUAAAACACCUGAAGAACAUUCUAUUGAAACCAUCUCACUUGCUGGUUCCUAUAAAGAUUGGUCCUAUUCUGGACAAUCUACACAACUAGGUAUAGAAUUUUAAGAGAGGUGAUAAAAGUGUAUAUUACACUAGUAAUCCUACCACAUACCAAGAUGGUGAAGUUAUCACCUUUGACAAUUUUAAGACACUUCUUCUUUGAGAGAAGUGAGGACUAUUAAGGUGUUUACAACAGUAGGACAUUAACCCACACGCAAGUUGUGGACAUGUCAAUGACAUAUGGACAACAGUUUGGUCCAACUUAUUUGGAUGGAGCUGAUGUUACUAAAGUAAAACCUCAUAAUACCGAAGGUAAACAUUUAUGUUUUACCUAAUGAUGACACUCUACGUGUUGAGGCUUUGAGUACUCACACAACUGAUCCUAGUUUUGGGUAGGUACAUGUCAGCAUUAAAUCACUAAAAAGUGGAAAUACCCACAAGUUAAUGGUUUAACUUUAUUAAAUGGGCAGAUAACAACUGUUAUCUUGCCACUGCAUUGUUAACACUCCAACAAAUAGAGUUGAAGUUUAAUCCACCUCCUACAAGAUGCUUAUUACAGAGCAAGGGCUGGUGAAGCUGCUAACUUUUUGUAUCUAUCUUAGCCUACUGUAAUAGACAGUAGGUGAGUUAGGUGAUGUUAGAGAAACAAUGAGUUAUUGUUCAACAUGCCAAUUUAGAUUCUAUAAAAGAGUCUUGAACGUGGUGUGUAAAACUUGUGGACAACAGCAGACAACCCUUAAGGUGUAGAAGCUGUUAUGUCAUGGGCACACUUUCUUAUGAACAAUUUAAGAAAGGUGUUCAGAUACCUUGUACGUGUGGUAAACAAGCUACAAAUAUCGGUACAACAGGGAGUACCUUUUGUUAUGAUGUCAGCCACCUGCUCAGUAUGAACUUCAAGCAUGGUUACAUUUAUUGUAGUGAGUACACUGGUAAUUACCAGUGUGGUCACUAUAAACAUAUAAACUUCUAAAGAAACUUGUAUUGCAUAGACGGUGCUCACUUACAAAGUCCUAGAAUAAAGGUCCUAUUACGGAUGUUUCUACAAAGAAAACAGUUACACAACAACCAUAAAACCAGUUACUUAUAAAUUGGAUGGUGUUGUUUGUACAGAAAUUGACCUAAGUUGGACAAUUAUUAUAAGAAAGACAAUUCUUAUUCACAGAGCAACCAAUUGAUCUUGUACCAAACCAACCAUAUCCAAACGCAAGCUUCGAUAAUUUUAAGUUUGUAUGUGAUAAUAUCAAAUUUGCUGAUGAUUUAAACCAGUUAACUGGUUAUAAGAAACCUGCUUCAAGAGAGCUUAAAGUUACACUUUUCCUGACUUAAAUGGUGAUGUGGUGGCUAUUGAUUAUAAACACUACACACCCUCUUUAAGAAAGGAGCUAAAUUGUUACAAACCUAUUGUUUGGCAUGUUAACAAUGCAACUAAUAAAGCCACGUAUAAACCAAUACCUGGUGUAUACGUUGUCUUUGGAGCACAAAACCAGUUGAAACAUCAAAUUCGUUUGAUGUACUGAAGUCAGAGGACGCGCAGGGAAUGGAUAAUCUUGCCUGCGAAGAUCUAAAACCAGUCUCUGAAGAAGUAGUGGAAAAUCCUACCAUACAGAAAGACGUUCUUGAGUGUAAUGUGAAAACUACCGAAGUUGUAGGAGACAUUAUACUUAAACCAGCAAAUAAUAGUUUAAAAAUUACAGAAGAGGUUGGCCACACAGAUCUAAUGGCUGCUUAUGUAGACAAUUCUAGUCUUACUAUUAAGAAACCUAAUGAAUUAUCUAGAGUAUUAGGUUUGAAAACCUUGCUACUCAUGGUUUAGCUGCUGUUAAUAGUGUCCCUUGGGAUACUAUAGCUAAUUAUGCUAAGCCUUUUCUUAACAAAGUUGUUAGUACAACUAUAUGGUUACACGGUGUUUAAACCGUGUUUGUACUAAUUAUAUGCCUUAUUUUCUUUACUUUAUUGCUACAAUUGUGUACUUCUAGAAGUACAAAUUCUAGAAUUAAAGCAUCUAUGCCGACUACUAUAGCAAAGAAUACUGUUAAGAGUGUCGGUAAAUUUUGUCUAGAGGCUUCAUUUAAUUAUUUGAAGUCACCUAAUUUUUCUAAACUGAUAAUAUUAUAAUUUGGUUUUUACUAUUAAGUGUUUGCCUAGGUUUUAAUCUACUCACAUCGCUGCUUAGGUGUUUUAAUGUCUAAUUUAGGCAUGCCUUCUUACUGUACUGGUUACAGAGAAGGCUAUUUGAACUUUACUAAUGUCACUAUUGCAACCUACUGUACUGGUUCUAUACCUUGUAGUGUUUGUCUUAGUGGUUUAGAUUCUUUAGACACCUAUCCUUCUUUAGAAACUAUACAAAUUACCAUUCAUCUUUAAAUGGGAUUUAACUGCUCUUGGCUUAGUUGCAGAGUGGUUUUGGCAUAUAUUCUUCACUAGGUUUUUAUGUACUUGGAUUGGCUGCAAUCAUGCAAUUGUUUUCAGCUAUUUUGCAGUACAUUUAUUAGUAAUUCUUGGCUUAUGUGGUUAAUAAUUAAUCUUGUACAAAUGGCCCCGAUUUCAGCUAUGGUUAGAAUGUACAUCUUCUUUGCAUCAUUUUAUUAUGUAUGGAAAAGUUAUGUGCAUGUUGUAGACGGUUGUAAUUCAUCAACUUGUAUGAUGUGUUACAAACGUAAUAGAGCAACAAGAGUCGAAUGUACAACUAUUGUUAAUGGUGUUGAAGGUCCUUUUAUGUCUAUGCUAAUGGAGGUAAAGGCUUUGCAAACUACACAAUUGGAAUUGUGUUAAUUGUGAUACAUUCUGUGCUGGUAGUACAUUUAUUAGUGAUGAAGUUGCGAGAGACUUGUCACUACAGUUUAAAAGACCAAUAAAUCCUACUGACCAGUCUUCACAUCGUUGAUAGUGUUACAGUGAAGAAUGGUUCCAUCCAUCUUUACUUUGAUAAAGCUGGUCAAAAGACUUAUGAAAGACAUUCUCUCUCAUUUUGUUAACUUAGACAACCUGAGAGCUAAUAACACUAAAGGUUCAUUGCCUAUUAAUGUUAUAGUUUUUGAUGGUAAAUCAAAAUGUGAAGAAUCAUCUGCAAAAUCAGCGUCUGUUUACUACAGUCAGCUUAUGUGUCAACCUAUACUGUUACUAGAUCAGGCAUUAGUGUCUGAUGUUGGUGAUAGUGCGGAAGUUGCAGUUAAAAUGUUUGAUGCUUACGUUAAUACGUUUCAUCAACUUUAACGUACCAAUGGAAAACUCAAAACACUAGUUGCAACUGCAGAAGCUGAACUUGCAAAGAAUGUGUCCUUAGACAAUGUCUUAUCUACUUUAUUUCAGCAGCUCGGCAAGGGUUUGUUGAUUCAGAUGUAGAAACUAAAGAUGUUGUUGAAUGUCUUAAAUUGUCACAUCAAUCUGACAUAGAAGUUACUGGCGAUAGUUGUAAUAACUAUAUGUCACCUAUAACAAAGUUGAAAACAUGACACCCCGUGACCUUGGUGCUUGUAUUGACUGUAGUGCGCGUCAUAUUAAUGCGCAGGUAGCAAAAAGUCACAACAUUGCUUUGAUAUGGAACGUUAAAGAUUUCAUGUCAUUGUCUGAACAACUACGAAAACAAAUACGUAGUGCUGCUAAAAAGAAUAACUUACCUUUAAGUUGACAUGUGCAACUAGACAAGUUGUUAAUGUUGUAACAACAAAGAUAGCACUUAAGGGUGGUAAAAUUGUUAAUAAUUGGUUGAAGCAGUUAAUUAAAGUUACACUUGUGUUCCUUUUGUUGCUGCUAUUUUCUAUUUAAUAACACCUGUUCAUGUCAUGUCUAAACAUACUGACUUUCAAGUGAAAUCAUAGGAUACAAGGCUAUUGAUGGUGGUGUCACUCGUGACAUAGCAUCUACAGAUACUUGUUUGCUAACAAACAUGCUGAUUUUGACACAUGGUUUAGCCAGCGUGGUGGUAGUUAUACUAAUGACAAAGCUUGCCCAUUGAUUGCUGCAGUCAUAACAAGAGAAGUGGGUUUGUCGUGCCUGGUUUGCCUGGCACGAUAUUACGCACAACUAAUGGUGACUUUUUGCAUUUCUUACCUAGAGUUUUUAGUGCAGUUGGUAACAUCUGUUACACACCAUCAAACUUAUAGAGUACACUGACUUUGCAACAUCAGCUUGUGUUUUGGCUGCUGAAUGUACAAUUUUAAAGAUGCUUCUGGUAAGCCAGUACCAUUGUUAUGAUACCAAUGUACUAGAAGGUUCUGUUGCUUAUGAAAGUUUACGCCCUGACACACGUUAUGUGCUCAUGGAUGGCUCUAUUAUUCAAUUUCCUAACACCUACCUUGAAGGUUCUGUUAGAGUGGUAACAACUUUUGAUUCUGAGUACUGUAGGCACGGCACUUGUGAAAGAUCAGAAGCUGGUGUUUGUGUAUCUACUAGUGGUAGAUGGGUACUUAACAAUGAUUAUUACAGAUUUUACCAGGAGUUUUCUGUGGUGUAGAUGCUGUAAAUUUACUUACUAAUAUGUUUACACCACUAAUUCAACCUAUUGGUGCUUUGGACAUAUCAGCAUCUAUAGUAGCUGGUGGUAUUGUAGCUAUCGUAGUAACAUGCCUUGCCUACUAUUCUAUGAGGUUUAGAAGAGCUUUUGGUGAAUACAGUCAUGUAGUUGCCUUUAAUACUUUACUAUUCCUUAUGUCAUUUCACUGUACUUUGUUUAACACCAGUUUACUCAUUCUUACCUGGUGUUUAUUCUGUUAUUUACUUGUACUUGACAUUUUAUCUUACUAAUGAUGUUUUCUUUUUUAGCACAUAUUCAGUGGAUGGUUAUGUUCACACCUUUAGUACCUUUCUGGAUAACAAUUGCUUAUAUCAUUUGUAUUUCCACAAAGCAUUUCUAUUGGUUUUAGUAAUUACCUAAAGAGACGUGUAGUCUUUAAUGGUGUUUCCUUUAGUACUUUGAAGAAGCUGCGCUGUGCACCUUUUUGUUAAAUAAAGAAAUGUAUCUAAAGUUGCGUAGUGAUGUGCUAUUACCUCUUACGCAAUAUAAUAGAUACUUAGCUUUUAUAAUAAGUACAAGUAUUUUAGUGGAGCAAUGGAUACAACUAGCUACAGAGAAGCUGCUUGUUGUCAUCUCGCAAAGGCUUUCAAUGACUUCAGUAACUCAGGUUCUGAUGUUUCUUACCAACCACACAAACCUCUAUCACCUCAGCUGUUUGCAGAGUGGUUUUAGAAAAUGGCAUUCCCAUCUGGUAAAGUUGAGGGUUGUAUGGUACAAGUAACUUGUGGUACAACUACACUUAACGGUCUUUGGCUUGAUGACGUAGUUUACUGUCCAAGACAUGUGAUCUGCACCUCUGAAGACAUGCUUAACCCUAAUUAUGAAGAUUUACUCAUUCGUAAGUCUAAUCAUAAAUUUCUUGGUACAGGCUGGUAAUGUUCAACUCAGGGUUAUUGGACAUUCUAUGCAAAAUUGUGUACUUAAGCUUAAGGUUGAUACAGCCAAUCCUAAGACACCUAAGUAUAAGUUUGUUCGCAUUCAACCAGGACAGACUUUUCAGUGUUAGCUUGUUACAAUGGUUCACCAUCUGGUGUUUACCAAUGUGCUAUGAGGCCCAAUUUCACUAUUAAGGGUUCAUUCCUUAAUGGUUCAUGUGGUAGUGUUGGUUUUAACAUAGAUUAUGACUGUGUCUUUUUUGUACAUGCACCAUAUGGAAUUACCAACUGGAGUUCAUGCUGGCACAGACUUAGAAGGUAACUUUAUGGACCUUUGUUGACAGGCAAACAGCACAAGCAGCUGGUACGGACACAACUAUUACAGUUAAUGUUUUAGCUUGGUUGUACGCUGCUGUUAUAAAUGGAGACAGGUGGUUCUCAAUCGAUUUACCACAACUCUUAAUGACUUUAACCUUGUGGCUAUGAAGUACAAUUAUGACUCUAACACAAGACCAUGUUGACAUACUAGGACCUCUUCUGCUCAAACUGGAAUUGCCGUUUUAGAUAUGUGUGCUUCAUUAAAAGAAUUCUGCAAAAUGGUAUGAAUGGACGUACCAUUGGGUAGUGCUUUAUUAGAAGAUGAAUUUACACCUUUUGAUGUUGUUAGACAAUGCUCAGGUGUUACUUUCCAAAGUGCAGUGAAAAGAACAAUCAAGGGUCACACCACUGGUUGUUACUCACAAUUUUGACUUCACUUUAGUUUAGUCCAGAGUACUCAAUGGUCUUUGUUCUUUUUUGUAUGAAAUGCCUUUUUACCUUUUGCUAUGGGUAUUAUUGCUAUGUCUGCUUUGCAAUGAUGUUUGUCAAACAUAAGCAUGCAUUCUCUGUUUGUUUUUGUUACCUUCUCUGCCACUGUAGCUUAUUUUAAUAUGGUCUAUAUGCCUGCUAGUUGGGUGAUGCGUAUUAUGACAUGGUUGGAUAUGGUUGAUACUAGUUUGUCUGGUUUUUAAGCUAAAAGACUGUGUUAUGUAUGCAUCAGCUGUAGUGUUACUAAUCCUUAUGACAGCAAGAACUGUGUAUGAUGAUGGUGCUAGGAGAGUGUGGACACUUAUGAAUGUCUUGACACUCGUUUAUAAAGUUUAUUAUGGUAAUGCUUUAGAUCAAGCCAUUUCCAUGUGGGCUCUUAUAAUCUUUGUUACUUCUAACUACUCAGGUGUAGUUACAACUGUCAUGUUUUGGCCAGAGGUAUUGUUUUAUGUGUGUUGAGUAUUGCCCUAUUUUUCAUAACUGGUAAUACACUUCAGUGUAUAAUGCUAGUUUAUUGUUUCUUAGGCUAUUUUUGUACUUGUUACUUUGGCCUCUUUGUUUACUCAAUCGCUAUUUAGACUGACUCUUGGUGUUUAUGAUUACUUAGUUCUACACAGGAGUUUAGAUAUAUGAAUUACAGGGACUACUCCACCCAAGAAUAGCUAGAUGCCUUCAAACUCAACAUUAAAUUGUUGGGUGUUGGUGGCAAACCUUGUAUCAAAGUAGCCACUGUACAGUCUAAAAUGUCAGAUGUAAAGUGCACAUCAGUAGUCUUACUCUCAGUUUUGCAACAACUCAGAGUAGAAUCAUCAUCUAAAUUGUGGGCUCAAUGUGUCCAGUUACACAAUGACAUUCUUAGCUAAAGAUACAUGAAGCCUUUGAAAAAUGGUUUACUUCUCUGUUUUGCUUUCCAUGCAGGGUGCUGUAGACAUAAACAAGCUUUGUGAAGAAAUGCUGGACAACAGGGCAACCUUACAAGCUAUAGCCUCAGAGUUUAGUUCCUUCCAUCAUAUGCAGCUUUUGCUACUGCUCAAGAAGCUUAUGAGCAGGCUGUUGCUAAUGGUGAUUCUGAAGUUGUUCUUAAAAAGUUGAAGAAGUCUUUGAAUGUGGCUAAAUCUGAAUUUGACCGUGAUGCAGCCAUGCAACGUAAGUUGGAAAAGAUGGCUGAUCAAGCUAUGACCCAAAUGUAUAAACAGGCUAGAUCUGAGGACAAGAGGGCAAAAGUUACUAGUGCUAUGCAGACAAUGUUCACUAUGCUUAGAAAGUUGGAUAAUGAUGCACUCAACAACAUUAUCAACAAUGCAAGAGAUGGUUGUGUUCCCUUGAACAUAAUACUCUCACAACAGCAGCCAAACUAAUGGUUGUCAUACCAGACUAUAACACAUAAAAAUACGUGUGAUGGUACAACAUUUACUUAUGCAUCAGCAUUGUGGGAAAUCCAACAGGUUGUAGAUGCAGAUAGUAAAAUUGUUCAACUUAGUGAAAUUAGUAUGGACAAUUUACCUAAUUUAGCAUGGCCUCUUAUUGUAACAGUUCUAAGGCCAAUUCUGCUGUCAAAUUACAGAAUAAUGAGCUUAGUCCUGUUGCACUACGACAGAUGUCUUGUGCUGCCGGUACUACACAAACUGCUUGCACUGAUGACAAUGCGUUAGCUUACUACAACACAACAAAGGGAGGUAGGUUUGUACUUGCACUGUUAUCCGAUUUACAGGAUUUGAAAUGGGCUAGAUUCCCUAAGAGUGAUGGAACUGGUACUAUCUAUACAGAACUGGACCACCUUGUAGGUUUGUUACAGACACCAAAGGUCCUAAAGUGAAGUAUUUAUACUUUAUUAAAGGAUUAAACAACCUAAAUAGAGGUAUGGUACUUGGUAGUUUAGCUGCCACAGUACGUCUACAAGCUGGUAAUGCAACAGAAGUGCCUGCCAAUUCAACUGUAUUAUCUUCUGUGCUUUGCUGUAGAUGCUGCUAAAGCUUACAAAGAUUAUCUAGCUAGUGGGGACAACCAAUCACUAAUUGUGUUAAGAUGUUGUGUACACACUGGUACUGGUCAGGCAAUAACAGUUACACCGGAAGCCAAUAUGGAUCAAGAAUCCUUUGGUGGUGCAUCGUGUUGUCUGUACUGCCGUUGCCACAUAGAUCAUCCAAAUCCUAAAGGAUUUGUGACUUAAAAGGUAAGUAUGUACAAAUACCUACAACUUGUGCUAAUGACCCUGUGGGUUUACACUUAAAACACAGUCUGUACCGUCUGCGGUAUGUGGAAAGGUUAUGGCUGUAGUUGUGAUCAACUCCGCGAACCCAUGCUUCAGUCAGCUGAUGCACAAUCGUUUUUAAACGGGUUUGCGGUGUAAGUGCAGCCCGUCUACACCGUGCGGCACAGGCACUAGUACUGAUGUCGUAUACAGGGCUUUUGACAUAUACAAUGAUAAAGUAGCUGGUUUUGCUAAAUUCCUAAAACUAAUUGUUGUCGCUUCCAAGAAAAGGACGAAGAUGACAAUUUAAUUGAUUCACUUUGUAGUUAAGAGACACACUUUCUCUAACUACCAACAUGAAGAAACAAUUUAUAAUUUACUUAAGGAUUGUCCAGCUGUUGCUAAACAUGACUUCUCUAAGUUUUAGAAUAGACGGUGACAUGGUACCACAUAUCACGUCAACGUCUUACUAAAUACAAUGGCAGACCUCGUCUAUGCUUUAAGGCAUUUUGAUGAAGGUAAUUGUGACACAUUAAAGAAAUACUUGUCACAUACAAUUGUUGUGAUGAUGAUUAUUCAAUAAAAAGGACUGGUAUGAUUUUGUAGAAAACCCAGAUAUAUUACGCGUAUACGCCAACUUAGGUGAACGUGUACGCCAAGCUUUGUUAAAAACAGUACAAUUUUGUGAUGCCAUGCGAAAUGCUGGUAUUGUUGGUGUACUGACAUUAGAUAAUCAAGAUCUCAAUGGUAACUGGUAUGAUUUCGGUGAUUUCAUACAAACCACGCCAGGUAGUGGAGUUCCUGUUGUAGAUUCUUAUUAUUCAUUGUUAAUGCCUAUAUUAACCUUGACCAGGGCUUUAACUGCAGAGUCAUGUUGACACUGACUUAACAAAGCCUUACAUUAAGUGGGAUUUGUUAAAAUAUGACUUCACGGAAGAGAGGUUAAAACUCUUUGACCGUUAUUUUAAAUAUUGGGAUCAGACAUACACCCAAAUUGUGUUAACUGUUUGGAUGACAGAUGCAUUUGCAUUGUGCAAACUUUAAUGUUUUAUUCUCUACAGUGUUCCCACCUACAAGUUUUGGACCACUAGUGAGAAAAAUAUUUGUUGAUGGUGUUCCAUUUGUAGUUUCAACUGGAUACACUUCAGAGAGCUAGGUGUUGUACAUAAUCAGGAUGUAAACUUACAUAGCUCUAGACUUAGUUUUAAGGAAUUACUUGUGUAUGCUGCUGACCCUGCUAUGCACGCUGCUUCUGGUAAUCUAUUACUAGAUAAACGCACUACGUGCUUUCAGUAGCUGCACUUACUAACAAUGUUGCUUUCAAACUGUCAAACCCGGUAAUUUUAACAAAGACUUCUAUGACUUUGCUGUGUCUAAGGUUUUCUAAGGAAGGAAGUUCUGUUGAAUUAAACACUUUCUUUGCUCAGGAUGGUAAUGCUGCUAUCAGCGAUUAUGACUACUAUCGUUAUAAUCUACCAACAAUGUGUGAUAUCAGACAACUACUAUUUGUAGUUGAAGUUGUUGAUAAGUACUUUGAUUGUUACGAUGGUGGCUGUAUUAAUGCUAACCAAGUCAUCGUCAACAACCUAGACAAAUCAGCUGGUUUCCAUUUAAUAAAUGGGUAAGGCUAGACUUUAUUAUGAUUCAAUGAGUUAUGAGGAUCAAGAUGCACUUUCGCAUAUACAAAACGUAAUGUCAUCCCUACUAUAACUCAAAUGAAUCUUAAGUAUGCCAUUAGUGCAAAGAAUAGAGCUCGCACCGUAGCUGGUGUCUCUAUCUGUAGUACUAUGACCAAUAGACAGUUUCAUCAAAAAUUAUUGAAAUCAAUAGCCGCCACUAGAGGAGCUACUGUAGUAAUUGGAACAAGCAAAUUCUAUGGUGGUUGGCACAACAUGUUAAAACUGUUUAUAGUGAUGUAGAAAACCCACCUUAUGGGUUGGGAUUAUCCUAAAUGUGAUAGAGCCAUGCCUAACAUGCUUAGAAUUAUGGCCUCACUUGUUCUUGCUCGCAAACAUACAACGUGUUGUAGCUUGUCACACCGUUUUAUAGAUUAGCUAAUGAGUGUGCUCAAGUAUUGAGUGAAAUGGUCAUGUGUGGCGGUUCACUAUAUGUUAAACCAGGUGGAACCUCAUCAGGAGAUGCCACAACUGCUUAUGCUAAUAGUGUUUUUAACAUUUGUCAAGCUGUCACGGCCAAUGUUAAUGCACUUUUUAUCUACUGAUGGUAACAAAAUUGCCGAUAAGUAUGUCCGCAAUUUACAACACAGACUUUAUGAGUGUCUCUAUAGAAAUAGAGAUGUUGACACAGACUUUGUGAAUGAGUUUUACGCAUAUUUGCGUAAACAUUUCUCAAUGAUGAUACUCUUGACGAUGCUGUUGUGUGUUCAAUAGCACUUAUGCAUCUCAAGGUCUAGUGGCUAGCAUAAAGAACUUUAAGUCAGUUCUUUAUUAUCAAAACAAUGUUUUAUGUCUGAAGCAAAAUGUUGGACUGAGACUGACCUUACUAAAGGACCUCAUGAAUUUUGCUCUCAACAUACAAUGCUAGUUAAACAGGGUGAUGAUUAUGUGUACCUUCCUUACCCAGAUCCAUCAAGAACCAAGGGCCGGCUGUUUGUAGAUGAUAUCAAAACAGAUGGUACACUAUGAUUGAACGGUUCGUGUCUUUAGCUAUAGAUGCUUACCCACUUACUAAACAUCCUAAUCAGGAGUAUGCUGAUGUCUUCAUUUGUACUUACAAUACAUAAGAAAGCUACAUGAUGAGUUAACAGGACACAUGUUAGACAUGUAUUCUGUUAUGCUUACUAAUGAUAACACUUCAAGGUAUUGGGAACCUGAGUUUUAUGAGGCUAUGUACACACCGCAUACAGUCUACAGGCUGUUGGGGCUUGUGUUCUUUGCAAUUCACAGACUUCAUUAAGAUGUGGUGCUUGCAUACGUAGACCAUUCUUAUGUUGUAAAUGCUGUUACGACCAUGUCAUAUCAUCAUCACAAAUUAGUCUUGUCUGUUAAUCCGUAUGUUUGCAAUGCUCCAGGUUGUGAUGUCACAGAUGUGACUCAACUUUACUUAGGAGGUAUGAGCUAUUAUUGUAAAUCCUAAACCACCCAUUAGUUUCCAUUGUGUGCUAAUGGACAAGUUUUUGGUUUAUAUAAAAUACAUGUGUUGGUAGCGAUAAUGUUACUGACUUUAAUGCAAUUGCAACAUGUGACUGGACAAAUGCUGGUGAUUACAUUUUAGCUAACACCUGUACUGAAAGACUCAAGCUUUUGCAGCAGAAACGCUCAAAGCUACUGAGGAGACAUUUAAACUGUCUUAUGGUAUUGCUACUGUACGUGAAGUGCUGUCUGACAGAGAAUUACAUCAUGGGAAGUUGGUAAACCUAGACCACCACUUAACCGAAAUUAUGUCUUACUGGUUAUCGUGUAACUAAAACAGUAAAGUACAAAUAGGAGAGUACACCUUUGAAAAAGGUGACUAUGGUGAUGCUGUUGUUUACCGAGGUACAACAAUUACAAAUUAAAUGUUGGUGAUUAUUUUGUGCUGACAUCAUACAGUAAUGCCAUUAAGUGCACCUACACUAGUGCCACAAGAGCACUAUGUUAGAAUUACUGGCUUAUACCCAACACUCAAUAUCUCAGAUGAGUUUUCUAGCAAUGUUGCAAAUUAUCAAAAGGUUGGUAUGCAAAAGUAUUUACACUCCAGGACCACCUGGUACUGGUAAGAGUCAUUUUGCUAUUGGCCUAGCUUUCUACUACCUGCUCGCAUAGUGUAUACAGCUUGCUCAUGCCGCUGUUGAUGCACUAUGUGAGAAGGCAUUAAAAUAUUUGCCUAUAGAUAAAUGUAGUAGAAUUAUACCCGACGUGCUCGUGUAGAGUGUUUUGAUAAAUUCAAAGUGAAUUCAAUUAGAACAGUAUGUCUUUGUACUGUAAAUGCAUUGCCUGAGACGACAGCAGAUAUAGUUGUCUUUGAUGAAAUUCAAUGGCCACAAAUUAUGAUUUGAGUGUUGUCAAUGCCAGAUUACGUGCUAAGCACUAUGUGUACAUUGGCGACCCUGCUCAAUUACCUGCACCACGCACAUUGCUAACUAAGGGCACACUAGAACCAGAAUAUUCAAUUCAGUGUGUAGACUUAUGAAAACUAUAGGUCCAGACAUGUUCUCGGAACUUGUCGGCGUUGUCCUGCUGAAAUUGUUGACACUGUGAGUGCUUUGGUUUAUGAUAAUAAGCUUAAAGCACAUAAAGACAAAUCAGCUCAAUGCUUUAAAAUGUUUAUAAGGGUGUUAUCACGCAUGAUGUUCAUCUGCAAUUAACAGGCCACAAAUAGGCGUGGUAAGAGAAUUCCCUACGUAACCCUGCUUGGAGAAAAGCUGUCUUUAUUUCACCUUAUAAUUCACAGAAUGCUGUAGCCUCAAAGAUUUUGGGACUACCAACUCAAACUGUUGAUUCAUCAGGGCUCAGAAUAUGACUAUGUCAUUCACUCAAACCACUGAAACAGCUCACUCUUGUAAUGUAAACAGAUUUAAUGUUGCUAUUACCAGAGCAAAAGUAGGCAUACUUUGCAUAAUGUCUGAUAGAGACCUUUAUGACAAGUUGCAAUUUACAAGUCUUGAAAUUCCAAGGAAUGUGGCAACUUUACAAGCUGAAAAUGUAACAGGACUCUUUAAAGAUUGUAGUAAGGUAAUCACUGGGUUACAUCCUACACAGGCACCUCACACCUCAGUGUUGACACUAAAUUCAAAACUGAAGGUUUAUGUGUUGACAUACCUGGCAUACCUAAGGACAUGACCUAUAGAAGACUCAUCUCUAUGAUGGGUUUUAAAAUGAAUUAUCAAGUUAAUGGUUACCCUAACAUGUUUAUCACCCGCGAAGAAGCUAUAAGACAUGUACGUGCAUGGAUUGGCUUCGAUGUCGAGGGUGUCAUGCUACUAGAGAAGCUGUUGGUACCAAUUUACCUUACAGCUAGGUUUUACAGGUGUUAACCUAGUUGCUGUACCUACAGGUUAUGUUGAUACACCUAAUAAUACAGAUUUUUCCAGAGUUAGUGCUAAACCACCGCCUGGAGAUCAAUUUAAACACCUCAUACCACUUAUGUACAAAGGACUUCCUUGGAAUGUAGUGCGUAUAAAGAUUGUACAAAUGUUAAGUGACACACUUAAAAAUCUCUCUGACAGAGUCGUAUUUGUCUUAUGGGCACAUGGCUUUGAGUUGACAUCUAUGAAGUAUUUGUGAAAAUAGGACCUGAGCGCACCUGUUGUCUAUGUGAUAGACGUGCCACAUGCUUUUCCACUGCUUCAGACAUUAUGCCUGUUGGCAUCAUUCUAUUGGAUUUGAUUACGUCUAUAAUCCGUUUAUGAUUGAUGUUCAACAAUGGGUUUUACAGGUAACCUACAAAGCAACCAUGAUCUGUAUUGUCAAGUCCAUGGUAAUGCACAUGUAGCUAGUUGUGAUGCAAUCAUGACUAGGUGUCUAGCUGUCCACGAGUGCUUUGUUAAGCGUGUUGACUGGACUAUUGAAUAUCCUAUAAUUGGUGAUGAACUGAAGAUUAAUGCGGCUUGUAGAAAGGUUCAACACAUGGUUGUUAAAGCUGCAUUAUUAGCAGACAAAUUCCCAGUUCACGACAUUGGUAACCCUAAAGCUAUUAAGUGUGUACCUCAAGCUGAUGUAGAAUGGAAGUUCUAUGAUGCACAGCCUUGUAGUGACAAAGCUUAUAAAAUAGAAGAAUUAUUCUAUUCUUAUGCCACACAUUCUGACAAAUUCACAGAUGGUGUAUGCCUAUUUGGAAUUGCAAUGUCGAUAGAUAUCCUGCUAAUUCCAUUGUUUGUAGAUUUGACACUAGAGUGCUAUCUAACCUUAACUUGCCUGGUUGUGAUGGUGGCAGUUUGUAUGUAAAUAAACAUGCAUUCCACACCAGCUUUUGAUAAAAGUGCUUUGUUAAUUUAAAACAAUUACCAUUUUUAUACUUUGACAGUCCAUGUGAGUCUCAUGGAAAACAAGUAGUGUCAGAUAUAGAUUAUGUACCACUAAGUCUGCUACGUGUAUAACACGUUGCAAUUUAGGUGGUGCUGUCUGUAGACAUCAUGCUAAUGAGUACAGAUUGUAUCUCGAUGCUUAUAACAUGAUGAUCUCAGCUGGCUUUAGCUUGUGGGUUUACAAACAAUUUGAUACUUAUAACCUCUGGAACACUUUACAAGACUUCAGAGUUUAGAAAAUGUGGCUUUAAUGUUGUAAAUAAGGGACACUUUGAUGGACAACAGGGUGAAGUACCAGUUUUAUCAUUAAUAACACUGUUUACACAAAAGUUGAUGGUGUUGAUGUAGAAUUGUUUGAAAAUAAAACAACAUUACCUGUUAAUGUAGCAUUUGAGCUUUGGGCUAAGCGCAACAUUAAACCAGUACCAGAGGUGAAAAUACUCAAUAAUUUGGGUGUGGACAUUGCUGCUAAUACUGUGAUCUGGGACUACAAAAGAGAUGCUCCAGCACAUAUAUCUACUAUUGGUGUUUGUUCUAUGACUGACAUAGCCAAGAAACCAACUGAAACGAUUGUGCCCACUCACUGUUUUUUUGAUGGUAGAGUUGAUGGUCAAGUAGACUUAUUUAGAAAUGCCCGUAAUGGUGUUCUUAUUACAGAAGGUAGUGUUAAAGGUUUACAACCAUCUGUAGGUCCCAAACAAGCUAGUCUUAAUGGAGUCACAUUAAUUGGAGAAGCCGUAAAAACACAGUUCAAUUAUUAUAAGAAAGUUGAUGGUGUUGUCCAACAAUUACCUGAAACUUACUUACUCAGAGUAGAAAUUUACAAGAAUUUAAACCCAGGAGUCAAAUGGAAAUUGAUUUCUUAGAAUUAGCUAUGGAUGAAUUCAUUGAACGGUAUAAAUUAGAAGGCUAUGCCUUCGAACAUAUCGUUUAGAGAUUUUAGUCAUAGUCAGUUAGGUGGUUUACAUCUACUGAUUGGACUAGCUAAACGUUUAAGGAAUCACCUUUUGAAUUAGAAGAUUUUAUUCCUAUGGACAGUACAGUUAAAAACUAUUCAUAACAGAUGCGCAAACAGGUUCAUCUAAGUGUGUGUGUUCUGUUAUUGAUUUAUUACUUGAUGAUUUUGUUGAAAUAAUAAAAUCCCAAGAUUUAUCUGUAGUUCUAAGGUUGUCAAAGUGACUAUUGACUAUACAGAAAUUUAUUUAUGCUUUGGUGUAAAGAUGGCCAUGUAGAAACAUUUUACCCAAAAUUACAAUUAGUCAAGCGUGGCAACCGGGUGUUGCUAUGCCUAAUUUACAAAAUGCAAAGAAUGCUAUUAAAAAAGUGUGACCUUCAAAAUUAUGGUGAUAGUGCAACAUUACCUAAAGGCAUAAUGAUGAAUGUCGCAAAAUAUACUCAACUGUGUCAAUAUUUAAACACAUUAACAUUAGCUGUACCCUAUAAUAUGAGAGUUAUACAUUUUGGUGCUGGUUCUGAUAAAGGAGUUGCACCAGGUACAGCUGUUUUAAGACAGUGGUUGCCUACGGGUACGCUGCUUGUCGAUUCAGAUCUUAAUGACUUUGUCUCUGAUGCAGAUUCAACUUUGAUUGGUGAUUGUGCAACUGUACAUACAGCUAAUAAAUGGGAUCUCAUUAUUAGUGAUAUGUACGACCCUAAGACUAAAAAUGUUACAAAAGAAAAUGACUCUAAGAGGGUUUUCCUUACAUUUGUGGGUUUAUACAACAAAAGCUAGCUUUGGAGGUUCCGUGGCUAUAAAGAUAACAGAACAUUCUUGGAAUGCUGAUUUUUAUAAGCUCAUGGGACACUUCGCAUGGUGGACAGCCUUUGUUACUAAUGUGAAUGCGUCAUCAUCUGAAGCAUUUUAAUUGGAUGUAAUUAUCUUGGCAAACCACGCGAACAAAUAGAUGGUUAUGUCAUGCAUGCAAAUUACAUAUUUGGAGGAAUACAAAUCCAAUUCAGUUGUCUUCCUAUUCUUUAUUUGACAUGAGUAAAUUUCCCCUUAAAUUAAGGGUACUGCUGUUAUGUCUUAAAAGAAGGUCAAAUCAAUGAUAUGAUUUUAUCUUCUUAGUAAAGGUAGACUUAUAAUUAGAGAAAACAACAGAGUUGUUAUUUCUAGUGAUGAUCUUGUUAACACUAAACGAACAAUGUUUGUUUUUUUUUUUAUUGCCACUAGUCUCUAGUCAGUGUGUUAAUCUUACAACCAGAACUCAAUUACCCCUGCAUACACUAAUUCUCACACGUGGUGUUUAUUACCCUGACAAAGUUUUCAGAUCCUCAGUUUUACUUCAACUCAGGACUUGUCUUACCUUUUUUUCCAAUGUUACUUGGUUCCAUGCUAUACAUGUCUUGGGACCAAUGGUACUAAGAGGUUUGAUAACCCUGUCCUACCAUUUAAUGAUGGUGUUUAUUUUGCUUCCACUGAGAAGUCUAACAUAAUAAGAGGCUGGAUUUUGGUACUACUUUAGAUUCGAAGACCCAGUCCCUACUUAUUGUUAAUAACGCUACUAAUGUUGUUAUUAAAGUCUGUGAAUUUCAAUUUUGUAAUGAUCCAUUUUUGGGUGUUUAUUACCACAAAACAACAAAAGUUGGAUGGAAAGUGAGUUCAGAGUUUAUUCUAGUGCGAAUAAUUGCACUUUGAAUAUGUCUCUCAGCCUUUCUUAUGGACCUUGAAGGAAAACAGGGUAAUUCAAAAAUCUUAGGGAAUUUGUGUUUAAGAAUAUUGAUGGUUAUUUUAAAAUAUAUUUAAGCACACGCCUAUUAAUUUAGUGCGUGAUCUCCCUCAGGGUUUUUCGGCUUUAGAACCAUUGGUAGAUUUGCCAAUAGGUAUUAACAUCACUAGGUUCAAACUUUACUUGCUUUACAUAGACGUUAUUUGACUCCUGGUGAUUUUCUUCAGGUUGGACAGCUGGUGCUGCAGCUUAUUAUGUGGGUUAUCUUCAACCAAGGACUUUCUAUUAAAAUAUAAUGAAAAUGGAACCAUUACAGAUGCUGUAGACUGUGCACUUGACCCUCUCUCAGAAACAAAGUGUACGUUGAAAUCCUCACUGUAGAAAAGGAAUCUAUCAAACUUCUAACUUUAGAGUCCAACCAACAGAAUCUAUUGUUAGAUUUCCUAAUAUUACAAACUUGUGCCCUUUUGGUGAAGUUUUUAACGCCACCAGAUUUGCAUCUGUUUAUGCUUGGAACAGGAAGAGAAUCAGCAACUGUGUUGCUGAUUAUUCUGUCCUAUAUAAUUCCGCAUCAUUUUCCACUUUAAGUGUUAUGGAGUGUCUCCUACUAAAUUAAAUGAUCUCUGCUUUACUAAUGUCUAUGCAGAUUCAUUUGUAAUUAGAGGUGAUGAAGUCAGACAAAUCGCUCCAGGGCAAACUGGAAAGAUUGCUGAUUAUAAUUAUAAAUUACCAGAUGAUUUUACAGGCUGCGUUAUAGCUUGGAAUUCUAACAAUCUUGAUUCUAAGGUUGGUGGUAAUUAUAAUUACCUGUAUAGAUUGUUAGGAAGUCUAAUCUCAAACCUUUUGAGAGAGAUAUUUCAACUGAAAUCUAUCAGGCCGGUAGCACACCUUGUAAUGGUGUUGAAGGUUUAAUUGUUACUUUCUACAAUCAUAUGGUUUCCAACCCACUAAUGGUGUUGGUUACCAACCAUACAGAGUAGUAGUACUUCUUUGAACUUCUACAUGCACCAGCAACUGUUUGUGGACCUAAAAAGUCUACUAAUUUGGUUAAAAACAAAUGUGUCAAUUUCAACUCAAUGGUUUAACAGGCACAGGUGUUCUUACUGAGUCUAACAAAAGUUUCUGCCUUUCCAACAAUUUGGCAGAGACAUUGCUGACACUACUGAUGCUGUCCGUGAUCCACAGACACUUGAGAUUCUUGACAUUACACCAUGUUCUUUGGUGGUGUCAGUGUUAUAACACCAGGAACAAAUACUUCUAACCAGGUUGCUGUUCUUUAUCAGGAUGUUAACUGCACAGAAGUCCCUGUUGCUAUUCAUGCAGAUCAACUUACUCCUACUUGGCGUGUUUAUUCUACAGGUUCUAAUGUUUUCAAACACGUGCAGGCUGUUUAAUAGGGGCUGAACAUGUCAACAACUCAUAUGAGUGUGACAUACCCAUUGGUGCAGGUAUAUGCGCUAGUUAUCAGACUCAGACUAAUUCCUCAGCGGGCACGUAGUGUAGCUAGUCAAUCCAUCAUUGCCUACACUAUGUCACUUGGUGCAGAAAAUUCAGUUGCUUACUCUAAUAACUCUAUUGCCAUACCCACAAAUUUUACUAUUAGUGUUACCACAGAAAUUCUACCAGUGUCUAUGACCAAGACAUCAGUAGAUUGUACAAUGUACAUUUGUGGUGAUUCAACUGAAUGCAGCAAUCUUUGUUGCAAUAUGGCAGUUUUUGUACACAAUUAAACCGUGCUUUAACUGGAAUAGCUGUUGAACAAGACAAAACACCCAAGAAGUUUUUGCACAAGUCAAACAAAUUUACAAACACCACCAAUUAAAGAUUUUGGUGGUUUUAAUUUUCACAAAUAUUACCAGAUCCAUCAAAACCAAGCAAGAGGUCAUUUAUUGAAGAUCUACUUUCAACAAAGUGACACUUGCAGAUGCUGGCUUCAUCAAACAAUAUGGUGAUUGCCUUGGUGAUAUUGCUGCUAGAGACCUCAUUUGUGCACAAAAGUUUAACGGCCUUACUGUUUUGCCACCUUUGCUCACAGAUGAAAUGAUUGCUCAAUACACUUUGCACUGUUAGCGGGUACAAUCACUUCUGGUUGGACCUUUGGUGCAGGUGCUGCAUUACAAAUACCAUUUGCUAUGCAAAUGGCUUAUAGGUUUAAUGGUAUUGGAGUUACACAGAAUGUUCUCUAUGAGAACCAAAAAUUGAUUGCCAACCAAUUUAAUAGUGCUAUUGGCAAAAUUCAAGACUCACUUUUCCACAGCAAGUGCACUUGGAAAACUUCAAGAUGUGGUCAACCAAAAUGCACAAGCUUUAAACACGCUUGUUAAACAACUUAGCUCCAAUUUGGUGCAAUUCAAGUGUUUUAAAUGAUAUCCUUUCACGUCUUGACAAAGUUGAGGCUGAAGUGCAAAUUGAUAGGUUGAUCACAGGCAGACUUCAAAGUUUGCAGACAUAUGUGACUCAACAAUUAAUUAGAGCUGCAGAAAUCAGAGCUUCUGCUAAUCUUGCUGCUACUAAAAUGUCAGAGUGUGUACUUGGACAAUCAAAAAGAGUUGAUUUUGUGGAAAGGGCUAUCAUCUUAUGUCCUUCCCUCAGUCAGCACCUCAUGGUGUAGUCUUCUUGCAUGUGACUUAUGUCCCUGCACAAGAAAAGAACUUCACAACUGCUCCUGCCAUUUGUCAUGAUGGAAAAGCACACUUUCCUCGUGAAGGUGUCUUGUUUCAAAUGGCACACACUGGUUUGUAACACAAAGGAAUUUUUAUGAACCACAAAUCAUUACUACAGACAACACAUUUGUGUCUGGUAACUGUGAUGUUGUAAUAGGAAUUGUCAACAACACAGUUUAUGAUCCUUUGCAACCUGAAUUAGACUCAUUCAAGGAGGAGUUAGAUAAAUAUUUUAAGAAUCAUACAUCACCAGAUGUUGAUUUAGGUGACAUCUCUGGCAUUAAUGCUUCAGUUGUAAACAUUCAAAAAGAAAUUGACCGCCUCAAUGAGGUUGCCAAGAAUUUAAAUGAAUCUCAUCGACUCCAAGAACUUGGAAAGUAUGAGCAGUAUAUAAAAUGGCCAUGGUACAUUUGGCUAGGUUUUAUAGCUGGCUUGAUUGCCAUAGUAAUGGUGACAAUUAUGCUUUGCUGUAUGACCAGUUGCUGUAGUUGUCUCAAGGGCUGUUGUUCUUGUGGAUCCUGCUGCAAAUUUGAUGAAGACGACAUUGAGCCAGUGCUCAAAGGAGUCAAAUUCAUUACACUAAACGAACUUAUGGAUUUGUUUAUGAGAAUCUCACAAUUGGAACUGUAACUUUGAAGCAAGGUGAAAUCAAGGAUGCUACUCCUUCAGAUUUUGUUCGCGCUACUGCAACGAUACCGAUACAAGCCUCACUCCCUUUCGGAUGGCUUAUUGUUGGCGUUGCACUUCUUGCUGUUUUCAGAGCGCUUCCAAAAUCAUAACCCUCAAAAGAGAUGGCAACUAGCACUCUCCAAGGGUGUUCACUUUGUUUGCAACUUGCUGUUGUUGUUUGUAACAGUUUACUCACACCUUUUGCUCGUUGCUGCUGGCCUUGAAGCCCCUUUCUCUAUCUUUAUGCUUUAGUCUACUUCUUGCAGAGUAUAAACUUUGUAAGAAUAAUAAUGAGGCUUUGGCUUUGCUGGAAAUGCCGUUCCAAAAACCCAUACUUUAUGAUGCCAACUAUUUUCUUUGCUGGCAUACUAAUUGUUACGACUAUUGUAUACCUUACAAUAGUGUAACUCUUCAAUUGUCAUUACUCAGGUGAUGGCACAACAAGUCCUAUUUUGAACAUGACUACCAGAUUGGUGGUUAUACUGAAAAUGGGAAUCUGGAGUAAAAGACUGUGUUGUAUUACACAGUUACUUCACUUCAGACUAUUACCAGCUGUACUCAACUCAAUUGAGUACAGACACUGGUGUUGAACAUGUUACCUUCUCAUCUACAAUAAAAUUGUUGAUGAGCCUGAAGAACAUGUCCAAAUUCACAAUCGACGGUUCAUCCGGAGUUGUUAAUCCAGUAAUGGAACCAAUUUAUGAUGAACCGACGACGACUACUAGCGUGCCUUUGUAAGCACAAGCUGAUGAGUACGAACUUAUGUACUCAUUCGUUUAGAAGAGACAGGUACGUUAAUAGUUAAUAGCGUACUUUUCUUGCUUCGUGGUAUUCUUGCUAGUUACACUAGCCAUCCUUACUGCGCUUCGAUUGUGUGCGUACUGCUGCAAUAUUGUUAACGUGAGUCUUGUAAAACCUUCUUUUACGUUUACUCGUGUUAAAAAUCUGAAUUCUUCUAGAGUUCCUGAUUUCUGGUCUAAACGAACUAAAUAUUAUAUUAGUUUCUGUUUGGAACUUUAAUUUUAGCCAUGGCAGAUUCCAACGGUACUAUUACCGUUGAAGAGCUUAAAAAGCUCUUGAACAAUGGAACCUAGUAAUAGGUUUCCUAUUCCUUACAUGGAUUUGUCUUUACAAUUUGCCUAUGCCAACAGGAAUAGGUUUUUGUAUAUAAUUAAGUUAAUUUUCCUCUGGCUGUUAUGGCCAGUAACUUUAGCUUGUUUGUGCUUGCUGCUGUUUACAGAAUAAAUUGGAUCACCGGUGGAAUUGCUAUCGCAAUGGCUUGUCUUGUAGGCUUGAUGUGGCUCAGCUACUUCAUUGCUUCUUUCAGACUGUUUGCGCGUACGCGUUCCAUGUGGUCAUUCAAUCCAGAAACUAACAUUCUCAACGUGCCACUCCAUGGCACUAUUUUGACCAGACCGCUUCUAGAAAGUGAACUCGUAAUCGGAGCUGUGAUCCUUCGUGGACAUCUUCGUAUUGCUGGACACCAUCUAGGACGCUGUGACAUCAAGGACCUGCCUAAAGAAAUCACUGUUGCUACAUCACGAACGCUUCUUAUUACAAAUUGGGAGCUCGCAGCGUGUAGCAGGUGACUCAGGUUUUGCUGCAUACAGUCGCUACAGGAUUGGCAACUAUAAAUUAAACACAGACCAUUCCAGUAGCAGUGACAAUAUUGCUUUGCUUGUACAGUAAGUGACAACAGAUGUUUCAUCUCGUUGACUUUCAGGUUACUAUAGCAGAGAUAUUACUAAUUAUUAUGAGGACUUUUAAAGUUUCCAUUUGGAAUCUUGAUUACAUCAUAAACCUCAUAAUUAAAAAUUUAUCUAAGUCACUAACUGAGAAUAAAUAUUCUCAAUUAGAUGAAGAGCAACCAAUGGAGAUUGAUUAAACGAACAUGAAAAUUAUUCUUUUCUUGGCACUGAUAACACUCGCUACUUGUGAGCUUUAUCACUACCAAGAGUGUGUUAGAGGUACAACAGUACUUUAAAAGAACCUUGCUCUUCUGGAACAUACGAGGGCAAUUCACCAUUUCAUCCUCUAGCUGAUAACAAAUUUGCACUGACUUGCUUUAGCACUCAAUUUGCUUUUGCUUGUCCUGACGGCGUAAAACACGUCUAUCAGUUACGUGCCAGAUCAGUUUCACCUAAACUGUUCAUCAGACAAGAGGAAGUUCAAGAACUUUACUCUCCAAUUUUUAUUGUUGCGGCAAUAGUGUUUAUAACACUUUGCUCACACUCAAAAGAAAGACAGAAUGAUUGAACUUUCAUUAAUUGACUUCUAUUUGUGCUUUUUAGCCUUUCUGCUAUUCCUUGUUUUAAUUAUGCUUAUUAUCUUUGGUUCUCACUUGAACUGCAAGAUCAUAAUGAAACUUGUCACGCCUAAACGAACAUGAAAUUUCUUGUUUCUUAGGAAUAUCUACAACUGUAGCUGCAUUUCACCAAGAAUGUAGUUUACAGUUAUGUACUCAACAUCAACCAUAUGUAGUUGAUGACCCGUGUCCUAUUCACUUCUAUUCUAAAUGGUAUAUUAGAGUAGGAGCUAGAAAAUCAGCACCUUUAAUUGAAUUGUGCGUGGAUGAGGCUGGUUCUAAAUCACCCAUUCAGUACAUCGAUAUCGGUAAUUAUACAGUUUCCUGUUUACCUUUUACAAUUAAUUGCCAGGAACCUAAAUUGGGUAGUCUUGUAGUGCGUUGUUCGUUCUAUGAAGACUUUAGAGUAUCAUGACGUUCGUGUUGUUUUAGAUUUCAUCUAAACGAACAAACUAAAAUGUCUGAUAAUGGACCCCAAAAUCAGCGAAAUGCACCCCGCAUUACGUUUGGUGGACCUCAGAUUCAACUGGCAGUAACCAGAAUGGAGAACGCAGUGGGGCGCGAUCAAAACAACGUCGGCCCCAAGGUUUACCCAAUAAUACUGCGUCUUGGUUCACCGCUCUCACUCAACAUGGCAAGGAAGACCUUAAAUUCCCUCGAGGACAAGGCGUUCCAAUUAACACCAAUAGCAGUCCAGAUGACCAAAUUGGCUACUACCGAAGAGCUACCAGACGAAUUCGUGGUGGUGACGGUAAAAUGAAAGAUCUCAGUCCAAGAUGGUAUUUCUACUACCUAGGAACUGGGCCAGAAGCUGGACUUCCCUAUGGUGCUAACAAAGACGGCAUCAUAUGGGUUGCAACUGAGGGAGCCUUGAAUACACCAAAAGAUCAUUGGCACCCGCAAUCCUGCUAACAAUGCUGCAAUCGUGCUACAACUUCCAAGGAACAACAUUGCCAAAAGGCUUUACGCAGAAGGGAGCAGAGGCGGCAGUCAAGCCUCUUCUCGUUCCUCAUCACGUAGUCGCAACAGUUUAAGAAAUUCAACUCCAGGCAGCAGUAGGGGAACUUCUCCUGCUAGAAUGGCUGGCAAUGGCGGUGAUGCUGCUCUUGCUUUGCUGCUGCUUGACAGAUUGAACCAGCUUGAGAGCAAAAUGUCUGGUAAAGGCCAACAACAACAAGGCCAAACUGUCACUAAGAAAUUGCUGCUGAGGCUUCUAAGAAGCCUCGGCAAAACGUACUGCCACUAAAGCAUACAAUGUAACACAAGCUUUCGGCAGACGUGGUCCAGAACAAACCCAAGGAAAUUUUGGGGACCAGGAACUAAUCAGACAAGGAACUGAUUACAAACAUUGGCCGCAAAUUGCACAAUUUGCCCCAGCGCUUCAGCGUUUUCGGAAUGUCGCGCAUUGGCAUGGAAGUCACACCUCGGGAACGUGGUUGACCUACACAGGUGCCAUCAAAUUGGAUGACAAAGAUCCAAAUUCAAAGAUCAAGUCAUUUGCUGAAUAAGCAUUGACGCAUACAAAACAUUCCCACCAACAGAGCCUAAAAAGGACAAAAAGAAGAAGGCUGAUGAAACUCAAGCCUUACGCAGAGACAGAAGAAACAGCAAACUGUGACUCUUUUCCUGCUGCAGAUUUGGAUGAUUUUCCAAACAAUUGCAACAAUCCAUGAGCAGUGCUGACUCAACUCAGGCCUAAACUCAUGCAGACCAACAAGGCAGAUGGGCUAUAUAAACGUUUCGCUUUUCCGUUUACGAUAUAGUCUACUCUUGUGCAGAAUGAAUUCUCGUAACUACAUAGCACAAGUAGAUGUAGUUAACUUUAAUCUACAUAGCAAUCUUUAAUCAGUGUGUAACAUUAGGGAGGACUUGAAAGAGCCACCACAUUUCACCGAGGCCACGCGGAGUACGAUCGAGUGUACAGUGAACAAUGCUAGGGAGAGCUGCCUAUAUGGAAGAGCCCUAAUGUGUAAAAUUAAUUUUAGUAGUGCUAUCCCCAUGUGAUUUUAAUAGCUUUUAGGAGAAUGACAAAAACCCCCCCCCCACACACACACCCAUCAUCAUAUCAUCAUCAUCAUACAUCACACCUCCACCACCCACCACCCACCUAAAUAUACCUCUUAACAUACAUCCUCCUCCAUACUCCCUAUCAUCUCAUUUACUAUUAACCUUUUCCUUUUACUACACUCUUUUAUCCCAUCUUCACUCUCAAGCUACACAUAUCAAUUCUAGUACUGCUCUAACAAAAGGUGACGCUAUCAAUACACUAAGAGCCCAAUUGUAAAUUAAGUUCAUAGUGCUAUCCAAUAUUCUAUAACCUAUAGGACACAUAAUUCUACACUCAAUUAGAUACCCUUAAAAAGCAAUAAACGAUAUUAUUAGUGUAAGUGAAGAAACUAUUAUUAGUAGUAAUUAUCAUGCUGAUUACAGUAUGUCAACACAUUGAUGCAGUGCUAUGAGAAUACUCACCUGACAAUGGAAACUUCCCAUGGAAGACGUUGAUUAUGUAUAUGUUCAGCUUUCCAAUCGAAUAGUAUGUGCAAUCAUUUUCAAUAAAAGCACAUAGAAAACAAAUGUCUCAAUAUUUAUCUGACAUUAAAUUAAAAGAAAUAUUUUAACGUAUUAAUGUACAGCUAAACUUGAUGAUUAUUUUACUCUUAAUUUGCGAUCCACGAAUACAUUCUAUAUCUUGAACGAAAACAGGGAAUCACCUUGCGUGGGUCAAGAUGAGUGGAACUCCCAGGAAAAACUAGUGGCCAAACUCUUCAUUUCAGCUACUUUGGGCAAAAAGAGUGAUUGGAAGGAAGAUACAGCUUGGCCUGUGAGAAAGCUUUUGUGGCUGGAUUACUGUUAGGAAAAGGUUGAAAGAUAUUUCGGUAUUUCUAAAGCAAGAUUCACCAAAUCAAGGAAGAAUUAAGCGGAUGAAGAGAUCUGUGAAAAAAUACAGUAUUGUAAAUCCUAGACUCUCAUACUGAAUUUUUAGUUAUUUUCGCAGUAGUAGCUACACAGUAAGUAGCUCAGUAGAUAGUUAUUGAAUGUGGCUUAUGUAUAGUUAUGUGUGUUAUGUAUUCUAAGAGGUCUUAUAUUACUACAAAAACUUAUUUUUAUAUCUUAUAUUUUGUAUUAUUUAUAGCUAGAGAAACAGUAUUACUGCUUUUGCUUUUUGUAACUUGUCUGUUUUCUUUUUGUAAUGUUAAAUGUUACAUUUGUUAAAGAAUAAUAUUUUCAAAUGACAAAAUAUUAGAGAAUGGUUCAGCAGUUAUUGUUUGCAAAAAAA
>cluster_1 reads=2 total_reads=1037
UGGUGCUUUGGACAUAUCAGCAUCUAUGGUAGCUGGUGGUAUUGUAGCUAUCGUAGUAACAUGCCUUGCCUAUUUUAUGAGGUUUAGAAGAGCUUUUGGUGAAUACAGUCAUGUAGUUGCCUUUAAUACUUUACUAUUCCUUAUGUCAUUUCACUGUACUUGUUUGUUUAACACCAGUUUACUCAUUCUUACCUGGUGUUUAUCUGUUAUUUACUUGACCUGUACUUCUAUCUUACUAAUGAUGUUUUCUUUAGCACAUAUUCAGUAGAUGGUUAUGUGUUCACACACCUUUAGUACCUUUCUGGAUAACAAUGCUUAUAUCAUUUGUAUACCACAAAGCAUUUCUAUUGGUUCUUAGUAAAUUACCUAAAGAGACGUGUAGUCUUUAAAUGGUGUUUCCUUUAGUACUUUGAAGAAGCUGCGUUGUGCACCUUUUGUUAAAUAAAGAAAUGUUUAAAGUUGCGGGUGAUGUGCUAUUACCUCUUACGCAAUAAUAGAUACUUAGCUCUUUAUUAAUAUAAGUACAAGUAUUUUUAGUGGAGCAAUGGAUACAACUAGCUCAGAGAAGCUGCUUGUUGUCAUCUCUGCAAAAAGGCUCUCAAUGACUUCGGUAACUCAGGUUCUGAUGUUCUUUACCAACCACACAAACCUCUCUAUCACCUCAGCUGUUUCUUGCAGAGUGGUUUUAGAAAAAUGGCAUUCCCAUCUGGUAAAGUUGAGGGUUGUAUGGUACAAGUAACUUUGUGGUACAACUACUCAUUUAACGGUCUUUGGCUUGAUGACGUAGUUUGUCCAAGACAUGUGAUCUGCACCUCUGAAGACAUGCUUCUAACCCUAAUUAUGAAGAUUUACUCAUUCGUAAGUCUAAUCUCAUAAUUCUUGGUCAGGCUGGUAAUGUUCAACUCAGGGUUAUUGGACAUUUUAUGCAAAAUUGUGUACUUAAGCUUAAGGUUGAUACAGCCAAUCCUAAGACUCGGUAUAAGUUUGUUCGCAUUCAACCAGGACAGACUUUCAGUGUUAGCUUGUUACAAUGGUUCACCAUCUGGUGUUUACCAAUGUGCUAUGAGGCCCAAUUUCACUAUUAAGGGUUCAUUCCUUAAUGGUUCAUGUGGUAGUGUUGGUUUAACUGAAGAUUAUGACUGUGUCUCUCUUGUUACAUGCACCAUAUGGAAUUACUACCAACUGGAGUUCAUGCUGGCACAGACUUAGAAGGUAACUUCAUAUGGACCUUUUGUUGACAGGCAAACAGCACAAGCAGCUGGUACGGACACAACUAUUACAGUUAAUGUUUUAGCUUGUUGUACGCUGCUGUUAUAAAUGGAGACAGGUGGUUUCAAUCGAUUUACCACAACUUAAUGACUUUAACCUUGUGGCUAUGAAGUACAAUUAUGAACCUCUAACACAAGACAUCGUGACAUAUGACCUCUUCUGCUCAAACUGGAAUUGCCGUUUAGAUAUGUGUGCUUCAUUAAAAGAAAACUUGCAAAAUGUAUGAAUGGACGUACCAUAUUGGGUAGUGCUUUAUUAGAAGAUGAAUUUACACCUUUUGAUGUUGUUAGACAAAUGCUCAGGUGUUACUUUCCAAAGUGCAGUGAAAGAACAUCAAGGUCUACCCACUGGUUGUUACUCACAAAUUUUGACUUCACUCUAGUUUAGUCCAGAGUACUCAAUGGUCUUGUUCUUCUUUGUAUGAAAUGCCUUUUUACCUUUUGCUAUGGGUAUUAUUGCUAUGUCUGCUUUGCAAUGAUGUUUGUCAAACAUAAGCAUGCAUUUGUUUGUCUUUGUUACCUUCUUCUGCCACUGUAGCUUAUUUAAUAUGGUCUAUAUAAUCCUGCUAGUUAGGGUGAUGCGUAUUAUGACAUGGUUGGAUAUGGUUGAUCUAGAGGUUUGCACUGGUCUUAAGCUAAAAGACUGUGUUAUGUAUGCAAGCUGUAGUGUUACUAAUCCUUAUGACAGCAAGAACUGUGUAUGAUGAUGGUGCUAGGAGAGUGUGGACACUUAUGAAUGUCUUGACACUUCGUUUAUAAGUUUAUUAUAGUAAUGCUUUAGAUCAAGCCAUUUCCAUAUGUGGGCUCUUAUAAUCUUUGUUACUUCUAUUACUCAGGUGUAGUUACAACUGUCUUCAUGUUUUGGCCAGAGGAACUGUUUAUGUGUGUUGAGUAUUGCCCUGCUUUUUCAUAACUGGUAAUACACUUCAGUGUAAUGCUAGUUUAUUGUUCUUCUAGGCUAUUUCUUGUACUUGUUACUUUGGCCUCUUUGUUUACUCAACCGCUUAUUUUAGACUGACUUGGUGUUUAUGAUUACUUAGUUUCUACACAGGAGUUUAGAUAUAUGAAUCACAGGGACUACUCCCACCCAAGAAUAGCAUAGAUGCCUUCAAACCUCAUUAUUAAAUUGUUUGGGUGUUGGUGGCAAACCUUGUAUCAAAGUAGCCACUGUACAGUCUAAAUGUCAGAUGUAAAGUGCACAUCAGUAGUCACAUUCUCAGUUUGCAACAACUCAGAGUAGAAUCAUCAUCUAAAUUGUGUGGGCUCAAUGUGUCCAGUUACACGCAUGACAUUCUUAGCUAAAGAUACUACAUUGAAGCCUUUGAAAAUGGUUUCACUACUUUCUGUUUUGCUUCACCAUGCAGGUGCUGUAGACAUAAACAAGCUUUGUGAAGAAAUGCUGGACAACAGGGCAACCUUACAAGCUAUAGCCUCAGAGUUAGUUCCUCCAUCAUAUGCAGCUUUGCUACUGCUCAAGAAGCUUAUGAGCAGGCUGUUGCUAAUGGUGAUUCUGAAGUUGUUCUUAAAAGUUGAAGAAGUCUUUGAAUGUGGCUAAAUCUGAAUUUGACCGUGAUGCAGCCAUGCAACGUAAGUUGGAAAAGAUGGCUGAUCAAGCUAUGACCCAAAUGUAUAAACAGGCUAGAUCUGAGGACAAGAGGGCAAAAGUUACUGGUGCUAUGCAGACAAUGCUUUCACUAUGCUUAGAAAGUUGGAUAAUGAUGCACUCAACAUUAUCAACAAUGCAAGAGAUGGUUGUGUUCCCUUGAACAUAAUCCUUUUAACAGCAGCCAAACUAAUGGUUGUCAUACCAGACUAUAACACAUAAAAUACGUGUGAUGGUACAACAUUUACUUAUGCAUCAGCAUUGUGGGAAAUCCAACAGGUUGUAGAUGCAGAUAGUAAAAUUGUUCAACUUAGUGAAAUUAGUAUGGACAAUUCACCUAAUUUAGCAUGGCCUCUUAUUGUAACAGCUUUAAGGGCCAAUUCUGCUGUCAAAUUACAGAAUAAUGAGCUUAGUCCUGUUGCACUACGACAGAUGUCUGUGCUGCCGGUACUACACAAACUGCUUGCACUGAUGACAAUGCGUUAGCUUACUAUACAACAAAGGGAGGUAGGUUUGUACUUGCACUGUUAUCCGAUUUACAGGAUUUGAAAUGGGCUAGAUUCCCUAAGAGUGAUGGAACUGGUACUAUCUAUACAGAACUGGAUCACCUUGUAGGUUUGUUACAGACCAAAAGGUCCUAAAGUGAAGUAUUUAUACUUAUUAAAGGAUUAAACAACCUAAAUGGAGGUAUGGUACUUGGUGGUUUAGCUGCCACAGUACGUUUACAAGCUGGUAAUGCAUUGAGAAGUGCCUGCCAAUUCAACUGUAUUAUCUUUGUGCUUUUGCUGAAAGAUGCUGCUAAAGCUUACAAAGAUUAUCUAGCUGGUGGGGACAUGCACAGGCACUAGUACUGAUGUCGUAUACAGGGCUUUUGACAUCUACAAUGAUAAAGUAGCUGGUUUGCUAAAUUCCUAAAACUAAUUGUUGUCGCUUCCAAGAAAAGGACGAAGAUGACAAUUUAAUUGAUUUACUUGUAGUUAAGAGACACACUUUCUCUAACUACCAACAUGAAGAAACAAUUUAUAAUUUACCUUGGAUUGUCCAGCUGUUGCUAAACCGACUUCUUAAGAUUGGAAUGGACGGUGACAUGGUACCACAUAUAUCACGUCAACGUCUUACUAAAUACACAAUGGCAGACCUCGUCUAUGCUUCAAGGCAUUUUGAUGAAGGAGUAAUUGUGACACAUUAAAGAAAUACUUGUCACAUACAAUAUUGUUGUGAUGAUGAUUAUUUCAAUAAAAAGGACUGGUAUGAUUUUGUAGAAACCCAGAUUCAUUACGCGUAUACGCCAACUUAGGUGAACGUGUACGCCAAGCUUGUAAAAAACAGUACAAUUCUGUGAUGCCAUGCGAAAUGCAGUAUUGUUGGUGUACUGACAUUGAUAAUCAAGAUCUGCUGGUAACUGGUAUGAUUUCGGUGAUUUCAUACAAACCACGCCAGGUAGUGGAGUUCCUGUUAGAUUCUAUUAUUCAUUGUUAAUGCCUAUUAACCUCGACCAGGGCUUUAACUGCAGAGUACAUGUUGACACUGACUUAACAAAGCCUUACAUUAAGUGGGAUUUGUUAAAAUAUGAUCACGGAAGAGAGGUUAAAACUCUCUGACCGUUUUAAAUAUUGGAUCAGACAUACCCAAAUUGUGUUACUGUUUGGAUGACAGAUGCAUUCUGCAUUGUGCAAACUUUAAUGUUAUUCUACAGUGUUCCCACCUACAAGUUUGGACCACUAGUGAGAAAAAUAUUUGUGUUGAUGGUGUUCCAUUUGUAGUUUCAACUGGAUACACUUCAGAGACUAGGUGUUGUACAUAAUCAGGAUGUAAACUUACAUAGCUCUAGACUUAGUUUAAGGAAUUACUUGUGUAUGCUGCUGACCCUGCUAUGCACGCUGCUUCUGGUAAUCUAUUACUAGAUAAACGCACUACGUGCUUUCAGUAGCUGCACUUACUAACAAUGUUGCUUCAAACUGUCAAACCCGGUAAUUUUAACAAGACUUCUAUGACUUUGCUGUGUCUAAGGGUUUAAGGAAGGAAGUUCUGUUGAAUUAAACACUUCUCUGCUCAGGAUGGUAAUGCUGCUAUCAGCGAUUAUGACUAUAUCGUUAUAAUCUACCAACUGUGUGAUAUCAGACAACUACUAUUUGUAGUUGAAGUUGUUGAUAAGUACUUGAUUGUUACGAUGGUGGCUGUAUUAAUGCUAACCAAGUCAUCGUCAACAACCUAGACAAAUCAGCUGGUUCUUCCAUUUAAUAAAUGGGUAAGGCUAGACUUUAUUAUGAUUCAAUGAGUUAUGAGGAUCAAGAUGCACUUUCGCAUAUACAAAACGUAAUGUCAUCCCUACUAUAACUCAAAUGAAUCUUAAGUAUGCCAUUAGUGCAAAGAAUAGAGCUCGCCCGUAGCUGGUGUCUUAUCUGUAGUACUAUGACCAAUAGACAGUUUCAUCAAAAUUAUUGAAAUCAAUAGCCGCCUAUAGAGCUACUGUAUAGUAAUUGGAACAAGCAAAUCUAUGGUGGUUGGCACAACAUGUUAAAACUGUUUUAGUGAUGUAGAAAACCCUCACCUUAUGGGUUGGGAUUAUCCUAAAUGUGAUAGAGCCAUGCCUAUGCAUAGAAUUAUGGCCUCACUUGUUUGCUCGCAAACAUACAACGUGUUGUAGCUUGUCACACCGUUUACAGAUUAGCUAAUGAGUGUGCUCAAGUAUUGAGUGAAAUGGUCAUGUGGCGGUUCACUAUAUGUUAAACCAGGUGGAACCUCAUCAGGAGAUGCCACAACUGCUAUGCUUAAUAGUGUUUUUAUUUGCAAGCUGUCACGGCCAAUGUUAAUGCACUUUAUACAUUGAUGGUAACAAAAUUGCCGAUAAGUAUGUCCGCAAUUUACAACACAGACUUUAUGAGUGUCUUUAUAGAAAUAGAGAUGUUGACACAGACUUUGUGAAUGAGUUUUACGCAUAUUUGCGUAAACAUUUCUCAAUGUGAUGAUACUCUGACGAUGCUGUUGUGUGUUCAAUAGCACUUAUGCAUCUUCAAGGUCUAGUGGCUAGCAUAAAGAACUUUAAGUCAGUUCUUUAUUAUCAAUAAUGUCUUUAUGUCUGAAGCAAAUGUUGGUAAGACUGACCUUACUAAAGGACCUCAUGAAUUUUGCUCUCAACAUACAAUGCUAGUUAACAGGGGUGAUGAUUAUGUGUACCUUCCUUACCCAGAUCCAUCAAGAAUCCUAGGGGCCGGCUGUUUGUAGAUGAUAUCGUAAAAACAGAUGGUACACUUAUGAUUGAACGGUUCGUGUCUUAGCUAUAGAUGCUUACCCACUUACUAAACAUCCUAAUUCAGGAGUAUGCUGAUGUCUUUCAUUUGUACUUACAAUACAUAAGAAAGCUAUGAUGAGUUAACAGGACACAUGUUAGACAUGUAUUCUGUUAUGCUUCUAAUGAUAACACUUCAAGGUAUUGGGAACCUGAGUUUAUGAGGCUAUGUACACACCGCAUACAGUCUACAGGCUGUUGGGGCUUGUGUUUUGCAAAUUCACAGACUUCAUUAAGAUGUGGUGCUUGCAUACGUAGACCAUUUUAUGUUGUAAUGCUGUUACGACCAUGUCAUAUCAACAUCACAUAAAUUAGUCACUGUCUGUUAAUCCGUAUGUUUGCAAUGCUCCAGGUUGUGAUGUCACAGAUGUGACUCAACUUUUACUUAGGAGGUAUGAGCUAUUAUUGUAAAUUUAAACCACCCAUUAGUUUUCCAUUGUGUGCUAAUGGACAAGUUUUUGGUUUAUAUAAAUACCGUGUUGGUAGCGAUAAUGUUACUGACUUUUAAUGCAAUUGCAACAUGUGACUGGACAAAUGCUGGUGAUUACAUUUUAGCUACACCUGUACUGAAAGACUCAAGCUUUUCGCAGCAGAAACGCUCAAAGCUACUGAGGAGACAUUUAAACUGUCUUAUGGUAUUGCUACUGUACGUGAAGUGCUGUCUGACAGAGAAUUACAUCUUCAUGGGAAGUUGGUAAACCUAGACCACCACUUAACCGAAAUUAUGUCUUUACUGGUUAUCGUGUAACUAAAAACAGUAAAGUACAAAUAGGAGAGUACACCUUGAAAAAGGUGACUAUGGUGAUGCUGUUGUUUACCGAGGUACAACAACUUACAAAUUAAAUGUUGGUGAUUAUUUUGUGCUGACAUCUACAGUAAUGCCAUUAAGUGCACCUACACUAGUGCCAAGAGCACUAUGUUAGAAUUACUGGCUUAUACCCAACACUCAAUUCUCACAUAGAAGUUUCUAGCAAUGUUGCAAAUUCAAAAGGUUGGUAUGCAAAAGUAUCUACACUCCAGGGACCACCUGGUACUGGUAAGAGUCAUUUUGCUAACUGGGCCUAGCUCUCUACUUCUGCUUCGCUAGUGUAUACAGCUUGCUCAUGCCGCUGUUGAUGCUAUGUAAAGGCAUUAAAAUAUUUGCCUACAGAUAAAUGUAGUAGAAUUAUCCCGACGUGCUCGUGUAGAGUGUUCUACAACUUCAAACUGAAUUCAACUGAACAUUAUGUCUUAUUGUACUGUAAAGCAUUGCCUAGACUACAGCAAUCUAGUUAACUUGAUAAAAUUUCAAUGGCCACAAAUUAUAUUUGAUGUUCAAUGCCAGAUUACGUCUAACCACUAUGUGACAUUAUCACCCUGCUCAAUUACCUGCACCACGCACUCUAACUAAGGGCACACUAGAACCAGAAUAUUUCAAUCAGUGUGAAUACUAUGAAAACUAUAGGUCCAGACAUGCCUCGGAACUUGUCGGCGUUGUCCUGCUGAAAUUGUUGACACUGGAGUGCUUUGGUUUAUGAUAAGAGCUUAAAGCACAAAGACAACUCAGCUCAAUGCUUUAAAAUGUUUAUAAGGGUGUUAUCACGCAUGAUGUUUCAUCUGCAAUUAACAGGCCACAACUAGGCGUGGUAGAGAAUUCCUACGUAACCCUGCUUGGAGAAAACUCUCUUUAUUUCACCUUAUAAUUCAGAAUGCUGUAGCCUAAAGAUUUGGGACUACCAACUCAAACUGUUGAUUCAUCAAGGCUCAGAAUAUGACUAUGUCAUUCACUCAAACCACUGAAACAGCUCACUCUGUAAUGUAAACAGAUUUAAUGUUGCUAUUACCAGAGCAAAAGUAGGCAUACUUUGCAUAAUGUCUGAUAGAGACCUUUAUGACAAGUUGCAAUUACAAGUCUUGAAAUUCCAAGGAAUGUGGCAACUUUACAAGCUGAAAAUGUAACAGGACUCUCAAAGAUUGUAGUAAGGUAAUCACUGGUUACAUCCUACACAGGCACCUACACACCAGUGUUGACACUAAAUUCAAACUGAAGGUUUAUGUGUUGACAUACCUGGCAUACCUAAGGACAUGACUUAUAGAAGACUCACUCUAUGAUGGGUUUUAAAAUGAAUUAUCAAGUUAAUGGUUACCCUAACUGUUUAUCACCCGCGAAGAAGCUAUAGACAUGUACGUGCACGGAUUGGCUCGAUGUCCAGGUGUCAUGCUACUAGAAGCUGUUGGUACCAAUUUCCUUACAGCUAGUUUCUACAGGUGUUAACCUAGUUGCUGUACCUACAGGUAUGUUGAUACACCUAAUAAUACAGAUUUUCCAGAGUUAGUGCUAACCACCGCCUGGAGAUCAAUUAAACACCUCAUACCACUUAUGCAAAGGACUUCCUUGGAAUGUAGUGCGUAUAAAGAUUGUACAAAUGUUAGUGACACACUUAAAAUCUCUCUGACAGAGUCGUAUUUGUCUUAUGGGCACAUGGCUUUGAGUUGACAUCUAUGAAGUAUUUGUGAAAAUAGGACCUGAGCGCACCUGUUGUCUAUGUGAUAGACGUGCCACUGCUUUCCACUGCUUCAGACACUAUGCCUGUUGGCAUCAUCUAUUGGAUUUGAUUACGUCUAUAAUCCGUUUAUGAUUGAUGUCAACAAUGGGUUUUACAGGUAACCUACAAAGCAACCAUGAUCUGUAUCGUCAAGUCCAUGUAAUGCCGUAGCAGUGUGAUGCACAUGACUAGGUUAGCUGUCCAGUGCUUGUUAAGCGUGUUGACUGACUAUUGAACCUAAUUGGUGAUGAACUGAAGAUUAAUGUGCUUAGAAAGUUCAACUGUUGUUAAAGCUGUUAUAGACAAUUCCAGUUCACGACAUGGUACCCUAAAGCUAUUAAGUGUACCUCAAGCUGAUGUAGAAUGGAAGUUAUGAUGCACAGCCUUGUGACAAGCUUAUAAAAUAGAAGAAUUAUUCUAUUCUUAUGCCACAUUCUGACAAAUUCACAGAUGGUGUAUGCCAUUUGGAAUUGCAAUGUUAGAUAUCCUGCUAAUUCCUGUUUGUAGAUUUGACACUAGAGUGCUAUCUAACCUUAUUGCUGGUUGUGAUGUGAGUUUGUAUGUAAAUAAACAUGCAUUCCACACCAGCUUUGAUAAAAGUGCUUUGUUAAUUUAAACAAUUACCAUUUUUAUUACUUGACAGUCCAUGUGAGUCAUGGAAAACAAGUAGUGUCAGAUAUAGAUUAUGUCCUAAAGUCUGCUACGUGUAUAACACGUUGCAAUUUAGGUGGUGCUGUCUGUAGACAUCAUGCUAAUGAGUACAGAUUGUAUCUCGAUGCUUAUAACAUGAUGAUCUCAGCUGGCUUUAGCUUGUGGGUUUACAAACAAUUUGAUACUUAUAACCCUGGAACACUUUACAAGACUCAGAGUUUAGAAAAUGUGGCUUUUAAUGUUGUAAAUAAGGGACACUUUGAUGGACAACAGGGUGAAGUACCAGUUUAUCAUUAAUAACACUGUUACACAAAAGUUGAUGGUGUUGAUGUAGAAUUGUUUGAAAAUAAAACAACAUUACCUGUUAAUGUAGCAUUUGAGCUUUGGGCUAAGCGCAACAUUAAACCAGUACCAGAGGUGAAAAUACUCAAUAAUUUGGGUGUGGACAUUGCUGCUAAUACUGUGAUCUGGGACUACAAAAGAGAUGCUCCAGCACAUAUAUCUACUAUUGGUGUUUGUUCUAUGACUGACAUAGCCAAGAAACCAACUGAAACGAUUGUGCACCACUCACUGUCUUUUUGAUGGUAGAGUUGAUGGUCAAGUAGACUUAUUUAGAAUGCCCGUAAUGGUGUUCUUAUUACAGAAGGUAGUGUUAAAGGUUUACAACCAUUUGUAGGUCCCAAACAAGCUAGUCUUAAUGGAGUCACAUUAAUUGGAGAAGCCGUAAAAACACAGUUCAAUUAUUAUAAGAAAGUUGAUGGUGUUGUCCAACAAUUACCUGAAACUUACUUUACUCAGAGUAGAAAUUUACAAGAAUUUAAACCCAGGAGUCAAAUGGAAAUUGAUUUCUUAGAAUUAGCUAUGGAUGAAUUCAUUGAACGGUAAAAUUAGAAGGCUAUGCCUUCGAACAUAUCGUUUAUGGAGAUUUUAGUCAUAGUCAGUUAGGUGGUUUCAUCUACUGAUUGGACUAGCUAACGUUAAGGAAUCACCUUUUGAAUUAGAAGAUUUUAUUCCUAUAGACAGUACAGUUAAAACUAUUCAUAACAGAUGCGCAAACAGGUUCAUCUAAAGUGUGUGUUCUGUAACUGAUUUAUUACUUGAUGAUUUUGUUGAAAUAAUAAAAUCCCAAGAUUUAUCUGUAGUUUAAGGUUGUCAAGUGACUAUUGACUAUACAGAAAAUCAUCUAUGCUUGGUGUAAAGAUGGCCAUGUAGAAACAUUACCCAAAAUUACUAGUCUGGCAACCGGGUGUUGCUAUGCCUAAUCACAAAUGCAAAGAAUGCUAUUAGAAAAGUGUGACCUCAAAAUUAUGGUGAUAGUGCAACAUUACCUAAAGGCAUAAUGAUGAAUGUCGCAAAAUAUACUCAACUGUGUCAAUAUUUAAACACAUUAACAUUAGCUGUACCCUAUAAUAUGAGAGUUAUACAUUUUGGUGCUGGUUCUGAUAAAGGAGUUGCACCAGGUACAACUGUUUAAGACAGUGGUUGCCUACGGGUACGCUGCUUGUCGAUUCAGAUCUUAAUGACUUUGCUCUGAUGCAGAUUCAACUUUGAUUGGUGAUUGUGCAACUGUACAGCUAAUAAAUGGGAUUCAUUAUUAGUGAUAUGUACGACCCUAAGACUAAAAAUGUUACAAAAGAAAUGACUCUAAAGAGGGUUUCACUUACAUUGUGGGUUUAUACAACAAAAGCUAGCUUUGGAGGUUCCGUGGCUAUAAAGAUAACAGAACAUUCUUGGAAUGCUGAUUUUAUAAGCUCAUGGGACACUUCGCAUGGUGGACAGCCUUUGUUACUAAUGUGAAUGCGUCAUCAUCUGAAGCAUUUUAAUUGGAUGUAAUUAUCUUGGCAAACCACGCGAACAAAUAGAUGGUUAUGUCAUGCAUGCAAAUUACAUAUUUGGAGGAAUACAAAUCCAAUUCAGUUGUCUUCCUAUUCUUUAUUUGACAUGAGUAAAUUUCCCCUUAAAUUAAAGGUACUGCUGUUAUGUCUUUAAAAGAAGGUCAAAUCAAUGAUAUGAUUUUAUCUUCUUAGUAAAGGUAGACCUUCCCAGGUAACAAACCAACCAACUUCGAUCUUGUAGAUCUGUUCACUAAACGAACAAUGUUUGUUUUCUUGUUUUAUUGCCACUAGUCUUAGUCAGUGUGUUAAUCUUACAACCAGAACUCAAUUACCCCUGCAUACACUAAUUCUUCACACGUGGUGUUUAUUACCCUGACAAAGUUUCAGAUCCUCAGUUUCAUUCAACUCAGGACUUGUCUUACCUUUCUUUCCAAUGUUACUUGGUUCCAUGCUAUACAUGUCUUGGGACCAAUGGUACUAAGAGGUUUGAUAACCCUGUCCUACCAUUUAAUGAUGGUGUUUAUUUUGCUUCCACUGAGAAGUCUAACAUAAUAAGAGGCUGGAUUUUGGUACUACUUUAGAUUCGAAGACCCAGUCCCUACUUAUUGUUAAUAACGCUACUAAUGUUGUUAUUAAAGUCUGUGAAUUUCAAUUUGUAAUGAUCCAUUUUUGGGUGUUUAUUACCACAAAACAACAAAAGUUGGAUGGAAAGUGAGUUCAGAGUUUAUUCUAGUGCGAAUAAUUGCACUUUGAAUAUGUUCUCAGCCUUUCUUAUGGACCUUGAAGGAAAACAGGGUAAUUCAAAAAUUUAGGGAAUUUGUGUUUAAGAAUAUUGAUGGUUAUUUUAAAAUAUAUUUAAGCACACGCCUAUUAAUUUAGUGCGUGAUCUCCCUCAGGUUUUUCGGCUUUAGAACCAUUGGUAGAUUUGCCAAUAGGUAUUAACAUCACUAAGUUUCAAACUUUACUUGCUUUACAUAGACGUUAUUUGACUCCUGGUGAUUUUUCAGGUUGGACAGCUGGUGCUGCAGCUUAUUAUGUGGGUUAUCUCAACCAAGGACUUUCUAUUAAAAUAUAAUGAAAAUGGAACCAUUACAGAUGCUGUAGACUGUGCACUUGACCUCUCUCAGAAACAAAGUGUACGUGAAAUCCUCACUGUAGAAAAGGAAUCUAUCAAACUUCUAACUUUAGAGUCCAACCAACAGAAUCUAUUGUUAGAUUUCCUAAUAUUACAAACUUGUGCCCUUUUGGUGAAGUUUUAACGCCACCAGAUUUGCAUCUGUUUAUGCUUGGAACAGGAAGAGAAUCAGCAACUGUGUUGCUGAUUAUUCUGUCCUAUAUAAUUCCGCAUCAUUUUCCACUUUAAGUGUUAUGGAGUGUCUCCUACUAAAUUAAAUGAUCUCUGCUUUACUAAUGUCUAUGCAGAUUCAUUUGUAAUUAGAGGUGAUGAAGUCAGACAAAUCGCUCCAGGGCAAACUGGAAAGAUUGCUGAUUAUAAUUAUAAAUUACCAGAUGAUUUUACAGGCUGCGUUAUAGCUUGGAAUUCUAACAAUCUUGAUUCUAAGGUUGGUGGUAAUUAUAAUUACCUGUAUAGAUUGUUAGGAAGUCUAAUCUCAAACCUUUUGAGAGAGAUAUUUCAACUGAAAUCUAUCAGGCCGGUAGCACACCUUGUAAUGGUGUUGAAGGUUUAAUUGUUACUUCAACAAUCAUAUGGUUUCCAACCCACUAAUGGUGUUGGUUACCAACCAUACAGAGUAGUAGUACUUUCUUUUGAACUCUACAUGCACCAGCAACUGUUUGUGGACCUAAAAGUCUACUAAUUUGGUUAAAAACAAAUGUGUCAAUUCAACUCAAUGGUUUAACAGGCACAGGUGUUCUUACUGAGUUAACAAAAGUUUCUGCCUUUCCAACAAUUUGGCAGAGACAUUGCUGACACUACUGAUGCUGUCCGUGAUCCACAGACUUGAGAUUUUGACAUUACCAUGUUUUUGGUGGUGUCAGUGUUAUAACACCAGGAACAAUACUCUAACCAGGUUGCUGUCUUUAUCAGGAUGUUAACUGCACAGAAGUCCCUGUUGCUAUUCAUGCAGAUCAUACUCCACUUGGCGUGUUUAUUACAGGUUCUAAUGUUUCAAACACUGCAGGCUGUUUAAUAGGGGCUGAACAUGUCAACAACUCAUAUGAGUGUGACAUACCCAUUGGUGCAGGUAUAUGCGCUAGUUAUCAGACUCAGACUAAUUCCCUAGCGGGCACGUAGUGUAGCUAGUCAAUCCAUCAUUGCCUACACUAUGUCAUUGGUGCAGAAAAUUCAGUUGCUUACUCUAAUAACUCUAUUGCCAUACCCACAAAUUUUACUAUUAGUGUUACAGAAAUUUACCAGUGUCUAUGACCAAGACAUCAGUAGAUUGUACAAUGUACAUUUGUGGUGAUUCAACUGAAUGCAGCAAUUUGUUGCAAUAUGGCAGUUUUUGUACACAAUUAAACCGUGCUUUAACUGGAAUAGCUGUUGAACAAGACAAAACACCCAAGAAGUUUUUGCACAAGUCAAACAAAUUUACAAACACACCAAUUAAAGAUUUUGGUGGUUUAAUUUUCACAAAUAUUACCAGAUCCAUCAAACCAAGCAAGAGGUCAUUUAUUGAAGAUCUACUUUCAACAAAGUGACACUUGCAGAUGCUGGCUUCAUCAAACAAUAUGGUGAUUGCCUUGGUGAUAUUGCUGCUAGAGACCUCAUUUGUGCACAAAAGUUUAACGGCCUUACUGUUUUGCCACCUUUGCACAGAUGAAAUGAUUGCUCAAUACACUUUGCACUGUUAGCGGGUACAAUCACUUCUGGUUGGACCUUUGGUGCAGGUGCUGCAUUACAAAUACCAUUUGCUAUGCAAAUGGCUAUAGGUUUAAUGGUAUUGGAGUUACACAGAAUGUUCUCUAUGAGAACCAAAAAUUGAUUGCCAACCAAUUUAAUAGUGCUAUUGGCAAAAUUCAAGACUCACUUUCCACAGCAAGUGCACUUGGAAAACUUCAAGAUGUGGUCAACCAAAAUGCACAAGCUUUAAACACGCUUGUUAAACAACUUAGCUCCAAUUUGGUGCAAUUCAAGUGUUUUAAAUGAUAUCCUUCACGUCUUGACAAAGUUGAGGCUGAAGUGCAAAUUGAUAGGUUGAUCACAGGCAGACUUCAAAGUUUGCAGACAUAUGUGACUCAACAAUUAAUUAGAGCUGCAGAAAUCAGAGCUUCUGCUAAUCUUGCUGCUACUAAAAUGUCAGAGUGUGUACUUGGACAAUCAAAAAGAGUUGAUUUUGUGGAAAGGGCUAUCAUCUUAUGUCCUUCCUCAGUCAGCACCUCAUGGUGUAGUCUUCUUGCAUGUGACUUAUGUCCCUGCACAAGAAAAGAACUUCACAACUGCUCCUGCCAUUUGUCAUGAUGGAAAAGCACACUUUCCUCGUGAAGGUGUCUUUGUUUCAAAUGGCACACACUGGUUUGUAACACAAAGGAAUUUUUAUGAACCACAAAUCAUUACUACAGACAACACAUUUGUGUCUGGUAACUGUGAUGUUGUAAUAGGAAUUGUCAACAACACAGUUUAUGAUCCUUUGCAACCUGAAUUAGACUCAUUCAAGGAGGAGUUAGAUAAAUAUUUAAGAAUCAUCAUCACCAGAUGUUGAUUUAGGUGACAUCUCUGGCAUUAAUGCUUCAGUUGUAAACAUUCAAAAAGAAUUGACCGCCUCAAUGAGGUUGCCAAGAAUUUAAAUGAAUCUCAUCGAUCCAAGAACUUGGAAAGUAUGAGCAGUAUAUAAAAUGGCCAUAGUACAUUUGGCUAGGUUUUAUAGCUGGCUUGAUUGCCAUAGUAAUGGUGACAAUUAUGCUUUGCUGUAUGACCAGUUGCUGUAGUUGUCUCAAGGGCUGUUGUUCUUGUGGAUCCUGCUGCAAAUUUGAUGAAGACGACUUGAGCCAGUGCUCAAAGGAGUCAAAUUCAUUACACAUAAACGAACUUAUGGAUUUGUUUAUGAGAAUCUCACAAUUGGAACUGUAACUUUGAAGCAAGGUGAAAUCAAGGAUGCUACUCCUUCAGAUUUUGUUCGCGCUACUGCAACGAUACCGAUACAAGCCUCACUCCCUUUCGGAUGGCUUAUUGUUGGCGUUGCACUUCUGCUGUUUUCAGAGCGCUUCCAAAAUCAUAACCCUCAAAAGAGAUGGCAACUAGCACUCUCCAAGGGUGUUCACUUUGUUUGCAACUUGCUGUUGUUGUUUGUAACAGUUUACUACACCUUUUGCUCGUUGCUGCUGGCCUUGAAGCCCCUUCUCUCUAUCUUUAUGCUUUAGUCUACUUCUUGCAGAGUAUAAACUCUUGUAAGAAUAAUAAUGAGGCUUUGGCUUUGCUGGAAAUGCCGUUCCAAAAACCCAUACUUUAUGAUGCCAACUAUUUUCUUUGCUGGCAUACUAAUUGUUACGACUAUUGUAUACCUUACAAUAGUGUAACUCUUCAAUUGUCAUUACUCAGGUGAUGGCACAACAAGUCCUAUUUUGAACAUGACUACCAGAUUGGUGGUUAUACUGAAAAUGGGAAUCUGGAGUAAAAGACUGUGUUGUAUUACACAGUUACUUCACUCAGACUAUUACCAGCUGUACUCAACUCAAUUGAGUACAGACACUGGUGUUGAACAUGUUACCUUCUUCAUCUACAAUAAAAUUGUUGAUGAGCCUGAAGAACAUGUCCAAAUUUAUCAAUCGACGGUUCAUCCGGAGUUGUUAAUCCAGUAAUGGAACCAAUUUAUGAUGAACCGACGACGACUACUAGCGUGCCUUUGUAAGCACAAGCUGAUGAGUACGAACUUAUGUACUCAUUCGUUUAGAAGAGACAGGUACGUUAAUAGUUAAUAGCGUACUUUUCUUGCUUCGUGGUAUUCUUGCUAGUUACACUAGCCAUCCUUACUGCGCUUCGAUUGUGUGCGUACUGCUGCAAUAUUGUUAACGUGAGUUUGUAAAACCUUCACGUCUACUCGUGUUAAAAUCUGAAUCUUCUAGAGUCCUGAUUCUGGUCUAAACGAACUAAAUAUUAUUAGUUUCUGUUUGGAACUUUAAUUUUAGCCAUGGCAGAUUCCAACGGUACUAUUACCGUUGAAGAGCUUAAAAAGCUCUUGAACAAUGGAACCUAGUAAUAGGUUUCCUAUUCCUUACAUGGAUUUGUCUUUACAAUUUGCCUAUGCCAACAGGAAUAGGUUUUGUAUAUAAUUAAGUUAAUUUCCUCUGGCUGUUAUGGCCAGUAACUUUAGCUUGUUUGUGCUUGCUGCUGUUUACAGAAUAAAUUGGAUCACCGGUGGAAUUGCUAUCGCAAUGGCUUGUCUUGUAGGCUUGAUGUGGCUCAGCUACUUCAUUGCUUUUCAGACUGUUUGCGCGUACGCGUUCCAUGUGGUCAUUCAAUCCAGAAACUAACAUUCUCAACGUGCCACUCCAUGGCACUAUUUUGACCAGACCGCUUCUAGAAAGUGAACUCGUAAUCGGAGCUGUGAUCCUUCGUGGACAUCUUCGUAUUGCUGGACACCAUCUAGGACGCUGUGACAUCAAGGACCUGCCUAAAGAAAUCACUGUUGCUACACGAACGUUCUUAUUACAAAUUGGGAGCUCGCAGCGUGUAGCAGGUGACUCAGGUUUGCUUCAGUCGCUACAGGAUUGGCACUAUAAUUAAACCAGACAUCCAGUACAGUGACAAUUGCUUUGCUUGUACAGUAAGUGACAACAGAUGUCAUCUAGACUCAUCUUAAUAUAGUAUGAGAGACUAACUAUCAUAAGGCAUAAAUUCCAAUCAAGAAUCUUGAUUACAUUAUAUACCUCAAGAAAGACAAUUACUUCAUUAAACUUUGUGUUAGUCUAGUAAUUAUGCUUAUUAUUUUGGUCAUGAACUGCAGACAAUGAAACUUGUAGUAACGAACAUGAAAUUGUUAGGAAUCCUACAACUGUAGCUGCAUCACCAAGAAUGUAGUUUCAGUCAUGUACUCACAUCAACCAUAUGUAGUUGAUGACCCGUGUCCUAUCACUUCUAUUCUAAAUGGUAUAUAGUAGGAGCUAGAAAAUCAGCACCUUUAAUUGAAUUGUGCGUGGAUGAGGCUGGUUCUAAUCACCCAUUCAGUACAUCGAUAUGGUAAUUAUACAGUUUCCUGUUACCUACAAUUAAUUGCCAGGAACCUAAAUUGGGUAGUCUUGUAGUGCGUUGUUCGUUCUAUGAAGACUUUAGAGUAUCAUGACGUUCGUGUUGUUUUAGAUUUCAUCUAAACGAACAAACUAAAAUGUCUGAUAAUGGACCCAAAAUCAGCGAAAUGCACCCCGCAUUACGUUUGGUGGACCUCAGAUUCAACUGGCAGUAACCAGAAUGAGAACGCAGUGGGCGCGAUCAAACAACGUCGGCCCCAAGGUUUACCCAAUAAUACUGCGUCUUGGUUCCCGCUCACUCAACAUGGCAAGGAAGACCUUAAAUUCCCUCGAGGACAAGGCGUUCCAAUUAACACCAAUAGCAGUCCAGAUGACCAAAUUGGCUACUACCGAAGAGCUACCAGACGAAUUCGUGGUGGUGACGGUAAAAUGAAAGAUUCAGUCCAAGAUGGUAUUCUACUACCUAGGAACUGGGCCAGAAGCUGGACUUCCCUAUGGUGCUAACAAAGACGGCAUCAUAUGGGUUGCAACUGAGGAGCCUUGAAUACACCAAAAGAUCUUGGCACCCGCAAUCCUGCUAACAAUGCUGCAAUCGUGCUCAACUUCCAAGGAACAACAUUGCCAAAGGCUUUACGCAGAAGGAGCAGAGGCGGCAGUCAAGCCUCUCGUUCCUCAUCACGUAGUCGCAACAGUUUAAGAAAUUCAACCCAGGCAGCAGUAGGGAACUUCUCCUGCUAGAAUGGCUGGCAAUGGCGGUGAUGCUGCUCUUGCUUUGCUGCUGCUUGACAGAUUGAACCAGCUUGAGAGCAAAAUGUCUGGUAAAGGCCAACAACAACAAGGCCAAACUGUCACUAAGAAUUGCUGCUGAGGCUUCUAAGAAGCCUCGGCAAAACGUACUGCCACUAAAGCAUCAAUGUAACACAAGCUUCGGCAGACGUGGUCCAGAACAAACCCAAGGAAAUUUUGGGGACCAGGAACUAAUCAGACAAGGAACUGAUUACAAACAUUGGCCGCAAAUUGCACAAUUUGCCCCAGCGCUUCAGCGUUUCGGAAUGUCGCGCAUUGGCAUGGAAGUCACACUCGGGAACGUGGUUGACCUACACAGGUGCCAUCAAAUUGGAUGACAAAGAUCCAAAUUCAAAGAUCAAGUCAUUUGCUGAAUAAGCAUUGACGCAUACAAAACAUUCCCACCAACAGAGCCUAAAAGGACAAAAGAAGAAGGCUGAUGAAACUCAAGCCUCCAGAGACAGAAGAAACAGCAAACUGUGACUCUUUCCUGCUGCAGAUUUGGAUGAUUUCCAAACAAUUGCAACAAUCCAUGAGCAGUGCUGACUCAACUCAGGCCUAAACUCAUGCAGACCACAAGGCAGAUGGGCUAUAUAAACGUUUCGCUUUCCGUUUACGAUAUAGUCUACUUGUGCAGAAUGAAUUCUCGUAACAUAGCACAAGUAGAUGUAGUUAACUUUAAUCUCAUAGCAAUCUUUAAUCAGUGUGUAACAUUAGGGAGGACUUGAAAGAGCCACCACUUUCCCGAGGCCACGCGGAGUACGAUCGAGUGUACAGUGAACAAUGCUAGGGAGAGCUGCCUAUAUGGAAGAGCCCUAAUGUGUAAAAUUAAUUUUAGUAGUGCUAUCCCCAUGUGAUUUUAAUAGCUUCUUAGGAGAAUGACAAAAAAACCCUCCCCCCAUACACAUACCCAUCAUACAUAUCAUCAUAUAUAACCACAUCCACCUCCAUCCCCCAUCCAACAUAAACCACCCUCAUAUAAUAUAAUCUACCCAUCCAACUCCAUCCUCCCAAAC
>cluster_2 reads=2 total_reads=3332
AUACCUUCCCAGGUAACAAACCAACCAACUUCGAUCUUUGGUAGAUCUGUUCUAAACGAACAAACUAAAAAUGUCUGAUAAUUGACCUACGGUUAGCGAAAUGCACCCCGCAUUACAAUCUUGGUGGACCCUCAGAUUCUACUGGCAGUAUCAGAAUGAUUCCAGUGGGGCGCGAUCAAAACAACAAUGGCCCAAGGUUUACCCAAUAAUACUGCGUCGUGGUUCGCUCACUCAUGGCAAGGGGUCCUUAAUUCCCUUAGGACAGGGCGUUCCAAUUAACACCAAUUAGUCCAGAUGACCAAAUUGGCUACUACCGAAGAGCUACCAGACGAAUUCGUGGUGGUGACAGUAAAAUGAAAGAUACCAGUCCAAGAUGGUAUUUCUACUACCAAGGAACUGAGGCCAGAAGCUGGACUUCCCUAUGGUGCUAACAAAGAUGCAUCAUUGGGUUGCACUGAGGAGCCUUUGAAUACCAAAAGAUCACUGGCACCUCGCAAUCCUGCUAACAAUGUUGUCAAUAUGUUACAACUUCCAAGGAACAUUAUGCCAAAGGCUUCAUCAGAGGAAGCAGAGGCAGUCAAGCCUCUUCUUGUUCCUCAUCGCAGUCGCAACAGUUUGAAAUUUUCAUCCCAGGCAGCAGUAGGGAACUUCUCCUGCUAGAAUGGCUGGCAAUGGCGGUGAUGCUGCUCUUGUUUUGCUGCUGCUUGGACAGAUUGACCAGCUUGAGAGCAAAAUGUGUAAAGGCCAUCAUAUGGGGGCCAAACUGUUCUAAAGAAUUUGCUGCUGAGGCUUAGAAGCAUGGCAAAAACGUGCCACUGCAAUGUAACACAAGCUUAAAGACGUGGUCCAGAACAAACCCAAGGAAAUUUGGGGACGUGGAACUAAUCAGACAAGGAACUGAUACAAACAUUGGCCGAAUUGCACAAUUUGCCCCAGCGCUUCGGCGCUUUCGGAAUGUUCGCGCAUUGGCAUAGAAGUCACACCUUCGGGAACGUGGUUGACCUACACAGGUGCCAUCAAAUUGGAUGAUGACAAAGAUCCAAAUUUAAAGAUUUAAGCACUUUGUAUUGAAUAAGCAUUGACGCACAAAACAUUUCCCACCAACAGAGCCUAAAAAGGACAAAAGAAGAAGGCUGAUGAAACUCAAGCCUUACCAAGAGACAGAAGAAACAGCAAACUGUGACUCUUCCUGCUGCAGAUUUGGAUGAUUUCCAAACAGCGUUGCCAAAUCCAUGAGCAGUGCUGACUCAACUCAGGCCUAAACAUGCAGACCAAGGCAGAUGGGCUAUAUAAACGUUUCGCUUUCCGUUUAUGUAGUCUACUUGUGCAGAAUGAAUUUUGUAACAUUUGCACAUAAAGUAGAUGUAGUUAACUUUAAAUCUGGCUCGAGUCCUGUUGCCAUUACGACAGAUGUCUGUGCUGCCGGUUUCAAAACUGCUUGCACUGAUGACAAUGCGUUAGCUUAACCAACACAUCAAAAGGAGGUAGGUUUUUCUCAAUAUUGUUCAUAAGAUGUUGUGUACCACUGGUUUGGUCAGGCAAUAACAGUUACACCGGAAGCCAAUAUGAUAAGAAUCCUUUGGUGGUGCAUCGUGUUGUUUGUACUGCCGUUGCCACAUAGAUCAUCCAAAUCCUAAGGAUUGUGACUUAAAAGGUAAGUAUGUACAAAUACCCCUUGUGCUGUGACCCUGUGGGUUCACACUUAAAAACACAGUCUGUACCGUCUGCGGUAUGUGGAAAAGGUUAUGCUGUAGUUGUGAUCAACACGAACCCAUGCUUCAGUCAGCUGAUGCACAAUCGUUAAACGGGUUCGCGGUGUAAGUGCGCCCGCCACACCCGUCGGCACAGGCACUAGUACUGAUGUCGUAUACAGGGCUUUGACAUACAAUGAUAAAGUAGCUGGUUUGCAAAUUCCUAAAACUAUUGUUGUGCCAAGAAAAGGACGAAGAUGACAAUCUAAUUGAUCCAUACUGUAGUUCAGAGACACACUCUCUAACCCCAACAUGAAGAAACAAUCUAUAAUUUACUUAAGGAUUGUCCAGCUGUUGCUAAUGACUUCUCUAAGAUUAGAAUAGACGGUGACAUGGUACCACAUAUCACGUCAACGUCACUAAUACAAUGGCAGACCUCGCACACUGUUAAGGCAUUUGAUGAAGGUAAUUGUGACACACUAAAGAAAUACUUGUCACAAUUGUUGUGAUGAUGAUUAUUCAAUAAAAGGACUGGUAUGAUUUUGUAGAAAACCAGAUAUUACGCGUAUACGCCAACUUAGGUGAACGUGUACGCCAAGCUUUGUUAAAAACAGUACAAUUCUGGAUGCCAUGAAAUGCUGGUAUUGUUGGUGUACUGCACUAGAUAAUCAAGAUUCAAUGGUAACUGGUAUGAUUUCAAAGAUCAUACAACACGCCAGGUAGUGGAGACCUGUUGUAGAUUUUAUUAUUCAUUGUUAAUGCCUAUAUUAACCUUGACCAGGGCUUCAACUGCAGAGUCAUGUUGACACUGACUCAACAAGCCUUACAUUAAGUGAGGAUUUGUUAAAAUAUGACUCACGGAAGAGAGGUUAAAACUUUGACCGUUAUUUUAAAUAUUGGUAUCAGACAUACCCAAAUUGUGUUAACUGUUUGGAUGACAGAUGCAUUUGCAUUGUGCAAACUUUUAAUGUUUUAUUUCUUCUACGGUGUUCCCACCUACAAGUUUGGACCACUAGUGAGAAAAAUAUUUGUUGAUGGUGUUCCAUUUGUAGUUUCAACUGGAUACCAUUUCAGAGAGCUAGGUGUUGUACAUAAUCAGGAUGUAAACUUACAUAGCAGCUCUAGACUUAGUUUUAAGGAAUUACUUGUGUAUGCUAAUUGACCUGCUAUGCACGCUGCUUCUGGUAAUCACUAUUAGAUAAACGCACUACGUGCUUUCAGUAGCUGCACUUACUAAUGUUGCUUUCAAACUGUCAAACCCGGUAAUUUAACAAAGACUUAUGACUUUGCUGUGUCUAAGGUUUUCUAAGGAAGGAAGUUCUGUUGAAUUAAACACUUCUUUGUCAGGAUGGUAAUGCUGCUAUAGCGAUUAUGACUACUAUCGUUAUAAUCUACCAACAAUGUGUGAUAUCAGACAACACUAUUUGUAGUUGAAGUUGUUGAUAAGUACUUGAUUGUUACGAUGGUGGCUGUAUUAAUGCUAACCAAGUCAUCGUCAACAACCUAGACAAAUCAGCUGGUUUUCCAUUUAAUAAAUGGGGUAAGGCUAGACUUUAUUAUGAUCAAUGAGUUAUGAGGAUCAAGAUGCACUUUCGCAUACAAAACGUAAUGUCAUCCCUACAUAACUCAAAUGAAUCUUAAGUAUGCCAUUAGUGCAAAGAAUAGAGCUCGCACCGUAGCUGGUGUCUCUAUCUGUAGUACUAUGACCAAUAGACAGUUUCAUCAAAAAUUAUUGAAAUCAAUAGCCGCCACUAGAGGAGCUACAAUAGUAAUUGGAACAAGCAAAUCUAUGGUGGUUGGCACAACAUGUUAAAAACUGUUUAUAGUGAUGUAGAAAACCUCACCUUAUGGGUUGGGAUUAUCCUAAUGAUAGAGCCAUGCCUAACAUGCUUAGAAUUAUGGCCUCAUGUCUUGCUCGCAAACAUCAACGUGUUGCUUGUACACCGUUUAUAGAUUAGCUAAUGAGUGUGCUCAAGUAUUGAGUGAAAUGGUCAUGUGUGGCGGUUCACUAAUGUUAAACCAGUGGAACCUCAUCAGGAGAUGCCACAACUGCUAUGCUAAUAGUGUUUUAACAUUUGUCAAGCUGUCCGGCCAAUGUUAAUGCACUUUAUCUACUGAUGGUACAAAAUUGCCGAUAAGUAUGUCCGCAAUUUACAACACAGACUAUGAGUGUUAUAGAAAUAGAGAUGUGACACAGACUUUGUGAAUGAGUUUACGCAUAUUUGCGUAAACAUUUCAAUGAUGAUACUCUGACGAUGCUGUUGUGUGUUUCAAUAGCACUUAUGCAUCAAGGUCUAGUGGCGCAAAGAUUAAGUCAGUUCUUAUUAUCAAACAAUGUUCUAUGUCUGAAGCAAAAUGUUGGACUGAGACUGACCUUACUAAAGGACCUCAUGAAUUUUGUCUCUCAACUACAAUGCUAGUUAAACAGGUGAUGAUUAUGUGUACCUUUCUACCCAGAUCCAUCAAGAAUCCUAGGCCGCUGUUUUGUAGAUGAUAUCGUUAAAACAGAUGGUACACUUAUGAUAUUGAACGGUUCGUGUCAUUAGCAUAGAUGCUUACCCACUCUAAACAUCCUAAUCAGGAGUAUGCUGAUGUCUUCAUCUGUACUUACAAUAAGAAAGCUACUGAUGAGUUAACAGGACACAUGUUAGACACGUAUUCUGUUAUGCUUACUAAUGAUAACACUUCAAGGUAUUGGGAACCUGAGUUUUAUGAGGCUAUGUACACACCGCAUACAGUCACAGGCUGUUGGGGCUUGUGUUCUUUUGCAAUCUCAGACUUCAUUAAGAUGUGGUGCUUGCAUACGUAGACCAUUUAUGUUGUAAAUGCUGUACGACCAUGUCAUACAACAUCACAUAAAUUAGUCUUGUCUGUUAAUCCGUAUGUUUGCAAUGCUCAGGUUGUGAUGUCACAGAUGUGACUCAACUCUUACUUAGGAGGUAUGAGCUAUUAUUGUAAAUCUCAAACCACCCAUUAGUUUCCAUUGUGCUAAUGGACAAGUUUUUGGUUUAUAAUACAUGUGUUGGUAGCGAUAAUGUUACUGACUUUAAUGCAAUUGCAACAUGUGACUGGACAAAUGCUGGUGAUUACUUUUAGCUAACACCUGUACUGAAAGACUCAAGCUUUCGCUGCAGAAACGCUCAAGCUCUGAGGAGACUUUAAACUGUCUCAUGGUAUUGCUACUGUACGUGAAGUGCUGUCUGACAGAGAUUACACUCAUGGGAAGUUGGUAAACCUAGACCACUUAACCGAAAUUAUGUCUUUACUGGUUAUCGUGUAACUAAAAACAGUAAAGUACAAAUAGGAGAGUACACCUUUGAAAAGGUGACUAUGGUGAUGCUGUUGUUUACCGAGGUACAACAACUUACAAAUUAAAUGUUGGUGAUUAUUUUGUGCUGACAUCACAGUAAUGCCAUUAGUGCACCUACACUAGUGCCACAAGAGCACUAUGUUAGAAUUACUGGCUUAUACCCAACACUCAAUAUCUCAGAUGAGUUUCUAGCAAUGUUGCAAAUUAUCAAAAGGUUGGUAUGCAAAAGUAUUUACACUCCAGGGACCACCUGGUACUGGUAAGAGUCAUUUUGCUAUUGGCCUAGCUUUACACCUCUGCUCGCACAGUGUAUACAGCUUGCUCAUGCCGCUGUUGAUGCUAUGUGAGAAGGCAUUAAAAUAUUUGCCUAUAGAUAAAUGUAGUAGAAUUAUACCCGAUGUGCUCGUGUAGAGUGUUUUGAUAAAUCAAAGUGAAUUCAUUACUAGAACAGUAUGUCUUUGUACUGUAAAUGCAUUGCCUGAGACGACAGCAGAUAUGGUUGUCUUGAUGAAAUUUCAAUGGCCACAAAUUAUGAUUUGAGUGUUGUCAAUGCCAGAUUACGUGCUAAGCACUAUGUGUCACUGGCGACCCUGCUCAAUUACCUGCACCACGCACAUUGCUAACUAAGGGCACACUAGAACCAGAAUAUUUCAAUUCAGUGUGUAGACUUAUGAAAACUAUAGGUCCAGACAUGUUCGGAACUUGUCGGCGUUGUCCUGCUGAAAUUGUUGACAUUGUGAGUGCUUUGGUUUAUGAUAAUGCUUAAAGCACAAAAGACAAAUCAGCUCAAUGCUUUAAAAUGUUUAUAAGGGUGUUAUCACGCGAUGUUCAUCUGCAAUUAACAGGCCACAAAUAGGCGUGGUAAGAGAAUUCCUACGUAACCCUGCUUGGAGAAAAGCUGUCUUUAUCUCCUUAUAAUUCACAGAAUGCUGUAGCCUCAAAGAUUUUGGGACUACCAACUCUCAAACUGUUGAUUCAUACAGGGCUCAGAAUAUGACUAUGUCAUUCACUCAAACCACUGAAACAGCUCACUCUUGUAAUGUAAACAGAUUUAAUGUUGCUAUUACCAGAGCAAAAGUAGGCAUACUUUGCAUAAUGUCUGAUAGAGACCUUUAUGACAAGUUGCAAUUUACAAGUCUUGAAAUUCCGUAGGAAUGUGGCAACUUUACAAGCUGAAAAUGUAACAGGACUCUUUAAAGAUUGUAGUAAGGUAAUCACUGGUUACAUCCUACACAGGCACCUACCACUCAGUGUUGACACUAAAUUCAAAACUGAAGGUUUAUGUGUUGACAUACCUGGCAUACCUAAGGACAUGACCUAUAGAAGACUCAUCUCUAUGAUGGGUUUAAAAUGAAUUAUCAAGUUAAUGGUUACCCUAACAUGUUUAUCACCCGCGAAGAAGCUAUAAGACAUGUACGUGCAUGGAUUGGCUUCGAUGUCGAGGGUGUCAUGCUACUAGAGAAGCUGUUGGUACCAAUUUACCUUUACAGCUAGGUUUUUACAGGUGUUAACCUAGUUGCUGUACCUACAGGUUAUGUUGAUACACCUAAUAAUACAGAUUUUCCAGAGUUAGUGCUAACCACCGCCUGGAGAUCAAUUUAAACACCUCAUACCACUUAUGUACAAAGGACUUCCUUGGAAUGUAGUGCGUAUAAAGAUUGUACAAAUGUUAAGUGACACACUUAAAAAUCUCCUGACAGAGUCGUAUUUGUCUUAUGGGCACAUGGCUUUGAGUUGACAUCUAUGAAGUAUUUGUGAAAAUAGGACCUGAGCGCACCUGUUGUCUAUGUGAUAGACGUGCCACAUGCUUUUCCACUGCUUCAGACACUAUGCCUGUUGGCAUCAUUUCUAUUGGAUUUGAUUACGUCUAUAAUCCGUUUAUGAUUGAUGUUCAACAAUGGGUUUACAGGUAACCUACAAAGCAACCAUGAUCUGUAUUGUCAAGUCCAUGGUAAUGCACAUGUAGCUAGUUGUGAUGCAAUCAUGACUAGGUGUCUAGCUGUCCACGAGUGCUUUGUUAAGCGUGUUGACUGGACUAUUGAAUAUCCUAUAAUUGGUGAUGAACUGAAGAUUAAUGCGGCUUGUAGAAAGGUUCAACACAUGGUUGUUAAAGCUGCAUUAUUGCAGACAAAUUCCCAGUUCACGACAUUGGUAACCCUAAAGCUAUUAAGUGUGUACCUCAAGCUGAUGUAGAAUGGAAGUUCUAUGAUGCACAGCCUUGUAGUGACAAAGCUUAUAAAAUAGAAGAAUUAUUCUAUUCUUAUGCCACACAUUCUGACAAAUUCACAGAUGGUGUAUGCCUAUUUUGGAAUUGCAAUGUCGAUAGAUAUCCUGCUAAUUCCAUUGUUUGUAGAUUUGACACUAGAGUGCUAUCUAACCUUUACUUGCCUGGUUGUGAUGGUGGCAGUUUGUAUGUAAAUAAACAUGCAUUCCACACACCAGCUUUUGAUAAAAGUGCUUUGUUAAUUUAAAACAAUUACCAUUUUUAUUACUUUGACAGUCCAUGUGAGUCUUCAUGGAAAACAAGUAGUGUCAGAUAUAGAUUAUGUACCACUAAAGUCUGCUACGUGUAUAACACGUUGCAAUUUAGGUGGUGCUGUCUGUAGACAUCAUGCUAAUGAGUACAGAUUGUAUCUCGAUGCUUAUAACAUGAUGAUCUCAGCUGGCUUUAGCUUGUGGGUUUACAAACAAUUUGAUACUUAUAACCUCUGGAACACUUUUACAAGACUUCAGAGUUUAGAAAAUGUGGCUUUUAAUGUUGUAAAUAAGGACACUUUGAUGGACAACAGGGUGAAGUACCAGUUUCUAUCAUUAAUAACACUGUUUACACAAAAGUUGAUGGUGUUGAUGUAGAAUUGUUUGAAAAUAAAACAACAUUACCUGUUAAUGUAGCAUUUGAGCUUUGGGCUAAGCGCAACAUUAAACCAGUACCAGAGGUGAAAAUACUCAAUAAUUUGGGUGUGGACAUUGCUGCUAAUACUGUGAUCUGGGACUACAAAAGAGAUGCUCCAGCACAUAUAUUACUAUUGGUGUUUGUUCUAUGACUGACAUAGCCAAGAAACCAACUGAAACGUCUGUGCACCACUCUGUUUUUGAUGGUAGAGUUGAUGGUCAAGUAGACUUAUUUAGAAAUGCCCGUAAUGGUGUUCUUAUUACAGAAGGUAGUGUUAAAGGUUUCAACCAUCUGUAGGUCCCAAACAAGCUAGUUUAAUGGAGUCACAUUAAUUGGAGAAGCCGUAAAACACAGUUCAAUUAUUAUAAGAAAGUUGAUGGUGUUGUCCAACAAACACCUGAAACUACUUACUCACAGAAAAAUUUACAAGAAUUUAAACCCAGGAGUCAAAUGGAAAUUGAUUUCUUAGAAUUAGCUAUGGAUGAUUCAUUGAACGGUAUAAUUAAAGGCUAUGCCACCGAACAUAUCGUUUAUGGAGAUUUAGUCAUAGUCAGUUAGGUGGUUUACAUCACUGAUUGGACUAGCUAACGUAAGGAAUCACCUUUUGAAUUAGAAGAUUUUAUUCCUAUGGACAGUACAGUUAAAACUAUCAUACAGAUGCGCAAACAGGUUCAUCAAGUGUGUGACAUUGCAACUGAUUUAUUACUUGAUGAUUUUGUUGAAAUAAUAAAAUCCCAAGAUUUAUCUGUAGUUUAAGGUUGUCAAAGUGACUAUUGACUAUACAGAAAUUCCAUUUAUGCUUGGUGUAAAGAUGGCCAUGUAGAAACAUUUACCCAAAAUUACAACUAGUCAAGCGUGGCAACCGGGUGUUGCUAUGCCUAAUCUCUACAAAUGCAAAGAAUGCUAUUAGAAAAGUGUGACCUUCAAAAUUAUGGUGAUAGUGCAACAUUACCUAAAGGCAUAUGAUGAAUGUCGCAAAUAUACUCAACUGUGUCAAUAUUUAAACACAUUAACAUUAGCUGUACCCUAUAAUAUGAGAGUUAUACAUUUGGUGCUGGUUCUGAUAAAGGAGUUGCACCAGGUACAGCUGUUUAAGACAGUGCUUGCCUAUACAGCUUAUCGAUACAGAACUAAAUAUUAGUUUUCGCCUUUGUUGUGUAGUGCUGUCACAUAAAAACUUGCAUCAUUAUAUGAAUUACUACCCUAGACAAAAAUCAAGAUGACUCUAAUAGGUUUAUCACAUUGUGAGUUUAUACAACAAAAGCUCACUAUGUAUGUUCUCUCUAUCCAGAUACAGAACACUAAGAAGCUGAUUCUAUAAGCACAUUGACCCAUCACCUCAAUGAGCCUUUUACUAAUAUGAAUACCAAUCUAAACCUUUUUAAUUUGAUGCCUAUCUGGCCAACCACGCGAACAAAAAGAUGGUUAGAUGAUGCAAAUACAAAUUUGGAACAAUACAACACCAAUACAAUAGACACCUACUCUUCAAACAAUAGUAAAUUUCCCCCUCAAUUAAGGGAACUACUUACUCCAAAAGACAGACAAAUCAAUGAUAGAUUCUAUCUCUCUUUAAUAUAACUUACAAUUAACAAAACAACAAAGUUGUUAUUUCUAGUGAAGUCUGUUAACAACUAAACGAACAAUGUUUGUUUUCUUGUUCUAUUGCCACUAGUCUUAGUCAGGUGUUAAUCUUAAACCAGAACUCAAUUACCCCUGCAUACACUAAUUCUUCACAUAGGUGUUUAUUACCCUGACAAAUUUUUCAGAUCCUCAGUUUCAUUCAACUCAGGACUUGUUUUACCUUUUUCAUGUUACUUGGUUCCAUGCUAUACAUGUCUGGACCAAUGGUACUAGAGGUUUGAUAACCUGUCCUACCAUUUAAUGAUGGUGUUUAUUUUGCUUCCAUGAGAAGUCUAACAAAAUAGAGGCUGGAUUUUGGUACUACUUUAGAUUCUAAGACCAGUCCUACUUAUUGUUAAUACUCCACUAUGUUGUUAUUAAAGUCUGUGAAUUUCAAUUUGUAAUGAUCCAUUUUGGGUGUUUACUACCACAAAACAACAAAAGUUGGAUGGAAAGUGAGUUCAGAGUUUAUUCAAGUGCGAAUAAUUGCACUUGAAUAUGUUCAGCCUCUUCAUGGACCUUGAAGGAAAACAGGGUAAUUCAAAAAACUUAGGGAAUCUGUGUUCAAGAAAUUGAUGGUUAUUUAAAAAUAUUACAAUCACACGCCUAUUAAUUUAGUGCGUGAUCUCCCCCAGGAUUCUGCCUUUGAACCAUUGGUAGAUUUGCCAAUAGGUAUUCAAUCACAAGAUUCACAUAUACUACCUUACAUAGAAGUUAUUUGACUCCUGGUGAAUUCUUUCAGGUUGGACAGCUGGUGCUGCGCCUAUUAUGCAAGUACCUUCAACCAAGGACUUUCUAUUAAAAUAAUGAAAAUGGAACCACUACAGAUGCUGCAGACUGUGCUUGACCCACACCAGAAACAAAGUGUACGUUGAAAUCCUCACUGUAGAAAAGGAAUCUAUCAAACUUCUACUCUAGAGUCCAACCAACAGAAUCUAUUGUUAGAUUCCUAAUAUUACAAACUUGUGCCCUUUGGUGAAGUUUUUAACGCCACCAGAUUUGCAUCUGUUUAUGCUUGGAACAGGAAGAGAAUCAGCAACUGUGUUGCUGAUUAUUCUGUCCUAUAAUUCCGCAUCUUCCACUUAGUGCUAUGGAGUGUCUCCUACUAAUUAAAUGAUCUCUGCUUCUAAUGUCUAUGCAGAUUCAUUUGUAAUAGAGGUGAAAGUCAGACAAAUCGCUCCAGGCAAACUGGAAAGAUCGCUGAUCAUAAUUAUAAUUACCAGAUGAUUUACAGGCUGCGUUAUAGCUUGGAAUUCUAACAAUCCUGAUUCUAAGGUUGGUGGUAAUUAUAAUUACCUGUAAAUUGUUAGGAAGUCUAAUCUCAAACCUUCUGAGAGAGAUCCUCAACUGAAAUCUUCAGGCCGGUAGACACCAUGUAAUGGUGUUGAAGGUUUAAUUGUUACUUUCACAAUCUAUGGUUCCAACCCCCUAAUGGUGUUGGUUACACCAUACAGAGUAGUAGUACUUUUUUGAACUUCACAUGCACCAGCAACUGUUUGUGGACAAAAAGUCUACUAAUUUGGUUAAAACCAAAUGUGUCAAAUUCAUCAAUGGUUUAACAGGCACAGGUGUUUACUGAGUCUAACAAAAUUUUCUGCUCCAACAAUUGGCAGAGACACUGCUGACACUCUGAUGCUGUCCGUGAUCCCCAGACACCAGAUCACUACACCAUGUUCUUUGGUCAUGUCAGCAUUAUAACACCAGGAACAAUACUUCUAACCAGGUUGCUGUUUAUCAGGAUUAACUGCCCAGAAGUCCCUGUUGCUAUUCAUGCAGAUCAACACUCCAACUUGGCGUGUUUAUUUACAGGUUCUACUGUUUCAAACACGGCAGGCUGUUUAAUAGGGGCUGAACAUGUCCACAACUCUAUGAGUGUGACAUACCCAUUGGUGCAGGUAUAUGCGCUAGUUAUCAGACAGACUAAUUCUCAGGCACUAGUGUAGCUAGUCAAUCCAUCAUUGCCUACACUAUGUACUUGGUGCAGAAAUUCAGUUGCUUACUCUAAUAACUUAUUGCCAUACCCACAAAUUACACAUUAGUGUUACAGAAAUUCACCAGUGUCUAUGACCAAGACACAGUAGAUUGUACAAUGUCAUUUGUGGUGAUUAACUGAAUGCAGCAAUCUUUGUUGCAAUAUGGCAGUUUUGUACACAAUUAAACCGUGCUUUAACUGAAUAACUGUGAACAAGACAAAACACCCAAGAAGUUUUUGCACAAGUCAAACAAAUUUACAAAACACCACCACUAAAGAUUUUGGUGGUUUUAAUUCACAAAUAUUACCAGAUCCUCAAACCAAGCAAGAGGUCCUAUUGAAGAUCUACUUUCAACAAGUGACACUUGCAGAUGCUGGCUUCAUCAAACAAUAUGGUGAUUGCCUUGGUGAUAUUGCUGCUAGAGACCUCAUUUGUGCACAAAAGUUUAACGGCCUACUGUUUUUCCACCUUUGCUACAGAUGAAAUGAUUGCUCAAUACACUUUGCACUGUUAGCUGGUACAAUCACUUCUGGUUGGACCUUUGGUGCAGGUGCUGCAUUACAAAUACCAUUUGCUAUGCAAUGGCUUAUAGGUUUAAUGGUAUUGGAGUUACCAGAAUGUUCUAUGAGAACCAAAAUUGAUUGCCAACCAAUUUAAUAGUGCUAUUGGCAAAAUUCAAGACUCACUUUCCACAGCAAGUGCACUUGGAAAACUUCAAGAUGUGGUCAACCAAAUUCACAAGCUUUAAACACGCUUGUUAAACAACAUAGCUCCAAUCUUGGUGCAAUUCAAGUGUUUUAAAUGAUAUCCUUCACGCUUGACAAGUUGAGGCUGAAGUGCAAAUUGAUAGUUGAUCACAGGCAGACUUCAAAGUUUCAGACAUAUGUGACUCAACAAUUAAUUAGAGCUGCAGAAAUCAGAGCUCUGCUAAUCUUGCUGCUACUAAAAUGUCAGAGUGUGUACUUGGACAAUCAAAAAGAGUUGAUUUGUGGAAAGGCUAUCAUCUUAUGACCUUCCCUCAGUCAGCACCUCAUGGUGAGUUUCUUGCAUGUGACUUAUGUCCCUGCACAAGAAAAGAACUUCACAAUGCUCCUGCCAUUGUCAAUGGAAACAACUUUCUCCUAAGGUGUCUCUGUUCAAACACACACCUUAAAAACACAAAGGAAUUUUUAUGAACAAAUCAUUACUCAGACAACACAUUUAUACUGGUAACUGUGUUUGUACAAAGAAUUGUCAACAACACAGUUUAUGCUCCUUUGAACCUCAAUACUCAUUCAAGGAGCAGCUAGAUAAAUAUUAUAGAAUCAUCACACCAGAUGUUGAUUUAGCUCAUCUCUGGUUAAUGCUUCAGUUGAAACUUCAAAAGAUGACCCUCAAUGAGGUUGCCAAGAAUUUACAUGAAUCUCAUCGAUUCCAAGAACUUGGAAAGUAUGAGCAGUAUAUAAAAUGGCCACAGACCAUUUAGCUAGGUUUCAUAGCUGGCUUGAUUGCCAUAGUAAUGGUAACAUUAUGCUUUGCUGUAGACCAGUUGCUGUAUUGUCUCAAGGGCUUUGCUUGUGGAUCCUGCUCCCAAUUGACAAUACUACUUGAGCCAGUGCUCAAAGGAGUAAUUACCACUAAACGAACUUAUAGAUUUUUUUAUGAGAAUCUCACAAUUGGAACUGUAACUUUGAAGCAAGUGAAAUCAAGGAUGCUACUCCUUCAGAUUUGUUCGCGCUACUGCAACGAUACCGAUCAGCCUCACUCCCUUUCGGAUGGCUUAUUGUUGGCGUUGACUUCUUGUUUUUCAGAGCGCUUCCAAAAUCAUAACCCUCAAAAGAGAUGGCAACUAGCACUCUCAAAGGUGUUCACUCUGUUUGAACAUGUGUUGUUGUUUGUACAUUCCACAACAUAAUUGUUGCUGAGCCUGAAGAACAUUUCCUAAUUUACAAUCUACGUUUCAUCCAGAGUUGUAAUCUAGUAAUGGAACCAAUCUUAUGAUGAACCGACGACGACUACUAGCGUGCCUUUGUAAGCAAGCUGAUGAGUACGACUUAUGUACUCAUUCGUCAGAAGAGACAGGUACGUUAAUAGUUAAUAGCGUACUUUUCUUGCUUCGUGGUAUUCUUGCUAGUUACACUAGCCAUCCUCUGCGCUCGAUUGUGUGCGUACUGCUGCAAUAUUGUUAACGUGAGUUGUAAAACCUUUUACGUUUACUCGUGUUAAAAACUUGAAUUCUAGAGUCCUGAUUCUGGUCUAAACGAACUAAAUAUUAUAUUAGUUUUGUUUGGAACUUUAAUUUUAGCCAUGGCAGAUUCCAACGGUACUAUUACCGUUGAAGAGCUUAAAAAGCUCUUGAACAAUGGAACCUAGUAAUAGGUUUCCUAUUCCUACAUGGAUUUGUCUUUACAAUUUGCCUAUGCCAACAGGAAUAGGUUUUGUAUAUAAUUAAGUUAAUUUCCUCUGGCUGUUAUGGCCAGUAACUUUAGCUUGUUUGUGCUUGCUGCUGUUUACAGAAUAAAUUGGAUCACCGGUGGAAUUGCUAUCGCAAUGGCUUGUCUUGUAGGCUUGAUGUGGCUCAGCUACUUCAUUGCUUUUUCAGACUGUUUGCGCGUACGCGUUCCAUGUGGUCAUUCAAUCCAGAAACUAACAUUCUCAACGUGCCACUCCAUGGCACUAUUUUGACCAGACCGCUUCUAGAAAGUGAACUCGUAAUCGGAGCUGUGAUCCUCGUGGACAUCUUCGUAUUGCUGGACACCAUCUAGGACGCUGUGACAUCAAGGACCUGCCUAAAGAAAUCACUGUUGCUACCACGAACGCUUCUUAUUACAAAUUGGGAGCUCGCAGCGUGUAGCAGGUGACUCAGGUUUUGCUGCAUACAGUCGCUACAGGAUUGGCAACUAUAAAUUAAACACAGACCAUUCCAGUAGCAGUGACAAUAUUGCUUUGCUUGUACAGUAAGUGACAACAGAUGUUCAUCUCGUUGACUUCAGGUUACUAUAGCAGAGAUAUUACUAAUUAUUAUGAGGACUUUAAGUUUCCAUUUGGAAUCUUGAUUACAUCAUAAACCUCAUAAUUAAAAUUUAUCUAAGUCACUAACUGAGAAUAAUAUUCUCAAUUAGAUGAAGAGCAACCAAUGGAGAUUGAUUAAACGAACAUGAAAAUUAUUUUCUUGGCACUGAUAACACUCGCUACUUGUGAGCUUUAUCACUACCAAGAGUGUGUUAGAGGUACAACAGUACUUUUAAAAGAACCUUGCUUUCUGGAACAUACGAGGGCAAUUCACCAUUUCAUCCUCUAGCUGAUAACAAAUUUGCACUGACUUGCUUUAGCACUCAAUUUGCUUUGCUUGUCCUGACGGCGUAAACACGUCUAUCAGUUACGUGCCAGAUCAGUUCACCUAAACUGUUCAUCAGACAAGAGGAAGUUCAAGAACUUUACUCUCCAAUUUUUAUUGUUGCGGCAAUAGUGUUUAUAACACUUUGCUCACACUCAAAAGAAAGACAGAAUGAUUGAACUUUCAUUAAUUGACUCUAUUUGUGCUUUUUAGCCUUUUGCUAUUCCUUGUUUUAAUUAUGCUUAUUAUCUUUGGUUUCACUUGAACUGCAAGAUCAUAAUGAAACUUGUCACGCCUAAACGAACAUGAAAUUUCUUGUUCUUAGGAAUAUCACAACUGUAGCUGCAUUUCACCAAGAAUGUAGUUUACAGUCAUGUACUCAACAUCAACCAUAUGUAGUUGAUGACCCGUGUCCUAUACUUCAUUCUAAAUGGUUAUUAGAGUAGGAGCUAGAAAAUCAGCACCUUUAAUUGAAUUGUGCGUGGAUGAGGCUGGUUCUAAAUCACCCAUUCAGUACAUCGAUAUCGGUAAUUAUACAGUUCCUGUUACCAAUAAUUGCCAGGAACUAAAUUGGUGUCUUGUAGUGGUUGUCGUUCUAUGAAGACUUAGAUAUCAUGAGUUCAAGAUGUUAAUUUCUAAACGAACAAACAAAAUGGAUACUGGACCCAAAAUCAGGACUACCCCGAUUACGUUUGCUGGACCUCAUAUUCAACUGAGUAACCAGAAUACAAAACGCACUUGGCGCAAUCCAAACAACGCUGCCCCAACAUCUACCCAACAACACUGCCACAAGGUUCCCGCCACUCACAAGGCCAGCAAGCCUUACAUUCCCACCAAUAGUCCAGAUUAACAAAUUAACACCAGGCAGCAGUAGGGAACUCCUGCUAGAAUGGCUGGCAAUGGCGGUGAUGCUGCUCUUGCUUUGCUGCUGCUUGACAGAUUGAACCAGCUUGAGAGCAAAAUGUCUGGUAAAGGCCAACAACAACAAGGCCAAACUGUCACUAAGAAAUUGCUGCUGAGGCUUCUAAGAAGCCUGGCAAAACGUACUGCCACUAAAGCAUACAAUGUAACACAAGCUUUCGGCAGACGUGGUCCAGAACAAACCCAAGGAAAUUUUGGGGACCAGGAACUAAUCAGACAAGGAACUGAUUACAAACAUUGGCCGCAAAUUGCACAAUUUGCCCCAGCGCUUCAGCGUUUUCGGAAUGUCGCGCAUUGGCAUGGAAGUCACACCUCGGGAACGUGGUUGACCUACACAGGUGCCAUCAAAUUGGAUGACAAAGAUCCAAAUUCAAAGAUCAAGUCAUUUGCUGAAUAAGCAUUGACGCAUACAAAACAUUCCCACCAACAGAGCCUAAAAAGGACAAAAAGAAGAAGGCUGAUGAAACUCAAGCCUUACGCAGAGACAGAAGAAACAGCAAACUGUGACUCUUUCCUGCUGCAGAUUUGGAUGAUUUUCCAAACAAUUGCAACAAUCCAUGAGCAGUGCUGACUCAACUCAGGCCUAAACUCAUGCAGACAACAAGGCAGAUGGGCUAUAUAAACGUUUCGCUUUCCGUUUACGAUAUAGUCUACUCUUGUGCAGAAUGAAUUCUCGUAACUACAUAGCACAAGUAGAUGUAGUUAACUUAAUCUCACAUAGCAAUCUUUAAUCAGUGUGUAACAUUAGGGAGGACUUGAAAGAGCCACCACUUUCACCGAGGCCACGCGGAGUACGAUCGAGUGUACAGUGAACAAUGCUAGGGAGAGCUGCCUAUAUGGAAGAGCCCUAAUGUGUAAAAUUAAUUUUAGUAGUGCUAUCCCCAUGUGAUUUUAAUAGCUUUUAGGAGAAUGACAAAAAACCCCCCCCCCACAUCCCCACCAUCACAUCAUCAUACUCAUCCCAACCCUCUCCCACCCUCCCCCCAACCCCCAAAACCACCUUACUUCCAUCCCCCCACACUUUUUUUUUUUUUUUUUCUUUUUUUUUUUUUUUCUUUCUUUCUUCUUUUUUUUCUUCUUAUACUCCCGCCCCCACCCACACCAACCCCUCUACU
>cluster_3 reads=1 total_reads=57261
CGUAGCUGGUCGUCUCUAUUCUGUUUGUUUUGUUACCUUCUUGCCACUGUAUUAUUUUAAUAUGUAUAUGCCUGCUAGUUGGGUGAUGCGUAUUAUGACAUGUUGGAUAUGGUUGAUACUAGUUUGUCUGGUUUAAGCUAAAAGACUGUUAUGUAUGCAUCAGCUGUAGUGUUACUAAUCCUUAUGACAGCAGAACUGUGUAUGAUGAUGGUGCGAGAGUGUGGACACUUAUGAAUGUCUUGACACUAAAAGUUUAUUAUGGUAAUGCUUUAGAUGCCAUUUCCAGGGCUCUUAUAAUCUGUUACUUCUAACAUCAGGUGUAGUUCAACUGUCAUGUUUUUGGCCAGAGGAUUGUUUAUGUGUGUUGAGUAUUGCCCUAUUUUAUAACUGGUAAUACACUUCAGUGUAUAAUGCUAGUUUAUUGUUUCUAGGCUAUUUGUACUUGUACUUGGCCUCUUUGUUUACUCAGAUUUAGACUGACUUUGGUGUUUAUGAUUACUUAGUUUUACACAGGAGUUUAGAUAUAUGAUCACAGGGACUACUCCCACCCAAGAUAGCAGAUGCCUAAACUCACAUUAAAUUGUUGGGUGUUGGUGGCAAACCUUGUAUCAAGUAGCCACUGUCAGUCUAAAAUGUCAGAUGUAAAGUGCUCAGUAGUCUUACUCUCAGUUUGCAACAACUCAGAGUAGAAUCAUCAUCUAAAUUGUGGGCUCAAUGGUCCAGUUACAAUGACAUUCUUGCUAAAGAUACUGAAGCCUUGAAAAUGGUUCAUCUUUGUUGCUUUCCAUGCAGGUGCUGUGACUAAACAAGCUUGUGAAGAAUGUGGACAACAGGCAACCUUACAAGCUAUAGCCUCAGAGUUUAGUUCCUUCCAUUAUGCAGCUUUGCUCUGCCAAGAAGCUAUCAGGCUGUUGCUAAUGGUGAUUCUGAAGUUGUUCUUAAAAAGUUGAAGAAGUCUUGAAUGUGGCUAAAUCUGAAUUUGACCGUGAUGCAGCCAUGCAACGUAAGUUGGAAAAGAUGGCUGAUCAAGCUAUGACCCAAAUGUAUAAACAGGCUAGAUCUGAGGACAAGAGGGCAAAAGUUAUAGUGCUAUGCAGACAAUGUUCACUAUGUUGAAAAGUUGGAUAAUGAUGCACUCACAACAUAUCAACAUGCAAGAUGGUUGUGUUCCCUUGAACAUAAUACCUUCACAGCAGCCAAACUAAUGGUUGUCAUACCAGACUAUAACACAAAAUACUGUGAUGGUACAACAUUUACUUACGCUCAGCAUUGUGGGAAAUCCAACAGGUUGUAGAUGCAGAUAGUAAAAUUGUUCAAUCUAGUGAAAUUAGUAUGGACAAUUUACCUAAUUUGCAUGGCCUCUUGUAACAGUCAAGGGCCAAUUCUGCUGUCAAUUACAGAAUAAUGAGCUUAGUCCUGUUGCACUACGACAGAUGUCUUGUGCUGCGGUACUACACAAACUGUUCUGCACUGAUGACAAUGCGUUAGCUUACUACAACACAACAAAGGAGGUAGGUUUGUACUUGCACUGUUAUCCGAUUACAGGAUUUGAAAUGGGCAAGAUUCCCUAAGAGUGAUGGAACUGGUACUAUCUAUACAGAACUGGACACCUUGUAGGUUUGUUACAGACACAAAGGUCCUAAAGUGAAGUAUUUAUACUUUAUUAAAGGAUUAAACAACCUAAUAGAGGUUGUACUUGGUAGUUUAGCUGCCACAGUACGUCUACAAGCUGGUAAUGCAACAGAAGUGCCUGCCAAUUCAACUGUAUUAUCUUCUGUGCUUUGCUGUAGAUGCUGCUAAAGCUUACAAAGAUUAUCUAGCUAGUGGGGACAACCAACACUAAUUGUGUUAAGAUGUUGUGUACACACACUGGUACUGGUCAGGCAAUAACAGUUACACCGGAAGCCAAUAUGGAUCAAGAAUCCUUUGGUGGUGCAUCGUGUUGUCUGUACUGCCGUUGCCAUAGAUCAUCCAAAUCCUAAAGGAUUGUGACUUAAAAGGUAAGUAUGUACAAAACCCCAACUUGUGCUAUGACCCUGUGGGUUUUACACUUAAAAACACAGUCUGUACCGUCUGCGGUAUGUGGAAAGGUUAUGGCUGUAGUUGUGAUCAACUCGCGAACCCAUGCUUCAGUCAGCUGAUGCACAAUCGUUAAACGGGUUUGCGGUGUAAGUGCAGCCCGUUACACCGUGCGGCACAGGCACUAGUACUGAUGUCGUAUCAGGGCUCUGACAUCACAAUGAUAAAGUAGCUGGUUUGCUAAAUUCCUAAAACUAAUUGUUGUCGUUCCAAGAAAAGGACGAAGAUGACAAUUUAAUUGAUUUACUUUGUAGUUAAGAGACACACUUUCUCUAACCAACAUGAAGAAACAAUUUAUAAUUUACUUAAGGAUUGUCCAGCUGUUGCUAAACAUGACUUCUCUAAGUUAGAAUAGACGGUGACAUGGUACCACAUAUCACGUCAACGUCUUACUAAAUACAAUGGCAGACCUCGUCAUGCUUUAAGGCAUUUUGAUGAAGGUAAUUGUGACACAUUAAAGAAAUACUUGCCAUACAAUUGUUGUGAUGAUGAUUAUUCAAUAAAAGGACUGGUAUGAUUUUGUAGAAAACCCAGAUAUUACGCGUAUACGCCAACUUAGGUGAACGUGUACGCCAAGCUUGUUAAAACAGUACAAUGUGAUGCCAUGCGAAUGCUGGUAUUGUUGGUGUACUGACAUUAGAUAAUCAAGAUCUCAAUGGUAACUGUAUGAUUUCGGUGAUUUCAUACAAACCACGCCAGGUAGUGGAGUCCUGUUGUAGAUUUUAUUAUUUUGUUAAUGCCUAUAUUCUUGACAGGCUUAACUCAGAGUCAUGUUGACUGCUUAACAAAGCCUUCUUAAGUGGGAUUUGUUAAAAUAUGACUCACGGAAGAGAGGUUAAAACUCUUUGACCGUUAUUUUAAAUAUUGGGAUCAGACAUACCCAAAUUGUGUUAACUGUUUGGAUGACAGAUGCAUUUGCAUUGUGCAAACUUUAAUGUUUUACGUGUUCCCACUACAAGUUUUGGACCAUAGUGAGAAAAAUAUUUGUUGAUGGUGUUCCAUUUGUAGUUUCAACUGGAUACCACUUCAGAGAGCUAGGUGUUGUACAUAAUCAGGAUGUAAACAUAGCUCUAGACUUAGUUUAAGGAAUUACUUGUGUAUGCUGCUGACCCUGCUAUGCACGCUGCUUCUGGUAAUCUAUUACUAGAUAAACGCACUACGUGCUUUCAGUAGCUGUCUUACUAACAAUGUUGCUUUCAAACUGUCAAACCCGGUAAUUUUAACAAAGACUUCAUGACUUUGCUGUGUCUAAGGUUUCUAAGGAAGGAAGUUCUGUUGAAUUAAAACACUUCUUUGCUCAGGAUGGUAAUGCUGCUAUCAGCGAUUAUGACUACUAUCGUUAUAAUCUACCAACAAUGUGUGAUAUCAGACAACUACUAUUUGUAGUUGAAGUUGUUGAUAAGUACUUUGAUUGUUACGAUGGUGGCUGUAUUAAUGCUAACCAAGUCAUCGUCAACAACCUAGACAAAUCAGCUGGUUUCCAUUUAAUAAAUGGGUAAGGCUAGACUUUAUUAUGAUCAAUGAGUAUGAGGAUCAAGAUGCACUUCGCAUAUACAAAACGUAAUGUCAUCCCUACUAUAACUCAAAUGAAUCUAAGUAUGCCAUUAGUGCAAGAAUAGAGCUCGCACCGUAGCUGGUGUCUCUAUCUGUAGUACUAUGACCAAUAGACAGUUCAAAAAUUAUUGAAAUCAAUAGCCGCCACUAGAGGAGCUACUGUAGUAAUUGGAACAAGCAAAUCUAUGGUGGUUGGCACAACAUGUUAAAAACUGUUUAUAGUGAUGUAGAAAACCCCCUUAUGGGUUGGGAUUAUCCUAAAUGUGAUAGAGCCAUGCCUAACAUGCUUAGAAUUAUGGCCUCAUUGUCUUGCUCGCAAACAUACAACGUGUUGUAGCUUGCACACCGUUUUUAUAGAUUAGCUAAUGAGUGUGCUCAAGUAUUGAGUGAAAUGGUCAUGUGUGGCGGUUCACUAUAUGUUAAACCAGGUGGAACCUCAUCAGGAGAUGCCACAACUGCUAUGCUAAUAGUGGUUUUUAACAUUUGUCAAGCUGUCACGGCCAAUGUUAAUGCACUUUUAUCUACUGAUGGUAACAAAAUUGCCGAUAAGUAUGUCCGCAAUUUACAACACAGACUUUAUGAGUGUCUAUAGAAAUAGAGAUGUUGACACAGACUUUGUGAAUGAGUUUUACGCAUAUUUGCGUAAACAUUUCUCAAUGAUGAUACUCUGACGAUGCUGUUGUGUUCAAUAGCACUUAUGCAUCUCAAGGUCUAGUGGCUAGCAUAAAGAACUUUAAGUCAGUUUUAUUAUCAAAACAAUGUUUAUGUCUGAAGCAAAUGUUGGACUGAGACUGACCUUACUAAAGGACCUCAUGAAUUUUGCUCCACAUACAAUGCUAGUUAAACAGGUGAUGAUUAUGUGUACCUCCUUACCCAGAUCCAUCAAGAAUCUAGGGGCCGGCUGUUUGUAGAUGAUAUCGUAAAACAGAUGGUACACUUAUGAUUGAACGGUUCGUGUCUUAGCUAUAGAUGCUUACCCACUUACUAAACAUCCUAAUCAGGAGUAUGCUGAUGUCUUUCAUUUGUACUUACAAUACAUAAGAAAGCUACAUGAUGAGUUAACAGGACACAUGUUAGACAUGUAUUCUGUUAUGCUUACUAAUGAUAACACUUCAAGGUAUUGGGAACCUGAGUUUUAUGAGGCUAUGUACACCCGCAUACAGUCUACAGGCUGUUGGGGCUUGUGUUUUUUGCAAUUCACAGACUUCAUUAAGAUGUGGUGCUUGCAUACGUAGACCAUCUUAUGUUGUAAAUGCUGUUACGACCAUGUCAUAUCAACAUCAUAAAUUAGUCUUGUCUGUUAAUCCGUAUGUUUGCAAUGCUCCAGGUUGUGAUGUCACAGAUGUGACUCAACUUUACUUAGGAGGUAUGAGCUAUUAUUGUAAAUCAUAAACCACCCAUUAGUUUCCAUUGUGUGCUAAUGGACAAGUUUUUGGUUUAUAAAAAUACAUGUGUUGGUAGCGAUAAUGUUACUGACUUUAAUGCAAUUGCAACAUGUGACUGGACAAAUGCUGGUGAUUACAUUUUAGCUAACACCUGUACUGAAAGACUCAAGCUUUGCACAGAAACGCUCAAAGCUACUGAGGAGACAUUUAAACUGUCUAUGGUAUUGCUACUGUACGUGAAGUGCUGUCUGACAGAGAAUUACAUCAUGGGAAGUUGGUAAACCUAGACCACCACUUAUCGAAAUUAUGUCUUUACUGGUUAUCGUGUAACUAAAACAGUAAAGUACAAAUGAGAGUACACCUUUGAAAAAGGUGACUAUGGUGAUGCUGUUGUUUACCGAGGUACAACACACAAAUUAAAUGUUGGUGAUUAUUUUGUGCUGACAUUACAGUAAUGCCAUUAGUGCACCUCACUAGUGCCACAAGAGCACUAUGUUAGAAUUACUGGCUUAUACCCAACACUCAAUAUCUCAGAUGAGUUUUCUAGCAAUGUUGCAAAUUAUCAAAAAGUUGGUAUGCAAAAGUAUUCUACACUCCAGGCCACCUGGUACUGGUAAGAGUCAUUUUGCUAUUGGCCUAGCUCUACUACUCUGCUCGCAGUGUAUACAGCUUGCUCAUGCCGCUGUUGAUGCAUAUGUGAGAAGGCAUUAAAAUAUUUGCCUAUAGAUAAAUGUAGUAGAAUUAUACCUGAUGUGCUCGUGUAGAGUGUUUUGAUAAAUUCAAAGUGAAUUCAUUAGAACAGUAUGUCUUUGUACUGUAAAUGCAUUGCCUGAGACGACAGCAGAUAUAGUUGUCUUGAUGAAAUUCAAUGGCCACAAAUUAUGAUUUGAGUGUUGUCAAUGCCAGAUUACGUGCUAAGCACUAUGUGUUUGGCGACCCUGCUCAAUUACCUGCACCACGCACAUUGCUAACUAAGGGCACACUAGAACCAGAAUAUUUCAAUUCAGUGUAGACUUAUGAAACUAUAGGUCCAGACAUGUUCUUGGAACUUGUCGGCGUUGUCCUGCUGAAAUUGUUGACACUGUGAGUGCUUUGGUUUAUGAUAAUAAGCUUAAAGCACAUAAAGACAAAUCAGCUCAAUGCUUUAAAAUGUUUUAUAAGGGUGUUAUCACGCAUGAUGUUCAUCUGCAAUUAACAGGCCACAAAUAGGCGUGGUAAGAGAAUUCCUUACGUAACCCUGCUUGGAGAAAAGCUGUCUAUACCUUCCCAGGUAACAAACCAUACCACCUCGAUCUUGUAGAUCUGUCUAAACGAAUUAAAAUCUGUGUGACACUGUCAUGCAUGCUCUGCACUCACGCAGUAAUUUAAUAACUAAUUAAUGUUCUAUGACAGGACACAGUAACAUGCUUUGCAGGCUUUACCUUCGUCCAAGUUGCAGCCGACAUCACACAUUAGGUUCGAUCGGGUGACCAAAGGUAAGAUGGAGAGCCUUGUCCUGGUUGUAACGAGAAAACACACAGGACCUACUAGUUUGCCUGCUUACAGGUUCACGAAGGUUCAUGGUCGGGCUGUGAGACCUCCGUGGAGGAUCUAUCAGAGGCACUCAACAUCUCUAAAGAUGGCACUUGUGGCAUUAGUAGAAGUUGAAAAGGCGUUUGCCUCAACUUGAACAGCCCUAUGUGCUAUCAAACGUUCGGAUGCUCGAACUGCCUUUGAUGUCUGGUGGAGCUGGUAGAGAACUGAAGGUACCAGUACGGUCAGUGGUGAGACUGGUGUCCUACCUAGUUGGUGGUACCAGAGGUAUAAGUUGUACCUUCGUAAGAUUGUAAUAAAGUGCUAAUGGCCUGUACGGUCGAUCUAAACACCUCUCACUUAUGGCGAAGACCUGGCACUGUAUCCUUAUGAAGAUUGUACAAAGAAAGUGGAACAUAAACUUUUGCAGUGGUGUUACCCGUAACGACACGUGGCUUACUGAGGGGACAUCAUGCACUAUGUCGAUAAAUAACCUGUGGCCCUGAUGGCUACCUGCUUGAGUGCAUUAUAGACCUUCAGCAUGCUGCUGGCAAAGCUCUAUGGAUUUGUCCGAACAACUGGACUUUAUUGACUAACAGGGUUUUACUGCUGCCAUGAACAUGAGCAUGAAAUUGCUUGGUACACGGAACGUUCUGAAAUCAUGACUAUGAAUUGCAGUCACCUUUGUAAUUAAAUUGGCUAGAAAUUUGACUAUCCUUAAUUGGGAAUGUCCAAAUUUAAUGUCGCUUAAAAUCCUUAAUCAUGACUAUUAAACUCAAAUUGAAAGAAAUACCUUCACGACUUGGUAGCUAAAUCUAUGUGUCUUCCAGCUGAUGUAUCGAAGUAUGACAACAGUUGUGCGCUUUCAAAUAGAAGUUUGCUCAAUUGUGACAAAUCACAGAUGGCGUAUCUUUUUAAUGCAAUGCGAUAUCUGUAUCACCUGUUAGAUUUGACACUGGAGUGCAUCUAACCUUAACUUGCAUGUUGUGAUGGUAGUUUGUAUGUAAAUAAACACCAUUCACACGAGGGAUCUGAUAAAGUCUUUUGUUAUCUAAAACAAUUCCAGGUUUAUAGACAGUCCCGUAAGUUGGAACAAGUAUUGUUUAGAUUAUGUUUCAUUGGUUUGCACGUGUAUAUGACUUCAAGCUAGUGGUACUGGCUUGUAGACAUCAUGUUAGUCAGAUUGUAUCUCGAUGGCUUAUACAUGAUGACUUCUAGCUGCUUUAGCUUGAGGUCUACACAAUUUGAUACUUAUAACCUUAAAUUCAAGACUCAGUGUUUAGAAAUCUUUAGUUGUACACAAGGGCUUUGAUGGAAACAGGUGAAGUACAGUUUUAGCAUUAUAAACCAUUUACACAAAUUGAUGGUGUUGAUGGGAAUUGUGAAAAUAAACUACAGUUAAUAAACAGUUGAGCUUUAAGGCUAGUGCAAACAAGUACAUAGUGAGAAAUCUAUCAAUUUGAGUGGAUUGCUGCUAUACUAUGAUUUGGACUCAAGAGUCUCCGGCACUGUCAACUAUUGGUGUUUGUUCUAAGAUGACAGCAGAAACCAACUGAAAUGAUUGUGCACCAGUCACUGUCUCUUUGAUGGUAUGAUGUCAAGUAGACUUGUUUAGAAAUGCCAGUAAUAGUGUCUCAUUACAGAGGUGGUGUUAGGUUUACAUCAUUGUAGUCCCAAACAAGCAGUCUUAAUGGCACAUUAAUUAAGAAGCCGUAAAACACAGUUCAAUAUUAUGUAAGUUGAUGAUGUUGUCAACAAUUACCUGAGACUUACUAUACUCAGAGAAAUUUACAAGAAUUUAAACCCAGGAUGAGAAAUUGAUCUUAGAAUUAGCUAUGGAUGAAUGAACAGUAAUAGAAGGCUAUGCCUUCGAACAUACUGUUUAUGGAGAUUUUAGUCUGGUCUGAGGGUCAAUACUAUUGGACUGCUAAACGCUUAAGAUCUUUGAAUUAGAAGAUUUUAUUCCUAUGGACAGUACAGUUAAAAUUAUUCAUACAGAUGCAAACAGGUUCAUCCAAGUGUUUGAGAUUUAUUACUUGAUGAUUUUGUUGAAAUAAUAAAAUCCCAAGAUUUAUCUGUAGUUACUAAGGUUGUCAGUGACUAUUGACUAUACAGAAAUUAUCUAUGCUUGGUGUAAAGAUGGUAGAAACUUACCAAAAUUACAUUUAGUCAAGGUGGCAACGGUGUUGCUAUGCCAAUUUUACAAAUGCAAAGAAGCUAUUAGAAAUGUGACCUUCAAAAUUAGUGAUAGUGCAACAUUAAGCAGAUGAAUGUCCAAUAUACUCAACUGUGUCAAAUUAAACUCUAUUAGUGUCCAUAUGAGAGUUAUCAUUUUGGUGCUGGUUCUGAUAAAGGUUGCACCAGGUACAGCUGUUAGACUGGUUGCCUACGACGCUGCUUUCGACAGAUCUUAUGACUUGCUCUGAUGCAGAUUCAACUUUGAUUGGUGAUUGUGCAACUGUACAGCUAAUAAAUGGGAUCUCAUUAUAGUGAAUGUACGACCCUAGACUAAAAUGUUACAAAAGAAAUGACCUAAAGGGUUUACUACAUUUGUGGGUUUAUCAACAAAAGCUAGCUUUGGGUUCCGUGGCUUAAAGAUACAGAACUCUUGGAAGUGAUUUUAAAGCUCAUGACACAUCGCAUGGUGGACAGCUUUGUACUAAUGUGAAUGUCAUCAUCUGAAGCAUUUAAUUGGAUGUAAUUAUCUUGGCAAACCACGCGAACAAAUAGAUGGUUAUGUCAUGCAUGCAAAUCUAUUUGAGGAAUACAAAUCCAAUUCAGUUGUCUUCCUAUUCUUUAUUUGACAUGAGUAAAUUCCCUUAAAUUAAGGUACUGCUUAUGCCUUCCCAGGUAACAACCAAGAAUUUAUAGAUCUCAAUGUAGAUCUGUUCUUCUAAACGAACAAUGUUUGUUUUUUGUUUAUUGCCACUGUCUUAGUCAGGUGUUAAUCUACAACCAGAACUCAAUUACCCCUGCAUACACUAAUUUUCACACGUGGUGUUUAUUACCCUGACAAAGUUUCAGAUCUCAGUACUUCAACUCAGGACUUGUCUUACCUUUUUCCAAUGUUACUUGGUUCCAUGCUAUACAUGUUCUGGACCAAUGGUACUAAGAGGUUUGAUAACCUGUCCUACCAUUUAAUGAUGGUGUUUAUUUUGCUUCCACUGAGAAGUCUAACAUAAUAAGAGGCUGGAUUUUGGUCUACUCUAGAUUGAAGACCCAGUCCCUACUUAUUGUUAAUAACGCUACUAAUGUUGUUAUUAAAGUCGUGAAUUCAAUUUGUAAUGAUCCAUUUUUGGGUGUUUAUUACCACAAAACAACAAAAGUUGGAUGGAAAGUGAGUCAGAGUUUAUCUAGUGCGAAUAAUUGCACUUUGAAUAUGUCUCAGCCUUAUGGACCUUGAAGGAAACAGGUAAUACAAAAUUAGGAAUUUGUGUUUAAGAAUUGAUGGUUAUUUAAAAUAUUUAAGCACGCCUAUUAAUUUAGUGCGUGAUUCCCUCAGGUUUUCGCUUAGAACCAUUGGUAGAUUUGCCAAUAGUAUUACAUCACUAGGUUCAAUACUUGCUUCUAGAAGUUAUUUGACUCCUGGUGAUUUUUCAGGUUGGACAGCUGGUGCUGCAGCUUAUUAUGUGGGUUAUUCAACCAAGGACUUUUAUUAAAAUAAUGAAAAUGGAACCAUUACAGAUGCGUAGACUGUGCUUGACCCUCCAGAAACAAGUGUCUUGAAAUCCACUGUAGAAAAGGAAUUAUCAAACUUCUAACUUUAGAGUCCAACCAACAGAAUCUAUUGUUAGAUUCCUAAUAUUACAAACUUGUGCCCUUUGGUGAAGUUUUAACGCCACCAGAUUUGCAUCUGUUUAUGCUUGGAACAGGAAGAGAAUCAGCAACUGUGUUGCUGAUUAUUCUGUCCAUAUAAUUCCGCAUAUUUCCACUUUAAGUGUUAUGGAGUGUUCCUACUAAAUUAAAUGAUUCUGCUUACUAAUGUCUAUGCAGAUUCAUUUGUAAUUAGAGGUGAUGAAGUCAGACAAAUCGCUCCAGGCAAACUGGAAAGAUUGCUGAUUAUAAUUAUAAAUUACCAGAUGAUUUUACAGGCUGCGUUAUAGCUUGGAAUUCUAACAAUCUUGAUUUAAGGUUGGUGGUAAUAUAAUUACCUGUAUAGAUUGUUAGGAAGUCUAAUCUCAAACCUUUUAGGAGAUAUUUCAACUGAAAUCUAUCAGGCCGGUAGCACACCUUGUAAUGGUGUUGAAGGUUUAAUUGUUACUUUUACAAUCUAUGGUUCCACCCACUAAUGGUGUUGGUUACCAACCAUACAGAGUAGUAGUACUUUCUUUGAACUCUACAUGCACCAGCAACUGUUUGUGGACCUAAAAGUCUACUAAUUUGUUAAAAACAAAUUGUCAAUUCAACUCAAUGGUUUAACAGGCACAGGUGUCUUACUGAGUCUAACAAAAGUUUUGCCUUUCCAACAAUUUGGCAGAGACAUUGCUGACACUACUGAUGCUGUCCGUGAUCCACAGACACUUGAGAUCUUGACAUUACCCAUGUUCUUGGUGGUGUCAGUGUUAUAACACCAGGAACAAUACUUCUAACCAGGUGCUGUUCUUUAUCAGGAUGUUAACUGCACAGAAGUCCCUGUUGCUAUUCAUGCAGAUCAACUUACUCCUACUUGGCGUGUUUAUUCUACAGGUUCUAAUGUUUCAAACACGUGCAGGCUGUUUAAUAGGGGCUGAACAUGUCAACAACUCAUAUGAGUGUGACAUACCCAUUGGUGCAGGUAUAUGCGCUAGUUAUCAGACUCAGACUAAUUCCUAGCGGGCACGUAGUGUAGCUAGUCAAUCCAUCAUUGCCUACACUAUGUCACUUGGUGCAGAAAAUUCAGUUGCUUACUUAAUAACUCUAUUGCCAUACCCACAAAUUUUACUAUUAGUGUUACCACAGAAUUUUACCAGUGUCUAUGACCAAGACAUCAGUAGAUUGUACAAUGUACAUUUGUGGUGAUUCAACUGAAUGCAGCAAUCUUUGUUGCAAUAUGGCAGUUUUGUACACAAUUAAACCGUGCUUUAACUGGAAUAGCUGUUGAACAAGACAAAACACCCAAGAAGUUUUUGCACAAGUCAAACAAAUUUACAAAACACCCAAUUAAAGAUUUUGGUGGUUCUAAUUUCACAAAUAUUACCAGAUCAUCAAAACCAAGCAAGAGGUCAUUUAUUGAAGAUCUACUUUCAACAAAGUGACUUGCAGAUGCUGGCUUCAUCAAACAAUAUGGUGAUUGCCUUGGUGAUAUUGCUGCUAGAGACCUCAUUUGUGCACAAAAGUUUAACGGCCUUACUGUUUGCCCCUUUGCUACAGAUGAAAUGAUUGCUCAAUACCUUUUGCACUGUUAGCGGGUACAAUCACUUCUGGUUGGACCUUUGGUGCAGGUGCUGCAUUACAAAUACCAUUUGCUAUGCAAAUGGCUUAUAGGUUUAAUGGUAUUGGAGUUACACAGAAUGUUCUAUGAAACAAAAAUUGAUUGCCAACCAAUUUAAUAGUGCUAUUGGCAAAAUCAAGACUCACUUUCCACAGCAAGUGCACUUGGAAAACUUCAAGAUGUGGUCAACCAAAAUGACAAGCUUUAAACACGCUUGUUAAACAACUUAGCUCCAAUUUGGUGCAAUUCAAGUGUUUUAAAUGAUAUCCUUCACGCUUGACAAAGUUGAGGCUGAAGUGCAAAUUGAUAGGUUGAUCACAGGCAGACUUCAAAGUUUGCAGACAUAUGUGACUCAACAAUUAAUAGAGCUGCAGAAAUCAGAGCUUCUGCUAAUCUUGCUGCUACUAAAAUGUCAGAGUGUGUACUUGGACAAUCAAAAGAGUUGAUUUUGUGAAAGGGCUAUCUCUUAUGUCCUCCUCAGUCAGCACCUCAUGGUGUUCUUGCAUGUGACUUAUGUCCCUGCACAAGAAAAGAACUUCACAACUGCUCCUGCCAUUUGUCAUGAUGGAAAAGCACACUUCCUCGUGAAGGUGUCUUGUUUCAAAUGGCACACACUGGUUUGUACACAAAGGAAUUUUAUGAACCACAAUAUUACUACAGACAACACAUUUUGUCUGGUAACUGUGAUGUUGUAAUAGGAAUUGUCAACAACACAGUUUAUGAUCCUUUGCAACCUGAAUUAGACUCAUUCAAGGAGAGUUAGAUAAAUAUUUAAGAAUCAUACAUCACCAGAUGUUGAUUUAGGUGACAUCUGGCAUUAAUGCUUCAGUUGUAAACAUUCAAAAGAAUUGACCGCCUCAAUGAGGUUGCCAAGAAUUUAAUGAAUUCAUCAUCCAAGAACUUGGAAAGUAUGAGCAGUAUAAAAUGGCCUGUACUUUGGCUAGGUUUAUAGCUGGCUUGAUUGCCAUAGUAAUGGUGACAAUUAUGCUUGCUGUAUGACCAGUUGCUGUAGUUGUCAAGGCUGUUGUUCUUGUGGAUCCUGCUGCAAAUUUGAUGAAGACGACUGAGCCAGUGCUCAAAGGAGUCAAUACAUUCAUAAACGAACUUAUGGAUUUGUUUAUGAGAAUCUCACAAUUGGAACUGUAACUUUGAAGCAAGGUGAAAUCAAGGAUGCUACUCCUCAGAUUUUGUUCGCGCUACUGCAACGAUACCGAUACAAGCCUCACUCCCUUUCGGAUGGCUUAUUGUUGGCGUUGCACUUCUGCUGUUUCAGAGCGCUUCCAAAAUCAUAACCCUCAAAAGAGAUGGCAACUAGCACUCUCCAAGGGUGUUCACUUUGUUUGCAACUUGCUGUUGUUGUUUGUAACAGUUUACUCACACCUUUUGUGUGCUGCUGGCCUUGAAGCCCCUUUCUCUAUCUUUAUGCUUAGUCUACUUCUUGCAGAGUAUAAACUUUGUAAGAAUAAUAAUGAGGCUUUGGCUUUGCUGGAAAUGCCGUUCCAAAACCAAUUUAUGAUGCCAACUAUUUCUUUGCUGGCAUACUAAUUGUUACGACUAUUGUAUACCUACAAUAGUGUAACUCUUCAAUUGUCAUUACUCAGGUGAUGGCACAACAAGUCCUAUUGAACAUGACUACCAGAUUGGUGGUUAUACUGAAAUGGGAAUCUGGAGUAAAGACUGUGUUGUAUUACACAGUUACUUCAUCAAUAUUACCAGCUGUACUACUCAAUUGAGUACAGACACUGGUGUUGAACAUGUUACUUCUUCAUCUACAUAAAAUUUUGAUGAGCCUGAAGAACUGUCCAAAAUUAACAAUCGACGGUCAUCCGAGUUGUUAUCCAGUAAUGGACCAAUUUAUGAUGAACCGACGACUACUAUGGCUUUGAGACAUGUUGAUGAUACGACUAUGUACUUAUGCCUUCAAAGAGACAGGUACGUUAAUAUAAUUACUUCUUCUUGGAUUUUGCUUGUUCCUGCCAUGCUGUGCGCAUAGAUUGGAUACCGGUGGAAUUGCUAUCGUAAUUGCUGUCUUGUAGGCUUAAUGUGCUCGCUAUCUUAUUUUCUAGGUUUGCGUAGCUUCAUGGUCAUAACGAACUAAAUCUCAACGUGCCACUCUGGCACUAAUUUGACCAGACGCAUUAGAAAGUGAACUUGUAAAGAGCUUGAACCUCUGGACAUUUCAAUUGCUGAUACCAUAGGACCUGUACAUCAAGGACCUCCUAAGAAAUCACUGUUGCUCAUCACGAACGCUUCUUUUACAAAUUGGGAGCUUCGCAGCGUGUAGCAGGUGACUCAGGUUUGCUGCAUACAGUCGCUACAGGAUUGGCAACUAUAAAUUAAACACAGACCAUUCCAGUAGCAGUGACAAUAUUGCUUUGCUUGUACAGUAAGUGACAACAGAUGUUUCAUCUCGUUGACUUUCAGGUUACUAUAGCAGAGAUAUUACUAAUUAUUAUGAGGACUUUAAAGUUUCCAUUUGGAAUCUUGAUUACAUCAUAAACCUCAUAAUUAAAAAUAUAUACCUUCCCAGGUAACAAACCAACCAACUUUCGAUCUCUUGUAGAUCUGUUCUCUAAACGAACAUGAAAAUUAUUUUUCUUGGCACUGAUAACACUCGCUACUUGUGAGCUUUAUCACUACCAAGAGUGUGUUAGAGGUACAACAGUACUUUAAAAGAACCUUGCUCUUCUGGAACAUACGAGGGCAAUUCACCAUUUCAUCCUCUAGCUGAUAACAAAUUUGCACUGACUUGCUUUAGCACUCAAUUUGCUUUUGCUUGUCCUGACGGCGUAAAACACGUCUAUCAGUUACGUGCCAGAUCAGUUUCACCUAAACUGUUCAUCAGACAAGAGGAAGUUCAAGAACUUUACUCUCCAAUUUUUAUUGUUGCGGCAAUAGUGUUUAUAACACUUUGCUCACACUCAAAAGAAAGACAGAAUGAUUGAACUUUCAUUAAUUGACUUCUAUUUGUGCUUUUUAGCCUUUCUGCUAUUCCUUGUUUUAAUUAUGCUUAUUAUCUUUGGUUCUCACUUGAACUGCAAGAUCAUAAUGAAACUUGUCACGCCUAAACGAACAUGAAAUUUCUUGUUUUCUUAGGAAUAUCUACAACUGUAGCUGCAUUUCACCAAGAAUGUAGUUUACAGUUAUGUACUCAACAUCAACCAUAUGUAGUUGAUGACCCGUGUCCUAUUCACUUCUAUUCUAAAUGGUAUAUUAGAGUAGGAGCUAGAAAAUCAGCACCUUUAAUUGAAUUGUGCGUGGAUGAGGCUGGUUCUAAAUCACCCAUUCAGUACAUCGAUAUCGGUAAUUAUACAGUUUCCUGUUUACCUUUUACAAUUAAUUGCCAGGAACCUAAAUUGGGUAGUCUUGUAGUGCGUUGUUCGUUCUAUGAAGACUUUUAGAGUAUCAUGACGUUCGUGUUGUUUUAGAUUUCAUCUAAACGAACAAACUAAAAUGUCUGAUAAUGGACCCCAAAAUCAGCGAAAUGCACCCCGCAUUACGUUUGGUGGACCUCAGAUUCAACUGGCAGUAACCAGAAUGGAGAACGCAGUGGGGCGCGAUCAAAACAACGUCGGCCCCAAGGUUUACCCAAUAAUACUGCGUCUUGGUUCACCGCUCUCACUCAACAUGGCAAGGAAGACCUUAAAUUCCCUCGAGGACAAGGCGUUCCAAUUAACACCAAUAGCAGUCCAGAUGACCAAAUUGGCUACUACCGAAGAGCUACCAGACGAAUUCGUGGUGGUGACGGUAAAAUGAAAGAUCUCAGUCCAAGAUGGUAUUUCUACUACCUAGGAACUGGGCCAGAAGCUGGACUUCCCUAUGGUGCUAACAAAGACGGCAUCAUAUGGGUUGCAACUGAGGGAGCCUUGAAUACACCAAAAGAUCAUUGGCACCCGCAAUCCUGCUAACAAUGCUGCAAUCGUGCUACAACUUCCAAGGAACAACAUUGCCAAAAGGCUUUACGCAGAAGGGAGCAGAGGCGGCAGUCAAGCCUCUUCUCGUUCCUCAUCACGUAGUCGCAACAGUUUAAGAAAUUCAACUCCAGGCAGCAGUAGGGGAACUUCUCCUGCUAGAAUGGCUGGCAAUGGCGGUGAUGCUGCUCUUGCUUUGCUGCUGCUUGACAGAUUGAACCAGCUUGAGAGCAAAAUGUCUGGUAAAGGCCAACAACAACAAGGCCAAACUGUCACUAAGAAAUUGCUGCUGAGGCUUCUAAGAAGCCUCGGCAAAACGUACUGCCACUAAAGCAUACAAUGUAACACAAGCUUUCGGCAGACGUGGUCCAGAACAAACCCAAGGAAAUUUUGGGGACCAGGAACUAAUCAGACAAGGAACUGAUUACAAACAUUGGCCGCAAAUUGCACAAUUUGCCCCAGCGCUUCAGCGUUUUCGGAAUGUCGCGCAUUGGCAUGGAAGUCACACCUCGGGAACGUGGUUGACCUACACAGGUGCCAUCAAAUUGGAUGACAAAGAUCCAAAUUCAAAGAUCAAGUCAUUUGCUGAAUAAGCAUUGACGCAUACAAAACAUUCCCACCAACAGAGCCUAAAAAGGACAAAAAGAAGAAGGCUGAUGAAACUCAAGCCUUACCGCAGAGACAGAAGAAACAGCAAACUGUGACUCUUUUCCUGCUGCAGAUUUGGAUGAUUUCCAAACAAUUGCAACAAUCCAUGAGCAGUGCUGACUCAACUCAGGCCUAAACUCAUGCAGACCACACAAGGCAGAUGGGCUAUAUAAACGUUUCGCUUUUCCGUUUACGAUAUAGUCUACUCUUGUGCAGAAUGAAUUCUCGUAACUACAUAGCACAAGUAGAUGUAGUUAACUUUAAUCUCACAUAGCAAUCUUUAAUCAGUGUGUAACAUUAGGGAGGACUUGAAAGAGCCACCACAUUUCACCGAGGCCACGCGGAGUACGAUCGAGUGUACAGUGAACAAUGCUAGGGAGAGCUGCCUAUAUGGAAGAGCCCUAAUGUGUAAAAUUAAUUUUAGUAGUGCUAUCCCCAUGUGAUUUUAAUAGCUUUUUAGGAGAAUGACAAAAAACCUCCCCCCCCACACCCACCAUCAUCAUCAUCUAUAUAUCAUCAUCAUCACCCCUCCCCCCCACCACACAUCCAUCUAACUCAUCAUAUCCUCUCCUAUCCUCUUUUCUUUUUCUUUUAACAUCCCUCAUUCUAUCUAUACAUAUCCCACAUUAUACCAUCAUAUUUAUCCAUCUCCUAAAUUCAUGCUUUCCACCAGAAUGACAAAAAAAAAAAUAAAU
>cluster_4 reads=1 total_reads=2203
UACACACGGAAGACACAUUAAAACACAUCUGACCCAUACAAAUAUUGUGACCAGACAUACCACCCAAAUUGUUAACUUUUUAGAAAACAGAUUCACUCCGCAUUACGCCAACUUUAACGUUUACACCAACUUUGUUCCCACCUACAAUUUUGGACACCAUGCGAAAAACAUUUAUUGAUGGUGUUCCAUUAGUAGAUCUCAAUGGUAACUCAUAGACACACGGUGUUAUACAAACCAGCAUGUAAAACUUCCUGCUCUAGACUUAUUAUUCAGUAAAUGCCUAUACUACUGACCUGCUUUCACGCAGUUCCAUGUAAACAUUACUAAACAAAGCCUUACAUUCAGUAGCAUCACUUAAACAAUGACUUUACUUCAAACUGUCAAACACCGUAAUUUUAACAAAGACAUCAGACAUCUUCCCAAAUUGUUUAAGUAAGGAAGACAGAUGCAUUCUCAUCGAGCAAACUUUAAUUACAUAUUCUCUACAAUGUUCCCACCUACAACAAUGUACCAUAUCAGACAACUAUUUUGUAGAUGGUUGUUCAUCAGUACUUUAACUUGAUACUCUAGAGGCUAUAUUAAUGUACCAAAUCAUCAUCAAAACCUACACAACUCAGCUAGUUUCAAUUAAUAACUUGUGUAUGCUCGUUUACCCUGCAAUGUCACGCUGCUUCAGGCACUCUAUAUACAAAAACGCAAUGUCUAUCCCUACUAUAACUCAAAUGAAUCUUUUAAGUAAUCCAUUAAUUCAAACAAAGACCUCGCCUCUCAGCUGUGUCUAACUGUUUAUCCAAAGAAGUUCUCAAAAAUUAAAACACAAUAGCCGCACUAGAGGAGCUACUGUAGUAAUUGGAACAAGCAAAUUCUAUGGUGGUUGGCACAACAUGUUAAAACUGUUUAUAGUGAUGUAGAAAACCCUCAUGGGUUGGGAUUAUCCUAAAUGUGAUAGAGCCAUGCCUAACGCCAAGAAUUGCCUCUUGUUCUUAGCUCGCAAACAACGUGUUGUAGCUUGUCACACCGUUUCUAUAGAUUAGCUAUAGGUGCUCUCAAGUAUUGAGUGAAAUGGUCAUGUGUGGCGGUUCACUAUAUGUUAAACCAGGUAGAACCUCAUCAGGAGAUGCCACAACUGCUUAUACUAAUAGUGUUUAUUUGUCAAGCUGCACGGCCAAUGUUAAUGCACUUUAUCUACUACAGAUGGUAACAAAAUUGCCGAUAAGUAUGUCCGCAAUUUACAUACAGACUUUAUGAGUGUCUAUAGAAAUAGAGAUGUUGACACAGACUUUAGAAUGAGUUUACGCAUUUGCGUAAACAUUUCACACUGACGAUACUCUCUGACGAUGCUGUUGUGUGUUCAAUAGCACUAUGCAUCUCCAAGGUCUAGUGGCUAGCAAAGAACUUAAGUCAGUUUUAUUAUCAAACAAUGUUUUUAUGUCUGAAGCAAAAUGUUGGACUGAGACUGACCUUACUAAAGGACCUCAUGAAUUUUGCUCUCAACAAUGCUAGUUAAACAGGGUGAUGAUUAUGUGUACCUUCCUUACCCAGAUCCAUCAAGAAUCCAGGGCCGGCUGUUUUGUAGAUGAUAUCGUAAAACAGAUGGUACACUCUAUGAUUGAACGGUUCGUGUCUUUAGCUAUAGAUGCUUACCCUUACUAAACAUCCUAACCAGGUAUGCUGAUGUCUUCAUUUGUACUUACAAUACAUAAGAGCUAUGAUGAGUUAACAGGACACAUGUUAGACAUGUAUUCUGUUAUGCACACUAAUGAUAACACUUCAAGGUAUUGGGAACCUGAGUUCAUCAGGCUAUGUACACACCGCAUACAGUACAGGCUGUUGGGGCUUGUGUUUCUUGCAAUUCACAGACUCAACUAAGAUGUGGUGCUUGCAUACGUAGACCAUCUUAUGUUGUAAAUGCUGUUACGACCAUGUCAUCAACAUCACAUAAAUUAGUCGUCUGUUAAUCCGUAUGUUUGCAAUGCUCCAGGUUGUGAUGUCACAGAUGUGACUUAUUUUACUUAGGUAUGAGCUAUUAUUGUAAAUCAUACCACCCAUUGUUUUCCAUUGUGUGCUAAUGGACAAGUUUUUGGUUUAUAUAAAAACACGUGUUGGUAGCGAUAAUGUUACUGACUUUAAUGCAAUUGCAACAUGUAACUGGACAAAUGCUGGUGAUUACAUUUUAGCUAACACCUGUACUGAAAGACUCAAGCUUCUUAAGAAACGCUCUCAAAGCUACUGAGACAUUUAAACUGUCAUCGGUAUUGCUACUGUACCUGCAGUGCAACUGACAGAGAAUUACAUGGGCAGCUGGUAACCUAGACCACUUAACCAAAUUAUGUCUGGUUAUGUGUAACUAAAAACAGUAAAGUACAAUAGAGUACACCUUUGAAAAAGGUGACUAUGGUGAUGCUGUUGUUUACCGUACAACAACUUACAAAUUAAAUGUUGGUGAUUAUUUGUGCUGACACACAUACAGUAAUGCCACUAAGUACCCACACUAGUGCCACCAGAGCACUAUGUAAGAACUGGCUUAUACCCAACACUCAAUAUCCACAGAUGAGUUUCUAGCAAUGUUGCAAAUUAACAAAAGGUUGGUACGCAAAAGUAUACACUCCAGGACCACCUGGUACUGGUAGAGUCAUUCUGCUAUUGGCCUGCUCUUACUUCCACUCCGCAGUGUAUACAGCUUGCUCAUGCCGCUGUUGAUGCACUAUGUGAGAAGGCAUCAAAUUUGCCUACAGAUAAAUGUAGUAGAAUUAUACCGACGUGUCGUGUAGAGUGUUUUGAAAAAAUCAAGUGAUCUCAACUAGAACAGUAUGUCUUGCCUGUAAAUGCAUUGCCUGAGACGACCAGAUAUAGUUGUCUUUGAUGAAAUUCAAUGGCCACAAAUAUUUGAUUUGAGUGUUGUCAAAUGCCAGAUUACGUGCUAAACACUAUGUGUACAUUGGCGACCCUGCCCUCAAUUACCUGACCACGCACUGCUAACAAAGGGCACACUAGAACCAGAAUUCAAUCAGUGUAGACUUAUGAAAACUAUUGUCCAGACAUGUUCCAGAACUUGUCAGCGUUGUCCUGCUGAAAUCGUUGACACUGUGAGUGCUUUGGUUUAUGAUAAUAAGCUUAAGCACAUAAAGACAAAUCAGCUCAAUGCUCUAAAAAUUUUAUAAAGGUGUCAACACGCAUGAUGUCAUCUGCAAUUAACAGGCCACAAAUAGGCGUGGUAAGAGAAUUCCUACACGAACCCUGCUAAGAAAAGCUGUCUCUAUCACCUUAUAAUUCACAGAAUGUUGUAGCCUCAAAGAUUUUGGGACUACCAACUUCAAACUGUUGAUUUCAACAGGCUCAGAAUAUGACUAUGUCAUUCACUCAAACCACUGAAACAGCUCACUCUUGUAAUGUAAACAGAUUUAAUGUUGCUAUUACCAGAGCAAAAAGUAGGCAACAUUUGCAUAAUGUCUGAUAGAGACCUUUAUGACAAGUUGCAAUUUACAAGUCUUGAAAUUCCGUAGGAAUGUGGCAACUUUACAAGCUGAAAAUGUAACAGGACUCUUUAAAGAUUGUAGUAAGGUAAUCACUGGGUUACAUCCUACACAGGCACCUACACACAGUGUUGACACUAAAUUCAAAACUGAAGGUUUAUGUGUUGACAUACCUGGCAUACCUAAGGACAUGACUUAUAGAAGACUCAUCUCUAUGAUGGGUUUAAAAUGAAUUAUCAAGUUAAUGGUUACUACCCUAUGUUUAUCACCCGUGAAGAAGCUAUAAGACAUGUACGUGCAUGGAUUGGCUUCGAUGUCGAGGGUGUCAUGCUACUAGAGAAGCUGUUGGUACCAAUUUACCUUUACAGCUAGGUUUUUACAGGUGUUAACCUAGUUGCUGUACCUACAGGUUAUGUUGAUACACCUAAUAAUACAGAUUUUUUCCAGAGUUAGUGCUAAACCACCGCCUGGAGAUCAAUUAAACCAUACCACUUAUGUACAAAGGAUCCUUGGAAUAGUGCAUAAAGAUUGUACAAAUGUUAAGUGACACACUUAAAAUCUUCUGACAGAGUCGUAUUUGUCUUAUGGGCACAUGGCUUUGAGUUGACAUCUAUGAAGUAUUUGUGAAAAUAGGACCUGAGCGCACCUGUUGUCUAUGUGAUAGACGUGCCACAUGCUUUCCACUGCUUCAGACUUAUGCCUGUUGGCAUCAUUCUAUUGUAUUGAUUACGUCUAUAAUCCGUUUAUGAUUGAUGUUCAACAAUGGGGUUUUACAGGUACCUACAAAGCAACCAUGAUCUGUAUUGUCAAGUCCAUGGUAAUGCACAUGUAGCUAGUUGUGAUGCAAUCAUGACUAGGUGUCUAGCUGUCCACGAGUGCUUUGUUAAGCGUGUUGACUGGACUAUUGAUAUCCUAUAAUUGGUGAUGAACUGAAGAUUAAACCAGCUUGUGAAAAGUCUUAUCAUAAUUGUUAAAACUCCAUUAUUAUCAGACACAUUCCCAGUUCUCACGGAAAACAACCCUAAAGCUAUUAAUUAUGUACCACAAGCUGAUGUAUAACACGUUCAAUUAUGCACAGCCUUCUGUGACACAUGCUAAUAAAAUAGAAGAAUUAUUCUAUUCUUAUACCACUUAUCUGACAACUUCACAUAUGGGUAUACCAACAAUUUGAUAAUUACAAUCUCUAGAACACUUCUAAAGACAGAGUUUGUAAAUUUGACUCUAGAGUGUAAUAACGAACCUUUGCUUGACCAGUGUGAAGUGGCAGUUUAUAUUAAUAAACUGAUUACACAAAAGUUGAUGAGUUAAUGUAGAAUUGUUUGAAAUUAAAACAAUUACCUGUUAAUGUAGAUCUGGCUAUGUAAGCUCAUAUUAAACACAGUAGUGUCAGAUACUCAAUAAUUUGGGAGUACAUUGCUGCAAUCUGUGAUAUAGCACUUACAAUAGAGAUGCUCCAGCAUUAUACAUCAUUGCUGUUUGUUCAUGACUGAUAUCAAGAAACCAAUAAAACGAUUGUGUCACUCUGUCUUUUGCUUGUGAGUUUAUGGUCAAGUAGACUUAUUUAGAACCCGUAACAGUUUACAAGAGUUCAAAGGUUUACAACAUCUGUAGGUCCCAAACAAGCUAGUCUUAAUGGAGUCCACUAAUUGAGAAGCCGUAAAACACAGUUCAAUUACUAUAAGAAAGUUGAUGGUGUUGACCAACAAUUACCUGAAAAUUACUUACUCAGAUUAGAAAUUUACAAGAAUUUAAACCCAGGGUCAAAUGGAAAUUGAUUUCUUAGAAUUAGCUAUAGAUGAAUUCAUACUGAAUAAUUUAGAAGGCUAUUCCUUCGAACAUAUGAUUAUGGAGAUUACAUAGUCAUGUUAGGUGAUUUACAUCUACUGAUUGGACUAGCUAACGUUUUAAGGAAUCACCUAUUGAAUUAGAAGAUUUUAUUCCUAUGGACAGUACAGUUAAAACUAUUUCAUAACAGAUGCGCAAACAGGUUCAUCUAAGUGUGUGUUCUGUUAUUGAUUUAUUACUUGAUGAUUUUGUUGAAUAAUAAAAUCCCAAGAUUUAUCUGUAGUUUAAGGUUGUCAAAGUGACUAUUGACUAUCAGAAAUUUUAUUUAUGCUUUGGUGUAAAGAUGGCCAUGUAGAAACAUUUACCCAAAAUUACAAUUUAGUCAGAGUGGCAACCGGGUGUUGCUAUGCCUAAUUUACAAAAUGCAAAGAAUGCUAUUAGAAAAGUGUGACCUUCAAAAUUAUGGUGAUAGUGCUAUAUUCCUAAAGGCAUAAUGAUGAAUGUCGCAAAAUAUACUCAACUGUGUCAAUAUUUAAACACAUUAACAUUAGCUGUACCCUAUAAUAUGAGAGUUAUACAUUUUGGUGCUGGUUCUGAUAAAGGAGUUGCACCAGGUACAGCUGUUUUAAGACAGUGGUUGCCUACGGGUACGCUGCUUGUCGAUCAGAUCUUAAUGACUUUGUCUCUGAUGCAGAUUCAACUUUGAUUGGUGAUUGUGCAACUGUACAUACAGCUAAUAAAUGGGAUUUCAUUAUUAGUGAUAUGUACGACCCUAAGACUAAAAAUGGCUAAAGAAAAUGACUCUAAAGAGGUUUUCACUUACAUUGUGGGUUUAUACAACAAAAGCUAGCUUUGGAGGUUCCGUGGCUAUAAAGAUAACAGAACAUUCUUGGAAUGCUGAUUUUUAUAAGCUCUAGGACACUUCGCAUGGUGGACAGCCUUUGUACUAAUGUGAAUGCGUCAUCAUCUGAAGCAUUUUAAUUGGAUGUAAUUAUCUUGGCAAACCACGCGACAAAUAGAUGGUUAUGUCAUGCAUGCAAAUUACAUAUUUGGAGGAAUACAAAUCCAAUUCAGUUGUCUUCCUUUUCUUUAUUUGACAUGAGUAAUUCCCCUUAAAUUAAGGGUACUGCUGUUAUGUCUCUAAAAGAAGGUCAAAUCAAUGAUAUGAUUUUAUUCUUCUUAGUAAAGGUAGACUUAUAAUUAACAAACAAACAACUUUCUAUCUCUGUAGAUCUGUUCACUAAACGAACAAUGUUUGUUUUUUGUUUUAUUGCCACUAGUCUCAGUCAGUGUGUUAAUCUCACAACCAGAACUCAAUUACCCCUGCAUACACUAAUUCACACGUGGUGUUUAUUACCCUGACAAAGUUUCAGAUCCUCAGUUUCAAUUCAACUCAGGACUUGUUUUACCUUUCUUUCCAAUGUUACUUGGUUCCAUGCUAUACAUGUCUUGGACCAAUGGUACUAAGAGGUUUGAUAACCUGUCCUACCAUUUAAUGAUGGUGUUUAUUUUGCUUCCACUAAGAAGUCUAACAUAAUAAGAGGCUGGAUUUUGGUACUACUUUAGAUUCGAAGACCCAGUCCUACUUAUUGUUAAUAACGCUACUAAUGUUGUUAUUAAAGUCUGUGAAUUUCAAUUUGUAAUGAUCCAUUUUUGGGUGUUUAUUACCACAAAAACAAAAGUUGGAUGGAAAGUGAGUUCAGAGUUUAUUCUAGUGCGAAUAAUUGCACUUUGAAUAUGUCUCAGCCUUUCUAUGGACCUUGAAGGAAAACAGGGUAAUUCAAAAAAUCUAGGGAAUCUGUGUUUAAGAAUUGAUGGUUAUUUUAAAAUAUAUUAAGCACACGCCUAUUAAUUUAGUGCGUGAUCUCCCUCAGGUUUUCGGCUUUAGAACCAUUGGUAGAUUUGCCAAUAGGUAUUAACAUCACUAGGUUCAAACUUUACUUGCUCACAGACGUUAUUUGACUCCUGGUGAUUCUUCUUCAGGUUGGACAGCUGGUGCUGCAGCUUAUUAUGUGGGUUAUCUUCAACCAAGGACUUUCUAUUAAAAUAAUGAAAAUGGAACCAUUACAGAUGCUGUAGACUGUGUCUUGACCCUCUCUCAGAAACAAAGUGUACGUUGAAAUCCUCACUGUAGAAAAGGAAUCUAUCAAACUUCUAACUUUAGAGUCCAACCAACAGAAUCUAUUGUUAGAUUUCCUAAUAUUACAAACUUGUGCCCUUUGGUGAAGUUUUAACGCCACCAGAUUUGCAUCUGUUUAUGCUUGGAACAGGAAGAGAAUCAGCAACUGUGUUGCUGAUUAUUCUGUCCUAUAUAAUUCCGCAUCAUUUCCACUUUAAGUGUUAUGGAGUGUCUCCUACUAAAUUAAAUGAUCUCUGCUUUACUAAUGUCUAUGCAGAUUCAUUUGUAAUUAGAGGUGAUGAAGUCAGACAAAUCGCUCCAGGCAAACUGGAAAGAUUGCUGAUUAUAAUUAUAAAUUACCAGAUGAUUUUACAGGCUGCGUUAUAGCUUGGAAUUCUAACAAUCUUGAUUUAAGGUUGGUGGUAAUUAUAAUUACCUGUAUAGAUUGUUAGGAAGUCUAAUCUCAAACCUUUUGAGAGAGAUAUUUCAACUGAAAUCUAUCAGGCCGGUAGCACACCUUGUAAUGGUGUUGAAGGUUUAAUUGUUACUUUCUACAAUCAUAUGGUUUCCAACCCACUAAUGGUGUUGGUUACCAACCAUACAGAGUAGUAGUACUUUCUUUGAACUUCUACAUGCACCAGCAACUGUUUGUGGACCUAAAAGUCUACUAAUUUGGUUAAAAACAAAUGUGUCAAUUUCAACUCAAUGGUUUAACAGGCACAGGUGUUCUUACUGAGUCUAACAAAAGUUUCUGCCUUUCCAACAAUUUGGCAGAGACAUUGCUGACACUACUGAUGCUGUCCGUGAUCCACAGACACUUGAGAUCUUGACAUUACACCAUGUUCUUUGGUGGUGUCAGUGUUAUAACACCAGGAACAAAUACUUCUAACCAGGUUGCUGUUCUUUAUCAGGAUGUUAACUGCACAGAAGUCCCUGUUGCUAUUCAUGCAGAUCAACUUACUCCUACUUGGCGUGUUUAUUCUACAGGUUCUAAUGUUUUCAAACACGUGCAGGCUGUUUAAUAGGGGCUGAACAUGUCAACAACUCAUAUGAGUGUGACAUACCCAUUGGUGCAGGUAUAUGCGCUAGUUAUCAGACUCAGACUAAUUCUCAGCGGGCACGUAGUGUAGCUAGUCAAUCCAUCAUUGCCUACACUAUGUCACUUGGUGCAGAAAAUUCAGUUGCUUACUCUAAUAACUCUAUUGCCAUACCCACAAAUUUUACUAUUAGUGUUACCACAGAAAUUCUACCAGUGUCUAUGACCAAGACAUCAGUAGAUUGUACAAUGUACAUUUGUGGUGAUUCAACUGAAUGCAGCAAUCUUUGUUGCAAUAUGGCAGUUUUUGUACACAAUUAAACCGUGCUUUAACUGGAAUAGCUGUUGAACAAGACAAAACACCCAAGAAGUUUUUGCACAAGUCAAACAAAUUUACAAAACACCACCAAUUAAAGAUUUUGGUGGUUUUAAUUUUUCACAAAUAUUACCAGAUCCAUCAAAACCAAGCAAGAGGUCAUUUAUUGAAGAUCUACUUUCAACAAAGUGACACUUGCAGAUGCUGGCUUCAUCAAACAAUAUGGUGAUUGCCUUGGUGAUAUUGCUGCUAGAGACCUCAUUUGUGCACAAAAGUUUAACGGCCUUACUGUUUUGCCACCUUUGCUCACAGAUGAAAUGAUUGCUCAAUACACUUUGCACUGUUAGCGGGUACAAUCACUUCUGGUUGGACCUUUGGUGCAGGUGCUGCAUUACAAAUACCAUUUGCUAUGCAAAUGGCUUAUAGGUUUAAUGGUAUUGGAGUUACACAGAAUGUUCUCUAUGAGAACCAAAAAUUGAUUGCCAACCAAUUUAAUAGUGCUAUUGGCAAAAUUCAAGACUCACUUUUCCACAGCAAGUGCACUUGGAAAACUUCAAGAUGUGGUCAACCAAAAUGCACAAGCUUUAAACACGCUUGUUAAACAACUUAGCUCCAAUUUGGUGCAAUUCAAGUGUUUUAAAUGAUAUCCUUUCACGUCUUGACAAAGUUGAGGCUGAAGUGCAAAUUGAUAGGUUGAUCACAGGCAGACUUCAAAGUUUGCAGACAUAUGUGACUCAACAAUUAAUUAGAGCUGCAGAAAUCAGAGCUUCUGCUAAUCUUGCUGCUACUAAAAUGUCAGAGUGUGUACUUGGACAAUCAAAAGAGUUGAUUUUGUGGAAAGGGCUAUCAUCUUAUGUCCUUUCCUCAGUCAGCACCUCAUGGUGUAGUCUUCUUGCAUGUGACUUAUGUCCCUGCACAAGAAAAGAACUUCACAACUGCUCCUGCCAUUUGUCAUGAUGGAAAAGCACACUUUCCUCGUGAAGGUGUCUUUGUUUCAAAUGGCACACACUGGUUUGUAACACAAAGGAAUUUUUAUGAACCACAAAUCAUUACUACAGACAACACAUUUGUGUCUGGUAACUGUGAUGUUGUAAUAGGAAUUGUCAACAACACAGUUUAUGAUCCUUUGCAACCUGAAUUAGACUCAUUCAAGGAGGAGUUAGAUAAAUAUUUUAAGAAUCAUACAUCACCAGAUGUUGAUUUAGGUGACAUCUCUGGCAUUAAUGCUUCAGUUGUAAACAUUCAAAAAGAAUUGACCGCCUCAAUGAGGUUGCCAAGAAUUUAAAUGAAUCUCAUCGAUCUCCAAGAACUUGGAAAGUAUGAGCAGUAUAUAAAAUGGCCAUGGUACAUUUGGCUAGGUUUUAUAGCUGGCUUGAUUGCCAUAGUAAUGGUGACAAUUAUGCUUUGCUGUAUGACCAGUUGCUGUAGUUGUCAAGGGCUGUUGUUCUUGUGGAUCCUGCUGCAAACUGAUGAAGACGAACUUAUCCAGUGUCAAAGAUCUAAUUCUCUAAACGAACUUAUGGAUUUGUUUAUGAGAAUCUCACAAUUGGAACUGUAACUUUGAAGCAAGGUGAAAUCAAGGAUGCUACUCCUUCAGAUUUUGUUCGCGCUACUGCAACGAUACCGAUACAAGCCUCACUCCCUUUCGGAUGGCUUAUUGUUGGCGUUGCACUUCUUGCUGUUUUCAGAGCGCUUCCAAAAUCAUAACCCUCAAAAGAGAUGGCAACUAGCACUCUCCAAGGGUGUUCACUUUGUUUGCAACUUGCUGUUGUUGUUUGUAACAGUUUACUUACACCUUUUGCUCGUUGCUGCUGGCCUUGAAGCCCCUUUCUCUAUCUUUAUGCUUUAGUCUACUUCUUGCAGAGUAUAAACUUUGUAAGAAUAAUAAUGAGGCUUUGGCUUUGCUGGAAAUGCCGUUCCAAAAACCCAUACUUUAUGAUGCCAACUAUUUUCUUUGCUGGCAUACUAAUUGUUACGACUAUUGUAUACCUUACAAUAGUGUAACUCUUCAAUUGUCAUUACUCAGGUGAUGGCACAACAAGUCCUAUUUUGAACAUGACUACCAGAUUGGUGGUUAUACUGAAAAUGGGAAUCUGGAGUAAAAGACUGUGUUGUAUUACACAGUUACUUCACUUCAGACUAUUACCAGCUGUACUCAACUCAAUUGAGUACAGACACUGGUGUUGAACAUGUUACCUUCUCAUCUACAAUAAAAUUGUUGAUGAGCCUGAAGAACAUGUCCAAAUUUUUACAAUCGACGGUUCAUCCGGAGUUGUUAAUCCAGUAAUGGAACCAAUUUAUGAUGAACCGACGACGACUACUAGCGUGCCUUUGUAAGCACAAGCUGAUGAGUACGAACUUAUGUACUCAUUCGUUUCAGAAGAGACAGGUACGUUAAUAGUUAAUAGCGUACUUUUUCUUGCUUUCGUGGUAUUCUUGCUAGUUACACUAGCCAUCCUUACUGCGCUUCGAUUGUGUGCGUACUGCUGCAAUAUUGUUAACGUGAGUCUUGUAAAACCUUCUCUACGUUUACUCCCGUGUUAAAAUUCUGAAUUCUCUAGAGUCCUGAUUCUGGUCUAAACGAACUAAAUAUUAUAUUAGUUUUCUGUUUGGAACUUUAAUUUUAGCCAUGGCAGAUUCCAACGGUACUAUUACCGUUGAAGAGCUUAAAAAGCUCUUGAACAAUGGAACCUAGUAAUAGGUUUCCUAUUCCUUACAUGGAUUUGUCUUUACAAUUUGCCUAUGCCAACAGGAAUAGGUUUUUGUAUAUAAUUAAGUUAAUUUUCCUCUGGCUGUUAUGGCCAGUAACUUUAGCUUGUUUGUGCUUGCUGCUGUUUACAGAAUAAAUUGGAUCACCGGUGGAAUUGCUAUCGCAAUGGCUUGUCUUGUAGGCUUGAUGUGGCUCAGCUACUUCAUUGCUUUUUCAGACUGUUUGCGCGUACGCGUUCCAUGUGGUCAUUCAAUCCAGAAACUAACAUUCUCAACGUGCCACUCCAUGGCACUAUUUUGACCAGACCGCUUCUAGAAAGUGAACUCGUAAUCGGAGCUGUGAUCCUUCGUGGACAUCUUCGUAUUGCUGGACACCAUCUAGGACGCUGUGACAUCAAGGACCUGCCUAAAGAAAUCACUGUUGCUACAUCACGAACGCUUCUUAUUACAAAUUGGGAGCUCGCAGCGUGUAGCAGGUGACUCAGGUUUUGCUGCAUACAGUCGCUACAGGAUUGGCAACUAUAAAUUAAACACAGACCAUUCCAGUAGCAGUGACAAUAUUGCUUUGCUUGUACAGUAAGUGACAACAGAUGUUUCAUCUCGUUGACUUCAGGUUACUAUAGCAGAGAUAUUACUAAUUAUUAUGAGGACUUUUAAAGUUUCCAUUUGGAAUCUUGAUUACAUCAUAAACCUCAUAAUUAAAAAUUUAUCUAAGUACUAACUGAGAAUAAAUAUUCUCAAUUAGAUGAAGAGCAACCAAUGGAGAUUGAUUAAACGAACAUGAAAAUUAUUUUUUCUUGGCACUGAUAACACUCGCUACUUGUGAGCUUUAUCACUACCAAGAGUGUGUUAGAGGUACAACAGUACUUUAAAAGAACCUUGCUCUUCUGGAACAUACGAGGGCAAUUCACCAUUUCAUCCUCUAGCUGAUAACAAAUUUGCACUGACUUGCUUUAGCACUCAAUUUGCUUUUGCUUGUCCUGACGGCGUAAAACACGUCUAUCAGUUACGUGCCAGAUCAGUUUCACCUAAACUGUUCAUCAGACAAGAGGAAGUUCAAGAACUUUACUCUCCAAUUUUUAUUGUUGCGGCAAUAGUGUUUAUAACACUUUGCUCACACUCAAAAGAAAGACAGAAUGAUUGAACUUUCAUUAAUUGACUUCUAUUUGUGCUUUUUAGCCUUUCUGCUAUUCCUUGUUUUAAUUAUGCUUAUUAUCUUUUGGUUCUCACUUGAACUGCAAGAUCAUAAUGAAACUUGUCACGCCUAAACGAACAUGAAAUUUCUUGUUUCUUAGGAAUAUCUACAACUGUAGCUGCAUUUCACCAAGAAUGUAGUUUACAGUUAUGUACUCAACAUCAACCAUAUGUAGUUGAUGACCCGUGUCCUAUUCACUUCUAUUCUAAAUGGUAUAUUAGAGUAGGAGCUAGAAAAUCAGCACCUUUAAUUGAAUUGUGCGUGGAUGAGGCUGGUUCUAAAUCACCCAUUCAGUACAUCGAUAUCGGUAAUUAUACAGUUUCCUGUUUACCUUUUACAAUUAAUUGCCAGGAACCUAAAUUGGGUAGUCUUGUAGUGCGUUGUUCGUUCUAUGAAGACUUUUAGAGUAUCAUGACGUUCGUGUUGUUUUAGAUUUCAUCUAAACGAACAAACUAAAAUGUCUGAUAAUGGACCCCAAAAUCAGCGAAAUGCACCCCGCAUUACGUUUGGUGGACCUCAGAUUCAACUGGCAGUAACCAGAAUGGAGAACGCAGUGGGGCGCGAUCAAAACAACGUCGGCCCCAAGGUUUACCCAAUAAUACUGCGUCUUGGUUCACCGCUCACUCAACAUGGCAAGGAAGACCUUAAAUUCCCUCGAGGACAAGGCGUUCCAAUUAACACCAAUAGCAGUCCAGAUGACCAAAUUGGCUACUACCGAAGAGCUACCAGACGAAUUCGUGGUGGUGACGGUAAAAUGAAAGAUCUCAGUCCAAGAUGGUAUUCUACUACCUAGGAACUGGGCCAGAAGCUGGACUUCCCUAUGGUGCUAACAAAGACGGCAUCAUAUGGGUUGCAACUGAGGGAGCCUUGAAUACACCAAAAGAUACAUUGGCACCCGCAAUCCUGCUAACAAUGCUGCAAUCGUGCUACAACUUCCAAGGAACAACAUUGCCAAAAGGCUUUACGCAGAAGGGAGCAGAGGCGGCAGUCAAGCCUCUCUCGUUCCUCAUCACGUAGUCGCAACAGUUUAAGAAAUUCAACUCCAGGCAGCAGUAGGGGAACUUCUCCUGCUAGAAUGGCUGGCAAUGGCGGUGAUGCUGCUCUUGCUUUGCUGCUGCUUGACAGAUUGAACCAGCUUGAGAGCAAAAUGUCUGGUAAAGGCCAACAACAACAAGGCCAAACUGUCACUAAGAAUUGCUGCUGAGGCUUCUAAGAAGCCUCGGCAAAACGUACUGCCACUAAAGCAUCAAUGUAACACAAGCUUCGGCAGACGUGGUCCAGAACAAACCCAAGGAAAUUUUGGGGACCAGGAACUAAUCAGACAAGGAACUGAUUACAAACAUUGGCCGCAAAUUGCACAAUUUGCCCCAGCGCUUCAGCGUUUCGGAAUGUGCGCCAUGGAAGUGUUUCUUGUGCAGAAUGAAUUCGUAACCAUAGCACAAGUAGAUGUAGUUAACUUUAAUCCAUAGCAAUCUUUAAUCAGUGUGUAACAUUAGGGAGGACUUGAAAGAGCCACCACAUUACCGAGGCCACCGGAGUACGAUCGAGUGUACAGUGAACAAUGCUAGGGAGAGCUGCCUAUAUGGAAGAGCCCUAAUGUGUAAAAUUAAUUUUAGUAGUGCUAUCCCCAUGUGAUUUUAAUAGCUUCUUAGGAGAAUGACAAAAAAAAUCCCCCUACCCACUACAUACCCAUAUCUCUUAUAUCUCAUCACAUCUCAUACCAUCCCCCACACCCCCCCAACAAAUCAUUGCAUAUGCAUGUCACAACUAAUCCCAUACAACUCUAACUACCAUCGAAUUUAAGUGACAUUUAGGGAGAAUUACAAAAGAACCCUCCCCCACAUACUCCCAUAUUCCAUACAUCAAAUCCCCCCUCCAUAACCAGGGACUUGAAAGAGCCACCACUUCGGCGUACAUCCGCCAACCCCUAUCCUAAU
>cluster_5 reads=1 total_reads=1072
CAACAAUGUAUGGGCAUCAGACAACUACUAUUUGUAGUUGAAGUUGUUGAUAAGUACUUGAUUGUUACGAUGGUGGCUGUAUAUUAAUGCUAACCAAGUCAUGCAACCUAGACAAAUCAGCUGGUUUUCCAUUUAAUAAAUGGGGUAAGGCUAGACUUUAUUAUAUGAUUCAAUGAGUUAUGAGGAUCAAGAUGCACUUUUUCGCAUUAUACAAAACGUAAUGUCAUCCCUACUAUAACUCAAAUGAAUCUAAGUAUGCCAUAGUGCAAAGAAUAGAGCUUGCCUCGGCUGGUGUCUCUAUCUGUAGUACUAUGACCAAUAGACAGUUUCAUCAAAAUUAUUGAAAUCAAUACCUCCACUAGAAAUACUGUAGUAAUUGGAACAAGCAAAUUCUAUGGUGGUUGGCACAUAUGUUAAAACUGUUUAGUGAUGUAGAAAACCCUCACCUUAUGGGUUGGGAUUAUCCUAAAUGUGAUAGAGCCGCCUAACAUGCCAAGAAUUAUGGCCUCACCUGUUCUUGCUCGCAAACAUAACGUGUUGUAGCUUGCACACCGUUUCAUAGAUUAGCUAAUGAGUGUGCUCUUAACAUGAGUGAAAUGGUCAUGUGUGGCGGUUUCUCUGCUAACCAGGUGAACCUCAUCAGAUGCCACAACUGCUUAAGCUAAUAGUGUCAACAUUUGCCCAGCUGUCACAGCCAAUGUUAAUGCACUUUAUACACUGAUGGUAACAAAAUCGAUAAGUAUGCCGCAAUCUACAACACAGACUUUAUGAGUGCUCUAUAGAAAUAGAGAUGCUGACAGACUUUAUGAAUGAGUUUACAUAUUUGCGUAAACAUUUCAAUGACGAUACUUGACGAUGCUGUUGUGUUUUCAAUAGCACUUACGUUCCAAGGUCUAGUGGCUAGCUCAAGAACUUUAAGUCAGUCUUUAUUAUCAAAACAAUGACUCUAUGUCUGAAGCAAAAUGUUGGACUGAGACUGACCUACUAAAGGACCUCAUGAAUUUGCUCUCACAACAAUGCUGUAACGGGUGAUGAUUAUGUACCUUCCUUACCCAGAUCCAUCAAGAAUCCUAGGGGCCUGCUGUUUGUAGAUGAUAUCGUAAAAACAGAUGGUACAUAUGAUUGAACGGUUCGUGUCUUAGCUAUAGAUGUUACCCACUUACUAAACAACCUAUCAAGAGUAUGCUGAUGUCUUCAUUUGUCUACAAUAUAAGAAAGCUAUGAUGUUAACAGGACACAUGUUAGACAUGCAUUCUGUUAUGCUUACUACUGACAACACUCAAGGUAUUGGGAACCUGAGUUUUAUGAGGCUGUACACCCAUACAGUCUCACAGGCUGUUGGGGCUUGUGUUCUCUGCAAAUCACAGAACUUUUUAAGAUGUGGUGCUUGCAUACGUAGACCAUCUAUGUUGUAAAUGCUGUUACGACCAUGUCAUAUCAUACACACAAAUUAGUCUUGUCUGUUAAUCCGUAUGUUUUGCAAUGCUCAGGUUGUGAUGUCACAGAUGUGACUCAACCUUUACUUAGGUAUGAGCUAUAUUGUAAAUCACAUAAUCACCCACUAGUUUUCCAUUGUGUGCUAAUGGACAAGUUUUUGGUUUAAAAUACAUGUGUUGGUAGCGAUAAUGUUACUGACUCUAAUGCAAUUGCCAUACGCAUACUGGACAAAUGCUGGUGAUUACAUUUUAGCUAACACCUGUACUGAAAGACUCAAGCUUCGCACAGAAACGCUCAAGCUACUGAGGAGACAUUUAAACUGUCUUAUGGUAUUGCUACUUUACGUGAAGUGCUGUCUGACAGAGAAACUUCAUGGGAAGUUGGUAAACCUAGACCUUAACCGAAAUUAUGUCUUACUGGUUAUCGUAACUAAAACAGUAAAGUACAAUAGGAGAGUACACCUUUGAAAAAGGUGACUAUGGUGAUGUGAAUCACCGAGGUACAACAUCAAAUUAAAUGUUGGUGAUUAUUUUGUGCUGACAUCAUCAGUAAUGCCAUUAGUGCCCUACACUAGUGCCACAAGAGCACUAUGUUAGAAUUACUGGCUUAUACCCAACACUCAAUAUUCAGAUGAGUUUUCUAGCAAUGUUAAAUUAUCUAAAAGGUUGGUAUGCAAAAGUAUUUACAUCCAGGGACACCUGGUACUGGUAAGAGUCAUUUUGCUAUUGGCCUAGCUUCUACUUACUCUGCUCAUCGAGUGUAUACAGCUUGCUCUCAUGCCGCUGUUGAUGCAUAUGUGAGAAGGCAUUAAAAUAUUUGCCUAUAGAUAAAUGUAGUAGAAUUAUACCCGACGUGCUCGUGUAGAGUGUUUUGAUAAAUCAAAGUGAAUUCAUUAGAACAGUAUGUCUUUGUACUGUAAAUGCAUUGCCUGAGACGACAGCAGAUAUAGUUGUCUUGAUGAAAUUCAAUGGCCACAAAUUAUGAUUUGAGUGUUGUCAAUGCCAGAUUACGUGCUAAGCACUAUGUGUACAUUGGCGACCCUGCUCAAUUACCUGCACCACGCACUGCUAUCUAGGGCACACUAGAACCAGAAUAUUUCAAUUCAGUGUGUAGACUUAUGAAACUAUAGGUCCAGACCGUUUCGGAACUUGUCGGCGUUGUCCUGCUGAAAUUGUUGAACUGUGAGUGCUUCUGGUUUAUGAUAAUAAGCUUAAAGCACAAAGACAAAUCAGCUCAAUGCUUUAAAAUGUUUUAUAAGGGUGUUAUCACGCAUGAUGCUUCAUCUGCAAUUAACAGGCCACAAAUAGGCGUGGUAAGAGAAUUCCUAUGUAACCCUGCUUGAAGAAAAGCUGUCUUUAUUUCACCUUAUAAUUCACAGAAUGCUGUAGCCUCAAAGAUUUUUUGGGACUACCAACUCAAACUGUUGAUUCAUACAGGGCUCAGAAUAUGACUAUGUCAUAUUCACUCAAACCACUGAAACAGCUCACUUGUAAUGUAAACAGAUUUAAUGUUGCUAUUACCAGAGCAAAAGUAGGCAUACUUUGCAAUGUCUGAUAGAGACCUUUUAUGACAAGUUGCAAUUUACAAGUCUGAAAUUCCACGUAGGAAUGUGGCAACUUUACAAGCUGAAAAUGUAACAGGACUCUUUAAAGAUUGUAGUAAGGUAAUCACUGGGUUACAUCCUACACAGGCACCUACACUCCUCAGUGUUGACACUAAAUUCAAACUGAAGGUUUAUGUGUUGACAUACCUGGCAUACCUAAGGACAUGACUUAUAGAAGACUCAUCUCUAUGAUGGGUUUUAAAAUGAAUUAUCAAGUUAAUGGUUACCCUAACAUGUUUAUCACCCGCGAAGAAGCUAUAGACAUGUACGUGCAUGGAUUGGCUUCGAUGUCGAGGGUGUCAUGCUACUAGAGAAGCUGUUGGUACCAAUUUACCUUCACAGCUAGGUUUUACAGGUGUUAACCUAGUUGCUGUACCUACAGGUUAUGUUGAUACACCUAAUAAUACAGAUUUUUCCAGAGUUAGUGCUAAACCACCGCCUGGAGAUCAAUUUAAACACCUCAUACCACUUAUGUACAAAGGACUUCCUUGGAAUGUAGUGCGUAUAAAGAUUGUACAAAUGUUAAGUGACACACUUAAAAUUCUCUGACAGAGUCGUAUUUGUCUUAUGGGCACAUGGCUUUGAGUUGACAUCUAUGAAGUAUUUUGUGAAAAUAGGACCUGAGCGCACCUGUUGUCUAUGUGAUAGACGUGCCACAUGCUUUUCCACUGCUUCAGACACAUUAUGCCUGUUGGCAUCAUUCUAUUGGAUUUGAUUACGUCUAUAAUCCGUUUAUGAUUGAUGUUCAACAAUGGGUUUACAGGUAACCUACAAAGCAACCAUGAUCUGUAUUGUCAAGUCCAUGGUAAUGCACCGUAGCUAGUUGUGAUGCAAUCAUGACUAGGUGUCUAGCUGUCCACGAGUGCUUUGUUAAGCGUGUUGACUGGACUAUUGAAUAUCCUAUAAUUGGUGAUGAACUGAAGAUUAAUGCGGCUUGUAGAAAGGUUCAACACUGGUUGUUAAAGCUGCAUUAUUAGCAGACAAAUUCCCAGUUCACGACAUUGGUAACCCUAAAGCUAUUAGUGUGUACCUAAGCUGAUGUAGAAUGGAAGUUCUAUGAUGCACAGCCUUGUAGUGACAAAGCUUAUAAAAUAGAAGAAUUAUUCUAUUCUUAUGCCACACAUUCUGACAAAUUCACAGAUGGUGUAUGCCUAUUUGGAAUUGCAAUGUCGAUAGAUAUCCUGCUAAUUCCAUUGUUUGUAGAUUUGACACUAGAGUGCUAUCUAACCUUAACUUGCCUGGUUGUGAUGGUGGCAGUUUGUAUGUAAAUAAACAUGCAUUCCACACCCAGCUUUUGAUAAAAGUGCUUUGUUAAUUUAAAACAAUUACCAUUUUAUUACUUUGACAGUCCAUGUGAGUCUCAUGGAAAACAAGUAGUGUCAGAUAUAGAUUAUGUACAUAAGUCUGCUACGUGUAUAACACGUUGCAAUUUAGGUGGUGCUGUCUGUAGACAUCAUGCUAAUGAGUACAGAUUGUAUCUCGAUGCUUAUAACAUGAUGAUUCAGCUGGCUUUAGCUUGUGGGUUUACAAACAAUUUGAUACUUAUAACCUCUGGAACACUUUACAAGACUUCAGAGUUUAGAAAAUGUGGCUUUAAUGUUGUAAAUAAGGGACACUUUGAUGGACAACAGGGUGAAGUACCAGUUUUUAUCAUUAAUAACACUGUUCACAAAAGUUGAUGGUGUUGAUGUAGAAUUGUUUGAAAAUAAACAACAUUACCUGUUAAUGUAGCAUUUGAGCUUUGGGCUAAGCGCAACAUUAAACCAGUACCAGAGGUGAAAAUACUCAAUAAUUUGGGUGUGGACAUUGCUGCUAAUACUGUGAUUUGGGACUACAAAGAGAUGCUCCAGCACAUAUAUCUACUAUUGGUGUUUGUUCUAUGACUGACAUAGCCAAGAAACCAACUGAAACGAUUGUGCACCACUCUGUCUUUUUGAUGGUAGAGUUGAUGGUCAAGUAGACUUAUUUAGAAAUGCCCGUAAUGGUGUUUUAUUACAGAAGGUAGUGUUAAAGGUUUACAACCAUCUGUAGGUCCCAAACAAGCUAGUCUUAAUGGAGUCACAUUAAUUGGAGAAGCCGUAAAAACACAGUUCAAUUAUUAUAAGAAAGUUGAUGGUGUUGUCCAACAAUUACCUGAAACUUACUUUACUCAGAGAAGAAAUUUACAAGAAUUUAAACCCAGGAGUCAAAUGGAAAUUGAUUUUCUUAGAAUUAGCUAUGGAUGAAUUCAUUGAACGGUAUAAAUUAGAAGGCUAUGCCUUCGAACAUAUCGUUUAUGGAGAUUAGUCAUAGUCAGUUAGGUGGUUUACAUCUCUGAUUGGACUAGCUAAACGUUGGAAUCACCUUUGAAUUAGAAGAUUUUUUCCUAUGACAGUACAGUUAACUAUUCAUACAGAUGCAAACAGGUUCACUAAGUGUGUUGUUAUUGAUUUAUUACUUGAUGAUUUUGUUGAAUAAUAAACCCAAGAUUUAUCUGUAGUUAAGGUUGUCAAGUGACUAUUGACUAUCAGAAAUUUUUUAUGCUUGGUGUAAAGAUGGCCGUAGAAACAUUUACCCAAAAUUACAAUUAGAGUGGCACGGUGUGCUAUGCCUAAUUUACAAAAUGCAAAGAAUGCUAUUAGAAAAGUGUGACCUUAAAAAUGGUGAUAGUGCAACAUUACCUAAAGGCAUAAUGAUGAAUGUCGCAAAAUAUACUCAACUGUGUCAAUAUUUAAACACAUUAACAUUAGCUGUACCCUAUAAUAUGAGAGUUAUACAUUUUGGUGCUGGUUCUGAUAAAGGAGUUGCACCAGGUACAGCUGUUUUAAGACAGUGGUUGCCUACGGGUACGCUGCUUGUCGAUUCAGAUUUAAUGACUUGUCUCUGAUGCAGAUUCAACUUUGAUUGGUGAUUGUGCAACUGUACAUACAGCUAAUAAAUGGGAUCUCAUUAUUAGUGAUAUGUACGACCCUAAGACUAAAAAUGUACAAAAGAAAUGACUCUAAAGAGUUACUUACAUUGUGGGUUUAUACAACAAAAGCUAGCUUUUGAGGUUCCGUGGCUAUAAAGAUAACAGAACAUUCUUGGAAUGCUGAUUUUAUAAGCUCAUGGGACACUUCGCAUGGUGGACAGCCUUUGUUACUAAUGUGAAUGCGUCAUCAUCUGAAGCAUUUUAAUUGGAUGUAAUUAUCUUGGCAAACCACGCGAACAAAUAGAUGGUUAUGUCAUGCAUGCAAAUUACAUAUUUUGAGGAAUACAAAUCCAAUUCAGUUGUCUUCCUAUUCUUUAUUUGACAUGAGUAAAUUUCCCCUUAAAUUAAGGGUACUGCUGUUAUGUCUUAAAAGAAGGUCAAAUCAAUGAUAUGAUUCUAUCUCUUAGUAAAGGUAGACUUAUAAUUAGAGAAAACAACAGAGUUGUUAUUUCUAGUGAAGUUCUGUUAAACUAAACGAACAAUGUUUGUUUUUUGUUUUAUUGCCACUAGUCUCUAGUCAGUGUGUUAAUCUUACAACCAGAACUCAAUUACCCCUGCAUACACUAAUUCUUCACACGUGGUGUUUAUUACCCUGACAAAGUUUCAGAUCCUCAGUUACUCAACUCAGGACUUGUUCUUACCUUUCUUUCCAAUGUUACUUGGUUCCAUGCUAUACAUGUCUUGGGACCAAUGGUACUAAGAGGUUUGAUAACCCUGUCCUACCAUUUAAUGAUGGUGUUUAUUUUGCUUCCACUGAGAAGUCUAACAUAAUAAGAGGCUGGAUUUUGGUACUACUUUAGAUUCGAAGACCCAGUCCCUACUUAUUGUUAAUAACGCUACUAAUGUUGUUAUUAAAGUCUGUGAAUUUCAAUUUGUAAUGAUCCAUUUUGGGUGUUUAUUACCACAAAACAACAAAAGUUGGAUGGAAAGUGAGUUCAGAGUUUAUUCUAGUGCGAAUAAUUGCACUUUGAAUAUGUCUCUCAGCCUUUCUUAUGGACCUUGAAGGAAAACAGGGUAAUUCAAAAAUCUUAGGGAAUUUGUGUUUAAGAAUAUUGAUGGUUAUUUUAAAAUAUAUUUAAGCACACGCCUAUUAAUUUAGUGCGUGAUCUCCCUCAGGGUUUUCGGCUUUAGAACCAUUGGUAGAUUUGCCAAUAGGUAUUAACAUCACUAGGUUCAAACUUUACUUGCUUUCAUAGACGUUAUUUGACUCCUGGUGAUUUUUUCAGGUUGGACAGCUGGUGCUGCAGCUUAUUAUGUGGGUUAUCUUCAACCUAGGACUUUUCUAUUAAAAAUAAUGAAAAUGGAACCAUUACAGAUGCUGUAGACUGUGCUUGACCCUCUCUCAGAAACAAAGUGUACGUUGAAAUCCUCACUGUAGAAAAGGAAUCUAUCAAACUUCUAACUUUAGAGUCCAACCAACAGAAUCUAUUGUUAGAUUUCCUAAUAUUACAAACUUGUGCCCUUUUGGUGAAGUUUUAACGCCACCAGAUUUGCAUCUGUUUAUGCUUGGAACAGGAAGAGAAUCAGCAACUGUGUUGCUGAUUAUUCUGUCCUAUAUAAUUCCGCAUCAUUUCCACUUUAAGUGUUAUGGAGUGUCUCCUACUAAAUUAAAUGAUCUCUGCUUUACUAAUGUCUAUGCAGAUUCAUUUGUAAUUAGAGGUGAUGAAGUCAGACAAAUCGCUCCAGGCAAACUGGAAAGAUUGCUGAUUAUAAUUAUAAAUUACCAGAUGAUUUUACAGGCUGCGUUAUAGCUUGGAAUUCUAACAAUCUUGAUUUAAGGUUGGUGGUAAUUAUAAUUACCUGUAUAGAUUGUUUAGGAAGUCUAAUCUCAAACCUUUUGAGAGAGAUAUUUCAACUGAAAUCUAUCAGGCCGGUAGCACACCUUGUAAUGGUGUUGAAGGUUUUAAUUGUUACUUUCUUACAAUCAUAUGGUUUCCAACCCACUAAUGGUGUUGGUUACCAACCAUACAGAGUAGUAGUACUUUCUUUGAACUCUACAUGCACCAGCAACUGUUUGUGGACCUAAAAAGUCUACUAAUUUGGUUAAAAACAAAUGUGUCAAUUUCAACUCAAUGGUUUAACAGGCACAGGUGUUCUUACUGAGUCUAACAAAAGUUUCUGCCUUUCCAACAAUUUGGCAGAGACAUUGCUGACACUACUGAUGCUGUCCGUGAUCCACAGACACUUGAGAUUCUUGACAUUACACCAUGUUCUUUGGUGGUGUCAGUGUUAUAACACCAGGAACAAUACUUCUAACCAGGUUGCUGUUCUUUAUCAGGAUGUUAACUGCACAGAAGUCCCUGUUGCUAUUCAUGCAGAUCAACUUACUCCUACUUGGCGUGUUUAUUCUACAGGUUCUAAUGUUUUCAAACACGUGCAGGCUGUUUAAUAGGGGCUGAACAUGUCAACAACUCAUAUGAGUGUGACAUACCCAUUGGUGCAGGUAUAUGCGCUAGUUAUCAGACUCAGACUAAUUCCUCAGCGGGCACGUAGUGUAGCUAGUCAAUCCAUCAUUGCCUACACUAUGUCACUUGGUGCAGAAAAUUCAGUUGCUUACUCUAAUAACUCUAUUGCCAUACCCACAAAUUUUACUAUUAGUGUUACCACAGAAAUUCUACCAGUGUCUAUGACCAAGACAUCAGUAGAUUGUACAAUGUACAUUUGUGGUGAUUCAACUGAAUGCAGCAAUCUUUGUUGCAAUAUGGCAGUUUUUGUACACAAUUAAACCGUGCUCUAACUGGAAUAGCUGUUGAACAAGACAAAACACCCAAGAAGUUUUUGCACAAGUCAAACAAAUUUACAAAACACCACCAAUUAAAGAUUUUGGUGGUUUUAAUUUUCACAAAUAUUACCAGAUCCAUCAAAACCAAGCAAGAGGUCAUUUAUUGAAGAUCUACUUUCAACAAAGUGACACUUGCAGAUGCUGGCUUCAUCAAACAAUAUGGUGAUUGCCUUGGUGAUAUUGCUGCUAGAGACCUCAUUUGUGCACAAAAGUUUAACGGCCUACUGUUUUGCCACCUUUGCUCACAGAUGAAAUGAUUGCUCAAUACACUUUGCACUGUUAGCGGGUACAAUCACUUCUGGUUGGACCUUUGGUGCAGGUGCUGCAUUACAAAUACCAUUUGCUAUGCAAAUGGCUUAUAGGUUUAAUGGUAUUGGAGUUACACAGAAUGUUCUCUAUGAGAACCAAAAAUUGAUUGCCAACCAAUUUAAUAGUGCUAUUGGCAAAAUUCAAGACUCACUUUUCCACAGCAAGUGCACUUGGAAAACUUCAAGAUGUGGUCAACCAAAAUGCACAAGCUUUAAACACGCUUGUUAAACAACUUAGCUCCAAUUUGGUGCAAUUCAAGUGUUUUAAAUGAUAUCCUUCACGUCUUGACAAAGUUGAGGCUGAAGUGCAAAUUGAUAGGUUGAUCACAGGCAGACUUCAAAGUUUGCAGACAUAUGUGACUCAACAAUUAAUUAGAGCUGCAGAAAUCAGAGCUUCUGCUAAUCUUGCUGCUACUAAAAUGUCAGAGUGUGUACUUGGACAAUCAAAAAGAGUUGAUUUUGUGGAAAGGGCUAUCAUCUUAUGUCCUUCCCUCAGUCAGCACCUCAUGGUGUAGUCUCUUGCAUGUGACUUAUGUCCCUGCACAAGAAAAGAACUUCACAACUGCUCCUGCCAUUUGUCAUGAUGGAAAAGCACACUUCCUCGUGAAGGUGUCUUGUUUCAAAUGGCACACACUGGUUUGUAACACAAAGGAAUUUUUAUGAACCACAAAUCAUUACUACAGACAACACAUUUGUGUCUGGUAACUGUGAUGUUGUAAUAGGAAUUGUCAACAACACAGUUUAUGAUCCUUUGCAACCUGAAUUAGACUCAUUCAAGGAGGAGUUAGAUAAAUAUUUUAAGAAUCAUACAUCACCAGAUGUUGAUUUAGGUGACAUCUCUGGCAUUAAUGCUUCAGUUGUAAACAUUCAAAAAGAAAUUGACCGCCUCAAUGAGGUUGCCAAGAAUUUAAAUGAAUCUCAUCGAUCUCCAAGAACUUGGAAAGUAUGAGCAGUAUAUAAAAUGGCCAUGGUACAUUUGGCUAGGUUUUAUAGCUGGCUUGAUUGCCAUAGUAAUGGUGACAAUUAUGCUUUGCUGUAUGACCAGUUGCUGUAGUUGUCUAAGGGCUGUUGUUCUUGUGGAUCCUGCUGCAAAUUUGAUGAAGACGAACAUAACCAGUGCUCAAAGGAGUCGAUCUGCUAAACGAACUUAUGGAUUUGUUUAUGAGAAUCUCACAAUUGGAACUGUAACUUUGAAGCAAGGUGAAAUCAAGGAUGCUACUCCUUCAGAUUUUGUUCGCGCUACUGCAACGAUACCGAUACAAGCCUCACUCCCUUUCGGAUGGCUUAUUGUUGGCGUUGCACUUCUUGCUGUUUUCAGAGCGCUUCCAAAAUCAUAACCCUCAAAAGAGAUGGCAACUAGCACUCUCCAAGGGUGUUCACUUUGUUUGCAACUUGCUGUUGUUGUUUGUAACAGUUUACUCACACCUUUUGCUCGUUGCUGCUGGCCUUGAAGCCCCUUUCUCUAUCUUUAUGCUUUAGUCUACUUCUUGCAGAGUAUAAACUUUGUAAGAAUAAUAAUGAGGCUUUGGCUUUGCUGGAAAUGCCGUUCCAAAAACCCAUACUUUAUGAUGCCAACUAUUUUCUUUGCUGGCAUACUAAUUGUUACGACUAUUGUAUACCUUACAAUAGUGUAACUCUUCAAUUGUCAUUACUCAGGUGAUGGCACAACAAGUCCUAUUUUGAACAUGACUACCAGAUUGGUGGUUAUACUGAAAAUGGGAAUCUGGAGUAAAAGACUGUGUUGUAUUACACAGUUACUUCACUUCAGACUAUUACCAGCUGUACUCAACUCAAUUGAGUACAGACACUGGUGUUGAACAUGUUACCUCUCAUCUACAAUAAAAUUGUUGAUGAGCCUGAAGAACAUGUCCAAAUUUUACAAUCGACGGUUCAUCCGGAGUUGUUAAUCCAGUAAUGGAACCAAUUUAUGAUGAACCGACGACGACUACUAGCGUGCCUUUGUAAGCACAAGCUGAUGAGUACGAACUUAUGUACUCAUUCGUUUAGAAGAGACAGGUACGUUAAUAGUUAAUAGCGUACUUUUUCUUGCUUCGUGGUAUUCUUGCUAGUUACACUAGCCAUCCUUACUGCGCUUCGAUUGUGUGCGUACUGCUGCAAUAUUGUUAACGUGAGUCUUGUAAAACCUCUUUUACGUUUACUCGUGUUAAAAAUCUGAAUCUUCUAGAGUUCCUGAUCUCUGGUCUAAACGAACUAAAUAUUAUAUUAGUUUUGUUUGGAACUUUAAUUUUAGCCAUGGCAGAUUCCAACGGUACUAUUACCGUUGAAGAGCUUAAAAAGCUCUUGAACAAUGGAACCUAGUAAUAGGUUUCCUAUUCCUUACAUGGAUUUGUCUUCUACAAUUUGCCUAUGCCAACAGGAAUAGGUUUUUGUAUAUAAUUAAGUUAAUUUUCCUCUGGCUGUUAUGGCCAGUAACUUUAGCUUGUUUGUGCUUGCUGCUGUUUACAGAAUAAAUUGGAUCACCGGUGGAAUUGCUAUCGCAAUGGCUUGUCUUGUAGGCUUGAUGUGGCUCAGCUACUUCAUUGCUUUUCAGACUGUUUGCGCGUACGCGUUCCAUGUGGUCAUUCAAUCCAGAAACUAACAUUUCUCAACGUGCCACUCCAUGGCACUAUUUUGACCAGACCGCUUCUAGAAAGUGAACUCGUAAUCGGAGCUGUGAUCCUUCGUGGACAUCUUCGUAUUGCUGGACACCAUCUAGGACGCUGUGACAUCAAGGACCUGCCUAAAGAAAUCACUGUUGCUACAUCACGAACGCUUCUUAUUACAAAUUGGGAGCUCGCAGCGUGUAGCAGGUGACUCAGGUUUUGCUGCAUACAGUCGCUACAGGAUUGGCAACUAUAAAUUAAACACAGACCAUUCCAGUAGCAGUGACAAUAUUGCUUUGCUUGUACAGUAAGUGACAACAGAUGUUUCAUCUCGUUGACUUUCAGGUUACUAUAGCAGAGAUAUUACUAAUUAUUAUGAGGACUUUAAAGUUUCCAUUUGGAAUCUUGAUUACAUCAUAAACCUCAUAAUUAAAAAUUUAUCUAAGUCACUAACUGAGAAUAAAUAUUCUCAAUUAGAUGAAGAGCAACCAAUGGAGAUUGAUUAAACGAACAUGAAAAUUAUUUUCUUGGCACUGAUAACACUCGCUACUCUGUGAGCUUUAUCACUACCAAGAGUGUGUUAGAGGUACAACAGUACUUUAAAAGAACCUUGUCUUCUGGAACAUACGAGGGCAAUUCACCAUUUCAUCCUCUAGCUGAUAACAAAUUUGCACUGACUUGCUUUAGCACUCAAUUUGCUUUGCUUGUCCUGACGGCGUAAACACGUCUAUCAGUUACGUGCCAGAUCAGUUCACCUAAACUGUUCAUCAGACAAGAGGAAGUCAAGAACUUUACUCCAAUUUUAUUGUUGCGGCAAUAGUGUUUAUAUCACUUUGCUCACAUCAAAAGAAAGACAGAAUGAUUGAACUUUCAUUAAUUGACAUCUAUUUGUGCUUUUGUAGCCUCUCUGUAGACUUUAGAGUAUCAUGACGUUCGUGUUGUUUUAGAUUUCAUCUAAACGAACAAACUAAAAUGUCUGAUAAUGGACCCCAAAAUCAGCGAAAUGCACCCGCAUUACGUUUGGUGGACCUCAGAUUCAACUGGCAGUAACCAGAAUGGAGAACGCAGUGGGGCGCGAUCAAAACAACGUCGGCCCCAAGGUUUACCCAAUAAUACUGCGUCUUGGUUCACCGCUCUCACUCAACAUGGCAAGGAAGACCUUAAAUUCCCUCGAGGACAAGGCGUUCCAAUUAACACCAAUAGCAGUCCAGAUGACCAAAUUGGCUACUACCGAAGAGCUACCAGACGAAUUCGUGGUGGUGACGGUAAAAUGAAAGAUCUCAGUCCAAGAUGGUAUUUCUACUACCUAGGAACUGGGCCAGAAGCUGGACUUCCCUAUGGUGCUAACAAAGACGGCAUCAUAUGGGUUGCAACUGAGGGAGCCUUGAAUACACCAAAAGAUCACUUGGCACCCGCAAUCCUGCUAACAAUGCUGCAAUCGUGCUACAACUUCCAAGGAACAACAUUGCCAAAAGGCUUUACGCAGAAGGGAGCAGAGGCGGCAGUCAAGCCUCUUCUCGUUCCUCAUCACGUAGUCGCAACAGUUUAAGAAAUUCAACUCCAGGCAGCAGUAGGGGAACUUCUCCUGCUAGAAUGGCUGGCAAUGGCGGUGAUGCUGCUCUUGCUUUGCUGCUGCUUGACAGAUUGAACCAGCUUGAGAGCAAAAUGUCUGGUAAAGGCCAACAACAACAAGGCCAAACUGUCACUAAGAAAUUGCUGCUGAGGCUUCUAAGAAGCCUCGGCAAAACGUACUGCCACUAAAGCAUACAAUGUAACACAAGCUUUCGGCAGACGUGGUCCAGAACAAACCCAAGGAAAUUUUGGGGACCAGGAACUAAUCAGACAAGGAACUGAUUACAAACAUUGGCCGCAAAUUGCACAAUUUGCCCCAGCGCUUCAGCGUUUUCGGAAUGUCGCGCAUUGGCAUGGAAGUCACACCUUCGGGAACGUGGUUGACCUACACAGGUGCCAUCAAAUUGGAUGACAAAGAUCCAAAUUUCAAAGAUCAAGUCAUUUGCUGAAUAAGCAUUGACGCAUACAAAACAUUCCCACCAACAGAGCCUAAAAAGGACAAAAAGAAGAAGGCUGAUGAAACUCAAGCCUUCGCAGAGACAGAAGAAACAGCAAACUGUGACUCUUUCCUGCUGCAGAUUUGGAUGAUUUUCCAAACAAUUGCAACAAUCCAUGAGCAGUGCUGACUCAACUCAGGCCUAAACUCAUGCAGACCACAAGGCAGAUGGGCUAUAUAAACGUUUCGCUUUCCGUUUACGAUAUAGUCUACUUUGUGCAGAAUGAAUUCUCGUAAUCAUAGCACAAGUAGAUGUAGUUAACUUUAAUCCACAUAGCAAUCUUUAAUCAGUGUGUAACAUUAGGGAGGACUUGAAAGAGCCACCACAUUUCACCGAGGCCACGCGGAGUACGAUCGAGUGUACAGUGAACAAUGCUAGGGAGAGCUGCCUAUAUGGAAGAGCCCUAAUGUGUAAAAUUAAUUUUAGUAGUGCUAUCCCCAUGUGAUUUUAAUAGCUUCUUAGGAGAAUGACAAAAAUCCCCUCCCCCCACACAACCCACCAUCACAUCCAUCAUCUACAUCCUCCCAUCCCCAACCCACAACCAUCCUUUUAAUACUUAUUUUUUUUUUUUUUUUUUUUUUUACCCACCACCUCCCAUAAGGAGAAUGACAGC
>cluster_6 reads=1 total_reads=558
UCCAUAUAAUAGACAGUUCAUCAAAAUUAUUGAAAUCAAUAGCCAUCCAUAGAGGAGCUACUGUAGUAAUUGAACAAGCAAAUUCAUGGUGGUGGCACAUCGUCAAAUUAUUGUUUAUUGAUGAAGAAAACCCUUCCUUAACGGGUGGGAUUAUCCUAAAAUGUGAUAGAGCCAUGCCCAACAUGCUUAGAAUUAUGGCACAACUAUGCUUCUUCUGCUCGCAAACAUACAACGUGUUGCAGCUCGCACACCGUUUGCAGAUUAGCUAAUGAGUGCGCACUAGUAUUGAGUGAAAUUGGUCAUGUGUGGGCGGUUCACUAUGUUAAACCAGGUGAUCCUCAUCAGGAGAUGCCACAACUAGCUAUGAUUAAUAGUGUUUUUAACAUUUGUCAAGCAUCCUGCCAAUGUUAAUGUCACUUCUUAUCACUUAUUGAUGGUAUAAAUUGCCGAUAAGUGCACCGCAAUUUACAUUCGGAUUUUAUGAGUGUUUCUAUAGAAAUAGAGAUGUUGACACAGACUUGCUGAAUGAGUUUACGUUAUCUGCGUAAACUCUCUCGAACGAUAUUCUUGACGAUGCUGUCUGUGUGUUUCAAUAGCACUACGUCUCAAGGUCUAGUGGCAUGGCAUAAAGAACUUUUAAGUCUGACUUCUCAUUAUCAAUAAUGUUUCAUGUAAGCAAAAUGUUGGUAAAGACAGCUCCUACUUUGGACCUCAUGAAUUUCUGCUCAUCAAUGCUAGUUAAACAGGGUACGAACAUAUGUGUACCUUCCUUACCCAGAUCCAUCAAGAAUCACCCUAAGGGCCGCUGUUUGGGCAGAUGAUAUCGUAAAACAGAUGGUACAUAUGAUUGAACGGUUCGUGCUUCAUUAGCUAUAGAUGCUUACCCACUCAAACAUCUAAUUGAGAUGUUGAUCCAUCUGUACUUACAAUCUCAUAAGAGCUCAGAUGAGUACAUAACACAUGUAAACCACUUAUCUAUACUUACUACUGAAUUAUUACUUAGUUUAUGCUGCUGACCCCGCAUACACUCAAUGCUUUGGUACUCAUUACAUCGCAAUUCACAGUUCAUUAAGAUGUGGUGCUUGCAUACGUAGACCAUUUAUGUUGUAAUGCUGUUACGACCAUGUCAUCAUACACAUAAUUAGUUUGUCUGUUAAUCUCCGUAUGUUUGCAACGACCCAGGUUGUGAUGUAACCACAGAUGUGACUUAUUCUACAUGGGUAUGAGCUAUUAUUGUAAAUUCACAUAAACACCCAUUAGUUCUUACAUUGUGUGCUAAUGGACAAGUUUUGGUUUAUAUAAAAACAUGUGUUGGUAGCGAUUAACGUGUUACUGCGACCUUUAAUGCAAUUGCAACAUGUGAUAGACAAAUGCUGGUGAUUAUAUUUUAGCUAACACCUGUUUGAAAGACUCAAGCUUUUCAGAAACGUUCAAGCUACUGAGGAGACAUUAAACUGUCUUAUGGUAUUGCUACUGACGUGAAGUGCUGUCUGACAGAGAAUUACAUCUUAUGAAGUUGGUAAACCUAGACCACUUAUCGAAAUUAUAUGUCACUGGUUAUCGUAUAACUAAAACAGUAAAGUACAAAUAGGAGAGUACACCACUGAAAAGGUGACUAUGGUGACCAAUGUUGUUUACGAGGUACAACAUACAAAUUAAAUGUUGGUGAUUGUGCUGACAUCACAGUAAUGCCAUUUAAGUGCACCUAUCAAGUGCACAAGAGCACUAUGUUAGAAUUACUGGCUUAUACCCAACACUCAAUUUCAGAUGAGUUCUAGCAAUGUUGCAAAUUAUCAAAAGGUUGGUAUGCAAAAGUACUACAUCUAAGGACCACCUGGUACUGGUAAGAGUCAUUUUGCUAUUGGCCUAGCUCUCAUUCCUCUGCUGCAUAGUGUAUACUGCUCACUGCUCAUGCCACUGUUGAUGCACUAUGUGAGAAGGCAUUAAAAUAUUUGCCUAUAGAUAAAUGUAAUAGAAUUCUAUGAAUGUGCUCGUGAAGUAGAGUGUUCUGAUAAAUUCAAAGUGAAUCAUUAGAACAGUAUGUCUUUGUACUGUAAUAAAUGCAUUAAGCCUGAGACGACUGAGAUAUAGUUGUCUCUGAUGAAAUUCAAUGGCCUCAAAUUAUGUGAUUUGAGGUGUUGUCAAUGCCAGAUUACGCUAAGCACUAUGUGUACUGGCGACCUGCUGCUCAAUUACCUGCACGUCUCUUUAUUAAGGGCACACUAGAACCUGAAACAUACUUCAAUUCAGUGUGAAGACUUAUGAAAACUUAUAGGUCCAGACCGCUCCUCGGAACUUGUCGGCGUUGUCCUGCUGAAACUGUUGGACACUGUGAGUGCUUACCGGUUUAUGAUAAUAAGCUUAAAGCACAUAAAGACAAAUCAGCUCAAUGCUUUAAAUGUUUUAUAAGGUGUUAUCACACCGAUGUUCAUCUAGCAAUUAACAGGCCACAAAUAGGCGUGGUAAAAGAAUUCCAUGCAAACCUGCUUGGAGAAAAGCUGUCUUUAUUUCCUUAUAAUAUAGAAUGCUGUAGCCUCAAAGAUUUUGGGACUACCACUCAUUAACUGUGAUUCAUUACAGGCUCCAGAAUAUGACUAUGUCAUUCACUCAAACCACUGAAACAGCUCACUCUUGUAAUGUAAACAGAUUUAAUGUUGCUAUUACCAGAGCAAAGUAGGCAUACUUUGUCAAUGUCUUGAUAGAGACCUUUAUGACAAGUUGCAAUUUACAAGUCUGAAAUUCCUGAAUGUGGCGCAACUCUACAAGCUGAAAUGUAACAGGACUCUUAAAGAUUGUAGUAAGGUAAUCACUGUUACUCCUACCAGGCUCUCACACCUCAGUGUUGACACUAAUUCAAACUGAAGGUUUAUGUGUUGACAUACCUGGCAUACCUAAGGACAUGACCUAUAGAAGACUCAUCUUAUGAUGGGUUUUAAAAUGAAUUAUCAAGUUAAUGGUUACCUAUAUGUUUAUCACCCGCGAGAAGCUAUAAGACAUGUACGUGCAUGGAUGAAUCUUCGAUGUCAAAGGUGUCAUGCUACUAGAGAAGCUGUUGGUACCAAUUUACCUUUACAGACUAGGUUUUACAGGUGUUAACCUAGUUGCUGUACCUACCAGGUUAUGUUGAUACACCUAAUAAUACAGAUUUUCCAGAGUUAGUGCUAAACACCGCCUGGAGAUCAAAUUAAACACCUAUACCACUUAUGUACAAAGGACUUCCUUGGAAUGUAGUGCGUAUAAAGAUUGUACAAAUGUAAGUGACACAUCAAAAUCUCUCUGACAGAGUCGUAUUUGUCUUAUGGGCUGGCUUUUGAGUUGACAUCUAUGAAGUAUUUGUGAAAAUAGGACCUGAGCGCACCUGUACGUGUCUAUGUGAUAGACGCGCCACAUGCUUACCUUCAAAGAUACUAAGAAUGUGCAUAUUUAUUGGUUUGCUACGCACAUCAUCCACAUUCACAGAUGGUAUGGGGUUUUGGAAUUGCAAAGCUACCAUGAUCACACUGCCAAAGUCCAUGGUCUGCACAUGUAGCUAGUAUUGAUGCAAACGCGACUAGGUAUGACAGUAUCUAGCGUAUGUAAAUAAACAUGCAUUCCACACCAGCUUCUUGAUAAAAGUGCUUUGAUAAUUUAAACAAUUACAUUUCUAUUACUCUGACAGUCCAUGUGAGUUUCAUGGAAAACAAGUAGUGUCAGAUAUAGAUUAUGUACCACUAAAGUCUGCUACGUGUAACACGUUGCAAUUUAGGUGGUGCUGUCUGUAGACAUCAUGCUAAUGAGUACAGAUAAUCUCGAUGCUUAUAAUAUGAUGCUCUCAGCUGGCUUAGCCUGUGGGUUUACAAACAAAUUGAUAUCUUAUAACCUCUGGAACAACUACAGGGACUCAGAGUUUAGAAAAAUGGUUCAAUGUUGUAAAUAAGGACACUUUGAUGGACAACAGGGUAGUACCAGUCUCUAUCAUUAAUAACACUGUUUACACAAAAGUUGAUGGUGUUGAUAGAAUUGUUUGAAAAAAAACAUCAUUACCUGCUAAUGAAGCUUUGAGCUUUGGGCUAAGCGACAUUAAACCAAGUACCAGAGUGAAAAUACUCAAUAUCUGGGUGUGGACAUUGCUGCUAAUACUGUGAUCUGGGAAACAAAAGAGAUGCUCCAGCACAUAUAUCUACUAUUGGUGUUGUUCACAUGACUGACAUAGCCAAGAAACCACUGAAACGAUUGUGACCACUCAAAUUUUUGAUGGUAGAGUUGAUGGUCAAUAGACUUAUUUAGAAAUGCCCGUAAUGGUGUUAUUACAGAAGGUAGUGUAAAGGUUUACUCAUCAAUACCAACCUUCCCAGGUAACAAACCAACCAACUUCGAUCUCUGUAGAUCUGUUUUAAACGAACUUUAAAAUCUGUGUGGCUGUCAUCGGCUGCAUGCUUAGUGCACUCACGCAGUAUAAUUAAUAACUAAUUGUCGUUGACAGGACACGAGUAACUCGUCAUCUUGCAGGCUGCUUCGGUUCGUCCGUGUUGCAGCCGAUCAUCAGCACAUAAGGUUUCGUCCGGGUGUGACCGAAAGGUAAGAUGGAGAGCCUUGUCCCUGGUUCAACGAGAAAAACACGUCCAAUUCAGUUUGCCUGUUUACAGGUUCGCGAGUGCUCGUACGUGGCUUUGGAGACCCGUGGAGGAGUUCUAUCAGAGGCACGUAACAUUCUAAAGAUGGCACUUGUGGCUUAGUAGAAGUUGAAAAAGGCGUUUGCCUCAACUUGAACAGCCCUAUGUGUUCAUCAAACGUUUCGGAUGCUCGAACUGCACCUCAUGGUCAUGCUAUGGUUGAGCUGGUAGCAGAACUCGAAGGCAUUCAGUACAGUCGUAGUGGUGAGACACUUGGUGUCCUUGUCCCAUCAUGGGCGAAAUACCAGUGGCUUACCGCAAGGUUCUUCUUCGUAAGAAGGUAAUAAAGGAGCUGGUGGCCAUAGUUACGGCGCCGAUCUAAAGUCAUUUGACUUAGGCGACGAGCUUGGCACUGAUCCUUAUGAAGAUUUUCAAGAAACUGGAACACUAAACAUAGCGUGGUGUUACCCGUGAACUCAUGCUGAGCUUAACGGAGGGCAUACACUCGCUAUGUCGAUAACACUUGUGGCCCUGAUGGUAGCCUUUAAGUGCAUUAAAGACCUUAGCACGUGCUGGUAAAGCUCAUGCAUCGUCCGAACAAUGGACUUUAUGACACUAAGAGGUGUAUACUGCUGCCGUGAACAUGAGCAUGAAAUUGCUUGGUACACGGAACGUUCUGAAAAGAGCUAUGAAUUGCAGACACCUUUUGAAAUUAAAUUGGCAAAGAAAUUUGACACCUUCAAUGGGGAAUGUCCAAAUCUUUGUAUUUCCCUUAAAUUCCAUAAAGACUAUUCAACCAAGGGUUGAAAAGAAAAGCUUGAUGGCUUUAUGGGUAGAAUUCGAUCUGUCUAUCCAGUUGCGUCACCAAAUGAAUGCAACCAAAUGUGCCUUCAACUCUCAUGAAGUGUGAUCAUUGUGGUGAAACUCAUGGCAGACGGGCGAUUUUGUUAAAGCCAUGCGAAUUUGUGGCACUGAGAAUUUGACUAAAGAAGGUGCCACUACUUGUGGUUACUUACCCCAAAAUGCUGUUGUUAAAAUUUAUUGUCCAGCAUGUCACAAUUCAGAAGUAGGACCUGAGCAUAGUCUUGCCGAAUACCAAUGAAUCUGGCUUGAAAACCAUUUCGUAAGGUGGUCGCACUAUUGCCUUUGGAGGCUGUGUGUUCUUAUGUUGGUUGCCAACAAGUGUGCCUAUUGGUCCACGUGCUAGCGCUAACAUAGGUUGUAACCAUCAGGUGUUGUUGAGAAGGUUCCGAAGGUCUAAUGACAACCUUUUGAAAUACUCCAAAAGAAAGUCAACAUCAAUAUUGUUGGUGACUUUAAACUUAAUGAAGAGAUCGCCAUUAUUUUGGCAUCUCUCUGCUUCCACAAGUGCUUUGUGGAAACUGUGAAAGGUUUGGAUUAUAAGCAUUCAAACAAAUUGUUGAAUCCUGUGGUAAUUUUAAAGUUACAAAAGGAAAAGCUAAAAAGGUGCCUGGAAUAUUGGUGAACAGAAAUCAAUACUGAGUCCUCUCUAUGCAUUUGCAUCAAGGCUGCUCGUGUUGUACGAUCAAUUUCUCCCGCACUCUUGAAACUGCUCAAAAUUUAUGCGUGUUUCAGAAGGCCGCUAAACAAUACUAGAUGGAAUUCACAGUAUUCACUGAGACUAAUUGAUGCUAUGAUGUUCACAUCUGAUUUGGCACUAACAAUCUAGUUGUAAUGGCCUACAUCACAGGUGGUGUUGUUCAGUUGACUUCGCAGUGGCUAAAACAUAUUUGGCACUGUCUAUGAAAACUCAAACCCGUCCUUGAUUGGCUUGAAGAGAAGUUUAAGGAAGGUGUAGAGAUUUAGAGACGGUUGGGAAAUUGUUAAAUUUAUCUCAACCUGUGCUUAUGAAAUUGUCGGUGGACAAAUUGUCACCUGUGCAAAGAAAUUAAGGAGAGUGUUCAGACAUUUUAAGCUUGUAAAUAAAAUUUUGGCUUGUGUGCUGACUCUAUAUAUUGGUGGAGCUAAACUUAAAGCCUUGAAUUUAGGUGAAACAUUUGUCACGCACUCAAAGGAUUGUACAGAAAGUGUGUUAAAUCCAGAGAAGAAACUGGCCUACUAUGCCUUAAAAGCCCCAAAAGAAAUUAUCUUCUAAGGAGAAACCUUCCCACAGAAGUGUUAACAGAGGAAGUUGUCUUGAAAACUGGUGAUUUACAACCAUUAGAACAACCUACUAGUGAAGCUGUUGAAGCUCCAUUGGUUGGUACACCAGUUUGUAUUAACGGGCUUAUGUUGCUCGAAAUCAAGACACAGAAAAGUACUGUGCCCUUUCACCUAAUAUGAUGGUAACAAACAAUACCUACAUCAAAGGCGGUGCACCAACAAAGGUUACUUUGGUGAUGACACUGUGAUAGAAGUGCAAGGUUACAAGAGUGUGAAUAUCACUCUGAACUUGAUGAAAGGAUUGAUAAAGUACUAAUGAGAAGUGCUUGCCUAUACAGUUGAACUCGUACAGAAGUAAAUGAGUUCCCUAUGUUGUGGCAGAUGCUGUCAUAAAACUGCAACCAGUAUCUAAUUACUUCCACUGGGCAUUGAUUUAGAUGAGUGGAGUAUGGCAACAUACUAUUUGAUGAGUCUGGUGAGUUUAAAUUGGCUUCAUGUAUUGUUUUUUCUACCCCCAGAUGAGGAUGAAGAAGAAGGUGAUUGUGAAGAAGAAGAGUUUGAGCCAUCAACUUCAAUAUGAGUAUGGUACUGAAGAUGAUUACCAAGGUAAACCUUUGGAAUUUGGUGCCAUCUGCUGCUCUUCAACCUGAAGAAGAGCAAGAAGAAGAUUGGUUAGAUGAUGAUAGUCAACAAACUGUUGGUCAACAAGACGGCAGUGAGGACAAUCAGACAACUACUAUUCAAACAAUUGUUGAGGUUCAACCUCAAUUAGAGAUGGAACUUACACCAGUUGUUCAGACUAUUGAAGUGAAUAGUUUAGUGGUUAUUUAAAAUUACUGACAAUGUAUACAUUAAAAUGCAGACAUUGUGGAAGAAGCUAAAAAGGUAAAACCAACAGUGGUUGUUAAUGCAGCCAAUGUUUACUUAAACAUGGAGGUGUUGCAGGAGCCUUAAUAAGGCUAACAAUGCCAUGCAAGUUGAAUCUGAUGAUUACAUUGCUACUACUGGACCACUUAAAGUGGUGGUAGUUGUGUUUUAAGCGGACACAAUCUUGCUAACUUGUUUCAUGUUGUCGGCCAAAUGUUAACAAAGGUGAAGACAUUUCCAUUGCUUAGAGUGCUUAUGAAAAUUUUAAUCAGCACGAAGUUCUACUUGUACCAUUACUAUCAGCUGGUUUUGUGACCUAUACAUUUAAGAGUUUGUGUAGAUCUGUUCGCACAAAUGUCUACUAGCUGUCUUUGAUAAAUUUAUGACAAACUUGUUCAAGCUUUUGGAAAUGAAGAGUGAAAAGCAAUGUUGAACAAAAGAUCUGCUAGAUCCAAAGAGAAGUUAAGCCAUUUAUAACUGAAGUAAACUUCAGUUGAACAGAGAAAACAAGAUGAUAAAAAAUCAAAGCUUGUGUUGAAGAAGUUUCAACAACUCUGGAAGAAACUAAGUUCCCAAAGAAACUUGUUACUCUUAUGACACUAAUGGCAAUUUCAUCCAGAUUUUGCCACCCUGGUUAGUGACAUUGACAUCUUUCUAAAGAAAGAUCUCCACUAUUAGUGGCUGAUGUUGUUUAAGCUGGACUUUAUGCACUAAAUGCUGGUGGCAGAACUGAAAUGCUAGCGAAAGCUUUUAGAAAAGUGCCAUAGACAAUAUAUAAUCACUUACCCGGCUCAGGUUAAAUGGUUACACUGUAGAGGAGGCAAAGACAGUGCUUAAAAGUGUAAAGUGCCUUACAAUCACCAUUUAUUAUCUCAAUGAGAAGCAAGAUCAUGGAACUGUUCUUGAAUUUGCGAGAAUGCUGCCAACAGAAGAAACACGCAAAUUAAUGCCUGUCUGUGUGGAAACUAAAGCCAUAGAUUCAACUAUACACGUAAAUAUAAGGUAUUAAAAUACAGAGGGUGUGGUUGAUUAUGGGCUAGAUUUUACUUUAUACCAGUAAACAACUGUAGCGUUCUUAUCAACACUUAACGAUUUAAAUGAAACUCUUGUUACAAUGCCACUUGGCUAUGUAUCACAUGGCUUAAUUUGGAAGAAGCUGCUCGGUAUAUGAGAUACUCAAAGUGCCAACUACAUUCUGUUUACCGAUGCUGUUACAGCAUAAUGGUUAUCGUACUUCUCUGAACACCAGAAGAACAUUAUUGAAACCAUCUCCACUUGCUGGUUCCGCUAAACGAUUGGUCCUAUUCUGGACAAUUCACAAUAGGUAAGAAUUUUUAAGAGAGGUGAUAAAAGUGUAUCUUACACUAGUAAUCCUACCACUUAUCGACAGAUGGUGAAGUUAUCACCUUUGACAAUUUUAAGACACUUCUUCUUUGAGAGAAGUGAGGACAUUAAGGCGUUUACAACAGUAGACAAAUUACCUCCACGCAAGUUGUGGACAUGUCAAUGACAUUUGGACAACAGUUUGGUCCAACUUAUUUGGAUGGAGCUGAUGUUACUAAGUAAAACCUCAUAAUUCUGAAGGUAAACAUUUUGUUCUACUAAUGAUGACACUUUACGUGUGAGGCUUUGAGUACUACCAUACAACUGAUCCUAGUUUCUGGAUACAUGUCAGCAUUAAAUCACUCUAAAAGUGGAAAUACCCACAAGUUAAUAUUUAACUUAUUAAAUGGCAGAUAACAACUGUUAUCUUGCCACUGCUGUUAAACUCCAACAAUAGAGUUGAGUUUAAUCCACCUGCAUACAAGAUGCUUAUUCAGAGCAAGGCUGGUGAACUGCUAACUUGAUACAUAUUUAGCCUGCUGUAAUAAGACAGUACGAGAGUUAGGUGAUGUUAGAGAAACAUGAGUUACUUGUUUCAACAUGCCAAUUCAGAUUCUUGUAAAAGAGUUGAACUGGUGUAAAAAACUUGUGGACACAGCAGACAAGCCUAAGGGUGUAGAAGCUGUUAUGUACAUGGCACACUUUCUUAUGAACAAUUUAAGAAAGGUGUUCAGAUACCUUGUCGUGUGGUAAACAAGCUACAAAAUAUCUAGUACAACAGGAGUCACUUUUGUUAUGAUGUCAGCACACCUGCUCAGUAUGAACUUAAGCAUAGUUUACUCUAUUAAAAAGUGAAUACACUGGUAAUUACCAGUGUGGUCCUAUAAACAUAUAUUUUAAAGAAACUUUGUAUUGAUAGACGGUGCUACUUACAAAGUCCUCAGAAUACAAAGGUCCUAUUACGGAUGUUUUACAAAGAAACAGUUACACAUACAACCAUAAAACCGUUACUUAUAAAUUGGAUGGUGUUGUUUGUACAGAAAUUGACCCUAAUUGGACAAUUAUUAUAAGAAAGACAAUUCUUGUUUCCCAGAGCAACCAAUUGAUCUUGUACCAAACCAACCAAAUCCAAACGCAAGCUUCGAUAAUUUAAGUUUGUAUGUGAUAAUAUCAAAUUUGCUGAUGAUUUAAACCAGUUAACUGGUUAUAGAAACCUGCUUCAAGAGAGCUUAAAGUUACAUUUUUCCUGACACUCAAUGGUGAUGUGGUGGCUAUUGAUUAUAAACACUCACCUGCUUUAAGAAAGGAGCUAAAUUGUUACAUAAACCUAUUGUUUGGCAUGUUAACAAUGCAAUUAAUAAAGCCACGUAUAAACCAAAUACCUGGUGUAUACGUUGUCUUGGAGCACAAAACCAGUUGAAACAUCAAAUUCGUUGAUGUACUGAAGGUCAGAGGACGCGCAGGGAAUGGAUAAUCUUGCCUGCGAAGAUCUAAAACCAGUCUCUGAGAAGUAGUGGAAUCCUACCAUACAGAAGACUCUGAGUGUAAUGUGAAAACUAAGUUGUAGGAGACAUUUACUUAAACUCAGACCAGUCCAGUAAUGAAGUAGACAAUAUUACUAUGCCGUACAGUAAGGUUUGACAUGAGUGUUAAUGGUUGUUAACUUUCAGGUUGUAGGAGACAUUUACUUAACCAGCAUGAGUACUUUAAAGAUUCCAUAAGAAUUUGAUAUCAUACCUUCCCAGGUAACAAACCAUACCUAUUUUCGAUUCUUGUAGAUCUGUUCUCUAAACGAACAUGAAAAUUAUUCUUCUUGGCACUGAUAACACUCGCUACUUGUGAGCUUUAUCACUACCAAGAGUGUGUUAGAGGUACAACAGUACUUUAAAAGAACCUUGCUUUCUGGAACAUACGAGGGCAAUUCACCAUUUCAUCCUCUAGCUGAUAACAAAUUUGCACUGACUUGCUUUAGCACUCAAUUUGCUUUGCUUGUCCUGACGGCGUAAACACGUCUAUCAGUUACGUGCCAGAUCAGUUCACCUAAACUGUUAUCAGACAAGAGGAAGUUCAAGAACUUUACUCCAUUUUUAUUGUUGGGCAAUAGUGUUUAUAACACUUUGCUCACACUCAAAAGAAAGACAGAAUGAUUGAACUUUCAUUAAUUGACUUCUAUUUGUGCUUUUAGCCUUUGCUAUUCCUUGUUUUAAUUAUGCUUAUUAUCUUUGGUCUCACUUACUGAUGAACACUAACGAACAUUUGUUAUACAACUGUACUGAUACAGUGGUUAAUAUACUCAUGUAUUGUGAUGACUAUUAUGGUAAAUAGGAGCUGAAUCAGCACUUAAUUGAAUGUGAGUGUUUCAGACUUAAUACUUAUUUACAGUUCAAUUGCCAGACCUAAUUGUGGCUAGUCCGAGCGUUGUUCUUAUGAACUUUAGAGAUAGAUGACGUCUUUUAGAUUCAUCUAAACGAACAAACUAAAAUGUCUGAUAAUGGACCAAAAUCAGCGAAUGCACCCGCAUUACGUUUGGUGGACCUCAGAUUCAACUGGCAGUAACCAGAAUGGAACGCAGUGGGCGCGAUCAAACAACGUCGGCCCAAGGUUUACCCAAUAAUACUGCGUCUUGUUCACCGCUCUCUCCAUGGCAAGGAAGACCUUAAAUUCCCUCGAGGACAAGGCGUUCCAAUUAACACCAAUAGCAGUCCAGAUGACCAAAUUGGCUCUACCGAAGAGCUACCAGACGAAUUCGUGGUGGUGACGGUAAAUGAAAGAUCUCAGUCCAAGAUGGUAUUCUACUACCUAGGAACUGGGCCAGAAGCUGGACUUCCCUAUGGUGCUAACAAAGACGGCAUCAUAUGGGUUGCAACUGAGGGCCUUGAAUACACCAAAAGAAAUUGGCACCCGCAAUCCUGCUAACAAUGCUGCAAUCGUGCUACAACUUUCAAGGAACAACAUUGCCAAAAGGCUUUACGCAGAAGGAGCAGAGGCGGCAGUCAAGCCUCUUCUCGUUCCUCAUCACGUAGUCGCAACAGUUUAAGAAAUUCAACUCCAGGCAGCAGUAGGGAACUUCUCCUGCUAGAAUGGCUGGCAAUGGCGGUGAUGCUGCUCUUGCUUUGCUGCUGCUUGACAGAUUGAACCAGCUUGAGAGCAAAAUGUCUGGUAAAGGCCAACAACAACAAGGCCAAACUGUCACUAAGAAUUGCUGCUGAGGCUUCUAAGAAGCCUCGGCAAAACGUACUGCCACUAAAGCAUACAAUGUAACACAAGCUUCGGCAGACGUGGUCCAGAACAAACCCAAGGAAAUUUUGGGGACCAGGAACUAAUCAGACAAGGAACUGAUUACAAACAUUGGCCGCAAAUUGCACAAUUUGCCCCAGCGCUUCAGCGUUUCGGAAUGUCGCGCAUUGGCAUGGAAGUCACACCUCGGGAACGUGGUUGACCUACACAGGUGCCAUCAAAUUGGAUGACAAAGAUCCAAAUUUCAAAGAUCAAGUCAUUUGCUGAAUAAGCAUUGACGCAUACAAAACAUUCCCACCAACAGAGCCUAAAAAGGACAAAAAGAAGAAGGCUGAUGAAACUCAAGCCUCCGCAGAGACAGAAGAAACAGCAAACUGUGACUCUUUUCCUGCUGCAGAUUUGGAUGAUUUUCCAAACAAUUGCAACAAUCCAUGAGCAGUGCUGACUCAACUCAGGCCUAAACUCAUGCAGACAUCAAGGCAGAUGGGCUAUAUAAACGUUUCGCUUUCCGUUUACGAUAUAGUCUACUCUUGUGCAGAAUGAAUUCUCGUAACUCAUAGCACAAGUAGAUGUAGUUAACUUUAAUUCACAUAGCAAUCUUUAAUCAGUGUGUAACAUUAGGGAGGACUUGAAAGAGCCACCACAUUUCACCGAGGCCACGCGGAGUACGAUCGAGUGUACAGUGAACAAUGCUAGGGAGAGCUGCCUAUAUGGAAGAGCCCUAAUGUGUAAAAUUAAUUUUAGUAGUGCUAUCCCAUGUGAUUUUAAUAGCUUCUUAGGAGAAUGACAAAAAUACCCCCCCCCACACUACACAUCACCAUCUCAUAUAUACAUCAUAAUCCAUCCUCAUACACCUACCCAUAAUCACCCCAUCCAUCCUCAUAAUCAUAUCCUUCAUAUCAUCCGCCACCAACCUACACAACACCUAAAC
>cluster_7 reads=1 total_reads=6
AGUAACAUGCCACAUUGCCUACUAUUCAUGAGGUUUGAGAAGAGCUUUGGUGAAUACAGUCAUGACAUAUUGCCUUUAAUACUUUACUAUUCCUUAUGUCAUUUCUUGUACUCUGUUUAACACCAGUUUACUUCAUUCUUACCUGGUGUUUAUCUGUUAUUCCACAUCUUGUACUUGACAUUUUAUCACAUUAAUGAUGUUUCUUUCUUUUUUAAGCACAUAUUCAGUGGAUGGUUAUGUUCAUCUCUUUAGUACCUUUGGAUAACAAUUGCUUAUCAUUUGUAUUUCCACAAAGCAUUUCUAUUGUUUUAGUAAUUACCUAAAGAGACGUGUAGUUUAAUGGUGUUUCCUUUAGUACUUUGAAGAAGCUGCGCUGUGUCCUUUUUGUUAAAAUAAAGAAUGUAUCUAAAGUUGCGUGGUGAUGUGCUAACCUUCUUACGCAAUAUAAUAGAUACUUAGCUCUCUUAUAAUAAGUACACAAGUAUUUAGUGGAGCAAUGGAUACAACUAGCUACAAGAGAAGCUGCUUGUUGUCAUUUGCAAAAGAGCUCUCAAUGACUUCAGUAACUAACUCCAGUUCUGAUGUUCUUACUCACAAACCUCUAUCACCUCAGCUGUUUUGCAGAGUGGUUUUAGAAAAUGGCAUUCCCAUUUGGUAAAGUUGGGUUGUAGUACAAGUAACUUGUGGUACAACUACACACAACGGUCUUUGGCUUGAUGACGUAGUUUACUGUCCAAGACCGUGACCUGCACCACUGAAGACAUGCUUAACCCUAAUUAUGAAGAUUUACUCAUACGUAAGUCUAAUCAUAAUUUUGGUACAGGCUGGUAAUGUUCAACUCAGGGUUAUUGGACAUUUAUGCAAAAUUGUGUACUUAAGCUAGGUUGAUACAGCCAAUCCUAAGACUCAGUAUAAGUUUGUCGCAUUCAACCAGGACAGAUUUUCAGUGUUAGCUUGUUACAAUGGUACCAUCUGGUGUUUACCAAUGUGCUAUGAGGCCCAAUUUCACUAUUAAGGGUUCAUUCCUUAAUGGUUCAUGUGGUAGUGUUGGUUUUAACAUAGAUAUGACUGUGUCUCUUUGUUACAUGCACCAUAUGGAACUACCAACUGAGUUCAUGCUGGCACAGACUUAGGGUAACUUUAUGGACCUUUGUUGACAGGCAAACAGACAAGCAGCUGGUACGGACACAACUAUACAGUUAAUGUUCUAGCUUGGUACGCUGCUGUUAUAAAUGGAGACAGGUGGUUUCAAUCGAUUUACCACAACUUAAUGACUUUAACCUUGUGGCUAUGAAGUACAAUUAUGACCUCUAACACAGACCAUCUUGACAACAUUAGACCUCUCUCUGCUCAAACUGGAAUUGCCGUUUAGAUAUGUGUGUCACUAAAAGAAUUACUGCAAAAUGGUAUGAAUGGACGUACCAUAUUGGUAGUGCUUUAUUAGAAGAUGAAUUUACACCUUUUGAUGUUGUUAGACAAUGCUCAGGUGUUACUUUCAAGUGCAGUGAAAAGAACAAUCAAGGUACCACUGGUUGUUACUCACAAUUUGACUUCACUUUAGUUUAGUCCAGAGUACUCAAUGGUCUUUGUUCUUUUGUAUGAAUGCCUUUUACCUUUUGCUAGGUAUUAUUGCUAUGUUGCUUUGCAAUGAUGUUUAUCAAACAAGCAUGCACUUCUUGUUUGUUUUUGUUACCUCUUUGCCACUGUAGCUUAUUUAAUUGGUCUAUAUGCCUGCUAGUUGUGAUGCGUAUUAUGACAUGGUUGGAUAUGGUUGACCUAGUUGUCUGGUUUAAGCUAAAAGACUGUGUUAUGUAUGCAUCAGCUGUAGUGUUACUAAUCCAUAUGACAGCAAGAACUGUGUAUGAUGAUAGUGCUAGGAGAGUGUGGACACUAUGAAUGUCUUGACACUCGUUUAUAAGUUUAUUAUGGUAAUGCUCUAGAUUCAAGCCAUUUCCAUGUGGGCUUUAUAAUCUCUGUUACUCUACUACUCAGGUGUAGUUACAACUGUCAUGUUUUUGGCCAGAGUAUUGUUUUAUGUGUGUUGGAUUGCCCUAUACAUAACUGGUAAUAACACACAUCAGUGUAUAAUGCUAGUUUUGUUUCUUAGGCUAUUUUUGUACUUGUUACUUUGGCCUCUUUGUUUACACACCUCACUCUAGACUGAUUUGGUGUUUAUGAUUACUUAGUUCUACACAGGAGUUUAGAUAUAUGAAUUCACAGGGACUACUCCACCCAAGAAUAGCAUAGAUGCCUUCAAACUCAACAAAUUGUUGGGUGUUGGUGGCAAACCUUGUAUCAAAGUAGCCCUGUACAGUCUAAAAUGUCAGAUGUAAAGUGCACUCAGUAGUCUACUCUCAGUUUGCAACAACUCAGAGUAGAAUCAUCUCUAAUUGUGGGCUCAAUGUGUCCAGUUACACAAUGACAACCUCUUAGCUAAAACAUACUGAAGCCUUUGAAAAUGGUUUCACUACUUUCUUGUUUCCAUCAGGUGCUGUAGACAUAAACAAGCUUGUGAAGAAUGCUGGACAACAGGGCAACCUUACAAGCUAUAGCCUCAGAGUUUAGUUCCCACCUCAUAAACAGCUUUGCUACUGCUCAAGAAGCUUAUGAGCAGGCUGUUGCUAAUGGUGAUUCUGAAGUUGUUCUAAAAAGUUGAAGAAGUCUUUGAAUGUGGCUAAAUCUGAAUUUGACCGUGAUGCAGCCAUGCAACGUAAGUUGGAAAAGAUGGCUGAUCAAGCUAUGACCCAAAUGUAUAAACAGGCUAGAUCUGAGGACAAGAGGGCAAAAGUUACUGGUGCUAUGCAGACAAUGCUUUCACUAUGCUUGGAAAGUUGGAUAAUGAUGCACUCAACAACAUUAACAAUGCAAGAGAUGGUUGUGCUCCUUGAACAUAAUACCUCACAGCAGCCAAACUAAUGGUUGUCAUACCAGACUAUAACACAUAUAAAAAUACGUGUGAUGGUACAACACUUACUUAUGCAUCAGCAUUGUGGGAAAUCCAACAGGUUGUAGAUGCAGAUAGUAAAAUUGUUCAACUUACUGAAAUUAGUAUGGACAAUUCACCUAAUUUAGCAUGGCCUCUUAUUGUACAGCCCAAGGGCCAAUCUGCUGUCAAAUUACAGAAUAAUGAGCUUAGUCCUGUUGCACUACGACAGAUGUCUUGUGCUGCCGGUACUACAAACUGUUCUCACUGAUGACAAUGCGUUAGCUUACUACAACACAACAAGGAGGGGUAGGUUUGUACUUGCACUGUUAUCCAAUUUACAGGAUUUGAAAUGGGCUAGAUUCCCUAAGAGUGAUGGAACUGGUACUAUCUAUACAGAACUGGAUCACCUUGUAGGUUUGUUACAGACACAAAGGUCCUAAAGUGAAGUAUUUAUACUUUAUUAAAGGAUUAAACAACCUAGAGGAUAGUACUUGGUAGUUUAGCUGCCACAGAUGUACAAGCUGGUAAUGCAACAGAAGUGCCUGCCAAUUCAACAAUAUAUUUCUGUGCUUUGCUAGAUGCUGCUAAGCUCACAAAGAUUAUCUAGCUAGUGGGGACAACCAAUCACAAUUGUGUUAAGAUGUUGUGUACACAACUGGUACUGGUCAGGCAAUAACAGUUACACGGAAGCCAAUAUGGAUCAAGAAUCCUUUGGUGGUGCAUCGUGUUGUUUGUACUGCCGUUGCCACAUAUAUCAUCCAAAUCCUAAAGGAUUGUGACUUAAAAGGUAAGUAUGUACAAAUCCCUAUUGUGCUAAUGACCCUGUGGGUUUUACACUAAAAACACAGUCUGUACCGUCUGCGGUAUGUGGAAAGGUUAUGGCUGUAGUUGUGAUCAACUCCGCGAACCCAUGCUCAGUCAGCUGAUGCACAAUGUUCAAACGGGUUUGCGGUGUAAGUGCAGCCCGUUCACACCGUGCGGCACAGGCACUGUACUGAUGUCGUAUACAGGGCUUUGACAUACAUGAUAAAGUAGCUGGUUUUGCUAAAUUCCUAAAAACUAAUUGUUGUCGCUUCCAAGAAAAGGACGAAGAUGACAAUUUAAUUGAUUCUUACUCUGUAGCUAGAGACACACUUUCUCUAUCAACAUGAAGAAACAAUUUAUAAUUUACUUAAGAUGUCCAGCUGUUGCUAAACAUGACUUCUCAAAGUAAAGAAUAGACGGUAACGGUACCACAUAUAUCACGUCAACGCUUACUAAAUACAAUGGCAGACCUCGUCUAUGCUUAAGGCAUUUUGAUGAAGGUAAUUGUGACACAUUAAAGAAUACUUGUCACAAUUGUGAUGAUGAUAAUUCAAUAAAAGGACUGGUAUGAUUUUGUAGAAAACCCAGAUUAUUACGCGUACGCCAACUUAGGUGAACGUGUACGCCAAGCUUUGUUAAAACAGUACAAUUGUGAUGCCAUGCGAAAUGCUGGUAUUGUUGGUGUACUGACAUUAGAUAAUCAAGAUUCAAUGGUAACUGGUAUGAUCGGUGAUUUCAUACAACCACGCCAGGUGGAGUUCCUGUUGUAGAUUCUUAUUAUUCACUGCUAUGCCUAUAUUAACCUUGACCAGGCUUUAACUGCAGAGUCAUGUUGACACUGACUUAACAAGCCUUACAUUAAGUGGAUUUGUUAAAAUAUGACUUCACGGAAGAGAGGUUAAAACUUUGACCGUUAUUUUAAAUAUUGGACCAGACAUACCACCCAAAUUGUGUUAACUGUUUGGAUGACAGAUGCAUUCUGCAUUGUGCAAUUAAUGUUUUAUUCUACAGUGUUCCCACCUACAAGUUUUGGACCACUAGUGAGAAAAAUAUUUGUUGAUGGUGUUCCAUUUGUAGUUCAUGGAUACACAAGAGAGCAAGGUGUUGUACAUAAUCAGGAUGUAAUACAUAGCUCAAGACUUAGUUUUAAGGAAUUACUUGUGUAUGCUGCUGACCCUGCUAUGCACGCUGCUUCUGGUAAUCUAUUACUAGAUAAACGCACUACGUGCUUUCAGUAGCGACUUACUAACAAUGUUGUUUCAAACUGUCAAACCCAGUAAUCUAAACAAAGACUUAUGACUUUGCUGUGUCUAGGUUUUCUAAGGAAGGAAGUUCUGUGAAUUAAAACACUUUCUUUGCUCAGGAUGGUAAUGCUGCUAUCAGCGAUUAUGACUACUAUCGUUAUCAAUCAACCAACAAUGUGUGAUCAGACAACUACUAUUUGUAGUUGAAGUUGUUGAUAAGUACUUUGAUUGUUACGAUGGUGGCUGUAUUAACGCUAACCAGUCAUCGUCAACAACCUAGACAAAUCAGCUGGUUUUCCAUUUAAAAAAUGAGGUAAGGCUAGACUUUAAACGAUUCAAUGAGUUAUGAGGAUCAAGAUGCACUUUCGCAUACAAACGUAAUGUCAUCCCUACUAUAACUCAAAUGAAUCUUAAGUAUGCCAUUAGUGCAAGAAAGAGCUCGCACCGUAGCAAUGACCUAUCUGUAGUACAACGACCAAUAGACAGUUCAUCAAAAUUAUUGAAAUCAAUAGCCGCCACAGAGCUACUGUAGUAAUUGAACAAGCAAAUUCUAUGGUGGUUGGCACAACAUGUUAAAACUGUUUAUAGUGAUACAGAAAACCCUCACCUUAUGGGUUGGGAUUAUCCUAAAUGUGAUAGAGCCAUGCCUAUCUCUUAGAAUUAUGGCCUCACUUGUUUGCUCGCAAAUACAACGUGUUGUAGCUUGUCACACCGUUUCUAUAGAUUAGCUAUGAGUGUGCUCAAGUAUAAGUGAAAUGGUCAUGUGUGGCGGUUCACUAUAUGUUAAACCAGGUGGAACCUCAUCAGGAGAUGCCACACUGUUUAUGCUAAUAGUGUUUUUAACAUUUGUCAAGCUAUACGGCCAAUGUUAAUGCACUUUUAUCUACUGAUGGUAACAAAAUUGCCGAUAAGUGUCCGCAAUCUACAACACAGACUUAUGAGUGUCUCUAUAGAAAUAGAGAUGUUGACACAGACUUUGUGAAUGAGUCUACGCAUAUUUGCGUAAACAUUCUCAAUAAUGAUACUUUCUGACGAUGCUGUUGUGUUCUCAAUAGCACUUAUGCAUCUCAAGGUCUAGUGCUAGCAUAAAGAACUUUUAAGUCAGUUUUAUUAUCAAACAAUGUUUUAUGUCUGAAGCCAAAUGUUGGACUGAGACUGACCUUACUAAGGACACCGAAUUUUGCUCACAUACAAUGCUAGUUAACAGGCGAUGAUAUGUGUCUCCUUACCCAGAUCCAUCCAAGAAUCCAUAGGGCCGGCUGUUUUGUAGAUGAUAUCGUAAAACAGAUAGUACACUUAUGAUUGAACGGUUCGUGUCAUUAGCUAUAGAUGUCACCCACUUACUAAACAUCCUAAUCAGGAGUAUGCUGAUGUCUUCAUUUGUACUUACAAUACAUAAGAAAGCUACAUGAUGAGUUAACAGGACACCGCUAGACCGUAUUGUUAUGCUUACUAAUGAUACACUUCCAAGGUAUUGGAACCUGAGUUUUAUGAGGCUAUGUACAACCAAUACAGUACAGGCUGUAGGGCUUGCGCUUUUUGCAAUUUCAGACUUCAUUAAGAUGUGGUGCUUGCAUUACGUAGACAUCUUAUGUUGUAAAUGCUAUACGACCAUGUCAUAUCACAUCACUAAAUUAGUCUUGUCUGUUAAUCCGUAUGUUUGCAAUGCUCAGGUUGUGAUGUCAAUGUGACUCAACUUUACUUAGGUAUGAGCUAUUAUUGUAAAUUCACAUAACCACCCAUUGUUUCCCAUUGUGUGCUAAUGGACAAGUUUUGGUUUAUAUAAAUGUGUUGGUAGCGAUAAUGUUACUGACUCUAAUGCAAUUGCAACAUGUGAUGGACAAAUGCUGUUGAUCAUUUUAGCUAUCUGUACUGAAAGACUCAAGCUUUUCAAAGAAACGCUCAAAGCUAAGGAGACAUUUAAACUGUCUUCGGUAUUGCUACUGUCCCCGUGAAGUGCUGUCUGACAGAUAAUUACAUAGGAAGUUGGUAAACCUAGACCACUUAACCGAAAUUAUGUCUUCUGGUUAUCGUGUAACUAAAACAGUAAAGUACAAAUAGGAGAGUACACCUCUGAAAAAGGUGACUAUGGCGAUGCUGUUGUCCCUAAGGUACAACAACUUACAAUUAAAUGUUGGUGAUUAUUUUGUGCUGACAUCACAUACAGUAAUGCCAUUAGUGCUCCACUAGUGCCACAAGAGCACUAUGUUAGAAUUGGCUUAUACCCAACACUCAAUAUCUCAGAUGAGUUUCUAGCAAUGUUGCAAAUUAUCAAAAGGUUGGUAUGCAAAAGUAUUUUACACUCAGGACCUGGUACUGGUAAGAGUCAUUUUGCUACUGGCCUAGCUCUCUACCACACUGCCGCAGUGUAUACAGCUUGCUCAUGCCGCUGUUGGAUCACUAUGUGAGAAGGCAUUAAAAUAUUUGCCUAUAGAUAAAUGUAGUAGAAUUAUCCUACACGUGCUCGUGUAGAGUGUCUUUGAUAAAUCCAAGUGAAUUCAACACUAGAACAGUAUGUCUUUGUACUGUAAAUGCAUUGCCAAGACGACAGCAGAUAUAGUUGUCUUUGAUGAAAUUUCAAUGGCCACAAUUAUGAUAUGAGUGUUGUCAAUGCCAGAUUACGUGCUAAGCACUAUGUACAUUGGCGACCCUGCUCAAUUACCUGCACCACGCACUGCUAUCAAGGGCACACUAGAACCAGAAUAUUUCAAUUCAGUGUGUAGACUUAUGAAACUAUAGGUCCAGACAUGUUCCUCGGAACUUGUCGGCGUUGUCCUGCUGAAAUUGUUGACAUGAAAGUGCUCUGGUUUGUAAUAAGCUUAAGCACAUAAAGACAAUCAGCUUCAAUGCUUUAAAAUGUUUAUAAGGGUGUUAUCCACGCAUGAUGCUUCACUGCAAUUACAGGCACAACAGGCGUGGUAAGAGAAUUCUCCACGUAACCCUGCUUGGAGAAAAGCUGUCUUUAUUUCACCUUAUAAUUACAGAAUGCUGUAGCCUCAAGAUUUUGGGACUACCAACUCAAACUGUUGAUUUUAUUACAGGCUCAGAAUAUGACUAUGUCAUACACUCCAAACCACUGAAACAGCUCACUCUUGUAAUGUAAACAGAUUUAAUGUUGCUAUUACCAGAGCAAAGUAGGCAUACUUUGCAAUGUCUGAUAGAGACCUUUAUGACAAGUUGCAAUUUACAAGUCUGAAAUUCCAAAGGAAUGUGGCAACUUUACAAGCUGAAAAUGUACAGGACUCUUUAAAGAUUGUAGUAAGGUAAUCACUGGGUUACAACCUCACACAGGCACCUCCAAGUGUUGACACUAAAUUACAAACUGAAGGUUUAUGUGUUGACAUACCUGGCAUACCUAAGGACAUGACUUAUAGAAGACUCAUCUCUAUGAUGGGUUUAAAAUGAAUAUCAAGUUAUGGUUACCCUAUAUUCAUUUCACCCGAAGAAGCUAUAAGACAUGUACGUGCAUGGAUUGGCUUCGAUGUCGAAGGGUGUCAUGCUACUAGAGAAGCUGUUGGUACCAAUUUCCCUUACAGCUAGGUUUUACAGGUGUUAACCUAGUUGCUGACCUACAGGUUAUGUUGAUACACCUAAUAAUACAGAUUUUUCCAGAGUUAGUGCUAACCACCGCCUGGAGAUCAAUUUAAACACCCCAACACUUAUGUACAAAGGACUUCCUUGGAAUAGUGCGUAUAAAGAUUGUACAAAUAGUGACACACUUAAAAUCUCUGACAGAGUCGUAUCUGUCUUAUGGGCACAUGGCUUUGAGUUGACAUCUAUGAAGUAUUUUGUGAAAUAGGACCUGAGCGCACCUGUUGUCUAUGUGAUAGACGUGCCAUGCUCUUCCACUGCUUCAGACUCUAUGCCUGUUGGCAUCAUCAUUGGAUUUGAUUACGUCUAUAUCCGUUUAUGAUUGAUGUUCAACAAUGGGUUUUACAGGUAACCUACAAAGCAACCGAUCUGUAUUGUCAGUCCAUGGUAAUGCACCGUAGCUAGUUGUGAUGCAAACAUGACUAGGUGUCUAGCUGUCCACGAGUGCUCUGUUAAGCGCCGACUGGACUAUUGAAAUCAUAAUUGCUGAUCAUCGAACAUUAAUGGCAACUAUAAAUUCAACACAUACCAUUCCAAAAGCUGCAAUAUUAGCAGACAAAUUCCCAGUUCUUCACGACUUUGGUAUAACCCUAAACUACUAAUUACCAAGCUGAUUCACAAAAGUUCCAUAUGCAACCUUGAUUCACAAACCUCAUAACAAAAAAAUUAUUCUAUUCCUAACUGCCAAUCAACUUUCCCAAUUACAAGAAGGCAACCAAUUUAGAUUGAUUAAACGAACCUGCAAAUUCCCUUUUCAAGCAUUGACACCAUCGUACUCUUUAACCUUAUCACUCCAAGAUUGUGAUAGAGGCAACAGUAUCUAAAACAUGCAUCAUUAAUAACACUGUACACAAAAGUUGAUGGUGUUGAUGUAGAAUUGUUUGAAAAUAAAACAACAUUAUGUAAUGUAGCAUUUGAGCUUUGGGCUAAGCGCAACAUUAAACCAGUACCAGAGGUGAAAAUACUCAAUAAUUAGUGUGGACAUUGCUGCUAAUACUGUGAUCUGGGACUACAAAGAGAUGUCCAGCACAUAUAUCUACAUUGUGUUUGUCCUAUGACUGACAUAGCCAAGAAACCAACUGAAAUUGUGCACCACACUGUUUUUGAUGGUAGAGUUGAUGGUCAAGACUUAUUUAGAAAUGCCCGUAAUGGUGUCAUCAAGAAGGUAGUGUUAAAGGUUUCACAUCUGUAGGUCCCAAACAAGCUAGUCUUAAUGGAGUCACAUUAAUUGAGAAGCCGUAAAAACACAGUUCAAUUAUUAUAAGAAAGUUGAUGUUGUCCAACAAUUACCUGAAACUUACUUACUCAGAGUAGAUUUACAAGAAUUUAAACCCAGGAGUCAAAUGGAAAUUGAUUUCUUAGAAUUAGUAAGAUGAAUUCAUGAACGUAUAAAUUAGAAGGUAUGCCUCGAACAUAUCGUUUAUGGAGAUUAGUCAUAGUCAGUUAGGUGUUACAUCUACUGAUUGGACUAGCUAAACGUUUUGGAAUCACCUUUUGAAUUAGAAGAUUUUAUUCCUAUGGACAGUACAGUUAAUUAUUCAACAGAUGCGCAAACAGGUUCAUAAGUGUGUGUGUUCUGUUAUUGAUUUAAUUGAUGAUUUUGUUGAAAUAAUAAAUCCCAGAUUUAUCUGUAGUUUAAGGUUGUCAAAGUGACUAUAUAUACAGAAUUUAUUAUGCUUGGUGUAAAGAUGGCCAUGUAGAAACUUACCCAAAAUUACUUAGUGUUGGCAGGGUGUUGCUAUGCCUAAUUUUACAAAAUGCAAAGAAUGCUAAAAAAGGUGACCUCAAAAUUAUGGUGAUAGUGCAACAACCAGGCAUAAUGAUGAAUGUCGCAAAAUAUACUCAACUGUGUCAAUAUUUAAACACAUUAACAUUAGCUGUACCCUAUAAUGAGAGUUAUUACUUGGUGCGUCUGAUAAAGGAGUUGCCAGGUACAGCUGUUUUAAGACAGUGUGCCUCGGGUACGCUGCUUGUCGAUCAGAUUUAAUGACUUUGUCUCUGAUGCAGAUUCAACUUUGAUUGUUGUGCAACUGUACAUACAGCUAAUAAAUGGGAUCUUCAUUAUUAGUGAUAUGUACGACCUAAGACUAAAAUGAGAAAAUGACUCUAAGAGGGUUUUUCACUUACAUUUGUGGGUUUAUACAACAAAAGCUAGCUGGUUCCGUGGCUAUAAAGAUAGAACAUUUGGAAUGCUGAUUUUAUAAGCUCAUGGGACACCGUGGACAGCCUUUGUUACUAAUGUGAAUGCGUCAUCAUCUGAAGCAUUUUAAUUGGAUGUAAUUAUCUUGGCAACGCGAACAAUAGAUGGUUAUGUCAUGCAUGCAAUUACAUAUUUUUGAGGAAUACAAAUCCAAUUCAGUUGUCUUCCUAUUCUUUAUUUGACAUAGUAAAUUUCCCUUAAAUUGGGUACUGCUGUUAUGUCUUGAAGGUCAAAUCAAUGAUAUGAUUUUAUCUUCUUAGUAAAGUAGACUUAUAAUUAGAAACAACAGAGUUGUUUUGUGAUGUUUGUUAACAACUAAACGAACAAUGUUUGUUUUCUUUAUCACUAGUCUAGUCAGUGUGUUAAUCUCACACCAGAACUCAAUUACCCCUGCAUCACAUAAUUCUUUCACACGUGGUGUUUAUUACCCUGACAAAGUUUCAGAUCCUCAGUACAUUCAACAGGACUUGUUCUACCUUUCUCAAUGUUACUUGGUUCCAUGCUAUAUGUCUGGACCUGGUACUAAGAGGUUUGAUCCUGUCCUACCAUUUAAUGAUGUGUUUAUUUGCUUCCACUGAGAAGUCAUAAUAAGAGGCUGGAUUUUGGUACUACUUAGAUUGAGACCAGUCCCUACUUAUUGUUAAUAACGCUACUAAUGUUGUUAUUAAGUCUGUGAAUUUUCAAUUUGAAUGAUCCAUUUGGGUGUUUAUACCACAAAACAACAAAAGUUGAUGGAAAGUGAGUUCAGAGUUUAUUCUAGUGCGAAUAAUUGCACUUUGAAUAUGUCUCUCAGCCUUUCUUAUGGACCUUAGGAAAACAGGGUAAUUUCAAAAUUUAGGAAUUUGUGUUUAAGAAUUGAUGGUUAUUUUAAAAUAUUGCACACGCCUAUUAAUUUAGUGCGUGAUCUCCCUCAGGGUUUUGCUUAGAACCAUUGGUAGAUUUGCCAAUAGUAACAUCACUAGGUUCAAACUCUUGCUUCAAGAGUUAUUUGACUCCUGGUGAUUUCUAGGUUGGACAGCUGGUGCUGCAGCUUAUUAUGUGGGUUAUCUUCAACCAGGACUUUUAUUAAAAUAAUGAAAAUGGAACCAUUACAGAUUUGUAGACUGCCUUGACCCCUCAGAAACAAGUGUACGUUGAAAUCCUCACUGUAGAAAAGGAAUCUAUCAAACUUCUAUUUUAGAGUCCAACCAACAGAAUCUAUUGUUAGAUUUCCUAAUAUUACAAACUUGUGCCCUUUGGUGAAGUUUUUAACGCCACCAGAUUUGCAUCUUUCGUUGGAACAGAAGAAUCAGCAACUGUGUUUGAUUAUUCUGUCCUAUAAUUCCGCAUCAUUUUCCACUUUAAGUGUUAUGGAGUGUCUCCUACUAAAUUAAAUGAUCUUGCUUUACUAAUGUCUAUGCAGAUUCAUUUGUAAUUAGUGAUGAAGUCAGACAAAUUGCCAGGCAAACUGGAAAGAUUGCUGAUAUAAUAUAAAUUACCAGAUGAUUACAGGCUGCGUUAUAGCUUGAAUUCUAACAAUUUGAUUCUAAGGUUGGUGGUAAUUAUAAUUACCUGUAUAGAUUGUUUAGGAAGUCUAAUCUCAAACCUUUUGAGAAAUUUCAACUGAAUUAUCAGGCCGGUACACACCUGUAAUGGUGUUGAAGGUUUUAUUUCUUUCUCCACGCCAUUGGCGUCUGCUCAAUGUAACUAGCCAAGGAAAACCUAUUACGUUUCUCUCCUGACAACGAUUAGUCUCUUUGUGCAAAAUGAACUCUUUAUCAUAGACGUAGAUAUGUAACUUAAUCUUAGCAUCUAAUCAGUGUGUACUAGGGAGGACUUGAAAGAGCCCCCAUACCAAGGCCACGGAGUAGAUCGGUGUCAGUGAACAAUGCUAGAGAGCUGCCUAUAUGGAAGAGCCUAAUGUGUAAAAUUAAUUUAGUAAGUGCUAUCCCGUGACUUUAGCUUAGGAGAAUGACAAAUCCCCCCCUACUCAUCUUUAUAUAUCUAUAUCAUCAGUAUUUUCUAAU
>cluster_8 reads=1 total_reads=154
AGAAAUAGAGAUGUUGACACAGACUUUGUGAAUGAGUUUACGCAUAUUUGCGUAAACAUUUCUCAAUGAUGAUACUUGACGAUGCUGUUGUGUUCAAUAGCACUAUGCAUCAAGGUAGUGGCUAGCAUAAGAACUUUAAGUCAGUUCUUUAUUAUCAAAACAAUGUUUUUAUGUCUAGAACAAAAUGUUGGACUGAGACUGACCUUACUAAAGGACCUCAUGAAUUUUGCUCUCAACAUACAAUGCUAGUUAACAGGGUGAUGAUUAUGUGUACCUUCCUACCCAGAUCCAUUUAAGAAUCGGGGGCCGGCUGUUUGUAGAUGAUAUCGUAAAACAGAUGGUACACUUUAUGAUUGAACGGUUCGUGUCUUUAGCUAUAGAUGCUUACCUACACUAAACAUCCUAAUCAGGAGUGCUGAUGUUUUUCAUCUGUACUUACAAUACAUAAGAAAGCUACAUGAUGAGUUAACAGGACACAUGUUAGACAUGUAUUUCUGUUAUGCUUACUAAUGAUAACACUUCAAGGUAUUGGGAACCUGAGUUUUAUGAGGCUAUGUACACACCGCAUUUACAGUCUUACAGGCUGUUGGGGCUUGUGUUCUUUGCAAUUCACAGACUCAUUAAGAUGUGGUGCUCGUAUACGUAGACCAUCUUAUGUUGUAAAUGCUGUUACGACCAUGUCAUCAACAUCAUAAAUUAGUCUGUCUUUGUUAAUCCGUAUGUUUGCAAAACGGCUACCAGGUUGCUGAUGUCACAGAUGUGACUCAACUUUUUACUUAGGAGGUAUGAGCUAUUAUUGUAAAUUACAUAAACCACCCCAUUAGUUUUCCAUUGUGUGUCAAUUGGACAAGUUUUUGGUUUAUAUAAAAAUACAUGUGUUGGUAGCGAUAAUGUUACUGACUUUAAUGCAAUUGCAACAUGUGACUGGACAAAUGCUGGUGAUUACAUUUUAGCUAACACCUGUACUGAAAGACUCAAGCUUUCGUAAAGAAACGCUCAAGCUACUGAGGAGACAUUUAAACUGUCAUGGUAUUGCUACUGUUCGUGAAGUGCUGUCGUGACAGAGAAUUACAUCUCAUGGGAAGUUGGUAAACCAAGACCACUUAAACCGAAAUUAUGUCUACUGGUUAUCGUGUAACUAAUAGUAAAGUACAAAUAGGAGAGUACACCUUUGAAAAAGGUGACUAUGGUGAUGCUGUUGUUUACCGAGGUACAACAACUCAAAUUAAAUGUUGGUGAUUAUUUUGUGCUGACAACAUACAGUAAUGCCAUUAAGUGCACCUACACUAGUGCACAAGAGCACUAUGUUAGAAUUAUGGCUUAUACCCAACACUCAAUAUACAAGGCAGAUGAGUUUUCUAGCAAUGUUGCAAUUAACAAGGUUGGUAUGCAAAAGUAUCUCUACACUCAGGUCACCUGGUACUGGUAAGAGUCAUUUUGCUAACUGGCCCUGCUCUUUUAUUCCUCUGUCGCAUAGUGUAUACAGCUUGCUCAUGCCGCUGUUGAUGCACUAUGUGAGAAGGCAUUAAAAUAUUUGCCUAUAGAUAAAUGUAGUAGAAUUAUUCGUGAUGCUGAAAUUGUUGACUAUUGUGAGUGCUUUGGUCAAUAAGCUUAAAGCACAUAAAGACAAUCAGCUCAAUGCUUUAAAAUGUUUUAUAAGGGUGUUAUCACGCAUGAUGUUCAUCUGCAAUUAACAGGCCACAAAUAGGCGUGGUAAGAGAAUUCCUUACGUAACCCUGCUUGGAGAAAAGCUGUCUUUAUUUCACCUUAUAAUACAGAAUGCUGUAGCACCUCAAAGAUUGGAAGACUACCAACUCAAACUGUUGAUUCAUCACAGGGCUCAGAAUAUGACUAUGUCAUUCUCAAACCAACUGAAACAGCUCACUUUGUAAUGUAAACAGAUUUAAUGUUGCUAUUACCAGAGCAAAAGUAGGCAUACUUUGCAUAAUGUCUGAUAGAGACCUCAUGACAAGUUGCAAUUUACAAGUCACUGAAAUUCCACGUAGGAAUGUGGCAACUUUACAAGCUGAAAAUGUAACAGGACUCUAAAGAUUGUAGUAAAGGUAAUCACUGGGUUACAUCCUACACAGGCACCUCCUCGGUGUUGACACUAAAUUCAAACUGAAGGUUUAUGUGUUGACAUACCUGGCAUACCUAAGGACAUGACACUAGAAGACUCAUCUUAUGAUGGGUUUAAAAUGAAUUAUCAAGUUAAUGGUUACCCCUAACAUGUUUAUCACCCUCCGCGAAGAAGCUAUAAGACAUGUACGCGUCAUGGAUUGGCUUUCGAUGUCGAGGGGUGUCAUGCUGCAUUAGAGAAGCUGUUGGUACCAAUUUACCUUACGGUAAGGGUUUCUACAGGUGUUAAACCUAGUUGCUGUACCUACAGGUUAUGUUGAUACCUAAUAAUACAGAUUUUUCCAGAGUCGGUGCUAUCACCGUCCUGGAGAUCAAAUUUAAACACCACAUCCACUUAUGUCAAGGACUUCCUUGGAAUGUAGUGCGUAUAAAGAUUGUCUCAAAUAUAAGUGACACACUUAAAAUCUCUGACAGAGUCGUAUUUGUCUUAUGGGCACAUGGCUUUGAGUUGACAUCUAUGAAGUAUUUGUGAAAAUAGGUUCCUGAGCAAUACCAAUGUUGUCUAUGUGAUAGACGUGCACAUGCUCUCCACUAAUUUCAGACUAUGCCUGUUGGCAUCAUUCUAUUGGAUUUGAUUACGUCUAUAAUCCGUUUAUGAUUGAUGUUCAACAAUGGGUUUUACAGGUAACCUACAAGCAACCAUGAUCUGUAUUGUCAAGUCCAUGGUAAAUGCACAUGUAGCUAGUUGUGAUGCAAUCAUGACUAGGAUGUCUAGCUGUCCGAGUGCUUGUUAAGCGUGACUGGACUAUUGAAUAUCCUAUAAUUGGGUGAUGAACUGAAGAUUAAUGCGGCUUGUAGAAAGGUUCAACACAUAGUUGUUAAAGCUGCAUUAUUAGCAGACAAAAUUCCCAGUUUUCACGACACUGUAACCCUAAAGCUAUUAAGUGUGUACCUCAAGCUGAUGUAGAAUGGAAGUUCUCUAUGAUGCACAGCCUUGUAGUGACAAAGCUUAUAAAAAUAGAAGAAUUAUUUUCUAUUCUUAUGCCACACAUUCUGACAAAUUCACAGAUGGUGUAUGCCUAUUUUGGAAUUGCGGGGUAAGGGUAGAUAUCCUGCUAAUUCCAUUGUUUAUAUUGUAGAUUUGACACUAGAGUGCUAUCUAACCUUAACUUGCUCUGGUUGUGAUGGUGGCAGUUUGUAUGUAAAUAAACAUGCAUUCCAUACACCAGCUUUUGAUAAAAGUGCUUUGUUAAUAUUUAAACAAUUACCAUUUUAACUUUGACAGUCCUCAUGUGAGUUCAUGGAAAACAAGUAGUGUCAGAUUAGAUUACAUGUACCACUAAAGUCUGCAUGUAUAACACGUUGCAAAUAGGUGGUGCUGUUUGUAGACAUACUGCUAAUGAGUACAGAUUGUAUCCAUGAUUCAUAACAUGAUGAUCAGCUGGCUUUAGCUUGUGGGUUUACAAACAAUUGACACUUAUAACCUCUGAACACUUUACAAGACUCAGAGUUUAGAAAAUGUGCUUUAAUGUUGUAAUAAGGGACACUUGACGGACAACAGGGUGAAGUACCAGACUUAUCAUUAUAACACAAUCUACACAAAGUUGAUGGUGUUGAUGUAGAAUUGUUUGAAAAAUAAACACAUUACCUGUUAAUGUAGCAUUUGAGCUUUGGGCUAAGCGCAACAUUAAACCAGUACCAGAGGUGAAAAUACUCAAUAAUUUGGGUGUGGACAUUACUGCUAAUACUGUGAUCUGAGACUACAAAAGAGAUGCUCCAGCACAUCAUACACUAUUGGUGUUUGUCUAUGACUGACAUAGCCAAGAAACCAACUGAACGUUGUGCACCACACACUUUUUUUUUGAUGGUAGAGUUGAUGGUCAAGUAGACUUAUUUAGAAAUGCCCGUAAUGGUGUUCAUCGCAGAGGUAGUGUUAAAGGUUCCACCCAACCGUAGGUCCCAAACAAGCUAGUCUUAAUGGAGUCACAUUAAUUGGAGAAGCCGCAAAACACAGUUCAAUUAUUAAUCAGAAAGUUGAUGGUGUUGUCCAACAAUUACCUGAAACUUACUUUACUCAGAGUAGAAAUUUACAAGAAUUUAAACCCAGGAGUCAAACGGAAAUUGAUUUCUUAGAAUUAGCUAUGGAUGAAUCAUUGAACGGUAUAAAUUAGAAGGCUAUGCCUUCGAACAUAUCGUUUAUGGAGAUUAGUCAUAGUCAGUUAGGUGCUUCAUCACUGAUUGGACUAGCUAAACGUUUAAGGAAUCACCUCUUGAAUUAGAAGAUUUUAUUCCUAUGGACAGUACAGUUAAACUAUUCAUACAGAUGCGCAAACAGGUUCAUCUAAGUGUGUGUGUUCUGUUAUUGAUUUAUUACUUGAUGAUUUUAGCUGUACCCUAUAAUAUGAGAGUUAUACACUUUGGUGCUGGUUCUGAUAAAGGAGUUGCACCAGGUACAACUGUUUUAAGACAGUGUUGCCUACGGGUACGCUGUUGUCGAUUCAGAUCUUAAUGACUUGUCUCUGAUGCAGAUCAACUUUGAUUGUGAUUGUGCAACUGUCAUACAGCUAAUAAAUGGGACUCAUUAUUAGUGAUAUGUACGACCCUAAGACUAAAAAUGUUACAAAGAAAAUGACUCUAAAGAGUUUCACUUACAUUUGUGGGUUUAUACAACAAAAGCUAGCUAAAGGUUCCGUGGCUAUAAAGAUACAGAACAUUCUUGGAAUGCUGAUCUUCAUAAGCUCAUGGGACACUUCGCUGGUGGACAGCCUUUGUUACUAAUGUGAAUGCGUCAUCAUCUGAAGCAUUUCUAAUUAGAUGUAAUUAUCUUGGCAAACCACGCGAACAAAUAGAUGGUUAUGUCAUGCAUGCAAAUUACAUAUUUGGAGGAAUACAAAUCCAAUUCAGUUGUCUUCCUAUUUCUUUAUUUGACAUGAGUAAAUUUCCCUUAAAUUAGGGUACUGCUGUUAUGUCUUUAAAAGAAGGUCAAAUCAAUGAUAUGAUUUUAUCUCUUAGUAAAGGUAGACACCUUCCCAGGUAACAAACAACCAACUUUCGAUUUCUAGUGAGAUCUGUUCAUUAAACGAACAAUGUUUGUUUUCUUGUUUAUUGCCACUAGUCUUAGUCAGUGUGUUAAUCUUACAACCAGAACUCAAUUACCCCUGCAUACACUAAUUCUCUCACACGUGGUGUUUAUUACCCUGACAAAGUUUUCAGAUCCUCAGUUCACAUUCAUCAUCAGGACUUGUUCUUACCUUUCCAAUGUUACUUGGUUCCAUGCUAUACAUGUCUUGGGACCAAUGGUACUAAGAGGUUUGAUAACCCUGUCCUACCAUUUAAUGAUGGUGUUUAUUUUGCUUCCACUGAGAAGUCUAACAUAAUAGAGGCUGGAUUUUUGGUACUACUCUAGAUUCGAAGACCCAGUCCCUACUUAUUGUUAAUAACGCUACUAAUGUUGUUAUUAAAGUCUGUGAAUUCAAUAUUUUGUAAUGAUCCAUUUUUGGGUGUUUAUUACCACAAAACAACAAAAGUUGGAUGGAAAGUGAGUUCAGAGUUUAUUCUAGUGCGAAUAAUUGCACUUUUGAAUAUGUCUCCUCAGCCUUCUUAUGGACCUUGAAGGAAAACAGGGUAAUUUUAAAAAUCUUAGGGAAUUUGUGUUUAAGAAUUGAUGGUUAUUUAAAAUAUUCUAAGCACACGCCUAUUAAUUUAGUGCGUGAUCUCCCUCAGGGUUUCGGCUUAGAACCAUUGGUAGAUUUGCCAAUAGGUAUUAACAUCACUUGGUUUCAAACUUUACUUGCUCUUAGACGUUAUUUGACUCUGGUGAUUCUUCAGGUUGGACAGCUGGUGCUGCAGCUUAUUAUGUGGGUUAUCUUCAACCAAGGACUUUUCUAUUAAAAUAUAAUGAAAAUGGAACCAUUACAGAUGCGUAUGUAGACUGUGCUUGACCCUCUACACAGAAACAAAGUGUACGUUGAAUCUCACUGUAGAAAAGGAAUUUAUCAAACUUCUAACUUUAGAGUCCAACCAACAGAAUCUAUUGUUAGAUUUCCUAAUAUUACAAACUUGUGCCCUUUGGUGAAGUUUUUAACGCCACCAGAUUUGCAUCUGUUUAUGCUUGGAACAGGAAGAGAAUCAGCAACUGUGUUGCUGAUUAUUCUGUCCUAUAUAAUUCCGCAUCAUUUUCCACUUUUAAGUGUUAUGGAGUGUCUCCUACUAAAUUAAAUGAUCUUCUGCUUUACUAAUGUCUAUGCAGAUUCAUUUUGUAAUUAGAGGUGAUGAAGUCAGACAAAUCGCUCCAGGGCAAACUGGAAAGAUUGCUGAUUAUAAUUAUAAAUUACCAGAUGAUUUUACAGGCUGCGUUAUAGCUUGGAAUUCUAACAAUCUGAUUCUAAGGUUGGUGGUAAUUAUAAUUACCUGUAUAGAUUGUUUAGGAAGUCUAAUCUCAAACCUUUUGAGAGAGAUUUCAACUGAAAUCUAUCAGGCCGGUAGCACACCUUGUAAUGGUGUUGAAGGUUUAAUUGUUACUUCUACAAUCAUAUGGUUUCCAACCCACUAAUGGUGUUGGUUACCAACCAUACAGAGUAGUAGUACUUUCUUUUUGAACUUCUACAUGCACCAGCAACUGUUUGUGGACCUAAAAGUCUACUAAUUUGGUUAAAAACAAAUGUGUCAAUUCAACUCAAUGGUUUAACAGGCACAGGUGUUCACUGAGUUAACAAAAGUUUGCCUCCAACAAUUUGGCAGAGACAUUGCUGACACUACUGAUGCUGUCCGUGAUCCACAGACACUUGAGAUUUGCAUUACAAUGCUUUGGUGGUGUCGUGUUAUAACACCGAACAAAACUCUCCAGGUUGUGUCAGGAUGUUAACUGCCAGAAGUCCCUGUUGCUAUUCUGCAGAUCAAUUACUCCUACUUGGCGUGUUAUUACAGGUUCUAAUGUUUCAAACAAGGCUGUUUAAUAGGGCUGAAAUGUCACAAAUAUGAGUGUCCUUGGGCAGGUAUAUGCGUAGUUAUCAGACAACUAAUUCUUACGGCACGAGUGUAGCUAGUCAAUCCAUUGCCUACACUAUGUACUUGGUGCAGAAAAUCAGUUGCUUACUUAUAACUCUAUUGCCAUACCCAAAUUUUACUAUAGUGCUACAGAAAUUACCAGUGCUAUGACCAAGACAUCAGUAGAUUGUACAUGUACAUUGUGGUAUUCUGAAUGCAGCAAUUUGUGCAAAUGGCAGUUUACAAAUUAAACGUGCUUAACUGGAAUAGCUGUUGAACAAGACAAAACACCCAAGAAGUUUUGCACAAGUCAAACAAAUUACAAACACCAAUUAAAGAUUUGGUGGUUUUAAUUACAAAUAACCAGAUACAUCAAAACCAAGCAAGAGGUCAUUUAUUGAAGAUCUACUUUCAACAAGUGACAUGCAGAUGCUGGCUUCAUCAAACAAUUGGUGAUUGCCUUGGUGAUAUUGCUGCUAGAGACCUCAUUUGUGCACAAAAGUUUAACGGCCUCAUUGUUUUGCCCCUUUGCUACAGAUGAAAUGAUUGCUCAAUACACUUCUGCAGUUAGCGGUACAAUCUCUUGGUUGGACCUUUGGUGCAGGUGCUGCACUACAAUCCAUUUGCUAUGCAAAUGGCUUAUAGGUUUAAUGGUAUUGGAGUUACAGAAUGUUCUAUGAGAACCAAAAUUGAUUGCCAACCAAUUUAAUAGUGCUAUUGGCAAAAUUCAAGACCUACUUACCACAGCAAGUGCACUUGGAAAACUUCAAGAUGUGGUCAACCAAAUGCACAAGCUUUAAACACGCUUGUUAAACAACUAGCUCCAAUUUGGUGCAAUUCAAGUGUUUAAAUGAUACUUACGUCUUGACAAAGUUGAGGCUGAAGUGCAAAUUGAUAGGUUGAUCAGGCAGACUCAAAGUUUGCAGACAUAUGUGACUAACAAUUAAUUAGAGCUCAGAAAUCAGAGCUCUGCUAAUCUUGCUGUACUAAAUGUCAGAGUUACUUGGACAAUCAAAAAGUUGAUUUUGUGGAAAGGGCUAUCAUUUAUGUCCCCUCAGUCAGCACCUCUGGUAGUCUUGCAUGUGACUUAUGUCCCUGCACAAGAAAGAACUUCAACUGCUCCUGCCAUUUGUCAUGAUGGAAAAGCACACUUUCCUCGUGAAGGUGUCUUGUUUCAAAUGGCACACACUGGUUUGUAACACAAAGGAAUUUUUAUGAACCACAAAUCAUUACUACAGACAACACAUUUGUGUCUGGUAACUGUGAUGUUGUAAUAGGAAUUGUCAACAACACAGUUUAUGAUCCUUUGCAACCUGAAUUAGACUCAUUCAAGGAGGAGUUAGAUAAAUAUUUUAAGAAUCAUACAUCACCAGAUGUUGAUUUAGGUGACACACUGGCAUUAAUGCUUCAGUUGUAAACAUUCAAAAAGAAAUUGACCGCCUCAAUGAGGUUGCCAAGAAUUUAAAUGAAUCUCAUCGAUCUCCAAGAACUUGGAAAGUAUGAGCAGUAUAAAAUGGCCAUGGUACAUCUGGCUAGGUUUUAUAGCUGGCUUGAUUGCCAUAGUAAUGGUGACAAUUAUGCUUUGCUGUAUGACCAGUUGCUGUAGUUGUCUCAAGGGCUGUUGUUCUUGUGGAUCCUGCUGCAAAUUUGAUGAAGACGAUACCUUCCCAGGUAACAAACCAGUCAACUUCGAAUUCAUGUAGAUCUGUUCUAAACGAACUUAUGGAUUUGUUUAUGAGAAUCUCACAAUUGGAACUGUAACUUUGAAGCAAGGUGAAAUCAAGGAUGCUACUCCUUCAGAUUUUGUUCGCGCUACUGCAACGAUACCGAUACAAGCCUCACUCCCUUUCGGAUGGCUUAUUGUUGGCGUUGCACUUCUUGCUGUUUUCAGAGCGCUUCCAAAAUCAUAACCCUCAAAAGAGAUGGCAACUAGCACUCUCCAAGGGUGUUCAUUUGUUUGCAACUUGCUGUUGUUGUUUGUAACAGUUUACACACCUUUUGCUCGUUGCUGCUGGCCUUGAAGCCCCUUUUCUCUAUCUUUAUGCUUUAGUCUACUUCUUGCAGAGUAUAAACUUUGUAAGAAUAAUAAUGAGGCUUUGGCUUUGCUGGAAAUGCCGUUCCAAAAACCCAUUACUUUAUGAUGCCAACUAUUUCUUUGCUGGCAUACUAAUUGUUACGACUAUUGUAUACCUUACAAUAGUGUAACUUCUUCAAUUGUCAUUACUCAGGUGAUGGCACAACAAGUCCUAUUUUGAACAUGACUACCAGAUUGGUGGUUAUACUGAAAAUGGGAAUCUGGAGUAAAAGACUGUGUUGUAUUACACAGUUACUUCACAUUCAGACUAUUACCAGCUGUACUCAACUCAAUUGAGUACAGACACUGGUGUUGAACAUGUUACCUUCUCAUCUACAAUAAAAUUGUUGAUGAGCCUGAAGAACAUGUCCAAAUUUUACAAUCGACGGUUCAUCCGGAGUUGUUAAUCCAGUAAUGGAACCAAUUUAUGAUGAACCGACGACGACUACUAGCGUGCCUUUGUAAGCACAAGCUGAUGAGUACGAACUUAUGUACUCAUUCGUUAGAAGAGACAGGUACGUUAAUAGUUAAUAGCGUACUUCUUUCUUGCUUCGUGGUAUUCUUGCUAGUUACACUAGCCAUCCUACUGCGCUUCGAUUGUGUGCGUACUGCUGCAAUAUUGUUAACGUGAGUCUUGUAAAACCUUCUUUACGUUUACUCUCGUGUUAAAAAUCUGAAUCUUCUAGAGUUCCUGAUUUCUGGUCUAAACGAACUAAAUAUUAUAUUAGUUUUCUGUUUGGAACUUUAAUUUUAGCCAGGCAGAUUCCAACGGUACUAUUACCGUUGAAGAGCUUAAAAAGCUCUUGAACAAUGGAACCUAGUAAUAGGUUUCCUAUUCCUUACAUGGAUUUGUCUUCUACAAUUUGCCUAUGCCAACAGGAAUAGGUUUUUGUAUAUAAUUAAGUUAAUUUCUUCUUGGCUGUUAUGGCCAGUAACUUUAGCUUGUUUGUGCUUGCUGCUGUUUACAGAAUAAAUUGGAUCACCGGUGGAAUUGCUAUCGCAAUGGCUUGUCUUGUAGGCUUGAUGUGGCUCAGCUACUUCAUUGCUUUUUCAGACUGUUUGCGCGUACGCGUUCCAUGUGGUCAUUCAAUCCAGAAACUAACAUUCUCAACGUGCCACUCCAUGGCACUAUUUUGACCAGACCGCUUCUAGAAAGUGAACUCGUAAUCGGAGCUGUGAUCCUUCGUGGACACUUCGUAUUGCUGGACACCAUCUAGGACGCUGUGACAUCAAGGACCUGCCUAAAGAAAUCACUGUUGCUACAUCACGAACGCUUCUUAUUACAAAUUGGGAGCUUCGCAGCGUGUAGCAGGUGACUCAGGUUUUGCUGCAUACAGUCGCUACAGGAUUGGCAACUAUAAAUUAAACACAGACCAUUCCAGUAGCAGUGACAAUAUUGCUUUGCUUGUACAGUAAGUGACAACAGAUGUUCAUCUCGUUGACUUUCAGGUUACUAUAGCAGAGAUAUUCUAAUUAUUAUGAGGACUUUUAAAGUUUCCAUUUGGAAUCUUGAUUACAUCAUAAACCUCAUAAUUAAAAAUUUAUCUAAGUCACUAACUGAGAAUAAAUAUUCUCAAUUAGAUGAAGAGCAACCAAUGGAGAUUGAUUAAACGAACAUGAAAAUUAUUUUCUUGGCACUGAUAACACUCGCUACUCUGUGAGCUUUAUCACUACCAAGAGUGUGUUAGAGGUACAACAGUACUUUUAAAAGAACCUUGCUUCUGGAACAUACGAGGGCAAUUCACCAUUUCAUCCUCUAGCUGAUAACAAAUUUGCACUGACUUGCUUUAGCACUCAAUUUGCUUUGCUUGUCCUGACGGCGUAAAACACGUCUAUCAGUUACGUGCCAGAUCAGUUCACCUAAACUGUUCAUCAGACAAGAGGAAGUUCAAGAACUUUAUCUCCAAUUUUUAUUGUUGCGGCAAUAGUGUUUAUAACACUUUGCUCACACUCAAAAGAAAGACAGAAUGAUUGAACUUUCAUUAAUUGACUUCUAUUUGUGCUUUUAGCCUUUCUGCUAUUCCUUGUUUUAAUUAUGCUUAUUAUCUUUUGGUUCACUUGAACUGCAAGAUCAUAAUGAAACUUGUCACGCCUAAACGAACAUGAAAUUUCUUGUUUCUUAGGAAUAUUACAACUGUAGCUGCAUUUCACCAAGAAUGUAGUUUACAGAUGUACUCAAUCAACCAUAUGUAGUUGAUGACCCGUGUCCUAUUCACUUCUAUUCUAAAUGGUUAUUAGAGUAGGAGCUAGAAAAUCAGCACCUUAAUUGAAUUGUGCGUGGAUGAGGCUGGUUCUAAAUCACCCAUUAGUACAUCGAUAUGGUAAUUAUACAGUUUCCUGUUUACCUACAAUUAAUUGCCAGGAACCUAAAUUGGUAGUACUGUAGUGCGUUGUUCGUUCUAUGAAGACUUUAGUAUCAUGAGUUCGUGUUGAUUCUAGAUUUCAUCUAACGUACAAACAAAAAUGUCUGAUAAUGGAACCCAAAAUCAGCGAAUGCACCCAACGUUUGGCACCUCAAAUCCUGCUAACAAUGGCACUCAGUCGCCAAACAAUUCGCCAAGGUUUACCAAAUACAGAGUGGUGCCUUCACUCAUCAUGGAAGGAACAGCUUAAAUUCACUCGAGGCAGUAGUCAAUUAACUCUCCAGCUGAUUGGCCAUGGCGGUGAGCUACUCGGUGGUUUCCUGCUGGUGACAAAUUGGAACAAGAUCCAAACAAGAUGUAUGCUAAAGCAUUGACCUAAAACAAGGCCUAAAAAAAAAAGAAGCUGAUGAAACUCAAGCCACGCAGAGACGAAGAAACAGCAAACUGUGACAUCUUCCUGCUGCAAUUUGGUGAUUUCCAAACAAUUGCAAAGAUCCAUGAGCAGUGCUGACUCAAUCAGGCCUAAACUCAUGCAGACCAAGGCAGAUGGGCUAAACGUUUCGCUUUCCGUUUACGAUAUAGUCUACUCUGUGCAGAAUGAAUUCUCGUAACAUAGCACAAGUAGAUGUAGUUAACUUUAAUCUCAAGCAAUCUUUAAUCAGUGUGUAACAUUAGGGAGGACUUGAAAGAGCCACAUUUCCGAGGCCACGCGGAGUACGAUCGAGUGUACAGUGAACAAUGCUAGGGAGAGCUGCCUAUAUGGAAGAGCCCUAAUGUGUAAAAUUAAUUUAGUAGUGCUAUCCCCAUGUGAUUUUAAUAGCUUCUAGGAGAAUGACAACAAAUAGAAACAGCAUUGCCGUGCGAGUACAAAAGUUAUUGACCAGGCCCAGAUAAAGAUGUAUUGUAACCAUCCUCAAACACCCCACUAUUUAUCCCCAUACACCCACACCAUCCUACCCCAUACAAAC
>cluster_9 reads=2 total_reads=178
AUCUCCAUUAAAGGACCCCACAUGAAUUUGUCCUCAACAUACAAUGCUAGUUAAACAGGUGAUGAUUAUGUGUACCUUCCUUACCCAGAUCCAAGAAUCCUAGGGGCCGGCUGUUUGUAGAUGAUAUCGUAAAACAGAUGGUACACUUAUGAUUGAACGGUUCGUGUCUUAGCUAUAAGAUGCUUCUACCCACUUACUAAACAUCCUAAUCAGGAGUAUGCUGAUGUCUUCAUUUGUACUUACAAUACAUAUAAGAAAGCUACACUAUGAUGAGUUAUAGGACACAAUUAGACCGUAUCUUUGUUAUGCUUACUAAUGAUAACACUCAAGGUAUUGGGAACCUGAGUUUUAUGAGGCUAUGUACACACCGCGUAUAUACAGUCUUACAGGCUGUUGGGGCUUGUGUUUUCUGCAAUCACAGACUUCAUUAAGAUGUGGUGCUUGCAUACGUAGACCAUCUUAUGUUGUAAUGCUGUUACGACCAUGUACUCAUCACAUAAAUUAGUCUUGUCUGUUGCCGUAUGUUUGCAAUGCUCCAGGUUGUGAUGUCACAGAUGUGACUCAACUUUACUUAGGAGGUAUGAGCUAUUAUUGUAAAUUCUCGCUACCCAUUGUCUUUCCAUUGUGUGCUAAUGGACAAGUUUUUGGUUUAUAAAAUGUGUUGGUAGCGAUAAUGUUACUGACUUAAUGCAAUUGCAACGUGGUGGACAAAUGCUGGUGACUACAUCAUAGCUAACACCUGUACUGAAAGAUCAAGCUCUUGCAGCAGAAACGUUCAAAGCUACUGAGGAGACAUCUAAACUGUCUUAUGGUAUUGCUACUGUACGUGAAGUGCUGUCUGACAGAGAAUUACAUACAUAGGAAGUUGGUAAACCUAGACCACUUAACCGAAAUUAUGUCUUUUUGGUUAUCGUGUAACUAAAAACAGUAAAGUACAAAUAGGAGAGUACUCUCCUCUGAAGGUGACUAUGGUGAUGCUGUUGUUUACCGAGGUACAACAACUCACAAAUUAAAUGUUGGUGAUUAUUUUGUGCUGACUACACAUACAGUAAUGCCAUUAAGUGACCCAACACUAGUGCCACAGAGCACUAUGUUAGAAUUACUGGCUUAUACCCAACACUCAAUAUCUCAGAUGAGUUUUCUAGCAAUGUUGCAAAUAUCAAAGGUUGGUAUGCAAAAGUAUUCUACACUCCAGGACCACCUGGUACUGGUAAGAGUCAUUUUGCUAUUGGCCUAGCUCUACUACACUCGGCUUCCGCAUAGUGUAUACAGCUUGCUCAUGCCGCUGUUGAUGCACUAUACCAUGAGAAGGCAUUAAAAUAUUUGCCUAUAGAUAAUGUGUAGUAAGAAUUAUACCACGACGUGCUCGUGUAGAGUGUUUUGAUAAAUUCAAAGUGAAUACUACUAGAACAGUAUGUCUUGUCUGUAAAUGCAUUGCCUGAGACGACGGCAGAUAUAGUUGUCUUUGAUGAAAUUUCAAUGGCCACAAAUUAUGAUUUGAGUGUUGUCAAUGCCAGAUUACGUGCUAAGCACUAUGUACUGGCGACCCCUGCUCAAUUACCUGUCCACGCACUGCUAUCAAGGGCACACUAGAACCAGAAUAUUUUUCAAUUCAGUGUGUAGACUUAUGAAAACUAUAGGUCCAGACAUGUUCUCGGAACUUGUCGGCGUUGUCCUGCUGAAAUUGUUGAUUCCUGUGAGUGCUUCUGGUUUAUGAUAAUAAGCUUAAAGCACAAAAGACAAAUCAGCUCAAUGCUUUAAAAUGUUUCUAUAAGGGUGUUAUCACGCAUGAUGCGUUCAUCUGCAAUUAACAGGCCACAAAUAGGCGUGGUAAGAGAAUUCCUUACGUAACCCCUGCUUGGAGAAAAGCUGUCUUUAUUCUCACCUUUAUAAUUCACAGAAUGCUGUAGCCUCAAAGAUUUUGGGACUACCAACUCUCAAACUGUUGAUUCAUCACAGGGCUCAGAAUAUGACUAUGUCAUAUUCUCAAACCACUGAAACAGCUCAUCUUCUGUAAUGUAAACAGAUCUAAUGUUGCUAUUACCAGAGCAAAGUAGGCAUACUCUUUGCAUAAUGUCUGAUAGAGAUCUUCAUGUACAAGUUGCAAUUUACAAGUCUUGAAAUUCCACGUAGGAAAUGUGUUAUUACAAGCUGAAAAUGUAACAACAGGACUUUAAAGAUUGUAGUAAGGUAAUCACUGGGUUACCCUACACAGGCACCUACACCUCAGUGUUGACACUAAAUUCAAACUGAAGGUUUAUGUGUUGACAUACCUGGCAUACCUAAGGACAUGACUUAUUAGAAGACUCAUCUCUAUGAUGGGUUUUAAAAUGAAUUAUCAAGUUAAUGGUUACCCUAACAUGUCUAUCACCCGCGAAGAAGCUAUAUGAAGACAUGUACGUGCAUGGAUUGGCUUUCGAUGUCGAGGGUGUCAUGCUACUAGAGAAGCUGUUGGUACCAAUCUACCUUUCAUCAGUGAUAACAGUACAGGUGUUAUCUAGUUGCUGUACCUACAGGUUAUGUUGAUACACCUAAUAAUACAGAUUUUUCCAGAGUUAGUGCUAAACCGCCUGGAGAUCAAUUUAAACACCUCAUACCACUUAUGUACAAAGGACUUCCUUGGAAUGUAGUGCGUAUAAAGAUUGUACAAAUGUUAAGUGACACACUUAAAAAUCUCUGACAGAGUCGUAUUUGUCUUAUGGGCACAUGGCUCAUGGUUGACACUUCUAUGAAGUAUUUGUGAAAAUAGGACCUGAGCGCACCUGUUGUCUAUGUGAUAGACGUGCCACAUGCUCUUCCACUGCUUCAGACACUAUGCCUGUUGGGCAUCAUUCUAUUGGAUUUGAUUACGUCUAUAAUCCGUUUAUGAUUGACGUUCAACAAUGGGGUUUUACAGGUAACCUACAAAGCAACCAUGAUCUGUAUUGUCAAGUCCUUGUAAAUGCACAUGUAGCUGGUACAGAUGGUGUAAUGCCUAUUUCUGGAAUUAGCCAAUGUCGAUAGAUAUCCUUGGCUAAUUCCAUUGUUUGUAGAUUUGACACUAGAGUGCUAUCUAACCUUAACUCUGCCUGGUUGUGAUGGUGGCAGUUUGUAUGUAAAUAAACAUGCAUUCCACACCAGCUUUUGAUAAAAGUGCUUUGUUAAUUUAAAACAACUACCAUUUUUAUACUCUGACAGUCCAUGUGAGUCUUCAUGGAAAACAAGUAGUGUCAGAUAUAGAUUAUGUACCUUGAGUCUGUUACGUGUAUAUUCACGUUGCAAUUUAGGUGGUGCUGUCUGUAGACAUCAUGCUAAUGAGUACAGAUUGUAUCUUCGAUGCUUUAUAACCGAUGAUCUAGCUGGCUUUAGCUUGUGGUUUACAAAACAAUUUGAUACUUAUAACCCUUGAACACUUUACAAGACUUCAGAGUUUAGAAAAUGUGGCUUUUAAUGUUGUAAUAAAGGGACACUUUGAUGGACAACAGGGUGAAGUACCAGUUUCUAUCAUUAAUAACACUGUUUACACAAAAGUUUGAUAUGGUGUUGAUAAGAAUUGUUUGAAAUAAAACAACAUUACCUGUUAAUGAAUAGCAUUGAGCUUGGGCUAAGCGCAACAUUAAACCAGUACCAGAGGUGAAAUACUCAAUUAUUAAUUUGGGUGUGGACAUUGCUGCUAAUACUGUGAUCUGGGACUACAAAAGAUGCUCCAGCACAUAUAUUUACUAUUGGUGUUUGUUCUAUGACUGACAUAGCCAAGAAACCACUGAAACGAUUUGUGUCCACACUGUUUUUUGAUGGUAGAGUUGAUGGUCUAGACUUAUUUAGAAUGCCCGUUGGUGUUCUUAUUACAGAAGGUAGUGUUAAAGGUUUCUCACAACCAUUUGUAGGUCCCAAACAAGCUAGUCUUAAUGGAGUCACUACUAAUUGGGGAGAAGCCGUAAAAACACAGUUCUACUAUAAGAAAGUUGAUGGUGUUGUCCAACAACCACCUGAAACUUACACUCAGAGAAAAAAUCUACAAGAAUCCAAACCCAGGAGUCUGUGGAACUAUUUCUUAGAAUUAGCUAUGGAUGAAUUCAUUGAACAGUAAUUAGAAGGCUAUGCCGAACAUAUCGUUAUGAGAUUUAGUCAAGUCAGUUAGGUGGUUUACAACACACUGAUUGGACUAGCUAAACGUUUAGGAAUCACCUUUUGAAUUAGAAGAUUCUAUUCCAUGGACAGUCCAGUUAAAAACUAUUUCACACAGAUGCGCCAACAGGUUCAUCUAAGUGUGUGUGUUCUGUAUUGAUUCAUUAUGAUGAUUUUGUUGAAUAAUAAACACCCAAGAUUUAUCUGUAGUUUCUAAGGUUGUCAAGUGACUAUCGAUAUACAGAACUUUUAUCUGCUCUGGUGUAAAGAUGGCCAUGUAGAAACUUUACCCAAAAUUACAAUUAGUACAAGUAUGCCACCAGUGUUGCUAUGCCUAAUCUCAAAUGCAAGAACUGCUAUUAGAAAGUGUGACCAUAAAAUUAUGGUGAUAGUGCAUCACCUAAAGGCAUAAUGACGAAUGUCAAAUACACACAACUGUGUCAAUAUUUAAACACAUUAACACUAGCUGUACCCACAAUAUGAGAGAUAAACACAUUAUUGGUGCUGGUCUGAUAAGGAGUUGCACCAGGUCCAGCUGUUUAAGACAGUGGUUGCCUACGGGUACGCUGCUUGUCGAUCAGAUCUAAUGACUCCUGUACUGAUGCAGAUUCAACUUUGAUUGGUGAUUGUGCAACUGUACACAGCAAAUAAAUGGGAUCCACUAUUAGUGAUAUGUACGACCCUAAGACUAAAAAUGACAAAAAAAAAUGACUAAAGAGGGUUUCUACUUACAUUGUGGGUUUAUACAACAAAAACUAGCUUUAGAGGUUCCGUGGCUAUAAAGAUAACAGAACAUUCUUGGAAUGCUGAUUCAUUAUAAGCUCAUGGGACACUCACCGGUAGACAGCCUUUGUACUAAUGUGAAUGCGUCAUCAUCUGAAGCAUUUUUACUAGAUGUAAUUAUCUGGCAAACCACGAACAAAUAGAUGGUUAUGUCAUGCAUGCAAAUUACAUAUUUUGGAGGAAUACAAAUCAACUCAGUUGUCACCUAUUCUUUAUUUGACAUGAGUAAUUUCCCCUUAAAUUAAGGGGUACUGCUGUUAUGUCUUUAAAAGAAGGUACAUCAUGAUAUGAUUCUAUCUCACUUUAUAAAAGGUAGACUUAUAAUUAGAGAAAACAACAGAGUUGUUAUCUCAGUGAUGUUCUGUUAACAACUAAACGAACAAUGUUUGUUUUUCUUGUUUAUUGCCAUAGUCUCUAGUCAGUGUGUUAAUCACAACCAGAACUCAAUUACCCCUGCAUACACUAAAUUUCACUGUUUAUUACCCUGACAAAGUUUUCAGAUCCUCAGUCUCUCAACUCAGGACUUGUCUUACCUUUUCUUUCCAAUGUUACUUGUUCCACGUUAUACAUGUCACCUUGGACCAAUGGUACUAGGUUUUGAUAACCUGUCCCAUUUAAUGAUAGUGUUUUAUCUUGCUUCCCACAGAAAGUCUAACAUAAUAAGAGGCUGGAUUUUGGUACUACUCUAGAUUUAAGACCCAAUCCCUACUUAUUGUUAAUUACUACUAAUGUUGUUAUUAAAGUCUGUGAAUUUUCAAUUUGUACUGAUCCAUUUUUGGGUGUUUUAUUACCACAAAACAACAAAAGUUGGAUGGAAAGUGAGUUCAGAGUUUAUUCUAGUGCGAAUAAUUGCACUUUUGAAUAUGUCUCAGCCUUUUCUUAUGGACAUGAGGAAACAGGUAAUUUAAAAAUUUCAAGGAAUUUGUGUCUAAGAAUUGAUGGUUAUCUAAAAUAUAUUUAAGCACACGCCUAUUAAUUUAGUGCGUGAUCUCCCUCAGGUUUUUCGGCUUUAGAACCAUUGGUAGAUUUGCCAAUAGGAUUAACAUCAUAGGUUUCAAACUUUACUUGCUUACAUAGACGUUAUUUGACUCCUGGUGAUUUUUCAGGUUGGACAGCUGGUGCUGCAGCUUAUUAUGUGGGUUAUCUCAACCUAGGACUUUCUCUUAAAAUAUAAUGAAAAUGGACACUACAGAUGCUGUAGACUGUGCUUGACCUCUCAGAAACAAAGUGUACUCGAAAUCCUCACUGUAGAAAAGGAAUUAUCAAACUUAACUUUAGAGUCCAACCAACAGAAUCUAUUGUUAGAUUUCCUAUAUUACAAACUUGUGCCCUUUGGUGAAGUCUUUAACGCCACCAGAUUUGCAUCAAUUUAUGCUUGGAACAGGAAGAGAAUCAGCAACUGUGUUGCUGAUUAUUCUGUCCUAUAAUUCCGCAUCAUUCCACUCUAAGUGUUAUGGAGUGUCUCCUACUAAAUUAAAUGAUCUUGCUUUACAAUGUCUAUGCAGAUUCAUUUGUAAUUAGAGGUGAUGAAGUCAGACAAAUCGCACCAGGGCAAACUGGAAAGAUUGCUGAUUAUAAUUAUAAUUACCAGAUGAUUUUACAGGCUGCGUUAUAGCUUGGAAUCUUAACAAUCUGAUUUAAGGUUGGUGGUAAUUAUAAUUCCUGUAUAGAUUGUUAGGAAGUCUAAUUCAAACCUUUGAGAGAGAUAUUUCAACUGAAUUAUCAGGCCGGUAGCACACCACUGUAAUGGUGUUGAAGGUUUUAAUUGUUACUUUCAACAAUCAUAUGGUUUCCACCCACUAAUGGUGUUGUUACCACCAUACAGAGUAGUACUACUUCUUGAACUUCUACAUGCACCAGCAACUGUUUGUGGACCUAAAAAGUCUACUAAUUUGGUUAAAAACAAAUGUGUCAAUUCAACUUCAAUGGUUUAACAGGCACAGGUGUUCUUACUGAGUCUAACAAAAGUUUCUGCCUUACCAACAAUUUGGCAGAGACUUGCUGACACUGAUGCUGUCCGUGAUCCACAGACACUAAGAUCUUGACAUUACACCAUGUUUUGGUGGUGUAGUGUUAUAACACCAGGAACAAAUACUUCUAACCAGGUUGCUGUUCAUCAGGAUGUUAACUGCACAGAAGUCCCUGUUGCUAUUCAUGCAGAUCACUUACUCCACUUGGCGUGUUUAUUCUACAGGUUCUAAUGUUUUCAAACACUGCAGGCUGUUUAAUAGGGCUGAACAUGUCAACAACUCAUAUGAGUGUGACAUACCCAUUGGUGCAGGUAUAUGCGCUAGUUAACAGACUCAGACUAAUUCCUCAGCGAGCACGUAGUGUAGCUAGUCAAUCCAUCAUUGCCUACACUAUGUCACUUGGUGCAGAAAAUUCAGUUGCUUACUCUAAUAACUCUAUUGCCAUACCCACAAAUUUUACUAUUAGUGUUCACAGAAUUCUACCAGUGUCUAUGACCAAGACAUCAGUAGAUUGUACAAUGUACAUUGUGGUGAUUCAACUGAAUGCAGCAAUUUUGUCACAAUAUGGCAGUUUUGUACACAAUUAAACCGUGCUUAACUGGAAUAGCUGUUGAACAAGACAAAACACCCAAGAAGUUUUGCACAAGUCAAACAAAUUUACAAAACACACCAAUUAAAGAUUUGGUGGUUUUAAUUUUUCACAAAUAUUACCAGAUCCAAACCAAGCAAGAGGUCAUCUAUUGAAGAUCUACUUUCAACAAAGUGACUUGCAGAUGCUGCUUCAUCAAACAAUUGGUGAUCCUUGGUGAUAUUGCUGCUGAGACCUCAUUUGUGCACAAAAGUUUAACGGCCUUACUGUUUGCCACCUUUGCCACAGAUGAAAUGAUUGCUCAAUACACUUCGCACUGUUAGCGGGUACAAUCACACUGGUUGGACCUUUGGUGCAGGUGCUCAACAAUACCAUUUGCUAUGCAAAUGGCUUAUAGGUUUAAUGGUAUUGGAGCAACACAGAAUGUUCUAUGAGAACCAAAAAUUGAUUGCCAACCAAUUCACUUACAAUUUGCAACUUCAACACUCAAAUUUCACAGCAAAUGCACUCUUGAAAACUCAAGAUGUGGUAACCAAAAUGCACCAGCUUAACACACGUUCUUGCAAAACAACUUCUCUCCAAUUUGGUGCAAUCAACUGUUUUAAAACAAAUCCUUACACGACAACACAUUUGAGUCUGAAGUGCAAUUGAUAGGUUGACACACACAGAUUCAACCUUUGCAACCUAUUAGACUCAACAAAUAAUUAGAUACAUAAAUCAGAUCAUCUACCAAUCUUGCUCUACUACAUCUCACAUUAUACUUCAAUCAAAAACCUUCAAAAAGAAACUGACCGCCUCAAUGAGGUUGCCAAGAAUUUAAAUGAAUCUCAUCGAUCUCCAAGAACUUGGAAAGUAUGAGCAGUAUAAAAUGGCCAAGUCUACUUGGCUAGGUUUAUAGCUGGCUUGAUUGCCAAGUAAUGGUGACAAUUAUGCCUUUGCUGUAUGACCAGUGCUGUGUUGUCCAAGGGCUGUUUUUCUUGUGGAUCCUGCUGCACCUUCCAUGAAACAAACCAACCAUGCUCAAAAUCAAUCAAAUUCACUCAAACGAACUUAUGGAUUUGUUUAUGAGAAUCUCACAAUUGGAACUGUACUUUGAAGCAAGGUGAAAUCAAGGAUACUACUCCUUUCAGAUUUUAUUCGCGCUACUGCAACGAUACCGAUACAAGCCUCACUCCCUAUCGGAUGGCUUAUUGUUGGCGUUGCACUUCUGCUGUUUCAGAGCGCUUCCAAAAACACAACCCUCAAAAAGAUGGCAACUAGCACUCUCCAAGGUGUCUUUGUUUGCAACUUGCUGUUGUUGUUUGUAACAGUUUACCACACCUUUAGCUCGUUGCUGCUGUCCUUGAAGCCCCUUUCUAUCUUCAUGCUCAGUACUUCUUUCAGAGUAUAAACUUGUAAGAAUAAUAAUGAGGCUUUGGCUCUGCUAGAAAUGCCGUUCCAAAACCCAUACUUAUGAUGCCAACUAUCUUCCUUUGGCAUUAAUUGUUACGACUAUCGUAUACCUUACAAUAGUGUACUCUUCAAUUGUCAUUACUCAGGUGAUGGCACAACAAGUCCUAUCUUGAACAUGACCAGAUUGGUGGUUAUACUGAAAAUGGGAAUCAGAGUAAAAGACUGUGUUGUACUACACAGUUACUCACUACAGACUUUACCAGCAACUCAAUUGAGUACAGACACUGGUGUUGAACAUGUUACCUCCUCAUCUACAAAAUUGUUGAUGAGCCUGAAGAACAUGUCCAAAUUAACAAUCGACGGCACAUCCGGUUGUUAAUCCAGUAAUGGAACCAAUUUAUGAUGAACCGACGACGACUACUAUGCCUUUGUAAGCACAAGCUGAUGAGUACGAACUCAUGUACUCAUUCAUUUAGAAGAGACAGGUACGUUAAUAGUUAGCGUACUUUUCUUGCUUUUUGGUAUUCUGCUAGUUACACUAGCCAUCCUCUGCGCUUCGAUUGUGUGCGUACUGCUGCAAUAUUGUUAACGUGAGUCUUGUAAAACCUCUUCCCAGGUAAAAAUCAACCAAAUUCGAUCUCUUGUAGAUCUGUUCUCUAAACGAACUAAAUAUUAUAUUAGUUUUUGUUUGGAACUUUAAUUUUAGCCAUGCAGAUUCCAACGGUACUAUUACCGUUGAAGAGCUUAAAAAGCUCCCUGAACAAUGGAACCUAGUAAUAGGUUUCCUAUUCCUUACAUGGAUUUGUCUUACAAUUUGCCUAUGCCAACAGGAAUAGGUUUUUGUAUAUAAUUAAGUUAAUUUCCUCUGGCUGUUAUGGCCAGUAACUUUAGCUUGUUUGUGCUUGCUGCUGUUUACAGAAUAAAUUGGAUCACCGGUGGAAUUGCUAUCGCAAUGGCUUGUCUUGUAGGCUUGAUGUGGCUCAGCUACUUCAUUGCUUUUCAGACUGUUUGCGCGUACGCGUUCCAUGUGGUCAUUCAAUCCAGAAACUAACAUUCUCAACGUGCCACUCCAUGGCACUAUUUGACCAGACCGCUUCUAGAAAGUGAACUCGUAAUCGGAGCUGUGAUCCUUCGUGGACAUCUUCGUAUUGCUGGACACCAUCUAGGACGCUGUGACAUCAAGGACCUGCCUAAAGAAAUCACUGUUGCUACACGAACGCUUCUUAUUACAAAUUGGGAGCUCGCAGCGUGUAGCAGGUGACUCAGGUUUUGCUGCAUACAGUCGCUACAGGAUUGGCAACUAUAAAUUAAACACAGACCAUUCCAGUAGCAGUGACAAUAUUGCUUUGCUUGUACAGUAAGUGACAACAGAUGUUUCAUCUCGUUGACUUUCAGGUUACUAUAGCAGAGAUAUUACUAAUUAUUAUGAGGACUUUUAAAGUUUCCAUUUGGAAUCUUGAUUACAUCAUAAACCUCAUAAUUAAAAAUUUAUCUAAGUCACUAACUGAGAAUAAUAUUUCAAUUAGAUGAAGAGCAACCAAUGGAGAUUGAUUAAACGAACAUGAAAAUUAUUCUUCUUGGCACUGAUAACACUCGCUACUCUGUGAGCUUUAUCACUACCAAGAGUGUGUUAGAGGUACAACAGUACUUUAAAAGAACCUUGCUUCUGGAACAUACGAGGGCAAUUCACCAUUUCAUCCUCUAGCUGAUAACAAAUUUGCACUGACUUGCUUUAGCACUCAAUUUGCUUUUGCUUGUCCUGACGGCGUAAAACACGUCUAUCAGUUACGUGCCAGAUCAGUUUCACCUAAACUGUUCAUCAGACAAGAGGAAGUUCAAGAACUUUACUCUCCAUUAUUGUUGCGGCAAUAGUGUUUAUAACACUUUGCUCACACUCAAAAGAAAGACAGAAUGAUUGAACUUCAUUAAUUGACUUCUAUUUGUGUUUUUAGCCUUUGCUAUUCCUUGUUUAAUUAUGCUUAUUAUCUUUUGGUUCACUUGAACUGCAAGAUCAAUGAAACUUGUCACGCCUAAACGAACAUGAAAUUUCUGUUUUCUUAGGAAUUAUCACAACUGUAGCUGCAUUUCACCAAGAAUGUAGUUUCCAGUCAUGUACUCAACAUCAACCAUAUGUAGUUGAUGACCCGUGUCCUAUUCACUUCUAUUCUAAAUGGUAUAUUAGAGUAGGAGCUAGAAAAUCAGCACCUUUAAUUGAAUUGUGCGUGGAUGAGGCUGGUUCUAAAUCACCCAUUCAGUACAUCGAUAUCGGUAAUUAUACAGUUCCUGUUUACCACAAUUAACUGCCAGGAACCUAUUAGGUAGUCUAGAACUGCGUUGCUCGAUUAUUAAUACUCCUAGAGUACCAUGACGUUCGUGUUGUCUAACAAACCAUCCAAACGAACACUAAAAAGUCUGUAAGGCCCCCAAAAUCAGCAAACGCACCCCCAUAACGAUCAAUGAACCCCAGCUUCAACUGGCAGAAACCAGAAUGAGAACCAGGAACCAAUCAAACAACGCUGCCCCAACAUUUACCCAAAAUACACAACUUGCCCCACCCCUCACAUUAACUGCGGCAAGGCAGACCUCAACCUCAUCACGUGGUACAACAGGUUCCAUCAAAAUGGCAGCAAAGACCAAAUUUCAAAGAUCCAGACAUUUGCUGAAUCAGCAUUGACGCCUCCAACACAUUCCCACCAACAGAGCCUAAAAAGGACAACAACAAGAAGGCCAAUGAAACACAAGCCUACGCAGAGCCCUAAGAACAGCAAACUGCGACUCUUCUCCCGCUACAGAUUUGGAUAUUUCCCAAACAAUUGCAACAAUCCAGAGCAGUGCUGAUCAACUCAGGCCUAAACUCAUGCAGACAACAAGGCAGAUGGGCUAUAUAAACGUUUCGCUUUCCGUUUACGUAUAUAGUCUACUCUGUGCAGAAUGAAUUCUCGUAACAUAGCACAAGUAGAUGUAGUUAACUUUAAUCCACAUAGCAAUCUUUAAUCAGUGUGUAACAUUAGGGAGGACUUGAAAGAGCCACCACUUUCACCGAGGCCACGCGGAGUACGAUCGAGUGUACAGUGAACAAUGCUAGGGAGAGCUGCCUAUAUGGAAGAGCCCUAAUGUGUAAAAUUAAUUUUAGUAGUGCUAUCCCCAUGUGAUUUUAAUAGCUUCCUAGGAGAAUGACAAAAAAACCCCCCCUCCACCAUACCCACCAUAUCAUAUUCCACCAUCUCCCCCACCCCCACCCCACCUCCACAACUCCUACAUAAUUUUAUCCAAGUAUCCCCAUCCAACAAACAAA
>cluster_10 reads=1 total_reads=35
ACAUCUAAUUAUUUGAAGUCACCUAAUUUUUCUAAACUGAUCAAAUAUUAUAAUUUGGUUUUUACUACUAUUAGUGUUUGCCUAGGUUCUUUUAAUUUACUCACUCAUUGCAUAGGUGUUUUAAUGUCUAAAUUAUUUAGGCAUGCCUCUCUCAUUGUACUGGUUACAGAGAAGGCUAUUUGAACUUUACUAAUGUCACUAUUGCAACCUACUGUCUGGUCUAUACCUUGUAGUGUUUGUUUCGGUGGUUUAGAUUCUUAGACACCUAUCCUCACUCUAGAAACUAUACAAAUUACCAUUCAUCAUUAAAUGGGAUUUAACUGCUUUGGCUUAGUUGCAGAGUGGUUUUGGCAUAUAUUCUUCACUAGGUUUUUAUGUACUUGGACUGGCUGCAAUCAUGCAAUUGUUUCAGCUAUUUUGCAGUACAUUUAUUAGUAAUACUGGCUUAUGUGGUUAAUAAUUAAUUCCAUUGUACAAAUGGCCCCGAUUUCAAAUCGUGGUUAGAAUGUACAUCUUCUUUGCAUCAUUUAUUAUGUAUGGAAAAAGUUAUGUGCAUGUUGUAGACGGUUGUGUAAUUCAUCAACUUGUAUGAUGUGUUACAAACGUAAUAAGAGCAACAAGAGUCGAAUGUACAACUAUUGUUAAUGGUGUUAGAAGGUCACCUUAUGUCUAUGCUAAUGGUAAAGGCUUUUGCAACUCCACAAUUGGAAUUGUGUUAAUCGAUACACUUUGUGCUGGUAGUACAUCUAUUAGUGAUGAAGUUGCGAGAGACUUGUCACUACGGUUCAAAAAGACCAAAACAAAUCCUGACCAGUUUCUCUACAUCGUUGAUAGUGUUACAGUGAAGAAUGGUUCCAUCCAUCUUACUUUGAUAAAGCUGGUCAAAAGACUUAUGAAAAGACAUUCACACACCAUUUUGUUAACUUAGACAACCAAGAGCUAAAUAACACUAAAGGUUCAUUGCCUAUUGUGUUAUAGUUUUUGAUGGUAAUCAAAAUGUGAAGAAUCAUCUGCAAAAUCAGCGUCUUGUUUUACUCACAGUCAGCUUAUGUGUCAACCCUAUACUGUUAUGGAUCAGGCAUUAGUGUCGAUGUUGGUGAUAGUGCGGAAGUUGCAGUUAAAUGUUUGAUGCUUACGUUAAUACGUUUUCAUCAACUUUUUAACGUCACCAAUGGAAAAAUCAAACACUAGUUGCAACUGCAGAAGCUGAACUUGCAAAGAAUGUGUCCUUAGACAAUGUCUUAUCUACUCUUAUUUCCAGCAGCUCGGCAAGGGUUUGUUGAUUUUCAGAUGUAGAAACUAAAGAUGUUGUUGAAUGUCUUAAAUUGUCACAUCAAUCUGACAUAGAAGUUACUGGCGAUAGUUGUAAUAAUAACUAUAUGCUCACCUAUAACAAAGUUGAAAACAUGACACCCCGUGACCUUGGUGCUUGUAUUGACUGUAGUGCGCGUCAUUAUGCGCAGGUAAUAAAAGUCAUACUGCUUUGAUAUGGAACGUUAAAGAUUCAUGUCAUUGUCUGAACAACUACGAAAACAAAUACGUAGUGCUGCUAAAAAAAGAAUAACUUACCUUUUAAGUUGACCGUGCACUAUUACUAGACAAGUUGUUAAUGUUGUAACAACAAGAUAUAGCACUUAAGGGUGGUAAAAUUGUUAAUAAUUGGUUGAAGCAUAGUUAAUUUAAAGUUACACUUGUGUCCUUUUUGUUGCUGCAUAUUUCUAUUUAAUAACACCUGUUCAUGUCAUGUCUAAACAUACUGACUCUCAAGUGAAUUCAUAGGAUACAAGGCUAUUGAUGGUGGUGUCACUCGUGACAUAGCAUACAGAUACUUGUUUUGCUAACAAACAUGCUGAUUUGUACACAUGGUUUAGCCAGCGUGGUGGUGGUUAUACUAAUGACAAGCUUGCCCAUAUUGAUUGCUGCAGUCAUAACAAGAGAAGUGGGUUUGUCGUGCCUGGUUUGCCUGGCACGAUAUUACGCACAACUAAUGGUGACUUUUUGCAUCACCUAGAGUUUUUAGUGCAGUUGGUACAUCUGUUACACACUCAAUUUAUAGAGUACACUGACUGCAUCAUUAGUCACUGUGUUUUGGCUGCUGAAUGUACAAAUUUUAAAGAUGCUUUGGUAAGCCAGUACCAUUGUUAUGAUACCAAUGUACUGGAGGGUUUUGUUGUUCCAUUAUAGAAAGUUUACGCCCAUUGACACACGUUAUGUGCUCAUGGAUGGCUCUAUUAUUCAAUUUCCUCUAACACCUACCUUUGAAGGUUCUGUUAGAGUGGUAUCUUUGAUUAGGAGUACUGUAGGCACGGCACUUGUGAAAGAUCAGAAGCUGGUGUUUGUGUAUCUACUAGUGGUAGAUGGGUACUUAACAAUGAUUAUUACAGAUCUUCUUCAGGUUUUGUGGUGUAGAUGCUGGCAAAUUUACUUACUAAUAUGUUUACCUCACUAAUUCAACCUAUUGGUGCUUUGGACAUUCAGCACUUAUAUAGUAGCUGGUGGUAUAGCAAAUAAUGCAGUAACAUGCCUUGCCUACUACUAUUUUAUGAGGUUUAGAAGAGCUUUGAGUGAAUACAGUCAUGUAGUUGCCUUUAAUACUUUUUACUAUUCCUUAUGUCAUCACUAGUACUCUGUCUAACACCAGUUUACUCAUUCUUACCUGGUGUUUAUUCUGUUAUACAUUUGUACUUGACAUUUUUAUCUUACUAAUGAUGUUUCUAGCACAUAUUCAGUAGAUGGUUAUGUACACCUUUAGUACCUUUCUGGAUAACAAUUGCUUAUAUCAUCUUGUAUUUCCACAAAGCAUCUAUUGGUUCUUUAGUAAUUACCUAAAGAGACGUGUAGUCUUAAUGGUGUUUCCUUUAGUACUUUGAAGAAGCUGCGCUGUGCACCUUUUUACUGCUAAAUUAAAGAAAUGUAUCUAAAGUUGUGCGGUGAUGUGCUAUUACCUUCACGCAAUAUAAUAGAUACUUAGCUCUCUAUAAUAAGUACAUAUGAUUUUAGUGGAGCAAUGGAUACAACUAGCUACAGAGAAGCUGCUUGUUGCACUCGCAAAGGCUCAAUGACUUCAGUAACUCCGAUUUCUGUAUAUCUACCAACCACAAACUCUAACACCUCAGCUGUCUCUGCAGCAUGUUUAGACACACGCAUUCCCAUUAAUAAAAUUAAGGGUUGCAUGACACAAGUAUUUUAUAUCUACAACUACUUACGGUCUUGUCUUGACGACAUAGCAUCUACUGUCCAAGUGUGACCUGCACCAGAAGACAUCCUUAACCCUAAUUUCAAGAACAACACACACGUCCUAAUCUAAUUUCCUGUUACAGGCUCGCAACCUCCUCACACAUGGCUUUGGACACUCCAUGCAAAAGGUCUUAAGCUUCACGUCUAACAUCUCCAAAAACACCCACUAUAAGCUUAUUCGCAUCAACCAGGCACACUCCUCAACUUUAACAUCCCACAAUGGUUCACCAACCGUUGUAUACCAAACUGCCCUCAGGCCCAAUUAUUAUUAAGGGUUCAUACCUCAAAGGUUCAUACGGUCGUGUUGGUAACACACAUUAUGCCUUGUCCUCAUGUUACAUGCACCAGUGGCUUACCACAAGGUUCAUCCUCGCAAGACUAAUAAAGUAACUUAUGGCCAUAGUUACGGCACCGCACAAGACUUACGGACCAACUUUACACUUAAUCCAUCGAAGAUUUCACGCAACUGUAUACUAAAACAGGUGGUCUCACCCGCUACCUCAUACAACACAAUGACUUCAUCCUCUCGCUAUGACGUACAAUUCUGAACCCCUAACACACUACCCUCUUGACAUCACUAGGACCUCUCUCUGCUCAAACUGGAAUUGCCGUUUCGAAGAUAUGUGCUUCAUUAAAGAAUUACUGCAAAUGGUAUGAAUGGACGUACCAUUGAGAGUGCUUUAUUAGAAGAUGAAUUUACACCAAAGAGUUGUUAGACAAUGUUCAGGUGUUACUUUUCAAAUUGCAUUGAAAAGAACUUUAAGAUACACACCACUGGUUGAUACUCACAAUUCGACUCACUUUAGUUUAUUCCAGACUACUCAACUUUGUUUUAUAUGAAAAAGCUUUACCUUGCUAUGGGUAUUGCUAUUCUAUCACAAUCCAGUUGCCUUCAACAUAUGCAUUUCUCACUCUUGUUUUGUCACCUUCUGCAUGGCUUAUUUAACGGUCAAUCUGCCUGCUAGUCGGGUGAUGCGUAUAAUGACAUCUUCGGAUAUGGUGAUACUAGUUAGACUGUUUUCAAAGAAGAAGACUCUUAUGUAUCACCAGCUGUAUUGUUACAAUCUCUAUGUCCAGCAAGCACAAUGUAUAAUGAGGUGCUAGCAGAGUGUUGACACUAAUGAAUGUCUUGAAACUCAUUUAAGUGGUUCAUUAUGCCAAUGCUUAACGAUCAAUCCUUGUCCAAGUGUGCCUAUUAUGCUCAGGUUCUCACUACUCAGGUGUAGUUACCAUACACGUGUUGUUGGCCAAGGUUUGAAGGUCUUAAUGAUAACCUUAUUUUACAUACUGAAAAUAGAAGUCAACAUCAAUAUUGUUGUUGACUCUAAACUAUGUAGAGUACCCAUUACUUUGGCAUCUUUGCUUCCACAAGUGCUUUUGUGACACUGUGCAUGGUUUGGAUUAUAAAGGAUUUCAAACAAAUGAAUCCAUGUGCUCAUUCUAAAGUUACAAGAGGAAAAGCUAAAAAAGGUGCCUGGAUAUUGGUGAACAAAAUCGUAUUCUGAGUCCUCUUAUGCAUUAAGCAUCAGAGGCAGGCACGUUUUGUAGUCAUCUCACCCCGCACUUUGAAACUGCUCAAAAUUCUGUGCGUGUCUUACAGAAGGCCGCUAUAACAAUACUAGAUGGAAUUGCACAGUAUUCACGAGACUCAUUGAUGCUAUGAUGUUCACAUCUGAUUAGGCUUUAACAAUCUUGGUGUAGAAUGGCCUCACUACAGGUGGUGUUGUUCAGUUGACUUCACAGUGGCUAAUAACAUCUUAGGCACUGUUUAUGAAAAACUCAAGCCCGCCUUGAUUGGCUUGAAGAGAAGUUAAGGAAGGUGUAGAAUUUCUUAGAACGGUGGCGAAAUUGUUAAAUUGAUCCACCUGUCGCUUGUGAAAUAGUUGGUGAACAAAUUGUCACCCUGUGAAAUAAAUUAGGAGAGAUUUCAGACACUUAAGCUGGCAAUAAGUUCUAGGCUUUGUGUGCUGACUCUAUCCCUAAUGUUGGAAAUAAAACUCAAAGCCUUGAACAAGGUGAAAGUUUGUCCCUCAAAUGGGUGCAAUCAGGAUGUAUCCAGCCAAUUUGCGUCUACAAGCCAAAAGCAUUCAUUUUCAAGGUUAUAUGUGGCACACUGGUAGACAGAGCCUUUCUUAAAUCUACUCUCCAAAAUUUAUGACUAGACUCACUACAGAAGUGUGACUCACUCUAAAUACGCAGAUGCUAUGUAACAGUUUACUUAUGCUGCACUGUUACAAUCAGCUGUGAACAAAAGCUAGUCUGGCCUGGAUUCAAACUUAUAAGAGCUAUGAAGAAGACUUUCUGAGCCGUCCAAAUACCGAUACUUAGGAUGCCAACUGUUCUUGAGGCAUGUUAGACAACAAGGUAUACCUUACAGUAUGAAACUAUUCAAUUAUCAACUAAAUCAGGUAUGGCACAAAAAGUUCACUUUCUGAACAGACUACCAUCUGGUGAUUCUACUGAAUAAGGAAUCUACAGUAAAAGAUGUUGUAUACACUGUUACAUCAUUUCAGACACCAGAUCACCAAUGUGUACAGAAUGAUUUGACACAUGUUCUUUCAUCGGCUAAAAGUGAGAGCCUGAAGAACAUGUCCAGACAACAAUCGACGUGCAUCCAGUUGAUAAUCCAGUAAUGGCCAAUUUAUGAUGAACCAACGACUACUAGGUGCCUUGUAACAGUGCUGACUACGAACUUAUGUACUGAUUCGUAGCAGACAGGUAGUUAAGUUAAAAGCGUUCCGCUGUCCGUUAAUCAUGCUAGUUACAUUGUCAUCCCUGGAUCUCUUGUGUCUACUGCGCAAUAGUGACGUGAGUCUUCUAAAACGCUUACUAUACUCGUGUAAAAUGAAUGAGUCUUUUCUGGUCUAAACGAACAUUAUGUUAGAUUCUGGUUUGGAACUUUAAUUUAGCGUGUAAUGGCAACUACAUUAAGGUGAAGUGCUUAAAAAUCUCCUUGCAGUGGAACUAGUAAUAGGUUUCCUAUGCCUUAUGAAGACUUUACAAACCUGCAACAGGAAUAGGUUGUAUAUAAUAAGUUAAUUUGGCAUGGUGUUGCCAGUAACUUAGCUUGUUUGGCUUGCUGCUGUACAAAUAAUUUGAUCACCGGUGGAAUUGCUAUCGCAAUGGUUGUCUGGACACUUGAUGUGUCACUACUUUAUUGCUUUCAGACUGUUUGGCGUAGCGUUCCAUGGUCAUUAAGCCAGAAACUAACAUUCUCAACGUGCACUCCAUGCUAUUUGACCAGACCGCUUCAAAAAGUGGUCAUCGGAUGUUGAUCUUCGUGGACAUCUUGUUCUGGACCCACUAGGACGUUGUGACAAGGACCUGCCUAAAGAAAUCACUGUUGCUACGAUCUUAUUACAAAUUGGACCUCCAGCGUGUAGCAGUGACUCAGGUCUCUGCAUACAUGUUGGACUAAUAAACACUUCCAGAAUUUGUUUGCUUGUACAGUAGUGACAGAGAUGUUCAUCUCGUUGACUCAGGUUAAUAGCAAGAUUACUAAUAUUAUGAGGACUUUAAAGUUUCCAUUUGGAACUUGAUUACAUAUAAACCUCAUAAUUAAAAAUUUAUCUAGUCUAACUGAGAAUAAUAUUUCAAUUAGAUGAAGAGCAACCAAUGGAGAUUGAUAAACGAACAUGAAAAUUUAUUUCUUGGCACUGAUAACACUCGCUACUUGUGAGCUCUAUCACUACCAAGAGUGUUAGAGGUACAACAGUACUUUAAAGAACCUUGCUCUACUGGAACAUACGAGGGCAAUCACCAUUUCAUCCUCUAGCUGAUAACAAAUUUGCACUGACUUGCUUUAGCACUCAAUUUGCUUUUGCUUGUCCUGACGGCGUAAAACACGUCUAUCAGUUACGUGCCAGAUCAGUUCACCUAAACUGUUCAUCAGACAAGAGGAAGUUCAAGAACUUUACUCCAAUUUAUGUUGCGGCAAUAGUGUUUAUAACACUUUGUCACACUCAUAAAGAAAGACAGAAUGAUUGAACUUCAUUAAUUGACUUCUAUUUGUGCUUUUAGCCUUUUGCUAUUCCUUGUUUAAUUAUGCUUAUUAUCUUUGGUUUCACUUGAACUGCAAGAUCAAAUGAAACUUGUCACGCCUAAACGAACAUGAAAUUUCUUGUUCUUAGGAAUAUCUACAACUGUAGCUGCAUUUCACCAAGAAUGUAGUUUACAGUUAUGUACUCAACAUCAACCAUAUGUAGUUGAUGACCCGUGUCCUAUUCACUCUAUUCUAAAUGGUAUUAGAGUAGGAGCUAGAAAAUCAGCACCUUUAAUUGAAUUGUGCGUGGAUGAGGCUGGUUCUAAAUCACCCAUUCAGUACAUCGAUAUCGGUAAUUAUACAGUUUCCUGUUUACCUUUUACAAUUAAUUGCCAGGAACCUAAAUUGGGUAGUCUUGUAGUGCGUUGUUCGUUCUAUGAAGACUUUUAGAGUAUCAUGACGUUCGUGUUGUUUUAGAUUUCAUCUAAACGAACAAACUAAAAUGUCUGAUAAUGGACCCAAAAUCAGCGAAAUGCACCCCGCAUUACGUUUGGUGGACCUCAGAUUCAACUGGCAGUAACCAGAAUGGAGAACGCAGUGGGGCGCGAUCAAAACAACGUCGGCCCCAAGGUUUACCCAAUAAUACUGCGUCUUGGUUCACCGUCUCACUCAACAUGGCAAGGAAGACCUUAAAUUCCCUCGAGGACAAGGCGUUCCAAUUAACACCAAUAGCAGUCCAGAUGACCAAAUUGGCUACUACCGAAGAGCUACCAGACGAAAUCGUGGUGGUGACGGUAAAAUGAAAGAUUCAGUCCAAGAUGGUAUUUCUACUACCUAGGAACUGGGCCAGAAGCUGGACUUCCCUAUGGUGCUAACAAAGACGGCAUCAUAUGGGUUGCAACUGAGGGAGCCUUGAAUACACCAAAAGAUCACUUGGCACCCGCAAUCCUGCUAACAAUGCUGCAAUCGUGCUACAACUUCCAAGGAACAACAUUGCCAAAAGGCUUUACGCAGAAGGGAGCAGAGGCGGCAGUCAAGCCCUUCUCGUUCCUCAUCACGUAGUCGCAACAGUUUAAGAAAUUCAACUCCAGGCAGCAGUAAGGGAACUUUCCUGCUAGAAUGGCUGGCAAUGGCGGUGAUGCUGCUCUUGCUUUGCUGCUGCUUGACAGAUUGAACCAGCUUGAGAGCAAAAUGUCUGGUAAAGGCCAACAACAACAAGGCCAAACUGUCACUAAGAAUUGCUGCUGAGGCUUCUAAGAAGCCUCGGCAAAACGUACUGCCACUAAAGCAUCAAUGUAACACAAGCUUCGGCAGACGUGGUCCAGAACAAACCCAAGGAAAUUUUGGGGACCAGGAACUAAUCAGACAAGGAACUGAUUACAAACAUUGGCCGCAAAUUGCACAAUUUGCCCCAGCGCUUCAGCGUUUUCGGAAUGUCGCGCAUUGGCAUGGAAGUACACCUUCGGGAACGUGGUUGACCUACACAGGUGCCAUCAAAUUGGAUGACAAAGAUCCAAAUUCAAAGAUCAAGUCAUUUGCUGAAUAAGCAUUUGACGCAUACAAAACAUUCCCACCAACAGAGCCUAAAAGGACAAAAAGAAGAAGGCUGAUGAAACUCAAGCCUCACCGCAGAGACAGAAGAAACAGCAAACUGUGACUCUUUUCCUGCUGCAGAUUUGGAUGAUUUCUCCAAACAAUUGCAACAAUCCAUGAGCAGUGCUGACUCAACUCAGGCCUAAACUCAUGCAGACCACCAAGGCAGAUGGGCUAUAUAAACGUUUCGCUUUUCCGUUUACGAUAUAGUCUACUUUGUGCAGAAUGAAAUUCUCGUAACUUUAGCACAAGUAGAUGUAGUUAACUUUAAUCCUAUAGCAAUCUUAAUCAGUGUGUAACAUUAGGGAGGACUUGAAAGAGCCACCACAUUUCACCGAGGCCACGCGGAGUACGAUCGAGUGUACAGUGAACAAUGCUAGGGAGAGCUGCCUAUAUGGAAGAGCCCUAAUGUGUAAAAUUAAUUUUAGUAGUGCUAUCCCCAUGUGAUUUUAAUAGCUUUCUAGGAGAAUGACAAAAAAUACCCCCACCCAUACAUAUCCCACCAUCAUCAUAUCCAUACACACAUACCCGCCCCAUCCUCACCACAUCCCAAACAUAUAUCGAUCUCUUGUAGAUCUGCUUCUAAACGAACAAACUAAAAUGUCUGAUAAUGGACCCCAAAUCAGCGUACCCCGCAUACGUUGGUGACCCACAGAUUCAACUGGCAGUAACCAGAAUGGAGAUACGCAGUAGGCGCGAUCAAAACAACGUCGGCCCAAGGUUUUCCAAUAAUACUGCGUCUUGGUUCACCGCUUUCUCACUUUAUUUGGCAAGACCUUAAAUUCCCUCGAGGACAAGGCGUUCCAAUUAACACCAAUAGCAGUCCAGAUGACCAAAUUGGUACUCACCGAAGAGCUACCAGACGAAUUCGUGGUGGUGACGGUAAAUGAAAGAUCUCAGUCCAAGAUGGUAUUCUACUACCUAGGGAACUAGGCCAGAAGCUGGACUUCACCUAUGGUGCUAACAAAGACGGCAUCAUAUGGGUUGCAACUGAGGGAGCCUUGAAUACACCAAAAGAUUUGGCACCCGCAAUCCUGCUAACAAUGCUGCAAUCGUUUCCUCAAGGAACAACAUUGCCGUAAAGGCUUCUAUGCAGAAGGGAAGCAGAGGGGCAGUCAAGCCUUCUCGUUCCUCAUCACGUAGUCGCAACAGUUUAAGAAAUUUCAACUACCAGGCAGCAGUAGGAACUUUUCCUGCUAGAAAUGGCUGGCAAUGGCGGUGAUGCUGCUCUUGCUUUGCUGCUGCUUGACAGAUUGAACCAGCUUGAGAGCAAAAUGUCACUGGUUAAAGGCCAACAACAACAAGGCCAAACUGUCACUAAGAAUUGCUGCUGAGGCUUUAAGAAGCCUCGGCAAAACGUACUGCCACUAAAGCAUACAAUGUAACACAAGCCUUCUGCAGACGUGACCCAGAACAAACCCAAGGAAAUUUUGGGGACAAGGUAACUAAACAAAGACAAGGAACUGAUUACAAACAUUGGCCGCAAAUAGCACAAUUUGCCCGGUGCUUCAGCGUUCUUCGGAAUGUCAUGCAUUGGCAUGGAAGUCACACCUUUAGGGAACGUGGUUGACCUACACAGGUGCCAUCAAAUUGGAUGACGAAGAUCCAAAUUUUAAAAGAUCAAGUCAUUUUGCUGAAUAAGCAUUGACGCAUACAAACUUCCCACCAUAGAGCCUAAAAAGGACAAAAAGAAGAAGGCUGAUGAAACUCAGCCACCGCUACUGGUGAAGAGGAAACAGCAAACUGUGGAACUCUUCUUCCUGCAUGCAGAUUUGGAUGAUUUCCAAACAAUUGCAACAAUACCGAGCAGUGUGACUCAACUCAGGCCUAAACUCAUGCAGACCAUUAAGGCAGAUGGGCUAUAAACGUUUCGCUCCGUCAUGAUAACAGUCUACUCUGUGCAGAAUGAAUUCUCGUAACAUAGCACAGUAGAUGUAGUUAACUUUAAUCUUCUCAUAGCAAUCUUUAAAUUCAGUGUAACAUUAGGGAGGACUUGAAAGAGCCACCACAUUUUCACCGAGGCCACGGAGUACGAUUGGGUACAGUGAACAAUGCUAGGGAGAGCGCCUAUAUGGAAGAGCCCUAAUGUGUAAAAUUAAUUUUUAGUAGUGCUAUCCCGUGAUUUUAAACUAGCUUUAGGAGAAUGACAAAAAGC
>cluster_11 reads=1 total_reads=512
GAAAACGACAUAUACCUUCCCAGGUAACAAACCAACCAACUUCGAUCUCUUGUAGAUCUGUUCUCUAAACGAACUUUAAAAUCUGUGUGGCUGUCACUCGGCUGCAUGCUUAGUGCACUCACGCAGUAUAAUUAAUAACUAAUUACUGUCGUUGACAGGACACGAGUAACUCGUCUAUUUUGCAGGCUGCUUACGGUUCGUCCGUGUUGCAGCCGAUCAUCAGCACAUCUAGGUUUCGUCCGGGUGUGACCGAAAGGUAAGAUGGAGAGCCUUGUCCCUGGUUUCAACGAGAAAACACACGUCCAUUCAGUUUGCCUGUUUUACAGGUUCGCGACGUGCUCGUACGUGGCUUUGGAGACUCCGUGGAGGAGGUCUUAUCAGAGGCACGUCAACAUCUUAAAGAUGGCACUUGUGGCUUAGUAGAAGUUGAAAAAGGCGUUUUGCCUCAACUUGAACAGCCCUAUGUGUUCAUCAAACGUUCGGAUGCUCGAACUGCACCUCAUGGUCAUGUUAUGGUUGAGCUGGUAGCAGAACUCGAAGGCAUUCAGUACGGUCGUAGUGGUGAGACACUUGGUGUCCUUGUCCCUCAUGUGGGCGAAAUACCAGUGGCUUACCGCAAGGUUCUUCUUCGUAAGAACGGUAAUAAAGGAGCUGGUGGCCAUAGUUACGGCGCCGAUCUAAAGUCAUUUGACUUAGGCGACGAGCUUGGCACUGAUCCUUAUGAAGAUUUCAAGAAACUGGAACACUAAACAUAGCAGUGGUGUUACCCGUGAACUCAUGCGUGAGCUUAACGGAGGGGCAUACACUCGCUAUGUCGAUAACAACUUCUGUGGCCCUGAUGGCUACCCUUUUGAGUGCAUUAAAGACCUUCUAGCACGUGCUGGUAAAGCUCAUGCACUUUGUCCGAACAACUGGACUUUAUUGACACUAAGAGGGUGUAUACUGCUGCCGUGAACAUGAGCAUGAAAUUGCUUGGUACACGGAACGUUCUGAAAAGAGCUAUGAAUUGCAGACACCUUUUGAAAUUAAAUUGGCAAAGAAAUUUGACACCUUCAAUGGGGAAUGUCCAAAUUUUGUAUUUCCCUUAAAUUCCAUAAUCAAGACUAUUCAACCAAGGGUUGAAAAGAAAAAGCUUGAUGGCUUUAUGGGUAGAAUUCGAUCUGUCUAUCCAGUUGCGUCACCAAAUGAAUGCAACCAAAUGUGCCUUUCAACUCUCAUGAAGUGUGAUCAUUGUGGUGAAACUCAUGGCAGACGGGCGAUUUUGUUAAAGCCACUUGCGAAUUUUGUGGCACUGAGAAUUUGACUAAAGAAGGUGCCACUACUUGUGGUUACUUACCCCAAAAUGCUGUUGUUAAAAUUUAUUGUCCAGCAUGUCACAAUUCAGAAGUAGGACCUGAGCAUAGUCUUGCCGAAUACCAUAAUGAAUCUGGCUUGAAAACCAUUCUUCGUAAGGGUGGUCGCACUAUUGCCUUUGGAGGCUGUGUGUUCUUUAUGUUGGUUGCCAUAACAAGUGUGCCUAUUGGGUUCCACGUGCUAGCGCUAACAUAGGUUGUAACCAUACAGGUGUUGUUGGAGAAGGUUCCGAAGGUCUUAAUGACAACCUUCUUGAAAUACUCCAAAAGAGAAAGUCAACAUCAAUAUUGUUGGUGACUUUAAACUUAAUGAAGAGAUCGCCAUUAUUUUGGCACUUCUCUGCUUCCACAAGUGCUUUGUGGAAACUGUGAAAGGUUUGGAUUAUAAAGCAUUCAAACAAAUUGUUGAAUCCUGUGGUAAUUUUAAAGUUACAAAAGGAAAAGCUAAAAAAGGUGCCUGGAAUAUUGGUGAACAGAAAUCAAUACUGAGUCCUCUUUAUGCAUUUGCAUCAGAGGCUGCUCGUGUUGUACGAUCAAUUUUCUCCCGCACUCUUGAAACUGCUCAAAAUUCUGUGCGUGUUUUACAGAAGGCCGCUAUAACAAUACUAGAUGGAAUUUCACAGUAUUCACUGAGACUCAUUGAUGCUAUGAUGUUCACAUCUGAUUUGGCUACUAACAAUCUAGUUGUAAUGGCCUACAUUACAGGUGGUGUUGUUCAGUUGACUUCGCAGUGGCUAACUAACAUCUUUGGCACUGUUUAUGAAAACUCAAACCCGUCCUUGAUUGGCUUGAAGAGAAGUUAAGGAAGGUGUAGAGUUUUAGAGACGGUUGGGAAAUUGUUAAAUUUAUCUCAACCUGUGCUUGUGAAAUUGUCGGUGGACAAAUUGUCACCUGUGCAAAGGAAAUUAAGGAGAGUGUUCAGACAUUCUUUAAGCUUGUAAAUAAAUUUUUGGCUUGUGUGCUGACUCUAUCAUUAUUGGUGGAGCUAAACUUAAAGCCUUGAAUUUAGGUGAAACAUUUGUCACGCACUCAAAGGGAUUGUACAGAAAGUGUGUUAAAUCCAGAGAAGAAACUGGCCUACUCAUGCCUCUAAAAGCCCCAAAAGAAAUUAUUCUUAGAGGGAGAAACACUUCCCACAGAAGUGUUAACAGAGGAAGUUGUCUUGAAAACUGGUGAUUUACAACCAUUAGAACAACCUACUAGUGAAGCUGUUGAAGCUCCAUUGGUUGGUACACCAGUUUGUAUUAACGGGCUUAUGUUGCUCGAAAUCAAAGACACAGAAAAGUACUGUGCCCUUGCACCUAAUAUGAUGGUAACAAACAAUACCUCAUCAAAGGCGGUGCACCAACAAAGGUUACUUUGGUGAUGACACUGUGAUAGAAGUGCAAGGUUACAAGAGUGUGAAUAUCACUUUGAACUUGAUGAAAGGAUUGAUAAAGUACUUAAUGAGAAGUGCUCUGCCUAUACAGUUGAACUUGGUACAGAAGUAAAUGAGUUCGCCUGUGUUGUGGCAGAUGCUGUCAAAAACUUUGCAACCAGUAUCUGAAUUACUUACACCACUGGGCAUUGAUUUAGAUGAGUGGAGUAUGGCUACAUACUACUUAUUUGAUGAGUCUGGUGAGUUUAAAUUGGCUCACAUAUGUAUUGUUCUUCUACCCUCCAGAUGAGGAUGAAGAAGAAGGUGAUUGUGAAGAAGAAGAGUUUGAGCCAUCAUCAAUAUGAGUAUGGUACUGAAGAUGAUUACCAAGGUAAACCUUUGGAAUUUGGUGCCAUCUGCUGCUUUCAACCUGAAGAAGAGCAAGAAGAAGAUUGGUUAGAUGAUGAUAGUCAACAAACUGUUGGUCAACAAGACGGCAGUGAGGACAAUCAGACAACUACUAUUCAAACAAUUGUUGAGGUUCAACCUCAAUUAGAGAUGGAACUUACACCAGUUGUUCAGACUAUUGAAGUGAAUAGUUUUAGUGGUUAUUUAAAACUUACUGACAAUGUAUACAUUAAAAUGCAGACAUUGUGGAAGAAGCUAAAAAGGUAAAACCAACAGUGGUUGUUAAUGCAGCCAAUGUUUACCUUAAACAUGGAGGAGGUGUUGCAGGAGCCUUAAAUAAGGCUACUACAAUGCCAUGCAAGUUGAAUCUGAUGAUUACAUAGCUACUAAUGGACCACUUAAAGUGGUGGUAGUUGUGUUUUAAGCGGACACAAUCUUGCUAAACACUGUCUUCAUGUUGUCGGCCCAAAUGUUAACAAAGGUGAAGACAUUCAACUUCUUAAGAGUGCUUAUGAAAAUUUUAAUCAGCACGAAGUCUACUUGCACCAUUAUUAUCAGCUGGUAUUUUGGUGCUGACCCUAUACAUUCUUAAGAGUUUGUGUAGAUACUGUUCGCACAAAUGUCUACUUAGCUGUCUUUGAUAAAAUCUCUAUGACAAACUUGUUCAAGCUUUUGGAAAUGAAGAGUGAAAAGCAAGUUGAACAAAAGAUCGCUGAGAUUCCUAAAGAGGAAGUUAAGCCAUUUAUAACUGAAAGUAAACCUUCAGUUGAACAGAGAAAACAAGAUGAUAAGAAAAUCAAAGCUUGUGUUGAAGAAGUUACAACAACUCUGGAAGAAACUAAGUUCCACAGAAACUUGUUACUUUAUUGACAUUAAUGGCAAUCUUCAUCCAGAUUCUGCCACUCUUGUUAGUGACAUUGACAUCACUUUCUUAAAGAAAGAUGCUCCAUAUAGUGGGUGAUGUUGUUCAAGAGGGUGUUUUAACUGCUGUGGUUAUACCUACUAAAAGGCUGGUGGCACUGAAAUGCUAGCGAAAGCUUUGAGAAAAGUGCCAACAGACAAUUAUAUCACUUACCCGGGUCAGGGUUUAAAUGGUUACACUGUAGAGGAGGCAAAGACAGUGCUUAAAAGUGUAAAAGUGCCUUUACAUUCUACCAUCUAUUAUCUCUAAUGAGAAGCAAGAAAUUCUUGGAACUGUUUCUUGGAAUUUGCGAGAAAUGCUUGCACAUGCAGAAGAAACACGCAAAUUAAUGCCUGUCUGUGUGGAAACUAAAGCCAUAGUUUCAACUAUACAGCGUAAAUAUAAGGGUAUUAAAAUACAAGAGGGUGUGGUUGAUUAUGGUGCUAGAUUUUACUUUUACACCAGUAAAACAACUGUAGCGUCACUUAUCAACACACUUAACGAUCUAAAUGAAACUCUUGUUACAAUGCCACUUGGCUAUGUAACACAUGGCUUAAAUUUGGAAGAAGCUGCUCGGUAUAUGAGAUCUCAAAGUGCCAGCUACAGUUUUGUUUUCUCCUGAUGCUGUUACAGCGUAUAAUGGUUAUCUUACUUUCUCUAAAACACCUGAAGAACAUUUUAUUGAAACCAUCUCACUUGCUGGUUCCUAUAAAGAUUGGUCCUAUUCUGGACAAUCUACACAACUAGGUAUAGAAUUUCUUAAGAGAGGUGAUAAAAGUGUAUAUUACACUAGUAAUCCUACCACAUUCCUAGAUGGUGAAGUUAUCACCUUUGACAAUUUAAGACACUUUCUUUGAGAGAAGUGAGGACUAUUAAGGUGUUUACAACAGUAGACAACAUUAACCUCCACACGCAAGUUGUGGACAUGUCAAUGACAUAUGGACAACAGUUUGGUCCAACUUAUUUGGAUGGAGCUGAUGUUACUAAAGUAAAACCUCAAAUACUGAAGGUAAAACAUUUUAUGUUUUACCUAAUGAUGACACUCUACGUGUUGAGGCUUUGAGUACUACCACACAACUGAUCCUAGUUUCUGGGUAGGUACAUGUCAGCAUUAAAUACACUAAAAAGUGGAAAUACCCACAAGUUAAUGGUUUAACUUAUUAAAUGGGCAGAUAACAACUGUUAUCUUGCCACUGCUGUUAACACUCCAACAAAUAGAGUUGAAGUUUAAUCCACCUGCUCUACAAGAUGCUUAUUACAGAGCAAGGGCUGGUGAAGCUGCUAACUUUUGUGACUUAUCUUAGCCUACUGUAAUAAGACAGUAGGUGAGUUAGGUGAUGUUAGAGAAACAAUGAGUUACUUGUUUCAACAUGCCAAUUUAGAUUCUUGCAAAAGAGUCUUGAACGUGGUGUGUAAAACUUGUGGACAACAGCAGACAACCCUUAAGGUGUAGAAGCUGUUAUGUACAUGGGCACACUUUCUUAUGAACAAUUUAAGAAAGGUGUUCAGAUACCUUGUACGUGUGGUAAACAAGCUACAAAAUAUCUAGUACAACAGGAGUCACCUUUUGUUAUGAUGUCAGCACCACCUGCUCAGUAUGAACUUAAGCAUGGUACCUUAUUGUAUAGUGAGUACACUGGUAAUUACCAGUGUGGUCACUAUAAACAUAUAACUUUAAAGAAACUUGUAUUGCAUAGACGGUGCUUUACUUACAAAGUCCUCAGAAUACAAAGGUCCUAUUACGGAUGUUUCUACAAAGAAAACAGUUACACAACAACCAUAAACCAGUUACUUAUAAAUUGGAUGGUGUUGUUUGUACAGAAAUUGACCCUAAGUUGGACAAUUAUUAUAAGAAAGACAAUUCUUAUUCACAGAGCAACCAAUUGAUCUUGUACCAAACCAACCAUAUCCAAACGCAAGCUUCGAUAAUUUUAAGUUUGUAUGUGAUAAUAUCAAAUUUGCUGAUGAUUUAAACCAGUUAACUGGUUAUAAGAAACCUGCUUCAAGAGAGCUUAAAGUUACAUUUUCCUGACUUAAAUGGUGAUGUGGUGGCUAUUGAUUAUAAACACUACACACCCUUUUAAGAAAGGAGCUAAAUUGUUACAUAAACCUAUUGUUUGGCAUGUUAACAAUGCAACUAAUAAAGCCACGUAUAAACCAAAUACCUGGUGUAUACGUUGUCUUUGGAGCACAAAACCAGUUGAAACAUCAAAUUCGUUUGAUGUACUGAAGUCAGAGGACGCGCAGGGAAUGGAUAAUCUUGCCUGCGAAGAUCUAAAACCAGUCUCUGAAGAAGUAGUGGAAAAUCCUACCAUACAGAAAGACGUUCUUGAGUGUAAUGUGAAACUACCGAAGUUGUAGGAGACAUUAUACUUAAACCAGCAAAUAAUAGUUUAAAAAUUACAGAAGAGGUUGGCCACACAGAUCUAAUGGCUGCUUAUGUAGACAAUUCUAGUCUUACUAUUAAGAAACCUAAUGAAUUAUCUAGAGUAUUAGGUUUGAAAACCUUGCUACUCUGGUUUAGCUGCUGUUAAUAGUGUCCCUGGAUACUAUAGCUAAUAUGCUAAGCCUAACAAAGUUGUUGUACAAAUGUAACGUGUUUAAACGUGUUGUACUAAUACUUUUCUACUUGUACAAUUUUACUAGAAGUACAAUAAACAUCGACACAUACAAGGUCAAUAGUGCCUAAAUUGACAGGUCUAAGAGACCUAUAUUGACGUCAUGCUGAAUGCAUGACGCAUACAAACCCACCAACAGAGCCUAAAAGGACAAAAGAAGAAGGCUGAUGAAACUCAAGCCUCCAGAGACAGAAGAAACAGCAAACUGUGACUUUUCCUGCUGCAGAUUUGGAUGAUUUUCCAAACAAUUGCAACAAUCCAUGAGCAGUGCUGACUCAACUCAGGCCUAAACUCAUGCAGACCAACAAGGCAGAUGGGCUAUAUAAACGUUUCGCUUUCCGUUUACGAUAUAUAGUCUACUCUUGUGCAGAAUGAAUUCUCGUAACUACAUAGCACAAGUAGAUGUAGUUAACUUUAAUCUCACAUAGCAAUCUUUAAUCAGUGUGUAACAUUAGGGAGGACUUGAAAGAGCCACCACAUUCACCGAGGCCACGCGGAGUACGAUCGAGUGUACAGUGAACAAUGCUAGGGAGAGCUGCCUAUAUGGAAGAGCCCUAAUGUGUAAAAUUAAUUUUAGUAGUGCUAUCCCCAUGUGAUUUUAAUAGCUUCUAGGAGAAUGACAAAAACCUACCCCCACACUCCCAUCACAAUUUAUUCAUAUCCAUAUUCAUACCUACAUCCCCACCAUACACCAUCAAUAACCUACUAACAUCAACUUUAAUAACUUUAUCCUAUUCCACCUGGAUUUGUCACACCUAUGCUAGGAAGUGGCUAAUUUUCCUGGCUGUUAUGCCAGUAACUUUAGCUUGUUUGUGCUUGCUGCUGUCAGAAUAAAUUGGAUCACCGGUGGAAUUGCUAUCGCAAUGGCUUGUCUUGUAGGCUUGAUGUGGCUCAGCUACUUUUGCUUUCAGACUGUUUGCGCGUACGCGUUCCGGUCAUUCAAUCCAGAAACUAACAUUCCAACGUGCCACUCCAGGCACUAUUUUGACCAGACCGCUUCAGAAAGUGAACUCGUAAACGGAGCUGUGAUCCUUUGGACAUCUUCGUAUUGCUAGACACCAUCUAGGACGCUGUGACAUCAAGGACCUGCCUAAAGAAACACUGUUGCUACACGAACGUUCUUAUUACAAAUUGGGAGCUCGCAGCGUGUAGCAGGUGACUCAGGUUUUGCUGCAUACAGUCGCUACAGGAUUGGCAACUAUAAAUUAAACACAGACCAUUCCAGUAGCAGUGACAAUAUUGCUUGCUUGUCACAGUAAGUGACACAGAUGUUCAUCUUUGACUUUCAGGUUACUAUAGCAGAGAUUACUAAUUAUUAUGAGGACUUUUAAAGUUCCAUUUGGAAUCUGAUAACAUCAUAAACCUUAAUUAAAAAUUUAUCUAGUCACUAACUGAGAAUAAAUAUUCUCAAUUAGAUGAAGAGCAACCAAUAGAGAUUGAUUAAACGAACAUGAAAAUUAUUUCUUCUUGGCCUGAUAACACUCGUACUUUGUGAGCUUUAUCACUACCAAGAGUGUGUUAGAGGUACAACAGUACUUUAAAAGAACCUUGCUUCUGGAACAUACCAAGGGCAAUUCACCAUUCAUCCUUAGCUGAUAACAAAUUUGCACUGACUUGCUUCAGCACUCAAUUUGCUUUUGCUUGUCCUGACGGCGUAAAACACGUCUAUCAGUACGUGCCAGAUCAGUUUCACCUAAACUGUUCAUCAGACAAGAGGAAGUCAAGAACUUUACUCUCCAAUUUUUUAUUGUUGCGGCAAUAGUGUUUAUAACACUUUGUACACUCAAAGAAAGACAGAAUGAUUGAACUUUCAUUAAUUGACUUCUAUUUGUGCUUUUAGCCUCUGCUAUUCCUUGUUUUAAUUAUGCUUAUAUCUUUUGUUCCACUUGAACUGCAAGAUCAAUGAAACUUGUCACGCCUAAACGAACAUGAAAUUUCUUGUUCUUUAGGAAUCAUCUACAACUGUAGCUGCAUUUCCAAGAAUGUAGUUACAGUAUGUACUCAACAUCAACCAUAUGUAGUUGAUGACCUGUGUCCUAUUCACUUCUAUUCUAAAUGGUAUUAGAGUAGGAGCUAGAAAAUCAGCACCUUAAUUGAAUUGUGCGUGGAUGAGGCUGGUUCUAUCACCCAUUCAGUACAUCGAUAUGGUAAUUAUACAGUUUCCUGUUUACUUUACAAUUAAUUGCCAGGAACCUAAAUUGGGUAGUCUGUAGUGCGUUGUUCGUUCUAUGAAGACUUUAGAGUAUCAUGACGUUCGUGUUGUUUUAGAUUUCAUCUAAACGAACAAACUAAAAUGUCUGAUAAUGGACCCCAAAAUCAGCGAAUGCACCCCAUACGUUUGGUGGACCUCAGAUUCAACUGGCAGUAACCAGAAUAGAACGCAGUGGGGCGCGAUCAAAACAACGUCGGCCCCAAGGUUUACCCAAUACUGCGCCUGGUUUCCCUCACACCAACAUGGCAAGGAAGACCUUAAAUUCCCCGAGGACAAGGCGUUCCAAUUAACACCAAUAGCAGUCCAGAUGACCAAAUUGUCUACGAAGAGCUACCAGACGAAUUCGUGGUGGUGACGGUAAAUGAAAGAUUCAGUCCAAGAUGGUAUUCUACUACCAAGGAACUGGGCCAGAAGCUGGACUUCCCUAUGGUGCUAACAAAGACGGCAUCAUAUGGGUGCAACUGAGGAGCCUUGAAUACACCAAAAGAUUUGGCACCCAAUCCUGCUAACAAUGCUGCAAUCGUGCUACAACUUCCUCCAAGGAACAACAUUGCCAAAAGGCUUUACGCAGAAGGAGCAGAGGCGGCACAGCCUUCUCGUUCCUCAUCACGUGUCGCAACAGUUUAAGAAAUUCAACCCAGGCAGCAGUAGGGAACUCUCCUGCUAGAAUGACUGGCAAUGGCGGUGAUGCUGCUCUUGCUUUGCUGCUGCUUGACAGAUUGAACCAGCUUGAGAGCAAAAUGUCUGGUAAAGGCCACACAACAAGGCCAAACUGUCACUAAGAAUUGCUGCUGAGGCUUCUAAGCCUCUGGCAAAAACGUACUGCCACUAAAGCAUACAAUGUAACACAAGCUUCGCAGACGUGGUCCAGAACAAACCCAAGAAAUUUUGGGACCAGGAACUAAUCAGACAAGGAACUGAUUACAAACAUUGGCCGCAAAUUGCACAAUUUGCCCCAGCGCUUCAGCGUUCUUCGGAAUGCGCGCAUUGGCAUGGAAGUCACACUCGGGAACGUGGUUGACCUACACAGGUGCCAUCAAAUUGGAUGACAAAGAUCCAAAUAAAGAUCAGUCCUUUGCUGAAUAAGCAUUGACGCAUACAAAACAUUCCCACCAACAGAGCCUAAAAAGGACAAAAAGAAGAAGGCUGAUGAAACUCAAGCCUUACCACAGACAGAAGAAACAGCAAACUGUGACUUUUCCUGCUGCAGAUUUGGAUGAUUUCCAAACAAUUGCAACAAUCCUGAGCAGUGACUCAUCAGGCCUAAACUCAUGCAGACACAGACAGAUGGGCUAUAAACGUUUCGCUUUCCGUUUACGAUAGUCUACUUUGUGCAGAAUGAAUUCUCGUAACAGCACAAGUAGAUGUAGUUAACUUUAAACCUUUAGCAAUUUUAAUGUGUGUAACAUUAGGACUUGAAAGAGCCACAUUUCUAGGCCCGGAGUACGAUCGAGUGUACAGUGAACAAUGGGAGAGCUGCCUAUAUGGAAGAGCCCUAAUGUGUAAAAUUAAUUUUAGUAGUGCUAUCCCAUGAUUUUAAUAGCUUCAGGAGAAUGACAAAAAAAAAAAAAU
>cluster_12 reads=1 total_reads=60
AAGUAUUUGUGAAAAUAGGACCUGAGCUGCACCUGUUGUCUAUGUGAUAGACGUGCCACAUGCUCUCCUUGCUUCAGACUUUAUGCCUGUUGGCAUCAUUCUAUUGGAUUUGAUUACGUCUAUAAUCCGUUUAUGAUUGAUGUUCAACAAUGGGGUUUUACGGGUAACCUACAAAGCAACCAUGAUCUGUAUUGUCAAGUCCAUGGUAAAUGUCCGUAGCUAGUUGUGAUGCAAUCAUGACUAGGUGUCUAGCUGUCCACGAGUGCUUUGUUAAGCGUGUUGACUGGACUAUUGAAUAUCCUAUAAUUGGUGAUGAACUGAAGAUUAAUGCGGCUUGAAGAAAGGUUUAUCUAGUUGUUAAAGCUGCUAUUAGCAGACAAAUCUCCCAGUUCUCACGACUGGUAACCUAAAGCUAUUAAGUGUACCUCAAGCUGAUGUAGAAUGGAAGUUCUAUGAUGCACAGCCUUGUAGUGACAAAGCUUAUAAGCAGAAGAAUUAUUCUAUCUUAUGCCACACAUCUGACAAAUUUCACACAGAUAGUGUAUGCCUAUUUUGGAAUUGCAAUGUCGAUAGAUAUCCUGCUAAUUCCAUUGUUUAGUAUCUGACACUAGAGUGCUAUCUCAUUCUUAUACUUGCCUGGUUGUGAUGGUGGCAGUUCUGUAUGUAAUAAACAUGCAUCCACACCAGCUUUUGAUAAAGUGUCUUUGUUAAUUUAAAACAAUUACCAUUCCUCAUACUUUGACAGUACAGUCUCGCCGGAAAACAAGUAGUGUCAGAUAUAGAUUAUGUACCAUAAAGUCUCGUUCCCGUUAACACGUUGCAGCUAAGGUGGUGCUGUUUGUAGACAUCAUGCUAAUGAGACACAGAUUGUAUCUUCGAUGCUUAUAACAUGAUGAUCUCAGCUGGCUUAGCUUGUGGGUUUACAAACAAUUUGAUACUUAUAACCUCUGGAACACUUUUACAAGACUCAGAGUUUAGAAAAUGUGGCUUUUAAUGCUGUAAAUAAGGGACACUUUGAUGGACAACAGGGUGAAGUACCAGUUUUAUAAUAUCAUUAAUAACACUGUUUACCUAAGUUGAUGGUGUUGAUGUAGAAUUGUUUGAAAAUAAAACAUAUACUACCUGUUACUAAGGAGUCACAUUAAUUGGAAGCCGCAAACACAGUUCAAUUAUUAUAAGAAAAGUUGAUGGUGUUGUCCCAACAAUUACCUGAAACUUACUUUACUCAGAGUAGAAAUUUACAAGAAUUUAAACCCAGGAGUCAAAUGGAAAUUGAUUUCUUAGAAUUAGCUAUGGAUGAAUUCAUUGAACGGUAUAAAUUAGAAGGCUAUGCCUUCGAACAUAUCGUUUACUAGAUUUUAGUCAUAGUCAGUUAGGUGGUUCUCACUACUGAUUGGACUAGCUUAAACGUUUUAAGAAUCACCUUUUGAAUUAGAAAGAUUUUAUUCCUAUGGACAGUACAGUUAAAACUAUUCAUAACAGAUGCAAAACAGGUUCAUCUAAGUGUGUGUGUUUGUUAUUGAUGUUAACUUACUUGAUGAUUCUGUUGAAAUAAUAAAAUCCCAAGAUUUAUCUGUAGUUUCUAAGGUUGUCAAAGUGACUAUUGACUAUACAGAAAUUCUUUAUCUAUGCUUUGGUGUAAAGAUGGCCAUGUAGAAACAUUUUACCCAAAAUUACAAUAUUAGUCAAGAGCGUGGCAACCGGGUGUUGCUAUGCCUAAUCUUACAAAAUGCAAAGAAUGCAACUAGAAAAGUGUGACCUUCAAAAUUAUGGUGAUAGUGCUAACAACCUAAAGGCAUAAUGAUGAAUGUCAAAUAUACUCAACUGUGUCAAUAUUUAAACACAUUAACAUUAGCUGUACCCUAUAAUAUGAGAGUUAUCAUAUCUUGGUGCUGGUUCUGAUAAGUUGCACCAGGUACAGCUGUUUUAAGACAGUGGUUGCCACGGGUACGCUGCUUGUCGAUCAGAUCUUAAUGACUUUGUCUGAUGCAGAUUUCAACUUUGAUUGGUGAUUGUGCAACUGGUACACAGCUAAUAAAUGGGAUCUCAUUAUUAGUGAUAUGUACGACCCUAUAAGACUAAAAAUGGGACAAAAGAAAAUGACUCUAAAGAGGGUUUCACUUACAUUUCUGUGGGUUUAUACAACAAAAGCUAAAUUGGAGGUUUAUCUCUUUUAGUAAAGGUAGACUUAUAAUUAGAGAAAACACAGAGUUGUUAUUACAGUGAUGUUCUUGUUAACAACUAAACGAACAAUGUUUGUUUUUGUUUCUAUUGCCACUUAGUCUUAGUCGGUGUGUUAAUCUUACAACCAGAACUCAAUUACCCCUGCAUCACUAAUUUCUUUACACACGUGGUGUUUCUAUUACCCUGACAAAGUUUCUCAGAUCCUCAGUUUACAUUCAACUCAGGACUGUCUUACCUUUUUCCAAUGUUACUUGGUUCCGCUAUACAUGUCUUGGGACCAAUGGUACUAAGAGGUUUGAUCCUGUCCUACCACUCUAAUGAUGGUGUUUAUUUUGCCACUAGAAGUCUAACAUCAAUUGAAGAGGCUGGAUUUUGGUACUACUUUAGAUUCGAAGACCCAGUCCUACUUAUUGUUAAUAACGCUGUAUUGUUAUUAAAGUCUGUGAAUUCAAUUUUGUAAUGAUCCAUUUUUUUCAAGUGUUUAUUACCACAAAACAACAAAAGUUGGAUGGAAAGUGAGUUCAGAGUUUAUCUAGUGCGAAUAAUUGUCACUUUUGAAUAUGUCUCAGCCUUUUCUUAUGGACCUUGAAGGAAAAACAGGUAAUUUCAAAAAAAAUCUUAGGGAAUCUGUGUUUUAAGAAUAUUGAUGGUUAUUUAAAAUAACUCUAAGCACACGCCUAUUAAUUUAGUGCGUGAUCUCCCUCAGGUUUUUCGGCUUAAGAACCAUUGUAGAUUUGCCAAUAGGUUCAUACCAUAGGUUUCAAACUUUACUUGCUUUACAUAGACGUUAUUUGACUCCAUUGGUGAUCCUCAGGUUGACAGCUGGUGCUGCUGGUCACUUAUUAUGUGGGUUAUCUUCAACCAAGGACUUUUCUAUUAAAUAAUGAAAAUAGGAACCAUUACAGAUGCUGUAGACUGUGCACUUGACCCUUUCUACCUCAGAAACAAGUGUCGCCGAAACCUCAAAGCAGAAAAAGGAAUUUACUUUAUCCAAACUACCUAAACUUAGAGUCCCCAACCAACAGAAUCUCUAUUGUUAGAUCCUACCCCUAAUAUUCCACAAACUUGUGCCCUUUCUGGUGAAGAUACCUCAACGCCACCAGAUCUGCAUCUGUUCUAAUGCUUGGAACAGAAGAGAAUCAGCAACUGUGUUGCUGAUUAUUCUGUCCUAUAUAAAUCACCGCAUCAUCCACUCUAAGUGUUAUGGAGUGUCUCCUCUACUAAAUUAAAUGAUUUCUGUUUUACUAAUGUCUAUAUGCAGAUUCAUCUGUAAUUGGGAGUGAUGAAGUCAGACAAAUCGCUCCAGGAGGGCAAACUGGAAAGAUUGCUGAUUAUAAUUAUAAAUUACCAGAUGAUUUACAGGCUGCGUUAUAGCUUGGAAUUCUAACAAUCUCUGAUUCUAAGGUUGGUGGUAAUUAUAAUUCCUUGUAUAGAUUGUUGGGAAGUCUAAUCUCAAACCUUUUAGAGAGAUUUCAACUGAAAUCUAUCAGGCCGGUUGACACUUGUAAUGGUGUUGAAGGUUUAAUUGCAUUUUCUACAAUCAUAUGGUUUUCCAACCCACUAAUGGUGUUGAAUACCAACCAUACAGAGUAGUAGUACUUUUUGAACUUCUACAUGCUCCUGGUAACUGGCUCUGUGGACCUAAAGUCUACUAAUUUGGUUAAAACAGCGUCGUGUCAAUUUCAACUUCAAUGGUUUAACAGGCACAGGUGUCUUACUGAGUCUAAACAAAAGUUUUGCCACCAACAAUUUGGCAGAGAGAGACAUUGCUGACACUGAUGCUGUCCGUGAUCCACAGACACUUUGAGAUUUUGACAUUACACACACAUGUUUCUUUUGGUGGUGUCAGUGUUAUAACACCAGGAACAAUACUUCACAACCAGGUUGCUGUCUUAUCUCAGGAUGUUAACUGCACAGUCCCUGUUGCUAUUCAUGCAGAUAUUUACUCCAUUUGGCGUGUUUAUCUUCUACGGUUUUAAUGUUUUCAAACACACUGCAGGCUGUUUAAUGGGGGCUGAACAUGUCACAACAACUCAUCAGUGACAUACCCAUUGGUGCAGGUAUAUGCGCUGUCAUCAGACUCAGACUAAUUUCCUCAGCGGGCACGUAGUGUAGCUAGUCAAUCCAUCAUUGCCUACAUAUGUCACUUGGUGCAGAAAUCACUAGUUGCUUACUCUAAUAACUAUUGCCAUACCCACAAAUUUUACUAUUAGUGUUCUCCACAGAAAUUCUACCAGUGUAUGACCAAGACAUCAGUAGAUUGUACAAUGUCUACUUGUGGUGAUUCAACUGAAUGCAGCAAUCUUUGUUGCAAUAUGGCAGUUUUGUUCAAUUAAACCGUGCUCAACUGGAAUAGCUGUUGAACAAGACAAAACACCCAGAAGUUUUUGCACAAGUCAAACAAAUUUACAAACACCAAUCAAAAGAUUUUGGUGGUUUUAAUCUUUCACAAAUAUUACCAGAUCCAUCAAAACCAAGCGAGAGGUCAUUUAUUGAAGAUUUACUUUCAACAAGUGACACUUUGCAGAUGCUGGCUUCAUCAAACAAUAUUAUGAUCGCUCUGGGGUGAUUGCUGCUAGAGACCUCAUCUGUGCACAAAAGUUUAACGGCCUUACUGUUUUGCCUUUUGCUACAGAUGAAAUGAUUGCUUCCAAUACACUUCUGCACUGUUAGCGGGUACAAUCACUUCUGGUUGGACCUUUUGGUGCAGGUGCUGCGUUACAAAUACCAUCUGCUAUGCAAAUGGCUUAUAGGUUUAAUGGUAUUGGAGUUACACAGAAUGGCUUCUCUCUAUGAGAACCAAAAUUGAUUGCCAACCAAUUUAAUAGUGCUAUUGGCAAAAAUCAAGACUUUCACUUUACCACAGCAAGUGCACAUUUGGGGAAUCAAGAUGUGGUCUUAUAACCAAAAUGUACAAGCUUUAAACACGCUUGUUAAACAACACUAAUCCAAUUCAUGGUGCAAUUCAAGUGUUUUAAAUGAUAUCCUUUCACGUCUUGACAAAGUUGAGGCUGAAGUGCAAAUUGAUAGGUUGACUUCAGGCAGACUUCAAAGUUUGCAGACAACGUGACUCAACAAUUAAUUAGAGCUGCAGAAAUCAGAGCUUUGCUAAUCUUGCUGCUACUAAAUGUCAGAGUGUGUACUUGGACAAUCAAAAAGUUGAUUUGUGGAAAGGCUAUCAUUUAUGUCCUUCCCUCAGUCAGCACCUUUGGUGUAGUUUCACUGCAUGUGACUUAUGUGUCCCUGCACGAGAAAGAACUUUCACAACUGCUCCUGCCAUUCGGUCAUGAUGGAAAAGCACACUUUCCGUGAAGGUGUCUUGUUUCAAAUCGGCACACUGGUUUGUAUCAAGGAAUUCUUAUGAACCACACUAUACCUUCCCAGGUAACAAACCAACCAACUUCGAUUUCUUGUAGAUCUGUUCUCUAAACGAACUUUAAAAUCUGUGUGGCUGUCACUCGGCUGCAUGCUUAGUGCACUCACGCAGUAUAAUUAAUAACUAAUUACUGUCGUUGACAGGACACGAGUAACUCUCAUAUUUGCAGGCUGCUUACGGUUCGUCCGUGUUGCAGCCGAUCAUCAGCACAUCUAGGUUUCGUCCGGGUGUGACCGAAAGGUAAGAUGGAGAGCCUUGUCCCUGGUUUAACGAGAAAACACACGUCCAACUUCAGUUUGCCUGUUUUACAGGUUCGCGACGUGCUCGUACGUGGCUUUGGAGACUCCGUGGAGGAGGUCUUAUCAGAGGCACGUCAACAUCUUAAAGAUGGCACUUGUGGCUUAGUAGAAGUUGAAAAAGGCGUUUUGCCUCAACUUGAACAGCCCUAUGUGUUCAUCAAACGUUCGGAUGCUCGAACUGCACCUCAUGGUCAUGUUAUGGUUGAGCUGGUAGCAGAACUCGAAGGCAUUCAGUACGGUCGUAGUGGUGAGACACUGGUGUCCUUGUCCCUCAUGUGGGCGAAAUACCAGUGGCUUACCGCAAGGUUCUUCUUCGUAAGAACGGUAAUAAAGGAGCUGGUGGCCAUAGUUACGGCGCCGAUCUAAAGUCAUUUGACUUAGGCGACGAGCUUGGCACUGAUCCUUAUGAAGAUUUCAAGAAACUGGAACACUAAACAUAGCAGUGGUGUUACCCGUGAACUCAUGCGUGAGCUUAACGGAGGGGCAUACACUCGCUAUGUCGAUAACAACUUGUGGCCCUGAUGGCUACCCUCUUGAGUGCAUUAAAGACCUUCUAGCACGUGCUGGUAAAGCUCAUGCACUUUGUCCGAACAACUGGACUUUAUUGACACUAAGAGGGUGUAUACUGCUGCCGUGAACAUGAGCAUGAAAUUGCUUGGUACACGGAACGUUCUGAAAAGAGCUAUGAAUUGCAGACACCUUUUGAAAUUAAAUUGGCAAAGAAAUUUGACACCUUCAAUGGGAAUGUCCAAAUUUUGUAUUUCCCUUAAAUUCCAUAAUCAAGACUAUUCAACCAAGGGUUGAAAAGAAAAAGCUUGAUGGCUUUAUGGGUAGAAUUCGAUCUGUCUAUCCAGUUGCGUCACCAAAUGAAUGCAACCAAAUGUGCCUUCAACUCUCAUGAAGUGUGAUCAUUGUGGUGAAACUUCAUGGCAGACGGGCGAUUUUGUUAAAGCCACUUGCGAAUUUGUGGCACUGAGAAUUUGACUAAAGAAGGUGCCACUACUUGUGGUUACUUACCCCAAAAUGCUGUUGUUAAAAUUUAUUGUCCAGCAUGUCACAAUUCAGAAGUAGGACCUGAGCAUAGUCUUGCCGAAUACCAUAAUGAAUCUGGCUUGAAAACCAUUUUCGUAAGGGUGGUCGCACUAUUGCCUUUGGAGGCUGUGUUGUUCUUAUGUUGGUUGCCAUACAAGUGUGCCUAUUGGGUUCCACGUGCUAGCGCUAACAUAGGUUGUAACCAUACAGGUGUUGUUGGAGAAGGUUCCGAAGGUCUUAAUGACAACCUUCUUGAAAUACUCCAAAAGAGAAAGUCAACAUCAAUAUUGUUGGUGACUUUAAACUUAAUGAAGAGAUCGCCAUUAUUUUGGCAUCUUUGCUUCCACAAGUGCUUUUGUGGAAACUGUGAAAGGUUUGGAUUAUAAAGCAUUCAAACAAAUUGUUGAAUCCUGUGGUAAUUUUAAAGUUACAAAAGGAAAAGCUAAAAAGGUGCCUGGAAUAUUGGUGAACAGAAAUCAAUACUGAGUCCUCUUUAUGCAUUUGCAUCAGAGGCUGCUCGUGUUGUACGAUCAAUUUUCUCCCGCACUCUUGAAACUGCUCAAAAUCUGUGCGUGUUUUACAGAAGGCCGCUAUAACAAUACUAGAUGGAAUUUCACAGUAUUCACUGAGACUCAUUGAUGCUAUGAUGUUCACAUCUGAUUUGGCUACUAACAAUCUAGUUGUAAUGGCCUACAUUACAGGUGGUGUUGUUCAGUUGACUUCGCAGUGGCUAACUAACAUCUUUGGCACUGUUUAUGAAAACUCAAACCCGUCCUUGAUUGGCUUGAAGAGAAGUUAAGGAAGGUGUAGGUUUUAGAGACGGUUGGGAAAUUGUUAAAUUUAUCUCAACCUGUGCUUGUGAAAUUGUCGGUGGACAAAUUGUCACCUGUGCAAAGGAAAUUAAGGAGAGUGUUCAGACAUUCUUUAAGCUUGUAAUAAAUUUUUGGCUUUGUUGCUGACUCUAUCAUUAUUGGUGGAGCUAAACUUAAAGCCUUGAAUUUAGGUGAAACAUUUGUCACGCACUCAAAGGGAUUGUACAGAAAGUGUGUUAAAUCCAGAGAAGAAACUGGCCUACUCAUGCCUUAAAGCCCCAAAGAAAUUAUUUUUAGGGAGAAACACUUCCCACAGAAGUGUUAACAGAGGAAGUUGUCUUGAAACUGGUGAUUUACAACAUUAGAACAACCUACUAGUGAAGCUGUUGAAGCUCCAUUGGUUGGUACACCAGUUUGUAUUAACGGGCUUAUGUUGCUCGAAAUCAAAGACACAGAAAAGUACUGUGCCCUUGCACCUAAUAUGAUGGUAACAAACAAUCCUCUAAUCAAAGGCGGUGCACCAACAAAGGUUACUUUGGUGAUGACACUGUGAUAGAAGUGCAAGGUUACAAGAGUGUGAAUAUCACUUUUGAACUUGAUGAAAGGAUUGAUAUAGUACUUAAUGAGAAGUGCCUGCCUAUACAGUUGAACUGGUACAGAAGUAAAUGAGUUCGCCUGUGUUGUGCAGAUGCUGUCAUAAAACUCUGCAACAGUAUCUGAAUUUUACACCACUGGCAUUGAUUUAGAUGAGUGAGUAUGGCUACAUACUACUUAUUUGAUGAGUCUGGUGAGUAUAAAUUGGCUUCAUUGUAUUGUUCUUCUGCUUCCAGAUGAGGAUGAAGAAGAAGGUGAUUGUGAAGAAUUUACCAUACAAUUAAUUGUCAGGAUCAUACAAAGGGAACCUUUGUAGUGCGUUGCUCGUUCUUGAAGAAGAGCAUGAAGUAGAUUGUUUAGAGUUGAUUAAACGAACAAAGUAAAUGUCUCUGAUAAUGGACCCAAGACAGCGAAAUGCACCCAAUUGUUUGGUGGACCCUAGAUUCAACUGGCAGUAACCAGAAUGAGUAACGCGGUGGGCGCGAUCUAAAACGUCUGCCCAAGGUUUACCCAAUAAUACUGCGUGUAGUUCAACGCUCUACACAUUGGCAAGGAAGACCUUAAAUUUCCUCGAGGACAAGGCGUUCCAAUUAACACCAAUAACAGUCCAGAUGACCAAAUUGGCUACUACCGAAGAGCUACCAGACGAAUUCGUGGUGGUGACGGUAAAUGAAAGAUCAGUCCAAGAUGGUAUUCUACUACCUAGGAACUGGGCCAGAAGCUGGACUUCCUAUGGUGCUAACAAAGACGGCAUAAGGGUUGCAUGAGGCUUAUACACCAAAAGAUCUGCCCCGAAUCCUGCUAACAAUGCUGCAAUGUGCUACAUUCCAAGGAACAAUAUUGCCAAAGGCUUUAUGCAGAAGGAGAGAGGCGGCAGUCAAGUUCUCGUUCCUCAUCACGUAGUCGCAACAGUUUAAGAAUUCAACUCCAGGCAGCAGUAGGGAACUUCUCCUGCUAGAAUGGCUGGCAAUGGCGGUGAUGCUGCUCUUGCUUUGCUGCUGCUUGACAGAUUGAACCAGCUUGAGAGCAAAAUGUCUGGUAAAGGCCAACAACAACAAGGCCAAACUGUCACUAAGAAUUGCUGCUGAGGCUUUAAGAAGCUCGGCAAAACGUACUGCCACUAAAGCAUACAAUGUAACACAAGCUUCGGCAGACGUGGUCCAGAACAAACCCAAGGAAAUUUUGGGGACCAGGAACUAAUCAGACAAGGAACUGAUUACAAACAUUGGCCGCAAAUUGCACAAUUUGCCCCAGCGCUUCAGCGUUUUCGGAAUGUCGCGCAUUGGCAUGGAAGUCACACUUCGGGAACGUGGUUGACCUACACAGGUGCCAUCAAAUUGGAUGACAAAGAUCCAAAUUCAAAGAUCAAGUCAUUUGCUGAAUAAGCAUUGACGCAUACAAAACAUUCCCACCAACAGAGCCUAAAAAGGACAAAAAGAAGAAGGCUGAUGAAACUCAAGCCUCGCAGAGACAGAAGAAACAGCAAACUGUGACUUUUUCCUGCUGCAGAUUUGGAUGAUUUUCCAAACAAUUGCAACAAUCCAUGAGCAGUGCUGACUCAACUCAGGCCUAAACUCAUGCAGACAUCAAGGCAGAUGGGCUAUAUAAACGUUUCGCUUUCCGUUUACGAUAUAGUCUACUUUGUGCAGAAUGAAUUCUCGUAACUACAUAGCACAAGUAGAUGUAGUUAACUUUAAUCUCCUAGCAAUCUUUAAUCAGUGUGUAACAUUAGGGAGGACUUGAAAGAGCCACCACAUUUCACCGAGGCCACGCGGAGUACGAUCGAGUGUACAGUGAACAAUGCUAGGGAGAGCUGCCUAUAUGGAAGAGCCCUAAUGUGUAAAAUUAAUUUUAGUAGUGCUAUCCCAUGUGAUUUUAAUAGCUUUUAGGAGAAUGACAAAAUCCCCUCCACCCCAUCACAUCCCACCAUCAUCCAUAUCAUACAUCACAUCCCACCCCAACCCACAUCCUCAUAACACAAAUACUCCAUUCAACCUCU
>cluster_13 reads=1 total_reads=66
CUUUUUUUCAUUUUUCAUUUCAUCAUUUUUCAUUUUUCAUUUUAUCAUCAUUUCAUUUUAUCAUUCUACCCAGAUACCUUCCCAGGUAACAAACCAACCAUUUCGAUCUUUGUAGAUCUGUCUCUAAACGACUAAAAUCUGUGUAGCUGCACUGCUGCAUGCUUAGUGACUACCAGUAAAUAAUAACUAAUUGUCGUUGACAGGACACGAGUAACUCGUCUAUCCUGCAGGCUGCUUACGGUUCGUCCACGCAACCGCCGAUCAUCAGCACAACUAGGUUCGUCCGGGUGUGACCGAAAGGUAAGAUGGAGAGCCUUGUCCUGGUUCAACGAGAAACACACGUCCAACUAGAUUCUGCCUGUUUACAGGUUCGCGACGUGCCGUCGUGGCUUUGGAGACCCCGUGGAGGAGGUCAUCAGAGGCACGUCAACAUUAAAGAUGGCAUGUGGCUUAGUAGAAGUUGAAAAAGGCGUUUGCCUCAACUUGAACAGCCCUAUGUGACAUCAAACGUUCGGAUGCUCGAACUGCACCUCAUGGUCAUGUUAUGGUUGAGCUGGUAGCAGAACUAAGGCAUCAGUACAGUCGUAGUGGUGAGACAUUGGUGUCCCUGUCCCGUGGGCGAAAUACCAGUGGCUUCCGCAAGGUUCUUCUCGUAAGAACGGUAAUAAAGGAGCUGGUGGCCAAGUUACGGCGCCGAUCUAAAGUCAUUUGACUCGACGAGCUGCCACUGAUCCUUAUGAAGAUUUUCAAGAAACUGAACCUAAACAUAGCAGUGGUGCUACCGUGAACUCGCGUGAGCUUAACAGAGGGCAUACACUCGCUAUGUCGAUAAUCUCUGUGGCCCUGAUGGCUACCCUCUGAGUGCUAAAGACCUCUAGCACUUGCUGGUAAAGCUAUGCACUUUGUCCGAACAACUGACUUAUUGACUAAGAGGUUGAUACUGCUGCCGUGAACAUGAGCAUGAAAUUGCUUGGUACACGGAACGUUUGAAAAGAGCUAUGAAUUGCAGACACCUUUGAAAUUAAAUUGGCAAAGAAAUUUUGACUUCAAUGGGGAAUGUCCAAAUUUGUAUUUCCCUUAAAUUCAUAAUCUAGACUAUUCAACCAAGGGUUGAAAAGAAAAAGCUGAUGGCUCAUGAGGUAGAAUUCGAUUGUCUCCAGUUGCGUCACCAAAUGAAUGCAACCAAAUGUGCCUUCAACUACAUGAAGUGUGAUCAUUGUGGUGAAACUCUGGCAGACGGGCGAUUUUGUUAAAGCCACUUGCGAAUUUGUGGCACUGAGAAUCUGACUAAAGAAGGUGCCACUACUUGUGGUUACUUACCCCAAAUGCUGUUGUUAAAAUUUAUUCCAGCAUGUCACAAUCAGAAGUAGGACCUGAGCAUAGUCUGCCGAAUACCAUAAUGAAUCUGGCUUGAAAACCAUUCUCGUAAGGGUGGUCGCACUAUUGCCUUGAGGCUGUGUUCUUUUAUGUUGGUUGCCAACCAGUGUGCCUAUUGGGUUCCACGUGCUAGCGCUAACAUAGGUUGUAACCAUACAGGUGUUGUUGGAGAAGGUUCGAAGGUCUAAUGACAACCUUCUUGAAAUACUCCAAAAGAGAAAGUCAACAUCAAUAUUGUUGGUGACUUUAAACUUAAUGAAGAGAUCGCCAUUAUUUUGGCAUCUUUGCUUUCCACAAGUGCUUUGUGGAAACUGUGAAAGGUUUGGAUUAUAAAGCAUUCAAACAAAUUGUUGAAUCCUGUGGUAAUUUAAAGUUACAAAGGAAAAGCUAAAAAGGUGCCUGGAAUAUUGGUGAACAGAAAUCAAUACUGAGUCCUCUUCUAUGCAUUUGCAUCAGAGGCUGCUCGUGUUGUACGAUCAAUUUCUCCCGCACUUGAAACUGCUCAAAAUCUGUGCGUGUUUACAGAAGGCCGCUAUAACAAUACUAGAUGGAAUUCACAGUAUUCUGAGACUCUGAUGCUAUGAUGUUCACAUCUGAUUUGGCUAACAAUCUAGUUGUAAUGGCCUACUACAGGUGGUGUUGUUCAGUUGACUUCGCAGUGGCUACUAACAUCUUUGGCACUGUUUAUGAAAUUCAAACCCGUCCUUGAUUGGCUUGAAGAGAAGUUAAGGAAGGUGUAGAGUUUAGAGACGGUUGGGAAAUUGUUAAAUUUAUCUCAACCUGUGCUUGUGAAAUUGUCGGUGGACAAAUUGUCACCUGUGCAAAGGAAAUUAAGGAGAGUGUUCAGACAUUCUUUAAGCUUGUAAAUAAAUUUUUGGCUGUGUGCUGACUCUAUCAUUAUUGGUGGAGCUAAACUUAAAGCCUUGAAUUUAGGUGAAACAUUUGUCACGCACUCAAAGGGAUUGUACAGAAAGUGUGUUAAAUCCAGAGAAGAAACUGGCCUACUCAUGCCUUAAAAGCCCAAAAGAAAUUAUCUUUAGAGGGAGAAACCACCCACAGAAGUGUACAGAGGAAGUUGUCUUGAAACUGGUGAUUUACACAUUAGAACAACCUACUAGUGAAGCUGUUGAAGCUCCAUUGGUUGGUACACCAGUUUGUAUUAACGGGCUUAUGUUGCUCGAAAUCAAAGACACAGAAAAGUACUGUGCCCUUGCACCUAAUAUGAUGGUAACAAACAAUACCUUCACAUCAAAGGCGGUGCACCAACAAAGGUUACUUUGGUGAUGACACUGUGAUAGAAGUGCAAGGUUACAAGAGUGUGAAUAUCACUUUGAACUUGAUGAAAGGAUUGAUAAAGUACUAAUGAGAAGUGCUCUGCCUAUACAGUUGAACACGGUACAGAAGUAAAUGAGUUCGCCUGUGUUGUGGCAGAUGCUGUCAUAAAAACUUUGCAACCAGUAUCUGAAUUACUUACACCACUGGGCAUUGAUUUAGAUGAGUGGAGUAUGGCUACAACUAUUAUUUGAUGAGUCUGGUGAGUUUAAAUUGGCUUCUUAUGUAUUGUUUCUCUACCCCCAGAUGAGGAUGAAGAAGAAGGUGAUUGUGAAGAAGAAGAGUUUGAGCCAUCAUUCAAUAUGAGUAUGGUACUGAAGAUGAUUACCAAGGUAAACCUUUGGAAUUGGUGCCUCUUCUGCUGCUUUCAACCUGAAGAAGAGCAAGAAGAAGAUUGGUUAGAUGAUGAUAGUCAACAAACUGUUGGUCAACAAGACGGCAGUGAGGACAAUCAGACAACUACUAUUCAAACCAAUUGUUGAGGUUCAACCUCAAUUAGAGAUGGAACUUACACCAGUUGUUCAGACUAUUGAAGUGAAUAGUUUAGUGGUUAUUUAAAACUUACUGACAAUGUAUACUUAAAAUGCAGACAUUGUGGAAGAAGCUAAAAGGAAACCAACAGUGGUUGUUAAUGCAGCCAAUGUUUCCUUAAACAAGGAGGUUGCAGGAGCCUUAAAUAAGGCUACUAACAAUGCCAUGCAAGUUGAAUCUGAUGAUUCUUUAAUGGACUUAAGUGGUGGUAGUUGUGUUUAAGCGGACACAAUUGCUAAACACUGUCUUGUUGUCGCCCAAUGUUAACAAAGGUGAAGACAUUUAUUUAAGAGUGCUUAUGAAAAUUUUAAUCAGCACUGAGUCUACUUGCACCAUAUUAUCAGCUGGUAUUUUGGUGCUGACCCUAUCAUUUUAAGAGUUUGUGUAGAUACUGUCGCCAAAUGUCUACUUAGCUGUCUUUGAUAAAAAUCUAUGACAAACUGUUAAGCUUUGGAAAUGAAGAGUGAAAAGCAAGUUGAACAAAGAUCGCUGAGAUUCCUAAAGAGGAAGUUAAGCCAUUUAUAACUGAAGUAAACCUCAGUUGAACAGAGAAACAAGAUGAUAAGAAAUCAAGCUUGUGUUGAAGUUACAACAACUCUGGAAGAAACUAAGUUCCACAGAAACUGUUACUUUAUAUUGACAUUAAUGGCAAUCUCAUCCAGAUUCUGCCACUUGUUAGUGACAUUGACACACUCUAAAGAAGAUGCUCCAUUAGUGGGUGAUGUUGUCAAGAGGGUGUCUAACUGCUGUGUUAUACCUAAAGGCUGGUGGCACUGAAAUGCUAGCGAAAGCUCAGAAAAGUGCCACAGACAAUUAUAUAACUUACCCGGGUCAGGGUUAAAUGGUUACACUGUAGAGGAGGCAAAGACAGUGCUUAAAAGUGUAAAAGUGCCUUCAUCUACCAUUUAUUAUCUAAUGAGAAGCAAGAAAUUUGGAACUGUUUUGGAAUUUGCGAGAAUGCUUGCACAUGCAGAAGAAACACGCAAAUUAAUGCCUGUCUGUGUGGGAAACUAAAGCCAUAGUUCAACUAUACAGCGUAAUAUAAGGUAUUAAAACAAGAGGGUGUGGUUGAUUAUGGUGCUAGAUUUUACUUUACCCAGUAAAACAACUGUAGCGUCUUAUCAACACACUAACGAUCUAAAUGAAACUCUGUUACAAUGCCACUUGGCUAUGUAACAAUGGCUUAAAUUGGGAAGCUGCUCGGUAUAUGAGAUCUCAAAGUGCCAGCUACAGUUUGUUUUUCCCUGAUGUGUUACAGCGUAUAAUGGUUAUCUACUUCUAAACACCUGAAGAACAUUUUAUUGAAACCAUCUCACUUGCUGGUUCCUAUAAAGAUUGGUCUAUUGGACAAUCUACACUAGGUAUAGAAUUUAAGAGAGGUGAUAAAAGUGUAUAUUACACUAGUAAUCCUACCACAUUCCUAGAUGGUGAGUUAUCACCUUUGACAAUUUUAAGACACUUCUCUUGAGAGAAGUGAGGACUAUUAAGGUGUUUACACAGUAGACAACAUUAACCUCCACACGCAAGUUGUGGACAUGUCAAUGACAUAUGGACAACAGUUUGGUCCAACUUAUUUGGAUGGAGCUGAUGUUACUAAAGUAAAACCUCAAUACAUGAAGGUAAAACAUUUUAUGUUUUACCUAAUGAUGACACUCUACGUGUUGAGGCUUUGAGUACUCCACACAACUGAUCCAAGUUUAGGUAGGUACAUGUCAGCAUUAAUCACCUAAAAGUGGAAAUACCCACAAGUUAAUGGUUUAACUUAUUAAAUGGGCAGAUAACAACUGUUAUCUUGCCACUGCUGUUAACACUCCAACAAAUAGAGUUGAAGUUUUAAUCCACCUGCUCUACAAGAUGCUUAUUCAGAGCAAGGGCUGGUGAAGCUGCUAACUUUGUGCUUAUCUUAGCCUACUGUAAUAAGACAGUAGGUGAGUUAGGUGAUGUUAGAGAAACAAUGAGUUACUUGUUUCAACAUGCCAAUUUAGAUUCUGCAAAGAGUCUUGAACGUGGUGUGUAAAACUUGUGGACAACAGCAGACAACCUUAAGGGUGUAGAAGCUGUUAUGUACAUGGGCACACUUUCUUAUGAACAAUUUAAGAAAGGUGUUCAGAUACCUUGUACGUGUGGUAAACAAGCUACAAAAUAUCAGUACAACAGUCACCUUUGUUAUGAUGUCAGCACCACCUGCUCAGUAUGAACUUAAGCAUGGUUUACACUAUUGUAGUGAGUACACUGGUAAUUACCAGUGUGGUCACUAUAAACAUAUAACUUUAAAGAAACUUGUAUUGCAUAGACGGUGCUUACUUACAAAGUCCAGAAUACAAAGGUCCUAUUACGGAUGUUUUCAAAAGAAAACAGUACAACAACCAAACCAGUUACUUAAAAUUGGAUGGUGUUGUUUGUACAGAAUUGACCCUAAGUUGGACAAUUAUUAUAAGAAAGACAAUUCUUAUUUCACAGAGCAACCAAUUGAUUUGUACCAAACCAACCAUCCAAACGCAAGCUCGAUAAUUUAAGUUUGUAUGUGAUAAUAUCAAAUUUGCUGAUGAUUUAAACCAGUUAACUGGUUAUAAGAAACCUGCUUCAAGAGAGCUUAAAGUUACAUUUUCCUGACUUAAAUGGUGAUGUGGUGGCUAUUGAUUAUAAACACACCCUUUAGAAAGGAGCUAAAUUGUUACAAACCUAUUGUUUGGCAUGUUAACAAUGCAACUAAUAAAGCCACGUAUAAACCAAAUACCUGGUGUAUACGUUGUCUUUGGAGCACAAAACCAGUUGAAACAUCAAAUCGUUUGAUGUACUGAAGUCAGAGGACGCGCAGGGAAUGGAUAAUCUUGCCUGCGAAGAUCUAAAACCAGUCUCUGAAGAAGUAGUGGAAAAUCCUACCAUACAGAAAGACGUUCUUGAGUGUAAUGUGAAAACUUCCGAAGUUGUAGGAGACAUUAUACUUAAACCAGCAAAUAAUAGUUUAAAAAUUACAGAAGAGGUUGGCCACACAGAUCUAAUGGCUGCUUAUGUAGACAAUCUCUAGUCUUACUAUUAAGAAACCUAAUGAAUUAUCUAGAGUAUUAGGUUUGAAAACCCUUAAUACUCAUGGUUUAGCUGCUGUUAAUAGUGUCCCUUGGGAUACUAUAGCUAAUUAUGCUAAGCCUUUUUUAACAAAGUUGUUAGUACAACUAUAGGUUACACACGGUGUUUAAACCGUGUUUGUACUAAUUAUAUGCCUUAUUUCUUUACUUUAUUGCUACAAUUGUGUACUUUUACUAGAAGUACAAAUUCUAGAAUUAAAGCAUCUAUGCCGACACUAUAGCAAAGAAUACUGUUAAGAGUGUGUAAAUUUUGUCUAGAGGCUUCAUUUAAUUAUUUGAAGUCACCUAAUUUUUAAACUGAUAAAUAUUAUAAUUUGGUUUUUACUAUUAAGUGUUUGCCUAGGUUUUAAUCUACUCAACCGCUGCUCUAGGUGUUUUAAUGUCUAAUUUAGGCAUGCUCUUACUGUCUGGUUACAGAGAAGGCUAUUUGAACUACUAAUGUCCUAUUGCAACCUACUGUACUGGUUCUAUACCUUGUAGUGUUUGUCUUAGUGGUUUAGAUUUUAGACACCUAUCCUCUUUAGAAACUAUACAAUUACCAUUUCAUCUUUAAAUGGGAUUUAACUGCUUGGCUUAGUUGCAGAGUGGUUUUGGCAUAUAUUUUCAUAGGUUUUCUAUGUACUGGAUUGGCUGCAAUCAUGCAAUUGUUUUCAGCUAUUUUGCAGUACAUUUAUUAGUAAUUCUUGGCUUAUGUGGUUAAUAAUUAAUCUGUACAAAUGGCCCCGAUUCUCAGCUAUGGUUAGAUGCAUUCUUUGCAUCAUUUAUUAUGUAUGGAAAAGUUAUGUGCAUGUUGUAGACGGUUGUAAUUCAUCACUUGUAUGAUGUGUUACAAACGUAAUAGACAACAAGAGUCGAAUGUACAACUAUUGUUAUGGUGUUGAAGGUCCUUUAUGUCUAUGCUAAUGGAGGUAAAGGCUUUGCAAAUACACAAUUGGAAUUGUGUAAUUGUGAUACAUUUGUGCUGGUAGUACAUUUAUUAGUGAUGAAGUUGCGAGAGACUUGUCUACAGUUUAAAAGACCAAUAAAAACCUACUGACCAUUCUCUAAGCUGGUCAAAAGACUUAUGAAAGACAUUCUCCAUUGUUACUAGACAAAGAGCUAUAACACUAAGGUCAUUGCCUAUUAAUGUUAUAGUUUUGAUGGUAAUCAAAUGUGAAGAAUCAUCUGCAAAUCAGCGUCUGUUUACUACAGUCAGCUUAUGUGUCAACCUAUCGUCUAGAUAGGCAUUAGUGUCUGAUGUUGGUGAUAGUGCGGAGUUGCAGUUAAAAUGUUUGAUGCUACGUUAAUCGUUCAUCAACUUAACGUACCAAUGGAAAACCAAAACACUAGUCAUGAGAGCUGAACUUGCAAAGAAUGUGUCUUAGCAAUCAUCUACUUACGCAUCCAGUGUGUCAGAUGUAGAACUAAAGAUGUUGUUGAUGUUACUCAUUGAAUAGUAUACUAUAGCUAAAAUCAGCAGCUUAUUGAUUGUGCAUUAUGGGUCAAAUCACAUUCUGAGUACAGUCAUUUUUAAAGAUGCUUUUUACCAUGUCAAAUUGUUAUGAACCAAUUGUAAGUUAGUCAGUGUUCUUUGUGCGCUUUAUUUAAUCAUCGUCAUGUCGUUAAUUUGAUUUAAUGAACAAAUAAGGCGAUAAUGGUGUCAAAUCAGAAUACCCCCAUUACGUUAUGUGCCUGAUCAAUGGCUACCAUAAUGAGGCAGUCCAUCAAAACAACGUCAGCCCAAGGUUUACCACAAUAAUGCUCUGGUUAUCCAGUCAUUUAUAUGGCAAGGAAGACCUUAAAUUCCCUUGUGGGCAAGGCACUUGAAAGAUAGACCAAUAACAGUCCAGAUGACCAAAUUGGCUUACAGAAAACUACCAGACGAAUUCGUGGUGGUGACGUAAAAUGAAAGAUUCAGUCCAAGAUGGUAUUCACUACCUCAGGAACUGGGCCAGAAGCUGGACUUCCCUAUGGUGUAACAAGACGGCAUCAUUUGGUGAGGUGAGGGAGCCUUGAAUACAAAUAGAGUUGCGCCCGAAUCCCUACAAUGCUAAUGUUCAUCCAGGAAGUACAUUGCCAAAGGCUCUUCCAGAAGGAGCAGAGCGGCAGUCACCUCUUGUCCUCAUCACUAGUCGCUACAGUUUAAGAAUUCACUCCAGGCACAGUAAGGGAACUUACCUGCUAGAAUGGCUGGCAAUGGCGGUGAUGCUGUUCUUUGCUGCUGCUUGACAGAUUGAACCAGCUUGAGAGCAAAAUGUCCUGGUAAAGGCCAACAACAACGAGGCCAAACUGUCUAAGAAAUUGUCUGAGGCUUUAGAAGCCUCGGCAAAACGUACUGCCACUAAAGCAUACAAUGUAACACAAGCUUCGGCAGACGUGGUCCAGAACAAACCCAAGGAAAUUUUGGGACCAGGAACUAAUCAGACAAGGAACUGAUACAAACAUUGGCCGCAAAUUGCACAAUUUGCCCCAGCGUUCAGCGUUUCGGAAUGUCGCGCAUUGGCUGGAAGUACACAUAGGAACGUGGUUGACCUACACAGGUGCCAUCAAAUUGGAUGACAAAGAUCCAAAUAAAGAUCAGUCAUCUUUGAAUAAGCUAUUGACGCAUACAAACAUUCCCACCAACAGAGCCUAAAAAGGACAAAAAGAAGAAGGCUGAUGAAACUCAAGCCUCAAGAGACAGAAGAAACAGCAAACUGUACACUUUACCUGCUGCAGAUUUGGAUGAUUUCCAAACAAUUGCAACAAUCCAGAGCAGUGCUGACUCAACUCAGGCCUAAACUCAUGCAGACCAUAAGGCAGAUGGGCUAUAAACGUUUUCGCUUUCCGUUUACGAUAUUAGUCUACUUUGUGCAGAAUGAAUUCUCGUCUACUAGCACAAGUAGAUGUAGUUAACUUUAAUCUCUAGCAAUCUCUAAUCAGUGUGUAACUUAGGGAGGACUUGAAAGAGCCACACUUCUCUGAGGCCGCGGAGUACGAUCAGUGUACAGUGAACAAUGCUAGGGAGAGCUGCCUAUAUGGAAGAGCCUAAUGUGUAAAAUUAAUUUUGUAGUGCUAUCCCAUGUGUUAUUAGCUUUACAGAAGACAGAAAAACAUCCCAAUCUUCCCUAGAAUUAAUCAUAACAUAUACAACAUCGCAAAUCACUAUGCCCCUACCAUUAGGUCUUGGAAUUCCGCUGAUGAAGUCACACCUGGACGUGGUUGACCUACACAGGUGCAUCAAAUUGGAUGACAAAGAUCCAAAUUCAAAGAUCAAGUCAUUGUGAAUAAGUAUUGACGCAUACAAACAUUCCCACCAGAGCCUAAAAAGGACAAAAGAAGAAGGCUGAUGAAACUCAAGCCUCUGCAGAGACAGAAGAAACAGCAAACUGUGACUUUCUUUGCUGCAGAUUUGGAUGAUUUCCAAACAAUUGCAACAAUCCGAGCAGUGCUGACUCAACUCAGGCCUAAACUCAUGCAGACAUAAGGCAGAUGGGCUAUAUAAACGUUUCGCUUUCCGUUUACGAUAUAUAGUCUACUUGUGCAGAAUGAAUCUCGUAACAUAGCACAAGUAGAUGUAGUUAACUUUAAUCUUAGCAAUCUUUAAUCAGUGUGUAACAUUAGGAGGACUUGAAAGAGCCACCACAUUUCACCGAGGCCACGCGGAGUACGAUCGAGUGUACAGUGAACAAUGCUAGGGAGAGCUGCCUAUAUGGAAGAGCCCUAAUGUGUAAAAUUAAUUUAGUAGUGCUAUCCCCAUGUGAUUUUAAUAGCUUAGGAGAAUGACAAAUCCCCCCUACCCACCAUCACCCCAUUACAUAUCUAUCACCCCCUACCCCAAAU
>cluster_14 reads=1 total_reads=35
AUACCUUCCCAGGUAACAAACCAACCAACUUCGAUUCUUGUAGAUCUGUUCUCUAAACGAACUUUAAAAUCUGUGUGGCUGUCAUCGGCUGCAUGCUUAGUGCACUCACGCAGUAUAAUUAAUAACUAAUUACUGUCGUUGACAGGACACGAGUAACUCGUCAUUUGCAGGCUGCUUACGGUUCGUCCGUGUUGCAGCCGAUCAUCAGCACAUCUAGGUUCGUCCGGGUGUGACCGAAAGGUAAGAUGGAGAGCCUUGUCCCUGGUUUCAACGAGAAACACACGUCCAACUCAGUUUGCCUGUUCUACAGGUUCGCGACGUGCUCGUACGUGGCUUUGGAGACUCCGUGGAGGAGGUCUUAUCAGAGGCACGUCAACAUCUUAAAGAUGGCACUUGUGGCUUAGUAGAAGUUGAAAAAGGCGUUUUGCCUCAACUUGAACAGCCCUAUGUGUUCAUCAAACGUUCGGAUGCUCGAACUGCACCUCAUGGUCAUGUUAUGGUUGAGCUGGUAGCAGAACUCGAAGGCAUUCAGUACGGUCGUAGUGGUGAGACACUUGGUGUCCUUGUCCCUCAUGUGGGCGAAAUACCAGUGGCUUACCGCAAGGUUCUUCUUCGUAAGAACGGUAAUAAAGGAGCUGGUGGCCAUAGUUACGGCGCCGAUCUAAAGUCAUUUGACUAGGCGACGAGCUUGGCACUGAUCCUUAUGAAGAUUUCAAGAAACUGGAACACUAAACAUAGCAGUGGUGUUACCCGUGAACUCAUGCGUGAGCUUAACGGAGGGCAUACACUCGCUAUGUCGAUAACAACUUGUGGCCCUGAUGGCUACCCUCUUGAGUGCAUUAAAGACCUUCUAGCACGUGCUGGUAAAGCUCAUGCACUUUGUCCGAACAACUGGACUUUAUUGACACUAAGAGGUGUAUACUGCUGCCGUGAACAUGAGCAUGAAAUUGCUUGGUACACGGAACGUUCUGAAAAGAGCUAUGAAUUGCAGACACCUUUUGAAAUUAAAUUGGCAAAGAAAUUUGAUACCUUCAAUGGGGAAUGUCCAAAUUUGUAUUUCCCUUAAAUUCCAUAAUUCAAGACUAUUCAACCAAGGUUGAAAAGAAAAAGCUUGAUGGCUCUAUGGGUAGAAUUCGAUCUGUCUAUCCAGUUGCGUCACCAAAUGAAUGCAACCAAAUGUGCCUUCAACUCAUGAAGUGUGAUCAUUGUGGUGAAACUUCAUGGCAGACGGGCGAUUUGGUUAAAGCCACUUGCGAAUUUUGUGGCACUGAGAAUUUGACUAAAGAAGGUGCCACUACUUGUGGUUACUUACCCCAAAAUGCUGUUGUUAAAAUUUAUUGUCCAGCAUGUCACAAUUCAGAAGUAGGACCUGAGCAUAGUCUUGCCGAAUACCAUAAUGAAUCUGGCUUGAAAACCAUUUUCGUAAGGGUGGUCGCACUAUUGCCUUUGGAGGCUGUGUGUUCUUAUGUUGGUUGCCAUAACAAGUGUGCCUAUUGGGUUCCACGUGCUAGCGCUAACAUAGGUUGUAACCAUACAGGUGUUGUUGGAGAAGGUUCCGAAGGUCUUAAUGACAACCUUCUUGAAAUACUCCAAAAGAGAAAGUCAACAUCAAUAUUGUUGGUGACUUUAAACUUAAUGAAGAGAUCGCCAUUAUUUUGGCAUCUUUCUGCUUCACAAGUGCUUUUGUAGAAACUGUGAAAGGUUUGGAUUAUAAAGCAUUCAAACAAAUUGUUGAAUCCUGUGGUAAUUUUAAAGUUACAAAGGAAAAGCUAAAAAGGUGCCUGGAAUAUUGGUGAACAGAAAUCAAUACUGAGUCCUCUUUAUGCAUUUGCAUCAGAGGCUGCUCGUGUUGUACGAUCAAUUUCUCCCGCACUUUUGAAACUGCUCAAAAUUCUGUGCGUGUUUUACAGAAGGCCGCUAUAACAAUACUAGAUGGAAUUCACAGUAUUCACUGAGACUCAUUGAUGCUAUGAUGUUCUACAUCUGAUUUGGCUACUAACAAUCUAGUUGUAAUGGCCUACAUUACAGGUGGUGUUGUUCAGUUGACUUCGCAGUGGCUAACUAACAUCUUUGGCACUGUUUAUGAAAACUCAAACCCGUCCUUGAUUGGCUUGAAGAGAAGUUUAAGGAAGGUGUAGAGUUUCUAGAGACGGUUGGGAAAUUGUUAAAUUUAUCUCAACCUGUGCUUGUGAAAUUGUCGGUGGACAAAUUGUCACCUGUGCAAAGGAAAUUAAGGAGAGUGUUCAGACAUUCUUUAAGCUUGUAAAUAAAUUUUUGGCUUUGUGUGCUGACUCUAUCACUAUUGGUGGAGCUAAACUUAAAGCCUUGAAUUUAGGUGAAACAUUUGUCACGCACUCAAAGGGAUUGUACAGAAAGUGUGUUAAAUCCAGAGAAGAAACUGGCCUACUCAUGCCUUAAAAGCCCCAAAAGAAAUUAUCUUUUUAGAGGGAGAAACACUUCCCACAGAAGUGUUAACAGAGGAAGUUGUCUUGAAAACUGGUGAUUUACAACCAUUAGAACAACCUACUAGUGAAGCUGUUGAAGCUCCAUUGGUUGGUACACCAGUUUGUAUUAACGGGCUUAUGUUGCUCGAAAUCAAAGACACAGAAAAGUACUGUGCCCUUGCACCUAAUAUGAUGGUAACAAACAAUACUUCACAUCAAAGGCGGUGCACCAACAAAGGUUACUUUGGUGAUGACACUGUGAUAGAAGUGCAAGGUUACAAGAGUGUGAAUAUCACUUUUGAACUUGAUGAAAGGAUUGAUAAAGUAUUUAAUGAGAAGUGCUCUGCCUAUACAGUUGAACUCGGUACAGAAGUAAAUGAGUUCGCCUGUGUUGUGGCAGAUGCUGUCAUAAAACUUUGCAACCAGUAUCUGAAUUACUUACACCACUGGCAUUGAUUUAGAUGAGUGGAGUAUGGCUACAUCUACUUAUUUGAUGAGUCUGGUGAGUUUAAAUUGGCUUCACAUAUGUAUUGUUCUCUCUACCCUCCAGAUGAGGAUGAAGAAGAAGGUGAUUGUGAAGAAGAAGAGUUUGAGCCAUCAUUCAAUAUGAGUAUGGUACUGAAGAUGAUUACCAAGGUAAACCUUUGGAAUUUGGUGCCAUUCUGCUGCUCUCAACCUGAAGAAGAGCAAGAAGAAGAUUGGUUAGAUGAUGAUAGUCAACAAACUGUUGGUCAACAAGACGGCAGUGAGGACAAUCAGACAACUACUAUUCAAACAAUUGUUGAGGUUCAACCUCAAUUAGAGAUGGAACUUACACCAGUUGUUCAGACUAUUGAAGUGAAUAGUUUUAGUGGUUAUUUAAAACUUACUGACAAUGUAUCUACUAAAAUGCAGACAUUGUGGAAGAAGCUAAAAAGGUAAAACCAACAGUGGUUGUUAAUGCAGCCAAUGUUUACCUUAAACAUGGAGGAGGUGUUGCAGGAGCCUUAAAUAAGGCUACUAACAAUGCCAUGCAAGUUGAAUCUGAUGAUUACAUAGCUACUAAUGGACCACUUAAAGUGGGUGGUAGUUGUGUUUUAAGCGGACACAAUUUGCUAAACACUGUCUUCAUGUUGUCGGCCCAAAUGUUAACAAAGGUGAAGACAUUCAUUCUUAAGAGUGCUUAUGAAAAUUUUAAUCAGCACGAAGUUCACUUGCACCAUUAUUAUCAGCUGGUAUUUUGGUGCUGACCCUAUACAUUCUCUAAGAGUUUGUGUAGAUACUGUUCGCACAAAUGUCUACUUAGCUGUCUUUGAUAAAAAUUCUAUGACAAACUUGUUUCAAGCUUUUUGGAAAUGAAGAGUGAAAAGCAAGUUGAACAAAAGAUCGCUGAGAUUCCUAAAGAGGAAGUUAAGCCAUUUUAUAACUGAAAGUAAACCUUCAGUUGAACAGAGAAAACAAGAUGAUAAGAAAAUCAAAGCUUGUGUUGAAGAAGUUACAACAACUCUGGAAGAAACUAAGUUCCACAGAAACUUGUUACUUUAUUGACAUUAAUGGCAAUUCAUCCAGAUUCUGCCACUCUUGUUAGUGACAUUGACAUCACUUCUUAAAGAAAGAUGCUCCAUAUAGUGGGUGAUGUUGUUCAAGAGGGUGUUUUAACUGCUGUGGUUAUACCUACUAAAAGGCUGGUGGCACUGAAAUGCUAGCGAAAGCUUUGAGAAAAGUGCCAACAGACAAUUAUAUACACUUACCCGGGUCAGGGUUUAAAUGGUUACACUGUAGAGGAGGCAAAGACAGUGCUUAAAAGUGUAAAAGUGCCUUUACAUUCUACCAUCUAUUAUCUCUAAUGAGAAGCAAGAAAUUCUUGGAACUGUUUCUUGGAAUUUGCGAGAAAUGCUUGCACAUGCAGAAGAAACACGCAAAUUAAUGCCUGUCUGUGUGGAAACUAAAGCCAUAGUUUCAACUAUACAGCGUAAAUAUAAGGGUAUUAAAAUACAAGAGGGUGUGGUUGAUUAUGGUGCUAGAUUUUACUUUACACCAGUAAAACAACUGUAGCGUCAUUAUCAACACACUUAACGAUCUAAAUGAAACUCUUGUUACAAUGCCACUUGGCUAUGUAACACAUGGCUUAAAUUUGGAAGAAGCUGCUCGGUAUAUGAGAUCUCAAAGUGCCAGCUACAGUUCUGUUUUCUCCUGAUGCUGUUACAGCGUAUAAUGGUUAUCUACUUUCUCUAAACACCUGAAGAACAUUUUAUUGAAACCAUCUCACUUGCUGGUUCCUAUAAAGAUUGGUCCUAUUCUGGACAAUCUACACAACUAGGUAAGAAUUUCUUAAGAGAGGUGAUAAAAGUGUAUAUUACACUAGUAAUCCUACCACAACUCCACUAGAUGGUGAAGUUAUCACCUUUGACAAUUUAAGACACUUCUCUUGAGAGAAGUGAGGACUAUUAAGGUGUUUACAACAGUAGACAACAUUAACCUCCACACGCAAGUUGUGGACAUGUCAAUGACAUAUGGACAACAGUUUGGUCCAACUUAUUUGGAUGGAGCUGAUGUUACUAAAGUAAAACCUCAAAUAUAUGAAGGUAAAACAUUUAUGUUUUACCUAAUGAUGACACUCUACGUGUUGAGGCUUUGAGUACUACCACACAACUGAUCCUAGUUUCUGGGUAGGUACAUGUCAGCAUUAAAUACACUAAAAAGUGGAAAUACCCACAAGUUAAUGGUUUAACUUUAAAAUGGGCAGAUAACAACUGUUAUCUUGCCACUGCAUUGUUAACACUCCAACAAAUAGAGUUGAAGUUUAAUCCACCUGCUCUACAAGAUGCUUAUUACAGAGCAAGGGCUGGUGAAGCUGCUAAUUUUGUGCACUUAUCUUAGCCUACUGUAAUAAGACAGUAGGUGAGUUAGGUGAUGUUAGAGAAACAAUGAGUUACUUGUUUCAACAUGCCAAUUUAGAUUCUUGCAAAAGAGUUUGAACGUGGUGUGUAAAACUUGUGGACAACAGCAGACAACCCUAAGGGUGUAGAAGCUGUUAUGUACAUGGGCACACUUUCUUAUGAACAAUUUAAGAAAGGUGUUCAGAUACCUUGUACGUGUGGUAAACAAGCUACAAAAUAUCUAGUACAACAGGAGUCACCUUUUGUUAUGAUGUCAGCACCACCUGCUCAGUAUGAACUUAAGCAUGGUACACUAUUGUUAAUAGUGAGUACACUGGUAAUUACCAGUGUGGUCACUAUAAACAUAUAAUCUUAAAGAAACUUUGUAUUGCAUAGACGGUGCUUUACUUACAAAGUCCUAGAAUACAAAGGUCCUAUUACGGAUGUUUUACAAAGAAAACAGUUACACACAACCAUAAAACCAGUUACUUAUAAAUUGGAUGGUGUUGUUUGUACAGAAAUUGACCCUAAGUUGGACAAUUAUUAUAAGAAAGACAAUUCUUAUUCACAGAGCAACCAAUUGAUCUUGUACCAAACCAACCAUAUCCAAACGCAAGCUUCGAUAAUUUUAAGUUUGUAUGUGAUAAUAUCAAAUUUGCUGAUGAUUUAAACCAGUUAACUGGUUAUAAGAAACCUGCUUCAAGAGAGCUUAAAGUUACAUUUUUCCUGACUUAAAUGGUGAUGUGGUGGCUAUUGAUUAUAAACACUACACACCUCUUUAAGAAAGGAGCUAAAUUGUUACAAACCUAUUGUUUGGCAUGUUAACAAUGCAACUAAUAAAGCCACGUAUAAACCAAAUACCUGGUGUAUACGUUGUCUUUGGAGCACAAAACCAGUUGAAACAUCAAAUUCGUUUGAUGUACUGAAGUCAGAGGACGCGCAGGGAAUGGAUAAUCUUGCCUGCGAAGAUCUAAAACCAGUCUCUGAAGAAGUAGUGGAAAAUCCUACCAUACAGAAAGACGUUCUUGAGUGUAAUGUGAAAACUACCGAAGUUGUAGGAGACAUUAUACUUAAACCAGCAAAUAAUAGUUUAAAAAUUACAGAAGAGGUUGGCCACACAGAUCUAAUGGCUGCUUAUGUAGACAAUUCUAGUCUUACUAUUAAGAAACCUAAUGAAUUAUCUAGAGUAUUAGGUUUGAAAACCUUGCUACUCAUGGUUUAGCUGCUGUUAAUAGUGUCCCUUGGGAUACUAUAGCUAAUUAUGCUAAGCCUUUUCUAACAAAGUUGUUAGUACAACUAAUGGUUACACGGUGUUUAAACCGUGUUUGUACUAAUUAUAUGCCUUAUUUCUCUUACUUUAUUGCUACAAUUGUGUACUUUUACUAGAAGUACAAAUUCUAGAAUUAAAGCAUCUAUGCCGACUACUAUAGCAAAGAAUACUGUUAAGAGUGUCGGUAAAUAUUUGUCUAGAGGCUUCAUUUAAUUAUUUGAAGUCACCUAAUUUUUCUAAACUGAUAAAUAUUAUAAUUUGGUUUUACUAUUAAGUGUUUGCCUAGGUUCUUUAAUCUACUCAUCGCUGCUUUAGGUGUUUAAUGUCUAAUUUAGGCAUGCCUCUUACUGUACUGGUUACAGAGAAGGCUAUUUGAACUACUAAUGUCACUAUUGCAACCUACUGUACUGGUUCUAUACCUUGUAGUGUUUGUCUUAGUGGUUUAGAUUCUUUAGACACCUAUCCUUCUUUAGAAACUAUACAAAUUACCAUUUCAUCUUUUAAAUGGGAUUUAACUGCUUUUGGCUUAGUUGCAGAGUGGUUUUGGCAUAUUCUUCAUAGGUUUUUCAUAUGUACUUGGAUUGGCUGCAAUCAUGCAAUUGUUUUCAGCUAUUUUGCAGUACAUUUUAUUAGUAAUUCUUGGCUUAUGUGGUUAAUAAUUAAUCUUGUACAAAUGGCCCCGAUUUCAGCUAUGGUUAGAAUGUACAUCUUCUUUGCAUCAUUUUAUUAUGUAUGGAAAAGUUAUGUGCAUGUUGUAGACGGUUGUAAUUCAUCAACUUGUAUGAUGUGUUACAAACGUAAUAGAGCAACAAGAGUCGAAUGUACAACUAUUGUUAAUGGUGUUGGAAGGUCCUUUUAUGUCUAUGCUAAUGGAGGUAAAGGCUUUGCAAACUACACAAUUGGAAUUGUGUUAAUUGUGAUACAUUCUGUGCUGGUAGUACAUUUAUUAGUGAUGAAGUUGCGAGAGACUUGUCACUACAGUUUAAAAGACCAAUAAAUCCUACUGACCAGUCUUUACAUCGUUGAUAGUGUUACAGUGAAGAAUGGUUCCAUCCAUCUUUACUUUGAUAAAGCUGGUCAAAAGACUUAUGAAAGACAUUCUCUCCAUUUUGUUAACUUAGACAACCUGAGAGCUAAUAACACUAAAGGUUCAUUGCCUAUUAAUGUUAUAGUUUUUGAUGGUAAAUCAAAAUGUGAAGAAUCAUCUGCAAAAUCAGCGUCUGUUUACUACAGUCAGCUUAUGUGUCAACCUAUACUGUUACUAGAUCAGGCAUUAGUGUCUGAUGUUGGUGAUAGUGCGGAAGUUGCAGUUAAAAUGUUUGAUGCUUACGUUAAUACGUUUCAUCAACUUUUAACGUACCAAUGGAAAACUCAAAACACUAGUUGCAAUUGCAGAAGCUGAACUUGCAAAGAAUGUGUCCUUAGACAAUGUCUUAUCUACUUUAUUUCAGCAGCUCGGCAAGGGUUUGUUGAUUCAGAUGUAGAAACUAAAGAUGUUGUUGAAUGUCUUAAAUUGUCACAUCAAUCUGACAUAGAAGUUACUGGCGAUAGUUGUAAUAACUAUAUGCUCACCUAUAACAAAGUUGAAAACAUGACACCCCGUGACCUUGGUGCUUGUAUUGACUGUAGUGCGCGUCAUAUUAAUGCGCAGGUAGCAAAAAGUCCUAUUGCUUUGAUAUGGAACGUUAAAGAUUUCAUGUCAUUGUCUGAACAACUACGAAAACAAAUACGUAGUGCUGCUAAAAGAAUAACUUACCUUUAAGUUGACAUGUGCAACUACUAGACAAGUUGUUAAUGUUGUAACAACAAAGAUAGCACUUAAGGGUGGUAAAAUUGUUAAUAAUUGGUUGAAGCAGUUAAUUAAAGUUACACUUGUGUUCCUUUUUGUUGCUGCUAUUUUCUAUUUAAUAACACCUGUUCAUGUCAUGUCUAAACAUACUGACUUUCAAGUGAAAUCAUAGGAUACAAGGCUAUUGAUGGUGGUGUCACUCGUGACAUAGCUACAGAUACUUGUUUGCUAACAAACUGCUGAUUUUGACACAUGGUUUAGCCAGCGUGGUGGUAGUUAUACUAAUGACAAAGCUUGCCCAUUGAUUGCUGCAGUCAUAACAAGAGAGUAGGUCUGUCGUGCCUGGUUUGCCUGGCACGAUAUUACGCACAACUAAUGGUGACUUUUGCAUUCUUACCAAGAGUUUAGUGCAGUUGGUAACAUCUGUUACACCAUCAAACUUAUAGAGUACCUGACUUGCAACAUCAGCUUGUGUUUGGCUGCUGAACCAAUUUUUAAAGAUGCUCUGGUAAGCCAACAUUGUUAUGAUACCAAUGUACUAGAAGGUUCUGAGGCUUAUGAAAGUUUACGCCUGACAAAAUGUGCUCAGGUGGCACUAUAAGCAAUUUCCUAACCUACUGAAGGUCGCUAGAGUGGUAACAACUUUCAACCUGGGAACUGUAGGCACGGAACUUGUAAGACCAGAAGCUGGUUCACUAGUGGUGAUGGUACUUAACAAUGUAUUACAGAUUUCACUUGUGGAAUGCUGUAAAACAAAUGGCCACAACUAAUUCAACAAUUGUGCUGGCUCAGCACAUAGAGCGUUUAGCUAUCAGUACAGCUGCUACUUUCAGAGAGAAGAUUGGUGAAUGCAGUCAUUAGGCAAUUACACUAUGCCAAAGUUCCCACACCCUGGGUUCGGGAACGUGGUUGACCUACACAGGUGCCAUCAAAUUGGAUGACAAAGAUCCAAAUUCAAAGAUCAAGUCAUUUGCUGAAUAAGCAUUGACGCAUACAAAACAUUCCCACCAACAGAGCCUAAAAAGGACAAAAAGAAGAAGGCUGAUGAAACUCAAGCCUUCAGAGACAGAAGAAACAGCAAACUGUGACUCUUUCCUGCUGCAGAUUUGGAUGAUUUUCCAAACAAUUGCAACAAUCCAUGAGCAGUGCUGACUCAACUCAGGCCUAAACUCAUGCAGACACACAAGGCAGAUGGGCUAUAUAAACGUUUCGCUUUCCGUUUACGAUAUAUAGUCUACUCUUGUGCAGAAUGAAUUCUCGUAACAUAGCACAAGUAGAUGUAGUUAACUUUAAUCUCACAUAGCAAUCUUUAAUCAGUGUGUAACAUUAGGGAGGACUUGAAAGAGCCACCACUUUCCCGAGGCCACGCGGAGUACGAUCGAGUGUACAGUGAACAAUGCUAGGGAGAGCUGCCUAUAUGGAAGAGCCCUAAUGUGUAAAAUUAAUUUUAGUAGUGCUAUCCCCAUGUGAUUUUAAUAGCUUUUAGGAGAAUGACAAAAAACCCCACCCACACAUACCCACAUACCACAUCUUAUCUAUAUCCAUCAUAUCCUCAUACCUCCCCCCCCACCUAUCCCCAAAUAAU
>cluster_15 reads=1 total_reads=35
AUACCUUCCCAGGUAACAAACCAUACCAACUUCGAUCUCUUGUAGAUUUGUUCUCUAAACGAACUUUAAAAUCUGUGUGGCUGUCACUCGGCUGCAUGCUAGUGCACUCCAGUAUAAUUAAUAUUAAUUACUGUCGUUGACGGACACGAGUAUCGUCAUAAUUAUUUGCAGGCUGCGGUCUCGUCCGUGUUGCAGCCGAUCAUCAGCACAUGAGGUUUCGUCGGGUGUGUGACCGAAAGGUAAGAUGGAGAGCCUUGUCCCUGGUUUAACGAGAAAACUUACGUCCAUCAGUUUGCCUGUUUUACAGGUUCGAUAGCUCGACGUGGCUCUGGAGACUCCGUGGAGGUUUAUCAGAGGCACGCUAACAUCUUAAAGAUGGCACUUGUGGCUUAGUAGAAGUUGAAAAAGGCGUUUUGCCUCAACUUGAACAGCCCUAUGUGUUCAUAAACGUUCGGAUGCUCGAACUGCACCUCAUGUGGUUGAGCUGGUAGCAGAACUCGAAGGCAUUCAGUACGGUCGUAGUGGUGAGACACUGGUGUCCUGUCCCAUGUGGGCGAAAUACCAGUGAUACCGCAAGGUUCUUCUUCGUAAGAACGGUAAUAAAGGAGCUGGUGGCCAUGGUUACGGCGCCGAUCUAAAGUCAUUUGACUUAGGCGACGAGCUUGGCACUGAUCCUUAUGAAGAUUUUCAAGAGAAACUGGACACUAAACAUAGCAGUGGUGUUACCCGUGAACUCAUGCGUGAGCUCUAACGGAGGGGCAUACACUCGCUAUGUCGAUAACUAUUGUGGCCCUGAUGGCUACCCUUUCUGAGUGCAUUAAAGACCUUCUAGCACGUGCUGGUAAAGCUUUCAUGCACUUUUGUCCGAACAACUGGACUUUAUUGACACUAAGAGGGGUGUAUACUGCUGCCGUUGAACAUGAGCAUGAAAUUGCUUGGUACACGGAACGUUCUGAAAAGAGCUAUGAAUAGCAGACACCUUUGAAAUUAAAUUGGCAAAGAAAUUUGACUCCUUCAAUGGGGAAUGUCCAAAUUCUGUAACACCCUUAAAUCCUCAAUAAGACUAUUCAUCAAGGGUUGAAAGAAAAAGCUUAGAUGGCUUUAUGGGUAGAAUUCGAUACUGCAUCCAGUUGCGUCACCAAUGAAUGCAACCUUAAAUGUGCUCUUCAUCUCAUGGGAAGUGUGAUCAUUGUGGUGAAACUUCAUGGCAGACGGGCGAUUUUGUUACAUAAAGCCACUUGCGAAUUUUUGUGGCACUAAGAAUUUGACUAAGAAGGUGCCACUACUUGUGGUUACUUUACCCAAAUGCUGUUGUUAAAAUUUAUUGUCCAGCAUGUCACAAUUCAGAAGUGGGACCUGAGCAUAGUUUGCCGAAUACCAAUGAAUUGGCUUGAAACCAUUCUUCGUAAGGGUGGUCGCACUUAUUGCUGGAGGCUGUGCUCUCUUAUGCUGGUUGCCACAGUGUGCCUAUUGUCACGUGCUAGCGCUAACAGUUGUAACCAAACUCAGGUGUUGUUGGAGAGAAGUUCCUGAAGGUCUUAAUGACAACCUUCUUGAAAUACUCCAAAAAAAGAAAGUUCAACAUCAAUAUUGUUGGUGACUCUUAAAACUUAAUGAAGAGAUCGCCAUUAUUUUGGCAUCUCUGGCCACAAGUGCUUGUGGAAUUGUGAAAGGUCUGGAUUAUAAAGCAUUCAAACAAAUUGUUGAAUCCUGUGGUAAUUUUAAAGUUCAAAGGAAAAGCUAAAAAGUGCCUGGAAUAUUGGUGAACAGAAAUCAAUACUGAGUCCUCUCUAUGCAUUUGCAUCAGAGGCUGUUCCGUGUUGUACGAUCAAUUUCACCCCGCACUUGAAACUGCUCAAAAAUCUUGUGCGUGUUUACAGAAGGCAUGCUAAUAACAAUACUAGAUGGAAUUCACAGUAUUUGAGACUCUACUGAUGCUAUGAUGUUCAUUUGAUUUGGCUACUAACAAUCGGUUGUAAUGGCCUACUACAGGUGGUGUUGUUAAGUUGACUUCGCGGUGGCUAUAACAUCUUUGGCACUGUUUAUGAAAACUCAAACCCGCCUUGAUUGGCUUGAAGAGAAGUUAAGGAAGGUGUAGAGUUUAUAAGAGACGGUUGGGAAAUUGUUAAAUUUAUCUCAACCUGUGCUUGUGAAAUUGUCGGUGGACAAAUCGUUCCUGUGCAAAAGGAAAUCAAGGAGAGUGUUCAGACAUUUUAAGCUGUAAUAAAAUUUUUGGCUUUUGUGUGCUGACUAUCAUUAUUGGUGGAAAUUAAAGCCUUGAAUAUGGUGAAACUUUGUCUCUACGCACUCUAAAGGGAUUGUACAGAAAAAGUGUGUUAUAAUCCAGAGAAGAAACUGGCCUACUCAUGCCUUAAAAGCCCGAAAGAAAUUAUUUUAAGAGGGAGAAACACUUCCCACAGAAGUGUUAACAGAGGAAGUUGUCUUGAAAAACUAAUGAUUUACAACCAUUAGAACAACCUACUAGUGAAGCUGUUGAAGCUCCAUUGGUUGGUACACCAGUUUGUAUUAACGGGCUUAUGUUGCUCGAAAUCAAAGACACAGAAAAGUACUGUGCCCUUGCACCUAAUAUGAUGGUAACAAACAAUACCUUCACAUUCAAAGGCGGUGCACCAACAAAGGUUACUUUGGAAAUGAACAGUGAAAAGCAAGUUCAACAAAUAUCACUGAACUUCCUAAAAGGAUCGAUAAAGCACUUACUGAGAAACCCUCAGCUGCACAGAUAAACACGAUCAUAAGAAAAAAUCACAUCCUGUGUUGCAGACAGACAAAACUCUGGAAGAAACUAAAUUCCUCACACCACUGUUAUUUAUUACAUUAAUGGAAUCUUCAUCCAACUUCUGCCACUCUUGUUAGUUACAUAGACUUCACAUACUUAAAGAUAUCCUCCCUCCAGAUGAUGAUGAACAAGAGGUGUUUUAACAGCAGAGGUCACAUACCACUCAAAAUGCUUAAGCCACUGAAAAUGCUACCGAAAACCUUUAGAAAAGUGCCACACCACUUCUCUUCAACCCGGGUCAAGAAUAAAUGGUUACAUGAAGAAUAGUCAAAAACAGUGCUCAACAAGUGCAAAAGUACAUCACACACUACAUCAACAAUCCUUUUCAACAAUCGAGAAAACUUACACCAGUUCUUCAGACUUUGCGAGAAAUUUUUAGCACAAAAUAAAAACUUACUGCCAAUGUAUACACUAAACCGCAGACAUUAUACAACAAACUAAAAAGGUAAAACCAACAGUGGUUGAUAAUGCAGCAAUCUUUACCUUACACAUUAAAACAAAUUGUAGCCGUAUCCUUAACAACACACUAACAAUCCCAUGAACAGACAAAACCACAUGCUAAGAAAAUCAACACUAAUUUUGAAGAAGCUAACUCCGGAAUAAACAUAAGUUCCACAGAACCAGCUACAUUUUCAUUACUGCAAUCAUACCAGAUUCUGCCACUCUUAUUAGUUACUUACAUCACUUCUAAAACACAGAAGCACCACCAUAUAAACUCACACUGUUGUUCAAUAAGAUUUUUCCUACUCUGGACAAUACACAACUAGAGGCAUAGAAAUUAAAAGUUGAAAAAGUGCAUAUACACAAUUAAUCCAACCACACACCCGGGUCAAGUUUCACCUUUUACACUGAGACACUUCAAAGAAGUGCUUAAAAGUAUAAAAGUGCCAACAUUCACCAUCAAUUUCUCUAAUGACAAGCAAAAGACAACACUUUGGAACUUUACUUUGAAUUUGGAGCAAUGUUACACAAGCAAAAUAAACACGCAAACAUUCAUGUUCUACCUGCAAACUAACACCAUGUUUCAACUAUACAGAUACACACAAUGAUCCUAAAUACAGGGUGAAGUACAUGUCAAGAUUAAACUCUAACCAGUAAAACAACCCUACCGUCACUUAUCCACACACUUAUAUUAAAUGAAACACAUGCAACAAUGCCAUUAACCCAACGCAUUGUUAACACUCCAACAAAUAGACAACAGUUUAAUCCACCUUCUUACAAGCUGUUUACUACAGAACAACCUCUUAUGAAGCUCAAACAUAUUUAUCUUACCCCAUGAUGACACACAUCUACGUGUUGAGACAAUGAGUACAUCUUCAACAUCCCAAUUUAGUUAUUUACAUGACAGCAUCAAAACACACACUAAAAAGUGGAAAUACCCACAACUUAAUGGUUUAACUUUAUUACAUGGGCACAUAACAACUGUUAUCUUUCCACUACCUUGUACCACUCCAACAAACUUACAAAAUAUCUACAACAGGAGUCACCUUUUGUUAUGAUGUCAGCACCACCUGCUCAGUAUGAACUUAAGCAUGGUACAUUUAUUGUAACUAGUGAGUACUGGUAUUACCAGUGUGGUCACUAAACACAUACUCUUUAAAGAAACUUGUAUGCAUAGACGGUGCUCUUACAAAGUCCCAGAAUACAAAGGUCCUAUUACGGAUGUUUUUACAAAGAACAGUUCCACCACAACCAUAAAACCAGUUACACAUCAAAAAUUGGAUGGUGUUGUUUGUACAGAAAUUGACCCUAAGUUGGACAAUUAUUAUAAGAAAGACAAUCUUAUCUCACAGAGCAACCAAUUGAUCUUGUACCAAACCAUCCAUAUCCAAACGCAAGCUCGAUAAUUUAAGUAAGUAUGAGAUACUAUCAAAUUAGCUGAAAAUCUAAACCAGAAAACUGGUUAUAAGAAACCUACCCAAGUAGCUUAACAUUCUACCUUACCCUAACUUAAAUACAGAAGAGGUGGCACAGAUUUAACACUACUCUUCUUAAGACAAAAUCUAAACCUUACUUUCAAACCCAUCGAUUAUCAUAUUAACAAUGCAAGAAAACGCCACUUUUUUGAUUAGCUGGUUAAUAGUGUCCCUGGGAUACUAUAGCUAAUUAUGCUAAGCCUUUUUUAACAAAGUUGUAGUACAACUAAUAUUAUUCACGGUGUUUAAACCGUGUUUGUCUAAUUAUAUGCCUUAUUUCUUUACUUUAUUGCUACAAUUGUGUACUUUUACUAGAAGUACAAAUUCUAGAAUUAAAGCAUCUAUGCCGACUACUAUAGCAAAGAAUACUGCUAAGAGUGUCGGUAAAAUUUUGUCUAGAGGCUUCAUCUAAUUAUUUGAAGUCACCUAAUUUUUCUAAACUGAUAAAUAUUAUAAUUUGGUUUUUACUAUUAAGUGUUUCCCAGGUAACAAACCAACCAACUUCGAUCUUUGUAGAUCUGUUCUAAACGAACUUUAAUUUGUUUAUGAGAAUUCACAAUUGGAACUGUAACUUUGAAGCAAGGUGAAAUCAAGGAUGCUACUCACUAGAUUUGUUCGCGCUACUGCAACGAUACCGAUACAAGCCUACUCCCUUCGGAUGGCUUAUUGUUGGCGUUGCACUUCUUGCUGUUUUCAGAGCGCUUCCAAAAUCAUAACCCUCAAAAGAGAUGGCAACACAGCACUUCCAAGGGUGUUACUUUUUUUGCAACUUGCUGUUGUUGUUUGUCACAGUUUACUUCACACCUUGCUCGUUGCUGCUGGCCUUGAAGCCCCUUUUUCUCUAUCUUAUGCUAGUCCACUUAUUAGAGAGUAUAAACUUGUAAGAAUAAUAAUAGGCUUUGGCUUUGCUGGAAAUGCCGUUCCAAAAUAUCAUUUAUGAUGCCAACUAUUCUUUGCUGCUUGCUAAUUUACGACUAUUACUUACAAUAGUGUAAUCUUAAUUGUCAUUACUCAGGUGAUGGCAAACAAGUCCUAUUUUGACAUGACUCACAGAUUGGUGGUUUACGAAAUGGGAAUCUAGUAAAAGACUGUGUUGUAUUACACAGUUCUUAAUUGACUAUACCAGCUGUACUAACUCAAUUGAGUACAGACUGGUGUUGAACCUUUCCUCAUCUACACAAUUAAAAUUGUUGAUGAGCCUGAAGAACAUGUCCAAAUUCUUACAAUCGACGGUUCAUCCGGAGUUGUUAAUCCAGUAAUGGAACCAAUUUAUGAUGAACCGACGACGACUACUAGCGUGCCUUUUGAGUAAGAAGCUGAUGAGUACGAACUUAUGUACUCAUUCGUUUAGAAGAGACAGGUACGUUAAUAGUUAAUAGCGUACUUCUUUUGCUCUUUGGUAUUCUGCUAGUUACACUAGCCAUCCCUAUGCUCGAUUGUGUGCGUACUGCUGCAAUAUUGUUAACGUGAGUUCUGUAAAACCUUCUUACGUUUACUCUCGUGUUAAAAAUCUGAAUUCUUUAGAGUUCCUGAUUUCUGGUCUAAACGAACUAAAUAUUAUAUUAGUUCUCUGUUUGGAACUUUAAUUUUAGCCAUGGCAGAUUCCAACGGUACUAUUACCGUUGAAGAGCUUAAAAAGCUCUUGAACAAUGGAACCUAGUAAUAGGUUUCCUAUUCCUUACAUGGAUUUGUUUUACAAUUUGCCUAUGCCAACAGGAAUAGGUUGUAUAUAAUUAAGUUAAUUUCCUCUGGCUGUUAUGGCCAGUAACUUUUAGCAUGUUUGUGCUUGCUAUGUUAAGAAUAAAUUGGAUCACGUCAAUCUGCCAUGGCUGUUAGUGGCGAGUAACUUGUCAUGGCUAUAUGCUCACCCAGAACUAAGUUCUAAAACAUGACACCUCCCUAACUUGGAGCUUAGUAUUGACUGUCGUGCGGGACAUCUUCGUUUGCUGGUACCAUCAAGGACGCUGUGACAUCAAGGACCUGCCACUUAAAGAAAUCACUGUUGCUACUGAACACUACGAAAACAAAUACGAGUGCAGCUAAAAGCAGAUUUACCUUAAGUUUACGUGCAUACAGACAGUCGCUAAUGUUGCAACAACAAACACAGCAUUCCAGUAGUAAAAUUGACAAUAAUUGGUUGAAGCAUUGUACAAAGUUACAGAUGUCUUCAUCUCUGUUGCUUCAGUUUACUAUACCUGACAUAUCAUGUUACAUACUGACUUUUCAAGUUCCAUCUAGGAUACAAUGAUUACAGUGAUACACUCAUCAUAACUAAAAAUUUAUUUAGCUAACUGAAAUAAAUAUUUCAAUUAGAUGAAGAGCCACCAUGGUGGUGGUUAAACUAAAUGAAAAUUACCCAUUAUUGGCACUCAUAACAAAAUAAGUGGCUUUAUCGUACCAAGAGUGUGGCACGAUACGCACAACAGUACUUUUAAACUAACCUAGAGUUUGGUGCGUGGUAACAUCAUGGCACACACCAUCAAAACUUAUAGAGUACACUGACUUGCAUCAUCAGCUUGUGUUUUGGCUGCUGAAUGUACAAUUUUAAAGAUGCUUCUGGUAAGCCAGUACCAUUGUCAUGAUACCAAUGUACUAGAAGGUUUGUUGCUUAUGAAAGUUUACGCCCUGAACACGUUAUGUGCUCUGGAUGGCUAUAUUAUUCAAUUUCCUAACCUACCUUGAAGGUUCUGUUAGAGUGGUAACAACUUUUGAUUAAGUACUGUAGGCACGGCACUUGUGAAAGAUCAGAAGCUGGUGUUUGUGUAUCUACUAGUGGUAGAUGGGUACUUAACAAUGAUUAUUACAGAUUUUACCAGGAGUUUUCGUGGUGUAGAUGCUGUAAAUUUACUUACUAAUAUGUUUACACCCUAAUUUCAACCUAUUGGUGCUUUGGACAUUCAGCAUCUAUAGUAGCUGGUGGUAUACUAGCUAUCGUAGACAUGCCUUGCCUACUAUUUUAUGAGGUUUAGAAGAGCUUUGGUGAAUACAGUCAUGUAGUUGCCUUUAAUACUCUUACUAUUCCUUAUGUCAUUCAUUGUACUUGUUUAACACCAGUUUACUCAUCUUACCUGGUGUUUAUCUGUUAUCUACUUGUACUUGACAUUUUAUCUUAUAAUGAUGUUUCUUUUUAGCACAUAUUCAGUGGAUGGUUAUGUUCACACCUUAGUACCUUUCUGGAUAACAAUGCUUAUAUCAUUUGUAUCAAAGCAUUUCGUAUUGGUUCUAGAAUUACCUAAACGAACAAACUAAAAUGUCUUGAUAAUGGAACCCAGAAUCAGCGCAAUGCACCCGCAUUACGUUUGGAUGGACUCAGAUUCAACUGGCAGUUACCAGAAUAUAGAUGCAGUGGGAGAGAUCAGUACAACGUUGGACCAAGGUUUACCCAAGAAGCUGCUCGUUGUCAUCGCAACGGCUCUCAAUGGCAAUGAGGGAGCCUUUACUACACCUCAAAGACACAGGCAGCUGCAAUUGGUAACAAUGCAUUCCCAUCUGGUCAAUGGUUGAAUGGUACAACUAUUGGCAAACUACCUUACGGAUUGGGGUGCUGACGCGGUACAGUCCAAGCAUGUUCUCUGUUCCUCUGAUCACGUAGUCUCAACCCUUUAAGAAAUUCACUCGGCAGCAGUAGGAACUUCUCCUGGUGAAUGGCUGGCAAUGGCCAGGUGAUGCCGCUCUUGCUUUGCUGCUGCUUGACAGAUUGAACCAGCUGAGAGCAAAAUGUCUGGUAAAGGCCAACAACAACAAGGCCAAACUGUCACUAAGAAUUGCUGCUGAGGCUUUAAGAAGCUCGGCAAAACGUACUGCCACUAAAGCUCAAUGUAACACAAGCUCUUCGGCAGACGUGGUCCAGAACAAACCCAAGGAAAUUUUGGGACCAGGAACUAAUCAGACAAGGAACUGAUUACAAACAUUGGCCGCAAUUGCACAUUUGCCCCAGCGUUCAGCGUUUCAGAAUGUCGCGCAUUGGCAUGGAAGUCACACCUCGGGAACGUGGUUGACCUACACAGGUGCCAUCAAAUUGGAUGACAAAGAUCCAAAUUUCAAAGAUCAAGUCAUUUGCUGAAUAAGCAUUGACGCAUACAAAACAUUCCCACCAACAGAGCCUAAAAAGGACAAAAAGAAGAAGGCUGAUGAAACUCAAGCCUUACCCAGAGACAGAAGAAACAGCAAACUGUGACUCUUACCUGCUGCAGAUUUGGAUGAUUUUCCAAACAAUUGCAACAAUCCAUGAGCAGUGCUGACUCAACUCAGGCCUAAACUCAUGCAGACACAUCAAGGCAGAUGGGCUAUAUAAACGUUUCGCUUUUCCGUUUACGAUAUAUAGUCUACUCUGUGCAGAAUGAAUUCUCGUAACUCAUAGCACAAGUAGAUGUAGUUAACUUUAAUCCACAUAGCAAUCUUUAAUCAGUGUGUAACAUUAGGGAGGACUUGAAAGAGCCACCACAUUACCGAGGCCACGCGGAGUACGAUCGAGUGUACAGUGAACAAUGCUAGGGAGAGCUGCCUAUAUGGAAGAGCCCUAAUGUGUAAAAUUAAUUUUAGUAGUGCUAUCCCCAUGUGAUUUUAAUAGCUUUUAGGAGAAUGACAAAAACUCCCCACCCACAUCCUUAUCACCUUAUUCAUAUCCAUCUUCACAUACCUCCCCCACACACAUACCCUCAAACCAUCCUCAUUUCAUCUUCCUUCUCAUAA
>cluster_16 reads=1 total_reads=126
AACUGAAACGAUUUGUGCACCACUUCACUGUCUUUUGAUGGUAGAGUUGAUGGUCAAGUAGACUUAUUUAGAAUGCCCCGUUGGUGUUCUUAUUACAGAAAGGUAGUGUCAAAAGGUUUACAACCAUCUGUUGUCCCAAACAAGCUAGUCUCUGCUGGAGUCUACUAAUUGGAGAAGCCGUAAAAACACAGUUCAAUUAUUAUAAGAAAGUUGAUGGUGUUGUCCAACAAUUACCUGAAAACUUACUUUACUCAGAGUAGAAAUAUUUACAAGAAUUUAAACCCAGGAGUCAAAUGGAAAUUGAUUUUCUUAGAAUUAGCUAUAGAUGAAUUCAUUGAACGGUAUAAAUUAGAAGGCUAUGCCUUCGAACAUCAUCGUUUAUGGAGAUUUUAGUCUGGUCAGUUAGGUGGUUUACAUCUACUGAUUGGACUAGCUAAACGUUUUAAGGAAUCACCUUUUUGAAUAUAAGAAGAUUUUAUCUUCCUAUCGGACAGUACAGUUAAAAACUAUUCAUAAACAAGAUGUGCAAACAGGUUCAUCUAAGUGUGUGUGUUUCUGUUAUUGAUUUAUUACUUGAUGAUUUUGUUGAAAAUAAUAAAAUCCCAAGAUUUAUCUGUAGUUCUAAGGUUGUCAAAGUGACUAUUGACUAUACAGAAAUUCUCAUUUAUGCUCUUGAUGUAAAGAUGGCCAUGUAGAAACAUUUUACCCAAAAUUACAAUUUAGUCAAGCGUGGCAUGGGUGUUGCUAUGCCUAAUUUUACAAAAUGCAAAGAAUGCUAACAUUAGAAAAGUGUGACCUUCAAAAUUAUGGUGAUAGUGCAACAUUACACCUAAGGCAUAAUGAUGAAUGUAUGCAAAAUAUACUCUAACUGUUGUCAAUAUUUAAACACAUUAGCUGUACCCUAUAAUAUGAGAGUUAUACAUUUUGGUGCUGGUUCUGAUAAAGGUUGCACCAAGGUACAGCUGUUCUUGAAGACAGUGGUUGCCUACGGGUACGCUGCUUGUAUGAUCAUCAGAUCUUAAUGACUUUGUCUCUGAUGCAGAUUCAACUUUGAUUGGUGAUUGUGCAACUGGCUUUUACAGCUAAUAAAUGGGAUUCAUUAUUAGUGAUAUGUACGACCUAAGACUAAAAUGUUACAAAAGAAUGACUCUAAAGAGGGUUUUUCUCUACUUGUGGGUUUAUACAACAAAAGCUAGCUUUAAGAGGUUCCGUGGCUAUAAAGAUAACAGAACAUCUUGGAAUGCUGAUUUUAUAAGCUCAUGGGACACUCGCAUGGUGGACAGCCUGUUACUAAUGUGAAUGCGUCAUCAUCUAGAAGCAUUUUAAUUGGAUGUAAUUAUCCUUAGCAAACCACGCGAACAAAUAGAUGGUAUGUCAUGCAUGCAAUUACAUAUUUUGGAGGAAUACAAAUCCAAUUCAGUUGUCUCCUAUUUUAUUUGACAAAAGUAAUUUCCCCUAAAUUAAGGUACUGCUGUUAUGUCUCUAAAGGUCAAAUCAAUGAUAUGAUUCUAUCUCUUCUUAGUAAAGGUAGACUUAUAAUUAGAGAAAACAACAGAGUUGUUAUUCUAGUGAUGUUCUUGUUAACAACUAAACGAACAAUCGUACUGUUUCUUGUUUAUUGCCUUUAGUCUCUAGUCAGUGUGUUAAUCUACUCAGAACUCGUUCCCCUGCAUACACUAAUUCUCCUACGCGGUGUUUAUUACCCUGACAAAGUUUUCAGAUCCACAGUUUUUCAUACCGGACUUGUUCUUACCUUUUUUUCCAAUGUUACUUCUGGUUCCACUGUUAUCAGUUAAGGACCAAUGGUACUAAGAGGUUUGAUAUAUCCUGUCCCUCUUACCUAUUUUUAAUGAUCGGUGUUUAUUUUGCUUCCAAGAAGUCUAACAUUAAUCAAGAGGCUGGAUUUUUUGGUACUACUUUAGAUUCUGAAGACCCCAAGUCCCUACUUAUUGUUAAUAAUGCUACUAAUGUUGUUAUUAAAGUCUGAAUUUUUCAAUUUUGUAAUGAUCCCAUUUGGGUGUUUAUUACCACAAAACAUAACAAAAGUUGGAUGGAAAGUGAGUUCAAGAGUUUAUUCUAGUGCGAAUAAUUGCACUUUGAAUGUCUCAGCCACUUUAUCGGACCUUGAAGGAAAACAGGGUGCUUUCAAAAAAAUCUAGGGAAUCUGUGUUCUAAGAAUAUUGAUGGUUAUUUUAAAAUAUAAACAGCACGCCUAAUUUAGUGCGUGAUCUUCCCUCAAGGGUUUUUCGGCUUCUAGAACCAUUGGUAGAUUUGCCAAUAGGUAUUAACAUCAUGAUUUCAAACUUUACUUGUUCAUUGAAGUUAUCUUUGACUCCUGGUGAUUUCUUUAGGUUGGACAGCUGGUGCUGCGGUCUUAUUAUGUGGGUGUUAUCUUCAACGAUUUUACAGGCUGCGUUAGCUUGGAAUUCUAACAAUCUUGAUUUAAGUUGGUGGUAAUUAUAAUUACCAAGUGCAGAUUGUUUGGGAAGUCUAAUCUCAAACCUUUAGAGAGAUAUUUCAACUGAAAUCUCGUUACAGGCCAGUUGCACACCUUGUAAUGGUGUUGAAGGUUUUAAUUGUUCUUUCUCAACAAUCAUAUGGUUUCCAACCCACUAAUGGUUGUUGGUUACCAUCACCAUACAGAGUAGUAGUACUUUCUUUUGAACUUACAUGCACCAGCAACUGUUUGUGGACCUAAAAGUCUUAAUUUGGUUAAAAACAAUAAUGUGUCAAUUCAACUUCAAUGGUUUCAACAGGCACAGGUGUUCUUACUGAGUCAUUACAAAAGUCUCUGCCUUCUCCAACAAUUUGGCAGAGACAUUGCUGACACUACUGAUGCUGUCCGUGAUCCACAGACACUUGAGAUCUUUGACAUUACACCAUGUUUUUUGGUGGUGUCAGUGUUAUAACACCAGGAACAAAUACUUAACCAGGUUGCUGUUUUCUUUAUCAGGAUGUUAACUGUUCAGAAGUCCCUGUUGCUAUUCAUGCAGAUCAACUUACUCCACUUGGCGUGUUUAUUACAGGUUCUAAUGUUUUCAAACACGUUGCAGGCUGUUUAAUAGGGCUGAACAUGUCAUACAACUCAUAUGAGUGUGACAUCCCAUUGGUAGGUAUAUGCGCUAGUUAUCAGACUCAGACUAAUUCUCAGCGGGCACGUAGUGUAGCUAGUCAAUCCAUCAUCUACUCCAUGUCACUUGGUGCAGAAAAUUCAGUUGCUUACACUAAUAACUCUAUUGCCAUCCCACAAAUUUACUAUUAGUGUUACCCACAGAAUUUACCAGUGUCUAUGACCAGACCAGUAGAUUGUACAAUGUACAUUUGUGGUGAUUCAACUGAAUGCAGCAAUUUUCGAUGCAAUAUGGCAGUUUUUGUACACAAUUAAACCGUGCUCUACUGGAAUAGCUGUUGAACAAGACAAAACACCCAGAAGUUUGCACAAGUCAAACAAAUUUCAAACACCAAUUAAAGAUUUGGUGGUUUAAUUCACAAAUACCACCAGAUCCAUCAAACCAAGCAAGAGGUCAUUUAUUGAAGAUCUACUUUCAACAAAGUGACCCAUCUGCAGAUGCUGGCUUUCAAACAUAUUGGUGAUUGCCUUGGUGAUAUUGCUAAAGACCUCAUUUGUGCACAAAAAGUACAACGGCCUCUGUUUUGCCUUUGUCACAGAUGAAAUGAUUGCUCAAUCCACCUUCCUGUUAGCGGGUACAAUCACUUAAGUUGGACCUCUGGUGCAGGUGCUGCAUUACAAAUACCAUCUGCUAUGCAAAUGGCUUAUAUUUCUAAUGGUAUUGGAGUAUACACAGAAUGUUCUAUGAGAACCAAAAUUGAUUGCCAACCAAUCUAAUAGUGCUAUUGGCAAUUUGACACACUCUUUCCACAGCAGUGCACUUGGAAAUCAAGAUGUGGUCAACCAAAAAAUGCACAAGCUUUAAACACGCUUUGUUAAACAUACUUAGCUCCAAUUUUGGUGCAAUUUUCAAGUGUUUUCUAAAUGAUUUUCACGUCACUGACAAAGUUGAGGCGAAGUGCAAAUUGGUAGGUUAACUACAGGCAGACUCCAAAGUUUGCAGACAUAUGUGACUUAACAAUUAAUUAGAGCUGCAGAAAUCAGAGCUUCUGCUAAUCUUGCUGCUACUAAAUGUCAGAGUGUGUACUUGACAAUCAAAAAGGUUGAUUUUUGUGGAAAGAAAUAUCAUUUAUGUCCUUUCCUAGUCAGCACCUCAUGGUGUAGUCUUCUCGCAGUGACUUAUGUCCCCUGUCUACAAGAAAAGAUCACAACUAGCCUGCCAUUGUCAUGAUGGAAAAGCACACUACCUCGUGAAGGUGUCUUGUUCAAAUGGCACACACUGGUUUGUAAACAAAGGAAUUUCUAUGAACCACGUUACUACCGACAACACAUUUGUGUCUGGUAACUGCUGAUGUUGUAAUAGGAAUUGUCAACAACACAGUUUAUGAUCCUUUGCAUCCUGAAUUGGACUCAUUUAAGGAGAGUCAGAUAAAUAUUUUUAAGAAUCAUCUUCACCAGAUGUUGAUUAGGUGACAUACUGGCAUUAAUGCUUCAGUUGUAAACAUUCAAAAAAAAUUGAGCCUCAAUGAGGUUGCCAAGAAUUUAAAUGAAUCCAUCGAUUCCAAGAACUUGGAAAGUAUGAGCAGUAUAUAAAAUGGCCAUGGUACAUUUGGCUAGGUUUAUAGCUGGCUACCUGUCCUAGUAAUGGUGACAAUUAUGCUUUGCUGUAUGACCAGUUGCUGUAGUUGUCUAAGGGCUGUUGUUCUUGGAUCUGCAGCUAAUUCUAACCGACUGCCAUGCUCGGUAAAUUUACUUUCUAACGAACUUAUGGAUUUGUUUAUGAGAAUCACAAUUGGAACUGUAACUUUGAAGCAAGGUGAAAUCAAGGAUGCUUCCUUCAGAUUUUGUUCGCGCUACUGCAACGAUACCGAUACAAGCCUUCACUCCCUUUCGGAUGGCUUAUUGUUGGCGUUGCACUUCUUGCUGUUUUCAGAGCGCUUCCAAAAUCAUAACCCUCAAAAGAGAUGGCAACUAGCACUCCAAGGGUGUUACUUUGUUUGCAACUUGCUGUUGUUGUUUGUAACAGUAUUUACUCACUUUUGCUCGUUGCUGCUGGCCUUGAAGCCCCUUCUCUAUCUUUAUGCUAAGUACUUCUUGCAGAGUAUAAACUUUGUAAGAAUAAUAAUGAGGCUUGGCUUUGCUGGAAAUGCCGUUCCAAAAACCCAUACUUUAUGAUGCCAAUUAUUUCUUUGCUGGCAUAUUGUUGUUACGACUAUUGAUACCUACAAUAGUGUAACUUCAAUUGUCAUUACUCAGGUGAUGGCACAACAAGUCCUAUUUUGAACCGACUACCAGAUUGGUGGUUAUACUGAAAAUGGGAAUCUAGAGUAAAGACUGUGUUGUAUUACACAGUUACUUCACUUCAGACUAUCCAGCUGUACUCAACUCAAUUGAGUACAGACAUGGUGUUGAACAUGUUACCUUCUCAUCUACAAUAAAAUUGUUGAUGAGCCUGAAGAACAUGUCCAAAUUCAUACAAUCGACGGUUCAUCCAGAGUUGUUAAUCCAGUAAUGGAAAUACCUUCCCAGGUAACAAACCAACCAACUUUCGAUCCUUUGUAGAUCUGUUCUCUAAACGAACUUAUGUACUCAUUCGUUUCAGAAGAGACAGGUACGUUAAUAGUUAAUAGCGUACUUUCUUGCUUCGUGGUAUUCUUGCUGGUUACACUAGCCAUCCUUACUGCGCUUCGAUUGUGUGCGUACUGCUGCAAUAUUGUUAACGUGAGUCUGUAAAACCUCUCUUACGUUUACUCUCGUGUUAAAAAUCUGAAUUCUUCUAGAGUUCCUGAUUUCUGGUCUAAACGAACUAAAUAUUAUUAGUUUUCUGUUUGGAACUUUAAUUUUAGCCAUGGCAGAUUCCAACGGUACUAUUACCGUUGAAGAGCUUAAAAAGCUCUUGAACAAUGGAACCUAGUAAUAGGUUUCCUAUUCCUUACAUGGAUUUGUCUCUACAAUUUGCCUAUGCCAACAGGAAUAGGUUUUUGUAUAUAAUUAAGUUAAUUUUCCUUGGCUGUUAUGGCCAGUAACUUUAGCUUGUUUGUGCUUGCUGCUGUUUACAGAAUAAAUUGGAUCACCGGUGGAAUUGCUAUCGCAAUGGCUUGUCUUGUAGGCUUGAUGUGGCUCAGCUACUUCAUUGCUUCUUCAGACUGUUUGCGCGUACGCGUUCCAUGUGGUCAUUCAAUCCAGAAACUAACAUUCUCAACGUGCCACUCCAUGGCACUAUUUGACCAGACCGCUUCUAGAAAGUGAACUCGUAAUCGGAGCUGUGAUCCUUCGUGGACAUCUUCGUAUUGCUGGACACCAUCUAGGACGCUGUGACAUCAAGGACCUGCCUAAAGAAAUCACUGUUGCUACAUCACGAACGCUUCUUAUUACAAAUUGGGAGCUCGCAGCGUGUAGCAGGUGACUCAGGUUUUGCUGUAUACAGUCGCUACAGGAUUGGCAACUAUAAAUUAAACACAGACCAUUCCAGUAGCAGUGACAAUAUUGCUUUGCUUGUACAGUAAGUGACAACAGAUGUUUCAUCUCGUUGACUUCAGGUUACUAUAGCAGAGAUAUUAAUUAUUAUGAGGACUUUAAAGUUUCCAUUUGGAAUCUUGAUUACAUCAUAAACCUCAUAAUUAAAAAUUUAUCUAAGUACUAACUGAGAAUAAAUAUUCUCAAUUAGAUGAAGAGCAACCAAUGGAGAUUGAUUAAACGAACAUGAAAAUUAUUUUCUUGGCACUGAUAACACUCGCUACUCUGUGAGCUUUAUCACUACCAAGAGUGUGUUAGAGGUACAACAGUACUUUAAAAGAACCUUUCUCCUUGGAACAACAAGGGCAAUUCACCAUUUCAUCCUCUAGCUGAUAACAAAUUUGCACUGACUUGCUUUAGCACUCAAUUUGCUUUUGCUUGUCCUGACGGCGUAAACCACGUCUAUCAGUUACGUGCCAGAUCAGUUCACCUAAACUGUUCAUCAGACAAGAGGAAGUUCAAGAACUUUACUCUCCAAUUUCUUAUAUUACAUUGUACCUUCCCAGUAACAAACCAAAUCAAUUCGUUCGAUACUUUGGUAGAUCUUUCUCUAAACGAACAAACUAAAAUGUCUGAUAAUGGACCCCAAAAUCAGCGAAAUGCACCCCGCAUUACGUUUGGUGGACCUCAGAUUCAACUGGCAGUAACCAGAAUGGAGAACGCAGUGGGGCGCGAUCAAAACAACGUCGGCCCCAAGGUUUACCCAAUAAUACUGCGUCUUGGUUCACCCGCUCACUCAACAUGGCAAGGAAGACCUUAAAUUCCCUCGAGGACAAGGCGUUCCAAUUAACACCAAUAGCAGUCCAGAUGACCAAAUUGGCUACACCGAGAAGAGCUACCAGACGAAUUCGUGGUGGUGACGGUAAAAUGAAAGAUCUCAGUCCAAGAUGGUAUUUCUACUACCUAGGAACUGGGCCAGAAGCUGGACUUCCCUAUGGUGCUAACAAAGACGGCAUCAUAUGGGUUGCAACUGAGGGAGCCUUGAAUACACCAAAAGAUCACAUUGGCACCCGCAAUCCUGCUAACAAUGCUGCAAUCGUGCUACAACUUCCAAGGAACAACAUUGCCAAAAGGCUUUACGCAGAAGGGAGCAGAGGCGGCAGUCAAGCCUCUUCUCGUUCCUCAUCACGUAGUCGCAACAGUUUAAGAAAUUCAACUCCAGGCAGCAGUAGGGGAACUUCUCCUGCUAGAAUGGCUGGCAAUGGCGGUGAUGCUGCUCUUGCUUUGCUGCUGCUUGACAGAUUGAACCAGCUUGAGAGCAAAAUGUCUGGUAAAGGCCAACAACAACAAGGCCAAACUGUCACUAAGAAAUUGCUGCUGAGGCUUCUAAGAAGCCUCGGCAAAACGUACUGCCACUAAAGCAUACAAUGUAACACAAGCUUUCGGCAGACGUGGUCCAGAACAAACCCAAGGAAAUUUUGGGGACCAGGAACUAAUCAGACAAGGAACUGAUUACAAACAUUGGCCGCAAAUUGCACAAUUUGCCCCAGCGCUUCAGCGUUCUCGGAAUGUCGCGCAUUGGCAUGGAAGUCACACCUCCGGGAACGUGGUUGACCUACACAGGUGCCAUCAAAUUGGAUGACAAAGAUCCAAAUUCAAAGAUCAAGUCAUUUGCUGAAUAAGCUAUUGACGCAUACAAAACAUUCCCACCAACAGAGCCUAAAAAGGACAAAAAGAAGAAGGCUGAUGAAACUCAAGCCUCCGCAGAGACAGAAGAAACAGCAAACUGUGACUCUUUUCCUGCUGCAGAUUUGGAUGAUAUUCUCCAAACAAUUGCAACAAUCCAUGAGCAGUGCUGACUCAACUCAGGCCUAAACUCAUGCAGACCAUCAAGGCAGAUGGGCUAUAUAAACGUUUUCGCUUUUCCGUUUACGAUAUAUAGUCUACCUUGUGCAGAAUGAAUUCUCGUAACUACAUAGCACAAGUAGAUGUAGUUAACUUUAAUCUCCAUAGCAAUCUUUAAUCAGUGUGUAACAUUAGGGAGGACUUGAAAGAGCCACCACAUUUCACCGAGGCCACGCGGAGUACGAUCGAGUGUACAGUGAACAAUGCUAGGGAGAGCUGCCUAUAUGGAAGAGCCCUAAUGUGUAAAAUUAAUUUUAGUAGUGCUAUCCCCAUGUGAUUUUAAUAGCUUCUUAGGAGAAUGACAAAAAAACUUCCCCCCCACACAUACCCACCACUCAUCAUAUUCAUACAUCAAUCAUACAUCCCAUCCCCACACACCAUCACUCAAACUUUUUUUUUUUUUUUUUUUUUUUUUUUUUUUUUUUUUCUAACGUCCAAGCAGAUGAUCAUAAAAAAUAUGUAUAAUCU
>cluster_17 reads=2 total_reads=326
AAUACCAUACCUUCCCAGGUAACAAACCAACCAAUUUCGAUCUCUUGUAGAUCUGUUCUCUAAACGAACUUUAAAAUCUGUGUGGCUGUCACUCGGCUGCAUGCUUAGUGCACUCACGCAGUAUAAUUAAUAACUAAUUACUGUCGUUGACAGGACACGAGUAACUCGUCUAUCUUGCAGGCUGCUUACGGUUCGUCCGUGUUGCAGCCGAUCAUCAGCACAUCUAGGUUUCGUCCGGUGUGACCGAAAGGUAAGAUGGAGAGCCUUGUCCCUGGUUUCAACGAGAAAACACACGUCCCAUCAGUUUGCCUGUUUUACAGGUUCGCGACGUGCUCGUACGUGGCUUUGGAGACUCCGUGGAGGAGGUCUUAUCAGAGGCACGUCAACAUCCUAAAGAUGGCACUUGUGGCUUAGUAGAAGUUGAAAAAGGCGUUUGCCUCAACUUGAACAGCCCUAUGUGUUCAUCAAACGUUCGGAUGCUCGAACUGCACCUCAUGGUCAUGUUAUGGUUGAGCUGGUAGCAGAACUCGAAGGCAUUCAGUACGGUCGUAGUGGUGAGACACUUGGUGUCCUUGUCCCUCAUGUGGGCGAAAUACCAGUGGCUACCGCAAGGUUUCUUCGUAAGAACGGUAAUAAAGGAGCUGGUGGCCAUAGUUACGGCGCCGAUCUAAAGUCAUUUGACUAGGCGACGAGCUUGGCACUGAUCCUUAUGAAGAUUUCAAGAAACUGGAACACUAAACAUAGCAGUGGUGUUACCCGUGAACUCAUGCGUGAGCUUAACGGAGGGCAUACACUCGCUAUGUCGAUAACAACUUUGUGGCCCUGAUGGCUACCCUCUUGAGUGCAUUAAAGACCUUCUAGCACGUGCUGGUAAAGCUCAUGCACUUUGUCCGAACAACUGGACUUUAUUGACACUAGAGGGUGUAUACUGCUGCCGUGAACAUGAGCAUGAAAUUGCUUGGUACACGGAACGUUCUGAAAAGAGCUAUGAAUUGCAGACACCUUUGAAAUUAAAUUGGCAAAGAAAUUUGACACCUUCAAUGGGGAAUGUCCAAAUUUUGUAUUUCCCUUAAAUUCCAUAAUCAAGACUAUUCAACCAAGGGUUGAAAAGAAAAAGCUUGAUGGCUUUAUGGGUAGAAUUCGAUCUGUCUAUCCAGUUGCGUCACCAAAUGAAUGCAACCAAAUGUGCCUUCAACUCAUGAAGUGUGAUCAUUGUGGUGAAACUUCAUGGCAGACGGGCGAUUUUGUUAAAGCCACUUGCGAAUUUGUGGCACUGAGAAUUUGACUAAAGAAGGUGCCACUACUGUGGUUACUUACCCAAAAUCUGUUGUUAAAAUUUAUUGUCCAGCAUGUCACAAUUCAGAAGUAGGACCUGAGCAUAGUCUUGCCGAAUACCAUAAUGAAUCUGGCUUGAAAACCAUUCUUCGUAAGGGUGGUCGCACUAUUGCCUUUGGAGGCUGUGUGUUCUAUGUUGGUUGCCAUAACAAGUGUGCCUAUUGGGUUCCACGUGCUAGCGCUAACAUAGGUUGUAACCAUACAGGUGUUGUUGGAGAAGGUUCCGAAGGUCUUAAUGACAACCUUCUUGAAAUACUCCAAAAGAGAAAGUCAACAUCAAUAUUGUUGGUGACUUUAAACUUAAUGAAGAGAUCGCCAUUAUUUUGGCAACUUUUUGCUUCCACAAGUGCUUUUGUGGAAACUGUGAAAGGUUUGGAUUAUAAAGCAUUCAAACAAAUUGUUGAAUCCUGUGGUAAUUUAAAGUUACAAAAGGAAAAGCUAAAAAAGGUGCCUGGAAUAUUGGUGAACAGAAAUCAAUACUGAGUCCUCUUAUGCAUUUGCAUCAGAGGCUGCUCGUGUUGUACGAUCAAUUUUCCCCCGCACUUGAAACUGCUCAAAAUUCUGUGCGUGUUUUACAGAAGGCCGCUAUAACAAUACUAGAUGGAAUUUCACAGUAUUCACUGAGACUAUUGAUGCUAUGAUGUUCACAUUGAUUUGGCUACUAACAAUCUAGUUGUAAUGGCCUACAUUACAGGUGGUGUUGUUCAGUUGACUUCGCAGUGGCUAACUAACAUCUUGGCACUGUUUAUGAAAACUCAAACCCGUCCUUGAUUGGCUUGAAGAGAAGUUUAAGGAAGGUGUAGAGUUUUAGAGACGGUUGGGAAAUUGUUAAAUUUAUCUCAACCUGUGCUUGUGAAAUUGUCGGUGGACAAAUUGUCACCUGUGCAAAGGAAAUUAAGGAGAGUGUUCAGACAUUUUUAAGCUUGUAAAUAAAUUUUUGGCUUGUGUGCUGACUCUAUCAUUAUUGGUGGAGCUAAACUUAAAGCCUUGAAUUUAGGUGAAACAUUUGUCACGCACUCAAAGGGAUUGUACAGAAAGUGUGUUAAAUCCAGAGAAGAAACUGGCCUACUCAUGCCUCUAAAAGCCCCAAAAGAAAUUAUCUUUUAGAGGGAGAAACACUUCCCACAGAAGUGUUAACAGAGGAAGUUGUCUUGAAAACUGGUGAUUUACAACCAUUAGAACAACCUACUAGUGAAGCUGUUGAAGCUCCAUUGGUUGGUACACCAGUUUGUAUUAACGGGCUUAUGUUGCUCGAAAUCAAAGACACAGAAAAGUACUGUGCCCUUGCACCUAAUAUGAUGGUAACAAACAAUACCUACACUCAAAGGCGGUGCACCAACAAAGGUUACUUUGGUGAUGACACUGUGAUAGAAGUGCAAGGUUACAAGAGUGUGAAUAUCACUUUGAACUUGAUGAAAGGAUUGAUAAAGUACUUAAUGAGAAGUGCUUGCCUAUACAGUUGAACAUGGUACAGAAGUAAAUGAGUUCGCCUGUGUUGUGGCAGAUGCUGUCAUAAAACUUUGCAACCAGUAUCUGAAUUACUUACACCACUGGGCAUUGAUUUAGAUGAGUGGAGUAUGGCUACAUACUACUUAUUUGAUGAGUCUGGUGAGUUUAAAUUGGCUUCACAUAUGUAUUGUUCUUCUACCCUCCAGAUGAGGAUGAAGAAGAAGGUGAUUGUGAAGAAGAAGAGUUUGAGCCAUCACUCAAUAUGAGUAUGGUACUGAAGAUGAUUACCAAGGUAAACCUUUGGAAUUUGGUGCCACUCUGCUGCUCUCAACCUGAAGAAGAGCAAGAAGAAGAUUGGUUAGAUGAUGAUAGUCAACAAACUGUUGGUCAACAAGACGGCAGUGAGGACAAUCAGACAACUACUAUUCAAACAAUUGUUGAGGUUCAACCUCAAUUAGAGAUGGAACUUACACCAGUUGUUCAGACUAUUGAAGUGAAUAGUUUUAGUGGUUAUUUAAAACUUACUGACAAUGUAUACAUUAAAAAUGCAGACAUUGUGGAAGAAGCUAAAAAGGUAAAACCAACAGUGGUUGUUAAUGCAGCCAAUGUUUACCUUAAACAUGGAGGUGUUGCAGGAGCCUUAAAUAAGGCUACUAACAAUGCCAUGCAAGUUGAAUCUGAUGAUUACAUAGCUACUAAUGGACCACUUAAAGUGGUGGUAGUUGUGUUUUAAGCGGACACAAUCUUGCUAAACACUGUCUCAUGUUGUCGGCCCAAAUGUUAACAAAGGUGAAGACAUUCAACUUCUUAAGAGUGCUUAUGAAAAUUUUAAUCAGCACGAAGUUCUACUUGCACCAUUAUUAUCAGCUGGUAUUUUGGUGCUGACCCUAUACAUUCCUUAAGAGUUUGUGUAGAUACUGUUCGCACAAAUGUCUACUUAGCUGUCUUUGAUAAAAAUCUAUGACAAACUUGUUCAAGCUUUUGGAAAUGAAGAGUGAAAAGCAAGUUGAACAAAAGAUCGCUGAGAUUCCUAAAGAGGAAGUUAAGCCAUUUAUAACUGAAAGUAAACCUUCAGUUGAACAGAGAAAACAAGAUGAUAAGAAAAUCAAAGCUUGUGUUGAAGAAGUUACAACAACUCUGGAAGAAACUAAGUUCCACAGAAACUUGUUACUUUAUUGACAUUAAUGGCAAUCUCAUCCAGAUUCUGCCACUCUGUUAGUGACAUUGACAUCACUUUCAAAGAAAGAUGCUCCAUAUAGUGGGUGAUGUUGUUCAAGAGGGUGUUUUAACUGCUGUGGUUAUACCUACUAAAGGCUGGUGGCACUGAAAUGCUAGCGAAAGCUUUGAGAAAAGUGCCACAGACAAUUAUAUCUCUACCCGGGUCAGGGUUUAAAUGGUUACACUGUAGAGGAGGCAAAGACAGUGCUUAAAAGUGUAAAAGUGCCUUUACUCUACCAUCUAUUAUCUCUAAUGAGAAGCAAGAAAUUCUUGGAACUGUUCUUGGAAUUUGCGAGAAAUGCUUGCACAUGCAGAAGAAACACGCAAAUUAAUGCCUGUCUGUGUGGAAACUAAAGCCAUAGUUUCAACUAUACAGCGUAAAUAUAAGGGUAUUAAAAUACAAGAGGGUGUGGUUGAUUAUGGUGCUAGAUUUUACUUUACACCAGUAAAACAACUGUAGCGUCUAUCAACACACUUAACGAUCUAAAUGAAACUCUUGUUACAAUGCCACUUGGCUAUGUAACACAUGGCUUAAAUUUGGAAGAAGCUGCUCGGUAUAUGAGAUCUCAAAGUGCCAGCUACAGUUCUGUUUUUCACCUGAUGCUGUUACAGCGUAUAAUGGUUAUCUUACUUCCUCUAAAACACCUGAAGAACAUUUUAUUGAAACCAUCUCACUUGCUGGUUCCUAUAAAGAUUGGUCCUAUUCUGGACAAUCUACACAACUAGGUAUAGAAUUUCUAAGAGAGGUGAUAAAAGUGUAUAUUACACUAGUAAUCCUACCACAUUCCUAGAUGGUGAAGUUAUCACCUUUGACAACUUAAGACACUUCUUUUUGAGAGAAGUGAGGACUAUUAAGGUGUUUACAACAGUAGACAACAUUAACCCACACGCAAGUUGUGGACAUGUCAAUGACAUAUGGACAACAGUUUGGUCCAACUUAUUUGGAUGGAGCUGAUGUUACUAAAGUAAAACCUCAAAAUUACCGAAGGUAAAACAUUUAUGUUUUACCUAAUGAUGACACUCUACGUGUUGAGGCUUUGAGUACUACACACAACUGAUCCAAGUUUUCUGGGUAGGUACAUGUCAGCAUUAAUCACUAAAAAGUGGAAAUACCCACAAGUUAAUGGUUUAACUUUAUUAAAUGGGCAGAUAACAACUGUUAUCUUGCCACUGCAUUGUUAACACUCCAACAAAUAGAGUUGAAGUUUAAUCCACCUGCUCUACAAGAUGCUUAUUACAGAGCAAGGGCUGGUGAAGCUGCUAACUUGUGCAUAUCUUAGCCUACUGUAAUAAGACAGUAGGUGAGUUAGGUGAUGUUAGAGAAACAAUGAGUUACUUGUUUCAACAUGCCAAUUUAGAUUCUUGCAAAAGAGUCUUGAACGUGGUGUGUAAAACUUGUGGACAACAGCAGACAACCCUAAGGGUGUAGAAGCUGUUAUGUACAUGGGCACACUUUCUUAUGAACAAUUUAAGAAAGGUGUUCAGAUACCUUGUACGUGUGGUAAACAAGCUACAAAAUAUCUAGUACAACAGGAGUCACCUUUGUUAUGAUGUCAGCACCACCUGCUCAGUAUGAACUUAAGCAUGGUACUUAUUGUGUAGUGAGUACACUGGUAAUUACCAGUGUGGUCACUAUAAACAUAUACUUAAAGAAACUUUGUAUUGCAUAGACGGUGCUUUACUUACAAAGUCCUAGAAUACAAAGGUCCUAUUACGGAUGUUUUACAAAGAAAACAGUUACACAACAACCAAAACCAGUUACUUAUAAAUUGGAUGGUGUUGUUUGUACAGAAAUUGACCCUAAGUUGGACAAUUAUUAUAAGAAAGACAAUUCUUAUUUCACAGAGCAACCAAUUGAUCUUGUACCAAACCAACCAUAUCCAAACGCAAGCUUCGAUAAUUUUAAGUUUGUAUGUGAUAAUAUCAAAUUUGCUGAUGAUUUAAACCAGUUAACUGGUUAUAAGAAACCUGCUUCAAGAGAGCUUAAAGUUACAUUUUCCUGACUUAAAUGGUGAUGUGGUGGCUAUUGAUUAUAAACACUACACCCCCUUUAAGAAAGGAGCUAAAUUGUUACAUAAACCUAUUGUUUGGCAUGUUAACAAUGCAACUAAUAAAGCCACGUAUAAACCAAAUACCUGGUGUAUACGUUGUCUUGGAGCACAAAACCAGUUGAAACAUCAAAUUCGUUUGAUGUACUGAAGUCAGAGGACGCGCAGGGAAUGGAUAAUCUUGCCUGCGAAGAUCUAAAACCAGUCUCUGAAGAAGUAGUGGAAAAUCCUACCAUACAGAAAGACGUUCUUGAGUGUAAUGUGAAACUACCGAAGUUGUAGGAGACAUUAUACUUAAACCAGCAAAUAAUAGUUUAAAAAUUACAGAAGAGGUUGGCCACACAGAUCUAAUGGCUGCUUAUGUAGACAAUUCUAGUCUUACUAUUAAGAAACCUAAUGAAUUAUCUAGAGUAUUAGGUUUGAAAACCUUGUACACAUGGUUUAGCUGCUGUUAAUAGUGUCCCUUGGGAUACUAUAGCUAAUUAUGCUAAGCCUUUAACAAAGUUGUUAGUACAACUAAUAGUUACACGGUGUUUAAACCGUGUUUGUACUAAUUAUAUGCCUUAUUUUUUACUUAUUGCUACAAUUGUGUAUUCACUAGAAGUACAAAUUCUAGAAUUAAAGCAUCUAUGCCGACUAUAGCAAAGAAUACUGUUAAGAGUGUCGGUAAAUUUAUUAGAGGCUUCAUUUAAUUAUUUGAAGUCACCUAAUUUUUCUAAACUGAUAAAUAUAAAUUUGGUUUUACUAUUAAUUGUUUGCCUAGGUUUUUAAUCUAUCAACUUCUGCUGUGUUUUAAUGUCUAAUUAGAUGCCUCAUGACUGUUACAGGAAGGCUAUUCGAACUACUAAUGUCACUAUUGCAACCUACUGUACUGGUUCUAUCCUUGUAGUGUUUUCUUAGGGUUUAGAUUCUUAGGCUUAUCGAAGAAACUAUACAAAUUACCAUUCUCUUCACGUGUGCAACAGCUUUGGCUUCGCUCAGAGUGGUUUGGAACUUUCCGUAGAAUGUCUGCAUGGCGUGAUGCUGCUUGUCGUUGCAGUACAGCUUAAGAGCAAAAUGUCUGGUAAAGGCCAACAACAACAAGGCCAAACUGUAAGAAUUGCUGCUGAGGUUCUAAGAAGCUGGCAAAACGUACUGCUAAGCAUCAUGUACAAGCUAGACGUGGUCCAAACAACCAAGGAAAUUUGGGACAGGAACUAAUCAGACAAGGAACUGAUAAACGCCAAAUUGCACAAUUUGCCCAGCGUUCAGCGUCGGAAUGUCGCGCUGGCUGGAAGUCACACUGGAACGUGGUUGACCUACACAGGUGCCAUCAAAUUGGAUGACAAAGAUCCAAAAAAGAUCAAGUCAUUUGCUGAAUAAGCAUUGACGCAUACAAAACUCCCACCAACAGAGCCUAAAAAGGACAAAAGAAGAAGGCUGAUGAAACUCAAGCCUCACAGAGACAGAAGAAACAGCAAACUGUGACUCUUUCCUGCUGCAGAUUUGGAUGAUUUUCCAAACAAUUGCAACAAUCCAUGAGCAGUGCUGACUCAACUCAGGCCUAAACUCAUGCAGACCACACAAGGCAGAUGGGCUAUAUAAACGUUUCGCUUUCCGUUUACGAUAUAGUCUACUCUUGUGCAGAAUGAAUUCUCGUAACUACAUAGCACAAGUAGAUGUAGUUAACUUUAAUCCACAUAGCAAUCUUUAAUCAGUGUGUAACAUUAGGGAGGACUUGAAAGAGCCACCACUUACCGAGGCCACGCGGAGUACGAUCGAGUGUACAGUGAACAAUGCUAGGGAGAGCUGCCUAUAUGGAAGAGCCCUAAUGUGUAAAAUUAAUUUUAGUAGUGCUAUCCCCAUGUGAUUUUAAUAGCUUCUAGGAGAAUGACAAAAAAAUCCCUCCCCCAUACAUCAUCCAUAUCAUCUACAUCCCAUCAUCUCAUCCCCCCCCACCCACCAACACCCCAUAACUAUUUAUACCCCCC
>cluster_18 reads=1 total_reads=63
CCCGUAAUGGUGUUCUUAUUACAGAGGUAGUGUUAAAGGUUUACAACCAUCUGUAGUCCCAAACAAGCUAGUCACUAAUGGAGUCACAUUAAUUGGAGAAGCCGUAAAAACACAGUUUUCAAUUAUUAUAAGAAGUUGAUGGUGUUGUCCAACAAUUACCUGAAACUUACUUACUCAGAGUAGAAAUUUUACAAGAAUUUAAACCCAGGAGUCAAUGGAAAUUGAUUUCUUAGAAUUAGCUAUGGAUGAAUUCAUUGAACGGUAUAAAUUAGAGGCUAUGCCUUCGAACAUAUUGUCAUUAAGAGAUUUUAGUCAUAGUCAGUUAGGUGGUUUACAUCACAUUGAUUGGACUAGCUAAACGUUUAAGGAAUCACCUUUUUUGAAUUAGAAGAUUUUAUUCCUAUGGACAGUACAGUUAAAAAACUAUUUCAUAACAGAUGCGCAAACAGGUUCCAUCUAAGUGUGUGUUUUGUUAUUGAUUUAUUACUAUUGAUGAUUUUGUUGAAAUAAUAAAAUCCCUAGAUUUAUCUUGUAGUUUAAGGUUGUCAAAGUGACUAUUGUUGACUAUACAGAAAUUUCAUUUUAUGCUUUGGUGUAAAGAUGGCCAUGUAGAAACAUUUUUACCAAAAUUACAAUUUAGUAGGUGGCAACCAGGUGCUGCUAUGCCUAAUCUUUACAAAUGCAAAGAAUGCAUUAGAAAAGUGUGACCUUCUUCAAAAUUAUGGUGAUGGUAAAUCAACAUUACCUAAAGGCAUAAUGAUGAAUGUCAAAAAUAUACUCAUUGUGUCAAUAUUUAAACACAUUAACAUUAGCUGUACCCUUUAUAAUAUGAGAGUUUAUACAUUUUGUGCUGGUUUCACUGAUAAAAAAGGAGUUGCACCAGGUACAGCUGUUUCUUUAAGACAGUGGUUGCCUACGGGUACGCUGCUUUGUCGAUUCAGAUCAAUGACUUUGUCUCUGAUGCAGAUUCAACUUUGAUUGGUGAUUGUGUUAGUACAUACAGCUAAUAAAUGGGAUCUCAUUAUUAGUGAUAUGUACGACCCUAAGACUAAAAAUGUUAAAGAAAAUGACUCUAAAGAGGGUUUUUUCACUUACAUUGUGGUUUAUACAACAAAAGCUAAUUUGGAGGUUCCAUGGCUAUAAAGAUAACAGAACAUUCUUGGAAUGCUGAUUUUUCAACAAGCUACGGGACACUUUCGCAUGGUGGACAGCCUUGUUACUAAUGUGAAUGCGUCAUCAUCAAAGCAUUUUAAUUGGAUGAGUAAUUAUCUGGCAAACCACGCGAACAAAUAGAUGAUCAUGUCAUGCAUGCAAAUUACAUAUUUGGAGGAAUACAAUCCAAUUCAGUUGUUUCCUAUUCUUUAUUUGACAGUAAAUUUCCCCCCUUAAAUUAAGGGUACUGCUGUUAUGUCUUUAAAAGAAGGUCAACAAAUCAAUGAUAAUGAUUUUAUCUCUUUAGUAAAGGUAGACUUAUAAUUAGAGAAAACAACAGUUGUUAUCUUCUAGUGAUGUUCUUGUUAACAACUAAACGAACAAUGUUUGUUUUUUUGUUUUAUUGCCACUAGUCUUCUAGUCAGUGUGUUAAUUUUACAUCAGAACUUCAAUUACCCCUGUACACUAAUUCUUACGUGGUGUUUAUUACCCUGACAAAGUUUUUCAGAUCCUCAGUUCACAUUCAACUCAGGACUUGUCUUACCUUUCUUUCCAAUGUUACUUGGUUCCAUGCUAUACAUGUCUUGGGACCAAUGGUACUAAGAGGUUUGAUAACCUGUCCUACCAUUUAAUGAUGGUGUUUAUUCUGCUUCCACUAGAAGUCUCAUAACAUAAUAAGAGGCUGGAUUUUUGGUACUACUUUAGAUUCGAAGACCUCAGUCCCUACUUAUUGUUAAUAACGCUACUAAUGCUGUUAUUAAAGUCUUGAAUUUCUGAAUUUGUAAUGAUCCAUUCUUUGGGUGUUUCGUUACCACAAAAACAACAAAAGUUGGAUGGAAAGUGAGUUUCAGAGUUUAUUCUAGUGCGAAUAAUAUUGCACUUUGAAUAUGUCUCCUUAGCACAUUUUCAUAUGGACCUAAAGGAAAACAGGGUAAUUCAAAAAAUCUUAGGAAUUUGUGUUUAAGAAUAUUGAUGGUAUUUUUAAAAUAUAUUUUAAGCACGCCUAUUAAUUUAGUGCGUGAUCUCCCUCAGGUUUUCGGCUUUAAGAACCAUUGGUAGAUUUGCCAAUAGGUAUUAACAUCACUAGGUUCAAACUCUUGCUUUACAUAGACGUAUCUGACUCCUGGUGAUUCUUCAGGUUGGACAGCUGGUGCUGCAGUCUUAUUAUGUGGGUUAACUUCAACCUAGGGACUCUUCCAUACUUAAUCUCGAUGAAAAAAUGGAACCAUUACAGAUGCUGUAGACUGUGCACUUGACCCUCUCUCAGAAACAAAGUGUGUACGUUGAAAUCCUUCACUGUAGAAAAGGAAUCAUUCAAACUUCUAACUUUAGAGUCCAACCUUAACAGAAUCUAUUGUUAGAUUUCCUAAUAUUACAAACUUGUGCCCUUUUGGUGAAGUUUUAACGCCACCAGAUUUGCUUGUUUGCGGCUUGGAUAGAAGAGAAUCAGCAACUGUGUUGCUGAUUAUCUCUGCCUAUAUAAUCAUGCAUCAUUUCCACUUUAAGUGUUAUGGAGUGUCUCCCUCUACUAAAUUAAAUGAUCUUUGUUUUACUAAUGUCUAUAAAGAUCAUUUGUAAUUAGAGGUGAUGAAGUUAGACAAAAUCGCUCCAGGGCAAACUUGGAAAGAACAAUUGAUUAUAAUUAUAAAUUACCAGAUGAUUUUACAGGCUGCGUUAUAGCUUGGAAUCUCUAUUACAAAAUUUCUGAUUCUAAGGUUGGUGGUAAUAUAAUCACCUGUAUAGAUUGUUCCUAGGAAGUCUAAUCUCAAACCUUUUAAGAGAGAUAUUUCAACUGAAAUCUAUCAAGGCCGGUAGCACACCUUGUAAUGGUGUUGAGGUUUUAAUUGUUACUUUCUUACAAUCAUAUGGUUUCAACCCACUAUGGUGUUGGUUACCAACCAUACAGAGUAGAGUACUUUUUUUGAACUUUACAUGUCACCAAAGCAACUGUUUGUGGACCUAAAAGUCUACUAAUUUGGUUAAAAACAAAAUGUCAAUUCAACUCAAUGGAGGUCAACAGGCACAGGUGUUUCUUACUGAGUCUAACAAAAAGUUUUGCCUUUCCAACAAAUCUAGAGACAUUGCUGACACUACUGAUGCUGUCCCGUGAUCCACAGACUCUAAGAUUUUGACAUUACACAUGUUCUUUGGUGGUGUCAGUGUUAUAACACCAGGAACAAAUACUUCUAACCAGGUUGUCAUUGUUUCUUUAUCCAGGAUGUUAACUGCCAAGAAGUCCCUGUUGCUAUUCAUGCAGAUCAACUUACUCCUACUUGGCGUGUUUUAUUCUACAGGUUCAAUGUUUCAAACACAGGCUGUUUAAUAGGCUGAACAUGUCAACAUUCAUAUGAGUGUGAUAUCUCCCAUUGGUGCAGGUAUAUGCGCUAGUUAUCAGACUACAGACUAAUUCUCAGCGGGCACGUAGUGUAGCUAGUCAAUCCAUCAUUGCCUACACUAUGUCACUUGGUGCAGAAAAUCUCAGUUGCUUACUCUAAUAACUCUAUUGCCAUACCCAACAAAUUUUACUAUUAGUGUUACAGAAAUUUACCGGUGUUUAUGACCAAGACUUAAAAUAGAUUGUCAAUUGUACAUUGUGUGAUCAACUGAGUACAAUCACUUCAAGUUGGUUCCUUUGGUGCAGGUGUUGCUAACAAAUACCAUUUGCUAUGCAAUGGCUUAUAGGUUUAAUGGUAUUGGACACAGAAUGUUCUCUAUGAGAACCAAAAUUGAUUGCCAACCAAUUUAAUAGUAAUUAUUGGCAAAAUUCAAGACUCACUUUCCACAGCAAGUGCACUUGGAAAACUUCAAGAUGUGGUCAACCAAAAAUGCACAAGCUUUAAACACGUUUUGUUAAACAACUUAGCUCCAAUUUGGUGCAAUUCAAGUGUUUCUAAAUGAUAUCCUUUCGUCUUGACAAAGUUGAGGCUGAAGUGCAAAUUGAUCGAGAGGUUGACUCACAGGCAGACUUCAAAGUUUGCAGACAUAUGUGACUCAACAAACUAACUAGAGCUAAGAAAUCAGAGCUUCAUUGCUAAUCUUGCUGUUACUAAAUGUCAGAGUGUGUACUUGGACAAUCAAAAGAGUUGAUUUGUGGAAAGGCUAUCAUCUUAUGUCUCCUUCCUCAGUCAGCACCUUAUGGUGUGUAGUUCUUCACUGCAUGUGACUUAUGUCCCUGCACCGAGAAAAGAACACUGCUCCUGCCAUUUUGUCAUGAUGGAAAAGCACACUUUUCCGUAGGUGUCUUGUUCUUCAAAUCGGCACACACUGGUUUGUACACAAAGGAAUUUUAUGAACCACAAAUUUCAUUACUACAGACAACACAUUUGUGUUUGGUAACUGUGAUGUUGUAAUAGGAAUAUUGCUUAACAACACAGUUUUAUGAUCCUUUGCAACCUGAAUAAGACUCAUCAAGGAGAGUUAGAUAAUAUUUUCUCCCAGGUAACAUACCAACCAACUUCGAUCUGUAGAUGACCUCACUAAACGAAUCAUGGAUUUAGUUUAUGAGAAUCUUCACAAGGAACUGUAACUUUGAAGCAAGGUGAAAUCAAGGAUGCUACUCCUUCAGAUUUUGUUCGCGCUACUGCAACGAUACCGAUACAAGCCUCACUCCCACGGAUGGCUAUUGUUGGCGUUGCACUUUCUUGCUGUUUCAAGAGCGCUUCCAAAAUCAUAACCCUCAAAGAGAUGGCAUUAGCACUCCAAGGGUGUUCAUUUUUGCAAUUUGCGUUGUGUUUGUAACAGUUUACACUCACCUUCUGCUCGUUGCUGCUGGCCAUUGAAGCCCUUCACAUAUUUUUAUGCUUAGUUACACUUCUUGCAGAGUAUAAACUUGUAAGAAUAAUAAUGAGGCUUUGGCUCUGCUGGAAAUGCCGUUCCAAUCCAUUACUUCAUGAUGCCAUUAUAUUUUCUGCUGGCAUUAUUGUUACGACUAUUGUAUACCUUUACAAUAGUGUAACUUCAAUUGUCAUUACUUUCAGGUGAUGGCACAACAAGUCCUAUUCUGAACAUGACUCAGAUUGGUGGUUAUACUGAAAAAUGGGAAUCUGGAGUAAAAGACUGUGUUGUAUUACACAGUUACUCACUCUAGACUAUUACCAGCUGUCACUUCAACUCAAUUGAGUACAGACACUGGUGUUGAACUAUGUUACCUCUCAUCACAAUAAAAUUGUUGAUGAGCCUGAAGAACAUGUCCAAAUUCACACAAAUCGACGGUUCAUCCAGAGUUGUUAAUCCAGUAUGGAACCAAUUUAUGAUGAACCGACGACGACUACUAGCGUGCCUUUGUGAGGACGAGCUGAUGAGUACGAACUUAUGUACUCAUUUCGUUUUCAGAAGAGACAGGUACGUUAAUAGUUAAUAGCGUACUUCUUCUUGCUUUUCGUGGUAUUCUUGCUAGUUACAUAGCCAUCCUUACUGCGCUUCGAUGUGUGCGUACUGCUGCAAUAUUGUUAACGUGAGUCUGUAAAACCUCUUCUACGUUUACCUUCCCAGGUAAAAAAUCAACCAACUUCGAUUUCCUUGUAGAUCUGUUCUAAACGAACUAAAUUAUAUUAGUUUUCUGUUUGGAACUUUAAUUUUAGCCACUGGCAGAUUCCAACGGUACUAUUACCGUUGAAGAGCUUAAAAAGCUUUUGAACAAUGGAACCUAGUAAUAGGUUUCCUAUUCCAUCAUGGAUUUGUCUUUUACAAUCUGCCUAUGCCAACAGGAAUAGGUUUUUGUAUAUAAUUAAGUUAAUUUUCCAUGGCUGUUAUGGCCAGUAACUUUAGCUUGUUUUGUGCUUGCUGCUGUUUACAGAAUAAAUUGGAUCACCGGUGGAAUUGCUAUCGCAAUGGCUUGUCUUGUAGGCUUGAUGUGGCUCAGCUACUUCAUUGCUUCUUUCAGACUGUUUGCGCGUACGCGUUCCAUGUGGUCAUUCAAUCCAGAAACUAACAUUCUCAACGUGCCACUCCUGGCACUAUUUUGACCAGACCGCUUCUAGAAAGUGAACUCGUAAUCGGAGCUGUGAUCCUUCGUGGACAUCUUCGUAUUGCUGGACACCAUCUAGGACGCUGUGACAUCAAGGACCUGCCUAAAGAAAUCACUGUUGCUACACGAACGUUCUUAUUACAAAUUGGGAGCUUCGCAGCGUGUAGCAGGUGACUCAGGUUUUGCUGCAUACAGUCGCUACAGGAUUGGCAACUAUAAAUUAAACACAGACCAUUCCAGUAGCAGUGACAAUAUUGCUUUGCUUGUACAGUAAGUGACAACAGAUGUUUCAUCUCGUUGACUUCAGGUUACUAUAGCAGAGAUUACUAAUUAUUAUGAGGACUUUAAAGUUCCAUUUGGAAUCUUGAUUACAUCAAACCUCAUAAUUAAAAUUUAUUAAGUACUAACUGAAUAAAUAUUCUCAAUUAGAUGAAGAGCUACCUUCCCAGGUAACAAACCAACCAAUUCGAUCUCAUGUAGAUCUGUUCUAAACGAACAUGAAAAUUAUCUUUCUUGGCACUGAUAACACUCGCUACUUUGUGAGCUUUAUCACUACCAAGAGUGUGUUAGAGGUACAACAGUACUUUUAAAAGAACCUUGCUUCUGGAACAUACGAGGGCAAUUCACCAUUUCAUCCUCUAGCUGAUAACAAAUUUGCACUGACUUGCUUUAGCACUCAAUUUGCUUUGCUUGUCCUGACGGCGUAAACACGUCUAUCAGUUACGUGCCAGAUCAGUUUCACCUAAACUGUUCAUCAGACAAGAGGAAGUUCAAGAACUUUACUCUCCAAUUUUUUAUUGUUGCGGCAAUAGUGUUUAUAACACUUUGCUCACACUCAAAAGAAAGACAGAAUGAUUGAACUUUCAUUAAUUGACUUCUAUUUGUGCUUUUUAGCCUUUCUGCUAUUCCUUGUUUUAAUUAUGCUUAUUAUCUUUGGUUCACUUGAACUGCAAGAUCAUAAUGAAACUUGUCACGCCUAAACGAACAUGAAAUUUCUUGUUUCUUAGGAAUAUUACAACUGUAGCUGCAUUUCACCAAGAAUGUAGUUUACAGUCAUGUACUCAACAUCAACCAUAUGUAGUUGAUGACCCGUGUCCUAUUCACUUCUAUUCUAAAUGGUAUUAGAGUAGGAGCUAGAAAAUCAGCACCUUUAAUUGAAUUGUGCGUGGAUGAGGCUGGUUCUAAUCACCCAUUCAGUACAUCGAUAUCGGUAAUUAUACAGUUUCCUGUUUACCUUUUUACAAUUAAUUGCCAGGAACAAAUUGGGCCAGUUUUACUGCGUUUGGUUCGUCAUUCAAGGCAAGGAAGACCUUAAAUUCCCUACGAGGACAAGGCGUUCCAAUUAACCAAUAGCAGUCCAGACGACCAAAUUCUAAAGACUCAGACGAAUCGUGGUGGUGACGGUAAAUGAAAGAUCUCAGUCCAAGAUGGUAUUUACUACCUAGGAACUGGGCCAGAAGCUGGACUUCCUAUGGUGCUAACAAAGACGGCAUCAUAUGGGUUGCAACUGAGGAGCCUUGAAUACACCAAAAGAUCAUUGGCACCCGCAAUCCUGCUAACAAUGCUGCAAUCGUGCUACAACUUCCAAGGAACAACAUUGCCAAAAGGCUUUACGCAGAAGGGAGCAGAGGCGGCAGUCAAGCCUCUCGUUCCUCAUCACGUAGUCGCAACAGUUUAAGAAAUUCAACUCCAGGCAGCAGUAGGGAACUCUCCUGCUAGAAUGGCUGGCAAUGGCGGUGAUGCUGCUCUUGCUUUGCUGCUGCUUGACAGAUUGAACCAGCUUGAGAGCAAAAUGUCUGGUAAGGCCAACAACAACAAGGCCAAACUGAGGCACGAAGAACCAAAGCAAGAUAUGUCAUUGCUGAACAGCUUGACGCAACACUAAUCCCACAACAGAGCCUAAAGGACAAAAAGAAGAAGGCUGAUGAAACUCAAGCCUUACCAGAGACAGAAGAAACAGCAAACUGUCACUUUCCUGCUGCAGAUUUGGAUGAUUUCCAAACAAUUGCAACAAUCCAUGAGCAGUGCUGACUCAACUCAGGCCUAAACUCAUGCAGACAUCAAGGCAGAUGGGCUAUAUAAACGUUUCGCUUUCCGUUUACGAUAUAUAGUCUACUCUGUGCAGAAUGAAUUCUCGUAACACAUAGCACAAGUAGAUGUAGUUAACUUUAAUCCCUAGCAAUUUUUAAUCAGUGUGUAACAUUAGGGAGGACUUGAAAGAGCCACCACAUUCAUCGAGGCCACGCGGAGUACGAUCGAGUGUACAGUGAACAAUGCUAGGGAGAGCUGCCUAUAUGGAAGAGCCCUAAUGUGUAAAAUUAAUUUUAGUAGUGCUAUCCCCAUGUGAUUUUAAUAGCUUCUUAGGAGAAUGACAAAAUCCCCACCCCUCCCACUCCCCAUAUCAUAUAUCAUCAACAUUACAUAUCAUCACCCUCAUCCAUAUCUCUCCUUUCAACCUACAAAUCCAUCAAUCCCACAAGAUCCAAAUCAAAAGCUGUAAUAGCAUAUUUUUUUUUUUUUUUUUUUUUUUUUUUUUCAACCUGCCCCACCCACACCAUAUCCAACACCAAUC
>cluster_19 reads=1 total_reads=88
UGUGGACAACAGCAGACAACCCUUAAGGUGUAGAAGCUUGUUAUGUACAUGGGCACACUUUCUUAUGAACAAUUUAAGAAAGGUGUUACAGAUACCUUGUACGUGUGGUAAACAAGCUACAAAAUAUCUAGUACAGGAGUCACCUUUUGUUAUGAUGUCAGCACCUGCUUCAGUAUGAACUUAAGCAUGGUACACUAUUGUGCUAGUGAGUACACUGGUAAUUACCAGUGUGGUCACUGCAAACAUAUAUUUUAAAGAAACUUGUAUUGUUUAGACGGAGUGCUUUACUUACAAAGUCCUCAGAAUACAAAGGUCUAUUCUACGGAUGUUUACAAAGAAACGGUUACACAACAUCAUAAAACCAGUACUUAUAAAUUGGAUGGUGUUGUCAUGGGCAAGAAAUAGAUCCAAAGUUGAUAAUGAUUGAAGGUGAUAUAACAGUAAUAUUGAUUGUACCAAACCAACAUAUCCAAACGCAAGCUCGAUAAUUUUAAGUUUGUAUGUGAUAAUAUCAAAUUUGAUGAUUUAAACCAGUUAUAAAGGUUAUAAGAAACCUGCUUUCAAGAGAGCUUAAAAGUUCUUUCUUCCUGACUUAAAUGGUGAUGUGGUGGCUAUUGAUUAUAAACACUCUCUCCCUUUAAGAAGGAGCUAAUUGUUACAUAAACCUAUUGUUUGGCAUGUUAACAAUGCUAAUAAAGCCACGUAUAAACCAAAUUUCCUGGCGUAUCGUUUGUCUUGGAGCACAAAACCAGUUGAAACAUAAAUUCGUUUGAUGUACUGAAGUCAGAGGACGCGCAGGGAAUGGAUAAUUUGCCUGCGAAGAUCUAAAACCAGUCUCUGAAGAAGUAGUGGAAAAUCCUACCAUACAGAAAGACGUUUUAGAGUGUAAUCUGAAACUACCGAAGUUGUAGGAGACAUUAUACUUAAACAGCAAUAAUAGUUUAAAAUUACAGAAGAGGUUGGCCACAGAUUUAAUGGCUGCUUAUGUAGACAAUUCUAGUCUUACUAUUAAGAAACAUCUAAUGAAUUAUCUAGAGUAUUAGGUUUGAAAACCUUUUGUACUUUAGUUUAGCUGCUGUUAAUAGUGUCCCCUUGGGAUACUAUAGCUAAUUAUGCUAAGCCUUCAACAAAGUUGUUAGUACAACUAUAAAGUUAUCACGGUGUUUAAACAUAUGUGUUUGUACUAAUAUGCCUUAUUUCUCUAUUACAUUUGCUGCUGUGUACUUCUACUAGAAGUACAAAUUCUAGAAUUAGCAUUAUGCCGACAUUAUAUAGCAAAGAAUACUGUUCAGAGUGUCGGUAAAUUUUGGGUUCUAGAGGCUCAUUUAAUUAUUUGAAGUUCCUAAUUUUCUAAACUGAUAAUAUUAUAAUUUGGUUUUUACUAUUAAGUGUUUGCCUAGGUUCUUUAAUCUACUCAUCACGUUAGCAUGAGGUGUUUUAAUGUCUUAGUUUAGGCAUGCACCUUCUUACUGUACUGGUUCAGAGAAGGCUAUUUGAACAUUAAUGUCACUAUUGGCAACCUACUGUACUGGUUCUAUACCUUGUAGUGUUUGUCUUAGUGGUUUAGAUUCUUUGACACCUAUCCUUUUUUAGAAACUAUUUCAAAUUACCAUUCAUCAAAUGGGAUUUAUUGCUUUUGGCUUAGUUGCAGAGUGGUUUUGGCGGCAUAUCACUAGGUUUUCUAUGUACUUGGAUUGGCUGCAUUUAAUCAUGCAAUUGUUUUCAGCUAUUCAGUACAUUUUAUUAGUAAUUCUUGGGCUUGUGGUUAAUAAAUUAAUCACUGUUCUUAAAUUGGCCCCGAUUUCAGCUAUGGUUAGAAUGUCUCUUUUUGCAUCAUUUUAUUAUGUAUGGAAAAAGUUAUGUGCUAUAGUUGAAAGACGGUAAUUUCAUCAACUUAGCGAUGUGUUACAAACGUAAUAGAGCAACAAGAGUCGAAUGUACAACUAUUACUUGUUAAUGGUGCUAGAAGGUCCUUUUAUGUCUUCAUGCUAAUGGAGGUAAAGGCUUUUGCAAACUACACAAUUGGAAUUGUGUUAAUUGUGAUCUCAUCUGUAAAGUAGUACAUUUAUUAUUAGUGAUGAAGUUGCGAGAGACUUGUCACUACAGUUUAAAAGACCAAUGCUCCAACUGACCAGUCUUCAUCGUUGAUAGUGUUACAGUGAAGAUGGUUCCAUCCAUCACUUUGAUAAAGCUGGUCAAAAGACUUAUGAAAGACAUUCUCUCAUUUUGUUAACUUAGACUCCUGGAGAGCUAAAAUAACACUAAAGGUUCAUUGCCUAUUAAUGUUAGUUUUUCUUGAUGGUAAAUCAAAUGUGAAGAAUUUUAUUGCAAAAUCAGCGUCUGUUUACUACAGUCAGCUUAUGUGUUUACUAUACUGUUAUGAUCAGGCAUUAGUGUCAUUGAUGUUAAGUGAUAGUGCAGAAGUUGCAGUUUAAAAUAUUGAUCAUUUGAUGCCUACGUUAAUACGUUUUCAUCAUCUUAUGUACCAAUGGAAAACUCAAAACAUGGUUGCAUAUAGAAGCUGAACUUGCAAAGAAUGUGUCCUCCUUAGACAAUGACCACUAUCAUUAUCAGCUCUGACAAGGUUUGUUGAUUCUCAGAUGUAGAAACUAAAGAUGUUGUUGAAUGUCUAAAUUGUCACAUCUCAAUCUGACAUAGAAGUUACUGGCGAUAGUUGUAAUAACUAUAUGCUUCCUAUAACAAAGUUGGAAAACAUGUUCCCGUGACCUUGGUGCUCGAUUGACUGUUGGUGCGUCAUAUUAAUGCGCAGGAGCAAAAAGUUCAUUGCUCUGAUAUGGAACGUUAAAGAUUUCAUGUCACUGUCUGAACAACUACGAAAACAAAUACGUAGUGCUGCUAAAAAGAAUAACUUACCUUUUAAGUUGACCGUGCAACUAGACAAGUUGUUAAUGUUGUAACAACAAAGAUAGCACUUCAAAGGUGGUAAAAUUGUUAAUAGCUGGUUGAAGCAGUUAAUUUAAAGUUACACUGUGUUCCUUUUUGUUGCUGCUAUACAUUUAAUAACACCUGUUCUGUCAUGUACAAACAUUCUGACUCAAGUGAAAUCAUAGGAUACAAGGCUAUUGUUGGUGGUGUCAUGUGACAUAGCACUCAGAUACUUGUUCAUGGCUAACAAACAUGCUGAUUUUGACACAUAGUUUAGCCAGCGUGGUGGUAGUUAUACUAAUGACAAAGCUUUUGCCCAUUGAUUGUUGCAGUCAUAUAACAAGAGAGUAGGUUGUCGUGUGCCUGGUUUGCCUGGCACGAUAUUCUACGCACAACUAAUGGUGACUACUUUCGUGCAUUUCUUACCUAGAGUUUUAGUGCGGUUGGUAACAUCUGUUACACACCAUCAAAACUUAAGAGUACACUGACUGCAACAUCAGCACUGUGUUCUGGCUGCUGAUACAAGGUUUACAAUUUUUAAAGAUGCUUGGUAAGCCAGUACCAUUGUUAUGAUACCAAUGUACUGAGGUUUCGUUGCUGAAGUUUACGCCCUGACAUCAUGUGGACUAUCAGCAUCAUAGUAGCUGGUGGUAUUGUAGCUAUCGUAGUAUGCCUUGCCUACUAUUCAUGAGGUUUAGAAGAGCUUUUGGUGAAUACAGUCAUGUUGCCUUUUGCUACUUUUCUAUUCCUUUAUGUCAUUUAAAGAGUUAUCUGUUUAACACCAGUUUACACUUUCUUACCCAGGUGUUUAUCUUGUUAUUUACUUGUACUUGAGUUACUUUAUCUACUAAUGAUGUUUUCUAGCACAUAUUCAGUAGAUGGUUAUGUUCACACCUUCUAGUACCUUUCUAGAUAACAAUAUUGCUUAUAUCAUCUGUAUUUCCACAAAGCAUCUAUUGGUUCUAGUAAUUACCUAAAGAGACGUAUAGUCUAAUGGUGUUUCCUUUAGUACUCUGAAGAAGCUGUGCUGUGCACCUUUUUGUUAAUAAAGAAAUGUAUUUAAAGUUGCGGUGAUGUGCUAUUACCUCUUACGCAAUAUAAUAGAUAUCGGCUCUUUAUAAUAAGUACAAGUAUUUCUAGUGGAGCAAUGGAUACAACUAGCUCAGAGAAGCUGCUUGUUGUCAUUUCGCAAAGGAGGCUCUAUGACUUCAGUAACUCAGGUUCUGAUGCUUUUUUACCAUCACCACAAACCUAUCACCUCAGCUGUUUGCAGAGUGGUUUAGAAAAAUGGCAUUCCCAUUUGAUAAAAGUUGAGGGUUGUAUGACAAGUAUUGUGGUACAACAACUACUUAACGGUUCUUUGGCUUGAUGACGUAAGUUUACUGUCCAAGACAUAAUGAUCUGCACCUCUAGACAUGCUUAUCCUAAUUAUGAAGAUUUACUCAUUCGUAAGUCUAAUCAAUUUCUGGUACAGGCUGGUAAUGUUCAACUACCAGGGUUAUUGGACAUUCUAUGCAAAAUUGGCGACUUAAGCUUAAGGUUGAUACAGCCAAUCCUAAGACUCGGUAUAAGUUUGUUCGCAUUCAACCAGGACAGACUUUUCAGUGAAGUGGUCUGUUACAAUGGUUCCACCAUCUGGUGUUUACCAAUGUGCUAUGAGGCCCAAUUUCAUAACUUAAGGUUCACUCCUUAAUGGUUCAUGUGGUAGUGUUGGUUUUAACAUAGAUUAUGACUGUGUCUCUUUUGUUACAUGCACCAUAUGGAAUUACCAACUGGAGUUCAUGCUGGCACAGACUUAGAAGGAUAACUUUUCAUGGACCUUGUUGACAGGCAGCACAAGCAGCUGGUACGGACACAACUAUUACAGUUAAUGUUCUAGCUUGGUUGUACGCUGCUGUUAAUAAAUGGAGACAGGUGGUUCUCAAUCGAUUUACCACAACUUUGUUGAUCAACCUUGUGGCUAUGAAGUACAAUUAUGAACCUCUAACACAAGACCAUGUUGACAUACUAGGACCUCUGCUCAAUUAGAAUUGCUAUACCUUCCCAGGUAACAAACCAACCAACUUCGAUUCAUGUAGAUCUGUUCUAAACGAACUAAUAUUAUAUUAGUUUCUUGUUUGGAACUUUAAUCUUAGCCAUGAAGAGAUUCCAACGGUACUAACGCUGAAGAGCUUAAAAAGCUCUGAACAAUGGAACCUAAGUAAUAGGUUUCCUAUUCCUUACAUGGAUUUGUCUCUACAAUUUUCCUCUGCCAACAGGAAUAGGUUUGUAUAUAAUUAAGUAAUUUUCCUCUGGCUGUUAUGGCCAGUAACCUUAGCUUGUUUGUGCUUGCUGCUGUUUACAGAAUAAAUUGGAUACCGGUGGAAUUGCUAUCGCAAUGGCUGUCAUGUAGGCUUGAUGUGGCUCAGCUACUUCAUUGCUUUACAGACUGUUGGCGUACGCGUUCCAUGUGGUCAUUCAAUCCAGAAACUAACAUUCUCAACGUGCCACUCCAUGGCACUAUUCUGACCAGACCGCUUCUAGAAAGUGAACUCGUAAUCGGAGCUGUGAUCCUCUUGGACAUCUUCGUAUUGCUGGACAAUCUAGGACGCUGUGACAUCAAGGACCUGCCUAAAGAAAUCACUGUUGUACUUCACGAACGCUUCUCAUUACAAAUUAGGAGCUCGCAGCCUGUAGCAGGUGACUCAGGUUUGCUACAGUCGCUACAGGAUUGGCAAUCUAAAUAAACACAGACCAUUCCAGUAGCAGUGACAAUAUUGCUUUGCUUGUACAGUAAGUGACCACAGAUGUUUCAUCUCUGACUCAGGUUACUAUAGCAGAGAUAUUAAUUAUUAUGAGGACUUUAAAGUUUCCAUUUGGAAUCUUGAUUACAUCUAACCUCAAUUAAAAAUUUAUCUAGUCUUAACUGAGAAUAAAUAUUCUCAAUUAGAUGAAGAGCAACCAAUGGAGAUUGAUUAAACGAACAUGAAAAUAUUUUCUUGGCACUGAUAACACUCGCUACUUGUGAGCUUUAUCACUACCAAGAGUGUGUUAGAGGUACAACAGUACUUUAAAAGAACCUUGCUUUCUGGAACAUACGAAGGGCAAAUUCACCAUUUCAUCCUUAGCUGAUAACAAAUUUUGCACUGACUUGCUCUAGCACUCAAUUUACUUUUGCUUGUCCUGACGGCGUAAAACACGUCUAUCAGUUACGUGCCAGAUCAGUUUCCUAAACUGAUCAGACAAGAGGAAGUUCAAGAACUUUUACUCUCCAAUUUUUAUUGUUGCGGCAAUAGUGUUUAUAUCACUUGCUCACAUCAAAAGAAAGACAGAAUGAUUGAACUUUCAUUAAUUGACUUUUAUUUGUGCUUUUUAGCCUCUGCUAUCCUUGUUUAAUUAUGCUUAUAUCUUUUGGUUCACUUGAACUGCAAGAUCAAUGAAACUUGCACGCCUAAACGAACAUGAAAUUCUUGUUUCUUAGGAAUCUACUACAACUGUAGCUGCAUUUCACCAAGAAUGUAGUUUACAGUCAUGUACUCAACAUCAACCAUAUGUAGUUGAUGACCCGUGUCCUAUUCACUCAAUUCUAAAUGGUAUUAGAGUAGGAGCUAGAAAAUCAGCACCUUUAAUUGAAUUGUGCGUGGAUGAGGCUGGUUCUAAAUCACCCAUUCAGUACAUCGAUAUCGGUAAUUAUACAGUUUCCUGUUUACUCUUACAAUUAAUUGCCAGGAACCUAAAUUGGGUAGUCAUGUAGUGCGUUGUUCGUUCUAUGAAGACUUUAGAGUAUCAUGACGAUACCUUCCCAGGUAACAAACCAACCAACUUCGAUCUUUGUAGAUCUGUUCUCUAAACGAACAAACUAAAAUGUCUGAUAAUGGACCCCAAAAUCAGCGAAAUGCACCCCGCAUUACGUUUGGUGGACCUCAGAUUCAACUGGCAGUAACCAGAAUGGAGAACGCAGUGGGGCGCGAUCAAAACAACGUCGGCCCCAAGGUUUACCCAAUAAUACUGCGUCUUGGUUCACCGCUCUCACUCAACAUGGCAAGGAAGACCUUAAAUUCCCUCGAGGACAAGGCGUUCCAAUUAACACCAAUAGCAGUCCAGAUGACCAAAUUGGCUACUACCGAAGAGCUACCAGACGAAUUCGUGGUGGUGACGGUAAAAUGAAAGAUCUCAGUCCAAGAUGGUAUUCUACUACCUAGGAACUGGGCCAGAAGCUGGACUUCCCUAUGGUGCUAACAAAGACGGCAUCAUAUGGGUUGCAACUGAGGGAGCCUUGAAUACACCAAAAGAUCACAUUGGCACCCGCAAUCCUGCUAACAAUGCUGCAAUCGUGCUACAACUUCCAAGGAACAACAUUGCCAAAAGGCUUUACGCAGAAGGGAGCAGAGGCGGCAGUCAAGCCUCUUCUCGUUCCUCAUCACGUAGUCGCAACAGUUUAAGAAAUUCAACUCCAGGCAGCAGUAGGGAACUUUCCUGCUAGAAUGGCUGGCAAUGGCGGUGAUGCUGCUCUUGCUUUGCUGCUGCUUGACAGAUUGAACCAGCUUGAGAGCAAAAUGUCUGGUAAAGGCCAACAACAACAAGGCCAAACUGUCACUAAGAAAUUGCUGCUGAGGCUUCUAAGAAGCCUCGGCAAAACGUACUGCCACUAAAGCAUACAAUGUAACACAAGCUUCGGCAGACGUGGUCCAGAACAAACCCAAGGAAAUUUUGGGGACCAGGAACUAAUCAGACAAGGAACUGAUUACAAACAUUGGCCGCAAAUUGCACAAUUUGCCCCAGCGCUUCAGCGUUCUUCGGAAUGUCGCGCAUUGGCAUGGAAGUCACACCUUCGGGAACGUGGUUGACCUACACAGGUGCCAUCAAAUUGGAUGACAAAGAUCCAAAUUCAAAGAUCAAGUCAUUCUGAUGACCGCAAACUUUGCAAUGAGCAGUGCUGACUCAAAGGCCUAAACUCAUGCAGACCAAAGCAGAUGGGCUAUAAACGUUCGCUUUCCUUACGAAUAGUCUACUCUUGUGCAGAAUGAAUUCUCGUAACAUAGCACUAGAUGUAGUUAACUUUAUACAUAGCAAUUAAUCAGUGUAACAUUGAGGACUUGAAAGAGCCACACAUCAUCGAGGCCACGCGAGUACGAUGAGUGUACAGUGAACAAUGCUAGAGAGCUGCCUAUAUGGAAGAGCCCUAAUGUGUAAAAUUAAUUUUAGUAGUGCUAUCCCCAUGUGAUUUUAAUAGCUUUUUAGGAGAAUGACAACAUAGCACACUUACUCCAAUCCACCACAAUCUUUCAUCAAUUCAACAUUAACACUUACCACCACCCAUUACCGAUCCCCGAAAGUACGAUCGAGUGUACAGUGAACAAUGCAGGGAGAGCUGCCUUAUGGAAGAGCCCUAAUGUGUAAAAUUAAUUUAGUAGUGCUAUCCCAUGUGAUUUUAAUAGCUUAGGAGAAUGACAAAAAACCCCCACCACUACAUC
>cluster_20 reads=1 total_reads=17
AUACCUUCCCAGGUAACAAACCAACCAACUUCGAUCUCUAGAUCUGUUCUAAACGAAUUAAAAUCUGUGUGGCUGUCACUCGGCUGCAUGCUCAGUGCACUCACGCAGUAUAAUUAAUAACUAAUUGUCGUUGACAGGACACGAGUAACUCGUCAUCUGCAGGCUGCUUCGGUUCGUCCGUGUUGCAGCCGAUAUCAGCACACUAGGUUUCGUCCGGGUGUGACCGAAAGGUAAGAUGGAGAGCCUUGUCCCUGGUUCAACGAGAAAACACACGUCCAACUCAGUUUGCCUGUUUACAGGUUCGCGACGUGCUCGCUACGUGGCUUUGGAGACUCCGUGGAGGAGGUCUUAUCAGAGGCACGUCAACAUCUAAAGAUGGCACUUGUGGCUUAGUAGAAGUUGAAAAAGGCGUUUGCCUCAACUUGAACAGCCCUAUGUGUUCAUCAAACGUUCGGAUGCUCGAACUGCACCUCUGGUCAUGUUAUGGUUGAGCUGGUAGCAGAACUCGAAGGCAUUCAGUACGGUCGUAGUGGUGAGACCACUGGUGUCCUGUCCCUCAUGUGGGCGAAAUACCAGUGGCUUACCGCAAGGUUCUCUUCGUAAGAACGGUAAUAAAGGAGCUGGUGGCCAUAGUUACGGCGCCGAUCUAAAGUCAUCUGACUUAGGCGACGAGCUUGGCCCUGAUCCUUAUGAAGAUUUCAAGAAACUGGAACACUAAACAUAGCAGUGGUGUUACCCGUGAACUCAUGUGAGCUUAACGGAGGGGCAUACACUCGCUAUGUCGAUAACAAUUCGUGGCCCUGAUGGCUACCCUCUUGAGUGCAUUAAAGACCUUCUAGCACGUGCUGGUAAAGCUCAUGCACUUGUCCGAACAACUGGACUCUAUUGAACUAAGAGUGUAUACUGCUGCCGUGAACAUGAGCAUGAAAUUGCUUGGUACACGGAACGUUCUGAAAGAGCUAUGAAUUGCAGACACCUUUUGAAAUUAAAUUGGCAAAGAAAUUUGACACCUUCAAUGGGGAAUGUCCAAAUUUGUAUUUCCCUUAAAUUCCAUAAUCAAGACUAUUCAACCAAGGGUUGAAAAGAAAAAGCUUGAUGGCUUUAUGGGUAGAAUUCGAUCUGUCUAUCCAGUUGCGUACCAAAUGAAUGCAACCAAAUGUGCCUUUCAACUCUAUGAAGUGUGAUCAUUGUGGUGAAACUUCAUGGCAGACGGGCGAUUUUGUUAAAGCCACUUGCGAAUUUGUGGCACUGAGAAUUUGACUAAAGAAGGUGCCACUUGUGGUUACCCCCAAAAUGCUGUUGUUAAAAUUUAUUGUCCAGCAUGUCACAAUUCAGAAGUAGGACCUGAGCAUAGUCUUGCCGAAUACCAUAAUGAAUCUGGCUUGAAAACCAUUCUUCGUAAGGGUGGUCGCACUAUUGCCUUUGGAGGCUGUGUGUUCUUAAUGUUGGUUGCCAUAACAAGUGUGCCUAUUGGGUCACGUGCUAGCGCUAACAUGGUUGUAACCAUUCAGGUGUUGUUGGAGAAGGUUCCGAAGGUCUUAAUGACAACCUUCUUGAAAUACUCCAAAAAGAGAAAGUCAACAUCAAUAUUGUUGGUGACUUUAAACUUAAUGAAGAGAUCGCCAUUAUUUUGGCAUCUUUUGCUUCCACAAGUGCUUUGUGGAAACUGUGAAAGGUUUGGAUUAUAAAGCAUUCAAACAAAUUGUUGAAUCCUGUGGUAAUUUUAAAGUUACAAAGGAAAAGCUAAAAAAGGUGCCUGGAAUAUUGGUGAACAGAAAUCAAUACUGAGUCCUCUUUCUAUGCAUUUGCAUCAGAGGCUGCUCGUGUUGUACGAUCAAUUUUCUCCCGCACUUGAAACUGCUCAAAAUUCUGUGCGUGUUUUACAGAAGGCCGCUAUAACAAAAUACUAGAUGGAAUUUCACAGUAUUUCACUGAGACUCAUUGAUGCUAUGAUGUUCACAUCUGAUUUGGCUACUAACAAUCUAGUUGUAAUGGCCUACACUACAGGUGGUGUUGUUCAGUUGACUUCGCAGUGGCUAAUUAACAACUUUGGCACUGUUUAUGAAAACUCAAACCCGUCCUUGAUUGGCUUGAAGAGAAGUUAAGGAAGGUGUAGAGUUUUAGAGACGGUUGGGAAAUUGUUAAAUUUAUCUCAACCUGUGCUUGUGAAAUUGUCGGUGGACAAAUUGUUCCUGUGCAAAGGAAAUUAAGGAGAGUGUUCAGACAUUCUUAAGCUUGUAAAUAAAUUUUUGGCUUGUGUGCUGACUCUAUCAUUAUUGGUGGAGCUAAAACUUAAAGCCUUGAAUUUAGGUGAAACAUUUGUCACGCACUCAAAGGGAUUGUACAGAAAGUGUGUUAAAUCCAGAGAAGAAACUGGCCUACUCAUGCCUCUAAAAGCCCCAAAAGAAAUUAUUUCUAAGAGGGAGAAACACUUCCCACAGAAGUGUUAACAGAGGAAGUUGUCUUGAAAACUGGUGAUUUACAACACAUUAGAACAACCUACUAGUGAAGCUGUUGAAGCUCCAUUGGUUGGUACACCAGUUUGUAUUAACGGGCUUAUGUUGCUCGAAAUCAAAGACACAGAAAAGUACUGUGCCUUGCACCUAAUAUGAUGGUAACAAACAAUACCUUUCAUCAAAGGCGGUGCACCAACAAAGGUUACUUUGGUGAUGACACUGUGAUAGAAGUGCAAGGUUACAAGAGUGUGAAUAUCACUUUGAACUUGAUGAAAGGAUUGAUAAAGUACUUAAUGAGAAGUGCUCUGCCUAUACAGUUGAACUCGGUACAGAAGUAAAUGAGUUCGCCUGUGUUGUGGCAGAUGCUGUCAUAAAAACUUUGCAACCAGUAUCUGAAUUACUUACACCACUGCAUUGAUUUAGAUGAGUGGAGUAUGGCUACAUACUAUAUAUUUGAUGAGUCUGGUGAGUUUAAAUUGGCUCACAUAUGUAUUGUUUUCUACCCAGAUGAGGAUGAAGAAGAAGGUGAUUGUGAAGAAGAGAGUUUGAGCCAUCAACUUCAAUUGAGUAUGGUCACUGAAGAUGAUUACCAAGGUAAACCUUUGAAUUUGGUGCCUCUGCUGCUUCAACCAGAAGAAGAGCAAGAAGAAGUUGGUUAGAUGAUGAUGGUCACAAACUGUUGGUCAACAAGACGGCGUGAGGCAUCGGCCCAAAUGUUAACAAAGGUGUAGACAUCAUUUUAAGAGUGCUUAUGAAAAUUUUAAUCAGCACUAGUUGACUUGCACCAUUAUUAUCAGCUGGUAUUUUGGUGCUGACCCUAUACAUUAUAAGUGAUUUGUGAAGAUCUGUUUCGCACAAAUGUUUACUUAGCUGCCUUUGAUAAAAUUCUAUGACAAACUUGUUUCAAGCUUUUUGGAAAUGAAGAGUGCAAAGCAAGUUGAACAAAAGAUCGCUUAGAUUCCUAAAGAUGAGUUAAGCCAUUUAUAACUGAAAGUAAACCUUCAGUUGAACAGAGACAAACAAGAUGAUAAGAAAAUCAAAGCUUGUGUUGAAGAAGUUCAACAACUCUGGAAGAAACUCAGUUCCUCAGAAAACUUGUUACUUUAUUGACAUUAAUGGCAAUCUUCAUCCAUAUUCUGCCACUCUUGUUGGUGACUUGACAUCACUAGAAAGAUGCUCCAUAUAGUGGGUGAUGUUGUUCAAGAAGGUGUUUUAACUGCUGUGUUAUACCUACUACAAAGGCUGGUGGCACUGAAUGCUAGCGAAAGCUUGAGAAAAGUGCCAACAGACAAUUAUAUAUACUACCCUGGUCAGGAGUUUAAAUGGUUACACUGUAGAGGAGGCAAAGACAGUGCUUAAAAGAGUGUAAAAGUGCCACAUACUUAUUAUCUCUAAUGAGAAGCAAGAAAUUCUUGGAACUGUUCUUGGAAUUUGCGAGAAAUGCUUGCACAUGAGAAAACACGCAAAUUAAUGCCUGUCUGUGUGGAAUAAAGCCAUUGAUUUCAACUAUACAGCGUAAAUAUAAGGGUAUUAAAUACAAGAGGGUGUGGUUGAUUAUGGUGCUAGAUUUACUUUCACCAGUAAAACAACUGUAGCGUCACUUAUCAACACACUUAACGAUCUAAAUGAAACUCUUGUUACAAUGCCACUUGGCUAUGUAACACAUGGCUUAAAUUUGGAAGAAGCUGCUCGGUAACGAGAUCUCAAAGUGCCAGCUACAGUUUGUUUUUCCUGAUGCUGUUACAGCGUAUAAUGGUUAUCUUACUUCUUCUAAAACACCUGAAGAACAUUUAUUGAAACCAUCUCAUCUUGCUGGUUCCUAUAAAGAUUGGUCCUAUUCUGGACAAUCUACACAACUAGGUAAGAAUUCUUAAGAGAGGUGAUAAAAGUGUAUAUUACACUAGUAAUCCUACCAAUACCAAGAUGGUGAAGUUAUCACCUUUGACAAUUUAAGACACUUCUCUCUGAGAGAAGUGAGGACUAUUAAGGUGUUUACAACAGUAGACUAUUAACCUCCACGCAAGUUGUGGACAUGUCAAUGACAUUAGACAACAGUUUGGUCCAACUUAUUUGGAUGGAGCUGAUGUUACUAAAGUAAAACCUCAUAAUACAUGAAGGUAAAACAUUUAUGUUUUACCUAUGAUGACACUCUACGUGUUGAGGCUUUGAGUACUACCACACAACUGAUCCUAGUUUCUGGGUAGGUACAUGUCAGCAUUAAAUACACUAAAAAGUGGAAAUACCCACAAGUUAAUGGUUUAACUUUAUUAAAUGGGCAGAUAACAACUGUUAUCUUGCCACUGCUGUUAACACUCCAACAAAUAGAGUUGAAGUUUAAUCCACCUGCUCUACAAGAUGCUUAUUACAGAGCAAGGGCUGGUGAAGCUGCUAACUUUUGUGCAAUUAUCUUAGCCUACUGUAAUAAGACAGUAGGUGAGUUAGGUGAUGUUAGAGAAACAAUGAGUUACUUGUUUUCAACAUGCCAAUUUAGAUUCUUGCAAAGAGUCUUGAACGUGGUGUGUAAAACUUGUGGACAACAGCAGACAACCCUAAGGGUGUAGAAGCUGUUAUGUACAUGGGCACACUUUCUUAUGAACAAUUUAAGAAAGGUGUUCAGAUACCUUGUACGUGUGGUAAACAAGCUACAAAAUAUCUAGUACAACAGGAGUCACCUUUUGUUAUGAUGUCAGCACCACCUGCUCAGUAUGAACUUAAGCAUGGUACACUUAUUGUGCUAGUGAGUACACUGGUAAUUACCAGUGUGGUCACUAUAAACAUAUAUUUUAAAGAAACUUUGUAUUGCAUAGACGGUGCUUUACUUACAAAGUCCUAGAAUACAAAGGUCCUAUUACGGAUGUUCUACAAAGAAAACAGUUACACAACAACCAUAAACCAGUUACUUAUAAAUUGGAUGGUGUUGUUUGUACAGAAAUUGACCCUAAGUUGGACAAUUAUUAUAAGAAAGACAAUUCUUUAUUCUCAGAGCAACCAAUUGAUCUUGUACCAAACCAACCAUAUCCAAACGCAAGCUUUCGAUAAUUUUAAGUUUGUAUGUGAUAAUAUCAAAUUUGCUGAUGAUUUAAACCAGUUAACUGGUUAUAAGAAACCUGCUUCAAGAGAGCUUAAAGUUACAUUUUUCCUGACUUUAAAUGGUGAUGUGGUGGCUAUUGAUUAUAAACACUACACACCCUUUUUAAGAAAGGAGCUAAAUUGUUCAUAAACCUAUUGUUUGGCAUGUUAACAAUGCAACUAAUAAAGCCACGUAUAAACCAAAUACCUGGUGUAUACUUGUCUUUGGAGCACAAAACCAGUUGAAACAUCAAAUUCGUUUGAUGUACUGAAGUCAGAGGACGCGCAGGAAUGGAUAAUCUUGCCUGCGAAGAUCUAAAACCAGUCUCUGAAGAAGUAGUGGAAAAUCCUACCAUACAGAAAGACGUCUUGAGUGUAAUGUGAAAACAUACCGAAGUUGUAGGAGACAUUAUACUUAAACCAGCAAUAAUAGUUUAAAAUUACAGAAGAGGUUGGCCACACAGAUCUAAUGGCUGCUUAUGUAGACAAUUCUAGUCUUACUAUUAAGAAACCUAAUGAAUUAUCUAGAGUAUUAGGUUUGAAAACCUUUAAGCUACUCAUGGUUUAGCUGCUGUUAAUAGUGUCCCUUGGGAUACUAUAGCUAAUUAUGCUAAGCCUUUCUAACAAGUUGUUAGUACAACUAUUAUUGUACACGGUGUUUAAACCGUGAUUGUACUAAUUAUAUGCCUUAUUUCUUUACUUUAUUCUACAAUUGUGUACUUUACUAGAAGUACAAAUUCUAGAAUUAAAGCAUAUGCCGACAUAGCAAAGAAUACUGUUAAGAGUGGGAAAUUUGUCUAGAGGCUUCAUUUAAUUAUUUGAAGACACCUAAUUUUUCUAAACUGAUAAUAUUAUAAUUUGUUUUACUAUUAAGUUUUGCCUAGGUUUUAAUCAUCAUUCGCUGCAUAGGUGUUUUAAUGUCUAAUUAGGCAUGCCUCUUAUGUAUGGUUACAGAGAAGGCUAUUUGAUUACUAAUGUUCUUCUAACCUACUGUACUGGUUCUAUACCUCUGUAGUGUUUGUCUUAGUGGUUUCAAGAUUCUUAGACACCUAUCCUCUUUAGAACUAUACAAAUUACCAUUUCAUUUCUAAUGGGAUUUAACUGCUUUGGCUUAGUUGCAGAGUGGUUUUGGCAUAUUCUUCACUUGUUUCUAUGUACUUGGAUAGGCCAGCAACAGCAUUGCAGUACAUUUAAAGUAAUUCUGCUGCUGUGGUUACUAAUUAAUCUGCACAAAUGGCCCCGAUUUCAGCAUGGUUAGAAUGUACAUCUUUGCACAUUUAUUAUGUAUGGAAAAAGUUAUGUGCAUGUUGUAGACGGUUGUAAUUCAUCAACUUGUAUGAUGUGUUACAAACGUAAUAGAGCAACAAGAGUCGAAUGUACAACUAUUGUUAAUGGUGUUGAAGGUCCUUUAUGUCGCGGUGGCAUUGAACUACACAAUUGGAAUUGUGUUAUUGUACACAUUCUGCUGGAACAAAGUUCCAAUGCAAGACCUGUCACUGCAGUAUAAAUGACGAAUACAAACCUCCCACCAACAGAGCCUAAAAAGGACAAAAGAAGAAGGCUGAUGAAACUCAAGCCUUCCAGAGACAGAAGAAACAGCAAACUGUGACUCUUUCCUGCUGCAGAUUUGGAUGAUUUUCCAAACAAUUGCAACAAUCCAUGAGCAGUGCUGACUCAACUCAGGCCUAAACUCAUGCAGACAUCAAGGCAGAUGGGCUAUAUAAACGUUUCGCUUUCCGUUUACGAUAUAGUCUACUCUGUGCAGAAUGAAUUCUCGUAACAUAGCACAAGUAGAUGUAGUUAACUUUAAUCUCACAUAGCAAUCUUUAAUCAGUGUGUAACAUUAGGGAGGACUUGAAAGAGCCACACAUUUACCGAGGCCACGCGGAGUACGAUCGAGUGUACAGUGAACAAUGCUAGGGAGAGCUGCCUAUAUGGAAGAGCCCUAAUGUGUAAAAUUAAUUUAGUAGUGCUAUCCCCAUGUGAUUUUAAUAGCUUUUAGGAGAAUGACAAAAAAAACAUCCCCACCCCCACAUCAACAUCCCCCCAUUAUCAUAUCCAUUCAUCAUACCAACCCCUACCCACACAUCCCCAAUGUCUUUUUCUCC
>cluster_21 reads=1 total_reads=6
AUACCUUCCCAGGUAACAAACCAACCAACUUUCGAUUUCUUGUAGAUCUGUUCUCUAAACGAACAAUGUUUGUUCUGUUUUAUUGCCUCAUAGUCUUUAGUCAGUGUGUUAAUCUUACAACCAGAACUCAAUUACCCCUGCAUACACUAAUCUCUUACGUGGUGUUUAUUACCCUGACAAAGUUUUCAGAUCUCCUCAGUUUUAUUCAACUCAGGACUUGUUUUACCUUUUUCCAAUGUUACUUGGUUCCAUGCUAUACAUGUCUUGGGACCAAUGGUACUAAGAGGUUUGAUAACCCUGUCCUACCAUUUAAUGAUGGUGUUUAUCUUUGCUUCCACUGAGAAGUCUAACAUAAUAAGGAGGCUGGAUUUUGGUACUACUCUAGAUUCGAAGACCCAGUCCUACUUAUUGUUAAUAACGCUACUAAUGUUGUUAUUAAAGUCUGUGAAUUUCAAUUUGUAAUGAUCCAUUUUUGGGUGUCAUCACCACAAAAACAACAAAAGUUGGAUGAAAAGUGAGUUCAGAGUUUAUCUAGUGCGAAUAAUUGCACUUUGAAUAUGUCUCAGCCACCUUAUGGACCUUGAAGGAAAACAGGGUAAUUUCAAAAUCUUUAGGGAAUUUGUGUUUAAGAAUAUUGAUGGUUAUUUAAAAUAUAUUAAGCACACGCCUAUUAAUUUAGUGCGUGAUCUCCCUCAGGUUUCGGCUUUAGAACCAUUGGCAGAUUUGCCAAUAGGUAUUAACAUACUAGGUUCUGUUCUUGCUUUACAUAGAAGUUAUUUGACUCCUGGUGAUUCACAGGUUGGACAGCUGGUGCUGCAGCUUAUUAUGUGGGUUAUCUUCAACCAAGGACUUUUUCUAUUAAAAUAUAUAAUGAAAAUGGAACCAUUACAGAUGCUGUGGAUAUUGUGCUUGACCCUUACACAGAAACAAAGUGUACGUUGAAAUCCUCACUGUAGAAAAAGGAAUUUAUCAAACUUCUAUCUUAGAGUCCAACCAACAGAAUCUAUUGUUAGAUUCCUAAUUACAAACUUGUGCCCUUUUGGUGAAGUUUUAACGCCACCAGAUUUGCAUCCUGUUUAUGCUUGGAACAGAAGAGAAACCAGCAACUGUGUUGCUGAUUAUUCUGUCCUAUAUAAUUCCGUACAUUUCCAUCUAAGUGUUAUGGAGUGUCUCCUACUAAAUUAAAUGAUCUCUGCUCACUAAUGUCUAUACAGAUUCAUUUGUAAUUAGAGGUGAUGAAGUCAGACAAAUCGCUCCAGGCAAACUGGAAAGAUUGCUGAUUAUAAUUAUAAAUUACCAGAUGAUUUUACAGGCUGCGUUAUAGCUUGGAAUUCUAACAAUCUGUGAUUCUAAGGUUGGUGGUAAUAUAAUUACCUGUAUAGAUUGUUAGGAAGUCUAAUCUCAAACCUUUUGAGAGAGAUAUUCUCAACUGAGCUCUAUCAGGCCGGUAGCACCUUGUAAUGGUGUUGAAGGUUUUAAUUGUUACUUUCUUCAUUACAAUCAUAUGGUUUCCAACCCACUAAUGGUGUUGGUUACCAACCAUACAGAGUAGUAGUACUUUCUUUGAACUUCUACAUGCACCAGCAACUGUUUGUGGACCUAAAAAGUCUACUAAUUUGGUUAAAAACAAAUGUGUCAAUUUCAACUCAAUGGUUUAACAGGCACAGGUGUCUUACUGAGUUUAAAAAAAAGUUCUGCCUUUCCAACAAUUUGGCAGAGACAUUGCUGACACUACUGAUGCUGUCCGUGAUCCACAGACACUUGAGAUUCUUGACAUUCACCAUGUUUUGGUGGUGUCAGUGUUAUAACACCAGGAACAAAUACUCUAACCAGGUUGCUGUUUUCUUAUCAGGAUGUUAACUGCAAGAAGUCCCUGUUGCUAUUCAUGCAGAUCAACUUACUCCUACUCUGGCGUGUUUAUUCUACGGUUCUAAUGUUUCAAACACGUGCAGGCUGUUUAAUAGGGGCUGAACAUGCUCAACAACUCAUAUGAGUGUGACAUACCCAUUGGUGCAGGUAUAUGCGCUAGUUAUCAGACUCAGAGACUAAUUCUCCUUCGGCGGGCACGUAGUGUAGCUAGUCAAUCCAUCAUUGCCUACACUAUGUCACUUGGUGCAGAAAAUUCAGUUGCCUACUCUAAUAACUCUAUUGCCAUACCCACAAAUUUUAUUAGUGUUCUACAGAAAUUCUACCAGUGUCUAUGACCAAGACAUCAGUAGAUUGUACAUAUGUCAUUUGUGGUGAUUCAACUGAAUGCAGCAAUCUUUUGUUGCAAUAUGGCAGUUUUUGUCACACAAUUAAACCGUGCUUUAACUGGAAUAGCUGUUGAACAAGACAAAAACACCCAAGAAGUUUUUGCACAAGUCAAACAAAUUUUACAAAACACCACCAAUUUAAAGAUUUUGGUGGUUUUAAUCUUUCACAAAUAUUACCAGAUCAUCAAAACCAAGCAAGAGGUCAUUUAUUGAAGAUCUACUCUUCAACAAAGUGAACACUUGCAGAUGCUGGCUUCAUCAAACAAUAUGGUGAUUGCCUUGGUGAUAUUGCUGCUAGAGACCUCAUUUGUGCACAAAAGUUUAACGGCCUUACUGUUUUGCCACCUUUGCUUCAGAUGAAAUGAUUGCUCAAUACACUUCUGCACUGUUAGCGGGUACAAUCACUUUUGAGUUGGACCUUUGGUGCAGGUGCUAUUACAAAUACCAUUUGCUAUGCAAAUGGCUUACAGGUUUAAUGGUAUGGAGUUAAAGAAUGGCUCUAUCAGACCAAUCUUGCUGCAAAUGUCAAGUGUAUUGGCAAAAUCUUCAAGCUCACUUUGUCUCCUCAGCAGUGCCUGGAGCUUCUUGCAUGUGACUUAUGUCCCUGCACAAGAAAAGAACUUCACAAGCUCCUGCCAUUUGUCAUGAUGGAAAAGCACACUUCCGUGAAGGUGUCUUUGUUUUCAAAUGGCACACACUGGUUUGUAACACAAAGGAAUUUUUAUGAACCACAAAUUUCAUUACUACAGACAACACAUUUGUGUCUGGUAACUGUGAUGUUGUAAUAGGAAUUGUCAUACACAGUUUAUGACUUUGCAACCUGAAACAGACUCAUUCAAGGAGUUAGAUAAAUAUUUUAAGAAUCAUACAUCACCAGAUGUUGAUUUAGGUGACAUCUCUGGCAUUAAUGCUUCAGUUGUAAACAUUCAAAAAGAAAUUGACCGCCUCAAUGAGGUUGCCAAGAAUUUAAUGAAUCUCAUCGAUUCCAAGAACUUGGAAAGUAUGAGCAGUAUAUAAAAUGGCCAUAGUUUACUGGCUAGGUUUAUAGCUGGCUUGAUUGCCAUAGUAAUGGUGACAAUUAUGCUUUGCUGUAUGACCAGUUGCUGUGGUUGUCUCAAGGGCUGUUGUUUCUUGUGGAUCCUGCUGCAAAUUUGAUGAAGACGACUUGAGCCAGUGCUCAAAGGAGUCAAAUUACAUUACACAUAAACGAACUUAUGGAUUUGUUUAUGAGAAUCUCACAAUUGGAACUGUAACUUUGAAGCAAGGUGAAAUCAAGGAUGCUACUCCUUCAGAUUUUGUUCGCGCUACUGCAACGAUACCGAUACAAGCCUCACUCCCUUCGGAUGGCUUAUUGUUGGCGUUGCACUUUCUGCUGUUUUCAGAGCGCUUCCAAAAUCAUAACCCUCAAAAGAGAUGGCAACUAGCACUCUCCAAGGGUGUUCACUUUGUUUGCAACUUGCUGUUGUUGUUUGUAACAGUUUACUCACACCUUUUGCUCGUUGCUGCUGGCCUUGAAGCCCCUUUUCUCUAUCUUUAUGCUUUAGUUACUUCUUGCAGAGUAUAAACUUGUAAGAAUAAUAAUGAGGCUUUGGCUUUGCUGGAAAUGCCGUUCCAAAACCCAUUACUUUAUGAUGCCAACUAUUCUUUGCUGGCAACUAAUUGUUACGACUAUUGUAUACCUUACAAUAGUGUAACUUCAAUUGUCAUUACUUCAGGUGAUGGCACAACAAGUCCUAUUUGAACAUGACCCAGAUUGGUGGUUAUACUGAAAAUGGGAAUUAGAGUAAAAGACUGUGUUGUAUUACACAGUUACUUCACUUACAGACUAUUACCAGCUGUACUCAACUCAAUUGAGUACAGACACUGGUGUUGAACAUGUUACCUUCUUCAUCUACAAUAAAAUUGUUGAUGAGCCUGAAGAACAUGUCCAAAUUCAUACAAUCGACGGUUCAUCCGGAGUUGUUAAUCCAGUAAUGGAACCAAUUUAUGAUGAACCGACGACGACUACUAGCGUGCCUUUGUAAGCACAAGCUGAUGAGUACGAACUUAUGUACUCAUUCGUUUGAAGAGACAGGUACGUUAAUAGUUAAUAGCGUACUUCUCUUGCUUUGUGGUAUUCUUGCUAGUUACACUAGCCAUCCUUACUGCGCUCCGAUUGUGUGCGUACUGCUGCAAUAUUGUUAACGUGAGUCUUGUAAAACCUUCUUUUCUACGUUUAUCUCGUGUUAAAAAUCUGAAUUCUAGAGUUCCUGAUCUUCUGGUCUAAACGAACUAAUAUUAGUUUUCUGUUUGGAACUUUAAUUUUUAGCCAUGCAGAUUCCAACAGGUACUAUUACCGUUGAAGAGCUUAAAAAGCUCUUGAACAAUGGAACCUAGUAAUAGGUUUCCUAUUCCUUACAUGGAUUUGUCUUUCUACAAUUUGCCUAUGCCAACAGGAAUAGGUUUUUGUAUAUAUAUAAGUUAAUUUCCUCUCUGGCUGUUAUGGCCAGUAACUUUUAGCUUGUUUGUGCUUGCUGCUGUUUACAGAAUAAUUGGAUCACCGGUGGAAUUGCUAUCGCAAUGGCUUGUCUUGUAGGCUUGAUGUGGCUCAGCUACUUCAUUGCUUUUUCAGACUGUUGCGCGUACGCGUUCCAUGUGGUCAUUCAAUCCAGAAACUAACAUUCUCUCUAACGUGCCACUCCAUGGCACUAUUUUGACCAGACCGCUUCUAGAAAGUGAACUCGUAAUCGGAGCUGUGAUCCUUCGUGGACAUCUUCGUAUUGCUGGACACCAUCUAGGACGCUGUGACAUCAAGGACCUGCCUAAAGAAAUCACUGUUGCUUUCACGAACGUUCAUACAAAUUGGGAGCUCGCAGCGUGUAGCAGGUGACUCAGGUUUGUGUCUCCAUACAGUCGCUUACAGGAUUGGCAACUAUAAAUUAAACACAGACCAUUCCAGUAGCAGUGACAAUUGCUUUGCUUGUACAGUAAGUGAGCACAGAUGUUCAUCUUCGUUGACUUCAGGUUACUAUAGCAGAGAUAUUACUAAUUAUUAUGAGGACUUAAAGUUUCCAUUUGGAAUCUUGAUUACAUCAUAAACCUCAAUUAAAAAUUUAUCUAGUCACUAACUGAGAAUAAAUAUUCUCAAUUAGAUGAAGAGCAACCAAUGGAGAUUGAUUAAACGAACAUGAAAAUUAUUUUUUCUUGGCACUGAUAACACUCGCUACUUGUGAGCUUUAUCACUACCAAGAGUGUGUUAGAGGUACAACAGUACUUUAAAGAACCUUGCUUUCUGGAACAUACGAGGGCAAUCUCACCAUUCAUCCUCUAGCUGAUAACAAAUUUGCACUGACUUGCUCUAGCACUCAUUUGCUUUGCUUGUCCUGACGGCGUAAAACACGCAUCAGUUACAUGCCAGAUCAGUUCUACCUAAACUGUUCAGACAAGAGGAAGUCAAGAACUUUACUCCCAAUUUUUAUUGUUGCGGCAAUAGUGUUUAUAACACUUUGUCACACUCUAAAGAAAGACAGAAUGAUUGAACUUUCAUUAAUUGACUUCUAUUUGUGCUUUUUAGCCUUUGCUAUUCCUUGUUUUAAUUAUGCUUAUAUCUUUGGUUCUCACUUGAACUGCAAGAUCAUAAUGAAACUUGUCACGCCUAAACGAACAUGAAAUUUCUUGUUUUCUUAGGAAUAUACAACUGUAGCUGCAUUUCACCAAGAAUGUAGUUUCACAGUCAUGUACUCAACAUCAACCAUAUGUAGUUGAUGACCCGUAGUCCUAUUCACUUCUAUUCUAAAUGGUAUAAGAGUAGGAGCUAGAAAAUCAGCACCUUUAAUUGAAUUGUGCGUGGAUGAGGCUGGUUCUAAAUCACCCAUUCAGUACAUCGAUAUCGGUAAUUAUACAGUUUCCUGUUUACCUUUUACAAUUAAUUGCCAGGAACCUAAAUUGGGUAGUCUUGUAGUGCGUUGUUCGUUCUAUGAAGACUUUUAGAGUAUCAUGACGUUCGUGUUGUUUUAGAUUUCAUCUAAACGAACAAACUAAAAUGUCUUGAUAAUGGACCCAAAAUCAGCGAAAUGCACCCGCAUUACGUUUUGGUGGACCUCAGAUUCAACUGGCAGUAACCAGAAUGGAGAACGCAGUGGGGCGCGAUCAAAACAACGUCGGCCCCAAGGUUUACCCAAUAAUACUGCGUCUUUGGUCACCGCUACCACUUGGCAAGGAAGACCUUAAAUUCCCUCGAGGACAAGGCGUUCCAAUUAACACCAAUAGCAGUCCAGAUGACCAAAUUGGCUACUACCGAAGAGCUACCAGACGAAUUCGUGGUGGUGACGGUAAAAUGAAAGAUCUCAGUCCAAGAUGGUAUUUCUACUACCUAGGAACUGGGCCAGAAGCUGGACUUCCCUAUGGUGCUAACAAAGACGGCAUCAUAUGGGUUGCAACUGAGGGAGCCUGAAUACACCAAAAGAUACUGGCACCCGCAAUCCUGCUAACAAUGUGCAAUCGUGCAACAACUCAAGGAACAACAUUGCCAAAAGGCUUUUACGCAGAAGGAGCAGAGGCGGCAGUCAAGCCUCUCGUUCCUCAUCACGUAGUCGCAACAGUUUAAGAAAUUCAACUCCAGGCAGCAGUAGGGAACUUCAGCCUUCUAGAAUGGCUGGCAUGGAAGUCACACUGAACGUGGUUCUACAGGUGCCAUCAAAUUGGAUGACAAAGAUCCAAAUCAAAGAUCAAGUCAUUUGCUGAAUAAGCAUAUUGACGCAUACAAAACAUCCCAAACAGAGCCUAAAAAAGGACAAAAGAAGAAGGCUGAUGAAACUCAAGCCUCCGCAAGAGACAGAAGAAACAGCAAACUGUGACUCUUUUCCUGCUGCAGAUUUGGAUGAUUUCCAAACAAUUGCAACAAUCCAUGAGCAGUGCUGACUCAACUCAGGCCUAAACUCAUGCAGACAAGGCAGAUGGGCAUAAACGUUUCGCUUUCCGUUUACGAUAUAGUCUACUUGUGCAGAAUGAAUUCUCGUAACAUAGCACAAGUAGAUGUAGUUAACUUUAAUCUACAGCAAUCUUAAUCAGUGUGUAACAUUAGGGAGGACUUGAAAGAGCCACCACUUCACCGAGGCCACCGGAGUACGAUCGAGUGUACAGUGAACAAUGCUAGGGAGAGCUGCCUAUAUGGAAGAGCCCUAAUGUGUAAAAUUAAUUCUAGUAGUGCUAUCCCAUGUGAUUUUAAUAGCUUCUAAGGAGAAUGACAAAAAACCCCUACCCACAUACACAUCCCCCAUCUCUUAUAUAUCCAUACACAUACCUGCCCCUCUCUCAUCCCUUAUCCUAAUUUUCUUUUUUUUUCUUUUUUCAUCCUAUCCCUCCAUCCAUCCUACAUCAACACCUUUUUUCUUUCAA
>cluster_22 reads=1 total_reads=123
UCAUCGCCUUGGUCUUUGUCAGUGCGUUAAUCCAUCAGAACUCGAUUACCCUGCAUACACUAAAUUCUCACACCUGGUGUUUAUUACCCCUGACAAAGUUCCAAGAUCCUCAGUUUACAUUUAUCAGGACAUUGUUCUUACCUUUCUUUCACGUCGUUACUUGGUUCCUCGCUAUACAUGUCUCACUGGGACCAAUGGUACUAAGAGGUUUGAUAACCUGUCCUACCAUCUAAUGAUAUGGUGUUUAUUUUGCUUCCACUGAGAGUUAUCAAUAAGAGGCUGGAUUUUGGUACUACUUUAGAUUCGAAGACCCAGUCCUACUUAUUGUUAAUAACGCUACUAAUAGUUGCUAUUAAGUCUCUGUGAAUUUUCAAUUUUGUAAUGAUAUUUUGGGUGUUAUUCACACAAAACAACAAAAGUUGGAUGGAAAGUGAGUUCAGUUUUAUUCUAGUGCGAAUAAUUGCACUUUGAAUAUGAUACCUCGUCCUUUCUAUGGACCAUGAAGGAAAAACAGGGUAAUUCAAAAAUACAUGGGAAUUUAAGUGUCUAAGAAUAUUGAUGGUUAUUUUUAAAAUAUAAUAAGCACGUCCUUAUUAAUCUAGUGCGAGAUACCCUCAGGUUUUUCGGCUCACUGAGAACCAUUGGUAGAUUUGCCAAAUAGGUAUUACUCUAGGUUCAAACUUCUCUGCUCUACAUAGACGUUACUUGACCUUGGUGAUUCUUUCAGGUUGGACAGCUGGUGCUACUGGCUGCAGCUUAUUAUGUGGGUUAUCAUCAACCUAGGACUUCUUCUAUUAAAAUAAUGAAAAUGGACUCAUUACAGAUGUUGAAGCUGACUGUGCACUUGACCCUUACACCAAGAAACAAGUGUUUGAAAUCCUUCACUGUAGAAAAGGAAUCUAUCAAACUUCAACUUUAGAGUCCAACCAACAGAAUCUAUUAGAUUUUCCUAAUAUUACAAAACUUGUGCCCUUUGGUGAAGUUUUAACGCCACCAGAUUUGCAUCUGUUUAUAGCUUGGAAACAGGAAGAGAAUCAGCAACUGUGUUUUCUGAUUAUUCGGCCUAUAAUUCCGCAUCAUUCCAUCACAGCGUUAUGGAGUGUCUCCUCCCUUCCUAAAUUAAAUGAUUUCACCAUUGCUCACUAAUGUCUUAUGCAGAUUCAUAUUUGUAAUUAGAGUGAUGAAGUCAGACAAAUCGCUCCAGGGCAAACUGGAAAGAUUGCUGACUCAAUUAUAAUUACCAGAUGAUUCACAGGCUGCUAUAGCUUGGAAUUCUAACAAUCUUGAUCUCAAGGUUGGUGGUAAUUAUAAUUACGUAUAGAUUGUUUGGGAAGUCUAAUCUCAAACCUUUUGAGAGAGAUAUUCUCAACUGAAAUCUAUCAGGCCGGUAGCACACCUUGUAAUGGUGUUGAAGGUUUUAAUUGUUACUUUCAUACAAUCAUGGUUUCCAACCUCACUAAUGGUGUUGGUUACCAACCAUACAGAGUAGUAGUACUUCUCUUGAACUUCUUACAUGCACCAGCACUGUUUGUGGACCUAAAAGUCUACUAAUUUGGUUAAAAACAAAUGUGUCAAUUUCAACUCAAUGGUUUAACAGGCACAGGUGUUUCUUACUGAGUCUAACUACAAAAGUUUCUGCCUUUCCAACAAUUUGGCAGAGACAUUGCUGACACUACUGAUGCUGUCCGUGAUCCACAGACACUGAGAUUCUUGACAUUACCCUCAUGUUUUUUGGUGGUGUCAGUGUUAUAACACCAGGAACAAUACUUCAACCAGGUUGUUGUUCUCAUCAGGAUGUUAACUGCAAGAAGUCCCUGUUGCUAUUCAUGCAGAUUAACUCUCCUACUUGGCUGUACAUUCUUACAGGUUCUAAUGUUUCAAACACGUGCAGGCUGUUUAAUAGGGGCUGAAUAUGUCAACAACUCAUGAGUGUGACAUACCCUUGGUGCAGGUAUAUGCGCUAGUUAUCAGACUCAGACUAAUUCUCGGCGGGCACGUAGUGUAGCUAGUCAAUCCAUCAUUGCCUACACUAUGUCACUUGGUGCAGAAAAUUCAGUUGCUUACUCUAAUAACUCUAUUGCCAUACCCACAAAUUUUUUACUAUUAGUGGUUACCACAGAAAUUCUACCAGUGUCUAUGACCAAGACAUCAGUAGAUUGUACAAUGUCACAUUUGUGGUGAUCAACUGAAUGCAGCAAUCUUUGUUGCAAUAUGGCAGUUUUUGUCACAAUUAAACCGUGCUCUAACUGGAAUAGCUGUUGAACAAGACAAAAACACCCAAGAAGUUUUUGCACAAGUCAAACAAAUUUACAAAACACACCAAUUAAAGAUUUGGUGGUUUUAAUUCACAAAUAUUACCAGAUCCAAAACCAAGCAAGAGGUCAUUUAUUGAAGAUUUACUUUCACAAGUGACUUGCAGAUGCUGGCUUCAUCAAACAAUAUGGUGAUUGCCUUGGUGAUAUUGCUGCUAGAGACCUCAUUUGUGCACAAAAGUUUAACGGCCUUACUGUUUUGCCCACCUUUGUCACAGAUGAAUGAUUGCUCAAUACACUUUGCACUGUUAGCGGGUACAAUCACUUCUGGUUGGACCUUUGGUGCAGGUGCUGCAACAAUACCAUCUCUGCUAUGCAAAUGGCUUAUAGGUUUAAUGGUAAUUGGAGUUACACAGAAUGUUCUAUGAGAACCAAAAUUGAUUGCCAACCAAUUUAAUAGUGCUAUUGGCAAAAUUCAAGACUCAUUUACCACAGCAAGUGCACUUGGAAAACUCAAGAUGUGGUCAUACCAAAAAUGCCACAAGCUUUAAACACGCUUGUUAACAACUUAGCUCCAAUUUGGUGCAAUUCAAAGUGUUUUAAAUGAUAUCCUUUCACGUCUUGACAAAGUUGAGGCUGAAGUGCAAAUUGAUAGGUUGAUCAGGCAGACUCAAAGUUUGCAGACAUAUGUGACUCAACAAUUAAUUAGAGCUGCAGAAAUCAGAGCUUCUGCUAAUCUUGCUGCUACUAAAUGUCAGAGUGUGUACUUGGACAAUCAAAAAGAUUGAUUUUGUGGAAAGGGCUAUCAUUUUUAUGUCCUCCUCAGUCAGCACCUCAUGGUGUAGUUUCUUGCCGUGACUUAUGUCCCUGCACAAGAAAGAACUUCAACUGCUCCUGCCAUUUGUCAUGAUGGAAAAGCACACUUUCCUCAUGAAGGUGUCUUGUUUCAAAUGGCACACACUGGUUUGUAACAAAGGAAUUUUAUGCACCACAAAUCAUUACUCAGACAACACAUUUGUGUCUGGUAACUGUGAUGUUGUAAUAGGAAUUGUCAACACACAGUUUAUGAUCCUUUGCAACCUGAAUAGACUCAUUCAAGGAAGUUAGAUAAAUUUUAAGAAUUAUCAUCACCAGAUGUUGAUUUAGGUGACAACUGGCAUUAAUGUCAGUUGUAAACAUUCAAAAAGAAUUGACCGCCUCAAUGAGGUUGCCAAGAAUUUAAAAGAAUCUCUCAUCUCCAAGAACUUGGAAAGUAUGAGCAGUAUAAAAUGGCCAGUUUACUGGCUAGGUUUUAGCUGGCUUGAUUGCCAAGUAAUGGUGACAAUUUGCUAUGCUGUAUGACCAGUUGCUGGUGGUUGUCAAGGGCUGUUGUUUCUGUGGAUCCUGCUGCAAAUUUGAUGAAGACGACUUGACCAACCAAAAUUCGUCACUUAGAUUUGUCCUAAACGAACUUAUGGAUUUGUUUAUGAGAAUCUCACAAUUGGAACUGUAACUUUGAAGCAAGGUGAAAUCAAGGAUGCUACUCCUUCAGAUUUGUUCGCGCUACUGCAACGAUACCGAUCAAGCCUCACUCCCUUCGGAUGGCUUAUUGUUGGCGUUGCACUUCUUGCUGUUUCAGAGCGCUUCCAAAAUCAUAACCCUCAAAAGAGAUGGCAACUAGCACUCCAAGGGUGUUCACUUUGUUUGCAACUUGCUGUUGUUGUUUGUAACAGUACUUCCACCUUUUGCUCGUUGCUGCUGGCCUUGAAGCCCCUUUUUCUAUCUUAUGCUUUAGUCUACUUCUUGCAGAGUAUAAACUUGUAAGAAUAAUAAUGAGGCUUUGGCUUUGCUGGAAAUGCCGUUCCAAAACCUAUUUUAUGAUGCCAACUAUUCUCUUUGCUGGCAUACUAAUUGUUACGACUAUUGUAUACCUUACAAUAGUGUAACUUCUCAAUUGUCAUUACUCAGGUGAUGGCACAACAAGUCCUAUUUUGAACGACUACCAGAUUGGUGGUUAUACUGAAAUGGGAAUCUGAGAGUAAAAGACUGUGUUGUAUUACACAGUUACUCACUCCAACUAUUACCAGCUGUACUCAACUCAAUUGAGUACAGACACUGGUGUUGAACAUGUUACCUCUCAUCUACAAUAAAAUUGUUGAUGAGCCUGAAGAACAUGUCCAAAUUCAAAUCGACGGUUCAUCCGGAGUUGUUAAUCCAGUAAUGGAACCAAUUUAUGAUGAACCGACGACGACUACUAGCGUGCCUUUGUAAGCACAAGCUGAUGAGUACGAACUUAUGUACUCAUUCGUUCAGAAGAGACAGGUACGUUAAUAGUUAAUAGCGUACUUUCUUGCUUCGUGGUAUCUGCUGUUACACUAGCCAUCCUACUGCGCUUCGAUUGUGUGCGUACUGCUGCAAUAUUGUUAACGUGAGUCUUGUAAAACCUUCUUUACAUCACUUCGUGUUAAAAAUUGAAUCUUCUAGAGUUCCUGAUUUCUGGUCUAAACGAACUAAAUAUUAUAUUAGUUUCUGUUUGGAACUUUAAUUUUAGCCAUGAAGAUUCCAACGGUACUAUUACCGUUGAAGAGCUUAAAAAGCUCUUGAACAAUGGAACCUAGUAAUAGGUUUCCUAUUCCUUACAUGGAUUUGUCUUACAAUUUGCCUAUGCCAACAGGAAUAGGUUUUUGUAUAUAAUUAAGUUAAUUUUCCACUGGCUGUUAUGGCCAGUAACUUUAGCUUGUUUGUGCUUGCUGCUGAUCUACAGAAUAAAUUGGAUUACCGGUGGAAUUGCUAUCGCAAUGGCUUGUCUUGUAGGCUUGAUGUGGCUCAGCUACUUCAUUGCUUCUUUCAGACUGUUGCGCGUACGCGUUCCAUGUGGUCAUUCAAUCCAGAAACUAACAUUCUUCAACGUGCCACUCAUGGCACUAUUUUGACCAGACCGCUUCUAGAAAGUGAACUCGUAAUCGGAGCUGUGAUUCCUCGUGGACACUCGUAUUGCUGGACACCAUUAGGACGUGUGACAUCAAGGACCUGCCUAAGAAAUCACUGUUGCUACAUCACGAACGUUCUUAUUACAAAUUGGGACUCGCAGCGUGUAGCAGGUGACUCAGGUUUCUGCAUACAGUGUCAGAUUGGCAACUAUAACUUAACACAGACCAUUUAAUGAAUAUUGCUUUGUGUACAGUAAGUGACAACAGAUGUUCAUCUAGUGAUCAGAUUACUUUGCACUGACUUGAUUAUAGCACUCAAUGCUUUGAUGUACAUCAAGUCAAGAUCAUUUACUCAUCCAAGAAGUCGUUUUAUAUGUUGCGGCAAUAGUGUUUAUACUUCCCAGGUAACAAACAACCAACUUCGAUCUUGUAGAUCUGUCUCUAAACGAACAAACUAAAAUGUCUGAUAAUGGACCCCAAAAUCAGCGAAAUGCACCACGCAUACGUUUUGUGGACCUCAGAUUCAACUGGCAGUAACCAGAAUAAGAACUCAGUGGGCGCGAUCAAGAAACGUCGGCCCAAGGUUACCCAAUAAUACUGCGUCUGGUUCACCUUAUUAAUCUGGCAAGAUGACCUCUAAAUUCCCUCAGGACAAGGCGUCCCACCCAUUAUUGAGGAUUACACAUUGUACACCAAAGAUAUUGGCACCGCAAUCCUGCUAACAAUGCUGCAAUCGUGCUACUUCAAGGAACAAUUGCCAAAAGGCUUUACGCAGAAGGAGCAGAGGCGGCAGUCAAGCCUCUUCUCGUUCCUCAUCACGUAGUCGCAACAGUUUAAGAAAUUCAACUCCAGGCAGCAGUAGGGGAACUUCUCCUGCUAGAAUGGCUGGCAAUGGCGGUGAUGCUGCUCUUGCUUUGCUGCUGCUUGACAGAUUGAACCAGCUUGAGAGCAAAAUGUCUGGUAAAGGCCAACAACAACAAGGCCAAACUGUCACUAAGAAUUGCUGCUGAGGCUUCUAAGAAGCCUCGGCAAAACGUACUGCCACUAAAGCAUACAAUGUAACACAAGCUUUCGGCAGACGUGGUCCAGAACAAACCCAAGGAAAUUUUGGGGACCAGGAACUAAUCAGACAAGGAACUGAUUACAAACAUUGGCCGCAAAUUGCACAAUUUGCCCCAGCGCUUCAGCGUUUUCGGAAUGUCGCGCAUUGGCAUGGAAGUCACACCUUCGGGAACGUGGUUGACCUACACAGGUGCCAUCAAAUUGGAUGACAAAGAUCCAAAUUUCAAAGAUCAAGUCAUUUGCUGAAUAAGCAUUGACGCAUACAAAACAUUCCCACCAACAGAGCCUAAAAAGGACAAAAAGAAGAAGGCUGAUGAAAUCAAGCACCGCAGAGACAGAAGAAACAGCAAACUGUGACUCUUUUCCUGCUGCAGAUUUGGAUGAUUUUCCAAACAAUUGCAACAAUCCAUGAGCAGUGCUGACUCAACUCAGGCCUAAACUCAUGCAGACACACAAGGCAGAUGGGCUAUAUAAACGUUUCGCUUUUCCGUUUACGAUAUAUAGUCUACUCUUGUGCAGAAUGAAUUCUCGUAACUCAUAGCACAAGUAGAUGUAGUUAACUUUAAUCUCACAUAGCAAUCUUUAAUCAGUGUGUAACAUUAGGGAGGACUUGAAAGAGCCACCACAUUUCACCGAGGCCACGCGGAGUACGAUCGAGUGUACAGUGAACAAUGCUAGGGAGAGCUGCCUAUAUGGAAGAGCCCUAAUGUGUAAAAUUAAUUUUAGUAGUGCUAUCCCCAUGUGAUUUUAAUAGCUUUUUAGGAGAAUGACAAAAAAACCCCACCUCCCAUCAACCACCCAUCCAUAUCAUCAUAUCCAUCAUACAUCACCUCCCAUCCCAUCCUCACAAUCCUCUAAAACUUUUUUUUUUUUUUUUUUUUUUUUUUUUUAUUUUUUUUUUUUUUUUUUUUUUUUUUUUUUUUUUUUUUUUUUUUUUUUCUUUUUUUUUUUUUUUUUUUUUUUUUUUUUCCUCACAUCCCACAACCCAUCUAUUUCCCACUAUAAUAAU
>cluster_23 reads=1 total_reads=7
AUACCUUCCCAGGUAACAAACCUUAACUUCGAUUUAGCAGAUAUGUUUCUCUAAACGAACUUAUGGAUUUGUUCGAGAAUCUCACAAUUGGAACUGUAUUCUUUGAAGCAAGGUGAAAUCAAGGAUGCUACUCCUUCAGAUUUGUUCGCGCUACUGCAACGAUACCGAUACAAGCCUCUACCCUCGGAUGGCUUAUUGUUGGCGUUGCACUUCUGCUGUUUUCAGAGCGUUUCCAAAAUCAUUACCCUCAAGGACAAGAGAUGGCAUUAGCCUCCAAGCUUGUUCUCUAAACGAACUUAUGUACUCUCUCGAUUAACAGAGACACUUACCUGCUAGUUACUAGCGUCCUUCAUGCUUUCUAUCUCUAUUCUCUGCUUCACUUAGCCAUCCUAGAGCAUGCUUUCGAUUAUGAGUCUCUGAAUUUGUUAACAUGCUUCUAAAAAACCUUUACUCACAUACUCCCACUAAAACUUUGAAUUAACUAAAGUUCCGACUACGUCUAAAGAACAAUAUUAUAAGUUCAUGUCAGGAACUAAUCAGUGCUGGCACAACAACAGUCCUAUUUCGUUGAACAGCUUAACGUUCUACUGAAAAAUGGAACCUAGUAAAAGAACGUCUCGUAUUACACAGUUGCCAACAAACUAGGAGCUGUACAAAGGACCUACCUAAGAAAUCACUGUUGCUCAACACGAACGCUUCUUACUACAAAUUGGAGAACAGCCUGAAGCACAUGACUCAGGUUUCUGAAAACCGACGCUACAGCAUAGGCAACUAAAAAUUAAACCAGACCAUUCCUGCACUGACAAUAUUGCAUGCUUGUACAGCAAGUGACAACAGAGCUUAUCUACUGACUCAUGUAACAAUACCAGAACUUAUUACUAAUUAAUAUGCGGACUUUUUAAAGUUUCCAUUUGGAAUCUGAUUACAUCAUAACCUCAAUUCAAAAUUUAUCUGUAGUCUUAACUGAGAAUAAAUAUUCUCAAUUCGAUGAAGAGCAAUCAAUGUAGAGAUUAAACGAACAUGAAAAAUUAUUUUCUUGGCACUGAUAACACUCGCUACUUGUGAGCUUUAUCACUACCAAGAGUGUGUUAGAGGUACAACAGUACUUUAAAAGAACCUUGCUUCUGGAACAUACGAGGCCAUAUCACCAUACUUCAUCCUCUAGCUGAUAACAAAUUUGCACUGACUUGCUUUAGCACUUUCAAUUUGCUUUUGCUUGUCCUGACGGCGUAAACACGUCUAUCAGUUACGUGCCAGAUCAGUUUCACCUAAACUGUUCAUCAGACAAGAGGAAGUUCAAGAACUUUACUUCCAAUUUUUUAUUGUUGCGGCAAUAGUGUUUAACACUUUGUCACACUCAGAAAGACAGAAUGAUUGAACUUUCAUUAAUUGACUUUAUUUGUGCUUUUUAGCCUCUCUGCUAUUCCUUGUUUUAAUUAUGCUUAUUAUCUUUGGUUCUCACUUGAACUGCAAGAUCAUAAUGAAACUUGUCACGCCUAAACGAACAUGAAAUUUCUUGUUUCUUUAGGAAUCAUUACAACUGUAGCUGCAUUUCACCAAGAAUGUAGUUUACAAGUAUAUGUACUCAACAUCAACCAUAUGUAGUUGAUGACCCAGUGUCCUAUUCACUUCUAUUCUAAAUGGUAUAUUAGAGUAGGAGCUAGAAAUCAGCACCUUUAAUUGAAUUGUGCGUGGAUGAGGCUGGUUCUAAUCACCCAUUUCAGUACAUCGAUAUCGGUAAUUAUACAGUUCCUGUUUACCUUUACAAUUAAUUGCCAGGAACCUAAAUUGGGUAGUCACUGUAGUGCGUUGUUCGUCUUAUGAAGACUUUUAGAGUAUCAUGACGUUCGUGUUGUUUAGAUUUCAUCUAAACGAACAAACUAAAAUGUCUGAUAAUGGACCCCAAAAUCAGCGAAUGCACCCGCAUACGUUUGGUGGACCCUCAGAUUCAACUGGCAGUAACCAGAAUGGAGACGCAGUAGGGCUUCACAAAACAACGUCGGCCCAAGGUUUACCCAAUAAUACUGCGUCUGGACCGCUCCACAUUAUCGGCAAGGAAGACCUUCAAUUCCCUCGAGGACAAGGCGUUCCAAUUAACAAAUAUCCAACUCCAGUCACCAAUAGGCAACUACUCCUGCUAGAAUGGUGGUGGCGGUGAUGUGCUUGCUUUCUGUGCUUGACAGAUUGAACCAGCUUGAGAGCAAAAUGCUGGACAAAGGCCAACAACAACAAGGCAUCAUAGAAUUGCUGCUGAGGCUUCUAGAACACAGCAAAACGUACUGCCACUAAGCGGUAACAAAGCUGCAGACGUGGUCCAACAAACCCAAGGAAAUUUUGGGGACCAGGAACUAAUCAGACAAGGAACUGAUUACAAACAUUGGCCGCAAAUUGCACAAUUUGCCCCAGCGCUUCAGCGUUCUUCGGAAUGUCGCGCAUUGGCAUGGAAGUCACACCUCGGGAACGUGGUUGACCUACACAGGUGCCAUCAAAUUGGAUGACAAAGAUCCAAAUACAAAGAUCAGUAUUUGCUGAAUAAGCAUAUUGACGCAAAACACCCACCAACAGAGCCUAAAAAGGACAAAAGAAGAAGGCUGAUGAACUAGCACAAGAGACAGAAGAAACAGCAAACUGUGACUCUUCCUGCUGCAGAUUUGGAUGAUUUUCCAAACAAUUGCAACAAUCCAUGAGCAGUGCUGACUCAACUCAGGCCUAAACUCAUGCAGACAUAAGGCAGAUGGGCUAUAUAACGUUUCGCUUUUCCGUUUACGAUAUGUACUUGUGCAGAAUGAAUUCUCGUAUCAUAGCAAGUAGAGUGCCUACGGGUACGUGCUUGUCGAUUCAGAUCUUAAUGACUUGUCUGAUGCAGAUUCAACUUUGAUUGGUGAUUGUGCAACUGUACAUACAGCUAAUAAAUGGGAUCUCAUUAUUAGUGAUAUGUACGACCCUAAGACUAAAAUGGCAAAAGAAAAUGACUCUAAAGAGGGUUCUUACAUUGUGGGUUUAUACAACAAAAGCUGCUGAGGUUCCGUGUAAAGAUAACAGAACAUUUGGAAUGCUGAUCCUAUAAGCUCAUGGGACAUCGCAUGGUGGACAGCCUUUGUUACUAAUGUGAAUGCGUCAUCAUCUGAAGCAUUUAAUUGAGUAUUAUCUGGCAAACCACGCGAACAAUAGAUGGUUAUGUCAUGCAUGCAAAUUACAUAUUUGGAGGAAUACAAAUCCAAUUCAGUUGUCUCCUAUUUUAUGACAUGAGUAAAUUUCCCUAAUUAAGGUACUGCUGUUAUGUCUAAAAGAAGGUCAAAUCAAUGAUAUGAUUUAUUUCUUAGUAAAGGUAGACUUAUAAUUAGAGAAACAACAGAGUUGUUAUUUCUAGUGAUGUCUUGUUAACAACUAAACGAACAAUGUUUGUUUUUGUUUAUUGCCACUAGUCUUAGUCAGUGUGUUAAUUACAACCAGAACUCAAUUACCCCUGCAUACACUAAUUUUCACCUGGUGUUUAUUACCCUGACAAAGUUUUCAGAUCUCAGUUUUUCAUAGGACUUGUUUACCUUUUUCCAAUGUUACUUGGUUCCAUGCUAUACAUGUCUUGGGACCAAUGGUACUAAGAGGUUUGAUACCUGUCCUACCAUUUAAUGAUGGUGUUUAUUUUUCACUGAGAAGUCAACAUAAUAAGAGGCUGGAUUUUGGUACUACUUAGAUUCGAAGACCCAGUCCCUACUUAUUGUUAAUAACGCUACUAAUGUUGUUAUUAAAGUCUGUGAAUUUCAAUUUUGUAAUGAUCCAUUUGGGUGUUAUACCACAAAAACAAAAGUUGGAUAAAAGUGAGUUAGAUUUAUUCUAGUGCGAAUAAUUGCUUGAAUGUCUCAGCCUUUCUUAUGACGAAGGAAAACAGGGUAAUUCAAAAAAAAUUUAGGAAUUGUGUUCAAGAAUAUUGAUGGUUAUUUAAAAUAUAUUAAGCACGCCUAUUAAUUUAGUGCGUGUCCCAGGGUUUUUCGCUAAAUGGUAGAUUUGCCAAUGGUAUUACAUCACUAGGUUCAAACUUUACUUGCUUACAUAGAGUUAUUUGACUCCUGGUGAUUCUUCAGGUUGGACAGCUGGUGCUGCAGCUUAUUAUGUGGGUUAUCAACCAGGACUCUAUUAAAAUAAUGAAAAUGGAACCAUUACAGAUUGCUAGACUGUGUUGACCUCUCAGAAACAAAGUGUUUGAAAUCCCAUGUAGAAAAAGGAAUUUAUCAAACUUCUAACUUAGAGUCCAACCAAGAAUCUAUUGUUAGAUUCCUAAUAUUACAAACUUGUGCCCUUUGGUGAAGUUUUAACGCCACCAGAUUUGCAUCUGUUUAUGCUUGAACAGGAAGAGACCACACUGUGUUGCUGAUUAUUCUGUCCUAUAAUUCCGCAUCAUUUUCCACUUUAAGUGUUAUGAGUGUCUCUACUAAAUUAAAUGAUCUGCUUUACUAAUGUCUAUGCAGAUUCAUUUGUAAUUAGAGGUGAUGAAGUCAGACAAGCUCCAGGCAAACUGGAAAGAUUUGAUUAUAAUUAUAAUUACCAGAUGAUUACAGGCUGCGUUAUAGCUUGGAAUUCUAACAAUCUUUCAAGUUGGUGGUAAUUAUAAUUACCUGUAGAUUGUUUAGGAAGUCUAAUCUCAAACCUUUUGAGAGAUAUUUCAACUGAAAUCUAUCAGGCCGGUAGCACACCUUGUGGUGUUGAAGGUUUAAUUGUUACUUUACAAUUAUGUUUCCAACCCACUAAUGUGUGGUUACCAACCAUACAGAGUAGUAGUACUUCUUUGAACUUCUACAUGCACCAAACUGUUUGUGGACCUAAAAGUUACUAAUUUGGUAAAAACAAAUGUGUCAAUUCACUUGGUUAACAGGCACAGGUGUUCUUACUGAGUUAACAAAAGUUUGCCUCCAACAAUUUGGCAGAGACAUUGCUGACACUACUGAUGCUGUCCGUGAUCCACAGACCUAGAUCUUGACAUUACCAUGUUUUGGUGGUGUCAGUGUUAUAACAAGGAACAAAUACUUCUCUUUUGUUGCAAAUCGUUUUUCACAAUAUUAACCGUGUUUACUAAGUUUAACAAAACCAGGUUUUUGACAGUCAACAAUUUACAACACACCAAUCAUAAAAUUUUGGGGUAUUCACAAAUAUUACCAGACUCAAAACAGCAUAUUUAUUGAAUACAUUUCAUAGUGACAUUUCAGAUGCGCUCAUCAAACAUUGGUGGUAUUGCCUUGUGAUUGCUGCUAGAGACCUCAUUUGUGCCAAAGUUAACGGCCUUACUGUUUUGCCACCUUUGCAGAUGAAAUGAUUGCUCAAUACACUUUGCACUGUUAGCGGGUACAAUUUGGUUGGACCUUGGUGCAGGUGCUGCUACAAAUACCAUUUGCUAUGCAAAUGGCUUAUAGGUUUAAUGGUAUGGAGUUACACAGAAUGUUCUAUGAGAACCAAAAUUGAUUGCCAACCAAUUUAAUAGUGCUAUUGGCAAAAUUCAAGACUCUUUUUCAAGCAAGUGCACUGGAAAACUCAAGAUGUGGUCAACCAAAAUGCACAAGCUUUAAACACGCUUGUUAAACAACUUAGCUCCAAUUUGGUGCAAUUCAAGUGUUUAAUGAUAUCCUUCACGUCUGACAAAGUUGAGGCGAAGUGCAAAUUGAUAGGUUGAUCACAGGCAGACUUCAAAGUUUGCAGACAUGUGACUCAACAAUUAAUUAGAGCUGCAGAAAUCAGAGCUUUGCUAAUUGUGCUACUAAAAUGUCAGAGUGUGUACUUGGACAAUCAAAGAGUUGAUUUGUGGAAAGGGCUAUCAUCUUAUGUCCUUCACCUCAGUCAGCACCUCAUGGUGUAGUUUCUGCAUGUGACUUAUGUCCCUGCACAAGAAAGAACUUCACAACUGCCUGCCAUUUCAUGAUGGAAAAGCACACUUCCUCGUGAAGGUGUCUUGUUCAAAUGGCACACACUGGUUUGUAACACAAGGAAUUUUAUGAACCACAAAUCAUACUACAGACAACACAUUUGUGUUGGUAACUGUGAUGUGUAAUAGGAAUUGUCAACAACACAGUUUUAUGAUCCUUUGCAUCCUGAAUUAGACUCAUUCAAGAGGAGUUAGAUAAAUAUUUAAGAAUCAACAUCACCAGAUGUUGAUUAGUGACAUCUGCAUUAAUGUUCAGUUGUAAACAUUCAAAAAUGACCGCCUCAUGAGGUUGCCAAGAAUUUAUGAAUCUCAUCGAUCCAAGAACUUGGAAAGUAUGAGCAGUAUAUAAAUGGCCAUGGUACAUUUGGCUAGGUUUAUAGCUGUGAUUGCCAAAUUGACAAUUAUGCUUUCUGUAUGACCAGUUGCUGUAGUUGUCUCGGGCUGUUGUUCUUGUGGAUCCUGCUGCAAAUUUGAUGAAGACGACUGAGCCAGUGCUCAAAGGAGUCAAAUUACUACACAUAAACGAACUUAUGGAUUUGUUAUGAGAAUCUUCACAAUUGGAACUGUAUUUGAAGCAAGGUGAAUCAAGGAUGUACUCCAGAUUUUGUUCGCGUACCAACGAACCGAUAAGCCUACCCGGAUGGCUUAUUGUUGGCUGCACUUCUUGCUGUUCAGAGCGCUUCCUUAACCCUCAAAAGAGAUGGCAUUAGCACUCCAGGUGUUCACUUGUUUGCAACUUGUUGUUGUUUGUAACAGUUACUUCCCUUUGUUCGUUGCUGUGGCCUUGAAGCCCCUUUCUAUCUUUAUGUAUGGUCACUUGCAGAGUAUAAACUUUAGAAUAAUAAGAUGUCUAAUGAAAACAUUUAGAUCAUUCCACGGCUAAAGCAAAGACUAAAUACUUGCAACAAUCCAUGAGCAGUGCUGAUCAACAGGCCUAAACUCAUGCAGACAAAGGCAGAUGGGCUAUAAACGUUCGCUUUCCGUUACGAUAUAGUCUACUGUGCAGAAUGAAUCUCGUAUACAUAGCACAAGUAGAUGUAGUAACUUAUCACAUAGCAAUUUUAAUCGUGUGUAACAUUAGGAGGACUUGAAAGAGCCACAUCCGAGGCCACGCGAGUACGAUCGAGUGUACAGUGAACAAUGCUGGAGAGCUGCCUAUAUGGAAGAGCCCUAAUGUGUAAAAUUAAUUUUAGUAGUGCUAUCCCCAUGUGAUUUUAAUAGCUUUGAGAAUGACAGCCGAAGAGCUACCAGACGAAU
>cluster_24 reads=1 total_reads=103
AUCAUACCUUCCCAGGUAACAAACCAACCAACUUCGAUCUCUGUAGAUCUGUUCUCUAAACGAACUUUAAAAUCUGUGUGGCUGUCACUCGGCUGCAUGCUUAGUGCACUCACGCAGUAUAAUUAAUAACUAAUUACUGUCGUUGACAGGACACGAGUAACUCGUCAUAUUCUGCAGGCUGCUUACGGUUUGUCCGUGUUGCAGCCGAUCAUCAGCACAUCUAGGUUUCGUCCGGGUGUGACCGAAAGGUAAGAUGGAGAGCCUUGUCCCUGGUUUCAACGAGAAAACACACGUCCAUUCAGUUUGCCUGUUUUACAGGUUGCGACGUGCUCGUACGUGGCUUUGGAGACUCCGUGGAGGAGGUCUUAUCAGAGGCACGUCAACAUCUUAAAGAUGGCACUUGUGGCUUAGUAGAAGUUGAAAAAGGCGUUUUGCCUCAACUUGAACAGCCCUAUGUGUUCAUCAAACGUUCGGAUGCUCGAACUGCACCUCAUGGUCAUGUUAUGGUUGAGCUGGUAGCAGAACUCGAAGGCAUUCAGUACGGUCGUAGUGGUGAGACACUGGUGUCCUUGUCCCUCAUGUGGGCGAAAUACCAGUGGCUUACCGCAAGGUUCUUCGUAAGAACGGUAAUAAAGGAGCUGGUGGCCAUAGUUACGGCGCCGAUCUAAAGUCAUUUGACUUAGGCGACGAGCUUGGCACUGAUCCUUAUGAAGAUUUCAAGAAACUGGAACACUAAACAUAGCAGUGGUGUUACCCGUGAACUCAUGCGUGAGCUUAACGGAGGGCAUACACUCGCUAUGUCGAUAACAACCUGUGGCCCUGAUGGCUACCCUCUCUGAGUGCAUUAAAGACCUUCUAGCACGUGCUGGUAAAGCUCAUGCACUUUGUCCGAACAACUGGACUUUAUUGACACUAAGAGGGUGUAUACUGCUGCCGUGAACAUGAGCAUGAAAUUGCUUGGUACACGGAACGUUCUGAAAAGAGCUAUGAAUUGCAGACACCUUUGAAAUUAAAUUGGCAAAGAAAUUUGACACCUUCAAUGGGGAAUGUCCAAAUUUUGUAUUUCCCUUAAAUUCCAUAAUCAAGACUAUUCAACCAAGGUUGAAAAGAAAAAGCUUGAUGGCUUUAUGGGUAGAAUUCGAUCUGUCUAUCCAGUUGCGUCACCAAAUGAAUGCAACCAAAUGUGCCUUUCAACUCAUGAAGUGUGAUCAUUGUGGUGAAACUUCAUGGCAGACGGGCGAUUUUGUUAAAGCCACUUGCGAAUUUGUGGCACUGAGAAUUUGACUAAAGAAGGUGCCACUACUUGUGGUUACUUACCCCAAAAUGCUGUUGUUAAAAUUUAUUGUCCAGCAUGUCACAAUUCAGAAGUAGGACCUGAGCAUAGUCUUGCCGAAUACCAUAAUGAAUCUGGCUUGAAAACCAUCUUCGUAAGGGUGGUCGCACUAUUGCCUUUGGAGGCUGUGUGUUCUUAUGUUGGUUGCCAUAACAAGUGUGCCUAUUGGGUUCCACGUGCUAGCGCUAACAUAGGUUGUAACCAUACAGGUGUUGUUGGAGAAGGUUCCGAAGGUCUUAAUGACAACCUUCUUGAAAUACUCCAAAAGAGAAAGUCAACAUCAAUAUUGUUGGUGACUUUAAACUUAAUGAAGAGAUCGCCAUUAUUUUGGCAUCUCUUUGCUUCCACAAGUGCUUUGUGGAAACUGUGAAAGGUUUGGAUUAUAAAGCAUUCAAACAAAUUGUUGAAUCCUGUGGUAAUUUUAAAGUUACAAAAGGAAAAGCUAAAAAAGGUGCCUGGAAUAUUGGUGAACAGAAAUCAAUACUGAGUCCUCUUAUGCAUUUGCAUCAGAGGCUGCUCGUGUUGUACGAUCAAUUUCUCCCGCACUCUUGAAACUGCUCAAAAUUCUGUGCGUGUUUUACAGAAGGCCGCUAUAACAAUACUAGAUGGAAUUUCACAGUAUUCUCUGAGACUCAUUGAUGCUAUGAUGUUCACAUCUGAUUUGGCUACUAACAAUCUAGUUGUAAUGGCCUACAUUACAGGUGGUGUUGUUCAGUUGACUUCGCAGUGGCUAACUAACAUUUUGGCACUGUUUAUGAAAACUCAAACCCGUCCUUGAUUGGCUUGAAGAGAAGUUAAGGAAGGUGUAGAGUUUUAGAGACGGUUGGGAAAUUGUUAAAUUUAUCUCAACCUGUGCUUGUGAAAUUGUCGGUGGACAAAUUGUCACCUGUGCAAAGGAAAUUAAGGAGAGUGUUCAGACAUUCUUUAAGCUUGUAAAUAAAUUUUUGGCUUUGUGUGCUGACUCUAUCAUUAUUGGUGGAGCUAAACUUAAAGCCUUGAAUUUAGGUGAAACAUUUGUCACGCACUCAAAGGGAUUGUACAGAAAGUGUGUUAAAUCCAGAGAAGAAACUGGCCUACUCAUGCCUUUAAAAGCCCCAAAAGAAAUUAUCUUCUUUAGAGGGAGAAACACUUCCCACAGAAGUGUUAACAGAGGAAGUUGUCUUGAAAACUGGUGAUUUACAACCAUUAGAACAACCUACUAGUGAAGCUGUUGAAGCUCCAUUGGUUGGUACACCAGUUUGUAUUAACGGGCUUAUGUUGCUCGAAAUCAAAGACACAGAAAAGUACUGUGCCCUUGCACCUAAUAUGAUGGUAACAAACAAUACCUCACAUCAAAGGCGGUGCACCAACAAAGGUUACUUUGGUGAUGACACUGUGAUAGAAGUGCAAGGUUACAAGAGUGUGAAUAUCACUUUGAACUUGAUGAAAGGAUUGAUAAAGUACUUAAUGAGAAGUGCUCUGCCUAUACAGUUGAACAUGGUACAGAAGUAAAUGAGUUCGCCUGUGUUGUGGCAGAUGCUGUCAAAAAACUUUGCAACCAGUAUCUGAAUUACUUACACCACUGGGCAUUGAUUUAGAUGAGUGGAGUAUGGCUACAUACUACUUAUUUGAUGAGUCUGGUGAGUUUAAAUUGGCUUCACAUAUGUAUUGUUCUUCUACCCUCCAGAUGAGGAUGAAGAAGAAGGUGAUUGUGAAGAAGAAGAGUUUGAGCCAUCAACUUCAAUAUGAGUAUGGUACUGAAGAUGAUUACCAAGGUAAACCUUUGGAAUUUGGUGCCAUUCUGCUGCUCUCAACCUGAAGAAGAGCAAGAAGAAGAUUGGUUAGAUGAUGAUAGUCAACAAACUGUUGGUCAACAAGACGGCAGUGAGGACAAUCAGACAACUACUAUUCAAACAAUUGUUGAGGUUCAACCUCAAUUAGAGAUGGAACUUACACCAGUUGUUCAGACUAUUGAAGUGAAUAGUUUUAGUGGUUAUUUAAAACUUACUGACAAUGUAUACAUUAAAAAUGCAGACAUUGUGGAAGAAGCUAAAAAGGUAAAACCAACAGUGGUUGUUAAUGCAGCCAAUGUUUACCUUAAACAUGGAGGAGGUGUUGCAGGAGCCUUAAAUAAGGCUACUAACAAUGCCAUGCAAGUUGAAUCUGAUGAUUACAUAGCUACUAAUGGACCACUUAAAGUGGGUGGUAGUUGUGUUUUAAGCGGACACAAUCUUGCUAAACACUGUCUUCAUGUUGUCGGCCCAAAUGUUAACAAAGGUGAAGACAUUCAACUUCUAAGAGUGCUUAUGAAAAUUUUAAUCAGCACGAAGUUCUACUUGCACCAUUAUUAUCAGCUGGUAUUUUGGUGCUGACCCUAUACAUUCUUAAGAGUUUGUGUAGAUACUGUUCGCACAAAUGUCUACUUAGCUGUCUUUGAUAAAAAUUCUAUGACAAACUUGUUUCAAGCUUUUUGGAAAUGAAGAGUGAAAAGCAAGUUGAACAAAAGAUCGCUGAGAUUCCUAAAGAGGAAGUUAAGCCAUUUAUAACUGAAAGUAAACCUUCAGUUGAACAGAGAAAACAAGAUGAUAAGAAAAUCAAAGCUUGUGUUGAAGAAGUUACAACAACUCUGGAAGAAACUAAGUUCCACAGAAACUUGUUACUUUAUUGACAUUAAUGGCAAUCUUCAUCCAGAUUCUGCCACUCUUGUUAGUGACAUUGACAUCACACUUUCUAAAGAAAGAUGCUCCAUUAUAGUGGGUGAUGUUGUUCAAGAGGGUGUUUUAACUGCUGUGGUUAUACCUACUAAAAGGCUGGUGGCACUGAAAUGCUAGCGAAAGCUUUGAGAAAAGUGCCAACAGACAAUUAUAUAUCUUACCCGGGUCAGGGUUUAAAUGGUUACACUGUAGAGGAGGCAAAGACAGUGCUUAAAAGUGUAAAAGUGCCUUUACAUUCUACCAUCUAUUAUCUCUAAUGAGAAGCAAGAAAUUCUUGGAACUGUUCUUGGAAUUUGCGAGAAAUGCUUGCACAUGCAGAAGAAACACGCAAAUUAAUGCCUGUCUGUGUGGAAACUAAAGCCAUAGUUUCAACUAUACAGCGUAAAUAUAAGGGUAUUAAAAUACAAGAGGGUGUGGUUGAUUAUGGUGCUAGAUUUUACUUUUACACCAGUAAAACAACUGUAGCGUCACUUAUCAACACACUUAACGAUCUAAAUGAAACUCUUGUUACAAUGCCACUUGGCUAUGUAACACAUGGCUUAAAUUUGGAAGAAGCUGCUCGGUAUAUGAGAUCUCAAAGUGCCAGCUACAGUUUGUGUUUUUACCUGAUGCUGUUACAGCGUAUAAUGGUUAUCUUACUUCUUCUUAAACACCUGAAGAACAUUUUAUUGAAACCAUCUCACUUGCUGGUCCCUAUAAAGAUUGGUCCUAUUCUGGACAAUCUACACAACUAGGUAUAGAAUUUCUUAAGAGAGGUGAUAAAAGUGUUAUUACACUAGUAAUCCUACCACAUUCCUAGAUGGUGAAGUUAUCACCUUUGACAAUUUAAGACACUUCUCUUGAGAGAAGUGAGGACUAUUAAGGUGUUUACAACAGUAGACAACAUUAACCUCCACACGCAAGUUGUGGACAUGUCAAUGACAUAUGGACAACAGUUUGGUCCAACUUAUUUGGAUGGAGCUGAUGUUACUAAAGUAAAACCUCAAAAUUACAUAAGGUAAAACAUUUAUGUUUUACCUAAUGAUGACACUCUACGUGUUGAGGCUUUGAGUACUACCACACAACUGAUCCAGGUUUCUGGGUAGGUACAUGUCAGCAUUAAUACACUAAAAAGUGGAAAUACCCACAAGUUAAUGGUUUAACUUUAUUAAAUGGGCAGAUAACAACUGUUAUCUUGCCACUGCAUUGUUAACACUCCAACAAAUAGAGUUGAAGUUUAAUCCACCUGCUCUACAAGAUGCUUAUUACAGAGCAAGGGCUGGUGAAGCUGCUAACUUUUGUGCACUUAUCUUAGCCUACUGUAAUAAGACAGUAGGUGAGUUAGGUGAUGUUAGAGAAACAAUGAGUUACUUGUUUAUAAUGCCAAUUUAGAUUCUUGCAAAAGAGUCUUGAACGUGGUGUGUAAAACUUGUGGACAACAGCAGACAACCCUUAAGGGUGUAGAAGCUGUUAUGUACAUGGGCACACUUCUUAUACAAUUUAAGAAAGGUGUUCAGAUACCUUGUACUGUGGUAAACAAGCUACAAAAUAUCAGUCAACAGGGUACUUUGUAUGAUGUCAGCCCACCUGCUCAGUAUGAACUUAAGCAUGGUAACUAUUGUAGUGAGUACACUGGUAAUUACCAGUGUGGUCACUAAACAAUAACUAAAGAAAUGUAUUGCAUAGACGGUGCUCUACUUACAAGUCCUAGAAUACAAAGGUCCUAUUACGGAUGUUUCUACAAAGAACAAGUUACAACAACCAUAAAACCAGUUACUUAUAAAUUGGAUGGUGUUGUUUGUACAGAAAUUGACCCUAAGUUGACAAUUAUUAGGAAAGAAAUUCUUAUUCACAGAGCAACCAAUUGAUCUUGUACCUAAACCAAACAUAUCCAAACGAAGCUUCGAUAAUUUUAGUUUGUAUGUGAUAUAUCAAAUUUGCUGAUGAUUUAAACCAAUUGACUGGUUAUAAGAAACCUACAUCAAGGCUAAAGUUUCAUUAGAAAAUGGUGAUGUGUGGCUAUUGAUUAUAAACAAAACCUCUAGAAAGCAAAUGUUACACAACCUUUGUCUGACUGUUACAGAACAAACCGUAAACCAAUACCUGGUCUAAGUUGACUUGGAGCCAAAACUUGACAUCAAAUUCGUUUGACGCACUAUUCAGCGCGCAGGGAAUGGAUAAUUGGCUGGAAGUCACACCUUCUGGAACGUGGUUGACCUACACAGGUGCUAUCAAAUUGGAAGACAAGACUUUCAAAGAUCAGUAAUUUGCUGAAUAAGCAUUGACGCAUACAAAACAUUCCCACCAACAGAGCCUAAAAGGACAAAAAGAAGAAGGCUGAUGAAACUCAAGCCUCGCAGAGACAGAAGAAACAGCAAACUGUGACUUUUUCCUGCUGCAGAUUUGGAUGAUUUUCCAAACAAUUGCAACAAUCCAUGAGCAGUGCUGACUCAACUCAGGCCUAAACUCAUGCAGACACACAAGGCAGAUGGGCUAUAUAAACGUUUCGCUUUUCCGUACACGGAUAUAGUCUACCUUUGUGCAGAAUGAAUUCUCGUAACACAUAGCACAAGUAGAUGUAGUUAACUUUAAUCACAUAGCAAUCUUUAAUCAGUGUGUAACAUUAGGGAGGACUUGAAAGAGCCACCACAUUUCCGAGGCCACGCGGAGUACGAUCGAGUGUACAGUGAACAAUGCUAGGGAGAGCUGCCUAUAUGGAAGAGCCCUAAUGUGUAAAAUUAAUUUUAGUAGUGCUAUCCCCAUGUGAUUUUAAUAGCUUUCUAGGAGAAUGACAAAACCCCCCCCCACACACUCCCCUCAUAUCUAUAUUCCAUCAUCACAAUCCCAUCCCACCAACACCUCAACAU
>cluster_25 reads=1 total_reads=16
ACCUUCCCAGGUAACAAACCAACCAACUUCGAUCUCGCAGAUCUGUUCUAAACGAAUUAAAAUCUGUGUGGCUGUCUCGGCUGCGUCAGUGCACACGCAUAACUAACAUAAUUACUGUCGCUGAAGGACGAGUAACUCUCACUAUUUGCAGGCUGCACGGUUCGUCCGUGUUGCAGCCGAUACAGCACAUCAGUUCGUCCGGGUGUGACCGAAGGUAAGAUAGAGAGCCUUGUCCCUGGUUCAACGAGAAACACACGUCCAUCCAGUUUGCCUGUUUACAGGUCGCGUGCUCGUACGUGGCUUGGAGACACCGAGGAGGUUUAUCAGAGGCGUCAACAUUUAAAGAUGGCACUUGUGGCUUAGUAGAAGUUGAAAAAGGCGUUUGCCUCAACUUGACAGCCCUAUGUGUUCAUCAAACGUUCGGAUGCUCGAAGCCUUGGUUCAUACUAUGGUUGAGCUGGUAGCAGAACUUAAGGCAUUCAGUACGGUCGUAGUGCUGAGACACUGGUGUCCUGUCCCUCAUGGGCGAAUACCAGUGGCUACCGCAAGGUUUCUUCGCAAGAACGGUAAUUGAACUGGUGGCCACGUUACGGCGCCGAUCUAGACUUGGCGACGAGCUUGCCACUGAUCCAUGAAGAUUCAAGAAACUGGAACACAAACAGCAGUGGUGUUACCGUGAACCAACGUGAGUUAACGGAGGGCAUACAUCGCUAUGUCGAUAACACUCUGUGGCCCUGAUGGCUUUCCCUCUCAAGUGCAUUAAAGACCUUCAGCACGUGCUGGUAAAGCUACGCACUUGUCCGAACAACUGGACUCAAUUAUUCACUAAGAGGUAUACUGCUGCCGUGACACGAGCAUGAAAUUGCUUGUACACGGAACGUUCUGAAAAGAACUAUGAAUUGCAGACACCUUUGAAAUUAAAUUGGCAAGAAAUUCGACUCUUCCAAUGGGGAAUGUCCAAAUUUGUAUUUCCCUUAAAUCCAAUCAAGACUAUCAACCAAGGUUGAAAAGAAAAGCUAAGAUGGCUUAUGGGUAGAAUUCGAUCUGUCUAUCCAGUUGCGCACCAAUGAAUGCAACCAAAUGUGCCUUCAACCAUGAAGUGUGAUCAUUGUGGUGAAACUUGGCAGACGGGCGAUCUUGCUAAAGCCACACGAAUUUGUGGCACUGAGAAUUUGACUAAAAAGGUUCCACUUGUGGUUACCUACCCAAAUGCUGUUGUUAAAAUUUAUUGUCCAGCGUCAAUCAGAAGAAGGACCUGAGCAUAGUCUACCGAAUACCAAUGAAUCUGGCUUUAAAACCAUUUCGUAAGGUGGUGCCUAUUGCCUUUAGAGGCUGUGUUCUUAUGCUGGUUGCCAACAAGUGUGCCUAUUGGGUCACGUGCUAGCGCUUAGGUUGUAACCAUACAGGUGUUGUUGGAGAAGGUUCCGAAGGUCUUAAUGACAACCUUCUUGAAAUACUCCAAAGGAAAGUCAACUCAAUUGUUGGCGACUUUAAACUUAUGAAGAGAUCGCCAUUAUUUUGGCAUCCUUCCUUCCUCCACAAGUGCUUUGUGGAAACUGUGAAAAGGUUUGGAUUAUAAAGCAUUCAAACAAUUGUGAAUCCUGUGGUAAUUCAAAAAAGUUACAAAGGAAAGCUAAAAAAGUGCCUGAAUAUUGGUGAACAGAAAUCAAUUGAGUCCUUUAUGCAUUUACCAGAGGCAACCCGUGUUGUCGAUCAAUUUCACCCCGCACUCUUGAAACUGCUCAAAAUCUGUGCGUGUUUACAGAAGGCCGCUAUAACAAUACUAGAUGGAAUUUCACAGUAUUUGGAGACUCAUUGAUGCUAUGAUGUUCACAUCUUGAUUUGGCUACUAACAAUCUAGUUGUAAUGGCCUACAUUACAGGUGGUGUUGUUCAGUUGACUUCGCAGUGGCUAACUAACAUCUUGGCUUGUUUUAUGAAAACUCAAACCCGCCUUGAUUGGCUUGAAGAGAAGUUUAGGAAGGUGUAGAGUUUUAGAGACGGUUGGGAAAUUGUUAAAUUUAUCUCAACCUGUGCUUGUGAAAUUGUCGGUGGACAAAUUGUUCCUGUGCAAAGGAAAUUAAGGAGAGUGUCAGACAUUCUUAAGCUUGUAAAUAAAUUUUUGGCUUUGUGUGCUGACUCUAUACUAUUGGUGGAGCUAAACUUAAAGCCUUGAAUUUAGGUGAAACUUUGUCACGCACUCAAAGGGAUUGUACAGAAAGUGUGUUAAAUCCAGAGAAAAACUGGCCUACUCAUGCCUCUAAAAGCCCCAAAAGAAAUUAUUUUUAGAGGGAGAAACACUUCCCACAAGAAGUGUUAACAGAGGAAGUUGUUUGAAAACUGGUGAUUUACAACUUAGAACAACCUACUAGUGAAGCUGUUGAAGCUCCAUUGGUUGGUACACCAGUUUGUAUUAACGGGCUUAUGUUGCUCGAAAUCAAAGACACAGAAAAGUACUGUGCCCUUGCACCUAAUAUGAUGGUAACAAACAAUACCUUACAUCAAAGGCGGUGUCCAACAAAGGUUACUUUGGUGAUGACACUGUGAUAGAAGUGCAAGGUUACAAGAGUGUGAAUAUCACUCUUUGAACUUGAUGAAAGGAUUGAUAAAGUACUUAAUGAGAAGUGCUCUGCCUAUACAGUUGAACUCGGUACAGAAGUAAAUGAGUUUGCCUGUGUUGGCAGAUGCUGUCAUAAACUUUGCAACCAGUAUCUGAAUUACUUACCUUCUGGGCAUUGAUUUAGAUGAGUGGAGUAUGGCUACAUACUUAUUUGAUGAGUCUGGUGAGUUUAAAUUGGCUUCACAUAUGUAUUGUUUUUACCCUCAGAUGAGGAUGAAGAAGAAGGUGAUUGUGAAGAAGAAGAGUUUGAGCCAUCAACUCAAUAUGAGUAUGGUACUGAAGAUGAUUACCAAGGUAAACCUUUGGAAUUUGGUGCCAUCUGCUGCUUCUUCAACCUGAAGAAGAGCAAGAAGAAGAUUGGUUAGAUGAUGAUAGUCAACAAACUGUGGUCAACAAGACGGCAGUGAGGACAAUCAGACAACUACUAUUCAAAACAAUUGUUGAGGUUCAACCUCAAUUAGAGAUGGAACUUACACCAGUUGUUCAGACUAUUGAAGUGAAUAGUUUUAGUGGUUAUUUAAACUUACUGACAAUGUAUACAUUAAAAUGCAGACAUUGUGGAAGAAGCUAAAAAGGUAAAACCAACAGUGGUUGUUAAUGCAGCCAAUGUUUACUCUAAACAUGGAGGAGGUGUUGCAGGAGCCUUAAUAAGGCUACUAUCAAUGCCAUGCAAGUUGAAUCUGAUGAUUACAUAGCUACUAAUGGACCACUUAAAGUGGGUGGUAGUUGUGUUUUAAGCGGACACAAUCUUGCUAAACACUGUCUUCAUGUUGUCGGCCCAAAUGUUAACAAAGGUGAAGACAUUCACUUCUUCUAAGAGUGCUUAUGAAAAUUUUAAUCAGCAUGAAGUUCUACUUGUCCAUUAUUAUCAGCUGGUAUUUUUGGUGCUGACCCUAUACAUUCUAAGAGUUUGUGUAGAUACUGUUCGCACAAAUGUCUACUUAGCUGUCUUUGAUAAAAAUCUCUAUGACAAUCUGUUCAAGCUUUUGGAAAUGAGAGAGUGAAAAGCAAGUUGAACAAAAGAUUUAAGAUUCCUAAAGAGGAAGUUAAGCCAUUUUAUAACUGAAAGUAAACCUUCAGUUGAACAGAGAAACAAGAUGAUAAAGAAAAUCAAAGCUUGUGUUGAAGAAGUUACAACAACUCUGGAAGAAACUAAGUUCCACAGAAACUUGUUACUUUAUUGACAUUAAUGGCAAUUCUUCAUCCAGAUUUUGCCACUCUUGUUAGUGACAUUGACAUCACUUUCUAAAGAAAGAUGCUCCAUAGUGGUGAUGUUGUUCAAGAGGGUGUUUAACUGCUGUGGUUAUACCUACUAAAAGGCUGGUGGCACUGAAAAUGCUAGCGAAAGCUUUGAGAAAAGUGCCAACAGACAAUUAUAUACACUUACCCGGGUCAGGUUUAAAUGGUUACACUGUAGAGGAGGCAAAGACAGUGCUUAAAAGUGUAAAGUGCCUUACAUUCUACCAUCUAUAUUCUUAAUGAGAAGCAAGAAAUUCUUUGGAACUGUCUUGGAAUUUGCGAGAAAUGUCUUGCACAUGCAGAAGAAACACGCAAAUUAAUGCCUGUCUGUGUGGAAACUAAAGCCAUAGUUUCAACUAUACAGCGUAAAUAUAAGGGUAUUAAAAUACAAGAGGUGUGGUUGAUUAUGGUGCUAGAUUUUACUUUUACACCAGUAAAACAACUGUAGCGUCCUCAUAUAUCAACACACUUAACGAUCUAAAUGAAACUCUUGUUACAAUGCCACUUUGGCUAUGUAACACAUGGCUUAUGGAAGAAGCUGCUCAGUAUAUGAGAUCUCAAAGUGCCAGCUACAGUUUGUUUCUUCACCUGAUGUACAGCGUAAUGGUUAUCUUACUUCUCUAAACACCUGCAGAACAUUUUAUUGAAACCAUCUACACACAGUUCUCAAGAUUUACCUAAUGUGGACAAUCCACACAGUUAGGUUUAGACUUUAAUGAGGAUAAAACUGUAUCUACACUAGUAAUCCUCCAAUUCAAUAGGGUGAAGUUAUCACCUGCUCUAAGAGCUUAUUAAGAGCAAGGACUAGAAGGUGUAUAUGUGACCUAACAUUAGCCUUAAUAGAGUUGUGAGUUAAGUGAUGUCAGAGAAACAAUCUGUUAUCUUUCCAUAUGUCAAUCUCAACACUCAAAAAUAGAGUUGAAGUUUGAAUCCACCUGCUUUACAAGAUUCUUAUAACAAAGCAAGGGCUGGUGGGUCAAGCUACAAAUAACUAGUACAACAGGAGUCACCUUUGUUAUCUGUCAGCACCACCUGCUCAGUAUGAACUUAGCAUGGUACAUUUAUUGUGUAAGUGAGUACACUGGUAAUUACCAGUGGUCACUAUAAACAUAUAACUUUAGAAACUUGUAUUGCAUAGACGGUGCUUUUACAAAGUCCUAGAAUACAAAGGUCCUAUUACGGAUGUUUCUACAAGAAACAGUUACACAACAACCAUAAAACCAGUUACUUAUAAAUUGGAUGGUGUUGUUUGUACAGAAAUUGACCCUAAGUUGGACAAUUAUUAUAAGAAAGACAAUUCUUAUCACAGAGCAACCAAUUGAUCUUGUACCAAACCAACCAUAUCCAAACGCAAGCUUCGAUAAUUUUAAGUUUGUUGUGAUAAUAUCAAAUUUGCUGAUGAUUUAAACCAGUUAACUGUUAUAAGAAACCUGCUUCAAGAGAGCUAAAGUUACAUUUCCCUGACUUAAAUGGUGAUGUGGUGGCUAUUGAUUAUAAACACUCACCCUCUUUUAAGAAAGAAGCUAAAUUGUUACAUAAACCUAUUGUUUGGCAUGUUAACAAUGCAACUAUAAGCCACGUAUAAACCAAAUACCUGGUGUAUACGUUGUCUUGGAGCCAAAACCAGUUGAAACAUCAAAUUCGUUUGAUGUCUGAAGUCAGAGGACGCGCAGGGAAUGGAUAAUCUUGCCUGCGAAGAUCUAAAACCAGUCUGAAGAAGUAGUGGAAAAUCCAUACAGAAAGACGUUCUUGAGUGUAAUGUGAAAACUACCGAAGUUGUAGGAGACAUUAUACUUAAACCAGCAAAUAAUAGUUUAAAAAUUACAGAAGAGGUUGGCCACACAGAUCUUAAUGGCUGCUUAUGUAGACAAUUCUAGUCUUCACUAUUAAGAAACCUAAUGAAUUAUCUAGAGUAUUAGGUUUGAAAACCUUGCUACUCAUGGUUUAGCUGCUGUUAAUAGUGUCCCUUGGGAUACUAUAGCUAAUUAUGCUAAGCCUUUUAACAAAGUUGUUAGUACAACUAUAUUUGUUACACGGUGUUUAAACCGUGUUUGUACUAAUUAUAUGCCUUAUUUCUCUACUUUAUUGCUACAAUUGUGUACUUCACUAGAAGUACAAAUUCUAGAAUUAAAGCAUCUAUGCCGACUACUAUAGCAAAGAAUACUGCAUAGAGUGUCGGUAAAUUUGUCUAGAGGCUCAUUUAAUUAUUUGAAGUACCUAAUUUCUAAACUGAUAAAUAUUAUAAUUGUUUUAAUAAUUGACUCACAUUCACCAACAGAGCCUAAAGAAAGAAGCUGAUGAAUUACCAGAGACAGAAGAAACAGCAAACUGUGACUCUUUUCCUGCUGCAGAUUUGGAUGAUUUCCAAACAAUUGCAACAAUCCAUGAGCAGUGCUGACUCAACUCAGGCCUAAACUCAUGCAGACAUCAAGGCAGAUGGGCUAUAUAAACGUUUCGCUUUCCGUUACGAUAUAUAGUCUACUUGUGCAGAAUGAAUUCUCGUAACUCAUAGCACAAGUAGAUGUAGUUAACUUUAAUCUCUAGCAAUCUUAAUCAGUGUGUAACAUAGGAGGACUUGAAAGAGCCACCACUUCUCGAGGCCAGGAGUACGAUAGAGUGUACAGUGAACAAUGCUAGGGAGAGCUGCCUAUAUGGAAGAGCCCUAAUGUGUAAAAUUAAUUUUAGUAGUGCUAUCCCAUGUGAUUUUAAUAGCUUUUAGGAGAAUGACACAAAAUCCCUCCCAUCCAUACCCCUUAUCUUACAUCCAUUCAUAUCCACAUCCUACAUCCCACAUACUUAAAAU
>cluster_26 reads=1 total_reads=18
AGGCGUAUAAAGAUUGUACAAAUGUUAAGUGACACACUUAAAUUUCUCUGACAGAGUCGUAUUUGUCUUAUGGGCACAUGGCUUUGAGUUGACAUCUAUGAAGUAUUUUGUGAAAAUAGGACCUGAGCGCACCUGUUGUCUAUGUGAUAGACGUGCCACAUGCUCUUCCACUGCUUCAGACUCACUAUGCCUGUUGGCAUCAUUCUAUAUUGGAUUUGAUUACGUCUAUAAUCCGUUUAUGAUUGAUGUUCAACAAUGGGGUUUUUACAGGUAACCUACAAGCAACCAUGAUCUGUAUUGUCAAGUCCAUGGUAAAUGCGGCACAUGUGGUUGUUGUGAUGCAAUCAUGACUAGGUGUCUAGCUGUCCACGAGUGCUUUGUUAAGCGUGUUGACUGGACUAUUGAAUAUCCUAUAAUUGGUGAUGAACUGAAGAUUAAUGCGGCUUGUAGAAAGGUUCAACACAUGGUUGUUAAAGCUGCAUUAUUAGCAGACAAAUUCCCAGUUCUUCACGACAUUGGUAACCCUAAAGCUAUUAAGUGUGUACCUCAAGCUGAUGUAGAAUGGAAGUUCUAUGAUGCACAGCCUUGUAGUGACAGCUUAUAAAUAGAAGAAUUAACUCUAUUUAUGCCUCUUCAUCACUGACAAAUUUCAGAUGGUGUAUGCCUAUUUGGAAUUGCAAUGUCGAUAGAUAUCCUGCUAAUUCCAUUGUUCUGUAGAUUUGACACUAGAGUGCUAACCAACCUUAUCUUGCCUGGUUGUGAUGGUGGCAGUUCGUAUGUAAAUAAACAUGCAUUUCCACACCAGCUUUUGAUAAAAGUGCUUUGUUAAUUUAAAACAAACCAUUUUAUUACUUUGACAGUCCUUACGUGUGAGUCUUCGGAAAACAAGUAGUGUCAGAUAUAGAUUAUGUACUCUAAAAGUCUGCUACGUGUAUAACACGUUGCAGCAUAGGUGGUAGCUGUCUGUAGACUCAUGCUAAUGAGUACAGAUUGUAUCUCGAUGCUUAUAACAUGAUGAUCUCAGCUGGCUUAGCUUGUGGGUUUACAAACAAUUUGAUACUUAUAACCUUGGAACACUUUACAAGACUCAGAGUUUUAGAAAAUGUGGCUUUAAUGUUGUAAAUAAGGGACACUCUGACGGACAACAGGGUGAAGUACCAGUUUUAUACUAAUAACACUGUUUACACAAAAGUUGAUGGUGUUGAUGUAGAAUUGUUUGAAAAUAAAACAACAUUCCUGUUAAUGUAGCAUUUGAGCUUUGGGCUAAGCGCAUUAACAUUAAACCAGUACCAGAGGUGAAAAUACUCAAUAAUUUGGGUGUGGACAUUGCUGCUAAUACUGUGAUUUGGGACUACAAAAAGAGAUGCUCCAGCACAUAUAUAUCUACUAUUGGUGUUUGUUCUAUGACUGACAUAGCCAAGAAACCAACUGAAACGAUUUGUGCACCACUCUGUCUUUUGAUGGUAGAGUUGAUGGUCAUAGACUUAUUUAGAAAUGCCCGUAAUGGUGUUUAUUACGGAAGGUAGUGUUAAAGGUUUACCAUUUGUGAAGGUCCCAAACAAGCUGUCUUAAUGGAGUCACAUUAAUUGGAGAAGCAUGUAAAAACACAGUUCAAUUAUUAUAAGAAAGUUGAUGGUGUUGUCCAACAAUUACCCUGAAACUUACUUACUCAGAGUAGAAAUUUACAAGAAUUUAAACCCAGGGAGUCUGAAUGGAAAUUGAUUUCUUAGAAUUAGCUAUGGAUGAAUAUAGUAGAUAGAGGUAUGCCUUCGAACAUAUCGUUUAUGGAGAUUAGUCAUGGUCAGUUUAGGUGGUUUACAUCUUCUACUGAUUGGACUAGCUAAACGUUAAGGAAUCACCUUUUGAAUUAGAAGAUUUUAUUCCUAUGGACAGUACAGUUAAAACUAUUUCAUAACAGAUGUGCAAACAGGUUCACUCUAAGUGUGUCUGUUAUUGAUUUAUUACUUGAUGAUUUUGUGAAAUAAUAAAAUCCGAGAUUUAUCUGUAGUUCUAAGGUUGUCAAAGUGACUAUUGAUUAUCACAGAAAUUCAAUAUGCUUUGGUAAAGAUGGCCCAUGUAGAAACAUUUACCCAAAAUUACUGCUUUAGUCAGGCGUGGCAACCGGGUGUUGCUAUGCCUAAUACAAAAUGCAAAGAAUGCUAUUAGAAAGUGACCUUCAAAAUUAUGACCGAUAGUGCUCUACAUUACCUAAAGGCAUAUAAUGAUGAAUGCCGCAAAAUAUACUCAACUGUGUCAAUAUUCUAAACACAUUACAUUAGCUGUACCCUAUAAUAUAUGAGAGUAUACAUUUUGGUGCUGGUUCUGAUAAAGGAGUGCACCAGGUACAGCUGUUUUUAAGACAGUGGUUGCCUACGGGACGUUGCUUGUCGAUCAGAUCUUAAUGACUUUGUCUCUGAUGCAGAUUCAACUUUGAUUGGUGAAUUGUGCAACUGUCAGCUAAUAAAUGGGAUUCAUUAGUGAUAUGUCGUCCCUAAGACUAAAAAUGGCAAAAAGAAAAUGACUCUAAAGAGGGUUUUCACUUACAUUUGUGGGUUUAUAUACAACAAAGCUAGCUCUUGGAGGGUUCCGUGGCUAUAAAGAUAACAGACUACUUGGAAUGCUGAUUUUUUAUAAGCUCAUGGGACACUUCGCUGUGGUGGACAGCCUUUGGCAUUAAUGUGAAUGCGUCAUCAUCUGAAAGCAUUUCAAUUAGACGUGUUAUCUUGGCAAACCACGCGAACAAAUAGAUGGUUAUGUCAUGCAUGCAAAUUACAUUAUUUGAGGAAUACAAAUCCAAUUCAGUUGUGUCUUUCCUAUUCUUUAUUUGACAUAGAGUAAAUUUCCCCUUAAAUUGAGGUACUGCUGUUAUGUCUUUAAAAGAAGGUCAAAUCAAUGAUAUGAUUUUAUCUCUUAGUAAAGGUAGACAUAAUUAGAGGAUACCUUCCCAGGUAACAAACCAACCAACUUUCGAUCUCUUGUAGAUCUUGUUCUAAACGAACAAUGUUUGUUUUUCUUGUUUAUUGCCACUAGUCUCUAGUCAGUGUGUUAAUCUACAACCAGAACUCAAUUACCCCUGCAUACACUAAUUCUUCACACGUGGUGUUUAUUACCCUGACAAAGUUUUCAGAUCCUCAGUUUUACAUUCAACUCAGGACUUGUUCUUACCUUUCUUCCAAUGUUACUUGGUUCCAUGCUAUACAUGUCUUGGGACCAAUGGUACUAAGAGGUUUGAUAACCCUGUCCUACCAUUUAAUGAUGGUGUUUAUUUUGCUUCCACUGAGAAGUCUAACAAUAAGAGGCUGGAUUUUGGUACUACUCUAGAUUCGAAGACCCAGUCCCUACUUAUUGUUAAUAACGCUACUAAUGUUGUUAUUAAAGUCUGUGAAUUUCAAUUUUGUAAUGAUCCAUUUUUGGGUGUUUAUUACCACAAAACAACAAAAGUUGGAUGGAAAGUGAGUUCAGAGUUUAUUCUAGUGCGAAUAAUUGCACUUUGAAUAUGUCUCUCAGCCUUUCUUAUGGACCUUGAAGGAAACAGGGUAAUUUCAAAAAUCUUCUUAGGGAAUUUGUGUUUAAGAAUAUUGAUGGUUAUUUUAAAAUAUAUUCUAAGCACACGCCUAUUAAUUUAGUGCGUGAUCUCCCUCAGGGUUUUUCGGCUUUAGAACCAUUGGUAGAUUUGCCAAUAGGUAUUAACAUCACUAGGUUCAAACUUUACUUGCUUUACAUAGAAGUUAUUUGACUCCUGGUGAUUCUUCAGGUUGGACAGCUGGUGCUGCAGCUUAUUAUGUGGGUUAUCUCAACCAAGGACUUUCUAUUAAAAUAUAAUGAAAAUGGAACCAUUACAGAUGCUGUAGACUGUGCACUUGACCCUUCUCAGAAACAAAGUGUACGUUGAAAUCCUCACUGUAGAAAAGGAAUCUAUCAAACUUCUAACUUUAGAGUCCAACCAACAGAAUCUAUUGUUAGAUUUCCUAAUAUUACAAACUUGUGCCCUUUGGUGAAGUUUUUAACGCCACCAGAUUUGCAUCUGUUUAUGCUUGGAACAGGAAGAGAAUCAGCAACUGUGUUGCUGAUUAUUCUGUCCUAUAUAAUUCCGCAUCAUUUUCCACUUUAAGUGUUAUGGAGUGUCUCCUACUAAAUUAAAUGAUCUCUGCUUUACUAAUGUCUAUGCAGAUUCAUUUGUAAUUAGAGGUGAUGAAGUCAGACAAAUCGCUCCAGGGCAAACUGGAAAGAUUGCUGAUUAUAAUUAUAAUUACCAGAUGAUUUUACAGGCUGCGUUAUAGCUUGGAAUUCUAACAAUCUUGAUUCUAAGGUUGGUGGUAAUUAUAAUUACCUGUAUAGAUUGUUAGGAAGUCUAAUCUCAAACCUUUUGAGAGAGAUAUUUCAACUGAAAUCUAUCAGGCCGGUAGCACACCUUGUAAUGGUGUUGAAGGUUUUAAUUGUUACUCUUCAACAAUCAUAUGGUUUCCAACCCACUAAUGGUGUUGGUUACCAACCAUACAGAGUAGUAGUACUUUCUUUUGAACUUCUACAUGCACCAGCAACUGUUUGUGGACCUAAAAAGUCUACUAAUUUGGUUAAAAACAAAUGUGUCAAUUUCAACUUCAAUGGUUUAACAGGCACAGGUGUUCUUACUGAGUUUAACAAAAGUUUCUGCCUUCACCAACAAUUUGGCAGAGACAUUGCUGACACUACUGAUGCUGUCCGUGAUCCACAGACUGAGAUCUUGACAUUACACCAUGUUCUUUGGUGGUGUCAGUGUUAUAACACCAGGAACAAUACUUCUAACCAGGUUGCUGUUCUUUAUCAGGAUGUUAACUGCACAGAAGUCCCUGUUGCUAUUCAUGCAGAUCAACUUACUCCUACUUGGCGUGUUUAUUCUACAGGUUCUAAUGUUUCAAACACGUGCAGGCUGUUUAAUAGGGGCUGAACAUGUCAACAACUCAUGAUGUGACAUACCCAUUGGUGCAGGUAUAUGCGCUAGUUAUCAGACUCAGACUAAUUCUCAGCGGCACAGUGUAGUAGUCAAUCCAUUGCUAACUAUGUCACUUGGUGCAGAAAAAUCAGUUGCUUACUCUAUAAUUAUUGCAUACCCACAAAUUUUAUGUGUUACCACAGGAAUCUACCAGUGUCUAUGCCAAGACAGAUUGUACAUGUCAUCUGUGGUGAUUCAACUGAAUGCAGCAAUCAUAUGGCAGUUUUGUACAAUUAAACCGUGCUUUAACUGGAAGCUGUUGACGCAAAACACCCAAGAAUUUGACAAGUAAACUUUAAUAACACCAAAUUGAGAUGGUGUUCAAUUUCACAAUAUUACCAGAUCAUCAAUACCAAAAGGUUUAGACUAUUCAACAAAGUGACACUUGCAGAUGCUGGCUCAUCAAACAAUGGUGAUUGCCUUGGUGAUAUUGCUGCUAGAGACCUCAUCUUGUGCACAAAAGUCGGCCUUACUGUUUGCACCUUUGCUCAGAUGAAUAUUGAAACUUGCUGUGCUACAAUUGGUUUGCCUUUGGCAGGUGCUGCAUAAUACCAUUUGCAUGCUGCUUAUAGGUUUAAUGCUAUGAGAACAGAAUGUCUUGAGAAAAUGUUGCCAACAAUAAAUGCCAUGGCAAAACUGUCACUAAGAAUCUGCUGAUGAGGCUUAACAAGCCUCGGCAAAACGUACUGCCCUAAAUGAUACAAUUGAACACAAGCUCUGCAACAUGGUCCAGAACAAACCUUCGGAAAGUUAUUGUGGACCAGGAACUAAUAGACAAGUAACUGAUUACAAACAUUGGCAGCAAAUUGCACAAUUUGCCCCAGCGUUUCAGCGCUUCGGAAUGUCGCGCUGGCAUGGAAGUACACCUCGGGAACGUGGUUGACCUACACAGGUGCCAUCAAAUUGGAUGACAAAGAUCCAAAUUUAAAGAUCAAGUCAUUUUGCUGAAUAAGCUAUUGACGCAUACAAAACAUUCCCACCAACAGAGCCUAAAAAGGACAAAAAGAAGAAGGCUGAUGAAACUCAAGCCUUACCCAGAGACAGAAGAAACAGCAAACUGUGACUCUUUCCUGCUGCAGAUUUGGAUGAUUUUCCAAACAAUUGCAACAAUCCAUGAGCAGUGCUGACUCAACUCAGGCCUAAACUCAUGCAGACAUCACAAGGCAGAUGGGCUAUAUAAACGUUUCGCUUUCCGUUUACGAUAUAGUCUACUCUGUGCAGAAUGAAUUCUCGUAACCUAGCACAAGUAGAUGUAGUUAACUUUAAUCUCACAUAGCAAUCUUUAAUCAGUGUGUAACAUUAGGGAGGACUUGAAAGAGCCACCACAUUUCACCGAGGCCACCGGAGUACGAUCGAGUGUACAGUGAACAAUGCUAGGGAGAGCUGCCUAUAUGGAAGAGCCCUAAUGUGUAAAAUUAAUUUUAGUAGUGCUAUCCCCAUGUGAUUUUAAUAGCUUCCUAGGAGAAUGACAAAACCUCCCAUCCACAACCCACAUCUCAUAUCCAUCAUACAACCCCCCCCACACCACCUCCUCAAAAUUCCUCCAA
>cluster_27 reads=1 total_reads=122
GUGGAAGAAAGCAAAAAGGUAAAACUACACAGUGGUUGUUGCCGCAGCCAAUGUUUACCUUAAUGGAGGAGGUGUUGCAGGAGCCUUAAAUACAAGUUAACAAUGCCAUGCAGGUUGAAUCUGAUGAUUUUGCUACUAUGACCACUUAAAGUGGUGGUUAGUUGUGUCUAAGCGGACACAAUCUUGCUAAACACUGUUCAUGUCGGCCCAAAUCGUUAACAAAGGUGAAGUUUUUCAACUUAAGAGUGCUCAUGAAAAAUUUCGUUGGUCAAGUACAUCUGUCCAUUAUUAUCAGCUGGUAUUUUCUGGUGCUGACCCUAUACAUUCUAAGAGUUUGUGUAGAUACUGUUUGCCAAAUGUCUAUUUGUUGUCUUGAUAAAAAUUUUAUGACAAAUUUGUUUCAAGCUUUUUGGAAAUGAAGAGUGAAAGCAAGUUGAACAAAAGAUUUGAGAUUCCAUAAGAGGAAGUUAAGCCAUAACCAACUGAAAGUAUACCUUCAGUUGAACAGAGAAAACAAGAUGAUAAGAAUCAAAGUCUUGUGUGAGAAGACUACAACAACUCAAAACAGAAUUAAGUUCCAAGAAACUUGUUACUCAACAUUGACAUUAAUGGCAUAUCCAGAUUUUGCCACUUUGUUAGUGACAUUGACAUCACUUCUCAAAGAAAGAUGCUCCAUUAGUGGUGAUGUUGCUCAAGAGGUGUUCACAACUGCUGUGGUUAAUACCUCUACUGAAGGCUGGUGGCACUACUGAAAUGCUGCGAAGUUAAAGAAAAGUGCCAUGGAUGCUAUAUCACACCCGGGUCAGGUUUAAAUGGUUCUGAAGAGGUAAAGACAGUGCCAUAUAUCUAAAAGUGUAAAAGUGCCACAUACCAUCUGCGGAAGCAAGAAAUUUAAUGUUUUUCAAACACGAGCAUGCUGUCUAAUAAAGACUAAACACGCACAUUAAUGCCUGUUUCAUUGCUGCAACUAAAGCCCUAGUUUCAUACUCUCGACUAAUCCACACGGGCAUUAAAAUAGCUGUAAUCCAUCAUUGCCUACAUAUUACACAUCCAGAAACAGUAGCUUCUCUAACAACUCCAAUGCCAAACCAAACUCUUAUUACUGUUCCACAGAACAUUUAACCAGUGUCUAUGACCAAGACCUCAGUAGAUUUUACAAUGCACAUUUUUUGCUCUUCACCUGAUGCAGCAACAUCGUACAAUAGUCAUCUUUUCUCACACACCUAAAGAACAUUUUGAAACCAUUAACAAUACCAAACACCCCAAAGAUUUGCCCAAUUCACAAAUACACAACACCACCAAUUAAAGAUUUAGGAGGUUAUAAAAUCACAAAUACACCAAAUCCUCAACACCAAGCAAGAAGUCAUUCAUUGCAGCUCUACUCUCCAACAAAGUGACACUUUCAGAUGCUUACAACAUCAAACAAUACCUCCACACCACUUGUGACAUUUCUGCUAUAGACCACAUUUGUCCACAAAAUUUUAACGGCCUUACUGUCAACCCUCAGCUACAGAAGAAAUUAUUACCCAAUACACUUUACACCAGUUAUCAGUACAACACACACUUGACCUUUGGUAGCACAUGCAGCAUUACAAUACCAAUUGCAAUACCCACAAGUUAAAGGUUUAACUUUAUUAAAUAUAACCAACAACUGUUCUCUUGCCACAAAAACUGUUACCAACCAACAAAUAGAGCUAAUUUCAACCUUUCAAGAUACUUAACCCACAGCAAGUGCACUGGAAAACUUCAAAUCUGUUCAACCAACAUGCCACAGCAAUAAACACGCUAGUUAAACAACUUAGCUCAAUAUUGUUCAAUUCAUAAGUCUUUUAAAAGAUAUUUUCACGUCUUGACAAAAAUAGAGGCCAAAGACAACUCAAAGGUGUACAGGCAGACUAUCAACAUUUGCACACUAUCUUAUCAACAAUUAAUAAAAGCUGCACAAAUCAGACAUCUGCUAAACAAGCUACAAAAAUACCAAGUACAACAGGACAACCAAAAGGUCGAUUUCAGCACCACCUCUCAUUAUGACCUUACCCCAGUCACACUCAUUGUAAUACUUGAGUCACUUAUAUUACACCAGAAAGAACUACAAACUAUCUCCAGCCAUUGUAUAUGUAAACGCAUCCCAUACCUUCCCAGGUAACAAACCAACCAACUUUCGAUCUCUUGUAGAUCUGUUCUCUAAACGAACUUUAAAAUCUGUGUGGCUGUCACUCGGCUGCAUGCUUAGUGCACUCACGCAGUAUAAUUAAUAUAAUUACUGUCGUUGACAGGACACGAGUAAUCGGUCUAUUUGCAGGCUGCUACGGUUCGUCCGUGUUGCAGCCGAUCAUCAGCACAUCUAGGUUUCGUCCGGGUGUGACCGAAAGGUAAGAUGGAGAGCCUUGUCCCUGGUUUCAACGAGAAAACACACGUCCAUCCAGUUUGCCUGUUUUACAGGUUCGCGACGUGCUCGUACGUGGCUUUGGAGACUCCGUGGAGGAGGUCUUAUCAGAGGCACGUCAACAUCUUAAAGAUGGCACUUGUGGCUUAGUAGAAGUUGAAAAAGGCGUUUGCCUCAACUUGAACAGCCCUAUGUGUUCAUCAAACGUUCGGAUGCUCGAACUGCACCUCAUGGUCAUGUUAUGGUUGAGCUGGUAGCAGAACUCGAAGGCAUUCAGUACGGUCGUAGUGGUGAGACACUUGGUGUCCUUGUCCCUCAUGUGGGCGAAAUACCAGUGGCUUACCGCAAGGUUCUUUCGUAAGAACGGUAAUAAAGGAGCUGGUGGCCAUAGUUACGGCGCCGAUCUAAAGUCAUUUGACUAGGGACGACGACUUGGCACUGAUCCUUAUGAAGAUUUCAAGAAACUGGAACACUAAACAUAGCAGUGGUGUUACCCGUGAACUCAUGCGUGAGCUUAACGGAGGGGCAUACACUCGCUAUGUCGAUAACAAUUCUGUGGCCCUGAUGGCUACCCCUUUGAGUGCAUUAAAGACCUUCUAGCACGUGCUGGUAAAGCUCAUGCACUUUGUCCGAACAACUGGACUUUAUUGACACUAAGAGGGGUGUAUACUGCUGCCGUGAACAUGAGCAUGAAAUUGCUUGGUACACGGAACGUUCUGAAAAGAGCUAUGAAUUGCAGACACCUUUGAAAUUAAAUUGGCAAAGAAAUUUGACACCUUCAAUGGGGAAUGUCCAAAUUUUGUAUUUCCCUUAAAUUCCAAAUCAAGACUAUUCAACCAAGGGUUGAAAAGAAAAAGCUUGAUGGCUUUAUGGGUAGAAUUCGAUCUGUCUAUCCAGUUGCGUCUCCAAUGAAUGCAACCAAAUGUGCCUCAACUCUCAUGAAGUGUGAUCAUUGUGGUGAAACUUCAUGGCAGACGGGCGAUUUUGUUAAAGCCACUUGCGAAUUUGUGGCACUGAGAAUUUGACUAAAGAAGGUGCCACUACUUGUGGUUACUUACCCCAAAUGCUGUUGUUAAAAUUUAUUGUCCAGCAUGUCACAAUUCAGAAGUAGGACCUGAGCAUAGUCUUGCCGAAUACCAUAAUGAAUCUGGCUUGAAAACCAUAUUCUUCGUAGGGUGGUCGCACUAUUGCCUUUGGAGGCUGUGUGUCUCUUAUGUUGGUUGCCAAACAAGUGUGCCUAUUGGGUUCCACGUGCUAGCGCUAACAUAGGUUGUAACCAUACAGGUGUUGUUGGAGAAGGUUCCGAAGGUCUUAAUGACAACCUUCUUGAAAUACUCCAAAAAGAGAAGUCAACAUCAAUAUUGUUGGUGACUUUAAACUUAAUGAAGAGAUCGCCAUUAUUUUGGCAUCUUUUGCUUCCACAAGUGCUUUGUGGAAACUGUGAAAGGUUUGGAUUAUAAAGCAUUCAAACAAAUUGUUGAAUCCUGUGGUAAUUUUAAAGUUACAAAAGGAAAAGCUAAAAAAGGUGCCUGGAAUAUUGGUGAACAGAAAAUCAAUACUGAGUCCUCUUAUGCAUUUGCAUCAGAGGCUGCUCGUGUUGUACGAUCAAUUUCUCCCGCACUUUGAAACUGCUCAAAAUUCUGUGCGUGUUUUACAGAAGGCCGCUAUAACAAUACUAGAUGGAAUUUCACAGUAUUCACUGAGACUCAUUGAUGCUAUGAUGUUACAUCUGAUUUGGCUACUAACAAUCUAGUUGUAAUGGCCUACAUUACAGGUGGUGUUGUUCAGUUGACUUCGCAGUGGCUAACUAACAUCUUUGGCACUGUUUAUGAAAACUCAAACCCGUCCUUGAUUGGCUUGAAGAGAAGUUUAAGGAAGGUGUAAGAGUCUUAGAGACGGUUGGGAAAUUGUUAAAUUUAUCUCAACCUGUGCUUGUGAAAUUGUCGGUGGACAAAUUGUCACCUGUGCAAAGGAAAUUAAGGAGAGUGUUCAGACAUUCUUUAAGCUUGUAAAUAAAUUUUGGCUUUGUGUGCUGACUCUAUCAUUAUUGGUGGAGCUAAACUUAAAGCCUUGAAUUUAGGUGAAACAUUUGUCACGCACUCAAAGGGAUUGUACAGAAAGUGUGUUAAAUCCAGAGAAGAAACUGGCCUACUCAUGCCUUAAAAGCCCCAAAAGAAAUUAUCUUAGAGGAGAAACACUUCCCACAGAAGUGUUAACAGAGGAAGUUGUCUUGAAAACUGGUGAUUUACAACCAUUAGAACAACCUACUAGUGAAGCUGUUGAAGCUCCAUUGGUUGGUACACCAGUUUGUAUUAACGGGCUUAUGUUGCUCGAAAUCAAAGACACAGAAAAGUACUGUGCCCUUGCACCUAAAUAUGAUGGUAACAAACAAUACCUUCUCAUCAAAGGCGGUGCACCAACAAAGGUUACUUUGGUGAUGACACUGUGAUAGAAGUGCAAGGUUACAAGAGUGGAAUAUCACUUUGAACUUGAUGAAAGGAUUGAUAAAGUACUUAAUGAGAAGUGCUCUUGCCUAUACAGUUGAACAUUGGUACAGAAGUAAAUGAGUUCGCCUGUGUUGUGAGAUGCUGUCAAAAAUUGCAACCAGUAUCUGAAUUACUACCACUUGGCAUUGAUUUAGAUGAGUGGAGUUGGCUACAACACUUAUUUGAUGAGUCUGGUGAGUUUAAAUUGGCUUGCAUAUGUAUUGUUCUUACUCCAGAUGAGGAGAAGAAGAAGGUGAUGUGAAGAAGAAGAGUUGAGCCAUCAUACUCAAUAUGAGUAUGGUACUGAAGAUGAUUACCAAGGUAAACCUUGGAAUGUUGGUGGCAGUCAAGCUGCUCUCGACCUGAAGAAGAGCCAGAAAAGUUGGUUAGAUGAUGAUGUCAACAAACUGUUGGUCAGCAAGAGGCAGUGAGGACAACAACAACCACGCUACAAACAAAAGUUGAGGUUACAACCUCAAUUAGAGAUGAUCGACAGCAAUUGAUCAGGUUGAGUGCAAGAUUUGUGGUUAUCCAACAACAACGACCAUACAGUACUAAAAAUGCAGGCUUAGAAGUGGCAAACGCGCUAAACAAUGUAACAAUACACGUGGUCAGAACAAACAGUAAUUUUGACCAGACUAUAGAUAAGACUGAACAUAACAUCAAUGCACAAUUUGCCCCAGCGCUUCAGCGUCUUCGGAAUGUCGCGCAUUGGCAUGGAAGUACACUGGGAACGUGGUGACCUACACAGGUGCCAUCAAUUGGAUGACAAAGAUCCAAAUAAAGAUAAGUCAUUUGCUGAAUAAGCAUUGACACAAAAACCCACCAACAGAGCCUAAAAGGACAAAAGAAGAAGGCUGAUGAAACUCAAGCCACGCAGAGACAGAAGAAACAGCAAACUGUGACUCUUUUCCUGCUGCAGAUUUGGAUGAUUUUCCAAACAAUUGCAACAAUCCAUGAGCAGUGCUGACUCAACUCAGGCCUAAACUCAUGCAGACAUCAAGGCAGAUGGGCUAUAUAAACGUUUCGCUUUUCCGUUUACGAUAUAUAGUCUACUUGUGCAGAAUGAAUUCUCGUAACACAUAGCACAAGUAGAUGUAGUUAACUUUAAUCUCACUAGCAAUCUUUAAUCAGUGUGUAACAUUAGGGAGGACUUGAAAGAGCCACCACAUUCACGAGGCCACGCGGAGUACGAUCGAGUGUACAGUGAACAAUGCUAGGGAGAGCUGCCUAUAUGGAAGAGCCCUAAUGUGUAAAAUUAAUUUUAGUAGUGCUAUCCCCAUGUGAUUUUAAUAGCUUUAGGAGAAUGACAAAAAAAUCCCCUACCCACAUCCCCAUCAUUAUUAUCCUAUUCAUCAUCAUUCCCACAUCCCAACCUACCAUCCCUCAACCAUACACCAUACCAUCCUACCAAACACCCGCCCCCACACCAUCCCCAUAAACCCC
>cluster_28 reads=2 total_reads=738
CCCCAGCAUACCUUCCCAGGUAACAAACCAACCAACUUCGAUCUCCUGUAGAUCUGUUCUAAACGAACUAAAAUCUGUGUGGCUGUCACUCGGCUGCAUGCUUAGUGCACUCACGCAGUAUAAUUAAUAAUAAUACUGUCGUUGACAGGACACGAGUAACUCGUCUAUCUUGCAGGCUGCUUACGGUUCGUCCGUGUUGCAGCCGAUCAUCAGCACAUCUAGGUUCGUCCGGGUGUGACCGAAAGGUAAGAUGGAGAGCCUUGUCCCUGGUUCAACGAGAAAACACACGUCCAUUCAGUUUGCCUGUUUUACAGGUUCGCGACGUGCUCGUACGUGGCUUUGGAGACUCCGUGGAGGAGGUCUUAUCAGAGGCACGUCAACAUCUUAAAGAUGGCACUUGUGGCUUAGUAGAAGUUGAAAAAGGCGUUUUGCCUCAACUUGAACAGCCCUAUGUGUUCAUCAAACGUUCGGAUGCUCGAACUGCACCUCAUGGUCAUGUUAUGGUUGAGCUGGUAGCAGAACUCGAAGGCAUUCAGUACGGUCGUAGUGGUGAGACAUUGGUGUCCUGUCCCUCAUGUGGGCGAAAUACCAGUGGCUUACCGCAAGGUUCUUCGUAAGAACGGUAAUAAAGGAGCUGGUGGCCAUAGUUACGGCGCCGAUCUAAAGUCAUUUGACUAGGCGACGAGCUUGGCACUGAUCCUUAUGAAGAUUUCAAGAAACUGGAACACUAAACAUAGCAGUGGUGUUACCCGUGAACUCAUGCGUGAGCUUAACGGAGGGCAUACACUCGCUAUGUCGAUAACAACCUGUGGCCCUGAUGGCUACCCUCCUGAGUGCAUUAAAGACCUCUAGCACGUGCUGGUAAAGCUCAUGCACUUUGUCCGAACAACUGGACUUUAUUGACACUAAGAGGGUGUAUACUGCUGCCGUGAACAUGAGCAUGAAAUUGCUUGGUACACGGAACGUUCUGAAAAGAGCUAUGAAUUGCAGACACCUUUGAAAUUAAAUUGGCAAAGAAAUUUGACACCUUCAAUGGGGAAUGUCCAAAUUUGUAUUUCCCUUAAAUUCCAAUCAAGACUAUUCAACCAAGGUUGAAAAGAAAAAGCUUGAUGGCUUUAUGGGUAGAAUUCGAUCUGUCUAUCCAGUUGCGUCACCAAAUGAAUGCAACCAAAUGUGCCUUCAACUCAUGAAGUGUGAUCAUUGUGGUGAAACUCAUGGCAGACGGGCGAUUUGUUAAAGCCACUUGCGAAUUUGUGGCACUGAGAAUUUGACUAAGAAGGUGCCACACUUGUGGUUACUUACCCCAAAUGCUGUUGUUAAAAUUUAUUGUCCAGCAUGUCACAAUUCAGAAGUAGGACCUGAGCAUAGUCUUGCCGAAUCCAUAAUGAAUCUGGCAAAACCAUUCGUAAGGUUCGCACUAUUGCCUUAGGAAGCUGUGCAUCUUAUGUUGGUUGCCAUAACAUGUGCCAAAUUCCAAGAACAAGUCAUUUGCUGAAUAAGCAUCGACGCAUACAAAACAUCCCACCAACAGAACCUCAAAAGGACAAAAAGAAGAACGCUUAUGCAACUCAAGCCUGUAGAAACAGAAGAAACAUCAAACUGUGACUCCUUUCCUGCUACAGAUUUGGAAUAUUUCCAAACAAUUGCCACAAUCCAUGAUCAGUGCUGACUCAACUCCCGCCUAAAACUGCCAAAAUCUAAGGCAGAAGGGCUAUACAAACAUAUCGCAUUCCGUUUACGAUAUAUGAGUUACAUCUUUUGCAUAACAAUUCUCGUAACUGCCUAUCACAAGUAGAUGUAGUUAUCUCUAACUCACAUAGCACUUUUAUAAUCAGUGUGUAACAUUAGGGAGUUCUUAGAGACUUGAAAUUGUUAAAUCCACUCAACCUGUGCUUGUGAAAUUGUCGGAGGCCAAAUUGUACCUGUGCAAAGGAAAUUAAGUAGAGUGUUCGACAUUAGCUUGUAAAUAAAUUUUAGUGAGUGCUGACUCUAUCAUAUUGGUGGAGCUAACUUAAACCUUGAAUUUAGGUAAACAUUUGUCACGCAUAGGAUUUUACAGAAAGUGUGUUAAAUCCGAAGAAACUGGCCUACUCAUGCCUCUAAAAGCCCAAAAGACAUUAUCUUAGAGGGAGAAACACUUCCCACAGAAGUGUUAACAGAAUGUCUGAAACUGGAUUUACACCAUAGAACAACCUACUAGUAAGCUGUUGAAGCUCCAUUGGUUGGUACACCAGUUUGUAUUAACGGGCUUAUGUUUCCAAAUCAAAGACACAGAAAAGUACUGUGCCCUUGCACCUAAUAUGAGUACAAACAAUACCCACCAUAAAGGCGGUGCACAACAAAGUUACUUUGGUGAUGACACUGUGAUAGAAGUGCAAGGUUACAAGUGUGAAUAUCACUUUAACUUGAUGAAAGGAUUGAUAAAGUACUUAAUGAAGUGCUCUUAUACAGUUGAACAUGGUACAGAAGUAAAUGAGUUCGCCUGUGUUGUGCAGAUGCUGUCAAAAACUUUGCAACCAGUAUCUGAAUUACUCACCACUGGCAUUGAUUUAGAUGAGUGAGUAUGGCUACAUACUUAUUGAUGAGUCUGGUGAGUUUAAUGGCUCACAAGUAUUGUUCUUCUACCCCGAUGAGGAUGAAGAAGAAGGUGAUUGUGAAGAAGAAGAGUUUGAGCCAUCAUUCAAUAUGAGUAUGGUACUGAAGAUGAUUACCAAGGUAACCUUGGAAUUUGGUGCCAUCUUCUGCUUCAACCUGAAGAAAGCAAGAAGAAGAUUGGUUAGAUGAUGAUAGUCACAAACUGUUGGUCAACAAGACGGCAGUGAGGACAAUCAGACAUACUAUUAACAAUUGUGAGGUUCAACCUCAAUUAGAGAUGGAACUUACACCAGUUGUUCAGACUAUUGAAGUGAAUAGUUUUAGUGGUUAUAAAUUACUGACAAUGUAUACAUUAAAAUGCAGACAUUGUGGAAGAAGCUAAAAAGGUAAAACCAACAGUGGUUGUUAAUGCAGCCAAUGUUUACUUAAACAUUAGAAGGUGUUGCAGGAGCCUUAAAUAAGGCUAUACAAUGCCAUGCAAGUUGAAUCUGAUGAUUACAUACCUAAUGGACCAUUAAAGUGGUGGUAGUUGUGUUCUAAGCGGACACAAUUUGCUAAACUAUCUCAUGUUGUCGGCCCAAAUGUUAACAAAGGUGAAGACAUUCACUUCUCAAGUGCUUAGAAAAAUUUAAUCCGCAGAAGUUCACUGCAAUUAUUAUCUGGUAUUUUGGUGUGACCCUAUACUUUAAGAGCUUGUAGAUACUGUUCGCACAAAUGUUACUAAGCUGUCUUUGAUAAAAAUCUAUGACAACUUGUUCCAGCUCUGGAAAUGAAGAGUGCAAAGCAAGUGAACAAAAGAUCGCUGAGAUCCUAAGAGGAAAGUUUUAACUGGAAACCUCAGGAACAGAAAAACAAGAUGAUAAGAAUCGCUUGUGUGCAGUUACAACUCUGAAGACUAAGUUCACAACUUGUUAUUAAUUACAUUAAUGGCACUCUCAUAGACUGCAUCGAGUGACUCGCUCACUUUGCAAGCUGCUCCAUCUGAUGACAGAGGUCUCACUCCUCUGGUUUCCUCCGGCUGUGACCGAAAGGAAAGCUUGAGAACCUUGCCCCAUACAACUAUAAACACCCGUCCAAAUAGUUACCCUGUAUACAGGAACGAGUGCUUAAACGUACGUGCCUUUACAACUACAUUAUUAUCUCUAAUCAGAAGCACGAACUCUUAAAACUGUUCACUUGCGGCUUGCACAAGAAGAAACACGCAUUAUGCCUAACUUGAACAGCCCUAGUUUCAACAAACGUAAACAUCUCGAACUACACCUCAUGGUCAUGUUAUGCUAGAUCUCUUUACCAGAACAUGGACUUCAACACACUUAACGAACUCAAUUACCCUCUUGUUACAAUACCAUUGGCUACGCAACACAUCCUAAAAUUAAUAAGAAGCUGCUCGGUAUACAGAUCUCCAAGCGCCAGCUACAGAUCUUUCCCGAUUAAAACUGCUUAACACAUAUCACUUUUCCUCUACACACCUGAAGACUUAACAGAAACCAUCUGCUUGUCAACCCAACAGAAUUAUCCCAAUAUUGACACACCAACAACAGAUAACCUAAAAGAGACACUACAACAUUGAACCUCACCCCAAAAUCUACCAAUCCAAGAUUAUGCAGUUACACCUCAAUACAAGACACCUCAAUCCGAGAAAGUAACACAAUAAAACUGAAUACAACAGUAGCAUCCAACCUCCACAGCAAUAACUGGACAUCUCAAUUACCUAUACACAAAGAUUGGACCAACCUACUAACAUGCAGCUGUGCAACUCAAGUAACACAUUGCCAAAAAACUUUAGCAUAAAGCAGACACUACAGUCAAGCCUCUCGUUCCACAACACGUAGUGCAACAGUUUAAGAACACCAUUCAACACUAGGGAACUACCCACUAGAAUGGCUAGCAAUUUCAAUGAUGCAGCUCCUGCUAUGCUGCUGCUUGACAGAUUGAACCACUCCAACAAAAUGUCUGGUAAAAUCCAACAACAACAAGCAAACUGUCCUAAGAAUUGCUGCUGAAGCUUCUAACUCUGGCAAAACGUAGCCUACUACAAUGUAACACAAGCUUGCAGACGUGGUCCAGAACAAACAAGGAAUUUUGGGACCAGGAACUAAUCAGACAAGGAACUGAUUACAAACUGCCGCAAAUUGCCAAUUUGCCCCAGCGUCCAGCCUUCGGAAUGUCGCGCUGGCAUGGAAGUCACACCUCGGGAACGUGGUUGACCUACACAGGUGCCAUCAAAUUGGAUGACAAAGAUCCAAAUUAAAGAUCAAGUCAUUUGCUGAAUAAGCAUUGACGCAUACAAAACAUUCCCACCAACAGAGCCUAAAAAGGACAAAAGAAGAAGGCUGAUGAAACUCAAGCCUACCAGAGACAGAAGAAACAGCAAACUGUGACUUUUUCCUGCUGCAGAUUUGGAUGAUUUUCCAAACAAUUGCAACAAUCCAUGAGCAGUGCUGACUCAACUCAGGCCUAAACUCAUGCAGACAACAAGGCAGAUGGGCUAUAUAAACGUUUCGCUUUCCGUUUACGAUAUAGUCUACUCUGUGCAGAAUGAAUUCUCGUAACUACAUAGCACAAGUAGAUGUAGUUAACUUUAAUCUCACAUAGCAAUCUUUAAUCAGUGUGUAACAUUAGGGAGGACUUGAAAGAGCCACCACAUUUCACCGAGGCCACGCGGAGUACGAUCGAGUGUACAGUGAACAAUGCUAGGGAGAGCUGCCUAUAUGGAAGAGCCCUAAUGUGUAAAAUUAAUUUUAGUAGUGCUAUCCCCAUGUGAUUUUAAUAGCUUCUUAGGAGAAUGACAAAACUCCCCUCCCCCAUCACCCCCAUAUCAUAUAUCCAUCUCCAUCCUCCCCUCCACCCCCCCAUCCCCAACACAACUAUAUUUUCUUCAUACUUUCUUUCAAUCAUC
>cluster_29 reads=1 total_reads=75
UGAAGUGAAUAGUUUAGUGGUUAUUUUAAAACUUCGACAAUAUAUCCAUUCAAAACGAACAUGAAAAAUAAUCUCAAGGCACAACAACACUCGCUACUCUGCAGCCUUAUCACUACCAAACAUGGAAGAGGUACAACAGUACCUUAAAAAAACCUACUCACACUGGAACAUACUCUGACAAUUCCAUAUCACUCCUCUACCUUAACAAAUUUGCACUGACUUCUAAGCACACAAUUUGCUAACACUUUUCCUGACGGCCCAAACACAUACCAAACAUGCAGACAUUCCACCUAAACAGUUCAUCAGACAAUAUUAACAUCACGAACUUCAUCUCCACCAUUAUUAUAGCUGAAUAUUGUUUCUAACCCUAUACAUUCUCAAAAGACAGUGUAGAACUUUCCACAAAUGACUACCUAUCUGUUUUUAUAACCAUUUCUAUACCUUGUUUCAAGCUUAUUACAAUGAAUCUUGAACAGCAAGAUCACAAAGAACCUUGACACUCCUAAACGAAAUUAAACCCUUUAUAACUUAAAGAAAACCUCUAACAGAGCAAACACCAAGAAAGAAAAUCACAGUCUAAGAACUUACAACAACUCUGGAAUAACCUCACUUCCUCAUACACUUCUACUCUAAAUUGACAUUAAUAGAAUCUACAAAAUCAGCACCUUUAAUUGAAUUGACAUCACUUUCAAAAACACCCUCCAUACAUCGUGGUAAAUUAUCCACAGUGUUUCCUGUUUACCCCACUAAAAAGCCAGGAACCCUAAAAUGCUAGCUAAAGCUUUGUACGUUCCAUGCACAAUUACAUAUCAUCGUUCGAGUUUUAUAGAUUCAUCUAAACGAACAAACUAAAAUGUCUGAUAAUGGACCCAAAAUCAGCGAAAUGCACCCCGCAUUACGUUUGGUGGACCUCAGAUUCAACUGGCAGUAACCAGAAUGGAGAACGCAGUGGGGCGCGACAAAACAACGUCAGCCCCAAGGUUUACCAAUAAUACUGCGUCUUGGUUUCACCGCUCACAUUUCAACAUGGCAAGGAAGACCUUAAAUUCCCCGAGGACAAGGCGUUCCAAUUAACACCAAUUGCGGUCCAGAUGACCAAAUUGCUACACCGAAAAACUACCAUACGAAUAUCCCUCCUAGGUAAAACAAAUCCAAUCCAACUUCAUGGUAUUUGUACAUCUGUUCUAAACUAAGUCAAAAGCUGUCUGUCGUUCUCUCAAAGUGCCAGCUAUAGUUGCACUGACGCAGCUGAUUACUACCAAGAGUUCACAGGACACAGUAAUCCUCUAAUUGCAUGCUGCAUGGUGCUCCGUGUUGUAGCAAGCAUCAGCACUUCUAGGCUUGUCCAGAUAUGAGCAGAGGUAAGCUGGAAAGCCAUUGUUCCUGAUUCCAACGAGAGAAAUUUACGUCUACUCAUGCAGCUGUCUGUUCUUACAGGUUUGUGACUGGAUCUCGUACGUGGCUCUUUUGGGACUCCUUGACGGAGACUUAUGAGUGGCAGCAACAUUGUCUGAGUAGAUGGCACAUACUUGUACAAGUUCAAAGCUUUGCCUGAAUCUGCUGCUGAUGGCUUCUAAUCAAUCAUUGCAGAUCACGUACUGCCACUUCAUGCAUAUAAUUCAGCUGCUUACUGCAGAUCUGGAAGACAAACUAGGUAUAUUGGUGAGACAGAACUAUAUGGUGUCUAUUACAAACAUUGGCAAAUUGCACAAUGUUCCCCGAGGUUCGCGUACACGGAAUGCAGCAAUGUUGUUGCCCUUUGGCACGUCGUUGACUACACUUAAGCCGUGCUUUAACUGGAUUCUGUUGAAGAUCAAAGACAAACACCAAGACAUUUUGCUGAUAAGCAAUAAUACAAAACAUCCCAAAGAGUCGUAAAAAAAGAUGUUAUACAGAUCCUUUCAAACAUAACAAUUGCUCAUGAUUCGAAGAUCUACUUUACAAAGUGCACUUGCAGUGAGUUUCUAAGUUUCCACGUGCUUUGUAGAAGCUCUUCAGCACCUUCUGUCCGAUGUACUUCGGAUGUAUAUGACUUCGCAAUAUACAUACUGCUUGUAACAUGGUACAAUUGACAGUGCUUGCUGCACUCAUACGUCUCUGAAAAGGCUAAUGUAUUGAAUUGCAGAUUCCUAUGAAAAUUCAUUGCCAACAAUUUAUAGGCUAUAAAUGGAUGCAUUUCCAAAGCGUUUGUAUUACACUUAAUUCUCAUAACAUGUACAGCUAUUAACACUUGUUGAACAAGAAAUUCAAUUCAAUUAAUGAAUCCUUAAGAGUACAAGUUUCUGACGAUUGUAGGUUGAUCACGUAAUUCAAUUUUAAGACAUGUUCAAUUCAAAUCUGAUGAAAUCCGAGCUUAUGCUUGUUGGAACCAGAAGAUGUGAGAUUGUGUACUUGCACAUAAUUUUGCCACUGGAAUUACUCACUAUGGCACCUUCAGUCUGUGCCUCAUCCCAUAGUGCGUGCAUGUGCUAAUGUUGUGCACGAUAGACUCAUAACUAGGCCUUUAACAUGCUCGAUAUACCAUUCUAGAUGAUCUGGCUAAAGACUUAAAUUCAUAAAGGCGUCUUCAAUUUGCAAUCGCUGAUUUGUACGUACUUUCAGUUGAUGACAAAAACUGUACCAAUAGUUUCCACGUGAUUCGUUACAUAUGUGUGUAAUAUGCACUGAUGCUCAGACAGUUCACUAGGUCUUCAUGUCAACCUACUUCGAAUAUCCUUGGCUUUAUGGCCAGUAACUUUAGCUUGUUGGUGCUUGCUGCUGUUUACAGAAUAAAUGGAUACCGGUGGAAUUGCUAUCGCAAUGGCUUGUCUGUAGGCUUUGAUGUGUCAGCUACUUCAUUGCUUUUCAGACUGUUUGCACGUCCGUUCCGUGGUCAUUUCAAUCCAGAAACUAACAAACUAUAAGUGCCACUCGGCACUAUUUGACCAGACACGCUUCAAGAGAGUGAACUCGUAAUCAGAGCUCAGAUCCUUCGUGUUCGUAUUGCUGACACUAGGACGCUGUGACCAGACCUCAAAAUACUGUUGCUACACGAACGCUUCUAUUACAAAUUGGGAGCUCGCAGCGUGUAGGGUGACUCAGGUUUGCUCACAAGUCGCUAGGAUUGGCAACUAUAAUUAAACCAGACCAUUCCAGUAGCAGUGACAAUAUUGCUCUGCUAGUACAGUAAGUGACAAAGAUGUUCACUGUUGACUUCAGGUUACUAUACCAGAUUACAUUAUUAUGAGGACAAAGUUCCAUUUGGAAUCUUGAUUACAUCAAACCUCAUAAUUAAAAAUUUAUCUAGUCUAACUGAGAAUAAAUAUUCAAUUAGAUGAAGAGCAACCAAUGGAGAUUGAUUAAACGAACAUGAAAAUUUUCUUGGCACUGAUAACACUUACUCUGUGAGCUUUAUCACUACCAAGAGUGUGUUAGAGGUACAACAGUACUUUUAAAAGAACCUUGCUUCUGGAACAUACGAGGGCAAUCACCAUUUCAUCCUUAGCUGAUAACAAAUUUGCACUGACUUGCUUUAGCACUCAAUUUGCUUUGCUUGUCCUGACGGCGUAAAACACGUCUAUCAGUUACAUGCCAGAUCAGUUCACCUAAACUGUCAUCAGACAAGAGGAAGUCAAGAACUUUACUCCAAUUUUUAUUGUUGCGGCAAUAGUGUUUAUAACACUUUGCUCACACUCAAAAGAAAGACAGAAUGAUUGAACUUCAUUAAUUGACUUCUAUUUGUGCUUUUUAGCCUUUUGCUAUUCCUUGUUUUAAUUAUGCUUAUUAUCUUUUGGUUUUCACUUGAACUGCAAGAUCUCAAUGAAACUUGUCACGCCUAAACGAACAUGAAAUUUCUUGUUUUCUAGGAAUAUUUACAACUGUAGCUGCAUUUCACCAAGAAUGUAGUUUACAGUAUGUACUCAACAUCAACCAUAUGUAGUUGAUGACCCGUGUCCUAUUCACCUCUAUUCUAAAUGGUAUAUUAGAGUAGGAGCUAGAAAAUCAGCACCUUUAAUUGAAUUGUGCGUGGAUGAGGCUGGUUCUAAAUCACCCAUUCAGUACAUCGAUAUCGGUAAUUAUACAGUUUCCUGUUUACCUUUACAAUUAAUUGCCAGGAACCUAAAUUGGGUAGUCUUGUAAUACCUUCCCAGGUAACAAACCAACCAACUUCGCGAUCUGUAGAUCUGUUCUAAACGAACAAACUAAAAUGUCUGAUAAUGGACCCAAAAUCAGCGAAAUGCACCCCGCAUUACGUUUGGUGGACCCUCAGAUUCAACUGGCAGUAACCAGAAUGAGAACGCAGUGGGGCGCGAUCAAAACAACGUCGGCCCCAAGGUUUACCCAAUAAUACUGCGUCUUGGUUCACCGCUCACUCAUCUGGCAAGGAAGACCUUAAAUUCCCUCGAGGACAAGGCGUUCCAAUUAACACCAAUAGCAGUCCAGAUGACCAAAUUGGCUACUACCGAAGAGCUACCAGACGAAUUCGUGGUGGUGACGGUAAAAUGAAAGAUUUCAGUCCAAGAUGGUAUUUCUACUACCUAGGAACUGGGCCAGAAGCUGGACUUCCCUAUGGUGCUAACAAAGACGGCAUCAUAUGGGUUGCAACUGAGGGAGCCUUGAAUACACCAAAAGAUCACUUGGCACCCGCAAUCCUGCUAACAAUGCUGCAAUCGUGCUACAACUUCCAAGGAACAACAUUGCCAAAAGGCUUUACGCAGAAGGAGCAGAGGCGGCAGUCAAGCCUCUCUCGUUCCUCAUCACGUAGUCGCAACAGUUUAAGAAAUUCAACUCCAGGCAGCAGUAGGGAACUUCUCCCUGCUAGAAUGGCUGGCAAUGGCGGUGAUGCUGCUCUUGCUUUGCUGCUGCUUGACAGAUUGAACCAGCUUGAGAGCAAAAUGUCUGGUAAAGGCCAACAACAACAAGGCCAAACUGUCACUAAGAAUUGCUGCUGAGGCUUCUAAGAAGCCUCGGCAAAACGUACUGCCACUAAAGCAUACAAUGUAACACAAGCUUCGGCAGACGUGGUCCAGAACAAACCCAAGGAAAUUUUGGGGACCAGGAACUAAUCAGACAAGGAACUGAUUACAAACAUUGGCCGCAAAUUGCACAUUUGCCCCAGCGCUUCAGCGUUCUCGGAAUGUCGCGCAUUGGCAUGGAAGUCACACCUCGGGAACGUGGUUGACCUACACAGGUGCCAUCAAAUUGGAUGACAAAGAUCCAAAUUCAAAGAUCAAGUCAUUUGCUGAAUAAGCAUAUUGACGCAUACAAAACAUUCCCACCAACAGAGCCUAAAAAGGACAAAAAGAAGAAGGCUGAUGAAACUCAAGCCUCGCAGAGACAGAAGAAACAGCAAACUGUGACUUUUUCCUGCUGCAGAUUUGGAUGAUUUCCAAACAAUUGCAACAAUCCAUGAGCAGUGCUGACUCAACUCAGGCCUAAACUCAUGCAGACCACAAGGCAGAUGGGCUAUAUAAACGUUUCGCUUUCCGUUUACGUAUAGUCUACUUGUGCAGAAUGAAUUCUCGUAACCAUAGCACAAGUAGAUGUAGUUAACUUUAAUCUACAUAGCAAUCUUUAAUCAGUGUGUAACAUUAGGGAGGACUUGAAAGAGCCACCAUUUCCGAGGCCACGCGGAGUACGAUCGAGUGUACAGUGAACAAUGCUAGGGAGAGCUGCCUAUAUGGAAGAGCCCUAAUGUGUAAAAUUAAUUUUAGUAGUGCUAUCCCAUGUGAUUUUAAUAGCUUCUAGGAGAAUGACAAAACACUACCCUCCCAUCCCCAUAUCCAUCAUCAUCAUAUCCAUCAUCUACUAUCCCAUCCCCCACACCUCCUCCAUAUCCUACAAUCAAAU
>cluster_30 reads=1 total_reads=10
UAUGCUUGGAACUGAAGAGAAUCAGCAACUGUGUUGCUGAUUAUCUGUCCUAUAUAAUUCCGCAUCAUUUUCCACUUUAAGUGUUAUGGAGUGUCCUACUAAAUUAAUGAUUUGUCCUUUAAUGUCUAUGCAGAUUCAUUGUAAUUAGAGGUGAUGAAGUCAGACAAUUCUGCCAGGGCAAACUGGAAAGAUUGCUGAUUAUAAUUAUAAAUUACCAGAUGAUUUACAGGCUGCGUUAGUCAUUGCUGACACUACUGAUGCUGUCCGUGAUCCACAGACACUUGAGAUUCUUGACAUUACACCAUGUUCUUUGGUGGUGUCAGGUGUUAUAACACCAGGAACAAAUACUUAACCAGGUUGCUGUUUUCUUAUCAGGAUGUUAUUGCUCAGAAGUCCCUGUUGCUAUUCAUGCAGAUUAACACAUUUCCUACUUGGCGUGUUUAUUUUACGGGUUCUAAUGUUUCUAAACACGUGCAGGCUGUUUAAUAGGGGCUGAACAUGUCAACAACUUCAUAUGAGUGACAUACCCAUUGGUGCAGGUAUAUGCGCUAGUUAUCAGACAAGACUAAUUCCUCUGGCGGGCACGUAGUGUAGCUAGUCAAUCCAUUGCUACACUAUGCAUCUGGUGCAGAAAAUCUCAGUUGCUUACUCUAAUAACUUUAUUGCCAUACCCACAAAUUUUACUAUUAGUGUUACAGAAAUUCUACCAGUGACCUAUGACCAAGACAUCAGUAGAUUGUACAAUGUACAUUUGUGGUGAUACUGAAUGCAGCAAUCUCUGUUGCAAUAUGGCAGUUUUUGUCUACACAAUUAAACCGUGCUUUAACUGGAAUAGCUGUUGAACAAGACAAAACACCCAAGAAGUUUUUGCACAAGUCAAACAAAUUUACAAAACACCAAUUAAAGAUUUGGUGGUCUAAUUCUUUCACAAAUAUUACCGGAAGCCACCAUCAAGCAAGAGGUCAUUUAUUGAAGAUUUACAUUCUUCAACAAGUGACUACUUGCAGAUGCUGGCUUCAUCAAACAAUGGUGAUUGCCUUGGUGGAUAUUGCUGCUAGAGACACCAUUUGUGUCACAAAAGUCAACGGCCUUACUGUUUUGCCACCUUUGCUUCAGAUGAAAUGAUAUUGCAAUACACUUGCACUGUUAGCGGGUACAAUCACUUCUUGGUUGGACCUUUGGUGCAGGUGCUGCAUUACAAAUACCAUUUACUUGCAAAUCAAAAAUAGAGUUAUUUUUGUGGAAAGGGCUAUCACUUUAUGCGUCCAAUUCCCUCCAGUCGGACCUCUGGUAGUCUUGUACGUGACUUAUGUCCCCUGCACAAGAAAAGAACUUCAACUGCUCCUGCCAUUUUUGUCAUGAUGGAAAAGCACAACUCGUUGAAGGUGUCUUUGUUUCAAAUGGCACACACUGGUUUCGUAACACAAAGGAAUUUUAUGAACAAAUCAUUACUCCAGACAACAUCUUUGUGUCUGGUAUUGUGAUGUUGUAAUAGGAAUUGUCAACAACACAGUUUAUGAUCCUUUGCAACCUGAAUUAGACUCAUUCAAGGAGGAGUUAGAUAAAUAUUUUUAAGAAUCAUCAUCACCAGAUGUUGAUUUAGGUGACAUCAUUGCAUUAAUGCUUCAGUUGUAAACAUUCAAAAAGAAUUGACCGCCUCAAUGAGGUUGCCAAGAAUUUAAUGAAUCUACAUCGAUCCAAGAACUUGGAAAGUAUGAGCAGUAUAAAAUGGCCAUGGUUUAUUGGCUAGGUUUUAUAGCUGGCUUGAUUGCCAUAGUAAUGGUGACAAUUAUGCUUUGCUGUAUGACCAGUUGCGUAGUUGUCUAAGGGCUGUUGUUCUUGUGGAUCCUGCUGCAAAUUGAUGAAGACGAUUUGAGCCAGUGCUCAAAAGGAGUCAAAUUACAUACACAAACGAACUUAUGGAUUUGUUUAUGAGAAUCUUCAAUUGGAACUGUAUAACUUUGAAGCAAGGUGAAAUCAAGGAUGCUACUUUUCAGAUUUGUUCGCGCACUGCAACGAUACCGAUACAAGCCUCUACUCCCUUUCGGAUGGCUUAUUGUUGGCGUUGCACUUCUUGCAUUGUUUUCAGAGCGCUUCAAAAUCAUAACCCUCAAAAGAGAUGGCAACUAGCACUCCAAGGGUGUUUCAUUUGUUCUGCAACUUGCUGUUGUUGUUUGUAACAGUUUACUUACACCUUUUGCUCGUUGCUGCUGGCCUUGAAGCCCCUUCUCUAUCUCUUAUGCUCAGUCUACUUCUUACAGAGUAUAAACUUCUAUAAGAAUAAUAAUGAGGCUUUGGCUCUUGCUGGAAAUGCCGUUCCAAAAACCCUUAUCAUUUAUGAUGCCAACUAUUUUCUAUUGCUGGCAUGUAAUUGUUACGACUAUUGUAUCCACAAUAGUGUAUCUUCAAUUGUCAUUACUCAGGUGAUGGCACAACAAGUCCUAUUUGAUACAUGACUACCAGAUUGGUGGUUAUACUGAAAAUGGGAAUCUGGAGUAAAGACUGUGUUGUAUUACACAGUUACUUCAUUCAGAAUUACCAGCUGUACUCACUCAAUUGAGUACAGACACUGGUGUUGAACAUGUUACCUUCAUCUACAAUAAAAUUGUUGAUGAGCCUGAAGAACAUGUCCAAAUUUCACAAUCGACGGUUCAUCCGAGUUGUUAAUCCAGUAAUGGAACCAAUUUAUGAUGAACCGACGACGACUACUAGCGUGCCUUUGUAAGCAAGCUGAUGAGUACGAACUUAUGUACUCAUUCGUUUUGGAAGAGACAGGUACGUUAAUAGUUAAUAGCGUACUUCUUGCUUGUGGUAUUCUUGCUAGUUACAUAGCCAUCCUUUGUGCUCAUGAUUGUGUGCGUACUGCUGCAAAUUGUUAACGUGAGUCUUGUAAAACCUCUUUACGUUUCAUCGUGUUAAAAAUCUGAAUUUUCUAGAGUUCCUGAUUUCUGGUCUAAACGAACUAAAUAUAUUAGUUUUGUUUGGAACUUUAAUUUUAGCAUAGAUUCCAACGGUACUAUAUGUUGAAGAGCUUAAAAAGCUUUGAACAAUGGAACCUAGUAAUAGGUUUCCUAUUCCAUCGGAUUUGUCUUUUACAAUUUGCCUAUGCCAACAGGAAUAGGUUUUUGUAUAUAAUUAAGUAAUUUCCACUUGGCUGUUAUGGCCAGUAACUUUAGCUUGUUUGUGCUUAGCUGCUGUUUACAGAAUAAAUUGGAUUCACCGGUGGAAUUGCUAUCGCAAUGGCUUGUCUUGUAGGCUUGAUGUGGCUCAGCUACUUCAUUGCUCUUUCAGACUGUUGCGCGUACGUUCCAUGUGGUCAUUCAAUCCAGAAACUAACAUUCUUCAACGUGCCACUCCAUGGCACUAUUUGACCAGACCGCUUCUAGAAAGUGAACUCGUAAUCGGAGCUGUGAUCCUUCGUGGACAUCUUCGUAUUGCAGCACCAUCUAGGACGCUGUGACAUCAAGGACCUGCCUAAAGAAAUCACUGUUGCUACACGAACGUUCUUAUUACAAAUUGGGAGCUCGCAGCGUGUAGCAGGUGACUCAGGUUUUGCUAGCAUCAGUCGCUACAGGAUUGGCAACUAUAAAUUAAACACAGACCAUUCCAGUAGCAGUGACAAUAUUGCUUUGCUUGUACAGUAAGUGACAACAGAUGUUCAUCUCGUUGACUUCAGGUUACUAUAGCAGAAUAUUACUAAUUAUUAUGAGGACUUUAAGUUCCAUUUGGAAUCUUGAUUACAUCAAACCUCAUAAUUAAAAAUUUAUUUAAGCACUAACUGAGAAUAAAUAUUCUCAAUUAGAUGAAGAGCAACCAAUGGAGAUUGAUUAAACGAACAUGAAAAUUAUUUUUUCUUGGCACUGAUAACACUCGCUACUUGUGAGCUUUAUCACUACCAAGAGUGUGUUAGAGGUACAACAGUACUUUAAAAGAACCUUGUCUUCUGGAACAUACGAGGGCAAUUCACCAUUUCAUCCUUAGCUGAUAACAAAUUUGCACUGACUUGCUUUAGCACUCAAUUUGCUUUGCUUGUCCUGACGGCGUAAACACGUCUAUCAGUUACGUGCCAGAUCAGUUUCACCUAAACUGUUUAUCAGACAAGAGGAAGUUCAAGAACUUUACUCUCCAAUUUUUAUUGUUGCGGCAAUAGUGUUUAUAACACUUUGCUCACACUCAAAAGAAAGACAGAAUGAUUGAACUUUCAUUAAUUGACUUCUAUUUGUGCUUUUUAGCCUCUUGCUAUUCCUUGUUUUAAUUAUGCUUAUUAUCUUUUGGUUCACUUGAACUGCAAGAUCAUAAUGAAACUUGUCACGCCUAAACGAACAUGAAAUUUCUUGUUUUCUUAGGAAUCAUCACAACUGUAGCUGCAUUUCACCAAGAAUGUAGUUUACAGUCAUGUACUCAACAUCAACCAUAUGUAGUUGAUGACCCGUGUCCUAUUCACUCUCUAUUCUAAAUGGUAUAUUAGAGUAGGAGCUAGAAAAUCAGCACCUUUAAUUGAAUUGUGCGUGGAUGAGGCUGGUUCUAAAUCACCCAUUCAGUACAUCGAUAUCGGUAAUUAUACAGUUCCUGUUUACCUUUACAAUUAAUUGCCAGGAACCUAAAUUGGGUAGUCUUGUAGUGCGUUGUUCGUUCUAUGAAGACUUUUUAGAGUAUCAUGACGUUCGUGUUGUUUAGAUUUCAUCUAAACGAACAAACUAAAAUGUCUGAUAAUGGACCCCAAAUUCAGCGAAAUGCACCCGCAUUACGUUUGGUGGACCUCAGAUUCAACUGGCAGUAACCAGAAUGAGAACGCAGUGGGGCGCGAUCAAACAACGUCGGCCCCAAGGUUUACCCAAUAAUACUGCGUCUUGGUUUCCGCUCACUCAAUAUGGCAAGGAAGACCUUAAUACCACAUGAGGACAAGGCCCGAUUCCAAUGUAACACCAAUAGCAGUCGCAGAGGGACCAGAAGGCGAAGUCAAGCCGAAUCUCUGGUACCGGUAAAUCACGUAGACGCAACAGUUUAAGAAAUUCAACUCCAGGCAGCAGUAGGGGAACUUCUCCCUGCUGGAAUGGCUGGCAAUGGCGGUGAUGCUGCACUUGCUUGCUGCUGCUUGACAGAUAUUGAACCAGGUGAGAGCAAAAUGUCUGGUAAAGGCCACAAAUUCAAAGAUAAGCUGCAUUUGCUGAAUACAGCAUUGACGCAUCACAAAACAUUCCCACCAACAGAGCCAAAAGGACAAAAAGAAGAAGGCUGAUGAAACUCAAGCCACCGCAGAGACAGAAGAAACAGCAAACUGUGACUUUUCUUCCUGCGCAGAUUUGGAUGAUUUUCCAAACAAUUGCAACAAUCCAUGAGCAGUGCUGACUCAACUCAGGCCUAAACUCAUGCAGACAUCAAGGCAGAUGGGCUAUAUAAACGUUUUCGCUUUUCCGUUUACGUAUAUAGUCUACUCUUGUGCAGAAUGAAUUCUCGUAACUACAUAGCACAAGUAGAUGUAGUUAACUUUAAUCUCACAAUCUUUAAUCAGUGUGUAACAUUAGGGAGGACUUGAAAGAGCCACCACAUUUCGAGGCCACGCGGAGUACGAUCGAGUGUACAGUGAACAAUGCUAGGGAGAGCUGCCUAUAUGGAAGAGCCCUAAUGUGUAAAAUUAUAUUUAGUAGUGCUAUCCCAUGUGAUUUUAAUAGCUUUCUAGGAGAAUGACAAAAAUCCCUACCCACAUCACAUCCUAUCAAUCUUCUCAUACCAUCUUUACAACCUAUCCAUACCUACCCAUAUCUCCUACAACAUCCCUUUUUUUUUCUUCUUUUUUUUCAUAAAC
>cluster_31 reads=1 total_reads=113
CUAGUACUGAUGUCGUAUCAGGGCUUUUGACAUCUACAAUGAUAAGUAAAUUGGUUUUGCUAAAUUCCUAAAAACUAAUUGUUGUCGCUUCCAAGAAAAGGACGAAGAUGACAAUUUAAUUGAUUCAUCACUGUGGUAAGAGACACACUUUCUCUAACCAACAUGAAGAAACAAUUUAUAAUUUACUUAAGGAUUGUCCAGCUGUUGCUAAACAUGACUCUUUAAGUUUUAGAAUAGACGGUGACAUGGUACCACAUAUAACGUCAACGUCUUACUAAUACACAAUGGCAGACCUCGUCUAUGCUUUAAGGCAUUUGAUGAAGGUAAUUGUGAUCCUUAAAAAGAAAUACUUGUCACAUACAAUUGUUGUGAUGAUUAUUCAAUAAAAAGGACUGGUAUGAUUCUGUAGAAAACCAGAUAUAUAUUACGCGUAUACGCCAACUUAGGUGAACGUGUACGCCAAGCUUUGUUAAAACAGUACAAACUUUGUGGAUGCCGAAAUGCUGGUAUUGUUGGUGUGUACUGACAUUAGAUAAUCAAGAUUUUAAUGGUAACUGGUAUGAUUCGGUGAUUUCAUACAAACCACGCCAGGUAGUGGAGUUCCUGUUGUAGAUCUUAUUAUUCUGUUAAUGCCUAUAUUAACCUUGACCAGGGCUUUAACUGCAGAGUCUUCAUGUUGACACUGACUUAACAAAGCCUUCAUUAAGUGGGAUUUGUUAAAUAUGACUCACGGAAGAGAGGUUAAAACUCUUUGACCGUUAUUUCAAUUGGGAUCAGACAUACCACCCAAAUUGUGUUAACUGUUUGAUGACAGAUGCAUUCUGCAUUGUGCAAUUAAUGUUUUAUUCCUUUCAGUGUUCCCACCUACAAGUUUGGACCACUAGUGAGAAAAAUAUUUGUAUGGUGUUCCAUUUCUGUAGUUUCAACUGGAUACCACUCAGAGAGCUCGGGUGUUGUACAUAAUCAGGAUGUAAACCAUAGCUCUAGACUUAGUUUUAAGGAAUUACUUGUGUAUGCUAUAUUGACCCUGCUAUGCACGCUGCUUCACUGGUAAUCUAUAUUACUAGAUAAACGCAUAUGUGCUCUUUCAGUAGCUGCACUUACUAACAAUGUUGCUUUCAAACUGUCAAACCCGGUAAUCUAACAAAGACUUCAUGACUUUUGCUGUGUCUAAGGUUUCUAAGGAGGGAAGUUCACUGUUGAAUUAAACUUACUUUCUCUGCUCAGGAUGGUAAUGCUGCUAUCAGCGAUUAUGACUACUAUCGUUAUAAUCUACCACAAUGAAAUAAAUGUGAUAUCAGACAACUAUCUGUGGUAUUGAAGUUGUUGAUAAGUACUUUGAUUGCUACGAUGGUGGCUGUAUUAAUGCUAACCAAGUCAUCGUCAACAACCUGGUACAAAUUUGCUGGUUUUCCAUUUAAUAAAUGGGUAAGGCUAGACUUUAUUAUGAUCAAUGAGUUAUGAGGAUCAAGAUGCACUUCGCAUACAAAACGUAAUGUCAUCCCACUAUAACUCAAAUGAAUCUUAAGUAUGCCAUUAGUGCAAAGAAUAAGAGCUCGCACCGUAGCUGGUGUCUCUAUCUGUAGUACUAUGACCAAUAGACAGUUUCAUCAAAAUUAUUGAAAUUCAUAAUAGCCGCCACUGAGAGGAGCUACUGUAGUAAUUGGAACAAGCAAAUCUAUGGUGGUUGGCACAAAUGUUAAAACUGUUAUAGUGAUGUAGAAAACCCUCACCUUAUGGGUUGGGAUUAUCCUAAAUGUGAUAGAGCCAUGCCUAACAUAAUCAAGAAUUAUGGCCUCAUGUUCUUGCUCGCAAACAACAACGUGUUGUAGCUUGUCACACCGUUUCUAUAGAUUAAGCUAAUGAGUGUGCUCAAGUAUUGAGUGAAAUGGUCAUGUGUGGCGGUUCACUAACAUGUUAAACCAGGUGGAACCUCAUCAGGAGAUGCCACAACUGCUUUAUGCUAGCGGUGUUUUUUAACAUUUGUCAAGCUGUCACCAGCCAAUGUUAAUGCACUUUUUUAUCCUUAAGUCGGUAUAAAAUUGCCGAUAAGUAUGUCCGCAAUCUACAACACAGACUUUUAUGAGUGUCUCUAUAGAAAUAGAGAUGUUGACACAGAACAUUUUGUGAAUGAGUUCUACGCAUAUUUGCGUAAACAUUUCUCAAUGAUGAUACUCUGACGAUGCUGUGUGUUUCAAUAGCACUUAUGCAUCAAGGUUUAGUGUUAGCAUAAAGAACUUUAAGUCAGUUUUAUUAUCAAAACAAUGUUUAUGUCUGAACCAACAUGUUUGUAGACUGCUCUCUAAACGACCUAUGAAUUUGCUUCUCAACAUUACAAUGCUGUAACACUGAAGCAAUGUGACCUCCCUUACCCUAUCCACUCAGAAUCCUACGCGCCGGCCGAUACCGUAGAUCACUCCCUUAACAGAUGGUCUACUUAUGAUUGCACUUUCUGUCUUUAUCAAAGCGCUUCCCCACUCACAACCCUCACAAAGAAGUCAACUGCACUCUCCAAUUGUACUUAAUUUGCAACAUGCUGAGUUAACAGUAAAUUUACUCACACCUUUGCUUACUACUGCUAACCUUCAAGCUAUUCUCAACCUAAGCUAAAGUCUAUUCACACACCGCAUAAACAUUCUAAGACUAUAAGGGCUUUUGCUUUGCAUUCACAGCCUUCCAAAACCUUAUCUCAUGAUACCACCAUUUUCUGUUGCAACUACUUUUACGACCAUUCUAUACCAUCAAUAAUUAACUUCUUCAAUCGUCAUUCACGUAAUGCCCCAACAAGUCCUAUUUGAACCAACUCCACAUAGGAGGUAUACUAAAAAUGUAAAUCUUUAAACCACCCAUUAGUAUUCCACAGUACUCAUGGACAACCAUCUGUACACAUCAACUCAAUUGGUACCGACACUGUUACUGACUUUACUUCCAUCACAACAUGUGACUGAACAAAUGUCCAAAUUCAUUUAUCAAACACCUGUACAUCCAGACUAGUUAAUCCAGCAACUGCUCCCAGGUAACGAACCAACCACUUACUAUCUCUUGUAGCUCUGUACUGAAACGAACUUAUGUACUUCAUUCGUUUCAGAAGAGACAGGUACGCUAAUAGUUAAUAGCGUACUUUUCUUGCUUUCGUGGUAUCUUGCUAGUACACUAGCCAUCCUUACUGCGCUCGAUUGUGUGCGUACUGCUGCUAUUGUUAACGUGAGUUUGUAAAACCUCUUUCAUACGUCAUACCUUCCCAGGUAACAAACCAACCACUUUCGAUCUCCUGUAGAUCUGUUCUCUAAACGAACUAAUAUAAUUAGUUUCUGUUUGAACUUUAAUUUUAGCCGUGAAGAUUCCAACGGUACUACACGUUGAAGAGCUUAAAAAGCUUUCUGAACAAUGGAACCAGUAAUAGGUUUCCUAUUCCUUACGGAUUUGUCUCUACAAUUUGCCUAUGCCAUAGGAAUAGGUUUUGUAUAUAAUUAAGUUAAUUUUUCCUGGCUGUUAUGGCCAGUAACUUUAGCUUGUUUGUGCUUGCUGCUGUUUCAGAAUCAAUUGGAUCACCGGUGGAAUUGCUAUCGCAAUGGCUUGUCUUGUAGGCUUGAUGUGGCUCAGCUACUUUGCUCUUUCAGACUGCUGGCGUUCCGUGGUCAUUCAAUCCAGAAACUAACAUUCUCUAACGUGCCACUCCUUGGCAUUAUUGACAAGACCGCUUAGAAAGUGACCGUAAUCGAGCUGUGAUCUGUGGACAUCUCGUAUUGCUGGACAUCAUCUAGGACGUGUACAUCAAGGACCUGCCUUAAGAAUCAUGUUGCUACAUGAACGCUUCUAUUACAAAUUGGGAGCUUUCGCAGCGUGUAGCAGGUGACUCAGGUUUGCUGCUAUCAGUCGCACAGAUUGGCACUAUAAAUUAACACAGACAUUCCAGUAGCAGUGAAAUUGCUUUGCUUGUACAGUAAUGACAACAGAUGUUAUCUCGUUGACUUCAGGUUACUAUAGCAGAUAUUAAUUAUUUGAUCAUUAUUUGGAAUCUUGAUUACAUCAUAAACCUCAAAUUAAAAUUUAUACUACCUUCCCAGGUAACAAACCAACCAACUUCGAUCUCUGUAGAUCUGUUCUCUAAACGAACAUGAAAUUCUUGUUCUUAGGAAUACAUCUACAACUGUAGCUGCAUUUCACCAAGAAUGUAGUUUACAGUCAUGUACUCAACAUCAACCAUAUGUAGUUGAUGACCCGUGUCCUAUUCACUUCUAUUCUAAAUGGUAUAUUAGAGUAGGAGCUAGAAAAUCAGCACCUUUAAUUGAAUUGUGCGUGGAUGAGGCUGGUUCUAAAUCACCAUUCAGUACAUCGAUAUCGGUAAUUAUACAGUUUCCUGUUUACCUUUUACAAUUAAUUGCCAGGAACCUAAAUUGGGUAGUCUUGUAGUGCGUUGUUCGUUCUAUGAAGACUUUUAGAGUAUCAUGACGUUCGUGUUGUUUUAGAUUUCAUCUAAACGAACAAACUAAAAUGUCUGAUAAUGGACCCCAAAAUCAGCGAAAUGCACCCCGCAUUACGUUUGGUGGACCUCAGAUUCAACUGGCAGUAACCAGAAUGGAGACGCAGUGGGCGCGAUCAAAACAACGUCGGCCCCAAGGUUUACCCAAUAAUACUGCGUGGUUACGCAACAUGGCAGGGAAGACCUAGUUCCCAUAGGACAAACCGUUGCAAUUCAACUCCAGGCAGCAGUAGGGGAACUAAUCUUGCUAGAAUGGCUGGCAAUGGCGGUGAUGCUUCUUGUGUGCUGCUGCUUGACAGAUUGAACCAGCUUGAGAGCAAAAUGUCUGGUAAAGGCCAACAACAACAAGGCCAAACUGUCACUAAGAAUUGCUGCUGAGGCUUCUAAGAAGCCCGGCAAAACGUACUGCCACUAAAGCAUCAAUGUAACACAAGCUUCGGCAGACGUGGUCCAGAACAAACCCAAGGAAAUUUUGGGGACCAGGAACUAAUCAGACAAGGAACUGAUUACAAACAUUGGCCGCAAAUUGCACAAUUUGCCCCAGCGCUUCAGCGUCUUCGGAAUGUCGCGCAUUGGCAUGGAAGUCACACCUCGGGAACGUGGUUGACCUACACAGGUGCCAUCAAAUUGGAUGACAAAGAUCCAAAUUUAAAGAUCAAGUCAUUUGCUGAAUAAGCAUUGACGCAUACAAAACAUUCCCACCAACAGAGCCUAAAAAGGACAAAAAGAAGAAGGCUGAUGAAACUCAAGCCACCGCAGAGACAGAAGAAACAGCAAACUGUGACUCUUUUCCUGCUGCAGAUUUGGAUGAUUUCCAAACAAUUGCAACAAUCCAUGAGCAGUGCUGACUCAACUCAGGCCUAAACUCAUGCAGACCACUAAAGGCAGAUGGGCUAUAUAAACGUUUCGCUUUCCGUUUACGAUAUAGUCUACUCUUGUGCAGAAUGAAUUCUCGUAACUACAUAGCACAAGUAGAUGUAGUUAACUUUAAUCACAUAGCAAUCUUUAAUCAGUGUGUAACAUUAGGGAGGACUUGAAAGAGCCACCACAUUCACCGAGGCCACGCGGAGUACGAUCGAGUGUACAGUGAACAAUGCUAGGGAGAGCUGCCUAUAUGGAAGAGCCCUAAUGUGUAAAAUUAAUUUUAGUAGUGCUAUCCCCAUGUGAUUUUAAUAGCUUUUAGGAGAAUGACAAAAAUCCCCUACCCCACACAUACCCACCAUCUACAUAUCCAUCAUACACAUCACCAUCCCCACCACUACAUCCUCAAUCAAUAA
>cluster_32 reads=1 total_reads=17
AUGACCAGUUGCUGUAGUUGUCAAGGGCUGUUGUUUAUGAAUCCUCUGCAACCUGAACAAGACACAUCAAGCCAGAGCUCAAAAUAUUCAAAACAACACAUACACCACCAUAUGUUUAUUUAUGAGACACUACCACUGGAACUGUCACUUUUAAACAUUCAAAACAAUGACGCUACUCCUUACAGAUUUUGUUCGCGCUGCAACGAUACCGAUACAAGCCUCCACUCCCUUCGGAUGGCUUAUUGUUGGCGUUGCACUUGCUGUUUCAGAGCGCUCCAAAAUCAACCCUCAAAAGAGAUGGCAACUAGCACUACCAAGGUGUUCCUUUGUUUGCAACUUGCUGUUGUUGUUUGUAACAGUUUACUCACACCUUUGCCGUGCUUCUGGCCUUGAAGCCUUUUCUCAUUCUUUAUGCUUUAGUCUACUUCUUGCAGAGUAUAAACUUGUAGAAUAAUAAUGAGGCUUGGCUUUGCUGGAAAUGCCGUUCCAAAACCCACUUUAUGAUGCCAUUAUUUCAUCAUACUAAUUGUUACGACUAUUGUAUACCUACAAUAGUGUAACUUUUCAAUUGUCAUUACUCAGUGAUGGCACAACAAGUCCUAUUUUGAACAUGACUACCAGAUUGGUGGUUAUACUGAAAUGGGAAUCUAGAGUAAAAGACUGUGUUGUAUUACACAGUUACUCACUACACAUUACCAGCUGUACUCAACUCAAUUGAGUACAGACACUGGUGUUGAACCGUUACCUUCAACUACAAUAAAAUUGUUGAUGAGCCUGAAGAACAUGUCCAAAUUCAUAAAAAUCGACGGUUCAACCAGAGUUGUUAUCCAGUAUGGAACCAAUUUAUGAUGAACCGACGACGACACUAGCGUGCCUUUGUAAGCAAGCUGAUGAGUACGAACUUAUGUACUCUAUCAUGUUCAGAAGAGACAGGUACGUUAAUAGUUAAUAGCGUACUUUCUUGCUUUCGUGGUAUUCUUGCUAGUUACACUAGCCAUCCUUACUGCGCUCCGUGUGUGCGUACUGCAAUAUUGUUAACGUGAGUCUUGUAAAACCUUUUACUUUACUCUCGUGUUAAAAAUUUGAAUUCUUCUAGAGUUCCUGAUUCUGGUCUAAACGAACUAAAUAUUAUAUUAGUUUUGCUUGGAACUUUAAUUUUAGCCAUGGCAGAUUCCAACGGUACUAUUACGUAAAGAGCUUAAAAAGCUUUUGAACAAUGGAACCUAGUAAUAGGUUUCCUAUUCCUUUGGAUUUGUCUUCUACAAUUUGCCUAUGCCAUAGGAAUAGGUUUUUGUAUAUAAUUAAGUUAAUUUCCUCUGGCUGUUAUGGCCAGUAACUUUAGCUUGUUUGUGCUUGCUGCUGUUCAAGAAUAAAUUGGAUUACCGGUGGAAUUGCUAUCGCAAUGGCUUUGUCUUGUAGGCUUGAUGUGGCUCAGCUACUUCAUUGCUUCUUUCAGACUGUUUGCGCGUACGCGUUCCAUGUGGUCAUUCAAUCCAGAAACUAACAUUCUCUCAACGUGCCACUCCAUGGCACUAUUUUGACCAGACCGCUUCUAGAAAGUGAACUCGUAAUCGGAGCUGUGAUCCUUCGUUGGACACUUCGUAUUGCUGGACACCAUCUAGGACGCUGUGACAUCAAGGACCUGCCUAAAGAAAUCACUGUUGCUACACACGAACGUUUCUUAUUACAAAUUGGGAGCUGCAGCGUGUAGCAGGUGACUCAGGUUUUGCUGCAUCCAGUCGCUACAGGAUUGGCAACUAUAAAUUAAACACAGACCAUUCCAGUAAAAGUGACAAUAUUGCUUUGCUUGUACAGUAAGUGACAACAGAUGUUCAUCUCGUUGACUUCAGGUUACUAUAGCAGAGAUUUACUAAUUAUUAUGAGGACUUUUAAAGUUUCCAUUUGGAAUCUUGAUUACAUCAUAAACCUCAUAAUUAAAAAUUUAUUAGUCCUAACUAGAUAAUAAACAUUCUCAAUUAGAUGAAGAGCAACCAAUGUAGAUUGAUUAAACGAACAUGAAAAUUAUUCUUUUCUUGGCACUGAUAACACUCGCUACUUGUGAGCUUUAUCACUACCAAGAGUGUGUUAGAGGUACAACAGUACUUUAAAAGAACCUUGCUCUCUGGAACAUACGAGGGCAAUUCACCAUUUCAUCCUCUAGCUGAUAACAAAUUUGCACUGACUUGCUUUAGCACUCAAUUUGCUUUGCUUGUCCUGACGGCGUAAAACACGUCUAUCAGUUACGUGCCAGAUCAGUUUCACCUAAACUGUUCAUCAGACAAGAGGAAGUUCAAGAACUUUUACUCUCCAAUUUCAUUGUGCGGCAAUAGUGUUUAUAACACUUUGCUCACACUCAAAAGAAAGACAGAAUGAUUGAACUUCAUUAAUUGACUUCUAUUUGUGCUUUUUAGCCUUUUGCUAUUCCUUGUUUUAAUUAUGCUUAUUAUCUUUGGUUCUCACUUGAACUGCAAGAUCAUAAUGAAACUUGUCACGCCUAAACGAACAUGAAAUUUCUUGUUUUCUUAGGAAUAUUACAACUGUAGCUGCAUUUCACCAAGAAUGUAGUUUCAAGUCUAUGUACUCAACAUCAACCAUAUGUAGUUGAUGACCCGUGUCCUAUUUCACUUCUAUUCUAAAUGGUAUAUAGAGUAGGAGCUAGAAAAUCAGCACCUUAAUUGAAUUGUGCGUGGAUGAGGCUGGUUCUAAAUCACCCAUUCAGUACAUCGAUAUCGGUAAUUAUACAGUUCCUGUUUACCUUUACAAUUAAUUGCCAGGAACCUAAAUUGGGUAGUCUUGUAGUGCGUUGUUCGUUCUAUGAAGACUUUAGAGUAUCAUGACGUUCGUGUUGUUGUAGACUUCACUCUAAACGAACAAACUAAAAUGUCUGAUAAUGGACCCCAAAAUCAGCGAAAUGCACCCGCAUUACGUUUGGUGGACCUCAGAUUCAACUGGCAGUAACCAGAAUGGAGAACGCAGUGGGCGCGAUCAAAACAACGUCGGCCCCAAGGUUUACCCAAUAAUACUGCGUCUUGGUUCACCGCUCUCAUCUAUAUUGGCAAGGAAGACCUUAAAUUCCCUCGAGGACAAGGCGUUCCAAUUAACACCAAUAGCAGUCCAGAUGACCAAAUUGGCUACUACCGAAGAGCUACCAGACGAAUUCGUGGUGGUGACGGUAAAAUGAAAGAUCUCAGUCCAAGAUGGUAUUUCUACUACCUAGGAACUGGGCCAGAAGCUGGACUUCCCUAUGGUGCUAACAAAAGACGGCAUCAUAUGGGUUGCAACUGAGGGAGCCUUGAAUACACCAAAAGAUCAUUGGCACCCGCAAUCCUGCUAACAAUGCUGCAAUCGUGCUACAACUUCCCAAGGAACAACAUUGCCAAAAGGCUUUACGCAGAAAGGAGCAGAGGCGGCAGUCAAGCCCUCUCGUUCCUCACACGUAGUCGCAACAGUUUAAGAAAUUCAACUCCAGGCAGCAGUAGGGGAACUUCUCCUGCUAGAAUGGCUGGCAAUGGCGGUGAUGCUGCUCUUGCUUUGCUGCUGCUUGACAGAUUGAACCAGCUUGAGAGCAAAAUGUCUGGUAAAGGCCAACAACAACAAGGCCAAACUGUCACUAAGAAUUGCUGCUGAGGCUUCUAAGAAGCCAUGGCAAAACGUACUGCCACUAAAGCAUACAAUGUAACACAAGCUUCGGCAGACGUGGUCCAGAACAAACCCAAGGAAAUUUUGGGGACCAGGAACUAAUCAGACAAGGAACUGAUUACAAACAUUGGCCGCAAAUUGCACAAUUUGCCCCAGCGCUUCAGCGUUCUUCGGAAUGUCGCGCAUUGGCAUGGAAGUCACACCUUCGGGAACGUGGUUGACCUACACAGGUGCCAUCAAAUUGGAUGACAAAGAUCCAAAUUUCAAAGAUCAAGUCAUUUGCUGAAUAAGCAUUGACGCAUACAAAACAUUCCCACCAACAGAGCCAAAAGGACAAAGAAGAAGGCUGAUGAAACUCAAGCCUCCCAGAGACAGAAGAAACAGCAACUGUGACUCUUCUUCUUGCAAAUGAUCCAACAUUCAACUCCUGAGAUCUGUCCUAAACGAACAAACUAAAAUGACUGAUAAUGGACCCAAAAUCAGCGAAUGCAACCCGCAUUACGUUUGGUGGACCCAGAUUCAACUGGCAGUAACCAGAAUGGAGAACGCAGUGGGGCGCGAUCAAAACAACGUCGGCCCCAAGGUUUACCCAAUAAUACUGCGUUUGGUUCACCGCUCUCAUCAACAUGGCAAGGAAGACCUUAAAUUCCCUCGAGGACAAGGCGUUCCAAUUAACACCAAUAGCAGUCCAGAUGACCAAAUUGGCUCCUACCGAAGAGCUACCAGACGAAUUCGUGGUGGUGACGGUAAAUGAAAGAUCUCAGUCCAAGAUGGUAUUCUACUACCUAGGAACUGGGCCAGAAGCUGGACUUCCCUAUGGUGCUAACAAAGACGGCAUCAUAUGGGUUGCAACUGAGGGAGCCUUGAAUACACCAAAAGAUCACAUUGGCACCCGCAAUCCUGCUAACAAUGCUGCAAUCGUGCUACAACUUCCAAGGAACAACUAUUGCCAAAAGGCUUUUACGCAGAAGGGAGCAGAGGCGGCAGUCAAGCCUCUUCUCGUUCCUCAUCACGUAGUCGCAACAGUUUAAGAAAUUCAACUCCAGGCAGCAGUAGGGAACUUUUCCUGCUAGAAUGGCUGGCAAUGGCGGUGAUGCUGCUCUUGCUUUGCUGCUGCUUGACAGAUUGAACCAGCUUGAGAGCAAAAUGUCUGGUAAAGGCCAACAACAACAAGGCCAAACUGUCACUAAGAAAUUGCUGCUGAGGCUUCUAAGAAGCCUGGCAAAACGUACUGCCACUAAAGCAUACAAUGUAACACAAGCUUCGGCAGACGUGGUCCAGAACAAACCCAAGGAAAUUUUGGGGACCAGGAACUAAUCAGACAAGGAACUGAUUACAAACAUUGGCCGCAAAUUGCACAAUUUGCCCCAGCGCUUCAGCGUUUUCGGAAUGUCGCGCAUUGGCAUGGAAGUCACACCUCGGGAACGUGGUUGACCUACACAGGUGCCAUCAAAUUGGAUGACAAAGAUCCAAAUUCAAAGAUCAAGUCAUUUUGCUGAAUAAGCAUUGACGCAUACAAAACAUUCCCACCAACAGAGCCUAAAAAGGACAAAAAGAAGAAGGCUGAUGAAACUCAAGCCACCGCAGAGACAGAAGAAACAGCAAACUGUGACUCUUUCCCUGCUGCAGAUUUGGAUGAUUUUUCCAAACAAUUGCAACAAUCCAUGAGCAGUGCUGACUCAACUCAGGCCUAAACUCAUGCAGACACACAAGGCAGAUGGGCUAUAUAAACGUUUCGCUUUCCGUUUACGAUAUAGUCUACUCUGUGCAGAAUGAAUUCUCGUAACUCAUAGCACAAGUAGAUGUAGUUAACUUUAAUCCACAUAGCAAUUUUAAUCAGUGUGUAACAUUAGGGAGGACUUGAAAGAGCCACCACAUUUCACCGAGGCCACGCGGAGUACGAUCGAGUGUACAGUGAACAAUGCUAGGGAGAGCUGCCUAUAUGGAAGAGCCCUAAUGUGUAAAAUUAAUUUUAGUAGUGCUAUCCCCAUGUGAUUUUAAUAGCUUUUUAGGAGAAUGACAAAACUCCCCUAUCCAACAUACAUACACUCACCAUAUAUUCCAUAUUCAUCCAUCCCCACCAACCUGCCCACCCUACACCAUCCUCAAAAU
>cluster_33 reads=1 total_reads=23
ACACCUUCCCAGGUAACAAACCAACCAACUUCGAUCUUGUAGAUCUGUUCUCUAAACGAACUUUAAAAUCUGUGUGGCUGUCAUCGGCUGCAUGCUUGUCUCAUACGCAGUAUAAUUAAUAACUAAAUUGUCGUUGACAGGACACGAGUAACUCGUCUAUUCUUGCAGGCUGCUUACGGUUUGCCGUGUUGCAACCGAUCAUCAGCACAUAGGUUCGUCCGGGUGACCGAAAGGUAAGAUAGAGCCUUGUCCCUGGUUUCAACGAGAAACACACGUCCAACUCAGUUUGCCUGUUCACAGGUUCGCGACUGCUCGUACGUGGCUUUGGAGACUCCGAGGAGGUCUUAUCAGAGGCACGUCAACAUCCUAAAGAUUGGCACUGUGGCUUAGUAGAAGUGAAAAGGCGUUUGCCUCAACUUGAACAGCCCUAUGUGUUCAUCAAACGUCGGAUGCUCGAACUGCACCACAUGGUCAUGUUAUGGUUGAGCUGGUAAGAACAAGGCAUUCAGUACAGUCGGUGGUGAGACACCUGGUGUCCCUGUCCCUCAUGUGGGCGAAAUACCAGUGACUUACCGCAAGGUUCUCCUCGUAAGAACGGUAAUAAAGGAGCUGGUGGCCAUAGUUACGGCGCCGAUUAAAGUCAUUUGACUUAGGCGACGAGCUUGGCACUGAUCCUUAUGAAGAUUCAAGAAACUGGAACACUAAAUAGCGUUGGUGUUACCGUGAACUCAUGUGAGCUUAACGGAGGGCAUACACUCGCUAUGUCGAUAACAACCUGUGGCCCUGAUGCUACCCUCUGGUGCAUAAAGACCUUUAGAUGCUGGUAAAGCUACGCACUUUGUCCGAACAACUGGACUCUAUUGACACUAAGAGUGUAUACUGCUGCCGUGAACCGAGCAUGAAAUUGCUUGGUACACGGAACGUUCUGAAAAGAGCUAUGAAUUGCAGACACCUAAGAAAUUAAAUUGGCAAAGAAAUUUGAACACCUUCAAUGGGAAUGUCCAAAUUUUGUAUUUCCCUUAAAUCCCAUAAUCAAGACUAUUCAACCAAGGGUUGAAAAGAAAAAGCUUGAUGGCUCAAGUAGAAUCCGAACCGUCUAUGCUGGUUACCAAAUCAAUGAACCAAAUGUGUUCCACUCUCCUAAAGUGUAACCAUACAGGUGCUCAUGGAGACGUCCGAAUUUCUUAAAGCCACCUUCCCGAAAUACUCCCACAGAGAAAUUCAUCAAUAAUGUUCCACUUUAAACUUACUUACCCCGCCAUUCUUUUAACAUUUAUUGUCCACAAGUACAAUUCAGAAGAAGGUCCUGAUCAAAAGCAUUCAAACAAAUUGUUGAAUCCUGUGGUAAUUAAAGUUACAAAAGGAAAAGCUAAAAGGUGCCUGGAAUAUUGGUGAACAGAACUCAAUACUGAGUCCUUUAUGCAUUUGCAUAGAGGCUGCUCUGACAUUGUACGAUAAUUUUCACCCGCACUUUGAACUGCUCAAAAUUCUGUGCGUGUUUUACAGAAGGCCGCUAAUAACAAUACUAGAUGGAAUUCACAGUAUCACUAGACUCAUUGAUGCUAUGAUGUCACUUGAUUUGGCUACUAACAAUCUAGUUGUUGGCCUCCAUACAGGUGGUGUUGUUCAGUUGACUCGCAGUGGCUAACUAACAUCUUUGGCACUGUUUAUGAAACUCAAACCCGCCUUGAUUGGCCUGUGAAGAUAAGGAAGGUGUAGAGUUUUAGAGACGGUUGGGAAAUUGUUAAAUUUAUCUCAACCUGUGCUUGUGAAAUUGUCGGUGGACAAAUUGUCACCUGUGCAAAGGAAAUUAAGGAGAGUGUUCAGACAUUCUAAGCUUGUAAUAAAUUUUUGGCUGUGUGCUGACUCUAUCACUAUUGGUGGAGCUAAACUUAAAGCCUUGAAUUUAGGUGAAACAUUUGUCACGCACUCAAAGGGAUUGUACAGAAAGUGUAUCAAAUCCAGAGAAGAAACUGGCCUACUAUGCCCUAAAGCCCCAAAAGAAAUUAUUUCUAGAGGGAGAAACACUACCCACAGAAUCUAACAGAAGUUGUCUUGAAAACUGGUGAUUUACAACCAUUAGAACAACCUACAGUGAAGCUGUUGAAGCUCCAUUGGUUGGUACACCAGUCUGUUAACGGGCUUAUGUUGACGAAAUCAAAGACACAGAAAAGUACUGUGCCCUUGCACCUAAUAUGAUGGUAACAAACAAUACCUUCAUCAAAGGCGGUGACCAACAAAGGUUACUUUGGUGAUGACACUGUGAUAGAAGUGCAAGGUUACAAGAGUGUGAAUAUCACUUUUGAACUUGAUGAAAGGAUUGAUAAAGUACUAAUGAGAAGUGCUUGCCUAUACAGUUGAACACGGUACAGAAGUAAAUGAGUUCGCCUGUGUUGUGCAGAUGCUGUCAUAAAAACUUUGCAACCAGUAUCGAAUUACUUACCCAAGGCAUUGAUUUAGAUGAGUGGAGUAUGGCUACAUCCUACUUAUUUGAUGAGUCUGGUGAGUUAAAUUGGCUCACAUGUAUUGUUCUUUCUACCCAGAUGAGGAUGAAGAAGAAGGUGAUCGAAGAAGAAGAGUUUGAGCCAUCAACUCAAUAUGAGUAUGGUACUGAAGAUGAUUACCAAGGUAAACCAUUGGAAUUUGGUGCCGUUCUGCUGCUUUCAACCUGAAGAAGAGCAAGAAGAUUGGUUAGAUGAUGAUAGUCAACAAACUGUUGGUCAACAAGACGGCAGUAGGACAAUCAGACAUACUAUUCAAACAAUUGUGAGGUUCAACCUCAACUAGAGAUGGAACUUACACCAGUUCCUCAGACUAUUGAGUGAAUAGUUUAGUGGUUAUUUAAAACACUGACAAUGUAUACAUUAAAAUGCAGACAUUGUAGAAGAAGCUAAAGGUAAAACCAACAGUGGUUGUUAAUGCAGCCAAUGUUUACCUUAAACAUGAGGAGGUGUUGCAGGAGCCUUAAAUAAGGCUACUAACAAUGCCAUGCAAGUUGAAAUCUGAUGAACUCAUCAGCUACUGCUGGACCACUUAAAAGUAGGUGGUAGUUGUGUUUUAAGCGGACACAAUUUUGCUAAACACUGUCUCAUGUUGUCGGCCCAAAUGUUAACAAAGGUGAAGACAUUCAACUUCUUAAGAGUGCUUAUGAAAAUUUUAAUCAGCACGAAGUUCUACUUGCACCAUUAUUAUCAGCUGGUAUUUUUGGUGCUGACCCUAUACAUUCUUUAAGAGUUUGUGUAGAUACUGUUCGCACAAAUGUCUACUUAGCUGUCUUUGAUAAAAAUAUGACAAACUUGUUCAAGCUUUGGAAAUGAAGAGUGAAAAGCAAGUUGAACAAAAGAUCGCUGAGAUUCCUAAAGAGGAAGUUAAGCCAUUUAUAACUGAAAGUAAACCUUCAGUUGAACAGAGAAAACAAGAUGAUAAGAAAAUCAAAGCUUGUGUUGAAGAAGUUACAACAACUUUGGAAGAAACUAAGUUCCACAGAAACUUGUUACUCUAUAUUGACAUUAAUGGCAAUCUUCAUCCAGAUUCUGCCACUCUUGUUAGUGACUGACAUCACUUUCUAAAGAAAGAUGCUCCAUAUAUAGUGGGUGAUGUUGUUCAAGAGGUGUUUUAACUGCUGUGGUUAUACCUACUAAAGGCUGGUGGCACUACUGAAAUGCUAGCGAAAGCUAAAGAAAAGUGCCAACAGACAAUUAUACUUACCCGGGUCAGGGUUUAAAUGGUUACACUGUGGAGGAGGCAAAGACAGUGCUUAAAAGUGUAAAAGUGCCUUUACAUUUACAUCUAUUAUCUCUAAUGAGAAGCAAGAAAUUUCUGGAACUGUCUUGGAAUUUGCGAGAAAUGCUUGCACAUGCAGAAGAAACACGCAAAUUAAUGCCUGUCUGUGUGGAAACUAAAGCCAUAGUUUCAACUAUACAGCGUAAAUAAAGGGUAUUAAAAUACAAGAGGGUGUGGUUGAUUAUGGUGCUAGAUUUUACUUCACCAGUAAAACAACUGUAGCGUCACUUAUCAACACACUUAACGAUCUAAAUGAAACUCUUGUUACAAUGCCACUUGGCUAUGUAACACAUGGCUUAAAUUUGGAAGAAGCUGCUCGGUAUAUGAGAUCUCAAAGUGCCAGCUACAGUUUUGUUUUUUCCUGAUGCUGUUACAGCGUAUAAUGGUUAUCUUACUUCUUUCUAAAACACCUGAAGAACAUUUUAUUGAAACCAUCUCACUUGCUGGUUCCUAUAAAGAUUGGUCCUAUUCUGGACAAUCUACACAACUAGGUAUAGAAUUUCUUAAGAGAGGUGAUAAAAGUGUAUAUUACACUAGUAAUCCUACCACAACCUAGAUGGUGAAGUUAUCACCUUUGACAAUUUAAGACACUUCUUUCUUUGAGAGAAGUGAGGACUAUUAAGGUGUUUACAACAGUAGACAACAUUAACCUCCACACGCAAGUUGUGGACAUGUCAAUGACAUAUGGACAACAGUUUGGUCCAACUUAUUUGGAUGGAGCUGAUGUUACUAAAGUAAAACCCAUAAAUACAUGAAGGUAAAACAUUUUAUGUUUUACCUAAUGAUGACACUCUACGUGUUGAGGCUUUGAGUACUACCACACAACUGAUCCUUGUUCUGGGUAGGUACAUGUCAGCAUUAAAUACACUAAAAAGUGGAAAUACCCACAAGUUAAUGGUUUAACUUUAUUAAAUGGGCAGAUAACAACUGUUAUCUUGCCACUGCAUUGUUAACACUCCAACAAAUAGAGUUGAAGUUUAAUCCACCUGCUCUACAAGAUGCUUAUUACAGAGCAAGGGCUGGUGAAGCUGCUAACUUUUGUGCAUUAUCUUAGCCUACUGUAAUAAGACAGUAGGUGAGUUAGGUGAUGUUAGAGAAACAAUGAGUUACUUUUUUCAACAUGCCAAUUUAGAUUCUUGCAAAAGAGUCUUGAACGUGGUGUGUAAAACUUGUGGACAACAGCAGACAACCUAAGGUGUAGAAGCUGUUAUGUACAUGGGCACACUUUCUUAUGAACAAUUUAAGAAAGGUGUUCAGAUACCUUGUACGUGUGGUAAACAAGCUACAAAUAUCAGUACAACAGGAUGUCACCUUUGUUAUGAUGUCAGCACCACCUGCUCAGUAUGAACUUAGCUACAAUUGUAUAGAGGAUACUAUAAUUAUCAGUGUGCAGAUAUAAACAUUCUAAAACUUUAUAUAGCCUAAUACAAAGAAGAGUCUGAUGAUACAAUUCUAGAGCCAAACUUGAUUUCUCUAUUGAUUCCAAACAAUUGCAAAUCCAUGAGCAGUGCUGACUCAACUCAGGCCUAAACUCAUGCAGACUCACAAGGCAGAUGGGCUAUAUAAACGUUUCGCUUUCCGUUUACGAUAUAUAGUCUACUCUGUGCAGAAUGAAUUCUCGUAACUACAUAGCACAAGUAGAUGUAGUUAACUUUAAUCUCCAUAGCAAUCUUUAAUCAGUGUGUAACAUUAGGGAGGACUUGAAAGAGCCACCACAUUUCACCGAGGCCACGCGGAGUACGAUCGAGUGUACAGUGAACAAUGCUAGGGAGAGCUGCCUAUAUGGAAGAGCCCUAAUGUGUAAAAUUAAUUUUAGUAGUGCUAUCCCCAUGUGAUUUUAAUAGCUUUUAGGAGAAUGACAGCCCCCCCAUACAUCCCAUCCCAUAUCAUCAUCACACCCUCCACCCAUAUUCCAUAAAUACAACCUUCCCAACCCACACCAUACCCCCAA
>cluster_34 reads=1 total_reads=9
AAUCCUUCCCAGGUAACAAACCAUACCAUUCGAUCUUGUAGAUCUGUUUUAAACGAACUUUAAAAUCUGUGUGGCUGUCACUCGGCUGCAUGCUUAGUGCACUCACGCAGUAUAAUUAAUAACUAAUUACUGUCGUUGACAGGACACGAGUAACUCGUCUAUUUGCAGGCUGCUUACGGUUCGUCCGUGUUGCAGCCGAUCAUCAGCACAUCUAGGUUCGUCCGGGUGUGACCGAAAGGUAAGAUGGAGAGCCUUGUCCCUGGUUUCAACGAGAAAACACACGUCCAUUCAGUUUGCCUGUUUUACAGGUUCGCGAUGUGCUCGUACGUGGCUUGGAGACUCCGUGGAGGAGGUCUUAUCAGAGGCACGUCAACAUCUUAAAGAUGGCACUUGUGGCUUAGUAGAAGUUGAAAAAGGCGUUUGCCUCAACUUGAACAGCCCUAUGUGUUUCAUCAAACGUUCGGAUGCUCGAACUGCACCUCAUGGUCAUGUUAUGGUUGAGCUGGUAGCAGAACUCGAAGGCAUUCAGUACGGUCGUAGUGGUGAGACACUUGGUGUCCUUGUCCCUCAUGUGGGCGAAAUACCAGUGGCUUACCGCAAGGUUUCUCGUAAGAACGGUAAUAAAGGAGCUGGUGGCCAUAGUUACGGCGCCGAUCUAAAGUCAUUUGACUUAGGCGACGAGCUUGGCACUGAUCCUUAUGAAGAUUUUCAAGAAACUGGAACACUAAACAUAGCAGUGGUGUUACCCGUGAACUCAUGCGUGAGCUUAACAGAGGGGCAUACACUCGCUAUGUCGAUAACAUUCUGUGGCCCUGAUGGCUACCCUCUGAGUGCAUUAAAGACCUCUAGCACGUGCUGGUAAAGCUCAUGCACUUUGUCCGAACAACUGGACUUUAUUGACACUAAGAGGUGUAUACUGCUGCCGUGAACAUGAGCAUGAAAUUGCUUGGUACACGGAACGUUCUGAAAAGAGCUAUGAAUUGCAGACACCUUUGAAAUUAAAUUGGCAAAGAAAUUUGACCCUUCAAUGGGGAAUGUCCAAAUUUUGUAUUUCCCUUAAAUUCCAUAAUCAAGACUAUUCAACCAAGGGUUGAAAAGAAAAAGCUUGAUGGCUUUAUGGGUAGAAUUCGAUCUGUCUAUCCAGUUGCGUCACCAAAUGAAUGCAACCAAAUGUGCCUUUCAACUCUCAUGAAGUGUGACAUUGUGGUGAAACUCAUGGCAGACGGGCGAUUUUGUUAAAGCCACUUGCCAAUUUUGUGGCACUGAGAAUUUGACUAAGAAGGUGCCACUACUUGUGGUUACUUACCCCAAAUGCUGUUGUUAAAAUUUAUUGUCCAGCAUGUCACAAUUCAGAAGUAGGACCUGAGCAUAGUCUUGCCGAAUACCAUAAUGAAUCUGGCUUGAAAACCAUUCGUAAGGGUGGUCGCACUAUUGCCUUUGGAGGCUGUGUGUUCAUAUGUUGGUUGCCAUAACAAGUGUGCCUAUUGGGUUCCACGUGCUAGCGCUACAUAGGUUGUAACCAUACAGGUGUUGUUGGAGAAGGUUCCGAAGGUCUUAAUGACAACCUUCUUGAAAUACUCCAAAAGAGAAAGUCAACAUCAAUAUUGUUGGUGACUUUAAACUUAAUGAAGAGAUCGCCAUUAUUUUGGCAACUUUUCUGCUUCCACAAGUGCUUUGUAGAAACUGUGAAAGGUUUGGAUUAUAAAGCAUUCAAACAAAUUGUUGAAUCCUGUGGUAAUUUUAAGUUACAAAAGGAAAAGCUAAAAAAGGUGCCUGGAAUAUUGGUGAACAGAAAUCAAUACUGAGUCCUCUUUAUGCAUUUGCAUCAGAGGCUGCUCGUGUUGUACGAUCAAUUUCUCUCCCGCACUCUUGAAACUGCUCAAAAUUCUGUGCGUGUUUUACAGAAGGCCGCUAUAACAAUACUAGAUGGAAUUUCACAGUAUUUCACUGAGACUUUGAUGCUAUGAUGUUCAUUUGAUUUGGCUACUAACAAUCUAGUUGUAAUGGCCUACAUUACAGGUGGUGUUGUUUCAGUUGACUUCGCAGUGGCUAACUAACAUCUUUGGCACUGUUUAUGAAAACUCAAACCCGUCCUUGAUUGGCUUGAAGAGAAGUUUAAGGAAGGUGUAGAGUUUUAGAGACGGUUGGGAAAUUGUUAAAUUUAUCUCAACCUGUGCUUGUGAAAUUGUCGGUGGACAAAUUGUCACCUGUGCAAAGGAAAUUAAGGAGAGUGUUCAGACAUUCUCUAAGCUUGUAAAUAAAUUUUUGGCUUGUGUGCUGACUCUAUCAUUAUUGGUGGAAGCUAAACUUAAAGCCUUGAAUUUAGGUGAAACAUUUGUCACGCCCUCAAAGGGAUUGUACAGAAAGUGUGUUAAAUCCAGAGAAGAAACUGGCCUACUCAUGCCUUAAAAGCCCCAAAAGAAAUUAUCUUCUAGAGGGAGAAACACUUCCCACAGAAGUGUUAACAGAGGAAGUUGUCUUGAAAACUGGUGAUUUACAACCAUUAGAACAACCUACUAGUGAAGCUGUUGAAGCUCCAUUGGUUGGUACACCAGUUUGUAUUAACGGGCUUAUGUUGCUCGAAAUCAAAGACACAGAAAAGUACUGUGCCCUUGCACCUAAUAUGAUGGUAACAAACAAUACCACACUCAAAGGCGGUGCACCAACAAAGGUUACUCUUUGGUGAUGACACUGUGAUAGAAGUGCAAGGUUACAAGAGUGUGAAUAUCACUUUUGAACUUGAUGAAAGGAUUGAUAAAGUACUUAAUGAGAAGUGCUUUGCCUAUACAGUUGAACUCGGUACAGAAGUAAAUGAGUUUGCCUGUGUUGUGGCAGAUGCUGUCAUAAAAACUUUGCAACCAGUAUCUGAAUUACUUACACCACUGGGCAUUGAUUUAGAUGAGUGGAGUAUGGCUACAUACUACUUAUUUGAUGAGUCUGGUGAGUUUAAAUUGGCUUCACAUAUGUAUUGUUCUUCUACCUCCAGAUGAGGAUGAAGAAGAAGGUGAUUGUGAAGAAGAAGAGUUUGAGCCAUCAACUCAAUAUGAGUAUGGUACUGAAGAUGAUUACCAAGGUAAACCUUUGGAAUUUGGUGCCAUCUGCUGCUCUCAACCUGAAGAAGAGCAAGAAGAAGAUUGGUUAGAUGAUGAUGGUCAACAAACUGUUGGUCAACAAGACGGCAGUGAGGACAAUCAGACAACUACUAUUCAAACAAUUGUUGAGGUUCAACCUCAAUUAGAGAUGGAACUUACACCAGUUGUUCAGACUAUUGAAGUGAAUAGUUUAGUGGUUAUUUAAAACUUACUGACAAUGUAUUUAAAAAUGCAGACAUUGUAGAAGAAGCUAAAAAGGUAAAACCAACAGUGGUUGUUAAUGCAGCCAAUGUUUACCUUAAACAUGGAGGUGUUGCAGGAGCCUAAAUAAGGCUAAAAUGCCUGCAGUUGAAUCUGAUGAAACUAAGAUGUAAGGUUAAGACACACUCAAGCUAAACCUGUUCAGUUGAAGCAAAUGUUAACAAAUAAACUCUUGAAGAAGAAACUAAGUUCCACAGAAACUUGUUACUUUAUUGACAUUAAUGGCAAUCUUCAUCCAGAUUCUGCCACUUGUUAGUGACAUUGACAUCACUUCUAAAGAAAGAUGCUCCAUAUAGUGGGUGAUGUUGUUCAAGAGGUGUUUAACUGCUGUGGUUAUACCUACUAAAAGGCUGGUGGCCUACUGAAAUGCUAGCGAAAGCUUUGAGAAAAGUGCCAACAGACAAUUAUAUAUCCACCCGGGUCAGGUUUAAUGGUUACACUGUAGAGGAGGCAAAGACAGUGCUUAAAAGUGUAAAAGUGCCUUUUACACUACCAUCUAUUAUCUCUAAUGAGAAGCAAGAAAUUCUUGGAACUGUUUCUUGGAAUUUGCGAGAAAUGCUUGCACAUGCAGAAGAAACACGCAAAUUAAUGCCUGUCUGUGUGGAAACUAAAGCCAUAGUUUCAACUAUACAGCGUAAAUAUAAGGGUAUUAAAAUACAAGAGGUGUGUUGAUUAUGGUGCUAGAUUUUACUUUUACACCAGUAAAACAACUGUAGCGUCACUUAUCAACACACUUAACGAUCUAAAUGAAACUCUUGUUACAAUGCCACUUGGCUAUGUAACACAUGGCUUAAAUUUGGAAGAAGCUGCUCGGUAUAUGAGAUCUCAAGUGCCAGCUACAGUUCUUGUUUUUCACCUGAUGCUGUUACAGCGUAUAAUGGUUAUCUUCUUCUUCUAAAACACCUGAAGAACAUUUUAUUGAAACCAUCUCACUUGCUGGUUCCUAUAAGAUUGGUCCUAUUCUGGACAAUCUACACAACUAGGUAUAGAAUUUCUUAAGAGAGGUGAUAAAAGUGUAUAACACUAGUAAUCCUACCACUCCUAGAUGGUGAAGUUAUCACCUUUGACUAAUUUAAGACACUUCUUUCUGAGAGAAGUGAGGACUAUUAAGGUGUUUACAACAGUAGACAACUAACCUCCACACGCAAGUUGUGGACAUGUCAAUGACAUAUGGACAACAGUUUGGUCCAACUUAUUUGGAUGGAGCUGAUGUUACUAAAGUAAAACCUCAUAAUUUCAUGAAGGUAAAACAUUUAUGUUUUACCUAAUGAUGACAUCUACGUGUUGAGGCUUUGAGUACUACCACACAACUGAUCCUAGUUUUCUGGGUAGGUACAUGUCAGCAUUAAAUCACCUAAAAAGUGGAAAUACCCACAAGUUAAUGGUUUAACUUUUAUUAAAUGGGCAGAUAACAACUGUUAUCUUGCCACUGCAUUGUUAACACUCCAACAAAUAGAGUUGAAGUUUAAUCCACCUGCCUACAAGAUGCUUAUCAGAGCAAGGGCUGGUGAAGCUGCUAACUUUGUGCUUAUCUUUAGCCUCUGUAAUAAGACAGUAGGUGAGUAGGUGAUGUUAGAGAAACAAUGAGUAUUGUUUCAACAUGCCAAUUUAAUUCUUGCAAAAGAGUUUGAACGUGGUGUAAACUUGUGGACAACAGCAGACAACCCUAAAGGGUAAAGAUAGAAGGCUGCUUAUGUAACAAGCACACUUCUAUAACAACUAAGAAAGUGUCAGAUAACAGUGAACUCUUUUCCUGCUCAGAUUUGGAUGAUUUCUCCAAACAAUUGCAACAAUCCAUGAGCAGUGCUGACUCAACUCAGGCCUAAACUCAUGCAGACCAUAAGGCAGAUGGGCUAUAAACGUUUUCGCUUUCCGUUUACGAAUAUAGUUUACUUUGUGCAGAAUGAAUUCUCGUAACUCAUAGCACAAGUAGAUGUAGUUAACUCUAAUCACAUAGCAAUCUUUAAUCAGUGUGUAACAUUAGGGAGGACUUGAAAGAGCCACCACAUUUCACCGAGGCCACCGGAGUACGAUCGAGUGUACAGUGAACAAUGCUAGGGAGAGCUGCCUAUAUGGAAGAGCCCUAAUGUGUAAAAUUAAUUUUAGUAGUGCUAUCCCAUGUGAUUUUAAUAGCUUCUAGGAGAAUGACAAAAAAUCCCUCCACCCCCAUAUACAUAACCCACCAUAUUCAUACAUAUCCAUCAUAUCCAUAUCACUCCGCCCCUCCAACCACCUCCAAACCAUCCCCUUCACAUAA
>cluster_35 reads=2 total_reads=281
GCCCGGAUACCUUCCCAGGUAACAAACCAACCAACUUUCGAUCUCUGUAGAUCUGUUCUCUAAACGAACUUUAAAAUCUGUGUGGCUGUCACUCGGCUGCAUGCUUAGUGCACUCACGCAGUAUAAUUAAUAACUAAUUACUGUCGUUGACAGGACACGAGUAACUCGUCUAUCUUGCAGGCUGCUUACGGUUCGUCCGUGUUGCAGCCGAUCAUCAGCACAUCUAGGUUUCGUCCGGGUGUGACCGAAAGGUAAGAUGGAGAGCCUUGUCCCUGGUUUCAACGAGAAAACACACGUCCAUUCAGUUUGCCUGUUUACAGGUUCGCGACGUGCUCGUACGUGGCUUUGGAGACUCCGUGGAGGAGGUCUUAUCAGAGGCACGUCAACAUCUUAAAGAUGGCACUUGUGGCUUAGUAGAAGUUGAAAAAGGCGUUUUGCCUCAACUUGAACAGCCCUAUGUGUUCAUCAAACGUUCGGAUGCUCGAACUGCACCUCAUGGUCAUGUUAUGGUUGAGCUGGUAGCAGAACUCGAAGGCAUUCAGUACGGUCGUAGUGGUGAGACACUUGGUGUCCUUGUCCCUCAUGUGGGCGAAAUACCAGUGGCUUACCGCAAGGUUCUUCUUCGUAAGAACGGUAAUAAAGGAGCUGGUGGCCAUAGUUACGGCGCCGAUCUAAAGUCAUUUGACUUAGGCGACGAGCUUGGCACUGAUCCUUAUGAAGAUUUCAAGAAACUGGAACACUAAACAUAGCAGUGGUGUUACCCGUGAACUCAUGCGUGAGCUUAACGGAGGGCAUACACUCGCUAUGUCGAUAACAACCUCUGGCCCUGAUGGCUACCCUCUUGAGUGCAUUAAAGACCUUUAGCACGUGCUGGUAAAGCUCAUGCACUUUGUCCGAACAACUGGACUUUAUUGACACUAAGAGGUGUAUACUGCUGCCGUGAACAUGAGCAUGAAAUUGCUUGGUACACGGAACGUUCUGAAAAGAGCUAUGAAUUGCAGACACCUUUUGAAAUUAAAUUGGCAAAGAAAUUUGACACCUUCAAUGGGGAAUGUCCAAAUUUUGUAUUUCCCUUAAAUUCAUAAUCAAGACUAUUCAACCAAGGGUUGAAAGAAAAAGCUUGAUGGCUUUAUGGGUAGAAUUCGAUCUGUCUAUCCAGUUGCGUCACCAAAUGAAUGCAACCAAAUGUGCCUUUCAACUCUCAUGAAGUGUGAUCAUUGUGGUGAAACUUCAUGGCAGACGGGCGAUUUUGUUAAAGCCACUUGCGAAUUUGUGGCACUGAGAAUUUGACUAAAGAAGGUGCCACUACUUGUGGUUACUUACCCCAAAAUGCUGUUGUUAAAAUUUAUUGUCCAGCAUGUCACAAUUCAGAAGUAGGACCUGAGCAUAGUCUUGCCGAAUACCAUAAUGAAUCUGGCUUGAAAACCAUCUUCGUAAGGGUGGUCGCACUAUUGCCUUUGAGGCUGUGUGUUCUUAUGUUGGUUGCCAUAACAAGUGUGCCUAUUGGGUUCCACGUGCUAGCGCUAUAGGUUGUAACCAUACAGGUGUUGUUGGAGAAGGUUCCGAAGGUCUUAAUGACAACCUUCUUGAAAUACUCCAAAAGAGAAAGUCAACAUCAAUAUUGUUGGUGACUUUAAACUUAAUGAAGAGAUCGCCAUUAUUUUGGCAUCUUCUCUGCUUCCACAAGUGCUUUGUGGAAACUGUGAAAGGUUUGGAUUAUAAAGCAUUCAAACAAAUUGUUGAAUCCUGUGGUAAUUUUAAAGUUACAAAAGGAAAAGCUAAAAAAGGUGCCUGGAAUAUUGGUGAACAGAAAUCAAUACUGAGUCCUCUUUAUGCAUUUGCAUCAGAGGCUGCUCGUGUUGUACGAUCAAUUUCUCCCGCACUCUUGAAACUGCUCAAAAAUCUGUGCGUGUUUUACAGAAGGCCGCUACAACAAUACUAGAUGGAAUUCACAGUAUUCACUGAGACUCAUUGAUGCUAUGAUGUUCACAUCUGAUUUGGCUACUAACAAUCUAGUUGUAAUGGCCUACAUUACAGGUGGUGUUGUUCAGUUGACUUCGCAGUGGCUAACUAACAUCUUUGGCACUGUUUAUGAAAACUCAAACCCGUCCUUGAUUGGCUUGAAGAGAAGUUUAAGGAAGGUGUAGAGUUUUAGAGACGGUUGGGAAAUUGUUAAAUUUAUCUCAACCUGUGCUUGUGAAAUUGUCGGUGGACAAAUUGUCACCUGUGCAAAGGAAAUUAAGGAGAGUGUUCAGACAUUCUUAAGCUUGUAAAUAAAUUUUUGGCUUUGUGUGCUGACUCUAUCACUAUUGGUGGAGCUAAACUUAAAGCCUUGAAUUUAGGUGAAACAUUUGUCACGCACUCAAAGGGAUUGUACAGAAAGUGUGUUAAAUCCAGAGAAGAAACUGGCCUACUCAUGCCUCUAAAAGCCCCAAAAGAAAUUAUUCUUAGAGGGAGAAACACUUCCCACAGAAGUGUUAACAGAGGAAGUUGUCUUGAAAACUGGUGAUUUACAACCAUUAGAACAACCUACUAGUGAAGCUGUUGAAGCUCCAUUGGUUGGUACACCAGUUUGUAUUAACGGGCUUAUGUUGCUCGAAAUCAAAGACACAGAAAAGUACUGUGCCCUUGCACCUAAUAUGAUGGUAACAAACAAUACCUUCACAUCAAAGGCGGUGCACCAACAAAGGUUACUUUGGUGAUGACACUGUGAUAGAAGUGCAAGGUUACAAGAGUGUGAAUAUCACUUUGAACUUGAUGAAAGGAUUGAUAAAGUACUUAAUGAGAAGUGCUCUGCCUAUACAGUUGAACAUGGUACAGAAGUAAAUGAGUUCGCCUGUGUUGUGGCAGAUGCUGUCAAAAACUUUGCAACCAGUAUCUGAAUUACUUACACCACUGGGCAUUGAUUUAGAUGAGUGGAGUAUGGCUACAUAACUUAUUUGAUGAGUCUGGUGAGUUUAAAUUGGCUUCACAUAUGUAUUGUUCUCUCUACCCUCCAGAUGAGGAUGAAGAAGAAGGUGAUUGUGAAGAAGAAGAGUUUGAGCCAUCAACUCAAUAUGAGUAUGGUACUGAAGAUGAUUACCAAGGUAAACCUUUGGAAUUUGGUGCCAUCUGCUGCUCUUCAACCUGAAGAAGAGCAAGAAGAAGAUUGGUUAGAUGAUGAUAGUCAACAAACUGUUGGUCAACAAGACGGCAGUGAGGACAAUCAGACAACUACUAUUCAAACAAUUGUUGAGGUUCAACCUCAAUUAGAGAUGGAACUUACACCAGUUGUUCAGACUAUUGAAGUGAAUAGUUUUAGUGGUUAUUUAAAACUUACUGACAAUGUAUACAUUAAAAAUGCAGACAUUGUGGAAGAAGCUAAAAAGGUAAAACCAACAGUGGUUGUUAAUGCAGCCAAUGUUUACCUUAAACAUGGAGGAGGUGUUGCAGGAGCCUUAAAUAAGGCUACUAACAAUGCCAUGCAAGUUGAAUCUGAUGAUUACAUAGCUACUAAUGGACCACUUAAAGUGGUGGUAGUUGUGUUUUAAGCGGACACAAUCUUGCUAAACACUGUUCAUGUUGUCGGCCCAAAUGUUAACAAAGGUGAAGACAUUCAAUUUUAAGAGUGCUUAUGAAAAUUUUAAUCAGCACGAAGUUCUACUUGCACCAUUAUUAUCAGCUGGUAUUUUGGUGCUGACCCUAUACAUUCUUAAGAGUUUGUGUAGAUACUGUUCGCACAAAUGUCUACUUAGCUGUCUUUGAUAAAAAUCUAUGACAAACUUGUUCAAGCUUUUGGAAAUGAAGAGUGAAAAGCAAGUUGAACAAAAGAUCGCUGAGAUUCCUAAAGAGGAAGUUAAGCCAUUUAUAACUGAAAGUAAACCUUCAGUUGAACAGAGAAAACAAGAUGAUAAGAAAAUCAAAGCUUGUGUUGAAGAAGUUACAACAACUCUGGAAGAAACUAAGUUCCACAAAACUUGUUACUUUAUUGACAUUAAUGGCAAUUCAUCCAGAUUCUGCCACUCUUGUUAGUGACUUGACAUCACUUUCUUAAAGAAAGAUGCUCCAUAUAGUGGGUGAUGUUGUUCAAGAGGGUGUUUUAACUGCUGUGGUUAUCCUACUAAAAGGCUGGUGGCACUGAAAUGCUAGCGAAAGCUUUAGAAAAGUGCCAUAGACAAUAUAUCAUCCUACCCGGGUCAGGGUUUAAUGGUUACCUGUAGAGAGGCAAAGACAGUGCUUAAAAGUGUAAAAGUGCCUUACACUCUACCAUCUAUUAUCUAAAUGGAAGCAAGAAAUUCUUGGAACUUCUUGGAAUUUGCGAGAAACUGCACUGCGAAGAAACACGCAAAUUAACGCCUGCUUUGGCAAACUAAAGCCAUAUCAAAUACACGUAAAUAUUAGGCUAUUAAAAUAACAAGGUGAUUGAUAUGGCCGAAUUGCACUUUGCCCCAGCGAUCAACGUUUCGAAUCGCGCAUUCAUGGAUCUUCGGAACUUUGCUACAAUGCCAAUUGGAUGACAAAGAUCCAAAUUUAAAGUCGUAUUGUGAUGCAUUGACGCUACAAAACACCCACCAACAGAGCCUAAAAGGACAAAAGAAGAAGGCUGAUGAAACUCAAGCCUCCAGAGACAGAAGAAACAGCAAACUGUGACUCUUUCCUGCUGCAGAUUUGGAUGAUUUUCCAAACAAUUGCAACAAUCCAUGAGCAGUGCUGACUCAACUCAGGCCUAAACUCAUGCAGACACACAAGGCAGAUGGGCUAUAUAAACGUUUCGCUUUCCGUUUACGAUAUAGUCUACUCUUGUGCAGAAUGAAUUCUCGUAACUCAUAGCACAAGUAGAUGUAGUUAACUUUAAUCCACAUAGCAAUCUUUAAUCAGUGUGUAACAUUAGGGAGGACUUGAAAGAGCCACCACAUUCACCGAGGCCACGCGGAGUACGAUCGAGUGUACAGUGAACAAUGCUAGGGAGAGCUGCCUAUAUGGAAGAGCCCUAAUGUGUAAAAUUAAUUUUAGUAGUGCUAUCCCCAUGUGAUUUUAAUAGCUUUUAGGAGAAUGACAAAAACCCCCACCCCCACACCCAUCCAUAUCAUUCAUAUCCAUAUCACAUCCAUCCCCCCCUACAUCCCCCUCCUCAUAAACUUUUUUUUUUUUUUUUUUUUUUUUUUUUUUUUUUUUUAUUUAUCCACCAACCCUAUAUUUCCACAUAAU
>cluster_36 reads=1 total_reads=8
GUUACAAGAUUCCAAACCAAGCAAGAGGUCAUUUAUUGAAGAUCUACUCAACAAAGUGACACUCCGCAGAUGUUGGCUUCAUCAAACAAUAUGACAUGAUCGCCAAACUUGGGUGAUAUUGCUGCUAGAGACACCCACAUCCUGUGCACAAAAGUUUAACGGCCUUACUGUUUUGCCUUUCUGCUCACAGAUGAAAUGAUAUUGCUCAAUACACUUCUGCACUGUUAGCGGGUACAAUCACUUCUGGUUGGACCUUGGUGCAGGUGCUGCUACAAAUACCAUUUGCUAUGCAAUGGCUUAUAGGUUUAAUGGUAUUGGAGGAUACACAGAAUGUUCUCAUGAGAACCAAAAAUUGAUUGCCAACCAAUUAAUCAGUGCUAUAAGCAAAAUUCAAGACUUCACUUUCCACAGCAGUGCACUGGAAAACUCUCCGUGGACAAUCAUAAAAAGACUGAUUCUCCUUUGUGGAAAGGGCUAUCAUCUUUUAUGUCCUUUCCUAGUCAGCACCUCAUGGUGUAGUCAUCCCUGUGACUUAUGUCCCUGCACAAGAAAAGAACUUUACAACUGCUCCUGCCAUUUUGUCAUGAUGGAAAAGCACACUUUCCUCGUGAAGGUGUCUUGUUUCUUCAAAUGCACCUGGUUUGUAUAAAGGAAUUUCUAUGAACCACAAUACUACUACAGACAACACAUUUGUGUCUUAGACUGUGAUGUUGUAAUAGGAAUUGUCAACAACACAGUUUAUGAUCCUUUGCAACCUGAAUUAGACUCAUUCAAGGAGGAGUUAGAUAAAAUAACUUUAAGAAUCUACACCACCAAUGUUUAUUUACUUGACAUAUUGCCACUAAUCCUUCAGUUGUAAAACUCACAACCAGACCUCAAUUACCCUGCAUACACUAAAUUCAUCACACGAUCUCCAAUACCCUGCAAAGUAUCAGCAGUAUAAAAUGGCCUUGUACCUUUCUUUCCAAUCUUACUUGAUUCCAUCGUACUGUUGACAAUUAUACUAAGCAUUGUCCGACACUCCCUGUACCAUUCAAUGCUGUUGUUCUUUUGCAUCCACUGCAAAUUCUAUAAAUACGACUUGACAUUGCUACUACUCAAUAUCUACUACCCAAACCCAACUUAUAGUUAAUAACGCUACUCUCACAAUUGGAACUGUAACUUCUGAAGCAAGGUGAAAUCAAGGAUGCUACUCCUUCAGAUUUGUUCGCGCUACUGCAACGAUACCGAUACAAGCCUCACACUCCCUUCGGAUGGCUUAUUGUUGGCGUUGCACUUGCUGUUUUCAGAGCGUUCCAAAAUCAACCCUCAAAAGAGAUGGCAACUAGCACUACCAAGGGUGAUCUUGUCUGCACUUGCAAUUGUUGUCAACAGUUUACUUACCUUUGCUCGUUGCUGCUGGCCUUGAAGCCCCUCUUCUCAUUUCACGCUUAGUACACACACAUAGAGUAUAAACCUUUGUAAGAAUAAUAAUGAGGCUUUGGCUUGCUGGAAAUGCCGUUCCAAAAACCAUACUUUCAUGACGCCAACUAUUUCACUGCUGGCAACUAAUUGUUACGACUAUUCUCCACAAUAGUGACAUUCCUCAAUUGUACUACUCAGGUGAUGGCACAACAAGUCCUAUUUUGAACGUACCAGAUUGGUGGUUAUACUGAAAUGGGAAUCAAGAGUAAAAGACUGUGUUGUAUUACACAGUUACUCACUCCUCAUUAUUACCAGCUGUACUCACUCAAUUGAGUACAGACCUGGUGUUGAACAUGUUACCAUCAACAAUAAAAUUGAUGAGCCUGAAGAACAUGUCCAAAUUUAACAAUCGACGGUUCAUCCAGAGUUGUUAAUCCAGUAAUGGAACCAAUUUUCUUAUGAUGAACCGACGACGACUACUAGCGUGCCUUGUAAGCAAGCUGAUGAGUACCCGAACUUAUGUACCUCGCUUUAGAAAGACAGGUACGUUAAUAGUUAAUAGCGUACUUUUCUUGCUUUGUGAUAUUCUUGCUAGUCUGCACUAGCCAUCCUUGCGCUUCGAUUGUGUGCGUACUGCUGCAAUAUAUGUUAUGUGAGUCACUGGUAAAACCUCUUUCGUCUACUCUCGUGUUAAAAAUCUGAAUUCUUCUAGAGUUCUCUGAUUUCUGGUCUAAAACGAACUAAAUUAUAUUAGUUUCAUUGUUUGGAACUUUAAUUUUAGCCGCAGAUUCCAACGUACUAUUACGUUGAAGAGCUUAAAAAGCUUGAACAAUAGAACCAGUAAUAGGUUUCCUAUUCCUUACAUGGAUUUGUCUCUACAAUUUGCCUAUGCCAACAGGAAUAGGUUUGUAUAUAAUUAAGUUAAUUUCCUCUGGCUGUUAUGGCCAGUAACUUUAGCUUGUUUGUGCUUGCUGCUACUUACAGAAUAAUUGGAUCACCGGUGGAAUUGCUAUCGCAAUGGCUUGUCUUGGUAGGCUUGAUGUGGCUCAGCUACUUCAUUGCUUCUUUAAGACUGUUUGCGCGUACGCGUUCCAUGUGGUCAUUCAAUCCAGAAACUAACAUUCAACGUGCCACUCCAUGGCUUAUUUUGACCAGACCGUCCUAGAAAGUGAACUCGUAAUCGGAGCUGUGAUCCUUCGUGGACAUCUCGUAUUGCUGGACACCAUCUAGGACGCUGUGACAUCAAGGACCUGCCUAGAAAUCACUGUUGUUACACGAACGCUUCUUAUUACAAAUUGGGAAACCUGCAUACAUUAAGAUUUUAUAGCAUACAGUUGCCUUAACUGAAAACAAAUUAGUUGACAAUUUGAUGAAGAGCAACCAAUGUUUCAGACUUCAGAUUACUAUAGCAGAACAUAUCAAAAUUAUUCUUUUUAAUUUCCACUGAUUACAUAUCGUUCACCUUGUGAGGAAGUCUUUAUUGUUGCGGCAAUAGUGUUUAUAACACUUUGUCACAUCAUAGAAAGACAGAAUGAUUGAACUUUCAUUAAUUGACUUUAUUUGUGCUUUUUUAGCGCCUCUUGCUAUUCCUUGUUUUAAUUAUGCUUAUUAUCUUUGGUUCUACUUGAACAGCAAGAUCAAUGAAACUUGUCACGCCUAAACGAACAUGAAAUUUUUGUUCUUAGGAAUAUCAACUGUAGCUGCAUUUCACCAAGAAUGUAGUUCUAGUAUGUACUCAACAUCAACCAUAUGUAGUUGAUGACCCGUGGUCCUAUUCACUUCUAUUCUAAAUGGUAUUAGAGUAGGAGCUAGAAAAUCAGCACCUUUAAUUGAAUUGUGCGUGGAUGAGGCUGGUUCUAAAUCACCCAUUCAGUACAUCGAUUAUGGUAAUUAUACAGUUUCCUGUUUACCUUUACAAUUAAUUGCCAGGAACCUAAAUUGGGUAGUCUGUAGUGCGUUGUUCGUUCUAUGAAGACUUUAGAGUAUCAUGCUCCGUAACAAACACACUUCGAUCUUGUAGAUCUGUUCUCUAAACGAACAAACUAAAAUGUCUGAUAAUGGACCCAAAUCAGCGAAUGCACCCGCAUUACGUUUGGUGGACCCAGAUUCAACUGGCAGUAACCAGAAUGGAGAACGCAGUGGGGCGCGAUCAAACAACGUCGGCCCAAGGUUUACCCAAUAAUACUGCGUUUGGUUUCCGCUCUCACACUCAACAUGGCAAGGAAGACCUUAAAUUCCCUCGAGGACAAGGCGUUCCAAUUAACACCAAUAGUCCAGAUGACCAAAUUGGCUACUACCGAAGAGCUACCAGACGAAUUCGUGGUGGUGACGGUAAAUGAAAGAUCAGUCCAAGAUGGUAUUUUACUACCUAGGAACUGGGCCAGAAGCUGGACCCCUAUGGUGCUAACAAAGACGGCAUCAUAUGGGUUGCAACUGAGGGAGCCUUGAAAUACCCAAAAGAUCUUGGCACCGCAAUCCUGCUAACAAUGCUGCAAUCGCUACAUUCCUCAAGGAACAACAUGCCAAAAGGCUUUACGCAAAGGAGCAGAGGCGGCAGUCAAGCCUCUCGUUCCACAUCACGUAGUCGCAACAGUUAAGAAAUUCAACCCAGGCAGCAGUAGGGAACUCUCCUGCUAGAAUGGCUGGCAAUGGCGGUGAUGCUGCUCUUGCUCUGCUGCUGCUUGACAGAUUGAACCAGCUUGAGAGCAAAAUGUCUGGUAAAGGCCAACAACAACAAGGCCAAACUGUCUUAAAGAAGCUGCUGAGGCUUCUAAGAAGCCUGGCAAACGUACUGCCACUAAGCAUAAUGUAACACAAGCUUUCGGCAGACGUGGUCCAGAACAAACCCAAGGAAAUUUUGGGGACCAGGAACUAAUCAGACAAGGAACUGAUUACAAACAUUGGCCGCAAAUUGCACAAUUUGCCCCAGCGCUUCAGCGUUUUCGGAAUGUCGCGCAUUGGCAUGGAAGUCACACCAUCGGGAACGUGGUUGACCUACACAGGUGCCAUCAAAUUGGAUGACAAAGAUCCAAAUUCAAAGAUCAAGUCAUUUGCUGAAUAAGCAUUGACGCAUACAAAACUCCCACCAACAGAGCCUAAAGGACAAAAGAAGAAGGCUGAUGAAACUCAAGCCUUCAAGAGACAGAAGAAACAGCAAACUGUGACUCUUUUCCUGCUGCAGAUUUGGAUGAUUUCCAAACAAUUGCAACAAUCCAUGAGCAGUGCUGACUCAACUCAGGCCUAAACUCAUGCAGACCACAAGGCAGAUGGGCUCUAUAAACGUUUCGCUUUCCGUUUACGAUAUAGUACAUUUGUGCAGAAUGAAUUCUCGUAACAUAGCACAAGUAGAUGUAGUUAACUUUAAUCUCAUAGCAAUCUUAAUCAGUGUGUAACAUUAGGGAGGACUUGAAAGAGCCACCAUCACCGAGGCCACGCGGAGUACGAUCGAGUGUACAGUGAACAAUGCUAGGGAGAGCUGCCUAUAUGGAAGAGCCCUAAUGUGUAAAAUUAAUUUAGUAGUGCUAUCCCAUGUGAUUUUAAUAGCUUCUUAGGAGAAUGACAAAACCCCUUCCCAUCAUAUCCUCCUAUCUUAUUUAUAUUCAUCAUUCAAUCCCUACUUUAUAUCCUACAUAACCAUCCCAUCAUAUCCUUACAUAA
>cluster_37 reads=2 total_reads=12
AUACCUUCCCAGGUAACAAUCAACCAACUUCGAUUUCUGUAGAUCUGUCUCUAAACGAACUUUAAAAUCUGUGUGGCUGUCACUCGGCUGCAUGCUUCAGUGCACUCACAGUAUAAUUAAUAACUAAUUACUGUCGUUGACAGGACACGAGUAACUCGUCUAUCUUUGCAGGCUGCUUACGGUUUCGUCCGUGUUGCAGCCGAUCAUCAGCACAUCUAGGUUUCGUCCGGGUGUGACCGAAAGGUAAGAUGGAGAGCCUUGUCCCUGGUUUCAACGAGAAAACACACGUCCAUUCAGUUUGCCUGUUUUACAGGUUCGCGACGGUGCUCGACGUGGCCUUGGAGACUCCGUGGAGGAGGUCUUAUCAGAGGCACGUCAACAUCUAAAGAUGGCACUUGUGGCUUAGUAGAAGUUGAAAAAGGCGUUUUGCCUCAACUUGAACAGCCCUAUGUGUUCAUCAAACGUUCGGAUGCUCGAACUGCACCUCUUCAUGGUCAUGUUAUGGUUGAGCUGGUAGAAGAACUCGAAGGCAUUCAGUACGGUCGUAGUGGUGAGACACUUGGUGUCCCUUGUCCCUCAUGUGGGCGAAAUACCAGUGGCUUACCGCAAGGUUCUUCUUCGUAAGAACGGUAAUAAAGGAGCUGGUGGCCAUGGUUACGGCGCCGAUCUAAAGUCACUUGACCGGCGACGAGCUUGGCACUGAUCCUUAUGAAGAUUUCAAGAAAACUGGAACACUAAACAUAGCAGUGGUGUUACCCGUGAACUCAUGCGUGAGCUUAACGGAGGGGCAUACACUCGCUAUGUCGAUAACAACUUUGUGGCCCUGAUGGCUACCCUUCAAAGGUGCAUUAAAGACCUUCUAGCACGUGCUGGUAAAGCUUCAUGCACUUGUCCGAACAACUGGACUUUAUUGACACUAAGAGGUGUAUUGCUAUCGUGAACAUGAGCAUGGUUGCUUGGUACACGGAACGUUCUGAAAAGAGCUAUGAAUUGCAGACACCUUUGAAAUUAAUUGGCAAAGAAAUUUGACCUCCAAUGGGGAAUGUCCAAAUUUGUAUUUCCCUUAAAUUCACCAAAUCAAGACUAUUCACCAAAGGUUGAAAAGAAAAGCUUGAUGGCUUUAUGGGUAGAAUUCGAUCUGUCUAUCCAGUUGCGUCACCAAAUGAAUGCAACCAAAUGUGCCUUCUACUCAUGAAGUGUGAUCAUUGGGUGAACUUCAUGGCAGACGGGCGAUUCGUUAAGCCUAUUGCGAAUUUGAAGCACUGAGAAUUUAGACUAAGAAGGUGCCACUACUCUGCUACUACUUCUCCCCAAAAUGCUGUGUUAAAAUUUAUUGUCCUGCAUGCCACAAUUCAGAAGUAGGACCUGAGCAUAGUCUUUGCCGAAUACCAUACAAUGAAUCUUGGCUUGAAAACCAUUCUCGUAAAGUGGUUGCACUAUUGCCUUUGGAGGCUAGUGUGCUCUUAUGUUGUAGCCAACAAGUGUGCCUAUUGGGUUCCAUGCUGUGCUAUCAGAUGGUAACCACAGGGGUGUUGGAGAAGGUUCCGAAGGUCUUAAUGACAACCUUCUUGAAAUACUCCAAAAAAGGGAAAGUUCAACAUCAAUAUUGUUGGUGACUCUAAACUUAAUGAAGAGAUUCGCCAUUAUUGAUGGCAUCUUUGCUUCCACAAGUGUUUUGACAGAAACUGUGAUAAGUUUGGAUGAAAAGCAUUCAAACCCGCACGUGAUUAGUUAAAAGAAAAGCUAAAAAAGGUGUGGUAUUAGAGACAGAAAGGAAAUUGUUAAAUUUAUCUCAUCCUGUGCUUGUGAAAUUGUCAGUGGACAAAUUGUCCCCUGUGCAAAGGAAAUUAAGGAGAGUGCUCAGACAUUCUCUAAGCUUGUAAAUAAAUUUUGGCUGUGUGCUGACUCUAUCAUUAUUGGUGGAGCUAAACUUAAAGCCUUGAAUUUAGGUGAAACAUUUGUCACGCACUCAAAAGACUGUACAGAAAGUGUGUUAAAUCCAGAGAAGAAACUGGCCUACUCAUGCCUAAAAGCCCAAAAGAAAUUAUCUCUUAGGAGAAACACUUCCCUCAAAGUGUUAACAGAAGUUGUCUUGAAACAGUUGAUUUACAACCUUAGAACAACCUAGUGAAGCUGUUGAAGCUCCAUUGGUUGGUACACCAGUCUGUAUUAACGGGCUUAUGUUGCUCGAAAUCAAAGACACAAAAAAAGUACUGUGCCCCUGACCUAAUAUGAUGGUAACAAACAAUACCUUCAUCAAAGGCGGUGCACCAACAAAGGUUCUUUGGUGAUGACACUGUGAUAGAAGUGCAAGGUUACAAGAGUGUGAAUAUCAUUCAAAACUUGAUGAAAGGUUGAUAAGUACUAAUGAGAAGUGCUCCGCCUAUACAGUUGAACAUGGUACAGAAGUAAAUGAGUUUGCCUGUGUUGUGGCAGAUGCUGUCAAAACUUUGCAACCAGUAUGAAUUACACACACCUCUGAGCAUUAUAUUUAGAUGAGUGGAGUAUGGCUACAACACCUUAUUUGAUGAAACACUGGUGAGUUUAAAUUGGCUCAUGUAUUGUUUUCUACCUCCAGAUGAGGAUGAAGAAGAAGGUGAUUAUGAAGAAGAAGAGUUUGAGCCAUCACUCAACUGAGUAUGGUAGAAGAUGAACCAAGGUAAACCAUUGGAAUUUGGUGCACUCUGCUGCUUCAACCUGAAGAGCAAGAAGAAGAUUGGUUAGAUGAUAGUCAACAAACUGCUGGUCAACAGACGGCAGUGAGGACAAUCAGACAUACUAUUCAAACAAUUGUUGAGGUUCAACCUCAAUUAGAGAUGGAACUUACACCAGUUGUUCAGACUAUUGAAGUGAAUAGUUUAGAAGUUAUUUAAAAACACUGACAAUGUAUUUACAAAAAUGCAGACAUUGUGGAAGAAGCUAAAAAGUAAAACCAACAGUGGUUGUUAAUGCAGCCAAUGUUCCUUAAACAUGGAGAGGUGUUGUGAGCCUUAAUAAGGCUAACAAUGCCAUGCAAGUUGAAUCUGAUGAUUACAUGCAAUGGACCACUUAAAAGAAGUGGUAGUUGUGUUUAAGCGGACACAAUCUGCAAACACUGUCUCAUGUUGUCGGCCCAAAUGUUAACAAAGGUGAAGACAUUCUAUUUCUAAGAGUGCUUAUGAAAAUUUUAAUCAGCACGAAGUCUACUUGCACCAUUAUUAUCAGCUGGUAUUUUGGUGCUGACCCUAUACAUUCUUAAGAGUUUGUGUAGAUACUGUUCGCACAAAUGUCUACUUAGCUGUUUUGAUAAAAAUUCUAUGACAAACUUGUUCAAGCUUUUGGAAAUGAAGAGUGAAAAGCAAGUUGAACAAAAGAUUUGAGAUUCCUAAAGAGGAAGUUAAGCCAUUCAUAACUGAAAGUAAACCUUCAGUUGAACAGAGAAAACAAGAUGAUAAGAAAAUCAAAGCUUGUGUUGAAGAAGUUACAACAACUCUGGAAGAAACUAAGUUCCACACAAAACUUGUUACUUUAUUGACAUUAAUGGCAAUCUUCAUCCAGAUUCUGCCACUCUUGUUAGUGACAUUGACAUCAUCACUUAAAGAAAGAUGCUCCAUAUAGUGGGUGAUGUUGUUCAAGAGGGUGUUUUACUGCUGUGGUUAUACCUACUAAGGCUGGUGGCACUGAAAUGCUAGCGAAAGCUCUAGAAAAGUGCCAACAGACAAUUAUAUCACCCGGGUCAGGUUUAAAUGGUUACACUGUAGAGAGGCAAAGACAGUGCUUAAAAGUGUAAAGUGCCUUUUACAUUUACCAUCUAUUAUCUCUAUGAGAAGCAGAAAUCUUGGAACUGUUUCUUGGAAUUUGCGAGAAAUGCCUGCACAUGCAGAAGAAACGCAAAUUAAUGCCUGUCUGUGUGGAAACUAAAGCCAUAGUUUCAACUAUACAGCGUAAAUAUAAGGGUAUUAAAAUACAAGAGGGUGUGUUGAUUAUGGUGCUAGAUUUUACUUUACACCAGUAAAACAACAAUCGUCACUUAUCAACACACUUAACGAUCUAAUGAAACUUGUUACAAUGCCACAUGGCUAUGUAACACAUGGCUUAAAUUUGGAAGAAGCUGCUCGGUAUAUGAGAUCACAAAGUGCCAGUAAGUUUGUUUUUUCCUGAUGCUGACCGUAUAAUGGUUAUCUACUCACCAAAACACCUGCAGAACAUUUAUUGAAACCUCUCACUGCUGGUUCCAUAAAAAUAAGUCCUAUUCAUACAAUCUACACAAUCAGGUACGAAUUUCUCAAGAGAUGUUAUACAAUUGUUUACAUAGUAAUCCCAACCUAGAUGGUGAAAUUAUCACCUUUGACUCAACAGAGCCUAAAAAGGACAAAGAAGAAGGCUGAUGAAACUCAAGCCUUCCCCAGAGACAGAAGAAACAGCAAACUGUGACUUUUCGUGCAGAUUUGGAUGAUUUCCAAACAAUUGCAACAAUCCAUGAGCAGUGCUGACUCAACUCAGGCCUAAACUCAUGCAGACCACAAGGCAGAUGGGCUAUAUAAACGUUUCGCUCUUCCGUUUACGAUAUAGUCUACUUGUGCAGAAUGAAUUCUCGUAACAUAGCACAAGUAGAUGUAGUUAACUUAAUCUCAUAGCAAUCUUUAAUCAGUGUGUAACAUUAGGGAGGACUUGAAAGAGCCACCACAUUUCCCGAGGCCACGGAGUACGAUCGAGUGUACAGUGAACAAUGCUAGGGAGAGCUGCCUAUAUGGAAGAGCCCUAAUGUGUAAAAUUAAUUUAGUAGUGCUAUCCCAUGUGAUUUUAAUAGCUUUAGGAGAAUGACAGACCCUCCCCCCACCCCACCAACACAUCCAUAUCCACCUCCACCACUCCCCCCCCACCACCCCAAA
>cluster_38 reads=3 total_reads=277
UGAAAGAAAAGCUUGAGACCGGCAUGGGGGUAGAAUUCGAUCUGUCAUCCAGUUGCGUCACCAAAUGAAUGCAACCAAUGUGCCUUUUAACUCUCAUGAGGUGAUCAUUGUGGUGAAACUUCAUGGCAGACGGGCGAUUUUGUUAAAGCCACUUGCGAAUUUUGUGGCACUGAGAAUUUGACUAAAGAGAAGGUGCCACUACUCUGUGGUUACCUACCCCAAAAUGCUGUUGUUAAAAUUUAUUGUCCAGCAUGUCACAAUCAGAAGUGACCAGCAUAGUACAAUCGAAUACCAAUGAAUCUGGUCUUGAAAACCAUCUUCGUAAGGUGGUCGCAUAUUGCCUUGAAUUGUGUUCUAUGUUGGUUGCCAUAACAAGUGUGCCUAUUGGGUUCCACGUGCUAGCGCUAUAGGUUGUAACCAUACAGGUGUUGUUGGAGAAGGUUCCGAAGGUCUUAAUGACAACCUUCUUGAAUACUCCAAAAGGAGAAAGUCAACAUCAAUAUUGUUGGUGACUUUAAACUUAAUGAAGAGAUCGCCAUUAUUUUGGCAUCUUUUGCUUCCGGUGCUUUGUGGAAAGUGUGAAAGGUUUGGAUUAUAAAGCAUUCAAACAAAUUGUUGAUCCUGUGGUAAUUUUAAAGUUACAAAAGGAAAAGCUAAAAAAGGUGCCUGGAUAUUGGUGAACAGAAAUCAAUACUGAGUCCUUUUAUGCAUUUGCAUCAGAGGCUGCUCGUGUUGUACGAUCAAUUCACCCCGCACUUGAAACUGCUCUACAAAAAUCUUGUGCGUGGUUUACAGAAGGCCGCUAUAUUGCAUUAGAUGGAAUUUCACAGUAUUCAAGACUCAUUGAUGCUAUGAUGUUCACAUCUGAUUUGGCUACUAACAAUCUCUAGUUAGUAAUGGCCUCAUUACAGGUGCUGCCGUUCACAUUAAUCGGUGGAACAUUUCUACCACUAAUUCCGAAACACUCAAACCCGCACCUAACUAGCUACGCUACCCCGAUCUAUACCUUCCCAGGUAACAAACCAACCAACUUCGAUCUCUUGUAGAUCUGUUCUCUAAACGAACUUUAAAAUCUGUGUGGCUGUCACUCGGCUGCAUGCUUAGUGCACUCACGCAGUAUAAUUAAUAACUAAUUACUGUCGUUGACAGGACACGAGUAACUCGUCUAUUUUGCAGGCUGCUUACGGUUCGUCCGUGUUGCAGCCGAUCAUCAGCACAUCUAGGUUUCGUCCGGGUGUGACCGAAAGGUAAGAUGGAGAGCCUUGUCCCUGGUUUCAACGAGAAAACACACGUCCAACUCAGUUUGCCUGUUUACAGGUUCGCGACGUGCUCGUACGUGGCUUUGGAGACUCCGUGGAGGAGGUCUUAUCAGAGGCACGUCAACAUCUUAAAGAUGGCACUUGUGGCUUAGUAGAAGUUGAAAAGGCGUUUUGCCUCAACUUGAACAGCCCUAUGUGUUCAUCAAACGUUCGGAUGCUCGAACUGCACCUCAUGGUCAUGUUAUGGUUGAGCUGGUAGCAGAACUCGAAGGCAUUCAGUACGGUCGUAGUGGUGAGACACUUGGUGUCCUUGUCCCUCAUGUGGGCGAAAUACCAGUGGCUUACCGCAAGGUUCUUCUUCGUAAGAACGGUAAUAAAGGAGCUGGUGGCCAUAGUUACGGCGCCGAUCUAAAGUCAUUUGACUUAGGCGACGAGCUUGGCACUGAUCCUUAUGAAGAUUUCAAGAAACUGGAACACUAAACAUAGCAGUGGUGUUACCCGUGAACUCAUGCGUGAGCUUAACGGAGGGCAUACACUCGCUAUGUCGAUAACAACUUGUGGCCCUGAUGGCUACCCUUUGAGUGCAUUAAAGACCUUCUAGCACGUGCUGGUAAAGCUCAUGCACUUUGUCCGAACAACUGGACUUUAUUGACACUAAGAGGGUGUAUACUGCUGCCGUGAACAUGAGCAUGAAAUUGCUUGGUACACGGAACGUUCUGAAAAGAGCUAUGAAUUGCAGACACCUUUUGAAAUUAAAUUGGCAAAGAAAUUUGACACCUUCAAUGGGGAAUGUCCAAAUUUUGUAUUUCCCUUAAAUUCCAUAAUCAAGACUAUUCAACCAAGGGUUGAAAAGAAAAAGCUUGAUGGCUUUAUGGGUAGAAUUCGAUCUGUCUAUCCAGUUGCGUCACCAAAUGAAUGCAACCAAAUGUGCCUUCAACCUCAUGAAGUGUGAUCAUUGUGGUGAAACUCAUGGCAGACGGGCGAUUUUGUUAAAGCCACUUGCGAAUUUGUGGCACUGAGAAUUUGACUAAAGAAGGUGCCACUACUUGUGGUUACUUACCCCAAAAUGCUGUUGUUAAAAUUUAUUGUCCAGCAUGUCACAAUUCAGAAGUAGGACCUGAGCAUAGUCUUGCCGAAUACCAUAAUGAAUCUGGCUUGAAAACCAUUUUCGUAAGGGUGGUCGCACUAUUGCCUUUGGAGGCUGUGUGUUCUUAUGUUGGUUGCCAUAACAAGUGUGCCUAUUGGGUUCCACGUGCUAGCGCUAACAUAGGUUGUAACCAUACAGGUGUUGUUGGAGAAGGUUCCGAAGGUCUUAAUGACAACCUUCUUGAAAUACUCCAAAAGAGAAAGUCAACAUCAAUAUUGUUGGUGACUUUAAACUUAAUGAAGAGAUCGCCAUUAUUUUGGCAUCUUCUGCUUCCACAAGUGCUUUUGUGGAAACUGUGAAAGGUUUGGAUUAUAAAGCAUUCAAACAAAUUGUUGAAUCCUGUGGUAAUUUUAAAGUUACAAAAGGAAAAGCUAAAAAAGGUGCCUGGAAUAUUGGUGAACAGAAAUCAAUACUGAGUCCUCUUAUGCAUUUGCAUCAGAGGCUGCUCGUGUUGUACGAUCAAUUUCUCCCGCACUCUUGAAACUGCUCAAAAUUCUGUGCGUGUUUUACAGAAGGCCGCUAUAACAAUACUAGAUGGAAUUUCACAGUAUUCACUGAGACUCAUUGAUGCUAUGAUGUUCACAUCUGAUUUGGCUACUAACAAUCUAGUUGUAAUGGCCUACAUUACAGGUGGUGUUGUUCAGUUGACUUCGCAGUGGCUAACUAACAUCUUUGGCACUGUUUAUGAAAACUCAAACCCGUCCUUGAUUGGCUUGAAGAGAAGUUAAGGAAGGUGUAGAGUUCUUAGAGACGGUUGGGAAAUUGUUAAAUUUAUCUCAACCUGUGCUUGUGAAAUUGUCGGUGGACAAAUUGUCACCUGUGCAAAGGAAAUUAAGGAGAGUGUUCAGACAUUUCUAAGCUUGUAAAUAAAUUUUUGGCUUGUGUGCUGACUCUAUCAUAUUGGUGGAGCUAAACUUAAAGCCUUGAAUUUAGGUGAAACAUUUGUCACGCACUAAAGGGAUUGUACAGAAAGUGUGUUAAAUCCAGAGAAGAAACUGGCCUACUCAUGCCAAAGCCAAAGAUACCCACAGAAGUGUUAACAGAGGAAGUGUCUAACACUAUAACGCUAGAACAUGGCUCCAUGUUUGGUCACCUUGAUUAACGGGCUAUUGCCAAAUCAAAGCACAGAAAAGUACUCACUAAUAUGAAACUACACAUCAAGCGGUAACAAAGAUGACACUGUGAUAAAGUCAGAAAUGAAUGCAUUGACGAGCUAUCUCUGCAAAGUUGAACUUGGUCUACAAGGUGCCUCAAUUGAUGACAAAGAUCCAACAUAUUGAAGAUCAAGUCAUUUGCUGAAUAAGCAUUGACCCUCGAUAGAAGAAUGAUCCUCACUCAACUGAGAUGCCUAAAGGUCACAAAAGAAGAAGGCUGAUGAAACUCAUGCACUUACGCAGAGACAGAAGAAACAGCAAACUGUGACUCUUUCCUGCUGCAGAUUUGGAUGAAUUUCCAAACAAUUGCAACAAUCCAUGAGCAGUGCUGACUCAACUCAGGCCUAAACUCAUGCAGACCACAAGGCAGAUGGGCUAUAUAAACGUUUCGCUUUCCGUUUACGAUAUAGUCUACUUUGUGCAGAAUGAAUUCUCGUAUACAUAGCACAAGUAGAUGUAGUUAACUUUAAUCACAUAGCAAUCUUUAAUCAGUGUGUAACAUUAGGGAGGACUUGAAAGAGCCACCACAUCACCGAGGCCACCGGAGUACGAUCGAGUGUACAGUGAACAAUGCUAGGGAGAGCUGCCUAUAUGGAAGAGCCCUAAUGUGUAAAAUUAAUUUUAGUAGUGCUAUCCCCAUGUGAUUUUAAUAGCUUUUAGGAGAAUGACAAAAAACCCCCCACCCACAUACCCACCCUAACACAUAUUCAUCUCAUCCACCCCACCACCCAUACCACCCCACCUCCCCUCCUCUCCUUCAUCAUAACAAACAAACUGCAAAUCCUUUAUUCUCCCCAAACAU
>cluster_39 reads=1 total_reads=236
AUCUCAACCAGGACUUCUUCUAUUAAAAUAUAAUGAAAAUGGAACCAUUACAGAUGCUGAAGUUGUGCUUGACCCUCUCUCCUCAGAACAAAGUGUACGUUGAAAUCCUCACUGUAGAAAAGGAAUCUUAUCAAUCUUCUAACUUUAGAGUCACAACCAACAGAAUCUAUUAAUAAGAUUUCCUAAUAUUACAAACUUGUGCCCUCUUUGGUGAAGUCUUUAACGCCACCAGAUUUGCAUCUGUUUUAUGCUUUGGAACUGGAAGAGAAUCAGCAACUGUGUUGCUGAUUAUUCUGUCCUAUAUAAUUCCGCAUCAUUUCUCUCAUUAAGUGUUAUGAGUGACCUACUAAAUUAAAUGAUCCCUGCUUUACUAAUGUCUAUGCAGAUUCAUUUGUAAUUAGAGGUGAUGAAGUCAGACAAAUCGCUCCAGGCAAACUGGAAAGAUUGCUGAUAUAAUUAUAAAUUACCAGAUGAUUUCACAGGCUGCGUUAUAGCUUGGAAUUCUAACAAUCUUGAUUUAAGGUUGGUGGUAAUUAUAAUUACCUGUAUAGAUUGUUAGGAAGUCUAAUCUCAAACCUUUUGAGAGAGUAUUUCAACUGAAAUCUAUCAGGCCGGUAGCACACCCUGUAAUGGUGUUGAAGGUUUUAAUUGUUACUUUCUACAAUCAUGGUUUCCAACCACAAUGGUGUUGGUUACCAACCAUACAGAGUAGUACUACUCUUUUGAACUUCUACAUGCACCAGCAACUGUUUGUGGACCUAAAAAGUCUACUAAUUUGGUUAAAACAAAUGUGUCAAUUUCACUUCAAUGGUUUAACAGGCACAGGUGUUCUUACUGAGUCUAACAAAAUUUUCUGCCUCUCCAACAAUUUGGCAGAGACAUUGCUGACACUACUGAUGCUGUCCGUGAUCCACAGACAUUGAGAUUCUUGACAUUACACCAUGUUCUUUGGUGGUGUCAGUGUUAUAACACCAGGAACAAAUACUUCUAACCAGGUUGCUGUUCUUUAUCAGGAUGUUAACUGCACAGAAGUCCCUGUUGCUAUUCAUGCAGAUCAACUUACUCCUACUUGGCGUGUUUAUUCUACAGGUUCUAAUGUUUCAAACACGUGCAGGCUGUUUAAUAGGGGCUGAACAUGUCAACAACUCAUAUGAGUGUGACAUACCCAUUGGUGCAGGUAUAUGCGCUAGUUAUCAGACUCAGACUAAUUCCCUAGCGGGCACGUAGUGUAGCUAGUCAAUCCAUCAUUGCCUACACUAUGUCACUUGGUGCAGAAAAUUCAGUUGCUUACUCUAAUAACUCUAUUGCCAUACCCACAAAUUUUACUAUUAGUGUUACCACAGAAAUUCUACCAGUGUCUAUGACCAAGACAUCAGUAGAUUGUACAAUGUACAUUUGUGGUGAUUCAACUGAAUGCAGCAAUCUUUGUUGCAAUAUGGCAGUUUUUGUACACAAUUAAACCGUGCUUUAACUGGAAUAGCUGUUGAACAAGACAAAACACCCAAGAAGUUUUUGCACAAGUCAAACAAAUUUACAAACACCACCAAUUAAAGAUUUUGGUGGUUUUAAUUUUCACAAAUAUUACCAGAUCCAUCAAAACCAAGCAAGAGGUCAUUUAUUGAAGAUCUACUUUCAACAAAGUGACAUUGCAGAUGCUGGCUUCAUCAAACAAUAUGGUGAUUGCCUUGGUGAUAUUGCUGCUAGAGACCUCAUUUGUGCACAAAAGUUUAACGGCCUUACUGUUUUGCCACCUUUGCUCACAGAUGAAAUGAUUGCUCAAUACACUUUGCACUGUUAGCGGGUACAAUCACUUCUGGUUGGACCUUUGGUGCAGGUGCUGCAUUACAAAUACCAUUUGCUAUGCAAAUGGCUUAUAGGUUUAAUGGUAUUGGAGUUACACAGAAUGUUCUCUAUGAGAACCAAAAAUUGAUUGCCAACCAAUUUAAUAGUGCUAUUGGCAAAAUUCAAGACUCACUUCUCACAGCAAGUGCACUUGGAAAACUUCAAGAUGUGGUCAACCAAAAUGCACAAGCUUUAAACACGCUUGUUAAACAACUUAGCUCCAAUUUGGUGCAAUUCAAGUGUUUUAAAUGAUAUCCUUUCACGUCUUGACAAAGUUGAGGCUGAAGUGCAAAUUGAUAGGUUGAUCACAGGCAGACUUCAAAGUUUGCAGACAUAUGUGACUCAACAAUUAAUUAGAGCUGCAGAAAUCAGAGCUUCUGCUAAUCUUGCUGCUACUAAAAUGUCAGAGUGUGUACUUGGACAAUCAAAAAGAGUUGAUUUUGUGGAAAGGGCUAUCAUCUUAUGUCCUUCCUCAGUCAGCACCUCAUGGUGUAGUUUCUUGCAUGUGACUUAUGUCCCUGCACAAGAAAAGAACUCACAACUGCUCCUGCCAUUUGUCAUGAUGGAAAAGCACACUUUCCUCGUGAAGGUGUCUUUGUUUCAAAUGGCACACACUGGUUUGUAACACAAAGGAAUUUUUAUGAACCACAAAUCAUUACUACAGACAACACAUUUGUGUCUGGUAACUGUGAUGUUGUAAUAGGAAUUGUCAACAACACAGUUUAUGAUCCUUUGCAACCUGAAUUAGACUCAUUCAAGGAGGAGUUAGAUAAAUAUUUUAAGAAUCAUACAUCACCAGAUGUUGAUUUAGGUGACAUCUGGCAUUAAUGCUUCAGUUGUAAACAUUCAAAAAGAAUUGACCGCCUCAAUGAGGUUGCCAAGAAUUUAAAUGAAUCUCAUCGAUUCCAAGAACUUGGAAAGUAUGAGCAGUAUAUAAAAUGGCCAUGGUCAUUGGCUAGGUUUUAUAGCUGGCUUGAUUGCCAUAGUAAUGGUGACAAUUAUGCUUUGCUGUAUGACCAGUUGCUGUAGUUGUCUCAAGGGCUGUUGUUCUUGUGGAUCCUGCUCCAUUUAACGAAGACGAACAAACCAUCUCAAAAUAGAUCUGUUCUAAACGAACUUAUGGAUUUGUUUAUGAGAAUCUCACAAUUGGAACUGUAACUUUGAAGCAAGGUGAAAUCAAGGAUGCUACUCCUUCAGAUUUUGUUCGCGCUACUGCAACGAUACCGAUACAAGCCUCACUCCCUUCGGAUGGCUUAUUGUUGGCGUUGCACUUCUUGCUGUUUUCAGAGCGCUUCCAAAAUCAUAACCCUCAAAAGAGAUGGCAACUAGCACUCUCCAAGGGUGUUCACUUUGUUUGCAACUUGCUGUUGUUGUUUGUAACAGUUUACUCACACCUUUGCUCGUUGCUGCUGGCCUUGAAGCCCCUUUCUCUAUCUUUAUGCUUUAGUCUACUUCUUGCAGAGUAUAAACUUUGUAAGAAUAAUAAUGAGGCUUUGGCUUUGCUGGAAAUGCCGUUCCAAAACCCAUUCUAUGAUGCCAACUAUUUUCUUGCUGGCAUACUAAUUGUUACGACUAUUGUAUACCUUACAAUAGUGUAACUUUCAAUUGUCAUUACUCAGGUGAUGGCACAACAAGUCCUAUUUUGAACAUGACUACCAGAUUGGUGGUUAUACUGAAAUGGGAAUCUGGAGUAAAAGACUGUGUUGUAUUACACAGUUACUUCACUUCAGAAUUACCAGCUGUACUCAACUCAAUUGAGUACAGACACUGGUGUUGAACAUGUUACCCCUCAUCUACAAUAAAAUUGUUGAUGAGCCUGAAGAACAUGUCCAAAUUCUAACAAUCGACGGUUCAUCCAGAGUUGUUAAUCCAGUAAUGGAACCAAUUUAUGAUGAACCGACGACGACUACUAGCGUGCCUUUGUAAGACAAGCUGAUGAGUACGAACUUAUGUACUCAUUCGUUUCAGAAGAGACAGGUACGUUAAUAGUUAAUAGCGUACUUUUUCUGCUUGUGGUAUUCUUGCUAGUUACACUAGCCAUCCUCUGCGCUCGAUUGUGUGCGUACUGCUGCAAUAUUGUUAACGUGAGUUUGUAAACCUUCUCUUACGUUUACUCUGUUAAAAAUCUGAAUCACUAGAGUUCCUGAUUUCUGGUCUAAACGAACUAAAUAUUAUUAGUUUCUGUUUGGAACUUUAAUUUUAGCCAUGGCAGAUUCCAACGGUACUAUUACCGUUGAAGAGCUUAAAAAGCUCUUGAACAAUGGAACCUAGUAAUAGGUUUCCUAUUCCUUACAUGGAUUUGUCUCUACAAUUUGCCUAUGCCAACAGGAAUAGGUUUUGUAUAUAAUUAAGUUAAUUUCCUCUGGCUGUUAUGGCCAGUAACUUUAGCUUGUUUGUCUUGCUGCUGACAAGAAUAAUUGGAUCCUCGUGACAUCUUCGAAUUGCUUGACACCAUUAGGU
>cluster_40 reads=1 total_reads=10
AUACCUUCCCAGGUAACAAACCAACCAUUUUCGAUCUCUUGUAGAUCUGCUCUCUAAACGAACUUUAAAAUCUGUGUGGCUGUCACUCGGCUGCAUGCUUAGUGCACUCACGCAGUAUAAUUAAUAACUAAUUACUGUCGUUGACAGGACACGAGUAACUCGUCUAUUUUGCAGGCUGCUUACGGUUCGUCCGUGUUGCAGCCGAUCAUCAGCACAUCUAGGUUUGUCCGGUGUGACCGAAAGGUAAGAUGGAGAGCCUUGUCCCUGGUUUCAACGAGAAAACACACGUCCAUUCAGUUUGCCUGUUUACAGGUUUGCGACGUGCUGUUACGUGGCUUGGAGACUCCGUGGAGGAGGUCUUAUCAGAGGCACGUCAACAUCUUAAAGAUGGCACUUGUGGCUUAGUAGAAGUUGAAAAAGGCGUUUUGCCUCAACUUGACAGCCCUAUGUGUUCAUCAAACGUUCGGAUGCUCGAACUGCACCUCAUGGUCAUGUUAUGGUUGAGCUGGUAGCAGAACUCGAAGGCAUUCAGUACGGUCGUAGUGGUGAGACACUUUGGUGUCCUUGUCCCUCAUGUGGGCGAAAUACCAGUGGCUUACCGCAAGGUUCUUCUUCGUAAGAACGGUAAUAAAGGAGCUGGUGGCCAUGGUUACGGCGCCGAUCUAAAGUCAUUUGACAUAGGCGACGAGCUUGGCACUGAUCCUUAUGAAGAUUUUCAAGAAACUGGAACACUAAACAUAGCAGUGGUGUUACCCGUGAACUCAUGCGUGAGCUUAACGGAGGGCAUACACUCGCUAUGUCGAUAACAACUUCUGUGGCCCUGAUGGCUACCCCUCUUGAGUGCAUUAAAGACCUUCUAGCACGUGCUGGUAAAGCUCAUGCACUUUGUCCGAACAACUGGACUUUAUUGACACUAAGAGGUGUAUACUGCUGCCGUGAACAUGAGCAUGAAAUUGCUUGGUACACGGAACGUUCUGAAAAGAGCUAUGAAUUGCAGACACCUUUGAAAUUAAAUUGGCAAAGAAAUUUGACACCUUCAAUGGGAAUGUCCAAAUUUUGUAUUUCCCUUAAAUUCCAUAAUAAGACUAUUCAACCAAAGGGUUGAAAAGAAAAAGCUGAUGGCUUUAUGGGUAGAAUUCGAUCUGUCUAUCCAGUUGCGUCACCAAAUGAAUGCAACCAAAUGUGCCUUCAACUCAUGAAGUGUGAUCAUUGUGGUGAAACUUCAUGGCAGACGGGCGAUUUUUUUUAAAGCCACUUGCGAAUUUUGUGGCACUGAGAAUUUGACUAAAGAAGGUGCCACUUGUGGUUACUUACCCCAAAAUGCUGUUGUUAAAAUUUAAUGUCCAGCAUAUCACCAUUCACAAAUAGGACCUGAGAUAAUCUUACCGAUACAAAUGAAAAGCUAAAACCAUUCCUGUAAUAUUGGUGCACAUAACCACAAUACUGAGUCCUUAUGCAUUUGCAACAAGUCUGCCUAUUGCGAUCCAUUCACCCGCCAACAUAAACUGUCACCAUCAGGUGUUUUACAGAAGGUCAAAGCUCUCAAUGACAACCUCCUGAAAUACUCCAAAAAGAGAAAGUCAACAACAAUAUUGUUGGUUACUUUGUUGUUCAGUUGACCGCAGUGGCUACUAACAUUCUGGCACUGUUUAUGAAAACUAAACCCGUCCUGAUUGGCUUGAAGAGAAGUUAAGAAGGUGUAGAGUUUUUAGAGACGGUUAGGAAAUUGUUAAAUCUAUCUCAACCUGUGCUUGUGAAAUUGUCGGUGGACAAAUUGUCACCUGUGCAAGGAAAUUAAGGAGAGUGUCAGACAUUCUAAGCUUGUAAAAUAAAUUUUGUCUGUGUGCUGACUUAUACUAUUUGGUGAGCUAAAACCUAAAGCCUUGAAUUUAGGUGAAACUCUGUCACGCACUCAAAGGAUUGUACAGAAAGUGUUCAAUCCAGAGAAGAAACUGGCCUACUCAUGCCUUAAAAGCCCCAAAAGAAAUUAUUUCUAAGAGAAACACUUCCCACAGAAGUGUUAACAGAGGAAGUUGUCUUGAAAACUGGUGAUUUACAACCAUUGAACAACCUACUACUAGAAGCUGUUGAAGCUCCAUUGGUUGGUACACCAGUUUGUAUUAACGGGCUUAUGUUGCUCGAAUUCAGACACAGAAAAGUACUGUGCCCUUGCACCUAAUAUGAUGGUAACAAACAAUACCUUACAUCAAGGCGAUGACCAACAAAGGUUCUUUGGUGAUGACACUGUGAUAGAAGUGCAAGGUUACAAGAGUCGAAUAUCACUUUGAACUUGAUGAAAGGAUUGAUAAAGUACUUCAUGAGAAGUGCUCGCCUAUACAGUUGAACACGGUACAGAAGUAAUGAGUUCGCCUAUGUUGUGGCAGAUGCUGUCAAAACUUUGCAACCAGUAUCUGAAUUACUUACACCACUGGGCAUUGAUUUAGAUGAGUGGAAUAUGGCUACAUACUUAUUUGAUGAGUCUGGUGUACUUAAAUUGGCUUUCAUGUAUUGUCUUCUACCCAGAUGAGGAUGAAGAAGAAGGUGAUUGUGAAGAAGAAGAGUUUGAGCCAUCAUUCAAUAUGAGUAUGGUCUGAAGAUGAUUACCAAGGUAAACCUUGGAAUUUGGUGCACUUGCUGCUUCAACCUGAAGAAGAGCAAGAAGAAGAUUGGUUAGAUGAUGAUAGUCAACAAACUGUUGGUCAACAAGACGGCAGUGAGGACAAUCAGACAACUAUUCAAACAAUUGUUGGGUUACUCCUCAAUUAGAGAUGGAACUUACCAGUUGUUCAGACUAUUGAAGUGAAUAGUUUAGUGGUUAUUUAAAACUUACUGACAAUGUAUUACAUUAAAAAAUGCAGACAUUGUGAAGAAGCUAAGGUAAAACCAACAGUGGUUAAUGCAGCCAAUGUUUACCUUAAACAUGGAGGAGGUGUUGCAGGAGCCUUAAAUAAGGCUACUACAAUGCCAUGCAAGUUGAAUCUGAUGAUUACAUAGCACUAAUGGACACUUAAAGUGGUGGUAGUUGUGUUUGCGGACACAAUCUUGCUAAACAUGUCUUCAUGUUGUCGGCCCAAAUGUUAACAAAGGUGAAGACAUUCAUCUCUAAGAGUGCUUAUGAAAAUUUUAAUCAGCACGAAGUUCUACACUGCACCAUUAUUAUCAGCUGGUAUUUUGGUGCUGACCCUAUACAUUCUUAAGAGUUUGUGUAGAUACUGUUCGCACAAAUGUCUACUUAGCUGUCUUUGAUAAAAAUUCUAUGACAAACUUGUUCAAGCUUUUGGAAAUGAAGAGUGAAAAGCAAGUUGAACAAAAGAUCGCUAGAUUCCUAAAGAGGAAGUUAAGCCAUUUAUAACUGAAAGUAAACCUUCAGUUGAACAGAGAAAACAAGAUGAUAAGAAAAUCAAAGCUUGUGUUGAAGAAGUUACAACAACUCUGGAAGAAACUAAGUUCCUACAGAAAACUUGUUACUUUAUUGACAUUAAUGGCAAUCUACAUCCAGAUUCUGCCACUUGUUAGUGACAUUGACAUCACUUUCUUAAAGAAAGAUGCUCCAUAUAGUGGGUGAUGUUGUUCAAGAGGUGUUCAACUGCUGUGGUUAUACCUAAAAAGGCUGGUGGCACUACUGAAAUGCUAGCGAAAGCUUUGAGAAAAGUGCCACAGACAAUUAUUCACUUCCCAGGUCAGGGUUUAAAUGGUUACACUGUAGAGGCAAAGACAGUGCUUAAAAAGUGUAAAAGUGCCUUUACAUUCUACCAUCUAUUAUCUCUAAUGAGAAGCAAGAAAACAAGGAACAGUCUUAUGAAACUUUCAAGCCAUACUGCACAUACAGAAGAAACAGCAAACUAUGCCUCUCUUCCUGUUGCAACUAAAGCCAAUUUCAACUCCAAACAAUUGCAACAAUCCAUGAGCAGUGCUGACUCAACUCAGGCCUAAACUCAUGCAGACAUCACAAGGCAGAUGGGCUAUAUAAACGUUUCGCUUUUCCGUUUACGUAUAUAGUCUACUCUUGUGCAGAAUGAAUUCUCGUAACUAUAGCACAAGUAGAUGUAGUUAACUUUAAUCACAUAGCAAUUCUUUAAUCAGUGUGUAACAUUAGGGAGGACUUGAAAGAGCCACCACAUUUCCCCGAGGCCACGCGGAGUACGAUCGAGUGUACAGUGAACAAUGCUAGGGAGAGCUGCCUAUAUGGAAGAGCCCUAAUGUGUAAAAUUAAUUUAGUAGUGCUAUCCCCAUGUGAUUUUAAUAGCUUUCUAGGAGAAUGACAAAGC
>cluster_41 reads=1 total_reads=59
ACAGACGUGGCGACCCGCUGAAUUUAAGCAUUAGUCAGCGGAGGAAAAGAAACUAACCAGGAUUCCCUCAGUAACGGCGGUGAACAGGGAAGAGCCCAGCGCCGAAUCCCGCCCACGGUGGGGCGCGGAAAUGUGGCGUACGGAAGACCCUCCCGGCGCCGCUCGUGGGGGCCCAAGUCCACUGAUCGAGGCCCAGCCCGUGGACGGUGAGGCCGGUAGCGCCCCGGCGCGCCGGGCCCGGGUCUCCCGGAGUCGGGUUGCUUGGGAAUGCAGCCCCAAGCGGGUGGUAAACUCCAUCAAGGCUAAAACCACCUGCACGAGACCGAUAGUCAACAGUACCGUAAGGGAAAGUUGAAAAGAACUUUAAGACGAGUUCAAGAGGCGUGAAACCGUUAAGAGGUAAACGGGUGGGGUCCGCGCAGUCCGCCCGGAGGAUUCACCCGGCGGCGGGUCCGGCCGUGUCGCCGCCCGGCGGAUCACCCCCCCCCCCCGUUCCGACUCCCACCCGCCUCCCUCCCCCGCCGCCUCCUCCUCCCGGAGGGGCAGGCUCCGGCGGGUGCGGGGGUGGGCGGGCGGGGCCGGGGUGGGUCGGCGGGGGACCGUCCCCGACCGGCGACCGGCCGCCGCCGGGCGCAUCUCCACGGCGGUGCGCCGCGACCGGCUCAGGACGGCUGAAGGCCCGGCGGGAAAGGUGGCUCGGGGCCCCGUCCCGCCCGACCCCGCCCGCGUCCUCCCGGGAGGGCGCGGGUCGGGGCGGCGGCGGCGGUGGCGGCGGGCCACCCCGAGUGUUACAGCCCCGGCAGCAGCACUCGCCGAAUCCCGGGGCAUCGAGGCGGGAGCGAGACCCGUCGCCGCGCUCUUCCCCUCCGGCGCCUUACCAGGUCGGCGGCGAUGUCGGCUACCCACCCGACCCGUCUCCACCAACGCCGGACCAAGAGUCAACGCGCGCGAGUCAGGGGCUCGCACGAAAGCCGCCGUGGCGCAAUGAAGGUGAAGGCCGGCGCGUCGCCGGCCGAGGUGGGAUCCCGAGGCCUUCCAGUCCGCCGAGGGCGCACCACCGGCCCGUCUCGCCCGCCGCGCCGGGGAGGUGGAGCACGAGCGCACGUGCUAGGACCCGCAGAUGGUGAUCCAUGCCUGGGCAGGCGAAGCCAGAGGAAACUUGGUGGAGGUCCGUAGCGGUCCUGACGUGCAAAUCGGUCGUCCGACCUGGUAUAGAGCGAAAGACUAAUCGAACCAUCUAGUAGCUGGUUCCCUCCGAAGUUUCCCAAGGAUAGCUGGCGCUCUCGCAAACCCAACCUCCCACGCAGUUUUAUCCGGUAAAGCGAGCGAUUAGAGGUCUUGGGGCCGAAACGAUCUCAACCCUCCUCAAACUCAAAAUGGGUAAGAAGCCCGGCUCGCUGGCGUGGAGCCGGGCGUGGAAUGCGAGUGCCUGUGGGCCACCUUUGGUAAGCCGAACUGGCGCUGCAGGAUGACCGAACGCCGGGUUAAGGCGCCCGAUGCCGACGCUCAUCAGACCCCAGAAAAGGUGUUGGUUGAUAUAGACAGCAGGACGGUGGCCAUGGAAGUCGGAAUCCGCUAAGGAGUGUGUAACAACACCUGCCGAAUCAACUAGCCCUGAAAAUGGAUGGCGCUGGAGCGUCGGGCCCAUACCCGGCCGUCGCCGGCAGUCGAGAGUGGACGGGAGCGGCGGGUCGGCGCGCGCGGGGGUGCAGCGUGUGUGGGUCUCCCCACCUCCCCGGCCCGCCCCGGAGCCCGCGGACGCUACGCCGCGACGAGUAGGAGGGCCGCUGCGGUGAGCCUUGAAGCCUAGGGCGUGGGCCGGGUGGAGCCGCCGCAGGUGCAGAACCUGGUGGUAGAUGCAAAUAUACAAACGAGAACUUUGAAGGCCGAAGUGGAGAAGGGUUCAUGCGCAGCAGUUGAACUGGGUCAGUCGGUCCCUGAGAGAUGGGCGAGCGCCGUUCCGAAGGACGGGCGAUGGCCUCGUUGCCCUCAGCCGAUCGAAAGGAGUCGGGUUCAGAUCCCCGAAUCCGGAGUGGCGGAGAUGGGCGCCGCGAGGCGUCCAGUGCGGUAACGCGACCGAUCCCGGAGAAGCCGGCGGGAGCCCCGGGAGAGUUCUCUCUUGUGAAGGGCGGGCGCCCUGGAAUGGGUUCGCCCCGAGAGAGGGGCCCGUGCCUUGGAAAGCGUCGCGGUUCCGGCGGCGUCCGGUGAGCUCUUCGCUGGCCCUUGAAAAUCCGGGGAGAGGGUGUAAAUCUCGCGCCGGGCCGUACCCAUCAUCCGCAGCAGGUCUCCAAGGUGAACGCCUCAAGCCCGUUGGAACAGCCCAGGUAAGGGAAGUCGGCAAGCCGGAUCCGUAACUUCUGGAUAAGGAUUGGCUCUAAGGGCUGGGUCGGUCGGGCUGGGCGCGAGCGGGGCUGGCGCGCGCCGCGGCUGGACGAGGCGCCGCCGCCACCCCACGCCCCGGGCACCCCCUCGCGGCCCUCCCCCCCGCCCCACCCCGCGCGCCUCCUCGCUCCCUCCCCCGCGCCCUCUCCCCUCCCUCCCCGGGGGUGCGGGGGAAGGGUCGGGCGGAGGGGCGGCGGCGGCCGCGGGCCCCGGCGGCGGGGCACGGUCCCCGCGGGGGCCCAGGGCACCCGGGGCCGGCGGCGGCGAGCGACUGGACGCGAAGCCGGUCACUCCCGUGGACAUCCUGUAUUGCUGGCGCCAGGGACGCUGCUUCCCAGGUAACAAACUACAGCCUAUCGUAGAUUGCUCUACACGAACGCUCUUAUUACAAAUUGGGAGCUCGCAGCGUGUAGCAGGUGACUCAGGUUUUCUGCUGCAUUCAGUCGCUACAGGAUUGGCAACUAUAAAUUAAACACAGACCAUUCCAGUAGCAGUGACAAUAUUGCUUUGCUUGUACAGUAAGUGACAACAGAUGUUUCAUCUCGUUGACUUCAGGUUACUAUAGCAGAGAUUUAAUUAUUAUGAGGACUUUAAAGUUUCCAUUUGGAAUCUUGAUUACUAAACCUCUAAUUAAAAAUUUAUCUAAGUCCUAACUGAGAAUAAAUUUCUCAAUUAGAUGGAGCACCAAUGGAGAUUUUAAACGAACAUGAAAAUAAUUUUCUUGGCACUGAUAACACGCUAUCUGUGAGCUUUACACCACCAAGAGUGUGUUAGAGGUACAUACAGUACUUUUAAAGAACCUUGCUCUGGAACAACGAGGGCAAUUCCCACUUCAUCCCUAGCUGAUAACAAAUUUGCACUGACUUGCUCUAGCACUCAAUUUGCUUUUGCUUGUCCUGACGGCGUAGAACACGUCUAUGAGUACGUGCCAGAUCAGUUUCCCUAAACUGUUCAUCAGACAAGAGGAAGUCAAGAUUAUAAGUCCACUGUUAUUGUUGCGCCACUGGCGUCAUACUCUGCAAUGGACGUGAACCACACGUGAAAUGACCAAGAUCAAUUAAAUGAUUUUGUGACUGCAUUGACGCAAAACUUCCCCCAACAGAGCCUAAAAGGACAAAAGAAGAAGGCUGAUGAAACUCAAGCCACACAGAGACAGAAGAAACAGCAAACUGUGACUCUUUCCUGCUGCAGAUUUGGAUGAUUUCCAAACAAUUGCAACAAUCCAUGAGCAGUGCUGACUCAACUCAGGCCUAAACUCAUGCAGACAUACAAGGCAGAUGGGCUAUAUAAACGUUUCGCUUUCCGUUUACGAUAUAGUCUACUCUGUGCAGAAUGAAUCUCGUAUACAUAGCACAAGUAGAUGUAGUUAACUUUAAUCUCACAUAGCAAUCUUUAAUCAGUGUGUAACAUUAGAGGACUUGAAAGAGCCACCACUUCACGAGGCCACCGAGUACGAUCGAGUGUACAGUGAACAAUGCUAGGGAGAGCUGCCUAUAUGGAAGAGCCCUAAUGUGUAAAAUUAAUUUAGUAGUGCUAUCCCAUGUGAUUUUAAUAGCUUUCUAGGAGAAUGACAAAAAAAU
>cluster_42 reads=1 total_reads=32
AUACCUUCCCAGGUAACAAACCAACCAACUUCGAUCUCUGUAGAUCUGUUCUCUAAACGAACUUUAAAAUCUGUGUGGCUGUCACUCGGCUGCAUGCUUAGUGCACUCACGCAGUAUAAUUAAUAACUAAUUACUGUCGUUGACAGGACACGAGUAACUCGUCUAUUUGCAGGCUGCUUACGGUUUCGUCCGUGUUGCAGCCGAUCAUCAGCACAUCUAGGUUUCGUCCGGGUGUGACCGAAAGGUAAGAUGGAGAGCCUUGUCCCUGGUUUCAACGAGAAAACACACGUCCAUCUCAGUUUGCCUGUUUUACAGGUUCGCGACGUGCUCGUACGUGGCUUUGGAGACUCCGUGGAGGAGGUCUUAUCAGAGGCACGUCAACAUCUUAAAGAUGGCACUUGUGGCUUAGUAGAAGUUGAAAAAGGCGUUUUGCCUCAACUUGAACAGCCCUAUGUGUUCAUCAAACGUUCGGAUGCUCGAACUGCACCUCAUGGUCAUGUUAUGGUUGAGCUGGUAGCAGAACUCGAAGGCAUUCAGUACGGUCGUAGUGGUGAGACAUUGGUGUCCUUGUCCCUCAUGUGGGCGAAAUACCAGUGGCUUACCGCAAGGUUCUUCUUCGUAAGAACGGUAAUAAAGGAGCUGGUGGCCAUAGUUACGGCGCCGAUCUAAAGUCAUUUGACUUAGGCGACGAGCUUGGCACUGAUCCUUAUGAAGAUUUCAAGAAACUGGAACACUAAACAUAGCAGUGGUGUUACCCGUGAACUCAUGCGUGAGCUUAACGGAGGGGCAUACACUCGCUAUGUCGAUAACAACUUCUGUGGCCCUGAUGGCUACCCUCUUGAGUGCAUUAAAGACCUUUAGCACGUGCUGGUAAAGCUCAUGCACUUUGUCCGAACAACUGGACUUUAUUGACACUAAGAGGUGUAUACUGCUGCCGUGAACAUGAGCAUGAAAUUGCUUGGUACACGGAACGUUCUGAAAAGAGCUAUGAAUUGCAGACACCUUUUGAAAUUAAAUUGGCAAAGAAAUUUGACACUUCAAUGGGAAUGUCCAAAUUUUGUAUUUCCCUUAAAUUCCAUAAUCAAGACUAUUCAACCAAGGGUUGAAAAGAAAAAGCUUGAUGGCUUUAUGGGUAGAAUUCGAUCUGUCUAUCCAGUUGCGUCACCAAAUGAAUGCAACCAAAUGUGCCUUUCAACUCUCAUGAAGUGUGAUCAUUGUGGUGAAACUCAUGGCAGACGGGCGAUUUUGUUAAAGCCACUUGCGAAUUUGUGGCACUGAGAAUUUGACUAAAGAAGGUGCCACUACUUGUGGUUACUUACCCAAAAUGCUGUUGUUAAAAUUUAUUGUCCAGCAUGUCACAAUUCAGAAGUAGGACCUGAGCAUAGUCUUGCCGAAUACCAUAAUGAAUCUGGCUUGAAAACCAUUCUUCGUAAGGGUGGUCGCACUAUUGCCUUUGGAGGCUGUGUGUCUUCUUAUGUUGGUUGCCAUAACAAGUGUGCCUAUUGGGUUCCACGUGCUAGCGCUAACAUAGGUUGUAACCAUACAGGUGUUGUUGGAGAAGGUUCCGAAGGUCUUAAUGACAACCUUCUUGAAAUACUCCAAAAGAGAAAGUCAACAUCAAUAUUGUUGGUGACUUUAAACUUAAUGAAGAGAUCGCCAUUAUUUUGGCAUUCUUCUGCUUCCACAAGUGCUUUUGUGGAAACUGUGAAAGGUUUGGAUUAUAAAGCAUUCAAACAAAUUGUUGAAUCCUGUGGUAAUUUUAAAGUUACAAAAGGAAAAGCUAAAAAGGUGCCUGGAAUAUUGGUGAACAGAAAUCAAUACUGAGUCCUCUUUAUGCAUUUGCAUCAGAGGCUGCUCGUGUUGUACGAUCAAUUUCUCCCGCACUUUGAAACUGCUCAAAAUCUGUGCGUGUUUUACAGAAGGCCGCUAUAACAAUACUAGAUGGAAUUCACAGUAUUCACUUAGACUCACUGAUGCUAUGAUGUUCACUUGAUUUGGCUACUAAAAUCUAGUUGUAAUGGCCUACAUUACAGGUGGUGUUGUAGUUGACUUCGCAGUGGCUACUAACAUCUUGGCACUGUUUAUGAAAACUCAAACCGCCUUGAUUGGCUUGAAGAGAAGUUAAGGAAGGUGUAGAGUCCUAGAGACGGUUGGGAAAUUGUUAAAUUUAUCUCAACCUGUGCUUGUGAAAUUGUCGGUGGACAAAUUGUCACCUGUGCAAAGGAAAUUAAGAGAGUGUUCAGACAUUUUAAGCUUGUAAAUAAAUUAUGGCUGUGUGUGCUGACUCUAAUUAUUGGUGGAGCUAAACUUAAAGCCUGAAUUUAGGUGAAACUUUGUCACACUCAAAGGAUUGUCCAAAAGGGUGUUAAAUACAGAAGAAACUGGCCUAACUCAUGCCCUAAAAGCCCCAAAAGAAAUUAUCUUUAUGAGGGAGGAAUACUCCCACAGAACUGGCACCAGGGAUGCUGCUACAAAACUGCAAUCGUGCUACAACUCCUAAGGAACAACUAUUAGCGAAGGCUGCAGAAGGGCCAGAGGCUGGUCACACCUCUCGUUCCUUCACGGUGCAACAGUUCAAGAAAUCAAAGACAGGCAGCAGUAUGGGAACUUCCUGCUAGAAUGAUGGCAAUGGCAGUGAUGCUUCUCUGCUUUGCUGCUGCUUGACAGAUUGAACCAGCUUGAGAGCAAAUGUCUGGUAAAGGCCACAACAACAAGGCCAAACUGUCACUAGAAUUGCUGCUGAGGCUUAUAAGAAGCCAUGGCAAAACGUACUGCCACUAAAGCAUACAAUGUAACACAAGUUCUGAAGACGUGGUCCAGAACAAACCCAAGGAAAUUUUGGGGACCAGGAACUAAUCAGACAAGGAACUGAUUACAAACAUGGCCGCAAAUUGCACAAUUUGCCCCAGCGUUCAGCGUCUUCGGAAUGUCGCGCAUUGGCAUGGAAGUCAACCAUCGGGAACGUGGUUGACCUACACAGGUGCCAUCAAAUUGGAUGACAAAGAUCCAAAUUCAAAGAUCAAGUCAUUUGCUGAAUAAGCAUUGACGCAUACAAAACAUUCCCACCAACAGAGCCUAAAAAGGACAAAAAGAAGAAGGCUGAUGAAACUCAAGCCUACGCAGAGACAGAAGAAACAGCAAACUGUGACUCUUUCCUGCUGCAGAUUUGGAUGAUUUUCCAAACAAUUGCAACAAUCCAUGAGCAGUGCUGACUCAACUCAGGCCUAAACUCAUGCAGACACAUCAAGGCAGAUGGGCUAUAUAAACGUUUCGCUUUCCGUUUACGAUAUAUAGUCUACUCUUGUGCAGAAUGAAUUCUCGUACACAUAGCACAAGUAGAUGUAGUUAACUUUAAUCUCACAUAGCAAUCUUUAAUCAGUGUGUAACAUUAGGGAGGACUUGAAAGAGCCACCACAUUUCACCGAGGCCACGCGGAGUACGAUCGAGUGUACAGUGAACAAUGCUAGGGAGAGCUGCCUAUAUGGAAGAGCCCUAAUGUGUAAAAUUAAUUUUAGUAGUGCUAUCCCCAUGUGAUUUUAAUAGCUUUCUAGGAGAAUGACAAAAAUCCCCCCACCCACACAUCCCACCAUCCUACAUAUCCAUCAUACUCCCCCUACACCCCCCUCCCUCCCAAACAUCA
>cluster_43 reads=1 total_reads=30
CUCGUUUCGAUUGAUGUUCAACAAUGGGGUUUUACAGGUAACCAAAGCAACCAUAUGCUUGUAUUGUCAAGUCCAUGGUAAUGCACAUGUAGCUAGUUGUGAUGCAAUCAUGACUAGGUGUCUAGCUGUCCAAGUGCUUUGUUAAGCGUGUUGACUGGACUAUUGAAUAUCCUAUAAUUGGUGAUGAACUGAAGAUUAAUGCGGUUGUAGAAAGGUUCAACACAUGUUGUUAAAGCUGCAUUAUUAGCAGACAAAUUCCCAGUUCACGACAUUGGUAACCCUAAAGCUAUUAAGUGUGUACCUCAAGCUGAUGUAGAAUGGAAGUUCUAUGAUGCACAGCCUUGUAGUGACAAAGCUUAUAAAAUAGAAGAAUUAUUCUAUUCUUAUGCCACACAUUCUGACAAAUUCACAGAUGGUGUAUGCCUAUUUUGGAAUUGCAAUGUCGAUAGAUAUCCUGCUAAUUCCAUUGUUUGUAGAUUUGACACUAGAGUGCUAUCUAACCUUAACUUGCCUGGUUGUGAUGGUGGCAGUUUGUAUGUAAAUAAACAUGCAUUCCACACACCAGCUUUUGAUAAAAGUGCUUUGUUAAUUUAAAACAAUUACCAUUUUAUACUUUGACAGUCCAUGUGAGUCAUGGAAAACAAGUAGUGUCAGAUAUAGAUUAUGUACCCUAAAGUCUGCUACGUGUAUAACACGUUGCAAUUUAGGUGGUGCUGUCUGUAGACAUCAUGCUAAUGAGUACAGAUUGUAUCUCGAUGCUUAUAACAUGAUGAUCUCAGCUGGCUUUAGCUUGUGGGUUUACACAAACAAUUUGAUACUUAUAACCUCUGGAACACUUUUACAAGACUUCAGAGUUUAGAAAAUGUGGCUUUUAAUGUUGUAAAUAAGGGACACUUUGAUGGACAACAGGGUGAAGUACCAGUUUUAUCAUUAAUAACACUGUUUACACAAAAGUUGAUGGUGUUGAUGUAGAAUUGUUUGAAAAUAAAACAACAUUACCUGUUAAUGUAGCAUUUGAGCUUUGGGCUAAGCGCAACAUUAAACCAGUACCAGAGGUGAAAAUACUCAAUAAUUUGGGUGUGGACAUUGCUGCUAAUACUGUGAUCUGGGACUACAAAAGAGAUGCUCCAGCACAUAUAUCUACUAUUGGUGUUUGUUCUAUGACUGACAUAGCCAAGAAACCAACUGAAACGAUUUGUGACCACUUGUCUUUUUGAUGGUAGAGUUGAUGGUCAAGUAGACUUAUUUAGAAAUGCCCGUAAUGGUGUUCUUAUUACAGAAGGUAGUGUUAAAGGUUUACAACCAUCUGUAGGUCCCAAACAAGCUAGUCUUAAUGGAGUCACAUUAAUUGGAGAAGCCGUAAAAACACAGUUCAAUUAUUAUAAGAAAGUUGAUGGUGUUGUCCAACAAUUACCUGAAACUUACUUUACUCAGAGUAGAAAUUUACAAGAAUUUAAACCCAGGAGUCAAAUGGAAAUUGAUUUCUUAGAAUUAGCUAUGGAUGAAUUCAUUGAACGGUAUAAAUUAGAAGGCUAUGCCUUCGAACAUAUCGUUUAUGGAGAUUUUAGUCAUAGUCAGUUAGGUGGUUUACAUCUACUGAUUGGACUAGCUAAACGUUUUAAGGAAUCACCUUUUGAAUUAGAAGAUUUUAUUCCUAUGGACAGUACAGUUAAAACUAUUUCAUAACAGAUGCGCAAACAGGUUCAUCUAAGUGUGUGUUCUGUUAUUGAUUUAUUACUUGAUGAUUUUGUUGAAAUAAUAAAAUCCCAAGAUUUAUCUGUAGUUCUAAGGUUGUCAAAGUGACUAUUGACUAUACAGAAAUUUCAUUUAUGCUUGGUGUAAAGAUGGCCAUGUAGAAACAUUUUACCCAAAAUUACAAUCUAGUAAGAGUUGGCAACCGGGUGUUGCUAUGCCUAAUUUUACAAAAUGCAAAGAAUGCUAUUAGAAAAGUGUGACCUUCAAAAUUAUGGUGAUAGUGCAACAUUACCUAAAGGCAUAAUGAUGAAUGUCGCAAAAUAUACUCAACUGUGUCAAUAUUUAAACACAUUAACAUUAGCUGUACCCUAUAAUAUGAGAGUUAUACAUUUUGGUGCUGGUUCUGAUAAAGGAGUUGCACCAGGUACAGCUGUUUAAGACAGUGGUUGCCUACGGGUACGCUGCUUGUCGAUCAGAUCUUAAUGACUUUGUCUCUGAUGCAGAUUCAACUUUGAUUGGUGAUUGUGCAACUGUACAUACAGCUAAUAAAUGGGAUCUCAUUAUUAGUGAUAUGUACGACCCUAAGACUAAAAAUGUUCAAAGAAAAUGACUCUAAAGAGGGUUUUUCACUUACAUUUGUGGGUUUAUACAACAAAAGCUAGCUUUGGAGGUUCCGUGGCUAUAAAGAUAACAGAACAUUCUUGGAAUGCUGAUUUUAUAAGCUCAUGGGACACUUCGCAUGGUGGACAGCCUUUGUUACUAAUGUGAAUGCGUCAUCAUCUGAAGCAUUUUUAAUUGGAUGUAAUUAUCUUGGCAAACCACGCGAACAAAUAGAUGGUUAUGUCAUGCAUGCAAAUUACAUAUUUUGGAGGAAUACAAAUCCAAUUCAGUUGUCUUCCUAUUCUUUAUUUGACAUGAGUAAAUUUUCCCCUUAAAUUAAGGGUACUGCUGUUAUGUCUUUAAAAGAAGGUCAAAUCAAUGAUAUGAUUUUAUCUCUUAGUAAAGGUAGACUUAUAAUUAGAGAAAACAACAGAGUUGUUAUUUCUAGUGAUGUUCUUGUUAACAACUAAACGAACAAUGUUUUGUUUCUUGUUUAUUGCCACUAGUCUUAGUCAGUGUGUUAAUCUUACAACCAGAACUCAAUUACCCCUGCAUACACUAAUUCUUCACACGUGGUGUUUAUUACCCUGACAAAGUUUUCAGAUCCUCAGUACAUUCAACUCAGGACUGUUCUUACCUUUUUCUUUCCAAUGUUACUUGGUUCCAUGCUAUACAUGUCUUGGACCAAUGGUACUAAGAGGUUUGAUAACCUGUCCUACCAUUUAAUGAUGGUGUUUAUUUUGCUUCCACUAGAAGUCUAACAUAAUAAGAGGCUGGAUUUUUGGUACUACUUUAGAUUCGAAGACCCAGUCCCUACUUAUUGUUAAUAACGCUACUAAUGUUGUUAUUAAAGUCUGUGAAUUUCACAUUUGUAAUGAUCCAUCUUUGGGUGUUUAUUACCACAAACAACAAAAGUUGGAAGGAAAGUGAGUUCAUAGUUUAUUAGGCGAAUAACAAAAUCGGCCGCGCACGGACUGCUGGAGAUGGUGGAGUCCGUCAUGCCGGUGGGGCGUGCACAUGGCCACGGUAUAGACAGUUCCCCCAAUUGACCAGAUCCCAGGUGUUCCAGGGCGAGUUAUACAGUGGAUUCAUGUGGUUCUGGAUCCUCGGCGCUUUUGGCAUGACUAAGAAGACGCGCUGGGUCACUUUCCGUAUCCUGAUCCUUCCCAGUGGACAGAUGAAGAACUUAGGUAUCCCUGAUGAUGAAGUAUUGAAGAUGUAGACUAGACUCUGUACAAGAGCCAGGUGAGAAUUCGAGGAUUAUCGACUUCAACUCAAAGUUACAAAUUAAAGUGGCUUGGUCAAGAAUGAGC
>cluster_44 reads=1 total_reads=58
AUGCCAUACCUUCCCAGGUAACAAACCAACCAACUUUCGAUUCUGUAGAUCUGUUCUCUAAACGAACUUAUGGAUUUGUUUAUGAGAAUCUCACAAUUGGAACUGUAACUUUGAAGCAAGGUGAAAUCAAGGAUGCUACUCCUUCAGAUUUUGUUCGCGCUACUGCAACGAUACCGAUACAAGCCUCACUCCCUUUCGGAUGGCUUAUUGUUGGCGUUGCACUCUCUUGCUGUUUUCAGAGCGCUUCCAAAAUCAUAACCCUCAAAAGAGAUGGCAACUAGCACUCUCCAAGGGUGUUUCAUUUUGUUUGCAACUUGCUGUUGUUGUUUGUAACAGUUUCACUUACACCUUUUGCUCGUUGCUGCUGGCCUUGAAGCCCCUUUUCUCUAUCUUUAUGCUUAGUCUACUUCUUGCAGAGUAUAAACUUUGUAAGAAUAAUAAUGAGGCUUUGGCUUUGCUGGAAAUGCCGUUCCAAAAACCCAUACAUUUAUGAUGCCAACUAUUUUCUUUGCUGGCAUACUAAUUGUUACGACUAUUGUAUACCUUACAAUAGUGUAACUCUUCAAUUGUCAUUACUUCAGGUGAUGGCACAACAAGUCCUAUUCUUUGAACAUGACUACCAGAUUGGUGGUUAUACUGAAAUGGGAAUCUGGAGUAAAAGACUGUGUUGUAUUACACAGUUACUUCACUCAGACUAUUACCAGCUGUACUCAACUCAAUUGAGUACAGACACUGGUGUUGAACAUGUUACCUCUCAUCUACAAUAAAAUUGUUGAUGAGCCUGAAGAACAUGUCCAAAUUUACAAUCGACGGUUCAUCCGGAGUUGUUAAUCCAGUAAUGGAACCAAUUUAUGAUGAACCGACGACGACUACUAGCGUGCCUUUGUAAGCACAAGCUGAUGAGUACGAACUUAUGUACUCAUUCGUUAGAAGAGACAGGUACGUUAAUAGUUAAUAGCGUACUUUCUUGCUUUUGUGGUAUUCUUGCUAGUUACACUAGCCAUCCUUGCGCUCGAUUGUGCGUACUGCUGCAAUAUUGUUAACGUGAGUCUUGUAAAACCUUCUUUUACGUUACUCCGUGUUAAAAUCUGAAUUCUCUAGAGUUCCUGAUUUCUGGUCUAAACGAACUAAUAUUAAUUAGUUUCUGUUUGGAACUUUAAUUUAGCGCAGAUUCCAACGGUACUAUUACCGCUGAAGAGCUUAAAAAGCUCUGAACAAUGGCACCUAAUCGGUUUCCAUUCCUUUACAUAGAUUUAGCAUUCUACAAUCUGCAUCCAUCAGGAAUAGGUUAUUGUGUAUAAUUAAGUUACGUUCUGUUAUCCAGUAUAGUGAUUAUAGCUUGCUACUUAGGAGAAUUGGAUCUCUUGUAGAACUAAUAUCGCAACGAACGCUUAUUCAAAUUGGGAGCUCGCAGCGUUUAGCAGGUGACUCAGCUGUUUGCUAUAUACAGUCGCAUACAGGAUUAGCAACUAAAAUUAGCCAGACCAUUCCAGUGGCAGUGACAAUAUUGCUUUGCUUGUACAGUAAGUGACAACAGAUGUUUCAUCCUAGACUUCAGGUACUAUGCAGGAUACUAAUUAUUAUGAGGACUUUAAAGUUUCCAUUUGGAAUCUUGAUUACAUCAAACCUCUAAUUACAAAUUUAUCUAAGUCUAACUGAGAAUAAAUAUUCUCAAUUAGAUGAAGAGCAACAAUGAGAUUGAUUAAACGAACAUGAAAAUUAUUGAUUGAUCUUGACUGAUACACUCUCAUUCUUAAGCUUUCACUACCAAGAGUGUGCUAGAGGUACAACAGUACUUCAAGAACCUAUGCUCUCUGGAACAUACGAGGCAAUUACCAUUCAUCCUUAGCUGAUAACAAAUUUGCACUGACUUUGCUUUAGCACUCAAUUUGCUUUUGCUUGUCCUGACGGCGUAAACACGUCUAUCAGUACGUGCCAGAUCAGUUCACCUAAACUGUCAUCAGACAAGAGGAAGUCAAGAACUUUACUCCAAUUUUAUUGUUGCGGCAAUAGUGUUUAUAACACUUUGCCACUAAAGAAAGACAGAAUGAUUGAACUUCAUUAAUUGACUUCUAUUUGUGCUUUUUAGCCUUUCUGCUAUUCCUUGUUUUAAUUAUGUAUUAUCUUUGGUUCACUUGAACUGCAAGAUCAUAAUGAAACUUGUUCACGCCUAAACGAACUGAAAUUUUUGUUUCUUAGGAAUUAUGUUCCGAAUUAGUAGUCGUACAACAAUAUGGAUGACGGCCUAUACAUUUAAAUGGUAUAGUAGGAGCUAGAAAAUCAGCACUUAAAUUGUGCGUGAUGAGGCUGGUUCUAAAUCACCCAUUCAGUACAUCGAUAUCGGUAAUUAUACAGUUUCCUGUUUACCUUUUACAAUUAAUUGCCAGGAACCUAAAUUGGGUAGUCUUGUAGUGCGUUGUUCGUUCUAUGAAGACUUUAGAGUAUCAUGACGUUCGUGUUGUUUUAGAUUUCAUCUAAACGAACAAACUAAAAUGUCUGAUAAUGGACCCCAAAAUCAGCGAAAUGCACCCGCAUUACGUUUGGUGGACCUCAGAUUCAACUGGCAGUAACCAGAAUAGAGAACGCAGUGGGGCGCGAUCAAAACAACGUCGGCCCCAAGGUUUACCCAAUAAUACUGCGUCUUGGUUCCGCACUCAACAUUGGCAAGGAAGACCUUAAAUUCCCUCGAGGACAAGGCGUUCCAAUUAACACCAAUAGCAGUCCAGAUGACCAAAUUGGCUACUACCGAAGAGCUACCAGACGAAUCGUGGUGGUGACGGUAAAAUGAAAGAUCUCAGUCCAAGAUGGUAUUCUACUACCUAGGAACUGGGCCAGAAGCUGGACUUCCCUAUGGUGCUAACAAAGACGGCAUCAUAUGGGUUGCAACUGGGAGCCUUGAAUACACCAAAAGAUCUUGGCCCGCAAUCCUGCUAACAAUGUGCAAUCGUGCUACAACUUCCUAAGGAACAACUGCCAAAGGCUUCUACGCAGAAGGGCAGAGGCGGCGUAAGCCUUGUUCCUCACGUAGUCGCAACGUAAGAACAUAUUGCAAAAGGCUACAAACGCCGCAAAUAGCCAAUUUGCCCAGCGUUUCAGCGUCUUCGGAAUGUCGCGCAUUGGCUGGAAGUCACACCUUCGGGAACGUGGUUGACCUACACAGGUGCCAUCAAAUUGGAUGACAAAGAUCCAAAUUCAAAGAUCAAGUCAUUUUGCUGAAUAAGCAUAUUGACGCAUACAAAACAUUCCCACCAACAGAGCCUAAAAAGGACAAAAGAAGAAGGCUGAUGAAACUCAAGCCUUACGCAGAGACAGAAGAAACAGCAAACUGUGACUCUUUCCUGCUGCAGAUUGAUGAUUUAAAUGAUCGAGUAGUGCUAUCCCAUGAUUAAUAGCUUCUUAGGAGAAUGACAAACCCCCCUACCCACACAUAUCCCCUUAUCAUCAUAUCCAUACAUACACCCCCCCCCAACCCCCCCAUAAUUAUCCCCACC
>cluster_45 reads=1 total_reads=15
[truncated: 96,361 more chars]
