# Supplementary material for: Evolution of naturally arising SARS-CoV-2 defective interfering particles
Source: Commun Biol. 2022 Oct 27;5:1140. doi: 10.1038/s42003-022-04058-5 (PMC9610340; doi:10.1038/s42003-022-04058-5)
Supplement: Supplementary file 7 — Supplementary Data 5 [file 42003_2022_4058_MOESM7_ESM.zip › experiment2/Pipeline_intermediate_files_experiment2/collapsed_RNA_models_reconstruction_trans_read_experiment_2_passage_1.bed]

NC_045512.2	4	29544	p1_G1.1;cd8eba6b-6175-4c9b-b7b8-52a05b7b25ca|5	40	+	4	29544	255,0,0	2	61,1661	0,27879
NC_045512.2	9	29875	p1_G1.2;cluster_80	40	+	9	29875	255,0,0	2	738,380	0,29486
NC_045512.2	11	26770	p1_G1.3;cluster1492.fasta:2	40	+	11	26770	255,0,0	2	51,303	0,26456
NC_045512.2	14	26747	p1_G1.3;f28f0107-359a-4a38-8bf0-e36af50bc870|8	40	+	14	26747	255,0,0	2	50,280	0,26453
NC_045512.2	10	26741	p1_G1.3;19dc4cf2-b21f-4df2-bea2-71ee00c4eaab|6	40	+	10	26741	255,0,0	2	52,274	0,26457
NC_045512.2	10	29871	p1_G1.4;cluster_64	40	+	10	29871	255,0,0	3	52,1735,640	0,26457,29221
NC_045512.2	10	29871	p1_G1.5;cluster_89	40	+	10	29871	255,0,0	3	55,255,55	0,21541,29806
NC_045512.2	10	29874	p1_G1.6;cluster_76	40	+	10	29874	255,0,0	2	1069,449	0,29415
NC_045512.2	10	29875	p1_G1.7;cluster_69	40	+	10	29875	255,0,0	2	1140,565	0,29300
NC_045512.2	10	29876	p1_G1.8;cluster_61	40	+	10	29876	255,0,0	2	1764,523	0,29343
NC_045512.2	10	29876	p1_G1.9;cluster_46	40	+	10	29876	255,0,0	2	2436,546	0,29320
NC_045512.2	10	29883	p1_G1.10;cluster_11	40	+	10	29883	255,0,0	2	6666,3210	0,26663
NC_045512.2	11	408	p1_G1.11;7d40cf33-35a7-487b-bd13-7313365e5ed2|9	40	+	11	408	255,0,0	1	397	0
NC_045512.2	11	1351	p1_G1.12;550109a3-d85f-40ae-9934-b0670263bc32|7	40	+	11	1351	255,0,0	1	1340	0
NC_045512.2	11	25788	p1_G1.13;5dcb51fd-f8df-4237-b06c-04db690e63cf|6	40	+	11	25788	255,0,0	2	55,407	0,25370
NC_045512.2	11	26597	p1_G1.14;8fd37679-923e-455e-8a0a-2f767d1c5274|10	40	+	11	26597	255,0,0	2	52,130	0,26456
NC_045512.2	11	26669	p1_G1.15;a7d052f5-6af5-4281-b1b5-923995391e59|9	40	+	11	26669	255,0,0	2	51,202	0,26456
NC_045512.2	11	26775	p1_G1.16;d79d2914-a295-45b4-8a5d-f8cbc70280ee|9	40	+	11	26775	255,0,0	2	65,295	0,26469
NC_045512.2	11	26855	p1_G1.17;7f494ab6-16e5-4cd6-bba9-2f3f254a103c|7	40	+	11	26855	255,0,0	2	53,388	0,26456
NC_045512.2	11	26993	p1_G1.18;533ff8e5-b937-49cc-ac32-08c834030f0e|21	40	+	11	26993	255,0,0	2	53,526	0,26456
NC_045512.2	11	27143	p1_G1.19;2514a727-5ba6-4f94-aefb-f85409de1e83|18	40	+	11	27143	255,0,0	2	65,663	0,26469
NC_045512.2	11	27216	p1_G1.20;546ae588-7d07-4921-b8a2-539f88b84882|9	40	+	11	27216	255,0,0	2	65,736	0,26469
NC_045512.2	11	27346	p1_G1.21;fa94d176-971d-4355-b298-406b3545a0f8|5	40	+	11	27346	255,0,0	2	53,879	0,26456
NC_045512.2	11	27344	p1_G1.21;b2c02ffa-c2db-4f7d-afaf-77a88b15ee2b|8	40	+	11	27344	255,0,0	2	53,877	0,26456
NC_045512.2	11	27404	p1_G1.22;d50834a9-ffd8-4361-83df-3f2caface50b|7	40	+	11	27404	255,0,0	2	53,937	0,26456
NC_045512.2	11	27491	p1_G1.23;2e93368f-4343-4493-b9dc-675ad0e00809|8	40	+	11	27491	255,0,0	2	65,1011	0,26469
NC_045512.2	11	27499	p1_G1.24;df55a5cc-b28c-429e-9f68-ae593c4201ef|6	40	+	11	27499	255,0,0	2	55,115	0,27373
NC_045512.2	11	27572	p1_G1.25;a9aefb44-4c8a-41f4-85c8-59062db076fb|7	40	+	11	27572	255,0,0	2	51,1105	0,26456
NC_045512.2	11	27633	p1_G1.26;3e487184-25e8-4476-bc91-07f7e9f10170|8	40	+	11	27633	255,0,0	2	53,1166	0,26456
NC_045512.2	11	27638	p1_G1.27;92bcb928-eec2-451b-8b0f-cf7c2d0f9911|8	40	+	11	27638	255,0,0	2	65,1158	0,26469
NC_045512.2	11	27763	p1_G1.28;0ab5fa3d-38b9-424c-b1d6-0c1156a3ddac|6	40	+	11	27763	255,0,0	2	53,1296	0,26456
NC_045512.2	14	27908	p1_G1.29;0e6aa4d4-3d08-4e41-bc86-d57c9609db69|16	40	+	14	27908	255,0,0	2	50,1441	0,26453
NC_045512.2	11	27900	p1_G1.29;3bb09021-7fd8-4003-b3f8-d4f72e17c7ba|5	40	+	11	27900	255,0,0	2	53,1433	0,26456
NC_045512.2	11	27919	p1_G1.30;42921589-7001-4ce9-830c-cb1408ec4593|5	40	+	11	27919	255,0,0	2	55,535	0,27373
NC_045512.2	11	27918	p1_G1.30;ccdfee8b-d46c-4c5b-b64a-6cd09563a42b|21	40	+	11	27918	255,0,0	2	55,534	0,27373
NC_045512.2	11	28096	p1_G1.31;2eeec8ab-15a4-4154-8541-c696b0b52cf8|24	40	+	11	28096	255,0,0	2	53,712	0,27373
NC_045512.2	15	28090	p1_G1.31;2856cd40-8a71-4113-86ef-3c283df2d97f|6	40	+	15	28090	255,0,0	2	51,706	0,27369
NC_045512.2	11	28184	p1_G1.32;493879d5-6675-4351-9dfd-593cb3198ee7|5	40	+	11	28184	255,0,0	2	55,800	0,27373
NC_045512.2	11	28284	p1_G1.33;14c12f6d-d44b-4fbb-8fc4-f408273ce43b|6	40	+	11	28284	255,0,0	2	65,1803	0,26470
NC_045512.2	11	28287	p1_G1.34;ada40a63-0fbd-433d-a22d-48e9925ca4df|7	40	+	11	28287	255,0,0	2	53,1820	0,26456
NC_045512.2	13	28339	p1_G1.35;1738e80f-19c6-450c-b8d4-626ab9c62933|11	40	+	13	28339	255,0,0	2	51,1872	0,26454
NC_045512.2	11	28363	p1_G1.35;a8a05752-a6cc-4bae-8d94-268cc0b58249|6	40	+	11	28363	255,0,0	2	53,1896	0,26456
NC_045512.2	11	28360	p1_G1.36;53d87ae9-32a5-40a1-be90-b222edb89f5d|34	40	+	11	28360	255,0,0	2	53,106	0,28243
NC_045512.2	11	28365	p1_G1.36;45b0c808-5af8-4242-a4b5-7511120fa473|21	40	+	11	28365	255,0,0	2	51,111	0,28243
NC_045512.2	11	28365	p1_G1.37;4978ebe8-4a09-4557-a282-584f76523d07|9	40	+	11	28365	255,0,0	2	55,981	0,27373
NC_045512.2	11	28405	p1_G1.38;f6805d28-f1a6-41bc-8363-d7fbe4013fe6|13	40	+	11	28405	255,0,0	2	53,151	0,28243
NC_045512.2	14	28405	p1_G1.38;d4cdb948-ec2f-4ddd-90df-6085e5eb7b80|10	40	+	14	28405	255,0,0	2	50,151	0,28240
NC_045512.2	11	28479	p1_G1.39;072c7e25-a542-4f8d-8303-59c9344b5520|8	40	+	11	28479	255,0,0	2	53,2012	0,26456
NC_045512.2	11	28467	p1_G1.39;af8ed189-96a4-4931-a224-fd64bf37fcaf|9	40	+	11	28467	255,0,0	2	53,2000	0,26456
NC_045512.2	11	28486	p1_G1.40;31addc99-cbe5-455e-957a-1df2c00b7aa7|7	40	+	11	28486	255,0,0	2	55,1102	0,27373
NC_045512.2	11	28518	p1_G1.41;b7f31ef3-d42f-4445-8397-a42de16d3a52|41	40	+	11	28518	255,0,0	2	53,264	0,28243
NC_045512.2	11	28581	p1_G1.42;d8c37f62-2a22-4583-a025-b09ac6e3cdcb|5	40	+	11	28581	255,0,0	2	53,2114	0,26456
NC_045512.2	18	28600	p1_G1.42;aa927dcf-9188-4bde-8484-9a0066a24034|17	40	+	18	28600	255,0,0	2	45,2133	0,26449
NC_045512.2	11	28633	p1_G1.43;4a8fc33c-76d1-4c97-bb60-2d5cbd4d25df|59	40	+	11	28633	255,0,0	2	53,379	0,28243
NC_045512.2	11	28633	p1_G1.44;7251b01f-755a-44e2-acf5-889c7dcf5900|5	40	+	11	28633	255,0,0	2	55,3252	0,25370
NC_045512.2	11	28686	p1_G1.45;dc5d27b1-0a63-4a0e-bcb3-ace70813a88e|8	40	+	11	28686	255,0,0	2	65,2208	0,26467
NC_045512.2	11	28695	p1_G1.46;c2316375-7262-4f87-805b-b64e0014a085|27	40	+	11	28695	255,0,0	2	53,441	0,28243
NC_045512.2	11	28705	p1_G1.46;e2effada-6585-4986-bce3-0e2f5e2fb2f5|8	40	+	11	28705	255,0,0	2	57,448	0,28246
NC_045512.2	11	28798	p1_G1.47;cd3696ba-56bb-44c1-ab45-eb0c4d405356|6	40	+	11	28798	255,0,0	2	53,1414	0,27373
NC_045512.2	11	28810	p1_G1.47;29ebd0d2-15c0-47f3-bc63-b5f3e31a259c|6	40	+	11	28810	255,0,0	2	55,1426	0,27373
NC_045512.2	10	28804	p1_G1.48;cluster100.fasta:2	40	+	10	28804	255,0,0	2	54,550	0,28244
NC_045512.2	11	28822	p1_G1.48;21a9b432-f03b-4c76-ae6f-4e817fab5401|84	40	+	11	28822	255,0,0	2	53,568	0,28243
NC_045512.2	11	28818	p1_G1.48;ac7d73b0-9c86-4951-bc08-d32efc6a4062|28	40	+	11	28818	255,0,0	2	53,564	0,28243
NC_045512.2	12	28885	p1_G1.49;cluster147.fasta:2	40	+	12	28885	255,0,0	2	52,631	0,28242
NC_045512.2	11	28882	p1_G1.49;543ceb8b-91d8-4b3d-92d7-84bb6cf1ea37|26	40	+	11	28882	255,0,0	2	51,629	0,28242
NC_045512.2	11	28882	p1_G1.49;8609c791-1312-490c-b48b-8bfec7b0285a|53	40	+	11	28882	255,0,0	2	53,628	0,28243
NC_045512.2	16	28883	p1_G1.50;74057903-a72e-44ea-a21d-e4a5fc6190c3|22	40	+	16	28883	255,0,0	2	49,1500	0,27367
NC_045512.2	11	28883	p1_G1.50;6beea7f2-fec9-42f5-ad60-8e1aa5c15d0c|12	40	+	11	28883	255,0,0	2	55,1499	0,27373
NC_045512.2	11	28884	p1_G1.51;bd2afe58-747e-4b22-848b-cbae38037464|8	40	+	11	28884	255,0,0	2	65,2402	0,26471
NC_045512.2	11	28882	p1_G1.51;0e6fd469-1735-46a0-ba96-3af73a67b1e0|28	40	+	11	28882	255,0,0	2	65,2402	0,26469
NC_045512.2	11	28974	p1_G1.52;d07b489d-48a6-47fe-87b1-680904112837|5	40	+	11	28974	255,0,0	2	51,2507	0,26456
NC_045512.2	11	28961	p1_G1.52;37d33550-3899-486a-b3b6-c053ff27e1b9|9	40	+	11	28961	255,0,0	2	52,2494	0,26456
NC_045512.2	16	28974	p1_G1.53;bfd17c60-cf31-4548-b164-abf0c95c5894|11	40	+	16	28974	255,0,0	2	48,1590	0,27368
NC_045512.2	11	28951	p1_G1.53;c556e041-7d3d-419e-9ae9-af9b7cd99743|5	40	+	11	28951	255,0,0	2	55,1567	0,27373
NC_045512.2	11	29032	p1_G1.54;44fc44b9-376a-4949-ab2a-25bb8b696bfc|6	40	+	11	29032	255,0,0	2	53,778	0,28243
NC_045512.2	11	29021	p1_G1.54;ae632430-7a07-4195-ad9b-4f0cf3fb36bf|13	40	+	11	29021	255,0,0	2	53,767	0,28243
NC_045512.2	11	29105	p1_G1.55;64d911bf-2eb3-4ffb-9c8b-5b4dc6db7938|6	40	+	11	29105	255,0,0	2	55,1721	0,27373
NC_045512.2	11	29107	p1_G1.56;692c2bca-687c-40f8-9e0f-4c0b4254d2ef|11	40	+	11	29107	255,0,0	2	53,3726	0,25370
NC_045512.2	11	29107	p1_G1.57;58f35345-5960-41ea-a377-f25379380e5c|5	40	+	11	29107	255,0,0	2	72,2620	0,26476
NC_045512.2	14	29093	p1_G1.57;e1a630db-dec8-4baf-b9da-a44b1f266ee3|19	40	+	14	29093	255,0,0	2	69,2612	0,26467
NC_045512.2	11	29192	p1_G1.58;07bfe513-f800-4b15-ad5a-6bb4b88b47fc|8	40	+	11	29192	255,0,0	2	53,938	0,28243
NC_045512.2	11	29222	p1_G1.59;0193c9f2-90af-4ef8-bdc7-c8900a1398de|7	40	+	11	29222	255,0,0	2	51,2755	0,26456
NC_045512.2	11	29243	p1_G1.60;270352cb-57ef-4658-8d8e-c55df5ec1979|9	40	+	11	29243	255,0,0	2	57,986	0,28246
NC_045512.2	11	29288	p1_G1.61;ff260158-cd86-48ea-9c61-11b246dd70dd|8	40	+	11	29288	255,0,0	2	53,2821	0,26456
NC_045512.2	17	29291	p1_G1.62;676baecb-df62-4963-8538-fa01d6787c4c|96	40	+	17	29291	255,0,0	2	45,1037	0,28237
NC_045512.2	11	29292	p1_G1.62;cee61c17-92c6-477f-a6ce-0c41e648b6a6|33	40	+	11	29292	255,0,0	2	53,1038	0,28243
NC_045512.2	11	29302	p1_G1.63;2384d08c-f697-458f-a006-8e838e73541d|8	40	+	11	29302	255,0,0	2	58,2262	0,27029
NC_045512.2	11	29416	p1_G1.64;b6ed821d-4dd9-4fe7-9fda-c103c4d84b9f|178	40	+	11	29416	255,0,0	2	53,1162	0,28243
NC_045512.2	11	29443	p1_G1.65;881a95a4-5eee-4d2f-bf93-8a51f1395a06|13	40	+	11	29443	255,0,0	2	58,2403	0,27029
NC_045512.2	11	29473	p1_G1.66;119de180-b96f-4720-bb3b-7b69f0669669|5	40	+	11	29473	255,0,0	2	53,3006	0,26456
NC_045512.2	11	29444	p1_G1.66;66aeea3f-e2e9-4613-91fd-74cf5a4fe43c|7	40	+	11	29444	255,0,0	2	53,2977	0,26456
NC_045512.2	11	29470	p1_G1.67;81f9285a-c10e-4fc9-8a57-9698017d0a84|11	40	+	11	29470	255,0,0	2	55,2086	0,27373
NC_045512.2	17	29478	p1_G1.67;9a4c7826-3c78-4645-9d10-56ffc37a5cbe|21	40	+	17	29478	255,0,0	2	49,2094	0,27367
NC_045512.2	11	29482	p1_G1.68;cluster369.fasta:2	40	+	11	29482	255,0,0	2	51,1228	0,28243
NC_045512.2	13	29452	p1_G1.68;8cf7ba96-5bce-4bf0-b3df-48938b1625de|36	40	+	13	29452	255,0,0	2	51,1198	0,28241
NC_045512.2	11	29517	p1_G1.69;c8bf305d-ea50-4d12-a161-4b985945f4be|24	40	+	11	29517	255,0,0	2	53,4136	0,25370
NC_045512.2	11	29535	p1_G1.70;0b22e663-15e9-4db7-b3c9-b08b689c18c0|5	40	+	11	29535	255,0,0	2	52,3069	0,26455
NC_045512.2	11	29541	p1_G1.71;ff177053-38e9-4ce5-afb2-c068ca5c85da|22	40	+	11	29541	255,0,0	2	53,1287	0,28243
NC_045512.2	11	29541	p1_G1.72;e97790f4-5095-48f1-a3a0-bb23d92e98b4|10	40	+	11	29541	255,0,0	2	55,2157	0,27373
NC_045512.2	18	29526	p1_G1.72;a17f24f3-bf55-4ad9-b5aa-a2777bbccd38|56	40	+	18	29526	255,0,0	2	48,2142	0,27366
NC_045512.2	11	29588	p1_G1.73;fe47a2ae-994d-42fc-9a71-524669743f79|9	40	+	11	29588	255,0,0	2	53,3121	0,26456
NC_045512.2	11	29623	p1_G1.74;52988ddd-2371-4348-b25e-1509659dfde7|29	40	+	11	29623	255,0,0	2	53,1369	0,28243
NC_045512.2	11	29623	p1_G1.75;33756754-f742-4119-8b56-c24bbbda6aef|5	40	+	11	29623	255,0,0	2	63,2576	0,27036
NC_045512.2	17	29632	p1_G1.76;53a6661f-03b7-463f-8e72-2fdfe20d566f|13	40	+	17	29632	255,0,0	2	49,2248	0,27367
NC_045512.2	14	29657	p1_G1.76;7014a9be-fa3e-407e-b921-96a67822fbab|35	40	+	14	29657	255,0,0	2	52,2273	0,27370
NC_045512.2	11	29649	p1_G1.76;228f62c4-1284-4914-84c8-87acbecbc0f2|27	40	+	11	29649	255,0,0	2	55,2265	0,27373
NC_045512.2	11	29682	p1_G1.77;cluster900.fasta:2	40	+	11	29682	255,0,0	2	54,4299	0,25372
NC_045512.2	11	29714	p1_G1.78;e2835064-4bec-4fc6-8a9f-cacd70017f24|6	40	+	11	29714	255,0,0	2	55,4333	0,25370
NC_045512.2	11	29717	p1_G1.79;4ecf7ae6-e8e7-4db8-82c9-9ed979418280|65	40	+	11	29717	255,0,0	2	53,1463	0,28243
NC_045512.2	11	29702	p1_G1.79;cluster676.fasta:2	40	+	11	29702	255,0,0	2	51,1448	0,28243
NC_045512.2	14	29713	p1_G1.79;cluster125.fasta:2	40	+	14	29713	255,0,0	2	47,1463	0,28236
NC_045512.2	11	29718	p1_G1.80;19f97c14-f859-4777-8b7b-67d96ff3b29a|6	40	+	11	29718	255,0,0	2	51,3251	0,26456
NC_045512.2	13	29716	p1_G1.80;aaecb0a7-9887-45cc-b3d6-674e953bb7b2|6	40	+	13	29716	255,0,0	2	51,3249	0,26454
NC_045512.2	11	29718	p1_G1.81;924e6d63-2395-4033-a1d8-7bb340fae0bc|8	40	+	11	29718	255,0,0	2	54,1835	0,27872
NC_045512.2	11	29714	p1_G1.82;5e34a23d-e3ae-4f52-9c89-e8fa2c59e4f0|8	40	+	11	29714	255,0,0	2	55,2330	0,27373
NC_045512.2	13	29718	p1_G1.82;350d8ace-9d55-4a07-9420-e57f022333b3|11	40	+	13	29718	255,0,0	2	53,2334	0,27371
NC_045512.2	11	29718	p1_G1.83;5c8ddf6b-2282-4a89-85b3-0339b05c9560|5	40	+	11	29718	255,0,0	2	64,1454	0,28253
NC_045512.2	11	29720	p1_G1.84;86842a91-581f-4be4-9aba-2d480cd471d6|6	40	+	11	29720	255,0,0	2	65,3239	0,26470
NC_045512.2	11	29767	p1_G1.85;8880aeb5-7567-479b-b64e-615c55db862f|6	40	+	11	29767	255,0,0	2	53,4386	0,25370
NC_045512.2	11	29784	p1_G1.86;cluster1370.fasta:2	40	+	11	29784	255,0,0	2	55,2399	0,27374
NC_045512.2	11	29782	p1_G1.86;2c3bbc9c-6aae-4706-bec6-48c7fcee5bc3|6	40	+	11	29782	255,0,0	2	55,2398	0,27373
NC_045512.2	11	29784	p1_G1.86;a9d3a5cc-4089-4532-8d7e-19d49481a201|5	40	+	11	29784	255,0,0	2	55,2400	0,27373
NC_045512.2	11	29767	p1_G1.87;007df25f-d095-4dd3-9f87-6e5c9e36377e|6	40	+	11	29767	255,0,0	2	58,2727	0,27029
NC_045512.2	11	29784	p1_G1.87;78481c7e-0e40-4cfb-a5e3-ec6c1bf203af|8	40	+	11	29784	255,0,0	2	58,2744	0,27029
NC_045512.2	11	29863	p1_G1.88;1f395749-3b8f-495d-aba3-bcbe0b1e71ce|5	40	+	11	29863	255,0,0	3	52,239,1011	0,28243,28841
NC_045512.2	11	29865	p1_G1.89;d71533f3-8dc3-465d-aedd-706a5e2423fe|6	40	+	11	29865	255,0,0	3	53,721,537	0,28243,29317
NC_045512.2	11	29869	p1_G1.90;cluster1403.fasta:2	40	+	11	29869	255,0,0	3	58,1655,147	0,27662,29711
NC_045512.2	11	29869	p1_G1.91;b107379e-d704-4a0d-91ca-3d55059f7f14|5	40	+	11	29869	255,0,0	2	936,560	0,29298
NC_045512.2	11	29871	p1_G1.92;f8d744ba-7ee1-410d-b085-2b86356ed512|9	40	+	11	29871	255,0,0	2	36,1250	0,28610
NC_045512.2	11	29871	p1_G1.93;9482ff81-b3fb-40c3-8b1b-1df516c3a408|6	40	+	11	29871	255,0,0	3	53,2036,1199	0,26456,28661
NC_045512.2	11	29871	p1_G1.94;df1b00fa-a60e-4846-a17e-7930c2de6257|11	40	+	11	29871	255,0,0	3	53,174,1077	0,28243,28783
NC_045512.2	11	29871	p1_G1.95;b95b6bdf-687b-4f6d-b5bd-0e31f4173f94|8	40	+	11	29871	255,0,0	3	53,191,1018	0,28243,28842
NC_045512.2	11	29871	p1_G1.96;bf20c531-4770-4e5c-87c5-42702295a151|10	40	+	11	29871	255,0,0	3	53,558,675	0,28243,29185
NC_045512.2	11	29871	p1_G1.97;7ee71608-b514-4ad9-bbfb-26036c260daf|6	40	+	11	29871	255,0,0	3	53,929,296	0,28243,29564
NC_045512.2	13	29872	p1_G1.98;cluster104.fasta:2	40	+	13	29872	255,0,0	2	51,1618	0,28241
NC_045512.2	13	29866	p1_G1.98;cluster221.fasta:2	40	+	13	29866	255,0,0	2	51,1612	0,28241
NC_045512.2	11	29872	p1_G1.98;cluster1085.fasta:2	40	+	11	29872	255,0,0	2	48,1618	0,28243
NC_045512.2	13	29876	p1_G1.98;cluster608.fasta:2	40	+	13	29876	255,0,0	2	50,1622	0,28241
NC_045512.2	11	29874	p1_G1.98;cluster1365.fasta:2	40	+	11	29874	255,0,0	2	55,1617	0,28246
NC_045512.2	11	29871	p1_G1.98;cluster38.fasta:2	40	+	11	29871	255,0,0	2	57,1614	0,28246
NC_045512.2	13	29875	p1_G1.98;cluster1034.fasta:2	40	+	13	29875	255,0,0	2	49,1622	0,28240
NC_045512.2	17	29866	p1_G1.98;cluster1264.fasta:2	40	+	17	29866	255,0,0	2	47,1612	0,28237
NC_045512.2	11	29875	p1_G1.98;cluster1102.fasta:2	40	+	11	29875	255,0,0	2	64,1611	0,28253
NC_045512.2	11	29871	p1_G1.98;cluster254.fasta:2	40	+	11	29871	255,0,0	2	64,1607	0,28253
NC_045512.2	13	29876	p1_G1.98;c09ccd45-ffbb-4592-b50b-5a25e8489e81|18	40	+	13	29876	255,0,0	2	51,1622	0,28241
NC_045512.2	14	29883	p1_G1.98;cluster363.fasta:2	40	+	14	29883	255,0,0	2	50,1629	0,28240
NC_045512.2	15	29874	p1_G1.98;cluster236.fasta:2	40	+	15	29874	255,0,0	2	53,1617	0,28242
NC_045512.2	11	29879	p1_G1.98;cluster114.fasta:6	40	+	11	29879	255,0,0	2	50,1630	0,28238
NC_045512.2	11	29871	p1_G1.98;cluster272.fasta:2	40	+	11	29871	255,0,0	2	51,1617	0,28243
NC_045512.2	11	29874	p1_G1.98;cluster1511.fasta:2	40	+	11	29874	255,0,0	2	52,1620	0,28243
NC_045512.2	13	29871	p1_G1.98;cluster62.fasta:2	40	+	13	29871	255,0,0	2	51,1617	0,28241
NC_045512.2	14	29879	p1_G1.98;cluster583.fasta:2	40	+	14	29879	255,0,0	2	61,1622	0,28243
NC_045512.2	11	29856	p1_G1.98;cluster1650.fasta:2	40	+	11	29856	255,0,0	2	54,1598	0,28247
NC_045512.2	11	29873	p1_G1.98;cluster1211.fasta:2	40	+	11	29873	255,0,0	2	53,1619	0,28243
NC_045512.2	11	29871	p1_G1.98;cluster111.fasta:2	40	+	11	29871	255,0,0	2	37,1625	0,28235
NC_045512.2	11	29873	p1_G1.98;cluster459.fasta:2	40	+	11	29873	255,0,0	2	51,1619	0,28243
NC_045512.2	14	29871	p1_G1.98;cluster364.fasta:2	40	+	14	29871	255,0,0	2	50,1617	0,28240
NC_045512.2	11	29875	p1_G1.98;cluster949.fasta:2	40	+	11	29875	255,0,0	2	53,1621	0,28243
NC_045512.2	11	29875	p1_G1.98;cluster136.fasta:4	40	+	11	29875	255,0,0	2	51,1621	0,28243
NC_045512.2	13	29871	p1_G1.98;cluster1546.fasta:2	40	+	13	29871	255,0,0	2	49,1617	0,28241
NC_045512.2	13	29871	p1_G1.98;cluster223.fasta:2	40	+	13	29871	255,0,0	2	51,1617	0,28241
NC_045512.2	11	29863	p1_G1.98;cluster226.fasta:2	40	+	11	29863	255,0,0	2	46,1612	0,28240
NC_045512.2	14	29874	p1_G1.98;cluster894.fasta:2	40	+	14	29874	255,0,0	2	61,1610	0,28250
NC_045512.2	11	29879	p1_G1.98;cluster230.fasta:2	40	+	11	29879	255,0,0	2	53,1625	0,28243
NC_045512.2	11	29882	p1_G1.98;cluster248.fasta:2	40	+	11	29882	255,0,0	2	64,1618	0,28253
NC_045512.2	14	29873	p1_G1.98;cluster140.fasta:2	40	+	14	29873	255,0,0	2	50,1619	0,28240
NC_045512.2	14	29874	p1_G1.98;cluster145.fasta:2	40	+	14	29874	255,0,0	2	50,1620	0,28240
NC_045512.2	14	29882	p1_G1.98;cluster1228.fasta:2	40	+	14	29882	255,0,0	2	49,1628	0,28240
NC_045512.2	11	29874	p1_G1.98;cluster641.fasta:2	40	+	11	29874	255,0,0	2	51,1620	0,28243
NC_045512.2	11	29871	p1_G1.98;cluster882.fasta:2	40	+	11	29871	255,0,0	2	51,1618	0,28242
NC_045512.2	13	29873	p1_G1.98;cluster1012.fasta:2	40	+	13	29873	255,0,0	2	51,1619	0,28241
NC_045512.2	18	29852	p1_G1.98;cluster83.fasta:2	40	+	18	29852	255,0,0	2	46,1598	0,28236
NC_045512.2	10	29871	p1_G1.98;cluster805.fasta:2	40	+	10	29871	255,0,0	2	54,1617	0,28244
NC_045512.2	11	29875	p1_G1.98;cluster1090.fasta:2	40	+	11	29875	255,0,0	2	53,1621	0,28243
NC_045512.2	11	29871	p1_G1.98;04d25e3d-b456-4cc7-a9ad-7a3b4ac744cd|363	40	+	11	29871	255,0,0	2	64,1607	0,28253
NC_045512.2	12	29878	p1_G1.98;cluster866.fasta:2	40	+	12	29878	255,0,0	2	54,1624	0,28242
NC_045512.2	17	29876	p1_G1.98;cluster201.fasta:2	40	+	17	29876	255,0,0	2	44,1624	0,28235
NC_045512.2	11	29873	p1_G1.98;cluster5.fasta:10	40	+	11	29873	255,0,0	2	53,1619	0,28243
NC_045512.2	11	29872	p1_G1.98;cluster700.fasta:2	40	+	11	29872	255,0,0	2	53,1618	0,28243
NC_045512.2	10	29871	p1_G1.98;cluster836.fasta:2	40	+	10	29871	255,0,0	2	52,1617	0,28244
NC_045512.2	14	29872	p1_G1.98;cluster1548.fasta:2	40	+	14	29872	255,0,0	2	50,1618	0,28240
NC_045512.2	11	29874	p1_G1.98;cluster871.fasta:2	40	+	11	29874	255,0,0	2	54,1618	0,28245
NC_045512.2	11	29872	p1_G1.98;cluster137.fasta:2	40	+	11	29872	255,0,0	2	52,1618	0,28243
NC_045512.2	25	29876	p1_G1.98;cluster588.fasta:2	40	+	25	29876	255,0,0	2	39,1622	0,28229
NC_045512.2	14	29874	p1_G1.98;cluster191.fasta:2	40	+	14	29874	255,0,0	2	50,1620	0,28240
NC_045512.2	18	29876	p1_G1.98;cluster188.fasta:2	40	+	18	29876	255,0,0	2	54,1613	0,28245
NC_045512.2	14	29875	p1_G1.98;cluster1168.fasta:2	40	+	14	29875	255,0,0	2	54,1618	0,28243
NC_045512.2	23	29887	p1_G1.98;cluster1221.fasta:2	40	+	23	29887	255,0,0	2	41,1633	0,28231
NC_045512.2	11	29874	p1_G1.98;5a2baebe-097a-41c0-980f-75292ef1112f|160	40	+	11	29874	255,0,0	2	64,1608	0,28255
NC_045512.2	13	29868	p1_G1.98;cluster517.fasta:2	40	+	13	29868	255,0,0	2	51,1614	0,28241
NC_045512.2	13	29876	p1_G1.98;cluster974.fasta:2	40	+	13	29876	255,0,0	2	51,1622	0,28241
NC_045512.2	11	29873	p1_G1.98;cluster557.fasta:2	40	+	11	29873	255,0,0	2	51,1619	0,28243
NC_045512.2	11	29876	p1_G1.98;cluster142.fasta:10	40	+	11	29876	255,0,0	2	58,1620	0,28245
NC_045512.2	11	29876	p1_G1.98;cluster1333.fasta:2	40	+	11	29876	255,0,0	2	53,1622	0,28243
NC_045512.2	13	29886	p1_G1.98;cluster420.fasta:2	40	+	13	29886	255,0,0	2	51,1632	0,28241
NC_045512.2	11	29876	p1_G1.98;cluster1028.fasta:2	40	+	11	29876	255,0,0	2	50,1625	0,28240
NC_045512.2	11	29871	p1_G1.98;cluster1021.fasta:2	40	+	11	29871	255,0,0	2	53,1617	0,28243
NC_045512.2	11	29872	p1_G1.98;cluster1080.fasta:2	40	+	11	29872	255,0,0	2	51,1616	0,28245
NC_045512.2	10	29876	p1_G1.98;cluster930.fasta:2	40	+	10	29876	255,0,0	2	55,1620	0,28246
NC_045512.2	11	29872	p1_G1.98;cluster1368.fasta:2	40	+	11	29872	255,0,0	2	64,1606	0,28255
NC_045512.2	11	29874	p1_G1.98;cluster1305.fasta:2	40	+	11	29874	255,0,0	2	51,1620	0,28243
NC_045512.2	11	29874	p1_G1.98;cluster81.fasta:2	40	+	11	29874	255,0,0	2	51,1620	0,28243
NC_045512.2	11	29876	p1_G1.98;cluster1144.fasta:2	40	+	11	29876	255,0,0	2	53,1622	0,28243
NC_045512.2	18	29873	p1_G1.98;cluster1252.fasta:2	40	+	18	29873	255,0,0	2	46,1619	0,28236
NC_045512.2	17	29871	p1_G1.98;cluster654.fasta:2	40	+	17	29871	255,0,0	2	45,1617	0,28237
NC_045512.2	15	29874	p1_G1.98;cluster1638.fasta:4	40	+	15	29874	255,0,0	2	53,1617	0,28242
NC_045512.2	11	29871	p1_G1.98;cluster1045.fasta:2	40	+	11	29871	255,0,0	2	51,1617	0,28243
NC_045512.2	19	29874	p1_G1.98;cluster835.fasta:2	40	+	19	29874	255,0,0	2	47,1620	0,28235
NC_045512.2	11	29874	p1_G1.98;cluster40.fasta:6	40	+	11	29874	255,0,0	2	53,1620	0,28243
NC_045512.2	11	29874	p1_G1.98;cluster1018.fasta:6	40	+	11	29874	255,0,0	2	58,1613	0,28250
NC_045512.2	11	29875	p1_G1.98;cluster431.fasta:2	40	+	11	29875	255,0,0	2	53,1621	0,28243
NC_045512.2	11	29874	p1_G1.98;cluster614.fasta:2	40	+	11	29874	255,0,0	2	66,1611	0,28252
NC_045512.2	11	29873	p1_G1.98;cluster528.fasta:6	40	+	11	29873	255,0,0	2	53,1619	0,28243
NC_045512.2	11	29872	p1_G1.98;cluster204.fasta:2	40	+	11	29872	255,0,0	2	52,1618	0,28243
NC_045512.2	11	29871	p1_G1.98;cluster877.fasta:4	40	+	11	29871	255,0,0	2	57,1614	0,28246
NC_045512.2	11	29874	p1_G1.98;c142e7f7-a95d-43a2-a790-042cbb9aea13|30016	40	+	11	29874	255,0,0	2	53,1620	0,28243
NC_045512.2	11	29876	p1_G1.98;cluster1455.fasta:2	40	+	11	29876	255,0,0	2	53,1622	0,28243
NC_045512.2	17	29882	p1_G1.98;cluster170.fasta:2	40	+	17	29882	255,0,0	2	45,1628	0,28237
NC_045512.2	11	29871	p1_G1.98;cluster1603.fasta:2	40	+	11	29871	255,0,0	2	64,1605	0,28255
NC_045512.2	11	29878	p1_G1.98;cluster1110.fasta:2	40	+	11	29878	255,0,0	2	51,1624	0,28243
NC_045512.2	11	29875	p1_G1.98;cluster1564.fasta:2	40	+	11	29875	255,0,0	2	51,1626	0,28238
NC_045512.2	11	29879	p1_G1.98;cluster308.fasta:2	40	+	11	29879	255,0,0	2	51,1625	0,28243
NC_045512.2	18	29871	p1_G1.98;cluster730.fasta:2	40	+	18	29871	255,0,0	2	46,1617	0,28236
NC_045512.2	11	29877	p1_G1.98;cluster732.fasta:2	40	+	11	29877	255,0,0	2	53,1623	0,28243
NC_045512.2	11	29871	p1_G1.98;cluster1236.fasta:2	40	+	11	29871	255,0,0	2	51,1617	0,28243
NC_045512.2	11	29875	p1_G1.98;cluster49.fasta:2	40	+	11	29875	255,0,0	2	53,1621	0,28243
NC_045512.2	13	29871	p1_G1.98;cluster1407.fasta:2	40	+	13	29871	255,0,0	2	51,1617	0,28241
NC_045512.2	11	29874	p1_G1.98;cluster1390.fasta:4	40	+	11	29874	255,0,0	2	57,1617	0,28246
NC_045512.2	11	29872	p1_G1.98;cluster1372.fasta:2	40	+	11	29872	255,0,0	2	51,1618	0,28243
NC_045512.2	18	29876	p1_G1.98;cluster1476.fasta:2	40	+	18	29876	255,0,0	2	46,1622	0,28236
NC_045512.2	15	29875	p1_G1.98;cluster213.fasta:2	40	+	15	29875	255,0,0	2	49,1621	0,28239
NC_045512.2	14	29871	p1_G1.98;cluster524.fasta:2	40	+	14	29871	255,0,0	2	58,1608	0,28249
NC_045512.2	5	29877	p1_G1.98;cluster1577.fasta:2	40	+	5	29877	255,0,0	2	70,1611	0,28261
NC_045512.2	18	29876	p1_G1.98;cluster1086.fasta:2	40	+	18	29876	255,0,0	2	46,1622	0,28236
NC_045512.2	18	29875	p1_G1.98;cluster50.fasta:2	40	+	18	29875	255,0,0	2	46,1621	0,28236
NC_045512.2	10	29871	p1_G1.98;cluster1104.fasta:2	40	+	10	29871	255,0,0	2	52,1617	0,28244
NC_045512.2	13	29873	p1_G1.98;ecc58a4c-7acd-4ef8-9156-b6a466597222|10	40	+	13	29873	255,0,0	2	51,1619	0,28241
NC_045512.2	11	29874	p1_G1.98;cluster193.fasta:2	40	+	11	29874	255,0,0	2	59,1609	0,28254
NC_045512.2	11	29873	p1_G1.98;cluster800.fasta:2	40	+	11	29873	255,0,0	2	51,1620	0,28242
NC_045512.2	13	29882	p1_G1.98;cluster1233.fasta:2	40	+	13	29882	255,0,0	2	51,1628	0,28241
NC_045512.2	13	29879	p1_G1.98;cluster693.fasta:2	40	+	13	29879	255,0,0	2	51,1625	0,28241
NC_045512.2	14	29875	p1_G1.98;cluster775.fasta:2	40	+	14	29875	255,0,0	2	48,1621	0,28240
NC_045512.2	11	29876	p1_G1.98;cluster756.fasta:2	40	+	11	29876	255,0,0	2	53,1622	0,28243
NC_045512.2	13	29875	p1_G1.98;cluster303.fasta:2	40	+	13	29875	255,0,0	2	51,1621	0,28241
NC_045512.2	13	29877	p1_G1.98;cluster858.fasta:2	40	+	13	29877	255,0,0	2	51,1623	0,28241
NC_045512.2	17	29873	p1_G1.98;cluster1219.fasta:2	40	+	17	29873	255,0,0	2	58,1606	0,28250
NC_045512.2	11	29874	p1_G1.98;cluster205.fasta:2	40	+	11	29874	255,0,0	2	53,1620	0,28243
NC_045512.2	7	29878	p1_G1.98;cluster1152.fasta:2	40	+	7	29878	255,0,0	2	57,1627	0,28244
NC_045512.2	11	29873	p1_G1.99;cluster1530.fasta:2	40	+	11	29873	255,0,0	2	55,4492	0,25370
NC_045512.2	11	29873	p1_G1.99;cluster1203.fasta:2	40	+	11	29873	255,0,0	2	54,4493	0,25369
NC_045512.2	11	29876	p1_G1.99;cluster1306.fasta:2	40	+	11	29876	255,0,0	2	53,4495	0,25370
NC_045512.2	14	29871	p1_G1.99;cluster1112.fasta:2	40	+	14	29871	255,0,0	2	49,4491	0,25366
NC_045512.2	11	29871	p1_G1.99;dc0a629d-060a-41a0-a74b-3b139f6098f5|3220	40	+	11	29871	255,0,0	2	55,4490	0,25370
NC_045512.2	11	29875	p1_G1.99;7877e069-2b4e-4793-8de6-96c30eb6a88e|38	40	+	11	29875	255,0,0	2	55,4494	0,25370
NC_045512.2	11	29871	p1_G1.99;cluster200.fasta:2	40	+	11	29871	255,0,0	2	53,4490	0,25370
NC_045512.2	11	29874	p1_G1.99;cluster975.fasta:2	40	+	11	29874	255,0,0	2	52,4494	0,25369
NC_045512.2	11	29871	p1_G1.100;67d0c236-8e65-4caa-bceb-23f2cec98a41|5	40	+	11	29871	255,0,0	2	56,868	0,28992
NC_045512.2	11	29873	p1_G1.101;cluster196.fasta:2	40	+	11	29873	255,0,0	2	58,2833	0,27029
NC_045512.2	14	29876	p1_G1.101;cluster1136.fasta:2	40	+	14	29876	255,0,0	2	55,2836	0,27026
NC_045512.2	11	29871	p1_G1.101;b5ed744d-28c3-43fb-abc1-95be4987cd7d|1864	40	+	11	29871	255,0,0	2	58,2831	0,27029
NC_045512.2	10	29871	p1_G1.101;565ed61c-3abb-41bc-af70-c6ad75d134b5|34	40	+	10	29871	255,0,0	2	64,2824	0,27037
NC_045512.2	11	29883	p1_G1.101;cluster1644.fasta:2	40	+	11	29883	255,0,0	2	58,2843	0,27029
NC_045512.2	11	29881	p1_G1.101;cluster991.fasta:2	40	+	11	29881	255,0,0	2	58,2841	0,27029
NC_045512.2	11	29875	p1_G1.101;cluster961.fasta:2	40	+	11	29875	255,0,0	2	58,2835	0,27029
NC_045512.2	11	29875	p1_G1.101;cluster195.fasta:2	40	+	11	29875	255,0,0	2	58,2835	0,27029
NC_045512.2	11	29871	p1_G1.101;cluster1093.fasta:2	40	+	11	29871	255,0,0	2	58,2831	0,27029
NC_045512.2	11	29871	p1_G1.101;cluster1454.fasta:2	40	+	11	29871	255,0,0	2	59,2831	0,27029
NC_045512.2	14	29869	p1_G1.101;cluster1122.fasta:2	40	+	14	29869	255,0,0	2	55,2829	0,27026
NC_045512.2	11	29871	p1_G1.102;2aaf15f4-99e0-44c4-9d99-1fcef23a6221|6	40	+	11	29871	255,0,0	2	1327,974	0,28886
NC_045512.2	11	29871	p1_G1.103;cluster_37	40	+	11	29871	255,0,0	3	1835,2725,506	0,2191,29354
NC_045512.2	11	29872	p1_G1.104;cluster495.fasta:2	40	+	11	29872	255,0,0	3	29,534,472	0,28558,29389
NC_045512.2	14	29871	p1_G1.105;de1ef5fd-72af-4011-a925-b69b78510deb|7	40	+	14	29871	255,0,0	3	50,107,1440	0,28240,28417
NC_045512.2	11	29872	p1_G1.105;80aad27e-23e7-4622-aa57-59f3c882dbb2|14	40	+	11	29872	255,0,0	3	52,107,1445	0,28243,28416
NC_045512.2	11	29872	p1_G1.106;b6add947-3f0e-4d23-85f7-17ddcef74168|7	40	+	11	29872	255,0,0	2	3015,376	0,29485
NC_045512.2	11	29873	p1_G1.107;1d30a3c3-62c6-4c17-817c-49e5cc797f32|7	40	+	11	29873	255,0,0	3	51,1045,172	0,28243,29690
NC_045512.2	11	29872	p1_G1.108;ce091bf6-b849-4853-927d-3f93320b01db|5	40	+	11	29872	255,0,0	3	51,268,1062	0,28243,28799
NC_045512.2	11	29873	p1_G1.108;06cc9576-1510-44ff-b53b-5644d893405d|6	40	+	11	29873	255,0,0	3	53,263,1057	0,28243,28805
NC_045512.2	11	29873	p1_G1.109;5dc09ecc-f9ae-411e-bf74-ec6d57dabb4b|5	40	+	11	29873	255,0,0	3	53,451,772	0,28243,29090
NC_045512.2	11	29873	p1_G1.110;04d538ed-1e14-4677-bfa7-7e9662f7f343|7	40	+	11	29873	255,0,0	3	53,793,462	0,28243,29400
NC_045512.2	11	29875	p1_G1.111;e8d65988-c64f-4ed2-a2a5-bb87cacd53fb|2502	40	+	11	29875	255,0,0	2	54,1992	0,27872
NC_045512.2	11	29874	p1_G1.111;cluster1261.fasta:2	40	+	11	29874	255,0,0	2	54,1991	0,27872
NC_045512.2	11	29881	p1_G1.111;cluster1070.fasta:2	40	+	11	29881	255,0,0	2	52,1999	0,27871
NC_045512.2	11	29873	p1_G1.111;cluster279.fasta:2	40	+	11	29873	255,0,0	2	52,1990	0,27872
NC_045512.2	13	29878	p1_G1.111;d0b56fc1-6e6a-4548-a50e-40866d7241a7|393	40	+	13	29878	255,0,0	2	52,1995	0,27870
NC_045512.2	9	29871	p1_G1.111;997b2cba-b5b2-445a-ab9e-e84e2c7a698c|18	40	+	9	29871	255,0,0	2	56,1988	0,27874
NC_045512.2	17	29874	p1_G1.111;cluster1499.fasta:2	40	+	17	29874	255,0,0	2	48,1991	0,27866
NC_045512.2	11	29873	p1_G1.111;cluster1254.fasta:2	40	+	11	29873	255,0,0	2	52,1990	0,27872
NC_045512.2	14	29878	p1_G1.111;cluster926.fasta:2	40	+	14	29878	255,0,0	2	51,1995	0,27869
NC_045512.2	19	29873	p1_G1.111;cluster353.fasta:2	40	+	19	29873	255,0,0	2	46,1990	0,27864
NC_045512.2	16	29871	p1_G1.111;cluster969.fasta:2	40	+	16	29871	255,0,0	2	47,1988	0,27867
NC_045512.2	15	29878	p1_G1.111;cluster1472.fasta:2	40	+	15	29878	255,0,0	2	50,1995	0,27868
NC_045512.2	11	29873	p1_G1.111;cluster735.fasta:2	40	+	11	29873	255,0,0	2	54,1990	0,27872
NC_045512.2	18	29874	p1_G1.111;cluster1181.fasta:2	40	+	18	29874	255,0,0	2	47,1991	0,27865
NC_045512.2	11	29873	p1_G1.112;78429d9d-ac01-419c-9b86-3a01f4c5d3ab|19	40	+	11	29873	255,0,0	2	54,721	0,29141
NC_045512.2	11	29873	p1_G1.113;cluster_44	40	+	11	29873	255,0,0	5	55,1390,1833,317,61	0,25370,27029,29153,29801
NC_045512.2	11	29873	p1_G1.114;590653d6-ff3f-47f9-afc8-2ce03e685eed|5	40	+	11	29873	255,0,0	3	55,373,598	0,27373,29264
NC_045512.2	11	29868	p1_G1.115;cluster944.fasta:2	40	+	11	29868	255,0,0	3	55,408,696	0,27373,29161
NC_045512.2	11	29871	p1_G1.115;e9392f76-b392-4bda-9f37-7608fc7eb4be|10	40	+	11	29871	255,0,0	3	53,408,703	0,27373,29157
NC_045512.2	13	29873	p1_G1.115;b1c03985-67be-472c-9045-bf7f5e7a38a6|25	40	+	13	29873	255,0,0	3	53,409,701	0,27371,29159
NC_045512.2	11	29873	p1_G1.115;9283055e-02c6-49bd-b530-1a7ca590057c|5	40	+	11	29873	255,0,0	3	55,416,701	0,27373,29161
NC_045512.2	11	29876	p1_G1.115;e5cde675-805a-4d17-9b53-70a8ffc1ecce|8	40	+	11	29876	255,0,0	3	55,412,704	0,27373,29161
NC_045512.2	17	29873	p1_G1.116;cluster607.fasta:2	40	+	17	29873	255,0,0	2	47,2489	0,27367
NC_045512.2	11	29873	p1_G1.116;cluster287.fasta:2	40	+	11	29873	255,0,0	2	53,2489	0,27373
NC_045512.2	13	29875	p1_G1.116;cluster798.fasta:2	40	+	13	29875	255,0,0	2	50,2492	0,27370
NC_045512.2	11	29875	p1_G1.116;cluster1526.fasta:2	40	+	11	29875	255,0,0	2	53,2491	0,27373
NC_045512.2	11	29875	p1_G1.116;cluster573.fasta:2	40	+	11	29875	255,0,0	2	53,2491	0,27373
NC_045512.2	11	29872	p1_G1.116;cluster925.fasta:2	40	+	11	29872	255,0,0	2	55,2488	0,27373
NC_045512.2	11	29871	p1_G1.116;cluster852.fasta:2	40	+	11	29871	255,0,0	2	55,2487	0,27373
NC_045512.2	18	29871	p1_G1.116;cluster1346.fasta:2	40	+	18	29871	255,0,0	2	54,2472	0,27381
NC_045512.2	11	29873	p1_G1.116;cluster1026.fasta:2	40	+	11	29873	255,0,0	2	65,2482	0,27380
NC_045512.2	11	29873	p1_G1.116;cluster154.fasta:2	40	+	11	29873	255,0,0	2	55,2489	0,27373
NC_045512.2	11	29873	p1_G1.116;cluster1248.fasta:2	40	+	11	29873	255,0,0	2	55,2489	0,27373
NC_045512.2	13	29871	p1_G1.116;cluster1377.fasta:2	40	+	13	29871	255,0,0	2	51,2487	0,27371
NC_045512.2	11	29873	p1_G1.116;cluster1523.fasta:2	40	+	11	29873	255,0,0	2	55,2489	0,27373
NC_045512.2	18	29884	p1_G1.116;cluster671.fasta:2	40	+	18	29884	255,0,0	2	48,2500	0,27366
NC_045512.2	15	29878	p1_G1.116;cluster446.fasta:2	40	+	15	29878	255,0,0	2	51,2494	0,27369
NC_045512.2	11	29871	p1_G1.116;ec0f9ec7-430a-4355-a7e3-450e562932e8|9442	40	+	11	29871	255,0,0	2	55,2487	0,27373
NC_045512.2	11	29875	p1_G1.116;cluster803.fasta:2	40	+	11	29875	255,0,0	2	60,2487	0,27377
NC_045512.2	11	29879	p1_G1.116;cluster422.fasta:2	40	+	11	29879	255,0,0	2	61,2488	0,27380
NC_045512.2	11	29872	p1_G1.116;cluster413.fasta:2	40	+	11	29872	255,0,0	2	56,2486	0,27375
NC_045512.2	11	29876	p1_G1.116;cluster469.fasta:2	40	+	11	29876	255,0,0	2	55,2492	0,27373
NC_045512.2	12	29875	p1_G1.116;cluster576.fasta:2	40	+	12	29875	255,0,0	2	54,2491	0,27372
NC_045512.2	11	29873	p1_G1.116;cluster1116.fasta:2	40	+	11	29873	255,0,0	2	53,2489	0,27373
NC_045512.2	13	29874	p1_G1.116;cluster971.fasta:4	40	+	13	29874	255,0,0	2	68,2469	0,27392
NC_045512.2	11	29876	p1_G1.116;cluster708.fasta:2	40	+	11	29876	255,0,0	2	48,2496	0,27369
NC_045512.2	11	29873	p1_G1.116;cluster1039.fasta:2	40	+	11	29873	255,0,0	2	64,2481	0,27381
NC_045512.2	11	29874	p1_G1.116;cluster856.fasta:2	40	+	11	29874	255,0,0	2	64,2480	0,27383
NC_045512.2	11	29873	p1_G1.116;cluster1129.fasta:2	40	+	11	29873	255,0,0	2	55,2489	0,27373
NC_045512.2	14	29876	p1_G1.116;cluster1000.fasta:2	40	+	14	29876	255,0,0	2	50,2491	0,27371
NC_045512.2	11	29878	p1_G1.116;cluster1313.fasta:2	40	+	11	29878	255,0,0	2	65,2485	0,27382
NC_045512.2	11	29874	p1_G1.116;cluster1186.fasta:2	40	+	11	29874	255,0,0	2	53,2490	0,27373
NC_045512.2	11	29865	p1_G1.116;cluster587.fasta:2	40	+	11	29865	255,0,0	2	53,2481	0,27373
NC_045512.2	12	29874	p1_G1.116;cluster649.fasta:2	40	+	12	29874	255,0,0	2	52,2490	0,27372
NC_045512.2	11	29873	p1_G1.116;cluster541.fasta:2	40	+	11	29873	255,0,0	2	55,2489	0,27373
NC_045512.2	11	29871	p1_G1.116;cluster760.fasta:2	40	+	11	29871	255,0,0	2	56,2485	0,27375
NC_045512.2	11	29875	p1_G1.116;cluster326.fasta:2	40	+	11	29875	255,0,0	2	56,2489	0,27375
NC_045512.2	15	29873	p1_G1.116;cluster186.fasta:2	40	+	15	29873	255,0,0	2	52,2490	0,27368
NC_045512.2	11	29873	p1_G1.117;11e6fbea-907a-4b56-b252-47bb3e1dcc31|5	40	+	11	29873	255,0,0	2	57,3584	0,26278
NC_045512.2	11	29873	p1_G1.118;cluster719.fasta:2	40	+	11	29873	255,0,0	3	65,2215,714	0,26469,29148
NC_045512.2	11	29873	p1_G1.119;cluster1519.fasta:2	40	+	11	29873	255,0,0	3	558,880,380	0,961,29482
NC_045512.2	11	29873	p1_G1.120;bb16fb34-ab34-4535-8bef-b7c74b370cf2|6	40	+	11	29873	255,0,0	2	835,552	0,29310
NC_045512.2	11	29873	p1_G1.121;cluster_40	40	+	11	29873	255,0,0	3	1654,2287,487	0,2065,29375
NC_045512.2	11	29873	p1_G1.122;cluster_13	40	+	11	29873	255,0,0	3	7718,443,1857	0,7773,28005
NC_045512.2	11	29874	p1_G1.123;cluster904.fasta:2	40	+	11	29874	255,0,0	2	12,3216	0,26647
NC_045512.2	11	29874	p1_G1.124;cd714d06-9121-4fb1-8091-955fb9d9114d|5	40	+	11	29874	255,0,0	3	53,2420,703	0,25370,29160
NC_045512.2	11	29874	p1_G1.125;f5252f99-b96c-422a-b62a-70cf1b81f846|21	40	+	11	29874	255,0,0	3	53,206,1027	0,28243,28836
NC_045512.2	11	29871	p1_G1.126;cluster617.fasta:2	40	+	11	29871	255,0,0	3	52,672,620	0,28243,29240
NC_045512.2	11	29874	p1_G1.126;1a2bbc31-63dc-4389-aece-125980e3fbbf|11	40	+	11	29874	255,0,0	3	53,672,623	0,28243,29240
NC_045512.2	11	29874	p1_G1.127;a38ea34c-67d4-4232-bbf9-c5f65095e64d|8	40	+	11	29874	255,0,0	3	53,890,325	0,28243,29538
NC_045512.2	11	29874	p1_G1.128;eb33dd12-ad7d-4ad7-a46e-8f7b5f3018ae|7	40	+	11	29874	255,0,0	3	53,1076,202	0,28243,29661
NC_045512.2	11	29874	p1_G1.129;e544748c-816d-43b7-ad06-8a5f9d6507b8|343	40	+	11	29874	255,0,0	2	54,8323	0,21540
NC_045512.2	11	29871	p1_G1.129;96695d51-5bd3-4ddf-be12-148b44e85d6a|53	40	+	11	29871	255,0,0	2	54,8320	0,21540
NC_045512.2	13	29875	p1_G1.129;cluster1179.fasta:2	40	+	13	29875	255,0,0	2	52,8324	0,21538
NC_045512.2	11	29874	p1_G1.129;a99fb7b7-e9df-421f-bf97-87ea5506e74d|60	40	+	11	29874	255,0,0	2	54,8323	0,21540
NC_045512.2	11	29876	p1_G1.129;cluster783.fasta:2	40	+	11	29876	255,0,0	2	54,8325	0,21540
NC_045512.2	11	29874	p1_G1.130;0766042d-f911-408f-816e-d1fcedb5365a|14	40	+	11	29874	255,0,0	3	55,2326,82	0,27373,29781
NC_045512.2	11	29874	p1_G1.131;6c9da44e-d340-40ad-9fe7-e70fdf874d69|12	40	+	11	29874	255,0,0	2	57,1592	0,28271
NC_045512.2	18	29874	p1_G1.132;cluster636.fasta:2	40	+	18	29874	255,0,0	2	51,3638	0,26218
NC_045512.2	13	29877	p1_G1.132;cluster1069.fasta:2	40	+	13	29877	255,0,0	2	56,3641	0,26223
NC_045512.2	10	29889	p1_G1.132;cluster995.fasta:2	40	+	10	29889	255,0,0	2	59,3653	0,26226
NC_045512.2	11	29874	p1_G1.132;cluster1178.fasta:2	40	+	11	29874	255,0,0	2	58,3638	0,26225
NC_045512.2	11	29873	p1_G1.132;bf7cdc1b-dea3-4906-9366-c36754a8d767|1261	40	+	11	29873	255,0,0	2	58,3637	0,26225
NC_045512.2	11	29874	p1_G1.133;cluster_57	40	+	11	29874	255,0,0	3	58,109,2508	0,27029,27355
NC_045512.2	11	29874	p1_G1.134;65b98f8c-20dd-4fbf-805c-662d862d400f|8	40	+	11	29874	255,0,0	2	64,3428	0,26435
NC_045512.2	11	29874	p1_G1.135;6ae80c54-2100-48ec-a231-946ed56d40a4|12	40	+	11	29874	255,0,0	3	65,903,404	0,26469,29459
NC_045512.2	11	29874	p1_G1.136;05a4145c-d7b1-446c-a421-565f51dae07c|12	40	+	11	29874	255,0,0	2	68,2189	0,27674
NC_045512.2	11	29874	p1_G1.137;ffa3f0c6-918e-459d-8273-50c70d91410c|6	40	+	11	29874	255,0,0	3	72,2122,928	0,26476,28935
NC_045512.2	11	29874	p1_G1.138;70455e6f-b7f2-4308-bf57-f88d6b0d8849|5	40	+	11	29874	255,0,0	2	72,905	0,28958
NC_045512.2	11	29874	p1_G1.139;1be5384c-f9ad-4e52-8ba3-8e32e607a7c4|9	40	+	11	29874	255,0,0	2	74,1198	0,28665
NC_045512.2	11	29874	p1_G1.140;d309e64b-eee6-48d5-894f-066211119e3c|5	40	+	11	29874	255,0,0	2	722,383	0,29480
NC_045512.2	11	29874	p1_G1.141;4043dd51-cf70-4a88-8ced-b1b79bf7c652|10	40	+	11	29874	255,0,0	2	732,530	0,29333
NC_045512.2	11	29874	p1_G1.142;cluster_28	40	+	11	29874	255,0,0	3	1519,3363,1126	0,1698,28737
NC_045512.2	11	29874	p1_G1.143;cluster_51	40	+	11	29874	255,0,0	2	1936,837	0,29026
NC_045512.2	11	29874	p1_G1.144;cluster_24	40	+	11	29874	255,0,0	2	6366,644	0,29219
NC_045512.2	11	29875	p1_G1.145;b3f0ca9b-ce7e-42f7-83ce-b23af52a7a01|5	40	+	11	29875	255,0,0	2	12,2598	0,27266
NC_045512.2	11	29880	p1_G1.146;cluster780.fasta:2	40	+	11	29880	255,0,0	2	48,3413	0,26456
NC_045512.2	8	29875	p1_G1.146;b2439a3e-b08c-4636-a8f2-68f3853e75da|9	40	+	8	29875	255,0,0	2	54,3408	0,26459
NC_045512.2	11	29879	p1_G1.146;cluster988.fasta:2	40	+	11	29879	255,0,0	2	54,3408	0,26460
NC_045512.2	14	29871	p1_G1.146;cluster1343.fasta:2	40	+	14	29871	255,0,0	2	62,3390	0,26467
NC_045512.2	11	29877	p1_G1.146;cluster1649.fasta:2	40	+	11	29877	255,0,0	2	53,3410	0,26456
NC_045512.2	14	29875	p1_G1.146;cluster1625.fasta:2	40	+	14	29875	255,0,0	2	62,3395	0,26466
NC_045512.2	11	29873	p1_G1.146;cluster1652.fasta:2	40	+	11	29873	255,0,0	2	57,3403	0,26459
NC_045512.2	11	29871	p1_G1.146;cluster1508.fasta:2	40	+	11	29871	255,0,0	2	51,3404	0,26456
NC_045512.2	11	29871	p1_G1.146;cluster1316.fasta:2	40	+	11	29871	255,0,0	2	51,3405	0,26455
NC_045512.2	11	29877	p1_G1.146;cluster350.fasta:2	40	+	11	29877	255,0,0	2	65,3397	0,26469
NC_045512.2	11	29876	p1_G1.146;cluster1025.fasta:2	40	+	11	29876	255,0,0	2	51,3409	0,26456
NC_045512.2	11	29874	p1_G1.146;cluster1640.fasta:2	40	+	11	29874	255,0,0	2	53,3407	0,26456
NC_045512.2	13	29875	p1_G1.146;cluster664.fasta:2	40	+	13	29875	255,0,0	2	49,3408	0,26454
NC_045512.2	11	29875	p1_G1.146;cluster310.fasta:2	40	+	11	29875	255,0,0	2	54,3406	0,26458
NC_045512.2	11	29873	p1_G1.146;cluster288.fasta:2	40	+	11	29873	255,0,0	2	53,3406	0,26456
NC_045512.2	11	29871	p1_G1.146;58a8ad38-eb6a-45d1-a6ce-03460e790386|9736	40	+	11	29871	255,0,0	2	53,3404	0,26456
NC_045512.2	13	29878	p1_G1.146;cluster178.fasta:2	40	+	13	29878	255,0,0	2	54,3407	0,26458
NC_045512.2	10	29871	p1_G1.146;64f5eabe-bee6-4141-b351-9cc96f1b8caf|26	40	+	10	29871	255,0,0	2	54,3404	0,26457
NC_045512.2	13	29888	p1_G1.146;cluster601.fasta:2	40	+	13	29888	255,0,0	2	51,3421	0,26454
NC_045512.2	13	29876	p1_G1.146;cluster741.fasta:2	40	+	13	29876	255,0,0	2	51,3409	0,26454
NC_045512.2	11	29874	p1_G1.146;cluster1231.fasta:2	40	+	11	29874	255,0,0	2	53,3407	0,26456
NC_045512.2	13	29875	p1_G1.146;cluster331.fasta:2	40	+	13	29875	255,0,0	2	70,3393	0,26469
NC_045512.2	11	29872	p1_G1.146;cluster987.fasta:2	40	+	11	29872	255,0,0	2	49,3406	0,26455
NC_045512.2	15	29875	p1_G1.146;cluster1107.fasta:2	40	+	15	29875	255,0,0	2	61,3395	0,26465
NC_045512.2	15	29871	p1_G1.146;cluster534.fasta:2	40	+	15	29871	255,0,0	2	53,3403	0,26453
NC_045512.2	10	29872	p1_G1.146;cluster1127.fasta:2	40	+	10	29872	255,0,0	2	54,3405	0,26457
NC_045512.2	11	29875	p1_G1.146;cluster412.fasta:2	40	+	11	29875	255,0,0	2	53,3408	0,26456
NC_045512.2	11	29875	p1_G1.147;7106512f-4593-4b5a-8f7a-bf8591cf8618|6	40	+	11	29875	255,0,0	3	53,151,1104	0,28243,28760
NC_045512.2	14	29873	p1_G1.148;bbf5bbb4-bc78-4eb5-8f7f-55ef56af4b48|16	40	+	14	29873	255,0,0	3	50,271,1297	0,28240,28562
NC_045512.2	11	29875	p1_G1.148;455781be-7e46-4fa0-9ca6-970a5640d424|21	40	+	11	29875	255,0,0	3	53,271,1299	0,28243,28565
NC_045512.2	11	29875	p1_G1.149;c5289d7f-67fb-4ba0-a716-5e128f6317ce|7	40	+	11	29875	255,0,0	3	53,346,898	0,28243,28966
NC_045512.2	14	29872	p1_G1.149;7e17cc50-8a80-45e1-b3f6-c39811ebe5bb|5	40	+	14	29872	255,0,0	3	50,340,895	0,28240,28963
NC_045512.2	11	29871	p1_G1.150;3f4e1f58-456e-4e37-87be-c5877e8433d6|5	40	+	11	29871	255,0,0	3	53,634,594	0,28243,29266
NC_045512.2	11	29875	p1_G1.150;2538f93c-060e-4cc0-b578-10d432c03388|5	40	+	11	29875	255,0,0	3	53,636,598	0,28243,29266
NC_045512.2	11	29871	p1_G1.151;dbde47c8-805e-43b5-96c9-4a8498a09e45|9	40	+	11	29871	255,0,0	3	53,1053,150	0,28243,29710
NC_045512.2	14	29875	p1_G1.151;3265a55c-8a75-423c-a987-a951d8806ff8|5	40	+	14	29875	255,0,0	3	50,1052,151	0,28240,29710
NC_045512.2	11	29875	p1_G1.152;e84d72ae-d34e-421c-9d78-9dc8d39c5370|8	40	+	11	29875	255,0,0	3	53,1120,85	0,28243,29779
NC_045512.2	11	29875	p1_G1.153;fbc54ca4-7edc-4732-95c8-1c821177d4c4|6	40	+	11	29875	255,0,0	3	53,1190,73	0,28243,29791
NC_045512.2	11	29875	p1_G1.154;514e554a-ef59-4a8b-b522-071ac887712a|5	40	+	11	29875	255,0,0	3	53,1475,98	0,28243,29766
NC_045512.2	11	29871	p1_G1.155;60227493-890d-43cf-a5e2-8048ffbd040c|8	40	+	11	29871	255,0,0	3	51,159,1020	0,28243,28840
NC_045512.2	11	29875	p1_G1.155;56d880d5-8b0f-4e10-8232-49c919172627|5	40	+	11	29875	255,0,0	3	57,150,1020	0,28246,28844
NC_045512.2	11	29875	p1_G1.156;1f927635-2bf5-473f-9eda-c27b468beab4|6	40	+	11	29875	255,0,0	2	57,764	0,29100
NC_045512.2	11	29875	p1_G1.157;cluster_78	40	+	11	29875	255,0,0	3	58,1149,402	0,26225,29462
NC_045512.2	11	29875	p1_G1.158;cluster936.fasta:2	40	+	11	29875	255,0,0	2	56,3376	0,26488
NC_045512.2	11	29871	p1_G1.158;67d113b5-cc6e-4234-9058-9ae696407142|13	40	+	11	29871	255,0,0	2	60,3366	0,26494
NC_045512.2	11	29874	p1_G1.158;31f75dc1-d2cf-4c58-b267-54a1a3461d16|17	40	+	11	29874	255,0,0	2	53,3377	0,26486
NC_045512.2	11	29874	p1_G1.159;b69e048e-5281-4990-859a-edb5914adf63|46	40	+	11	29874	255,0,0	2	64,2108	0,27755
NC_045512.2	11	29875	p1_G1.159;11b2aabb-cdda-4dab-92e2-9d00a02c1eba|77	40	+	11	29875	255,0,0	2	59,2115	0,27749
NC_045512.2	17	29874	p1_G1.160;625a59e5-4c64-4ae6-9f70-4decf838d5ef|6	40	+	17	29874	255,0,0	2	68,2083	0,27774
NC_045512.2	11	29875	p1_G1.160;96c27609-cdae-4df4-8940-f080ab60a93a|16	40	+	11	29875	255,0,0	2	68,2083	0,27781
NC_045512.2	11	29875	p1_G1.161;e6d80c8e-c3aa-4d41-a10d-324af31b4e7d|5	40	+	11	29875	255,0,0	2	736,496	0,29368
NC_045512.2	11	29875	p1_G1.162;671260fd-bca5-4783-b70b-d16ed795f3bc|6	40	+	11	29875	255,0,0	2	1459,384	0,29480
NC_045512.2	11	29875	p1_G1.163;cluster_42	40	+	11	29875	255,0,0	2	2503,1167	0,28697
NC_045512.2	11	29875	p1_G1.164;cluster_15	40	+	11	29875	255,0,0	9	3501,680,329,632,384,1405,466,222,1198	0,3919,4981,5631,6628,25369,26883,28222,28666
NC_045512.2	11	29875	p1_G1.165;cluster1324.fasta:2	40	+	11	29875	255,0,0	2	4482,581	0,29283
NC_045512.2	11	29875	p1_G1.166;cluster_35	40	+	11	29875	255,0,0	2	4505,703	0,29161
NC_045512.2	11	29876	p1_G1.167;cluster1142.fasta:2	40	+	11	29876	255,0,0	3	48,632,1394	0,27370,28471
NC_045512.2	11	29876	p1_G1.168;cluster1491.fasta:2	40	+	11	29876	255,0,0	3	50,893,387	0,28242,29478
NC_045512.2	11	29876	p1_G1.169;cluster_45	40	+	11	29876	255,0,0	6	51,2020,553,218,490,201	0,25370,27666,28471,28907,29664
NC_045512.2	11	29876	p1_G1.170;b29c5eb7-fa59-4c3e-a8dc-d15be0c32f89|5	40	+	11	29876	255,0,0	3	52,123,1198	0,28243,28667
NC_045512.2	11	29876	p1_G1.171;13ff304d-5067-4642-be8f-10acc21db032|5	40	+	11	29876	255,0,0	3	53,597,685	0,28243,29180
NC_045512.2	11	29876	p1_G1.172;f10cb621-efa1-4d6c-bd20-02939dfe7710|5	40	+	11	29876	255,0,0	3	53,734,505	0,28243,29360
NC_045512.2	11	29876	p1_G1.173;c20fb0be-c0bb-45b7-a858-d057016670c2|8	40	+	11	29876	255,0,0	3	53,848,443	0,28243,29422
NC_045512.2	11	29876	p1_G1.174;68244523-9c24-4e2d-ae73-1bfd2c4fde52|7	40	+	11	29876	255,0,0	3	53,1054,244	0,28243,29621
NC_045512.2	14	29869	p1_G1.175;4dc61add-52e5-486a-9a16-288350cacc71|23	40	+	14	29869	255,0,0	3	50,1456,79	0,28240,29776
NC_045512.2	16	29874	p1_G1.175;eeef2581-ff51-43af-af9f-8494f4392fc9|14	40	+	16	29874	255,0,0	3	46,1457,82	0,28237,29776
NC_045512.2	11	29873	p1_G1.175;693c7075-0f9a-4749-9ffe-5258d66e31df|28	40	+	11	29873	255,0,0	3	53,1456,83	0,28243,29779
NC_045512.2	11	29876	p1_G1.175;b31c0d59-2604-405e-a13b-ff56b4d230a2|8	40	+	11	29876	255,0,0	3	53,1456,86	0,28243,29779
NC_045512.2	11	29876	p1_G1.176;cluster_21	40	+	11	29876	255,0,0	4	54,2849,4162,644	0,21540,24732,29221
NC_045512.2	11	29874	p1_G1.177;1462c23f-f6b1-49d6-a4c2-c62264201e30|7	40	+	11	29874	255,0,0	3	55,440,1644	0,27373,28219
NC_045512.2	11	29876	p1_G1.177;a3b146d8-e18f-4fe0-8590-0ab3231cba76|6	40	+	11	29876	255,0,0	3	55,440,1646	0,27373,28219
NC_045512.2	11	29876	p1_G1.178;4fc7e481-1a1b-4f0e-b952-0c58393254a7|5	40	+	11	29876	255,0,0	3	55,1081,1022	0,27373,28843
NC_045512.2	11	29876	p1_G1.179;cluster1388.fasta:2	40	+	11	29876	255,0,0	3	58,506,2744	0,26225,27121
NC_045512.2	11	29876	p1_G1.180;cluster1192.fasta:2	40	+	11	29876	255,0,0	3	64,459,1687	0,27384,28178
NC_045512.2	11	29876	p1_G1.181;6b5e2ccf-4167-447a-aa48-1d9198ed935c|7	40	+	11	29876	255,0,0	2	77,1306	0,28559
NC_045512.2	11	29876	p1_G1.182;cluster_59	40	+	11	29876	255,0,0	3	314,1881,494	0,653,29371
NC_045512.2	11	29876	p1_G1.183;c2716a71-6ff9-4a29-87b4-14e7a3f446c3|5	40	+	11	29876	255,0,0	2	326,446	0,29419
NC_045512.2	11	29876	p1_G1.184;cluster_14	40	+	11	29876	255,0,0	2	9500,640	0,29225
NC_045512.2	11	29874	p1_G1.185;eec6f4fb-583b-4876-a5c0-7f0896fe3c1a|7	40	+	11	29874	255,0,0	3	53,307,3044	0,26456,26819
NC_045512.2	17	29877	p1_G1.185;fb129334-3e71-4978-b6b2-a598b1fc9a60|5	40	+	17	29877	255,0,0	3	47,308,3056	0,26450,26804
NC_045512.2	14	29877	p1_G1.186;cbe5774a-0b8f-49e0-a400-457128022260|5	40	+	14	29877	255,0,0	3	50,756,455	0,28240,29408
NC_045512.2	11	29877	p1_G1.186;694adf95-b6a5-420a-9fa5-f56f57635d14|5	40	+	11	29877	255,0,0	3	53,749,455	0,28243,29411
NC_045512.2	11	29877	p1_G1.187;cluster923.fasta:2	40	+	11	29877	255,0,0	3	55,712,1392	0,27373,28474
NC_045512.2	11	29877	p1_G1.188;d9546543-be50-4567-a8ad-3f89ff6af980|8	40	+	11	29877	255,0,0	2	53,2393	0,27473
NC_045512.2	11	29874	p1_G1.188;2483eabd-8503-40fd-a1c0-ca75f819d48c|6	40	+	11	29874	255,0,0	2	55,2390	0,27473
NC_045512.2	11	29877	p1_G1.189;cluster_73	40	+	11	29877	255,0,0	3	405,917,383	0,780,29483
NC_045512.2	11	29877	p1_G1.190;4fcec4b4-0475-4ea0-b8d3-f109e72ca833|5	40	+	11	29877	255,0,0	2	744,568	0,29298
NC_045512.2	11	29877	p1_G1.191;cluster_54	40	+	11	29877	255,0,0	3	863,1481,500	0,1290,29366
NC_045512.2	17	29877	p1_G1.192;1d932647-683b-4a40-b69e-524cd556d5a4|9	40	+	17	29877	255,0,0	2	1971,396	0,29464
NC_045512.2	11	29875	p1_G1.192;fd25a1a0-f979-4d95-a7c6-5f9a15acec23|9	40	+	11	29875	255,0,0	2	1973,400	0,29464
NC_045512.2	11	29877	p1_G1.193;92af4e89-e496-46b3-a25f-7c66c41e055a|6	40	+	11	29877	255,0,0	2	2198,573	0,29293
NC_045512.2	11	29877	p1_G1.194;cluster_17	40	+	11	29877	255,0,0	2	7238,995	0,28871
NC_045512.2	11	29878	p1_G1.195;e2d46a65-0720-4a0c-ac0f-de5a6567e952|5	40	+	11	29878	255,0,0	3	53,170,2232	0,27373,27635
NC_045512.2	11	29871	p1_G1.196;1ea14ae5-d906-4d69-b72d-a727626e3929|6	40	+	11	29871	255,0,0	3	53,245,1200	0,28243,28660
NC_045512.2	11	29878	p1_G1.196;cluster612.fasta:2	40	+	11	29878	255,0,0	3	53,241,1199	0,28243,28668
NC_045512.2	11	29878	p1_G1.196;e42e4c05-ddd5-4fc4-893b-d4914174192d|10	40	+	11	29878	255,0,0	3	53,251,1206	0,28243,28661
NC_045512.2	13	29878	p1_G1.197;49d3fd0c-81d5-4a60-b9d7-8c026cfb3f7c|5	40	+	13	29878	255,0,0	3	50,857,415	0,28241,29450
NC_045512.2	11	29874	p1_G1.197;e57b5fb8-c476-493a-a4aa-7d5e5777f755|7	40	+	11	29874	255,0,0	3	53,865,409	0,28243,29454
NC_045512.2	11	29878	p1_G1.198;cluster_20	40	+	11	29878	255,0,0	3	3243,4082,535	0,3606,29332
NC_045512.2	15	29871	p1_G1.199;8a2ce5d4-1ca9-42bb-9e2a-6ea61dd6410d|5	40	+	15	29871	255,0,0	3	49,157,1181	0,28239,28675
NC_045512.2	11	29879	p1_G1.199;cluster1325.fasta:2	40	+	11	29879	255,0,0	3	53,161,1198	0,28243,28670
NC_045512.2	11	29880	p1_G1.200;e66ac2b3-d1f2-4eb7-ae6a-38b00a701cfb|6	40	+	11	29880	255,0,0	3	53,106,1176	0,28243,28693
NC_045512.2	11	29880	p1_G1.201;63d6559d-0ff8-4ea9-9979-d0449b0a977c|6	40	+	11	29880	255,0,0	3	53,809,515	0,28243,29354
NC_045512.2	11	29880	p1_G1.202;a36a4283-9958-4f48-9186-b54db337f5a4|5	40	+	11	29880	255,0,0	3	53,910,317	0,28243,29552
NC_045512.2	11	29880	p1_G1.203;cluster330.fasta:2	40	+	11	29880	255,0,0	3	54,437,832	0,28245,29037
NC_045512.2	11	29882	p1_G1.204;cluster_68	40	+	11	29882	255,0,0	4	51,465,1135,406	0,25368,26252,29465
NC_045512.2	11	29882	p1_G1.205;cluster_85	40	+	11	29882	255,0,0	3	54,895,253	0,26458,29618
NC_045512.2	11	29888	p1_G1.206;5e85cd24-5850-4a2a-a709-28dd47b32a6f|5	40	+	11	29888	255,0,0	3	53,930,353	0,28243,29524
NC_045512.2	13	29897	p1_G1.207;cca89f25-9139-4d81-bc5e-1f06c50e842b|5	40	+	13	29897	255,0,0	3	51,420,1167	0,28241,28717
NC_045512.2	11	29871	p1_G1.207;e73d9bbe-a15c-4107-8509-f99b696f7ec0|6	40	+	11	29871	255,0,0	3	53,410,1143	0,28243,28717
NC_045512.2	12	28053	p1_G1.208;14288671-bf7f-4847-8cb9-0e47264e474f|7	40	+	12	28053	255,0,0	2	54,669	0,27372
NC_045512.2	18	28570	p1_G1.209;da3eda35-713c-4dd3-b742-9fa9978291cf|24	40	+	18	28570	255,0,0	2	48,1186	0,27366
NC_045512.2	12	28582	p1_G1.209;46142739-ac20-4ee0-a431-9875da6d7f1e|11	40	+	12	28582	255,0,0	2	54,1198	0,27372
NC_045512.2	12	28883	p1_G1.210;129ff1d1-35f1-4648-b1d7-56c9faff1f86|6	40	+	12	28883	255,0,0	2	71,1477	0,27394
NC_045512.2	12	29874	p1_G1.211;cluster_55	40	+	12	29874	255,0,0	2	2315,556	0,29306
NC_045512.2	13	26962	p1_G1.212;d8d5da9b-0b2f-487b-8503-a892826fe3ec|9	40	+	13	26962	255,0,0	2	51,495	0,26454
NC_045512.2	13	27961	p1_G1.213;a3d3ddad-207d-4a2c-b0ab-897e40e2ce79|7	40	+	13	27961	255,0,0	2	51,1494	0,26454
NC_045512.2	17	27957	p1_G1.213;f631738c-ae67-44b8-ad25-bc3e211a8921|9	40	+	17	27957	255,0,0	2	46,1490	0,26450
NC_045512.2	13	27963	p1_G1.214;cluster580.fasta:2	40	+	13	27963	255,0,0	2	62,564	0,27386
NC_045512.2	13	28476	p1_G1.215;997be2ae-74d8-4022-80ea-0219a9073d4c|25	40	+	13	28476	255,0,0	2	50,222	0,28241
NC_045512.2	13	28704	p1_G1.216;7144a831-699c-4fc8-804b-3953ef4e069f|6	40	+	13	28704	255,0,0	2	53,1320	0,27371
NC_045512.2	15	28703	p1_G1.216;d6e8370b-1193-417b-911a-ca092b0bcab3|6	40	+	15	28703	255,0,0	2	51,1319	0,27369
NC_045512.2	13	28985	p1_G1.217;7bbeb23e-37e6-464b-8c3b-ce99e97abd28|19	40	+	13	28985	255,0,0	2	51,731	0,28241
NC_045512.2	14	29090	p1_G1.218;d544a3a3-d5af-4f7d-8af3-6651a529a798|114	40	+	14	29090	255,0,0	2	50,836	0,28240
NC_045512.2	17	29107	p1_G1.218;7a4a441a-157b-4ebf-ad26-60b4f67142b1|66	40	+	17	29107	255,0,0	2	47,853	0,28237
NC_045512.2	13	29112	p1_G1.218;cluster939.fasta:2	40	+	13	29112	255,0,0	2	48,859	0,28240
NC_045512.2	13	29474	p1_G1.219;b305a8fc-2440-4a23-a639-071af8b4d74d|5	40	+	13	29474	255,0,0	2	52,1591	0,27870
NC_045512.2	13	29677	p1_G1.220;9204ddc5-2623-4a10-90ad-5b19610623b2|8	40	+	13	29677	255,0,0	2	56,2637	0,27027
NC_045512.2	13	29871	p1_G1.221;cluster1354.fasta:2	40	+	13	29871	255,0,0	3	49,130,1111	0,28241,28747
NC_045512.2	13	29871	p1_G1.222;169ba493-cf64-4aa0-be15-075dea7e9627|7	40	+	13	29871	255,0,0	3	49,400,890	0,28241,28968
NC_045512.2	13	29871	p1_G1.223;ca243adf-b466-4a8b-b3aa-f2f63b3e5349|10	40	+	13	29871	255,0,0	3	51,240,1141	0,28241,28717
NC_045512.2	13	29871	p1_G1.224;db885018-9847-4419-aea7-025f0c238296|11	40	+	13	29871	255,0,0	2	743,391	0,29467
NC_045512.2	13	29871	p1_G1.225;cluster_33	40	+	13	29871	255,0,0	3	1218,4242,459	0,1548,29399
NC_045512.2	13	29872	p1_G1.226;5b2032ff-c2f9-41f5-b3ee-7d0945e35db8|17	40	+	13	29872	255,0,0	2	56,2199	0,27660
NC_045512.2	13	29873	p1_G1.227;0792bf96-0e1a-4589-aafe-9f589d5f7ab6|5	40	+	13	29873	255,0,0	3	51,513,785	0,28241,29075
NC_045512.2	13	29873	p1_G1.228;425f5577-46de-4130-ab4b-237a0eb18bdf|5	40	+	13	29873	255,0,0	3	51,925,324	0,28241,29536
NC_045512.2	13	29873	p1_G1.229;1bf25a72-4b44-43d1-aad4-42868b26d3b5|5	40	+	13	29873	255,0,0	3	51,1255,47	0,28241,29813
NC_045512.2	13	29874	p1_G1.230;c9ba9ec5-0d42-4100-a937-6a9af5be038e|5	40	+	13	29874	255,0,0	3	51,541,742	0,28241,29119
NC_045512.2	13	29874	p1_G1.231;3fa00457-d74b-4a42-964e-310135fb39d8|5	40	+	13	29874	255,0,0	2	802,534	0,29327
NC_045512.2	13	29874	p1_G1.232;dfcaf3c1-35d5-4238-80f9-d6fc92bdf00d|6	40	+	13	29874	255,0,0	2	1566,804	0,29057
NC_045512.2	13	29875	p1_G1.233;44de8c6f-281f-41b2-9572-10a85646f7d0|6	40	+	13	29875	255,0,0	3	49,166,1070	0,28241,28792
NC_045512.2	13	29876	p1_G1.234;1894b692-62cd-485b-8ae6-13b2a514c24f|6	40	+	13	29876	255,0,0	3	51,246,1086	0,28241,28777
NC_045512.2	13	29876	p1_G1.235;cluster_25	40	+	13	29876	255,0,0	4	5004,118,1344,521	0,5250,5619,29342
NC_045512.2	13	29885	p1_G1.236;bdf35fb6-c376-4a98-920b-5990acf9a2ec|5	40	+	13	29885	255,0,0	3	51,1159,131	0,28241,29741
NC_045512.2	14	27136	p1_G1.237;085187d1-3b59-4456-aa29-a015181a1a21|22	40	+	14	27136	255,0,0	2	48,669	0,26453
NC_045512.2	14	27521	p1_G1.238;02d042d5-8763-4919-b85b-46fd3813bfad|10	40	+	14	27521	255,0,0	2	50,1054	0,26453
NC_045512.2	14	28091	p1_G1.239;cluster957.fasta:2	40	+	14	28091	255,0,0	2	48,1624	0,26453
NC_045512.2	14	28091	p1_G1.239;b475c97e-3260-4333-837a-3962bea26d33|22	40	+	14	28091	255,0,0	2	50,1624	0,26453
NC_045512.2	14	28225	p1_G1.240;f042bfde-2182-4a2a-adb9-cf65693fdf25|6	40	+	14	28225	255,0,0	2	50,1758	0,26453
NC_045512.2	14	28852	p1_G1.241;8ea8e578-93e8-42a1-bec8-319a26a789f5|5	40	+	14	28852	255,0,0	2	52,3471	0,25367
NC_045512.2	14	29244	p1_G1.242;9f810436-f514-4fab-9a39-4217a618e135|6	40	+	14	29244	255,0,0	2	62,2764	0,26466
NC_045512.2	14	29871	p1_G1.243;f45be18c-60ba-47d2-b8c8-3bd86ded6c2b|15	40	+	14	29871	255,0,0	3	50,1357,1641	0,26453,28216
NC_045512.2	14	29871	p1_G1.244;13f872d9-a751-437d-8a2b-9876168a4888|5	40	+	14	29871	255,0,0	3	50,1087,201	0,28240,29656
NC_045512.2	14	29871	p1_G1.245;17acb840-c4e8-4c63-801c-cc24bf756799|5	40	+	14	29871	255,0,0	3	52,1394,3054	0,25367,26803
NC_045512.2	14	29871	p1_G1.246;cluster1082.fasta:2	40	+	14	29871	255,0,0	2	2109,1626	0,28231
NC_045512.2	14	29872	p1_G1.247;e175d727-7902-4aae-bc49-fb0ea030726a|5	40	+	14	29872	255,0,0	2	1081,430	0,29428
NC_045512.2	14	29874	p1_G1.248;2645f411-d634-47ad-ab86-9697d6dd368a|5	40	+	14	29874	255,0,0	3	48,524,682	0,28240,29178
NC_045512.2	14	29874	p1_G1.249;fd01da00-6edf-4c8c-badd-5a5103da33d8|16	40	+	14	29874	255,0,0	3	50,171,1024	0,28240,28836
NC_045512.2	14	29874	p1_G1.250;cluster1074.fasta:2	40	+	14	29874	255,0,0	3	52,723,3328	0,25367,26532
NC_045512.2	14	29874	p1_G1.251;ca4f2528-0541-4d63-af8f-731969f6789c|6	40	+	14	29874	255,0,0	2	2410,382	0,29478
NC_045512.2	14	29875	p1_G1.252;cluster630.fasta:2	40	+	14	29875	255,0,0	3	61,58,401	0,27668,29460
NC_045512.2	14	29875	p1_G1.253;0c316929-b344-4567-8cfe-092fba74b8a3|10	40	+	14	29875	255,0,0	3	62,1344,1645	0,26466,28216
NC_045512.2	14	29875	p1_G1.254;cluster_49	40	+	14	29875	255,0,0	3	1437,1081,628	0,1744,29233
NC_045512.2	14	29876	p1_G1.255;cluster1065.fasta:2	40	+	14	29876	255,0,0	3	49,640,947	0,28242,28915
NC_045512.2	14	29876	p1_G1.256;04291aee-7836-475c-b433-2c0c753a09c0|5	40	+	14	29876	255,0,0	3	50,36,1223	0,28240,28639
NC_045512.2	14	29876	p1_G1.257;0472533e-ee2e-4e4d-88e0-8351bd8131c2|10	40	+	14	29876	255,0,0	3	50,749,549	0,28240,29313
NC_045512.2	14	29876	p1_G1.258;cluster1173.fasta:2	40	+	14	29876	255,0,0	2	68,2817	0,27045
NC_045512.2	14	29876	p1_G1.259;f3ece77d-28ae-4c09-88e1-080dfd8bdab0|5	40	+	14	29876	255,0,0	2	719,434	0,29428
NC_045512.2	14	29876	p1_G1.260;06da0dff-9524-45ec-86ba-6e475d14e586|9	40	+	14	29876	255,0,0	2	1066,568	0,29294
NC_045512.2	14	29876	p1_G1.261;cluster_34	40	+	14	29876	255,0,0	4	3516,1617,49,445	0,3926,6527,29417
NC_045512.2	14	29881	p1_G1.262;cluster812.fasta:2	40	+	14	29881	255,0,0	2	28,800	0,29067
NC_045512.2	14	29882	p1_G1.263;cluster13.fasta:2	40	+	14	29882	255,0,0	2	3565,1192	0,28676
NC_045512.2	14	29887	p1_G1.264;cluster1444.fasta:2	40	+	14	29887	255,0,0	2	3610,573	0,29300
NC_045512.2	15	25621	p1_G1.265;26916fe0-1dfc-47b2-96bd-a3bf1494f385|12	40	+	15	25621	255,0,0	2	49,240	0,25366
NC_045512.2	15	27677	p1_G1.266;eae04a38-3f84-435a-94c3-44dc5ade73f1|6	40	+	15	27677	255,0,0	2	51,293	0,27369
NC_045512.2	15	27677	p1_G1.266;45e485b6-ee9b-4957-b4cd-26693950d4c5|22	40	+	15	27677	255,0,0	2	51,293	0,27369
NC_045512.2	18	29301	p1_G1.267;1d5831d2-b5c0-4772-b14b-41c9a0fe3965|22	40	+	18	29301	255,0,0	2	48,1917	0,27366
NC_045512.2	15	29322	p1_G1.267;49cd6a70-58ff-4bdf-a282-ff9884442a8b|11	40	+	15	29322	255,0,0	2	51,1938	0,27369
NC_045512.2	15	29301	p1_G1.267;5c54f5eb-390d-4a71-b164-39816e1e359c|22	40	+	15	29301	255,0,0	2	51,1917	0,27369
NC_045512.2	17	29655	p1_G1.268;e40c20fd-b9eb-481a-8294-a94a31121d89|7	40	+	17	29655	255,0,0	2	45,3188	0,26450
NC_045512.2	15	29654	p1_G1.268;7b2db0e6-1cb9-4a01-96b5-617bbccf7db2|18	40	+	15	29654	255,0,0	2	49,3187	0,26452
NC_045512.2	15	29867	p1_G1.269;97bfe9ff-eddf-41cf-a978-6790231afb1c|8	40	+	15	29867	255,0,0	2	1064,526	0,29326
NC_045512.2	15	29875	p1_G1.270;36e4b317-aa98-49ea-80b0-e52c45416373|9	40	+	15	29875	255,0,0	3	49,554,697	0,28239,29163
NC_045512.2	16	26007	p1_G1.271;f9114656-e1b4-4d35-9055-c6230e8bc80a|6	40	+	16	26007	255,0,0	2	50,626	0,25365
NC_045512.2	16	29301	p1_G1.272;fee32789-792f-445c-b5b9-c22f25571b9e|5	40	+	16	29301	255,0,0	2	50,3920	0,25365
NC_045512.2	16	29875	p1_G1.273;cluster98.fasta:2	40	+	16	29875	255,0,0	2	1955,733	0,29126
NC_045512.2	17	29322	p1_G1.274;76de8b57-a334-41a5-9a5c-55a0e125149e|5	40	+	17	29322	255,0,0	2	52,3086	0,26219
NC_045512.2	17	29375	p1_G1.275;612a9c57-7c22-4ce6-baa5-53e82f03bcab|10	40	+	17	29375	255,0,0	2	47,2908	0,26450
NC_045512.2	17	29871	p1_G1.276;2f3c9de3-fe63-4d63-b94a-ea6926ce9521|5	40	+	17	29871	255,0,0	3	46,598,649	0,28237,29205
NC_045512.2	17	29871	p1_G1.277;f695f2ea-04bf-4f72-bd7c-424dc33ec40c|5	40	+	17	29871	255,0,0	3	47,1070,92	0,28237,29762
NC_045512.2	17	29874	p1_G1.278;b2a31da3-5977-468e-baae-a36edddfa3d3|5	40	+	17	29874	255,0,0	2	1587,428	0,29429
NC_045512.2	17	29877	p1_G1.279;6d15aa19-b7bf-4639-9e34-a5cbda662cad|6	40	+	17	29877	255,0,0	3	47,232,1007	0,28237,28853
NC_045512.2	17	29878	p1_G1.280;3a5367eb-6c5b-4e85-8352-f84861d416af|5	40	+	17	29878	255,0,0	3	47,514,727	0,28237,29134
NC_045512.2	17	29883	p1_G1.281;8ec083dc-1373-40e1-9b8f-57a09791b950|5	40	+	17	29883	255,0,0	2	1031,561	0,29305
NC_045512.2	18	29237	p1_G1.282;b93d70d0-e356-4838-8914-ca8716def51f|13	40	+	18	29237	255,0,0	2	47,1854	0,27365
NC_045512.2	18	29870	p1_G1.283;0015c517-9131-4ea3-b95d-be15c32e5aed|5	40	+	18	29870	255,0,0	3	46,1088,2224	0,26449,27628
NC_045512.2	18	29871	p1_G1.284;71678569-93be-436f-99e8-8101a38666b0|5	40	+	18	29871	255,0,0	3	46,621,629	0,28236,29224
NC_045512.2	18	29872	p1_G1.285;a1ff8773-e9b1-4488-ac2b-1beed8c89cac|7	40	+	18	29872	255,0,0	3	46,64,857	0,28236,28997
NC_045512.2	18	29873	p1_G1.286;eb7a1260-26d5-468a-851d-311cc723acdd|5	40	+	18	29873	255,0,0	3	44,282,981	0,28236,28874
NC_045512.2	18	29873	p1_G1.287;72e7bed3-f67b-475e-bb38-8f0d2541755b|12	40	+	18	29873	255,0,0	2	1344,533	0,29322
NC_045512.2	18	29873	p1_G1.288;0b0c8027-8432-4d02-b9f9-c6139267d9aa|8	40	+	18	29873	255,0,0	2	1463,566	0,29289
NC_045512.2	18	29874	p1_G1.289;b7f833e0-0db8-41b4-bc7b-747f752049bd|10	40	+	18	29874	255,0,0	3	46,672,547	0,28236,29309
NC_045512.2	18	29874	p1_G1.290;cluster603.fasta:2	40	+	18	29874	255,0,0	2	2372,1512	0,28344
NC_045512.2	18	29876	p1_G1.291;0ac72308-f498-4299-a7e5-fcae21327e23|5	40	+	18	29876	255,0,0	2	1111,580	0,29278
NC_045512.2	19	29889	p1_G1.292;fd2b5001-076f-4e1e-b417-6825661861d8|6	40	+	19	29889	255,0,0	3	45,1326,717	0,26448,29153
NC_045512.2	79	29875	p1_G1.293;cluster_0	40	+	79	29875	255,0,0	1	29796	0
NC_045512.2	120	29871	p1_G1.294;cluster947.fasta:2	40	+	120	29871	255,0,0	2	10795,2579	0,27172
NC_045512.2	301	29875	p1_G1.295;cluster_74	40	+	301	29875	255,0,0	3	815,279,576	0,1037,28998
NC_045512.2	459	29878	p1_G1.296;cluster1041.fasta:2	40	+	459	29878	255,0,0	3	1735,1803,391	0,1775,29028
NC_045512.2	646	29873	p1_G1.297;cluster620.fasta:2	40	+	646	29873	255,0,0	2	2416,747	0,28480
NC_045512.2	813	29874	p1_G1.298;cluster1514.fasta:2	40	+	813	29874	255,0,0	3	300,456,403	0,584,28658
NC_045512.2	960	29871	p1_G1.299;cluster146.fasta:2	40	+	960	29871	255,0,0	2	2427,691	0,28220
NC_045512.2	968	29876	p1_G1.300;cluster_60	40	+	968	29876	255,0,0	2	2004,564	0,28344
NC_045512.2	1364	29886	p1_G1.301;cluster203.fasta:2	40	+	1364	29886	255,0,0	6	1567,230,1119,287,47,711	0,1761,2047,26036,26386,27811
NC_045512.2	1519	29876	p1_G1.302;cluster_62	40	+	1519	29876	255,0,0	2	1825,493	0,27864
NC_045512.2	1985	29873	p1_G1.303;cluster_66	40	+	1985	29873	255,0,0	2	1760,481	0,27407
NC_045512.2	2377	29876	p1_G1.304;cluster_56	40	+	2377	29876	255,0,0	2	1166,1637	0,25862
NC_045512.2	2494	29874	p1_G1.305;cluster_65	40	+	2494	29874	255,0,0	2	1836,486	0,26894
NC_045512.2	2497	29875	p1_G1.306;cluster_77	40	+	2497	29875	255,0,0	2	928,566	0,26812
NC_045512.2	3290	4528	p1_G1.307;cluster1627.fasta:2	40	+	3290	4528	255,0,0	1	1238	0
NC_045512.2	3475	29874	p1_G1.308;cluster89.fasta:2	40	+	3475	29874	255,0,0	2	186,510	0,25889
NC_045512.2	4783	29876	p1_G1.309;cluster841.fasta:2	40	+	4783	29876	255,0,0	2	703,1848	0,23245
NC_045512.2	5527	29872	p1_G1.310;cluster_19	40	+	5527	29872	255,0,0	4	3594,1449,2917,391	0,3857,20889,23954
NC_045512.2	6925	29877	p1_G1.311;cluster_87	40	+	6925	29877	255,0,0	2	625,401	0,22551
NC_045512.2	9378	29877	p1_G1.312;cluster_1	40	+	9378	29877	255,0,0	3	3753,13807,2087	0,4128,18412
NC_045512.2	9432	29873	p1_G1.313;cluster_7	40	+	9432	29873	255,0,0	3	9881,3329,360	0,10263,20081
NC_045512.2	10265	29876	p1_G1.314;cluster955.fasta:2	40	+	10265	29876	255,0,0	1	19611	0
NC_045512.2	11151	29871	p1_G1.315;cluster_84	40	+	11151	29871	255,0,0	2	954,191	0,18529
NC_045512.2	13304	29880	p1_G1.316;cluster709.fasta:2	40	+	13304	29880	255,0,0	2	5345,591	0,15985
NC_045512.2	13403	29873	p1_G1.317;deabbdac-6462-4e40-8780-d50baf6ecece|7	40	+	13403	29873	255,0,0	1	16470	0
NC_045512.2	13516	29875	p1_G1.318;cluster_31	40	+	13516	29875	255,0,0	4	2510,1801,616,1019	0,12043,14357,15340
NC_045512.2	13932	29878	p1_G1.319;cluster_4	40	+	13932	29878	255,0,0	4	478,4352,9683,278	0,889,5629,15668
NC_045512.2	14741	29876	p1_G1.320;f94ac08b-c01c-4fd8-be1a-ff69c340c725|5	40	+	14741	29876	255,0,0	1	15135	0
NC_045512.2	14821	29875	p1_G1.321;cluster_5	40	+	14821	29875	255,0,0	2	12979,1672	0,13382
NC_045512.2	14968	29874	p1_G1.322;77c6e035-d395-422b-aa5d-9990f40ed77d|6	40	+	14968	29874	255,0,0	1	14906	0
NC_045512.2	15216	29876	p1_G1.323;d181f67c-70d2-4c32-8af2-3ec51d419582|5	40	+	15216	29876	255,0,0	1	14660	0
NC_045512.2	15354	29875	p1_G1.324;9e163258-ba2e-4bfc-805e-8434f18ae649|10	40	+	15354	29875	255,0,0	1	14521	0
NC_045512.2	15563	29873	p1_G1.325;114832aa-c04e-4ffc-b5ed-81e4b32faf1d|6	40	+	15563	29873	255,0,0	1	14310	0
NC_045512.2	15636	29876	p1_G1.326;cluster_8	40	+	15636	29876	255,0,0	5	1601,2960,7666,118,490	0,1928,5196,13252,13750
NC_045512.2	15857	29877	p1_G1.327;cluster_9	40	+	15857	29877	255,0,0	4	2995,5473,3399,634	0,3313,9207,13386
NC_045512.2	15931	29872	p1_G1.328;6acf1acb-aee7-448f-9a7a-a8bf172d2cce|9	40	+	15931	29872	255,0,0	1	13941	0
NC_045512.2	16333	29873	p1_G1.329;f4bb3bbd-7203-4ffa-af7f-d8072776b075|5	40	+	16333	29873	255,0,0	1	13540	0
NC_045512.2	16432	29871	p1_G1.330;8cd0fc88-5f09-4240-ae3a-ae6de9b266ca|5	40	+	16432	29871	255,0,0	1	13439	0
NC_045512.2	16691	29876	p1_G1.331;99087700-cd9b-4e48-9fc8-7dd7e63f63ef|20	40	+	16691	29876	255,0,0	1	13185	0
NC_045512.2	16964	29875	p1_G1.332;aa7aa152-7e31-403d-ad41-c294b8af0ce3|11	40	+	16964	29875	255,0,0	1	12911	0
NC_045512.2	17057	29872	p1_G1.333;edb202ef-5582-42c0-885e-23fda51586a5|7	40	+	17057	29872	255,0,0	1	12815	0
NC_045512.2	17114	29869	p1_G1.334;f14cc98c-7e1c-4868-a3fe-38f02e9405a5|5	40	+	17114	29869	255,0,0	1	12755	0
NC_045512.2	17365	29874	p1_G1.335;e740af65-b82d-4b5a-b26e-c8b04ea76485|30	40	+	17365	29874	255,0,0	1	12509	0
NC_045512.2	17510	29875	p1_G1.336;c0a92b9d-b9fb-41d4-93bb-ed14dd981249|10	40	+	17510	29875	255,0,0	1	12365	0
NC_045512.2	17712	29871	p1_G1.337;778e6260-96f4-4f44-98b8-90485e3336eb|42	40	+	17712	29871	255,0,0	1	12159	0
NC_045512.2	18401	29874	p1_G1.338;1f174147-c586-4206-874a-67d10c998060|127	40	+	18401	29874	255,0,0	1	11473	0
NC_045512.2	18524	29874	p1_G1.339;cluster_26	40	+	18524	29874	255,0,0	2	5763,912	0,10438
NC_045512.2	18761	22056	p1_G1.340;cluster_43	40	+	18761	22056	255,0,0	1	3295	0
NC_045512.2	19057	29878	p1_G1.341;cluster26.fasta:2	40	+	19057	29878	255,0,0	1	10821	0
NC_045512.2	19952	29877	p1_G1.342;cluster_16	40	+	19952	29877	255,0,0	3	2424,4850,1694	0,2891,8231
NC_045512.2	20029	29874	p1_G1.343;cluster_18	40	+	20029	29874	255,0,0	5	3776,868,2803,610,572	0,4171,5348,8380,9273
NC_045512.2	20135	29874	p1_G1.344;cluster1246.fasta:2	40	+	20135	29874	255,0,0	1	9739	0
NC_045512.2	20185	29888	p1_G1.345;cluster1130.fasta:2	40	+	20185	29888	255,0,0	1	9703	0
NC_045512.2	20681	29857	p1_G1.346;cluster164.fasta:2	40	+	20681	29857	255,0,0	3	520,6064,2009	0,808,7167
NC_045512.2	20783	29878	p1_G1.347;cluster1497.fasta:2	40	+	20783	29878	255,0,0	1	9095	0
NC_045512.2	21553	29878	p1_G1.348;cluster_81	40	+	21553	29878	255,0,0	2	854,546	0,7779
NC_045512.2	21599	29877	p1_G1.349;cluster_22	40	+	21599	29877	255,0,0	4	5664,58,283,1202	0,6065,6613,7076
NC_045512.2	21599	29877	p1_G1.350;cluster454.fasta:2	40	+	21599	29877	255,0,0	1	8278	0
NC_045512.2	21793	29874	p1_G1.351;cluster712.fasta:2	40	+	21793	29874	255,0,0	1	8081	0
NC_045512.2	22078	24429	p1_G1.352;cluster_63	40	+	22078	24429	255,0,0	1	2351	0
NC_045512.2	22301	29874	p1_G1.353;cluster190.fasta:2	40	+	22301	29874	255,0,0	2	3773,3434	0,4139
NC_045512.2	22371	26750	p1_G1.354;cluster_39	40	+	22371	26750	255,0,0	1	4379	0
NC_045512.2	22373	29876	p1_G1.355;cluster1089.fasta:2	40	+	22373	29876	255,0,0	2	2105,5067	0,2436
NC_045512.2	22576	29871	p1_G1.356;cluster1558.fasta:2	40	+	22576	29871	255,0,0	1	7295	0
NC_045512.2	22612	29875	p1_G1.357;cluster_30	40	+	22612	29875	255,0,0	5	249,993,3851,201,572	0,650,2047,6176,6691
NC_045512.2	22718	29876	p1_G1.358;cluster357.fasta:2	40	+	22718	29876	255,0,0	1	7158	0
NC_045512.2	22825	29876	p1_G1.359;cluster390.fasta:2	40	+	22825	29876	255,0,0	1	7051	0
NC_045512.2	22802	29872	p1_G1.359;cluster153.fasta:2	40	+	22802	29872	255,0,0	1	7070	0
NC_045512.2	23145	29871	p1_G1.360;cluster567.fasta:2	40	+	23145	29871	255,0,0	2	1881,4469	0,2257
NC_045512.2	23347	29874	p1_G1.361;cluster522.fasta:2	40	+	23347	29874	255,0,0	1	6527	0
NC_045512.2	23394	29876	p1_G1.362;cluster694.fasta:2	40	+	23394	29876	255,0,0	1	6482	0
NC_045512.2	23481	29873	p1_G1.363;cluster807.fasta:2	40	+	23481	29873	255,0,0	1	6392	0
NC_045512.2	23694	29871	p1_G1.364;cluster946.fasta:2	40	+	23694	29871	255,0,0	1	6177	0
NC_045512.2	23940	29512	p1_G1.365;cluster688.fasta:2	40	+	23940	29512	255,0,0	1	5572	0
NC_045512.2	23977	29874	p1_G1.366;cluster_36	40	+	23977	29874	255,0,0	4	430,2406,144,2177	0,684,3322,3720
NC_045512.2	23980	29873	p1_G1.367;cluster1572.fasta:2	40	+	23980	29873	255,0,0	1	5893	0
NC_045512.2	24297	28360	p1_G1.368;cluster1244.fasta:2	40	+	24297	28360	255,0,0	1	4063	0
NC_045512.2	24356	29880	p1_G1.369;cluster540.fasta:2	40	+	24356	29880	255,0,0	1	5524	0
NC_045512.2	24342	29873	p1_G1.369;cluster445.fasta:2	40	+	24342	29873	255,0,0	1	5531	0
NC_045512.2	24397	29871	p1_G1.370;cluster429.fasta:2	40	+	24397	29871	255,0,0	1	5474	0
NC_045512.2	24423	29878	p1_G1.371;cluster1216.fasta:2	40	+	24423	29878	255,0,0	2	4484,607	0,4848
NC_045512.2	24504	29875	p1_G1.372;cluster1545.fasta:2	40	+	24504	29875	255,0,0	1	5371	0
NC_045512.2	24546	27863	p1_G1.373;cluster725.fasta:2	40	+	24546	27863	255,0,0	1	3317	0
NC_045512.2	24583	29876	p1_G1.374;cluster426.fasta:2	40	+	24583	29876	255,0,0	1	5293	0
NC_045512.2	24564	29873	p1_G1.374;cluster1400.fasta:2	40	+	24564	29873	255,0,0	1	5309	0
NC_045512.2	24546	29890	p1_G1.374;cluster139.fasta:2	40	+	24546	29890	255,0,0	1	5344	0
NC_045512.2	24774	29873	p1_G1.375;cluster816.fasta:2	40	+	24774	29873	255,0,0	2	1101,3597	0,1502
NC_045512.2	24899	29873	p1_G1.376;cluster216.fasta:2	40	+	24899	29873	255,0,0	1	4974	0
NC_045512.2	24981	29868	p1_G1.377;cluster1174.fasta:2	40	+	24981	29868	255,0,0	1	4887	0
NC_045512.2	25047	29875	p1_G1.378;cluster1597.fasta:2	40	+	25047	29875	255,0,0	3	3450,901,141	0,3634,4687
NC_045512.2	25170	29856	p1_G1.379;cluster1196.fasta:2	40	+	25170	29856	255,0,0	1	4686	0
NC_045512.2	25141	29871	p1_G1.379;cluster503.fasta:2	40	+	25141	29871	255,0,0	1	4730	0
NC_045512.2	25270	29874	p1_G1.380;cluster_32	40	+	25270	29874	255,0,0	1	4604	0
NC_045512.2	25316	29873	p1_G1.381;cluster1215.fasta:2	40	+	25316	29873	255,0,0	1	4557	0
NC_045512.2	25380	26460	p1_G1.382;7eddfefa-5e7f-4de1-8a7a-e94cfe050654|7	40	+	25380	26460	255,0,0	1	1080	0
NC_045512.2	25380	29873	p1_G1.383;cluster_70	40	+	25380	29873	255,0,0	3	130,1239,514	0,484,3979
NC_045512.2	25381	25596	p1_G1.384;bc17c015-a891-4512-bcb9-571650585171|6	40	+	25381	25596	255,0,0	1	215	0
NC_045512.2	25381	26007	p1_G1.385;275b858e-0cc5-49a8-8d72-32be4db0b5c4|7	40	+	25381	26007	255,0,0	1	626	0
NC_045512.2	25381	26156	p1_G1.386;6a74a13e-7772-4fdf-a635-1822623fa29a|11	40	+	25381	26156	255,0,0	1	775	0
NC_045512.2	25381	26243	p1_G1.387;8f979a70-39c8-4875-af29-adf2988fe989|5	40	+	25381	26243	255,0,0	1	862	0
NC_045512.2	25381	26748	p1_G1.388;cf159f99-b47b-4963-b1a6-da557a519292|9	40	+	25381	26748	255,0,0	1	1367	0
NC_045512.2	25381	26787	p1_G1.389;6efaa41e-0383-4847-b838-9e0d2c15569f|5	40	+	25381	26787	255,0,0	1	1406	0
NC_045512.2	25381	26993	p1_G1.390;990e7a09-5b00-4214-8059-20bb52fd73f6|7	40	+	25381	26993	255,0,0	1	1612	0
NC_045512.2	25381	27383	p1_G1.391;aa2b55bb-e120-46f2-9229-f5c896ee10a3|5	40	+	25381	27383	255,0,0	1	2002	0
NC_045512.2	25381	27469	p1_G1.392;0a659c43-e233-4001-84f7-cda87b0a4f44|11	40	+	25381	27469	255,0,0	1	2088	0
NC_045512.2	25381	27522	p1_G1.393;cluster373.fasta:2	40	+	25381	27522	255,0,0	1	2141	0
NC_045512.2	25381	28080	p1_G1.394;615d3946-c350-45c8-b969-72e270736483|6	40	+	25381	28080	255,0,0	1	2699	0
NC_045512.2	25381	28359	p1_G1.395;de891b5a-9290-4977-8faf-15f5fc8da4e6|7	40	+	25381	28359	255,0,0	1	2978	0
NC_045512.2	25381	28515	p1_G1.396;9e2d8e46-afc4-482a-9200-94776ffd4432|5	40	+	25381	28515	255,0,0	1	3134	0
NC_045512.2	25381	28600	p1_G1.397;9d7d60be-431b-4182-be46-0cf790820d26|5	40	+	25381	28600	255,0,0	1	3219	0
NC_045512.2	25381	29021	p1_G1.398;6f9c1ed8-05df-4c0a-b528-5a4f525b11b0|5	40	+	25381	29021	255,0,0	1	3640	0
NC_045512.2	25381	29475	p1_G1.399;e7849197-6a03-4951-b8ba-babb375d5e27|8	40	+	25381	29475	255,0,0	1	4094	0
NC_045512.2	25381	29718	p1_G1.400;17f3d9e0-a782-484b-910f-54e1c4e3c86a|11	40	+	25381	29718	255,0,0	1	4337	0
NC_045512.2	25381	29784	p1_G1.401;467402c2-0a1d-4bb8-b7ca-75cdbf854050|5	40	+	25381	29784	255,0,0	1	4403	0
NC_045512.2	25381	29872	p1_G1.402;370397ae-1420-46ed-8f4e-24a2523e647d|8	40	+	25381	29872	255,0,0	2	2005,400	0,4091
NC_045512.2	25433	29871	p1_G1.403;cluster157.fasta:2	40	+	25433	29871	255,0,0	1	4438	0
NC_045512.2	25381	29876	p1_G1.403;cluster1411.fasta:2	40	+	25381	29876	255,0,0	1	4495	0
NC_045512.2	25455	29875	p1_G1.403;cluster328.fasta:2	40	+	25455	29875	255,0,0	1	4420	0
NC_045512.2	25381	29875	p1_G1.403;cluster314.fasta:2	40	+	25381	29875	255,0,0	1	4494	0
NC_045512.2	25381	29872	p1_G1.403;cluster595.fasta:2	40	+	25381	29872	255,0,0	1	4491	0
NC_045512.2	25392	29875	p1_G1.403;cluster346.fasta:2	40	+	25392	29875	255,0,0	1	4483	0
NC_045512.2	25381	29876	p1_G1.403;cluster1378.fasta:2	40	+	25381	29876	255,0,0	1	4495	0
NC_045512.2	25486	29879	p1_G1.403;cluster1480.fasta:2	40	+	25486	29879	255,0,0	1	4393	0
NC_045512.2	25381	29874	p1_G1.403;cluster319.fasta:2	40	+	25381	29874	255,0,0	1	4493	0
NC_045512.2	25509	29871	p1_G1.403;cluster586.fasta:2	40	+	25509	29871	255,0,0	1	4362	0
NC_045512.2	25382	29876	p1_G1.403;cluster668.fasta:2	40	+	25382	29876	255,0,0	1	4494	0
NC_045512.2	25403	29875	p1_G1.403;cluster1251.fasta:2	40	+	25403	29875	255,0,0	1	4472	0
NC_045512.2	25382	29875	p1_G1.403;cluster1004.fasta:2	40	+	25382	29875	255,0,0	1	4493	0
NC_045512.2	25463	29882	p1_G1.403;cluster970.fasta:2	40	+	25463	29882	255,0,0	1	4419	0
NC_045512.2	25381	29873	p1_G1.403;cluster460.fasta:2	40	+	25381	29873	255,0,0	1	4492	0
NC_045512.2	25400	29875	p1_G1.404;cluster1540.fasta:2	40	+	25400	29875	255,0,0	2	3437,726	0,3749
NC_045512.2	25421	27599	p1_G1.405;0585ec91-eafc-4240-b371-81cc1107d865|7	40	+	25421	27599	255,0,0	1	2178	0
NC_045512.2	25433	28882	p1_G1.406;ded3b303-df46-4a7d-93cd-a163b362cba1|6	40	+	25433	28882	255,0,0	1	3449	0
NC_045512.2	25603	26682	p1_G1.407;cluster_86	40	+	25603	26682	255,0,0	1	1079	0
NC_045512.2	25611	29718	p1_G1.408;6396bed5-c31d-435a-b7cd-83d48be0a076|6	40	+	25611	29718	255,0,0	1	4107	0
NC_045512.2	25614	29773	p1_G1.409;f732771d-0824-4451-8600-ba5e3d3fdc05|5	40	+	25614	29773	255,0,0	1	4159	0
NC_045512.2	25799	29871	p1_G1.410;cluster1542.fasta:2	40	+	25799	29871	255,0,0	1	4072	0
NC_045512.2	25764	29875	p1_G1.410;cluster838.fasta:2	40	+	25764	29875	255,0,0	1	4111	0
NC_045512.2	25778	29877	p1_G1.410;cluster793.fasta:2	40	+	25778	29877	255,0,0	1	4099	0
NC_045512.2	25889	29875	p1_G1.411;cluster1406.fasta:2	40	+	25889	29875	255,0,0	1	3986	0
NC_045512.2	25887	29875	p1_G1.411;cluster389.fasta:2	40	+	25887	29875	255,0,0	1	3988	0
NC_045512.2	25950	29519	p1_G1.412;f10b2bec-9eba-48de-9a77-bdbb32a8092e|7	40	+	25950	29519	255,0,0	1	3569	0
NC_045512.2	25958	29871	p1_G1.413;cluster751.fasta:2	40	+	25958	29871	255,0,0	1	3913	0
NC_045512.2	25980	29882	p1_G1.413;cluster245.fasta:2	40	+	25980	29882	255,0,0	1	3902	0
NC_045512.2	26042	29876	p1_G1.414;cluster_47	40	+	26042	29876	255,0,0	3	2414,803,161	0,2644,3673
NC_045512.2	26236	29787	p1_G1.415;7592725e-8750-47b3-976e-d14659acb303|5	40	+	26236	29787	255,0,0	1	3551	0
NC_045512.2	26236	29876	p1_G1.416;cluster_52	40	+	26236	29876	255,0,0	2	2171,823	0,2817
NC_045512.2	26233	29874	p1_G1.417;cluster122.fasta:2	40	+	26233	29874	255,0,0	1	3641	0
NC_045512.2	26204	29848	p1_G1.417;cluster249.fasta:2	40	+	26204	29848	255,0,0	1	3644	0
NC_045512.2	26236	29876	p1_G1.417;cluster954.fasta:2	40	+	26236	29876	255,0,0	1	3640	0
NC_045512.2	26236	29876	p1_G1.417;cluster738.fasta:2	40	+	26236	29876	255,0,0	1	3640	0
NC_045512.2	26410	29875	p1_G1.418;cluster1138.fasta:2	40	+	26410	29875	255,0,0	1	3465	0
NC_045512.2	26462	27068	p1_G1.419;23c51c51-0c96-4361-a91b-347d76254c11|6	40	+	26462	27068	255,0,0	1	606	0
NC_045512.2	26462	29410	p1_G1.420;d9d33ec9-e795-4695-9811-81ba2b7cd8e6|8	40	+	26462	29410	255,0,0	1	2948	0
NC_045512.2	26462	29714	p1_G1.421;5b384fe4-9099-4314-91e8-c08c733d1115|25	40	+	26462	29714	255,0,0	1	3252	0
NC_045512.2	26462	29872	p1_G1.422;d15e6d92-6f38-4fba-af42-f2636e656eba|6	40	+	26462	29872	255,0,0	2	2063,1296	0,2114
NC_045512.2	26462	29874	p1_G1.423;cluster543.fasta:2	40	+	26462	29874	255,0,0	1	3412	0
NC_045512.2	26470	29873	p1_G1.423;cluster452.fasta:2	40	+	26470	29873	255,0,0	1	3403	0
NC_045512.2	26467	29874	p1_G1.423;cluster28.fasta:2	40	+	26467	29874	255,0,0	1	3407	0
NC_045512.2	26462	29875	p1_G1.423;cluster1123.fasta:2	40	+	26462	29875	255,0,0	1	3413	0
NC_045512.2	26462	29872	p1_G1.423;cluster710.fasta:2	40	+	26462	29872	255,0,0	1	3410	0
NC_045512.2	26462	29872	p1_G1.423;cluster1379.fasta:2	40	+	26462	29872	255,0,0	1	3410	0
NC_045512.2	26467	29873	p1_G1.423;cluster1559.fasta:2	40	+	26467	29873	255,0,0	1	3406	0
NC_045512.2	26467	29877	p1_G1.423;cluster1569.fasta:2	40	+	26467	29877	255,0,0	1	3410	0
NC_045512.2	26462	29875	p1_G1.423;cluster932.fasta:2	40	+	26462	29875	255,0,0	1	3413	0
NC_045512.2	26469	29870	p1_G1.423;cluster300.fasta:2	40	+	26469	29870	255,0,0	1	3401	0
NC_045512.2	26469	29874	p1_G1.423;cluster92.fasta:2	40	+	26469	29874	255,0,0	1	3405	0
NC_045512.2	26467	29871	p1_G1.423;cluster1300.fasta:2	40	+	26467	29871	255,0,0	1	3404	0
NC_045512.2	26467	29874	p1_G1.423;cluster1595.fasta:2	40	+	26467	29874	255,0,0	1	3407	0
NC_045512.2	26473	29874	p1_G1.423;cluster790.fasta:2	40	+	26473	29874	255,0,0	1	3401	0
NC_045512.2	26462	29878	p1_G1.423;cluster846.fasta:2	40	+	26462	29878	255,0,0	1	3416	0
NC_045512.2	26462	29878	p1_G1.423;cluster500.fasta:2	40	+	26462	29878	255,0,0	1	3416	0
NC_045512.2	26487	29881	p1_G1.423;cluster1140.fasta:2	40	+	26487	29881	255,0,0	1	3394	0
NC_045512.2	26467	29872	p1_G1.423;cluster512.fasta:2	40	+	26467	29872	255,0,0	1	3405	0
NC_045512.2	26467	29878	p1_G1.423;cluster1309.fasta:2	40	+	26467	29878	255,0,0	1	3411	0
NC_045512.2	26462	29875	p1_G1.423;cluster1009.fasta:2	40	+	26462	29875	255,0,0	1	3413	0
NC_045512.2	26462	29873	p1_G1.423;cluster723.fasta:2	40	+	26462	29873	255,0,0	1	3411	0
NC_045512.2	26467	29873	p1_G1.423;cluster311.fasta:2	40	+	26467	29873	255,0,0	1	3406	0
NC_045512.2	26473	29876	p1_G1.423;cluster577.fasta:2	40	+	26473	29876	255,0,0	1	3403	0
NC_045512.2	26470	29872	p1_G1.423;cluster656.fasta:2	40	+	26470	29872	255,0,0	1	3402	0
NC_045512.2	26462	29875	p1_G1.424;5bfb474d-2bd6-45d6-8ff1-7a5d634a632f|16	40	+	26462	29875	255,0,0	2	314,3046	0,367
NC_045512.2	26462	29875	p1_G1.425;cluster_53	40	+	26462	29875	255,0,0	2	1903,853	0,2560
NC_045512.2	26462	29875	p1_G1.426;15c12d5c-ab5a-4e78-870c-e6502dfe4d0f|7	40	+	26462	29875	255,0,0	2	2001,1024	0,2389
NC_045512.2	26467	27271	p1_G1.427;b796a859-3b24-496f-a156-01e7bec80332|12	40	+	26467	27271	255,0,0	1	804	0
NC_045512.2	26467	29560	p1_G1.428;bcdc71c9-fa12-49b8-9893-0e685f6a7f90|59	40	+	26467	29560	255,0,0	1	3093	0
NC_045512.2	26467	29871	p1_G1.429;9ed4b692-2336-45ea-b788-4f0156f81856|21	40	+	26467	29871	255,0,0	2	915,399	0,3005
NC_045512.2	26467	29871	p1_G1.430;2f100927-f06c-4366-a3b7-a26ee5366645|7	40	+	26467	29871	255,0,0	2	1085,2250	0,1154
NC_045512.2	26467	29875	p1_G1.431;0a986b9a-a4c5-4589-8b7f-d27847b28d66|5	40	+	26467	29875	255,0,0	2	1333,703	0,2705
NC_045512.2	26467	29879	p1_G1.432;cluster1180.fasta:2	40	+	26467	29879	255,0,0	2	1829,1296	0,2116
NC_045512.2	26469	27677	p1_G1.433;7e1e697e-bcae-449b-8dd8-367e68be2cb4|18	40	+	26469	27677	255,0,0	1	1208	0
NC_045512.2	26469	29878	p1_G1.434;cluster1458.fasta:2	40	+	26469	29878	255,0,0	2	2361,589	0,2820
NC_045512.2	26474	29873	p1_G1.435;cluster172.fasta:2	40	+	26474	29873	255,0,0	2	599,2476	0,923
NC_045512.2	26658	29882	p1_G1.436;cluster692.fasta:2	40	+	26658	29882	255,0,0	1	3224	0
NC_045512.2	26646	29874	p1_G1.436;cluster1049.fasta:2	40	+	26646	29874	255,0,0	1	3228	0
NC_045512.2	26580	29871	p1_G1.436;cluster623.fasta:2	40	+	26580	29871	255,0,0	1	3291	0
NC_045512.2	26606	29873	p1_G1.436;cluster1642.fasta:2	40	+	26606	29873	255,0,0	1	3267	0
NC_045512.2	26551	29886	p1_G1.436;cluster916.fasta:2	40	+	26551	29886	255,0,0	1	3335	0
NC_045512.2	26538	29876	p1_G1.436;cluster1191.fasta:2	40	+	26538	29876	255,0,0	1	3338	0
NC_045512.2	26601	29865	p1_G1.436;cluster440.fasta:2	40	+	26601	29865	255,0,0	1	3264	0
NC_045512.2	26669	29873	p1_G1.436;cluster237.fasta:2	40	+	26669	29873	255,0,0	1	3204	0
NC_045512.2	26632	29874	p1_G1.436;cluster559.fasta:2	40	+	26632	29874	255,0,0	1	3242	0
NC_045512.2	26527	29878	p1_G1.436;cluster1516.fasta:2	40	+	26527	29878	255,0,0	1	3351	0
NC_045512.2	26542	29873	p1_G1.436;cluster549.fasta:2	40	+	26542	29873	255,0,0	1	3331	0
NC_045512.2	26551	29878	p1_G1.437;cluster1397.fasta:2	40	+	26551	29878	255,0,0	2	761,2153	0,1174
NC_045512.2	26622	29566	p1_G1.438;c9367c0e-71aa-4d93-94ed-3467f71f2131|5	40	+	26622	29566	255,0,0	1	2944	0
NC_045512.2	26706	27383	p1_G1.439;cluster908.fasta:2	40	+	26706	27383	255,0,0	1	677	0
NC_045512.2	26706	29883	p1_G1.440;cluster1227.fasta:2	40	+	26706	29883	255,0,0	1	3177	0
NC_045512.2	26784	29871	p1_G1.441;cluster1202.fasta:2	40	+	26784	29871	255,0,0	2	746,1899	0,1188
NC_045512.2	26818	29478	p1_G1.442;a6128053-dde3-4135-8634-6e8860bdda2d|9	40	+	26818	29478	255,0,0	1	2660	0
NC_045512.2	26832	29874	p1_G1.443;cluster986.fasta:2	40	+	26832	29874	255,0,0	1	3042	0
NC_045512.2	26862	29877	p1_G1.443;cluster727.fasta:2	40	+	26862	29877	255,0,0	1	3015	0
NC_045512.2	26880	29874	p1_G1.444;cluster1415.fasta:2	40	+	26880	29874	255,0,0	2	455,2180	0,814
NC_045512.2	26898	27272	p1_G1.445;973a596a-b3e8-4cb9-ba1a-5fe878877e7c|5	40	+	26898	27272	255,0,0	1	374	0
NC_045512.2	26920	29874	p1_G1.446;cluster1115.fasta:2	40	+	26920	29874	255,0,0	1	2954	0
NC_045512.2	26929	29876	p1_G1.447;80de5d16-f5ef-4360-8fd2-3f8bd112c404|5	40	+	26929	29876	255,0,0	2	457,404	0,2543
NC_045512.2	26952	29871	p1_G1.448;cluster1103.fasta:2	40	+	26952	29871	255,0,0	1	2919	0
NC_045512.2	26985	28597	p1_G1.449;1a6af5a8-4c0f-4351-9fa7-e0785f42e277|5	40	+	26985	28597	255,0,0	1	1612	0
NC_045512.2	26987	29871	p1_G1.450;cluster1647.fasta:2	40	+	26987	29871	255,0,0	1	2884	0
NC_045512.2	26989	29874	p1_G1.450;cluster222.fasta:2	40	+	26989	29874	255,0,0	1	2885	0
NC_045512.2	27039	28598	p1_G1.451;e53e96f7-4f67-4fd9-87fd-554b01c94699|5	40	+	27039	28598	255,0,0	1	1559	0
NC_045512.2	27040	27519	p1_G1.452;49d1cfff-70a0-443f-9a19-947d89b7502b|5	40	+	27040	27519	255,0,0	1	479	0
NC_045512.2	27040	29873	p1_G1.453;cluster385.fasta:2	40	+	27040	29873	255,0,0	2	784,1643	0,1190
NC_045512.2	27040	29881	p1_G1.454;cluster417.fasta:2	40	+	27040	29881	255,0,0	1	2841	0
NC_045512.2	27040	29872	p1_G1.454;cluster764.fasta:2	40	+	27040	29872	255,0,0	1	2832	0
NC_045512.2	27040	29874	p1_G1.454;cluster978.fasta:2	40	+	27040	29874	255,0,0	1	2834	0
NC_045512.2	27039	29874	p1_G1.454;cluster626.fasta:2	40	+	27039	29874	255,0,0	1	2835	0
NC_045512.2	27040	29872	p1_G1.454;cluster361.fasta:2	40	+	27040	29872	255,0,0	1	2832	0
NC_045512.2	27040	29876	p1_G1.454;cluster968.fasta:2	40	+	27040	29876	255,0,0	1	2836	0
NC_045512.2	27040	29874	p1_G1.454;cluster162.fasta:2	40	+	27040	29874	255,0,0	1	2834	0
NC_045512.2	27060	27951	p1_G1.455;92d63d45-5510-4037-865e-8a702d61aa3b|5	40	+	27060	27951	255,0,0	1	891	0
NC_045512.2	27071	29873	p1_G1.456;cluster870.fasta:2	40	+	27071	29873	255,0,0	1	2802	0
NC_045512.2	27080	29872	p1_G1.456;cluster872.fasta:2	40	+	27080	29872	255,0,0	1	2792	0
NC_045512.2	27074	29876	p1_G1.456;cluster128.fasta:2	40	+	27074	29876	255,0,0	1	2802	0
NC_045512.2	27085	29874	p1_G1.456;cluster883.fasta:2	40	+	27085	29874	255,0,0	1	2789	0
NC_045512.2	27110	29316	p1_G1.457;bc7c72f9-ba76-4948-93fa-474341c9c3b0|7	40	+	27110	29316	255,0,0	1	2206	0
NC_045512.2	27124	29881	p1_G1.458;cluster1371.fasta:2	40	+	27124	29881	255,0,0	1	2757	0
NC_045512.2	27155	29873	p1_G1.459;cluster1051.fasta:2	40	+	27155	29873	255,0,0	1	2718	0
NC_045512.2	27188	29778	p1_G1.460;48e6d588-0a78-48c1-8ee2-dbb6d4f685a8|8	40	+	27188	29778	255,0,0	1	2590	0
NC_045512.2	27189	29873	p1_G1.461;cluster1038.fasta:2	40	+	27189	29873	255,0,0	1	2684	0
NC_045512.2	27190	29875	p1_G1.461;cluster1373.fasta:2	40	+	27190	29875	255,0,0	1	2685	0
NC_045512.2	27219	29880	p1_G1.461;cluster718.fasta:2	40	+	27219	29880	255,0,0	1	2661	0
NC_045512.2	27220	29874	p1_G1.461;cluster1391.fasta:4	40	+	27220	29874	255,0,0	1	2654	0
NC_045512.2	27221	29882	p1_G1.461;cluster1434.fasta:2	40	+	27221	29882	255,0,0	1	2661	0
NC_045512.2	27215	29872	p1_G1.461;cluster497.fasta:2	40	+	27215	29872	255,0,0	1	2657	0
NC_045512.2	27258	29478	p1_G1.462;25e75bf5-9243-4678-8690-ed0496f82c9d|16	40	+	27258	29478	255,0,0	1	2220	0
NC_045512.2	27279	29871	p1_G1.463;cluster382.fasta:2	40	+	27279	29871	255,0,0	1	2592	0
NC_045512.2	27301	29874	p1_G1.463;cluster1396.fasta:2	40	+	27301	29874	255,0,0	1	2573	0
NC_045512.2	27258	29871	p1_G1.463;cluster729.fasta:2	40	+	27258	29871	255,0,0	1	2613	0
NC_045512.2	27278	29752	p1_G1.464;3fe16dfb-9028-46c7-97e8-11053d12ac9f|7	40	+	27278	29752	255,0,0	1	2474	0
NC_045512.2	27296	29876	p1_G1.465;cluster280.fasta:2	40	+	27296	29876	255,0,0	2	585,1617	0,963
NC_045512.2	27383	29876	p1_G1.466;59251ba6-88e2-458f-a6aa-692a0e20d79d|10	40	+	27383	29876	255,0,0	2	1082,1022	0,1471
NC_045512.2	27384	28184	p1_G1.467;a8401745-b09a-4a94-a28d-65994a467f4d|9	40	+	27384	28184	255,0,0	1	800	0
NC_045512.2	27384	28249	p1_G1.468;28f77742-d846-496d-882a-baac8f35d379|10	40	+	27384	28249	255,0,0	1	865	0
NC_045512.2	27384	28297	p1_G1.469;1a587634-4eaa-42af-994a-5e169879f832|11	40	+	27384	28297	255,0,0	1	913	0
NC_045512.2	27384	28363	p1_G1.470;47c3b135-67a0-42db-a93b-5ab4f0b2aa0c|5	40	+	27384	28363	255,0,0	1	979	0
NC_045512.2	27384	28633	p1_G1.471;4ff1cbe7-a00d-4096-8f20-2f7c38a4d974|17	40	+	27384	28633	255,0,0	1	1249	0
NC_045512.2	27408	29088	p1_G1.472;5b85a22b-1a5f-4548-89fe-817eddc15d31|13	40	+	27408	29088	255,0,0	1	1680	0
NC_045512.2	27384	29107	p1_G1.472;518d76db-fbe7-49bc-a261-4013767090c9|12	40	+	27384	29107	255,0,0	1	1723	0
NC_045512.2	27384	29135	p1_G1.472;cluster143.fasta:2	40	+	27384	29135	255,0,0	1	1751	0
NC_045512.2	27384	29474	p1_G1.473;79b7b2c5-95fe-4485-8bab-32266e66a331|22	40	+	27384	29474	255,0,0	1	2090	0
NC_045512.2	27384	29632	p1_G1.474;cluster1451.fasta:2	40	+	27384	29632	255,0,0	1	2248	0
NC_045512.2	27384	29649	p1_G1.474;cluster533.fasta:2	40	+	27384	29649	255,0,0	1	2265	0
NC_045512.2	27384	29871	p1_G1.475;cluster639.fasta:2	40	+	27384	29871	255,0,0	2	1187,1035	0,1452
NC_045512.2	27383	29874	p1_G1.476;cluster705.fasta:2	40	+	27383	29874	255,0,0	1	2491	0
NC_045512.2	27386	29874	p1_G1.476;cluster647.fasta:2	40	+	27386	29874	255,0,0	1	2488	0
NC_045512.2	27383	29871	p1_G1.476;cluster1602.fasta:2	40	+	27383	29871	255,0,0	1	2488	0
NC_045512.2	27429	29856	p1_G1.476;cluster1126.fasta:2	40	+	27429	29856	255,0,0	1	2427	0
NC_045512.2	27476	29876	p1_G1.476;cluster1629.fasta:2	40	+	27476	29876	255,0,0	1	2400	0
NC_045512.2	27384	29873	p1_G1.476;cluster1591.fasta:2	40	+	27384	29873	255,0,0	1	2489	0
NC_045512.2	27384	29871	p1_G1.476;cluster915.fasta:2	40	+	27384	29871	255,0,0	1	2487	0
NC_045512.2	27384	29848	p1_G1.476;cluster442.fasta:2	40	+	27384	29848	255,0,0	1	2464	0
NC_045512.2	27386	29871	p1_G1.476;cluster1075.fasta:2	40	+	27386	29871	255,0,0	1	2485	0
NC_045512.2	27456	29871	p1_G1.476;cluster1494.fasta:2	40	+	27456	29871	255,0,0	1	2415	0
NC_045512.2	27384	29871	p1_G1.476;cluster455.fasta:2	40	+	27384	29871	255,0,0	1	2487	0
NC_045512.2	27376	29874	p1_G1.476;cluster1037.fasta:4	40	+	27376	29874	255,0,0	1	2498	0
NC_045512.2	27490	29871	p1_G1.476;cluster704.fasta:2	40	+	27490	29871	255,0,0	1	2381	0
NC_045512.2	27479	29878	p1_G1.476;cluster488.fasta:2	40	+	27479	29878	255,0,0	1	2399	0
NC_045512.2	27386	29876	p1_G1.476;cluster821.fasta:2	40	+	27386	29876	255,0,0	1	2490	0
NC_045512.2	27384	29875	p1_G1.476;cluster766.fasta:2	40	+	27384	29875	255,0,0	1	2491	0
NC_045512.2	27453	29865	p1_G1.476;cluster1207.fasta:2	40	+	27453	29865	255,0,0	1	2412	0
NC_045512.2	27384	29884	p1_G1.476;cluster392.fasta:2	40	+	27384	29884	255,0,0	1	2500	0
NC_045512.2	27337	29874	p1_G1.476;cluster439.fasta:2	40	+	27337	29874	255,0,0	1	2537	0
NC_045512.2	27376	29871	p1_G1.476;cluster546.fasta:2	40	+	27376	29871	255,0,0	1	2495	0
NC_045512.2	27385	29877	p1_G1.476;cluster529.fasta:2	40	+	27385	29877	255,0,0	1	2492	0
NC_045512.2	27383	29874	p1_G1.476;cluster372.fasta:2	40	+	27383	29874	255,0,0	1	2491	0
NC_045512.2	27360	29874	p1_G1.476;cluster1016.fasta:2	40	+	27360	29874	255,0,0	1	2514	0
NC_045512.2	27384	29876	p1_G1.476;cluster176.fasta:2	40	+	27384	29876	255,0,0	1	2492	0
NC_045512.2	27385	29871	p1_G1.476;cluster1029.fasta:2	40	+	27385	29871	255,0,0	1	2486	0
NC_045512.2	27406	29873	p1_G1.476;cluster1066.fasta:2	40	+	27406	29873	255,0,0	1	2467	0
NC_045512.2	27384	29871	p1_G1.476;cluster660.fasta:2	40	+	27384	29871	255,0,0	1	2487	0
NC_045512.2	27427	29878	p1_G1.476;cluster1184.fasta:2	40	+	27427	29878	255,0,0	1	2451	0
NC_045512.2	27384	29881	p1_G1.476;cluster387.fasta:2	40	+	27384	29881	255,0,0	1	2497	0
NC_045512.2	27474	29847	p1_G1.476;cluster82.fasta:4	40	+	27474	29847	255,0,0	1	2373	0
NC_045512.2	27415	29871	p1_G1.476;cluster1270.fasta:2	40	+	27415	29871	255,0,0	1	2456	0
NC_045512.2	27429	29872	p1_G1.476;cluster278.fasta:2	40	+	27429	29872	255,0,0	1	2443	0
NC_045512.2	27383	29871	p1_G1.476;cluster1210.fasta:2	40	+	27383	29871	255,0,0	1	2488	0
NC_045512.2	27384	29871	p1_G1.476;cluster93.fasta:2	40	+	27384	29871	255,0,0	1	2487	0
NC_045512.2	27502	29878	p1_G1.476;cluster510.fasta:2	40	+	27502	29878	255,0,0	1	2376	0
NC_045512.2	27384	29875	p1_G1.477;28791bcb-ae10-4a32-8799-a34e4bad56cb|9	40	+	27384	29875	255,0,0	2	171,2231	0,260
NC_045512.2	27384	29876	p1_G1.478;35a0aa6d-f4e4-4160-9d7a-c6838c19b406|5	40	+	27384	29876	255,0,0	2	397,686	0,1806
NC_045512.2	27384	29876	p1_G1.479;a4ddfcd8-b17e-48fe-a787-731906dbe4de|7	40	+	27384	29876	255,0,0	2	1141,1300	0,1192
NC_045512.2	27385	29876	p1_G1.480;cluster185.fasta:4	40	+	27385	29876	255,0,0	2	204,1949	0,542
NC_045512.2	27395	29875	p1_G1.481;cd988eac-7958-4a94-9c26-d0a2fa9bb1ed|17	40	+	27395	29875	255,0,0	2	429,1645	0,835
NC_045512.2	27418	28135	p1_G1.482;96c18010-84b0-4321-b073-d8485304a046|5	40	+	27418	28135	255,0,0	1	717	0
NC_045512.2	27449	29716	p1_G1.483;e90505b5-93fc-4e8b-8432-6942305b5848|13	40	+	27449	29716	255,0,0	1	2267	0
NC_045512.2	27455	29880	p1_G1.484;cluster18.fasta:2	40	+	27455	29880	255,0,0	2	788,1252	0,1173
NC_045512.2	27503	29878	p1_G1.485;cluster55.fasta:10	40	+	27503	29878	255,0,0	6	188,111,362,353,74,991	0,259,413,826,1245,1384
NC_045512.2	27530	29129	p1_G1.486;45fb3791-3c29-4005-9487-f46767acce2b|6	40	+	27530	29129	255,0,0	1	1599	0
NC_045512.2	27537	29892	p1_G1.487;0efbe809-5db9-45a4-b736-8b6cb497551d|5	40	+	27537	29892	255,0,0	2	287,1662	0,693
NC_045512.2	27559	29871	p1_G1.488;cluster1394.fasta:2	40	+	27559	29871	255,0,0	1	2312	0
NC_045512.2	27549	29849	p1_G1.488;cluster702.fasta:2	40	+	27549	29849	255,0,0	1	2300	0
NC_045512.2	27585	29873	p1_G1.488;cluster1413.fasta:4	40	+	27585	29873	255,0,0	1	2288	0
NC_045512.2	27620	29876	p1_G1.488;cluster1277.fasta:2	40	+	27620	29876	255,0,0	1	2256	0
NC_045512.2	27627	29876	p1_G1.488;cluster1119.fasta:2	40	+	27627	29876	255,0,0	1	2249	0
NC_045512.2	27594	29874	p1_G1.488;cluster1477.fasta:2	40	+	27594	29874	255,0,0	1	2280	0
NC_045512.2	27564	28594	p1_G1.489;cluster584.fasta:2	40	+	27564	28594	255,0,0	1	1030	0
NC_045512.2	27590	29308	p1_G1.490;89605601-1407-4a2d-b8f6-106828a5d3eb|8	40	+	27590	29308	255,0,0	1	1718	0
NC_045512.2	27623	29873	p1_G1.491;cluster1022.fasta:2	40	+	27623	29873	255,0,0	2	986,998	0,1252
NC_045512.2	27625	29876	p1_G1.492;cluster1635.fasta:2	40	+	27625	29876	255,0,0	2	1292,644	0,1607
NC_045512.2	27630	29721	p1_G1.493;f5c7d584-e922-4df0-8763-bc4dfebc8e3a|7	40	+	27630	29721	255,0,0	1	2091	0
NC_045512.2	27671	29466	p1_G1.494;58ebc911-eecf-4e26-9fec-47f526fee495|9	40	+	27671	29466	255,0,0	1	1795	0
NC_045512.2	27689	29875	p1_G1.495;8f8c066e-7679-4bcf-a943-fd88fcf131a8|9	40	+	27689	29875	255,0,0	2	109,705	0,1481
NC_045512.2	27715	28615	p1_G1.496;80766e5b-d126-487c-8e17-519ed70d7951|5	40	+	27715	28615	255,0,0	1	900	0
NC_045512.2	27732	29136	p1_G1.497;d5278663-8372-4c4f-9052-96f760fb82cb|6	40	+	27732	29136	255,0,0	1	1404	0
NC_045512.2	27744	29405	p1_G1.498;af022d2a-1417-4b60-a62f-a0a59dc0f3f2|5	40	+	27744	29405	255,0,0	1	1661	0
NC_045512.2	27779	28581	p1_G1.499;11b86a5c-fe55-4446-b0fd-b2d556bba816|5	40	+	27779	28581	255,0,0	1	802	0
NC_045512.2	27787	28364	p1_G1.500;1b880141-35a3-46ed-8794-1d153a62d9ec|6	40	+	27787	28364	255,0,0	1	577	0
NC_045512.2	27816	29649	p1_G1.501;9f681c77-74df-4653-84c4-df838bfab3ec|7	40	+	27816	29649	255,0,0	1	1833	0
NC_045512.2	27820	29874	p1_G1.502;cluster463.fasta:2	40	+	27820	29874	255,0,0	2	538,1119	0,935
NC_045512.2	27823	29787	p1_G1.503;de68657d-3569-4831-b098-133e52a24035|6	40	+	27823	29787	255,0,0	1	1964	0
NC_045512.2	27828	29576	p1_G1.504;21b11cf4-e02e-4dfc-bd3b-6b56376347ec|8	40	+	27828	29576	255,0,0	1	1748	0
NC_045512.2	27837	28633	p1_G1.505;5057f309-cb56-4024-92c1-ad3d1fe704b0|6	40	+	27837	28633	255,0,0	1	796	0
NC_045512.2	27841	29519	p1_G1.506;91464cd1-5b38-42f3-b2bc-6eb76a905157|13	40	+	27841	29519	255,0,0	1	1678	0
NC_045512.2	27862	29415	p1_G1.507;3b7b80ba-f36f-470e-9d2b-c7e1aee1c8da|11	40	+	27862	29415	255,0,0	1	1553	0
NC_045512.2	27863	29873	p1_G1.508;cluster941.fasta:2	40	+	27863	29873	255,0,0	2	851,772	0,1238
NC_045512.2	27867	29221	p1_G1.509;4a46498c-fd74-441c-a6da-e7ab153e5985|5	40	+	27867	29221	255,0,0	1	1354	0
NC_045512.2	27879	28654	p1_G1.510;53732a93-939d-4371-850a-f23acb3a08f4|8	40	+	27879	28654	255,0,0	1	775	0
NC_045512.2	27879	28883	p1_G1.511;32bed074-d8b0-4bec-a06c-79dd02aeb437|8	40	+	27879	28883	255,0,0	1	1004	0
NC_045512.2	27883	29782	p1_G1.512;33f75907-70e3-4a8c-8c9e-7232672ba90d|6	40	+	27883	29782	255,0,0	1	1899	0
NC_045512.2	27979	29874	p1_G1.513;cluster1241.fasta:2	40	+	27979	29874	255,0,0	1	1895	0
NC_045512.2	27802	29874	p1_G1.513;cluster1291.fasta:2	40	+	27802	29874	255,0,0	1	2072	0
NC_045512.2	27738	29875	p1_G1.513;cluster206.fasta:2	40	+	27738	29875	255,0,0	1	2137	0
NC_045512.2	27666	29877	p1_G1.513;cluster879.fasta:2	40	+	27666	29877	255,0,0	1	2211	0
NC_045512.2	27984	29880	p1_G1.513;cluster1327.fasta:2	40	+	27984	29880	255,0,0	1	1896	0
NC_045512.2	27674	29875	p1_G1.513;cluster1339.fasta:2	40	+	27674	29875	255,0,0	1	2201	0
NC_045512.2	27883	29878	p1_G1.513;cluster859.fasta:2	40	+	27883	29878	255,0,0	1	1995	0
NC_045512.2	27782	29873	p1_G1.513;cluster1056.fasta:2	40	+	27782	29873	255,0,0	1	2091	0
NC_045512.2	27829	29873	p1_G1.513;cluster731.fasta:2	40	+	27829	29873	255,0,0	1	2044	0
NC_045512.2	27831	29882	p1_G1.513;cluster520.fasta:2	40	+	27831	29882	255,0,0	1	2051	0
NC_045512.2	27829	29876	p1_G1.513;cluster1156.fasta:2	40	+	27829	29876	255,0,0	1	2047	0
NC_045512.2	27833	29871	p1_G1.513;cluster1077.fasta:2	40	+	27833	29871	255,0,0	1	2038	0
NC_045512.2	27925	29871	p1_G1.513;cluster252.fasta:2	40	+	27925	29871	255,0,0	1	1946	0
NC_045512.2	27913	29875	p1_G1.513;cluster1167.fasta:2	40	+	27913	29875	255,0,0	1	1962	0
NC_045512.2	27941	29874	p1_G1.513;cluster1515.fasta:2	40	+	27941	29874	255,0,0	1	1933	0
NC_045512.2	27843	29873	p1_G1.513;cluster388.fasta:2	40	+	27843	29873	255,0,0	1	2030	0
NC_045512.2	27688	29871	p1_G1.513;cluster1073.fasta:2	40	+	27688	29871	255,0,0	1	2183	0
NC_045512.2	27745	29873	p1_G1.513;cluster1409.fasta:2	40	+	27745	29873	255,0,0	1	2128	0
NC_045512.2	27772	29875	p1_G1.513;cluster575.fasta:2	40	+	27772	29875	255,0,0	1	2103	0
NC_045512.2	27823	29878	p1_G1.513;cluster788.fasta:2	40	+	27823	29878	255,0,0	1	2055	0
NC_045512.2	27883	29875	p1_G1.513;cluster1620.fasta:2	40	+	27883	29875	255,0,0	1	1992	0
NC_045512.2	27866	29872	p1_G1.513;cluster963.fasta:2	40	+	27866	29872	255,0,0	1	2006	0
NC_045512.2	27966	29871	p1_G1.513;cluster395.fasta:6	40	+	27966	29871	255,0,0	1	1905	0
NC_045512.2	27883	29874	p1_G1.513;cluster1590.fasta:2	40	+	27883	29874	255,0,0	1	1991	0
NC_045512.2	27884	29872	p1_G1.513;cluster924.fasta:2	40	+	27884	29872	255,0,0	1	1988	0
NC_045512.2	27953	29871	p1_G1.513;cluster1358.fasta:2	40	+	27953	29871	255,0,0	1	1918	0
NC_045512.2	27662	29871	p1_G1.513;cluster663.fasta:2	40	+	27662	29871	255,0,0	1	2209	0
NC_045512.2	27685	29877	p1_G1.513;cluster397.fasta:2	40	+	27685	29877	255,0,0	1	2192	0
NC_045512.2	27864	29873	p1_G1.513;cluster1020.fasta:2	40	+	27864	29873	255,0,0	1	2009	0
NC_045512.2	27883	29880	p1_G1.513;cluster1554.fasta:2	40	+	27883	29880	255,0,0	1	1997	0
NC_045512.2	27783	29875	p1_G1.513;cluster27.fasta:2	40	+	27783	29875	255,0,0	1	2092	0
NC_045512.2	27883	29889	p1_G1.513;cluster966.fasta:2	40	+	27883	29889	255,0,0	1	2006	0
NC_045512.2	27688	29872	p1_G1.513;cluster1197.fasta:2	40	+	27688	29872	255,0,0	1	2184	0
NC_045512.2	27713	29875	p1_G1.513;cluster687.fasta:2	40	+	27713	29875	255,0,0	1	2162	0
NC_045512.2	27713	29871	p1_G1.513;cluster1298.fasta:4	40	+	27713	29871	255,0,0	1	2158	0
NC_045512.2	27837	29865	p1_G1.513;cluster1463.fasta:2	40	+	27837	29865	255,0,0	1	2028	0
NC_045512.2	27673	29879	p1_G1.513;cluster972.fasta:2	40	+	27673	29879	255,0,0	1	2206	0
NC_045512.2	27689	29871	p1_G1.513;cluster1332.fasta:2	40	+	27689	29871	255,0,0	1	2182	0
NC_045512.2	27883	29874	p1_G1.514;cluster507.fasta:2	40	+	27883	29874	255,0,0	2	684,955	0,1036
NC_045512.2	27884	28070	p1_G1.515;e7015e5f-ca16-4ae9-bfc2-419a628c4a3c|5	40	+	27884	28070	255,0,0	1	186	0
NC_045512.2	27884	29871	p1_G1.516;cluster183.fasta:2	40	+	27884	29871	255,0,0	2	1088,652	0,1335
NC_045512.2	27890	29718	p1_G1.517;09bca6cd-d22c-4837-b515-ce6363ede652|43	40	+	27890	29718	255,0,0	1	1828	0
NC_045512.2	27912	28484	p1_G1.518;6d5a71f5-67b6-4abd-b639-0e35b18e9347|7	40	+	27912	28484	255,0,0	1	572	0
NC_045512.2	27923	29128	p1_G1.519;e0a63eec-be1c-428b-be88-aca2b787d21f|6	40	+	27923	29128	255,0,0	1	1205	0
NC_045512.2	27934	29300	p1_G1.520;896ae88c-526b-4b61-915b-9e4f0e62ed25|12	40	+	27934	29300	255,0,0	1	1366	0
NC_045512.2	27940	29875	p1_G1.521;cluster103.fasta:14	40	+	27940	29875	255,0,0	3	59,712,1082	0,98,853
NC_045512.2	27963	28365	p1_G1.522;60018ba6-40a9-407c-be54-6169529f79ba|13	40	+	27963	28365	255,0,0	1	402	0
NC_045512.2	27964	29665	p1_G1.523;b7ef805a-0a49-4aa7-873f-a3572ee91edf|8	40	+	27964	29665	255,0,0	1	1701	0
NC_045512.2	27964	29665	p1_G1.523;cluster1206.fasta:2	40	+	27964	29665	255,0,0	1	1701	0
NC_045512.2	27979	29449	p1_G1.524;baf0b235-a9f6-4a75-8a90-a7ad3b475b2b|10	40	+	27979	29449	255,0,0	1	1470	0
NC_045512.2	27981	29572	p1_G1.525;2b924671-d963-4f54-af88-62925a4d0607|7	40	+	27981	29572	255,0,0	1	1591	0
NC_045512.2	28030	28883	p1_G1.526;7218a079-d5f7-441b-8d97-38fce512a401|7	40	+	28030	28883	255,0,0	1	853	0
NC_045512.2	28077	28633	p1_G1.527;467970f6-6ab4-4af1-88fa-0a6c034c5883|5	40	+	28077	28633	255,0,0	1	556	0
NC_045512.2	28079	29441	p1_G1.528;721f9d6f-ad04-494d-a4e2-edd715a81610|11	40	+	28079	29441	255,0,0	1	1362	0
NC_045512.2	28105	29544	p1_G1.529;f73d76ef-a0dd-4b15-879f-212db64295b8|7	40	+	28105	29544	255,0,0	1	1439	0
NC_045512.2	28113	29307	p1_G1.530;488f9dd4-6eea-4d1b-b714-759bbcb27391|12	40	+	28113	29307	255,0,0	1	1194	0
NC_045512.2	28151	29782	p1_G1.531;65b297a9-cec1-42e8-b7c5-9d39ff2ceae8|7	40	+	28151	29782	255,0,0	1	1631	0
NC_045512.2	28164	28338	p1_G1.532;b20bee10-dd43-4922-a510-c0e0dbf8e2f6|6	40	+	28164	28338	255,0,0	1	174	0
NC_045512.2	28171	28885	p1_G1.533;7811158d-e2e0-4c93-ae59-fd213a684046|6	40	+	28171	28885	255,0,0	1	714	0
NC_045512.2	28205	29716	p1_G1.534;1267791b-ad59-4b50-98f9-d8d4705c7fb5|17	40	+	28205	29716	255,0,0	1	1511	0
NC_045512.2	28234	29874	p1_G1.535;cluster1061.fasta:2	40	+	28234	29874	255,0,0	2	65,1211	0,429
NC_045512.2	28241	29021	p1_G1.536;3754a45e-fb2f-4137-b59a-59687c18b0bb|24	40	+	28241	29021	255,0,0	1	780	0
NC_045512.2	28242	29855	p1_G1.537;cluster1301.fasta:4	40	+	28242	29855	255,0,0	2	1525,33	0,1580
NC_045512.2	28243	29415	p1_G1.538;27f3593b-5dcd-4378-8f99-5c189ceb874e|6	40	+	28243	29415	255,0,0	1	1172	0
NC_045512.2	28243	29876	p1_G1.539;cluster561.fasta:6	40	+	28243	29876	255,0,0	2	888,484	0,1149
NC_045512.2	28245	29876	p1_G1.540;de0e795c-fd78-4c9f-aefc-847d1ef92029|7	40	+	28245	29876	255,0,0	2	325,926	0,705
NC_045512.2	28249	28930	p1_G1.541;cluster61.fasta:2	40	+	28249	28930	255,0,0	1	681	0
NC_045512.2	28256	28952	p1_G1.541;cluster271.fasta:2	40	+	28256	28952	255,0,0	1	696	0
NC_045512.2	28254	28632	p1_G1.542;632427b7-c3b6-4d0c-90b8-c4b5b3840b4f|150	40	+	28254	28632	255,0,0	1	378	0
NC_045512.2	28257	29159	p1_G1.543;cluster228.fasta:2	40	+	28257	29159	255,0,0	1	902	0
NC_045512.2	28254	29149	p1_G1.543;cluster1068.fasta:2	40	+	28254	29149	255,0,0	1	895	0
NC_045512.2	28254	29488	p1_G1.544;48f6bdf0-613c-4a92-9233-11d00a20b669|72	40	+	28254	29488	255,0,0	1	1234	0
NC_045512.2	28254	29649	p1_G1.545;cluster309.fasta:2	40	+	28254	29649	255,0,0	1	1395	0
NC_045512.2	28254	29870	p1_G1.546;95b2eefc-2199-4e24-9e14-a54227177cfe|5	40	+	28254	29870	255,0,0	2	1122,209	0,1407
NC_045512.2	28254	29870	p1_G1.547;cluster1195.fasta:4	40	+	28254	29870	255,0,0	2	1191,294	0,1322
NC_045512.2	28254	29871	p1_G1.548;17258346-766b-4030-b827-cc62f0796ab6|6	40	+	28254	29871	255,0,0	2	90,1161	0,456
NC_045512.2	28254	29871	p1_G1.549;e462005b-4c33-41ef-b02b-98fdfbecaad0|27	40	+	28254	29871	255,0,0	2	211,1017	0,600
NC_045512.2	28254	29871	p1_G1.550;cac1f058-3658-4151-b802-0ed9cc840b74|5	40	+	28254	29871	255,0,0	2	390,825	0,792
NC_045512.2	28254	29871	p1_G1.551;ee8df644-1a4b-4303-8539-41df101033dc|7	40	+	28254	29871	255,0,0	2	785,448	0,1169
NC_045512.2	28254	29871	p1_G1.552;b36e8e04-027d-42b9-995a-e695bf877457|6	40	+	28254	29871	255,0,0	2	867,330	0,1287
NC_045512.2	28254	29871	p1_G1.553;72eda63c-750c-444c-885e-7db2cecf1d0c|7	40	+	28254	29871	255,0,0	2	934,269	0,1348
NC_045512.2	28254	29876	p1_G1.554;cluster1375.fasta:2	40	+	28254	29876	255,0,0	1	1622	0
NC_045512.2	28254	29871	p1_G1.554;cluster717.fasta:2	40	+	28254	29871	255,0,0	1	1617	0
NC_045512.2	28245	29856	p1_G1.554;cluster71.fasta:4	40	+	28245	29856	255,0,0	1	1611	0
NC_045512.2	28342	29878	p1_G1.554;cluster1008.fasta:2	40	+	28342	29878	255,0,0	1	1536	0
NC_045512.2	28254	29877	p1_G1.554;cluster102.fasta:2	40	+	28254	29877	255,0,0	1	1623	0
NC_045512.2	28257	29874	p1_G1.554;cluster554.fasta:2	40	+	28257	29874	255,0,0	1	1617	0
NC_045512.2	28277	29871	p1_G1.554;cluster661.fasta:2	40	+	28277	29871	255,0,0	1	1594	0
NC_045512.2	28254	29876	p1_G1.554;cluster1461.fasta:2	40	+	28254	29876	255,0,0	1	1622	0
NC_045512.2	28254	29873	p1_G1.554;cluster1154.fasta:2	40	+	28254	29873	255,0,0	1	1619	0
NC_045512.2	28176	29872	p1_G1.554;cluster20.fasta:2	40	+	28176	29872	255,0,0	1	1696	0
NC_045512.2	28257	29871	p1_G1.554;cluster1155.fasta:2	40	+	28257	29871	255,0,0	1	1614	0
NC_045512.2	28254	29871	p1_G1.554;cluster202.fasta:2	40	+	28254	29871	255,0,0	1	1617	0
NC_045512.2	28334	29871	p1_G1.554;cluster1419.fasta:4	40	+	28334	29871	255,0,0	1	1537	0
NC_045512.2	28353	29873	p1_G1.554;cluster1290.fasta:2	40	+	28353	29873	255,0,0	1	1520	0
NC_045512.2	28254	29876	p1_G1.554;cluster457.fasta:2	40	+	28254	29876	255,0,0	1	1622	0
NC_045512.2	28036	29871	p1_G1.554;cluster1565.fasta:2	40	+	28036	29871	255,0,0	1	1835	0
NC_045512.2	28257	29856	p1_G1.554;cluster1501.fasta:2	40	+	28257	29856	255,0,0	1	1599	0
NC_045512.2	28278	29871	p1_G1.554;cluster1363.fasta:2	40	+	28278	29871	255,0,0	1	1593	0
NC_045512.2	28242	29873	p1_G1.554;cluster120.fasta:4	40	+	28242	29873	255,0,0	1	1631	0
NC_045512.2	28257	29875	p1_G1.554;cluster1162.fasta:2	40	+	28257	29875	255,0,0	1	1618	0
NC_045512.2	28256	29855	p1_G1.554;cluster1310.fasta:2	40	+	28256	29855	255,0,0	1	1599	0
NC_045512.2	28245	29880	p1_G1.554;cluster1308.fasta:2	40	+	28245	29880	255,0,0	1	1635	0
NC_045512.2	28256	29887	p1_G1.554;cluster624.fasta:2	40	+	28256	29887	255,0,0	1	1631	0
NC_045512.2	28254	29873	p1_G1.554;cluster1101.fasta:2	40	+	28254	29873	255,0,0	1	1619	0
NC_045512.2	28254	29871	p1_G1.554;cluster269.fasta:2	40	+	28254	29871	255,0,0	1	1617	0
NC_045512.2	28342	29873	p1_G1.554;cluster1071.fasta:2	40	+	28342	29873	255,0,0	1	1531	0
NC_045512.2	28254	29871	p1_G1.554;cluster726.fasta:2	40	+	28254	29871	255,0,0	1	1617	0
NC_045512.2	28249	29871	p1_G1.554;cluster1355.fasta:2	40	+	28249	29871	255,0,0	1	1622	0
NC_045512.2	28378	29866	p1_G1.554;cluster327.fasta:2	40	+	28378	29866	255,0,0	1	1488	0
NC_045512.2	28254	29874	p1_G1.554;cluster1151.fasta:2	40	+	28254	29874	255,0,0	1	1620	0
NC_045512.2	28257	29876	p1_G1.554;cluster1550.fasta:2	40	+	28257	29876	255,0,0	1	1619	0
NC_045512.2	28256	29875	p1_G1.554;cluster1645.fasta:4	40	+	28256	29875	255,0,0	1	1619	0
NC_045512.2	28152	29874	p1_G1.554;cluster354.fasta:2	40	+	28152	29874	255,0,0	1	1722	0
NC_045512.2	28249	29871	p1_G1.554;cluster1124.fasta:2	40	+	28249	29871	255,0,0	1	1622	0
NC_045512.2	28205	29875	p1_G1.554;cluster1402.fasta:2	40	+	28205	29875	255,0,0	1	1670	0
NC_045512.2	28254	29872	p1_G1.554;cluster1171.fasta:2	40	+	28254	29872	255,0,0	1	1618	0
NC_045512.2	28383	29873	p1_G1.554;cluster1042.fasta:2	40	+	28383	29873	255,0,0	1	1490	0
NC_045512.2	28254	29874	p1_G1.554;cluster548.fasta:2	40	+	28254	29874	255,0,0	1	1620	0
NC_045512.2	28257	29875	p1_G1.554;cluster316.fasta:2	40	+	28257	29875	255,0,0	1	1618	0
NC_045512.2	28254	29874	p1_G1.554;cluster759.fasta:2	40	+	28254	29874	255,0,0	1	1620	0
NC_045512.2	28254	29877	p1_G1.554;cluster131.fasta:2	40	+	28254	29877	255,0,0	1	1623	0
NC_045512.2	28254	29874	p1_G1.554;cluster425.fasta:2	40	+	28254	29874	255,0,0	1	1620	0
NC_045512.2	28362	29886	p1_G1.554;cluster931.fasta:2	40	+	28362	29886	255,0,0	1	1524	0
NC_045512.2	28249	29871	p1_G1.554;cluster934.fasta:2	40	+	28249	29871	255,0,0	1	1622	0
NC_045512.2	28254	29878	p1_G1.554;cluster1242.fasta:2	40	+	28254	29878	255,0,0	1	1624	0
NC_045512.2	28254	29856	p1_G1.554;cluster345.fasta:4	40	+	28254	29856	255,0,0	1	1602	0
NC_045512.2	28254	29874	p1_G1.554;cluster1633.fasta:4	40	+	28254	29874	255,0,0	1	1620	0
NC_045512.2	28253	29872	p1_G1.554;cluster829.fasta:2	40	+	28253	29872	255,0,0	1	1619	0
NC_045512.2	28377	29871	p1_G1.554;cluster532.fasta:2	40	+	28377	29871	255,0,0	1	1494	0
NC_045512.2	28254	29873	p1_G1.554;cluster853.fasta:2	40	+	28254	29873	255,0,0	1	1619	0
NC_045512.2	28091	29871	p1_G1.554;cluster212.fasta:2	40	+	28091	29871	255,0,0	1	1780	0
NC_045512.2	28156	29876	p1_G1.554;cluster315.fasta:2	40	+	28156	29876	255,0,0	1	1720	0
NC_045512.2	28254	29874	p1_G1.554;cluster101.fasta:24	40	+	28254	29874	255,0,0	1	1620	0
NC_045512.2	28157	29871	p1_G1.554;cluster992.fasta:2	40	+	28157	29871	255,0,0	1	1714	0
NC_045512.2	28261	29871	p1_G1.554;cluster1566.fasta:2	40	+	28261	29871	255,0,0	1	1610	0
NC_045512.2	28254	29875	p1_G1.554;cluster1003.fasta:2	40	+	28254	29875	255,0,0	1	1621	0
NC_045512.2	28412	29872	p1_G1.554;cluster1594.fasta:2	40	+	28412	29872	255,0,0	1	1460	0
NC_045512.2	28082	29874	p1_G1.554;cluster133.fasta:2	40	+	28082	29874	255,0,0	1	1792	0
NC_045512.2	28246	29875	p1_G1.554;cluster1637.fasta:2	40	+	28246	29875	255,0,0	1	1629	0
NC_045512.2	28265	29876	p1_G1.554;cluster1557.fasta:2	40	+	28265	29876	255,0,0	1	1611	0
NC_045512.2	28373	29878	p1_G1.554;cluster1560.fasta:2	40	+	28373	29878	255,0,0	1	1505	0
NC_045512.2	28164	29879	p1_G1.554;cluster35.fasta:2	40	+	28164	29879	255,0,0	1	1715	0
NC_045512.2	28254	29874	p1_G1.554;cluster789.fasta:2	40	+	28254	29874	255,0,0	1	1620	0
NC_045512.2	28254	29874	p1_G1.554;cluster470.fasta:2	40	+	28254	29874	255,0,0	1	1620	0
NC_045512.2	28255	29877	p1_G1.554;cluster711.fasta:2	40	+	28255	29877	255,0,0	1	1622	0
NC_045512.2	28254	29883	p1_G1.554;cluster606.fasta:2	40	+	28254	29883	255,0,0	1	1629	0
NC_045512.2	28330	29877	p1_G1.554;cluster943.fasta:2	40	+	28330	29877	255,0,0	1	1547	0
NC_045512.2	28254	29871	p1_G1.554;cluster1159.fasta:2	40	+	28254	29871	255,0,0	1	1617	0
NC_045512.2	28306	29872	p1_G1.554;cluster682.fasta:2	40	+	28306	29872	255,0,0	1	1566	0
NC_045512.2	28331	29875	p1_G1.554;cluster57.fasta:2	40	+	28331	29875	255,0,0	1	1544	0
NC_045512.2	28272	29876	p1_G1.554;cluster476.fasta:2	40	+	28272	29876	255,0,0	1	1604	0
NC_045512.2	28256	29873	p1_G1.554;cluster1442.fasta:2	40	+	28256	29873	255,0,0	1	1617	0
NC_045512.2	28265	29874	p1_G1.554;cluster1599.fasta:2	40	+	28265	29874	255,0,0	1	1609	0
NC_045512.2	28257	29871	p1_G1.554;cluster295.fasta:2	40	+	28257	29871	255,0,0	1	1614	0
NC_045512.2	28254	29875	p1_G1.554;cluster339.fasta:2	40	+	28254	29875	255,0,0	1	1621	0
NC_045512.2	28256	29871	p1_G1.554;cluster613.fasta:2	40	+	28256	29871	255,0,0	1	1615	0
NC_045512.2	28261	29874	p1_G1.554;cluster218.fasta:2	40	+	28261	29874	255,0,0	1	1613	0
NC_045512.2	28254	29874	p1_G1.554;cluster36.fasta:2	40	+	28254	29874	255,0,0	1	1620	0
NC_045512.2	28254	29871	p1_G1.554;cluster1262.fasta:2	40	+	28254	29871	255,0,0	1	1617	0
NC_045512.2	28412	29874	p1_G1.554;cluster542.fasta:2	40	+	28412	29874	255,0,0	1	1462	0
NC_045512.2	28259	29851	p1_G1.554;cluster1293.fasta:4	40	+	28259	29851	255,0,0	1	1592	0
NC_045512.2	28261	29875	p1_G1.554;cluster1292.fasta:2	40	+	28261	29875	255,0,0	1	1614	0
NC_045512.2	28254	29871	p1_G1.554;cluster219.fasta:2	40	+	28254	29871	255,0,0	1	1617	0
NC_045512.2	28068	29880	p1_G1.554;cluster773.fasta:2	40	+	28068	29880	255,0,0	1	1812	0
NC_045512.2	28242	29874	p1_G1.554;cluster1120.fasta:2	40	+	28242	29874	255,0,0	1	1632	0
NC_045512.2	28317	29871	p1_G1.554;cluster1084.fasta:2	40	+	28317	29871	255,0,0	1	1554	0
NC_045512.2	28256	29877	p1_G1.554;cluster1320.fasta:2	40	+	28256	29877	255,0,0	1	1621	0
NC_045512.2	28254	29877	p1_G1.554;cluster1053.fasta:2	40	+	28254	29877	255,0,0	1	1623	0
NC_045512.2	28254	29871	p1_G1.554;cluster166.fasta:2	40	+	28254	29871	255,0,0	1	1617	0
NC_045512.2	28192	29871	p1_G1.554;cluster259.fasta:2	40	+	28192	29871	255,0,0	1	1679	0
NC_045512.2	28321	29874	p1_G1.554;cluster527.fasta:2	40	+	28321	29874	255,0,0	1	1553	0
NC_045512.2	28257	29879	p1_G1.554;cluster490.fasta:2	40	+	28257	29879	255,0,0	1	1622	0
NC_045512.2	28254	29871	p1_G1.554;cluster60.fasta:2	40	+	28254	29871	255,0,0	1	1617	0
NC_045512.2	28215	29873	p1_G1.554;3669d593-6b9e-4a41-99e1-eb3703c75221|212583	40	+	28215	29873	255,0,0	1	1658	0
NC_045512.2	28156	29873	p1_G1.554;cluster238.fasta:2	40	+	28156	29873	255,0,0	1	1717	0
NC_045512.2	28254	29871	p1_G1.554;cluster1341.fasta:2	40	+	28254	29871	255,0,0	1	1617	0
NC_045512.2	28256	29875	p1_G1.554;cluster1510.fasta:2	40	+	28256	29875	255,0,0	1	1619	0
NC_045512.2	28256	29873	p1_G1.554;cluster847.fasta:2	40	+	28256	29873	255,0,0	1	1617	0
NC_045512.2	28254	29874	p1_G1.554;cluster907.fasta:2	40	+	28254	29874	255,0,0	1	1620	0
NC_045512.2	28218	29874	p1_G1.554;cluster247.fasta:2	40	+	28218	29874	255,0,0	1	1656	0
NC_045512.2	28257	29875	p1_G1.554;cluster69.fasta:2	40	+	28257	29875	255,0,0	1	1618	0
NC_045512.2	28256	29873	p1_G1.554;cluster854.fasta:2	40	+	28256	29873	255,0,0	1	1617	0
NC_045512.2	28254	29873	p1_G1.554;cluster332.fasta:4	40	+	28254	29873	255,0,0	1	1619	0
NC_045512.2	28205	29876	p1_G1.554;cluster1639.fasta:2	40	+	28205	29876	255,0,0	1	1671	0
NC_045512.2	28254	29871	p1_G1.554;cluster461.fasta:2	40	+	28254	29871	255,0,0	1	1617	0
NC_045512.2	28401	29876	p1_G1.554;cluster1284.fasta:2	40	+	28401	29876	255,0,0	1	1475	0
NC_045512.2	28257	29871	p1_G1.554;cluster1405.fasta:2	40	+	28257	29871	255,0,0	1	1614	0
NC_045512.2	28253	29871	p1_G1.554;cluster1605.fasta:2	40	+	28253	29871	255,0,0	1	1618	0
NC_045512.2	28085	29871	p1_G1.554;cluster996.fasta:2	40	+	28085	29871	255,0,0	1	1786	0
NC_045512.2	28045	29873	p1_G1.554;cluster78.fasta:22	40	+	28045	29873	255,0,0	1	1828	0
NC_045512.2	28254	29885	p1_G1.554;cluster746.fasta:2	40	+	28254	29885	255,0,0	1	1631	0
NC_045512.2	28156	29876	p1_G1.554;cluster1462.fasta:2	40	+	28156	29876	255,0,0	1	1720	0
NC_045512.2	28261	29876	p1_G1.554;cluster1213.fasta:2	40	+	28261	29876	255,0,0	1	1615	0
NC_045512.2	28254	29875	p1_G1.554;cluster715.fasta:4	40	+	28254	29875	255,0,0	1	1621	0
NC_045512.2	28128	29877	p1_G1.554;cluster815.fasta:2	40	+	28128	29877	255,0,0	1	1749	0
NC_045512.2	28254	29875	p1_G1.554;cluster448.fasta:2	40	+	28254	29875	255,0,0	1	1621	0
NC_045512.2	28222	29876	p1_G1.554;cluster515.fasta:2	40	+	28222	29876	255,0,0	1	1654	0
NC_045512.2	28256	29871	p1_G1.554;cluster1132.fasta:2	40	+	28256	29871	255,0,0	1	1615	0
NC_045512.2	28343	29873	p1_G1.554;cluster234.fasta:2	40	+	28343	29873	255,0,0	1	1530	0
NC_045512.2	28256	29871	p1_G1.554;cluster1503.fasta:2	40	+	28256	29871	255,0,0	1	1615	0
NC_045512.2	28208	29874	p1_G1.554;cluster837.fasta:2	40	+	28208	29874	255,0,0	1	1666	0
NC_045512.2	28256	29871	p1_G1.554;cluster305.fasta:2	40	+	28256	29871	255,0,0	1	1615	0
NC_045512.2	28249	29874	p1_G1.554;cluster285.fasta:2	40	+	28249	29874	255,0,0	1	1625	0
NC_045512.2	28256	29873	p1_G1.554;cluster690.fasta:2	40	+	28256	29873	255,0,0	1	1617	0
NC_045512.2	28251	29873	p1_G1.554;cluster53.fasta:24	40	+	28251	29873	255,0,0	1	1622	0
NC_045512.2	28257	29875	p1_G1.554;cluster1276.fasta:4	40	+	28257	29875	255,0,0	1	1618	0
NC_045512.2	28256	29872	p1_G1.554;cluster298.fasta:4	40	+	28256	29872	255,0,0	1	1616	0
NC_045512.2	28257	29875	p1_G1.554;cluster922.fasta:2	40	+	28257	29875	255,0,0	1	1618	0
NC_045512.2	28256	29880	p1_G1.554;cluster158.fasta:2	40	+	28256	29880	255,0,0	1	1624	0
NC_045512.2	28254	29875	p1_G1.554;cluster1035.fasta:2	40	+	28254	29875	255,0,0	1	1621	0
NC_045512.2	28254	29874	p1_G1.554;cluster1543.fasta:4	40	+	28254	29874	255,0,0	1	1620	0
NC_045512.2	28107	29875	p1_G1.554;cluster1551.fasta:2	40	+	28107	29875	255,0,0	1	1768	0
NC_045512.2	28254	29874	p1_G1.554;cluster317.fasta:2	40	+	28254	29874	255,0,0	1	1620	0
NC_045512.2	28256	29877	p1_G1.554;cluster210.fasta:2	40	+	28256	29877	255,0,0	1	1621	0
NC_045512.2	28254	29876	p1_G1.554;cluster1002.fasta:2	40	+	28254	29876	255,0,0	1	1622	0
NC_045512.2	28254	29877	p1_G1.554;cluster1302.fasta:2	40	+	28254	29877	255,0,0	1	1623	0
NC_045512.2	28254	29876	p1_G1.554;cluster1433.fasta:2	40	+	28254	29876	255,0,0	1	1622	0
NC_045512.2	28411	29874	p1_G1.554;cluster824.fasta:2	40	+	28411	29874	255,0,0	1	1463	0
NC_045512.2	28254	29879	p1_G1.554;cluster432.fasta:2	40	+	28254	29879	255,0,0	1	1625	0
NC_045512.2	28285	29875	p1_G1.554;cluster982.fasta:2	40	+	28285	29875	255,0,0	1	1590	0
NC_045512.2	28398	29879	p1_G1.554;cluster643.fasta:2	40	+	28398	29879	255,0,0	1	1481	0
NC_045512.2	28254	29871	p1_G1.554;cluster349.fasta:4	40	+	28254	29871	255,0,0	1	1617	0
NC_045512.2	28254	29873	p1_G1.554;cluster473.fasta:2	40	+	28254	29873	255,0,0	1	1619	0
NC_045512.2	28295	29871	p1_G1.554;cluster1356.fasta:2	40	+	28295	29871	255,0,0	1	1576	0
NC_045512.2	28254	29872	p1_G1.555;889447f7-a510-4841-b4c5-b2f1b43ffbb4|5	40	+	28254	29872	255,0,0	2	554,722	0,896
NC_045512.2	28254	29872	p1_G1.556;cluster427.fasta:2	40	+	28254	29872	255,0,0	2	599,914	0,704
NC_045512.2	28254	29873	p1_G1.557;7a9b484b-ec55-46d5-a2ff-52c509d52727|6	40	+	28254	29873	255,0,0	2	287,1015	0,604
NC_045512.2	28254	29873	p1_G1.558;1415fb9e-e2d8-4481-b576-8f42e58bda3d|5	40	+	28254	29873	255,0,0	2	438,843	0,776
NC_045512.2	28254	29873	p1_G1.559;df2bb9f9-1536-4c6e-9f97-00ff9e9bae09|5	40	+	28254	29873	255,0,0	2	535,751	0,868
NC_045512.2	28254	29873	p1_G1.560;55caa877-dbe6-48f1-9e0b-063b511446cf|15	40	+	28254	29873	255,0,0	2	632,624	0,995
NC_045512.2	28254	29873	p1_G1.561;cluster32.fasta:2	40	+	28254	29873	255,0,0	2	790,735	0,884
NC_045512.2	28254	29874	p1_G1.562;8e84e7af-0d77-45af-abf6-29236152c43e|5	40	+	28254	29874	255,0,0	2	126,1176	0,444
NC_045512.2	28254	29874	p1_G1.563;56550a8a-607a-4b69-84cf-5935459587fd|8	40	+	28254	29874	255,0,0	2	428,823	0,797
NC_045512.2	28254	29874	p1_G1.564;fa50ecb8-3a95-41a1-93f2-fcd7f329ecae|6	40	+	28254	29874	255,0,0	2	746,483	0,1137
NC_045512.2	28254	29875	p1_G1.565;1b9f05a1-f5e7-4691-8fc8-19478f924559|5	40	+	28254	29875	255,0,0	2	272,960	0,661
NC_045512.2	28254	29875	p1_G1.566;cluster75.fasta:12	40	+	28254	29875	255,0,0	3	575,709,250	0,618,1371
NC_045512.2	28254	29876	p1_G1.567;566014f7-1c67-45c7-b266-cfba0e1041a4|5	40	+	28254	29876	255,0,0	2	210,1096	0,526
NC_045512.2	28254	29876	p1_G1.568;f8332a79-7ad4-4153-be20-46bdb4329f50|12	40	+	28254	29876	255,0,0	2	253,1036	0,586
NC_045512.2	28254	29876	p1_G1.569;a479ffde-488a-4a3a-bdf0-0718f1e84ef3|6	40	+	28254	29876	255,0,0	2	822,453	0,1169
NC_045512.2	28254	29876	p1_G1.570;9c0faa68-4c7a-4004-b918-071a8cd887ae|6	40	+	28254	29876	255,0,0	2	880,366	0,1256
NC_045512.2	28254	29876	p1_G1.571;f20987fc-aeda-42ec-93d8-9b04fc31565b|8	40	+	28254	29876	255,0,0	2	920,268	0,1354
NC_045512.2	28254	29877	p1_G1.572;d497025a-4efa-4d9f-9300-961f3f597cd6|5	40	+	28254	29877	255,0,0	2	1122,61	0,1562
NC_045512.2	28254	29878	p1_G1.573;8832657c-99f6-40ed-ba2a-5b04fca91a6d|9	40	+	28254	29878	255,0,0	2	384,854	0,770
NC_045512.2	28254	29878	p1_G1.574;a0b99f27-45ae-4c6d-a5dd-e74b15549401|8	40	+	28254	29878	255,0,0	2	733,543	0,1081
NC_045512.2	28254	29878	p1_G1.575;c63b61bc-8ced-4400-a80f-96d052b76a2d|8	40	+	28254	29878	255,0,0	2	1021,177	0,1447
NC_045512.2	28254	29878	p1_G1.576;bb10aa5b-c748-4d1c-808c-db8c27115cd8|7	40	+	28254	29878	255,0,0	2	1122,121	0,1503
NC_045512.2	28257	29877	p1_G1.577;cluster1259.fasta:2	40	+	28257	29877	255,0,0	2	1138,62	0,1558
NC_045512.2	28254	29878	p1_G1.577;b633605a-1393-4d4f-b42d-175be4ef210d|5	40	+	28254	29878	255,0,0	2	1148,73	0,1551
NC_045512.2	28254	29884	p1_G1.578;0bb0cc97-3af0-4917-a180-ae5383f6862d|7	40	+	28254	29884	255,0,0	2	47,1209	0,421
NC_045512.2	28256	28404	p1_G1.579;cluster409.fasta:2	40	+	28256	28404	255,0,0	1	148	0
NC_045512.2	28256	29449	p1_G1.580;cluster485.fasta:2	40	+	28256	29449	255,0,0	1	1193	0
NC_045512.2	28256	29873	p1_G1.581;cluster73.fasta:40	40	+	28256	29873	255,0,0	2	779,800	0,817
NC_045512.2	28256	29874	p1_G1.582;cluster91.fasta:46	40	+	28256	29874	255,0,0	2	155,1427	0,191
NC_045512.2	28256	29874	p1_G1.583;a989b167-9b39-4b30-80fe-0831ceaff5a8|9	40	+	28256	29874	255,0,0	2	379,955	0,663
NC_045512.2	28256	29875	p1_G1.584;b8de6949-84a3-4a17-9342-3148918fd6bf|5	40	+	28256	29875	255,0,0	2	346,985	0,634
NC_045512.2	28270	29876	p1_G1.585;cluster135.fasta:10	40	+	28270	29876	255,0,0	3	105,282,1044	0,160,562
NC_045512.2	28272	29873	p1_G1.586;57de502f-0b26-40ed-9661-7759741e121b|5	40	+	28272	29873	255,0,0	2	1021,220	0,1381
NC_045512.2	28275	29877	p1_G1.587;c4a388bd-9ec9-4e5d-92ea-7f2e92950a8f|9	40	+	28275	29877	255,0,0	2	643,623	0,979
NC_045512.2	28298	29871	p1_G1.588;b2bc4df5-9317-4c03-9eb0-39b2bc0e9bb2|5	40	+	28298	29871	255,0,0	2	113,1024	0,549
NC_045512.2	28310	28951	p1_G1.589;cluster1529.fasta:2	40	+	28310	28951	255,0,0	1	641	0
NC_045512.2	28325	29871	p1_G1.590;cluster160.fasta:2	40	+	28325	29871	255,0,0	2	127,1039	0,507
NC_045512.2	28334	28875	p1_G1.591;9bbcbb20-5dd6-4b0b-b07a-5951bf5d3b5c|7	40	+	28334	28875	255,0,0	1	541	0
NC_045512.2	28352	29309	p1_G1.592;cluster1473.fasta:2	40	+	28352	29309	255,0,0	1	957	0
NC_045512.2	28365	28693	p1_G1.593;2c255bbf-8aec-40b7-8806-8840f2aac383|5	40	+	28365	28693	255,0,0	1	328	0
NC_045512.2	28383	29876	p1_G1.594;cluster475.fasta:16	40	+	28383	29876	255,0,0	2	16,1410	0,83
NC_045512.2	28384	29142	p1_G1.595;67f3047d-5f40-45d7-9e2f-8646da393306|6	40	+	28384	29142	255,0,0	1	758	0
NC_045512.2	28385	29872	p1_G1.596;cluster79.fasta:28	40	+	28385	29872	255,0,0	3	34,70,595	0,379,892
NC_045512.2	28420	29781	p1_G1.597;cluster648.fasta:2	40	+	28420	29781	255,0,0	1	1361	0
NC_045512.2	28442	29649	p1_G1.598;5be18d5b-da12-4e01-9792-d4c07f59d904|29	40	+	28442	29649	255,0,0	1	1207	0
NC_045512.2	28443	29010	p1_G1.599;84c170a4-ab15-4e30-be37-56d29b0ad414|5	40	+	28443	29010	255,0,0	1	567	0
NC_045512.2	28443	29874	p1_G1.600;cluster_82	40	+	28443	29874	255,0,0	3	569,557,119	0,652,1312
NC_045512.2	28513	29880	p1_G1.601;cluster998.fasta:2	40	+	28513	29880	255,0,0	1	1367	0
NC_045512.2	28452	29864	p1_G1.601;cluster466.fasta:2	40	+	28452	29864	255,0,0	1	1412	0
NC_045512.2	28444	29876	p1_G1.601;cluster340.fasta:2	40	+	28444	29876	255,0,0	1	1432	0
NC_045512.2	28481	29873	p1_G1.601;cluster627.fasta:2	40	+	28481	29873	255,0,0	1	1392	0
NC_045512.2	28474	29873	p1_G1.601;cluster810.fasta:2	40	+	28474	29873	255,0,0	1	1399	0
NC_045512.2	28462	29873	p1_G1.601;cluster320.fasta:2	40	+	28462	29873	255,0,0	1	1411	0
NC_045512.2	28443	29886	p1_G1.601;cluster462.fasta:2	40	+	28443	29886	255,0,0	1	1443	0
NC_045512.2	28446	29878	p1_G1.601;cluster1538.fasta:2	40	+	28446	29878	255,0,0	1	1432	0
NC_045512.2	28507	29878	p1_G1.601;cluster680.fasta:4	40	+	28507	29878	255,0,0	1	1371	0
NC_045512.2	28474	29871	p1_G1.601;cluster240.fasta:2	40	+	28474	29871	255,0,0	1	1397	0
NC_045512.2	28466	29883	p1_G1.601;cluster359.fasta:2	40	+	28466	29883	255,0,0	1	1417	0
NC_045512.2	28449	29880	p1_G1.601;cluster1321.fasta:2	40	+	28449	29880	255,0,0	1	1431	0
NC_045512.2	28546	29841	p1_G1.601;cluster508.fasta:2	40	+	28546	29841	255,0,0	1	1295	0
NC_045512.2	28463	29876	p1_G1.601;cluster670.fasta:2	40	+	28463	29876	255,0,0	1	1413	0
NC_045512.2	28534	29873	p1_G1.601;cluster898.fasta:2	40	+	28534	29873	255,0,0	1	1339	0
NC_045512.2	28536	29856	p1_G1.601;cluster1504.fasta:4	40	+	28536	29856	255,0,0	1	1320	0
NC_045512.2	28529	29872	p1_G1.601;cluster1147.fasta:2	40	+	28529	29872	255,0,0	1	1343	0
NC_045512.2	28535	29877	p1_G1.601;cluster1253.fasta:2	40	+	28535	29877	255,0,0	1	1342	0
NC_045512.2	28476	29875	p1_G1.601;cluster1439.fasta:2	40	+	28476	29875	255,0,0	1	1399	0
NC_045512.2	28482	29868	p1_G1.601;cluster1146.fasta:2	40	+	28482	29868	255,0,0	1	1386	0
NC_045512.2	28449	29874	p1_G1.601;cluster8.fasta:30	40	+	28449	29874	255,0,0	1	1425	0
NC_045512.2	28508	29872	p1_G1.601;cluster1281.fasta:2	40	+	28508	29872	255,0,0	1	1364	0
NC_045512.2	28507	29878	p1_G1.601;cluster1570.fasta:2	40	+	28507	29878	255,0,0	1	1371	0
NC_045512.2	28474	29871	p1_G1.601;cluster571.fasta:2	40	+	28474	29871	255,0,0	1	1397	0
NC_045512.2	28482	29872	p1_G1.602;cluster90.fasta:46	40	+	28482	29872	255,0,0	2	170,1086	0,304
NC_045512.2	28489	28885	p1_G1.603;285f5e06-a122-477c-8eed-c08ae34674f2|29	40	+	28489	28885	255,0,0	1	396	0
NC_045512.2	28496	29675	p1_G1.604;cluster1326.fasta:4	40	+	28496	29675	255,0,0	1	1179	0
NC_045512.2	28500	29874	p1_G1.605;cluster501.fasta:2	40	+	28500	29874	255,0,0	2	870,426	0,948
NC_045512.2	28507	29134	p1_G1.606;163241a2-275c-49f8-a235-e709b4cdb614|20	40	+	28507	29134	255,0,0	1	627	0
NC_045512.2	28537	29028	p1_G1.607;f56d64dc-c40f-4e51-8b98-2de0eeb44866|6	40	+	28537	29028	255,0,0	1	491	0
NC_045512.2	28555	29778	p1_G1.608;cluster377.fasta:2	40	+	28555	29778	255,0,0	1	1223	0
NC_045512.2	28611	29873	p1_G1.609;cluster597.fasta:2	40	+	28611	29873	255,0,0	1	1262	0
NC_045512.2	28611	29873	p1_G1.609;cluster394.fasta:4	40	+	28611	29873	255,0,0	1	1262	0
NC_045512.2	28575	29875	p1_G1.609;cluster914.fasta:2	40	+	28575	29875	255,0,0	1	1300	0
NC_045512.2	28583	29878	p1_G1.609;cluster1212.fasta:2	40	+	28583	29878	255,0,0	1	1295	0
NC_045512.2	28608	29871	p1_G1.609;cluster820.fasta:2	40	+	28608	29871	255,0,0	1	1263	0
NC_045512.2	28615	29873	p1_G1.609;cluster94.fasta:6	40	+	28615	29873	255,0,0	1	1258	0
NC_045512.2	28583	29874	p1_G1.609;cluster56.fasta:24	40	+	28583	29874	255,0,0	1	1291	0
NC_045512.2	28613	29875	p1_G1.609;cluster1549.fasta:2	40	+	28613	29875	255,0,0	1	1262	0
NC_045512.2	28629	29875	p1_G1.609;cluster1249.fasta:2	40	+	28629	29875	255,0,0	1	1246	0
NC_045512.2	28629	29874	p1_G1.609;cluster1586.fasta:2	40	+	28629	29874	255,0,0	1	1245	0
NC_045512.2	28588	28969	p1_G1.610;653e84df-88af-4421-acad-f07feb502d18|9	40	+	28588	28969	255,0,0	1	381	0
NC_045512.2	28606	29357	p1_G1.611;68427679-4f9b-4e10-a054-614765b94cfa|6	40	+	28606	29357	255,0,0	1	751	0
NC_045512.2	28614	29321	p1_G1.612;d5f3f62b-cbc0-4995-ad86-ddfb04483ce8|9	40	+	28614	29321	255,0,0	1	707	0
NC_045512.2	28630	29033	p1_G1.613;c01c6c63-0c00-4aa5-a1b5-3b47307ca249|5	40	+	28630	29033	255,0,0	1	403	0
NC_045512.2	28681	29874	p1_G1.614;cluster594.fasta:2	40	+	28681	29874	255,0,0	2	695,130	0,1063
NC_045512.2	28710	29866	p1_G1.615;cluster22.fasta:8	40	+	28710	29866	255,0,0	2	20,521	0,635
NC_045512.2	28712	29517	p1_G1.616;ede4db39-f091-4674-91b4-36f2e944d050|6	40	+	28712	29517	255,0,0	1	805	0
NC_045512.2	28716	29112	p1_G1.617;043ec3ca-d9cf-4cb2-a947-51c6db100ae4|20	40	+	28716	29112	255,0,0	1	396	0
NC_045512.2	28720	29597	p1_G1.618;93353187-766f-4933-86fb-30134b28fa8f|12	40	+	28720	29597	255,0,0	1	877	0
NC_045512.2	28755	28884	p1_G1.619;cluster144.fasta:2	40	+	28755	28884	255,0,0	1	129	0
NC_045512.2	28750	28886	p1_G1.619;c95b1627-da2a-4602-8b48-8826586d6cde|5	40	+	28750	28886	255,0,0	1	136	0
NC_045512.2	28750	28987	p1_G1.620;ad60a87a-8bf5-4376-be9b-9aeef22e69f4|10	40	+	28750	28987	255,0,0	1	237	0
NC_045512.2	28828	29239	p1_G1.621;20d1ee17-d5d7-4820-8b35-9bdbff624cdf|5	40	+	28828	29239	255,0,0	1	411	0
NC_045512.2	28860	29308	p1_G1.622;c94cb05e-30e2-4c34-afd6-78066151c8f5|84	40	+	28860	29308	255,0,0	1	448	0
NC_045512.2	28867	29031	p1_G1.623;20983ff7-615d-4dfb-a646-fe44314eed58|9	40	+	28867	29031	255,0,0	1	164	0
NC_045512.2	28940	29136	p1_G1.624;85c1990b-00c7-487c-955e-c287490c4cbe|12	40	+	28940	29136	255,0,0	1	196	0
NC_045512.2	28952	29871	p1_G1.625;cluster1641.fasta:4	40	+	28952	29871	255,0,0	2	469,360	0,559
NC_045512.2	29026	29767	p1_G1.626;cluster1522.fasta:4	40	+	29026	29767	255,0,0	1	741	0
NC_045512.2	29030	29700	p1_G1.627;cluster1418.fasta:2	40	+	29030	29700	255,0,0	1	670	0
NC_045512.2	29042	29627	p1_G1.628;cluster1322.fasta:2	40	+	29042	29627	255,0,0	1	585	0
NC_045512.2	29099	29874	p1_G1.629;cluster1440.fasta:4	40	+	29099	29874	255,0,0	2	171,231	0,544
NC_045512.2	29144	29302	p1_G1.630;929a73bb-cee6-44bd-b322-7461a78e654f|20	40	+	29144	29302	255,0,0	1	158	0
NC_045512.2	29173	29403	p1_G1.631;00493f1b-7bd9-4ebe-85a0-121db1bccc90|6	40	+	29173	29403	255,0,0	1	230	0
NC_045512.2	29343	29871	p1_G1.632;90f8fa44-73e1-4c66-82e5-d2d823d6a975|7	40	+	29343	29871	255,0,0	2	367,79	0,449
NC_045512.2	29395	29728	p1_G1.633;cluster117.fasta:4	40	+	29395	29728	255,0,0	1	333	0
NC_045512.2	29422	29834	p1_G1.634;cluster483.fasta:2	40	+	29422	29834	255,0,0	1	412	0
NC_045512.2	29435	29560	p1_G1.635;cluster896.fasta:2	40	+	29435	29560	255,0,0	1	125	0
NC_045512.2	29137	29871	p1_G1.636;cluster1183.fasta:2	40	+	29137	29871	255,0,0	1	734	0
NC_045512.2	29412	29874	p1_G1.636;cluster159.fasta:2	40	+	29412	29874	255,0,0	1	462	0
NC_045512.2	29424	29879	p1_G1.636;cluster873.fasta:2	40	+	29424	29879	255,0,0	1	455	0
NC_045512.2	29163	29878	p1_G1.636;cluster1630.fasta:2	40	+	29163	29878	255,0,0	1	715	0
NC_045512.2	29515	29871	p1_G1.636;cluster506.fasta:2	40	+	29515	29871	255,0,0	1	356	0
NC_045512.2	29476	29878	p1_G1.636;cluster589.fasta:2	40	+	29476	29878	255,0,0	1	402	0
NC_045512.2	28868	29874	p1_G1.636;cluster1133.fasta:2	40	+	28868	29874	255,0,0	1	1006	0
NC_045512.2	28772	29879	p1_G1.636;cluster519.fasta:2	40	+	28772	29879	255,0,0	1	1107	0
NC_045512.2	29310	29877	p1_G1.636;cluster1581.fasta:2	40	+	29310	29877	255,0,0	1	567	0
NC_045512.2	29555	29875	p1_G1.636;cluster865.fasta:2	40	+	29555	29875	255,0,0	1	320	0
NC_045512.2	29311	29868	p1_G1.636;cluster1448.fasta:2	40	+	29311	29868	255,0,0	1	557	0
NC_045512.2	29734	29871	p1_G1.636;cluster834.fasta:2	40	+	29734	29871	255,0,0	1	137	0
NC_045512.2	29463	29871	p1_G1.636;cluster1478.fasta:2	40	+	29463	29871	255,0,0	1	408	0
NC_045512.2	29402	29879	p1_G1.636;cluster1512.fasta:2	40	+	29402	29879	255,0,0	1	477	0
NC_045512.2	29264	29879	p1_G1.636;cluster779.fasta:2	40	+	29264	29879	255,0,0	1	615	0
NC_045512.2	28823	29878	p1_G1.636;cluster979.fasta:2	40	+	28823	29878	255,0,0	1	1055	0
NC_045512.2	28828	29873	p1_G1.636;cluster273.fasta:2	40	+	28828	29873	255,0,0	1	1045	0
NC_045512.2	28903	29874	p1_G1.636;cluster823.fasta:2	40	+	28903	29874	255,0,0	1	971	0
NC_045512.2	29393	29877	p1_G1.636;cluster906.fasta:2	40	+	29393	29877	255,0,0	1	484	0
NC_045512.2	29325	29871	p1_G1.636;cluster46.fasta:10	40	+	29325	29871	255,0,0	1	546	0
NC_045512.2	29709	29880	p1_G1.636;cluster1283.fasta:2	40	+	29709	29880	255,0,0	1	171	0
NC_045512.2	29175	29874	p1_G1.636;cluster1329.fasta:2	40	+	29175	29874	255,0,0	1	699	0
NC_045512.2	29593	29874	p1_G1.636;cluster70.fasta:2	40	+	29593	29874	255,0,0	1	281	0
NC_045512.2	28936	29848	p1_G1.636;cluster52.fasta:4	40	+	28936	29848	255,0,0	1	912	0
NC_045512.2	29011	29871	p1_G1.636;cluster1047.fasta:2	40	+	29011	29871	255,0,0	1	860	0
NC_045512.2	28961	29871	p1_G1.636;cluster126.fasta:38	40	+	28961	29871	255,0,0	1	910	0
NC_045512.2	28946	29871	p1_G1.636;cluster633.fasta:4	40	+	28946	29871	255,0,0	1	925	0
NC_045512.2	29368	29876	p1_G1.636;cluster1450.fasta:2	40	+	29368	29876	255,0,0	1	508	0
NC_045512.2	28775	29874	p1_G1.636;cluster335.fasta:2	40	+	28775	29874	255,0,0	1	1099	0
NC_045512.2	29351	29873	p1_G1.636;cluster239.fasta:2	40	+	29351	29873	255,0,0	1	522	0
NC_045512.2	29031	29871	p1_G1.636;cluster752.fasta:2	40	+	29031	29871	255,0,0	1	840	0
NC_045512.2	29022	29876	p1_G1.636;cluster935.fasta:2	40	+	29022	29876	255,0,0	1	854	0
NC_045512.2	28912	29876	p1_G1.636;cluster1598.fasta:4	40	+	28912	29876	255,0,0	1	964	0
NC_045512.2	29361	29866	p1_G1.636;cluster1005.fasta:2	40	+	29361	29866	255,0,0	1	505	0
NC_045512.2	29098	29874	p1_G1.636;cluster194.fasta:2	40	+	29098	29874	255,0,0	1	776	0
NC_045512.2	28812	29878	p1_G1.636;cluster699.fasta:2	40	+	28812	29878	255,0,0	1	1066	0
NC_045512.2	29458	29876	p1_G1.636;cluster976.fasta:2	40	+	29458	29876	255,0,0	1	418	0
NC_045512.2	29288	29873	p1_G1.636;cluster849.fasta:2	40	+	29288	29873	255,0,0	1	585	0
NC_045512.2	29633	29894	p1_G1.636;cluster673.fasta:2	40	+	29633	29894	255,0,0	1	261	0
NC_045512.2	29482	29874	p1_G1.636;cluster1457.fasta:2	40	+	29482	29874	255,0,0	1	392	0
NC_045512.2	28793	29879	p1_G1.636;cluster523.fasta:2	40	+	28793	29879	255,0,0	1	1086	0
NC_045512.2	29152	29877	p1_G1.636;cluster1441.fasta:2	40	+	29152	29877	255,0,0	1	725	0
NC_045512.2	28672	29872	p1_G1.636;cluster198.fasta:2	40	+	28672	29872	255,0,0	1	1200	0
NC_045512.2	29028	29881	p1_G1.636;cluster292.fasta:2	40	+	29028	29881	255,0,0	1	853	0
NC_045512.2	29278	29874	p1_G1.636;cluster132.fasta:4	40	+	29278	29874	255,0,0	1	596	0
NC_045512.2	29487	29872	p1_G1.636;cluster1601.fasta:2	40	+	29487	29872	255,0,0	1	385	0
NC_045512.2	28910	29873	p1_G1.636;cluster593.fasta:2	40	+	28910	29873	255,0,0	1	963	0
NC_045512.2	29372	29874	p1_G1.636;cluster980.fasta:4	40	+	29372	29874	255,0,0	1	502	0
NC_045512.2	28791	29873	p1_G1.636;cluster1273.fasta:2	40	+	28791	29873	255,0,0	1	1082	0
NC_045512.2	29265	29873	p1_G1.636;cluster7.fasta:86	40	+	29265	29873	255,0,0	1	608	0
NC_045512.2	29633	29871	p1_G1.636;cluster362.fasta:2	40	+	29633	29871	255,0,0	1	238	0
NC_045512.2	29731	29882	p1_G1.636;cluster1268.fasta:2	40	+	29731	29882	255,0,0	1	151	0
NC_045512.2	29713	29875	p1_G1.636;cluster891.fasta:2	40	+	29713	29875	255,0,0	1	162	0
NC_045512.2	28903	29873	p1_G1.636;cluster25.fasta:2	40	+	28903	29873	255,0,0	1	970	0
NC_045512.2	29458	29874	p1_G1.636;cluster1229.fasta:2	40	+	29458	29874	255,0,0	1	416	0
NC_045512.2	28858	29875	p1_G1.636;cluster600.fasta:2	40	+	28858	29875	255,0,0	1	1017	0
NC_045512.2	29699	29875	p1_G1.636;cluster337.fasta:2	40	+	29699	29875	255,0,0	1	176	0
NC_045512.2	29640	29875	p1_G1.636;cluster451.fasta:4	40	+	29640	29875	255,0,0	1	235	0
NC_045512.2	28928	29874	p1_G1.636;cluster927.fasta:2	40	+	28928	29874	255,0,0	1	946	0
NC_045512.2	29419	29871	p1_G1.636;cluster753.fasta:2	40	+	29419	29871	255,0,0	1	452	0
NC_045512.2	29361	29873	p1_G1.636;cluster306.fasta:2	40	+	29361	29873	255,0,0	1	512	0
NC_045512.2	29666	29874	p1_G1.636;cluster1338.fasta:2	40	+	29666	29874	255,0,0	1	208	0
NC_045512.2	29323	29868	p1_G1.636;cluster1438.fasta:2	40	+	29323	29868	255,0,0	1	545	0
NC_045512.2	29561	29874	p1_G1.636;cluster905.fasta:2	40	+	29561	29874	255,0,0	1	313	0
NC_045512.2	28762	29873	p1_G1.636;cluster1429.fasta:2	40	+	28762	29873	255,0,0	1	1111	0
NC_045512.2	29285	29873	p1_G1.636;cluster262.fasta:2	40	+	29285	29873	255,0,0	1	588	0
NC_045512.2	29301	29871	p1_G1.636;cluster574.fasta:2	40	+	29301	29871	255,0,0	1	570	0
NC_045512.2	29509	29875	p1_G1.636;cluster724.fasta:2	40	+	29509	29875	255,0,0	1	366	0
NC_045512.2	29094	29874	p1_G1.636;cluster179.fasta:2	40	+	29094	29874	255,0,0	1	780	0
NC_045512.2	29393	29878	p1_G1.636;cluster843.fasta:2	40	+	29393	29878	255,0,0	1	485	0
NC_045512.2	29596	29875	p1_G1.636;cluster1490.fasta:2	40	+	29596	29875	255,0,0	1	279	0
NC_045512.2	29251	29871	p1_G1.636;cluster651.fasta:2	40	+	29251	29871	255,0,0	1	620	0
NC_045512.2	29531	29884	p1_G1.636;cluster1263.fasta:2	40	+	29531	29884	255,0,0	1	353	0
NC_045512.2	28980	29873	p1_G1.636;cluster1335.fasta:2	40	+	28980	29873	255,0,0	1	893	0
NC_045512.2	29659	29876	p1_G1.636;cluster1541.fasta:2	40	+	29659	29876	255,0,0	1	217	0
NC_045512.2	28989	29871	p1_G1.636;cluster307.fasta:2	40	+	28989	29871	255,0,0	1	882	0
NC_045512.2	29535	29875	p1_G1.636;cluster23.fasta:2	40	+	29535	29875	255,0,0	1	340	0
NC_045512.2	29355	29875	p1_G1.636;cluster410.fasta:2	40	+	29355	29875	255,0,0	1	520	0
NC_045512.2	29689	29871	p1_G1.636;cluster781.fasta:2	40	+	29689	29871	255,0,0	1	182	0
NC_045512.2	29458	29874	p1_G1.636;cluster993.fasta:2	40	+	29458	29874	255,0,0	1	416	0
NC_045512.2	29296	29878	p1_G1.636;cluster1507.fasta:2	40	+	29296	29878	255,0,0	1	582	0
NC_045512.2	29330	29873	p1_G1.636;cluster734.fasta:2	40	+	29330	29873	255,0,0	1	543	0
NC_045512.2	29351	29880	p1_G1.636;cluster182.fasta:2	40	+	29351	29880	255,0,0	1	529	0
NC_045512.2	29330	29871	p1_G1.636;cluster225.fasta:2	40	+	29330	29871	255,0,0	1	541	0
NC_045512.2	29108	29874	p1_G1.636;cluster1052.fasta:2	40	+	29108	29874	255,0,0	1	766	0
NC_045512.2	29581	29872	p1_G1.636;cluster244.fasta:2	40	+	29581	29872	255,0,0	1	291	0
NC_045512.2	29144	29876	p1_G1.636;cluster1279.fasta:2	40	+	29144	29876	255,0,0	1	732	0
NC_045512.2	29037	29874	p1_G1.636;cluster965.fasta:2	40	+	29037	29874	255,0,0	1	837	0
NC_045512.2	28943	29874	p1_G1.636;cluster1076.fasta:2	40	+	28943	29874	255,0,0	1	931	0
NC_045512.2	29260	29873	p1_G1.636;cluster1330.fasta:2	40	+	29260	29873	255,0,0	1	613	0
NC_045512.2	28799	29873	p1_G1.636;cluster76.fasta:86	40	+	28799	29873	255,0,0	1	1074	0
NC_045512.2	29689	29875	p1_G1.636;cluster414.fasta:2	40	+	29689	29875	255,0,0	1	186	0
NC_045512.2	29065	29875	p1_G1.636;cluster1278.fasta:2	40	+	29065	29875	255,0,0	1	810	0
NC_045512.2	28992	29874	p1_G1.636;cluster1562.fasta:2	40	+	28992	29874	255,0,0	1	882	0
NC_045512.2	29634	29878	p1_G1.636;cluster1031.fasta:2	40	+	29634	29878	255,0,0	1	244	0
NC_045512.2	29083	29872	p1_G1.636;cluster650.fasta:2	40	+	29083	29872	255,0,0	1	789	0
NC_045512.2	28720	29876	p1_G1.636;cluster831.fasta:2	40	+	28720	29876	255,0,0	1	1156	0
NC_045512.2	29142	29873	p1_G1.636;cluster1613.fasta:2	40	+	29142	29873	255,0,0	1	731	0
NC_045512.2	29333	29877	p1_G1.636;cluster1097.fasta:2	40	+	29333	29877	255,0,0	1	544	0
NC_045512.2	29509	29871	p1_G1.636;cluster1432.fasta:2	40	+	29509	29871	255,0,0	1	362	0
NC_045512.2	29754	29877	p1_G1.636;cluster486.fasta:2	40	+	29754	29877	255,0,0	1	123	0
NC_045512.2	29458	29856	p1_G1.636;cluster1393.fasta:4	40	+	29458	29856	255,0,0	1	398	0
NC_045512.2	29096	29876	p1_G1.636;cluster1282.fasta:2	40	+	29096	29876	255,0,0	1	780	0
NC_045512.2	29288	29871	p1_G1.636;cluster706.fasta:2	40	+	29288	29871	255,0,0	1	583	0
NC_045512.2	29297	29877	p1_G1.636;cluster336.fasta:2	40	+	29297	29877	255,0,0	1	580	0
NC_045512.2	29196	29873	p1_G1.636;cluster44.fasta:2	40	+	29196	29873	255,0,0	1	677	0
NC_045512.2	28723	29888	p1_G1.636;cluster1611.fasta:2	40	+	28723	29888	255,0,0	1	1165	0
NC_045512.2	29531	29871	p1_G1.636;cluster610.fasta:2	40	+	29531	29871	255,0,0	1	340	0
NC_045512.2	29155	29868	p1_G1.636;cluster1164.fasta:2	40	+	29155	29868	255,0,0	1	713	0
NC_045512.2	29461	29875	p1_G1.636;cluster691.fasta:2	40	+	29461	29875	255,0,0	1	414	0
NC_045512.2	29383	29876	p1_G1.636;cluster1113.fasta:2	40	+	29383	29876	255,0,0	1	493	0
NC_045512.2	29688	29880	p1_G1.636;cluster728.fasta:2	40	+	29688	29880	255,0,0	1	192	0
NC_045512.2	29609	29876	p1_G1.636;cluster818.fasta:2	40	+	29609	29876	255,0,0	1	267	0
NC_045512.2	29343	29879	p1_G1.636;cluster749.fasta:2	40	+	29343	29879	255,0,0	1	536	0
NC_045512.2	29150	29871	p1_G1.636;cluster1345.fasta:2	40	+	29150	29871	255,0,0	1	721	0
NC_045512.2	29104	29871	p1_G1.636;cluster929.fasta:2	40	+	29104	29871	255,0,0	1	767	0
NC_045512.2	29008	29875	p1_G1.636;cluster830.fasta:2	40	+	29008	29875	255,0,0	1	867	0
NC_045512.2	28759	29875	p1_G1.636;cluster1483.fasta:2	40	+	28759	29875	255,0,0	1	1116	0
NC_045512.2	29574	29875	p1_G1.636;cluster471.fasta:2	40	+	29574	29875	255,0,0	1	301	0
NC_045512.2	29539	29872	p1_G1.636;cluster1079.fasta:2	40	+	29539	29872	255,0,0	1	333	0
NC_045512.2	29239	29871	p1_G1.636;cluster1506.fasta:2	40	+	29239	29871	255,0,0	1	632	0
NC_045512.2	28933	29871	p1_G1.636;cluster784.fasta:2	40	+	28933	29871	255,0,0	1	938	0
NC_045512.2	28763	29877	p1_G1.636;cluster1280.fasta:4	40	+	28763	29877	255,0,0	1	1114	0
NC_045512.2	28759	29871	p1_G1.636;cluster1528.fasta:4	40	+	28759	29871	255,0,0	1	1112	0
NC_045512.2	29370	29873	p1_G1.636;cluster990.fasta:2	40	+	29370	29873	255,0,0	1	503	0
NC_045512.2	29177	29873	p1_G1.636;cluster683.fasta:2	40	+	29177	29873	255,0,0	1	696	0
NC_045512.2	29584	29874	p1_G1.636;cluster1312.fasta:2	40	+	29584	29874	255,0,0	1	290	0
NC_045512.2	29533	29877	p1_G1.636;cluster498.fasta:2	40	+	29533	29877	255,0,0	1	344	0
NC_045512.2	29595	29872	p1_G1.636;cluster152.fasta:2	40	+	29595	29872	255,0,0	1	277	0
NC_045512.2	29164	29871	p1_G1.636;cluster769.fasta:2	40	+	29164	29871	255,0,0	1	707	0
NC_045512.2	29322	29873	p1_G1.636;cluster380.fasta:2	40	+	29322	29873	255,0,0	1	551	0
NC_045512.2	29539	29875	p1_G1.636;cluster1271.fasta:2	40	+	29539	29875	255,0,0	1	336	0
NC_045512.2	29064	29875	p1_G1.636;cluster1036.fasta:2	40	+	29064	29875	255,0,0	1	811	0
NC_045512.2	29734	29874	p1_G1.636;cluster921.fasta:2	40	+	29734	29874	255,0,0	1	140	0
NC_045512.2	28723	29877	p1_G1.636;cluster563.fasta:2	40	+	28723	29877	255,0,0	1	1154	0
NC_045512.2	28803	29873	p1_G1.636;cluster1401.fasta:2	40	+	28803	29873	255,0,0	1	1070	0
NC_045512.2	28910	29878	p1_G1.636;cluster1044.fasta:2	40	+	28910	29878	255,0,0	1	968	0
NC_045512.2	29134	29856	p1_G1.636;cluster863.fasta:2	40	+	29134	29856	255,0,0	1	722	0
NC_045512.2	29263	29872	p1_G1.636;cluster368.fasta:2	40	+	29263	29872	255,0,0	1	609	0
NC_045512.2	28796	29875	p1_G1.636;cluster352.fasta:2	40	+	28796	29875	255,0,0	1	1079	0
NC_045512.2	29207	29871	p1_G1.636;cluster1081.fasta:2	40	+	29207	29871	255,0,0	1	664	0
NC_045512.2	29379	29874	p1_G1.636;cluster899.fasta:2	40	+	29379	29874	255,0,0	1	495	0
NC_045512.2	29365	29876	p1_G1.636;cluster129.fasta:2	40	+	29365	29876	255,0,0	1	511	0
NC_045512.2	29532	29876	p1_G1.636;cluster953.fasta:2	40	+	29532	29876	255,0,0	1	344	0
NC_045512.2	28867	29871	p1_G1.636;cluster518.fasta:2	40	+	28867	29871	255,0,0	1	1004	0
NC_045512.2	28706	29874	p1_G1.636;cluster138.fasta:2	40	+	28706	29874	255,0,0	1	1168	0
NC_045512.2	29429	29874	p1_G1.636;cluster375.fasta:2	40	+	29429	29874	255,0,0	1	445	0
NC_045512.2	29116	29872	p1_G1.636;cluster886.fasta:2	40	+	29116	29872	255,0,0	1	756	0
NC_045512.2	28953	29856	p1_G1.636;cluster1059.fasta:4	40	+	28953	29856	255,0,0	1	903	0
NC_045512.2	29068	29871	p1_G1.636;cluster844.fasta:2	40	+	29068	29871	255,0,0	1	803	0
NC_045512.2	29313	29882	p1_G1.636;cluster851.fasta:2	40	+	29313	29882	255,0,0	1	569	0
NC_045512.2	29589	29877	p1_G1.636;cluster1058.fasta:2	40	+	29589	29877	255,0,0	1	288	0
NC_045512.2	29078	29874	p1_G1.636;cluster928.fasta:2	40	+	29078	29874	255,0,0	1	796	0
NC_045512.2	29691	29878	p1_G1.636;cluster449.fasta:2	40	+	29691	29878	255,0,0	1	187	0
NC_045512.2	29250	29871	p1_G1.636;cluster558.fasta:2	40	+	29250	29871	255,0,0	1	621	0
NC_045512.2	29289	29876	p1_G1.636;cluster695.fasta:2	40	+	29289	29876	255,0,0	1	587	0
NC_045512.2	29458	29882	p1_G1.636;cluster1467.fasta:2	40	+	29458	29882	255,0,0	1	424	0
NC_045512.2	28983	29871	p1_G1.636;cluster1128.fasta:2	40	+	28983	29871	255,0,0	1	888	0
NC_045512.2	29463	29875	p1_G1.636;cluster1272.fasta:2	40	+	29463	29875	255,0,0	1	412	0
NC_045512.2	29609	29874	p1_G1.636;cluster1496.fasta:2	40	+	29609	29874	255,0,0	1	265	0
NC_045512.2	28754	29876	p1_G1.636;cluster657.fasta:2	40	+	28754	29876	255,0,0	1	1122	0
NC_045512.2	29458	29871	p1_G1.636;cluster1487.fasta:4	40	+	29458	29871	255,0,0	1	413	0
NC_045512.2	28667	29874	p1_G1.636;cluster391.fasta:2	40	+	28667	29874	255,0,0	1	1207	0
NC_045512.2	29052	29873	p1_G1.636;cluster1495.fasta:2	40	+	29052	29873	255,0,0	1	821	0
NC_045512.2	28724	29876	p1_G1.636;cluster411.fasta:2	40	+	28724	29876	255,0,0	1	1152	0
NC_045512.2	28668	29876	p1_G1.636;cluster550.fasta:2	40	+	28668	29876	255,0,0	1	1208	0
NC_045512.2	29520	29886	p1_G1.636;cluster885.fasta:2	40	+	29520	29886	255,0,0	1	366	0
NC_045512.2	29637	29876	p1_G1.636;cluster880.fasta:2	40	+	29637	29876	255,0,0	1	239	0
NC_045512.2	29197	29873	p1_G1.636;cluster631.fasta:2	40	+	29197	29873	255,0,0	1	676	0
NC_045512.2	28984	29871	p1_G1.636;cluster1200.fasta:2	40	+	28984	29871	255,0,0	1	887	0
NC_045512.2	28716	29871	p1_G1.636;cluster1083.fasta:4	40	+	28716	29871	255,0,0	1	1155	0
NC_045512.2	29593	29873	p1_G1.636;cluster374.fasta:2	40	+	29593	29873	255,0,0	1	280	0
NC_045512.2	29160	29876	p1_G1.636;cluster148.fasta:2	40	+	29160	29876	255,0,0	1	716	0
NC_045512.2	29119	29875	p1_G1.636;cluster465.fasta:2	40	+	29119	29875	255,0,0	1	756	0
NC_045512.2	28961	29875	p1_G1.636;cluster43.fasta:6	40	+	28961	29875	255,0,0	1	914	0
NC_045512.2	29509	29883	p1_G1.636;cluster168.fasta:2	40	+	29509	29883	255,0,0	1	374	0
NC_045512.2	29184	29875	p1_G1.636;cluster895.fasta:2	40	+	29184	29875	255,0,0	1	691	0
NC_045512.2	29320	29871	p1_G1.636;cluster1234.fasta:2	40	+	29320	29871	255,0,0	1	551	0
NC_045512.2	29108	29875	p1_G1.636;cluster17.fasta:24	40	+	29108	29875	255,0,0	1	767	0
NC_045512.2	28698	29873	p1_G1.636;cluster765.fasta:2	40	+	28698	29873	255,0,0	1	1175	0
NC_045512.2	28718	29873	p1_G1.636;cluster1062.fasta:2	40	+	28718	29873	255,0,0	1	1155	0
NC_045512.2	28915	29875	p1_G1.636;cluster984.fasta:2	40	+	28915	29875	255,0,0	1	960	0
NC_045512.2	29368	29871	p1_G1.636;cluster1367.fasta:2	40	+	29368	29871	255,0,0	1	503	0
NC_045512.2	29196	29891	p1_G1.636;cluster678.fasta:2	40	+	29196	29891	255,0,0	1	695	0
NC_045512.2	29741	29890	p1_G1.636;cluster63.fasta:2	40	+	29741	29890	255,0,0	1	149	0
NC_045512.2	28902	29874	p1_G1.636;cluster602.fasta:2	40	+	28902	29874	255,0,0	1	972	0
NC_045512.2	29491	29878	p1_G1.636;cluster1143.fasta:2	40	+	29491	29878	255,0,0	1	387	0
NC_045512.2	29200	29879	p1_G1.636;cluster918.fasta:2	40	+	29200	29879	255,0,0	1	679	0
NC_045512.2	28792	29876	p1_G1.636;cluster370.fasta:2	40	+	28792	29876	255,0,0	1	1084	0
NC_045512.2	29657	29871	p1_G1.636;cluster393.fasta:2	40	+	29657	29871	255,0,0	1	214	0
NC_045512.2	28750	29876	p1_G1.636;cluster1386.fasta:2	40	+	28750	29876	255,0,0	1	1126	0
NC_045512.2	28876	29875	p1_G1.636;cluster438.fasta:2	40	+	28876	29875	255,0,0	1	999	0
NC_045512.2	29485	29875	p1_G1.636;cluster669.fasta:2	40	+	29485	29875	255,0,0	1	390	0
NC_045512.2	29206	29871	p1_G1.636;cluster347.fasta:2	40	+	29206	29871	255,0,0	1	665	0
NC_045512.2	29694	29871	p1_G1.636;cluster902.fasta:2	40	+	29694	29871	255,0,0	1	177	0
NC_045512.2	29440	29877	p1_G1.636;cluster284.fasta:2	40	+	29440	29877	255,0,0	1	437	0
NC_045512.2	29457	29876	p1_G1.636;cluster1010.fasta:2	40	+	29457	29876	255,0,0	1	419	0
NC_045512.2	29549	29877	p1_G1.636;cluster739.fasta:2	40	+	29549	29877	255,0,0	1	328	0
NC_045512.2	29189	29875	p1_G1.636;cluster358.fasta:4	40	+	29189	29875	255,0,0	1	686	0
NC_045512.2	29186	29876	p1_G1.636;cluster652.fasta:2	40	+	29186	29876	255,0,0	1	690	0
NC_045512.2	29732	29876	p1_G1.636;cluster1319.fasta:2	40	+	29732	29876	255,0,0	1	144	0
NC_045512.2	29007	29875	p1_G1.636;cluster845.fasta:2	40	+	29007	29875	255,0,0	1	868	0
NC_045512.2	29607	29872	p1_G1.636;cluster267.fasta:2	40	+	29607	29872	255,0,0	1	265	0
NC_045512.2	29288	29871	p1_G1.636;cluster1488.fasta:2	40	+	29288	29871	255,0,0	1	583	0
NC_045512.2	29713	29876	p1_G1.636;cluster1604.fasta:4	40	+	29713	29876	255,0,0	1	163	0
NC_045512.2	29614	29874	p1_G1.636;cluster1006.fasta:2	40	+	29614	29874	255,0,0	1	260	0
NC_045512.2	29132	29876	p1_G1.636;cluster1574.fasta:2	40	+	29132	29876	255,0,0	1	744	0
NC_045512.2	29489	29873	p1_G1.636;cluster453.fasta:8	40	+	29489	29873	255,0,0	1	384	0
NC_045512.2	29345	29873	p1_G1.636;cluster1459.fasta:2	40	+	29345	29873	255,0,0	1	528	0
NC_045512.2	28857	29878	p1_G1.636;cluster560.fasta:2	40	+	28857	29878	255,0,0	1	1021	0
NC_045512.2	28791	29871	p1_G1.636;cluster1096.fasta:2	40	+	28791	29871	255,0,0	1	1080	0
NC_045512.2	29404	29871	p1_G1.636;cluster1019.fasta:4	40	+	29404	29871	255,0,0	1	467	0
NC_045512.2	29684	29856	p1_G1.636;cluster959.fasta:4	40	+	29684	29856	255,0,0	1	172	0
NC_045512.2	29563	29872	p1_G1.636;cluster638.fasta:2	40	+	29563	29872	255,0,0	1	309	0
NC_045512.2	29145	29883	p1_G1.636;cluster1334.fasta:2	40	+	29145	29883	255,0,0	1	738	0
NC_045512.2	29257	29877	p1_G1.636;cluster1315.fasta:2	40	+	29257	29877	255,0,0	1	620	0
NC_045512.2	29442	29875	p1_G1.636;cluster997.fasta:2	40	+	29442	29875	255,0,0	1	433	0
NC_045512.2	28893	29882	p1_G1.636;cluster209.fasta:2	40	+	28893	29882	255,0,0	1	989	0
NC_045512.2	29159	29873	p1_G1.636;cluster748.fasta:2	40	+	29159	29873	255,0,0	1	714	0
NC_045512.2	29635	29872	p1_G1.636;cluster408.fasta:4	40	+	29635	29872	255,0,0	1	237	0
NC_045512.2	28826	29874	p1_G1.636;cluster884.fasta:2	40	+	28826	29874	255,0,0	1	1048	0
NC_045512.2	28891	29872	p1_G1.636;cluster184.fasta:2	40	+	28891	29872	255,0,0	1	981	0
NC_045512.2	29311	29872	p1_G1.636;cluster274.fasta:2	40	+	29311	29872	255,0,0	1	561	0
NC_045512.2	29141	29856	p1_G1.636;cluster910.fasta:4	40	+	29141	29856	255,0,0	1	715	0
NC_045512.2	29565	29878	p1_G1.636;cluster619.fasta:2	40	+	29565	29878	255,0,0	1	313	0
NC_045512.2	29458	29871	p1_G1.636;cluster477.fasta:2	40	+	29458	29871	255,0,0	1	413	0
NC_045512.2	28670	29881	p1_G1.636;cluster233.fasta:2	40	+	28670	29881	255,0,0	1	1211	0
NC_045512.2	29364	29873	p1_G1.636;cluster378.fasta:2	40	+	29364	29873	255,0,0	1	509	0
NC_045512.2	29173	29876	p1_G1.636;cluster755.fasta:2	40	+	29173	29876	255,0,0	1	703	0
NC_045512.2	29285	29871	p1_G1.636;cluster399.fasta:2	40	+	29285	29871	255,0,0	1	586	0
NC_045512.2	28750	29880	p1_G1.636;cluster659.fasta:2	40	+	28750	29880	255,0,0	1	1130	0
NC_045512.2	29474	29881	p1_G1.636;cluster672.fasta:2	40	+	29474	29881	255,0,0	1	407	0
NC_045512.2	28866	29874	p1_G1.636;cluster1095.fasta:2	40	+	28866	29874	255,0,0	1	1008	0
NC_045512.2	29341	29876	p1_G1.636;cluster1357.fasta:2	40	+	29341	29876	255,0,0	1	535	0
NC_045512.2	29458	29873	p1_G1.636;cluster419.fasta:2	40	+	29458	29873	255,0,0	1	415	0
NC_045512.2	28871	29875	p1_G1.636;cluster530.fasta:2	40	+	28871	29875	255,0,0	1	1004	0
NC_045512.2	29318	29873	p1_G1.636;cluster1274.fasta:2	40	+	29318	29873	255,0,0	1	555	0
NC_045512.2	28718	29871	p1_G1.636;cluster797.fasta:2	40	+	28718	29871	255,0,0	1	1153	0
NC_045512.2	29510	29872	p1_G1.636;cluster1255.fasta:2	40	+	29510	29872	255,0,0	1	362	0
NC_045512.2	28917	29876	p1_G1.636;cluster88.fasta:4	40	+	28917	29876	255,0,0	1	959	0
NC_045512.2	29191	29873	p1_G1.636;cluster156.fasta:2	40	+	29191	29873	255,0,0	1	682	0
NC_045512.2	28759	29877	p1_G1.636;cluster677.fasta:2	40	+	28759	29877	255,0,0	1	1118	0
NC_045512.2	29351	29876	p1_G1.636;cluster1149.fasta:2	40	+	29351	29876	255,0,0	1	525	0
NC_045512.2	28770	29876	p1_G1.636;cluster1593.fasta:2	40	+	28770	29876	255,0,0	1	1106	0
NC_045512.2	29231	29876	p1_G1.636;cluster356.fasta:2	40	+	29231	29876	255,0,0	1	645	0
NC_045512.2	29215	29880	p1_G1.636;cluster537.fasta:2	40	+	29215	29880	255,0,0	1	665	0
NC_045512.2	29537	29871	p1_G1.636;cluster1369.fasta:2	40	+	29537	29871	255,0,0	1	334	0
NC_045512.2	29568	29873	p1_G1.636;cluster86.fasta:2	40	+	29568	29873	255,0,0	1	305	0
NC_045512.2	29457	29875	p1_G1.636;cluster1169.fasta:2	40	+	29457	29875	255,0,0	1	418	0
NC_045512.2	29633	29871	p1_G1.636;cluster304.fasta:2	40	+	29633	29871	255,0,0	1	238	0
NC_045512.2	29067	29873	p1_G1.636;cluster964.fasta:2	40	+	29067	29873	255,0,0	1	806	0
NC_045512.2	29125	29871	p1_G1.636;cluster536.fasta:2	40	+	29125	29871	255,0,0	1	746	0
NC_045512.2	29366	29876	p1_G1.636;cluster747.fasta:2	40	+	29366	29876	255,0,0	1	510	0
NC_045512.2	28867	29876	p1_G1.636;cluster1449.fasta:2	40	+	28867	29876	255,0,0	1	1009	0
NC_045512.2	29423	29873	p1_G1.636;cluster1189.fasta:2	40	+	29423	29873	255,0,0	1	450	0
NC_045512.2	29562	29871	p1_G1.636;cluster881.fasta:2	40	+	29562	29871	255,0,0	1	309	0
NC_045512.2	28905	29877	p1_G1.636;cluster1030.fasta:2	40	+	28905	29877	255,0,0	1	972	0
NC_045512.2	29353	29871	p1_G1.636;cluster1294.fasta:2	40	+	29353	29871	255,0,0	1	518	0
NC_045512.2	29441	29873	p1_G1.636;cluster1606.fasta:2	40	+	29441	29873	255,0,0	1	432	0
NC_045512.2	29102	29873	p1_G1.636;cluster4.fasta:1914	40	+	29102	29873	255,0,0	1	771	0
NC_045512.2	28796	29883	p1_G1.636;cluster180.fasta:2	40	+	28796	29883	255,0,0	1	1087	0
NC_045512.2	29226	29876	p1_G1.636;cluster80.fasta:2	40	+	29226	29876	255,0,0	1	650	0
NC_045512.2	28681	29877	p1_G1.636;cluster1481.fasta:2	40	+	28681	29877	255,0,0	1	1196	0
NC_045512.2	29219	29874	p1_G1.636;cluster1214.fasta:2	40	+	29219	29874	255,0,0	1	655	0
NC_045512.2	29705	29875	p1_G1.636;cluster590.fasta:2	40	+	29705	29875	255,0,0	1	170	0
NC_045512.2	29080	29872	p1_G1.636;cluster1205.fasta:2	40	+	29080	29872	255,0,0	1	792	0
NC_045512.2	28771	29872	p1_G1.636;cluster581.fasta:2	40	+	28771	29872	255,0,0	1	1101	0
NC_045512.2	28790	29874	p1_G1.636;cluster689.fasta:2	40	+	28790	29874	255,0,0	1	1084	0
NC_045512.2	29610	29877	p1_G1.636;cluster740.fasta:2	40	+	29610	29877	255,0,0	1	267	0
NC_045512.2	29325	29873	p1_G1.636;cluster107.fasta:2	40	+	29325	29873	255,0,0	1	548	0
NC_045512.2	29509	29821	p1_G1.637;cluster817.fasta:2	40	+	29509	29821	255,0,0	1	312	0
NC_045512.2	29608	29784	p1_G1.638;cluster1348.fasta:2	40	+	29608	29784	255,0,0	1	176	0
