# Supplementary material for: Evolution of naturally arising SARS-CoV-2 defective interfering particles
Source: Commun Biol. 2022 Oct 27;5:1140. doi: 10.1038/s42003-022-04058-5 (PMC9610340; doi:10.1038/s42003-022-04058-5)
Supplement: Supplementary file 7 — Supplementary Data 5 [file 42003_2022_4058_MOESM7_ESM.zip › experiment2/Pipeline_intermediate_files_experiment2/RATTLE_RNA_models_reconstruction_experiment_2_passage_15.fasta]

>cluster_0 reads=1 total_reads=114308
CCCUCCUACCCAACCACAUCAUCCCACCAAAGGAAAGCUAAAAAGGUGCCUGGAAUAUUGGUGAACAGAAAUCAAACUGAGUCCUUUCAGCAUUUGCAUCAGAGGCUGCUCGUGUUGUACGAUCAAUCUUCCCGCUCUUGAAACUCUCAAACUGCGGUUACAGAAGGCCGCUAUAACAAUCUAGAUGAAUUUCACAGUAUUCUAGACUCAUUGAUGUAUGAUGUUCACUUGAUUUGGCUACUAACAAUCUAGUUGUAAUGGCCUACUACAGGUGGUGUUGUUCAGUUGUUCAGUGGCUAUAACAUCUUUGGCACUGUUUAUAAUCAAACCCGCCGAUUGGCUUAGAGAAGUUAAGGAAGGUGUAGAGUUUAGAGACGGUGGAAAUAAAUAUCUCAACCUGUGCUGUGAAAUUGUCGGUGGACAAAUUGUCUGUGCAAAGGAAAUUAAGGAGAGUGUCAGACAUUUUAAGCUUGUAAUAAAUUUUGGCUUGUGUGCUGACUUACUAUGUGGAGCUAAUUAAGCCUUGAAUUAGGUGAAACUUUGCACGCACUCAAGGGAUUGUACAGAAAGUGUGUUAAAUCCAGAGAAGAAACUGGCCUACUUGCUAAAAGCCCCAAAGAAAUUUUGGAGAACUUCCCACAGAAGUGUUAACAGAGGUUGUCUUGAAACUGGUGAUUUACACAUUAAACAACCUACUAGUGACUGUUGAAGCUCCAUGGUUGGUACCAGUUUGUAUUAACGGGCUUGUUGCUCGAAAUCAAAGACAAGAAAAGUACUGUGCCCUGCACCUAAUAUGAUGGUAACAAACAAUACCUACAUCAAAGGCGGUGCACCAACAAAGGUUUGGUGAUGACACUGUGAUAGAAGUGCAAGGUUACAAGAGUGAAUAUCUUUGAACUUGAUGAAAGGAUUGAUAAAGUACUAAUGAGAAGUGCCGCCUAUACAGUUGAACUGGUACAGAAGUAAUGAGUUUGCCUGUGUUGUGGCAGAUGCUGUCAUAAAACUUUGCAACCGUAUCUGAAUUACACCCCUUUGAUAUUUAGAUGAGUGGAGUUGGCUACAUACAUUUGAAGUCUGGUGAGUUUAAAUUGGCUUUAUGUAUUGUUCUCUCCCAGAUGAGGAUGAAGAAGAAGGUGAUUGUGAAGAAGAGUUUGAGCCAUCAUUCAAUAUGAGUAUGUACUGAAGAUGAUUACCAAGGUACUUUGGAAUUGGUGCCUCUGCUGCUUUCAACCUGAAGAGCAAGAAGAAGAUUGGUUAGAUGAUGAUGUCAACAAACUGGUCAACAGACGGCAGUGAGGACAAUCAGACACUACUAUCAAACAAUUGUUGUUCAACCUCAAUUAGAGAUGAACACACCAGUUGUCAGACUAUUGAAGUGAAUGUUUAGUGGUAUUUAAAACUUGACAAUGUAUACAAAAAUGCAGACAUUGUAGAAGAAGCUAAAAGGUAAAACCAGUGUGUUAUGCAGCCAAUGUUACCAAACUGGAGUGUUGCAGGAGCCUUAAUAAGGCUACAAUGCCGCAAGUUGAAUCUGAUGAUUACAGCACUAAUGGACCACUUAAAGUGGGUGGUAGUGUGUUUGCGGACACAAUCUAAACACUGUCUCAUGUUGUGCCCAAAUGUUAACAAAGGUGAAGACAUUCAACUUCAAGAGUGCUUAUGAAAUUUUAAUCAGCACGAAGUUCUUGCACCAUUAAUCAGCUGGUAUUUUGGUGCUGACCCUAUACAUUUAAGAGUUUGUGAGAUACUGUUGCCAAAUGUCUACUUAGCUGUCUUUGAUAAAAUCUAUGACAAACUUGUUCAAGCUUUUUGGAAAUGAAGUGAAAAGCAAGUUGAACAAAGAUUGAGAUUCCUAAAGAGGAAGUUAAGCCAUUAUAAUGAAAGUAAACCUUCAGUUGAACAGAGAAACAAGAUGAUAAGAAAAUCAAGCUUGUGUUGAAGAAGUUACACUCUGGAAAAACUAGUUCCACAGAAACUGUUACUCUAUUGAUUAAUGGCAAUUUAUCCAGAUCUGCCACUCUUGUUAGUGACAAUCACAUCUAAGAAAGAUGUCCAUAUAGUGUGAUGUUGUUCAAGAGGGUGUUAACUGCUGUUAUACCUACUAAGGCUGGUGGCACUGAAUGCUAGCGAAAGCUUAGAAAAGUGCCACAGACAAUUAUAACUUACCGGUCAGGUUUAAUGGUUACACUGUAGAGGCAAAGACAGUGCUUAAAAGUGUAAAAGUGCCUUUUACAUUACCAUCUUACUAAAAAGCAAGAAAUUUGAACUGUCUUGGAAUUGCGAGAAUGUGCACGCAGAAGAAACACGCAAAUUAAUGCCUGUCUGUGUGGAAACUAAAGCCAUAGUUUCAACUAUACAGCGUAAAUAUAAGGAUUAAAAUAAAGAGGUGGUUGAUUAUGGUGCAGUUACUACACCAGUAAACAACUGUAGUCUAUCAACACUUAACGAUCUAAAUGAAACUUGUUACAAUGCCUGCUAUGUAACACAUGGCUUAAAUUUGGAAGAAGCGCUCGGUACAUGAGAUCAAAGUGCCAGCUACUUUUUUUUCCUGAUGCUGUUCAGCGUAAUGGUUAUCUACUUCUUAAACCUGAAGAACAUUUAUUGAAACCAUCACUUGCUGGUUCUAUAAAGAUUGGUCCAUCUGGACAAACACAACUAGGUAUAGAAUUCUUAAGUGAUAAAGUGUAACACUAGUAACCUACCACAUCCAAGAUGGUGAAGUUAUCACCUUUGACAAUUAAGACACUUCCUUAGAGAAGUGAGGACUAUUAAGGUGUUUACAACAGUAGACAACAUUAACCCCACACGCAAGUUGUGGACAUGUCAAUGACAUGGACACAGUUUGGUCCAACUUAUUUGGAUGGAGCUGAUGUUACUAAAGUAAAACCUCAAUACGAAGGUAAACAUUUAUGUUUUACCUAAUGAUGACACUUACGUGUGAGGCUUUGAGUACUACCACAACUGAUCCAAGUUUCUGGGUAGGUACAUGUCAGCAUUAAAUACACUAAAAAGUGGAAAUACCCACAAGUUAAUGGUUUAACUUUAUUAAAUGGGCAGAUAACAACUGUUAUCUUGCCACUGCUGUUAACACUCCAACAAAUAGAGUUGAAGUUUAAUCCACCUGCUUACAAGAUGCUUAUACAGAGCAAGGCUGGUGAAGCUGCUAACUUUGUGCACUAUCUUAGCCUACUGUAAUAGACAGUAGGUGAGUUAGGUGAUGUUAGAGAAACAAUGAGUUACUGUUACAUGCCAAUUUAGAUUCUUGCAAAAGAGUCUUGAACGUGGUGUGUAAAACUUGUGGACAACAGCGAAACCUUAAGGGUGUAGAAGCUGUUAUGUCAUGGCACACUUUCUUAUGAACAAUUUAAGAAAGGUGUUCAGAUACCUUGUACGUGUGGUAAACAAGCUACAAAAUAUCUAGUACAACAGGAGUCACCUUUUGUUAUGAUGUCAGCACCACCUGCUCAGUAUGAACUUAAGCAAGUCACUUAUUGUUAGUGAGUACACUGGUAAUUACCAGUGUGGUCACUAUAAACAUAUAUUUAAAGAAACUUGUAUUGCAUAGACGGUGCUUUACUUACAAGUCCUAGAAUACAAAGGUCCUAUUACGGAUGUUUUCAAAAAAAACAGUUACACAACAACCAAAACCAGUUACUUAUAAAUUGGAUGGUGUUGUUUGUACAGAAAUUGACCUAAGUUGGACAAUUAUUAUAAGAAAGACAAUUCUUAUUCACAGAGCAACCAAUUGAUCUUGUACCAAACCACAACAUCCAAACGCAAGCUCGAUAAUUUUAAGUUUGUAUGUGAUAUAUCAAAUUUGCUGAUGAUUUAAACCAGUUAACUGGUUAUAAGAAACCUGCUUCAAGAGCUUAAGUUACAUUUUUCCUGACUUAAUGGUGAUGUGGUGGCUAUUGAUUAUAAACACUACACACCCUCUCUAAGAAAGGAGCUAAAUUGUUACAUAAACCUAUUGUUUGGCAUGUUAACAAUGCAACUAAUAAAGCCACGUAUAAACAAUACCUGGUGUAUACAUUGUCUUUGGAGCACAAACCAGUUGAAACAUCAAAUUCGUUUGAUGUCACUGAGUCAGAGGACGCGCAGGGAAUGGAUAAUCUUGCCUGCGAAGAUCUAAAACCAGUCACUUGAGAAGUAGUGGAAAAUCCUACCAUACAGAAAGACGUUUUGAGUGUAAUGUGAAAACUACCGAAGUUGUAGGAGACAUUAUACUUAAACCAGCAAUAAUAGUUUAAAAAUUACAGAAGAGGUUGGCCACACAGAUUUAAUGGCUGCUUAUGUAGACAAUUCUAGUCACACUAUUAAGAAACCUAAUGAAUUAUCUAGAGUAUUAGGUUUGAAACCUUGUACUCAUGGUUUAGCUGCUGUUAAUAGUGUCCCUUGGGAUACUAUAGCUAAUUAUGCUAAGCCUUCUCUAACAAAGUUGUUAGUACAACUACUAAUGGUUACACGGUGUUUAAACCGUGUUUGUACUAAUUAUAUGCCUUAUUUCUUUACUUUAUUGCUACAAUUGUGUACUUUACUAGAAGUACAAAUUCUAGAAUUAAAGCAUCUAUGCCGACUACUAUAGCAAAGAAUACUGUUAAGAGUGUCGGUAAAUUUGUCUAGAGGCUCAUCUAAUUAUUUGAAGUCCUAAUUUUUCUAAACUGAUAAAUAUUAUAAUUUGGUUUUACUAUUAGUGUUUGCCUAGGUUCUUUAAUCUACUCAUUCCGCUGUCUAGGUGUUUCAAUGUCUAAUUUAGGCAUGCCUCUACUGUACUGGUUACAGAGAAGGCUAUUUGAACUCUAAUGUCACUAUUGCAACCUACUGUUUGGUUCUAUACCUUGUAGUGUUUGUCUUAGUGGUUUAGAUUCUUUAGACACCUAUCCUUCUUUAGAAACUAUACAAAUUACCAUUCAUCUUUAAAUGGGAUUUAACUGCUUUGGCUUAGUUGCAGAGUGGUUUUGGCAUAUAUUCUCAUAGGUUUCUUUAUGUACUUGGAUUGGCUGCAAUCAUGCAAUUGUUUUCAGCUAUUUGCAGUACAUUUAUUAGUAAUUCUUGGCUUAUGUGGUUAAUAAUUAAUCUUGUACAAAUGGCCCCGAUUCAGCUAUGGUUAGAAUGUACAUCUUCUUUGCAUCAUUAUUAUGAUUAGAAAGUUAUGUGCAUGUUGUAGACGGUUGUAAUUCAUCAACUUGUAUGAUGUGUUACAAACGUAAUAGAGCAACAAGAGUCGAAUGUACAACUAUUGUUAAUGGUGUUGAGGUCCUUUAUGUCUAUGCUAAUGGAGGUAAAGGCUUUGCAAACUACACAAUUGGAAUUGUGUUAAUUGUGAUACAUUCUGUGCUGGUAGUACAUUAUUAGUGAUGAAGUUGCGAGAGACUUGUCACUACAGUUUAAAAGACCAAUAAAUCCUACUGACCAGUCUCUUACAUCGUUGAUAGUGUUACAGUGAAGAAUGGUUCCAUCCAUCUUUACUUUGAUAAAGCUGGUCAAAGACUUAUGAAAGACAUCUCUCUCAUUUUGUUAACUUAGACAACCUGAGAGCUAAUAACACUAAAGGUUCAUUGCCUAUUAAUGUUAUAGUUUUUGAUGGUAAAUCAAAAUGUGAAGAAUCAUCUGCAAAAUCAGCGUCUUUUUACUACAGUCAGCUUAUGUGUCAACCUAUAAUGUUCUAGAUCAGGCAUUAGUGUCUGAUGUUGGUGAUAGUGCGGAAGUUGCAGUUAAAAUGUUUGAUGCUUACGUUAAUACGUUUCAUCAACUUUAACGUACCAAUGGAAAAACUCAAAACACUAGUUGCAACUGCAGAAGCUGAACUUGCAAAGAAUGUGUCCUUAGACAAUGUCUUAUCAUUUUAUUUCAGCAGCUCGGCAAGGGUUUGUUGAUUUUCAGAUGUAGAAACUAAAGAUGUUGUUGAAUGUCUUAAAUUGUCACAUCAAUCUGACUCAGAAUACUGGCGAUAGUUGUAAUAACUAUAUGUCACCUAUAACAAAGUUGAAAACAUGACACCCUGACCUUGGUGCUUGUAUUGACUGUAGUGCGCAUAUUAAUGCGCAGGUAGCAAAAGUCACAUUGCUUUGAUAUGGAACGUUAAAGAUUUCAUGUCAUUGUCUGAACAACUACGAAAACAAAUACGUAGUGCUGCUAAAAAGAAUUUACCUUAAGUUGACAGUGCAUACUAGACAAGUUGUUAAUGUUGUAACAACAAAGAUAGCACUUAAAGGGUGGUAAAAUUGUUAAUAAUUGGUUGAAGCAGUUAAUUAAAGUUACACUGUGUUCCUUUUGUUGCUGCUAUUUUCUAUUUAAUAACACCUGUUCAUGUCAUGUCUAAACAUACUGACUUUCAAGUGAAAUCAUAGGAUACAAGGCUAUUGAUGGUGGUGUCACUCGUGACAUAGCAUCUACAGAUACUUGUUUUGCUAACAAACAUGCUGAUUUUGACACAUGGUUUAGCCAGCGUGGUGGUAGUUAUACUAAUGACAAAGCUUGCCCAUUGAUUGCUGCAGUCAUAACAAGAGAAGUAGUUUGUCGUGCCUGGUUUGCCUGGCACGAUAUUACGCACAACUAAUGGUGACUUUUGCAUUUCUUACCUAGAGUUUUAGUGCAGUUGGUAACAUCUUGUUACACACAUCAAAACUUAUAGAGUACACUGACUCUGCAACAUCAGCUUGUGUUUUGGCUGCUGAAUGUACAAUUUUAAAGAUGCUUCUGGUAAGCCAGUACCAUAUUGUUAUGAUACCAAUGUACUAGAAGGUUCUGUUGCUUAUGAAAGUUUACGCCCUGACACACGUAUGUGCUCAUGGAUGGCUCUAUUAUUCAAUUUCCUAACACCUACCUUGAAGGUUCUGUUAGAGUGGUAACAACUUUGAUUCUGAGUACUGUAGGCACGGCACUUGUGAAAGAUCAGAAGCUGGUGUUUGUGUAUCUACUAGUGGUAGAUGGGUACUUAACAAUGAUUAUUACAGAUUUUUACCAGGAGUUUUCUGUGGUGUAGAUGCUGUAAAUUUACUUACUAAUAUGUUUACACCACUAAUUCAACCUAUUGGUGCUUUGGACAUAUCAGCAUCUAUAGUAGCUGGUGGUAUUGUAGCUAUCGUAGUAUAUGCCUUGCCUACUAUUUUAUGAGGUUUAGAAGAGCUUUUGGUGAAUACAGUCAUGUAGUUGCCUUUAAUACUUUACUAUUCCUUAUGUCAUUAUUGUACUUUGUUUAACACCAGUUUACUCAUUCUUACCUGGUGUUUAUUCUGUUAUUUACUUGUACUUGACAUUUUAUCUUACUAAUGAUGUUUUUUUUUAGCACAUAUUCAGUGGAUGGUUAUGUUUCACACCUUAGUACCUUUCUGGAUAACAAUUGCUUAUAUCAUUUGUAUUUCCACAAAGCAUUUCUAUUGUUUUUUAGUAAUUACCUAAAGAGACGUGUAGUCUUUAAUGGUGUUUCCUUUAGUACUUUGAAGAAGCUGCGCUGUGCACCUUUUUGUUAAAUAAAGAAAUGUAUCUAAAGUUGCGUAGUGAUGUGCUAUUACCUCUUACGCAAUAAUAGAUACUUAGCUCUUUAUAAUAAGUACAAGUAUUUUAGUGGAGCAAUGGAUACAACUAGCUACAGAGAAGCUGCUUGUUGUCAUCUCGCAAAAGGCUCUCAAUGACUUCAGUAACUCAGGUUCUGAUGUUUUUACCAACCACCACAAACCUCUAUCACCUCAGCUGUUUUGCAGAGUGGUUUUAGAAAAAUGGCAUUCCCAUCUGGUAAAGUUGAGGGUUGUAUGGUACAAGUAACUUGUGGUACAACUACUUAACGGUCUUUGGCUUGAUGACGUAGUUAUGUCCAAGACCUUGAUCUGCACCUCUGAAGACAUGCUUAACCCUAAUUAUGAAGAUUUACUCAUUCGUAAGUCUAAUCAUAAUUUCUUGGUACAGGCUGGUAAUGUUCAACUCAGGGUUAUUGGACAUUCUAUGCAAAAUUGUGUACUUAAGCUUAAGGUUGAUACAGCCAAUCCUAAGACCUAAGUAUAAGUUUGUUCGCAUUCAACCAGGACAGACUUUUUCAGUGUUAGCUUGUUACAAUGGUUCACCAUCUGGUGUUUACCAAUGUGCUAUGAGGCCCAAUUCACUAUUAAGGGUUCAUUCCUUAAUGGUUCAUGUGGUAGUGUUGGUUUAACAUAGAUUAUGACUGUGUCUCUUUUGUUACAUGCACCAUAUGGAAUUACCAACUGGAGUUCAUGCUGGCACAGACUUAGAAGGUAACUUUUAUGGACCUUUGUUGACAGGCAAACAGCACAAGCAGCUGGUACGGACACAACUAUUACAGUUAAUGUUUUAGCUUGGUUGUACGCUGCUGUUAUAAAUGGAGACAGGUGGUUUCUCAAUCGAUUUACCACAACUCUUAAUGACUUUAACCUUGUGGCUAUGAAGUACAAUUAUGAACCUUAACACAAGACAUGUUGACAACUAGGACCUCUCUCUGCUCAAACUGGAAUUGCCGUUUAGAUAUGUGUGCUUCAUUAAAAGAAUUACUGCAAAAUGGUAUGAAUGGACGUACCAUAUUGGGUAGUGCUUUAUUAGAAGAUGAAUUUACACCUUUUGAUGUUGUUAGACAAUGCUCAGGUGUUACUUUCCAAAGUGCAGUGAAAAGAACAAUCAAGGGUACACACCACUGGUUGUUACUCACAAUUUUGACUUCACUUUAGUUUUAGUCCAGAGUACUCAAUGGUCUUUGUUCUUUUUUGUAUGAAAAUGCCUUUUACCUUUUGCUAUGGGUAUUAUUGCUAUGUCUGCUUUUGCAAUGAUGUUUGUCAAACAUAAGCAUGCAUUUCUCUGUUUGUUUUGUUACCUUCUCUGCCACUGUAGCUUAUUUUUAAUGGUCUAUAUGCCUGCUAGUUGGGUGAUGCGUAUUAUGACAUGGUUGGAUAUGGUUGAUACUAGUUUGUCUGGUUUUAAGCUAAAAGACUGUGUUAUGUAUGCAUCAGCUGUAGUGUUACUAAUCCUUAUGACAGCAAGAACUGUGUAUGAUGAUGGUGCUAGGAGAGUGUGGACACUUAUGAAUGUCUUGACACUCGUUUAUAAAGUUUAUUAUGGUAAUGCUUUAGAUCAAGCCAUUUCCAUGUGGGCUCUUAUAAUCUGUUACUUCUAACACUCAGGUGUAGUUACAACUGUCAUGUUUUUGGCCAGAGGUAUUGUUUUAUGUGUGUUGAGUAUUGCCCUAUUUUUCAACUGGUAAUACACUUCAGUGUAUAAUGCUAGUUUAUUGUUUCUUAGGCUAUUUUUGUACUUGUUACUUUGGCCUCUUUGUUUACUCAACCGCUAUUUAGACUGACUUUGGUGUUUAUGAUUACUUAGUUUCUACACAGGAGUUUAGAUAUAUGAAUUCACAGGGACUACUCCCACCCAAGAAUAGCAUAGAUGCCUUCAAACUCAACAUUAAAUUGUUGGGUGUUGGUGGCAAACCUUGUAUCAAAGUAGCCACUGUACAGUCUAAAAUGUCAGAUGUAAAGUGCACAUCAGUAGUCUUACUCUCAGUUUUGCAACAACUCAGAGUAGAAUCAUCAUCUAAAUUGUGGGCUCAAUGUGUCCAGUUACACAAUGACAUUCUUAGCUAAAGAUACUACUGAAGCCUUUGAAAAAUGGUUUCACUACUUCUUGUUUUGCUUUCCAUGCAGGGUGCUGUAGACAUAAACAAGCUUUGUGAAGAAAUGCUGGACAACAGGGCAACCUUACAAGCUAUAGCCUCAGAGUUUAGUUCCCUUCCAUCAUAUGCAGCUUUUGCUACUGCUCAAGAAGCUUAUGAGCAGGCUGUUGCUAAUGGUGAUUCUGAAGUUGUUCUUAAAAAGUUGAAGAAGUCUUUGAAUGUGGCUAAAUCUGAAUUUGACCGUGAUGCAGCCAUGCAACGUAAGUUGGAAAAGAUGGCUGAUCAAGCUAUGACCCAAAUGUAUAAACAGGCUAGAUCUGAGGACAAGAGGGCAAAAGUUACUAGUGCUAUGCAGACAAUGCUUUCACUAUGCUUGGAAAGUUGGAUAAUGAUGCACUCAACAACAUUAUCAACAAUGCAAGAGAUGGUUGUGUUCCCUUGAACAUAAUACCUUACAACAGCAGCCAAACUAAUGGUUGUCAUACCAGACUAUAACACAUAAAAUACGUGUGAUGGUACAACUUUACUUAUGCAUCAGCAUUGUGGGAAAUCCAACAGGUUGUAGAUGCAGAUAGUAACUUCCCAGGUAACAACCAACCAACUUCCGAUCUGCUCUUGUAGAUCUGUUUCUAAACGAACUUUAAAAUCUGUGUGGCUGUCACUCGGCUGCAUGCUUAGUGCACUCACGCAGUAUAAUUAAUAACUAAUUAUGUCGUUGACAGGACACGAGUAACUCGUCUAUAUUUGCAGGCUGCUUACGGUUCGUCCGUGUUGCAGCCGAUCAUCAGCACAUCUAGGUUUCGUCCGGGUGUGACCGAAAGGUAAGAUGGAGAGCCUUGUCCCUGGUUUCAACGAGAAACACACGUCCAAUCAGUUUGCCUGUUUUACAGGUUCGCGACGUGCUCGUACGUGGCUUUGGAGACUCCGUGGAGGAGGUCUUAUCAGAGGCACGUCAACAUCUUAAAGAUGGCACUUGUGGCUUAGUAGAAGUUGAAAAAGGCGUUUUGCCUCAACUUGAACAGCCCUAUGUGUUCAUCAAACGUUCGGAUGCUCGAACUGCACCUCAUGGUCAUGUUAUGGUUGAGCUGGUAGCAGAACUCGAAGGCAUUCAGUACGGUCGUAGUGGUGAGACACUUGGUGUCCUUGUCCCUCAUGUGGGCGAAAUACCAGUGGCUUACCGCAAGGUUCUCUUCGUAAGAACGGUAAUAAAGGAGCUGGUGGCCAUAGUUACGGCGCCGAUCUAAAGUCAUUUGACUUAGGCGACGAGCUUGGCACUGAUCCUUAUGAAGAUUUCAAGAAACUGGAAUGUACAAAUACCUACAACUUGUGCUAAUGACCCUGUGGGUUUACACUUAAAACACAGUCUGUACCGUCUGCGGUAUGUGGAAAGGUUAUGGCUGUAGUUGUGAUCAACUCCGCGAACCCAUGCUUCAGUCAGCUGAUGCACAAUCGUUUUAAACGGGUUUGCGGUGUAAGUGCAGCCCGUCUUACACCGUGCGGCACAGGCACUAGUACUGAUGUCGUAUACAGGGCUUUGACAUACAAUGAUAAAGUAGCUGGUUUGCUAAAUUCCUAAAACUAAUUGUUGUCGCUUCCAAGAAAAGGACGAAGAUGACAAUUUAAUUGAUUCUUACUUUGUAGUUAAGAGACACACUUUCUCUAACUACCAACAUGAAGAAACAAUUUAUAAUUUACUUAAGGAUUGUCCAGCUGUUGCUAAACAUGACUUCUUUAAGUUAGAAUAGACGGUGACAUGGUACCACAUAUAUCACGUCAACGUCUUACUAAAUACAAUGGCAGACCUCGUCUAUGCUUUAAGGCAUUUUGAUGAAGGUAAUUGUGACACAUUAAAGAAAUACUUGUCACAUACAAUUGUUGUGAUGAUGAUUAUUCAAUAAAAAGGACUGGUAUGAUUUUGUAGAAAACCCAGAUAUAUUACGCGUAUACGCCAACUUAGGUGAACGUGUACGCCAAGCUUUGUUAAAAACAGUACAAUUUUGUGAUGCCAUGCGAAAUGCUGGUAUUGUUGGUGUACUGACAUUAGAUAAUCAAGAUUCAAUGGUAACUGGUAUGAUUUCGGUGAUUUCAUACAAACCACGCCAGGUAGUGGAGUUCCUGUUGUAGAUUCUUAUUAUUCAUUGUUAAUGCCUAUAUUAACCUUGACCAGGGCUUUAACUGCAGAGUACAUGUUGACACUGACUUAACAAAGCCUUACAUUAAGUGGGAUUUGUUAAAAUAUGACUUCACGGAAGAGAGGUUAAAACUCUUUGACCGUUAUUUUAAAUAUUGGGAUCAGACAUACCACCCAAAUUGUGUUAACUGUUUGGAUGACAGAUGCAUUCUGCAUUGUGCAAACUUUAAUGUUUUAUUCUCUACAGUGUUCCCACCUACAAGUUUUGGACCACUAGUGAGAAAAAUAUUUGUUGAUGGUGUUCCAUUUGUAGUUUCAACUGGAUACCACUUCAGAGAGCUAGGUGUUGUACAUAAUCAGGAUGUAAACUUACAUAGCUCUAGACUUAGUUUUAAGGAAUUACUUGUGUAUGCUGCUGACCCUGCUAUGCACGCUGCUUCUGGUAAUCUAUUACUAGAUAAACGCACUACGUGCUUUCAGUAGCUGCACUUACUAACAAUGUUGCUUUCAAACUGUCAAACCCGGUAAUUUUAACAAAGACUUCUAUGACUUUGCUGUGUCUAAGGGUUUCUAAGGAAGGAAGUUCUGUUGAAUUAAAACACUUUCUUUGCUCAGGAUGGUAAUGCUGCUAUCAGCGAUUAUGACUACUAUCGUUAUAAUCUACCAACAAUGUGUGAUAUCAGACAACUACUAUUUGUAGUUGAAGUUGUUGAUAAGUACUUUGAUUGUUACGAUGGUGGCUGUAUUAAUGCUAACCAAGUCAUCGUCAACAACCUAGACAAAUCAGCUGGUUUCCAUUUAAUAAAUGGGGUAAGGCUAGACUUUAUUAUGAUUCAAUGAGUUAUGAGGAUCAAGAUGCACUUUCGCAUAUACAAAACGUAAUGUCAUCCCUACUAUAACUCAAAUGAAUCUUAAGUAUGCCAUUAGUGCAAAGAAUAGAGCUCGCACCGUAGCUGGUGUCUCUAUCUGUAGUACUAUGACCAAUAGACAGUUUCAUCAAAAAUUAUUGAAAUCAAUAGCCGCCACUAGAGGAGCUACUGUAGUAAUUGGAACAAGCAAAUUCUAUGGUGGUUGGCACAACAUGUUAAAAACUGUUUAUAGUGAUGUAGAAAACCCACCUUAUGGGUUGGGAUUAUCCUAAAUGUGAUAGAGCCAUGCCUAACAUGCUUAGAAUUAUGGCCUCACUUGUUCUUGCUCGCAAACAUACAACGUGUUGUAGCUUGUCACACCGUUUCUAUAGAUUAGCUAAUGAGUGUGCUCAAGUAUUGAGUGAAAUGGUCAUGUGUGGCGGUUCACUAUAUGUUAAACCAGGUGGAACCUCAUCAGGAGAUGCCACAACUGCUUAUGCUAAUAGUGUUUUAACAUUUGUCAAGCUGUCACGGCCAAUGUUAAUGCACUUUUAUCUACUGAUGGUAACAAAUUGCCGAUAAGUAUGUCCGCAAUUUACAACACAGACUUUAUGAGUGUCUCUAUAGAAAUAGAGAUGUUGACACAGACUUUGUGAAUGAGUUUACGCAUAUUUGCGUAAACAUUUCUCAAUGAUGAUAUCUCUGACGAUGCUGUUGUGUGUUCAAUAGCACUUAUGCAUUCAAGGUCUAGUGGCUAGCAUAAAGAACUUUAAGUCAGUUCUUUAUUAUCAAACAAUGUUUUAUGUCUGAAGCAAAAUGUUGGACUGAGACUGACCUUACUAAAGGACCUCAUGAAUUUUGCUCUCAACAUACAAUGCUAGUUAAACAGGGUGAUGAUUAUGUGUACCUUCCUUACCCAGAUCCAUCAAGAAUCCUAGGGGCCGGCUGUUUGUAGAUGAUAUCGUAAAACAGAUGGUACACUAUGAUUGAACGGUUCGUGUCUUAGCUAUAGAUGCUUACCCACUUACUAAACAUCCUAAUCAGGAGUAUGCUGAUGUCUUCAUUUGUACUUACAAUACAUAAGAAAGCUACAUGAUGAGUUAACAGGACACAUGUUAGACAUGUAUUCUGUUAUGCUUACUAAUGAUAACACUCAAGGUAUUGGGAACCUGAGUUUUAUGAGGCUAUGUACACACCGCAUACAGUUACAGGCUGUUGGGGCUUGUGUUCUUUGCAAUUCACAGACUUCAUUAAGAUGUGGUGCUUGCAUACGUAGACCAUCUUAUGUUGUAAAUGCUGUUACGACCAUGUCAUAUCAACAUCACAAAAUUAGUCUUGUCUGUUAAUCCGUAUGUUUGCAAUGCUCCAGGUUGUGAUGUCACAGAUGUGACUCAACUUUACUUAGGAGGUAUGAGCUAUUAUUGUAAAUCUCAACCACCCAUUAGUUUCCAUUGUGUGCUAAUGGACAAGUUUUUGGUUUAUAUAAAAUACUGUGUUGGUAGCGAUAAUGUUACUGACUUUAAUGCAAUUGCAACAUGUGACUGGACAAAUGCUGGUGAUUACAUUUUAGCUAACACCUGUACUGAAAGACUCAAGCUUUGCAGCAGAAACGCUCAAAGCUACUGAGGAGACAUUUAAACUGUCUUAUGGUAUUGCUACUGUACGUGAAGUGCUGUCUGACAGAGAAUUACAUCUAUGGGAAGUUGGUAAACCUAGACCACUUAACCGAAAUUAUGUCUCACUGGUUAUCGUGUAACUAAAACAGUAAAGUACAAAUAGGAGAGUACACCUUUGAAAAGGUGACUAUGGUGAUGCUGUUGUUUACCGAGGUACAACAACUUACAAAUUAAAUGUUGGUGAUUAUUUGUGCUGACAUCAUACAGUAAUGCCAUUAAGUGCACCUACACUAGUGCCACAAGAGCACUAUGUUAGAAUUACUGGCUUAUACCCAACACUCAAUAUCUCAGAUGAGUUUCUAGCAAUGUUGCAAAUUAUCAAAAGGUUGGUAUGCAAAAGUAUUUCACUCCAGGACCACCUGGUACUGGUAAGAGUCAUUUUGCUAUUGGCCUAGCUCUACUACUCUGCUCGCUAGUGUAUACAGCUUGCUCAUGCCGCUGUUGAUGCAUGUAGAAGGCAUUAAAAUAUUUGCCUAAGAAAUGUAGUAGAAUUAUACAUGCUCUGUAGAGUGUUUGAUAAUCAAAGUGAAUUAUUUAGAACAGUAUGUCUUGUACUGUAAAUGCAUGCCUGAGACGACAGCAGAUAUAGUUGUCUGAUGAAAUUCAAUGGCCACAAAUUUGAUUUGAGUGUUGUCAAUGCCAGAUUACGUGCUAAGCACUAUGUACAUGGCGACCCUGCUAAUUACCUGACCACGCAUUGCUAACUAAGGGCACACUAGAACCAGAAUUUUCAAUCAGUGUUGACUUAUGAAACUAUAGGUCCAGACAGUCUCGGAACUUGUCGGCGUUGUCCUGCUGAAAUUGUUGACUGUGAGUGCUUUGGUUUAUGAUAAUAAGCUUAAGCCAUAAAGACAAAUCAGCUCAAUGCUUAAAUGUUUAUAAGGUGUUAUCACGCAUGAUGUUUCAUCUGCAAUUAACAGGCCACAAUAGGCGUGGUAAGAGAUUCCACGUAACCCUGCUUGGAGAAAGCUGUCUUUAUUAUAAUUCAGAAUGCUGUAGCCUCAAAGUUUGGACUACAUCAAACUGUGAUAAGGGCUCAGAAUAUGACUAUGUCAUUUCAUCAAACCACUGAAACAGCUCACUUGUAAUGUAAAAUUAAUGUUGCUAUUACCAGAGCAAAAGUAGGCAUACUUUGCAAUGUUGAUAGAGACCUUAUGACAAGUUGCAAUUUACAAGUCUGAAAUUCCGUGAAUGUGGCAACUUACAAGCUGAAAUGUAACAGGACCUUUAAAGAUUGUAGUAAGGUAAUCACUGGGUUACUUAACAGGACCACAGUGUGACACUAAAUUCAAACUGAAGGUUUAUGUGUUGACAUACCUGGCAUACCUAAGGACAUGACUAUAGAAGACUCACUCUAUGAUGGGUUUUAAAAUGAAUUAUCAAGUUAAUGGUUACCCUAUGUUUAUCACCCGCGAAGAAGCUAUAAGACAUGUACGUGCAUGGAUUGGCUCGAUGUCGAGGUGUCAUGCUAUGAGAAGCUGUUGGUACCAUUUACCUUACAGCUAGGUUUACAGGUGUUAACCUAGUUGUGUACCUACAGGUUAUGUUGAUACACCUAAUAAUACAGAUUUUCCAGAGUUAGUGCUAAAACCGCCUGGAGAUCAAUUUAAACCCCAUACACUUAUGUACAAGGACUUCCUUGGAAUGUAGUGCGUAUAAAGAUUGUACAAAUGUUAAGUGACACACUUAAAAUUCUCUGACAGAGUCGUAUUGUCUUGGGCACAGGCUGAGUUGACAUAUGAAGUAUUGUGAAAUAGGACCUGAGCGCACUGUGUUAUGUGAUAGACGUGCACAUGCUUCCCUGCUCAGUAUGCCUGUUGGCAUCAUUUUGGAUUGAUUACGUUAUAAUCGUUAUGAUUGAUGUCAAAUGGUUCAGGUAACCUACAAGCAACAUGUAUUGUCAAGUCCAGUAAGCACAGUAGCUAGUGUGAUGCAAUCUGACUAGUGUCUAGCGUCAGUGCUUUGUUAAGCUGUUGACUGGAUGAAUACAAUUGGUGAUGAACUGAAGAUUAAUGCGGCUUAGAAAGGUUCAACACUGGUUGUUAAAGCUGCUAUAGACAAUUCCCAGUUCACGACAUGGUAACCUAAAGCUAUUAAUGUGCCAAGCUGAUGUAGAAUGGAAGUAUGAUGCACAGCCUGUAGUGACAAGCUUAAAAAUAGAAGAAUUUUAUGCACAUUUGACAAAUUCACAGAUGGUAUGCCUAUUUGGAAUUGCAAUGUCGAUAGAUAUCCUGCUAAUUCCAUUGUUUGUAGAUUUGACACUAGAGUGCUAUUAACCUUAUUGCCUGGUUUGAUGUGGUUUGUAUGUAAAUAAACAUGCAUAACACAGCUUUGAUAAAAGUGCUUUGUUAUUUAAAAAAUUUCUAUAUUUGACAGUCCAUGUGAGCUCAUGGAAAACAAGUAGUGAGAUAUAGAUUAUGCACAAAGUCUGCUACGUGUAUACACGUUGCAAUUUAGGUGGUGCUGUCUGUAGACAUCAGCUAAUGAGUACAGAUUGUAUCUCGAUGCUUAUAACAUGAUGAUCAGCUGGCUUAGCUUGUGGUUUACAAACAAUUUGAUACUUAAACCUUGAACACUUUACAUCAGAGUUUAGAAAUGUGGCUUUAAUGUGUAAUAGACAUUGAGCAACAGGUGAAGUACCAGUUUAUCAUUAAUAACACUGUUCACAAAAGUUGAUGGUGUUGAUGUAGAAUUGUUUGAAAAAAACAACUUACCUGUUAAUGUAGCAUUUGAGCUUUGGGCUAAGCGCAACAUUAAACCAGUACCAGAGGUGAAAAUACUCAAUAAUUUGGGUGUGGACAUUGCUGCUAAUACUGUGAUCUGGGACUACAAAAGAGAUGCUCCAGCACAUAUCUACUAUUGGUGUUUGUUCUAUGACUGACAUAGCCAAGAAACCAACUGAACGUUGUGCCCACAUGUUUUUUGAUGGUAGAGUUGAUGGUCAAGUAGACUUAUUUAGAAUGCCCGUAAUGGUGUUCUAUUACAGAAGGUAGUGUUAAAGGUUUCAACCAUCUGUAGGUCCCAAACAAGCUAGUCUUAAUGGAGUCACAUUAAUUGGAGAAGCCGUAAACACAGUUCAAUUAUUAUAGAAAGUUGAGUGUUGUCCAACAAUUACCUGAAACUUACUUUACUCAGAGUAGAAAUUUACAAGAAUUUAAACCCAGGAGUCAAAUGGAAAUUGAUUUCUUAGAAUUAGCUAUGGAUGAAUUCAUUGAACGGUAAAUUAGAAGGCUAUGCCUUCGAACAUAUCGUUAUGGAGAUUUUAGUCAUAGUCAGUUAGGUGGUUACAUCUACUGAUUGGACUAGCUAAACGUUUAAGGAAUCCCUUUAAUAGAAGAUUUUAUUCCUAUGGACAGUACAGUUAAAAAUUCAAACAGAUGCGCAAACAGGUUCAUCUAAGGUGUGUUCUGUUAUUGAUUUAUUACUUGAUGAUUUUGUUGAAAUAAUAAAUCCAAGAUUUAUCUGUAGUUUAAGGUUGUCAAAGUGACUAUUGACUAUACAGAAAUUUUUUAUGCUUUGGUGAAGAUGGCCAUGUAGAAACAUUUACCCAAAAUUACAAUUAGUCAUGGCAACCGGGUGUUGCUAUGCCUAAUUUUACAAAAUGCAAAGAAUGCUAUUAGAAAAGUGUGACCUUCAAAAUUAUGGUGAUAGUGCACAUUACCUAAAGGCAUAAUGAUGAAUGUCGCAAAUAUACUCAACUGUGUCAAUAUUUAAACACAUUAACAUUAGCUGUACCCUAUAAUAUGAGAGUUAUACAUUUGGUGCUGGUUCUGAUAAAGGAGUUGCACCAGGUACAGCUGUUUAAGACAGUGGUUGCCUACGGGUACGCUGCUUGUCGAUCAGAUCUUAAUGACUUGUCUCUGAUGCAGAUUCAACUUUGAUUGGUGAUUGUGCAACUGACAUACAGCUAAUAAAUGGGAUCUCAUUAUUAGUGAUAUGUACGACCCUAAGACUAAAAUGUUCAAAGAAAUGACUCUAAAGAGGUUUUUUUACAUUGUGGUUUAACAACAAAAGCUAGUUGGAGGUUCCGUGGCUAUAAAGAUAACAGAACAUUCUUGGAAUGCUGAUUAAGCUCAUGGGACACUUCGCAUGGUGGACAGCCUUUGUUACUAAUGUGAAUGCGUCAUCAUCUGAAGCAUUUUAAUUGGAUGUAAUUAUCUUGGCAAACCACGCGAACAAAUAGAUGGUUAUGUCAUGCAUGCAAAUUACAUUUUGGAGGAAUACAAAUCCAAUUCAGUUGUCUCCUAUUUUUUAUUUGACAUGAGUAAUUUCCCCUUAAAUUAAGGGUACUGCUGUUAUUUUUAAAAGGUCAAAUCAAUGAUAUGAUUUUAUCUCUUAGUAAAGGUAGACUUAUAAUUAGAGAAAACAAGUGUAUUUAGUGAUUCUGUUACACUAAACGAACAAUGUUUGUUUUUGUUUUUAUUGCCACUAGUCCUAGUCAGUGUGUUAAUCUACAACCAGAACUCAAUUACCCCUGCAUACACUAAUUUUCACACGUGGUGUUUAUUACCCUGACAAAGUUUUCAGAUCCUCAGUUUCAUCAACUCAGGACUUGUCUUACCUUUUUCCAAUGUUACUUGGUUCCAUGCUAUACAUGUCUGGACCAAUGGUACUAAGAGGUUUGAUACCCUGUCCUACCAUUUAAUGAUGGUGUUUAUUUUGCUUCCACUGAGAAGUCUAACAUAAUAAGAGGCUGGAUUUUGGUACUACUUUAGAUUCGAAGACCCAGUCCUACUUAUUGUUAAUAACGCUACUAAUGUUGUUAUUAAAGUCUGUGAAUUCCAUUUUGUAAUGAUCCAUUUUGGGUGUUUAUUACCACAAAACAACAAAAGUUGGAUGGAAAGUGAGUUCAGAGUUUAUUCUAGUGCGAAUAAUUGCACUUUGAAUAUGUCUUCAGCCUUCUUAUGGACCUUGAAGGAAAACAGGGUAAUUCAAAAAUUAGGGAAUUUGUGUUUAAGAAAUUGAUGGUUAUUUUAAAAUAUUUAAGCACACGCCUAUUAAUUUAGUGCGUGAUUCCCUCAGGUUUUUCGGCUUUAGAACCAUUGGUAGAUUUGCCAAUAGGUAUUAACAUCACUAGGUUCAAACUUACUUGCUUUACGUAGACGUUAUUUGACUCCUGGUGAUUUCAGGUUGGACAGCUGGUGCUGCAGCUUAUUAUGUGGGUUAUCUCAACCAAGGACUUUAUUAAAAAUAAUGAAAAUGGAACCAUUACAGAUGCUGUAGACUGUCUUGACCCUCUCAGAAACAAGUGUACUUGAAAUCCUCACUGUAGAAAAGGAAUUAUCAAACUUCUAACUUUAGAGUCCAACCAACAGAAUCUAUUGUUAGAUUUCCUAAUAUUACAAACUUGUGCCCUUUGGUGAAGUUUUAACGCCACCAGAUUUGCAUCUGUUUAUGCUUGGAACAGGAAGAGAAUCAGCAACUGUGUUGCUGAUUAUUCUGUCCUAUAAUUCCGCAUCAUCUCCAUUUAAGUGUAUGGAGUGUCUCCUACUAAAUUAAAUGAUCUCUCAUUACUAAUGUCUAUGCAGAUUCAUUUGUAAUUAGAGGUGAUGAAGUCAGACAAAUCGCUCCAGGGCAACUGGAAAGAUUGCUGAUUAUAAUUAUAAAUUACCAGAUGAUUUACAGGCUGCGUUAUAGCUUGGAAUCUAACAAUCUUGAUUUUAAGGUUGGUGGUAAUUAUAAUUACCUGUAUAGAUUGUUAGGAAGUCUAAUCUCACCUUUGAGAGAUAUUUCAACUGAAAUCUAUCAGGCCGGUAGCACACCUUGUAAUGGUGUUGAAGUUUUAAUUGUUACUUUCUCACAAUCAUAUGGUUUCCAACCCACUAAUGGUGUUGGUUACAACCAUACAGAGUAGUAGUACUUUUUGAACUUACAUGCACCAGCAACUGUUUGUGGACCUAAAAGUCUACUAAUUUGGUUAAAACAAAUGUGUCAAUUUCACUCAAUGGUUUAACAGGCACAGGUGUUCUUACUGAGUCUAACAAAAAGUUUCUGCCUUUCCAACAAUUUGGCAGAGACAUUGCUGACACUACUGAUGCUGUCCGUGAUCCACAGACACUUGAAAUUUUGACAUUACACAUGUUCUUUGGUGGUGUCAGUGUUAUAACACCAGGAACAAUACUUCUAACCAGGUUGCUGUUUCUUAUCAGGAUGUUAACUGCACAGAAGUCCCUGUUGCUAUUCAUGCAGAUCAACUUACUCCUACUUGGCGUGUUUUCUACAGGUUCUAAUGUUUUCAAACACGUGCAGGCUGUUUAAUAGGGCUGAACAUGUCAACAACUCAUAUGAGUGUGACAUACCCAUUGGUGCAGGUAUAUGCGCUAGUUAUCAGACUCAGACUAAUUUCUCAGCGGGCACGUAGUGUAGCUAGUCAAUCCAUCAUUGCAACUAUGUCACUUGGUGCAGAAAAUUCAGUUGCUUACUCUAAUAACUCUAUUGCCAUACCCACAAAUUUACUAUAGUGUUACCACAGAAUUCUACCAGUGUCUAUGACCAAGACAUCAGUAGAUUGUACAAUGUACAUUUGUGGUGAUUCAACUGAAUGCAGCAAUCUUUGUUGCAAUAUGGCAGUUUUGUACACAAUUAAACCGUGCUUUAACUGGAAUAGCUGUUGAACAAGACAAAACACCCAAGAAGCUUUUGCACAAGUCAAACAAUUUACAAAAACACCAAUUAAAGAUUUGGUGGUUUAAUUCACAAAUAUUACCAGAUCCAAAACCAAGCAAGAGGUCAUUUAUUGAAGAUCUACUUUCAACAAGUGACAUUGCAGAUGCUGGCUUCAUCAAACAAUAUGGUGAUUGCCUUGGUGAUAUUGCUGCUAGAGACCUCAUUUGUGCACAAAGUUUAACGGCCUACUGUUUUGCCCUUUGCUCACAGAAUGGAAUGAUCUCAAUACACUUUGCACUGUUAGCGGGUACAAUCACUUUGGUUGGACCUUUGGUGCAGGUGCUGCAAUACAAAUACCAUUUGCUAUGCAAAUGGCUUAUAGGUUUAAUGGUAUUGGAGUUACACAGAAUGUUCUCUAUGAGAACAAAAUUGAUUGCCAACCAAUUUAAUAGUGCUAUUGGCAAAAUUCAAGUCUACUUUCACAGCAAGUGCACUUGGAAAACUUCAAGAUGUGGUCAACCAAAAUGCACAAGCUUUAAACACGCUUGUUAAACAACUUGCUCCAAUUUGGUGCAAUUCAAGUGUUUUAAAUGAUAUCCUUCACGUCUUGACAAAGUUGAGGCUGAAGUGCAAAUUGAUAGGUUGAUCACAGGCAGACUUCAAAGUUUGCAGACAUAUGUGACUCAACAAUUAAUUAGAGCUGCAGAAUCAGAGCUUCUGCUAAUCUUGCUGCUACUAAAAUGUCAGAGUGUGUACUUGGACAAUCAAAAAGAGUUGAUUUGUGGAAAGGGCUAUCAUCUUAUGUCUUUCCUCAGUCAGCACCUCUGUGUAGUUCUUGCAUGUGACUUAUGUCCCUGCACAAGAAAAGAACUUACAACUGCUCCUGCCAUUUGUCAUGAUGGAAAAGCACACUUCCUCGUGAAGGUGUCUUUGUUCAAAUGGCACACACUGGUUUGUAACACAAGGAAUUUUUAUGAACCACAAAUCAUUACUACAGACAACACAUUUGUGUCUGGUAACUGUGAUGUUGUAAUAGGAAUUGUCAACAACACAGUUUAUGAUCUUUGCAACCUGAAUUAGACUCAUCAAGGAGAGUUAGAUAAAUAUUUAAGAAUCAUACAUCACCAGAUGUUGAUUUAGGUGACAUUCUGGCAUUAAUGCUUCAGUUGUAAACAUUCAAAAAGAAUUGACCGCCUCAAUGAGGUUGCCAAGAAUUUAAAUGAAUCUCAUCGAUUCCAAGAACUUGGAAAGUAUGAGCAGUUAUAAAAUGGCCAUGGUACAUUUGGCUAGGUUUUAUAGCUGGCUUGAUUGCCAUAGUAAUGGUGACAAUUAUGCUUUGCUGUAUGACCAGUUGCUGUAGUUGUCUCAAGGGCUGUUGUUCUUGUGGAUCCUGCUGCAAAUUUGAUGAAGACGAUUAGCCAGUGCUCAAAGGAGUCAAUUAUUACACAUAAACGAACUUAUGGAUUUGUUUAUGAGAAUCUCACAAUUGGAACUGUAACUUUGAAGCAAGGUGAAAUCAAGGAUGCUACUCCUUCAGAUUUUGUUCGCGCUACUGCAACGAUACCGAUACAAGCCUCACUCCCUUUCGGAUGGCUUAUUGUUGGCGUUGCACUUUUGCUGUUUCAGAGCGCUUCCAAAAUCAUAACCCUCAAAAGAGAUGGCAACUAGCACUCUCCAAGGGUGUUCACUUUGUUUGCAACUUGCUGUUGUUGUUUGUAACAGUUUACUACACCUUUUGCUCGUUGCUGCUGGCCUUGAAGCCCCUUUCUCUAUCUUUAUGCUUAGUCUACUUCUUGCAGAGUAUAAACUUUGUAAGAAUAAUAAUGAGGCUUUGGCUUUGCUGGAAAUGCCGUUCCAAAAACCCAUACUUUAUGAUGCCAACUAUUUCUUUGCUGGCAUACUAAUUGUUACGACUAUUGUAUACCUUACAAUAGUGUAACUUUUCAAUUGUCAUUACUCAGGUGAUGGCACAACAAGUCCUAUUUUGAACAUGACUACCAGAUUGGUGGUUAUACUGAAAUGGGAAUCUGGAGUAAAAGACUGUGUUGUAUUACACAGUUACUUCACUUCAGACUAUUACCAGCUGUACUCAACUCAAUUGAGUACAGACACUGGUGUUGAACAUGUUACCUCUUCAUCUACAAUAAAAUUGUUGAUGAGCCUGAAGAACAUGUCCAAAUUUACAAUCGACGGUUCAUCCAGAGUUGUUAAUCCAGUAAUGGAACCAAUUUAUGAUGAACCGACGACGACUACUAGCGUGCCUUUGUAAGCACAAGCUGAUGAGUACGAACUUAUGUACUCAUUCGUUAGAAGAGACAGGUACGUUAAUAGUUAAUAGCGUACUUCUUUCUUGCUUUGUGGUAUUCUUGCUAGUUACACUAGCCAUCCUACUGCGCUUCGAUUGUGUGCGUACUGCUGCAAUAUUGUUAACGUGAGUCUUGUAAAACCUUCUUUACGUUUACCUCGUGUUAAAAAUCUGAAUUUUCUAGAGUUCCUGAUUUCUGGUCUAAACGAACUAAAUAUUAUAUUAGUUUCUGUUUGGAACUUUAAUUUUAGCCAUGGCAGAUUCCAACGGUACUAUUACCGUUGAAGAGCUUAAAAAGCUCUUGAACAAUGGAACCUAGUAAUAGGUUUCCUAUUCCUUACAUGGAUUUGUCUUUACAAUUUGCCUAUGCCAACAGGAAUAGGUUUUUGUAUAUAAUUAAGUUAAUUUUCCUCUGGCUGUUAUGGCCAGUAACUUUAGCUUGUUUGUGCUUGCUGCUGUUUACAGAAUAAAUUGGAUCACCGGUGGAAUUGCUAUCGCAAUGGCUUGUCUUGUAGGCUUGAUGUGGCUCAGCUACUUCAUUGCUUCUUUCAGACUGUUUGCGCGUACGCGUUCCAUGUGGUCAUUCAAUCCAGAAACUAACAUUCUCAACGUGCCACUCCAUGGCACUAUUUUGACCAGACCGCUUCUAGAAAGUGAACUCGUAAUCGGAGCUGUGAUCCUUCGUGGACAUCUUCGUAUUGCUGGACACCAUCUAGGACGCUGUGACAUCAAGGACCUGCCUAAAGAAAUCACUGUUGCUACAUCACGAACGCUUCUUAUUACAAAUUGGGAGCUCGCAGCGUGUAGCAGGUGACUCAGGUUUUGCUGCAUACAGUCGCUACAGGAUUGGCAACUAUAAAUUAAACACAGACCAUUCCAGUAGCAGUGACAAUAUUGCUUUGCUUGUACAGUAAGUGACAACAGAUGUUUCAUCUCGUUGACUUCAGGUUACUAUAGCAGAGAUAUUACUAAUUAUUAUGAGGACUUUAAAGUUUCCAUUUGGAAUCUUGAUUACAUCAUAAACCUCAUAAUUAAAAAUUUAUCUAAGUCACUAACUGAGAAUAAAUAUUCUCAAUUAGAUGAAGAGCAACCAAUGGAGAUUGAUUAAACGAACAUGAAAAUUAUUUUUCUUGGCACUGAUAACACUCGCUACUUGUGAGCUUUAUCACUACCAAGAGUGUGUUAGAGGUACAACAGUACUUUAAAAGAACCUUGCUUUCUGGAACAUACGAGGGCAAUUCACCAUUUCAUCCUCUAGCUGAUAACAAAUUUGCACUGACUUGCUUUAGCACUCAAUUUGCUUUUGCUUGUCCUGACGGCGUAAACACGUCUAUCAGUUACGUGCCAGAUCAGUUUCACCUAAACUGUUCAUCAGACAAGAGGAAGUUCAAGAACUUUACUCUCCAAUUUUUAUUGUUGCGGCAAUAGUGUUUAUAACACUUUGCUCACACUCAAAAGAAAGACAGAAUGAUUGAACUUUCAUUAAUUGACUUCUAUUUGUGCUUUUUAGCCUUUCUGCUAUUCCUUGUUUUAAUUAUGCUUAUUAUCUUUGGUUUCACUUGAACUGCAAGAUCAUAAUGAAACUUGUCACGCCUAAACGAACAUGAAAUUUCUUGUUUCUUAGGAAUACUACAACUGUAGCUGCAUUUCACCAAGAAUGUAGUUUACAGUUAUGUACUCAACAUCAACCAUAUGUAGUUGAUGACCCGUGUCCUAUUCACUUCUAUUCUAAAUGGUAUAUUAGAGUAGGAGCUAGAAAAUCAGCACCUUUAAUUGAAUUGUGCGUGGAUGAGGCUGGUUCUAAAUCACCCAUUCAGUACAUCGAUAUCGGUAAUUAUACAGUUUCCUGUUUACCUUUACAAUUAAUUGCCAGGAACCUAAAUUGGGUAGUCUUGUAGUGCGUUGUUCGUUCUAUGAAGACUUUAGAGUAUCAUGACGUUCGUGUUGUUUUAGAUUUCAUCUAAACGAACAAACUAAAAUGUCUGAUAAUGGACCCCAAAAUCAGCGAAAUGCACCCCGCAUUACGUUUGGUGGACCUCAGAUUCAACUGGCAGUAACCAGAAUGGAGAACGCAGUGGGGCGCGAUCAAAACAACGUCGGCCCCAAGGUUUACCCAAUAAUACUGCGUCUUGGUUCACCGCUCUCACUCAACAUGGCAAGGAAGACCUUAAAUUCCCUCGAGGACAAGGCGUUCCAAUUAACACCAAUAGCAGUCCAGAUGACCAAAUUGGCUACUACCGAAGAGCUACCAGACGAAUUCGUGGUGGUGACGGUAAAAUGAAAGAUUCAGUCCAAGAUGGUAUUUCUACUACCUAGGAACUGGGCCAGAAGCUGGACUUCCCUAUGGUGCUAACAAAGACGGCAUCAUAUGGGUUGCAACUGAGGGAGCCUUGAAUACACCAAAAGAUCAUUGGCACCCGCAAUCCUGCUAACAAUGCUGCAAUCGUGCUACAACUUCCAAGGAACAACAUUGCCAAAAGGCUUUACGCAGAAGGGAGCAGAGGCGGCAGUCAAGCCUCUUCUCGUUCCUCAUCACGUAGUCGCAACAGUUUAAGAAAUUCAACUCCAGGCAGCAGUAGGGGAACUUCUCCUGCUAGAAUGGCUGGCAAUGGCGGUGAUGCUGCUCUUGCUUUGCUGCUGCUUGACAGAUUGAACCAGCUUGAGAGCAAAAUGUCUGGUAAAGGCCAACAACAACAAGGCCAAACUGUCACUAAGAAAUUGCUGCUGAGGCUUCUAAGAAGCCUCGGCAAAACGUACUGCCACUAAAGCAUACAAUGUAACACAAGCUUCGGCAGACGUGGUCCAGAACAAACCCAAGGAAAUUUUGGGGACCAGGAACUAAUCAGACAAGGAACUGAUUACAAACAUUGGCCGCAAAUUGCACAAUUUGCCCCAGCGCUUCAGCGUUUUCGGAAUGUCGCGCAUUGGCAUGGAAGUCACACCUCGGGAACGUGGUUGACCUACACAGGUGCCAUCAAAUUGGAUGACAAAGAUCCAAAUUCAAAGAUCAAGUCAUUUGCUGAAUAAGCAUUGACGCAUACAAAACAUUCCCACCAACAGAGCCUAAAAAGGACAAAAAGAAGAAGGCUGAUGAAACUCAAGCCUUACCGCAGAGACAGAAGAAACAGCAAACUGUGACUCUUUUCCUGCUGCAGAUUUGGAUGAUUUUCCAAACAAUUGCAACAAUCCAUGAGCAGUGCUGACUCAACUCAGGCCUAAACUCAUGCAGACACACAAGGCAGAUGGGCUAUAUAAACGUUUCGCUUUCCGUUUACGAUAUAGUCUACUCUUGUGCAGAAUGAAUUCUCGUAACUACAUAGCACAAGUAGAUGUAGUUAACUUUAAUCUCACAUAGCAAUCUUUAAUCAGUGUGUAACAUUAGGGAGGACUUGAAAGAGCCACCACAUUUCACCGAGGCCACGCGGAGUACGAUCGAGUGUACAGUGAACAAUGCUAGGGAGAGCUGCCUAUAUGGAAGAGCCCUAAUGUGUAAAAUUAAUUUUAGUAGUGCUAUCCCCAUGUGAUUUUAAUAGCUUUUAGGAGAAUGACAAAAAAAACCCCCCCCCACACACACUCCAUCAUCAUAUAUCAUCAUAUCAUCACAUACCACUCCACAUACCCACAUCAACACUACAUCAUCAUCUAUCUCAUAUCUCUUCAUACUUCUCUACUCAUCUAUAUCUCCUCCUAUAUCUUUCAUCUAAUACUUCUAAUAUAUAUUUAUUUCUUUUUUUAUAAUACUUAAUAUAGCUGCAUCACAUAUCCUCCUAGACUGAAUUCAUCGAGAUACACAGAUCAAUAGAUGAGAGCCAAAGUGUAAAGCAAUUUAGUUUGCAAUCCCAGGACUCAAUAUCAAAGCAUAAUGACACGAAUCAUUUAAUUACAAAUCCUAAAAGACAAAAGAAGAGCUGUGAAACUCAGCUCCGCAAGAGAAAACAGCCUUGCUUUUGCGAGUAUAUUUAAAAAUGCAAAUAUGACAGGCUACAACAGUAAUCAUGAGAAGGCAUGAAACUUUUUAAAUUUCUCGCUAAUCAUGCACAGAGAUAUCUUUUCAAUUCUAACAGUGUGUAACUUAAGAUUGAAAACCACCAUUUUACCACCAGAUAGUGUCAAAUGCUGAAGUCUAUAUGGAAGCUAAUGUUUUAUUUUAGUAUGUAUCAUGUAUAUAGCUUUUAGGAAAUGACAAAGUGGUGAGACAACAAUACAAGUGAAAAAACACAGUACUUUAAAUAAAGUAGUGGUAUCCUGGGUUACAUCCUACACAGGCACCUCACCUCAGUGUUGACACUAAAUCAAAACUGAAGGUUUAUGUGUUGACAUACCUGGCAUACCUAAGGACAUGACCUAAGAAGACUCAUUUAUGAUGGGUUUUAAAUGAAUUAUCAAGUUAAUGGUUACCCUAACAUGUUUAUCACCCGGGAAGUAUAAGACAUGUACGGCAUGGAUUGGCUCGAUGUCGGGUGUCAUGCAUGAGAAGCUGUUGGUACCUUUACUACAGCUAGGUACAGGUGUUAACCUGUUGUACCUACAGGUUAUGUUGAUACACCUAUAAUACAGAUUUCCAGAGUUAGUGCUAAACCACCGCCUGAGAUCAAUUUACACCUCAUACCCUAUGUCAAAGGACUUCCUUGGAAUGUAGUGCGUAUAAAGAUUGUACAAAUGUUAAGUGACACACUUAAAAUCUCUGACAGAGUCUUUUUAUGGGCACAUGGCUUUGAGUUGACAUAUGAAGUAUAACAAAGACGGCAUCAUAUGGGUUGCAACUGAGCCUUGAAUACCCAAAGAUCUUGGCACCCGCAAUCCUGCUAACAAUGCUGCAAUCGCUACACUUCAAGGAACAACAUUGCCAAAAGGCUUUACGCAGAAGGACAGAGGCGGCAGUCAAGCCUCUCGUUCCUCAUCACGUAGUCGCAACAGUUUAAGAAAUUCAACCCAGGCAGCAGUAGGAAUCCUGCUAGAAUGGCGGCAAUGGCGGUGAUGCUGCUUUGCUUGCUGCUGCUUGACAGAUUGAACAGUGAGAGAAAGUCUGGUAGGCCAACAACAACAGGCCAAACUGUCACUAAGAAUGCUGCUGAGGCUCUAAGAAGCGGCAAACGUACUGCCACUAAGCAAUGUACACGCUGGAGCGUGGUCCAGAACAAACCCAAGGAAAUUGGGACCAGGCUAAUAGACAAGAACUGAACACAGCCCAAAUGCACUUUGCCCCAGCGUUCAGCGUUCGGAAUGUCGCGCUGGCUGAAGUCACCGGAACGUGGUGCCUACACGGUGCCAUCAAAUUGGAUGACAAGAUCCAAAUUAAAGAUCAAGUCAUGUGAAUAAGCAUGCGCAUACAAAAUUCCCACCAGAGCCUAAAAAGCAAGAAGAAGGCUGAUGAAACAAGCCACGCAGAGACAGAAGAAACAGCAAACUGUGACUCUUCCUGCUGCAGAUUUGGAUGAUUUCAAACAAUUGCAACAAUCCAUGAGCAGUGCUGACUCAACUAGGCCUAAACUCAUGCAGACCAAGGCAGAUGGGCAUAUAAACGUUUCGCUUUCCGUUUACGAUAUAGUACUUGUGCAGAAUGAAUUUCGUAACAUAGCACAAGUAGAUGUAGUUACUUUAAUACAGCAAUUUAAUCAGUGUGUACAUUGGAGGACUUGAAAGAGCCACCAUUCACCGAGGCCCGGAGUACGAUGAGUGUACAGUGAACAAUGCUGAGAGCUGCCUAUAUGAAGAGCCCUAAUGUGUAAAAUUAAUUUAGUAGUGCUAUCCCAUGUGAUUUUAUAGCUUUUAGGAGAAUGACAAAAACCCCCAUCCAUAUAACCCUAUUCCUAACCCACCUCAAU
>cluster_1 reads=2 total_reads=21474
GUUCGUCCGUGUUGCUGGUCGAUCAUCAGCACAUCAAGGUUCGUCCGGGUGUGACCGAAAAGGUAAGAUGGAGAGCCACUGUCCCUGGUUCAACGAGAAAACACACGUCCAACUCAGUUUGCCUGUUACAGGUUCGACGGUGCUCGUACGUGGCUUUGGAGACUCCGUGGAGGAGGUCACAUCAGAGGCACGUCAACAUCUUAAAGAUGGCACUUGGUGGCUUAGGUAGAAGUUGAAAAGGCAUUCUGCCUCAACCUGAACAGCCCUAUGUGUUCUAUCAAACGUUCGGAUGCUCGAACUGCACCUCACAUCUGGUCAUGUUAUGGUUGAGCUGGUAGCAGAACUCGAAGGCAUUCAGUACGGUUCGUAGUGGUGAGACACUGGUGUCCUUGUCCCUCAUGUGGGCGAAAUACCAGUGGCUACCGCAAGGUUCUUCUUCGUAAGAACGGUAAUAAAGGAAAAUUGGUGGCCAUUGUCUUACGGCGCCGAUCUAAAGUCAUUUGACUUAGGCGACGAGCACAUUGGCACUGAUUCCUUAUGAAGAUUUCAAGAAACUGGAACACUAAACAGCGGUGGUGUUACCCGUGAACUCAUGCGUGAGCUUUAACGGAGGGGCAUACACUCGCUAUGUCGAUAACAACUUUGGCCCUGAUGAAAUUACCCUUCUUCAAGUGCAUUAAAGACCUCUAGCACGUUGGUAAAGCUAUGCACUUUGUCCGAACAACUGGACUUUAUUGACACUAAGGUGUACACUGCUGCAUGAACAUGAGCAUGAAAUUGCUUGGUACACGGAACGUUCUGAAAAGAGCUAUGAAUUGCAGACCCUUUGAAAUUAAAUUGGCAAAGAAAUUUGAACCUUCAAUGGGAAUGUCCAAAUUUGUAUUUCCCUUAAAUUCCAUAAUCAAGACUAUUCAACCAAGGUUGAAAAGAAAAGCUUGAUGGCUCAUGGGUAGAAUUCGAUCUGUCUAUCCAGUUGCGUCACCAAAUGAAUGCAACCAAAUGUGCCUUCAACUCAUGAAGUGUGAUCAUUGUGGUGAAACUUCAUGGCAGACGGGCGAUUUGUUAAAGCCACUUGCGAAUUUGUGGCACUGAGAAUUUGACUAAAGAAGGUGCCACUGUGGUUACUUCCCCAAAAUGCUGUUGUUAAAAUUUAUUGUCCAGCAUCACAAUUCAGAAGAAGGACCUGAGCAUAGUCUACCGAAUACCAUAAUGAAUCUGGCUUGAAAACCCUCUUCGUCUGGUGGUCGCACUAUUGCCUUAAAGGCUGUGUGUUCUCCAUAUGUUGGUUGCCACAAGUGUGCCUAUUGGGUUCCACGUGCUAGCGCUAAAUUGUAACCAUACAGGUGUUGUUGGAGAAGGUUCCGAAGGUCUUAAUGACAACCUUCUUGAAAUACUCCAAAAAGAGAAAGUCAUCAUCAAUAUUGUUGGUGACUUUAAACUUAAUGAAGAUCGCCAUUAUUUUGGCAUCUUUUCUGCUUCCACAAGUGCUCUUGUGGAAACUGCGAAAGGUUUGGAUUAUAAAGCAUUCAAACAAAUUGUGAAUCCUGUGGUAAUUCAAAAGUUACAAAAGGAAAGCUAAAAAAGGUGCCUGGAAUAUUGGUGAACAGAAAUUCAAUACUGAGUCCUCUUUAUGCAUUUGCAUCAGAGGCUGCUCGUGUUGAUGAUCAAUUCUCUCCCGCACUUGAAAACUGCUCAAAAUCUGUGCGUGUUUUACAGAAGGCCGCUAUAUAACAAUACUAGAUGGAAUUUCACAGUAUCUGAGACUCAUUGAUGCUAUGAUGUUCACAUUUGAUCUGGCUACUAACAAAUCUAGUUGUAAUGGCCUACAUACAGGUGGUGUUGUUCAAGUUGAUUUCGCAGUGGCUAACUAACAUCUUUUGGCACUGUUUAUGAAAUCAAACCUGUCCUUGAUUGGCUUGAAGAGAAGUUUAAGGAAGGUGUAGAGUUACUUAGAGACGGUAAGGAAAUUGUUAAAUUUAUCUCAUCCUGUGCUUGUGAAAUUGUCGGUGGACAAAUUGUCACCUGUGCAAAGGAAAUUAAGGAGAGUGUUCAGACAUUUCUAAGCUUGUAAAAUAAAUUUUUGGCUUUGUGUGCUGACUUCUAUCAUUAACUGGUGGAGCUAAACUUAAAGCCUUGAAUUUAGGUGAAACAUUUGUCACGACUUAAGGAUUGUACAGAAAGGUGUGUUAAAUCCAGAGAAGAAACUGGCCUACUUAUGCCUCUAAAAGCCCCAUAAAGAAAUUAUCUUUUAAGAGGGAGAAACACACCCCCACAGAAGUGUUAACAGAGGAAGUUGUCUGAAAACUGGUGAUUUACAACUAAGAACAACCUACUAGUGAAGCUGUUGAAGCUCCAUUGGUUGGUACACCAGUUCGUAUUAACAGGCUUGCGUUGCUCGAAAUCAAAGACACAGAAAAGUCUGUGCCCUUGCACCUAAUAUCGAUGGUAAACAAUACCACCUCACACUCAAAGGCGGUGCACCAACAAAGUUACUCUUUGGUGAUGACACUGUGAUAGAAGUGCAAGGUUACAAGAGUGUGAAUAUCUUUUGAACUUGAUGAAAGGAUUGAUAAAGUACUUUAAUGAGAAGUGCUUCUGCCUAUACAGUUGAACACGGUACAGAAGUAAAUGAGUUUUGCCUGUGUUGUGGCAGAUGCUGUCAUAAAAAACUUUUUGCAACCAGUAUCUGAAUUAACCACUGGCAUUAGUAUGGUAUGCUACUUUGAGAGCUGGUAUAAAAUUGGCUCUUAGAUUGUUUUUACCAGAUGAGUGAAGAAAAGUUUGAGUAUGGGUGCUAAAUAUACUGGUAACCUUUGAAUGGUGCAUUGUGCUCCUGACAGAAAAUAUGAUAAGUAAACUGGUGAAGAGUGGACAUCAGUCAUAAAUUGGCUCACUAAGGAUGUACCAGUUGUUCAGACAUGUAGUUAUGGUUUUACCCUAACAUUAAAUCAGAUGAGGUACAUGUUGAUUACUAAUGAAGAAGAAGGUGUGCAAGUUAGGACAAUUGAUUGAAGAUCAUAGUCUAAUGGAGUUUGACACAUUGCCACGUUUCAUUUGUCGCCCUGUAGUGAAAGCAUUAUAUGAGUGCUAUGAAAAUUUAAUAACCGAGUCUACUGAAGUGUAUGAUAUACCAAGGUAAAUCUACUUUGGAAUCUUAUGGUGCUCUUUGAAUUUGAACUGCUUUCCUAGAGAAUAACAUUUUCUGAAGAAAUUCAUGAACAGAGCAAGAGCUUACUUGUUUCUAUUGACAUUAAUGGCAAUCUUCAUAUCCAGAUUUGCCACUCUGUUAGUGACAUUGACAUCACUCUCGAAGAUGCUCCUAUAGUGGUGAUGUUGUUCAAGAGGUGUUUUAACUGCUGUGGUUUACCUACUAAAAAGGCUGGUGGCACUACUGAAAUGCUAGCGAAAGCUUUGAGAAAAGUGCCACAGACAAUUAUAUAUCACUUACCCGGGUCAGGGUUUAUUAAAUGGUUACACUGUAGAGGAGGCAAAGACAGUGCUUAAAAGUGUAAAAGUGCCUUCAUUAUACACUAUUAUCAUCUAAUGAGAAGCAAGAAAUACUUGGAACUGUUUUCUUGGAAUUUGCGAGAAAUGCUUGCACAUGCAGAAGAAACCCACGCAAAUUAAUGCCUGUCUGUGUGGAAACUAAAGCCAUAGUUUCAACUAUACAGCGUAAAAUAAGGGUAUUAAAUACAAGAGGGUGUGGUUGAUUAUGGUGCUAGAUUUUACUUUUACACCAGUAAACACUGUAGCGCUCUAUCAACACACUUAACGAUUUAAAUGAAACUUUGUUACUUGCCUUGGCUAUGUAACACAUGGCUUAAAUUUGGAAGAAGCUGCUCGGUAUAUGAGAUCUCAAAGUGCCAGCUACAGUUUCUGUUUUUCCUGAUGCUGUUACAGCAUAUAAUGGUUAUCACUUCUAAAACCUGAAGAACAUUUUAUUGAAACCAUCUCUUACACUGGUUCAUAAAGAUUGGUCCUAUUCUGGACAAUCUACACUAACUAGGUAAGAAUUUAAGAGAGUGAUGUGGUGUAUUACACUGGUAAUCCUACCACAUUACCUAGAUGGUGAAGUUAUCACCUUUGAUACAAUUUAAGACACUUCUUUCUUUGAGAGAAGUGAGGACUAUCUAAGGUGUUUACAACAGUAGAAACAUUAACCUCCACGCGCAGUUGUGACAUGUCAAUGACAUAUGGACAACAGUUUGGUCCAACUUAUUUGGAUGGAGCUGAUGUUACUAAAGUAAAACCUUCAUAUUCUACAGGGUAAACAUUUAUGUUUUACCUAAUGAUGACACUCUACGUGCUGAGGCUUUGAGUACUACACACACAACUGAUCCAAGUUUUCUGGGUAGGUCAUGUCAGCAUUAAAUCACCUAAAAGUGGAAAUACCCACAAGUUAAUGGUUUAACUUAUUAAAUGGGCAGAUAACUGUUAUCUUGCCACUGCAUUGUUAACACUCCAACAAAUAGAGUUGAAGUUUAAACACCUGUACAAGAUGCUUAUACAGAGCAAGGGCUGGUGAAGCUGCUAACUUUGUGCUAUCUAUCUUAGCCUACUGUAAUAAGACAGUAGGUGAGUUAGGUGAUGUUAGAGAAACAAUGAGUUACUUGUUCAACAUGCCAAUUUAGAUUCUUGCAAAAGAGUCUCUGAACGUGGUGUGUAAAUUGUGGACAACAAAGCAUACUCCCUUGGUGUAGAAGCUGUUAUGUACAUUGGGCACACUUCUUAUGAACAAUUUAAGAAAGGUGUUCAGAUACCUUGUACGUGUGGUAAACAAGCUACAAAAUAUCUAGUACAACAGGAAGUCACCUUUUGUUAUGAUGUCAGCACCACCUGCUCAGUAUGAACUUAAGAAGUACUUACUGUGCUGUGAGUACACUGGUAAUUACCGUGCGGUCACUAUAAACAUAUUAUUUAAAGAAACUUGUAUUGCAUAGACGGUGCUCUACUUACAAAGUCCUCAAAUACAAGGGUCCUAUUACGGAUUUACAAAGAAAACAGUUACAACAACCAAAACCAGUUACUUCAAAUUGGAUGGUGUUGUUUGUACAGAAUUGACCCUAAGUUGGACAAUUAUUAUAAGAAAGACAAUUCUUAUUCACAGAGCAACCAAUUGAUCUUGUACCAAAACCAACACAUAUCCAAUGCAAGCUUCGAUAAUUUUAAGUUUGUAUGUGAUAAUAUCAAAUUUGCUGAUGAUUUAAACCAGUUAACUGGUUAUAAGAAACCUGCUUCAAGAGAGCUUAAAGUUACAUUUUUCUCCUGAUUAAAUGGUGAUGUGGUGGCUAUUGAUUAUAAACACUACACCCCUUUUUAAGAAAGGAGCUAAAUUGUUACAUAAACCUAUUGUUUGGCAUGUUAACAAUGCAACUAAUAAGCCACGUAAACCAAAUACCUGGUGUAUACGUUGUCUUUGGAGCACAAAACCAGUUGAAACAUCAAAUUCGUUUGAUGUACUGAAGUCAGAGGACGCGCAGGGAAUGGAUAAUCUUGCCUGCGAAGAUCUAAAACCAGUCUCUGAAGAAGUAGUGGAAAAAUCCUACCAUACAGAAAGACGUUCUUGAGUGUAAUGUGAAAACUACCGAAGUUGUAGGAGACAUUAUACUUAAACCAGCAAAUAAUAGUUUAAAAAUUACAGAAGAGGUUGGCCACACAGAUCUAAUGGCUGCUUAUGUAGACAAUUCUAGUCUUACUAUUAAGAAACCUAAUGAAUUAUCUAGAGUAUUAGGUUUGAAAACCUGUACUACUCUGGUUUAGCUGUUGUUAAUAGUGUCCCUUGGGAUACUAUAGCUAAUUAUGCUAAGCCUUUUAACAAAGUUGUUAGUACAACUACUAAUGGUACACGGUGUUUAAACCGUGUUUGUACUAAUUAUAUGCCUUAUUUCUUUACUUUAUUGCUACAAUUGUGUACUUUACUAGAAGUACAAAUUCUAGAAUUAAAGCAUCUAUGCCGACUACUAUAGCAAAGAAUACUGUUAAGAGUGUCGGUAAAUUUGUCUAGAGGCUUCAUUUAAUUAUUUGAAGUCACCUAAUUUUUCUAAACUGAUAAAUAUUAUAAUUUGGUUUUUACUAUUAAGUGUUUGCCUAGGUUCUUUAAUCUACUCAACCGCUGCUUAGGUGUUUUAAUGUCUAAUUUAGGCAUGCCUUACUGUACUGGUUACAGAGAAGGCUAUUUGAACUUUACUAAUGUCACUAUUGCAACCUACUGUACUGGUUCUAUACCUUGUAGUGUUUGUCUUAGUGGUUUAGAUUCUUUAGACACCUAUCCUCUUUAGAAACUAUACAAAUUACCAUUUCAUCUUUAAAUGGGAUUUAACUGCUUUUGGCUUAGUUGCAGAGUGGUUUUUGGCAUAUUCUCUUCACUAGGUUUUUCUAUGUACUUGGAUUGGCUGCAAUCAUGCAAUUGUUUUCAGCUAUUGCAGUACAUUUUAUUAGUAAUCUUGGCUUAUGUGGUUAAUAAUUAAUCUGUACAAAUGGCCCCGAUUUCAGCUAUGGUUAGAAUGUACAUCUUUUUGCAUCAUUUUAUUAUGUAUAGAAAAGUUAUGUGCUAUGUUGUAGACGGUUGUAAUUCAUCAACUUGUAUGAUGUGUUACAAACGUAAUAGAGCAACAAGAGUCGAAUGUACAACUAUUGUUAAUGGUGUUGAAGGUCCUUUUAUGUCUAUGCUAAUGGAGGUAAAGGCUUUGCAAACUACACAAUUGGAAUUGUGUUAAUUGUGAUACAUUCUGUGCUGGUAGUACAUUUAUUAGUGAUGAAGUUGCGAGAGACUUGUCACUACAGUUUAAAAGACCAAUAAAUCCUACUGACCAGUCUUCUACAUCGUUGAUAGUGUUACAGUGAAGAAUGGUUCCAUCCAUCUUUACUUUGAUAAAGCUGGUCAAAAGACUUAUGAAAGACAUUCUCUCUCAUUUUGUUAACUUAGACAACCUGAGAGCUAAUAACACUAAAGGUUCAUUGCCUAUUAAUGUUAUAGUUUUUGAUGGUAAAUCAAAAUGUGAAGAAUCAUCUGCAAAUCAGCGUCUGUUUACUACAGUCAGCUUAUGUGUCAACCUUACUGUUAAGAUCAGGCAUUAGUGUCUGAUGUUGGUGAUAGUGCGGAAGUUGCAGUUAAAAUGUUUGAUGCUUACGUUAAUACGUUUUCAUCAACUUUUAACGUACCAAUGGAAACUCAAAACACUAGUUGCAUGCAGAAGCUGAACUUGCAAAGAAUGUGUCCUUAGACAAUGUCUUAUCUAUUUAUUCAGCAGCUCGGCAAGGGUUUGUUGAUUCUCAGAUGUAGAAACUAAAGAUGUUGUUGAAUGUCUUAAAUUGUCACAUCAAUCUGACAUAGAAGUUACUGGCGAUAGUUGUAAUAACUAUAUGCUCACCUAUAACAAAGUUGAAAACAUGACACCCCGUGACCUUGGUGCUUGUAUUGACUGUAGUGCGCGUCAUAUUAAUGCGCAGGUAGCAAAAAGUCACUAUUGCUUUGAUAUGGAACGUUAAAGAUUUCAUGUCAUUGUCUGAACAACUACGAAAACAAUACGUAGUGCUGCUAAAAAGAAUAAUUACCUUUAAGUUGACAUGUGCAACUACUAGACAAGUUGUUAAUGUUGUAACAACAAAGAUAGCACUCAAGGAUGGUAAAAUUGUUAAUAAUUGGUUGAAGCAGUUAAUUAAAGUUACAACUUGUGUUCCUUUUUGUUGCUGCUAUUUAUUUAAUAACACCUGUUCAUGUCAUGUCUAAACAUACUGACUUUUCAAGUGAAAUCAUAGGAUACAAGGCUAUUGAUGGUGGUGUCAUUCGUGACAUAGCAUUCAGAUACUUGUUUGCAACAAACAUGCAGAUUUGCACAUGGUUUAGCCAGCGUGGUGGUAGUUAUACUAAUGACGAACUUGCCCAUGAUUGCUGCAGUCAUAACAAGAGGUGUGUUUGUCGUGCCUGGUUUGCCUGGCACGAUAUUACGCACAACUAUGUGACUUUGCAUUUCUACCUAGAGUUUUAGUGCAGUUGGUACUCGUUACACACAUCAAUUAUAGAGUACACUGACUUUGCAACAUCAGCUUGUGUUUGGCUGUGAAUGUACAAUUAUUUAAAGAUGCUACUGUGAGCCAGUCCAUGUUAUGAUACCAAUGUACUAGAAGUAUGUCUUAUGAAAGAUUUAUGCUGAGUUAAGUGCUCAUGUAUGGCCUUUAAUUCAAUUUGCUCACCUACUGUAAGGUUCUGUUAAUGGUAACAAAUUUGAUCUGAGUAUGUAGGCACGGCACUUAGUGGAAGAUCAGAAGCUGGUGUUGUGUAACUACUAUGCUAAUGGGUAUUUAACAUGAUUAUACAAGAUUUCACCAGUGUUGUUAUGUGGUGUAGAUGUUAUAAAUUACUUACUAAUAUGUUGACACCACUAAUUCAACCUAUUGGUGCUUUGGACAAUCAGAAUCAUAUAGUAGCUGGUGGUAUUGUAGCUAUUGUAGUAAAUGCAUUGCCUACAUUACUUUGAGGUUUAGAAGAGCUUUUGGUGAAUACAGUACAUGUGUUGGUUCUAGAUAAUAAUACUCACUUAUGCGUUUGAACAUUACUGCUAAUACUAGUUUAUUCAUUUACCUAAGAUCUGUUACUGACUUGUACUUGAAGCUUUUCUCUAUUAUGAUUUUGCUUAGAACCUACUGAGUAGAUAGUUACUGUUCAUUGAUAUACCUUCUGUAUAGACUUGUUUAGACAUGUGUAAUUCACUCUUAUUAGGAUUAGUAAACCUAUACAGACUGUGUAGUCUUUAUGUCUUACUUUCAUUCAUUGAGAAGCUGUCUUGCACAGUUUCAAUUAUUAUAAAAAAUGUAUGGUGAUGCUUGCUUACUGAUGUACAUUACUUAGAAUUAGAUUUAUAGCUAUUUAAACCAGGACAAGUUUUUAUUGUUUCAUGGAUACACUAGUGGAUCAAGUGCACUGAUGUUAUCAUUAUCGCAAUGCCUUCAAACUAAUAACUCAGAUUGUGAAUUUUUAAAUGUCAAACCUAGUCACUUAAGGUGGUUUGCAUAGUGAUUCUAGCAAACUGCAGGCCCACCUGGUAAUGUUAAGAUUGUAUUCCUAUGGACUUGGUAAACUACUAACCUUUGCUUGCAGUGUAUCGGAUGUCCAAACAGGUGAUCUAUAUCUGUGAAGUGUAUUAACCUAAUUACUGAAGAUUUUCGUUGUCGAAUUCUACCUCAUUUAUCGUGUAGCUUGUAAUGUUAACUCAAAGUGAAUUGACAUUAGAAAAUUUGUCUUAUGCUUAAUGAUUGAUGAGCCAAGUGCAGACAAAGUAUGACUUUGAUCAAAUUCAAUGACAGACAAUUCUGUUUGGGUGUUGCAAUGUCAGAUCUGGUGUUUAGCAUGCUAUGAGAAAACUAGUGACCUUCUCAAUUAUGGUGCAUGGUAGUGUUGCUUAACUAAAGGAGACUAUGAAGCCAGAAUAUACUCAACUGUGUCCAUGUGUAGACUUAUGAGGAAACUAUAUGUACCCUAUGAUAUGAUAGCUCAGACACAUGUCAGCUGGUACUGAUACAACUAUUGACAGGUAGUGCUUUGCUUUAUGACAAUGUUGCUUAAGGGUACGGUGUCAAUCGAUUCAAUCUUUAAUGACUUUAUCCUUGUGCUAUCAGAUUUCAACUUUAAUACACAGACCACAGUGACAUGCUAAGAAAUUGCUCUAUGUAAUUGCUUGCAGAAAUCUGUCUUAAAAAGUAUAAUUGCAGAAUGUUGUAGCUUAAGAGGGUCGUCCAUUAUUAAAUGUUGAAUUUACAACAAAGCUAGUUUUAGACAAUGUCAUACUCUAAAGAUGAACAGAACAUUCGUGUAAAACCAGAUUUUAUAACAAUUACACUCGCAUAGUUAGCCAGACUUUGCUAAUGUCUGAUAGCGUCUUUAUGAAAGCAUUUUACAUUGUAUGUAUUUCUAUGGCUAAUUUUGCAAAUGUUGGUCACAUAAGCAUCACUCUUUGUAUGUUGUAGUUACCUCCUCCAUCUAUAGUUAUUUAAAUGGUAACCCUAAUCAGUGAUGCGUAUUAUGACAUAUUGGAUAUGGUUGAUACUAGUUUGUUUAAUACUUAGCUUAAGACUGUUUAUAUAUGCAUUAGCUGUAGUGUUACUAUCCUUAUGACAGAAGAACUGUAAGAUGUCGUGCAUGGAUUGUCUUUGAUUGUCUGAGUCUCUGUCUAAAGAUUCUGAUGGUAAUGAUUUACCUUAAGCUAUUCCAGGUCUUAAAUACUUUACACUAAAUCAUAGAUGUAUAACUCAGAUUUGUGAGUUAUUGUUCGCUUGAGUUUUACUCUAUACACUGUACAAAGAGUGUUUGUCUUCUUGAUUGUACUUGUAUGUUACAUCAUACUUGACAGCUUUUAGUACUAGUUUGAUGACAGAUAUCUAACUAUCAAGAAGCCUCAAAUCAAAAUUUUGGGUCCCUGUAUCAAGUGACUAAACUAUCUGUGUAAAGUGCACAUUCGAGUUUACUCAGUUUAGCAACACACAGUAAGAAUCAUUAAAUGGCUAUUCCAGUUAAUGCAACUAUUUUAAAAAUGACUUCUUGUUUUGCUGUUCCAUGUAACCAGUAGAACCACAAGGUUUGCUCAGGUAUUAGUUGUUCUCAACUUUAUUAGUGUUAUAUGUUGACCUAAUGGUGCUGCACAGAUGGUUUGAUCAAAAACUUACGUACCAAUUUUUAUCAACAUUGUAUUAUCUUGCAUUGAGAAAAAAAUCUCCCUGAAGCUAAGUAAACUCUAUAUAGAAUGAAUUCACAAUAUAUAUACCUUCCCAGGUAACAAACCAACCAACUUCGAUCUCUUGUAGAUCUGUUCUAAACGAACUUUAAAAUCUGUGUGGCUGUCACUCGGCUGCAUGCUUAGUGCACUCACGCAGUAUAAUUAAUAACUAAUUACUGUCGUUGACAGGACACGAGUAACUCGUCUAUUUUGCAGGCUGCUUACGGUUCGUCCGUGUUGCAGCCGAUCAUCAGCACAUCUAGGUUUCGUCCGGGUGUGACCGAAAGGUAAGAUGGAGAGCCUUGUCCCUGGUUUCAACGAGAAAACACACGUCCAUUCAGUUUGCCUGUUUUACAGGUUCGCGACGUGCUCGUACGUGGCUUUGGAGACUCCGUGGAGGAGGUCUUAUCAGAGGCACGUCAACAUCUUAAAGAUGGCACUUGUGGCUUAGUAGAAGUUGAAAAGGCGUUCUGCCUCAACUUGAACAGCCCUAUGUGUUCAUCAAACGUUCGGAUGCUCGAACUGCACCUCAUGGUCAUGUUAUGGUUGAGCUGGUAGCAGAACUCGAAGGCAUUCAGUACGGUCGUAGUGGUGAGACACUUGGUGUCCUUGUCCCUCAUGUGGGCGAAAUACCAGUGGCUUACCGCAAGGUUCUUCUUCGUAAGAACGGUAAUAAAGGAGCUGGUGGCCAUAGUUACGGCGCCGAUCUAAAGUCAUUUGACUUAGGCGACGAGCUUGGCACUGAUCCUUAUGAAGAUUUCAAGAAACUGGAAUGUACAAAUACCUACAACUUGUGCUAAUGACCCUGUGGGUUUUACACUUAAAACACAGUCUGUACCGUCUGCGGUAUGUGGAAAGGUUAUGGCUGUAGUUGUGAUCAACUCCGCGAACCCAUGCUUCAGUCAGCUGAUGCACAAUCGUUUAAACGGGUUUGCGGUGUAAGUGCAGCCCGUCUUACACCGUGCGGCACAGGCACUAGUACUGAUGUCGUAUACAGGGCUUUUGACAUACAAUGAUAAAGUAGCUGGUUUUGCUAAAUUCCUAAAACUAAUUGUUGUCGCUUCCAAGAAAAGGACGAAGAUGACAAUUUAAUUGAUUCUUACUUGUAGUUAAGAGACACACUUUCUCUAACUACCAACAUGAAGAAACAAUUUAUAAUUUACUUAAGGAUUGUCCAGCUGUUGCUAAACAUGACUUCUUUAAGUUAGAAUAGACGGUGACAUGGUACCACAUAUAUCACGUCAACGUCUUACUAAAUACAAUGGCAGACCUCGUCUAUGCUUUAAGGCAUUUUGAUGAAGGUAAUUGUGACACAUUAAAGAAAUACUUGUCACAUACAAUUGUUGUGAUGAUGAUUAUUCAAUAAAAAGGACUGGUAUGAUUUUGUAGAAAACCCAGAUAUAUUACGCGUAUACGCCAACUUAGGUGAACGUGUACGCCAAGCUUUGUUAAAAACAGUACAAUUGUGAUGCCAUGCGAAAUGCUGGUAUUGUUGGUGUACUGACAUUAGAUAAUCAAGAUCUCAAUGGUAACUGGUAUGAUUUCGGUGAUUCAUACAAACCACGCCAGGUAGUGGAGUUCCUGUUAUAGAUUCUUAUUAUUCAUUGUUAAUGCCUAUAUUAACCUUGACCAGGGCUUUAACUGCAGAGUACAUGUUGACACUGACUUAACAAAGCCUUACAUUAAGUGGGAUUUGUUAAAAUAUGACUUACGGAAGAGAGGUUAAAACUCUUUGACCGUUAUUUUAAAUAUUGGGAUCAGACAUACCACCCAAAUUGUGUUAACUGUUUGGAUGACAGAUGCAUUCUGCAUUGUGCAAACUUUAAUGUUUUAUUCUCUACAGUGUUCCCACCUACAAGUUUUGGACCACUAGUGAGAAAAAUAUUUGUUGAUGGUGUUCCAUUUGUAGUUCAACUGGAUCCACUUCAGAGAGCUAGGUGUUGUACAUAAUCAGGAUGUAAACUUCAUAGCUCUAGACUUAGUUUUAAGGAAUUACUUGUGUAUGCUGCUGACCCUGCUAUGCACGCUGCUUCUGGUAAUCUAUUACUAGAUAAACGCACUACGUGCUUUCAGUAGCUGCACUUACUAACAAUGUUGCUUUCAAACUGUCAAACCCGGUAAUUUUAACAAAGACUUCUAUGACUUUGCUGUGUCUAAGGGUUUCUAAGGAAGGAAGUUCUGUUGAAUUAAAACACUUCUUUGCUCAGGAUGGUAAUGCUGCUAUCAGCGAUUAUGACUACUAUCGUUAUAAUCUACCAACAAUGUGUGAUAUCAGACAACUACUAUUUGUAGUUGAAGUUGUUGAUAAGUACUUUGAUUGUUACGAUGGUGGCUGUAUUAAUGCUAACCAAGUCAUCGUCAACAACCUAGACAAAUCAGCUGGUUUUCCAUUUAAUAAAUGGGGUAAGGCUAGACUUUAUUAUGAUUCAAUGAGUUAUGAGGAUCAAGAUGCACUUUCGCAUAUACAAAACGUAAUGUCAUCCCUACUAUAACUCAAAUGAAUCUUAAGUAUGCCAUUAGUGCAAAGAAUAGAGCUCGCCCCGUAGCUGGUGUCUCUAUCUGUAGUACUAUGACCAAUAGACAGUUUCAUCAAAAUUAUUGAAAUCAAUAGCCGCCACUAGAGGAGCUACUGUAGUAAUUGGAACAAGCAAAUUCUAUGGUGGUUGGCACAACAUGUUAAAAACUGUUUAUAGUGAUGUAGAAAACCCCUUAUGGGUUGGGAUUAUCCUAAAUGUGAUAGAGCCAUGCCUAACAUGCUUAGAAUUAUGGCCUCACUUGUUCUGCUCGCAAACAUACAACGUGUUGUAGCUUGUCACACCGUUUCUAUAGAUUAGCUAAUGAGUGUGCUCAAGUAUUGAGUGAAAUGGUCAUGUGUGGCGGUUCACUAUAUGUUAAACCAGGUGGAACCUCAUCAGGAGAUGCCACAACUGCUUAUGCUAAUAGUGUUUUUAACAUUUGUCAAGCUGUCACGGCCAAUGUUAAUGCACUUUAUCUACUGAUGGUAACAAAAUUGCCGAUAAGUAUGUCCGCAAUUUACAACACAGACUUUAUGAGUGUCUCUAUAGAAAUAGAGAUGUUGACACAGACUUUGUGAAUGAGUUUUACGCAUAUUUGCGUAAACAUUUCUCAAUGAUGAUACUCUCUGACGAUGCUGUUGUGUGUUCAAUAGCACUUAUGCAUCUCAAGGUCUAGUGGCUAGCAUAAAGAACUUUAAGUCAGUUCUUUAUUAUCAAAACAAUGUUUUAUGUCUGAAGCAAAAUGUUGGACUGAGACUGACCUUACUAAAGGACCUCAUGAAUUUUGCUCUCAACAUACAAUGCUAGUUAAACAGGUGAUGAUUAUGUGUACCUUCCUUACCCAGAUCCAUCAAGAAUCCUAGGGGCCGGCUGUUUUGUAGAUGAUAUCGUAAAACAGAUGGUACACUAUGAUUGAACGGUUCGUGUCUUUAGCUAUAGAUGCUUACCCACUUACUAAACAUCCUAAUCAGGAGUAUGCUGAUGUCUUCAUUUGUACUUACAAUACAUAAGAAAGCUACAUGAUGAGUUAACAGGACACAUGUUAGACAUGUAUUCUGUUAUGCUUACUAAUGAUAACACUUCAAGGUAUUGGGAACCUGAGUUUUAUGAGGCUAUGUACACACCGCAUACAGUUUACAGGCUGUUGGGGCUUGUGUUCUUUGCAAUUCACAGACUUCAUUAAGAUGUGGUGCUUGCAUACGUAGACCAUUCUUAUGUUGUAAAUGCUGUUACGACCAUGUCAUAUCAACAUCACAUAAAUUAGUCUUGUCUGUUAAUCCGUAUGUUUGCAAUGCUCCAGGUUGUGAUGUCACAGAUGUGACUCAACUUUACUUAGGAGGUAUGAGCUAUUAUUGUAAAUUCCAAACCACCCAUUAGUUUUCCAUUGUGUGCUAAUGGACAAGUUUUUGGUUUAUAAAUACAUGUGUUGGUAGCGAUAAUGUUACUGACUUUAAUGCAAUUGCAACAUGUGACUGGACAAAUGCUGGUGAUUACAUUUUAGCUAACACCUGUACUGAAAGACUCAAGCUUUUUGCAGCAGAAACGCUCAAAGCUACUGAGGAGACAUUUAAACUGUCUUAUGGUAUUGCUACUGUACGUGAAGUGCUGUCUGACAGAGAAUUACAUCUCAUGGGAAGUUGGUAAACCUAGACCACCACUUAACCGAAAUUAUGUCUUACUGGUUAUCGUGUAACUAAAACAGUAAAGUACAAAUAGGAGAGUACACCUUUGAAAAAGGUGACUAUGGUGAUGCUGUUGUUUACCGAGGUACAACAACUUACAAAUUAAAUGUUGGUGAUUAUUUUGUGCUGACAUCAUACAGUAAUGCCAUUAAGUGCACCUACACUAGUGCCACAAGAGCACUAUGUUAGAAUUACUGGCUUAUACCCAACACUCAAUAUCUCAGAUGAGUUUUCUAGCAAUGUUGCAAAUUAUCAAAAGGUUGGUAUGCAAAAGUAUUUACACUCCAGGGACCACCUGGUACUGGUAAGAGUCAUUUUGCUAUUGGCCUAGCUUCUAUCCCUCUGCUCGCAUAGUGUAUACAGCUUGCUCUCAUGCCGCUGUUGAUGCACUAUGUGAGAAGGCAUUAAAAUAUUUGCCUAUAGAUAAAUGUAGUAGAAUUAUACCCGACGUGCUCGUGUAGAGUGUUUUGAUAAAUUCAAAGUGAAUUCACAUUAGAACAGUAUGUCUUUGUACUGUAAAUGCAUUGCCUGAGACGACAGCAGAUAUAGUUGUCUUUGAUGAAAUUCAAUGGCCACAAAUUAUGAUUUGAGUGUUGUCAAUGCCAGAUUACGUGCUAAGCACUAUGUGUACAUUGGCGACCCUGCUCAAUUACCUGCACCACGCACAUUGCUAACUAAGGGCACACUAGAACCAGAAUAUUUCAAUUCAGUGUGUAGACUUAUGAAAACUAUAGGUCCAGACAUGUUCCUCGGAACUUGUCGGCGUUGUCCUGCUGAAAUUGUUGACACUGUGAGUGCUUUGGUUUAUGAUAAUAAGCUUAAAGCACAUAAAGACAAAUCAGCUCAAUGCUUUAAAAUGUUUUAUAAGGGUGUUAUCACGCAUGAUGUUUCAUCUGCAAUUAACAGGCCACAAAUAGGCGUGGUAAGAGAAUUCCCUACGUAACCCUGCUUGGAGAAAAGCUGUCUUUAUUUCACCUUAUAAUUCACAGAAUGCUGUAGCCUCAAAGAUUUUGGGACUACCAACUCAAACUGUUGAUUCAUACAGGGCUCAGAAUAUGACUAUGUCAUUCACUCAAACCACUGAAACAGCUCACUUUGUAAUGUAAACAGAUUUAAUGUUGCUAUUACCAGAGCAAAAGUAGGCAUACUUGCAUAAUGUCUGAUAGAGACCUUUAUGACAAGUUGCAAUUUACAAGUCUUGAAAUUCCACGUAGGAAUGUGGCAACUUUACAAGCUGAAAAUGUAACAGGACUCUUAAAGAUUGUAGUAAGGUAAUCACUGGGUUACACCUACACAGGCACCUACCACCUCAGUGUUGACACUAAAUUCAAAACUGAAGGUUUAUGUGUUGACAUACCUGGCAUACCUAAGGACAUGACCUAUAGAAGACUCAUCUCUAUGAUGGGUUUAAAAUGAAUUAUCAAGUUAAUGGUUACCUAACAUGUUUAUCACCCGCGAAGAAGCUAUAAGACAUGUACGUGCAUGGAUUGGCUUCGAUGUCGAGGGUGUCAUGCACUAGAGAAGCUGUUGGUACCAAUUUACCUUACAGCUAGGUUUUACAGGUGUUAACCUAGUUGCUGUACCUACAGGUUAUGUUGAUACACCUAAUAAUACAGAUUUUCCAGAGUUAGUGCUAAACCACCGCCUGGAGAUCAAUUUAAACACCUCAUACCACUUAUGUACAAAGGACUUCCUUGGAAUGUAGUGCGUAUAAAGAUUGUACAAAUGUUAAGUGACACACUUAAAAUCUCUGACAGAGUCGUAUUUGUCUUAUGGGCACAUGGCUUUGAGUUGACAUCUAUGAAGUAUAACAAAGACGGCAUCAUAUGGGUUGCAACUGAGGAGCCUUGAAUACACCAAAAGAUCUGGCACCCGCAAUCCUGCUAACAAUGCUGCAAUCGUGCUCAACUUCCAAGGAACAUUGCCAAAAGGCUUUACGCAGAAGGGAGCAGAGGCGGCAGUCAAGCCUUCUCGUUCCUCAUCACGUAGUCGCAACAGUUUAAGAAAUUCAACUCCAGGCAGCAGUAGGGAACUCUCCUGCUAGAAUGGCUGGCAAUGGCGGUGAUGCUGCUCUUGCUUUGCUGCUGCUUGACAGAUUGAACCAGCUUGAGAGCAAAAUGUCUGGUAAAGGCCAACAACAACAAGGCCAAACUGUCACUAAGAAUUGCUGCUGAGGCUUCUAAGAAGCCUCGGCAAAACGUACUGCCACUAAAGCAUCAAUGUAACACAAGUUCGGCAGACGUGGUCCAGAACAAACCCAAGGAAAUUUUGGGGACCAGGAACUAAUCAGACAAGGAACUGAUUACAAACAUUGGCCGCAAAUUGCACAAUUUGCCCCAGCGCUUCAGCGUUUUCGGAAUGUCGCGCAUUGGCAUGGAAGUCACACCUCGGGAACGUGGUUGACCUACACAGGUGCCAUCAAAUUGGAUGACAAAGAUCCAAAUUCAAAGAUCAAGUCAUUUGCUGAAUAAGCAUUGACGCAUACAAAACAUUCCCACCAACAGAGCCUAAAAAGGACAAAAGAAGAAGGCUGAUGAAACUCAAGCCUUCCAGAGACAGAAGAAACAGCAAACUGUGACUCUUUCCUGCUGCAGAUUUGGAUGAUUCCAAACAAUUACAAAGAGCAGUGCUGACUCAACUCAGGCAAAACUCAUGAGCCACACAAGCUGCUAUAAACGUUCGUUCCGACGAUUAGUCAUCAUGAUCACAAUGAAACCUCGUAACACAUCCACAAAAAGAUCAAAUAAAUUCAUGCAAUCAUUAAUACAAACCAAAAAAAGGAGAACUUGAAACUCCACCCUUACCGAGACCGAAGAAACAGCAAACAGUGACUCUUUUCCAGCUGCCUAUAUGGAAGAUUUUCCAAACAAUUUCAACAAUCCAUCCCCAGUGCUUACUAACUCAGGCCAAAACCCCCCCACACACAAUCCAUAUCUAUAUAAACAUUUCCCAUCCCCCACCCCCCCCCCAUCCCCUCAUAUCAUAAUACAUUCUCUUAACUAUAUCACAAUUACAUUUCUUUAACUUUAAACCCCUCCCAUCCUUACACAACAUACAACACCAAGGAGGACUUAAAACACCACCAAUCCACCAAGGCCACCCAGAGUACGAUCGAGUGUACAGUGAACAAUGCAUGAGAGCUGCCUAUAUGGAAGAGCCCUCAUGUGUAAAAUUAAUUUUAGUAGUGCUAUCCCAUGUGAUUCUAAUAGCUUAGGAGAAUGCCAAAACCCUACCCCCACCCUCCACCCUACAUCCAUCCUAUACACCAUCCCCCAUCCCAACCUCCCCCUCUAAACAACCCUUUUUGAGCGAUAAAAAAAAAAAGAAUCCCUCCUCCUCCACACAUACCCUACCCACCCUACCUAUAUCACAUAUCCAUCAUCCUUCUUUUUCAUAUCCCAUAUCCCCCCACCCCCACACACCAUCCCCAUCUAUCCCC
>cluster_2 reads=1 total_reads=18
ACCCUCCCAGGUAACAAACCAACCAUUUCGAUUCUGUAGAUCUGCUCAAACGAACUUUAAAAAUCUGUUUGUUGUACACGGCUGCAUGCUUAGUGCACUCACGCAGUAUAAUAUUAAUAACUAAUUAACAGCGCUGACAGGACUCCAGUAUCGCAUUAUUUCUGCAGGCUGCUUACGGUUCGUCCGUGUUGCAGCCGAUCAUCAGCACAUAGGUUUGCCAGGUGACCGAAAGGUAAGAUGGAGAGCCUUGUCCCUGGUUUCAACGAGAAACACCGUCCAACUCAGUUUGCCUGUACAGGUUUGCGACGAAGUGUUCGACAUGUGGCUUGGAGACUCCGUGGAGGAGGUCUUAUCAAAGAGGCACGUCAACAUCUAAAGAUAGCCGCUGGCUUAGUAGAAGUUGAAAAAGGCGUCUGCCUCAACUUGAUAGCCCUAUGUGCUUAUAAUCACGUUCGGAUGCUCGAACUGCACCUUUGUUAUGGUUGAGCUGGUAAAGACUACGUUGGCAUUCAGUCAAGUCUGGUGGUGAGACAUUGGUGUCCUUGUCCCUCAUGUAGGCGAAAUACCAGUGAAUACCGCAAGGUUCUUCUUCGUAAGAAUGGUAAUAAAGGAGCUGGUGGCCAUAGUUACGGCGCCGAUAAGACUUAGGCGAUGAGCUUGGCACUGAUCCACAUAUGAAGAUUUUCAAGAAAACUGAACACUAAACAUUAAUAGUGGUGUUACCCGUGAACAUAUGCGUGAGCUCAACGGAGGGCAUACUCGCUAUGUCGAUAACAACUUGUGGCCCUGAUGGUUACCCACUUGAGUGCAUUAAAGACCUUUUAGCACGUGCUGGUAAAGCUCAUGCACUUGUCCGAACAACUGGACUUUAUUGACACUAAGAGUGUUACUGCUGCCGUGUGAACAUGAGCAUGAAAUUGCUUGGUACACGGAACGCUUCUGAAAAGAGCUUAUGAAUUGCAGACACCUUCUGAAAUUAAAUUGGCAAAGAAAUUUGAACCUACACCUCAAUGGGGAAUGUCCAAAUUUUGUAUCUCCCUUAAAAUCUAUAAUCGUAAGACUAUUUCAACCAAGGUUGAAAAGAAAAAGCUGAUGGCUUAUGGGUAGAAUUCGAUUUGUCUAUCCAGUUGCGUCACCAAAUGAAUGCAACCAAUGUGCCUUUCAACUCAUAUGAAGUGUGAUACUUGUGGUGAACUUCAUGGCAGACGGGCGAUUUGUUAAAGCCACUUGCGAAUUUGUGGCACUGAGAAUUUGGUAAAGGGUGCCACUACUUGUGGUUACACACCCUACCAAAUGCUGUUGUUAAAAUUUAUUGUCCAGCAUAUGCACAAUCAAGAAGUAGGACCUGAGCAUAGUCUUGCCGAAUCCAUAAUGAAUCUGGCUUGAAACCAUUCUUCGCAAAGGGUGGUCGCCAUUAUUGCCGUGGAGGCUGUGUGUUCUCUCAUAUGCUAGCUGCCAUCAAGUGUGCCUGGGUUCCGUGCUAGCGCUAACAUAGGUUGUAACCAUACGGUGCUGUUGGAGAAGUUCCGAAGGUCUCUAAUGACAACCUUCUUGAAAUCAACCCAAAAGAGAAAGUCAACAUCAAUUGUUGGUGACUUAAACUUAAUGAAGAGAUCGCCAUUAUUUUGGCAUCUUCUCUGCUUCCUUCGGUGCUUUGUGGAAACUGUGAAAGGUUUGGAUUAUAAAGCAUUUCAAACAAAUUUGUUGAAACCUGUGGUAAUUCUAAAGGUUUCAAAGGAAAUUUUAAAAAGGUGCCUGGAAAUAUUGGUUGAACAGAAAUCAAUUGAGUCCUCUUAUGCUGCAUCAGAGGCUGCUCGUGUUGUACGAUCAAUUUCUCUCCCGCACUUUGAAACUGCUCAAAAUUCUGUGUGUCUUACAGAAGGCCGCUAUAUUGCAUUAGAUGGAAUUCCACAGUAUUCUGAGACUCAUUGAUGCUAUGAUGUUCACUAUGAUUUGAAGGCUACUAACAAUCGGUUGUAAUGGCCUACAGGUGGUGCUGUUUCAGUUGACUUCGCAGUGGCUAACAACAUUUGGCACUGUUUAUGAAAAACUCAAACCCGUCCUGAUUGGCUUGAAGAGAAGUUAAGGAAGGUGUAGAGUAUUUCUUAGAGACGGUUGGGAAAUUGUUAAAUCUAUCUCAUCCAAGCGUCUUGAAGAAAUUGUCGGUGGACAAAUUGUCACCUGUGCAAAAAGGAAUUAAGGAGAGUGUUCAGACAUUCUUUAAGCUUGUAAAUAAAUUUUGGCUUUAUUGUGCUGACUCUAUCAUUAUUGGUGGAGCUAUCUUGCCUUGAAUUCAUAGUGAAACAUUUCUGUCUCCACGCACUCAAAAGGGAUUGUCUACAGAAAGUGUGUUAAAUCCAGAGAAGAAACUGGCCUACAUCAUCAUGCCUUAAAGCCCCAAAAGAAAUUAUCUUCUUGGAGGAGAAACACUUCCCACAGAAGUGUUAACAGAGGAAGUUGUCUUGAAAACUGGUGAUUUACAACCAUUAGAUUAACCCACAGUGAAGCUGUUGAAGCUCCAUUGGUUGGUCACCAGUCGUUGUAUUAACGGGCUUAUGUUGCUCGAAAUCAAAGACACAGAAAGUUAGUGCCCUGCACCUAAUAUGAUGGUAACAAACAAUACCUUCAUCAAAGGCGGGUGUCCAACAAAGGUUAUCUUUGGUGAUGACACUGUGAUAGAAGUGCAAGGUUACAAGAGUGUGAAUAUCACUUUUGAACUUGAUGAAAGGAUUGAUAAAGUACUUAAUAUGAGAAGUGCUCUGCCUAUACAGUUGAACUCGGUACCAGAAGUAAAUGAGUUUGCCUGUGGCUGUGGCAGAUGCUGUCAUAAAAAACUUUGCAACCAGUAUCUGAAUUACUUACACCACUGGGCAUUGAUAUAUAGAUGAGUGGAGUUGGCUUCAUACUCUUAUUUGAUGAGUCUGGUGAGUUUAAAUUGGCUCACAUAUGUAUCGUCUCCACACCCCAGAUGAGGAUGAAGAAGAAGGUGAUUGUGAAGAAGAAGAGUUUGAGCCAUAUCAACUCAAUGAGUAUGGUUUGAAGAUGAUUACCAAGGUAAACCUUUGGAAUUUGGUGCCAUCUGCUGCUCACAACCUGAAGAAGAGCAAGAAGAAGAUUGGUUAGAUGAUGAUAGUCAACAAUUGUUGGUCAACAAGACGGCAGUGAGGACAAUAAGCAAAGACAACUACUAUUCAAUAAAUUGUUGAGGUUCAACCUCAAUUAGAGAUGGAACUUACAUACCAGUUGCUCAGACUAUUGAGUGAAUAGUUUCUUAGUGGUUAUUUAAUAUUUACUGACAAUGUAUUUACUAAAAUGCAGACAUUGUAGAAGAAGCUAAAAAGGUAAAACCAACAGUGGUUGUUAAUGCAGCCAAUGUUUACCACUAAACAUAGAGGUGUUGCAGGAGCCUUAAUACAAGGCUAACAAUGCCAUGCAAGUUGGAAUCUGAUGAUCACCAAAUCAAUGGACCACUUAAAGAAGGUGGGUAGUUGUGUUUAAGCGGACACAAUUUAUUAUUAUGUCUUCAUGUUGUCGGCCCAAAUGUUAACAAAGGUGAAGACAUUACUCAAGAGUGCUUAUGAAAAAUUUCUAAUCAGCUUGAUUUACUUGUCCAUUAUUGCCAGCUGGUAUUUUGGUGACCCUAUACACUUUAAGAGUUCUGUAGAGAUCAAUCUCGUACAAAUGUCUACUUAGCUGUCUUGGAUAAAAUCUCUAUGACAAACUUGUUUCAAGCUUUGGAAAAUGAAGUGAAAAGCAAGUUGAACAAAAGAUCGUUGAGAUUCCUAAAGAGGAAGUUAGCCAUUUUAUCAACUGAAAGUAAACCUCCAAGUUGAACAGAGAAACAAGAUGAUAAGAAAAUCAAAGCUCAGUCGAAGAAGUUUUAUCAACUUUCUGGAAGAAAACUCGAGUUCCUCAGAAACUUGUUACUCAACUGACAUUAAUGGCUGCUCUUACAUCCAGAUUUUGCCAUUUCUUUGUCUAAGUAGUUUUGGACACUUCUACCAAAAGAAAGAUGCUCCCUAUGUAGGUGAUGUUGUCAGAGGUUUAACUGCUGUGGUUUAUACCUACUAAUAAGGCUGGUGGCACUACUGAAUGCUAGCGAAAGCUCGAGAAAAGUGCCAACAGACAAUCAUAUCCACCACCCAAGGGUCCAGGUUUAAAUGGUUUACAAAGCUAGAGGCAAAGACAGUGCUUAAAAGUGUAAAGUGCCUCUACAUCUACCUUAUCAACACCUAAUGAGAAGCAAGAAAUUCUUGGAACUGUUCUUAGAAUUUGCGAGAAUGCUUGCACACGAAAGAAGAAACACGCAAAUUAAUGCCUGUCUCUGUGUGGAAACUAAAGCCAUAGUCUCAUAUACAAGCGUAAAUAAUAAGGGUAACAUAAAAUACAAGAGGUUGUGUCGAUUAUGGUCUAGAUUUUCAUUCUACACCAGGUAACAACUGUAGCGUCUUCUUAUCAUACAUUUAACGAUCUAAUGAAACUCUUGUUACUGUGCCUUUGGCUAUGUAUCACAUGGCUUAAAUUUGGUAGAAGCUGCUCGGUAUAUGAGAUUUCACAAAGUGCCAGCUACAGUUUGUUUUCCUGAUGCUGUUACAGCGUAAUGGUUAUCACUUCUUCUCAAACACCUGAAGAACAUUUUAUUGAAACCAUCUCACUUGCUGGUUCCUAUAAGAUUGGUCCUAACUCUGGACAAUACUUUAACUCUAGGUAAGAAUCUUCUAAGAGGUGAUAAAAGUGUAUAUUACACUAGUAAUCCUACCACAUUCUUCCAAGACGAAUAGUUAUUCACCAUCGACUGUUUAAGACACUUCCUUUCUCAAGAGAAGUGAGGAUUAUUAAGGUGUUUACAGUGGAUUAACUAUUCCACACAGUGCUGGACAUGUCAAUGACAUAUGGACAACAGUUUAGCACCAACUUAUUUUGGAUGGAGCUGAUGUUAAAGUAAACCUCAAAUUUCGAAGGUAAAACAUUUAUGUACCUAAUGAUGACACUCUACGUGUUGAGGCUUUAGUACUUCCACUUGAUCCUAGUUUUCUAGGUGGGUACAUGUCAGCAUUAAUUCUAAAAAAGUGGAAAUACCCACAAGUUAAUGGUUCUAUUAUUAAAUGCAGAUACACUGUUACUUGCCACUGCUGUUAUCCAACAAAUAGAGUUGAAGUUUAAUCCACCUGCUCUCUCAGAUGCUUAUUACGGAGCAAGGGCUGGUGAAGCUGCUAACUUUUGUGCUGCUUAUUUAGCCUGUAAUAAGACAGUGAGGGUGAGUUAGGUGAUGUUAGAGAAACAAUGAGUUACUUGUUUUCAACGCCAAUUUAGAUUCUUGCAAAAGAGUCUUGAACGUGGUGUAAAACUUGUGGACAACAGCAGACAACCCAUAGUGUAGAAGCUGAGUAUGUCUUGGCACACUUUCUUAUGAACAAUUUAAGAAAGGUGUUCAGAUACCUUCUGUACGUGUGGUAAACAAGCUACAAAUAUCUAGUACAACAGGAGUCCUCUUUUGUUUUUGAUGUCAGCACCUGCUCAGUAUGAACUUAAGCAUGGUUCAUCUUAUUAUUAGUAGUGGUGAGUACACUGGUAAUUACCAGUGUGGUCUCACUAUAAACAUCAUAUUUUAAAAACUUGUAUUGCAUAGACGGUGCUUACACUUACAAAGUACAGAAUACAAAGGUCCUCCUAUUACGGAUGUUUACAAAAAGAAUAGUUCACACAACAACCAUAAAACCAGUUACUUAUAAAUUGGAUGGUGUUGUUUUGUACAGAAAUUGACCCUAAAGUUGGACAAUUAUUAUAAGAAAGACAAUUUCUUAUUCACAGAGCAUACUUGCAUUGAUUUGUACCAUAAACCAUCUCAUCCAAACGCAAGCUUACUCGAUAAUUUUUAGUUUGUAUGUGAUAAUAUCAAAAUUUGCUGAUGAUUUAAACCAGUUAACUGGUUAUAAGAAACCUGCUUCAAGAGAGCUUAAGUUACUUUUCCUGACUAAAUGGUGAUGUGGUGGCUAUUGAUUAUAAACAUACACACCUCUUUAAGAAAGGCUAAAUUAAUACAUAAACCUAUUGUUAAUCGUUAACAUCCAACUAAACUAAAGCCACGUAUAAACCAAAAUACCUGGUAUACGUGUCUUGGAGCACAAAACCAGUUGAAACAUCAAAUCGUUUGAUGUACUGAAGUCAGAGGACGCAGGGAAUGAUAAUCUUGCCUAGAUCUAAAACCAGUCUCUGAAGAAGUAGUGGAAAAUCCCAUCCAGAAAGACGUUCUGAGUGUAAUGAAAACUCCCAAAGUUGUAGGAGACAUUAUACUUAAACCAGCAAUAAUAGUUUAAAAAUUACAGAAGAGGUUGCCCACACAGAUCUAACGGCUGCUUAUGUAGACAAUCUAGUCUUACUAUUAAGAAACCUAUGAACUAUAAGAGUAUAGGUUUGAAAACCUUGCUACUGGUUUAGCUGCUGUUACAGUGUCCCCUGGUAUCUAUAGCUAUCAUGCUAAGCCUUUUUCUAACAAAGUUGUUAGUACAAUACUCUGAUAACACGGUGUUUAAACCGCGUUUGUACUAAUUAUAUGCCAUAUUUCACAUUUUAUUGCUACAAUUGUGUACUCACUAGAAGUACAAAUUCAAGAAUUAAAACACUAUGCCGACUACUAUAGCAAAGAAUACAAUUAAGAGUGUCGGUAAAUUUUGUCUAGAGGCUUCAUUUAAUUAUUUGAAGUCACCUAAUUUUUCUAACUGAUAAUAUUAUAAUUUGGUUUCAUUAAGUGUUUGCCUAGGUUCUAAUCUACACGCUGCUUCUAGUGUUUUAAUGUCUAAUUUAGGCAUGCCUUACUGUACAAUACAGAGAAGGCUAUUUCGAACUACUAAUGCUCAACUGCAACCUGUACUGGUUCUAUACCUUGUAGUGUUUGUCUUAGUGGUUAAGAUUCUCUGACCUAUCCUUCUUUAGAAACUAUACAAAUUACCAUUCAACUUUAAAUGGGACUUAACUGCUUUGGCUUAGUUGCAGAGUGGUUUUGGCAUAUUUCUUCAAGGUUUUCUAUGUACUUGAUUGGCUGCAAUCAUGCAAUUGUUUUCAGCUAUUUCAGUACAUUUAUUAGUAAUUCUGGCUUAUGUGGUUAAUAUUAAUUUGUACAAAUGGCCCCGAUUUCAACUAUGGUUAGAAUGUACAUCUCUCUGCACACUUUUAUUAUGUAUGGAAAGUUAUGCAACUAGAAGACGGUUGUAAUCAUCAACUUGUACGAUGUGUUCAAACGUAAUAGAGCAACAAGAGUCGAAUGCACAACUAUUGUUAAACAGUUGAAGGUCCUUUUAUGUCUAUGCUAAUGGAGGUAGGCUUUGCAAACAACACACAAUUGGAAUUGUCAAUUGCGAUCCAUUCUGUGCUGGUAGUACUUUAUUAGUGACGAAGUCGCGAGAGACUUGUCACUACAGUUUAAAAGACCAAUAAUCCUUGACCAGUCUUCACACUCGAUAGUGUUACAGUGAAGAUGGUCCCAUCCACUUACUUUGAUAAGCUGGUCAAAAGACACUAUGAAAGACAUUCUCACAUUUUGUUAACAUGGUACAACCUGAGAAAUAACAACACUAAGGUUCAUUGCCUAUUACUGCAAUAGUUUUUGAUGGUAAAUCAAAAUGUGAAGAAUCAUCCGCAAAAUCAGCGUCUGCUCUACUACAGUCAGCUCAUAUGUGCCAACCUAUCGCUAGAUCAGGCAUAGUGCCUGACGCUGGCGAUAGUGCGGAAGUUGCAGUUAAAAUGGAUUUGACGCUCGUUUCCGUUUCACCAACUUUAACGUACCAAUGGAAACUCAAAACACUAGUUGCACUACAGAAGCUGAACCUGCAAAGAAUGUGUCCUAAGACAAUGUCUCAUCUACUUUUAUCUCAGCUCGGCAAGGUUUGUUGAUUCAGAUGUAGAAACUAAAGAUGUUGUUGAAUGUCUAAAUUGUCACAUCAAUCUGACAAAGAAGUUGGCGAUAGUUGUAAUACUAUAUGCCUAUAACAAAGUUGAAAACAUGACACCCCUGACCUUGGUGCCAUGUAUUGACUGUAGUGCGUCAUAUUAAUGUGCAGGUAUCAAAGUCACAUUGCUUGAUCGGAACGUUAAAGAUUUCAUGUCAUUGUCUGAACAACUACGAAACAAAUACGUAGUGCUGCUAAAAGAAUAACUUACCUUUUAAGUUGACAUGCAACUACUAGACAAGUUGUUAAUGUUGUAACAACAAAGAUAGCACUUGGGUGGUAAAAUUGUUAAUAAUAGUUGAAGCAGUUAACUAAGUUACACCUGUGUUCCUUUUUGUUGCUGCUAUUCUAUUUAAUACACCUGUUCAUGUCAUGUCUAAACAUACUGAUUCUCAAGUGAAUCAUAGGAUACAAGGCUAUUGAUGGUGGUGUCAUGACAUAGCAUACAGAUACUUGUUUGCUACAAACAUGAUUUGACACAUGGUUUAGCCAGCGUGGUGGUAGUUAUACUGACAAAGCUUGCCCAUUGAUUGCUGCAGUCAUAACCAGAGAGUGGUUUGUCGUGCCUGGUUUGCCUGGCACGUAUACGCACAACUACUGGUGACUUCUGCAUUUCUUACCUAGAGUUUUUAGUGCAGUGGUAACAUCUCUUACACACCAUCAAACUUAUAGAGUACUUGACUCUUCUAUCGGUCGUGUUUUGGCUGCUGAAUGUACAAUUUUAAAGAUGUUCUGGAAGCCAGUACCUGAUGAUAGAAGGUUCUGUUGUCAACAAAAGUUUACGCCCUGACACGUUAUGUGCUCGGAUGCCCAUAUAUUCACUUUCCUAACCUACCUUGGGUUCUGUUAGAGUGAUAACAACUUUGAUUCUGAGUACUAUAGGCACGGCUUGUGAAAGAUCAGAAGCUGGUGUUUGUGUAUCUACUAGUGGUAGAUGGGUACUUAACAAUGAUUAUUACAGAUCUUACCAGUUUCGUGGUGUAGAUGCUGUAAAUUUACUUACUAAUAUUUUACACCACUAAUUCAACCUAGCGCUUUGGACAUAUCAGCAUCUAUAGUAGCUGGUGGUAUUGUAGCUAUCGAGUAACAUGCCACAGCCUACUAUUUAUGAGGUUUAGAAGAGCUUGGUGAAUACAGUCAGUUGCCUUAAAUACUCUACAUUCCAACGUCAUUCCUGAUAUCUGUUUACACCAGUACUCAUUACCUGGUGUUUAACUCAAUUAUCUACUUGUACUUGACAUUUUAUCUUACUACUGAUGUUCCCUUCAUUGCCAGGAACCUACAUUUAGUACUCUUGUAUUGCUUUAUUCGUUCUACAAAGACUUUUUAGAGUAUCCUAACGUACGUGCUGUUUAGAUCUUCCUCUAAACGAACAAACUACACUGUCUGAUAAAGAACCCAAAAAUCAGCGAAAUUCACCCGCAUUACCUCAACGCACCCACAGAUUCAACUUUCAAUAACCAGAACAAAGAACUCAGUGGUCUCGAUCAAAAACAACAUCGGCCCCAAGUUUCACCCAAUAAUACUUCGUUAGGUUUCACGCUCACUCACACAACCACAAACCUCAAUCCCCUCCGCUGCAAUGCAACCAAUUAACACAAUAGCAUUCCAUAUGACCGCAAAUUGAAUACUACAAGAAACUUACCAUACAACUCACGGUUCACUGUAAAAUGAAAGAUUCAGUCCAAGACCGUAUCUCCACCACCUAGAAACUGAACCCUAAUCUGAACUUUCCCCAUAUUCUAAAGACUCAUCAUAUUUCUCGCAACAGGCAGCCAUGUACACCACAAGAUCAUUGGCACCCGCAAACCUGUAUACUGCUCCAAUCUUGCUACAACAACCAAAGACACCAAAGCAACAAGCUUCUUCGCACAAAGGACAGAUUCUUCAGUCAAGCCUCUACUCGUUCCCAUCCAGCGCACCAGUUAUAAGACCUAUCAUACCAGGCCUCAUUCCUUUAACUUCACCUGCUAGAAUGGCUAACAAAGACUAUGAUGCUGCUCUUGCUUUGCUGCUACAUGCCGAUUGAACCAACUUGAGAUCAUGCUGGUAAAGACAACAACAAGGUAUUGGGAACCUGAGUUUAUGAGGCUCUGCACACACGCAUACAGUCACAACAGGCUGUUCGGGCUUGUGUUCUUGCAAUUACAAGCUCAGUAAGACGUGGUGCAAACAUACGUAGACCAUUCUUUUGUUGUCAAUGCUGUUUACGACCAUGUCAUAUCAACAUCACACAAAUUGGUCCUGUUUUAAUCCAACUGUUUUUGCAAUGCUCCAGGUUGUGAUGUCACAGAUGUGACUAACUUCUUACGUGGUAUGAGCUACUAUUGUAAUACUAUCAAAUUGGUUACAAACAUGAAAUCCACACGUCAAUGAUAUGCUGAACAUGCAUGGCUUUACUCUCUCCAGUGAAGAGCUCAAGCUACAUAGGAGAAGCUGUUGGAACACAAUUUACCUUCACAGAGGUUAGUACAGGUGUAACUAGUCUUUACCUCAGGUUUGGUGAUCCACCAAAUAUACAGAUCAUACCGUGAGCAGUGCUGACUCAACCAGGCCUAAACUCAUGCAGACUUCAAGGCAGAUGGGCUAUAUAAACGUUCGCUUUCCGUCUACGAUAUGGACUUCACUUGUGCAGAAUGAAUUCUCGUAACAUAGCACAAGUAGAUGUAGUUAACUUAUAGCAAUCUUUAAUCAGGUGCAACAUUGGGAGGACUUGAAAGAGCCACACAUUUCGAGGCACGGAGUACGAUAAGUGUACAGUGAACAAUGCUAGGGAGAGCUGCCUAUAUGGAAGAGCCCUAAUGUGUAAAAUUAAUUUAGUAGUGCUAUCCCCAUGUGAUUUUAAUAGCUUUUAGGAGAAUGACAAAAAAUUCCCCUCCUACCCCCAUCAUAACCCGCCGUCAUCAUUAUCCGUACUACUUAUGCCCCAUUUAUCCACCUAAU
>cluster_3 reads=1 total_reads=12
CAUACCUUCCCCAGGUAACAAACUCAACCAACUUCUCGAUCUCUUGUAGAUCUGUUCUCUAAACGAACUUAAAAUCUGUGCUGGCUGUCACUCGGCUGCAUGCUUAGUGCACUCACGCAGUAUAAUUAAUAACUAAUAUAUUGUCGUUGACAGGACACCAGUAACUCGUCAAUCUCUGCAGGCUGCUUACGGUUCGUCCGUGGCUGCAGCCGAUCAUCAGCACAUCGGGCUUCGUCCGGGUGUGACCGAAAGGUAAGAUGGAGAGCCUUGUCCCUGGUUCAACGAGAAAACACACGUCCAUCAGUUUGCCUGUUUACAGGUUUCGCGACGUGCUCGUACGUGGCUUGGAGACUCCGUGGAGGAGGUCUUAUCAGAGGCGUCAACAUCUUAAAGAUGGCACACUGUGGCUUAGUAGAAGUUGAAAAAGGCGUUUCUGCCUCAACUUGAACAGCCCUAUGUGUUCAUCAAUCGCCGCGAUGCUCGAUUGCACCUCAUGGUCAUGUUAUGGUUGAGCUGGUAAAAGAACUUUGAAGGCAUUCAGUACGGUCGUAGUGGUGAGACAUUGGUGUCCUUGUCCCUCAUGUGGGCGAAAUACCAGUGAGCUUACCGCAAGGUUUCUUCGUAAGAACGGUAAUAAAGGAAUUGGUGGCCAUGGUUUACGGCUCGAUCUAAAGUCAUUGACUUAGGCGACGAAGCUUGGCACUGAUUCCUUAUGAAGAUUUUCAAGAAAACUGGAACACUAAACAUAGCAGUGGUUACCCGUGAACAUAUGCGUGAGCUUAACGGAAGCAUACACUCGCUAUGUCGAUAUUCUAUCUUGUGGCCCUGAUGGCUACCCUCACUGAGUGCAUUAAAGACCUUUUAGCACGUGCUGGGUAAAAAGCUCAUGCACUUGUCCGAACAACUGGACUUUAACUGACUACUAAGAGGGGUGUAAUUGCUGCCGUGUCAUGAGUCGAAAUAAUUGCUUGGUACACGGAACGUUCUGAAAAGAGCAUGAAUUGCAGACACCUUUUGAAAUUAAAUUGGCAUAAAGAAAUUUUGAACACCUUCAAUGGGAAUGUCCAAAUUUUGUAUUCCUAAAUUCCUCAAUCUAUUUCAACCAAGUUGAAAAAGAAAAAGCUGAUGGCAUGGGUAGAAUCAUCGGUUCUGUCUAUCCAGUUGCGUCACCAAAUGAAUGCAACCAAAUGUGCCUUCAACUAUGAAGUGUGAUCAUUGUGGUGAAAACAUCGAAAGACGGGCGAUUUUGUUAAAGCCUUGCGAAUUUGUGGCACUGAGAAUUUGACUAAGAAGGUGCCACUUGUGGUUACUUACCCAAAUGCUGUUGUUAAAUUUAUUGUCCAGCAUGUCACAAUUCAGAAGAAGGACCCUGAGCAUAGUCUUGCCGAAUACCAUAAUGAAUCUUGGCUUGAAAACCAUUCUUCGUAAGGUGGUCGCACUAUUGCCUUGGAGGCUGUGUCUUAUGUUGGUUGCCAACAAGUGUGCCUAUUGUUCCACGUGCUAGCGCUAACAUAGGUUGUAACCAUACAAGGUGUUGUUGGAGAAGGUUCCGAAGGUCUUAAUGACAACCUUCUUGAAAACUCCAAAAAGAGAAAGUCAACAUCAAUAUUGUUGGUGACUUUAAACUUAAUGAAGAGAUCGCCAUUAUUCUUUGGCAUCUUUUGCUUCCACCAGUGUUUUCUUGUGGAAACUGUGAAAAGGUUUGGAUUAUAAAAGCAUUCAAACAAUUGUUGAAUCCUGUGGUAAUUCAAAAAGUCACAAAGGAAAAGCUAAAAAAGGUGCCUGGAAUAUUGGUGAACAGAAAUCAAUACUGAGUCCUCUUUAUGCAUUUGCAUCAGAGAGGCUGCUCGUGUUGUACGAUCAAUUCUCUCCCGCACUCUUGAAACUGCUCAAAAUUCUGUGCGUGUUUUACAGAAGGCCGCUAUAACAAUACUAGAUGGAAUCUUCACAGUAUUUCUGAGACUCAUAUUGAUGCUAUGAUGUCACAUCUGAUUUCUGGCUACUAUAAUCUAGUUGAAUGGCCUACAUUACAGGUGGUGUUGUCAGUUGACUUCGCAGUGGCUAUUAACAUCUUGGCACUGUUUAUGAAAACUCAAACCUGCCUUGAUUGGCUUGAAGAAGUUUAAGGAAGGUGUAGAGAUUCUUAGAGACGGUUGGGAAAUUGUUAAAUUUAUCUCAACCUGUGCUUGUGAAAUUGUCGGUGGACAAAUUGUCACCUGUGCAAAGGAAAUUAAGGAGAGUGUUCAGACAUUUUUAAGCUUUGUAAUAAAAUUUUUUGACUUGUGUGCUGACUUAUACUAUUGAGUGGAGCUAAACUUAAAGCCUUUGAAUUUAGGUGAAACAUUUUGUCACGUCAUCUAAAGGGAUUGUACAGAAAAGUGUGUUAAAUCCAGAGAAGAAACUGGCCUACUCAUGCCUCUAAAAGCCCCAAAAGAAAUUAUCUUUUAAGAGGGAGAAACUCUCCCACAGAAGUGUUAACAGAGGAAGUUGUCUGAAAACUGGUGAUUUACAUCGCUAGAACAACCUACAUAUGGUGAAGCUGCUGAAGCUCCAUUAGUUGGUACACCAGUUUGUAUUAACGGGCUUAUGUUGCUCGAAAUCAAAGACACAGAAAAGUACUGUGCCCUUGCACCUAAUAUGAUGGUAACAAACAAUACCUUUCUUAUCUCAAAGGCGGUGCACCAACAAAGGUUACUCUUUUGGUGAUGACACUGUGAUAGAAGUGCGAGGUUUACAAGAGUGUGAAUAUCACUUUGAACUUGAUGAAAGGAUUGAUAAAGUACUUUAAUGAGAAGUAUCUGCCUAUACAGUUGAACUCUGUACAGAAGUAGCAUGAGUCGCUUGUGUUGUGGCAGAUGCUGUCAUAAAAACUUGCAACCAGUAUCUGAAUUACACCACUGGGCAUUGAUCAAAGAUGAGUGGAGUAUGGCAUACUACUUAUUUGAUGAGUUCUGGUGAGUUUAAAUUGGCUUCUAUGUAUUGUUCUCUCUCCCUCCAGAUGAAGAUGAAGAAGAAGGUGAUUGUGAAGAAGAAGAGUUUGAGCCAUCAACUCAAUAUGAGGAGUAUGGUACUGAAGAUGAUUACCAAGGGUAAACCUUUGGAAUUUGGUGCUCUCUGCUGCUCUUCAACCUGAAGAGAGCAAAGAAGAAGAUUGGUUAGAUGAUGAUAGUCAACAAACAAUUGGUCAUCAGACGGCAGUGAGGACAAUCAGACAACUACUAUUCAAACAAUUGUUGAGGUUCAACCUCAAUUAGAGAUGGAACUUACACCAGUUGUUCAGACUAUUGAAGUGAAUAGUUUUAGUGGUUAUUUAAAACUUACUGACAAUGUAUACAUUAAAAAUGCAGACAUUGUGGAAGAAGCUAAAAAGGUAAAACCAACAGUGGUUGUUAUAAUGCAAUACCAAUGGUUUACCUUAAAACAUAGAGGUGUUGCAGGAGCCUUAAAUAAGGCUACUAACAAUGCCAUGCAAGUUGAAUCUGAUGUAAACCAGUUGAACAGAGAAAACAAGAUGAUAAGAAAAUCAAAGCUUGUGUUGAAGAAGUUACAACAACUCUGGAAGAAACUAAGUUCCUCAGAAACUUGUUACUUUAUAUUGACAAUGGCAAUCUCUAUAUCCAGAUUUUGCCACUCUUUGUUAGUGACAUUGACAUCACUUUCUUAAAGAAAAGAUCCACAUAUAGUGGGUGAUGUUGUUCAAGAGGUGUUUUAACUGCUGUGGUUAUACCUACUAAAGGCUGGUGGCACUACAAAUGCUAGCGAAAGCUUUAGAAAAGUGCCAACAGACAAUUAUAUAUCACUUACCCGGGUCAGGGUUUAAAUGGUUACACUGUAGAGGAGGCAAAGACAGUGCUUAAAAAGUGUAAAAGUGCCUUUUACAUUCCAUCUAUUAUUCUAAUGUGAGAAGCAAGAAAUUCUUGGAACUGUUUUUCUUGGAAUUUGCGAGAAAUGCUUGCACAUGCAGAAGAAACACGCAAAUUAAUGCCUGUCGUGUGGAAACUAAAGCCAAGUUCAACUAUACAGCGUAAAUAAGGGUAUUAAAAUAAGAGGGUGUGGUUGAUUAUGGUGCUAGAUUUUACUUUUACACCAGUAAAACAACAAUAGCGUCUAUCAACACACUAACGAUUAAAUGAAACUUGUUACAAUGCCACUUGCUAUGCAACACAUGGCUUAAAUUUGGAAGAAGCUGCUCGGUAUAUAAGAUCUCAAAGUGCCAGCACAGUUUCAAUUUUUCCCUGAUGCUGUUACAGCAAUAAUGGUUAUCCACUUCUCUAAACCUGAAGAACAUUUUAUUGAAACCAUCUCACUUACUGGUUCCUAUAAAGAUUGGUCCUAUCUGACAAUACCACUUAGGUAAGAAUUUCAUAAGAGAGGUGAUAAAAGUGUAUUACACUAGUAAUCCUACCACAUCACCAAGAUGGUGAAGUUAUCACCUUUGACAAAUAAGACACUUUCACAAGAGAGUGAGGACUAUUAAGGUUUACAACAGUAGACAACAUUAACCCACACGCAAGUUGUGGACAUGUCAAUGACAUUGGACAACAGUUUGGUCCACUCAUUUGGAUGGAGCUGAUGUUACUAAAGUAAAACCUCAUAAUUUCGAAGGUAAACAUUUUUAUGUUUACCUAACGAUGACACUCUACAAUUGAGGCUUUGAGUACUACCACUGAUCCUAGUUCUCUGGGUAGGUACAUGUCAGCAUUAAAUACUAAAAAGUGGAAAUACCCACAAGUUAAUGGUUUAACUUAUUAAAUGGGCAGAUAACAACUGUUAUCUGCCACUGCAUUGUUAACACUCCAACAAAUAGAGUUGAAGUUUAAACCCCUGCUUACAAGAUGCUUAUUCAGAGCAAGGCUGGUGAAGCUGCUAACUUUUGUCCUUUAUCUUAGCCUACUGUAAUUAGACAGUAGGUGAGUUAGGUGAUGCUAGAGAAACAAUGAGUUACUUGUUUUCAUAUGCCAAUUUAGAUUCUUGCAAAAGAGUCUUGAACGUGGUGUAAACUUGUGACAACAGCAGACAUACUCCUUAAGGUGUGGAAGCUGUUAUGUACAUGGGCACACUUUCUUAUGAACAAUUUAAGAAAGGUGUUCAGAUACCUUGUACGUGUGGUAAACAAGCUACAAAAUAUCAGUACAACAGGAGUCCACCUUUGCUAUGAUGUCAGCACCACCUGCUCAGUAUGAACUUAAGCAUGGUACACUUAUUGUGCUAGUGAGUACACUGGUAAUUACCAGUGUGGUCACUAUAAACAUAUACUUAAAGAAACUUUGUAUUGCAUAGACGGUGCUUUACUUACAAAGUCCUCAGAAUACAAAGGUCCUAUUACGGAUGUUUCUACAAAGAAAACAGUUACACAACAACCAUAAAACCAGUUACUUAUAAAUUGAUGGUGUUGUUUGUCACAAAAAUUGACCCUAAGUUGGACAAUUAUUAUAAGAAAGACAAUCUUAUUUCACAGAGCAACCAAUUGAUCUUGUACCAAACCAACCAUAUCCAAACGCAAGCUUCGAUAAUUUAAGUUUGUAUGUGAUAAUAUCAAAUUUGCUGAUGAUUUAAACCAGGUUAACUGGUUAUAAGAAACCUGCUUCAAGAGAGCUUAAAGUUACAUUCACCUGACUUAAUGGUGAUGUGGUGGCUAUUGAUUAUAAACACACCUCUUUUAAGAAAGGAGCUAAAUUGUUACAAAACCUAUUGUUUGGCAUGUUAACAAUGCUAAUAAAGCCACGUAUAAACCAAAUACCUGGUGUAUACGUUGUUUUGGAGCACAAACCAGUUGAAACAUCAAAAAUUCGUUUGAUGUACUGAAGUCAGAGGACGCGCAGGGAAUGGAUAAUCUUGCCUGCGAAGAUCUAAAACCAGUCUCUGAAGAAGUAGUGGAAAAUCCUACCAUACAGAAAGACGUUCUUGAGUGUAAUGAAAACUCCGAAGUUGUAGGAGACAUUAUACUUAAACCAGCAAAUAAUAGUUUAAAAAUUACAGAAGAGGUUGGCCACACAGAUUUAAUGGCUGCUUAUGUAGACAAUUCUAGUCUUACUAUUAAGAAACUAAUGAAUUAUCUAGAGUAUUAGGUUUGAAAAACCUUGUACUUCAAAGGUUUAGCUGCUGUUAAUAGUGUCCCUUGGGAUACUAUAGCUAAUUAUGCUAAGCCUUUUAACAAAGUUGUUAGUACAACUAUAUAAGUUACAGGUGUUUAAACCGUGUUUGUACUAAUUAUAUGCCUUAUUCUUUACUUUAUUGCUACAAUUGUGUACUUUACUAGAAGUACAAAUUCUAGAAUUAAAGCAUCUAUGCCGACACUAUAGCAAAAAGAUACUGUUAAGAGUGUCGGUAAAUUUGUCUAGAGGCUUCAUUUAAUUAUUUGAAGUCACCUAAUUUCUAAACUGAUAAAUAUUAUAAUUUGGUUUUACUAUUAAGUGUUUGCCUAGGUUUUUUAAUCUACUCAUUCGCUGCUCUAGGUGUUUUAAUGUCUAAUUAGGCAUGCCUUUUACUGUACUGGUUACAGAGAAGGCUAUUUGAACUCUAAUGUCACUAUUGCAACCUACUGUACUGGUUCUAUACCUUGUAGUGUUUGUCUUAGUGGUUUAGAUUCUUUAGACACCUAUCCUUUCUUUAGAAACUAUACAAAUUACCAUUCAUCUUUUAAAUGGGAUUUAACUGCUUUGGCUUAGUUGCAGAGUGGUUUUUGGCAUAUAUUCUUCAUAGGUUUUCUAUGUACUUGGAUUGGCUGCAAUCAUGCAAUUGUUUUCAGCUAUUGCAGUACAUUUUAUUAGUAAUUCUUGGCUUAUGUGGUUAAUAAUUAAUAUUUGUACAAAUGGCCCCGAUUUCAGCUAUGGUUAGAAUGUACAUCUUCUUUGCAUCAUUUUAUUAUGUAUGGAAAAGUUAUGUGCAUGUUUGUAGACGGUUGUAAUUCAUCAACUUGUAUGAUGUGUUACAAACGUAAUAGAGCAACAAGAGUCGAAUGUACAACUAUUGUUAAUGGUGUUAGAAGGUCCUUUUAUGUCUAUGCUAAUGGAGGUAAAGGCUUUUGCAAACUACACAAUUGGAAUUGUGUUAAUUGUGAUACAUUCUGUGCUGGUAGUACAUUUAUUAGUGAUGAAGUUGCGAGAGACUUGUCACUACAGUUUAAAAGACCAAUAAAUCCUACUGACCAGUCUCUUACAUCGUUGAUAGUGUUACAGUGAAGAAUGGUUCCAUCCAUCUUUUACUUUGAUAAAGCUGGUCAAAAGACUUAUGAAAGACAUUCUCCAUUUGUUAACUUAGACAACCUGAGAGCUAAUAACACUAAAGGUUCAUUGCCUAUUAAUGUUAUAGUUUUUGAUGGUAAAUCAAAAUGUGAAGAAUCAUCUGCAAAAUCAGCGUCUGUUUACUACAGUCAGCUUAUGUGUCAACCUAUACUGUUACUAGAUCAGGCAUUAGUGUCUGAUGUUGGUGAUAGUGCGGAAGUUGCAGUUAAAAUGUUUGAUGCUUACGUUAAUACGUUUCAUCAACUUUUUAACGUACCAAUGGAAAAACUCAAAACACUAGUUGCAACUGCAGAAGCUGAACUUGCAAAGAAUGUGUCCUUAGACAAUGUCUUAUCUACUUUAUUCAGCAGCUCGGCAAGGGUUUGUUGAUUUUCAGAUGUAGAAACUAAAGAUGUUGUUGAAUGCUUAAAUUGUCACAUCAAUCUGACAUAGAAGUUACUGGCGAUAGUUGUAAUAACUAUAUGCUACCUAUAACAAAGUUGAAAACAUGACACCCCGUGACCUUGGUGCUUGUAUUGACUGUAGUGCGCGUCAUAUUAAUGCGCAGGUAGCAAAAGUCACAUUGCUUUGAUAUGGAACGUUAAAGAUUUCAUGUCAUUGUCUGAACAACUACGAAAACAAAUACGUAGUGCUGCUAAAAAGAAUAACUUACCUUUUAAGUUGACAUGUGCAACUAGACAAGUUGUUAAUGUUGUAACAACAAAGAAUAGCACUUAAGGGUGGUAAAAUUGUUAAUAAUUGGUUGAAGCAGUUAUUAAAGUUACACUUGUGUUCCUUUUGUUGCUGCUAUUUUCUAUUUAAUAACACCUGUUCAUGUCAUGUCUAAACAUACUGACUUUCAAGUGAAAUCAUAGGAUACAAGGCUAUUGAUGGUGGUGUCACUCGUGACAUAGCAUCUACAGAUACUUGUUUUGCUAACAAACAUGCUGAUUCUGACACAUGGUUUAGCCAGCGUGGUGGUAGUUAUACUAAUGACAAAGCUUGCCCAUUGAUUGCUGCAGUCAUAACAAGAGAAGUAGUUUGUCGUGCCUGGUUGCCUGGCACGAUAUUACGCACAACUAAUGGUGACUUUUUGCUCUUACCUAGAGUUUAGUGCAGUUGGUAACAUCUGUUACACUCCAUCAAACUUAUAGAGUACACUGACUUUGCAUCAGCUUGUGUUUUGGCUGCUGAAUGUACAAUUUUUAAAGAUGCUUCUGGUAAGCCAGUACCAUUGUUAUGAUACCAAUGUACUAGAGGUUCUGUUGCUUAUGAAAGUUUACGCCCUGACACGUUAUGUGCUCUGGAUGGCUCUAUUAUUCAAUUUCCAAACCUACCUGAAGGUUCUGUUAGAGUGGUAACUUUUGAUCUUGAGUACUGUAGGCACGGCACUUGUGAAAGAUCAGAAGCUGGUGUUUGUGUAUUACUAGUGGUAGAUGGGUACUUAACAAUGAUUAUUCAGACUUCUACCAGGAGUUUCUGUGGUGUAGAUGCUGUAAAUUUACUUACUAAUAUGUCUACACCACUAAUUCAACCUAUUGGUGCUUUGGACAUAUCAGCUAUAGUAGCUGGUGGUAUUGUAGCUAUCGUAGUAUAUGCCUUGCCUACUAUUUUAUGAGGUUUAGAAGAGCUUUUGGUGAAUACAGUCAUGUAGUUGCCUUUAAAUACUCUACUAUUCCUUAUGUCAAUUGAUUGUUAAUUUAACACCAGUUUACUCAUUCUUACCUGGUGUUUAUUCUAUUAUCCACUUGUACUUGACAUAUUAAUGAUGUUUCUCUAUUAGCACAUUUACUACCUGGAACUGUGCCAGACGUACUACCCUAUGGUGAUAACAAAGACGGCAUCAUUUGAGCACAACUGAGGGAGCCUUGAAUACACCUAAAGAUCAUUGGCACCGCAAUCCUGCUAACAAUGCUGCUCGUGCUACAACUUCCCAAGGAACAACAUUGCCAAAAGGCUUCUACGCAGAAAGGGAGCAGAGGCGGCAGUCAAGCCUCUCCUGCUCCAUCACGUAGUCGCAACAGUUUAAGAAAUUUCAACUCCAGGCAGCAGUAGGGGAACUUUCCUGCUAGAAUGGCUGGCAAUGGCGGUGAUGCUGCUCUCUUGCUUUGCUGCUGCUUGACAGAUUGAACCAGCUUGAGAGCAAAAUGUCUGGUAAAGGCCAACAACAACAAGGCCAAACUGUCACUAAGAAUUGCUGCUGAGGCUUCUAAGAAGCCUCGGCAAAACGUACUGCCACUAAAGCAUACAAUGUAACACAAGCUUCUGCAGACGUGGUCCAGAACAAACCCAAGGAAAUUUUGGGGACCAGGAACUAAUCAGACAAGGAACUGAUUACAAAUUGGCCGCAAAUUGCACAAUUUGCCCCAGCGCUUCAGCGUUUUCGGAAUGUCGCGCAUGGCAUGGAAGUACACCUCGGGAACGUGGUUGACCUACACAGGUGCCAUCAAAUUGGAUGACAAAGAUCCAAAUUCAAAGAUCAAGUAUUCUGCUGAUAAGCAUAUUGACGCAUACAAAACAUUCCCACCAACAGAGCCUAAAAAGGACAAAAGAAGAAGGCUGAUGAAACUCAAGCCUUACCGCAGAGACAGAAGAAACAGCAAACUGUGACUCUUCUUCCUGCUGCAGAUUUGGAUGAUUUCCAAACAAUUGCAACAAUCCAUGAGCAGUGCUGACUCAACUCAGGCCUAAACUCAUGCAGACACAAGGCAGAUGGGCUAUAUAAACGUUUCGCUUUCCGUUUACGAUAUGUCUACUCUGUGCAGAAUGAAUUUCGUAACUACAUAGCACAAGUAGAUGUAGUUAACUUUAAUCUCACUAGCAAUCUUUAAUCAGUGUGUAACAUUAGGGAGGACUUGAAAGAGCCACCACUUCGAGGCCACGCGGAGUACGAUCGAGUGUACAGUGAACAAUGCUAGGGAGAGCUGCCUAUAUGGAAGAGCCCUAAUGUGUAAAAUUAAUUUAGUAGUGCUAUCCCAUGUGAUUUUAAUAGCUUUUAGGAGAAUGACAAAAUCCCCUACUCCACACCCCAUCUCAUAUCCAUCAUCACACAUCCCUCCUCCAUCCAUACAUCUAAA
>cluster_4 reads=1 total_reads=732
AUACCUUCCCAGGUAACAAACCAACCAACUUCGAUCUCUGUAGAUCUGUUCUCUAAACGAACUAAAAUUUGUGUGGCUGUCACUCGGCUGCAUGCUCUAUUUAGUGCACUCACGCAGUAUAAUUAAUAAAACAUUGUAUUGACAGGACACGAGUAACUCGUUCUUUUAUCUUGCAGGCUGCUCACGGUUCGUCCGUGUCGCUGUGUAGCCGAUCAUCAGCACACAUGGUUUCGUCCGGGUGUGACCGAAAGGUAAGAUCGGAGAGCCUUGUCCCUGGUUUCAUAACGAGAAAACACACGUCCUAUUCGGUUCUGCCUGUUUUACAGGUUCGCGACGUUGCUCGUACGUGGCUUUGGAGACUCCGUGGAGGAGGUCUUAUCAGAGGCACGUCAACAUCUAAAGAUGGCACUUGUUGGCUUAGUAGAAGUUGAAAAAGGCGACUCGCCUCAACUUGAACAGCCCUAUGUGUUUCAAACGUCAUCGGAUGCUCGAACUGCACCUCGGUCAUGUUAUGGUUGAGCAAGUUAGAACUCGAAGGCAUUCAGAGACUGGUACGUAGUGGUGAGACCAUGGUGCCCUUGUCCCUCAUGCGGGCGAAAAUACCAGUGGUACCGCAAGGUUCUUCUUCGUAAGAAUGGUAAUAAAGGAGCUGGUGGCCAUAGUUACGGCGCCGAUCUAAGUCACUUUGACUUCAGGCGACGAGCACUGGCACUGAUCCUCUAUGAAGAUUUCCAAGAAACUGGAAUGUACAAAUACCCUCAUACUGUGUGACCCUGUGGGUUUUACAUCAUCUUAAAAACUCAGUACUGGUCCGUCUGCAGUAUGUGGAAAGGUUAUGCUGUGGACUGUGAUCAACUCCGCGAACCCAUGUUCAGUCAGCUGAUGCCUCAAUCGUUUUUAAACAGGUUUGCGGUGUAAGUGCAGCCCGUACCACACCGUGCGGCACAGGCACUAGUACUGAUGUCGUAUGCAGGGCUUUGACAUACAAUGAUAAAGUAGCUGGUUUUGCUAAAUUCCUUAAAACUAAUUGUUGUCGCUUCCAAGAAAAGGACGAAGAUGACAAUUUGCUGAAACCAUUUGUAGUUAAGAGACACACACACUAACCAACAUGUGAAGAAACAAUUUAUAAUUUACUUAAGGAUUGUCCAGCUGUUGCUAAACAUGACUUUUUUAAGUUUAGAAUAGACGGUGACCAAGUCCACAUAUAUCACGUCAACGUCUCAUUAAAAUACAUAAUGGCAGACCUCGUCUAUGCUCAAAGGCAUUUUGAUGAAGGUGUGACACAUUAAAAGAAUUACUUGCACAUCUACAAUUGUUGUGAUGAUGAUUUUCAAUAAAAAGGACUGGUAUGAUUUUUGUAGAAACCCAGAUAUAUACGCGUACGCCAACUUAGGUGAACGUGUACGCCAAGCUUUGUUAAAACAGUACAAUUCGAUGCCAUGCGAAAUGCUGGUAUUGUUGGUGUACUGACAUUAGAUAAUCAAGAUCUCAAUGGUAACUGGUAUGAUUCGGUGAUCAUACAAUCACGCCAGGUAGUGGAGUUCCUGUUGUAGAUUUAUUAUUCAUUGUAAUGCCUAUAUUAACCUUGACCAGGCUUUAACUGCAGAGUCACAUGUUGACACUGAUUUAACAAAGCCUUACAUCAUUAAGUGGGAUUUGCUAAAAUAUGACACGGAAGAGAGGUUAAAACUCUUUGACCGUUAUUCUAAAUAUUGGGAUCAGACAUCUCCCAAAUUGUGUUAACUGUUUGGAUGACAGAUGCAUUUUGCAUUGUGCAAACUUUAAUGUUUUUAUUCUACAGUGUUCCCUACAAGUUUGGACCACUAGUGAGAAAAAUAUUUGUUGAUGGUGUUUCCACUUUGUAGUUCAACUGGAUACUUCAGAGAGCUAGGCUGUUGUACAUAAUCAGGAUGUAAACUUACAUAGCUCUAGACUUAGUUUUUGGGAAUUACUUGUGUAUAAUUCAAUUGACCCUGCUAUGCACGCUGCUUCUGGUAAUCUAUUAGAUAAACGCACUACGUGCUUUCAGUAGCUGCACUUACUAACAAUGUUGCUUUUCAAACUGUCAAUCCGGUAAUUUCUAACAAAGACUUCACAUGACUUUGCUGUGUCUAAAGGGUUUCUAAAGGAAGGAAGUUCUGUUGAAUUAAAACACUUUCUGCUCAGGAUGGUAAUGCUGCUAUCAAAUGAACAUAUGACUACUAUCGUUAUAAUUUACCAAAUGUGUGAUAUCAGACAACUACUAUUUGUAGUGAAGUUGUUGAUAAGUACUUUGAUUGUUACGAUGGUGGCUGUAUUAAUGCUAACCAAGUCAUCGUCAACAACCUAGACAAUCAGCUGGUUUUCCAUUUAAUAAAUGGGUAAGGCUAGACUUUAACUAUGAUUCAAUGAGUUAUGAGGAUCAAGAUGCACUUCGCAUACAAAACGUAAUGUCAUCCCUACUAUAACUCAAAUGAAUCUUAAGUAUGCCAUAGUGCAAAGAAUAGAGCUUGCCUCUGUAGCUGGUGUCUCUAUCCUGUGGUACAUGUACCAAUAGACAGUUUCAUCAAAAAUUAUUGAAAUCAAAUAGCCGCCAAGAGGAGCUACAAUAGUAAUUGGAACAAGCAAAUUCUUAUGGUGGUUGGCACAACAUGUUAAAACUGUUUAUAGUGAUGUAGAAAACCCACAACGGGUCGGGAUUAUCCUAAAUGUGAUAGAGCCAUGCCUAACAUCGCUUAGAAUUAUGGCCUCACUUGUUCUUGCUCGCAAACAUACAACGUGUUGUAGCUUGCACCCGUUUCUAUAGAUUAAGCUAAUGAGUGUGCUCAAGUAUAAGUGAAAUGGUCAUGUGUGGCGGUUCACUAUAUGUUAAACCAGGUGGAACCUCAUCAGGAGAUGCCACAACUGCUUAUAUGCAUUAAUAGUGUCUUUAACAUUUGUCAAGCUGUCACGGCCAAUGUUAAUGCACUUUAUCUAAAGAUGGUAUAAAUCAAUGACAUAAGUAUGUCCGCAAUUUACAACACAGACUUUAUGAGUGUCUUAUAGAAUAGAGAUGUUGACACAGACUUUGUAGGAAUGAGUUUACGCAUAUUUGCGUAAACAUUUCUCAAUGAUGAUACUCGUGACGACGAAUUGUUGUGUUUCAUACCUUCCCAGGUAACAAACCAACCACUUUCGAUCUCUUGUAGAUCUGUUCUCUAAACGAACUUUAAAAUCUGUGUGGCUGUCACUCGGCUGCAUGCUUAGUGCACUCACGCAGUAUAAUUAAUAACUAAUUAUGUCGUUGACAGGACACGAGUAACUCGUCUAUUUGCAGGCUGCUUACGGUUCGUCCGUGUUGCAGCCGAUCAUCAGCACAUCUAGGUUUCGUCCGGGUGUGACCGAAAGGUAAGAUGGAGAGCCUUGUCCCUGGUUCAACGAGAAAACACACGUCCAUCAGUUUGCCUGUUUUACAGGUUCGCGACGUGCUCGUACGUGGCUUUGGAGACUCCGUGGAGGAGGUCUUAUCAGAGGCACGUCAACAUCUUAAAGAUGGCACUUGUGGCUUAGUAGAAGUUGAAAAAGGCGUUUUGCCUCAACUUGAACAGCCCUAUGUGUUCAUCAAACGUUCGGAUGCUCGAACUGCACCUCAUGGUCAUGUUAUGGUUGAGCUGGUAGCAGAACUCGAAGGCAUUCAGUACGGUCGUAGUGGUGAGACACUUGGUGUCCUUGUCCCUCAUGUGGGCGAAAUACCAGUGGCUUACCGCAAGGUUUCUUCGUAAGAACGGUAAUAAAGGAGCUGGUGGCCAUAGUUACGGCGCCGAUCUAAAGUCAUUUGACUUAGGCGACGAGCUUGGCACUGAUCCUUAUGAAGAUUUCAAGAAACUGGAAUGUACAAAUACCUACAACUUGUGCUAAUGACCCUGUGGGUUUUACACUUAAAACACAGUCUGUACCGUCUGCGGUAUGUGGAAAGGUUAUGGCUGUAGUUGUGAUCAACUCCGCGAACCCAUGCUUCAGUCAGCUGAUGCACAAUCGUUUUAAACGGGUUUGCGGUGUAAGUGCAGCCCGUCACACCGUGCGGCACAGGCACUAGUACUGAUGUCGUAUACAGGGCUUUUGACAUACAAUGAUAAAGUAGCUGGUUUUGCUAAAUUCCUAAAACUAAUUGUUGUCGCUUCCAAGAAAAGGACGAAGAUGACAAUUUAAUUGAUUCUUACUUUGUAGUUAAGAGACACACUUUCUCUAACUACCAACAUGAAGAAACAAUUUAUAAUUUACUUAAGGAUUGUCCAGCUGUUGCUAAACAUGACUUCUUUAAGUUAGAAUAGACGGUGACAUGGUACCACAUAUAUCACGUCAACGUCUUACUAAAUCAAUGGCAGACCUCGUCUAUGCUUUAAGGCAUUUGAUGAAGGUAAUUGUGACACAUUAAAGAAAUACUUGUCACAUACAAUUGUUGUGAUGAUGAUUAUUCAAUAAAAAGGACUGGUAUGAUUUUGUAGAAAACCCAGAUAUAUUACGCGUAUACGCCAACUUAGGUGAACGUGUACGCCAAGCUUUGUUAAAAACAGUACAAUUUGUGAUGCCAUGCGAAAUGCUGGUAUUGUUGGUGUACUGACAUUAGAUAAUCAAGAUUCAAUGGUAACUGGUAUGAUUUCGGUGAUUUCAUACAAACCACGCCAGGUAGUGGAGUUCCUGUUGUAGAUUCUUAUUAUUCAUUGUUAAUGCCUAUAUUAACCUUGACCAGGGCUUUAACUGCAGAGUUCAUGUUGACACUGACUUAACAAAGCCUUACAUUAAGUGGGAUUUGUUAAAAUAUGACUUCACGGAAGAGAGGUUAAAACUCUUUGACCGUUAUUUUAAAUAUUGGGAUCAGACAUCACCCAAAUUGUGUUAACUGUUUGGAUGACAGAUGCAUUCUGCAUUGUGCAAACUUUAAUGUUUUAUUUCUACAGUGUUCCCACCUACAAGUUUGGACCACUAGUGAGAAAAAUAUUUGUUGAUGGUGUUCCAUUUGUAGUUUCAACUGGAUACCACUUCAGAGAGCUAGGUGUUGUACAUAAUCAGGAUGUAAACUUACAUAGCUCUAGACUUAGUUUAAGGAAUUACUUGUGUAUGCUGCUGACCCUGCUAUGCACGCUGCUUCUGGUAAUCUAUUACUAGAUAAACGCACUACGUGCUUUCAGUAGCUGCACUUACUAACAAUGUUGCUUUCAAACUGUCAAACCCGGUAAUUUUAACAAAGACUUCUAUGACUUUGCUGUGUCUAAGGUUUUCUAAGGAAGGAAGUUCUGUUGAAUUAAAACACUUCUUUGCUCAGGAUGGUAAUGCUGCUAUCAGCGAUUAUGACUACUAUCGUUAUAAUCUACCAACAAUGUGUGAUAUCAGACAACUACUAUUUGUAGUUGAAGUUGUUGAUAAGUACUUUGAUUGUUACGAUGGUGGCUGUAUUAAUGCUAACCAAGUCAUCGUCAACAACCUAGACAAAUCAGCUGGUUUUCCAUUUAAUAAAUGGGGUAAGGCUAGACUUUAUUAUGAUUCAAUGAGUUAUGAGGAUCAAGAUGCACUUUCGCAUAUACAAAACGUAAUGUCAUCCCUACUAUAACUCAAAUGAAUCUUAAGUAUGCCAUUAGUGCAAAGAAUAGAGCUCGCACCGUAGCUGGUGUCUCUAUCUGUAGUACUAUGACCAAUAGACAGUUUCAUCAAAAAUUAUUGAAAUCAAUAGCCGCCACUAGAGGAGCUACUGUAGUAAUUGGAACAAGCAAAUUCUAUGGUGGUUGGCACAACAUGUUAAAACUGUUUAUAGUGAUGUAGAAAACCUCACCUUAUGGGUUGGGAUUAUCCUAAAUGUGAUAGAGCCAUGCCUAACAUGCUUAGAAUUAUGGCCUCACUUGUUCUUGCUCGCAAACAUACAACGUGUUGUAGCUUGUCACACCGUUUCUAUAGAUUAGCUAAUGAGUGUGCUCAAGUAUUGAGUGAAAUGGUCAUGUGUGGCGGUUCACUAUAUGUUAAACCAGGUGGAACCUCAUCAGGAGAUGCCACAACUGCUUAUGCUAAUAGUGUUUUAACAUUUGUCAAGCUGUCACGGCCAAUGUUAAUGCACUUUAUCUACUGAUGGUAACAAAAUUGCCGAUAAGUAUGUCCGCAAUUUACAACACAGACUUUAUGAGUGUCUAUAGAAAUAGAGAUGUUGACACAGACUUUGUGAAUGAGUUUACGCAUAUUUGCGUAAACAUUUCUCAAUGAUGAUACUCUGACGAUGCUGUUGUGUGUUCAAUAGCACUUAUGCAUCUAGGUCUAGUGGCUAGCAUAAAGAACUUUAAGUCAGUUCUUUAUUAUCAAAACAAUGUUUUAUGUCUGAAGCAAAAUGUUGGACUGAGACUGACCUUACUAAAGGACCUCAUGAAUUUUGCUCUCAACAUACAAUGCUAGUUAAACAGGUGAUGAUUAUGUGUACCUUCCUUACCCAGAUCCAUCAAGAAUCCUAGGGGCCGGCUGUUUGUAGAUGAUAUCGUAAAACAGAUGGUACACUAUGAUUGAACGGUUCGUGUCUUAGCUAUAGAUGCUUACCCACUUACUAAACAUCCUAAUCAGGAGUAUGCUGAUGUCUUCAUUUGUACUUACAAUACAUAAGAAAGCUCAUGAUGAGUUAACAGGACACAUGUUAGACAUGUAUUCUGUUAUGCUUACUAAUGAUAACACUUCAAGGUAUUGGGAACCUGAGUUUUAUGAGGCUAUGUACCACCGCAUACAGUUACAGGCUGUUGGGGCUUGUGUUUUUUGCAAUUCACAGACUUCAUUAAGAUGUGGUGCUUGCAUACGUAGACCAUUCUUAUGUUGUAAAUGCUGUUACGACCAUGUCAUAUCAACAUCACAUAAAUUAGUCUUGUCUGUUAAUCCGUAUGUUUGCAAUGCUCCAGGUUGUGAUGUCACAGAUGUGACUCAACUUUACUUAGGAGGUAUGAGCUAUUAUUGUAAAUCCUAAACCACCCAUUAGUUUCCAUUGUGUGCUAAUGGACAAGUUUUUGGUUUAUAUAAAAACAUGUGUUGGUAGCGAUAAUGUUACUGACUUUAAUGCAAUUGCAACAUGUGACUGGACAAAUGCUGGUGAUUACAUUUUAGCUAACACCUGUACUGAAAGACUCAAGCUUUUUGCAGAGAAACGCUCAAAGCUACUGAGGAGACAUUUAAACUGUCUUAUGGUAUUGCUACUGUACGUGAAGUGCUGUCUGACAGAGAAUUACAUCAUGGGAAGUUGGUAAACCUAGACCACCACUUAACCGAAAUUAUGUCUUUACUGGUUAUCGUGUAACUAAAACAGUAAAGUACAAAUAGGAGAGUACACCUUUGAAAAAGGUGACUAUGGUGAUGCUGUUGUUUACCGAGGUACAACAACUUACAAAUUAAAUGUUGGUGAUUAUUUUGUGCUGACAUCUACAGUAAUGCCAUUAAGUGCACCUACACUAGUGCCACAAGAGCACUAUGUUAGAAUUACUGGCUUAUACCCAACACUCAAUAUCUCAGAUGAGUUUCUAGCAAUGUUGCAAAUUAUCAAAAGGUUGGUAUGCAAAAGUAUUUUACACUCCAGGACCACCUGGUACUGGUAAGAGUCAUUUUGCUAUUGGCCUAGCUCUACUUCUGCUCGCAUAGUGUAUACAGCUUGCUCAUGCCGCUGUUGAUGCAUAUGUGAGAAGGCAUUAAAAUAUUUGCCUAUAGAUAAAUGUAGUAGAAUUAUACCCGACGUGCUCGUGUAGAGUGUUUUGAUAAAUUCAAAGUGAAUUCAUCAUUAGAACAGUAUGUCUUUUGUACUGUAAAUGCAUUGCCUGAGACGACAGCAGAUAUAGUUGUCUUUGAUGAAAUUCAAUGGCCACAAAUUAUGAUUUGAGUGUUGUCAAUGCCAGAUUACGUGCUAAGCACUAUGUGUACAUGGCGACCCUGCUCAAUUACCUGCACCACGCACAUUGCUAACUAAGGGCACACUAGAACCAGAAUAUUCAAUUCAGUGUGUAGACUUAUGAAAACUAUAGGUCCAGACAUGUUCUCGGAACUUGUCGGCGUUGUCCUGCUGAAAUUGUUGACACUGUGAGUGCUUUGGUUUAUGAUAAUAAGCUUAAAGCACAUAAAGACAAAUCAGCUCAAUGCUUUAAAAUGUUUAUAAGGGUGUUAUCACGCAUGAUGUUCAUCUGCAAUUAACAGGCCACAAAUAGGCGUGGUAAGAGAAUUCCUACGUAACCCUGCUUGGAGAAAAGCUGUCUUUAUUUCACCUUAUAAUUCACAGAAUGCUGUAGCCUCAAAGAUUUUGGGACUACCAACUCAAACUGUUGAUUCAUACAGGGCUCAGAAUAUGACUAUGUCAUUUCACUCAAACCACUGAAACAGCUCAUCUUGUAAUGUAAACAGAUUUAAUGUUGCUAUUACCAGAGCAAAAGUAGGCAUACUUUGCAUAAUGUCUGAUAGAGACCUUUAUGACAAGUUGCAAUUUACAAGUCUUGAAAUUCCGUAGGAAUGUGGCAACUUUACAAGCUGAAAAUGUAACAGGACUCUUUAAAGAUUGUAGUAAGGUAAUCACUGGGUUACAUCCUACACAGGCACCCACACCUCAGUGUUGACACUAAAUUCAAAACUGAAGGUUUAUGUGUUGACAUACCUGGCAUACCUAAGGACAUGACUAUAGAAGACUCAUCUCUAUGAUGGGUUUUAAAAUGAAUUAUCAAGUUAAUGGUUACCCUAACAUGUUUAUCACCCGCGAAGAAGCUAUAAGACAUGUACGUGCAUGGAUUGGCUUCGAUGUCGAGGUGUCAUGCUACUAGAGAAGCUGUUGGUACCAAUUUACCUACAGCUAGGUUUCUACAGGUGUUAACCUAGUUGCUGUACCUACAGGUUAUGUUGAUACACCUAAUAAUACAGAUUUUCCAGAGUUAGUGCUAAACCACCGCCUGGAGAUCAAUCCAAACACCUCUACCACUUAUGUACAAAGGACUGCCUAGGAAUUUGCUAAGGCUGCAAUGUGAUUCUGCUGUGUUUACUUGAUUGACAGCGACAGCUUUGAGAGCACAAUUCUGGUAAAGGCCAACAACAACAAGGCCAAACUGUCACUAAGAAUUGCUGCUGAGGCUUCUAAGAAGCCUGGCAAAACGUACUGCCACUAAAGCAUACAAUGUAACACAAGCUUCGGCAGACGUGGUCCAGAACAAACCCAAGGAAAUUUUGGGGACCAGGAACUAAUCAGACAAGGAACUGAUUACAAACAUUGGCCGCAAAUUGCACAAUUUGCCCCAGCGCUUCAGCGUUUCGGAAUGUCGCGCAUUGGCAUGGAAGUCACACCUCGGGAACGUGGUUGACCUACACAGGUGCCAUCAAAUUGGAUGACAAAGAUCCAAAUUCAAAGAUCAAGUCAUUUGCUGAAUAAGCAUUGACGCAUACAAAACAUUCCCACCAACAGAGCCUAAAAAGGACAAAAAGAAGAAGGCUGAUGAAACUCAAGCCUCCGCAGAGACAGAAGAAACAGCAAACUGUGACUCUUUUCCUGCUGCAGAUUUGGAUGAUUUCCAAACAAUUGCAACAAUCCAUGAGCAGUGCUGACUCAACUCAGGCCUAAACUCAUGCAGACCACCAAGGCAGAUGGGCUAUAUAAACGUUUCGCUUUCCGUUUACGAUAUAGUCUACUCUUGUGCAGAAUGAAUUCUCGUAAUACAUAGCACAAGUAGAUGUAGUUAACUUUAAUCUCAUAGCAAUCUUUAAUCAGUGUGUAACAUUAGGGAGGACUUGAAAGAGCCACCACAUUUCACGAGGCCACGCGGAGUACGAUCGAGUGUACAGUGAACAAUGCUAGGGAGAGCUGCCUAUAUGGAAGAGCCCUAAUGUGUAAAAUUAAUUUUAGUAGUGCUAUCCCCAUGUGAUUUUAAUAGCUUCUUAGGAGAAUGACAAAAACCCCCACCCCCCCACUACCUCCCAUACAUAUAUCAUACAUUCACAUCAUCAUCUCACACCCCUCCUCCUCAUCUCCUAUAAUUUUUUUUUCCAAUCACACAACAACCCUUCACCAUAAUC
>cluster_5 reads=2 total_reads=21
AACGAUACCUUCCCAGGUAACAAACCAACCAACUAUCAACCUCAUUUAGAUCUGUUCUCAAACGAACUUAAAUCUGUGGCUGUCAUCGGCUGCAUGCCUAGUGCACUCAGUAUAAUUAAUAACUAAUUAUGUCGUUGACAGGACACGAGAACUCGUCUAUCUUGCAGGCUCUCACGGUUCAUCCGUGUUGCAGCCGAUCAUCAGCACAUAGGUUUCCACCGGGUGACCGAAGGUGAUGAGAGCCUUGUCCUGGUUUCAACGAGAAAACACGUCCAACCAGUCCGCCUGUCUUACAGGUUCGCGCGCACGUACGUGGCUCUGGAGACACCGUGGAGGUCUCAUCAGAGGCACGUCAACAUCUAAAGAUGGCCCUUGGCUCAGUAGAAGUUGAAAAAGGCGUUGCCUCAACUUGACAGCCCUAUGUGUCAUAAACGUUCGGAUGCUCGACUGCACCUCUGGUCACGUUAUAGUUGAGCUGGAAACAACACUCGAAGGCAUUCAGUACUCGUAGUAGUGAGACCUUGGUGUCCUUGUCCCACCAUGGGCGAAAUACCAGUGGCUCGCAAGGUUCUUCGUAAGAACAGUAAUAAAGGAGCUGGUGGCCAUAGUUACGGCCCGAUCAAAGUCAUACGACAUAGGCGACGAGUCGCACUGAUCCUUAUGAAGAUUUCCAGAAACUGGAAUGUACAAAUCCCUACAACUGUGCUAAUGACCCUGUGGGUUUACACUUAAAACACAGUCUGUACCGUCUGCGGUAUGUGGAACACUAUGGCUGUAGUUGUGAUCACUCCCGACCCAUGCACCAGUCAGCUGAUGCACAAUCGUUUAAACGGUUUCAAUGUAAGUGCAGCCCGUCACACCGUGCGGCACAGGCACUAGUACUGACGUCGUAUCAAGGCUUUGACAUACAAUGAUAAAGUAGCUGGUUUGCUAAAUUCCUAAACUAAUUGUUGCCUCUUCCAAGAAAGGACGAAGAUGACAAUCUAAUUGAUUUCCUUUGUGUUAAGACACACUUAACUACCAACGAAGAAACAAUUUAUAAUUUACUUAAGACUGUCCAGCUGUUGCUAAACACUACUUUCAAGUUAGAAUAGACGGUGACAUGGUACCACAUAUACGUCAACGCCACUAAAACAAUGGCAGACCUCGUCAUGCUCAAGGCAUUUUGAUGAGGUAAUUGUCUACAAAGAAUCUGUCACACAAUUGUUGUGAUGAUGAUUAUUCAAUAAAAGGACUGGUAUGAUUUUGUAGAAACCCAGAUUACGCGUAUACGCCAACUUAGGUGAACGUGUACGCCAAGCAAUCAACAGUACAAUUGUGAUGCCAUGCGAAAUGCUGGUAUUGUUGGUGUACUGAUUAGAUAAUCAAGAUCUCUGGUAACUGGUAUGAUCUCGGUGAUUUCAUACAAACCACGCCAGGUAGUGGAGACCUGUUGUAGAUUCCUAUUAUUCAUUGUCAAUGCCUAUUAACCUUGACCAGGCUUUAUAGAGUACAUGUUGACACUGACUUAACAAAGCCUACAUUAAGUGGGAUUUGUUAAAAUAUGACUUACGGAAGAGUUAAAACUUUGACCAUUAUUUAAUAUUGAUCAGACACCCACCCAAAUUGUGUUAACUGUUUGGAUGACAGAUGCAUUCUGCAUUGCGCAAACUUUAAUGUUUUAUCUUACAGUGUUCCCACCUACAAGUUUUGGACCACUAGUGAGAAAAAUAUUUGUUGAUGGUGUUCCAUUUGUAGUUCAACUGGAUCACUUCAGAGCUAGGUGUUGUACAUAAUCAGGAUGUAAACACAUAGCUCUAGACUUAGUUUUAAGGAAUUACUUGUGUAUGCUACUGACCCUGCUAUGCACGCUGCUCUGGUAAUUCAUACUAGAUAAACGCAUACGUGCUCUUCAGUAGCUGCACUUACUAACAAUGUUGCUUUCAAACUGUCAAACCCAGUAAUUUAACAAAGACUUCAUGACUCUGCUGUGUCUAAGGUUUCAAGGAAGGAAGUCUGUUGAAUUAAACACUUUGCUCAGACGGUAAUGCUGCUAUCAGCGAUUAUGACUACUAUCGUUAUAUACCAACAAUGUGUGAUAUCAGACAACUACUAUUUGUAGUUGAAGUUGUUGAUAAGUACUUUGAUUGUUACGAUGGUGGCUGUAUUAAUGCUAACCAAGUCAUCGUCAACAACCAAGACAAAUCAGCUGGUUUCCAUCUAAUAAAUGGGGUAAGGCUAGACUUUAUUAUGAUUCAAUGAGUAUGAGGAUCAAGAUGCACUUCGCAUACAAAACGUAUGUCAUCCCUACUAUAACUCAAAUGAAUCUCAGUAUGCCAUUAGUGCAAAGAAUAGAGCUCGCCCCGUAGCUGGUGUCUAUCUGUAGUACUAUGACCAAUAGACAGUUUCAUCAAAAUUAUUGAAAUCAAUAGCCGCCAUAGAGGAGCUACUGUAGUAAUUGGAACAAGCAAAUUCUAUGGUGGUUGGCACAACAUGUUAAAAACUGUUUAGUGAUGUAGAAAACCCUUAUGGGUUGGGAUUAUCCUAAAUGUGAUAGAGCCAUGCCUAACAUGCUUAGAAUUAUGGCCUCACUUGUUUGUCGCAAACAUACAACGUGUUGUAGCUUGCACACCGUUUAUAGAUUAGCUAAUGAGUGCUCAAGUAUUGAGUGAAAUGGUCAUGGUGGCGGUUCACUAUAUGUUAAACCAGGUGGAACCUCAUCAGGAGAUGCCACAACUGCUUAUGCUAAUAGUGUUUUUAACAUUUGUCAAGCUGUACAGCCAAUGUUAAUGCACUUUUAUCUACUGAUGGUAACAAAAUUGCCGAUAAGUAUGUCCGCAAUCUACACACAGACUUUAUGAGUGUCUAUAGAAAUAGAGAUGUUGACACAGACUUUGUGAAUGAGUUUACGCAUAUUUGCGUAAACAUUUCUCAAUGAUGAUACUCUCUGACGAUGCUGUUUGUGUUUAAUAGCACUUAUGCAUCUCAAGGUCUAGUGCUAGCAUAAGAACUUUAAGUCAGUUUUAUUAUCAACAAUGUUUAUGUCUGAAGCAAAAUGUUGGACUGAGACUGACCUUACUAAAGGACCUCAUGAAUUUUGCUCUCAACAUACAAUGCUAGUUAAACAGGGUGAUGAUUAUGUGUACCUUCCUUACCCAGAUCCAUCAAGAAUCCUAGGGCCGGCUGUUUUGUAGAUGAUAUCGUAAAACAGAUGGUACACUAUGAUUGAACGGUUCGUGUCUUAGCUAUAGAUGCUUACCCACUUACUAAACAUCCUAAUCAGGAGUAUGCUGAUGUCUCAUCUGUACUUACAAUACAUAAGAAAGCUAAGAUGAGUUAACAGGACACAUGUUAGACACGUAUUCUGUUAUGCCUACUAAUGAUAACACUUCAAGGUAUUGGAACCUGAGUUUAUGAGGCUAUGUACACACCGCAUACAGUCUACAGGCUGUUGGGGCUUGUGUUCUUUGCAAUCACAGACUUCAUUAAGAUGUGGUGCUUGCAUACGUAGACCAUUCUUAUGUUGUAAAUGCUGUUACGACCAUGUCAUAUCAACAUCACAUAAAUUAGUCUUGUCUGUUAAUCCGUAUGUUUGCAAUGCUCCAGGUUGUGAUGUCACAGAUGUGACUCAACUUUACUUAGGAGGUAUGAGCUAUUAUUGUAAAUUCACAACCACCCAUUAGUUUCCAUUGUGUGCUAAUGGACAAGUUUUGGUUUAUAUAAAAACAUGUGUUGGUAGCGAUAAUGUUACUGACUUUAAUGCAAUUGCAACAUGUGACUGGACAAAUGCUGGUGAUUACAUUUUAGCUAACACCUGUACUGAAAGACUCAAGCUUUUUGCAGCAGAAACGCUCAAAGCUACUGAGGAGACAUUUAAACUGUCUUAUGGUAUUGCUACUGUACGUGAAGUGCUGUCUGACAGAGAAUUACUCAUGGGAAGUUGGUAAACCUAGACCACCACUUAACCGAAAUUAUGUCUUACUGGUUAUCGUGUAACUAAAAACAGUAAAGUACAAAUAGGAGAGUACACCUUUGAAAAAGGUGACUAUGGUGAUGCUGUUGUUUACCGAGGUACAACAACUUACAAAUUAAAUGUUGGUGAUUAUUUUGUGCUGACAUCAUACAGUAAUGCCAUUAGUGCACCUACACUAGUGCCACAAGAGCACUAUGUUAGAAUUACUGGCUUAUACCCAACACUCAAUAUCUCAGAUGAGUUUUAGCAAUGUUGCAAAUUAUCAAAAGGUUGGUAUGCAAAAGUAUUUACACUCCAGGACCACCUGGUACUGGUAAGAGUCAUUUUGCUAUUGGCCUAGCUCUACUACACUCGCCUAGUGUAUACAGCUUGCUCAUGCCGCUGUUGAUGCAUGUGAGAAGGCAUUAAAAUAUUUGCCUAUAGAUAAAUGUAGUAGAAUUAUACCCGACGUGCUCGUGUAGAGUGUUUUGAUAAAUCAAAGUGAAUUCAAUACUAGAACAGUAUGUCUUUGUACUGUAAAUGCAUUGCCUGAGACGACAGCAGAUAUAGUUGUCUUUGAUGAAAUUCAAUGGCCACAAAUUAUGAUUUGAGUGUUGUCAAUGCCAGAUUACGUGCUAAGCACUAUGUGUACUGGCGACCCUGCUCAAUUACCUGCACCACACAUUGCUACUAAGGGCACACUAGAACCAGAAUAUUCAAUCAGUGUGAGACUUAUGAAAACUAUAGGUCCAGACAUGUUCGGAACUUGUCGGCGUUGUCCUGCUGAAAUUGUUGACACUGUGAGUGCUUUGGUUUAUGAUAAUAAGCUUAAAGCACAAAGACAAAUCAGCUCAAUGCUUUAAAAUGUUUAUAAGGGUGUUAUACGCAUGAUGUUCAUCUGCAAUUAACAGGCCACAAAUAGGCGUGGUAAGAGAAUUCCUACGCAACCCUGCUUGGAGAAAAGCUGUCUUUAUUUCACCUUAUAAUUCACAGAAUGCUGUAGCCUCAAAGAUUGGGACUACCAACUCAAACUGUUGAUUCAACAAGGGCUCAGAAUAUGACUAUGUCAUUCAUCAAACCACUGAAACAGCUCACUUUGUAAUGUAAACAGAUUUAAUGUUGCUAUUACCAGAGCAAAAGUAGGCAUACUCUGCAUAAUGUCUGAUAGAGACCUUUAUGACAAGUUGCAAUUUACAAGUCUUGAAUUCCGCAGGAAUGUGGCAACUUUACAAGCUGAAAAUGUAACAGGACUCUUAAAGAUUGUAGUAAGGUAUCACUGGGUUACACCCACACAGGCACCUACCCCAGUGUUGACACUAAAUCUGAAGGUUUAUGUGUUGACAUACCUGGCAUACCUAAGGACAUGACUUAUAGAAGACUCAUUUAUGAUGGGUUUUAAAAUGAAUUAUCAAGUUAAUGGUUACCCUAACAUGUUUAUCACCCACGAAGAAGCUAUAAGACAUGUACGUGCAUGGAUUGGCUUCGAUGUCGAGGUGUCAUGCAUAGAGAAGCUGUUGGUACCAAUUUACCUACAGCUAGGUUUUACAGGUGUUAACCUAGUUGCUGUACCUACAGUGUACUAUGUUAGAUACUGGCUUAUACCCAACACUCAAUAUCUCAGAUGAGUUUUCUAGCAAUGUUGCAAAUAUCAAAGGUUGGUAUGCAAAAGUAUUUUACAUCCAGGGACCCCUCGUACUGGUAAGAGUCAUUUUGCUAUUGGCCUAGCUCUCUAUACUCUGCUCGCAGUGUAUCAGCUUGCUCAUGCCGCUGUUGAUGCAUAUGUGAGAAGGCAUUAAAAUAAUUGCCUAUAGACCAAUGUAGUAGAAUUUACCCGACAUGCCCGCAGAACGUUUUGAUAAAUUCAAAGUGAAUCAAUAGAACAGUAUGUCUUUGUCUGUAAAUGCAUUGCCUGACGACAGCAGAUAUAGUUGUCUUGAUGAAAUUCAAUGGCCACAAAUUAUGAUUUGAGUGUUGUCAUGCCAGAUUACGUGCUAAGCACAUGUGUACAUUGGCGACCUGCUCAAUUACCUGCACCACGCACUGCUAACUAAGGGCACACUAGAACCAGAAUAUUCAAUUCAGUGUAGACUUAUGAAAACUAUAGGUCCAGACAUGUCUCGGAACUUGUCGGCGUUGUCCUGCUGAAAUUGUUGACUGUGAGUGCUCUGGUUUAUGAUAAUAAGCUUAAAGCACAUAAAGACAAAUCAGCUCAAUGCUUUAAAAUGUUUAUAAGGGUGUUAUCACGCAUGAUGUUCAUCUGCAAUUAACAGGCCACAAAUAGGCGUGGUAAGAGAAUUCCUACGCAACCUGCUUGGAGAAAAGCUGUCUUUAUUUCACCUUAUAAAUCACAGAAUGCUGUAGCCUCAAAGAUUUUGGGACUACCAACUCAAACUGUUGAUUCAUCAGGCUCAGAAUAUGACUAUGUCAUCACUCAAACCACUGAACAGCUCACUCUGUAAUGUAAACAGAUUUAAUGUUGCUAUUACCAGAGCAAAAGUAGGCAUACUCUGCAUAAUGUCUGAUAGAGACCUUUAUGACAAGUUGCAAUUUACAAGUCUUGAAAUUCCACGUAGGAAUGUGGCAACUUUACAAGCUGAAAAUGUAACAGGACUUUUAAAGAUUGUAGUAAGGUAAUCACUGGGUUACAUCCUACACAGGCACCUACCUCUCAGUGUUGACACUAAAUUCAAAACUGAAGGUUUAUGUGUUGACAUACCUGGCAUACCUAAGGACAUGACUAUAGAAGACUCAUCUCUAUGAUGGGUUUAAAAUGAAUUAUCAAGUUAAUGGUUACCCUAACAUGUUUAUCACCCGCGAAGAAGCUAUAGACAUGUACGUGCAUGGAUUGGCUCGAUGUCGAGGGUGUCAUGCUAGAGAAGCUGUUGGUACCAAUUUACCUUACAGCUAGGUUUUACAGGUGUUAACCUAGUUGCUGUACCUACAGGUUAUGUUGAUACACCUAAUAAUACAGAUUUUUCCAGAGUUAGUGCUAAACCACCGCCUGGAGAUCAAUCUAAACACCUCAUACCACUUAUGUAAGGACUCCUUGGAAUGUAGUGCGUAUAAAGAUUGUACAAAUGUUAAGUGACACACUUAAAACUCUCUGACAGAGUCGUAUUUGUCUUAUGGGCACAUGGCUUUGAGUUGACAUCUAUGAAGUAUAACAAAGACGGCAUCAUAUAGGUUGCAACUGAGAGCCUUGAAUACACCAAAAGAUAUUGGCACCCGCAAUCCUGCUAACAAUGCUGCAAUCGUGCUCAACUUCCAAGGAACAACAUUGCCAAAAGGCUUUACGCAGAAGGAGCAGAGGCGGCAGUCAAGCCUCUCUCUUCCUCAUCACGUAGUCGCAACAGUUUAAGAAAUUCAACUCCAGGCAGCAGUAGGGAACUUUCCUGCUAGAAUGGCUGGCAAUGGCGGUGAUGCUGCUCUUGCUUUGCUGCUGCUUGACAGAUUGAACCAGCUUGAGAGCAAAAUGUCUGGUAAAGGCCAACAACAACAAGGCCAAACUGUCCUAAGAAUUGCUGCUGAGGCUUCUAAGAAGCCUGGCAAAACGUACUGCCACUAAAGCAUCAAUGUAACACAAGCUUCGGCAGACGUGGUCCAGAACAAACCCAAGGAAAUUUUGGGGACCAGGAACUAAUCAGACAAGGAACUGAUUACAAACAUUGGCCGCAAAUUGCACAAUUUGCCCCAGCGUUCAGCGUUUCGGAAUGUCGCGCAUUGGCAUGGAAGUCACACCUUCGGGAACGUGGUUGACCUACACAGGUGCCAUCAAAUUGGAUGACAAAGAUCCAAAUUCAAAGAUCAAGUCAUUUGCUGAAUAAGCAUUGACGCAUACAAAACAUUCCCACCAACAGAGCCUAAAAAGGACAAAAGAAGAAGGCUGAUGAAACUCAAGCCUCCAGAGACAGAAGAAACAGCAAACUGUGACUUUUCCUGCUGCAGAUUUGGAUGAUUUCCAAACAAUUGCAACAAUCCAUGAGCAGUGCUGACUCAACUCAGGCCUAAACUCAUGCAGACCACAAGGCAGAUGGGCUAUAAACGUUUCGCUUUCCGUUUACGAUAUUAGUCUUGUGCAGAAUGAAUUCUCGUAACAUAGCACAAGUAGAUGUAGUUAACUUUAAUCCCAUAGCAAUUCUAAUCAGUGUGUAACAUUAGGGAGGACUUGAAAGAGCCACAUUUCCGAGGCCACCGGAGUACGAUCGAGUGUACAGUGAACAAUGCUAGGAGAGCUGCCUAUAUGGAAGAGCCCUAAUGUGUAAAAUUAAUUUAGUAGUGCUAUCCCCAUGUGAUUUUAAUAGCUUCUAGGAGAAUGACAAUCCCCAUCCCCAUACCCCCCAUAUUCAUCUAUCCAUCCCCACAACCCCCCCCACACCCACCCACACCACAACCCUCCCUCCACCCACAAUUAUUUCCCAAAC
>cluster_6 reads=1 total_reads=22
ACACUUCUGUCUUUUUGAUGGUAGAGUUGAUGGUCAAGUAGACUUAUUUAGAAAUGCCCGUAAUGGUGUUUUAUUACAGAAGGUAGUGUUAAAGGUUUACAACCAUCUGUAGGUCCCAAACAAGCUAGUCUUAAUGGAGUCACAUUAAUUGGAGAAGCCGUAAAAACACAGUUCAAUUAUUAUAAGAAAGUUGAUGGUGUUGUCCAACAAUUACCUGAAACUUACUUUACUUUCAGAGUAGAAAUUUACAAGAAUUUAAACCCAGGAGUUAAAUGGAAAUUGAUUUCUUAGAAUUAAAUUAUGGAUGAAUUCAUUGAACGGUAUAAUUAGAAGGCUAUGCCUUCGAACAUAUCGUUUAUAGAGAUUUUAGUCAUAGUCAGUUAGGUGGUUUACAUCUACUGAUUGGACUGCUAAACGUUUAAGGAAUCACCUUUUGAAUUGAAGAUUUUAUUCCUAUGGACAGUACAGUUAAAACUAUACAACAGAUGCGCAAACAGGUUCAUCAAGUGUGUGUGUUCUGUUAUUGAUUUAUUACUUGAUGAUUUUGUUGGAAAUAAUAAAAUCCCUAGAUUUAUCUGUAGUUUCUAAGGUUUGUCAAAGUGACUAUUGACUAUACAGAAAUUCGUUUAUGCUUUGGUGUAAAGAUGGCCAUGUAGAAACAUUUUACCCAAAAUUACAAUCUAGUCAAGCGUGGCAACCGGGUGUUGCUAUGCCUAAUCUUUACAAAAUGCAAGAAUGCUAUUAGAAAAGUGUGACCUCAAAUUAUGGUGAUAGUGCAUCAUUACCAAAAGAAGGCAUAAUGAUGAAUGUCGCAAAAUAUACUCAACUGUGUCAAUAUUUAAACACAUUAACAUUAGCUGUACCCUAUAAUAUGAGAGUUAUACAUUUUGGUGCUGGUUCUGAUAAAGGAGUUGCACCAGUCUACAGCUUGUUUUAAGACAGUGGUUGCCUACGGGUACGCUGCUUGUCGAUUCAGAUCUAAUGACUUUGUCUCUGAUGCAGAUUCAACUUGAUUGGUGAUUGUGCAACUGUACAUACAGCAAUAAAUGGGAUCUCAUUAUUAGUGAUAUGUACGACCUAAGACUAAAAAUGUUACAAAAGAAAAAUGACUUAAAGAGAGGUUUUUUCACACUUACAUUUGUGGGUUUAUACAACAAAAGCUGCUUUUUGGAGGUUCCGUGGCUAUAAAGAUACAACAGAACAUUUCUUGGAAUGCUGAUUUUAAGCUAUGGGACACUUCGCAUGGUGGACAGCCUUUUAGUUACUAAUGUGAAUGCGUCAUCAUCUGAAGCAUUUUAAUUGGAUGUAAUUAUCUUGGCAAACCACGCGAACAAAUAGAUGGUUAUGUCAUGCAUGCAAAAACAUCAUUUCAUUGGAGGAAUACAAAUCCAAUUCAGUUGUCUUCCUAUUCUUUAUUUGACCGAGUAAAUUUCCCUUAAAUUAAGGGGUACUGCUGUUAUGUCUUUAAAAGAAGGUCAAAUCAAUGAUAUGAUUUUAUCUCUUCUUUGGUAAAGGUAGACUUAUAAUUAGAGAAAACAACAGAGUUGUUGUUUUAGUGAUGUUUUGUUAACAACUAAACGAACAAUGUUUGUUCUUUGUUUAUUGCCACUAGUCUAGUCAGUGUAAUCUUACAACCAGAACUCAAUUACCCCUGCAUACACUAAUUUUUCACACGUGGUGUUUAUUACCCUGACAAAGUUUUCAGAUCCUCAGUUUACAUUCAACUCAGGACUUGCUUUUACCUUUCUUCCACAAUGUUACUUGUUUUCCAUGCUAUACAUGUCUGGGACCGCUGUACUAGAGGUUUGAUAACCUGUCCUACCAUUUAAUGAUGGUGUUUAUUUUGCUUCCACUGAGAAGUCUAUCAUAAUCAAGAGGCUGGAUUUUGGUACUACUUUAGAUUCGAAGACCCAGUCCCUACUUAUUGUUAAUAACGCUACUAAUGUUGUUAUUAAAAGUCUGUGAAUUUCAUAAUUUUUGUAAUGAUCCAUUUUUGGGUGUUUUAUUACCACAAACAAAAGUUGGAUAGAAAGUGAGUCUCGGAGUUUAUUCUAGUGCGAAUAAUUGCACUUUGAAUAUGUCUCUCAGCCUUUCUUAUGGACCUUGAAGGAAACAGGGUAAUUUCAAAAUCUUAGGGAAUUUGUGUUUAAGAAUAUUGAUGGUUAUUUUAAAAUAUAUUUAAGCACGCCUAUUAAUUUAGUGCGUGAUCUCCCUCAGGGUUUUUCUGCUAAGAACCAUUGGUAGAUUUGCCAAUAGGUAUUAACAUCACUAGGUUUCAAACUUUACUUGCUUUACGUAGACGUUAUUUGACUCCUGGUGAUUCUUUCAGGUUGGACAGCUGGUUGCUGCAGCUUAUUAUGUGGGUUAUCUUCAACCUAGGACUCUAUUAAAAUAUAAUGAAAAUGGACUACUACAGAUGCUGUAGACUGUGCACUUGACCCACACAGAAAACAAAGUGUACGUUGAAAUCCUUCACUGUAGAAAAAGAAUUUAUCAAACACUAACUUUAGAGUCCAACCAACAGAAUCUAUUGUUAGAUCUUUCCUAAUAUUACAAACUCUGUGCCCUUUUGGUGAAGUUUUCUUUAACGCCACCAGAUUUGCAUCUGUUUAUGCUCUGGAACAGGAAGAGAAUCAGCAACUGUGUUGCUGAUAUUCUGUCCUAUAAUUCCGCAUCAACAUUUCCACUAAGUGUUAUGGAGUGUCACCUCUACUAAAUUAAAUGAUCUCUGCUUAAUGUUUAUGCAGAUUCACUUGUAUUAGAGGUGAUGAAGUCAGACAAAUACCGCUCCAGGGCAAACUGGAAAGAUUGCUGAUUAUAAUUAUAAUAUUACCAGAUGAUUUUACAGGCUGUGCUAUAGCUUGGAAUUCUAACAAUCUUGAUCUUAAGGUUGGUGGUAUUAUAAUUACCUGUAUAGAUUGUUGGGAAGUCUAAUCUCAAACCUUUUGAGAGAGAUAUUUCAACUGAAAUCUCAUUCAGGCCGGUAGCACCACUGUAAUGGUGUUGAAGGUUUUAAUUGUUACUUCUUUUAUCAAUCAUGGUUUCCAACCCACUAAUGGUGUUGGUUACCAACCAUACAGAGUAGUAGUACUUCUUUGAACUUCUACAUGCACCAGCAACUGUUUGUGGACCUAAAAGUCUACUAAUUUGGGUUAAAAACAAAAUGUGUCAAUCAUCAAUGGUUUAACAGGCACAGGUGUUCUUACUGAGUUUAACAAAAGUUUGCCUUUCCAACAAUUUGGGCAGACAUUGCUGACACUACUGAUGCUGUCCGUGAUCCACAGACACUAAGAUCAUUGACAUUACACCAUGUUCUGGUGGUGUCAGUGUUAUAACACCAGGAACAAAUACUUCUAACCAGGUUGCUGUUCUUUAUCAGGAUGUUAGCUCAAGAAGUCCCUGUUGCUAUUCUGGGCAGAUCAUCUACUCCUCAUUUCUGGCGUGUUUUAUUCUCUACAGGUUCUAAUGUUUCAAACACGUGCAGGCUGUCAUUAAUAGGGGCUGAAUAUGUCAACAUUCAUAUGAGUGUGACAUACCCAUUGGUGCAGGUAUAUGCGCUAGUUAUCAGACUCAGACUAAUUCUCCAGCGGGCACAGUGUAGCUAGUCAAUCCAUCAUUGCCCUACACUAUGUACAUUUGGUGCAGAAAAUCAGUUGCUUACUCUAAUAACUCUAUUGCCAUACCCACAAAUUUUACUAUUAGUGGUUACCACAGAAAUUCUACCAGUGUCUAUGACCGAGACAUCAGUAGAUUGUACAAUGUACAUUUGUGGUGAUUCAACUGAAUGCAGCAAUUUUUGUUGCAAUAUGCAGUUUUGUACACAAUUAAACCGUGCUCUAACUGGAAUAGCUGUUGAACAAAGACAAAAACACCCAAGAAGUUUUUGCACAAGUCAAACAAAUCACAAAACACCACCAAUUAAAGAUUUUGGUGGUUUCUAAUUUUCACAAAUAUUACCAGAUCAUCAAAACCAAGCAAGAGGUCAUUUGAAGAUCUACUUUCAACAAAGUGGACUUUGCAGAUGCUGGCUUCAUCAAACAAUAUGGUGAUUGCCUUGGUGAUAUUGCUGUUAGAGACACAUUUGUGCACAAAAGUUUAACGGCCUUACUGUUUUGCCACCUUUGCUUCCACAGAUGAGUGAUUGCUCAAACACUUUGCACUGUUAGCGGGUACAAUCACUUCUGGUUGGACCUUUGGUGCAGGUGCUGCUAUUCUACAAUACCAUUUGCUAUGCAAAUGGCUUAUAGGUUUAAUGGUAUUGGAGUUACACAGAAUGUUCUCUAUGAGAACCAAAAAUUGAUUGCCAACCAAUUUAAUAGUGCUAUUGGCAAAAUUCUCAAGAUCACUUUCUUCACAGCAAGUGCACUUGGAAAACUUCAAGAUGUGGUCAACCAAAAUGCACAAGCUUUAAACACGCUUGUUAAACAACUUAGCUCAAUUUUGGUGCAAUUCAAGUGUUUUAAAAUGAUAUCCUUUCACGUCUUGACAAAAGUUGAGGCUGAAGUGCAAAUUGAUAAGGUUGAUCACAGGCAGACUUCUCAAAGUUUGCAGACAUAUAUGUGACUCAACAAUUAAUAAGAGCUGCAGAAAUCAGAGCUUCUGCUAAAUCUUGCUGCUACUAAAAUGUCAGAGUGUGUACUUGGACAAUCAAAAAAAAGAGUUGAUUUUUGUGGAAAGGGCUAUCAUUCUAUAUGUCCUUACCUCGGUCAGCACCUCAUGGUGUAGUCUUCUUGCAUGUGACUUAUGUCCCUGCACAAGAAAAAGAACUUCACAACUGCUCCUGCCAUUUGUCAUGAUGGAAAAGCACACUUUCCUCGUGAAGGUGUCUUUGUUUCUUUCAAAUUGGGCACACACUGGUUUGUAACACAAAGGAAUUUUUAUGAACCACAAUACUACUACAGACAACACAUUUGUGUCUGGUAACUGUGAUGUUGUAAUAGGAAUUGUCAACAACACAGUUUAUGAUCUCUGCAACCUGAAUUAGACUCAUUUCAAGGAGAGUUAGAUAAAUAUUUUAAGAAUCAUCAACCACCUUCCAGGUAACAAACCAACCAACUUUCGAUCUUUGUAGAUUUGUCUCUAAACGAACUUAUGGAUUUGUUUAUGAGAAUCUCACAAUUGGAACUGUAACUUUUGAAGCAAGGUGAAAUCAAGGAUGCUACUCCUUUCAGAUUUUGUCUCGCGCUACUGCAACGAUCCACCGAUACAAGCCUCACUCCCUUCGGAUGGCUUAUUGUUGGCGUUGCACUUCUUGCUGUUUCAGAGCGCUUCCAAAAUCAUAACCCUCAAAAAGAGAUGGCAACUAGCACUCCAAGGGUGUUCACUUUGUUUGCAACUUGCUGUUGUUGUUUGUAACAGUUUACUCACACCUUUUGCUUCGUAUGCUGCUGGCCUUGAAGCCCCUUCUUCUAUCUUAUGCUAGUCUACUUCUUGCAGAGUAUAAACUUGUAAGAAUUAAUAAUGAGGCUUUGGCUUUGCUGGAAAUGCCGUUCCAAAAAACCCACUACUUUAUGAUGCCAUUAUUUCUUUGCUGGCAUACUAAUUGUUACGACUAUUGUAUACCUUACAAUAGUGUAACUUUCAAUUGUCAUUACUAGGUGAUGGCACAACAAGUCCUAUUUUCUGAACAUGACUACCAGAUUGGUGGUUAUACUGAAUGGGAAUCUGGAGUAAAGACUGUGUUGUAUUACACAGUUACUUCACUUUCAGACUAUUACCAGCUGUACUCAACUCAAUUGAGUACAGACACUGGUGUUGAACAUGUUACCUUCUUCAUCUACAAUAAAAUUGUUGAUGAGCCUGAAGAACAUGUCCAAAUUUCAUAAUCGACGGUUCAUCCGGAGUUGUUAUCCAGUAAUGGAACCAAUUUUUAUGAUGAACCGACGACGACUACUAGCGUGCCUUUGGUAAGCACAAGCUGAUGAGUACGAACUUAUGUACUCAUUUCGUUUCAGAAGAGACAGGUACGUUAAUAGUUAAUAGCGUACUUUCUUGCUCGUGGUAUUCUUGCUAGUUACACUAGCCAUCCUAUGCGCUCGAUUGUGUGCGUACUGUUGCAAUAUUGUUAACGUGAGUCUCUGUAAAACCUUCUUUUACGUUUACUCGUGUUAAAAAUCUGAAUUCUUUUAGAGUUCCUGAUCUGGUCUAAACGAACUAAAUAUUAUAUUAGUUUUUCUGUUUGGAACUUUAAUUUUUAGCCAUGGCAGAUUCCAACGGUACUAACACCGUUGAAAGAGCUUAAAAAGCUCUUGAACAAUGGAACCUAGUAAUAGGUUUCCUAUUCCUUACAUGGAUUUGUCUUCUACAAUUUGCCUAUGCCAUAGGAAUAGGUUUUUGUAUAUAAUUAAGUUAAUUUUCCUCUGGCUGUUAUGGCCAGUAACUUUAGCUUGUUUGUACUUACUACCGUUUACAUAACAAAUUGGAGCUCGCAGCGUGUAGCAAUGACUAGGUUUUGCUUACAGUCGCUCAGGAUUGGCAACUAUAAAUUAAACACAGACCAUUCCAGUAGCAGUGACAAUAUUGCUUUGCUUGUACAGUAAGUGACAACAGAUGUUUCAUCUCGUUGACUUUCAGGUUACUAUAGCAGAGAUUACUAAUUAUUAUGAGGACUUUAAAGUUUCCAUUUGGAAUCUUGAUUACAUCAUAAACCUCAUAAUUAAAAAUUUAUCUAAGUACUAACUGAGAAUAAAUAUUCUCAAUUAGAUGAAGAGCAACCAAUGGAGAUUGAUUAAACGAACAUGAAAAUUAUUCUUUCUUGGCACUGAUAACACUCGCUACUUGUGAGCUUUAUCACUACCAAGAGUGUGUUAGAGGUACAACAGUACUUUUAAAAGAACCUUGCUUUCUGGAACAUACGAGGGCAAUUCACCAUUUCAUCCUCUAGCUGAUAACAAAUUUGCACUGACUUGCUUUAGCACUCAAUUUGCUUUUGCUUGUCCUGACGGCGUAAACACGUCUAUCAGUUACGUGCCAGAUCAGUUUCACCUAAACUGUUCAUCAGACAAGAGGAAGUUCAAGAACUUUACUCUCCAAUUUUAUUGUUGCGGCAAUAGUGUUUAUAACACUUUGCUCACACUCAAAAGAAAGACAGAAUGAUUGAACUUUCAUUAUAAUUGACUUCUAUUUGUGCUUUUUGUCUUUAUUAGAGUAGGUGCUAGAAAAAUCAGCACCUUAAUUGAAUUGUGCGUGGAUGAGGCUGGUUCUAAAUCACCCAUUCAGUACAUCGAUAUCGGUAAUUAUACAGUUUCCUGUUUACCUUUUACAAUUAAUUGCCAGGAACCUAAAUUGGGUAGUCUUGUAGUGCGUUGUUCGUUCUAUGAAGACUUUUAGAGUAUCAUGACGUUCGUGUUGUUUUAGAUUUCAUCUAAACGAACAAACUAAAAUGUCUGAUAAUGGACCCCAAAAUCAGCGAAUGCACCCCGCAUUACGUUUGGUGGACCUCAGAUUCAACUGGCAGUAACCAGAAUAGAACGCAGUGGGGCGCGAUCAAAACAACGUCGGCCCCAAGGUUUACCCAAUAAUACUGCGUCUUGGUUCACCGCUCACUCAACAUGGCAAGGAAGACCUUAAAUUCCCUCGAGGACAAGGCGUUCCAAUUAACACCAAUAGCAGUCCAGAUGACCAAAUUGGCUACUACCGAAGAGCUACCAGACGAAUUCGUGGUGGUGACGGUAAAAUGAAAGAUUCAGUCCAAGAUGGUAUUUCUACUACCUAGGAACUGGGCCAGAAGCUGGACUUCCCUAUGGUGCUAACAAAGACGGCAUCAUAUGGGUUGCAACUGAGGAGCCUUGAAUACACCAAAAGAUCUUGGCACCCGCAAUCCUGCUAACAAUGCUGCAAUCGUGCUACAACUUCCAAGGAACAACUUGCCAAAAGGCUUUAGCAGAAGGAGCAGAGGCGGCAGUCAAGCCUCUCGUUCCAUCACGUAGUCGCAACAGUUAAGAAAUCAACUCAGGCAGCAGUAGGAACUUUCCUGCUAGAAUGCUGGCAAUGGCGGUGAUGCUGUCUUGCUUGCUGCUGCUUGACAGAUUGAACCAGCUUGAGAGCAAAAUGUCUGGUAAAGGCCAACAACAAGGCCAAACUGUUCAAAGAAUUGCUGCUGAGGCUUAAGAAGCCGGCAAACGUACUGCCACUAAAGCAUACAAUGUAACACAAGCUUUCGGCAGACGUGGUCCAGAACAAACCCAAGGAAAUUUUGGGGACCAGGAACUAAUCAGACAAGGAACUGAUUACAAACAUGGCCGCAAAUUGCACAAUUUGCCCCAGCGCUUCAGCGUUCGGAAUGUCGCGCAUUGGCAUGGAAGUCACACCCUCGGGAACGUGGUUGACCUACACAGGUGCCAUCAAAUUGGAUGACAAAGAUCCAAAUUCAAAGAUCAAGUCAUUUGCUGAAUAAGCAUAUUGACGCAUACAAAACAUUCCCACCAACAGAGCCUAAAAGGACAAAAGAAGAAGGCUGAUGAAACUCAAGCCAUCGCAGAGACAGAAGAAACAGCAAACUGUGACUCUUUCCUGCUUCAGAUUUGGAUGAUUUCCAAACAAUUGCAACAAUCCAUGAGCAGUGCUGACUCAACUCAGGCCUAAACUCAUGCAGACCACAAGGCAGAUGGGCUAUAAACGUUUCGCUUUCCGUUUACGAUAUAUAGUCUACUUGUGCAGAAUGAAUUCGUAACUACUAGCACAAGUAGAUGUAGUUAACUUUAAUCUCCUAGCAAUCUUUAAUCAGUGUGUAACAUUAGGGAGGACUUGAAAGAGCCACCACAUUUCACCGAGGCCACGCGGAGUACGAUCGAGUGUACAGUGAACAAUGCUAGGGAGAGCUGCCUAUAUGGAAGAGCCCUAAUGUGUAAAAUUAAUUUAGUAGUGCUAUCCCAUGUGAUUUUAAUAGCUUUUAGGAGAAUGACAAAAAAUACCCAUACCCCAUACACACCCAUCAUAUCUUAUUUAUUCAUCACAUAUCCUAUCCUACUAUCUCCUUCUCCUUCAUAAU
>cluster_7 reads=1 total_reads=25
AUACCUUCCCAGGUAACAAACCAACCAACUUCGAUCUCUGUAGAUCUGUUCUUCUAAACGAACUUUAAAAUCUGUGUGGCUGUCACUCGGCUGCAUGCUUAGUGCACUCACGCAGUAUAAUUAAUAACUAAAUAUUGUCGUUGACAGGACACGAGUAUCGUCUUUAUCUGCAGGCUGCUUACGGUUCGUCCGUGUUGCAGCCGAUCAUCAGCACAUCUAGGUUCGUCCGGGUGUGACCGAAAGGUAAGAUGGAGAGCCUUGUCCCUGGUUUCAACGAGAAAACACACGUCCAUAUCAGUUUGCCUGUUCUACAGGUUCGCGACGUGCUCGUACGUGGCUUGGAGACUCCGUGGAGGAGGUCUUAUCAGAGGCACGUCAACAUCUUAAAGAUGGCACUUGUGGCUUAGUAGAAGUUGAAAAAGGCGUUUGCCUCAACUUGAACAGCCCUAUGUGUUCAUCAAACGUUCGGAUGCUCGAACUGCACCUCAUGGUCAUGUUAUGGUUGAGCUGGUAGCAGAACUCGAAGGCAUUCAGUACGGUCGUAGUGGUGAGACACUUGGUGUCCUUGUCCCUCAUGUGGGCGAAAUACCAGUGGCUUACCGCAAGGUUCUUCUUCGUAAGAACGGUAAUAAAGGAGCUGGUGGCCAUAGUUACGGCGCCGAUCUAAAGUCAUUUGACUUAGGCGACGAGCUUGGCACUGAUCCAUAUGAAGAUUUCAAGAAACUGGAACACUAAACAUAGCAGUGGUGUUACCCGUGAACUCAUGCGUGAGCUCUAACGGGGGCAUACACUCGCUAUGUCGAUAACAACUUGUGGCCCUGAUGACUCACCCUCUUGAGUGCAUUAAAGACCUUCUAGCACGUGCUGGUAAAGCUCAUGCACUUUGUCCGAACAACUGGACUUUAUUGACACUAAGAGGGUAUACUGCUGCCGUGAACAUGAGCAUGAAAUUGCUUGGUACACGGAACGUUCUGAAAAGAGCUAUGAAUUGCAGACACCUUUGAAAUUAAAUUGGCAAAGAAAUUUGACUCCUUCAAUGGGGAAUGUCCAAAUUUUGUAUUUCCCUUAAAUUCCAUAAUCAAGACUAUUCAACCAAGGGUUGAAAAGAAAAAGCUUGAUGGCUUUAUGGGUAGAAUUCGAUCUGUCUAUCCAGUUGCGUCACCAAAUGAAUGCAACCAAAUGUGCCUUCAACUCUCAUGAAGUGUGAUCAUUGUGGUGAAACUCAUGGCAGACGGGCGAUUUUGUUAAAGCCACUUGCGAAUUUGUGGCACUGAGAAUUUGACUAAAGAAGGUGCCACUGUGGUUACUUACCCCAAAUGCUGUUGUUAAAAUUUAUUGUCCAGCAUGUCACAAUUCAGAAGUAGGACCUGAGCAUAGUCUUGCCGAAUACCAUAAUGAAUCUGGCUUGAAAACCAUUCUCGUAAGGGUGGUCGCACUAUUGCCUUUGGAGGCUGUGUCUUCUUAUGUUGGUUGCCAUCAAGUGUGCCUAUUGUUCCACGUGCUAGCGCUAACAUAGGUUGUAACCAUACAGGUGUUGUUGGAGAAGGUUCCGAAGGUCUUAAUGACAACCUUCUUGAAAUACUCAAAAAGAGAAAGUCAACAUCAAUUGUUGGUGACUUUAAACUUAAUGAAGAGAUCGCCAUUAUUUUGGCAUCUUUUGCUUCCACAAGUGCUUUUGUGGAAACUGUGAAAGGUUUGGAUUAUAAAGCAUUCAAACAAAUUGUUGAAUCCUGUGGUAAUUUUAAAGUUACAAAAGGAAAAGCUAAAAAGGUGCCUGGAAUAUUGGUGAACAGAAAUCAAUACUGAGUCCUCUUUAUGCAUUUGCAUCAGAGGCUGCUCGUGUUGUACGAUCAAUUUCACCCGCACUCUUGAAACUGCUCAAAAUUCUGUGCGUGUUUACAGAAGGCCGCUAUAACAAUACUAGAUGGAAUUCACAGUAUUCAUGAGACUCAUUGAUGCUAUGAUGUUCACAUCUGAUUUGGCUACUAACAAUCUAGUUGUAAUGGCCUCUACAGGUGGUGUUGUUCAGUUGACUUCGCAGUGGCUAACUAACAUCUUGGCACUGUUUAUGAAACUCAAACCCGUCCUUGAUUGGCUUGAAGAGAAGUUUAAGGAAGGUGUAGAGUUUUUAGAGACGGUUGGGAAAUUGUUAAAUUUAUCUCAACCUGUGCUUGUGAAAUUGUCGGUGGACAAAUUGUCUGUGCAAAGGAAAUUAAGGAGAGUGUUCAGACAUUUUUAAGCUUGUAAAUAAAAUUUUGGCUUGUGUGCUGACUCUAUCAUUAUUGGUGGAGCUAAACUUAAAGCCUUGAAUUUAGGUGAAACAUUUGUCACGCACUUCAAAGGGAUUGUACAGAAAGUGUGUUAAAUCCAGAGAAGAAACUGGCCUACUCAUGCCUUAAAAGCCCCAAAAGAAAUUAUCUUUUAGAGGGAGAAACACUUCCCACAGAAGUGUUAACAGAGGAAGUUGUCUUGAAAACUGGUGAUUUACAACCAUUAGAACAACCUACUAGUGAAGCUGUUGAAGCUCCAUUGGUUGGUACACCAGUUGUAUUAACGGGCUUAUGUUGCUCGAAAUCAAAGACACAGAAAAGUACUGUGCCCUUGCACCUAAUAUGAUGGUAACAAACAAUACCUUCAUCAAAGGCGGUGCACCAACAAAGGUUACUUUUGGUGAUGACACUGUGAUAGAAGUGCAAGGUUACAAGAGUGUGAAUAUCACUUUGAACUUGAUGAAAGGAUUGAUAAAGUACUUAAUGAGAAGUGCUCUGCCUAUACAGUUGAACUGGUACAGAAGUAAAUGAGUUCGCCUGUGUUGUGGCAGAUGCUGUCAUAAAACUUUGCAACCAGUAUCUGAAUUACUUACACCACUGGGCAUUGAUUUAGAUGAGUGGAGUAUGGCUACAUACUUUAUUUGAUGAGUCUGGUGAGUUUAAAUUGGCUCUCUAUGUAUUGUUCUUCUACCCUCCAGAUGAGGAUGAAGAAGAAGGUGAUUGUGAAGAAGAAGAGUUUGAGCCAUCAUUCAAUAUGAGUAUGGUACUGAAGAUGAUUACCAAGGUAAACCUUUGGAAUUUGGUGCCAUCUCUGCUGCUCUCAACCUGAAGAAGAGCAAGAAGAAGAUUGGUUAGAUGAUGAUAGUCAACAAACUGUUGGUCAACAAGACGGCAGUGAGGACAAUCAGACAACUACUAUUCAAACAAUUGUUGAGGUUCAACCUCAAUUAGAGAUGGAACUUACACCAGUUGUUCAGACUAUUGAAGUGAAUAGUUUUAGUGGUUAUUUAAAACUUACUGACAAUGUAUACAUUAAAAAUGCAGACAUUGUGGAAGAAGCUAAAAAGGUAAAACCAACAGUGGUUGUUAAUGCAGCCAAUGUUUACCUUAAACAUGGAGGAGGUGUUGCAGGAGCCUUAAAUAAGGCUACUAACAAUGCCAUGCAAGUUGAAUCUGAUGAUUACAUAGCUACUAAUGGACCACUUAAAGUGGGUGGUAGUUGUGUUUUAAGCGGACACAAUCUUGCUAAACACUGUCUUCAUGUUGUCGGCCCAAAUGUUAACAAAGGUGAAGACAUUCAUCAUUCUUAAGAGUGCUUAUGAAAAUUUUAAUCAGCACGAAGUUCUACUUGCACCAUUAUUAUCAGCUGGUAUUUUUGGUGCUGACCCUAUACAUUUUUAGAGUUUGUGUAGAUACUGUUCGCACAAAUGUCUACUUAGCUGUCUUUGAUAAAAAUCUCUAUGACAAACUUGUUUCAAGCUUUUUGGAAAUGAAGAGUGAAAAGCAAGUUGAACAAAAGAUGUUGAGAUUCCUAAAGAGGAAGUUAAGCCAUUUAUAACUGAAAGUAAACCUUCAGUUGAACAGAGAAACAAGAUGAUAAGAAAAUCAAAGCUUGUGUUGAAGAAGUUACAACAACUCUGGAAGAAACUAAGUUCCUACAGAAACUUGUUACUUUAUUGACAUUAAUGGCAAUUUUAUCCAGAUUCUGCCACUCUUGUUAGUGACAUUGACAUCACUUUCUAAAGAAAGAUGCUCCUAUAUAGUGGGUGAUGUUGUUCAAAGAGGGUGUUCUAACUGCUGUGGUUAUACCUACUAAAAGGCUGGUGGCACUACUGAAAUGCUAGCGAAAGCUUUAGAAAAGUGCCAACAGACAAUUAUAUAACCACUUACCCGGGUCAGGUUUAAAUGGUUACACUGUAGAGGAGGCAAAGACAGUGCUUAAAAGUGUAAAAGUGCCUUUUACUAUACCAUCUAUUAUCUCUAAUGAGAAGCAAGAAAUUCUUGGAACUGUUUCUUGGAAUUUGCGAGAAAUGCUUGCACAUGCAGAAGAAACACGCAAAUUAAUGCCUGUCUGUGUGGAAACUAAAGCCAUAGUUUCAACUAUACAGCGUAAAUAUAAGGUAUUAAAAUAAAGAGGGUGUGGUUGAUUAUGGUGCUAGAUUUUACUUUACACCAGUAAAACAACUGUAGCGUCACUCAUCAACACACUUAACGAUCUAAAUGAAACUCUUGUUACAAUGCCACUUGGCUAUGUAACACAUGGCUUAAAUUUGGAAGAAGCUGCUCGGUAUAUGAGAUCUCUCAAAGUGCCAGCUACAGUUCUGUUUUUACCUGAUGCUGUUACAGCGUAUGGUUAUCUACUUCUUCUAAAACACCUGAAGAACAUUUUAUUGAAACCAUCUCACUUGCUGGUUCCUAAAGAUUGGUCCUAUUCUGGACAAUCUACACAACUAGGUAUAGAAUUUUCUAAGAGAGGUGAUAAAAGUGUAUUACACUAGUAAUCCUACCACAUUCCUAGAUGGUGAAGUUAUCACCUUUGACAAUUUAAGACACUUCUCUCUUGAGAGAAGUGAGGACUAUUAAGGUGUUUACAACAGUAGACAACAUUAACCUCCACACGCAAGUUGUGGACAUGUCAAUGACAUAUGGACAACAGUUUGGUCCAACUUAUUUGGAUGGAGCUGAUGUUACUAAAGUAAAACCUCAAAUACAUGAAGGUAAACAUUUAUGUUUUACCUAAUGAUGACAUCUACGUGUUGAGGCUUUGAGUACUCCACUGAUCCUAGUUUCUGGGUAGGUACAUGUCAGCAUUAAAUACACUAAAAGUGGAAAUACCCACAAGUUAAUGGUUUAAUCUAUUAAAUGGGCAGAUAACAACUGUUAUCUUGCCACUGCUGUUAACACUCCAACAAAUAGAGUUGAAGUUUAAUCCACCUGCUCUACAAGAUGCUUAUUACAGAGCAAGGGCUGGUGAAGCUGCUAACUUUUUGUGCUAUCUUAGCCUACUGUAAUAAGACAGUAGGUGAGUUAGGUGAUGUUAGAGAAACAAUGAGUUACUUGUUUCACAUGCCAAUUUAGAUUUUGCAAAAGAGUCUUGAACGUGGUGUGUAAACUUGUGGACAACAGCAGACAACCCUAAGGGUGUAGAAGCUGUUAUGUACAUGGGCACACUUUCUUAUGAACAAUUUAAGAAAGGUGUUCAGAUACCUUGUACGUGUGGUAAACAAGCUACAAAUAUCAGUACAACAGGAGUCACCUUUUGUUAUGAUGUCAGCACCACCUGCUCAGUAUGAACUUAAGCAUGGUACUUAUUGUAAUUGUGAGUACACUGGUAAUUACCAGUGUGGUCACUAUAAACAUAUAACUUCUAAAGAAACUUUGUAUUGCAUAGACGGUGCUUACUUACAAAGUCCUCAGAAUACAAAGGUCCUAUUACGGAUGUUUUACAAAGAAAACAGUUACACAACAACCAAAACCAGUUACUUAUAAAUUGGAUGGUGUUGUUUGUACAGAAAUUGACCCUAAGUUGGACAAUUAUUAUAAGAAAGACAAUUCUUAUUCACAGAGCAACCAAUUGAUCUUGUACCAAACCAACCAUAUCCAAACGCAAGCUUCGAUAAUUUUAAGUUUGUAUGUGAUAAUAUCAAAUUUGCUGAUGAUUUAAACCAGUUAACUGGUUAUAAGAAACCUGCUCAAGAGAGCUUAAAGUUACAUUUUUCCUGACUUAAAUGGUGAUGUGGUGGCUAUUGAUUAUAAACACUACACCCUCUUUAAGAAAGGAGCUAAAUUGUUACAUAAACCUAUUGUUUGGCAUGUUAACAAUGCAACUAAUAAAGCCACGUAUAAACCAAAUACCUGGUGUAUACGUUGUCUUUGGAGCACAAAACCAGUUGAAACAUCAAAUUCGUUUGAUGUACUGAAGUCAGAGGACGCGCAGGGAAUGGAUAAUCUUGCCUGCGAAGAUCUAAAACCAGUCUCUGAAGAAGUAGUGGAAAAUCCUACCAUACAGAAAGACGUUCUGAGUGUAAUGUGAAAACUACCGAAGUUGUAGGAGACAUUAUACUUAAACCAGCAAAUAAUAGUUUAAAAAUUCAGAAGAGGUUGGCCACACAGAUCUAAUGGCUGCUUAUGUAGACAAUCUAGUCUUACUAUUAAGAAACCUAAUGAAUUAUCUAGAGUAUUAGGUUUGAAACCCUUGUCUUCAUGGUUUAGCUGCUGUUAAUAGUGUCCCUUGGGAUACUAUAGCUAAUUAUGCUAAGCCUUUUUUAACAAAGUUGUUAGUACAACUAUAUAGUUACACGGUGUUUAAACCGUGUUUGUACUAAUUAUAUGCCUUAUUUCUCUACUUUAUUGCUACAAUUGUGUACUUUACUAGAAGUACAAAUUCUAGAAUUAGACAUCUAUGCCGACUACUAUAGCAAAGAAUACUGUUAAGAGUGUCGGUAAUUUGUCUAGAGGCUUCAUUUAAUUAUUUGAAGUACCUAAUUUUUCAAACUGAUAAAUUAUAAUUUGGUUUUACUAUUGUGUUUGCUAGGUUCUUUAAUCUACUCAUCGCUGCUUUAGGUGUAAUCUCUAAUAGCAUGCCUCUAGUUUGUUAAAGAAGGCUAUUGACUUACUAAUGUCUAUUGCAACCUAUGUAUGUUCUAUACCUUGUAGUCCUAUUAUAGAUUUUAGAAACCUAUCCUUCAUUAGAAACUAUACAAAUUCAGCACCUUUAAAUGGGAUUUGUGCUUUGGCUUAGUUGCAAGUGGUUCUAUAUUCUUCCUAUUCAGUACAUGGAUGUCUGUAAUUAUGCAGUUUCCUGUUUACCUUUACAAUUAAUUGCCAGGAAAAUUAAUCUGGGUAGUCUUAGCUAGUGAGUGUACGUCUAUGACACUUUUUAGAGAAUUAUGUGCAGUUUGAUGUUGUUUUACAUUUAUCAUCUAAACGAACAAACUAAAAUGUCUGAUAAUGGACCCAAAAUCAGCGAAUGCACCCUGCAUUACAAUUGGUGGACCUCAGAUUCAACUGGCAGUACCAGAAUAGACGCAGUUGGCGGAUUAAAACAACGUCGGCCCCAAUAUUUACCCAAUAAUACUGCGUUUGUUCCGCUCACUCAACAUGACAAGAAAACCUUAAAUUACUUACGAGGACAAGGCGUUCCAAUUAACACCAAUAGCAGUCCAGAUGAAAAAUUGGUACUACCGAAGAGCUACCAGACGAAUUCGUGGUGGUGACGGUAAAAUGAAAGAUCAGUCCAAAUGUAUUUACUACCUCGGAACUGGGCCGAAGCUGGACUUCCCUAUGGUGCUAACAAAGACGGCAUCAUAUGGGUUGCAACUGAGGAGCCUUGAAUACACCAAAAGAUUUGGCACCCGCAAUCCUGCUAACAAUGCUGCAAUCGUGCUACACUUCCAAGGAACAACUAUUGCCAAAAGGCUUCUACGCAGAAGGGAGCAGAGGCGGCAGUCAAGCCUCUCUCGUUCCUCAUCACGUAGUCGCAACAGUUUAAGAAAUUCAACUCCAGGCAGCAGUAGGGGAACUUUCCUGCUAGAAUGGCUGGCAAUGGCGGUGAUGCUGCUCUUGCUUUGCUGCUGCUUGACAGAUUGAACCAGCUUGAGAGCAAAAUGUCUGGUAAAGGCCAACAACAACAAGGCCAAACUGUCACUAAGAAUGCUGCUGAGGCUUUAAGAAGCCCGGCAAAACGUACUGCCACUAAAGCAUACAAUGUAACACAAGCUUCGGCAGACGUGGUCCAGAACAAACCCAAGGAAAUUUUGGGGACCAGGAACUAAUCAGACAAGGAACUGAUUACAAACAUUGGCCGCAAAUUGCACAAUUUGCCCCAGCGCUUCAGCGUUCGGAAUGUCGCGCAUUGGCAUGGAAGUCACACCUCGGGAACGUGGUUGACCUACACAGGUGCCAUCAAAUUGGAUGACAAAGAUCCAAAUUUCAAAGAUCAAGUCAUUUGCUGAAUAAGCAUAUUGACGCAUACAAAACAUUCCCACCAACAGAGCCUAAAAAGGACAAAAAGAAGAAGGCUGAUGAAACUCAAGCCUUACGCAGAGACAGAAGAAACAGCAAACUGUGACUUUUUCCUGCUGCAGAUUUGGAUGAUUUUCCAAACAAUUGCAACAAUCCAUGAGCAGUGCUGACUCAACUCAGGCCUAAACUCAUGCAGACCAACAAGGCAGAUGGGCUAUAUAAACGUUUCGCUUUUCCGUUUACGAUUAGUCUACUCUUGUGCAGAAUGAAUUCUCGUAACUACAUAGCACAAGUAGAUGUAGUUAACUUUAAUCACAUAGCAAUCUUUAAUCAGUGUGUAACAUUAGGGAGGACUUGAAAGAGCCACCACAUUUCCCGAGGCCACGCGGAGUACGAUCGAGUGUACAGUGAACAAUGCUAGGGAGAGCUGCCUAUAUGGAAGAGCCCUAAUGUGUAAAAUUAAUUUUAGUAGUGCUAUCCCAUGUGAUUUUAAUAGCUUUAGGAGAAUGACAAAACCCCCCACACCCAACACAUCUCCAUUCAUAUAUCCAUACAUUUCCUCACCCCACCUAUCCCAAUC
>cluster_8 reads=1 total_reads=217
AUACCUUCCCAGGUAACAAACCAACCAUUCUUGUAGAUCUGUUCUCUAAACGAACUUAAAAUCUGUGUGGCUGUCACUCGGCUGCAUGCUUAGUGCACUUCACGCAGUAUAAUUAAUAACUAAUUACUGUCGUUGACAGGACUCCAGUAACAUGUUUAUAUCUGCAGGCUGCUUACGGUUCGUCCGUGUUGCAGCCGAUCAUCAGCACAUCUAGGUUCGUCCGGGUGUGACCGAAAGGUAAGAUGGAGAGCCUUGUCCCUGGUUUCUCUAACGAGAAAACACACGUCCAUCCAGUUUGCCUGUUUACAGGUUCGCGAUGUGUUCGUACGUGGCUCUGAGACUCCGUGGAGGAGGUCUAUCAGAGGCACGUCAACAUCUUAAAGAUGGCUUGUGGCAUCAUUAGAAGUUGAAAAGGCGUUUGCCUCAACCUGAACAGCCCUAUGUGUUCAUCAAUCGCUCGGAUGCUCGAACUGCACCUCUGGUCAUGUUAUGGUUGAGCUGGUGAACUCGAAGGCAUUCAGUACGUCGUAGUGGUGAGACACUUGGUGUCCUGUCCCUCAUGUGAGGGCGAAAUACCAGUGGCUUACCAAGGUUCUUCGUAAGAACGGUAUAAAGGAGCUGGUGGCCAUAGUUACGGCGCCGAUCUCUAAAGGUACUCUGACUUAGGCGACGAAGCUUGGCACUGAUCCUUAUGAAGAUUUUCAAGAAACUGGAAUGUACAAAUCCUACAACUUGUGCUAUGACCCUGUGGGUUUACACUUAAAAACACAGUCUUGUACCGUCUGCGGUAUGUGGAAAGGUUAUGGCUGUAGUUGUGAUCAACUCCGCGAACCCAUGCUCAGUCAGCUGAUGCACAAUCGUUUUUAAACGGGUUUGCGGUGUAAGUGCAGCCCGUACCACACCGUGCGGCACAGGCACUGUACUGAUGUCGUAUACAGGGCUUUGACAUACAAUGAUAAAGUAGCUGGUUUGCUAAUUCCUAAAAAACUAAUUGUUGUCGCUUCCAAGAAAAGGACGAAGAUGACAAUUUAAUUGAUCCAUCACUGUAGUUAAGAGACACACUUUCUCUAUUACCAACAUGAAGAAACAAUUUAUAAUUUACUUAAGGAUUGUCCAGCUGUUGCUAAACAUGACUUCUUUAAGUUAGAAUAGACGGUGACAUGGUACCACAUAUAUCACGUCAACGCUUACUAAAUACACAAUGGCAGACCUCGUUAUGCUUUAAGGCAUUUUGACGAAGGUAAUUGUGACACAUUAAAAGAAAUACUUGUCACAUACAAUUGUUGUGAUGAUGAUUAUCUCAAUAAAAGGACUGGUAUGAUUCUGUAGAAAACCCAGAUAUUACGCGUAUACGCAUCUAGGUGAACGUGUACGCCAAGCUUGUUAAAAACAGUACAAUUCUGUGAUGCCAUGCGAAAUGCUGGUAUUGUUGGUGUACUGACAUUAGAUAAUCAAGAUUCAAUGGUAACUUGGUAUGAUUUCGGUGAUUUCAUACAAACCACGCCAGGUAGUGGAGUUCCUGUUGUAGAUUUUAUUAUUCAUUGUUAAUGCCUAUUAUUCUGACCAGGGCUUUAACUGCAGAGUCACAUGUUGACACUGACUUAACAAAGCCUUACAUUAAGUGGGAUUUGUUAAAUAUGACUACUUCACGGAAGAGAGGUUAAAACUCUCUCUGACCGUUAUUUUAAAUAUUGGGAUAAGACAUACCACCCAAAUUGUGUUAACUGUUUGGAUGACAGAUGCAUUCUGCAUUGUGCAAACUUUAAUGUUUUUUAUCACACUACAGUGUUCCCUACAAGUUUGGACCACUAGUGAGAAAAUAUUUGUUUGAUGGUGUUCCAUUUGUAGUUUCAACUGGAUACCACUUUCAGAGAGCUAGGUGUUGUACAUAAUCAGGAUGUAAACUUCAUAGCUUUCAAGACUUAGUUUUGGGAAUUACUUGUGUAUGCUGCUGACCUGCUAUGCACGCUGCUUCUGGUAAUCAACAUUAGAUAAACGCACUACGUGUUUUCAGUAGCUGCACUUACUAACAAUGUUGCUUUCAAACUGUCAAACCCGGUAAUUUCUUAACAAAGACUCAUGACUUUGCUGUGUCUAAGGGUUUUCUAAGGAAGUUCUGUUGAAUUAAAACACUUUGCUCAGGAUGGUAAUGCUGCUAUCAGCGAUUAUGACUAUCGUUAAUCUACCAACAAUGUGAUAUCAGACAACUACUAUUUGUAGUUGAAGUUGUUGAUAAGUACUUGAUUGUUACGAUGGUGGCUGUAUUAAUGCUAACCAAGUCAUCGUCAACAUUCCUAGACAAAUCAGCUGGUUUCUCAUCAAUAAAUGGGGUAAGGCUAGACUUUAAUGAUUCAAUGAGUUAUGAGGAUCAAGAUGCACUUUCGCAUACAAAACGUAUGUCAUCCCUACUAUAACUCAAUGAAUUUAAGUAUGCCAUUAGUGCAAGAAUAGAGCUGCACCGUAGCUGGUGUCUCUAUCUGUAGUACUAUGACCAAUAGACAGUUUCAUCAAAAUUAUUGAAAUCAAUAGCCGCCACUGGGAGCUACUGUUGGUUUUGCUAAAUUCCUAAAACUAAUUGUUGUCGCUUCCAAGAAAAGGGACGAAGAUGACAAUUUAAUUGAUUCUUACUUUGUAGUUAAGAGACACACUUUCUCUAACCAACAUGAAGAAACAAUUUAAUUUACUUAAAGAUUGUCCAGCUGUUUCUAAACAUGACUUCUACAAGUUUAGAAUAGACGGUGACAUGGUACCACAUAUACGUCAACGUCUUACUAAUACACUGGCAGACCUUUCCAUGCUUUAAGGCAUUCUGAUGAAGGUAAUUGACACAUUAAAGAAAACUUGUCACAUACAAUUGUUGUGAUGAUGAUUAUUUCAAUAAAAAGACGGUAUGAUUUUGAAGAAAACCCAGAUAUAUUACGCGUAUACGCCAACUUAGGUGAACGUGUACGCCAACUUUGUUAAAAAACAGUACAAUUGUGAUGCCAUGCGAAAUGCUGGUAUUGUUGGUGUACUGACAUUAGAUAAUCAAGAUUCAAUGGUAACUGGUAUGAUUUCGGUGAUUCAUACAAACCACGCCAGGUAGUGGAGUUCCUGUUGUAGAUUCUUAUUAUUCAUUGUUAAUGCCUCUAUUAACCAAGACCAGGGCUCUAACUGCAGAGUACAUGUUGACACAGACCAACAAAGCCUUACAUUAAGUGGGAUUUGUUAAAAUAUGACUUACGGAAGAGAGGUUAAAACUCUUUGACCGUUAUUUUAAAUAUUGGGAUCAGACAUACCACCCAAAUCGUGUUAACUGUUUGGAUGACAGAUGCAUUCUGCAUUGUGCAAACUUUAAUGUUUAUUCACCGUGUUCCCACCUACAAGUUUUGACCACUAGUGAGAAAAAUAUCUGUUGAUGGUGUUCCAUUGUAGUUUCAUUGGAUACCACUCAGAGAGCUAGGUGUUGUACAUAAUCAGGAUGUAAACUUCAGCUCUAGACUUAGUUUAAGGAAUUACUUGUGUAUGCUGCUGACCUGCUAUGCACGCUGCUUCUGGUAAUCUAUUACUAGAUAAACGCCACAUGUGCCUUCAGUAGCUGCACUUACUAACAAUGUUGUUUCAAACUGUCAAACCCGGUAAUUUUAACAAAGACUUCAUGACUCUGCUGUGUCUAAGGUUUCUAAGGAGGAAGUUCUGUUGAAUUAAACUCUUCUGCUCAGUUGUAAACUGCUAUCAGCGAUUAUGACUAUCGUUAUAAUCUACCAACAAUGUGUGAUAUCAGACAACUAUUUGUAGUUGAAGCUGUUGAUAAGUACUUUGAUUGAUAGUGGUGGUGUAUUAAUGCUAACCACAUCGUCAACAACCUAGACAAUCAGCUGGUUUCCAUUAAUAAUCGGUUAAGGCUAGACUCAUCGAUCCACGAGUAUGAGGAUCAAGAUGCACUUCUCAUACAAAACGUAAUGUCAUCCCACUAUAACUCAAAUGAUUUAGUAUGCCAUUAGUGCAAAGAUAGAGCUCGCACCGUAGCUGGUGUCUCUCUCUGUCGUACUAUGACCAAUAGACAGUUUCAUCAAAAUUAUUGAAAUCAAUAGCCACCUAGAGGAACUGUAGUAAUUGGAACAAGCAAAUUAUGGUGUGGCACACACGUUAAAACUGUCUAUAGUGAUGCAGAAAACCCUUAUGGGUUGGGAUUAUCUAAAUCUGAUAGAGCCAUGCCUACAUGCUAGAAUAUGGCCUCACUUGUUCCUGCUCGCAAACAACAACGUGUUGUAGCUCGUCCACCGUUUACAGAUUAGCUAAUGAGUGUGCUCAAGUAUUGAGUGAAAUGGUCAUGUGUGGCGGUUCAUAUUGUUAAACCAGGUGGAACCUCAUCAAGAUGCCACAACUGCUAUACUAAUAGUGCCUUAACACUUGCAAGCUGUCACGGCCAAUGUUAAUGCACUUUUAUCUACUGAUGGUAACAAAACUCCCGAUAAGUAUGUCCGCAAUUUACAACACAGACUUAUGAGUGUCUCUAUAAAAUAGAUGUUGACACAGACUUUGUGAAUGAGUUUACGCAUAUUUGCGUAACCCUCUCUCAAUGAUGAUACUUGACGAUGCUGUUGUGUGUUCAAUAGCACUUAUGUCUCAAGGUCUAGUGCUGUAAAGAACUUUAAGUCAGUUUUAUUAUAAAACAAUGUUUAUGUCAGAAGCAAAAUGUUGGACUAGACUGACCACUUAAAGGACCUCAUGAAUUUUGCUUCAACAUACAAUGCUAGUUAAACAGGUGAUGAUUAUGUGUACCUUCCUACCCAGAUCCAUCAAGAAUCCUAAGGCCAGCUGUUUGUAGAUGAUCGUAAAACAGAUAGUACACUAUGAUUGAACGGUUCGUGUCUUAGCUAUAGAUGUUACCCACUUACUAAACAUCCUAAUCAGGAGUAUGCUGAUGUCUUCAUUUGACUUACAAUCCCUAAAAGCUCUAUGAUGAGUUACAGGACACAUGUUAGACACGUAUUCUGUUAUGCACUAAUGAUAACACUCAAGGUAUUGGGAACCUGAGUUUAUGAGGCUAUGUACACACGCAUACAGUCUACAGGCUGUUGGGGCUUGUGUUCUCUGCAAUCACAGACUUCAUUAAGAUGUGGUGCUUGCAUACGUAGACCAUUCUUAUGUUGUAAUGCUGUUACGACCAUGUCAUAUCAACACAUAAAUUAGUCUGUCUGUUAAUCCGUAUGUUUGCAAUGCUCCAGGUUGUGAUGUCACAGAUGUGACUCAACUUUACUUAGGGUAUGAGCUAUUAUUGUAAAUCAUAAACCACCCAUUAGUUUCCAUUGUGUGCUAAUGGACAAGUUUUUGGUUUAUAAAAAAUCUGUUGGUAGCGAUAAUGUUACUGACUUUAAUGCAAUUGCACAUGUGACUGGACAAAUGCUGGUGAUUACAUUUUAGCUAACACCUGUACUGAAAGACUCAAGCUUUUGCAGCAGAAACGCUCAAAGCUUGAGGAGACAUUUAAACUGUCUUAUGGUAUUGCUACUGUACGUGAAGUGCUGUCUGACAGAGAAUUACAUCAUGGGAAGUUGGUAAACCUAGACCACUUAACUCGAAAUUAUGUCUUACUGGUUAUCGUGUAACUAAAACAGUAAAGUACAAAUAGGAGAGUACACCUUUGAAAAGGUGACUAUGGUGAUGCUGUUGUUUACCGAGGUACAACAACACAAAUUAAAUGUUGGUGAUUAUUUUGUGCUGACAACAUACAGUAAUGCCAUUAAGUGCACCUACACUAGUGCCACAAGAGCACUAUGUUAGAAUUACUGGCUUAUACCCAACACUCAAUAUCUCAGAUGAGUUUUCUAGCAAUGUUGCAAAUUAUCAAAGGUUGGUAUGCAAAAGUAUCUACACUCCAGGACCACCUGGUACUGGUAAGAGUCAUUUGCUAUUGGCCUAGCUUCACCUCUGCUCGCAGUGUAUACAGCUUGCUCAUGCCGCUGUUGAUGCUAUGUGAGAAGGCAUUAAAAUAUUUGCCUAUAGAUAAAUGUAGUAGAAUUAUACCCGACGUGCUCGUGUAGAGUGUUUUGAUAAAUCAAAGUGAAUCAUUAGAACAGUAUGUCUUUUGUACUGUAAAUGCAUUGCCUGAGACGACAGCAGAUAUAGUUGUCUCUGAUGAAAUUCAAUGGCCACAAAUUAUGAUUUGAGUGUUGUCAAUGCCAGAUUACGUGCUAAGCACUAUGUGUACAUUGGCGACCCUGCUCAAUUACCUGCACCACGCCACUGCUAACUAAGGGCACACUAGAACCAGAAUAUUUCAAUUCAGUGUGUAGACUUAUGAAAACUAUAGGUCCAGACAUGUUCCUCGGAACUUGUCGGCGUUGUCCUGCUGAAAUUGUUGACACUGUGAGUGCUUUGGUUUAUGAUAAUAAGCUUAAAGCACAUAAAGACAAAUCAGCUCAAUGCUUUAAAAUGUUUAUAAGGGUGUUAUCACGCAUGAUGUUUCAUCUGCAAUUAACAGGCCACAAAUAGGCGUGGUAAGAGAAUUCCUACGUAACCCUGCUUGGAGAAAAGCUGUCUUUAUUUCCCUUAUAAUUCCAGAAUGCUGUAGCCUCAAAGAUUUUGGGACUACCAACUCAAACUGUUGAUUCAUACAGGGCUCAGAAUAUGACUAUGUCAUUCACUCAAACCACUGAAACAGCUCACUCUUGUAAUGUAAACAGAUUUAAUGUUGCUAUUACCAGAGCAAAAGUAGGCAUACUUUGCAUAAUGUCUGAUAGAGACCUUUAUGACAAGUUGCAAUUUACAAGUCUUGAAAUUCCACUAGGAAUGUGGCAACUUUACAAGCUGAAAAUGUAACAGGACUCUUUAAAGAUUGUAGUAAGGUAAUCACUGGGUUACAUCCUACACAGGCACCUACACCUCAGUGUUGACACUAAAUUCAAAACUGAAGGUUUAUGUGUUGACAUACCUGGCAUACCUAAGGACAUGACCUAUAGAAGACUCAUCUCUAUGAUGGGUUUUAAAAUGAAUUAUCAAGUUAAUGGUUACCCUAACAUGUUUAUCACCCGCGAAGAAGCUAUAAGACAUGUACGUGCAUGGAUUGGCUUCGAUGUCGAGGGUGUCAUGCAUAGAGAAGCUGUUGGUACCAAUUCCCUUACAGCUAGGUUUCCUACAGGUGUUAACCUAGUUGCUGUACCUACAGGUUAUGUUGAUACACCUAAUAAUACAGAUUUUUCCAGAGUUAGUGCUAAACCACCGCCUGGAGAUCAAUUUAAACACCUCAUACCACUUAUGUACAAAGGACUUCCUUGGAAUGUAGUGCGUAUAAAGAUUGUACAAAUGUUAAGUGACACACUUAAAAUCUCUCUGACAGAGUCGUAUUUGUCUUAUGGGCACAUGGCUUUGAGUUGACAUCUAUGAAGUAUAACAAAGACGGCAUCAUAUGGGUUGCAACUGAGGAGCCUUGAAUACACCAAAAGAUCCUGGCACCCGCAAUCCUGCUAACAAUGCUGCAAUCGUGCUACAACUUCCACAGGAACAACAUUGCCAAAAGGCUUUACGCAGAAGGGAGCAGAGGCGGCAGUCAAGCCUCUCUCGUUCCUCAUCACGUAGUCGCAACAGUUUAAGAAAUUCAACUCCAGGCAGCAGUAGGGAACUCUCCUGCUAGAAUGGCUGGCAAUGGCGGUGAUGCUGCUCUUGCUUUGCUGCUGCUUGACAGAUUGAACCAGCUUGAGAGCAAAAUGUCUGGUAAAGGCCAACAACAACAAGGCCAAACUGUCACUAAGAAUUGCUGCUAGGCUUCUAAGAAGCCUGGCAAAACGUACUGCCACUAAAGCAUCAAUGUAACACAAGCUUCGGCAGACGUGGUCCAGAACAAACCCAAGGAAAUUUUGGGGACCAGGAACUAAUCAGACAAGGAACUGAUUACAAACAUUGGCCGCAAAUUGCACAAUUUGCCCCAGCGCUUCAGCGUUUUCGGAAUGUCGCGCAUUGGCAUGGAAGUCACACCUCGGGAACGUGGUUGACCUACACAGGUGCCAUCAAAUUGGAUGACAAAGAUCCAAAUUUCAAAGAUCAAGUCAUUUGCUGAAUAAGCAUUGACGCAUACAAAACAUUCCCACCAACAGAGCCUAAAAAGGACAAAAAGAAGAAGGCUGAUGAAACUCAAGCCUCCGCAGAGACAGAAGAAACAGCAAACUGUGACUCUUUCCUGCUGCAGAUUUGGAUGAUUUUCCAAACAAUUGCAACAAUCCAUGAGCAGUGCUGACUCAACUCAGGCCUAAACUCAUGCAGACAUCAAGGCAGAUGGGCUAUAUAAACGUUUCGCUUUCCGUUUACGAUAUAGUCUACUUGUGCAGAAUGAAUUCUCGUAACAUAGCACAAGUAGAUGUAGUUAACUUUAAUCACAUAGCAAUCUUUAAUCAGUGUGUAACAUUAGGGAGGACUUGAAAGAGCCACCACAUUUCACCGAGGCCACGCGGAGUACGAUCGAGUGUACAGUGAACAAUGCUAGGGAGAGCUGCCUAUAUGGAAGAGCCCUAAUGUGUAAAAUUAAUUUUAGUAGUGCUAUCCCCAUGUGAUUUUAAUAGCUUUCUAGGAGAAUGACAAAAACACUCCCUACCCACCCACAUCACAUACCAUUAUCCUCACAUACAAUACCCCCCCCCCCCAUCAUCCUCAUAAUAAACCAUAAACCCACCCAUCCCCAA
>cluster_9 reads=3 total_reads=98
AGCAGCGCAGUGAAAAGGUGACUUGAUGCGGCACGAUGUAAGUUGAAAAGAUGGCUGAUCAAGCUAUGACCCAAAUGUAUAAACAGGCUAGAUUUGAGGACAAGAGGGCAAAAGUUACUAGUGCUAUGCAGACAAUGCUUCACUAUGCUGGAAAGUUGGAUAAUGAUGCACUCAACAACAUUAUCAACAAUGCAGAGAUGGUGUGUUCCCGUGAACAUAAAUACCUUCCCAGGUAACAAACCAACCAUUCGAUCUUGUAGAUCUGUUCUAAACGAAUUAAAAUCUGUGUGGCUGUCACUCGGCUGCAUGCUUAGUGCACUCACGCAGUAUAAUUAAUAACUAAUUGUCGUUGACAGGACACGAGUAACUCGUCUAUCUCUGCAGGCUGCACGGUUCGUCCGUGUUGCAGCCGAUCAUCAGCACACUAGGUUUGUCCGGGUGUGACCGAAAGGUAAGAUGGAGAGCCUUGUCCCUGGUUCAACGAGAAACACACGUCCAUUCAGUUUGCCUGUUUACAGGUUCGCGACGUGCUCGUACGUGGCUUUGGAGACUCCGUGGAGGAGGUUUAUCAGAGGCACGUCAACAUCUAAAGAUGGCACUUGUGGCUUAGUAGAAGUUGAAAAAGGCGUUUGCCUCAACUUGAACAGCCCUAUGUGUUCAUAAACGCUCGGAUGCUCGAACUGCACCUCAUGGUCAUGUUAUGGUUGAGCUGGUAGCAGAACUCGAAGGCAUUCAGUACGGUCGUAGUGGUGAGACACUUGGUGUCCUUGUCCCUCAUGUGGGCGAAAUACCAGUGGCUUACCGCAAGGUUCUCUUCGUAAGAACGGUAUAAAGGAGCUGGUGGCCAUAGUUACGGCGCCGAUCUAAAGUCAUUUGACUUAGGCGACGAGCUUGGCACUGAUCCUUAUGAAGAUUUCAAGAAACUGGAAUGUACAAAUACCUACAACUUGUGCUAAUGACCCUGUGGGUUUACACUUAAAACACAGUCUGUACCGUCUGCGGUAUGUGGAAAGGUUAUGGCUGUAGUUGUGAUCAACUCCGCGAACCCAUGCUUCAGUCAGCUGAUGCACAAUCGUUUUAAACGGGUUUGCGGUGUAAGUGCAGCCCGUUUACACCGUGCGGCACAGGCACUAGUACUGAUGUCGUAUACAGGGCUUCUGACAUCUACAAUGAUAAAGUAGCUGGUUUUGCUAAAUUCCUAAAACUAAUUGUUGUCGCUUCCAAGAAAAGGACGAAGAUGACAAUUUAAUUGAUUCUUACUUGUAGUUAAGAGCACACUUUCUCUAACUACCAACAUGAAGAAACAAUUUAUAAUUUACUUAAGGAUUGUCCAGCUGUUGCUAAACAUGACUUCUUUAAGUUUAGAAUAGACGGUGACAUGGUACCACAUAUCACGUCAACGUCUUACUAAAUACAUGGCAGACCUCGUCUAUGCUUUAAGGCAUUUUGAUGAAGGUAAUUGUGACACAUUAAAGAAAUACUUGUCACAUACAAUUGUUGUGAUGAUGAUUAUUCAAUAAAAGGACUGGUAUGAUUUUGUAGAAAACCCAGAUAUAUUACGCGUAUACGCCAACUUAGGUGAACGUGUACGCCAAGCUUUGUUAAAAACAGUACAAUUCUGUGAUGCCAUGCGAAAUGCUGGUAUUGUUGGUGUACUGACUUAGAUAAUCAAGAUCUCAAUGGUAACUGGUAUGAUUUCGGUGAUUUCAUACAAACCACGCCAGGUAGUGGAGUUCCUGUUGUAGAUUCUUAUUAUUCAUUGUUAAUGCCUAUAUUAACCUUGACCAGGGCUUUAACUGCAGAGUCACAUGUUGACACUGACUUAACAAAGCCUUCAUUAAGUGGGAUUUGUUAAAAUAUGACUCACGGAAGAGAGGUUAAAACUUUUGACCGUUAUUUUAAAUAUUGGGAUCAGACAUACCACCCAAAUUGUGUUAACUGUUUGGAUGACAGAUGCAUUCUGCAUUGUGCAAACUUUAAUGUUUUAUUCUCUACGGUGUUCCCACCUACAAGUUUUGGACCACUAGUGAGAAAAAUAUUUGUUGAUGGUGUUCCAUUUGUAGUUUCAACUGGAUACACUUCAGAGAGCUAGGUGUUGUACAUAAUCAGGAUGUAAACUUACAUAGCUUCUAGACUUAGUUUUAAGGAAUUACUUGUGUAUGCUGCUGACCCUGCUAUGCACGCUGCUUCUGGUAAUCUAUUACUAGAUAAACGCACUACGUGCUUUCAGUAGCUGCCUUACUAACAAUGUUGCUUUCAAACUGUCAAACCCGGUAAUUUUAACAAAGACUUCUAUGACUUUGCUGUGUCUAAGGGUUUUCUAAGGAAGGAAGUUCUGUUGAAUUAAAACACUUUCUUUGCUCAGGAUGGUAAUGCUGCUAUCAGCGAUUAUGACUACUAUCGUUAUAAUCUACCAACAAUGUGUGAUAUCAGACAACUACUAUUUGUAGUUGAAGUUGUUGAUAAGUACUUUGAUUGUUACGAUGGUGGCUGUAUUAAUGCUAACCAAGUCAUCGUCAACAACCUAGACAAAUCAGCUGGUUUUCCAUUUAAUAAAUGGGGUAAGGCUAGACUUUAUUAUGAUUCAAUGAGUUAUGAGGAUCAAGAUGCACUUUCGCAUAUACAAAACGUAAUGUCAUCCCUACUAUAACUCAAAUGAAUCUUAAGUAUGCCAUUAGUGCAAAGAAUAGAGCUCGCACCGUAGCUGGUGUCUCUAUCUGUAGUACUAUGACCAAUAGACAGUUUCAUCAAAAUUAUUGAAAUCAAUAGCCGCCACUAGAGGAGCUACUGUAGUAAUUGGAACAAGCAAAUUCUAUGGUGGUUGGCACAACAUGUUAAAACUGUUUAUAGUGAUGUAGAAAACCUCACCUUAUGGGUUGGGAUUAUCCUAAAUGUGAUAGAGCCAUGCCUAACAUGCUUAGAAUUAUGGCCUCACUUGUUCUUGCUCGCAAACAUACAACGUGUUGUAGCUUGUCACACCGUUUCUAUAGAUUAGCUAAUGAGUGUGCUCAAGUAUUGAGUGAAAUGGUCAUGUGUGGCGGUUCACUAUAUGUUAAACCAGGUGGAACCUCAUCAGGAGAUGCCACAACUGCUUAUGCUAAUAGUGUUUUUAACAUUUGUCAAGCUGUCACGGCCAAUGUUAAUGCACUUUAUCUACUGAUGGUAACAAAUUGCCGAUAAGUAUGUCCGCAAUUUACAACACAGACUUUAUGAGUGUCUCUAUAGAAAUAGAGAUGUUGACACAGACUUUGUGAAUGAGUUUUACGCAUAUUUGCGUAAACAUUUCUCAAUGAUGAUACUCUCUGACGAUGCUGUUGUGUGUUCAAUAGCACUUAUGCAUCUCAAGGUCUAGUGGCUAGCAUAAAGAACUUUAAGUCAGUUUUAUUAUCAAAACAAUGUUUUAUGUCUGAAGCAAAAUGUUGGACUGAGACUGACCUUACUAAAGGACCUCAUGAAUUUUGCUCUCAACAUACAAUGCUAGUUAAACAGGGUGAUGAUUAUGUACCUUCCUUACCCAGAUCCAUCAAGAAUCCAAGGGCCGGCUGUUUGUAGAUGAUAUCGUAAAACAGAUGGUACACUAUGAUUGAACGGUUCGUGUCUUUAGCUAUAGAUGCUUACCCACUUACUAAACAUCCUAAUCAGGAGUAUGCUGAUGUCUUCAUUUGUACUUACAAUACAUAAGAAAGCUACAUGAUGAGUUAACAGGACACAUGUUAGACAUGUAUUCUGUUAUGCUUACUAAUGAUAACACUUCAAGGUAUUGGGAACCUGAGUUUUAUGAGGCUAUGUACACACCGCAUACAGUCUUACAGGCUGUUGGGGCUUGUGUUCUUUGCAAUUCUACAGACUUCAUUAAGAUGUGGUGCUUGCAUACGUAGACCAUCUUAUGUUGUAAAUGCUGUUACGACCAUGUCAUAUCAACAUCACAUAAAUUAGUCUUGUCUGUUAAUCCGUAUGUUUGCAAUGCUCCAGGUUGUGAUGUCACAGAUGUGACUCAACUUACUUAGGAGGUAUGAGCUAUUAUUGUAAAUCUAAACCACCCAUUAGUUUUCCAUUGUGUGCUAAUGGACAAGUUUUUGGUUUAUAUAAAAUACAUGUGUUGGUAGCGAUAAUGUUACUGACUUUAAUGCAAUUGCAACAUGUGACUGGACAAAUGCUGGUGAUUACAUUUUAGCUAACACCUGUACUGAAAGACUCAAGCUUUUUGCAGCAGAAACGCUCAAAGCUACUGAGGAGACAUUUAAACUGUCUUAUGGUAUUGCUACUGUACGUGAAGUGCUGUCUGACAGAGAAUUACAUCUUCAUGGGAAGUUGGUAAACCUAGACCACCUUACCGAAAUUAUGUCUUUACUGGUUAUCGUGUAACUAAAACAGUAAAGUACAAAUAGGAGAGUACACCUUUGAAAAAGGUGACUAUGGUGAUGCUGUUGUUUACCGAGGUACAACAACUACAAAUUAAAUGUUGGUGAUUAUUUUGUGCUGACAUCAUACAGUAAUGCCAUUAAGUGCACCUACACUAGUGCCACAAGAGCACUAUGUUAGAAUUACUGGCUUAUACCCAACACUCAAUAUCUUCAGAUGAGUUUUCUAGCAAUGUUGCAAAUUAUCAAAAGGUUGGUAUGCAAAAGUAUUCACAUCCAGGACCACCUGGUACUGGUAAGAGUCAUUUGCUAUUGGCCUAGCUCUACUACCCUCUGUCGCAGUGUAUACAGCUUGCUCAUGCCGCUGUUGAUGCACUAUGUGAGAAGGCAUUAAAAUAUUUGCCUAUAGAUAAAUGUAGUAGAAUUAUACCCGACGUGCUCGUGUAGAGUGUUUUGAUAAAUUCAAAGUGAAUAUCAUUAGAACAGUAUGUCUUUGUACUGUAAAUGCAUUGCCUGAGACGACAGCAGAUAUAGUUGUCUUUGAUGAAAUUCAAUGGCCACAAAUUAUGAUUUGAGUGUUGUCAAUGCCAGAUUACGUGCUAAGCACUAUGUGUACUGGCGACCCUGCUCAAUUACCUGCACCACGCCAUUGCUAACUAAGGGCACACUAGAACCAGAAUAUUUCAAUUCAGUGUGUAGACUUAUGAAAACUAUAGGUCCAGACAUGUUCCUCGGAACUUGUCGGCGUUGUCCUGCUGAAAUUGUUGACACUGUGAGUGCUUUGGUUUAUGAUAAUAAGCUUAAAGCACAUAAAGACAAAUCAGCUCAAUGCUUUAAAAUGUUUAUAAGGGUGUUAUCACGCAUGAUGUUUCAUCUGCAAUUAACAGGCCACAAAUAGGCGUGGUAAGAGAAUUCCUUACGUAACCCUGCUUGGAGAAAAGCUGUCUUUAUUUCACCUUAUAAUUCACAGAAUGCUGUAGCCUCAAAGAUUUUGGGACUACCACUCAAACUGUUGAUUCAUCACAGGGCUCAGAAUAUGACUAUGUCAUAUUCACUCAAACCACUGAAACAGCUCACUCUUGUAAUGUAAACAGAUUUAAUGUUGCUAUUACCAGAGCAAAAGUAGGCAUACUUUGCAUAAUGUCUGAUAGAGACCUUUAUGACAAGUUGCAAUUUACAAGUCUUGAAAUUCCACGUAGGAAUGUGGCAACUUUACAAGCUGAAAAUGUAACAGGACUCUUUAAAGAUUGUAGUAAGGUAAUCACUGGGUUACAUCCUACACAGGCACCUACACACCUCAGUGUUGACACUAAAUUCAAAACUGAAGGUUUAUGUGUUGACAUACCUGGCAUACCUAAGGACAUGACCUAUAGAAGACUCAUCUCUAUGAUGGGUUUUAAAAUGAAUUAUCAAGUUAAUGGUUACCCUAACAUGUUUAUCACCCGCGAAGAAGCUAUAAGACAUGUACGUGCAUGGAUUGGCUUCGAUGUCGAGGUGUCAUGCUACUAGAGAAGCUGUUGGUACCAAUUUACCUUACAGCUAGGUUUUACAGGUGUUAACCUAGUUGUUGUACCUACAGGUUAUGUUGAUACACCUAAUAAUACAGAUUUUUCCAGAGUUAGUGCUAAACCACCGCCUGGAGAUCAAUUUAAACACCUCAUACCACUUAUGUACAAAGGACUUCCUUGGAAUGUAGUGCGUAUAAAGAUUGUACAAAUGUUAAGUGACACACUUAAAAUCUCUCUGACAGAGUCGUAUUUGUCUUAUGGGCACAUGGCUUUGAGUUGACAUCUAUGAAGUAUAACAAAGACGGCAUCAUAUGGGUUGCAACUGAGGGAGCCUUGAAUACACCAAAAGAUCAUUGGCACCCGCAAUCCUGCUAACAAUGCUGCAAUCGUGCUACAACUUCUCAAGGAACAACAUUGCCAAAGGCUUUACGCAGAAGGAGCAGAGGCGGCAGUCAAGCCUCUCUCGUUCCUCAUCACGUAGUCGCAACAGUUUAAGAAAUUCAACUCCAGGCAGCAGUAGGGGAACUUCUCCUGCUAGAAUGGCUGGCAAUGGCGGUGAUGCUGCUCUUGCUUUGCUGCUGCUUGACAGAUUGAACCAGCUUGAGAGCAAAAUGUCUGGUAAAGGCCAACAACAACAAGGCCAAACUGUCACUAAGAAUGCUGCUAGGCUUCUAAGAAGCCUGGCAAAACGUACUGCCACUAAAGCAUCAAUGUAACACAAGCUUCGGCAGACGUGGUCCAGAACAACCCAAGGAAUUUUGGGGACCAGGAACUAAUCAGACAAGGAACUGAUUACAAACAUUGCCCAAUUGCCAAUUUGCCCCAGCGCUCAGCGUUCUUCGGAAUGUCGCGCAUGGCAUGGAAGUCACACCUCGGGAACGUGGUUGACCUACAAGUGCCAUCAAAUUGGAUGACAAAGAUCCAAAUUAAAGAUCAAGUCAUUUGCUGAAUAAGCUUGACGCAUACAAACAUCCUACCAACAGAGCCUAAAAGGACAAAAGAAGAAGGCUGAUGAAACUCAAGCCUUCGCAGAGACAGAAGAAACAGAAACUGUGACUCACCUGCUGAGAUUUGCAUGAUUUCAAAACAAUUGCACAAUCCAUGAGCGUGCUGACUCAACUCAGGCCUAAACUGCAGACCAUCAAGCAGAUGGGCUACAAACGUUCGCUUUCCGUUUACGAUAUAGUGUACUGUGCAGAAUGAAUUUCGUAUCAUAGCUCAAGUAGAUGAGUUACUUUAAACAUAGCAACGCUAAUCAGUGUUAACAUUAGGGAGGACUUGGAAGAGCCACUUGAGUGCCAUGAUACAUCUAUGAGUAGUGAACAAUCUAGGAGACUGCAUAUAUGGAACAGUCCUAAUGUGUAUUUAGUAUGCUAUCACCAUGUGAUUAUGAUAACCCAUCAUGGGAAUGAUCACCAAAAGAUCUUGGCACCCGCAAUCCUGCUAACAAUGCUGCAAUCGUGCUACAACUUCCAAGGAACAACAUUGCCAAAAGGCUUUACGCAGAAGGGAGCAGAGGCGGCAGUCAAGCCUCUCUCGUUCCUCAUCACGUAGUCGCAACAGUUUAAGAAAUUCAACUCCAGGCAGCAGUAGGGGAACUUCUCCUGCUAGAAUGGCUGGCAAUGGCGGUGAUGCUGCUCUUGCUUUGCUGCUGCUUGACAGAUUGAACCAGCUUGAGAGCAAAAUGUCUGGUAAAGGCCAACAACAACAAGGCCAAACUGUCACUAAGAAAUUGCUGCUGAGGCUUCUAAGAAGCCUCGGCAAAACGUACUGCCACUAAAGCAUACAAUGUAACACAAGCUUCGGCAGACGUGGUCCAGAACAAACCCAAGGAAAUUUUGGGGACCAGGAACUAAUCAGACAAGGAACUGAUUACAAACAUUGGCCGCAAAUUGCACAAUUUGCCCCAGCGCUUCAGCGUUUUCGGAAUGUCGCGCAUUGGCAUGGAAGUCACACCUCGGGAACGUGGUUGACCUACACAGGUGCCAUCAAAUUGGAUGACAAAGAUCCAAAUUUAAAGAUCAAGUCAUUUGCUGAAUAAGCAAUUGACGCAUACAAAACAUUCCCACCAACAGAGCCUAAAAAGGACAAAAAGAAGAAGGCUGAUGAAACUCAAGCCUCCGCAGAGACAGAAGAAACAGCAAACUGUGACUCUCUUCCUGCUGCAGAUUUGGAUGAUUUUCCAAACAAUUGCAACAAUCCAUGAGCAGUGCUGACUCAACUCAGGCCUAAACUCAUGCAGACAUACAAGGCAGAUGGGCUAUAUAAACGUUUCGCUUUCCGUUUACGAUAUAGUCUACUUUGUGCAGAAUGAAUUCUCGUAACACUAGCACAAGUAGAUGUAGUUAACUUUAAUCUCAUAGCAAUCUUUAAUCAGUGUGUAACAUUAGGGAGGACUUGAAAGAGCCACCACAUUUCACCGAGGCCACGCGGAGUACGAUCGAGUGUACAGUGAACAAUGCUAGGGAGAGCUGCCUAUAUGGAAGAGCCCUAAUGUGUAAAAUUAAUUUUAGUAGUGCUAUCCCCAUGUGAUUUUAAUAGCUUCUCUAGGAGAAUGACAAAAAAAUCCCCCCUCCCCACAUCCCCUCAUAUCAUAUCACAUCCAUAUCCCAUCCCCCCACCACACCAUCCCCUAAACCAU
>cluster_10 reads=1 total_reads=3290
GAAGAUAUGAGUUGAAGAAGUGAGGAUUGACUCUGUGCUACUGUCUGAAGUUGAUAGUGCAUUACCUAAAGGCAAUGAUGAAUGUCGCAAAAUAUACUCAUGUGUCAAUAUUUAACACUAACAUUGUGUACCCUAUAAUAUGAGAGUUAUACAUUUGGUGGGUUCUGAUAAAGGAGUUGCACCAGGUACAGCUGUCUAAGACAGAGGUUGCCUACGGGUACGCUGUCUUGUCGAUUCAGCUAUCAUGACUAUGUCUCUGAUGCAGAUUGCAACUUAAACUUGUUGAGUGACAACUUACAUAUACCUAAUAAAUGGGAUCCACUAUUAGUGAUCUGUACUACCCAGGUACAACUAAAAAAUGCAAAAGAAAUGACUCAAAAGAUGCUAUUUCACUUACAUUUUGUAAGUCUAUUAACAGUACCACAAGCUAUCUUGGAGGUUCCGUGCCUACAAAUAUAACAGAACAUUUUAGGAAUGCUGAUUAUCAAAAAGCUUAUGCGACACUUCGCACGAUGGACACCUGUUACUGGAAUGCGUCAUUCUGGCAUUUCUAAUUCGAUGUAUUAUCCUGCCAAACCAUAGUGAAUAGAGUUUAACACAUACCUGCUAAUUACAUAUGUGGUGAUUAAAAUAUUUGCUAUGUAAAUUAAAGUAAAUUUCCACCCUUUGAUAAGAGUGCUUUUCUAAAUUAAAGUCAAAUCAUUAUAACUUUAUCUUUGUAGUCAAUGUGAUCUCAUGGAAAACAACAGGUCAGAUAUUAGUGAUGUCUUGUUGCAAUUUAAACGAACAAUGUUUGUUUUUUGUUGUUAUUGCCACUAGUUCUAGUCAGUGUGUUAACUUACAACCAGAACUCAAUUACCCUGCAUACACAAUUCUUUCACACUUGGUGUUUAUUACCCUGACACAGUUUAAUACAGAUCAUUCAAGACUGUCUUACCUUUUUUUCCAAUGUUACUUGGUUCCAUGCUAUAUUCUUGGACCAAUGGUACUAAGAGGUUUGAUAACCCUGUCCUACCAUUUAAUGAUGGUGUUUAUUUGCUUCCACUGAGAAGUCUAACAUAAUAAGAAGCUGGAUUUUGGUACUACUAUAGAUCGAGACCCAGUCCCUACUUAUUGUUAAUAACGCUACUAAUGUUGUUAUUAAAGUCUGUGAAUUCCAAAUUUCUAAUGAUCCAUUUUAGGUGUUUAUUACCACAAAACAACAAAAGUUGGAUGGAAAGUGAGUUCAGAGUUUAAUCAGUGCGAAUAAUUGCACUUUGAAUAGUCUUCAGCCUUUCUUAUGGACCUUGAAGGAAAACAGGGUAAUUCAAAAUUUAGGAAUCUGUGUUAAGAAUAUUGAUGGUUAUUUUAAAAUAUAUUUAAGCACACGCCUAUUAAUUUAGUGCGUGAUCCCUCAGGGUUUUCCGGCUUAAGAACCAUUGGUAGAUUUGCCAAUAGUAUUAACAUCAAGGUUUCAAUCUACUUGCUUUACGUAGACGCUAUUUGACCCUGGUGAAUUCUCAGGUUGGACAGCUGGUUCUAAAGCUUAUUAUGUGGGUUAUGGUCAACCUAGGACUUCUUAUUAAAAUAAUGAAAAUGAAACCAUUACAGAUACUUGUAGACUGUGCUUGACCUCUUUCAGAAACAAAGUGUACGUUGAAAUCCUACUGUAGAAAAGGAAUCUAUCAAACUUCUAACUUUAGAGUCCAACCAACAGAAUCUAUUGUUAGAUUUCCUAAUAAUACAAAUUGUGCCCUUUGGUGAAGUUUUAAGCCACCGAUUUGCAUCUGUCUAUCUUGGAACAGGAAGAGAAUCAGCAACUGUGUUGCUGAUUAUCUGUCCAAUAUAAUUCCGCAUCAUUUCCACUUUAAGUGUCGAGUGUCUCACAAUAAUAUCUCUGCUUCAACUCAGAAGUAUGGAAAAUGACAAAUGACCGCAAACUGUUUGUAAUGCAACAACGUAGGCACAUGCACUAAACUGCUCAGUGGUUAAUUAUAUACCUGUUGGCAAACUCUACAACUAUGAUAGUCUAUAGGCCUAACAUGAUUGCUUUCAACAAUGGACGGUUCUGCAAUUACCUCAAAGAUUUUUGAUCAUGCAAAUCAAGUCCAUGGUUAUAAACAAAUGGCAUUAACUCAAAUGCAUACAGGUGUCUAACUGUCCAAGGCUUUCCUUUAAAAGUUUGACUGUUACUUGUGCCAUCAUAUACAUAGCUGACACUAAUAUUGUUCAGUGUAUAAAGGACAUACAAACAUGGUUUUUUAUGCACUUAUUAGACACUUCCCAUUCAUCAACUUUUCAAACCUAAGCUUUUAAUUGUAUGAAUCAACAUGAAAAUGGACAGUAUCUAUUAUCAGCUCAACAUUCCAGUGACGUAGAGUAUAACAAACUUAGAAGAAUAUUACUCAUCUUGAUACACAUUCUCCAAAUUACAGAUGCUGUAUGUCUUACAGACAUUGAAAUCGUUCACAAUUCAUCUAACUCGAAUAAUUGCACUUUAACAUAUGUCUUACAACCUUUUUUAUCAACCUUAAGUCAACAUGUAAUCUGAAAUCCUCAAGGAAUCAGUUCACUAAAUGCUCGCUUAUUUAAACAAUACCACCUACAGUUUAAGUCCGUAUGUCUCAUAGAUUCAGGUUUAGAACCAGAUAUAGAUUUGCUAAUACAGAUUACAUUUCUAGGUUCAAUCUACUUGCUUUCUGUUCACAUAUGACCGUGAUUUUACAGAUUCACACUGUGCGGUUAUUAUUGUUUCUCAACCAGGCCAUUCUAUAAUCAUAAAUAUACCUUCCCAGGUAACAAACCAACCAACUUUCGAUCUCUUGUAGAUCUGUUCUCUAAACGAACUUUAAAAUCUGUGUGGCUGUCACUCGGCUGCAUGCUUAGUGCACUCACGCAGUAUAAUUAAUAACUAAUUACUGUCGUUGACAGGACACGAGUAACUCGUCUAUCUUUGCAGGCUGCUUACGGUUCGUCCGUGUUGCAGCCGAUCAUCAGCACAUCUAGGUUUCGUCCGGGUGUGACCGAAAGGUAAGAUGGAGAGCCUUGUCCCUGGUUUCAACGAGAAAACACACGUCCAUCUCAGUUUGCCUGUUUUACAGGUUCGCGACGUGCUCGUACGUGGCUUUGGAGACUCCGUGGAGGAGGUCUUAUCAGAGGCACGUCAACAUCUUAAAGAUGGCACUUGUGGCUUAGUAGAAGUUGAAAAAGGCGUUUUGCCUCAACUUGAACAGCCCUAUGUGUUCAUCAAACGUUCGGAUGCUCGAACUGCACCUCAUGGUCAUGUUAUGGUUGAGCUGGUAGCAGAACUCGAAGGCAUUCAGUACGGUCGUAGUGGUGAGACACUUGGUGUCCUUGUCCCUCAUGUGGGCGAAAUACCAGUGGCUUACCGCAAGGUUCUUCUUCGUAAGAACGGUAAUAAAGGAGCUGGUGGCCAUAGUUACGGCGCCGAUCUAAAGUCAUUUGACUUAGGCGACGAGCUUGGCACUGAUCCUUAUGAAGAUUUCAAGAAACUGGAAUGUACAAAUACCUACAACUUGUGCUAAUGACCCUGUGGGUUUUACACUUAAAAACACAGUCUGUACCGUCUGCGGUAUGUGGAAAGGUUAUGGCUGUAGUUGUGAUCAACUCCGCGAACCCAUGCUUCAGUCAGCUGAUGCACAAUCGUUUUAAACGGGUUUGCGGUGUAAGUGCAGCCCGUCUUACACCGUGCGGCACAGGCACUAGUACUGAUGUCGUAUACAGGGCUUUUGACAUACAAUGAUAAAGUAGCUGGUUUUGCUAAAUUCCUAAAACUAAUUGUUGUCGCUUCCAAGAAAAGGACGAAGAUGACAAUUUAAUUGAUUCUUACUUUGUAGUUAAGAGACACACUUUCUCUAACUACCAACAUGAAGAAACAAUUUAUAAUUUACUUAAGGAUUGUCCAGCUGUUGCUAAACAUGACUUCUUUAAGUUUAGAAUAGACGGUGACAUGGUACCACAUAUAUCACGUCAACGUCUUACUAAAUACAAUGGCAGACCUCGUCUAUGCUUUAAGGCAUUUUGAUGAAGGUAAUUGUGACACAUUAAAGAAAUACUUGUCACAUACAAUUGUUGUGAUGAUGAUUAUUCAAUAAAAAGGACUGGUAUGAUUUUGUAGAAAACCCAGAUAUAUUACGCGUAUACGCCAACUUAGGUGAACGUGUACGCCAAGCUUUGUUAAAAACAGUACAAUUCUGUGAUGCCAUGCGAAAUGCUGGUAUUGUUGGUGUACUGACAUUAGAUAAUCAAGAUUCAAUGGUAACUGGUAUGAUUUCGGUGAUUUCAUACAAACCACGCCAGGUAGUGGAGUUCCUGUUGUAGAUUCUUAUUAUUCAUUGUUAAUGCCUAUAUUAACCUUGACCAGGGCUUUAACUGCAGAGUCACAUGUUGACACUGACUUAACAAAGCCUUACAUUAAGUGGGAUUUGUUAAAAUAUGACUUCACGGAAGAGAGGUUAAAACUCUUUGACCGUUAUUUUAAAUAUUGGGAUCAGACAUACCACCCAAAUUGUGUUAACUGUUUGGAUGACAGAUGCAUUCUGCAUUGUGCAAACUUUAAUGUUUUAUUCUCUACAGUGUUCCCACCUACAAGUUUUGGACCACUAGUGAGAAAAAUAUUUGUUGAUGGUGUUCCAUUUGUAGUUUCAACUGGAUACCACUUCAGAGAGCUAGGUGUUGUACAUAAUCAGGAUGUAAACUUACAUAGCUCUAGACUUAGUUUUAAGGAAUUACUUGUGUAUGCUGCUGACCCUGCUAUGCACGCUGCUUCUGGUAAUCUAUUACUAGAUAAACGCACUACGUGCUUUCAGUAGCUGCACUUACUAACAAUGUUGCUUUCAAACUGUCAAACCCGGUAAUUUUAACAAAGACUUCUAUGACUUUGCUGUGUCUAAGGGUUUCUAAGGAAGGAAGUUCUGUUGAAUUAAAACACUUUCUUUGCUCAGGAUGGUAAUGCUGCUAUCAGCGAUUAUGACUACUAUCGUUAUAAUCUACCAACAAUGUGUGAUAUCAGACAACUACUAUUUGUAGUUGAAGUUGUUGAUAAGUACUUUGAUUGUUACGAUGGUGGCUGUAUUAAUGCUAACCAAGUCAUCGUCAACAACCUAGACAAAUCAGCUGGUUUUCCAUUUAAUAAAUGGGGUAAGGCUAGACUUUAUUAUGAUUCAAUGAGUUAUGAGGAUCAAGAUGCACUUUCGCAUAUACAAAACGUAAUGUCAUCCCUACUAUAACUCAAAUGAAUCUUAAGUAUGCCAUUAGUGCAAAGAAUAGAGCUCGCACCGUAGCUGGUGUCUCUAUCUGUAGUACUAUGACCAAUAGACAGUUUCAUCAAAAAUUAUUGAAAUCAAUAGCCGCCACUAGAGGAGCUACUGUAGUAAUUGGAACAAGCAAAUUCUAUGGUGGUUGGCACAACAUGUUAAAACUGUUUAUAGUGAUGUAGAAAACCUCACCUUAUGGGUUGGGAUUAUCCUAAAUGUGAUAGAGCCAUGCCUAACAUGCUUAGAAUUAUGGCCUCACUUGUUCUUGCUCGCAAACAUACAACGUGUUGUAGCUUGUCACACCGUUUCUAUAGAUUAGCUAAUGAGUGUGCUCAAGUAUUGAGUGAAAUGGUCAUGUGUGGCGGUUCACUAUAUGUUAAACCAGGUGGAACCUCAUCAGGAGAUGCCACAACUGCUUAUGCUAAUAGUGUUUUUAACAUUUGUCAAGCUGUCACGGCCAAUGUUAAUGCACUUUUAUCUACUGAUGGUAACAAAAUUGCCGAUAAGUAUGUCCGCAAUUUACAACACAGACUUUAUGAGUGUCUCUAUAGAAAUAGAGAUGUUGACACAGACUUUGUGAAUGAGUUUUACGCAUAUUUGCGUAAACAUUUCUCAAUGAUGAUACUCUCUGACGAUGCUGUUGUGUGUUUCAAUAGCACUUAUGCAUCUCAAGGUCUAGUGGCUAGCAUAAAGAACUUUAAGUCAGUUCUUUAUUAUCAAAACAAUGUUUUAUGUCUGAAGCAAAAUGUUGGACUGAGACUGACCUUACUAAAGGACCUCAUGAAUUUUGCUCUCAACAUACAAUGCUAGUUAAACAGGGUGAUGAUUAUGUGUACCUUCCUUACCCAGAUCCAUCAAGAAUCCUAGGGGCCGGCUGUUUUGUAGAUGAUAUCGUAAAACAGAUGGUACACUAUGAUUGAACGGUUCGUGUCUUUAGCUAUAGAUGCUUACCCACUUACUAAACAUCCUAAUCAGGAGUAUGCUGAUGUCUUCAUUUGUACUUACAAUACAUAAGAAAGCUACAUGAUGAGUUAACAGGACACAUGUUAGACAUGUAUUCUGUUAUGCUUACUAAUGAUAACACUUCAAGGUAUUGGGAACCUGAGUUUUAUGAGGCUAUGUACACACCGCAUACAGUCUACAGGCUGUUGGGGCUUGUGUUCUUUGCAAUUCACAGACUUCAUUAAGAUGUGGUGCUUGCAUACGUAGACCAUUCUUAUGUUGUAAAUGCUGUUACGACCAUGUCAUAUCAACAUCACAUAAAUUAGUCUUGUCUGUUAAUCCGUAUGUUUGCAAUGCUCCAGGUUGUGAUGUCACAGAUGUGACUCAACUUUACUUAGGAGGUAUGAGCUAUUAUUGUAAAUAUACCACCAUUAGUUUCCAUUUGUGCUAAUGGAACUUUUGUUUUAAUACAUGUGUAGCGAUAAUGUACUGACUUUAAUGCAAUUGCACAUGUGACUGACAAGUGGUGUCAUCUACACCUGUACUAAGAUUAGCUUUAGCAGAAGUAGUUAGACUAACUUGUGUCUACUGUCGUAUUCACUAGAUCCGUUACCUGACAUAAAGAUCCUAUCAUAAUCUGAAUAGACAUAGUGUAAAAUGUUAAAAUAUGAGAAGAUCCAAAUUAAAGAUCAAGUCAUUUGCUGAAUAAGCAUUGACGCAUACAAAACAUUCCCACCAACAGAGCCUAAAAAGGACAAAAGAAGAAGGCUGAUGAAACUCAAGCCUCGCAGAGACAGAAGAAACAGCAAACUGUGACUCUUUUCCUGCUGCAGAUUUGGAUGAUUUUCCAAACAAUUGCAACAAUCCAUGAGCAGUGCUGACUCAACUCAGGCCUAAACUCAUGCAGACCACAAGGCAGAUGGGCUAUAUAAACGUUUCGCUUUCCGUUUACGAUAUAGUCUACUCUUGUGCAGAAUGAAUUCUCGUAACUACAUAGCACAAGUAGAUGUAGUUAACUUUAAUCUCACAUAGCAAUCUUUAAUCAGUGUGUAACAUUAGGGAGGACUUGAAAGAGCCACCACAUUUCACCGAGGCCACGCGGAGUACGAUCGAGUGUACAGUGAACAAUGCUAGGGAGAGCUGCCUAUAUGGAAGAGCCCUAAUGUGUAAAAUUAAUUUUAGUAGUGCUAUCCCCAUGUGAUUUUAAUAGCUUUUAGGAGAAUGACAAAAAACCCCCCCACCCCCACCCUACAUCAUCAUAUCAUCAUAUCAUCCAUCCUCAUACCACACACCACCAUACAUCACUUAUAAUCUAACUCGCUAAAAUCUUAAUCACUACCAAAAUUGUGUUAAUUUCAGAGUGACUAUAGCCACCAUGCAUUUAAGAGCUACGAGGAAAUCACCUAUCCUUAACAUGAUAAAUUCAAGUUUACUGCCAUAUGCUUUAGCACUCAAUCUGCUAAAUUUUAACUGACGUCGUAAACACCUGCUAUCAUUCCAUGCCUGAUCAUUUCCUGCUACAAUUCCUUAGACAAGAGGAAUGCCAAAACAACAACUACUCUCCAAAUGUCGAUUCUAAAGCGGCAAGGUAAAGGUAACAAGCUCACACUAUAGAAAAACCCAAAUUUGUAAAAUGAACUCACUAUAAACCCCAGACUUUCAGUAGCGUUCCGAGCACAAGGCAUGGAAUCACCUAACGUCCAUACCUACACAGGUGCCAUCAAAUCAUGAGAUCCAACUAGCUAAGUAUUGCUGAAUAGCAUUGACGCAUACAAACAACCCACCAACAGAGCCUAAAGGCCAAAGAAGAAGGCUGAUGAAACUCCAGCAAGACAGAAGAAACAGAAACUGAGACUCUUCCUGCUGCAAUUUGGAUGAUUUCCAAACAAUUGCAACAAUCCAUGAGCAGUGCUGACUCAACCAGGCUAAUCAUCAGACCAUAAGGCAGAUGGACUAUAAACGUUCGCUUCCGUUUACGAUAGUCUACUGUGCAGAAUGAAUCUCGUAACUAUAGCACAAGUAGAUGUAGUUACUUUAACUAGCAAUCUUUAAUCAGUGUGUAACAUAGGGGACUGAAAGAGCCACCACUUAGGCCACGGAGUACGAUAGUGUCAGUGAACAAUGCUAGGGAGAGCUGCCUAUAUGGAAGAGCCCUAAUGUGUAAAAUUAAUUUAGUAGUGCUAUCCCGUGAUUUUAAUAGCUUUUAGGAGAAUGACAAAACCCCCCUACCCCCCAUCCCAUAUCCCAUCCCAUCUCCCCUCCAACACCACAUCACCCCCUCCAUACUCUACCCACUCAUCCUACCAUAAUA
>cluster_11 reads=1 total_reads=8
UAUACCUCCCAGGUAACAACCAACCAUUCGAUCUUUGUAGAUCUGUUCUCUAAACGAACUUUAAAAUCUGUGGGCUGUCUCACGGCCGCCGCUUAGUGCACACAGUAUAAUUAAUAAUUACUGUCGUUGACAGGACACGAGUAACACGUCAAACCUGCAGGCUGCCACGGUUCGCCGUGUUGCAGCCGAUCAGCACAUAAAGUCACGACCGGGUGUGACCGAAAGGUAAGAUGGAGAGCCUUGUCCGGUUCAAUCAGAAACACACGCCAAUCAGUCUUGCCUGUCACACAAGUUCGCGUCUCGUCAUGGCUUUGGAGACCUGGAGGUCAUCAGAGGCACGUCAACAUUCUAAGAUGGCACUCGUGGCCUAGUAGAAGUCGAAAAGGCGUUUGCCACAACCUGAACAGCCCUAUGUGUUCAUAAACGCUCGGAUGCUCGAACUGCACCUCAUGGUCAUGUUAGAGCUGGUACAGAACUCGAAGGCAUUCAGUACAGUUGCAGUGGUGAGACACUUGGUGUCCUUGUCCCUCAUGUGGGCGAAAUACCAGUGGCACCGCAAGGUUCUCUUCGUAAGAACGGUAAUAAGGAGCUGGUGGCCAUAGUUACGGCGCCGAUCUAAAGUCCUUUGACUCUAGGCGACGAGCCUGGCACUGAUCCUUAUGAAGAUUUCAAGAAACUGGAAUGUACAAAUACCUACAACUUGUAUGACCCUGUGGGUACACUUAAAAACACAGUCUGUACCGUCUGCGGUAUGUGGAAAGGUUAUGGCUGUAGUUGUGAUCAACUCUCGAACCCAUGUUCAGUCAGCUGAUGCACAAUCGUUUUUAAACGGGUUUGCGGUGUAAGUGCAGCCCGACUCAUCCGUGCACAGGCACUAGUACUGAUGUCGUAUACAGGGCUUUGACAUACAAUGAUAAGUAGCUGGUUUGCUAAAUUCCUAAAACUAAUUGUCGCUUCCAAGAAAGGACGAAGAUGACAAUUUAAUUGAUUCUUACUUGUAGUUAAGAGACACACUUUCUCUAACUACCAACAUGAAGAAACAAUUUAUAAUUUACUUAAGGAUUGUCCAGCUGUUGCUAAACAUGACUCUUUAAAUUAGAAUAGACGGUGACAUGGUACCACAACACGUCAACGUCACACUAAUACACUAGCAGACCUCGCAAUGCUUUAAGGCAUUUUGAUGAAGGUAAUUGUGACACAUUAAAAGAAUACUUGUCACAUACAAUGUUGUGAUGAUGAUUAUAUCAAAAGGACUGGUAUGAUUUUGUAGAACCCAGAUAUUACGCGUACGCCAACUUAGGUGAACGCGUACGCCAAGCUUUGUUAAAACAGUACAAUUCUGUGAUGCCAUGAAAUGCUGUAUUGUUGGUGUACUGACAUUAGAUAAUCAAGAUCUCUGGUCUGGUAUGAUCUCGGUGAUUUAACAAACACACCAGGUAGUGGAGUUCCUGCUGUAGAUUCUUAUUAUUCAUUGUUAAUGCCUAUAUUAACCUUGACCAGGGCUUUAACUGCAGAGUACAUGUUGACAUGACUUAACAAGCCACACUAGUGAGACUUGUUAAAUAUGACUACAGAAGAGAGGUUAAAACCCUUUGACCGCUAUUUUAAAAUUGGGAUAGACAUACCACCCAAAUUGCAACUGUUUGAUGACAGAUGCAUUCUGCUGUGCAAACUUUAAUGUUACAUUCACUACAGUGUUCCCACCUACAAGUUUGGACCACUAGUGAGAAAAAUAUUUGUUGAUGGUGUCCAAAUGUAGUCACUACUGGAUUUACAGAGAGCUAGGUGUUGUACAUAAUCAGGAUGUAAACUUACACAGCUCUAGACUUAGUUUAAGGAAUUACUUGUGUAUGCUGCUGACCCUGCUAUGCCCGUUGCUUCUGGUAAUCAUACUAGAUAAACGCACUACGCGUUUUCAGUAGCUGCACUUACUACAAUGCUGCUUUCAAACUGUCAAACCCGGUAAUUCAACAGACUUCAUGACUUUGCUGUGUCUAAGGGUCUCUUAAGGAAGGAAGUUCUGUUGAAUUAAACACUUCUUUCAAUCAGGAUGGUAAUGCUGCUAUCAGCGAUUAUGAUACUAUCGUAUACCAAAUUGAUAUGACAACUACUAAUUUGUAGUUGAAGUUGUUGAUAAGUACUUUGAUUGUUACGAUGGUGUGUAUUAAUGCUAACCAAGUCAUCGUCAACAACCUAGACAAAUCAGCUGGUUUCCAUUUAAUAAAUGGGGUAAGGCUAGACUUUAAUUAUGAUUCAAUGAGUUAUGAGGAUCAAGAUGCACUUUCGCAUAUACAAAACGUAAUGUCAUCCCCUACUAUAACUCAAAUGAAUCUUUAAGUAUGCCAUUAGUGCAAAGAAUAGAGCUCGCACCGUAGCUGGUGUCUAUCGUAGUUAUGACCAAUAGACAGUUCAUCAAAAAUUAUUGAAAUCAAUAGCCGCCACUAGAGGAGCUACUGUAGUAAUUGGAACAAGCAAAUUCAUGGUGGUUGGCACAACAUGUUAAAACUGUUUUAUAGUGAUGUAGAAAACCCUCACCUUAUGGGUUGGGAUUAUCCUAAAUGUGAUAGAGCCAUGCCUAACAUGCUUAGAAUCAUGGCCUCACUUGUUCUUGCUCGCAAACAUACAACGUGUUGUAGCUUGUCACACCGUUUCUAUAGAUUAGCUAAUGAGGUGCUCAAGUAUUGAGUGAAAUGGUCAUGUGUGGCGGUCACUAUAUGUUAAACCAGGUGGAACCUCAUCAGGAGAUGCCACAACUGCUUAUAUUAAUAGUGUUUUAACAUUUGUCAAGCUGUCACGGCCAAUGUUAAUGCACUUUAUCUACUGAUGGUAACAAAAUUGCCGAUAAGUAUGUCCGCAAUUUACCAUACGGAUUUAUGAGUGUCUUUAUAGAAAUAGAUGUUGACACAGACUUGUGAAUGAGAGUUUUACGCAUAUUCUGCGUAAACAUUUCUCAAUGAUGAUACUCUGACGAUGCUGUUGUGUGUUUCAAUAGCACUUAUGCAUCAAGGUCUAGUGGCUAGCAUAAAGAACUUUUAAGUCAGUUCUUUAUUAUCAAACAAUGUUUUAUGUCUGAAGCAAAAUGUUGGACUAGAGACUGACCUUACUAGGACACAUGAAUUUGCUCUCAACAUACAAUGCUAGUUAAACAGGUGAUGAUUAUGUGUACCCUUCCUUACCCAGAUCCAUUAAGAAUUCUAGGGGCCGGCUGUUUGUAGAUGAUAUCGUAAAAACAGAUGGUACACUAUGAUUGAACGGUUCGUGUCUUAGCUAUAGAUGCUUACCCACUUACUAAACAUCCUAAUCAGGAGUAUGCUGAUGCUCUCAUCUUGUACUUACAAAUCUAAGAAAGCUACUGAUGAGUUAACAGGACACAUGUUAGACAUGUAUUCUGUUAUGCUUACUAAUGAUAACACUUCAAGGUAUUGGGAACCUGAGUUUAUGAGGCUAUGUACACACCGAUACAGUUUACAGGCUGUUGGGGCUUGUGUUCUUUGCAAUUCACAGACUUCAUUAAGAUGUGUGCCUGCAUACGUAGACCAUUCUUAUGUUGUAACGCUGUUACGACCAUGACAUCAACAUCACAUAAAUUAGUCUUGUCUGUUAAUCCGUAUGUUUGCAAUGCUCCAGGUUGUGAUGUCACAGAUGUGACUCAACUUUACUUAGGAGGUAUGAGCUAUUAUUGUAAAUCACAUAAACCCAUUAGUUUCCAUUGUGUGCUAAUGGACAAGUUUUUUGGUUUAAUAAAAAUACGUGUUGGUAGCGAUAAUGUUACUGACUUUAAUGCAAUUGCAACAUGUGACUGGACAAUGCUGGUGAUUACAUUUUGCUAACACUGUACUGAAAGACUCAAGCUUUGCAAAAACGCUCAAAGCUACUGAAGACAUUUAAACUGUCUUAUGGUAUUGCUACUGUACGUGAAGUGCUGUCUGACAGAGAAUUACAUCUUUACAUAGGAAGUUGGUAAACCUAGACCACCACUUAUCGAAAUUAUGUCUUUACUGGUUAUCGUGUAACUAAAAACAGUAAAGUACAAAUAGGAGAGUACACCUUUGAAAAGGUGACUAUGGUGAUGCUGUUGUUUACCGAGGUACAACUUACAAAUUAAUGUUGGUGAUUAUUUUGUGCGACAUACAGUAAUGCCAUUAGUGCCUACACUAGUGCCAGAGCUAAUGCUAGAAUUACUGGCUUAUACCCAACACUCAAUAUCUCAGAUGAGUUUUUAGCAAUGUUGCAAUUAUCAAAAAGGUUGGUAUGCAAAAGUAUUUUACAUCAGGGACCACCUGGUACUGGUAAGAGUCAUUUUGCUAUUGGCCUAGCUCUACUACCCUUCUGCUCGUAGUGUAUACAGCUUGCUUCAUGCCGCUGUUGAUGCUAUGUAAGAAGGCAUUAAAAUAUUUGCCUAUAGAUAAAUGUAGUAGAAUUAUACCCGACGUGCUCGUGUAGAGUGUUUUGAUAAAUCAAAGUGAAUUCAUUAGAACAGUAUGUCUUUGUACUGUAAAUGCAUUGCCUGAGACGACAGCAGAUAUAGUUGUCUCUGAUGAAAUUCAAUGGCCACAAAUUAUGAUUUGAGUGUUGUCAAUGCCAGAUUACGUGCUAAGCACUAUGUGUACUGGCGACCCUGCUCAAUUACCUGCACCACGCACUGCUAUCUAAGGGCACACUAGAACCAGAAUAUUUCAAUUCAGUGUGAAGACUUAUGAAAACUAUAGGUCCAGACAUGUUCCUCGGAACUUGUCGGCGUUGUCCUGCUGAAAUUGUUGAACACUGUGAGUGCUUUGGUUUAUGAUAAUAAGCUUAAGCACACAUAAAGACAAAUCAGCUCAAUGCUUUAAAAUGUUUAUAAGGGUGUUAUCACGCAUGAUGUUUCAUCUGCAAUUAACAGGCCACAAAUAGGCGUGGUAAGAGAAUUCCAACGUAACCCUGCUUGGAGAAAAGCUGUCUUUAUUUCACCUUAUAAUUACAGAAUGCUGUAGCCUCAAAGAUUUUGGGACUACCAUCUCAAACUGUUGAUUCAACACAGGGCUCAGAAUAUGACUAUGUCAUUUCACUCAAACCACUGAAACAGCUCACUCUUGUAAUGUAAACAGAUUUAAUGUUGCUAUUACCAGAGCAAAAGUAGGCAUACUUUCUGCAAUGUCUGAUAGAGACCUUUAUGACAAGUUGCAAUUUACAAGUCUUGAAAUUCCACGUGAAUGUGGCAACUACAAGCUGAAAAAUGUAACAGGACUCUUUAAAGAUUGUAGUAAGGUAAUCACUGGGUUACAUCCUUACACAGGCACCUCACACCUAGUGUUGACACUAAAUUCAAAACUGAAGGUUUAUGUGUUGACAUACCUGGCAUACCUAAGGACAUGACCUAUAGAAGACUCAUCUCUAUGAUGGGUUUAAAUGAAUUAUCAAGUUAAUGGUUACCCUAACAUGUUUAUCACCCGCGAAGAAGCUAUAAGACAUGUACGUGCAUGGAUUGGCUUCGAUGUCGAGGUGUCAUGCUUUAGAGAAGCUGUUGGUACCAAUUUACCUUUACAGCUAGGUUUUUCUCAGGUGUUAACCUAGUUGCUGUACCUACAGGUUAUGUUGAUACACCUAAUAAUACAGAUUUUUCCAGAGUUAGUGCUAAACCACCGCCUGGAGAUCAAUCUAAACCUCCAUACCACUAUGCACAAAGGACUUCCUUGGAAUGUAGUGCGUAUAAGAUUGACAAAUGCUUAGUGACACACUUAAAAUUAUCUGACAGUCGUUAGUUUUAUGAGCACAUGGCUUUGAGUUGACAUCUAUGAAUUUAACUAAGACAACAUCAUAUAUGUUGUCAAUUGAUGAAGAGCCAAUUGAAUUGAUUAAACGAUCAUGAAAAUUAUCUUCUUGGCACUGAUCAACACUCUGUUACUGUCCGAAUAUCAUUACUACUAAGAGUGUUUAGAGGUACAACAGUACUUAAAGACUUGCUACCUUGGCACAUACAAGCGCAAUCAUUUUCAUCCUCUAGCUGAUAGUUAAAUUUGUCACUGACUUGCUCUUAGCACUCAAUUUGCUUUUGCUUGUCCUGUGACGGCGUGAAACACGUCUAUAGUUACGUGCCAGAUUCAGUUCACCUAAACUGUUCAUCAGACAAGAGGAAGUUCAAGAACUCUACUCUUCCAAUUUUUAUUGUGCUGCAAUAGUGUUUAAACACUUUGCUCACACUUAAAGAAGACAGAAUGAUUGAAUACAUUAAUGACUUCUAUUUGUGCCUUUUAGCCUCUCUGCUAUUCCUUGUUUAAUUAUGCUUAUUAUUUUGGUUCUCACUUGAACUGCAAGAUCAAUGAAACUUGUUCACGCCUAAACGAACAUGAAAUUUCUUGUUUCCUUAGGAAUAUACAACUGUAGCUGCAUUUCACCAGAAUGUAGUUUCAGUAUUCAUACUCAACAUCAACCAUAUGUAGUUGAUGACCCGACAAGUCCUAUUCACUUCUAUUCUAAAUGGUAACUAGAGUAGGAGCUAGAAAAUCAGCACCUUUAAUUGAAUUGUGCGUGGAUGAGGCUGGUUCUAAAUCACCCAUUCAGUACAUCGAUAUCGGUAAUUAUACAGUUCCUGUUUACACUUUUACAAUUAAUUGCCAGGAACCUAAAUUGGGUAGUCUUGUAGUGCGUUGUUCGUUCUAUGAAGACUUUUUAGAGUAUCAUGACGUUCGUGUUGUUUUAGAUUUCAUCUAAACGAACAAACUAAAAUGUCUGAUAAUGGACCCCAAAAUCAGCGAAAUGCACCCGCAUUACGUUUGGUGGACCCCAGAUUCAACUGGCAGUAACCAGAAUGGAGAACGCAGUGGGGCGAUCAAAACAACGUCGGCCCCAAGGUUUACCCAAUAAUACUGCGUCUUGGUUCACCGCUACUCAACAUGGCAAGGAAGACCUUAAAUUCCCUCGAGGACAAGGCGUUCCAAUUAACACCAAUAGCAGUCCAGAUGACCAAAUUGGCUACUACCGAAGAGCUACCAGACGAAUUCGUGGUGGUGACGGUAAAAUGAAAGAUCUCAGUCCAAGAUGGUAUUUACUACCUAGGAACUGGGCCAGAAGCUGGACUUCCCUAUGGUGCUAACAAAGACGGCAUACAUGGGUUGCAACUGAGGAGCCUUGAAUACACCAAAAGAUCCAUUGGCACCCGCAAUCCUGCUAACAAUGCUGCAAUCGUGCUACAACUUCCAAGGAACAACUAUUGCCAAAAGGCUUCUACGCAGAAGGGAGCAGAGGCGGCAGUCAAGCCUCUCUCGUUCCACCACGUAGUCGCAACAGUUUUAAGAAAUUCAACUCCAGGCAGCAGUAGGAACUUCCUGCUAGAAUGGCUGGCAAUGGCGGUGAUGCUGCUCUUGCUUUGCUGCUGCUUGACAGAUUGAACCAGCUUGAGAGCAAAAUGUCUGGUAAAGGCCAACAACAACAAGGCCAAACUGUCACUAAGAAAUUGUUGCUGAGGCUUCUAAGAAGCCUCGGCAAACGUACUGCCACUAAAGCAUACAAUGUAACACAAGCUUUCGGCAGACGUGGUCCAGAACAAACCCAAGGAAAUUUUGGGGACCAGGAACUAAUCAGACAAGGAACUGAUUACAAACAUUGGCCGCAAAUUGCACAAUUUGCCCCAGCGCUUCAGCGUUUUCGGAAUGUCGCGCUGGCAUUGGAAGUCACACCUCGGGAACGUGGUUGACCUACACAGGUGCCAUCAAAUUGGAUGACAAAGAUCCAAAUUUAAAGAUUAAGUCAUUUGCUGAAUAAGCAAUUGACGCAUACAAAACUCCCACCAACAGAGCCUAAAAAGGACAAAAAGAAGAAGGCUGAUGAAACUCAAGCCAUGCAAGAGACAGAAGAAACAGCAAACUGUGACUCUUUUCCUGCUGCAGAUUUGGAUGAUUUCUCCAAACAAUUGCAACAAUCCAUGAGCAGUGCUGACUCAACUCAGGCCUAAACCUCAUGCAGACAUCAAGGCAGAUGGGCUAUAUAAACGUUUCGCUUUUCCGUUUACGAUAUAGUCUACUUGUGCAGAAUGAAUUCUCGUAACUACAUAGCACAAGUAGAUGUAGUUAACUUUUAAUCCACAUAGCAAUCUUAAUCAGUGUGUAACAUUAGGGAGGACUUGAAAGAGCCACCACAUUUCACCGAGGCCACCGGAGUACGAUCGAGUGUACAGUGAACAAUGCUAGGAGAGCUGCCUAUAUGGAAGAGCCCUAAUGUGUAAAAUUAAUUUAGUAGUGCUAUCCCCAUGUGAUUUUAAUAGCUUCUUAGGAGAAUGACAAAAAAUCCCCUACCCUACACUCAACCCUAUUUCAUCUUAUCCAUUACAUCACAUUUAACCCAUAACCCAACCUAUACCUCAAAACAU
>cluster_12 reads=2 total_reads=369
CCUAAAGGCAUAAUGAUGUCGCAAAAUAUACUCAACUGUGUCAAUUUAAACUUAUUAUUACUGUUUGUACCCUCUAUAAUAUGAGAGUUAUACAUUUUGGUGCUGGUUCUGAUUAAAGGAGUUGCACCAGGUACAGCUGUUUAAGACAGUGGUUGCCUACGGGUACGCUGCUUGUCGAUCAGAUUCUUAAUGACUUGUCUCUGAUGCAGAUUUAUUCUGAUUGGUGAUUGUGCAACUGGUACAUACAGCUAAUAAAUGGGGAUCUCAUUAUUAGUGAUAUGUACGACCCUAAGACUAAAAAUGUUACAAAAGAAAUGACUCUAAAGAGGGUUUUUCUUACCCCCAGGCAACAAACCAACCAAUACCUAUCUCUAGUAGAUUUGCUCUAAACGACAAUGUUCAUUUUUCUUUUAUCGCCCUAGUCUUAGUCAGUGUGAAAUCACAACAGAACACAUUACCCCUGCAUACACCACUUCUACCUGGUGUUUAUUACCCUGACAAAGUCUCAGAUCCAAGAUCCACUCAACUCAGGACUUGUACUCCUUUUUCCCAUGCAACUCGGUUCCAUGCUAUCCGUCUUGGACCAUGGUACCAGAGUUUGAUAACCAUCCCUACCAUUUGCUGGUGUUUAUUCUGCUCCCCUGAAGUCAACCAAAAAAGGCGUAUUUUGGUACUACUUUAGAUUAAAGACCCAGUCCUACUUAUUGUUAAUAACGCUACAAUGUUGUUAUUAAGUCGUGAAUUCAAUUUGUAAUGAUCCAUUUUGGUGUCAUUCCCACAAACAACAAAAGUUGAUGGAGUGAGUCAGAGUUUAUCUAGUGCGAAUAAUUGCACUUUGAAUAUGCUCAGCCUUCUUAUAGACUUGAAGGAAACAGGGUAAUCAAAAAUCUAGGAAAUCUCUUCAAGAAUAUUGAUGGUUAUUUAAAAUAUCUAAGCACGCCUAUUAUAUAGUGCAUCACCCUCAGGUUUCGGCUUUAGACCAUAGUAGAUUUGCCAAUAGAUUAACACCACUAGGUUCAAACUCUACUUGUCACAUAGACGUUAUCUGACCUGGUGAUUUUUCAGGUUGGACAGCUGGUGCUGGCACAAUAUGUGGGUUAUCUAACCAAGGACUUUCUAUUAAAAUAAUGAAAAAGAACCAUACAGAUCUCAGACUGUGCCUGACCCUAGAAACAAGUGUACUUGAAUCCACUGUAGAAAAGGAAUCUAUCAAACUCCAACUUUAGAGUCCACACAGAAUCUAUUGCUAGAUCUAAUAUUACAACUUGCGCCCUUUGGUGAAUUUUUAAUCCACCAGAUUUGCAUCUGUCUAUGCUUGAACAGGAAGAAAAUCAGCAACUGUGCUGUGAUUAUUCUGUCCACAUCAAUCCGCAUUUUCCACUUAAGUGUUAUAGAGUGUCUCCUACUAAUUAAUGAUCCCAACUCACAAACGUACGCAGAUUCAUUUGUAAUUAGAGUGAUGAAGACAGACAAAUCACUCCAGGCAAACUGGAAAGAUUGCUGAUAAUUAUAAAUUACCAGAUGAUUACAGGCUGCGUUAGCUAGGAAUACAACACUCUUGAUCAGAUUGGUGUUAAUUAUAAUUACCUGUAAGAUUGUUAGGAAGUCCAAUCUCAAACCUUAACAGAGAUAUUUCACUGAACUAUCAGGCCAGCACACCCUGUAAUGGUUGAAGGUUUCAAUUGUUACUCUCACAAUCAUAUGGUUUCCAACCCACUAAGUGUUGGCUCAACCAUACAGAGUAGUAGUACUUUCUUGAACUUCUACAUGCACCAGCAAAAUUUGUGACCUAAAAGUCUACUACUUGUUAAAACAAAUGUGUCAAUUCCAUCCAAUGGUCCAACAGGCACAGGUGUUCUUACUGAGUCUAAAAAGUUUUCCCUUUCCAACAAUUUGGCAGAGACAUUGCUGACACUGAUGCUGUCCUGAUCCAAGACACUGAGAACUUGACAUUACACCAUGUUUCUGGUGGUGUCAGUGUUAUAACACCAGGAACAAUACUUCUAACCAGGUUGCUUUUUUCAUCAGGAUGUUACUGACAGAAGUCCAGUUGCUAUUCAUGCAGAUCAACUCACUCCCACUUGGCGUUUAUUUACAGGUUCUAUGUUUCAAACACGUGCAGGCUGUUCAAUAGGGGCUGAAUAUGUCAACAUUCAUAUGAGUGUCACAUACCCAUUGGUGCAGGUAUAAUAUUACCAGAUCCAUCAAAACCAAGCAAGAGGUCAUACUAUUGAAGAUCUACUUCUUCAACAAAGUGACACUGCAGAUGCUGGCUCACCAAACAUAUGGUGAUUGCCUUGGUGAUACUGCUGCUAGAGACCUCAUCUGUGCACAAAAGUUCAACGGCCUCACCACCCACCUUUGCUACAGAUGAAUGAUUACUCACUACACUUCACACUGCUAGCGGGUACAAUCACUUUGGUUGGACCUUGGUGCAGGUGCUACAUUACAAUACCAUUUCCUAUGCAAAUGGCUUAUAGGUUUAACUGUACUGGAUACACAGAACUGAGAACCAAAAUUGAUUGCCAACCAAUUUAUAGUGCUAUUGGCAAAAUCAAGACUCACUUUCCCACAGCAAGUGCACUGGAAAACUCAAGAUGUGGUCAACAAAUGCACAAGCUUUAACACGCUUGUUAAACAACUUAGCUCCAAUUUGGUGCAAUUCAAGUGUUUUAAAUGAUAUCCUUCACGUCUUGACAAGUUGAGGCUGAAGUGCAAAUUGAUAGGUUGAUCACAGGCAGACUCAAAGUUUGCAGACAUAUGUGACUCAACAUAAUUAGAGCUGCAGAAAUCAGAGCUCUGCUAAUCUGCUGCUCUAAAAUGUCAGAGUGUGUACUUGGACAAUCAAAAGAGUUGAUCUUGUGGAAAGGGCUAUCAUUUAUGUCCUUCCAGUCAGCACCUCAUGUGUAGUCUUGCUGUGACUUAUGUCCCUGCACCAGAAAAGAACUUCACAAGCUCUGCCAUUGUCAUCAUGGAAAAGCACUUUCCCUCGAAGGUGUCUCUAUUUCAAAUGGCACACACUGGUUUGUAACACAAGGAAUUUAUGAACCACAAAUCAUUACUACAGACAACACAUUUGUGUCUGGUAACUGUGACGUUGUAAUAGGAAUUGUCAACAACACAGUUUAUGAUCGCAACCUGAAUUAGACUCUUCAAGGAGUUAGAUAAUAUUUAAGAAUCAACUACCAGAUGUUGAUUAAGGUGACAACUGGCAUUCAUGCUUCAGUUGUAAACAUUCAAAAAAAAUUGACCGCCUCAUGAGGUUGCCAGAAUUCAAUGAAUCCAUCGAUCCAAGAACUUGGAAAGUAUGAGCAGUAUAAAAUGGCCUAGUACUUGGCUAGGUUUAUAGCACUUGACUGCCAUAGUAGUGACAAGCUUUGCUAUGACCAGUUGCUGUAGUUGUCUAAGGGCUGUUGUUCUUGUGGAACCCUUCCCAGAUAACACACCAACCAAUCCUCAAUCAGUAAAUCAUUACCUAAACGAACUUAUGGAUUUGUUUAUGAGAAUCUCACAAUUGGAACUGUAACUUUGAAGCAAGGUGAAAUCAAGGAUGCUACUCCUCAGAUUUGUUCGCGCUACUGCAACGAUACCGAUACAAGCCUCACUCCCUUCGGAUGGCUUAUUGUUGGCGUUGCACUUCUUCUGUUUCAGAGCGCUUCCAAAUCAUAACCCUCAAAAGAGAUGGCAACUAGCACUCCAAGGGUGUUCACUUUGUUUGCAACUUGCUGUUGUUGUUUGUAACAGUCUCACACCUUUGCUCGUGCUGCUGGCCUUGAAGCCCCUUUCUCUAUCUUAUGCUAAGUACUUCUGCAGAGUAUAAACUUGUAAGAAUAAUAAUGAGGCUUUGGCUCUGCUGGAAAUGCCGUUCCAAAACCCAUCCUCAUGAUGCCAACUAUUCCUUGCUGGCAACUAAUUGUUACGACUAUUGUAUACCUUACAAUAGUGUAACUCUUCAAUUGUCAUUACCUCAGGUGAUGGCACAACAAGUCCUAUUUUGAACAUGACUACCAGAUUGGUGGUUAUACUGAAAAUGGGAAUCUGGAGUAAAGACUGUGUUGUAUUACACAGUUACUUCACUCAGAACCAGCUGUACUCAACUCAAUUGAGUACAGACACUGGUGUUGAACAUGUUACCUUCAUCACAAUAAAAUUGUUGAUGAGCCUGAAGAACAUGUCCAAAUCACAAUCGACGGUUCAUCCAGAGUUGUUAAUCCAGUAUGGAACCAAUUUAUGAUGAACCGACGACGACUACUAGCGUGCCUUUGUAAGCACAAGCUGAUGAGUACGAACUUAUGUACUCAUUCGUUUCAGAAGAGACAGGUACGUUAAUAGUUAAUAGCGUACUUCUUGCUUCGUGGUAUUCUUGCUAGUACUAGCCAUCCACUGCGCUUCGAUUGUGCGUACUGCUGCAAAUUGUUAACGUGAGUCUUGUAAAACCUUCCCAGUUAACACCCAACAAAAUCUUCUCUUCUAGAUCUUUUCUAAACGAACUAAAUAUUAUUAGUUUCUGUUUGGAACUUUAAUUUUAGCCAUCAGAUUCCAACGGUACUAUUACGUUGAAGAGCUUAAAAAGCUCUGAACAAUGGAACCCAGUAAUAGGUUUCCUAUUCCUUACAUAGAUUUGUCUUUACAAUUUGCCUAUGCCAACAGGAAUAGGUUUUUGUAUAUAAUUAAGUUAAUUUCCUCUGGCUGUUAUGGCCAGUAACUUUAGCUUGUUUGUGCUUGCUGCUGUUCCAGAAUAAAUUGGAUCACCGGUGGAAUUGCUAUCGCAAUGGCUUGCUUGUAGGCUUGAUGUGGCUCAGCUACUUCAUUGCUUCUCAGACUGUUUGCGCGUACGCGUUCCAUGUGGUCAUUCAAUCCAGAAACUAACAUUCUCAACGUGCCACUCCAUGGCACUAUUGACCAGACCGCUUUAGAAAGUGAUCGUAAUCGGAGCUGUGAUCCUCGUGGACAUUUCGUAUUGCUGGACACCAUCUAGGACGCUGUGACAUCAAGGACCUGCCUAAAGAAAUCACUGUUGCUACACGAACGUUCUUAUUACAAAUUGGGAGCUCGCAGCGUGUAGCAGGUGACUCAGGUUUGCAACAUACAGUCGCUACAGGAUUGGCAACUAUAAUAAACACAGACCAUUCCAGUAGCAGUGACAAUAUUGCUCUGCUUGUACAGUAAGUGACACAGAUGUUCAUCUCGUUGACUUCAGGUUAUAGCAGAGAUUACUAAUUAUUAUGAGGACUUAAAGUUCCAUUUGGAAUCUUGAUUACAUCAAACCUCAUAAUUAAAAAAUUAUCAAGUACUAACUGAGAAUAAUAUUUCAAUAGAUGAAGAGCACCAAUGGAGAUUGAUUAACGAACAUGAAAAUUCUUCUUGGCACUGAUAACACACUCACUUGUGACUCUAUCAUCAGAUGUAGUCAGUCCUUAAAGAACCAUGCUUCAUUAACAUACGAGGGCAAUCCAUCAUCCUCUUAAACAAAUUUGCACGACUUGCUUACCACUCAAACUGCUUGUACCUGAGGCGUAACACGUCCAUAGUACGUGCAGAUCAGUCCCUAACUGCAUAGACAAUUCAAGAACUUCUCCACUUUUUUGCAAUAUGUUUAAACUUUGCACACUAAGAAACAAUGCUUGAACUCAUUAAGACUUCUAUUGUCCUUUAAUUCUUAUAGAUUAGCUGAAAUCAGCACCACAAAUGAAUUGUGCAUGCAUGAGGCUAGUUCUAAAUCACCCAUUCAGUACAUCGAUAUCUGUAAUUAUACAGUUUCCUAUUUACCUUACACUUAAUUGCCAGUAACCUACAUUGAGUAAUCUGUAGUACGUUCUUCAUUCUAUGAAGCCUUUUAGAGUAUCAUGACGUUCAUGACGUUUUAUAUUUCAUCUAAACGAACAAAAAAUGCCUGAUAAUGGACCCAAAAUCAGCGAAUGCACCCAUUACGUUGGUGGACCCCAGAUUCAACUGGCAGUAACCAGAAUGGAACGCAGUGGGCGCGAUCAAACAACGUGGCCCAAGGUUUACCCAAUAAUAUACGUCUUGGAUACCGCUCAUCAACAUGGCAAGUAAGACCUUAAACCUCAGGCAAGGCGAUCCAAUUAACACCAAUAGCAUUCCAGAUGACCAAAUUGGCUACCGAAGACUACCAGACGCAUGUUGGUGACAGUACUGAAAGAUUCGUCCAAGAUGGUAUUCUACUCUAGGAACUGGGCCAGAAGCUGGAAUCCCUAUGAUGCUAACAAAGACGGCAUCAUAUGGGUUGCAACUGAGGAGCCUUGAAUACACCAAAGAUCUGGCACCCGCAAUCCUGCUAACAAUGCUGCAAUCGUGCUACAACUUCAAGGAACAACAUUGCCAAAAGGCUUUACGCAGAAGGAGCAGAGGCGGCAGUCAAGCCUCUCGUUCCUCCACGUAGUCGCAACAGUUUAAGAAAUUCAAUCAGGCAGCAGUAGGGAAACUCCUGCUAGAAUGGCUGGCAAUGGCGGUGAUGCUGCUCUUGCUCUGCUGCUGCUUGACAGAUUGAACCAGCUUGAGAGCAAAAUGUGUUAAAGGCCAACAACAACAAGGCCAAACUGUCCUAAGAAUUGCUGCUGAGGCUUCUAAGAAGCCACGGCAAAACGUACUGCCACUAAAGCAUACAAUGUAACACAAGCUUCGGCAGACGUGGUCCAGAACAAACCCAAGGAAAUUUUGGGGACCAGGAACUAAUCAGACAAGGAACUGAUUACAAACUGCCGCAAAUUGCACAAUUUGCCCCAGCGCUUCAGCGUUUCGGAAUGUCGCGCAUUGGCAUGGAAGUACACUGGGAACGUGGUUGACCUACACAGGUGCCAUCAAAUUGGAUGACAAAGAUCCAAAUUCAAAGAUCAAGUCAUUUGCUGAAUAAGCAUUGACGCAUACAAAACAACCCACCAACAGAGCCUAAAAAGGACAAAAAGAAGAAGGCUGAUGAAACUCAAGCCCACGCAGAGACAGAAGAAACAGCAAACUGUGACUCUUUCCUGCUGCAGAUUUGGAUGAUUUCCAAACAAUUGCAACAAUCCAUGAGCAGUGCUGACUCAACUCAGGCCUAAACUCAUGCAGACACAAGGCAGAUGGGCUAUAUAAACGUUUCGCUUUCCGUUUACGAUAUAGUCUACUCUUGUGCAGAAUGAAUUCUCGUAACUCAUAGCACAAGUAGAUGUAGUUAACUUUAAUCUCACAGCAAUCUUUAAUCAGUGUGUAACAUUAGGGAGGACUUGAAAGAGCCACAAUUCCCGAGGCCACGCGGAGUACGAUCGAGUGUACAGUGAACAAUGCUAGGGAGAGCUGCCUAUAUGGAAGAGCCCUAAUGUGUAAAAUUAAUUUAGUAGUGCUAUCCCCAUGUGAUUUUAAUAGCUUUUAGGAGAAUGACAAAAAACCCCCCCCCCCACACCCACCCUCCACCAUAUCAUCCUACCACCCCCACACCCCCUCCCUACCAACCUCCCAAACCCCCCC
>cluster_13 reads=2 total_reads=1333
CCCACAAAGCUAUAUGGGUUCUUAGUAAUCACCUAAAGAGACGUGUAGUCUCUAAUGGUGUUCCUCUAGUACUUUGAAGAAGCUGCGCUGUGCACCUUUGUUAAAUAAAGAAAUGUAUCUAAAGUUGCGUAGGUGAUGUGCUAUUCACCCUCACGCAAAACAUAAUAGAACCGGCUUCUCAACAAUAGACAUGAUUCAGUGGAGCAAUGGAUACAACUAGCUACAGAGAAGCUGCUUGUUGUCAUUUGCAAAAGGCUUCUCAAUGUACGAUAUUCGAGUAACACAGGUUCUGAUGUUUUCCUACCAACCACAAACCUCUAUCACCUUCCCUAGCUGUUUUGCAGAGUGGUUUUAGAAAUGGCAUUCCCAUUUGAGUUUGAUAAAGGUUAUUGUAUGGUACAAGUAUCGUGGUACUCAUACUUAUGUCUUUUGGCUUGAUGAUGUAGUCUUUGUCCAAGACCGUGAUCCUGCCUUAAGACAAUGUCUAACCUAAUACAUGAAGAUACACUCAUUCACGUAAGUCUAAUCAAAUCUCUCUUGGUACAGGCUGGUAAUGUUCAACUCAGAAGGGUUUAUUGGACAUUCUAUGCAAAAUUGUAAUGCAUCUGGCUCAAGUUGAUUCAGCCAAUUCCUAAGACUACCUAAGUAUAAGUCUGUUCGCAUACAACCAAGGACAGACUCUUCAGUGUUGACUUGUUACAAUGGUUCACCAUCUGGUGUUUACCAAUGCGCUAUGAGGCCCAAUUUCACUAUUUAAGGUUCAUUCCUUAUGGUUCGUGGUAGUGCUGGUUUUAACUAGAUUAUGACUGUGUCCUCUUCAAUCAUGCACCAUUGGAAUUACCAAGUUCAUGCUGUCCAGACUUAGAAGGUAACUUCAUAUGGACCACCACUGACAGGCAAACAGCACAAGCAGCUGGUACGGACACAACUAUUCCAGUUGUGUACCUUGCCUAUUGGUUGUACGCUGCUGCAUAAUGGAGACAGGUGGUUUCAAUAGCUCUCAACUUGUUGACUUAACCUUGUGGCUAUGUAGUACAAUCGUUAACCGAACCUCAACACAAGACACAUGUAGGUCUAUAUAAGGACCUCUUUGCUCAAACUGGAAUCAUCAAUGUUUUAGAUAUGUGUGCUCCAUUAAAAGAAUUACUGCUAAAUGGUAUGAAUGGACGUACCAUUAGGUAGUAUCAUUAGAAGAUGAAUUACACCACUGAUGUUGUUAGACAAUGUUCCAGGUUACUUCCUCCAGUGCGCAGUGAAAAGAACAAUUCAAGGGUACACUCCACUGGUAUACUCACAAAUUUUGACUUUACUUCUAGUACCAUAGUCCAGAGUACUCAAUGGUCUUUGUUCUUCUUGUUAUGAAAAUGCCUUCCUUUACCUUCUUGCUAUGGGUAUAUUGCUCUAUGUCUAGCUUUGCAAUGAUGUUUGUUCAAACAUGUACGCACUUCCUUGUCUGUUUAUAUUCCACCUUGCCACUGUAGUCAUCAUCUAAUUGGUCAAACAGCCAGUUGGGUGACGCGUAUUAUGACAUGGUUGGAUAUGGUUGAUUUGGUUUGCUUGGUCACCAAGCUAAAAGACUGUGUUAUGUAUGCCAAAUAGUGUUACUAAUCCAUUAUGACAGCAAGAACUGUGUCAUGAUGAUGGUGCUAGGAGAGUGUGACACUUAUGAAUGUCUUGACACUCGUUUAUAAAGUUUAUUAUGGUAAUGUUCAAGAUUCAGCCAUCCACCAUGUGGGCUCUAUAAUCUGCUCUAACACUCAGGUGUAGUUACAACUGUUCAUCUUUUGGCCAGAGUAUUGUUCUAUGUGUGUAGUAUUGCCCAUCUUCUACAACUGGUAUACACUUCAGUGUAUAAUACUAGUUUAUUGUUUCUUAGGCUAUUUCUGUCUUGUUCUUUGGCCUUUUGUUUACUCACCCUAUACAAAGACUGACUUGGUUUAUGAUUACCUAGUUCACAAGGAGUUUAGAUAACAAUCCCAGACUCCCCCCACCCAAGAAUAGCUAGAUGCUCAAACUCAACAUUAAUUGUUGGGUGUAAGUGGCAAACCUUAAUAUCACAGUGCCUGCACAGUCUAAACCGUCAGAUGCAAAGUGCACCAGUAGUCUUACUCAGUUUUGCAACAACUCCGGAAAGCAUCAAACACCAAAUUUCGAUCUCAAUGUGUCCAGAUCAAUGUACUCUCUUAGCUAAAGAUACUGAAGCCUUUGAAAAUCGAUCCAUACUUUCUGCUUGCCGCAAGGUGUAGACAUAACAAGCUUGUGAAGAAAUGCUGGACAACAGGGCAACUUACAAGCUAGCCUCAGAGUUUAGUUCCUCCACAUAUAGGUCUUGCUCUGGUCACGAAGUUAUGAGCAGGCUGUUGCUAAUGGUGAUCAUUGAAGUUGUUCCUUAAAAAGUUGAGAAGUCUCUGAAUGUGGCUAAAUCUGAUUUGACCUGAUGCAGCAUGCAACGUAACUUGAAAGAUGGCAGUAGCUUAUGACCCAAAUGUAUAACAGGCUAGAUCUGAGGACAAGAGGGCAAAAGGUUAUGCAUGUAUGAGAUCAAUGCUUUCACAUUAUGUUCGGAAGUUGGAUAAUGAUGCACUCAACAUUUUCAACGGCUGCAAGAUGGCUGUGUUCCCGUUCAACACCUCCACACAGCCAAACUAAUGCUGUCGUACCGGACUAUAACAUGCGAUAAAUAACAUUACUCUGCUGAAUUGGUACAACUAAUUACUUGUCGCAUCAACAUUGUGAGGGAAAUCCAACAGGAAUAUACCUUCCCAGGUAACAAACCAACCAACUUCGAUCUCUUGUAGAUCUGUUCUCUAAACGAACUUUAAAAUCUGUGUGGCUGUCACUCGGCUGCAUGCUUAGUGCACUCACGCAGUAUAAUUAAUAACUAAUUACUGUCGUUGACAGGACACGAGUAACUCGUCUAUUUUGCAGGCUGCUUACGGUUCGUCCGUGUUGCAGCCGAUCAUCAGCACAUCUAGGUUCGUCCGGGUGUGACCGAAAGGUAAGAUGGAGAGCCUUGUCCCUGGUUUCAACGAGAAAACACACGUCCAUCAGUUUGCCUGUUUUACAGGUUCGCGACGUGCUCGUACGUGGCUUUGGAGACUCCGUGGAGGAGGUCUUAUCAGAGGCACGUCAACAUCUUAAAGAUGGCACUGUGGCUUAGUAGAAGUUGAAAAGGCGUUUGCCUCAACUUGAACAGCCCUAUGUGUUCAUCAAACGUUCGGAUGCUCGAACUGCACCUCAUGGUCAUGUUAUGGUUGAGCUGGUAGCAGAACUCGAAGGCAUUCAGUACGUCGUAGUGGUGAGACACUUGGUGUCCUGUCCCUCAUGUGGGCGAAAUACCAGUGGCUUACCGCAAGGUUCUUUCGUAAGAACGGUAAUAAAGGAGCUGGUGGCCAUAGUUACGGCGCCGAUCUAAAGUCAUUUGACUUAGGCGACGAGCUUGGCACUGAUCCUUAUGAAGAUUUCAAGAAACUGGAAUGUACAAAUACCUACAACUUGUGCUAUGACCCUGUGGGUUUUACACUUAAAACACAGUCUGUACCGUCUGCGGUAUGUGGAAAGGUUAUGGCUGUAGUUGUGAUCAACUCCGCGAACCCAUGCUUCAGUCAGCUGAUGCACAAUCGUUUUAAACGGGUUUGCGGUGUAAGUGCAGCCCGUCUCACACCGUGCGGCACAGGCACUAGUACUGAUGUCGUAUACAGGGCUUUGACAUACAAUGAUAAAGUAGCUGGUUUUGCUAAAUUCCUAAAACUAAUUGUUGUCGCUUCCAAGAAAAGGACGAAGAUGACAAUUUAAUUGAUUUUACUUUGUAGUUAAGAGACACACUUUCUCUAACUACCAACAUGAAGAAACAAUUUAUAAUUUACUUAAGGAUUGUCCAGCUGUUGCUAAACAUGACUUCUUUAAGUUUAGAAUAGACGGUGACAUGGUACCACAUAUACGUCAACGUCUUACUAAAUAACAAUGGCAGACCUCGUCUAUGCUUUAAGGCAUUUUGAUGAAGGUAAUUGUGACACAUUAAAGAAAUACUUGUCACUACAAUUGUUGUGAUGAUGAUUAUUCAAUAAAAAGGACUGGUAUGAUUUUGUAGAAAACCCAGAUAUAUUACGCGUAUACGCCAACUUAGGUGAACGUGUACGCCAAGCUUUGUUAAAAACAGUACAAUUCUGUGAUGCCAUGCGAAAUGCUGGUAUUGUUGGUGUACUGACAUUAGAUAAUCAAGAUCUCAAUGGUAACUGGUAUGAUUUCGGUGAUUUCAUACAAACCACGCCAGGUAGUGGAGUUCCUGUUGUAGAUUCUUAUUAUUCAUUGUUAAUGCAUAUUAACCUUGACCAGGGCUUUAACUGCAGAGUCAUGUUGACACUGACUUAACAAAGCCUUACAUUAAGUGGGAUUUGUUAAAAUAUGAUUCACGGAAGAGAGGUUAAAACUCUUUGACCGUUAUUUUAAAUAUUGGGAUCAGACAUACCACCCAAAUUGUGUUAACUGUUUGGAUGACAGAUGCAUUCUGCAUUGUGCAAACUUUAAUGUUUAUUCUUACAGUGUUCCCACCUACAAGUUUUGGACCACUAGUGAGAAAAAUAUUUGUUGAUGGUGUUCCAUUUGUAGUUCAACUGGAUACCACUUCAGAGAGCUAGGUGUUGUACAUAAUCAGGAUGUAAACUUACAUAGCUCUAGACUUAGUUUUAAGGAAUUACUUGUGUAUGCUGCUGACCCUGCUAUGCACGCUGCUUCUGGUAAUCUAUUACUAGAUAAACGCACUACGUGCUUUCAGUAGCUGCACUUACUAAAUGUUGCUUUCAAACUGUCAAACCCGGUAAUUUUAACAAAGACUUCUAUGACUUUGCUGUGUCUAAGGUUUUUAAGGAAGGAAGUUCUGUUGAAUUAAAACACUUCUUUGCUCAGGAUGGUAAUGCUGCUAUCAGCGAUUAUGACUACUAUCGUUAUAAUCUACCAACAAUGUGUGAUAUCAGACAACUACUAUUUGUAGUUGAAGUUGUUGAUAAGUACUUUGAUUGUUACGAUGGUGGCUGUAUUAAUGCUAACCAAGUCAUCGUCAACAACCUAGACAAAUCAGCUGGUUUUCCAUUUAAUAAAUGGGGUAAGGCUAGACUUUAUUAUGAUUCAAUGAGUUAUGAGGAUCAAGAUGCACUUUCGCAUAUACAAAACGUAAUGUCAUCCCUACUAUAACUCAAAUGAAUCUAAGUAUGCCAUUAGUGCAAAGAAUAGAGCUCGCACCGUAGCUGGUGUCUCUAUCUGUAGUACUAUGACCAAUAGACAGUUUCAUCAAAAUUAUUGAAAUCAAUAGCCGCCACUAGAGGAGCUACUGUAGUAAUUGGAACAAGCAAAUUCUAUGGUGGUUGGCACAACAUGUUAAAACUGUUUAUAGUGAUGUAGAAAACCCACCUUAUGGGUUGGGAUUAUCCUAAAUGUGAUAGAGCCAUGCCUAACAUGCUUAGAAUUAUGGCCUCACUUGUUCUUGCUCGCAAACAUACAACGUGUUGUAGCUUGUCACACCGUUUCUAUAGAUUAGCUAAUGAGUGUGCUCAAGUAUUGAGUGAAAUGGUCAUGUGUGGCGGUUCACUAUAUGUUAAACCAGGUGGAACCUCAUCAGGAGAUGCCACAACUGCUUAUGCUAAUAGUUUUUUACAUUGUCAAGCUGUCACGGCCAAUGUUAAUGCACUUUUAUCACUGAUGGUAACAAAAUUGCGAUAAGUAUGUCGUUUCAACACAGACUUUAUGAGUGUUAUAGAAAUAGAGAUGUUGACACAGACUGUGAAUGAGUUUACGCAAUGCGUAAACAUUUCAAUGAGAUAUCUCUGGAUGCUGUUGUGUUUCAAUAGCACUUGCAUCAAGGUCUAGUGGCUAGCAUAAAGAACUUUAAGUCAGUUUUAUUAUCAAAACAAUGUUUAUGUCUGAAGCAAAAUGUUGACUGAGACUGACCUUACUAAAGGACCUCAUGAAUUUGUCUCAACAUACAAUGCUAGUUAACAGGUGAUGAUUAUGUGUACUCCUUACCCAGAUCCAUCAGAAUCCUAGGCCGCUGUUUGUAGAUGAUAUGUAUGGACACUAUGUUGAACGUUCUGUUACAUAAUGUCAUAUCAACAUACUACAUAAAUUAGUCUUGUCUGUUAUAUCCUUCAGGUCUGCAAUACUACAGGUUGUGACUGCUUACAGAUGAGACUCUAUGUUGAUCUUACGAGAUAUAUGAACUAUUGAAUUGUAAAUUCAAACUCACCCAUUAGUUUCCAUUGUGUGCUAAUGGACAAGUUUUGGUUUAUAUAAAUACAUGUGUUGGUAGCGAUAAUGUUACUGACUUUAAUGCAAUUGCAACAUGUGACUGGACAAAUGCUGGUGAUUACAUUUUGCUAACACCUGUACUGAAAGACUCAAGCUUUGCAGCAGAAACGCUCAAAGCUACUGAGGAGACAUUUAAACUGUCUUAUGGUAUUGCUACUGUACGUGAAGUGCUGUCUGACAGAGAUACAUCUCUGGGAAGUUGGUAAACCUAGACCACACUUAACGAAAUUAUGUCUUACUGGUUAUCGUGUAACUAAACAGUAAAGUACAAAUAGAGAGUACACCUUUGAAAAAGGUGACUAUGGUGAUGCUGUUGUUUACCGAGGUACAACACUACAAAUUAAAUGUUGGUGAUUAUUUUGUGCUGACACAUACAGUAAUGCCAUUAGUGCACCUACACUAGUGCCACAGAGCACUAUGUUAGAAUUACUGGCUUAUACCCAAACUCAAUACUCAGAUGAGUUCUAGCAAUGUUGCAAAAUGUUGGUAUGCAAAAGAUUCAUCAGGACCACCUGCUGGUAAGAGUCAUUUGCUAUGGCCACUUCUACUACGCUAUAACUGCUGCCCAACUUGAAGGCAUAAAAUAUGCCACUAGUAAAACAGCUACAAACUGAAAGCCCAAAUGCCCAAAUGCUUUGACACGCGCAUGUCAGGAAGAGCUGAACGACCUACACAGUUGGAUGACAAGAUCCAAAUAAGAUCAGUCAUUUGCUGAUAAGCAUUGACGCAUACAAACACCCAACAGAGCCUAAAAGGACAAAAGAAGAAGGCUGAUGAAACUCAAGCCUCGCAGAGACAGAAGAAACAGCAAACUGUGACUCUUCCUGCUGCAAUUUGGAUGAUUUCCAAACAAUUGCAACAAUCCAUGAGCAGUGCUGACUCAACUCAGGCCUAAACUCAUGCAGACACAAGGCAGAUGGGCUAUAAACGUUUCGCUUUCCGUUUACGAUAUAGUACUCUUGUGCAGAAUGAAUUCUCGUAACUACAUAGCACAAGUAGAUGUAGUUAACUUUAAUCACAUAGCAAUCUUUAAUCAGUGUGUAACAUUAGGGAGGACUUGAAAGAGCCACCACAUUUCACCGAGGCCACGCGGAGUACGAUCGAGUGUACAGUGAACAAUGCUAGGGAGAGCUGCCUAUAUGGAAGAGCCCUAAUGUGUAAAAUUAAUUUUAGUAGUGCUAUCCCCAUGAAUUUUAAUAGCUUUUAGGAGAAUGACAAAAAACCCCCCCCCCCACAACCCACCAUCAUAUUUAACAUUCCUACCCACCCCUCCCCCCCACACAUCUCAAACCUUUUCCUAUUUCUAUAUUUUUUUCAUUCCAUCCACAUCCCUUUUCAAAC
>cluster_14 reads=1 total_reads=19
AUCUCCUUCCCAGGUAACAACCAUACAUUUCGAUUUCUUGUAGAUCUGUUCUCUAAACGAACUUUAAAAUCUGUGUGGCUGUCACUCGGCUGCAUGCUUAGUGCACUCACGCAGUAUAAUUAAUAACUAAUUGUUCGUGACAGGACACGAGUAACUCGUCUAUUCUGCAGGCUGCUUACGGUUCGUCCGUGUUGCAGCCGAUCAUCAGCACAUCUAGGUUUGCCGGGUGUGACCGAAAGGUAAGAUGGAGAGCCUUGUCCUGGUUUCAACGAGAAAACACACGUCCAUCAGUUUGCCUGUUUACAGGUUCGCGACGUGCUCGACGUGGCUUUGGAGACUCCGUGGAGGAGGUCUUAUCAGAGGCACGUCAACAUUUUAAAGAUGGCACUUGUGGCUUAGUAGAAGUUGAAAAAGGCGUUUUGCCUCAUGAACAGCCCUAUGUGUUCAUCAAACGUUCGGAUGCUCGAACUGCACCUCAUGGUCAUGUUAUGGUUGAGCUGGUAGCAGAACUCGAAGGCAUUCAGUACGGUCGUGUGGUGAGACACUUGGUGUCCUUGUCCCUCAUGUGGGCGAAAUACCAGUGGCUACCGCAAGGUUCUUCUUCGUAAGAACGGUAAUAAAGGAGCUGGUGGCCAUAGUUACGGCGCCGAUCUAAAGUCAUUUGACUUAGGCGACGAGCUUGGCACUGAUCCUUAUGAAGAUUUCAAGAAACUGGAACACUAAACAUAGCAGUGGUGUUACCCGUGAACUCAUGCGUGAGCUUAACGGGGCAUACACUCGCUAUGUCGAUAUUAUUUUGGCCCUGAUGGCUACCCUCUGAGUGCAUUAAAGACCUUUAGCACGUGCUGGUAAAGCUUCAUGCACUUUGUCCGAACAACUGACUUUAUUGACACUAAGAGGUAUAUACUGCUGCCUUGAACAUGAGCAUGAAAUUGCUUGGUACACGGAACGUUCUGAAAAGAGCUAUGAAUUGCAGACACCUUUGAAAUUAAAUUGGCAAAGAAAUUUGACUCCUUCAAUGGGAAUGUCCAAAUUUUGUAUUUCCCUUAAAUUCCAUAAUCAAGACUAUUCAACCAAGGUUGAAAAGAAAGCUUGAUGGCUUUAUGGGUAGAAUUCGAUCUGUCUAUCCAGUUGCGUCACCAAAUGAAUGCAACCAAAUGUGCCUUUCAACUCUCAUGAAGUGUGAUCAUUGUGGUGAAACUUCAUGGCAGACGGGCGAUUUUGUUAAAGCCACUUGCGAAUUUGUGGCACUGAGAAUUUGACUAAAGAAGGUGCCACUUGUGGUUACUUACCCCAAAUGCUGUUGUUAAAAUUUAUUGUCCAGCAUGUCACAAUUCAGAAGAAGGACCUGAGCAUAGUCUUGCCGAAUACCAUAAUGAAUCUGGCUUGAAAACCAUUCUCGUAAGGGUGGUCGCACUAUUGCCUUUGGAGGCUGUGUUCUUAUGUUGGUUGCCAACGGUGUGCCUAUUGGGUUCCACGUGCUAGCGCUAACUAGGUUGUAACCAUACAGGUGUUGUUGGAGAAGGUUCCGAAGGUCUUAAUGACAACCUCUUGAAAUACUCCAAAAGAGAAAGUCAACAUCAAUAUUGUUGGUGACUUUAAACUUAAUGAAGAGAUCGCCAUUAUUUUGGCAUCUUUUCUGCUUCCACAAGUGCUUUUGUGGAAACUGUGAAAGGUUUGGAUUAUAAAGCAUUCAAACAAAUUGUUGAAUCCUGUGGUAAUUUUAAAGUUACAAAAGGAAAAGCUAAAAAAGGUGCCUGGAAUAUUGGUGAACAGAAAUCAAUACUGAGUCCUUCUAUGCAUUUGCAUCAGAGGCUGCUCGUGUUGUACGAUCAAUUCUUCUCCCGCACUUGAAACUGCUCAAAAUUUGUGCGUGUUUUACAGAAGGCCGCUAUAACAAUACUAGAUGGAAUUUCACAGUAUUCACUGAGACUCAUUGAUGCUAUGAUGUUCACAUCUUGAUUUGGCUACUAACAAUCUAGUUGUAAUGGCCUACAUUACAGGUGGUGUUGUUCAGUUGACUUCGCAGUGGCUAACUAACAUUUUGGCACUGUUUAUGAAAACUCAAACCCGUCCUUGAUUGGCUUGAAGAGAAGUUUAAGGAAGGUGUAGAGUUUCUUAGAGACGGUUGGGAAAUUGUUAAAUUUAUCUCAACCUGUGCUUGUGAAAUUGUCGGUGGACAAAUUGUCACCUGUGCAAAGGAAAUUAAGGAGAGUGUUCAGACAUUCUUAGCUUGUAAAUAAAUUUUGGCUGUGUGCUGACUCUAUCAUUAUUGGUGGAGCUAAAACCUAAAGCCUUGAAUUUAGGUGAAACAUUUGUCACGCACUCAAAGGGAUUGUACAGAAAGUGUGUUAAAUCCAGAGAAGAAACUGGCCUACUCAUGCCUCUAAAAGCCCCAAAGAAAUUAUUUCUAGAGGGAGAAACACUUCCCACAGAAGUGUUAACAGAGGAAGUUGUCUUGAAAACUGGUGAUUUACAACAUUAGAACAACCUACUAGUGAAGCUGUUGAAGCUCCAUUGGUUGGUACACCAGUUUGUAUUAACGGGCUUAUGUUGCUCGAAAUCAAAGACACAGAAAAGUACUGUGCCCUUGCACCUAAUAUGAUGGUAACAAACAAUACCUUCACUCAAAGGCGGUGCACCAACAAAGGUUACUUUGGUGAUGACACUGUGAUAGAAGUGCAAGGUUACAAGAGUGUGAAUAUCACUUUGAACUUGAUGAAAGGAUUGAUAAAGUACUUAAUGAGAAGUGCUCUGCCUAUACAGUUGAACUGGUACAGAAGUAAAUGAGUUUUGCCUGUGUUGUGGCAGAUGCUGUCAAAAACUUUGCAACCAGUAUCUGAAUUACUUACACCACUGGGCAUUGAUUUAGAUGAGUGGAGUAUGGCUACAUACACUUAUUUGAUGAGUCUGGUGAGUUUAAAUUGGCUCUCAUAUGUAUUGUUCUCUCUACCUCCAGAUGAGGAUGAAGAAGAAGGUGAUUGUGAAGAAGAAGAGUUUGAGCCAUCAUUCAAUAUGAGUAUGGUACUGAAGAUGAUUACCAAGGUAAACCUUUGGAAUUUGGUGCCACUUCUGCUGCUUUCAACCUGAAGAAGAGCAAGAAGAAGAUUGGUUAGAUGAUGAUAGUCAACAAACUGUUGGUCAACAAGACGGCAGUGAGGACAAUCAGACAACUACUAUUCAAACAAUUGUUGAGGUUCAACCUCAAUUAGAGAUGGAACUUACACCAGUUGUUCAGACUAUUGAAGUGAAUAGUUUUAGUGGUUAUUUAAAACUUACUGACAAUGUAUACAUUAAAAAUGCAGACAUUGUGGAAGAAGCUAAAAAGGUAAAACCAACAGUGGUUGUUAAUGCAGCCAAUGUUUACCUUAAACAUGGAGGAGGUGUUGCAGGAGCCUUAAUAAGGCUACUAACAAUGCCAUGCAAGUUGAAUCUGAUGAUUACUACAGCUACUAAUGGACCACUUAAAGUGGGUGGUAGUUGUGUUUUAAGCGGACACAAUCUUGCUAAACACUGUCUCAUGUUGUCGGCCCAAAUGUUAACAAAGGUGAAGACAUUCAACUUCAGAGUGCUUAUGAAAAUUUUAAUCAGCACGAAGUCUACUUGCACCAUUAUUAUCAGCUGGUAUUUUGGUGCUGACCCUAUACAUUCUUAAGAGUUUGUGUAGAUACUGUUCGCACAAAUGUCUACUUAGCUGUCUUUGAUAAAAUCUAUGACAAACUUGUUCAAGCUUUUUGGAAAUGAAGAGUGAAAAGCAAGUUGAACAAAAGAUCGCUAGAUUCCUAAAGAGGAAGUUAAGCCAUUUAUAACUGAAAGUAAACCUUCAGUUGAACAGAGAAACAAGAUGAUAAGAAAAUCAAAGCUUGUGUUGAAGAAGUUACAACAACUCUGGAAGAAACUAAGUUCCACAGAAACUUGUUACUUUAUUGACAUUAAUGGCAAUUCAUCCAGAUUUUGCCACUCUUGUUAGUGACAUUGACAUCACUUUCUUAAAGAAAGAUGCUCCAUAUAGUGGGUGAUGUUGUUCAAGAGGGUGUUUAACUGCUGUGGUUAUACCUACUAAAAGGCUGGUGGCACUGAAAUGCUAGCGAAAGCUUUGAGAAAAGUGCCAACAGACAAUUAUAUAACACUUACCCGGGUCAGGGUUUAAAUGGUUACACUGUAGAGGAGGCAAAGACAGUGCUUAAAAGUGUAAAAGUGCCUUUUACAUUUUACCAUCUAUUAUCUCUAAUGAGAAGCAAGAAAUUCUUGGAACUGUUCUUGGAAUUUGCGAGAAAUGCUUGCACAUGCAGAAGAAACACGCAAAUUAAUGCCUGUCUGUGUGGAAACUAAAGCCAUAGUUCAACUAUACAGCGUAAAUAUAAGGGUAUUAAAAUACAAGAGGGUGUGGUUGAUUAUGGUGCUAGAUUUUACUUUACACCAGUAAAACAACUGUAGCGUCACUUAUCAACACACUUAACGAUCUAAAUGAAACUCUUGUUACAAUGCCACUUGGCUAUGUAACACAUGGCUUAAAUUUGGAAGAAGCUGCUCGGUAUAUGAGAUCUCUCAAAGUGCCAGCUACAGUUCUUGUUUUCACCUGAUGCUGUUACAGCGUAUAAUGGUUAUCACUACUUCUCUAAAACACCUGAAGAACAUUUUAUUGAAACCAUCUCACUUGCUGGUUCCUAUAAAGAUUGGUCCUAUUCUGGACAAUCUACACAACUAGGUAUAGAAUUUCUUAAGAGAGGUGAUAAAAGUGUAUAUUACACUAGUAAUCCUACCCAUAUUCACCAAGAUGGUGAAGUUAUCACCUUUGACAAUUUAAGACACUUCUUCUUGAGAGAAGUGAGGACUAUUAAGGUGUUUACAACAGUAGACAACAUUAACCUCCACACGCAAGUUGUGGACAUGUCAAUGACAUAUGGACAACAGUUUGGUCCAACUUAUUUGGAUGGAGCUGAUGUUACUAAAGUAAAACCUCAUAAUACAUGAAGGUAAAACAUUUUAUGUUUUACCUAAUGAUGACACUCUACGUGUUGAGGCUUUGAGUACUCCACACAACUGAUCCUAGUUUCUGGGUAGGUACAUGUCAGCAUUAAAUACACUAAAAAGUGGAAAUACCCACAAGUUAAUGGUUUAACUUUAUUAAAUGGGCAGAUAACAACUGUUAUCUUGCCACUGCAUUGUUAACACUCCAACAAAUAGAGUUGAAGUUUAAUCCACCUGCUCUACAAGAUGCUUAUUACAGAGCAAGGGCUGGUGAAGCUGCUAACUUUUUGUGCUUAUCUUAGCCUACUGUAAUAAGACAGUAGGUGAGUUAGGUGAUGUUAGAGAAACAAUGAGUUACUGUUUUCAACAUGCCAAUUUAGAUUCUUGCAAAAGAGUCUUGAACGUGGUGUGUAAAACUUGUGGACAACAGCAGACAACCCUUAAGGGUGUAGAAGCUGUUAUGUACAUGGGCACACUUUCUUAUGAACAAUUUAAGAAAGGUGUUCAGAUACCUUGUACGUGUGGUAAACAAGCUACAAAAUAUCUAGUACAACAGGAGUCACCUUUUGUUAUGAUGUCAGCACCACCUGCUCAGUAUGAACUUAAGCAUGGUACAUUUAAUUGUACUAGUGAGUACACUGGUAAUUACCAGUGUGGUCACUAUAAACAUAUAACUUAAGAAACUCUUGUAUUGCAUAGACGGUGCUUUACUUACAAAGUCCUCAGAAUACAAAGGUCCUAUUACGGAUGUUUUCUACAAAGAAAACAGUUACACAACAACCAUAAAACCAGUUACUUAUAAAUUGGAUGGUGUUGUUUGUACAGAAAUUGACCCUAAGUUGGACAAUUAUUAUAGAAAGACAAUUCUAUUUCACAGAGCAACCAAUUGAUCUUGUACCAAACCAACCAUAUCCAAACGCAAGCUUCGAUAAUUUUAAGUUUGUAUGUGAUAAUAUCAAAUUUGCUGAUGAUUUAAACCAGUUAACUGGUUAUAAGAAACCUGCUUCAAGAGAGCUUAAAGUUACAUUUUCCCUGACUUAAAUGGUGAUGUGGUGGCUAUUGAUUAUAAACACUCACCCUCUUUAAGAAAGGAGCUAAAUUGUUACAUAAACCUAUUGUUUGGCAUGUUAACAAUGCAACUAAUAAAGCCACGUAUAAACCAAAUACCUGGUGUAUACGUUGUCUUUGGAGCACAAAACCAGUUGAAACAUCAAAUUCGUUUGAUGUACUGAAGUCAGAGGACGCGCAGGGAAUGGAUAAUCUUGCCUGCGAAGAUCUAAAACCAGUCUCUGAAGAAGUAGUGGAAAAUCCUACCAUACAGAAAGACGUUCUUGAGUGUAAUGUGAAAACUACCGAAGUUGUAGGAGACAUUAUACUUAAACCAGCAAAUAAUAGUUUAAAAAUUACAGAAGAGGUUGGCCACACAGAUUUAAUGGCUGCUUAUGUAGACAAUUCUAGUCUUACUAUUAAGAAACCUAAUGAAUUAUCUAGAGUAUUAGGUUUGAAAACCUUGCUACUUCUGGUUUAGCUGCUGUUAAUAGUGUCCCUUGGGAUACUAUAGCUAAUUAUGCUAAGCCUUUUUAACAAAGUUGUUAGUACAACUAAUCAUAGUUACACGGUGUUUAAACCGUGUUUGUACUAAUUAUAUGCCUUAUUUCUUUACUUUAUUGCUACAAUUGUGUACUUUUACUAGAAGUACAAAUUCUAGAAUUAAAAGCAUUAAGUCGACUACUAUAGCAAAGAAUACUGUUAAGAGUGUCGGUAAUUUUUGCUAGAGCUCAUAAUUAUUUGAAGUCAGCUAAUUUUUCUAAACUGAACAAUCUAAAAGGUUUUACUAGAAGGUCAGAGAGUUUCUGUUCCUCAUCACGUAGUCGCAACAGUUUAAGAAAUUCAACUCCAGGCAGCAGUAGGGAACUUUUCCUGCUAGAAUGGCUGGCAAUGGCGGUGAUGCUGCUCUUGCUUUGCUGCUGCUUGACAGAUUGAACCAGCUUGAGAGCAAAAUGUCUGGUAAAGGCCAACAACAACAAGGCCAAACUGUCCUAAGAAUUGCUGCUGAGGCUUAAGAAGCCGGCAAAACGUACUGCCACUAAAGCAUCAAUGUAACACAAGCUUUCGGCAGACGUGGUCCAGAACAAACCCAAGGAAAUUUUGGGGACCAGGAACUAAUCAGACAAGGAACUGAUUACAAACAUUGGCCGCAAAUUGCACAAUUUGCCCCAGCGCUUCAGCGUUUCGGAAUGUCGCGCUGGCAUGGAAGUCACACCUCGGGAACGUGGUUGACCUACACAGGUGCCAUCAAAUUGGAUGACAAAGAUCCAAAUUCAAAGAUCAAGUCAUUUGCUGAAUAAGCAUUGACGCAUACAAAACAUUCCCACCAACAGAGCCUAAAAAGGACAAAAAGAAGAAGGCUGAUGAAACUCAAGCCUUACCGCAGAGACAGAAGAAACAGCAAACUGUGACUCUUUUCCUGCUGCAGAUUUGGAUGAUUUUCCAAACAAUUGCAACAAUCCAUGAGCAGUGCUGACUCAACUCAGGCCUAAACUCAUGCAGACAUCACAAGGCAGAUGGGCUAUAUAAACGUUUCGCUUUCCGUUUACGAUAUAGUCUACUCUGUGCAGAAUGAAUUCUCGUAACUACAUAGCACAAGUAGAUGUAGUUAACUUUAAUCACAUAGCAAUCUUUAAUCAGUGUGUAACAUUAGGGAGGACUUGAAAGAGCCACACAUUUCACCGAGGCCACGCGGAGUACGAUCGAGUGUACAGUGAACAAUGCUAGGGAGAGCUGCCUAUAUGGAAGAGCCCUAAUGUGUAAAAUUAAUUUUAGUAGUGCUAUCCCAUGUGAUUUUAAUAGCUUCUCUAGGAGAAUGACAAAAAAAAAACCUCCAUCCCCCUAUCCCAAUCAUUAUAUUCCAUAUCACAUCCUACCCCAACCUACAUCCCUCAAC
>cluster_15 reads=2 total_reads=35
CUCCUUCCCAGGUAACAAACCAACCAACUUCGAUUCGUAGAUCUGUUUCUAAACGACUUUAAAAUCUGUGUGGCUGUCACUCGGCUGCAUGCUUAGUGCACUCACACAGUAUAAUUAAUAACUAAAAUGUCGUUGACAGGACACGAGUAACUCGUCUAUAUUUGCAGGCUGCUUACGGUUUCGUCCGUGUUGCAGCCGAUCAUCAGCAUCUAGGUUUGCCCAGGUGACCGAAGGUAAGAUGGAGAGCCUUGUCCCUGGUUUCAACGAGAAAACACACGCCAUCAGUUUGCCUGUUCGGUUCGCGACGUGCUCGUACGUGGCUCUGGAGACUCCGUGGAGGUCUUAUCAGAGGCACGUCAACAUCUUAAAGAUGGCACUUGUGGCUUAGUAGAAGCUGAAAAGGCGUUUGCCUCAACUUGAACAGCCCUAUGUGUUCAUCAAACGUUCGGAUGCUCGAACUGCACCUCAUGGUCAUGUUAUGGUUGAGCUGGUACAGAACUCGAAGGCAUUCAGUACGGUCGUAGUGGUGAGACACUUGGUGUCCUUGUCCCUCAUGUGGGCGAAAUACCAGUGGCUACCGAAGGUUCUUCUUCGUAGAACGGUAAUAAAGGAGCUGGUGGCCAUAGUUACGGCGCCGAUCUAAAGUCAUUUGACCUAGGCGACGAGCUUGGCACUGAUCCAUCUGAAGAUUUCAAGAAACUGGAAUGCAAAUACCUACAACUUGUGCUAUGACCCUGUGGGUUUACACUUAAAACACAGUCUGUACCGUCUUCGGUAUGUGGAAAGGUUAUGGCUGUAGUUGUGAUCAACUCCACGAACCCAUGCUUCAGUCAGCUGAUGCACAAUCGUUUAAACGGGUUUGCGGUGUAAGUACAGCCCGCCUACACCGUGCGGCACAGGCACUAGUACUGAUGUCGUAUCAGGGCUUCUGUACAAUGAUAAAGUAGCUGGUUUGCUAAAUCCUAAAACUAAUUGUUGUCGCUUCCAAGAAAAGGACGAAGAUGACAAUUUAACUGAUUUACUUGUAGUUAAGAGACAACAUUCUCUCAACCAACAUGAAGAAACAAUUUAUAACUUACUUAAGGAUUGUCCAGCUGUUGCUAAACCGACUUCUUAAGUUAGAAUAGACGGUGACAUGGUACCACAUAUAUCACGUCAACGCUUACUAAACACACUGGCAGACCUCGUAUGCUUAAGGCAUUUGAUGAAGGUAAUUGUGACACAUUAGAAUUUGUACACACAAUUGUUGUGAUGAUGAUUAUUCAAUAAAAGGACUGGUAUGAUUUGUAGAAAACCAGAUAUUACGCGUAACGCCAACUUCGGUGAACGUGUACGCCAAGCUUGUUAAAACAGUACAAUUCUGUGAUGCCAUGCGAAAUGCUGGUAUUGUUGGUGUACUGACAUUAGAUAAUCAAGAUUCAAUGGUAACUGGUAUGAUUCGGUGAUUUCAUACAAACCACGCCAGGUAGUGGAGUUCCUGUUGUAGAUUCUUAUUAUUCAUUGUUAAUGCCUAUAUUAACCUUGACCAGGGCUUUAACUGCAGAGUCAUGUUGACACAGACCAACAAAGCCUUUUAAGUGGGAUUUGUUAAAAUAUGACUCACGGAAGAGAGGUUAAAACUUCUGACCGUUAUUCAAUUGGGAUCAGACAUACCACCCAAAUUGUGUUAACUGUUUGGAUGACAGAUGCAUUCUGCAUUGUGCAAACUUUAAUGUACCUACGGUGUUCCCUACAAGUUUGGACCACUAGUGAGAAAAAUAUUUGUUGAUGGUGUUCCAUCUGUAGUUUCAACUGGAUACCACUCAGAGAGCUAGGUGUUGUACAUAAUCAGGAUGUACUACAUAGCUCUAGACUUAGUUUAAGGAAUUACUUGUGUAUGCUGCUGACCCUGCUAUGCACGUGCUUCUGGUAAUCUAUUAGAUAAACGCACUACGUGCUUUCAGUAGCUGCACUUACAACAAUGUUGCUACACAAACGUCAAACCCGGUAAUUCUAACAAAGUUCUAUGACUUUGCUGUGUCUAAGGUUUCUAAGGAAAGAAGUCUGUUGAAUUAAACACUUUCUGCUCAGGAUGGUAAUGCUGCUAUCAGCGACUAUGACUACUAUCGUUAUAUACCAACAAUGUGAUAUCAGACAACUACUAUUUGUAGUUGAAGCUGUUGAUAAGUACUUUUAUUGUUACGAUGGUGGCUGUAUUAAUGCUACCAAGUCAUCGUCAACCAAGACAAAUCAGCUGGUUUCCAUUUAAUAAUGGGGUAAGGCUAGACUUUAUUAUGAUUCACAGAGUUAUGAGGAUCAAGAUGCACUUUCGCAUACAAACGUAAUGUCAUCCCACUAUAACUCAAAUGAAUCUUAAGUAUGCCAUAGUGCAAAGAAUAGAGCUCGCACCGUAGCUGGUGUUCUAUCUGUAGUCUAUGACUGACAGUUUCAUCAAAAAUUAUUGAAAUCAAUAGCCGCCAUAGAGGAGCUACUGUAGUAAUUGAACAGCAAAUUCUAUGGUGGUGGCACAACAUGUUAAAACUGUUUAUAGUGAUAGAAACCCACUUAUGGGUUGGGAUUAUCCUAAUCUGAUAGAGCCAUGCCUAACAUGCUAAGAAUAUGGCCUCACUUGUUCUUGCACGCAAACAUACAACGUGUUGUAGCUUGUCACACCGUUUCUAUAGAUUAGCUAAUGAGUGUGCUCAAGUAUUGAGUGAAAUGGUCAUGUGUGGCGGUUCAAUAUGUUAACCAGGUGGAACCUCAUCAGGAGAUGCCACAACUGCUUAUGCUAAUAGUGUUUUAACAUUUGUCAAGCUGUCACGGCCAAUGUUAAUGCACUUUUAUCUACUGAUGGUAAAAAUUGCCGAUAAGUAUGUCCGCAAUUUACAACACAGACUUUAUGAGUGUCUCUAUAGAAAUAGAGAUGUUGACACAGACUUGUGAAUGAGUUUACGCAACCGCGUAAACAUUUCUCAAUGAUGAUCUUGACGAUGCUGUUGUGUUCAAUAGCACUUAUGCAUCAAGGUCUAGUGGCUGCAUAAAGAACUUAAGUCAGUUCUUUAUUAUCAAAACAAUGUUUUAUGUCUGAAGCAAAAUGUUGGUAAGACUGACCUUACUAAAGGACCUCAUGAAUUUUGCUCAACAUACAAUGCUAGUUAAACAGGGUGAUGAUUAUGUGUACCUUCCUACCCAGAUCCAUCAAGAAUCCUAGGGGCCAGCUGUUUGUAGAUGAUAUCGUAAAACAGAUGGUACACAUAUGAUUGAACGGUUCGUGUCUUUAGCUAUAGAUGCUUACCCACACUAAACAUCCUAAUCAGGAGUAUGCUGAUGUCUUCAUUUGUACUUACAAUACAUAAGAAAGCUCCAUGAUGAGUUAACAGGACACAUGUUAGACCGUAUCUGUUAUGCUUACUACCGAUAACACUUCAAGGUAUUGGGAACCUGAGUUUAUGAGGCUAUGUACACCGCAUACAGUACAGGCUGUUGGGCUUGUGUUUUCGCAAUCCACAGACUCAUUAAGAUGUGGUGCUUGCAUACGUAGACCAUUUAUGUUGUAAAUGCUGUUACGACCGUCAUCAACAUCACAAAUUAGUCUGUCUGUUAAUCCGCAUGUUUACAAUGCUCCAGGUUGUGAUGUCACAGAUGUGACUCAACUUUACUUAGGAGGUAUGAGCUAUUAUUGUAAAUCCACAAACCACCCAUUAGUUUUCCAUUGUGUGCUAAUGGACAAGUUUUGGUUUAUAUAAAAUACCGUGUUGGUAGCGAUAAUGUUACUGACUUUAAUGCAAUUGCAACACGUGACUGGACAAAUGCUGCUGAUUACAUUUUAGCUAACACCUGUACUGAAAGACUCAAGCUCUUUGCAGCAGAAACGCUCAAAGCUGAGGAGACAUUUAAACUGUCUAUAGUAUUGCUACUGUACAUGAAGUGCUGUCUGACAGAGAAUUCAUUAGGAAGUUGGUAAACCUAGACCACUUAACGAAAUUAUGUCUCUACUGGUUAUCGUGUAACUAAACAGUAAAGUACAAAUAGGAGAGUACACCUUUGAAAAAGGUGACUAUGGUGAUGCUGUUGUUUCCGAGGUACAACAACUUACAAAUAACGUUGGUGAUUAUUCUGUGCUGACAACACAGUAAUGCCAUUAAGUGCACCUACAUAGUGCCACAAGAGCACUAUGUUAGAAUUACUGGCUUAUACCCAACACUCAAUAUUCAGAUGAGUUUUCUAGCAAUGUUGCAAAUUAUCAAAAGGUUGGUAUGCAAAGUAUUUACAUCCAGGACCACCUGGUACUGGUAAGAGUCAUUUUGCUGGCCUGCAAUCAAUGGCCACAAAUUAUGAUUUGAGUGUUGUCAAUGCCAGAUUACGUGCUAAGCACUAUGUGUACUGGCGACCCUGCUCAAUUACCUGCACCACGACUGCUAACUAAGGGCACACUAGAACCAGAAUAUUUCAAUUCAGUGUGAUACUUAUGAAAACUAUAGGUCCAGACAUGUUCUCGGAACUUGUCGGCGUUGUCCUGCUGAAAUUGUUGACACUGUGAGUACUCUGGUUUAUGAUAAUGCUUAAAGCACAUAAAGACAAAUCAGCUCAAUGCUUUAAAAUGUUUAUAAGGGUGUUAUCACGCAUGAUGUUUCAUCUGCAAUUAACAGGCCACAAUAGGCGUGGUAAGAGAAUUCCUACGUAACCCUGCUUGGAGAAAAGCUGUCUUUAUUUCCUUAUAAUUCACAGAAUGCUGUAGCCUCAAAGAUUUUGGGACUACCAACUCAAACUGUUGAUUCAUACAGGCUCAGAAUAUGACUAUGUCAUUCACUCAAACCACUGAAACAGCUCACUUUGUAAUGUAAACAGAUUUAUGUUGCUAUUACCAGAGCAAAAGUAGGCAUACUUUGCUAAUGUCUGAUGAGACCUUUAUGACAAGUUGCAAUUUACAAGUCUUGAAAUUCCAAAGGAAUGUGGCAACUUUACAAGCUGAAAAUGUACAGGACUCAAGAUUGUAGUAAGGUAAUCACUGGGUUACAUCCUACACAGGUCCACACCCAGGUGACACUAAAUUCAAAACUGAAGGUUUAUGUGUUGACAUACCUGGCAUACCUAAGGACAUGACUAUAGAAGACUCAUUUAUGAUAGGUUUUAAAAUGAAUUAUCAAGUUAAUGGUUACCCUAACAUGUUUAUCACCCGCGAAGAAGCUAUAAGACCGUACGUGCAUGGAUUGGCUUCGAUGUCGAGGGUGUCAUGCUACUAGAGAAGCUGUUGGUACCAAUUUACCUUACAGCUAUUUUUCUACAGGUGUUAACCUAGUCGCUGUACCUACAGGUUAUGUUGAUACACCUAAUAAUACAGAUAUUUCCAGAGUUAGUGCUAAACCACCGCCUGGAGAUCAAUUUAAACACCUCAUACCACUAUGUACAAAGGACUUCCUUGGAAUGUAUUACGUAUAAAGAUUGUACAAAUGUUAAGUGACACACUUAAAAACUCUCUCAAAGUCGUAUUUGUUUAUGGGCACUGGCUUUGAGUUGACAUCUAUGAAGUAUAACAAAGACGGCAUCAUAGGGUUGCACCUCAAGGACCCUUGAAUACCCAAAAGAUCAUAUGGCACCCGCAAUCCUGCUAACAAGUUAAUCGUUACCCUAACGUUUACCACCCACGGAAGCUAUAAGACAUGUACGUGCAUGGACUGGCUUCGAUGUCGAGGGUGUCAUGCUACUAGAGAAGCUGUUGGUACCAAUUUACCCAGCUAGGUUUCUACAGGUGUUAACCUAGUUGCUGUACCUACAGGUUAUGAUACACCUAAUAAUACAGAUUUUCCAGAGUUAGUGCUCCACCGCCUGGAGAUCAAUUUAAACACCUCAUACCACUUAUGUACAAAGGACUUCCAAUGUAGUGCGUAUAAAGAUUGUACAAAUGUUAAGUGACACACUUAAAAUCUCCUGACAGAGUCGUAUUUGCUCAUGGGCACAUGGCAGAGUUGACAUUAUGAAGUAUAACAAAGACGGCAUCAUAUGGGUUGCAACUGAGGAGCCUUGAAUACCAAAAGAUCUUGGCCCCCAAUCCUGCUAACAAUGCUGCAAUCGUGCCAACUUCCAAGGAACAACAUUGCCAAAAGGCUUUACGCAGAAGGAGCAGAGGCGGCAGUCAAGCCUUCUCGUUCCAUCACGUAGUCGCAACAGUUUAAGAAAUUCAACUCAGGCAGCAGUAGGAACUUCUCCUGCUAGAAUGGCUGGCAAUGGCGGUGAUGCUGCUCUUGCUUGCUGCUGCUUGACAGAUUGAACCAGCUCGAGAGCAAAAUGUCUGGUAAAGGCCAACAACAACAAGGCCAAACUGUCACUAAGAAAUUGCUGCUGAGGCUCUAAGAAGCCUGGCAAAACGUACUGCCACUAAGCAUCAAUGUAACACAAGCUUCGGCAGACGUGGUCCAGAACAAACCCAAGGAAAUUUUGGGGCCAGGAACUAAUCAGACAAGGAACUGAUUACAAACUGGCCGCAAAUUGCACAAUUUGCCCCAGCGCUUCAGCGUCUUCGGAAUGUCGCGCAUUGUCAUGGAAGUCACACCUCGGGAACGUGGUUGACCUACACAGGUGCCAUCAAAUUGGAUGACAAAGAUCCAAAUUCAAGAUCAAGUCAUUUGCUGAAUAAGCAUUGACGCAUACAAAACAUUCCCACCAACAGAGCCUAAAAGGACAAAAAGAAGAAGGCUGAUGAAACAAGCCUCACAGAGACAGAAGAAACAGCAAACUGUGACUCUCUUCCUGCUGCAGAUUUGGAUGAUUUCACCAAACAAUUGCAACAAUCCAUGAGCAGUGCUGACUCAACUCAGGCCUAAACACAUGCAGACACCAAGGCAGAUGGGCUAUAAACGUUUCGUUCCGUUUACGAUAGUCAACUCUGUGCAGAAUGAAUUCUCGUAUCAUAGCACAAGUAGAUGUAGUUAACUUUAAUCAGCAAUCUCUAAUCAGUGUGUAACAUUAGGGAGGACUUGAAAGAGCCACCACAUUACCGAGGCCACGGAGUACGAUCGAGUGACAGUGAACAAUGCUAGGAGAGCUGCCUAUAUGGAAGAGCCCUAAUGUGUAAAAUUAAUUUUAGUAGUGCUAUCCCCAUGUGAUUUAAUAGCUUCUAGGAGAAUGACAAAAAACCCACCCCCACCCCCACCAUCACCCAACACACAUAUCCACCAUACCCAUACCCCUACCAACACCCAA
>cluster_16 reads=1 total_reads=9
AUACCUUCCCAGGUAACAAACCAACCAACUUUCGAUACUCUUGUAGAUCUGUUCUCUAAAACGAACAAUGUUUGUUUUUGUUUUAUUGCCACAUGGUUUAGUCAGUGUGUUAAUCUUACAACCAGAACUCAAUUACCCCUGCAUACACUAAUUUUUCACACGUGGUGUUUAUUACCCCUGACAAGUCUUUCAGAUCCUCACAGUUCUACUCAACUCAGGACUUGUUUUACCUUUCCAAUGUUACUUGGUUCCAUGCUAUACAUGUCUAAGGACCAAUGGUACUAGAGGUUUGAUAAACCCUGUCCUACCAUUUAAUGAUGGUGAUUUAUUUUGCUUCCAUUGAGAAGUCUAACCAAUAAGAGGCUGGAUUUUGGUACUACUUUAGAUUCGAAGACCCAGUCCCUCUACUUAUUGUUAAUAACGCUACUAAUGUUGUUAUUACAAGUUUGUGAAUUUCUCUCUUUUUUUCAAUUUUUGUAAUGAUUCCCAUUUUUGGGUGUUUAUUACCACAAAACAACAAAAGUUGGAUGGAAAGUGAGUUUAGAGUUUAUUCUAGUGCGAAUUGCACUUCUGAAUAUGUUCUCAGCCUUUUUCUUAUGGACCUUGAAGGAAACAGGGUAAUUUCAAAAUCUCAGGAAUUUGUGUUCAAGAAUUGAUGGUUAUUUCUAAAAUAUAUUUAAGCACACGCCUAUUAAUUUAGUGCGUGAUACCCACAGGGUUUUCGAAUACUUUAGAACCAUUGUUAGAUUUCCUAAUAUUACACACUUGUUCCCUUUGGUGAAGUUCUAACGCCACCAGAUUUGCAUCAGUCUCAGCUUGGAACAAGAGAAACUCAGCAACUGUGUUGCUGAUUAUUCUGUCCUAUAUAAUUCCGCAUCAUUUUCCACUUUGUAUGGAGUGCCCCUACUAAAUUAAAUGAUCUCUUCUCUACUAUGUCUAUGCAGAUUAUUUGUAAUUAGAGGUGAUGAAGUCAGACAAAUCGCUCCAGGGCAAACUGGAAAGAUUACUGAUUAUAAUUAUAAAUUACCAGAUGAUUCUACAGGCUGCGUUAUAGCUUGGAAUUCUAACAAAUCUGAUUCAAGGUUGGUGGUAAUUAUAAUCACCUGUAGAUUGUUGGGAAGUCUAAUCUCAAACCUUUUGAGAGAGAUAUUUCAACUGAAAUCUAUCAGGCCAGUAGCACACCUUUAUGGUGUUGAAGGUUUUAAUUGUUACUUUCUACAAUCUAUGGUCAACCCACACUAAUAGUGUUGGUUACCAACCAUACAGAGUAGUAGUACUUUUUUUGAACACCAGCAACUGUUUGUGGACCUAAAAGUCUACUAAUUUGUUAAAAACAAAUGCGUCAAUUUUCAACUCAAUGGUUUAACAGGCACAGGUGUUCUUACUGAGUCCAUUACAAAAGUUUCUGCCUCUCCAACAAUUUGGCAGACAUUGCUGACACUUUGAUGCUGUCCAAGAACACAGACACUCUGAGAUCUGUACUCCAUGUUUUCUAGUGGUGUUCAGUGUUAUAACACCAGGAACAAAUACUUCUAACCAGGUUAUUGUUCUUUAUCAGGAUGUCAUUGCACAGAAGUCCCCUGUUGCUAUUCAUGCAGAUCAUUUACUCCACAUCUUGGCGUGUUUAUUCUCUACAGGUUCUAAUGUUUUCAAACACGUGCAGGCUGUUUAAUAGGGGCUGAAUAUGUCAACAACUCUCAUGAGUGUGAGACAUACCCUGGUGCAGGUAUAUGCGCUAGUUAUCAGACAAGACUAAUUCUCCUCAGCGGGCACGCAGCAGGGUGUAGCUAGUCAAUCCAUCAUUGCCCCAUAUGUACUUGGUAAGAAAAUUCCUCAGUUGCUUACUCUAAUAACUCUUUUAUUGCCAUAUUCCACAAUUUACUAUUAGUGUUACAGAAUCUACCAGUGUUUAUGACCAAGACAUUCAGUAGAUUGUCAAUGUCACAUUUGUGUGGUAGAUAUCAACUGAAUGCAGCAAUCUUUAGUUGCAAUAUGGCAGUUUUUGUACACAAUUAAACCGUGCUUUAACUGGAAUAGCUGUUGAACAAGACAAAACACCCAGAAGUUCUUGCACAAGUCAAACAAAUUUACAAAACACCAAUUAAAGAUUUUGGUGGUUUUAAUUUUUCACAAAUAUUACCAGAUCCAUCAAAACCAAGCAAAGAGGUCAUUUAUUGAAGAUCUACUUUUCAACAAAGUGACAUUGCAGAUGCUGGCUCAUCAAACAAUAUGGUGAUUGCCUUGGUGAUAUUGCUGCUAGAGACCUCAUUUGUGCACAAAGUUUAUGCCUCUGGUUUCGCCUUUGCUCACAGAUGAAAUGAUUGCUCAAUACACUUCUGCACUGUUAGCGGGUACAAUCACUAGUUGGACCUUUGGUAGGUGCUGCUUUUUACAAAUACCAUUUGCUAUGCAAAUGGCUUAUAGGUUUAAUGGUAUUGGAGUUACACAGAAUGUUCUAUGAGAACCAAAAAUUGAUUGCCAACCAAUUAAUAGUGCUAUUGGCAAAAUUCAAGACUCACUCUUUUCCACGGCAAGUGCUUGGGAAAACUUCAAGAUGUGGUAUUACCAGCACAAGCUUUAAACACGCUUGUUAAACAACUUAGCUCAAUUUCUGGUGCAAUUCAAGUGUUUCAAAUGAUCAUCCACGCUUGACAAAGUUGAGGCUGAAGUGCAAAUUGAUAGGUUGAUCACAGGCAGACUUCAAAAGUUUGCAGACAUAUGUGACUCAACUCAAUUAAUUAGAGCUGCAGAAAUCAGAGCUUCUGCUAAAUCUUGUUGUUACUAAAAUGUCAGAGUGUGUACUUGGACAAUCAAAAGAGUUGAUUUUGUGGAAAGGGCUAUCAUUUCUUAUGUCCCUUCUUCCCUCAGUCAGCACCUUUAUGGUGGUAGUCUUCUUGUUAUGUGACUUAUGUCCCUGCACAAGAAAAGAACUUCACAACUGCCUGCCAUUCUGUCAUGAUGGAAAAGCACACAUCACCGUGAAGGUGUCUUGUUUCAAAUAUGGCACACACUGGUUUGUAACACAAAGGAAUUUUUAUGAACCACAAAUCAUUACUACGUCAGACACACAUUUGUGUCAAGUAACUGUGAUGUUGUAAUAGGAAUUGUCAACAACACAGUUUAUGAUUCCUUUUUGUCAACCUGAAUUAGACUCAUUCAAGGAGGAGUUAGAUAAAUAUUUUUAAGAAUCAUCAUCACCAGAUGUUGAUUUAGGUGACAUCUGGCAUUAAUGCUUCAGUUGUAAACAUUCAAAAAGAAUUGACCGUCUCAAUGAGGUUGCCAAAGAAUUUAAUGAAUCUCAUCGAUCCAAGAACUUUGAAAGUAUGAGCAGUAUAUAAAAUGGCCUCUGGUUUAUUACUGAAAUAGGUUUAUAGCUGGCUUGAUUGCCAUAGUAAUGGUGACAAUCAUAUGCUUUUGCUGUAUGACCAGUUGCUGUCUGUCUCAAGGCUGUUGUCUCUUGUGGAUCCUGCUCGCAAAUUUGAUGAAGACGAUUCUGAGCCAGUGCUCUAAAGUCAAAUUCAUUACAUAAACGAACUUAUUAGAUUCUGUUUUUUAUGAGAAUCUCAAUUGGAACUGUAACUUUUGAAGCAAGGUGAAAUCAAGGAUGAUACUCUCCUUCAGAUUGGUGCGCUACUGCAACGAUACCGAUACAAGCCCACACUCCCUUCGGAUGGCUUAUUGUUGGCGUUGCACUUCUCGUUGUUUCAGAGCGCUUCCAAAAUCUCAUAACCCUUCAAAAGAGAUGGCAACUAUAGCACUACCAAGGGUGUUCACUUUUGUUUGCAACUUGCUGUUGUUGUUUGUAACAGUCUACUCACUUACACCUUUUGCUCGUUGCUGUUGGCCUUGAAGCCCCCUUUCUUCUAUCUUCAUAUUGACUCAUAGUCUACUUCAUAAGAGUAAACUCUUGUAAGAAUAAUAAUGAGGCUCUGGCUCUGUGGAAAUGCAUCCAAAAACCCAUACUUUAAGUGAUGCCAACUAUUUUUUGCUGGCAUACUAAUUGUUCUAGGUAUUAUUGUAUACCUACAAUAGUGUAACUCUCUCAAUUGUCAUUACUUCAGGUGAUGGCACAACAAGUCCUAUUACUGAACAUGACCAGAUUGGUGGUUAUACUGAAAUGGGAAUUCUGAGUAAAAGACUGUGUUGUAUAUUACACAGUUACUUUCAUUUCAGACUAUUACCAGCUGUACUUACAACUCAAUUGAGUACAGACACAGUGUUGAACAUGUUACCUUCUCAUCUACAAUAAAAUUGUUGAUGAGCCUGAAGAUCAUGUCCAAAAUUUUUUCAAAUCGACGGUUCAACCAGAGUUGUUAAUCCAGUAAUGGAACCACCAAUUUAUGAUGAACCGACGACGACUACUAGCGUGCCUUUUUGUAAGCACAAGCUGAUGAGUACGAACUUAUGUACUCAUUCGUUUCAGAAGAGACGGUACGUUAAUAGUUAAUAGCGUACUUCUUUUUCUUGCUCUCGUGGUAACUCUUGCUGUUACACUAGCCAUCCUUACUGCGCUCGAUUGUGUGCGUACUGCUGCGUAUUGUUAACGUGAGUCUUGUAAAACCUUCUUUUACGUUUACUCUCGUGUUAAAAUCUGAAUUCUUCUAGAGUUCCUGAUCUCUUCUGGUCUAAACGAACUAAAUAUUAUAUAUUAGUUUUUCUGUUUGGAACUUUAAUUUAGCCAUAGAUUCCAACGGUACUAACACCUGUGAAGAGCUUAAAAAGCUCUCUGAACAAUGGAACCUAGUAAUAGGUUUCCUAUUCCUUACAUGGAUCUGCUUUUACAAUUUGCCCUAUGCCUCCAACAGGAAUAGGUUUUUUUGUAUAUAAUUAAGUUAAUUUUUCUGGCUGUUAUGGCCAGGUAACUUAGCUUGUUUGUGCACUGCUGCUGUCUACAGAAUAAUUGGAUCACCGGUGGAAUUGCUAUCAUUCGCAAUGGCUGUUUUGCAGGCUUGAUGUGGCUCAAUACUUCGCUGCUUCUUCAGACUGUUGUGCGUACGCGUUCCAUGUGGUCAUUCAAUCCAGAAACUAACAUUUUUAACGUGCCACUCCUUUGCACUAUUCAUUGACCAGACCGCUCAAGAAAGUGAACUCGUAAUUCGGAGCUUGAUCCUUCUGUGGACAUCUUCGUAUUGCUGGACACCAUCGGGACGCUGUGACAUCUAGGACCUACAGCCAACUAAAGAAAUCACUGUUGCUACAUCACGAACGUCUUUAUUACAAAUGGAGCUCGCAGCGUGUAGCAGGUGACUCAGGUUUUGCUAUGUAUACAGUCGCUUUACAGGAUUGGCAACUAUAAAUUAAACACAGACCAUUCCAGUAGCAGUGACAAUAUUGCUUUUUGCUUGUACAGUAAGUGACAUAGAUGCUUCAUCUCGUUGACUCAGGUUACUAUAGCAGAGAUAUACUAAUUAUGAGGACUUUUUAAAGUUUCCAUUUGGAAUCUUUGAUUACAUCAUAAACCUCAUAAUUAAAAUUUAUCUAGUCACUAUAGAGAGAAUAAAAUAUUCUCAAUUAGAUGAAGAGCAACCAAUGGAGAUUGAUUAAACGAACAUGAAAAAUUAUUUUUCUAAAGCCAUUGAUAACUCGCAUUCUUGUAAGCUUAUCACUACCAAGAGUGUGUUAGAGGUACAACAGUACUUUGAAACCUCUCACUGGAACAUAUGAGGGCAAUUCACCAUUUCAUCCUCUAGCUGAUAACAAAUUUGCACUGACUUGCUUUAGCACUCAAUUUGCUUUGCUUGUCCUGACGGCGUAAAACACGUCUAUUCAGUUACGCAGCCAGAUCAGUUUCACCUAAACUGUUCAUCAGACAAGAGGUUCAAGAACUUUACUCUCCAAAUUUUGUUGCGGCAGUGUUUAUAACACUUUGCUCUCACUCAAAGAAAGACAGAAUGAUUGAACUUUCAUUAAUACGACUCUUUAUCUGUGCUUUUUAGCCUCCUCUUUAUUCCACCUUAUAAUUCACAUAAUUCUGUAGCCUCACAGAGGAACUCCAAUCUCAAUGAAAACUUCCUCACGCCUCAGAACAUGACUAUGUCAUUUACUUAGGAAUCUCUACUGUAGCUGCAUUUCACCAAGAAUGUAGUUUACAGUUAUGUACUCAACAUCAACCAUAUGUAGUUGAUGAUCCCUGUCCUAUUACACUUCUAUUCUAAAUGGUAUAUUAGAGUAGGAAAUACUAGGAAUCAGCACCUUUAUUGAAUUGAACGUGGAUGAGGCUGGUUCUAAAACUUCCCAUUCAGUACAUCGAUAUGGUAAUUAUACAGUUUCCUGUUACCUUUUUACAAUUAAUUGCCAGGAACCUAAAUUGGGGUAGUCUUGUAGUGCGUUGUUCCCUCUAUGAAGACUUUAGAGUAUCGAUGUUCGUGUUGGUUUAUAGAUUUCACUAAACGAACAAACUAAAAUGUCUUGAUAAUGGACCCCAAAAUCUAGCGAAAUGCACCCGCAUUACGUUUGGUGGACCCACAGAUUCAACUGGCAGUAACCAGAAUGGAGAACGCAGUGGGCGCGAUCAAAACAACGUCGGCCCCAAGGUUUACCCAAUAAUACUGCGUCUGGUUUACCGCUCACUAAUACAUUGGCAAGGGAAGACCUUAAAAUUCCCCUAGGACAAGGCGUUCCAAUUAACACCAAUAGUCCAGAUGACCAAAUUGGCUACUCCGCAGAGCUACCAGACGAAUCGGUGGUGACGGUAAAUGAAAGAUCUCAGUCCAAGAUGGUAUUUUCUACCUAGGAACUGGGCCAGAAGCUGGACUCCCUAUGGUGUAACAAGACGGCAUCAUCAGAGGUUGCAACUGAGGGAGCCUUGAAAUACACCAAAAGAUCAUUGGCACCCGCAAUCCUGCUAACAAUGCUGCAAUCGUGCUACAACUUCCAAGGAACAACAUUGCCAAAAGGCUUUAGCAGAAAGGGAGCAGAGGCGGCAGUUCAAGCCUCUUCUUGUUCCAUCACGUAGUCGCAACAGUUUAAGAAAUUCAACUCCAGGCAGCAGUAGGGGAACUUCUCCUGCUAGAAUGGCUGGCAAUGGCGGUGAUGCUGCUCUUGCUUUUGCUGCUGCUUGACAGAUUGAACCAGCUUGAGAGCAAAAUGUCUGGUAAGGCCAACAACAACAAGGCCAAACUGUUCACUAAGAAUCUGUUGCUGAGGCUUUAAGAAGCCAUGGCAAAAACGUACUGCCACUAAAGCAUACAAUGUAACACAAGCUUUCGGCAGACGUGGUCCAGAACAAACCCAAGGAAAUUUUAGGGACCAGGAACUAAUCAGACAAGGAACUGAUUACAAACUGCCGCAAAUUGCACUAAUUUGCCCCAGCGUUCAGCGUUCUUCGGAAUGUCGCGCUGGCAUGGAAGUCACACCUUCUGGAACGUGCCCGACCUACACAGGUGCCAUCAAAUUGGAUGACAAAGAUCCAAAUUCAAAGAUCAAGUCAUUUGCUGAAUAAGCAUUGACGCAUACAAAACAUUCCCACCAACAGAGCCUAAAAAGGACAAAAGAAGAAGGCUGAUGAAACUAAGCCCCGAGUACGAAACAGCGAACAAUGCUAUUAGGGAGAGCUGCCUAUAUGGAAGAGCCCUAAUGUGUAAAAUUAAUUUUAGUAGUGCUAUCCCCAUGUGAUUUUAAUAGCUUCUUAGGAGAAUGACAAAAAUCCCUCCUACCCAUCCCCUCAUAUCAUCAUACUCCAUAUCAAAUUACUCAUAUUCAUCCUAUCCCAUAUCCACACACCAACCCUCACCUUCUUUUUAAUAGCUUCUAGGAGAAUGACAAU
>cluster_17 reads=1 total_reads=11
AUCCUUCCCAGGUAACAAACCAACCAACUUCGAUCUUGUAGAUCUGUUCUAAACGAACUAAAUCUGUGUAGCUGUCAUGGCUGCAUGCUUAGUGCACUCACGCAGUAUAAUUAAUAACUAAUUGUCGUUGACAGGACACAAGUAACACGUCAUUUGCAGGCUGCACGGUUCGUCCGUGUUGCUGGUGAUCAUCAGCACAUCUAGGUUUCGUCCAGGUGUGACCGAAAGGUAAGAUAGAGCCUUGUCCCUGGUUUAACGAGAAACACACGUCCCAUCAGUUUGCCUGUUUUACAGGUUACGAUGUGCUCGACGUGGCUCUGGAGACUCCGUGGAGGAGGUCAUCAGAGGCACGUCAACAUCUUAAAGAUGGCACUUGUGGCUCAGUAGAAGUUGAAAAGGCGUUCUGCCUCAACUUGAACAGCCCUAUGUGUUCAUCAAACGUUUCGGAUGCUCGAACUGCACCUCAUGGUCAUGUUAUGGUUGAGCUGGUAGAGAACUUUCGAAGGCAUUCAGUACGGUCGUAGUGGUGAGACACUUUGGUGUCCUUGUCCCUCAUGUGGGCGAAAUACCAGUGGCUUACCGCAAGGUUCUUCUUCGUAAGAAUGGUAAUAAAGGAGCUGGUGGCCAUAGUUACGGCGCCGAUCUAAAGUCAUUUGACUUAGGCGACGAGCUUGGCACUGAUCCUUAUGAAGAUUUUCAAGAAACUGGAAUGUACAAAUACCUACAACUUGUGCUAAUGACCCUGUGGGUUUUACACUUAAAACACAGUCUGUACCGUCUGCGGUAUGUGGAAAGGUUAUGGCUGUAGUUGUGAUCAACUCCGCGAACCCAUGCUCCAGUCAGCUGAUGCACAAUCGUUUUUAAACGGGUUUGCGGUGUAAGUGCAGCCCGUCUUACACCGUGCGGCACAGGCACUAGUACUGAUGUCGUAACACAGGGCUUUUGACAUACAAUGAUAAAGUAGCUGGUUUUGCUAAAUUCCUAAAACUAAUUGUUGUCGCUUCCAAGAAAAGGACGAAGAUGACAAUUUAAUUGAUUCUUACUCUGUAGUUAAGAGACACACUUCUCUAACUACCAACAUGAAGAAACAAUUUAUAAUUUACUUAAGGAUUGUCCAGCUGUUGCUAAACAUGACUUCUUAAGUUAGAAUAGACGGUGACAUGGUACCACAUAUAUCACGUCAACGUCUUACUAAAUACACAAUGGCAGACCUCGUCUAUGCUUUAAGGCAUUUUGAUGAAGGUAAUUGUGACACAUUAAAGAAAUACUUCUGUCACAUACAAUUGUUGUGAUGAUGAUUAUUCAAUAAAAAGGACUGGUAUGAUUUUGUAGAAAACCCAGAUAUAUUACGCGUAUACGCCAACUUAGGUGAACGUGUCACGCCAAGCUUUGUUAAAAACAGUACGUUCUGUGAUGCCAUGCGAAAUGCUGGUAUUGUUGGUGUACUGACAUUAGAUAAUCAAGAUCAUGGUAACUGGUAUGAUUCGGUGAUUUCAUACAAACCACGCCAGGUAGUGGAGUUCCUGUUGUAGAUUCUAUUAUUCAUUGUUAAUGCCUAUAUUAACCUUGACCAGGGCUCUAACUAGCAGAGUCACAUGUUGACACUGACUUAACAAAGCCUCAUUAAGUGGGAUUUGUUAAAAUAUGACUCACGGAAGAGAGGUUAAAACUCUCUGACCGUUAUUUUAAAUAUUGGGAUCAGACAUACCCAGCUGUGUUAACUGUUUAGAUGACAGAUGCAUUCUGCAUUGUGCAAACUUAAUAUCAUUUAUUCUCACAGUGUUCCCACCUACAAGUUUGGACGGUAAUGCUGCUAUCAGCGAUUAUGACUAUCGUUUAAUUUACCAACAAUGUGGAUCAGACAACUACUAUUCAUGUAGCUAGAUGUUGAUAAGUACUUUGAUAUUUACGAGGCUGUAUUAAUGCUAACCAAGUAUCGUCAACAACCUAGACAAAUCAGCUGGUUUCCAUUUAAUAAAUGGGUAAGGCUAGACUUAACAUAUUCAAUGAGUUAUGAGUAUCAAGAUUCACUUUCGCAUUACAAAACGCACUGUCAUCCUACUAUAACUAAAUGAAUCUUAGUAUGCCAUAGUGCAAAGAAAGAGCUCGCACCGCAGCUGGUGUCUCUAUCUGUAGUACUAUGACCAAUAGACAGUUUCAUCAAAAUUAUUGAAAUUCAAUAGCCGAACUAGAGAGCUACUGUAGUAAUUGGAACAAGCAAAUUCAUAUGGUGGUGGCACAACAUGUAAAACUGUUUAGUGAUGUAGAAAACCCCACCUUAUGGGUUGGGAUUAUCCUAAAUGUGAUAGAGCCAUGCCUAACAUGCUUAGAAUUAUGGCCCACUUGUUCUUGCUCUGCAAACAUACAAUGUUGUAGCUUGCACACCGUUUAUAGAUUAGCAAUGAGUGUGCUCAAGUAUUGAGUGAAAUGGUCAUGUGUGGCGGUUCACUAUAUGUUAAACCAGGUGGAACCUCAUCAGGAGAUGCCACAACUGCUUAUGCUAAUAGUGUUUUAACAUUUGUCAAGCUGUCACGGCCAAUGUUAAUGCACUUUAUCUACUGAUGGUAACAAAAUUGCCGAUAAGUAUGUCCGUAAAUCUACAACACAGACUUUAUGAGUGUCUAUAGAAAUAGAGAUGUUGACACAGACUUUGUGAAUGAGUUUACGCAUAUUUGCGUAAACAUCUCAAUGAUGAUACUCUCUGACGAUGCUGUUGUGUGUUUCAAUAGCACUUAUGCAUUCAAGGUCUAGUGGCUAGCAUAAAGAACUUUAAGUCAGUUCUUUAUUAUCAAAACAAUGUUUUAUGUCUGAAGCAAAAUGUUGGACUGAGACUGACCUUACUAAAGGACCCAUGAAUUUUGCUCUCAACAUACAAUGCUAGUUUAAACAGGGUGAUGAUUAUGUGUACCUUCCUUACCCAGAUCCAUCAAGAAUCCUAGGGGCCGGCUGUUUUGUAGAUGAUAUCGUAAAAACAGAUGGUACAUCACUAUGAUUGAACGGUUCGUGUCUUUAGCUAUAGAUGCUUACCCACUUACUAAACAUCCUAAUCAGGAGUAUGCUGAUGUCUUCAUUUCGUACACAAUACAUAAGAAAGCUACUAUGAUGAGUUAACAGGACCCAUGUUAGACAUGUAUUCUGUUAUGCUUUACUAAUGAUAACACUCAAGGUAUUGGGAACCUGAGUUUAUGAGGCUAUGUACACACCGAUACAGUCUCUACAGGCUGUUGGGCUUGUGUUUCUCUGCAAUUCACAGACUUCAUUAAGAUGUGGUGCUUGCAUUACGUAGACCAUUCUUAUGUUGUAAAUGCUGUUACGACCAUGUCAUAUCAACAUCACACAUAAUUAGUUUGUCUGUUAAUCCGUAUGUUUGCAAUGCUCCAGGUUGUGAUGUCACAGAUGUGACUCAACACAUUAGGGUAUGAGCUAUUAUUGUAAUUUAAACCACCCAUAAAUUUUCACCAAUGCUAAUGGACAAGUUCUUUGGUUUAUAAAUACCAAUGGUAGCGAUAAUGUUACUGACUUUUCCAAUUGCAACAUGUGACUGGACAAAUGCAAUUGAUCACACUUUAGCUAACACCUGUCUGAAAGAUCAAGCUUUUUGCAGCAGAAACGCUCAAAGCUCUGAGGAGACAUUUAAACUGUUUAUGGUAUUGCUACUGUACGUGAAGUGCUGUCUGACAGAGAACUACAUUUUCAUGGGAAGUUGGUAAACCUAAGACCUCUCCAUUAUUCGAAAUUAUGUCUUACUUGGUUAUCGUGUAACUAAAACAGUAAAGUACAAAUAGGAGUCUACUCCUUUGAAAAGGUGAUAUAGUGAUGCUGUUGUUUUCAGAAGGUACAACUUACAAACUAAAUGUUGGUGAUUAUUCUGUGCUGACAUCUACAGUAAUGCCAACAAAGUGCACCUACACUAGUGCCUCAGAGCACUAUGUUAGAAUUACUGGCUUAUACCCAACACUCAAUAUCUCAGAUGAGUUCUAGCAAUGUUGCAAAUUAUCAAAGGUUGGUAUGCAAAGUAUUUACAUCCAGGACCACCUGGUACUGGUAAGAGUCAUUUUGCUAUUGGCCUAGCUACUACACUUGCUCGCAUAGUGUAUCCAGCACUUGCUCAUGCCGCUGUUGAUGCUAUGUGAGAAGGCAUUAAAAUAUUUGCCUAUAGAUAAAUGUAGUAGAAUUAUUCUCCAAGUACGUGCUCGUGUAGAGUGUUUUGAUAAAUUCAAAGUGAAUCAUUACUAGAACAGUAUGUCUUUGUACUGUAAAUGCAUUGCCUGAGACGACAGCAGAUAUAGUUGUCUUUGAUGAAAUUCAAUGGCCACAAAUUAUGAUUUGAGUGUUGUCAAUGCCAGAUUACGUGCUAAGCAUCUGUGUACAUUGGCGACCCUGCUCAAUUACCUGCACCACGCACAUUGCUAACUAAGGGCACACUAGAACCAGAAUAUUUCAAUUCAGUGUGUAGACUUAUGAAAACUAUAGGUCCAGACAUGUUCCUUCGGAACUUGUCGGCGUUGUCCUGCUGAAAUUGUUGACACUGUGAGUGCUUUGGUUUAUGAUAAUAAGCUUAAGCACAUAAAGACAAAUCAGCUCAAUGCUUUAAAAUGUUUAUAAGGGUGUUAUCACGCAUGAUGUUUCAUCUGCAAUUAACAGGCCACAAAUAGGCGUGGUAAGAGAAUCCUCUACACGUAACCCUGCUUGGAGAAAAGCUGUCUUUAUUUCACCUUAUAAUUCCAGAAUGCUGUAGCCUCAAAGAUUUUGGGACUACCAAACUCAAACUGUUGAUUCAUUACAGGCUCAGAAUAUGACUAUGUCAUUCACUCAACCACUGAAACAGCUCACUCUUGUAAUGUAAACAGAUUUAAUGUUGCUAUUACCAGAGCAAAAGUAGGCAUACUUUGCAUAAUGUCUGAUAGAGACCUUUAUGACAAGUUGCAAUCUACAAGUCUUGAAUUCCUGUAGGAAUGUGGCAACUUUACAAGCUGAAAAUGUAACAGGACUCUUUAAAGAUUGUAGUAAGGUAAUCACUGGGUUACACCUACACAGGCACCCACACCUCAGUGUUGACACUAAAUUCAAAACUGAAGGUUUAUGUGUUGACAUACCUGGCAUACCUAAGGACAUGACCUAUAGAAGACUCAUUCUAUGAUGGGUUUUAAAAUGAAUUAUCAAGUUAAUGGUUACCCUAACAUGUUCAUCACCCGCGAAGAAGCUAUAAGACAUGUACGUGCAUGGAUUGGCUUCGAUGUCGAGGGUGUCAUGCACUAGAGAAGCUGUUGGUACCAAUUUACCUUACAGCUAGGUUUUCUACAGGUGUUAACCUAGUUGCUGACCUACAGGUUAUGUUGAUCACCUAAUAAUACAGAUUUUCCAGAGUUAGUGCUAAACCACCGCCUGGAGAUCAAUUUAAACACCACAUAUCACCAUGUCAAAGGACUUGGAAUGUAGUGCGUAUAAAGAUUGUACAAAUGUUAAGUGACACACUUAAAAAUCUCUGACAGAGUCGUAUUUGCUCUUAUGGGCACAUGGCUUUGAGAGUUGACAUUCUAUGAAGUAACAAAGACGGCAUCAUAUGGGUUGCAACUGAGGGAGCCUUGAAUACACCAAAAGAUCAUGGCACCCGCAAUCCUGCUAACAAUGCUGCAAUCGUGCUCAACUUCCAAGGAACAACAUUGCCAAAAGGCUUUAAGCAGAAGGAGCAGAGGCGGCAGUCAAGCCUCUUCUCGUUCCAUCACGUAGUCGCAACAGUUUAAGAAAUUCAACUCCAGGCAGCAGUAGGAACUUCUCCUGCUAGAAUGGCUGGCAAUGGCGGUGAUGCUGCUCUUGCUUUGCUGCUGCUUGACAGAUUGAACCAGCUUGAGAGCAAAAUGUCUGGUAAAGGCCAACAACAACAAGGCCAAACUGUCAUAAGAAUUUGCUGCUGAGGCUUCUAAGAAGCCUUGGCAAAAACGUACUGCCACUAAAGCAUCAAUGUAACACAAGCUUCGGCAGACGUGGUCCAGAACAAACCCAAGGAAAUUUUGGGGACCAGGAACUAAUCAGACAAGGAACUGAUACAAACAUUGGCCGCAAAUUGCACAUUUGCCCCAGCGCUUCAGCGUUUUCGGAAUGUCGCGCAUUGGCAUGGAAGUCACACCUCAGGAACGUGGUUGACCUACACAGGUGCCAUCAAAUUGGAUGACAAAGAUCCAAAUUCAAAGAUCAAGUCAUUUGCUGAAUAAGCAUAUUGACGCAUACAAAACAUCCCACCAACAGAGCCUAAAAAGGACAAAAAGAAGAAGGCUGAUGAAACUCAAGCCACCCAGAGACAGAAGAAACAGCAAACUGUGACUCUUUCCUGCUGCAGAUUUGGAUGAUUUCCAAACAAUUGCAACAAUCCAUGAGCAGUGCUGACUCAACUCAGGCCUAAACUCAUGCAGACCACAAAGGCAGAUGGGCUAUAUAACGUUUCGCUUUCCGUUUAUCGAUAUGGUCUACUCUGUGCAGAAGCUUGAAUACACGUAAAGAUUUAGCACAAUUGUAAAUGUGCAAUUAACUUAAUCACCAUAUUGCCAAAGGCUUCUACGCAGAGUGAAGCAGAGGCGGCAGUCAAGCCUUGUUCCACACAGCCGCAACAGUUUAAGAAAUUUCAACUCCGAGGCAGCAUAGGGAUUACCUGCUAGAAUGGCUACAGUGAUGCUGCUCUUGCUUUGCUGCUGCUUGACAGAUUGAACCAGCUUGAGAGCAAAAUGUCUGGUAAAGGCCAACAACAACAAGGCCAAACUGUCACUAAGAUUGCUGCUGAGGCUUUUAAGAAGCCUGGCAAAACGUAUGCCACUAAAGCUACAAUGUAACACAAGCUUCGGCAGACGUGGUCCAGAACAAACCCAAGGAAAUUUUGGGACCAGGAACUAAUCAGACAAGGAACUGAUUACAAACAUUGGCCGCAAACUGCACAAUUUGCCCCAGCGUUCAGCGUUUUCGGAAUGUCGCGCAUUGGCAUGGAAGUCACACCUCGGGAACGUGGUUGACCUACACAGGUGCCAUCAAAUUGGAUGACAAAGAUCCAAAUAUCAAAGAUCAAGUCAUUUGCUGAAUAAGCAUUGACGCAUACAAAACAUUCCCACCAACAGAGCCUAAAAAGGACAAAAAGAAGAAGGCUGAUGAAACUCAAGCCCACGCAGAGACAGAAGAAACAGCAAACUGUGACUCUUUCCUGCUGCAGAUUUGGAUGAUCUCCAAACAAUUGCAAAUCCAUGAGCAGUGCUGACUCAACUCAGGCCUAAACUCAUGCAGACCAUCAAGGCAGAUGGGCUAUAUAAACGUUUCGCUUUCCGUUUACGAUAUAGUGUACUCUUUGCAGAAUGAAUUCUCGUAACAUAGCACAAGUAGAUGUAGUUAACUUAAUCUCCAUAGCAAUCUUAAUCAGUGUGUAACAUUAGGGAGGACUUGAAAGAGCCACCACAUUCUCGAGGCCACGGAGUACGAUUAGUGUACAGUGAACAAUGCUAGGGAGAGCUGCCUAUAUGGAAGAGCCCUAAUGUGUAAAAUUAAUUUUAGUAGUGCUAUCCCCAUGUGAUUUUAAUAGCUCUUAGGAGAAUGACAAAACCCCCUCUCCUACCCAUAUCAUUCAUAUCAUUCAUCAUCCUAUCCCAUCACACCAAUUUUACAA
>cluster_18 reads=1 total_reads=32
AUACCUUCCCAGGUAACAAACCAACCAUUUUCGAUCUCUUGUAGAUCUGUUCUCUAAACGAACUUUAAAAUCUGUGUGGCUGUCACUCGGCUGCAUGCUUAGUGCACACGCAGUAUAAUUAAUAACUAUUACUGUCGUUGACAGGACACGAGUAACUCGUCUAUAUUUGCAGGCUGCUUACGGUUCGUCCGUGUUGCAGCCGACAUCAGCACAUAGGUUUCGUCCGGGUGACCGAAAGGUAAGAUGGAGAGCCUUGUCCCUGGUUUCAACGAGAAACACGUCCAUACAGUUUGCCUGUUUACAGGUUCGCGACGUGCUCGUACGUGGCUUUGGAGACUCCGUGGAGGAGGUCUUAUCAGAGGCACGUCAACAUCUCUAAAGAUGGCACUUGUGGCUUAGUAGAAGUUGAAAAAGGCGUUCUGCCUCAACUUGAACAGCCCUAUGUGCUUCAUAAACGUUCGGAUGCUCGAACUGCACCUCAUGGUCAUGUUAUGGUUGAGCUGGUAGCAGAACUGAAGGCAUUCAGUACGGUCGUAGUGGUGAGACACUUGGUGUCCUUGUCCCUCAUGUGGGCGAAAUACCAGUGGCUACCGCAAGGUUCUUCUCGUAAGAACGGUAAUAAAGGAGCUGGUGGCCAUAGUUACGGCGCCGAUCUAAAGUCAUUUGACUUAGGCGACGAGCUUGGCACUGAUCCUUAUGAAGAUUUCAAGAAACUGGAACACUAAACAUAGCAGUGGUGUUACCCGUGAACUCAUGCGUGAGCUUAACGGAGGGGCAUACACUCGCUAUGUCGAUAACAACUUUGUGGCCCUGAUGGCUACCCUCUUGAGUGCAUAAAGACCUUUAGCACGUGCUGGUAAAGCUCAUGCACUUGUCCGAACAACUGGACUUUAUUGACACUAAGAGGGUGUAUACUGCUGCAUGAACAUGAGCAUGAAAUUGCUUGGUACACGGAACGUUCUGAAAAGAGCUAUGAAUUGCAGACACCUUUGAAAUUAAAUUGGCAAAGAAAUUUGACACCUUCAAUGGGGAAUGUCCAAAUUUGUAUUUCCCUUAAAUUCCAUAAUCAAGACUAUUCAACCAAGGGUUGAAAAGAAAAGCUUGAUGGCUCAUGGGUAGAAUUCGAUCUGUCUAUCCAGUUGCGUCUCCAAAUGAAUGCAACCAAAUGUGCCUUUCAACUCUCAUGAAGUGUGAUCAUUUGUGGUGAAACUCAUGGCAGACGGGCGAUUUUGUUAAAGCCACUUGCGAAUUUUGUGGCACUGAGAAUUUGACUAAGAAGGUGCCACUACUGUGGUUACUUACCCAAAAUGCUGUUGUUAAAAUUUAUUGUCCAGCAUGUCACAAUCAGAAGUAGGACCUGAGCAUAGUCUCUGCCGAAUACCAUAAUGAAUUUGGCUUGAAAACCAUUUUCGUAAGGGUGGUCUCAUAUUGCCUUUGGAGGCUGUGUGUUCUUAUGUUGGUUGCCAACAAGUGUGCCUAUUGGGUUCCACGUGCUAGCGCUAACAUAGGUUGUAACCAUACAGGUGUUGUUGGAGAAGGUUCCGAAGGUCUUAAUGACAACCUUCUUGAAAUACUCCAAAAGAGAAAGUCAACAUCAAUAUUGUUGGUGACUUUAAACUUAAUGAAGAGAUCGCCAUUAUUUUGGCAUCUUUCUGCUUCCACAAGUGCUUUUGUGGAAACUGUGAAAGGUUUGGAUUAUAAAGCAUUCAAACAAAUUGUUGAAUCCUGUGGUAAUUUUAAAGUUACAAAGGAAAAGCUAAAAAAGGUGCCUGGAAAUAUUGGUGAACAGAAAUCAAUACUGAGUCCUCUCUAUGCAUUUGCAUCAGAGGCUGCUCGUGUUGUACGAUCAAUUUCUCCCGCACUUGAAACUGCUCAAAAUCUGUGCGUGUUUUACAGAAGGCCGCUAUAACAAUACUAGAUGGAAUUUCACAGUAUUCCUGAGACUCAUUGAUGCUAUGAUGUUCAUCUGAUUUGGCUACUAACAAUCUAGUUGUAAUGGCCUACAUUACAGGUGGUGUUGUUCAGUUGACUUCGCAGUGGCUAACUAACAUUUUUGGCACUGUUUAUGAAAACUCAAACCCGUCCUUGAUUGGCUUGAAGAGAAGUUUAAGGAAGGUGUAGAGUUCUUAGAGACGGUUGGGAAAUUGUUAAAUUUAUCUCAACCUGUGCUUGUGAAAUUGUCGGUGGACAAAUUGUCACCUGUGCAAAGGAAAUUAAGGAGAGUGUUCAGACAUUCUUUAAGCUUGUAAUAAAUUUUGGCUUUGUGUGCUGACUUUAUCAUUAUUGGUGGAGCUAAACUUAAAGCCUUGAAUUUAGGUGAAACAUUUGUCACGCACUCAAAGGGAUUGUACAGAAAGUGUGUUAAAUCCAGAGAAGAAACUGGCCUACUCAUGCCUCUAAAAGCCCCAAAAGAAAUUAUUCUUAGAGGGAGAAACACUUCCCACAGAAGUGUUAACAGAGGAAGUUGUCUUGAAAACUGGUGAUUUACAACCAUUAGAACAACCUACUAGUGAAGCUGUUGAAGCUCCAUUGGUUGGUACACCAGUUUGUAUUAACGGGCUUAUGUUGCUCGAAAUCAAAGACACAGAAAAGUACUGUGCCCUUGCACCUAAUAUGAUGGUAACAAACAAUACCUUUCAUUCAAAGGCGGUGUCCAACAAAGGUUACUUUGGUGAUGACACUGUGAUAGAAGUGCAAGGUUACAAGAGUGUGAAUAUCACUUUUGAACUUGAUGAAAGGAUUGAUAAAGUACUUAAUGAGAAGUGCUCUGCCUAUACAGUUGAACAUGGUACAGAAGUAAAUGAGUUUGCCUGUGUUGUGGCAGAUGCUGUCAAAACUUUGCAACCAGUAUCUGAAUUACUACACCACUGGGCAUUGAUUUAGAUGAGUGGAGUAUGGCUACAUAUUAUUUGAUGAGUCUGGUGAGUUUAAAUUGGCUCACAUAUGUAUUGUUCUUCUACCCUCCAGAUGAGGAUGAAGAAGAAGGUGAUUGUGAAGAAGAAGAGUUUGAGCCAUCAACUCAAUAUGAGUAUGGUACUGAAGAUGAUUACCAAGGUAAACCUUUGGAAUUUGGUGCCAUCUCUGCUGCUUUCAACCUGAAGAAGAGCAAGAAGAAGAUUGGUUAGAUGAUGAUAGUCAACAAACUGUUGGUCAACAAGACGGCAGUGAGGACAAUCAGACAACUACUAUUCAAACAAUUGUUGAGGUUCAACCUCAAUUAGAGAUGGAACUUACACCAGUUGUUCAGACUAUUGAAGUGAAUAGUUUUAGUGGUUAUUUAAAACUUACUGACAAUGUAUACAUUAAAAAUGCAGACAUUGUGGAAGAAGCUAAAAAGGUAAAACCAACAGUGGUUGUUAAUGCAGCCAAUGUUUACCUUAAACAUGGAGGAGGUGUUGCAGGAGCCUUAAAUAAGGCUACUAACAAUGCCAUGCAAGUUGAAUCUGAUGAUUACAUAGCUACUAAUGGACCACUUAAAGUGGGUGGUAGUUGUGUUUUAAGCGGACACAAUCUUGCUAAACACUGUCUUCAUGUUGUCGGCCCAAAUGUUAACAAAGGUGAAGACAUUCAUCUUUAAGAGUGCUUAUGAAAAUUUUAAUCAGCACGAAGUUCUACUUGCACCAUUAUUAUCAGCUGGUAUUUUGGUGCUGACCCUAUACAUUCUUAAGAGUUUGUGUAGAUACUGUUCGCACAAAUGUCUACUUAGCUGUCUUUGAUAAAAAUCUCUAUGACAAACUUGUUUCAAGCUUUUUGGAAAUGAAGAGUGAAAAGCAAGUUGAACAAAAGAUCGCUGAGAUUCCUAAAGAGGAAGUUAAGCCAUUUAUAACUGAAAGUAAACCUUCAGUUGAACAGAGAAAACAAGAUGAUAAGAAAAUCAAAGCUUGUGUUGAAGAAGUUACAACAACUCUGGAAGAAACUAAGUUCCUCAGAAACUUGUUACUUAUAUUGACAUUAAUGGCAAUCUUCAUCCAGAUUCUGCCACUCUUGUUAGUGACAUUGACAUCACUUUCUUAAAGAAAGAUGCUCCAUAUAGUGGGUGAUGUUGUUCAAGAGGGUGUUUUAACUGCUGUGGUUAUACCUACUAAAGGCUGGUGGCACUACUGAAAUGCUAGCGAAAGCUUUGAGAAAAGUGCCAACAGACAAUUAUAUAACCACUACCCGGGUCAGGGUUUAAAUGGUUACACUGUAGAGGAGGCAAAGACAGUGCUUAAAAGUGUAAAAGUGCCUUUUACAUUCUACCAUCUAUUAUCUCUAAUGAGAAGCAAGAAAUUCUUGGAACUGUUCUUGGAAUUUGCGAGAAAUGCUUGCACAUGCAGAAGAAACACGCAAAUUAAUGCCUGUCUGUGUGGAAACUAAAGCCAUAGUUUCAACUAUACAGCGUAAAUAUAAGGGUAUUAAAAUACAGAGGGUGUGGUUGAUUAUGGUGCUAGAUUUUACUUUACACCAGUAAAACAACUGUAGCGUCACUUAUCAACACACUUAACGAUCUAAAUGAAACUCUUGUUACAAUGCCACUUGGCUAUGUAACACAUGGCUUAAAUUUGGAAGAAGCUGCUCGGUAUAUGAGAUCUCAAAGUGCCAGCUACAGUUUCUGUUUUCACCUGAUGCUGUUACAGCGUAUAAUGGUUAUCUUACUUCUCUAAAACACCUGAAGAACAUUUUAUUGAAACCAUCUCACUUGCUGGUUCCUUAUAAAGAUUGGUCCUAUUCUGGACAAUCUACACAACUAGGUAAGAAUUUCUUAAGAGAGGUGAUAAAAGUGUAUAUUACACUAGUAAUCCUACCACAUUCCAAGAUGGUGAAGUUAUCACCUUUGACAAUUUAAGACACUUUUCUUCUGAGAGAAGUGAGGACUAUUAAGGUGUUUACAACAGUAGACAACAUUAACCUCCACACGCAAGUUGUGGACAUGUCAAUGACAUAUGGACAACAGUUUGGUCCAACUUAUUUGGAUGGAGCUGAUGUUACUAAAGUAAAACCUCAUAAUUACAAAGGUAAAACAUUUUAUGUUUUACCUAAUGAUGACACUCUACGUGUUGAGGCUUUGAGUACUACACACAACUGAUCCUAGUUUUCUGGGUAGGUACAUGUCAGCAUUAAAUACACUAAAAAGUGGAAAUACCCACAAGUUAAUGGUUUAACUUUAUUAAAUGGGCAGAUAACAACUGUUAUCUUGCCACUGCUGUUAACACUCCAACAAAUAGAGUUGAAGUUUAAUCCACCUGCUCUACAAGAUGCUUAUUACAGAGCAAGGGCUGGUGAAGCUGCUAACUUUGUGCACUUAUCUUAGCCUACUGUAAUAAGACAGUAGGUGAGUUAGGUGAUGUUAGAGAAACAAUGAGUUACUUGUUUCAACAUGCCAAUUUAGAUUCUUGCAAAAGAGUCUGAACGUGGUGUGUAAAACUUGUGGACAACAGCAGACAACCCUAAGGGUGUAGAAGCUGUUAUGUACAUGGGCACACUUUCUUAUGAACAAUUUAAGAAAGGUGUUCAGAUACCUUGUACGUGUGGUAAACAAGCUACAAAAUAUCUAGUACAACAGGAGUCACCUUUUGUUAUGAUGUCAGCACCACCUGCUCAGUAUGAACUUAAGCAUGGUACACUUAUUGUAUAGUGAGUACACUGGUAAUUACCAGUGUGGUCACUAUAAACAUAUAACUUCUAAAGAAACUUUGUAUUGCAUAGACGGUGCUUUACUUACAAAGUCCUAGAAUACAAAGGUCCUAUUACGGAUGUUUUCUACAAAGAAAACAGUUACACAACAACCAUAAAACCAGUUACUUAUAAAUUGGAUGGUGUUGUUUGUACAGAAAUUGACCCUAAGUUGGACAAUUAUUAUAAGAAAGACAAUUCUUAUUUCACAGAGCAACCAAUUGAUCUUGUACCAAACCAACCAUAUCCAAACGCAAGCUUCGAUAAUUUUAAGUUUGUAUGUGAUAAUAUCAAAUUUGCUGAUGAUUUAAACCAGUUAACUGGUUAUAAGAAACCUGCUUCAAGAGAGCUUAAAGUUACAUUUUUCCUGACUUAAAUGGUGAUGUGGUGGCUAUUGAUUAUAAACACACACACCCUCUUUUAAGAAAGGAGCUAAAUUGUUACAUAAACCUAUUGUUUGGCAUGUUAACAAUGCAACUAAUAAAGCCACGUAUAAACCAAAUACCUGGUGUAUACGUUGUCUUUGGAGCACAAAACCAGUUGAAACAUCAAAUUCGUUUGAUGUACUGAAGUCAGAGGACGCGCAGGGAAUGGAUAAUCUUGCCUGCGAAGAUCUAAAACCAGUCUCUGAAGAAGUAGUGGAAAAUCCUACCAUACAGAAAGACGUUCUUGAGUGUAAUGUGAAAACUACCGAAGUUGUAGGAGACAUUAUACUUAAACCAGCAAUAAUAGUUUAAAAAUUACAGAAGAGGUUGGCCACACAGAUCUAAUGGCUGCUUAUGUAGACAAUUCUAGUCUUACUAUUAAGAAACCUAAUGAAUUAUCUAGAGUAUUAGGUUUGAAAACCUUGCUACUCAUGGUUUAGCUGCUGUUAAUAGUGUCCCUUGGGAUACUAUAGCUAAUUAUGCUAAGCCUUUUUAACAAAGUUGUUAGUACAACUACUAUAGUUACACGGUGUUUAAACCGUGUUUGUACUAAUUAUAUGCCUUAUUUCUUUACUUUAUUGCUACAAUUGUGUACUUACUAGAAGUACAAAUUCUAGAAUUAAAGCAUCUAUGCCGACUACUAUAGCAAAGAAUACUGUUAAGAGUGUCGGUAAAUUUGUCUAGAGGCUAUUAAUUAUUGAAGUACCUAAUUUAACUAUAAUUUAAUUUGGAUUUGCUGAAUGCAUUGGUACAAACAUUCAACCUAAAGGACAAAGAAGGCUGAUGAAACUCAAGCCUUCGCAGAGACAGAAGAAACAGCAAACUGUGACUCUUUCCUGCUGCAGAUUUGGAUGAUUUUCCAAACAAUUGCAACAAUCCAUGAGCAGUGCUGACUCAACUCAGGCCUAAACUCAUGCAGACCAUCAAGGCAGAUGGGCUAUAUAAACGUUUCGCUUUUCCGUUUACGAUAUAUAGUCUACUCUUGUGCAGAAUGAAUUCUCGUAACUACAUAGCACAAGUAGAUGUAGUUAACUUUAAUCUCUUAGCAAUCUUAAUCAGUGUGUAACAUUAGGGAGGACUUGAAAGAGCCACCACUUCACCGAGGCCACGCGGAGUACGAUCGAGUGUACAGUGAACAAUGCUAGGGAGAGCUGCCUAUAUGGAAGAGCCCUAAUGUGUAAAAUUAAUUUUAGUAGUGCUAUCCCCAUGUGAUUUUAAUAGCUUUCUAGGAGAAUGACAAAAAACCCCCCACCCCCAUAACAUCCUCCAUCUCACCAUAUCCAUACACCACCUACCCCACCUCCUAUCCUCAAUAAAC
>cluster_19 reads=4 total_reads=2357
UUUGUAGUUCAACUGGAUACCACUUUCAGAGAGCUGUUUGUAUACUCUAUGGAAGCAUGCGAUAACGAUAAUUUUCCUCUAUGAAGGUAUGAGUAUAAAAAGUUAAAACUAUUUAUGAAUUUAUGUUAAGAUAGUGAUUUAAGUAUGUUAUCAUAUACUGAAAUGCUGAGUCUCAUUUCUCUUAUAUUGAAACAAUAGCCUCACUAAGGCGGCUACUGAUAGUAGUUGGAACAAGCAAAUUCUAUGGUGGUUGGCACAACUGCUCAACAACUGUUUAUCAAGAUGGAAAACCUCACCUUAUGGGUUGGGUCAUCCUGGAUGUGAAAGAGCCAUGCCAAAAUGUCAGAGUAAUGGCCACAACAUGUCUGCUCAAUAACAAAACUGCUGAGUAGCUUCACACCGUCUCAAGAUUGCUGUCAGUGUGUCCAGUACACAGUGCAUUCUCAGGUGGCGCUUCACAAUCCGUUCAACAGUGGCUCAUCAGGAGACGCCACAAUGCAUGCUGUAGUGUUUAAACAUUUGUCAAGCAGUACGGCCAAUGUGCAUGCAGCUAUACCUGCGGUAACAACAUUGCCGAUAAGCAGGUCCGCACUGCAACACAGAUUAUGAGGGUGUACAGAAUAGAGAUGCUGACACAGACUCAGUGAAGAGAAUACGUGUAAAUCUGAUGAAUAGAUGACGCAACGAGUCAAUCGAAUGAAAGAUGCGCAAAACAGCCAUCUGACAAACUGUUAUGUCUGCAGAAUUUGGAUAUUUCGAAGUUGCAUCAGAGCAUCCAUCAAUGUCACUAGCGUGACGGUAUGUCCAUAACGAUCCUUCAAGCAUCACGCUCUUUGGAUAACAAACAGAUGUUUACAUACUAUGAUGUGAACUUACUAGCUUAGAUCUUAGUAGCAAAUCCUAAUCGGUGUAUGCAGCUGCCUGCAUUAACGUGCUUCUCUGCAAACUAUAUGGACAAACGCCUACAUCUUAGCGCUGCCCUUAUUGAACAGCCUUAAGCGGGCAAUCUAUACCUUCCCAGGUAACAAACCAACCAACUUCGAUCUCUUGUAGAUCUGUUCUCUAAACGAACUUUAAAAUCUGUGUGGCUGUCACUCGGCUGCAUGCUUAGUGCACUCACGCAGUAUAAUUAAUAACUAAUUACUGUCGUUGACAGGACACGAGUAACUCGUCUAUUCUGCAGGCUGCUUACGGUUCGUCCGUGUUGCAGCCGAUCAUCAGCACAUCUAGGUUUCGUCCGGGUGUGACCGAAAGGUAAGAUGGAGAGCCUUGUCCCUGGUUUCAACGAGAAAACACACGUCCAAUCAGUUUGCCUGUUUACAGGUUCGCGACGUGCUCGUACGUGGCUUGGAGACUCCGUGGAGGAGGUCUUAUCAGAGGCACGUCAACAUCUUAAAGAUGGCACUUGUGGCUUAGUAGAAGUUGAAAAAGGCGUUUUGCCUCAACUUGAACAGCCCUAUGUGUUCAUCAAACGUUCGGAUGCUCGAACUGCACCUCAUGGUCAUGUUAUGGUUGAGCUGGUAGCAGAACUCGAAGGCAUUCAGUACGGUCGUAGUGGUGAGACACUUGGUGUCCUUGUCCCUCAUGUGGGCGAAAUACCAGUGGCUUACCGCAAGGUUCUUCUUCGUAAGAACGGUAAUAAAGGAGCUGGUGGCCAUAGUUACGGCGCCGAUCUAAAGUCAUUUGACUUAGGCGACGAGCUUGGCACUGAUCCUUAUGAAGAUUUCAAGAAACUGGAAUGUACAAAUACCUACAACUUGUGCUAAUGACCCUGUGGGUUUUACACUUAAAACACAGUCUGUACCGUCUGCGGUAUGUGGAAAGGUUAUGGCUGUAGUUGUGAUCAACUCCGCGAACCCAUGCUUCAGUCAGCUGAUGCACAAUCGUUUUAAACGGGUUUGCGGUGUAAGUGCAGCCCGUCUUACACCGUGCGGCACAGGCACUAGUACUGAUGUCGUAUACAGGGCUUUUGACAUACAAUGAUAAAGUAGCUGGUUUUGCUAAAUUCCUAAAACUAAUUGUUGUCGCUUCCAAGAAAAGGACGAAGAUGACAAUUUAAUUGAUUUACUUGUAGUUAAGAGACACACUUUCUCUAACUACCAACAUGAAGAAACAAUUUAUAAUUUACUUAAGGAUUGUCCAGCUGUUGCUAAACAUGACUUCUUUAAGUUAGAAUAGACGGUGACAUGGUACCACAUAUAUCACGUCAACGUCUUACUAAAUAACAAUGGCAGACCUCGUCUAUGCUUUAAGGCAUUUGAUGAAGGUAAUUGUGACACAUUAAAGAAUACUUGUCACAUACAAUUGUUGUGAUGAUGAUUAUUCAAUAAAAGGACUGGUAUGAUUUUGUAGAAAACCCAGAUAUAUUACGCGUAUACGCCAACUUAGGUGAACGUGUACGCCAAGCUUUGUUAAAAACAGUACAAUUCUGUGAUGCCAUGCGAAAUGCUGGUAUUGUUGGUGUACUGACAUUAGAUAAUCAAGAUUCAAUGGUAACUGGUAUGAUUCGGUGAUUUCAUACAAACCACGCCAGGUAGUGGAGUUCCUGUUGUAGAUUCUUAUUAUUCAUUGUUAAUGCCUAUAUUAACCUUGACCAGGGCUUUAACUGCAGAGUCAUGUUGACACUGACUUAACAAAGCCUUACAUUAAGUGGGAUUUGUUAAAAUAUGACUCACGGAAGAGAGGUUAAAACUCUUUGACCGUUAUUUUAAAUAUUGGGAUCAGACAUACCACCCAAAUUGUGUUAACUGUUUGGAUGACAGAUGCAUUCUGCAUUGUGCAAACUUUAAUGUUUUAUUCUCUACAGUGUUCCCACCUACAAGUUUUGGACCACUAGUGAGAAAAAUAUUUGUUGAUGGUGUUCCAUUUGUAGUUUCAACUGGAUACACUCAGAGAGCUAGGUGUUGUACAUAAUCAGGAUGUAAACUUACAUAGCUCUAGACUUAGUUUAAGGAAUUACUUGUGUAUGCUGCUGACCCUGCUAUGCACGCUGCUUCUGGUAAUCUAUUACUAGAUAAACGCACUACGUGCUUUCAGUAGCUGCACUUACUAACAAUGUUGCUUUCAAACUGUCAAACCCGGUAAUUUUAACAAAGACUUAUGACUUUGCUGUGUCUAAGGGUUUCUAAGGAAGGAAGUUCUGUUGAAUUAAAACACUUCUUUGCUCAGGAUGGUAAUGCUGCUAUCAGCGAUUAUGACUACUAUCGUUAUAAUCUACCAACAAUGUGUGAUAUCAGACAACUACUAUUUGUAGUUGAAGUUGUUGAUAAGUACUUUGAUUGUUACGAUGGUGGCUGUAUUAAUGCUAACCAAGUCAUCGUCAACAACCUAGACAAAUCAGCUGGUUUUCCAUUUAAUAAAUGGGGUAAGGCUAGACUUUAUUAUGAUUCAAUGAGUUAUGAGGAUCAAGAUGCACUUUCGCAUAUACAAAACGUAAUGUCAUCCCUACUAUAACUCAAAUGAAUCAAGUAUGCCAUUAGUGCAAAGAAUAGAGCUCGCACCGUAGCUGGUGUCUCUAUCUGUAGUACUAUGACCAAUAGACAGUUUCAUCAAAAAUUAUUGAAAUCAAUAGCCGCCACUAGAGGAGCUACUGUAGUAAUUGGAACAAGCAAAUUCUAUGGUGGUUGGCACAACAUGUUAAAACUGUUUAUAGUGAUGUAGAAAACCCUCACCUUAUGGGUUGGGAUUAUCCUAAAUGUGAUAGAGCCAUGCCUAACAUGCUUAGAAUUAUGGCCUCACUUGUUCUUGCUCGCAAACAUACAACGUGUUGUAGCUUGUCACACCGUUUCUAUAGAUUAGCUAAUGAGUGUGCUCAAGUAUUGAGUGAAAUGGUCAUGUGUGGCGGUUCACUAUAUGUUAAACCAGGUGGAACCUCAUCAGGAGAUGCCACAACUGCUUAUGCUAAUAGUGUUUUUAACAUUUGUCAAGCUGUCACGGCCAAUGUUAAUGCACUUUUAUCUACUGAUGGUAACAAAAUUGCCGAUAAGUAUGUCCGCAAUUUACAACACAGACUUUAUGAGUGUUCUAUAGAAAUAGAGAUGUUGACACAGACUUUGUGAAUGAGUUUACGCAUAUUUGCGUAAACAUUUCUCAAUGAUGAUACUCUGACGAUGCUGUUGUGUGUUCAAUAGCACUUAUGCAUCUCAAGGUCUAGUGGCUAGCAUAAAGAACUUUAAGUCAGUUCUUUAUUAUCAAAACAAUGUUUUAUGUCUGAAGCAAAAUGUUGGACUGAGACUGACCUUACUAAAGGACCUCAUGAAUUUUGCUCUCAACAUACAAUGCUAGUUAAACAGGGUGAUGAUUAUGUGUACCUUCCUUACCCAGAUCCAUCAAGAAUCCUAGGGGCCGGCUGUUUUGUAGAUGAUAUCGUAAAACAGAUGGUACACUAUGAUUGAACGGUUCGUGUCUUAGCUAUAGAUGCUUACCCACUUACUAAACAUCCUAAUCAGGAGUAUGCUGAUGUCUUCAUUUGUACUUACAAUACAUAAGAAAGCUACAUGAUGAGUUAACAGGACACAUGUUAGACAUGUAUUCUGUUAUGCUUACUAAUGAUAACACUUCAAGGUAUUGGGAACCUGAGUUUAUGAGGCUAUGUACACACCGCAUACAGUUACAGGCUGUUGGGGCUUGUGUUCUUUGCAAUUCACAGACUCAUUAAGAUGUGGUGCUUGCAUACGUAGACCAUUCUUAUGUUGUAAAUGCUGUUACGACCAUGUCAUAUCAACAUCACAUAAUUAGUCUUGUCUGUUAAUCCGUAUGUUUGCAAUGCUCCAGGUUGUGAUGUCACAGAUGUGACUCAACUUUACUUAGGAGGUAUGAGCUAUUAUUGUAAAUCUCAAACCACCCAUUAGUUUCCAUUGUGUGCUAAUGGACAAGUUUUGUUUAUAUAAAUCCAUGUGUUGGUAGCGAUAAUGUUACUGACUUUAAUGCAAUUGCAACAUGUGACUGGACAAAUGCUGGUGAUUACAUUUUAGCUAACACCUGUACUGAAAGACUCAAGCUUUGCAGCAGAAACGCUCAAGCUACUGAGGAGACAUUUAAACUGUCUUAUGGUAUUGCUUGUACGUGAAGUGCUGUCUGACAGAGAAUUACAUGGGAAGUUGGUAAACCUAGACCACCACUUACCGAAAUUAUGUCACUGGUUAUCGUAACUAAAACAGUAAAGUACAAAUAGGAGAGUACACCUUUGAAAAAGGUGACUAUGGUGAUGCUGUUGUUUACCGAGGUACAACAACCAAAUUAAUGUUGGUGAUUAUUUUGUGCUGACAACAUCAGUAAUGCCAUUAAGUGCACCUACACUAGUGCCACAAGAGCACUAUGUUAGAAUUAUGGCUUAUACCCAACACUCAAUAUCUCAGAUGAGUUUCUAGCAAUGUUGCAAAUUAUCAAAGGUUGGUAUGCAAAAGUAUUUACAUCCAGGACCACCUGGUACUGGUAAGAGUCAUUUGCUAUUGGCCUAGCUCUCUACUUGCUCGCAUAGUGUAUACAGCUUGCUCAUGCCGCUGUUGAUGCACUAUGUGAGAAGGCAUUAAAAUAUUUGCCUAUAGAUAAAUGUAGUAGAAUUAUACCGACGUGCUCGUGUAGAGUGUUUGAUAAAUCAAAGUGAAUUCAUAGAACAGUAUGUCUUUGUACUGUAAAUGCAUGCCUGAGACGACAGCAGAUAUAGUUGUCUUUGAUGAAAUUCAAUGGCCACAAAUUAUGAUUUGAGUGUUGUCAAUGCCAGAUUACGUGCUAAGCACUAUGUGUACUUGGCGACCCUGCUCAAUUACCUGCACCACGCACUGCUACUAAGGGCACACUAGAACCAGAAUAUUCAAUUCAGGUGUAGACUUAUGAAACUAUAGGUCCAGACAUGUUCUCGGAACUUGUCGGCGUUGUCCUGCUGAAAUUGUUGACUGUGAGUGCUUUGGUUUAUGAUAAUAAGCUUAAGCACAUAAAGACAAAUCAGCUCAAUGCUCUAAAAUGUUUAUAAGGGUGUUAUCACGCAUGAUGUUUCAUCUGCAAUUAACAGGCCACAAAUAGGCGUGGUAAGAGAAUUCCUACGUAACCUGCUUGAGAAAAGCUGUCUUAUUUCCUAUAUACAGAAUGCUGUAGCCUAAGAUUUUGGGACUACCAUCAAACGUUGAUUCACACAGGCUCAGAAUAUGACUAUGUCAUUCACUCAAACCACUGAAACAGCUCACUCUUGUAAUGUAAACAGAUUUAAUGUUGCUAUUACCAGAGCAAAAGUAGGCAUACUUUGCAUAAUGUCUGAUAGAGACCUUUAUGACAAGUUGCAAUUUACAAGUCUUGAAAUUCCAUAGGAAUGUGGCAACUUUACAAGCUGAAAAUGUAACAGGACUCUUAAAGAUUGUAGUAAGGUAAUCACUGGGUUACAUCCUACACAGGCACCACACCUCAGUGUUGACACUAAAUCAAACUGAAGGUUUAUGUGUUGACAUACCUGGCAUACCUAAGGACAUGACUAUAGAAGACUCAUCUCUAUGAUGGGUUUAAAAUGAAUUAUCAAGUUAAUGGUUACCCUAACUGUUUAUCACCCGCGAAGAAGCUAUAAGACAUGUACGUGCAUGGAUUGGCUCGAUGUCGAGGUGUCAUGCAUAGAGAAGCUGUUGGUACCAAUUUACAGCUAGGUUUUUACAGGUGUUAACCUAUUGCUGUACCUACAGGUUAUGUUGAUACACCUUAAUACAGAUUUUUCCUGUUGUGACAUCACUGGUGACAAAUAGACAUAUCCAAGAUCAAGAUUUUCUCAAAAGAUUCAACAACACACCCCACACAGAGCCUAAAGGACAAAAGAAGAAGGCUGAUGAAACUCAAGCCUCGCAGAGACAGAAGAAACAGCAAACUGUACUUUUCCUGCUGCAGAUUUGGAUGAUUUCCAAACAAUUGCAACAAUCCAUGAGCAGUGCUGACUCAACUCAGGCCUAAACUCAUGCAGACCAAAGGCAGAUGGGCUAUAUAAACGUUUCGCUUUUCCGUUUACGAUAUAGUCUACUCUGUGCAGAAUGAAUUCUCGUAACUACAUAGCACAAGUAGAUGUAGUUAACUUUAAUCUCACUAGCAAUCUUUAAUCAGUGUGUAACAUUAGGGAGGACUUGAAAGAGCCACCACAUUUCACCGAGGCCACGCGGAGUACGAUCGAGUGUACAGUGAACAAUGCUAGGGAGAGCUGCCUAUAUGGAAGAGCCCUAAUGUGUAAAAUUAAUUUUAGUAGUGCUAUCCCAUGUGAUUUUAAUAGCUUUUAGGAGAAUGACAAAACCCCCCUCCCACACACACCAUCUAUAUCCAUUUCAUCCACCCCCAUCCUCCAUCUCCCUCCCCAUCCCUUUAAUCUAAUC
>cluster_20 reads=1 total_reads=6
ACACCUUCCCCAGGUAACAAACCAACCAACUUCGAUUUCUUGUAGAUCUGUCUCUAAACGAACUUUAAAAUCUGUGGCUGUCACUCGGCUGCAUGCUUAGUGCACUCACGCAGUAUAAUUAAUAACUAAUUAUUGUCGUUAGACAGGACACGAGUAACUCGUCAUCUUUGCAGGCUGCACGGUUCGUCCGUGUUGCAGCCGAUCAUCAGCACAUGGUCGUCCGGGUGUGACCGAAAGGUAAGAUGGAGAGCCUUGUCCCUGGUUUCAACGAGAAACACACGUCCUUAUUCAGUUUGCCUGUUUUACAGGUUCGUGACGUGCUCCGUACGUGGCUUUGGAGACUCCGUGGAGGAGGUCUUAUCAGAGGCACGUCAACAUCUUAAAGAUGGCACUUGUUGGCUUCGGUAGAAGUUGAAAAAGGCGUUUUGCCUCAACUUGAACAGCCCUAUGUGUUCAUCAAACGUUCGGAUGCUCUCGAACUGCACCUCACUGGUCAUGUUAUGGUUGAGCUGGUAGCAGAACUCGAAGGCAUUCAGUACGGUCGUAGUGGGUAGACACUUGGUGUCCUUGUCCCACAUGUGGGCGAAUACCAGUGGCUUACCGCAAGGUUCUUCUUCGUAAGAUGGUAAUAAAGGAGCUGGUGGCCAUAGUUACGGCGCCGAUCUAAAGUCAUUUGACUUCGGGCGACGAGCUUGGCACUGAUCCUUAUGAAGAUUUUCAAGAAAACUGGAAUGUACAAAUACCUACAACUUUGUGCUAAUGACCCUGUGGGUUUUACACUUAAAACACAGUUUGACACCAUCUGCGGUAUGUGGAAAGGUUAUGGCUGUAGUUGUGAUCAACUCCGCGAACCCAUGCUUCAGUCAGCGAUGCACAAUCGUUCUUAACGGGUUUGCGGUGAGGUAAGUGCAGCCCGUCUUACACCGUGCGGCUCAGGGCAAAGUACUGAUGUCGUAUACAGGGCUUUUGACAUCUACAAUGAUAAAGUAGCUGGUUUUGCUAAAUUCCUAAAAACUAAUUGUUGUCGCUUCCAAGAAAAGGACGAAGAUGACAAUUUAAUUGAUUCAUCUUGUAGUUAAGAGACACACACUUCUCUAACUACCAACAUGAAGAAACAAAUUUAUAAUACAUUUGGAUUGUCCAGCUGUUGCUAAACAUGACUUUCUAAGUUUAGAAUAGACGGUGACAUGGUACCACAUAUAUCACGUCAACGUCUUACUAAAUACAAUGGCAGACCUCGUCUAUGCUUAAGGCAUUUUGAUGAAGGUAAUUGUGACACAUUAAAGAAUACUUGUCACAUACAAUUGUUGUGAUGAUGAUUAUUUCAAUAAAAAGGACUGGUAUGAUUUUGAAGAAAACCAGAUAUAUUACGCGUAUACGCCAACUUAGGUGAACGUGUACGCCAAGCUUUGUUAAAAACAGUUUACAAUUGUGAUGCCAUGCGAAAUGCUGUAUUGUUGGUGUACUGGUUACUGAUACCUACAAGUUUUGGACCACUAGUGAAAAUAUUUGUUGAUGGUGUUCCAUCUGUAGUUUUAACUGGAUACACUUCAGAGAGCUAGGUGUAUUGUACAUAAUCAGGAUGUAAACUUCUAGCUCUAGACUUAGUUUUGGGAAUUACUUGUGUAUGCUGCUGACCCUGCUAUGCACGCUGCUUCUGGUAAUCUAUUACUAGAUAAACGCAACAUGCUCUUCAGUAGCUGCUCUUACUAACAAUGUUGGCUUUCAUAAACUGUUCAAACCCGGUAAUUCUAACAAAGACUUCUAUGACUUUGCUGUGUCUAAGGGUUUUCUAAGGAAGGAAGUUCUGUUGAAUUAAACACUUUCUCUCUCUGCUCAGGAUGGUAAUGCUGUUAUCAGCGAUUAUGACUACUAUCGUUAUAAUCUACCAACAAUGUGUGAUAUCAGACAUACUAUUUGUGGUUGAAGUUGUUGAUAAGUACUUUGAAUUGUUACGAUGGUGGCUGUAUUAAUGCUAACCAAGUCAUCGUCAACAACCAAGACAAAUCAGCUGGUUUUCCUCUUUAAUAAUGGGGUAAGGCUAGACUUUAUUAUGAUCAAUGAGUUAUGAGGAUCAAGAUGCACUUUUUCGCAUACAAAACGUAAUGUCAUCCCUACUAUAACUCAAAUGAAUCUUAAGUAUGCCAUUAGUGCAAAGAAUAGAGUGCCUCAGCAGAAGGUGUCUCUAUCUGUAGUACUAUGACCAAUAGACAGUUCAUCAAAAAUUAUUGAAAUCAAUAGCCGCCACUAGAGCUACUGUAGUAAUUGGAACAAGCAAAUUCUAUGGUGGUUGGCACAUAUAUGUUAAAAACUGUUUAUAGUGAUGUAGAAUCCUUCUUAUGGGUUGGGAUUAUCCUAAAUGUGAUAGAGCCAUGCCUAACAUGCUUAGAAUUUAUGGCCUCUACUUGCUCGCUCGCAAACAUACAACGUGUUGUAGCUUGUCACACCGUUUCUAUAGAUUAGCUAAUGAGUGUGCUCAAGUAUUGAGUUGAAAUGGUCAUGUGUGGCGGUUCACUAUAUGUAAACCAGGUGGAACCUCAUCAGGAGAUGCCAACUAGCUAUGCUAAUAGUGUUUUUAACAUUUGUCAAGCUGUCCACGGCCAAUGUUAAUGCACUUUUUAUACUGAUGGUAUCGAUUGCCGAUAAGUAUGUCCGCAAUUUACAACACAGACUUUAUGAGUGUCUAUAGAAAUAGAGAUGUUGACACAGACUCUGUGAAUGAGUUUUACGCAUAUUGCGUAAACAUUUCUCAAUGAUGAUACUCUUUGACGAUGCUGUUGUGUGUUUCAAUAGCACUUAUGCAACGUUCAAGGUCUAGUGGCUAGCAUAAAGAACUUUAAGUCAGUUCUAUUAUCAAACUGGCAAUGUUUUUAUGUCUGAAAGCAAAAAUGUUGGACUGAGACUGACCUUACUAAGGACCUCAUGAAUUUUGCUCAUAUACAAAUGCUAGUUAAACAGGUGAUGAUUAUGUGUACCUUCCUUACCCAGAUCCACUCAAGAAUCCUAGGGGCCGGCUGUUUUGUAGAUGAUAUCGUAAAACAGAUGGUACAUCUAUGAUUGAACGGUUCGUGUCUUUAGCUAUAGAUGCUUACCCUCACUAAACAUCCUAAUCAGGAGUAUGCUGAUGUCUCAUUUGUACACAAUACAUAAGAAAGCUCAUGAUGAGUUAACGGGACACAUGUUAGACAUGUAUUCUGUUAUGCUUACUAAUGAUAACAUCACUUCAAGGUAUUGGGAACCUGAGUUUAUGAGGCUAUGACACACCGCAUACAGUUUACAGGCUGUUGGGGCUUGUGUUCUUUGCAAUUUCAGACUUUCAUCUAAGAUGUGGUGCUUGCAUACGUAGACCAUUUAUGUUGUAAAUGCUGUUACGACCAUGUCAUAUUCAACAUCACACAAUUAGUCUUGUCUGUUAAUCCGUAUGUUUGCAAAUGCUCCAGGUUGUGAUGUCACAGAUGUGACUUAUUUUCGGAGGUAUGAGCUAUUAUUGUAAAUCUUCGAAACUCCUAUUAGUUUUCCUUAUUGUGUGCUAAUGGACAAGUUUUUGGUUUAUAUAAAAUAUGUGUUGGUAGCGAUAAUGUUACUGACUUUAAUGCAAUUGCAACAUGUGACUGGACAAUGCUGGUGAUUACAUUUUAGCUAACACCUGUAUCUGAAAAGACUCAAGCUUUGCAGCAGAAACGCUCAAAGCUACUGAAGAGACAUUUAAAACUGUCUUAUGGUAUUGCAUUGAUGUUGAAGUGCUGUCUGACAGAGAAUUACAUCGGGAAGUUGGUAAACCUAGACCACUUAACCGAAAUUAUGUCUACUGGUUAUUGUAACUAAAAACAGUAAAGUACAAAUAGGAGAGUACACCUUUGAAAAAGGUGACUAUGGUGAUGCUGUUGUUUACCGAGGUACAACAACUUACAAAUUAAAUGUUGGUGAUUAUUUUGUGCUGACAUACAUACAGUAAUGCCAUUAAGUGCACCUACACUAGUGCCACAAGAGCACAUGUUAGAAUUACUGGCUUAUACCCAACACUCAAUAUCUCAGAUGAGUUCUAGCAAUGUUGCAAAUUACUAUCAAAGUUGGUAUGCAAAAGUUUUACAACCAGGGACCACCUGGUACUGGUAAGAGUCAUUUCUGCUAUACAUUGGCCUAGCUCUUCAUUACUUUACACUGCUCGCAUUAGUGUAUACAGCUUGCUCUCAUGCCGCUGUUGAUGCACUAUGUGAGAAGGCAUUAAAAUAUUUGCCUAUAGAUAAAUGUAGUAGAAUUAUACCUGCACGUGCUCGUGUAGAGUGUUUUGAUAAAUUCAAGUGAAUUCAACUAGAACAGUAUGUCUUUUUGUACUGUAAAUGCAUUGCCUGAGACGACAGCAGAUAUAGUUGUCUUUGAUGAAAUUUCAAUGGCCUUCAAAUUAUGAUUUGAGUGUUGUCAAUGCCAGAUUACGUGCUAAGCACUAUGUGUACUGGCGACCCUGCUCAAUUACCUGCACGUCUUACUGCUAACUAAGGGCACACUAGAACCAGAAAUAUUCAAAUCAGUGUGUAGACUUAUGAAAACUAUAGGUCCAGACAUGUUCCACAUGGAACUUGUCGGCGUUUGUCCUGCAAAUUGUUGACACUGUGAGUGCUUUGGUUUUAUGAUAAUAAGCUUAAAGCACAUAAAGACAAAUCGGUCAAUGCUUUAAAAUGUUUAUAAGGGUGUUAUCACGCAUGAUGUUUCAUCUGCAAUUAACAGGCCACAAUAAAUAGGCGUGGUAAGAGAAUUCUCCAACGUAACCUGCUUGGAGAAAAGCUGUCUUAUUUCACCUUAUAAUUACACAGAAUGCUGUUAGCCUCAAAGAUUUUGGGACUACCAUUUUCAAACUGUUGAUUCAUAACAGGCUCAGAAUAUGACUAUGUCAUAUUACUCAAUCACUGAAACAGCUCACUCUUGUAAUGUAAACAGAUUUAAUGUUAGCUAUUACCAGAGCAAAAGUAGGCAUACUUUCAAUUAAUGUCUGAUAGAGACCUUUAUGACAAGUUGCAAUUUACUAGUACUUGAAAUUCCGCAGGAAUGUGGCAACUUUACAAGCUGAAAUGUAACAGGACUCUUUAAAGAUUGUAGUAAGGGUAAUCUUGGGUUACAUACACAGGCACCUACACACCUCAGUGUGACACUAAAUUCAAAACUGAAGGUUUAUGUGUUGACAUACCUGCAUACCUAAGGACAUGACCUUAUAGAAGACUUCAUUUCACCUCUAUGAUGGGUUUUAAAAUGUGAAUUAUCAAGUUAAACGGUUACCCAUUGCAUCACCCGCGAAGAAGCUAUAAGACAUGUACCUGCCAGACUGGCUCGAUGUCGAGGUGUCAUGCUAGAGAGCUGUUGGUCCAAUAUACCCCACACAUCUAAGUUUUUCUCAGGUGUUAACCUAGUUGUUUGUCCUACAGGUUAUGUUGAUCAAAAUAACAAGAUUUUCCAGAGUUAGUUAAACCACCGCCAAAGAUCAAUUUAAACCCUCAUACCACUUAUGUCAAAGGACUCCUUGGAAUGUAGUGCGUAUAAAGAUUGUACAAUGUUAAGUGACACAUCAAAAUCCCACUGACAGAGUCGUACUUGUACAGGCACUGGCUUUGAGUUGACAUCUCUAAAGUAUAACAAAGACGGCAUCAUAUGAUUUGCAACACUGGGAGCCUUGAUACACCUUGAUCACUGUCCCCGCAAUCCUGCUAACAAUGCUGCAAUCGUGCUAACCUUCCAAGGAACAACAUGCCAAAAGGCUUCUCAGAAGGAGCAGAGGCGGCAGUCAAGCCUCUUCUCUUCUUCAUCACGUAGUUCGCAACAGUCUUAAGAAAUUUCAACUCCAGGCAGCUGAUUGACUACUCCUGCUAGAAUGCUGGCAAUGGCGGUGAUGCUGCUCUUGCUUGCUGCUGCUUGACAGAUUGAACCAGUCAAAGAGCAAAGAUGUCUGGUAAAGGCCAACAUUAACAAGGCCAAACUGUCUAAGAAUUGCUGCUGAGGCUCUAAGAAGCCUCGGCAAACCGUACUGCCACUAAAGCAUCAAAUGUAACACAAGCUCUCGGCAGACGUAGUCCAGAACAAACCCAAGGAAAUUUUGGGGACCAGGAACUAAUCAGACAAGGAACUGAAUACAAACAUUGGCCGCAAAUUGCAAUUUGCCCCAGCGCUCAGCGUUCAUCAGAAUGUCGCGCAUUGGCAUGAAGUACACCUUGGGAACGUGUUGACCUACACAGGCUGCUCUUGCUUUGCUGCUGCUUGACAGAUUGAACCAGCUUGAGAGCAAAAUGUCUGGUAAAGGCCAACAACAACAAGGCCAAACUGUCACUAAGAAUUGCUGCUGAGGCUUCUAAGAAGCCUCGGCAAAACGUACUGCCACUAAAGCAUACAAUGUAACACAAGCUUUCGGCAGACGUGGUCCAGAACAAACCAAGGAAUUUAAGACCAAAUAAUCAGACAAUUAACUGAACAAACAAUUGCCGCAUACACAACUUCCCCACCGACCAGCGCCUAGAAUGCACGCAUUGGCAUGAAGCCUACUGAAACUGAUGCCUACACAGGUGCCAUCAAAUUGGAUGACAAAGAUCCAAAUUAAAGAUCAAGUCAUUUGCUGAAUAAGCAUUGACGCAUACAAACAUCCCACCAAGAGCCUAAAAAGGACAAAAAGAAGAAGGCUGAUGAAACUCAAGCCUUACCACAGAGACAGAAGAAACAGCAAACUGUGACUCUUUUCCCUGCUGCAGAUUUGGAUGAUUUCCAAACAAUUGCAACAAUCCAUGAGCAGUGCUGACUCAAACAGGCCUAAAUCAUGCAGACACAUAAGGCAGAUGGGCUAUAAACGUUUCGCUUCUCCGUUUACGAUAUUAGUCUACUCUUGUGCAGAAUGAAUUCUUCGUAACAUAGCACAAGUAGAUGUAGUUAAACUAAUCCAUAGCAAUUUUAAUCAGUGUGUAACAUUAGGGGACUUGAAAGAGCCACCACAUUUCACCGAGGCCACGCAGAGUACGAUUAGUGUACAGUGAACAAUGUGGGAGAGCUGCCUAUAUGGAAGAGCCCUAAUGUGUAAAAUUAAUUUAGUAGUGCUAUCCCCAUGUGAUUUUAAUAGCUCUUAGGAGAAUGACAACUCCCCUACCCCCCAUCCACCAACUUAUAUAUCCAUUUUCAUCUACCCCCCCUCCUACCCAACACCCACCAAA
>cluster_21 reads=1 total_reads=6
AUACCUUCCCAGGUAACAAACCACCAACUUUCGAUCUCUGUAGAUCUGUUCUAAACGAACUAAAAUCUGUGUGGCUGUCAUUGCUGCAUGCUUAGUGCACUCACGAUAAUUAAUAACUAAUUCUCGCUGACGGACACGAGUAACUCGUCUAUAUCUGCAGGCUGCUUCGGUUUGUCCGUGUUGCAGCCGAUCAGCACAUCUAGGUUUCGUCCAGGUGUGACCGAAAGGUAAGAUGGAGAGCCUUGUCCCUGGUUUCAACGAGAAAACACACGUCCAUCAGUUUGCCUGUUCACAGGUUCGCGACGUGCUCGUAUGGGCUUGGAGACUCCGGAGGAGGUCUUAUCAGAGGCCUUCAACAACUAAAGAUGGCACUUGUGGCUUAGUAGAAGUUGAAAAGGCGUUCUGCCUCAACUUGAACAGCCUAUGUGUCAUCAAACGUUCGGAUGCUCGAACUGCACCUCCUGUCAUGUUAUGGUUGAGCUGGUAGCAGAACUCGAAGGCAUUCAGUACGGUGUAGUGGUGAGACACUGGUGUCCCUGUCCCUCAUGUGGGCGAAAUACCAGUGGCUCGCAAGGUUUUCUCGUAAGAACGGUAAUAAAGGAGCUGGUGGCCAUAGUUACGGCGCCGAUCUAGUCCUCUGACCUAGGCGACGAGCUUGGCACUGAUCCUUAUGAAGAUUUUCAAGAAACUGGAAUGUACAAAUACCUACAACUUGUGCUAAUGACCCUGUGGGUUUACACUUAAAACACAGUCUGUACCGUCUGCGGUAUGUGGAAAGGUUAUGGCUGUAGUUGUGAUCAACACCGCGAACCCAUGCUUCAGUCAGCUGAUGCACAAUCGUCAAACGGGUCUGCGGUCAGUGCAGCCCUUCCUUACACCGUGCGGCACAGGCACUAGUACUGAUGUCGUAUACGGGCUUUGACAUCACAAUGAUAAGUAGCUGGUUUGCUAAAUUCCUAAAACUAAUUGUUGUCGCUUCCAAGAAAAGGACGAAGAUGACAAUUUAAUUGAUUUACUUGUAGUUAAGAGACACACUUUCUUAACCACCAUGAAGAAACAAUUUAUAAUUUACUUAAGGAUUGUCCAGCUGUUGCUAAACCGACUUUCAAGUUAGAAUAGACGGUGACAUGGUACCACAUAUAUCACGUCAACGUCUUACUAAAUACCAAUGGCAGACCUCGUCUAUGCUUAAGGCAUUUGAUGAAGGUAAUUGUGACACAUUAAAAAAAUACUUGUCACAAUUGUUGUGAUGAUGAUUAUCAAUAAAAGCUGGUAUGAUUUUGUAGAAAACCCAGAUAUAUUACGCGUAUACGCCAACCAGGUGAACAAGGUACGCCAAGCUCUGUUAAAAACAGUACAAUUCUGUGAUGCCAUGCGAAAUGCUGGUAUUGUUGGUGUACUGACAUUAGAUAAUCAAGAUCUUGGUAACUGGUAUGAUCUUCGGUGAUUUCAUACAAACCACGCCAGGUAAUGGUUCCUGUUGUAGAUUCUUAUUAUUCAUUGUUAAUGCCUAUAUUAACCUUGACCAGGGCUUUAACUAAAGAGUCACAUAUUGACACUGACUUAACAAAGCCUUACAUUAAGUGGGAUUUGUUAAAAUAUGACUCACGGAAGAGAGGUUAAACUUUUUGACCGUAUUUUAAAUAUUGGGAUCAGACAUACCCAAAUUGUGUUAACUGUUUGGAUGACAGAUGCAUUCGCAUUGUGCAAACUUUAAUGUUAUUCUUACAGUGUUCCCACCUACAAGUUUUGGACCACUAGUGAGAAAUAUUUGUUGAUGGUGUUCCAUCUGUAGUUCAACUGGAUCCCUUUCAGAGAGCUAGGUGUUGUACAUAAUCAGGAUGUAAUACAUAGCUCUAGACUUAGUUUAAAGAAUUACUUGUGUAUGCUGCUGACCCUGCUAUGCGCUGCUUCUGGUAAUCAACUACUAGAUAAACGCACUACGUGCUUUCAGUAGCUGCACUUACUAACAAUGUUGCUUUCAAACUGUCACCCGGUAAAUUUAACCAAGACUUCAUUACUCUGCUUCAAUGAUUUCUAAGGAAAGAAGCACUUUCGCAUUACAACACUACUGUCACCCUACUAAAACUUCAAUCAUCAAUUAUGCCUACUAACGAAUAAUCUCCCACCACUGUGUACAUAUCAGACAACCACUAUUUUCAUCAAAAUUAUUGAUAAGCCUCCACUAGAGGAUCAAAUAGUAAUUGGAACAAGCAAAUUUUAUGGUGGUGGCACAACAUGUUAAAACUGUCUAUAGUGAUGAAGAAAACCUCACCUUAUGGGUUGGGAUUAUCCUAAAUGUGAUAGAGCCGCCUAACACACUAGAAUUAUGGCCUCACUGUUUUGCUCGCAAACAUACUAACGUGUUGUAGCUUGUCACACCGUUUCUAUAGAUUAACUAAUGAGUGUGCUCAAGACUGAGUGAAAUGGUCAUGUGUGGCGGUUCACUAUAUGUUAAACCAGGUGGAACCUCAUCAGGAGAUGCCACAACUGCUUAUGCUAAUAGUGUUUUUAACUUGUCAAGCUGCACGGCCAAUGUUAAUGCACUUUUAUCCACUGAUGGUAACAAAUUGCCGAUAAGUAUGUCCGCAAUUUACAACACAGAUUAUGAGUGUUCAUAGAAAUAGAGAUGUUGACACAGACUUUGUGAAUGAGUUCUACGCAUUUGCGUAAACAUUUCUCAAUGAUGAUACUUCUUGACGAUGCUGUUGUGUGUUUCAAUAGCACUUAUGCAUCUCAAGGUCUAGUGGCUAGCAUAAAGAACUUUAAGUCAGUUUUAUUAUCAAUAAUGUUUUUAUGUUCUGAAGCAAAAUGUUGACUGAGACUGACCUUACUAAAGGACCUCAUGAAUUUUGCUUCUCAACAUACAAUGCUAGUUAAUACAGGUGAUGAUUAUGUGUACCUCCUUACCCAGAUCCAUCAAGAAUUCCUAGGGGCCGGCUGUUUGUAGAUGAUAUCGUAAAAACAGAUGGUACUCUUAUGAUUGAACGGUUCGUGUCUUUAGCUAUAGAUGCUUACCCACUUACUAAACAUCCUAAUUCAGGAGUGCUGAUGUCUUUCAUUUGUACUUACAAUACAUAAGAAAAAGCUACUAUGAUGAGUUAACAGGACACCGUUAGACAUGUAUUCUGUUAUGCUUACUAAUGAUAACACUCAAGGUAUUGGGAACCUGAGUUUAUGAGGCUAUGUACACACCGCAUACAGUCUACAGGCUGUUGGGGCUUGUGUUCUUUUGCAAUUCUUCAAGACUUCAUUAAGAUGUGGUGCUUGCAUACGUAGACCAUUCUUAUGUUGUAAUGCUGUUACGACCAUGCAUAUCAACAUCAUAAAUUAGUCUUGUCUGUUAAUCCGUAUGUUUGCAAUGCUCCAGGUUGUGGAUGUCACAGAUGUGACUCAACUUUACUUCUAGGAGGUAUGAGCUAUUAUUGUAAAUCUCAAACCACCCAUUAGUUUCCAUUGUGUGCUAAUAGACAAGUUUUUGGUUUAUAUAAAAAUACAUGUGUUGGUAGCGAUAAUGUUACUGACUUUAAUGCAAUUGCAACAUGUGACUGGACAAAUGCUGGUGAUUACAUUUUAGCUAACACCUGUACUGAAAGACUCAAGCUUUUUUGCAGCAGAAACGCUCAAAGCUACUGAGGAGUUUAAACUGUUUAUGGUAUUGCUACUGUACGUGAAGUGCUGUCUGACAGAGAAUUACUCUCAUGGGAAGUUGGUAAACCUAGACCACCACUUAACCGAAAUUAUGUCUUACUGGUUAUCGUGUAACUAAAAACAGUAAAGUACAAAUAGGAGAGUACACCUUUGAAAAAGGUGACUAUGGUGAUGCUGUUGUUUACAGGUACAACAACUUACAAAUUAAAUGUUGGUGAUUAUUCUGUGCUGACAUCUACAGUAAUGCCAUUAAGUGCUCCUACUCAGUGCCACAAGAGCACUAUGUUAGAAUUACUGGCUUAUACCCAACACUCAAUAUCUCAGAUGAGUUUUCUAGCAAUGUUGCAAAUUAUCAAAAGGUUGGUAUGCAAAAGUAUUACACACUCCAGGGACCACCUGGUACUGGUAAGAGUCAUUUUGCUAUUGGCCUAGCUCUCUAUACACUGUCGCAUAGUGUAUACAGCUUGCUCAUGCCGCUGUUGAUGCACUAUGUGAGAAGGCAUUAAAAUAUUUGCCUAUAGAUAAAUGUAGUAGAAUUAUACGAUGUGCUCGUGUAGAGUGUUUUGAUAAAAUCAAAGUGAAUUCAUUAGAACAGUAUGUCUUUUGUACUGUAAAUGCAUUGCCUGAGACGACAGCAGAUAUAGUUGUCUUUGAUGAAAUUCAAUGGCCACAAAUUAUGAUUUGAGUGUUGUCAAUGCCAGAUUACGUGCUAAGCACUAUGUGUACAUUGGCGACCCUGCUCAAUUACCUGCACCACGCUUGCUAACUAAGGGCACACUAGAACCAGAAUAUUUCAAUUCAGUGUGUAGACUUAUGAAACUAUAGGUCCAGACAUGUUCCUCGGAACUUGUCGGCGUUGUCCUGCUGAAAUUGUUACUGUGAGUGCUUUGGUUUAUGAUAAUAAGCUUAAAGCACAAAGACAAUCAGCAAUGCUUUAAAUGUUUUAUAAGUGUUAUCACGCAUGAUGUUUCAUCUGCAAUAACAGGCCACAAAUAGGCGUGGUAAGAGAAUUCCUUACGUAACCCUGCUUGGAGAAAGCUGUACUAUCUCUCGACUCACUCAUAAUUUCAAACUGCAUAGCCUUCUAAGAUUCUUGGGACUCAACUACCACUGCUAACUAAGGGCACACUAGAACCAGAAUAUUCAAUUCAGUGUGUAGACUUAUGAAAACUAUAGGUCCAGACAUGUUCCAUAGAACUUGUCGGCGUUGUCCUGCUGAAAUUGUUGACACUGUGAGUGCUUCUGGUUUAUGAUAAUAAGCUUAAAGCACAUAAAGACAAUCAGCUCAAUGCUUUAAAAUGUUUAUAAGGUGUUAUCCACGCAUGAUGUUCUCAUCUGCAAUUAACAGGCCACAAUAGGCGUGGUAAGAGAAUUCUCUCACGUAACCCUGCUUGGAGAAAAGCUGUCUUUAUUUCACCUUAUAAUUUUCAGAAUGCUGUAGCCUCAAAGAUUUUGGGACUACCAUCUCAAACUGUUGAUUCAUCAUAGGCUCAGAAUAUGACUAUGUCAUAUUCACUCAAACCACUGAAACAGCUCACUCUUGUAAUGUAAACAGAUUUAAUGUUGCUAUUACCAGAGCAAAAGUAGGCAUACUCUGCAUAAUGUCUGAUAGAGACCUUUAUGACAAGUUGCAAUUUACAAGUCUUGAAAUUCCGUGGGAAUGUGGCAACUUUACAAGCUGAAAAUGUAACAGGACUCUUUAAAGAUUGUAGUAAGGUAAUCACUGGGUUACAUCCUCAACAGGCACCUACACACCUCAGUGUUGACACUAAAUUCAAACUGAAGGUUUAUGUGUUGACAUACCUGGCAUACCUAAGGACAUGACUCUAUAGAAGACUCAUCUUUAUGAUGGGUUUUAAAAUGAAUUAUCAAGUUAAUGGUUACCCUAACAUGUUUAUCACCCGCGAAGAAGCUAUAAGACAUGUACGUGCAUGGAUUGGCUUCGAUGUCGAGGGUGUCAUGCAUUAGAGAAGCUGUUGGUACCAAUCUACCUUUACAGCUAGGUUUUCUACAGGUGUUAACCUAGUUGUUGUACCUACAGGUUAUGUUGAUACACCUAAUAAUACAGAUUCUUCCAGAGUUAGUGCUAAACCACCGCCUGGAGAUCAAUUUAAACACCUCAUACCACUUAUGUACAAAGGACUUCCUUGGAAUGUAGUGCGUAUAAAGAUUGUACAAAUGUUAAGUGACACACUUAAAAAUCUCUGACAGAGUCGUAUUUUGUCUUAUGGGCACAUGGCUUUGAGUUGACAUCUAUGAAGUAUAACAAAGACGGCAUCAUAUGGGUUGCAACUGAGGGAGCCUUGAAUACACCAAAAGAUUACAUUGGCACCCGCAAUCCUGCUAACAAUGCUGCAAUCGUGCUACAACUUCCAAGGAACAACAUUGCCAAAAGGCUUUACGCAGAAGGAGCAGAGGCGGCAGUCAAGCCUCUCGUUCCUCACACGUAGUCGCAACAGUUUAAGAAAUUUCAACUCCAGGCAGCAGUAGGGGAACUUCUCCUGCUAGAAUGGCUGGCAAUGGCGGUGAUGCUGCUCUUGCUUUGCUGCUGCUUGACAGAUUGAACCAGCUUGAGAGCAAAAUGUCUGGUAAAGGCCAACAACAACAAGGCCAAACUGUCACUAAGAAAUUUGCUGCUGAGGCUUUAAGAAGCCUGGCAAAACGUACUGCCACUAAAGCAUCAAUGUAACACAAGCUCUUCGGCAGACGUGGUCCAGAACAAACCCAAGGAAAUUUUGGGGACCAGGAACUAAUCAGACAAGGAACUGAUUACAAACAUUGGCCGCAAAUUGCACAAUUUGCCCCAGCGCUUCAGCGUUUUCGGAAUGUCGCGCAUUGGCAUGGAAGUCACACCUCGGGAACGUGGUUGACCUACACAGGUGCCAUCAAAUUGGAUGACAAAGAUCCAAAUUCAAAGAUCAAGUCAUUUGCUGAAUAAGCAUUGACGCAUACAAACAUUCCCACCACAGAGCCUAAAAAGGACAAAAAGAAGAAGGCUGAUGAAACUCAAGCCUAUCGCAGAGACAGAAGAAACAGCAAACUGUGACUCUCUUCCUGCUGCAGAUUUGGAUGAUUUCCAAACAAUUGCAACAAUCCAUGAGCAGUGCUGACUCAACUCAGGCCUAAACUCAUGCAGACAUCACAAGGCAGAUGGGCUAUAUAAACGUUUCGCUUUUCCGUUUACGAUAUAGUCUACUCUUGUGCAGAAUGAAUUCUCGUAACAUUAGCACAGAGUAGAUGUAGUUAACUUUAAUCUCACAGCAAUCUUUAAUCAGUGUGUAACAUUAGGAGGACUUGAAAGAGCCACCACUUCUUGAGGCCACGCGGAGUACGAUCGAGUGUACAGUGAACAAUGCUAGGGAGAGCUGCCUAUAUGGAAGAGCCCUAAUGUGUAAAAUUAAUUUUAGUAGUGCUAUCCCAUGUGAUUUUAAUAGCUUCUUAGGAGAAUGACAAAAAAAAAGAUAAAACCCAAAUCCCCCCUACCCAUACACCACAACCCCACCAACCAUCCCCAUAAU
>cluster_22 reads=1 total_reads=11
UUUUAAGCCACGCCUAUUAAUUUAGUGCGUGAUCUCCCACCGGGUUUUCGGCUCAAGAACCAUAUUGAAGAUUUGCCGGCUGAGAGCUCAUUUACACUAGGUUUCUCAAACUCUACUUGUUCCGUAGACGUUAUUUGACUCCUGGAGAACUCUUCUUCAGGUAUUGGACAGCUGGUGCUGCAGCUUAUUAUGUGGGUUAUCACAUUACCAAGGACUCUCUAUAUUAAAAUAAUGAAAACUGAACCAUUACAGAUGUUGGACUUGGCUGUACCAUUGACCCACACAGAAACAAGUUUGAAUCCACUGUAGAAGGAAUUUAUUCUAAACUUCUUCUAACUUUAGAGUCCAACCAUCAGAAUCUAUUGUUAGAUUUUCCUAAUAUUACAAACUUUGCCGCCUCUUGGUGAAAGUUUCUAACGUCCUCAGAUACUGCAUCUGUUUAUGCUUGGAACAGGAAGAGAUCAGCAACUGUGUUGCUGAUUAUUCUGUCCUAUACAUUAUAAUUCCGCAUCAUUUUCCACUCUAAGUGGCAUGGAGUGUCUCCACUAAAUUAAAUGAUCUCUGCUUUACUAAUGUCUAUGCAGAUUCAUUUGUAAUUAGUGAUGAAGUCAGACAAAAACGCUCCAGGCAAACUGGAAAGAUUAUUGAUUAUAAUUAUAAAUUACCAGAUGAGUUUUACAGGCUGCGUUAGCUUGGAAUUCUAUCAAUUCUGAUCAAAAAGGUUGGUGGUAAUUAUCAAUUACCCAAUAAGAUUGUUCUAAGGAAGUCUAAUCUCAAACUCAUAGAGAGAUAUUCAUGCGAAAUCUAUCAGGCCAGUAGCACACCUUUCAAUAUCGGUGUUGAAGGUUUCAAUUGUUACUUUCCUUCAACAAUCAUUGGUCCAACCUCACUAAUGGUGGGUUGGUUACCAUCAUACAGAGUAGUAGUACUUUCUCUUUUGAACUUACCGCACCGGUAACUGUUUUGGACCUAAAAGUCUACUAAUUGGUUAAAACAAAUGUGUCAAUUCAACUCAAUGGUUUCACAGGCACAGGUGUUCUUACUGAGUUAACAAAGUUUCGUCCACCACCAAUGACAGAACAUUGUAACACUACUGGCUGUCCGUGAUCCACAGACAUUGAGAUCUUGCACUACACCAUGUUCUUCUGGUGGUGUCAGUGUUAUAACACCAGGAACAAUACUUAACCAGGUUGCUGUUCAUCAGGAUGUUAACUGCACAGAAGUCCCAAUUGCUAUUCAUGCAGAUCAUUUACACCUACUGCGUGUUUAUUCUACAGGUUCUAAUGUUUCAAACACGUGCAGGCUGUCUAAUAGGCUGAACAUGUCACAUCAUAUGAGUGUGACAUACCCAUUGGUGCAGGUACACGCGCUAGUUAUCAGACAAGACUAUUCUCCUCGGCGGUCACGUAGUGUUAGUCAACCCAUCAACUGCCCACCACGUCUUGGUGCAGAAAAUCAGUUGCUUACUCUAAUAACUCUAUUGCCACACCCACAAAUUUUCUAUUAGUGUUACCACAGAAAUCUACCAGUGUCUCGACCAAGACAUCAGUAGAUUGUACAAUGUCAUCUGUAGUGAUCACUGAAUGCAGCAAUUUUUUUGCAAAAUGGCAGUUUUGUACACAAUUAACGUGCUCUAACUGGAAUAGCUGUUGAACAAGACAAAACACCCAAGAAGUUUUUGCACCAGUCAAACAAAUUUACAAACACCCCAAUUAAAGAUUUUGGUGGUUUUAAUCUUCACAAAUAUUACCAGAUCCAUCAAAACCAAGCAAGAGGUCAUUUAUUGAAGAUACACUCAACAAAGUGACACUUGCAGAUGCUGGCUCAAACAAUAUGGUGAUUGCCUUGAGAUACUGCUACUAGAGACCUCAUUUGUGACAAAGUUCAACGGCCUCUGUUUUCCACCUCUGCCACCUCAGAUGAAUGAUUGCUCAAUACACUUUGCACUGUUAGCGGUACAAUCACUUUUGGUUGACCUUUGGUGCAGGUGCUGCAAAUACCAUUUGCUAUGCAAAUGGCUUAUAGGUUUAAUGGUAUUGGACACAGAAUGUUCUAUGAGAACCAAAAUUGUUGCCAACCAAUUUAAUAGUGCUAUUGGCAAAUUCAAGACUAUCUUCCACAGCAAGUGCACUUGGAAAACUCAAGAUGUGCUCACCAAAUGCACAAGCUUUAAACACCUGUUAAACAACUUGCUCCAAUUUUGGUGCAAUUCAAGUGUUUUAAAUACUAUCCUCUUCACGUCUUGACAAAGUUAAGGCUGAUAAAUUGAUUGAUACCGGCAGACUUCAAAGUUUCAGACAUAUGUGACUCAAUUACUUAGAGCUGCAGAAAUCAGAGCUCUGCUAAUCUGCUGCUACUAAAAUGCCAGAGUGUGUACUUGACAAUCAAAAAGAGUUGAUUUUUUGGAAAGGGCUAUCAUUUCUAUGUCCACCCUCAGUCAGCACCUACAUGGUCUUCUUGCUUGACUUAUGUCCCUGCACAAGAAAAGAACUUCACAACUGUCCUGCCAUUUGUCAUGAUGGAAAAGCACACUCCACGAAAAGGUGUCUUUGUUUCAAAUCGCACACUGGUUUGUAACACAAAGGAAUUCUUAUGACCACCAAUUCUCCAAGACCACCCACCAAAGUCUGGUAACUGUGAUGUUGUAAUAGGAAUUGUCAACAACAACACAGUUUAUGAUUCCUUUGCAACCUGAAUUAGACUCAUUCAAGGAGGAGUUAGAUAAAUAUUUAAGAAUCAUCUACCAGAUGUUGAUUUAGGUGACAACACUGGCAUUAAUGCUUCAGUUGUAAACAUUCAAAAGAACUGACCGCCUCAAUGAGGUUGCCAAGAAUUUAAAUGAAUUCUACCGAUCCAAGAACUUGGAAAGUAUGAGCAGUAUAAAAUGGCCAUGGUACAUUGGCUAGGUUUCAUAGCUGGCUUGAUUGCCAAAGUAAUGGUGACAAUUAUGCUUGCUGUAUGACCAGUUGCUGUAGUUGUCUUCAAGGGCUGUGUUCUUGUGGAUCCUUCUGCAAAUUUGAUGAAGACGACUUUAGCCAGUGCUCAAAGGAGUCAAAUUUUACACCAAACGAACUCAUGGAUUUGUUAUGAGAAUCACAAUUGGAACUGUAUCUUUGAGCAAGGUGAAAUCAAGGAUGCUACUCCUUCAGAUUUUGUUCGCGCUACUGCAACGAUACCGAUCAAGCCUCACUCCCUUUCGGAUGGCCUAUUGUUGGCGUUGCACUUCUUGCUGUUCUCAGAGCGCUUCCAAAAUCAUAACCCUCAAAAGAGAUGGCAACUAGCACUUCCAAGGUGUUACUUUGUUUGCAACUUGCUGUUGUUGUUUGUAACAGUUUACUUUCCCUUUGCUCGUUGCUGCUGGCCUUGAAGCCCCUUUUCUCUAUCUUUAUGCUCUAGUCUCUUGCAGAGUAUAAACUUUGUAAGAAUAAUAAUGAGGCUUGGCUUUGCUGGAAAUGCCGUUCCAAAACCAUUAUAUUUAUGAUGCCAUUAUUUUCUUUGCUGGCAUACUAAUUGUUACGACUAUUGUAUACCUACAAUAGUGUAACUUUUCAAUUGUCACUACUCAGGUGAUGGCACAACAAGUCCUAUUCUGAACAUGACUACCAGAUUGGUGGUUAUACUGAAAUGGGAAUCUAGAGUAAAAGACUGUGUUGUAUUACACAGUUACUUUCAGACUGAUUACCAGCUGUACUCAACUCAAUUGAGUACAGACACUGGUGUUGAACAUAUGUUACCUUCUCAUCUACAAUAAAAUUGUUGAUGAGCCUGAAGAACAUGUCCAAAUUUUUCACAAAAUCGACGGUUCAUCCGGAGUUGUUAAUCCAGUAAUGGAACCAAUUUCUAUGAUGAACCGACGACGACACUAGCGUCCUCUGUAAGCUCAAGCUGAUGAGUACGAACUUAUGUACUCAUUCGUUUCAGAAGAGACAGGUACGUUAAUAGUUAAUAGCGUACUUUCUUGCUUCGUGGUAUCUGCUAGUUACACUAGCCAUCCUUGCGCUUCGAUUGUGUGCGUACUGCUGCAUAUUGUUAACGUGAGUCUUGUAAAACCUCUUACGUUUACUCUCGUGUUAAAAAUCUGAAUUCUUCUAGAGUUCCUGAUUUCUGGUCUAAACGAACUAAAUAUUAUUAGUUUUUUUUCAUUUGGAACUUUAAUUUUAGCCAUGAAGAUUCCAACGGUACUAUAUCUGAAGAGCUUAAAAGCUCUUGAACAAUGGAACCUAGUAAUAGGUUUCCUAUUCCUUACAUGGAUUUGUCUUUCUACAAUUUGCCUAUGCCAUCAGGAAUAGGUUUUUGUAUAUAAUUAAGUUAAUUUCCUCUGGCUGUUAUGGCCAGUAACUUUAGCUUGUUUGUGCUUGCUGCUGUUUACAGAAUAAAUUGGAUCACCGGUGGAAUUGCUAUCGCAAUGGCUUGUCUUGUAGGCUUGAUGUGGCUCAGCUACUUCAUUGCUUUUCAGACUGUUUGCGCGUACGUGUCCAUGUGGUCAUUCAAUCCAGAAACUAACAUUCUCAACGUGCCACUCCAUGGCACUAUUUGACCAGACCGCUUUAGAAAGUGAACUCGUAAUCAGAGCUGUGAUCCUUCGUGGACAUCUCGUAUUGCUGGACACCAUCUAGGACGUCGUGACAUCAAGGACCUGCCUAAAGAAAUCACUGUUGCUACACGAACGCUUCUUAUUACAAAUUGGGAGCUCGCAGCGUGUAGCAGGUGACUCAGGUUUUGCUGCUCCCAGUCGCUACAGGAUUGGCAACUAUAAAUUAAACACAGACCAUUCCAGUAGCAGUGACAAUAUUGCUUUGCUUGUACAGUAAGUGACAACAGAUGUUCAUCUGUUGACUCUCAGGUUACUAUAGCAGAGAUUAUUACUAAUUAUUAUGAGGACUUUUAAAGUUUCCAUUUGGAAUCUGAUUACCAUAAACCUCAUAAUUAAAAAUUUAUCUAAGUCAUAACUGAGAAUAAAUAUUCUCAAUUAGAUGAAGAGCAACCAAUAGAGAUUGAUUAAACGAACAUGAAAAUUAUUCUUCUCUUGGCACUGAUAACACUGUACUCUGUGAGCUUUAUCACUACCAAGAGUGUGUUAGAGGUACAACAGUACUUUAAAAGAACCUUGCUCUGGAACACGAGGGCAAUCACCAUCUCAACCUCUAGCUGAUAACAAAUUUGCACUGACUUGCUUUAGCACUCAAUUUGCUUUUGCUUGUCCUGACGGCGUAAACAGUCUAUAGUUGAUCGUCACCUAAACUGUCGUGUCAGAACUUUACUCUCUAUUUCAAUGUUUUGGAAUAGGAGCUAGAAAAUCAGCACCUUUGCUGAAUUGUGCGUGGAUGAGGCUGGUUCUAAAUCACCCAUUCAGUACAUCGAUAUCGGUAAUUAUACAGUUUCCUGUUUACCUUACAAUUAAUUGCCAGGAACCUAAAUUGGGUAGUCUGUAGUGCGUUGUUCGUCUAUGAAGACUUUAGAGUAUCAUGACGUUCGUGUUGUUUAGAUUUCAUCUAAACGAACAAACUAAAAUGUCUGAUAAUGGACCCCAAAAUCAGCGAAUGCACCCCGCAUUACGUUUGGUGGACCUCAGAUUCAACUGGCAGUAACCAGAAUGGAGAACGCAGUGGGCGCGAUCAAAACAACGUCGGCCCAAGGUUUACCCAAUAAUACUGCGUCUUGGUUCACCGUUCACUAUAACUGGCAAGGAAGACCUUCAAUUCCCUCGAGGACAACGCGUUCCAACUAACACCAAUCGCAGUCCAGAGGAACAAAUUGCCUACUACCGAAGAGCAACGAGGCAAAUUCGUAGUCGUGACGAAUUCAAGAAUUCAACCAGGCGCAGUAGGAACUCUCCUGCUAGAAUGGCUGGCAAUGGCGGUGAUGCUGCUCUUGCUUUGCUGCUGCUUGACAGAUUGAACCAGCUUGAGAGCAAAAUGUCUGGUAAAGGCCAACAACAACAAGGCCAAACUGUCACUAAGAAAUUGCUGCUGAGGCUUCUAAGAAGCCUUGGCAAAACGUACUGCCACUAAAGCAUACAUGUAACACAAGCUUUCGGCAGACGUGGUCCAGAACAAACCCAAGGAAAUUUUGGGGACCAGGAACUAAUCAGACAAGGAACUGAUUACAAACAUUGGCCGCAAAUUGCACAAUUUGCCCCAGCGCUUCAGCGUUCUUCGGAAUGUCGCGCAUUGGCAUGGAAGUCACACCUCGGGAACGUGGUUGACCUACACAGGUGCCAUCAAAUUGGAUGACAAAGAUCCAAAUUCAAAGAUCAAGUCAUUUGCUGAAUAAGCAAUUGACGCAUACAAAACAUUCCCACCAACAGAGCCUAAAAAGACAAAAAGAAGAAGGCUGAUGAAACUCAAGCCUCAAGAGACAGAAGAAACAGCAAACUGUGACUUCUUCCUGCUGCAGAUUUGGAUGAUUUUCCAAACAAUUGCAACAAUCCAUGAGCAGUGCUGACUCAACUCAGGCCUAAACUCAUGCAGACCACACAAGGCAGAUGGGCUAUAAACGUUUCGCUUUUCCGUUUACGAUAUAUAGUCUACUCUUGUGCAGAAUGAAUUCUCGUAACAUAGCACAAGUAGAUGUAGUUAACUUUAAUCUCACAUAGCAAUCUUUAAUCAGUGUGUAACAUUAGGGAGGACUUGAAAGAGCCACCACAUUUCCGAGGCCACGGAGUACGAUCGAGUGUACAGUGAACAAUGCUAGGAGAGCUGCCUAUAUGGAAGAGCCCUAAUGUGUAAAAUUAAUUUUAGUAGUGCUAUCCCCAUGUGAUUUUAAUAGCUUCUUAGGAGAAUGACAGCUCCUACCACAACCACACUCAUAUCAUAUCCAUCAUACAUAUCCCCACCAUCCCCU
>cluster_23 reads=1 total_reads=56
AGCUGUUUUUAAGACAGUGGUUGCCUACGGGUAUGCUUGUCGAUUCAGAUCUUAAUGACUUUGUCUGAUGCAGAUUCAACUUUUGAUUGGUGAUUGUGCAACUGUACACAGCUAAUAAAUGGGAUCUCAUUAUUAGUGAUAUGUACGACCCUAAAGACUAAAAUGUUAAAGAAAUGACUUAAGAGGGUUUUCUCUACAUGGGUUUAUACAACAAAAGCUAGCUCUUGGAGUUCCGUGGCUAUAAAGAUAACAGAACAUCUGGAAUGCUGAUCUUCAUAAGCUCAUGGGACACUUCGCAUGGUGGACAGCCUUUUUGUUGCCUGGUGCGUCAUCAUCGAAGCAUUUAAUUGGAUGUAAAUUAUCUUGGCAAACCACGCGAACAAAUAGAUGGUUAUGUCAUGCAUGCAAAUACAUAUUUUGGAGGAAUACAAAUCCAAUUCAGUUGUCUUCCUAUUCUUUAUUGACAUGAGUAAAUUCCCUUAAAUUGAGGGUACUGCUGUUAUGUCUUUAAAAGAAGGUCAAAUCAAUGAUAUGAUUUUAUCUUCUUUAGUAAAGGUAGACUUAUAAUUAGAGAAACAACAGAGUUGUUAUCUAGUGAUGUUCUUGUUAACAACUAAACGAACAAUGUUUGUUUUUUUGUUUUAUAUCCACUAGUUUCUGGUCAGUCGUUAAUCUCUACAACCAGAACUCAAUUACCCCUGCAUACACUAAUUUUUCACACGUGGUGUUUUAUUACCCUGACAAAGUUUUCAGAUCCUCAGUUUUACAUUCAACUCAGGACUUGUUCUUACCUUUCUUUUCCAAUGUUACUUGGUUCCAUGUGCUAUAUCAGUCUAAGGACCAAUGGUACUAAGAGGUUUGAUAACCUGUCCUACCAUUUAAUGAUGGUGUUUUAUCUUUGCUCCUCAAGAAGUCUAACAUAAUAAGAGGCUGGAUUUUUGGUACUACUUUAGAUUCGAAGACCCAGUCCCUACUUAUUGUUAAUAACGCUACUAAUGCUGUUAUUAAAGUCUGUGAAUUUCAAUUUUUGUAAUGAUCCAUUUUUGAGGGUGUUUAUUACCAAAAACAACAAAAGUUGAUGGAAAGUGAGUUUAGAGUUUAUCUCUAGUGCGAAUAAUUGCACUUUUGAAUAUGUCUCUUCAGCCUUUUCUUAUGGACCUUGAAGGAAAACAGGGUAAUUCAAAAAUUUUAGGGAAUUUGUGUUUAAGAAUAUUGGAUGGUUAUUCUAAAAUUAUUCGUACACGCCUAUUAAUCGGUGCGUGAUCUCCCUCAGGUUCUUCAGCUUCUAGAACCAUUGGUAGAUUUGCCAAUAGGAAUAUUAACAUCACUAGGUUUCAAACUUUUACUUGCUUUACGUAGACGUUAUUUGACUCCUGGUGAUUUUCAGGUUGGACAGCUGGUGCUGCAGCUUAUUAUGUGGGUUAUCUUCAACCUAGGACUUUUCUAUUAAAAUAAUGAAAAUGGACACUACAGAUGCUGUAGACUGUGUCUGACCUCACUCAGAAACAAAGUGUACGUUGAAUCCUUCACUGUAGAAAAGGAAUUUAUCAAACUUCUAACUUUUAGAGUCCAACCAACAGAAUCUAUUGUUAGAUUUCCUAAUAUUACAAACUUGUGCCCUUUUGGUGAAGUUUUAACGCCACCGGAUUUGCAUCUGUUUAUGCUUGGAACAGGAAGAGAAUCAGCAACUGUGUUGCUGAUUAUUCUGUCCUAUAUAAUUCCGCAUCAUUUUCCACUUUUAAGUGUUAUGGAGUGUCUCUCCUACUAAAUUAAAUGAUCUCUGCUUUACUAAUGUCUAUGCAGAUCAUUUGUAAUUAGAGGUGAUGAAGUCAGACAAAUCGCUCCAGGGCAAACUGGAAAGAUUGCUGAUUCGUAAUAAACUACAAGAUGAUUACACAGGCUGCGUAUAGCUUGGAAUUCUAACAAUCUUGAUUCUAAGGUUGGCAGUAAUUAUAAUUACCUGUAUAGAUUGUUGGGAAGUCUAAUCUCAAACCUUUGGAGAGAUUAUUUCAACUGAAAUCUAUCAGGCCGGUAAGCACACCACUGUAAUGGUGUUGAAGGUUUUAAUUGUUACUUUCAAUCAUAUGGUUCUAACCCACUGCUGGUGUUGGUUACCAUCCAUACAGAGUAGUAGUACUUCUUCUUGAACACAUGCACCAGCUGUUUGUGGACCUAAAAGUCUACUAAUUUGGUUAAAAACAAAUGUGUCAAUUCAACUUCAAUGGUUUAACAGGCACAGGUGUUCUAAGUAACAAAAAGUUUUGCCUUUCCAACAAUUUGGCAGAGACAUUGCUGACACUACUGAUGCUGUCCGUGACACAGACACAUUGAGAUUCUGACAUUACACCAUGUUUUGGUGGUGUCAGUGUUAUAACACCAGGAACAAAUACUUCUAACCAGUUGCUGUUUUCUACUAUCAGGAUGUUAACUGCACAGAAGUCCCUGUUGCUAUUCAUGCAGAUUUAUUUACUCCUACUUGGCGUGUUUAUUCUACAGGUUCUAAUAUGUUUCAAACACGUGCAGGCUGUUUAAUAGGGGGCUGAAUAUGUCAACAACUCUAUGAGUGUGACAUACCCAUUGGUGCAGGUAUAUGCGCUAGUUAUCAGACUCAAGACUAAUUUCCAGCGGGCACGUAGUAGCUAGUCAAUCCAUCAUUGCCUACACUAUGUCACUUGGUGCAGAAAAUCUCAGUUUUGCUUACUCUAAUAACUCUAUUGCCAUACCCACAAAUUUUACUAUUAGUGCUACCACAGAAAUUCUACCAGUGUCUUAUGACCAGACAUCAGUAGAUUGUCAUCUGCGUACAUUUGUAGUGAUCAACUGAAAUGCAGCAAUUUUGUGCAAUCGAAGUUUUUUUGUACACAAUUAAACCGUGCUCUAACUGAAUAGCUGUUGAACCAGACAAAACUCCAGAAGUUUUUGCACAAGUCAAACAAAUUUCGAAACACCAAUUAAAGAUCUUGUGGUUUUAAUUUUUUUUCACAAAUAUUAACCAGAUCUACACAAAACCAAGCAAGAGGUCAUUUGAAGAUCUACUUUCAACAAGUGACUUUGCAGAUGCUGGCUUCAACAAACAAUAUGGUGAUUGCCUUGGUGAUAUUGCUGCUAGAGACCUCAUUUGUGCACUGUCAACGGCCUUACUGUUUUGCCACCUUUCGCUCCACAGAUGAAAUGAUUGCUCAAUACACUUUGCACUGUUAGCGGUCAAACACUUUAGUUGGACCUUUGGUGCAGGUGCUGCAACAAAUACCAUACUGCUAUGCAAUGGCUCAUAGGUUUAAUGGUAUGGAGUUCAGAAUGCUCAUGAGAACCAAAAAUUGAUUGCCAACCAAUUUAAUAGUGCUAUUGGCAAAAUUCAAGACUCAUUUCUUCCACAGCAAGUGCAUUGGAAAACUUCAAGAUGUGGUCAACCAAAAUGCACAAGCUUUAAACACGCUAGCAAACAACUUAGCUCCAAUUUUGGUGCAAUUCAAGUGUUCUUAAAUGAUAUCCUUCACGUCUUGACAAGUUGAGGCUGAAGUGCAAUUGAUAGGUUAACCACAGGCAGACUUCAAAGUUUGCAGACAUAUGUGACACAACAACUAAUAGAGCUGCAGAAAUCAGAGCUUUGCUAAUCUUGCUGUUACUAAAAUGUCAGAGUGUGUACUUGGACAAUCAAAAGAGUUGAUUUUGUGGAAAGGGCUAUCAUUUAUGUCCUCCCCUCAGUCAGCACCUAUGGUGUUAUUCUUGCAUGUGACUUAUGUCCCUGCACACAAGAAAAGAACUUCACAACUGCUCCUGCCAUUUGUCAUGAUGGAAAAGCACACUUUCCGUGAAGGUGUCUUUUUUUCAAAUGGCACCACUGGUUUGUAACAAAGAAAUUUUAUGAACCACAAAUCAUUACUCAGACAACCAUUUGUGUCUGGUAACUGUGAUGUUGUAAUAGGAAUUGUCAACAACACAGUUUAUGAUCCUCUGCAACCUGAAUUAGACUCAUUCAAGGAGUAGAUAAAUAUAUUUAAGAAUUCAUACAUCACCAGAUGCUGAUUUAGGUGACAUCUGGCAUUAAUGCUUCAGUUGUAAACAUCCAAAAGAAAUUGCCCUCCUCCCAAGGCUGCCAAGAAUAAAUGAAUCUCAUCGAUCCAAGAACUUGGAAAGUAUGAACAGUAUAAAAUGGCCAAGUCAUUUGAACUAGGUUUUAUAACUGGCUUGAUUGCCAUAGUAAUGGUGACAAUUAUGCUCGCUGUAUGACCAGUUGCUGUAGUUGUCUCAAGGCUGUUGUUUGUGGAUCCUGCUGCAAAUUUGAUGAAGACGACUUGAGCCAGUGCUCAAAGGAGUCAAAUUACAUUACACAUAAACGAACUUAUGGAUUUGUUUAUGAGAAUCUCACAAUUGGAACUGUAACUUUGAAGCAAGGUGAAAUCAAGGAUGCUACUCCUUCAGAUUUUGUUCGCGCUACUGCAACGAUACCGAUACAAGCCUCACUCCCUCGGAUGCUUAUUGUUGGCGUUGCACUUGCUGUUUUCAGAGCGCUUCCAAAAUCAUACCCUCAAAAGAGAUGGCAACUAGCACUUCCAAGGGUGUUCACUCUGUUUGCAACUUGCUGUUGUUGUUUGUAACAGUUUACUUUUACACCUUUGCUCAUGCUGCUGGCCUUGAAGCCCUUUCUCUAUCUUUAUGCUUAGUCUACUUCUUAAGAGUAUAAACUCUGUAAGAAUAAUAAUGAGGCUUUGGCUUUGCUGGAAAUGCCGCUCCAAAAAACCUCCUACUUAUGAUGCCAACUAUUUUUGCUGGUAUACUAAUUGUUACGACUAUUGUAUCUCCUUACAAUAGUGUAACUUUCUUCAAUUGUACUACUUCAGGUGAUGGCACAACAAGUCCUAUUCUGAACAUCACUACCAGAUUGGUGGUUAUACUGAAAUGGGAAUUAGAGUAAAAGACUGUGUUGUAUUACACAGUUACUUUAUUUCAGACUAUUACCAGCUGUACUCAACUCAAUUGAGUACAGACACUGGUGUUGAACUGUUACCUUCUUCAUCUACAAUAAAAUUGUUGAUGAGCCUGAAGAACAUGUCCAAAUUUUAUAAUCGACGGUUCAUCCAGAGUUGUUAAUCCAGUAAUGGAACCAAUUUAUGACGAACCGACGACGACUAGCGUGCCUUUGUAAGCACAAGCUGAUGAGUACGAACUUAUGUACUCAUUCGUUUAGAAGAGACAGGUACGUUAAUAGUUAAUAGCGUACUUCUUCUUGCUUCGUGGUAUUCUUGCUAGUUACACUAGCCAUCCAUUGCGCUUCGAUUGUGUGCGUACUGCUGCAAUAUUGUUAACGUGAGUCUUGUAAAACCUCUUUUUACGUUUACCUCCGUGUUAAAAAUCCAUCAAUUCAUUCUAGAGAUCUGAUUUCUUCUAAACGAACUAAAUAUUAUUAGUUUCUGUUUGGAACUUUAAUUUUAGCCAUGGCAGAUUCCAACGGUACUAUUACCGUUGAAGAGCUUAAAAAGCUUUUGAACAAUGGAACCUAGUAAUAGGUUUCCUAUUCCUUACAUGGAUUUGUCUUCUACAAUUUGCCUAUGCCAACAGGAAUAGGUUUUUGUAUAUAAUUAAGUUAAUUUUCCUCUGGCUGUUAUGGCCAGUAACUUUAGCUUGUUUGUGCUUGCUGCUGUUUACAGAAUAAAUUGGAUCACCGGUGGAAUUGCUAUCGCAAUGGCUUGUCUUGUAGGCUUGAUGUGGCUCAGCUACUUCAUUGCUUUUUCAGACUGUUUGCGCGUACGCGUUCCAUGUGGUCAUUCAAUCCAGAAACUAACAUUCUUCAACGUGCCACUCCAUGGCACUAUUUUGACCAGACCGCUUCUAGAAAGUGAACUCGUAAUCGGAGCUGUGAUCCUUCGUGGACAUCUUCGUAUUGCUGGACACCAUCUAGGACGCUGUGACAUCAAGGACCUGCCUAAAGAAAUCACUGUUGCUACACACGAACGCUUUAUUACAAAUUGGGAGCUCGCAGCGUGUAGCAGGUGACUCAGGUUUUUGCUGCAUACAGUCGCUACAGGAUUGGCAACUAUAAAUUAAACACAGACCAUUCCAGUAGCAGUGACAAUAUUGCUUUGCUUGUACAGUAAGUGACAACAGAUGUUCAUCUCGUUGACUUCAGGUUACUAUAGCAGAGAUAUACUAAUUAUUAUGAGGACUUUUAAAGUUUCCAUUUGGAAUCUUGAUUACAUCAUAAACCUCAUAAUUAAAAAUUUAUCUAAGUACUAACUGAGAAUAAAUAUUCUCAAUUAGAUGAAGAGCAACCAAUGGAGAUUGAUUAGGAUGAUUUCCAAACAAUUGCAACAAUCCAUGAGCAGUGCUGACUCAACUCAGGCCUAAACUCAUGCAGACACAAGGCAGAUGGGCUAUAUAAACGUUUCGCUUUUCCGUUUACGAUAUAUAGUCUACUCUUGUGCAGAAUGAAUUCUCGUAACUCUAGCACAAGUAGAUGUAGUUAACUUUAAUCUCACAUAGCAAUCUUUAAUCAGUGUGUAACAUUAGGGAGGACUUGAAAGAGCCACCACAUUUCACCGAGGCCACGCGGAGUACGAUCGAGUGUACAGUGAACAAUGCUAGGGAGAGCUGCCUAUAUGGAAGAGCCCUAAUGUGUAAAAUUAAUUUUAGUAGUGCUAUCCCCAUGUGAUUUUAAUAGCUUUUAGGAGAAUGACAAAAUCCCCUCCCACAUACACACAUACCAUUUAUCCAUCUUACAUUCCAUCCCCCAUCCCCAUACAUCCCCUUAAUCCAAUAGCAAUC
>cluster_24 reads=1 total_reads=187
GCAUACCUUCCCAGGUAACAAACCAACCAACUUCGAUCUCUGUAGAUCUGUUCUAAAACGAACUUUAAAAUCUGUGUGGCUGUCACUCGGCUGCAUGCUUAGUGCACUCACGCAGUAUAAUUAAUAACUAAUUACUGUCGUUGACAGGACACGAGUAACUCGUCUAUUUGCAGGCUGCACGGUUCGUCCGUGUUGCAGCCGAUCAUCAGCACAUCUAGGUUUCGUCCGGGUGUGACCGAAAGGUAAGAUGGAGAGCCUUGUCCCUGGUUUCAACGAGAAAACACACGUCCAUCCAGUUUGCCUGUUUACAGGUCGCGACGUUGUCGUACGUGGCUUGGAGACUCCGUGGAGGAGGUCUAUCAGAGGCACGUCAACAUCUAAAGAUGGCACUUGUGGCUUAGUAGAAGUUGAAAAGGCGUUUGCCUCAACUUGAACAGCCCUAUGUGUUCAUCAAACGUUCAGAUGCUCGAACUGCACCCAUGGUCAUGUUAUGGUUGAGCUGGUAAGAACUCGAAGGCAUUCAGUACGGUCGUAGUGGUGAGACACUGGUGUCCUUGUCCCUCAUGUGGGCGAAAUACCAGUGGCUUACCGCAAGGUUUCUUCGUAAGAACGGUAAUAAAGGAGCUGGUGGCCAUAGUUACGGCGCCGAUCUAAAGUCAUUUGACUUAGGCGACGAGCUUGGCACUGAUCCUUAUGAAGAUUUUCAAGAAAACUGGAAUGUACAAAUACCUACAACUUGUGCUAAUGACCCUGUGGGUUUUACACUUAAACACAGUCUGUACCGUCUGCGGUAUGUGGAAAGGUUAUGGCUGUAGUUGUGAUCAACUCGCGAACCCAUGUUCAGUCAGCUGAUGCACAAUCGUUUUAAACGGGUUUGCGGUGUAAGUGCAGCCCGUCCACACCGUGCGGCACAGGCACUAGUACUGAUGUCGUAUCAGGGCUUUUGACAUCACAAUGAUAAAGUAGCUGGUUUUGCUAAAUUCCUAAAACUAAUUGUUGUCGCUCCAAGAAAAGGACGAAGAUGACAAUUUAAUUGAUCACUUGUAGUUAAGAGACACACUUUCUCUAACUACCAACAUGAAGAAACAAUUUAUAAUUUACUCAAGGAUUGUCCAGCUGUUGCUAAACAUGACUUCUUAAAGUUAGAAUAGACGGUGACAUGGUACCACAUAUAUCACGUCAACGUCUUACUAAAUACAAUGGCAGACCUCGUCUAUGCUUUAAGGCAUUUGAUGAAGGUAAUUGUGACACAUUAAAGAAUACUUGUCACAUACAAUUGUUGUGAUGAUGAUUAUUCAAUAAAAAGGACUGGUAUGAUUUUGUAGAAAACCCAGAUAUAUUACGCGUAUACGCCAACUUAGGUGAACGUGUACGCCAAGCUUGUUAAAAACAGUACAAUUCUGUGAUGCCAUGCGAAAUGCUGGUAUUGUUGGUGUACUGACAUUAGAUAAUCAAGAUUCAAUGGUAACUGGUAUGAUUUCGGUGAUUUCAUACAAACCACGCCAGGUAGUGGAGUUCCUGUUGUAGAUUCUUAUUAUUCAUUGUUAAUGCCUAUAUUAACCUUGACCAGGGCUUUAACUGCAGAGUCAUGUUGACACUGACUUAACAAAGCCUUACAUUAAGUGGGAUUUGUUAAAAUAUGACUUCACGGAAGAGAGGUUAAAACUCUUUGACCGUUAUUUUAAAUAUUGGGAUCAGACAUACCCAAAUUGUGUUAACUGUUUGGAUGACAGAUGCAUUCUGCAUUGUGCAAACUUUAAUGUUUUAUCUCUACAGUGUUCCCACCUACAAGUUUUUGACCACUAGUGAGAAAAUAUUUGUUGAUGGUGUUCCAUCUGUAGUUUCAACUGGAUCCACACACAGAGAGCUAGGUGUUGUACAUAAUCAGGAUGUAAAACUUACAUAGCUCUAGACUUAGUUUAAGGAAUUACUUGUGUAUGCUGCUGACCCUGCUAUGCACGCUGCUUCUGGUAAUCUAUUACUAGAUAAACGCACUACGUGCUUUCAGUAGCUGCACUUACUAACAAUGUUGCUUUCAAACUGUCAAACCCGGUAAUUUUAACAAAGACUUCUAUGACUUUGCUGUGUCUAAGGUUUUUAAGGAAGGAAGUUCUGUUGAAUUAAAACACUUCUCUUGCUCAGGAUGGUAAUGCUGCUAUCAGCGAUUAUGACUACUAUCGUUAUAAUCUACCAACAAUGUGUGAUAUCAGACAACUACUAUUUGUAGUUGAAGUUGUUGAUAAGUACUUUGAUUGUUACGAUGGUGGCUGUAUUAAUGCUAACCAAGUCAUCGUCAACAACCUAGACAAAUCAGCUGGUUUCCAUUUAAUAAAUGGGGUAAGGCUAGACUUUAUUAUGAUUCAAUGAGUUAUGAGGAUCAAGAUGCACUUCGCAUAUACAAAACGUAAUGUCAUCCCUACUAUAACUCAAAUGAAUCUCUAAGUAUGCCAUUAGUGCAAAGAAUAGAGCUCGCACCGUAGCUGGUGUCUCUAUCUGUAGUACUAUGACCAAUAGACAGUUCAUCAAAAAUUAUUGAAAUCAAUAGCCGCCACUAGAGGAGCUACUGUAGUAAUUGGAACAAGCAAAUUCUAUGGUGGUUGGCACAACAUGUUAAAACUGUUUAGUGAUGUAGAAAACCUCACCUUAUGGGUUGGGAUUAUCCUAAAUGUGAUAGAGCCAUGCCUAACAUGCUUAGAAUUAUGGCCUCACUUGUUCUUGCUCGCAAACAUACAACGUGUUGUAGCUUGCACACCGUUUAUAGAUUAGCUAAUGAGUGUGCUCAAGUAUUGAGUGAAAUGGUCAUGUGUGGCGGUUCACUAUAUGUUAAACCAGGUGGAACCUCAUCAGGAGAUGCCACAACUGCUUAUGCUAAUAGUGUUUUUAACAUUUGUCAAGCUGUCACGGCCAAUGUUAAUGCACUUUUAUAUCUACUGAUGGUAACAAAAUUGCCGAUAAGUAUGUCCGCAAUUUACAACACAGACUUUAUGAGUGUCUCUAGAGAAUAGAGAUGUUGACACAGACUUUGUGAAUGAGUUCUACGCAUAUUUGCGUAAACAUUUCUCAAUGAUGAUACUCUUGACGAUGCUGUUGUGUUUCAAUAGCACUUAUGCAUCUCAAGGUCUAGUGGCUAGCAUAAAGAACUUUAAGUCAGUUCUUUAUUAUCAAAACAAUGUUUUAUGUCUGAAGCAAAAUGUUGGACUGAGACUGACCUUACUAAAGGACCUCAUGAAUUUUGCUCUCAACAUACAAUGCUAGUUAAACAGGGUGAUGAUUAUGUGUACCUUCCUUACCCAGAUCCAUCAAGAAUCCUAGGGGCCGGCUGUUUUUGUAGAUGAUAUCGUAAAACAGAUGGUCCACUAUGAUUGAACGGUUCGUGUCUUUGCUAUAGAUGCUUACCCACUACUAAACAUCCUAAUCAGGAGUAUGCUGAUGUUUUCAUUUGUACUUACAAUACAUAGAAGCUAUGAUGAGUUACAGGACACAUGUUAGACAUGUAUUCUGUUAUGCUUACUAAUGAUAACACUCAAGGUAUUGGGAACCUGAGUUUUAUGAGGCUAUGUACACACGCAUACAGUCUCAGGCUGUUGGGGCUUGUGUUCUUUUGCAAUUCACAGACUUCAUUAAGAUGUGGUGCUUGCAUACGUAGACCAUUCUUAUGUUGUAAAUGCUGUUACGACCAUGUCAUAUCAUCAUCACAUAAAUUAGUCUUGUCUGUUAAUCCGUAUGUUUGCAAUGCUCCAGGUUGUGAUGUCACAGAUGUGACUCAACUUUACUUAGGAGGUAUGAGCUAUUAUUGUAAAUCUAAACCACCCAUUAGUUUCCAUUGUGUGCUAAUGGACAAGUUUUGUCUUAAUACCUUCCCAGGUAACAAACCAACCAACUUUUGAUCAUCUUGUAGAUCUGUUCUCUAAACGAACUAUUAUUGUGUGUGGCUGUCAGGCUGCAUGCUUAGUGCACUCACGCAGUAUAAUUAAUAACUAUUACUGUCGUUGACAGGACACGAGUAACUCUCCAUCUGAUUGCAGGCUGUUACGUUUCGUCCGUGUUGCAGCCGAUCAUCAGCACAUCUAGGUUUUGUCCGGGUGUGACCGAAAGGUAAGAUGGAGAGCCUGUCCCUGUUUCAACGAGAAACACACGUCCAUCUCAGUUUGCCUGUUUUACAGGUUCGCGACUGUGCUCGUACGUGGCUUUGGAGACUCCGUGGAGGAGGUCUAUCAGAGGCACGUCAACAUCUAAAUUAAUAGCACUUGUGGCUUAGUAGAAGUUGAAAAGGCGUUUGCCUCAACUUGAACAGCCCUAUGUGUUCAUCAAACGUUCGGAUGCUCGAACUGCACCUCAUGGUCAGGCAUAUGGUUGAGCUGGUAGCAGAACUCGAAGGCAUUCAGUACGGUCGUAGUGGUGAGACACUUGGUGUCCUUGUCCCUCAUGUGGGCGAAAUACCAGUGGCUACCGCAAGGUUUUCUUCGUAAGAACGGUAAUAAAGGAGCUGGUGGCCAUAGUUACGGCGCCAUUAAAGUCAUUGCUUAUGACGACGAGCUUGGCACAUAUCCUUGAAGAUUAAUUCAAUAAAACUGGAACGCAUAUCUCCAAAUUAGUGCUCAAUGGCCUGUGAGAGAAUUCUCACGUACCCUGCUUGAGAAACGUAUUUCCUAUAAUUUCAGAAUGCUGUAGCCUCAAAUUUUGGGACUACCAUCAACUGUUGAACAUCACAGGCUAGAAUAUGACUAUUCAUAUCCAAAUAUUAAACAGCUCACUCUUGUAAUGUAACAGAUUUAAUCCGUUGCUAUUACCAGAGCAAAAGUAGGCAUAGUCUUAAUGUCUGAUAGAGCCUUUAUGACAAGUUGCAAUUUACAAGUCUUGAAUUCCGUAGGAAUUGCAACUUUCAAGCUGUAAAUGUAACAGGUCUUAAAGAUUGUAAGUUAUCACUGGGUUACAUCCUACACACACCUACACACCACAGUUUGACACUAAAUUAACUGAAGGUUUAUGUGUUGACAUACCUGGCAUUCCUAAGGACAUGACUUAUAGAAGACUCAUUCUAUGAUGGGUUUAAAUGAAUUAUCAAGUUAAUGGUUACCUACAUGUUUAUCACCCGUGAAGAAGCUAUAAGACAUGUACGUGCAUGGAUUGGCUUCGAUGUCGAAGGUGUCAUGCUCUAGAGAAGCUGUUGGUACCAAUUCCACAGCUAGGUUCUCACAGGUGUUAACCUAGUUGUGUACAGGUUAUGUUGAUACACCUAAUAAUCAGAUUUCCAGAGUAGUGUUAACCGCCUGGAGAUAAUUUACCAUACUAUGUCAAAGACUUCCUUGGAAUGCAUAAAGAUUGUACAAAUGUAGUACUUAAUCUGACUCGUAUUUGUUAUGGGCACUGGCUCUGAGUUGACACUAUGAAGUAACAAAGACCAUAGGUGAACUGAGAGCCUUGAAUACACCAAAAUUACUGGCACCCGCAAUCCUGCUAACAAUGCUGCAAUCGUGCUACAACUUCCAGGAACACAGCCAAAACUUUAGACAGAGAGGCAGUCAAUUCGUACUCAUACGUGUCGACAGUUUAAGAAUUCAACGCAGAGUAGGAACUUUCUGGAAUGCUGCUCUUGUGAUCUUGCUGCUGCUUGACAGUGAACCACUAAAGAGAUUCAUUGUGAGGUCUCCGAUGCCAUGAGUAUUAGCAUCAUGUAAUCAAGUCGCAGGCGCGGUCAAGCUACAACCUAGUCGCAACAGUUUAAGAUAACUAGGAGAGAUGACUUUCCUGCUAGAUGCUGCAAUGGCAUGCUACUCUGCUGCUGCUGCUACAGUUAACCAGCUUAGCUAAUGUCUGGUAAGGCACAACAACAGCAACUGUCACUAAGUAAUUGCUGCUGAGGCUUCUAAGAAGCUGGCAAAACGUACUGCCACUAAGCAACAAUGUAACACAAGCUUUGCAGACGUGGUCCAGACAAACCAAGGAAAUUUGGGACCAGGAACUAUCAGACAGACGAUUACAAACAUUGGCGCAAAUUGCACAAUUUGCCCCAGCGUUCGGUUCGGAAUGUCGCGCAUUGGCAUGGAAGUCCCAUCGGGAACGUGGUUGACCUACACAGGUGCCAUCAAAUUGGAUGACAAAGAUCCAAAUUAAAGAUCAAGUCAUUUGCUGAAUAAGCAUGACGCAUAAAACUUCCCACCAACAGAGCCUAAAAGGACAAAAGAAGAAGGCUGAUGAAACUCAAGCCACCCAGAGACAGAAGAAACAGCAAACUGUGACUCUUUUCCUGCUGCAGAUUUGGAUGAUUCUCCAAACAAUUGCAACAAUCCAUGAGCAGUGCUGACUCAACUCAGGCCUAAACUCAUGCAGACACACAAGGCAGAUGGGCUAUAUAAACGUUUCGCUUUCCGUUUACGAUAUAGUCUACUCUGUGCAGAAUGAAUUCUCGUAACUACAUAGCACAAGUAGAUGUAGUUAACUUUAAUCUACAUAGCAAUCUUUAAUCAGUGUGUAACAUUAGGGAGGACUUGAAAGAGCCACCACAUUUCACCGAGGCCACGCGGAGUACGAUCGAGUGUACAGUGAACAAUGCUAGGGAGAGCUGCCUAUAUGGAAGAGCCCUAAUGUGUAAAAUUAAUUUUAGUAGUGCUAUCCCCAUGUGAUUUUAAUAGCUUCUUAGGAGAAUGACAAAAAAAUCCCCUCCACAUACAUACCCAUCAUCAUUUCAUAUACAUCCAUCCCUACCUAUCAUCCCCAUCCUACCAACACCUACAUAAAUCACCCUCCUAAU
>cluster_25 reads=1 total_reads=109
AUGUCUUUCAGCCUUCUUAUGGACACGAAGGAAACGGAGUAAUCUAAAAAAUCUUAGGGAAUCUGUGUCUAAGAAUAUUGAUGGUUAUCUCUAAAAUAUAUUCUAAGCACACGCCUAAUUUAGUGCGUUGAUCUCCCUCAGGUUUUUCGGCUUUAGAACCAUUGGUAGAUUUGCCAAAAGUAUUAACAUCACUAGGUUCAAACUCUACUUGCUUUACGUAGACGUUAUUAUUUGACUCCUGAUUCUUUUCUAGGUUGGACAGCUGGUGCUAGUCAUUAUGUGGGUUAUCUUCAACCUAGGACUUUCUAUUAAAAUAUAUAAUGAAAUGAACCAUUACAGAUAUAGACUGUGCUUGACCCUCACUCAGAAACCAGUGAACGUUGAAAUCCUUCUUGUAGAAAGAGAAUCUAUCAAACUUUUCUAACUUUAGAGUCCAACCAUUAGAUCUAUUGUUAGAUUUCCUAAUAUUACAAACUUGUGCCCUUUCCUGGUGAAGUUCUAACGCCACCAGAUUUGUCUUAUGCUUGGACAGAAGAGAAUCAGCAACUGUGUUGCUGAUUAUCUGUCCUAUAUAAUUCCGCAUCACCACUUUAAGUGUUAUGGAGUGUCUCCUACUAAAUUAAUGACAUCUGCUUUACUAAUGUCUAUGCAGAUCAUUGUAAUAGAGGUGAUGAAGUCAGACAAAUCGCUCCAGGGCAAACUGGAAAGAUUGCUGAUUAUAAUUAUAAUUACCAGAUGAUUCACAGGCUGCGUUAUACCAUUGGAAUUCAACAAUCUUGAUUCUAAGGUUGGUGGUAAAUUAUAUUACCUGUAAGAUUGUUGGGAAGUCUAAUCUCAAACCUUUUGAGAGAUAUUUCAACUGAAUCUAUCAGGCCGGUGACACCCUGUAAUGGUGUUGAAGGUUUAAUUGUUACUUCCUACAAUUAUGGUUCCAACCCACUAAUGGUGUUGGUUCCAUACAUACAGAGUAGUAGUACUUCCUUUUGAACUCACAUGCACCAGCAACUGUUUGUGGACCUAAAAGUCUACUAAUUUGGUUAAAACAAAUGUCAAUUUCAUUCACUGGUUUAACAGGCACAGGUGUUCUUACUGAGUUUUAACAAAAAUUUUGCCACCAACAAUUUAGAGACAUUGUGACUGAUGCUGUCCGUGAUCCACAGACACUUGAGAUUCUUUACCAUGUUUCUGGUGGUGUCAGUGUUAUAACACCAGGAACAAUACUUAACCAGGUUGCUGUUCACACAGGAUGUUAACUGCACAAGUCCCUGUUGCUAUUCAUGCAGAUAUUUCUACUCCAUUCUUGGCGUGUUUAUUCUACAGGUUUAAUGUUUCAAACACGUGCAGGCUGUUUAAUAGGGGCAGAAUAUGUCAACAACUUCAUAUGGGUGUGACAUCUCCAUUGGUGCAGGUAUAUGCGCUAGUAACAGAAUGAAAUAGCUGUUGAACAAGACAAAACACCCAAGAAGUUUUGCACAAGUCAAACAAAAUACAAACACCAAUUAAAGAUUUGGUGGUUUAAUUUCACAAAUAUUACCAGAUCAUCAAAACCAAGCAAGAGGUCAUUUAUUGAAGAUCUACUUUCAACAAGUGAUCGCAGAUGCUGGCUCAUCAAACAAUUAGUGAUUGCCUUGGUGAUAUUGCUGCUAGAGACCUCAUUGCGCACAAAAGUUUAACCACCUUACUGUUCUGCCACCUUUUCCACACAGAUGCAUGAUUGCUCAAUACACUGCACUGUUAGCGGGUACAAUCACACAGUUGGACCUUGGUGCAGGUGCUGCUAAAUACCAUUUGCUAUGCAAUGGCUUAUAGGUUUAAUGGUAUUGGAGCUACACAGAAUGUUCUAUGAGAACCAAAAAUUGAUUGCCAACCAAUCUAAUAGUGCUAUUGGCAAAUUCAAGACUCACACUUCCACAGCAAGUGCACUUGGAAACUCAAGAUGUGGUCAACCAAAAUGCACAAGCUCUAAACACGUCAAUCAAACAACUUAGCUCCAAUUUGGUGCAAUUUCAAGUGUUUUAAAUGAUAUCUUCACGUCUCGACAAAGUUGAGGCUGAAGUGCAAAUUGAUAGGUUGAUCAAGGCAGACUUCAAAGUUCAGACAUUACGUGACUCAAUUAAUUAGAGCUGCAGAAAUCAGAGCUUCUGCUAAUAUUGCUGCUACUAAAUGUCAGAGUGUACUUGGACAAUCAAAGAGUUGAUUUUGUGAAAGGGCUAACAUCUUUAUCUCCUCCAGUCAGCACCUCAUGGUAGUCUCUGCAUGUGAUUAUGUCCCUGCACAAGAAAAGAACUUCACAACUGCUCCUGCCAUUUGUCAUGAUGGAAAAGCACACACCUCGUGAAGGUGUCUGUUUUCAAAUGGCACACACUGGUUUGUAACAAAGGAAUUUUUAUGAACCACAAAUCAUUACUCAGACAACACAUUUGUUUGGUAACUGUGAUGUUGUAAUAGGAAUUGUCUACAACACAGUUUAUGAUUUGCAACCUGAAUAGACCAUUCAAGGAGGAGUUAGAUAAAUAUUUUAAGAAUCAUACUACCAGAUGUUGAUUUAGGUGACAUCCUUGCAUUAAUGUUCAGUUGUAAACAUUCAAAAGAAUUGACCGCCUCAAUGAGGUUGCCAAGAAUUUAAAUGAAUCUCAUCGAUCUCCAAGAACUUGGAAAGUAUGAGCAGUAUAAUGGCCAUUGUUUACUCAGAGCUAGGUUUUAUAGCUGGCUUGAUUGCCAUAGUAAUGGUGACAUUAUGCUCAACUGCAUGACCAGUUGCUGUAGUUGUCUAAGGGCUGUUGUUUGUGGAUCUGCUGCAAAUUGAUGAAGACGACUGAGCCAGUGCUCAAAAGGAGUCAAAUUACAUUACACAUAAACGAACUUAUGGAUUUGUUUAUGAGAAUCUCACAAUUGGAACUGUAACUUUGAAGCAAGGUGAAAUCAAGGAUGCUACUCCUCAGAUUUUGUUCGCGCUACUGCAACGAUACCGAUACAAGCCUCACUCCCUCGGAUGGCUUAUUGUUGGCGUUGCACUUCUGCUGUUUUCAGAGCGCUUCCAAAAUCAUAACCCUCAAAAGAGAUGGCAACUAGCACUCUCCAAGGGUGUUGUCACUUCUGUUUGCAACUUGCUGUUGUUGUUUGUAACAGCUUUACUCUACACCUUUGUACUCUUGCUGCAAAACCUAUUUGAUGCCAACUAUUCUUGUGAUUAAUGUACGACUUUGAUACCUUACAAUAGUGUAACUCUUCAAUUGCAUUUCAGGUGAUGGCACAACAAGUCCUAUUCUGACAUGAUUACCAGAUUGGUGUAUACGAAAUGGGAAUAUGAGUAAAGACUGUGUUGUAUUACACGUUAACUUCAGACUCGCAUGCAUCAAUAGUACAGAACUGGUGUUGAACUCUUUCAUCUACAAUAAAAUUGUUGAUGAGCCUGAAGAACAUGUCCAAAUUUCAAAAUCGACGGUUCAUCCGGAGUUGUUAAUCCAGUAAUGGAACCAAUUUAUGAUGAACCGACGACGACUACUAGCGUGCCUUUGUAAGCACAAGCUGAUGAGUACGAACUUAUGUACUCAUUCGUUAGAAGAGACAGGUACGUUAAUAGUUAAUAGCGUACUCUCUUGUUCUGUGGUAUUCUUGCUAGUUACACUAGCCAUCCUUACUGCGCUUCGAUUGUGUGCGUACUGCUGCAAUAUUGUUAACGAGUCUCUGUAAAACCUUCUUACGUUUACUCUCGUGUUAAAAAUUUGAAUUCUUCUAGAGUUCCUGAUCUGGGUUAAACGAACUAAUAUAAUAUUAGUUUUUAUUUUGAACUUUAAUUUAACAUGUAGAUUCAACAGUACUAUUCUGAAGAGCUUAAAAAGCUCUUGAACAAUGGAACCAGUAAUAGGUUACCUAUUCCUUAUGGAUUUGUACUUUACAAUCUGCCUAUGCCAACAGGAAUAGUUUUCUUUGAUAUAGUAAUUCCUCUGGCUGUUGGCCAGUAACUUUACAUGAUUUGUGUGCUGUCAAUACCAGAUUACGUGCUAAGCUGUAUGUGUAGGCAUUGGCCACCCUACUCAAUUGCUCUUCACCACGCGCUAUUGUUCACUAAGGGCACACUAGAACCAGAAUAUUUCAAUCAGUGUGCCACUUAUGAAACUAUAGGUCCAGACCGUUCAACGGAACUUGUCGGCGUUGAUCCUUCUGACAUUGUUGACAAACUAGGAGUGCUCGAUUUCUGAUAAGAAUCUGUUGCUUAACGAACGCUCUAACAAAUUGGAGCUCGCAGCGUGUAGCAGGUGACUAUAAGGUUGCUGCAUACAGUCGCUAAGGAUUGGCAACUAUAAUUAAACACAGACCAUUCCAGUAGCAGUGACAAUAUUGCUUGCUGUACAGUAAGUGACAACAGAUGUUUCAUCUCGUUGACUUUCAGGUUACUAUAGCAGAGAAUUCUAAUUACUAAGUCAUUCCUUCCCAGGUACAACAAACACAACUUCGAUUCUUGUAGAUCUGUUCUUAAACGAACAUGAAAAUUAUUCUUCUCUUGGCACUGAUAACACUCGCUACUUGUGAGCUUUAUCACUACCAAGAGUGUGUUAGAGGUACAACAGUACUUUUAAAAGAACCUUGCUUUCUGGAACAUACGAGGGCAAUUCACCAUUCAUCCUCUAGCUGAUAACAAAUUUGCACUGACUUGCUUUAGCACUCAAUUUGUUUUGCUUGUCCUGACGGCGUAAACACGUCUAUCAGUUACGUGCCAGAUCAGUUUCACCUAAACUGUUUAUCAGACAAGAGGAAGUUCAAGAACUUUACUUCCAAUUUUAUUGUUGCGGCAAUAGUGUUUAUAACACUUUGCUCACACUCAAAAGAAAGACAGAAUGAUUGAACUUUCAUUAAUUGACUUCUAUUUGUGCUUUUAGCCUUUUGCUAUUCCUUGUUUAAUUAUGCUUAUUAUCUUUUGGUCUCACUUGAACUGCAAGAUCAAAUGAAACUUGUCACGCCUAAACGAACAUGAAAUUUCUUGUUCUUAGGAAUCUAUUACAACUGUAGCUGCAUUUCACCAAGAAUGUAGUUUACAGUAUGUACUCAACAUCAACCAUAUGUAGUUGAUGACCCUGUCCUAUCACUUCUAUUCUAAAUGGUAUAUUAGAGUAGGAGCUAGAAAAUCAGCACCUUUAAUUGAAUUGUGCGUGGAUGAGGCUGGUUCUAAAUCACCCAUUCAGUACAUCGAUAUCGGUAAUUAUACAGUUUCCUGUUUACCUUUUACAAUUAAUUGCCAGGAACCUAAAUUGGGUAGUCUUGUAGUGCGUUGUUCGUUCUAUGAAGACUUUAGAGUAUCAUGACGUUCGUGUUGUUUUAGAUUUCAUCUAAACGAACAAACUAAAAUGUCUGAUAAUGGACCCCAAAAUCAGCGAAAUGCACCCCGCAUUACGUUUGGUGGACCCUCAGAUUCAACUGGCAGUAACCAGAAUAGAGAACGCAGUGGGCGCGAUCAAAACAACGUCGGCCCCAAGGUUUACCCAAUAAUACUGCGUCUUGGUUCACCGCCUCACUCAUCAUGGCAAGGAAGACCUUAAAUUCCCUCGAGGACAAGGCGUUCCAAUUAACACCAAUAGCAGUCCAGAUGACCAAAUUGGCUACUCCGAAGAGCUACCAGACGAAUUCGUGGUGGUGACGGUAAAAUGAAAGAUUCAGUCCAAGAUGGUAUUCUACUACCUAGGAACUGGGCCAGAAGCUGGACUUCCCUAUGGUGCUAACAAAGACGGCAUCAUAUGGGUUGCAACUGAGGGAGCCUUGAAUACACCAAAAGAUCACUGGCACCCGCAAUCCUGCUAACAAUGCUGCAAUCGUGCUACAACUUCCUCAAGGAACAACAUUGCCAAAAGGCUUUACGCAGAAGGGAGCAGAGGCGGCAGUCAAGCCUCUUCCGUUCCUCAUCACGUAGUCGCAACAGUUUAAGAAAUUCACAGGCAGCAGUAGGGAACUUCCCUGCUAGAAUGGCUGGCAAUGGCGGUGAUGCUGCUCUUGCUUUGCUGCUGCUUGACAGAUUGAACCAGCUUGAGAGCAAAAUGUCUGGUAAAGGCCAACAACAACAAGGCCAAACUGUCCUAAGAAAUUGCUGCUGAGGCUCUAAGAAGCCAUGGCAAAACGUACUGCCACUAAAGCAUACAAUGUAACACAAGCUAAGGCAGACGUGGUCCAGAACAAACGCAAGGAAAUUUUCGCACCAGGAACUGAUCAGACAAUCCGAGCAGUGCUGACUCAACUCAGGCCUAAACUCAUGCAGACCUAUAAGGCAGAUGGGCAUAUAAACGUUUCGCUUUCCGUUUACGAUAUAGUCUACUCUGUGCAGAAUGAAUUCUCGUAAUACAUAGCACAAGUAGAUGUAGUUAACUUUAAUCUCAUAGCAAUCUUUAAUCAGUGUGUAACAUUAGGGAGGACUUGAAAGAGCCACCACAUUUCACCGAGGCCACGCGGAGUACGAUCGAGUGUACAGUGAACAAUGCUAGGGAGAGCUGCCUAUAUGGAAGAGCCCUAAUGUGUAAAAUUAAUUUAGUAGUGCUAUCCCCAUGUGAUUUUAAUAGCUUCUAGGAGAAUGACAAAUCCCACCCUACCCUACCAUCCCACCAUCUUAUCUCAUAUCCAUCAUCACAUAUCCCCCCCCCUCCCAACCCCAUCCUAAUAAAAGUCAAUCAU
>cluster_26 reads=1 total_reads=627
ACACCUUCCCAGGUAACAAACCAACCAUUUCGAUCUGUAGAUCUGUUUUAAACGAACUUAAAAUCUGUGUGGCUGUCACUCGGCUGCAUGUCAGUGCACUCACGCAGUAAUUAAUAACUAAUUACUGUCGUUGACAGGACACGAGUAUCGUCUAUCUUAGCAGGCUGCUUACGGUUCGUCCGUGUUGCAGCCGACAUCAGCACAUCGUUCGACCGGGUGACCGAAAGGUAAGAUGGAGAGCCUUGUCCCUGGUUCAACGAGAAACACCGCCCAACUCAGUUUGCCGUUCACAGGUUCGCGACGUCUCCUACGUGGCUUGGAGACCGUGGAGGAGGUCUAUCAGAGGCACGCAACAUUUAAAGAUGGCACUUGUGGCUUAGUAGAAGUUGAAAAAGGCGUUCUGCCUCAACUUGAACAGCCAUGUGUCUCAAACCUUCGGAUGCUGACUGCACCUCACGGUCACCGCUAUGGUUGAGCUGGUAGCAGAACUCGAAGGCAUUCAGUACAACCGUAGUGGUGAGACACUUGGUGUCCUUGUCCCACACGUGGGCGAAAUACCAGUGGCUUACCGCAAGGUUUCUUCGUAAGAACGGUAAUAAAGGAGCUGGUGGCCAGUUACUGCGCCGAUCUAAAGUCAUCUGACUCUAGGCGACGAGCUUGGCACUGAUCUUAUGAAGAUUUAAAAAACUGGAAUGUACAAAUCCCUCAACUUGUGCUAAUGACCUGUGGGUUUACACUUAAAAACACAGUCUGUACCGUCUGCAGUACGUGGAAAGGUUAUGGCUGUAGUUGUGAUCAACUCGCGAACCCAUGCUCAGUCAGCUGACGCACAAUUUCUAAACGGGUUUGCGGUGUAAGUGCAGCCCUUCUUACACCGUGCGGCACAGGCACUAGUCUGAUGUCGUAUAGGGCUUCUCUACAAUGAUAAAGUAGCUGGUUUUGCUAAUUCCAAAAACUAAUUGUUGUCGUUCCAAGAAAGGACGAAGAUGACAAUUUAAUUGAUUACUUUGUAGUUAAGAGACACACUUCCCUACUACCAACUGAAGAAACAAUUUAUAAUUUACUCAAGGAUUGUCCAGCUGUUGCUAAACAUGACUUCUUUAAAUCUUAGAAUAGACGGUGACAUGGUACCACAUAUAUCACGCAACGUCACACUAAAUCAAUGGCAGACCUCGUCUAUGCUUUAAGGCAUCUGACGAAGGUAAUCGACACAUUAAAGAAAUACUUGUCACAUACAAUUGUUGUGAUGAUGAUUAUUCAAUAAAAAGGACUGGUGAUUUUGUAGAAAACCUCAGAUCAUAUUACGCGUACGCCAACUUAGGUGAACGUGUACGCCAAGCUUUGUUAAAAACAGUACAAUAUCGAUGCCAUGCGAAUGCUAGUAUUGUUGGUGACUGACAUUAGAUAAUCAAGAUCUCAAUGGUAUGAUGAUUUCGGUGAUCAACAAACCACCAAGAGUGGAGUUCCUGUUGUAGAUUUAUUCAUAUAAUGCCUAUAACCUUGACCAGGGCUUUACUGCAGAGUCAUGUUGACUGACUUAACAAAGCCUUCAUUAGUGGGAUUUGUUAAAAUACAUGACCGGAAGAGGUUAAAACUCUACGACGUUAUUUUAAAUAUUGGGAUCAGACAUACCACCCAAAUUGUGUUAACUGUUUGGAUGACAGAUGCAUUCUGCAUUGUGCAAACUCUAAUGUUUUAUUUUACAGUGUCCCCACAAAGUUUGGACCACUAGUGAGAAAAUAUUUUCGAUCUCUUCCAUCUCUGUUCAACUAAAACCCACUUCAAAAUCUAUGUGCUGUCACUCGGCUGCAAACUUAUCACUCACGACUUAAUUCUAACUAAUUACUGUGUUGCAUGACCCUACUAACACGCUACCUCUGCAAUCUAUACGAUAACGCACCGUGUUUCAGCCGCUCAUCAACAAUCUAGCUUUCAACCUGUCAAACCGAAAUUUAAGAUUCAGAGCCUUGUCCAAGUUCAAAGAAAACAAGUCCAACUCACUUCACCUUUUCUCAGAUCGACAUGCUCCUACGCGCUUAAGACUCCAUCGAUAAUCUCCCAACAGAGUCACAUCAACAUCUUAAAGUUGCACUUGUUGCUAAGUAGAAGUUGAAAAAGGCGUAAUGCCACCCUCAACUCAACACCCAAGACACAUCAACACGUUCCCAUUCACUAACUGCUCGAUACUAGAAAUACCUUCCCAGGUAACAAACCAACCAACUUUCGAUUCUUGUAGAUCUGUUCUCUAAACGAACUUUAAAAUCUGUGUGGCUGUCACUCGGCUGCAUGCUUAGUGCACUCACGCAGUAUAAUUAAUAACUAAUUACUGUCGUUGACAGGACACGAGUAACUCGUCUAUUUUGCAGGCUGCUUACGGUUCGUCCGUGUUGCAGCCGAUCAUCAGCACAUCUAGGUUUCGUCCGGGUGUGACCGAAAGGUAAGAUGGAGAGCCUUGUCCCUGGUUUCAACGAGAAAACACACGUCCAAUUCAGUUUGCCUGUUUACAGGUUCGCGACGUGCUCGUACGUGGCUUUGGAGACUCCGUGGAGGAGGUCUUAUCAGAGGCACGUCAACAUUUAAAGAUGGCACUUGUGGCUUAGUAGAAGUUGAAAAAGGCGUUUGCCUCAACUUGAACAGCCCUAUGUGUUCAUCAAACGUUCGGAUGCUCGAACUGCACCUCAUGGUCAUGUUAUGGUUGAGCUGGUAGCAGAACUCGAAGGCAUUCAGUACGGUCGUAGUGGUGAGACACUUGGUGUCCUUGUCCCUCAUGUGGGCGAAAUACCAGUGGCUUACCGCAAGGUUCUUCUCGUAAGAACGGUAAUAAAGGAGCUGGUGGCCAUAGUUACGGCGCCGAUCUAAAGUCAUUUGACUUAGGCGACGAGCUUGGCACUGAUCCUUAUGAAGAUUUCAAGAAACUGGAAUGUACAAAUACCUACAACUUGUGCUAAUGACCCUGUGGGUUUUACACUUAAAACACAGUCUGUACCGUCUGCGGUAUGUGGAAAGGUUAUGGCUGUAGUUGUGAUCAACUCCGCGAACCCAUGCUUCAGUCAGCUGAUGCACAAUCGUUUAAACGGGUUUGCGGUGUAAGUGCAGCCCGUCUACACCGUGCGGCACAGGCACUAGUACUGAUGUCGUAUACAGGGCUUUGACAUACAAUGAUAAAGUAGCUGGUUUUGCUAAAUUCCUAAAACUAAUUGUUGUCGCUUCCAAGAAAAGGACGAAGAUGACAAUUUAAUUGAUCUUACUUUGUAGUUAAGAGACACACUUUCUCAACUACCAACAUGAAGAAACAAUUUAUAAUUUACUUAAGGAUUGUCCAGCUGUUGCUAAACAUGACUUCUUUAAGUUAGAAUAGACGGUGACAUGGUACCACAUAUAUCACGUCAACGUCUUACUAAAUACAAUGGCAGACCUCGUCUAUGCUUAAGGCAUUUGAUGAAGGUAAUUGUGACACAUUAAAGAAAUACUUGUCACAUACAAUUGUUGUGAUGAUGAUUAUUUCAAUAAAAGGACUGGUAUGAUUUUGUAGAAAACCCAGAUAUAUUACGCGUAUACGCCAACUUAGGUGAACGUGUACGCCAAGCUUUGUUAAAAACAGUACAAUUCUGUGAUGCCAUGCGAAAUGCUGGUAUUGUUGGUGUACUGACAUUAGAUAAUCAAGAUUCAAUGGUAACUGGUAUGAUUUCGGUGAUUUCAUACAAACCACGCCAGGUAGUGGAGUUCCUGUUGUAGAUUCUUAUUAUUCAUUGUUAAUGCCUAUAUUAACCUUGACCAGGGCUUUAACUGCAGAGUACAUGUUGACACUGACUUAACAAAGCCUUACAUUAAGUGGGAUUUGUUAAAAUAUGACUUCACGGAAGAGAGGUUAAAACUCUUUGACCGUUAUUUUAAAUAUUGGGAUCAGACAUACCACCCAAAUUGUGUUAACUGUUUGGAUGACAGAUGCAUUCUGCAUUGUGCAAACUUUAAUGUUUUAUUCUCUACAGUGUUCCCACCUACAAGUUUGGACCACUAGUGAGAAAAAUAUUUGUUGAUGGUGUUCCAUUUGUAGUUUCAACUGGAUACACUUCAGAGAGCUAGGUGUUGUACAUAAUCAGGAUGUAAACUUACAUAGCUCUAGACUUAGUUUAAGGAAUUACUUGUGUAUGCUGCUGACCCUGCUAUGCACGCUGCUUCUGGUAAUCUAUUACUAGAUAAACGCACUACGUGCUUUCAGUAGCUGCACUUACUAACAAUGUUGCUUUCAAACUGUCAAACCCGGUAAUUUUAACAAAGACUUCAUGACUUUGCUGUGUCUAAGGUUUUUUAAGGAAGGAAGUUCUGUUGAAUUAAAACACUCUCUUGCUCAGGAUGGUAAUGCUGCUAUCAGCGAUUAUGACUACUAUCGUUAUAAUCUACCAACAAUGUGUGAUAUCAGACAACUACUAUUUGUAGUUGAAGUUGUUGAUAAGUACUUUGAUUGUUACGAUGGUGGCUGUAUUAAUGCUAACCAAGUCAUCGUCAACAACCUAGACAAAUCAGCUGGUUUCCAUUUAAUAAAUGGGGUAAGGCUAGACUUUAUUAUGAUUCAAUGAGUUAUGAGGAUCAAGAUGCACUUCGCAUAUACAAAACGUAAUGUCAUCCCUACUAUAACUCAAAUGAAUCUAAGUAUGCCAUUAGUGCAAAGAAUAGAGCUCGCACCGUAGCUGGUGUCUCUAUCUGUAGUACUAUGACCAAUAGACAGUUUCAUCAAAAAUUAUUGAAAUCAAUAGCCGCCACUAGAGGAGCUACUGUAGUAAUUGGAACAAGCAAAUUCUAUGGUGGUUGGCACAACAUGUUAAAACUGUUUAUAGUGAUGUAGAAAACCUCACCUUAUGGGUUGGGAUUAUCCUAAAUGUGAUAGAGCCAUGCCUAACAUGCUUAGAAUUAUGGCCUCACUUGUUCUUGCUCGCAAACAUACAACGUGUUGUAGCUUGUCACACCGUUUCUAUAGAUUAGCUAAUGAGUGUGCUCAAGUAUUGAGUGAAAUGGUCAUGUGUGGCGGUUCACUAUAUGUUAAACCAGGUGGAACCUCAUCAGGAGAUGCCACAACUGCUUAUGCUAAUAGUGUUUUAACAUUUGUCAAGCUGUCACGGCCAAUGUUAAUGCACUUUUAUCUACUGAUGGUAACAAAAUUGCCGAUAAGUAUGUCCGCAAUUUACAACACAGACUUUAUGAGUGUCUCUAUAGAAAUAGAGAUGUUGACACAGACUUUGUGAAUGAGUUUACGCAUAUUUGCGUAAACAUUUUCAAUGAUGAUACUCUUGACGAUGCUGUUGUGUGUUCAAUAGCACUUAUGCAUCAAGGUCUAGUGGCUAGCAUAAAGAACUUUAAGUCAGUUUUUAUUAUCAAACAAUGUUUUAUGUCUGAAGCAAAAUGUUGGACUGAGACUGACCUUACUAAAGGACCUCAUGAAUUUUGCUCUCAACAUACAAUGCUAGUUAAACAGGGUGAUGAUUAUGUGUACCUUCCUUACCCAGAUCCAUCAAGAAUCCUAGGGGCCGGCUGUUUGUAGAUGAUAUCGUAAAACAGAUGGUACACUAUGAUUGAACGGUUCGUGUCUUAGCUAUAGAUGCUUACCCACUCUAAACAUCCUAAUCAGGAGUAUGCUGAUGUCUUCAUUUGUACUUACAAUACAUAGAAAGCUACAUGAUGAGUUAACAGGACACAUGUUAGACAUGUAUUCUGUUAUGCUUACUAAUGAUAACACUCAAGGUAUUGGGAACCUGAGUUUAUGAGGCUAUGUACCACCGCAUCAGUACAGGCUGUUGGGGCUUGUGUUUUUGCAAUUCACAGACUCAUAAGAUGUGGUGCUUGCAUCGUAGACCAUUUAUGUUGUAAUGCUAUACGAUUGCCCAAACAUAGCAUUAGUCUUGCACACCGAACGGUUACUACACAGGUGCCAUAAAUUGAUGACAAAAUCCAAAUAAGAUCAAGUCAUUUGUGAAUAAGCAUUGACGCAUACAAACAUUCCCACCAACAGAGCCUAAAAGGACAAAAGAAGAAGGCUGAUGAAACUCAAGCCUCCGCAGAGACAGAAGAAACAGCAAACUGUGACUCUUUUCCUGCUGCAGAUUUGGAUGAUUUCCAAACAAUUGCAACAAUCCAUGAGCAGUGCUGACUCAACUCAGGCCUAAACUCAUGCAGACACACAAGGCAGAUGGGCUAUAUAAACGUUUCGCUUUCCGUUUACGAUAUAUAGUCUACUUGUGCAGAAUGAAUUCUCGUAACUCAUAGCACAAGUAGAUGUAGUUAACUUUAAUCACAUAGCAAUCUUUAAUCAGUGUGUAACAUUAGGGAGGACUUGAAAGAGCCACCACAUUUCACCGAGGCCACGCGGAGUACGAUCGAGUGUACAGUGAACAAUGCUAGGGAGAGCUGCCUAUAUGGAAGAGCCCUAAUGUGUAAAAUUAAUUUUAGUAGUGCUAUCCCCAUGUGAUUUUAAUAGCUUUUAGGAGAAUGACAAAAAACCCCCCCCCCACUCACCCUCAUCAUAUAUUCAUCAUAUCCAUCCACCCACCCCCUACACCUCCUCAUAAUCCCAUCCCUCCUUCAUCUAUCUUCUCCAUUCUCAACCUAUCCAUCCAUACAUCCUACUAAACUUUCCC
>cluster_27 reads=2 total_reads=40
AACAUACCUUCCCAGGUAACAAACCACCAACUUCGAUCUCUUGUAGAUCUGUUCUUAAACGAACUAAAAUCUGUGUGGCUGUACUCGGCUGCAUGCUUAGUGCACUCACAGUAAUUAAUAACCAAUUGUCGUGACAGGACACAGUAACUCGUCAUUUUGCAGGCUGCCACGGUCGUCCGUGUUGCAGCCGAUCAUCAGCCUAGGUUUGUCCAGGUGUGACGAAAUAUAAGAUGGAGAGCCUUGUCCCUGGUUUAACGCGAAAAACACGCCACCAGUUUGCCUGUUUACAGGUUCGCGACGUGCUCGUACGUGGCUUGAGACCCGUGGAGGUCUUAUCAGAGGCACGUCAACAUCUUAAAGAUGGCACUUGGCUUAGUAGUGAAAAAGGCGUUUGCCUCAACUGAACAGCCUAUGUGUUAUCAAACGUUCGGAUGCUCGAACUGCACCUCAUGGUCAUGUUAUGGUGAGCUGGUAAGAACUCGAAGGCAUUCAGUACUACCGUAGUGGUGAGACACUUGGUGUCCUGUCCCUCAUGUGGGCGAAAUACCAGUGGCUUACCGCAAGGUUCUCUCGUAAGAACGGUAAUAAAGGAACUGGUGGCCAUAGUUACGGCGCCGAUCUAAAGUCAUUUGACUUAGGCGACGAGCUUGGCACUGAUCCUUAUGAAGAUUUCAAGAAACUGGAAUGUACAAUACCUACAACUUGUGUAUGACCCUGUGGGUUUACACUUAAAACACAGUCUGUACCGUCUGCGGUAUGUGAAAGGUUAUGGCUGUAGUUGUGAUCAACUCCGCGAACCCAUGCUCAGUCAGCUGAUGCACAAUCGUUUUAAACGGGUUUGCGGUGUAAGUGCAGCCCGUUCACACCGUGCGGCACAGGCACUAGUACUGAUGUCGUAUACAGGGCUUUGACAUACAAUGAUAAAGUAGCUGGUUUUGCUAAAUUCCUAAAACUAAUUGUUGUCGCUUCCAAGAAAAGGACGAAGAUGACAAUUUAAUUGAUUCACUUGUAGUUAAGAGACACACUUUCUCUAUACCAACAUGAAGAAACAAUUUAUAAUUUACUUGGAUUGUCCAGCUGUUGCUAAACAUGACUUCUUUAAGUUAGAAUAGACGGUGACAUGGUACCACAUAUACGUCAACGUCUUACUAAAUACAAUGGCAGACCUCGUUAUGCUCAAGGCAUUUGAUGAAGGUAAUUGUGACACAUUAAAGAAAUACUUGUCACAUACAACUGUUGUGAUGAUGAUUAUUCAAUAAAAGGACUGGUAUGAUUUGUAGAAAACCAGAUAUAUUACGCGUAUACGCCAACUUAGGUGAACGUGUACGCCAAGCUUUGUUAAAAACAGUACAAUUUGUGAUGCCAUGCGAAAUGCUGGUAUUGUUGGUGUACUGACAUUAGAUAAUCAAGAUCUCAAUGGUAACUGGUAUGAUUCGGUGAUUUCAUACAAACCACGCCAGGUAGUGGAGUUCCUGUUGUAGAUUCUUAUUAUUUUGUUAAUGCCUAUAUUAACCAUGACCAGGGCUUUAACUGCAGAGUUCAUGUUGACACUGACUUAACAAAGCCUCAUUAAGUGGGAUUUGUUAAAUAUGACUCACGGAAGAGGUUAAAACUCUUUGACCGUUAUCUAAAUAUUGGGAUCAGACAUCACCCAAAUUGUGUAACUGUUUGGAUGACAGAUGCUUGCAUUGUGCAAACUCUAAUGUUUUAUCCCUACAGUGUUCCCACCAAGUUUGGACCACUAGUGAGAAAAAUAUUUGUUGAUGGUGUUCCAUUUGUAGUUCAACUGGAUACCACUCAGAGAGCUAGGUGUUGUACAUAAUCAGGAUGUAAACUUCUAGCUCUAGACUUAGUUUAAGGAAUUACUUGUGUAUGCUGCUGACCUGCUAUGCACGCUGCUUCUGGUAAUCUAUUACUAGAUAAACGCACUACGUGCUUUCAGUAGCUGCACUUACUAACAAUGUUGCUUUCAAACUGUCAAACCCGGUAAUUUUAACAAAGACUUCAUGACUUUGCUGUGUCUAAGGUUUUCUAAGGAAGGAAGUUCUGUUGAAUUAAACACUUCUUUGCUCAGGAUGGUAAUGCUGCUAUCAGCGAUUAUGACUACUAUCGUUAUAAUCUACCAACAAUGUGUGAUCAGACAACUACUAUUUGUAGUUGAAGUUGUUGAUAAGUACUUUGAUUGUUACGAUGGUGGCUGUAUUAAUGCUAACCAAGUCAUCGUCAACAACCAAGACAAAUCAGCUGGUUUCCAUUUAAUAAAUGGGUAAGGCUAGACUUUAACAUGAUCAAUGAGUUAUGAGGAUCAAGAUGCACUUCGCAUACAAAACGUAAUGUCAUCCCUACUAUAACUCAAAUGAAUUUAAGUAUGCCAUUAGUGCAAAGAAUAGAGCUCGCACCGUAGCUGGUGUCUCUAUCUGUAGUACUAUGACCAAUAGACAGUUCAUCAAAAAUUAUUGAAAUCAAUAGCCGCCAUAGAGGAGCUACUGUAGUAAUUGGAACAAGCAAAUUCUAUGGUGGUUGGCACAACAUGUUAAAACUGUUUAGUGAUGAAGAAAACCCUCCUUAUGGGUUGGGAUUAUCCUAAAUGUGAUAGAGCCAGCCUAACAUGCUUAGAAUUAUGGCCUCACUUGUUUGCUCGCAAACAUACAACGUUGUAGCUUGCACACCGUUUCUAUAGAUUAGCUAAUGAGUGUGCUCAAGUAUUGAGUGAAAUGGUCAUGUGUGGCGGUCACUAUAUGUUAAACCAGGUGGAACCUCAUCAGGAGAUGCCACAACUGUUAUGCUAAUAGUGUUUUAACUUGUCAAGCUGUCACGGCCAAUGUUAAUGCACUUUUAUCCACUGAUGGUAACAAAUUGCCGAUAAGUAUGACCGCAAUUACAACACAGACUUAUGAGUGUCUUAUAGAAAUAGAGAUGUUGACACAGACUUUGUGAAUGAGUUUACGCAUAUUUGCGUAAACAUUUCUCAAUGAUGAUACUCUGACGAUGCUGUUGUGUGUUCAAUAGCACUUAUGCAUCUCAAGGUCUAGUGGCUAGCAUAAAGAACUUUAAGUCAGUUUUAUUAUCAAACAAUGUUUUAUGUCUGAAGCAAAAUGUUGGACUGAGACUGACCUUACUAAAGGACCUCAUGAAUUUUGCUCUCAACAUACAAUGCUAGUUAAACAGGUGAUGAUUAUGUGUACCUUCCUUACCCAGAUCCAUCAAGAAUCCUAGGGCCGGCUGUUUUGUAGAUGAUAUCGUAAAACAGAUGGUACACUUAUGAUUGAACGGUUCGUGUCUUAGCUAUAGAUGCUUACCCACACUAAACAUCCUAAUCAGGAGUAUGCUGAUGUCUCAUCUGUACUUACAAUACAUAAGAAAGCUACUGAUGAGUUAACAGGACACAUGUUAGACAUGUAUCUGUUAUGCUUACUAAUGAUAACACUCAAGGUAUUGGGAACCUGAGUUUAUGAGGCUAUGUACACACCGCAUACAGCUACAGGCUGUUGGGGCUUGUGUUCUUUGCAAUCAGACUUCAUUAAGAUGUGGUGCUAUACGUAGACCAUUCUUAUGUGUAAAUGCUGUUAUGUCAUUAAUCACAUAAAUUAGUCUUGUCUGUUAAUCCGUAUGUUUGCAAUGCUCCAGGUUGUGAUGUCACAGAUGUGACUCAACUUUACUUAGGAGGUAUGAGCUAUUAUUGUUAAACCACCCAUUAGUUUCCAUUGGUGCUAAUGGACAAGUUUGUUUAUAAAAUCAUGUGUUGUAGCGAUAAUGUUACUGACUUUAAUGCAAUUGACAUUUGAUGGACAAUGCUGGUGAUUACAUUAUACUCACAGACUGAAAGACUCAAGCUUCUCAGACACUCAAAGCUCUAGCAACAUCUAAACUAUCAACAGAUUGCUAUCCAACAGUCUUCUACACCAAUUACCACCUGGUACUGGUAAACCCAACAGCCAUUUUCCUACAUCACUACUCGCAAUCGUGUAUACAGAGCAUUCCCUGUUGAGCUAUGUGAGAAGGCAUAAAAUAUUUGCCUAAGAUAAAUGUAGUAGAAUUAUACUGACUGUCGUGUAGAGUGUCUGAUAAAUUAAAGUGAAUUCAUUAGAACAGUAUGUUUUGUACUGUAAUGCAUGCCAAGAAGAAUUGAUGAAUUCAAUGGCCACAAAUUAUGAUUUGAGUGUUGUCAAUGCCAGAUUACGUGCUAAGCACUAUGUCAUUGGCGACCCUGCUCAAUUACCUGCACCACGCAUUGCUAACUAAGGGCACACUAGAACCAGAAUAUUCAAUUCAGUGUGUAGACUUAUGAAAACUAUAGGUCCAGACAUGUUCUCGGAACUUGUCGGCGUUGUCCUGCUGAAAUUGUUGAACUGUGAGUGCUUUGGUUUAUGAUAAUAGCUUAAAGCACAUAAAGACAAAUCAGCUCAAUGCUUUAAAUGUUUUAUAAGGGUGUUAUCACGCUGAUGUUCAUCUGCAAUUAACAGGCCACAAAUAGGCGUGGUAAGAAUUCCUACGUACCCUGCUUGGAGAAAAGCUGUCUUUAUUUCACCUUAUAAUUCACAGAAUGCUGUAGCCCAAAGAUUUUGGGACUACCAACUCAAACUGUUGAUUCAUACAGGGCUCAGAAUAUGACUAUGUCAUUUCAUCAAACCACUGAAACAGCUCACUCUUGUAAUGUAAACAGAUUUAAUGUUGCUAUUACCAGAGCAAAAGUAGGCAUACUUUGCAUAAUGUCUGAUAGAGACCUUUAUGACAAGUUGCAAUUUACAAGUCUGAAAUUCCACGGAAUGUGGCAACUUUACAAGCUGAAAUGUAACAGGAUCUUUAAAGAUUGUAGUAAGGUAAUCACUGGGUUACAUCCUACACAGGCACCUACACCUAGUGUUGACACUAAAUUCCAAACUGAAGGUUUAUGUGUUGACAUACCUGGCAUACCUAAGGACAUGACUAUAGAAGACAUCUCUAUGAUGGGUUUAAAAUGAAUUAUCAAGUUAAUGGUUACCCUAACAUGUUUAUCACCCGCGAAGAAGCUAUAAGACAUGUACGUGCAUGGAUUGGCUUCGAUGUCGAGGGUGUCAUGCUACUAGAGAAGCUGUUGGUACCAAUUUCCUUACAGCUAGUUUUACAAGUUUAACCAGUUGCUGACCUAAGGUUGAUGUACAAAUAACAGAUCCAGAGUUAUCUACCCGCCUGAGAUCAAUCUAAACAGUUUAAGACUUUUGUCCAGGAGCUUGGAAUGUACUCGUAUCAAGAAUGUCCAAUUGAAGUCACCUUUCAAUCUACCUACACAGGUGCUUGACAUAUGGGCAUGACCAAGCACUUAAGAUCAAUAAUGUCUGAAUAAAGACGCAUAAAACCCCCAACAGGCCUAAAAGGACAAAAGAAGAAGGCUGAUGAAACCAAGCCUUCGCAGAGACAGAAGAAACAGCAAACUGUGACUCUUCCUGCUGCAGAUUUGGAUGAUUUCCAAACAAUUGCAACAAUCCAUGAGCAGUGCUGACUCAACUCAGGCCUAAACUCAUGCAGACCACCCAAGGCAGAUGGGCUAUAUAAACGUUUCGCUUUCCGUUUACGAUAUAGUCUACUCUUGUGCAGAAUGAAUUCUCGUAACAUAGCACAAGUAGAUGUAGUUAACUUUAAUCCCCUAGCAAUCUUUAAUCAGUGUGUAACAUUAGGGAGGACUUGAAAGAGCCACCACAUUCACCGAGGCCACGCGGAGUACGAUCGAGUGUACAGUGAACAAUGCUAGGAGAGCUGCCUAUAUGGAAGAGCCCUAAUGUGUAAAAUUAAUUUUAGUAGUGCUAUCCCCAUGUGAUUUUAAUAGCUUCCUAGGAGAAUGACAAAAACCCUCCACACCCCAUCAUAUCCAUAUCAUCCAUCAUCCAUCCCCUACCAUCCUCACCCCCCACCAAU
>cluster_28 reads=2 total_reads=2607
GUAAUAAAGGAGCUGGUGGCCAUAGUUACGGCGCCGAUCUAAAGUCAUUUGACAUGGGCGACGAGCUUGGCACUGAUCCUCUAUGAAGAUUUCAAGAAACUGGAAUGUACAAAAUACCUACAACUUGUGCUAAUGACCCUGUGGGUUCACACUUAAAACACAGUCUGUACCGUCUGCGGUAUGUGGAAAGGUUAUGGCUGUAGUUGUGAUCAACACCGCGAACCCAUGCUUCAGUCAGCUGAUGCACAAUCGUUUUAACGGGUUUGCAGUGUAAGUGCAGCCCGUCUUUACACCGUCGGCACAGGCACUGGGUACUGAUGUCGUAUACAGGGCUUUUGACAUACAAUGAUAAAGUAGCUGGUUUGCUAAAUUCCUAAAAACUAAUUGUUGUCGCUUCCAAGAAAAGGACGAAGAUGACAAUUUAAUUGAUUCUUACUUUGUAGUUAAGAGACACACACUCUCUAACUACCAACAUGAAGAAACAAUUUAUAAUUUACUUAAGGAUUGUCCAGCUGUUGCUAAACAUGACUUUCUCUUAAGUCUAGAAUAGACGGUGACAUGGUACCACAUAUCACGUCAACGAAUAUACCUUCCCAGGUAACAAACCAACCAACUUCGAUCUCUUGUAGAUCUGUUCUCUAAACGAACUUUAAAAUCUGUGUGGCUGUCACUCGGCUGCAUGCUUAGUGCACUCACGCAGUAUAAUUAAUAACUAAUUCUUCGUUGACAGGACACGAGUAACUCGUCUAUUUUGCAGGCUGCACGGUUCGUCCGUGUUGCAGCCGAUCAUCAGCACAUCUAGGUUUCGUCCGGGUGUGACCGAAAGGUAAGAUGGAGAGCCUUGUCCCUGGUUUCAACGAGAAAACACACGUCCAUUCAGUUUGCCUGUUUUACAGGUUCGCGACGUGCUCGUACGUGGCUUUGGAGACUCCGUGGAGGAGGUCUUAUCAGAGGCACGUCAACAUUUAAAGAUGGCACUUGUGGCUUAGUAGAAGUUGAAAAAGGCGUUUGCCUCAACUUGAACAGCCCUAUGUGUUCAUCAAACGUUCGGAUGCUCGAACUGCACCUCUGGUCAUGUUAUGGUUGAGCUGGUAGCAGAACUCGAAGGCAUUCAGUACGGUCGUAGUGGUGAGACACUUGGUGUCCUUGUCCCUCAUGUGGGCGAAAUACCAGUGGCUUACCGCAAGGUUCUUCUUCGUAAGAACGGUAAUAAAGGAGCUGGUGGCCAUAGUUACGGCGCCGAUCUAAAGUCAUUUGACUUAGGCGACGAGCUUGGCACUGAUCCUUAUGAAGAUUUCAAGAAACUGGAAUGUACAAAUACCUACAACUUGUGCUAAUGACCCUGUGGGUUUACACUUAAAACACAGUCUGUACCGUCUGCGGUAUGUGGAAAGGUUAUGGCUGUAGUUGUGAUCAACUCCGCGAACCCAUGCUUCAGUCAGCUGAUGCACAAUCGUUUUAAACGGGUUUGCGGUGUAAGUGCAGCCCGUCUACACCGUGCGGCACAGGCACUAGUACUGAUGUCGUAUACAGGGCUUUUGACAUACAAUGAUAAAGUAGCUGGUUUGCUAAAUUCCUAAAACUAAUUGUUGUCGCUUCCAAGAAAAGGACGAAGAUGACAAUUUAAUUGAUUCUUACUUUGUAGUUAAGAGACACACUUUCUCUAACUACCAACAUGAAGAAACAAUUUAUAAUUUACUUAAGGAUUGUCCAGCUGUUGCUAAACAUGACUUCUUUAAGUUUAGAAUAGACGGUGACAUGGUACCACAUAUAUCACGUCAACGUCUUACUAAAUACACUGGCAGACCUCGUCAUGCUUUAAGGCAUUUGAUGAAGGUAAUUGUGACACAUUAAAGAAAUACUUGUCACAUACAAUUGUUGUGAUGAUGAUUAUUCAAUAAAAAGGACUGGUAUGAUUUUGUAGAAAACCCAGAUAUUACGCGUAUACGCCAACUUAGGUGAACGUGUACGCCAAGCUUUGUUAAAAACAGUACAAUUCUGUGAUGCCAUGCGAAAUGCUGGUAUUGUUGGUGUACUGACAUUAGAUAAUCAAGAUCUCAAUGGUAACUGGUAUGAUUUCGGUGAUUUCAUACAAACCACGCCAGGUAGUGGAGUUCCUGUUGUAGAUUCUUAUUAUUCAUUGUUAAUGCCUAUAUUAACCUUGACCAGGGCUUUAACUGCAGAGUACAUGUUGACACUGACUUAACAAAGCCUUACAUUAAGUGGGAUUUGUUAAAAUAUGACUUACGGAAGAGAGGUUAAAACUCUUUGACCGUUAUUUUAAAUAUUGGGAUCAGACAUACCACCCAAAUUGUGUUAACUGUUUGGAUGACAGAUGCAUUCUGCAUUGUGCAAACUUUAAUGUUUUAUUCUCUACAGUGUUCCCACCUACAAGUUUUGGACCACUAGUGAGAAAAAUAUUUGUUGAUGGUGUUCCAUUUGUAGUUCAACUGGAUCCACUUCAGAGAGCUAGGUGUUGUACAUAAUCAGGAUGUAAACCUACAUAGCUCUAGACUUAGUUUUAAGGAAUUACUUGUGUAUGCUGCUGACCCUGCUAUGCACGCUGCUUCUGGUAAUCUAUUACUAGAUAAACGCACUACGUGCUUUCAGUAGCUGCACUUACUAACAAUGUUGCUUUCAAACUGUCAAACCCGGUAAUUUUAACAAAGACUUCAUGACUUUGCUGUGUCUAAGGGUUUCUAAGGAAGGAGUUCUGUUGAAUUAAAACACUUCUUUGCUCAGGAUGGUAAUGCUGCUAUCAGCGAUUAUGACUACUAUCGUUAUAAUCUACCAACAAUGUGUGAUAUCAGACAACUACUAUUUGUAGUUGAAGUUGUUGAUAAGUACUUGAUUGUUACGAUGGUGGCUGUAUUAAUGCUAACCAAGUCAUCGUCAACAACCUAGACAAAUCAGCUGGUUUUCCAUUUAAUAAAUGGGGUAAGGCUAGACUUUAUUAUGAUUCAAUGAGUUAUGAGGAUCAAGAUGCACUUUCGCAUAUACAAAACGUAAUGUCAUCCCUACUAUAACUCAAAUGAAUCUUAAGUAUGCCAUUAGUGCAAAGAAUAGAGCUCGCACCGUAGCUGGUGUCUCUAUCUGUAGUACUAUGACCAAUAGACAGUUUCAUCAAAAAUUAUUGAAAUCAAUAGCCGCCACUAGAGGAGCUACUGUAGUAAUUGGAACAAGCAAAUUCUAUGGUGGUUGGCACAACAUGUUAAAACUGUUUAUAGUGAUGUAGAAAACCCUCACCUUAUGGGUUGGGAUUAUCCUAAAUGUGAUAGAGCCAUGCCUAACAUGCUUAGAAUUAUGGCCUCACUUGUUCUUGCUCGCAAACAUACAACGUGUUGUAGCUUGUCACACCGUUUCUAUAGAUUAGCUAAUGAGUGUGCUCAAGUAUUGAGUGAAAUGGUCAUGUGUGGCGGUUCACUAUAUGUUAAACCAGGUGGAACCUCAUCAGGAGAUGCCACAACUGCUUAUGCUAAUAGUGUUUUUAACAUUUGUCAAGCUGUCACGGCCAAUGUUAAUGCACUUUUAUCUACUGAUGGUAACAAAAUUGCCGAUAAGUAUGUCCGCAAUUUACAACACAGACUUUAUGAGUGUCUCUAUAGAAAUAGAGAUGUUGACACAGACUUUGUGAAUGAGUUUUACGCAUAUUUGCGUAAACAUUUCUCAAUGAUGAUACUCUUGACGAUGCUGUUGUGUGUUCAAUAGCACUUAUGCAUCUCAAGGUCUAGUGGCUAGCAUAAAGAACUUUAAGUCAGUUCUUUAUUAUCAAAACAAUGUUUUAUGUCUGAAGCAAAAUGUUGGACUGAGACUGACCUUACUAAAGGACCUCAUGAAUUUUGCUCUCAACAUACAAUGCUAGUUAAACAGGGUGAUGAUUAUGUGUACCUUCCUUACCCAGAUCCAUCAAGAAUCCUAGGGGCCGGCUGUUUGUAGAUGAUAUCGUAAAACAGAUGGUACACUUAUGAUUGAACGGUUCGUGUCUUAGCUAUAGAUGCUUACCCACUACUAAACAUCCUAAUCAGGAGUAUGCUGAUGUCUUCAUUUGUACUUACAAUACAUAAGAAAGCUACAUGAUGAGUUAACAGGACACAUGUUAGACAUGUAUUCUGUUAUGCUUACUAAUGAUAACACUUCAAGGUAUUGGGAACCUGAGUUUUAUGAGGCUAUGUACACACCGCAUACAGUCUACAGGCUGUUGGGGCUUGUGUUUUUGCAAUUCACAGACUUCAUUAAGAUGUGGUGCUUGCAUACGUAGACCAUUCUUAUGUUGUAAAUGCUGUUACGACCAUGUCAUAUCAACAUCAAUAUUAGUGAAGAAUUAUUAUUCUGGUAAUCCUUAUUAUCAAAUUAUGUUCUGGUUAUCGUGUACUAAUGGACAAGUACUUUGAGUACACCUAAAAGGUGAUAUGGUGAUGCUGUUGUUUACCGAGGUACAACAACUACAAAUUAAAUGUUGGUGAUUAUCUGUGCUGACAUCCAUACAGUAAUGCCAUUAAGUGCACCUACACUAGUGCCACAAGAGCACUAUGUUAGAAUUACUGGCUUAUACCCAACACUCAAUAUUCAGAUGAGUUUUCUAGCAAUGUUGCAAAUUAUCAAAGGUUGGUAUGCAAAAGUAUUUACAUCCAGGGACCACCUGGUACUGGUAAGAGUCAUUUGCUAUUGGCCUAGCUCUCUAUACCCUGCUCGCAGUGUAUACAGCUUGCUCAUGCCGCUGUUGAUGCACUAUGUGAGAAGGCAUUAAAAUAUUUGCCUAUAGAUAAAUGUAGUAGAAUUAUACCCGACGUGCUCGUGUAGAGUGUUUUGAUAAAUCAAAGUGAAUUCAUACUAGAACAGUAUGUCUUUGUACUGUAAAUGCAUUGCCUGAGACGACAGCAGAUAUAGUUGUCUUGAUGAAAUUCAAUGGCCACAAAUUAUGAUUUGAGUGUUGUCAAUGCCAGAUUACGUGCUAAGCACUAUGUGUACAUUGGCGACCCUGCUCAAUUACCUGCACCACGCACAUUGCUAACUAAGGGCACACUAGAACCAGAAUAUUUCAAUUCAGUGUGUAGACUUAUGAAAACUAUAGGUCCAGACAUGUUCCUCGGAACUUGUCGGCGUUGUCCUCAAGGAACAACAUUGCCAAAAGGCUUUACGCAGAAGGGAGCAGAGGCGGCAGUCAAGCCUCUCUCGUUCCUCAUCACGUAGUCGCAACAGUUUAAGAAAUUCAACUCCAGGCAGCAGUAGGGGAACUUUCCUGCUAGAAUGGCUGGCAAUGGCGGUGAUGCUGCUCUUGCUUUGCUGCUGCUUGACAGAUUGAACCAGCUUGAGAGCAAAAUGUCUGGUAAAGGCCAACAACAACAAGGCCAAACUGUCUAAAAAAUUGCUGCUGAGGCUUCUAAGAAGCCUCGGCAAAACGUACUGCCACUAAAGCAUACAAUGUAACACAAGCUUCGGCAGACGUGGUCCAGAACAAACCCAAGGAAAUUUUGGGGACCAGGAACUAAUCAGACAAGGUGAGCAGUGCUGACUCAACUCAGGCCUAAACUCAUGCAGACCACAAGGCAGAUGGGCUAUAUAAACGUUUCGCUUUCCGUUUACGAUAUAGUCUACUCUUGUGCAGAAUGAAUUCUCGUAAUCAUAGCACAAGUAGAUGUAGUUAACUUUAAUCUCACAUAGCAAUCUUUAAUCAGUGUGUAACAUUAGGGAGGACUUGAAAGAGCCACCACAUUCACCGAGGCCACGCGGAGUACGAUCGAGUGUACAGUGAACAAUGCUAGGGAGAGCUGCCUAUAUGGAAGAGCCCUAAUGUGUAAAAUUAAUUUUAGUAGUGCUAUCCCCAUGUGAUUUUAAUAGCUUCUUAGGAGAAUGACAAAAACCCCCCCCACACCCCACCCCAUAUCAUCAUAUCCACAUCCACAUCCCAUCCCCCACCACCCCCAAAUGUAUCAAUCCCC
>cluster_29 reads=1 total_reads=16
GGGACCUGAGCAUAGUCUUGCCGAAUACCAUAAUGAAUCUGGCUUGAAAACCAUUCUCGUAAGGGUGGUCGCACUAUUGCCUUUGGAGGCUGUGUUUUCUAUGCUGGUUGCCAUAUACACAAGUGUGCCUAUUGGGUUCCAUGCUAGCGCUAUAUAGGUUGUAACCAUACAGGUGUUGUUGGAGAAGGUUCCAAAGGUCUUAAUGACAACCUCUUGAAAUACUCCAAAAGAGAAAGUCAACAUCAAUAUUGUUGGUGACUUGCUACUUAAUGAAGAGAUCGCCAUUAUGUCCUUAGACAAUGUCUUAUCUACUUUAUUUCAGCAGCUCGGCAAGGGUUUGUUGAUUUCAGAUGUAGAAACUAAAGAUGUUGUUGAUGUCUUAAAUUGUCACUCAAUCUGACAUAGAAGUUACUGGCGAAUGGUUGUAAUAACUAUAUGCUUCCUAUAACAAAGUUGAAAAACAUGACACCCCGUGACCUUGGUGCUCGAUUGACUGUAGUGCGCGUCAUAUUAAUGCGCAGGUAGCAAAAAGUCACAACAUUGCUUUGAUAUGGAACGUUAAAGAUUCAUGUCAUUGUCUGAACAACUACGAAAACAAAUACGCGGUGCUGCUAAAAAGAAUAACUUACCUUUUUAAGUUGACAUGUGCAUUAGACAAGUUGUUAAUGUUGUAACAACAAAGAUAGCACUUAAGGGUGGUAAAAUUGUUAAUAAUUGGUUGAAGCGGUUAAUUAAAGUUACACUUGUGUUCCUUUUGUUGCUGCUAUUUCUUUAUUUAAUAACACCUGUUCAUGUCAUGUUUUAUACUGACUCAAGUGAAAUCAUAGGAUACAAGGCUAUUGAUGGUGGUGUCACACUUCGUGACAUAGCAUCUACAGAUACUUGUUUUGCUAACAAACAUGCUGAUUUUGACACAUGGUUUAGCCAGCGUGGUGGUAGUUAUACUAAUGACAGCCUUUGCCCAUUGAUUGCUGCAGGUAUAACAAGAGAGUGGGUUUGUCGUGCCUGGUUUGCCUGGCACGAUAUUACGCACAACUAAUGGUGACUUUGCAUUCUUACCAAGAGUUUUAGUGCAGUUGGUAACAUACACUGUUACACACCAUCAAAACUUAUAGAGUACACUGACUUUGCAACAUCAGCUUGUGUUUUGGCUGCUGAAUGUACAAUUUUUAAAGAUGCUUCUGGUAAGCCAGUACCAUUGUUAUGAUACCAAUGUACUAGAAGGUUCUGUUGGCUUAUGAAGAAAGUUUACGCCCUGACACACGUUAUGUGCUCAUGGAUGGCUCUAUUAUUCAAUUUCCUAACCUACCUUGAAGGUCUGUUAGAGUGGUAACAUUUUGAUUCUGAGUACUGUAGGCACGGCACUUGUGAAAGAUCAGAAGCUGGUGUUUGUGUAUCUACUAGUGGUAGAUGGGUACUUAACAAUGAUUAUUACCAGAUUUUUACCAGGAAGGAGUUUUCUGUGGUGUAGAUGCUGUAAAUUUACUUACUAAUAUGUUUACACCACUAAUUUCUUCAACCUAUUGGUGCUUGGACAUAUCAGCAUCUAUAGUAGCUGGUGGUAUUGUAGCUAUCGUAGUAACAUGCCUUGCCUAUUAUUUUAUGAGGUUUAGAAGAGCUUUGGUGAAUACAGUCAUCAUGUAGUUGCCUUUAAUACUUUACUAUUCCUUAUGUCAUUCUUGUACUUGUUUAACACCAGUUCUACUCAUCUUUCCUGGUGUUUAUUCUGUUAUUUACUUUGUACUUGACAUUUUAUUUACUAAUGAUGUUUCUUUUUUUAGCACAUAUUCAGUGGAUGGUUAUGUUCACACCUUUAAGUACCUUUCUGGAUAACAAUUGCUUAUAUCAUUCUUGUAUUACAAAGCAUUUCUAUUGGUUCUAGUAAUUACCUAAAGAGACGUGUAGUCUUUUAAUGGUGUUUCCUUUAGUACUUUGAAGAAGCUGCGCUGUGCACCUUUUUGUUAAAUAAAGAAAUGUAUCUAAAGUUGCGUAGUGAUGUGCUAUUACCUCUUACGCAAUAUAAUAGAUACUUAGCUCUUUAUAAUAAGUACAAGUAUUUAGUGGAGCAAUGGUUAUCACAUUUCUCUUCUAUACCUGAAGAACAUUUAUUGAAACCAUCUCACUUGCUGGUUCCUAUAAAGAUUGGUCCUAUUCUGGACAAUACACAACUAGGUAUAGAAAACUUCUUAAGAGAGGUGAUAAAAGUGUAUAUUACACUAGUAAUCCCUACCACAUCACCAAGAUGGUGAAGUUAUCACCUUUGACAAUUUAAGACACUUCUCUUCUGAGAGAAGUGAGGAUUAUUAAGGUGUUUACAACAGUAGACAACAUUAACCCACGCAAGUUGUGGACAUGUCAAUGACAACGGACAACAGUUUGGUCCAACUUAUUUGGAUGGAGCUGAUGUUACUAAAGUAAAACCUCAUAAAUUUUACAUGAAGGUAAAACAUUUAUGUUUUACCUAAUGAUGACACUUUACGUGUUGAGGCUUUUGAGUACUACCACACAACUGGAUCCAAGUUUCUGGGUAGGUACAUGUCAGCAUUAAUACACUAAAAAAGUGGAAAUACCCACAAGUUAAUGGUUUAACUUUAUUAAAUGCAGAUAACAACUGUUAUCCUGCCUGCAUUGUUAACACUCCAACAAAUAGAAUUGAGUUUAAUCCCUGCUCUACAAGAUGUUAUUACAGAGCAAGGGCUGGUGAAGCUGCUAACUUUGUGCACUUAUCUUAGCCUACUGUAAUAAGACAGUAGGUGAGUUAGGUGAUGUUAGAGAAACACUGAGUUACUUGUUCAACAUGCCAAUUUAGAUUUUGCAAAAGAGUCUGAACGUGGUGUGUAAACCUGUGGACACAGCAGACAACCCUUGGUGUAGAAGCUGUUAUGUCUGGGCACACUUUCUUAUGAACAAUUUAAGAAAGGUGUUCAGAUACCUUGCACGUGUGGUAAACAAGCUACAAAAUAUCAGUACAACAGGAGUUCCUUUUGUUAUGAUGUCAGCACCACCUGCUCAGUAUGAACUUAAGCAUGGUUUACUUAUUGUGCUGAGUACACUGGUAAUUACCAGUGUGGUCACUAUAAACAUAUAACCUAAAGAAACUUGUAUUGCAUAGACGGUGCUCACUUCCAAGUCCUCAGAAUACAAAGGUCCUAUUACGGAUGUUUUUACAAAGAAAACAGUUACACAACAACCAUAACCAGUUACUUCAAAUUGGAUGGUGUUGUUUGUACAGAAAUUGACCCAAAGUUGGACAAUUAUUAUAAGAAAGACAAUCUAUCACAGAGCAACCAAUUGAUCUUGUACCAAACCAACCAUAUCCAAACGCAAGCUUCGAUAAUCUUCAAGUUUGUAUGUGAUAAUAUCAAAUUUGCUGAUGAUUUAAACCAGUUAACUGGUUAUAAGAAACCUGCUCCAAGAGCUUAAAGUUACAUUUUCCCUGACUUAAAUGGUGAUGUGGUGGCUAUUGAUUAUAAACACUACACACCCUCUUUAAAAAAGGAGCUAAAUUGUUACAAACCUAUUGUUUGGCAUGUUAACAAUGCUAAUAAAGCCACGUAUAAACCAAAUACCUGGUGUAUACGUUGUCUCUGGAGCACAAACCAGUUGAAACAUCAAAUUCGUUUGAUGUCUGAAGUCAGAGGACGCGCAGGGAAUGAUAAUCACUCCUGCCAAGAUCUAAAACCAGUCUUGAAGAAGUAGUGGAAAUCCUACCAUACAGAAAGACGUCUUGAGUGUAAUGUGAAAACCCCGAGUUGUAGGAGACAUUAUACUUAAACCAGCAAUAAUAGUUUAAAAAUUACAGAAGAGGUUGGCCACACAGAUCUAAUGGCUGCUUAUGUAGACAAUUCUAGUCUACUAUUAAGAAACCUAAUGAAUUAUCUAGAGUAUUAGGUUUGAAAACCUUGCUACUCAUAGUUUAGCUGCUGUUAAUAGUGUCCCUUGGGAUACUAUAGCUAAUUAUGCUAAGCCUUUUUCUUAACAAGUUGUUAGUACAACUCAAUACAGUUACACGGUGUUUAAACCGUGUUUGUACUAAUUAUAUGCCUUAUUUCUUACUUUAUUGCUACAAUUGUGUACUUUACUAGAAGUACAAAUUCUAGAAUUAAAGCAUCUAUGCCGACUACUAUAGCAAAGAAUACUGUUAAGAGUGUCGGUAAAUUUGUCUAGAGGCUCAUUUAAUUAUUUGAAGUCACCUAAUUUUUCUAAACUGAUAAAUAUUAUAAUUUAGUUUUACAUUAAGUGUUUGCCUAGGUUUUAAUCUACUACCGCUGCUCUAGGUGUUUUAAUGUCUAAUUUAGGCAUGCCUUUUGUCUACUGUACUAAAUACAGAGAAGGCUAUUUGAACUUACUAAUGUCACUAUUGCAACCUGUACUGGUUCUAUACCUUGUAGUGUUUGUCUAGUGGUUCAAGAUUCUUUAGACACCUAUCCUUCUUUGAAACUAUACAACAUACCAUUUCACCUUUAAAUGGGAUAACUGCUUUUGGCUUAGCUGCAGAGUGGUUUUAGCAUUUCUCACUAGGUUUUUAUGUACUUGGAUUGGCUGCAAUCAUGCAAUUGUUUUUCAGCUACUUGCAGUACAUUUACUAGUAAUUCUUGGCUUAUGUGGUUAAUAAUUAAUCUGUACAAAUGGCCCCGAUUUCAGCUAUGGUUAGAAUGUACAUCUUCUUUGCAUCAUCAUUAUGUAUGAAAGUUAUGUGCUAUAUUGUAGACGGUAAUUCAUCAACUUGUAUGAUGUGUUACAAACGUAAUAGAGCAACAAGAGUCGAAUGUACAACUAUUUUAUGGUGUUACAGAAGGUCCUUUAUUCUAUGUAAAGUGGUAAAGGCUUUACAAACACGCAAUUAAUUGUUUAAUUGUGAUACAUUCCAACUGGUAGUACAUUUACUAGUAUGUAGUUGCAAGAGACUUGUCACUACCGUUUUGAUGACCAAUUCUUACUGACUUUAUUUAAAUGUAUAUAGUGUUACAGCUAGAAAAUCAGCUUCUUAAUCCAAUUUUACUUUGAUGAGCUGGUCAAAACUUAUGAAGUAUUCGACUUUGUUAACUUAGACAACCUGUACUUUAACAAAAUUCAGCCUAUAUUGGUAGUCUGAUGCGUUAAUCUUCUGUGAAGACUUUAAAGUAUCAGCGUCUUUCGUCAUACAGACAGCCUAUGUGUCUGAUAUACUGACAGAAUCACGAAUCACCGUCUGAUGUUGGUGAUAGUUCAACUGCAGUUAAAAUGAGAGCUUAGUUAAUACGUAUCAAACACAACGUACCAAUGGAAUACCCAAAAUACUAGUUGCACUGCUAAGCAACAUUGCAAAGAAUGACCUUAACAUUGUCGAGAAAGACUUCCAAAUCUCAGCAGCAGCAAGGCAGUCUAGAUUCCAUCCGAACUACAGACGUAGUCGCAAUGUUUAAGAAAAUCAAAAAUCUGCAGUAGGGUACUGCUCUUGCUAGAAUGGCUGGCAAUGGCGGUGAUGCUGCUCUUGCUUGCUGCUGCUUGACAGAUUGAACCAGCUUGAGAGCAAAAUGUCUGGUAAAGGCCAACAACAACAAGGCCAAACUGUCACUAAGAAAUUGCUGCUGAGGCUUCUAAGAAGCCUGGCAAAACGUACUGCCACUAAAGAUACAAUGUAACACAAGCUUUGCAGACGUGGUCCAGAACAAACCCAAGGAAAUUUUGGGGACCAGGAACUAAUCAGACAAGGAACUGAUUACAAACAUUGGCCGCAAAUUGCACAAUUUGCCCCAGCGCUUCAGCGUUCUUCGGAAUGUCGCGCAUUGGCAUGGAAGUCACACCUCGGGAACGUGGUUGACCUACACAGGUGCCAUCAAAUUGGAUGACAAAGAUCCAAAUUCAAAGAUCAAGUCAUUUGCUGAAUAAGCAUUGACGCAUACAAAACAUUCCCACCAACAGAGCCUAAAAAGGACAAAAAGAAGAAGGCUGAUGAAACUCAAGCCUUACCGCAGAGACAGAAGAAACAGCAAACUGUGACUCUUCUUCCUGCUGCAGAUUUGGAUGAUUUUCCAAACAAUUGCAACAAUCCAUGAGCAGUGCUGACUCAACUCAGGCCUAAACUCAUGCAGACAUCAAGGCAGAUGGGCUAUAUAAACGUUUCGCUUUUCCGUUUACGAUAUAUAGUCUACUCUGUGCAGAAUGAAUUCUCGUAACUACAUAGCACAAGUAGAUGUAGUUAACUUUAAUCUCACAUAGCAAUCUUUAAUCAGUGUGUAACAUUAGGGAGGACUUGAAAGAGCCACCACAUUUCACCGAGGCCACGCGGAGUACGAUCGAGUGUACAGUGAACAAUGCUAGGGAGAGCUGCCUAUAUGGAAGAGCCCUAAUGUGUAAAAUUAAUUUUAGUAGUGCUAUCCCCAUGUGAUUUUAAUAGCUUCUAGGAGAAUGACAAAAACACCCCACCCCCAUCCUACCUACCACUAUCAUAUUUCCAUCAUAUCCCUCCCCAUCCUAUCCCCUACACACCCCAUCCCCAAA
>cluster_30 reads=1 total_reads=11
AUACCUUCCCAGGUAACAAACCAACCAACUUCGAUCUCUUGUAGAUCUGUUCUAAACGAUUUAAAAUCUGUGUGGCUGUCACUCGGCUGCAUGCUUAGUGCACACGCAGUAUAAUUAAUAACUAAUUACUGUCGUUGACAGGACACGAGUAACUCGUCUUAUCUUGCAGGCUGCUUACGGUUCGUCCUUGUUGCAGCCGAUCAUCAGCACAUCUAGGUUUCGUCCGGGUGUGACCGAAAGGUAAGAUGGAGAGCCUUGUCCCUGGUUUCAACGAGAAACACACGUCCAUUCAGUUUGCCUGUUUACAGGUUGCGACGUGCUCGUACGUGGCUUGGAGACUCCGUGGAGGAGGUCUUAUCAGAGGCACGUCAACAUUUAAAGAUGGCACUUGUGGCUUAGUAGAAGUUGAAAAAGGCGUUUUGCCUCAACUUGAACAGCCCUAUGUGUUCAUCAAACGUUCGGAUGCUCGAACUGCACCUCAUGGUCUGUUAUGGUUGAGCUGGUAGCAGAACUCGAAGGCAUUCAGUUAUAGUCGUAGUGGUGAGACACUUGGUGUCCUUGUCCCUCAUGUGGGCGAAAUACCAGUGGUUCCCGCAAGGUUCUUCGUAAGAACGGUAAUAAAGGAGCUGGUGGCCAUAGUUACGGCGCCGAUCUAAAGUCAUUUGACUUAGGCGACGAGCUUUGGCACUGAUCCUUAUGAAGAUUUCAAGAAACUGGAAUGUACAAAUCCUACAACUUGUGCUAAUGACCCUGUGGGUUUACACUUAAAACACAGUUUGUACCGUUGCGGUAUGUGGAAAGGUUAUGGCUGUAGUUUGUGAUCAACUCCGCGAACCCAUGCUUCAGUCAGCUGAUGCACAAUCGUUUUAAACGGGUUUGCGGUGUAAGUGCAGCCCGCUUACACCGUGCGGCACAGGCACUAGUACUGAUGUCGUAUACAGGGCUUUGACAUACAAUGAUAAGUAGCUGGUUUGCUAAAUUCCUAAAACUAAUUGUUGUCGCUUCCAAGAAAAGGACGAAGAUGACAAUUUAAUUGAUUCUUACUUUGUAGUUAAGAGACACACUCUCUAACUACCAACAUGAAGAAACAAUUUAUAAUCUACUUAAGGAUUGUCCAGCUGUUGCUAAACAUGACUUCUCAAGUUAGAAUAGACGGUGACAUGGUACCACAUAUAUCACGUCAACGUCUUACUAAAUACAAUGGCAGACCUCGUCUAUGCUUUAAGGCAUUUUGAUGAAGGUAAUUGUGACACAUUAAAGAAAUACUUGUCACAUACAAUUGUUGUGAUGAUGAUUAUUCAAUAAAAAGGACUGGUAUGAUUUGUAGAAACCCAGAUAUAUUACGCGUAUACGCCAACUUAGGUGAACGUGUACGCCAAGCUUGUUAAAAACAGUACAAUUCUGUGAUGCCAUGCGAAAUGCUGGUAUUGUUGGUGUACUGACAUUAGAUAAUCAAGAUCUCAAUGGUAACUGGUAUGAUUUCGGUGAUUUCAUACAAACCACGCCAGGUAGUGGAGUACCUGUUGUAGAUUCUUAUUAUUCAUUGUUAAUGCCUAUAUUAACCUUGACCAGGGCUUCAACUGCAGAGUCACAUGUUGACACUGACUUAACAAAGCCUUUUAAGUGGGAUUUGUUAAAAUAUGACUUACGGAGAGAGGUUAAAACUCUUUGACCGUUAUUUUAAAUAUUGGGAUCAGACAUACACCCAAAUUGUGUUAACUGUUUGGAUGACAGAUGCAUUCUGCAUUGUGCAAACAUUAAUGUUUAUUUCUACAGUGUUCCCUACAAGUUUUGACCACUAGUGAGAAAAUAUUUGUUGAUGGUGUUCCAUCUGUAGUUUCAACUGGAUACUCUUCAUAGAGCUAGGUGUUAUACAUAAUCAGGAUGUGAAAUUUACAUAGCUCUAGACUUAGUUUAGGAUUACCUGUAUAUGCUGCAUGACCCUGCUAUCAGCUGCAUCUGGUAAUCUAUUAUAGAUCAAUGCACUAUGAGGAUCAAGAUGCACUCUAACAAUAUACAAAACGUAAUGUCAUCCCUACUAUAACUCAAAUGAAUCUAAGUAUGCCAUUAGUGCAAAGAAUAGAGCUCGCACCGUAGCUGGUGUCUCUAUCUGUAGUACUAUGACCAAUAGACAGUUUCAUCAAAAAUUAUUGAAAUCAAUAGCCGCCACUAGAGGAGCUACUGUAGUAAUUGGAACAAGCAAAUUCUAUGGUGGUUGGCACAACAUGUUAAAAACUGUUUAUAGUGAUGUAGAAAACCCUCACCUUAUGGGUUGGGAUUAUCCUAAAUGUGAUAGAGCCAUGCCUAACAUGCUCUUAGAAUUAUGGCCUCACUUGUUCUUGCUCGCAAACAUACAACGUGUUGUAGCUUGUCACACCGUUUCUAUAGAUUAGCUAAUGAGUGUGCUCAAGUAUUGAGUGAAAUGGUCAUGUGUGGCGGUUCACUAUAUGUUAAACCAGGUGGAACCUCAUCAGGAGAUGCCACAACUGCUUAUGCUAAUAGUGUUUUUAACAUUUGUCAAGCUGUCACGGCCAAUGUUAAUGCACUUUUAUCUACUGAUGGUAACAAAAUUGCCGAUAAGUAUGUCCGCAAUUUACAACACAGACUUUAUGAGUGUCUCUAUAGAAAUAGAGAUGUUGACACAGACUGUGAAUGAGUUUACGCAUAUUUGCGUAAACCUUUCAAUGAUGAUACUUUACUAAUGCUGCUGAUGUUUUCAUUUAUGCAUCUCAAGUCAGUGGCUAAUAAAGAACUGUAAGUCCGUUUUUGUUAUCCUUACUAAUGAUAACACUUCAAGGUAUUGGAACCUGAGUUUAUGAGGCUAUGUACACACCUAUACAGUUACAGGCUGUUGCUUGUGUUCUUUGCAAUCUCAGACUUCAUUAAGAUGUGGUGCUUAACAUACGUAGACCAUUUAUGUUGUAAUGCUGUUACGACCAUGUCAUAUCAACAUCACAUAAAUUAGUCUUGUCUGUUAAUCCGUAUGUUUGCAAUGCUCCAGGUUGUGAUGUCACAGAUGUGACUCAACUUUACUUAGGAGGUAUGAGCUAUUAUUGUAAAUCAUAUAAACCACCCAUUAGUUUUCCAUUGUGUGCUAAUGGACAAGUUUUUGGUUUAUAUAAAAUACAUGUGUUGGUAGCGAUAAUGUUACUGACUUUAAUGCAAUUGCAACAUGUGACUGGACAAAUGCUGGUGAUUACAUUUUUAGCUAACACCUGUACUGAAAGACUCAAGCUUUUUGCAAAGAAACGCUCAAAGCUACUGAGGAGACAUUUAAACUGUCUUAUGGUAUUGCUACUGUACGUGAAGUGCUGUCUGACAGAGAAUUCUUCAUGGGAAGUUGGUAAACCUAGACCACCACUUAAUCGAAAUUAUGUCUUUACUGGUUAUCGUGUAACUAAAACAGUAAAGUACAAAUAGGAGAGUACACCUUUGAAAAAGGUGACUAUGGUGAUGCUGUUGUUUACCGAGGUACAACAACUUACAAAUUAAAUGUUGGUGAUUAUUUUGUGCUGACAUCCAUACAGUAAUGCCAUUAAGUGCACCUACACUAGUGCCACAAGAGCACUAUGUUAGAAUUACUGGCUUAUACCCAACACUCAAUAUUCAGAUGAGUUUCUAGCAAUGUUGCAAAUUAUCAAAAGGUUGGUAUGCAAAAGUAUUUACACUCCAGGACCACCUGGUACUGGUAAGAGUCAUUUUGCUAUUGGCCUAGCUCUCUACUCCUUGUCGCAAGUGUAUACAGCUUGCCUCAUGCCGCUGUUGAUGACUAUGUGAGAAGGCAUUAAAAUAUUUGCCUAUAGAUAAAUGUAGUAGAAUUAUACCCGACGUGCUCGUGUAGAGUGUUUUGAUAAAUUCAAAGUGAAUUCAUUACUAGAACAGUAUGUCUUUGUACUGUAAAUGCAUUGCCUGAGACGACAGCAGAUAUAGUUGUCUCUGAUGAAAUUCAAUGGCCACAAAUUAUGAUUUGAGUGUUGUCAAUGCCAGAUUACGUGCUAAGCACUAUGUGUCUGGCGACCCUGCUCAAUUACCUGCACCACGCACAUUGCUAUCAAGGGCACACUAGAACCAGAAUAUUUCAAUUCAGUGUGUAGACUUAUGAAAACUAUAGGUCCAGACAUGUUCCUCGGAACUUGUCGGCGUUGUCCUGCUGAAAUUGUUGACACUGUGAGUGCUUUGGUUUAUGAUAAUAAGCUUAAGCACAUAAAGACAAAUCAGCUCAAUGCUCUAAAAUGUUUUAUAAGGGUGUUAUCACGCAUGAUGUUCAUCUGCAAUUAACAGGCCACAAAUAGGCGUGGUAAGAGAAUUCCUACGUAACCCUGCUUGGAGAAAAGCUGUCUUAUUUCACCUUAUAAUACAGAAUGCUGUAGCCUCAAAGAUUUUGGGACUACCAAUUCAAACUGUUGAUUUCAACAAGGCUCAGAAUAUGACUAUGUCAUUCUCAAACCACUGAAACAGCUCACUCUUGUAAUGUAAACAGAUUUAAUGUUGCUAUUACCAGAGCAAAAGUAGGCAUACUUUUGCUAAUGUCUGAUAGAGACCUUUAUGACAAGUUGCAAUUUACAAGUCUUGAAAUUCCGCAGGAAUGUGGCAACUUUACAAGCUGAAAAUGUAACAGGACUCUUUAAAGAUUGUAGUAAGGUAAUCACUGGGUUACCCUACACAGGCACCUCACCUCAGUGUUGACACUAAAUUCAAAACUGAAGGUUUAUGUGUUGACAUCCCUGGCAUACCUAAGGACAUGACUUAUAGAAGACUCAUCUCUAUGAUGGGUUUUAAAAUGAAUUAUCAAGUUAAUGGUUACCCCUAACAUGUUUAUCACCCGCGAAGAAGCUAUAAGACAUGUACGUGCAUGGAUUGGCUUCGAUGUCGAGGGUGUCAUGCUACUAGAGAAGCUGUUGGUACCAAUUUACCUUUACAGCUAGGUUUCUACAGGUGUUAACCUAGUUGCUGUACCUACAGGUUAUGUUGAUACACCUAAUAAUACAGAUUUUUCCAGAGUUAGUGCUAACCACCGCCUGGAGAUCAAUUUAAACACCUCAUACCAUUAUGUACAAAGGACUUCCUUGGAAUGUAGUGCGUAUAAAGAUUGUACAAAUGUUAGUGACACACUUAAAAAUCUCUCUGACAGAGUCGUAUUUGUCUUAUGGGCACAUGGCUUUGAGUUGACAUAUGAAGUAUAACAAAGACGGCAUCAUAUGGGUUGCAACUGAGGGAGCCUUGAAUACACCAAAAGAUCAUUGGCACCCGCAAUCCUGCUAACAAUGCUGCAAUCGUGCUACUUCCAAGGAACAACAUUGCCAAAAGGCUUUUCAGAAGGGAGCAGAGGCGGCAGUCAAGCCCUCGUUCCUCAUCACGUAGUCGCAACAGUUUAAGAAAUUCAACUCCAGGCAGCAGUAGGGAACUCUCCUGCUAGAAUGGCUGGCAAUGGCGGUGAUGCUGCUCUUGCUCUGCUGCUGCUUGACAGAUUGAACCAGCUUGAGAGCAAAAUGUCUGGUAAAGGCCAACAACAACAAGGCCAAACUGUCACUAAGAAUUGCUGCUGAGGCUUCUAAGAAGCUCGGCAAAACGUACUGCCACUAAAGCAUACAAUGUAACACAAGCUUCGGCAGACGUGGUCCAGAACAAACCCAAGGAAAUUUGGGGACCAGGAACUAAUCAGACAAGGAACUGAUUACAAACAUUGGCCGCAAAUUGCACAAUUUGCCCCAGCGCUUCAGCGUUCGGAAUGUCGCGCAUUGGCAUGGAAGUCACACCUUCGGGAACGUGGUUGACCUACACAGGUGCCAUCAAAUUGGAUGACAAAGAUCCAAAUUCAAAGAUCAAGUCAUCUGCUGAAUAAGCAUUGACGCAUACAAAACAUUCCCACCAACAGAGCCUAAAAAGGACAAAAGAAGAAGGCUGAUGAAACUCAAGCCUACCGCAGAGACAGAAGAAACAGCAAACUGUGACUCUUUCCUGCUGCAGAUUUGGAUGAUUUCCAAACAAUUGCAACAAUCCAUGAGCAGUGCUGACUCAACUCAGGCCUAAACUCAUGCAGACAUCAAGGCAGAUGGGCUAUAUAAACGUUUCGCUUUCCGUUUACGAUAUAGUCUACUUGUGCAGAAUGAAUUCUCGUAACUACUAGCACAAGUAGAUGUAGUUAACUUUAAUCACAUAGCAAUUCUAAUCAGUGUGUAACAUUAGGGAGGACUUGAAAGAGCCACCACUUCACCGAGGCCACGCGGAGUACGAUCGAGUGUACAGUGAACAAUGCUAGGAGAGCUGCCUAUAUGGAAGAGCCCUAAUGUGUAAAAUUAAUUUAGUAGUGCUAUCCCCUGUGAUUUUAAUAGCUUUCUUAGGAGAAUGACAAAAAGCCCCCCACCUCCACCAUCCUCAUUUCCACCAUCAUCACAUAUAUUCCUAUCCCUCAUAUCCCCACACCCACAUCCCCAUAUC
>cluster_31 reads=2 total_reads=40
GUCAUCCUUCCCAGGUAACAAACCACCAUUCGAUUCUUGUAGAUCUGUUCUUAAACGAACUAAAAUCUUGUGGCUGUACUCGGCUGCAUGCUUAGUGCACUCCAGUAUAAUUAAUAACUAAUACUGUCUUGACAGGACACGAGUAACUCAUCUAAAUCUGCAGGCUGCUUACGGUUCGACCGUGUUGCAGCCGAUCAUCAGCAACUAGGUUUGUCCGGGUGUGACCGAAAGGUAAGAUGGAGAGCCUUGUCCCUGGUUCAACGAGAAAACACACGUCCACUCAGUUUGCCUGCUUACAGGUUCACGAGUGCUCGUACGUGGCUUUGGAGACUCCGUGGAGGUCUUAUCAGAGGCACGUCAACACUUAAAGAUGGCACUUGUGGCUUAGUAGAAGUUGAAAAGGCGUUUGCCUCAACUUGAACAGCCCUAUGUGUUCAUCAACGUCGGAUGCUCGAACUGCACCUCAUGGUCAUGUUAUGGUUGAGCUGGUAGAACUCGAAGGCAUUCAGUACGGUCCUAGUGGUGAGACACUUGGUGUCCUUGUCCCUCAUGUGGGCGAAAUACCAGUGGCUUACCGCAAGGUUCUUCUCGUAAGAACGGUAAUAAAGGAGCUGGUGGCCAUAGUUACGGCGCCGAUCUAAAGUCAUUUGACUUAGGCGACGAGCUUGGCACUGAUCCUUAUGAAGAUUUCAAGAAACUGGAAUGUACAAAUACCUACAACUUGUGCUAAUGACCCUGUGGGUUUACACUUAAAAACACAGUCUGUACCGUCUGCGGUAUGUGGAAAGGUUAUGGCUGUAGUUGUGAUCAACUCCGCGAACCCAUGCUUCAGUCAGCUGAUGCACAAUCGUUUUAAACGGGUUUGCGGUGUAAGUGCAGCCCGUCCACCGUGCGCACAGGCACUAGUACUGAUGUCGUAUACGGGCUUUGACACAAUGAUAAAGUAGCUGUUUUGCUAAAUUCCUAAAACUAAUUGUUGUCGCUUCCAAGAAAAGGACGAAGAUGACAAUUUAAUUGAUUCUAUCUGUAGUUAAGAGACACACUUUCUCAACCAACAUGAAGAAACAAUUUAUAAUUUACUUAAGGAUUGUCCAGCUGUUGCUAAACAUGACUUCCUAAGAUUAGAAUAGACGGUGACAUGGUACCACAUAUAUCACGUCAACGUCUUACUAAAUACAAUGGCAGACCUCGUCUAUGCUUUAAGGCAUUUUGAUGAAGGUAAUUGUGACACAUUAAAGAAAUACUUGUCACACACUGUUGUGAUGAUGAUUAUUCAAUAAAAAGGACUGGUAUGAUUUUGUAGAAAACCCAGAUAUAUUACGCGUAUACGCCAACUUAGGUGAACGUGUACGCCAAGCUUUGUUAAAAACAGUACAAUUCUGUGAUGCCAUGCGAAAUGCUGGUAUUGUUGGUGUACUGACAUUAGAUAAUCAAGAUUCAAUGGUAACUGGUAUGAUUCGGUGAUUUCAUACAAACCACGCCAGGUAGUGGAGUUCCUGUUGUAGAUUUAUUAUUCAUUGUUAAUGCUAUAUUAACCUUGACCAGGGCUUUAACUGCAGAGUCACAUGUUGACACUGACUUAACAAAGCCUUACAUUAAGUGGGAUUUGUUAAAAUAUGACUACGGAAGAGAGGUUAAAACUCUUUGACCGUUAUUUUAAAUAUUGGGAUCAGACAUCACCCAAAUUGUGUUAACUGUUUGGAUGACAGAUGCAUUCUGCAUUGUGCAAACUUUAAUGUUUAUUCUCCAGUGUUCCCACCUACAAGUUUUGGACCACUAGUGAGAAAAAUAUUUGUUGAUGGUGUUCCAUCUGUAGUUUCAACUGGAUCACUACAGAGAGCUAGGUGUUGUACAUAAUCAGGAUGUAAACUUACAUAGCUCUAGACUUAGUUUUAAGGAAUUACUUGUGUAUGCUGCUGACCCUGCUAUGCACGCUGCUUCUGGUAAUCUAUUCUAGAUAAACGCACUACGUGCUUUCAGUAGCUGCACUUACUAACAAUGUUGCUUUCAAACUGUCAAACCCGGUAAUUUUAACAAAGACUUAUGACUUUGCUGUGUCUAAGGGUUUCUAAGGAAGGAAGUUCUGUUGAAUUAAAACACUUCUUUGCUCAGGAUGGUAAUGCUGCUAUCAGCGAUUAUGACUACUAUCGUUAUAAUCUACCAACAAUGUGUGAUAUCAGACAACUACUAUUUGUAGUUGAAGUUGUUGAUAAGUACUUUGAUUGUUACGAUGGUGGCUGUAUUAAUGCUAACCAAGUCAUCGUCAACAACCUAGACAAAUCAGCUGGUUUCCAUUUAAUAAAUGGGUAAGGCUAGACUUUAUUAUGAUUCAAUGAGUAUGAGGAUCAAGAUGCACUUUCGCAUAUACAAAACGUAAUGUCAUCCCUACUAUAACUCAAAUGAAUCUUAGUAUGCCAUAGUGCAAAGAAUAGAGCUCGCCCGUAGCUGGUGUUCUAUCUGUAGUACUAUGACCAAUAGACAGUUUCAUCAAAAUUAUUGAAAUCAAUAGCCGCCACUAGAGAGCUACUGUAGUAAUUGGAACAAGCAAAUUCUAUGGUGGUUGGCACAACAUGUUAAAACUGUUUAUAGUGAUGUAGAAAACCCUCCUUAUGGGUUGGGAUUAUCCUAAAUGUGAUAGAGCCAUGCCUAACAUGCAAGAAUUAUGGCCUCACUUGUUCUUGCUCGCAAACAUCAACGUGUUGUAGCUUGUACACCGUUUCUAUAGAUUAGCUAAUGAGUGUGCUCAAGUAUUGAGUGAAAUGGUCAUGUGUGGCGGUUCACUAUAUGUUAAACCAGGUGGAACCUCAUCAGGAGAUGCCACAACUGCUUAUGCUAAUAGUGUUUUAACAUUUGUCAAGCUGUCACGGCCAAUGUUAAUGCACUUUAUCUACUGAUGGUAACAAAAUUGCCGAUAAGUAUGUCCGCAAUUUACAACACAGACUUAUGAGUGUUCUAUAGAAAUAGAGAUGUUGACACAGACUUUGUGAAUGAGUUUACGCAUAUUUGCGUAAACAUUUCUCAAUGAUGAUACUCUGACGAUGCUGUUGUGUGUUUCAAUAGCACUUAUGCAUCAAGGUCUAGUGGCUAGCAUAAAGAACUUUAAGUCAGUUCUUUAUUAUCAAACAAUGUUUUAUGUCUGAAGCAAAAUGUUGGACUGAGACUGACCUUACUAAAGGACCUCAUGAAUUUUGCUCUCAACAUACAAUGCUAGUUAAACAGGUGAUGAUUAUGUGUACCUUCCUUACCCAGAUCCAUCAAGAAUCCUAGGCCGGCUGUUUGUAGAUGAUAUCGUAAAACAGAUGGUACCUAUGAUUGAACGGUUCGUGUCUUAGCUAUAGAUGCCUACCCACUACUAAACAUCCUAAUCAGGAUAUGCUGAUUUCUUCAUUUGUACUUACAAUACACAAGAAAGCUCCAGAUGAGUUAACAGGACACAUGUUAGACUGUAUUCUGUUAUGCUUAUAAUGAUAACACUUCAAGGUAUUGGGAACCUGAGUUUUAUGAGGCUAUGUACACCGCAUACAGUUACAGGCUGUUGGGGCUUGUGUUUUCUGCAAUUCACAGACUUCAUUAAGAUGUGGUGCUGCCUACAUAUACCAUUUAAGUUGUAAAUGCCACUACGACCAUUCAUAUCAUCACUAAACAGUCAAGUCAAAGUAAUCAGUAAAAUUUGCAAUGCUCCUGUUGUGAUGUACACAGAUUUAAUGUUGCUAUUACUAAGCUUAGUAGGCAUAUUUGCUUAUAUCUGAUAGAGAUCUUUAUAAAGUCAAUUACAUAAGUCUUGAAUUCCACAGGAUGUGCAACUUUACAAGCUGAUUAUGUAACAGGACUCUUUAAAGAUUGUAGUAGUUAAACACUAGGUUACAGCCUUAAAGCACUACUCUUCCCAGUGUUGACACUAAAUUCAAACUGAAGGUUUAUGUGUUGACAUACCUGCAUACCUAAGGACAUGACCUAUAGAAGACUCAUCUAUGAUGGGUUUUAAAAUGAAUUAUCAAGUUAAAGGUCACCUAACAUGUUUAUACCCGCGAAGAAGCUAUAAGACUGUACCUGCAUGGACUGUCUUCUAUUUCGAGGUGUCAUGCUACAACACAAACUGUUGAUACCAAUUUACCUUACAGCUAUGUUUCUACAGGUGUUAACCUAGUUGCUGUACCUACAAGUUAUGUUGAUACACCUAAUAAUACAGAUUUACCAGAGAUAGUGCUAAACCACCGCCUAAAGAUCAAUUUAAACACCUCAUACCACUCACGUACAAAGGACUCCUUGGAAUGUAGUGCGUAUAAAGAUUGUACAAAUGUUAGUGACACACUUAAAAUUCUCUGACAGAGUCGUAUUUGUCUUAUGGGCACAUGGCUUUGAGUUGACAUCUAUGAAGUAUAACAAAGACGGCAUCAUAUGGGUUGCAACUGAGAGCCUUGAAUACACCAAAAGAUACAUUGGCACCCGCAAUCCUGCUAACAAUGCUGCAAUCGUGCUACAACUUCCAAGGAACAACAUUGCCAAAAGGCUUUACGCAGAAGGAGCAGAGGCGGCAGUCAAGCCUCUUCGUUCCUCAUCACGUAGUCGCAACAGUUUAAGAAAUUCAACCAGGCAGCAGUAGGGGAACUUUCUCCUGCUAGAAUGGCUGGCAAUGGCGGUGAUGCUGCUCUUGCUUUGCUGCUGCUUGACAGAUUGAACCAGCUUGAGAGCAAAAUGUCUGGUAAAGGCCAACAACAACAAGGCCAAACUGUCACUAAGAAUUGCUGCUGAGGCUUCUAAGAAGCCUGGCAAAACGUACUGCCACUAAAGCAUACAAUGUAACACAAGCUUCGGCAGACGUGGUCCAGAACAAACCCAAGGAAAUUUUGGGGACCAGGAACUAAUCAGACAAGGAACUGAUUACAAACUGGCCGCAAAUUGCACAAUUUGCCCCAGCGCUUCAGCGUUUCGGAAUGUCGCGCAUUGGCAUGGAAGUCACACCUCGGGAACGUGGUUGACCUACACAGGUGCCAUCAAAUUGGAUGACAAAGAUCCAAAUUAAAGAUCAAGUCAUUUGCUGAAUAAGCAUUGACGCAUACAAAACAUUCCCACCAACAGAGCCUAAAAGGACAAAAAGAAGAAGGCUGAUGAAACUCAAGCCACCAGAGACAGAAGAAACAGCAAACUGUGACUCUUUUCCUGCUGCAGAUUUGGAUGAUUUCCAAACAAUUGCAACAAUCCAUGAGCAGUGCUGACUCAACUCAGGCCUAAACUCAUGCAGACAUCAAGGCAGAUGGGCUAUAUAAACGUUUCGCUUUUCCGUUUACGAUAUACUCUACUCUUGUGCAGAAUGAAUCUCGUAACAUAGCACAAGUAGAUGUAGUUAACUUUAAUCCACAUAGCAAUCUUUAAUCAGUGUGUAACAUUAGGAGGACUUGAAAGAGCCACCACAUUUCACCGAGGCCACGCAGAGUACGAUCGAGUGUACAGUGAACAAUGCUAGGGAGAGCUGCCUAUAUGGAAGAGCCCUAAUGUGUAAAAUUAAUUUAGUAGUGCUAUCCCCAUGUGAUUUUAAUAGCUCUCUAGGAGAAUGACAAAAAACCCCUCCCCACCUACCUAUACAUCAUCCCAUCCAUCAACCAUAUCCCCACCACCACCCCAACACCCCCCCCAAACC
>cluster_32 reads=1 total_reads=6
AUACACCUUCCCAGGUAACAAACCAACCAAUUUUCGAUUUGUAGAUCUGUCUCUAAACGAACUUAAAAUCUGUGUGGCUGUCACUCGGCUGCAUGCUUAGUGCACUACGCAGUAUAAUUAAUAACAAUUGUCGUUGACAGGACACGAGUAACUCGUCUAUAUUUGCAGGCUGCUUACGGUUCGUCCGUGUUGCAGCCGAUCAUCGGCACAUCUAGGUUUCGUCCGGGUGUGACCGAAAGGUAAGAUGGAGAGCCUUGUCCCUGGUUUCAACGAGAAACACACGCCCAAUUCAGUUUGCCUGUCUUACAGGGUUUCGCGACGUGCUCGUACGUGGCUUGGAGACCCUGGAGGAGGUCUAUCAGAGGCACGUCAACAUUCUAAAGAUGAGCCUGUGGCUUAGUAGAAGUUGAAAAAGGCGUUUGCCUCAACCUGAACAGCCCUAUGUGUUCAUCAAACGUUCGGAUGCUCGAACUGCACCUCUGUCAUGUUAUGGUUGAGCUGGUAGCAGAACUCAAGGCAUUCAGUACGGUCGUAGGUGAGACAUUGGUGUCCUUGUCCCAUGUGGGCGAAAUACCAGUGGCUUACCGCAAGGUUCUUCUUCGUAAGAACGGUAAUAAAGGAGCUGGUGGCCAUAGUUCGGCGCCGAUCUAAAGUCAUUUGACUUAGGCGACGAGCUUGGCACUGAUCCAUAUGAAGAUUUCAAGAAAACUGGAAUGUACAAAUACCUACAACUUGUGCUGUGACCCUGUGGGUUUCACACUUAAAACACAGUCUGUCCGUUCUGCGGUAUGUGGAAAGGUUAUGGCUGUAGUUGUGAUCAACUCCACGAACCCAUGCUUCAGUCAGCUGAUGCACAAUCGUUUUAAACGGGUUUGCGGUGUAAGUGCAGCCCGUCUACACCGUGCGGCACAGGCACUAGUACUGAUGUCGUAUACGGGCUUCUGACAUCUACAAUGAUAAAGUAGCUGGUUUGCUAAAUUCCUAAAACUAAUUGUUGUCGCUUCCAAGAAAAGGACGAAGAUGACAAUUUAAUUGAUUCUUACUUUGUAGUUAAGAGACACACUUUCUCAACUACCAUCAUGAAGAAACAAUUUAUAAUUUACUUAAGGAUUGUCCAGCUGUUGCUAAACAUGACUUUUCUUAAGUUUAGAAUAGACGGUGACAUGGUACCACAUAUAUCACGUCAACGUCUUACUAAUACAAUGGCAGACCUGUUAUGCUUUAAGGCAUUUUGAUGAAGGUAAUUGACACAUUAAAAGAAAUACUUGUCACAUCACAAUUGUUGAUGAUGAUUAUUUCAAUAAAAAGGACUGGUAUGAUUUGUAGAAAACCCAGAUAUUACUACGUAUACGCCAACUUAGGUGAACGUGUACGCCAAGCUUUGUUAAAAACAGUACAAUUCGUGAUGCCAUCGCGAAAUGCUGGUAUUGUUGGUGUACUGACUAUAGAUAAUCAAGAUCUCAAUUGGUAACUGGUAUGAUUUCGGUGAUUUCAUACAAACCACGCCAGGUAGUGGAGUUCCUGGUUGAAGAUUCUUAUAUUCUAAUGCCUAUAUUAACCUUGACCAGGGCUCUGCAGAGUCUAUGUUGACACUGACUUAACAAAGCCUUACACUAAGUGGGAUUUGUUAAAAUAUGACUCACGGAAGAGAGGUUAAAACUCUUUGACCGUUAUUUAAAUAUUGGAUCAGACAUACCACCCAAAUUGUGUUAACUGUUUGGAUGACAGAUGCAUUCUGCAUUGUGCAAACUUUAAUGUUUUAUUCUCUACAGUGUUCCCACCUACAAGUUUGGACCACUAGUGAGAAAAAUAUAUUUGUUGAUGGUGUUCCAUUUGUAGUUCAACUGGAUACCACACAAGAGAGCUAGGUGUUGUACAUAAUCAGGAUGUAAACUUACAUAGCUCUAGACUUAGUCUUAAGGAAAUUCUUGUGUAUGCUGCUGACCCUGCUAUGCACGCUGCUUCUGGUAAUCAUACAUAGAUAAACGCACUACGUGCUUUCAGUAGCUGCUUUACUAACAAUGUUGCUUCAAACUGUCAAACCCGGUAAUUUUAACAAGAUCUUAUGACUUUGCUGUGUCUAAGGUUUCUUAGGAAGGAAGUUCUGUUGAAUUAAAACAUUUCUUCUUUGCUCAGGAUGGUAAUGCUGUUAUCAGCGAUUAUGACUACUAUCGUUAUAAUCUACCAACAAUGUGUGAUAUCAGACAACAUUAUUUGUGGUUGAAGUUGUUGAUAAGUACUUUGAUUGUUACGAUGGUGGCUGUAUUAAUGCUAACCAAGUCAUCGUCAACAACCUAGACAAUCAGCUGGUUUCCCAUUUAAUAAAUGGGGUAAGGCUAGACUUUAUUAUGAUUCAAUGAGUUAUGAGGAUCAGAUGCACUUCGCAUAUACAAACGCAAUGUCAUCCCUACUAUAACUCAAAUGAAUCUCUAAGUAUGCCAUUAGUGCAAAGAAUAGAGCUCGCCCGUAGCUGGUGUCUCUAUCUGUAGUACUAUGACCAAUAGACAGUUCAUCAAAAAUUAUUGAAAUCAAUAGCCGCCACUAGAGGAGCUACUGUAGUAAUUGGAACAAGCAAAUUCUAUGGUGGUUGGCACAACAUGUUAAAAACUGUUUAUAGUGAUGUAGAAAACCCUUCCUUAUGGGUUGGGAUUAUCCUAAAUGUGAUAGAGCCAUGCCUAUCAUGCUUAGAAUUAUGGCCUCACUUGUUCUUGCUCGCAAACAUACAACGCGUUGUAGCUUGUCACACCGUUCUAUAGAUUAGCUAAUGAGUGUGCUCAAGUAUUGGUGAAAUGGUCAUGUGUGGCGGUUCACUAUAUGUUAAACCAGGUGGAACCUCAUCAGGAGAUGCCACAACUGCUUAUGCUAAUAGUGUUUUUAACAUUUGUCAAGCUGCACCAGCCAAUGUUAAUGCACUUUUAUCCAUUGAUGGUAACAAAAUUGCCGAUAAGUAUGUCCGCAAUUUACAACACAGACUUUAUGAGUGUCUAUAGAAAUAGAGAUGUUGACACAGACUUUGUGAAUGAGUUUUACGCAUAUUUGCGUAAACAUUUCUCAAUGAUGAUACCUCUUGACGAUGCUGUUGUGUGUUUCAAUAGCACUUAUGCAUCUCAAGGUCUAGUGGCUAGCAUAAAGAACUUUAAGUCAGUUCUUAUUAUCAAAACAAUGUUUAUGUCUGAAGCAAAAUGUUGGACUGAGACUGACCUUACUAAAGGACCUCAUGAAUUUUGCUCAACAUACAAUGCUAGUUAAACAGGGUGAUGAUUAUGUGUACCUUCCUUACCCAGAUCCAUCAAGAAUCCUAGGGCCGGCUGUUUCUGUAGAUGAUAUCGUAAAAACAGAUGGUACACUUAUGAUUGAACGGUUCGUGUCUUAGCUAUAGAUGCUUACCCACUUACUAAACAUCCUAAUCAGGAGUAUGCUGAUGUCUCAUUUGUACUUACAAUACAUAAGAAAGCUACAUGAUGGUUAACAGGACACAUGUUAGACAUGUAUUCUGUUAUGCUUACUAAUGAUAACACUUCAAGGUAUUGGGAACCUGAGUUUUAUGAGGCUAUGUACACACCGCUAUACAGUACAGGCUGUAUGGGCUUGUGUUUCUUGCAAUUCACAGACUCAUUAAGAUGUGGUGCUUGCAUACGUAGACCAUUCUUAUGUUGUAAAUGCUGUUACGACCAUGUCAUAUCAACAUCAUAAAUUAGUCUUGUCUGUUAAUCCGUAUGUUUGCAAUGCUCAGGUUGUGAUGUCACAGAUGUGACUCAACUUUACUUAGGAGGUAUGAGCUAUUAUUGUAAUUUAAACCACCCAUUAGUUUCCAUUGUGUGCUAAUGGACAAGUUUUUGGUUUAUAAAAAUACAUGUGUUGGUAGCGAUAAUGUUACUGACUUUAAUGCAAUUGCAACAUGUGACUGGACAAAUGCUGGUGAUACAUAUUACUAACACCUGUACUGAAAGACUCAAGCUUUUUGCAGCAGAAACGCUCAAAGCUACUGAGGAGACAUUAAACUGUCUUAUGGUAUUGCUAUUGACGUGAAGUGCUGUCUGACAGAGAAUUACAUUCGGGAAGUUGGUAAACCUAGACCACCACUUAACCGAAAUUAUGUCUCACUGGUUAUCGUGUAACUAAAACAGUAAAGUACAAAUAGGAGAGUCACCUUUGAAAAAGGUGACUAUGGUGAUGCUGUUGUUUACCGAGGUACCACUAUACAAUUAAAUGUUGGUGAUUAUUUUGUGCUGACAUACAUACAGUAAUGCCAUUAAGUGCACCUACACUAGUGCCUCAAGAGCACUAUGUUAGAAUUACUGGCUUAUACCCAACACUCAAUAUCUCAGAUGAGUUUUAGCAAUGUUGCAAAUUAUCAAAGGUUGGUAUGCAAAAGUAUUACUCCAGGACCACCUGGUACUGGUAAGAGUCAUUUGCUAUUGGCCUAGCUUCUUACCUGUCGCUAGUGUAUACAGCUUGCUCACAUGCCGCUGUUGAUGCUAUGUGAGAAGGCAUUAAAAUAUUUGCCUAUAGAUAAAUGUAGUAGAAUUAUACCGACGUGCUCAUAGAGUGUUUUGAUAAAUCAAAGUGAAUUAACAUUAGAACAGUAUGUCUUUGUACUGUAAACAUUGCCCGAGACAACAGCAGAUAUGGUUGUCUUUGAAGAUGAAAUUCUAUGGCCACAAAUUAUGAUUGAGUGUUAUCAAUGCCAAGAUUACGUGCUAAGCACUAUGUGUACUGCCGACCCUGCUCAAUUACCUGCACGCACAUAGCUACUAAGGGCACACUAGAACCAGAAUUCAAAGUGUGUAGACUUAUGACAAACUAUAGGUCCAGACCUUUACACUUGCAGUCGUUCUACAAUUGUUGACCUCUAGGUACAACAUUUCCAUAAGCUUCACACGCAGAAGGGAGCAGAGGCUGUCAGCCUAGCUUCAUCGUUCCCACCACGUAGUCUGGCAACAGAUUAAACAAUCAACCCAAGCAGCAGUAGUGACCUUAUAAUCUCCUGAGAAUGCUGCUCUUGUUUUUGCGGCUACAUGACUCAUUGAGUACAUUCUGAUAGGCUAACAUAAGAUGCGUCAUAUUCACUAAGAAUUGUCAGCUCACUUAAUAACGUAAACAGAUUCACUAGCUAUACCACUGCUAAAGUCAGCAUACUGCUGCAAUGUGCUCAAACUUCCACAAAGAACAUAGAUCCAAAGGUCAUUAUGCUGAAGAAGCAAUGACGCAUACAUCUUAUUUCCCACCACAGAGCCUAAAAAGUAUAAAAAGAAGCUGACGACACUCAAGCCUUCUCCCAGACAGAAUAAACAGCAAUGGACUCUUGACCGCUGCAGAUUUGUGAAUUCUAAACAAUUGCAACGGUCUGAGCAGUGCUGACUCAACUAAGGCCUAAACUCAUGCAGACACAAGGCAGAUGGGCUAUAAACGUUUUGCUUCCGUUUACGAAUAGUACUUUGUGCAGAUGAAUUCUCGUAACAUAGCACAAGUAGAUGUAGCUUAACUUUAAACUUAAUAGCAAUCUUCUCCAGGGCAUUCAUAGGAGGAACUUGAAAGCCUGAUUACAAUUUGGCCGCCAAUGGCAGUAGAUCCAGCGCUUGAUCUGCUACAGAAUGAGCUGCAUUGAAGAGCUCUGGGAACGCAAUGACCUGAUCAAGUGCCAUCAAUUCAUGACAAAGAUCCAAAUUUCAAGAUAAGUCAUUGCUGAAUAAGCAUAUUGACGCCUACAAACAUUCCCACCAACAGAGCCUAAAGGACAAAAAGAAGAAGGCUGAUGAACUCAGCAUACGUAGAGACAGAAGAAACAGCAAACUGUGACUCUUGCUGCAGAUUUGGAUGAUUCUCCAAUAAUGACAACCAUGAAGCAGUGCUGAUCAACUCAGGCCUAAACUCAUGCAGACCAACAGGCAGAUGGGCUAUAUAACGUUUCGCUUUCCGUUUACGAUAUAGUCUACUCUUGUGCAGAAUGAAUUCUCGUAACCAUAGCACAAGUAGAUGUAGUUAACUUUAAUCCUCAGCAAUUUCAUAAUCAGUAACGACUACGAGGACUUGAAAGAGCCACCACACUCAUCGAGGCCACGGGAGUACGAUCGAGUGUACAGUGAACAAUGCUAGGGAGAGCUGCCUAUAUGGAAGAGCCUAAUGUGUAAAAUUAAUUUUAGUAGUGCUAUCCCCAUGUGAUUUUAAUAGCUUCUCUAGGAGAAUGACAAAAAAAAAUCCCCUCCCCACACACAUACCCUCAACCAUCUCAUAUCCAUACUUCCUUUCUCAUCCCUGCCUCCAUCCCCCAAA
>cluster_33 reads=1 total_reads=1357
AUACCUUCCCAGGACACAAUCAUACCACUCAAUAUUUAGCUUGUUCUACACAACUUUAAAUAAAUGGAGACAGGUGAUUCUCAAUCCACUCACACAACAUCUUAAUAACUAACUUGUCGUUGAAGUACACUAUUAACUCAACACAAGCAUGCUGACACUGGCUUCUCCCUGCUCAAACUCGAACAUCCGCACAAGAUACGUCUGCUUUAACCGAAAGGCAAAGAUGGAGAACCACUUGUCCCUGCUUUACUAGAAAAUCAACCAACACCUUUUGCUGUUUGUUCGCCAAUGCUCAUACGUUACUUUACCCCGUGCAGUCAAACAGAACAAUCAAAUCAACACACCACUUGUUGUUACUACAAUUUGAAACACUCGUUUAGCCACAACUCGCAGCCCUAUGUUCUUCAUCUAAACAUUCCUAUUCACCAACUGCACCUUCAUUGUCAUGUCUGUUUGAAGCUUUAUCAAACCUAAGCAUCAUUACUGUCUGUAUCUGAUACCAUCUUUGCCCCUGUCCCUCAUUUAAAUACCAGUCUUACCGCAAUAUUUUCGUGAACCGUAAUAUGACCUGGUGGCCAUGGUUACGUCGCCGAUCUAAACUCAACAUGACUUUAUGCACCAGCUUGGCACUAAUCCUUAUGAAGCAAGAACUGUGUACAAUAACUGUGCUAUGACUAGCGUGGACACUUAAAACCCACUUCAGACACUCGUUAUAAAGUUUAUUAUAGUAAUGCUCAACACCCAACCCAUCUCCAAGUCAGCUCUACAAUCUUUUACUCUUCUAACUACUCAGCCGUCUUACACCUUUCGGCCAGUCACUGCUUAUAAGUGUAUCAACUAUUGCCCAAACAAAACUACCACUACAUCACCCAAAAUCUUUUCACUUCCACGAACUAAUCUGCACUUUCACUCUUCCCACUUAGUUCACACACACCCUCUACCCACCAACAUUACGACACAUUACACAAUACUCACUAUUCUUUUCCCACGAAUCCCAACAUGCCUCCACAACAUAACUAGACGUUGACCUAAACCACAUAUACACUUCACUCUCCAAUCCAAAGUCAUACCUUGUCUACCAGCCUUCCACAACUCCUACUGACACAUCAAAAAACUAAACGCCCAACUACCUACAACUUCAUCAAAAUACCCUCAACCUUCAAACCCAUAAACACACACUCUCUACCAACUGCAAACUUUACAAAGCUCUGUUAAAAACAACACAACACCUCAACCCAAGCUACAAUCAGAUUAUGACCACUAUAUCCAACUCUCCCAACAACACCCUACUCUCAUCCACACACCAUUACUAAUGUCGAUAAUAACUUUACAACCAAUUAACCCUCUGACUUUACUAAACCCAAGAGACGACACAUCGAAGCCGCAUAAAGCGAGGAAGGUAUCCGACCCUAUUUCGAAAAGGCCAACCUUAUCAGACCAGAGACCCUAAAACCCAAGAUCAGACAACCACCCUACAUCUUAACUUUUCAAUGCCUUCAACUUGCAUUGCGCAAACAAGCGGGGCUCACCACCGUAUUGCGCCUGAACCUAGUCUGGCACGACCACUAGACAUGAAAACAUAUGUGAAGGUCCACUAGCAACCCACGUCCCACUUCAAAGCAGCUCCGCUGCCAUAAUCAUGACAACAAACUCCUCGAUCCGACUACAUAUACCUUCCCAGGUAACAAACCAACCAACUUUCGAUCUCUUGUAGAUCUGUUCUCUAAACGAACUUUAAAAUCUGUGUGGCUGUCACUCGGCUGCAUGCUUAGUGCACUCACGCAGUAUAAUUAAUAACUAAUUACUGUCGUUGACAGGACACGAGUAACUCGUCUAUAUUUGCAGGCUGCUUACGGUUCGUCCGUGUUGCAGCCGAUCAUCAGCACAUCUAGGUUUCGUCCGGGUGUGACCGAAAGGUAAGAUGGAGAGCCUUGUCCCUGGUUUCAACGAGAAAACACACGUCCAUUCAGUUUGCCUGUUUUACAGGUUCGCGACGUGCUCGUACGUGGCUUUGGAGACUCCGUGGAGGAGGUCUUAUCAGAGGCACGUCAACAUCUUAAAGAUGGCACUUGUGGCUUAGUAGAAGUUGAAAAAGGCGUUUGCCUCAACUUGAACAGCCCUAUGUGUUCAUCAAACGUUCGGAUGCUCGAACUGCACCUCAUGGUCAUGUUAUGGUUGAGCUGGUAGCAGAACUCGAAGGCAUUCAGUACGGUCGUAGUGGUGAGACACUUGGUGUCCUUGUCCCUCAUGUGGGCGAAAUACCAGUGGCUUACCGCAAGGUUCUUCUUCGUAAGAACGGUAAUAAAGGAGCUGGUGGCCAUAGUUACGGCGCCGAUCUAAAGUCAUUUGACUUAGGCGACGAGCUUGGCACUGAUCCUUAUGAAGAUUUCAAGAAACUGGAAUGUACAAAUACCUACAACUUGUGCUAAUGACCCUGUGGGUUUUACACUUAAAACACAGUCUGUACCGUCUGCGGUAUGUGGAAAGGUUAUGGCUGUAGUUGUGAUCAACUCCGCGAACCCAUGCUUCAGUCAGCUGAUGCACAAUCGUUUUAAACGGGUUUGCGGUGUAAGUGCAGCCCGUCUUACACCGUGCGGCACAGGCACUAGUACUGAUGUCGUAUACAGGGCUUUGACAUACAAUGAUAAAGUAGCUGGUUUUGCUAAAUUCCUAAAACUAAUUGUUGUCGCUUCCAAGAAAAGGACGAAGAUGACAAUUUAAUUGAUUUUACUUUGUAGUUAAGAGACACACUUUCUCUAACUACCAACAUGAAGAAACAAUUUAUAAUUUACUUAAGGAUUGUCCAGCUGUUGCUAAACAUGACUUCUUUAAGUUUAGAAUAGACGGUGACAUGGUACCACAUAUAUCACGUCAACGUCUUACUAAAUACACAAUGGCAGACCUCGUCUAUGCUUUAAGGCAUUUUGAUGAAGGUAAUUGUGACACAUUAAAGAAAUACUUGUCACAUACAAUUGUUGUGAUGAUGAUUAUUCAAUAAAAAGGACUGGUAUGAUUUUGUAGAAAACCCAGAUAUAUUACGCGUAUACGCCAACUUAGGUGAACGUGUACGCCAAGCUUUGUUAAAAACAGUACAAUUUUGUGAUGCCAUGCGAAAUGCUGGUAUUGUUGGUGUACUGACAUUAGAUAAUCAAGAUCUCAAUGGUAACUGGUAUGAUUUCGGUGAUUUCAUACAAACCACGCCAGGUAGUGGAGUUCCUGUUGUAGAUUCUUAUUAUUCAUUGUUAAUGCCUAUAUUAACCUUGACCAGGGCUUUAACUGCAGAGUACAUGUUGACACUGACUUAACAAAGCCUUACAUUAAGUGGGAUUUGUUAAAAUAUGACUUCACGGAAGAGAGGUUAAAACUCUUUGACCGUUAUUUUAAAUAUUGGGAUCAGACAUACCACCCAAAUUGUGUUAACUGUUUGGAUGACAGAUGCAUUCUGCAUUGUGCAAACUUUAAUGUUUUAUUCUCUACAGUGUUCCCACCUACAAGUUUUGGACCACUAGUGAGAAAAAUAUUUGUUGAUGGUGUUCCAUUUGUAGUUUCAACUGGAUACACUUCAGAGAGCUAGGUGUUGUACAUAAUCAGGAUGUAAACUUACAUAGCUCUAGACUUAGUUUUAAGGAAUUACUUGUGUAUGCUGCUGACCCUGCUAUGCACGCUGCUUCUGGUAAUCUAUUACUAGAUAAACGCACUACGUGCUUUCAGUAGCUGCACUUACUAACAAUGUUGCUUUCAAACUGUCAAACCCGGUAAUUUUAACAAAGACUUCUAUGACUUUGCUGUGUCUAAGGGUUUCUAAGGAAGGAAGUUCUGUUGAAUUAAAACUCUUCUUUGCUCAGGAUGGUAAUGCUGCUAUCAGCGAUUAUGACUACUAUCGUUAUAAUCUACCAACAAUGUGUGAUAUCAGACAACUACUAUUUGUAGUUGAAGUUGUUGAUAAGUACUUUGAUUGUUACGAUGGUGGCUGUAUUAAUGCUAACCAAGUCAUCGUCAACAACCUAGACAAAUCAGCUGGUUUUCCAUUUAAUAAAUGGGGUAAGGCUAGACUUUAUUAUGAUUCAAUGAGUUAUGAGGAUCAAGAUGCACUUUCGCAUAUACAAAACGUAAUGUCAUCCCUACUAUAACUCAAAUGAAUCUUAAGUAUGCCAUUAGUGCAAAGAAUAGAGCUCGCACCGUAGCUGGUGUCUCUAUCUGUAGUACUAUGACCAAUAGACAGUUUCAUCAAAAAUUAUUGAAAUCAAUAGCCGCCACUAGAGGAGCUACUGUAGUAAUUGGAACAAGCAAAUUCUAUGGUGGUUGGCACAACAUGUUAAAACUGUUUAUAGUGAUGUAGAAAACCUCACCUUAUGGGUUGGGAUUAUCCUAAAUGUGAUAGAGCCAUGCCUAACAUGCUUAGAAUUAUGGCCUCACUUGUUCUUGCUCGCAAACAUACAACGUGUUGUAGCUUGUCACACCGUUUCUAUAGAUUAGCUAAUGAGUGUGCUCAAGUAUUGAGUGAAAUGGUCAUGUGUGGCGGUUCACUAUAUGUUAAACCAGGUGGAACCUCAUCAGGAGAUGCCACAACUGCUUAUGCUAAUAGUGUUUUUAACAUUUGUCAAGCUGUCACGGCCAAUGUUAAUGCACUUUUAUCUACUGAUGGUAACAAAAUUGCCGAUAAGUAUGUCCGCAAUUUACAACACAGACUUUAUGAGUGUCUCUAUAGAAAUAGAGAUGUUGACACAGACUUUGUGAAUGAGUUUACGCAUAUUUGCGUAAACAUUUCUCAAUGAUGAUACUCUCUGACGAUGCUGUUGUGUGUUCAAUAGCACUUAUGCAUCAAGGUCUAGUGGCUAGCAUAAAGAACUUUAAGUCAGUUCUUUAUUAUCAAACAAUGUUUUAUGUCUGAAGCAAAAUGUUGGACUGAGACUGACCUUACUAAAGGACCUCGAAUUUGCCUCAACAUACAAUGCUAGUUAACAGGUGAGAUUAUGUGACCUACCAAUCAGAAUCAAGGCCGCUGUUUAGAUAUCGAAACAGAGACAUAGAUAAUCUUGUGCUAAGAUCACACUACAAAAUCCUACAAAGAUCAAGUAUUGAAUAAGUCAUUGACGAUAAAAACAUUCCCACCAACAGAGCCUAAAAGGACAAAAGAAGAAGGCUGAUGAAACUAAGCCUCGCAGAGACAGAAGAAACAGCAAACUGUGACUCUUUCCUGCUGCAGAUUUGGAUGAUUUCCAAACAAUUGCAACAAUCCAUGAGCAGUGCUGACUCAACUCAGGCCUAAACUCAUGCAGACCAACAAGGCAGAUGGGCUAUAUAAACGUUUCGCUUUCCGUUUACGAUAUAGUCUACUCUUGUGCAGAAUGAAUUCUCGUAACUACAUAGCACAAGUAGAUGUAGUUAACUUUAAUCUCACUAGCAAUCUUUAAUCAGUGUGUAACAUUAGGGAGGACUUGAAAGAGCCACCACAUUUCACCGAGGCCACGCGGAGUACGAUCGAGUGUACAGUGAACAAUGCUAGGGAGAGCUGCCUAUAUGGAAGAGCCCUAAUGUGUAAAAUUAAUUUUAGUAGUGCUAUCCCCAUGUGAUUUUAAUAGCUUUUUAGGAGAAUGACAAAAACCCCUACCUCCACACACACACAUCUAUCAUACUCAUCUAUCAUCAUCAUCCUACCCUCCCCCAUCCUCAAAAUCCAUACUACAAUCACCAUAAUCCCGAUCCACUUCAUCAACAAACCUGCAGAGCUCAAUAUGGAAAAGCCCUAAUUGCCAACAAACUUUAGUGAUCAAACCCCACCUGAUUUUAAUAGCAUCCAACAGCUGACAAAACUCCUCCCACCCAUCAUAACACCAUCACUCAUAUUACAAUUUCACUACCCACAUCUUCAAUUCUCACAUGACCAGAUCAAACUUCGGUUACUUUCCAAUCAGUCACCAAUUUAACACUUUCAAGAACACUUCCUAAUUGCGUAAACAUGAUUUACAUUUCCAUAAAAAAGACAGACACAGACUUUAAUAUACCAUUGUACUCAUUAGCCUUUAUUCCUUUUUUCAAUAGCACAUAUUUAUGGCUAUCAAACUGCAAAUCAAAAACUUUAGCUGCAAAACUAGGCUUCCCAUGAAUUAUUCCACAAUACCUGCUACCAAGUGAGAUAUGACUUUACCCACAUAAUCUUUGACCUGUCCUAAUUUUCUAAAUGUCAUAUUCUGACAGAAAAUACCCUCACAAUUCAAGAUAAAUUUGAAUAAU
>cluster_34 reads=1 total_reads=12
AUACCUUCCCAGGUAACAAUCAACCAUAUUUUCGAUCUCUGUAGAUCUGUUUCUAAACGAACUUUAAAAUCUGUGUGGCUGUCACUCGGCUGCAUGCUUAGUGCACUCACGCAGUAUAAUUAAUAACUAAUUGUCGUUGACAGGACACGAGUAACUCGUUUAUCUUGCAGGCUGUCACGGUUUGCCGUGUUGCAGCCGAUCAUCAGCACAUACUCUAGGUUUCGUCCGGGUGACUGAAAGGUAAGAUGGAGAGCCUUGUCCCUGGUUCAACGAGAAAACACACGUCCUUAUCAGUUUGCCUGUUUACAGGUUUGCGAGUAGUUCGUACGUGGCUUGGAGACUCCGUGGAGGGGUCUCUAUCAGAGGCACGUCAACAUCUUAAAGAUGGCACACUGUGGCUUAGUAGAAGUUGAAAAAGGCGUUUUGCCUCAUCUGAACAGCCCUAUGUGUUCAUCAAACGUUCGGAUGCUCGAACUGCACCUUCAUGGUCAUGUUAUGGUUGAGCUGGUAGCAGAACUCGAAGGCAUUCAGUACGGUCGUAGUGGUGAGACACUCUGGUGUCCUUGUCCCUCAUGUGGGCGAAAAUACCAGUGGCUACCGCAAGGUUCUUCGUAAGACGGUAAUAAAGGAGCUGGUGGCCAUAGUUACGGCGCCGAUCUAAAGUCAUUUGACUUCAGGCGACGAGCUUGGCACUGAUCCUUAUGAAGAUUUCAGAAACUGGAAUGUACAAAUACCUACAACUUGUGCUAAUGACCCUGUGGGUCUCACACUUAAAACACAGUCUGUACCGUCUUCAGUCGUGUGGAAAGGUUAUGGCUGUAGUUGUGAUCAACUCCGCGAACCCAUCUGCCAGUCAGCUGAUGCACAAUCGUUAAACGGGUUUGCGGUGUAAGUGCAGCCCGUCACACCGUGCGGCACAGGCACUAGUACUGAUGUCGUAUACGGGCUUUUGACAUACAAUGAUAAAGUAGCUGGUUUUGCUAAAUUCUUAAAAAUGUUGUCGCUUCCAAGAAAAGGACGAAGAUGACAAUUUAAUUGAUUUUACUUUGUAGUUAAGAGACACACUUUCUCUAUAUUACCAACAUGAAGAAACAAUUUAUAAUUUACUUAAGGAUUGUCCAGCUGUUGCUAAACAUGACUUUCUUAAGUUUAGAAUAGACGGUGACACUGGUACCACAUAUAUACGCACAACGUCUACUAAAUACUGUGGCAGACCUGCAUGCUUUUGGUAUUUGAUGAAGGUAAUUGUGACACAUUAAAAGAAAUACUUGUCACUACAAUUGUUGUGAUGAUGAUUAUCUCAAUAAAAAGGACUGGUAUGAUUUUGUAGAAAACCAGAUAUUACGCGUAACGCCUAUUAGGUGAACGUGUACGCCAAGCUUUGUUAAAAACAGUACAAUUCGUGAUGCCAUGAAAUGCUGGUAUUGUUGGUGUACUGACAUUAGAUAAUCAAGAUCUCAAUGGUAACUGGUAUGAUUCGGUGAUUCAUACAAACCACGCCAGUAGUGGAGUUCCUGUUGUAGAUUCUUAUUAUUCAUUGUUAAUGCCUAUAUUAACCUUGACCAGGCUUUAACUGCAGAGUCACAUGUUGACACUUUAACAAGCCUUACAUUAAGUGGGAUUUGUUAAAAUAUGAUCAGAAGAGGUUAAAACUCUUUGACCGUUAUUUUAAAUAUUGGGAUCAGACAUACCACCCAAAUUGUGUUAACUGUUUGGAUGACAGAUGCAUUUGCAUUGUGCAAACUUUAAUGCUUAUUAUUCUACAGUGUUCCCACCUACAAGUUUUGGACCACUAGUGAGAAAAAUAUUUGUUGAUGGUGUUCCAUUGUAGUUCAACUGGAUACCUUCAGAGAGCUAGGUGUUGUACAUAAUCAGGAUGUAAACUUACAUAGCUCUAGACUUAGUUUAAGGAAUUACUUGUGUAUGCUGCUGACCUGCUAUGCACGCUAUUUCUGGUAAUCUAUUACUAGAUAAACGCACUCUGCUUUCAGUAGCUGCUCACUAACAAUGUUGUUUCAAACUGUCAAACCGGUAAUUUUAACAAAGACUUUAUGACUCUUGCUGUGUCUAAGGGUUUCUAAGGAAGGAAGUUCUGUUGAAUUAAAACACUUCUUUGCUCAGGAUGGUAAUGCUGCUAUCAGCGAUUAUGACUACUAUCGUUAUAAUCUACCAACAAUGUGUGAUAUCAGACAACUACUAUUUGUAGUUGAAGUUGUUGAUAAGUACUUUGAUUGUUACGAUGGUGGCUGUAUUAAUGCUAACCAAGUCAUCGUCAACAACCUAGACAAAUCAGCUGGUUUUCCAUUUAAUAAAUGGGGUAAGGCUAGACUUUAUAUGAUCAAUGAGUUAUGAGGAUCAAGAUGCACUUUUCGCAUAUACAAACGUAAUGUCAUCCCUACUAUAACUCAAAUGAAUCUUAAGUAUGCCAUUAGUGCAAAGAAUAGAGCUUGCCACCGUAGCUGGUGUCUCUAUCUGUAGUACUAUGACCAAUAGACAGUUUCAUCAAAAAUUAUUGAAAUCAAUAGCCGCCACUAGAGGAGCUACUGUAGUAAUUGGAACAAGCAAAUUCUAUGGUGGUUGGCACAACAUGUUAAAAACUGUUUAUAGUGAUGUAGAAAACCCUUACUAUGGGUUGGGAUUAUCCUAAAUGUGAUAGAGCCAUGCCUAACAUGCUUAGAAUUAUGGCCUUCUACUUUUCUUGCUCGCAAACAUACUACGUGAUUGUAGCUUGUCACACCGUUUCUAUAGAUUAGCUAAUGAGUGUGCUUACAGUAUUGAGUGAAAUGGUCAUGUGUGGCGGUAUUGUUAACAGGUAGCUCAUCAGGAGAUGCCAACUGGAUUAUGCUAAUGUGUUCCAUCCUUAAGGUCCCAGAAUGUUUGUCAAUUUGAUUAUAACAUUGCCGUAUGUAUGUAACAAAAUUGCUCGAUAAAAAGAUGGUACAUCUAUGUGAAUGAGUUUUACAUAGAUGCUCCCACAUUACUCAAUGCUGAUAGUAUGCUGAUGUCUCAUUGACUUACAAUACAUAAGAGCUACAUGAUGAGUUAACAGGACACAUGUUAGACAUGUAUUUGUUAUCUUACUAAUGAUAACACUUCAAGGUAUUGGGAACCUGAGUUUAUGAGGCUAUGUACACACCAUACAGUUACAGGCUGUUGGGCUUGUGUUCUUUGCAAUUCACAGACUUCAUUAAGAUGUGGUGCUCUGCAUACGUAGACAUCUUAUGUUGUAAAUGCUGUUACGACCAUGCAUAUCACUCUCAAAUUAGUCUUGUCUGUUAAUCCGUAUGUUUGCAAUGCUUCAGGUUGUGAUGUCACAGAUGUGACUCAACUUUACUUGGGAGGUAUGAGCUAUUAUUGUAAAUCUCAAUCACCCCACUUUAGUUUCCAUUGUGUGCUAAUGGACAAGGUUUUUGGUUUAUAUAAAAUACAUGUGUUGGUAGCGAUAAUGUUACUGACUUAAUGCAAUUGCAACCUGUAACUGGACAAAUGCUGGUGAUUACAUUUGUAAUACCUGUACUGAAAGACUCAAGCUUUUUGCAGCAGAAACGCUCAAAGCUUGGUAUGAGACAUUUAAACAGUCUCAUGGUACACUGCUACUGUACGUCAUUUGCUAUCUGCCAGCUCACUACAUCCCAAGUAGUAUACACCUAGCUCACCACUUGAUCCACUAUGUCAUUACUAAAAUAUUUGCCUAUAGAUAAAUGUAGUAGAAUUAUACCCAUAUGCUCGUGUAGAGUGUUUUGAUAAAUUCAAGUGAAUUCAUUACUAGAACAGUAUGUCUUGUACUGUAAUGCAUUGCCUGAGACGACAGCAGAUAUAGUUGCUUCUGAUGAAAUUUCAAUGGCCACAAAUUAUGAUUUGAGUGUUGUCAAUGCCAGAUUACGUGCUAAGCAUAUGUGUUUAGCGACCCUGCUUUCAAUUACCUGCACCACGAUUGUAACUAAGGGCACACUAGAACCAGAAUAUUUCAAUUCAGUGUGUAGACUUAUGAAAACUAUAGGUCCAGACAUGUUCCAUGGAACUUGUCGGCGUUGUCCUGCUGAAAUUGUUGACACUGUGAGUGCUUUGGUUUAUGAUAAUAAGCUUAAAGCACAUAAAGACAAAUCAGCUCAAUGCUUUAAAAUGUUUUAUAAGGUGUUAAUCACGCUAUGUUCAUCUGCAAUUAACAGGCCACAAAUAGGCGUGGUAGAGAAUUCCUACGUACCCUGCUUGGAGAAAAGCUGUCUUUAUUUCACCUUAUAAUCCAGAAUGCUGUAGCCUCAAAGAUUUUGGACUACCAACUACUCAAACUGUUGAUUCAUCAGGCUCAAAAUAUGACUAUGUCAUAUUCACUCAAACCACUGAAACAGCUUACACUCUUGUAAUGUAAACAGAUUUAAUGUUGCUAUUACCAGAGCAAAGUAGGCAUACUUUGCAAUGUCUGAUAGAGACCUUUAUGACAAGUUGCAAUCUACAAGUCUUGAAAUUCUCCACGUAGGAAUGUGGCAACUUUACAAGCUGAAAAUGUAACAGGACUCUAAAGAUUGUAGUAAGGUAAUCACUGGGUUACAUCCUCACACAGGCACCUACACCUCAGUGUUGACACUAAUUCAAAACUGAAGGUUUAUGUGUUGACAUACCUGGCAUACCUAAGGACAUGACUUAUAGAAGACUCAUCUAUGAUGGGUUUAAAAUGAAUUAUCAAGUUAAUGGUUACCCUAACAUGUUUAUCACCCGCGAAGAAGCUAUAAGACAUGUACGUGCAUGGAUUGGCUCGAUGUCGAGGUGUCAUGCUACUAGAGAAGCUGUUGGUACCAAUUUACCUUACAGCUGGUUUUUACAGGUGUUAACACUAGUUGCUGUCCUACAGGUUAUGUUGAUACACCUAAUAUACAGAUUUCCAGAGUUAGUGUAAACCACCGCCUGGAGAUCAAUUUAUACCUCAUACCACUUAUGUACAAAGGACUUCCUUGGAAUGUAUGCGUAUAAAGAUUGUACAAAUGUUAAGUGACACACUUAAAAUCUCUGACAGAGUCAUAUUUGUCUUAUGGGCACAUGGCUUAAGAGUUGACAUCUAUGAAGUAUAACAAAGACGGCAUCAUAUUGUUAAAAGCUUGAUAUCCAAAAGAUCACUUGGCACCCCAAUCCUGCUAACAGUCAAUCUGCUAUUCCAAGCUUGCAACAGGCUUUACUCAGAAGGUAUAGAGCUUGGUCAUGCCCUCUCGAUCCCACACGGUGCCAUUAAAAUAAAUUACCUCCAGGCAGCAGUAGGAAUUCCUGCUAGAAUGUGCAAUGGCGGAGAUGUGCUCUUGCUUGCUCUGAUUGACAGAUUGAACCAGUAAGAGCAAUGUCUGUAAAGGCCAACAACAACAAAGACUAACUGUCCUAAGAAAUUGCUACUUAUGCUUUAAGAAGCCAUGGCAAAAACGUACUGCCACUAAGCAUACAAUGCAACCAAGCUCUCAAAUACGUGGACCAGAACAAACCAAGGAAAUUGGGACCAGGAACUAAUCAGCGUGACUGAUUACAAACAUUGGCCCACACUUGUUCUUCGGAAUGUCGCGCAUACACCUGCUGAAACUCUUCAUCACUGCUGAGCAUACAAACCACCCACCAACAGAGCCUAAAAAGGACAAAAGAAGAAGGCUGAUGAAACUAAGCCUUACCGCAGAGACAGAAGAAACAGCAAACUGUGACUCUUUCCUGCUGCAGAUUUGGAUGAUUUCUCCAAACAAUUGCAACAAUCCAUGAGCAGUGCUGACUCAACUCAGGCCUAAACUCAUGCAGACCACAAGGCAGAUGGGCUAUAUAAACGUUUCGCUUUCCGUUUACGAUAUAGUCUACUCUGUGCAGAAUGAAUUCUCGUAACAUAGCACAAGUAGAUGUAGUUAACUUUAAUCCUCUAGCAAUCUUUAAUCAGUGUGUAACAUUAGGAGGACUUGAAAGAGCCACCACAUUUACCGAGGCCACCGGAGUACGAUCGAGUGUACAGUGAACAAUGCUAGGGAGAGCUGCCUAUAUGGAAGAGCCCUAAUGUGUAAAAUUAAUUUUAGUAGUGCUAUCCCCAUGUGAUUUUAAUAGCUUCUAGGAGAAUGACAAAAACACCCUACCCCCACAACCACCCUACCAUCAUAUUUCAUAUCCAUAUCAUCACAACCCCUCCUACCAUCCCCAAACACCCCCCAGAUCCCACACAUCCCCAUAAUC
>cluster_35 reads=1 total_reads=6
AUACCUUCCCAGGUAACAAACCAACCAUUCGAUCUCUGUAGAUCUGUUCUAAACGAAUUAAAAUCUGUGUGGCUGUCACUCGGCUGCAUGCUCAGUGCACUCACGCAGUAAUUAAUAACUAAUUGUCGUUGACAGGACACGAGUAACUCGUCAAUUCAACACCCCGCUUACGGUUCCAUCCGUGUUGCAGCCGAUCAUCAGCACAUCAGGUUCGACCGGGUGUGACCGAAAGGUAAGAUGGAGAGCCUUGUCCUGGUUCAACGAGAAAACACACGUCCAACUCAGUUUGCCUGUUUACAGGUUCGACGUCUCCGUACGUGGCUUGAGACACCGUGGAGGUCUUAUCGGCACGCAACAUUCUUAAAGAUGGCACUUGUGGCUUAGUAGAAGUUGAAAAAGGCGUUUCUGCCUCAACUUGAACAGCCCUAUGUGUUCAUCAAACGUUCGGAUGCUCGAACUGCACCUUUGGUCAUGUUAUGGUGAGCUGGUAGCAGAACUCGAAGGCAUUCAGUACGGUCGUAGUGGUGAGACACUUGGUGUCCUUGUCCCUCCGUGGGCGAAAUACCAGUGGCUCGCAAGGUUCUUCUCGUAAGAACGGUAAUAAAAGGAGCUGGUGGCCAUAGUUACGGCGCCGAUCUAAAGUCAUUUGACUUAGGCGACGAGCUUGGCACUGAUCCUAUGAAGAUUUCAAGAAAACUGGAACACUAAACAUAGCAGUGGUGUUACCCGUGAACUCAUGCGUGAGCUUAACGGAGGGCAUACACUCGCUAUGUCGAUAACAACUUCUGUGGCCCUGAUGGCUACCCUUCUUGAGUGCAUUAAAGACCUUCUAGCACGUGCUGGUAAAGCUCAUGCACUUUGUCCGAACAACUGGACUUUAUUGACACUAAGAGGGUGUAUACUGCUGCCGUGAACAUGAGCAUGAAAUUGCUUGGUACACGGAACGUUCUGAAAAGAGCUAUGAAUUGCAGACACCUUUGAAAUUAAAUUGGCAAAGAAAUUUGACACCUUCAAUGGGGAAUGUCCAAAUUUGUAUUUCCCUUAAAUUCCAAUCAAGACUAUUCAACCAAGGUUGAAAAGAAAAAGCUUGAUGGCUUUAUGGGUAGAAUUCGAUCUGUCUAUCCAGUUGCGUCACCAAAUGAAUGCAACCAAAUGUGCCUUCAACUUCUCAUGAAGUGUGAUCAUUGUGGUGAAACUUCAUGGCAGACGGGCGAUUUUGUUAAAGCCACUUGCGAAUUUUGUGGCACUGAGAAUUUGACUAAAGAAGGUGCCACUACUUGUGGUUCUUACCCCAAAAUGCUGUUGUUAAAUUUAUUGUCCAGCAUGUCACAAUUCAGAAGUAGGACCUGAGCAUAGUCUGCCGAAUACCAUAAUGAAUUUGGCUUGAAAACCAUUCUCGUAAGGGUGGUCGUCACUAUUGCCUUUGAGGCUGUGUGUUCUUAUGUUGGUUGCCUAACAAGUGUGCCUAUUGGUCUCCUGCUAGCGCUAACAUAGGUUGUAACCAUACAGGUGUUGUUGGAGAAGGUUCCGAAGGUCUUAAUGACAACCUUCUUGAAAUACUCCAAAAGAGAAGUCACUCAAUAUUGUUGGUGACUUUAAACUUGCUGAAGAGAUCGCCAUUAUUUUGGCAUCUUUUCUCGCCACAAGUGCUUUGGUGGAAACUGUGAAAGGUUUGGAUUAUAAAGCAUUUCAAACAAAUUGUUGAAUCCUCGUGGUAAUUUUAAAGUUACAAAAGGAAAAGCUAAAAAGGUGCCUGGAAUAUUGGUGAACAGAAAUCAAUACUGAGUCCUCUUUAUGCAUUUGCAUCGAGGCUGCUCGUGUUGUACGAUCAAUUUUCUCCCGCACUCUUGAAACUGCUCAAAAUCUGUGUGUUUUACAGAAGGCCGCAAUAACAAUACUAGAUGGAAUUUCACAGUAUCACUGAGACUUUGAUGCUAUGAUGUUCACUUGAUUUGGCUACUAACAAUCUAGUUGUAAUGGCCUACAUUACAGGUGGUGUUGUUCAGUUGACUUCGCAGUGGCUAACUAACAUCUUGGCACUGUUUAUGAAAACUCAAACCCGUCCUUGAUUGGCUUGAAGAGAAGUUUAAGGAAGGUAGAGUCUUAGAGACGGUUGGGAAAUUGUUAAAUUUAUCUCAACCUGUGCUUGUGAAAUUGUCGGUGGACAAAUUGUCACCUGUGCAAAGGAAAUUAAGGAGAGUGUUCAGACAUUCUAAGCUGUAAAUAAAUUUUUGGCUUUGUGUGCUGACUCUAUCAUUAUUGGUGGAGCUAAACUUAAAGCCUUGAAUUUAGGUGAAACAUUUGUGUCACGCACUAAGGGAUUGUACAGAAAGUGUGUUAAAUCCAGAGAAGAAACUGGCCUACUCAUGCCUUAAAAGCCCCAAAAGAAAUUAUCUAAGAGAGAAACACUUCCCACAGAAGUGUUAACAGAAGUUGUCUUGAAACUGGUGAUUUACAACCAUUAGAACAACCUACUAGUGAAGCUGUUGAAGCUCCAUUGGUUGGUACACCAGUUUGUAACAAGGCUUAUGUUGCUCGAAAUCAAAGACACAGAAAAGUACUGUGCCUUGCACCUAAUAUGAUGGUAACAAACAAUACCUACAUCAAAGGCGGUGCACCAACAAAGGUUACUUUGGUGAUGACACUGUGAUAGAAGUGCAAGGUUACAAGAGUGUGAAUAUACUUGAACUUGAUGAAAAGGAUUGAUAAAGUACUUAAUGAGAAGUGCUUGCCUAUACAGUUGAACUCAGUACAGAAGUAAUGAGUUCGCCUGUGUUGUGGCAGAUGCUGUCAAAACUUUGCAACCAGUAUUUGAAUUACACACCACUGGGCAUUGAUUUAGAUGAGUGGAGUAUGGCUACAUACUACUCAUUCGAUGAGUCUGGUGAGUUUAAAUUGGCUCACUAUGUAUUGUUCUUCUACCUCCAGAUGAGGAUGAAGAAGAAGGUGAUUGUGAAGAAGAAGAGUUUGAGCCAUCAUUCAAUAUGAGUAUGGUACUGAAGAUGAUUACCAAGGUAAACCUUUGGAAUUUGGUGCCAUCUGCUGCUUUCAACCUGAAGAAGAGCAAGAAGAAGAUUGGUUAGAUGAUGAUAGUCAACAAACUGUUGGUCAACAAGACGGCAGUGAGGACAAUCAGACAACUACUAUUCAAACAAUUGUUGAGGUUCAACCUCAAUUAGAGAUGGAACUUACACCAGUUGUUCAGACUAUUGAAGUGAAUAGUUUUAGUGGUUAUUUAAAACUUACUGACAAUGUAUACAUUAAAAAUGCAGACAUUGUGGAAGAAGCUAAAAGGUAAAACCAACAGUGGUUGUUAAUGCAGCCAAUGUUUACCUUAAACAUGGGGAGGUGUUGCAGGAGCCUUAAAUAAGGCUACUAACAAUGCCAUGCAAGUUGAAUCUGAUGAUUACAUAGCUACUAAUGGACCUUAAAAGUGGUGGUAGUUGUGUUUUAAGCGGACACAAUCUUGCUAAACACUGUCUUCAUGUUGUCGGCCCAAAUGUUAACAAAGGUGAAGACAUUCAACUUUAAGAGUGCUUAUGAAAAUUUUAAUCAGCACGAAGUCCUACUUGCACCAUUAUUAUCAGCUGGUAUUUUGGUGCUGACCCUAUACAUUCUUAAGAGUUUGUGUAGAUACUGUUCGCACAAAUGUCUACUUAGCUGUCUUUGAUAAAAAUCUCUAUGACAAACUUGUUUCAAGCUUUUGGAAAUGAAGAGUGAAAAGCAAGUUGAACAAAAGAUCGCUGAGAUUCCUAAAGAGGAAGUUAAGCCAUUUAUAACUGAAAGUAAACCUUCAGUUGAACAGAGAAAACAAGAUGAUAAGAAAAUCAAAGCUUGUGUUGAAGAAGUUACAACAACUCUGGAAGAAACUAAGUUCCACAGAAAACUUGUUACUUUAUUGACAUUAAUGGCAAUCUCAUCCAGAUUCUGCCACUUUGUUAGUGACAUUGACAUCACUUUCUUAAAGAAAGAUGCUCCAUAUAGUGGGUGAUGUUGUUCAAGAGGGUGUUUUAACUGCUGUGGUUAUACCUAAAGGCUGGUGGCACUGAAAUGCUAGCGAAAGCUUUGAGAAAAGUGCCAACAGACAAUUAUAACCACUUACCCGGGUCAGGGUUUAAAUGGUUACACUGUAGAGGAGGCAAAGACAGUGCUUAAAAGUGUAAAGUGCCUUUACAUUCUACCAUCUAUUAUCUUAAUGAGAAGCAAGAAAUCUUGGAACUGUUUUUGGAAUUUGCGAGAAUGCUUGCACAUGCAGAAGAAACACGCAAAUUAAUGCCUGUCUGUGUGGAAACUAAAGCCAUAGUUUCAACUAUACAGCGUAAAUAUAAGGUAUUAAAAUACAAGAGGUGUGGUUGAUUAGUGCUAGAUUUUACUUUUACAUCCAGUAAAACAACUGUAGCGUCCUAUCAACACACUUAACGAUCUAAAUGAAACUUUGUUACAAUGCCACCUGCUAUGUAACAUGGCUUAAAUUUGGAAGAAGCUGCUCGGUAUGAGAUCUCAAAGUGCCAGCUACAGUUCUGUUUUUCCUGAUGCUGUUACAGCGUAUAAUGGUUAUCUUACUUCUUUAAAACACCUGAAGAACAUUUUAUUGAAACCAUUUCACUUGCUGGUUCAUAAAGAUUGGUCCUAACCUGGACAAUCUACACUAGGUAAGAAUUUCUAAGAGAGGUGAUAAAAGUGUAUUACACUAGUAAUCCUACCCACAUUCCUAGAUGGUGAAGUUAUCACCUUUGACAAUUUAAGACACUUCUUUAGAGAAGUGAGACUAUUAAGGUGUUUACAACAGUAGACAUUAACCUCACGCAAGUUGUGGACAUGUCAAUGACAUAUGGACAACAGUUUGGUCCAACUUAUUUGGAUGGAGCUGAUGUUAAAGUAAACCUCAAUAUGAAGGUAAAACAUUUAUCUUACCUAAUGAUGACACUCUACGUGUUGAGGCUUUGAGUACUCACACAACUGAUCCAAGUUCUCUGGGUAGGUACAUGUCAGCAUUAAUUCAUAAAAAGUGGAAAUACCCACAAGUUAAUGGUUUAACUUAAAUGGGCAGAUAACAACUGUUAUCUUGCCACUGCAUUGUUAACACUCCAACAAAUAGAGUUGAAGUUUAAUCCACCUGCUUACAAGAUGCACUACAGAGCAAGGGCUGGUGAAGCUGCUAACUUUGUGCACUUAUCUUAGCCUCUGUAAUAAGACAGUAGGUGAGUUAGGUGAUGUUAGAGAAACAAUGAGUUACUUGUUCAACAUGCCAAUUUAGAUUCUUGCAAAAGAGUCUGAACGUGGUGUAAAAACUUGUGGACAACAGCAGACAACCCUCAAGGGUGUAGAAGCUGUUAUGUACAUGGGCACACUUUUUAUGAACAAUUUAAGAAAGGUGUUCAGAUACCUUGUACGUGUGGUAAACAAGCUACAAAAUAUCAGUACAACAGGAGUACACCUUUUGUUAUGAUGUCAGCACCACCUGCUCAGUAUGAACUUAAGCAUGGUCUAUAUUGUAAGUGAGUACACUGUAAUUACCAGUGUGGUCACAUAAACAUUACUUAAGAAACUUGUAAUCAUAGACGGUGCUCUACAAAGUACAGAAUACAAAGUCCAAAGAAUACACAACAAACCGCAGAGACGGAAACAGAAAACAGUUACCCAUUCCAGUGCAACCAUUUGAUGAUUUCUCCAAACAAUUGCAACAAUCCAUGAGCAGUGCUGACUCAACUCAGGCCUAAACUCAUGCAGACCACAAGGCAGAUGGGCUAUAUAAACGUUUCGCUUUCCGUUUACGAUUAGUCUACUCUGUGCAGAAUGAAUUCUCGUAACUACAUAGCACAAGUAGAUGUAGUUAACUUUAAUCCUACAUAGCAAUCUUUAAUCAGUGUGUAACAUUAGGAGGACUUGAAAGAGCCACCACUUCACCGAGGCCACGCGGAGUACGAUCGAGUGUACAGUGAACAAUGCUAGGAGAGCUGCCUAUAUGGAAGAGCCCUAAUGUGUAAAAUUAAUUUAGUAGUGCUAUCCCGUGAUUUUAAUAGCUUCAAGGAGAAUGACAAAGCUCCCCCCACCCCCAACUUUUUACACCAAACCCAUCAUAUUCCAUACAUACAACCUAUAACCUGCCCCAUCACCUCCCCUUAUC
>cluster_36 reads=1 total_reads=16
AUACCUUCCCAGGUAACAAACCAACCAACUUCGAUUUCUUGUAGAUCUGUUCUCUAAACGAACUUUAAAAUCUGUGUGGCUGUCACUCGGCUGCAUGCUUAGUGCACUCACGCAGUAUAAUUAAUAACUAAUUGGUUUGACAGGACACGAGUAACUCGUCUAUCUCUGCAGGCUGCUUACGGUUCGUCCGUGUUGCAGCCGAUCAGCACAUCUAGGUUUGCUCGGGUGUGACCGAAAGGUAAGAUGGAGAGCCUUGUCCCUGGUUUCAACGAGAAAACACACGUCCAACUCAGUUUGCCAAAUCUACAGGUUCGCGACGUGCUGCAUGGGCAACUGGAGACUCCGGAGGAGGUCUUAUACAAGAGGCACGUCAACAUUUUAAAGAUGGCACUUGUGGCUUAGUAGAAGUUGAAAAAGGCGUUCUGCCUCAACUUGAACAGCCCUAUGUGUUCAUCAAACGUUUUCGGAUGCUCGAACUGCACCUCAACAAGAAAGCUGGUAGCAGAACUCGAAGGCAUUCAGUACGGUCGUAGUGGUGAGACACUUGGUGUCCUGUCCCUCAUGUGAUCCAAUACCAUGAAACCGCAAGGUACUCCGUAACCGCUCAUAAAAGAGCUGAUGACCCCCCUUUUGAAAUUAAAUAAGCCAAGAAAUUUGACACCUUCAAUGGGAAUGUCCAAAUUUGUAUUUCCCUAAAUUCAUAAUCAAGACUAUUCCACCAAGUUGAAAAGAAAAAGCUUGAUGACUUCAUAGGUAAAUUCGAUCUGUCUAUCCAGUUGCGUCCCCAAAUGAAUGCACCACCAUGUGCCUUUAACUCGAAGUGUGAUCACUGUGGUGAAACUUUGCAGACGGGCGAUUCUUAAACAGCCACUUGCGAAUUCUGUGGCACUGAGAAUUUGACUAAAAAAGGUGCCACUCCUGUAUCCUACCCAAAUGCUGUUGUUAAAAUUUAUGUCCAGCAUGCACAAUUCAGAAGAAGGACCCUGAGCCUAGUCUUGCCUACCACCAAUGAAUCUGGCUUUGAAAACCAUUUUCGUAAGGUGGUCCUCCAUUGCUCUAAAGGCUGUGUGCUCCCAUCGCUGGUUGCCAACAAGUGUGCCUGGCUUCCCCGCACUAGCGCUAACAGUUAUAACCAUCAGGUGUUGUUGGAGAAGGUUCGAAGGUACAAUGACAACCUCUUGAAAUAUCCAAAAAGAAAGUCAACAUCAAUUGUUGGUGACUUUAAACUUAAUGAAGAGAUCGCCAUUAUUUUGGCAUCUUUUUUCUCCACAAGUGCUUUGUAAAACUGAAAGGUUUGGAUUAUAAAGCAUUCAAACAAAUUGUUGAAUCCUGUGGUAAUUUAGUUAAAGGAAAGCUAAAAAAGGUGCCUGGAAUAUUGGUGACAGAAAUCAACACUGAGUCCUAUACACGCAUCCGCAAGAGGCUGCUCGUGUUGUACGAUAAUUUCACCCCGCACUUGAAACUGCCACAAAAUCUGUGCUGUCAGAAGGCCGCUAUAACAAAUCAAGAUGAAAUUCACAGUAUUUGAGACACAUUGAUGCUAUGAUGUUCACCUGAUUUGGCUCUAACAAUCUAGUUGUAAUUGCCCACACUACAGGUGUUGUUCCAGUUGACACCGCAGUGGCUAACAUCAUCUCACUGUUCUAUGAAAACUCAAACCCGUCCUUGAUUGGCUUGAAGAGAAGUUAAGGAAGGUGUAGAGUUUUUAGAGACGGUUAGGAAAUUGUUAAAUUUAUCUCAACCUGUGCUUGUGAAUUGUCGGUGGACAAAUUGUCACCUGUGCAAAGGAAAUUAAGGAGAGUGUUCAGACAUUCUAAGCUUGUAAAUAAAUUUUUUGGCUUGUGUGCUGACUCUAUCAUAUGUUGGAGCUAAACUUAAAGCCUUGAAUUUAGGUGAAACUCUGUCACGCACUCAAAAGGAUUGUACAGAAAGGUGUUAAAUCCAGAGAAGAAACUGGCCUACUCAUGCCUCAAAAGCCCCAAAAGAAAUUUAUCUUUAGGGAGAAACACUUCCCACAGAAGUGUUAACAGAGGAAGUUGUCCUGAAAACUGGUGAUUUACAUCAUUGAACAACCUACAGUGAAGCUGUGAAGCUCCAUUGGUUGGUACACCAGUUUGUAUUAACGAGGCUUAUGUUGCUCGAAAUCAAAGACACAGAAAAGUACUGUGCCCUUGCACCUAAUAUGAUGGUAACAAACAAUACCCACACUUCAAAGGCGGUGCACCAACAAAGGUUACUUUGGUGAUGACACUGUGAUAGAAGUGCAAGGUUACAAGAGUGUGAAUAUCACUCUUUGAACUUGAUGAAAGGAUUGAUAAAGUACUUAAUGAGAAGUGCACUGCCUAUACAGUUGAACUCAGUACAGAAGUAAAUGAGUUGCCUGUGUUGUGGCAGAUGCUGUCAAAACUCUGCAACCAGUAUUUGAAUUACACCACACUGGGCAUUGAUUUAGAUGAGUGGAGUAUGGCUACAUAUUAUUUGAUGAGUCUGGUGAGUUUAAAUUGGCUUCAUGUAUUGUUCUUCUACCUCCAGAUGAGGAUGAAGAAGAAGGUGAUUGUGAAGAAGAAGAGUUUGAGCCAACUCAAUAUGAGUAUGGUACUGAAGAUGAUUCUCAAGGUAAACCUUUGGAAUUUGGUGCCACUCUGCUGCUUUCAACCUGAAGAAGAGCAAGAAGAAGAUUGGUUAGAUGAUGAUGUCAACAAACUGUUGGUCACAAGACGGCAGUGAGGACAAUCAGACAACUACUAUUCAAACAAUUGUAGAGGUUCAACCUCAAUUAGAGAUGGAACUUACACCAGUUGUUCAGACUAUUGAAGUGAAUAGUUUUAGUGGUUAUUUAAAACUUACUGACAAUGUAUUUAAAAUGCAGACAUUGUGGAAGAAGCUAAAAAGGUAAAACCAACAGUGGUUGUUAAUGCAGCCAAUGACCUUAAACUGGAGGAGUUGCAGGAGCCUUAAACAAGGCUACUCAAUGCCAUGCAAGUUGAAUCUGAUGAUUACAUAACUACUAUGGACCACUUAAAGUGGUGGUAGUUGUGUUCUAAGCGGACACAAUUUGCUAAACACUGUUCAUCCUGUCGGCCCAAAUGUUAACAAAGGUGAAGACAUUCAACUUUAAGAGUGCUUAUGAAAAUUUUAAUCAGCACGAAGUCACCUGCACCAUUAUUAUCAGCUGGUAUUUUGGUGCUGACCCUAUACAUUCUAAGAGUUUGUGUAGAUACUGUUCGCACAAAUGUCUACUUAGCUGUCUUUGAUAAAAAUUUCUAUGACAAAACUUGUUCAAGCUCUUUGGAAAUGAAGAGUGAAAAAGCAAGUUGAACAAAAGAUAUUAGAUUCCUAAAGAGGAAGUUAAGCCAUUUAUAACUGAAAGUAAACCUCAGUUGAACAGAGAAACAAGAUGAUAAGAAAUCAAAGCUUGUGUUGAAGAAGUUACAACAACUUUGGAAGAAACUAAGUUCCCACAGAAACUUGUUAUUUAAUUGACAUUAAUGGCAAUUUCAUCCAGAUUCUGCCACUCUUGUUAGUGACAUUGACAUCACUUUCUAAAGAAAGAUGCUCCAUAUAUAGUGGUGAUGUUGUUCAAGAGGGUGUUUUAACUGCUGUGGUUAUACCUACUAAAAAGGCUGGUGGCACUAUAAUGCUAGCGAAAGCUUUGAGAAAGUGCCAAAGACAAUUAUAUAACCACCACCCGGGUCAGGUUUAAAUGGUUACACUGUAGAGGAGGCAAAGACAGUGCUUAAAAGUGUAAAGUGCCUUUCAUUUACCAUCUAUUAUCUCUAAUGAGAAGCAAGAAAUUCUUGGAACUGUUUUGGAAUUUGCGAGAAUGCACCAGAAGAAACACGCAAAUAUGCCUGUCUGUGUGGAAACUAAAGCCAUAGUUUCAACUAUACAGCGUAAAUAUACGGGUAUAAAAAUACAAGAGGGUGUGGUUGAUUAUGGUCUAGAUUUCUCUUACACCAGUAAACAACUGCGUAUCAACACACUUACGAUCUAAAUGAAACACUGUUACAAUGCCACUGGCUAUGUAACACCUGGCUAAUCUGUAGAAGCUGCUCGGUAUAUGAGAUCUCAAAGUGCCAGCUACAGUCUUGUUUUUCCUGAUGCUGUUACAGCGCAUAAUGGUUAUCAUUUCUCUAAUUCCUGAAGAACUAUCAUUGAAACACAUCGCUGUGUUCUGUAAAGAUUUGUCUUAUUUUGAAUCUACACAAGUAGGUAAGAAUCUAAGAGAGGUGAUAAAACAUGUAUUACACUAGGAAUCCUACAACUAGAUAGCAGUUACACCUUGACAAUUUAAGACACUACUCAAGAUGAACUAUUAAGGUGUUUACCAGUGACCAUUACCCACGCAAAUUGUAGACAUGUCAAUGACAUAUGGCACAGUUUAGUCCACAUACUUGGAUGGGCUGUGUUCUAAAUAAACCUCAGUUUGAAGGUAAAACAUUUUAUGUUUACCUAAUGAUGACACACUACGUGAGGCUUUUGAGUACUUACCAUUCUGAUCCAAGUUUAUUGGUAGGUACAUGUCAGCAUUAAAUCACACUAAAAAGAACAAAUACCCAAAGUUAAUGGUUUAACUCUAUUAAAUGCACAGAUAACAACUGUUAUUUGCCUCAUACUGUUAACACUCCAACAAAAAGAGUUUGAGUUCAAACAACCUGCACAAGAUGCAUAUUACUGAGCUAGCUCCGUGAAGCUGCUAACUUGGAUGCGCUUAACUCCUAACUGCAAUAACACAGUAGCAGACUUAGAUGAUGUUAGCUACCACUGUGAGCUACUUGUUUCAUCGCAAGUAGUGACUGUAAAAUAAAGAAUUUGAACAUGGUAUUUACUAAUUGUGGCCAUAAGUGACUCCCAUAGUGUAUAAGCAAUUAAUAGGCUUACUCUGAUGGACAAUAAACAAAGAUGUUGACCUCAUACGUGUUAACAAGUGCAACGUGAUCUACGUACAACAACAUUGCCAAUGUUAUGCAGAGCAGCAGAGCUGUCAGUAUGCCUAUCUCGUUCUCAUCAGUAGUCGCAGUACUGGUAAUUACCAAGCGUCAUAUGAACAUAUAUUAGAAUGGCUGGCAAUGGCUUGAUGUGCUCUUACUUUCAAACCUAAGAUUGAACCAGUUCAUAUCAAAAUGUCUGCAAAAAGGCCAGUAACAAAACCAAACUGUUACUUAAGAAUUGAUGCUGUUGCUUUAAGAAGCAUGCAAACAGGCACUCUACUUAUCAAGUAAGACAAUUUAAAGACUGCCAGAACAAACCAAUUGACCAUGUACUAAACAGACAAGGAUAACAAACAUGCUAGCUUUGUAUAAUUGCUAAGCGUUUCAGCGUUCGGAAUGCGCGCAUGUCAUGGAAGUCACACUUCAGGAACGUGGUUGACCUACACAGUGCCAUCAAAUUGGAUGACAAAGAUCCAAAUUCAAAGAUCAAGUCUUUGCUGAAUAAGCAUUGACGCAUACAACAUUCCCACCAACAGAGCCUAAAAAGGACAAAAAGAAGAAGGCUGAUGAAACUAAGCCCUUCGCAGAGACAGAAGAAACAGCAAACUGUGACUCUUUACCUGCUGCAGAUUUGGAUGAUUUUCCAAACAAUUGCAACAAUCCAUGAGCAGUGCUGACUCAACUCAGGCCUAAACUCAUGCAGACCAUCAAGGCAGAUGGGCUAUAUAAACGUUUCGCUUUUCCGUUUACGAUAUAGGUCUACUCUUGUGCAGAAUGAAUUCUCGUAACUCAUAGCACAAGUAGAUGUAGUUAACUUUAAUCUACAUAGCAAUCUUUUAAUCAGUGUGUAACAUUAGGGAGGACUUGAAAGAGCCACCACAUUUCACCGAGGCCACGCGGAGUACGAUCGAGUGUACAGUGAACAAUGCUAGGGAGAGCUGCCUAUAUGGAAGAGCCCUAAUGUGUAAAAUUAAUUUUAGUAGUGCUAUCCCAUGUGAUUUUAAUAGCUUCUUAGGAGAAUGACAAAAAUACCCCUCCCCCCAUCUAUAUCCUAUCAUUUAUAUUCAUCAUACACAUCUCCUACAUCCCCAAACUAUAUCCCUCAUCCUAUCCAUCCCACCUAUCCCCAUAAAC
>cluster_37 reads=1 total_reads=194
GAUACCUUCCCAGGUAACAAACCAACCAACUUUCGAUCUCUUGUAGAUCUGUUCUCUAAACGAACUUUAAAAUCUGUGUGGUUGUACUCGGCUGCAUGCUUAGUGCACUCACGCAGUAUAAUUAAUAACUAAUUAUGUCGUUGACAGGACACGAGUAACUCGUCAAUCUUUGCAGGCUGCUUACGGUUCGUCCGUGUUGCAGCCGAUCAUCAGCACAUCUAGGUUCGUCCGGGUGUGACCGAAAGGUAAGAUGGAGAGCCUUGUCCCUGGUUCAACGAGAAAACACACGUCCAAUCAGUUUGCCUGUUUUACAGGUUCGCGACGUGCUCGUACGUGGCUUUGGAGACUCCGUGGAGGUCUUAUCAGAGGCACGUCAACAUCUAAAGAUGGCACUUGUGGCUUAGUAGAAGUUGAAAAAGGCGUUCUGCCUCAACUUGAACAGCCCUAUGUGUUUCAUAAACGUUCGGAUGCUCGAACUGCACCUCAUGGUCAUGUUAUGGUUGAGCUGGUAGCAGAACUCGAAGGCAUUCAGUACGGUGUAGUGGUGAGACACUUGGUGUCCUGUCCCUCAUGUGGGCGAAAUACCAGUGGCUUACCGCAAGGUUCUUCUUCGUAAGAACGGUAAUAAAGGAGCUGGUGGCCAUAGUUACGGCGCCGAUCUAAAGUCAUUUGACUUAGGCGACGAGCUUGGCACUGAUCCUUAUGAAGAUUUCAAGAAACUGGAAUGUACAAAUACCUACAACUUGUGCUAAUGACCCUGUGGGUUUACACUUAAAACACAGUCUGUACCGUCUGCGGUAUGUGGAAAGGUUAUGGCUGUAGUUGUGAUCAACUCCGCGAACCCAUGCUUCAGUCAGCUGAUGCACAAUCGUUUAAACGGGUUUGCGGUGUAAGUGCAGCCCGUCUUACACCGUGCGGCACAGGCACUAGUACUGAUGUCGUAUACAGGGCUUUUGACAUACAAUGAUAAAGUAGCUGGUUUUGCUAAAUUCCUAAAAACUAAUUGUUGUCGCUUCCAAGAAAAGGACGAAGAUGACAAUUUAAUUGAUUCUACUUUGUAGUUAAGAGACACACUCUCAACUACCAACAUGAAGAAACAAUUUAUAAUUUACUUAAGGAUUGUCCAGCUGUUGCUAAACGACUUUUUAAGUUAGAAAGACGGUGACAUGGUACCACAUAUAUCACGUCAACGCUUUAAUAAUGGCAGACCUCGAUGCUAGGCUUUGAUGAAGGUAAUUGUGACACUUAAAGAAUACUUGCCAACAAUUGUUGUGAUGAUGAUUAUUCAAUAAAAGGACUGGUAUGAUUUUGUAGAAAACCCAGAUAUUACGCGUAUACGCCAACUAGGUGAACGUGUACGCCAAGCUUUGUUAAAAACAGUACAAUUUGUGAUGCCAUGCGAAAUGCUGGUAUUGUUGGUGUACUGACAUUGAUAAUCAAGAUCGGUAACUGGUAUGAUUUCGGUGAUCAUACAAACACGCCAGGUAGUGAGUUCCUGUUGUAGAUUCUUAUUAUUCAUUGUUAAUGCCUAUAUUAACCUUGACCGGGCUUUAACUGCAGAGUCACAUGUUGACACUGACUUAACAAAGCCUUACAUUAAGUGGGAUUUGUUAAAAUAUGACUUUCACAAGAAGAGAGGUUAAAACUCUUUGACCGUUAUUUAAAUAUUGGGAUCAGACAUACCACCCAAAUUGUGUUAACUGUUUGGAUGACAGAUGCAUUUUGCAUUGUGCAAACUUUAAUGGUUAUUCUCUACAGUGUUCCCACCUACAAGUUUUGGACCACUAGUGAGAAAAAUAUUUGUUGAUGGUGUUCCAUCUGUAGUUUCAACUGGAUACACUUCAGAGAGCUAGGUGUUGUACAUAAUCAGGAUGUAAACUUACAUAGCUCUAGACUUAGUUUUAAGGAAUUACUUGUGUAUGCUGCUGACCCUGCUAUGCACGCUGCUUCUGGUAAUCUAUUACUAGAUAAACGCACUACGUGCUUUCAGUAGCUGCACUAACAAUGUUGCUCUUUCAAACUGUCAAACCCGGUAAUUUUAACAAAGACUUCUAUGACUUUGCUGUGUCUAAGGGUUUCUUAAGGAAGGAAGUUCUGUUGAAUUAAAACACUCUUCUUUGCUCAGGAUGGUAAUGCUGCUAUCAGCGAUUAUGACUACUAUCGUUAUAAUCUACCAACAAUGUGUGAUAUCAGACAACUACUAUUUGUAGUUGAAGUUGUUGAUAAGUACUUUGAUUGUUACGAUGGUGGCUGUAUUAAUGCUAACCAAGUCAUCGUCAACAACCUAGACAAAUCAGCUGGUUUUCCAUUUAAUAAAUGGGGUAAGGCUAGACUUUAUUAUGAUUCAAUGAGUUAUGAGGAUCAAGAUGCACUUUCGCAUACAAAACGUAAUGUCAUCCCUACUAUAACUCAAAUGAAUCUUAAGUAUGCCAUUAGUGCAAAGAAUAGAGCUCGCACCGUAGCUGGUGUCUCUAUCUGUAGUACUAUGACCAAUAGACAGUUUCAUCAAAAAUUAUUGAAAUCAAUAGCCGCCACUAGAGGAGCUACUGUAGUAAUUGGAACAAGCAAAUUCUAUGGUGGUUGGCACAACAUGUUAAAACUGUUUAUAGUGAUGUAGAAAACCUCACCUUAUGGGUUGGGAUUAUCCUAAAUGUGAUAGAGCCAUGCCUAACAUGCUUAGAAUUAUGGCCUCACUUGUUUCUUGCUCGCAAACAUACAACGUGUUGUAGCUUGUCACACCGUUUCUAUAGAUUAGCUAAUGAGUGUGCUCAAGUAUUGAGUGAAAUGGUCAUGUGUGGCGGUUCACUAUAUGUUAAACCAGGUGGAACCUCAUCAGGAGAUGCCACAACUGCUUAUGCUAAUAGUGUUUUUAACAUUUGUCAAGCUGUCACGGCCAAUGUUAAUGCACUUUUAUCUACUGAUGGUAACAAAUUGCCGAUAAGUAUGUCCGCAAUUUACAACACAGACUUUAUGAGUGUCUAUAGAAAUAGAGAUGUUGACACAGACUUUGUGAAUGAGUUUACGCAUAUUUGCGUAAACAUUUCUCAAUGAUGAUACUCUCUUGACGAUGCUGUUGUGUGUUUCAAUAGCACUUAUGCAUCUCAAGGUCUAGUGGCUAGCAUAAAGAACUUUAAGUCAGUUCUUAUUAUCAAAACAAUGUUUAUGUCUGAAGCAAAAUGUUGGACUGAGACUGACCUUACUAAAGGACCUCAUGAAUUUUGCUCUCAACAAUCGUAACAGGUGAUGAUUAUGCCCUUACCCAGAUCAUCAAGAAUCAGGCGGCUGUUUGUAGAUGAUAUCGUAAACAGAUGGUACAUAUGAUUGAACGUGUGUCUUAGAUAGAUGCCACACUAAACAUCCUAUAGAGUGAUGUUUCAUUACAUCAUAAGAAAGCUCAUGAUGAGUAAGGACCGAGACUGUAUUCUGUUAUGCAUAAUGAUAACACUCAAGGUAUUGGGAACCUGGUUAUGAGGCUGUCCGUACAGUUACAGGCUGUUGGGCUGUGUUCUGUAGCUUAAUAUACUAGACCAAUGUCUGUCAUCACUCAUAAACUGUUGUUCCAUGUUUGUGAUGUCACAGAUGUGACUCACUUUACUUAGGAGGUAUGAGCUAUUAUUGUAAAUCACACCACCCAUUAGUUUCCAUUGUGUGCUAAUGGACAAGUUUUGUUUAUAUAAAAUAUGUGUUGGUAGCGAUAAUGUUACUGACUUUAAUGCAAUUGCAACAUGUGACUGGACAAAUGCUGGUGAUUACAUUUUAGCUAACACCUGUACUGAAAGACUCAAGCUUUUGCAGCAGAAACGCUCAAAGCUACUAGGAGACAUUUAAACUGUCUUAUGGUAUUGCUACUGUACGUGAAGUGCUGUCUGACAGAGAAUUACAUUCAUAGGAAGUUGGUAAACCUAGACCACCACUUAGAAAUUAUGUCUUUACUGGUUAUCGUGUAACUAAAACAGUAAGUACAAUAGGAGUACACCUUUGAAAAGGUGACUAUGGUGAUGCUGUUGUUUACCGAGGUACAACAACUUACAAAUUAAAUGUUGGUGAUUAUUUGUGCUGACAUCUACAGUAAUGCCAUUAAGUGCACCUACACUAGUGCCACAAGAGCACUAUGUUAGAAUUACUGGCUUAUACCCAACACUCAAUAUCUCAGAUGAGUUUUAGCAAUGUUGCAAAUUAUCAAAAGGUUGGUAUGCAAAAGUAUUCUACAUCCAGGACCACCUGGUACUGGUAAGAGUCAUUUGCUAUUGGCCUGUCUACUAUUCUGCUGCAGUGUAUACAGCUUGCUUCAUGCCGCUGUUGAUGUAUGUGAGAAGGCAUUAAAAUAUUUGCCUAUAGAUAAAUGUAGUAGAAUUAUACCUGACGUGCUCGUGUAGUGUUGAUAAUUCAAAGUUCAACACUGAAGAUGUCUUUUACAAAUGUUGCCGACACAGAUAUAGUUGUCUUGAUGAAAUUCAAUGCCCUAAUUAUGAUGAGUAGUCAAUGAGAUACGUAGACUAUGUUACUGGCGACCCUGCUAUCAGCGCACUGCUAUACACUAGACUGCAUUCUGGACUUAUGAAACUAUAGAACAUGUUCUCGGAACUUGUGGUGCCGAUUUUACUAUGACUGCUCAGGUUUAUCAAAAGCUUGUAAAGACUAGUAGCUUGCACCAUAAUGUUAUGGUGGUCGCUCAUUCACGUAAUCAGCUCAAAUAGCGUGGAGAUGAGAAUACCUCGUAACGCAUAUCUGGCUAUGAUGUUGCUAAAGUUUGUCAAAUGGUAUUACAAGUUGACUGAGUGAUGUACUCUUCUGUGCUCAAACAGUAAAUGGCUAUUGCAAGUGCAGCCUUAACAUCAUCGAAAGAACAUUAUGUAAGCAACAUGCUCUAUGUGCAACUAAGUCAUAACUGCUAAAGGCUUAUUAGGAGCCGAAGUUAUAGAACUUGACAGCAGUAAGCAACUUAUCUGCAUGGACUCGAUCUAGAUGCUGGUGCUUGCAACGUAACAGCUUGUAAAUUGGGACCAGGAAAUUUUGGGACCAGGAACUAAUCAGACAAGGAACUGAUUACAAACAUUGGCCGCAAAUUGCACAAUUUGCCCCAGCGUUCAGCGUUUCGGAAUGUCGCUUGGCAUGGAAGUCACCCUCGGGAACGUGGUUGACCUACACAGGUGCCAUCAAAUUGGAUGACAAAGAUCCAAAUUCAAAGAUCAAGUCAUUUGCUGAAUAAGAUAUUGACGCAUACAAAACAUUCCACCAACAGAGCCUAAAGGACAAAAGAAGAAGGCUGAUGAAACUCAAGCCUACCCAGAGACAGAAGAAACAGCAAACUGUGACUUUUUCCUGCUGCAGAUUUGGAUGAUUUUCCAAACAAUUCAACAAUCCAUGAGCAGUGCUGACUCAACUCAGGCCUAAACUCAUGCAGACACAAGGCAGAUGGGCUAUAAACGUUUCGCUUUCCGUUUACGAUAUAGUCUACAUUGUGCAGAAUGAAUCUCGUAACAUUAGCACAAGUAGAUGUAGUUAACUUUAAUCAAAACAGUGACUCUUGCCCGAACUGUGACCUCAGAUUUGGAUGAUUUCCAAACAAUUGCAACAAUCCAUGAGCAGUGCUGACUCAACUCAGGCCUAAACUCAUGCAGACAUAAGGCAGAUGGGCUAUAUAAACGUUUCGCUUUUCCGUUUACGAUAUAGUCUACUCUUGUGCAGAAUGAAUUCUCGUAACUACAUAGCACAAGUAGAUGUAGUUAACUUUAAUCUCACUAGCAAUCUUUAAUCAGUGUGUAACAUUAGGGAGGACUUGAAAGAGCCACCACAUUUCACCGAGGCCACGCGGAGUACGAUCGAGUGUACAGUGAACAAUGCUAGGGAGAGCUGCCUAUAUGGAAGAGCCCUAAUGUGUAAAAUUAAUUUUAGUAGUGCUAUCCCCAUGUGAUUUUAAUAGCUUUUAGGAGAAUGACAAAACUCCCCCCUCCCACAUCCCUCAUAUCAUCAUAUCCAUAUCAUAUACCCUCCAUACCAUACACCUCCAUCCUCAAAAC
>cluster_38 reads=1 total_reads=713
AUACCUUCCCAGGUAACAAACCAACCAACUUCGAUCUCUUGUAGAUCUGUUCUCUAAACGAACUUUAAAAUCUGUGUGGCUGUCAUCGGCUGCAUGCUUAGUGCACUCACGCAGUAUAAUUAAUAACUAUACUGUCGUUGACAGGACACGAGUAACUCGUCAAUUCUGCAGGCUGCUUACGGUUCGUCCGUGUUGCAGCCGAUAUCAGCACAUCUAGGUUUCGUCCGGGUGUGACCGAAAGGUAAGAUGGAGAGCCUUGUCCCUGGUUCAACGAGAAAACACACGUCCACUCAGUUUGCCUGUUUACAGGUUCGCGACGUGCUCGUACGUGGCUUUGGAGACUCCGUGGAGGAGGUCUUAUCAGAGGCACGUCAACAUUUAAAGAUGGCACUUGUGGCUUAGUAGAAGUUGAAAAAGGCGUUUUGCCUCAACUUGAACAGCCCUAUGUGUUCAUCAAACGUUCGGAUGCUCGAACUGCACCUCAUGGUCAUGUUAUGGUUGAGCUGGUAGCAGAACUCGAAGGCAUUCAGUACGGUCGUAGUGGUGAGACACUUGGUGUCCUUGUCCCUCAUGUGGGCGAAAUACCAGUGGCACCGCAAGGUUUUCUUCGUAAGAACGGUAAUAAAGGAGCUGGUGGCCAUAGUUACGGCGCCGAUCUAAAGUCAUUUGACUAGGCGACGAGCUUGGCACUGAUCCUUAUGAAGAUUUCAAGAAACUGGAAUGUACAAAUACCUACAACUUGUGCUAAUGACCCUGUGGGUUUACACUUAAAACACAGUCUGUACCGUCUGCGGUAUGUGGAAAGGUUAUGGCUGUAGUUGUGAUCAACUCCGCGAACCCAUGCUUCAGUCAGCUGAUGCACAAUCGUUUUAAACGGGUUUGCGGUGUAAGUGCAGCCCGUCUUACACCGUGCGGCACAGGCACUAGUACUGAUGUCGUAUACAGGGCUUCUGACAUACAAUGAUAAAGUAGCUGGUUUUGCUAAAUUCCUAAAACUAAUUGUUGUCGUUCCAAGAAAAGGACGAAGAUGACAAUUUAAUUGAUUUACAUUUGUAGUUAAGAGACACACUUUCUAACUACCAACAUGAAGAAACAAUUUAUAAUUUACUUAAGGAUUGUCCAGCUGUUGCUAAACAUGACUUCUUUAAGUUAGAAUAGACGGUGACAUGGUACCACAUAUAUACGUCAACGUCUUACUAAAUACAAUGGCAGACCUCGUUAUGCUUAAGGCAUUUUGAUGAAGGUAAUUGUGACACAUUAAAGAAAUACUUGUCACAUACAAUUGUUGUGAUGAUGAUUAUUCAAUAAAAGGACUGGUAUGAUUUUGUAGAAAACCCAGAUAUAUUACGCGUAUACGCCAACUUAGGUGAACGUGUACGCCAAGCUUUGUUAAAAACAGUACAAUUCUGUGAUGCCAUGCGAAAUGCUGGUAUUGUUGGUGUACUGACAUUAGAUAAUCAAGAUUCAAUGGUAACUGGUAUGAUUCGGUGAUUCAUACAAACCACGCCAGGUAGUGGAGUUCCUGUUGUAGAUUCUUAUUAUUCAUUGUUAAUGCCUAUAUUAACCUUGACCAGGCUUUAACUGCAGAGUCAUGUUGACACUGACUUAACAAAGCCUUACAUUAAGUGGGAUUUGUUAAAAUAUGACUCUACGGAAGAGAGGUUAAAACUCUUUGACCGUUAUUUUAAAUAUUGGGAUCAGACAUACCACCCAAAUUGUGUUAACUGUUUGGAUGACAGAUGCAUUCUGCAUUGUGCAAACUUUAAUGUUUUAUUCUCUACAGUGUUCCCACCUACAAGUUUUGGACCACUAGUGAGAAAAAUAUUUGUUGAUGGUGUUCCAUUUGUAGUUUCAACUGGAUACCACUCAGAGAGCUAGGUGUUGUACAUAAUCAGGAUGUAAACUUACAUAGCUCUAGACUUAGUUUAAGGAAUUACUUGUGUAUGCUGCUGACCCUGCUAUGCACGCUGCUUCUGGUAAUCUAUUACUAGAUAAACGCACUACGUGCUUUCAGUAGCUGCACUUACUAACAAUGUUGCUUUCAAACUGUCAAACCCGGUAAUUUUAACAAAGACUUCUAUGACUUUGCUGUGUCUAAGUUUCUAAGGAAGGAAGUUCUGUUGAAUUAAACACUUCUGCUCAGGAUGGUAAUGCUGCUAUCAGCGAUUAUGACUACUAUCGUAUAAUCUACCAACAAUGUGUGAUAUCAGACAACUACUAUUUGUAGUUGAAGUUGUUGAUAAGUACUUGAUUGUUACGAUGGUGCCUGUAUAAAUGCUAACAAGUCAUCGUCAACAACCUAGACAUCAGCUGGCUUUCAAAAUACAAAUGUGUAACUCUACACUUUAUUUAUUAUCUAAUGAUAUCAUCAAGUAUGAGUGAAUGGCAAUGUAGCGGAUCACUAUAUUUAAACCAAUGAACUCAUCAGGAUGCACUAGUGCAUACUAAUAGUGCUUCAACAUUUGUCAAGCUGCACGGCCAUGCUAAUGCAUUUUAUACUGAUGGUACAAAAUCGCCGAUAAGUAUGUCGCAAUUUACAACCAGACUUUAUGAGUGUUAUAGAAUAAGAUGUUGACACAGACUUGUAGUGAGUAGUACGCAUAUUUGCGUAAACAUUUCUCAAUGAUGAUACUACGAUGCGUUUGUUCAGCAUUAUGCAUCAAGGUUAGUGCUGCAUAAGAACUUUAGUCAGUUCUUAUUAUCAAUAAUGUUUUAUGUCUGAAGCAAAAUGUUGGUGAGACUGACCUUCUAAAGGACCUCAUGAAUUUGCUCACAUAUGCUAGUUAACAGGUUGAUUAUGUGUACCUGCACCCAGAUAUUAAGAAUCUAGGACGGCUGUUUGCAGAUGAUAUCGUAAAACAGAUGGUAUGAUUGAACGGUUCGUGUCUUAGCAUAGAUUUACCCAUACUAAACAUCCUAAUCAGGAGUAUGCUGAUGUCUUCAUUUGUACUUACAAUAUCAAGCUCUAUGAUGAGUUAACAGGACACUGUUAGACUGUAUUCUGUUAUGCUUACUAAUGAUAACACUCAAGGUAUUGGAACCUGAGUUAUGAGGCUAUGUACAACCGCAUACAGUACAGGUGUUGAGCUUGUGUUUUGCAAUCACAGACUCAUUAAGAUGUGGUGCUUGCAUACGUAGACCAUCUUAUGUUGUAAAUGCUGUUACGACAUGUCAUAUAUCACAUAAUUAGUCUUGUCUGUUAAUCCGUAUGUUUGCAAUGCCCAGGUUGUGAUGUCACAGAUGACUCAACUUUACUGAGGUAUGAGCUAUUAUUGUAAUCCAAACCACCCAUUAGUUUUCCAUUGUGUGCUAAUGGACAAUUUUGUUUAUAUAAAUACAGUGUUGGUAGCGAUAAUGUUACUGACUUUAAUGCAAUUGCAACAUGUGACUGGACAAAUGCUGGUGAUUACAUUUUAGCUAACACCUGUACUGAAAGACUCAAGCUUUUGCACAGAAACGCUCAAAGCUACUGAGGAGACAUUUAAACUGUCUUAUGGUAUUGCUACUGUACGUGAAGUGCUGUCUGACAGAGAAUUACAUAUGGGAAGUUGGUAAACCUAGACCAUAACCGAAAUUAUGUUUACUGGUUAUCGUGUAACUAAAACAGUAAAGUACAAAUGGAGAGUACACCUUUGAAAAAGGUGACUAUGGUGAUGCUGUUGUUUACCGAGGUACAACAACUUACAAAUUAAAUGUUGGUGAUUAUUUUGUGCUGACAUAUCAUACAGUAAUGCCAUUAAGUGCACCUACACUAGUGCCACAAGAGCACUAUGUUAGAAUUACUGGCUUAUACCCAACACUCAAUAUCUCAGAUGAGUUUCUAGCAAUGUUGCAAAUUAUCAAAAGGUUGGUAUGCAAAAGUAUUUACACACCGGACCACCUGGUACUGGUAAGAGUCAUUUUGCUAUUGGCCUAGCUCUACUCCUGCUCGCAGUGUAUACAGCUUGCUCAUGCCGCUGUUGAUGCACUAGUGAGAAGGCAUUAAAAUAUUUGCCUAUAGAUAAAGUAGUAGAAUUAUACCGAGUGCUCUGUAGAGUGUUUGAUAAAUCAAAGUGAAUCAUAGAACAGUAUGUCUUUGUACUGUAAUGCAUUGCCUAGACGACAGCAGAUAUGUUGUUAAUUCAAUGCCACAAUUAUGAUUUGGGUUGUCAAUGCCAGAUUACGUGUAAGUGUCAUUGGCGACCUGCUCAAUUACUGACCUGCACUUCCAAUAAGGCACCCUAGAACCAGAAUUUCAAUUCAGUUAGGAAACUAUAGGCAGACAGUUCGGAAUGUCGGCGUUGUCCUGUGAACACGUGAGUGCUUUGAUGAUAUAGCUUAAGCACAAAGACAAUCAGUCAAUGCUUUAAAAUGUUUAUAAUGUUAUACGCAGAUGUUCAUCUGCAAUUAACAGGCCACAAAUAGGCGUGGUAGAGAAUUCCACGUAACCCUGCUUGAGAAAAGCUGUCUUUAUUUCAAUAAUCAAGAAUGCUGUAGCCUCAAAGAUUUUGGGACUACCACUCAAACUGUUGAUUCAUACAGGGCUCAGAAUAUGACUAUGUCAUUCACUCAAACCACUGAAACAGCUCACUCUGUAAUGUAAACAGAUUUAAUGUUGCUAUUACCAGAGCAAAAGUAGGCAUACUUUGCAUAAUGUCUGAUAGAGACCUUUAUGACAAGUUGCAAUUUACAAGUCUUGAAAUUCCGUAGGAAUGUGGCAACUUUACAAGCUGAAAAUGUAACAGGACUCUUUAAAGAUUGUAGUAAGGUAAUCACUGGGUUACAUCCUACACAGGCACCUACCCUCAGUGUUGACACUAAAUUCAAAACUGAAGGUUUAUGUGUUGACAUACCUGGCAUACCUAAGGACAUGACCUAUAGAAGACUCAUCUCUAUGAUGGGUUUUAAAAUGAAUUAUCAAGUUAAUGGUUACCCUAACAUGUUUAUCACCCGCGAAGAAGCUAUAGACAGUACGUGCAUGGAUUGGCUUCGAUGUCAAGGUGUCAUGCUAAGAAGCUGUUGUACCAAUUACUAACAUCCAGGUUUAACUAACUAUUUCCUAAGGUUAAUGCCACAACAGAGCCUAAAAGACAAAGAAGAAGGCUGAUGAAACUCAAGCCCAGAGACAGAAGAAACAGCAAACUGUGACUCUUUCCUGCUGCAGAUUUGGAUGAUUUUCCAAACAAUUGCAACAAUCCAUGAGCAGUGCUGACUCAACUCAGGCCUAAACUCAUGCAGACCAUCAAGGCAGAUGGGCUAUAUAAACGUUUCGCUUUCCGUUUACGAUAUAGUCUACUCUUGUGCAGAAUGAAUUCUCGUAACUACAUAGCACAAGUAGAUGUAGUUAACUUUAAUCUCACAUAGCAAUCUUUAAUCAGUGUGUAACAUUAGGGAGGACUUGAAAGAGCCACCACAUUUCCGAGGCCACGCGGAGUACGAUCGAGUGUACAGUGAACAAUGCUAGGGAGAGCUGCCUAUAUGGAAGAGCCCUAAUGUGUAAAAUUAAUUUUAGUAGUGCUAUCCCCAUGUGAUUUUAAUAGCUUUUAGGAGAAUGACAAAAAACCCCCCAUCCCCACACCCCCAUCAUAUCUAUCAUACAUAUCCAUCCCUCCACAACCCCACAUACAUCCUCAUACUCAUAUAAUAAACCACCU
>cluster_39 reads=1 total_reads=616
AUACCUUCCCAGGUAUACCUUCCCAGGUAACAAACCAACCAACUUCGAUUCUUGUAGAUCUGUUCUCUAAACGAACUUUAAAAUCUGUGUGGCUGUCACUCGGCUGCAUGCUUAGUGCACUCACGCAGUAUAAUUAAUAACUAAUUACUGUCGUUGACAGGACACGAGUAACUCGUCUAUCUUUGCAGGCUGCUUACGGUUCGUCCGUGUUGCAGCCGAUCAUCAGCACAUCUAGGUUUGUCCGGGUGUGACCGAAAGGUAAGAUGGAGAGCCUUGUCCCUGGUUCAACGAGAAACACACGUCCAUCUCAGUUUGCCUGUUUUACAGGUUCGCGACGUGCUCGUACGUGGCUUGGAGACUCCGUGGAGGAGGUCUUAUCAGAGGCACGUCAACAUCUUAAAGAUGGCACUUGUGGCUUAGUAGAAGUUGAAAAAGGCGUUUGCCUCAACUUGAACAGCCCUAUGUGUUCAUCAAACGUUCGGAUGCUCGAACUGCACCUCAUGGUCAUGUUAUGGUUGAGCUGGUAGCAGAACUCGAAGGCAUUCAGUACGGUCGUAGUGGUGAGACACUUGGUGUCCUUGUCCCUCAUGUGGGCGAAAUACCAGUGGCUACCGCAAGGUUCUUCUCGUAAGAACGGUAAUAAAGGAGCUGGUGGCCAUAGUUACGGCGCCGAUCUAAAGUCAUUUGACUUAGGCGACGAGCUUGGCACUGAUCCUUAUGAAGAUUUCAAGAAACUGGAAUGUACAAAUACCUACAACUUGUGCUAAUGACCCUGUGGGUUUACACUUAAAACACAGUCUGUACCGUCUGCGGUAUGUGGAAAGGUUAUGGCUGUAGUUGUGAUCAACUCCGCGAACCCAUGCUUCAGUCAGCUGAUGCACAAUCGUUUUAAACGGGUUUGCGGUGUAAGUGCAGCCCGUCUACACCGUGCGGCACAGGCACUAGUACUGAUGUCGUAUACAGGGCUUUGACAUACAAUGAUAAAGUAGCUGGUUUUGCUAAAUUCCUAAAACUAAUUGUUGUCGCUUCCAAGAAAAGGACGAAGAUGACAAUUUAAUUGAUUUACUUGUAGUUAAGAGACACUUCUCCAACUACCAACAUGAAGAAACAAUUUAUAAUUUACUUAAGGAUUGUCCAGCUGUUGCUAAACAUGACUUCUUAAGUUUAGAAUAGACGGUGACAUGGUACCACAUAUACACGUCAACGUCUUACUAAAACAAUGGCAGACCUCGUCUAUGCUUAAGGCAUUUGAUGAAGGUAAUUGUGACACAUUAAAGAAAUACUUGUCCAUACAAUUGUUGUGAUGAUGAUUAUUCAAUAAAAGGACUGGUAUGAUUUUGUAGAAAACCCAGAUAUAUUACGCGUAUACGCCAACUUAGGUGAACGUGUACGCCAAGCUUGUUAAAAACAGUACAAUUGUGAUGCCAUGCGAAAUGCUGGUAUUGUUGGUGUACUGACAUUAGAUAAUCAAGAUUAUGGUAACUGGUAUGAUUUCGGUGAUUUCAUACAAACCACGCCAGGUAGUGGAGUUCCUGUUGUAGAUUUUAUUAUUCAUUGUUAAUGCCUAUAUUAACCUUGACCAGGGCUUUAACUGCAGAGUCAUGUUGACACUGACUUAACAAAGCCUUACAUUAAGUGGGAUUUGUUAAAAUAUGACUUCACGGAAGAGAGGUUAAAACUCUUUGACCGUUAUUUUAAAUAUUGGGAUCAGACAUCCCAAAUUGUGUUAACUGUUUGGAUGACAGAUGCAUUCUGCAUUGUGCAAACUUUAAUGUUUUAUUCUACAGUGUUCCCACCUACAAGUUUUGGACCACUAGUGAGAAAAAUAUUUGUUGAUGGUGUUCCAUUUGUAGUUCAACUGGAUACCACUCAGAGAGCUAGGUGUUGUACAUAAUCAGGAUGUAAACUAUAGCUCUAGACUUAGUUUAAGGAAUUACUUGUGUAUGCUGCUGACCCUGCUAUGCACGCUGCUUCUGGUAAUCUAUUACUAGAUAAACGCACUACGUGCUUUCAGUAGCUGCACUUACUAACAAUGUUGCUUUCAAACUGUCAAACCCGGUAAUUUUAACAAAGACUUCUAUGACUUUGCUGUGUCUAAGGGUUUUAAGGAAGGAAGUUCUGUUGAAUUAAAACACUUCUUUGCUCAGGAUGGUAAUGCUGCUAUCAGCGAUUAUGACUACUAUGUUAAUCUACCAACAAUGUGUGAUAUCAGACAACUACUAUUUGUAGUUGAAGUUGUUGAUAAGUACUUUGAUUGUUACGAUGGUGGCUGUAUUAAUGCUAACCAAGUCAUCGUCAACAACCUAGACAAAUCAGCUGGUUUCCAUUUAAUAAAUGGGUAAGGCUAGACUUUAUUAUGAUCAAUGAGUUAUGAGGAUCAAGAUGCACUUCGCAUAUAAAACGUAAUGUCAUCCCUACUAUAACUCAAAUGAAUCUAAGUAUGCCAUUAGUGCAAAGAAUAGAGCUCGCACCGUAGCUGGUGUCUCUAUCUGUAGUACUAUGACCAAUAGACAGUUCAUCAAAAUUAUUGAAAUCAAUAGCCGCCACUAGAGGAGCUACUGUAGUAAUUGGAACAAGCAAUUCUAUGGUGGUUGGCACAACAUGUUAAAACUGUUUAUAGUGAUGUAGAAAACCCACCUUAUGGGUUGGGAUUAUCCUAAAUGUGAUAGAGCCAUGCCUAACAUGCUUAGAAUUAUGGCCUCACUUGUUCUUGCUCGCAAACAUACAACGUGUUGUAGCUUGUCACACCGUUUCUAUAGAUUAGCUAAUGAGUGUGCUCAAGUAUUGAGUGAAAUGGUCAUGUGUGGCGGUUCACUAUAUGUUAAACCAGGUGGAACCUCAUCAGGAGAUGCCACAACUGCUUAUGCUAAUAGUGUUUUAACAUUUGUCAAGCUGUCACGGCCAAUGUUAAUGCACUUUAUCUACUGAUGGUAACAAAAUUGCCGAUAAGUAUGUCCGCAAUUUACAACACAGACUUAUGAGUGUCUAUAGAAAUAGAGAUGUUGACACAGACUUUGUGAAUGAGUUUACGCAUAUUUGCGUAAACAUUUCAAUGAUGAUACUCUUGACGAUGCUGUUGUUGUUCAAUAGCACUUAUGCAUCAAGGUCUAGUGGCUAGCAUAAAGAACUUUAAGUCAGUUUUAUUAUCAAAACAAUGUUUAUGUCUGAAGCAAAAUGUUGGACUGAGACUGACCUUACUAAAGGACCUCAUGAAUUUUGCUCUCAACAUACAAUGCUAGUUAAACAGGUGAUGAUUAUGUGUACCUUCCUUACCCAGAUCCAUCAAGAAUCCUAGGGGCCGGCUGUUUGUAGAUGAUAUCGUAAAACAGAUGGUACUCUAUGAUUGAACGGUUCGUGUCUUAGCUAUAGAUGCUUACCCACUACUAAACAUCCUAAUCAGGAGUAUGCUGAUGUCUUCAUUUGUACUUACAAUACAUAAAAAGCUACAUGAUGAGUUAACAGGACACAUGUUAGACAUGUAUUCUGUUAUGCUUACUAAUGAUAACACUCAAGGUAUUGGGAACCUGAGUUUAUGAGGCUAUGUACACACGCAUACAGUUACAGGCUGUUGGGGCUUGUGUUCUUUGCAAUUCACAGACUUCAUUAAGAUGUGGUGCUUGCAUACGUAGACCAUCUUAUGUUGUAAAUGCUGUUACGACCAUGUCAUAUCAACAUCACAUAAUUAGUCUUGUCUGUUAAUCCGUAUGUUUGCAAUGCUCCAGGUUGUGAUGUCACAGAUGUGACUCAAUUUACUUGAGGUAUGAGCUAUUAUUGUAAAUUAAACCACCCAUUAGUUUCCAUUGUGUGCUAAUGGACAAGUUUUGGUUUAUAUAAAAUACAUGUGUUGGUAGCGAUAAUGUUACUGACUUUAAUGCAAUUGCAACAUGUGACUGGACAAAUGCUGGUGAUUACAUUUUAGCUAACACCUGUACUGAAAGACUCAAGCUUUCAGCAGAAACGCUCAAAGCUACUGAGGAGACUUUAAACUGUCUAUGGUAUUGCUACUGUACGUGAAGUGCUGUCUGACAGAGAAUUACAUCAUGGGAAGUUGGUAAACCUAGACCACUAACCGAAAUUAUGUCUACUGGUUAUCGUGUAACUAAAACAGUAAAGUACAAAUAGGGUACACCUUUAAAAGGUGACUAUGGUGAUGCUGUUGUUUACAAGGUCCCAACUACAAAUAAUGUUGAUUAUUUGGCUGACAACAGUAAUGCCAUUAGUGUCUACAAAGUGCCAACACUAUGUAGAAUAUGGCUAUUACACAUAUCCACUAUACCAGCAAGCAAAUUAAAUCAAGGUCAUCUGAAAGCAUUACCAUAAUUCACAACCAGCCUAAAGGAAAAGAAGAAGGCUGUGAACCAAGCUCUGCAGAGACAGAAGAAACAGCAAACUGUGACUUUUCCUGCUGAGAUUUGGAUGAUUUUCCAAACAAUUGCAACAAUCCAGAGCAGUGCUGACUCAACUCAGGCCUAAACUCAUGCAGACCAAAGGCAGAUGGGCUAUAUAAACGUUUCGCUUUCCGUUUACGAUAUAGUCUACUCUUGUGCAGAAUGAAUUCUCGUAACUCAUAGCACAAGUAGAUGUAGUUAACUUUAAUCUCAUAGCAAUUUUAAUCAGUGUGUAACAUUAGGGAGGACUUGAAAGAGCCACACAUUCACCGAGGCCACGCGGAGUACGAUCGAGUGUACAGUGAACAAUGCUAGGGAGAGCUGCCUAUAUGGAAGAGCCCUAAUGUGUAAAAUUAAUUUAGUAGUGCUAUCCCCAUGUGAUUUUAAUAGCUUUUAGGAGAAUGACAAAAUAACCACCCCACCUUCCCAUUACCAUACCAUCAUACUAUAUCCUCAUCCCAUCCCUCAUAUAUCAACCUCACAUCCUACACCUCACCACUAUCUAAACUAAGGAUGGUUCAUACCUGCAACCAAGACAUGCUGAAGACUCAUCUCAUGAUGGGUUUAAAAUGAAUAUCAGUAAUGUACCUAACUUUCCCGCAGAAGCUAGACUAUGAUGUCAGCGGUCAUUGAGACUGGGCCUUCCACACUUACAUGUACCAUUGUACCACGAUUUGUACACCUAAAACAAUUUCCAAGUUAGGCUACACCGCCGGAUCAAUUUAACAUACACUAUGCAAACUUCGAAAUCAAAUGACAAAUGUUAAUCACUUAAAUCUGACAAGUCGUAUUGUAUGCAGCUUAGUUGACAUUGAAGUUAAAAGACCACGCAACUACCAAAACAAAUGGCACCCAAUCCUGAAAUCGCACUGCAACUUCAGAACAUCCAAGUACCAGAACAGGCUCAAGCCCUUCCUCAACGACAGUUAAAAUCACUCAGCACAGCAAUCCGAUGUCUGAACAUAAGUCCUUUGCAAGCUUACCACCAGUGCCACAAAUUGCACACAAUAAAGCCUACGAAAGUCGCUAAAAACCACAAAGAGUAAGCAAAAAGAGCUGAGAAGCCCGAGACGAAGACAGAACUGAUCCUGAGAGCCCUGGUAAAAUUAAUUAGUAGUGUAUCCCCUGUUUGUAAGAAUGACAAU
>cluster_40 reads=1 total_reads=8
AUACCUUCCCAGGUAACAAACCAACCAACUUCGAUCUGUAGAUCUGUUCUAAACGAACUUUAAAAUCUGUGGGCUGUCAUGGCUGCAUGCUUAGUGCACACAGUAUAAUUAAUAUCAAAUUGUUUGACAGGACACGAGUAACUCGUCUAUCUUCUAGGCUGCUUACGGUUCGUCCGUGUUGCAGCCGAUCAUCACACCUAGGUCGUCCGGGUGUGACCGAAAGGUAAGAUGGAGAGCCUUGUCCCUGGUUCAACGAGAAACACACGUCCACUCAGUUUGCCUGUUUACAGGUUCGCGACGUGCUCGUACGUGGCUUUGAGACUCCGUGGAGGAGGUCUUAUCAGAGGCACGUCAACACUUAAAGAUGGCCUUGUGGCUUAGUAGAAGUUGAAAAAGGCGUUUUGCCUCAACUUGAACAGCCCUAUGUGUUCAUCAAACGUUCGGAUGGCUCGAACUGCACCUCAUGGUCAUGUUAUGGUUGAGCUGGUAGCAGAACUCUGAAGGCAUUCAGUAUGGUCGUAGUGGUGACACUUGGUGUCCUUGUCCCUCAUGUGGGCGAAAUACCAGUGGCUUACCGCAAGGUUCUUCUUCGUAAGAACGGUAAUAAAGGAGCUGGUGGCCAUAGUUACGGCGCCGAUCUAAAGUCAUUUGACUUAGGCGACGAGCUUGGCACUGAUCCUUAUGAAGAUUUCAAGAAACUGGAAUGUACAAAUACCUACAACUUGUGCUAAUGACCCUGUGGGUUUUACACUUAAAACACAGUCUGUACCGUCUGCGGUAUGUGGAAAGGUUAUGGCUGUAGUUGUGAUCAACUCCGCGAACCCAUGCUUCAGUCAGCUGAUGCACAAUCGUUUUAAACGGGUUUGCGGUGUAAGUGCAGCCCGUCUUACACCGUGCGGCACAGGCACUAGUACUGAUGUCGUAUACAGGGCUUCUGACAUACAAUGAUAAAGUAGCUGGUUUUGCUAAAUUCCUAAAACUAAUUGUUGUCGCUUCCAAGAAAAGGACGAAGAUGACAAUUUAAUUGAUUUCACUUUGUAGUUAAGAGACACACUCUACUACCAACAUGAAGAAACAAUUUAUAAUUUACUUAAGGAUUGUCCAGCUGUUGCUAAACAUGACUUCUUUAAGUUUAGAAUAGACGGUGACAUGGUACCACAUAUAUCACGUCAACGUCUUACUAAAUACAAUGGCAGACCUCGUCUAUGCUUAAGGCAUUUUGAUGAAGGUAAUUGUGACACAUUAAAGAAAUACUUGUCACAUACAAUUGUUGUGAUGAUGAUUAUUUCAAUAAAAGGACUGGUAUGAUUUUGUAGAAAAUCCAGAUAUAUUACGCGUAUACGCCAACUUAGGUGAACGUGUACGCCAAGCUUUGUUAAAAACAGUACAAUUGUGAUGCCAUGCGAAAUGCUGGUAUUGUUGGUGUACUGACAUUAGAUAAUCAAGAUCUAAUGGUAACUGGUAUGAUUUCGGUGAUUUCAUACAAACCACGCCAGGUAGUGGAGUUCCUGUUGUAGAUUCUAUUAUUCAUUGUUAAUGCCUAUAUUAACCUUGACCAGGGCUUUAACUGCAGAGUCACAUGUUGACACUGACUUAACAAAGCCUUACAUUAAGUGGGAUUUGUUAAAAUAUGACUACGGAAGAGAGGUUAAAACUCUCUGACCGUUAUUUUAAAUAUUGGGAUCAGACAUACCACCCAAAUUGUGUUAACUGUUUGGAUGACAGAUGCAUUUUGCAUUGUGCAAACUUUAAUGUUUUAUUCUCUACGGUGUUCCCACCUACAAGUUUUGGACCACUAGUGAGAAAAAUAUUUGUUGAUGGUGUUCCAUUUGUAGUUUCACUGGAUACACUUCAGAGAGCUAGGUGUUGUACAUAAUCAGGAUGUAAACUACAUAGCUCUAGACUUAGUUUUAAGGAAUUACUUGUGUAUGCUGCUGACCCUGCUAUGCACGCUGCUUCUGGUAAUUCUAUUACUAGAUAAACGCACUACGUGCUUUUCAGUAGCUGCACUUACUAACAAUGUUGCUUUUCAAACUGUCAAACCCGGUAAUUUUAACAAAGACUUCAUGACUUUGCUGUGUCUAAGGUUUUUUAAGGAAGGAAGUUCUGUUGAAUUAAACACUUUCUGCUCAGGAUGGUAAUGCUGCUAUCAGCGAUUAUGACUACUAUCGUUAUAAUCUACCAAUGUGUGAUAUCAGACAACUACUAUUUGUAGUUGAAGUUGUUGAUAAGUACUUUGAUUGUUACGAUGGUGGCUGUAUUAAUGCUAACCAAGUCAUCGUCAACAACCUAGACAAAUCAGCUGGUUUUCCAUCUAAUAAAUGGGGUAAGGCUAGACUUUAUUAUGAUUCAAUGAGUUAUGAGGAUCAAGAUGCACUUUCAUAUACAAAACGUAAUGUCAUCCCUACUAUAACUCAAAUGAAUUUAAGUAUGCCAUUAGUGCAAAGAAUAGAGCUCGCACCGUAGCUGGUGUCUCUAUUUGUAGUACUAUGACCAAUAGACAGUUUCAUCAAAAUUAUUGAAAUCAAUAGCCGCACUAGAGGAGCUACUGUAGUAAUUGGAACAAGCAAAUUUAUGGUGGUGGCACAACAUGUUAAAACUGUUUAUAGUGAUGUAGAAAACCUCCCUUAUGGGUUGGGAUAUCCUAAAUCGUAUAGAGCCAUGCCUAACAUGCUAUAGAAUGCUGGCCUUCACUUGCUACCUUGCUCGCACAUAAACGUGUAUACACACCGUCUAUAGAUUGCUACUGAAUGUGCCACUAUUGAGUGAAAUGCUCAUGUGCGGUUCACUAUAUGAUAAGGCAUUAAAACCUUCACCAGGAGAUGCCACUAGAAUUAUACUAAUAGUGUUCGUUGUCAAGUGUUCGACCAAUUCAAUGCAUUCAACACUAGACAGUAAAACUUUUGUACUGUAAAUGCAUUGCCUUAGAGACAGCAGAUAUGGUUGUCUUUGAUGAAAUAUACAAUUGCCACAAAUUUAUGAUUUGAGUGUUGUCAAUGCCAUAUUACGUGUAAACAUAUGUGUACUGGCGACCCUGCUCAAUUACCUGACCACGCACUAUGCUAACUAAGGGCACACUAGAACCAGAAUAUUUUCAAUUCAGUUGUAGACUUAUGAAAACUAUAGGUCCAGACAUGUUCCUGGAACUUGUCGGCGUUGUCCUGCUGAAAUUGUAAAUGACUUGAGUGCUUUGGUUUAUGAUAAUAAGCUUAAAGCACAUAAAGACAAUCAGCUCAAUGCUUUAAAAUGUUUAUAAGGGUGUUAUCACGCAUGAUGUUUCAUCUGCAAUUAACAGGCCACAAAUAGGCGUGGUAAGAGAAUUCCUUCACGUACCCUGCUUGGAGAAAAGCUGUCUUUAUUUUCACCUUAUAAUUCUCAGAAUGCUGUAGCCUCAAAGAUUUUGGGACUACCAACUUCAAACUGUUGAUUCAACAGGGCUCAGAAUAUGACUAUGUCAUAUUCACUCAAACCACUGAAACAGCUCCACUUGUAAUGUAAACAGAUUUAAUGUUGCUAUUACCAGAGCAAAAGUAGGCAUACUUUCAAUGUCUGAUAGAGACCUUUAUGACAAGUUGCAAUUUACAAGUCUUGAAAUUACGUAGGAAUGUGGCAACUUUACAAGCUGAAAAUGUAACAGGACUCUUUAAAGAUUGUAGUAAGGUAAUCACUGGGUUACAUCACACAGGCACCUACACACCUCAGUGUUGACACUAAAUUCAAAACUGAAGGUUUAUGUGUUGACAUACCUGGCAUACCUAAGGACAUGACCUAUAGAAGACUCAUUUAUGAUGGGUUUUAAAAUGAAUUAUCAAGUUAAUGGUUACCCUAACAUGUUUAUCACCCGCGAAGAAGCUAUAAGACAUGUACGUGCAUGGAUUGGCUUCGAUGUCGAGGGUGUCAUGCUACUAGAGAAGCUGUUGGUACCAAUUUACCUUACAGCUAGGUUUCUUACAGGUGUUAACCUAGUUGCUGUACCUACAGGUUAUGUUGAUACACCUAAUAAUACAGAUUUUCCAGAGUUAGUGCUAAACCACCGCCUGGAGAUCAAUUUAAACACCUAUACCACUUAUGUACAAAGGACUUCCUUGGAAUGUAGUGCGUAUAAAGAUUGUACAAAUGUUAAGUGACACACUUAAAAUCUGACAGAGUCGUAUUUGUCUUAUGGGCACAUGGCUUUGAGUUGACAUCUAUGAAGUAUAACAAAGACGGCAUCAUAUGGGUUGCAACUGAGGAGCCUUGAAUACACCAAAAGAUCACAUUGGCACCCGCAAUCCUGCUAACAAUGCUGCAAUCGUGCAAUUCCUCAAGGAACAACAUUGCCAAAAGGCUUUUACGCAGAAGGAGCAGAGGCGGCAGUCAAGCCUCUCUCGUUCCUCAUCACGUAGUCGCAACAGUUUAAGAAAUUCAACUCCAGGCAGCAGUAGGGAACUUCUCCUGCUAGAAUUGGCUGGCAAUGGCGGUGAUGCUGCUCUUGCUUUGCUGCUGCUUGACAGAUUGAACCAGCUUGAGAGCAAAAUGUCUGGUAAAGGCCAACAACAACAAGGCCAAACUGUCACUAAGAAAUUGCUGCUGAGGCUUCUAAGAAGCCAUGGCAAAACGUACUGCCACUAAAGCAUACAAUGUAACACAAGCUUCGGCAGACGUGGUCCAGAACAAACCCAAGGAAAUUUUGGGGACCAGGAACUAAUCAGACAAGGAACUGAUUACAAACAUUGGCCGCAAAUUGCACAAUUUGCCCCAGCGCUUCAGCGUCUUCGGAAUGUCGCGCAUUGGCAUGGAAGUCACACCUCGGGAACGUGGUUGACCUACACAGGUGCCAUCAAAUUGGAUGACAAAGAUCCAAAUUCAAAGAUCAAGUCAUUUGCUGAAUAAGCAUAUUGACGCAUACAAAACACCCACCAACAGAGCCUAAAAAAGGACAAAAAGAAGAAGGCUGAUGAAACUCAAGCCUUACCGCAGAGACAGAAGAAACAGCAAACUGUGACUCUUUUCUGCUGCAGAUUUGGAUGAUUUCCAAACAAUUGCAACAAUCCACUGAGCAGUGCUGACUCAACUCAGGCCUAAACUCAUGCAGACCACAAGGCAGAUGGGCUAUAUAAACGUUUUCGCUUUCCGUUUACGAUAUUAGUCUACUCUGUGCAGAAUGAAUCUCGUAACAUAGCACAAGUAGAUGUAGUUAACUUUAAUCUCACAUAGCAAUCUUUAAUCAGUGUGUAACAUUAGGGAGGACUUGAAAGAGCCACCACUCUCCGAGGCCACGCGGAGUACGAUCGAGUGUACAGUGAACAAUGCUAGAGAGCUGCCUAUAUGGAAGAGCCCUAAUGUGUAAAAUUAAUUUUAGUAGUGCUAUCCCAUGUGAUUUUAAUAGCUUCUUAGGAGAAUGACAAAAAACCCCUCUCCCCCCCCUCACCCACCAUCAUCUCAUAUCCAUCAUACAUAUCCCCUCCUACCAACACCUACCAAAU
>cluster_41 reads=2 total_reads=962
UACUUCACUUCAUCAUCUCAUCACUUCAUCAUCAUCAUCACUUCAUACUUCACACACUUCUUUUUUUUUUUCUUCUUUUGAACUAGCUUCUACAUGCACCAAAGCAACUGUUUUGCUGACCUAAAAGUCUACUAAUUUGGUUAAAACAAUGUGUCAAUUCAUUUCAAUGGUUUAACAGGCACAGGUGUUCUACUGAGUACUAACAAAGUUUCUGCCUUUCCAACAAUUUGGCAGAGACAUUGCUGACACUACUGAUGCUGUCCGUGAUACAGACACUUGAGAUUCUGACAUUACACCAUGUUCUCUUGGUGGUGUCAGUAGUUAUAACACCAGGAACAAAUACUUCUAACCAGGUUGCUGUUCUUCUAUCAGGAUGUUAACUGCACAAGAAGUCCCUGUUGCUAUUCAUGCAGAUCAUUUACUCCUACAUUUGGCGUGUUUAUUUUACAGGUUCUAAUGCUUUUCAAACACAGGCUGUUUAAUAGGGCUGAAUAUAGUCAACAACUCAUAUGAGUGUGACAUACCCGCUGGUGCAGGUAUAUGCGCUAGUUAUCAGACUUCGAGACUAAUUCUCCUUAGCACGUAGUGUAGCUAGUCAAUCCAUCUUGCCUCCCCACCCCACCCCGCGCGCCACUAUACCUUCCCAGGUAACAAACCAACCAACUUCGAUCUCUGUAGAUCUGUUCUAAACGAACUUUAAAAUCUGUGUGGCUGUCACUCGGCUGCAUGCUUAGUGCACUCGCAGUAUAAUUAAUAACUAAUACUGUCGUUGACAGGACACGAGUAACUCGUCUAUUUGCAGGCUGCUUACGGUUCGUCCGUGUUGCAGCCGAUCAUCAGCACAUCUAGGUUUCGCCCGGGUGUGACCGAAAGGUAAGAUGGAGAGCCUUGUCCCUGGUUCAACGAGAAAACACACGUCCACCCAGUUUGCCUGUUACAGGUUCGCGACAUGCUCGUACGUGGCUUGGAGACACCGUGGAGGGGUCUUAUCAGAGGCACGUCAACAUCUAAAGAUGGCACUUGUGGCUUAGUAGAAGUUGAAAAGGCGUUUGCCUCAACUUGAACAGCCCUAUGUGUUCAUCAAACGUUCGGAUGCUCGAACUGCACCUCAUGGUCAUGUUAUGGUUGAGCUGGUAGCAGAACUCGAAGGCAUUCAGUACGGUCGUAGUGGUGAGACACUUGGUGUCCUUGUCCCUCAUGUGGGCGAAAUACCAGUGGCUUACCGCAAGGUUCUCUUCGUAAGAACGGUAAUAAAGGAGCUGGUGGCCAUAGUUACGGCGCCGAUCUAAAGUCAUUUGACUUAGGCGACGAGCUUGGCACUGAUCCUUAUGAAGAUUUCAAGAAACUGGAAUGUACAAAUACCUACAACUUGUGCUAAUGACCCUGUGGGUUUACACUUAAAACACAGUCUGUACCGUUGCGGUAUGUGGAAAGGUUAUGGCUGUAGUUGUGAUCAACCCGCGAACCCAUGCUUCAGUCAGCUGAUGCACAAUCGUUUUAAACGGGUUUGCGGUGUAAGUGCAGCCCUCUACACCGUGCGGCACAGGCACUAGUACUGAUGUCGUAUACAGGGCUUUGACAUACAAUGAUAAAGUAGCUGGUUUGCUAAAUUCCUAAAACUAAUUGUUGUCGCUUCCAAGAAAAGGACGAAGAUGACAAUUUAAUUGAUCCACCCUGUAGUUAAGAGACACACUUUCUCUAACUACCAACAUGAAGAAACAAUUUAUAAUUUACUUAAGGAUUGUCCAGCUGUUGCUAAACAUGACUUCUUAGUUAGAAUAGACGGUGACAUGGUACCACAUAUCACGUCAACGCUCACUAAAUACAAUGGCAGACCUCGCUAUGCUUUAAGGCAUUUGAUGAAGGUAAUUGUGACACAUUAAAGAAAUACUUGCACAUACAAUUGUUGUGAUGAUGAUUAUUCAAUAAAAGGACUGGUAUGAUUUUGUAGAAAACCCAGAUAUAUUACGCGUAACGCCAACUUAGGUGAACGUGUACGCCAAGCUUUGUUAAAACAGUACAAUUGUGAUGCCAUGCGAAUGCUGGUAUUGUUGGUGUACUGACAUUAGAUAAUCAAGAUCAAUGGUAACUGGUAUGAUUUCGGUGAUUUCAUACAAACCACGCCAGGUAGUGGAGUUCCUGUUGUAGAUUCUUAUUAUUCAUUGUUAAUGCCUAAUAACCUUGACCAGGGCUUUAACUGCAGAGUCAUGUUGACACUGACUUAACAAAGCCUUACAUUAAGUGGGAUUUGUUAAAAUAUGACUCACGGAAGAGAGGUUAAAACUCUUUGACCGUUAUUUUAAAUAUUGGGAUCAGACAUACACCCAAUUGUGUUAACUGUUUGGAUGACAGAUGCAUUCUGCAUUGUGCAAACUUUAAUGUUUUAUCUUACAGUGUUCCCACCUACAAGUUUUGGACCACUAGUGAGAAAAAUAUUUGUUGAUGGUGUUCCAUCUGUAGUUCAACUGGAUCCACUUCAGAGAGCUAGGUGUUGUACAUAAUCAGGAUGUAAACUACAUAGCUCUAGACUUAGUUUAAGGAAUUACUUGUGUAUGCUGCUGACCCUGCUAUGCACGCUGCUUCUGGUAAUCUAUUACUAGAUAAACGCACUACGUGCUUUCAGUAGCUGCACUUACUAACAAUGUUGCUUUCAAACUGUCAAACCCGGUAAUUUUAACAAAGACUUUAUGACUUUGCUGUGUCUAAGGUUUCUAAGGAAGGAAGUUCUGUUGAAUUAAAACACUUCUUUGCUCAGGAUGGUAAUGCUGCUAUCAGCGAUUAUGACACUAUCGUUAUAUCUACCAACAAUGUGAUAUCAGACAACUACUAUUUGUAGUUGAAGUUGUUGAUAAGUACUUUGAUUGUUACGAUGGUGGCUGUAUUAAUGCUAACCAAGUCAUCGUCAACAACCUAGACAAAUCAGCUGGUUUCCAUCUAAUAAAUGGGGUAAGGCUAGACUUUAUUAUGAUUCAAUGAGUUAUGAGGAUCAAGAUGCACUUUCGCAUAUACAAAACGUAAUGUCAUCCCUACUAUAACUCAAAUGAAUCUUAAGUAUGCCAUUAGUGCAAAGAAUAGAGCUCGCACCGUAGCUGGUGUCUCUAUCUGUAGUACUAUGACCAAUAGACAGUUCAUCAAAAUUAUUGAAAUCAAUAGCCGCCACUAGAGGAGCUACAUAGUAAUUGGAACAAGCAAAUUCUAUGGUGGUUGGCACAACAUGUUAAAACUGUUUAUAGUGAUGUAGAAAACCCCCCUUAUGGGUUGGGAUUAUCCUAAAUGUGAUAGAGCCAUGCCUAACAUGCUUAGAAUUAUGGCCUCACUUGUUCUUGCUCGCAAACAUACAACGUGUUGUAGCUUGUCACACCGUUUCUAUAGAUUAGCUAAUGAGUGUGCUCAAGUAUUGAGUGAAAUGGUCAUGUGUGGCGGUUCACUAUAUGUUAAACCAGGUGGAACCUCAUCAGGAGAUGCCACAACUGCUAUGCUAAUAGUGUUCUUAACAUUUGUCAAGCUGUCACAGCCAAUGUUAAUGCACUUUACUACUGAUGGUAACAAAUUGCCGAUAAGUAUGUCCGCAAUUUACAACACAGACUUAUGAGUGUCUUAUAGAAAUAGAGAUGUUGACACAGACUUGUGAAUGAGUUUACGCAUAUUUGCGUAAACAUUUCUCAAUGAUGAUACUCUGACGAUGCUGUUGUGUGUUCAAUAGCACUUAUGCAUUCAAGGUUAGUGGCUAGCAUAAAGAACUUUAAGUCAGUUCUUAUUAUCAAACAAUGUUUUAUGUCUGAAGCAAAAUGUUGGACUGAGACUGACCUUACUAAAGACCUCAUGAAUUUGCUCAUACAAUGCUGUUAACAGGUGAUGAUUAUGUGUACCUUCCUUACCCAGAUCCAUCAAGAAUCCUAGGCCGGCUGUUUGUAGAUGAUAUCGUAAAACAGAUGGUACACUAUGAUUGGGUUCGUGUCCUAGCUAAGAUGUUACCCACACUAAACUCCUAAUCAGGAGUAUGCUCAUGUCUAUUUGACCAAUACAUAGAAAUCAUGAUGAGUUACAGUAACAUGUUAAACAUGUAUUCUGUUAUACUUACUAAAGAUAACACUCAAGCUAUUAGUAACCUGACUUUACGAAACUAUGUACACACCACAUACAAUCCACCCCCUGUUGGGGCCUCAGAUCACUGCCAUUCACAGAAUCAUAACGCAGUGGCGCAUCCAAACAACGCCCAAUCUUUACCCAAAAUGCUGUUACCACUACAUCAAUGGCCAGGAACUAAUCAGACAAGGAACCAAUUACAAACACAGUCCAAAUUACCCAAUUUGCCCCAGCGCUUCAGCGUUUACGGAAUAACGCUCACAGUCAUGGAAUUCACACCUCGGGAACCUGGUUGACCUACACAGACGCCUAAAUUGGAUGACAAAGAUCCAAAUCCAAAGAUCAAGUCAAAUCCUGCUAACAAUGCCGCAAACACACCAUUCCCACCAACAUAGCCAAAAGGCAAAACGCAGAAGGCAGACGACACUCAAGCCUCCUCACACACAGACGCAACAGCAAAGAACUCAACCCUGCAGCAGUAUGGAAUUUCCACACAAUUGCAACAAUCCAUGAGCAGUGCUUACUCAACUCAGACCUAACCUCAUGAGACCACAAGUCAGAAGGCCAACAACAACAAUUCCAAACCGUCUACGAAUAGCUACUUAGGCCUAAGAAUCCUCGCAAAACGUACUGCACUAAACCUCAAUCAAACACACUCUUUCUGCAGCAGAUCCAGAACAAACCCAACAAAUGCAACAACCCAUCAGCAGUGCUGACUCAACUCAGGCCUAAACUCAUGCAGAACAAGGCAGAUGGGCUAUAAACGUUUCGCUUUCCGUUUACGAUAUAGUCUACUCUGUGCAGAAUGAAUCUCGUAACACAUAGCACAAGUAGAUGUAGUUAACUUUAAUCCCUAGCAAUCUUUAAUCAGUGUGUAACAUUAGGAGGACUUGAAAGAGCCACCACAUUUCGAGGCCACGGAGUACGAUCGAGUGUACAGUGAACAAUGCUAAGAGAGCUGCCUAUAUGGAAGAGCCCUAAUGUGUAAAAUUAAUUUUAGUAGUGCUAUCCCAUGUGAUUUUAAUAGCUUUAGGAGAAUGACAAAAACCCCCCCCACCCCACCCCACAUCUCUCAUAUCCAUACACAACCCUCCCACCCCCACCUCCCCCAAAACCCUGCCCAUCCUGCACCAUCCCCAAAC
>cluster_42 reads=1 total_reads=6
AUACCUUCCCAGGUAACAAACCAUAACUUUCGAUCUCUUGUAGAUCUGUUCUCUAAACGAACUUUAAAAAUCUGUGUGUUGUCAUUCGGCUGCAUGCUUAGUGCACUCACAGUAUAAUUAAUAAACUAAUUACUGUCGUUGACAGGACACGAGUAACUCGUCUAUCUUCUGCAGGCUGCUUACGGUUUCGUCCGUGUUGCAGCCGAUCAUCAGCACAUUCUAGGUUUCGCACCGGGUGUGACCGAAAGGUAAGAUGGAGAGCCUUGUCCCUGAUUUUAACGAGAAAACACACGUCCAUUCGGUUUGCCUGUUUUACAGGUUCGCGACGGUGCUCGUACGUGGCUUGGAGACUCCGUGGAGGAGGUCUUAUCAGAGGCACGUCAACAACUUAAAGAUGGCACACUGUGGCUUAGUAGAAGUUGAAAAGGCGUUUGCCUCAACUUGAACAGCCCUAUGUGUUCAUCAAACGUUCGGAUGGCUCGAACUGCACCUUCAUGGUCAUGUUAUGGUUGAGCUGGUAAGCAGAACUCGAAGGCAUUCAGUUUUAUGGUCGGUAGUGGUAAGACACUUGGUGUCCUUGUCCCUCAUGUGGGCGAAAUACCAGUGGCUACCGCAAGGUUCUCUUCUCGUAAGAUGGUAAUAAAGGAAAGUGGCCAUGGUUACGGCGCCGAUCUAAAGUCAUUUGACUUAGGCGACGAGCUUGGCACUGAUCCUUAUGAAGAUUUCAAGAAAACUGGAAUGUACAAAUACCUACAACUUGUGUUGACCCUGUGGGUUUACACUUAAAACACAGUCUGUACCGUCUGCGGUAUGUGGAAAGGGUUAUGGCUGUAGUUGUGAUCAACUCCGACCCAUGUUCAGUCAGCUGAUGCACAAUCGUUUUUAAACGGGUUUCGGUGUAAGUGCAGCCCGUUUUACACCGUGCGGCACAGGCACUGUACUGAUGUCGUAUACAGGGCUUUUGACAUCUACAAUGAUAAAGUAGCUGGUUUCUGCUAAAUUCCUAAUUAAUUGUUGUCGUUCCAAGAAAAGGACGAAGAUGACAAUUUAAUUGAUUACUUACUUUGUAGUUAAGAGACACACUUUCUCUAACUACCAACAUGAAGAAACAAUUUAUAAUCUACUUAAGGAUUGUCCAGCUGUUGCUAAACAUGACUUCUUAGUAUUUUAGAAUAGAUGAGUUGACCAUGGUACCACAUAUAUACGUCAACGUCACAUUAAAUACUAUAAUGGCAGACCUCGUCAUGCUUGUACUUUGAUGAGGUAAUUGUGACUUAAAGAAAAAUACUUGUCACAUACAAUUGUUGUGAUGAUGAUUAUUCAAUAAAAGGACUGGUAUGAUCUUGUAGAAAACCCAGAUAUAUUACGCGUAUACGCCAACUUAGGUGAACGUGUACGCCAAGCUCUGUUAAAAACAGUACAAAUUCUGUGAUGCCAUGCGAAAUGCUGGUAUUGUUGGUGUACUGACAUUAGAUAAUCAAGAUCUCAAUGGUAACUGGUAUGAUUUCGGUGAUUUCAUAACGAACCACGCCAGGUAGUGGAGUUCCUGUUAGAUUCUUAUUAUUCAUUGUUAAUGCCUAUAUUAACCUUGACCAGGGCUUUAACUGCAGAGUUCAUGUUGACACUGAUCAAAGCCUUACAUUAAGUGGGAUUUGUUAAAAUAUGACUCACGGAAGAGAGGUUAAAACUCUUGACCGUUAUUUCUAAAUAUUGGGAUCAGACAUACCACCCAAAUUGUGUUAACUGUUUGGAUGACAGAUGCUACUUUUGCAUUGUGUAUAAAACUUUAAUGUUCUAUUCACCGUGUUCCCACCUACAAGUUUUGGACCACUAGUGAGAAAAAUAUUUGUUGAUGGUGUUCCAUCUGUAGUUUCAACUGGAUACCUAUCACAAGAGAGCUAGGUGUUGACAUAAUCAGAUGUAAUCUUCAGCUCUAGACUUAGUUAAGGAACCACUUGUAUAUGCUACUGACCCUGCUAUGCACGCUGUUUGGUAAUAACUAGAUAAACGCACUACGUGUUUUCAGUAGCUGCACUUAAACAAUGUUGCUUCAAACUGUACAAACCCAGUAAUCUUCAACAAAGAUUUCUAUGACUCGCUGUGUCUAAGGGUUUCUUUAAGGAAGGAAGUUUCUGUUGAAUUAAAACACUUCUUUGCUCAGGAUGGUAAUGCUGCUAUCAGCGAUUAUGACAUAUCGUUAUAAUCUACCAACAAUGUGUGAUAUAGACAACUACUAUUUGUAGUUGAAGUUGUUGAUAAGUACUUUGAUUGUUUUCGAUGGUGGCUGUAUUAAUGCUAACCAAGUCAUCGUCAACAACCUAGACAAAUAGCUGGUUUUCCAUUUAAUAAAUGGGGUAGGCUAGACUUUAUUAUGAUUCAAUGAGUUAUGAGGAUCAAGAUGCACUUUUUACAUAUACAAAACGUAAUGUCAUCCCUACUAUAACUCAAAUGAAUCUUAAGUAUGCCAUUAGUGCAAAGAAUAGAGCUCGCACUAGCUGGUGUCUCUAUCUGUAGUACUAUGACCAAUAGACAGUUUCAUCAAAAUUAUUGAAAUCAAUAGCCGCCACUAGAGGAGCUACUGUAGUAAUUGGAACAAGCAAAUCUAUGGUGGUGGCACACAUGUUAAAACUGUUUAUAGUGAUGUAGAAAACCUCACCUUAUGGGUUGGGAUUAUCCUAAAUGUGAUAGAGCCAUGCCUAACAUGCUUAGAAUUAUGGCCUCACUUGUUCUUGCUCGCAAACAUCAACGUGUUGUAGCUUGUCACACCGUUUCUAUAGAUUAGCUAAUGAGUGUGCUCAAGUAUUGAGUGAAUGGUCAUGUGUGGCGGUUCACUAUAUGUUAAACCAGGUGGAACCUCAUCAGGAGAUGCCACAACUAGCUUAUGCUAAUAGUGUUUUUAACAUUUGUCAAGCUGUCACGGCCAAUGUUAAUGCACUUUUUACACUGAUGGUAACAAAAUUGCCGAUAAGUAUGUCCGCAAUCUACAACACAGAUUUAUGAGUGUCUCUAUAGAAAUAGAGAUGUUGACACAGACUUUGUGAAUGAGUUUUACGCAUAUUUGCGUAAACAUUUCUCAAUGAUGAUACUCUGACGAUGCUGUUGUGUUUCAAUAGCACUUAUGCAUCAAGGUCUAGUGGCUAGCAUAAAGAACUUUAAGUCAGUUUUAUUAUCAAACAAUGUUUUUAUGUCUGCAGCAAAAUGUUGGACUGAGACUGACCUAAAGGACCUCAUGACUUUUGCGUCUAACAUACAAUGCAAGUUCAACAGUUCAUUAAUAUGUGUACCUUCCUUACACAGACCAUUCUAAUCUAGUAACCGCUGUUACGACCAUAUCAUAAAACAUACUCAUAAAUUAGUCUGUUUGUUAAUCCGUAUGUUUGCAAUGCUUCAGGUUGUGAUGUCACAGAUGUGACUCAACUUCACCUAGGAGGUAUGAGCUAUUAUUGUAAAUCAUAAUCACCCAUUAGUUUUCCAUUGUGUGCUAAUGGACAAGUUUUUGGUUUAUAUAAAAACAUGUGUUGGUAGCGAUAAUGUUACUGACUUUAAUGCAAUUGCAACAUGUGACUGGACAAAUGCUGGUGAUUACAUUUUAGCUAACACCUGUACUGAAAGACUCAAGCUUUUUGAAAAGAAACGCUCAAAGCUACUGAGAGACAUUUAAAACUGUCUUAUGGUAUUGCUACUGUACGUGAAGUGCUGUCUGACAGAGAAUUACAUUUUCAUGGGAAGUUGGUAAACCUAGACCACCACUUAACCGAAAUUAUGUCUUUACUGGUUAUCGUGUAACUAAAACAGUAAAGUACAAAUAGGAGAGUACACCUUUGAAAAAGGUGACUAUGGUGAUGCUGUUGUUUACCGAGGUACAACAACUUACAAAUUAAAUGUUGGUGAUUAUUUGUGCUGACAUCAUACAGUAAUGCCAUUAGUGCACCUACACUAGUGCCAAGAGCACUAUGUUAGAAUUACUGGCUUAUACCCAACACUCAAUAUCUCAGAUGAGUUUUCUAGCAAUGUUGCAAAUUAUCAAAAGGUUGGUAUGCAAAAGUAUUCUACACUCAGGACCACCUGGUACUGGUAAGAGUCAUUUUGCUAUUGGCCUAGCUCUACUACUCUGCUCGCAUAGUGUAUACAGCUUGCCUCAUGCCGCUGUUGAUGCACUAUGUGAGAAGGCAUUAAAAUAUUUGCCUAUAGAUAAAUGUAGUAGAAUUAUACCUGACGUGCUCGUGUAGAGUGUUUUGAUAAAUUCAAAGUGAAUUCAUUACUAGAACAGUAUGUCUUUUGUACUGUAAAUGCAUUGCCUGAGACGACAGCAGAUAUAGUUGUCUCUGAUGAAAUUCAAUGGCCACAAAUUAUGAUUUGAGUGUUGUCAAUGCCAGAUUACGUGCUAGCACUAUGUGUCUGGCGACCCUGCUUCAACUCCUGCACCACGCACAUUAGCUAUUAAGGGCACACUAGAACCAGAAUAUUUCAAUUCAGUGUGUAGACUUAUGAAAAACUAUAGGUCCAGACAUGUUCCUCGGAACUUGUCGGCGUUGUCCUAAGGAACAACUGCCAAAAGGCUUCAUACGCAGAAGGGAGCAGAGGCGGCAGUCAAGCCUCUCGUUCUCAUACGUAGUCGCAACAGUUUAAGAAAUUCAACUCCAGGCAGCAGUAGGGAUUUCCUGCUAGAAUGGCUGGUAAUGGCGGUGAUGCUGCUCUUGCUUUGCUGCUGCUUGACAGAUUGAACCAGCAGAGCAAAAUGUCUGUAAAGGCCAACACAACAAGGCCAACUGACAAAGAAUUUGCUGCUGAGGCUUCUAAGAAGCUCGGCAAAACGUCUGCCACUGCAUAUGCACAAGCUUUGCAGAUGAUCCAGAACAAACCCAAGGAAAUUUGGGGACCGGAACUAAUCAGACAAGGUGAGCAGUGCUGACUCAACUCAGGCCUAAACUCAUGCAGACACCAAGGCAGAUGGGCUAUAAACGUUUCGCUUUCCGUUUACGAUAUAGUCUACUUUGUGCAGAAUGAAUUCUCGUAACAUAGCACAAGUAGAUGUAGUUAACUUUAAUCCUAUAGCAAUCUCUAAUCAGUGUGACACUAGGGAGGACUUGAAAGAGCCACAUUUCAGAGGCCACGCGGAGUACGAUCGAGUGUACAGUGAACAAUGCUAGGAGAGCUGCCUAUAUGGAAGAGCCCUAAUGUGUAAAAUUAAUUUAGUAGUGCUAUCCCCAUGUGAUUUUAAUAGCUUCUUAGGAGAAUGACAAAGACU
>cluster_43 reads=1 total_reads=6
AUCAAUCAGUGUGUAGACUUAUGAAAACUAUAGGUCCAGACAUGUUCGGAACUUGUCGGCGUUGUCCUGCUGAAAUUGUUGAGACUGUGAGUGCUUUGGUUUAUGAUAAAUAAGCUUAAAGCACAAAGACAAAUCAGCUCAAUGCUCUUAAAAUGUUUAUAAGGUGUUAUCACGCCGAUGUUUUCAUCUGCAAUUAACAGGCCACACAAAUAGGCGUGGUAAGAGAAUUCCUACGUAACCCUGCUUGGAGAAAAGCUGUCUUAUUUCCUUAUAAUUCAGAAUGCUGUAGCCUCAAAGAUUUUGGGACUACCAACUCAAACUGUUGAUUCAACAACAGGGCUCAGAAUAUGACUAUGUCAUUCACUCAAACCACUGAAACAGCUCACUCUUGUAAUGUAAACAGAUUUAAUGUUGCAUUACCAGAGCAAAAGUAGGCAUUAUGUUGCCGUCUGAUAGAGAGACCUUUAUGACAAGUUGCAAUACAAGUCGCUUGAAAUUCCACGUAGGAAUGUGGCAACUUUACAAGCUGAAAAUGUAACAGGACUUUAAAGAUUGUAGUAAGGAAUCACUGGGUUACAUCCUACACAGGCACCUACCUCGGUGUUGACACUAAAUCAAAACUGAAGGUUUAUGUGUUGACAUACCUGGCAUACCUAAGGACAUGACAUUUAGAAGACUAUCUCUAUGAUGGGUUUUAAAUGAAUUAUCAAGUUAAUGGUUACCCUAUUGUCAUUUUCACCCGCGAAGAAGCUAUAAGACAUGUACGUGCGCAUGGAUUGGCUCGAUGUCGAGGGGUGUACUGCAUUGAGAAGCUGUUGGUACCAAUGUUUUACCUUUACAGCUAGGUUUCUUACAGGUGUUAACCUAGUUGCUGUACCUACAGGUUAUGUUGAUACACCUAAUAAUACAGAUUUUCCAGAGUUAGUGCUAAACCACCUGGAGAUCAAUUUAAACACCUCAUACAUCACUAUGUACAAAGGACACUUCCUUGGAAUGUAGUGCGUAUAAAGAUUGUACAAAAUGUUAAGUGACACACUUAAAAUCUCUGACAGAGUCGUAUUUGUCUUAUGGGCACAUGGCUUGAGUUGACAUCUAUGAAGUAUAACAAAGACGGCAUCAUAUGGGUUGCAACUGAGCCUUGAAUACACCAAAAGAUACAUUGGCACCCGCAAUCCUGCUAACAAUGCUGCAAUCGUGCUACAACUUCCUCAAGGAACAUUGCCAAAAGGCUUCUACGCAGAAGGGAGCAGAGGCGGCAGUCUUAGCCUCACUCGUUCCUCAUCACGUAGUCGCAACAGUUUUAAGAAAUUCAACUCCAGGCAGCAGUAGGGAACUUAUUUAGGUGAAACAUUUGUCCACGUCAAAGGGAUUGUACAGAAAGUGUGUUAAAUCCAGAAGAAACUGGCCUACUCAUGCCUAAAAGCCCCAAAGAAAUUAUCUUUUAAGGGAGAAACACUUCCCCUCAGAAGUGUUAACAGAGGCUGUCUUGAAAACUGGUGAUUUACAACCAUUAGAACAACCUACUAGUGAAGCUGUUGAAGCUCCAUUGGUUGGUACACCAGUACGUAUUAACGGGCUUAUCGUGUUGCUCGAAAUCAAAGACACAGAAAAGUACUGUGCCCUUGCACCUAAUAUGAUGGUAACAAACAAUCUCCUACCUUACACUCACUAAGGCGGUGCACCAACAAAGGUUUUGGGUGAUGACACUGUGAUAGAAGUGCAAGGUUACAAGAGUGUGAAUAUUCAUUCUUGAACUUGAUGAAAGGAUUGAUAAAGUACUUAAUCAGAAGUGCUCUGCCUAUACAGUUGAACUCGGUUCAGAAGUAAAUGAGUUGCCUGUGUUGUGGCAGAUGCUGUCAAAAACUUGCAACCAGUAUCUGAAUUACCUCUGGCAUUGAUUUAGAUGAGUGGAGUAUGGCACAACUUAUUGAUGAGUCUGGUGAGUUUAAAUUGGCUUUUAACGUAUUGUUCUUACCCCCAGAUGAGGACGAAGAAGAAGGUGAUUGUGAAGAAGAAGAGUUUGAGCCAACAUUCAAUUAGAUAGUCUGAAGAUGACUCCAAGGUAUUUUGGAAUUUGACAACCAUCUGCUGCUCUCAACCUGAAGAGCAAGAAGAAGAUUGGUUAGAUGAUGAUAGUCAACAAACUGUUGGUCAACAAGACGGCAGUGAGGACAAUCAGACAACUACUAUUCAAACAAUUGUUGAGGUUCAACCUCAAUUAGAGAUGGAACUUACACCAGUUGUUCAGACUAUUGAAUUGAAUAGUUUAGUGGUUAUUUAAACCUACUGACAUGUAUACACUAAAAAUGCAGACAUUGUGGAAGAAGCUAAAAAGGUAAACCAACAGUGGUGUUAAUGCAGCCAUGUUUACCUUAAACAUGGAGGAGGUGUUGCAGGAGCCUUAAAUAAGGCUAACAAUGCCAUGCAAGUUGAAUCUGAUGAUUACCUACUAAUGACCACUUAAAGUGGUGGUAGUUGUGUUUUAAGCGGACACAAUUUGCUAAACACUGUCUCAUGUUGUCGGCCCAAAUGUUAACAAAGGUGAAGACAUUCAACUUCAAGAGUGCUUAUGAAAAUUUUAAUCAGCACGAAGUUCACACUGCACCAUUAUCAUCAGCUAUAUUUUGGUGCUGACCCUAUACAUCUUAAGAGUUUGUGUAGAUACUGUUCGCACAAAUGUCCACUAGCUGUCUUUGAUAAAAACCUCUAUGACAAACUUGUUCAAGCUCUUUGGAAAUGAAGAGUGAAAAGCAAGUUGAACAAAGAUCGCUGAGAUUCCUAAGAGGAAGUUGCAUUUAUAACUGAAGUAAACCUUCAGUUGAACAGAGAAAACAAGAUGAUAAGAAAAUCAAAGCUUGUGUUGAAGAAGUUACAACAUUCAAAAAGAAACUAAGUUCCAAGAAACUUGUUACUCUAUUGACAUUAAUGCAAUCUCAUCCAGAUUUGCCACUCUUGUUAGUGACAUAGACAUCACUUUCAAGAAAGAUGCUCCAUAGUGGGUGAUGUUGUCAAGAGGGUGUUCUCACUGCUGGUUAUACCUAAAGGCUGGUGGCACUGAAAUGCUAGCGAAAGCUUUAGAAAAGUGCCAAGACAAUUAUAUACCACUACCCAGGUCAGGGUUUAAAUGGUUACACUGUAGAGGAGGCAAGACAGUGCAUAAAAAGUGUAAGUGCCUUUACAUCUCCAUUAUCUCUAAUGAGAAGCAAGAAAUUCUUGGAACUGUUCUUGGAAUUUGCGAGAAAUGCUUGCACAUGCAGAAGAAACACGCAAAUAAUGCCUGUUUGUGGAAACUAAAGCCAAGUCAACUAUACAGCGCAAUAAAGGAUUAAAAUAAGAGAGUGUGGUUGAUUAUGGUGCUAGAUUUACUUUACACCAGUAAAACAACUAGCGUACUUAUCAACACACAACGAUCUAAUGAAACUCUGUUCAAUGCACUUGGCUAUGUAACACAUGGCUAAUUUGGAAGAAGCUGCUCGGUAUAUGAGAUCUCUCAAAGUGCCAGCUACAGUUUUGUUACUUCCUGAUGUAAUACAGCGUAUAAUGGUAUCUACUUCUCUAAAACACCUGAAGAACAUUCUAUUGAAACCAUCUCUUGCUGGUUCCAAUAAAGAUUGGUCCUAUUCUGACAAUCUACACAACUAGGUAAGAAUUUUAAGAGAGGUGAUAAAGUGUAUAUUACCCAGUAAUCCCUCCUUCUUUCCUAAUGGUGAAGUUAUUUUGACAAUUUAAAAAUUCUUUGUUGGAGUAGUGAUACUGUUACUGACUUUACAACAGUAGCAACAUGUAAUCGACACAAGUUGUGACAUGUUAAUAACAUAUGUACUGAAAGACCAACUUAUAUUUGGAAGAAGCUGAAGCUACUGAGGAGACCUUAAAUGUCAUAUGGUAUUGCAUUUGAAGUGCUGUCUGACAGAGAAUCACUUCAUAGGAUUUGGUAAACCAGACAACUAUCCAAAUUCUGUCUCUAUGUCACAUUAACUACACAAAAAAGUACAAAUAGGAGAGUACUCCUUUUGAAAAAGGUGUAGAUAAUACUGUUGUUUACCAAUGCACAACAACCAACAAUAAAAGUUGGUGAUUAAUUGACCUGCAUCACACGGUAAUGCCAGCAAGUGCUCUAAGUGCCACAGAGCACUAUCUUAGAAUUACUGGCUUAACCCAACACUCAAUAUCUUUCAGAUGAGUUCUUCUAGCAAUUUCAAUUAGCAAAAGGUUGGUAUGCAAAUUAUUCACACUCCAGGACCACCUUACUGGUUAAGAGUCAUUAUGUAUUGGGCACACUUCCUUAUGCUGCAGUGUAUACAGCUUGCUCAGCCACCUUGAUACCUAUGUAAGAAGGCACAAAAUAUUUGCCAAAGAUACUAGUAGAAUGUCAGCACGCGUGCUCGUAGAUGUAAGCAUGGUACUUAAUGACUGCCACUAAAGCACAAUGUAACACAAGCUCUCGCAGACUGGUCCAGAACAAACCCAAGGAAAUUUUGGGGACCAGGAACUAAUCAGACAAGAACUGAUAAACUUGGCCGCAAAUUGCACAAUUUGCCCCAGCGCUUCAGCGUUUCAGAAUGUCGCGCUGGCAUGGAAGUCACACAUCGGGAACGUGGUUGACCUACACAGGUGCCAUCAAAUUGGAUGACAAAGAUCCAAAUUCAAAGAUCAAGUCAUUCUGCUGAAUAAGCAUUGACGCAUACAAAACAUUCCCACCAACAGAGCCUAAAAAGGACAAAAGAAGAAGGCUGAUGAAACUCAAGCCUGCAGAGACAGAAGAAACAGCAAACUGUGACUCUUUCCUGCUGCAGAUUUGGAUGAUUUUCCAAACAAUUGCAACAAUCCAUGAGCAGUGCUGACUCAACUCAGGCCUAAACUCAUGCAGACACAAGGCAGAUGGGCUAUAUAAACGUUUCGCUUUCCGUUUACGAUAUAGUCUACUGUGCAGAAUGAAUUCUCGUAACAUAGCACAAGUAGAUGUAGUUAACUUUAAUCCCUCAGCAAUCUUUAAUCAGUGUGUAACAUUAGGGAGGACUUGAAAGAGCCACCACAUUUCACCGAGGCCACGCGGAGUACGAUCGAGUGUACAGUGAACAAUGCUAGGGAGAGCUGCCUAUAUGGAAGAGCCCUAAUGUGUAAAAUUAAUUUAGUAGUGCUAUCCCCAUGUGAUUUUAAUAGCUUAGGAGAAUGACAAAACCCCUCCCCAUAUCCCACCAUCAUAUAUCCUUAUCAUUUACAACCUGCCCCACCACACCAUCCUAU
>cluster_44 reads=1 total_reads=161
GGCGACGAGCUUGGCACUGAUCCUUAUGAAGAUUCAAGAAAAACUGGAAUGUACAAAAUACCCUACAACUUGUGUGUUGACCCUGUGGGUUUUACACUUAAAAACACAGUCUGUACCGUCUGCGGUAUGUGGAAAGGUUAUGGCUGUAGUUGUGAUCAACUCCGUGAACCCAUGCUUCAGUCAGCUGAUGCACAAUCGUUUUUAAACGGGUUUGCGGUGUAAGUGCAGCCCAAGCUUUACACCGUGCGGCACAGGCUUAGUACUGAUGUCGUAUACAGGGCUUUGACAUACAAUGAUAAGUAGCUGGUUUGCUAAAUUCCUAAAACUAUUGUUGUCGCUUCCAAGAAAAGGACGAAGAUGACAAUUUAAUUGAUCUUACUCUGUGGUCAAGAGACACACUUUCUAUUACCAACAUGAAGAAAACAAUUUAUAAUUUACUUAAGGAUUGUCCAGCUGUUGCUAAACCGACUUCUCAAGUUAGAAUAGACGGUGACAUGGUACCACAUAUCACCGUCAACGUCUUACUAAAUACAAUGGCAGACCUCGUCAUAUGCUUGGGCAUUUGAUGAAGGUAAUUGUGACACAUUACUAAAGAAAUACUUGCACAAUAUUGUUGUGAUGAUGAUUAUUUCAAUAAAAGGACUGGUAUGAUUUUGUAGAAAACCAGAUGUUAUAUUACGAUACGUCUAACUUAGUGAACGUGUACGCCAAGCUUUGUUAAAAACAGUACAAUUGUGAUGCCAUGCGAAAUGCUGGUAUUGUUGGUGUACUGACAUUAGAUAAUCAAGAUUUUGCUGGUAACUGGUAUGAUUUCGGUGAUUUCAUACAAACCACGCCAGGUAGUGGAGUUCCUGUUGUAGAUUCUUAUUAUUCUGUUAAUGCCUAUAUUAACCUUGACCAGGCUUUAACUGCAGAGUCAUGUUGACACUGACUUAACAAAGCCUUUACAUUAAGUGGGAUUUGUUAAAAUAUGACUCACGGAAGAGAGGUUAAAACUUUCUGACCGUUAUUUUAAAUAUUGGGGAUCAGACAUACCACCCAAAUUGUGUUAACUGUUUGGAUGACAGAUGCAUUCUGCAAUGCAAACUUUGUUUUAUUUUCAGUGUUCCCACCUCACAAGUUUUUGGACCACUAGUGAGAAAAAUAUUUGUUGAUGGUGUUCCAUCUGUAGUUUUCAACUGGAUACUCCACUUCAGAGAGCUAGGUGUUGUACAUAAAACCAGGAUGUAAACACACAGCUCUGACUCAACUUUAAUGAAUUAUGAGUAUUCUUCUAACCCUCAAACCACCCAUUAGUAUCCAUUACUAGCUAACGCACACGUUUUUGCUUCACAUACAAUACCGUGUUGCUAUCAAACUGUCACUGACUUUAAUAAAUACAACUAUGACUUGCAAUGCUAAUGAUUACUUUAAGCAAACACCUGUACUUAAAACACUCCAUCUUCACAGAACGCUAAAGCUACUAUCAGCCAUUUAAACUAUCUUAUAAUUUACCAACAAUGUGUCUGACAGACAACUACAUCAUAGGAAGUUGGUAAACCUAGACCACUAACGAAAUUCUGUCUACUGCUAACCGUCAACUUCAACAACCUAGACAAAUAGCAGGUACACCAUUUAAAAAAUAUGGUAAUGCUGUUUUUACUAUGAACAACAACUUACAAAUCAAAUGCACUUUCUUCGCAUACACAAAACCGUAAUGCAUCCCUACCUACACAAAUGCCUCAGAUGCCAUAGUGCAAGAAUAGAGCUGCCUCGUAGCUGGUGUCUCUAUCUGUAGUACUAUGACCAAUAGACAGUUCAUCAAAAAUUAUGAAAUUAAUAGCCGCAAGAGGAGCUACUGUAGUAAUUGGAACAAGCAAAUUCAUUGGUGGUUGGCCUACAACAUGUUAAAAACUGUUUAGUGAUGUAGAAAACCCACCUUAUGGGUUGGGAUUAUCCUAAAUCUGAUAGAGCCAUGCCUAACAUGCUAUAGAAUUAUGGCCUCACUUGUUCUUGCUCGCAAACAUACAACGUGUUGUAGCUUGUCACACGUUUAUAGAUUAGCUAAUGAGUGUGCUCAAGUAUUGAGUGAAAUGGUCAUGUGUGGCGGUUCACUAUGUAAACCAGGUGAACCUCAUCAGGAGAUGCCACAACUCUCUUAUGCUAAUAGUGUUUUUAACUGCAAGCUGUCACGGCCAAUGUUAAUGCACUUUAUCUACUGAUGGUAACAAAAUUGCCGAUAAGUAUGUCCGCAAUUUACAACACAGACUCUAUGAGUGUCUCUAUAGAAAUAGAGAUGUUGACACAGACUUUGUGAAUGAGUUCUACGCAUAUUUGCGUAAACAUUUCUCAAUGAUGAUCCUUCUGACGAUGCUGUUGUGUGUUCAAUAGCACUUAUGCAUCUCAAGGUCUAGUGGCUAGCUAAAGAACUUUAAGUCAGUUCUUUAUUAUCAAAACAAUGUUUAUAUCUCUGAAGCAAAAUGUUGGACUGACUGACCUUACUAAAGGACCACAGAAUUUUGCUCUCAACAUACAAUGCUAGUUAAACAGGUGAUGAUUAUGUGUACCUUCCUACCCAGAUCCAUCAAGAAUCCUGGGGCCGGCUGUCUGUAGAUGAUAUCGUAAAACAGAUGGUACACUAUGAUUGAACGGUUCGUGUCUUAGCUAGAUGCUUACCCACUUACUAAACAUCCUAAUCAGGAGUAUGCUGAUGUCUUCAUUUGUACUUACAAUACAUAAGAAAGCUACAUGAUGAGUUAUAGGACACCUGUUAGACAUGUAUUCUGUUAUGCUUACUAAUGAUAACACUCAAGGUAUUGGGAACCAUACAUACCUUCCCAGGUAACAAACCAACCAACUUCGAUCUCUUGUAGAUCUGUUCUCUAAACGAACUUUAAAAUCUGUGUGGCUGUCACUCGGCUGCAUGCUUAGUGCACUCACGCAGUAUAAUUAAUAACUAAUUAUUGUCGUUGACAGGACACGAGUAACUCGUCAUAUUUGCAGGCUGCUUACGGUUCGUCCGUGUUGCAGCCGAUCAUCAGCACAUCUAGGUUUCGUCCGGGUGUGACCGAAAGGUAAGAUGGAGAGCCUUGUCCCUGGUUUCAACGAGAAAACACACGUCCAUCCAGUUUGCCUGUUUUACAGGUUUCGCGACGUGCUCGUACGUGGCUUUGGAGACUCCGUGGAGGAGGUCUUAUCAGAGGCACGUCAACAUCUUAAAGAUGGCACUUGUGGCUUAGUAGAAGUUGAAAAAGGCGUUUGCCUCAACUUGAACAGCCCUAUGUGUUCAUCAAACGUUCGGAUGCUCGAACUGCACCUCAUGGUCAUGUUAUGGUUGAGCUGGUAGCAGAACUCGAAGGCAUUCAGUACGGUCGUAGUGGUGAGACACUUGGUGUCCUGUCCCUUCAUGUGGGCGAAAUACCAGUGGCUUACCGCAAGGUUCUUCGUAAGAACGGUAAUAAAGGAGCUGGUGGCCAUAGUUACGGCGCCGAUCUAAAGUCAUUUGACUUAGGCGACGAGCUUGGCACUGAUCCUUAUGAAGAUUUUCAAGAAACUGGAACACUAAACAUAGCAGUGGUGUUACCCGUGAACUCAUGCGUGAGCUUAACGGAGGGCAUACACUCGCUAUGUCGAUAACAACUUCUGUGGCCCUGAUGGCUACCCUCUUGAGUGCAUUAAAGACCUUCUAGCACGUGCUGGUAAAGCUCAUGCACUUUGUCCGAACAACUGGACUUUAUUGACACUAGAGGUGUAUACUGCUGCCGUGAACAUGAGCAUGAAAUUGCUUGGUACACGGAACGUUCUGAAAAGAGCUAUGAAUUGCAGACACCUUUUGAAAUUAAAUUGGCAAGGAAAUUUGACACCUUCAAUGGGAAUGUCCAAAUUUGUAUUUCCCUUAAAUUCCAUAAUCUAAGAUUAUUCAACCAAGGUUGAAAAGAAAAAGCUGAUGGCUUAUGGGUAGAAUUCUAUCUGUCUAUCCAGUUGCGUCACCAAAUGAAUGCAACAAAUGUCAUGCCGAAUGUGAUAGAACUCAUGGCAGACGGGGAUUUGAGCUGAUUGUGGCACUGAAAUGACAAGGUGCCAACUGUGUACUUACCCAAUGCUGUUGUUAAAAUUUAUUGUCCAGCAUGCACAAUUCAGAAUAGGUGGCUAGUAGUUGCCGAAUACCUAGAUUGGUUAAAGCCAUCUCUCUAAGUGGUGCUAUUCAUCUUUGGUGUGUCUUAGUUGGUUGAAUGGCCUAUUUUCCACUCUAGCGUACAUAUUGUAACCUUCAGGUGGUUGGAGAAGGUUCCGAAGGUCUUAAUGACAACCUUCUUGAAACUCAAAAGAAAGUCUACAUCAAUAUGUUGGUGACUUUAAAACUAAUGCAGAUGCCAUUAUAUGUUUGCUGCUGCUCACAAGUGUUGGGAAACGUGAAGGUGAUUAUAAAGCAUCAAACAAAUUGUUGAAUCCUGUGGUUCAUAAAGUUCAAAGGAAAAGCUAAAAGGUGCCUGAAAUAUUUGAACAGAAAUCAUUAAACAUGUGGCAUUACAUCUGCCCACGCUCGGUUUCGAAUGUCGCAGCGAACUCCGGGAACUGGUUGACCUACACGGUGCUUUGAUCAAAGACAAAUAAAGAUAGUCAUUGUGAUAGCAUUGACGAUACAAAAAUCCCACCAACAGAGCCUAAAGGACAAAAAGAAGAAGGCUGAUGAAACUCAAGCCUUAGCAGAGACAGAAGAAACAGCAAACUGUGACUUUCCUGCUGCAGAUUUGGAUGAUUUCCAAACAAUUGCAACAAUCCAUGAGCAGUGCUGACUCAACUCAGGCCUAAACUCAUGCAGACCAACAAGGCAGAUGGGCUAUAUAAACGUUUCGCUUUUCCGUUUACGAUAUAGUCUACUCUUGUGCAGAAUGAAUUCUCGUAACACAUAGCACAAGUAGAUGUAGUUAACUUUAAUCUCACAUAGCAAUCUUUAAUCAGUGUGUAACAUUAGGGAGGACUUGAAAGAGCCACCACAUUUCACCGAGGCCACGCGGAGUACGAUCGAGUGUACAGUGAACAAUGCUAGGGAGAGCUGCCUAUAUGGAAGAGCCCUAAUGUGUAAAAUUAAUUUUAGUAGUGCUAUCCCCAUGUGAUUUUAAUAGCUUCUUAGGAGAAUGACAAAAAAAAUCCCCCCCCAACACACUCCCCUAUCAUCUUUAUUCAUCCCAUAUUAUCACCUCCCCCAUCCUCACACUACCUCCAUAAAAAGGUGCUAAACU
>cluster_45 reads=1 total_reads=15
AUACCUUCCCAGGUAACAAACCAACCAACUUUCGAUCUCUUGUAGAUCUGUUCUCUAAACGAACUUAAAAUCUGUGUGGCUGUCACUCGGCUGCAUGUCUAGUGCACUCACGCAGUAUAAUUAAUAACUAAUUACUGUCGUUGACAGGACACGAGUAACUCGUUUAUUUGCAGGCUGCUACGGUUCGUCCGUGUUGCAGCCGAUCAUCAGCACAUCUAGGUUCGUCCGGGUGUGACCGAAAGGUAAGAUGGAGAGCCUUGUCCCUGGUUUCAACGAGAAACACACGUCCAUUCAGUUUGCCUGUUUACAGGUUUGCGACGUGCUCGUACGUGGCUUGGAGACGUGGAGGAGGUCUUAUCAGAGGCACGUCAACAUCUUAAAGAUGGCACUUGUGGCUUAGUAGAAGUUGAAAAAGGCGUUUUGCCUCAACUCUGAACAGCCCUAUGUGUUCAUCAAACGUUCGGAUGCUCGAACUGCACCUCAUGGUCAUGUUAUGGUUGAGCUGGUACAGAACUCGAAGGCAUUCAGUACGGUCGUAGUGGUGAGACACUUGGUGUCCUGUCCCUCAUGUGGGCGAAAUACCAGUGGCUUACCGCAAGGUUUCUUCGUAAGAACGGUAAUAAAGGAGCUGGUGGCCAUAGUUACGGCGCCGAUCUAAAGUCAUUUGACUUAGGCGACGAGCUUGGCACUGAUCCUUAUGAAGAUUUCAAGAAAACUGGAAUGUACAAAUACCUACAACUUGUGCUAAUGACCCUGUGGGUCACUUAAAAACACACUGUACCGUCGGUAAGGAUGGCUGUCCAUGUCCAGCUGAUGCAAUCGUCAAGUGCGGUGUAAGUGCAGCUCAUGGGCACAGAGUAGAGUAAUGUCUUAAAGGUUUUGCAAAAUGAAUUGUGUCGCUUCCAAGAAAAGGACGAAGAUGACAAUUUAAUUGAUUUGUAGCUAAGAGACACAUCUCUCGUACCAACAUGAAGAAACAAUUCAUAAUUUAUUAAGGAUUGUCCAGCGUUGCUAAACAUGACUUAGGUUCAAUAGACGGUGACCGGUCUAAUACGUCAACGUCUACUAAUACCAAUGGCGAGUCUAUGCUAAGGCAUUUGAUGAAGGUAAUUGUGACACAUUAAAGAAUACUUGUCACACAAUUGUUGUGAUGAUGAUUAUUCAAUAAAAAGGACUGGUAUGAUUUUGUAGAAAACCCAGAUAUAUUACGCGUAUACGCCAACUUAGGUGAACGUGUACGCCAAGCUUGUUAAACAGUACAAUUCGUGAUGCCAUGAAAUGCUGGUAUUGUUGGUGUACUGACAUUAGAUAAUCAAGAUUCAAUGGUAACUGGUAUGAUUUCGGUGAUUCAUACAAACCACGCCAGGUAGUGGAGUUCCUGUUGUAGAUUCUUAUUAUUCAUUGUUAAUGCCUAUAAACCUUGACCAGGGCUUUAACUGCAGAGUCAUGUUGACACUGACUUAACAAAGCCUUACAUUAAGUGGGAUUUGUUAAAAAUACUUCAUACGGAAGAGAGGUUAAAACUCUUUGACCGUUAUUCAAAUAUUGGGAUCAGACAUACCACCCAAAUUGUGUUAACUGUUUGGAUGACAGAUGCAUUCUGCAUUGUGCAAACUUAAUGUUUAUAUUCACAGUGUUCCCACCUACAAGUUUUGGACCACUAGUGAGAAAAAUAUUUGUUGAUGGUGUUCCAUCUGUAGUUUCAACUGGAUCUCACUCAGAGAGCUAGGUGUUGUACAUAAUCAGGAUGUAAACUUACAUAGCUCUAGACUUAGUUUUAAGGAAUUACUUGUGUAUGCUGCUGACCCUGCUAUGCACGCUGCUUCUGGUAAUCUAUUACUAGAUAAACGCACUACGUGCUUUCAGUAGCUGCCUUACUAACAAUGUUGCUUUUUCAAACUGUCAAACCCGGUAAUUUUAACAAAGACUUCUAUGACUUUGCUGUGUCUAAGGUUUUCUAAGGAAGGAAGUUCUGUUGAAUUAAAACACUUCUUUUGCUCAGGAUGGUAAUGCUGCUAUCAGCGAUUAUGACACUAUCGUUAUAAUCUACCAACAAUGUGUGAUAUCAGACAACUACUAUUUGUAGUUGAAGUUGUUGAUAAGUACUUUGAUUGUUACGAUGGUGGCUGUAUUAAUGCUAACCAAGUCAUGUCAACAACCUAGACAAAUCAGCUGGUUUCCAUUUAAUAAAUGGGUAAGGCUAGACUUUAUUAUGAUUCAAUGAGUAUGAGGAUCAAGAUGCACUUUCGCAUAUACAAAACGUAAUGUCAUCCCUACUAUAACUCAAAUGAAUCUUAAGUAUGCCAUUAGUGCAAAGAAUAGAGCUCGCACCGUAGCUGGUGUCUCUAUCUGUAGUACUAUGACCAAUAGACAGUUUCAUCAAAAAUUAUUGAAAUCAAUAGCCGCCACUAGAGGACUACUGUAGUAAUUGGAACAAGCAAAUUCUAUGGUGGUUGGCACAACAUGUUAAAACUGUUUAUAGUGAUGAAGAAAACCCUUAUGGGUUGGGAUUAUCCUAAAUGUGAUAGAGCCAUGCCUAAUGCUUAGAAUUAUGGCCUCACUUGUUUUGCUCGCAAACAUACAACGUGUUGUAGCUUGUCACACCGUUUUAUAGAUUAGCUAAUGAGUGUGCUCAAGUAUUGAGUGAAAUGGUCAUGUGUGGCGGUUCACUAUAUGUUAAACCAGGUGGAACCUCAUCAGGAGAUGCCACAACUGCUUAUGCUAAUAGUGUUUCUAACAUUUGUCAAGCUGUCACGGCCAAUGUUAAUGCACUUUAUCUACUGAUGGUAACAAAAUUGCCGAUAAGUAUGUCCGCAAUUUACACACAGACUUUAUGAGUGUCUCUAUAGAAAUAGAGAUGUUGACACAGACUUUGUGAAUGAGUUUACGCAUAUUUGCGUAAACAUUUCAAUGAUGAUACUCUUGACGAUGCUGUUGUGUGUUUCAAUAGCACUUAUGCAUUCAAGGUUUAGUGGCUAGCAUAAAGAACUUUAAGUCAGUUCUUUAUUAUCAAAACAAUGUUUUAUGUCUGAAGCAAAAUGUUGGACUGAGACUGACCUUACUAAAGGACCUCAUGAAUUUGCUCCAACAAUGCUAGUUAAACAGGUGAUGAUUAUGUGUACCUUCCUACCCAGAUCCAUCAAGAAUCCUAGGGGCCGGCUGUUUGUAGAUGAUAUCGUAAAACAGAUGGUACACUAUGAUUGAACGGUUCGUGUCUUAGCUAUAGAUGCUUACCCACACUAAACAUCCUAAUCAGGAGUAUGCUGAUGUCUUUCAUUCGUACUUACAAUACAUAAGAAAGCUACAUGAUGAGUUAACAGGACACAUGUUAGACAUGUAUAUGUUAUGCUUACUAAUGAUAACACUCAAGGUAUUGGGAACCAAGAGACUUUUAUGAGGCUAUGUACACACCAUAUACGGUACGAGGCUGUUAGGGCUUGUGUUCAUUUGCAAAUCAGACUUGACUAAGAUGUGGUGCUUGCAUAUGUAGACCAUUCUCCUGUUGUAAUGCUGUACGACGAAAUUUUGGGACCAGGAACUAAUCAGACAGGAACUGAUUCAAACAUUGGCCGCAAAUUGCACAAUUUGCCCCACUUUCAGCGUCAUGGAAUGUCGCGCUGACAUAGAAGUCACACUUCGGGAACGUGGUUGACCUACACGGUGCAUCAAAUUGGAUGACAAACAAAUUUUAUGAUCUAGUCAUUUGCUGAAUAAGCAUUGACACAUAAAACUGAGCCUUACAAAAAGGAAGUCUGAUGAAACUUUUGCUCAAGACAAAGAAUGCAAAGUGACUCUCCUGCUGAGAUUUGCUGAUUUCUCACAAUUGCAAUCCAAGCAGUGCUGACUCAACUAGGCCUAAACUCAUGCAGACCACAAGGCAGAUGGGCUAUAACGUUUUCGCUUUCCGUUUACGAUAUAGUACAUCUUGUGCAGAAUGAAAUUCUCGUAACUACAUAGCACAAGUAGAUGUAGUUAACUUUAAUCACUUACAACUUCCUAUGAGAUUUAGAUGAUGAGCAAACAAGACAACAUCCACGACAGUGUGACACGACUAGGCUUACUAAUGCAGACAUACAAGGCAUUGGGAACCUGCGUUUAUGAUAUAGUCUUGUGCAAAUAAUUCUGUUUUUCAGCUGUGUUUUUCUCUUGCAAUUUUAAUCAGACUUUCUAAGAUGUGGUGCUUGCAUACGUAGACCAUCUAUGUUGUAAAUGCUGUUACGACGAAAUUUUGGGACCAGGAACUAAUCAGACAAGGAACUGAUUACACAUUGGCCGCAAUUGCACAAUUUGCCCCAGCGCUUCAGCGUUCGGAAUGUCGCGCAUUGGCAUGGAAGUCACACCUUCGGGAACGUGGUUGACCUACACGGUGCCAUCAAUUGGAUGACAAAGAUCCAAAUUUCAAAGAUCAAGUCAUUGCUGAAUAAGCAUUGACGCAUACAAAAUUCCCACCAACAGAGCCUAAAAAGGACAAAGAAGAAGGCUGAUGAAACUCAAGCCUCCAGAGACAGAAGAAACAGCAAACUGUGACUUUCCUGCUGCAGAUUUGGAUGAUUUCCAAACAAUUGCAACAAUCCAUGAGCAGUGCUGACUCAACUCAGGCCUAAACUCAUGCAGACCACAAGGCAGAUGGGCUAUAUAAACGUUUCGCUUUUCCGUUACGAUAGUUACUUGUGCAGAAUAAUUCUCGUAACUCUAGCACAAGUAGAUGUAGUUAACUUAUCAAACUGUGACUCUCUUCCUGCAGAUUUGGAUGAUUUUCCAAACAAUUGCAACAAUCCGAGCAGUGCUGACUCAACUCAGGCCUAAACUCAUGCAGACCACAAGGCAGAUGGGCUAUAAACGUUUCGCUUUCCGUUUACGAUAUAGUCUACUUGUGCAGAAUGAAUUCGUACACAGCACAAGUAGAUGUAGUUAACUUUAAUUAGCAAUCUUUAAUCAGUGUGUAACUAGGGGACUUGAAAGCACCACAUACCGAGGCCACGCGGAGUACGAUCGAGUGUACAGUGAACAAUGCAGAGAGCUGCCUAUGGAAGAGCCUAAUGUGUAAAAUUAAUUUAGUAGUGCUAUCCCCAUGAUUUUAAUAGCUUCUAGGAGAAUGACAAAAACAGC
>cluster_46 reads=1 total_reads=6
AUACCUCCCAGGUAACAAACCAACCAACUUUCGAUCUCUUGUAGAUCUGUUCUCUAAACGAACUUAAAAAUCUGUGUGGCUAUCAACCCUGCAUACUUAGUGCACUCACAGUAUAAUUAAUAAUUGUCGUUGACAGGACACGAGUAACACGUUUAUCUUGCAGGCUGCUUCGGUUCGUCCGUGUUGCAGCCGAUCAGCACAUAGGUUUGACCAGGUGACCGAAAGGUAAGAUGGAGAGCCCUGUCCUGGUUCAACGAGAAACACACGUCCAUUCAGCUUGCCUGUUUUACAGGUUCGCGACGUGCUCGUACGUGGCUUUGGAGACUCCGGAGGUCUAUCAGAGGCACGUCAACAUCCUAAAGAUGGCACUUGUGGCUUAGAAGAAGAAAAGGCGUCUGCCUCAACUUGAACAGCCCUAUGUGUUCAUCAAACGUUCGGAUGCUCGAACUGCACCUCAUGGUCAUGUUAUGGUUGAGCGGCAGAACUCGAAGGCAUUCAGUACAGUCGCAGUGGGAGACACUUGGUGUCCUUGUCCCUCAUGGGCGAAAUACCAGUGGCUACCGCAAGGUUUCUCGUAAGAACGGUAAUAAAGGAGCUGGUGGCCAUAGUUACGGCGCCGAUCUAAAGCUUUGACAUAGGCGACGAGCUUGGCACUGAUCCUUAUGAAGAUUUAGAAACUGGAAUGUACAAAUACCUACAACUUGUGCUAAUGACCCUGUGGGUUCUACACUUAAAACACAGUCUGUACCGUCUGCGGUAUGUGGAAAGGUUAUGGCUGUAGUUGUGAUCACUCCGCGAACCCAUGCUUCAGUCAGCUGAUGCACAAUUUCUAAACGGGUUAGCGGUGUAAGUGCAGCCCGUCUCACACCGUGCGGCACAGGCACUAGUACUGAUGUCGUAACAGGGCUUUGACAUCUACAAUGAUAAGUAGCUGGUUUGCUAAAUUCCUAAAACUAAUUGUUGUCGCUUCCAGAAAAGGACGAAGAUGACAAUUUAAUUGAUUCUACUUUGUAGUCAAGAGACACACUUUCUCUAACUACCAACAUGAAGAAACAAUUUAUAAUUUACUUAAGGAUUGUCCAGCUGUUGCUAAUGACUUCUAAGUUUAGAAUAGACGGUGACAUGGUACCACAUAUAUCACGUCAACGCUUACUAAUACAAUGGCAGACCUCGUCUAUGCUUAAGGCAUUCUGAUGAAGGUAAUUGUGACACAUUAAAAGAAUACUUGCACACAAUUGUUGUGAUGAUGAUUAUCAAUAAAAAGGACUGGUAUGAUUUUUGUGAAACCAGAUAUAUUACGCGUAUACGCCAACUUAGUGAACGUGUACGCCAAAGCUUUGUUAAAACAGUACAAUUUUGUGAUGCCAUGCGAAAUGCUGGUAUUGUUGGUGUACUGUACUAGAUAAUCAAGAUCUCAAUGGUAACUGGUAUGAUUUCGGUGAUCAUACAAACCACGCAGGUAGUGGAGUUCCUGUUGUAGAUUCUUAUUAUUCAUUGUUAAUGCCUAUAUUAACCUUGACCAGGGCUUUAACUGAAGUCACAUGUUGACACUGGACUUAUAAAGCCUUUACUUGGUGGGAUUUGUUAAAUAUAUGACUCACGGAAGAGAGGUUAAAACUCUUUGACCGUUAUAUUUUAAAUAUUGGGAUCAGACAUACCACCCAAUUGUGUUAACUGUUUGGAUGACAGAUGCAUUUUGCAUUGUGCAAACUUUAAUGUUUUUAUUACACCUCAGGUGUUCCCACCUACAUAAGUUUUGGACCACUAGUGAGAAAAUAUUUGUGAUGGUGUUCCAUUUGUGGUUUCAACUGGAUACCAUCAAGAGAGCUAGGUGUUGUUCAUAAAUCAGGAUGUAAACUUACAUAGCUUCAGACUUAGUUUUUAAGGAAUUACUUGUGUAUGCUGCUGACCCUGCUAUGCACGCUGCUUCUGGUAAUCUAUUACUAGAUAAACGCACUACGUGCUUUCAGUAGCUGCACUUACUAUUAACAAUGUUGCUUUCAAACUGUCAAACCCGGUAAUUUUAACAAAAGACUUUCAUGACUCUGCUGUGUCUAAGUUCUAAGGAAGGAAGUUUUGUUGAAUUAAACACUUCACAUCUGCUCAGGAUGGUAAAUGCUGUUAUCAGCGAUUAUGACUAUCGUUAUUAUAAUCUACCAAUGUGUGAUCAGACAACUACUAUUUGUAGUUGAAGUUGUUGAUAAGUACUUUGAUUGUUACGAUGGUGGCUGUAUUAAUGCUAUUCAAGUCAUCGUCAACCAAGACAAAUCAGCUGGUUUUCCAUUUAUUAAUAAAUGGGGUAAGGCUAGACUCAUUAUUAUGAUUCAAUGAGUUAUGAGGAUCAAGAUGCACUUUCACCGCAUAUACAAAACGUAAUGUCAUCCCUACUAUAACUCAAAUGAAUCAUAGUAUGGCCAUUAGUGCAAAGAAUAGAGCUCGUCCGUAGCUGGUGUCUAUCUGUAGUACUAUGACCAAUAGACAGUUUCAUCAAAAAAUUAUUGAAAUCAAUAGCCGCCUUAGAGGAGCAUUUACUGUAGUAAUUGAACAAGCAAAUGUUGUGAUCAACUCCAAUGAACCCAUGCUUCAGUCAGCUGAUGCACAAUCGUUUUAACGGGUUUGCGGUGUAAGUGCAGCCCGUCACACCGUGCGGCGCAGGCACUAGUCAUUGAUGUCGUAUUCGGGCUUUGACCGCACAAUGAUAAAGUAGCUGGUUUCUUGCUAAAUUCCUAAAAACUAAUUGUUGUCGUCUUCCAAGAAAAGGACGAAGAUGACAAUUUAAUUGAUCACAUUUGUGGUUAAGAGACACACUUUCUCUAACCAACAUGAAGAGAAACAAAUUUAUAAUUUACUUAAGGAUUGUCCAGCUGUUGCUAAACCGACUUCUUUCUAAGGUUUAGAAUAGACGGUGACCGUGUACCACAUAUAUCACGUCAUAAGUCUCUACUAAAUACACAAUGGCAGACCUCGUCUAUGCUUUAAGGCAUUUUGAUGAAGGUAAUUGUGACACAUUAAAAGAAAUACUUGUCACAAUUGUUGUGAUGAUGAUUAUUUCAAUAAAAAGGACUGGUAUGAUUUUGUAGAAACCCAGAUAUAUUACGCGUAUGCAACUUAGGUGAACGUGUACGCCAAGCUUUGUUAAAAACAGUACAAUUGUGAUGCCAUGCGAAAUGCAUUUAGCUUGUUGGGUGUACUGACAUUGAUCAAUCAAGAUUCAAUGGUAACUGGUAUGAUUUCGGUGAUCAUACAAACCACGCCAGGUAGUGGAGUUCCUGUUGUAGAUCAUAUCAUUGUUAAUGCCUAUUAACCUUGACCAGGGCUUCAUUGCAGAGUCUCAUGUUGACACUGACUUAACAAAGCCUUACAUUAAGUGGGAUUUGUUAAAAUAUGACACGGAAGAGAGGUUAAAACUCUUUGACCGUUAUUUUAAAUAUUGGGAUCAGACAUACCCAAAUUGUGUUAACUGUUUGGAUGACAGAUGCAUUCUGCAUUGUGCAAACUUUAAUGUUUUAUUCUCUACAGUGUUCCCUACAAGUUUGACCACUAGUGAGAAAAAUAUUUGUUGAUGGUGUUCCAUUUGUAGUUUCAACUGGAUACCAUCAGAGAGCUAGGUGUUGUACAUAAUCAGGAUGUAAACUUACAUAGCUCUAGACUUAGUUUUAAGGAAUUACUUGUGUAUGCUGCUGACCCUGCUAUGCACGUUGCUUCUGGUAAUUCUAUUACUAGAUAAACGCACUACGUGCUUUCAGUAGCUGCACUUACUAACAAUGUUGUUUUCAAACUGUCAAACCCGGUAAUUUUAACAAGACUUCUAUGACUUUGCUGUGUCUAAGGGUUUCUAAGGAAGGAAGUUCUGUUGAAUUAAAACACUUUUUGCUCAGGAUGGUAAUGCUGCUAUCAGCGAUUAUGACUACUAUCGUUAUAAUCUACCAACAAUGUGUGAUAUCAGACAACUACUAUUGUAGUUGAAGUUGUUGAUAAGUACUUUGAUUGUUACGAUGGUGGCUGUAUUAAUGCUAACCAAGUCAUCGUCAACAACCUAGACAAAUCAGCUGGUUUUCCAUUUAAUAAAUGGGGUAAGGCUAGACUUAACUAUAUGAUCAAUGAGUUAUGAGGAUCAAGAUGCACUUUCGCAUAUACAAAACGUAAUGUCAUCCCUACUAUAACUCAAAUGAAUCUUAAGUAUGCCAUAGUGCAAAGAAUAGAGCUCGCACCGAGCUGGUGUCUAUCUGUAGUACUAUGACCAAUAGACAGUUUACUUAAAAAUUAUUGAAAUCAAUAGCCGCCACUAGAGGGCUACUGUAGUAAUUGGAACAAGCAAAUUGGUGGUUGGCACAACAUGUUAAAAACUGUUUAGUCAUGUGAAAACCGUUAUAGACGCUUCUAAUGCGCCUCUAUGGGUUGUCACGGAUUAAGUGGUCCUACAAGUGCUAAGAACGACCAAAUUUCAAAGAUCAAGUCAUUUGCUGAAUAAGCAUUGACGCAUACAAAACAUUCCCACCAACAGAGCCUAAAAAGGACAAAAGAAGAAGGCUGAUGAAACUCAAGCCUUACGCAGAGACAGAAGAAACAGCAAACUGUGACUCUCUUCCUGCUGCAGAUUUGGAUGAUUUCCAAACAAUUGCAACAAUCCAUGAGCAGUGCUGACUCAACUCAGGCCUAAACUCAUGCAGACCAUCAAGGCAGAUGGGCUAUAUAAACGUUUCGCUUUUCCGUUUACGAUAUAGUCUACUCUUGUGCAGAAUGAAUUCUCGUAACUACAUAGCACAAGUAGAUGUAGUUAACUUUAAUCGACUUCAGCAAUCUUUAAUCAGUGUGUAACAUUAGGGAGGACUUGAAAGAGCCACCACUUCGAGGCCACGCGGAGUACGAUCGAGUGUACAGUGAACAAUGCUAGGGAGAGCUGCCUAUAUGGAAGAGCCCUAAUGUGUAAAAUUAAUUUAGUAGUGCUAUCCCCAUGUGAUUUUAAUAGCUUCUUAGGAGAAUGACAGCAAAAAAGGAGC
>cluster_47 reads=2 total_reads=25
AAACGUAUACCUCCCAGGUAACAAACCAACCAACUUCGAUCUCUGUAGAUCUGUUCUCUAAACGAACUUAAAAUCUGUGUGGCUGUCACUCGGCUGCAUGCUUAGUGCACACACAGUAUAAUUAAUAACUAAUUGUCGUUGACAGGACACGAGUAACUCGUCAUUCUGCAGGCUGCUUACGGUUCGUCCGUGUUGCAGCCGAUCAUCAGCACAUCGGUUUCGUCCGGGUGUGACCGAAAGGUAAGAUGGAGAGCCUUGUCCCUGGUUCAACGAGAAAACACACGUCCAUUCAGUUUGCCUGUCUUACAGGUUCGCGACGUGCUCGUACGUGGCUUGGAGACUCCGUGGAGGAGGUCUUAUCAGAGGCACGUCAACUCUAAAGAUGGCACUUGUGGCUUAGUAGAAGUUGAAAAAGGCGUUUGCCUCAACUUGAACAGCCCUACGUGUUCAUCAAACGCUCGGAUGCUCGAACUGCACCUCAUGGUCAUGUCAUGGUGAGCUGGUAGCAGAACUCGAAGGCAUUCAGUACGGUCGUAGUGGUGAGACACUUGGUGUCCUGUCCCUCAUGUGGGCGAAAUACCAGUGGCUUACCGCAAGGUUCUUCGUAGAACGGUAAUAAAGGGCUGGUGGCCAUAGUUACGGCGCCGAUCUAAAGUCAUUUGACUUAGGCGACGAGCUUGGCACUGAUCCUUAUGAAGAUUUUCAAGAAACUGGAACACUAAACAUAGCAGUGGUGUUACCCGUGAACUCAUGCGUGAGCUUAACGGAGGCAUACACUCGCUAUGUCGAUAACAACUUGUGGCCCUGAUGGCUACCCUCCUGAGUGCAUAAAGACCUUCUAGCACGUGCUGGUAAAGCUAUGCACUUGUCCGAACAACUGGACUCAUUGACACUAAGGGGUAUACUGCUGCCGUGAACAUGAGCAUGAAAUUGCUUGGUACACGGAACGUUCUGAAAAGAGCUAUGAAUUGCAGACACCUUUGAAAUUAAAUUGGCAAGAAUUUGACUACCUUCAAUGGGAACGUCCAAAUUUGUAUUUCCUCAAUUCCAUAAUCAAGAUAUCAACCAAGGUUGAAAAGAAAAAGCUGAUGGCUUAUGGGUAGAAUUCGAUCUGUCUAUCCAGUUGCGUCACCAAAUGAAUGCAACCAAAUGUGCCUCAACUUCAUCAAGUGUGAUCAUUGUGGUGAAACUCAUGGCAGACGGGCGAUUUUGUUAAAGCCACUUGCGAAUUUGUGGCACUGAGAAUUUGACUAAAGAAGGUGCCCUACUUGUGGUUACUUACCCCAAAUGCUGUUGUUAAAAUUUAUUGUCCAGCAUGUCACAAUUCAGAAGUAGGACCUGAGCAUAGUCUUGCCGAAUACCAUAAUGAAUCUGGCUUGAAAACCAUCUUCGUAAGGUGGUCGCACUAUUGCCUUGGAGGCUGUGUGUUCUAUGUUGGUUGCCAACAAGUGUGCCUAUUGUUCCACUGCUAGCGCUAACAUGGUUGUAACCAUACAGGUGUUGUUGGAGAAGGUCGAAGGUCUAAUGACAACCUUCUUGAAAUACUCAAAAAGGAAAGUCAACAUCAAUAUUGUUGGUGACUCUAAACCUAAUGAAGAGAUCGCCAUUAUUUUGGCAUCUUUGCUUCCACAAGUGCUUUGUGGAAACUGUGAAAGGUUUGGAUUAUAAAGCAUUCAAACAAAUUGUUGAAUCCUGUGGUAAUUUUAAAGUUACAAAAGGAAAAGCUAAAAAGGUGCCUGGAAUAUUGGUGAACAGAAAUCAAUACUGAGUCCUCUCUAUGCAUUUGCAUCAGAGGCUGCCGUGUUGUACGAUCAAUUCUCCCGCACUCUUGAAACUGCUCAAAAUUCUGUGCGUGUUUUACAGAAGGCCACUAUAACAAUACUAGAUGGAAUUUCACAGUAUUCACUGAGACUUUGAUGUAUGAUGUUCACAUCUGAUUUGGCUACUAACAAUCUAGUUGUAAUGGCCUACAUUACAGGUGGUGUUGUUCAGUUGACUUCGCAGUGGCUAACUAACAUCUUGGCACUGUAUAUGAAAACUCAAACCCGUCCUUGAUUGGCUUGAAGAGAAGUUUAAGGAAGGUGUAGAGACUUAGAGACGGUUGGGAAAUUGUUAAAUUUAUCUCAACCUGUGCUUGUGAAAUUGUCGGUGGACAAAUUGUCACCUGUGCAAAGGAAAUUAAGGAGAGUGUUCAGACAUUCUUUAAGCUUGUAAAUAAAUUUUGGCUUUGUGCUGACUCUAUACUAUUGGUGGAGCUAAACUUAAAGCCUUGAAUUUAGGUGAAACAUUUGUCACGCACUCAAAGGGAUUGUACAGAAAAGUGUUAAAUCCAGAGAAGAAACUGGCCUACUCAUGCCUCUAAAAGCCCCAAAAGAAAUUAUUCAAGAGGGAGAAACACUUCCCACAGAAGUGUUAACAGAGGAAGUUGUCUUGAAAACUGGUGAUUUACAACACUAGAACAACCUACUAGUGAAGCUGUUGAAGCUCCAUUGGUUGGUACACCAGUUUGUAUUACGGGCUUAUGUUGCUCGAAAUACAGACACAGAAAAGUACUGUGCCUGCACCUAAUAUGAUGGUACAAACAAUACCUUCACUCAAAGGCGGUGACCAACAAAGGUUACUUUGGUGAUGACACUGUGAUAGAAGUGCAAGGUUACAAGAGUGAAUAUCACUUUGAACUUGAUGAAAGGAUUGAUAAAGUACUUAAUGAGAAGUGCUCUGCCUAUACAGUUGAACUGGUACAGAAGUAAAUGAGUUUGCCUGUGUUGUGGCAGAUGCUGUAAAACUUGCAACCAGUAUCUGAAUUACAACCACUGGCAUUGAUUUAGAUGAGUGGAGUAUGACAUACUACUUAUUUGAUGAGUCUGGUAGUUUAAAUUGGCUACAUAUGUAUUGUUUCUCCCUCCAGAUGAGCAUGAAGAAGAAGGUAAUUGUGAAGAGAAGAAUUUGAGCCAUCAACUCAAUUAGUAUGGUACUGAAGAUGAUUACCAAGGUAAACCUUGGAAUAUAAUGCCACACUGCGCUCUCAACCUGAAGAAGAGCAAGAAUAAGAUUGGUUAGAAUGAUAGUCAACACAUGUUGGCAACAAGACUGCAUGAGGACAAUAGACACUACUAUUCAAACAAUAGUCGAGAUUCAACUCAAUUAGCGAUGGAACUUACACCAGUUGUCAGACUAUUGAAGUGAAUAGUUUUAGUGGUUAUUUAAAACCUUGACACUGUAUCCACUAAAAUGACGGACUAAAAAGGUACCAACGAGGUAGCUAAUACACCAAAGAUUACUUCACCAGAGGUUGUUACAGCAGCCAAUGUACUACACUUCCUCAAGGAACAACAUAGCCAAAGGCUUAACGAGAAGGUAGCAGAGCGGCAAUCAAACCUUCUCACGUUCCCCAUCACGUAUUCUCAACAGUUUAAGACAUUUCAACACCACGCAGCCUAUGCACCUUCUCCUGCUAUAAUGACUGACAAUGGCGGUGAUACUGUCUUACUUAGCUGCUGCUUGACAAACUGAACCAGCUUGAGAGCAAAAAGUCUGAUAAAGGCCAACAACAACCAGGCCAAACUGUCACUAAGAAUACUCUGAAGACUUCCAAGAAGCCAUGGCAAAACGUACUGCCACUAAAGCAUACAAUGUCCACAAGUCGCAGACGUGGUCCACAACAAACCCACUGAAAUUCUAGCGACCAGGAACCAAUCAUACCAGGAACUGAUUACAAACAUUGGCCGCAAAUUGCACAAUUUGCCCCAGCGUUCAGCGUUUUCGGAAUGUCGCGCAUUGGCAUGGAAGUCACACCUCUGGAACGUAGUUGACCUACACAGUGCCAUCAAAUUGGAUGACAAAGAUCCAAAUUCAAACAUCAAUUCAUACGCUGAAUAGCAUAACCCACACAAAAACAUCCCACCAAAGAGCCUAAAAGGACAAAGAAGAAGGCUGAUGAAACUCAAGCCACAGAGACAGAAGAAACAGCAAACUGUGACUUUUCCUGCUGCAGAUUUGGAUGAUUUCCAAACAAUUGCAACAAUCCAUGAGCAGUGCUGACUCAACUCAGGCCUAAACUCAUGCAGACCACACAAGGCAGAUGGGCUAUAUAAACGUUUCGCUUUCCGUUUACGAUAUAGUCUACUCUUGUGCAGAAUGAAUCUCGUAACAUAGCACAAGUAGAUGUAGUUAACUUUAAUCUCCAUAGCAAUUCUAAUCAGUGUGUAACAUUAGAGGACUUGAAAGAGCCACCACUUUCACCGAGGCCACGCGGAGUACGAUCGAGUGUACAGUGAACAAUGCUAGGAGAGCUGCCUAUAUGGAAGAGCCCUAAUGUGUAAAAUUAAUUUAGUAGUGCUAUCCCCAUGUGAUUUUAAUAGCUUUUAGGAGAAUGACAAAUCCCCCCCCUCACCCCCAACAUAUCAUACACAACCCCCCAACACCGC
>cluster_48 reads=1 total_reads=12
AUACCUUCCCAGGUAACAAAACAACCAACUUUCGAUCUCUGUAGAUCUGUUCUAAACGAACUUAAAAUCUGUGUGGCUGUCACUCGGCUGCAUGCUUAGUGCACUCACGCAGUAUAAUUAAUAACUAAUUACUGCUGUUGACAGGACACGAGUAACUCGUCAUUUUGCAGGCUGCUCACGGUUCGUCCGUGUUGCAGCCGAUCAUCAGCACAUCUAGGUUUCGUCCGGGUGUGACCGAAAGGUAAGAUGGAGAGCCUUGUCCCUGGUUUCAACGAGAAAACACACGUCCAACUCAGUUUGCCUGUUCUACAGGUUCGCGACGUGCUCGUACGUGGCUUUGGAGACUCCGUGGAGGAGGUCUUAUCAGAGGCACGUCAACAUCUUAAAGAUGGCACUUGUGGCUUAGUAGAAGUUGAAAAAGGCGUUUGCCUCAACUUGAACAGCCCUAUGUGUUCAUCAAACGUUCGGAUGCUCGAACUGCACCUCAUGGUCAUGUUAUGGUUGAGCUGGUAGCAGAACUCGAAGGCAUUCAGUACGGUCGUAGUGGUGAGACACUUGGUGUCCUGUCCCUCAUGUGGGCGAAAUACCAGUGGCUUACCGCAAGGUUUCUUCGUAAGAACGGUAAUAAAGGAGCUGGUGGCCAUAGUUACGGCGCCGAUCUAAAGUCAUUUGACUUGGGCGACGAGCUUGGCACUGAUCCUUAUGAAGAUUUUCAAGAAAACUGGAAUGUACAAAUACCUACAACUUGUGCUAAUGACCCUGUGGGUUUUCACACACUUAAAAACACAGUCUGUACCGUCUGCGGUAUGUGGAAAGGUUAUGGCUGUAGUUGUGAUCAACUCCAGAACCCAUGUUCAGUCAGCUGAUGCACAAUCGUUUAAACGGGUUUGCGGUGUAAGUGCAGCCCGUCUCACUCCGUGCGGCACAGGCACUAGUACUGAUGUCGUAUACAGGGCUUUUGACAUACAAUGAUAAAGUAGCUGGUUUUGCUAAAUUCCUAAAACUAAUUGUUGUCGCUUCCAAGAAAAGGACGAAGAUGACAAUUUAAUUGAUUCACUUCUGUAGUUAAGAGACACACUUUCUCUAACUACCAACAUGAAGAAACAAUUUAUAAUUUACUUAAGGAUUGUCCAGCUGUUGCUAAACAUGACUUCUCUAAGUUUAGAAUAGACGGUGACAUGGUACCACAUAUCACGUCAACGUCUUACUAAAUACACAAUGGCAGACCUCGUCUAUGCUUAAGGCAUUUUGAUGAAGGUAAUUGUGACACAUUAAAAGAAUACUUGUCACUACACAAUUGUUGUGAUGAUGAUUAUUUUCAAUAAAAAGGACUGGUAUGAUUUUGUAGAAAACCCAGAUUUAUUACGCGUAUACGCCAACUUAGGUGAACGUGUACGCCAAGCUUUGUUAAAAACAGUACAAUUCUGUGAUGCCAUGCGAAAUGCUGGUAUUGUUGGUGUACUGACAUUAGAUAAUCAAGAUCUCAAUGGUAACUGGUAUGAUUUCGGUGAUUUCAUACAAACCACGCCAGGUAGUGGAGUUCCUGUUGUAGAUUUUAUUAUUCAUUGUUAAUGCCUAUAUUAACCUUGACCAGGGCUUUAACUGCAGAGUCACAUGUUGACACUGACUUAACAAAGCCUUCUAAGUGGGAUUUGUUAAAAUAUGACUUCACGGAAGAGAGGUUAAAACUCUUUGACCGUUAUUUUAAAUAUUGGGAUAAGACAUACCCAAAUUGUGUUAACUGUUUGGAUGACAGAUGCAUUCUGCAUUGUGCAAACUUUAAUGUUUUAUUCUCUACAGUGUUCCCACCUACAAGUUUUGGACCACUAGUGAGAAAAUAUUUGUUGAUGGUGUUCCAUUUGUAGUUUCAACUGGAUCCACUUCAGAGAGCUAGGUGUUGUACAUAAUCAGGAUGUAAACUUACAUAGCUCUAGACUUAGUUUUAAGGAAUUACUUGUGUAUGCUGCUGACCCUGCUAUGCACGCUGCUUCUGGUAAUCUAUUACUAGAUAAACGCAAUACGUGCUUUUCAGUAGCUGCACUUACUAACAAUGUUGCUUUUCAAACUGUCAAACCCGGUAAUUUUAACAAAGACUCAUGACUUUGCUGUGUCUAAGGUUUUGAAGGAAGUUCUGUUGAAUUAAAACACUUCUUUGCUCAGGAUGGUAAAUGCUGCUAUCAGGAUUAUGAAUCAAUAGCCGCCAUAGAGGAGCUACUGUAGUAAUUGGACAAGCAAAUUCUAUGGUGGUUGGCACAAAUGUUAAAAAACUGUUUAUAGUGAUGUAGAAAACCCCCUUAUGGGUUGGGAUUAUCCUAAAUGUGAUAGAGCCAUGCCUAACAUGCUUAGAAUUAUGGCCUCACUUGUUCUUGCUCGCAAACAUACAACGUGUUGUAGCUUGUCACACCGUUUCUAUAGAUUAGCUAAUGAGUGUGCUCAAGUAUUGAGUGAAAUGGUCAUGUGUGGCGGUUCACUAUAUGUUAAACCAGGUGGAACCUCAUCAGGAGAUGCCACAACUGCUUAUGCUAAUAGUGUUUUUAACAUUUGUCAAGCUGUCACGGCCAAUGUUAAUGCACUUUUAUCUACUGAUGGUAACAAAAUUGCCGAUAAGUAUGUCCGCAAUUUACAACACAGACUUUAUGAGUGUCUAUAGAAAUAGAGAUGUUGACACAGACUUUGUGAAUGAGUUUACGCAUAUUUGCGUAAACAUUUUCAAUGAUGAUACUCUUGACGAUGCUGUUGUGUGUUCAAUAGCACUUAUGCAUCUCAAGGUCUAGUGGCUAGCAUAAAGAACUUUAAGUCAGUUCUUUAUUAUCAAAACAAUGUUUUAUGUCUGAAGCAAAAUGUUGGACUGAGACUGACCUUACUAAAGGACCUCAUGAAUUUUGCUCUCAACAUACAAUGCUAGUUAAACAGGGUGAUGAUUAUGUGUACCUUCCUUACCCAGAUCCAUCAAGAAUCCUAGGGGCCGGCUGUUUGUAGAUGAUAUCGUAAAACAGAUGGUACACUUAUGAUUGAACGGUUCGUGUCUUUAGCUAUAGAUGCUUACCCACUUACUAAACAUCCUAAUCAGGAGUAUGCUGAUGUUUUCAUUUGUACUUACAAUACAUAAGAAAGCUACAUGAUGAGUUAACAGGACACAUGUUAGACAUGUAUUCUGUUAUGCUUACUAAUGAUAUCACUUUCAAGGUAUUGGGAACCUGAGUUUUAUGAGGCUAUGACAUCACCGCAUACAGUUUACAGGCUGUUGGGGCUUGUGCUUUCUGCAAUUCACAGACUUCAUUAAGAUGUGGUGCUUGCAUACGUAGACCAUUCUUAUGUUGUAAAUGCUGUUACGACCAUGUCAUAUCAACAUCACAUAAAUUAGUCUUGUCUGUUAAUCCGUAUGUUUGCAAUGCUCCAGGUUGUGAUGUCACAGAUGUGACUCAACUUUACUUGGAGGUAUGAGCUAUUAUUGUAAAUCUUCAAACCACCCAUUAGUUUCCAUUGUGUGCUAAUGGACAAGUUUUGGUUUAUAAAAAUACAUGUGUUGGUAGCGAUAAUGUUACUGACUUUAAUGCAAUUGCAACAUGUGACUGGACAAAUGCUGGUGAUUACAUUUUAGCUAACACCUGUACUGAAAGACUCAAGCUUUUUGCAGCAGAAACGCUCAAAGCUACUGAGGAGACAUUUAAACUGUCUUAUGGUAUUGCUACUGUACGUGAAGUGCUGUCUGACAGAGAAUUACAUUCAUGGGAAGUUGGUAAACCUAGACCACCACUUAUCGAAAUUAUGUCUACUGGUUAUCGUGUAACUAAAACAGUAAAGUACAAAUAGGAGAGUACACCUUUGAAAAGGUGACUAUGGUGAUGCUGUUGUUUACCGAGGUACAACAUAUCACAAAUUAAAUGUUGGUGAUUAUUUUGUGCUGACAUACAUACAGUAAUGCCAUUAAGUGCACCUACAUAGUGCCACAAGAGCACUAUGUUAGAAUUACUGGCUUAUACCCAACACUCAAUAUCUCAGAUGAGUUUCUAGCAAUGUUGCAAAUUAUCAAAAGGUUGGUAUGCAAAAGUAUUCUACACUCCAGGACCACCUGGUACUGGUAAGAGUCAUUUUGCUAUUGGCCUAGCUCUCAUACACUCUGCUCGCUAGUGUAUACAGCUUGCUCUCAUGCCGCUGUUGAUGCACUAUGUGAGAAGGCAUUAAAAUAUUUGCCUAUAGAUAAAUGUAGUAGAAUUAUACCGUGACGUGCUCGUGUAGAGUGUUUUGAUAAAUUCAAAGUGAAUUCAUACUAGAACAGUAUGUCUUUGUACUGUAAAUGCAUUGCCUGAGACGACAGCAAUUGAUAUUCGUUGAACGUGAUGAACCUUCACAGUUGCCAUCAAAUUUGAUGACAAAGAUCUCAAUGCCAGAUUACGAGCUAAGCACUAUGCUGUACAUUGACGCCUACAAAACCUUCCCACCAACAGAGCCUAAAAAGGACAAAAAGAAGAAGGCUGAUGAAACUCAAGCCUUCAGAGACAGAAGAAACAGCAAACUGUGACUCUUACCUGCUGCAGAUUUGGAUGAUUUCCAAACAAUUGCAACAAUCCGAGCAGUGCUGACUCAACUCAGGCCUAAACUCAUGCAGACCACAAGGCAGAUGGGCUAUAUAAACGUUUUGGCUUUUCCGUUUACGAUAUGCUCUUCUCUCUGUGCAGAAUGAAUUCUCGUAACUACAUAGCACAAGUAGAUGUAGUUAACUUUAAUCUCAAGCAAUCUUAAUCAGUGUGUAACUUUAGGAGGACUUGAAAGAGCCACCACAUUUCACGAGGCCACCGGAGUACGAUCGAGUGUACAGUGAACAAUGCUAGGGAGAGCUGCCUAUAUGGAAGAGCCCUAAUGUGUAAAAUUAAUUUUAGUAGUGCUAUCCCCAUGUGAUUUUAAUAGCUUCUAGGAGAAUGACAAAAAAAAGAAU
>cluster_49 reads=1 total_reads=8
AUGGGGUGCAGCGUGUGGGGUCUCCCCUCCUCCCCGGCCCGCCCCAGAGGCCUCCGGACGUUCCAUGACAAGUAAGGCCGCUGCGGUGGCCUCUGAAGCACCAGGGCGUGGGCCAGUGGAGCCGCCGCAGGUGCAGAUUCCUGGUGGUUGAUGCCAUUCAAAACGAGAACUUUGAAGGCCGAGUGGAGAGAAGGGUUCAUGUGAACAGCGGGUUGAACAUGGGUCAGUCGGUCCUGAGAGAUGGGCGAGCGCCGCUCGAAGGACGGGCGAUACGGCCUCCGUUGCCCUCAGCCGACAAGGAGUCGGGUUCACAAAGAUCCCCCGAAUCCAGAGCAGGAGAUGGGCGCCGCGAGGCGUCCAGUGCGGUAACGCGACCGAUCCGGAGAAGCCGGGAGCCCCGGGAGAGUUCUUCUUGUGAAGGGCAGGGCGCCUGGAAAUGGGUUUCGCCCGAGAGAGGGGCCUAUGUGCCUUGGAAAGCGCUGCGGUUCAGCGGCGUCCGGUGAGCUCUCGCUGGCCUUGAAAAUCAGGGGAGAGGGUGUAAAUCUGCGCCGGGCCGACCCAUAUCGUAGGUACCAAGGUGAACGCCUCUAAGCCCCGUUGGAACAAUGGGGUAAGGAAGUCGGCAAGCCGGAUCCGUAACUCCACUGGAUAAGGGAUUGGCUCACUGGGCUGGUCGGUCGGGCUGGGGCGUAAGCGGGCUGGGCGCGCGCCGCGGCUGGACGAGGCGCCGCCGCCACCCCCACGCCCGGGGCCCCCUCCGCGGCCUCCCCGCCCCACACCCCGCGCGCCUACAUCGCUCCCUCCCCCGCGCCUCUCCCCUCCCGGGGGUGCGGGGGAAGGGUCGGGCGGAGGGGCGGCGGCAGCCAGGGCCCGGCGGCGGGGGGGCGGUCCCCGCGGGGCCCGGGCACCGGGGGGGCCGGCGGCGGCGGCGAUCUGGACGCGAGCCGGCCCUUCCCGUGGUCGCCCCAGCUGCGGCGGGCGCACCGCGGCCGCCCCGGGAGCCCGGCGGGCGCCGGCGCGCCCGCACCGCUCCGCCGUCGCGCGUCCGCGGGGGCGGGGAGCGGUCGGGCGGCGGCGUCGGCGGGCAGCAGGGCGGGGGUCCGUCCCCCGCCUCCCCCGGCCCGUCCGCCCGUUCCCUCCGCCGCGCGGCGGCGGUGGCGGCGGGCCGCGGGCCGGUCCCCGCCGGGUCGCCCCGGGGCCGCGGUUCCAGCGCGGCGCCUCGCCGGCCGGCGCCUAGCAGCCGAUCAGAACUGGUGCGGACCAGGGGCCAUGACGCUAAUUAAAACAAAGCGCGAAGGCCCGGCGGGUGUUGACGCGAUGUUGAUUUGCCCAGUGCUCUGGCGUUCCAAGAGGACGAAUCCAUAGGUGCAGUAAACGGCGGGUAUCCGACCCUCUGAGUAGCCAGCUGCCUGCAUCUAAUUAGUGAUGUGGCGGACCGAAACCGAGAUUUCCACUGUCCCCUAGCGAAACCUUUCAUGCCAAGGGAUGGGCUUGGCGGAAUCAGCGGGGCAGAAGACCUGUUGAGCACCUGAACCUAGUCUAGCUCCGGUGAAGAGACCGAGAGGUGUAGAAUAAGUGGGAGAAUCCGGCGCCCUGCCCGCGAGGGCGGGCGAGGGUCCGCCGGCCUUGCGGGCCGCCGAAAAUACCUACUUUGAUCGUUUCACUGACCGGUGAGGCGGGGCGAGCCCGAGGACACUUGCUACCGUGGCGCCGCGCCCAGGCCGCGCGCCGGCCGGCGCGACCCGCUCCGGGACAGUGCCAGGUGGGGAGUCUUGACUGGGGCGGUACACCUGUCAAACGGUAACGCAGGUGCCCUAAGGCGAGCUCAGGACAGAAACCCACCUCGUGGAAAGAAGGGCAAAAGCACGUUUGACCUUGACUUCAGUCCCACGAAACAGACCGCUGAAAGCGGGCCCACGAUCCUCUGACCUUCUGGGUUCAAGGGUAGUCAGAAAAGUUACCAGGCUAUAAGCCUGUGGCGGCCAAGCGCACAGCGACGCCGUUUUCGAUCCUCGAUGCUUGGACCCCACCUAUCUGCAGAAAUUUCCAAGCGUUGGCUCCCGCCACCCACUAAUAGGAUCCAGCGCUGAAGUCCAGACCGUCGUGAGACAGGUCAGUCUACCCUACUGAUGAUCGUGUGCCUGCCAUGGUAAUCCUGCUCAGUACGAGAGGAUCGCAGGUUCCAGACCUAGUGUAUCGUGCUUGGCUGAGGAGCCAAUGGGGCGAAGAACACCAUGCAUGGAUCAUGACGAACGCCUCUAAGUCAGAAUCCCGCCCAGGCGGAACGAUCGGCAGCGCCGCGGAGCCUCGGUUGGCUCAGGAUAGCCGGUCCCCCGCCAAAGUCCCCGCCGGCGGGCCGCACCUCGCCCCCCGCGCAGGGCGUGCCCCGCCGCCGUGCGCAAGGACCGGGGUCCGGUGCGGAGUGCCCUUGCCUGGGAAACGGGUGCGGCCGGAAAGGCAGCCGCCCCUCGCCCGUUACGCAUCAACGCACGUUCGUGGGGAACCUGGCGCUAAACCAUCGUAGACGACCUGCUCUGGGUCGGGCCAUGACCCAACUUCAUCUUCUUCAGACUGUUUGCUCUACGCGUUCCAUGUGGUCAUUCAAUCCAGAAACUAACAUUCUCAACGUGCCACUCCAUGGCACUAUUUUGACCAGACCGCUUCUAGAAAGUGAACUCGUAAUGGAGCUGUGAUCCUUCGUGGACAUUUCGUAUUGCUGGACACCAUCUAGGACGCGUGACAUCAAGGACCUGCCUAAGAAAUCACUGUUCUCUACACGAACGUUCUUAUUACAAAUUGGGAGCUCGCAGCGUGUAGCAGGUGACUCAGGUUCUGCUACAGUCGCUACAGGAUUGGCAACUAUAAAUUAAACACAGACCAUUCCAGUAGCAGUGACAAUAUUGCUUUGCUUGUACAGUAAGUGACAACAGAUGUUUCAUCUCUCGUUGACUUCAGGUUACUAUAGCAGAGAUUACUAAUUAUUAUGAGGACUUUAAAGUUUCCAUUUGGAAUCUUGAUUACAUCUAAACCUCAUAAUUAAAAAUUUAUCUAAGUCACUAACUGAGAAUAAAUAUUCAAUUAGAUGAAGAGCAACCAAUGGAGAUUGAUUAAACGAACAUGAAAAUUAUUCUUUCUUGGCACUGAUAACACUCGCUACUUGUGAGCUUUAUCACUACCAAGAGUGUGUUAGAGGUACAACAGUACUUUAAAAGAACCUUGCUCUGGAACAUACGAGGGCAAUCACCAUUUCAUCCUCUAGCUGAUAACAAAUUUGCACUGACUUGCUUUAGCACUCAAUUUGCUUUUGCUUGUCCUGACGGCGUAAAACACGUCUAUCAGUUACGUGCCAGAUCAGUUUCACCUAAACUGUUCAUCAGACAAGAGGAAGUUCAAGAACUUUACUCCAAUUUUUAUUGUUGCGGCAAUAGUGUUUAUAACACUUUGUCACACUCAAAAGAAAGACAGAAUGAUUGAACUUUCAUUAAUUGACUUCUAUUUGUGCUUCUUAGCCUUUCUGCUAUUCCUUGUUUUAAUUAUGCUUAUUAUCUUUGGUUCUACUUGAACUGCAAGAUCAAUGAAACUUGUCACGCCUAAACGAACAUGAAAUUUCUUGUUUUCUUAGGAAUAUCACAACUGUAGCUGCAUUUCACCAAGAAUGUAGUUUACAGUCAUGUACUCAACAUCAACCAUAUGUAGUUGAUGACCCGUGUCCUAUUCACUUCUAUUCUAAAUGGUAUAUUAGAGUAGGAGCUAGAAAAUCAGCACCUUUAAUUGAAUUGUGCGUGGAUGAGGCUGGUUCUAAAUCACCCAUUCAGUACAUCGAUAUCGGUAAUUAUACAGUUCCCUGUUUACCUUUACAAUUAAUUGCCAGGAACCUAAAUUGGGUAGUCUUGUAGUGCGUUGUUCGUUCUAUGAAGACUUUUAGAGUAUCAUGACGUUCGUGUUGUUUAGAUUUCAUCUAAACGAACAAACUAAAAUGUCUGAUAAUGGACCCAAAUCAGCGAAAUGCACCCCGCAUUACGUUGGUGAAGACCCUCAGAACCAGAAUGAGAAGCUUAGAAGCUGCAAAAACGCUGCAUAAAGCAUCGUGUAUCACAGCUCUCACAACGGCCCAGAAAACCGUAAAUUUGGGGACCAGGAACUAAUCAGACAAGGAACUGAUUACAAACAUUGGCCGCAAAUUGCACGAUUUGCCCCAGCGCUUCAGCGUUUCGGAAUGUCGCGCAUUGGCAUGGAAGUCACACCUCUGGGAACGUGGUUGACCUACACAGGUGCCAUCAAAUUGGAUGACAAAGAUCCAAAUCUCAAAAGAUCAAGUCAUUUUGCUGAAUAAGCAUUGACGCAUACAAACAUUCCCACCAACAGAGCCUAAAAGGACAAAAAGAAGAAGGCUGAUGAAACUCAAGCCUUACCGCAGAGACAGAAGAAACAGCAAACUGUGACUCUUUUCCUGCUGCAGAUUUGGAUGAUUUCUCCAAACAAUUGCAACAAUCCAUGAGCAGUGCUGACUCAACUCAGGCCUAAACUCAUGCAGACACAAGGCAGAUGGGCUAUAUAAACGUUUCGCUUUCCGUUUACGAUAUAGUCUACUCUUGUGCAGAAUGAAUUCUCGUAACAUAGCACAAGUAGAUGUAGUUAACUUUAAUCCAAUAGCAAUCUUUAAUCAGUGUGUAACAUUAGGGAGGACUUGAAAGAGCCACCACAUUUCCCGAGGCCACGCGGAGUACGAUCGAGUGUACAGUGAACAAUGCUAGGGAGAGCUGCCUAUAUGGAAGAGCCCUAAUGUGUAAAAUUAAUUUUAGUAGUGCUAUCCCAUGUGAUUUUAAUAGCUUCUUAGGAGAAUGACAAAACUCCCUCCCUACCCACAAAACUC
>cluster_50 reads=1 total_reads=12
AUACCUUCCCAGGUAACAAACCACCAACUUUCGAUACAUGUAGAUCUGUUCUUAAACGAACUUUAAAAUCUGUGUGGCUGUCUCGGCUGCAUGCUUAGUGCACUCACGCAGUAUAAUUAAUAACUAAUUACUGUCGUUGACAGGACACGAGUAACUCGUCUAUAUUCUGCAGGCUGCUUACGGUUUCGUCCGUGUUGCAGCCGAUCAGCACAUUAGGUUCGUCCGGGUGUGACCGAAAGGUAAGAUGGAGAGCCUUGUCCCUGGUUCAACGAGAAACACACGUCCAACUCAGUUUUGCCUGUUCUACAGGUUCGCGAGUGCUCGUACGUGGCUUUGGAGACUCCGUGGAGGAGGUCUAUCAGAGGCACGUCAACAUCUUAAAGAUGGCACUUGUGGCUUAGUAGAAGUUGAAAAAGGCGUUCUGCCUCAACUUGAACAGCCCUAUGUGUCAUCAAACGUUCGGAUGCUCGAACUGCACCUCUGUCAUGUUAUGGUUGAGCUGGUAGCAGAACUCGAAGGCAUUCAGUACGGUCGUAGUGGUGAGACACUUGGUGUCCUGUCCCUCAUGUGGGCGAAAUACCAGUGGCUUACCGCAAGGUUCUCUCGUAAGAACGGUAAUAAGGAGCUGGUGGCCAUAGUUACGGCGCCGAUCUAAAGUCAUUUGACUUCGGCGACGAGCUUGGCACUGAUCCUUAUGAAGAUUUUCAAGAAACUGGAAUGUACAAAUACCUACAACUUGUGCUAAUGACCCUGUGGGUUUACACUUAAAACACAGUCUGUACCGUCUGCGGUAUGUGGAAAGGUUAUGGCUGUAGUUUGUGAUCAACUCCGCGAACCCAUGCUUCAGUCAGCUGAUGCACAAUCGUUUUAAACGGGUUUGCGGUGUAAGUGCAGCCCGUCUACACCGUGCGGCACAGGCACUAGUACUGAUGUCGUAUACAGGGCUUCUGACAUACAAUGAUAAAGUAGCUGGUUUUGCUAAAUUCCUAAAACUAAUUGUUGUCGCUUCCAAGAAAAGGACGAAGAUGACAAUUUAAUUGAUUUUACUUUGUAGUUAAGAGACACACUUUCUCUAACUACCAACAUGAAGAAACAAUUUAUAAUCUACUUAAGGAUUGUCCAGCUGUUGCUAAACAUGACUUCUUAAGUUUAGAAUAGACGGUGACAUGGUACCACAAUAUCACGUCAACGUCUUACUAAAUACACUGGCAGACCUCGUCUAUGCUUAAGGCAUUUGAUGAAGGUAAUUGUGACACAUUAAAGAAAUACUUGUACAUACAAUUGUUGUGAUGAUGAUUAUUCAAUAAAAGGACUGGUAUGAUUUUGUAGAAAACCCAGAUAUAUUACGAUACGCCAACUUAGGUGAACGUGUACGCCAAGCUUUGUUAAAAACAGUACAAUUUUGUGAUGCCAUGCGAAUGCUGGUAUUGUUGGUGUACUGACAUUAGAUAAUCAAGAUCUCAAUGGUAACUGGUAUGAUUUCGGUGAUUUCAUACAAACCACGCCAGGUAGUGGAGUUCCUGUUGUAGAUUCUUAUUAUUCAUUGUUAAUGCCUAUAUUAACCUUGACCAGGGCUUAACUGCAGAGUACAUGUUGACACUGACUUAACAAAGCCUUCAUUAAGUGGGAUUUGUUAAAAUAUGACUACAGAAGAGAGGUUAAACUCUUGACCGUUAUUUAAAUAUUGGGAUCAGACAUACCACCCAAAUUGUGUUAACUGUUUGGAUGACAGAUGCAUUCUGCAUUGUGCAAACUUUAAUGUUUUAUUCUACAGUGUUCCACCUACAAGUUUGGACCACUAGUGAGAAAAAUAUUUGUUGAUGGUGUUCCAUUUGUAGUUCAACUGGAUACCUCAGAGAGCUAGGUGUUGUACAUAAUCAGGAUGUAAACUUACAUAGCUCUAGACUUAGUUUUAAGGAAUUACUUGUGUAUGCUGCUGACCCUGCUAUGCACGCUGCUUCUGGUAAUCUAAUACUAGAUAAACGCACUACGUGCUUUUCAGUAGCUGCAUUACUAACAAUGCUCUUUCAAACUGUCAAACCCGGUAAUUUUAACAAAGACUUCUAUGACUUUGCUGUGUCAAGGGUUUUAAGGAAGGAAGUUCUGUUGAAUUAAACACUUCUCUCUGCUCAGGAUGGUAAUGCUGCUAUCAGCGAUUAUGACUACUAUCGUUAUAAUCUACCACAAUGUGUGAUAUCAGACAUACUAUUUGUAGUUGAAGUUGUUGAUAAGUACUUUGAUUGUUACGAUGGUGGCUGUAUUAAUGCUAACCAAGUCAUCGUCAACAACCUAGACAAAUCAGCUGGUUUCCAUCUAAAUGGGGUAGGCUAGACUUUUCAUGAUUCAAUGAGUUAUGAGGAUCAAGAUGCACUUCGCAUACAAACGUAAUGUCAUCCCACUAUAACUCAAAUGAAUCUUAAGUAUGCCAUUAGUGCAAAGAUAGAGCUCGCACCGUAGCUGGUGUCUCUAUCUGUAGUACUAUGACCAAUAGACAGUUCAUCAAAAAUUAUUGAAAUCAAUAGCCGCCCUGAGGAGCUACUGUAGUAAUUGGAACAAGCAAUUUCUAUGGUGGUUGGCACAACAUGUUAAAACUGUUUAUAGUGAUGUAGAAAACUCUCUCUAUGAUGGUUUCCUAAAUGAUUAUCAUGUUAAUGGUUAGGCUACUUGAUUUACCUACAUGAGAAGAUGCUAUAAGAACGUAAACGUCAUGGAUUGGCUUCGAUGUCAAGGGUGUCAUGUACUAGAGAAGCUGUUGGUACCAAUCUACUGACAGCUAGGUUUUCUACAGGUGUUAACCAAGUUGCUGUACCUACAGGUUAUGUUGAUACACCUAAUAAUACAGAUUUUCGAGUUAGUGCUAAACCACCGCCUGGAGAUCAAUUUAAACACCUCAUACCACUUAUGUGCAAAGGACUUCCUUGGAAUGUAGUGCGUAUAAAGAUUGUACAAAUGUUAAGUGACACACUUAAAACUCUCUGACAGAUCGUAUUUGUCUUAUGGGCACAUGGCUUUGAGUUGACAUGCUAUGAAGUAUAACAAAGACGGCAUCAUAUGGGUUGCAACUGAGGAGCCUUGAAUACACCAAAAGAUCAUUGGCACCCGCAAUCCUGCUAACAAUGCUGCAAUCGUGCUACAACUUCCUCAAGGAACAACAUUGCCAAAAGGCUUUACGCAGAAGGGAGCAGAGGCGGCAGUCAAGCCUCUUCUCGUUCCUCAUCACGUAGUCGCAACAGUUUAAGAAAUUCAACUCCAGGCAGCAGUAGGGGAACUUCUCCUGCUAGAAUGGCUGGCAAUGGCGGUGAUGCUGCUCUUGCUCUGCUGCUGCUUGACAGAUUGAACCAGCUUGAGAGCAAAAUGUCUGGUAAAGGCCAACAACAACAAGGCCAAACUGUCACUAAAAUUUGUUGCUGAGGCUCUAAGAAGCCUCGGCAAAACGUACUGCCUAAAGCAUCAAUGUAACACGGUCUCGGCAGACGUGGUCCAGAACAAACCCAAGGAAAUUAUGGGGACCCGGAACUAAACAGACAAGGAACUGAUACAAACAUUGGCCGCUAAUUGCACAAUUUGCCCAGCGAUUCAGCGUCUACGAAUGUCGCGCUGGCAUGGAAGUCACUCGGGAACAUGGUUGACCUACACAGGUACCAUCAAAUUGGCUGACAAAGAUCCAAUUCAAAGAUCAAGCUACAUGAACAAUAAGCGCCAAAAGGCUAUACGCAGAAGGAGCAGAGGCUGCAGUCAAGCCACAACGAGUCGCAACAGUUUUAAGAAAUUCAACUCCAGGCAGCAGUAGGAGAACUUUCCUGCUAGAAUGGUGGCAAUGUCGGUGAUGCUGCUCAUUUUGCUGCUGCUUGACAGAUUGAACCAGCUUGAGAGCAAAAUGUCUGGUAAGGCCAACAAUAACACCAUGUCACUAAGAAAUCUGCUCUGAGGCUUCUAAGAAGCCGGCAAAACGUACUGCCACUAAGCAUCAAUGUAACACAAGCUUUCGGAAGACGUGGUCCAGAACAAACCCAAGGAAAUUUUGGGACCAGGAACUAAUCAGACAAGGAACUGAUUACAAACAUUGGCCGCAAAUUGCACAAUUUGCCCCAGCGCUUCAGCGUUUUCGGAAUGUCGCGAUUGGCAUGGAAGUUCACACUCGGGAACGUGGUUGACCUACACAGGUGCCAUCAAAUUGGAUGACAAAGAUCCAAAUUCAAAGAUCAAGUCAUUUGCUGAAUAAGCAUUGACGCAUACAAAACAUUCCCACCAACAGAGCCUAAAAAGGACAAAAAGAAGAAGGCUGAUGAAACUCAAGCCACCGCAGAGACAGAAGAAACAGCAAACUGUGACUUUUUCCUGCUGCAGAUUUGGAUGAUUUUCCAAACAAUUGCAACAAUCCAUGAGCAGUGCUGACUCAACUCAGGCCUAAACUCAUGCAGACCAUCAAGGCAGAUGGGCUAUAUAAACGUUUCGCUUUCCGUUUACGAUAUAGUCUACUCUGUGCAGAAUGAAUCUCGUAACAUAGCACAAGUAGAUGUAGUUAACUUUAAUCUCACAUAGCAAUCUUUAAUCAGUGUGUAACAUUGGGAGGACUUGAAAGAGCCACCACAUUUCACCGAGGCCACGCGGAGUACGAUCGAGUGUACAGUGAACAAUGCUAGGGAGAGCUGCCUAUAUGGAAGAGCCCUAAUGUGUAAAAUUAAUUUUAGUAGUGCUAUCCCAUGUGAUUUUUAAUAGCUUCUUAGGAGAAUGACAAAAAAAACCCUCCCACCACACAUACCCAUUUAUUUAUCCAUAUACAACAUCCCCUCCUACCACCCCCCAAUAUUCCAUAUCACAUAUAUUUAACCCCUCAUACCAUCCUACAUACCUCCUAA
>cluster_51 reads=1 total_reads=14
UCGAUCUCCAAGAACUUGGAAAGUAUGAGCAGUAUAUAAAUGGCCAUGGUACAUUUGAAAUCUAGGUUUUUAUAGCUGGCUUGAUUGCCAUAGUAUAAUGGUGACAAUUAUGCUUUGCUGUAUGACCAGUUGCUGUAGUUGUUGUCAAGGGCUGUUGUUCUUGUGGAUCCUGCUGCAAAUUUUGAUGAAGACGACUCUGAGCCAGUGCUCAAAGGGAGUCAAAUUACAUUACACAUAAACGAACUUAUGGAUUUGUUUAUGAGAAUCUCACAAUUGGAACUGUAACUCUGAAGCAAGGUGAAAUCAAGGAUGCUACUCCUUCAGAUUGUUCGUUGGCAACGAUACCGAUACAAGCCUCACUCCUCACGGAUGCUUAUUGUUGGCGUUGCACUUGCUGUUUUCAGAGCGUACCAAAAUCAUAACCUCAAAAGAGAUGGCAACUAGCACUCCAAGGGUGUCACUUUGUUUCCUUGCUAUCUCUGCUGUUGGUUGUUUCUGUACUACAGUUUUACAUUUACACCUUUUGCUGCUGCAUGGCUGGCCUUGGAAGCCCCCUUUUCUCUAUUCGUUGCUAGUCUUCUUGCAGAGUAAACUUGCUGAUUAAUAAUGAGCUACUGGCUUUGCUGGAAUGCCGUUCCAAAAACCCAUUUUAUGAUGCCAACUAUAUUUUCUUUGCUGGCAACUAAGCAUUGUUACGACUAUUGUAUACCUUACAAUAGUGUAACUUUUUCAAUUUUGCACUACAGGGUGAUGGCACAACAAGUCCUAUUCUGAACAUGACUACCAGAUUGGUGGUUAUACUGAAAAAUGGGAAAUCUGGAGUAAAAGACUGUGUUGUAUUACACGGUUACUUCAUCUUUAGACUAUUACCAGCUGUUCAACUCAAUUGAGUACAGACUGGUGUUGAACCGUUACCUUCACCACUCACAAUAAAAUUGUUGAUGAGCCUGAAGAACAUGUCCAAAUUAUCAAUCGACGGUUCAUCCGGAGUUGUUAAUCCAGUAAUGGAACCAAUCUAUGAUGAACCGAUGACGACUACUGUGCCUUUGUAAGCUCAAGCUGAUGAGUACGAACUUAUGUACUUUAUUCGUUAAGAAGAGACAGGUACGUUAAUGGUUAAUAGCGUACUUUUCACUUGCUUUCGUGGUAUUCUUGCUAGUUACACUAGCCAUCCUUACUGCGCUUCGAUUGUGUGCGUACUGCUGCAAUAUUGUUAACGUGAGUCUCUGUAAACCUUCUUUACGUUUACUUUGUGUUAAAAUCUGAAUUCUAGAGUUCCUGAUUUUCUGGUUUAAUAAACUAAAUAUUAUAUAUUAGUCUUGUUUGGAACUUUAAUUUUAGCCAUGAAGAUUCCAACGGUACUAUUACCGUUGAAGAGCUUUAAAAAGCUUUGAACAAUGGAACCUAGUAAUAGGUUUCCUAUUCCUUACAUGGAUUUGUCUUUACAAUUUGCCUAUGCCAACAGGAAUAGGUUUGUAUAUAUAAUUAAGUUAUUUCCUCUCUGGCUGUUAUGGCCAGUAACUUUAGCUUGUUUUGUGCUUGCUGCUGGUACAGAAUAAAUUGGAUCACCGGUGAAUUGCUAUCGCAAUGGCUUGGGUCUUGUAGGCUUGAUGUGGCUCAGCUACUUCAUUAUUGCUUCUUCAAGACUGUUUGCGUACGCGUUCCAUGUGGUCAUUCAAUCCAGAAACUAACAUUCCAACGUGCCACUCGGCACUAUUUUGACCAGACCGCUUCUAGAAGUUGAACUCGUAAUCGGGAGCUUGUGAUCCUUCGUGGACAUCUCGUAUUGCUGGACACCAUCGAAGGACGUCAAUGACACUUAAGGACCUGCCUAAAGAAAUCACUGUUGCUACAUCACGAACGUCACUUAUUACAAAUUGGGAGCUCUGCAGCGUGUAGCAGGUGACUCAGGUUUUGCUGCAUGCAGUCAAUACAGGAUAAACUAUAAAUUAAACACAGACCAUUCCAGUAGUGGUGACAAUAAUAUUGCUUUGCUUUGUACAGUAAGUGACAACAGAUGUUUCAUCUCUUGCUGACUUCAGGUUACUAUAGCAGAGAUUAUUAAUUAUUAUGAGUAUUUUCAAAAGUUUCCAUUUGGAAUCUUGAUUACAUCAUAAACCUCAUAAUUAAAAUUUAUCUAAGUUCACUAACUGGAGAAUAAUAUUUCUCAAUGGAUGAAGAGCAACCAAUGGAGAUUGAUUAACGAACAUGAAAAUUAUUUUUUUCUUGGCUCUGAUAACACUCGCUACUUGUGAGCUUUAUCACUACCAAGAGUUGUGUUAGAGGUACAACAGUACUUUUUAAAAGAACCUCUGCUCACUGGAACCUCCCAGGCAACACACCAUACCAACCUCUAUCUCAAAAAAUCUGCCCAUUAACAUAACUUUAGCACUCAAUUAACAAUGUUCUAUUCCUGACGACGUAAAACACACACUUACCCACUAACGACCCACAUCAAUUUCCCCUCAACUACCAUCAAGACAAACAGGAAGAACAAGACCUUCCUUCCCACAUCUUUAAUCUAGCGGCCUACUGUUUAUUUCUGUCUCAAAUAAAACAGAUGAUACAACUCUAUAAUUGAACUAUUCGUGUCUUUAGCCUAUCUGCUUACCCUACUAAACAUAUCCUCAUUAUCUUCUGAUUCACACUUGAACACAAUACAUAAGAAACUUGACGCCUAAACGAACAUGAAAUACAUGUUUUCUGUAAUACUUACUAAUGUAACACUUCAAAGAAUUAGUCACCUGAUAUUUACUAUACUUCAACACACCAUAUACAGUACAUGACUUCCCGUUUCCAUACACUUCAAUUCACAUACUAUAUUAUAGUAGGAGCUAUAACUCAGACCAUUCUUAAAUUGUACAUGGAUACGACCGUCAAAUCACCACCCAUACAUUACACUUCAGGUCAUUAUACCGUAUCGUUUACCAUUCACAAUUAAUUCCCAGGAACCAAUCUAAAGCAGGUAUUAUCUAUUAUUUUAAAUUCAAACCACCCAUUACUAUUUUUCCAUUUUUUUCUAAUAUACAAUUUUUUUUUUAUAUAAUUCAUUUGUUGCUACCGAUUUUGUUAAUUUUUUUAAUGCAAUUCAUUUUCUGGCAACUGCUAGUGAUUCCUUUAUAACACCUUUUCAUUUUUAGACUCAGGUUCCUGAAAUGUCAACUUCUAGCCGACAUUUAAACUUUUUCGCUUUUGCUUCUGACGUGUACCUUCCCAGGUAACAAACCACCUAUUUUCGAUUCUGCUAGAUUUCUUCUAAACGAACAAACUAAAAUGUCUGAUUAUGGACCCAAAAUCAGCGAAUGCACCCCGCAUUACGUUUAGUGGACCCAAGAUUUAACUGGCAGUAACAGAAUGAGAACGCAGUGGGCGCGAUCAAACAACGUGGCCCCAAGGUUUACCCAAUAAUACUGCGUCUUGGUUCAGCGCUCUUCUCUAUGGCAAGGAAGACCUUAAAUUCCCUCGAGGACAAGGCGUUCCAAUUAACACCAAUAGCAGUCCAGAUGACCAAAUUGGCACUACCGAAGAGCUACCAGACGAAUCGUGGUGGUGACGGUAAAAUGAAAGAUCAGUCCAAGAUGGUAUCUACUACCUAGGAACUGGGCCAGAAGCUGGACUUCCCCUAUGGUGCUAACAAAGACGGCAUCAUAUGGGUUGCAACUGAGGAGCCUGAAUACACCAAAAGAUCAUUGGCACCGCAAUCCUGCUAACAAUGCUGCAAUCGUGCUACAACUUCCAAGGAACAACUAUUGCCAAAAGGCUUUACGCAGAAGGGAGCAGAGGCGGCAGUCAAGCCUUUCUCGUUCCCAUCACGUAGUCGCAACAGUUUAAGAAAUUCAACUCCAGGCAGCAGUAGGGAACUCUCCUGCUAGAAUGGCUGGCAAUGGCGGUGAUGCUGCUCUUGCUUUGCUGCUGCUUGACAGAUUGAACCAGCUUGAGAGCAAAAUGUCUGGUAAAGGCCAACAACAACAAGGCCAAACUGUCUAAGAAUUGCUGCUGAGGCUUUAAGAAGCCAUGGCAAAACGUACUGCCACUAAAGCAUCAAUGUAACACAAGCUUCGGCAGACGUGGUCCAGAACAAACCCAAGGAAAUUUUGGGGACCAGGAACUAAUCAGACAAGGAACUGAUUACAAACAUUGGCCGCAAAUUGCGUUUGCCCCAGCGCUUCAGCGUUUUCGGAAUGUCGCGCUGGCAUGGAAGUCACACCUUCGGGAACGUGGUUGACCUACACAGGUGCCAUCAAAUUGGAUGACAAAGAUCCAAAUUCAAAGAUCAAGUCAUUUGCUGAAUAAGCAUUGACGCAUACAAAACCCCACCAACAGAGCCUAAAAAGGACAAAAAGAAGAAGGCUGAUGAAACUCAAGCCUUAAGAGACAGAAGAAACAGCAAACUGUGACUCUUUCCUGCUGCAGAUUUGGAUGAUUUUCCAAACAAUUGCAACAAUCCAUGAGCAGUGCUGACUCAACUCAGGCCUAAACUCAUGCAGACACACAAGGCAGAUGGGCUAUAAACGUUUCGCUUUUCCGUUUACGAUAGUCUACUUGUGCAGAAUGAAUUCUCGUAACUUCAGCACAAGUAGAUGUGGUUAACUUUAAUCACAUAGCACUUUAAUCAGUGUGUAACAUUAGGGAGGACUUGAAAGAGCCACCACAUUUCCGAGGCCACGCGGAGUACGAUCGAGUGUACAGUGAACAAUGCUAGGGAGAGCUGCCUAUAUGGAAGAGCCCUAAUGUGUAAAAUUAAUUUAGUAGUGCUAUCCCCAUGUGAUUUUAAUAGCUCUUAGGAGAAUGACAGCUCCCCCCCUAUUUAUAUCAUUCACCCCUCAUAAAAAU
>cluster_52 reads=1 total_reads=6
AUCCUUCCCAGGUAACAAACCAACCAACUUCGAUCUUGUAGAUCUGUUCUCUAAACGAACUUAAAAUCUGUGUGGCUGUCAUGGCUGCAUGCUUAGUGCACUCACGCAGUAUAAUUAAUAACUAAUUACUGUCGUUGACAGGACACAGUAACAUCGUCAUCUCUGCAGGCUGCACGGUUUCGUCCGUGUUGCAGCCGAUCAUCAGCACAUCUAGGUUCGUCCGGGUGACCGAAAGGUAAGAUGGAGAGCCUUGUCCCUGGUUCAACGAGAAAACACACGCCAUCAGUUUGCCUGUUACAGGUUCGCGACGUGCUCGUACGUGGCUUUGGAGACUCCGUGGAGGUCUUAUCAGAGGCACGUCAACAUCUUAAAGAUGGCCUUGUGGCUUAGUAGAAGUUGAAAAGGCGUUUGCCUCAACUUGAACAGCCUAUGUGUUCAUCAAACGUUCGGAUGCUCGAACUGCACCUCAUGGUCAUGUUAUGGUGAGCUGGUAAGAACUCGAAGGCAUUCAGUACAGUCGUAGUGGUGAGACACUUGGUGUCCUUGUCCCUCAUGUGGGCGAAAUACCAGUGGCUUACCGCAAGGUUUUCUUCGUAAGAACGGUAAUAAAGGAGCUGGUGGCCAUAGUUACGGCGCCGAUCUAAAGUCAUUUGACAUAGGCGACGAGCUUGGCACUGAUCCUUAUGAAGAUUUCAAGAAAACUGGAAUGUACAAUACCUACAACUUGUGCUAAUGACCCUGUGGGUUCUACACUUAAAACACAGUCUGUACCGUCUGCGGUAUGUGGAAAGGUUAUGGCUGUAGUUGUGAUCAACUCCGCGAACCCAUGCUUCAGUCAGCUGAUGCACAAUCGUUUAAACGGGUUGCGGUGUAAGUGCAGCCCGUACACCGUGCGGCACAGGCACUAGUACUGAUGUCGUACACAGGGCUUUUGACAUACAAUGAUAAAGUAGCUGGUUUUGCUAAAUUCCUAAAACUAAUUGUUGUCGCUUCCAAGAAAAGGACGAAGAUGACAAUUUAAUUGAUUUUCAUCUGUAGUUAAGAGACACACUUUCUCUAUACCAACCGAAGAAACAAUUUAUAAUUUACUUAAGGAUUGUCCAGCUGUUGCUAAACAUGACUUCUUUUAAGAUUUAGAAUAGACGGUGACAUGGUACCACAUAUAUCACGUCAACGUCUUACUAAAUACAAUGGCAGACCUCGUCUAUGCUUAAGGCAUUUUGAUGAAGGUAAUUGUGACACAUUAAAGAAAUACUUGUCACAUACAAUUGUUGUGAUGAUGAUUAUUUCAAUAAAAAGGACUGGUAUGAUUUUGUAGAAAACCCAGAUAUAUUACGCGUAUACGCCAACUUAGGUGAACGUGUACGCCAAGCUUUGUUAAAAACAGUACAAUUGUGAUGCCAUGCGAAAUGCUGGUAUUGUUGGUGUACUGACAUUAGAUAAUCAAGAUCUCAAUGGUAACUGGUAUGAUUUCGGUGAUUUCAUACAAACCACGCCAGGUAGUGGAGUUCCUGUUGUAGAUUCUUAUUAUUCAUUGUUAAUGCCUAUAUUAACCUUGACCAGGGCUUUAACUGCAGAGUCACAUGUUGACACUGACUUAACAAAGCCUUACAUUAAGUGGGAUUUGUUAAAAUAUGACUUACGGAAGAGAGGUUAAAACUCUUUGACCGUUAUUUUAAAUAUUGGGAUCAGACAUACCACCCAAAUUGUGUUAACUGUUUGGAUGACAGAUGCAUUCUGCAUUGUGCAAACUUUUUAAUGUUCUAUUCUCUACAGUGUUCCCACCUACAAGUUUUGACCACUAGUGAGAAAAAUAUUUGUUGAUGGUGUUCCAUUUGUAGUUUCAACUGGAUACCACUCAGAGAGCUAGGUGUUGUACAUAAUCAGGAUGUAAACUUACAUAGCUCUAGACUUAGUUUUAAGGAAUUACUUGUGUAUGCUGCUGACCCUGCUAUGCACGCUGCUUCUGGUAAUCUAUUACUAGAUAAACGCACUACGUGCUUUCAGUAGCUGCACUUACUAACAAUGUUGCUUUCAAACUGUCAAACCCGGUAAUUUUAACAAAGACUUCUAUGACUUUGCUGUGUCUAAGGGUUUCUCUAAGGAAGGAAGUUCUGUUGAAUUAAAACACUUUCUUUGCUCAGGAUGGUAAUGCUGCUAUCAGCGAUUAUGACUACUAUCGUUAUAAUCUACCAACAAUGUGUGAUAUCAGACAACUACUAUUUGUAGUUGAAGUUGUUGAUAAGUACUUUGAUUGUUACGAUGGUGGCUGUAUUAAUGCUAACCAAGUCAUCGUCAACAACCUAGACAAAUCAGCUGGUUUCCAUUUAAUAAAUGGGUAAGGCUAGACUUUAUUAUGAUCAAUGGUUAUGAGGAUCAAGAUGCACUUUCGCAUAUACAAAACGUAAUGUCAUCCCUACUAUAACUCAAAUGAAUCUUAAGUAUGCCAUUAUGCAAAGAAUAGAGCUCGCACCGUAGCUGGUGUCUCUAUCUAGUACUAUGACCAAUAGACACAUCAAAAAUUAGUGAAAAUGCAGGCCAAUAGGCACAUACAAGCUAUAGCCUCAGAGUAUUUGCUCAUAUUAAACUUUUGCUAUGAUCAAGAAACUCCGACACUAUUGCAAUGAGAUCCUGAAUGUGAUCAAAAGCUAAGAAGCUUAGAAUGUGGCUAACCUGUUUCGUGAUGCAACCAUUCAACGUGUUGUAGCUUGUCAGCAUGACCAAAUUAUAAACAGGCUAGAUCUAAGUAAUGAGGGCAUGUUCUACUGCUAUGGACAUGCUUCACUAUAUUUAGAAAGUUGGAAUGCCUCAACAACAAUAUGCAACAAUGCAUGAGCUUAGUGUUUCUGAACAUUCAACUCACGGCCAAACUAAUGCAAUUAUCAUACCAGAUGGUAACACAUAUAAACAUAUUCGCUAUUUACAUUUACGAUAUAUAGCACUGUCUGUAUAGAACAAGUUGUAGACACAGACUAGUAAAAUAGUUCAUCUAGUGAAUUAGUAUGGACAAUUUCUCAAUUUAGCUAUGGCCUCUACAAUGGUAUGGUUUAAGGCCAAUUCUGCUGUCAAAUUCAGAAUAAUGAGCUAAGUCCCUGUUGCACUACGACAGAUGUCUUGUGCUGCCGGACACAAACUGCUUGCACUGAUGACAAUGCGUUAGCUACUACAACACAACAAAAGGGAGGUAGGUUUGUACUUGCACUGUUAUCCGAUACAGAUUUGAAAUGGGCCAGAUCCCCUAAGAGUAUGGAACUGGUACUACUCUAUACAGAACUGGAACCACCUUUUAGGUUUGUUACAGACUACUAAAGUCCUAAAGUGAAGUAUUUAUUCUUUAUUAAAGGAUUAAACAACCUAAAAGAGGUAUGGUACUUGGUAGUUUGCUGCCACAGACAUGUUUACAAGCUAGUAAUGCAACAGAAGUGCCUGCCAAUCUCAACUGUAUUAAUCUUCUGUGCUUUGCUAGAUGCUGCUAAAGCUUACAAAGAUUAUCUAGCUAGUGGGACAACCAAUCACUAAUUGUGUUAAGAUGUUGUGUACACUCACUGGUACUGGUCAGGCAAUAAAGUUCACAUCGGAAGCCAAUAUGGAUCAAGAAUCCUCUGGUGGUGCAUCGUGUUGUUGUACUGCCGUUGCCACAUAGAUCAUCCAAAUCCUAAAGGAUUUUGUGACUUAAAAGGUAAGUAUGUACAAAUACCUACAACUUGUGUUAGUGACCCUGUGGGUUCCACCUAAAACACAUGUCUGUACCGUCUCGGUGUGGAAAGGUUAUGGCUGUAGUUGUGAUCAACUACCGCGAACCCAUGCUUCAGUCAGCUGAUGCACAAUCGUUAAACGGGUCUUGCGGUGUAAGUGCAGCCCGUCACACCGUGCGGCACAGGCACUAGUACUGAUGUCGUAUACGGGCUUCUGACAUCUCAAUGAUAGUAGCUGGUUUGCUAAAUUCCAAUUAAUUGUUGCUCCAAGAAAAGGACGAAGAUGACAAUUUAAUUGAUUUUUGUAGUUAAGACACACUUCUAACCAACAUGAAGAAACAAUUUAUAAUUUACUUAAGGAUUGUCCAGCUGUUGCUAAACUCUUUAAGUAGAAUAGACGGUGACAUGGUACCACAUAUAUCACUCACACUACUGCGGCGCCAGUCUAAGGCAUUUGAUGAGGAUGAAAAAAAAUACUGCACCAAUUGUUGUGAUGUAUUUCAAAAAAUGAACUUUGAGAAACAGAUAUUCCGUCCAACUAGGAACGUUAGAACUGAAAGAAUUCUGUGAUGCCAUGCGAUGCUGUUUGUUCGUUAGAAAUAAAUUAGAAGUAAUGGUACACAAACAGCCAGUAUGAUUCUGUAGUUCUAACUGAACUAUAUAACUACAGACAAACUCAAGACUGUCAACACAAGAAUUGGGGAGUAAAAGACAGGAAGUUAAAACUGCCGAUUCACAAUUUGCAGCCACGUUUCGUGAUGCGGCAUUGCAGCAACUUAAGUUCUCACGGUGCCAUCAAUUUGGAACAUAGAAAAUAUUUGUGCAUUUGGUCAAUCCACCAGAGCUAGAAAAAGGUGUAAACUACUACCAGACAAGAAACUUGUUCUGCUGCGUUGAGUUCCAACAAUGAACAUCUGCAGUGCUGCUCUCCAAUCUCAACUAACGUUAAAACUUCACUUGCUUUUAGUAUAGUUUGGAAUAACCUCUCUGCAAGUAAUGGUAACUUUAUCUCACAUAGCAAUCUUAAUCAGUGUGUAACAUUAGGAGGACUUGAAAGAUGCAGACCACACAAGGCAGA
>cluster_53 reads=1 total_reads=13
ACGGCGCCGAUUUAAAGUCACUUUGGUUAGGCGAUGGGUUUGGCACUGAUCCUCUAUGAAGAUUUCAAGAAAAACUGAAUGUACAAUACCUACAACUUGUGCUAAUGACCCUGUGGGUUUCUCUCUAAAAACACAGUUUGUACCGUCUGCGGUAUGUGGAAAGGUUAUGGCUGUAGUUGUGAUCAACUCCGAACCCAUGUUCAGUCAUAGCUGAUGCUGCACAAUCGUUUUUAAACGGUACGCGGUGUAAGUGCAGCCCGUCUACACCGUGCGGCACACGGGCCUCUAGUACUGAUGUCGUAUCCGGGCUUUUGACCAUACAAUGAUAAAGUAGCUGGUUUUGCUAAAUUCCAAUUAAAUUGUUGUCGCUUCCAAGAAAAGGACGAAGAUGACAAUUUAAUUGAUUUUCACAUUUGUAGUUAAGAGACACACACUUUCUCCUAUAUUACCAACAUGAAGAAAACAAUUUAUAAUUUACUCAAAGGAUUGUCCAGCUGUUGCUAAACAUGACUUCUUAAGUUUAGAAUAGACGGUGACAAGUACCACAUAUCACGUCAACGUCUUACUAAAUACAAUGGCAGACCUCGUCUAUGCUUUAAGGCAUUUGAUGAAGGUAAUUUGUGACACAUUAAAGAAAUACUUGCACAUACAAUUGUUGUGAUGAUGAUUAUUCAAUAAAAAGGACUGGUAUGAUUUUGUAGAAAAACCCAGAUAUUACGCGUAUACGCCAACUUAGGUGAACGUGUACGCCAAGCUUGUUAAAAACAGUACAAUUCUGUGAUGCCAUGCGAAAUGCUGGUAUUGUUGGUGUACUGACAUUAGAUAAUCAAGAUCUCAAUGGUAACUGGUAUGAUCUUCGGUGAUUUCAUACAAACCACGCCUAGGUAGUGGAGUUCCUUGUUGUAGAUUCUUAUUAUUCAUUGUUAAUGCCUACAUAUUAACCUUGACCAGGGCUUAACUAGCAGAGUCACAUGUUGGUUCAGAUCAACAAAGCCUUCUUAAGUGGGAUUUGUUAAAAUCGACUUCUUACGGAAGAAGAGAGGUUAAAAACUUUUGACCGUUAUUUUAAAUAUUGGGAUCAGACAUACCACCCAAAUUGUGUUAACUGUUUGAUGACAGAUGCAUUCUGCAUUGUGCAAACUUUAAUGUUUCUAUUCUUACAGUGUUCCCACCUACAAGUUUUGACCACUAGUGAGAAAAAUAUUUGUAGUAUGGGUGUUCCAUUUGUAGUUUUCAACUGGAUACUCAUUUCAGAGCUAGGUGUUGUACAUAAACUCAGGAUGUAAACACUCAGCUCUAGACUUAGUUUAAAGGGAAUUACUUGUGUAUGCUGCUGACCCUGCUAUGCACCACGCUGCUUCUGGUAAUUUAUUACUAGAUAAACGUACUACGUGCUUUCAGUAGCUGCACUUACUAUAAUGUUGCUUCUUCAAACUGUCAAACCCGGUAAUCUUUAUCAAAGACUUCUAUGACUGCUGUGUCUAAGGGUUUUAAGGAGGAAGUUCUGUUGAAUUAAACUCUUUGCUCAGGAUGGUAAUGCUGCUAUCAGCGAUUAUGACUAUCGUUAUAAUUUACCAACAAUGUGUGAUAUCAGACAACUACUAUUUGUAGUUGAAGUUGUUGAUAAGUACUUUGAUAUUGUUACGAUGGUGGCUGUAUUAAUGCUAACCAAGUCAUCGUCAACAACCUAGACAAAUCAGCUGGUUUUCCAUUUAAUAAAUGGGGUAAGGCUAGACUUUAUUAUGAUCCAAUGAGUUAUGAGGAUCAAGAUGCACUUUCGCAUAUACAAAACGUAAUGUCAUCCCUACUAUAACUCAAAUGAAUUUAAGUAUGCCAUUAGUGCAAACCAACCAACUUCGAUACCGUAGCUCUGUUCUCUAAACUGUACUAUGUCUGAUAAUGGACUCCAAAAUCAGCGAAAUCACCCCGCUCACUGAGGACCUCAGAUUCAACUGGCAGUAACCAGAAUAGAACGCAGUGGGCACGACAUCAAAACAACGUCGGCCCAAGGUUUACCCAAUAAUAUUGCGUCUGGUUACCGCUCACUCACCCUGGCAGAACACCUUUAAACCCCUCGAGGACAAGGCUUCCAAUUAACACAAAGCAGUCCAGAUGACCGAAUUGCCUAUAAAGAUUGUACAAAUGUUAAGUGACACACUGAAAAAUUUCUGUCACAGAGUCGUAUUCUGCUCAUGGGCACAUGGCUUUAAGUUGACAUCCUAUGAAGUAUAACAAAGACGGCAUCAUAUGGGUUGCAACUGAGGAGCCUUGAAUACACCAAAAGAUCAUUGGCACCCGCAAUCCUGCUAACAAUGCUGCAAUCGUGCUACAACUUCCAAGGAACAACUAUUGCCAAAAGGCUUUUACGCAGAAGGGAGCAGAGGCGGCAGUCAAGCCUCUUCUCGUUCCUCAUCACGUAGUCGCAACAGUUUAAGAAAUUCAACUCCAGGCAGCAGUAGGGAACUUCUCCUGCUAGAAUGGCUGGCAAUGGCGGUGAUGCUGCUCUUGCUUCUGCUGCUGCUUGACAGAUUGAACCAGCUUGAGAGCAAAAUGUCUGGUAAAGGCCAACAACAACAAGGCCAAACUGUCACUAAGAAUUGCUGCUGAGGCUCUAAGAAGCCUCGGCAAAACGUACUGCCACUAAAGCAUACAAUGUAACACAAGCUUUCGGCAGACGUGGUCCAGAACAAACCCAAGGAAAUUUUGGGGACCAGGAACUAAUCAGACAAGGAACUGAUUACAAACAUUGGCCGCAAAUUGCACAAUUUGCCCCCAGCGCUUCAGCGUUUUCGGAAUGUCGCGCAUUGGCAUGGAAGUCACACCUCGGGAACGUGGUUGACCUACACAGGUGCCAUCAAAUUGGAUGACAAAGAUCCAAAUUCAAAGAUCAAGUCAUUUUGCUGAAUAAGCAUUGACGCAUACAAAACAUUCCCACCAACAGAGCCUAAAAGGACAAAAAGAAGAAGGCUGAUGAAACUCAAGCCACCGCAGAGACAGAAGAAACAGCAAACUGUGACUCUUUCCUGCUGCAGAUUUGGAUGAUUUUCCAAACAAUUGCAACAAUCCAUGAGCAGUGCUGACUCAACUCAGGCCUAAACUCAUGCAGACAUACAAGGCAGAUGGGCUAUAUAAACGUUUCGCUUUCCGUUUACGAUAUAGUCUACUUGUGCAGAAUGAAUUCUCGUAACUACAUAGCACAAGUAGAUGUAGUUAACUUUAAUCACAUAGCAAUCUUUAAUCAGUGUGUAUAUUAGGGAGGACUUGAAAGAGCCACCAUUUACCGAGGCCACGUCGGAGUACGAUCGAGUGUACAGUGAACAAUGCUAGGGAGAGCUGCCCUAUAUGGAAGAGCCCUAAUGUGUAAAAUUAAUUUAGUAGUGCUAUCCCAUGUGAUUUUAAUAGCUUUCCUAGGAGAAUGACAAAAAAAUUAACAUUCGAUACAGUAAUUUCCUAUAACUAAAUGUUAAGACCAAUCAGAAAGCCUCCCUACUGUUUACCUAGAUUCAAGCAGUACAAAAUGAAACAUGCCAUACACUGAAGACAAUUAUGGUGGUUCCACAUAAAUGAGGAUCAUUCCAUAGCAAGGGUCAUUAACACCAUACAUAGACAAAUCUAGAGGCUAAGAGACAAGUAGGAAUAAAAUCGCAGUGUAUUCUAGAGCGAUUGGACCUAUGGUAACAAAGACGGCAUCAAGGUUGCAAGAGCCUGAAUACACCAAAAGAUCACUGGCACCCGCAAUCCUGCUAACAAUGCUGCAAUCGUGCUACUCAAGGAACUAUUGCCAAAGGCUAGCAGAAGGAGCAGAGGCGCAGUCAAGCCUUUCCUUCAUCACGUAGUCGCAAGUUUAAGAAAUUCAACUCCAGGCAGCGUAGGGAACUCCCCUUAGAAUGGCUGGCAAUGGCGUGAUGCUGCUCUUUUUGCUGCUGCUGACAGAUUGAACCAGCUGAGAGCAAAUGUCUGGUAAAGGCCAACAACAACAAGGCCAAACUGUCUAAGAAUUUGCUGAGGCUCUAAGAAGCUCGGCAAACGUACUGCCACUAAAGCAUACAAUGUAACACAAGCUUCGGCAGACGUGGUCCAGAAAAACCCAAGGAAAUUUGGACCAGGAACUCAGACAAGGAACUGAUUACAAACAUCCAAUUGCCAGCCCCUUCGCGUUCGGAAUGUCGCGCAUUGGCAUGGAAGUACCUUCGGGAACGUGGUUGACCCACACAGGUGCCAUCAAAUUGGAUGACAAAGAUCCAAAUUCAGAUCAAGUCAUUUGAAUAAGCAUGACGACAAAUUCCCACCAACAGAGCCUAAAAAGGACAAAAAGAAGAAGGCUGAUGAAACUCAAGCCUUCCGCAGAAGAAGAAAGCAAACUGUGACUUUUCCUGCUGCAGAUUUGGAUGAUUCUCCAAACAAUGCAUCCAUGAGCGUGCUGACUCAACCAGGCAAACAUGCAGACUUACAAGGCAGAUGGCUAUAUAAACGUUUCGCUUUCCGUACGAUAUUAUACUCUUGUGCAGAAUGAAUUCUCGUAACUACAUAGCACAAGUAGAUGUAGUUCAGCAAUUUAAUAGUGUGUAACAUUAGGAGGACUUGAAAGAGCCACUUCACCGAGGCCACGCGGAGUACGAUCGAGUGUCAGUGAACAUGCUGAGAGCUGCCUAUGGAAGAGCCUAAUGUGUAAAAUUAAUUUAGUAGUGCUAUCCCAUGUGAUUUUAAUAGCUUCUAGGGAUGACGGGGAGAUCGACGGC
>cluster_54 reads=1 total_reads=178
[truncated: 97,830 more chars]
