# Supplementary material for: Evolution of naturally arising SARS-CoV-2 defective interfering particles
Source: Commun Biol. 2022 Oct 27;5:1140. doi: 10.1038/s42003-022-04058-5 (PMC9610340; doi:10.1038/s42003-022-04058-5)
Supplement: Supplementary file 7 — Supplementary Data 5 [file 42003_2022_4058_MOESM7_ESM.zip › experiment2/Pipeline_intermediate_files_experiment2/RATTLE_RNA_models_reconstruction_experiment_2_passage_29.fasta]

>cluster_0 reads=1 total_reads=72628
UAUAAUUUGGUUUUUACUAUUGGGUUUGCCUAGGUUCUUUAAUCUACUCAACCGCUGCUAGGUGUUUUAAUGUCUAAUUAGGCAUGCCUCUUACUGUACUGGUUACAGAGAAGGCUAUUUGAACUACUAAUGUCACUAUUGCAACCUACUGUACUGGUUCUAUACCUUGUGGUGUUUGUCUUAGUGGUUUUAGAUUCUUUUAGACACCUAUCCUUUAGAAACUAUACAAAUUACCAUUUCAUCUUUUAAAUGGGAUUUAACUGCUUUUGGCUUAGUUGCAGAGUGGUUUUUGGCAUAUUCUUUCAUGUUUUUUAUGUACUUGGAUUGGCUGCAAUCUAUGCAAUUGUUUUCAGCUAUUUUGCAGUUUUACUUUAUUAGUAAUUCUUGGCUUAUGUGGUUAAUAAUUAAUCUUGUACAAAAACGGCCCCGAUUUUAGUUAUGGUUAGAAUGUACAUCUCUCUUUCUGCAUCAUUUUUAUUAUGUAUGGAAAAGUUAUGUGCAUGUUGUAGACGGUUGUAAUUCAUCAACUUUGUAUGAUGUGUUACAAACGUAAUAGAGCAACAAGAGUCGAUAAUGUACAACUAUUGUUAAUGGUGUUGAAGGUCCUUUUAUGUCUAUGCUAAUGGAGGUAAAGGCUUUGCAAACUACACAAUUGGAAUUGUGUUAAUUGUGAUACAUUCAUCUGUGCUGGUAGUUCAUUUAUUGCUGAUGAAGUUGCGAGAGACUUGUCACUCACAGUUUAAAAGACCAAUAAUCCUACUGACCAGUCUUCUAUGUUGAUAUUGUUACAGUGAAGAAUGGUUCCAUCCAUCUUUACUUUGAUAAGCUGGUCAAAAGACUUAUGAAGACAUUCUCUCUCAUUUUGUUAACUUAGACAACCUGAGAGCUAAUAACACUACUAAAGGUUUUGCCUAUUAAUGGCUAUAGUUUUUGAUGGUAAAUCAAAAAAAUGUGAAGAAUCAUCUGCAAAAUCAGCGUUUGUGUUUACUACAGUCAGCUUAUGUGUCAACCUAUACUGUUACUAGUUCAGGCAUUAGUGUCUGAUGUUGGUGAUAGUGCGGAGUCAUAUCAGUUAAAAUGGUUUGAUGCUUACGUUAAUACGUUUCAUCAACUUUUAACGUACCAAUGGAAAACCAAAACACUAGUUGCAACAGAAGCUGAACUUGCAAGAAUGUGUCCUUAGACAAUGUCUUAUCUACUUUAUUUCAGCAGCACGGCAAGGGUUUGUUGAUUCUCAGAUGUGGAAACAUUAAAGAUGUUGUUGAAUGUCUCAAUUGUCACAUCAAUCUGACUAUAGAAAGUUACUGGCGAUGGUUGUAAUAUUAUAUGCUCACCUAUAACAAAGUUGAAACAUGACACCCGUAGACAUUUGGUGCUUGUAUUGACUAGUAGUGCGCGUCAUAUUAAUGCGCAGGUAGCAAAAGUCACAACAUUGCUUUGAUAUGGAACGUUAAAGAUUUCAUGUCAUUGUCUGAACAACUACGAAAACAAAUACGUGGUGCUGCUAAAAAGAAUAACUCUACCUUUAAGUUGACAUGUGCAUACUAGACAAGUUGUUAAUGUUGUAACAUUAACAAGAUAGCACUUUACUUGGGUGGUAAAAUUGUUAAUAAUUGGUGAAGCAGUUAAUUAAAGUUACACUUGUGUUCCUUUGUUGCUGCUAUUUUCUAUUUAAUAACACCUGUUCAUGUCAUGUCUAAACAUACUGACUCAAGUGAAAUCAUAGGAUACAAGGCUAUUGAUGGUGGUGUCACUCGUGACAUAGCAUCUACAGAUACUUGUUCUGCUAACAAACAUGCUGAUAUUUUGACACAUGGUUUAGCCAGCGUGGUGGUAGUUAUACUAAUGAUAAAGCUUGCCCAUUGAUUGCUGCAGUCAUAACAAGAGAGUGGGUUUGUCGUGCCUGGUUUGCCUGGCACGAUAUUACGCACAACUGUGGUGACUCUUUCUGCAUUCUUACCUAGAGUUUUUAGAUGCAGUUGGUAACAUCUGUUACCAUCAAACUUAUAGAGUACACUGACUCGUCAUUUCAGCUUGUGUUUUGGCUGCUGAAUGUACAAUUUUUAAAGAUGCUCUGGUAAGCCAGUACCAUAUUGUUAUGAUACCAAUGUACUAGAAGGUUUCUGUUGCUCUUAUGAAAGUUUACGCCCUGACACACGUUAUGUGCUCAUGGAUGGCUCUAUUAUUCAAUUUCCUAACACCUACCUUGAAGGUUCUGUUAGAGUGGUAACAACUCAAUUUCUUGAGUACUGUAGGCACGCGGCACUUGUGAAAGAUCAGAAGCUGGUGUUUGUGUAUCUACUAGUGGUAGAUGGGUACUUAACAAUGAUUAUUACAGAUCUUUUACCAGGAGUUUGUGGUGUAGAUGCUGUAAAUUUACUUACUAAUAUGUUUACACCACUAAUUUCAACCUAUUGGUGCUUUGGACAUAUCAGCAUCUAUAGUGUUGGUGGUAUUGUAGCUAUCGUAGUAUUACGCCUUGCCUAUUUAUGAGGUUUAGAAGAGCUUUGGUGAAUACAGUCAUGUAGUGCCUUUAAUACUUUUUACUAUUCCUUAUGUCAUUCAUAGAUAUUUCUUGUUUAACACCAGUUUACUCAUCUUACCUGGUGUUUAUCUGUUAUUCUUGUACUUGACAUUUUAUCAUACUAAUGAUGUUUUUUUCUUUAGCACAUAUUCAGUGGAUGGUUAUGUUCACACCUUUAGUACCUUUCUGGAUAACAAUUGCUUAUAUCAUCUGUAUUCCAAAGCAUUUCUAUUGGUCUUUAGUAAUUACCUAAAGAGACGUGUAGUCUUUAAUAGUGUUUCCUUUAGUACUUUGAAGAAGCUGCGCUGUGCACCUUUUGUUAAAUAAAGAAAUGUUUAAAGUUGCGGUGAUGUGCUAUUCCUCACGCAAAAUAUAAUAGAUUUAGCUCUUUAUAAUAAGUACAAGUAUUUUUAGUGGAGCAAUGGAUACAACUAGCUACAGAAGCUGUCUGUUGUCAUCUCGCAAAGGCUCUCAAUGACUUCAGUAACUCAGGUUCUGAUGUUUCUUUACCAUCACCACAAACCUCUAUCUCCUCAGCUGUUCACAGAGUGGUUUUAGAAAAAUGGCAUUCCCAUCUGGUAAAGUUGAGGGUUGUAUGGUACAAGUAACUUUGUGGUACAUACUACACUUAACGGUCUUUGGCUUGAUGACGUAGUUUGUCCAAGACAUGUGAUCUGCACCUCUGAAGACAUGCUUAACCCAUUAAUUAUGAAGAUUUACUCAUUCGUAAGUCUAAUCAUAAUUUCUUGGUACAGGCUGGUAAUGUUCAACUCAGGGUUAUUGGACAACUUAUGCAAAAUUGUGUCUUAGCUCUGGUUGAUACAGCCAAUUCCUAAGACACUCCUAGUAUAAGUUUGUUCGCAUUCAACCAGGACAGACUUUUUCAGUGUUAGCUUGUUACAAUGGUUCACCAUUUGGUGUUUACCAAUGUGCUAUCGAAGGCCCAAUCUUCACUAUUAAGGGUUCAUUCCUUAAUGGUUCAUGUGGUAGUGUUGGUUUUAACAUAUAGAUUAUGACUGUGUCUUUCUUUGUUACAUGCACCAUAUGGAAUUACCAACUGAGUUCAUGCUGGCACAGACUUAGAAGGUAACUUUUAUGGACCUUUUGUUGACAGGCAAACAGCACAAGCAGCUGGUACGGACACAACUAUUACAGUUAAUGUUUUAGCUUGGUUGUACGUUGCUGUUAUAAAUAUGGAGACAGGUGGUUCUCAAUCGAUUUACCACAACUCUAAUGACUUUAACCUUGUGGCAUGAAGUACAAUUAUGAACCUCUAACACAAGACCAUGUUGACAUACUAGGACCUCUUUCUGCUCAAACUGGAAUUGCCGUCUAGAUAUGUGCUCAUUAAAAAGAAUUACUGCAAAAUGGUAUGAAUGGACGUACCAUAUUAGGUAGUGCUUUAUUAGAAGAUGAAUUUACACCUUUUGAUGUUGUUAGACAAUGUCCAGUGUUACUUUCCAAAGUGCAGUGAAAAGAACAAUCAAGGGUGCCACACACCACUGGUUGUUACUCACAAAUUUUGACUUUCACUUUAGUUUAGUCCAGAGUACUCUCAAUGGUCUUUGUUCUUUUUGUACAUGAAAUGCCUUUUUACCUUUUGCUAUGGGUAUUAUUGCUAUGUCUGCUUUGCAAUGAUGUUUGUCAAACAUCUGGCAUGCUGCAUUUCUCUGUUUGUUUGUUACCUUCUCUUGCCACUGUAGCUUAUUCUAAUAUGGUCUAUAUGCCUGUAGUUGGGUAGAUGCGUAUUAUGACAUGGUAAAGUAUGGUUGAUACUAGUUCUGGUUUUAAGCUAAAAGACUGUGUUAUGUAUGCAUCAGCUGUAGUGUUACUAAUCCUUAUGACAGCAAGAACUGUGUAUGAUGAUGGUGCUAGGAGAGUGUGGACACUUAUGAAUGUCUUGACACUCUGCAACAAAGUUUAUUAUGGUAAAUGUUUUAGAUCAAGCCAUUUCCAUGUGGGCUUUAUAAAUCUCUGUUACUUCUAACUACUCAGGUGUAGUUACAACUGUUUCAUGUUUUCGCCAGAGGUAUUGUUUUUAUGUGUGUUGAGUAUUGCCCUAUUUUUUUUCAUAACUGGUAUACACUUACAGUGUAUAAUGCUAGUUUCUAUUGUUUCUUCUAGGCUAUCUUUUGUACUUGUUACUUUGGCCUCUUUGUUACAUUUAUCGCUACUUUAGACUGACUUUGGUGUUUAUGAUUACUUAGUUUACCAGGAGUUUAGAUAUAUGAAUUUCAGGGACUACUCCCACCCAAGAAUAGCAAGAUGCCUUCAAACAUUAAAUUGAUAGGUGUUGGUGGCAAACCCUGUAUCAAAGUAGCCACUGUACAGUCUAAAAUGUCAGAUGUAAAGUGCCAUCAGUAGUCACCACUCAGUUUGCAACAACUCAGAGUAGAAUCAUCAUCUAAAUUGUGGGCUCAAUGUGUCCAGUUACACAAUGACAUUCUUCUUAGCUAAAGAUACUACUGAAGCCUUUGAAAAAAUGGUUCACUACUUCUCUGUUUGCUUCCAUGCGGUGCUGUAGACAUAAACAAGCUCUGUGAAGAAAUGCUGGACAACAGGGCAACCUUUUACAAGCUAUAGCCUCAGAGUUUAGUUCCUCCAUCAUAUGCAGCUUUGCUACUGUUCAAGAAGCUAUGAGCAGGCUGUUGCUAAUGGUGAUUCUGAAGUUGUUUUAAAAAGUUGAAGAAGUCUUUGAAUGUGGCUAAAUCUGAAUUUGACCAUGAUGCAGCCAUGCAACGUAAGUUGGAAAAGAUGCUGAUCAAGCUAUGACCCAAAUGUAUAAACAGGCUAGAUCUGAGGACAAGAGGGCAAAAGUUAUAGUGCUAUGCAGACAAUGUUCACUAUGCUUGGAAAGUUGGAUAAUGAUGCACUCAACAACAUUAUCAACAAUGCAUAAGAGAUGGUUGUGUUCCCUUGAACAUAAUAAUGCAGCCAAACUAAUGUGUCAUACCAGACUAUAACACAAAAUACGUGUGAUGGUACAACCUUACUUAUGUCAGCAUUGUGGGAAAUCCAACAGGUUGAAGAUGCAGAUAGUAAAAUUGUUCAUCUAGUGAAAUUAGUAUGGACAAUUUCCUCUUUAGCAUUUUAGCAUGGCCUCAAUUGUAACCAACCAUUCGAUCUCUUUCAGUCUGUCACUAACCGAACUAAAAUCUUAGUCCUGUUCACUACGACAGAUGCCUAGUGCACUGCCGUAGUAUAAUCAAUCUGCUUGCACUGAUGACAGUACGUUAGUAACUCAUACCUUGCAGGCUGUUACGGUUUGUACUUGCACUGAUCAUCCGCAUAUUAGGAUUCGACCGGGCGAGAUUCCGAAAGGUAGAUGGAGAGCCUUGUACUAUCUCUACAGAACUACACCCGCCUUUCAGUUUCUGUUACAGGUUCACACGUGAAGGUCCUAAAGUGAAGUAUUUAUACUUUAUUAGAGGAUUCAACAACCUAAAGAUGGUACUUGUGGCUUAGCUGACAGUACGAACAAGCUGGUAUGCAUAGAACCUGCCAACAACUCUAUUUGUUCUUAUACGUUCGGAUGCUGCUAAAGCACCACAGAUUAUCUAGCUAGUGGGACAACCAAUCACAUUGUGUUAAGAUGUUGUGUGACACACUGGUACUGGUCAGGCAAAUACCAGUUACUACCGGAAGCCAAUAUGGAUAAAGAAUCCUUUGGUGGUCAUCGUGCUGUCUGUACUGCCGUUGCCACAUAGAUCAUCCAAAUCCUAAAGGAGAUUUGACUUAAAAGCUAGUAUGUACAAAUACCUACAACUUGUGCUAAUGACCCUGUGGGUUUACACUUAAAACACAGUCUGUACCGUCUGGGUAUGUGGAAAGGUUAUGGCUGUAGUUGUGAUCAACUCCGCAACCCAUGCUUCAGUCAGCUGAUGCACAAUCGUUUAAACGGGUUUGCGGUGUAAGUGCAGCCCGUCACACCGUGCGGCACAGGCACUAGUACUGAUGUCGUAUACAGGGCUUUGACAUACAAUGAUAAAGUAGCUGGUUUUGCUAAAUUCCUAAAACUAAUUGUUGUCGCUUCCAAGAAAAGGACGAAGAUGACAAUUUAAUUGAUUCAUUUGUAGUUAAGAGACACACUUUCUCUAACUACCAACAUGAAGAAACAAUUUAUAAUUUACUUAAGGAUUGUCCAGCUGUUGCUAAACAUGACUUCUUUAAGUUAGAAUAGACGGUGACAUGGUACCACAUAUAUACGUCAACGUCUUACUAAAUACAAUGGCAGACCUCGUCUAUGCUUUAAGGCAUUUUGAUGAAGGUAAUUGUGACACAUUAAAGAAAUCUUGCACACAAUUGUUGUGAUGAUGAUUAUUCAAUAAAAGGACUGGUAUGAUUUUGUAGAAAACCCAGAUAUAUUACGCGUUACGCCAACUUAGGUGAACGUGUACGCCAAGCUUGUUAAAAACAGUACAAUUGUGAUGCCAUGCGAAAUGCUGGUAUUGUUGGUGUACUGACAUUAGAUAAUCAAGAUUCAAUGGUAACUGGUAUGAUUCGGUGAUUUCAUACAAACCACGCCAGGUAGUGGAGUUCCUGUUGUAGAUUCUUAUUAUUCAUUGUUAAUGCCAUUAACCUUGACCAGGGCUUUAACUGCAGAGUCAUGUUGACACUGACUUAACAAAGCCUUAAUAAGUGGGAUUUGUUAAAAUAUGACUUCACGGAAGAGAGGUUAAAACUCUUUGACCGUUAUUUUAAAUAUUGGGAUCAGACAUACCCAAAUUGUGUUAACUGUUUGGAUGACAGAUGCAUUCUGCAUUGUGCAAACUUUAAUGUUUUAUUCCUACAGUGUUCCCACCUACAAGUUUUGGACCACUAGUGAGAAAAUAUUUGUUGAUGGUGUUCCAUCUGUAGUUCAACUGGAUACUUCAGAGAGCUAGGUGUUGUACAUAAUCAGGAUGUAAACUUACAUAGCUCUAGACUUAGUUUAAGGAAUUACUUGUGUAUGCUGCUGACCCUGCUAUGCACGCUGCUCUGGUAAUCUAUACUAGAUAAACGCACUACGUGCUUUUCAGUAGCUGCACUUACUAACAAUGUUGCUUUCAAACUGUCAAACCCGGUAAUUUUAACAAAGACUUCUAUGACUUGCUGUGUCUAAGGUUUUUAAGGAAGGAAGUUCUGUUGAAUUAAAACACUUUUCUGCUCAGGAUGGUAAUGCUGCUAUCAGCGAUUAUGAUACUAUCGUUAUAAUCUACCAACAAUGUGAAUCAGACAACUACUAUUUGUAGUUGAAGUUGUUGAUAAGUACUUUGAUUGUUACGAUGGUGGCUGUAUUAAUGCUAACCAAGUCAUCGUCAACAACCUAGACAAAUCAGCUGGUUUCCAUUUAAUAAAUGGGUAAGGCUAGACUUUAUUAUGAUCAAUGAGUUAUGAGGAUCAAGAUGCACUUUCGCAUAUACAAAACGUAAUGUCAUCCCUACUAUAACUCAAAUGAAUCUUAAGUAUGCCAUUAGUGCAAAGAAUAGAGCUCGCACCGUAGCUGGUGUCUCUAUCUGUAGUACUAUGACCAAUAGACAGUUUCAUCAAAAUUAUUGAAAUCAAUAGCCGCCAUAGAGGAGCUACUUAGUAAUUGGAACAAGCAAAUUCUAUGGUGGUUGGCACAACAUGUUAAAACUGUUUAUAGUGAUGUAGAAAACCCACCUUAUGGGUUGGGAUUAUCCUAAAUGUGAUAGAGCCAUGCCUAACAUGCUUAGAAUUAUGGCCUCACUUGUUCUUGCUCGCAAACAUAACGUGUUGUAGCUUGUACACCGUUUAUAGAUUAGCUAAUGAGUGUGCUCAAGUAUUGAGUGAAAUGGUCAUGUGUGGCGGUUCACUAUAUGUUAAACCAGGUGGAACCUCAUCAGGAGAUGCCACAACUGCUUAUGCUAAUAGUGUUUUAACAUUUGUCAAGCUGUCACGGCCAAUGUUAAUGCACUUUUAUCUACUGAUGGUAACAAAUUGCCGAUAAGUAUGUCCGCAAUUUACAACACAGACUUUAUGAGUGUCUCUAUAGAAAUAGAGAUGUUGACACAGACUUGUGAAUGAGUUUUACGCAUAUUUGCGUAAACAUUUCUCAAUGAUGAUUACUCUGACGAUGCUGUUGUGUGUUCAAUAGCACUUAUGCAUCUCAAGGUCUAGUGGCUAGCAUAAAGAACUUUAAGUCAGUUCUUUAUUAUCAAAACAAUGUUUUAUGUCUGAAGCAAAAUGUUGGACUGAGACUGACCUUACUAAAGGACCUCAUGAAUUUUGCUCUCAACAUACAAUGCUAGUUAAACAGGGUGAUGAUUAUGUGUACCUUCCUUACCCAGAUCCAUCAAGAAUCCUAGGGCCGGCUGUUUGUAGAUGAUAUCGUAAAACAGAUGGUACACUUAUGAUUGAACGGUUCGUGUCUUAGCUAUAGAUGCUUACCCACUUACUAAACAUCCUAAUCAGGAGUAUGCUGAUGUCUUCAUUUGUACUUACAAUACAUAAGAAAGCUACAUGAUGAGUUAACAGGACACAUGUUAGACAUGUAUUCUGUUAUGCUUACUAAUGAUAACACCAAGGUAUUGGGAACCUGAGUUUUAUGAGGCUAUGUACACACCGCAUACAGUCUUACAGGCUGUUGGGGCUUGUGUUUUUGCAAUUCACAGACUUCAUUAAGAUGUGGUGCUUGCAUACGUAGACCAUUCUUAUGUUGUAAAUGCUGUUACGACCAUGUCAUACAUCAUCACAUAAAUUAGUCUUGUCUGUUAAUCCGUAUGUUUGCAAUGCUCCAGGUUGUGAUGUCACAGAUGUGACUCAACUUUACUUAGGAGGUAUGAGCUAUUAUUGUAAAUCUUCAAACCACCCAUUAGUUUUCCAUUGUGUGCUAAUGGACAAGUUUUUGGUUUAUAUAAAAUACAUGUGUUGGUAGCGAUAAUGUUACUGACUUUAAUGCAAUUGCAACAUGUGACUGGACAAAUGCUGGUGAUUACAUUUUUAGCUAACACCUGUACUGAAAGACUCAAGCUUUGCAGCAGAAACGCUCAAAGCUACUGAGGAGACAUUUAAACUGUCUUAUGGUAUUGCUACUGUACGUGAAGUGCUGUCUGACAGAGAAUUACAUUCAUGGGAAGUUGGUAAACCUAGACCACUUAAUCGAAAUUAUGUCUCACUGGUUAUCGUGUAACUAAAACAGUAAAGUACAAAUAGGAGAGUACACCUUUGAAAAAGGUGACUAUGGUGAUGCUGUUGUUUACCGAGGUACAACAACUACAAAUUAAAUGUUGGUGAUUAUUUUGUGCUGACAUACAUACAGUAAUGCCAUUAAGUGCACCUACACUAGUGCCACAAGAGCACUAUGUUAGAAUUACUGGCUUAUACCCAACACUCAAUAUCUCAGAUGAGUUUUCUAGCAAUGUUGCAAAUUAUCAAAGGUUGGUAUGCAAAAGUAUUUACACUCCAGGACCACCUGGUACUGGUAAGAGUCAUUUUGCUAUUGGCCUAGCUCUCUACUACCUCUGCUCGCUAGUGUAUACAGCUUGCUCUCAUGCCGCUGUUGAUGCACUAUGUGAGAAGGCAUUAAAAUAUUUGCCUAUAGAUAAAUGUAGUAGAAUUAUACCCGACGUGCUCGUGUAGAGUGUUUUGAUAAAUUCAAAGUGAAUUCACAUUAGAACAGUAUGUCUUUGUACUGUAAAUGCAUUGCCUGAGACGACAGCAGAUAUAGUUGUCUUUGAUGAAAUUCAAUGGCCACAAAUUAUGAUUUGAGUGUUGUCAAUGCCAGAUUACGUGCUAAGCACUAUGUGUCAUUGGCGACCCUGCUCAAUUACCUGCACCACGCCAUUGCUAACUAAGGGCACACUAGAACCAGAAUAUUUCAAUUCAGUGUGUAGACUUAUGAAAACUAUAGGUCCAGACAUGUCCUCGGAACUUGUCGGCGUUGUCCUGCUGAAAUUGUUGACACACUGUGAGUGCUUUGGUUUAUGAUAAUAAGCUUAAAGCACAUAAAGACAAAUCAGCUCAAUGCUUUAAAAUGUUUUAUAAGGGUGUUAUCACGCAUGAUGUUUCAUCUGCAAUUAACAGGCCACAAAUAGGCGUGGUAAGAGAAUUCCUACGCAACCCUGCUUGGAGAAAAGCUGUCUUUAUUUCACCUUAUAAUUCUCAGAAUGCUGUAGCCUCAAAGAUUUUGGGACUACACAACUCAAACUGUUGAUUCAUACAGGGCUCAGAAUAUGACUAUGUCAUUUUCAUCAAACCACUGAAACAGCUCAUCUUGUAAUGUAAACAGAUUUAAUGUUGCUAUUACCAGAGCAAAAGUAGGCAUACUUUUGCAUAAUGUCUGAUAGAGACCUUUAUGACAAGUUGCAAUUUACAAGUCUUGAAAUUCCACGUAGGAAUGUGGCAACUUUACAAGCUGAAAAUGUAACAGGACUCUUUAAAGAUUGUAGUAAGGUAAUCACUGGGUUACAUCCUACACAGGCACCUACACCUCAGUGUUGACACUAAAUUCAAAACUGAAGGUUUAUGUGUUGACAUACCUGGCAUACCUAAGGACAUGACUUAUAGAAGACUCAUCUCUAUGAUGGGUUUUAAAAUGAAUUAUCAAGUUAAUGGUUACCCUAACAUGUUUAUCACCCGCGAAGAAGCUAUAAGACAUGUACGUGCAUGGAUUGGCUUCGAUGUCGAAGGUGUCAUGCUACUAGAGAAGCUGUUGGUACCAAUUUACCUUACAGCUAGGUUUUACAGGUGUUAACCUAGUUGCUGUACCUACAGGUUAUGUUGAUACACCUAAUAAUACAGAUUUUUCCAGAGUUAGUGCUAAACCACCGCCUGGAGAUCAAUUUAAACACCUCAUACCACUUAUGUACAAAGGACUUCCUUGGAAUGUAGUGCGUAUAAAGAUUGUACAAAUGUUAGUGACACACUUAAAAUUCUCUGACAGAGUCGUAUUUGUCUUAUGGGCACAUGGCUUUGAGUUGACAUCUAUGAAGUAUUUUGUGAAAAUAGGACCUGAGCGCACCUGUUGUCUAUGUGAUAGACGUGCCACAUGCUUUCCACUGCUUCAGACACUUAUGCCUGUUGGCAUCAUUCUAUUGGAUUUGAUUACGUCUAUAAUCCGUUUAUGAUUGAUGUUCAACAAUGGGUUUUACAGGUAACCUACAAAGCAACCAUGAUCUGUAUUGUCAAGUCCAUGGUAAUGCACAUGUAGCUAGUUGUGAUGCAAUCAUGACUAGGUGUCUAGCUGUCCACGAGUGCUUUGUUAAGCGUGUUGACUGGACUAUUGAAUAUCCUAUAAUUGGUGAUGAACUGAAGAUUAAUGCGGCUUGUAGAAAGGUUCAACACAUGGUUGUUAAAGCUGCAUUAUUAGCAGACAAAUUCCCAGUUCACGACAUUGGUAACCCUAAAGCUAUUAAGUGUGUACCUCAAGCUGAUGUAGAAUGGAAGUUCUAUGAUGCACAGCCUUGUAGUGACAAAGCUUAUAAAAUAGAAGAAUUAUUCUAUUCUUAUGCCACACAUUCUGACAAAUUCACAGAUGGUGUAUGCCUAUUUGGAAUUGCAAUGUCGAUAGAUAUCCUGCUAAUUCCAUUGUUUGUAGAUUUGACACUAGAGUGCUAUCUAACCUUAACUUGCCUGGUUGUGAUGGUGGCAGUUUGUAUGUAAAUAAACAUGCAUUCCACACCAGCUUUUGAUAAAAGUGCUUUUGUUAAUUUAAAACAAUUACCAUUUUAUUACUUUGACAGUCCAUGUGAGUCUCAUGGAAAACAAGUAGUGUCAGAUAUAGAUUAUGUACCACUAAGUCUGCUACGUGUAUAACACGUUGCAAUUUAGGUGGUGCUGUCUGUAGACAUCAUGCUAAUGAGUACAGAUUGUAUCUCGAUGCUUAUAACAUGAUGAUCUCAGCUGGCUUUAGCUUGUGGGUUUACAAACAAUUUGAUACUUAUAACCUCUGGAACACUUUACAAGACUUCAGAGUUUAGAAAAUGUGGCUUUUAAUGUUGUAAAUAAGGGACACUUUGAUGGACAACAGGGUGAAGUACCAGUUUUUAUCAUUAAUAACACUGUUUACACAAAAGUUGAUGGUGUUGAUGUAGAAUUGUUUGAAAAUAAAACAACAUUACCUGUUAAUGUAGCAUUUGAGCUUUGGGCUAAGCGCAACAUUAAACCAGUACCAGAGGUGAAAAUACUCAAUAAUUUGGGUGUGGACAUUGCUGCUAAUACUGUGAUCUGGGACUACAAAAGAGAUGCUCCAGCACAUAUAUCUACUAUUGGUGUUUGUUCUAUGACUGACAUAGCCAAGAAACCAACUGAAACGAUUGUGCACCACUCUGUCUUUUUGAUGGUAGAGUUGAUGGUCAAGUAGACUUAUUUAGAAAUGCCCGUAAUGGUGUUCUUAUUACAGAAGGUAGUGUUAAAGGUUUACAACCAUCUGUAGGUCCCAAACAAGCUAGUCUUAAUGGAGUCACAUUAAUUGGAGAAGCCGUAAAAACACAGUUCAAUUAUUAUAAGAAAGUUGAUGGUGUUGUCCAACAAUUACCUGAAACUUACUUUACUCAGAGUAGAAAUUUACAAGAAUUUAAACCCAGGAGUCAAAUGGAAAUUGAUUUCUUAGAAUUAGCUAUGGAUGAAUUCAUUGAACGGUAUAAAUUAGAAGGCUAUGCCUUCGAACAUAUCGUUUAUGGAGAUUUUAGUCAUAGUCAGUUAGGUGGUUUACAUCUACUGAUUGGACUAGCUAAACGUUUAAGGAAUCACCUUUUGAAUUAGAAGAUUUUAUUCCUAUGGACAGUACAGUUAAAACUAUUCAUAACAGAUGCGCAAACAGGUUCAUCUAAGUGUGUGUGUUCUGUUAUUGAUUUAUUACUUGAUGAUUUUGUUGAAAUAAUAAAAUCCCAAGAUUUAUCUGUAGUUCUAAGGUUGUCAAAGUGACUAUUGACUAUACAGAAAUUUUAUUUAUGCUUUGGUGUAAAGAUGGCCAUGUAGAAACAUUUUACCCAAAAUUACAAUUUAGUCAAGGUGGCAACCGGGUGUUGCUAUGCCUAAUUUUACAAAAUGCAAAGAAUGCUAUUAGAAAAGUGUGACCUUCAAAAUUAUGGUGAUAGUGCAACAUUACCUAAAGGCAUAAUGAUGAAUGUCGCAAAAUAUACUCAACUGUGUCAAUAUUUAAACACAUUAACAUUAGCUGUACCCUAUAAUAUGAGAGUUAUACAUUUUGGUGCUGGUUCUGAUAAAGGAGUUGCACCAGGUACAGCUGUUUUAAGACAGUGGUUGCCUACGGGUACGCUGCUUGUCGAUUCAGAUCUUAAUGACUUUGUCUCUGAUGCAGAUUCAACUUUGAUUGGUGAUUGUGCAACUGUACAUACAGCUAAUAAAUGGGAUCUCAUUAUUAGUGAUAUGUACGACCCUAAGACUAAAAAUGUUACAAAGAAAAAUGACUCUAAAGAGGUUUUUCACUCACAUUGUGGGUUUAUACAACAAAAGCUAGCUUUGGAGGUUCCGUGGCUAUAAAGAUAACAGAACAUUCUUGGAAUGCUGAUUUUUAUAAGCUCAUGGGACACUUCGCAUGGUGGACAGCCUUUGUUACUAAUGUGAAUGCGUCAUCAUCUGAAGCAUUUUAAUUGGAUGUAAUUAUCUUGGCAAACCACGCGAACAAAUAGAUGGUUAUGUCAUGCAUGCAAAUUACAUAUUUGGAGGAAUACAAAUCCAAUUCAGUUGUCUUCCUAUUCUUUAUUUGACAUGAGUAAUUUUCCCUUAAAUUAAGGGUACUGCUGUUAUGUCUUUAAAAGAAGGUCAAAUCAAUGAUAUGAUUUUAUCUUCUUAGUAAAGGUAGACUUAUAAUUAGAGAAAACAACAGAGUUGUUAUUUCUAGUGAUGUUCUUGUUAACAACUAAACGAACAAUUGUUUGUUUUUUUUUUAUUGCCACUAGUCUCUAGUCAGUGUGUUAAUCUUACAACCAGAACUCAAUUACCCCUGCAUCCAAUUCUUUUCACGUGGUGUUUAUUACCCUGACAAAGUUUUCAGAUCCUCAGUUUCACUCAACUCAGGACUUGUUUUACCUUUUUUCCAAUGUUACUUGGUUCCAUGCUAUAUAUGUCUCUGGGACCAAUGGUACUAAGAGGUUUGAUAACCCUGUCCUACCAUUUAAUGAUGGUGUUUAUUUUGCUUCCACUGAGAAGUCUAACAUAAUAAGAGGCUGGAUUUUGGUACUACUCUAGAUUCGAAGACCCAGUCCCUACUUAUUGUUAAUAACGCUACUAAUGUUGUUAUUAAAGUCUGUGAAUUUCAAUUUUGUAAUGAUCCAUUUUUGGGUGUUUAUUACCACAAAACAACAAAGUUGGAUGGAAAGUGAGUUCAGAGUUUAUUCUAGUGCGAAUAAUUGCACUUUGAAUAUGUCUCAGCCUUUCUUAUGGACCUUGAAGGAAAACAGGGUAAUUCAAAAAAUUUUAGGGAAUUUGUGUUUAAGAAUAUUGAUGGUUAUUUUAAAAUAUAUUUAAGCACACGCCUAUUAAUUUAGUGCGUGAUCUCCCUCAGGUUUUUCGGCUUAGAACCAUUGGUAGAUUUGCCAAUAGGUAUUAACAUCACUAGGUUCAAACUUUACUUGCUUUACGUAGACGUUAUUUGACUCCUGGUGAUUUUUCAGGUUGGACAGCUGGUGCUGCAGCUUAUUAUGUGGGUUAUUUCAACCAAGGACUUUCUAUUAAAAUAAUGAAAAUGGAACCAUUACAGAUGCUGUAGACUGUGACUUGACCCUCUCAGAAACAAGUGUACGUUGAAAUCCUCACUGUAGAAAAGGAAUCUAUCAAACUUCUAACUUUAGAGUCCAACCAACAGAAUCUAUUGUUAGAUUUCCUAAUAUUACAAACUUGUGCCCUUUGGUGAAGUUUUAACGCCACCAGAUUUGCAUCUGUUUAUGCUUGGAACAGGAAGAGAAUCAGCAACUGUGUUGCUGAUUAUUCUGUCCAUAUAAUUCCGCAUCAUUUCCACUUUAAGUGUUAUGGAGUGUCUCCUACUAAAUUAAAUGAUCUCUGCUUUACUAAUGUCUAUGCAGAUUCAUUUGUAAUUAGAGGUGAUGAAGUCAGACAAAUCGCUCCAGGCAAACUGGAAAGAUUGCUGAUUAUAAUUAUAAAUUACCAGAUGAUUUUACAGGCUGCGUUAUAGCUUGGAAUUCUAACAAUCUUGAUUCUAAGGUUGGUGGUAAUUAUAAUUACCUGUAUAGAUUGUUAGGAAGUCUAAUCUCAAACCUUUAGAGAGAUAUUUCAACUGAAAUCUAUCAGGCCGGUAGCACACCCUGUAAUGGUGUUGAAGGUUUAAUUGUUACUUCUUCACAAUCAUAUGGUUUCCAACCCACUAAUGGUGUUGGUUACCAACCAUACAGAGUAGUAGUACUUCUUUGAACUUCUACAUGCACCAGCAACUGUUUGUGGACCUAAAAGUCUACUAAUUUGGUUAAAAACAAAUGUGUCAAUUUCAACUCAAUGGUUUAACAGGCACAGGUGUUCUUACUGAGUCUAACAAAAGUUUCUGCCUUUCCAACAAUUUGGCAGAGACAUUGCUGACACUACUGAUGCUGUCCGUGAUCCACAGACACUUGAGAUUUUGACAUUACACCAUGUUCUUGGUGGUGUCAGUGUUAUAACACCAGGAACAAAUACUUCUAACCAGGUUGCUGUUCUUUAUCAGGAUGUUAACUGCACAGAAGUCCCUGUUGCUAUUCAUGCAGAUCAACUUACUCCCUACUUGGCGUGUUUAUUCUACAGGUUCUAAUGUUUCAAACACGUGCAGGCUGUUUAAUAGGGGCUGAAUAUGUCAACAACUCAUAUGAGUGUGACAUACCCAUUGGUGCAGGUAUAUGCGCUAGUUAUCAGACUCAGACUAAUUCUCCUAGCGGGCACGUAGUGUAGCUAGUCAAUCCAUCAUUGCCUACACUAUGUCACUUGGUGCAGAAAAUUCAGUUGCUUACUCUAAUAACUCUAUUGCCAUACCCACAAAUUUUACUAUUAGUGUUACCACAGAAUUUACCAGUGUCUAUGACCAAGACAUCAGUAGAUUGUACAAUGUACAUUUGUGGUGAUUCAACUGAAUGCAGCAAUCUUUGUUGCAAUAUGGCAGUUUUGUACACAAUUAAACCGUGCUUUAACUGGAAUAGCUGUUGAACAAGACAAAACACCCAAGAAGUUUUUGCACAAGUCAAACAAAUUUACAAAACACCACCAAUUAAAGAUUUUGGUGGUUUUAAUUUUCACAAAUAUUACCAGAUCCAUCAAAACCAAGCAAGAGGUCAUUUAUUGAAGAUCUACUUUCAACAAAGUGACACUUGCAGAUGCUGGCUUCAUCAAACAAUAUGGUGAUUGCCUUGGUGAUAUUGCUGCUAGAGACCUCAUUUGUGCACAAAAGUUUAACGGCCUUACUGUUUUGCCACCUUUGCUCACAGAUGAAAUGAUUGCUCAAUACACUUUGCACUGUUAGCGGGUACAAUCACUCUGGUUGGACCUUUGGUGCAGGUGCUGCAUUACAAAUACCAUUUGCUAUGCAAAUGGCUUAUAGGUUUAAUGGUAUUGGAGUUACACAGAAUGUUCUCUAUGAGAACCAAAAUUGAUUGCCAACCAAUUUAAUAGUGCUAUUGGCAAAAUUCAAGACUCACUUUUCCACAGCAAGUGCACUUGGAAAACUUCAAGAUGUGGUCAACCAAAAUGCACAAGCUUUAAACACGCUUGUUAAACAACUUAGCUCCAAUUUGGUGCAAUUCAAGUGUUUUAAAUGAUAUCCUUCACGUCUUGACAAAGUUGAGGCUGAAGUGCAAAUUGAUAGGUUGAUCACAGGCAGACUUCAAAGUUUGCAGACAUAUGUGACUCAACAAUUAAUUAGAGCUGCAGAAAUCAGAGCUUCUGCUAAUCUUGCUGCUACUAAAAUGUCAGAGUGUGUACUUGGACAAUCAAAAAGAGUUGAUUUUGUGGAAAGGGCUAUCAUCUUUAUGUCCUUCCCUCAGUCAGCACCUCAUGGUGUAGUCUUCUUGCAUGUGACUUAUGUCCCUGCACAAGAAAAGAACUUCACAACUGCUCCUGCCAUUUGUCAUGAUGGAAAAGCACACUUUCCUCGUGAAGGUGUCUUGUUUUCAAAUGGCACACACUGGUUUGUAACACAAAGGAAUUUUAUGAACCACAAAUCAUUACUACAGACAACACAUUUGUGUCUGGUAACUGUGAUGUUGUAAUAGGAAUUGUCAACAACACAGUUUAUGAUCCUUUGCAACCUGAAUUAGACUCAUUCAAGGAGGAGUUAGAUAAAUAUUUUAAGAAUCAUACAUCACCAGAUGUUGAUUUAGGUGACAUCUCUGGCAUUAAUGCUUCAGUUGUAAACAUUCAAAAAGAAAUUGACCGCCUCAAUGAGGUUGCCAAGAAUUUAAAUGAAUCUCAUCGAUUCCAAGAACUUGGAAAGUAUGAGCAGUAUAUAAAAUGGCCAUGGUACAUUUGGCUAGGUUUUAUAGCUGGCUUGAUUGCCAUAGUAAUGGUGACAAUUAUGCUUUGCUGUAUGACCAGUUGCUGUAGUUGUCUCAAGGGCUGUUGUUCUUGUGGAUCCUGCUGCAAAUUUGAUGAAGACGACUUGAGCCAGUGCUCAAAGGAGUCAAAUUAUUACACUAAACGAACUUAUGGAUUUGUUUAUGAGAAUCUCACAAUUGGAACUGUAACUUUGAAGCAAGGUGAAAUCAAGGAUGCUACUCCUUCAGAUUUUGUUCGCGCUACUGCAACGAUACCGAUACAAGCCUCACUCCCUUUCGGAUGGCUUAUUGUUGGCGUUGCACUCUUCUGUUUUCAGAGCGCUUCCAAAAUCAUAACCCUCAAAAGAGAUGGCAACUAGCACUCCAAGGGUGUUCACUUUGUUUGCAACUUGCUGUUGUUGUUUGUAACAGUUUACUACACCUUUUGCUCGUUGCUGCUGGCCUUGAAGCCCCUUUCUCUAUCUUUAUGCUUUAGUCUACUUCUUGCAGAGUAUAAACUUUGUAAGAAUAAUAAUGAGGCUUUGGCUUUGCUGGAAAUGCCGUUCCAAAAACCCAUACUUUAUGAUGCCAACUAUUUUCUUUGCUGGCAUACUAAUUGUUACGACUAUUGUAUACCUUACAAUAGUGUAACUCUUCAAUUGUCAUUACUCAGGUGAUGGCACAACAAGUCCUAUUUUGAACAUGACUACCAGAUUGGUGGUUAUACUGAAAAUGGGAAUCUGGAGUAAAAGACUGUGUUGUAUUACACAGUUACUUCACUUCAGACUAUUACCAGCUGUACUCAACUCAAUUGAGUACAGACACUGGUGUUGAACAUGUUACCUUCUCAUCUACAAUAAAAUUGUUGAUGAGCCUGAAGAACAUGUCCAAAUUUACAAUCGACGGUUCAUCCGGAGUUGUUAAUCCAGUAAUGGAACCAAUUUAUGAUGAACCGACGACGACUACUAGCGUGCCUUUGUAAGCACAAGCUGAUGAGUACGAACUUAUGUACUCAUUCGUUUUAGAAGAGACAGGUACGUUAAUAGUUAAUAGCGUACUUUUUCUUGCUUCGUGGUAUUCUUGCUAGUUACACUAGCCAUCCUUACUGCGCUUCGAUUGUGUGCGUACUGCUGCAAUAUUGUUAACGUGAGUCUUGUAAAACCUUCUUUUACGUUUACUCGUGUUAAAAAUCUGAAUUCUUCUAGAGUUCCUGAUUUCUGGUCUAAACGAACUAAAUAUUAUAUUAGUUUCUGUUUGGAACUUUAAUUUUAGCCAUGGCAGAUUCCAACGGUACUAUUACCGUUGAAGAGCUUAAAAAGCUCUUGAACAAUGGAACCUAGUAAUAGGUUUCCUAUUCCUUACAUGGAUUUGUCUUUACAAUUUGCCUAUGCCAACAGGAAUAGGUUUUUGUAUAUAAUUAAGUUAAUUUUCCUCUGGCUGUUAUGGCCAGUAACUUUAGCUUGUUUGUGCUUGCUGCUGUUUACAGAAUAAAUUGGAUCACCGGUGGAAUUGCUAUCGCAAUGGCUUGUCUUGUAGGCUUGAUGUGGCUCAGCUACUUCAUUGCUUCUUUCAGACUGUUUGCGCGUACGCGUUCCAUGUGGUCAUUCAAUCCAGAAACUAACAUUCUCAACGUGCCACUCCAUGGCACUAUUUGACCAGACCGCUUCUAGAAAGUGAACUCGUAAUCGGAGCUGUGAUCCUUCGUGGACAUCUUCGUAUUGCUGGACACCAUCUAGGACGCUGUGACAUCAAGGACCUGCCUAAAGAAAUCACUGUUGCUACAUCACGAACGCUUCUUAUUACAAAUUGGGAGCUCGCAGCGUGUAGCAGGUGACUCAGGUUUUGCUGCAUACAGUCGCUACAGGAUUGGCAACUAUAAAUUAAACACAGACCAUUCCAGUAGCAGUGACAAUAUUGCUUUGCUUGUACAGUAAGUGACAACAGAUGUUUCAUCUCGUUGACUUCAGGUUACUAUAGCAGAGAUAUUACUAAUUAUUAUGAGGACUUUUAAAGUUUCCAUUUGGAAUCUUGAUUACAUCAUAAACCUCAUAAUUAAAAAUUUAUCUAAGUCACUAACUGAGAAUAAAUAUUCUCAAUUAGAUGAAGAGCAACCAAUGGAGAUUGAUUAAACGAACAUGAAAAUUAUUUUUUCUUGGCACUGAUAACACUCGCUACUUGUGAGCUUUAUCACUACCAAGAGUGUGUUAGAGGUACAACAGUACUUUAAAAGAACCUUGCUCUCUGGAACAUACGAGGGCAAUUCACCAUUUCAUCCUCUAGCUGAUAACAAAUUUGCACUGACUUGCUUUAGCACUCAAUUUGCUUUUGCUUGUCCUGACGGCGUAAACACGUCUAUCAGUUACGUGCCAGAUCAGUUUCACCUAAACUGUUCAUCAGACAAGAGGAAGUUCAAGAACUUUACUCUCCAAUUUUUAUUGUUGCGGCAAUAGUGUUUAUAACACUUUGCUCACACUCAAAAGAAAGACAGAAUGAUUGAACUUCAUUAAUUGACUUCUAUUUGUGCUUUUUAGCCUUUCUGCUAUUCCUUGUUUUAAUUAUGCUUAUUAUCUUUGGUUUCACUUGAACUGCAAGAUCAUAAUGAAACUUGUCACGCCUAAACGAACAUGAAAUUUCUUGUUUCUUAGGAAUAUUACAACUGUAGCUGCAUUUCACCAAGAAUGUAGUUUACAGUAUGUACUCAACAUCAACCAUAUGUAGUUGAUGACCCGUGUCCUAUUCACUUCUAUUCUAAAUGGUAUAUUAGAGUAGGAGCUAGAAAAUCAGCACCUUUAAUUGAAUUGUGCGUGGAUGAGGCUGGUUCUAAAUCACCCAUUCAGUACAUCGAUAUCGGUAAUUAUACAGUUUCCUGUUUACCUUUACAAUUAAUUGCCAGGAACCUAAAUUGGGUAGUCUUGUAGUGCGUUGUUCGUUCUAUGAAGACUUUAGAGUAUCAUGACGUUCGUGUUGUUUUAGAUUUCAUCUAAACGAACAAACUAAAAUGUCUGAUAAUGGACCCCAAAAUCAGCGAAAUGCACCCCGCAUUACGUUUGGUGGACCUCAGAUUCAACUGGCAGUAACCAGAAUGGAGAACGCAGUGGGGCGCGAUCAAAACAACGUCGGCCCCAAGGUUUACCCAAUAAUACUGCGUCUUGGUUCACCGCUCUCACUCAACAUGGCAAGGAAGACCUUAAAUUCCCUCGAGGACAAGGCGUUCCAAUUAACACCAAUAGCAGUCCAGAUGACCAAAUUGGCUACUACCGAAGAGCUACCAGACGAAUUCGUGGUGGUGACGGUAAAAUGAAAGAUUCAGUCCAAGAUGGUAUUUCUACUACCUAGGAACUGGGCCAGAAGCUGGACUUCCCUAUGGUGCUAACAAAGACGGCAUCAUAUGGGUUGCAACUGAGGAGCCUUGAAUACACCAAAAGAUCAUUGGCACCCGCAAUCCUGCUAACAAUGCUGCAAUCGUGCUACAACUUCCAAGGAACAACAUUGCCAAAAGGCUUUACGCAGAAGGGAGCAGAGGCGGCAGUCAAGCCUCUUCUCGUUCCUCAUCACGUAGUCGCAACAGUUUAAGAAAUUCAACUCCAGGCAGCAGUAGGGAACUCUCCUGCUAGAAUGGCUGGCAAUGGCGGUGAUGCUGCUCUUGCUUUGCUGCUGCUUGACAGAUUGAACCAGCUUGAGAGCAAAAUGUCUGGUAAAGGCCAACAACAACAAGGCCAAACUGUCACUAAGAAUUGCUGCUGAGGCUUCUAAGAAGCCUGGCAAAACGUACUGCCACUAAAGCAUCAAUGUAACACAAGCUUCGGCAGACGUGGUCCAGAACAAACCCAAGGAAAUUUUGGGGACCAGGAACUAAUCAGACAAGGAACUGAUUACAAACAUUGGCCGCAAAUUGCACAAUUUGCCCCAGCGCUUCAGCGUUUCGGAAUGUCGCGCAUUGGCAUGGAAGUCACACCUCGGGAACGUGGUUGACCUACACAGGUGCCAUCAAAUUGGAUGACAAAGAUCCAAAUUCAAAGAUCAAGUCAUUUGCUGAAUAAGCAUUGACGCAUACAAAACAUUCCCACCAACAGAGCCUAAAAAGGACAAAAGAAGAAGGCUGAUGAAACUCAAGCCUUCGCAGAGACAGAAGAAACAGCAAACUGUGACUCUUUUCCUGCUGCAGAUUUGGAUGAUUUUCCAAACAAUUGCAACAAUCCAUGAGCAGUGCUGACUCAACUCAGGCCUAAACUCAUGCAGACCAUCAAGGCAGAUGGGCUAUAUAAACGUUUCGCUUUUCCGUUUACGAUAUAGUCUACUCUUGUGCAGAAUGAAUUCUCGUAACUACAUAGCACAAGUAGAUGUAGUUAACUUUAAUCUCACAUAGCAAUCUUUAAUCAGUGUGUAACAUUAGGGAGGACUUGAAAGAGCCACCACAUUUCACCGAGGCCACGCGGAGUACGAUCGAGUGUACAGUGAACAAUGCUAGGGAGAGCUGCCUAUAUGGAAGAGCCCUAAUGUGUAAAAUUAAUUUUAGUAGUGCUAUCCCCAUGUGAUUUUAAUAGCUUUUAGGAGAAUGACAAAAAACCCCCCCCCCCCACACACCAUCACCAUUAUAUCUAUUCAUCAUCAUAUCAUAUCCCCCCCAUCCACCUCAAUUCAUACAUAUCAUAUUCCCAUAUAUUUACCUCAUAUUACCUUUUCAUAUCACCUUCUUAUUAUUCAUUUCUUCUCUUCCUUUAUAUCCUUACUUAUCAUUCUUCAUAUCUAUAUUUCUCAUAUCUCCCUCCAUCUUCCUAAUCUUUAUUCUUAUUUUUCUUAAUCCUCUUCUGCCAGUAUCACCAUUCCAUCGCUGUCUGUAAACAAUUCAAAGACGGCCUUUGUAUCAUGCAGAAACAAGUACUUUAGUGUCGUAUCCCUAGAUUAUAAAGUCUAAGCGAAUGUGCCACCAUCAAAUACAUGUCUAACAACAUGUCAAUGUACAUUAAAUAAGUGCUUAAUCUCAAGCCCUCAUCCAUAUCCAUCAUAUUCAUAUGAAAGGCCAACAUUUGAGGACGCCUGGUCAUCCCUGACAUGCACACUGCUCAUGAGAGCAGCCUAUACGCAAUAGCCCUUGUGUAAAAUUACUUUGUAGUCUUCCCAUGAAUCCACUAGCUUCUUAGGAGAAUGACAAAAAAAAAAU
>cluster_1 reads=1 total_reads=5735
AUACCUUCCCAGGUAACAAACCAUACCAACUUUCGAUCUCUUGUAGAUCCUGUUCUCUAAACGAACUUUAAAUCUGUGUGGCUGUCACUCGGCUGCAUGCUUAGUGCACUCACGCAGUAUAAUUAAUAACUAAUAUUGUCGUUGACAGGACACGAGUAACUCGUCGCUUUCUGCAGGCUGCUUACGGUUUCGUCCGUGUUGCAGCCGAUUCAUCAGCACAUCUUAGGUUCGUCCGGGUGUGACCGAAGGUAAGAUGGAGAGCCUUGUCCCUGGUUUCAACGAGAAACACACGUCCAUCAGUUUGCCUGUUUCUACAGGUUCGCGACUGGUCACGACGUGGCUUUGGAGACUCCGUGGAGGAGGUCUCUUAUCAGAGGCACGUCAACAUCAAAGAUGGCACUUGUGGCUUCUUAGUAGAAGUUGAAAAGGCGUUCGCCCAACUUGAACAGCCCUAUGUGUUCAUAAACGUUAGAUGUCGAACUGCACCUUUCCUCAUGGUCAUGUUAAGUGAGCAUACCUUCCCAGGUAACAAACCAACCAACUUCGAUCUCUGUAGAUCUGUCUCUAAACGAACUUUAAAAUCUGUGUGGCUGUCACUCGGCUGCAUGCUUAGUGCACUCACGCAGUAUAAUUAAUAACUAAUUAUUGUUGACAGGACACGAGUAACUCGUCUAUCUGCAGGCUGCUACGGUUCGUCCGUGUUGCAGCCGAUCAUCAGCACAUCUAGGUUUCGUCCGGGUGUGACCGAAAGGUAAGAUGGAGAGCCUUGUCCCUGGUUUCAACGAGAAACACACGUCCAUCAGUUUGCCUGUUUUACAGGUUCGCGACGUUUUCGUACGUGGCUUUGGAGACUCCGUGGAGGAGGUCUUAUCAGAGGCACGUCAACACUUAAAGAUGGCACUUGUGGCUUAGUAGAAGUUGAAAAAGGCGUUUGCCUCAACUUGAACAGCCCUAUGUGUUCAUCAAACGUUCGGAUGCUCGAACUGCACCUCAUGGUCAUGUUAUGGUUGAGCUGGUAGCAGAACUCGAAGGCAUUCAGUACGGUCGUAGUGGUGAGACACUUGGUGUCCUUGUCCCUCAUGUGGGCGAAAUACCAGUGGCUUACCGCAAGGUCUUCUUCGUAAGAACGGUAAUAAAGGAGCUGGUGGCCAUAGUUACGGCGCCGAUCUAAAGUCAUUUGACUUAGGCGACGAGCUUGGCACUGAUCCUUAUGAAGAUUUCAAGAAACUGGAAUGUACAAAUACCUACAACUUGUGCUAAUGACCCUGUGGGUUUACACUUAAAACACAGUCUGUACCGUCUGCGGUAUGUGGAAAGGUUAUGGCUGUAGUUGUGAUCAACUCCGCGAACCCAUGCUUCAGUCAGCUGAUGCACAAUCGUUUUAAACGGGUUUGCGGUGUAAGUGCAGCCCGCCUUACACCGUGCGGCACAGGCACUAGUACUGAUGUCGUAUACAGGGCUUUUGACAUACAAUGAUAAAGUAGCUGGUUUUGCUAAAUUCCUAAACUAAUUGUUGUCGCUUCCAAGAAAAGGACGAAGAUGACAAUUUAAUUGAUUCCAUUUGUAGUUAAGAGACACACUUUCUCUAACUACCAACAUGAAGAAACAAUUUAUAAUUUACUUAAGGAUUGUCCAGCUGUUGCUAAACAUGACUUCUCUAAGUUAGAAUAGACGGUGACAUGGUACCACAUAUAUCACGUCAACGUCUUACUAAAUACACAUGGCAGACCUCGUCUAUGCUUUAAGGCAUUUGAUGAAGGUAAUUGUGACACAUUAAAGAAAUACUUGUCACAUACAAUUGUUGUGAUGAUGAUUAUCUCAAUAAAAGGACUGGUAUGAUUUUGUAGAAAACCCAGAUAUAUUACGCGUAUACGCCAACUUAGGUGAACGUGUACGCCAAGCUUGUUAAAAACAGUACAAUUUGUGAUGCCAUGCGAAAUGCUGGUAUUGUUGGUGUACUGACAUUAGAUAAUCAAGAUCUCAAUGGUAACUGGUAUGAUUUCGGUGAUUCAUACAAACCACGCCAGGUAGUGGAGUUCCUGUUGUAGAUUCUUAUUAUUCAUUGUUAAUGCCUAUAUUAACCUUGACCAGGGCUUUAACUGCAGAGUCAUGUUGACACUGACUUAACAAAGCCUUACAUUAAGUGGGAUUUGUUAAAAUAUGACUCACGGAAGAGAGGUUAAAACUCUUUGACCGUUAUUUUAAAUAUUGGGAUCAGACAUACACCCAAAUUGUGUUAACUGUUUGGAUGACAGAUGCAUUCUGCAUUGUGCAAACUUUAAUGUUUUAUUCUACAGUGUUCCCACCUACAAGUUUUGGACCACUAGUGAGAAAAAUAUUUGUUGAUGGUGUUCCAUUUGUAGUUUCAACUGGAUACCACUUCAGAGAGCUAGGUGUUGUACAUAAUCAGGAUGUAAACUUACAUAGCUCUAGACUUAGUUUUAAGGAAUUACUUGUGUAUGCUGCUGACCCUGCUAUGCACGCUGCUUCUGGUAAUCUAUACUAGAUAAACGCACUACGUGCUUUUCAGUAGCUGCACUUACUAACAAUGUUGCUUUCAAACUGUCAAACCCGGUAAUUUUAACAAAGACUUCAUGACUUUGCUGUGUCUAAGGGUUUCUAAGGAAGGAAGUUCUGUUGAAUUAAAACACUUUCUUUGCUCAGGAUGGUAAUGCUGCUAUCAGCGAUUAUGACUACUAUCGUUAUAAUCUACCAACAAUGUGUGAUAUCAGACAACUACUAUUUGUAGUUGAAGUUGUUGAUAAGUACUUUGAUUGUUACGAUGGUGGCUGUAUUAAUGCUAACCAAGUCAUCGUCAACAACCUAGACAAAUCAGCUGGUUUCCAUUUAAUAAAUGGGGUAAGGCUAGACUUUAUUAUGAUUCAAUGAGUUAUGAGGAUCAAGAUGCACUUUCGCAUAUACAAAACGUAAUGUCAUCCCUACUAUAACUCAAAUGAAUCUUAAGUAUGCCAUUAGUGCAAAGAAUAGAGCUCGCACCGUAGCUGGUGUCUCUAUCUGUAGUACUAUGACCAAUAGACAGUUCAUCAAAAUUAUUGAAAUCAAUAGCCGCUAGAGGAGCUACUGUAGUAAUUGGAACAAGCAAAUUCUAUGGUGGUUGGCACAACAUGUUAAAAACUGUUUAUAGUGAUGUAGAAAACCCACCUUAUGGGUUGGGAUUAUCCUAAAUGUGAUAGAGCCAUGCCUAACAUGCUUAGAAUUAUGGCCUCACUUGUUCUUGCUCGCAAACAUACAACGUGUUGUAGCUUGUCACACCGUUUCUAUAGAUUAGCUAAUGAGUGUGCUCAAGUAUUGAGUGAAAUGGUCAUGUGUGGCGGUUCACUAUAUGUUAAACCAGGUGGAACCUCAUCAGGAGAUGCCACAACUGCUUAUGCUAAUAGUGUUUUAACAUUUGUCAAGCUGUCACGGCCAAUGUUAAUGCACUUUUAUACUACUGAUGGUAACAAAAUUGCCGAUAAGUAUGUCCGCAAUUUACAACACAGAACUUAUGAGUGUUCUAUAGAAAUAGAGAUGUUGACACAGACUUUGUGAAUGAGUUUUACGCAUAUUUGCGUAAACAUUUCAAUGAUGAUACUUCUGACGAUGCUGUUGUGUGUUCAAUAGCACUUAUGCAUCUCAAGGUCUAGUGGCUAGCAUAAAGAACUUUAAGUCAGUUCUUUAUUAUCAAAACAAUGUUUUAUGUCUGAAGCAAAAUGUUGGACUGAGACUGACCUUACUAAAGGACCUCAUGAAUUUUGUCUUAAUCAUACAAUGCUAGUUAAACAGGUGAUGAUUAUGUGUACCUUCCUUACCCAGAUCCAUCAAGAAUCCUAGGGGCCGGCUGUUUGUAGAUGAUAUCGUAAAACAGAUGGUACACUAUGAUUGAACGGUUCGUGUCUUUAGCUAUAGAUGCUUACCCACUUACUAAACAUCCUAAUCAGGAGUAUGCUGAUGUCUUCAUUUGUACUUACAAUACAUAAGAAAGCUACAUGAUGAGUUAACAGGACACAUGUUAGACAUGUAUUCUGUUAUGCUUACUAAUGAUAACACUUCAAGGUAUUGGGAACCUGAGUUUUAUGAGGCUAUGUACACACCGCAUACAGUCUCAGGCUGUUGGGGCUUGUUUUCUUGCAAUUCACAGACUUCAUUAAGAUGUGGUGCUUGCAUACGUAGACCAUUCUUAUGUUGUAAAUGCUGUUACGACCAUGUCAUAUCAACAUCACAUAAUUAGUCUUGUCUGUUAAUCCGUAUGUUUGCAAUGCUCCAGGUUGUGAUGUCACAGAUGUGACUCAACUUUACUUAGGAGGUAUGAGCUAUUAUUGUAAAUUCAUAAACCACCCAUUAGUUUCCAUUGUGUGCUAAUGGACAAGUUUUUGGUUUAUAUAAAAUACUGUGUUGGUAGCGAUAAUGUUACUGACUUUAAUGCAAUUGCAACAUGUGACUGGACAAAUGCUGGUGAUUACAUUUUGCUAACACCUGUACUGAAAGACUCAAGCUUUUGCAGCAGAAACGCUCAAAGCUACUGAGGAGACAUUUAAACUGUCAUGGUAUUGCUACUGUACGUGAAGUGCUGUCUGACAGAGAAUUACAUCAUCUGGGAAGUUGGUAAACCUAGACCACCACUUAUCGAAAUAUGUCUCUACUGGUUAUCGUGUAACUAAAACAGUAAAGUACAAAUAGAGAGUAACCUUUGAAAAAGGUGACUAUGGUGAUGCUGUUGUUUACCGAGGUACAACAACUUACAAAUUAAAUGUUGGUGAUUAUUUGUGCUGACUACAUACAGUAAUGCCAUUAAGUGCACCUAACUAGUGCCACAAGAGCACUAUGUUAGAAUUACUGGCUUAUACCCAACACUCAAUAUAGAUGAGUUUCUAGCAAUGUUGCAAAUUAUCAAAAGGUUGGUAUGCAAAAGUAUUUACACUCCAGGACCACCUGGUACUGGUAAGAGUCAUUUGCUAAUGGCCUAGCUCUACUUCCCUUUGCUCGCAAGUGUAUACAGCUUGCUCAUGCCGCUGAUGAUGUAUGUGAGAAGGCAUUAAAAUAUUUGCCAUAGAUAAAUGUAGUAGAAUUAUACCUGACGUGCUCGUGUAGAGUGUUUUGAUAAAUUCAAAGUGAAUUCAUUACUAGAACAGUAUGUCCUUUGUACUGUAAAUGCAUUGCCUGAGACGACAGCAGAUAUAGUUGUCUUUGAUGAAAUUCAAUGGCCACAAAUUAUGAUUUGAGUGUUGUCAAUGCCAGAUUACGUGCUAAGCACUAUGUGUACAUUGGCGACCCUGCUCAAUUACCUGCACCACGCAUUGCUAACUAAGGGCACACUAGAACCAGAAAUUUUCAAAUCAGUGUAGACUUAUGAAAACUAUAGGUCCAGACAUGUUCAGAAAGUCGGCGUUCUCCUGCUGAAAUUGUUGCACUGUGAGUGCUUUGGUUUAUGAUAAUAAGUUUAAAGCACAAAGACAAAUCAGCUCAAUGCUUUAAAAGUUUAUAAGGCUAUUCACGAUGAUGUCACUCUGAAUUAACAGGCCACAAUAGGCGUGGUAGAGAAUUCCUUACGUAACCCUGCUUGGAGAAAAGCGUCUUUAUACCUUAUAAAUUACAGAAUGCUGUAGCUCAAAGAUUUCUGGACUACCAACUCAAACUGUUGAUUCAUAGGGCUCAGAAUAUGACUAUGUCAUAUUACUCAACCACUGAAACAGCUCACUUCUGUAAUGUAAACAGAUUUAAUGUUGCUAUUACCAGAGCAAAAGUAGGCACAUUUUGCAUAAUGUCUUAUAGAGACCUUUAUGACAAGUUGCAAUACAAGUCUUGAAAUUGCCGUAGGAAUGUGGCAACUUUACAAGCUGCAAAAUGUAACAGGACUCUAAACAUUGUAGUAAGGUAAUCACUGGGUUACUCCACACAGGCACCUCUCCUCAGUGUUGACACUAUCAAAAACUGAAGGUUUAUGUGUUCAUACCUGGCAUACCUAAGGACAAUGCCUCUAACAGAGCUAUCUCUAUGAUGGGUUUGAAAUGAAUUAACAACUAAUGAUUCCCUGACUGUAUGACCAGCGCAGAAGCUAUAAGACCUGUACGUGCAGAUGGGUUUCCACUGUCAGAUGUGACUAAGAAUGUUGGCAUCAUUACGGAUUUCAUUACGUCUUUCUGUUGGUGUUGAUGUUGUACAAUGGGUUACUACUAGGUAACCUACAAAGCAACACGAUUUUAUUCAAGUCUAUGGUAAAUGCACCUGGAGAUAGUUUGAGCAAUCAUAGCAUUAGGUGUGUAGCUAUCAAGACGUGCCUUGCAAGUGUUGAUGGAGUAUAGAAGAUCCUCAAUUGGUGAUACAUUGAAGAUUAAUGCGGCUUGUAGAAACUUUAUCACAUGGUUCUUAAAGUUGCAUUAAGACAAGUUUACUCACGACUUGGUACCCUAUAAGUUAUUAACUGUGUACUCACGUUGAUGUACGAAUGAAGUUUUAUGAUGCACAUCCUUGUAGUGACAAGCUUAUAAAAUUUCAGAAUAACACUAUUCUUAUAACAUUCUGACAAAUUCACAGAUGGCAUGUAUGCCUCUUUUGGAAUUACAAAGAUCGAUAGAUAGCCUUUAAUGCCAUUCUUUGUAGAUUUGAAGAAGUGUGCUGUCUACCUUAUCUUGAAUGGUUGUGAUGCUGCAGUUGCGUGUGAUGUGCAUACACACCAGCUUUUGAUAAAAGAUGCUUUGUUAAUUUAAAACAAUACAAGUUUUAUACUUUCGAAGCAAUGUGAGUCAUUAAAACAAGUAGUGUCAGCUAUAGUUAUGUAACUAAGGCUACGUGUAUAACACGUAGCAAUUUAGGUGGUGCUGUCUUCUCAUGCUAAUGAGUACAGAUUGCAUCUCUCAGCUUAUAACAUGAUGAUUUCAGCUGGCCUUAGCUUGUAGGUUAACAAACAAUUUGAUACUAAUAACCUCUGAACAUCACAAGACUUCAGAGUUUAGAAAAUGUGCCUUUAAUGUUGUAAUAAGGACACUUUGAUGGACAACAGGUGAAGUACCAGUUUAUCAUUAAUAACACUGUUUACACAAAAGUUGAUGGUGUUGAUGUAGAAUUGUUUGGAAAUAAAAAACAUUACCUGUUAAUGUAGCAUUUGAGCUUUGGGCUAAGCGCAACAUUAAACCAGUACCAGAGGUGAAAAUACUCAAUAAUUUGGGUGUGGACAUUGCUGCUAAUACUGUGAUCUUGGGACUACAAAAGAGAUGCUCAGCACAUAUAUCUACUAUGGUGUUUGUUUAUGACUGACAUAGCCAAGAAACCAACUGAAACGAUUGUGCACCACUUCUGUUUUUGAUGAUAGAGUUGAUGGUCAAGUAGACUUAUUUAGAAAUGCCCGUAAUGGUGUUCUUAUUAAGAAGUAGUGUUAAAGGUUUACAACCACUUGUAGGUCCCAAACAAGCUAGUCUUAAUGGAGUCCAUUAAUUGGAGAAGCCGUAAAAACACAGUUCAAUUAUUAUAAGAAAGUUGAUGGUGUUGUCCAACAAUUACCUGAAACUUACUUUACUCAGAGUAGAAUUUACAAGAAUUUAAACCCAGGAGUCAAAUGGAAAUUGAUUUCUUAGAAUUAGCUAUGGAUGAAUUCUAUUGAACGGUAUAAAUUAGAAGGCUAUGCCUUCGAACAUAUCGUUAUGGAGAUUUAGUCAUAGUCAGUUAGGUGGUUUACAUCUACUGAUUUGGACUAGCUAAACGUUUUAAGGAAUCACCUUUUGAAUUAGAAGAUUUUAUUCCUAUGGACAGUACAGUUAAAAUCUAUUCAACAGAUGCGCAAACAGGUUCAUCAAGUGUGUGUGUUCUGUUAUUGAUUUAUUACUUGAUGAUUUUGUUGAAAUAAUAAAUCCCAAGAUUUAUCUGUAGUUUCUAAGGUUGUCAAAGUGACUAUUGACUAUACAGAAAUUUCAUUUAUGCUUGGUGUAAAGAUGGCCAUGUAGAAACAUUUUACCCAAAAUUACAAUCUAGUUUAGUUGGCAUCAGGUGUUGCUAUGCCUAAUCUUACAAAAUGCAAAGAAUGCUAUUAGAAAAGUGUGACCUUCAAAAUUAUGGUGAUAGUGCAACAUUACCUAAAGGCAUAAUGAUGAAUGUCGCAAAAUAUACUCAACUGUGUCAAUAUUUAAACACCUUAACAUUAGCUGUACACCUAUCAUAUGAGAGCUAUACAUUUUGGUGCUGGUUCUCAUAAAGGAGAUGCUUCAGGUAUUCAGUUGUUUAAGACAGUUCUUGCCUACGGGUACACUGCUUGUCGACUCAGAUCUUAAUGACCUUGCAACACUAAUUCUUUUCAUGGUGAUUGACUACCGUACAAAGUUUCAGAUCCUCAUUUGUGAUCAACCUAGGACUAGAAUUUCUAACUAUGAUGUUAAUUGGUUCUCGCUAUACAUGUCUUAGCACCACUUAGUACUAAGAGGUUCAUGGCUAUGUACGACCAUUUAAGAUGGUGAUUUAUUAAGCUCAUGGGAGUCACAUCAAUGAGAGACAGCUUUUUACUACUUUAGAUUCCAGACCCAUUCCUACUUGGUUGUUAAUUAGCUAACUGAACUUAUGAUAAAGUCUGUGAAUUCAAUUUGUAAUGAUCCAAUUUAGUUGUCUUACUAUAAAAAUCAACAAAAAUUUCAUGGAAAGGGCUGCUGUAUGUUUAUAAAGGUCAAAUCAAUGGCAUGUGAAUCUCUUUCUAGACUAUACUUGAGAAAACAGGCUGUCAAAAUCUAGUGAAGUUCUGUUACAAAAAACAUGUUUGUUCUAUUACACUAUUUAGGCAAAUACCAGAAUCAAUUACCUGCAUAUCUCACUGAUGUUUAUUACCCUGACAAAUUUUGAGAUCUGCAAAUUACUCACUCAGGCUGUCUACCUUUUUCUAAUGUUACUUGGUUGACAUGUCUGGGAAUGGUCUUACAGGUUUGAUAACCUGUCCUACCAUUUAUGAUGUGUUUUUCUUCACAGAAGUCUAACAUAAGAGGAUGAUUUUGGUACAUUUAGAUUCAAGACCCAGUCCUACUAUGUUAAUAAGUACAAUGUGUAUUAAUUUGACUAAAAUGAAUUUAUUUACAAACAGGUAUUCAUUAUUUAGUAAUAUACCUUCCCAGGUAACAAACCAACCAACUUCGAUCUCUUGUAGAUCUGUUCUCUAAACGAACUUUAAAAUCUGUGUGGCUGUCACUCGGCUGCAUGCUUAGUGCACUCACGCAGUAUAAUUAAUAACUAAUUACUGUCGUUGACAGGACACGAGUAACUCGUCUAUCUUGCAGGCUGCUUACGGUUCGUCCGUGUUGCAGCCGAUCAUCAGCACAUCUAGGUUUCGUCCGGGUGUGACCGAAAGGUAAGAUGGAGAGCCUUGUCCCUGGUUUCAACGAGAAAACACACGUCCAUUCAGUUUGCCUGUUUUACAGGUUCGCGACGUGUUCGUACGUGGCUUUGGAGACUCCGUGGAGGAGGUCUUAUCAGAGGCACGUCAACAUCUUAAAGAUGGCACUUGUGGCUUAGUAGAAGUUGAAAAAGGCGUUUUGCCUCAACUUGAACAGCCCUAUGUGUUCAUCAAACGUUCGGAUGCUCGAACUGCACCUCAUGGUCAUGUUAUGGUUGAGCUGGUAGCAGAACUCGAAGGCAUUCAGUACGGUCGUAGUGGUGAGACACUUGGUGUCCUUGUCCCUCAUGUGGGCGAAAUACCAGUGGCUUACCGCAAGGUUCUUCUUCGUAAGAACGGUAAUAAAGGAGCUGGUGGCCAUAGUUACGGCGCCGAUCUAAAGUCAUUUGACUUAGGCGACGAGCUUGGCACUGAUCCUUAUGAAGAUUUCAAGAAACUGGAAUGUACAAAUACCUACAACUUGUGCUAAUGACCCUGUGGGUUUACACUUAAAACACAGUCUGUACCGUCUGCGGUAUGUGGAAAGGUUAUGGCUGUAGUUGUGAUCAACUCCGCGAACCCAUGCUUCAGUCAGCUGAUGCACAAUCGUUUUAAACGGGUUUGCGGUGUAAGUGCAGCCCGUCUUACACCGUGCGGCACAGGCACUAGUACUGAUGUCGUAUACAGGGCUUUUGACAUACAAUGAUAAAGUAGCUGGUUUUGCUAAAUUCCUAAAACUAAUUGUUGUCGCUUCCAAGAAAAGGACGAAGAUGACAAUUUAAUUGAUUCUUACUUUGUAGUUAAGAGACACACUUUUCUAACUACCAACAUGAAGAAACAAUUUAUAAUUUACUUAAGGAUUGUCCAGCUGUUGCUAAACAUGACUUCUUUAAGUUUAGAAUAGACGGUGACAUGGUACCACAUAUAUCACGUCAACGUCUUACUAAAUACACAAUGGCAGACCUCGUCUAUGCUUUAAGGCAUUUUGAUGAAGGUAAUUGUGACACAUUAAAGAAAUACUUGUCACAUACAAUUGUUGUGAUGAUGAUUAUUCAAUAAAAAGGACUGGUAUGAUUUUGUAGAAAACCCAGAUAUAUUACGCGUAUACGCCAACUUAGGUGAACGUGUACGCCAAGCUUUGUUAAAAACAGUACAAUUCUGUGAUGCCAUGCGAAAUGCUGGUAUUGUUGGUGUACUGACAUUAGAUAAUCAAGAUCUCAAUGGUAACUGGUAUGAUUUCGGUGAUUUCAUACAAACCACGCCAGGUAGUGGAGUUCCUGUUGUAGAUUCUUAUUAUUCAUUGUUAAUGCCUAUAUUAACCUUGACCAGGGCUUUAACUGCAGAGUCACAUGUUGACACUGACUUAACAAAGCCUUACAUUAAGUGGGAUUUGUUAAAAUAUGACUUCACGGAAGAGAGGUUAAAACUCUUUGACCGUUAUUUUAAAUAUUGGGAUCAGACAUACCACCCAAAUUGUGUUAACUGUUUGGAUGACAGAUGCAUUCUGCAUUGUGCAAACUUUAAUGUUUUAUCUCUACAGUGUUCCCACCUACAAGUUUUGGACCACUAGUGAGAAAAAUAUUUGUUGAUGGUGUUCCAUUUGUAGUUUCAACUGGAUACCACUUCAGAGAGCUAGGUGUUGUACAUAAUCAGGAUGUAAACUUACAUAGCUCUAGACUUAGUUUUAAGGAAUUACUUGUGUAUGCUGCUGACCCUGCUAUGCACGCUGCUUCUGGUAAUCUAUUACUAGAUAAACGCACUACGUGCUUUCAGUAGCUGCACUUACUAACAAUGUUGCUUUCAAACUGUCAAACCCGGUAAUUUUAACAAAGACUUCUAUGACUUUGCUGUGUCUAAGGGUUUCUAAGGAAGGAAGUUCUGUUGAAUUAAAACACUUCUUUGCUCAGGAUGGUAAUGCUGCUAUCAGCGAUUAUGACUACUAUCGUUAUAAUCUACCAACAAUGUGUGAUAUCAGACAACUACUAUUUGUAGUUGAAGUUGUUGAUAAGUACUUUGAUUGUUACGAUGGUGGCUGUAUUAAUGCUAACCAAGUCAUCGUCAACAACCUAGACAAAUCAGCUGGUUUUCCAUUUAAUAAAUGGGGUAAGGCUAGACUUUAUUAUGAUUCAAUGAGUUAUGAGGAUCAAGAUGCACUUUCGCAUAUACAAAACGUAAUGUCAUCCCUACUAUAACUCAAAUGAAUCUUAAGUAUGCCAUUAGUGCAAAGAAUAGAGCUCGCACCGUAGCUGGUGUCUCUAUCUGUAGUACUAUGACCAAUAGACAGUUUCAUCAAAAUUAUUGAAAUCAAUAGCCGCCACUAGAGGAGCUACUGUAGUAAUUGGAACAAGCAAAUUCUAUGGUGGUUGGCACAACAUGUUAAAACUGUUUAUAGUGAUGUAGAAAACCCCACCUUAUGGGUUGGGAUUAUCCUAAAUGUGAUAGAGCCAUGCCUAACAUGCUUAGAAUUAUGGCCUCACUUGUUCUUGCUCGCAAACAUACAACGUGUUGUAGCUUGUCACACCGUUUCUAUAGAUUAGCUAAUGAGUGUGCUCAAGUAUUGAGUGAAAUGGUCAUGUGUGGCGGUUCACUAUAUGUUAAACCAGGUGGAACCUCAUCAGGAGAUGCCACAACUGCUUAUGCUAAUAGUGUUUUAACAUUUGUCAAGCUGUCACGGCCAAUGUUAAUGCACUUUUAUCUACUGAUGGUAACAAAAUUGCCGAUAAGUAUGUCCGCAAUUUACAACACAGACUUUAUGAGUGUCUCUAUAGAAAUAGAGAUGUUGACACAGACUUUGUGAAUGAGUUUACGCAUAUUUGCGUAAACAUUUCUCAAUGAUGAUACUCUUGACGAUGCUGUUGUGUGUUCAAUAGCACUUAUGCAUUCAAGGUCUAGUGGCUAGCAUAAAGAACUUUAAGUCAGUUCUUAUUAUCAAACAAUGUUUUAUGUCUGAAGCAAAAUGUUGGACUGAGACUGACCUAAAGGACCUCAUGAAUUUUUCAUACAAUGCUAGUUAAACAGUGAUGAUUAUGUGUACCUUCCUUCCAGAUCCAUCAAGAAUCCUAGGAGCCGUGUUUGUAGAUGAUAUCGUAAAACAGAUGGUCACUAUGAUGACGUUGCACUGUGUUGUAUCUGCUUAGCCCAAUCAAAGCACGGCAGCUGUUUUGUAAUGACAUAAUAUAAUGAUAUGUCAGCUAAUGAAGUUAUAUGGCUUUACAUGUAUAGAUAGUGUAAUUUCAUUCUUACUCAGGUAUCACAACAAUCCUAUUGACAUGUACAGAUUGGUGGUUAUACUGAAAAUGGGAAUCUAGAGACUGUGUUGAUUACACAGUUACUACUUCAGAAUAACCAGCUGUACUAUCAAUUGAGUACAGAUGGUGUUGAACAUGUUACCUCAUCUACAAUAAAAUUGUUGAUGAGCCUGAAGAACAUGUCCAAAUUUACAAUCGACGGUUCAUCCAGAGUUGUUAAUCCAGUAAUGGAACCAAUUUAUGAUGAACCGACGACGACUACUAGCGUGCCUUUGUAAGCACAAGCUGAUGAGUACGAACUUAUGUACUCAUUCGUUCAGAAGAGACAGGUACGUUAAUAGUUAAUAGCGUACUUUUCUUGCUGUGGUAUUCUUGCUAGUUACACUAGCCAUCCUCUGCGCUCGAUUGUGUGCGUACUGCUGCAAUAUUGUUAACGUGAGUCUUGUAAAACCUCUUACGUUAACUCGUGUUAAAAUCUGAAUUUCUAGAGUUCCUGAUUUCUGGUCUAAACGAACUAAAUAUUAUUAGUUUCUGUUUGGAACUUUAAUUUUAGCCAUGGCAGAUUCCAACGGUACUAUUACCGUUGAAGAGCUUAAAAAGCUCUUGAACAAUGGAACCUAGUAAUAGGUUUCCUAUUCCUUACAUGGAUUUGUCUUACAAUUUGCCUAUGCCAACAGGAAUAGGUUUUGUAUAUAAUUAAGUUAAUUUUCCUCUGGCUGUUAUGGCCAGUAACUUUAGCUUGUUUGUGCUUGCUGCUGUUUACAGAAUAAAUUGGAUCACCGGUGGAAUUGCUAUCGCAAUGGCUUGUCUUGUAGGCUUGAUGUGGCUCAGCUACUUCAUUGCUUCUUCAGACUGUUUGCGCGUACGCGUUCCAUGUGGUCAUUCAAUCCAGAAACUAACAUUCUCAACGUGCCACUCCAUGGCACUAUUUGACCAGACCGCUUCUAGAAAGUGAACUCGUAAUCGGAGCUGUGAUCCUUCGUGGACAUCUUCGUAUUGCUGGACACCAUCUAGGACGCUGUGACAUCAAGGACCUGCCUAAAGAAAUCACUGUUGCUAUCACGAACGCUUCUUAUUACAAAUUGGGAGCUCGCAGCGUGUAGCAGGUGACUCAGGUUUUGCUGCAUACAGUCGCUACAGGAUUGGCAACUAUAAAUUAAACACAGACCAUUCCAGUAGCAGUGACAAUAUUGCUUUGCUUGUACAGUAAGUGACAACAGAUGUUCAUCUCGUUGACUUCAGGUUACUAUAGCAGAGAUAUACUAAUUAUUAUGAGGACUUUAAAGUUUCCAUUUGGAAUCUUGAUUACAUCAUAAACCUCAUAAUUAAAAAUUUAUCUAAGUCACUAACUGAGAAUAAAUAUUCUCAAUUAGAUGAAGAGCAACCAAUGGAGAUUGAUUAAACGAACAUGAAAAUUAUUCUUUUCUUGGCACUGAUAACACUCGCUACUUGUGAGCUUUAUCACUACCAAGAGUGUGUUAGAGGUACAACAGUACUUUAAAAGAACCUUGCUUUCUGGAACAUACGAGGGCAAUUCACCAUUUCAUCCUCUAGCUGAUAACAAAUUUGCACUGACUUGCUUUAGCACUCAAUUUGCUUUUGCUUGUCCUGACGGCGUAAACACGUCUAUCAGUUACGUGCCAGAUCAGUUUCACCUAAACUGUUCAUCAGACAAGAGGAAGUUCAAGAACUUUACUCUCCAAUUUUUAUUGUUGCGGCAAUAGUGUUUAUAACACUUUGCUCACACUCAAAAGAAAGACAGAAUGAUUGAACUUUCAUUAAUUGACUUCUAUUUGUGCUUUUUAGCCUUUAUUAGAGUAGGAGCUAGAAAAUCAGCACCUUUAAUUGAAUUGUGCGUGGAUGAGGCUGGUUCUAAAUCACCCAUUCAGUACAUCGAUAUCGGUAAUUAUACAGUUUCCUGUUUACCUUUACAAUUAAUUGCCAGGAACCUAAAUUGGGUAGUCUUGUAGUGCGUUGUUCGUUCUAUGAAGACUUUAGAGUAUCAUGACGUUCGUGUUGUUUUAGAUUUCAUCUAAACGAACAAACUAAAAUGUCUGAUAAUGGACCCCAAAAUCAGCGAAAUGCACCCCGCAUUACGUUUGGUGGACCUCAGAUUCAACUGGCAGUAACCAGAAUGGAGAACGCAGUGGGCGCGAUCAAAACAACGUCGGCCCCAAGGUUUACCCAAUAAUACUGCGUCUUGGUUCACCGCUCACUCAACAUGGCAAGGAAGACCUUAAAUUCCCUCGAGGACAAGGCGUUCCAAUUAACACCAAUAGCAGUCCAGAUGACCAAAUUGGCUACUACCGAAGAGCUACCAGACGAAUUCGUGGUGGUGACGGUAAAAUGAAAGAUCUCAGUCCAAGAUGGUAUUUCUACUACCUAGGAACUGGGCCAGAAGCUGGACUUCCCUAUGGUGCUAACAAAGACGGCAUCAUAUGGGUUGCAACUGAGGAGCCUUGAAUACACCAAAAGAUCAUUGGCACCCGCAAUCCUGCUAACAAUGCUGCAAUCGUGCUACAACUUCCAAGGAACAACAUUGCCAAAAGGCUUUACGCAGAAGGGAGCAGAGGCGGCAGUCAAGCCUCUUCUCGUUCCUCAUCACGUAGUCGCAACAGUUUAAGAAAUUCAACUCCAGGCAGCAGUAGGGAACUUCUCCUGCUAGAAUGGCUGGCAAUGGCGGUGAUGCUGCUCUUGCUUUGCUGCUGCUUGACAGAUUGAACCAGCUUGAGAGCAAAAUGUCUGGUAAAGGCCAACAACAACAAGGCCAAACUGUCACUAAGAAUUGCUGCUGAGGCUUCUAAGAAGCCUCGGCAAAACGUACUGCCACUAAAGCAUACAAUGUAACACAAGCUUCGGCAGACGUGGUCCAGAACAAACCCAAGGAAAUUUUGGGGACCAGGAACUAAUCAGACAAGGAACUGAUUACAAACAUUGGCCGCAAAUUGCACAAUUUGCCCCAGCGCUUCAGCGUUUUCGGAAUGUCGCGCAUUGGCAUGGAAGUCACACCUCGGGAACGUGGUUGACCUACACAGGUGCCAUCAAAUUGGAUGACAAAGAUCCAAAUUCAAAGAUCAAGUCAUUUGCUGAAUAAGCAUUGACGCAUACAAAACAUUCCCACCAACAGAGCCUAAAAAGGACAAAAAGAAGAAGGCUGAUGAAACUCAAGCCUUCCCAGAGACAGAAGAAACAGCAAACUGUGACUCUUUUCCUGCUGCAGAUUUGGAUGAUUUUCCAAACAAUUGCAACAAUCCAUGAGCAGUGCUGACUCAACUCAGGCCUAAACUCAUGCAGACACACAAGGCAGAUGGGCUAUAUAAACGUUUCGCUUUCCGUUUACGAUAUAGUCUACUCUUGUGCAGAAUGAAUUCUCGUAACUACAUAGCACAAGUAGAUGUAGUUAACUUUAAUCUACAUAGCAAUCUUUAAUCAGUGUGUAACAUUAGGGAGGACUUGAAAGAGCCACCACAUUUCACCGAGGCCACGCGGAGUACGAUCGAGUGUACAGUGAACAAUGCUAGGGAGAGCUGCCUAUAUGGAAGAGCCCUAAUGUGUAAAAUUAAUUUUAGUAGUGCUAUCCCCAUGUGAUUUUAAUAGCUUUUUAGGAGAAUGACAAAAACUCCCCCACCUACAUCCCAUCCCUCCAUCCAUCAUUCUAUCAUCAUUAUCCACCAUCCCCUCCUACCCACCCCCUACACUCCUCAUAUCCAUAUUCCUCUAAUAUCAUUCACCUCAUACAUCCCCCUCACCAUCCUCCACACCCACUUACUUCACCUCCCUACAUCUCCCUUAUCACAUCUUUUACCCUUCUUCAUCCACUCCAUCUUUUUUUUUUGAAUCUCUUCUCUUUUCUUUUCUUCUCUCUCUCUCUUCUCUUCUUCACUUCUCUUUUACUUCUCUAUUAUUUUAUUAACAACACCUUUUCAUAUCAUUAUUUUUUAUAUUUUUUUUCUUU
>cluster_2 reads=1 total_reads=95575
AUACCUUCCCAGGUAACAAACAUAACCAAUUUCGAUAUUUGUAGAUCUGUUUUAAACGAACUUUAAAAUCUGUGUGGCUGUCACUCGGCUGCAUGCUUUAGUGCACUCACGCAGUAUAAUUAAUAACUAAUUGACGUGUGACAGGACACGAGUAACUCGUCAUCUUUGCAGGCUGCUUACGGUUUCGUCCGUGUUGCAGCCGAUCAUCAGCACAUCUAGGUUUCGUCCGGGGUGACCGAAAGGUAAGAUGGAGAGCCUUGUCCCUGGUUUCAACGAGAAAACACACGUCCGCUCAGUUUGCCUGUUUUACAGGGUUUCGACGGUGCUCGUACGUGGCUUUGGAGAACCUGAGGAGGUCUUAUCAGAGGCACGUCAAAUCUAAAGAUGGCACUUGAGGCUUAGUAGAAGUUAAAAAGGCGUUUUGCCUCAACUUGAACAGCCCAUGUGUUCAUCAACGUUGGACGCUCAACUGACCUUCAUGGUCAUGUUAUGGUUGAGCUGGUACAGAACUCGAAGGCAUUCAGUACGGUGUAGUGGUGAGACACUUGGUGUCCUGUCCCUCAUGUGGGCGAAAUACCAGUGGCUUACCAAUCUUCUUCGUAAGAACGGUAAUAAAGGAGCUGGUGGCCAUAGUUACGGCGCCGAUCUAAAGUAUUCGACAUUAGGCGACGAUACUGGCACUUGAUCCCUUAUGAAGAUUCCAAGAAACUGGAACACUAAACAUAGCAGUGGUGUUACCCGUGAACAUGAGCUUAACGGGGGGCAUACACUCGCUAUGUCGAUAACAAUUCUGUGGCCCUGAUGAUACCCUCUUGAGUGCAUUAAGACCCUCUAGCACGCUGGUAAAGCUCAUGCACUUUGUCCGAACUGACUUUAUCACUAAGAGGGUAUACUGCUCAUCGUGAACUGAGCAUGAAAUUGCUUGGUACCGGAACGUUCUGAAAGAGCUAUGAAUUACAGACACCUUUGAAAUUAAAUUGGCAAAGAAAUUUGAAACCAAUGGGAAUGUCCAAAUUUUGUAUUUCCCUAAAUUCCAUAAUCUGAUAUUUCAACCAAGGGUGAAAAGAAAAAGCUGAUGGCUUAUGGGUAGAAUUCGAUCUGUCUAUCCAGUUGCGUCCAAAUGAAUGCAACCAAAUGUGCCUCUCAUGAAGGUGAUUUGUGGUGAAACUACAUGGCGACGGGCGAUUUUGUUAAAGCCACUUGCGAAUUCUGUGGCACUGAAUUUGACUAAAAGAGUGCCAACUUGUGGUACCUUACCCCAAACGCUGUGUUAAAAAUUUAUUGUCCAGCAUGUUCCACAAUUCAGAGGACCAGAGCAUAGUCUUGCCGAAUACCAUAAUGAAUCUGGCUUGAAAACCAUUCUUCGUAAGGGUGCUCACACUAUUGCCUUGGAGGCUGUGUUCUUAUGUUGGUUGCCAUUGUUGUGCCUAUUGGGUUCCACGUGCUAGCGUUACAUAGAUUGUAACCAUACAGGUGUUGUUGGAGAAGGUUCCUAAGGUCUAAUGACAACCUCUUGAAUACUCCAAAGAGAGGUCAACAUCAAUUUGUUGGUGACUCUAAACUUAAUGAAGAGAUCGCCAAUUUUGGCAUCUUUUGCUUCCACAAAUGCUUUGUGGAACUGUGAAAGGUUUGGAUUAUAAAGCAUUCAAACAAAUUGUGAUCCUGUGUAAUUUAAAGUUACAAAAGGAAAAGCUAAAAGGUGCCUGGAAUAUUGGUGAACAGAAAUCAAUACUGAGUCCACUUUUAUGCAUUUGCAUCAGAGGCUCGUGUUGUACGAUCAAUUUCUCCCGCACUUGAAACUGCUCAAAAUUUUGUGCGUGGCUUACAGAAGGCCGCUAUAACAAUACUAGAUGGAAUUUCACAGUAUUUCGAGACUCACUGAUGCUAUGAUGUCACAUUGAUUUGGCUCACUAACAAUCAAGUUGUAAUGGCCUACUUACAGGUGGUGUUGUUUCAGUGACUUCACAGUGGCUAAACAUUUUGCACAGCAAAUGAAAACUCAAACCCGUCCAAAUUGGCUUGAAGAUUAACAAAGGUGUAGAGUACUCAGACGGUGGGAAAUUGUUAAAUCUAUCCAACCUGCGCUUGUGAAAUUGUCGUGGACAAAUUGUCACCUGUGCAAAGGAAAUUAAGAGUGUUCAGACAUUCUCUAAGCUUGUAAUGAAAUUUUUAACCUUUGUGUUGAUCUAUCACUAUUGGUGGAGCUAAUCUAAAGCCACUGAAAUCUCUUAAACAUUUUUCCGCAUCAAAGGUUUGUACAGAAAGUGUUAAAUCCAUAGAAGAAACUGGCCUACUCAUGCCUAAAAGCCCCAAAAAAGAAAUUAUCUAAGAGAAACACUUCCCACAGAAGUGUUAACAGAGUGAUGUUUUCUAAACUGGUGAUUUACAACUUAGAACACAAAGUGAAGCUGUUGAAGCUCCAUUGGUUGGUCAGUUGUAUUAACGGGCUUAUGUUGCUCGAAAUUACAAGACACAGAAAAGUACUGUGCCCUUGCACCUAAUGAAAGGUAACAAACAAUACCUUCACAUUAAAGGCGUUUCACCAACAAAGGUUACUUUUGGUGAUGACACUGUGAUAGAAAGUGCAAGGUUACAAGAGUGUGAAUAUCAUGAACUUGAUGAAAGGAUUGAUUAAAGUACUUAAUGAGAAGUACUCUGCCUAUACGGUUGAACUGGUACAGAAGUAAAUGAGUUAGCGCAGCCUGUGUGAAAGAUGCUGUCAACAUAAAAACCUUGCAACCAGUAUGAAAUACUUACACCUACAGAAACAUUGCUUAAAAAGUGUAAGAGUGCCUACAUACUCACUUAUCUGAUGAAUCAAGAAAUUUUAAACUGUCUUUGCAAUUUGCUAGAAUGCUUACCCUCCAGAAGAAACACGCAAGAAUAAUGCCUGUUUGUGUGGAAACUAAAGCCAUAGUUUCAUAUACAGCGUAAUAUAAGGGUAUUAAAAUACAAGAAGGUGUGGUAAUUUGGUGCUAGAUCUUACUCACACCAGUAAAACAACUGAAUAGCGUCAACAACACACUUAACGAUUAAAUGAAACUAUUGUACAAUGCCACUUGGCUAUGUAACACUGGCUAGUUUGGAAGAAGCAGCUCAGUAUAUAGAUUUCCAAAGUGCCAGUACAGGUUCAACUUCACCUGAUGCUGUUACAGCGUAUAAUUGGUUAUCUUACUUUCAAAACACCUGAAGAACAUUUAUUGAAACCAUCUACUUGCUGGUUUCCUAUAAAGAUUGGUCCUAUUCUGGACAAUCUACACAACUAGGUAUAGAAUUUUUAAGAGAGGUGAUAAAGUGUAUAUUACACUAGUAAUCCUACAUUCCUAGAUGGUGAAGUUAUCACCAUUGACAAUUUAAGACACUUCAUCAAGAGAAGUGAGGACUAUUAAGGUGUUUACAACAGUAGACAACAUUAACUUCCACGCAAGUUGUGGACAUGUAAUGAUAUGGACAACAGUUUGGUCCAACUUAUUUGGAUGGAGCUGAUGUUACUAAGUAAAACCUCAUAUAUGAAGGUAAACAUUUAUGUUUUACCUAAUGAUGACACUCUACGUGUUGAGGCUUUGAGUACCACAACUGAUCCAAGUUUCUGGUAGGUACAUGUCAGCAUAAUUCACUAAAAAGUGAAAUACCCACAAGUUAAUGGUUUAACUUGUUAAAUGAAGAUAACAACUGUUAUCUUGCCACUGCUGUUAACACUCCAACAAAUAGAGUUGAAGUUUAAUCCUGCUCUACAAGAUGCUUAUUCAGAGCAAGGGCUGGUGAAGCUGCUAUUUUGUGCACUAUCUUAGCCUACUGUAAUAAGACAGUAGGUGAGUUAGGUGAUGUUAGAGAAACAAUGAGUUACUUGUUUAACAUGCCAAUUUAGAUUCUGCAAAAGAGUCUUGAACGUGGUGUGUAAACUUGUGGACAACUGAGACAACCCUUAAGGGUGUAGAAGCUGUUAUGUACAUGGGCACACUUUCUUAUGAACAAUUUAAGAAAGGUGUUCAGAUACCUUGUACGUGGUAAACAAGCUACAAAUAUCUAGUACAACAGGUCACCUUUUGUUAUGAUGUCAGCCCACCUGCUCAGUAUGAACUUAAGCAUGGUACACUUAUUGUAAGUAGUGAGUACACUGGUAAUUACCAGUGUGGUCUAUAAACAUAUAUCUAAGAAACUUUGUAUUGCAUAGACGGUGCUUACUUACAAAGUCCUCAGAAUACAAAGGUCCUAUUACGGAUGUUUCUACAAAGAAAACAGUUACCACAACAACCUAAACCAGUUACUUAUAAAUUGGAUGGUGUUGUUUACAGAAAUUGACCCUAAGUUGGACAAUUAUUAUAAGAAAGACAAUUCUUAUUCACAGAGCAACCAAUUGAUCUUUGUACCAAACCACCAUAUCCAAACGCAGCUUCGAUAAUUCAAGUUUGUAUGUGAUAAUCAAAUUUGCUGAUGAUUUAAACCAGUUAACUGGUUAUAAGAAACCUGCUUCAAGAGAGCUUAAAGUUACAUUUUUCCUGAUAAAUGGUGAUGUGGUGGCUAUUGAUUAUAAACACUCCCCUUUUUAAGAAAGGAGCUAAAUAGUUACAUAAACCUAUUGUUUGGCAUGUUAACAAUGCAACUAAUAAGCCACGUAUAAACCAAAUACCUGGUGUAUACGUUGUCUUUGGAGCACAAAACCAGUUGAAACAUCAAAUUCGUUUGAUGUACUGAAGUCAGAGGACGCGCAGGGAAUGGAUAAUCUUGCCUGCGAGAUCUAAAACCAGUCUCUGAAGAAGUAGUGGAAAAUCCUACCAUACAGAAAGACGUUUGAGUGUAAUGUGAAACUACCGAAGUUGUAAGACAUUAUACUUAAACCAGCAAUAAUAGUUUAAAAAUUACAGAAGAGGUUGGCCACACAGAUCUAAUGGCUGCUUAUGUAGACAAUUCUAGUCUACUAUUAAGAAACCUAAUGAAUUAUCUAGAGUAUUAGGUUUGAAAACCUUUAAUUCUGGUUUAGCUGCUGUUAAUAGUGUCCCUGGGAUACUAUAGCUAAUUAUGCUAGCCUUUUUAACAAAGUUGUUAGUACAACUAUAAUUACACGGUGUUUAAACCGUGUUUGUACUAAUUAUAUGCCUUAUUUCUUACUUUAUUGCUACAAUUGUGUACUUUUACUAGAAGUACAAAUUCUAGAAUUAAAGCAUCUAUGCCGACUACUAUAGCAAAGAAUACUGUUAAGAGUGUCGGUAAAUUUUGUCUAGAGGCUUCAUUUAAUUAUUUGAAGUCACCUAAUUUCUUAAACUGAUAAUAUAUAAUUUGGUUUUACAUUAGUGUUUGCCUAGGUUCUUAAUCUACUCAUCGCUGCUUAGGUGUUUUAAUGUCUAAUUUAGGCAUGCCUCUUCUGUACUGGUUACAGAGAAGGCUAUUUGAACUCUACUAAUGUCACUAUUGCAACCUACUGUACUGGUUCUAUACCUUGUAGUGUUUGUCUUAGUGGUUUAGAUUCUUUAGACACCUAUCCUUCCCUAGAAACUACAAAUCACCAACUUCAUCUCUUUAAAUGGAACUGCUUCUAGUCAGAAUUUUGGCAUAUCUUUGUAGGUUUCAUAUGUACUUGGAUACUGCAAUCAUGCAGGCUAUUUGAGUACAUAUUUAUUAGUAAUUCUUGGGUCAUGUAUUGUAAUCGUACAAUGGCCCAGCUGGCUAGAAUGUCACGUCUUUGCUCUUGUAUGCAAAGUUAUCUGCAUGCUUAGACGGUAAUAUCAACUGUGAUGUGUUACAAACGUAAAAGAGCCUUCUAUUGGUUAACUGAUGAAGGUCCUCUAUGUCUAUGCUAAUGAGUAAAGGCUUUGCAAUUACACAAUUGGAAUCGUGUUAAUUGAUACAUUUGUGCUGGUAGUACUUAUGUGAUGAAGUUGCGAGAGACUUGUCACUACAGUUUAAAAGACCAAUAUCUGCCAGUCUUUUGCUGAUAGUGACAGUGAAGAAUGGUUCCAUCCAUCUUGUACUUUGAUAAGCUGGUCAAAAGACUCGAAUGACUUCUACUCAUCAUGUUACAUUAGACAUCCUAGAGCUUAAUAACACUAAAGGUUCAUUGCCUAUUAAUGUUAUAGUUUUGACAGUAAUCAAAAUGAAGAAUCAUCUGGCAAAAUCAGUGUCUGUACACUACAGUCAGUCUACGUGUCAACCUAAUUGAGGAUCAGGCAUUGGUGCCUGAUGUUGGUGAUAGUGUGGAAGUUCAGUUAAAAUUUUGAUGCCGUUAAUCCUUAUCAUCAACUUUCACGUACCAAUGGAAUCAAAAAACUAGUUGCAACUGCAGAAGCUGAACUUGCAAGAAUGUCCUAGUGUCUUAUCACUUUAUUCAGCAGCUCUGCAAGGUUUGUUAUGAUGUAGAAAUAAAGAUGUUGUUGUGCUCAAAUUGCACAUCAAUCUACAAAGUUGGCGAUAGUUGUAAUAACUAUGCUCACCUAUAAGUGAAAACAUGACACCGCGUGACCCUGGUGCUUGUAUUGACUGUAGUGCGUCAUUUAAUGGCAGGUAGCAAAAAGUCUAUUGCUUUGAUAGGAACGUUAAAGAUUCAUGUCUUGUUGAACACUACGAAAACAAAUACGGUGCUGCUAAAAUAAUUUACCUUCUAAGUUGCAGUAUAAUAGACAAGUUGUUAUGUUUAACAACAAGAUAGCACUUAAGGUUAAAUUGUUAAUAAUUGGUUGAAGCAGUUAUUUAGUUACACUGUGUUCCUUUUGUACUGCUUAUUAAUAACACCUGUUCAUGUCAUGUCUAAACAUACUGACUUCAAGUGAAAUCAUAGGAUAAAGGCUAUUGAUGGUGGUACUCGUGACACAUCAAGAUACUUGUCUGCUAACAACUGAUUUUGACACAUGGUUUAGCCAGCGUGGUGGUAGUUAUCUAAUGACAAACCCAUUGAUUGCUGCAGCAUAACAAGAGAGGGUUUGUCGUGCCUGGUUUCCGGCACGAUUACGCCACUAAUGGUGACAAUUUGCUUCUUACCUAAGUUUUGGUGCAGUUGGUAGUAUCUGUACAUACCAUAAACUUAAGAGUACUGACUUUGAACUGGCAUGGUUUGCUGUGAAUGUCAAUCUAAAGAUGCCUGGUAGCCAGUACCAUUGUUAUGAUACCAAUGUACUGAAGGUCUGUUGUUAUGAGUUUACGCCCUGACACACGUAUGUGCUCAUGGAUGGCUCUAUAUUGAAUUCCUAACCCUACUGAAGGUUCUGUUAAGUGGUACAUUUGAUAUGAGUACUGUAGGCACGGAUUGUGAAAGAUCAGACUGGUGUUUGUGUAUCUACUAGUGGUAGAUGGGUACUUAACAAUGAUAUUACAGAUUUUACCAGGAGUUUCUGUGGUGUAGAUGCUUUAAUUUACUAAUAUGUUACAUAUUUCAACCUAUUGGUGUUUGGACAUAGAUCUAUAGUAGCUGGUGGUAUUAGCUAAGUAACAUCCUUGCCUAUUUUAUGAGGUUUAGAAGAGCUUUGGUGAAUACAGUAUGUAGUUGCCUUUAAUACUUUACUAUUCCUUAUGUCAUCAUUGUACUCUGUCUAACACCAGUUUACUCAUCUCACCUGGUGUUUAUUCUGUUAUUUACUUGUACUUGACAUUUUAUCUUACUAAUGAUGUUUUUUUGCACAUAUUCAGUGGAUGGUUAUGUUCUACACUAGUACCUUUCUGGAUAACAAUUGCUUAUAUCAUUUGUAUUUCACAAAGCAUUUAUUGGUUCUUUAGUAAUUACCUAAAGAGACGUGUAGUCUUAAUGGUGUUCCUUUAGUACUUUGAAGAAGCUCGCUGUGCACCUCUUGUUAAAUAAGAAAUGUAUCUAAAGUUGCGGUGAUGUGCUAUUACCUUACGCAAUAUAUAGAUCUUAGCUCUUUUAAUAAGUACAAGUAUUUUAGGGAGCAAUGGAUACAACUAGCUCAGAGAAGCUGAUUGUUGUCAUUGCGUAAAGGCUCUCAAUGAUUCAGUAACUCAGGUUCUGAUGUUCUUUCCAUCACAAAACCUCAUCCCCAGCUGUUCUGCAAGUGGUUUAGAAAAAUGGCACCAUUGGUAAAGAGGUGUCUGGUACAGUAACUUGUGGUACUCUCUAACGGUCUUGGCUUGAUGACGUAGUAUGUCCAAGACAUGUGAUCUGACCUCUGACAUGCUUACCCAAUUAUGAAGAUUUACUCAUUCGUAAGUCUAAUCAUAAUUUUUGGUCAGGCGUAAUGUUCAACUCAGGGUUAUGACAUCUAUGAAAAUUGUGUAUUUAAGCUAAAGGUUGAUACAGCCAAUCCUAAGACCCUAAGUAUAAGUUUGUUCGAUUCAACCAGGACAGACUUUCAGUGUUAGUUGACAAUGGUUCACCAUCUGGUGUUUACCAAUGUGCUAUGAGCCAAUUUUAUUGGUUCAUUCUUAAUGGUCAUGUGUAGUGUUGGUUUAACAUAGAUUACUAGUGUGUCUUCUUGUUAUGCACCAUAUGGAAUACCAACUGGAGUUCAUGCUGGCACAGACUUGAAUUAUACCUUUGUUGACAGGCAAACAGCACAGCAGCUGUACCAACUAUUACAGUUAUGUUUUAGCUUGUGACGUGUUAUAAAUGGAGACAGGUGUUCUCAAUCGAUUUACCACAACUUAUGACUUUACCUUGUGGUAAGUACAAUAUGAACCUAACACAGACCAUGUUGACAUACUAGGACCUCUUUGCUCAAACUGAAUUGCUUUAGAUAUGUGUGCUUCAUUAAAGAAUUACUGCAAAAUGGUUGAAUGGACGUACCUAUUGGGUAGUGCUUUAUUAGAAGAUGAAUUUACACCUUUGAUGUUGUUAGACAAUGCUCAGGUUUACUUUCCAAAGUGAGUGAAAAGAACAAUCAAGGUACACCACUGGUUGUUACUCACAAUUUGACUUCAAUUCUAGUUUAGUCCAAUUAUGGUUUUGUUUCUUGUAUGAAAUGCCUUCUUACCUUGCUAUAGUAUUGCUAUGUCUGCUUUUGCAAUGAUGUUUGUCAAACAAGCAUGCAUUUCUCUGUUUGUUUUUGUUACCUCUUGCCACUGUAGCUUAUUUUAAUAUGGUCUAUAUGCCUACUAGUUAGGAUGCGUAUAUGACAUGGUUGGAUAUGGUUGAUACUAGUUUGUCUGGUUUCUAAGCUAAAAGACUGUGUUAUGUAUGCAUCAGCUGUAGGUUACUAAUCCUAUGACAGCAAGAACUGUGUAUGAUGAUGGUGCUGAGAGUGGACACUUAUGAAUUCUUGACACUGUUAUAAAGUUUUGGUAAUGCUUUAGAUCAAGCCAUUUCCAUGUGGGCUUAUAAUCUGUUACUUCCUACUCAGGUGUGUUACAACUGUCAUGUUUUGGCCAGUAUUGUUUUAUGUGUGAGUAUUGCCUAUUACAUAUGGUAAUACACUCAGUGAUUGCUAGUUUAUUUUAGCUAUUUGUACUUGUAUUUGGCCUCUUUGUUUACUCAAUGCUACUUAGACUGACUUGGUGUUUAUGAUUACUUAGUUUUACACAGGAGUUUAGAUAUAUGAAUCACGGAUCUACCCAAGAAUAGCUAGAUGCUAACUCAUAUGUUGGUUUUCAAACUCAAGUACGUCAGUAAAGUCAAUGUAAAGGCCCAUAGCUACUAUUUACAACUCGAGAAUAUCUUAAAUGUAGAUUCCAAGACAUUACUAAAAUACUGCUGAGUACUCUCGUUUCUCGGACUUAUUACUGACGGCAUAAAGCACUCAGAUUUAUUCACUAUCUUGACUCAAGAAGCACGCUUUGCAGUGAAUUUUUACAAGUUGAAGGUCAUCGCUAAUCUGUUUGACCUGUGCAGCCGCAACGUAAGUGGAAACAUUGCUGAUCAAGAACAUCAAACAGGCUAGUAACAGAGGAGGUAUGUGCUAGACAUGUCAUCCGCUAGAUUAGACACUCUCACUCAAGCUCCUUUAAAAGCUGUUAAUAUACCUUCCCAGGUAACAAACCAACCAACUUCGAUCUCUUGUAGAUCUGUUCUCUAAACGAACUUUAAAAUCUGUGUGGCUGUCACUCGGCUGCAUGCUUAGUGCACUCACGCAGUAUAAUUAAUAACUAAUUACUGUCGUUGACAGGACACGAGUAACUCGUCUAUUUUGCAGGCUGCUUACGGUUCGUCCGUGUUGCAGCCGAUCAUCAGCACAUCUAGGUUUCGUCCGGGUGUGACCGAAAGGUAAGAUGGAGAGCCUUGUCCCUGGUUUCAACGAGAAAACACACGUCCAUUCAGUUUGCCUGUUUUACAGGUUCGCGACGUGUUCGUACGUGGCUUUGGAGACUCCGUGGAGGAGGUCUUAUCAGAGGCACGUCAACAUCUUAAAGAUGGCACUUGUGGCUUAGUAGAAGUUGAAAAAGGCGUUUUGCCUCAACUUGAACAGCCCUAUGUGUUCAUCAAACGUUCGGAUGCUCGAACUGCACCUCAUGGUCAUGUUAUGGUUGAGCUGGUAGCAGAACUCGAAGGCAUUCAGUACGGUCGUAGUGGUGAGACACUUGGUGUCCUUGUCCCUCAUGUGGGCGAAAUACCAGUGGCUUACCGCAAGGUUCUUCUUCGUAAGAACGGUAAUAAAGGAGCUGGUGGCCAUAGUUACGGCGCCGAUCUAAAGUCAUUUGACUUAGGCGACGAGCUUGGCACUGAUCCUUAUGAAGAUUUCAAGAAACUGGAAUGUACAAAUACCUACAACUUGUGCUAAUGACCCUGUGGGUUUUACACUUAAAACACAGUCUGUACCGUCUGCGGUAUGUGGAAAGGUUAUGGCUGUAGUUGUGAUCAACUCCGCGAACCCAUGCUUCAGUCAGCUGAUGCACAAUCGUUUUAAACGGGUUUGCGGUGUAAGUGCAGCCCGUCUUACACCGUGCGGCACAGGCACUAGUACUGAUGUCGUAUACAGGGCUUUUGACAUACAAUGAUAAAGUAGCUGGUUUUGCUAAAUUCCUAAAACUAAUUGUUGUCGCUUCCAAGAAAAGGACGAAGAUGACAAUUUAAUUGAUUCUUACUUUGUAGUUAAGAGACACACUUUCUCUAACUACCAACAUGAAGAAACAAUUUAUAAUUUACUUAAGGAUUGUCCAGCUGUUGCUAAACAUGACUUCUUUAAGUUUAGAAUAGACGGUGACAUGGUACCACAUAUAUCACGUCAACGUCUUACUAAAUAUACAAUGGCAGACCUCGUCUAUGCUUUAAGGCAUUUUGAUGAAGGUAAUUGUGACACAUUAAAGAAAUACUUGUCACAUACAAUUGUUGUGAUGAUGAUUAUUUCAAUAAAAAGGACUGGUAUGAUUUUGUAGAAAACCCAGAUAUAUUACGCGUAUACGCCAACUUAGGUGAACGUGUACGCCAAGCUUUGUUAAAAACAGUACAAUUUUGUGAUGCCAUGCGAAAUGCUGGUAUUGUUGGUGUACUGACAUUAGAUAAUCAAGAUUCAAUGGUAACUGGUAUGAUUUCGGUGAUUUCAUACAAACCACGCCAGGUAGUGGAGUUCCUGUUGUAGAUUCUUAUUAUUCAUUGUUAAUGCCUAUAUUAACCUUGACCAGGGCUUUAACUGCAGAGUUACAUGUUGACACUGACUUAACAAAGCCUUACAUUAAGUGGGAUUUGUUAAAAUAUGACUUCACGGAAGAGAGGUUAAAACUCUUUGACCGUUAUUUUAAAUAUUGGGAUCAGACAUACCACCCAAAUUGUGUUAACUGUUUGGAUGACAGAUGCAUUCUGCAUUGUGCAAACUUUAAUGUUUUAUUCUCUACAGUGUUCCCACCUACAAGUUUUGGACCACUAGUGAGAAAAAUAUUUGUUGAUGGUGUUCCAUUUGUAGUUUCAACUGGAUACCACUUCAGAGAGCUAGGUGUUGUACAUAAUCAGGAUGUAAACUUACAUAGCUCUAGACUUAGUUUUAAGGAAUUACUUGUGUAUGCUGCUGACCCUGCUAUGCACGCUGCUUCUGGUAAUCUAUUACUAGAUAAACGCACUACGUGCUUUCAGUAGCUGCACUUACUAACAAUGUUGCUUUCAAACUGUCAAACCCGGUAAUUUUAACAAAGACUUCUAUGACUUUGCUGUGUCUAAGGGUUUCUAAGGAAGGAAGUUCUGUUGAAUUAAAACACUUUCUUUGCUCAGGAUGGUAAUGCUGCUAUCAGCGAUUAUGACUACUAUCGUUAUAAUCUACCAACAAUGUGUGAUAUCAGACAACUACUAUUUGUAGUUGAAGUUGUUGAUAAGUACUUUGAUUGUUACGAUGGUGGCUGUAUUAAUGCUAACCAAGUCAUCGUCAACAACCUAGACAAAUCAGCUGGUUUUCCAUUUAAUAAAUGGGGUAAGGCUAGACUUUAUUAUGAUUCAAUGAGUUAUGAGGAUCAAGAUGCACUUUCGCAUAUACAAAACGUAAUGUCAUCCCUACUAUAACUCAAAUGAAUCUUAAGUAUGCCAUUAGUGCAAAGAAUAGAGCUCGCACCGUAGCUGGUGUCUCUAUCUGUAGUACUAUGACCAAUAGACAGUUUCAUCAAAAUUAUUGAAAUCAAUAGCCGCCAUAGAGGAGCUACUGUAGUAAUUGGAACAAGCAAAUUCUAUGGUGGUUGGCACAACAUGUUAAAAACUGUUUAUAGUGAUGUAGAAAACCCUCACCUUAUGGGUUGGGAUUAUCCUAAAUGUGAUAGAGCCAUGCCUAACAUGCUUAGAAUUAUGGCCUCACUUGUUCUUGCUCGCAAACAUACAACGUGUUGUAGCUUGUCACACCGUUUCUAUAGAUUAGCUAAUGAGUGUGCUCAAGUAUUGAGUGAAAUGGUCAUGUGUGGCGGUUCACUAUAUGUUAAACCAGGUGGAACCUCAUCAGGAGAUGCCACAACUGCUUAUGCUAAUAGUGUUUUUAACAUUUGUCAAGCUGUCACGGCCAAUGUUAAUGCACUUUUAUCUACUGAUGGUAACAAAAUUGCCGAUAAGUAUGUCCGCAAUUUACAACACAGACUUUAUGAGUGUCUCUAUAGAAAUAGAGAUGUUGACACAGACUUUGUGAAUGAGUUUUACGCAUAUUUGCGUAAACAUUUCUCAAUGAUGAUACUCUCUGACGAUGCUGUUGUGUGUUUCAAUAGCACUUAUGCAUCUCAAGGUCUAGUGGCUAGCAUAAAGAACUUUAAGUCAGUUCUUUAUUAUCAAAACAAUGUUUUAUGUCUGAAGCAAAAUGUUGGACUGAGACUGACCUUACUAAAGGACCUCAUGAAUUUUGCUCUCAACAUACAAUGCUAGUUAAACAGGGUGAUGAUUAUGUGUACCUUCCUUACCCAGAUCCAUCAAGAAUCCUAGGGGCCGGCUGUUUGUAGAUGAUAUCGUAAAACAGAUGGUACACUUAUGAUUGAACGGUUCGUGUCUUUAGCUAUAGAUGCUUACCCACUUACUAAACAUCCUAAUCAGGAGUAUGCUGAUGUCUUCAUUUGUACUUACAAUACAUAAGAAAGCUACAUGAUGAGUUAACAGGACACAUGUUAGACAUGUAUUCUGUUAUGCUUACUAAUGAUAACACUUCAAGGUAUUGGGAACCUGAGUUUUAUGAGGCUAUGUACACACCGCAUACAGUUUACAGGCUGUUGGGGCUUGUGUUCUUUGCAAUUCACAGACUUCAUUAAGAUGUGGUGCUUGCAUACGUAGACCAUUCUUAUGUUGUAAAUGCUGUUACGACCAUGUCAUAUCAACAUCACAUAAAUUAGUCUUGUCUGUUAAUCCGUAUGUUUGCAAUGCUCCAGGUUGUGAUGUCACAGAUGUGACUCAACUUUACUUAGGAGGUAUGAGCUAUUAUUGUAAAUCUCUAAACCACCCAUUAGUUUCCAUUGUGUGCUAAUGGACAAGUUUUUGGUUUAUAUAAAAUACAUGUGUUGGUAGCGAUAAUGUUACUGACUUUAAUGCAAUUGCAACAUGUGACUGGACAAAUGCUGGUGAUUACAUUUUAGCUAACACCUGUACUGAAAGACUCAAGCUUUUGCAGCAGAAACGCUCAAAGCUACUGAGGAGACAUUUAAACUGUCUUAUGGUAUUGCUACUGUACGUGAAGUGCUGUCUGACAGAGAAUUACAUUCAUGGGAAGUUGGUAAACCUAGAACACUUACGAAAUUAUGUUUUACUGGUUAUCGUGUAACUAAAACAGUAAAGUACAAAUAGGAGAGUAGUAGACUCUUCCUGCUGCAGAUUUGGAUGAUUUCCAAACAAUAGCAACAAUCCAUGAGCAGUGCUGACUCAACUCAGGCCUAAACUCAUGCAGACACACAAGGCAGAUGGGCUAUAUAAACGUUUCGCUUUCCGUUUACGAUAUAGUCUACUCUUGUGCAGAAUGAAUUCUCGUAACUACAUAGCACAAGUAGAUGUAGUUAACUUUAAUCUCACAUAGCAAUCUUUAAUCAGUGUGUAACAUUAGGGAGGACUUGAAAGAGCCACCACAUUUCACCGAGGCCACGCGGAGUACGAUCGAGUGUACAGUGAACAAUGCUAGGGAGAGCUGCCUAUAUGGAAGAGCCCUAAUGUGUAAAAUUAAUUUUAGUAGUGCUAUCCCCAUGUGAUUUUAAUAGCUUCUUAGGAGAAUGACAAAAACCCCCCCCAACACAUACCUAUCAUCAUCAUACUCAACUUCCAUCACAUCACCAACAUACAUCAACAUCAUACACUCAUCUCACAUAAGUAGCAAAACCACACAUUCCAGACCCCGAUACGAUAGUGUACAGUGAACAAUGCUAGGAAGCUGCCUAUUGGAAGGCAUAAUGUGUAAAUUAAUUUUAGUAGUGCAUCACCAUGUGAUUUUAAUAGCUCUUAGGAGAUGACAAAAUCACUAAUUCAAACAUAUUAAAAUACGUACUGCCUAGAACUAAAACGUAUAACCCUAAACAGACAGCAACGAUUUCCUCUGAGAUUUGGAUGAUUUCCAAACAAUUGCAACAAUCCAUGAGCAGUGCUGACUCAACUCAGGCCUAAACUCAUGCAGACACAAGGCAGAUGGGCUAUAAACGUUUCGCUUUCCGUUUACGAUAUGUCUACUCUGUGCAGAAUGAAUUCUCGUAACAUAGCACAAGUAGAUGUAGUUAACUUUAAUCUCAUACAAUAUUUAAUCAGUGUGUAACAUUAGGAGGACUUGAAAGAGCCACCACAUUACCGAGGCCACCGGAGUACGAUCGAGUGUACAGUGAACAAUGCUAGGAGAGCUGCCUAUAUGGAAGAGCCCUAAUGUGUAAAAUUAAUUUUAGUAGUGCUAUCCCAUGUGAUUUUAAUAGCUUUAGGAGAAUGACAAAAAACACCCCACCCCAACACACUACAUCACUAUCCAUCAUCCACCCCACCCCUCCACACCCUCAUUUCCCAUCUC
>cluster_3 reads=2 total_reads=6938
GUGGUUGUUAAUGCAGCCAAUGCACCUAAACAUGGAAGUGCUGCAGGAGCCUUAAAUAGGCUAUCGAUGCAAGUUGAAUCUGAUGAUUACAUAGCUUUAAUGGACCUUACUUAAAGUGGGUGGUAGUUGUGUUCUAAGCGGACACAAUCUAUCAUUCUUGUUCAUGUUGUCGGCCCAAAUGUUAACAAAGGUGAAGACAUUCAUCUCAAGAGUGCUUAUGAAAAUUUCAAUCAGCAAGUCACACUGCCACAUUAUCAGCUACUGGUAUUUUGGUGCUGACCUAUACAUUCUCAAGAGUUUGUGUAGAUACUGUUCGCACAAUGUCUACACUAGCUGUCUUGAUAAAAAUCUCAUGACAAAAACUUGUUCAAGCUUCUUGGAAUGAAGAGUGAAAGCAAGUUGAACAAAAGAUUUGAGAUUCCUAAAGAGGAAGUUAAGCCAUUUUCAACAACUGAAAGUAAACCUCAGUUGAACAGAGAAACAAGAUGAUAAGAAAAUCAAAGCUUGUGUUGAAGAAGUUUCAACAACUCUGGAAGAAACUAAAGUUCCAAGAAACUUAUACUCAUUGACAUUAUUGCUGUCACAUCCAGAUUUUGCCAUUUGUUGUGGACACUAAGGGACACACUUCCUUUAAAGAAAGAUGCUCCAUAUAGUGGGUGAUGUUGCUCAAGAGGUGUUUUAACUGCUGUGGUUUUUUAUCUAAAGGCUGGUGGCACUGAAAUGCUAAGCGAAAGCUUUGAGAAAAGUGCCAACAGACAAUUAUAUAACCACACACCCAGGGUCAGGUUUAAAAAUGGUUACACUGUAGAGGAGGCAAAGACAGUGCUUUUGAAAAGUGUAAAAGUGCCUUUUACAUUCUACCAUUAUCUAAUGAGAAGCAGAGAAAUUCUUGGAACUGUUUUAGGAAUCUAUCGAGAAAUGCUUGCCACGCAGAAGAAACACCAAAUUAAUGCCUGUCUGUGUGUGGAAACUAAAGCCAUGGUUUUAUACAGCGUAAAUAAGGUAUUAAAAUACAAGAGGUGUGGUAUUGAUUUUGGUAAGCGGAGAUUUCUACUCACAUCCAGUAAACAACUGUAGCGUCAUCAACACUUAACGAUCAUAAUGAAACUUGGUUACUGUGCCUUGGCAUGUAACACUGGGCUUUAAAUUUAAGAGCUGCUCGGUAUCGAGAUCUCACAAGUGCCAGCUACAGUCUUGUUCUCACCUGAUGCUGUUCCGGCGUAUAGUUAUCUACUUCUCUAAACACCUGAGUAUUUAUUGAAACCAUCUCACUUGCUGGUUCCUAUAAAGAUUGGUCCUAUCUGGACAAACACACACAUUGGUAUAGAAUUUUCUUAAGAGUGGUGAUAAAAGAAGUGGUAUUACACUCAAGUAAACCCUACACAUACACCUAGAUGGUGAAGUUAUCACCUUUGACUGGUGUCUAAGACUCUCUCUUGAGAGAAGUGAGGACUAUUAAGGUGUUUACAAGUAGACAUUAACCUCCACACGCAAGUUGUGGACAUGUCAAUGACACUAUGGACAACAGUUUGGUCCAACUUAUAUUUGGAUGGAGCUGAUGUUAAAGUAAACCUCAACAAUACGUCGAAGGUAAACAUUUCUCAUCGUACCUGCUGAUGACAUACGUGUUAGAGGCUUUGAGUACUACCACCUUGAUCCUAGUCUCUGGCUAGGUACAUGUCAGCAUUAAAAUACCACUAAAAAGUGGAAUACCCACAAGUUAAUGGUUCAUUUUAUUAAAUAGGCAGAUAACAACUGCUAUCUGCCUUAAUACUGUUAUCACUCCAACAAAUGGAGUUGAAGUUUAAUCCACCUGCUCACAAGAUGCUUAACAGAGCAAGGGCGGUGAAGCUGCUAACUUUGUGCUAUCUAUCUUAGCCUACUGUAAUAAGACAGUAGGUGAGUUAGGUGAUGGCAGAGAAACAUUGAGUUACACUGUUUCAACAUGCCAAUCAAGAUUUGCAAAAAGAGUCUUGAACGUGGUGUAAAAACUUGUGGACAUAGACAACCCUUGGUGUGAAGCUUGUUAUGUACAUGGGCACACUUCACAUGAACAUUUAAGAAAGGUGUUCAGAUACCUUGUCGUGGUAAACAAGCUACAAAAUAUCUAGUACAGGAGUCACCACUUGUUAUGAUGUCAGCACCACCUGCUCAGUAUGAACUCGUAAGCAUGGUACAUUUAUUGUAUAUCGAGUGGAGUACACUGGUAAUCACCAGUGUGGUCUUAUAAACAUAUAUUCUCAAAAGAAACUUGCUAUUAUCUGGAUGGUGCUUUACUUACAAAGUCCGGAAUACAAAGGUCCUAUCACGGAUGUUCUUACCGAGAAUGGUUACCUAUCAAAAACCAGUUACUUGCAAAAUUGGAUGGUGUUGUUUGUACAGAAAUUGACCUAAGUUGGACAAUUAACAAGAAAGACAAUUCUUAUCUCCACAGAGCAACCAAUAGAUCUCACUGUCCAAACCAUCCAUCCAAACGCAGGAGGUACAUAGCAAUUUAAGUUUGGUAUGUGAUAAUAUCAAAUAAAUUUAAUUGAUGAUUUAAACCAGAGGCUUAUUGGUCAUAAGAAACCUGCUCAAGAGAGCUUAAAGUUACAUUCUUUCCCUGGAUUUAAUGGUGAUGUGGUGGCUAUUGAUUAUAAACACUACACACCCUCUCAAGAAAGGAGCUAAAUUGUUACAUAAACCUAACUGCUUGGCAUGUUAUCAAUGCAACUAAUAAAAGCCACGUAUAAACCAAAUACCUGGUGUAUACGUUGUCUCUGGAGCACAAUAGUUGAUUACAUAAAUUCGUUUGAUGUACUGAAGUCAGAGGACGCGCAGGGAAUGGAUAAUCUGCCUGCGAAGAUCUAAACCAGUACCUUGAAGAAGUAGUGGAAAAUCCUACCAUACAGAAAGAUGUCUUGAGUGUAAUGUGAAACUACAAAGUUGUGAGACAUUAACCUAAACCAGCAAAAUAAUAGUUUAAAAAUUACAGAAGAGGUUGGCCACACAGAUUUGUGGCUGCUUAUGUAGACAAUUCUAGUCUCUACUACUCAAAGAAACCUGCGAAUUAACGAGCUAGAGUAGUCGUAGGUUUGAAAACCUUAUACAUUCCUUUGGUUAGCUGCUGCUAAAGUGUCCGUGGGAUAUAGCUAAUUAUGCUAAGCCCUUUAACAAAGUUGUUGCACAACAUUAUCGGUUACACGGUGUUUAUUUGUUUGGUUACUAAUUAUAUGCCUUAUUCACAUUUAUUGCAAUUGUGUACUUACUAGAAGUACAAAAUUCAUAAGAAUUAAGCAUCUACGUCGACUACUAUAGCAAAGAAUUUGUUAAGAGUGUUAGUAAAUUUUGUCAAGAGGCUUCAUUUAAUUAUACUGAUCCUAAUUCUUAAACUGAUAAAUAUUAUAAUUUGGUUUUACUAUUGGUGUUUGCCUAGGUUUUAAUCUACUCAUUUCGCUGCUUUCGGUGUUUAAUGUUUAAUCUAGGCUGCCUUACUGUUUCAAAUCAAGAGAAGGCUAUCAUAUUUACUAAUGCUUUAAUCAACCUACUGUACUGGUUUAUACCUUGUAGUGUUUGUCUCUAGUGGUUUCAAGAUUCUUAGACACCUAUCCUCUUAGAAACUAUACAAAUUACCAUCUCAUCUUCAAUGGGAUUUAACUGCUUGGCUCGGUAAGAGUGGUUUUGGCAUAUUCUCGCAGGUUUCAUAGUUAUGGGAUUGGCUGCAAUCAUGCAAUUGUUUUCAGCUAUUUGCAGUACAUUUAUUAGUAAUUCUUGGCUUAUGUGGUUAAUAAUUAAUCUGUACAAAUGGCCCCGAUUCAGCUAUGGUUAGAAUGUACAUCUCUCUGCAUCAUUUAUUAUGUAUAGAAAAGUUAUGUGCAUGUUGUGGAUGGUUGUAAUUCAUCAACUUGUAUGAUGUGUUACAAACGUAAUAGAGCAUCAAGAGUUGCGUACAACUAUUGUUAUGGUGUUGAAGGUCCUUUAUGUCUAUGCUAUAGAGGUAAAGGCUUUGCUACACAAACUGGAAUUGUGUUGUGAUUUACUUGUGCUGGUAGUACUUUAUUAGUGAUGAAGUUGCGAGAGACUUGUCACUACAGUUUAAAAGACCGCAAUACCUACUGACCAGUCUUCUUACAUUGCUGAUAGUGCUUUACAGUGAAGAAUGGUUCCAUCCAUCUUACAGUCUUGAUAAAGCUUGGUCAAAGACUUAUCGAAAGACAUUCACACUCAUCUUGUUAUCAAGACAACCUGAGAGCUAAUAACACACUAAAGUCACUGCCUAUAAUGUUAAGUCUUGAUGGUAAAUCAAAAUGUGAAGAAUUUUAUUUGCAAAAUCAGCGUCUCUGUUUACUACAGUUCAGCUUAUGUAGUUUAUCUAUACUGUACUAGAUCAGGCAUGGUGUCUGAUGUUGUGAUAGUGCGGAAGUUGCAGUUAAAAUGUUUGAUGCUCGUUACCCCAGGUAACAAACCAUACCAUUCUCAUCGAUCUCAAUAGAUGUUCUUAAACGAACUAAAAUCUGUGGUUGUCACUCAGCUGCAUGCUUAGUGCACUCCAGUAUAAUUAAUAACUAAUUACUGUCAUGACAGGACCCGAGUAACUCGUCUUUAUUUGCAGGCUGUUACGGUUUCGUCCUUGUUGCAGCCGAUCAUCAGCACAUCUAGGUUUGUCAGGGGUGUGACCGAAAGGUAAGAUGGAGAGCCUUGUCCCUGGUUCAACGAGAAACACACGCCAUCAGUUUGCCUGUUUUACAGGUUCGCGACGUGUUCGUACGUGGCUUGGAGACCCGAGGAGGCCUUAUCAGAGGCACGUCAACAUCUAAAGAUGGCCUUGGCCUAGUAGAAGUUGAAAAAGGCGUUUGCCUCAACCUGAACAGCCCUAUGUGUUCAUCAAACGUUCGGAUGCUCGAACUGCACCUAUGGUCAUGUUAUGGUUGAGCUGGUAGCAGAACAAGGCACAGUAUGUUAGUGGUGAGACACUGGUGUCCUUGUCCCUCAUGUGGGCGAAAUACCAGGCUUUUACCGCAAGGUUCUUCUUCGUAAGAACGGUAAUAAAGCUGGUGGCCAUGGUUACGGCACCGAUCUAAAGUCAUUUGACAUAGGCGACGAGCUUGGCACUGAUCCAUAUGAAGAUUUCCAAGAAACUGGAAUGUACAAACCUCCCUUUGUGCUAUGACCCUGUGGGUUCUACUCUUAAAACCAGUUUGUCCUGUCUGCGGUAUGUGGACAGGUUAUGGCUGAGUUGUGAUCAACUCGCGAACCCAUGCUUCAGUCAGUGAUGCACAAUCUUGUUAAACAGGUUUGCGGUGUAAGUGCAGCCCGUCAUCACCUCGUGCACAGGCACUAGUACUGAUGUAUACAGGGCUUCUGACAUCACUCUGAUAAAGUAGCUGGUUUGCUAAAUUCCAAAACUAAAUGUUGUCGCUUAAGAAAGGACGAAGAUGACAAUAUCUUAUGAUUCAUCUGUGGCUCUGAGACACACUUUCCUAACUACCAACAUGAAGAAACAAUUAUAAUUUACUUAAGGAUUGUCCAGCUGCUGCUAAACAUGACUUUUAAAAGUUUAGAAUAGACGGUGACAUGGUAUCCACAUAAUACGGUCAACGUCUUACUAAUAACAAUGGCAGACCUCUGAUCUUAAGGACUUUGAUGAAGGUAAUUGUGCACAUUAAAUAAAUAAUAUGUUCACCUCACAAUUGUGAUGAUGAUUAUUCACAUAAAAGGACUGGUAUGAUUUUGUAGAAAACCCAGAUAUAUAACGCGUAUCGCCAACUUAGGUGAACGUGUACGCCAAGCUUUGUUAAAAACAGUACAAUUGUGAUGCCUGCGAAAUGCUGGUAUUGUUGGUGUACUGACUAGAUAAUCAAGAUUACUAAUGGUAACUGGUAUGAUUCUUGGUGAUUUCAUACAAACCACGCCAGGUAGUGGAGUUCCUGUAGCAGAUUUAUUAUUCAUUGUUAAUUCCUAUAUUAACCUUGACAGGGCUUUAACUGCAGAUCAUGUUGACACUGACUUAACAAAGCCUUUUAUUGGAUUUUAUAAAAUAUGACUAAAGAGAGGUUUAAACUCUUUGACCGUUAUUUAAACAUUGGGAUCAGACAUACCACCCAAUUGUGUUAACUGUUUGGAUGACAGAUGCAUUCUGCAUUGUGCAAACUUUAAUAUUAUAUACUACGGUGUUCCCACCUACAAGUUUUUGGAGCAAUAGGAUAGAGUAACUAAAUGAGAAGCUGCUUGUUGUCAUCUCGUAAAGGCUUCAAUGAUACAGUAACUCAGGUUAGAUGUUUUACUAACCACGAGUAAACCUCUAUACCUCCAGCUGUUUUGCAGAGUGGCUUUAGUAAAAUGGCAUUCCCAUCUGGUAAAGUUGAGGGUUGUAUGGUACAAGUAACUGUGGUACAACUCUUAACGGUCUUUGGCUUGAUGACGUAGUACUUGUCCAAGACAUGUGAUCUGCACCUCUGAAGACAUGCUUAACCUUAAUAUGAAGAUUUACUCAUUCGUAAGUCUAAUCAUAAUUUUGGUACAGGCUGGUAAUGUUCAACUCAGGGUUAUUGACAUUUAUGCAAAAUUGUGUACUCUAAGCUUAAGGUUGAUACAGCCAAUCCUAAGACACUAGUAUAAGUUUGUUCGCAUUCAACCAGGACAGACUCUUCAGUGUUAGCUUGUUACAAUGGUUCACCAUCUGGUGUUUACCAAUGUGCUAUGAGGCCCAAUUUCACUAUUAAGGGUUCAUUCCUUAAUGGUUCAUGUGGUAGUGUUGGUUUAACAUAGAUUAUGACUGUGUCUCUUUUGUUACAUGCACCAUAUGGAAUUACCACUGAGUUCAUGCUGGCACAGACUUAGAGUAACUUUAUGGACCUUUGUUGACAGGCAAUAGCACAAGCAGCUGGUACGGACACAACUAUUACAGUUAAUGUUUUAGCUUGGUGUACGCUGCUGUUAUAAUGGAGACAGGUGGUUCUCAAUCGAUUUACACAACUUUAAUGACUUUAACCUGUGGCUAUGAAGUACAAUUAUGAACCUCUAACACAAGACCAUCGCUGACAUCAUAGGACCUCUUCUGCUCAAACUGGAAUUGCCGUUUAGAUAUGUGUGCUCAUUAAAAGAAUUGGCAAAAUGGUAUGAAUGGACGUACCAUAUUGGGUAGUGCUUUAUUAGAAGAUGUUUACACCUUCUGAUGUUGUUAGACAAUGCUCCAGGUGUUACUUUCAAGUGCAGUGAAAGAACAAUAAGGGUACACACCACUGGUUAUUACUCACAAAUUUGACUUCCAGAGUAUCUAGUUCUUUUCUUGUAUGAAAUGCUUUACCAGAGUUUAUUGCUAAGUCUGCUUGUUUGUAAACAAGCUAUUUUGUUUUGUAUCUGCCUGUGUUUUAAAUGGUCUAUAUGCCGCUAGUUUGUGGCUAUGACAUGGUGUAUACUAGUUUGUUAUGGUAGUAUGCAUCACUGUUUCUAUCCUCUGGCAAAAUGUAGUGCUGGAGAUGUACUAAUGUCUGACACUGCUAUUUGCUUUAGAUCAAGCCAUUCCACGUGCUCUUAUAAUCUGUUCUUCUAUCACCGUUACAACUGUCACAAGUGCCCUAUUUCAACUGACUCUGGUAUAAUGCUAGUUUAUUGUUUGCUAUUUUGUACUUGUUACUUUGGCUCUUUGUUUACUCAACCGAUAUCUUAGACUGAUCAUGGAUGACUUAGUUCUACACAGGUUUAGAUAUAUGAAUUCACAGGACUACUCCCACCCAAGAAUAGCAUAGAUGCCUUCAACUCAAUAUUAAAUUGUUAGGUGUUGGGCAAACCUGUAUCAAAGUAGCCACUGUACAGUCUAAAUGUCUGUAAAGUGCCAUAGAGUCUCCUCAGUUUGCAACAAUCAGAGAGAAUCUCAUCUAAAUUGUGCUCUAUGUGUCCAGUUACACAAUGACAUUUCUAGCUACAGAUACUGAAGCCUUUGAAAAAUGGUUCAUACUUUUGUUUGCUUUCCAUGCAGGUGCUGUAGACAUAAACAAGCUUGUGAUGCUGGACAACAGGGCACUUACAAGCUAUAGCUCAGAGUUUAGUUCCAUAAUGGCUUUGCUACUGCUUCAAGAAGCUUAUGCAGGCUGUUGCUAAUGGUGAUUCUGAAGUUGCUAAAAAGUUGAAGAAGUCUUUGAAUGUGGCUAAUCUGAAAUUGACCGUGAUGAGCCAUGCAACGUAAGUUGGAAAAGAUGGCUGAUACAGCUAUGACCCAAAUGUAUAAACAGGCUAGAUCUGAGGACAAGAGGGCAAAGUUACUAGUGCUAUGCAGACAAUGCUUCACAUGUUGGAAAGUUGGAUAAUGAUGCACUCAACAACAUUAUCAACAAUGCGAAGAUGGUUGGUUCCCUUGAACUAAUCUCCAACAGCAGCCAAACUAAUGGUUGUCAUACCAGACUAUAACACAAAAAUACGCAUGGUACAACUUUUAUGCCAGCAUGUGAAUACGUAAGAUGCAGAUAGCAAUAGUUUAUAUACCUUCCCAGGUAACAAACCAACCAACUUCGAUCUCUUGUAGAUCUGUUCUCUAAACGAACUUUAAAAUCUGUGUGGCUGUCACUCGGCUGCAUGCUUAGUGCACUCACGCAGUAUAAUUAAUAACUAAUUACUGUCGUUGACAGGACACGAGUAACUCGUCUAUUUUGCAGGCUGCUUACGGUUCGUCCGUGUUGCAGCCGAUCAUCAGCACAUCUAGGUUUCGUCCGGGUGUGACCGAAAGGUAAGAUGGAGAGCCUUGUCCCUGGUUUCAACGAGAAAACACACGUCCAACUCAGUUUGCCUGUUUUACAGGUUCGCGACGUGUUCGUACGUGGCUUUGGAGACUCCGUGGAGGAGGUCUUAUCAGAGGCACGUCAACAUCUUAAAGAUGGCACUUGUGGCUUAGUAGAAGUUGAAAAAGGCGUUUUGCCUCAACUUGAACAGCCCUAUGUGUUCAUCAAACGUUCGGAUGCUCGAACUGCACCUCAUGGUCAUGUUAUGGUUGAGCUGGUAGCAGAACUCGAAGGCAUUCAGUACGGUCGUAGUGGUGAGACACUUGGUGUCCUUGUCCCUCAUGUGGGCGAAAUACCAGUGGCUUACCGCAAGGUUCUUCUUCGUAAGAACGGUAAUAAAGGAGCUGGUGGCCAUAGUUACGGCGCCGAUCUAAAGUCAUUUGACUUAGGCGACGAGCUUGGCACUGAUCCUUAUGAAGAUUUCAAGAAACUGGAAUGUACAAAUACCUACAACUUGUGCUAAUGACCCUGUGGGUUUUACACUUAAAACACAGUCUGUACCGUCUGCGGUAUGUGGAAAGGUUAUGGCUGUAGUUGUGAUCAACUCCGCGAACCCAUGCUUCAGUCAGCUGAUGCACAAUCGUUUUAAACGGGUUUGCGGUGUAAGUGCAGCCCGUCUUACACCGUGCGGCACAGGCACUAGUACUGAUGUCGUAUACAGGGCUUUUGACAUACAAUGAUAAAGUAGCUGGUUUUGCUAAAUUCCUAAAACUAAUUGUUGUCGCUUCCAAGAAAAGGACGAAGAUGACAAUUUAAUUGAUUCUUACUUUGUAGUUAAGAGACACACUUUCUCUAACUACCAACAUGAAGAAACAAUUUAUAAUUUACUUAAGGAUUGUCCAGCUGUUGCUAAACAUGACUUCUUUAAGUUUAGAAUAGACGGUGACAUGGUACCACAUAUAUCACGUCAACGUCUUACUAAAUACACAAUGGCAGACCUCGUCUAUGCUUUAAGGCAUUUUGAUGAAGGUAAUUGUGACACAUUAAAGAAAUACUUGUCACAUACAAUUGUUGUGAUGAUGAUUAUUUCAAUAAAAAGGACUGGUAUGAUUUUGUAGAAAACCCAGAUAUAUUACGCGUAUACGCCAACUUAGGUGAACGUGUACGCCAAGCUUUGUUAAAAACAGUACAAUUUUGUGAUGCCAUGCGAAAUGCUGGUAUUGUUGGUGUACUGACAUUAGAUAAUCAAGAUUUCAAUGGUAACUGGUAUGAUUUCGGUGAUUUCAUACAAACCACGCCAGGUAGUGGAGUUCCUGUUGUAGAUUCUUAUUAUUCAUUGUUAAUGCCUAUAUUAACCUUGACCAGGGCUUUAACUGCAGAGUCACAUGUUGACACUGACUUAACAAAGCCUUACAUUAAGUGGGAUUUGUUAAAAUAUGACUUCACGGAAGAGAGGUUAAAACUCUUUGACCGUUAUUUUAAAUAUUGGGAUCAGACAUACCACCCAAAUUGUGUUAACUGUUUGGAUGACAGAUGCAUUCUGCAUUGUGCAAACUUUAAUGUUUUAUUCUCUACAGUGUUCCCACCUACAAGUUUUGGACCACUAGUGAGAAAAAUAUUUGUUGAUGGUGUUCCAUUUGUAGUUUCAACUGGAUACCACUUCAGAGAGCUAGGUGUUGUACAUAAUCAGGAUGUAAACUUACAUAGCUCUAGACUUAGUUUUAAGGAAUUACUUGUGUAUGCUGCUGACCCUGCUAUGCACGCUGCUUCUGGUAAUCUAUUACUAGAUAAACGCACUACGUGCUUUCAGUAGCUGCACUUACUAACAAUGUUGCUUUCAAACUGUCAAACCCGGUAAUUUUAACAAAGACUUCUAUGACUUUGCUGUGUCUAAGGGUUUUCUAAGGAAGGAAGUUCUGUUGAAUUAAAACACUUUCUUUGCUCAGGAUGGUAAUGCUGCUAUCAGCGAUUAUGACUACUAUCGUUAUAAUCUACCAACAAUGUGUGAUAUCAGACAACUACUAUUUGUAGUUGAAGUUGUUGAUAAGUACUUUGAUUGUUACGAUGGUGGCUGUAUUAAUGCUAACCAAGUCAUCGUCAACAACCUAGACAAAUCAGCUGGUUUUCCAUUUAAUAAAUGGGGUAAGGCUAGACUUUAUUAUGAUUCAAUGAGUUAUGAGGAUCAAGAUGCACUUUCGCAUAUACAAAACGUAAUGUCAUCCCUACUAUAACUCAAAUGAAUCUUAAGUAUGCCAUUAGUGCAAAGAAUAGAGCUCGCACCGUAGCUGGUGUCUCUAUCUGUAGUACUAUGACCAAUAGACAGUUUCAUCAAAAUUAUUGAAAUCAAUAGCCGCCACUAGAGCACUGUAGUAAUUGGAACAGCAAAUUCUAUGGUAGUUGGCACAACAUGUUAAAAACUGUUUAGUGAUGAGAAAACCCACCUUAUGGGUUGGGAUUAACCUAAAUGUGAUAGAGCCGCCUAUGCUUAGAAUUAUGGCCUCACUUGUUUGCUCGCAAACAUACAACGUGUUGUAGCUUGUACACCACCUAUAGAUUAGCUAAUGAGUGCGCUCAAGUAUUGGUGAAAUGGUCAUGUGGCGGUUACAUAUGUAAAACCAGGUGGAACCUCAUCAGGAUGCCACAACUGCUUAUACUAAUAGUGUUUUAACAUUGUCAAGCUGUCACGGCCAAUGUUAAUCACUUUAUCUACUGAUGGUAAAUUGCCGAUAAGUAUGUCCGCAAUACAACACAGAUUUAUGAGUGUCUAUAGAACAGAGAUGUUGACACAGACUCUGUGAAUGAGUUUACGCAACUUGCGUAAACAUCUCAAUGAUGAUCCUCCCUGACGAUGCUGUUGACACAUUCCAAGGUCUAGUGGCUAGCAUAAGAACUUUAAGUCAGUCUUUAUUAUCAAAACAAUGUUUUAUGUCUGAAGCAAAAUGUUGGACUGAGACUGACCUUACUAAAGGACCUCAUGAAUUUUGCUCUCAACAUACAAUGCUAGUUAAACAGGGUGAUGAUUAUGUGUACCUUCCUUACCCAGAUCCAUCAAGAAUCCUAGGGGCCGGCUGUUUGUAGAUGAUAUAUAAAACAGAUGGUACAUUAUGAUUGAACGGUUCGUGUCUUUAGCUAUAGAUGCUUACCCACUUACUAAACAUCCUAAUCAGGAGUAUGCUGAUGUCUUCAUUUGUACUUACAAUACAUAAGAAAGCUAUGAUGAGUUAACAGGACACAUGUUAGACAUGUAUUCUGUUAUGCUUACUAAUGAUAACACUUCAAGGUAUUGGGAACCUGAGUUUAUGAGGCUAUGUACACACCGCAUACAGUUACAGGCUGUAAGGGCUUGUGUUCUUUGCAAUUACAGACUUCAUUAAGAUGUGGUGCUUGCAUACGUAGACCAUCUUAUGUUGUAAAUGCUGUUACGACCAUGCAUAUCACUCACAUAAAUUAGUCUUGUCUGUUAAUCCGUAUGUUUGCAAUGCUCCAGGUUGUGAUGUCACAGAUGUGACUCAACUUUACUUAGGAGGUAUGAGCUAUUAUUGUAAUCACAUCAACCACCCAUUAGUUUUCCAUUGUGUGCUAAUGGACAAGACAUUGGUUUAUAUAAAAUACGUGUUGGUAGCGAUAAUGUUACUGACUUUAAUGCACUGCAACAUGUGACUGGACAAAUGCUGGUGAUUACAUUUUAGCUAACACCUGUCUGAAAGACUCAAGCUUUGCAGCAGAACGUCAAAGCUACUGAGGAGACAUUUAAACUGUUAUGGUAUUGCUACUGACGUGAAGUGCUGCUGACAGAGAAAUCAUAGGAAGUUGUAAACCUAGACCACCACUUAACCGAAUAUGUCACUGGUUAUCGUGAACUAAAACAGUAAAGUACAAUGAGUACACCUUUGAAAAGGUGACUUGGUGAUGCUGUUGUUUACCGAGGUACAACAACUACAAAUUAAAUGUUGGUGAUUAUUUUGUGCUGACACUACAGUAAUGCCAUUAAGUGCACUCAAGUGCACAAGAGCCUAUGUUAGAAUUGCUUAUACCCAACACUCAAUAUCAGAUGGUUUUAGCAAUGUUGCAAAUUAUCAAAGGUUGGUAUGCAAAAGUAUUUACACUCCAGGGACCACCUGGUACUGGUAAACAUUUCAACGGCCUACUCUGCAGUGUAUCAGCUUGCUCAUGCCGCUGUUGAUGCAUCGAGAAGGCAUUAAAAUAUUUGCCUAUAGAUAAAUGUAGUAGAAUUAUAGAUGCUCGUAGAGUGUUUGAUAAAUUCAAGUGAAUAUAGAACAGUAUGUCUUUGUACUGUAAUGCAUUGCCAGACGAAGAUAUAGUUGUCUUGAGAAAUUCAAUGGCCAAAUUAUGAUUUGAGUGUUGUCAAUGCCAGAUUACGUGCUAAGCACUAUGUGUUGGCGACCCUGCUCAAUACCUGACACGCUCCUGAACUAGACCAUCACAAUAAAUAAAACAAUUCCAACAUGAUUGACGCAUACAAACAUUCCCACCAACAGAGCCUAAAAAGGACAAAAGAAGAAUGCUGAUGAAACUCAAGCCUCGCAGAGACAGAAGAAACAGCAAACUGUCACUCAUUUCCUGCUGCAGACUUGAAUGAUUUUCCAAACAAUUGCAACAAUCCAUGAGCAGUGCUGACUCAACUCAGGCCUAAACUCAUGCAGACACAAGGCAGAUGGGCUAUAAACGUUCGCUUCCGUUUACGAUAUAGUACUUGUGCAGAAUGAAUCCGUAAGCACAAGUAGAUGUAGUUAUUUAAUCUAGCAAUCUUAAUCAGUAACUGGGAGGACUGAAAGAGCCACCACAUCCGAGGCCACCGGAGUACGAGUGUCAGUGAACAAUGCUAGGGAGCUGCCUAUAAAGAGCCCUAAUGUGUAAAAUUAAUUUAGUAGUGCUAUCCCCAUGUGAUUUAAUAGCUUUAGGAGAAUGACAACCCCCCCCCCCACACAUUAUCAAUUCUACCCCCCCUCAAAGGACUAGAAGAAGGCUGAUGAAACUCAAGCCUUUCAAAAAAAAA
>cluster_4 reads=3 total_reads=2344
AGAGUUUGUGUAGAUACUGCUCGCCAAAUGUCUACUUAGCUGUCUUUGAUAAAAAUCCAUGACAAACUUGUUCAAGCUUUCUGGAAAUGAAGAGUGAAAGCAAGUGAACAAAAGAUCGCAAGAUCCUAAGAGGAAGUUAAGCCAUUUCUAUAACUGAAAGUAUUCAGUGAACAGAAAACAAGAUGAUAAGAAAAUCAAAGCUUGUGUUGAAGAAGUUACAACAACAUCUGGAAGAAACAAGUUCCUACAGAAACUUGUUACUUUAUAUAUUGACAUUAAUGGCAAUUUCAUCUCCAGAUUUUGCCACUCUUGUUAGUGACAUUGACAUCACUUCUCUAAAGAAAGAUGCUCCAUAUAGUGGUGAUGUUGUUCCAAGAGGGUGUUCUAACUGCUGUGGUUAUACCUACUAAAGGCUGGUGGCACUACUGAAAUGCUAGCGAAAGUUGAGAAAAGUGCCAACAGACAAUUAUAUAACCACUACCCAGGGUCAGGGUUUAAUGGUUUACACUGUAGAGGAGGCAAAGACAGUGCUUAAAAAGUGUAAAGUGCCUUUCAUUUACCAUCUAUUAUUCUAAUGAGAAGCAAGAAAUUUUGGAACUGUUCUUGGAAUUUGCGAGAAAUGCACUGCACAUGCAGAAGAAACACGCAAAUUAAUGCCUGUCUGUGUGUGGAAACUAAAGCCAUAGUUUUCAACUAUACAGCGCAAUAUAAGGGUAAAAUAUAAGAGGGUGGUUGAUUAUGGUGCUAGAUUUUACUUUACACCAGUAAAACAACUGUAGCGUUCACUCAUAUCAACACACACUUAACGAUCUAAAUGAAACUCUUGUUACAAUGCCUUGGCUGUAACACAUGGCUUAAAUUUGGAAGAAGCUGCUCGGUAUAUGAGAUUUCUCAAAGUGCCGGUACAGUUUGUUUUUCACCUGAUGCUGUUACAGCGUAUAAUGGUUAUCUUACUUCUUCUCUAAACACCUGAAGAACAUUUUAUUGAAACCAUUCUACUUGCUGGUUCCUAUAAAGAUUGGUCCUAUUCUGGACAAUACACUAGGUAAGAAAUCUUUUCUUAAGAGAGGUGAUAAAAGUGUAUAUUACACUAGUAAUCCUACCACAUUACCAAGAUGGUGAAGUUAUCACCUUGACAAUCUAAGACACUUCUUGAGAGAAGUGAGGACUAUUAAGGUGUUUUACAACAGUAGACAACAUUAACCUCCACGCAAGUUGUGGACAUGUCAAUGACAUUGGACAACAGUUUGGUCCAACUUAUUUGGAUGGAGCUGAUGUUACUAAAGUAAAACCUCAUAAAUACAUGAAGGUAAAACAUUUUAUGUUUUACCUGCAUGAUGACACUCUACGUGUUGAGGCUUUGAGUACUACCACUGAUCCAAGUUCUCUGGGUAGGUACAUGUCAGCAUUAAAUAUCUAAAAGUGGAAAUACCACAAGUUAAUGGUUUAACUUUUAUUAAAUGGCAGAUAACAACUGUUAUCUUGCCACUGCAUUGUUAACACUCCAACAAAUAGAGUAAGAAGUUUAAUCCACCUGGCACAAAGAUGCUUAUUACAGAGCAAGGCUGGUGAAGCUGCUAACUUGUGCACUUAUCUUAGCCUACUGUAAUAGACAGUAGGUGAGUUAGGUGAUGUUAGAGAAACAAUGAGUUACUUGUUUCAACAUGCCAAUUUAGAUUCUGCAAAAAGAGUCUUGAACGUGGUGUGUAAAACUUGUGGACAACGGCAGACAACUCCUUUAAGGUGUAGAAGCUGUUAUGUCAUGGGCACACUACUUUCUUAUGAACAAUCUAAGAAAGGUGUUCAGAUACCUUGUACGUGUGGUAAACAAGCUACAAAAUAUCUAGUUUACAGGAGUCACCUUUUGGCUAUGAUGUCAGCACCUGCUCAGUAUGAACUUAGCAUGGAGUCUUACUUAUUGUAAUACUAGUGAGUCACUGGUAAUUACCAGUGGUCACUAUAAACAUUUUCUAAAGAAACUUUGUAUUGCAUAGACGGUGCUCACUUACAAAAGUCCAGAAUACAAAGGUCCUAUUACGGAUGUUUUCUACAAAAGAAUGGUUUUCCACUCAACCAAAACCAGUUACUUAUAAAUUGGAUGGUGUUGUCUGUACAGAAAUUGACCCUAAGUUGGACAAUUAUUAUAAGAAAGACAAUCUUAUUCUCAGAGCAACAAUUGAUCUUGUACCAAACCAUCACCAUAUCCAAACGCAAGCUCGAUAAUUCUUGGUUUGUAUGUGAUAAUAUCAAAUUUGCUGAUGAUUUAAACCAGUACUGGUUAUAAGAAACUCCUGCUUCAAGAGAGCUUAAAGUUACAUUUUUCCUGACUUGCUGGUGAUGUGGUGGCUAUUGAUUAUAAACACUCACACCCUCUUUUAAGAAAGGAAAUUCUAAAUUGUUACAUAAACCUAUUGUUUGGCAUGUUAACAAUGCAACUUUAAUAGCCACGUAUAAACCAAAUACCUGGUGUAUACGUUGUCUUUGGAGCACAAAAACCAGUUGAAACAUCAAAUUUGAUGUACUGAAGUCAGAGGAUGCAGGGAAUGGAUAAUCUGCCUGCGAAGAUCUAAACCAGUCUCUGAAGAAGUAGUGGAAAAUCCUACCAUACAGAGACGUUUUGAGUGUAAUGUGAAACUACUCGAAGUUGUAGGGGAGACAUUAUACUUAAACCAGCAAAUAAUAGUUUAAAAAUUACAGAAGAGAGGUUGGCCACACAGAUCUAAUGGCUGCUCUGUAGACAAUUCAGUCUUACUAUUAAGAAACACUUAAUGAAUUAUCUAGAGUAUUAGGUUUGAAAACCCUUGUUACUCAUGGUUUAGCUGCUGUUAAUAGUGUCCUCUGGGAUACUAUAGCUAAUUAUGCUGCCUCUUAACAAAGUUGUUAGUACAACUAUGAUACAUACGGUGUUUAAACCGUGUUUGUACUACUAAUUAUAUGCCUUAUUUUUACUUUAUUAUUUUACAAUUGUGUACUUUUGGAAGUACAAAUUACAUCUGGAAUUAAAGCUUUAUGCCGACUACUAUAGCAAAGAAUAUGUUAAGAGUGUUUCUAGUAAAUUUUGUCUAGAGGCUUCAUUUAAUAUUUUGAAGUCUCCUAAUUUUUUUCUAAACUGAUAAAUUAUAAAUUGGUCUCUAUAUUAAGUGUUUGCCAAGGCUUUAAUCUACUCACUCUAUUGCUUUAGGUGUUUUUAAUGUCUAAUUAGGCAUGCCUUUACUGUACUGGUUACAGAGAAGGCUAUUUGAACUCAUUAAUGCUCACUAUUGCAACCUACUGUACUGGUUCUAUCCUUGUAGUGUUUGUCUUGGGUGGUUUAGAUUCUUAGCCACCUAUCCUUUCUAGAAAACUAUACAAAUUACCAUUCAUCUUUAAAUGGGAUUUAACUACUGCUUUCUUGGCUUAGUUGCAGAGUGGUUUUGGCAUAUUCUUUCAUGUUUUUUCUAUGUACUUGGAUUGGCUGGCAAUCAUGCAAUUGUUUUCAGCUAUUUUGCAGUACAUUUAUUAGUAAUUCUUGGCUUAUGUGGUUAAUAAUUAAUCUGUACAAUGGCCCCGAUUCAGCUAUGGUAAGAAUGUACACUUCUUUGCAUUCAUUUUAUUUUAUGUAAGAAAGUUAUGUGCAUGUUGUAGACGGUUGUAAUUCAUCAACUUGUAUGAUGUGUUACAAACGUAAAAGAGCAACAAGAGUCGAAUGUACAACUAUUGUUAAUGGUGUUGAAGGUCUUUAUGUCUAUGCUAAUGGAGGUAAAAGGCUUUGCAAACUACACAAUUGGAAUUGUGUUAAUUGUGAUACAUUCUUUGUGCUGGUAGUAUCAUUUAGUGAUGAAGUUGCGAGAGACUUGUCACUACAGUUUAAAAGACCAAUAAAUCCUACUGACCAGUCUUCACAUAUUGCUGAUAGUGUUACAGUGAAGAAUGGUUCCAUCCAUUUUUACUUUGAUAAAGCUGGUCAAAAGACUUCUUAUGAAAGACAUCUUCUCUCUCAUUUGUUAACUUAGACAACCUGAGAGCUAAUAUUAAAGGUUCAUUGCCUAUUAAUGUUAUAGUUUUUGAUGGUAAUCAAAAUGUGAAGAAUCAUCUGCAAAAUCAGCGUUUGUUUACUACAGUCAGCUUAUGUAGGUCAACCUAUAAUAAGAUCAGGCAUUAGUGUCUGAUGUAAGUGAUAGUGCGGAGUUGCAGUUAAAAUGUUUGAUGCACGUUAAUACGUCACAUCAACUUUAACGUACCAAGAAAUACAUAUAAAACACUAGUUGCAACUGCAGAAGCUGAACUUGCAAAGAAUGCGUGUUCCUCUAGACAAUGUCUUAACACAUUUUCUAUUCAGCAGCUCGGCAAGGUUUGUUGAUUCAGAUGUAGAAACUAAAGAUGUUGUUGAAUGUCUCUAAAUUGUCACAUCAAUCUGACAUAGAAGUUGGCGAUGGUUGUAAUAACUAUAUGUUCACCUAUAACAAGUUGAAAACCAUGACACCCCGCUGACCGUGGUGCUUGUAUUGACUGUAGUGCGUCAUAUUAAUGCGCAGGUAGCAAAAAGUCUUAUUGCUUUUGAUAUGGAACGUUAAAGAUUUCAUGUCAUUGUCUUGAACAUUACGAAACAAUUACAGUGCUGCUAAAAGAAUAACUUACCUUUUAAGUUGACAUGUGCAACUAGACAAGUUGUUAAUGUUGUAACAACAAAGAUAUAGCACUUAAGGGUGGUAAAAUUGUUAAUAAUUGGUUGAAGCAGUUAAUUAAAGUUACACUUGUGUUCCUUUGUUGCUGCUAUUUUAUUUAAUAACACCUGUUCAUGUCAUGUCUAAACAUACUGACUUUCAAGUGAAAUCAUAGGAUACAAGGCUAUUGAUGGUGGUGUCACUCGUGACAUAGCAUACAGAUACUUGUUUGCUAACAAACAUGCUGAUUUUGACACAUGGUUUAGCCAGCGUGGUGGUAGUUAUACUAAUGACAAAGCUUGCCCAUUGAUUGCUGCAGUUUAACAAGAGAAGUGGGUUUUGUCGUGCCUGGUUUGCCUGGCACGAUAUUACGCACAACUAAUGGUGACUCUUUUUCGCAUUCUUACCCUAGAGUUUGGUGCAGUUGGUAACAUCGUUACACACCAUCAAAAACAUAGAGUACACUGAUUCUGCAUUCAGCUUGUGUUUUGGCUGCUGAAUGUACAAUUUUUUGAGAUGCUUCUGGUGCCAGUACCAUUGUUAUGAUACCAAUGUACUAGAAGGUUCUGUUGCUUAUGAAAAGUUUACGCCCUGACACACGUUAUGUGCUCAAGAUGGCUUAUUAUUCAAUUCACCUAACACCUACCUGAAGGUUCUGUUAGAGUGGUAACUAUUCUGAUUCUGAGUCUGUAGGCACGGCACUUGUGAAAGAUCAGAAGCUGGUGUUUGUGUAUCUACUAGUGGUAGAUGGGUACUUAACAAUGAUUAUUACAGAUUUUACCAGGAGUUUCUCUGUGGUGUAGAUGCUGUAAAUUUACUUACUAAUAUAUUUACACCACUAAUCUUCAACCUAUGGUGCUUUGGACAUAUCAGCAACACUAUAGUAGCUGGUGGUAUUGUAGCUAUCGGCAGUAACGUCCUCUGCCUACUAUUCUAUGAGGUCUAGAAGAGCUUUGAAUACAGUCAUGUAGUUGCCUUUAAUACUUUUACUAUUCCAUGUCAUCUGUACUUUUGUCUAACACCAGUUUACACUCAUCUUACCUGGUUGUCUAUUCUGUUAUCUACUUGUCAUGACAUUUUAUUCUUACUAAUGAUGUUUCUUCUUUUAGCACAUAUUCAGUGGAUGGUUAUGUUUUACCUAAGUACCUUUCUGGAUAACAAUUGCUUAUAUCAUUUGUAUAUUUCCACAAAGCAUUUCUAUUGGUUUUCUUUAGUAAAUUACCUAAAGAGACGUGUAGUCUUUAAUGGUGUUCCUUUAGUACUUGAAGAAGCUGUGCUGUGCACCUUUUUUGUUAAAUAAAGAAAUGUAUCUAAAGUUGCGUAGUGAUGUGCUAUUACCUCUUACGCAAUAAUAGAUACUUAGCUCUUUAUAAUAAGUACAUGGAUUUUAGUGGAGCAAUGGAUACAACUAGCUACAGAGAAGCUGCUUGUUGUCAUCUUCGCAAAAGGCUCAAUGACUUCAGUAACUCAGGUUCUGAUGUUCUUUACCAACCACACAAACCUCUAUCACCUCAGCUGUUUUCUGCAGAGUGGUUUUAGAAAAUGGCAUUCCCAUCUGGUAAAGUUGAGGGUUGUAUGGUACAAGUAACUUGUGGUACAACUACACUUAACGGUUUUUGGCUUGAUGACGUAGUUUGUCCAAGACAUGUGAUCUGCACCUCUACUGAAGACAUGCUUAACCCUAUUAUGAAGAUUUACUCAUUCGUGAGUUUAAUCUAAAUUUCUUGGUACAGGCUGGUAAUGUUCAACUCAGGUUAUUUGGACAUUCUAUGCAAAAUUGGCGAUUUAAGCUUAAGGUUGAUACAGCCAAUCCUAAGACCUAAGUAUAAGUUUGUUCGCAUUCAACCAGGACAGACUUUUUUCAGUGUUGGUCUGUUACAAUGGUUCACCAUCCAUUAUACCAACGAUCUCGAAGCCCAUUUCACAACUAACUUUCAACUCAAUGUUUCAUGUGGUGAUGUUAGUUCUUAACAUAAAUAUAACUAAUUCUUUUGUUACAUGCACCAUAUCGAAUUACCAACUGCAGUUCAUCCUGGCACAGCCUCAUCAGACAACUCUUUAUCGACCUUUGUGACAGGCAAACAGCACCAAGCCCCUGUUACGGACACAACUAUUCAGUUCCUGUUUUACAUGUUUCGCCACGCUGCUGUUAUCAAUGGAGACAGGAGGUUCUCUAUCAGACCCACCACUCUAAAGAUCCCACCUUGUGGCUUAUGAAGUUUUCCACAAUUUCAACCUCUAACACCAGCCCUAUGUGUUUCUCAAACGUCGGAUGCUCGAACUGCACCUCGUGUCAUGUUAUGGUUGAGCUGGUAGCAGAACUCGAAGGCAUUCAGUACGGUCGUAGUGGUGAGACUACUGGUGUCCUUCACCCUCAUGUGGGCGAAAAUACCAGGUGUUACCGCAAGGUUCUCGUAAGAACGGUAAUAAAGGAGCUGGUGGCCAUUGUUACGGCGCCGAUUUAAAGUCAUUAGACUUAGGCGACGAACUUGGCACUGAUUUAUGAAGAUUUCCAAGAAACUGGAACACUAAACAUAGCAGUGGUGUUACCCGUGAACUCAUGCGUGAACUUAACGGAGGAGCAUACACUCGCUAUGUCGAUAACAUCUUGUGGCCCUGAUGCUUACCCUCUUGAGUGCAUUAAAGACCUUCUAGCACGUGCUGGUAAAGCUACAUGCAUAUGUCCGAACAACUGGACUUUAUUGACACUAAGAGGGUAUACUGCUGCGUGAACAUGAGCAUGAAAUUGCUUGGUACACGGAACGUUCUGAAAAGAGCUAUGAAUUGCAGACACUUUGAAAUUAAAUUGGCAAAGAAAUUUGACUCCUUCAAUGGGGAAUGACCAAAUUUGUAUUUCCCUUAAUUCCAUUAUGAGACUUCAACCAAGGGUUGAAAGAAAAGUUGAUGGCUUAUGGGUAGAAUUCGAUCUGUUCCAGUUGCGUUCAUGAAUGCAACCAAAUGUGGCUUAACUCACAUGAGUGUGAUCAUGGUGGUGAAACUUUUGCAGACGGGCGAUUUUCUUAAAGCCACUUGCGAAUUUGUGGCACUGAGAAUUUGACUAAAGAAGGUGCCACUACUUGUGGUUACUUACCCCAAAUGCUGUUGUUAAAAUUUAUUUUCCAGCAUCUCACAAUUCUAGAAUAGGACCUGAGCAUAGUCUUCGAAUACCAUAAUAAAUCUGGCUUGAAAACCAUUCUUGUAAGGGUGGUCGCACUAUUGCCUCUAGAGGCUGUGUGUCUCUUCAGUUUUGCAACAACAAGAGUGCCUAUCAGGUUCUACAUGCUAGCGCUCACAUAGGUUGUAACCAUCACAGUCUUGCUAGAGAAGCUUCUGAAGGUUUUAAUGACAACCUUCUUUAAUACUCCAAAAGCAGUAGACAUCAAUAUUGUUGGUGACUUUAAAACUUAAUGAAGAGAUCGCCUUAUUUGUCAUUUUUCAUCUCUCCAUCAUGUGCUGCUUGUGGAAACUGUGAACAGGUUUCGAUUAAAAGCAUUCAAACGAUCUUUGAAACCUGUGGUAAACGAAAGUUCAAAGGUAAGCUGAAAAGGCUGCACGCUUGGUGAACAUCAAUCAAUCUAGUCCUCUUAAUCUUUGCACAGAACUCGAGUAAUCGUACAAUCUCUGCAAACUGCUUACAAUUCGUCCGCUGUCUGCGCGAUAUAGCACAUCAGCUGGAGUCACCGAAACGUAAGAUGCAGAGCCUUAUCUACAUUCAACAAAGCAUACGGUCCAACCAGUUGCCGUGUCUACAGUUGCAACGAACUCUUACCUGGCUAUGGAGACUCGAGGCCGUCUUAUCAUAGGCACGUCAACAUUUAAAGACGGCACUUGUGGCUUCAGAAAUACCUUCCCAGGUAACAAACCAACCAACUUUCGAUCUCUUGUAGAUCUGUUCUCUAAACGAACUUUAAAAUCUGUGUGGCUGUCACUCGGCUGCAUGCUUAGUGCACUCACGCAGUAUAAUUAAUAACUAAUUACUGUCGUUGACAGGACACGAGUAACUCGUCUAUUUUUGCAGGCUGCUUACGGUUCGUCCGUGUUGCAGCCGAUCAUCAGCACAUCUAGGUUUCGUCCGGGUGUGACCGAAAGGUAAGAUGGAGAGCCUUGUCCCUGGUUCAACGAGAAAACACACGUCCAUUCAGUUUGCCUGUUUUACAGGUUCGCGACGUGUUCGUACGUGGCUUUGGAGACUCCGUGGAGGAGGUCUUAUCAGAGGCACGUCAACAUCUUAAAGAUGGCACUUGUGGCUUAGUAGAAGUUGAAAAAGGCGUUUUGCCUCAACUUGAACAGCCCUAUGUGUUCAUCAAACGUUCGGAUGCUCGAACUGCACCUCAUGGUCAUGUUAUGGUUGAGCUGGUAGCAGAACUCGAAGGCAUUCAGUACGGUCGUAGUGGUGAGACACUUGGUGUCCUUGUCCCUCAUGUGGGCGAAAUACCAGUGGCUUACCGCAAGGUUCUUCUUCGUAAGAACGGUAAUAAAGGAGCUGGUGGCCAUAGUUACGGCGCCGAUCUAAAGUCAUUUGACUUAGGCGACGAGCUUGGCACUGAUCCUUAUGAAGAUUUCAAGAAACUGGAAUGUACAAAUACCUACAACUUGUGCUAAUGACCCUGUGGGUUUUACACUUAAAACACAGUCUGUACCGUCUGCGGUAUGUGGAAAGGUUAUGGCUGUAGUUGUGAUCAACUCCGCGAACCCAUGCUUCAGUCAGCUGAUGCACAAUCGUUUUAAACGGGUUUGCGGUGUAAGUGCAGCCCGUCUCACACCGUGCGGCACAGGCACUAGUACUGAUGUCGUAUACAGGGCUUUGACAUACAAUGAUAAAGUAGCUGGUUUUGCUAAAUUCCUAAAACUAAUUGUUGUCGCUUCCAAGAAAAGGACGAAGAUGACAAUUUAAUUGAUUCUUACUUUGUAGUUAAGAGACACACUUUCUCUAACUACCAACAUGAAGAAACAAUUUAUAAUUUACUUAAGGAUUGUCCAGCUGUUGCUAAACAUGACUUCUUUAAGUUUAGAAUAGACGGUGACAUGGUACCACAUAUAUCACGUCAACGUCUUACUAAAUACACUGGCAGACCUCGUCUAUGCUUUAAGGCAUUUUGAUGAAGGUAAUUGUGACACAUUAAAGAAAUACUUGUCACAUACAAUUGUUGUGAUGAUGAUUAUUCAAUAAAAAGGACUGGUAUGAUUUUGUAGAAAACCCAGAUAUAUUACGCGUAUACGCCAACUUAGGUGAACGUGUACGCCAAGCUUUGUUAAAAACAGUACAAUUUUGUGAUGCCAUGCGAAAUGCUGGUAUUGUUGGUGUACUGACAUUAGAUAAUCAAGAUUCAAUGGUAACUGGUAUGAUUUCGGUGAUUUCAUACAAACCACGCCAGGUAGUGGAGUUCCUGUUGUAGAUUCUUAUUAUUCAUUGUUAAUGCCUAUAUUAACCUUGACCAGGGCUUUAACUGCAGAGUACAUGUUGACACUGACUUAACAAAGCCUUACAUUAAGUGGGAUUUGUUAAAAUAUGACUUCACGGAAGAGAGGUUAAAACUCUUUGACCGUUAUUUUAAAUAUUGGGAUCAGACAUACCACCCAAAUUGUGUUAACUGUUUGGAUGACAGAUGCAUUCUGCAUUGUGCAAACUUUAAUGUUUUAUUCUCUACAGUGUUCCCACCUACAAGUUUUGGACCACUAGUGAGAAAAAUAUUUGUUGAUGGUGUUCCAUUUGUAGUUUCAACUGGAUACACUUCAGAGAGCUAGGUGUUGUACAUAAUCAGGAUGUAAACUUACAUAGCUCUAGACUUAGUUUUAAGGAAUUACUUGUGUAUGCUGCUGACCCUGCUAUGCACGCUGCUUCUGGUAAUCUAUUACUAGAUAAACGCACUACGUGCUUUCAGUAGCUGCACUUACUAACAAUGUUGCUUUUCAAACUGUCAAACCCGGUAAUUUUAACAAAGACUUUAUGACUUUGCUGUGUCUAAGGGUUUUUAAGGAAGGAAGUUCUGUUGAAUUAAAACACUUUCUUUGCUCAGGAUGGUAAUGCUGCUAUCAGCGAUUAUGACUACUAUCGUUAUAAUCUACCAACAAUGUGUGAUAUCAGACAACUACUAUUUGUAGUUGAAGUUGUUGAUAAGUACUUUGAUUGUUACGAUGGUGGCUGUAUUAAUGCUAACCAAGUCAUCGUCAACAACCUAGACAAAUCAGCUGGUUUCCAUUUAAUAAAUGGGGUAAGGCUAGACUUUAUUAUGAUUCAAUGAGUUAUGAGGAUCAAGAUGCACUUUCGCAUAUACAAAACGUAAUGUCAUCCCUACUAUAACUCAAAUGAAUCUUAAGUAUGCCAUUAGUGCAAAGAAUAGAGCUCGCACCGUAGCUGGUGUCUCUAUCUGUAGUACUAUGACCAAUAGACAGUUCAUCAAAAUUAUUGAAAUCAAUAGCCGCCACUAGAGGAGCUACUGUAGUAAUUGGAACAAGCAAAUUCUAUGGUGGUUGGCACAACAUGUUAAAACUGUUUAUAGUGAUGUAGAAAACCUCACCUUAUGGGUUGGGAUUAUCCUAAAUGUGAUAGAGCCAUGCCUAACAUGCUUAGAAUUAUGGCCUCACUUGUUCUUGCUCGCAAACAUACAACGUGUUGUAGCUUGUCACACCGUUUAUAGAUUAGCUAAUGAGUGUGCUCAAGUAUUGAGUGAAAUGGUCAUGUGUGGCGGUUCACUAUAUGUUAAACCAGGUGGAACCUCAUCAGGAGAUGCCACAACUGUUAUGCUAAUAGUGGUUUUAACAUUUGUCAAGCUGUCACGGCCAAUGUUAAUGCACUUUUAUCUACUGAUGGUAACAAAUUGCCGAUAAGUAUGUCCGCAAUUUACAACACAGACUUUAUGAGUGUCUAUAGAAUAGAGAUGUUGACACAGACUUUGUGAAUGAGUUUACGCAUAUUUGCGUAAACAUUUCAAUGAUGAUACUUACGAUGAUGUUGUGUGUUCAAUAGAUAUGCAUCAAGGUUUAGUGGCUAGCAAAGAACUUAAGUCAGUUACUUAAUCUAUCAAGAUCUGAUGUCUUCAUGUCUGAAAGCAACUUAUGGUUGGACUGUUAGACUGCCUACUAAGGACCAUCAAUUUUGUCUUAUACGCUCAAAGAUGCAUUUGAAAGAUCAAUCAAAUUUGCUGAAUAAGCAUUGACGCAUACAAAACAUUCCCACCAACAGAGCCUAAAAAGGACAAAAGAAGAAGGCUGAUGAAACUCAAGCCUACAAAAGACAGAAGAAACAGCAAACUGUGACUUUUCCUGCUGCAGAUUUGGAUGAUUUUCCAAACAAUUGCAACAAUCCAUGAGCAGUGCUGACUCAACUCAGGCCUAAACUCAUGCAGACCAUCAAGGCAGAUGGGCUAUAUAAACGUUUCGCUUCCGUUUACGAUAUAGUCUACUCUUGUGCAGAAUGAAUUCUCGUAACUACAUAGCACAAGUAGAUGUAGUUAACUUUAAUCACAUAGCAAUCUUUAAUCAGUGUGUAACAUUAGGGAGGACUUGAAAGAGCCACCACAUUUCCGAGGCCACCGGAGUACGAUCGAGUGUACAGUGAACAAUGCUAGGGAGAGCUGCCUAUAUGGAAGAGCCCUAAUGUGUAAAAUUAAUUUUAGUAGUGCUAUCCCCAUGUGAUUUUAAUAGCUUCUUAGGAGAAUGACAAAAAACCCCCUCCCCACAUCCACCCAUCCAUCAUCUUAUCCAUCAUUCAUACCUCCCCUCAUCCAUCCCUCAAAUCCAUAAACAUUUUUUUUUUCUUCAUAUCCAUCCCUCCAUCACAACCCUUAAUCCUACAUAACAAAC
>cluster_5 reads=2 total_reads=354
AUUUGAGUGUUGUCAAUGCCAGAUUACGUGUUAAGCACUAUGAGGUACAUUGGCGACCCUGCUCAAUUACCUUGCACCAUGCCAUUGCUAUUAAGGGCACACUAGAACCAGAAUAUUUUCAAUUCAGUGUGUAGACUUAUGAAAACUAUAGGUCCAGACAUGUCACCAUGAACUUGUCGGCGUUGUCCUGCUGAAAUUGUUGACACUGUGAGUGCUCUGGUUUAUGAUAAUAAGCUUAAAGCACAUAAAGACAAAUCAGCUCAAUGCUUUAAAUGUUUUAUAAGGGUGUUAUCACGCCGAUGUCACUCUGCAAUUAACAGGCCACAAAUAGGCGUGGUAUAGAGAAUCUUACUGUAACCCUGCUUGGAGAAAAGCUGUCUUUAUUUCACCUUAUAAUUCACAGAAUGCUGUAGCCUCAAAGAUUUGGGACUACCAACUCUCAAACUGUUGAUUCAUCAUAGGCUCGGAAUAUGACUAUGUCAUUUUACAAACCACUGAAACAGCACUUGUAAUGUAAAACAGAUCUAAUGUUGCUAUUACCAGAGCAAAGUAGGCAUACUUCAAUCAAUGUCUGAUAGAGACCUUUAUGACAAGUUGCAAUUUACAAGUCUUGAAAUUCCGUGGGAAUGUGGCAACUUUACAAGCUGAAAUGUAUCAGGACUCUUUAAAGAUUGUAGUAAGGUAAUCACUGGGGUUACAUCCUACACAGGCACCUUACUCCUCAGUGACACUAAAUUCAAAACUGAAGGUUUAUGUGUUGACAUACCUGUAUUCCUUUAGGACAUGACUCAUAGAAGACUCAUCUCUAUGAUGGGUUUUAAAGUGAAUUAUCAAGUUAAUGGUUACCUAAACAUCGUUUAUCACCCGCGAAGAAGCUAUAAGACAUGUACGUGCAUGGAUUGGCAUGAUGUCGAGGGUGUUCAUGCUACUAGAGAAGCUGUUGGUACCAAUUUACCUUUACAGCUGUUUCUACAGGUGUUAACCUAGUUGCUGUACCUACAGGUUAUGUUGAUACACCUAAUAAUACAGAUUUCAGAGUUAGUGCUAAACCACCAAGAAGAUCAAUUUAAACACCUCUAUACACUCGACAAAGACUUCCUUGGAAUGUAGUGCGUAUAAAGAUACAAAUGUUAAGUGACACCACUCUAAAAUCUCUCUGACAGAGUCGUAUUUGUCUAUGGGCACAUGGCUUUGAGUUGACAUCUAUGAAGUAUUUGUGAAAAUAGGACCUGAGCGCACCUGUUGUCUAUGUGAUAGACGUGCCACGAAUGCUUCUUCCACUGCUACAGACAUCUAUGCCUGUUGGCAUCAUUCUAUUGGAUUUGAUUACGUCUAUAAUCCGUUUAUGAUUGAUGUUUCAACAAUGGGUUUUACAGGUAACCUACAAGCAACCAUGAUCUGUAUUGUCAAGUCCAUAGUAAAUGCACAUGUAGCUGGUUGUGAUGCAAUCAUGACUAGGUGUCUAGCUGUCCACGAGUGCUUUGUUAAGCGUGUUGACUGGACUAUUGAAUAUCCUAUAAUUGGUGAUGAACUGAAGAUUAAUGCGGCUUGUAGAAAGGGUUCAACACAUAUGGUUGUUAAAGCUGCAUUAUUAUAGACAAUUCCCAGUUCACGACAUUGGUAACCUAAAAGCUAUUAAGUGUCUCAAGCUGAUGUAGAAUGGAAGUUCUCUAUGAUGCACAGCCUUGUAGUGACAAAGCUUAAAAUAGAAGAAUUAUACUAUUCUUAUGCCACACAUCUUGACAAAUUCACAGAUGGUGUAUGCCUAUUUGGAAUUGCAAUGUGUCGAUAGAUAUCCUGCUAAUUCCAUUGUUUGUAGAUUUGACACUAGAGUGCUAUCUAACCUUAACUUGCUUGGUUGUGAUGGUGGCAGUUUGUAUGUAAAUAACAUGCAUUCCACACCAGCUUUGAUAAAAAGUGCUUUUGGCUAAUUUAAAACAAUUACCAUUUUCUAUUACUUUGACAGUCCAUGUGAGUCAUGGAAAACAGUAGUGAGGUCAGAUAUAGAUUAUGUACCACUAAAAGUCUGCUACGUGUAUAACACGUUGCAAUUUUAGGUGGUGCUGUCUGUGGAUAUCAUGCUAAUGAGUACAGAUUGUAUCUCGAUGCUUAUAACAUGAUGAUUCAGCUGGACUUAGCAUCUGUGGGUUUACAAACAAUUUGAUACUUAUAACCUCGGGAACACUCACAAGGAUUCAGAGUUUAGAAAAUGUGGCUUCUUAAUGUUUGUAAUAAGGGACACUUUGAUGGACAACAGGGUGAAGUACCAGUUUUCUAUCAUUAAUAACUUGUUUUCCAAAGUUGAUGGUGUUGAUGUAGAAUUGUUUGAAAUAAACAACAUUACCUGUUAAUGUAGCAUCUGAGCUUUGGGCUAAGCGCAACAUUAAAACCAGUACCAGAGUGAAAAUACUCAAUAAUUUGGGUGUGGACAUUGCUGCUAAUACUGUGAUCUAAGGACUACAAAAGAGAUGUUCCAGCAUAUAUUUACUAUUGGUGUUUGUUCUAUGACUGACAUAGCCAAGAAACCAACUGAACGAUUUGUGCACCACUUCUGUCUUUUUGAUGGUAGAGUUGAUGGUCAAGUAGACUUAUUUAGAAUGCCCGUAAUGGUGUUCUUGUUACAGAAGGUAAGUGUUAAAGGUUUACAACCAUUUGGUGGGUCCCAAACAAGCUAGUUUAAUGGAGUCACAUUAAUAAAGAAGCCGUAAAAAACACAGUUGCUAUUAUAAGAAAGUUGAUGGUGUUGUCCAACAAUUACCUGAAACUUACUUUACUCAGAGUAGAAAUUUACAAGAAUUUAACCAGGAGUCAAAUGGAAAUUGAUUUAGAAUAGCUAUGGAUGAAUUCAUUGAACGGUAUAAAUUAGAAGGCUAUGCCACCGAACAUAUCGUUAUGGAGAUUAGUCAUAGUCAGUUAGGUGGUACACCUACUAAAGCUAGCUAAACGUUCUCGAAUCCUUUGAAUUAGAAGAUUUUAUUCCUAUGGACAGUACAGUUAAAACUAUUCAACAGAUGCGCAGAUCAUCUAAGUGUGUGUUUCUGUUAUUGAUUUAUUACUUGAUGAUUGUUGAAAUAAUAAAAUCCCAAGAUUUAUCUGUAGUUCAGGUUGUCAAGUGAUUAUUGACUAUACAUUACUUAUGCUUUAGUGUAAAGAUCGCCAUGUAGAAACAUCUUACCCAAAAUUACAAUUAGUCAAGUGGCAACCGGUGUUGCUAUGCCUUUUACAAAUGCAAAGAAUGCUAUUAGAAAAGUGACCUUCAAAAUUAUGGUGAUAGUGCUAUACUACCUAAAGGCAUAAUGAUGAAUGUCGCAAAAAUAUACUCAACUGUGUCAAUAUUUAAACACAUUAACAUUAGCUGUACCCUAUAAUCGAGUUAUACAUUUGGUGCUGGUUCUGAUAAAGGAGUUGCACCAGGUACAGCUGUUUUAAGACAGUGGUUGCCUACGGGUACGCUGCUUGCGAUUCAGAUUCUAAUGACUUGUCUCUGAUCCAGAUUCAACUUUGAUUGGAAAUUGUGCAACUGUACAGCUAAUAAUGGGAUCACAUUAUUAGUGAUAUGUACGACCCUAAGACUAAAAAUGUUACAAAAGAAAUGACUCUAAGAGGUUUCCUUACUUGUGUCUUUACAACAAAAGCUAGCUCAUGGUUCCGUGGCUAUAAAGAUAACAGAACAUUCUUGGAAUGCUGAUUUUAUAAGCAUGGGACACACGACGGUGGACAGCCUUUGUUACUAAUGUGAAUGCGUCAUCAUCUGAAGCAUUUUUAAUUGGAUGUAAUUAACAUGCCAACCACGCGAACAAAUAGAUGGUUAUGUCAUGCAUGCAAAUUCAUUUUUGGAGGAAUACAAAUCCAAUUCAGUUGUCUCCUAUUCUUUAUUUGACAUCAGUAAAUUUCCCUAAAUUAGGGUACUGUUAUGUCUAAAAGAAGGUCAAAUCAAUGAUAUGAUUAUAUCUUCUAAGUAAAGGUAGACUUAUAACCACAAAAACAACAAAGUUGUUAAUCUAAUGAGUUCAUAGUUAAAACUAAUACGAACACUAUCUGAAUAACCCUAUCCUUCCAUAGACCUUGAAGGAAGGUAAUUCAAAAAAUUUAGGAAUCUGUGCUUAAGAAUAUUGAUGGUUAUUUUAAAAAAUAAUUAAGCACACGCCUAUUAAUCUAGUGCGUGAUACCCUCAGUUUGCUUAGAACCAUGGAAGAUUUGCCAAUCAGUAUAACAUCACUAGGUUCCAAACUUUACUUGCUCUACGCAGACGUUACUUGACUCCUGUUGACUUUCCAGUUUGACAACUGGUGCUGUAUACCUGCAUCUCAACCAAGGACUACCUAUUAACUAUAAUGAAAAAGGAACCACUCAGAUUCUAGACUGUCUGACCCUCCCAGAAACAAAGUGACAUGAAUCCUUUGAAAAGGAAUCAAACUCUCUCAAGAGUCAACCACAGAAUCUAGCUAGAUUUCCUAACAUUACACACUGUGCCUUACAAAGCAAAUAAUCCACAGACUUGCAUUCUCUAUGCCUGGAAACAGAAUCAACAACUGUGUUGUAUUAUUCUGUCCAAUUCCAUUUAUCAGUGUAAUGGAGUGUCUCUCCUAAAUUAAUGAUUUCAUCACUAAUGUCUCAGAGAUACAAUAUUAGAGGUGAUGAAGUCAGACAAAUCACUCCAGGCAAACUGAAACAUUACUAAUAAUUAUAAUUCAGAUGAUUUCAGGCUGCGUAUAACUUGGAAUUCUAACAAUCUGAUCCCAAGGUUGGUAGUAUUAAUUACCAGUACUAUAAUGAAGUCAAUCUCAAACCACCAAGAUUUCCACUGAAUCAUCAGGCCAGCACACCUCACAAUGGUGUUGAAGGUUUUAAUUCUUACUUUCCACAAUCAUUGGUUCCCACCCACUAAUGGUGUUGUUACCAACCAUACAGAGUAGUAGUACUUCUUGAACUUACAUCCCCAGCACAUUUUGGACCUAAAAAGUCUCUAAUCUAGUUAAAAACAAUGUUUCAAUCAACUCAAUGUCUUAACAGGCACAGGUGUCUUACUGAGUCUAACAAAAGUUUCCGCCCCUCCAACAAUUAGACAGAGACACUACUGACACUACUGGCCGUGAGAUCCACAGACACUGAGAUCUUGCAUCACACAUGUUUCUGGUGGUGUCAGUGUUAUAACACCAGGAACAAUACUUCACCAGGUUGCCCAUCAUCAGGAUGCUACCCACAGAAGUCCCUGUUGCUAUUCAUGCAGAUCAACUACUCCCACUUGGCGUUUAUUCUACAGGUUCUAAUAUUUUCAAACACGUGCAGGCUGUCUAAUAGGGCUGAAAAUGUAACAACUCCUAUGAGUGACAUCCCCAUUGGUGCAGGUAUAUGCGCUAGUUAUCAGACUCAGACUAAUUCUCAGCGGGCACGCAGUGUACUCGUCAAUCCAUCAUUGCCUACACUAUGUCACUUGGUGAGAAAAUUCAGUCGCUUACUCUAUAACUCAUUGCCAUACCCACAAAUUUAUAUUGUUACCAGAAAUUCCACCAGUGUCUGACCAAGACAUCAGUAGAUGUCAAUGUCAUUUGUGGUGAUCCACUGAAUGCAGCAACCUUGUUAUAUGGCAGUUUUGAACAUCAACCGUGCUCUAACUGGCAUGCUGUGAACAAUACAAACACCCAAGAAGUUUUUGCACAAGUCAAACAAAUUACCCAAACACCAAUUAAAGAUUUUGGUGGUUUACUUUCACAAAUAACCAGAUCUCAAAACCAGCAAGAGGUCAUCUAUUGAAGAUCUACUUCAACAAAGUGACACUUCAGAUGCUGGCUUCAUCAAACAAUAUGGUGAUUGCCCUGGUGAUCUGCUUCUAGACACCUCUCUGUGCACAAAGUACAACGGCCUACUGUUUUGCCACCGCUCACAGAUGAAAUGAUUGCUCAAUACACUUGCUGUUGCGGUACAAUCACUUCUAUGACCUUCGGUGCAGGUGCUGCUAAUCAGCUAGUGGUCCUGGAGUAUUAGACACAGAAUGUUCAUGAGAACCAAAAUUGAUUGCCACCAAUUUAAUAGUGCAUAGGCAAAACUCAGACUCACUACCACAGCAGUGCACUUGAAACUCAAGAUGUGGUCAACCAAAUACAAGCUUUAAACACGCUUGAUAAACAACUGCUCCAACUUGGUCAAUUCAAGUUUAAAUGUAUCCUUCUCUGACAAGUUGAGGCUGAAGUGCAAAUUGAUACGUUGAUACAGGCAGACUCAAAGUUUGCAGACAUACGUGACUAACAAUAAAUAGAGCUGCAGAAAUCAGAGCUCUGCUAAUCUUGCUACUAAAUGUCAGAGUGUGAACUUGACAAUCAAAAGUUGAUUUGUGGAAGGGCUAUCAUUUAUGUCCACCCAGUCAGCACCUCUGGUGUAGUCUUCAUGUGACUUAUGUCCCUGACAAGCAAAGAACUUCACACUGCCUGCCAUUUGCCAUGAUGAAAAGCACCUCCCGUGAAGGUGUCUUGCACAAAUUGCCCCUGGUCUGUCACAAAGGAAUUUUUAUGAACCAAAAUCACUACUCAGACAACCAUUUGUGACCACUAAUUGAUGUUGUAAUGAUUGUCACAACACACUUUAUGAUCUUGCAACCAGAAUUAGACUCAACAAGGAGGAGUUAGAUAAAUACUAAAAAUAAACUAUGUUGAUUUAGGUGACAUCUGUUAGUUCAGUUGUAAACAUUAAAAGAAUUGACCGCCUCAAUGAGGUUGCCAAGAACUAAAUGAAUCUCAUCGAUCCAACUUGGAAAGUAUGAGCAGUAUAAAUGCUGCACAUCUGGCUGUUUAUAGCUGGCUUCUUGCAUAUAAUGGUGACACAUAUGCUUUGCUGUAUGACCAGUUGCUGUAGUUGUUGCUGAUGAUCUGUGGAUCCUGCUGAAAUUUGUCAAGACGACCAUCAGCCAGUGUCAAAGGUCAAAUUACAUCACAUAAACACUUAUGGCUUUGCUCGAGAAUUCACAAUGCUGUAACUCGAGCAAGAACAAGGAUGCUCCUUCGAUUUUGUUGCGCUACUGCACCGAUACCGCAAGCCUACUCCCUUCAGAUGUUAUUGUUGCGUUGCACUUCUUUUUUUCAGAGCGCUCCAAAUCAAACCUCAAAAGGAUGGCAACUGCACUCCAAAUACUACUUUCAAUUACUAACUUGUUGUAACACUACACACCUAUGCUCACUGCUUCUGGCCAUCCCCUUCCUUAUCUUAUACUUAGUACUUACAGAGUAUAAACUUGAACUCAAAAUAAUGAGCUUGGCCAACUGUAAACCCGUUCCACAACCCCUACUUUACAAUGCCAACUAUACCAUGCAUGCAUCUAUUGUCACAACUAUUGUAACUACAAUAGGAAAUUCAACAGCAUUACUCAGUUAAUGUCCAACAAGUCCUAUCUCACACAACUACAGAUUGGUCUUAUAUGAAAUUGAUCUAUAGUAAAUGUAAUACACCGUUACUUCACUCACAAAUCCCCAGCUUCUCCCUCCAAUAAGUCAGAACGGCUAAACAUUUUACCCUCAUCUACAAUAAAUUAUGAUCAUCCAGAAGCACAUGAAAUACAAAACGACUGUCAUCUACAUGUAAAUCCAUUAAGGAACCCAUUAGUGAGACGCCUACUAACUGCUUUAUACCAAUAAGUCUUAUGAACAAUCGUCAGACAGACAGCUUCAAUAGUUAAUAGCUACUUCUCUACUCAUGGUAUCAUGCUAGAUACACUGCCAUCCUUACUCCUCUCGAUUUAUUAUCCUGCAAAUGUUAUAGAGCCUGCCAAACCAUCUUCUACCUACUCAUGUUAAACUCUCAACUUAACUUCCUGAUUUCUGCUCCAAACGAACUAAAUUAUAUUAGUUUCUGUUUGGAACUUUAAUUUUGACAGAUCCAACGGUACUAACCCUUGAAGAGCUUAAAAUCUUUGAACAAUGACCUAGUAAUAGGUUUCCUAUUCCAUGGAUUUGUUCUACAAUUUGCCUAUGCCAACAGGAAUAGGUUUUGUAUAUAAUUAAGUCAUUUUCCUCUGGCUGUCAUGGCCAGUAACUCUAGCCUGUUUGUGCUUGCUGCUUUCACAGAAUAAAUUGGAUACCGGUGGAAUUGCUGCAAUGGCUUGUCUUGUAGCUUAUGUGCUCACCUACUUCACUCCUUUCAUACUAUAGCGCGUACGUUCCAGUGGACAUCAAUCCAGAACUAACAUUCUCACAUACCACUCCAAAUAACUUAACCAACCCUUCUAAAGAGAACUCAAUAGAUCUGUAUUAAACGAACAUAAAUUAUUUCUCUACUGAUCACACUCAUCGUGAGCUUAUCACUACCAAGAGUGUGUUAGAGGUACAACAGUACUUUAAAGAACCUGUUCCUGGAACAUACAAGGGCAAUUACCAUUCAUCCCUAGCUGAUAACAAAUUUGCACUGACUUGCUUUAGCACUCAAUUUGCUUUUGCUUGUCCUGACGGCGUAAACACGUCUAUCAGUUACGUGCCAGAUCAGUUCACCUAAACUGUUUAUCAGACAAGAGGAAGUUCAGAAUUUACCCUCCAAUUUUACUGUUGCGGCAAUAGUGUAUAUAACACUUGUACUAAAAGAAAGACAGAAUGUUUACACAUUAAUUGACUUCUAUCUCUGCUUUUUAUCGUUAUUGAGUAGGAGCUAGAAAUCAGCACCUUUAUUGAAUUGUGCGUGGAUGAGGCUGGUUCUAAAUCACCCAUUCAGUACAUGAUUCGGUAAUUAUACAGUUCCUGUUUACCACAAUUAAUUGCCAGGAACCUAAAUUGGGUAGUCUGAUACCUUCCCAUUUAACAAACUACAACUAGACGUCGUGUUGUUUAUCUUCCUCUAAACGAACAAACUAAAAUGUCUGAUAAUGGACCCAAAAUCAGCGAAAUGCACCCCGCAUUACGUUUGGUGGACCUCAGAUUCAACUGGCAGUAACCAGAAUGAGAACGCAGUGGGCGCGAUCAAACAACGUCGGCCCAAGGUUUACCCAAUAAUACUGCGUCUGGUUCGCUCCAACAUGGCAAGGAAGACCUUAAAUUCCCUCGAGGACAAGGCGUUCCAAUUAACACCAAUAGCAGUCCAGAUGACCAAAUUGGCACUACCGAAGAGCUACCAGACGAAUUCGUGGUGGUGACGGUAAAAUGAAAGAUCAGUCCAAGAUGGUAUUCUAUCCUAGGAACUGGGCCAGAAGCUGGACCCUAUGGUGCUAACAAAGAGUCAUAUCGGUUGCAACUGAGGAGCCUUGAAUACACCAAAAGAUUGCACCCGCAAUCCUGCUAACAAUGCUGCAAUCGUGCUACUUCCAAAGAACACCAUUGCCAAAAGGCUUCACGCAGAAGGAGCAGAGGCGGCAGUCAAGCCUCUUCUCGUUCCUACAGUAGUCGCAACAGUUUAAGAAAUUCACCUCAGGCAGCAGUAGGAACUUCCUGCUAGAAUGGCUGGCAUGGCGGUGAUGCUGCUCUUGCUUUGCUGCUGUUGACAGAUUGAACCAGCUUGAGAGCAAAUGUCUGGUAAAGGCCAACAACAACAAGGCCAAACUGUCACUAAGAAUUGUGCUGAGGCUUUAAGAAGCCUCAAAACGACUGCCACUAAAGCAACAAUGUAACACAAGCUCUGCAGACGUGGUCCAGAACAAACCCAAGGAAAUUUUGGGGACCAGGAACUAAUCAGACAAGGAACUGAUUAAACAAUGCCGCAAAUUGCACAAUUUGCCCCAGCGCUUCAGCGUUUUCGGAAUGUCGCGCUGGCAUGGAAGUCACACUCUGGAACGUGGUUGACCUACACAGGUGCCAUCAAAUUGGAUGACAAAGAUCCAAAUUCAAAGAUCAAGUCAUUUGCUGAAUAAGCAUUGACGCAUACAAAACAUCCCACCAACAGAGCCUAAAAAGGACAAAAAGAAGAAGGCUGAUGAAACUCAAGCCACCAGAGACAGAAGAAACAGCAAACUGUGACUUUUCCUGCUGCAGAUUUGGAUGAUUUUCCAAACAAUUGCAACAAUCCAUGAGCAGUGCUGACUCAACUCAGGCCUAAACUCAUGCAGACCACAAGGCAGAUGGGCUAUAACGUUUCGCUUUCCGUUUACGAUAUAGUCUACUUGUGCAGAAUGAAUUCUCGUAACUCAUAGCACAAGUAGAUGUAGUUAACUUUAAUCUCAUAGCAAUCUUUAAUCAGUGUGUAACAUUAGGGAGGACUUGAAAGAGCCACCAUUCACCGAGGCCACGCGGAGUACGAUCGAGUGUACAGUGAACAAUGCUAGGAGAGCUGCCUAUAUGGAAGAGCCCUAAUGUGUAAAAUUAAUUUAGUAGUGCUAUCCCAUGUGAUUUUAAUAGCUUUUAGGAGAAUGACAAAAUACCCCACCCUACACACCCCCAUCCUAUCAUAUAUCACCAACUCCUCCACCCCCCCCAACCAUCCCUAAACUUCCUCC
>cluster_6 reads=1 total_reads=268
GCACCUGUACCGUCAUGAUAGACGUGCACAUGCUUUUCCACUGCUCAGACUCAUGCCUGUUGGCAUACUCUAUUGGAUUUGAUUACGUCUAUAAUCCGUUUAUGAUUGAUGUUCAACAAUGGGUUUUACAGGUAACCUACAAAGCAACCAUGAUCUGUAUUGUCAAGUCCAUGGUAAAUGCACCGUAGCUAGUUAUGAUGCAAUCAUGACUAGGUGUCUAGCAUGUCCGAGUGCUCGUUAAGCGUUGACUGGACUAUUGAAUAUCCUAACAAUAAGUGAUGAACUGAAGAUUAAUGCGGUCUGUAGAAAGGUUCAACACAUGGUUGUUAAAGCUGCAUUAUUAGCAGACAAAUUCCCAGUCUUCACGACAUUGGUAACCCUAAAGCUAUUAAAGUGUGUACCUCAAGCUGAUGUAGAAUGGAAGUUCUAUGAUGCACAGCCUUGUAGUGACAAAGCUUAUAAAAUAGAAGAAUUAUUCUAUUCUUAUGCCACACAUUCUGACAAAUUCACAGAUGGUGUAUGCCUAUUUGGAAUUGCAAUGUGAGGCAGAUAUCCUGCUAAUUCCAUUGUUUAUUGUAGAUACUUGACACUAGAGUGCUAUCUAACCUUAUUCGCUUGGUUAUAGAUGGUGGCAGUUUGUAUGUAAAUAAACAUGCAUUCCACACCAGCUUUUGAUAAAAGUGCUUUUGUUAAUUUAAACAUGAACCAUAUUUUCUUAUUACUCUGAACAGUCCAUGUGAGUAUGGAAAAACAAGUAGUGUCAGAUAUAGAUUAUGUACCUUGAGUCUGCUACGUGUAUAACACGUUGCAAAUAGGUGGUGCUGUCUGUAGACAUCAUGCUAAUGAGUACAGAUUGUAUCUCGAUGCUUAUAACAUGAUGAUCUCUAGCAAUUGGCUUUAGCUUGUGGUUUACAAACAUUGAUACUUAUAACCUCUGGAACACUUUACAAGACUAGACUUAGAAAAUGGCUUUUAAUGUUGUAAAUAAGGACAUUUGAUGGACAACAGGUGAAGUACCAGUUUUUAUACUAAUAACACUGUUUACACAAAGUUGAUGGUGUUGAUGUAGAAUUGUUUGAAAAUAAACAACAUUACCGUCAAUGUAGCAUUUGAGCUUUGGGCUAAGCGCAACAUUAACCCAGUACCAGAGGUGAAAAUACUCAAUAAUUUAGUGUGGACAUUUUGGGAACAAAAGAGAUGCUGACUUUUAUUGUUUGUUCUAUACUGUAAGAAACCACUGAACGCUGUGACCACUACUGUUUUUUCAAAGUAGAGUUGAUGGUCAAGUAGACUUAUUUAGAAUGCCCGUGGUGCUCAUAUUACAGAAGGUAGUGCUAAGGUUUAACCAUUGUAGGUCCCAAACAAGCUAGUUUAAUGGUCACAUUAAUUAAGAAGCCGUAAAAACACAGUUCAAUUAUUAUAAGAAAGUUGAUGGUGUUGUCCAACAAUUACCUGAAACUUACUUACUCAAAAGAAAAUCUACAAGAAUUUAACCCAGGAGUCAAUGGAAAUUGAUUUCUUAGAAUUAGCUAUGGAUGAAUUCAUUGAACGGUAUAAAUUAGAGGCUAUGCCUUCGAACCAUCGUCAUGGAGAUUUUAGUCAUAGUCAGUUAGGUGGUUUACAUCUACUGAUUGGACUAGCUAAACGUUCUAAGGAACCACCUUUUAGAAUUAGAAGAUUUCUAUUCCUAUAGACAGUCCAGUUAAAAACUUCAUACAGAUGCGCAAACAGGUUCACUAAGUGUGUGUGUUUUGUUAUUGAUUUAUUACUUGAUGAUUUGUUGAAUAAUAAAUCCCAAGAUUUAUCUGUAGUUUAAGGUUGUCAAAGUGACUAUUGACUAUACAGAAAUUCAUUUAUGCUUUGGUGUAAAGAUGGCCAUGUAGAAACUUACCCAAAAUUACAAUAAGUCAAGUUGGCAACCGGGUGUUGCUAUGCCUAAUUUCUACAAAAUGCAAAGAAUGCUAUUAGAAAAAGUGACCUUCAAAAUUAUGGUGAUAGUGCCAUUACCAAGGCAAUGAUGAAUGUCGCAAAUAUACUCAACUGUGUCAAACUUAAACACACACUAGCUGUACCCUAUAAUAUGAGAGUUAUACAUUUGGUGCUGGUUCUGAUAAGGAGUUGCACCAGGUACAGCUGUUCAAGACAGUGGUCGCACCGGGUACGUGCUGUCGAUUCAGAUCUAAUGACUUGUCUCUGAUGCAGAUUCAACUUGAUUGGUGAUUGUGCACUGUACAUACAGCUAAUAAACGGGAUUCAUUAUUAGUGAUGUACGACCCAAGACUAAAAAUGUCACAAAAAAAUGACUUAAAGAGGGUUCCACUUACAUUGUGGGUUUAUACCACAAAGCUAGCUUAAGUUCCCGUGGCUAUAAAGAUAGAACAUUUAAGAAUGCUGAUUUUAUAAGCUUGGGACACUCGCUGGUGGACAGCCUUUGUUACUAAUGUGAAUGUCAUCAUCUGAAGCAUUUUAAUAAGAUGUAAUUAUCCUGGCAAACCACCGAACAAUAGAUGGUUAUGUCAUGCAUGCAAUUACAUAUUUGGAGGAAUACAAUCCCAUUCAGUUGUCUCCUAUUCUUUAUUUGACCGAGUAAAUUUCCCUAAAUUAAGGUACUGCUGUUAUGUCUAAAGGUCAAAUCAAUGAUAUGAUUUUAUUUCCUAGUAAAGUAGACUUAUAAUUAGAGAAACAACAGAGUUGUAAUUCUAGUGAUGUACUUGUUAACAACUAAACGAACAAUGUUUGUUUUUUGUUUAUUGCCAUAGUCUAGUCAGUGUGUUAAUCUCACACAGAACUCAAUUACCCGCAUCACUAAUCUUCACACGUGGUGUUUAUUACCCUGACAAAGUUUCAGAUCCACAGUACAUCUCCACUCAGGACUUGUUCUUACCUUUCUUCCAAUGUUACUUGGUUCCAUGCUAUCCUGUCAAGGACCAAUGGUACUAGAGGUUUGAUAACCCUGUCCUACCAUUUAAUGAUGGUGUUUAUUUUGCUUCCACUGAGAAGUCAACCAUAAGAGGCUGGAUUUUGGUACUACUUUAGAUUUAAGACCCAGUCCUACUUAUUGUUAAUAACGCUACUAAUGUUGUUAUUAAAGUCUGUGAAUUUCAAUUUGUAAUGAUCCAUUUUGGGUGUUUAUUACCACAAAACAACAAAAGUUGGAUGGAAAGUGAGUUCGGAGUUUAUCUAGUGCGAAUAAUUGCACUUUGAAUAUGUCUCAGCCUUUCUUAUGGACCUUGAAGGAAAACAGGGUAAUUUCAAAAAAUCUUGGGAAUUUGUGUUUAAGAAUAUUGAUGGUUAUUUUAAAAUAUUAAGCACGCCUAUUAAUUUAGUGCGUGAUCCCUCACGGUUUUUCGGUUUAGAACCAUUGGUAGAUUUGCCAAUAGGUAUUAACAUCACUGGUUCAAACUACUUGCUUUACGUAGACGUUAUUUGACUCCUGGUGAUUCUCAGGUUGGACAGCUGGUGCUGCAGCUUAUUAUGUGGGUUAUCUCAACCAAGGACUUUCUAUUAAAAUAAUGAAAUGGAACCAUUACAGAUGCUGUAGACUGUGACUUGACCCACCCCAGAAACAAGUGUACGUUGAAAUCCACUGUAGAAAAGGAAUCUAUCAAACUUCUAACUUUAGAGUCCACAACAGAAUCUAUUGUUAGAUUUCCUAAUAUUACAAACUUGUGCCCUUUUGGUGAAGUUUUUAACGCCACCAGAUUUGCAUCUGUUUAUGCUUGGAACAGGAAGAGAAUCAGCAACUGUGUUGCUGAUUAUUCUGUCCUAUAUAAUUCCGCAUAUUUCCACUUUAAGUGUUAUGGAGUGUCUCCUACUAAAUUAAAUGAUCUCUGCUUCACUAAUGUCUAUGCAGAUUCAUUUGUAAUUAGAGGUGAUGAAGUCAGACAAAUCGCUCCAGGCAAACUGGAAAGAUUGCUGAUUAUAAUUAUAAAUUACCAGAUGAUUUUACAGGCUGCGUUAUAGCUUGGAAUUCUAACAAUCCUGAUUCUAAGGUUGGUGGUAAUUAUAAUUACCUGUAUAGAUUGUUAGGAAGUCUAAUCUCAAACCUCUUGAGAGAGAUAUUUCAACUGAAAUCUAUCAGGCCGGUAGCACACCUGUAAUGGUGUUGAAGGUUUAAUUGUUACUUUCCACAAUACAUGGUUUCCAACCCACUAAUGGUGUUGGUUACCAACCAUACAGAGUAGUAGUACUUCCUUUGAACUUCACAUGCACCAGCAACUGUUUGUGGACCUAAAAGUCUACUAAUUUGGUUAAAACAAAUGUGUCAAUUCAACUCAAUGGUUUAACAGGCACAGGUGUUCUUACUGAGUCUAACAAAAGUUUGCCUUUCCAACAAUUUGGCAGAGACAUUGCUGACACUACUGAUGCUGUCCGUGAUCCACAGACACUAAGAUCUUGACAUUACACCAUGUUCUUCUGGUGGUGUCAGUGUUAUAACACCAGGAACAAAUACUUUACCAGGUUGCUGUUUUUAUCAGGAUGUUAACUGCACAGAAGUCCCUGUUGCUAUUCAUGCAGAUCAACUUACUCCCACUUGGCGUGUCUUAUUUACAGGUUCUAAUGUUUCAAACACGUGCAGGCUGUUUAAUAGGGCUGAAUAUGUCAACAACUCAUAUGAGUGUGACAUACCCAUUGGUGCAGGUAUAUGCGCUAGUUAUCAGACCAGACUAAUUCUCAGCAGGCACGUAGUGUAGCUAGUCAAUCCAUCAUUGCCUACACUAUGUCACUUGGUGCAGAAAAUUCAGUUGCUUACUCUAAUAACUCUAUUGCCAUACCCACAAAUUUUACUAUUAGUGUUACCACAGAAAUUCUACCAGUGUCUAUGACCAAGACAUCAGUAGAUUGUACAAUGUACAUUUGUGGUGAUUCAACUGAAUGCAGCAAUCUUUGUUGCAAUAUGGCAGUUUUGUACACAAUUAAACCGUGCUCUAACUGGAAUAGCUGUUGAACAAGACAAAACACCCAAGAAGUUUUUGCACAAGUCAAACAAAUUUACAAACACCACCAAUUAAAGAUUUUGGUGGUUUUAAUUUCACAAAUAUUACCAGAUCCAUCAAAACCAAGCAAGAGGUCAUUUAUUGAAGAUCUACUUUCAACAAAGUGACACUUGCAGAUGCUGGCUCAUCAAACAAUAUGGUGAUUGCCUUGGUGAUAUUGCUGCUAGAGACCUCAUUUGUGCACAAAAGUUUAACGGCCUUACUGUUUUGCCACCUUUGCUCCAGAUGAAAUGAUUGCUCAAUACACUUUGCACUGUUAGCGGGUACAAUCACUUUGGUUGGACCUUUGGUGCAGGUGCUGCACUACAAAUACCAUUUGCUAUGCAAAUGGCUUAUAGGUUUAAUGGUAUUGGAGUUACACAGAAUGUUCUCUAUGAGAACCAAAAUUGAUUGCCAACCAAUUUAAUAGUGCUAUUGGCAAAAUUCAAGACUCACUUUUCCACAGCAAGUGCACUUGGAAAACUUCAAGAUGUGGUCAACCAAAAUGCACAAGCUUUAAACACGCUUGUUAAACAACUUAGCUCCAAUUUGGUGCAAUUCAAGUGUUUUAAAUGAUAUCCUUCACGUCUUGACAAAGUUGAGGCUGAAGUGCAAAUUGAUAGGUUGAUCACAGGCAGACUUCAAAGUUUGCAGACAUAUGUGACUCAACAAUUAAUAGAGCUGCAGAAAUCAGAGCUCUGCUAAUCUUGCUGCUACUAAAAUGUCAGAGUGUGUACUUGGACAAUCAAAAAGAGUUGAUUUUGUGGAAAGGGCUAUCAUCUUAUGUCCUUCCCUCAGUCAGCACCUCAUGGUGUAGUUUCUUGCAUGUGACUUAUGUCCCUGCACAAGAAAAGAACUUCACAACUGCUCCUGCCAUUUGUCAUGAUGGAAAAGCACACUUCCUCGUGAAGGUGUCUUGUUUCAAAUGGCACACACUGGUUUGUAACACAAAGGAAUUUUUAUGAACCACAAAUCAUUACUACAGACAACACAUUUGUGUCUGGUAACUGUGAUGUUGUAAUAGGAAUUGUCAACAACACAGUUUAUGAUCCUUUGCAACCUGAAUUAGACUCAUUCAAGGAGGAGUUAGAUAAAUAUUUUAAGAAUCAUACCUCACCAGAUGUUGAUUUAGGUGACAUCUGGCAUUAAUGCUUCAGUUGUAAACAUUCCAAAGAAUUGACCGCCUCAAUGAGGUUGCCAAGAAUUUAAAUGAAUCUCAUCGAUCCAAGAACUUGGAAAGUAUGAGCAGUAUAUAAAAUGGCCAUGGUACAUUUGGCUAGGUUUAUAGCUGGCUUGAUUGCCAUAGUAAUGGUGACAAUUAUGCUUUGCUGUAUGACCAGUUGCUGUAGUUGUCUCAAGGGCUGUUGUUCUUGUGGAUCCUGCUGCAAAUUUGAUGAAGACGACUUGAGCCAGUGCUCAAAGGAGUCAAAUUACAUUACACUAAACGAACUUAUGGAUUUGUUUAUGAGAAUUCACAAUUGGAACUGUAACUUUGAAGCAAGGUGAAAUCAAGGAUGCUACUCCUUCAGAUUUUGUUCGCGCUACUGCAACGAUACCGAUACAAGCCUCACUCCCUUUCGGAUGGCUUAUUGUUGGCGUUGCACUUCUUGCUGUUUUCAGAGCGCUUCCAAAAUCAUAACCCUCAAAAGAGAUGGCAACUAGCACUCUCCAAGGUGUUCACUUUGUUUGCAACUUGCUGUUGUUGUUUGUAACAGUUUACUCACACCUUUUGCUCGUUGCUGCUGGCCUUGAAGCCCCUUUUCUCUAUCUUUAUGCUUAGUCUACACCUUGCAGAGUAUAAACUUUGUAAGAAUAAUAAUGAGGCUUUGGCUUUGCUGGAAAUGCCGUUCCAAAAACCCAUCUUAUGAUGCCAACUAUUUUCUUGCUGGCAUACUAAUUGUUACGACUAUUGUAUACCUUACAAUAGUGUAACUCUUCAAUUGUCAUUACUUCAGGUGAUGGCACAACAAGUCCUAUUUUGAACAUGACUACCAGAUUGGUGGUUAUACUGAAAUGGGAAUCUAGAGUAAAAGACUGUGUUGUAUUACACAGUUACUUCACUCAGACUAUUACCAGCUGUACUCAACUCAAUUGAGUACAGACACUGGUGUUGAACAUGUUACCUUCUCAUCUACAAUAAAAUUGUUGAUGAGCCUGAAGAACAUGUCCAAAUUCACACAAUCGACGGUUCAUCCGGAGUUGUUAAUCCAGUAAUGGAACCAAUUUAUGAUGAACCGACGACGACUACUAGCGUGCCUUUGUAAGCACAAGCUGAUGAGUACGAACUUAUGUACUCAUUCGUUAGAAGAGACAGGUACGUUAAUAGUUAAUAGCGUACUUUUCUUGCUUCGUGGUAUUCUUGCUAGUUACACUAGCCAUCCUUACUGCGCUCGAUUGUGUGCGUACUGCUGCAAUAUUGUUAACGUGAGUCUUGUAAAACCUUCUUUACGUUUACCUCGUGUUAAAAAUCUGAAUUCUUCUAGAGUUCCUGAUUCUGGUCUAAACGAACUAAAUUAUAUUAGUUUUGUUUGGAACUUUAAUUUUAGCCAUGCAGAUUCCAACGGUACUAUUACCGUUGAAGAGCUUAAAAAGCUCUUGAACAAUGGAACCUAGUAAUAGGUUUCCUAUUCCUUACAUGGAUUUGUCUUUACAAUUUGCCUAUGCCAACAGGAAUAGGUUUUUGUAUAUAAUUAAGUUAAUUUUCCUCUGGCUGUUAUGGCCAGUAACUUUAGCUUGUUUGUGCUUGCUGCUGUUUACAGAAUAAAUUGGAUCACCGGUGGAAUUGCUAUCGCAAUGGCUUGUCUUGUAGGCUUGAUGUGGCUCAGCUACUUCAUUGCUUCUUCAGACUGUUUGCGCGUACGCGUUCCAUGUGGUCAUUCAAUCCAGAAACUAACAUUCUUCAACGUGCCACUCCAUGGCACUAUUCUGACCAGACCGCUUCUAGAAAGUGAACUCGUAAUCGGAGCUGUGAUCCUUCGUGGACAUCUUCGUAUUGCUGGACACCAUCUAGGACGCUGUGACAUCAAGGACCUGCCUAAAGAAAUCACUGUUGCUACCACGAACGCUCUUAUUACAAAUUGGGAGCUCGCAGCGUGUAGCAGGUGACUCAGGUUUUGCUGCAUCAGUCGCUACAGGAUUGGCAACUAUAAAUUAAACACAGACCAUUCCAGUAGCAGUGACAAUAUUGCUUUGCUUGUACAGUAAGUGACAACAGAUGUUCAUCUCGUUGACUUCAGGUUACUAUAGCAGAGAUAUUACUAAUUAUUAUGAGGACUUUUAAAGUUUCCAUUUGGAAUCUUGAUUACAUCAAACCUCAUAAUUAAAAAUUUAUCUAAGUCACUAACUGAGAAUAAAUAUUCUCAAUUAGAUGAAGAGCAACCAAUGGAGAUUGAUUAAACGAACAUGAAAAUUAUUCUUCUUGGCACUGAUAACACUCGCUACUUGUGAGCUUUAUCACUACCAAGAGUGUGUUAGAGGUACAACAGUACUUUAAAAGAACCUUGCUUUCUGGAACAUACGAGGGCAAUUCACCAUUCAUCCUCUAGCUGAUAACAAAUUUGCACUGACUUGCUUUAGCACUCAAUUUGCUUUUGCUUGUCCUGACGGCGUAAACACGUCUAUCAGUUACGUGCCAGAUCAGUUUCACCUAAACUGUUCAUCAGACAAGAGGAAGUUCAAGAACUUUACUCCCAAUUUUUAUUGUUGCGGCAAUAGUGUUUAUAACACUUUGUCACACUCAAAAGAAAGACAGAAUGAUUGAACUUCAUUAAUUGACUUCUAUUUGUGCUUUUUAGCCUUCUGCUAUUCCUUGUUUAAUUAUGCUUAUUAUCUUUGGUUUCACUUGAACUGCAAGAUCAAAUGAAACUUGUCACGCCUAAACGAACAUGAAAUUUCUUGUUCUUAGGAAUCUCUACAACUGUAGCUGCAUUUCACCAAGAAUGUAGUUUACAGUAUGUACUCAACAUCAACCAUAUGUAGUUGAUGACCCGUGUCCUAUCACUCUAUUCUAAAUGGUAUAUAGAGUAGGAGCUAGAAAAUCAGCACCUUUAAUUGAAUUGUGCGUGGAUGAGGCUGGUUCUAAAUCACCCAUUCAGUACAUCGAUAUCGGUAAUUAUACAGUUUCCUGUUUACCUUUACAAUUAAUUGCCAGGAACCUAAAUUGGGUAGUCUUGUAGUGCGUUGUUCGCUCUAUGAAGACUUUUAGAGUAUCAUGACGUUCGUGUUGUUUAGAUUUCAUCUAAACGAACAAACUAAAAUGUCUGAUAAUGGACCCCAAAAUCAGCGAAUGCACCCGCAUUACGUUUGGUAGACUCAGAUUCAACUGGCAGUACCAGAAUCGAGAACGCAGUGGCGCGAUCAAACAACUCGGCCCAAGGUUUACCCAGAAUAAAGAGGCGGGUAAGCCUUCUCAUUCCACACGAGUCGCAACAGUUUAGAACUUCAACUCAGGCAGCAGUAGGGAAUUCCUGCUAGAAUAGCUGGCAAUGGCGGUGAUGCUGCUCUUGCUUUGCUGCUGCUUGACAGAUUGAACCAGCUUGAGAGCAAAAUGUCUGGUAAAGGCCAACAACAACAAGGCCAAACUGUCACUAAGAAUUGCUGCUGAGGCUUCUAAGAAGCCCGGCAAAACGUACUGCCACUAAAGCAUACAAUGUAACACAAGCUUCGGCAGACGUGGUCCAGAACAAACCCAAGGAAAUUUUGGGGACCAGGAACUAAUCAGACAAGGAACUGAUUACAAACAUUGGCCGCAAAUUGCACAAUUUGCCCCAGCGCUUCAGCGUUUUCGGAAUGUCGCGCAUUGGCAUGGAAGUCACACCUCGGGAACGUGGUUGACCUACACAGGUGCCAUCAAAUUGGAUGACAAAGAUCCAAAUUCAAAGAUCAAGUCAUUUGCUGAAUAAGCAUUGACGCAUACAAAACAUUCCCACCAACAGAGCCUAAAAAGGACAAAAGAAGAAGGCUGAUGAAACUCAAGCCUUACGCAGAGACAGAAGAAACAGCAAACUGUGACUCUUUUCCUGCUGCAGAUUUGGAUGAUUUUCCAAACAAUUGCAACAAUCCAUGAGCAGUGCUGACUCAACUCAGGCCUAAACUCAUGCAGACCACAAGGCAGAUGGGCUAUAUAAACGUUUCGCUUUCCGUUUACGAUAUAGUCUACUCUUGUGCAGAAUGAAUUCUCGUAACUCAUAGCACAAGUAGAUGUAGUUAACUUUAAUCCCCAUAGCAAUCUUUAAUCAGUGUGUAACAUUAGGGAGGACUUGAAAGAGCCACCACAUUUCACCGAGGCCACGGGAGUACGAUCGAGUGUACAGUGAACAAUGCUAGGGAGAGCUGCCUAUAUGGAAGAGCCCUAAUGUGUAAAAUUAAUUUUAGUAGUGCUAUCCCCAUGUGAUUUUAAUAGCUUCUUAGGAGAAUGACAAAAAAACCCCCCCCCACCCACCCCAUCUCAUCAUCAUAUACAUAUCUCCAACCCUCCCCCACAACCCCUACCACCCCCACAAUAUUUUCUUCAUCCUUCCCUCUCCCCCCAUACCCUAACCCCAUCAACAUCCCUUUCUCAUUAUAC
>cluster_7 reads=1 total_reads=38
ACACCUCCCAGGUAACAAACAUCAUACCAUUUUCGAUCUCUGUAGAUCUGUUCUCUAAACGAACUUAAAAUCUGUGUGGCUGUCAUCGGCUGCAUGCUUAGUGCACUCACGCAGUAUAAUUAAUAAUUACUGUCUUGACAGGACACGAGUAACUCGUCAUUAUCUGCAGGCUGCUUACGGUCUUGCCGUGUUGCAGCCGAUCAUCAGCACAUCAGGUUCGUCCGGGUGUGACCGAAAGGUAAGAUGGAGAGCCUUGUCCCUGGUUUCAACGAGAAAACACACGUCCAUCCGGUCUGCCUGUUUCACAGGUUCGCGACGUCGCUCGUACGUGGCUCUGGGGAACCGUGGAGGAGGUCUUAUCAGAGGCACGUCAACAUUUAAAGAUGGCACUUUGGCUUAGUAGAGUUGAAAAAGGCGUUUCGUCUCAUUAUUUGAACAGCCCUAUGUGUUCAUAAACGUUCGGAUGCUCGAACUGCACCUCAUGGUCAUGUUAUGGUUGAGCUGGUAGCAGAACUCGAAGGCAUUCAGUACGGUCGUAGUGGUGAGACUUGGUGUCCAUUGUCCCUCAUGUGGGCGAAAUACCAGUGGCUUACCGCAAGGUUCUUCUUCGUAAGAACGGUAAUAAAGGAAAUUGGUGGCCAUAGUUACGGCGCCGAUCUAAAGUCAUUUGACUUAGGCGACGAGCUUACUGGCACUGAUCCUUAUGAAGAUUUCAAGAAAACUGGAACUACAAACAUUAGCAGUGGUGUUACCCGUGAACUCAUGCGUGAUCUAACGGGGCAUACACUCGCUAUGUCGAUAACAACUCUUGUGGCCCUGAUGGCUACCCUUCUUGAGUGCAUUAAAGACCUUUAGCACGUGCUGGUAAAGCUCAUGCACUUUGUCCGAACAACUGGACUUUAUUGAGCUAAGAGGGUGUGCUACUGCUGCCGUGAACCGAGCAUGAAAUUGCUUGGUACACGGAACGUUCUGAAAAGAGCUAUGAAUUGCAGACACCUUUGAAAUUAAUUGGCAAAAAGAAAUUUUGACACCUUUCAAUGGGAAUGUCCAAAUUUGUAUUUCCCUUAAAUCCAUAAUCAAGACUAUUCAACCAAGGGUUGAAAAGAAAAGCUUGACGGCUCUAUGGGUAGAAUUCGAUCUGCAUCCAGUUGCGUCACCAAAUGAAUGCAACCAAAUGUGCCUUCAACUCUUUGAAGUGUAUCAUUGUGGUGAACUUCAUGGCAGACGGGCGAUUUUGUUAAAGCCACUACGAAUUUUGUGGCACUGAGAAAUCAGACUAAAGAAGGUGCCACUCCUUGUGGUUACACACCCAAAUGCUGUGUUAAAAUUUAUUGUCCAGCAUGUCACAAUUCAGAAGAAGGACCUGAGCAUAGUCUGCCGAUCCCAAUGAAUCUGGCUUGAAAACCAUUUCGUAAGGUGGUCGCACUAUUGCCUUGAGGCUGUGUGUUCUUAUGUUGGCGCCAACCAGUGUGCCUAUUGUCACGUGCUAGCGCUAACAUGAUUGUAACCAUACAGGUGUUGUUGGAGAAGGUUCCGAAGGUCUAAAGACAACCUUCUUGAAAUACUCCAAAGAGAAAGUCAACAUCAAUAUUGUUGGUGACUUAAAACUUAAUGAAGAGAUCGCCAUUAUUUGGCAUUCUCUGCUUCCACAAGUGCUUUGUAGAAACUGUGAAAGGUUUGGAUUAUAAAGCAUUCAAACAAAUUGUUGAAUCCUGUGGUAAUUUUAAAGUUACAAAAAGAAAAAGCUAAAAAAGGUGCCUGGAAUAUUGGUGAACAGAAAUCAAUACUGAGUCCUCUUUAUGCAUUUGCCAGAGGCUGCUCGUGUUGUACGAUCAAUUUUCCCGCACUUUGAAACUGCUCAAAAUCUUGCGUGUUCUACAGAAGGCCGCUAUAACAAUACUAGAUGGAAUUUCACAGUAUUCUGGACUCAUUGAUGCUAUGAUGUCACAACUUGAUUUGGCUAACAAUCAGUUGUAAUGGCCUACAACAGGUGGUGUUGUUCAGUUGACUCGCAGUGGCUAACUAACAUCUUUGGCACUGUUCUAUGAAAAACUCAAACCCGUCCUUGAUUGGCUUGAAGAGAAGUUCAAGGAAGGUGUAGAGUUUUAGAGACGGUUGGGAAAUUGUUAAAUUUAUCUCAACCUGUGCUUGUGAAAUUGUCGGUGGACAAAUUGUCACCUGUGCAAAAGGAAAUCUAAGGAGAGUGUUCAGACAUUCUAAGCUUGUAAAUAAAUUUUGGCUUGUGUGCUGACUUCUAUACUAUUGGUGGAAAGCUAAAACUUAAAGCCUUGAAUUUCGGUGAAAACAUUUGUCACGCACUCAAAGGGAUUGUACAGAAAGUGUGUUAAAUCCAGAGAAGAAACUGGCCUACUCAUGCCUCUAAAAGCCCCAAAAGAAUUAUCUUCUUGGAGAGAAACACUUCCCACAGAAGUGUUAACAGAGGAGUUGUCUUGAAAACUGGUGAUUUACAACCAUUAGAACAACCUACUAGUGAAGCUGUUGAAGCUCCAUUGGUUGGUACACCAGUUUGUAUUAACGGGCUUAUGUUGCUCGAAAUCAAAGACACAGAAAAGUACUGUGCCCUUGCACCUAAUAUGAUGGUAACAAACAAUACCUUCAUCAAAGGCGGUGCACCAACAAAGGUUACUUUGGUGAUGACACUGUGAUAGAAGUGCAAGGUUACAAGAGUGUGAAUAUCACUUUGAACUUGAUGAAAGGAUUGAUAAAGUACUUAAUGAGAAGUGCUCUGCCUAUACAGUUGAACUUGGUACAGAAGUAAAUGAGUUCGCCUGUGUUGUGGCAGAUGCUGUCUCAUAAAAACUUUGCAACCAGUAUCUGAAUUACUUACACCACUGGGCAUUGAUUUAGAUGAGUGGAGUAUGGCUACAUACUACUUAUUUGAUGAGUCUGGUGAGUUUAAAUUGGCUCACAUAUGUAUUGUUCUUCUACCCCCAGAUGAGGAUGAAGAAGAAGGUGAUUGUGAAGAAGAAGAGUUUGAGCCAUCAACUUCAAUAUGAGUAUGGUACUGAAGAUGAUUACCAAGGUAAACCUUUGGAAUUUGGUGCAUCUGCUGCUCUCAACCUGAAGAAGAGCAAGAAGAAGAUUGGUUAGAUGAUGAUAGUCAACAAACUGUUGGUCAACAAGACGGCAGUGAGGACAAUCAGACAACUACUAUUCAAACAAUUGUUGAGGUUCAACCUCAAUUAGAGAUGGAACUUACACCAGUUGUUCAGACUAUUGAAGUGAAUAGUUUAGUGGUUAUUUAAACUUACUGACAAUGUAUACAUUAAAAAUGCAGACAUUGUGGAAGAAGCUAAAAAGGUAAAACCAACAGUGGUUGUUAAUGCAGCCAAUGUUUACCUUAAACAUGGAGGAGGUGUUGCAGGAGCCUUAAAUAAGGCUACUAACAAUGCCAUGCAAGUUGAAUCUGAUGAUUACAUAGCUACUAAUGGACCACUUAAAGUGGUGGUAGUUGUGUUUUAAGCGGACACAAUCUUGCUAAACACUGUCUUCAUGUUGCCGGCCCAAAUGUUAACAAAGGUGAAGACAUUCAUCUUAAGAGUGCUUAUGAAAAUUUAAUCAGCACGAAGUUCUACUUGCACCAUUAUUAUCAGCUGGUAUUUUGGUGCUGACCCUAUACAUUCUCUAAGAGUUUGUGUAGAUACUGUUCGCACAAAUGUACUUAGCUGUUUUGAUAAAAUUCAUGACAAACUUGUUCAAGCUUUGGAAAUGAGAGUGAAAAGCAAGUUGAACAAAAGAUCUAGAUUCCUAAAGAGGAAGUUAAGCCAUUUAUAAUGAAAGUAACCUUCAGUUGAACAGAGAAACAAGAUGAUAAGAAAUCAAAGCUUGUGUUGAAGAGUUACAACAACUCUGGAAGAAACUAAGUUCCACAGAAACUUGUUACUCUAUUGACAUUAAUGGCAAUCUUCAUCCAGAUUCUGCCACUCUGUUAGUGACAUUGACAUCACUUCUUAAAGAAAGAUGCUCCAUAGUGGGUGAUGUUGUUCAAGAGGGUGUUUCAUUGCUGGUUAUACCUACUAAAAAGGCUGGUGGCACUGAAAUGCUAGCGAAAGCUUUGAGAAAAGUGCCAACAGACAAUUAUAUAACAUUUACCCGGGUCAGGUUUAAAUGGUUACACUGUAGAGGAGGCAAAGACAGUGCUUAAAAGUGUAAAAGUGCCUUUUACAUUUUACCAUCUAUUAUCUCUAAUGAGAAGCAAGAAAUUUUGGAACUGUUUCUUGGAAUUUGCGAGAAAUGCUUGCACAUGCAGAAGAAACACGCAAAUUAAUGCCUGUCUGUGUGGAAACUAAAGCCAUAGUUUCAACUAUACAGCGUAAAUAUAAGGGUAUUAAAAUACAAGAGGGUGUGGUUGAUUAUGGUGCUAGAUUUUACUCUUACACCAGUAAAACAACUGUAGCGUCACUUAUCAACACACUUAACGAUCUAAAUGAAACUCUUGUUACAAUGCCACUUGGCUAUGUAACACAUGGCUUAAAUUUGGAAGAAGCUGCUCGGUAUAUGAGAUCUCAAGUGCCAGCUACAGUUUCUGUUUUUCACCUGAUGCUGUUACAGCGUAUAAUGGUUAUCACAUUUCUUCUAAAACACCUGAAGAACAUUUUAUUGAAACCAUUCACUUGCUGGUUCCUAUAAAGAUUGGUCCUAUUCUGGACAAUCUACCAACUAGGUAUAGAAUUUAAGAGAGGUGAUAAAAGUGUAUUACACUAGUAAUCCUACCACAUUCCAAGAUGGUGAAGUUAUCACCUUUGACAAUCUAAGACACUUUCUUUGAGAGAAGUGAGGACUAUUAAAGGUGUUUACAACAGUAGACAACAUUAACCUCCACACGCAAGUUGUGGACAUGUCAAUGACAUAUGGACAACAGUUUGGUCCAACUUAUAUUUGGAUGGAGCUGAUGUUACUAAAGUAAAACCUCAAACAUGAAGGUAAAACAUUUAUGUUACCUAAUGAUGACACUUCUACGUGUUGAGGCUUUGAGUACUACACAACUUAUCCUAGUUUUCUGGGUAGGUACAUGUCAGCAUUAAAUACACUAAAAAGUGGAAAUACCCACAAGUUAAUGGUUUAACUAUAAAUGGGCAGAUAACAACUGUAUCUUGCCACUGCUGUUAACACUCCAACAAUGAGUUGAAGUUUAAUCCACCUGCUCUACAAGAUGCUUAUUACAGAGCAAGGGCUGGUGAAGCUGCUAACUUUUGUGCAUUUAUCUUAGCCUACUGUAAUUAGACAGUGUGAGUUAGGUGAUGUUAGAGAAACAAUGAGUAUUGUUUCACAUGCCAAUUUAGAUUCUUGCAAAAGAGUUUGAACGUGGUGUAAAACUUGUGGACAACAGCAGACAACCUCCUUAAGGGUGUAGAAGCUGUUAUGUACUGGGCACACUUUCUUAUGAACAAUUUAAGAAAGGUGUUCAGAUACCUUGUACGUGUGGUAAACAAGCUACAAAAUAUCUAGUACAACGGAGUCACCUUUUGUUAUGACGUCAGCACCACCUGCUCAGUAUGAACUUAAGCAUGGUACACUAUUGUGCUAGUGAGUACACUGGUAAUUACCAGUGUGGUCACUAUAAACAUUAACUUAAAGAAACUUGUAUUGCAUAGACGGUGCUUUACUUACAAGUCCAAGAAUACAAAGGUCCUAUUACGGAUGUUUUUUACAAAGAAAACAGUUACACAACAACCAAACCAGUUACUUAUAAAUUGGAUGGUGUUGUUUGUACAGAAAUUGACCCUAAGUUGGACAAUUAUUAUAAGAAAGACAAUUCUUAUUUCACAGAGCAACCAAUUGAUCUUGUACCAAACCAACCUAUCCAAACGAGCUUCGAUAAUAAGUUUGUAUGUGAUAAUAUCAAAUUUGCUGAUGAUUUAAACCAGUUAACUGGUUAUAAGAAACCUGCUUCAAGAGAGCUUAAAGUUACAUUUUUCCUGACUUAAAUGGUGAUGUGGUGGCUAUUGAUUAUAAACACUACACCCUCUUUAAGAAAGGAGCUAAAUUGUUACAUAAACCUGUUUGGCAUGUUAACAAUGCAACUAAUAAAGCCACGUAUAAACCAAAUACCUGGUGUAUACGUUGUCUUUGGAGCACAAAACCAGUUGAAACAUCAAAUUCGUUUGAUGUACUGAAGUCAGAGGACGCGCAGGGAAUGGAUAAUCUUGCCUGCGAAGAUCUAAAACCAGUCUCUGAAGAAGUAGUGGAAAAUCCUACCAUACAGAAAGACGUUCUUGAGUGUAAUGUGAAAACUACCGAAGUUGUAGGAGACAUUAUACUUAAACCAGCAAAUAAUAGUUUAAAAAUUACAGAAGAGGUUGGCCACACAGAUUUAAUGGCUGCUUAUGUAGACAAUUCUAGUCUUACUAUUAAGAAACCUAAUGAAUUAUCUAGAGUAUUAGGUUUGAAAACCUUGCUACUCAUGGUUUAGCUGCUGUUAAUAGUGUCCCUUGGGAUACUAUAGCUAAUUAUGCUAAGCCUUUCUUAACAAAGUUGUUAGUACAACUACUAUAGUUCACGGUGUUUAAACCGUGUUUGUACUAAUUAUAUGCCUUAUUUCUUUACUUUAUUGCUACAAUUGUGUACUUUACUAGAAGUACAAAUUCUAGAAUUAAAGCAUCUAUGCCGACUACUAUAGCAAAGAAUACUGUUAAGAGUGUCGGUAAAUUUGUCUAGAGGCUUCAUUUAAUUAUUUGAAGUCACCUAAUUUUUCUAAACUGAUAAAUAUUAUAAUUUGGUUUUACUAUUAAGUGUUUUGCCUAGGUUCUUUAAUCUCAUCUCAACCGCUGUCUAGGUGUUUAAUGUCUAAUUUAGGCAUGCCUUUUUACUGUACUGGUUACAGAGAAGGCUAUUUGAACUACUAAUGUCACUAUUGCAACCUACUGUACUGGUUCUAUACCUUGUAGUGUUUGUCUUAGUGGUUUAGAUUCUUUAGACACCUAUCCUUCUUUAGAAACUAUACAAAUUACCAUUUCAUCUUUAAAUGGGAUUUAACUGCUUUUGGCUUAGUUGCAGAGUGGUUUUGGCAUAUUCUCUUCUUCUAGGUUUCUAUGUACUUGGAUUGGCUGCAAUCAUGCAAUUGUUUUUCAGCUAUUUGCAGUACAUUUUAUUAGUAAUUCUUGGCUUAUGUGGUUAAUAAUUAAUCUUGUACAAUGGCCCCGAUUUCAGCUAUGGUUAGAAUGUACAUCUCUUUGCAUCAUUUAUUAUGUAAGAAAAGUUAUGUGCAUGUUGUAGACGGUUGUAAUUCAUCAACUUGUAUGAUGUGUUACAAACGUAAUAGAGCAACAAGAGUCGAAUGUACAACUAUUGUUAAUGGUGUUAGAAGGUCCUUUUAUGUCUAUGCUAAUGGAGGUAAAGGCUUUGCAAACUACAUUGGAAUUGUGUUAAUUGUGAUACAUUCUGUGCUGGUAGUCAUUUAUUAGUGAUGAAGUUGCGAGAGACGUCACUACAGUUUUAAAAGCAAUAAAUCCUACUGACAGCUCCCAGUAUCAGCUGAUAAUGUUCGAUUGUAGAACUGUCUCAUCACAUUUAAAUUCUGAUAUGCUGGUAAGAAAUGACUUAUGUUACUUCACUAAUCAGUUAGUAGAUUAGACUAGACAACACUAAAUUGAUAUUAAUUAUAUCUUAUGGUCAUUUACUUGAAAUCAUCUCAAAUCUGUUGUCAACUAGCAACUGUCAAAGCUACUAGUGAGACAUAUGUUUGUAUCAGUCGAUUACAUUAAGUUGCUUGAUGUGUACGUUCAUGUGUUUCAGAACUUCAACUUCCAAUGAUGAACUAGUUACUCAGAGCUGAACAAUCAAAGAUGUGUUCUUAACAAUGUCUUGUGCAUUAAAGCAGCUCAUGCACAUAAUCAGAUGAGAACUACUGAUGCAGCAAGCCUCACUUGUUAUCACUGUUGUGCCGAUGGUGUAAUAAAUACAACUACAACAAUGUUGGGAAAUAUCUGUGAAACAAUACGUGAUGCUCUUAAUGCGUUAGGACAAUUCUGGCUUGAGAGCAAAAUGUUGGUAAAGGCUAUAACAAAGGCAACUUCAGUAUGCUGCUAUAUACAAGCCAUGAAGUUGAAUAGCUGGUCAAAACAAAUUUGGACCGUAUCUGACAACUGUUAAACUUGCCGCAAUUGCAAAAUCCGCGUUCAGCGUUCGGAAUGUCGCGCAUUGGCAUGGAAGUACACCGGAACGUGGUUGACCUACGGUGCCAUCAAAUUGGAUGACAAAGAUCCAAAUUUCAAAGAUCAAGUCAUUUGCUGAAUAAGCAUUGACGCAUACAAAACUCCCACCAACAGAGCCUAAAAAGGACAAAAAGAAGAAGGCUGAUGAAACUCAAGCCUUCCAGAGACAGAAGAAACAGCAAACUGUGACUCUUUUCCUGCUGCAGAUUUGGAUGAUUUCUCCAAACAAUUGCAACAAUCCAUGAGCAGUGCUGACUCAACUCAGGCCUAAACUCAUGCAGACCACACAAGGCAGAUGGGCUAUAUAAACGUUUCGCUUUCCGUUUACGAUAUAGUCUACUCUUGUGCAGAAUGAAUUCUCGUAACUACAUAGCACAAGUAGAUGUAGUUAACUUUAAUCUCACAGCAAUCUUUAAUCAGUGUGUAACAUUAGGGAGGACUUGAAAGAGCCACCACAUUUACCGAGGCCACGCGGAGUACGAUCGAGUGUACAGUGAACAAUGCUAGGGAGAGCUGCCUAUAUGGAAGAGCCCUAAUGUGUAAAAUUAAUUUUAGUAGUGCUAUCCCCAUGUGAUUUUAAUAGCUUUUCUAGGAGAAUGACAAAAAUCCCCUCCCUACCAUCACCUACAUCCUCAUAUCCAUUAUUCCACAUCCAUAUCCCUCCCACACCAACCCUAUUCCUCUAAACAAU
>cluster_8 reads=2 total_reads=8182
AUACCUUCCCAGGUAACAAACCACAUACCAAAAGAUGUUGUUGAAUGUCUAAAUUGUCAUCAAUCGAUGAAGUUACUGGCGAUAGUUGUAAUAUAUAUGCUACCAAAGUUGAAAUCCCCGUGACCUGGUGCUGUAUUGACUGUGUGCGUCAUUAAUGCGCAGGUAGCAAAAAGUCUUGCUUUGAUGGAACGUUAAAGAUUUCAUGUCAUUGGAUUUGAACAACUACGAAAACAAAUACGUAGUGCUGCUAAAAGAAUAUUCACCUUAGUACAUGUGCAAUUACUAGACAAGUUGUUAAUGUUGUAACAACAAAGAUAGCACUUAAGGGUGGUAAAAUUGUUAAGUUGGUUGAAGCAGUUAAUUAAAGGUACACUUGUGUUCCUCUUGUUGCUGCUAUUUCUAUCUAAUAACACCAGCUCAUGUCAUGUCUAAACAUACUGACUCAAGUGAAAUCAUAGGAUACAAGGCUAUUGAUGGUGGUGUCACGUGACAUAGCUCUACAGAUACUUGUUUGCUAACAAACUGCUGAUUUUGACACCGGUUUAGCCAGCGUUGUGGUAGUUAUACUAAUGACAAAGCUUUCCCCAUUGAUCGCUCAGUCAUAACAAGAGAAGUAGGUUUGUCGUGCCUGGCUUGCCUGGCACGAUAUUACGCACAACUAAAGGUGACUUUUGCAUUCUUACCUAGAGUUUUGGUGCAGUUGGUAACAUCUUGUUACACACAAAUCUUAUAGAGUACACUGAUUGCAUCAGGUUGUGUUUGGCUGCUGAAUGUACAAUUUUAAAGAUGCUCUGGUAAGCCAGUACCAUUGUUAUGAUACCAAUGUACUGAAGGUUUGUUGCUUAUGAAAGUUUACGCCCUGACAACGUUAUGUGCUCAUGAGGCUCUAUUAUUCACUUCCAAACACCUACUCUAAGGUCUGUUCGAGUGGUAACAACUUUUAUUCUGAGUACUGUAGGCACGGCACUUGUGAAAAGAUCAGAAGCUGUGGUGUAUCUACUAGUGGUAGAUGGGUACUUAACAAUGUAAUUACAGAUUUACCAGGAGUUUCUGUGGUGUAGAUGAUGUAAAUUUACACUAAUUGUUACACCACUAAUUCAACCUAUUGGUGCUUUGGACAUUCAGCAACUAUAGUAGCUGGUGGUAUUGUAGCUAUAGGACGAACAUGCCUUGCCUAAUAUUUUAUGAGGUUUAGAAGAGCUUUCGCUAAUACCGUCAUGUAGUUGCCUUUAAUACUUCUACUUAUGUCAUUCCAGCUUUUGUUUAACACCAGUUUUACUCAAUCUUACCUGGUGUUUAUCUGAUAUAUACUUGUACUUGACAUUUAUCUCAUUAAUGAUGUUUAUCUUUAGCACAUAUUCAGUGAUGGUUAUGUGACACCUUUAAGUACCUUUCACUGGAUAACAAUUGCUUAUAUCAUGUUUAUUUCCACAAAGCAUUUCUAUGGUUUUUAGAAAUUACCUAAAGAGACGUAUAGUCUUUAAUGGUGUUCCUUUAGUAAGCUUUGAAGAAGCUGCGUCGUGUGCACCUUUUGUUAAAUAAAGAAAUGUAUUUAAAGUUGCGUGGUGAUGUGUGCUAUACCUUACGCAAGGUAAUAGAUUUAGCUCUUUAAAUAAGUACAAGUAUUUUAGUGGAGCAAUGGAUACAACUAGCUACAGAGAGCUCAUGUUGACAUACUUCGCAAAGGCUCUCAAUGACUUCGGUAACUCCUACAGGUUCUGAUGUUAUUUCCAAUCACACAACACCUACAUUUCCUUAGCUGUUUUGCAGAGUGGUUUAGAAAAUGGCAUUCCCAUCUGGUAAAGUUGAGGGUUGUAUGGUACAAGUAUUUUGUGGUACCACUACACCAACGGUCUUUGCUUGAUGACGUAGUCUGUCCAAGACAUGUGAUCUGCACCUCUGAAGACAUGCUUAACCCUAAUUAUGAAGAUUUACUCAUUCGUAAGUCUAACAUAAUUUUUGGUACAGGCUGGUAUGUUCAACCAGGGUUAUUGGACAUUCUAUGCAAAAUUGUGUACUUGAGCUCAAGUGAUACAGCCAAUCCUAGGUCACUAACUAACAAGUUUGUCGCUUUCACCUGUCAAACUCAGUAAUUUUAACAAUGACUUAUCUCUGGUGUUUCCAAUGUGCUAUGAGGCCCAAGUUCAGUAUUAAUUAAACAUUCCUUUGGUUCAGGUGGUAGUGCUGCUAUUAUCUAGAUUAUGACUACUGUCUCUUUCGUAUUGCCAGCUGAUAUCAGACAACUAGUUCAUGCGGGCGCAGACUUGAAAGGUAACAUUUAUGGACCCUGGUGACAGGAAGAGACAACCAGCUCGUCGCAAAACUAUUACAGUUCACCUGUUUUACAGCUUCUCGUACGCUGCUGUCUUGAAAUGAGAGACAGGUGGAUUCUCAAUCGCAUCACAACUCUUAAUGUUAGCCUUGUGGCUAUAAGUACAAUGAAUCUGAACAAGCCAUGUGCACAACUAGACCAGCCCUAAGCUGGUGCUCUAGCUGUGACUUGACUAGAACUGCAUCAAUGUCACUUGGGUGUUGGCUAGCAGAGAAUGCAGAACUCUGAAGUGAUUAGACAAUCCCUAGGGGUUAUAUACUAAGUGAUUGAAUGCCAACGAUCAAGGCCAACUACUGUGCUACAUCACAAUUUCUUUGUCACACCGUUUCUAGAGAGUACUAAUGGUGUGCUCUAGUUUUGGCGCGAAAAAGUCAUUUUGACUUUGCUAUCGUAUUACGGCGUCUGCUCUCAUGAGAUGUCAAACAUAGCAUGCAUUGCUUUUUAUACUUGUUACCUGUCUUGCCACUGUAGCUUUUACUCUAAAGCGCUAGUUAUGUCCGCCAUUAUGACAUGAAUGGUCUUAUAGGCUGAGUUGUUGCUACAGACUUUAUGCAUCAGCUGUGAGUUGCUAAUCACAAUGAUGAAACACUGUUGAUGCUGGUGCUGCAUGUGGACUUUAUCAACGUGCUGACACUAGGAAAAAGUACUUUAUGGUAAUGCUUUAGAUCAAGACUAUCAAGUGGGCUGACUUGUUGUCUAACCUCCUUAAACCUCAUGUUUCGCUCCAGAAAAAAUGUGUUGACAUGUUUGAUUUGUAUCUUCCUUAACUAGAUCUUAAUAGCAGCUACUCUUUCUAAGCUAUAUGUAUACUACUUAUGGCAUCUUUGAUUGAACCGCUAUCUGUUAGACUGACUUGUGUUCAUGAUUACAUAGUCGACACAGGGUUAAUCAUAUAAUCACUGAGUCCCCAAUUGAUGCCUACAAACUCAACCAUAUUGAUGGGGUUCGUGACACAUGUUUCAAAUACCUCUGUAAUCUAAAUGUAUGAUGUAAAUUCAAUCAAUAGCAUUUCUGAGUUUUGCAACAACCAUGUAGACAUCAUCAAAUCUCAGUCUGUUACUCAAUGAUGUCUUUGCACACUACAGACAUCAUUAGACUAUGUAGCCUUUGAAAAGCCAGAGCACAUCGAUGCGCUUCGACCAUCCAUCUUAGACAUCUACAAGAUUAGUAGAUCUGUUCUGACUUAACUGUGAAUCAGUCAAUGCUGCAGCUUAGUGCACUCACAGUAUAUUAAUAACUAAACGUUGACAGGACCGAGUAUCGUCAUAUCUCCAAGUACGUUCUCCGAUGCAGCAUCCACAUUGGUUUUCCGACCGAAGGUAAGAUAGAGCCUUUCUGAUUCAUAGACAUACACUCAUCAGGCGACUAAGCUCACUGUCGUACUGACAAUAUCAACAUCCUAGAAGUUAAAUCUUACUCAAAUUCUUCACCAUAUCCUUCCCAGGUAACAAACCAACCAACUUCGAUCUCUUGUAGAUCUGUUCUCUAAACGAACUUUAAAAUCUGUGUGGCUGUCACUCGGCUGCAUGCUUAGUGCACUCACGCAGUAUAAUUAAUAACUAAUACUGUCGUUGACAGGACACGAGUAACUCGUCUAUCUUGCAGGCUGCUCACGGUUCGUCCGUGUUGCAGCCGAUCAUCAGCACAUCUAGGUUUCGUCCGGGUGUGACCGAAAGGUAAGAUGGAGAGCCUUGUCCCUGGUUUCAACGAGAAAACACACGUCCACUCAGUUUGCCUGUUUUACAGGUUCGCGAUGUUCGUACGUGGCUUUGGAGACUCCGUGGAGGAGGUCUUAUCAGAGGCACGUCAACAUCUUAAAGAUGGCACUUGUGGCUUAGUAGAAGUUGAAAAGGCGUUCUGCCUCAACUUGAACAGCCCUAUGUGUUCAUCAAACGUUCGGAUGCUCGAACUGCACCUCAUGGUCAUGUUAUGGUUGAGCUGGUAGCAGAACUCGAAGGCAUUCAGUACGGUCGUAGUGGUGAGACACUUGGUGUCCUUGUCCCUCAUGUGGGCGAAAUACCAGUGGCUUACCGCAAGGUUCUUCUCGUAAGAACGGUAAUAAAGGAGCUGGUGGCCAUAGUUACGGCGCCGAUCUAAAGUCAUUUGACUUAGGCGACGAGCUUGGCACUGAUCCUUAUGAAGAUUUCAAGAAACUGGAAUGUACAAAUACCUACAACUUGUGCUAUGACCCUGUGGGUUUACACUUAAAACACAGUCUGUACCGUCUGCGGUAUGUGGAAAGGUUAUGGCUGUAGUUGUGAUCAACUCCGCGAACCCAUGUUCAGUCAGCUGAUGCACAAUCGUUAAACGGGUUUGCGGUGUAAGUGCAGCCCGUCACACCGUGCGGCACAGGCACUAGUACUGAUGUCGUAUACAGGGCUUUGACAUACAAUGAUAAAGUAGCUGGUUUGCUAAAUUCCUAAAACUAAUUGUUGUCGCUUCCAAGAAAAGGACGAAGAUGACAAUUUAAUUGAUUCUUACUUUGUAGUUAAGAGACACACUUUCUCUAACCAACAUGAAGAAACAAUUUAUAAUUUACUUAAGGAUUGUCCAGCUGUUGCUAAACAUGACUUCUUAAGUUAGAAUAGACGGUGACAUGGUACCACAUAUAUCACGUCAACGUCUUACUAAAUACACUGGCAGACCUCGUCUAUGCUUUAAGGCAUUUGAUGAAGGUAAUUGUGACACAUUAAAGAAAUACUUGUCACUACAAUUGUUGUGAUGAUGAUUAUUCAAUAAAAAGGACUGGUAUGAUUUUGUAGAAAACCCAGAUAUAUUACGCGUAUACGCCAACUUAGGUGAACGUGUACGCCAAGCUUGUUAAAAACAGUACAAUUUUGUGAUGCCAUGCGAAAUGCUGGUAUUGUUGGUGUACUGACAUUAGAUAAUCAAGAUUCAAUGGUAACUGGUAUGAUUUCGGUGAUUUCAUACAAACCACGCCAGGUAGUGGAGUUCCUGUUGUAGAUUCUUAUUAUUCAUUGUUAAUGCCUAUAUUAACCUUGACCAGGGCUUUAACUGCAGAGUACAUGUUGACACUGACUUAACAAAGCCUUACAUUAAGUGGGAUUUGUUAAAAUAUGACUUCCGGAAGAGAGGUUAAAACUCUUUGACCGUUAAUUUAAAUAUUGGGAUCAGACAUACCACCCAAAUUGUGUUAACUGUUUGGAUGACAGAUGCAUUCUGCAUUGUGCAAACUUUAAUGUUUUAUUUCUACAGUGUUCCCACCUACAAGUUUGGACCACUAGUGAGAAAAAUAUUUGUUGAUGGUGUUCCAUCUGUAGUUUCAACUGGAUACAUUCAGAGAGCUAGGUGUUGUACAUAAUCAGGAUGUAAACUUACAUAGCUCUAGACUUAGUUUUAAGGAAUUACUUGUGUAUGCUGCUGACCCUGCUAUGCACGCUGCUUCUGGUAAUCUAUUACUAGAUAAACGCACUACGUGCUUUCAGUAGCUGCACUUACUAACAAUGUUGCUUUCAAACUGUCAAACCCGGUAAUUUUAACAAAGACUUUAUGACUUUGCUGUGUCUAAGGGUUUCUAAGGAAGGAAGUUCUGUUGAAUUAAAACACUUCUUUGCUCAGGAUGGUAAUGCUGCUAUCAGCGAUUAUGACUACUAUCGUUAUAAUCUACCAACAAUGUGAUAUCAGACAACUACUAUUUGUAGUUGAAGUUGUUGAUAAGUACUUGAUUGUUACGAUGGUGGCUGUAUUAAUGCUAACCAAGUCAUCGUCAACAACCAAGACAAAUCAGCUGGUUUUCCAUCUAAUAAAUGGGGUAAGGCUAGACUUUAUUAUGAUUCAAUGAGUUAUGAGGAUCAAGAUGCACUUCGCAUAUACAAAACGUAAUGUCAUCCCUACUAUAACUCAAAUGAAUCUUAAGUAUGCCAUAGUGCAAAGAAUAGAGCUCGCACCGUAGCUGGUGUCUCUAUCUGUAGUACUAUGACCAAUAGACAGUUUCAUCAAAAUUAUUGAAAUCAAUAGCCGCCACUAGAGGAGCUACUGUAGUAAUUGGAACAAGCAAAUUCUAUGGUGGUUGGCACAACAUGUUAAAACUGUUUAUAGUGAUGAGAAACCCCAUUAUGGGUUGGGAUUAUCCUAAAUGUGAUACCGCCUAACAUGCUUAGAAUUAUGGCCUCACUUGUUCUUGCUCGCAAACAUACAACGUGUUUGCUUGUCACACCGUUUAUAGAUUGCUAAUGUUGUACUCAACUACUUACUAAAAUGGUCAUGUUGCGCUUCACUAUAUGUUCAACAUAUGGAACCUCAUCACAUCCACAACUGCUUCUGCUAAUCGUAUUUUUACAAUUCUCAAGCUGUCACGUCCAAUGUUACUCACCUUUACUACUGAGGUAACACAAUUAUAGUAAAUCCGCAAACCACCCAUUAGUUUCCAAUAGAACUAAUGGACAAGUUUUUGGUUUAUAUAACAUACACAUUUUAAUAACGAUACUCUUACGACUUUAAUGCAAUAGCACAUAUGACUGGACAAAUGCUAGCAUAACACUUUAACUCACACCUUUACUUCAAAACCAAGCUUUAUGUCAGAAGCACAAAGCUACUGAGCAGACCUUUAAACUACCUCAUGAUAUUGCUCUCAACAUACAAUGCUGUCAAACAGAGAAAUCAUCAUGGUACCUUCCUAACCCAGAACCAUCAAGAACCUAUGUCCCUACUGUUUAUCGUGUAACUAAAAACAGAAAGUACACUAUGAUAGAACCUUUCGUGACUAUAGCUAUAGAUGCUUACCCACUACAAAACAUCCAAAUCAAAUGCUGAUGCUUCAUUUGUACUUACAUCAUAAGAAAGCCAUUAUGACCUAACAGGCCACAAGAGACAUGUUACAAUUAUGCUUAUACCCAACACUCAAUAUUCAGAUGAGUUUUCAAGCAAUGUACAACUCAUCAACAGGCUGUAUGCAAGUUUCACACUCAGAUACCAGAUACUGUUAUAUUUUCAUGCCAAUCUAUCACUGCUCGAUGUAUAAACAUCAAACACAAACCGAGACAAAACACAAUAACAGAAGACAUAAACUAUUUUCCUACAGCAAAUUUAGAAGAAUUAAACCUGACAAUCCAUGAGAGUGCUGAUCAACUCAACCUAAACUCAAUCAGACCAUCAAGUCAUAUGUACUAUAAAAACAUUUCCUUAUCCGACAACGAUAUAGUUCUCUUUGAUGAAAUCUCAUAACCACAAAUCACAAUUAGAUGUAGUCAAUUCCAUCUCACAUGCAAUCACUAUGUGUACAUUAGCGACCCUUCAAAGCACCACCACAUUUCACCAAGGCCACACUAGAACCAGAAUAUACAAUUCACAAUGUAGACAUAGCAACCUAUAGGACCAGCCAUGUUCAAAACUUUUCGGCGCUAUCCCCCUGAAAUUUUAAUAGCUUAUAGACGCAUACAAAACCCCCCCCACCUACCCUCCCCAUCACAAAAACAAUCAUCCUACCCCCACCCAACCCAUACAACACACCACAAACAUCAAACAAUACUCUUUUCCUGCUCCCCAUUUUGCUAAUACUCCAAACAAUUUCAACAAUCCAUGAGCAGUGCUGACUCAACACAGGCCUAAACUCAUGCAGACAACAAGGCAGAUGGGCUAAUAACGUUCGCUUUCCGUUUACGAUAUAGACUACUCUGUGCAGAUCUCGUAACAUAGCACAAGUAGAUGUAGUUAACUUUCUCUACAUUUUAAUCAGUGUGUAAUUAGGAGGACUUGAAAGAGCCACCACUUCCGAGGCCACCGGAGUACGAUCGAGUGUACAGUGAACAAUGCUGGAGAGCUGCCUAUAGAAGAGCCCUAAUGUGUAAAAUAAUUUUAGUAGUGCUAUCCCGUGAUUUUAAUAGCUUUAGGAGAAUGACAAAACCCCCCCCACACUCCCCAUAUAUAUUAUCAUAUUCACUCCCCACCACCUCAACCUCAUAUCUAAAAUAUCCUUAUAUAAAC
>cluster_9 reads=2 total_reads=1564
ACCUCCCAGGUAACAAACCAACUUCGAUUUUCUUGUAGAUCUGUUCCUCUAAACGAACUUUAAAAUCUGUGUGGCUGUCACUCGGCUGUCGCUUAGUGCACUUCACAGUAUAAUUAAUAACUAAUUACUGUCGUUGACAAGGACACGAGUGUUUAUAUCUGCAGGCUGCUUACGGUUUGCACAGCCGAUAUCAGCACACUAGGUUUGUCCGGGUGUGUUUGAAAGGUAAGAUCAGAGCCUUGUCCCGGUUUCAACGAGAAAACACACGUCCAACGGUACUGCCUGUACAGGUUCGCGACGGUGACCAUGUACGUGGCUUGGGAGACCCUUGGGGGGUCUUAUCAGAGGCAUGUCAACAUCUUAAAGAUGGCACUUGGCUCAGUAGAAGUUGAAAGGCGUUCUGCCUCAACUUGAACAGCCUCUUUGUUAACUCAACAAUAUUCGAACUUCACUCUUAUCUGUUAUGAUAACCUAGUUUAACACAGGCAUUCAGAUAUAUGAAUUCACAGGUAUCUUCCCACCCAAGAAAUACCAUAGCUACCUCAAACUCAUCUCAAAACGUUUAGGAGCUGGUGGCCCUUGUAACCACCGAUGCCAAAGUACAGACUCAAGUCCGACGAACUUGCACAGAUCCUCUCUCAGAUUUCAACAACACAGGAACACUCAACAUUAAAUUGUGUUCUCGUGACCAUACACGUGACCUUUAACUAAAGAUACACUCGCCUUCGAAAACAUAUUCCUCUCCCUGAUGCUUCCCUUCAGAGUGCAUUAAACACCAACAAGCCGUGAAGAAAAGCUUCACACCAUGUCAACCUUUUACUCUAUAGCCUCAGAGUUUUGCUCCCUUCCAUUAAGCAGCAAUUGCUUUGUACACAGAACUUACUGAACAGCAUGAAUUGCAGACCUUCUGAAAUUAUUCACAAAAAAUUUGAACCACUUUGAAUGUCCAAAUUUGAAUUUCCCUAAAAUCCACCAUACAUAUUAUUUAAGUUGAAAAGAAAGCUGAUCAGCAUGCAAAUGAAUAAACAGGCUAGAUCCGACUACAAAAUGGCACAACCAACUGUGCCAUCCAUACAAUGAUCACUAUUAUGCUUGGAACGUGGAUCAUGAUACAUCCACAACAUUAUCAACAAUGCAAGAGAAGGUGUGUUCCCUUGAACAAUUUACCUUACAACAGCAGCCAAACUAACAGUUGUCAUACCAUACUAUACCAUAACACCAUCAUAUCGUACAUUACCCACUAAUGCACCAACAUAGUAAUACCUUCCCAGGUAACAAACCAACCAACUUCGAUUCUUGUAGAUCUGUUCUCUAAACGAACUUAAAAUCUGUGUGGCUGUCACUCGGCUGCAUGCUUAGUGCACUCACGCAGUAUAAUUAAUAACUAAUUACUGUCGUUGACAGGACACGAGUAACUCGUCUUAUUUGCAGGCUGCUUACGGUUCGUCCGUGUUGCAGCCGAUCAUCAGCACAUCUAGGUUUCGUCCGGGUGUGACCGAAAGGUAAGAUGGAGAGCCUUGUCCCUGGUUUCAACGAGAAAACACACGUCCACUCAGUUUGCCUGUUUUACAGGUUCGCGACGUGUUCGUACGUGGCUUGGAGACUCCGUGGAGGAGGUCUUAUCAGAGGCACGUCAACAUCUUAAAGAUGGCACUUGUGGCUUAGUAGAAGUUGAAAAAGGCGUUUGCCUCAACUUGAACAGCCCUAUGUGUUCAUCAAACGUUCGGAUGCUCGAACUGCACCUCAUGGUCAUGUUAUGGUUGAGCUGGUAGCAGAACUCGAAGGCAUUCAGUACGGUCGUAGUGGUGAGACACUUGGUGUCCUUGUCCCUCAUGUGGGCGAAAUACCAGUGGCUACCGCAAGGUUCUCUUCGUAAGAACGGUAAUAAAGGAGCUGGUGGCCAUAGUUACGGCGCCGAUCUAAAGUCAUUUGACUUAGGCGACGAGCUUGGCACUGAUCCUUAUGAAGAUUUCAAGAAACUGGAAUGUACAAAUACCUACAACUUGUGCUAAUGACCCUGUGGGUUUUACACUUAAAACACAGUCUGUACCGUCUGCGGUAUGUGGAAAGGUUAUGGCUGUAGUUGUGAUCAACUCGCGAACCCAUGCUUCAGUCAGCUGAUGCACAAUCGUUUAAACGGGUUUGCGGUGUAAGUGCAGCCCGCUUACACCGUGCGGCACAGGCACUAGUACUGAUGUCGUAUACAGGGCUUUUGACAUACAAUGAUAAAGUAGCUGGUUUUGCUAAAUUCCUAAAACUAAUUGUUGUCGCUUCCAAGAAAAGGACGAAGAUGACAAUUUAAUUGAUUCUCACUUUGUAGUUAAGAGACACACUUUCUCUAUACCAACAUGAAGAAACAAUUUAUAAUUUACUUAAGGAUUGUCCAGCUGUUGCUAAACAUGACUUCUUUAAGUUAGAAUAGACGGUGACAUGGUACCACAUAUAUCACGUCAACGUCUUACUAAAUACAAUGGCAGACCUCGUCUAUGCUUUAAGGCAUUUUGAUGAAGGUAAUUGUGACACAUUAAAGAAUACUUGUCACAAUUGUUGUGAUGAUGAUUAUUUCAAUAAAAGGACUGGUAUGAUUUUGUAGAAAACCCAGAUAUUACGCGUAUACGCCAACUUAGGUGAACGUGUACGCCAAGCUUUGUUAAAACAGUACAAUUCUGUGAUGCCAUGCGAAAUGCUGGUAUUGUUGGUGUACUGACAUUAGAUAAUCAAGAUUCAAUGGUAACUGGUAUGAUUUCGGUGAUUUCAUACAAACCACGCCAGGUAGUGGAGUUCCUGUUGUAGAUUCUUAUUAUUCAUUGUUAAUGCCUAUAUUAACCUUGACCAGGGCUUUAACUGCAGAGUACAUGUUGACACUGACUUAACAAAGCCUUACUAAGUGGGAUUUGUUAAAAUAUGACUCACGGAAGAGAGGUUAAAACUCUUUGACCGUUAUUUUAAAUAUUGGGAUCAGACAUACCACCCAAAUUGUGUUAACUGUUUGGAUGACAGAUGCAUUCUGCAUUGUGCAAACUUUAAUGUUUUAUUCUCUACAGUGUUCCCACCUACAAGUUUUGGACCACUAGUGAGAAAAAUAUUUGUUGAUGGUGUUCCAUUUGUAGUUUCAACUGGAUACACUUCAGAGAGCUAGGUGUUGUACAUAAUCAGGAUGUAAACUUACAUAGCUCUAGACUUAGUUUAAGGAAUUACUUGUGUAUGCUGCUGACCCUGCUAUGCACGCUGCUUCUGGUAAUCUAUUACUAGAUAAACGCACUACGUGCUUUCAGUAGCUGCACUUACUAACAAUGUUGCCUUCAAACUGUCAAACCCGGUAAUUUUAACAAAGACUUAUGACUUUGCUGUGUCUAAGGUUUUCUAAGGAAGGAAGUUCUGUUGAAUUAAAACACUUCUUUGCUCAGGAUGGUAAUGCUGCUAUCAGCGAUUAUGACUACUAUCGUUAUAAUCUACCAACAAUGUGUGAUAUCAGACAACUACUAUUGUAGUUGAAGUUGUUGAUAAGUACUUUGAUUGUUACGAUGGUGGCUGUAUUAAUGCUAACCAAGUCAUCGUCAACAACCUAGACAAAUCAGCUGGUUUCCAUUUAAUCAAUGGGUAAGGCUAGAUUAAUUAUGAUCAAUGAGUUAUGAGGAUCAAGAUGCACUUCGCAUAUAAAACGUAAUGUCAUCCCACUAAACUCAAAUGAAUUCAAGUAUGCCAUUAGUGCAAAAUGAGCUCCACCGUAGCUGGUGUCUCUAUCUGUAGUAAUGACCAAUAGAAGUUCAUCAAAAUAUGCCAUCAAUAGCUCCAUGGAAAUACUGUGUUUGAACAUGCAUCAUGCUGUCACAACAUGUUAAUGCACUUUUUACUACUGAUGGUAAAAAAUUGCCGAUAAGUAUGUCCGCAAUUUACAACACAGAUUUAGAGUGUCUCUAUAGAAAUAAGAUGUUGACACAGACUUUGUGAAUGAGUUUUACGCAUAUUUGCGUAAACAUUUCAAUGAUGAUACUCUUGACGAUGCUGUUUGUUUCAAUAGCAUUAUGCAUCAAGGUUAGUGGCUAGCAUAAAGAACUUUAAGUCAGUUCUUUAUUAUCAAAACAAUGUUUUAUGUCUGAAGCAAAAUGUUGGACUGAGACUGACCUUACUAAAGGACCUCAUGAAUUUUGCUCUCAACAUACAAUGCUAGUUAAACAGGGUGAUGAUUAUGUGUACCUUCCUUACCCAGAUCCAUCAAGAAUCCUAGGGGCCGGCUGUUUGUAGAUGAUAUCGUAAAACAGAUGGUACACUAUGAUUGAACGGUUCGUGUCUUUAGCUAUAGAUGCUUACCCACUUACUAAACAUCCUAAUCAGGAGUAUGCUGAUGUCUUCAUUUGUACUUACAAUACAUAAGAAAGCUACAUGAUGAGUUAACAGGACACAUGUUAGACAUGUAUUCUGUUAUGCUUACUAAUGAUAACACUUCAAGGUAUUGGGAACCUGAGUUUUAUGAGGCUAUGUACACACCGCAUACAGUCACAGGCUGUUGGGGCUUGUGUUCUUUGCAAUUCACAGACUUCAUUAAGAUGUGGUGCUUGCAUACGUAGACCAUUCUUAUGUUGUAAAUGCUGUUACGACCAUGUCAUAUCAACAUCACAUAAAUUAGUCUUGUCUGUUAAUCCGUAUGUUUGCAAUGCUCCAGGUUGUGAUGUCACAGAUGUGACUCAACUUUACUUAGGAGGUAUGAGCUAUUAUUGUAAAUCUUAAACCACCCAUUAGUUUUCCAUUGUGUGCUAAUGGACAAGUUUUUGGUUUAUAUAAAAUACAUGUGUUGGUAGCGAUAAUGUUACUGACUUUAAUGCAAUUGCAACAUGUGACUGGACAAAUGCUGGUGAUUACAUUUUAGCUAACACCUGUACUGAAAGACUCAAGCUUUUGCAGCAGAAACGCUCAAAGCUACUGAGGAGACAUUUAAACUGUCUUAUGGUAUUGCUACUGUACGUGAAGUGCUGUCUGACAGAGAAUUACAUCUCAUGGGAAGUUGGUAAACCUAGACCACCACUUAACCGAAAUUAUGUCUCUACUGGUUAUCGUGUAACUAAAACAGUAAAGUACAAAUAGGAGAGUACACCUUUGAAAAAGGUGACUAUGGUGAUGCUGUUGUUUACCGAGGUACAACAACUUACAAAUUAAAUGUUGGUGAUUAUUUUGUGCUGACAUCACAUACAGUAAUGCCAUUAAGUGCACCUACACUAGUGCCACAAGAGCACUAUGUUAGAAUUACUGGCUUAUACCCAACACUCAAUAUCUCAGAUGAGUUUCUAGCAAUGUUGCAAAUUAUCAAAAGGUUGGUAUGCAAAAGUAUUUACACUCCAGGGACCACCUGGUACUGGUAAGAGUCAUUUUGCUAUUGGCCUAGCUCUCUAUACCUCUGCUCGCAUAGUGUAUACAGCUUGCUCUCAUGCCGCUGUUGAUGCACUAUGUGAGAAGGCAUUAAAAUAUUUGCCUAUAGAUAAAUGUAGUAGAAUUAUACCCGACGUGCUCGUGUAGAGUGUUUUGAUAAAUUCAAAGUGAAUUCAAUUAGAACAGUAUGUCUUUGUACUGUAAAUGCAUUGCCUGAGACGACAGCAGAUAUAGUUGUCUUUGAUGAAAUUCAAUGGCCACAAAUUAUGAUUUGAGUGUUGUCAAUGCCAGAUUACGUGCUAAGCACUAUGUGUACAUUGGCGACCCUGCUCAAUUACCUGCACCACGCACAUUGCUAACUAAGGGCACACUAGAACCAGAAUAUUCAAUUCAGUGUAGACUUAUGAAACUAUAGGUCCAGACAUGUUCCGGAACUUGUCGGCGUUGUCCUCCUGAAAUAUUGCCAAAAGGCUUUACGCAAAAUGACAAUGGAUUCAAGCCCAUCAAUCCACAUCAGCUCAAAGUUUAAAAUUCAAUCCAGGCAUCAGCGUGAACUCACCUGCAAUACUGGCAAUGGCGGUAAGGCACUUCCCUCAGUUAACCCAGCUUGAGACAAAAUGUCUGGUGAUGACAUUUGCUGCAUAAGCAUUGACGCCUACAAACACUCCCACCAACAGAACCUAAAAAGGACAAACAGAACAAGGCAAAUGAAAACAAGCCUCCAGAGACAGAAGAAACAGCAAACUGUGACUACCUGCUGCAGAUUUGGAUGAUUUCCAAACAAUUGCACAAUCCGAGCAGUGCUGACUCAACUCAGGCCUAAACUCAUGCAGACACAAGGCAGAUGGGCUAUAUAAACGUUUCGCUUUCCGUUUACGAUAUAGUCUACUCUUGUGCAGAAUGAAUUCCGUAACCAUAGCACAAGUAGAUGUAGUUAACUUUAAUCUCCAUAGCAAUCUUUAAUCAGUGUGUAACAUUAGGGAGGACUUGAAAGAGCCACCACAUUCCGAGGCCACGCGGAGUACGAUCGAGUGUACAGUGAACAAUGCUAGGGAGAGCUGCCUAUAUGGAAGAGCCCUAAUGUGUAAAAUUAAUUUAGUAGUGCUAUCCCCAUGUGAUUUUAAUAGCUUUUAGGAGAAUGACAAAAACCCCCCCCCCACCCAUCCCAUCAUCAUAUCCAUACAUCACCCAUCUCCCACCAUCCUACAUCCUCCCACCCAUAACCUAUCAUAUAUUCUACCAAUUAACCCCAUCAUCCAAUGACCAAAUCAAUUUGAAGCUUUCGUGCGGCCCGCCUCAAGCAACCAGGUACUAGGUCGGCGGCCCAGCUCGGCGCUCAGGAGCCAGGGCGACAGUCAGCCAGGUGCCACCGGGGACGCGACCGCCAGAUACCUUCUCAGGGCCCCGUCGUUCUGCGAAGCGGCCACGUACUGAGGCCCGGGGCCUCCUGGUGCUGGAGAUGUCGCUUCUAGGCUUCCUGCCAGGAUACCCUGCCACGCUUGUGCCGCCCGUGAUCACCGCUGACUGGCCCUGGAAGCACUCACGCAGAUGAAGCCCAGAGCUGCGCCCGCCCUUUCUGAAGGCUAUGGAAGAGGUUGUAGUGGGCGCAUCUUAGCUUGCCCCAUCCCCCAUUUGAGGUCUGUUGGAGCUGCCCUUCGGCGCGAGCAUCCACAAUGGUACCCCAGCCUCGGUGGUCAGUGAGCCACCCCUUGGCAGGCCCGACUGAGGCCCAGGCCGCAGCAGGCCUGCCAACAUCUCCAGGAUGCCGAGCUGCUGCAGAUCCAAGGCCUGUUUUAACGGCGGGACCAAUUGGCCGAGGAACGGGCACAGAUCAUCUUGGGAAUGUGCAGGGGACCACCGUGUGGCUGAGGCCCUCUUAAGGCUGCGCAGGAAGAGGCCCCUAGGCAGAAACCCUGGGCCACUCGCUACACCACUGCAGCCGGCACAGAAAUCCUGGAGCCCACUCUCCACUGGCUGACCCACAGAGUGCCACGGAGACAGCCUCCAGUGAGCAGUAUCUGCACUCUAGGAGGACAAGUGCCAGGAUCUUUCCGCCGGAACUACUGGAGGAAGCCAGGCCCACAAGCUCCACCAGAUCAGACACUGAUCCAGGAAAGAGCCGGAAUGGCAGUGUCUUCCCUCUUGCCAAGGCCUGGGGGAGGUGAAGAAGGAAGAGAGACUAGGCAAGCAGCCCAAAGGGUAAAUGAAAGCAAGAGGCCGCUGCCACUUGUCUGCUCCAUUCAGAACAGGACUGGAUGCUUCUGCUGGGCUUUCCAUUAUGUGCGACCCAUUCCACCAAAAUGAGGCUCAGUGACUGUUCCUACUGCCACAGUCUCUUCCCAAUCUAACUUACUAUUCCUGGGCUGCAUGAUAUUCCCAUUGGGGCCAAGUGACAGGCACUCAGACACAGCAUUCACCAUCAUGCAUUCAUCUACCUGCUACUACGGUAAACCAUGGUUCCAGCAGCCUUGUCCACACUCCCGCACCAUCAGGGUCCACAGGGAAACCGUUGGUUUAAGUGGCAAUAAAAACUGCAUAAGAAAAAAAAAU
>cluster_10 reads=1 total_reads=23
CUUCCCAGGUAACAAACCAACCAUAACUUUUCGAUACUCUUGUAGAUCUGUUCUCUAAACGCGAACAAUGUUUGUUUUUUGUUUAUUGCCAUAGUUUUUAGUCAGUGUGUUAAUCUUACAACCAGAACUCAAUUACCCCCUGCAACAUACACUAAUUUCUUUCACACGUGGUGUUUAUUACCCAGCAAAGUUUCAGAUCCAGUUUUCUACACUUCAACACCAGGACUUGUUCUUACCUCUUCUUCUUCCAAUGUUACUUGGUUUCCAUGCUAACAUGUCUCUGGGACCAAUGGUACUAAGAGGUUUGAUAUCCCUGUCCUACCAUUUAAUGAUGGUGUUUAUUCUUCUGCUUCCUUGAGAAGUCUAACUCAAUAAGAGGCUGGAUUUUGGUACUACUCUAGAUUCGAAGACCCAGUCCCUACUUAUUGUUAAUAACGCUACUAAUGGCGGCAACUUAUUAGUACAAUGAAUUCAAUUUUGUAAUAAGAUCCAUUUUGGGUGUUUCUAUUCCAAAACAACAAAAGUUGGAUGGAAAGUGAGUUUCGGAGUUUAUUCUAGUGCGAAUAAUGUUCUUUUGAAUAUGUACACCUUGGUACAUCUUUUAUGGACCUUAAGGAAAAACAGGGUAAUUUUUCAAAAAUUUAGGGAAUUUGUGUUCUCUAGAAUAUUGAUGGUUAUUUUUAAAAUAUACAGCACACGCCUACUUAUUAAUUUAUAGUGCGUGAUCUCCCUCAGGGUUUUUCGGCUUUUAGAACCAUAUUGGUAGAUUUGCCAAUAGGGUUAUAUACUUCUAGGUUUCAAACUUCUUGCUUACGUAAGACGUUAUUUGACUCCUGGUGAUUUCUUCUUCAGGUUGGACAGCUGGUGCUGCAGCUUAUUAUGUGGGUUAUUCAUCCAAGGACUUUCUAUUAAAAUAUAAUGAAAAUGGAACCAUUACAGAUAAAUUGUAGACUGUGCUUGACCCCUUUUUCACAGAAACAAAGUGUACGUUGAAAUCCUUCACUGUAGAAAGGAAUUCAACUUAAACUUCUAACUUUAGAGUCCACUACAAGAAUCUAUUGUAAGAUCACCCUAAUAUUACAAACUUGUGCCCUUUUGGUGAAGUUUUUAACGCCACCAGAUUUGCAUCUGUUUAUGCUUGGAACAGGAAGAAAUCGGCAACUGUGUUGUUGAUUAUUCUGUCCUAUAUAAUUCCGCAUCAUUUUCCACUUUUAGGUGUUAUGGAGUGUCUCCUAAAUUAAAUGAUUUGCUUACUUAAUGUCUAUGCAGAUUCAUCUGUAAUUAGAGGUGAUGAAGUCAGACAAAUCGCUCCAGGCAAACUGGAAAAGAUUCGUUGAUUAUAACAGUAGGAUUUUACAGGCUGUGUUAUAGCUUGGAAUUUUAACAAUCUUGAUUCUAAGGUUGGUGGUAAUUAUAAUUCUCCUGUAAGAUUGUUAGGAAGUCUAAUCUCAAUCUACAAACUAGAGAGAUAUUUCAUAUAUUGAAAUCUAUCAGGCCGGUGGCACACCACUGUAAUGGUGUUGAAGGUUUUAAUUGUUACUUCAACAAAUCAUAUGGUUUCCAACCCACUAAUGGUGUUGGACAACCAUACAGAGUAGUAGUACUUUCUUUGAACUUCUACAUGCACCAGCAACUGUUUGUGGACCUAAAAGUCUACUAAUUUGGUUAAAACAAAUGUGUCAAUUUUCAACUCAAUGGUUUAACAGGCACAGGUGUUCUCUACUGAGUCUAACAAAAAGUUUCGUCCUUUCCAACAAAUCUCUGGCAGAGACAUUGCUGACACUACUGAUGCUGUCCGUGAUCCACAGACUCAUUGAGAUCUGUACACCAUGUUCUUUGGUGGUGUCAGUGUUAUAACACCAGGAACAAAUACUUUAACCAGGUUGCUGUUCUUUAUCAGGAUGUUAACUAGCACGGAAGUCCCUGUUGCUAUUCCAGAUCAACUUACUCCUACUUGGCGUGUUUAUACAGGUUCUAAUGUUUCAAUCACGUGCAGGCUGUCUAAAUAAGGCUGAAUAUGUCAUUCUAUUCAUAUGAGUAGUGACAUACCCAUUGGUGCAGGUAUUUAUGCGCUAGUUAUCAGACAUCAGACUAAUUCCUUCGGCGCAGGCACGUAGUGUGUAGCUAGUCAAUCCAUCAUUGCCAUCAUAUGUCACUUGGUGCAGAAAAUUCAGUUGCUUACUCUAAUAACUUUUAUUGCCAUUUCCACAAAUUCUACUAUUAGUGUUCUCAGAAAUUCUACCAGUGUCUAUGACCAAGACUCAGUAGAUUGUACAAUGUACAUUUGUGGUGAUUCAACUGAAUGCAGCAAUUUUGUUGCAAUAUGGCAGUUUGUACACAAUUAAACAUGUGCUUUAACUGGAAUAGCUGUUGAACAAGACAAAACACCCUAGAGUUUUUGCACAAGUCAAACAAAUUUACAAAACACCACCAAUUAAAGAUUUUUGGUGGUUCUAAUUUUUUCACAAAUAUUACCAGAUCCAUCAAAACCAAGCAAGAGGUUUAUUGAAGAUUUACUUUACCAUUACAAAGUGACACUUGCAGAUGCUGGCUUCAUCAAACAAUUGGUGAUUGCCUUGGUGAUUGUUGCUGAGACCUCUAUCUUGUGCACAAAAGUUUAACGGCCUUACUGUUUUGCCACCUUUGCCACAGAUGAAAUAUGAUUGCUCAAUACACUUUUGCACUGUUAGCGGGUACAAUCACUUCUGGUUGGACACAUGGUGCAGGUGCUGCAUUAUUACAAUACCAUUUGCUAUGCAAUGGCUUUAUAGGUUUAAUGGUAUUGAGUACACAGAAUGUUCUUCUAUGAGAUCAUCAAAAAUUGAUUGCCAACCAAUUUAAUAGUGCUAUUGGCAAAAUUCAAGACUUUACAUUUUUCACAGCCAAGUGCACUUGGAAAACUUCAAGAUGUGGUCUUAUCAAAAUGCACUCAAGCUUUAAACACGUUUUGUUAAACAACUUAGCUCCAAUUUUGGUGCAAUUCAAGUGUUUAUAAAUGAUAUCCUCACGUCUUGACAAAGUUGAGGCUGGAAGUGCAAAUUGAACAGGUUGAACACAGGCAGACUUCAAAGUUUGCAGACACUAUGUGACUCAACAAUAUUAAAUUAGAGCUGCAGAAAUCAGAGCUUCUGCUAAUCUCUGCUGCUACUAAAUGUCAGAGUGUGUACUUGGACAAUCAAAAAGAGUUGAUUUGUGGAAGGCUAUCACUCUAUGUGUCCUUUUCCCUCAGUCGGUCUCCUCAUGGUGUAGUUCUUGCAUGACACUAUGUCCCCUGCACAAGAAAAAGAACUUUCUUGCUCCUGCCAUUUGUCAUGGAAAAGCACACUCCUCGUGGGUGUCUCUGUUCAAAUCGGCACAUGGUCUUGUAACAAAGGAAUUCUUAUGAUCACAAAUUCAUUACUCAGACAACAUACCAUCACUUGUGUCUAGCGUUGAUGUUGUAAUAGGAAAUUAAUCAACCAUACAGUUUCAUGAUCCUUUUGCAACCUGAAUUAGACAUUCAAGGAGGAGUUAGAUAUAUUUAAGAAAAUCUUUAUACAUCACCAGAUGUUGAUUAGGUGACAUCUCUGGCAUUAAUGCUUCAGUUGUAAACAUUCAAAAAGAAAUUGACCGCCUCAAUGAGGUUGCCAAGAAUCAAUGAAUCUCGAUUUCCAAGAACUUGGAAAGUAUGAGCAGUAAAUGGCCAUGGUUACAGGCUCAGGUUUUAGUAGUUGGCUCUGAUUGCCAUAGUAAUGGUGACAAUUAUGUUCUGCUGUAUGACCAGUUGCUGUGGACCGUUCAAGGGCUGUUGUUCAUGUGGAUCCUGCUGCAAAUUUGAUGAAAGACGAUCACUGAAGCCAGUGCUCAAAGGAGUCAAUUACCAUCAAACGAACUUAUGGAUUUGUUUAUGAGAAUCUUCAAUUGGAACUGUAACUUUGAAGCCAAGGUGAAAAUCAAGGAUGCUACUCCACCAGAUUGCUCGCAUACUGCAACGAUACCGAUACAAGCCUUCUCCCCUUACGGUAUGCUUAUUGUUAGCGUAACUCUUCAAUUGUCAUAACUUCAAAUCUAUUCCACAAAAGCUAUUUCAACAUCACUACCAAUGGUGGUUCUAUUCGUUGCAAUCUAGCGUUGUGUGUUGUAUUACACAGUUACUUCAUCAGAACGCACCAGCUGUACUCAACUCAAUUGAGUACAAAACUGGUGUUGAACAUGUUACCUUCUUCAUCACAAUAAAAUUGUGAAUGAGCCUGAAGAACAUGUCCAAAUUCCUAUGAUCGACGGUUCACCGGAGUUGUUAAUCCAGUAAUGGAACCAAUUUAUGAUGAACGACGACGACUACUAGCGUGCCUUUGUAAGCACAAGCUGAUGAGUACGAACUUAUGUACUCAUUCGUUUAGAAGAGACAGGUACGUUAAUAGUUAAUAGCGUACUUCUUCUUUCUUUCGUGGUAUUCUUGCUAGUUACACUAGCCAUCCUGCUGGCUUCGAUUGUGUGCGUACUGCUGCAAUUGUUAACGUAGUCCUGUAAAACCCUCUUCUUACGUUUACUCAUCGUUAAAAAUCUGAAUUUUCUAGAGUUCCUGAUUUCUGGUCUUAAACGAACUAAAUAUUAUAUUAGUUCUGUUUGGAACUUUAAUUUUAGCCAUGGCAGAUUCCAACGGUACUAUUACCGUUGAAGAGCUUAAAAAGCUCUGAACAAUGGAACCAAGUAAUAGGUUUCCUAUUCCUUACAUGGAUUUGUCUUUACAAUUUGCCUAUGCCAACAGGAAUAGGUUUUGUAUAUAAUUAAGUUAAUUUACCUCUGGCUGUUAUGGCCAGUAACUUUAGCUUGUUUGUGCUUGCUGCUGUCAACAGAAUAAAUUGGAUCACCGGUGGAAUUGCUAUCGCAAUGGCUUGUCUUGUAGGCUUGAUGUGGCUCAGCUACUUCAUUUGCUUUUCAGACUGUGCGCGUACGCGUUCCAUGUGGUCAUUCAAUCCAGAAACUAACAUUCUCAACGUGCCACUCCAUGGCACUAUUUGACCAGACCGCUUCUAGAAAGUGAACUCGUAAUCGGAGCUGUGAUCCUUCGUGGACAUCUUCGUAUUGCUGGACACCAUCUAGGACGCUGUGACAUCAAGGACCUGCCUAAAGAAAUCACUGUUGCUACACGAACGUUCUUAUUACAAAUUGGGAGCUCGCAGCGUGUAGCAGGUGACUCAGGUUUUGCUGCAUACAGUCGCUCAGGAUUGGCAACUAUAAAUUAAACACAGACCAUUCCAGUAGCAGUGACAAUAUUGCUUUGCUUGUACAGUAAGUGACAACAGAUGUUUCAUCUCGUUGACUCAGGUUACUAUAGCAGAGAUAUUCUAAUUAUUAUGAGGACUUUAAAGUUUCCAUUUGGAAUCUUGAUUACAUCAUAAACCUCAUAAUUAAAAAUUUAUCUAAGUCACUAACUGAGAAUAAAUAUUCUCAAUUAGAUGAAGAGCAACCAAUGGAGAUUGAUUAAACGAACAUGAAAAUUAUUUUUCUUGGCACUGAUAACACUCGCUACUUGUGAGCUUUAUCACUACCAAGAGUGUGUUAGAGGUACAACAGUACUUUAAAAGAACCUUGCUCUUCUGGAACAUACGAGGGCAAUUCACCAUUUCAUCCUCUAGCUGAUAACAAAUUUGCACUGACUUGCUUUAGCACUCAAUUUGUUUUGCUUGUCCUGACGGCGUAAACACGUCUAUCAGUUACGUGCCAGAUCAGUUUCACCUAAACUGUUCAUCAGACAAGAGGAAGUUCAAGAACUUUACUCUCCAAUUUUAUUGUUGCGGCAAUAGUGUUUAUAACACUUUGCUCACACUCAAAAGAAAGACAGAAUGAUUGAACUUUCAUUAAUUGACUUCUAUUUGUGCUUUUUAGCCUUUUGCUAUUCCUUGUUUUAAUUAUGCUUAUUAUCUUUUGGUUCUCAUGAACUGCAAGAUCAUAAUGAAACUUGUCACGCCUAAACGAACAUGAAAUUUCUUGUUUUCUUAGGAAUAAUACAACUGUAGCUGCAUUUCACCAAGAAUGUAGUUUACAGUAUGUACUCAACAUCAACCAUAUGUAGUUGAUGACCCGUGUCCUAUUCACUUCUAUUCUAAAUGGUAUAUAGAGUAGGAGCUAGAAAAUCAGCACCUUUAAUUGAAUUGUGCGUGGAUGAGGCUGGUUCUAAAUCACCCAUUCAGUACAUCGAUAUCGGUAAUUAUACAGUUUCCUGUUUACUUUACAAUUAAUUGCCAGGAACCUAAAUUGGGUAGUCUUGUAGUGCGUUGUUCGUUCUAUGAAGACUUUUUAGAGUAUCAUGACGUUCGUGUUGUUUUAGAUUUCAUCUAAACGAACAAACUAAAAUGUCUGAUAAUGGACCCCAAAAUCAGCGAAAUGCACCCCGCAUUACGUUUGGUGGACCUCAGAUUCAACUGGCAGUAACCAGAAUAGAGAACGCAGUGGGGCGCGAUCAAAACAACGUCGGCCCCAAGGUUUACCCAAUAAUACUGCGUCUUGGUUCACCGCUCACUCUCAUGGCAAGGAAGACCUUAAAUUCCCUCGAGGACAAGGCGUUCCAAUUAACACCAAUAGCAGUCCAGAUGACCAAAUUGGCUACUACCGAAGAGCUACCAGACGAAUUCGUGGUGGUGACGGUAAAAUGAAAGAUCAGUCCAAGAUGGUAUUUCUACUACCUAGGAACUGGGCCAGAAGCUGGACUUCCCUAUGGUGCUAACAAAGACGGCAUCAAUGUGGGUUGUAACUGAGGAGCCUUGAAUACACCAAAAGCAUCACUGGCACCCGCAAUCCUGCUAACAAUGCUGCAAUCGUGCUACAACUUCCAAGGAACAACUAUUGCCAAAAGGCUUACGCAGAAAGGAGCAGAGGCGGCAGUCAAGCGCUUCUCGUUCCACCCCGUGCCGCAACAUUUUAAGAAUGUCAACUGCAGGCAGCCAUAGGGAACGUGCCUGCUACACAGGUGCCAAUUGGAUGACAAAGAUCCAAAUUUCAAAGAUCAAGUCACUUUGCUGAAUCAAGCAUAGACGCAUACAAAACAACCCACCAACAGAGCCUAAAAAGGACAAAAAGAAGAAGGCUGAUGAAACUCAAGCCCUCGCAGAGACAGAAGAAACAGCAAACUGUGACUCUUUUCCUGCUGCAGAUUUGGAUGAUUCUCCAAACAAUUGCAACAAUCCAUGAGCAGUGCUGACUCAACUCAGGCCUAAACUCAUGCAGACAUCAAGGCAGAUGGGCUAUAUAAACGUUUCGCUUCCGUUUACGAUAUAGUCUACUCUGUGCAGAAUGAAUCUCGUAACUACAUAGCACAAGUAGAUGUAGUUAACUUUAAUCUCAUAGCAAUCUUUAAUCAGUGUGUAACAUUAGGGAGGACUUGAAAGAGCCACCACAUUCUUCGAGGCCACGCGGAGUACGAUCGAGUGUACAGUGAACAAUGCUAGGGAGAGCUGCCUAUAUGGAAGAGCCCUAAUGUGUAAAAUUAAUUUUAGUAGUGCUAUCCCCAUGUGAUUUUAAUAGCUUUCUAGGAGAAUGACAAAAUCCCUCCCUCCCUCUCCCACAUACUCUCUUAUCCUCAUAUCCAUCAUUUCAUACCUAUCCACACACCAUCCUAAUUUUUUUUUUUUUUUUAUUUUUUUUUUUUUUUUUUUAUUUUUUUUUUUCUUUUUUUUUUGCUCUCCACCAAACCCUCAUCAUAAUUCCUUAAUUUCCU
>cluster_11 reads=1 total_reads=36
AUCUCCACCCCAGGUAACAAACCAUACCAUUUUCGAUCUCUUGUAGAUCUGUUCUCUAAACGAACUAAAUAUUAUUAGUUCUUGUUUGGAACUUUAAUUUUAAAUUUGGCAGAUUUAACGGUACUAUUACGCUGAAGAGCUUAAAAAGCUCUGAACAAUGGAACCUGGUAAUAGAGGUUUCCUAUUCCUACAUGGAUUAGUUUUCACAAUUUGCCUAUGCCAACAGAAUGAAGGUUUUGUAUAUAAUUAGUUAAUUUUUCCUCUGGCUGUUAUGGCCAGUAACUUUAGCUUGUCUUGUGCUUGCUGCUGUUUCUUACAGAAUAAAUUGAUUCGGUGGAAUUGCUAUCGCAAUGGCUUGUUUUGUAGGCUUGAUGUGGCUCAGCUACUCAUUGCUUUACCGCCAGAGUUGUUUGCGCGACGCGUUCCAUGUGGUCAUUCAAUCCAGAAACUAACAUCUCUCAACGUGCCACUCCAUCGAGCCAUUAUUUGACCAAGACCGCUACAAGAAAGUGAACUCGUAAUGGAGCUGUGAUACCGUGACACUUCGUAUUGCUGGACACCAUAAGACGCUGUUGACAUCUGACCUGCCUAAAGAAUUUGUUAUACAUACGAACGCUUCUUAUUACAAAUUGGAAGCUCGCAGCGUGUAGCAGGUGACUCAGGUUUUGCUAAGCAUACAGUCGCUACAGGAUUGGCAACUAUAAAUUAAACACAGACCAUUCCAGUAGCAGUGAAUACACAAUAUUGCUUUGCUUGUACAGUUGAGCAACAAGAUGUUUCAUCUCGUUGACUUCAGGUUAUAGCAGAGAUAUUAAUUAUUAUGAGGACUUUUAAAGUCUCCAUUUGGAAUCUUGAUUACAUCAAACCCUCAUAAUUAAAAAUUUAUCUAAGUCAUUAACUGAGAAUAAAUUCUCAAUAGAUGAAGAGCAACCAAUUAGAGAUUGAUUAAACGAACAUGAAAUUAUUUUUUGGCACUGAUAACACUCGCUACUUGUGAGCUUUAUCACUACAAGAGUGUGUUAGAGGUACAACAGUACUCUUCUAAAAGGAGAACCUGCUUUCUGGAACAUACGAGGGCAAUCACCAUUUCAUCCUUUAGCUGAUAACAAAUUUGCACUGACUUGCUUUAGCACUCAAUUUCUGCUUUUGCUUGUCCUGACGGCGUAAACACGUCUAUCAGUUACGUGCCAGAUCAGUUUUCCUAAACUGUUCAUCAGACAAGAGGAAGUUCAAGAACUUCUACUCCAAUUUUAUUGUUGCGGCAAUAGUGUUUAACACUUUGCUCACACUCAAAAGAAAGACAGAAUAAUGAACUUUCAUUAAUUGAUUUCUAUUUGUGCUUUUAGCCUUUCUGCUAUUCCUUGUUUUAAAUUAUGCUUAUUAUCUUUUGGUUUCACAACAAUAUUGUCCAACUCAUAAUGAAACAUGUCACCCUAAACAAACCUCAAAAUUCUUAUUAACUUAAACAUUUAUUUACCUAAAGCUGCACUCUACAAGAUGAGUCUACUAGUACUACCACAACUCAUCCUAGUUAUGGUUCGGUCCAUUCAUCAUUAAAUUCACUAAAAAGUGGAACUACCCACAAUCAGCACCUUUAACUUAAUAAUGCGCAGAUAACACUGUUAACUUCCCAUUCAUAACAUCCAACAAUAAUUUACAGUCUUCCUGCUUACAACAUGCUAAUUACAGACCAAAACUGGGAAGCCAUUUAUUUUUGUUCAUUUAACUUAGACUUCUUAAUAAGACCGUGUUGUACUUAGUUCAUCUAAACGAAACACUAAAAUGUCUUAUCAUGCCAAAAUCAUCGAAUCCUCCACCCGCAUUACGUUUUGUGUACCCACAGAUACAACAGCAGACACCACCUAAAGAACGCAGAGGACGCUAUCACUUCUGCCCCAUUUACCCAAUAACACAUCAUCAAGGUUUUUCCGCUCCCAUCAACAUAUGGCAAACAAGACCAAAAAUACCUAGUACCAGGCGUUCCAAUUAACACCGUCAGCACCUCCAGAUGACCAACUAGUCUACUUCGACAAGCUACCACACGAAUUCCAGGUGGUCACUAUAAAAUUAAAGAUCUCAUUCCAAGACGGUUCUCUACUACCCAAGUCCUCAGAAUACAAAGGCUCCAAAUACGGAUAUGCUUCAACAAAGAAACAGCCUACACAACACCAAAAGAUCCUAUCACCCGAAUCCUGUAACAAUACAGCAAUCGACCUCCAACUUCCAAUUAACACUAAAGACCAAAAUCUUUCAGAGCAACCGAUGCUCCUGUCCAACCUCACCACCAUCCACAUCACUUAGUGCAUAAUUUACGAAAUUUCAACUUCUAGCGGCAGUAGAGAACAUCCCCUCCUGAAACGUCUGGCAAUGCGAAAACACCGCACUUGUAUGCUACUACUUAACAGAAUAAACCACCUAAUAUCAAAAAUGUUGGCACAGUCCAACAACAACAAGGCCAAACUGUCACUAAGAAACCUCUGGAAUCAUCUAAGAAGCUCUGCAAAACCUUACUACCAAAAGCAUCAAUGUAAAAGGUCUCCGGCAUAUAUAGCCAAACAAACCCAAGCCUUUCUCUUACCAAACUAAUCAGACAACAACUAACAAACAUACGCCGCAAAUUAACCCGAUUUGCCCCAAACUCUUCCUCAUUUUCUACAUAUUGCCAAUUGUUAACAAGUCACUCCACCUUCUAGAAUCCAAGCCUCACUAUGCCAACAACUAUAGCCAAAGAUCCAAAUAAGAGAUUCAGUCAUUUGCUGAAUCAUCAUUCUACUCAUCAAAACUCCCAAAAUCCUAAACUGAAAAAAAUAAUAAGGCUUUACACUCAAGUCUCUUCCCAGGACAUAAUCAACACCAACAUUGCAUACCUGCAAUAAUGUCUAAUUUAAACAUGCCACAAAUCCUAAGAGCAGGCUAACUCAACUCACUCCUAAACUCAUGCAACCCACUGAACUGGUACCAAACCUUCAUCGUUCCGUCUACGAUCUAGCUACUUUAGCACAAUCCUUCUCGAAACUUAGCACAAUUACAUACAUUUAACUUAAAUCCAUUUAACACUCUUUAAUCAGAGUGUAACAUUUAGGACUUGAAAGAGCCUUCACCCAUGCCACUCGUAUUACUAUCGAGUACACUCAUUCAAUUCUGGCUUAGAUAAAUAAUUAAACUCACUACAUCCCCCGAUUUCAAUAAGGUAACAACUCUACAUUAAUGCAUCAUUUUUAAACAUACAUCAAAAAGAAAUGCGCCUAAUGAUGUAGACGAUUUAAAUUCAUCCACAUCUAUCUCAAGACUUACAAAGUAUGAGCAACAAAAGUCCAAUGUACAUUUGUCAAUGUUUUAUAACGUUCCCUUUAUUUCCAUACUAAUGGAGACAAAUGCUUUGCAAACUACACAAUUGGAAUUGUCUCAAUUGUGCUUUACUUGUGGAUCCUACUUCAAAUUGAUGAAGACGAACACUGAUCCAGUUCUCAAAAAGAAACAAAUUUUAACGCAUCUUCUGGAUUUGUUACAGUGAGAAUGUUCCAAUUCCAACUGUACUCUUUGAAGCAAGGUCAAAUCAAGGUAGACACUCUCUUCAGUUUGUUGCUUUGACUACAUGAUAGCUACAAAACACUACAGGUUCAAUGGCUAUUGAUGCAUAGCAGUUCUUGAUGUAAUCAAAAUGUUCCAAAAUCAUAUCCUAAAUCAGAGCUGAUUACUACAGUCAGGUGUUCAUUUGUCUCAACUUAUGCUGUUGUCUGCAUCAGAUUACUCAACCUUGAUCGUGUUGUGUCCAGAAGUUGCUCUAAUUUAUGGUGACGCUUACUAAUGCGUUCAUAAACUUCAUAUGCACAGCUGGCUAAGCUCAAAAUGCUAGUUGCAACACAACUUAAAGUUGCCAAGAAUAUGUUCUUGACGCAUACUAAUUACACUAUGAGCACCAAAAAGUGUAAGUUAAUUCAGAUGUCAAACUAAAGAUGUCAGAAAGUCUAAAUUGCACAUCACUAUGACAUUAGUCGUUUACUGGCAAUGGUUGUCAUACUAUAUGUGUAUCACACAGUUAGCACAUGACGGAAGACUAGCCAGGUGCUUUUAAUUGACUAAGUACGUGUCUUCUUGCAUCCGCACCUACCAAUAGUCAUUAUUGAUGACAUUGGAACGAUGAAGAUUCAUGAACCCACUGGAACAACUGGACGUAACAAUCAAUUCAUGAAACCAAUCUUCUUGAUCAACCUGGCAACUACUAGUUGUUGUAUGUUGUACAAAGUUGAUCAGUAGGAACUUAUGUACUAUACUAUUGGAAGAGACAGGUACGUUAAUAGUUAAUAGCGUUCCUCAUGUUGCUAUUCUUGCUUUACUUACAUCUCUGAGCUCGAUGUGUUCAUACCAAUAUUUGAAAUGUGAGGUGUAAAACCUUUCAUGUCGCCAAAAAUUUAAUUCUUCUAGAGUUACUGAUCUUGUCUAAACGAACUAAAUAAUAUUUAGUCUUCUGUUGGAACUUUAAUUUUGCAUCAGAUUCCAACGGUACAAUGAAGAGCUUAAAAAGCUUUGAACAAUGGAACCGAGUAAUAGGUUUCCUAUUCCUGACAUGGAUUUCUCUACAAUUUGCCUAUGCCAACGGAAUAGGUUUUUGUAUAUAAUUAAGUUAAUUUCCAUCUGGCUGUUAUGGCCAGUAACUUUAGCUUGUUUGUGCUUGCUGCUCUUUACAGAAUAAUUGGAUCCGGUGAAUUGCUAUGCAAUGGCUUGUUUGUAGGCUUGAUGUGGCUCAGCUACUUCAUUGCUCUUCAGACUGUUUGCGCGACACGUUCCAUGUGGUCACAUCAAUCCAGAAACUAACAAUACUCCAACGUGCCACUUGGCACUAUUUUGACCAGACCGCUUCAGAAAGUGAACUCGUAAUGGAGCUGUGAUCUGUGGACAUCUUCGUAUUGCUGGACACCAUAUAGGACGCUAUGACAUCAAGGACCUGCCUAAAGAAAUCAUGUUUUACUCACGAACGUUCUUAUUACAAAUUGGGAGCUUCGCAGCGUGUAGCUGAGUCAGGUUUUGCAGUUCAGUCGCUACAGAUUUGCACUAUAAAUUAACACACAUUCAGUAUUAAAUUGUACUUGUCAGCUGUACAAUGUCAUCUGACUUUUACUAUAGCAGAGAUAUUUAAUUAUUAUGAGACUUUAAAGUUCCAUUGGUUGAUUACAUAAACCUCUAAUAAUUUAUUUGCUAACUGAGAAUAUAUUUCAAUCUCAAUGGGAUAAACGAACAUGAAAAUUAUUCUUGGCACUGAUAACACUCGCUACUUGUGAGCUUUAUACACUACCAAGAGUGUGUUAGAGGUACACAGUACUUUAAAAGAACCUUGCUCUCUGGAACAUACGAGGGCAAUCCAUUCAUCCUUAGCUGAUAACAAAUUUGCACUGACUUGCUUUAGCACUCAAUUUGCUUUGCUUGUCCUGACGGCGUAAACACGUCUAUCAGUUACGUGCCAGAUCAGUUCACCUAAACUGGUCAUCAGACAAGAGGAAGUUCAAGAACUCACUCAAUUUUUAUUGUUGCGGCAAUAGUGUUUAUAACACUUCGUUCACACAAAAGAAAGACAGAAUGAUUGAACUUUCAUUAAUUGACUUAUUUGUGUCUUUUAGCCUUUUGCUAUUCCUUGUUUUAAUUAUGCUUAUUAUCUUUUGGUUUCACUUGAACUGCAAGAUAAUGAAACUUGCACGCCUAAACGAACAUGAAAUUUUGUUUCUUAGGAAUAUAUACUGUAGCUGCAUUUCACCAAGAAUGUAGUUUACAGUCAUGUACUCAACAUCAAUCAUAUGUAGUUGAUGACCCGUGUCCUAUCACUUCUAUUCUAAAUGGUAUAUUAGAGUAGGAGCUAGAAAAUCAGCACCUUUAAUUGAAUUGUGCGUGAUGAGGCUGGUUCUAAUCACCCAUUCAGUACAUCGAUAUCGGUAAUUAUACAGUUUCCUGUUUACCUUUACAAUUAAUUGCCAGGAACCUAAAUUGGGUAGUCUUGUAGUGCGUUGUUCGUUCUAUGAAGACUUUUAGAGUAUCAUGACGUUCUGUUGUUUAGAUUUCAUCUAAACGAACAAACUAAAAUGUCUGAUAAUGGACCCCAAAAUCAGCGAAAUGCACCCGCAUUACGUUUGGUGGACCCUCAGAUUCAACUGGCAGUAACCAGAAUGGAGAACGCAGUGGGCGCGAUCAAAACAACGUCGGCCCCAAGGUUUACCCAAUAAUACUGCGUCUUGGUUCACCGCUCACUCAACAUGGCAAGGAAGACCUUAAAUUCCCUCGAGGACAAGGCGUUCCAAUUAACACCAAUAGCAGUCCAGAUGACCAAAUUGGCUACUACCGAAGAGCUACCAGACGAAUUCGUGGUGGUGACGGUAAAAUGAAAGAUCUCAGUCCAAGAUGGUAUUUCUACUACCUAGGAACUGGGCCAGAAGCUGGACUUCCCUAUGGUGCUAACAAAGACGGCAUCAUAUGGGUUGCAACUGAGGGAGCCUUGAAUACACCAAAAGAUCAUUGGCACCCGCAAUCCUGCUAACAAUGCUGCAAUCGUGCUACAACUUCCAAGGAACAACAUUGCCAAAAGGCUUUACGCAGAAAGGAGCAGAGGCGGCAGUCAAGCCUCUUCGUUCUCAUCACGUAGUCGCAACAGUUUAAGAAAUUCAACUCCAGGCAGCAGUAGGGAACUUUCCUGCUAGAAUGGCUGGCAAUGGCGGUGAUGCUGCUCUUGCUUUGCUGCUGCUUGACAGAUUGAACCAGCUUGAGAGCAAAAUGUCUGGUAAAGGCCAACAACAACAAGGCCAAACUGUCACUAAGAAUUGCUGCUGAGGCUUCUAAGAAGCCUCGGCAAAACGUACUGCCACUAAAGCAUACAAUGUAACACAAGCUUUGGCAGACGUGGUCCAGAACAAACCCAAGGAAAUUUUGGGGACCAGGAACUAAUCAGACAAGGAACUGAUUACAAACAUUGGCCGCAAAUUGCACUGUUUGCCCCAGCGCUUCAGCGUUUUCGGAAUGUCGCGCAUUGGCAUGGAAGUCACACUCGGGAACGUGGUUGACCUACACAGGUGCCAUCAAAUUGGAUGACAAAGAUCCAAAUUCAAAGAUCAAGUCAUUUGCUGAAUAAGCAUUGACGCAUACAAAACAUCCCACCAACAGAGCCUAAAAAGGACAAAAAGAAGAAGGCUGAUGAAACUCAAGCCUACAAGAGACAGAAGAAACAGCAAACUGUGACUUUCUCCUGCUGCAGAUUUGGAUGAUUUCCAAACAAUUGCAACAAUCCAUGAGCAGUGCUGACUCAACUCAGGCCUAAACUCAUGCAGACCACAAGGCAGAUGGGCUAUAAACGUUUCGCUUUCCGUUUACGAUAUAGUCUAUCUUGUGCAGAAUGAAUUCUCGUAACAUAGCACAAGUAGAUGUAGUUAACUUUAAUCCAUAGCAAUCUUUAAUCAGUGUGUAACAUUAGGGAGGACUUGAAAGAGCCACCAUCUUUGAGGCCACGCGGAGUACGAUGAGUGUACAGUGAACAAUGCUAGGGAGAGCUGCCUAUAUGGAAGAGCCCUAAUGUGUAAAAUUAAUUUUAGUAGUGCUAUCCCAUGUGAUUUUAAUAGCUUCUAGGAGAAUGACAAAAAUCCCCCCACCAUCCAUCACAUAUAUUUUAUCUAAACCUAUCCCACCAUUUUAAAGAAAACCCUCCUCAAU
>cluster_12 reads=4 total_reads=2273
AUCUCCUUCCCAGGUAACAAACCAACUUUCGAUCUCACUGUAGAUCUGUUCUAAACGAACUUUAAAAUCUGUGUGGCUGUCACUCGGCUGCAUGCUUAGUGCACUCACGCAGUAUAAUUAAUAUUAAUAUGUCGUAGACAGGACACGAGUAACUCGUCUAUUCUGCAGGCUGCUUACGGUUCGUCCGUGCUGCAGCCGAUACUUGGUCUACAUCUAGGUUUCGUCCGGGUGUGACCGAAGGUUAGAUGGAGAGCCUUGUCCAAAGGUUUCAACGAGAAAACACACGUCCAUUCAGUUUGCCUGUCUUACAGGUUCGUGACGUGUUCGUACGUGGCUCUUGGAGACUCCGUGGAGGUCAACAAAGAGGCAUGUUAACAUUUAAAGAUCUGGCACUUGUGGCUUAGUAGAAGUUGAAAAGGCGUUUUGCCUCAACUUGAACAGCCCUAUGUGUUCAUCAAACGUUCGGAUGUUCGAACUGCACCUCAUGGUCAUGCUAUCGGUUGAGCUGGUAUAGAACUCGAAGGCAUUCAGUAACGGUCGGUGGUGAGACACUUGGUGUCCUGUCCCUCAUGGGCGAAAAACCAGUGGCUUACCGCAAGGUUCUUCUUCGUAAGAACGGUAAUUAAAGGAAUUGGUGGCCAAGUUACGGCGCCGAUCUCAAAAAGUCAUUUGACUCAAGGCGACGAGCUUGGCACUGAUCCUAUGAAGAUUUCAAGAAACUGGAAUGUACAAACCAACAACUUUCUAAUCCUGUAGAUCUACACUAAAAAACACAAUCUGUCCGUCUGCUCAUCCGGCUAAUGUUCGUAGUGCACAACACCAUAAACCCAUAUUCAGUCAGCUGAAGCACACGAUUAACAUGCUAUCUUGCAAGUGCAUCCCGUCCACCCGUGCUGCACCGUCACCAGCACAUCUCGUAUCCCGGGUCUGACAAAAUGAUAAGAAGCUGGAUAGCCAAAUCCUACAACUAAAACACACGCACCAACACAGUACAAUAUCACAAUUUACUUGAUUUCCAUUCUAUGGACACCGAAGAGACACACUUUCACAAACCUCACCAACCAAAGAAAACAAUUUAUCAUUUACUUAAGCAUUGCCCAUCUUCAAAACCCAUGACUCCUAAACUGAUUUCGAACAGACGCGACAGGUCCACAUAGAUACUAAUACCUUCCCAGGUAACAAACCAACCAACUUCGAUCUUGUAGAUCUGUUCAAACGAACUUUAAAAUCUGUGUGGCUGUCACUCGGCUGCAUGCUUAGUGCACUCACGCAGUAUAAUUAAUAACUAAUACUGUCGUUGACAGGACACGAGUAACUCGUCUAUCCUGCAGGCUGCUUACGGUUCGUCCGUGUUGCAGCCGAUCAUCAGCACAUCUAGGUUUCGUCCGGGUGUGACCGAAAGGUAAGAUGGAGAGCCUUGUCCCUGGUUCAACGAGAAACACACGUCCAAUCAGUUUGCCUGUUUACAGGUUCGCGACGUGUUCGUACGUGGCUUGGAGACUCCGUGGAGGAGGUCUUAUCAGAGGCACGUCAACAUCUUAAAGAUGGCACUUGUGGCUUAGUAGAAGUUGAAAAGGCGUUUGCCUCAACUUGAACAGCCCUAUGUGUUCAUCAAACGUUCGGAUGCUCGAACUGCACCUCAUGGUCAUGUUAUGGUUGAGCUGGUAGCAGAACUCGAAGGCAUUCAGUACGGUCGUAGUGGUGAGACACUGGUGUCCUUGUCCCUCAUGUGGGCGAAAUACCAGUGGCUUACCGCAAGGUUCUUCUCGUAAGAACGGUAAUAAAGGAGCUGGUGGCCAUAGUUACGGCGCCGAUCUAAAGUCAUUUGACUUAGGCGACGAGCUUGGCACUGAUCCUUAUGAAGAUUUCAAGAAACUGGAAUGUACAAAUACCUACAACUUGUGCUAUGACCCUGUGGGUUUUACACUUAAAACACAGUCUGUACCGUCUGCGGUAUGUGGAAAGGUUAUGGCUGUAGUUGUGAUCAACUCCGCGAACCCAUGCUUCAGUCAGCUGAUGCACAAUCGUUUUAAACGGGUUUGCGGUGUAAGUGCAGCCCGUCUACACCGUGCGCACAGGCACUAGUACUGAUGUCGUAUACAGGGCUUUGACAUACAAUGAUAAAGUAGCUGGUUUGCUAAAUUCCUAAAACUAAUUGUUGUCGCUUCCAAGAAAAGGACGAAGAUGACAAUUUAAUUGAUUUUACUUUGUAGUUGAGACACACUUCUCCUACCAACAUGAAGAAACAAUUUAUAAUUUACUUAAGGAUUGUCCAGCUGUUGCUAAACAUGACUUCUAAGUUAGAAUAGACGGUGACAUGGUACCACUAUCACGUCAACGUCUUACUAAAUACAAUGGCAGACCUCGUCUAUGCUUUAAGGCAUUUGAUGAAGGUAAUUGUGACACAUUAAAGAAAUACUUGUCACAUACAAUUGUUGUGAUGAUGAUUAUUCAAUAAAAAGGACUGGUAUGAUUUUGUAGAAAACCCAGAUAUAUUACGCGUAUACGCCAACUUAGGUGAACGUGUACGCCAAGCUUUGUUAAAAACAGUACAAUUCUGUGAUGCCAUGCGAAAUGCUGGUAUUGUUGGUGUACUGACAUUAGAUAAUCAAGAUUCAAUGGUAACUGGUAUGAUUUCGGUGAUUCAUACAAACCACGCCAGGUAGUGGAGUUCCUGUUGUAGAUUCUUAUUAUUCAUUGUUAAUGCCUAUAUUAACCUUGACCAGGGCUUUAACUGCAGAGUCAUGUUGACACUGACUUAACAAAGCCUCAUUAAGUGGGAUUUGUUAAAAUAUGAUCACGGAAGAGAGGUUAAAACUCUUUGACCGUUAUUUUAAAUAUUGGGAUCAGACAUACCACCCAAUUGUGUUAACUGUUUGGAUGACAGAUGCAUUCUGCAUUGUGCAAACUUUAAUGUUUUAUUUCCAGUGUUCCCACCUACAAGUUUGGACCACUAGUGAGAAAAAUAUUUGUUGAUGGUGUUCCAUUUGUAGUUUCAACUGGAUACACUUCAGAGAGCUAGGUGUUGUACAUAAUCAGGAUGUAAACUUACUAGCUCUAGACUUAGUUUUAAGGAAUUACUUGUGUAUGCUGCUGACCCUGCUAUGCACGCUGCUUCUGGUAAUCUAUUACUAGAUAAACGCACUACGUGCUUUCAGUAGCUGCACUUACUAACAAUGUUGCUUUCAAACUGUCAAACCCGGUAAUUUUAACAAAGACUUCUAUGACUUUGCUGUGUCUAAGGGUUUCUAAGGAAGGAAGUUCUGUUGAAUUAAAACACUUCUUUGCUCAGGAUGGUAAUGCUGCUAUCAGCGAUUAUGACUACUAUCGUUAUAAUCUACCAACAAUGUGUGAUAUCAGACAACUACUAUUGUAGUUGAAGUUGUUGAUAAGUACUUUGAUUGUUACGAUGGUGGCUGUAUUAAUGCUAACCAAGUCAUCGUCAACAACCUAGACAAAUCAGCUGGUUUUCCAUUUAAUAAAUGGGGUAAGGCUAGACUUUAUUAUGAUUCAAUGAGUUAUGAGGAUCAAGAUGCACUUUCAUAUACAAAACGUAAUGUCAUCCCUACUAUAACUCAAAUGAAUUUAAGUAUGCCAUUAGUGCAAAGAAUAGAGCUCGCACCGUAGCUGGUGUCUCUAUCUGUAGUACUAUGACCAAUAGACAGUUUCAUCAAAAAUUAUUGAAAUCAAUAGCCGCCACUAGAGGAGCUACUGUAGUAAUUGGAACAAGCAAAUUCUAUGGUGGUUGGCACAACAUGUUAAAACUGUUUAUAGUGAUGUAGAAAACCCACCUUAUGGGUUGGGAUUAUCCUAAAUGUGAUAGAGCCAUGCCUAACAUGCUUAGAAUUAUGGCCUCACUUGUUCUUGCUCGCAAACAUACAACGUGUUGUAGCUUGUCACACCGUUUUAUAGAUUAGCUAAUGAGUGUGCUCAAGUAUUGAGUGAAAUGGUCAUGUGUGGCGGUUCACUAUAUGUUAAACCAGGUGGAACCUCAUCAGGAGAUGCCACAACUGCUUAUGCUAAUAGUGUUUUUAACAUUUGUCAAGCUGUCACGGCCAAUGUUAAUGCACUUUUAUCUACUGAUGGUAACAAAAUUGCCGAUAAGUAUGUCCGCAAUUUACAACACAGACUUUAUGAGUGUCUCUAUAGAAAUAGAGAUGUUGACACAGACUUUGUGAAUGAGUUUACGCAUAUUUGCGUAAACAUUCUCAAUGAUGAUACUCUUGACGAUGCUGUUGUGUGUUCAAUAGCACUUAUGCAUCUCAAGGUCUAGUGGCUAGCAUAAAGAACUUUAAGUCAGUUCUUUAUUAUCAAAACAAUGUUUUAUGUCUGAAGCAAAAUGUUGGACUGAGACUGACCUUACUAAAGGACCUCAUGAAUUUUGCUCUCAACAUACAAUGCUAGUUAAACAGGGUGAUGAUUAUGUGUACCUCCUACCCAGAUCCAUCAAGAAUCCUAGGGGCCGGCUGUUUGUAGAUGAUAUCGUAAAACAGAUGGUACACUUAUGAUUGAACGGUUCGUGUCUUUAGCUAUAGAUGCUUACCCACUAAACAUCCUAAUCAGGAGUAUGCUGAUGUCUUCAUUUGUACUUACAAUACAUAGAAAGCUACAUGAUGAGUUAACAGGACACAUGUUAGACCGUAUUCUGUUAUGCUUACUAAUGAUAACAUUCAAGGUAUUGGGAACCUGAGUUUAUGAGGCUAUGUACACACCGCAUACAGUACAGGCUGUUGGGGCUUGUGUUCUUUGCAAUUCACAGACUUCAUUAAGAUGUGGUGCUUGCAUACGUAGACCAUUCUUAUGUUGUAAAUGCUGUUACGACCAUGUCAUAUCAACAUCACAUAAAUUAGUCUUGUCUGUUAAUCCGUAUGUUUGCAAUGCUCCAGGUUGUGAUGUCACAGAUGUGACUCAACUUUACUUAGGAGGUAUGAGCUAUUAUUGUAAAUCAUCAACCACCCAUUAGUUUUCCAUUGUGUGCUAAUGGACAAGUUUUUGGUUUAUAUAAAAUACUGUGUUGGUAGCGAUAAUGUUACUGACUUUAAUGCAAUUGCAACAUGUGACUGGACAAAUGCUGGUGAUUACAUUUUAGCUAACACCUGUACUGAAAGACUCAAGCUUUUGCAGCAGAAACGCUCAAAGCUACUGAGGAGACAUUUAAACUGUCUUAUGGUAUUGCUACUGACGUGAAGUGCUGUCUGACAGAGAAUUACAUUCAUGGGAAGUUGGUAAACCUAGACCACCUACCGAAAUUAUGUCUCUACUGGUUAUCGUGUAACUAAAACAGUAAAGUACAAAUAGGAGAGUACACCUUUGAAAAAGGUGACUAUGGUGAUGCUGUUGUUUACCGAGGUACAACAACUUACAAAUUAAAUGUUGGUGAUUAUUUGUGCUGACACACUACAGUAAUGCCAUUAAGUGCACCUACACUAGUGCCACAAGAGCACUAUGUUAGAAUUACUGGCUUAUACCCAACAUCAAUAUCUCAGAUGAGUUUUCUAGCAAUGUUGCAAAUUAUCAAAAGGUUGGUAUGCAAAAGUAUUACACUCCAGGACCACCUGGUACUGGUAAGAGUCAUUUUGCUAUUGGCCUAGCUCUUACUACUCUGCUCGUAGUGUAUACAGCUUGUCUCAUGCCGCUGUUGAUGCACUAUGUGAGAAGGCAUUAAAAUAUUUGCCUAUAGAUAAAUGUAGUAGAAUUAUACCCGACGUGCUCGUGUAGAGUGUUUUGAUAAAUUCAAAGUGAAUUCAUUAGAACAGUAUGUCUUUGUACUGUAAAUGCAUUGCCUGAGACGACAGCAGAUAUAGUUGUCUUGAUGAAAUUCAAUGGCCACAAAUUAUGAUUUGAGUGUUGUCAAUGCCAGAUUACGUGCUAAGCACUAUGUGUACAUUGGCGACCCUGCUCAAUUACCUGCACCACGCACAUUGCUAUCUAAGGGCACACUAGAACCAGAAUAUUUCAAUUCAGUGUGUAGACUUAUGAAAACUAUAGGUCCAGACAUGUUCUCGGAACUUGUCGGCGUUGUCCUGCUGAAAUUGUUGACACUGUGAGUGCUUUGGUUUAUGAUAAUAAGCUUAAAGCACAAAAGACAAAUCAGCUCAAUGCUUUAAAAUGUUUAUAAGGGUGUUAUCACGCAUGAUGUUUCAUCUGCAAUUAACAGGCCACAAAUAGGCGUGGUAAGAGAAUUCCUUACGUAACCCUGCUUGGAGAAAAGCUGUCUUUAUUUCACCUUAUAAUCAAGAAUGCUGUAGCCUCAAAGAUUUUGGGACUACCAACUCAAACUGUUGAUUCACACAGGGCUCAGAAUAUGACUAUGUCAUUCACUCAAACCACUGAAACAGCUCACUUUGUAAUGUAAACAGAUUUAAUGUUGCUAUUACCAGAGCAAAAGUAGGCAUACUAUAAUGUCUGAUAGAGACCUUUAUGACAAGUUGCAAUUUACAAGUCUUGAAAUUCCCGUAGGAAUGUGGCAACUUUACAAGCUGAAAAUGAACAGGACUCUUAAAGAUUGUAGUAAGGUAAUCACUGGGUUAAGCAUUGACACUAAAUUCAAAACAUUCCCACCUAACAGAAGAUCAUCUCUAAAAGGACAAAAGAAGAAGGCUGAUGAAACUCAAGCCUCAAGAGACAGAAGAAACAGCAAACUGUGACUCUUUCCUGCUGCAGAUUUGGAUGAUUUUCCAAACAAUUGCAACAAUCCAUGAGCAGUGCUGACUCAACUCAGGCCUAAACUCAUGCAGACCAUCAAGGCAGAUGGGCUAUAUAAACGUUUCGCUUUUCCGUUUACGAUAUAGUCUACUCUUGUGCAGAAUGAAUUCUCGUAACAUAGCACAAGUAGAUGUAGUUAACUUUAAUCUCACAUAGCAAUCUUUAAUCAGUGUGUAACAUUAGGGAGGACUUGAAAGAGCCACCACAUUUCACCGAGGCCACGCGGAGUACGAUCGAGUGUACAGUGAACAAUGCUAGGGAGAGCUGCCUAUAUGGAAGAGCCCUAAUGUGUAAAAUUAAUUUAGUAGUGCUAUCCCCAUGUGAUUUUAAUAGCUUCUUAGGAGAAUGACAAAAAACCCCCCCCACACCCACCCAUCAUCAUAUCAUCCAUCAUCCCCUCUCCCCACACCAUACCUCCCCAUAAAAUCCUAACU
>cluster_13 reads=1 total_reads=24
UUUUUUUUUUUUUUUUUUUUUUUUUUUUUUUCUUUUUUCAUCUUUCUUUUUUCUCAUCUUCACAUCUCAUAUAUAUAUUACACAUUAAUCUGAAUGUCCUGAUUUAUUAGCGUAGUUAUUUCCCUCAAAAUUCCUCAAUACGAGACUAUUCAACCAAGGGUUGAAAAGAAAGCUUUGAUGGCUUUAUGGGUAGAAUCUUCGAUCUGCUUAUCCAGUGCGCCAAAUGAAUGCAACCAAUGUGCCUUUCAACUCAUGAAGUGUGAUCAUUGUGGUGAACUUCGAAAGACGGGCGAUUUUGUUAAGCCACUUCGCGAAUUUGUGGCACUGAGAAUUUGACUAAAGAGAAAGGGUCGCCACUUGUUACUUACCCCAAAAUGCUGUUGUUAAAAUUUAUUGUCCAGCAUGCACACAAUCGCAAGAAGUAGGACCUGAGCAUAGUUUGCCGAAUACCAUAAUGAAUACUGGCUUGAAAACCAUUUUCGUAAGGGUGGUCGCUCAUAUUGCCUUGGAGGCUGUGUGUUCUAUCAUGUUGGUUGCCAACCGGUGUGCCUAUUGGGUUCCACGUGCUAGCGCUAACAGGUCGACAACUUAUACGAUGUUGUUGGAGAAGGUUCCAAAGGUCUAAUGACAACCUUCUUGAAAUACUCAAAGAGAAAGUACAACAUCAAUAUUGCUGGUGACUCUAAACUCAAUGAAGAGAUCGCCAUUAUUUUGGCAUUCAUCUCUGCUUCCAAGUGCUUUUGUGGAAACUGUGAAAGGUUUGGAUUAUAAAGCAUUUCAAACAAAUUGUUGAAUCCUUACCUGUGGUAAUUUUAAAGUUACAAAAGGAAAAGCUAAAAAAGGUGCCUGGAAUAUUGGUGAACAGAAAAAAUUGGAGUCCUCUCAUGCAUUUGCAUCAGAGGCUGCUCGUGUUGGUACGAUCAAUUUCUCCCGCACUCUUGAAACUGCUCAAAAUUCUUGUGCGUGUUUUACAGAAGGCCGCAUAACAAUACUAGAUGGAAUUUCACAGUAUUUCACUGAGACUCAUUGAUGCUAUGAUGUUCACUUGAUUUGGCUACUAACAAUCUAGUUGUAAUGGCCUCACUACAGGUGGUGUUGUUCAGUUGACUUCGCAGUGGCUAUAACAUCUUUUGGCACUGUUUAUGAAAACUCAAACCCGUCCUUGAUUGGCUUGAAGAGAAGUUAAGGAAGGUGUAGAUUUUUUAGAGACGGUUGGGAAAUUGUUAAAUUUAUCUCAACCUGUGCUUGUGAAAUUGUCGGUGGACAAAUUGUCACCUGUGCAAAGGAAAUUAAGGAGAGUGUUCAGACAUUCUCUAAGCUUGUAAUAAAUUCUUGGCUUUGUGUGCUGACUUUAUCAUUAUUGGUGGAGCUAAACUUAAAGCCUUGAAUUUAGGUGAAACAUUUGUCACGCACUCAAAGGAUUGUACAGAAAGUGUGUUAAAUCCAGAAGAAACUGGCCUACUCAUGCCUUAAAAGCCCCAAAGAAAUUAUCUUCUUAAGGAGAAACACUUCCCACAGAAGUGUUAACAGAGGAAGUUGUCUUGAAAACUGGUGAUUUACAAUCAUAGAACAACCUACUAGUGAAGCUGUUGAAGCUCCAUUGGUUGGUACACCAGUUUGUAUUAACGGGCUUAUGUUGCUCGAAAUCAAAGACACAGAAAAGUACUGUGCCUCAUCCUAAUAUGAUGGUAACAAACAAUACCACAUCAAAGGCGGUGCACCAACAAAGGUUACUUUGGUGAUGACACUGUGAUAGAAGUGCAAGGUUACAAGAGUGUGAAUAUCACUUUGAACUUGAUGAAAGGAUUGAUAAGUACUUAAUGAGAAGUGCUCUGCCUAUACAGUUGAACUCUAGUACAGAAGUAAAUGAGUUUUCGCCUGUGUUGUGGCAGAUGCUGUCAAAACUUUGCAACCAGUAUCUGAAUUACUUACACCACUGGGCAUUGAUUUAGAUGAGUGGAGUAUGGCUACAUACUACUUAUUUGAUGAGUCUGGUGAGUCUAAAUUGGCUUUCAUAUGUAUUGUUUUCUACCUCAGAUGAGGAUGAAGAAGAAGGUGAUUGUGAAGAAGAAGAGUUUGAGCCAUCAACUCAAUAUGAGUAUGGUACUGAAGAUGAUUACCAAGGUAAACCUUUGGAAUUUGGUGCCACUCUGCUGCUUUCAACCUGAAGAAGAGCAAGAAGAAGAUUGGUUAGAUGAUGAUAGUCAACAAACUGUUGGUCAACAAGACGGCAGUGAGGACAAUCAGACAACUACUAUUCAAACAAUUGUUGAGGUUCAACCUCAAUUAGAGAUGGAACUUACACCAGUUGUUCAGACUAUUGAAGUGAAUAGUUUUAGUGGUUAUUUAAAACACUGACAAUGUAUACAUUAAAAAAUGCAGACAUUGUGGAAGAAGCUAAAAAGGUAAAACCAACAGUGGUUGUUAAUGCAGCCAAUGUUUACCUUAAACAUGGAGGUGUUGCAGGAGCCUUAAUAAGGCAAAACAAUGCCAUGCAAGUUGAAUCUGAUGAUUACAUAGCUACUACUGGACCACUUAAAGUGGUGGUAGUUGUGUUUUAAGCGGACACAAUCUUGCUAAACACUGUCUCAUGUUGUUGCCCAAAUGUUAACAAAGGUGAAGACAUUCAACUUCUUAAGAGUGCUUAUGAAAAUUUUAAUCAGCACGAAGUCACUUGCACCAUUAUUAUCAGCUGGUAUUUUGGUGCUGACCCUAUACAUUCUCUAAGAGUUUGUGAAGAUACUGUUCGCACAAAUGUCUACAUAGCUGUCUUGAUAAAAAUCUCAUGACAAAACUUGUUUCAAGCUUUUGGAAAUGAAGAGUGAAAAGCAAGUUGAACAAAAGAUCGCUGAGAUUCCUAAAGAGGAAGUUAAGCCAUUUCUAUAACUGAAAGUAAACCUUCAGUUGAACAGAGAAACAAGAUGAUAAGAAAAUCAAGUGUGUUGAAGAAGUUACAACAACUCUGGAAGAAACUAAGUUCCUCAGAAAACUUAAUACUUUAUAUUGACAUUAAUGGCAAUUUUCAUCCAGAUUCUGCCACUCUUGUUAGUGACUUGACAUCACUUUCUUAAAGAAAGAUGCUCCAUAUAGUGGUGAUGUUGUUCAAGAGGGUGUUUUAACUGCUGUGGUUAUACCUACUAAAAAGGCUGGUGGCACUGAAAUGCUAGCGAAAGCUUUGAGAAAAGUGCCAACAGACAAUUAUAUAACCACUCCCCGGUCAGGUUUAAAUGGUUACACUGUAGGAGGCAAAGACAGUGCUUAAAAGUGUAAAAGUGCCUUUCACUCUACCAUCUAUUAUUCUAAUGAGAAGCAAGAAAUCUUGGAACUGUUCUUGGAAUCUGCGAGAAAUGCUUGCACAUGCAGAAGAAACACGCAAAUUAAUGCCUGUCUGUGUGGAAACUAAAGCCAUAGUUUCAACUAUACAGCGUAAAUAUAAGGUAUUAAAAUACAAGUGUGGUUGAUUAUGGUGCUAGAUUUUACUUUACCCAGUAAACAACUGUAACGUCUCUAUCAACACUUAACGAUUAAUGAAACUCUUGUAAUGCCACUUGGCUAUGUAUACACAGGCUUAAAUUUUUAAGCAGUGCUCGAUAUCGAGAUCGAAAGAGCCAGCCACAGUUUGUUUCACCUGAUGCUAAGCUCAUUAAGACCAUCAAACAGAUGAACUAUAUAAACAUCUCGCUUUCCGUUUACGAUUGGUCUACUCUGUGCAGAAUUAAUUCUCGUAACUCAUAUCACAAGAGAGAUGUAAAUAACUUUACUGUCACAUACCAAUUUCUUUAAUCGGUGUGUUAUUACUAGGAACACUUGAAAGACCCACCACAUCUUCCGAGACGUGAGUACUAUCAAGGUGUUAACAACACUGGAACAUCACCCUCCACGCAAGAUCCCUAACAUGUCAAUUAAUAUACAACAGCUAUCCCCAUUAUUUUAAUAGCUUCUUAGAGUAAAACCACAGCUACCCCAUCCCACACACAUAACCCUACCAUACCAUCACAGCACUUGUAGAUCUGUUCUAAACGAACAAUGUUCAACUUCGUUUCUUUUAAGCGUAGUUUAUCAAUUUGCGUAAUUUCCAGACUCGUAACCUGCUAGUUACAGUGCAUUUUUCCUGACUAAAUUGUGAUGUACGGCUAUUGAUAAUAACUCUACACCUUCUUACGUUUACUCUCGUGUUAAAAAAUCUAUGUUAGAGUUCCUGAACUUAGGUUAAACCAAUACUAUUAUUAUUGUUUUGGAGCUUUAAUUUUAACAUAUAAAGUCUGAAGGUACUAUUUCCGUUGAAGCCCUAAUCUACUCUCUUGACAAUAACCUACUAAUAUGUUUCCUAUUCUUACUGGAUUUGUCGAUACCUUCUGCCAUACCAUAGCAAUAGGAUUUGUAUAGAUUAAGUUGUUUACCUCUGGCUGUUAUGGCCAGUAAUUAGCUUGUUUGUGCAUCUGUGUUACAGAAUAAAUUGGAUACGGUGGAAUUGCUAUCGCAAUCGCUUCUCUUGUACUUGUGUGGCUAAGCUACUCUUGCUUUUCAGACUGUUUGCGUCGUUCCUGUGGUCAUCAAUCCAGAAACAUUCUUCAACGUGCCUCGGCACUAUUUGACCAGACCGUUCUAGAAAGUGAACUCGUAAUCGGAGCUGUUGAUCCUUCGUGGACAUCUCGUAUUGCUGGACACCAUCUAGGACGCUGUGACAUCAAGGACCUGCCUAAAGAAAUCACUGUUGCUUCAUCACGAACGCUUCUUAUUACAAAUUGGGAGCUCGCAGCGUGUAGCGGUGACUCAGGUUUGCUGCAUACAGUCGCUACAGGAUUGGCAACUAUAAAUUAAACACAGACCAUUCCAGUAGCAGUGACAAUAUUGCUUUGCUUGUACAGUAAGUGACAACAGAUGUUUCAUCUCGUUGACUUCAGGUUACUAUAGCAGAGAUAUUUUAAUUAUUAUGAGGACUUUUAAAGUUUCCAUUUGGAAUCUUGAUUACAUCAUAACCUCAUAAUUAAAAAUUUAUCUAGUCACUAACUGAGAAUAAUAUUCAAUUAGAUGAAGAGCAACCAAUGGAGAUUGAUUAAACGAACAUGAAAAUUUUCUUUUUGGCACUGAUAACACUCGCUACUGUGAGCUUUAUCACUACCAAGAGUGUGUUAGAGGUACAACAGUACUUUUAAAAGAACCUUGCUCUUCUGGAACAUACGAGGGCAAUUCACCAUUUCAUCCUUAGCUGAUAACAAAUUUGCACUGACUUGCUUUAGCACUCAAUUUGCUUUUGCUUGUCCUGACGGCGUAAAACACGUCUAUCAGUUACGUGCCAGAUCAGUUUCACCUAAACUGUUUCAUCAGACAAGAGGAAGUCAAGAACUCUACUCUCCAAUUUUUAUUGUUGCGGCAAUAGUGUUUAUAACACUUUGCUUCACACUCAAAAGAAAGACAGAAUGAUUGAACUUCAUUAAUUGACUUCUAUUUGUGCUUUUAGCCUUGCUAUUCCUUGUUUUAUAUGCUUAUUACUUUUGGUUCCUUGAACUAAUAUAAGAGUACCUAUAUUAUUACUCAAAUGGUAUAUAUAGAGUGGAGCUAGAAAAUCAGCACCUUUAAUUGAAUUGUGCGUGGAUGAGGCUGGUUCUAAAUCACCCAUUCAGUACAUCGAUAUCGGUAAUUAUACAGUUUCCUGUUUACCUUUUACAAUUAAUUGCCAGGAACCUAAAUUGGGUAGUCCUGUAGUGCGUUGUUCGUUCUAUGAAGACUUUUAGAGUAUCAUGACGUUCGUGUUGUUUUAGAUUUCAUCUAAACGAACAAACUAAAAUGUCUGAUAAUGGACCCCAAAAUCAGCGAAUGCACCCCGCAUUACGUUUGGUGGACCUCAGAUUCAACUGGCAGUAACCAGAAUGAGAACGCAGUGGGCGCGAUCAAAACAACGUCGGCCCCAAGGUUUACCCAAUAAUACUGCGUCUUGUUUACCGCUCACUCAACAUGGCAAGGAAGACCUUAAAUUCCCUCGAGGACAAGGCGUUCCAAUUAACACCAAUAGCAGUCCAGAUGACCAAAUUGGCUACUACCGAAGAGCUACCAGACGAAUUCGUGGUGGUGACGGUAAAAUGAAAGAUCUCAGUCCAAGAUGGUAUUUCUACUACCUAGGAACUGGGCCAGAAGCUGGACUUCCCUAUGGUGCUAACAAAGACGGCAUCAUAUGGGUUGCAACUGAGGAGCCUUGAAUACACCAAAAGAUCAUUGGCACCCGCAAUCCUGCUAACAAUGCUGCAAUCGUGCUACAACUUCCUCAAGGAACAACUAUUGCCAAAGGCUUUACGCAGAAGGAGCAGAGGCGGCAGUCAAGCCUCUCCUUCCUCAUCACGUAGUCGCAACAGUUUAAGAAAUUCAACCCAGGCAGCAGUAGGGAACUUCUCCUGCUAGAAUGGCUGGCAAUGGCGGUGAUGCUGCUCUUGCUUUGCUGCUGCUUGACAGAUUGAACCAGCUUGAGAGCAAAAUGUCUGGUAAAGGCCAACAACAACAAGGCCAAACUGUCAUAAGAAUUUGCUGCUGAGGCUUUAAGAAGCCUCGGCAAAACGUACUGCCACUAAAGCCAAUGUAACACAAGCUUCGGCAGACGUGGUCCAGAACAAACCCAAGGAAAUUUUGGGGACCAGGAACUAAUCAGACAAGGAACUGAUUACAAACAUUGGCCGCAAAUUGCACAAUUUGCCCCAGCGCUUCAGCGUUUCGGAAUGUCGCGCAUUGGCAUGGAAGUCACACCUCGGGAACGUGGUUGACCUACACAGGUGCCAUCAAAUUGGAUGACAAAGAUCCAAAAUCAAAGAUCAAGUCAUUGCUGAAUAAGCAUUGACGCAUACAAAACUCCCAACAGAGCCAAAAAGGACAAAAAGAAGAAGGCUGAUGAACUAAGCAUCAAGAGACAGAAGAAACAGCAAACUGUGACUCUCUACCUGCACAGAUUUAGAUGAUUUCCAAACAAUAUUGCAACUAUCCAUAGCAGUGUGACUCAACUCAGGCCUAAACCAUGCAGACCAUAAGGCAGAUGGGCUAUAAACGUUUUCGCUUUCCGUUUACGAUAUAGUCAUCUUGUGCAGAAUGAAUUCUCGUAACAUAGCACAAGUAGAUGUAGUUAUUUAAUUCCAUAGCAAUCUUUAAUCAGUGUGUAACAAGGAGGACUUGAAAGAGCCACCACUUCUCGAGGCCACGCGGAGUACGAUCGAGUGUACAGUGAACAAUGCUAGGAGAGCUGCCUAUUGGAAGAGCCCUAAUGUGUAAAAUUAAUUUUAGUAGUGCUAUCCCAUGAUAUUUAUAGCUUUAGGAGAAUGACAAAAUCCCACCCAUCAUCCCAAUCAUUAUAUUUCACAUAACACAGCCUAUCCUAUCCAAUUGGGUACAGUGAACAAUGCUAAGGAGAGCUGCCUAUAUGGAAGAGCCCUAAUGUGUAAAAUUAAUUUUAGUAGUGCUAUCCCCUUGACUUUAAUAGCUUCUUUAUUAGGAGAAUGACAAAAGC
>cluster_14 reads=1 total_reads=98
AUCACCUUCUUUCCCAGGUAACAAACACAACCAACUUUUCGAUCUCUUGUAGAUACUGUUCUAAACGAACAAUGUUUGUUUUCUUUGUACAUUGCCACUAGUUCUAGUCGGUGUGUUAAUCUCACAACGAGAACUCAAUUACCCCUGCAUACACUAAUUCUUUCACGUGGUGUUUAUUACCCUGACAAAAGAUUUUCAGAUCCUCAGUUUUUACUUAACUCAGGACUUGUCACCUUUUUUUUCAAUGUUACUUGGUUCCAUGCAUAUACAUGUCUUGGACCAAUGGUACUAAGAGGUUUGAUAACCUGUCCACCAUCUUAAUGAUGGUGUCUUAUCUUUGCUCCACUGAGAAGUCUAUUCAAUAAGAGGCUGGAUUUUGGUACUACUCUAGAUCGAAGACCCAGUCCCUACUUAUUGUUAAUAACGCUACUAAUGUUGUUAUUAAAAGUCUGUGAAUUCAAUUUUGUAAUGAUCCAUUUGGGUGGUCAACUACCACAAAAACAACAAAAGUUGGAUAGAAAGUGAGUUUUAGAGUUUUAUUUCUAGUGCGAAUAAUAUUGCACUUUUGAAUAUGUCUCAGCCUUUUCUUAUGGACCUUGAAGGAAAAACAGGGUAAUUUCAAAAAUUUUAGGGAAUUUGUGUUUUAAGAAUAUUGAUGGUUAUUUUAAAAUAUAUGUAAGUCGCCAUAUUAAUUUAGUGCGUGAUCUCCCUCAGGGUUUUUCAGCUACUUUAGAACCAUUGGAAGAUUUGCCAAUAGGUAUUAACAUCACUAGGUUUCAAACUUUACUUGCUUCUACGUAGACGUUAUUUGACUCCUGUUGAUUCUUCACAGGUUGGACAGCUGGUGCUGCAGCUUAUUAUGUGGGUUAUCUUCAACCUAGGACUUUUCUAUUAAAAUAAUGAAAAUGGAACCAUUACAGACGCUGUAGAUUGUGCACACUGGCUCCACUCAGAAACAAAGUGUACGUUGAAAUCCUUCACUGUAGAAAAAGGAAUCUAUCAAACUUCUAACUUUAGAGUCCAACCAACAGAAUCUCUUAUUGUUAGAUUUCCUAAUAUUACAAACUUUGUGCCCUUUGGGUGAAGUUUUUAACGCCACCAGAUCUAUCAUUGUACAUUUGGAACAGGAAGAGAAUCGAACAGCAACUGUGUUGCUGAUUAUUCUGUCCUAUAUAAAUUCCGCAUCAUUUUCCACUUUUAAGUGUUAUGGAGUGUCUCCUACUAAAUUAAUGAUCUCUGCUUUACUAAUGUCUAUGCAGAUUCAUUCGUAAUUAGAGGUGAUGAAGUUCAGACAAAUUCGUUCCAAGGCAAACUGGAAAGAUUCGUUGAUUAUAAUUACUUAUAAAAUUACCAGAUGAUACCUCAGGCUGUGCUAUAGCUUGGAAUUUAUAAUUUGAUUUCAAAAGGUUGGGUGGUAUAAUUAUAAUUACCAUCGUAUAGAUUGUCUUGGGAAGUACAAGUUUCUGCCUUUCCAACAAAUUUGGCAGAGACAUUGCUGAUACUCAUUGAUGCUUUGUCCAUGUGAUCCACAGACUCUGAGAUCUUGACAUUAUCAUGUUCUUUGUUGGUGUCAGUAACACCAGGAACAAUACUUCUAACCAGGCUGCUGUUCUUUAUCAGGAUGGCAUUGUCCAGAAGUCCCUGUUGCUAUUUUCAUGCAGAUCAACUUACUCCUACUUGGCGUGUUUAUCUUUACAGGUUCUAAUGUUUUUCAAACACAGGCUGUUUAAUAGGGCUGAAUAUGUUUUAUAUCUAUGAGUGUGAUACCCGUUGGUGCAGGUAUAUGUGCUAGUUAUCAGACUCAAGACUAAUUCCUUCAAAGCGAGGCACUGAGUGUAGCUAGUCAAUCCAUCAUAUUGCCUACAUAUGUCACUUGGUGCAGAAAAUCAGUUGCUUACUCUAAUAACUCUAUUGCCAUACCCACAAAUUUUUACUAUUAGAGUGUUACCAUACCUUCCCAGGUAACAAAAAAACCAACUUCGAUCUCUGUGUAGAUCUGUUCUCUAAACGAACUUUAAAAUCUGUGUGGCUGUCACUCGGCUGCAUGCUUAGUGCACUCACGCAGUAUAAUUAAUAACUAAUAUUGUCGUUGACAGGACACGAGUAACUCGUCUAUUCUUGCAGGCUGCUUACGGUUCGUCCGUGUUGCAGCCGAUCAUCAGCACAUCUAGGUUUCGUCCGGGUGUGACCGAAAGGUAAGAUGGAGAGCCUUGUCCCUGGUUCAACGAGAAACACACGUCCAUUCAGUUUGCCUGUUUUACAGGUUCGCGACGUGUUCGUACGUGGCUUUGGAGACUCCGUGGAGGAGGUCUAUCAGAGGCACGUCAACAUCUUUAAAGAUGGCACUUGUGGCUUAGUAGAAGUUGAAAAGGCGUUCUGCCUCAACUUGAACAGCCCUAUGUGUUCAUCAAACGUUCGGAUGCUCGAACUGCACCUCAUGGUCAUGUUAUGGUUGAGCUGGUAGCAGAACUCGAAGGCAUUCAGUACGGUCGUAGUGGUGAGACACUUGGUGUCCUUGUCCCUCAUGUGGGCGAAAUACCAGUGGCUUACCGCAAGGUUCUUCUUCGUAAGAACGGUAAUAAAGGAGCUGGUGGCCAUAGUUACGGCGCCGAUCUAAAGUCAUUUGACUUAGGCGACGAGCUUGGCACUGAUCCUUAUGAAGAUUUUCAAGAAACUGGAAUGUACAAAUACCUCAACUUGUGCUAAUGACCCUGUGGUUACACUUAAAUACACAGUCUGUACCGUCUGCGGUAUGUGGAAAGGUUAUGGCUGUAGUUGUGAUCAACUCCGCGAACCCAUGCUUCAGUCAGCUGAUGCACAAUCGUUUUUAAACGGGUUUGCGGUGUAAGUGCAGCCCGUCUUACACCGUGCGGCACAGGCACUAGUACUGAUGUCGUAUACAGGGCUUUGACCCUCACAAUGAUAAAGUAGCUGGUUUUGCUAAAUUCCUAAAACUAAUUGUUGUCGCUUCCAAGAAAAGGACGAAGAUGACAAUUUAAUUGAUCUUACUUUGUAGUUAAGAGACACACUUUCUCUAACUAACAUGAAGAAACAAUUUAUAAUUUACUUAAGGAUUGUCCAGCUGUUGCUAAACAUGACUUCUAAGUUAGAAUAGACGGUGACAUGGUACCACAUAUAUACGUCAACGUCUUACUAAAUACACAAUGGCAGACCUCGUCUAUGCUUAAGGCAUUUGAUGAAGGUAAUUGUGACACAUUAAAAGAAAUACUUGUCACAUACAAUUGUUGUGAUGAUGAUUAUUCAAUAAAAGGACUGGUAUGAUUUUGUAGAAACCCAGAUAUAUUACGCGUAUACGCCAACUUAGGUGAACGUGUACGCCAAGCUUUGUUAAAACAGUACAAUUUUGUGAUGCCUGCGAAAUGCUGGUAUUGUUGGUGUACUGACAUUAGAUAAUCAAGAUUCAAUGGUAACUGGUAUGAUUCGGUGAUCAUACAAACCACGCCAGGUAGUGGAGUUCCUGUUGUAGAUUCUUAUUAUCAUUGUUAAUGCCUUAUUAACCUUGACCAGGGCUUAACUCAGAGUCACUGUUGACACUGACUUAACAAAGCCUUAUUAAGUGGGAUUUGUUAAAAUAUGACUCACGGAAGAGAGGUUAAAACUCUUUGACCGUUAUUCUAAAUAUUGGGAUCAGACAUACACCCAAAUUGUGUUAACUGUUUGGAUGACAGAUGCAUUCUGCAUUGUGCAAACUUUAAUGUUUUAUUCUCUACGGUGUUCCCACCUACAAGUUUUGGACCACUAGUGAGAAAAAUAUUUGUUGAUGGUGUUCCAUUUGUAGUUUCAACUGGAUACUACACUUCAGAGAGCUAGGUGUUGUACAUAAUCAGGAUGUAAACUUACAUAGCUCUAGACUUAGUUUAAGGAAUUACUUGUGUAUGCUGCUGACCCUGCUAUGCACGCUGCUUCUGGUAAUCUAUUACUAGAUAAACGCACUACGUGCUUUCAGUAGCUGCACUUACUAACAAUGUUGCUUUUCAAACUGUCAAACCCGGUAAUUUUAACAAAGACUUCAUGACUUUGCUGUGUCUAAGGGUUUUAAGGAAGGAAGUUCUGUUGAAUUAAAACACUUCUUUGCUCAGGAUGGUAAUGCUGCUAUCAGCGAUUAUGACUACUAUCGUUAUAAUCUACCAACAAUGUGUGAUAUCAGACAACUACUAUUUGUAGUUGAAGUUGUUGAUAAGUACUUUGAUUGUUACGAUGGUGGCUGUAUUAAUGCUAACCAAGUCAUCGUCAACAACCUAGACAAAUCAGCUGGUUUUCCAUUUAAUAAAUGGGUAAGGCUAGACUUUAUUAUGAUUCAAUGAGUUAUGAGGAUCAAGAUGCACUUUCGCAUAUACAAAACGUAAUGUCAUCCCUACUAUAACUCAAAUGAAUCUUAAGUAUGCCAUUAGUGCAAAGAAUAGAGCUCGCACCGUAGCUGGUGUCUCUAUCUGUAGUACUAUGACCAAUAGACAGUUUCAUCAAAAAUUAUUGAAAUCAAUAGCCGCCACUAGAGGAGCUACUGUAGUAAUUGGAACAAGCAAAUUCUAUGGUGGUUGGCACAACAUGUUAAAACUGUUUAUAGUGAUGUAGAAAACCUUCACCUUAUGGGUUGGGAUUAUCCUAAAUGUGAUAGAGCCAUGCCUAACAUGCUUAGAAUUAUGGCCUCACUUGUCUUGCUCGCAAACAUACAACGUUGUUGUAGCUUGUCACACCGUUUCUAUAGAUUAGCUAAUGAGUGUGCUCAAGUAUUGAGUGAAAUGGUCAUGUGUGGCGGUUCACUAUAUGUUAAACCAGGUGGAACCUCAUCAGGAGAUGCCACAACUGCUUAUGCUAAUAGUGUUUUUAACAUUUGUCAAGCUGUCACGGCCAAUGUUAAUGCACUUUUAUCUCUGAUGGUAACAAAAUUGCCGAUAAGUAUGUCCGCAAUUUACAACACAGACUUAUGAGUGUCUAUAGAAAUAGAGAUGUUGACACAGACUUUGUGAAUGAGUUUACGCAUAUUUGCGUAAACAUUUCUCAAUGAUGAUACUCUUGACGAUGCUGUUGUGUGUUCAAUAGCACUUAUGCAUCUCAAGGUCUCUAGUGGCUAGCAUAAGAACUUUAAGUCAGUUCUUUAUUAUCAAACAAUGUUUUAUGUCUGAAGCAAAAUGUUGGACUGAGACUGACCUUACUAAAGGACCUCAUGAAUUUUGCUCUCAAAUACAAUGCUAGUUAACAGGGUGAUGAUUAUGUGUACCUUCCUUACCCAGAUCCAUCAAGAAUCCAGGGGCCGGCUGUUUGUAGAUGAUAUCGUAAAACAGAUGGUCAUAUGAUUGAACGGUCUGUCUUGCCAUAGAUAACCGUCUUGUCAUGCUAAUCAGUAUGUUUCAAUGCUCAGGAUUGUGAUGUCAAAGAUGUGACUCAACUUUACUGAGAUGAGCUAUAUAGUAACAAACCCAGUUUCCAUUGUGUGCUAAUGGACAAGUUUUUGGUUUAUAUAAAUACUGUGUUGUAGCGAUAAUGUUACUGACUCUAAUGCAAUUGCAACAUGUGACUGGACAAAUGCUGGUGAUUACAUUUUAGCUAACACCUGUACUGAAAGACUCAAGCUUUUGCAGCAGAAACGCUCAAAGCUACUGAGGAUACAUUUAAACUGUCUUAUGGUAUUGCUACUGUACGUGAAGUGCUGUCUGACAGAGAAUUACAUCUAUGGGAAGUUGGUAAACCUAGACCACUUAUCGAAAUUAUGUCUUUACUGGUUAUCGUGUAACUAAAACAGUAAAGUACAAAUAGGAGAGUACACCUUUGAAAAAGGUGACUAUGGUGAUGCUGUUGUUUACCGAGGUACAACAAAUCACAAAUUAAAUGUUGGUGAUUAUUUGUGCUGACAUCUACAGUAAUGCCAUUAAGUGCACCUACACUAGUGCCACAAGAGCACUAUGUUAGAAUUACUGGCUUAUACCCAACUCAAUAUCUCAGAUGAGUUUCUAGCAAUGUUGCAAAUUAUCAAAAGGUUGGUAUGCAAAAGUAUUUACACUCCAGGGACCACCUGGUACUGGUAAGAGUCAUUUUGCUAUUGGCCUAGCUUACUACUCUGCUCGCACAGUGUAUACAGCUUGCUCAUGCCGCUGUUGAUGCACUAUGGAGAAGGCAUUAAAAUAUUUGCCUAUAGAUAAAUGUAGUAGAAUUAUACCUCGACGUGCUCGUGUAGAGUGUUUUGAUAAAUUCAAGUGAAUUCAUUAGAACAGUAUGUCUUUGUACUGUAAUGCAUUGCCUGAGACGACAGCAGAUAUAGUUGUCUUUGAUGAAAUUCAAUGGCCACAAAUUAUGAUAUGAGUGUUGUCAAUGCCAGAUUACGUGCUAAGCACUAUGUGUACUUGGCGACCCUGCUCAAUUACCUGCACACGCACUGCUACUAAGGGACACUAGAACCAGAAUAUUCAAUCAGUGGUAGACUUAUGAAAACUAUAGGUCCAGACGUUCCUGGAACUUGUCGGCGUUGUCCUCAAGGAACACAUUGCCAAAAGGCUUUACGCAGAAGGAGCAGAGGCGGCAGUCAAGCCUCUCUCGUUCCUCAUCACGUAGUCGCAACAGUUUAAGAAAUUCAACCAGGCAGCAGUAGGGAACUUCCUUGCUAGAAUGGCUGGCAAUGGCGGUGAUGCUGCUUGUUUUGCUGCUGCUUGACAGAUUGAACCAGCUUGAGAGCAAAAUGUCUGGUAAAGGCCAACAACAACAAGGCCAAACUGUCACUAAGAAUUGCUGCUGAGGCUUAAGAAGCCGGCAAAACGACUGCCACUAAGCAUCAAUGUAAACAAGCUUUGGCAGACGUGGUCCAGAACAAACCCAGGAAAUUUUGGGACCAGGAACUAAUCAGACAAGUGAGCAGUGCUGACUCAACUCAGGCCUAAACUCAUGCAGACACACAAGGCAGAUGGGCUAUAUAAACGUUUCGCUUUUCCGUUUACGAUAUAUAGUCUACUCUUGUGCAGAAUGAAUUCUCGUAACAUAGCACAAGUAGAUGUAGUUAACUUUAAUCACAUAGCAAUUUUUAAUCAGUGUGUAACAUUAGGGAGGACUUGAAAGAGCCACCACUUUCACCGAGGCCACGCGGAGUACGAUCGAGUGUACAGUGAACAAUGCUAGGGAGAGCUGCCUAUAUGGAAGAGCCCUAAUGUGUAAAAUUAAUUUUAGUAGUGCUAUCCCCAUGUGAUUUUAAUAGCUUCUUUAGGAGAAUGACAGCAAAUCCUACUCCUCCACAUACCCCCCAUAUUCAUCAUAUCCAUCAUUUCAACCUAUCCCCUACCACCAUCCCUAACUAUCAAACCUGCCCCAUGCCUCUACAACUUCCUCCUAAAC
>cluster_15 reads=3 total_reads=231
AUUCUAUACCUUCCCAGGUAACAAACCAACCAUUUCGAUCUCUUGUAGAUCUGUUCUCUAAACGAACUUAAAAUCUGUGUGGCUGUCACUCGGCUGCAUGCUUAGUGCACUCACGCAGUAUAAUUAAUAACUAAUUACUGUCGUUGACAGGACACGAGUAACUCGUCUAUUUGCAGGCUGCUUACGGUUCGUCCGUGUUGCAGCCGAUCAUCAGCACAUCUAGGUUUCGUCCGGGUGUGACCGAAAGGUAAGAUGGAGAGCCUUGUCCCUGGUUCAACGAGAAAACACACGUCCAACUCAGUUUGCCUGUUUUACAGGUUUCGCGACGUGUUCGUACGUGGCUUUGGAGACUCCGUGGAGGAGGUCUUAUCAGAGGCACGUCAACAUUUAAAGAUGGCACUUGUGGCUUAGUAGAAGUUGAAAAAGGCGUUUGCCUCAACUUGAACAGCCCUAUGUGUUCAUCAAACGUUCGGAUGCUCGAACUGCACCUCAUGGUCAUGUUAUGGUUGAGCUGGUAGCAGAACUCGAAGGCAUUCAGUACGGUCGUAGUGGUGAGACACUUGGUGUCCUUGUCCCUCAUGUGGGCGAAAUACCAGUGGCUUACCGCAAGGUUCUUCUUCGUAAGAACGGUAAUAAAGGAGCUGGUGGCCAUAGUUACGGCGCCGAUCUAAAGUCAUUUGACUAGGCGACGAGCUUGGCACUGAUCCUAUGAAGAUUUCAAGAAACUGGAACACUAAACAUAGCAGUGGUGUUACGUGAACUCAUGUGUGAGCUUAACGGAGGGCAUACACUCGCUAUGUCGAUAACAACUUCGUGGCCCUGAUGGCUACCCUCUGAGUGCAUAAAGACCUCUAGCACGUGCUGGUAAAGCUCAUGCACUUUGUCCGAACAACUGGACUUUAUUGACACUAGAGGUGUAUACUGCUGCCGUGAACAUGAGCAUGAAAUUGCUUGGUACACGGAACGUUCUGAAAAGAGCUAUGAAUUGCAGACACCUUUGAAAUUAAAUUGGCAAAGAAAUUUGACACCUUCAAUGGGAAUGUCCAAAUUUGUAUUUCCCUAAAUUCCAAUCAAGACUAUUCAACCAAAGGUUGAAAAGAAAAAGCUUGAUGGCUUUAUGGGUAGAAUUCGAUCUGUCUAUCCAGUUGCGUCACCAAAUGAAUGCAACCAAAUGUGCCUUUCAACUUCAUGAAGUGUGAUCAUUGUGGUGAAACUCAUGGCAGACGGGCGAUUUUGUUAAAGCCACUUGCGAAUUUGUGGCACUGAGAAUUUGACUAAAGAGGUGCCACUACUUGUGGUUACUUACCCCAAAUGCUGUUGUUAAAAUUUAUUGUCCAGCAUGUCACAAUUCAGAAGUAGGACCUGAGCAUAGUCUUGCGAAUACCAUAAUGAAUCUGGCUUGAAAACCAUCUUCGUAAGGGUGGUCGCACUAUUGCCUUUGGAGGCUGUGUGUUCUUAUGUUGGUUGCCAACAAGUGUGCCUAUUGGGUUCCACGUGCUAGCGCUAACAUAGGUUGUAACCAUACAGGUGUUGUUGGAGAAGGUUCCGAAGGUCUUAAUGACAACCUUCUUGAAAUACUCCAAAAGAGAAAGUCAACAUCAAUUGUUGGUGACUUUAAACUUAAUGAAGAGAUCGCCAUUAUUUUGGCAUCUCUGCUUCCACAAGUGCUUUGUGGAAACUGUGAAAGGUUUGGAUUAUAAAGCAUUCAAACAAAUUGUUGAAUCCUGUGGUAAUUUAAAGUUACAAAAGGAAAAGCUAAAAAGGUGCCUGGAAUAUUGGUGAACAGAAAUCAAUACUGAGUCCUCUUUAUGCAUUUGCAAGAGGCUGCUCGUGUUGUACGAUCAAUUUUCUCCCGCACUCUUGAAACUGCUCAAAAUUCUGUGCGUGUUUACAGAAGGCCGCUAUAACAAUACUAGAUGGAAUUUCACAGUAUCACUGAGACUCAUUGAUGCUAUGAUGUUCACAUCUGAUUUGGCUACUAACAAUCUAGUUGUAAUGGCCUACAUUACAGGUGGUGUUGUUCAGUUGACUUCGCAGUGGCUAACUAACAUUUUGGCACUGUUUAUGAAAACUCAAACCCGCCUUGAUUGGCUUGAAGAGAAGUUAAGGAAGGUGUAGAGUUUUAGAGACGGUUGGGAAAUUGUUAAAUUUAUCUCAACCUGUGCUUGUGAAAUUGUCGGUGGACAAAUUGUCACCUGUGCAAAGGAAAUUAAGGAGAGUGUUCAGACAUUUAAGCUUGUAAAUAAAUUUUUGGCUUUGUGUGCUGACUCUAUCAUUAUUGGUGGAGCUAAACUUAAAGCCUUGAAUUUAGGUGAAACAUUUGUCACGCACUAAAAGGAUUGUACAGAAAGUGUGUUAAAUCCAGAGAAGAAACUGGCCUACUCAUGCCUUAAAAGCCCCAAAAGAAAUUAUCUUCUUAGGAGAAACACUUCCCACAGAAGUGUUAACAGAGGAAGUUGUCUUGAAACUGGUGAUUUACAACCAUUAGAACAACCUACUAGUGAAGCUGUUGAAGCUCCAUUGGUUGGUACACCAGUUUGUAUUAACGGGCUUAUGUUGCUCGAAAUCAAAGACACAGAAAAGUACUGUGCCCUUGCACCUAAUAUGAUGGUAACAAACAAUACCUUCACAUCAAAGGCGGUGCACCAACAAAGGUUACUUUGGUGAUGACACUGUGAUAGAAGUGCAAGGUUACAAGAGUGUGAAUAUCACUUUGAACUUGAUGAAAGGAUUGAUAAAGUACUUAAUGAGAAGUGCUCUGCCUAUACAGUUGAACUCGGUACAGAAGUAAAUGAGUUCGCCUGUGUUGUGGCAGAUGCUGUCAUAAAACUUUGCAACCAGUAUCUGAAUUACUUACACCACUGGGCAUUGAUUUAGAUGAGUGGAGUAUGGCUACUACUACUUAUUUGAUGAGUCUGGUGAGUUUAAAUUGGCUCACAUAUGUAUUGUUCUUACCCCCAGAUGAGGAUGAAGAAGAAGGUGAUUGUGAAGAAGAAGAGUUUGAGCCAUCAACUCAAUAUGAGUAUGGUACUGAAGAUGAUUACCAAGGUAAACCUUUGGAAUUUGGUGCCACUCUGCUGCUCUCAACCUGAAGAAGAGCAAGAAGAAGAUUGGUUAGAUGAUGAUAGUCAACAAACUGUUGGUCAACAAGACGGCAGUGAGGACAAUCAGACAACUACUAUUCAAACAAUUGUUGAGGUUCAACCUCAAUUAGAGAUGGAACUUACACCAGUUGUUCAGACUAUUGAAGUGAAUAGUUUAGUGGUUAUUUAAAACUUACUGACAAUGUAUACAUAAAAAUGCAGACAUUGUGGAAGAAGCUAAAAAGGUAAACCAACAGUGGUUGUUAAUGCAGCCAAUGUUUACCUUAAACAUGGAGGAGGUGUUGCAGGAGCCUUAAAUAAGGCUAAACAAUGCCAUGCAAGUUGAAUCUGAUGAUUACAUAGCUACUAAUGGACCACUUAAAGUGGUGGUAGUUGUGUUUUAAGCGGACACAAUUUGCUAAACACUGUCUCAUGUUGUCGGCCCAAAUGUUAACAAAGGUGAAGACAUUCAUCUUAAGAGUGCUUAUGAAAAUUUUAAUCAGCACGAAGUUCUACUUGCACCAUUAUUAUCAGCUGGUAUUUUGGUGCUGACCCUAUACAUUUUAAGAGUUUGUGUAGAUACUGUUCGCACAAAUGUCUACUUAGCUGUCUUUGAUAAAAAUCUAUGACAAACUUGUUCAAGCUUUUGAAAUGAAGAGUGAAAAGCAAGUUGAACAAAAGAUCGAGAUUCCUAAAGAGGAAGUUAAGCCAUUUAUAACUGAAAGUAAACCUUCAGUUGAACAGAGAAAACAAGAUGAUAAGAAAAUCAAAGCUUGUGUUGAAGAAGUUACAACAACUCUGGAAGAAACUAAGUUCCACAGAAACUUGUUACUUUAUUGACAUUAAUGGCAAUCUUCAUCCAGAUUCUGCCACUUUGUUAGUGACAUUGACAUCACUUCUUAAAGAAAGAUGCUCCAUAUAGUGGGUGAUGUUGUUCAAGAGGGUGUUCUAACUGCUGUGGUUAUACCAAAAGGCUGGUGGCACACUGAAAUGCUAGCGAAGCUUUGAGAAAAGUGCCAAGACAAUUAUAUAACUACCCGGGUCAGGUUUAAAUGGUUACACUGUAGAGGAGGCAAAGACAGUGCUUAAAAGUGUAAAGUGCCUUUUACCUACCAUCUAUUAUCUAAUGAGAAGCAAGAAAUCUUGGAACUGUUUUGGAAUUUGCGAGAAAUGCUUGCACACAGAAGAAACACGCAAAUUAAUGCCUGUCUGUGUGGAAACUAAAGCCAUAGUUCAACUAUACAGGUAAAUAUAAGGGUAUUAAAAUACAAGAGGUGUGGUUGAUUAUGGUGCUAGAUUUUACUUUUACACCAGUAAACAACUGUAGCGUACUUAUCAACACACUUAACGAUCUAAAUGAAACUCUUGUUACAAUGCCACUUGGCUGUAACACAUGGCUUAAAUUUGGAAGAAGCUGCUCGGUAUAUGAGAUCUCAAAGUGCCAGCUACAGUUCUUUUUUACCUGAUGCUGUUACAGCGUAUAAUGGUUAUCUUACUUCUCUAAAACACCUGAAGAACAUUUUAUUGAAACCAUCUCUGCUGGUCCUAUAAAGAUUGGUCCUAUUCUGGACAAUCUACACAACUAGGUAUAGAAUUUCUUAAGAGAGGUGAUAAAAGUGUUAUUACACUAGUAAUCCACUUACACCAAGAUGGUGAAGUUAUCACCUUUGACAAUUUAAGACACUUCUUGAGAAGUGAGGACUAUUAAGGUGUUUACAACAGUAGACAACCUCACCACGCAAGUUGUGACAUGUCAAUGUAUGGACAACAGUUUGGUCCAACUUAUUUGGAUGGAGCUGAUGUUACUAAAGUAAAACCUCAUAGUAUGAAGGUAAACAUUUAUGUACCUAAUGAUGACACUUACGUGUUGAGGCUUUGAGUACUAUGAUCCUAGUUUCUGGGUAGGUACAUGUCAGCAUUAAAUACACUAAAAAGUGGAAAUACCCACAAGUUAAUGGUUUAACUUAUUAAAUGGCAGAUAACAACUGUUAUCUGCCCUGCUGUUAACACUCCAACAAAUAUUGAAGUUUAAUCCUGCUCUACAAGAUGCUUAUUACAGAGCAAGGGCUGGUGAAGCUGCUAACUUUGUGCCUAUCUUGCCUACUGUAAUAAGACAGUGUGAGUUAGGUGAUGUUAGAGAAACAAUGAGUACUUGUUUCAACAUGCCAAUUUAGAUUUUGCAAAGAGUCUUGAACGUGGUGUGUAAAAUUGUGGACAACGCAGACAACCCUAAGGUGUAGAAGCUGUUAUGUACAUGGCACAUUCUUAUGAACAAUCUAAGUAAGGUGUUCAGAUACCUUGUACGUGUGGUAAACAAGCUAUUCAAAAGGAUAUCAGUUAUGACAACCGGUAGUCACCUAUUUGUACACUUGUAAUGUCACCCGGUCACUUAAAGUCCAAGAAUACAAAGGUCAUACGGAUGCUACAAAGAAACAGUACACCAACCAUUACGUUAUAUGAUGUGUUUCUACUGGAAGUGACCCUAAUGGACAAUGGAAAAUCUUAUGUCGGCAAGGUGUACCAAACAAAUCCACGUUCGAUAAUUAAUGAUUGAUGAUACAAUUUCUUGAUGACUACUUACUGGUUAAAGAACCUCCAAAGACUAAAUUGGAUUUCCUGACUGUGAUGUGGUGCUAUUAUAAAACACGGAAGUAUCUAAUUUGCAAUGAGCUAAGCUCUUACAAUGCUGAUAAUAAACCAAAAAUGUCUUGGCACCAAACAGUGAAACCAAAAUCUGAUAUCUGAACUGUGACAACGUUCCAAUGAACAACAUUCAAAAGGCUUAUCCAGAGAGCAGAGGCGGCAGUAAGCCUAGUCUCGUUCCUCAUCACUAUCGCAAAGUUUUAAGAAAUUCAACUCCAGGCAGCAGUAGAAACUUUCUUGCUAGAAUAGUUGGAAUGGCGGUGAUGUAUCUUGCUUUGCUGCUGCUUGACAGAUUGAACCAGCUUGAGAGCUAAUCUGGUAAAGGCCAACAACAACAAGGCUAAACUGUUUUAAGAAUUCUGUGAGGCUUCUAAGAAGCCUGGCAAAACGUACUGCCACUAAGCAUAUGUAACACAACUUAGAUACGUGGUCCAAACAAACGCAAGUAAAUUCUGGGUCAUGGAACUAAUCAGACAAGAACUGAUUACAACAUUGCCAAAUUGCACAAUUUGCCCAGCGAUUCAGCGUUCGGAAUGUCGCGCAUUGGCAUAGAAGUCACCUUCGAACGUGGUUGACCUACACAGGUGCCAUCAAAUUGGAUGACAAAGAUCCAAAUCAAAGAUCAAGUCAUUUGCUGAAUAAGCAUUGACGCAUCAAAACCCCAACAGAGCCUAAAAAGGACAAAAGAAGAAGGCUGAUGAAACUCAAGCCUCAGAGACAGAAGAAACAGCAAACUGUGACUUUCCUGCUGCAGAUUUGGAUGAUUUCCAAACAAUUGCAACAAUCCAUGAGCAGUGCUGACUCAACUCAGGCCUAAACUCAUGCAGACACAAGGCAGAUGGGCUAUAUAAACGUUCGCUUUCCGUUUACGAUAUAGUCUACUCUGUGCAGAAUGAAUUCUCGUAACUAGCACAAGUAGAUGUAGUUAACUUUAAUCUCACAUAGCAAUCUUUAAUCAGUGUGUAACAUUAGGGAGGACUUGAAAGAGCCACCACUUUCACCGAGGCCACGCGGAGUACGAUCGAGUGUACAGUGAACAAUGCUAGGGAGAGCUGCCUAUAUGGAAGAGCCCUAAUGUGUAAAAUUAAUUUUAGUAGUGCUAUCCCCAUGUGAUUUUAAUAGCUUUCUAGGAGAAUGACAAAACACCCACCCACUAACCCUACAACCUAUUUCUCAUCAUACCCUCCCCACAUCUACCCCCCCCCACACCUCCCCUCAAUAAACCCCUUC
>cluster_16 reads=1 total_reads=146
AUACCUUCCCAGGUAACAAACCAACCAUAUUUCGAUUUGCAGAUCUGUUCUAAACGAACAUGAAAAUUAUCUUUUCUGGCACUGAUAUUCAAUUACUUGUGAGCUCUUAUCACUACCAAGAGUGUGGUAGAGGUACAACAGUACUUUAUUAAAAGAACCUUGCUUUCGUGGAACAUACGAGGGCAAUUCACCAUUUCAUCCUCUAGCUGAUAACAAAUUUGCACUGACUUGCUCACUAGCACUCAAUCUGCUUUGCUUGUACCUGAUGGCGUAAAUAUACGUGUCUAUCAGUACAUGCCAGAUUUCAGUUUUCCUAAACUGUUCAUCAGACAGGAGGAAGUUCAAGAACUUUACUCUCAAUCUUUAUUGUUAUAGCAAUAGUGUUUAUAUUGCUCACAUCUGAGAAAGACAGAAUCGAUUGAACUCUUAAUUGACUUUUAUUUGUGCUUUUUAGCCUUUCUAUAUUUCCUUGUUUAAUAUGCUUAUUAUCUUUGGUUCUCUCUGAACUGCAAGAUCAAUGAAACUUGCUCACGCCUAAACGACUCGAAAUUUCUUGUUUCUUUAGGAAUAACUACACUGUAGCAUUGCAUUUUCACCAAGAAUGUAGUUCUAAGUAUGUACUCAACAUCAACCAUAUGAGUUGAUGACCUGUAGUCCUAUUUCUUCUAUUCUAAAUGGUAUAUUAGAGUAGGAGCUAGAAAUCAGCACCUUUAAUUGAAUUGUGCGUAGUAGGCUGGUUUUAAAUCACCCAUUCAGUACCGAUAUCGGUAACUAUACAGUCCUGUUUACCUUUUACAAUUAAUUGCCAGGGAACCUAAAUAGGGUAGUCUGUAGUGCUGUUCGUUCUAUGAGACUUUAGAGUAUCAUGAUGUUGUUGUUUAGAUUUCAUCUAAACGAACAAACUAAAAUGUCUGAUAAUGGACCCAAAAUCAGCGAAAUGCACCCGCAUCGUCUGGUGGACCUCAGAUUCAACUGGCAGUAACCAGAAUAGCGGAGACGCAGUGGGCGUGUACAUAAAACAACGUCGGCCCCAAGGUUUACCCAAUACUGCGUCUGGUUCAAUCACUCUAUUUGGCAAGGAAGACCCUCAAAUUCCCUCGAGGACAAGGCGUUCCAAUUAACACCAAUAGCAGUCCAGAUGACCAAAUUGGCUACUACCGAAGAGCUACCAGACGAAUCGUGGUGGUGACGGUAAAUGAAAGAUCUGGUCCAAGAUGGUAUCUACUACCUAGGAACUGGGCCAGAAGCUGGACUUCCCUAUAGUGCUAACAAAAGAUGCAUCAUGGGUUGCAACUGAGAGCCUGAAAUACACCAAAAGAUUUACUGGCACCCGCAAUCCUGCUAACAAUGCUGCAAUCGGCAUAACUUCCAAGGAACAACUAUAUUGCCAAAAGGCUUUCAGAGGGAGCAGAGGCGACCAAGCCUCUUGCCUCAUCCGUAGUCGCAACAGUUUAAGAAAUUCAACUCCAGGCGGCAGUAGGGAACUUCCUGCUAGAAUGGCUGGCAAUGGCGGUGAUGCUGCUCUUGCUUUUGCUGCUGCUUGACAGAUUGAACCAGCUUGAGAGCAAAUGUCUGGUAAAGGCCAACAACAACAAGGCCAAACUGUCACUAAGAAUCUGCUGCUGAGGCUUUAAGAAGCCUCGGCAAAAACGUACUGCCACUAAAGCAUGUAACACAAGCUCUUCGGCAGACGUGGUCCAGAACAAACCCAAGGAAAUUCUGGCACCAGGCACUCACCAGACAAUUAAUAACUACAACAUUGCCGCAAACAGCACAAAUUACCCCAGCUCUUCAGCGCUUACGGAACGUCCGUUUGCACCGACAUCACACCUUCGGGCCCGUGGUAACCUAAGGUAAAAUGGAGACCAAGUCCCAAUUUCAACGAAAAACACACUUCCUUAAUAAGCCUAUUUACACAUCACAACAUUCCUCCAACGAGCCUAAAAAGACACCAAGAAGAGGCUUAUCAUAAGCCACAUCAACAACAUAAAAACAGCACUGUGACUUAGUACAAAUUUAAAUGCUUUUCCCACACAAUUGAUAGCUCCAUUAAGUGCUAACUCAACUUCAUCCUCAACAACCUAGACACAUCAGGAGUUGCGCUUAAUAAACGUCUAAGGCCAUACUGUAUUAUGAGUCAUGGUUCCUUAUCCCACAUGUUGUCGUAACAUACAUACCUCCCGGUCAAAACCAACCAACUUUCGAUCUGAAGAUGUAUUAUAAACGAAUAGUCAAAUUUGUGUGGCUGUCAUCGGCUGUAUGCUUAGUGCACUCACGCAGUUAAUUAAUAUGUCAUUGACAGGAUACCGAGUAACUCUACAAUAUUUGCAGGCUGCAAACUCUAUGUCCGUGUUGCACCGUUCAUCAGCACAUUAGGUUUCCAGGUGUGACCGAAGGUAGAUGGAGAGCCUUGUCCCUGGUUUCAACGAGAAACACACGUCCAUCAGUUUGCCUGUUACAGGUUCGGCGGUGUGUCGUACGUGGCUUGGAGACUCCGUGGAGGAGGUCUUUCAGAGGCACGUCAAUUAAAGAUGGCACUUGUGGCUUAGUAGAAGUUGAAAAGGCGUUUGCCUCAACUUGAACAGCCCUAUGUGUUCAUCAAACGUUCGGAUGCUCGAACUGCACCUCUCCUGUCAUGUUAUGGUUGAGCUGGUAGCAGAACUCGAAGGCAUUCAGUACGGUCGUAGUGGUGAGACACUUGGUGUCCUUGUCCCUCAUGUGGGCGAAAUACCAGUGGCUACCGCAAGGUUCUUCUUCGUAAGAACGGUAAUAAAGGAGCUGGUGGCCAUAGUUACGGCGCCGAUCUAAAGUCAUUUGACUUAGGCGACGAGCUUGGCACUGAUCCUUAUGAAGAUUUCAAGAAACUGGAAUGUACAAAUACCUACAACUUGUGCUAUGACCCUGUGGGUUUACACUCAAAAACACAGUCUGUACCGUCUGCGGUAUGUGGAAAGGUUAUGGCUGUAGUUGUGAUCAACUCCGCGAACCCAUGCUUCAGUCAGCUGAUGCACAAUCGUUUUUAAACGGGUUUGCGGUGUAAGUGCAGCCCGCUCACACCGUGCGGCACAGGCACUAGUACUGAUGUCGUAUACAGGGCUUUGACAUACAAUGAUAAAGUAGCUGGUUUUGCUAAAUUCCUAAAACUAAUUGUUGUCGCUUCCAAGAAAAGGACGAAGAUGACAAUUUAAUUGAUUCUUACUUGUAGUUAAGAGACACACUUCUCUAACUACAACAUGAAGAAACAAUUUAUAAUUUACUUAAGGAUUGUCCAGCUGUUGCUAAACAUGACUUCUUUAAGUUUAGAAUAGACGGUGACAUGGUACCACAUAUAUCACGUCAACGUCUUACUAAAUACAAUGGCAGACCUCGUCUAUGCUUAAGGCAUUUUGAUGAAGGUAAUUGUGACACAUUAAAGAAAUACUUGUCACAUACAAUUGUUGUGAUGAUGAUUAUUCAAUAAAAAGGACUGGUAUGAUUUUGUAGAAAACCCAGAUAUAUUACGCGUAUACGCCAACUUAGGUGAACGUGUACGCCAAGCUUUGUUAAAAACAGUACAAUUUUGUGAUGCCAUGCGAAAUGCUGGUAUUGUUGGUGUACUGACAUUAGAUAAUCAAGAUUCAAUGGUAACUGGUAUGAUUUCGGUGAUUUCAUACAAACCACGCCAGGUAGUGGAGUUCCUGUUGUAGAUUUUAUUAUUCAUUGUUAAUGCCUAUAUUAACCUUGACCAGGGCUUUAACUGCAGAGUCACAUGUUGACACUGACUUAACAAAGCCUUACAUUAAGUGGGAUUUGUUAAAAUAUGACUUCACGGAAGAGAGGUUAAAACUCUUUGACCGUUAUUUUAAAUAUUGGGAUCAGACAUACACCCAAAUUGUGUUAACUGUUUGGAUGACAGAUGCAUUCUGCAUUGUGCAAACUUUAAUGUUUUAUUCUUACAGUGUUCCCACCUACAAGUUUUGGACCACUAGUGAGAAAAAUAUUUGUUGAUGGUGUUCCAUUUGUAGUUUCAACUGGAUACCACUCAGAGAGCUAGGUGUUGUACAUAAUCAGGAUGUAAACUUACAUAGCUCUAGACUUAGUUUUAAGGAAUUACUUGUGUAUGCUGCUGACCCUGCUAUGCACGCUGCUUCUGGUAAUCUAUUACUAGAUAAACGCAUACGUGCUUUUCAGUAGCUGCACUUACUAACAAUGUUGCUUUCAAACUGUCAAACCCGGUAAUUUUAACAAAGACUUUAUGACUUUGCUGUGUCUAAGGGUUUUUAAGGAAGGAAGUUCUGUUGAAUUAAAACACUUCUUUUGCUCAGGAUGGUAAUGCUGCUAUCAGCGAUUAUGACUACUAUCGUUAUAAUCUACCAACAAUGUGUGAUAUCAGACAACUAUAUUUGUAGUUGAAGUUGUUGAUAAGUACUUUGAUUGUUACGAUGGUGGCUGUAUUAAUGCUAACCAAGUCAUCGUCAACAACCUAGACAAAUCAGCUGGUUUUCCAUCUAAUAAAUGGGGUAAGGCUAGACUUUAUUAUGAUUCAAUGAGUUAUGAGGAUCAAGAUGCACUUUCGCAAUACAAAACGUAAUGUCAUCCCUACUAUAACUCAAAUGAAUCUAAGUAUGCCAUUAGUGCAAAGAAUAGAGCUCGCACCGUAGCUGGUGUCUCUAUCUGUAGUACUAUGACCAAUAGACAGUUCAUCAAAAAUUAUUGAAAUCAAUAGCCGCCUUAGAGGAGCUACUGUAGUAAUUGGAACAAGCAAUUUAUGGUGGUUGGCACAACAUGUUAAAACUGUUUAUAGUGAUGUAGAAAACCCACCUUAUGGGUUGGGAUUAUCCUAAAUGUGAUAGAGCCAUGCCUAACAUGUCUAGAAUUAUGGCCUCACUUGUUCUUGCUCGCAAACAUACAACGUGUUGUAGCUUGUCACACCGUUUCUAUAGAUUAGCUAAUGAGUGUGCUCAAGUAUUGAGUGAAAUGGUCAUGUGUGGCGGUUCACUAUAUGUUAAACCAGGUGGAACCUCAUCAGGAGAUGCCACAACUGCUUAUGCUAAUAGUGUUUUAACAUUUGUCAAGCUGUCACGGCCAAUGUUAAUGCACUUUUAUCUACUGAUGGUAACAAAAUUGCCGAUAAGUAUGUCCGCAAUUUACAACACAGACUUUAUGAGUGUCCUAUAGAAAUAGAGAUGUUGACACAGACUUUGUGAAUGAGUUUACGCAUAUUUGCGUAAACAUUUCUCAAUGAUGAUACUUCUGACGAUGCUGUUGUGUGUUUCAAUAGCACUUAUGCAUUCAAGGUCUAGUGGCUAGCAUAAAGAACUUUAAGUCAGUUUUUAUUAUCAAAACAAUGUUUUAUGUCUGAAGCAAAAUGUUGGACUGAGACUGACCUUACUAAAGGACCUCAUGAAUUUUGCUCUCAACAUACAAUGCUAGUUAAACAGGGUGAUGAUUAUGUGUACCUUCCUUACCCAGAUCCAUCAAGAAUCUAGGGGCCGGCUGGUUUUGUAGAUGAUAUCGUAAAACAGAUGGCUCAUUAUGAUUGAACGGUUCGUGUCUCUUAGCUAUAGAUGCUUACCCACUUACUAAACAUCCUAAUCAGGAGUAUGCUGAUGUCUUCAUUUGUACUUACAAUACAUAAGAAAGCUACAUGAUGAGUUAACAGGACACAUGUUAGACAUGUAUUCUGUUAUGCUUACUAAUGAUAACACUUCAAGGUAUUGGGAACCUGAGUUUUAUGAGGCUAUGUACACACCGCAUACAGUCUACAGGCUGUUGGGGCUUGUGUUUCUUUGCAAUUCACAGACUUCAUUAAGAUGUGGUGCUUGCAUACGUAGACCAUUCUUAUGUUGUAAAUGCUGUUACGACCAUGUCAUAUCAACAUCACAUAAAUUAGUCUUGUCUGUUAAUCCGUAUGUUUGCAAUGCUCCAGGUUGUGAUGUCACAGAUGUGACUCAACUUUACUUAGGAGGUAUGAGCUAUUAUUGUAAAUCUCAAACCCCCAUUAGGUUUCCAUUGUGUGCUAAUGGACAAGUUUUUGGUUUAUAAAAAUACAUGUGUUGGUAGCGAUAAUGUUACUGACUUUAAUGCAAUUGCAACAUGUGACUGGACAAAUGCUGGUGAUUACAUUUUAGCUAACACCUGUACUGAAAGACUCAAGCUUUUGCAGCAGAAACGCUCAAAGCUACUGAGGAGACAUUUAAACUGUCUUAUGGUAUUGCUACUGUACGUGAAGUGCUGUCUGACAGAGAAUUACAUUUAUGAAGUUGGUAAACCUAGACCACACUUUAACGAAAUUAUGUCUACUGGUUAUCGUGUAACUAAAACAGUAAAGUACAAAUGUCGCAGCUGGUCAUGAAGUCACACUCGGGAACGUGGUUGACCUACACAGGUGCCAUCAAAUUGGAUGACAAAGAUCCAAAUUUCAAAGAUCAAGUCAUUUGCUGAAUAAGCAUUGACGCAUACAAAACAUUCCCACCAACAGAGCCUAAAAAGGACAAAAGAAGAAGGCUGAUGAAACUCAAGCCUACAAGAGACAGAAGAAACAGCAAACUGUGACUUUUCCUGCUGCAGAUUUGGAUGAUUUCCAAACAAUUGCAACAAUCCAUGAGCAGUGCUGACUCAACUCAGGCCUAAACUCAUGCAGACCAUCAAGGCAGAUGGGCUAUAUAAACGUUUCGCUUUUCCGUUUACGAUAUAUAGUCUACUCUUGUGCAGAAUGAAUUCUCGUAACUACAUAGCACAAGUAGAUGUAGUUAACUUUAAUCUCAUAGCAAUCUUUAAUCAGUGUGUAACAUUAGGGAGGACUUGAAAGAGCCACCACAUUUCACCGAGGCCACGCGGAGUACGAUCGAGUGUACAGUGAACAAUGCUAGGGAGAGCUGCCUAUAUGGAAGAGCCCUAAUGUGUAAAAUUAAUUUUAGUAGUGCUAUCCCCAUGUGAUUUUAAUAGCUUCUUUAGGAGAAUGACAAAAAAAAUACCCCCUACACUACUACCCACCCAUCUAUCAUAUCAUAUCAUACAUCCUCCCAUCCUCCAUCCCCAUAUCCCACCUAAUA
>cluster_17 reads=1 total_reads=100
AUACCUUCCCAGGUAACAAACCAACCAACUUCGAUCUCUUGUAGAUCUGUUCUCUAAACGAACUUUAAAAUCUGUGUGGCUGUCACUCGGCUGCAUGCUUAGUGCACUCACGCAGUAUAAUUAAUAACUAAUUAUUGUCGUUGACAGGCACCGAGUAACUCGUCUAUCUUGCAGGCUGCUUACGGUUCGUCCGUGUUGCAGCCGAUCAUCAGCACAUCUAGGUUUCGUCCGGGUGUGACCGAAAGGUAAGAUGGAGAGCCUUGUCCCUGGUUUCAACGAGAAAACACACGUCCAUUCAGUUUGCCUGUUUUACAGGUUCGCGACGUGUUCGUACGUGGCUUGGAGACUCCGUGGAGGAGGUCUUAUCAGAGGCACGUCAACAUCUUAAAGAUGGCACUUGUGGCUUAGUAGAAGUUGAAAAAGGCGUUUUGCCUCAACUUGAACAGCCCUAUGUGUUCAUCAAACGUUCGGAUGCUCGAACUGCACCUCAUGGUCAUGUUAUGGUUGAGCUGGUAGCAGAACUCGAAGGCAUUCAGUACGGUCGUAGUGGUGAGACACUUGGUGUCCUUGUCCCUCAUGUGGGCGAAAUACCAGUGGCUUACCGCAAGGUUCUUCUCGUAAGAACGGUAAUAAAGGAGCUGGUGGCCAUAGUUACGGCGCCGAUCUAAAGUCAUUUGACUUAGGCGACGAGCUUGGCACUGAUCCUUAUGAAGAUUUCAAGAAACUGGAAUGUACAAAUACCUACAACUUGUGCUAAUGACCCUGUGGGUUUUACACUUUAAAACACAGUCUGUACCGUCUGCGGUAUGUGGAAAGGUUAUGGCUGUAGUUGUGAUCAACUCCGCGAACCCAUGCUUCAGUCAGCUGAUGCACAAUCGUUUAAACGGGUUUGCGGUGUAAGUGCAGCCCGUCUCACACCGUGCGGCACAGGCACUAGUACUGAUGUCGUAUACAGGGCUUUUGACAUACAAUGAUAAAGUAGCUGGUUUUGCUAAAUUCCUAAAACUAAUUGUUGUCGCUUCCAAGAAAAGGACGAAGAUGACAAUUUAAUUGAUUUUACUUUGUAGUUAAGAGACACACUUUCUCUAACUACCAACAUGAAGAAACAAUUUAUAAUUUACUUAAGGAUUGUCCAGCUGUUGCUAAACAUGACUCUUUAAGUUAGAAUAGACGGUGACAUGGUACCACAUAUAUCACGUCAACGUCUUACUAAAUACACAAUGGCAGACCUCGUCUAUGCUUUAAGGCAUUUUGAUGAAGGUAAUUGUGACACAUUAAAGAAAUACUUGUCACAUACAAUUGUUGUGAUGAUGAUUAUUCAAUAAAAAGGACUGGUAUGAUUUUGUAGAAAACCCAGAUAUAUUACGCGUAUACGCCAACUUAGGUGAACGUGUACGCCAAGCUUUGUUAAAAACAGUACAAUUUUGUGAUGCCAUGCGAAAUGCUGGUAUUGUUGGUGUACUGACAUUAGAUAAUCAAGAUUCAAUGGUAACUGGUAUGAUUUCGGUGAUUUCAUACAAACCACGCCAGGUAGUGGAGUUCCUGUUGUAGAUUCUUAUUAUUCAUUGUUAAUGCCUAUAUUAACCUUGACCAGGGCUUUAACUGCAGAGUCACAUGUUGACACUGACUUAACAAAGCCUUACAUUAAGUGGGAUUUGUUAAAAUAUGACUUUACGGAAGAGAGGUUAAAACUCUUUGACCGUUAUUUUAAAUAUUGGGAUCAGACAUACCACCCAAAUUGUGUUAACUGUUUGGAUGACAGAUGCAUUCUGCAUUGUGCAAACUUUAAUGUUUUAUUCUCUACAGUGUUCCCACCUACAAGUUUUGGACCACUAGUGAGAAAAAUAUUUGUUGAUGGUGUUCCAUUUGUAGUUUCAACUGGAUCCACUCAGAGAGCUAGGUGUUGUACAUAAUCAGGAUGUAAACUUACAUAGCUCUAGACUUAGUUUAAGGAAUUACUUGUGUAUGCUGCUGACCCUGCUAUGCACGCUGCUUCUGGUAAUCUAUUACUAGAUAAACGCACUACGUGCUUUUCAGUAGCUGCACUUACUAACAAUGUUGCUUUUCAAACUGUCAAACCCGGUAAUUUUAACAAAGACUUCUAUGACUUUGCUGUGUCUAAAGGUUUUAAGGAAGGAAGUUCUGUUGAAUUAAAACACUUCUUUUGCUCAGGAUGGUAAUGCUGCUAUCAGCGAUUAUGACUACUAUCGUUAUAAUCUACCAACAAUGUGUGAUAUCAGACAACUACUAUUUGUAGUUGAAGUUGUUGAUAAGUACUUUGAUUGUUACGAUGGUGGCUGUAUUAAUGCUAACCAAGUCAUCGUCAACAACCUAGACAAAUCAGCUGGUUUUCCAUUUAAUAAAUGGGGUAAGGCUAGACUUUAUUAUGAUUCAAUGAGUUAUGAGGAUCAAGAUGCACUUUCGCAUAUACAAAACGUAAUGUCAUCCCUACUAUAACUCAAAUGAAUCUUAAGUAUGCCAUUAGUGCAAAGAAUAGAGCUUGCACCGUAGCUGGUGUCUCUAUCUGUAGUACUAUGACCAAUAGACAGUUUCAUCAAAAAUUAUUGAAAUCAAUAGCCGCCACUAGAGGAGCUACUGUAGUAAUUGGAACAAGCAAAUUCUAUGGUGGUUGGCACAACAUGUUAAAAACUGUUUAUAGUGAUGUAGAAAACCUCACCUUAUGGGUUGGGAUUAUCCUAAAUGUGAUAGAGCCAUGCCUAACAUGCUUAGAAUUAUGGCCUCACUUGUUCUUGCUCGCAAACAUACAACGUGUUGUAGCUUGUACACCGUUUCUAUAGAUUAGCUAAUGAGUGUGCUCAAGUAUUGAGUGAAAUGGUCAUGUGUGGCGGUUCACUAUAUGUUAAACCAGGUGGAACCUCAUCAGGAGAUGCCACAACUGCUUAUGCUAAUAGUGUUUUUAACAUUUGUCAAGCUGUCACGGCCAAUGUUAAUGCACUUUUAUCUACUGAUGGUAACAAAAUUGCCGAUAAGUAUGUCCGCAAUUUACAACACAGACUUUAUGAGUGUCUCUAUAGAAAUAGAGAUGUUGACACAGACUUUGUGAAUGAGUUUACGCAUAUUUGCGUAAACAUUUCUCAAUGAUGAUCAUCUCUGACGAUGCUGUUGUGUGUUUCAAUAGCACUUAUGCAUCUCAAGGUCUAGUGGCUAGCAUAAAGAACUUUAAGUCAGUUCUUUAUUAUCAAAACAAUGUUUUAUGUCUGAAGCAAAAUGUUGGACUGAGACUGACCUUACUAAAGGACCUCAUGAAUUUUGCUUCAACAUACAAUGCUAGUUAAACAGGGUGAUGAUUAUGUGUACCUUCCUUACCCAGAUCCAUCAAGAAUCCUAAGGGGCCGGCUGUUUGUAGAUGAUAUCGUAAAACAGAUGGUACAUUAUGAUUGAACGGUUCGUGUCUUUAGCUAUAGAUGCUUACCCACUUACUAAACAUCCUAAUCAGGAGUAUGCUGAUGUCUUCAUUUGUACUUACAAUACAUAAGAAAGCUACAUGAUGAGUUAACAGGACACAUGUUAGACAUGUAUUCUGUUAUGCUUACUAAUGAUAACACUUCAAGGUAUUGGGAACCUGAGUUUUAUGAGGCUAUGUACACACCGCAUACAGUCUUACAGGCUGUUGGGGCUUGUGUUCUUUGCAAUUCACAGACUUCAUUAAGAUGUGGUGCUUGCAUAUACGUAGACCAUUCUUAUGUUGUAAAUGCUGUUACGACCAUGUCAUAUCAACAUCACAUAAAUUAGUCUUGUCUGUUAAUCCGUAUGUUUGCAAUGCUCCAGGUUGUGAUGUCACAGAUGUGACUCAACUUUACUUAGGAGGUAUGAGCUAUUAUUGUAAAUCUUAAAUCACCCAUUAGUUUUCCAUUGUGUGCUAAUGGACAAGUUUUGGUUUAUAUAAAAUACAUGUGUUGGUAGCGAUAAUGUUACUGACUUUAAUGCAAUUGCAACAUGUGACUGGACAAAUGCUGGUGAUUACAUUUUAGCUAACACCUGUACUGAAAGACUCAAGCUUUGCAGCAGAAACGCUCAAAGCUACUGAGGAGACAUUUAAACUGUCUUAUGGUAUUGCUACUGUACGUGAAGUGCUGUCUGACAGAGAAUUACAUUCAUGGGAAGUUGGUAAACCUAGACCACCACUUAACCGAAAUUAUGUCUUACUGGUUAUCGUGUAACUAAAACAGUAAAGUACAAAUAGAGAGUACACCUUUGAAAAAGGUGACUAUGGUGAUGCUGUUGUUUACCGAGGUACAACAACUUACAAAUUAAAUGUUGGUGAUUAUUUUGUGCUGACAACAUACAGUAAUGCCAUUAAGUGCACCUACACUAGUGCCACAAGAGCACUAUGUUAGAAUUACUGGCUUAUACCCAACACUCAAUAUCUCAGAUGAGUUUUCUAGCAAUGUUGCAAAUUAUCAAAAGGUUGGUAUGCAAAAGUAUUCUACACUCCAGGACCACCUGGUACUGGUAAGAGUCAUUUUGCUAUUGGCCUAGCUCUUUACUUCUUCUGCUCAUAGUGUAUACAGCUUGCUCUCAUGCCGCUGUUGAUGCACUAUGUGAGAAGGCAUUAAAAUAUUUGCCUAUAGAUAAAUGUAGUAGAAUUAUACCCGACGUGCUCGUGUAGAGUGUUUUGAUAAAUUCAAAGUGAAUUCAAUUAGAACAGUAUGUCUUUGUACUGUAAAUGCAUUGCCUGAGACGACAGCAGAUAUAGUUGUCUUGAUGAAAUUUCAAUGGCCACAAAUUAUGAUUUGAGUGUUGUCAAUGCCAGAUUACGUGCUAAGCACUAUGUGUACAUUGGCGACCCUGCUCAAUUACCUGCACCACGCACAUUGCUAACUAAGGGCACACUAGAACCAGAAUAUUUUCAAUUCAGUGUGUAGACUUAUGAAAACUAUAGGUCCAGACAUGUUCCUGGAACUUGUCGGCGUUGUCCUGCUGAAAUUGUUGACACUGUGAGUGCUUUGGUUUAUGAUAAUAAGCUAAAGCACAUAAAGACAAAUCAGCUCAAUGCUUUAAAAUGUUUAUAAGGGUGUUAUCACGCAUGAUGUUUCAUCUGCAAUUAACAGGCCACAAAUAGGCGUGGUAAGAGAAUUCCCAUACGUAACCCUGCUUGGAGAAAAGCUGUCUUUAUUUCACCUUAUAAUUCACAGAAUGCUGUAGCCCCAAAGAUUUUGGGACUACCAACUCAAACUGUUGAUUCAUCAAGGGCUCAGAAUAUGACUAUGUCAAUUCACUCAAACCACUGAAACAGCUCACUCUUGUAAUGUAAACAGAUUUAAUGUUGCUAUUACCAGAGCAAAAGUAGGCAUACUUUGCAUAAUGUCUGAUAGAGACCUUUAUGACAAGUUGCAAUUUACAAGUCUUGAAAUUCCACGUAGGAAUGUGGCAACUUUACAAGCUGAAAAUGUAACAGGACUCUUUAAAGAUUGUAGUAAGGUAAUCACUGGGUUACAUCCUACACAGGCACCUACCACCAGUGUUGACACUAAAUUCAAAACUGAAGGUUUAUGUGUUGACAUACCUGGCAUACCUAAGGACAUGACCUAUAGAAGACUCAUCUCUAUGAUGGGUUUUAAAAUGAAUUAUCAAGUUAAUGGUUACCCUAACAUGUUUAUCACCCGCGAAGAAGCUAUAAGACAUGUACGUGCAUGGAUUGGCUUCGAUGUCGAGGGUGUCAUGCUUAGAGAAGCUGUUGGUACCAAUUUACUUUACAGCUAGGUUUUUUACAGGUGUUAACCUAGUUGCUGUACCUACAGGUUAUGUUGAUACACCUAAUAAUACAGAUUUUUCCAGAGUUAGUGCUAAACCACCGCCUGGAGAUCAAUUUAAACACCUCAUACCACUUAUGUACAAAGGACUUCCUUGGAAUGUAGUGCGUAUAAAGAUUGUACAAAUGUUAAGUGACACACUUAAAAUUCUCUGACAGAGUCGUAUUUGUCUAUGGGCACAUGGCUUGAGUUGACAUCUAUGAAGUAUAACAAAGACGGCAUCAUAUGGGUUGCAACUGAGGAGCCUUGAAUACACCAAAAGAUCACAUUGGCACCCGCAAUCCUGCUAACAAUGCUCCAAUCGUACUACACUUCCAAGGACAACUAUUGCCAAAAGGCUUUACGCAGAAGGACAGAGGCGGCAGUCAAGCCCUCUGUUCACACGUAGUCGCAACAGUUUAAGAAAUUCCUCCAGGCAGCAGUAGGGAACUUUCCUGCUAGAAUGGCUGGCAAUGGCGGUGAUGCUGCUUGUCUGCUGCUGUGACAGAUUGAACCACUAGAGCAAAAUGUCUGUCAAAGAUCCAGUCAUUGUUGAAGAAGCAAUUGACGCAUACAAAACAUUCCCACCAACAGAGCCUAAAAAGGCCAAAAAGAAGAAGGCUGAUGAAACUCAAGCCUUCAGAGACAGAAGAAACAGCAAACUGUGACUCUUUCCUGCUGCAGAUUUGGAUGAUUUCCAAACAAUUGCAACAAUCCAUGAGCAGUGCUGACUCAACUCAGGCCUAAACUCAUGCAGACAUCAAGGCAGAUGGGCUAUAUAAACGUUUCGCUUUCCGUUUACGAUAUUAGUCUACUUUGUGCAGAAUGAAUUCUCGUAAAUACAUAGCACAAGUAGAUGUAGUUAACUUUAAUCACUAGCAAUUUUAAUCAGUGUGUAACAUUAGGGAGGACUUGAAAGAGCCACCAUUUCACCGAGGCCACGCGGAGUACGAUCGAGUGUACAGUGAACAAUGCUAGGGAGAGCUGCCUAUAUGGAAGAGCCCUAAUGUGUAAAAUUAAUUUUAGUAGUGCUAUCCCCAUGUGAUUUUAAUAGCUUUUCUAGGAGAAUGACAAAAUACCCUACUCCACCACAUCCACCCAUCUAUAUCCAUUUCAUAUCCACCCAUCCCCUCCCUACCAACACCUAUAACCACACCCCAAAC
>cluster_18 reads=1 total_reads=42
UUUAGUUUAAGGAAUUACUUGUGUAUGCUGCUGACCCUAUUAUGCACGCUGUUCUGGUAAUCUAUUACUAGAUAAUGCACUACGUGCUUUCAGUAGCUGCACUUACUAACAAUGUUGCUUUCAAACUGUCAAACCCAAGUAAUUUUAACAAAGACUUCUAUGACUCUGCUGUGUCUAAGGGUUUAAGGAAGUUCUUGUUGAAUUAAAACACUUUCUUUGCUCAGGAUGGUAAUGCUGCUAUCAGCGAUUAUGACAUUAUCGUUAUAAUCUACCAACAAUGUGUGAUAUCAGACAACUACUAUUUGUGGUUGAAGUUGUUGAUAAGUACUUUGAUUGUUACGAUGGUGUUGUAUUAAUGCUAACCAAGUCAUCGUCAACAACCUAGACAAAUCAGCUGGUUUUCCAUCUAAUAAAUGGGGUAAGGCUAGACUUUAUUAUGAUCAAUGAGUUAUGAGGAUCAAGAUGCACUUUCGCAUACAAAACGUAAUGUCAUCCCUACUAUAUCAAAUGAAUUCUAAGUAUGCCAUUAGUGCAAAGAAGAGCUUGCCUUAGCUGGUGUCUUUAAUCACUGUAGUACAUAUGACCAAUAGACAGUUUCACAUUUCAAAAAUUAUUGAAAUCAAUAAUGCCACUAGAGGAGCUACUGUAGUAAUUGGAACAAGCAUAAAUCUAUGGUGGUUGGCACAACAUGUUAAAAACUGUUUGUAGUGAUGUAGAAAACCCUCACCUUAUGGGUUGGGAUUAUCCUAAAUGCAGAGCCAUGCCUAACAUGCUUAGAAUUAUGGCCUCACUUGUUCUCUUGUUUUAUAAGGGUGGCAUCACGCCGAUGUUUCAUCUGCAAUUAACAGGCCACAAAUAGGCGUGGUAAGAGAAUUCCUUACGUAACCCUGCUUGGAGAAAAGCUGUCUUUAUUUCACCUUAUAAAUUACAGAAUGCUGUAGCCUCAAAGAUUGGGACUACCAACUCAAACUGUUGAUUCAACAGGGCACAGAAUAUGACUAUGUCAUAUUCAAACCACUGAAAUACCUUCCCAGGUAACAAACCAACCAACUUCGAUCUCUUGUAGAUCUGUUCUCUAAACGAACUUUAAAAUCUGUGUGGCUGUCACUCGGCUGCAUGCUUAGUGCACUCACGCAGUAUAAUUAAUAACUAAUUUUGUUGACAGGACACGAGUAACUCGUCUAUUCUUGCAGGCUGCUUACGGUUCGUCCGUGUUGCAGCCGAUCAUCAGCACACUAGGUUUCGUCCGGGUGUGACCGAAAGGUAAGAUGGAGAGCCUUGUCCCUGGUUUCAACGAGAAAACACACGUCCAUCAGUUUGCCUGUUUUACAGGUUCGCGACGGUGUUCGUACGUGGCUUUGGAGACUCCGUGGAGGAGGUUAUCAGAGGCACGUCAACAUUUAAAGAUGGCACUUGUGGCUUAGUAGAAGUUGAAAAAGGCGUUUUGCCUCAACUUGAACAGCCCUAUGUGUUCAUCAAACGUUCGGAUGCUCGAACUGCACCUCAUGGUCAUGUUAUGGUUGAGCUGGUAGCAGAACUCGAAGGCAUUCAGUACGGUCGUAGUGGUGAGACACUUGGUGUCCUUGUCCCUCAUGUGGGCGAAAUACCAGUGGCUUACCGCAAGGUUCUUUUCGUAAGAACGGUAAUAAAGGAGCUGGUGGCCAUAGUUACGGCGCCGAUCUAAAGUCAUUUGACCUAUAGGCGACGAGCUUGGCACUGAUCUCUAUGAAGAUUUCAAGAAACUGGAAUGUACAAAUACCUACAACUUGUGCUAAUGACCCUGUGGGUUUACACUUAAAACACAGUCUGUACCGUCUGCGGUAUGUGGAAAGGUUAUGGCUGUAGUUGUGAUCAACUCCGCGAACCCAUGCUUCAGUCAGCUGAUGCACAAUCGUUUUUAAACGGGUUUGCGGUGUAAGUGCAGCCCGUCACACCGUGCGGCACAGGCACUAGUACUGAUGUCGUAUACAGGGCUUUGACAUACAAUGAUAAAGUAGCUGGUUUUGCUAAAUUCCUAAAACUAAUUGUUGUCGCUUCCAAGAAAAGGACGAAGAUGACAAUUUAAUUGAUUUUACUUUGUAGUUAAGAGACACACUUUCCUACUACCAACAUGAAGAAACAAUUUAUAAUUUACUUAAGGAUUGUCCAGCUGUUGCUAAACAUGACUUCUUUAAGUUAGAAUAGACGGUGACAUGGUACCACAUAUAUCACGUCAACGUCUUACUAAAUACACUGGCAGACCUCGUCUAUGCUUAAGGCAUUUUGAUGAAGGUAAUUGUGACACAUUAAAGAAUACUUGUCACAUACAAUUGUUGUGAUGAUGAUUAUUCAAUAAAAAGGACUGGUAUGAUUUUGUAGAAAACCCAGAUAUUACGCGUAUACGCCAACUUAGGUGAACGUGUACGCCAAGCUUUGUUAAAAACAGUACAAUUCUGUGAUGCCAUGCGAAAUGCUGGUAUUGUUGGUGUACUGACAUUAGAUAAUCAAGAUUUCAAUGGUAACUGGUAUGAUUUCGGUGAUUUCAUACAAACCACGCCAGGUAGUGGAGUUCCUGUUGUAGAUUCUUAUUAUUCAUUGUUAAUGCCUAUAUUAACCUUGACCAGGGCUUUAACUGCAGAGUUCAUGUUGACACUGACUUAACAAAGCCUUACAUUAAGUGGGAUUUGUUAAAAUAUGACUUACGGAAGAGAGGUUAAAACUCUUUGACCGUUUUUUUAAAUAUUGGGAUCAGACAUACCCAAAUUGUGUUAACUGUUUGGAUGACAGAUGCAUUCUGCAUUGUGCAAACUUUAAUGUUUUAUUCUCUACAGUGUUCCCACCUACAAGUUUUGGACCACUAGUGAGAAAAAUAUUUGUUGAUGGUGUUCCAUUUGUAGUUUCAACUGGAUACCACUUCAGAGAGCUAGGUGUUGUACAUAAUCAGGAUGUAAACUUACAUAGCUCUAGACUUAGUUUUAAGGAAUUACUUGUGUAUGCUGCUGACCCUGCUAUGCACGCUGCUUCUGGUAAUCUAUUACUAGAUAAACGCACUACGUGCUUUUCAGUAGCUGCACUUACUAACAAUGUUGCUUUCAAACUGUCAAACCCGGUAAUUUUAACAAAGACUUCUAUGACUUUGCUGUGUCUAAGGGUUUCUAAGGAAGGAAGUUCUGUUGAAUAAAACACUUCUUCUUUGCUCAGGAUGGUAAUGCUGCUAUCAGCGAUUAUGACUACUAUCGUUAUAAUCUACCAACAAUGUGUGAUAUCAGACAACUACUAUUUGUAGUUGAAGUUGUUGAUAAGUACUUUGAUUGUUACGAUGGUGGCUGUAUUAAUGCUAACCAAGUCAUCGUCAACAACCUAGACAAAUCAGCUGGUUUCCAUUUAAUAAAUGGGGUAAGGCUAGACUUUAUUAUGAUUCAAUGAGUUAUGAGGAUCAAGAUGCACUUUCGCAUAUACAAAACGUAAUGUCAUCCCUACUAUAACUCAAAUGAAUCUCAAGUAUGCCAUUAGUGCAAAGAAUAGAGCUCGCACCGUAGCUGGUGUCUCUAUCUGUAGUACUAUGACCAAUAGACAGUUUCAUCAAAAUUAUUGAAAUCAAUAGCCGCCACUAGAGGAGCUACUGUAGUAAUUGGAACAAGCAAAUUCUAUGGUGGUUGGCACAACAUGUUAAAAACUGUUUUAUAGUGAUGUAGAAAACCCCUUAUGGGUUGGGAUUAUCCUAAAUGUGAUACAGAAUAUGUCAAUUAUUUAUGAAAUAUGGUCCAGACAUGUUUGGAGUCGCAUGUCCUAACUUGUUGAAGUAGUGCUUUGGUUUAUGAUAAUGGCUUCAAGCACUAGAGAAAUUCUCAAUGCUUUAAAUGUUUAUAAGGUGUUAUCACGCAUGAUGUUUCAUCUGCAAUUAACAGGCCACAAAUAGGCGUGGUAAGAGAAUUCCUACGUAACCCUGCUUAGAGAAAGCUGUCUUUAUUUACCUUAUAAUAACAGAAUGCUGUAGCCUCAAAGAUUUUGGGACUACCAUUCAAACUGUUGAUUCAACAGGGCUCAGAAUAUGACUAUGUCAUCACUCAAACACUGAACAGCUCACUUUGUAAUGUAAACAGAUUUAAUGUUGCUAUUACCAGAGCAAAAGUAGGCAUACUUGCAUAAUGUCUGAUAGAGACCUUUAUGACAAGUUGCAAUUUACAAGUCUUGAAAUUCCACGUGGAAUGUGGCAACUUUACAAGCUGAAAAUGUACAGGACUCUUUAAAGAUUGUAGUAAGGUAAUCACUGGGUUACACCUCACAGGCACCUCCCUCCUCAGUGUUGACACUAAAAUCAAAACUGAAGGUUUAUGUGUUGACAUCCUGGCAUACCUAAGGACAUGACUCUAUAGAAGACUCAUCUCUAUGAUGGGUUUUAAAAUGAAUUAUCAAGUUAAUGGUUACCCUAACAUGUUCAUCACUCGCGAAGAAGCUUAAGACAUGUACGUGCAUGGAUUGGCUUUCGAUGUCGAGGUGUCAUGCUACUGAGAAGCUGUUGGUACCAAUUUACCUUUACAGCAGGUCUUUACAGGUGUUAACCUAGUUGUUGUACCUACAGGUUAUGUUGAUACACCUAAUAAUACAGAUUUUUCCAGAGUUAGUGCUACCACCGCCUGGAGAUCAAUUUAAACACCUCAUACCACUUAUGUACAAAGGACUUCCUUGGAAUGUAGUGCGUAUAAAGAUUGUACAAAUGUUAAGUGACACACUUAAAAUCUCUCUGACAGAGUCGUAUUUGUUUAUGGGCACAUGGCUUUGAGUUGACAUCUAUGAAGUAUAACAAAGACGGCAUCAUUGGUUGCAACUAGAGAGCCUUGAAUACACCAAAAGAUCACUGGCACCCGCAAUCCUGCUAACAAUGCUGCAAUCGUGCUUACAACUUCCCAAGGAACAAAUACUGCCAAAAGGCUUCUACGCAGAAGGAGCAGAGGCGGCAGUCAAGCCUCUUCUCGUUCCUCAUCACGUAGUCGCAACAGUUUAAGAAAUUCAACCCAGGCAGCAGUAGGGAACUUCUCCUGCUAGAAUGUUGGCAAUGGCGGUGAUGCUGCUCUUGCUUUGCUGCUGCUUGACAGAUUGAACCAGCUUGAGAGCAAAAUGUCUGGUAAAGGCCAACAACAACAAGGCCAAACUGUCACUAAGAAUUGCUGCUGAGGCUUCUAAGAAGCCACGGCAAAACGUACUGCCACUAAAGCAUACAAUGUAACACAAGCUUUCGGCAGACGUGGUCCAGAACAAACCCAAGGAAAUUUUGGGGACCAGGAACUAAUCAGACAAGGAACUGAUUACAAACAUUGGCCGCAAAUUGCACAAUUUGCCCCAGCGCUUCAGCGUUCUCGGAAUGUGCGCAUUGGCAUGGAAGUCACACCUUCGGGAACGUGGUUGACCUACACAGGUGCCAUCAAAUUGGAUGACAAAGAUCCAAAUUCAAAGAUCAAGUCAUUGCUGAAUAAGCAUUGACGCAUACAAAACAUUCCCACCAACAGAGCCUAAAAAGGACAAAAGAAGAAGGCUGAUGAAACUCAAGCCACGCAGAGACAGAAGAAACAGCAAACUGUGACUCUUUCCUGCUGCAGAUUUGGAUGAUUUUCCAAACAAUUGCAACAAUCCAUGAGCAGUGCUGACUCAACUCAGGCCUAAACUCAUGCAGACCACAAGGCAGAUGGGCUAUAUAAACGUUUCGCUUUUCCGUUUACGAUAUAGUCUACUCUGUGCAGAAUGAAUUCUCGUAACUACAUAGCACAAGUAGAUGUAGUUAACUUUAAUCUCAUAGCAAUCUUAAUCAGUGUGUAACAUUGGGAGGACUUGAAAGAGCCACCACAUUCACCGAGGCCACGCGGAGUACGAUCGAGUGUACAGUGAACAAUGCUAGGGAGAGCUGCCUAUAUGGAAGAGCCCUAAUGUGUAAAAUUAAUUUAGUAGUGCUAUCCCCAUGUGAUUUUAAUAGCUUCUCUAGGAGAAUGACAAAAGAUCCCUACCCCCACACUACAUCACCAACUCAUAUCUAUACCAUAUCAUUAUCCAUCCUCCAUCAUCCACAUCCCUCCUACCAACCAUACUGUGUAACACAAGCUUCGGCAGACGUGGUCCAGAACAAACCCAAGGAAAUUUUGGGACCAGGAACUAAUCAGACAAGGAACUGAUUACAAACAUUGGCCGCAAUUGCACUGUUUGCCCCUGAUAUUCAGCGUUCGGAAUGUCGCGCAUUGGCUGGAAGUCACACCUUCUGAACGUGGUUGACCUACACAGGUGCCAUCAAUUGGAUGACAAAGAUCCAAAUUUUCAAAAGAUCAAGUCAUUUCGUUGAAUGGCAUUGACGCAUACAAACUCCCAACAGAGCCUAAAAAGGACAAAAGAAGAAGGCUGAUGAAACUCAAGCCUUCAAGAGACAGAAGAAACAAACUGUGACUUUUCUCCUGCUGCAGAGAUUUGGAUGAUUUCUCCAAACAAUUGUAUAAAUCCGGCAGUGCUGACUCAACUCAAGGCCUAAACUCAUGCAGACCAAGGCAGAUGGGCUAUAUCAAACGUUUCGCUUCCGUACGAUAUAUAGUACAUCUUGUGCAGAAUGAAUUCGUAUUACAUAGCACAAGAAAGAUGUAGUUAACUUUAAUCUCAUAGCAAUCUUUAAUCAGUGUGUAACAUGGGAGGACUUGAAAGAGCCACCACAUUUCACCGAGGCCACGUGGAGUACGAGUGUACAGUGAACAAUGCUAGGGAGAAUCCUAUAACAGAAGAGCCCUAAUGUGUAAAAAUUAAUUUAGUAGUGCUAUCCCAUGUGAUCUUAGUUUUCAGAAUGACAAAGAUCCCCUACCCCCACAUACACAUCCCAUUUCAUAUCAUUUCAUCCCCCACUACAUAUCCUAAUAAA
>cluster_19 reads=1 total_reads=3254
CCUGGCAUGGACUUCAUACAGAGUCUGUUAACGAACUAAUGUAUUGUGCUCUAGUCACUUCAGUAUAAUAUUAUGCUACACACGUACAGUCUUAAUGGGGCGUUUCUUUAGCUCAUAAAUUGGUCUCAUGACCUAGUGAAGCUUGCCUGUCAAACACCUCAUAGUUGCCUGUUUCAGUUGCAGUGUGUAGUCGGACUCUUUUAUAGAGGAGCAUAUUUAAAAAUCACCUUGUCUUAUUAUGAAAGUUUUGUAUAAACAUGGUUUAAAAGUUCGAUUCCAACUGCAAUCGCUCAUGUUACUGGAUAAUGCUGGUAGAUACUCGACGGCAACAUGUCGUACUGGGAAGACUUCAGCCUUGUGCACAUGCCGGCUCAAAUACCAGAGACUUAACUGCAGGUUCUGCUCUACUGUACGUGAAGGCUGCCAGCCAGAGUUACGGCGCCGAUCGGGUAUUGGUGACCUAGACCACUUGGCCGAUCGUUAUGACCGAUUAUCGGCAACUACAACACUAAUACAAUGGUGUUACCUAUGAACUCAUGGUGACUAUCGGGUGCAUACCCUCGUUAGUACAACAACUUACGGAAUUAAGGUUACCUCUUGAGUGCGUGCUGAGACCAACAGCACAUGCCUAAAGCUCAUGCACCAAGUGCGACCAACGCACUUGACAUUACGAGGGUGUACCCAACACUACAAUCAACAUGAGCUCUGCAAUGUUGAAUUACAACGGAUGCUCUGCAAAAGCAUUUAACUGCAGGACACCUUUUGAGGUAAAAGUCAAUGCCAUUAGCCACCUACAUUCCAUGGCUCCAAUAGUGUAUAAGCUUGCUCGUCUAGAACUGUUCAACUCAAGGGCAUGAAAAAGCUUGAUGGCUCCAAUGAGUAGAAUUAGCCCGUCACGCCGCUUGCGUCAGCGCUUCGAUGCAUUCAAAGUGCCUCAUCUCGAAGUGUGUCUUUUGUACUGAAAAUGCAUCGCAGACGAGCGAUUGGUUGUCUGAUACAUUCCAUGGACAAACCAUACGAUUCGAUCUGUAGUCAGUUCUCUAAACGACGUUACAAUCUGUGUGUACUCGGCUGCAUGCUUAUUGCACCACGCAGUUAAUUAGAACUAGUACCUGACGUUAGACAGGACCGAAUACCUAAUGAAUUUGCAGGUUGCAACAUGUUCGUAACGUGGUGCAGCCGAUGCCUCAGAACAUCUAUGUAUCGUCUUGGUUGACAGAUAAUAAGUGCAGAGCCUUGUCCAUGCAGCUCAACGUGAAAACAUCAUACAGACGACAUCACAAGGUAUCCGAACUUCUAGUUUCAUCCGUUUCGAGAACAAGUGGCACGUCAGAAUCAUAAGAUGGGAUUACCUAGAGUAGAGAGCCAUCUAUCUUUAACAACCGUAUCAGACACAAAUUAGGGAUGCUCGAACGGCACCAUUCUAAGGCAUGGAAUCGACUGAGAAUCAGGACAUUCACGGCUACAUUGGAAGAGCCGUAAUGGUGAUUAAUUAGUAGUGAACAGAAUUAUACUAGCCUAUCUAGGCAACUGUCAUAAAGGCUCCCCUACUCAAAUUACGUUCACUCCGCACCUAUACCUUCCCAGGUAACAAACCAACCAACUUCGAUCUCUUGUAGAUCUGUUCUCUAAACGAACUUUAAAAUCUGUGUGGCUGUCACUCGGCUGCAUGCUUAGUGCACUCACGCAGUAUAAUUAAUAACUAAUUACUGUCGUUGACAGGACACGAGUAACUCGUCUAUCUUUGCAGGCUGCUUACGGUUCGUCCGUGUUGCAGCCGAUCAUCAGCACAUCUAGGUUUCGUCCGGGUGUGACCGAAAGGUAAGAUGGAGAGCCUUGUCCCUGGUUUCAACGAGAAAACACACGUCCAUUCAGUUUGCCUGUUUUACAGGUUCGCGACGUGUUCGUACGUGGCUUUGGAGACUCCGUGGAGGAGGUCUUAUCAGAGGCACGUCAACAUCUUAAAGAUGGCACUUGUGGCUUAGUAGAAGUUGAAAAAGGCGUUUUGCCUCAACUUGAACAGCCCUAUGUGUUCAUCAAACGUUCGGAUGCUCGAACUGCACCUCAUGGUCAUGUUAUGGUUGAGCUGGUAGCAGAACUCGAAGGCAUUCAGUACGGUCGUAGUGGUGAGACACUUGGUGUCCUUGUCCCUCAUGUGGGCGAAAUACCAGUGGCUUACCGCAAGGUUCUUCUUCGUAAGAACGGUAAUAAAGGAGCUGGUGGCCAUAGUUACGGCGCCGAUCUAAAGUCAUUUGACUUAGGCGACGAGCUUGGCACUGAUCCUUAUGAAGAUUUCAAGAAACUGGAAUGUACAAAUACCUACAACUUGUGCUAAUGACCCUGUGGGUUUACACUUAAAACACAGUCUGUACCGUCUGCGGUAUGUGGAAAGGUUAUGGCUGUAGUUGUGAUCAACUCCGCGAACCCAUGCUUCAGUCAGCUGAUGCACAAUCGUUUUAAACGGGUUUGCGGUGUAAGUGCAGCCCGUCUUACACCGUGCGGCACAGGCACUAGUACUGAUGUCGUAUACAGGGCUUUUGACAUACAAUGAUAAAGUAGCUGGUUUUGCUAAAUUCCUAAAACUAAUUGUUGUCGCUUCCAAGAAAAGGACGAAGAUGACAAUUUAAUUGAUUCUUACUUUGUAGUUAAGAGACACACUUUCUCUAACUACCAACAUGAAGAAACAAUUUAUAAUUUACUUAAGGAUUGUCCAGCUGUUGCUAAACAUGACUUCUUUAAGUUUAGAAUAGACGGUGACAUGGUACCACAUAUAUCACGUCAACGUCUUACUAAAUCACAAUGGCAGACCUCGUCUAUGCUUUAAGGCAUUUUGAUGAAGGUAAUUGUGACACAUUAAAGAAAUACUUGUCACAUACAAUUGUUGUGAUGAUGAUUAUUCAAUAAAAAGGACUGGUAUGAUUUUGUAGAAAACCCAGAUAUAUUACGCGUAUACGCCAACUUAGGUGAACGUGUACGCCAAGCUUUGUUAAAAACAGUACAAUUCUGUGAUGCCAUGCGAAAUGCUGGUAUUGUUGGUGUACUGACAUUAGAUAAUCAAGAUCUCAAUGGUAACUGGUAUGAUUUCGGUGAUUUCAUACAAACCACGCCAGGUAGUGGAGUUCCUGUUGUAGAUUCUUAUUAUUCAUUGUUAAUGCCUAUAUUAACCUUGACCAGGGCUUUAACUGCAGAGUCUGUUGACACUGACUUAACAAAGCCUUACAUUAAGUGGGAUUUGUUAAAAUAUGACUUUACGGAAGAGAGGUUAAAACUCUUUGACCGUUAUUUUAAAUAUUGGGAUCAGACAUACACCCAAAUUGUGUUAACUGUUUGGAUGACAGAUGCAUUCUGCAUUGUGCAAACUUUAAUGUUUUAUUCUCUACAGUGUUCCCACCUACAAGUUUUGGACCACUAGUGAGAAAAAUAUUUGUUGAUGGUGUUCCAUUUGUAGUUUCAACUGGAUACCACUUCAGAGAGCUAGGUGUUGUACAUAAUCAGGAUGUAAACUUACAUAGCUCUAGACUUAGUUUAAGGAAUUACUUGUGUAUGCUGCUGACCCUGCUAUGCACGCUGCUUCUGGUAAUCUAUUACUAGAUAAACGCACUACGUGCUUUCAGUAGCUGCAUUACUAACAAUGUUGCUUUCAAACUGCAUAACCGUUAAUUUAACAAGACUUCUAUGACUAUAUACUGUGUCAAGUUCUUACUAUUCACUGAAUCUAAGUUGCCAUUAGUGCAAAGAAUAGAGCUGCCUAGCUGGUGUCUAUCUGUAGUACUAUGACUAAUAGACUAAUUAUCAGAAUGACAAAUCUAUGGUGGUUGGCACAACAUGUUAAAACUGUUUAUAGUGAUGUAGAAAACCUCACCUUAUGGGUUGGGAUUAUCCUAAAUGUGAUAGAGCCAUGCCUAACAUGCUUAGAAUUAUGGCCUCACUUGUUCUUGCUCGCAAACAUACAACGUGUUGUAGCUUGUCACACCGUUUCUAUAGAUUAGCUAAUGAGUGUGCUCAAGUAUUGAGUGAAAUGGUCAUGUGUGGCGGUUCACUAUAUGUUAAACCAGGUGGAACCUCAUCAGGAGAUGCCACAACUGCUUAUGCUAAUAGUGUUUUUAACAUUUGUCAAGCUGUCACGGCCAAUGUUAAUGCACUUUUAUCUACUGAUGGUAACAAAAUUGCCGAUAAGUAUGUCCGCAAUUUACAACACAGACUUUAUGAGUGUCUCUAUAGAAAUAGAGAUGUUGACACAGACUUUGUGAAUGAGUUUACGCAUAUUUGCGUAAACAUUUCUCAAUGAUGAUACUCUCUGACGAUGCUGUUGUGUGUUCAAUAGCACUUAUGCAUUCAAGGUCUAGUGGCUAGCAUAAAGAACUUUAAGUCAGUUCUUUAUUAUCAAAACAAUGUUUUAUGUCUGAAGCAAAAUGUUGGACUGAGACUGACCUUACUAAAGGACCUCAUGAAUUUUGCUCUCAACAUACAAUGCUAGUUAAACAGGGUGAUGAUUAUGUGUACCUUCCUUACCCAGAUCCAUCAAGAAUCCUAGGGGCCGGCUGUUUUGUAGAUGAUAUCGUAAAACAGAUGGUACACUUAUGAUUGAACGGUUCGUGUCUUUAGCUAUAGAUGCUUACCCACUUACUAAACAUCCUAAUCAGGAGUAUGCUGAUGUCUUCAUUUGUACUUACAAUACAUAAGAAAGCUACAUGAUGAGUUAACAGGACACAUGUUAGACAUGUAUUCUGUUAUGCUUACUAAUGAUAACACUCAAGGUAUUGGGAACCUGAGUUUUAUGAGGCUAUGUACACACCGCAUACAGUUUACAGGCUGUUGGGGCUUGUGUUCUUUGCAAUUCACAGACUUCAUUAAGAUGUGGUGCUUGCAUACGUAGACCAUUCUUAUGUUGUAAAUGCUGUUACGACCAUGUCAUAUCAACAUCACAUAAAUUAGUCUUGUCUGUUAAUCCGUAUGUUUGCAAUGCUCCAGGUUGUGAUGUCACAGAUGUGACUCAACUUUACUUAGGAGGUAUGAGCUAUUAUUGUAAAUCUCUAAACCACCCAUUAGUUUUCCAUUGUGUGCUAAUGGACAAGUUUUUGGUUUAUAUAAAAUACAUGUGUUGGUAGCGAUAAUGUUACUGACUUUAAUGCAAUUGCAACAUGUGACUGGACAAAUGCUGGUGAUUACAUUUUAGCUAACACCUGUACUGAAAGACUCAAGCUUUUUGCAGCAGAAACGCUCAAAGCUACUGAGGAGACAUUUAAACUGUCUUAUGGUAUUGCUACUGUACGUGAAGUGCUGUCUGACAGAGAAUUACAUCAUGGGAAGUUGGUAAACCUAGACCACACUUAACCGAAAUUAUGUCUUUACUGGUUAUCGUGUAACUAAAAACAGUAAAGUACAAAUAGGAGAGUAUGUGACUCUUUCCUGCUGCAGAUUUGGAUGAUUUCCAAACAAUUGCAACAAUCCAUGAGCAGUGCUGACUCAACUCAGGCCUAAACUCAUGCAGACAUCAAGGCAGAUGGGCUAUAUAAACGUUUCGCUUUCCGUUUACGAUAUAUAGUCUACUCUUGUGCAGAAUGAAUUCUCGUAACUAUAGCACAAGUAGAUGUAGUUAACUUUAAUCACAUAGCAAUCUUUAAUCAGUGUGUAACAUUAGGGAGGACUUGAAAGAGCCACCACAUUUCCCGAGGCCACGCGGAGUACGAUCGAGUGUACAGUGAACAAUGCUAGGGAGAGCUGCCUAUAUGGAAGAGCCCUAAUGUGUAAAAUUAAUUUUAGUAGUGCUAUCCCCAUGUGAUUUUAAUAGCUUUUAGGAGAAUGACAAAAAACACCACUCAACAUCUCCUCUCUCAAUACUCAACACACUACAACAAUAUACUAUCCUUCCAUUACAUAUAGUCUACUUUGUGCAGAAUGAAUUCUCGUAACUACAUAGCACAAGUAGAUGUAGUUAACUUUAAUCCACAUAGCAAUCUUUAAUCAGUGUGUAACAUUAGGGAGGACUUGAAAGAGCCACCACAUUUCCCGAGGCCACGCGGAGUACGAUCGAGUGUACAGUGAACAAUGCUAGGGAGAGCUGCCUAUAUGGAAGAGCCCUAAUGUGUAAAAUUAAUUUUAGUAGUGCUAUCCCCAUGUGAUUUUAAUAGCUUCUUAGGAGAAUGACAAAAAAUCCCCCACCCACCUACCACCAUCCUUAUCACUCAUAUCCAUCAUCUCCAUCCACUCCCACCUAACACAUCCCCAAAGCUACUGCCACUAAAGCACAAUGUAACACAAGCUUCCGCAGACGUGGUCCAGAACAAACCCAAGGAAAUUUUGGGACCAGGAACUAAUCAGACAAGGUGAGCAGUGCUGACUCAACUCAGGCCUAAACUCAUGCAGACAUACAAGGCAGAUGGGCUAUAUAAACGUUUCGCUUUUCCGUUUACGAUAUAGUCUACUCUUGUGCAGAAUGAAUUCUCGUAACUCAUAGCACAAGUAGAUGUAGUUAACUUUAAUCUCCAUAGCAAUCUUUAAUCAGUGUGUAACAUUAGGGAGGACUUGAAAGAGCCACCACAUUUCCGAGGCCACGGAGUACGAUCGAGUGUACAGUGAACAAUGCUAGGGAGAGCUGCCUAUAUGGAAGAGCCCUAAUGUGUAAAAUUAAUUUUAGUAGUGCUAUCCCAUGUGAUUUUAAUAGCUUCUAGGAGAAUGACAAAUCCCCCAUCCCCAUUCACAUCCCUACCAUAUCUUUAUCCUUACAAAUCCCUCCCACCAUCCCCAACCAACCAUCUAUCCUCAAAC
>cluster_20 reads=1 total_reads=13
ACACCUUCCCAGGUAACAAACCAACUUCGAUCUCUGUAGAUCUGCUCUAAACGAAUUAAAAUCUGUGUGGCUGUCACUCGGCUGCAUGCUUAGUGCACUCACAGUAUAAUUAAUUAAUUAUUGUCACUGACAGGACACACAAGUAACUCGUAUCUCUGCAGGCUAUACGGUUUCGUCCGUGUUGCAGCCGAUCAUCAGCACAUAUAAGUUUGCCGGGUGUGACCGAAAGGUAAGAUGGAGAGCCUUGUCCUGGUCAACAGAAACACACGCCCAACUCAGUUUGCCUGUCUUACAGGUUCGCGACGUGUUCGUACGUGGCUUUGGAGACUCCGUGGAGGUCUUAUCAGAGGCACGUCAACAUUUAAAGAUUGCACUUGUGGCUUAGUAGAGUUGAAAAAGGCGUUUGCCUCAACUUGAACAGCCCUCCGUGUUCAUAAACGACCGGAUGCUCGAACUGCACCUCUGUAUGUUAUUGUUGCUGGUAAGAACUCGAAGGCAUUCAAAACAGUCGGUGGUGAGACACUUGGUGUCCUGUCCCUCAUGUGGGCGAAAUACCAGUGGCUUUACCGCAAGGUUCUUCUUCGUAAGAAUGGUAAUAAAGGAGCUGGUGGCCAUAGUUACGGCGCCGAUCUAAAGUCAUUUGACUUAGGCGACGAGCUUGGCACUGAUCCUUAUGAAGAUUUUCAAGAAAACUGGAAUGUACAAAUACCUACAACUCUGUCUGUGACCCUGUGGGUUUACACUUAAAAACACAGUCUGUACCGUCUGCGGUAUGUGGAAAGGUUAUGGCUGGUAGUUGUGAUCAACACCGCGAACCCAUGCUCAGUCAGCUGAUGCACAAUCGUUUAACGGGUUUGCGGUGUAAGUGCAGCCCGUCUUACACCGUGCGGCACAGGCACUAGUACUGAUGUCGUAUACAGGGCUUUUGACAUACAAUGAUAAAGUAGCUGGUUUGCUAAAUUCCUAAAACUAAUUGUUGUCGCUUCCAAGAAAAGGACGAAGAUGACAAUUUAAUUGAUUCACAUUUGUAGUUAAGAGACACACUUUCUCUAACUACCAACAUGAAGAAACAAUUUAUAAUUUACUUAGGAUUGUCCAGCUGUUGCUAAACAUGACUUCUUUAAGUUUAGAAUAGACGGUGACAUGGUACCACUAUAUCACGUCAACGCACUUACUAAAUCACAAUGGCAGACCUCCCCUAUGCUUAAGGCAUUUUGAUGAAGGUAAUUGUUGACACAUUAGAAAUACUUGUACAUACAAUUGUUGUGAUGAUGAUUAUUCUCAAUAAAAGGACUGGUAUGAUCUUGUAGAAAACCCAGAUAUAUUACGCGUUACGCCAACUUGGGUGAACGUGUACGCCAAGCUUUUGUUAACAGACAAUUCUGUGAUGCCAUGCGAAAUGCUGGUAUUGGUUGGUGUACUGACAUUAGAUAAUCAAGAUCCAAUGGUAACUGGUAUGAUUUCGGUGAUUUCACACAAACCACGCCAGGUGGAGUUCCUGUUGUAGAUUCUUAUUAUUCAUUGUUAAUGCCUAUAUUACCUUGACCAGGGCUCUAACUGCAGAGUCAUGUUGACACUGACUUAACAAAGCCUUCAUUAAGUGGGAUUUGUUAAAAUAUGACUCACGGAAGAGAGGUUAAAACUCUUUGACCGUUAUUCUAAAAAUUGGGAUCAGACAUACCCCAAUUGUGUUAACUGUUUGGAUGACAGAUGCAUUCUGCAUUGUGCAAACUUUAAUGUUUUCUAUUCUCAGUUUUCCCCACCUACAAGUUUUGGACCACUAGUAGAAAAAUAUUUGAUGGUGACCCAUUUGUAGUUCCACUGGAUCAUCUCAGAGAGCUAGGUGUGUACAUAAUCAGGAUGUAAAACUUACAUAGCUCAAGACAAAGUUUAAGGAAUUACUUGUGUAUGCAACUGACCUGCUAUGCACGCUGCUUCUGGUAAUCAUUACUAGAUAAACACAACGUGCUUUCAGUAGCUGCACUUACUAACAAUGUUGCUUCAAACUGUCAAACCCGGUAAUAUUCUAACAAGACUUCUAUGACUUUGCUGUGUCUAAGGGUUUCUAAGGAAGUCUGUUGAAUUAAAACACUUCUCUCUGCUCAGGAUGGUAAUGCUGCUAUCAGCGAUAUGACACUAUCGUUAUAAUCUACCAACAAAUGUGAUAUCAGACAUAUCUGUAGUUGAAGUUGUUGAUAAGUACUUGAUUGUUACGAUGGUGGCUGUAUUAAUGCUAACCAAGUCAUCGUCAACAACCAGACAAAUGCUGGUUUUCCAUCUAAUAAAUCAGGUAAGGCUAGUAUCAUGAUUCAAUGAUACACGAUCAAGAUGCACUUUCGCAUACAAAACGUAAUGUCAUCCCUACUAUAUCAAAUGAAUCUUAAGUAUGCCAUUAGUGCAAGAAUGAGCUCGCACCGUAGCUGGUGUCUAUCUGUAGUACUAUGACCAAUAGACAGUCAUCAAAAAUUCUAUGGUGGUUGGCACAACAUGUUAAAAACUGUUUAUAGUGAUGUAGAAACCCCUUCUUAUGGGUUGGGAUUAUCCUAAAUGUGAUAGAGCCAUGCCUAACUGCUUAGAAUUAUGGCCCACUUGUUCUUGCUCGCAAACAUACAACGUGUUGUAGCUUGUCACCGUUUCUAUAGAUUAGCUAAUGAGUGCUCAAGUAUUGAGUGAAAUGGUCAUGUGGCGGUUCACUAUAUGUUAAACCAGGUGGAACCUCAUCAGGAGAUGCCACAACUGCUUUAUGCUAAUAUUGAUUUAACACUUGUCAAGCUGUCAGCCAAUGUUAAUACACUUUUAUCACACUGAUGGUAACAAAAUCGCCGAUCAGUAUGUCCGCAAUUUACACAGACUAUGAGUGUCUAUAGAAAUAGAUGUUGACACAGACUUUGUGAAUGAGUUUACGCAUAUUUGCGUAAACAUUUCUUUAAUGAUACACUCUCUGACGAUGCUGUUGUGUGUUUCAAUAGCACUUCUGCAUCAAGGUUUAAGUAAAGAACUUCAGUUCAAUAAAACACUUUUUCUCAGAAUCAAAAUGCUGCACUCAGCGAUUAUGACACCGAAAUCAUCUCCCAACAAUGUGUUAAACAUCAGACAACUAUCUGUACUUUACCCAGUCCAUAAGACUCCUAUUGCCACGACUGUUUCUGUAUUAAUGCAAACCAAGUCAUCCUCAACAACCUAGACAAAUCAGCUGCUUCCCCACUUACUAAAUGGGUAUGCUAGACUUCAUUUGAACUAACAAUUUAAGAAGCUCAAGAUGACUUCGCACACAAAACGUACUGUCAACCCUACUAUAACUCAAAUGAACCUAAGUUCCAUUAGGCAAAGACAGAGCUUUCAAGCUGGUGUCUCACUAUUUCGCACUCACCGACCAAUAGACAGUUUCAUCAAAUCCUAUGCUGGCUGUCACAACAUCAUAACAACUUUAUAUAGUGCUGAAGAAAACCCCACACUAUGAGUUGGGAUUAUCCUAAAUCUGAUAGAGCCAUGCCUAUCGCUCUAGAAUUAUGGCCUCACUUCCUCUUGCCGCAAACAUACAACGUGUUGUAGCUUGUACACCGUUUAAGAUUAGCUAUGAGUGUCUCAAGUACUGAGUGAAACGGUCAUGUGGCGGUCACAUAUGUUAAACAGGUGGAACCUCAUCAGAUGCCACAACUACUUAUCAAAUACUGUUUUCUAAACUUGUCAAGCUGCACAGCCAAUGUUAAUGCACUUUUAUCUGAUGGUAAAAAUUGCCGAUAAGUAUGCCCGCAAUUUACAACACAGACUUUAUGAGUGUCUCUAUAGAAAUAGAGAUGUUGACACAGACUUUGUAGAAUGAGUUUACGCAUUUGCGUAAACAUUUCUCAAUGAUGAUACUCUGACGAUGCUGUUGUGUGUUUCAAUAGCACUUAUGCAUCUCAAGGUAAGUGGCUAGCAUAAAGAACUUUAAGUCAGUCUUAUUAUCAAACAAUGUUUAUGUCUGAAGCAAAAUGUUGACUGAGCUGACCACACUAAGGACCCCAGAAAUUUUGCUCUCACAUACAAUGCUAGUUAAACAGGUGAUGAUUAUGUGUACCUUCCUACCCAGAUCCAUCAAGAAAAUCCUGAGGCCGGCUGUUUUGUAGAUGAUAUCGUAAAACAGAUGGUACACUCAUGAUUGAACGGUUCGUGUCUUUAGCUAUAGAUGCUUACCCACACUAUUCCUAAUCAGAGUAUGCUGAUGCUUUCAUUUGUCCUUACCAACAUAUAAGAAAGCUACAUGAUGAGUUAACAGGACACAUGCUAGACCGUAUUUGUUAUGCUUACUAUGAUAACACUUCAAGGUAUUGAACCUGAGUUUAUGAGGCUAUGUACACACCGCAUACAGUCUUACAGGCUGUUGGGCUUGUGUUCUUUUGCAAUCACAGACUCUCCUAAGAUGUGGUGCUUGCAUACGUAGACCAUUUAUGUUGUAAUGCUGUUACGACCAUGUCAUCAACAUCACAAUUAGUCUUGUCUGUUAAUCCGUAAACCAAUAAUGCUUUCCAUAUCCUAAUGUCACAGACAUGCCUAACAUACUUAGAAUUAUGACCUAUUAUUCUAAAUCUCAAACCACCCAUUAGCUUUCCACCGUUUACUAAUAGACAAGUUUUCUCAAGUAUUGAGUGAAAUGGUCAUGUGUGGCGGUUCACUAUAUGUUAAACCAAUUGCAACAUCAGAUGCACAACUGCUUUAUGCUAAUAGUGUUUUAACUUGUCAAGCUGUCACGGCCAAUGUUAAUGCACUUUUAUCUACUGAUGGUACAAAUUCUGCCGAUAAGUAUGUCCGCAUUUACAACACAGACUUAUGAGUGUCUCUAUAGAAAUAGAGAUGUUGACACAGACUUUGUGAAUGAGUUCUACGCAUAUUUGCGUAAACAUUUCAAUGAUGAUACUUCUGACGAUGCUGUUGUUGUUCAAUAGCACUUAUGCAUUCAAGGUCUAGUGGCUAGCAUAAAGAACUUUAAGUCAGUUCUUUAUUAUCAAAACAAUGUUUUAUGUCUGAAGCAAAAUGUUGGACUGAGACUGACCUUACUAAAGGACCUCAUGAAUUUGCUCUCCAUACAAUGCUAGUUAAACAGGGUGAUGAUUAUGUGUACCUUCCUUACCCAGAUCCAUCAAGAAUCCUAGGGGCCGGCUGUUUUGUAGAUGAUAUCGUAAAAACAGAUGGUACACCUAUGAUUGAACGGUUCGUGUCUUAGCUAUAGAUGCUUACCCACUUACUAAACAUCCUAAUCAGGAGUAUGCUGAUGUCUUCAUUUGUACUUACAAUACAUAAGAAAGCUACAUGAUGAGUUAACAGGACACAUGUUAGACACGUAUUCUGUUAUGCUUACUAAUGAUAACACUUCAAGGUAUUGGGAACCUGAGUUUUAUGAGGCUAUGUACACACCGCAUACAGUUUACAGGCUGUUGGGGCUUGUGUUCUUUGCAAUUCACAGACUUCAUUAAGAUGUGGUGCUUGCAUACGUAGACCAUCUUAUGUUGUAAAUGCUGUUACGACCAUGUCAUAUCAACAUCACAUAAAUUAGUCUUGUCUGUUAAUCCGUAUGUUUGCAAUGCUCCAGGUUGUGAUGUCACAGAUGUGACUCAACUUUACUUAGGAGGUAUGAGCUAUUAUUGUAAAUCUAAACCACCCAUUAGUUUCCAUUGUGUGCUAAUGGACAAGUUUUUGGUUUAUAUAAUACAUGUGUUGGUAGCGAUAAUGUUACUGACUUAAUGCAAUUGCAACAUGUGACUGGACAAAUGCUGGUGAUUACAUUUAGCUAACACCUGUACUGAAAGACUCAAGCUUUUUGCAGCAGAAACGCUCAAAGCUACUGAGGAGACAUUUAAACUGUCUUAUGGUAUUGCUACUGUACGUGAAGUGCUGUCUGACAGAGAAUUUUUGGAAGUUGGUAAACCUAGACCAAACGAAAUUAUGCUUACUGGUUACUGAACUAAAACAGACAUGGAGUAUGUGCUCUCUCUGCUGAGAUUUGGAUGAUCUUCUCCAAACAAUUGCAUCCUGAGCAGUGCUGACUCAACUAGGCCUAAACUAUGCAGACAAAGGCAGAUGGGCAUAUAAACGUUUCGCUUUUCCGUUUACGAUAUAGUCUACUCUUGUGCAGAAUGAAUUCUCGUAACUCAUAGCACAAGUAGAUGUAGUUAACUUUAAUCUCAUAGCAAUUUUUAAUCAGUGUGUAAUUAGGGAGGACUUGAAAGAGCCACCACAUUUCACGAGGCCACGCGAGUACGAUCGAGUGUACAGUGAACAAUGCUAGGGAGAGCUGCCUAUAUGGAAGAGCCCUAAUGUGUAAAAUUAAUUUUAGUAGUGCUAUCCCAUGUGAUUUUAAUAGCUUUAGGAGAAUGACAAAAAAAAAACCUCCCACCCUCCCAUCAUCCCCCAUCAUCAUAUUCAUACAUACAUAACCCCACCACCAUACUAA
>cluster_21 reads=1 total_reads=15
AUUCUGGAAGAAACUAAGUUCCUCAGAAACUUGUUACUUUAUAUUGACAUUAAUGGCAAUCUUGCCAGAUUCUGCCACUCUUGUUUAGUGACAUUGACAUCACAUUUAAAGAAAAGAUGUUCCAUAUAGUGGGUGAUGUUGUUCAAGAGUGUUUUAACUGCUGGUUAUACCUACUAAAAGGCUGGUGGCACUACUGAAAUGCUAGCGAAAGCUCAAAGAAAAGUGCCAACAGACAAAAUUAUUUCCCGGGUCAGGUUUAAAUGGUUACACUGUGGAGGAGGCAAGACAGUGCUUAAAAAGUGUAAAGUGCCUUUUACAUUACCAUUUAUUAUCUAAUGAGAAGCAAGAAAUUUGGAACUGUUCUUGGAAUUUGCGAGAAAUGCUUGCACAUAAAGAAGAAACACGCAAAUUAAUGCCUGUUUAAUGUGGAAACUAAAGCCAUAGUUUUCAACUAUACAGCGUAAAUAUAAGGGUAUUAAAUACAAGAGGGUGUGGUUGAUUAUGGUGCGAGAUUUCAUUUUACACCAGUAAAACAACUGUUAGCGUCACAACUUACACACUUAACGAUCUAAAUGAAACUCUUGUUACAAUGCCUUGGCUAUGUAACACAUGGCUUAAAUUUGGAAGAAGCUGCUCAGUAUCGAGAUUUCUCAAAGUGCCAGCUACAGUUUGUUUUUCCUGAUGCUGUUACAGCAUAUAAUGGUUAUCCUUUACUUCUCUAAACACCUGAAGAACAUUUUAUUGAAACCAUCUCACUUGCUGGUUCCUAUAAAGAUUGGUCCUAUACUGGACAAUACACAUCAGUAAGAAUUCUUAAGAGAGGUGAUAAAAGUGUAUAUUACACUAGUAAUCCCUCUCACAACCUUUCCUAGAUGGUGAAGUUAUCACCUUUGACUGGUUAAGACACUUCUUUCUCAAAAAGAGAAGUGAGGAUAUCAAGGUGUUUACAACAGUAGACAACUAUCAACCCUCACGCAAGUUGUGGACAUGUCAAUGAUAUGGACAACAGUUUGGUCCAACUUAUUUGGAUGGAGCUGAUGUUACUAAAGUAAAACCUCAAAUUUCGAAGGUAAAACAUUUUAUGUUUUACCUAAUGAUGACACUACGUGUUGAGGCUUUUGAGUACUACCACACAACUGAUCCAAGUUUUCUGGGUGGUAUGUCAGCAUUAAAUCACUAAAAGUGGAAAUACCCACAAGUUACGGUUUAACUUUAUAAAUGGGCAGACAUAACAACUGUAUCUCUGCCUUGCUGUUAUCAUUCCAACAAAUAGAGUAUAGUCUUUUAAUCCACCUGUUCUACCAGAUGCUUAUUACAGAGCAAGGGAAGUGAAGCUGCUAUUUUGUGCACUUAUUUAGCCACUGUAAUAAGACAGUAGGUGAGUUAGGUGAUGUUAGAGAAACAAUGAGUUACUGUUUUCAACAUGCCAAUUUGUAGAUCUUUGCAAAAGAGUCUGAACGUGGUGUGUAAAACUUGUGUGGACAACAGCAGACAACCUAAGGUGUGGAAGCUGUUAUGUACAUGGGCACACUUUCUUAUGAACAAUCUAAGAAAGGUGUUUCAGAUACCUUGUACGUGUGGUAAACAAGCUACAGCAUCUAGUUUACAGGAGUCACCUUGUUAUGAUGUCAGCACCACCUGCUCAGUAUGUAUUCUAAGCAUGGUCUACUUAAUGUAAAUAGUGAGUACACUGGUAAUUACCAGUGGUCACUAUCAAACAUAUACAACUUAAAGAAACUUUGUAUUGCAUAGACGGUAAUUUCCUCACUUACAAAGUCCUCAGAAUCAAAGGUCGUAUUACGGAUGUUUUCUACACAAAGAAAACGGUUACACAACAACCAUUAAUAACCAGUACUUGCAAAUUGGAUGGUGUUGGUUUAGUACAGAGCUGACACCCUAAGUUGGACAAUUAACUAUAAGAAAGACAAUUCUUAUUCACAGAGCAACCAAUUGAUCUUGUACCAAACCAUCAUAUCCAAACGCAAGCUUCGAUCAAAUCUUCAGUUUGUAUGUGAUAAUAUCAAAUUUGCUGAUGAUUUAAACCAGUUAUAUUGGUUAUAAGAAAAACCUGCUUCAAGAGAGCUUAAAGUUACAUUCACCUGACUUAAAUGGUGAUGUGGUGGCUAUUGAUUAUAAACAAACACUCUCCUCUUUUAAGAAAGGAGCUAAAUUGUUACAUAAACCUAUUGUUUGGCAUGUUAACAAUGCAACUAAUAAAGCCACGUAUAAACCAAAUACCUGGUGUAUACGUUGUCUUGGAGCACAAUUAUCAGUUGAAACAUCAAAUUCGUUUGAUGUACUGAAGACAAGAGGACGCGCAGGGAAUGGAUAAUCUUGCCUGCGAAGAUCUAAAACCAGUCUCUGAAGAAGUAGUGGAAAAUCCUACCAUACAGAAAGACGUUUUUGAGUGUAAUGUGAAACUACCGAAGUUUGUAGACAUUAUACUUAAACCAGCAAUAAUAGUUUAAAAAUUUUCUCAAGAAGAGGGUGGCCACACAGAUUUAAUGGCUGCUUAUGUAGACAAUCAGUCUCUACUAUUAAGAAACCUAAUGAAUUAUUUAGAGUAUUAGGUUUGAAAACCUUGCUACUCAUGGUUUAGCUGCUUGUUAAUAGUGUCCUAAGGAUACUAUAGCUAAUUAUGCUAAGCCUUUCAUAUAAAGUUGUUAGUACAACUACUAUGGGAUACAUACGGUGUUUAAACCGUGUUUGUACUAAUUAUAUGUCUUAUUUCUACUUUAUUGCUACAAUUGUGUACUUCAUAGAAGUACAAAUUCUAGAAUUAAAGCAUCUAUGCCGACUACUAUAGCUAGAAUUUGCUAAGAGUGUCGGUAAAUUUGUCAAGAGGCUUCUCAUCUAAUUAUUUGAAGUCUCCUAAUUUUUCUAAACUGAUAAAUAUUAUAAUUUGGUUUUACUAUUGAGUUGUUAAUCCUCCAGUAAUGGAACCAAUUUAUGAUGAACCGACGACGACUACUAUUAGCGUGCCUUUGGUAGGAUAAGCUGAUGAGUACGAACUUAUGUACUCAUUCGUUCAGAAGAGACAGGUACGUUAAUAGUUAAUAGCGUACUUCUUUUUGCUUUGGUAUCUUGCUGGGUACACUAGCCAUCCUCUGCGCUUUCGAUUGUGUGCGUCUGCUAGCAAUAUUGUUAACGUAGAGUUUGUAAAACCUUCUUUUACGUUUACUCUCGUGUUAAAAUCUGAAUCUUCUAGAGUUCCUGAUUUCUGGUCUAAACGAACUAAAUUAUUAGUUUGUUUGGAACUUUAAUUUUUAGCCAUGGAGAUUCCAACGGUACUAUUACGCUGAAGAGCUUAAAAAGCAUCUGGAACAAUGGAACCUAGUAAUAGGUUUCCUAUUCCUUACAUGGAUUUGUCUACAAUCUGCCAUGCCAACAGGCAGGUUUGUAUAUAAUUAAGAUACCUCCCAGGUAACAAACCAACCAACUUCGAUUUCUUGUAGAUCUGUUCUAAACGACUACUAAAAUCUGUGUGGCUGUCACUCGGCUGCAUGCUUAGUGCACUCACGCAGUAUAAUUAAUAACUAAUUGUCGUUGACAGGACACGAGUAACUCGUCUUAUCUUUGCAGGCUGCUUACGGUUCGUCCGUGUUGCAGCCGAUCAUCAGCACAUCUAGGUUUCGUCCAGGUGUCACCGAAAGGUAAGAUGGAGAGCCUUGUCCCUGGUUCAACGAGAAAACACACGUCCAUCAGUUUGCCUGUUCUCUACAGGUUCGCGACGUGUUCGUACGUGGCUUUGGAGACUCCGUGGAGGAGGUCUUAUCAGAGGCACGUCAACAUCUAAAGAUGGCACUUGUGGCUUAGUAGAAGUUGAAAAAGGCGUUUGCCUCAACUUGAACAGCCCUAUGUGUUCAUCAAACGUUCAGACGCUCGAACUGCACCUCAUGGUCAUGUUAUGGUUGAGCUGGUCAGAACUCGAAGGCAUUCAGUACGGUCGUAGUGGUGAGACACUUGGUGUCCAUUGUCCCUCAUGUGGGCGAAUACCAGUGGCUUACCGCAAGGUUCUUCUUCGUAAGAACGGUAAUAAAGGAGCUGGUGGCCAUAGUUACGGCGCCGAUCUAAAGUCAUUUGACUUAGGCGACGAGCUUGGCACUGAUCCUUAUGAAGAUUUCAAGAAACUGGAACACUAAACAUAGCAGUGGUGUUACCCGUGAACUCAUGCGUGAGCUUAACGGAGGGCAUACACUCGCUAUGUCGAUAACCUCUUGUGGCCCUGAUGGUUACCCUCAUUGAGUGCAUUAAAGACCUUCUAGCACGUGCUGGUAAAGCUAUGCACUUUGUCCGAACAACUGGACUUUAUUGACACUAAGAGGGUGUAUACUGCUGCCGUGAACAUGAGCAUGAAAUUGCUUGGUACACGGAACGUUCUGAAAAGAGCUAUGAAUUCAGACACCUUUGAAAUUAAAUUGGCAAAGAAAUUUGAACCUUCAAUGGGAAUGUCCAAAUUUUGUAUUUCCCUUAAAUUCCAUAAUUCAAGACUAUUCAACCAAGGUUGAAAAGAAAAAGCUGAUGGCUUUAUGGGUAGAAUUCGAUCUGUCUAUCCAGUUGCGUCACCAAAUGAAUGCAACCAAAUGUGCCUUUUCAAUUCUCAUGAAGUGAUCAUUGUGGUGAAACUCAUGGCAGACGGGCGAUUUGUUAAAGCCACUUGCGAAUUUGUGGCACUGAGAAUUUGACUUAAGAAGGUGCCACUACUUGUGAUACCUUCCCAGGUAAAAACACUCUGUUCUUAAGAUUUUCUCUAAACGAACAAACUAAAAUGUCUGAUAAUGGACCCAAAAUCAGCGAAUGCACCCCCAAUACGCUUGGUGGACCCCAGAUUCAAUAGCAGUAGCAAGAAUGGAGGUCGCAGUAGGGCGCGAUCAAACAACGCGGCCCAAGGUUUACCCAUAAAACUGCGUCUUGGUUCCCUGCUAGCGCUCAUCUGUCAGGAACCUUACAUUCCCGAGGACAAGGCGUUCCAAUUAACACAUAGAGUCCAGAUGACCAAAUUGACUACUCAGAAGAGCUACCAGAUGAAUUCGUGGUGGUGACGGUAAAAUGAAAGAUCGCAGUCCAAGAUGGUAUAUCUCUACUACCAGGAACUGGGCCAGAAGCUGGAAACCUAAAGGUGCUAAAAAGCCUGCAUCAUAUGGAAUGCAAUGAGGAGCCUUGAAUUACACCAAAGAUAUGGCACCUGCAAUACUGGUAACAAUGCUCAAUCGUGCUUCAUCUUCCAAGGAACAACUGCCGAAAGGCUUUACGCAGAAUGGAGCAGAGGCGGUCAAGCCUCUUCUGUUCCUCAUCACGUAGUCGCAACAGUCAAAGAAAUUCAAUCCAGGCAGCAGUAUGGAACUUUUCCUGCUAGAAUGGCUGGCAAUGGCGGUGAUGCUGCUUGCUCUGCUGCUGUUGACAGAUUGAACCAGUUGAGAGCAAAAUGUCUGGUAAAGGCCAACAACAACAAGGCCAACUGUCACUAAGAAUUUGUGCUGAGGCUUCUAAGAAGCCGUGCAAAACGUUGCCACUAAGCAUACAAUGUAUCACAAGCUUCGGCAGACGUGGUCCAGAACAAACCCAAGGAAAUUUUUGGGCACAAGAACUAAUCAGACAAGGAACUGAUUACAAACAUUGCCGCAAAUUGCACAAUUUGCCCCAGCGCUUCAGCGUUCUUCGGAAUGUCGCGCUUUGGCAUAGAAGUCACCUUCGGGAACGUAGUUGACCUACACAGGUGCCAUCAAAUUGGAUGACAAAGAUCCAAAUUCAAAGAUCAAGUCAUUUGCUGAAUAAGCAUAUUGACGCAUACAAAACAUUCCCACCAACAGAGCCUAAAAAGGACAAAAAGAAGAAGGCUGAUGAAACUCAAGCCUUACAAGAGACAGAAGAAACAGCAAACUGUGACUUUUUCCUGCUGCAGAUUUGGAUGAUUUUCCAAACAAUUGCAACAAUCCGAGCAGUGCUGACUCAACUCAGGCCUAAACUCAUGCAGACCAUCAAGGCAGAUGGGCUAUAAACGUUUCGCUUUCCGUUUACGAUAUAGUCUACUCUGUGCAGAAUGAAUUCUCGUAACUCAUAGCACAAGUAGAUGUAGUUAACUUUAAUCUCACAGCAAUCUUUAAUCAGUGUGUAACAUUAGGGAGGACUUGAAAGAGCCACCAUAUCUUCUGAGGCCACGCGGAGUACGAUCGAGUGUACAGUGAACAAUGCUAGGAGAGCUGCCUAUAUGGAAGAGCCCUAAUGUGUAAAAUUAAUUUUAGUAGUGCUAUCCCAUGUGAUUUUAAUAGCUUUCUAGGAGAAUGACAAAAAAAUCCCACCCCAUCAUACACAUCCCCAUCAUUAUAUUAUCCAUACAUACAACCCCCCUACAACCCACAUUUCCUAAA
>cluster_22 reads=2 total_reads=84
AAAAAAAUCCCCUCCCCUCCCUACCCCAUACAUCCCCCAUCUUAUUUAUAUUCCACAUUUCACAACCUAACCCCUCCACACCAUCCUAAACAUUUUUCCCCAUACCUCCCCAGGUAACAAACCAACCAACUUCGAUCUCUUGUAGAUCUGUUCUCUAAACGAACUCUAAAAUCUGUGGGCUGUCAUCGGCUGCAUGCUUAGUGCACUCACGCAGUAUAAUUAAUAACUAAUUGUCGUUGACAGGACACGAGUAACUCGUCUAUUUGCAGGCUGCUUACGGUUCGUCCGUGUUGCAGCCGAUCAUCAGCACAUCUAGGUUUGCCGGGUGUGACCGAAAGGUAAGAUGGAGAGCCUUGUCCCUGGUUUCAACGAGAAAACACACGUCCAACUCAGUUUGCCUGUUUUACAGGUUCGACGUGUUCGUACGUGGCUUUGGAGACUCCGUGGAGGAGGUCUUAUCAGAGGCACGUCAACAUCUAAAGAUGGCCUUGUGGCUUAGUAGAAGUUGAAAAGGCGUUUGCCUCAACUUGAACAGCCCUAUGUGUUCAUCAAACGUUCGGAUGCUCGAACUGACCUAUGGUCAUGUUAUGGUUGAGCUGGUACAGAACUCGAAGGCAUUCAGUACGGUCGUGUGGUGAGACACUUGGUGUCCUUGUCCCUCAUGUGGGCGAAAUACCAGUGCAUACCGCAGGUUCUUCCUCGUAAGAACGGUAAUAAAGGAGCUGGUGGCCAUAGUUACGGCGCCGAUUAAAGUACUUGACUUAGGCGACGAGCUUGGCACUGAUCCUUAUGAAGAUUUCAAAAAACUGGAAUGUACAAAUACCUACAACUUGUGCUAAUGACCCUGUGGGUUUGUUUCAACGAGAAAACACACGUCCACUCAGUUUGCCUGUCUUACAGGUUUCGACGUGCUCGUACGUGGCUUUGGAGACUCCGUGGAGGUCUUAUAGAGGCACGUCAACAUCUUAAAGAUGGCACCUGUGGCUUAGUAGAAGUUGAAAAGGCGUUUGCCUCAACUUGAACAGCCCUAUGUGUUCAUCAAACGUUCGGAUGCUCGAACUGCACCUCAUGGUCAUGUUAUGGUUGAGCUGGUGAGAACUCGAAGGCAUUCAGUACGGUCGGUGAGACACUUGGUGUCCUGUCCCUCAUGUGGGCGAAAUACCAGUGGCUUACCAAGGUUCUUCUUCGUAAGAACGGUAAUAAAGGAGCUGGUGGCCAUAGUUACGGCGCCGAUCUAAAGUCAUUUGACUUAGGCGACGAGCUUGGCACUGAUCCUUAUGAAGAUUUUCAAGAAACUGGAAUGUACAAUACAACUUGUGCUAAUGACCCUGUGGGUUUACACUUAAACACAGUCUGUACCGUCUGCGGUAUGUGGAAAGGUUAUGGCUGUAGUUGUGAUCAACUCCGCGAACCCAUGCUUCAGUCAGCUGAUGCACAAUCGUUUUAAACGGGUUUGCGGUGUAAGUGCAGCCCGUUUACACCGUGCGGCACAGGCACUAGUACUGAUGUCGUAUACAGGGCUUUGACAUCAAUGAUAAAGUAGCUGGUUUUGCUAAAUUCCUAAAACUAAUUGUUGUCGCUUCCAAGAAAAGGACGAAGAUGACAAUUUAAUUGAUUCCCACUUGUAGUUAAGAGACACACUUCUCUAACCAACAUGAAGAAACAAUUUAUAAUUUACUUAAGGAUUGUCCAGCUGUUGCUAAACAUGACUUUUUAAGUUUAGAAUAGACGGUGACAUGGUACCACAUAUCACGUCAACGUCACUAAAUACAAUGGCAGACCUCGUCUAUGCUUAAGGCAUUUGAUGAAGGUAAUUGUGACACAUUAAAGAAAUACUUGUCCUACAAUUGUUGUGAUGAUGAUUAUUUCAAUAAAAGGACUGGUAUGAUUUGUAGAAACCCAGAUAUAUUACGCGUAUACGCCAACUAGGUGAACGUGUACGCCAAGCUUUGUUAAAAACAGUACAAUUGUGAUGCCAUGCGAAAUGCUGGUAUUGUUGGUGUACUGACAUUAGAUAAUCAAGAUCAAUGGUAACUGGUAUGAUUUCGGUGAUUUCAUACAAACCACGCCAGGUAGUGGAGUUCCUGUUGUAGAUUCUUAUUAUUCAUUGUUAAUGCCUAUAUUAACCUUGACCAGGGCUUCAACUGCAGAGUACAUGUUGACACUGACUUAACAAAGCCUUUAAGUGGGAUUUGUUAAAAUAUGACUCCACGGAAGAGAGGUUAAAACUCUUUGACCGUUAUUUUAAAUAUUGGGAUCAGACAUCCCACCCAAUUGUGUUAACUGUUUGGAUGACAGAUGCAUUCUGCAUUGUGCAAACUUUAAUGUUUAUUUCACAGUGUUCCCACCUACAAGUUUUGGACCACUAGUGAGAAAAUAUUUGUUGAUGGUGUUCCAUUUGUAGUUCAACUGGAUACCACUACAGAGAGCUAGGUGUUGUACAUAAUCAGGAUGUAAACUUCAUAGCUCUAGACUUAGUUUUAAGGAAUACUUGUGUAUGCUGCUGACCCUGCUAUGCACGCUGCUUCUGGUAAUCUACUAGAUAAACGCACUACGUGCUUUCAGUAGCUGCACUUACUAACAAUGUUGUCUUCAAACUGUCAAACCCGGUAAUUUUAACAAGACUUUAUGACUUUGCUGUGUCUAAGGUUUCUAAGGAAGGAAGUUCUGUUGAAUUAAAACACUUCUUUGCUCAGGAUGGUAAUGCUGCUAUCAGCGAUUAUGACUACUAUCGUUAUAAUCUACCAACAAUGUGUGUAUCAGACAACUACUAUUUGUAGUUGAAGUUGUUGAUAAGUACUUUGAUUGUUACGAUGGUGGCUGUAUUAAUGCUAACCAAGUCAUCGUCAACAACCUAGACAAAUCAGCUGGUUUUCCAUUUAAUAAAUGGGGUAAGGCUAGACUUUAUUAUGAUUCAAUGAGUUAUGAGGAUCAAGAUGCACUUCGCAUAUACAAAACGUAAUGUCAUCCCUACUAUAACUCAAAUGAAUCUUAAGUAUGCCAUUAGUGCAAAGAAUAGAGCUCGCACCGUAGCUGGUGUCUCUAUCUGUAGUACUAUGACCAAUAGACAGUUCAUCAAAAUUAUUGAAAUCAAUAGCCGCCACUAGAGGAGCUACUGUAGUAAUUGGAACAAGCAAAUUCUAUGGUGGUUGGCACAACAUGUUAAAACUGUUUAUAGUGAUGUAGAAAACCCCACCUUAUGGGUUGGGAUUAUCCUAAAUGUGAUAGAGCCAUGCCUACAUGCUUAGAAUUAUGGCCUCACUUGUUCUUGCUCGCAAACAUACAACGUGUUGUAGCUUGUCACACCGUUUCUAUAGAUUAGCUAAUGAGUGUGCUCAAGUAUUGAGUGAAAUGGUCAUGUGUGGCGGUUCACUAUAUGUUAAACCAGGUGGAACCUCAUCAGGAGAUGCCACAACUGCUUAUGCUAAUAGUGUUUUUAACAUUUGUCAAGCUGUCACGGCCAAUGUUAAUGCACUUUUAUCUACUGAUGGUAACAAAUUGCCGAUAAGUAUGUCCGCAAUUUACAACACAGACUUUAUGAGUGUCUUAUAGAAAUAGAGAUGUUGACACAGACUUUGUGAAUGAGUUUACGCAUAUUUGCGUAAACAUUUCUCAAUGAUGAUACUCUGACGAUGCUGUUGUGUGUUUCAAUAGCACUUAUGCAUUCAAGGUCUAGUGGCUAGCAUAAAGAACUUUAAGUCAGUUUUAUUAUCAAACAAUGUUUUAUGUCUGAAGCAAAAUGUUGGACUGAGACUGACCUUACUAAAGGACCUCAUGAAUUUUGCUCAACAUACAAUGCUAGUUAAACAGGUGAUGAUUAUGUGUACCUUCCUUACCCAGAUCCAUCAAGAAUCCUAGGGGCCGGCUGUUUGUAGAUGAUAUCGUAAAACAGAUGGUACACUAUGAUUGAACGGUUCGUGUCUUAGCUAUAGAUGCUUACCCACUUACUAAACAUCCUAAUCAGGAGUAUGCUGAUGUCUUCACUUGUACUUACAAUACAUAGAAAGCUACAUGAUGAGUUAACAGGACACAUGUUAGACAUGUAUUCUGUUAUGCUUACUAAUGAUAACACUUCAAGGUAUUGGGAACCUGAGUUUAUGAGGCUAUGUACACACCGCAUACAGUCUACAGGCUGUUGGGGCUUGUGUUCUUUGCAAUUCACAGACUUCAUUAAGAUGUGGUGCUUGCAUACGUAGACCAUCUUAUGUUGUAAAUGCUGUUACGACCAUGUCAUAUCAACAUCACAUAAAUUAGUCUUGUCUGUUAAUCCGUAUGUUUGCAAUGCUCCAGGUUGUGAUGUCACAGAUGUGACUCAACUUUACUUAGGAGGUAUGAGCUAUUAUUGUAAUCCCUAAACCACCCAUUAGUUUCCAUUGUGUGCUAAUGGACAAGUUUUGGUUUAUAAAUACAUGUGUUGGUAGCGAUAAUGUUACUGACUUUAAUGCAAUUGCACAUGUGACUGGACAAAUGCUGGUGAUUACAUUUUGAGUUAACAUGAAUACUCAAGUAAUACUUACCUAUGCUCAACACCCGCUAAGAAGCUAUAAGACAUCUACGUACAUGGAUUGCUACGAUGUCGAGGUGUCUGCUACUAGAGAAUCUCUUGGUACCAAUUUACUUACAGCUAGUUUCACAGCUUAACCUAAAUGCUGUACCUACAGGUUAUGUUAAUACACCUAAUAAUACAGAUUUCAGAGUAACUCCUAAAAGCCUUGAAUCAAUUAAAACCCUCAUACCACUUAUGUACAAAGACUACCUUAGACACAGCACAUAUAAAGACUGUACAAAUGUUAAUGCCACAAAAAUUCUCUGACAGAGAUUAGUUUAUAAGCACAUGUGACUUGACAUCUCUGCACUAUACCCACACGGCAUCCUAUCAAUUGCAACUAGAACCAUGAAUAACCAAAAGAUACUUGGACCCGACCUCAAACAAUCCUGCAAUCGUCAACUUUCCAAGGCAAUGCAAGCUGAGAAAAGACAAGCUGCAGUCAAGCCCUUGUACCUAUACGUGUCUUUAAGAAUUCAACUCCGCAGCAGUAGGACCUCUGAGAAGGCUGGCAAUGGCGGUAUGCUGCUCUAACUUUGCUGCUGCCUGACAGAGAACACUUGAGAGCAUCUGGUAAACCAACAACACCACCAAAGCUAAAGAAUUACUCUGGGCUCUAAGAAGCUAAAACGUUGCCACUAAAGCAAAAUGUACACAAGCUCUUGCAGCACGAGAGACAGAACAAACCCAAGGAAACUAUGGGGACUAUGAACUGCUGCAGAUAAGGAUGAUUUCUCCAAACAAUUUGCAACAACCAUGAGCAGUGCUGACUCAACUCAGGCCUAAACUCAUGCAGACCACAAGGCAGAUGGGCUAUUAAACGUUUCGCUUUCCGUUUACGAUAUAGUCUACUCUUGUGCAGAAUGAAUUCUCGUAACUACAUAGCACAAGUAGAUGUAGUUAACUUUAAUUCACAUAGCAAUCUUUAAUCAGUGUGUAACAUUAGGGAGGACUUGAAAGAGCCACCACAUUUCCGAGGCCACCGGAGUACGAUCGAGUGUACAGUGAACAAUGCUAGGAGAGCUGCCUAUAUGGAAGAGCCCUAAUGUGUAAAAUUAAUUUUAGUAGUGCUAUCCCCGUGAUUUUAAUAGCUUCUAGGAGAAUGACAAAAAAAUCCCUCCACCCCACACCCACCAUAUAUCAUCAUACACCACCAUCCAUAACCAUCCCCAUCCUACACCCUCAAAU
>cluster_23 reads=1 total_reads=1372
ACUAGAUAAUACUAACGUGCUUUCAGUAGCUGCACUUACUAACAAUGUUGCUUCUCAAACUGUCAAACCCGGUAAUUUUAACAAAGACUUCUAUGACUUUCUGCUGUGUCUAAGGUUUCUAAGGAAGGAAGUUCUGUUGAAUUAAACACUUCUUCUCUGCUCAGGAUGGUAAUGCUGCUAUCAGCGAUUAUGACUCUAUGUUAAUCUACCAAUGUGUGAUAUCAGACAACUACUAUUUGUAGUUGAAGUUGUUGAUAAGUAUUUUGAUUGUUACGAUGGUGGCUGUAUUAAUGCUAACCAAGUCAUGUCAACAACCUAGACAAAUCAGCUGGUUUCCACUUAAUAAAUGGGUAAGGCUAGACUCAAUUAUGAUUCAAUGAGUUAUGAGGAUCAAGAUGCACUUUCGCAUAUACAAAACGUAAUGUCAUCCCUACUAUAACUCAAAUGAAUCUUAAGUAUGCUAGUGCAAAGAAAGAGCUCGCACCGUAACUGGUGUCUCUAUCUUGUAGUACUAUGACCAAUAGACAGUUCAUCAAAAAUUAUUGAUCAGCCGCCCUAGAGGAGCUACUGUAGUAAUUGGAACAAGCAAAUUCUAUGGUGGUGGCACAACAUGUUAAAACUGUUUAUAGUGAUGAGAAAACCCACCUUAUGGGUUGGGAUUAUCCUAAACGAUACCUUCCCAGGUAACAAACCAACCAACUUCGAUCUCUUGUAGAUCUGUUCUCUAAACGAACUUUAAAAUCUGUGUGGCUGUCACUCGGCUGCAUGCUUAGUGCACUCACGCAGUAUAAUUAAUAACUAAUUACUGUCGUUGACAGGACACGAGUAACUCGUCAUAUCUUGCAGGCUGCUUACGGUUCGUCCGUGUUGCAGCCGAUCAUCAGCACAUCUAGGUUUCGUCCGGGUGUGACCGAAAGGUAAGAUGGAGAGCCUUGUCCCUGGUUUCAACGAGAAAACACACGUCCAAUUCAGUUUGCCUGUUUUACAGGUUCGCGACGUGUUCGUACGUGGCUUUGGAGACUCCGUGGAGGAGGUCUUAUCAGAGGCACGUCAACAUUCUAAAGAUGGCACUUGUGGCUUAGUAGAAAUUGAAAAGGCGUUUUGCCUCAACUUGAACAGCCCUAUGUGUUCAUCAAACGUUCGGAUGCUCGAACUGCACCUCAUGGUCAUGUUAUGGUUGAGCUGGUAGCAGAACUCGAAGGCAUUCAGUACGGUCGUAGUGGUGAGACACUUGGUGUCCUUGUCCCUCAUGUGGGCGAAAUACCAGUAACUUACCCCAAGGUUCUUCUUCGUAAGAACUUAAAAUCUGUGUGGCUGUCACUCGGCUGCAUGCUUAGUGCACCACCAGUAUAAUUAAUAACUUAAAACUGUGUCGUAUGACAGGACACGAGUAACUUGUACUAAUCUGCAGGCUGCUGACGGAUUCGUCCGUGUUGCAGCCGAUCAUCAGCACAACUAGGUUCGCCGGGUGUGACCGAAAGGUAAGAUGGAGAGCCUUGUCCCUGGUUCAACGAGAAAACACACGUCCAUCAGUUUGCCUGUUUUACAGGUUCGCGACGUGUUCGUACGUGGCUUUGGAGACUCCGUGGAGGAGGUCUUAUCAGAGGCACGUCAACAUCUUAAAGAUGGCACUUGUGGCUUAGUAGAAGUUGAAAAAGGCGUUUUGCCUCAACUUGAACAGCCCUAUGUGUUCAUCAAACGUUCGGAUGCUCGAACUGCACCUCAUGGUCAUGUUAUGGUUGAGCUGGUAGCAGAACUCGAAGGCAUUCAGUACGGUCGUAGUGGUGAGACACUUGGUGUCCUUGUCCCUCAUGUGGGCGAAAUACCAGUGGCUUACCGCAAGGUUCUUCUUCGUAAGAACGGUAAUAAAGGAGCUGGUGGCCAUAGUUACGGCGCCGAUCUAAAGUCAUUUGACUUAGGCGACGAGCUUGGCACUGAUCCUUAUGAAGAUUUCAAGAAACUGGAAUGUACAAAUACCUACAACUUGUGCUAAUGACCCUGUGGGUUUUACACUUAAAACACAGUCUGUACCGUCUGCGGUAUGUGGAAAGGUUAUGGCUGUAGUUGUGAUCAACUCCGCGAACCCAUGCUUCAGUCAGCUGAUGCACAAUCGUUUUAAACGGGUUUGCGGUGUAAGUGCAGCCCGUCUUACACCGUGCGGCACAGGCACUAGUACUGAUGUCGUAUACAGGGCUUUGACAUACAAUGAUAAAGUAGCUGGUUUUGCUAAAUUCCUAAAACUAAUUGUUGUCGCUUCCAAGAAAAGGACGAAGAUGACAAUUUAAUUGAUUCUUACUUUGUAGUUAAGAGACACACUUUCUCUAACUACCAACAUGAAGAAACAAUUUAUAAUUUACUUAAGGAUUGUCCAGCUGUUGCUAAACAUGACUUCUUUAAGUUUAGAAUAGACGGUGACAUGGUACCACAUAUAUCACGUCAACGUCUUACUAAAUACACAAUGGCAGACCUCGUCUAUGCUUUAAGGCAUUUUGAUGAAGGUAAUUGUGACACAUUAAAGAAAUACUUGUCACAUACAAUUGUUGUGAUGAUGAUUAUUUCAAUAAAAGGACUGGUAUGAUUUUGUAGAAAACCCAGAUAUAUUACGCGUAUACGCCAACUUAGGUGAACGUGUACGCCAAGCUUUGUUAAAAACAGUACAAUUCUGUGAUGCCAUGCGAAAUGCUGGUAUUGUUGGUGUACUGACAUUAGAUAAUCAAGAUUUCAAUGGUAACUGGUAUGAUUUCGGUGAUUUCAUACAAACCACGCCAGGUAGUGGAGUUCCUGUUGUAGAUUCUUAUUAUUCAUUGUUAAUGCCUAUAUUAACCUUGACCAGGGCUUUAACUGCAGAGUUCAUGUUGACACUGACUUAACAAAGCCUUACAUUAAGUGGGAUUUGUUAAAAUAUGACUUCACGGAAGAGAGGUUAAAACUCUUUGACCGUUAUUUUAAAUAUUGGGAUCAGACAUACCACCCAAAUUGUGUUAACUGUUUGGAUGACAGAUGCAUUCUGCAUUGUGCAAACUUUAAUGUUUUAUUCUCUACAGUGUUCCCACCUACAAGUUUUGGACCACUAGUGAGAAAAAUAUUUGUUGAUGGUGUUCCAUUUGUAGUUCAACUGGAUUCACUUCAGAGAGCUAGGUGUUGUACAUAAUCAGGAUGUAAACUUACAUAGCUCUAGACUUAGUUUAAGGAAUUACUUGUGUAUGCUGCUGACCCUGCUAUGCACGCUGCUUCUGGUAAUCUAUUACUAGAUAAACGCACUACGUGCUUUCAGUAGCUGCACUUACUAACAAUGUUGCUUUCAAACUGUCAAACCCGGUAAUUUUAACAAAGACUCUAUGACUUUGCUGUGUCUAAGGGUUUCUAAGGAAGGAAGUUCUGUUGAAUUAAACACUUUCUUUGCUCAGGAUGGUAAUGCUGCUAUCAGCGAUUAUGACUACUAUCGUUAUAAUCUACCAACAAUGUGUGAUAUCAGACAACUACUAUUUGUAGUUGAAGUUGUUGAUAAGUACUUUGAUUGUUACGAUGGUGGCUGUAUUAAUGCUAACCAAGUCAUCGUCAACAACCUAGACAAAUCAGCUGGUUUCCAUUUAAUAAAUGGGUAAGGCUAGACUUUAUUAUGAUUCAAUGAGUUAUGAGGAUCAAGAUGCACUUUCGCAUAUACAAAACGUAAUGUCAUCCCUACUAUAACUCAAAUGAAUCUUAAGUAUGCCAUUAGUGCAAAGAAUAGAGCUCGCACCGUAGCUGGUGUCUCUAUCUGUAGUACUAUGACCAAUAGACAGUUUCAUCAAAAUUAUUGAAAUCAAUAGCCGCCACUAGAGGAGCUACUGUAGUAAUUGGAACAAGCAAAUUCUAUGGUGGUUGGCACAACAUGUUAAAACUGUUUAUAGUGAUGUAGAAAACCCCCCUUAUGGGUUGGGAUUAUCCUAAAUGUGAUAGAGCCAUGCCUAACAUGCUUAGAAUUAUGGCCUCACUUGUUCUUGCUCGCAAACAUACAACGUGUUGUAGCUUGUCACACCGUUUCUAUAGAUUAGCUAAUGAGUGUGCUCAAGUAUUGAGUGAAAUGGUCAUGUGUGGCGGUUCACUAUAUGUUAAACCAGGUGGAACCUCAUCAGGAGAUGCCACAACUGCUUAUGCUAAUAGUGUUUUAACAUUUGUCAAGCUGUCACGGCCAAUGUUAAUGCACUUUUAUCUACUGAUGGUAACAAAAUUGCCGAUAAGUAUGUCCGCAAUUUACAACACAGACUUUAUGAGUGUCUCUAUAGAAAUAGAGAUGUUGACACAGACUUUGUGAAUGAGUUUACGCAUAUUUGCGUAAACAUUUCUCAAUGAUGAUAUCUCUGACGAUGCUGUUGUGUUCAAUAGCACUUAUGCAUCAAGGUCUAGUGGCUAGCAUAAAGAACUUUAAGUCAGUUCUUUAUUAUCAAAACAAUGUUUUAUGUCUGAAGCAAAAUGUUGGACUGAGACUGACCUUACUAAAGGACCUCAUGAAUUUUGCUCUCACAUACAAUGCUAGUUAAACAGGGUGAUGAUUAUGUGUACCUUCCUUACCCAGAUCCAUCAAGAAUCCUAGGGGCCGGCUGUUUGUAGAUGAUAUCGUAAAACAGAUGGUACACUUAUGAUUGAACGGUUCGUGUCUUUAGCUAUAGAUGCUUACCCACUACUAAACAUCCUAAUCAGGAGUAUGCUGAUGUCUUCAUUUGUACUUACAAUACAUAAGAAAGCUACAUGAUGAGUUAACAGGACACAUGUUAGACAUGUAUUCUGUUAUGCUUACUAAUGAUAACACUUCAAGGUAUUGGGAACCUGAGUUUUAUGAGGCUAUGUACACACCGCAUACAGUCUACAGGCUGUUGGGGCUUGUGUUCUUUGCAAUUCACAGACUUCAUUAAGAUGUGGUGCUUGCAUACGUAGACCAUUCUUAUGUUGUAAAUGCUGUUACGACCAUGUCAUAUCAACAUCACAUAAAUUAGUCUUGUCUGUUAAUCCGUAUGUUUGCAAUGCUCCAGGUUGUGAUGUCACAGAUGUGACUCAUACUUUCUUAGAGGUAUGAGCUAUUAUUGUAUCUAAUCACCCAUUAGUUUCCAUUGUGUGUAAUGGAAAGUUUUUGGUUUAAAUAAGAUUGGUAGCGAUAAUGUUACUGACUUAAUGCAAUUGCAACAUGACUGGACAAAUGCUGGUGAUUACAUUUUAGCUAUCCCUGUACUGAAAGAUCAAGUUUGCACAGAAAGCUCAAAGCUACUGAAUUUAAACUUCUAUGUUAUUGCUACUGACUGAAGGCUGAUGACACAAUUCUCAAGGAAGUUGUAAACCUAGACUCAUAUUCGUAUCAGCAACUUUAAGAAUUCUACUGAAAUCAACAGUGAAAGAUAGAAACGUAGAAUAGCUGACAAUGGCGUGUGUUGCUUGCUUGUGCUAGCUUACAGAUUAAAGCUUGUAAAGCAAAUGUCUGGUAAGUCAACAACAAGGAACUGAUACAAGAAUCUGCUGAGUAAAGUGCAUCUGCUGCAGAUCUAGCAAUCGUUCGAAUGUCUGCGAAGUACUCGGAACGGUGACACACAGUGCCAUAAAUUGGAUGACAAAGAUCCAAUUAAAGAUCAAGUCAUUUGCUGAAUAGCAUUGACGCAUACAAACUCCCACCAACAGAGCCUAAAAGGACAAAAGAAGAAGGCUGAUGAAACUCAAGCCUCGCAGAGACAGAAGAAACAGCAAACUGUGACUCUUUCCUGCUGCAGAUUUGGAUGAUUUUCCAAACAAUUGCAACAAUCCAUGAGCAGUGCUGACUCAACUCAGGCCUAAACUCAUGCAGACCACCAAGGCAGAUGGGCUAUAUAAACGUUUCGCUUUUCCGUUUACGAUAUAGUCUACUCUUGUGCAGAAUGAAUUCUCGUAACUACAUAGCACAAGUAGAUGUAGUUAACUUUAAUCUCACAUAGCAAUCUUUAAUCAGUGUGUAACAUUAGGGAGGACUUGAAAGAGCCACCACAUUUCACCGAGGCCACGCGGAGUACGAUCGAGUGUACAGUGAACAAUGCUAGGGAGAGCUGCCUAUAUGGAAGAGCCCUAAUGUGUAAAAUUAAUUUUAGUAGUGCUAUCCCCAUGUGAUUUUAAUAGCUUCUUAGGAGAAUGACAAAAAACCCCCCCACCCACUACCCACCAUCAUCAUAUCAUACAUCAUCUCUCCUCCCUCCACAUACCAUCUCUCUAACCUCCUAUAAUUCCUACUAUCAUCUAAACCAUCACAUAUCCCCACCCCCCAUAUCCCAUAUCAAAAUUUUCC
>cluster_24 reads=1 total_reads=233
AUACCUCCCUCCAGGUAACAAACCAAACCAUUCGAUCUCGUAGAUCUGUUCUAAACGAUUCUAAAAUCUGUGGCUGUCAUCGGCUGCAUGCUCAGUGCACACGCAGUAUAAUUAAUAUUAAUUACUGUCGCUGACAGGACCAAGUAACUCGUCUAUCUGCAGGCUGCACGGUUCGUCCGUGUUGCAGCCGAUCAUCACCAGCACAUAGGUCGUCCGGGUGUGACCGAAAGGUAAGAUGGAGAGCCUUGUCCCUGGUUUCAACGAGAAACACACGUCCGCUUCAGUUUGCCUGUUUUACAGGUUCGCGACGUUCGUACGUGGCUUUGGAGACACCGUGGAGGUCUAUCAGAGGCACGUCAACAUCUACUAAAGAUGGCACUUGUGGUCUAGUAGAAGUUGAAAAAGGCGUUCUGCCUCAACUUGAACAGCCCUAUGUGUUCAUCAAACGUUCGGAUGCUCGAACUGCACCUCAACUGGUCAUGUUAUGGUUGAGCUGGUAAGAACUCGAAGGCAUUCAGUACGGUUGUGGUGGUGAGACACUGGUGGGUCCUGUCCCUCAUGUGGGCGAAUACCAGUGGCUCUACGUCGCAAGGGCUUCUCGUAAGAACGGUAAUAAAGGAGCUGGUGGCCGUAGUUACGGCGUCGAUCUAAAGUCAUUUGACAUGGCGACGAGCUUGGCACUGAUCCUUAUGAAGAUUUUCAAGAAACUGGAAUGUACAAAUCCCCCUUGUGCUAAUGACCCUGUGGGUUCACACUUAAAACACAGUCUGUACCGUCAACGGUAUGUGAAAGGUUAUGGCUAGUUGUGAUCAACUCCGCGAACCCAUGUUCAGUCAGCAAUGCACAAUCGUUAAAACGGGUUUGCAGUGUAAGUGCAGCCCGUCACACACCGUGCGGACAGGCACUAGUACUGAUGUCGUAUACAGGGCUUUGACAUACACAAUGAUAAGUAGCUGGUUUGCUAAUUCCAAAAACUAUUGUGUCAUCCAAGAAAAGGACGAAGAUGACAAUUUAAUUGAUUCACUUCUGUAGUUAAGAGACACACUUCUCUAACUACCAACAUGAAGAACCACUUUAUAAUCUACUUAAGGAUUGACCAGCUGUUGCUAAACAUGACUUUCAGCUAGACGGUGACAAAGUACCACAUAUAUACGUCAACGCACACUAAAAUCAUGGCAGACCUCGUCUAUGCUUUGGGCAUUUGAUGAAGGUAAUUGUGACACACAAAAGAAUACUUGUCACAUACAAUUGUUGUGAUGAUGAUUAUCUCAAAAGGACUGGUAUGAUUUUGUAGAAAACCCAGAUAUAUUACGUAACGCCAACUUAGGUGAACGUGUACGCCAGCUUGUUAAAAACAGUACAAUUCGUGAUGCCAUGCGAAUACUGGUAUUGUUGGUGUACUGACAUUAGAUAAUCAAGAUCUCAAUGGUAACUGGUAUGAUUUGGUGAUUUCAUACACCACGCCAGGUAGUGGAGUUCCUGUUGUAGAUUUUAUUAUCAUUGUUAAUGCCAUAUUAACCUUGACCAGGCUUCAUGCAGAGUCACAUGUUGACACUGACUUAACAAACCCUCAACUUCGAUACUUGUAAAUAUGACUCACAGAACAAACUAAAACUCUUGACCCUACCCCAAAAUCAUCGAAUCCACCCAUUACGUUUGUUGGACCACAGAUUCACUUGCAUUAACCAACUCUAACGCACUCUACGCGAUCCCACCAACAACCCUAGGCAUACCCAAAAAUAUUGUUUGGUUACCUCUCACUCAACUGGCAACAAAGACCUAAAUUCCCACAUAACCAGGCUUUCCACUUCACACCACUAGCAGUCCAAUGAAACCUGUGUAUACCGCAGACCUACCAGACGCAUCUUCCUAAUCAUAACGAUAAACUCAACGAUCUCAGCAGCUGCACCUACUAACCUGAAGAAACUGUCCAACCGGUAAUUUACCCAACACUUCAACACAUUGCAUCAAAGGUUUAACAAAGGAAGCCUGUACACCAAAACAUCUUUGCACCCGCAAUCCUGCUAACAGCGAAUACGCAACAUCCUCAACCAACAACAUUGCUAAGACAACUAUAAGAAGCAGAAGCUGCAGACAAGCCUUUCUCGUCCCAUCGUGGCAGUUUAAGCAACCAACCCAACACCAUAAAACAACUUCUCCAUCUAAAAAACCCACCAAAGGCUAGAUUCACCUCAUAUCACAGAGCAUGCCUAACAACCACUAGAUACAAACCUCAUGUCAUCCCCACAACCACCCAACCUGCACUAGCAUGCCCACCGUUCAAAGAAUAGCACACGACCGCACUCAAGCCUUCACUGAAACAACCACCAAAGACGUUUCCCCAUCAAAACCCAAUGAAAUCAUAGGACAAGCCACAACUAGCCAAUGCCAAUCAAAUUUAUACCUUCCCAGGUAACAAACCAACCAAUCGAUCUCUUGUAGAUCUGUUCUCUAAACGAACUUUAAAAUCUGUGUGGCUGUCACUCGGCUGCAUGCUUAGUGCACUCACGCAGUAUAAUUAAUAACUAAUUACUGUCGUUGACAGGACACGAGUAACUCGUCUACUUGCAGGCUGCUUACGGUUCGUCCGUGUUGCAGCCGAUCAUCAGCACAUCUAGGUUCGUCCGGGUGUGACCGAAAGGUAAGAUGGAGAGCCUUGUCCCUGGUUUCAACGAGAAAACACACGUCCACUCAGUUUGCCUGUUUUACAGGUCGCGACGUGUUCGUACGUGGCUUUGGAGACUCCGUGGAGAGGUCUUAUCAGAGGCACGUCAACAUCUUAAAGAUGGCACUUGUGGCUUAGUAGAAGUUGAAAAAGGCGUUUGCCUCAACUUGAACAGCCCUAUGUGUUCAUCAAACGUUCGGAUGCUCGAACUGCACCUCAUGGUCAUGUUAUGGUUGAGCUGGUAGCAGAACUCGAAGGCAUUCAGUACGGUCGUAGUGGUGAGACACUGGUGUCCUUGUCCCUCAUGUGGGCGAAUACCAGUGGCUUACCGCAAGGUUUUCUUCGUAAGAACGGUAAUAAAGGAGCUGGUGGCCAUAGUUACGGCGCCGAUCUAAAGUCAUUUGACUUAGGCGACGAGCUUGGCACUGAUCCUUAUGAAGAUUUCAAGAAACUGGAAUGUACAAAUACCUACAACUUGUGCUAAUGACCCUGUGGGUUUACACUUAAAACACAGUCUGUACCGUCUGCGGUAUGUGGAAAGGUUAUGGCUGUAGUUGUGAUCAACUCCGCGAACCCAUGCUUCAGUCAGCUGAUGCACAAUCUUUUAAACGGGUUUGCGGUGUAAGUGCAGCCCGUCUCACCGUGCGGCACAGGCACUAGUACUGAUGUCGUAUACAGGGCUUUUGACAUACAAUGAUAAAGUAGCUGGUUUCGCUAAAUUCCUAAAACUAAUUGUUGUCGCUUCCAAGAAAAGGACGAAGAUGACAAUUUAAUUGAUCUUACUUUGUAGUUAAGAGACACACUUUCUCAACUACCAACAUGAAGAAACAAUUUAUAAUUUACUUAAGGAUUGUCCAGCUGUUGCUAAACAUGACUUCUUUAAGUUUAGAAUAGACGGUGACAUGGUACCACAUAUAUCACGUCAACGUCUUACUAAAUACAAUGGCAGACCUCGUCUAUGCUUUAAGGCAUUUUGAUGAAGGUAAUUGUGACACAUUAAAGAAAUACUUGUCACAUACAAUUGUUGUGAUGAUGAUUAUUUCAAUAAAAGGACUGGUAUGAUUUUGUAGAAAACCCAGAUAUAUUACGCGUAUACGCCAACUUAGGUGAACGUGUACGCCAAGCUUUGUUAAAAACAGUACAAUUUGUGAUGCCAUGCGAAAUGCUGGUAUUGUUGGUGUACUGACAUUAGAUAAUCAAGAUCUCAAUGGUAACUGGUAUGAUUUCGGUGAUUUCAUACAAACCACGCCAGGUAGUGGAGUUCCUGUUGUAGAUUCUUAUUAUUCAUUGUUAAUGCCUAUAUUAACCUUGACCAGGGCUUUAACUGCAGAGUACAUGUUGACACUGACUUAACAAAGCCUACAUUAAGUGGGAUUUGUUAAAAUAUGACUUACGGAAGAGAGGUUAAAACUCUUUGACCGUUAUUUUAAAUAUUGGGAUCAGACAUACCACCAAAUUGUGUUAACUGUUUGGAUGACAGAUGCAUUCUGCAUUGUGCAAACUUUAAUGUUUUAUUCUCUACAGUGUUCCCACCUACAAGUUUUGGACCACUAGUGAGAAAAAUAUUUGUUGAUGGUGUUCCAUUUGUAGUUUCAACUGGAUACACUUCAGAGAGCUAGGUGUUGUACAUAAUCAGGAUGUAAACUUACAUAGCUCUAGACUUAGUUUUAAGGAAUUACUUGUGUAUGCUGCUGACCCUGCUAUGCACGCUGCUUCUGGUAAUCUAUUACUAGAUAAACGCACUACGUGCUUUCAGUAGCUGCACUUACUAACAAUGUUGCUUUCAAACUGUCAAACCCGGUAAUUUUAACAAAGACUUUAUGACUUUGCUGUGUCUAAGGUUUCUAAGGAAGGAAGUUCUGUUGAAUUAAAACACUUCUUUGCUCAGGAUGGUAAUGCUGCUAUCAGCGAUUAUGACUACUAUCGUUAUAAUCUACCAACAAUGUGUGAUAUCAGACAACUACUAUUUGUAGUUGAAGUUGUUGAUAAGUACUUUGAUUGUUACGAUGGUGGCUGUAUUAAUGCUAACCAAGUCAUCGUCAACAACCUAGACAAAUCAGCUGGUUUUCCAUUUAAUAAAUGGGGUAAGGCUAGACUUUAUUAUGAUUCAAUGAGUUAUGAGGAUCAAGAUGCACUUCGCAUAUACAAAACGUAAUGUCAUCCCUACUAUAACUCAAAUGAAUUUAAGUAUGCCAUUAGUGCAAAGAAUAGAGCUCGCACCGUAGCUGGUGUCUCUAUCUGUAGUACUAUGACCAAUAGACAGUUCUCAAAAAUGAAAUCAAUGCCACAGAGAGUACUGUAUAAAUGAACAAGCUUAUAGUGGUUGGCACAACUGCUACUGCAUAACUCAUGUAAAACUUAAAUACAGAAACAUUAAACAUGUUUCCACACAUAGAACUAACCACACUAAAGAAGAGCUGAUAACUCCCUAGAACAGAAGAACAGCAUGUGACUCUUUCCUGCUGCAGAUUUGGAUGAUUUCCAAACAAUUGCAACAAUCCAUGAGCAGUGCUGACUCAACUCAGGCCUAAACUCAUGCAGACAUCAAGGCAGAUGGGCUAUAUAAACGUUUCGCUUUCCGUUUACGAUAUAGUCUACUCUUGUGCAGAAUGAAUUCUCGUAACUCAUAGCACAAGUAGAUGUAGUUAACUUUAAUCCACUAGCAAUCUUAAUCAGUGUGUAACAUUAGGGAGGACUUGAAAGAGCCACCACAUUUCACCGAGGCCACCGGAGUACGAUCGAGUGUACAGUGAACAAUGCUAGGAGAGCUGCCUAUAUGGAAGAGCCCUAAUGUGUAAAAUUAAUUUUAGUAGUGCUAUCCCCAUGUGAUUUUAAUAGCUUCUAGGAGAAUGACAAAAACCCCUCCCCACACACACCCACCAUCUCCUCAUUCCCAUCUCACAUCCCCCCACCACCUCCUCAAAACCUAAACGUUCAUCGGUAUAUUGCUACUGUACGUGAAGUGCUGUCUGACAGAGAAUUACAUCUCUGGGAAGUUGGUAAACCUAGACCACUUAUCGAAAUUAUGUCUUUACUGGUUAUCGUGUAACUAAAACAGUAAAGUACAAAUAGGAGAGUAUGUGACUCUUCUUCCUGCUGCAGAUUUGGAUGAUUUUCCAAACAAUUGCACAAUCCAUGAGCAGUGCUGACUCAACUACAGGCCUAAACUCAUGCAGACCAUAAGGCAGAUGGGUUAUAUAAACGUUUCGCUUUCCGUUUACGAUAUAGUUUACUUGUGCAGAAAUGAAUUCUCGUAACUACAUAGCACAAGUAGAUGUGGUUAACUUUAAUCACAUAGCAAUCUUUAAUCAGUGUGUAACAUUAGGAGGACUUGAAAGAGCCACCACAUUUCACCGAGGCCACGCGGAGUACGAUCGAGUGUACAGUGAACAAUGCUAGGAGAGCUGCCUAUUGGAAGAGCCCUAAUGUGUAAAAUUAAUUUAGUGGUGCUAUCCCCAUGUGAUUUUAAUAGCUUUAGGAGAAUGACAAAGC
>cluster_25 reads=1 total_reads=91
AUCCUUCCCAGGUAACAAACCCAACCAACUUCGAUCUCUGUAGAUCUGUUCUAAACGAACUUAAAAUCCGUGGCUGUACUCAACUCCAUGCUUAGUGCACUCACGCAGUAUAAUUAACUAACUGUCGUUGACAGGCACCAGUAACUCGUCUAUCUGCAGGCUGCCUACGGUUCGUCCGUGUUGCAGCCGAUCAUCAGCACAUCAAGGUUUCCACCGGGUGUGACCGAAAGGUAAGAUGGAGAGCCUUGUCCCUGGUUUCAACUAGAAACACACGCCAACUCAGUUUGCCUGUUUUACAGGUUCGCGACAACUAUUCGUACGUGGCUUGGAGACACCGUGGAGGUCUAUCAGAGGCACGUCAACACAUAAAGAUGGCACCUGUGGCUUAGUAGAAGUUGAAAAAGGCGUUUGCCUCAACAUCAACAGCCCUCAUGUGUUCAUCAACGCUCGGAUGCUCGAACUGCACCUCAUGGUCAUGUUAUGGUUGAGCUGGUAGCAGAACUAAGGCAUUCAGUACGGUGUAGUGGUGAGACACUGGUGUCCUUGUCCCUCAUGGGCGAAAUACCAGUGGCUUACCGUAAGGUUCUCUUCCCUCCCAGGUAACAACCAUACAUUUACGAUCUCUGCAGAUUUGUUCUCUAAACGAACAAAAUCUGUGUGGCUGUCACUUGGCUGAUGCUUAGUGCACUCACAGUAUAAUUAAUAUAACUAAAUUGUCGUGACGGACACGAGUAACCGUUUAUAUUUGCAGGCUGUACGGUUUCGUCCGUGUUGCAGCCGACAUCAGCACUCAGGUUUGUCCGGGUGUGACCGAAAGGUAAGAUGGAGAGCCUUGUCCUGGUUUCAACGAGAAAACACACGCCACCAACCAGUUUGCCUGUUUUACAGGUUUGUGACGCUGUUCGUACGUGGCUUGGAGACUCCGUGGAGGAGGUCUUAUCAGAGGCACGUCAACAUCUUAAAGAUGGCACUUGUGGCUCUAGUAGAAGUUGAAAAAGGCGUUUUGCCUCAACUUGAACAGCCCUAUGUGUUCAUCAAACGUUCGGAUGCUCGAACUGCACCUCAUGGUCAUGUUAUGGUUGAGCUGGUACAGAACUCGAAGGCAUUCAGUACGGUCGUAGUGGUGAGACACUUGGUGUCCUUGUCCCUCAUGUGGGCGAAAUACCAGUGGCUCUGCAAGGUCUUCUCGUAAGAACGGUAAUAAAGGAGCUGGUGGCCAUAGUUACGGCGCCGAUCAAAGUCAUUUGACUUUAGGCGACGAGCUUGGCACUGAUCCUAUGAAGAUUUCAAGAAAACUGGAAUGUACAAAUACCUACAACUUGUGCUAAUGACCCUGUGGGUUCACACUUAAAACACAGUCUGUACCGUCUGGUAUGUGGAAAGGUUAUGGCUGUAGUUGUGAUCAACUCCGCGAACCCAUGCUUCAGUCAGCUGAUGCACAAUCGUUUUAAACGGGUUUGCGGUGUAAGUGCAGCCCGUCACACCGUGCGGCACAGGCACUAGUACUGAUGUCGUAUCAGGGCUCUGACAUACAAUGAUAAAGUAGCUGGUUUUGCUAAAUUCCUAAAACUAAUUGUUGUCGCUUCCAAGAAAAGGACGAAGAUGACAAUUUAAUUGAUUUACUUUGUGGUUGAGACACACUUUUCUAUAACCAACAUGAAGAAACAAUUUAUAAUUUACUUAAGGAUUGUCCAGCUGUUGCUAAACAUGACUCUCUAAGUUUAGAAUAGACGGUGACAUGGUACCACAUAUAUCACGUCAACGUCUUACUAAACACACUGGCAGACCUCGUCAUGCUUAAGGCAUUUGAUGAAGGUAAUUGUGACACAUUAAAGAAUACUUGUCACAUACAAUUGUUGUGAUGAUGAUUAUUUCAAUAAAAGGACUGGUAUGAUUUGUAGAAAACCCAGAUAUAUUACGCGUAUACGCCAACUUAGGUGAACGUGUACGCCAAGCUUGUUAAAAACAGUACAAAUUUGUGAUGCCAUGCGAAAUGCUGGUAUUGUUGGUGUACUGACAUUAGAUAAUCAAGAUCUCAAUGGUAACUGGUAUGAUUUCGGUGAUUUCAUACAAACCACGCCAGGUAGUGGAGUUCCUGUUGUAGAUUCUUAUUAUUCAUUGUUAAUGCCUAUAUUAACCUUGACCAGGCUUUAACUGCAGAGUCACAUGUUGACAUUGACUUAACAAAGCCUUCAUUAAGUGGGAUUUGUUAAAAUAUGACUUACGGAAGAGAGGUUAAAACUCUUUGACCGUUAUUUUAAAUAUUGGGAUCAGACAUCACCCAAAUUGUGUUAACUGUUUGGAUGACAGAUGCAUUUGCAUUGUGCAAACUUUAAUGUUUCAUCUCUACAGUGUUCCCACCUACAAGUUUGGACCACUAGUGAGAAAAAUAUUUGUUGAUGGUGUUCCAUUUGUAGUUUCAACUGGAUACAUCUCAGAGAGCUAGGUGUUGUACAUAAUCAGGAUGUAAACUUACAUAGCUCUAGACUUAGUUUAAGGAAUUACUUGUGUAUGCUGCUGACCUGCUAUGCACGCUGCUUCUGGUAAUCUAUUACUAGAUAAACGCACUACGUGCUUUCAGUAGCUGCACUACAACAAUGUUGCUUUCUACAAACUGUCAAACCCGGUAAUUUUAACAAAGACUUAUGACUUGCUGUGUCUAAGUUUCUAAGGAAGGAAGUUCUGUUGAAUUAAACACUCUUUUGCUCAGGAUAGUAAUGCUGCUAUCAGCGAUUAUGACUACUAUCGUUAAAUCUACCAAUAUGUGAUAAGACAACACUAUUUGUGGUUGAAGUUGUUGAUAAGUACUUUGAUUGUUACGAUGGUGGCUGUAUUAAUGCUAACCAAGUCAUCGUCAACAACCUAGACAAUCAGCUGGUUUCCAUUUAAUAAAUGGGGUAAGGCUAGACUUUAUUAUGAUUCAAUGAGUUAUGAGGAUCAAGAUGCACUUUCGCAUACAAACGUAAUGUCAUCCCUACUAUAAUUCAAAUGAAUUUAAGUAUGCCAUAGUGCAAAGAAUAGAGCUCGACAUAGCUGGUGUCUCUAUCUGUAGUAUGACAAUGACAGUUUAUCAAUGAAAUCAAUAGCCGCCACAGAGGGUACUGUAGUUUGGAACAAGCAAAUCUAUGGUGGUUGGCACAACAUGUUAAAACUGUUUCUAGUGAUGUAGAAAACUCACCUUAUGGGUUGGGAUUAUCCUAAAUGUCAAGAGGCCUAACGUGCUAAGAAUUAUUGGCCUCAUGUUUGCCGUAAACAUACAACGUGCUGUAGCUAGUACACCGUUUAAGAUGCUAAUGAGUGCACUAAGUUUGAGUGAAUGGUCAUGAUGACAGUUCUUAUAUGGUAAACCAGGUGGAACCUUCGGAGAUCCACUACUGCUUACCUAUAAGUGAUUUUAACUGUCAAGGUGUCACGCGAAUGUUAAUGCACUUUAUCACUGAUGGUAACAAAAUUGCCGAUAAGUAUGUCCGCAAUUUACACACAGACUUUAUGAGUGUUCUUAGAAAUAGAGAUGUUGACACAGACUUUGUGAAUGAGUUACGCAUAUUUGCGUAAACUUCUCAAUGAUGAUACUUGACGAUGCUGUUGUUCAAUAGCAUAUGCAUCUCAAGGUCUAGUGGCUAGCAUAAGAACUUUAAGUCAGUUUAUUAUCAACAAUGUCUUAUGUCUGAAGCAAAAUGUUGGUGAGACUGACCUUACUAAAGGACCUCAUGAAUUUUGCUCUCAUAUAUGCUGCUGUUAAACAGGUGAUGAUUAUGUGUACCUUCCUUACCCAGAUCCACAAGAAACCCAGGGCCGGCUGUUUGUAGAUGAUAUCGUAAAACAGAUGGUACACUAUGAUUGAACGGUUCGUGUCUUAGCUAAGAUGCUUACCCACUUACUAAACAUCCUAAUCAGGAGUAUGCUGAUGUUUCAUUUGUACUUACAAUCUAAGAAAGCUACAUGAUGAGUUAACAGGACACAUGUUAGACAUGUAUUUCUGUUAUGCUUACUAAUGAUCACUUCAAGGUAUUGGAACCUGAGUUUUAUGAGGCUAUGUACACACCGCAUACAGUCCAGGCUGUUGGGGCUGUGUUUUCUUGCAAUUCACAGACUUCAUUAAGAUGUGGUGCUUGCAUACGUAGACCAUUAUGUUGUAAUGCUGUUACGACCAUGUCAUAUCAACAUUACAUAAAUUAGUCUUGUCUGUUAAUCCGUAUGUUUGCAAUGCUCAGGUUGUGAUGUCACAGAUGUGACUCAACUUUACUUAGGAGGUAUGAGCUAUUAUUGUAAAUCCAAACCACCCAUUAGUUUCCAUUGUGUGCUAAUGGACAAGUUUUUGGUUUAUAUAAAUGUGUUGGUAGCGAUAAUGUUACUGACUUUAAUGCAAUUGCUACAUGUGACUGGACAAAUGCUGGUGAUUACAUUAGCUAACACCUGUACUGAAAGACUCAAGCUUUUCAGAAACGCUCAAAGCUCUGAGGAGACUUUAACUGUCUUAUGGUAUGCAAUGACGUGAAGUGCUGUCUGACAGAAAUUACUACAUAGGAAGUUGGUAACCUAGACUAUUCGAAAUUAUGUACUGGUUAUUGUAACUAAUUAGUAAACUACAAAUCAGAGUAUGUGAAAAGCUGGUGCAGCUUUGGUAUGAUACAAACAAUCCUGAUCCAAGGUGCCAACAAUGCCUGCUGUCAUGCAGAAUACAACAGGCAAAGGAGACAAUAAAUUCUAUACUAGUUUACCUAAUAAUAUAUCUUGUGAAUGACUGGUCAUAGAAACAAAGAAAUUAGUAUGAUCACAUGUCAAGAUUCUCCAACAAUUGGAACAAUCUGAGCAGUGCUGACUCAACUUAGGCCUAAACUCAUGCAGACAUAAGGCAGAUGGGAUAUAUGUUCGCUUCCGUUACGAUAUAGUACAUCUUGCAGAAUGAAUUUUCGUAAAAUAGCACAAGAGAUGUAGUUAACUUUAAUCACUAGCAAUUUUAAUCAGUGUGUAACUGGAGGACUUGAAAGAGCCCACUUUCACUCGAGGCCACGCGGAGUACGAUCGAGUGUCAGUGAACAAUGCUAGGGAGAGCUGCCUAUAUGGAAGAGCCCAAUGUGUAAAAUUAAUUUAGUAGUGCUAUCCCAUAUGAAUUUGAUAGCUUUUUAGGAGAAUGACAAAACUCACUGCACAAUGUAACACAAGCUUUCGCAUACCUGAUCCAGAACACUGGAACUAAGGAACUGAACACACAUGCGCAAAUGACGUUGCCCCACGCAUGCUACACUAUGGUGCCUACACUAGGACAAAGAUCCAAAUUAAAGAUAAGUCAUUGCUGAAUAAGCAUUGACGCAUACAAAUCCCACCAACAGAGCCUAAAAAGGACAAAAAGAAGAAGGCUGAUGAAACUCAAGCCUUGCAGAGACAGAAGAAACAGCAAACUGUGACUCUUUCCUGCUGCAGAUUUGGAUGAUUUUCCAAACAAUUGCAACAAUCCAUGAGCAGUGCUGACUCAACUCAGGCCUAAACUCAUGCAGACCAUCAAGGCAGAUGGGCUAUAUAAACGUUUCGCUUUCCGUUUACGAUAUAGUUACUCUUGUGCAGAAUGAAUUCUCGUAACUAUAGCACAAGUAGAUGUAGUUAACUUUAAUAGCAUACUUGUACCAACAGAGCUAAAAGGACAAGAGUAGAAACUCGAGCCACGCAGAGACAGAAGAACAGCAAACUGUGACUCUUUCCUGCUGCAAGAUUUGGAUGAUUUCUCCAAACAAUUGCAAUCCAUGAGCAGUGCUGACUCAACUCAGGCCUAAACUCAUGCAGACAUAAGGCAGAUGGGCUAUAUAAACGUUCGCUUUCCGUUUACGAUAUAGUCUACUCUUGUGCAGAAUGAAUUCUCGUAUACAUAGCACAAGUAGAUGUAGUUAACUUUAAUCUCAUAGCAAUUUUUAAUCAGUGUGUAACAUUAGGAGGACUUGAAAGAGCCACCACAUUCACCGAGGCCACGCGGAGUACGAUCGAGUGUACAGUGAACAAUGCUAGGGAGAGCUGCCUAUAUGGAAGAGCCCUAAUGUGUAAAAUUAAUUUAGUAGUGCUAUCCCCAUGUGAUUUUAAUAGCUUCUUAGGAGAAUGACAAAAACCCCUACCCCACACACCAUCUUAUCCAUAUCACAACCUGCCCCUACCAUCCUUAA
>cluster_26 reads=4 total_reads=117
CCUAUACCUUCCCAGGUAACAAACCAACCAACUUUCGAUCUCUGUAGAUCUGUUCUCUAAACGAACUUUAAAAUCUGUGUGGCUGUCACUCGGCUGCAUGCUUAGUGCACUCACGCAGUAUAAUUAAUAACUAAUACUGUCGUUGACAGGACACGAGUAACUCGUCUAUCUUGCAGGCUGCUUACGGUUCGUCCGUGUUGCAGCCGAUCAUCAGCACAUCAGGUUUCGUCCGGGUGUGACCGAAAGGUAAGAUGGAGAGCCUUGUCCCUGGUUUCAACGAGAAAACACACGUCCAUUCAGUUUGCCUGUUUUACAGGUUCGCGACGUGUUCGUACGUGGCUUUGGAGACUCCGUGGAGGAGGUCUUAUCAGAGGCACGUCAACAUCUUAAAGAUGGCACUUGUGGCUUAGUAGAAGUUGAAAAGGCGUUUUGCCUCAACUUGAACAGCCCUAUGUGUUCAUCAAACGUUCGGAUGCUCGAACUGCACCUCAUGGUCAUGUUAUGGUUGAGCUGGUAGCAGAACUCGAAGGCAUUCAGUACGGUCGUAGUGGUGAGACACUUGGUGUCCUUGUCCCUCAUGUGGGCGAAAUACCAGUGGCUUACCGCAAGGUUCUUCGUAAGAACGGUAAUAAAGGAGCUGGUGGCCAUAGUUACGGCGCCGAUCUAAAGUCAUUUGACUUAGGCGACGAGCUUGGCACUGAUCCUUAUGAAGAUUUCAAGAAACUGGAAUGUACAAAUACCUACAACUUGUGCUAAUGACCCUGUGGGUUUUACACUUAAAACACAGUCUGUACCGUCUGCGGUAUGUGGAAAGGUUAUGGCUGUAGUUGUGAUCAACUCGAACCCAUGCUUCAGUCAGCUGAUGCACAAUCGUUUUAAACGGGUUUGCGGUGUAAGUGCAGCCCGUCACACCGUGCGGCACAGGCACUAGUACUGAUGUCGUAUACAGGGCUUCUGACAUACAAUGAUAAAGUAGCUGGUUUUGCUAAAUUCCUAAAACUAAUUGUUGUCGCUUCCAAGAAAGGACGAAGAUGACAAUUUAAUUGAUUUACUUUGUAGUUAAGAGACACACUUUCUCUAACCAACAUGAAGAAACAAUUUAUAAUUUACUUAAGGAUUGUCCAGCUGUUGCUAAACAUGACUUCUUUAAGUUAGAAUAGACGGUGACAUGGUACCACAUAUACGUCAACGUCUACUAAAUACACUGGCAGACCUCGUCUAUGCUUUAAGGCAUUUUGAUGAAGGUAAUUGUGACACAUUAAAGAAAUACUUGUCACAUACAAUUGUUGUGAUGAUGAUUAUUCAAUAAAAGGACUGGUAUGAUUUUGUAGAAAACCCAGAUAUAUUACGCGUAUACGCCAACUUAGGUGAACGUGUACGCCAAGCUUUGUUAAAAACAGUACAAUUCUGUGAUGCCAUGCGAAAUGCUGGUAUUGUUGGUGUACUGACAUUAGAUAAUCAAGAUUCAAUGGUAACUGGUAUGAUUCGGUGAUUCAUACAAACCACGCCAGGUAGUGGAGUUCCUGUUGUAGAUUCUUAUUAUUCAUUGUUAAUGCCUAUAUUAACCUUGACCAGGGCUUUAACUGCAGAGUCAUGUUGACACUGACUUAACAAAGCCUUACAUUAAGUGGGAUUUGUUAAAAUAUGACUUCACGGAAGAGAGGUUAAAACUCUUUGACCGUUAUUUUAAAUAUUGGGAUCAGACAUAACCCAAAUUGUGUUAACUGUUUGGAUGACAGAUGCAUUCUGCAUUGUGCAAACUUUAAUGUUUAUUUUACAGUGUUCCCACCUACAAGUUUGGACCACUAGUGAGAAAAAUAUUUGUUGAUGGUGUUCCAUUUGUAGUUCAACUGGAUACCACACAGAGAGCUAGGUGUUGUACAUAAUCAGGAUGUAAACCACAUAGCUCUAGACUUAGUUUUAAGGAAUUACUUGUGUAUGCUGCUGACCCUGCUAUGCACGCUGCUUCUGGUAAUCUAUUACUAGAUAAACGCACUACGUGCUUUCAGUAGCUGCACUUACUAACAAUGUUGCUUUCAAACUGUCAAACCCGGUAAUUUUAACAAAGACUUCAUGACUUUGCUGUGUCUAAGGUUUCUAAGGAAGGAAGUUCUGUUGAAUUAAAACACUUCUUCUGCUCAGGAUGGUAAUGCUGCUAUCAGCGAUUAUGACUACUAUCGUUAUAAUCUACCAACAAUGUGUGAUAUCAGACAACUACUAUUUGUAGUUGAAGUUGUUGAUAAGUACUUUGAUUGUUACGAUGGUGGCUGUAUUAAUGCUAACCAAGUCAUCGUCAACAACCAAGACAAAUCAGCUGGUUUUCCAUUUAAUAAAUGGGGUAAGGCUAGACUUUAUUAUGAUUCAAUGAGUUAUGAGGAUCAAGAUGCACUUUCGCAUAUACAAAACGUAAUGUCAUCCCUACUAUAACUCAAAUGAAUCUUAAGUAUGCCAUUAGUGCAAAGAAUAGAGCUCGCACCGUAGCUGGUGUCUCUAUCUGUAGUACUAUGACCAAUAGACAGUUCAUCAAAAUUAUUGAAAUCAAUACGCCACUAGAGGAGCUCUGUAGUAAUUGGAACAAGCAAAUUCUAUGGUGGUUGCCAACAUGUUAAAACUGUUUAUAGUGAUGUAGAAAACCUACCUUAUGGGUUGGGAUUAUCCUAAAUGUGAUAGAGCCAUGCCUAACAUGCUAGAAUUAUGGCCUCUGUUCUUGCUCGCAAACAUAACGUGUUGUAGCUUGUACACCGUUUUAUAGAUUAGCUAAUGAGUGUGCUCAAGUAUUGAGUGAAAUGGUCAUGUGUGGCGGUUCACUAAUGUUAAACCAGGUGGAACCUCAUCAGGAGAUGCCACAACUGCUUAUGCUAAUAGUGUUUUAACAUUUGUCAAGCUGUCACGGCCAAUGUUAAUGCACUUUUAUCUACUGAUGGUAACAAAAUUGCCGAUAAGUAUGUCCGCAAUUUACAACACAGACUUUAUGAGUGUUCUAUAGAAAUAGAGAUGUUGACACAGACUUUGUGAAUGAGUUUUACGCAUAUUUGCGUAAACAUUUCUCAAUGAUGAUACUUGACGAUGCUGUUGUGUGUUCAAUAGCACUUAUGCAUUCAAGGUCUAGUGGCUAGCAUAAAGAACUUUAAGUCAGUUUUUAUUAUCAAACAAUGUUUUAUGUCUGAAGCAAAAUGUUGGACUGAGACUGACCUUACUAAAGGACCUCAUGAAUUUUGCUCUCAACAUACAAUGCUAGUUAAACAGGGUGAUGAUUAUGUGUACCUUCCUUACCCAGAUCCAUCAAGAAUCCUAGGCCGGCUGUUUUGUAGAUGAUAUCGUAAAACAGAUGGUACAUCUAUGAUUGAACGGUUCGUGUCUUUAGCUAUAGAUGCUUACCCACUUACUAAACAUCCUAAUCAGGAGUAUGCUGAUGUCUUCAUUUGUACUUACAAUACAUAAGAAAGCUACAUGAUGAGUUAACAGGACACAUGUUAGACAUGUAUUCUGUUAUGCUUACUAAUGAUAACACUUCAAGGUAUUGGGAACCUGAGUUUAUGAGGCUAUGUACACGCAUACAGUCUCAGGCUGUUGGGGCUUGUGUUCUUUUGCAAUUCACAGACUUCAUUAAGAUGUGGUGCUUGCAUACGUAGACCAUCUUAUGUUGUAAAUGCUGUUACGACCAUGUCAUCAACAUCACAUAAAUUAGUCUUGUCUGUUAAUCCGUAUGUUUGCAAUGCUCCAGGUUGUGAUGUCACAGAUGUGACUCAACUUUACUUAGGAGGUAUGAGCUAUUAUUGUAAAUUCAAACCACCCAUUAGUUUUCCAUUGUGUGCUAAUGGACAAGUUUUUGGUUUAUAUAAAAUACAUGUGUUGGUAGCGAUAAUGUUACUGACUUUAAUGCAAUUGCAACAUGUGACUGGACAAAUGCUGGUGAUUACAUUUUAGCUAACACCUGUACUGAAAGACUCAAGCUUUUUGCAGCAGAAACGCUCAAAGCUACUGAGGAGACAUUUAAACUGUCUUAUGGUAUUGCUACUGUACGUGAAGUGCUGUCUGACAGAGAAUUACAUCUCAUGGGAAGUUGGUAAACCUAGACCACUUACCGAAAUUAUGUCUUUACUGGUUAUCGUGUAACUAAAACAGUAAAGUACAAAUAGGAGAGUACACCUUUGAAAAAGGUGACUAUGGUGAUGCUGUUGUUUACCGAGGUACAACAACUUACAAAUUAAAUGUUGGUGAUUAUUUUGUGCUGACACAUACAGUAAUGCCAUUAAGUGCACCUACACUAGUGCCACAAGAGCACUAUGUUAGAAUUACUGGCUUAUACCCAACACUCAAUAUCUCAGAUGAGUUCUCUAGCAAUGUUGCAAAUUAUCAAAGGUUGGUAUGCAAAAGUAUUUACACUCCAGGACCACCUGGUACUGGUAAGAGUCAUUUGCUAUUGGCCUAGCUCUACUCCCUCUGCUCGCAGUGUAUACAGCUUGCUCUCAUGCCGCUGUUGAUGCACUGUGAGAAGGCAUUAAAAUAUUUGCCUAUAGAUAAAUGUAGUAGAAUUAUACCUACGUGCUCGUGUAGAGUGUUUUGAUAAAUGUGAGCAUUAAGACAGAUGACUUUGUACUGUAAAUGCAUUGCCUUACGACAAUAAGUUGAUGCACAUACAAUGGACAAAUCAGCUCAGUGUUGACAAUGCCAGAUAACGUGCUAAUCACGCAUGGCGACCCUCUCAAUUACCAGACCACAACUCAUGUUAAGACAACUCCAACCAGAAAUCCUACUUUCGAAGUUAGUUGACUUAUAAUCACAAUUAUGGCCUCAAAUGAUUUCUCGGAACUUCGAUCGUUUUCCUCAGGUAGAAUUACUAAGUCUACUCACCACAGAAUCACUUUGAUGUAACAGAGGUACAACACCUCAAAAGUAGGCAUACAUUGCAAAUCAGGCAAUGCCUUUAAGUUGCUUUACAAGUGCUUACAAGCACUAUGUUGCAACUUGGCCAAUAACACAGGAAUUCAGAUUGACUUUCUAGCAAAUCCUACACCCAGCUAUCAGCAGCGUUGUCUAAACAAAAGUAUUGUGGACAGACCUAUCAGACAAGGAACUGAUUCAAACAGUCAUCGCAAUGACGAUUUCCCAGCGCUUCAGCAAGUUAAUGUCGCGCAUUACAUGUUCACACCUUCGGGAACCUGGAUGACCUACACGUGCAUAAAUUGGAUGACAAAGAUCAAGUUUCAAGCAAGUAUUUGCUAAAUAAGCAUUGCGCAAACAAAAUUCCCACCAACAGAGCCAAAAGGACAAAAAGAAGAAGGCUGAUGAAACUCAAGCCUUACAGAGACAGAAGAAACAGCAAACUGUGACUCUUUUCCUGCUGCAGAUUUGGAUGAUUUCCAAACAAUUGCAACAAUCCAUGAGCAGUGCUGACUCAACUCAGGCCUAAACUCAUGCAGACAUCAAGGCAGAUGGGCUAUAUAAACGUUUCGCUUUCCGUUUACGAUAUAGUCUACUUGUGCAGAAUGAAUUCUCGUAACAUAGCACAAGUAGAUGUAGUUAACUUUAAUCUCAUAGCAAUCUUUAAUCAGUGUGUAACAUUAGGAGGACUUGAAAGAGCCACACAUCUCCGAGGCCACGCGGAGUACGAUCGAGUGUACAGUGAACAAUGCUAGGGAGAGCUGCCUAUAUGGAAGAGCCCUAAUGUGUAAAAUUAAUUUUAGUAGUGCUAUCCCCAUGUGAUUUUAAUAGCUUUCUAGGAGAAUGACAAAACUCCCUCCCCCAACCCCUACCCAUCAUCACAUCUACAUCCAUAUACAUACCUACCCCACCCCAUCCCCCAAAAAAAAAAUAAGAAU
>cluster_27 reads=1 total_reads=7
AUACCUUCCCAGGUAACAAACCAUCAUACCAACUUUCGAUUUGCAGAUCCUGUUCUAAACGAACUUUAAAAUCUGUGUGGCUGUCACUCGGCUGCAUGCUUCAGUGCACUCACGCAGUAUAAUUAAUAACUAAUAUUGUCGUUGACAGGACACGAGUAACUCGUCUAUCUUGCAGGCUGCUUACGGUUUCGUCCGUGUUGCAGCCGAUUUCAUCAGCACAUCUAGGUUUCGUCCGGGUGUGACCAUGAAAGGUAAGAUGGAGAGCCUUGUCCCUGGUUUCAAACGAGAAAACACACGUCCAACUCAGUUUGCCUGGUUUUACAGGUUCGCGACGUAACACGUACGUGGCGCCGAUCUAAAGUCCUCUGACCCAGGCGACGAGCUUGGCCUCUGAUCCUAUGAAGAUUUCAGAAACUGUACAAAUACCUACAACUGUGCUAAUGACCCUGUGGGUUCACACUUAAAAACACAGUCUGACGUCGGUAUGUGAAAGGUUAUGGCUGUAGUUGUGAUCAUCCGCGAACCCAUGUUCAGUCAGCUGAUGCACAAUCGUUUAACCGGGUUUGCAGUGUAAGUGCAGCCCGUCUUCCACCGUGCGGCACAGGCACUAGUACUGAUGUUAUACAGGGCUUUGACAAUGAUAAGUAGCUGAUUUUGCUAAAUUCCUAAAACUAAUAAUGUGCUUCCAAGAAAAGGACGACGCUACAAUAAAUAACUCCAUCUGUAGUUAGACCACUUUCCCUUACCAACCGAAGAAACAAUUUAUAAUACACAACUGGAUUGUCCAGCAAUGCUAAACAAGACUCUCUAAGUUAGAAUAGACGGUGACCAUGGUACCACAACACGUCAACGUCUUACUAAAUACACAAUGGCAGACCUCGUUCUAUGCUUCAAGGCAUUUUGAUGAAGGUAAUUGUGACACAUUAAAGAAAUACUUGUCCACAUACAAUUGUUGUGAUGAUGAUUAUUCAAUAAAGGACUGGUAUGAUUCUUGUAGAAAACCCAGAUUUAUUACGCGUAUACGCCAACUUAGGUGAACGUGUACGCCAGCUUUUGUUAAAAACAGUACAAUUCUGUGAUGCCAUGCGAAUGCUGGUAUUGUUGGUGUACUGACAUUAGAUAAUCAAGAUUCAAUGGUAACUGGUAUGAUUUCGGUGAUCAUACAAACCACCUGCCAGGUAGUGGAGUUCCUGUUGUAGAUUUAUUAUUCAUUGUUAAUGCCUAUAUUAACCUUGACCAGGGCUUUAACUAGAGUCACAUGUUGACCUGACUUAACAAAGCCUUACAUUAAGUGGGAUUUGUUAAAAUAUGACUUACGGAAGAGAGGUUAAACUCUUUGACCGUUAUUUUAAAUAUUGGGAUCAGACAUACCACCCAAAUUGUGUUAACUGUUUGGAUGACAGAUGCAUUUCUGCAUUGUGCAAACUUUAAUGUUUUUAUUCCUUUACAGUGUUCCCACCUACAAGUUUUGGACCACUAGUGAGAAAAAUAUUUGUUGAUGGUGUUCCAUCUGUAGUUUCAACUGGAUACAUUCACAAGAGAGCUAGGUGUUGUACAUAAUCAGGAUGUAAACACAUAGCUCAGACUUAGUUUCUAAGGAAUUACUUGUGUAUGCUGCUGACCCUGCUAUGCACUGCUCACUGGUAAUCUAUUACUAGAUAAACGCACUACGUGCUUUCAGUAGCUGCACUUACUAACAAUGUUGCUUUUUCAAACUGUCAAACCCGGUAAUUUAACAUAAAGACUUCUAUGACUCUGCUGUGUCUAAGGGUUCUAAGGAAGGAAGUUCUGUUGAAUUAAAACACUUUUGCUCAGGAUGGUAAUGCUGCUAUCAGCGAUUAUGACUAUUAUCAUUAUAAUCUACCAACAAUGUGUGAUAUCAGACAACUACUAUUUGUAGUUGAAGUUGUUGAUAAGUACUUUGAUUGUUACGAUGGUGGCUGUAUUAAUGCUAACCAAGUCAUCGUCAACAACCUAGACAAAUCAGCUGGUUUCCAUCUAAUAAAUGGGGUAAGGCUAGACUUUAAAUUAUGAUUCAAUGAGUUAUGAGGAUCAAGAUGCACUUUCGCAUAUACAAAACGUACCGUCAUCCCUACUAUAACUUCAAAUGAAUCUAAGUAUGCCAUUGUGCAAAGAAUAGAGCUUCGCACCGUAGCUGGUGUCUCUAUCUGUAGUACUAUGACCAAUAGACAGUUCAUCAAAAAUUAUUGAAAUCAAUUAGCCGCCACUAGAGGAGCUACAAAUAGUAAUUGAACAAGCAAAUUCUAUGGUGGUUGGCCAACUGUUAAAACUGUUUAUAGUGAUGAAGAAAACCCUACCUUAUGGGUUGGGAUUAUCCCUAAAUGUGAUAGAGCCAUGCCUAACAUCUUAGAAUUAUGGCCUCACUUGCUUUCUUGCUCGCAAACAACGUGUUGUAGCUUGUCACACCGUUUCUAUAGAUUAGCUAAUGAGUGUGCUCAAGUAUUGAGUGAAAUGGUCAUGUGUGGCGGUUCAUUAUAUGUUAAACCAGGUGGAACCCUCAUCAGGAGAUGCCUUACAACUGCUUAUGUAGUGUUUUAACUUGUCAAGCUGUCACCAGCCAAUGUUAAUGCACUUUAUCUACUGAUGGUAACAAAUUGCCGAUCAGUAUGUCCAAUACAACACAGACUUUAUGAGUGUUCUAUAGAAAUAGAGAUGUUGACACAGACUUGUGAAUGAGUUUACACAGUAUUUGCGUAAACAUCUCCAAUGAUGAUACUCUUGACGAUGCUGUUGUGUGUUCAGCACUAUGCACUUCAAGGUCUAGUGGCUAGCAUAAAGAACUUAAGUCAGUUCUUUAUUAUCAAACAAUGUUUAUGUCUGAAGCAAAUGUUGGACUGAGACUGACCUUACUAAAGGACCUCAUGAAUUUGCUCUCAACUACAAUGCUAGUUAAACAGGUGAUGAUUAUGUGUACCUUCCUUACCCAGAUCCAUCAAGAAUCCUAGGGGCCGGCUGUUUGUAGAUGAUAUCGUAAAACAGAUGGUACACUUAUGAUUGAACGGUUCGUGUCUUAGCUAUAGAUGCUUACCCACUUACUAAACAUCCUAAUCAGGAGAGUAUGCGAUGAUGUCUUCAUUUGUACUUACAAUACAUAAGAGCUACAUGAUGAGUUAACAGGACACAUGUUAGACAUGUAUUCUGUUAUGCUCUACUAAUGAUAACACUCAAGGUAUUGGGAACCCUGAGUUUUAUGAGGCUAUGUACACCCGCAUACAGUCUUACAGGCUGUUGGGGCUUGUGUUCUUUUGCAAUCACAGACUUCAUUAAGAUGUGGUGCUUGCAUACGUAGACCAUUUAUGUUGUAAAUGCUGUUACGACCAUGUCAAUCAACAUCACAAAUUAGUCUUGUCUGUUAAUCCGUAUGUUUGCAAUGCUCCAGGUUGUGAUGUCACAGAUGUGACUCAACUUUACUUAGGAGGUAUGAGCUAUUAUUGUAAUUCUUAACCACCCAUUAGUUUCCAUUGUGUGCUAAUGGACAAGUUUUGGUUUAUAAAAUACAUGUGUUGGUAGCGAUAAUGUUACUGACUUUUAAUGCAAUUGCAACAUGUGACUGGACAAAUGCUGGUGAUUACAUUUUAGCUAACACCUGUACUGAAAGACUCAAGCUUUCGCAACAGAAACGCUCAAAGCUACUGAGGAGACAUUUAAACUGUCCUAUGGUAUUGCUCACUGUACGUGAAGUGCUGUCUGACAGAGAAUUAACAUGGGAAGUUGGUAAACCUAGACCACUUAUCGAAAUUAUGUCUUUACUGGUUAUCGUGUAACUAAAACAGUAAAGUACAAAUGGAGAGUACACCUUUGAAAAGGUGACUAUGGUGAUGCUGUUGUUUACCGAGGUACAACAACUUACAAAUUAAAUGUUGGUGAUUAUUCUGUGCUGACAUACACAUCAGUAAUGCCAUUAAGUGCACCUACACUAGUGCCUCAAGAGCACUAUGUUAGAAUUACUGCUUAUACCCAACACUCAAUAUCUCAGAUGAGUUUUCUAGCAAUGUUGCAAAAUUAUCCAAAAGGUUGGUAUGCAAAAGUAUACACAUCCAGGGACCACCUGGUACUGGUAAGAGUCAUUUUGCUAACUGGCCUAGCUCCUACUACCUCUGCUCGUCAUAGUGUAUACAGCUUGCUCCAUGCCGCUGUUGAUGCACUAUGUGAGAAGGCAUUAAAAUAUUUGCCUAUAGAUAAUUAGUAGAAUUAUACCCGACUACUCGUGUAGAGUGUUCUGAUAAAUUCAAAGUGAAUCAUUAGAACAGUAUGUCUCUGUCUGUAACUGCAUUGCCUGAGACGAACAGCAGAUAUAGUUGUCUCUGAUGAAAUUUCAAUGGCCACAAAUUAUGAUUUGAGUGUUGUCAAUGCCAGAUUACGUGCUAAGCACUAUGUGUACAUUGGCGACCCUGCUCUAAUUACCUACACCAUGCACAUUGCUAAUUCAAGGGCACACCAGAACCAGAAACUUUUCAAUCAGUAAGAAGACCUUCGAAAAACUAUAGGUCCAUAUAUCUUCCUCGGCACUAGUCGGUGUUGACCUGCUCAAAUUGAAGGACUUGUGGUCCUCUGAUUUAUAUAAUACUCUUAAGCCAUAAAGACAAAUCAUCUAAAUGCUUUAAAAUGUUUUAUAAGGAAGAUAUCUACGCAUGACUUGUCAUUUGCAAUUAUAGGCCACACAAUAGGCGUGGUAAGAGCAUUCUUCAACGUAACCCUUCUUGGAGAAAAGCUGUCUAUAUUUCCCCUUAUAAUUUAACAGAAUUAUGUAGCCUCAAAGAUUUUUUACAUUAUUCAAACAAUUGAUUCAAUAAGGCUCCAGAAUUGACUAUGACAUAUUCUCUCAAACACUAAAACGGCUCAUUCUUGUAAGUAAUAGAUUUAAUGAGCUGACCUAGCAAAAGGGAUACUUUACGUAUGUAUUCAGGAGACCUUGGGUUGUCCUAAUGUAGCAAAUACCAAAAGAUCUACAAGGCACUUCGCAAUAACGCUAACAAAGGAAAUCGUGUUACAUUUCAAGGCAACUAUCAAAAGGCUUAUGCAGAAGAGAGCAGCUGCAGCACUCAAGCCUUUCUCGUACAUCAUUCACGUAUCGCAAAGUUUAAUACCUUCAACUCCGUGCAGCAGUAGGGUCACCACUCCUGCUAUAAUGGAGCAAGGCAGUAUGCAUACUUUGCUUUAAUGUGCUUGACAGAUUUAACCAGCUUGCGAUCAAAAUGUCUGUUAAAAGCCAACAAAACUGGCAACACACUCAGAAAAUGCAGCUGACGCUUCUAAAAGCCUGCAAAAACGUAAUCACUAGGUCAUCUACAUGUCACCAGUUCUGACACUAAUCCAGAACUCAAGAAAUUGUUGACACACCUGGCAUACCUACAAGGACCUGAUUAAAACAGCCUCAACUCAUUGAUCGGUUUACCCUGAUUAUCACGUUAUUCGCAAUUACGCGCAUUGCCAUCGAAGAACACCUUCAGGAACGUGCAUAACCUACACGGUGCCAUCAAAUUGGAAGACAAGAUCCAAAUUUAGAAGAUCAGUUACUAUUGUGAAUAAGCAUUGACGAUACAAAAAUCAUUCCCAACAGAGCCUAAACAAGGAUCAAAAAGAAGAAGGCUGAUGAAACUCAAGCCAUCAAGAGACAGAAGAAACAGCAAAACUGUGACUCUUUCCUGCUGCAGAUUUGGAUGAUUUCCAAACAAUUGCAACAAUCCAUGAGCAGUGCUGACUCAACUCAGGCCUUAAACAUGCAGACCAUCAAGGCAGAUGGGCUAUAUAAACGUUUCGCUUUCCGUUUACGAUAUAGUCUACUUCUUGUGCAGAAUGAAUUCUCGUAACUACAUAGCACAAGUAGAUGUAGUUAACUCUAAUCACAUAGCAAUCUUUAAUCAGUGUAACAUUAGGGAGGACUUGAAAGAGCCAUCAUUUCCGAGGCCACGCGGAGUACGAUCGAGUGUACAGUGAACAAUGCUAGGAGAGCUGCCUAUAUGGAAGAGCCCUAAUGUGUAAAAUUAAUUUUAGUAGUGCUAUCCCAUGUGAUUUUAAUAGCUUUAGGAGAAUGAAAAAUCCCUCCCCCCCACACCCUACAUAUCACAUCCUACAUCCAUAUCCCCCCCACACCAACACCAAUAAU
>cluster_28 reads=1 total_reads=29
ACCAUCCAUCUAUGCCCGUGCUUGCCGUAACUCCUUCCCAGGUAACAAACCAACCAACUUCGAUUCUGUAGAUCUGUCUCUAAACGAACUUUAAAAUCUGUGUGGCUGUCACUCGGCUGCAUGCUUAGUGCACUCACGCAGUAUAAUUAAUAACUAAUGUCGUUGACAGGACACGAGUAACUCGUCUAUUUGCAGGCUGCUUACGGUUCGUCCGUGUUGCAGCCGAUCAUCAGCACAUCUAGGUUUCGUCCGGGUGUGACCGAAAGGUAAGAUGGAGAGCCUUGUCCCUGGUUCAACGAGAAAACACACGUCCAUUCAGUUUGCCUGUUUACAGGUUUCGACGUGUUCGUCUGGCUUUGGAGACUCCGUGGAGGUCUUAUCAGAGGCACGUCAACAUCUUUAAAGAUGGCACUUGUGGCUUAGUAGAAGUUGAAAAGGCGUUUUGCCUCAACUUGAACAGCCCUAUGUGUUCAUCAAACGUUCGGAUGCUCGAACUGCACCUCAUGGUCAUGUUAUGGUUGAGCUGGUAGCAGAACUCGAAGGCAUUUUCAGUACGGUCGUAGUGGUGAGACACUUGGUGUCCUUGUCCCUCAUGUGGGCGAAAUACCAGUGGCUUACCGCAAGGUUCUUCUUCGUAAGAACGGUAAUAAAGGAGCUGGUGGCCAUAGUUACGGCGCCGAUCUAAAGUCAUUUGACUUAGGCGACGAGCUUGGCACUGAUCCUUAUGAAGAUUUCAAGAAACUGGAAUGUACAAAUACCUACAACUUGUGCUAAUGACCCUGUGGGUUUACACUUAAAACACACAGUCUGUACCGUCUGCGGUAUGUGGAAAGGUUAUGGCUUGUAGUUGUGAUCAACUCCGCGAACCCAUGCUUCAGUCAGCUGAUGCACAAUCGUUUUAAACGGGUUUGCGGUGUAAGUGCAGCCCGUCUACACCGUGCGGCACAGGCACUAGUACUGAUGUCGUAUACAGGGCUUUUGACAUACAAUGAUAAAGUAGCUGGUUUUGCUAAAUUCUCAAAACUAAUUGUUGUCGCUUCCAAGAAAAGGACGAAGAUGACAAUUUAAAUUGAUUCUUACUUUGUAGUUAAGAGACACACUCUCUCAACUACCAACAUGAAGAAACAAUUUAUAAUUUACUUAAGGAUUGUCCAGCUGUUGCUAAACAUGACUUCUUAAGUUUAGAAUAGACGGUGACAUGGUACCACAUAUAUCACGUCAACGUCUACUAAAUACAAUGGCAGACCUCGUCUAUGCUUUAAGGCAUUUGAUGAAGGUAAUUGUGACACAUUAAAAGAAAUACUUGUCAUACAAUUGUUGUGAUGAUGAUUAUUCAAUAAAAAGGACUGGUAUGAUUUUGUAGAAAACCCAGAUAUAUUACGCGUAUACGCCAACUUAGGUGAACGUGUACGCCAAGCUUUGUUAAAAACAGUACAAUUUUGUGAUGCCAUGCGAAAUGCUGGUAUUGUUGGUGUACUGACAUUAGAUAAUCAAGAUUCAAUGGUAACUGGUAUGAUUUCGGUGAUUUCAUACAAACCACGCCAGGUAGUGGAGUUCCUGUUGUAGAUCUUAUUAUUCAUUGUUAAUGCCUAUAUUAACCUUGACCAGGGCUUUAACUGCAGAGUUCAUGUUGACACUGACUUAACAAAGCCUACAUUAAGUGGGAUUUGUUAAAAUAUGACUUUACGGAAGAGAGGUUAAAACUCUCUGACCGUUAUUUAAAUAUUGGGAUCAGACAUACACCCAAAUUGUGUUAACUGUUUGGAUGACAGAUGCAUUCUGCAUUGUGCAAACUUUAAUGUUUUAUUUCUACGGUGUUCCCACCUACAAGUUUUGGACCACUAGUGAGAAAAAUAUUUGUUGAUGGUGUUCCAUCUGUAGUUCAACUGGAUACCUUCAGAGAGCUAGGUGUUGUACAUAAUCAGGAUGUAAACUUACAUAGCUCUAGACUUAGUUUUAAGGAAUUACUUGUGUAUGCUGCUGACCCUGCUAUGCACGCUGCUCUGGUAAUCUAUUACUAGAUAAACGCACUACGUGCUUUCAGUAGCUGCACUUACUAACAAUGUUGCUUUCAAACUGUCAAACCCGGUAAUUUUAACAAAGACUUCUAUGACUUUGCUGUGUCUAAGGUUUCUAAGGAAGGAAGUUCUGUUGAAUUAAAACACUUCUCUGCUCAGGAUGGUAAUGCUGUUAUCAGCGAUUAUGACUACUAUCGUUAUAAUCUACCAACAAUGUGUGAUAUCAGACAACUACUAUUUGUAGUUGAAGUUGUUGAUAAGUACUUUGAUUGUUACGAUGGUGGCUGUAUUAAUGCUAACCAAGUCAUCGUCAACAACCUAGACAAAUCAGCUGGUUUCCAUUUAAUAAAUGGGGUAAGGCUAGACUUUAUUAUGAUUCAAUGAGUUAUGAGGAUCAAGAUGCACUUUCGCAUAUACAAAACGUAAUGUCAUCCCUACUAUAACUCAAAUGAAUCUAAGUAUGCCAUUAGUGCAAAGAAUAGAGCUUGCACCGUAGCUGGUGUCUCUAUCUGUAGUACUAUGACCAAUAGACAGUUUCAUCAAAAUUAUUGAAAUCAAUAGCCGCCACUAGAGGAGCUACUGUAGUAAUUGGAACAAGCAAAUUCUAUGGUGGUUGGCACAACAUGUUAAAACUGUUUAUAGUGAUGUAGAAAACCCUCCCUUAUGGGUUGGGAUUAUCCUAAAUGUGAUAGAGCCAUGCCUAACAUGCUUAGAAUUAUGGCCUCACUUGUUCUUGCUCGCAAACAUACAACGUGUUGUAGCUUGUCACACCGUUUCUUAUAGAUUAGCUAAUGAGUGUGCUCAAGUAUUGAGUGAAAUGGUCAUGUGUGGCGGUUCACUAUAUGUUAAACCAGGUGGAACCUCAUCAGGAGAUGCCACAACUGCUUAUGCUAAUAGUGUUUUUUAACAUUUGUCAAGCUGCACGGCCAAUGUUAAUGCACUUUUAUAUAACUGAUGGUAACAAAAUUGCCGAUAAGUAUGUCCGCAAUUUACAACACAGAUUUAUGAGUGUCUCUAUAGAAAUAGAGAUGUUGACACAGACUUUGUGAAUGAGUUUUACGCAUAUUUGCGUAAACAUUUCUCAAUGAUGAUACUUUGACGAUGCUGUUGUGUGUUCAAUAGCACUUAUGCAUCUCAAGGUCUAGUGGCUAGCAUAAAGAACUUUAAGUCAGUUCUUUAUUAUCAAAACAAUGUUUUAUGUCUGAAGCAAAAUGUUGGACUGAGACUGACCUUACUAAAGGACCUCAUGAAUUUUGCUCUCAACAUACAAUGCUAGUUAAACAGGGUGAUGAUUAUGUGUACCUUCCUUACCCAGAUCCAUCAAGAAUCCUAGGGCCGGCUGUUUGUAGAUGAUAUCGUAAAACAGAUGGUACACUUAUGAUUGAACGGUUCGUGUCUUUAGCUAUAGAUGCUUACCCACUACUAAACAUCCUAAUCAGGAGUAUGCUGAUGUCUUCAUUUGUACUUACAAUACAUAAGAAAGCUACUAUGAUGAGUUAACAGGACACAUGUUAGACAUGUAUUUUGUUAUGCUUACUAAUGAUAACACUUCAAGGUAUUGGGAACCUGAGUUUUAUGAGGCUAUGUACACACCGCAUACAGUUUACAGGCUGUUGGGGCUUGUGUUCUUUGCAAUUCACAGACUUCAUUAAGAUGUGGUGCUUGCAUACGUAGACCAUUCUUAUGUUGUAAAUGCUGUUACGACCAUGUCAUAUCAUCAUCACAUAAAUUAGUCUUGUCUGUUAAUCCGUAUGUUUGCAAUGCUCCAGGUUGUGAUGUCACAGAUGUGACUCAACUUUACUUAGAGGUAUGAGCUAUUAUUGUAAAUUUCAUAACCACCCAUUAGUUUUCCAUUGUGUGCUAAUGGACAAGUUUUUGGUUUAUAUAAAAAUAUGUGUUGGUAGCGAUAAUGUUACUGACUUUAAUGCAAUUGCAACAUGUGACUGGACAAAUGCUGGUGAUUACUUUUAGCUAACACCUGUACUGAAAGACUCAAGCUUUCGCAGCAGAAACGCUCAAGCUACUGAGGAGACAUUUAAACUGUCUUAUGGUAUUGCUACUGUACGUGAAGUGCUGUCUGACAGAGAAUUACAUCCAUGGGAAGUUGGUAAACCUAGACCCCACUUAACCGAAAUUAUGUCUUACUGGUUAUCGUGUAACUAAAACAGUAAAGUACAAAUAGGAGAGUACACCUUUGAAAAGGUGACUAUGGUGAUGCUGUUGUUUACCAGGUACAACAACUUACAAAUUAAAUGUUGGUGAUUAUUCUGUGCUGACAUCCAUACAGUAAUGCCAUUAAGUGCACCUACACUAGUGCCACAAGAGCACUAUGUUAGAAUUACUGGCUUAUACCCAACACUCAAUAUCUCAGAUGAGUUUCUAGCAAUGUUGCAAAUUAUCAAAAGGUUGGUAUGCAAAAGUAUUUCACUCCAGGACCACCUGGUACUGGUAAGAGUCAUUUUGCUAUUGGCCUAGCUCUACUACCCUUUGCUCGCAUAUGUAUACAGCUUGCUCUCAUGCCGCUGUUGAUGCACUAUGUGAGAAGGCAUUAAAAUAUUUGCCUAUAGAUAAAUGUAGUAGAAUUAUACCCGACGUGCUCGUGUAGAGUGUUUUGAUAAAUUCAAAGUGAAUUCAAAUUAGAACAGUAUGUCUUUGUACUGUAAAUGCAUUGCCUGAGACGACAGCAGAUAUAGUUGUCUUUGAUGAAAUUCAAUGGCCACAAAUUAUGAUUUGAGUGUUGUUAAUGCCAGAUUACGUGCUAAGCACUAUGUGUCACUGCGACCCUUUGCUCAAUUACCAAGCCAUGGCACACUGCUAUUAAGGCAUACGAGAACCAGCAAUACUUCAAAUCAGGUGUCGUAGACUUAUGAAAACAUGUCCAACAUGUUCUCGGAACUUGUCGGCGUUGCCUGUGAAAUUGAUGCAAUGUUGAUCGCAUGCUGAAUAACAUUCCCACCAACAGAGCCUAAAAGGACAAAAGAAGAAGGCUGAUGAAACUCAAGCCUUCAAGAGACAGAAGAAACAGCAAACUGUGACUCUUUCCUGCUGCAGAUUUGGAUGAUUUCCAAACAAUUGCAACAAUCCAUGAGCAGUGCUGACUCAACUCAGGCCUAAACUCAUGCAGACCAUCAAGGCAGAUGGGCUAUAAACGUUUCGCUUUCCGUUUACGAUAUAGUCUACUCUUGUGCAGAAUGAAUCUCGUAACAUAGCACAGUAGAUGUGGUUAUUUAAUCCACAGCAAUUAAUCAGGUGUAACAUUAGGGAGGACUUGACACUCCGGCCACAAAUGAGUGACAGUGAAAAUUGAGGCUGCCAUAUGGAAGAGCAUUACGAGUAAAAUUAUCUAACAGGAUCCCAAAGGACAAAAAGAAGAAGGCUGAUGAAACUCAAGCACCGCAGAGACAGAAGAAACAGCAAACUGUGACUCUUUCCUGCUGCAGAUUUGGAUGAUUUCCAAACAAUUGCAACAAUCCAUGAGCAGUGCUGACUCAACUCAGGCCUAAACUCAUGCAGACAUCAAGGCAGAUGGGCUAUAUAAACGUUUCGCUUUCCGUUUACGAUAUAGUCCACUCUGUGCAGAAUGAAUUCGUCUUACAUAGCACAAGUAGAUGUAGUUAACUUUAAUCUCACAUAGCAAUCUUUAAUCAGUGUGUAACAUUAGGGAGGACUUGAAAGAGCCACCACAUUCCGAGGCCACCGGAGUACGAUCGAGUGUACAGUGAACAAUGCUAGGGAGAGCUGCCUAUAUGGAAGAGCCCUAAUGUGUAAAAUUAAUUUUAGUAGUGCUAUCCCAUGUGAUUUUAAUAGCUUUCUAGGAGAAUGACAAAAAAAUCCAUCCCUACCAUAUACCCAUCACAUAUCAUAUCAUCAUUACACUAUAUCCUCACCUACCAUCACCUAUCCAUUCCUCUAAUUUUUUUUUUCUUCUUCAUAUUAUUUUCAUAUCAUAUCUUCCUUUUUUUUUUUUUUUUUUUUUUUUUUCUUUCUUCUUUUUUUCUCUUUUUUUUUUUCUUUUCUUCUUUUCUUCUUCUUCUUCUCUUUUCAUCCCAUUUAUCCCCACACACCCUUCCCACACCAUAACCCCUACUU
>cluster_29 reads=1 total_reads=19
ACGGCGCCGAUCUCUAAAGUCAUUUGACUAGGCGACGAGCUUGGCACUGAUCCAACGAAGAUUUCCAGAAAACUGGAAUGACAAAUACCUACAACUUGUGCUAAUGACCCUGUGGGUUUUACACUUAAAAACACAGUUUGUACCGUUGCGGUAUGUGGAAAGGUUAUGGCUGUAGUUGUGAUCAACUCCGCGAACCCAUGCUUCAGUCAGCUGAUGCACAAUCGUUUUUAAACGGGUUUGCGGUGUAAGUGCAGCCCGUCUUACACCGUGCGGCACAGGCACUAGUACUGAUGUCGUAUACAGGGCUUUUGACAUCCACAAUGAUAAAGUAGCUGGUUUUGCUAAAUUCCUAAAAACUAAUUGUUGCGCUUCCAAGAAAAGGACGAAGAUGACAAUUUAAUUGAUUCACAUUUGUAGUUAAGAGACACACUUCUCUAAUACCAACAUGAAGAAACAAUUUAUAAUUUACUUAAGGAUUGUCCAGCUGUUGCUAAACAUGACUUCUUAAGUUAGAAUAGACGGUGACAUGGUACCACAUAUAUACGUCAACGUCUCUACUAAAUACAAUGGCAGACCUCGUCUAUGUUCAAGGCAUUUGAUGAAGGUAAUUGUGACACAUUAAAGAAAUACUUGUCACAUACAAUUGUUGUGAUGAUGAUUAUUUCAAUAAAAAGGACUGGUAUGAUUUUUGUAGAAAACCAGAUAUAUUACGCGUAUACGCCAACUUAGGUGAACGUGUACGCCAAGCUUGUUAAAAACAGUACAAUUUUGUGAUGCCAUGCGAAAUGCUGGUAUUGUUGGUGUACUGUACAUUGAUAAUCAAGAUCUCAAUGGUAACUGGUAUGAUUUCGGUGAUUUCAUACAAACCACGCCAGGUAGUGGAGUUCCUGUUGUAGAUUCAUUAUUCAUUGUUAAUGCCUAUAUUAUCUGACCAGGGCUUUAACUUAAGAGUCAUGUUGACACUGACUUAACAAAGCCUUACAUUAAGUGGGAUUUGUUAAAAUAUGACUCCACGGAAGAGAGGUUAAAACUUUGACCGUUAUUUUAAAUAUUGGGAUCAGACAUACACCCAAAUUGUGUUAACUGUUUGGAUGACAGAUGCAUUCUGCAUUGUGCAAACUUUAAUGUUCAUUCUCUACGGUGCUCCCACCUACAAGUUUGGACCACUAGUGAGAAAAAUAUUUGUUGAUGGUGUUCCAUUUGUAGUUCAACUGGAUCCACUUCAGAGAGCUAGGUGUUGUACAUAAUCAGGAUGUAAACUUCAUAGCUCUAGACUUAGUUUUAAGGAAUUACUUGUGUAUGCUGCUGACCCUGCUAUGCACGCUGCUUCUGGUAAUCUAUUACUAGAUAAACGCAUCGGCUUUCCAGUAGCUGCACUUACUAACAAUGUUGCUUUCAAACUGUCAAACCCGGUAAUUUUAACAAAGACUUCCAUGACUUUGCUGUGUCUAAGGUUUUCUAAGGAAGGAAGUUCUGUUGAAUUAAAACAUUUCUUCUCUUUGCUCAGGAUGGUAAUGCUGCUAUCAGCGAUUGACUACUAUCGUUAAUUUACCAACAAUGUGUGAUAUCAGACAACUACUAUUUGUAGUUGAAGUUGUUGAUAAGUACUUUGAUUGUACGAUGGUGGCUGUAUUAAUGCUAACCAAGUCAUGUCAACAACCUAGACAAAUCAGCUGGUUUCCAUUUAUAAAUGGGGUCAGGCUAGACUUUAUUAUGAUUCAAUGAGUUAUGAGGAUCAAGAUGCACUUUUUCGUCAUACAAACGUAAUGUCAUCCCUACUAUAACUUCAAAACAGGGUGAUGAUUAUGUACUCUCCAGAUCCUAAGAAUCUAGGGGCCGGCUGUUUUGUAGAUGAUAUCGUAAACAGAUGGACAUCGAUUGACAGUUCGUGUCUACUUAGUAUUGACCAAUUACCUAAACAUCCUAAUCAGUAUGCUGAUGUCACUACAUGUACUUACAAUACAUAAGAGCUAUGAUGAGUUAUAGGACACAUAGACCGUACUUGUUAUGCUUACUAAUGAUAACACUUCAAGGUAUUGGGAACCUGAAUUUAUGAGGCAUGUCCGCAACAUGCUGUUAGGGCUUGUCUUUUCUUGCAAUCACAGAUCAAUUAAGAUGUGGUGUUGCAUAUCGUAGACCAUUUACGAUGUAAAUGCUGAUACGACCAUGUCAUAUCAACAUCCACAAAUUAGUCUUGUCUGUUAAUCCGUAUGUUUGCAAUGCUCCAGGUUGUGAUGUCACAGAUGUGACUAUUACUUAGGUAUGAGCUAUUAUUGUAAAUCUUGCUACCCAUUAGUUUCCAUUGUGUGCUAAUGGACAAGUUUUUGUUUAUAUAAAAUACAUGUGUUGGUAGCGAUAAUGCUACUGACUUUAAUGCAAUUGCAACACUGGACAAAUGCUGGUGAUUCACUUUAGCUAACACCUGUACUGAAAGACUCAAGCUUUUCGCAGCAGAAACGCUCAAGCUACUGAGGACAUUUAAACUGUCUUAUGGUAUUGCUACUGUACGUGAAGUGCUGUCUGACAGAGAAUUACAUCUCUAGGAAGUUGGUAAACCUAGACACUUAUCGAAAUUAUGUUUUACUGGUUAUCGUGUAACUAAAACAGUAAAGUACAAAUAGGAGAGUACACCUUUGAAGGUGACUAUGGUGAUGCUGUUGUUUACCGAGGUACAACAACUUACAAAUUAAAUGUUGGUGAUUAUUUUGUGCUGACAUCACAUACAGUAAUGCCAUUAGUGCACCUACACUAGUGCCACAGAGCUAUGUUAGAAUACUGGCUUAUACCCAACACUCAAUCUCAGAUGAGUUUUCUAGCAAUGUUGCAAAUAUCAAAAGGUUGGUAUGCAAAAGUAUUCACACUCCAGGACCACCUGGUACUGGUAAGAGUCAUUUUGCUAUUGGCCUAGCUUCUCUAUCAUUUGCUCGCAUAGUGUAUACAGCUUGCUCAUGCCGCUGUUGAUGCUAUGUGAGAAGGCAUUAAAAUAUUUGCCUAUAGAUAAAUGUAGUAGAAUUAUACCCGACGUGCUCGUGUAGAGUGUUUUGAUAAAUUCAAAGUGAAUUCAACAUUAGAACAGUAUGUCUUUUGUACUGUAAAUGCAUUGCCUGAGACGACAGCAGAUAUAGUUGUCUUUGAUGAAAUUCAAUGGCCACAAAUUAUGAUUUGAGUGUUGUCAAUGCCAGAUUACGUGCUAAGCACUAUGUGUACAUUGGCGACCCUGCUCAAUUACCUGACCACGCACUGCUAACUAAGGGCACACUAGAACCAGAAUAUUUCAAUCAGUGUGUAGACUUAUGAAAACUAUAGGUCCAGACAUGUUCACGGAACUUGUCGGCGUUGUCCUGCUGAAAUUGUUGACCUGUGAGUGCUUUGGUUUAUGAUAAUAAGCUUAAAGCACAUAAAGACAAUCAGCUCAAUGCUUUAAAUGUUUUAUAAGGGUGUUAUCACGCAUGAUGUUCAUCUGCAAUUAACAGGCCACAAAUAGGCGUGGUAAGAGAAUUCCAUACGUAACCCUGCUGAGAAAUCUGUCAUUAUUCACCUUAUAAUCACAGAAUGCUGUAGCCUCAAAGAUUGGGACAACUCAAACUGUUGAUUUGCACAGGGCUCAGAUAUGACUAUGUCAUUCACUCAAACCACUGAAGACACACCUUGUAAUGUAACAGACUUACAAGUUGCUAUUACUCAGAGCCAAAGUAUGCAUAAUUUGCAAUGUCUGUAAGUCCUUUAUGCUGAAUAAAGUCUUGACUCUCCACGUAGAAAUUGGCACCAUUAAAGCUGAAUUAACAGGACUUUAAAGAUGUAGUCUGGUAAACUAAAGGCUUACAGAUACAGAGGCACCAGCACACUGUGACACUAAUCCUGACUGCAGGUUUAUGAUUUGACAAACAAUGGCAUUAAGCCAUGACCAGUGCAGACUCAUCUCAUGGGCUGGGCUCAAGCAGAUCAUCAAGUUAGAUGGCUACCCUAACAUGUCUUAUCGCCUCGAAGUAGUAUAAGACAUUCACGUGCAGAAUGAAUGUCAGGUGUCAUGCAUAGAGAAGUAGUGGUCCAAUUUACUUUAUAGCUACAAUUCAUAACCAGUGCUGACUCAGGUUAGGUGAUACACUCAUGCAGACAUUCCAAGUCAGCCAGAUGGACUCAAUUUAAACAUUCGCUUCCGUUUACGAUAUAUGGUCUACCUUGUGCAGAAUGAAUUCUCGUAACUAAUCAGCACAAGAAGAUGUAGGUUAACUCUAAUCUAGCAAUCUUCAAUCAGUGUGUAACUUUAGAGGAGGACUUGAAAGAGCCACCUACAUUUCUUCAUAGGCCACAGUACGAUCGAGUGUACAGUGAACAAUGCUAGGGAGCUGCCUAUUGGAAGAGCCCUACAGUGAAAUUAAUUUAGUAGUGCUAUCCCCAUGUGAUUUUAAUAGCUUCUUAGGAGAAUGACAAAUAGCCCCAUCCCAUCCCAGAUUAAUGUACUUCCAAACACAAGCCCAACCCAUACCAGUCCUACUCAACCCAAGUAAACUUAUGCAGACCAAGGCAGAUGGGCUAUAUAAACGUUUCCUUUACGAUAUUGUGUCUACUUGUGCAGAAUGAAUUCGUAACAUAGCACAAGUGAUGUAGUUAACUUUAAUACUUUAGCAAUUUAAUCAUGUGACUACUAGGGAGGACUUGAAAGAGCCACCACCGAGGCAGAGUACUCGAGUGUACAGUGAACAAUGUCAUGAGGUGCCAUUAGUGCCCUACAUGUGCCACAAGAGCACUAUGUUAGAAUACUGGCUUAUACCCAACACUCAAUAUCUUAAAUGAGCUUUCUAGAAAUGUUGCAAAUUAUCAAAAGGUUGGUAUGCAAAAGUAUUUACACUCCAGGGACCACCUGGUACUGGUAAGAGUCAUUCUGCUAUUGGCCUAGCUCUUACUACCCUCUGCUCGCAGUGUAUACAGCUCUCUCAUGCCGCUGUUGAUGCACUAUGUGGGCAUUAAAAUAUUUGCCUAUAGAUAAAUGUAGUAGAAUUAUACGACGGCUCUGUAGAGUGUUUUGAUAAAUUCAAAGUGAAUUCAUUAGAACAGUAUGUCUUGUCUGUAAUGCAUUGCCUGAGACGACAGCAGAUAUAGUUGUCUUGAUGAAAUUCAAUGGCCACAAAUUAUGAUUUGAGUGUUGUCAAUGCCAGAUUACGUGCUAAGCACUAUGUGUCUGGCGACCCUGCUCAAUUACCUGCACCACGCCAUUGCUAUAAGGGCACACUAGAACCAGAAUAUUUCAAUUCAGUGUAGACUUAUGAAACUUAGGUCCAGACCAUGUUCCACGGAACUUGUCGGCGUUGUCCUCAAGGAACACUAUUGCCAAAGGCUUCGCAGAAGGAGCAGAGGCGGCAGUCAAGCCUCUCCGCUCCAUCACGUAGUCGCAACAGUUAAGAAAUUCCACCAGGCAGCAGUAGGAACUUUCCCUGCAAGAAUGGCUGGCAAUGGCGGUGAUGCUCUCUUGCUUUGCUGCUGCUUGACAGAUUGAACCAGCUUGAGAGCAAAAUGUGUCUGGUAAAGGCCAACACAACAAGGCCAAACUGUCUUAAGAAUUGCUGCUGAGGCUUAAGAAGCCUCGGCAAAACGUACUGCCACUAAGCAUGUAACACAAGCUUUGCAGACGUGGUCCAGAACAAACCCAAGGAAAUUUUGGGGACCAGGAACUAAUCAGACAGGUGAGCAGUGCUGACUCAACCAGGCCUAAAACAUGCAGACCACAUAAGGCAGAUGGGCUAUAAACGUUUCGCUUUUCCGUUUACGAUAUAGUCUACUUUGUGCAGAUGAAUUUCGUACUACAUAGCACAGUAGAUGUAGUUAACUUUAAUCUCAUAGCAAUCUUAAUCAGUGUGUAACUAGGAGGACUUUGAAAGAGCCACCACAUCUACAGGCCACGCGGAGUACGUCGAGUGUACAGUGAACAAUGCUCGAGAGCUGCCUAUUGAAGAGCCCUAAUGUGUAAAAUUAAUUUUAGUAGUGCUAUCCCCAUGUGAUUUUAAUAGCUCUUAGGAGAAUGACAAAAAAAACCCCCCACAAUCCACCAUCAUACCAUAUCUCCCAUCCUCUACAAAAU
>cluster_30 reads=2 total_reads=61
AUACCUCCCAGGUAACAAACCAACCACUUCGAUCUCUUGUAGAUCUGUCUCUAAACGAACUUUAAAAUCUGUGUGGCUGUCUCAUCUGCAUGCUUAGUGCACUCACAGUAAUUAAUAACUAAUUGUUUGACAGGACACGAGUAACUCGUCAACUUUGCAGGCUGCCUACGGUUCGACCGUGUUGCAGCCGAUCAUCAGCACAUCUAGGUUCGUCCGGGUGUGACCGAAAGGUGAUGGAGAGCCUUGUCCCUGGUUCCAACGAGAAAACACACGUCCACUCAGUUUGCCUGUUUACAGUUUCGCGACGUGUUCGUCGUGGCUUUGGAGACUCCUCCGAGGAGGUCUUAUCAGAGGCACGUCAACAACUAAAGAUGGCACUUGUGGCUUAGUAGAAGUUGAAAAGGCGUUUGCCUCAACUUGAACAGCCCUACGUGUUCAUCAAACGUUCGGAUGCUCGAACUGCACCUCAUGGUCAUGAUAUCGUUGAGCUGGUCAGAACUGAAGGCAUCAGUACAGUCGGUGGUGAGACACUUGGUGUCCUGUCCCAUGGCGAAAUACCAGUGGCACCAAGGUUCUUCGUAAGAACGGUAAUAAAAGAGCUGGUGGCCAUAGUUACGGCGCCGAUCUAAAGUCAUCUGACAUAGGCGACGAGCUUGGCACUGAUCCAUGAAGAUUUCCAAGAAACUGGAAUGUACAAAUACCUACAACUUGUGCUAUGACCCUGUGGGUUUCACUUAAAACACAGUCUGUACCGUCUGCGGUAUGUGGAAAGGUUAUGGCUGUAGUUGUGAUCAACUCCGCGAACCCAUGCUCAGUCAGCUGAUGCACAAUCGUUUAAAACGGGUUUGCGGUGUAAGUGCAGCCCGUCACACCGUGCACAGGCACUAGUCUGAUGUCGUAUACAGGGCUUUGACAACACAAUGAUAAAGUAACUGGUUUGCUAAAUUCCUAAAACUAAUUAAUGUCGCUUCCAAGAAAAGGACGAAGAUGACAAUUUAAUUGAUCUUACUUGUAGUUAAGAGACAUCUCUAACCAACAUGAAGAAACAAUCUAUAAUUUACUAAGGAUUGUCCAGCUGUUGCUAAACCGACUUCUCUAGAUUAGAAUAGACGGUGACAUGGUACCACAUAUCACGUCAACGUCUUACUAAAUACACUGGCAGACCACGUUAUGCUUGGCAUUUGAUGAAGGUAAUUGUGACUCCAAAGAAAUACUUGUCACAUACAAUUGUUGUGAUGAUGAUUAUUCAAAAAAAGGACUGGUAUGAUUUGUAGAAACCCAGAUAUAUUACGUAUACGCCAUUCGGUGAACGUGUACGCCAAGCUUGUUAAAAACAGUACAAUUCGUGAUGCCAUGCGAAAUGCUGGUAUUGUUGGUGUACUGACAUUAGAUAAUCAAGAUCCACCGGUAACUGGUAUGACUUCGGUGAUUUCAUACAAACCACGCCAGGUAGUGGAGUUCCUGUUGUAGAUUUAUUAUUCAUUGUUAAUGCCUAUUAACUUGACCAGGGCUUUAACUGCAGAGUCACAUGUUGACACUGACUUAACAAAGCCUACAUUAAGUGGGAUUUGUUAAAAUAUGACUUCGGAAGAGAGGUUAAAACUCUCUGACCGUUAUUCUAAAUAUUGGAUCAGACAUCCCAAAUUGUGUUAACUGUUUGGAUGACAGAUGCAUUCUGCAUUGUGCAAACUUAAACCUUUUCCUCUCUCCAGUGUUCCCACCUCAAGUUUGGACCACUGUGAGAAAAAUAUUUGUUGAUGGUGUUCCAUCUGUAGUUCAACUUGAUACACUCAGAGAGCUAGGUGUUGUACAUAAUCAGAUGUAAACCUACAUAGCUCAAGACAAAGUUUUAAGGAAUUACUUGUGUAUGCUGCUGACCCUGCUAUGCACGCUGCCACUGGUAAUCUAUUAGAUAAACGCACUACGUGCUUUUCAGUAGCUGCACCUACUAACAAUGUUGCUUCCAAACUGUCAAACCCGGUAAUCUAACAAAGACUUCAUGACUUUGCUGUGUCAAAGGUUUAAGGAAGGAAGUUCUGUUGAAUUAAAACACUUCUCCUGCUCAGGAUGGUAAUGCUGCUAUCAGCGAUUAUGACUAUCGUUAUAAUCUACCAACAAUGUGUGAUCAGACAACUACUAUUUGUAGUUGAAGUUGUUGAUAAGUACUUUGAUGUUACGAUAGUGGCUGUAUUAAUGCUAACCAAGUCAUGUCAACAACCUAGACAAAUCAGCUGGUUUUCCACUUAAUAAAUCGGUAAGGCUAGACUUUAUUAUGAUUAAUGAGUUAUGAGGAUCAAGAUGCACUUCCAUAUACAAAACGUAAUGUCAUCCCUACUAUAACUCAAUGAAUCAGUAUGCCAUUAGUGCAAAGAAUAGAGCUGCACGUAGCUGGUGUCUAUCCAUAGUACUAUGACCAAUAGACAGUUCAUCAAAAUUGAAAUCAUAGCCGCCAUAGAGCAACAGCAGUAAUUGAACAAGCAAAUUCAACGGUGGUUGGCACACACGUUAAAAACUGUUAUAGUGAUGUAGAAAACCUCCUUAUGGGUUGGGAUUAUCCUAAACGUGAUAGAGCCAUGCCUAACAUGCAAGAAUUAUGGCCUCACUUGUUCUUGCUCGCAAACAUACAACGUGUUGUAGCUUGCACACCGUUUCUAUAGACUACAAGAUCUUGCACCACUAUUGAGAAAAAUAUUUGUGUGGCGUUCCACUAUAUUUUCAACUGGAACCUUCACAAGAGCCAACUGUUUUACCUAAUAGGAUUUAAACUUACAAGCUCUAGCCUUAGUUUUUCUAAGAACAAAUUGUGUAUGCCGCUUACCCAGCUAUGAGUGCUUCUAGAAAUUCUAUUACCAGAUAAACGCCAUUACGUACUUUCAAUAGCUACACUUACUAACAAUGUUGUUCAAACUAUCCAACCCGGUAAUUCUAACAAAGACUUCAUCACUUUACUAUCACAAUGUUUUCUACUGAAGCAAGUUACUGCUGUACUAAAACUCAUUCAUCUGCUCAACAUACAAUGCUAAUUAAGGUGAUUAUUACUACUACCAUCCUUACCAUACCAACAAAAAUCCUCAGACCUACUAUUUGUAGAUGAAAUCGUAAACAAGUACUAUGAUUGAACGAUCGUUCUUUAUUAAUGCUAACCCACUCACUCAACAACCUAAACAAAUCAGCUGGUUCCAUUUAAAAAAGAAAGUAAUAGACUUAACAUGACAUUCAAUGACUUUUAUCUCAACAUACACUCAUACAAAACCGUAACGUCACCCUACAAUAUACAAUGAAUCAAGUAUGCCAUUAGUUCAAAGAAUAGAGCUGCUCGCAGCUUAUGUCUCAAUCUGUAGUACUAUAACCAAUAAACAGUUUACCAAAAAUUAUUGCAAUCAAUAGCCGCCACAGGAGCACUGUAGUAAUUGAACAAUCAAAUUCAUGGUGAUUGACACAACACGCUACAACUGUUUAAAGAUGUAGAAAACCCUUAUGGGUUGGGAUUAUCCAAAUUUGAUAGAACCAUGCCUAACAUGCCAAGAAUUAUGGCCUCACCUGUUCUAGCCCAACACAACGUGUUGGGCACACCGUUCUAUAGAUUAGCUAAUGAGUGUACUCAAGAUUGAGUGAAUGGUCAUGUGUGGCGGUUACUAUCGCUAAACCAGGUGGAACCCCACCAAAGAUGCCUGCUCAAAUAGUGUUUUAUCGACAAGCCGUCUUCCAAUGUUAAUGCACCACAAACUACUGAUGGUAACAAAAUCGCCGAUAAGUAUGUCCGCAAUAUACAACACAGACUCUAUGAGUGUCUAUAGAAAUAGAGAUGCUGACACAGAUUUGUGAAUGAGUUAACGCACCUCUGCGUAAACUUACACAAUGAUAUACUCUUGACGAUGCUGUUGUGUGUUCCAAUAUCACCUAUGCAUCAAGGUCUAGUGGCUGCAUAAAGAACUUAAGUCAGUUCACAAAACCAAAACAAUGUUUAUGUCUGAGCAAAUGUAGACUGAGACUGACCUUACUAAAGGACCUCAUGAAUUUUGCUCUCAACAUACAAUGCUAGUUAAACAGGGUGAUGAUUAUGUACCUCCUACCCAGAUCAACAAGAAUCCAAGGGGCCGGCUGUUCUGUAGAUGAUAUCGUAAAACAGAUGGUACACUUAUGAUUGAACAGUUCGUGUCUUGCUAUAGAUGAACCUACCAACCUAAACAGUAUGAUGUCUCAUUCGUCACAAUACACAGAAAGCUACUGAUGAGUAACAGGACACAUGUUAGACCGUAUUCUGUUAUGCUCUAAUGAUAACACUUAGGUAUUGGAACCUGAGUUUAUGAGGCAUGUACACCGCAUCAGUCCACAGGCUGUUAGGGCUUGUGUUUUGCAAUUCACAGACUUCACUAAGAUGUGGUGCUUGCAUCGUAGACCAUCUUAUGUUGUAAAUGCUGUUACGACCAUGUCAUCAACAUCACAAACUUAGUCUUGUCAAUUAAUCCGUAUGUUUGCAAUGCUCCAGGUUGUGAUGUACAGAUGUGACUCAACUUUACCUAGGAGGUAUGAGCUAUUAUUGUAAAUUCAAACCACCCAUAGUUUCCAUUGUGUGCUAAUGGACAAGUUUUUGGUUUAUAUAAAAUACAUGUGUUGGUAGCGAUAAUGUUACUGACUUUAAUGCAAUUGCAACAUGUGACUGGACAAAUGCUGGUGAUUACAUUUUAGCUAACACCUGUACUGAAAGACUCAAGCUUUGCAGCAGAAACGCUCAAGCUACUGAGGAGAAUCUAAACUGUCUUAUGGUAUUGCAUGUCCUGAAGUGCUGUCUGACAGAGAAUUACAUCUAUAGGAAGUUGGUAAACCUAGACACCACUUAACCGAAAUUAUGUCUCACUGGUUAUCGUGUAACUAAAACAGUAAGACAAAGAAGACAAUGAAACAGCCAGAGACAGAAGAAACAGCAAAUGUACUUUUCCUGCACAGAUUUGGUGAUUUCCACCCAAUUAACAAUCCAUGAGCAGUGCUGACUCAACUCAGGCCUAAACUCAUUCAGACCAUCAAGGCAGAUGGGCUAUCAAACGUUUCGCUUCCGUUUACAUAUAUAGUCUACUCUGUGCAGAAUGAAUCUCGUAACCAUAGCACAAGUAGAUGUAGUUAACUUUCAUCACAGCAAUCUUAAUCAGUGUGUAACAUGGGAGGACUUGAAAGAACCACAUUCACCAAGGCCACCGGAGUACGAUCGAGUGUACAGUGAACAAUGUGGAAGCUGCCUAUAUGGAAGAGCCCUAAUGUGUAAAAUUAAUUUUAGUAGUGCUAUCCCCUGAUUUUAAUAGCUUUAAGGAGAAUGACAAAAACCCCUCCCACCCAUCACCCACUCAUCUUCAUAUAUCCUACAUAUCAUCCCCUCCUCCAUCUCCCAUCUAUCUCCCCUACAAACCAACCCUCUUAAA
>cluster_31 reads=1 total_reads=11
AUACCCCCCAGGUAACAAACCAACCAACUUCGAUCUCUGUAGAUCUGUCUCUAAACGAACUUAAAUCUGUGGCUGUCACUCGGCACAUGCUUAGUGCACUCACGCAGUAUAAUUAAUACUAAUACUGUCGUGACAGGACACGAGUAACUCGUCUAUUUCUGCAGGCUGCUUACGGUCUCGUCCGUGUUGCAGCCAAUCACACAGCACAUCUAGGUCUUCCGGGUGACCGAAAGGUAAGAUGGAGAGCCCUGUCCCAGCUUCAACGAGAAACACACGUCCACUACAGUUUGCCAAUUUACAGGUCACGGUGCUUUACGUGGCUUUGGAGACCCCCUGGAGGAGGUCUUAUCAGAGGCACGUCAACAUCUUAAAGACGCACUUGUGGCUUAGUAGAAGUUGAAAAGGCGUUUUGCCACAACCUGAACAGCCCUCCGUCUUCAUCAAACGUUCAGAUGUCGAACUGCACCUCUAGCACGUUAUGGUUGAGCUGGUAGCAGAACUAAAGGCAAUCAGUAGUUGUAGUGGUGAGCAUUGGUGUCCUUGUCCCUCAUGUGGGCGAAAUACCAGUGAUACCGCAAGGUUUUCCGUAAGAACGGUAAUAAAGGAGCUGGUGGCCUAGUUACAGCGCGAUUUAAAGUCUGACUUAGGCGACGAGCUUGGCACUGAUCCUUAUGAAGAUCAAGAAACUGAACACUAAACCAGCAGUGGUGUUACCCGAACUCAUGCGUGACUAACUAACGGAGGGCAUACACUCGCUAUGUCGAUAACAACUUUGGCCCAGCUGACUACCCUCUGGUGCAUUAAGACCUCUAGCACGUGCUGGUAAGCUAUGCACUUUGUCCGAACACUGGACUUUAUUGACACUAAGAGGUGUACUGCUGCCUUGAACAUGAGCAAAAAUUGCUAAGUACACGGAACGUUCUGAAAAGAGCUAUGAAUUUCAGACACCUUUGAAAUUAAAUAAGCAAAGAAAUUUGAACCUUCAAUGAGGAAUGUCCAAAUUUGUAACACCCUUAAAUUCCAAUCCAAGACUAUUUCCACCAAGGUUGAAAAGAAAAGCUGAUGGCUUUAUGGGUAGAAUUCGAUCUGUCUAUCCAGUCGCGUCACCAAACGAAUGCAUUCACGUGCCUUCAACUCUCAUGAAGUGUGAUCAUUGGCGAACCUCAUGGCAGACGGGCGAUUCUGUUAAAGCCACUGAAUUUUGUGGCACUGAGAAUUUGACUAAGAAGGUGCCACUCUAAUAUUUACCCCCCAAAUGCUGUUGUUAAAAUUUAUUGUCCAGCAUGCUCCAAUUCAGAAGAGGGAGCAUAGUCUUGCCGAAUACCAUAAUGAAUUGGACUUGAAAACCAUUUUCGUAAGGGUGGUCGCACUAUUGCCUUUGAGGCUGUGUGCUCCAUGUUGGUUGCCAACCAGCGCGCCUAUUGGGUCCUCAACUAGCGCUAACAGGUGUAACCCACAGGUGUUGUUGGAGAAGGUUCGAAGGUCAAUGACAACCUUCUUGAAUACUCAAGAGAAAGUCAACAUCAAACUGUUGGUGACUUUAAACUUAAUGAAGAGAUCGCCAUUAUUUUGGCAUCUCUGCUCAAAUGUUUUGUAGAAACUGUGAAAGGUUUAGAUUAUCAACACUCAAACAAAUUGUGAAUCCUGUGGUAAUUUAAAGUUAAAGGAAAAGCUAAAAAGGUGCCUGGAAUAUUGGUGAACAGAAAUCAAUACUGAGUCCUCUCACGCAUUUGCAAGAGGCUGCUCGUGUUGUACGAUCAAUUUCACCCGCACUCUGAAACUGCUCAAAAAUAUUGCGCGUGUUUUACAGAAGGCCGCUAUAACAAAUAGAUUGAAUUCACGAAGAGACACUGAUGCUAUGAUGUACAUCACUUGGCUACACAAUUAGUUGUAAUGGCCUACAUUACAGGUGGUGUUGUUCAGUUGACUUCACAGUGGCUAACUAACAUCUUUGGCACUGUUUAUGAAAACUCAAACCCGUCCUUGAUUGGCUUGAAGAAGUUUAAGGAAGGUGUAGAGUCUUAGAGACGGUUGGGAAAUUGUUAAAUCUAUUCAACCUGUGCCUGUGAAAUUGUCGGUGGACAAUUGUCACCUGUGCAAAAGACUAAGGAGAGUGUUCAGACAUCUUAAGCUUGUAAAUAAAUUCAUGUUGUGUGCUGACUCUAUCAUUAUUGGUGGAGCUAAACUUAAAGCCUUGAAUUUCAGUGAAACAUUUGUCACGCCACAAAGGGAUUGUACAGAAAGUGUUAAAUCCAGAAACUGGCCUACUCAUGCCUCUAAAGCCCAAAAGAAAAUAAUCUUUCUGGAGAAACACUUCCCAAGAAGUGUUCAACAGAGGAAGUUGUCUUGAAAACUGGUGAUUUACAACCAUAGAACAACCUACUGGUGAAGCUGUUGAAGCUCCAUUGGUUGGUACACCAGUUUGUAUUAACGGGCUUAUGUUGCUCGAAAUCAAAGACACAGAAAAGUACUGUGCCCUUGCACCUAAUAUGAUGGUAAAACAAUACCUUCAUCUCAAGGCGGUGCACCAACAAAGGUUACUUUGGUGAUGACCUGUGAUAGAAGUGCAAGGUUACAAGAGUGUGAAUAUCACUUUGAACUUGAUGAAAGGAUUGAUAAAGUACUUAAUGAGAAGUGCUCUGCCUAUACAGUUGAACUCGGUACAGAAGUAAAUGAGUUUCGCCUGUGUUGUGGCAGAUGCUGUCAUAAACUUUGCAUACCAGUAUCUGAAUACUUACACCUCUGGGCAUUGAUUUAGAUGAGUGGAGUAUGGCUACACACUACUUAUUUGAUGAGUCUGGUGAGUUUAAAUUGGCUUCACAUAUGUAUUGUUUUCUACCCUCAGAUGAGGAUGAAGAAGAAGGUGAUUGUGAAGAAGAAGAGUUUGAGCCAUCAUUCAAUAUGAGUAUGGUCUGAAGAUGAUUACCAAGGUAAACCUUUUGGAAUUUGGUGCCAUCUCUGCUCUUCAACCUGAAGAAGAGCAAGAAGAAGAUUGGUUAGAUGAUGAUAGUCAACAAACUGUUGGUCAACAAGACGGCAGUGAGGACAAUCAGACAACUACUAUUCAAACAAUUGUUGAGGUUCAACCUCAAUUAGAGAUGGAACUUACACCAGUUGUUCAGACUAUUGAACCCUGAAGAACAUUUUUAUUGAAACCAUCUCACUUGCUGGUUCCUUGAAAGAUUGGUCCUAUUCUGGACAAUCUACACAUUAGGUAAAGAAUUUCUUAAGAGAGGUGAUAAAAGUGUAUAUUACAUGGUAAUCCUACCACAACACUAGAUGGUGAAGUUAUCACCUUUGACAAUUUAAGACACUUCUUUUGUAGAGAAGUGAGGACUAUUAAGGUGUUUACAACAGUAGACAUUAACCUACACGCAAGUUGUGGACAUGUCAAUGACAUAUGGACAACAGUUUGGUCCAACUUAUUUGGAUGGAGCUGAUGUUACUAAAGUAAAACCUUAAUUCGAAGGUAAAACAUUUUAUGUUUUACCUAAUGAUGACACUCUACGUGUUGAGGCUUUGAGUACUCACACAACUGAUCCAAGUUCUAGGUAGGUACAUGUCAGCAUUAAUACACUAAAAAGUGGAAAUACCCACAAGUUAAUGGUUUAACUCAUUAAUGGGCAGAUAACAACUGUUAUCUUGCCACUGCAUUGUUAACACUCCAACAAAUAGAGAUUGAAGUUUAAUCACCUGCUCUACAAGAUGCUUAUUACAGAGCAAGGCUGGUGAAGCUGCUAACUUUAGUGCUAUAAGUUAGCCUACUGUAAUAAGACAGUAGGUGAGUUAGGUGAUGUUAGAGAAACAAUGAGUUACUUUGUUUCAACAUGCCAAUUUAGAUUCUUGCAAAAGAGUCUUGAACGUGGUGUGUAAAACUUGUGGACAACAAAGCUGACACUCUAAGGUGUGUAGAAGCUGUAUGUACAUGGGCACACUUUCUUAUGAACAAUCUAAGAAAGGUGUUCAGAUACCUUGUAGAGUGGUAAACAAGCUCACAAAAUAUCUAGUACAACGGAGUCACUUUUGUUAUGAUGUCUAGCCACCUCCAGUAUGAACUUAAGCAAGCUACACUAUUGUAAGUGAGUACACUGGUAAUUACCAGUGUGGUCACUAUAAACAUAUUCUAAAGAAACUUGUAUUGCAUAGACGGUGCUUUACUUACAAAGUCCUCAGAAUACAAAGGUCCUAUUACGGAUGUUUUCUACAAAAGAAAACAGAUUACACAACCAAAACCAGUUUACUAUAAAUUGGAUGGUGUUGGUUUGUACAGAAAUUGACCCUAAGUUGGACAAUUAUUAUAAGAAAGACAAUUCUUGAUUACAGAGCCCAAUUGAUCUUGUACCAAACCAACCCCAAGCAAGCUUCGUCUAUUUUAAGUCUGUAUGUGAUAAAUCAAAAUUACUGAUGAUUUAAACCAGUUAUUGGUUAUAAGAAACCUGCUUCAAGAGAGCUUAAAGUUACAUUUUUCCUGACUUAAAUGGUGAUGUGGUGGCUAUUGAUUAUAAACACUCCCUCUUUAAGAAAGGAGCUAAAUUGUUACAUAAACCUAUUGUUUGGCAUGUUAACAAUGCAACUAAUAAAGCCACUAUAAACCAAAUACCUGGUGUAUACGUUGUCUUGGAGCACAAAACCAGUUGAAACAUAAAUUCGUUUGAUGUACUGAAGACAGAGGACGGCAGGGAAUGGAUAAUCUUGCCUGCGAAGAUCUAAAACCAGUCUCUGAAGAAGUAGUGGAAAAUCCUACCAUACAGAAAGACGCAUCUUGAGUGUAAUGUUAAACACCGAAGUUGUAGGAGACAUUAUACUUAAACCAGCAAUAAUAGUUUAAAAAUUACAGAAGAGGUUGGCCACACGCAAAAGGCUGCUUAGUAGACAUUCUAGUCUUACUAUUAUAAACCUAAUGAACUAUCUAGAGUAUUAGCUCUGAAAAUCCGUAUGCUAUUCUGUUAGCUAAUGUUGUGAUGUCCAGAUGUGACUUCUAAUUCUGCUAAGCAGGUAUGACAAAUUGUUAUACAACUCCCAUAGUUACACUGUGUUCUAAUGGACUAAUUACUUAUUGUUUAUAUAAAGUACGUUUUGGAAGCGAAAUGUUAGACUUUAAUGCAAUUGCCGACGUACUGGACAAAGCUGGUGAUUACAUUUCGCUAACCUGUCUAGAAAGGCUUCAAGCUUUUUGCAGCAAAACGUUCAAGCUACUGAGGAGACAUUUAAACUGUCCUAUGGUAUUGCUACUGCCCUGAAGUGCUGUUCUGACAGAAAUUCUGAGUCACAACGGGUUGACUACACUGCCAUCAAAUUGGAUGACAAAGAUCCAAAUUUAAAGAUCAAGUCAUUUCGCUGAAUAAGCUAUUGACGCAUACAAAACACCCACCAACAGAGCCUAAAGGGACAAAAGAAGAAGGCUGAUGAAACUCAAGCCUCAAGAGACAGAAGAAACAGCAAACUGUGACUCUUCCUGCUGCAGAUUUGGAUGAUUUCUCCAAACAAUUGCAACAAAUCCAUGAGCAGUGCUGACUCAACUCAGGCCUAAACUCAUGCAGACCACAGGCAGAUGGGCUAUAUAAACGUUCGCUUUUCCGUUUACGAUAUAUGUCUACUCUUGUGCAGAAUGAAUUCUCGUAACAUAGCACAAGUAGAUGUAGUUAACUUUAAUCCCAUAGCAAUCUUUAAUCAGUGUGUAACAUUAGGGAGGACUUGAAAGAGCCACCACAUUUCACCGAGGCCGCAGAGUACGAUGAGUGUACAGUGAACAAUGCUAGGGAGAGCUGCCUAUAUGGAAGAGCCCUAAUGUGUAAAAUUAAUUUAGUAGUGCUAUCCCAUGUGAUUUUAAUAGCUUUUCUAGGAGAAUGACAAAAAAUCCCCUACCUUAUCCAUACUAUCCCACCUAUAUCCAUAUCUAUAUCCAACCCCACACCAUCCCCAAUAA
>cluster_32 reads=1 total_reads=24
AUACCUUCCCAGGUAACAAACCAACCAACUUUCGAUUCCUGUAGAUCUGUUCAAACGAACUUUAAAAUCUGUGUGGCUGUCAUCGGCUGCAUGCUUAGUGCACUCACGCAGUAUAAUUAAUAACAAUUACUGUCGUUGACAGGACACGAGUAACUCGUCUAUCUUGCAGGCUGCUUACGGUUUCGUCCGUGUUGCAGCCGAUCAUCAGCACAUCUAGGUUUGUCCGGGUGUGACCGAAAGGUAAGAUGGAGAGCCUUGUCCCUGGUUCAACGAGAAACACACGUCCAAUUCAGUUUGCCUGUUUUACAGGUUCGCGACGUGUUCGUACGUGGCUUUGGAGACUCCGUGGAGGAGGUCUUAUCAGAGGCACGUCAACAUCUUAAAGAUGGCACUUGUGGCUUAGUAGAAGUUGAAAAGGCGUUUCGCCUCAACUUGAACAGCCCUAUGUGUUCUCUAUAAACGUUCGGAUGCUCGAACUGCACCUCAUGGUCAUGUUAUGGUUGAGCUGGUAGCAGAACUCGAAGGCAUUCAGUACGGUCGUAGUGGUGAGACACUGGUGUCCUUGUCCCUCAUGUGGGCGAAAUACCAGUGGCUACCGCAAGGUUCUUCUUCGUAAGAACGGUAAUAAAGGAGCUGGUGGCCAUAGUUACGGCGCCGAUCUAAAGUCAUUUGACUUAGGCGACGAGCUUGGCACUGAUCCUUAUGAAGAUUUCAAGAAACUGGAAUGUACAAAUACCUACAACUUGUGCUAAUGACCCUGUGGGUUUACACUUAAAACACAGUCUGUACCGUCUGCGGUAUGUGGAAAGGUUAUGGCUGUAGUUGUGAUCAACUCCGCGAACCCAUGCUUCAGUCAGCUGAUGCACAAUCGUUUUAAACGGGUUUGCGGUGUAAGUGCAGCCCGUCUUACACCGUGCGGCACAGGCACUAGUACUGAUGUCGUAUACAGGGCUUUUGACAUACAAUGAUAAAGUAGCUGGUUUUGCUAAAUUCCAAAACUAAUUGUUGUCGCUUCCAAGAAAAGGACGAAGAUGACAAUUUAAUUGAUUCUACUUUGUGGUUAAGAGACACACUUUCUCUAACUACCAACAUGAAGAAACAAUUUAUAAUUUACUUAAGGAUUGUCCAGCUGUUGCUAAACAUGACUUCUAAGUUUAGAAUAGACGGUGACAUGGUACCACAUAUAUCACGUCAACGCUUACUAAAUACAAUGGCAGACCUCGUCUAUGCUUAAGGCAUUUUGAUGAAGGUAAUUGUGACACAUUAAAGAAAUACUUGUCACAUACAAUUGUUGUGAUGAUGAUUAUUUCAAUAAAAAGGACUGGUAUGAUUUUGUAGAAAACCCAGAUUAUUACGCGUAUACGCCAACUUAGGUGAACGUGUACGCCAAGCUUUGUUAAAAACAGUACAAUUUUGUGAUGCCAUGCGAAAUGCUGGUAUUGUUGGUGUACUGACAUUAGAUAAUCAAGAUCUCAAUGGUAACUGGUAUGAUUUCGGUGAUUUCAUACAAACCACGCCAGGUAGUGGAGUUCCUGUUGUAGAUUCUUAUUAUUCAUUGUUAAUGCCUAUAUUAACCUUGACCAGGGCUUUAACUGCAGAGUUCAUGUUGACACUGACUUAACAAAGCCUUACAUUAAGUGGGAUUUGUUAAAAUAUGACUUACGGAAGAGAGGUUAAAACUCUUUGACCGUUAUUUUAAAUAUUGGGAUCAGACAUACCACCCAAAUUGUGUUAACUGUUUGGAUGACAGAUGCAUUCUGCAUUGUGCAAACUUUAAUGUUUUAUUUCUACAGUGUUCCCACCUACAAGUUUUGGACCACUAGUGAGAAAAAUAUUUGUUGAUGGUGUUCCAUUUGUAGUUUCAACUGGAUCCACUUCAGAGAGCUAGGUGUUGUACAUAAUCAGGAUGUAAACUUACAAUAGCUCUAGACUUAGUUUUAAGGAAUUACUUGUGUAUGCUGCUGACCCUGCUAUGCACGCUGCUUCUGGUAAUCUAUUACUAGAUAAACGCACUACGUGCUUUCAGUAGCUGCACUUACUAACAAUGUUGCUUUCAAACUGUCAAACCCGGUAAUUUUAACAAAGACUUAUGACUUUGCUGUGUCUAAGGGUUUCUAAGGAAGGAAGUUCUGUUGAAUUAAAACACCUUCUCUGCUCAGGAUGGUAAUGCUGCUAUCAGCGAUUAUGACUACUAUCGUUAUAAUCUACCAACAAUGUGUGAUAUCAGACAACUACUAUUUGUAGUUGAAGUUGUUGAUAAGUACUUUGAUUGUUACGAUGGUGGCUGUAUUAAUGCUAACCAAGUCAUCGUCAACAACCUAGACAAAUCAGCUGGUUUUCCAUUUAAUAAAUGGGGUAAGGCUAGACUUUAUUAUGAUUCAAUGAGUUAUGAGGAUCAAGAUGCACUUUCGCAUAUACAAAACGUAAUGUCAUCCCUACUAUAACUCAAAUGAAUCUUAAGUAUGCCAUUAGUGCAAAGAAUAGAGCUUGCACCGUAGCUGGUGUCUCUAUCUGUAGUACUAUGACCAAUAGACAGUUUCAUCAAAAUUAUUGAAAUCAAUAGCCGCCUAGAGGAGCUACUGUAGUAAUUGGAACAAGCAAAUUCUAUGGUGGUUGGCACAACAUGUUAAAAACUGUUUAUAGUGAUGUAGAAAACUCACCAAUGGUUGGGAUUAUCCUAAAUGUGAUAGAGCCAUGCCUAACAUGCUUAGAAUUAUGGCCUCACUUGUUCUUGCUCGCAAACAUACAACGUGUUGUAGCUUGUCACACCGUUUUAUAGAUUAGCUAAUGAGUGUGCUCAAGUAUUGAGUGAAAUGGUCAUGUGUCGGUUCACUAUAUGUUAAACCAGGUGGAACCUCAUCAGGAGAUGCCACAACUGCUUAUGCUAAUAGUGUUUAAUAUUUGUCAAGCUGUUACGGCCACUGUUAAUGCACCUUUAUCUACUGAUGGUAACAAAAUUGCCGAUAAGUAUGUCCGCAAUUUACCAGACACAGAUCUAGAGUGUCUAUAGAAAUAGAACUGUUGACACAGUCUGUGAAUAGUUCUAUAGAUAGAGUCUUACCCCACUAAACAUCCUAAUCAGAGUAUGCUGAUGUCUUAUCAUUGUACUUACAAUACAUAAGAAAGCUACAUGAUGAGUUACAGGACACAUGUUAGACAUGUAUUUUGUUAUGCUUACUAAUGAUAACACUCAAGGUAUUGGGAACCUGAGUUUAUGAGGCUAUGUACACACGUAUACAGUUACAGGCUGUUGGGGCUUGUGUUCUUUGCAAUUCACAGACUUCAUUAAGAUGUGGUGCUUGCAUAUCGUAGACCAUUCUUAUGUUGUAAAUGCUGUUACGACCAUGUCAUAUCAACAUCACAUAAAUUAGUCUUGUCUGUUAAUCCGUAUGUUUGCAAUGCUCCAGGUUGUGAUGUCACAGAUGUGACUCAACUUUACUUAGGAGGUAUGAGCUAUUAUUGUAAAUUUUUAAACCACCCAUUAGUUUCCCAUUGUGUGCUAAUGGACAAAUUUUUGGUUUAUAUAAAAUACAUGUGUUGGUAGCGAUAAUGUUACUGACUUUUAAUGCAAUUGCAACAUGUGACUGGACAAAUGCUGGUGAUUACAUUUUUAGCUAACACCUGUACUGAAAGACUCAAGCUUUGUAGCAGAAACGCUCAAAGCUACUGAGGAGACAUUUAAACUGUCUUAUGGUAUUGCUACUGUACGUGAAGUGCUGUCUGACAGAGAAUUACAUCUAUGGGAAGUUGGUAAACCUAGACCACCACUUAACCGAAAUUAUGUCUACUGGUUAUCGUGUAACUAAAACAGUAAAGUACAAAUGGAGAGUACACCUUUGAAAAGGUGACUAUGGUGAUGCUGUUGUUUACCGAGGUACAACAACUCAAAUUAAAUGUUGGUGAUUAUUUGUGCUGACAACAUACAGUAAUGCCAUUAAGUGCACCUACACUAGUGCCACAAGAGCACUAUGUUAGAAUUACUGGCUUAUACCCAACACUCAAUAUCUCAGAUGAGUUUUCUAGCAAUGUUGCAAAUAUCAAAAGGUUGGUAUGCAAAAGUAUUUCACUCCAGGGACCACCUGGUACUGGUAAGAGUCAUUUUGCUAUUGGCCUAGCUCUACUACCUUCUGUUCGUAGUGUAUACAGCUUGCUCUCAUGCCGCUGUUGAUGCAAUAUGUGAGAAGGCAUUAAAAUAUUUGCCUAUAGAUAAAUGUAGUAGAAUUAUACCCGACGUGCUCGUGUAGAGUGUUUUGAUAAAUCAAAGUGAAUUCAUUAGAACAGUAUGUCUUUUGUACUGUAAAUGCAUUGCCUGAGACGACAGCAGAUAUAGUUGUCUUUGAUGAAAUUUCAAUGGCCACAAAUUAUGAUUUGAGUGUUGUCAAUGCCAGAUUACGUGCUAAGCACUAUGUGUACAUUGGCGACCCUGCUCAAUUACCUGCACCACGCACUGCUAUUAAGGGCACACUAGAACCAGAAUAUUUCAAUUCAGUGUGUAGACUUAUGAAAACUAUAGGUCCAGACAUGUUCGGAACUUGUCGGCGUUGUCCUGCUGAAAUUGUUGACACUGUGAGUGCUUUGGUUUAUGAUAAUAAGCUAAAGCACAAAAGACAAAUCAGCUCAAUGCUCUAAAAUGUUUAUAAGGGUGUUAUCACGCAUGAUGUUCAUCUGCAAUUAACAGGCCACAAAUAGGCGUGGUAAGAGAAUUUCCUACGCAACCCUGCUUGGAGAAAAGCUGUUUAUUUUCACCAUAAUUCUACAGAAUGCUGUAGCCUCAAAGAUUUGGGACUACCAACUUCAAACUGUUGAUUCACAUCAGGGCUCAGAAUAUGACUAUGUCAUACACACUCCACUGAAACAGCUCACUUCUGUAAUGUAAACAGAUUUAAUGUUGCUAUUACCAGAGCAAAAGUAGGCAUACUUUGCUAAUGUCUGAUAGAGACCUUUAUGACAAGUUGCAAUUUACAAGUCUUGAAAUUCCACGUAGGAAUGUGGCAACUUUACAAGCUGAAAAUGUAACAGGACUCUUUAAAGAUUGUAGUAAGGUAAUCACUGGGUUACAUCCUACACAGGCACCUACACCUCAGUGUUGACACUAAAUUCAAAACUGAAGGUUUAUGUGUUGACAUACCUGGCAUACCUAAGGACAUGACCUAUAGAAGACUCAUCUCAUGAUGGGUUUAAAAUGAAUUAUCAAGUUAAUGGUUACCCUAACAUGUUAUCACCCGAAGAAGCUAUAAGACAUGUACGUGCAUGGAUUGGCUUCGAUGUCGAGGUGUCAUGCUACUAGAGAAGCUGUUGGUACCAAUUUACCACAGCUAGUUUUACAGGUGUUAACCUAGUUGCUGUACCUACAGGAUGAUGAAACACAAGGCUGAUGCAGAGACAGAAGAAACAGCAAACUGUGACUCUUUCCUGCUGCAGAUUUGGAUGAUUUCCAAACAAUUGCAACAAUCCGAGCAGUGCUGACUCAACUCAGGCCUAAACUCAUGCAGACACCAAGGCAGAUGGGCUAUAUAAACGUUUCGCUUUCCGUUUACGAUAUAGUCUACUCUUGUGCAGAAUGAAUUCUCGUAACUACUAGCACAAGUAGAUGUAGUUAACUUUAAUCCAUUCAGCAAUUCUUAAUCAGUGUGUAACAUUAGGGAGGACUUGAAAGAGCCACCACAUUUCACCGAGGCCACGCGGAGUACGAUCGAGUGUACAGUGAACAAUGCUAGGGAGAGCUGCCUAUAUGGAAGAGCCCUAAUGUGUAAAAUUAAUUUUAGUAGUGCUAUCCCCAUGUGAUUUUAAUAGCUUCUAGGAGAAUGACAAAAAAUCCCUACCCAUACACACCAACCUACCAUUAUCAUAUCCAUCAUAUCUCAUAUCCUCCUCCAUCCCCACCAUCCCUCAAA
>cluster_33 reads=1 total_reads=77
AUACCUUCCCAGGUAACAAACUAACCAUUUUCGAUCUCUGUAGAUCUGUUCUCUUAAACGAACUUUAAAAUCUGUGUGGCUGCACUCGGCUGCAUGCUUAGUGCACUCACGCAGUAUAAUUAAUAACUAAUUACUGUCGUUGACAGGACACGAGUAACUCGUCAAUUUGCAGGCUGCUUACGGUUUCGUCCGUGUUGCAGCCGAUCAUCAGCACAUCUAGGUUUCGUCCGGGUGUGACCGAAAGGUAAGAUGGAGAGCCUUGUCCCUGGUUUCAACGAGAAACACACGUCCAUUCAGUUUGCCUGUUACAGGUUCCGACGUGUUCGUACGUGGCUUUGGAGACACCGUGAGGAGGUCUUAUCAGAGGCACGUCAACAUUCUUAAAGAUGGCACUUGUGGCUUCAGUAGAAGUUGAAAAGGCGUUUCGCCUCAUUGAACAGCCCUAUGUGUCUCAUCAAACGUUCGGAUGCUCGAACUGCACCUCAUGGUCAUGUUAUGGUUGAGCUGGUACAGAACUCGAAGGCAUUCAGUACGGUCGUAGUGGUGAGACACUUGGUGUCCUUGUCCCUCAUGUGGGCGAAAUACCAGUGGCUUACCGCAAGGUUCUUCUUCGUAAGAACGGUAAUAAAGGAGCUGGUGGCCAUAGUUACGGCGCCGAUCUAAAGUCAUUUGACCUUAGGCGACGAGCUUGGCACUGAUCCUUAUGAAGAUUUUCAAGAAACUGGAAUGUACAAAACCUACAACUUGUGCUAAUGACCCUGUGGGUUCUACACUUAAAACAGUCUGUACCGUCUUGCGGUAUGUGGAAAGGUUAUGGCUGUAGUUGUGAUCAACUCCUCGAACCCAUGCUUCAGUCAGCUGAUGCACAAUCGUUUUAACGGGUUUGCGGUGUAAGUGCAGCCCGUUUACACCGUGCGGCACAGGCACUAGUACUGAUGUCGUAUACAGGGCUUUGACAUACAAUGAUAAAGUAGCUGGUUUGCUAAAUUCCUAAAACUAAUUGUUGUCGCUUCCAAGAAAAGGACGAAGAUGACAAUUUAAUUGAAUCACCUGUAGUUAAGAGACACACUUUCUCACUACCAACAAAGAAACAAUUUAUAAUUUACUUAAGGAUUGUCCAGCUGUUGCUAAACAUGACUUCUUUAAGUUAGAAUAGACGGUGACAUGGUACCACUAUCACGUCAACGUCUUACUAAAUACAAUGGCAGACCUCGUCUAUGCUUUAAGGCAUUUUGAUGAAGGUAAUUGUGACACAUUAAAGAAAUACUUGUCCACAUACAAUUGUUGUGAUGAUGACUAUUUCAAUAAAAGGACUGGUAUGAUUUUGUAGAAAACCCAGAUAUAUUACGCGUAUACGCCAACUUAGGUGAACGUGUACGCCAAGCUUUGUUAAAACAGUACAAUUCUGUGAUGCCAUGCGAAAUGCUGGUAUUGUUGGUGUACUGACAUUAGAUAAUCAAGAUUCAAUGGUAACUGGUAUGAUUUCGGUGAUUCAUACAAACCACGCCAGGUAGUGGAGUUCCUGUUGUAGAUUCUUAUUAUUCAUUGUUAAUGCCAUAUUAACCUUGACCAGGGCUUUAACUGCAGAGUCACAUGUUGACCUGACUUAACAAAGCCUUACAUUAAGUGGGAUUUGUUAAAAUAUGACUCACGGAAGAGAGGUUAAAACUCUUUGACCGUUAUUAAAUAUUGAUCAGACAUCACCCAAAUUGUGAACUGUUUGGAUGACAGAUGCAUUUGCAUGUGCAAACUUUAAUGUUCAUUCACAGUGUUCCCACCUACAAGUUUUGGACCACUAGUGAGAAAAUAUUUGUUGAUGGUGCUCCAUUUGUAGUUUCAACUGGAUCUCCACUUCAGAGAGCUAGGUGUUGUACAUAAUCAGGAUGUAAACUACUUAGCUCUAGACUUAGUUUAAGGAAUUACUUGUGUAUGCUGCUGACCCUGCUAUGCACGCUGCUUCUGGUAAUCUAUUACUAGAUAAACGCACACGUGCUUUUCAGUAGCUGCUUACUAACAAUCUCGAAACUGGAAUGUACAAAUACCUACAACUUGUGCUAUGACCUAGGGUUACACUUAAAACACAGUCUGUCCGUCUGCGGUAUGUGGAAAGGUUAUGGCUGUAGUUGUGAUCAACUCCGAACCCAUGCUUCAGUCAGCUGAUGCACAAUCUUUAACGGGUUUGCAGUGUAAGUGCAGCCCUCACCUCCGUGCGGCACAGGCACUAGUACUGAUGCAACGGGCUUUUGACAACAAUGAUAAAGUAGCUGGUUUUGCUAAUUCCUAACUAAUUGUUGUCGCUUCCAAGAAAGGACGAAGAUGACAAUUUAAUUGAUUAUCUUGUAGUUAAGAGACACAUUUUCUCUAACCAACAUGAAGAAACAAUUUAUAAUUUACUUAAGGAUUGUCCAGCUGUUGCUAAACAUGACUUCUUUGAGAUUAGAAUAGACGGUGACAUGAUAAUAUAUAUCACGUCAACGUCUCUACUAAAUACACAAUGGCAGACCUCGUCAUGCAUUAAGGCAUUUUGAUGAAGGUAAUUGUGACACAUUAAAAAAAUACUUGUCACAUACAAUUGUUUUGAUGAUGAUUUCAAUAAGGACUGGUAUGAUCUUGUAGAAAACCAGAUAUAUUACGCGUAUGAACUUAGGUGAACAUGUACGCCAAGCUUGUUAAAAACAGUACAAUUCUGUAAUGCCAUGCGAAAUGCUGGUAUAUGGUGACUGACUUAGAUAAUCAAGAUUCAAUUGUAUGAUUUAGAGAUCAUACAAACCAGGUUGGAGUUCCUGCGUAGAUUCUAUAUUCAGUUAAUGCCUAUUCUGACCAGGCUUUAACUGCAGAGUCACUGUUGACUGAUAACAAGCCUUACAUUAAGUGGGAUCUGUUAAAAUCUGAUUUCACGGAAGAGAGGUUAAAACUCUUUGACCGUUAUUUUAAAUAUUGGGAUCAGACAUACCCAAAUUGUGUUAACUGUUUGGAUGACAGAUGCAUUCUGCAUUGUGCAAACUCUAAUGUUAUUCUCAAGUGUUCCCACAAGUUUGGACCACUAGUGAGAAAAAUAUUUGUUGAUGGUGUUCCAUUGUAGUUCCAACUGGAUUCACAGAGAGCUAGGUGUUGUACAUAAUCAGGAUGUAAACUUACAGCUCUAGACUUAGUUUUCAAGGAAUUACUUGUGUAUGCUGCUGACCCUGCUAUGCACGCUGCUUCUGGUAAUCUAAUUACUAGAUGCACUACGUGCUUUCAGUAGCUGCUCUUACUAACAAUGUUGCUUUCAAAUGUCAAAGAAUUUAACAAAGACUUAUGACUUUGCUGUGCUAAAGGUCUUCAGGAAGGAAGUCUGUUGAAUCAAACACUUUCUUCUCAGGAUGGUAAUGUGUAUCAGCGAUUAUGUACUAUCGUUAAUCUACCAACAAUGUGUGAUAUCAGACAUACUAUUUGUAGUUGAAGUUGUUGAUAAGUACUUUGAUUGUACGAUGGUGGCUGUAUUAAUGCUAACCAAGUCAUCUCAACAACCUAGACAAAUCAGCUGGUUUUCCAUUUAAUAAAUGGGUAAGGCUAGACUUUAUAUGAUUCAAUGAGUUAUGAGGAUCAAGAUGCACUUUCGCAUAUACAAAACGUAAUGUCAUCCCUACUAUAACUCAAAUGAAUCUAAGUAUGCCAUAGUGCAAAGAAUAAUAGCUCUGCACCGUAGCUGGUGUCUCUAUCUGUAGUAUAUGACCAAUAGACAGCUUCAUCAAAAAUCUAUGGUGGUUGGCACAACAUGUUAAAACUGUUUAUAGUGAUGUAGAAAACCACCUUAUGGGUUGGGAUUAUCCUAAAUGUGAUAGAGCCAUGCCUAUCGUCUUAGAAUUAUGGCCUCACUUGUUUGCUUGCUCGCAAACAUACAACUGUUGUAGCUUGUCACACCGUUUAUAGAUUAGCUAAUGAGUGUUCAAGUAUUGAGUGAAAUGGUCAUGUGUGGCGGUUCACUAUAUGUUAAACCAGGUGGAACCUCAUCAGGAGAUGCCACAACUGCUUAUGCUAAUAGUGUUUUUAUUGUCAAGCUGUCAGCCAAUGUUAAUGCACUUUAUCUACUGAUGGUAACAAAUUGCCGAUAAGUAUGUCCGCAAUUUACAACACAGACUUAUGAGUGCUCUAUAGAAAUAGAGAUGUUGACACAGACUUGUGAAUGAGUUACGCAAUUUGCGUAAACAUUUCUAAUGAUGAUACUCUCUGACGAUGCUGUUGUGUGUUCAAUAGCACUUAUGCAUCUCAAGGUCUAGUGGCUAGCAUAAAGAACUUUAAGUCAGUUCUUAUUAUCAAACAAUGUUUUAUGUCUGAAGCAAAAUGUUGGACUGAGACUGACCUUACUAAAGGACCUCAUGAAUUUUGCUCUCAACAUACAAUGCUAGUUAAACAGGGUGAUGAUUAUGUGUACCUUCCUUACCCAGAUCCAUCAAGAAUCCUAGGGGCCGGCUGUUUGUAGAUGAUAUCGUAAAACAGAUGGUACACUUAUGAUUGAACGGUUCGUGUCUUUAGCUAUAGAUGCUUACCCACUACUAAACAUCCUAAUCAGGAGUAUGCUGAUGUCUUCAUUUGUACUUACAAUACAUAAGAAAGCUACAUGAUGAGUUAACAGGACACAUGUUAGACAUGUAUUCUGUUAUGCUUACUAAUGAUAACACUUCAAGGUAUUGGGAACCUGAGUUUUAUGAGGCUAUGUACACACCGCAUACAGUUACAGGCUGUUGGGGCUUGUGUUUCUUUGCAAUCUCAGACUUCAUUAAGAUGUGGUGCUUGCAUACGUAGACCAUUCUUAUGUUGUAAAUGCUGUUACGACCAUGUCAUAUCAACAUCACUAAUUAGUCUUGUCUGUUAAUCCGUAUGUUUGCAAUGCUCCAGGUUGUGAUGUCACAGAUGUGACUCAACUUUACUUAGGAGGUAUGAGCUAUUAUUGUAAAUCUUUAAACCACCCAUUAGUUUCCAUUGUGUGCUAAUGGACAAGUUUUUGGUUUAUAAAAAUACAUGUGUUGGUAGCGAUAAUGUUACUGACUUUAAUGCAAUUGCAACAUGUGACUGGACAAAUGCUGGUGAUUACAUUUUAGCUAACACCUGUACUGAAAGACUCAAGCUUUUGCAGCAGAAACGCUCAAAGCUACUGAGGAGACAUUUAAACUGUCUUAUGGUAUUGCUACUGUACGUGAAGUGCUGUCUGACAGAGAAUUACAUCAUGGGAAGUUGGUAAACCUAGACCACCACUUAACCGAAAUUAUGUCUCUACUGGUUAUCGUGUAACUAAAAACAGUAAAGUACAAAUAGGAGAGUAUGUGACUCUUUCCUGCUGCAGAUUUGGAUGAUUUCCAAACAAUUGCAACAAUCCAUGAGCAGUGCUGACUCAACUCAGGCCUAAACUCAUGCAGACACAAGGCAGAUGGGCUAUAUAAACGUUUCGCUUUUCCGUUUACGAUAUAGUUUACUCUUGUGCAGAAUGAAUUCUCGUAACUACAUAGCACAAGUAGAUGUAGUUAACUUUAAUCUCACAUAGCAAUUUUUAAUCAGUGUGUAACAUUAGGGAGGACUUGAAAGAGCCACCACAUUCACCGAGGCCACGCGGAGUACGAUCGAGUGUACAGUGAACAAUGCUAGGGAGAGCUGCCUAUAUGGAAGAGCCCUAAUGUGUAAAAUUAAUUUUAGUAGUGCUAUCCCCAUGUGAUUUUAAUAGCUUUCUAGGAGAAUGACAAAAAUACCUCCACCACAACAUACCAUCAUAUAUAUUCCAUAUCAUCUAUAUCCCCUCCUACCAUCCUCAUAAUUAUUUCCCAUAAU
>cluster_34 reads=1 total_reads=51
AUACCUUCCCAGGUAACAAACCAACCAACUUCGAUCUCGUAGAUCUGUUCUCUAAACGAACUUCUAAAAUCUGUGUGGCUGUCACUCGGCUGCAUGCUUAGUGCACUCACGCAGUAAUUAAUAACUAAUAUGUCGUUGACAGGACUACGAGUAACUCGUCAUUUUGCAGGCUGCUUACGGUUUCGUCCGUGUUGCAGCGAUCAUCAGCACAUCUAGGUUUCGUCCGGGUGUGACCGAAAGGUAAGAUGGAGAGCCUUGUCCCUGGUUCAACGAGAAACACACGUCCAAUCAGUUUGCCUGUCUUACAGGUUCGCGACGUGUUCGUACGUGGCUUGGAGACUCCGUGGAGGAGGUCUCAUCAGAGGCACGUCAACAUCUAAAGAUGGCACUUGUGGCUUAGUAGAAGUUGAAAAGGCGUUUGCCUCAACUUGAACAGCCCUAUGUGUUCAUCAAACGUUCGGAUGCUCGAACUGCACCUCAUGGUCAUGUUAUGGUUGAGCUGGUAGCAGAACUCGAAGGCAUUCAGUACGGUCGUAGUGGUGAGACACUUUGGUGUCCUUGUCCCUCAUGUGGGCGAAAUACCAGUGGCUUACCGCAAGGUUCCUCUUCGUAAGAACGGUAAUAAAGGAGCUGGUGGCCAUAGUUACGGCGCCGAUCUAAAGUCAUUUGACUUAGGCGACGAGCUUGGCACUGAUCCUUAUGAAGAUUUCAAGAAACUGGAAUGUACAAAUACCUACAACUUGUGCUAUGACCCUGUGGGUUUACACUUAAAACACAGUCUGUACCGUCUGCGGUAUGUAGAAAGGUUAUGGCUGUAGUUGUGAUCAACUCCGUGAACCCAUGUUCAGUCAGCUGAUGCACAAUCGUUAAACGGGUUUGCGGUGUAAGUGCAGCCCGCUUCACCGUGCGGCACAGGCACUAGUACUGAUGUCGUAUACAGGGCUUUUGACAUACAAUGAUAAAGUAGCUGGUUUGCUAAAUUCCUAAAACUAAUUGUUGUCGCUUCCAAGAAAAGGACGAAGAUGACAAUUUAAUUGAUUCUUAUCUGUAGUUAAGAGACACACUUUCCCUAACUACCAACAUGAAGAAACAAUUUAUAAUUUACUUAAGGAUUGUCCAGCUGUUGCUAAACAUGACUUCUUUAAGUUUAGAAUAGACGGUGACAGGUACCACAUAUAUACGUCAACGUCUUACUAAAUACAAUGGCAGACCUCGUCUAUGCUCAAGGCAUUUGAUGAAGGUAAUUGUGACACAUUAAAAGAAUACUUGUCACAUACAAUUGUUGUGAUGAUGAUUAUUUCAAUAAAAGGACUGGUAUGAUUUUGUAGAAAACCCAGAUAUAUUACGCGUAUACGCCAACUUAGGUGAACGUGUACGCCAAGCUUUGUUAAAAACAGUACAAUUUUGUGAUGCCAUGCGAAAUGUGGUAUUGUUGGUGUACUGACAUUAGAUAAUCAAGAUUCACUGGUAACUGGUAUGAUUUCGGUGAUUUCAUACAAACCACGCCAGGUAGUGGAGUUCCUGUUGUAGAUUCUUAUUAUUCAUUGUUAAUGCCUAUAUUAACCUUGACCAGGGCUUUAACUGCAGAGUCACAUGUUGACACUGACUUAACAAAGCCUUACAUUAAGUGGGAUUUGUUAAAAUAUGACUUCACGGAAGAGAGGUUAAAACUCUUUGACCGUUAUUUUAAAUAUUGGGAUCAGACAUACCCAAAUUGUGUUAACUGUUUGGAUGACAGAUGCAUUCUGCAUGUGCAAACUUUAAUGUUUCUAUUCUUACAGUGUUCCCACCUCAAGUUUUGGACCACUAGUGAGAAAAAUAUUUGUUGAUGGUGUUCCAUUUGUAGUUUCAACUGGAUACCUUACAGAGAGCUAGGUGUUGUACAUAAUCAGGAUGUAAACCACUUAGCUCUAGACUUAGUUUUAAGGAAUUACUUGUGUAUAAGCUACUGACCUGCUAUGCACGUGCUACGAUGGUGGCUGUAUUAAUGCUAACCAAGUCAUCGUCAACAACCUAGACAAAUCAGCUGGUUUCCAUUUAAUAAAAUGGGGUAAGGCUAGACUUUAUAUGAUUCAAUGAGUUAUGAGGAUCAAGAUGCAUUUUCGAUAUACAAAACGUAAUGACUCCUACUAUAACUCAAAUGAAUCUUAAGUAUGCCAUUAGUGCAAAGAAUAGAGCUGCACCGUAGCUGGUGUCUCUAUUGUAGUACUAUGACCAAUAGACAGUUUCAUCAAAAAUUAUUGAAAUCAAUAGCCGCCACUAGAGGAGCUACUGUAGUAAUUGGAACAAGCAAAUUCUAUGGUGGUUGGCACAACAUGUUAAAACUGUUUAUAGUGAUGUAGAAAACCCUCACCUUAUGGGUUGGGAUUAUCCUAAAUGUGAUAGAGCCAUGCCUAACAUGCUUAGAAUUAUGGCCUCACUUGUUCUUGCUCGCAAACAUACAACGUGUUGUGGCUUGUCACACCGUUUCUAUAGAUUAGCUAAUGAGUGUGCUCAAGUAUUGAGUGAAAUGGUCAUGUGUGGCGGUUCACUAUAUGUUAAACCAGGUGGAACCUCAUCAGGAGAUGCCACAACUGCUUAUGCUAAUAGUGUUUUUAACAUUUGUCAAGCUGUCACGGCCAAUGUUAAUGCACUUUUAUCUACUGAUGGUAUAAAUUGCCGAUAAGUAUGUCCGCAAUUUACAACACAGACUUAUGAGUGUCUCUAUAGAAAUAGAGAUGUUGACACAGACUUUGUGAAUGAGUUUACGCAUAUUUGCGUAAACAUUUCUCAAUGAUGAUACUCUUGACGAUGCUGUUGUGUGUUCAAUAGCACUUAUGCAUUUCAAGGUCUAGUGGCUGCAUAAAGAACUUUAAGUCAGUUUUAUUAUCAAAACAAUGUUUAUGUCUGAAGCAAAAUGUUGGACUGAGACUGACCUACUUAAAGGACCUCAUGAAUUUUGCUCUCAACAUACAAUGCAAGUUAAACGGGUGAUGAUUAUGUGUACCUUCCUUACCCAGAUCCAUCAAGAAUCUAGGGGCCGGCUGUUUGUAGAUGAUAUCGUAAAACAGAUGGUACACUAUGAUUGAACGGUUCGUGUCUUUAGCUAUAGAUGCUUACCCACACUAAACAUCCUAAUCAGGAGUAUGCUGAUGUCUUUCAUUUGUACUUACAAUACAUAAGAAAGCUACAUGAUGAGUUACAGGACACAUGUUAGACAUGUAUUUCUGUUAUGCUUACUAAUGAUAACACUUCAAGGUAUUGGGAACCUGAGUUUUAUGAGGCUAUGUACACCCCGCAUACAGUCUACAGGCUGUUGGGCUUGUGUUUUUUGCAAUUCACAGACUUCAUUAAGAUGUGGUGCUUGCAUACGUAGACCAUUCUUAUGUUGUAAAUGCUGUUACGACCAUGUCAUAUCAACAUCACAUAAAUUAGUCUUGUCUGUUAAUCCGUAUGUUUGCAAUGCUCCAGGUUGUGAUGUCACAGAUGUGACUCAACUUUUACUUAGGAGGUAUGAGCUAUUAUUGUAAUCUCUAAACCACCCAUUAGUUUUCCAUUGUGUGCUAAUGGACAAGUUUUUGGUUUAUAAAAAUACAUGUGUGGUAGCGAUAAUGUUACUGACUUUAAUGCAAUUGCAACAUGUGACUGGACAAAUGCUGGUGAUUACAUUUAGCUAACACCUGUACUGAAAGACUCAAGCUUUCGCAGCAGAAACGUUCAAAGCUACUGAGGAGACAUUUAAACUGUCUUAUGGUAUUGCUACUGUACGUGAAGUGCUGUCUGACAGAGAAUUACAUUAUGGGAAGUUGGUAAACCUAGACCACUUAUCGAAAUUAUGUCUUUACUGGUUAUCGUGUAACUAAAACAGUAAAGUACAAAUAGGAGAGUACACCUUUGAAAAAGGUGACUAUGGUGAUGCUGUUGUUUACCGAGGUACAACAAUACAAAUUAAAUGUUGGUGAUUAUUUUGUGCUGACAACAUACAGUAAUGCCAUUAGUGCACCUACACUAGUGCCACAAGAGCACUAUGUUAGAAUUACUGGCUUAUACCCAACACUCAAUAUCUCAGAUGAGUUUCUAGCAAUGUUGCAAAUUAUCAAAAGGUUGGUAUGCAAAAGUAUUCUACACUCCAGGGACCACCUGGUACUGGUAAGAGUCAUUUUGCUAUUGGCCUAGCUCUACAUCCUUGCUCGCAUAGUGUAUACAGCUUGCUCAUGCCGCUGUUGAUGCACUAUGUGAGAAGGCAUUAAAAUAUUUGCCUAUAGAUAAAUGUAGUAGAAUUAUACCCGACGUGCUCGUGUAGAGUGUUUUGAUAAAUUCAAAGUGAAUUCAUAUAGAACAGUAUGUCUUUUGUACUGUAAAUGCAUUGCCUGAGACGACAGCAGAUAUAGUUGUCUUUGAUGAAAUUUCAAUGGCCACAAAUUAUGAUUUGAGUGUUGUCAAUGCCAGAUUACGUGCUAAGCACUAUGUGUACAUUGGCGACCCUGCUCAAUUACCUGCACCACGCACUUGCUAACUAAGGGCACACUAGAACCAGAAUAUUUCAAUUCAGUGUGUAGACUUAUGAAAACUAUAGGUCCAGACAUGUUCCUCGGAACUUGUCGGCGUUGUCCUGCUGAAAUUGUUGACACUGUGAGUGCUUUGGUUUAUGAUAAUAAGCUUAAAGCACAUAAAGACAAAUCAGCUCAAUGCUUUAAAAUGUUUAUAAGGGUGUUAUCACGCAUGAUGUUCAUCUGCAAUUAACAGGCCACAAAUAGGCGUGGUAAGAGAAUUCCUCACGUAACCCUGCUUGGAGAAAAGCUGUUUAUUUCACCUUAUAAUUCACAGAAUGCUGUAGCCUCAAAGAUUUUGGGACUACCAACUUCAAACUGUUGAUUCAACAGGGCUCAGAAUAUGACUAUGUCUAUUCACUCAAACCACUGAAACAGCUCACUCUUGUAAUGUAAACAGAUUUAAUGUUGCUAUUACCAGAGCAAAAGUAGGCAUACUUUGCAUAAUGUCUGAUAGAGACCUUUAUGACAAGUUGCAAUUUACAAGUCUUGAAAUUCCACUAGGAAUGUGGCAACUUUCAAGCUGAAAAUGAUACAGGACUCUUUAAAGAUUGUAGUAAGGUAAUCACUGGGUUAAGCAUUGACGCAUACAAAACAUUCCCACCAACAGAGCCUAAAAAGGACAAAAAGAAGAAGGCUGAUGAAACUCAAGCCUCGCAGAGACAGAAGAAACAGCAAACUGUGACUCUUUUCCUGCUGCAGAUUUGGAUGAUUUCUCCAAACAAUUGCAACAAUCCAUGAGCAGUGCUGACUCAACUCAGGCCUAAACUCAUGCAGACCAUCAAGGCAGAUGGGCUAUAUAAACGUUUCGCUUUUCCGUUUACGAUAUAGUCUACUCUUGUGCAGAAUGAAUUCUCGUAACUACAUAGCACAAGUAGAUGUAGUUAACUUUAAUCUCAUCAGCAAUUUUUAAUCAGUGUGUAACAUUAGGGAGGACUUGAAAGAGCCACCACAUUUCGAGGCCACGCGGAGUACGAUCGAGUGUACAGUGAACAAUGCUAGGGAGAGCUGCCUAUAUGGAAGAGCCCUAAUGUGUAAAAUUAAUUUUAGUAGUGCUAUCCCCAUGUGAUUUUAAUAGCUUCUAGGAGAAUGACAAAAAAUCCCCUACCCCACAUCCCACCACCAUCAUCUUUAUCCAUCAUCACAUCCUACCCCACUCCUACCAUCACCCUAAAUAU
>cluster_35 reads=2 total_reads=27
AUCCUCCCCAGGUAACAACCAACCAACUUCGAUCUCUUGUAGAUCUGUCCUCUAAACGAACUUUAAAAUCUGUGUGGCUGUCACUCGGCUGCAUGCUUAGUGCACACGCAGUAUAAUUAAUAACAAAUUGUCGUUGACAGGACAGUAACUCGCCUAUUUGCAGGCUGCACGGUUCGUCCGUGUUGCAGCCGAUCAUCAGCACAUAGGUUCGUCCGGGUGACCGAAAGGUAAGAUGGAGAGCCUCGUCCCUGGUUCAACGAGAAAACACACGUCCCAUCAGUUUGCCUGUACAGGUUCGCGACGUGUUCGUACGUGGCACUAAGACUCCGUGGAGGAGGUCUUAUCAGAGGCACGUCAACAUCUAAAGACGGCACUUGUGGCUUAGUAGAGUUGAAAAGGCGUUUGCCUCAACUUGAACAGCCUAUGUGUUCAUCAAACGUUCGGAUGCUCGAACUGCACCUUGGUCAUGUUAUGGUUGAGCUGGUCGAAGGCAUUCAGUACGGUGUAGUGGUGAGACACUUGGUGUCCUUGUCCCUCAUGUGGCGAAAUACCAGUGGCUUACCGCAAGGUUCUUCUUAAGAACGGUAAUAAAAUUGGCCAUAGUUACGGCGCCGAUCUAAAGUCAUUUGACUUAGGCGACGAGCUUGGCACUGAUCCUUAUGAAGAUUUCAAGAAACUGGAACACUAAACAUAGCAGUGGUGUUACCCGUGAACAUGCGUGAGCUUAACGGAGGGCACAUCGCUAUGUCGAUAACAAUUCGUGGCCCUGAUGAUUACCCUCUUUAGUGCAUUAAAGACCUCUAGCACGUGCUGGUAAAGCAUAUGCACUUUGUCCGAACAACUGGACUCAAUAGACACUAAGAGGGUAUACUGCUGCCGUGAACAUGAGCAUGAAAUUGCUUGGUACACGGAACGUUCUGAAAAGAGCUAUGAAUUGCAGACACCUUUUGAAAUUAAAUUGGCAAAGAAAUUUGACUCCAAUGGGAAUGUCCAAAUUUGUAUUUCCCAUAAUUCCAUAAUCAAGACUAUUCAACCAAGGGUUGAAAAGAAAAAGUUGAUGGCUCUAUGGGUAGAAUUCGAUCUGUCUAUCCAGUUGCGUCACCAAUGAAUGCAACCAAAUGUGCCCUUACCACAUGAAGUGUGAUCAUUGUGGUGAAACUUUGGCAGACGGGCGAUUUUGUUAAAGCCACUUGCGAAUUUGUGGCACUGAGAAUUUGACUAAAGGGUGCCACUACUGGUUACUUACCCAAAAUGCUGUUGUUAAAAUUUGUCCAGCAUGUCACAAUCAGAAGUAGGACCUGAGCAUAGUCUGCCGAAUACCAUAAUGAAUCUGGCUUGAAACCAUUUCGCAAGGUGGUCGCACUAUUGCCUUGGAGGCUAUGUGUUCUUAUGUGGUUGCCAACCAGUGUGCCUAUUGGGUUCCACGUGCUAGCGCUACAGGUUGUAACCAAACAGGUGUUGUUGGAGAAGGUUCCGAAGGUCUUAAUGACAACCUUCUUGAAAUACUCCAAAAGAGAAAGUCAACAUCAAUUGUUGGUGACUUAAACUUAAUGAAGAGAUCGCCAUUAUUUGGCAUCUCUUGUUCCAGUGCUUUGUGGAAACUGUGAAAGGUUUGGAUUAUAAAGCAUUCAAACAAAUUGUGAAUCCUUGGUAAUUUAAAGUUACAAAAGGAAAAGCUAAAAAGGUGCCUGGAAUAUUGGUGAACAGAAAUCAAUACAGAGUCCUCUUAUGCAUUUGCAUCAGAGGCUGCUCGUGUUGUACGAUCAAUUUUCUCCCGCACUUUGAAACUGCUCAAAAUCCUGUGCGUGUUUUACAGAAGGCCGCUAUAACAAUACUAGAUGGAAUUCACAGUAUUCACAGAGACUUGAUGCUAUGAUGUUCAAUUGAUUUGGCUCUAACAAUCUAGUUGUAAUGGCCUACAUACAGGUGGUGUUGUUCAGUUGACAUAGUGGCUAACUAACAUCUUUGGCACUGUUUAUGAAAACUCAAACCCGCCUUGAUUGGCUUGAAGAGAAGUUUAAGGAAGGUGUAGAGUUUUAGAGACGGUUGGGAAAUUGUUAAAUUUAUCUCAACCUGUGCUGUGAAAUUGUCGGUGGACAAAUUGCACCUGUGCAAAGGAAAUUAAGGAGAGUGUUCAGACAUUUUUAAGCUUGUAAAAAAUUUUUGCUUUGUGCUGACUCUAUCAUUAUUGGUGGAGCUAAACUUAAAGCCUUGAAUUUAGGUGAAACAUUUGUCACGCACUCAAAGGAUUGUACAGAAAGUGUGUUAAAUCCAGAGAAGAAACUGGCCUACUCAUGCCUAAAAGCCCCAAAAGAAAUUAUUUCUUAGAGGAGAAACACUUCCCACAGAAGUGUUAACAGAGGAAGUUGUCUUGAAAACUGGUGAUUUACAACAUUAGAACAACCUACUAGUGAAGCUGUUGAAGCUCCAUUGGUUGGUACACCAGUUUGUAUUAACGGGCUUAUGUUGCUCGAAAUCAAAGACACAGAAAAGUACUGUGCCCUUGCACCUAAUAUGAUGGUAACAAACAAUACCUUCACAUCAAAGGCGGUGACCAACAAAGGUUACUUUGGUGAUGACACUGUGAUAGAAGUGCAAGGUUACAAGAGUGUGAAUAUCACUUUGAACUUGAUGAAAGGAUUGAUAAGUACUUAAUGAGAAGUGCUCUGCCUAUACAGUUGAACACGGUACAGAAGUAAAUGAGUUCGCCUGUGUUGUGGCAGAUGCUGUCAUAAAAACUUGCAACCAGUAUCUGAAUUCCACUGGCAUUGAUUUAGAUGAGUGGAGUAUGGCUACAACUUAUUUGAUGAGUCUGGUGAGUUUAAAUUGGCUCACUAUGUAUUGUUUUCUACCUCCAGAUGAGGAUGAAGAAGAAGGUGAUUGUGAAGAAGAAGAGUUUGAGCCAACAUUCAAUGAGUAUGGUACUGAAGAUGAUUACCAAGGUAAACCUUUGGAAUUUGGUGCCACUCUGCUGCUUCAACCUGAAGAAGAGCAAGAAGAAGAUUGGUUAGAUGAUGAUAGUCACAAACUGUUGGUCAACAAGACGGCAGUGAGGACAAUCAGACAACUACUAUUCAAACAAUUGUUGAGGUUCAACCUCAAUUAGAGAUGGAACUUACACCAGUUGUUCAGACUAUUGAAGUGAAUAGUUUUAGUGGUUAUUUAAAACAUGACAAUGUAUCCAUUAAAAAUGCAGACAUUGUGGAAGAAGCUAAAAAGGUAAAACCACAGUGGUUGUUAAUGCAGCCAAUGUUUACCUUAAACAAGAGGUGUUGCAGGAGCCUUAAUAAGGCUACUAACAAUGCCAUGCAAGUUGAAUCUGAUGAUUACAUAACUACUAAUGGACACUUAAAGUGGGUGGUAGUUGUGUUUUAAGCGGACACAAUCUGCUAAACACUGUCUCAUGUUGUCGGCCCAAAUGUUAACAAAGGUGAAGACAUUCAACUUCUUAAGAGUGCUUAUGAAAAAUUUAAUCAGCACGAAGUCUACCUGCACCAUUAUUAUCAGCUGGUAUUUUGGUGCUGACCCUAUACAUUUUAAGAGUUUGUGUAGAUACUGUUCGCCAAAUGUCUACCUAGCUGUCUUUGAUAAAAUCUAUGACAAACUUGUUCAAGCUUUUGGAAAUGAAGAGUGAAAAGCAAGUUGAACAAAAGAUUCUGAGAUUCCUAAAGAGGAAGUUAAGCCAUUUAUAACUGAAAGUAAACCUUCAGUUGAACAGAGAAACAAGAUGAUAAGAAAAUCAAGCUUGUGUUGAAGAAGUUACAACAACUCUGGAAGAAACUAAGUUCCACAGAAACUUGUUACAUAUUGACAUUAAUGGCAAUCUUCAUCCAGAUUCUGCCACUUGUUAGUGACAUUGACAUCACUUCUUAAAGAAAGAUGCUCCAUAUAGUGGGUGAUGUUGUUCAAGAGGGUGUUUUAACUGCUGUGGUUAUACCUACUAAAAGGCUGGUGGCACUGAAAUGCUAGCGAAAGCUUGAGAAAAGUGCCAACAGACAAUUAUAUACCUACCCGGGUCAGGGUUUAAAUGGUUACACUGUAGAGGAGGCAAAGACAGUGCUUAAAAGUGUAAAAGUGCCUUUACAUUUACCAUCUAUUAUCUCAUGAGAAGCAAGAAAUCUUGGAACUGUUCUUGGAAUUUGCGAGAAAUGCUUGCACAUGCAGAAGAAACACGCAAAUUAAUGCCUGUCUGUGUGGAAACUAAAGCCAUAGUUACAACUAUACAGCGUAAAUAUAAGGUAUUAAAAUACAAGAGGUGUGGUUGAUUAUGGUGCUAGAUUUACUUUACACCAGUAAACAACUGUAGCGUCACCUAUCAACACACUUAACGAUUAAUGAAACUCUUGUUACAAUGCACUUGGCUAUGUAACACAUGGCUAAAUUUGGAAGAAGCUGCUCGUAUAUGAGAUUUCACGUGCCAGCUACAGUUCUUGUUUCUCCUGAUGCUGUUAAGGUAUAAUGGUUAUCAUACUUCUAAAACAAACCUAGAAAUUUUAUGGAACAAUCACACUUGCUGAUUACUAAAGAUUGGCCUAAUUCUGGACAAUUUCCACGAUGUACAGCGUUUUAGGAACUGUAGUGAUACUCUACAAAUCCAUGGGAACAUGUCCACACAAGUGCCAUCAAAUUGGAUGAAAGAUCCAAAUUAGAUGUCACCUGCUGAAUAAGCAUUGACGCAAAAACAUUCCCACCAACAGAGCCUAAAGGACAAAAGAAGAAGGCUGAUGAACUCAGCCUCAGAGACAGAAGAAACAAACUGUGACUUUUCCUGCUCAGAUUUGAUGAUUCAAACAAUUGCAAUCCAUGAGCAGUGCUGACUCAACCCAGGCCUAAACUCAUGCAGACCACAAGGCAGAUGGGCUAUAAACGUUCGCUUCCCGUUUACGAUAUAGUCUACUUGUGCAGAAUGAAUUCUCGUAACUACAUAGCACAAGUAGAUGUAGUUAACUUAAUCACAUAGCAAUCUUUAAUCAGUGUGUAACAUUAGGAGGACUUGAAAGAGCCACCACAUUUCGAGGCCACCGGAGUACGAUCGAGUGUACAGUGAACAAUGCUAGGGAGAGCUGCCUAUAUGGAAGAGCCCUAAUGUGUAAAAUUAAUUUUAGUAGUGCUAUCCCAUGUGAUUUUAAUAGCUCUUAGGAGAAUGACAAAAAUACCCCCCCACCCAUCCAACCCCCACAUUCCAUCACAACCAUCCCCUCCCCCCCACCUAUCCCAUAAAUAAAAAAAGAAAAAAACAAAAAAA
>cluster_36 reads=2 total_reads=19
AUCCUUCCCAGGUAACAAACCAACCAUUCGAUUUCUUGUAGAUCUGUUCUCUAAACGAAUUUAAAAUCUGUGUGGCUGCACUCGGCUGCAUGCUUAGUGCACACACAGUAUAAUUAAUAACUAAUUAUUGUCGUUGACAGGACACGAGUAACUCGUCUAUUUUGCAGGCUGCUUACGGUUCGUCCGUGUUGCAGCCGAUCAUCAGCACAUCUAGGUUUCGUCCGGGUGACCGAAAGGUAAGAUGGAGAGCCUUGUCCCUGGUUCAACGAGAAAACACACGUCCACUCAGUUUGCCUGUUUUACAGGUUCGCGACGUGCUCGUACGUGGCUUGGAGACUCCGUGGAGGAGGUCUAUCAGAGGCACGUCAACAUCUAAAGAUGGCACUUGUGGCUUAGAAGUUGAAAAGGCGUUCUGCCUCAACUUGAACAGCCCUAUGUGUUCAUCAAACGUCGGAUGCUCGAACUGCACCUCUGGUCAUGUUAUGGUUGAGCUGGUAGCAGAACUCGAAGGCAUUCAGUCCGGUCGUAGUGGUGAGACACUUGGUGUCCUUGUCCCUCAUGUGGGCGAAAUACCAGUGGCUCCGCAAGGUUCUUUCGUAAGAACGGUAAUAAAGGAGCUGGUGGCCUAGUUACGGCGCCGAUCUAAAGUCAUUUGACUUAGGCGACGAGCUUGGCACUGAUCCAUGAAGAUUUCAAGAAACUGGAACACUAAACAUAGCAGUGGUGUUACCCGUGAACUCAUGCGUGAGUUAACGGAGGGCAUACACUCGCUAUGUCGAUAACAACCUUUGGCCCUGAUGGCUACCCUUUGAGUGCAUUAAAGACCUUUAGCACGUGCUGGUAAAGCUCAUGCACUUUGUCCGAACAACUGGACUUUAUUGACACUAAGGGUGUAUACUGCUGCCGUGAACAUGAGCAUGAAAUUGCUUGGUACACGGAACGUUCUGAAAAGAGCUAUGAAUUGCAGACACCUUUUGAAAUUAAAUUGGCAAAGAAAUUUGAACCUUCAAUGGGAAUGUCCAAAUUUGUAUUUCCCUUAAAUUCCAUAAUCAAGACUAUUCACCAAGGGUUGAAAAGAAAAAGCUUGAUGGCUUAUGGGUAGAAUUCGAUCUGUCUAUCCAGUUGCGUCACCAAAUGAAUGCAACCAAAUGUGCCUUCAACUCUCAAGAGUGAUCAUUGUGGUGAAACUUUGGCAGACGGGCGAUUUUGUUAAAGCCUUGCGAAUUUGUGGCACUGAAUUUGACUAAAGAAGGUGCCACUACUUGUGGUUACUUACCCCAAAUGCUGUUGUUAAAAUUUGUCCAGCUGUCACAAUCAGAAGUAGGACCUGAGCAUAGUCUGCCGAAUACCAUAAUGAAUCUGGCUUGAAAACCAUUUUCGUAAGGUGGUCGCACUAUUGCCUUUGGAGGCUGUGUUUCUUAUGUUGGUUGCCAACAAGUGUGCCUAUUGGGUUCCUGCUAGCGCUAACAUAGGUUGUAACCAUACAGGUGUUGUUGGAGAAGGUUCCGAAGGUCUAAUGACAACCUUCUUGAAAUACUCCAAAAGAGAAAGUCAACAUCAAUAUUGUUGGUGACUCUAAACUUAAUGAAGAGAUCGCCAUUAUUUGGCAUCUUUCCUUCCCAAGUGCUUUGUGGAAACUGUGAAAGGUUUGGAUUAUAAAGCAUUCAAACAAAUUGUUGAAUCCUGUGGUAAUUUAAAGUUACAAAGGAAAAGCUAAAAAGGUGCCUGGAAUAUUGGUGAACAGAAAUAAUACUGAGUCCUCUCUAUGCAUUUGCAUCAGAGGCUGCUCGUGUUGUACGAUCAAUUUCACCCGCACUCUUGAAACUGCUCAAAAUUCUGCGUGUUUUACAGAAGGCCGCUAUAACAAUACUAGAUGGAAUUCACAGUAUUCACUAGACUCUUGAUGCUAUGAUGUCACAUCUGAUUUGGCUACUAACAAUCUAGUUGUAAUGGCCUACAUUACAGGUGGUGUUGUUCAGUUGACUUCGCAGUGGCUAACUAACAUCUUUGGCACUGUUUAUGAAAACUCAAACCCGUCCUUGAUUGGCUUGAAGAGAAGUUUAAGGAAGGUGUGAGUUUUAGAGACGGUUGGGAAAUUGUUAAAUUUAUCUCAACCUGUGCUUGUGAAAUUGUCGGUGGACAAAUUGUCACCUGUGCAAAGGAAAUUAAGGAGAGUGUUCAGACAUUCUCUAAGCUUGUAAAUAAAUUUUUGCUCUGUGUGCUGACUCUAUACUAUUGGUGGAGCUAAUUAAAGCCUUGAAUUUAGGUGAAACAUUUGUCACGCACUCAAAGGGAUUGUACAGAAAGUGUUAAAUCCAGAAGAAACUGGCCUACUCAUGCCUCUAAAGCCCCAAAAGAAAUAAUCUUCAAGAGGGAGAAACACUUCCCACAGAAGUGUUAACAGAAGUUGUCUUGAAAACUGGUGAUUUACAACCAUUGAACAACCUACUAGUGAAGCUGUUGAAGCUCCAUUGGUUGGUACACCAGUUUGUAUUAACGGCUUAUGUUGCUCGAAAUCAAAGACACAGAAAAGUCUGUGCCCUUGCACCUAAUAUGAUGGUACAAACAAUACCUCACAUCAAAGGCGGUGCACCAACAAAGGUUACUUUGGUGAUGACACUGUGAUAGAAGUGCAAGGUUACAAGAGUGUGAAUAUCACUUUGAACUUGAUGAAAGGAUUGAUAAAGUACUUAAUGAGAGUGCUCAGCCUAUACAGUUGAACUCUGUACAGAAGUAAAUGAGUUGCCUGUGUAGCAGAUGCUGUCAAAAACUCCGCAACCAGUAUCUGAAUUACUUACACCACUGGGCAUUGAUUUAGAUGAGUAGAGUAUGCUACUACUUAUUUGAUGAGUUGGUGAGUUUAAAUUGUCACAUAUGUAUUGUUCUUCUACCCCAGAUGAGGAUGAAGAAGAAGGUGAUUGUGAAGAAGUUUGAGCCAUCAUCAACAUGAGUAUAGUACUGAAGAUGAUUACCAAGGUAAACCUUUGGAUUUGGUGCCAUCUCUGCUCUCAACCUGAGAAGAGCAAGAAGAAGAUUGGUUAGAUGAUGAUAGUCAACAAACUGUUGGUCAACAGACGGCAGUGAACAAUCAGACAACUAUUCCAACAAUUGUUGAGGUUCAACCUCAAUUAGAGAUGGAACUUAACCAGUUGUUCAGACUAUUGAACUGAAUAACAUUUUAUUUAAACCAUCUCACAUGUAUUCCUAAAAAUGCCCAUUCUGAACAAUCUAACAAGGUAAAACCAACAGAGGUUAUAAAAGCCAAUAUUACACUUAAACAUCACCAGAUGUUGCAGUAACCACUAACAAUCUAAGACACUUCCAUGCAAGUUAACACUUGAAGAUUACAUAGCAAUAAUCCACACGCAAGUUGUGGACAUGUCAAUUAAUCUGACACCAUUUGCUCCAUCAUUUUGACGGCCCAAAUGUUACCAAAGUAAAACCUCAUAUAUAAGAAAACAUUUAACAUAUUACACAUGAUUACACUCUACUUUCACCAUUAUUAUCAACAACUAAUCUGGUCUGACCCUAUGAAAGUACAUGUAGAUAAUACCCACAAUCGAAAUACCCACAAGUUUCCCUUCCCCUUAACAAUCAAACAACUUUUAUCUUGUACCACUGCUCUUAAACCAACAAAUAAAAUGACUUAUAAUCCACCCCCAAUCAGCUAAAUACACCCGCAACGUCUGGUGACCCAGAUUCAACUGGCACUAACCAGACUAAAUAACACAGUGGGGCGAUCAAAACAAUCAGCCCCAAGUUUACCCAAUAAUACUGCAACUAGUUCACCGCUCUCACCAUUGGCAAAGCAGACCACCAUUCCCUGUACAAGCCGAUCCAAUUAACACACUUCCAUAUGACCAAAUUCUAACCAAAGAGCUACAGAUACCUUGUCGUGCGGUAAAAAGAAAAAUCUCAGUCCAACAUGGUAUUUACUCCUAUGAUGCCAGAACCUGGACUCCCUAUGAACAAAGACGGCAUCAUAUAUUGCAACUGAGCCCUGAAUACACCAAAAGAUCAUAUCACCCUCAAUCCUAAACAAUGCUGCAAUUGCUACAACUUCCACAGAACACAUUCCCAAACGGCUUCUACACAGAAAACAGAUACACAACAACCUCAACCCGUUCCUCAUCACUUAGUCGCACAGUUUAAGAAAUUAACCCCAAGUAGGCAACUUCUUAUAAGACAGACAAUUCUUAUUUCCCUAGCUACCACUGCUUGACCAAACCAACUCCAUAUCCAAACGCAAACUCCAACAACAACAAGUCCAAAUGUCACUAACAAAUUUGCUGAUGCUUCAAACCAGCCACGGCAAUACUGCCACUAAAGCAACAAUGUAACAUCUUUCCCAGACUUGGAACAAAGAUUUGGUGACCAUGAACUAAUAAACACGGCACUGAACAAACAUUGUCCGAAAUUGUUUGCCCCAGCGUUCAGCGUUCAGAAUGCCGCUCAUGGAAGUCACUCGUGAACGAGGUGACCUACACGGUGUCAUUGGAUGACAAAGAUCCAAAUCAAAGAUCAAGUCAUUUGCUGAAUAAGCAUAUGACGCAUACAAAACAUCCCACCAACAGAGCCUAAAAGGACAAAAGAAGAAGGCUGAUGAAUCAAGCCUACCCAGAGACAGAAGAAACAGCAAACUGUGACUUUUUCCUGCUGCAGAUUUGGAUGAUUUCCAAACAAUUACAAUCCAAGCAGUGCUGACUCAACUCAGGCCUAAACUAUGCAGACCACAGGCAGAUGGGAUAUAAACGUUUCGCUUUCCGUUUACGAUAUAGUCUACUUUGUCAGAAUGAAUCUCGUAACAUAACACAAGUAGAUGUAGUUAACUUUAAUCUUAGCAAUUUUAAUCAGUGUGUAACAUUAGGAGGACUUGAAAGAGCCACCACAUCUCGAGGCCACGCAGAGUACGAUCGAGUGUACAGUGAACAAUGCUAGGAGAGCUGCCUAUAUGGAAGAGCCCUAAUGUGUAAAAUUAAUUUUAGUAGUGCUAUCCCCAUGUGAUUUUAAUAGCUUUUAGGAGAAUGACAAAACCCCCCCACCACCACCCUCCAUCCAUCUACAUUCCAACCCCAACCCAACCCCACACACAUCCACCACAAAUAUAAAC
>cluster_37 reads=2 total_reads=22
ACACCUUCCCAGGUAACAAACCAACCAACUUUCGAUCUCCUGUAGAUCUGUUCUCUAAACGAACUUUAAAAUCUGUGUGGCUGUCACUCGGCUGCAUGCUUAGUGCACUCACGCAGUAUAAUUAAUAAUAUUGUCGUUGACAGGACACGAGUAACUCGUUAUCUUGCAGGCUGCUUACGGUUCGACCGUGUUGCAGCCGAUCAUCAGCACAUCUAGGUUUCGUCCGGGUGUGACCGAAAGGUAAGAUGGAGAGCCUUGUCCUGGUUCAACGAGAAAACACACGUCCAAUCAGUUUGCCUGUUUACAGGUUCGCGAGUGUUCGUACGUGGCUUGGAGACUCCGUGGAGGAGGUCUUAUCAGAGGCACGUCAACAUCUUAAAGAUGGCACUUGUGGCUUAGUAGAAGUUGAAAAGGCGUUUGCCUCAACUUGAACAGCCCUAUGUGUUCAUCAAACGUUCGGAUGCUCGAACUGCACCUCAUGGUCAUGUUAUGGUUGAGCUGGUACAGAACUCGAAGGCAUUCAGUACGGUCGUAGUGGUGAGACACUUGGUGUCCUUGUCCCUCAUGUGGGCGAAAUACCAGUGGCUUACCGCAAGGUUCUUCGUAAGAACGGUAAUAAAGGAGCUGGUGGCCAUAGUUACGGCGCCGAUCUAAAGUCAUUUGACUUAGGCGACGAGCUUGGCACUGAUCCUUAUGAAGAUUUCAAGAAACUGGAAUGUACAAUACCUACAACUUGUGCUAAUGACCCUGUGGGUUUCACUUAAAACACAGUCUGUACCGCCGCGGUAUGUGGAAAGGUUAUGGCUGUAGUUGUGAUCAACUCCGCGAACCCAUGCUCAGUCAGCUGAUGCACAAUCGUUUUAAACGGGUUUGCGGUGUAAGUGCAGCCCGUUCACACCGUGCACAGGCACUAGUACUGAUGUCGUAUACAGGGCUUUGACAUACAAUGAUAAAGUAGCUGGUUUGCUAAAUUCCUAAAACUAAUUGUUGUCGCUUCCAAGAAAAGGACGAAGAUGACAAUUUAAUUGAUUCUUAUUUGUAGUUAAGAGCACACUCUCUCUAACCAACAUGAAGAAACAAUUUCAUUUACUUAAGGAUUGUCCAGCUGUUGCUAAACAUGACUUCUUUAAGUUAGAAUAGACGGUGACAUGGUACCACUAUAUCACGUCAACGUCUUACUAAUACACAAUGCAGACCUCGUCUAUGCUUAAGGCAUUUUGAUGAAGGUAAUUGUGACACAUUAAAGAAAUACUUGUCACAUACAAUUGUUGUGAUGAUGAUUAUUCAAUAAAAAGGACUGGUAUGAUUUUGUAGAAAACCCAGAUAUAUUACGCGUAUACGCCAACUUAGUGAACGUGUACGCCAAGCUUUGUUAAAAAAGUACAAUUGUGAUGCCAUGCGAAAUGCUGGUAUUGUUGGUGUACUGACAUUAGAUAAUCAAGAUCACUGGUAACUGGUAUGAUUUCGGUGAUUUCAUACAAACCACGCCAGGUAGUGGAGUUCCUGUUGUAGAUCUUAUUAUCAUUGUUAAUGCCUAUAUUAACCUUGACCAGGGCUUUAACUGCAGAGUCAUGUUGACCUGACUUAACAAAGCCUUCAUUAAGUGGGAUUUGUUAAAAUAUGACUUACGGAAGAGAGGUUAAAACUCUUGACCGUUAUUUUAAAUAUUGGGAUCAGACAUACCACCCAAAUUGUGUUAACUGUUUGGAUGACAGAUGCAUUCUGCAUUGUGCAAACUUUAAUGUUAUCAUUCUACAGUGUUCCCACCUACAAGUUUUGGACCACUAGUGAGAAAAAUAUUUGUUGAUGGUGUUCCAUUUGUAGUUUCAACUGGAUCCACCAGAGAGCUAGGUGUUGUACAUAAUCAGGAUGUAAACCACAUAGCUCUAGACUUAGUUUUAAGGAAUUACUUGUGUAUGCUGCUGACCCUGCUAUGCACGCUGCUUCUGGUAAUCUAUUACUAGAUAAACGCACUACGUGCUUUCAGUAGCUGCACUUACUAACAAUGUUGCUUUCAAACUGUCAAACCCAGUAAUUUUAACAAAGACUUUAUGACUUUGCUGUGUCUAAGGUUUUAAGGAAGGAGUUCUGUUGAAUUAAACACUUUCUUUGCUCAGGAUGGUAAUGCUGCUAUCAGCGAUUAUGACUACUAUCGUUAUAAUCUACCAACAAUGUGUGAUAUAGACAACUACUAUUUGUAGUUGAAGUUGUUGAUAAGUACUUUGAUUGUUACGAUGGUGGCUGUAUUAAUGCUAACCAAGUCAUCGUCAACAACCUAGACAAAUCAGCUGGUUUCCAUUUAAUAAAUGGGUAAGGCUAGACUUUAUUAUGAUUCAAUGAGUUAUGAGGAUCAAGAUGCACUUCGCAUACAAAACGUAAUGUCAUCCCUACUAUAACUCAAAUGAAUCUUAAGUAUGCCAUAGUGCAAAGAAUAGAGCUCGCCGUAGCUGGUGUUCUAUCUGUAGUUAUGACCAAUAGACAGUUUCAUCAAAAUUAUGAAAUCAAUAGCCGCCACAGGGAGCUACUGUAGUAAUUGAACAAGCAAAUUCUAUGGUGGUUGGCACAACAUGUUAAAACUGUUAUAGUGAUGUAGAAAACCCCCUUAUGGGUUAGUAUAUCCUAAAUGUGAUAGAGCCAUGCCUAACAUGCUAAGAAUUAUGGCCUCACUUGUUCUUGCUCGCAAACAUACGUGUUGUAGCUUGUCACACCGUUUCUAUAGAUUAGCUAAUGAGUGUGCUCAAGUAUUGAGUGAAAUGGUCAUGUGUGGCGGUUCACUAUUGUUAAACCAGGUGGAACCUCAUCAGGAGAUGCCACAACUACUUAUGCUAAUAGUGUUUUUAACAUUUGUCAAGCUGUCACGGCCAAUGUUAAUGCACUUUAUCUACUGAUGGUAACAAAUUGCCGAUAAGUAUGUCCGCAAUUUACAACACAGACUUAUGAGUGUUCUAUAGAAAUAGAGAUGUUGACACAGACUUUGUGAAUGAGUUUACGCAUAUUUGCGUAAACAUUUCUCAAUGAUGAUACUCUGACGAUGCUGUUGUGUGUUCAAUAGCACUUAUGCAUCUCAAGGUCUAGUGGCUAGCAUAAAGAACUUUAAGUCAGUUCUUUAUUAUCAAAACAAUGUUUUAUGCCUGAAGCAAAAUGUUGGACUGAGACUGACCUUACUAAAGGACCUCAUGAAUUUGCUCUCAACAUACAAUGCUAGUUAACAGGUGAUGAUUAUGUGUACCUUCCUUACCCAGAUCCAUCAAGAAUCCUAGGGCCGGCUGUUUGUAGAUGAUAUCGUAAAACAGAUGGUACACUUAUGAUUGAACGGUUCGUGUCUUUAGCUAUAGAUGCUUACCCACUACUAAACAUCCUAAUCAGGAGUAUGCUGAUGUCUUCAUUUGUACUUACAACAUAAGAAAGCUACAUGAUGAGUUAACAGGACACAUGUUAGACAUGUAUUCUGUUAUGCUUACUAAUGAUAACACUCAAGGUAUUGGGAACCUGAGUUUUAUGAGGCUAUGUACACACCGCAUACAGUUACAGGCUGUUGGGGCUUGUGUUCUUUGCAAUUCACAGACUUCAUUAAGAUGUGGUGCUUGCAUACGUAGACCAUUCUUAUGUUGUAAAUGCUGUUACGACCAUGUCAUAUCAAUCACAUAAAUUAGUCUUGUCUGUUAAUCCGUAUGUUUGCAAUGCUCCAGGUUGUGAUGUCACAGAUGUGACUCAACUUUACUUAGGAGGUAUGAGCUAUUAUUGUAAAUUCUAAACCACCCAUUAGUUUCCAUUGUGUGCUAAUGGACAAGUUUUGGUUUAUAUAAAUACAUGUGUUGGUAGCGAUAAUGUUACUGACUUUAAUGCAAUUGCAACAUGUGACUGGACAAAUGCUGGUGAUUACAUUUUAGCUAACACCUGUACUGAAAGACUCAAGCUUUGGCAGAAACGCUCAAGCUACUGAGGAGACAUUUAAACAGUCUUAUGGUAUUGCUACUGUACGUGACAUGCUCACUGACAGAGAAUAACAUCUUCAACGUAAGUUGGUAAACCUAACCACCAUUACGAACCCAUGUCAUUACUGCUUCUACCUAACUAAAAACAGUAAAUACCAAUCAGACAGUCACUUCAAAAAUUACUAAAACAAACUAUAGUUGAGUUACACAAACAAAUACACUUUUGGAGACUAUUUAUACUGACAACUCCUAUCACCAUGUAUUAUCCAACCAGUAACAUAGACGCCUAUAAAACUUAUGGCUCACAAGACCACACUCACAUCACAACAUAUUCCAACUUGCACACCCAAAUGUAUCUUACCUACAGAUGUGCUCAAAUACUUAGGAGGUAUGAGCAUUACUUAAAUGAUAAAACCAUUAGGAACCCAUCAGCAAAUGCACAAGCUUAUGCUAAUAAAAAAUACAUUUGUCAAGCGACACUGCCACUGUUAAUGCACUUCAACAACUGAUGGACAAAUGCCGAUGAUUACAAUUUACAACACAGACUUAAAGACUAACUAUAGCAACAGAAACGCUCACAGCUUGAGAAGACAUUUACACAUCUUUGGUAAUUCUACUGUACUUGACGUGCUGUCUGACAUAGACUUACAUCAAGGUCUAGUAAACCUAGCAUAAAGAACUUAAGUCAUUCUUAUUAUCAAAACAAAAACUUAAAGUCCAAACAAAAGUACCACUUAGACAAACCUACUAAAGGACCUCAUGUUUACCUACUCAACAACAUACAAAUUAAACAGGUGAUUAUUAUGUGUACCAUCAUACAGAUCCAUCAAGAACACUAGUGCCCGGCACUCUGUAGAUGAUAACCUAAAAUCAGAUAGUACAAAUAUUCAACAUUCGUGCUAUCUACAACAAGCACUAAAAUCCUAAAGAAGAAUGCUGAUGAAACUCAACCUACCACAUACAAGAAGAAACAGCCAAACUGUGACUUACCUGCUGCAGAUUUCGAUGAUUUCUCAAACAAUUGCAACAAUCCAUGAGCAGUGCUGACUCAACUCAGGCCUAAACUCAUGCAGACAACAAGGCAGAUGGGCUAUAUAAACGUUUCGCUUUCCGUUUACGAUAUAGUCUACUCUGUGCAGAAUGAAUUCUCGUAACUACAUAGCACAAGUAGAUGUAGUUAACUUAAUCCACAUAGCAAUCUUUAAUCAGUGUGUAACAUUAGGAGGACUUGAAAGAGCCACCACAUCACCGAGGCCACGCGGAGUACGAUCGAGUGUACAGUGAACAAUGCUAGGGAGAGCUGCCUAUAUGGAAGAGCCCUAAUGUGUAAAAUUAAUUUAGUAGUGCUAUCCCAUGUGAUUUUAAUAGCUUUAGGAGAAUGACAAAACCCCCCUCCCACACCCACCCCUAUAUCUCAUUUAUCCAUAUCACACCCUAUCCCCCAACCCUCCAUACCAUCCCCAAUC
>cluster_38 reads=1 total_reads=44
ACACCUUCCCAGGUAACAAACCAACCAACUUUCGAUACUUGUAGAUCUGUUCUAAACGAACUUUAAAAUACUGUGGCUGUCACUCGGCUGCAUGCUUAGUGCACACAGUAUAAUUAAUAACUAAUUACUGUUGUUGACAGGUAUGAGUAACCGUCUAUCCUCUGCAGGCUGUCACACGGUUCGUCCGUGUUGCAGCCGAUUUACUCGGCACAUCUAGGUUUCGUCCGGGGUGUGACCGAAAGGUAAGAUGGAGAGCCUUGUCCCUGGUUUCAACGAGAAACACACCACGUCCAACUCAGUUUGCCUGUUUUUUACAGGUCGCGAUGUGUUCGACACGUGAAUCUUUGGAGACUCCGUGGAGGAGGCCUUAUCAGAGGCACGUCAACAUACUUAAAGAUGGCUUGUAGCUUAGAGUAGAAGUUGAAAAUGUACAAAAUACCUACAACUUGCGCUAUUGACCCAAUGGGUUUCACACUUAAAAACACAGUCUGUCCGUCUGCGGUAUGUGGAAAGGUUAUGGCUGUAGUUGUGAUCAACUCGCGAACCCAUGUUCAGUCAGCUGAUGCACAAUCGUUCAUAAACGGGUUUGCGGUGUAAGUGCAGCCCGUCACACCGAUCGGCACAGGCACUAGUACUGAUGUCUAUACAGGGCUUUGACAUCAACAAUGAUAAAGUAGCUGGUUUGCUAAAUACCAAAACUAAUAUCGUCGCCAAGAAAAGGACGAAGAUGACAAUUUAAUUGAUUUCCUCUUCAGUCAAGAGACACACUUCUCUAACCAACAUGAAGAAACAAUCUAUAAUCUACUUAAGGAUUGUCCAGCUGUUGCUAAACAUGACUCUCUAGUUUAGAAUAGACGGUGACAUGGUACCACAUAUACCACGUCAACGUCUCUAAAUACACAAUGGCAGACCUCGUCUAUGCUUAAGGCAUUUUGAUGAAGGUAAUUGUGACACAUUAAAAGAAAUACUUACACACACAAUUGUUGUGAUGAUGAUUAUUCAAUAAAAAGAACUGGAUGAUCUUGUAGAAAACCCAGAUAUUACGCGUAUACGCCAACUUAGGUGAACGUGUACGCCAAGCUUGUUAAAACAGUACAAUUGUGAUGCCAUGCGAAAUGCUGGACUGUUGGUGUACUGCACUAGAUAAUCAAGAUCAUAAAUAACUGGUAUGAUUCGGUGAUUCAUACCAACCACGCCAGGUAGUGGAGUUCCUGUUGUAGAUCUUAUUAUUCAUUGUUAAUGCCUAUAUUAACCUUGACCAGGGCUUUACUGCAGUCACAUGUUGACACUGACUUAACAAGCCACAUUAGUGGGAUUUGUUAAAAAUGACUUACAGAGAGGUUAAAACUUUUUGACCGUUUUAAAUAUUGGGAUCAGACAUACCCAAAUUGUGUUAACUGUUUGGAUGACAGACGCUUCUGCAUUGUGCAAACUUUAAUGUUUUAUUCACAGUGUUCCUACAAGUUUGGACCACUAGUGAGAAAAUAUUUGUUGAUGGUGUUCCAUCUGUAGUUUCAACUGAUCCACUUCAGAGCUAGGUGUUGUACAUAAUCAGGAUGUAAACAUUUUAGCUCAGACCUAGUUUAAGGAAUUCUGUGUAUGCUACUGACCCUGCUAUGCACGCUCUCCUUGGUAAUCUAUAUAGAUAAACGCACUACGUGCUUUCAGUAGCUGCACUUACUAACAAUGUUGCUUCAAACUGUCAAACCCGGUAUUCAACAAGACUUAUGACUUUGCUGUGUCUAAGGUUUCUAAGGAAGGAAGUUCUGUUGAAUUAAACACUUUCACUGCUCAGGAUGGUAAUGCUGCUAUCAGCGAUUAUGACUAUCGUUAAUCUACCAACAAAUGUAUCAGACCACUACUAUUUAGUUGAAGUUGUUGAUAAGUACUUUGAUUGUUACGAUAGUGGCUGUAUUAAUGCUAACCAAGUAUCGUCAACACACCUAGACAAAUCAGCUGGUUUCCAUCUAAUAAAUGGGUAAGGCUAGACUUUAUUAUGAUCAAUGAGUUAUGAGGAUCAGAUGCACUUCGCAUACAAAACGUAAUGUCAUCCCACUAUAUCAAAUGAAUCUCAAGUAUGCCAUUAGUGCAAAGAAUAGAGCUCGCACCGUAGCUGGUGUCUAUCUGUAGUCUAUGACCAAUAGACAGUUCAUCAAAAAUUAUUGAAAUCAAUAGCCGCCACUAGAGGAGCUCUAUAGUAAUUGAACAAGCAAAUUCUAGUAGUUGCACAACAUGUUAAAAACUGUUUAUAGUGAUGUAGAAAACCCACCUUAUGGGUUAGGAUUAUCCUAAAUGUGAUAGAGCCAUGCCUAACAUGCUUAGAAUUAUGGCCUCCUUGUUUCUUGCUCGCAAACAACACGUGUUGUAGCUUGUCAACACCGUUUAUAGAUUAGCUAAUGAGUGUGCUCAAGAUUGAGUGAAAUGGUCAUGUGUGGCGGUUCACUAUAUGUUAAACCAGGUGGAACCUCAUCAGGAGAUGCCACAACUGCUAUGCUAAUAGUGUUUAACAUUUGUCAAGCUGUCACGGCCAAUGUUAAUGCACUUUAUCUACUGAUGGUAACAAAAUUGCCGAUAAGUAUGUCCGCAAUUUACAACACAGACUUAUGAGUGUCUAUAGAAAUAGAGAUGUUGACACAGACUUUGUGAAUGAGUUUUACGCAUAUUUGCGUAAACAUUUCUCAAUGAUGAUACUCUGACGAUGCUGUUGUGUGUCAAUAGCACUUAUGCAACCAAGGUCUAGUGGCUAGCAAAGAACUUUAAGUCAGUUCUUUAUUAUCAAAACAAUGUUUUAUGUCUGAAGCAAAAUGUUGGACUGAGACUGACCUUACUAAAGGUCCCCAUGAAUUCUUACGCUGUUGGCUGUUAUCUUUACAAUUCACAGAUUCAUAAGAUGUGGUGUGAUACGUAGACAUCUUAUGUUGUAACGUUGUUACACCAUGUCAAUCAUACAUCAAGAAUCCUGUUAAUCCGUAUGUUUCAAUGUCCAUGUGAUGACACAGAUGUGACUCAAUUUACUAUAUGGUACUAUUCUGUAAUUAAACGAGUCUCGUGUGCUUGGCGUUUUAGUUUAUAUACUACAUGUGUUGUACCGUAAACAUACUACUUUAAUCAUGCACGUGAUGGACAAAUGCUUGAUUUCAUCAUUUGCUAUCUGUACUGAAAUAAGCUUGUAAGAAAGCUCAACUACUGAUGAGACAUUAACUGGCAUUAUAUUAGACAUGUAUUCAAUUAUGCUUACUAAUGGUACACUCAAGGUUGGAACCUGAGUUUUAUGAGGCUAGUGUACUAAACCGCAUACAGUACAGAGCUGUUGGGGCUAUGUGAUUGUUUCAAUUCACAGACUCACAUUAAGAUGUGGUGCUUGCAUACCAGACCAUCUAUGUUGCAAAUGCUAUUCCGACCAGCUCAUUCAUACUAACUUGCUUGUCUGUUAAUCCAUAUGUGCAAUGCUCAGCUAUUGUGUCCAAUGUACCGCUGUUGAUGCACUAUGUGAGAAGGCUUAAAAUAUUUGCCUAUAGAUAAUGUAGUAGAAUUAUCUGACGUGCUCGUGUAGAGUGUUUGAUAAAUCAAAGUGAAUUCAAUUAGAACAGUAUGUCUUUUGUACUGUAAAUGCAUUGCCUGAGACGACAGCAGAUAUAGUUGUCUCUGAUGAAAUUCAAUGGCCACAAAUUAUGAUUUGAGUGUUGUCAAUGCCAGAUUACGUGCUAAGCACUAUGUGUACUUGGCGACCCUGCUCAAUUACCUGCACCACGCACAUGCUAACUAAGGGCACACUAGAACCAGAAUAUUUCAAUUCAGUGUGUAGACUUAUGAAAACUAUAGGUCCAGACAUGUUCCUCGGAACUUGUCGGCGUUGUCCUGCUGAAAUUGUUGACACUGUGAGUGCUUUGGUUUAUGAUAAUAAGCUUAAGCACAUAAAGACAAAUCAGCUCAAUGCUUUAAAAUGUUUUAUAAGGGUGUUAUCACGCAUGAUGUUCAUCUGCAAUUAACAGGCCACAAAUAGGCGUGGUAAGAGAAUUCCUUACGUAACCCUGCUUGGAGAAAAGCUGUCUUUAUUUCACCUUAUAAUUCACAGAAUGCUGUAGCCUCAAAGAUUUUGGGACUACCAAUUCAAACUGUUGAUUCAUCAAGGCUCAGAAUAUGACUAUGUCAUAUUCACUCAAACCACUGAAACAGCUCACUCUUGUAAUGUAAACAGAUUUAAUGUUGCUAUUACCAGAGCAAAAGUAGGCAUACUUUGCAUAAUGUCUGAUAGAGACCUUUAUGACAAGUUGCAAUUUACAAGUCUUGAAAUUCCGUAGGAAUGUGGCAACUUUACAAGCUGAAAAUGUAACAGGACUCUUUAAAGAUUGUAGUAAGGUAAUCACUGGGUUACAUCCUACACAGGCACCUACCUCAGUGUUGACACUAAAUUAAAACUGAAGGUUUAUGUGUUGACAUACCUGGCAUACCUAAGGACAUGACCUAUAGAAGACUCAUCUCUAUGAUGGGUUUUAAAAUGAAUUAUCAAGUUAAUGGUUACCCUAACAGUUUAUCACCCGCGAAGAAGCUAUAAGACAUGUACGUGCAUGGAUUGGCUUCGAUGUCGAGGGUGUCAUGCUACUAGAGAAGCUGUUGGUACCAAUUUACCUACAGCUAGUUUUUACAGGUGUUAACCUAGUUGCUGUACCUACAGGUUAUGUUGAUACACCUAGAGACAGAAGAAACAGCAAACUGUGACUCUUUCCUGCUGCAGAUUUGGAUGAUCUUCCAAACAAUUGCAACAAUCUACCGAGCAGUGCUGACUCAACUCAGGCCUAAACUCAUGCAGACCACAAGGCAGAUGGGCUAUAUAAACGUUUCGCUUUCCGUUUACGAUAUAUAGUCUACUCUUGUGCAGAAUGAAUUCUCGUAACAUAGCACAAGUAGAUGUAGUUAACUUUAAUCUCACAGCAAUCUUUAAUCAGUGUGUAACAUUAGGGAGGACUUGAAAGAGCCACCACAUUUCACCGAGGCCACGCGGAGUACGAUCGAGUGUACAGUGAACAAUGCUAGGGAGAGCUGCCUAUAUGGAAGAGCCCUAAUGUGUAAAAUUAAUUUUAGUAGUGCUAUCCCCAUGUGAUUUUAAUAGCUUCUUAGGAGAAUGACAAAAGCCUCCAUCCCUAACCUACAACCUCAUCAUAUCAUCCAUAUACAAUCAUCCCUACCAUCCUCAUACAACAUCCCUACCACACCAAAAGGAAAUUUUGGGGACAAGGAACUAAUCAGACAAGGAACUGAUUACAAACAUUGGCCGUAAUUGCACAAUUUGCCCCAGCGCUUCAGCGUUCUUCGGAAUGUCGCGCAUUGGCAUCGGAAGUCACUCUGGAACGUGGUUGACCUACACAGGUGCCAUCAAAUUGGAUGACAAAGAUCCAAAUCUUUCAAAGAUCGGUUGCUGAAUAAGCAUCAUAUUGACGCAAAACCCCAACAGAGCCUAAAAGGACAAAAAAGAAGAAGGCUGAUGAAACUCUUAAGCCACCGCAGAGACAGAAGAAACAGCAAACUGUGACUCUUCUUCCUGCUGCAGAUUUGGAUGAUUUUCCAAACAAUUGCAACAAUCCAUGAGCAGU
>cluster_39 reads=1 total_reads=6
AUCACCACCCCAGGUAACAAACCAACCAACUUCGAUUUCUGUAGAUCUGCUCUCUAAACGAACUAAAAUCUGUGGCUGUACUCGGCUGACGCUUAGUGCACUCACGCAGUAUAAUUAAUAACUAAUUGUUGCUGACAGGACACGAGUAACUCGUCUAUCUCUGCAGGCUGCUUACGGUCUCGACCGUGUUGCAGCCGAUCAGCACAUCACUUGCACGCACCGGGUGACCGAAAGGUAAGAUGGAGAGCCUUGUCCCUGGUUUCAACGAGAAACACACGUCCAUCAGUUUGCCUGUUCACAGGUUCGCGACGUGUUGCAUGGCUUGGAGACUCCGUGGAGGAGGUCUCAACAGAGGCACGCAACAUCUAAAAGAUGGCACUUGUGGCUUAGUAGAAGUUGAAAAAGGCGUUCUGCCUCAACUUGAACAGCCCUAUGUGUUCUACAAACGCUCGGAUGCACAACAGCACCUUCAUGGUCUUCGUCUCGGUUGAGCUGGUAGAACUCGAAGGCAUUCAGUACGGUCGUAGUGGUGAGACUGGUGUCCUUGUCCCUCAUGUAGGCGAAAUACCAGUGCACCGCAAGGUUCUCGCAAGAACGGUAAUAAAAGGAGCUGGUGGCCAUGGUUACGGCGCCGAUCCAAGACUUAGGCGACGGCCUGGCACUGAUCCACUAUGAAGAUUUCAAGAAACUGGAAUGUACAAAUCCCUACAACUUGUGCUAAUGACCCUGUGGGUUUCACUUAAACAGUCUGACCAUCUGCGGUAUGUGGAAAGGUUAUGGCUGUAGCUGUGAUCAACUCCGCGAACCCAUGUUCAGUCAGCUGACGCACAAUCGUCUUCAAACGGGUUUGCGGUAAGUGCAGCCCGUCUUCACCGCCGGCACAGGCACUAGUACUGAUGUAUACAGGGCUUCUGACAUCAAUGAUAAGUAGCUGGUUUUGCUAAAUUCCUAAAACUACUGUUGUCGCUCCAAGAAAAGGACGAAGAUGACAAUUUAAUUGAUUUACUACUGUGUUUGAGACACACUUCUCAACCAACAUGAAGAAACAAUUUAUAAUUUACCUAAGAUUGUCCAGCUGUUGCUAAACAUGACUUCCUAAGUCUAGAAUAGACGGUGACAUAGUACCACAUCACGUCAACGCUUCUAAAUACACUUUGGCAGACCUCGUUAUGCUUAAGGCAUUUGAUGAAGGUAAUUGUGACACUAAAGAAUACUUGUCACAAUUGUUGUGACGAUGAUUAUUCAAUAAAGGACUGGUAUGAUUUGUAGAAAACCCAGAUACUACGCGUAUACGCCAACUUAGGUGAACGUGUACGCCAAGCUUUGUUAAAAACAGUACAAAUUUUGUGAUGCCAUCCGAAUGCUGGUAUUGUUGGUGUACUGACAUUAGAUAAUCAAGAUCUCACUGGUAACUGGUAUGAUUUCGGUGAUUCAUACAAACCACGCCAGGUAUUGGAGUUCAGCUGUAGAUUCUUAUUAUUCUGUUAAUGCCUAUUAACCUUGACCAGGCUUUAACUCAGAGUCACAUGUUGACACUGAUUUAACAAAGCCUUACUAAGUGGGAUUUGUUAAAUAUGACUUACGGAAGAGAGGUUAAACUCUCUGACCGUUAUUUCAAUAUUGGGAUAGACAUACCACCCAAUUGUGUUAACUGUUUGAUGACAGAUGCAUUCUGCAUUGUGCAAUUAAUGUUUAUCACCACAGUGUUCCCACCUACAAGUUUGGACCACUGUGAGAAAAAUAUUUGUUGAUGGUGUUCCAUUUGUAGUUCCAUUGAUCCACUCAGAGAGCUAGGUGUUGACAUAAUCGGAUGUAAACUUACAUAGCUCUAGACUUAGUUUAAGGAAUUACUUGUGUAUGCUGCUGACCCUGCUAUGCACGCUGCUUCUGGUAAUCUAUUACUAGAUAAACGCAACGUGCUUUCAGUGCUGCACUUACUAACAAUGUUGCUUUACAAACUGUCAAACCCGGUAAUUUUAACCAAGACUUCUAUGACUUUGCUGUGUCUAGGGUUUUAAGGAGGAGCACUGCUGAAUUAAACACUUUCUUUGCUCAGGAUGGUAAUGCUGCUAUCAGCGAUUAUGACUACUAUCGUUAUAAUCUACCAACUGUGUGAUAUCAGACAACUACUAUUUGUAGUUGAAGUUGUUGAUAAGUACUUUGAUAAUACGAUGGUGGCUGUAUUAAUGCUAACCAAGUCAUCUUCAACAACCUAGACAAAAUCAGCUGGUUUUCCAUCUAAUAAAUGGGUAAGGCUAGACUUUAUCGAUUCAAUGAGUAUGAGGAUCAAGAUGCACUUCGCAUACAAAACGUAAUGUCAUCCCUACUAUAACUCAAAUGAAUCUAAGUAUGCCAUUAGUGCAAAGAAUAGAGCUGCCUCGUAGCUGGUGUCUCUAUCACUGUAGUACUAUGACCAAUAGACAGUUCAUCAAAAAUUGAAAUCAGCCGCCACUAGAGGAGCUCCAAUAGUAAUUGACCAAGCAAAUUCUAUGGUGGUGGCACAACAUGUUAAAACUGUUUAGUGAUGUAGAAACCCUUAUGGGCUGGGAUUAUCCUAAAUGUGAUAGAGCCAUGCCUAACAUGCUUAGAAUUAUGGCCUCACUUGCUUGCUCGCAAACUACAACGUUGUAGCUGUCACACCGUUUCUAGAUUAGCUAAUGAGUGUGCUCAAGUAUUGAGUGAAUGGUCGUGUGGCGGUUCUAUAUGUUAAACCAGUGGAACCUCAUCAGAUGCCACAACUGCUUAUGCUAGUGUUUCUAACAUUUGUCAAGCUGUCACGGCCAAUGUUAAUGCACUUUUAUACUAGACGGUAACAAAUCGCGAUAAGUAUGUCCGCAAUUUACAACACAGAUUUUAUGAGUGUCUUAUAGAAAUAGAUGCUGACACAGACUUUGUGAAUGAGUUACGCAACACGCGUAAACAUCACCAAUGAUGAUACUCUUGACGAUGCUGUUGUGUUUCAAUAGCUGCAUAAGCCUAUUGACGCAUAAAUAACCUACAGAGCCUAAAUUACCAAAACAAUACGAAAUUAUGUCUGGUUAUCGUGUAACUAAAACAGUAAAGUACAGGAAGUACACCUUUGAAAAGGUGACUAUGGUGAUGCUGUUUACCAGGUACAACAACAAAUUAAAUGUUGGUGAUAUUUGUGCUGACAUCAAGUAAUGCCAUUAGUGCACCUACACAGUGCCUCAGAGCACUAUGUUAGAAUAUGGCUUAUCCCAACAUCAAUAUCAGAUGAGUUUUCUAGCAAUGUUGCAAAUUAUCAAAAGGUUGGUAUGCAAAAGUAUUUACACCAGGGACCUGGUACUGGUAAGAGUCAUUCUGCUAUGGCCUAGCUCUACUACCUUGCAGUGUAUACAGCUUGUCAUGCCGCUGUUGAUGCAUAUGUGAGAAGGCAUUAAAAUAUUUGCCUAGAUAAAUGUAUGAAUUAUACCCGCGUGCUCGUGUAGAGUGUUUUGAUAAAUUCAAAGUGAAUUCUAUAGUAGUAUGUCUUUGACUGUAAAUGCAUUGCCUGAGACGACAGCAGAUAUGUUGUCUUGAUGAAAUUUCAAUGGCCACAAAUUAUGAUUUGAGUGUUGUCAAUGCCAGAUUACUGCUAAGCAUAGUACAUUGGCGACCCUGCUAAUUACCUGCACGCAAUUGCUAUAAGGGCACACUAGAACCAGAAUAUUUAAGUGUGUAGACUUAUGAAAAACUAUAGGUCCAGACAUGUUCCUGGAACUUGUCGGCGUUGUCCUGCUGAAAUUGUUGAUGUUGAGUGCUUGGUUUAUGAUAAUAAGCUUAAGCACAAAAGACAAAUCAGCUUUAAUGCUUUAAAAUGUUCUAUAAGGGUGUUAUACGCAUAGUUCAUCUGCAAUAACAGGCCACAAAUAGGCUGGUAGAGAAUUCCUAGUAACCCUGUGGAGAAAAGCUGUUUUAUUUCACCUUAUAAUACAGAAUGCUGAGCCUCAAAGAUUUUGGGACUACCAACUCAAACUGUUGAUUCAAAGGGCUCAGAAUAUGACUAUGUCAUUCACUCAAACCACUGAAACAGCUCAUCUUGUAAUGUAAACAGAUUAAUGUUGCUAUUACCAGAGCAAAAGUAGGCAUACUUUGCAUAAUGCUUGAUAGAGACCUUUAUGACAAGUUGCAAUUUACAAGUCUGAAUUCCACGUAGGAAUGUGGCAACUUUACAAGCUGAAAUGUAACAGGACUCUUUAAAGAUUGUAGUAAGGUAAUCUGGGUUACCUACACAGGCACAACCCUCAGUGUUGACAUAAAUUCAAAACUGAAGGUUUAUGUGUUGACAUACCUGGCAUACCUAAGGACUGACUAGUAUCUCAUGAUGGGUUUAAAAUGAAUUAUCAAGUUAAUGGUUACCCUAUCUUUCCGGAAGAAGCUAUAGACAUGUACGUGCAUGAUGGCUUCGAUGAGGUGUCAUGCAAGAAGCUGUUGGUACCAAUUUACACAGCUAGGUUAAGAAGUGUGACUCUUUACCGGAGACAGAAGAAACAGCAAACUGUGACUCUCACCUGCUGCAGAUUGGAUGAUUCAUCUAAUUAACAGGCCACAAGGCGUGGUAAGAGAAUCCAUCGUACCCUGUGGAGAAAAGCGCUUAUCUUAUAAUCGAAUGCGUACUCAAAGAUUUUUGGGAUACCACUCAACUGAUUCAUUCAUAGGCAAGAAAUAUGACUAUGUCAUUCAAACCAUUGAAACAGCUCACUCUUGUAAUGUAAACAGAUUUAAUGUUGCUAUUACCAGAGCAAAAGUAGGCAUACUUUGCUAAUGUCUGAUAGAGACCUUUAUGACAAGUUGCAAUACAAGUCUUGAAAUUCCACGUAGGAAUGUGGCAACUUACAAGCUGAAAUGUACAGGACUUUCUUAAAGAUUGUAGUAAGGUAAACUUGGUUACCUCCCACAGGCACCUACCUAGUGUUGACACUAAAUUCAAACUGAAGGUUUAUGUGUUGACAUACCUGGCAUACCUAAGGACAUGACUUAUAGAAGACUCAUCUCUAUGACGGGUUUAAAAUGAAUUAUCAAGUUAAUGGUUACCCUAACAAGAUAAUGACGCAUGGAUGCUUCCAUGCUACAGAGAACCUGUUGGACCGUACCUACAAGAAGAAGGCUGAUGAAUGCUCCAAGAGACAGAAGAAACAGCAAACUGUGACUCUACCUGCUGCAGAUUUGGAUGAUUUCCAAACAAUUGCAACAAUCCGAGCAGUGCUGACUCAACUCAGGCCUAAACAUGCAGACAUAAGGCAGAUGGGCUAAACGUUUCGCUUUCCGUUUACGAUUAGUCUACUUGUGCAGAAUGAAUCUCCAUAACUACAUAGCACAAGUAGAUGUGUUAACUUUAAUCUAGCAAUCUCUAAUCAGUGUAACAUAAGGGAGGACUGAAAGAGCCACCACUCGAGGCCAGCGGAGUACGAUGGUGUACAGUGAACAAUGCUGGGAGAGCUGCCUAUAUGAAGAGCCCUAAUGUAAAUUAAUUUAGUAGUGCUAUCCCAUGUGAUUUUAAUAGCUUUAGGAGAAUGACAAAAAUCCCCUCUACCCACCAUCAUCCCUCAUAUUCAUACAUCUACAUAUCCCUACAACCUAAA
>cluster_40 reads=1 total_reads=379
AUACCUCCCAGUAACAAACCAACCAACUUCGAUUUCUGUAGAUCCUGUUCUAAACGAACUUUAAAUCUUGUGUGGCUGUCACUCAGCUGCAUGCUUAGUGCACUCACGCAGUAUUAAUAUAAUUACUGUGCUGACAGAUCCAAGUAUCGUCUAUCAUCUGCAGGCUGCUACGGUUCGUCCGUGUUGCAGCCGAUCAUCGGCACAUCUAGGUUUCGUCCGGGUGUGACCAUGGUAAGAUGGAGAGCCUUGUCCCUGGUUUCAACGAGAAAACACACGUCCAACCAGUUUGCUGCAUAAUGUACGCGCAAACACCAUCCGUAACUAUGAGACCCGUGUAAGAAGGUCAUCAAAGCACGUAACAUAAAAAAAUACAAGUCGCUCAGUAGAACUCGCAAACGGCAUAGCUCAACACCACCUUCCCAGGUAACAAACCAACCAAUUCGAUCUCUGUAGAUCUGUUCUCUAAACGAACUUUAAAAUCUGUGUGGCUGUCAUCGGCUGCAUGCUUAGUGCACUCACGCAGUAAUUAAUAAUAAUUAUGUCGUUGACAGGACACGAGUAACUCGUCUAUCUUGCAGGCUGCUUACGGUUCGUCCGUGUUGCAGCCGAUCAUCAGCACAUCAGGUUUCGUCCGGGUGUGACCGAAAGGUAAGAUGGAGAGCCUUGUCCCUGGUUCAACGAGAAAACCACGUCCAUCAGUUUGCCUGUUUUACAGGUUCGCGAGUGUUCGUACGUGGCUUUGGAGACUCCGUGGAGGAGGUCUUAUCAGAGGCACGUCAACAUUUAAAGAUGGCACUUGUGGCUUAGUAGAAGUUGAAAAAGGCGUUCUGCCUCAACUUGAACAGCCCUAUGUGUUCAUCAAACGUUCGGAUGCUCGAACUGCACCUCAUGGUCAUGUUAUGGUUGAGCUGGUAGCAGAACUCGAAGGCAUUCAGUACGGUCGUAGUGGUGAGACACUUGGUGUCCUUGUCCCUCAUGUGGGCGAAAUACCAGUGGCUUACCGCAAGGUUCUUCUUCGUAAGAACGGUAAUAAAGGAGCUGGUGGCCAUAGUUACGGCGCCGAUCUAAAGUCAUUUGACUUAGGCGACGAGCUUGGCACUGAUCCUUAUGAAGAUUUCAAGAAACUGGAAUGUACAAAUACCUACAACUUGUGCUAAUGACCCUGUGGGUUUACACUUAAAACACAGUCUGUACCGUCUGCGGUAUGUGGAAAGGUUAUGGCUGUAGUUGUGAUCAACUCCGCGAACCCAUGCUUCAGUCAGCUGAUGCACAAUCGUUUUAAACGGGUUUGCGGUGUAAGUGCAGCCCGUCACACCGUGCGGCACAGGCACUAGUACUGAUGUCGUAUACAGGGCUUUUGACAUACAAUGAUAAAGUAGCUGGUUUGCUAAAUUCCUAAAACUAAUUGUUGUCGCUUCCAAGAAAAGGACGAAGAUGACAAUUUAAUUGAUUCACAUUUGUAGUUAAGAGACACACUUCUCUAUACCAACAUGAAGAAACAAUUUAUAAUUUACUUAAGGAUUGUCCAGCUGUUGCUAAACAUGACUUCUUAAGUUUAGAAUAGACGGUGACAUGGUACCACAUAUAUCACGUCAACGUCUUACUAAAUACAAUGGCAGACCUCGUCUAUGCUUUAAGGCAUUUUGAUGAAGGUAAUUGUGACACAUUAAAGAAAUACUUGUCACAACAAUUGUUGUGAUGAUGAUUAUUCAAUAAAAGGACUGGUAUGAUUUUGUAGAAAACCCAGAUAUAUUACGCGUAUACGCCAACUUAGGUGAACGUGUACGCCAAGCUUUGUUAAAAACAGUACAAUUUGUGAUGCCAUGCGAAAUGCUGGUAUUGUUGGUGUACUGACAUUAGAUAAUCAAGAUCACUGGUAACUGGUAUGAUUUCGGUGAUUUCAUACAAACCACGCCAGGUAGUGGAGUUCCUGUUAGAUUUUAUUAUUCAUUGUUAAUGCCUAUUAACCUUGACCAGGCUUUAACUAGAGUCAUGUUGACACUGAUUAACAAGCCUCAUUAAGUGGAUUGUUAAAUAUGACCCACGGAAGACGUUAAAACUCUUUGACCGUUAUUUAAACCUAGCGAUCAUACAUACCACCCAUUGUGUUAACUGUUUGGAAGACAGAUGCAUUCUUCCUUGUGCAAACUUUAAUGAGUAUCACAGUGUUCCUCAGGACAUAAGUCUGAGUUACGAUGUGCUGUAUUAAUGCUAACCAAGUUCGUCAACAACCUAGACAAAUCAGCUGGUUUCCAUUUAAUAAAUGGGUAAGGCUAGACUUUAUUAUGAUCAAUGAGUUAUGAGGAUCAAGAUGCACUUCGCAUAUACAAAACGUAAUGUCAUCCCUAUAUAACUCAAAUGAAUCUUAAGUAUGCCAUUAGUGCAAAGAAUAGAGCUCGCACCGUAGCUGGUGUCUCUAUCUGUAGUACUAUGACCAAUAGACAGUUUCAUCAAAAAUUAUUGAAUCUAGCCGCCACUAGAGGGUCUGUAGUAAUUGGAACAAGCAAAUUUAUGGUGGUUGCACAACAUGUUAAAACUGUUUAUAGUGAUGUAGAAACCCCACCUUAUGGGUUGGGAUUAUCCUAAAUGUGAUAGAGCCAUGCCUAACAUGCUUAGAAUUAUGGCCUCACUUGUUCUUGCUCGCAAACAUACAACGUGUUGUAGCUUGUCACACCGUUUCUAUAGAUUAGCUAAUGAGUGUGCUCAAGUAUUGAGUGAAAUGGUCAUGUGUGGCGGUUCACUAUAUGUUAAACCAGGUGGAACCUCAUCAGGAGAUGCCACAACUGCUUAUGCUAAUAGUGUUUUAACAUUUGUCAAGCUGUCACGGCCAAUGUUAAUGCACUUUUAUCUACUGAUGGUAACAAAAUUGCCGAUAAGUAUGUCCGCAAUUUACAACACAGACUUUAUGAGUGUCUCUAUAGAAAUAGAGAUGUUGACACAGACUUUGUGAAUGAGUUUACGCAUAUUUGCGUAAACAUUUCUCAAUGAUGAUUCUCUGACGAUGCUGUUGUGUGUUCAAUAGCACUUAUGCAUUCAAGGUCUAGUGGCUAGCAUAAAGAACUUUAAGUCAGUUCUUUAUUAUCAAAACAAUGUUUUAUGUCUGAAGCAAAAUGUUGGACUGAGACUGACCUCACUAAAGGACCUCAUGAAUUUUCUCUCAACAUACAAUGCUAGUUAAACAGGGUGAUGAUUAUGUGUACCUUCCUUACCCAGAUCCAUCAAGAAUCCUAGGGGCCGGCUGUUUUGUAGAUGAUAUCGUAAAACAGAUGGUACACUAUGAUUGAACGGUUCGUGUCUUUAGCUAUAGAUGCUUACCCACUACUAAACAUCCUAAUCAGGAGUAUGCUGAUGUCUUCAUUUGUACUUACAAUACAUAAGAAAGCUACAUGAUGAGUUAACAGGACACAUGUUAGACAUGUAUUCUGUUAUGCUUACUAAUGAUAACACUCAAGGUAUUGGGAACCUGAGUUAUGAGGCUAUGUACACACCGCAUACAGUCACAGGCUGUUGGGGCUUGUGUUCUUUGCAAUUCACAGACUUCAUUAAGAUGUGGUGCUUGCAUACGUAGACCAUUUAUGUUGUAAAUGCUGUUACGACCAUGACAUCAACAUCACAAAUUAGUCUUGUCUGUUAAUCCGUAUGUUUGCAAUGCUCCAGGUUGUGAUGUCACAGAUGUGAUAACUUUCUUAUGAGCUAUUAGAAUAUACACAAAACACUCAUAGUUUUCCCAGUUACAGAUGGAUGAGUAUCCAAACAUUCAACAACCAUCAGCAGUGCUGACUCACUCAGGCCUAACACCUGCAACAUCAAGGCAGAUGGGCUUAUAAACGUUUCGCUUCCAUUUACGAUAUAGUCUAUUGUGCAGAAUAAAUCUCGUAACAUAGCACAAGUAGAUGUAGUUAACUUUAAUCCCACCAAUAUCUAAUCAGUGUGUAACAUCGGAGGACUUGAAAGAGCCACUUUCGAGGCCACGGAGUACGAAUGAGGUACACUGAACAAAGCUAGGGAGAGCUGCCUAUAGAAAGAGCCCUAAUGUGUAAAAUUAAUUUUAGUAGUGCUAUCCCAUGUGAUUUUAAUAGCUUAAGAGAAUGACAACAUACCACCUCUUACACAAACACCAUCUCUACAUACUACACCCACUCCAACAUCCAAAAACCAAUCAAAUGUUACUCAUAAACCUCCCACCAACAGAGCCUAAAAGGACAAAAGAAGAAGGCUGAUGAAACUCAAGCCAUCAGAGACAGAAGAAACAGCAAACUAUUUUCCUGCUGCAGAUUUGGAUGAUUUCCAAACAAUUGCAACAAUCCAUGAGCAGUGCUGACUCAACUCAGGCCUAAACUCAUGCAGACCCACAAGGCAGAUGGGCUAUAUAAACGUUUCGCUUUCCGUUUACGAUAUAGUCUACUCUGUGCAGAAUGAAUUCUCGUAACAUAGCACAAGUAGAUGUAGUUAACUUAAUCCCUAGCAAUCUUUAAUCAGUGUGUAACAUUAGGAGGACUUGAAAGAGCCACCACAUUUCUAGGCCACCAGAGUACGAUCGAGUGUACAGUGAACAAUGCUAGGGAGAGCUGCCUAUAUGGAAGAGCCCUAAUGUGUAAAAUUAAUUUUAGUAGUGCUAUCCCAUGUGAUUUUAAUAGCUUUUAGGAGAAUGACAAAAACCCCCCACCCCCUACUCACCCCUACUCAUAUUACAUCCUAACACCUACCCCCAACCCCACCCUUCAUACCUAACCCUCAACUACUGAUGAGACAUUUAAACUGUCCAUGGUAUUGCUACAUGACCUGAAGUGCUGUCUGACAGAGAAUUCCAUCUAUUGGAAGUUGGUAAACCUAGACCACCACUUAACCGAAUUAUGUCUCUACUGGUUAUGUGUAACUAAAAACAGUAAAGUCAUUAACAAUGAUACUGGAGCUAUGUUUAAAAUACAUGUGAACAUUAUCUUGCUUAUGUCUGCUGCAGUUUUGGGUCAUUGUAAUUUCUCUAGCAAACAUUAUUGAACAAAACAACUAAGUCUUCAUGAAGAACGCAAGUGCUUUGACUGAGAUUUGAUUUCCAAACAAUUGAAACCGAGCAGUGACUCAACUCAAGGCCUAAACUCAUGCAGACCACAAGGCAGAUGGGCUAUAUAAACGUUUCGCUUUUCCGUCUUACGAUAGUCUACUCUUGUGCAGAAUGAAUUCUCGUAUCACAUAGCACAAGUAGAUGUAGUUAACUUUAAUCUCAUUCAGCAAUCUUUAAUCAGUGUGUAACAUUGGGAGGACUUGAAAGAGCCCACAUUUCACCGAGGCCACCGAGUACGAUCGAGUGUACAGUGAACAAUGCUAGGAGAGCUGCCUAUAUGGAAGAGCCCUAAUGUGUAAAAUUAAUUUUAGUAGUGCUAUCCCAUGUGAUUUUAAUAGCUUCUUAGGAGAAUGACAAAGCAAAUACCCUCCCAACCACAUUACCCUUAUUUAUCCAUUAUCAACCAUAACCCCUAUGCCUACAUUCCUAAU
>cluster_41 reads=1 total_reads=10
AUAUACCUUCCCAGGUAUAAACCAACCAACUUACAUGAUCGUAGAUCUGUUUUCUAAACGAACUUUAAAUCUGUUGGCUGUCACUCGGCUGUAAUGCACAUAGUGCACUCACGCAGUAUAAUUAAUUAAUUAGUUGCUGACAGGACACGAGUAACUCGUCAUUUGCAGGCUAUACGGUUCGUCCGUGUUUAGCCGAUCAUCGGCACAUAAAGGUUCGCACCGGGUGUGACCGAAAGGUAAGAGAUAGAGCCUUGUCCCUGGUUUUGAACGAGAAAACACACGCACCGUUACAGUUUGCCUGUCUUACAGGUUCGCGACGUGGCUUGCAUGGCUUUUGGAGACUCCGUGGAGGAGGUCAUCAGAGGCACGUCAACAUCUUAAAGAUGGCACUUGUGGCUUAGUAGAAGUUGAAAAGGCGUUUUGCCUCAACUUGAACAGCCCUAUGUGUUCAUCAAAACGUUCAGAUGCUCGAACUGCACCUCAUGGUCAUGUUAUCGGUUGAAAUGGUGAAGAACUCGAAGGCAUUCAGUACGGUCGUAGUGGUGAGACACUUGGUGUCCUGUCCCUCAUGUGGGCGAAAUACCAGUGGCUUACCGCAAGGUUCUUCGUAAGAACGGUAAUAAAGGAGCUGGUGGCCAUGGUUCUACGGCGCCGAUCUAAAGUCAUUUGACUUAGGCGACGAGCUUGGCACUGAUCCACAUAUGAAGAUUUUCAAGAAACUGGAAUGUACAAAAUACCUACAACUUGUGCUGCUGGCCCUGUGGGUUUACUUAAAACACUGUACUGUACCGCUUGCGGUAUGUGGAAAGGUUAUGGCUGUAGUUGUGAUCAACUCCGCGAACCCAUGCUUCAGUCAGCUGAUGCACACAAUCGCUUUUAAACGGGUUUGCGGUGUAAGUGCAGCCCGUCACUACCCGUGCGGCACAGGCACUAGUACUGAUGUCGUACAGGGCUUUUGACAUCUACAAUGAUAAAGUAGCUGGUUUUGCUAAUUCUCUAAAACUAAUUGUUGUCGCUUCCAAGAAAAGGACGAAGAUGACAAUUUAAUUGAUUUUACUUGUGGUUAAGAGACACACUUUCUCAACUACCAACAUGAAGAAACAAUUUCAAUUUACUUAAGGAUUGUCCAGCUGUUGCUAAACAUGACUUCUCAAGUAAGAAUAGACGGUGACAUGGUACCACAUAUAUACGUCAACGCUUACUAAAUACUGGCAGACCUCGUCUAUGCUUUAAGGCAUUUGAUGAAGGUAAUUGUGACACAUUAAAAAAAUACUUGCACAUACAAUUGUUGUGAUGAUGAUUAUUCAAUAAAAAGGACUGGUAUGAUUUUGUAGAAAACCCAGAUAUAUUACGCGUAUACGCCAACUUAGGUGAACGUGUACGCCAAGCUUUGUUAAAACAGUACAAUUGUGAUGCCAUGCGAAUGCUGGUAUUGUUGGUGUACUGACAUUAGAUAAUCAAGAUCAAUGGUAACUGGUAUGAUUUCAGAUUCAUACAAACCACGCCAGGUAGUGGAGUCCUGUUGUAGAUUCUUAUUAUUCAUUGCUAUGCCUAUAUUAACCUUGACCAGGCUCAUUCAGAGUCAUGUUGACUGACUUAACAAAGCCUUUAAGUGGGAUUUGUUAAAAUAUGACUUCACGGAAGAGAGGUUAAACUUUUGACCGUUUUAAAUAUUGGGAUCAGACAUCCACCCAAUUGUUAACUGUUUGGAUGACAGAUGCAUUCUGCAUUGUGCAACUCUAAUGUUUUACUUCACAGUGUUCCCACCUACAAGUUUUGGACCACUAGUGAGAAAAUAUUUGUUGAUGGUGCUCCAUUUGUAGUUCAACUGGAUUCACAUUUCAGAGACAUUACAACUACUAUUUGAAGUAAGUUGAUAUAAGUACUUUGAUUGUUACGAUGGUGGCUGUAUUAAUGCUAACCAGUCAUCGUCAACCUAGACAAAUCAGCUGGUUUCCACCUAAUAAAUGGGUAAGGCUAGACUUUAUUAUGAUUCAAUGAGUUAUGAGGAUCAAGAUGCACUUUCAUAUACAAAACGUAAUGUCAUCCCCACCAUAACUCAAAUGAAUCAAGUAUGCCAUAGUGCAAAGAAUAGAACUCGCACCGUAGCUGGUGUCUCUAUCUGUAGUACUAUGACCAAUAGACAGUUCAUCAAAAUUAUUGAAAUCAUAGCCGCCACUAGAGGAGCUACUGUAUAAUUGGAACAAGCAAAAUCAUGGUGGUAGCCAACAUUUUAAAAACUGCUUGAUACAGAAAACCCUCACCUUAUGGGUUGGGAUUAUCCUAAACGUGAUAGAGCCAUGCCUAACGCACUAGAAUUAUGGCCUCACUUGUUCUUGCACGCAAACAUACAACGUGUUGUAGCUUUCACACCGUUUUAAGAUUAGCUAAUGAGUGUGCUCAAGUAUUGAGUGAAAUGGUCAUGUGUGGCGGUUCACUAUAUGUUAAACCAGGUGAACCUCAUCAGGAGAUGCCACAACUGCUUUUAUAGUGUUUUUAACAUUUGUCAAGCUGUCCCAGCCAAUGUUAAUGCACUUUAUACUGAUGGUAACAAAAUCGUCGAUAAGUAUGUCCAAAAUACAACACAGAACUUAUGAGUGUUCUAAGAAAUAGAGAUGCUGACACAGACUUGUGAAUGAGUUUACGCAUUUGCGUAAACAUUUCACUGAUGAUACCUUGACGAUGCUGUUGUGUCAAUAGCACUUAUGCAUCUCAAGGUCUAGUGGCUAGCAUAAAGAACUUUUAAGUCAGUUCUUUAUUAUCAAACCAAUGUUUCAUGUCAGCAGCAAAAUGUUGGACUAGACUGACCUAAAGGACCUCAUGAAUUUUGCCCUCAACAACACUAGUUAAACAGGUGAUGAUUAUGUGUACCUUCCUACCCAGAUCCAUCAAGAAUCUAGGGGCCGGCUGUUUGUAGAUGAUUGAAACAGUACACACUAUGAUUGAACAGUUCGUGCCUUAGCUAUAGAUGCUUACCCACUCUAAACAUCCUAAUCAGGUAUGCUGAUGUCUUCAAUUGUACUUACAACUACAUAGAAAGCUACAUGAUGAGAACAGGACACAUGUUAGACAUGUAUCUGUUAUGCUUACUAUGAUAACACUCCAAGGUAUUGGGAACCUGAGUUCAUGAGGCAUGUACACACCAUCCAGUUCAGGCUGUUGGGGCUUGUGUUUUCUGCAAUUCACAGAUCAUAAGAUGUGGUGCUUGCAUACUUAGACCAUUCUUAUGUUGUAAUGCUGUUACGACCAUGUACAUCAUCAUUUAAAUUAGUCUGUCUGUUAAUCCGUAUGUUUGCAAUGCUCCAGGUUGUGAUGUCACAGAUGUGACUCAACUUUUAAGGUAUGAGCUAUUAUUGUAAAUUCUUAAACCACCCAUUAGGUUUCCAUUGUGCUAAUGGACAAGUUUUGGUUUAUAUAAAAUACAUGUUGGUAGCGAUAAUGUUACUGACUUUAAUGCAAUUGCAACACGUGUGGACAAAUGCUGGUGAUUACAUUUUAGCUACUCCUGUACUGAAAGACUCCAGCUUUUGCAGCAGAAACGCUCAAAGCUACUGAGGAGACAUUUAAACUGUCUUAUGGUAUUGCUACUGUACGUGAAGUGCUGUCUGACAGAGAAUUACAUCUGGGAAGUUGGUAAACCUAGACCACUUAACCGAAAUUAUGUCUCUACUGGUUAUCGUGUAACUAAAAACAGUAAAGUACAAAUAGGAGAGUACCUUUGAAAAGGUGACUAUGGUGAUGCUGUUGUUUACCGAGGUACAACAACUUACAAAUUAAAUGUUGGUGAUUAUUUUGUGCUGACACUUACAUACAGUAAUGCCAUUAAGUGUCCUACCAAGUGCCUCAAGAGCACUAUGUUAGAAUUACUGGCUUAUACCCAACACUCAAUAUCUCAGAUGAGUUUUAGCAAUGUUGCAAAUUAUCAAAAGGUUGGUAUGCAAAAGUAUCACUACACUCCUGACCACCAUUGGAACUGGUAAGAGUCAUUUGCUACUGGCCUGGCACACUACAACCUCGGCUCCGUGUAUACAGUCUUGUCUUAUGCCAACUGAUGAUGUCAUCGUGAGAAGGCAUUAAAAUAUUUGCCUAUAGAUAAAUGUAGUAGAAUUAUACCGAAGUGCUCGUGUAGAGUGUUUGAUAAAUUCAAAGUGAAUCAUAAAGAACAGUAUGUCUUUGCUUUAAAUGUUUAUAAGGUGUUAUCACAUGAUGUUCAUCUGCAAUUAACAGGCCACAAAUAGGCGUGGUAAGAGAAUUCCACACGUAACCCUGUUGAAGAAAAGCUGUUUUUAUUUCACCUUAUAAAUUUCACAGAAUGCUGUAGAGCCUCAAAGAUUUUGGGACUACCAACUCAAACUGUUGAUUCACACAGGCUCAGAAUAUGACUAUGUCAUAUCACUCAAACCACUGAAACAGCUCACUCUUGUAAUGUAAACAGAUUUAAUGUUGCUAUUACCAGAGCAAAAGUAGGCAUACUUUGCAAUGUCUGAUAGAGACCUUAUGACAAGUUGCAAUUUACAAGUCUUGAAAAUCCGUGGGAAUGUGGCAACUUUACAAGCUGAAAAUGUAACAGGACUCUAAGAUUGUAGUAAGGUAAUCACUGGGUUACAUCCCACACAGGCACCUACCUCCUCAGUGUUGACACUAAAUUCAAAACUGAAGGUUUAUGUGUUGACAUACCUGGCAUACCUAAGGACAUGACUUAUAGAAGACUCAUCUCUAUGAUGGGUUUUAAAAUGAAUUAUCAAGUUAAUGGUUACCCUAACAUGUUUAUCACCCGUGAAGAAGCUAUAAGACAUGUACGUGCAUGGAUUGGCUUCGAUGUCGAAGGUGUCAUGCUACUAGAGAAGCUGUUGGUACCAAUCUACCUUACAGCUAGGUUUUACAGGUGUUAACCUAGUUGCUGACCUACAGGUUAUACAAAACAUUCUUCCAACAGAGCUAAAGGACAAAAGAAGAAGGCUGAUGAAACUUAAGCCUAAGAGACAGAAGAAACAGCAAACUGUGACUCUUCCUGCUGCAGAUUUGGAUGAUUUCCAAACAAUUGCAACAAUCCAUGAGCAGUGCUGACUCAACUCAGGCCUAAACAUGCAGACAUAAGGCAGAUGGGCUAUUAAACGUUUCGCUCUCCGUUUACGAUAUAGUCUACUCUGUGCAGAAUGAAUUCUCGUAACUCUAGCACAAGUAGAUGUAGUUAACUUUUAAUCACAGCAAUUUAAUCAGUGUGUAUAUAGGGAGACUUGAAAGAGCCACCACAUCUCCGAGGCCACGGAGUACGAUCGAGUGUACAGUGAACAAUGCUAGGGAGAGCUGCCUAUAUGGAAGAGCCCUAAUGUGUAAAAUUAAUUUUAGUAGUGCUAUCCCCAUGUGAUUUUAAUAGCUUUAGGAGAAUGACAAAAUCCUACCCCCUCAUCUAUUCCCACUAUCCAUAUCAUACCUAUACCAUCAUCCUAUCCUAAUCCCCUGCCCACCAACCUCCUCCUUAUUUC
>cluster_42 reads=1 total_reads=230
AUACCUUCCCAGGUAACAAACCAUACCAACUUCGAUUUCUUGUAGAUCUGUUCUCUAAACGAACUUUAAAAUCUGUGGCUGUUCACUCGGCUGCAUGCUUAGUGCACUCACAGUAUAAUUAAUAACUAAUUACUGUCGUUGACAGGACACGAGUAACUCGUUUAUCCUCUGCAGGCUGCUACGGUUCGUCCGUGCAGCCGAUCAUCGGCACAUCAGGUUUGCCCGGGUGACCGAAAGGUAAGAUGGACAACCUGUCCCUAGAUCAACAAGAAAACCCUUCCAACAUCAAUGCCCGACUACAGGCCCACGAAGUUCGACGAGGCUACAAGACUCCAAGAACAAGGUCUUCUCAGAAGCCGCAACAUCUAGAUGCACUUUUUGCUCAUUAAAAAUUAAAAAAGCACCCUCCCCCCACCCCCAACCCCAUCAACCCAUCAUCAACCUCCACCACCAUACCUUCCCAGGUAACAAACCAACCAACUUCGAUCUUUGUAGAUCUGUUCUCUAAACGAACUUUAAAAUCUGUGUGGCUGUCACUCGGCUGCAUGCUUAGUGCACUCACGCAGUAUAAUUAAUAACUAAUUACUGUCGUUGACAGGACACGAGUAACUCGUCAUUCUGCAGGCUGCUUACGGUUCGUCCGUGUUGCAGCCGAUCAUCAGCACAUCUAGGUUUCGUCCGGGUGUGACCGAAAGGUAAGAUGGAGAGCCUUGUCCCUGGUUCAACGAGAAAACACACGUCCAUCAGUUUGCCUGUUUUACAGGUUCGCGACGUUGUCGUACGUGGCUUUGGAGACUCCGUGGAGGAGGUCUUAUCAGAGGCACGUCAACAUCUAAAGAUGGCACUUGUGGCUUAGUAGAAGUUGAAAAAGGCGUUUGCCUCAACUUGAACAGCCCUAUGUGUUCAUCAAACGUUCGGAUGCUCGAACUGCACCUCAUGGUCAUGUUAUGGUUGAGCUGGUAGCAGAACUCGAAGGCAUUCAGUACGGUCGUAGUGGUGAGACACUUGGUGUCCUUGUCCCUCAUGUGGGCGAAAUACCAGUGGCUUACCGCAAGGUUCUUCCGUAAGAACGGUAAUAAAGGAGCUGGUGGCCAUAGUUACGGCGCCGAUCUAAAGUCAUUUGACUUAGGCGACGAGCUUGGCACUGAUCCUUAUGAAGAUUUCAAGAAACUGGAAUGUACAAAUACCUACAACUUGUGCUAAUGACCCUGUGGGUUUACACUUAAAACACAGUCUGUACCGUCUGCGGUAUGUGGAAAGGUUAUGGCUGUAGUUGUGAUCAACUCCGCGAACCCAUGUUCAGUCAGCUGAUGCACAAUCGUUUUAAACGGGUUUGCGGUGUAAGUGCAGCCCGUCUACACCGUGCGGCACAGGCACUAGUACUGAUGUCGUAUACAGGGCUUUGACAUACAAUGAUAAAGUAGCUGGUUUUGCUAAAUUCCUAAAACUAAUUGUUGUCGCUUCCAAGAAAAGGACGAAGAUGACAAUUUAAUUGAUUCUACUUGUAGUUAAGAGACACACUUCUCUACUACCAACAUGAAGAAACAAUUUAUAAUUUACUUAAGGAUUGUCCAGCUGUUGCUAAACGACUUCUUAAGUUUAGAAUAGACGGUGACAUGGUACCACAUAUAUACGUCAACGUCUUACUAAAUACAAUGGCAGACCUCGUCUAUGCUUAAGGCAUUUGAUGAAGGUAAUUGUGACACAUUAAAGAAAUACUUGUCACAUACAAUUGUUGUGAUGAUGAUUAUUCAAUAAAAGGACUGGUAUGAUUUUGUAGAAAACCCAGAUAUAUUACGCGUAUACGCCAACUUAGGUGAACGUGUACGCCAAGCUUUGUUAAAAACAGUACAAUUCUGUGAUGCCAUGCGAAAUGCUGGUAUUGUUGGUGUACUGACAUUAGAUAAUCAAGAUCUCAAUGGUAACUGGUAUGAUUUCGGUGAUUUCAUACAAACACGCCAGGUAGUGGAGUUCCUGUUGUAGAUUCUAUUAUUCAUUGUUAAUGCCUAUAUUAACCUUGACCAGGGCUUUAACUGCAGAGUCAUGUUGACACUGACUUAACAAAGCCUUACAUUAAGUGGGAUUUGUUAAAAUAUGACUUACGGAAGAGAGGUUAAAACUCUUUGACCGUUAUUUUAAAUAUUGGGAUCAGACAUCACCCAAAUUGUGUUAACUGUUUGGAUGACAGAUGCAUUCUGCAUUGUGCAAACUUUAAUGUUUAUUCUCUACAGUGUUCCCACCUACAAGUUUUGGACCACUAGUGAGAAAAAUAUUUGUUGAUGGUGUUCCAUUUGUAGUUUCAACUGGAUACCACUCAGAGAGCUAGGUGUUGUACAUAAUCAGGAUGUAAACUACAUAGCUCUAGACUUAGUUUAAGGAAUUACUUGUGUAUGCUGCUGACCCUGCUAUGCACGCUGCUUCUGGUAAUCUAUUACUAGAUAAACGCACUACGUGCUUUCAGUAGCUGCACUUACUAACAAUGUUGCUUUCAAACUGUCAAACCCGGUAAUUUUAACAAAGACUUCAUGACUUUGCUGUGUCUAAGGUUUUCUAAGGAAGGAAGUUCUGUUGAAUUAAACACUUCUCUGCUCAGGAUGGUAAUGCUGCUAUCAGCGAUUAUGACUACUAUCGUUAUAAUCUACCAACAAUGUGUGAUAUCAGACAACUACUAUUUGUAGUUGAAGUUGUUGAUAAGUACUUUGAUUGUUACGAUGGUGGCUGUAUUAAUGCUAACCAAGUCAUGUCAACAACCAAGACAAAUCAGCUGGUUUCCAUUUAAUAGGGAAGGCGACUAUCAUGAUUCAAGAGUAUGGGAUCAAAUGCCUUGCCAAACAAAACGUAAUGUAUCGCUACUAUUCACUAAAGAAAACCAGGUGCAACUCAUCAGGCAAUGCCACAACUGUUACGCACAAUGUGUUCAACUUCAUCAAACUUUCACGGCCAAUGUUAAUGCCUUUAUCUACUGAUGGUAAUCCGAUAAGUAUGUCAAUACAACACAGACUUUAUGAGUGUCUCUAUAGAAUAGAGAUGUUGACACAGACUUUAGAAUGAGUUUACGCAUUUUGCGUAAACAUUUUCAAUGAUGAUACUUGACGAUGCUGUUGGUGUUCAAUAGCACUUAUGCAUCAAGGUCUAGUGGCUAGCAUAAAGAACUUUAAGUCAGUUCUUUAUUAUCAAAACAAUGUUUUAUGUCUGAAGCAAAAUGUUGGACUGAGACUGACCUUACUAAAGGACCUCAUGAAUUUUGCUCAACAUACAAUGCUAGUUAAACAGGGUGAUGAUUAUGUGUACCUUCCUUACCCAGAUCCAUCAAGAAUCCUAGGGGCCGGCUGUUUGUAGAUGAUAUCGUAAAACAGAUGGUACACUUAUGAUUGAACGGUUCGUGUCUUAGCUAUAGAUGCUUACCCUACUAAACAUCCUAAUCAGGAGUAUGCUGAUGUCUUCAUUUGUACUUACAAUACAUAAGAAAGCUACAUGAUGAGUUAACAGGACACAUGUUAGACAUGUAUUCUGUUAUGCUUACUAAUGAUAACACUCAAGGUAUUGGGAACCUGAGUUUUAUGAGGCUAUGUACACACCGCAUACAGUCUACAGGCUGUUGGGGCUUGUGUUCUUUGCAAUUCACAGACUUCAUUAAGAUGUGGUGCUUGCAUACGUAGACCAUUCUUAUGUUGUAAAUGCUGUUACGACCAUGUCAUAUAACAUCACAUAAAUUAGUCUUGUCUGUUAAUCCGUAUGUUUGCAAUGCUCCAGGUUGUGAUGUCACAGAUGUGACUCAACUUUACUUAGGAGGUAUGAGCUAUUAUUGUAAUCUCUAACCACCCAUUAGUUUCCAUUGUGUGCUAAUGGACAAGUUUUUGGUUUAUUAAAUACAUGUGUUGGUAGCGAUAAUGUUACUGACUUUAAUGCAAUUGCAACAUGUGACUGGACAAAUGCUGGUGAUUACAUUUAGCUAACACCUGUACUGAAAGACUCAAGCUUUGCAGCAGAAACGCUCAAAGCUACUGAGGAGACAUUUAAACUGUCUUAUGGUAUUGCUACUGUACGUGAAGUGCUGUCUGACAGAGAAUUACAUCAUGGGAAGUUGGUAAACCUAGACACCACUUACCGAAAUUAUGUCUACUGGUUAUCGUGUAACUAAAACAGUAAAGUACAAAUAGGAGUACACCUUUGAAAAGGUGACUAUGGUGAUGCUGUUGUUUACCGAGGUACAACAACUACAAAUUAAAUGUUGGUGAUUAUUUGUGCUGACAUACAUACAGUAAUGCCAUUAAGUGCACCUACACUAGUGCCCAAGAGCACUAUGUUAGAAUUACUGGCUUAUACCCAACACUCAAUAUCUCAGAUGAGUUUCUAGCAAUGUUGCAAAUUAUCAAAAGGUUGGUAUGCAAAAGUAUUCUACUCCAGGACCACCUGGUACUGGUAAGAGUCAUUUUGCUAUUGGCCUAGCUCUACUACUCUCUCUCGCAGUGUAUACAGCUUGCUCUCAUGCCGCUGUUGAUGCUAUGUGAGAAGGCAUUAAAAUAUUUGCCUAUAGAUAAAUGUAGUAGAAUUAUACCGACGUGCUCGUGUAGAGUGUUUUGAUAAAUCAAAGUGAAUACAUUAGAACAGUAUGUCUUUUGUACUGUAAAUGCAUUGCCUGAGACGACAGCAGAUAUAGUUGUCUUGAUGAAAUUCAAUGGCCACAAAUUAUGAUUUGAGUGUUGUCAAUGCCAGAUUACGUGCUAAGCACUAUGUCUGGCGACCCUGCUAAUUACCUGCACGCACCAACUUAGGUGACUACACAGGUGAUCAAAUAGAACCAAAUUAGACAGUCUUCUGAAAGCAUUGACGCAUACAAAUCCACACACCUAAAAGGACAAAAGAAGAAGGCUGAUGAAACUCAAGCCACCAGAGACAGAAGAAACAGCAAACUGUGACUCUUUUCCUGCUGCAGAUUUGGAUGAUUUCCAAACAAUUGCAACAAUCCAUGAGCAGUGCUGACUCAACUCAGGCCUAAACUCAUGCAGACAUCAAGGCAGAUGGGCUAUAUAAACGUUUCGCUUUUCCGUUUACGAUAUAGUCUACUUGUGCAGAAUGAAUCUCGUAACACAUAGCACAAGUAGAUGUAGUUAACUUUAAUCUCACAUAGCAAUCUUAAUCAGUGUGUAACAUUAGGGAGGACUUGAAAGAGCCACCACUUCACCGAGGCCACGCGGAGUACGAUCGAGUGUACAGUGAACAAUGCUAGGAGAGCUGCCUAUAUGGAAGAGCCCUAAUGUGUAAAAUUAAUUUUAGUAGUGCUAUCCCCAUGUGAUUUUAAUAGCUCUUAGGAGAAUGACAAAACCCCCCCCUCCCACACACCCACAUCUCAUCUAUCCAUAUCAUCAUCCCAUCCCCUCCCCACCACCCCAAUCCCAAACAUACUUUUU
>cluster_43 reads=4 total_reads=36
CGUCGUGCCUACCAUGGUGACCAGGUGACAGGGAAUCAGGGUUCGAUCCGGAGCCUGAGAAACGGCUUCACCACACCCAGGAAGGCAGCAGGCGCGCUCGAUUCACCCCACUCCGACCCGGGGUGUGACCCCAAAAAGUAACAAUACAGGACUCUAAGGCCCUGUAAUUGGAAUGAGUCCACUCAAUCCCUUUAACGCAAGGAUGCCAUUGGAGGCGCAAAGUCCGGUGCCAGCAGCCGCGGACGUUCCAGCUCCAGCGCAACAUAAAGUUGCUGCAGUUACAAAAGCUCGUUGUCGACUUGGAAAGCGGGCGGGCGGUCCGCCGCGAGGCGAGCCACCGCCCGCACCCCGCCCUCUGCCUCUUCGGCGCCCUCGAUGCUUAGCGGCGUCCCGCGGGGCCUGCAGCACCCCACUUUGAAAAAUCAGAGUGCACUGCGAUGCAAAGCCGCCUGGAUACCGCAGCUAGGAAACAUCGAAUAGGACCGCGGUUCUAUUCUGUUGUUUUCAAGAACUGAGGCCAUGAUCCAAGAGGGACGGCCGGGGGCAUUCGUAUUGCGCCGCUAGAGGUGAAAUCCAUUGGACCGGCGCAAGACGGACAAGAGCGAAAGCAUUUGCCAAGAAUGUUUUCAUUAAUCAAGAAUCGAAAGAUGCGGGAGGCCCGAAGACGACCAGAUACCGUCGAAGUUCCGACCAAACGAUGCCGACGGCGAUGCGGCGGCGUUAUUCCCAUGACCCGCCGGGCAGCUUCCGGGAAACCAUACCUCCCAGGUAACAAACCAACCUUCGAUCUCUUGUAGAUCUGUUCUAAACGAACUUAAAAUCUGUGUGGCUGUCACUCGGCUGCAUGCUUAGUGCACUCACGCAGUAUAAUUAAUAAAAUGUCGUUGACAGGACACGAGUAACUCGUCUAUAUCUGCAGGCUGCUUACGGUUCGUCCGUGUUGCAGCCGAUCAUCAGCACAUAGGUUUGCCAGGUGUGACCGAAAGGUAAGAUGGAGAGCCUUGUCCUGGUUCAACGAGAAAACACACGCCAUCAGUUUGCCUGUUUACAGGUCGCGACGUGUUCGUACGUGGCUUGGAGACUCCGUGGAGGAGGUCUUAUCAGAGGCACGUCAACAUUUAAAGAUGGCACUUGUGGCUUAGUAGAAGUUGAAAAGGCGUUUGCCUCAACUUGAACAGCCUAUGUGUUCAUCAAACGUUCGGAUGCUCGAACUGACCUCAUUGUCAUGUUAUGGUUGAGCUGGUACAGAACUCGAAGGCAUUCAGUACGGUCGUAGUGGUGAGACAUUGGUGUCCUUGUCCCUCAUGUGGGCGAAAUACCAGUGGCACCGCAAGGUUCUUUCGUAAGAACGGUAAUAAAGGAGCUGGUGGCCAUAGUUACGGCGCCGAUCUAAAGUCAUUUGACUUAGGCGACGAGCUUGGCACUGAUCCUAAUGAAGAUUUCAAGAAACUGGAAUGUACAAUACCUACAACUUGUGCUAAUGACCCUGUGGGUUCACACUUAAAACACAGUCUGUACCGUCUGCGGUAUGUGGAAAGGUUAUGGCUGUAGUUGUGAUCAACUCCGCGAACCCAUGCUUCAGUCAGCUGAUGCACAAUCGUUUUAAACGGGUUUGCGGUGUAAGUGCAGCCCGUCACACCGUGCGGCACAGGCACUAGUACUGAUGUCGUAUACGGGCUUCUGACAUACAAUGAUAAAGUAGCUGGUUUGCUAAAUUCCUAAAACUAAUUGUUGUCGCUUCCAAGAAAAGGACGAAGAUGACAAUUUAAUUGAUUCUCUCUGUAGUUAAGAGACACACUUUCUACUACCAACAUGAAGAAACAAUUUAUAAUUUACUUAAGGAUUGUCCAGCUGUUGCUAAACAUGACUUCUUUAAGAUUAGAAUAGACGGUGACAUGGUACCACAUAUCACGUCAACGUCUUACUAAAUACCAUGGCAGACCUCGUCAUGCUCUAAGGCAUUUGAUGAAGGUAAUUGUGACACAUUAAAAGAAUACUUGUCACAAUUGUUGUGAUGAUGAUUAUUCAAUAAAAGGACUGGUAUGAUUUUGUAGAAACCCAGAUAUAUUACGCGUAUACGCCAACUUAGGUGAACGUGUACGCCAAGCUUUGUUAAAAACAGUACAAUUUGUGAUGCCAUGCGAAUGCUGGUAUUGUUGGUGUACUGACAUUAGAUAAUCAAGAUCUAAUGGUAACUGGUAUGAUUCGGUGAUUUCAUACAAACACGCCAGGUAGUGGAGUUCCUGUUGUAGAUUCUUAUUAUUCAUUGUUAAUGCCUAUAUUAACCUUGACCAGGGCUUAACUGCAGAGUCAUGUUGACACUGACUUAACAAAGCCUUACAUUAAGUGGGAUUUGUUAAAAUAUGACUCACGGAAGAGAGGUUAAAACUCUUUGACCGUUAUUUUAAAUAUUGGGAUCAGACAUACCACCCAAAUUGUGUUAACUGUUUGGAUGACAGAUGCAUUCUGCAUUGUGCAAACUUUAAUGUUUUAUUCUACAGUGUUCCCCCUACAAGUUUUGGACCACUAGUGAGAAAAAUAUUUGUUGAUGGUGUUCCAUCUGUAGUUUCAACUGGAUACCACUCAGAGAGCUAGGUGUUGUACAUAAUCAGGAUGUAAACUUCUAGCUCUAGACUUAGUUUUAAGGAAUUACUUGUGUAUGCUGCUGACCCUGCUAUGCACGCUGCUUCUGGUAAUCUAUUACUAGAUAAACGCACUACGUGCUUUCAGUAGCUGCCUACUAACAAUGUUGCUUUCAAACUGUCAAACCCGGUAAUUUUAACAAAGACUUCUAUGACUUUGCUGUGUCUAAGGUUUUUAAGGAAGGAAGUUCUGUUGAAUUAAAACACUUCUUUGCUCAGGAUGGUAAUGCUGCUAUCAGCGAUUAUGACUACUAUCGUUAUAAUCUACCAACAAUGUGUGAUAUCAGACAACUACUAUUUGUAGUUGAAGUUGUUGAUAAGUACUUUGAUUGUUACGAUGGUGGCUGUAUUAAUGCUAACCAAGUCAUCGUCAACAACCUAGACAAAUCAGCUGGUUUCCAUUUAAUAAAUGGGGUAAGGCUAGACUUUAUUAUGAUUCAAUGAGUUAUGAGGAUCAAGAUGCACUUUCGCAUAUACAAAACGUAAUGUCAUCCCUACUAUAACUCAAAUGAAUCUUAAGUAUGCCAUUAGUGCAAAGAAUAGAGCUCGCACCGUAGCUGGUGUCUCUAUCUGUAGUACUAUGACCAAUAGACAGUUUCAUCAAAAUUAUUGAAAUCAAUAGCCGCCCUAGAGGACUACUGUAGUAAUUGGAACAAGCAAAUUCUAUGGUGGUUGGCACAACAUGUUAAAACUGUUUAUAGUGAUGUAGAAAACCCACCUUAUGGGUUGGGAUUAUCCUAAAUGUGAUAGAGCCAUGCCUAACAUGCUUAGAAUUAUGGCCUCACUUGUUCUUGCUCGCAAACAUACAACGUGUUGUAGCUUGUCACACCGUUCUAUAGAUUAGCUAAUGAGUGUGCUCAAGUAUUGAGUGAAAUGGUCAUGUGUGGCGGUUCACUAUAUGUUAAACCAGGUGGAACCUCAUCAGGAGAUGCCACAACUGCUUAUGCUAAUAGUGUUUAACAUUUGUCAAGCUGUCACGGCCAAUGUUAAUGCACUUUUAUCUACUGAUGGUAACAAAAUUGCCGAUAAGUAUGUCCGCAAUUUACAACACAGAUUUAUGAGUGUCUCUAUAGAAAUAGAGAUGUUGACACAGACUUUGUGAAUGAGUUUACGCAUAUUUGCGUAAACAUUUCUCAAUGAUGAUACUCUCUGACGAUGCUGUUUUGUGUUUCAAUAGCACUUAUGCAUCUCAAGGUCUAGUGGCUAGCAUAAAGAACUUUAAGUCAGUUUUAUUAUCAAAACAAUGUUUUAUGUCUGAAGCAAAAUGUUGGACUGAGACUGACCUUACUAAAGGACCACAUGAAUUUUGCUCUCAUCAUACAAUGCUAGUUAAACAGGGUGAUGAUUAUGUGUACCUUCCUACCCAGAUCCAUCAAGAAUCCAAGGGCCGGCUGUUUGUAGAUGAUAUCGUAAAACAGAUGGUACAUUAUGAUUGAACGGUUCGUGUCUUAGCUAUAGAUGCUUACCCACACUAAACAUCCUAAUCAGGAGUAUGCUGAUGUCUUCAUUUGUACUUACAAUACUAGAAAGCUAUGAUGAGUUAACAGGACACAUGUUAGACAUGAUCUGUUAUGCUUACUAAUGAUACAUUCAAGGUAUUGGGAACCUGAGUUUAUGAGGCUAUACACACCGCAUACAGUCACAGGCUGUUGGGCUUGUGUCUUUGCAAUUCACAGACUCAUUAAGAUGUGGUGCUUGCAUACGUAGACCAUUCAUGUCUGUAGCUGUUACCUCAUUACGUAAUGCAACAACAUAAAUUCAACUCAGGUGAUUAACCCAUGUAACAAUGCUGAAGAUGUGAUUCAAUCUCUUUAUUGCUACAGCUUGUACACAUUUAAAGCUUGAGAGCAUUAUCCUAUUCUGCCAACAACAACAUGUCCAAACUGCAUUUAGCAAAUGUACUGAGCCUACAUAGAAACAAUGACGAAAUUAUGUCUUACUAGCCAACCUCAAUCUAACACAAGCUUCAUACAACUAGGUACUAUCAAACCUAAGAAAUUAUGGGGACCUGUACUGAUCAGUUACAAUAACUGAUACACAUUAAUAGAUAUGCUAACAGGCUUCAUCAAUUAAACACCUCAUACAUAGCUUACAAGUCACUUACAAUGUGUGACCUCAAGAGCCAUCAAAUUGAAUUACAAAGAUCCAAUUAAAGAUCAAAGUAUUAGCUGAUAAGCAUUGACGCACAAAAAUCCAACAGAGCCUAAAAAGAACAAAAAGAAGAAGGCUGAUGAAACUAAGCCUCGAGAGACAGAAGAACAGCAAACUGUGAUCUUUUCCUGCUGCAGAUUUGGAUGAUUUCCAAACAAUUGCAACAAUCCAUGAGCAGUGCUGACUCAACUCAGGCCUAAACUCAUGCAGACUACAAGGCAGAUGGGCAUAUAAACGUUUCGCUUUCCGUUUACGAUAUAGUCUACUCUGUGCAGAAUGAAUUCUCGUAACAUAGCACAAGUAGAUGUAGUUAACUUUAAUCCACAGCAAUCUUUAAUCAGUGUGUAACAUUAGGGAGGACUUGAAAGAGCCACCACAAUCGAGGCCACGCGGAGUACGAUCGAGUGUACAGUGAACAAUGCUAGGGAGAGCUGCCUAUAUGGAAGAGCCCUAAUGUGUAAAAUUAAUUUUAGUAGUGCUAUCCCAUGUGAUUUUAAUAGCUUUUAGGAGAAUGACAAAACCCAUCCCCCCACAUCACCCAUACCAUCCAUCCAUAUCACAUAUCCCCACCCACCACUCCCUAAACCCCCCACUCACCAUCCCCAAAC
>cluster_44 reads=1 total_reads=208
UACAGGUUUCAUUUAUCACAUACCUUCCCAGGUAACAAACCAACCAACUUCGAUUCUUGUAGAUCUGUUCUCUAAACGAACUUUAAAAUCUGUGUGGCUGUCACUCGGCUGCAUGCUUAGUGCACUCACGCAGUAUAAUUAAUAAUUACUGUCGUUGACAGGACACGAGUAACUCGUCUAUCUUGCAGGCUGCUUACGGUUCGUCCGUGUUGCAGCCGAUCAUCAGCACAUCUAGGUUUCGUCCGGGUGUGACCGAAAGGUAAGAUGGAGAGCCUUGUCCCUGGUUCAACGAGAAAACACACGUCCAACUCAGUUUGCCUGUUUACAGGUUCGCGACGUGUUCGUACGUGGCUUGGAGACUCCGUGGAGGAGGUCUUAUCAGAGGCACGUCAACAUCUAAAGAUGGCACUUGUGGCUUAGUAGAAGUUGAAAAAGGCGUUUUGCCUCAACUUGAACAGCCCUAUGUGUUCAUCAAACGUUCGGAUGCUCGAACUGCACCUCAUGGUCAUGUUAUGGUUGAGCUGGUAGCAGAACUCGAAGGCAUUCAGUACGGUCGUAGUGGUGAGACACUUGGUGUCCUUGUCCCUCAUGUGGGCGAAAUACCAGUGGCUUACCGCAAGGUUCUCUUCGUAAGAACGGUAAUAAAGGAGCUGGUGGCCAUAGUUACGGCGCCGAUCUAAAGUCAUUUGACUUAGGCGACGAGCUUGGCACUGAUCCUUAUGAAGAUUUCAAGAAACUGGAAUGUACAAAUACCUACAACUUGUGCUAAUGACCCUGUGGGUUUUACACUUAAAACACAGUCUGUACCGUCUGCGGUAUGUGGAAAGGUUAUGGCUGUAGUUGUGAUCAACUCCGCGAACCCAUGCUUCAGUCAGCUGAUGCACAAUCGUUUUAAACGGGUUUGCGGUGUAAGUGCAGCCCGUCUUACACCGUGCGGCACAGGCACUAGUACUGAUGUCGUAUACAGGGCUUUUGACAUACAAUGAUAAAGUAGCUGGUUUGCUAAAUUCCUAAAACUAAUUGUUGUCGCUUCCAAGAAAAGGACGAAGAUGACAAUUUAAUUGAUUUACUUUGUAGUUAAGAGACACACUUCUCUAAACCAACAUGAAGAAACAAUUUAUAAUUUACUUAAGGAUUGUCCAGCUGUUGCUAAACAUGACUUCUUUAAGUUUAGAAUAGACGGUGACAUGGUACCACAUAUAUCACGUCAACGUCUUACUAAAUACAAUGGCAGACCUCGUCUAUGCUUUAAGGCAUUUGAUGAAGGUAAUUGUGACACAUUAAAAGAAUACUUGUCACAUACAAUUGUUGUGAUGAUGAUUAUUCAAUAAAAAGGACUGGUAUGAUUUUGUAGAAAACCCAGAUAUAUUACGCGUAUACGCCAACUUAGGUGAACGUGUACGCCAAGCUUUGUUAAAAACAGUACAAUUCUGUGAUGCCAUGCGAAAUGCUGGUAUUGUUGGUGUACUGACAUUAGAUAAUCAAGAUUCAAUGGUAACUGGUAUGAUUUCGGUGAUUUCAUACAAACCACGCCAGGUAGUGGAGUUCCUGUUGUAGAUUCUUAUUAUUCAUUGUUAAUGCCUAUAUUAACCUUGACCAGGGCUUUAACUGCAGAGUACAUGUUGACACUGACUUAACAAAGCCUUACAUUAAGUGGGAUUUGUUAAAAUAUGACUCACGGAAGAGAGGUUAAAACUCUUUGACCGUUAUUUAAAUAUUGGGAUCAGACAUACACCCAAAUUGUGUUAACUGUUUGGAUGACAGAUGCAUUUGCAUUGUGCAAACUUUAAUGUUUUAUUCCUACAGUGUUCCCACCUACAAGUUUUGGACCACUAGUGAGAAAAAUAUUUGUUGAUGGUGUUCCAUCUGUAGUUCAACUGGAUCACCUCAGAGAGCUAGGUGUUGUACAUAAUCAGGAUGUAAACCAUAGCUCUAGACUUAGUUAAGGAAUUACUUGUGUAUGCUGCUGACCCUGCUAUGCACGCUGCUCUGGUAAUCUAUUAUAGAUAACGCACUACGUGCUUUCAGUAGCUGCCUUACUAACAAUGUUGCUUUCAAACUGUCAAACCCGGUAAUUUAACAAGACUUUAUGACUUUGCUGUGUCUAAAGUUAAGGAGUUUGUAAUUAAAAUCUUACUCAGAUUGUAAUGCAAUUGAAACAUGUUACUCAACAAUGCUGAUGACUAUAUUUGUAGCUAACACCAAGUACUUGAAGACUACGCUUUCUGAAUAAACGCUCCAAGACAUCGUCAACACCUAAACAAUCAUCUGGUUUCCAUUUAAUAAAUGUGUCAGACUAGACUUCAUCAUGCAAAGUUUGAAAACCAAGACCCACUUUAUCAAAAUAAUGUCAUCCCUACUUAUCAUGAAACUAAAACAGCCAAGUACAAAUAAGAGUACACCUUGCAAACUGUGACUAUGCCAAUGCUUUUAUUUUCAUAGGUACAAUAAUUACAAACAAAUUGGUGGUUGACAAUGUUACUGAAUCAUACAGAAAACCCAUUAGUGACCUACCCUAAUGCCAUAGAGCCUAUGUUAGAAUUACUACUUGUGCUCACACACAACAACCUCAGAUGAGUUUUAUAGCAAUGUUGCAAAUUAAUCAAAGUUCAUAUGCAACAGUUCAUUAUUAAACCAGGUGGAACCUCAAGAUACCCACAGCAUAGCUAAUAGUGUUACUAAAUUUGCAAGCUGUCACACCGUUAAUGCACUUAUCAGAGUAACAACAUUGCCGACUUAUGUCCGCAUUUACAACACAACUUCAUGAAGUCCAUAGAAAUAGAUGUUGACACAGACUAAAUAAUGAGUCUACGCAUAUUUGCUAUAUAAACGUUUUCGCUUGUUCGUAUGCACGAUUAGUGGCUACUCUUGUGCAUAUAUGAAUUCUGUGACUUAUGCACAAGUAGAUGUGUAGUUAACUUAAUCUCUCAACAUCAAUUUUUAAUCAUAGUGUGUAACAAUUGAGGACUUGAAAGAGCCACCAUAUUUCUUCUAGACCACAGGAGUACGAUAGAGUGUACAGUGAACAAUGCUAGGGAGAGCUGCCUAUGUGAAGAGCCCUAAUGUGCAAAAUUCAUUAAGAGUAGUGCUAUCCCCAUCUAUUUUAAAUGCUCUUACAUGUAAAUAAUGACAGUUAAUCCGUAUCUGCAAUGCUCAGGCUUUCACAGAUGACUCAAUUACUUAACAUAUGAGCUACACUACCCACUGUACCCAUAUGCUUGGACAAGCUUUGUUUUGAUACAACAACCUACAAACAAAUGUUGGUGAUUAUUGUACUGACCUACAGUAAUGCCAUUAAGCACCUACCUAGUGCCACAAGAGCACUAUGUUAGAAUUACUGGCUUAUACCCAAACUAAUAUCAGAUGAGUUUCUAGCAAUGUUGCAAAUUAUCAAAGGUUGGUAUGCAAAAGUAUUUACACUCCAGGCCACCUGGUACUGGUAAGAGUCAUUUUGCUAUUGGCCUAGCUCUCUACCUCUGCUCGCAGUGUAUACAGCUUGCCUCAUGCCGCUGUUGAUGCACUAUGUGAGAAGGCAUUAAAAUAUUUGCCUAUAGAUAAAUGUAGUAGAAUUAUACCCGACGUGCUCGUGUAGAGUGUUUUGAUAAAUCAAAGUGAAUUCAUUAGAACAGUAUGUCUUUGUACUGUAAAUGCAUUGCCUGAGACGACAGCAGAUAUAGUUGUCUUGAUGAAAUUCAAUGGCCACAAAUAUGAUUUGAGUGUUGUCAAUGCCAGAUUACGUGCUAAGCACUAUGUGUACAUGGCGACCCUGCUCAAUUACCUGCACCACGCACAUUGCUAACUAAGGGCACACUAGAACCAGAAUAUUUCAAUUCAGUGUGUAGACUUAUGAAACUAUAGGUCCAGACAUGUUCCUCGGAACUUGUCGGCGUUGUCCUGCUGAAAUUGUUGAACUGUGAGUGCUUUGGUUUAUGAUAAUAAGCUUAAAGCACAUAAAGACAAAUCAGCUCAAUGCUUAAAAUGUUUAUAAGGGUGUUAUCACGCAUGAUGUUCAUCUGCAAUUAACAGGCCACAAAUAGGCGUGGUAAGAGAAUUCCACACGUAACCCUGCUUGGAGAAAAGCUGUUUUAUUUCACCUUAUAUUACAGAAUGCUGUAGCCUCAAAGAUUUUUGGACUACCACUCAAACUGUUGAUUCAUCACAGGCUCAGAAUAUGACUAUGUCUUCACUCAAACCCUGAAACAGCUCACUCUUGUAAUGUAAACAGAUUUAAUGUUGCUAUUACCAGAGCAAAGUAGGCAUACUUUGCUAUGUCUGAUAGAGACCUUUAUGACAAUUGAUUUACAUUUAAAAUUCCUAGGAAUUGGCACUUUACGCUGAAACUGUAACAGGACUUAUAAACAUUGAAGUAGGUAAACCUGACCCACAUCCUACACAGGCACACUCUCAGUGUUAACACUAAAUACAAAACUGAAAGUACACCUUUUAACAUACCUGGCAUACCUAAGUACACGAUCUAAACAACACACAACUCAAUGAUGGGUUUUAAACUGAAUUACCAAAUUAAUCCAUACUAACAGCUAUCACCCACAAGAAACUAUAAGACCUACACGUCAUACUGCUACAAUCAAUAUCACAGCUACUCCAGAAGUGUAGGCACCAAAUUACCUUACAGCAAGGUUAUAAGGAAUUAACAUUGCUACUGCAACACCCCACAGAGCCAAAAGAAGAAGGCUGAUGAAACAAGCCCAAGACAGAAGAAACAGCAAACUGUGAUCUUUCCUGCUGCAGAUUUGGAUGAUUUCCAAACAAUUGCAACAAUCCAUGAGCAGUGCUGACUCAACUCAGGCCUAAACUCAUGCAGACAACAAGGCAGAUGGGCUAUAAACGUUUCGCUUUCCGUUUACGAUAUAGUCUACUCUGUGCAGAAUGAAUUCUCGUAACUCAUAGCACAAGUAGAUGUAGUUAACUUUAAUCCACUAGCAAUUUUAAUCAGUGUGUAACAUUAGGGAGGACUUGAAAGAGCCACACAUUUACCGAGGCCACGCGGAGUACGAUCGAGUGUACAGUGAACAAUGCUAGGGAGAGCUGCCUAUAUGGAAGAGCCCUAAUGUGUAAAAUUAAUUUUAGUAGUGCUAUCCCAUGUGAUUUUAAUAGCUUCCUAGGAGAAUGACAAAUCCCCCACCCCAUACAAUCCAUCAACCCCAUCCAAACAAAUCCCCACCCCUCACCUACCCAUAUCUUAUAUCCAUAUCAUCCUGCCAUCCCCCACAUCAUAUCACCCACAAAC
>cluster_45 reads=1 total_reads=144
UGACGGUAUGAGUAACUCGUCUAUCUUGCAGGCUGCUUACGGUUUUCGUCCGUGUUGCUGGCUGAUCUCAUCAGCACGUUCUAGGUUUGCACGGGUGUGACCGAAAAGGGUAAGAUGUGGAGAGCCACGUCCUGGUUUCAACGAGAAUCACCAUGCCAUCAGUUUGCCUGGUUACAGGUUCGGUGGUUCGACGUGGCUUGGAGACUAUCCGUGGUUUUAUCAGAGGCUUGCAACAUAUUUAAAGAUAUGGCACUUGUGGCUUAGAAGUUGAAAAGGCGCUUGCCUCAUACUUGAACAGCCCUAUGUGUCAUCAAACGUUCGGAGACGCUCGAACUGCACCUUCUGGUUCGGCUUUAUAUGGUCGAGCUGGAUAGAACUAAGGCAUCAAGAUUACAGACCAAGUUGAGACACUGGUUAGUCCAUGGUCCCUUUAUGCUGGGCGAAAAUACCAAGGUGGUCUACCGCAAGGUUUUCUUCACUGGCAAGAACGGUAAUAAAAGGAAGCUAGCGGGCCAAGUUACGGCGCGAUCCGAUAUCUGACUUAGGCGACGAGCUUUGGCACUGAUCCUUAUGAAGAGAUCUUCCAAGAAACUGGAAUGUACCAAAAUCUUCCCACAACUUGUGCUGCUGACCCCUGUGGGUUCCACUCAAAACACGGUACAGCAUGCCUUGUGAUGUGGAAAGGUUUCAUGGCAGCUGACUGUUGAUCAACUAUGCGAACCCAUGUCACAGUCUUGGUGAUGCACAUUUCAACGAGAAAAACACACGCACCAUCCAAGUCUGCCCAAUUUACAGGUCGUGAUGUGCACGAAUCUUGGAGACAUCCGUGGAGGAGGUCUUAACAAGAGGCACGUAACAUCUUAAAGAUGGCAUCACUUGUGGCUUAGUAGAAGUUGAAAAAGGCGUUUUGCCUCUAUUGGACAAUCCCCAUGUGUUCAUCAAAACGUUCGGAUGCACUAUUGGCCUUCGGUUUAUCAUAUUGGCUGAGCUGGUAGCAGAACAUGAGCAUUUCAAGUCGGUCGUGGUGUGAGACACAUUUGGUUUGUCCACAAACAUCGUCCCCACCAUGCUGGCGAAAAAGCUACCAAGAAGGCAUCACGUAGGUUCUUGUUAAGAACAGUUAAUAAAGGAGCUGGUGGCCACUGGGUUACAGCGCCGAUUCUAAAGUCAUACUGAUUACCGAUGAUGAGUUAAGCCUGUGAUCCUUACAUAUGAAGAUUUUCAGAAAACUGAAUGUACAAAUACCUACAACUUGGCGCUGCGUCCUGGUUUUACAUCAAACACAGUUUGAUACAUGCCGCGGUAUCUGAAAGGUUAUGGCUGUAGCUGAUAACACGCGAACCCUAUGCUCUAGUUUGGUCGAUGCCGUUGUUAACGGGUUGCGGUGCUGUCGGCCCUGUUACACCGUGUGGUCCACAGGCACUAGUACUGUCGUCGCUAUACCAGGGCUCGGCUUCGCCGAUAAAGGUAAUUGAUCUGCUAAAAACCUAAACUGUUGUCGUUCCAAGAAAAGGACGAAGAUGACUCUAAUCGAUUCAUCUUGUUGCUCAGAGACACCACACACUCAACUACCAACAUGAAGAGAAACAAUUUAUUAAUCUUACACUGGGAUUGUCCAGCUGCUGCUAUCAUGACUCUACCUCUAAGUAAGAAUAGACAAGCGUGACAUGGUACCUUUUAUAUCGUUUCACGUCAACAACGUCUCUACUAAUACUUUGAAGACCCAUGCAUGCUUAAGGCUACUUUGAUGAAGGUAAUGCGACUUACUAAGAAAUACUUGUUCAUCAAUAAUAAGUGAUGAUUAUUCAAUAAAGGACUGGAGUAUGAUUUCUUGUAGAAAACACAGAUUUAUUACAUACGCCAACUUAGGUGAACGUUUACGCCGGUCAAUCAAUUAGAUCAAUUCUGUGACGCCACGCGAAUGCUGGUAUUGUUGGUGUACUGACUACACUAGAUAAUCAAGAUUUUCUAGCAACUGGUGAUCCAGUGAUUUCAACACACCGCCAGGUAGUGGAGUCCUGUUGUAGAUUUUAUACAUUAUCAAUGCCUACUAACCUGACCAGGCUCUAACUGCAGAGUCACAUGUUGACACUGACUCAACAAAGCCUACAUUGUGGGAUUUGUUAAAAUAUGACACGGAAGAGAGGUUAAAACUCUCUGACCGUUAUUUAAAUAUUGGGAUCAGACAUCCACCCAAAUUGUGUUAACUGUUUGGAUGACAGAUGCAUUCUGCAUUGUGCAAACUUUAAUGUUCAUUAUUACAGUGUUCCCUACAAGUUUUGGACCAUAGUGAGAAAAAUAUUUGUUGAUGGUGUUCCAUUUGUAGUUUCAACUGGAUACACUUCAGAGAGCUAGGUGUUGUACAUAAUCAGGAUGUAAACACAUAGCUCUAGACUUAGUUUUAAGGAAUUACUUGUGUAUGCUGCUGACCCUGCUAUGCACGCUGCUUCUGGUAAUCUAUUACUAGAUAAACGCACUACGUGCUUUCAGUAGCUGCACUUACUAACAAUGUUGCUUUACAAACUGUCAAACCCGGUAAUUUUAACAAAGACUUCUAUGACUUUGCUGUGUCUAAGGGUUUAAGGAAGGAAGUUCUGUUGAAUUAAAACACUCUUCUUUGCUCAGGAUGGUAAUGCUGCUAUCAGCGAUUAUGACUACUAUCGUUAUAAUCUACCAACAAUGUGUGAUAUCAGACAACUACUAUUUGUAGUUGAAGUUGUUGAUAAGUACUUUGAUUGUUACGAUGGUGGCUGUAUUAAUGCUAACCAAGUCAUCGUCAACAACCUAGACAAAUCAGCUGGUUUUCCAUUUAAUAAAUGGGGUAAGGCUAGACUUUAUUAUGAUUCAAUGAGUUAUGAGGAUCAAGAUGCACUUUCGCAUAUACAAAACGUAAUGUCAUCCCUACUAUAACUCAAAUGAAUUUUAAGUAUGCCAUUAGUGCAAAGAAUAGAGCUUGCACCGUAGCUGGUGUCUCUAUCUGUAGUACUAUGACCAAUAGACAGUUUCAUCAAAAUUAUUGAAAUCAAUAGCGCAUAGAGCUACUAGUAAUUGGAACAAGCAAAUUAUGGUUGGCACAACAUGUUAAAAACUGUUUAUAGUGAUGUAGAAAACCCUCCUUAUGGGUUGGGAUUAUCCUAAAUGUGAUAGAGCCAUGCCUAACAUGCUUAGAAUUAUGGCCUCACUUGUUCUUGCUCGCAAACAUACAACGUGUUGUAGCUUGUCACACCGUUUCUAUAGAUUAGCUAAUGAGUGUGCUCAAGUAUUGAGUGAAAUGGUCAUGUGUGGCGGUUCACUAUAUGUUAAACCAGGUGGAACCUCAUCAGGAGAUGCCACAACUGCUUAUGCUAAUAGUGUUUUUAACAUUUGUCAAGCUGUCACGGCCAAUGUUAAUGCACUUUUAUCUACUGAUGGUAACAAAAUUGCCGAUAAGUAUGUCCGCAAUUUACAACACAGACUUUAUGAGUGUCUCUAUAGAAAUAGAGAUGUUGACACAGACUUUGUGAAUGAGUUUACGCAUAUUUGCGUAAACAUUUCUCAAUGAUGAUACUCUGACGAUGCUGUUGUGUGUUCAAUAGCACUUAUGCAUCUCAAGGUCUAGUGGCUAGCAUAAAGAACUUUAAGUCAGUUCUUUAUUAUCAAAACAAUGUUUUAUGUCUGAAGCAAAAUGUUGGACUGAGACUGACCUUACUAAAGGACCUCAUGAAUUUUGCUCUCAACAUACAAUGCUAGUUAACAGGGUGAUGAUUAUGUGUACCUUCCUACCCAGAUCCAUCAAGAAUCCUAGGGGCCGGCUGUUUUGUAGAUGAUAUCGUAAAACAGAUGGUACACUUAUGAUUGAACGGUUCGUGUCUUAGCUAUAGAUGCUUACCCACAUACUAAACAUCCUAAUCAGGAGUAUGCUGAUGUUUUCAUUUGUACUUACAAUACAUAAGAAAUACAUGAUGAGUUAACAGGACACAUGUUAGACAUGUAUUUGUUAUGCUUACUAAUGAUAACACUUCAAGGUAUUGGGAACCUAAGAUCUAUGAGGCUAUGUUACAUCCGUUUCAUACAGAUUUUCAGGCUGUUGUGAUGCUGUGCUUCUUGCAAUCACAGCAAUUAAUUAUGAUGUGGUGUUUUGCAUACGUAGACUCUUAUGACAGACAGUGAUUCUAACUCACGGCCUAAACUCAUGCAGAACAUCUAAGGCAGAUGGCAAGCUUAAACGUUUUCGCUAUUUCCGUUUACGAUAGGUAUACUUAUAGGCAGAAUAUUCUCGUAACUUCAACAAGUAGAUGUAGUUAACUAUUAUACAUAGCAAUCUUUAAUCAGUUGUACACACUAGGAGGACUUGAAAGAGCCACCAUUUACCGAGGCCACGCGAGUACGAUUGAGUGACAGUGAACAAUGCUAGGAGAGCUGCCUAUAUGGAAGAGCCCUAAUGUGUAAAAUUAAUUUAGUAGUGCUAUCCCCAUGUGAUUUUAAUAGCUUUUAGGAGAAUGACAAAAAGCACUCUCAAAAGUCUCAAUGAGCGUUAUCAGAAUGAUGUGCAUGGCAUAUAGUUCCUUCAGCAUUGACCUACCAUGUGCCAUCAAAUUGGAUGACAAAGAUCCAAAUUCAAAGAUCAAGUCAUUUGCUGAAUAAGCAUUGACGCAUACAAAACAUCCCACCAACAGAGCCUAAAAGACAAAAAGAAGAAGGCUGAUGAAACUCAAGCCUCCGCAGAGACAGAAGAAACAGCAAACUGUGACUCUUUUCCUGCUGCAGAUUUGGAUGAUUUCUCCAAACAAUUGCAACAAUCCAUGAGCAGUGCUGACUCAACUCAGGCCUAAACUCAUGCAGACCAUUCAAGGCAGAUGGGCUAUAUAAACGUUUCGCUUUCCGUUUACGAUAUAGUCUACUCUUGUGCAGAAUGAAUUCUCGUAAUCAUAGCACAAGUAGAUGUAGUUAACUUUAAUCUCAUAGCAAUCUUUAAUCAGUGUGUAACAUUAGGGAGGACUUGAAAGAGCCACCACUUCACCGAGGCCACGCGGAGUACGAUCGAGUGUACAGUGAACAAUGCUAGGGAGAGCUGCCUAUAUGGAAGAGCCCUAAUGUGUAAAAUUAAUUUUAGUAGUGCUAUCCCCAUGUGAUUUUAAUAGCUUUUCUAGGAGAAUGACAAAGCCCUCACACCCACAUCCCAUCCAUACAUACUCAUCAUCCUACAUCCAUAUCCCUCCCAUCCCCAACACCUACCUCCUCAAAUAU
>cluster_46 reads=1 total_reads=60
AUCCUUCCCAGGUAACAAACCAACCAUAACUUCGAUUUCUUGUAAGAUCUGUUCUCGUUAAACGAACUUUUAAAAUCUGUGUGGCUGCACUCAAUUGUGUUCUGGUGCACACGCAGUAAUUAAUAACUAAUAUAGUGUUGACAGGACACGAGUAACUCGUCAAUUUCUGCAGGCUGCUUACGGUUCUGCACAGCAGCAGCCGAUCAUCAUCAGCACAUCUAGGUUUGUCCAGGGUGUGACCGAAAGGUUAAGAUGGAGAGCCUUAGGUCCCUGGUUCAACGAGAAAACACACGUCCUAUCAGUUUUGCCUGUCUUACAGGUUGCAGGAUGUUCGUCGUGGCUUCUGGAGACUACCGUGGAGGAGGUCUAUCAGAGGCACGUCAACAUCUAAAGAUGGCUCACUGGCUUAGUAGAAGUUGAAAAGGCGUUUUGCCUCAACUUGAACAGCCCUCGCCGUGUCAAACGUUCGGAUGCUCGAACUGCACCUCAUGGUCAUGUUAUGGUUGGAGCUGGUGGCAGAACACGAAGGCAUUCAGUACGGUCGUAGUGGUGAGACACUCUGGUGUCCUUGUCCCUCAUGGGCGAAAAAUACCAGUGGCUUACCGCAAGGUUUUCUCUUCGUAAGAACGGUAAAUAAAGAGAGCUGGUACCAUAGUUACGGCGCCGUUCUAAAGUCAUAUGACUUAAGGCGACGAGCUUGCAUUGGCACUGAUCCUUAUGAAGAUUUCAAGAAACUAGAAUGUACAAAUACCUACAACUUGUGCUAAUGACCCUGUGGGUUUUACACUUAAAAACCGGUACUGGUUCGUCUGCGGUAUGUGGUAAAAGGUUAUGGCUGUAGUUGUGAUUCAACUACGCGAACCCAUGUUCAGUCAGCUGAUGCACAAUCGUUUUUAAACGGGUACAACUGCGGUAAGCAUAAGUGCAGCCCGUACAUCUACACCGUGCACAGGCACUAGUACACUGAUGCUUCGUAUACAGGGCUUCUGACAUACAAUGAUAAGUAGCUGGUUUAGCUAAAUUCCUAAAACUAAUUGUGUCGCUUCCAAGAAAGGAUGAAGAUGACAAUCUGAUCAUCUUGUGGUUAAGAUGUACUCACACUUAACCAACAUGAAGAGAAACAAUUUAUAAUUUACUUAAGGUUGUCCAGCUGUUGCUAAACCGACUUUCACAAGUUUAGAAUAGACGGUGACAUGGUACCACUAUAUCACGUCAACGUCUCUACUAAAUACAAUGGCAGACCUCGUCUAUGCUUUAAGGCAUUUGAUGAAGGUAAUUGUGACACAUUAAGAAUACUUGUCUACAAUUGUUGUGAUGAUGAUUAUUUCAAUAAAAAAGGACUGUAUGAUUUUGUAGAAAACCUAGAUAUAUUACGCGUAUACGCCAACUAGGUGAACGUGUACGCCAAGCUACUGCUAAUGCCUAUUAACUCCUUGACCAGGCUUUAACUGCAGAGUCAUGUUAGACACUGACUUAACAAAGCCUUUUUAAGUGGGAUUUGUUAAAAAAUAUGACUCUACGGAAGAGAGGUUAAAACUCUCACUGACCGUUAUUCUAAAUAUUGGACAGACAUACCACCCGAAUUGUGUUAACUGUUUGGAUGACAGAUGCAUUCGGCAUUGUGCAAACUUUAAUGUUUUAUUUACCACACAGGUGUUCCCACCUACAAGUUUCUGGACCACUAGUGAGAAAAAUUGGUAUUUGUUGAUGGUGUUCCAUUUGUAGUUUCAACUGGAUUCACUCAGAGCUAGGUGUUGUACAUAAUCAGGAUGUAAAACACUCAUAGCUCGAGACUUCAAGUUUUCAAGGAAUUACUUGUAUGCUGCUGACCUGCUAUGUCACUGCUUCUGGUAAUCUAUUACGAGAUAAACGCACUACGUGCUUUCAGUGGCUGCACUUACUAACAAUGUUGUUCUUCAAACUGUCAAACCCGGUAUUUUAACAAAGACUUCUAUGACUUUGCUGUGUCUAAGUUUUCUAAGGAAGGAAGUUCUGUUGAAUUAAACACUUCUUCUUCUUGCACCGGGAUGGUAAAUGCUAGUUAUAGCGAUUAUGAUUACUAUUAUCUAUCUCUCAAAUGUGUGAUAUCAGACAACUACUAUUGUAGUUGAAGUUGUUGAAGCCCUUUGAAAAUCAGAGUGCAUCAAAGCUACCCAAGCCUCCUCAAUACCUAGACAAAUCAGCUGGUUUUUAUAAUGGGUACUUCAGACAAUACCAUGAUCAAGAGUUAUGAGGAUCAAUAUUUCUCCGCAACAAAAAACUUACUGCACCCCCACAAAACUCACAAAAUCUAAAGCAUGCCAAUAAUGUACUAAUAGAUCUUGCCUGCUGCCCUACUACUACAAUAUACGUUUCAAUCGACAUCAAUCAACAAAUAGAACUCAAUAGCCGCCAUAACCCCUACCGCUGGCAAACCAGUGAAACCAAAUCUAUCGGUUCCUGGCACAACUGUUAAAACUGAACUUAAUGAAGUAGAAAACCCCCACCUUAUGGGCGGAAUAUUACAACCCGGGAAACCCCCAUCCCGGACAUGCCACAACAGCAUAUUAAUAGUCUUUCUAUACUUGUCACGCUGCACCCGCCAAGUCAAUGCAUCUAUCCUCGGUCACAAAAUUCCGAUAAGAACGUCGACACUACCACCCUAACUUAUGAGCGACCCUCUCCAGAAAUACCCAGUUAACACAACCUUUUCGAAUGAGAUUCGAUCUUUACAUAAACAUUUCACAAAGAUGAUACCUUCCCGGUAACAAACUACAAUAUACGAUAGCAGUCAAGAUUUGUUCUAAACGAACUUAAGUAUCAGUUCUUAAUAUCAACAAUGCUUUUAUUUCUGGCAAAAUUUGGACUGAGACUGACCCAUUAAAACCAUGAACUUUCACGUCAAACAAAGCUAGUUAAACAGGGUGAUGGUACCUUCCUUACAUAUCCAUCAAGAAUCCCUGGGGCCGGCUGUUUUAAAUGAAAUCGUAAAACAAUGGUACACUUAUGAUAAAACGGUUCGUGUCUUUCGUUACAGAAGUUCCACUUACUAACACUCCUUAUCAGGACAAUGCUGAUGUUCAUCUUAACAUUGUCUUUCAAUCUUAAUAUCCAUGAUGAGUUUGGACAAUUUAGACAUGUGAUAUUAUCCACUAAUGAUAUACACUUCAAGGUAUUGGGAACCUGCUUCAAGAGGCUAUGUCUACCGUAUUCAGCUUACAUGCUGAUGUGGCUUGGCUUAUUGAUUACAGACUUCAUUAAGAAUGGUGCUUGCAUACGUAAACCAUUCUCAUGUUGAAAAUGCAAUAUGUACACGUCAUAAACAUCAAAUACUUGUUUGUUAAUCCGUAUGUUUUCAAUGCUCCAUGUAGUGAAUCACAUAUGUGACUCUAUUUUACUCGAGGUCGAGCAGUAUUGUAAUUCACAAACCACCCAUUAGUUUCCAUUCUGUGCUAAUGGAAAGUUUGGUUUAUAAAAUAUGUGUUGGUAGCGAUAAUGUUACUGACUUUAAUGCAAUUGCAACACGUACUGGACAAAUGCUGGUGAUCAUCAUUGGUAGCUAACACCAGUACUGAAAGACUAAGCUUUAUGUAGCAGAAACGCUCAAGCUAUUAAGACAUUUAAUGUCUUAUGGUAUUGCUACUGUACGUGAAGAACUUCUGACAGAGAAUUACUCGCAUAGCAGUUGGUAAACCUAGACCACCACUUAUCGAAAUUAUGCUCUGUUAUCAUGAACAAAACAGUAAGUACAAAGGAGGUACCUUCGAAAAGGUGACUGGUGAUGUGUUGUUUAACGAGGUACAACAUUACAAUUAAAUGUGGUGACUAUUGUGUGCUUACAUAGGUAACGCCAUUGAGUGCCUACCUAGUGCCACAAGAGCCAUGGAAUUACUGGCUUAUCACCCAACACUUCAAUACACCAGAUGAGUUUUAGCAAUGCUGCAAAUUCCUAAGGUUGGUAUGCAAAAGUUUCUACACUCCAGGACCACCGGUACUGGUAAGAGUCAUUUUGCUAUUGGCCUAGCUAUAUCCUUCGUCGCAGUGUAUACAGCUUGCUCAUGCCGUGUUGAUGCAUUGAGAAGGCAUAAAAUAUUUGCCUAUAGAUAAAUGUAGUAGAAUUAAUCCCGACGUGCUCGUGUAGAGUGUUUGAUAAAUUCAAGUGAAUUCAUUAGAACAGUAUGUCUUUGUACUGUAAAUGCAUUGCCUGAGACGACAGCAGAUAUAGUUGUCUUUGAUGAAAUUUCAAUGGCCACAAAUUAUGAUUUGAGUGUUGUCAAUGCCAGAUUACGUGCUAAGCAUAUGUGCAUUGGCGACCCUGCUCAAUUACCUGCACCACGCACAUUGCUAACUUAAGGGCACACUAGAACCAGAAUAUUUCAAUUCAGUGUGUAGACUUAUGAAAACUAUAGGUCCAGACAUGUUCCUCGGAACUUGUCGGCGUUGUCCUGCUGAAAUUGUUGCACCUGUGAGUGCUUUGGUUUAUGAUAAUAGUUCAAAGCACAAAGACAAAUCAGCUCAAUGCUUUAAAAUGUUCUAUAAGGGUGUUAUCACGCAUGAUGUUUCAUCUGCAAUUAACAGGCCACAAAUAGGCGUGAAGUCCUACAGAGCAUUCCUGACAAAGGCGUUAUAACCUCAACCUGCAGAGACAGAAGAAACAGCAAACUGUGACUCUUUCCUGCUGCAGAUUUGGAUGAUUUCUCCAAACAAUUGCAACAAUCCAUGAGCAGUGCUGACUCAACUCAGGCCUAAACUCAUGCAGACCAUAAGGCAGAUGGGCUAUAUAAACGUUUCGCUUUUCCGUUUGAUAUAUAGUCUACUCUGUGCAGAAUGAAUUCUCGUACUACAUAGCACAAGUAGAUGUAGUUAACUUUAAUCACUAGCAAUCUUUAAUCAGUGUGUAACAUUAGGGAGGACUUGAAAGAGCCACCAUUUCUUCGAGGCCACGCGGAGUACGAUCGAGUGUACAGUGAACAAUGCUAGGAGAGCUGCCUAUAUGGAAGAGCCCUAAUGUGUAAAAUUAAUUUUAGUAGUGCUAUCCCAUGUGAUUUUAAUAGCUCUUAGGAGAAUGACAAAAAAUCCUCCCUCCACACAUCCCAUCUUUACAUCCAUUUUCAUAACAACCAUCCCUCCCUACCAUCCUUCAACACCUCUAAGCCUCCUCCUGCAGC
>cluster_47 reads=2 total_reads=19
UAUACCUUCCCAGGUAACAAACCAACCAACUUCGAUUCUUGUAGAUCUGUUCUAAACGAACUUUAAAAUCUGUGUGGCUGUCACUCGGCUGCAUGCUUAGUGCACUCACGCAGUAUAAUUAAUAACUAAUUACUGUCGUUGACAGGACACGAGUAACUCGUCUAUUUGCAGGCUGCUUACGGUUCGUCCGUGUUGCGCCGAUCAUCAGCACAUUAGGUUUGUCCGGGUGUGACCGAAAGGUAAGAUGGAGAGCCUUGUCCUGGUUCAACGAGAAACACACGUCCACUCAGUUUGCCUGUUUUACAGGUUCGCGACGUGUUCGUACGUGGCUUUGAGACUCCGUGGAGGAGGUCUUAUCAGAGGCACGUCAACAACUUAAAGAUGGCACUUGUGGCUUAGUAGAAGUUGAAAAAGGCGUUUGCCUCAACUUGAACAGCCCUAUGUGUUCAUAAACGUUCGGAUGCUCGAACUGCACCUCAUUGUCAUGUUAUGGUUGAGCUGGUAGCAGAACUCGAAGGCAUCAGUACGGUCGUAGUGGUGAGACACUGGUGUCCUGUCCCACAUGGGCGAAUACCAGUGGCACCGCAAGGUUUUCUUCGUAAGAACGGUAAUAAAGGAGCUGGUGGCCAUAGUUACGGCGCCGAUCUAAAGUCACUUGACUUAGGCGACGAGCUUGGCACUGAUCCUUAUGAAGAUUUCAAGAAACUGGAAUGUACAAAUACCUACAACUUGUGCUAAUGACCCUGUGGGUUUACACUUAAAACCACAGUCUGUACCGUCGUGUAUGUGGAAAGGUUAUGGCUGUAGUUGUGAUCAACUCGCGAACCCAUGCUCAGUCAGCUGAUGCACAAUGUUCAAACGGGUUUGCGGUGUAAGUGCAGCCCGUCUACACCGUGCGGCACAGGCACUAGUACUGAUGUCGUAUACAGGGCUUCUGACAUACAAUGAUAAGUAGCUGGUUUUGCUAAAUUCCUAAAACUAAUUGUUGUCUUCCAAGAAAAGGACGAAGAUGACAAUUUAAUUGAUCACCUUGUAGUUAAGAGACACACUUUCUCUAACCACCAUGAAGAAACAAUUUAUAAUUUACUUCAGGAUUGUCCAGCUGUUGCUAAACUGACUUCUCUAAGUUAGAAUAGACGGUGACAUGGUACCACAUAUACGUCAACGUCUUACUAAAUACACUGGCAGACCUCGUAUGUUUAAGGCAUUUUGAUGAAGGUAAUUGUGACACAUUAAAAAAAUACUUGUCACAUACAAUUGUUGUGAUGAUGAUUAUCUCAAUAAAAGGACUGGUAUGAUUUUGUAGAAACCCAGAUUAUUACGCGUAUACGCCAACUUAGGUGAACGUGUACGCCAAGCUUUGUUAAAAACAGUACAAUUCUGUGAUGCCAUGCGAAUGCUGGUAUUGUUGGUGUACUGACAUUAGAUAAUCAAGAUUCAAUGGUAACUGGUAUGAUUUCGGUGAUUUCAUAAAACCACGCCAGGUAGUGGAGUUCCUGUUGUAGAUUUAUUAUUCAUUGUUAAUGCAUAUUAACCUUGACCAGGGCUUUAACUGCAGAGUCAUGUUGACACUGACUUAACAAAGCCUUACAUUAAGUGGGAUUUGUUAAAAUAUGACUCACGGAAGAGAGGUUAAAACUUCUGACCGUUAUUCUAAAUAUUGGGAUCAGACAUCCCAAAUUGUGUUAACUGUUUGGAUGACAGAUGCAUUCUGCAUUGUGCAAUUAAUGUUUUAUUUUACAGUGUUCCCACCUACAAGUUUUGGACCACUAGUGAGAAAAAUAUUUGUGAUGGUGUUCCAUCUGUAGUUUCAACUGGAUACCACUCAGAGAGCUAGGUGUUGUACAUAAUCAGGAUGUAAACAUAGCUCUAGACUUAGUUUAAAGAAUUACUUGUGUAUGCUGCUGACCCUGCUAUGCACGCUGCUUCUGGUAAUCUAUACUAGAUAAACGCACUACGUGCUUUCAGUAGCUGCCUUACUAACAAUGUUGUUUCAAACUGUCAAACCCGGUAAUUUUACAAAGACUUCUAUGACUUUGCUGUGUCUAAGGUUUUCAAGGAAGGAAGUUCUGUUGAUUAAAACACUUUUCUCUCAGGAUGGUAAUGCUGCUAUCAGCGAUUAUGACUAUCGUAUAAUCUACCAACAAUGUGAUAUCAGACAAUACUAUUUGUAGUUGAAGUUGUUGAUAAGUACUUUGAUUGUACGAUGGUGGCUGUAUUAAUGCUAACCAAGUCAUCGUCAACAACCUAGACAAAUCAGCUGGUUUUCCAUUUAAUAAAUGGGUAAGGCUAGACUUUAUUAUGAUUCAAUGAGUUAUGAGGAUCAAGAUGCACUUUCGCAUACAAAACGUAAUGUCAUCCCUACUAUAACUCAAAUGAAUCUUAAGUAUGCCAUUAGUGCAAAGAAUAGAGCUGCACCGUAGCUGGUGUCUCUAUCUGUAGUACUAUGACCAAUAGACAGUUCAUCAAAAUUAUUGAAAUCAAUAGCCGCCAUAGAGGAGCUGUAGUAAUUGGAACAAGCAAAUUAUGGUGGUUGGCACAACAUGUUAAAACUGUUUAUAGUGAUGUAGAAAACCCUUAUGGGUUGGGAUUAUCCUAAAUGUGAUAGAGCCAUGCCUAAUGCUUAGAAUUAUGGCCUCACUUGUUCUUGCUCAAACAUACAACGUGUUGUAGCUUGUCACACCGUUUAUAGAUUAGCUAAUGAGUGUGCUCAAGUAUUGAGUGAAUGGUCAUGUGUGGCGGUUCAUAUAUGUUAAACCAGGUGGAACCUCAUCAGGAGAUGCCACAACUGCUCGCUAAUAGUGUUUUUAUUUGUCAAGCUGUACGGCCAAUGUUAAUGCACUUUAUCUACUGAUGGUAACAAAAUGCCGAUCAGUAUGUCCGCAAUUUACAACACAGACCUUAUGAGUGUCCUAUAGAAAUAGAGAUGUUGACACAGACUUUGUGAAUGAGUUUACGCAUAUUUGCGUAAACAUUUCUCAAUGAUGAUACUCUCUGACGAUGCUGUUGUGUUUCAAUAGCACUUAUGCAUCAAGGUCUAGUGGCUAGCAUAAAGAACUUUAAGUCAGUUUUAUUAUCAAAACAAUGUUUAUGUCUGAAGCAAAAUGUUGGACUGAGACUGACCACUAAAGGACCUCAUGAAUUUUGCUCUCACAUACAAUGCUAGUUAACAGGUGAUGAUUAUGUGUACCUUCCUUACCCAGAUCCAUCAAGAAUCCUAGGGGCCAGCUGUUUGUAGAUGAUAUCGUAAAACAGUACACCUAUGAUUGAACGGUUCGUGUCUUUAGCUAUAGAUAUACCCCCUUACUAAACAUCCUAAUCAGGAGUAUGCUGAUGUCUUCAUUUGACCUACAAUACAAAAGAGCUACAUGAUGAGUUAACAGGACACAUGUUAGACCGUAUUCUGUUAUGCUUACUAAUGAAACACUUCAAGGUAUUGGGAACCUGAGUUUAUGAGGCUAUGUCACACCACAUACAGUACAGGCUGUUGGGCUGUGUUCUUUACAAUUACAGACUUCAUUAAGAUGUGGUGCUUGCAUACUAGACCAUUUAUGUUGUAAAUGCUGUUACGACGAAAUUUGGGGACCAUGAACAAAUCAGACAAGGAACUGAUUACAAACUGGCCGCAAAAUGCACAGAUAUGCCCCAGCGCUUAUUUCCGGAAUGUCGCGCAUUGUCUUGGAAGUCCUUUGGAAUCACCUGACCUACACAAUUGCCAUCAAAUUGGAUGACAAAUAUCCAAAUUAAAUAUCAAGUCAUUUGCUGAUAAGCAUUGACGCAUACAAAACCCACCAACAGAGCCUAAAAAGGACAAAAAAGAAGGCUGAUGAAACUCAAGCCUUCCAGGACAGGAAACAGCAAACUUUGCUCUUCCUGCUGCAAUCUGGAUUAUUCUCCAAACAAUUGCAACAAUCCAUAAGCAGUGCUGACUCAACUCAGGCCUAAAACUAUGCAGACAACAAUGCAGAUGGCUAUAUAAACGUUUCGCUUUCCAUUUACGAUAUAUUCUACUUGUGCAGAAUGAAUUUCGUAAACCUAGCACAAGAAUAUGUCAUAACUUUAAACAAACAGUGACUACUUUUACCUACUGCAGAUUUGAUGAUUCUCCAAACAAUUGCAACAAACGAGCAGUGCUGACUCAACUCAGGCCUAAUCAUGCAGACCACAAGGCAGAUGGGCUAUAAAACGUUUCGCUUUCCGUUUACGAUAUGUCUACUCUUGUGCAGAAUGAAUUCUCGUAACUUAGCACAAGUAGAUGUAGUUACUUUAAUCUUAGCAAUCUUUAAUCAGUGUGUAACAAUAGGGACUUGAAAGAGCCACCAUUUCCGAGGCCACGAGAGUACGAUAGUGUACAGUGAACAAUGCUAGGAGAGCUGCCUAUAUGGAAGAGCCCUAAUGUGUAAAAUUAAUUUAGUAGUGCUAUCCCCAGUGAUUUUAAUAGCUUUCUAGGAGAAUGACAAAAUCCCACCUCCACACCUAUCCUUCAUAUCACCUUAUAUUCCAUCUAUUCACAUAUCCCCCAUCCCCAACUUUU
>cluster_48 reads=1 total_reads=6
CCAGCGAACACCUUCCCGGUAACAAACCACCAACUUCGAUCUGUAGAUCUGUUCUAAACGAAUUAAAAACUGUGUGGCUGUCGGCUGCAUGCUUAGUGCACACGCAGUAUAAUUAAUAACUAAUUACUGUCGUUGACGGACACCAGUAACUCGUCAUUUCUGCAGGCUGCACGGUUUCGUCCGUGCUGCAGCCGAUCAUCAGCAUCUGUUUCGACCGGGUGUGACCGAAAGGUAAGAUGGAGAGCCUUGUCCCUGGUUUCAACGAGAAACACACGUCCAUCAGUUUGCCUGUUUACAGGUUCACGAAAUGUUCGUACGUGGCUUGGAGACUCCGUGGAGGUCUUAUCAGAAGCACGUCAACAUCUUAAAGAUGGCACUUGUGGCUUAGUAGAAGUUGAAAAAGGCGUUCUGCCUCAACUUGAACAGCCCUAUGUGUUCAUCAAACGUUCGGAUGCUCGAACUGCACCUCAUGGUCAUGUUAUGGUUGAGCUGGUAGCAGAACUCGAAGGCAUUCAGUACGGUCGUAGUGGUGAGACACUUGGUGUCCUUGUCCCUCAUGUGGGCGAAAUACCAGUGCUUACCGCAAGGUCUUCUUCGUAAGAACGGUAAUAAAGGAGCUGGUGGCCACAGUUACGGCGCCGAUCUAAAGUCUUGACCUUAGGCGACGAGCCUGGCACUGAUCCUAUGAAGAUUUCAAGAAACUGGAAUGUACAAAUACCUACAACUUGUGCUGUGACCCUGUUGGUUUUACACUUAAAACCCAGUCUGUACCGUCUGCGGUACGUGGAAAGGUUAUGGCUGUAGUUGUGAUCAACCCGCGAACCCAUGCCAGUCAGCUGAUGCACAAUCGUUUAAACGGGUUUGCGGUGUAAGUGCAGCCCGUCUUACACCGUGCGCCACAGGCACUAGUACUGAUGCAUACAGGGCUUCUGACAUACAAUGAUAAAGUAGCUGGUUUGCUAAAACCCUAAAACUAAUUGUGUCGCUUCCAAGAAAAGGACGAAGAUGACAAUUUAAUUGAUAUCACUUUGUCUGAGAGACACACUUUCUCAACCAACCGAAGAAACAAUUUAUAAUUUACUUAAGAAUUGUCCAGCUGUUGCUAAACCGACUUCUCAAGUUGAAUAGACGGUGACAUGGUACCACAUAUACGUCAACGUCUUACUAAACACAAUGGCAGACCUCGUCAACGCCUAAGGCAUUUGAUGAGGUAAUUGUGACCCAUUAAAGAAAUACUUUCACAUACAAUUGUUGAUGAUGAUUAUUCAAUAAAAAGGACUGGUAUGAUUUGUAGAAACCCAGAUAUAUUACGCGUAUACGCCAACUUAGGUGAACGUACGCCAAGCUUGUUAAAAACAGUACAAUUUUGUGAUGCCAUGCGAAAUGCUGGUAUUGUUGGUGUACUGACAUUAGAUAAUCAAGAUCAAUGGUAACUGGUAUGAUCUUCGGUGAUUUCAUCACCACGCCAGGUAGUGGAGUUCCUGUUGUAGAUUCUUAUUAUUCAUUGUUAAUGCCUAUAUUAACCUUGACCAGGCUCUACAGAGUCAUCUUGACUUGACUUAACAAAGCCUUACAUAAGUGGGAUUUGUUAAAUAUGACUUCACGGAAGAGAGGUUAAAACUUUUGACCGUAUUCAAUAUUGGGAUCAGACCACACCCAAUUGUGUUAACUGUUUGGAUGACAGAUGCAUUCUGCAUUGUGCAAACUUAAUGUUUUUAUUCUACAGUGUUCCCACCUACAAGUUUUGACCACUAGUGAGAAAAUAUUUGUUGAUGGUGUUCCUUGUAGUUCAACUGGAUCCACUUACAGAGCUAGGUGUUCAUAAUCAGGAUGUAAACACAUAGCUCUAGACUUAGUUUAAAGGAAUUACUUGUGUAUGCUGCUGACCCUGCUAUGCACGCUGCUUCUGGUAAUCUAUUACUAGAUAAACGAUGCGGCUUUUCAGUGCUGCUUUAUAAUGUUGCUUCAAACUGUCACCCCGGUAAUUUUAACAAGACUUAUGACUUUGCUGUGUCUAAGGUUUCCUAAGGAGGAAGUUCUGUUGAAUUAUUCUUGCUCAGACGGUAAUGCUGCUAUCAGCGACUAUGACUACUAUGUUAUAAUCUACCAACAAUGUGUGAUCAGACAACUACUAUUUGUAGUUGAAGUUGUUGAUAAGUACUUUGAUUGUACGAUGGUGGCUGUAUUAAUGCUAACCAAGUCAUCGUCAACAACCAAGACAAAUCAGCUGGUUUUCCACUUAAUAAAUGGGGCAGGCUAGACUUUCACUAUGAUUCAAUGAGUUAUGAGGAUCAAGAUGCACUUUCGCAAACGUAAUGUCAUCCCUACUAUAACUCAAAUGUCUAAGUAUGCCAUCAGCGCAAGAAUAGAGCUCGCACCGUAGCUGGUGUCUCUAUCUGUAGUACUAUGACCAAUAGACAGUUCAUCAAAAAUUAUUGAAAUCAAUACCGCCACUAGAGGAGCUCUAUAGUAAUUGGAACAAGCAAAUCUAUGGUGGUUGCACAACAUGUUAAAACUGUUUAUAGUGAUGAAGAAAACCCCCACCACAUGGGUUGGGAUUAUCCUAAAUGUGAUAGAGCCAUGCCUAUGCUAAGAAUUAUGGCCUCACUUGUUUGCUCGCAAACAUACAACGUAGCUUGCACACCGUUUAUAGAUUAGCUAAUGAGUGUGCCACAAGUAUUGAGUGAAAUGGUCAUGUGUGGCGGUUCACUAUAUGUUAAACCAGGUGGAACCCAUCGGAGAUGCCACAACUGCUUAUGCUAAUAGUGUUUUUAACAUUUGCAAGCUGUCACGGCCAAUGUUAAUGCACUUUAUCUACUGAUGGUACAAAAUUGCCGAUAAGUAUGUCCGCAAUCUACAACCAGAUUUACUGUCUAUAGUGAUGUAGAAAACCUCACCUUUAUGGGUUGUGAUUAUCCUAAAUGUGAUAGAGCCGCCUAUGUCCAAGAAUUAUGGCCUCACUUGUUCUUGCUCGCAAACAUACUAUGUGCUGUAGCUUGCACACCGUUUCUAUAGAUUAGCUAUGAGUGUGCUCAAGUAUUGAGUGAAAUGGUCAUGUGGCGGUUCACUAUAUGUUAAACCAGGUGAACCUCAUCAGGAGAUGCCAACUGCUUAUGCUAAUAGUGUUUUAUUCGCCAAGCUCCACGGCCAAUGUUAAUGCACUUUUUAUCUACUGAUGGUAACAAAAUUGCCGAUAAGUAUGUCCGUAAUACAACACAGACUUAUGAGUGUUCUACAGAAAUAGAGAUGUUGACACAGACUUUUAGAAUGAGUUUACGCAUAUUUGCGUAAACAUUUCUCAAUGAUGAUACUCUCUGACGAUGCUGUUGUGUGUUUCAAUAGCACUUAUGCAUCUUCAAGGUUUAGUGGCUGCAUAAAGAACUUAAGUCAGUUCUUUAUUAUCAAACAAUGUUUAUGUCUGAAGCAAAAUGUUGACUGAGACUGACCUUACUAAAGGACCUCAUGAAUUCUGCUCUCAACAAUGCUUAGUUAAACAGGGUGAUGAUUAUGUGUCUCCUUACCCAGAUCCAUCAAGAAUCCUAGGGGCCGGCUGUUUGUAGAUGAUAUCGUAAAAACAGAUGGUACACUUAUGAUUGAACGGUUCGUGUCUUAGCUAUAGAUGCUUACCCACUUACUAAACAUCCUAAUCAGGAGUAUGCUGAUGUCUUCAUCUUGUACUUACAAAUACAUAGAAAGCUACAUGAUGAGUUAACAGGACACAUGUUAGACAUGUAUUCUGUUAUGCUUACUAAUGAUAACACUUCAAGGUAUUGGGAACCUGAGUUUUUAUGAGGCUAUGUACACACCGCAUACAGUCACAGGCUGUGGGGCUUGUGUUUUUGCAAUUCACAGACUCAUUAAGAUGUGGUGCUUGCAUACGUAGACCAUCUUAUGUUGUAAAUGCUGUUACGACCAUGUCAUAUCCAUCACAUAAAUUAGUCUGUCUGUUAAUCCGUAUGUUUGCAAUGCUCCAGGUUGUGAUGUCACAGAUGUGACUCAACUUUUAGGAGGUAUGAGCUAUUAUUGUAAUUCUCAACCACCAUUAGUUUCCAUUGUGCUAAUGGACAAGUUUUUGGUUUAUAUAAAACAUGUGUUGGUAGCGAUAAUGUUACUGACUUUAAUGCAAUUGCAACAUGUGACUGGACAAAUGCUGGUGAUUACAUUUUAGCUAACACCUGUACUGAAAGACUCAAGUUUUGCAGCAGAAACGCUCAAAGCUACUGAGGAGACAUUUAAACUGUCUUAUGGUAUUGCUACUGUACGUGAAGUGCUGUCUGACAGAGAAUUACAUCUUAAAGCAAGAGUUGGUAAACCUAGAAACUUAUCCAAAAUGCUUACUGGUUAUCGUGUAACUAAAAACGUAAAGUACAAAUAGGAGAGUAACCUAAUCACAUGUCCUGUUCAAACUGGAUGAAUUCUGCAAACAAUUUGCAACACCUGUCGAAAGACUCAAGUCACGCUGCAGAAACGCUCAAAGCUACUGACGAGCAUUAAAAUGUCAUGUAUUGUACAUUCGUGAAGUGCUGUCUGACAGAGAAUUCAUUGAAGUUGGUAAACCUAGACCACCACUUAACCGAAAUAUGUCACUGGUUACUGUAACUAAAACAGUCAAGUACAAACAGAAGAAACAGACUGUUUUUCCUGCUGAGAUUUGGAUGAUUUCCAAACAAUUGCAACAAUCCAUGAGCAGUGCUGACUCAAUCAGGCCUAAACUCAUGCAGACACAAGGCAGAUGGGCUAUAUAAACGUUUCGCUUUCCGUUUACGAUAUAGUCUACUCUUGUGCAGAAUGAAUCUCGUAACUAUAGCACAAGUAGAUGUAGUUAACUUUAAUCUCACAUAGCAAUCUUUAAUCAGUGUGUAACAUUAGGGAGGACUUGAAAGAGCCACCACUUUCACCGAGGCCACCGGAGUACGAUCGAGUGUACAGUGAACAAUGCUAGGGAGAGCUGCCUAUUGGAAGAGCCCUAAUGUGUAAAAUUAAUUUAGUAGUGCUAUCCCAUGUGAUUUUAAUAGCUUCUUAGGAGAAUGACAAAAGUCCCUACCCCCAUCCAUACCCUCACGUUUCAUAUCCAUACAUCUCACAACCUAUCCCCUACCAUCCUCCUUCAAU
>cluster_49 reads=1 total_reads=8
AUCCUCCCAGGUAACAAACCAACCAACUUCGACACCGCAGAUUGUACUCUAAACGAACUUUAAAAUCACAUCGUGGCUGCACUCGGCUGCAUGCUUGCGCACUCCCAGUAUAAUUAAUAAUUGUCGUGACAGGACCAAGUAACUCGUCUAUCUGCAGGCUGUACGGUUCGUCCGUGUUGCAGCCGAUCAUCAGCACAUGGGUUUGCCCGGGUGACCGAAAGUAAGAUGGAGAGCCUUGUCCCUGGUUUCAACGAGAAACACACGUCCAUCAGUUUGCCUGUACAGGUCUCGACGUGCUCGACGUGGCUUUAGACUCCUGGAGGAGGUUUAACAGAGGCACGCAACAUCUAAAGAUGGCACUUGUGGCUUAGUAGAAGUUGAAAAGGCGUUUGCCUCUUAACAGCCCAUGUGUUCUCAUAAACGUUCCAGAUGCUCGAACUGCCCCCACAUGGUCAUGCAACAUGGUUGAGCUGGUAAGAACCUGAAGGCAUUCAGAAGUCGGUGGUGAGACACUGGUGUCCUUGUCCCUCAUGUGGCGAAAAUACCAGAAGCUCUACCGCAAGGUUCUCUUCGUAAGAACGGUAAUAAAAGGAACUGGUGGCCAUAGUUACUGCGCGAUCAGUCAUUUGACUUAGGCGACGAGCUUAGCCCUGAUCCUUAUGAAGAUUUCAGAAACUGGAAUGUACAAAUACCUACAACUUGUGCUAUGACCCUGUGGGUUUACACUUAAAAACAGUUUGCACCGUCUGCGGUAUGUGAAAGGUUAUGGCUGUAGUUGUGAUCAACUCCGCGAACCCAUGCUUCAGUCAGCAAAUGCACAAUCGUUUUAAACGGGUUGCAGUGUAAGUGCAGCCCACUUACAAUGCGGCCCAGGCACUAGUACUGAUGUCAUCCCGGGCUUCGACAACAUACAAUGAUAAAGUAGCUGGUUUGCUAAAUUCCUAAAACUAAUUGUCGACGUUCCAAGAAAAGGACGCAGAUGACAAUCUAAUUGAUUCUACUUGUAGUUAAGUACCUCUACUCUAACCAACAUGAAGAAACAAUUUAUAAUUUACUAAGGAUUGUCCAGCUGUUGCUAAACAUGACUUCUCUAAGUUAGAAUAGACAGUGACAUGGUACCAUAUAUCACGUCAACGUACAUUAAAUACUGCAGACCUCGUCUAUGCUUAAGGCAUUUUGAUGAAGGUAAUUGUGACACUAAAGAAAUACUCUCCACAUACAAUUGUUGUGAUGAUGAUUAUUCAAUAAAAGGACUGGUAUGAUUUGUAGAAAACCAGAUAUUACGUAUACGCCAUUUAGGUGAACGUGUACGCCAAGCUUGUUAAAAACAGUACAAUUGUGAUGCCAUGCGAAAUGCUGGUAUUGUUGGUGUACUGACAUUAGAUAAUCAAGAUUCAAUGGUAACUGGUAUGAUUUCGGUGAUUCAUCAAACCACGCCAGGUAGUGGAGUUCCUGUUGUAGAUUCUUUAUUAAUUCAUUGUUAAUGCCUAUAUUAACCUUGACAGGGCUUUAACUGCAGAGUCACAUGUUGACACUGACUUAACAAAGCCUUACAUUAAGUGGGAUUUGUUAAAAUAUGACUCACGGAAGAGAGGUUAAACUCUCUGACCGUUAUUCUAAAUAUUGGGAUCAGACAUCACCCAAAUUGUUAACUGUUUGGAUGACAGAUGCAUUCUGCUGUGCAAACUUUAAUGUUUUAUUCUCUACAGUGUUCCCACAAGUUUGGACCACUAGUGAGAAAAUAUUUGUUGAUGGUGUUCCAUUUGUAGUUUCAACUGGAUACCACUUCAGAGAGCUAGGUGUUGUACAUAAUCAGGAUGUAAACUUACAUAGCUCUAGACUUAGUUUUAAGGAAUUACUUGUGUAUGCUGUUGACCCUGCUAUGCACGCUGCUUUGGUAAUCUAACAUUAGAUAAACGCACUACGUGCUUUCAGUAGCUGCACUUACUAACAAUGUUGCUUUCAAACUGUCAAACCCGGUAAUUUUAACAAAGACUUAUGACUUUGCUGUGUCUAAGGUUUUUCUUUAAGGAAGGAAGUUCUGUUGAAUUAAAACACUUCUUUGCUCAGGAUGGUAAUGCUGCUAUCAGCGAUUAUGACAUAUCGUUCUAAUCUACCAACAAUGUGUGUAUCAGACAACUACUAUUUGUAGUGAAGUUGUUGAUAAGUACUUUGAUUGUUACGAUGGUGGCUGUAUUAAUGCUAACCAAGUCAUCGUCAACAACCUAGACAAAUCAGCUGGUUUCCAUUUAAUAAAUGGGGUAAGGCUAGACUUAUAUGAUUCAAUGAGUAUGAGGAUCAAGAUGCACUUUCGCAUAUACAAAACGUAAUGUCAUCCCUACUAUAACUCAAAUGAAUCUAAGUAUGCCAUUAGUGCAAAGAAUAGAGCUCGCACCGUAGCUGGUGUCUCUUCUGUAGUACUAUGACCAAUAGACAGUUCAUCAAAAAUUUAUGGUGGUUGGCACAACAUGUUAAAACUGUCUAUAGUGAUGAGAAAACCCUACCUUAUGGGUUGGGAUUAUCCUAAUACUGAUAGAGCCAUGCCUAACAUGCUUAGAAUUAUGGCCUCACUUGUUCUUGCUCGCAAACAUACAACGUGUUGUAGCUUGUCACACCGUUUCUAUAGAUUAGCUAAUGAGUGUGCUCAAGUAUUGAGUGAAAUGGUCAUGUGUGGCGGUUCACUAUAUGUUAAACCAGGUGGAACCUCAUCAAGAUGCCACAACUGCUUAUGCUAAUAGUGUUUUUAACACUUGUCAAGCUGUCACGGCCAAUGUUAAUGCACUUUAUCUACUGAUGGUACAAAAUCGUCGAUAAGUAUGUCCGCAAUUUACAACACAGACUUAUGAGUGUCUCUAUAGAAUAGAGAUGUUGACACAGACUUUGUGAAUGAGUUCUACGCCAUAUUUGCGCAAACAUUUCUCAAUGAUGAUACUCUCUGACGAUGCUGUUGUGUCAAUAGCACUUAUGCAUUCAAGGUCUAGUGGCUAGCAUAAAGAACUUUAAGUCAGUUCUUUAUUAUCAAAACAAUGUUUUAUGUCUGAAGCAAAAUGUUGGACUGAGACUGACCUACUAAAGGACCUCAUGAAUUUUGCUCUCAACAAUGCUAGUUAACAGGGUGAUGAUUAUGUGUACCUACCUACCCAAUCUAUGGUGGUUGGCACAACAUGUUAAAACUGUUUAUAGUGAUGUAGAAAACCCACCUUAUGGGUUGGGAUUAUCCUAAACGUGAUAGAGCCAUGCCUAACAUGCCAAGAAUUAUGGCCUCACUUGUCUUGCUCGCAAACAUACAACGUGUGUAGCUUGCACACCGUUCUAUAGAUUAGCUAAUGAGUGUGCUCAAGUAUUGAGUGAAAUGGUCAUGUGUGGCGGUUCACUAUAUGUUAAACCAGGUGGAACCUCAUCAGGAGAUGCCACAACUGCUUAUGCUAAUAGUGUUUUAACAUUUGUCAAGCUGUCACGGCCAAUGUUAAUGCACUUUAUCUACUGAUGGUAACAAAUUGCCGAUAAGUAUGUCCGCAAUUUACAACACAGAACUAUGAGUGUCUCUAUAGAAUAGAGAUGUUGACACAGACUUUGUGAAUGAGUUUUACGCAUAUUUGCGUAAACAUUUCUCAAUGAUGAUAUCUUGACGAUGCUGUUGUGUGUUUCAAUAGCACUUAUGCAUUCAAGGUCUAGUGGCUAGCAUAAAGAACUUUAAGUCAGUUUUAUUAUCAAAACAAUGUUUUUAUGUCUGAAGCAAAAUGUUGGACUAAGACUGACCUCACUAAAGGACCCAUGAAUUUUGCUCUCAUACAAUGCUAGUUAACAGGUGAUGAUUAUGUGUACCUCCUACCCAGAUCCAUCAAGAAUCCUAGGGGCCGGCUGUUUGUAGAUGAUAUCGUAAAACAGAUGGUACACUAUGAUUGAACGGUUCGUGUCUUUAGCUAUAGAUGUUUACCCACUACUAAACAUCCUAAUCAGGAGUAUGCUGAUGUCUCAUUUGUACUUACAAUACAUAAGAAAGCUACAUGAUGAGUUACAGGACACAUGUUAGACAUGUAUUCUGUUAUGCUUACUAAUGAUAACACUUCAAGGUAUUGGAACCUGAGUUUAUGAGGCUAUGUACACACCGAUACAGUCUUACAGGCUGUUGGGGCUUGUGUUCUUUGCAAUUCACAGACUUCAUUAAGAUGUGGUGCUUGCACGUAGACCAUUCUUAUGUUGUAAAUGCUGUUACGACCAUGUCAUCAUACACAUAAAUUAGUCUUGUCUGUUAAUCCGUAUGUUUGCAAUGCUCCAGGUUGUGAUGCCACAGAUGUGACUCAACUUCUACUUGGAGGUAUGAGCUAUUAUUGUAAAUCACUAAACCACCCAUUAGUUUCCAUUGUGUGCUAAUGGACAAGUUUUGGUUUAUAUAAAAUACAUGUGUUGGUAGCGAUAAUGUUACUGACUUCUAUGUAACUAAACAACAGUAAAGUACAAAUAGGAGUAUGUGACUUUUUCCUGCUGCAGAUUUAGAUGAUUUCAACAAUUGCAACAAUCCAUGAGCAGUGCUGACUCAACACAGGCCUAAACUCAUGCAGACCAUACAAGGCAGAUGGGCUAUAAACGUUUCGCUUUUCCGUUUACGAUAUAGUCUACUUUGUGCAGAAUGAAUUCUGUAACUAUAGCACAAGUAGAUGUAGUUAACUUUAAUCCCAUAGCAAUCUUUUAAUCAGUGUGUAACAUUAGGGAGGACUUGAAAGAGCCACACAUUUCGAGGCCACCGGAGUACGAUUAGUGUACAGUGAACAAUGCUAGGAGAGCUGCCUAUAUGGAAGAGCCCUAAUGUGUAAAAUUAAAUUUAGUAGUGCUAUCCCCAUGUGAUUUUAAUAGCUCUUAGGAGAAUGACAAAAAUCCCCACCCCACAUCCCUACCAUCAUCUCAUAUCCAUACCUAACAUCCCCCCCAUCAUACCAACUACCUCUACCAAAC
>cluster_50 reads=1 total_reads=6
AUGUCAACAACUUCAUAUGAGUGUGACCUGGUGCAGGUAUAUGCGCUAGUUAUCAGACUACAAGACUAAUUCCUCAGCGUGGCUCGGGGUGUAGCUAGUCAAUCCAUCAUUGCCUACACUAUGUCACUUGGUGCAGAAAAUUCAGUUGCUUACUCUAAUAACUUUAUUGCCAUACCCACAGCUUUACUAACUAGUGUUACAGAAAUUCUACCAGUGUUUUGACCAAGACAAGUAGAUUGUUUACAAUGUUUACUUUGUGGUGAUCUAAAUCCAGCAAUUUUGUGUUGCAAUAUGGCAGUUUGUACACAAUUAAACCGUGCUAUCAACUGAAAUAGCUGUUGAACAAGACAAAAACACCCAGAAGUUUUUGCACAAGUCAAACAAAUUUACAAAACACCACCGCUUGAGAUAGAUUUUGGUGGUUUAAUUCUUCAAAUUACCAGAUCCAUAAAACCAAGCAAGAGGUCAUUUGAAGAUUUACUCUUUCAACUGUGACUUUAAGAUGCUGGCUUCAUCAAACAAUAUAUGGUGAUUGCCUUGGUGAUAUUGCUGCUAGAGACCUCAUUUGUGCACAAAGUUCAACGGCCUUCUGGUUUCGCCUUGUCACAGAUGAAAUGAUUGCUUCCUCAAUACACUUCUAGCACUGCUAGCGGUACAAUCACUUCUGGUAUUGGUUUUGGUGCAGGUGCUGCUAACAAUACCAUUUGGCUAUGUAAUGGCUCAUAUAGGUUUAAUGGUAUUGAGUUACACAGAAUGUUUUCUAUGAGAACCAAAAUUGAUUGCCAACCAAAUUUAUAGUGCUAUCGAGCAAAAUCAAGACUCACUCUUCCACAGCAAGUGCACUUGAAACUUCAAGAUGUGGUCAACCAAAAAUGCCACAGCUUUUAAACACGCUUGUUAACUACUUGCUCCAAUUUGGUGCAAACUCAAGUGUUUUAAUGAUAUCCUUUUCACGCUUGACAAAGUUGAAGCUGAAGUGCAAUUGAUAGGUUGAUCACAGGCAGACUUCAAAGUUUGCAGACAUCGUGACUACAACAAUUAAUAGAGCUGCAGAAUCAGAGCUUCCUUUUGCUAAUCUUGCUGCUACUAAAAUGUCAGAGUGUACUUGGACAAUCAAAAAGAGUUGAUAUCUUCGUUGGAAAGGCUAUCAUCUUUAUGUCCUUUCCUCAGUCAGCUUUGGUGAGUUCUUGCUCUGACAUACAGUAAUGGUGACAAUUAUGCUUUUGCUGUGACCAGUUGCUGUUGUCAAGGGCUGUUGUUCACUGUGGAUCCUGCUGCAAAUUUGUGAAGACGAUACUGAGCCAGUGCUCAAAGAGUCAGCUACUCUUAAACGAACUUAUGGAUCUGUUUAUGAGAAUCUCUCAAUUGGAACUGUAACUUUUGAAGCAAGGUGAAAUCAAGGAUGCUCACUCCUUUACAAGAUUUUGUUCGCUACUGCAACGAUACCGAUACAAGCCCACUCCUUACGUCGGAUGGCUUAUUGUUGGCGUUGUCACUUCUUGCUGUUUUCAGAGCGCUUCCAAAAAUCAUAACCCUCAUAAAGAGAUGGCAACUAGCACUCUCCAAGGGUGGUUACUUUGUUUGCAACUUGCUGUGUUGUUUGUAACAGUCUACUUUCCUUUGCUUAUGUUGCAUUGGCCUUGAAGCCCCUUUUCUCAUUUUAUAAAUUUAGUCUACUUAAGAGUAUAAAACUUUUUGUAUAAGAAUAAUAAUGAGGCUUUGGCUUGCUGGAAAUGCCGUUCCAAAAACCCUAUACUUUAUGAUGCCAACUAUUUCUUUGCUGGCAACUAAUUGUUACGACUAUUGUAUACCUACAAUAGUGUAACUUCUUCAAUUGUCAUUACUUCAGGUGAUGGCACAACAAGUCCUAUUUUGAUUCGACUACCAGAUUGGUGGUUAUACUGAAAAUGGAAUCUGGAGUAAAAGACUGUGUCGACUACACAGUUACUCACUUCAGACUAUUACCAGCUGUACUCAUUCAAUUGAGUACAGACACUGGUGUGAACUCGUUCAUCACAAUAAAAUUGAGAUGAGCCUGAAGAACAUGUCCAAAUUCACAAUCGACGGUUCAUCCGGAGUUGUUAAACCCAGUAAUGGAACCAAUUUAUGAUGAACCGACGACGACUACUAUAGCGUGCCUUUGUAAGCACGAAAUUGAUGAGGUACGAACUUAUGUACUCAUUCGUUUAGAAGAGACAGGUACGUUAAUGGUUAAUAGCGUACUUUCUUGCUUCGUGGACUUGUUGUACACUAAAUCCAUUCCUACAUUGUGCAUCGAUUGUGUGCGUACUAAUGCAAUUGUUAACGUGAGUUUGUAAAACCUUCUUUUUACGUUUACACCGUGUUAAAAUCUGAAUUUCUAGAGUUCUGAUUUCAAAGCUUAAACGAACUAAAUAUUAUAUUAGUUUUCUGGCUUGAACUUUAAUUUUAGCACUGCAGAUCCUCUAUACGGUACUAUAUGUUGAAGAGCUUAAAAAGCUCUUGAACAAUGGAACCAAGUAAAUAGGUUUCCUAUUCCUUACAUGGAUUUGUCUUUUUACAAUUGCCUAUGCCAACAGGAAUAGGUUUUUGUAUAAUUAAGUUAAUUUACCUUUGGCUGUUAUGGCCAGUAUUCUAGCUUGUCUGUGCUUGCUGCUGUUUACAGAAUAAAUUGGAUCACCGGUGGAAUUGCUAUCGCAAUGGUCAUGUUUGUAGGCUUGAUGUGGCUCAGCUACUUCAUUGCUUCUUCAAGACUGUUUGUGUCGCGUUCCAUGUGGUCAUUCAAUCCAGAAACUAACAUUCCAACGUGCCACUCCAUGGCACUAUUUUGACCAGACAUGCUUUAGAAAGUGAACUCGUAAUCGGAGCUGUGAUACCUCGUGGACAUUUGUAGCUGACAUAAGGACGCUGUGACAUCAAGGACCUGCCUAAAGAAAUUUGUUUACACGAACGUUCUUAUUACAAAUUGGGACUCGCGUGUAGCAGGUGACUCAGGUUUGCUGCUUCCAGUCGCUACAGGAUUGGCAACUAUAAAUUAAACCCAGACCAUUCCAGUAGCAGUAGACAAUAUUGCUUUGCUUGUACAGUAAGUGACACAGAUGUUCAUCUCGUUGACUUCAGGUUACUAUAACAGAGAUUAAUUAUUAUGAGGACUUCAAAGUUCCAUUUGGAAUCUUGAUUACAUCAAACCUAUAAUUAAAAAUUUAUCUAUAGAUCUAACUGAGAAUAAAUAUUCUCAAUUAGAUGAAGAGCAACCAAAUACCUUCCCAGGUAACAAACCUACCAACUUCGAUCUCUGUAGAUCUGUUCUCUAAACGAACAUGAAAAUCAUGUUUUUAGGACUGAUCUUCAACUGUAGCUUUAUCACUACCAAGAAUGUGUUAGAGGUCAAGUACUCAACAACAACCUUGUAGUUGAAGAUCCGAGGCCAAUCACCUUCUAUUCUAAAUGAUAACAAAUUAGCACUACAAACUCAGCACCUUUAAUUUACUUGUCCGCGGCUUAAACACGUUCUCAAUCACCCAGAUCAGUACACCUAAACCGGUCAUCAUACAGUUACCUUCAAUAACUUCAUUAAUCACGAACCUAAAUUGGGUAGUCUUAUAGUGCGUUGUUCACUCAAAGAAGACAUAAUAAAUAUCAUUAUGAUUCUUGUUGUUUUUAGACUUCAUCUAAACGAACAAACUAAAAUGUCUGAUAAUGGACCCAAAUCAGCGAAAUGCACCCCGCAUUACGUUUGGUGGACCUCAGAUUCAACUGGCAGUAACCAGAAUAGAGACGCAGUGGGGCGCGAUCAAAACAACGUCGGCCCCAAGGUUUACCCAAUAAUACUGCGUCUUGGUUCACCGCUCACAUCAACAUGGCAAGGAAGACCUUAAAUUCCCUCGAGGACAAGGCGUUCCAAUUAACACCAAUAGCAGUCCAGAUGACCAAAUUGGCUACCGAAGAGCUACCAGACGAAUUCGUGGUGGUGACGGUAAAAUGAAAGAUUCAGUCCAAGAUGGUAUCUACUACCUAGGAACUGGGCCAGAAGCUGGACUUCCCUAUGGUGCUAACAAAGACGGCAUCAUAUGGGUUGCAACUGAGGAGCCUUGAAUACACCAAAGAUUUGGCACCCGCAAUCCUGCUAACAAUGCUGCAAUCGUGCUACAACUUCCAAGGAACAACGGCCAAAGGACUCAUCACAAGGAACAGAGGCUGCAGUAAGCCCCAGCUCUUCAGCGUCACGGAGUCGCCACAGUUUAAGAAGUCAACCCGGCAACGUGGUUGACCUACACGGUGCCAUCAAAUUGGAUGACAAAGAUCCAAAUUUUAAAGAUCUAGUAUUUGCUGAAUAAGCAUUGACGCAUACAAACAUUCCCACCAACAGAGCCAAAAGGACAAAAGAAGAAGGCUGAUGAAACUCAAGCCUACCAAGAGACAGAAGAAACAGCAAACUGUGACUCUUCUUCCUGCUCAGAUUUGGAUGAUUUUCCAAACAAUUGCAACAAUCCAUGAGCAGUGCUGACUCAACUCAGGCCUAAACUCAUGCAGACAUCAUAAGGCAGAUGGGCUAUAAACGUUUUCGCUUUUCCGUUUACGAUAUAGUCUACUCUGUGCAGAAUGAAUUCUCGUAACAUAGCACAAGUAGAUGUAGUUAACUUUAAUCUCUAGCAAUCUUUAAUCAGUGUGUAACAUUAGGAGGACUUGAAAGAGCCACCACAUUUCCGAGGCCACGCGGAGUACGAUCGAGUGUACAGUGAACAAUGCUAGGGAGAGCUGCCUAUAUGGAAGAGCCCUAAUGUGUAAAAUUAAUUUAGUAGUGCUAUCCCCAUGUGAUUUUAAUAGCUUCUUAGGAGAAUGACAAAAAAAUCCCCCCUACCCCACACAUACAUAACCUACCAUCUUCAUCCAUCAUUUACAACCCCCUCCAUCCAUCCUACAACCAUACACCUACCCAUUACUAUAU
>cluster_51 reads=1 total_reads=6
GGCUGCAUGCUUAGUGUCAUCACGCAGUAUAAUUAAUAACUAAAUUACUGUCGUUGACAGGACACGAGUAACUCGUCUAUACUCUUUGCAGGCUGCUUACGGUUUGCACCGUGUUGCAGCCGAUCAUCAGCACAUGAAGGUUUCGUCCGGGUGUGACCGAAAGGUAAGAUGGAGAGCCUUGUCCCUGGUUUCAACGAGAAAAACACACGUCCAACUCAGUUUGCCUGUUUUACAGGUUUGCGAUGUGUUCGUACGUGGCUUCUGGAGACUCCUAAAGGGAGGAGGUUUAUCAGAGGCACGUCAACAUCUAAAAAGAUGGCACUUGUGGCUUAGUAGAAGUUGAAAAGGCGUUUGCCUCAACUUGAACAGCCCCUAUGUGUUCAUCAAACGUUCGGAUGCUCGAAACUGCACCUCAUGGUCAUGUUAUGGUUGAGCUGGUUAGAACUCGAAGGCAUUCAGUACGGUCGUGUAGUGGUGAGACACUCUGGUGUCCUUGUCCCUCAUGUGGGCGAAAUACCAGUGGCUUACCGCAAGGUUCUUCUUCGUAAGAACGGUAAUAAAGGAGCUGGUGGCCCAGUUACGGCGCCGAUCUAAAGUCAUUUGACAUAGGCGACGAGCUGGCACUGAUCCUUAUGAGAUCUUCAAGAAACUGGAAUGUACAAAUACCUACAACUUGUGCUAAUGACCCUGUGGGUUUUACACUUAAAACACAGUUUGUACCGUCUGCGGUAUGUGGAAAGGUUAUGGCUGUAGUUGUGAUCAACUCCGCGAACCCGCUUCAGUCAGCUGAUGCACAAUCGUUAACGGGUUUGCAGUGUAAGUGCAGCCCGUCACACCGUGCGGCACAGGCACUAGUACUGAUGUCGUAUCAGGCUUCUGACAUCACAAUGAUAAAGUAGCUGGUUUGCUAAACUCCUAAAACUAAUUGUUGUCGCUUCCAAGAAAGGACGAAGAUGACAAUUUAAUUGAUUCAUCUUCUGUUUGAGACACACUUCCUUCUACUCCAACAUGAAGAAACAAUUUAUAAUUUACUUAAGGAUUGUCCAGCUGUUGCUAAACCGACUUCUUUAGUUAGAAUAGACAGUGACAUGGUACCACAUAUAUCACGUCAACGCUUACUAAAUCACACUGGCAGACCUCGUCUAUGCUUUAAGGCAUUUUGAUGAAGGUAAUUGUGACACAUUAAAAAAAUACUGUCACACAAUUGUUGUGAUGAUGAUUAUCUCAAAAAGGACUGGUCGAUUUGUAGAAAACCCAGAUAUACUACGUAUACGCCAACUUAGGUGAACGUGUACGCCAAGCUUUGUUAAAAACAGUACAAUUGUGAUGCCAUGCGAAAUGCUGGUAUUGUUGGUGUCUGACAUUAGAUAAUCAAGAUUCCAUGGUAUGGUAUGAUUCGGUGAUUCAUACAAACCACGCAGGUAGUGGAGUUCCUGUUGUAGAUCUUAUUAUUCAUUGUUAAUGCCUAUUAACCUUGACCAGGCCUUAACUGCAGAGUACAUGUUGACCUGACUUAACAAAGCCACACACUAAGUGGGAUUUGUUAAAAUACAUUACUCACGGAAGAGGUUAAAACUCUUUGACCGUUAUUUUAAAUAUUGGAUCAGACAUACCACCCAAAUUGUGUUAACUGUUUGGAUGACAGAUGCAUUCUGCAUUGUGCAACUCUAAUGUUUUAUCACCUCUACAGUGUUCCCACCUACUAUCAGCCACUAUGACUACUAUCGUUAUAAUCUACCAACAAUGUGUGAUAUCAGACAACUACUAUUUGUAGUUGAAGUUGUUGAUAAGUACUUUGAUUGUUACGAUGGUGGCUGUAUUAAUGCUAACCAAGUCAUCGUCAACAACCUAGACAAAUCAGCUGGUUUUCCACUAAUAAAUGGGGUAAGGCUAGACUUUAUUAUGAUACAAUGAGUUAUGAGGAUUCAAGAUGCACUUUCGCAUAUACAAAACGUAAUGUCAUCCCUACACUAUAACUCAAAUGAAUCAUAGUAUGCCAUUAGUGCAAAGAAUAGAGCUCGCACCGUAGCUGGUGUCUCUAUCUGUAGUACUAUGACCAAUAGACAGUUUUCAUCAAAAUUAUUGAAAAUCAAUAGCCGCCACUAGAGGAGCUACUGUAUAGUAAUUGGAACAAGCAAAUUCUAUGGUGGUUGGCACACAUGUUAAAACUGUUUAUAGUGAUGUAGAAAACCCUACCCUAUGGGUUGGGAUUAUCCUAAAUGUGAUAGAGCCAUGCCUAACGCUUAGAAUCAUGGCCUCCUUGUCUUGCUCGCAAACAUACAACGUGUUGUAGCUUGCACCCGUUCUAUAGAUUAGCUAAUGAGUGUGCUCAAGUAUUGAGUGAAAUGGUCAUGUGUGGCGGUUCACUAUGUUAAACCAGGUGGAACCUCAUCAGGAGAUGCCACAACUGCUUAUGCUAAUAGUGUUUACAUUUGUCAAGCUGUCACGGCCAAUGUUAAUGCACUUUUAUCUACUGAUGGUAACAAAAUUGCCGAUAAGUAUGUCCGCAAUACAACACAGACUUAUGAGUGUCUCUAUAGAAAUAGAUGUUGACACAGACUUUGUGAAUGAGUUUUACGCAUAUUGCGUAAACAUUUCAAUGAUGAUACUCUUGACGAUGCUGUUGUGUGUUUCAAUAGCACUUAUGCAUCUUCAAGGUCUAGAGGCUGCAUAAAGAACUUUAAGUCAGUUCUUUUAUCAACAAUCUUUUAUGUCUGAAGCAAAAUGUUGGACUGAGACUGACCACACUAAAGGACCUCAUGAAUUUUGCUCUCAACAUACAAUGCUAGUUAACAGGUGAUGAUUAUGUGUACCACCUUACCCAGAUCCAUCAAGAAUCCAGGGGCCGGCUGUUUUGUAGAUGAUAUCGUAAAACAGAUGGUACACUUAUGAUUGAACGGUCCGCGUCUUUAGCUAUAGAUGCUCACCCACUAAACAACCUAAUUCAGUAUGCUGAUGUCUUUCAUUUGUACCACAAUACAUAGAAUACAUGAUGAGUCAACAGGACACCGUUAGACAUGUAUUCGUUAUGCUUACUAAUGAUAUCAAGGUAUUGGGAACCUGAGUUCUAUAGGCUAUGUACACACCGCACACAGUACAGGCUGUUGGGGCUUGUGUUCUGCAAUUUACAGACUUCAUUAAGAUGUGGUGCUUGCAUAUGACCAUUCCUAUGUUGUAAAUGCUGUUACGACCAUAUCAACAACAUCCAAUUAGUCUUGUCUGUUAAUCCGUGUUUGCAAUGCUCAGGUUGUGAUGUACAGAUGUGACUCAACUCUUAGGAGGUAUAAGCUAUUAUUGUAAAUCACAUAAACCACCCCAUUAGUUUCCAUUGUGUGCUAAUGGACAAGUUUUUGGUUUAUUAAAUACACGUGUUGGUAGCGAUAAUGUUACUGACUCAAUGCAAUUGCAACAUGUGAUGGACAAAUGCUGGUGAUUACAUUUUUAGCUAACACCUGUACUGAAAGACUAAGCUUUUUGCAGCAGAAACGCUCAAAGCUACUGAGGAGACAUUUAAACUGUCUUAUGGUAUUGCUACUGUUCGUGAAGUGCUGUCUGACAGAGAAACUCUAUCUAGGAGUUGGUAAACCUAGACCACUUAACCGAAAUUAUGUCACACUGGUUAUCGUAACUAAAACAGUAAAGUACAAAUAGGAGAGUAACCUAUAGAUAAAUUUACUACAAUUCCACAGACUUUCGAAGAGUGUUUCUUUCAUACAUAGACCAUUUUCAUACAUUAGAAAAUGCUUUUACGACAUCAUUACCUCAUACAACAUCACAUAAAUUAGUCUUGACGCAUCAAUCCACAAAUUUGAUUCCAGGUUGUAAUGCCAGAUGUGCUUCAUCUGGUCUUCUGGCUACCCUUCUAAUUACCACACCACCCAUUGCUAACUUAAGUGCACACUAGACCCAGAAUAUUUCAAUACAAAAUACAGACUUAUGAAAACUAUAGUUCCAGACUUUCAUGCAACCUUCAACAUGUUGCUAUUGGACACUGUGGUGCUUACAUUCUAGCUAACACCAGUUACAGAAAGACUCAGCUCAAUGCAUCAAAAACGUUCAAAGCUACUAAAGAGACAUAAGGUAUCUUGGGUUACAUCCUACACGGUCCACACCUCAGGUUGACACUAAAUUAAACUGAAGGUUUAUGUGUUGACAUACCUGGCAUAUCUAAGGACAUGACUUAUGGAAGACUCAUCUCUAUGAUGGGUUUUAAAAUGAAUUACAAGUUAAUGGUUACCUAUUUCGAUCAUCUCUCCCGCGAACAAGCUAUAAGACAUGUACGUGCAUGGAUUAGCUUCGAUGUCGAGGUGUCAUGCAUAGAGAAGCUGUUGGUACCAAUUACCACAGCUAGGUUCUUACAGGUGUUAACCUAGGUGUGUACCUACAGGUUAUGUUGAUACACCUCAUGCAGAUACAGAAGAACCAGCAAACUUGUGACUUUUCCUGUCUGCAGAUCUGAUGAUUCUCCAAACAAUUGCAACACCAGAGCAGUGCUGACUCAACUCAGGCCUAAACUCAUGAGACCAAGGCAGAUGGGCUAUAAACGUUUCGCUUCUUCCGUUUACGAUAAUAGUACACUCUUGUGCAGAAUGAAUUCUCGUAACUACAUAGCACAAGUAGAUGUAGUUAACUUUAAUCCUCAGCAAUCUCUAAUCAGUGUGCAACUAGGGAGGACUUGAAAGAGCACCACAUUUCACCGAGGCCACGCGAGUACGAUGAGUGUACAGUGAACAAUGCUAGGGAGAGCUGCCUAUAUGGAAGAGCCCUAAUGUGUAAAAUUAAUUUAGUAGUGCUAUCCCCAUGUGAUUUUAAUAGCUUUAGGAGAAUGACAAACCCCCCCACCCUCCCACAUACCCCCCACCAUACCUUAUUCCAUACAUCACCACCUAUCCCAACCAACACCUCCCAAAC
>cluster_52 reads=2 total_reads=62
AUACCUUCCCAGGUAACAAACCAACCACUUCGAUCUCUGUAGAUCUGUCUCUAAACGAACUUAAAAUCUGUGUGGCUGCACUCGGCUGCAUGCUUAGUGCACUCACGCAGUAAUUAAUAUAAACACUGUCGUGACAGGACACGAGUAACUCGUCUAUCUUGCAGGCUGCUCACGGUUCGACCGUGUUGCAGCCGAUCAUCAGCACAUCUAGGUUCGUCCAGGUGACCGAAAGGUAAGAUGGAGAGCCUGUCCUGGUUCAACGAGAAACACACGACCAACCAGUUUGCCUGUUCUACAGGUUUCGCUGUUCGACGUGGCUUGGAGACUCCGUGGGAGGUCUUAUCAGAGGCACGUCAACAUUUAAAGAUGGCACUUGUGGCUUAGUAGAAGUUGAAAAAGGCGUUUUGCCUCAACUUGAACAGCCCUAUGUGUUCAUCAAACGUUCGGAUGCUCGAACUGCACCCCAUGUCAUGUUAUGGUUGAGCUGGUAGCAGAACUCGAAGGCAUUCAGUAGUCGUAGUGGUGGACACUGGUGUCCUGUCCCUCAUGUGGGCGAAAUACCAGUGGCUACCGCAAGGUUCUUCUCGUAAGAACGGUAAUAAAGGAGCUGGUGGCCAUAGUUACGGCGCCGAUCUAAAGUCAUCUGACUUAGGCGACGAGCUUGGCACUGAUCCUUAUGAAGAUUUCAAGAAACUGGAAUGUACAAAUACCUACAACUUGUGCUAAUGACCCUGUGGGUUUUACACUUAAAACACAGUCUGUACCGUCUGCGGUAUGUGGAAAGGUUAUGGCUGUAGUUGUGAUCAACUCCUCGAACCCAUGCUCAGUCAGCUGAUGCACAAUCGUUCAAACGGGUUGCAGUGUAAGUGCAGCCCGUCACCAUGCGGCACAGGCACUAGUACUGAUGUCGUAACGGGCUUUGACACACAAUGAUAAAGUAGCUGGUUUGCUAAAUUCCUAAAACUAAUUGUUCUCACCAAGAAAGGACGAAGAUGACAAACAAACAGAUAUAUCGUAGCCAUGAGACACCAUUCUAAAUACAAGAAAAUUUAUAUACUGACCUUAGAUAAUCCAGCUGUUGGAGAUUCCUUCAACAAACCACAGGUAGUGAGUUCCGUUGCAGAUUUAUUAUUCAUUGUUAAUGCCUAUAUUAACCUUGACCAGGCUUUACUGAGAGUACGUUGACACUGACUUAACAAAGCCUUACAUUAAGUGGAUUUGUUAAAAUUGACUUCACGGAAGAGAGGUUAAACUCUUUGACCGUUAUUUUAAAUUGGGAUCAGACAUCACCCAAUUGUGUUAACUGUUUGGAUGACAGAUGCAUUCUGCAUUGUGCAACUAUAUGUUUUAUUCUUACAGUGUUCCCACCUACAAGUUUUGGACCACUAGUGAGAAAAUAUUUGUUGAUGGUGUUCCAUCUGUAGUUCAACUGGAUACCACACAGAGCUAGGUGCUGUACAUAAUCAGGAUGUAUUACAUAGCUCAGACUUAGUUUUAAGAAUUUUGUGUAUGCUGCUGACCCUGUAUGCACGCUGCUUCUGGUAAUCUAUUAUAGAUAAACGCACCACGUGCUUUCAGUAGCUGCACUUACUAACAAUGUUGCUUCAACUGUCAAACCCGGUAAUUUUAACAAAGACUUCUAUGACUUUGCUGUGUCUAAGGUUCUAAGGAAGAUUCUGUUGAAUUAAAACACUUCUUUGCUCAGGAUGGUAAUGCUGCUAUCAGCGAUUAUGUACUAUCGUUAUAAUCUACCAACAAUGUGAUAUAGACAUACUAUUCGUAGUUGAAGUUGUUGAUAAGUACUUGAUUGUACGAUGGUGGCGUAUUAAUGCUAACCAAGUUCGUCAACAACCAGACAAAUCAGCUGGUUUUCCAUCUAAUAAAUGGGUAAGGCUAGACUUUAACAUGAUCAACGAGUAUGAGGAUCAAGAUGCACUUCACAUACAAACGUAAUGUCAUCCCUACUAUACUCAAAUGAAUCUUAAGUAUGCCAUUAGUGCAAAGAAUAGAGCUCGCACCGUAGCUGGUGUUCUAUCUGUAGUACUAUGACCUAGACAGUUCAUCAAAAUUGAAAUCAAUAGCCGCCACUAGAGGAGUACUGUAGUAAUUGGAACAGCAAAUUCUAUGGUGUUGGCACAACAUGUUAAAAACUGUUUAGUGAUGUAGAAAACCCACCUAGUUGGGAUUAUCCUAAUGUGAUAGAGCCAUGCCUACAUGCUAAGAAUUAUGGCCUCACUUGUUUUGCUCAAACAACGUGUUGUAGCUUGUCACACCGUUUCUAUAGAUUAGCUAAUGAGUGUGCUCAAGUAUUGAGUGAAAUGGUCAUGUGUGGCGGUUCACUAUUGUAAACCAGGUGGAACCCAUCAGGAGAUGCCACAUGCUUAUGCUAUAGUGUUUUUAACAUUUGUCAAGCUGCACAGCCAAUGUUAAUGCACUUUAUACACUGAUGGUACAAAUCGCCGAUAAGUAUGUCCGCAAUACAACACAGACUUAUGAGUGUCUAUAGAAUAGAGAUGUUGACACAGAUUGUGAAUGAGUACGCUAUUGCGUAAACACCUCAAUGAUGAACCCUUGACGAUGCUGUUGUGUUUCAAUAGCACUUACGCAUCAAGGUCUAGUGGCUGCAUAAAGAACUUUAAGUCAGUUAUUAUCAAACAAUGUUUAUGUCUGAAGCAAAAUGUUGGACUGAGACUGACCAUACUAAAGGACCUCAUGAAUUUUGCUCACACACAAUGCUAGUUAAACAGGUGAUGAUUAUGUACUACCUUACCCAGAUCCAUCAAGAAUCCUAGGGGCCGGCUGUUUGUAGAUGAUAUCGUAAAACAGAUGGUACAUAUGAUUGAACGGUUCGUGUCUUUAGCUAAGAUGCUUACCCACUAAACAUCCUAAUCAGGAGUAUGCUGAUGCCUCAUUUGUACUUACAAUACAUAAAGCUAUGAUGAGUUAACAGGACACAGUAGACCGUAUUCUGUUAUGCUCUAAUGAUACACUUCAAGGUAUUGGGAACCUGAGUUUAUGAGGCUAUGUACAACCGCAUACAGUCAGGCUGUUGGGGCUUGUGUUCUUUGCAAUCACAGACUCAUUAAGAUGUGGUGCUUGCAUACGUAGACCAUUUAUGUUGUAAUGCUGUUACGACCAUGUCAUUCAACAUCUAAAUUAGUCUUGUCUGUUAAUCCGUAUGUUUGCAAUGCUCCAGGUUGUGAUGUCACAGAUGUGACUCAACUUACUUGGAGGUAUGAGCUAUUAUUGUAAAUUCUAACACCCUUAUUCCAUCUAAUGACAAGGACUUCCAUAAAAUCGUGGUGCGUAAUUACAGACUUUACAAAUGCAACAUGACACUGACAAAUACUGUGACACAUUUUAGCUCUGACUAGUCAUUGAAGUCUAACACAGACGGCAUCAUAUGGAUUGCAACUGAGGAGCCUUGACACACCAAAUGAUUGAUAGCACCCGCAAUCCUGUCACACUGGCAAUCGUGCUACAACUUCCAAGGAACACCAUUGCAAAAGGCUACUACGCAGACAGAGCCGAGGCAACAAUCAAAUCAACUCUUCCUCAUCACUUAGUCGCAACAGUUCAAUAAAUUCACCUCCAGGCAGCACUAUGGAACUUUUCCUUCUAGAAUUUCUAGCAAUGGCUGUGAUGCUACUCCAGCCUGCUACUGUAAGACAGAUUGACCCAGCUUUACCCACUGCUGAAGUCCAAACAACCAUGCCACUGUCACUAAGAAUGCUACUAUUUGCUAAGAACUUGGAAUGACUGCACCUAAGCAUAAUGUAACAAGCUUCAGAACAGAACAAAUAAGAAAAUUUGCCACAGACACUCGAUGUUACCUGUGAAUUACCGCACAAAAUUUCAAAGCAAAGCAUUUGCUAAGCCAAACCACCAACAGAGCCUAAAAGGACAAAAGAAGAAGGCUGAUGAACUCAAGCCUACCCAGAGACAGAAGAAACAGCAAACUGUGACUCUUUCCUGCUGCAGAUUUGGAUGAUUUCCAAACAAUUGCAACAAUAUGAGCAGUGCUGACUCAACUCAGGCCUAAACUCAUGCAGACACAAGGCAGAUGGGCUAUAUAAACGUUUCGCUUUCCGUUUACGAUAUAGUCUACUUUGUGCAGAAUGAAUCUCGUCACAUAGCACAAGUAGAUGUAGUUAACUUAAAUCACAUAGCAAUUUAAUCAGUGUGUAACAUUAGGGAGGACUUGAAAGAGCCACCACAUUCCCCGAGGCCACCGGAGUACGAUCGAGUGUACAGUGAACAAUGCUAGGGAGAGCUGCCUAUAUGGAAGAGCCCUAAUGUGUAAAAUUAAUUUUAGUAGUGCUAUCCCAUGAUUUUAAUAGCUUUCUAGGAGAAUGACAAAAAACCCCCCCCAACCACCCACCCCAUUUAUCCAUCAACCCCCCACCAACCCCCCUACCCAACCCCAAACAU
>cluster_53 reads=1 total_reads=192
CCUGCCAGUAGCAACAUGCUUGCCCCUGGAGAUUAAGCCAUGCAUGUCUAAGUACGCACGGCCGGUACAGUGAAACUGCGUCGGCAUCUAAACCUGGCAUGGUUCCCUCUGGUCGCUCGCUCCUCUCCUACUUUGGAUAACUGUGGUAAUCAAGACGUUAAUACCCUACAAAUUCGACGGCGCUGAUCCCUUCGCGGGGGGUACGCGUGCACUCUAUCAGAUCAAAAACCAACCGGUCAGCCCCUUCUCCGGCCCGGCCGGGGCGGGCGCCGGCGGCUUUGGUGACUCUAGAUAUUCUGGCCGAUCGCACGCCCCCGUGGCAGCGACGACCCAUUUCGAACGUCUGCCCUAUCAUUUUCGAUGGUAGUCGCCGUGCCUACCAUGGUGACCAGGCGUGUGACGGGAAUCAUACCUUCCCAGGUAACAAACCAACCAACUUCGAUCUCUGUAGAUCUGUUCUAAACGAACUUAAAAUCUGUGUGGCUGUCACUCGGCUGCAUGCUUAGUGCACUCACGCAGUAUAAUUAAUAACUAAUUACUGUCGUUGACAGGACACGAGUAACUCGUCAAUUUGCAGGCUGCUUACGGUUCGUCCGUGUUGCAGCCGAUCAUCAGCACAUCUAGGUUUCGUCCGGGUGUGACCGAAAGGUAAGAUGGAGAGCCUUGUCCCUGGUUUCAACGAGAAAACACACGUCCAACUCAGUUUGCCUGUUUUACAGGUUCGCGACGUGCUCGUACGUGGCUUUGGAGACUCCGUGGAGGAGGUCUUAUCAGAGGCACGUCAACAUUUAAAGAUGGCACUUGUGGCUUAGUAGAAGUUGAAAAAGGCGUUUUGCCUCAACUUGAACAGCCCUAUGUGUUCAUCAAACGUUCGGAUGCUCGAACUGCACCUCAUGGUCAUGUUAUGGUUGAGCUGGUAGCAGAACUCGAAGGCAUUCAGUACGGUCGUAGUGGUGAGACACUUGGUGUCCUUGUCCCUCAUGUGGGCGAAAUACCAGUGGCUUACCGCAAGGUUCUCUUCGUAAGAACGGUAAUAAAGGAGCUGGUGGCCAUAGUUACGGCGCCGAUCUAAAGUCAUUUGACUUAGGCGACGAGCUUGGCACUGAUCCUUAUGAAAAACACACGUCCAACUCAGUUUGCCUGUUUUACAGGUUCGCGACGUGCUCGUACGUGGCUUUGGAGACUCCGUGGAGGAGGUCUUAUCAGAGGCACGUCAACAUCUUAAAGAUGGCACUUGUGGCUUAGUAGAAGUUGAAAAAGGCGUUUUGCCUCAACUUGAACAGCCCUAUGUGUUCAUCAAACGUUCGGAUGCUCGAACUGCACCUCAUGGUCAUGUUAUGGUUGAGCUGGUAGCAGAACUCGAAGGCAUUCAGUACGGUCGUAGUGGUGAGACACUUGGUGUCCUUGUCCCUCAUGUGGGCGAAAUACCAGUGGCUUACCGCAAGGUUCUUUCGUAAGAACGGUAAUAAAGGAGCUGGUGGCCAUAGUUACGGCGCCGAUCUAAAGUCAUUUGACUUAGGCGACGAGCUUGGCACUGAUCCUUAUGAAGAUUUUCAAGAAACUGGAAUGUACAAAUACCUACAACUUGUGCUAAUGACCCUGUGGGUUUACACUUAAAACACAGUCUGUACCGUCUGCGGUAUGUGGAAAGGUUAUGGCUGUAGUUGUGAUCAACUCCGCGAACCCAUGCUUCAGUCAGCUGAUGCACAAUCGUUUUAAACGGGUUUGCGGUGUAAGUGCAGCCCGCUUACACCGUGCGGCACAGGCACUAGUACUGAUGUCGUAUACAGGGCUUUGACAUCAAUGAUAAAGUAGCUGGUUUUGCUAAAUUCCUAAAACUAAUUGUUGUCGCUUCCAAGAAAAGGACGAAGAUGACAAUUUAAUUGAUUCUACUUUGUAGUUAAGAGACACACUUUCUCUAACUACCAACAUGAAGAAACAAUUUAUAAUUUACUUAAGGAUUGUCCAGCUGUUGCUAAACAUGACUUCUCUAAGUUUAGAAUAGACGGUGACAUGGUACAUAUAUCACGUCAACGUCUUACUAAAUACAAUGGCAGACCUCGUCUAUGCUCUUAAGGCAUUUUGAUGAAGGUAAUUGUGACACAUUAAAGAAAUACUUGUCACAUACAAUUGUUGUGAUGAUGAUUAUUCAAUAAAAGGACUGGUAUGAUUUUGUAGAAAACCCAGAUAUAUUACGCGUAUACGCCAACUUAGGUGAACGUGUACGCCAAGCUUUGUUAAAAACAGUACAAUUUGUGAUGCCAUGCGAAAUGCUGGUAUUGUUGGUGUACUGACAUUAGAUAAUCAAGAUUCAAUGGUAACUGGUAUGAUUUCGGUGAUUUCAUACAAACCACGCCAGGUAGUGGAGUUCCUGUUGUAGAUUCUUAUUAUUCAUUGUUAAUGCCUAUAUUAACCUUGACCAGGGCUUUAACUGCAGAGUACAUGUUGACACUGACUUAACAAAGCCUUACAUUAAGUGGGAUUUGUUAAAAUAUGACUUCACGGAAGAGAGGUUAAAACUCUUUGACCGUUAUUUUAAAUAUUGGGAUCAGACAUACCACCCAAAUUGUGUUAACUGUUUGGAUGACAGAUGCAUUUGCAUUGUGCAAACUUUAAUGUUUUAUUCUCUACAGUGUUCCCACCUACAAGUUUUGGACCACUAGUGAGAAAAAUAUUUGUUGAUGGUGUUCCAUUUGUAGUUUCAACUGGAUACCAUCAGAGAGCUAGGUGUUGUACAUAAUCAGGAUGUAAACUUACAUAGCUCUAGACUUAGUUUUAAGGAAUUACUUGUGUAUGCUGCUGACCCUGCUAUGCACGCUGCUUCUGGUAAUCUAUUACUAGAUAAACGCACUACGUGCUUUCAGUAGCUGCACUUACUAACAAUGUUGCUUUUUCAAACUGUCAAACCCGGUAAUUUUAACAAAGACUUCAUGACUUUGCUGUGUCUAAGGUUUCUAAGGAAGGAAGUUCUGUUGAAUUAAACACUUCUUCUUUGCUCAGGAUGGUAAUGCUGCUAUCAGCGAUUAUGACUACUAUCGUUAUAAUCUACCAACAAUGUUGAUAUCAGACAACUACUAUUUGUAGUUGAAGUUGUUGAUAAGUACUUUGAUUGUUACGAUGGUGGCUGUAUUAAUGCUAACCAAGUCAUCGUCAACAACCUAGACAAAUCAGCUGGUUUUCCAUUUAAUAAAUGGGGUAAGGCUAGACUUUAUUAUGAUUCAAUGAGUUAUGAGGAUCAAGAUGCACUUUCGCAUACAAAACGUAAUGUCAUCCCUACUAUAACUCAAAUGAAUCUUAAGUAUGCCAUUAGUGCAAAGAAUAGAGCUCGCACCGUAGCUGGUGUCUCUAUCUGUAGUACUAUGACCAAUAGACAGUUUCAUCAAAAAUUAUUGAAAUCAAUAGCCGCCACUAGAGGAGCUACUGUAGUAAUUGGAACAAGCAAAUUCUAUGGUGGUUGGCACAACAUGUUAAAACUGUUUAUAGUGAUGUAGAAAACCCUCACCUUAUGGGUUGGGAUUAUCCUAAAUGUGAUAGAGCCAUGCCUAACAUGCUUAGAAUUAUGGCCUCACUUGUUCUUGCUCGCAAACAUACAACGUGUUGUAGCUUGUCACACCGUUUCUAUAGAUUAGCUAAUGAGUGUGCUCAAGUAUUGAGUGAAAUGGUCAUGUGUGGCGGUUCACUAUAUGUUAAACCAGGUGGAACCUCAUCAGGAGAUGCCACAACUGCUUAUGCUAAUAGUGUUUUUAACAUUUGUCAAGCUGUCACGGCCAAUGUUAAUGCACUUUUUAUCUACUGAUGGUAACAAAAUUGCCGAUAAGUAUGUCCGCAAUUUACAACACAGACUUUAUGAGUGUCUCUAUAGAAAUAGAGAUGUUGACACAGACUUUGUGAAUGAGUUUACGCAUAUUUGCGUAAACAUUUCUCAAUGAUGAUACUUGACGAUGCUGUUGUGUUUCAAUAGCACUUAUGCAUCUCAAGGUCUAGUGGCUAGCAUAAAGAACUUUAAGUCAGUUCUUUAUUAAAAACAAUGUUUUAUGUCUGAAGCAAAAUGUUGGACUGAGACUGACCUUACUAAAGGACCUCAUGAAUUUUGCUCUCAACAUACAAUGCUAGUUAAACAGGGUGAUGAUUAUGUGUACCUUCCUUACCCAGAUCCAUCAAGAAUUCUAGGGGCCGGCUGUUUGUAGAUGAUAUCGUAAAACAGAUGGUACACUAUGAUUGAACGGUUCGUGUCUUUAGCUAUAGAUGCUUACCCACUACUAAACAUCCUAAUCAGGAGUAUGCUGAUGUCUUCAUUUGUACUUACAAUCUAAGAAAGCUACAUGAUGAGUUAACAGGACACAACUAGACCUUAACUGUAGUUAGUAAUGAUAUUCAUUCACAAUCCAUGAGCAGUGCUGACUCAACUCAGGCCUAAACUCAUGCAGACCAUACAAGGCAGAUGGGCUAUAUAAACGUUUCGCUUUUCCGUUUACGAUAUAGUCUACUCUUGUGCAGAAUGAAUUCUCGUAACUACAUAGCACAAGUAGAUGUAGUUAACUUUAAUUCACAUAGCAAUCUUUAAUCAGUGUGUAACAUUAGGGAGGACUUGAAAGAGCCACCACAUUUCACCGAGGCCACGCGGAGUACGAUCGAGUGUACAGUGAACAAUGUCUAGGAGAGCUGCCUAUAUGGAAGAGCCCUAAUGUGUAAAAUUAAUUUUAGUAGUGCUAUCCCCAUGUGAUUUUAAUAGCUUCUUAGGAGAAUGACAAAAAUACCCCACCCUCCACUACACACCUCCAUCAUCAUAUUCAUACAUCUAUCACAUCCUAUCCCCUCCCUACAUCCUAUAAAUCUACCAUCUUCUCUUUCAUCAUCAUCAUAUCCAUUAUACAUCAUCCCCUAUCCCAUACAUCCCUAAA
>cluster_54 reads=2 total_reads=45
AUCCUUCCCAGGUAACAAACCAACCAACUCGAUACUUGCAGAUCUGUUCUAAACGAACUUUAAAAUCUGUGUGGCUGUCAUCGGCUCAUGCUUAGUGCACACGCAGUAAUUAAUAACUAACUGUCGUUGACAGGACACGAGUAACUCUUCAUCUUACAGGCUGCACCGUUUCGUCCGUGUUGCAGCGAUCAUCAGCACAUCUAGGUUCGUCCGGGUGUGACCGAAAGGUAAGAUGGAGAGCCUUGUCCUGGUUCAACGAGAAACACACGUCCACUCAGUUUGCCUGUACAGGUUCGCGACGUGUUCGUACGUGGCUCUUGAGACUCCGUGGAGGAGGUCUAUCAGAGGCACGUCAACACUUAAAGAUUGCACUUGGGCUAGUAGAAGUUGAAAAGGCGUUUGCCUCAACCUGAACAGCCAACGUCUCAUCAAACGUUCGGAUGCUCGAACCCUCAUGUACAUGUUAAAGUCACUCGACUUAGGCGAUGAGCUUGGCCCUGAUCCUUACGAAGAUUUUCAAGAAAACAGGAAUGUCCAAAAUACCUACAACUCGUGCUAUGAUCCCUGUGGGUUCCUACACUUCAUCCUUAAAAACACAGUCUGUACCGUCUGCGGUAUGUGGAAAGGUUAUGGCUGUAGUUGUGAUCAACUCGCGAACCCAUGCUUCAGUCAGCUGAUGCACAAUCGUUUAACGGGUUUGCGGUGUAAGUGCAGCCCGUCACACCGUGCGGCACAGCUUACUGAUGUCGUAUAGGGCUUUUGACAUACAAUGAUAAAGUAGCUGGUUUGCUAAAUUCCUAAAAACUAAUUGUUGUCUCCAAGAAAAGGACGAAGAUGACAAUUUAAUUGACUUACUUGUGGUCAAGAGACACACUUUCUCUAUACCAACAUGAAGAAACAAUCUAAAUUUACUUAAGGAUUGUCCAGCUGUUGCUAAACAUGAUUCCUAAGAUUAGAAUAGACGGUGACAUGGUACCACAUAUAUCACGUCAACGCUUACUAAAUACAAUGCAGACCUCCUCUAUGCUUGGCUUUGAUGAAGGUAAUUGUGACACAUUAAAGAAUACUUGCACAAACUGUUGUGAUGAUGACUAUUCAAAAAGGACUGGUAUGAUUCUGUAGAAACCCAGAUACUACGCGUAACGCCAACUAGGUGAACGUACGCCAAGCUCAAUAAAAAACAGUACAAUUCGUGAUGCCAUGCGAAAUGCUGUAUUGUUGGUGUACUGACUAAGAUAAUCAAGAUCUCAAUGGUAACUGGUAUGAUUUCGGUGAUUCAUACAAACCGCCAGGUAGUGGUUCCUGUUGUAGAUUUUAUUAUUCAUUGUUAAUGCCUAUAUUACUUGACCAGGCCUUAACUGCAGAGUCAUGUUGACACUGAUUAACAAAGCCUAUUAAGUGGGAUUUGUUAAAAUAUGACUUCACGGAAGAGAGGUUAAACUCUCUGACCGUUAUUAAAAUAUUGGAAUCAGACAUACACCCAAUUGUGUUAACUGUUUGGAUGACAGAUGCAUUCUGCAUUGUGCAAACUCUAAUGUUCUAUUCUCACAGUGUUCCCCUACAAGUUUUGGACCACUAGUGAGAAAAAUAUUUGUUGAUGGUGUUCCAUCUGUAGUUCAACUGGAUCUUCAGAGAGCUAGGUGUUGUACAUAAUCAGGAUGUAAACUUACAUAGCUCUAGACUUAGUUUAAGGAAUUACUUGUGUAUGCUGCUGACCCUGCUAUGCCGCUGCUUCUGGUAAUCUAUUACUGAUAAACGCACUACGUGCUUUCAGUAGCUGCACUUACUAACAAUGUUGCUUCAAACUGUCAAACCCAGUAAUUUCAACAAAGACUUAUGACUUUGCUGUGUCUAAGGUUUCUAAGGAAGGAAGUUCUGUUGAAUUAAACACUUUGCUCAGGAUGGUAAUGCUGCUAUCAGCGAUUAUGACUAUCUGUUAAUCUACCAAAUGUGUGAUAUCAGACAACUACUAUUUGUAGUGAAGUUGUUGAUAAGUACUUUGAUUGUUACGAUGGUGGCUGUAUUAAUGCUAACCAAGUCAUCGUCAACAACCAAGACAAUCAGCUGGUUUUCCAUUUAAUAAAUGGGGUAAGGCUAGACUUUAUUAUGAUUCAAUGAGUUAUGAGGAUCAAGAUGCACUUUCGCAUACAAAACGUAAUGUCAUCCCACUAUAACUCAAAUGAAUCUUAAGUAUGCCAUAGUGCAAAGAAUAGAGCUCCCACCGGCUGGUGUCUCUAUCUGUAGUACUAUGACCAAUAGACAGUUCAUCAAAAUUAUUGAAAUCAAUAGCCUCCCUAGAAGAGCUACUGUAGUAAUUGGAACAAGCAAAUUCUGGUGGUUGCACAACAUGUUAAAACUGUUUAGUGAUGUAGAAAACCUCACCUUAUGGGUUGGGAUUAUCCUAAAUGUGAAACCAGAUUCCAACCUCAUUUCAAUAAUGCCAUUAAUGCUCUUGCUAGUGUUUUAUUAACAUUUGCAAGCUGUCACCGCCAAUGUUAAUGCAAUUUACCAUGAUGGUAAAUUGCCGAUAAGAUGUCCGCAAUUUACAACACAGUUGAGUGCCUCAGAAUGAGAUGUUGACACAGACUUUGAAUGAGUACGCUAUUGUAAACACAAUGAUGAUACUCUACGAUGCAAUUGUGUUUUCAAUAGCAUUCUAUCCAAGCUCUAGUGGCUGCAAGAACUUUAAGACAGUUCAUUAUCAAACAAUGUUUAUGUCAGCAAAUGUUAGACUAGACUACCUUAAAGGACACAUGAAUAUUCUCACAUACAAUGCUAGUAAACAGGUGAUGAUUAUGAUCCUUACCCAGAUCCAUCACGAAUCCUAGGGGCCGUCUGUUUGUAGAUGAUAUCGUAAACAGAUGGUACAUUAUGAUUGAACGCUUGUCUUAGCUAUAGAUGCUCACCCUACUAUCCUAAUCAGGAGUAUGCUGAUGUCUUCAUUUGUACUUACAAUACAUAGAAAGCUACAUGAUGAGUUAACAGGACACAUGUUAGACAUGUAUUCUGUUAUGCUUACUAAUGAUAACACUCAAGGUAUUGGAACCUGAGUUCUAUGAGGCAUGUACACACCGCAUACAUUCUACAGGCUGUUGGGGCUUGUGUUCUUUGCAAUCACAGACUUCAUUAAGAUGUGGUGCUUGCAUACCAGACCAUUUAUGUUGUAAAUGCUGUUACGACGUCAUCAACACAUACCAAAUUAGUCUUGUCAAACCAUCCGUAUGUUUGCAAUGCUCCAGGUUGUGAUGUCACAGAUGUGACUCAACUCACUAGGAGGUAUGAGCUAUUAUUGUAAAUUACAAACCACCCAUUAGUUUCCAUUGUGUGCAAUGGACAAGUUUUUGGUUUAUAAAACACGUGUUGGUAGCGAUAAUGUUACUGACUUUAAUGCAAUUGCAACAUGUGACUGGACAAUGCUGCUGAUUACAUUUUAGCUAACACCUGUCUGAAAGACUCAAGCUUUUGCAACAGAAACGCUCAAGCUCUGAGGAGACAUCUAAACUGUCUUAUGGUAUUGCUCUGUACAGUGCUGUCUGACAGAGAAUUACACCUCAUAGGAAGUUGGUAAACCUAGACCACCACUUACGAAAUUAUGUCUACUGGUUAUCGUGUAACUAAAACAGUAAAGUACAAAUGGUACACCUUUGAAAAAGUCACAGUGAUGCAGACGUCUAAGUACACAACACAAAUUCAAUUUGGUGACUAUGUGCUGCAACAUACAUAAUGCCAUACACUACACUAGUGCCACAAGAGCACUAUGUUAGAAUUUGCUUAUACCCAACUCAAUAUCUCAGAUGAGCACUCUGCAAUGUUGCAAAUUACCAAAAGGUUGGCCUACAAAAGUAUAAACACAAGGCACCUGAAACUGGUAAGAGUCAUAAGCAACAGACCUAGCUCUUCACCUGCUGCAUAUUAUAUCAUCUUCCACAUGCCACAAUUGAUGCUAACUAAGAAGGCCUUAACAUUCGCCCAUAGAUAAGCCAGAUGGGCUAUAUAAACGUUCGCUUCCGUUUACGAUAUAGUCUACUUGUGCAGAAUGAAUUCUCGUAACAUAGCACAAGUAGAUGUAGUUAACUUUAAUCUCAUAGCAAUCUUUAAUCAGUGUGUAACAUUAGGAGGACUUGAAAGAGCCACCACAUUUCUUAGGCCACCAAGGUACAGUGAACAAUGCUAGGGAGAGCUGCCUAUAUGGAAGAGCCCUAAUGUGUAAAAUUAAUUUAGUAGUGCUAUCCCCGUGAUUUUAAUAGCUUCUAGGAGAAUGACAAAAACCCUACCCCAUACAUCCCUCUUAUCCAUCAUUUAAUCCCAUACAUCUCAUCCCCAACCAACACCUUCCUAUUUUUUAUCUACUUAUAAUCCAUAUCCACUUAUCUUCCUCCCCUUUUUACAUAAUC
>cluster_55 reads=2 total_reads=42
ACAAUACCUUCCCAGGUAACAAACCAAACUUCGAUCUCUUGUAGAUCUGUUCUAAACGAACUUAAAAUCUGUGGCUGUUCGGCUGCAUGCUUAGUGCACUACACAGUAAAUUAAUAACUAAUUACUGUCGUUGACAGGACACGAGUAACUCGUCUAUCUGCAGGCUGCUUACGGUUCGUCCGUGUUGCAGCCGAUCAUCAGCACAACUAGGUUCGUCCGGGUGUGACCGAAAGGUAAGAUGGAGAGCCUUGUCCCUGGUUCAACGAGAAAACACACGCCCAAUCAGUUUGCCUGUUUACAGGUUUCGACAGUGUCGUACGUGGCUUUGGAGACUCCGUGGAGGAGGUCUUAUCAGAGGCACGUCAACAACUUAAAGAUGGCACUUGUGGCUUAGUAGAAGUUGAAAAGGCGUUCUGCCUCAACUUGACAGCCCUAUGUGUUCAUAAACGUUCGGAUGCUCGAACUGCACCUCAUGGUCAUGUUAUGGUUGAGCUGGUAGCAGAACUCGAAGGCAUUCAGUACGGUCGUAGUGGUGAGACACUUGGUGUCCCUGUCCCUCAUGUGGGCGAAAUACCAGUGGCUUACCGCAAGGUUCUCUCGUAAGAACGGUAAUAAAGGAGCUGGUGGCCAUAGUUACGGCGCCGAUCUAAAGUCAUUUGACUUAGGCGACGAGCUUGGCACUGAUCCUUAUGAAGAUUUCAAGAAACUGGAACACUAAACAUAGCAGUGGUGUUACCCGUGAACUCAUGCGUGAGCUUAACGGAGGGCAUACACUCGCUAUGUCGAUAACAACUUGUGGCCCUGAUGGCUACCCCCCUGAGUGCAUUAAAGACCUUUAGCACGUGCUGGUAAAGCUCAUGCACUUGUCCGAACAACUGGACUUAUUGACCUAAGAGGUGUAUACUGCUGCCGUGAACAUGAGCAUGAAAUUGCUUGGUACACGGAACGUUCUGAAAAGAGCUAUGAAUUGCAGACACCUUGAAAUUAAAUUGGCAAAGAAAUUUGACACCUUCAAUGGGGAAUGUCCAAAUUUGUAUUUCCCUUAAAUUCCAAUCAAGACUAUUCAACCAAGGUUGAAAAGAAAAAGCUUGAUGGCUUUAUGGGUAGAAUUCGAUCUGUCUAUCCAGUUGCGUCACCAAAUGAAUGCAACCAAAUGUGCCUUCAACUUCAUGAGUGUGAUCAUUGUGGUGAAACUCAUGGCAGACGGGCGAUUUUGUUAAAGCCACUUGCGAAUUUGUGGCACUGAGAAUUUGACUAAGAAGGUGCCACUACUUGUGGUUACCCCAAAUGCUGUUGUUAAAAUUUAUUGUCCAGCAUGUCACAAUUCAGAAGUAGGACCUGAGCAUAGUCUUGCCGAAUACCAUAAUGAAUCUGGCUUGAAAACCAUCUUCGUAAGGGUGGUCGCACUAUUGCCUUGGAGGCUGUGUGUUCUUAUGUUGGUUGCCCAACAAGUGUGCCUAUUGGGUUCCACGUGCUAGCGCUAACAUAGGUUGUAACCAUACAGGUGUUGUUGGAGAAGGUUCCGAAGGUCUUAAUGACAACCUUCUUGAAAUACUCCAAAAGAGAAAGUCAACAUCAAUAUUGUUGGUGACUUUAAACUUAAUGAAGAGAUCGCCAUUAUUUUGGCAUUUCUGCUUCCACAAGUGUUUUGUAGAAACUGUGAAAGGUUUGGAUUAUAAAGCAUUCAAACAAAUUGUUGAAUCCUGUGGUAAUUUAAAGUUACAAAAGGAAAAGCUAAAAAGGUGCCUGGAAUAUUGGUGAACAGAAAUCAAUACUGAGUCCUCUUUAUGCAUUUGCAAGAGGCUGCUCGUGUUGUACGAUCAAUUUCACCCGCACUCUUGAAACUGCUCAAAAUUUGUGCGUGUUUUACAGAAGGCCGCUAUAACAAUACUAGAUGGAAUUUCACAGUAUUCACUGAGACUCAUUGAUGCUAUGAUGUUCCCAUCUGAUUUGGCUACUAACAAUCUAGUUGUAAUGGCCUACAUUACAGGUGGUGUUGUUCAGUUGACUUCGCAGUGGCUAACUAACAUCUUUGGCACUGUUUAUGAAAACUCAAACCCGUCCUUGAUUGGCUUGAAGAGAAGUUUAAGGAAGGUGUAGAGUUUUUAGAGACGGUUGGGAAAUUGUUAAAUUUAUCUCAACCUGUGCUUGUGAAAUUGUCGGUGGACAAAUUGUACCUGUGCAAAGGAAAUUAAGGAGAGUGUUCAGACAUUCUAAGCUUGUAAAUAAAUUUUGGCUUGUGUGCUGACUCUAUCAUUAUUGGUGGAGCUAAACUUAAAGCCUUGAAUUUAGGUGAAACAUUUGUCACGCACUCAAAGGAUUGUACAGAAAGUGUGUUAAAUCCAGAGAAGAAACUGGCCUACUCAUGCCUCUAAAGCCCCAAAAGAAAUUAUCUUUAGAGGAGAAACACUUCCCACAGAAGUGUUAACAGAGGAAGUUGUCUUGAAAACUGGUGAUUUACAACCUUAGAACAACCUACUAGUGAAGCUGUUGAAGCUCCAUUGGUUGGUACACCAGUUUGUAUUAACGGGCUUAUGUUGCUCGAAAUCAAGACACAGAAAAGUACUGUGCCCUUGCACCUAAUAUGAUGGUAACAAACAAUACCUCCAUCAAAGGCGGUGCACCAACAAAGGUUACUUUGGUGAUGACACUGUGAUAGAAGUGCAAGGUUACAAGAGUGUGAAUAUCACUUUGAACUUGAUGAAAGGAUUGAUAAAGUACUUAAUGAGAAGUGCUCUGCCUAUACAGUUGAACUUGUACAGAAGUAAAUGAGUUCGCCUGUGUUGUGGCAGAUGCUGUCAAAAACUUUGCAACCAGUAUCUGAAUUACUUACACACUGGGCAUUGAUUUAGAUGAGUGGAGUAUGGCUACCCCAACUUUUGAUGAGUCUGGUGAGUCUAAAUUGGCUACAUAUAUUGUUCUCACCCCCAGAUGAGGAUGAAGAAGAAGGUGAUUGUGAAGAAGAAGAGUUUGAGCCAUCCAACAUCAGUAUGGCAAAGAACUCCAAGGUCCCUUGGAAUUGGUGCUCCACUUCAACCAGAAGAAGGCAAGAAGAAAAUUGGCUAGAUGAUGAUAGUCACCAAACUGUUGGUGACGGCAGUGAGUACAAUCAACAACUACCAUUCAAAAAUUGUUGAGGUUCAACCUCAACUAGAGAAGGAACUUACCCAGUUGUUCAAACUAUUGAAAUCAAUAGUUUACUGGUUAUUUAAAACUUACUUACAAUGUCUCCAAAAAAAUGCAGCCAUUGUACAACAACUCCAAGGAAAACCAACAGUGUUUCAUAAAGCAGCCACAGUCAACCCACAUCAUGUCGCAACAGCUUAAUAAGCAACUCACAAUGCCAUGCAAGUUGAAACUUCUCCUCAUCUAUAAUGGACCUUAAAGUGGUGAUGCUGUGUUUAAUCGGACACAAUCUUAACCACUGACCAUCUUGACAGCCCAAAUGUUAACAAAGGCCAAGACAUCAACAAUGCCAAACUGCCUAUCAAAAUUUUCUGCUGAAGGUUCUAACACCACAGCUGGCAAAAACUUGUGCUGCCCUAAACAUACUGUAACAGUUUGUAGAGACUGUGGUCCACAACAAACCCACGUAGCUGUCUGGGACCAAAACUAAUCAGACAUAACUGAUCCAAACAUUGCAAAUUGCACAGGAAAAGCCCCUUGAACCAACGAUUUGAAAUUCCGCAAGAGACAUAGAAGUUACCCCUCAGGAACGUGGUUGACCUACACAGGUGCCAAAAUUGAUAAGAUCCAAAUCCAAAGAUCAGUAUUUGUGAAUAAGCAUUUGACGAAACAAAACAUCCACCAACAGAGCCUAAAAGGACAAAAGAAGAAGGCUGAUGAAUCAAGCCUUCAAGAGACAGAAGAAACAGCAAACUGUGACUCUUUCCUGCUGCAGAUUUGGAUGAUUUCCAAACAAUUGCAACAAUCCCGAGCAGUGCUGACUCAACUCAGGCCUAAACUCAUGCAGACCACCAAGGCAGAUGGGCUAUAUAAACGUUUCGCUUCCGUUUACGAUUAGUCUACUCUUGUGCAGAAUGAAUUCUCGUAACCUAGCACAAGUAGAUGUAGUUAACUUUAAUCACAUAGCAAUCUUAAUCAGUGUGUAACAUUAGGGAGGACUUGAAAGAGCCACACUUCACCGAGGCCACCGGAGUACGAUCGAGUGUACAGUGAACAAUGCUAGGGAGAGCUGCCUAUAUGGAAGAGCCCUAAUGUGUAAAAUUAAUUUAGUAGUGCUAUCCCAUGUGAUUUUAAUAGCUUUUAGGAGAAUGACAAAAAACCCCUCCCAUCACCCACUCUAUUCCAUUAUAUCUAUCCUCCUACCAUCUCCUACAAAU
>cluster_56 reads=1 total_reads=8
[truncated: 255,035 more chars]
