# Supplementary material for: Evolution of naturally arising SARS-CoV-2 defective interfering particles
Source: Commun Biol. 2022 Oct 27;5:1140. doi: 10.1038/s42003-022-04058-5 (PMC9610340; doi:10.1038/s42003-022-04058-5)
Supplement: Supplementary file 7 — Supplementary Data 5 [file 42003_2022_4058_MOESM7_ESM.zip › experiment2/Pipeline_intermediate_files_experiment2/PINFISH_RNA_models_reconstruction_experiment_2_passage_1.fasta]

>550109a3-d85f-40ae-9934-b0670263bc32|7
ATACCTTCCCAGGTAACAAACCATACCAACTTCGATCTTGTAGATCTGTTCTCTAAACGAACTTTAAAATCTGTGTGGCTGTCACTCGGCTGCATGCTTA
GTGCACTCACGCAGTATAATTAATAACTACTATACTGTCGTTGACAGGACACGAGTAACTCGTCTCTATTTGCAGGCTGCTTACGGTTCGTCCGTGTTGC
AGCCGATCATCAGCACATCTAGGTTTCGTCCGGGTGTGACCGAAAGGTAAGATGGAGAGCCTTGTCCCTGGTTTCAACGAGAAACACACGTCCATTCAGT
TTGCCTGTTTACAGGTTCGCGACGTGCTCGTACGTGGCTTTGGAGACTCCGTGGAGGAGGTCTTATCAGAGGCACGTCAACATCTTAAAGATGGCACTTG
TGGCTTAGTAGAAGTTGAAAAAGGCGTTTTGCCTCAACTTGAACAGCCTATGTGTTCATCAAACGTTCGGATGCTCGAACTGCACCTCATGGTCATGTTA
TGGTTGAGCTGGTAGCAGAACTCGAAGGCATTCAGTACGGTCGTAGTGGTGAGACACTTGGTGTCCTTGTCCCTCATGTGGGCGAAATACCAGTGGCTTA
CCGCAAGGTTCTTCTTCGTAAGAACGGTAATAAAGGAGCTGGTGGCCATAGTTACGGCGCCGATCTAAAGTCATTTGACTAGGCGACGAGCTTGGCACTG
ATCCTTATGAAGATTTCAAGAAACTGGAACACTAAACATAGCAGTGGTGTTACCCGTGAATTCATGCGTGAGCTTAACGGAGGGGCATACACTCGCTATG
TCGATAACAACTGTGGCCCTGATGGCTACCCTTTGAGTGCATTAAAGACCTTCTAGCACGTGCTGGTAAAGCTCATGCACTTTGTCCGAACAACTGGACT
TTATTGACACTAAGAGGGTGTATACTGCTGCCGTGAACATGAGCATGAAATTGCTTGGTACACGGAACGTTCTGAAAAGAGCTATGAATTGCAGACACCT
TTTGAAATTAAATTGGCAAAGAAATTTGACACCTTCAATGGGGAATGTCCAAATTTGTATTTCCCTTAAATTCCAATCAAGACTATTCAACCAAGGGTTG
AAAAGAAAAAGCTTGATGGCTTTATGGGTAGAATTCGATCTGTCTATCCAGTTGCGTCACCAAATGAATGCAACCAAATGTGCCTTCAACTCATGAAGTG
TGATCATTGTGGTGAAACTTCATGGCAGACGGGCGATTTTGTTAAAGCCACTTGCGAATTTGTGGCACTGAGAATTTGACTAAAGAAGGTGCCACTTGTG
GTTACTTACCCCAA
>0585ec91-eafc-4240-b371-81cc1107d865|7
TGGAACTGTAACTTTGAAGCAAGGTGAAATCAAGGATGCTACTCCTTCAGATTTTGTTCGCGCTACTGCAACGATACCGATACAGCCTCACTCCCTTCGG
ATGGCTTATTGTTGGCGTTGCACTTCTTGCTGTTTCAGAGCGTTCCAAAATCATAACCTCAAAAGAGATGGCAACTAGCACTCCAAGGGTGTTCACTTTG
TTTGCAACTTGCTGTTGTTGTTTGTAACAGTTTTACTCACACCTTTTGCTCGTTGCTGCTGGCCTTGAAGCCCCTTTTTCCATCTTTATGCTAGTACTTC
TTGCAGAGTATAAACTTTGTAAGAATAATAATGAGGCTTTGGCTCTGCTGGAAATGCCGTTCCAAAACCCATACTTTATGATGCCAACTATTTTCTTTGC
TGGCATACTAATTGTTACGACTATTGTATACCTTACAATAGTGTACTTCTTCAATTGTCATTTCAGGTGATGGCACAACAAGTCCTATTACTGAACATGA
CTACCAGATTGGTGGTTATACTGAAAATGGGAATCTAGAGTAAAAGACTGTGTTGTATTACACAGTTACTTTTACTTCAGACTATTACCAGCTGTACTCA
ACTCAATTGAGTACAGACACTGGTGTTGAACATGTTACCTTCTTCATCTACAATAAAATTGTTGATGAGCCTGAAGAACATGTCCAAATTTTCACAATCG
ACGGTTCATCCAGAGTTGTTAATCCAGTAATGGAACCAATTTATGATGAACCGACGACGACTACTAGCGTGCCTTTGTAAGCACAAGCTGATGAGTACGA
ACTTATGTACTCATTCGTTTTAGAAGAGACAGGTACGTTAATAGTTAATAGCGTACTTCTTCTTGCTTTCGTGGTATTCTTGCTGTTACACTAGCCATCC
TTACTGCGCTTCGATTGTGTGCGTACTGCTGCAAATTGTTAACGTGAGTTTGTAAAACTTCTTTTTACGTTTACTCTCGTGTTAAAAATGAATTCTAGAG
TTCCTGATTTCTGGTCTAAACGAACTAATATTATATTAGTTTTCTGTTTGGAACTTTAATTTTTGCTTTGGAAGATTCCAACGGTACTATTACCGTTGAA
GAGCTTAAAAAGCTCTTGAACAATGGAACCTAGTAATAGGTTTCCTATTCCTTACATGGATTTGGTTTTTTACAATTTGCCTATGCCATAGGAATAGGTT
TTTTTTTGTATATAATTAAGTTAATTTTCCTCTGGCTGTTATGGCCAGTAACTTTAGCTTGTTTGTGCTTGCTGCTGTTTACAGAATAAATTGGATCACC
GGTGGAATTGCTATCGCAATGGCTTTGTTTTGTAGGCTTGATGTGGCTCAGCTACTTCATTGCTTTTCAGACTGTTTGCGCGTACGCGTTCCATGTGGTC
ATTCAATCCAGAAACTAACATTCTTCAACGTGCCACTCCATGGCACTATTTTGACCAGACCGCTTCTAGAAAGTGAACTCGTAATCGGAGCTGTGATCCT
TCGTGGACATCTTCGTATTGCTGGACACCATCTAGGACGCTGTGACATCAAGGACCTGCCTAAAGAAATCACTGTTGCTACATCACGAACGTTCTTATTA
CAAATTGGGAGCTCGCAGCGTGTAGCAGGTGACTCAGGTTTTGCTTATACAGTCGCTACAGGATTGGCAACTATAAATTAAACACAGACCATTCCAGTAG
CAGTGACAATATTGCTTTGCTTGTACAGTAAGTGACAACAGATGTTCATCTCGTTGACTTTCAGGTTACTATAGCAGAGATTACTAATTATTATGAGGAC
TTTTAAAGTTTCCATTTGGAATCTTGATTACATCATAAACCTCATTAATTAAAAATTTATATAAGTCACTAACTGAGAATAAATATTCTCAATTAGATGA
AGAGCAACCAATGGAGATTGATTAAACGAACATGAAAATTAACTTTTCTTGGCACTGATAACACTCGCTACTCTGTGAGCTTTATCACTACCAAGAGTGT
GTTAGAGGTACAACAGTACTTTTAAAAGAACCTTGCTTTCTGGAACATACGAGGGCAATTCACCATTCATCCTCTAGCTGATAACAAATTTGCACTGACT
TGCTCTAGCACTCAATTTGCTTCTTTGCTTGTCCTGA
>e1a630db-dec8-4baf-b9da-a44b1f266ee3|19
CCTTCCCAGGTAACAAACCATAACCATTTTCGATTTCTTGTAGATCTGTTCTCTAAACGAACTAAAATATATTATTAGTTTTCTGTTTGGAACTTTAATT
TTAGCCATGGCAGATTCCAACGGTACTATTACCGTTGAAGAGCTTAAAAAGCTCTTTGAACAATGGAACCTAGTAATAGGTTTCCTATTCCTTACATGGA
TTTGTCTTCTACAATTTGCCTATGCCAACAGGAATAGGTTTTGTATATAATTAAGTTAATTTTCCTCTGGCTGTTATGGCCAGTAACTTTAGCTTGTTTT
GTGCTTGCTGCTGTACAGAATAAATTGGATCACCGGTGGAATTGCTATCGCAATGGCTTGTCTTGTAGGCTTGATGTGGCTCAGCTACTTCATTGCTTTC
AGACTGTTTGCGCGTACGCGTTCCATGTGGTCATTCAATCCAGAAACTAACATTCTCAACGTGCCACTCCATGGCACTATTTTGACCAGACCGCTTCTAG
AAAGTGAACTCGTAATCGGAGCTGTGATCCTTCGTGGACATCTTCGTATTGCTGGACACCATCTAGGACGCTGTGACATCAAGGACCTGCCTAAAGAAAT
CACTGTTGCTACATCACGAACGCTTCTTATTACAAATTGGGAGCTCGCAGCGTGTAGCAGGTGACTCAGGTTTTGCTGCATACAGTCGCTACAGGATTGG
CAACTATAAATTAAACACAGACCATTCCAGTAGCAGTGACAATATTGCTTTGCTTGTACAGTAAGTGACAACAGATGTTTCATCTCGTTGACTTTCAGGT
TACTATAGCAGAGATTACTAATTATTATGAGGACTTTTTAAAGTTCCATTTGGAATCTTGATTACATCATAAACCTCATAATTAAAAATTTATCTAAGTC
ACTAACTGAGAATAAATATTCTCAATTAGATGAAGAGCAACCAATGGAGATTGATTAAACGAACATGAAAATTATTTTCTTGGCACTGATAACACTCGCT
ACTCTGTGAGCTTTATCACTACCAAGAGTGTGTTAGAGGTACAACAGTACTTTTAAAAGAACCTTGCTCTTCTGGAACATACGAGGGCAATTCACCATTT
CATCCTCTAGCTGATAACAAATTTGCACTGACTTGCTTTAGCACTCAATTTGCTTTTGCTTGTCCTGACGGCGTAAAACACGTCTATCAGTTACGTGCCA
GATCAGTTCACCTAAACTGTTCATCAGACAAGAGGAAGTTCAAGAACTTTACTCTCCAATTTTTATTGTTGCGGCAATAGTGTTTATAACACTTTGCTCA
CACTCAAAAGAAAGACAGAATGATTGAACTTTCATTAATTGACTTCTATTTGTGCTTTTTAGCCTTTCTGCTATTCCTTGTTTTAATTATGCTTATTATC
TTTTGGTTCTCACTTGAACTGCAAGATCATAATGAAACTTGTCACGCCTAAACGAACATGAAATTTCTTGTTTTCTTAGGAATCATCTACAACTGTAGCT
GCATACCAAGAATGTAGTTTACAGTATGTACTCAACATCAACCATATGTAGTTGATGACCCGTGTCCTATTCACTTCTATTCTAAATGGTATATTAGAGT
AGGAGCTAGAAAATCAGCACCTTTAATTGAATTGTGCGTGGATGAGGCTGGTTCTAAATCACCCATTCAGTACATCGATATCGGTAATTATACAGTTTCC
TGTTTACCTTTTACAATTAATTGCCAGGAACCTAAATTGGGTAGTCTTGTAGTGCGTTGTTCGTTCTATGAAGACTTTTAGAGTATCATGACGTTCGTGT
TGTTTTAGATTTCATCTAAACGAACAAACTAAAATGTCTGATAATGGACCCAAAATCAGCGAAATGCACCCCCGCATTACGTTTGGTGGACCTCAGATTC
AACTGGCAGTAACCAGAATAGAGAACGCAGTGGGGCGCGATCAAAACAACGTCGGCCCCAAGGTTTACCCAATAATACTGCGTCTTGGTTCACCGCTCAC
TCAACATGGCAAGGAAGACCTTAAATTCCCTCGAGGACAAGGCGTTCCAATTAACACCAATAGCAGTCCAGATGACCAAATTGGCTACTACCGAAGAGCT
ACCAGACGAATTCGTGGTGGTGACGGTAAAATGAAAGATCTCAGTCCAAGATGGTATTTTTACTACCTAGGAACTGGGCCAGAAGCTGGACTTCCCTATG
GTGCTAACAAAGACGGCATCATATGGGTTGCAACTGAGGGAGCCTTGAATACACCAAAAGATCACATTGGCACCCGCAATCCTGCTAACAATGCTGCAAT
CGTGCTACAACTTCCAAGGAACAACATTGCCAAAAGGCTTTTACGCAGAAGGGAGCAGAGGCGGCAGTCAAGCCTCTTCTCGTTCCTCATCACGTAGTCG
CAACAGTTTAAGAAATTCAACTCCAGGCAGCAGTAGGGGAACTTCTCCTGCTAGAATGGCTGGCAATGGCGGTGATGCTGCTCTTGCTTTGCTGCTGCTT
GACAGATTGAACCAGCTTGAGAGCAAAATGTCTGGTAAAGGCCAACAACAACAAGGCCAAACTGTCACTAAGAAATTGCTGCTGAGGCTTCTAAGAAGCC
TGGCAAAACGTACTGCCACTAAAGCATACAATGTAACACAAGCTT
>b20bee10-dd43-4922-a510-c0e0dbf8e2f6|6
AGGAACCTTAAATTGGGTAGTCTTGTAGTGCGTTGTTCGTTCTATGAAGACTTTTTAGAGTATCATGACGTTCGTGTTGTTTTAGATTTCATCTAAACGA
ACAAACTAAAATGTCTGATAATGGACCCCAAAATCAGCGAAATGCACCCCGCATTACGTTTGGTGACCCTCAGA
>ce091bf6-b849-4853-927d-3f93320b01db|5
ATACCTTCCCAGGTAACAAACCAACCACTTTCGATCTTGTAGATCTGTTTTAAACGAACAAACTAAAATGTCTGATAATGGACCCCAAAATCAGCGAATG
CACCCCGCATTACGCTTTGGTGGACCTCAGATTCAACTGGCAGTAACCAGAATGGAGAACGCAGTGGGCGCGATCAAACAACGTCGGCCCCAAGGTTTAC
CCAATAATACTGCGTCTTGGTTCACCGCTCCTACATATATATGGCAAGGAAGACCTTAAATTCCCTCGAGGACAAGGCGTTCCAATTAACACCAATAGCA
GTCCAGATGACCAAAGTCAAGCCTCTTCTCGTTCCTCATCACGTAGTCGCAACAGTTTTAAGAAATTCAACTCCAGGCAGCAGTAGGGGAACTTCTCCTG
CTAGAATGGCTGGCAATGGCGGTGATGCTGCTTGCTTTGCTGCTGCTTGACAGATTGAACCAGCTTGAGAGCAAAATGTCTGGTAAAGGCCAACAACAAC
AAGGCCAAACTGTCACTAAGAATTGCTGCTGAGGCTTCTAAGAAGCCTTGGCAAAACGTACTGCCACTAAAGCATACAATGTAACACAAGCTTTCGGCAG
ACGTGGTCCAGAACAAACCCAAGGAAATTTTGGGACCAGGAACTAATCAGACAAGGAACTGATTACAAACTGGCCGCAAATTGCACAATTTGCCCCAGCG
CTTCAGCGTTCGGAATGTCGCGCATTGGCATGGAAGTCACACTCGGGAACGTGGTTGACCTACACAGTGCCATCAAATTGGATGACAAAGATCCAAATTT
CAAAGATCAAGTCATTTTGCTGAATAAGCATTGACGCATACAAAATTCCCACCAACAGAGCCTAAAAAGGACAAAAAGAAGAAGGCTGATGAAACTCAAG
CCTTACCGCAGAGACAGAAGAAACAGCAAACTGTGACTCTTTTCCTGCTGCAGATTTGGATGATTTTCCAAACAATTGCAACAATCCATGAGCAGTGCTG
ACTCAAACCAGGCCTAAACTCATGCAGACCACAAGGCAGATGGGCTATATAAACGTTTCGCTTCCGTTTTACGATATATAGTCTACTCTTGTGCAGAATG
AATTCTCGTAACATAGCACAAGTAGATGTAGTTAACTTTAATCTTTAGCAATTTCAATCAGTGTGTAACATTAGGGAGGACTTGAAAGAGCCACATTCAC
CGAGGCCACGCGGAGTACGATCGAGTGTACAGTGAACAATGCTAGGGAGAGCTGCCTATATGGAAGAGCCCTAATGTGTAAAATTAATTTAGTAGTGCTA
TCCCATGTGATTTTAATAGCTTTCTAGGAGAATGACAAGC
>60227493-890d-43cf-a5e2-8048ffbd040c|8
ATACCTTCCCAGGTAACAAACCATACCAACTTTCGATCTTGTAGATCTGTTCTAAACGAACAAACTAAAATGTCTGATAATGGACCCCAAAATCAGCGAA
ATGCACCCCGCATTACGTTTGGTGGACCCTCAGATTCAACTGGCAGTAACCAGAATGGAGAACGCAGTGGGCGCGATCAAAACAACGCCGGCCCCAAGGT
TTTACCCAATTTAAGAAATTCAACCCAGGCAGCAGTAGGGGAACTTCTCCTGCTAGAATGGCTGGCAATGGCGGTGATGCTGCTCTTGCTTTGCTGCTGC
TTGACAGATTGAACCAGCTTGAGAGCAAAATGTCTGGTAAAGGCCAACAACAACAAGGCCAAACTGTCACTAAAGAATCTGCTGCTGAGGCTTCTAAGAA
GCCTCGGCAAAACGTACTGCCACTAAAGCATACAATGTAACACAAGCTTTCGGCAGACGTGGTCCAGAACAAACCCAAGGAAATTTTGGGGACCAGGAAC
TAATCAGACAAGGAACTGATTACAAACATTGGCCGCAAATTGCACAATTTGCCCCAGCGCTTCAGCGTTTCGGAATGTCGCGCATTGGCATGGAAGTCAC
ACCTTCGGGAACGTGGTTGACCTACACAGGTGCCATCAAATTGGATGACAAAGATCCAAATTTCAAAGATCAAGTCATTTGCTGAATAAGCATTGACGCA
TACAAAACATTCCCACCAACAGAGCCTAAAAAGGACAAAAAGAAGAAGGCTGATGAAACTCAAGCCTTCGCAGAGACAGAAGAAACAGCAAACTGTGACT
CTTTTCCTGCTGCAGATTTGGATGATTTTCCAAACAATTGCAACAATCCATGAGCAGTGCTGACTCAACTCAGGCCTAAACTCATGCAGACCAAGGCAGA
TGGGCTATATAAACGTTTTCGCTTTTCCGTTTACGATATATAGTCTACTCTTGTGCAGAATGAATTCTCGTAACATAGCACAAGTAGATGTAGTTAACTT
TAATCTCATAGCAATCTTTAATCAGTGTGTAACATTAGGGAGGACTTGAAAGAGCCACCACATTTCACCGAGGCCACGCGGAGTACGATCGAGTGTACAG
TGAACAATGCTAGGGAGAGCTGCCTATATGGAAGAGCCCTAATGTGTAAAATTAATTTTAGTAGTGCTATCCCCATGTGATTTTAATAGCTTTAGGAGAA
TGACA
>96c27609-cdae-4df4-8940-f080ab60a93a|16
ATACCTTCCCAGGTAACAAACCAACCAACTTTCGATCTTGTAGATCTGTTCTCTAAACGAACTAATATTATATTAGCCTTTTGCTATTCCTTGTTTTAAT
TATGCTTATTATCTTTGGTTTCACTTGAACTGCAAGATCATAATGAAACTTGTCACGCCTAAACGAACATGAAATTTCTTGTTTCTTAGGAATCATATAC
AACTGTAGCTGCATTTCACCAAGAATGTAGTTTACAGTCATGTACTCAACATCAACCATATGTAGTTGATGACCCGTTGTCCTATTCACTTCTATTCTAA
ATGGTATATTAGAGTAGGAGCTAGAAAATCAGCACCTTTAATTGAATTGTGCGTGGATGAGGCTGGTTCTAAATCACCCATTCAGTACATCGATATCGGT
AATTATACAGTTTCCTGTTTACCTTTTACAATTAATTGCCAGGAACCTAAATTGGGTAGTCTTGTAGTGCGTTGTTCGTTCTATGAAGACTTTAGAGTAT
CATGACGTTCGTGTTGTTTTTAGATTTCATCTAAACGAACAAACTAAAATGTCTGATAATGGACCCCAAAATCAGCGAAATGCACCCCGCATTACGTTTG
GTGGACCTCAGATTCAACTGGCAGTAACCAGAATGGAGAACGCAGTGGGGCGCGATCAAAACAACGTCGGCCCCAAGGTTTACCCAATAATACTGCGTCT
TGGTTCACCGCTTTCACTCAACATGGCAAGGAAGACCTTAAATTCCCTCGAGGACAAGGCGTTCCAATTAACACCAATAGCAGTCCAGATGACCAAATTG
GCTACCGAAGAGCTACCAGACGAATTCGTGGTGGTGACGGTAAAATGAAAGATCTCAGTCCAAGATGGTATTTCTACTACCTAGGAACTGGGCCAGAAGC
TGGACTTCCCTATGGTGCTAACAAAGACGGCATCATATGGGTTGCAACTGAGGGAGCCTTGAATACACCAAAAGATCACATTGGCACCCGCAATCCTGCT
AACAATGCTGCAATCGTGCAACTTCCTCAAGGAACAACATTGCCAAAAGGCTTTTACGCAGAAGGGAGCAGAGGCGGCAGTCAAGCCTCTCTCGTTCCTC
ATCACGTAGTCGCAACAGTTTAAGAAATTCAACTCCAGGCAGCAGTAGGGGAACTTCTCCTGCTAGAATGGCTGGCAATGGCGGTGATGCTGCTCTTGCT
TTGCTGCTGCTTGACAGATTGAACCAGCTTGAGAGCAAAATGTCTGGTAAAGGCCAACAACAACAAGGCCAAACTGTCACTAAGAAATTGCTGCTGAGGC
TTTAAGAAGCCTCGGCAAAAACGTACTGCCACTAAAGCATACAATGTAACACAAGCTTCGGCAGACGTGGTCCAGAACAAACCCAAGGAAATTTTGGGGA
CCAGGAACTAATCAGACAAGGAACTGATTACAAACATTGGCCGCAAATTGCACAATTTGCCCCAGCGCTTCAGCGTTCTTCGGAATGTCGCGCATTGGCA
TGGAAGTCACACCTTCGGGAACGTGGTTGACCTACACAGGTGCCATCAAATTGGATGACAAAGATCCAAATTTAAAGATCAAGTCATTTGCTGAATAAGC
ATTGACGCATACAAAACATTCCCACCAACAGAGCCTAAAAAGGACAAAAAGAAGAAGGCTGATGAAACTCAAGCCACCGCAGAGACAGAAGAAACAGCAA
ACTGTGACTTTTCCTGCTGCAGATTTGGATGATTTCCAAACAATTGCAACAATCCATGAGCAGTGCTGACTCAACTCAGGCCTAAACTCATGCAGACCAA
CAAGGCAGATGGGCTATAAACGTTTCGCTTTCCGTTTACGATATATAGTCTACTCTTGTGCAGAATGAATTCTCGTAACATAGCACAAGTAGATGTAGTT
AACTTTAATCACATAGCAATTTTAATCAGTGTGTAACATTAGGGAGGACTTGAAAGAGCCACCACATTTCACCGAGGCCACGCGGAGTACGATCGAGTGT
ACAGTGAACAATGCTAGGGAGAGCTGCCTATATGGAAGAGCCCTAATGTGTAAAATTAATTTTAGTAGTGCTATCCCCATGTGATTTTAATAGCTTCTTA
GGAGAATGACAAAAA
>625a59e5-4c64-4ae6-9f70-4decf838d5ef|6
ATCCCAGGTAACAAACCAACCATTCGATCTTGTAGATCTGTTCTCTAAACGAACTAAATATTATATTAGCCTTTCTGCTATTCCTTGTTTTAATATGCTT
ATTATCTTTGGTTTCACTTGAACTGCAAGATCATAATGAAACTTGTCACGCCTAAACGAACATGAAATTTCTTGTTCTTAGGAATCTTTACAACTGTAGC
TGCATTTCACCAAGAATGTAGTTTACAAGTATGTACTCAACATCAACCATATGTAGTTGATGACCGTGTCCTATTCACTTCTATTCTAAATGGTATATTA
GAGTAGGAGCTAGAAAATCAGCACCTTTAATTGAATTGTGCGTGGATGAGGCTGGTTCTAAATCACCCATTCAGTACATCGATATCGGTAATTATACAGT
TTCCTGTTTACCTTTTACAATTAATTGCCAGGAACCTAAATTGGGTAGTCTTGTAGTGCGTTGTTCGTTCTATGAAGACTTTTAGAGTATCATGACGTTC
GTGTTGTTTTAGATTTCATCTAAACGAACAAACTAAAATGTCTGATAATGGACCCCAAAATCAGCGAAATGCACCCCGCATTACGTTTGGTGGACCCTCA
GATTCAACTGGCAGTAACCAGAATGGAGAACGCAGTGGGGCGCGATCAAAACAACGCCGGCCCCAAGGTTTACCCAATAATACTGCGTCTTGGTTCACCG
CTCTCACTCAACATGGCAAGGAAGACCTTAAATTCCCTCGAGGACAAGGCGTTCCAATTAACACCAATAGCAGTCCAGATGACCAAATTGGCTACTACCG
AAGAGCTACCAGACGAATTCGTGGTGGTGACGGTAAAATGAAAGATCAGTCCAAGATGGTATTCTACTACCTAGGAACTGGGCCAGAAGCTGGACTTCCC
TATGGTGCTAACAAAGACGGCATCATATGGGTTGCAACTGAGGGAGCCTTGAATACACCAAAAGATCTTGGCACCCGCAATCCTGCTAACAATGCTGCAA
TCGTGCTACAACTTCCTCAAGGAACAACATTGCCAAAAGGCTTCTACGCAGAAGGGAGCAGAGGCGGCAGTCAAGCCCTCGTCTCGTTCCTCACGTAGTC
GCAACAGTTTAAGAAATTCAACCCAGGCAGCAGTAGGGAACTTCTCCTGCTAGAATGGCTGGCAATGGCGGTGATGCTGCTCTTGCTTTGCTGCTGCTTG
ACAGATTGAACCAGCTTGAGAGCAAAATGTCTGGTAAAGGCCAACAACAACAAGGCCAAACTGTCACTAAGAATTGCTGCTGAGGCTTCTAAGAAGCCCT
GGCAAAACGTACTGCCACTAAAGCATACAATGTAACACAAGCTTCGGCAGACGTGGTCCAGAACAAACCCAAGGAAATTTTGGGGACCAGGAACTAATCA
GACAAGGAACTGATTACAAACATTGGCCGCAAATTGCACAATTTGCCCCAGCGCTTCAGCGTTTTCGGAATGTCGCGCATTGGCATGGAAGTCACACTTC
GGGAACGTGGTTGACCTACACAGGTGCCATCAAATTGGATGACAAAGATCCAAATTTAAAGATCAAGTCATTTGCTGAATAAGCATTGACGCATACAAAA
CATTCCCACCAACAGAGCCTAAAAAGGACAAAAGAAGAAGGCTGATGAAACTCAAGCCCACCGCAGAGACAGAAGAAACAGCAAACTGTGACTTTTCCTG
CTGCAGATTTGGATGATTTCCAAACAATTGCAACAATCCATGAGCAGTGCTGACTCAACTCAGGCCTAAACTCATGCAGACCACACAAGGCAGATGGGCT
ATATAAACGTTTCGCTTTTCCGTTTACGATATAGTCTACTCTTGTGCAGAATGAATTCTCGTAACTACATAGCACAAGTAGATGTAGTTACTTTAATCTT
TAGCAATCTTTAATCAGTGTGTAACATTAGGGAGGTTTGAAAGAGCCACATCACCGAGGCCACGCGGAGTACGATCGAGTGTACAGTGAACAATGCTAGG
GAGAGCTGCCTATATGGAAGAGCCCTAATGTGTAAAATTAATTTTAGTAGTGCTATCCCCATGTGATTTTAATAGCTTTTTAGGAGAATGACAAAATCCC
TCCCCTCATCCCATCCTTTATCCATCA
>0472533e-ee2e-4e4d-88e0-8351bd8131c2|10
CCTTCCCAGGTAACAAACCAACCAACTTCGATTTCTGTAGATCTGTTCTCTAAACGAACAAACTAAAATGTCTGATAATGGACCCCAAAATCAGCGAAAT
GCACCCGCATTACGTTTGGTGGACCTCAGATTCAACTGGCAGTAACCAGAATGGAGAACGCAGTGGGCGCGATCAAAACAACGTCGGCCCCAAGGTTTAC
CCAATAATACTGCGTCTTGGTTCACCGCTACCACTCAACATGGCAAGGAAGACCTTAAATTCCCTCGAGGACAAGGCGTTCCAATTAACACCAATAGCAG
TCCAGATGACCAAATTGGCTACTACCGAAGAGCTACCAGACGAATTCGTGGTGGTGACGGTAAAATGAAAGATCAGTCCAAGATGGTATTCTACTACCTA
GGAACTGGGCCAGAAGCTGGACTTCCCTATGGTGCTAACAAAGACGGCATCATATGGGTTGCAACTGAGGGAGCCTTGAATACACCAAAAGATTTGGCAC
CCGCAATCCTGCTAACAATGCTGCAATCGTGCTACAACTTCCAAGGAACAACATTGCCAAAAGGCTTTTACGCAGAAGGGAGCAGAGGCGGCAGTCAAGC
CTCTTCTCGTTCCTCATCACGTAGTCGCAACAGTTTAAGAAATTCAACTCCAGGCAGCAGTAGGGAACTTCCTGCTAGAATGGCTGGCAATGGCGGTGAT
GCTGCTCTTGCTTTGCTGCTGCTTGACAGATTGAACCAGCTTGAGAGCAAAATGTCTGGTAAAGGCCAACAACAACAAGGCCTGCTGAATAAGCATTGAC
GCATACAAAACATTCCCACCAACAGAGCCTAAAAAAGGACAAAAAGAAGAAGGCTGATGAAACTCAAGCCTTACCAAGAGACAGAAGAAACAGCAAACTG
TGACTCTTTCCTGCTGCAGATTTGGATGATTTCTCCAAACAATTGCAACAATCCATGAGCAGTGCTGACTCAACTCAGGCCTAAACTCATGCAGACCACA
AGGCAGATGGGCTATATAAACGTTTTCGCTTTTCCGTTTACGATATATAGTCTACTCTTGTGCAGAATGAATTCTCGTAACTACATAGCACAAGTAGATG
TAGTTAACTTTAATCACATAGCAATCTTTAATCAGTGTGTAACATTAGGGAGGACTTGAAAGAGCCACCACATTTCACCGAGGCCACGCGGAGTACGATC
GAGTGTACAGTGAACAATGCTAGGGAGAGCTGCCTATATGGAAGAGCCCTAATGTGTAAAATTAATTTTAGTAGTGCTATCCCCATGTGATTTTAATAGC
TTTCTAGGAGAATGACAAAAAA
>eb7a1260-26d5-468a-851d-311cc723acdd|5
ATTTCCCCAGGTAACAAACCAACCAACTTTCGATTTCTTGTAGATCTGTTCTAAACGAACAAACTAAAATGTCTGATAATGGACCCAAAATCAGCGAATG
CACCCCGCATTACGTTTGGTGGACCCAGATTCAACTGGCAGTAACCAGAATGGAGAACGCAGTGGGGCGCGATCAAAACAACGCGGCCCCAAGGTTTACC
CAATAATACTGCGTCTTTGGTTCACCGCTCTCAACATGGCAAGGAAGACCTTAAATTCCCGAGGACAAGGCGTTCCAATTAACACCAATAGCAGTCCAGA
TGACCAAATTGGCTACTACCGTTGCTAGAATGGCTGGCAATGGCGGTGATGCTGCTCTTGCTTTGCTGCTGCTTGACAGATTGAACCAGCTTGAGAGCAA
AATGTCTGGTAAAGGCCAACAACAACAAGGCCAAACTGTCACTAAGAATTGCTGCTGAGGCTTCTAAGAAGCCTGGCAAAAACGTACTGCCACTAAAGCA
TACAATGTAACACAAGCTTCGGCAGACGTGGTCCAGAACAAACCCAAGGAAATTTGGGGACCAGGAACTAATCAGACAAGGAACTGATTACAAACATTGG
CCGCAAATTGCACAATTTGCCCCAGCGCTTCAGCGCTTTCGGAATGTCGCGCATTGGCATGGAAGTCACACCTTCGGGAACGTGGTTGACCTACACAGGT
GCCATCAAATTGGATGACAAAGATCCAAATCAAAAGATCAAGTCATTTGCTGAATAAGCATTGACGCATACAAAACATTCCCACCAACAGAGCCTAAAAA
GGACAAAAAGAAGAAGGCTGATGAAACTCAAGCCTCGCAGAGACAGAAGAAACAGCAAACTGTGACTCTTCCTGTTGCAGATTTGATGATTTCTCCAAAC
AATTGCAACAATCCGAGCAGTGCTGACTCAACTCAGGCCTAAACTCATGCAGACCACAAGGCAGATGGGCTATAAACGTTTTCGCTTTTCCGTACGATAT
ATAGTCTACTCTTGTGCAGAATGAATTCTCGTAACATATAGCACAAGTAGATGTAGTTAACTTTAATCTCACATAGCAATCTTTAATCAGTGTGTATAAC
ATTAGGGAGGACTTGAAAGAGCCACCACTTCACCGAGGCCACGCGGAGTACGATCGAGTGTACAGTGAACAATGCTAGGGAGAGCTGCCTATATGGAAGA
GCCCTAATGTGTAAAAATTAATTTTAGTAGTGCTATCCCCATGTGATTTTAATAGCTTTAGGAGAATGACAAAGC
>546ae588-7d07-4921-b8a2-539f88b84882|9
ATACCTTCCCAGGTAACAAACCAACCAACTTTCGATCTCTTGTAGATCTGTTCTCTAAACGAACTAAAATTTATTAGTTTTCTGTTTGGAACTTTAATTT
TAGCCATGGCAGATTCCAACGGTACTATTACCGTTGAAGAGCTTAAAAAGCTCTTGAACAATGGAACCTAGTAATAGGTTTCCTATTCCTTACATGGATT
TGTCTTTCTACAATTTGCCTATGCCAACAGGAATAGGTTTTGTATATAATTAAGTTAATTTTCCTCTGGCTGTTATGGCCAGTAACTTTAGCTTGTTTGT
GCTTGCTGCTGTTTACAGAATAAATTGGATCACCGGTGGAATTGCTATCGCAATGGCTTGTCTTGTAGGCTTGATGTGGCTCAGCTACTTCATTGCTTCT
TTCAGACTGTTTGCGCGTACGTTCCATGTGGTCATTCAATCCAGAAACTAACATTTCTCAACGTGCCACTCCATGGCACTATTTTGACCAGACCGCTTCT
AGAAAGTGAACTCGTAATCGGAGCTGTGATCCTTCGTGGACATCTTCGTATTGCTGGACACCATCTAGGACGCTGTGACATCAAGGACCTGCCTAAAGAA
ATCACTGTTGCTACATCACGAACGCTTCTTATTACAAATTGGGAGCTTCGCAGCGTGTAGCAGGTGACTCAGGTTTTGCTGCATACAGTCGCTACAGGAT
TGGCAACTATAAATTAAACACAGACCATTCCAGTAGCAGTGACAATATTGCTTTGCTTGTACAGTAAGTGACAACAGATGTTTCATCTCGTTAGCTTCTC
GAGGAGAATGACAGC
>7eddfefa-5e7f-4de1-8a7a-e94cfe050654|7
CCTTCCCAGGTAACAAACCAACCTTCTTTCGATTTGTAGATCTGTTTATAAACGAACTTATGGATTTGTTTATGAGAATCTCACAATTGGAACTGTAACT
TTGAAGCAAGGTGAAATCAAGGATGCTACTCCTTCAGATTTTGTTCGCGCTACTGCAACGATACCGATACAAGCCTCACTCCCTTTCGGATGGCTTATTG
TTGGCGTTGCACTTCTTGCTGTTTTCAGAGCGCTTCCAAAATCATAACCCTCAAAAAAGAGATGGCACTAGCACTCCCTCCAAGGGTGTTCACTTTGTTT
GCAACTTGCTGTTGTTGTTTGTAACAGTTTTACTTACACCTTTTGCTCGTTGCTGCTGGCCTTGAAGCCCCTTCTCTATCTTATGTTAGTCTACTTCTTA
AGAGTATAAACTTTGTAAGAATAATAATGAGGCTTTGGCTTTGCTGGAATGCCGTTCCAAAAACCCCATTACTTTATGATGCCAACTATTTTCTTTATTG
CTGGCATACTAATTGTTACGACTATTGTATACCTTACAATAGTGTAACTTTTCAATTGTCATTACTCAGGTGATGGCACAACAAGTCCTATTTTGAACAT
GACTACCAGATTGGTGGTTATACTGAAAATGGGAATCTGGAGTAAAAGACTGTGTTGTATTACACAGTTACTTCACTTCAGAATTACCAGCTGTACTCAA
CTCAATTGAGTACAGACTGGTGTTGAACATGTTACCTTCATCTACAATAAAATTGTTGATGAGCCTGAAGAACATGTCCAAATACACACAATCGACGGTT
CATCCGGAGTTGTTAATCCAGTAATGGAACCAATTTATGATGAACCGACGACGACTACTAGCGTGCCTTTTGTAAGCACAAGCTGATGAGTACGAACTTA
TGTACTCATTCGTTTCAGAAGAGACAGGTACGTTAATAGTTAATAGCGTACTTACTTCTTGCTTTCGTGGTATTCTTGCTAGTTACACTAGCCATCCTTA
CTGCGCTTCGATTGTGTGCGTACTGCTGCAAATATTGTTAACGTGAGTCTTGTAAAACCTTCTTTACGTTTACTCGTGTTAAAAATCTGAATTCTTCTAG
AGTTCCTGAT
>4ff1cbe7-a00d-4096-8f20-2f7c38a4d974|17
TTCGATCTTGTAGATCTGTTTCTAAACGAACATGAAAATTATTCTTTCTTGGCACTGATAACACTCGCTACTTGTGAGCTTTATCACTACCAAGAGTGTG
TTAGAGGTACAACAGTACTTTTAAAAGAACCTTGCTTCTGGAACATACGAGGGCAATTCACCATTTCATCCTCTAGCTGATAACAAATTTGCACTGACTT
GCTTTAGCACTCAATTTGCTTTTGCTTGTCCTGACGGCGTAAAACACGTCTATCAGTTACGTGCCAGATCAGTTTCACCTAAACTGTTCATCAGACAAGA
GGAAGTTCAAGAACTTTACTCTCCAATTTTATTGTTGCGGCAATAGTGTTTATAACACTTTGCTCACACTCAAAAGAAAGACAGAATGATTGAACTTTCA
TTAATTGACTTCTATTTGTGCTTTTTAGCCTTTTTGCTATTCCTTGTTTTAATTATGCTTATTATTTTTGGTTTCACTTGAACTGCAAGATCATAATGAA
ACTTGTCACGCCTAAACGAACATGAAATTTCTTGTTTTCTTAGGAATCATACAACTGTAGCTGCATTTCACCAAGAATGTAGTTTACACAAGTATGTACT
CAACATCAACCATATGTAGTTGATGACCCGTGTCCTATTCACTTCTATTCTAAATGGTATATTAGAGTAGGAGCTAGAAAATCAGCACCTTTAATTGAAT
TGTGCGTGGATGAGGCTGGTTCTAAATCACCCATTCAGTACATCGATATCGGTAATTATACAGTTTCCTGTTTACCTTTTACAATTAATTGCCAGGAACC
TAAATTGGGTAGTCTTGTAGTGCGTTGTTCGTTCTATGAAGACTTTTTAGAGTATCATGACGTTCGTGTTGTTTTAGATTTCATCTAAACGAACAAACTA
AAATGTCTGATAATGGACCCCAAAATCAGCGAAATGCACCCCGCATTACGTTTGGTGGACCCTCAGATTCAACTGGCAGTAACCAGAATGGAGAACGCAG
TGGGGCGCGATCAAAACAACGTCGGCCCCAAGGTTTACCCAATAATACTGCGTCTTGGTTCACCGCTCTCACTCAACATGGCAAGGAAGACCTTAAATTC
CCTCGAGGACAAGGCGTTCCAATTAACACCAATAGCAGTCCAGATGACCAAATTGGCTACTACCGAAGAGCTACCAGACGAATTCGTGGTGGTGACGGTA
AAATGAAAGATCAGTCCAAGATGGTATTCTACTACCTAGGAACTGGGCCAGAAGCTGGA
>96695d51-5bd3-4ddf-be12-148b44e85d6a|53
ATACCTTCCCAGGTAACAAACCAACCAACTTTCGATCTCTTGTAGATCTGTTCTCTAAACGAACAATGTTTGTTTTTTGTTTTATTGCCACTAGTCTTTA
GTCAGTGTGTTAATCTTACAACCAGAACTCAATTACCCCTGCATACACTAATTCTTTCACACGTGGTGTTTATTACCCTGACAAAGTTTTCAGATCCTCA
GTTTTACATTCAACTCAGGACTTGTTCTTACCTTTTTTTCCAATGTTACTTGGTTCCATGCTATACATGTCTTGGGACCAATGGTACTAAGAGGTTTGAT
AACCCTGTCCTACCATTTAATGATGGTGTTTATTTTGCTTCCACTGAGAAGTCTAACATAATAAGAGGCTGGATTTTGGTACTACTTTAGATTCGAAGAC
CCAGTCCCTACTTATTGTTAATAACGCTACTAATGTTGTTATTAAAGTCTGTGAATTTCAATTTTGTAATGATCCATTTTTGGGTGTTTATTACCACAAA
AACAACAAAAGTTGGATGGAAAGTGAGTTCAGAGTTTATTCTAGTGCGAATAATTGCACTTTGAATATGTCTCAGCCTTTCTTATGGACCTTGAAGGAAA
ACAGGGTAATTTCAAAAAAATCTTTAGGGAATTTGTGTTTAAGAATATTGATGGTTATTTTAAAATATATTTAAGCACACGCCTATTAATTTAGTGCGTG
ATCTCCCTCAGGGTTTTTCGGCTTTAGAACCATTGGTAGATTTGCCAATAGGTATTAACATCACTAGGTTTCAAACTTTACTTGCTTTACATAGACGTTA
TTTGACTCCTGGTGATTTTCAGGTTGGACAGCTGGTGCTGCAGCTTATTATGTGGGTTATCTTCAACCAAGGACTTTTCTATTAAAATATAATGAAAATG
GAACCATTACAGATGCTGTAGACTGTGCACTTGACCCTCTCTCAGAAACAAAGTGTACGTTGAAATCCTCACTGTAGAAAAAGGAATCTATCAAACTTCT
AACTTTAGAGTCCAACCAACAGAATCTATTGTTAGATTTCCTAATATTACAAACTTGTGCCCTTTTGGTGAAGTTTTTAACGCCACCAGATTTGCATCTG
TTTATGCTTGGAACAGGAAGAGAATCAGCAACTGTGTTGCTGATTATTCTGTCCTATATAATTCCGCATCATTTTCCACTTTTAAGTGTTATGGAGTGTC
TCCTACTAAATTAAATGATCTCTGCTTTACTAATGTCTATGCAGATTCATTTGTAATTAGAGGTGATGAAGTCAGACAAATCGCTCCAGGGCAAACTGGA
AAGATTGCTGATTATAATTATAAATTACCAGATGATTTTACAGGCTGCGTTATAGCTTGGAATTCTAACAATCTTGATTCTAAGGTTGGTGGTAATTATA
ATTACCTGTATAGATTGTTAGGAAGTCTAATCTCAAACCTTTTGAGAGAGATATTTCAACTGAAATCTATCAGGCCGGTAGCACACCTTGTAATGGTGTT
GAAGGTTTTAATTGTTACTTTTCTACAATCATATGGTTTCCAACCCACTAATGGTGTTGGTTACCAACCATACAGAGTAGTAGTACTTCTTTGAACTTCT
ACATGCACCAGCAACTGTTTGTGGACCTAAAAAGTCTACTAATTTGGTTAAAAACAAATGTGTCAATTCAACTCAATGGTTTAACAGGCACAGGTGTTCT
TACTGAGTCTAACAAAAGTTTCTGCCTTTCCAACAATTTGGCAGAGACATTGCTGACACTACTGATGCTGTCCGTGATCCACAGACACTTGAGATTTTGA
CATTACACCATGTTCTTTTGGTGGTGTCAGTGTTATAACACCAGGAACAAATACTTCTAACCAGGTTGCTGTTCTTTATCAGGATGTTAACTGCACAGAA
GTCCCTGTTGCTATTCATGCAGATCAACTTACTCCTACTTGGCGTGTTTATTCTACAGGTTCTAATGTTTTCAAACACGTGCAGGCTGTTTAATAGGGGC
TGAACATGTCAACAACTCATATGAGTGTGACATACCCATTGGTGCAGGTATATGCGCTAGTTATCAGACTCAGACTAATTCCTCAGCGGGCACGTAGTGT
AGCTAGTCAATCCATCATTGCCTACACTATGTCACTTGGTGCAGAAAAATTCAGTTGCTTACTCTAATAACTCTATTGCCATACCCACAAATTTTACTAT
TAGTGTTACCACAGAAATTCTACCAGTGTCTATGACCAAGACATCAGTAGATTGTACAATGTACATTTGTGGTGATTCAACTGAATGCAGCAATTTTTTG
TTGCAATATGGCAGTTTTTGTACACAATTAAACCGTGCTTTAACTGGAATAGCTGTTGAACAAGACAAAAACACCCAAGAAGTTTTTGCACAAGTCAAAC
AAATTTACAAAACACCACCAATTAAAGATTTTGGTGGTTTTAATTTTTCACAAATATTACCAGATCCATCAAAACCAAGCAAGAGGTCATTTATTGAAGA
TTTACTTTCAACAAAGTGACACTTTGCAGATGCTGGCTTCATCAAACAATATGGTGATTGCCTTGGTGATATTGCTGCTAGAGACCTCATTTGTGCACAA
AAGTTTAACGGCCTTACTGTTTTGCCACCTTTGCTCACAGATGAAATGATTGCTCAATACACTTTGCACTGTTAGCGGGTACAATCACTTCTGGTTGGAC
CTTTGGTGCAGGTGCTGCATTACAAATACCATTTGCTATGCAAATGGCTTATAGGTTTAATGGTATTGGAGTTACACAGAATGTTTCTATGAGAACCCAA
AAATTGATTGCCAACCAATTTAATAGTGCTATTGGCAAAATTCAAGACTCACTTTTCCACAGCAAGTGCACTTGGAAAACTTCAAGATGTGGTCAACCAA
AATGCACAAGCTTTAAACACGCTTGTTAAACAACTTAGCTCCAATTTGGTGCAATTCAAGTGTTTTAAATGATATCCTTTCACGTCTTGACAAAGTTGAG
GCTGAAGTGCAAATTGATAGGTTGATCACAGGCAGACTTCAAAGTTTGCAGACATATGTGACTCAACAATTAATTAGAGCTGCAGAAATCAGAGCTTCTG
CTAATCTTGCTGCTACTAAAATGTCAGAGTGTGTACTTGGACAATCAAAAAGAGTTGATTTTGTGGAAAGGGCTATCATCTTATGTCCTTCCCTCAGTCA
GCACCTCATGGTGTAGTCTTCTTGCATGTGACTTATGTCCCTGCACAAGAAAAGAACTTCACAACTGCTCCTGCCATTTGTCATGATGGAAAAGCACACT
TTCCTCGTGAAGGTGTCTTGTTTCAAATGGCACACACTGGTTTGTAACACAAAGGAATTTTTATGAACCACAAATCATTACTACAGACAACACATTTGTG
TCTGGTAACTGTGATGTTGTAATAGGAATTGTCAACAACACAGTTTATGATCCTTTGCAACCTGAATTAGACTCATTCAAGGAGGAGTTAGATAAATATT
TTAAGAATCATACATCACCAGATGTTGATTTAGGTGACATCTGGCATTAATGCTTCAGTTGTAAACATTCAAAAAGAAATTGACCGCCTCAATGAGGTTG
CCAAGAATTTAAATGAATCTCATCGATCCAAGAACTTGGAAAGTATGAGCAGTATATAAAATGGCCATGGTACATTTGGCTAGGTTTTATAGCTGGCTTG
ATTGCCATAGTAATGGTGACAATTATGCTTTGCTGTATGACCAGTTGCTGTAGTTGTCTCAAGGGCTGTTGTTCTTGTGGATCCTGCTGCAAATTTGATG
AAGACGACTTGAGCCAGTGCTCAAAGGAGTCAAATTACATTACACATAAACGAACTTATGGATTTGTTTATGAGAATCTCACAATTGGAACTGTAACTTT
GAAGCAAGGTGAAATCAAGGATGCTACTCCTTCAGATTTTGTTCGCGCTACTGCAACGATACCGATACAAGCCTCACTCCCTTTCGGATGGCTTATTGTT
GGCGTTGCACTTCTTGCTGTTTTCAGAGCGCTTCCAAAATCATAACCCTCAAAAGAGATGGCAACTAGCACTCCAAGGGTGTTCACTTTGTTTGCAACTT
GCTGTTGTTGTTTGTAACAGTTTACTTCACACCTTTTGCTCGTTGCTGCTGGCCTTGAAGCCCCTTTTTCTCTATCTTTATGCTTTAGTCTACTTCTTGC
AGAGTATAAACTTTGTAAGAATAATAATGAGGCTTTGGCTTTGCTGGAAATGCCGTTCCAAAAACCCATACTTTATGATGCCAACTATTTCTTTGCTGGC
ATACTAATTGTTACGACTATTGTATACCTTACAATAGTGTAACTTTCAATTGTCATTACTTCAGGTGATGGCACAACAAGTCCTATTTGAACATGACTAC
CAGATTGGTGGTTATACTGAAAATGGGAATCTAGAGTAAAAGACTGTGTTGTATTACACAGTTACTTCACTTCAGACTATTACCAGCTGTACTCAACTCA
ATTGAGTACAGACACTGGTGTTGAACATGTTACCTTCTTCATCTACAATAAAATTGTTGATGAGCCTGAAGAACATGTCCAAATTTTAACAATCGACGGT
TCATCCGGAGTTGTTAATCCAGTAATGGAACCAATTTATGATGAACCGACGACGACTACTAGCGTGCCTTTGTAAGCACAAGCTGATGAGTACGAACTTA
TGTACTCATTCGTTTTAGAAGAGACAGGTACGTTAATAGTTAATAGCGTACTTCTTCTTGCTTCGTGGTATTCTTGCTAGTTACACTAGCCATCCTTACT
GCGCTTCGATTGTGTGCGTACTGCTGCAATATTGTTAACGTGAGTCTTGTAAAACCTTCTTTTTACGTTTACTCGTGTTAAAAATCTGAATTCTAGAGTT
CCTGATTTCTGGTCTAAACGAACTAAATATTATATTAGTTTCTGTTTGGAACTTTAATTTTAGCCATGGCAGATTCCAACGGTACTATTACCGTTGAAGA
GCTTAAAAAGCTCTTGAACAATGGAACCTAGTAATAGGTTTCCTATTCCTTACATGGATTTGTCTTCTACAATTTGCCTATGCCAACAGGAATAGGTTTT
TGTATATAATTAAGTTAATTTTCCTCTGGCTGTTATGGCCAGTAACTTTAGCTTGTTTGTGCTTGCTGCTGTTACACAGAATAAATTGGATCACCGGTGG
AATTGCTATCGCAATGGCTTGTCTTGTAGGCTTGATGTGGCTCAGCTACTTCATTGCTTCTTTCAGACTGTTTGCGCGTACGCGTTCCATGTGGTCATTC
AATCCAGAAACTAACATTCTCTCAACGTGCCACTCCATGGCACTATTTTGACCAGACCGCTTCTAGAAAGTGAACTCGTAATCGGAGCTGTGATCCTTCG
TGGACATCTTCGTATTGCTGGACACCATCTAGGACGCTGTGACATCAAGGACCTGCCTAAAGAAATCACTGTTGCTACATCACGAACGCTTCTTATTACA
AATTGGGAGCTCGCAGCGTGTAGCAGGTGACTCAGGTTTGCTGCATACAGTCGCTACAGGATTGGCAACTATAAATTAAACACAGACCATTCCAGTAGCA
GTGACAATATTGCTTTGCTTGTACAGTAAGTGACAACAGATGTTTCATCTCGTTGACTTTCAGGTTACTATAGCAGAGATATTACTAATTATTATGAGGA
CTTTAAAGTTTCCATTTGGAATCTTGATTACATCATAAACCTCATAATTAAAAATTTATCTAAGTCACTAACTGAGAATAATATTCTCAATTAGATGAAG
AGCAACCAATGGAGATTGATTAAACGAACATGAAAATTATTTTTTCTTGGCACTGATAACACTCGCTACTCTGTGAGCTTTATCACTACCAAGAGTGTGT
TAGAGGTACAACAGTACTTTTAAAAGAACCTTGCTTCTGGAACATACGAGGGCAATTCACCATTTCATCCTCTAGCTGATAACAAATTTGCACTGACTTG
CTTTAGCACTCAATTTGCTTTGCTTGTCCTGACGGCGTAAAACACGTCTATCAGTTACGTGCCAGATCAGTTTCACCTAAACTGTTCATCAGACAAGAGG
AAGTTCAAGAACTTTACTCCAATTTTTTATTGTTGCGGCAATAGTGTTTATAACACTTTGCTCACACTCAAAAGAAAGACAGAATGATTGAACTTTCATT
AATTGACTTCTATTTGTGCTTTTTAGCCTTTCTGCTATTCCTTGTTTTAATTATGCTTATTATCTTTGGTTTCACTTGAACTGCAAGATCATAATGAAAC
TTGTCACGCCTAAACGAACATGAAATTTCTTGTTTTTTAGGAATCATACAACTGTAGCTGCATTTCACCAAGAATGTAGTTTACAGTATGTACTCAACAT
CAACCATATGTAGTTGATGACCCGTGTCCTATTCACTTCTATTCTAAATGGTATATTAGAGTAGGAGCTAGAAAATCAGCACCTTTAATTGAATTGTGCG
TGGATGAGGCTGGTTCTAAATCACCCATTCAGTACATCGATATCGGTAATTATACAGTTTCCTGTTTACCTTTTACAATTAATTGCCAGGAACCTAAATT
GGGTAGTCTTGTAGTGCGTTGTTCGTTCTATGAAGACTTTTTAGAGTATCATGACGTTCGTGTTGTTTTAGATTTCATCTAAACGAACAAACTAAAATGT
CTGATAATGGACCCCAAAATCAGCGAAATGCACCCCGCATTACGTTTGGTGGACCCTCAGATTCAACTGGCAGTAACCAGAATGGAGAACGCAGTGGGGC
GCGATCAAAACAACGTCGGCCCCAAGGTTTACCCAATAATACTGCGTCTTGGTTCACCGCTCTCACTCAACATGGCAAGGAAGACCTTAAATTCCCTCGA
GGACAAGGCGTTCCAATTAACACCAATAGCAGTCCAGATGACCAAATTGGCTACTACCGAAGAGCTACCAGACGAATTCGTGGTGGTGACGGTAAAATGA
AAGATCTCAGTCCAAGATGGTATTTCTACTACCTAGGAACTGGGCCAGAAGCTGGACTTCCCTATGGTGCTAACAAAGACGGCATCATATGGGTTGCAAC
TGAGGGAGCCTTGAATACACCAAAAGATCACATTGGCACCCGCAATCCTGCTAACAATGCTGCAATCGTGCTACAACTTCCAAGGAACAACATTGCCAAA
AGGCTTTACGCAGAAGGGAGCAGAGGCGGCAGTCAAGCCTCTTCTCGTTCCTCATCACGTAGTCGCAACAGTTTAAGAAATTCAACTCCAGGCAGCAGTA
GGGGAACTTCTCCTGCTAGAATGGCTGGCAATGGCGGTGATGCTGCTCTTGCTTTGCTGCTGCTTGACAGATTGAACCAGCTTGAGAGCAAAATGTCTGG
TAAAGGCCAACAACAACAAGGCCAAACTGTCACTAAGAAATTGCTGCTGAGGCTTCTAAGAAGCTCGGCAAAACGTACTGCCACTAAAGCATACAATGTA
ACACAAGCTTCGGCAGACGTGGTCCAGAACAAACCCAAGGAAATTTTGGGGACCAGGAACTAATCAGACAAGGAACTGATTACAAACATTGGCCGCAAAT
TGCACAATTTGCCCCAGCGCTTCAGCGTTCTTCGGAATGTCGCGCATTGGCATGGAAGTCACACCTTCGGGAACGTGGTTGACCTACACAGGTGCCATCA
AATTGGATGACAAAGATCCAAATTTTCAAAGATCAAGTCATTTGCTGAATAAGCATTGACGCATACAAAACATTCCCACCAACAGAGCCTAAAAAGGACA
AAAAGAAGAAGGCTGATGAAACTCAAGCCTTACCGCAGAGACAGAAGAAACAGCAAACTGTGACTTTTTCCTGCTGCAGATTTGGATGATTTCCAAACAA
TTGCAACAATCCATGAGCAGTGCTGACTCAACTCAGGCCTAAACTCATGCAGACCATACAAGGCAGATGGGCTATATAAACGTTTCGCTTTTCCGTTTAC
GATATATAGTCTACTCTTGTGCAGAATGAATTCTCGTAACTACATAGCACAAGTAGATGTAGTTAACTTTAATCACATAGCAATTTTAATCAGTGTGTAA
CATTAGGGAGGACTTGAAAGAGCCACCACATTTCACCGAGGCCACGCGGAGTACGATCGAGTGTACAGTGAACAATGCTAGGGAGAGCTGCCTATATGGA
AGAGCCCTAATGTGTAAAATTAATTTTAGTAGTGCTATCCCCATGTGATTTTAATAGCTTTTAGGAGAATGACA
>6b5e2ccf-4167-447a-aa48-1d9198ed935c|7
ATACCTTCCCAGGTAACAAACCAACCAACTTTCGATCTCTTGTAGATCTGTTCTCTAAACGAACTAAAATGTCTGAAAATGGACCCCAAAATCTTTTCTA
CTACCTAGGAACTGGGCCAGAAGCTGGACTTCCCTATGGTGCTAACAAAAGACGGCATCATATGGGTTGCAACTGAGGGAGCCTTGAATACACCAAAAGA
TCATTGGCACCCGCAATCCTGCTAACAATGCTGCAATCGTGCTACAACTTCCAAGGAACAACATTGCCAAAAGGCTTCTACGCAGAAGGGAGCAGAGGCG
GCAGTCAAGCCTCTCTCGTTCCTCATCACGTAGTCGCAACAGTTTAAGAAATTCAACTCCAGGCAGCAGTAGGGGAACTTTCCTGCTAGAATGGCTGGCA
ATGGCGGTGATGCTGCTCTTGCTTTGCTGCTGCTTGACAGATTGAACCAGCTTGAGAGCAAAATGTCTGGTAAAGGCCAACAACAACAAGGCCAAACTGT
CACTAAGAAATTGCTGCTGAGGCTTCTAAGAAGCCTCGGCAAAACGTACTGCCACTAAAGCAATGTAACACAAGCTTTCGGCAGACGTGGTCCAGAACAA
ACCCAAGGAAATTTTGGGGACCAGGAACTAATCAGACAAGGAACTGATTACAAACATTGGCCGCAAATTGCACAATTTGCCCCAGCGCTTCAGCGTTCGG
AATGTCGCGCATTGGCATGGAAGTCACACTCGCAGGAACGTGGTTGACCTACACAGGTGCCATCAAATTGGATGACAAAGATCCAAATTTCAAAGATCAA
GTCATTTGCTGAATAAGCATTGACGCATACAAAACATTCCCACCAACAGAGCCTAAAAAGGACAAAAAGAAGAAGGCTGATGAAACTCAAGCCTTACCGC
AGAGACAGAAGAAACAGCAAACTGTGACTCTTTTTCCTGCTGCAGATTTGGATGATTTCCAAACAATTGCAACAATCCATGAGCAGTGCTGACTCAACTC
AGGCCTAAACTCATGCAGACCACAAGGCAGATGGGCTATATAAACGTTTTCGCTTTCCGTTTACGATATATAGTTTACTCTGTGCAGAATGAATTCTCGT
AAACATAGCACAAGTAGATGTAGTTAACTTTAATCACATAGCAATCTTAATCAGTGTGTAACATTAGGGAGGACTTGAAAGAGCCACCACATTTTTCACC
GAGGCCACGCGGAGTACGATCGAGTGTACAGTGAACAATGCTAGGGAGAGCTGCCTATATGGAAGAGCCCTAATGTGTAAAATTAATTTAGTAGTGCTAT
CCCCATGTGATTTTAATAGCTTCTCTAGGAGAATGACAAAAAAT
>9d7d60be-431b-4182-be46-0cf790820d26|5
ATCCCAGGTAACAAACCAACCATATTTTCGATCTCTGTAGATCTGTTTCTAAACGAACTTATGGATTTGTTTATGAGAATCTTCACAATTGGAACTGTAA
CTTTTGAAGCAAGGTGAAATCAAGGATGCTACTCCCTTCAGATTTGTCGCGCTACTGCAACGATACCGATACAAGCCTCACTCCCTTTCGGATGGCTTAT
TGTTGGCGTTGCACTTCTTGCTGTTTTCAGAGCGCTTCCAAAATCATAACCCTCAAAAGAGATGGCAACTAGCACTCCAAGGGTGACCACTTTTGTTTGC
AACTTGCTGTTGTTGTTTGTAACAGTTTTACTCACACACCTTTGCTCGTTGCTGCTGGCCTTGAAGCCCCTTTTCTATATCTTTTATGCTTTAGTCTACT
TCTTGCAGAGTATAAACTTTGTAAGAATAATAATGAGGCTTTGGCTTTGCTGGAAATGCCGTTCCAAAAACCCATTTTTTATGATGCCAACTATTTCTTT
GCTGGCATACTAATTGTTTACGACTATTGTATACCTTACAATAGTGTAACTTCTTCAATTGTCATTACTTCAGGTGATGGCACAACAAGTCCTATTCTGA
ACATGACTACCAGATTGGTGGTTATACTGAAATGGGAATCTAGAGTAAAAGACTGTGTTGTATTACACAGTTACTCACTACAGAGAACCAGCTGTACTCA
ACTCAATTGAGTACAGGACTGGTGTTGAACATGTTACCTTCATCTACAATAAAATTGTTGATGAGCCTGAAGAACATGTCCAAAATTCACACAATCGACG
GTTCATCCAGAGTTGTTAATCCAGTAATGGAACCAATTTATGATGAACCGACGACGACTACTAGCGTGCCTTTGTAAGCACAAGCTGATGAGTACGAACT
TATGTACTCATTCGTTCAGAAGAGACAGGTACGTTAATAGTTAATAGCGTACTTCTTCTTGCTTTCGTGGTATCTTGCTAGTTACACTAGCCATCCTTAC
TGCGCTTCGATTGTGTGCGTACTGCTGCAATATTGTTAACGTGAGTCTTGTAAAACCTTCTTTTTTACGTTTACTCGTGTTAAAAATCTGAATTCTAGAG
TTCCTGATTTCTGGTCTAAACGAACTAAATATTATTAGTTTTTCTGTTTGGAACTTTAATTTTAGCCATTGGCAGATTCCAACGGTACTAACCGTTGAAG
AGCTTAAAAGCTCTTGAACAATGGAACCTAGTAATAGGTTTCCTATTCCCTTACATGGATTTGTTTTTCTACAATTTGCCTATGCCAACAGGAATAGGTT
TTTGTATATAATTAAGTTAATTTCCTCTGGCTGTTATGGCCAGTAACTTTAGCTTGTTTTGTGCTTGCTGCTGTTTACAGAATAAATTGGATCACCGGTG
GAATTGCTATCGCAATGGCTTGTCTTGTAGGCTTGATGTGGCTCAGCTACTTCATTGCTTTCAGACTGTTTGCGCGTACGCGTTCCATGTGGTCATTCAA
TCCAGAAACTAACATTCTCTCAACGTGCCACTCCATGGCACTATCTGACCAGACCGCTTCTAGAAAGTGAACTCGTAATCGGAGCTGTGATCCTTCGTGG
ACACTTCGTATTGCTGGACACCATCTAGGACGCTGTGACATCAAGGACCTGCCTAAAGAAATCACTGTTGCTACATCACGAACGTTTTCTTATTACAAAT
TGGGAGCTCGCAGCGTGTAGCAGGTGACTCAGGTTTGCTGCATACAGTCGCTACAGGATTGGCAACTATAAATTAAACACAGACCATTCCAGTAGCAGTG
ACAATATTGCTTTGCTTGTACAGTAAGTGACAACAGATGTTTCATCTCGTTGACTTCAGGTTACTATAGCAGAGATACTAATAATTATGAGGACTTTAAA
GTTCCATTTGGAATCTTGATTACATCATAAACCTCATAATTAAAAATTTATCTAAGTCACTAACTGAGAATAAATATTCTCAATTAGATGAAGAGCAACC
AATGGAGATTGATTAAACGAACATGAAAATTATTCTTTCTTGGCACTGATAACACTCGCTACTCTGTGAGCTTTATCACTACCAAGAGTGTGTTAGAGGT
ACAACAGTACTTTTAAAAGAACCTTGCTCTCTGGAACATACGAGGGCAATTCACCATTCATCCACTAGCTGATAACAAATTTGCACTGACTTGCTTCTAG
CACTCAATTTGCTTTTGCTTGTCCTGACGGCGTAAAACACGTCTATCAGTTACGTGCCAGATCAGTTCACCTAAACTGTTCATCAGACAAGAGGAAGTTC
AAGAACTTTTACTCTCCAATTTTTATTGTTGCGGCAATAGTGTTTATAACACTTTGCTCACACTCAAAAGAAAGACAGAATGATTGAACTTCATTAATTG
ACTTCTATTTGTGCTTTTTAGCCTTTCTGCTATTCCTTGTTTAATTATGCTTATTATCTTTGGTTCACTTGAACTGCAAGATCATAATGAAACTTGTCAC
GCCTAAACGAACATGAAATTTCTTGTTTTCTTAGGAATATTTACAACTGTAGCTGCATTTCACCAAGAATGTAGTTTACAGTATGTACTCAACATCAACC
ATATGTAGTTGATGATGTGTCCTATCACTTCTATTCTAAATGGTATTAGAGTAGGAGCTAGAAAATCAGCACCTTTAATTGAATTGTGCGTGGATGAGGC
TGGTTCTAAATCACCCATTCAGTACATCGATATCGGTAATTATACAGTTTCCTGTTTACCTTTTACAATTAATTGCCAGGAACCTAAATTGGGTAGTCTT
GTAGTGCGTTGTTCGTTCTATGAAGACTTTTTAGAGTATCATGACGTTCGTGTTGTTTTAGATTTCATCTAAACGAACAAACTAAAATGTCTGATAATGG
ACCCCAAAATCAGCGAAATGCACCCGCATTACGTTTGGTGGACCTCAGATTCAACTGGCAGTAACCAGAATAGAGAACGCAGTGGGCGCGATCAAAACAA
CGTCGGCCCAAGGTTTACCCAATAATACTGCGTCTGGTTCACCGCTCACTCATCATGGCAAGGAAGACCTTAAATTCCCTCGAGGACAAGGCGTTCCAAT
TAACACCAATAGCAGTCCAGATGACCAAATTGGCTACTACCGAAGAGCTACCAGACGAATTCGTGGTGGTGACGGTAAAATGAAAGATCAGTCCAAGATG
GTAT
>8f8c066e-7679-4bcf-a943-fd88fcf131a8|9
AATTTTTCTTATTGTTGCGGCAATAGTGTTTATAACACTTTGCTCACACTTAAAGAAAGACAGAATGATTGAACTTCATTAATTGACTTCTATTTGTGCT
TTTTAGCTTTGGCCGCAAATTGCACAATTTGCCCCCCAGCGCTTCAGCGTTCTTCGGAATGTCGCGCATTGGCATGGAAGTCACACCTTCGGGAACGTGG
TTGACCTACACAGGTGCCATCAAATTGGATGACAAAGATCCAAATTTCAAAGATCAAGTCATTTGCTGAATAAGCATTGACGCATACAAAACATTCCCAC
CAACAGAGCCTAAAAAGGACAAAAAGAAGAAGGCTGATGAAACTCAAGCCGCCGCAGAGACAGAAGAAACAGCAAACTGTGACTCTTTTCCTGCTGCAGA
TTTGGATGATTTCTCCAAACAATTGCAACAATCCATGAGCAGTGCTGACTCAACTCAGGCCTAAACTCATGCAGACATCAAGGCAGATGGGCTATAAACG
TTTCGCTTTCCGTTTACGATTATATAGTCTACTCTTGTGCAGAATGAATTCTCGTAACATAGCACAAGTAGATGTAGTTAACTTTAATCACATAGCAATT
TTAATCAGTGTGTAACATTAGGGAGGACTTGAAAGAGCCACCATTTCACCGAGGCCACGCGGAGTACGATCGAGTGTACAGTGAACAATGCTAGGGAGAG
CTGCCTATATGGAAGAGCCCTAATGTGTAAAATTAATTTAGTAGTGCTATCCCATGTGATTTTAATAGCTTTCTAGGAGAATGACAAAAACT
>c01c6c63-0c00-4aa5-a1b5-3b47307ca249|5
GGACTTCCCTATGGTGCTACAAAGACGGCATCATATGGGTTGCAACTGAGGGAGCCTTGAATACCAAAAGATCACTTGGCACCCGCAATCCTGCTAACAA
TGCTGCAATCGTGCAACTTCCTCAAGGAACAACATTGCCAAAAGGCTTTACGCAGAAGGGAGCAGAGGCGGCAGTCAAGCCTCTTCTCGTTCCTCATCAC
GTAGTCGCAACAGTTTAAGAAATCAACTCCAGGCAGCAGTAGGGGAACTTCTCCTGCTAGAATGGCTGGCAATGGCGGTGATGCTGCTCTTGCTTTGCTG
CTGCTTGACAGATTGAACCAGCTTGAGAGCAAAATGTCTGGTAAAGGCCAACAACAACAAGGCCAAACTGTCACTAAGAATTGCTGCTGAGG
>a7d052f5-6af5-4281-b1b5-923995391e59|9
ATACCTTCCCAGGTAACAAACCATCAACCAACTTTCGATTTGTAGATCTGTTCTAAACGAACTAAATATTATATTAGTTCTTGTTTGGAACTTTAATTTT
AGCCGCAGATTCCAACGGTACTATTACCGTGAAGAGCTTAAAAGCTCTGAACAATGGAACCTAGTAATAGGTTTCCTATTCCTTACATGGATTTGTTTCT
CTACAATTTGCCTATGCCAACAGGAATAGGTTTTGTATATAATTTTGACTAAT
>bfd17c60-cf31-4548-b164-abf0c95c5894|11
TTCCCAGGTAACAAACCAACCAACTTTCGATCTTTGTAGATCTGTTCTAAACGAACATGAAAATTATTTTCTTGGCACTGATAACACTCGCTACTCTGTG
AGCTTTATCACTACCAAGAGTGTGTTAGAGGTACAACAGTACTTTAAAAGAACCTTGCTTCTGGAACATACGAGGGCAATCACCATTTCATCCTCTAGCT
GATAACAAATTTGCACTGACTTGCTTTAGCACTCAATTTGCTTTTGCTTGTCCTGACGGCGTAAAACACGTCTATCAGTTACGTGCCAGATCAGTTTCAC
CTAAACTGTTCATCAGACAAGAGGAAGTTCAAGAACTTTACTCCAATTTTTTATTGTTGCGGCAATAGTGTTTATAACACTTTGCTCACACTCAAAAGAA
AGACAGAATGATTGAACTTTCATTAATTGACTTTCTATTTGTGCTTTTTAGCCTTTGCTATTCCTTGTTTTAATTATGCTTATTATCTTTGGGTTCACTT
GAACTGCAAGATCATAATGAAACTTGTCACGCCTAAACGAACATGAAATTTCTTGTTTCTTAGGAATCATACAACTGTAGCTGCATTTCACCAAGAATGT
AGTTTACAGTCATGTACTCAACATCAACCATATGTAGTTGATGACCCGTGTCCTATTCACTTCTATTCTAAATGGTATATTAGAGTAGGAGCTAGAAAAT
CAGCACCTTTAATTGAATTGTGCGTGGATGAGGCTGGTTCTAAATCACCCATTCAGTACATCGATATCGGTAATTATACAGTTTCCTGTTTACCTTTTAC
AATTAATTGCCAGGAACCTAAATTGGGTAGTCTTGTAGTGCGTTGTTCGTTCTATGAAGACTTTTAGAGTATCATGACGTTCGTGTTGTTTTAGATTTCA
TCTAAACGAACAAACTAAAATGTCTGATAATGGACCCAAAATCAGCGAATGCACCCCGCATTACGTTTGGTGGACCTCAGATTCAACTGGCAGTAACCAG
AATGGAGAACGCAGTGGGGCGCGATCAAAACAACGTCGGCCCCAAGGTTTACCCAATAATACTGCGTTTGGTTCACCGCTCTCACTCAACATGGCAAGGA
AGACCTTAAATTCCCTCGAGGACAAGGCGTTCCAATTAACACCAATAGCAGTCCAGATGACCAAATTGGCTACTACCGAAGAGCTACCAGACGAATTCGT
GGTGGTGACGGTAAAATGAAAGATCTCAGTCCAAGATGGTATTTCTACTACCTAGGAACTGGGCCAGAAGCTGGACTTCCCTATGGTGCTAACAAAGACG
GCATCATGGGTTGCAACTGAGGGAGCCTTGAATACACCAAAAGATCACATTGGCACCCGCAATCCTGCTAACAATGCTGCAATCGTGCTACAACTTCCAA
GGAACAACTATTGCCAAAAGGCTTTTACGCAGAAGGGAGCAGAGGCGGCAGTCAAGCCTCTTCTCGTTCCTCATCACGTAGTCGCAACAGTTTAAGAAAT
TCAACTCCAGGCAGCAGTAGGGGAACTTTTCCTGCTAGAATGGCTGGCAATGGCGGTGATGCTGCTCTTGCTTTGCTGCTGCTTGACAGATTGAACCAGC
TTGAGAGCAAAAT
>8cf7ba96-5bce-4bf0-b3df-48938b1625de|36
ACCTTCCCAGGTAACAAACCAACCAACTTTCGATCTGTAGATCTGTTCTCTAAACGAACAAACTAAAATGTCTGATAATGGACCCCAAAATCAGCGAAAT
GCACCCCGCATTACGTTTGGTGGACCTCAGATTCAACTGGCAGTAACCAGAATGGAGAACGCAGTGGGCGCGATCAAAACAACGTCGGCCCCAAGGTTTA
CCCAATAATACTGCGTCTTGGTTCACCGCTCACTCAACATGGCAAGGAAGACCTTAAATTCCCTCGAGGACAAGGCGTTCCAATTAACACCAATAGCAGT
CCAGATGACCAAATTGGCTACTACCGAAGAGCTACCAGACGAATTCGTGGTGGTGACGGTAAAATGAAAGATTCAGTCCAAGATGGTATTCTACTACCTA
GGAACTGGGCCAGAAGCTGGACTTCCCTATGGTGCTAACAAAGACGGCATCATATGGGTTGCAACTGAGGGAGCCTTGAATACACCAAAAGATCACATTG
GCACCCGCAATCCTGCTAACAATGCTGCAATCGTGCTACAACTTCCTCAAGGAACTATTGCCAAAAGGCTTTACGCAGAAGGGAGCAGAGGCGGCAGTCA
AGCCTTCTCGTTCCTCATCACGTAGTCGCAACAGTTTAAGAAATTCAACTCCAGGCAGCAGTAGGGGAACTTCTCCTGCTAGAATGGCTGGCAATGGCGG
TGATGCTGCTCTTGCTTTGCTGCTGCTTGACAGATTGAACCAGCTTGAGAGCAAAATGTCTGGTAAAGGCCAACAACAACAAGGCCAAACTGTCACTAAG
AAATTGCTGCTGAGGCTTCTAAGAAGCCTCGGCAAAACGTACTGCCACTAAAGCATACAATGTAACACAAGCTTTCGGCAGACGTGGTCCAGAACAAACC
CAAGGAAATTTTGGGGACCAGGAACTAATCAGACAAGGAACTGATTACAAACATTGGCCGCAAATTGCACAATTTGCCCCAGCGCTTCAGCGTTTTCGGA
ATGTCGCGCATTGGCATGGAAGTCACACCTTCGGGAACGTGGTTGACCTACACAGGTGCCATCAAATTGGATGACAAAGATCCAAATTTCAAAGATCAAG
TCATTTGCTGAATAAGCATTGACGCATACAAAACATTCCCACCAACAGAGCCTAAAAAGGACAAAAAGAAGAAGGCTGATGAAACTCAAGCCTACCGCAG
AGACAGAAGAAACAGCAAACTGTGACT
>0b22e663-15e9-4db7-b3c9-b08b689c18c0|5
ATACCTTCCCAGGTAACAAACCAACCAACTTTCGATCTCTTGTAGATCTGTTTTCTAAACGAACTAAATATTTATTAGTTTCTGTTTGGAACTTTAATTT
TAGCCATGGAAGATTCCAACGGTACTATACCGTTGAAGAGCTTAAAAAGCTCTTGAACAATGGAACCTAGTAATAGGTTTCCTATTCCTTACATGGATTT
GTCTTCTACAATTTGCCTATGCCACAGGAATAGGTTTTTGTATATAATTAAGTTAATTTTCCTCTGGCTGTTATGGCCAGTAACTTTAGCTTGTTTTGTG
CTTGCTGCTGTTTACAGAATAAATTGGATCACCGGTGGAATTGCTATCGCAATGGCTTGTCTTGTAGGCTTGATGTGGCTCAGCTACTTCATTGCTTCTT
TCAGACTGTTTGCGCGTACGCGTTCCATGTGGTCATTCAATCCAGAAACTAACATTCTCAACGTGCCACTCCATGGCACTATTTGACCAGACCGTTCTAG
AAAGTGAACTCGTAATCGGAGCTGTGATCCTTCGTGGACATCTTCGTATTGCTGGACACCATCTAGGACGCTGTGACATCAAGGACCTGCCTAAGAAATC
ACTGTTGCTACACGAACGCTTCTTATTACAAATTGGGAGCTCGCAGCGTGTAGCAGGTGACTCAGGTTTGCTGCATACAGTCGCTACAGGATTGGCAACT
ATAAATTAAACACAGACCATTCCAGTAGCAGTGACAATATTGCTTTGCTTGTACAGTAAGTGACAACAGATGTTTCATCTCGTTGACTTTCAGGTTACTA
TAGCAGAGATTATTACTAATTATTATGAGGACTTTTAAAGTTTCCATTTGGAATCTTGATTACATCATAAACCTCATAATTAAAAATTTATCTAAGTACT
AACTGAGAATAAATATTCTCAATTAGATGAAGAGCAACCAATGGAGATTGATTAAACGAACATGAAAATTATTCTTTTCTTGGCACTGATACACTCGCTA
CTTGTGAGCTCTTTATCACTACCAAGAGTGTGTTAGAGGTACAACAGTACTTTTAAAAGAACCTTGCTTTCTGGAACATACGAGGGCAATCACCATCATC
CTCTAGCTGATAACAAAATTTGCACTGACTTGCTTTAGCACTCAATTTGCTTTTGCTTGTCCTGACGGCGTAAAACACGTCTATCAGTTACGTGCCAGAT
CAGTTTCACCTAAACTGTTCATCAGACAAGAGGAAGTTCAAGAACTTTACTCCAATTTTTATTGTTGCGGCAATAGTGTTTATAACACTTTGCTTCACAC
TCAAAAAGAAAGACAGAATGATTGAACTTTCATTAATTGACTTCTATTTGTGCTTTTTAGCCTCTCTGCTATTCCTTGTTTTAATTATGCTTATTATTTT
GGTTCTCACTTGAACTGCAAGATCATAATGAAACTTGTCACGCCTAAACGAACATGAAATTTCTTGTTTTTTAGGAATCATACAACTGTAGCTGCATTTC
ACCAAGAATGTAGTTTTACAGTCATGTACTCAACATCAACCATATGTAGTTGATGACCCTGGTCCTATCACTTCTATTCTAAATGGTATATTAGAGTAGG
AGCTAGAAAATCAGCACCTTTAATTGAATTGTGCGTGGATGAGGCTGGTTCTAAATCACCCATTCAGTACATCGATATCGGTAATTATACAGTTCCTGTT
TACCTTTACAATTAATTGCCAGGAACCTAAATTGGGTAGTCTTGTAGTGCGTTGTTCGTTCTATGAAGACTTTTTAGAGTATCATGACGTTCGTGTTGTT
TTAGATTTCATCTAAACGAACAAACTAAAATGTCTGATAATGGACCCAAAATCAGCGAAATGCACCCGCATTACGTTTGGTGGACCTCAGATTCAACTGG
CAGTAACCAGAATGGAGAACGCAGTGGGGCGATCAAAAACAACGTCGGCCCCAAGGTTTACCCAATAATACTGCGTCTTGGTTCACCGCTCTCACTCAAC
ATGGCAAGGAAGACCTTAAATTCCCTCGAGGACAAGGCGTTCCAATTAACACCAATAGCAGTCCAGATGACCAAATTGGCTACTACCGAAGAGCTACCAG
ACGAATCGTGGTGGTGACGGTAAATGAAAGATCAGTCCAAGATGGTATTTACTACCTAGGAACTGGGCCAGAAGCTGGACTTCCCTATGGTGCTAACAAA
GACGGCATCATATGGGTTGCAACTGAGAGCCTTGAAATACACCAAAAGATCACATTGGCACCCGCAATCCTGCTAACAATGCTGCAATCGTGCTACAACT
TCCAAGGAACAACATTGCCAAAAGGCTTACGCAGAAGGGAGCAGAGGCGGCAGTCAAGCCTCTTCTCGTTCCTCATCACGTAGTCGCAACAGTTTAAGAA
ATTCAACTCAGGCAGCAGTAGGGGAACTTTTCCTGCTAGAATGGCTGGCAATGGCGGTGATGCTGCTCTTGCTTTGCTGCTGCTTGACAGATTGAACCAG
CTTGAGAGCAAAATGTCTGGTAAAGGCCAACAACAACAAGGCCAAACTGTCACTAAGAATTGCTGCTGAGGCTTTCTAAGAAGCCATGGCAAAACGTACT
GCCACTAAAGCATACAATGTAACACAAGCTTTCGGCAGACGTGGTCCAGAACAAACCCAAGGAAATTTTGGGGACCAGGAACTAATCAGACAAGGAACTG
ATTACAAACATTGGCCGCAAATTGCACAATTTGCCCCAGCGCTTCAGCGTTTTCGGAATGTCGCGCATTGGCATCAGAAGTCACACCTTCGGGAACGTGG
TTGACCTACACAGGTGCCATCAAATTGGATGACAAAGATCCAAATTTTAAAGATCAAGTCATTTTGCTGAATAAGCATATTGACGCATACAAAACTTCCC
ACCACAGAGCCTAAAAAGGACAAAAGAAGAAGGCTGATGAAACTCAAGCCTACCGCAGAGACAGAAGAAACAGCAAACTGTGACTCTTCCTGCTGCAGAT
TTGGATGATTTCCAAACAATTGCAACAATCCATGAGCAGTGCTGACTCAACTCAGGCCTAAACACAGATACAAGAAAGTGTTGATTAGATCAGTGAAGAT
TGAT
>67d0c236-8e65-4caa-bceb-23f2cec98a41|5
ATACCTTCCCAGGTAACAAACCAACCAACTTTCGATCTCTTGTAGATCTGTTCTCTAAACTGTCACTAAGATTGCTGCTGAGGCTTCTAAGAAGCCTCGG
CAAAACGTACTGCCACTAAAGCATACAATGTAACACAAGCTTCGGCAGACGTGGTCCAGAACAAACCCAAGGAAATTTTGGGACCAGGAACTAATCAGAC
AAGGAACTGATTACAAACATTGGCCGCAAATTGCACAATTTGCCCCAGCGCTTCAGCGTTCTTCGGAATGTCGCGCATTGGCATGGAAGTCACACCTTCG
GGAACGTGGTTGACCTACACAGGTGCCATCAAATTGGATGACAAAGATCCAAATTTCAAAGATCAAGTCATTTGCTGAATAAGCATTGACGCATACAAAA
CATTCCCACCAACAGAGCCTAAAAAGGACAAAAAGAAGAAGGCTGATGAAACTCAAGCCTTCAAGAGACAGAAGAAACAGCAAACTGTGACTTTTCCTGC
TGCAGATTTGGATGATTTTCCAAACAATTGCAACAATCCATGAGCAGTGCTGACTCAACTCAGGCCTAAACTCATGCAGACCAACAAGGCAGATGGGCTA
TATAAACGTTTTCGCTTTTCCGTTTACGATATAGTCTACTCTTGTGCAGAATGAATTCTCGTAACATAGCACAAGTAGATGTAGTTAACTTTAATCACAT
TAGCAATCTTTAATCAGTGTGTAACATTAGGGAGGACTTGAAAGAGCCACCACATTTCTTCGAGGCCACGCAGAGTACGATCGAGTGTACAGTGAACAAT
GCTAGGGAGAGCTGCCTATATGGAAGAGCCCTAATGTGTAAAATTAATTTTAGTAGTGCTATCCCCATGTGATTTTAATAGCTTTTTAGGAGAATGACAG
C
>e42e4c05-ddd5-4fc4-893b-d4914174192d|10
ATACCTTCCCAGGTAACAAACCAACCATATTTTCGATCTCTGTAGATCTGTTCTCTAAACGAACAAACTAAAATGTCTTGATAATGGACCCCAAAATCAG
CGAAATGCACCCCGCATTACGTTTGGTGGACCTCAGATTCAACTGGCAGTAACCAGAATGGAGAACGCAGTGGGCGCGATCAAAACAACGTCGGCCCAAG
GTTTACCCAATAATACTGCGTCTTGGTTTCACCGCTCACACTCAACATGGCAAGGAAGACCTTAAATTCCCTCGAGGACAAGGCGTTCCAATTAACACCA
ATAGCAACTGAGGGAGCCTTGAATACACCAAAAGATTTGGCACCCGCAATCCTGCTAACAATGCTGCAATCGTGCTACAACTTCCAAGGAACAACTATTG
CCAAAAGGCTTTTACGCAGAAGGGAGCAGAGGCGGCAGTCAAGCCTCTCTCGTTCCTCATCACGTAGTCGCAACAGTTTAAGAAATTCAACTCCAGGCAG
CAGTAGGGGAACTTCTCCTGCTAGAATGGCTGGCAATGGCGGTGATGCTGCTCTTGCTTTGCTGCTGCTTGACAGATTGAACCAGCTTGAGAGCAAAATG
TCTGGTAAAGGCCAACAACAACAAGGCCAAACTGTCACTAAGAAATGCTGCTGAGGCTTAAGAAGCCTCGGCAAAACGTACTGCCACTAAAGCATACAAT
GTAACACAAGCTTCGGCAGACGTGGTCCAGAACAAACCCAAGGAAATTTTGGGGACCAGGAACTAATCAGACAAGGAACTGATTACAAACATTGGCCGCA
AATTGCACAATTTGCCCCAGCGCTTCAGCGTTTTCGGAATGTCGCGCATTGGCATGGAAGTCACACCTTCGGGAACGTGGTTGACCTACACAGGTGCCAT
CAAATTGGATGACAAAGATCCAAATTTCAAAGATCAAGTCATTTTGCTGAATAAGCATTGACGCATACAAAACATTCCCACCAACAGAGCCTAAAAAGGA
CAAAAGAAGAAGGCTGATGAAACTCAAGCCTTACAAGACAGAAGAAACAGCAAACTGTGACTTTTTCCTGCTGCAGATTTGGATGATTTCTCCAAACAAT
TGCAACAATCCATGAGCAGTGCTGACTCAACTCAGGCCTAAACTCATGCAGACATACAAGGCAGATGGGCTATAAACGTTTCGCTTTCCGTTTACGATAT
ATAGTCTACTCTTGTGCAGAATGAATTCTCGTAACTACATAGCACAAGTAGATGTAGTTAACTTTAATACATAGCAATTTTTAATCAGTGTGTAACATTA
GGGAGGACTTGAAAGAGCCACCACATTTTTCGAGGCCACGCGGAGTACGATCGAGTGTACAGTGAACAATGCTAGGGAGAGCTGCCTATATGGAAGAGCC
CTAATGTGTAAAATTAATTTTAGTAGTGCTATCCCATGTGATTTTAATAGCTTTAGGAGAATGACAAAAAAAA
>2f3c9de3-fe63-4d63-b94a-ea6926ce9521|5
GTCTCCTCCCAGGTAACAAACCAACCAACTTTTCGATCTTGTAGATCTGTTTCTAAACGAACAAACTAAAAAATGTCTGATAATGGACCCAAAATCAGCG
AATGCACCCCGCATTACGTTTGGTGGACCTCAGATTCAACTGGCAGTAACCAGAATGGAGAGAACGCAGTGGGGCGCGATCAAAACAACGTCGGCCCCAA
GGTTTACCCAATAATACTGCGTTTGGTTTCACCGCACTCAACATGGCAAGGAAGACCTTAAATTCCCTACCGAGGACAAGGCGTTCCAATTAACACCAAT
AGCAGTCCAGATGACCAAATTGGCTACTACCGAAGAGCTACCAGACGAATCGTGGTGGTGACGGTAAAATGAAAGATCAGTCCAAGATGGTATTTCTACT
ACCAAGGAACTGGGCCAGAAGCTGGACTTCCCTATGGTGCTAACAAAGACGGCATCATATGGGTTGCAACTGAGCCTTGAATACACCAAAAGATTACATT
GGCACCCGCAATCCTGCTAACAATGCTGCAATCGTGTTACAACTTCAAGGAACATTATTGCCAAAAGGCTATGCAGAAAGGGAAAGAGGCGGCAGTCAAG
CCTCTTCTCGTTCCTCATCACGTGTCGCAACAGTTGTCGCGCATTGGCATGGAAGTCACACCTCTGGAACGTGGTTGACCTACCACAGGTGCCATCAAAT
TGGATGACAAAGATCCAAATTCAAAGATCAAGTCATTTGCTGAATAAGCATATTGACGCATACAAAACATTCCCACCAACAGAGCCTAAAAAGGACAAAA
AGAAGAAGGCTGATGAAACAAGCCTTCAAGAGACAGAAGAAACAGCAAACTGTGACTCTTTTCCTGCTGCAGATTTGGATGATTTCTCCAAACAATTGCA
ACAATCCATGAGCAGTGCTGACTCAACTCAGGCCTAAACTCATGCAGACTTAAGGCAGATGGGCTATATAAACGTTTCGCTTTTCCGTTTACGATATATA
GTCTACTCTGTGCAGAATGAATCTCGTAACTACATAGCACAAGTAGATGTAGTTTACTTTAATCTCACATAGCAATCTTTAATCAGTGTAACATTAGGGA
GGACTTGAAAGAGCCACATTTCACCGAGGCCACGGAGTACGATCGAGTGTACAGTGAACAATGCTAGGAGAGCTGCCTATATGGAAGAGCCCTAATGTGT
AAAATTAATTTTAGTAGTGCTATCCCATGTGATTTTAATAGCTTTTAGGAGAATGACAGC
>b3f0ca9b-ce7e-42f7-83ce-b23af52a7a01|5
ATACCTTCCCAGGTAACAAACCAACCAACTTTCGATCTTGTAGATCTGTTCTAAACGAACAAACTAAAATGTCTGATAATGGACCCCAAAATCAGCGAAA
TGCACCCGCATTACGTTTTGGTGGACCCTCAGATTCAACTGGCAGTAACCAGAATGGAGAACGCAGTGGGGCGCGATCAAAACAACGTCGGCCCCAAGGT
TTACCCAATAATACTGCGTCTTGGTTCACCGCTCTCACTCAACATGGCAAGGAAGACCTTAAATTCCCTCGAGGACAAGGCGTTCCAATTAACACCAATA
GCAGTCCAGATGACCAAATTGGCTACTACCGAAGAGCTACCAGACGAATTCGTGGTGGTGACGGTAAAATGAAAGATCTCAGTCCAAGATGGTATCTACT
ACCTAGGAACTGGGCCAGAAGCTGGACTTCCCTATGGTGCTAACAAAGACGGCATCATATGGGTTGCAACTGAGGGAGCCTTGAATACACCAAAAGATCA
CTGGCACCCGCAATCCTGCTAACAATGCTGCAATCGTGCTACAACTTCCTCAAGGAACAAACTGCCAAAAGGCTTTACGCAGAAGGGAGCAGAGGCGGCA
GTCAAGCCTTCTCGTTCCTCATCACGTAGTCGCAACAGTTTAAGAATTTCAACTCCAGGCAGCAGTAGGGGACTTCCTGCTAGAATGGCTGGCAATGGCG
GTGATGCTGCTCTTGTTCTGCTGCTGCTTGACAGATTGAAAGCTTGATTAAAGGCCATCATAAACCTCATAATTAAAAATTTGCCACTATCAATGTAACA
CAAGTCAGACTAACTGAGAATAAACTATTACAAACATTCAATTAGATGAAGAGCAACCAATGGAGATTGATTAAACGAACATGAAATCCTAAAGATTCAT
TCTGAATAAGCATTCTTGGCACTGATAACACTCGCTACTTGATTACATAAAAATTTAAAAATTGTGAGCTTTATCACTACCAAGATTCGTGTGTGTTAGA
GGTACAACAGTACTTTAAAAGAACCTTGCTTTCTGGAACATACGAGGGCAATTCACCATTTCATCCTCTAGCTGATAACAAATTTGCACTGACTTGCTTT
AGCACTCAATTTGCTTTTGCTTGTCCTGACGGCGTAAACACGTCTATCAGTTACGTGCCAGATCAGTTCACCTAAACTGTTCATCAGACAAGAGGAAGTC
AAGAACTTTACTCCAATTTTTATTGTTGCGGCAATAGTGTTTATAACACTTTGCTCACACTCAAAAGAAAGACAGAATGATTGAACTTTCATTAATTGAC
TTCTATTTGTGTTTTTTAGCCTTTCTGCTATTCCTTGTTTTAATTATGCTTATTATCTTTGGTCTCACTTGAACTGCAAGATCAATGAAACTTGTCACGC
CTAAACGAACATGAAATTTCTTGTTTTCTTAGGAATCATCACAACTGTAGCTGCATTTCACCAAGAATGTAGTTTACAGTCATGTACTCAACATCAACCA
TATGTAGTTGATGACCCGTGTCCTATTCACTTCTATTCTAAATGGTATATTAGAGTAGGAGCTAGAAAATCAGCACCTTTAATTGAATTGTGCGTGGATG
AGGCTGGTTCTAAATCACCCATTCAGTACATCGATATCGGTAATTATACAGTTTCCTGTTTACCTTTTACAATTAATTGCCAGGAACCTAAATTGGGTAG
TCTTGTAGTGCGCTGTTCGTTTCTATGAAGACTTTAGAGTATCATGACGTTCGTGTTGTTTTAGATTTCATCTAAACGAACAAACTAAAATGTCTGATAA
TGGACCCCAAAATCAGCGAAATGCACCCCGCATTACGTTTGGTGGACCTCAGATTCAACTGGCAGTAACCAGAATGGAGAACGCAGTGGGGCGCGATCAA
AACAACGTCGGCCCCAAGGTTTACCCAATAATACTGCGTCTTGGTCACCGCTCACTCACATGGCAAGGAAGACCTTAAATTCCCTCGAGGACAAGGCGTT
CCAATTAACACCAATAGCAGTCCAGATGACCAAATTGGCTACTACCGAAGAGCTACCAGACGAATCACATCGTGGTGGTGACGGTAAAATGAAAGATTCA
GTCCAAGATGGTATTTCTACTACCTAGGAACTGGGCCAGAAGCTGGACTTCCCTATGGTGCTAACAAAGACGGCATCATATAGGGTTGCAACTGAGGGAG
CCTTGAAATACACCAAAAGATCATTGGCACCCGCAATCCTGCTAACAATGCTGCAATCGTGCTACAACTTCCTCAAGGAACAACATTGCCAAAAGGCTTT
TACGCAGAAGGGAGCAGAGGCGGCAGTCAAGCCTCTTCTCGTTCCTCATCACGTAGTCGCAACAGTTTAAGAAATTCAACTCCAGGCAGCAGTAGGGGAA
CTCTCCCCTGCTAGAATGGCTGGCAATGGCGGTGATGCTGCTCTTGCTTTGCTGCTGCTTGACAGATTGAACCAGCTTGAGAGCAAAATGTCTGGTAAAG
GCCAACAACAACAAGGCCAAACTGTCACTAAGAAATTGCTGCTGAGGCTTCTAAGAAGCCATGGCAAAAACGTACTGCCACTAAAGCATACAATGTAACA
AGCTTCGGCAGACGTGGTCCAGAACAAACCCAAGGAAATTTTGGGGACCAGGAACTAATCAGACAAGGAACTGATTACAAACATTGGCCGCAAATTGCAC
AATTTGCCCCAGCGCTTCAGCGTTTTCGGAATGTCGCGCATTGGCATGGAAGTCACACCTTCGGGGAACGTGGTTGACCTACACAGGTGCCATCAAATTG
GATGACAAAGATCCAAATTCAAAGATCAAGTCATTTGCTGAATAAGCATTGACGCATACAAAACATTCCCACCAACAGAGCCTAAAAAGGACAAAAGAAG
AAGGCTGATGAAACTCAAGCCTTACCGCAGAGACAGAAGAAACAGCAAACTGTGACTTCACCTGCTGCAGATTTGGATGATTTCTCCAAACAATTGCAAC
AATCCATGAGCAGTGCTGACTCAACTCAGGCCTAAACTCATGCAGACCAACAAGGCAGATGGGCTATATAAACGTTTTCGCTTCCGTTTACGATATAGTC
TACTTGTGCAGAATGAATTCTCGTAACTACATAGCACAAGTAGATGTAGTTAACTTTAATCACATAGCAATTCTTTAATCAGTGTGTAACATTAGGGAGG
ACTTGAAAGAGCCACCACATTTCACCGAGGCCACGCGGAGTACGATCGAGTGTACAGTGAACAATGCTAGGGAGAGCTGCCTATATGGAAGAGCCCTAAT
GTGTAAAATTAATTTAGTAGTGCTATCCCCATGTGATTTTAATAGCTTTCTTAGGAGAATGACAAAAATCCCCTACCCACATAACCCTACCCACCATACA
TATATACATAACCTTCATTTTTTTCAACCAACCCCATGCCATCCCGCAACCATCCTAAAACCAAAAA
>eb33dd12-ad7d-4ad7-a46e-8f7b5f3018ae|7
ATACCTTCCCAGGTAACAAACCAACCAACTTCGATCTTGTAGATCTGTTCTCTAAACGAACAAACTAAAATGTCTGATAATGGACCCCAAAATCAGCGAA
ATGCACCCCGCATTACGTTTTGGTGGACCCTCAGATTCAACTGGCAGTAACCAGAATGGAGAACGCAGTGGGGCGCGATCAAAACAACGTCGGCCCCAAG
GTTTACCCAATAATACTGCGTCTTGGTTCACCGCTCTCACTCTTATGGCAAGGAAGACCTTAAATTCCCTCGAGGACAAGGCGTTCCAATTAACACCAAT
AGCAGTCCAGATGACCAAATTGGCTACTACCGAAGAGCTACCAGACGAATTCGTGGTGGTGACGGTAAAATGAAAGATCTCAGTCCAAGATGGTATTCTA
CTACCTAGGAACTGGGCCAGAAGCTGGACTTCCCTATGGTGCTAACAAAGACGGCATCATATGGGTTGCAACTGAGGGAGCCTTGAATACACCAAAAGAT
CACATTGGCACCCGCAATCCTGCTAACAATGCTGCAATCGTGCTACAACTTCCTCAAGGAACAACATTGCCAAAAGGCTTTACGCAGAAGGGAGCAGAGG
CGGCAGTCAAGCCTCTTCTCGTTCCTCATCACGTAGTCGCAACAGTTTAAGAAATTCAACTCCAGGCAGCAGTAGGGAACTTCTCCTGCTAGAATGGCTG
GCAATGGCGGTGATGCTGCTCTTGCTTTGCTGCTGCTTGACAGATTGAACCAGCTTGAGAGCAAAATGTCTGGTAAAGGCCAACAACAACAAGGCCAAAC
TGTCACTAAGAAATTGCTGCTGAGGCTTCTAAGAAGCCTCGGCAAAACGTACTGCCACTAAAGCATACAATGTAACACAAGCTTTCGGCAGACGTGGTCC
AGAACAAACCCAAGGAAATTTTGGGGACCAGGAACTAATCAGACAAGGAACTGATTACAAACATTGGCCGCAAATTGCACAATTTGCCCCAGCGCTTCAG
CGTTTCGGAATGTCGCGCATTGGCATGGAAGTCACACCTCGGGAACGTGGTTGACCTACACAGGTGCCATCAAATTGGATGACAAAGATCCCAAAGATCA
AGTCATTTGCAGCAATTTTTAATCAGTGTGTAACATTAGGGAGGACTTGAAAGAGCCACCACATTTCACCGAGGCCACGCGGAGTACGATCGAGTGTCAG
TGAACAATGCTAGGGAGAGCTGCCTATATGGAAGAGCCCTAATGTGTAAAATTAATTTTAGTAGTGCTATCCCATGTGATTTTAATAGCTTCTTTAGGAG
AATGACAAAATCCCCCCACCCCCCACACACCCACCATCTTATCTCATATTCCATATCAATATATCCCCT
>f732771d-0824-4451-8600-ba5e3d3fdc05|5
AAGGGTGCCACTTTGTTTGCATTTATCTGTTGTTATGCTTTGTAACAGTTTCTCTTCTCTTCTGCTCGTTGCTGCTGGCCTTGAAGCCCCTTTTCTATCT
TCTATAAATTAGTCTACTTCTTGCAGAGTATAAACTTTGTAAGAATAATAATGAGGCTTTGGCTTTTGCTGGAAATGCCGTTCCAAAAACCCATTATTTT
ATGATGCCAACTATTTTCTGTTGGCATACTAATTGTTACGACTATTGTATACCTACAATAGTGTAACTCTTCAATTGTCATTACTCAGGTGATGGCACAA
CAAGTCCTATTTTGAACATGACTACCAGATTGGTGGTTATACTGAAAATGGGAATCTGGAGTAAAAGACTGTGTTGTATTACACAGTTACTTTCAGACTA
TTACCAGCTGTACTCACTCAATTGAGTACAGACACTGGTGTTGAACATGTTACCTTCATCATCTACAATAAAATTGTTGATGAGCCTGAAGAACATGTCC
AATTTTATAAATCGACGGTTCATCCAGAGTTGTTAATCCAGTAATGGAACCAATTTATGATGAACCGACGACGACTACTAGCGTGCCTTTGTAAGACAAG
CTGATGAGTACGAACTTATGTACTCATTCGTTTCAGAAGAGACAGGTACGTTAATAGTTAATAGCGTACTTTTTCTTGCTTCGTGGTATTCTTGTCTAGT
TACACTAGCCATTCCTACTGCGCTTCGATTGTGTGCGTACTGCTGCAATATTGTTAACGTGAGTCTTGTAAAACCTCTTTTTACGTTTACTCTCGTGTTA
AAATTTGAATTCTTCTAGAGTTCCTGATTTCTGGTCTAAACGAACTAAATATTATTAGTTTTTCTGTTTGGAACTTTAATTTTAGCCATGCAGATTCCAA
CGGTACTATTACCGTTGAAGAGCTTAAAAAGCTCTTGAACAATGGAACCTAGTAATAGGTTTCCTATTCCTTACATGGATTTGTCTTTTACAATTTGCCT
ATGCCAACAGGAATAGGTTTGTATATAATTAAGTTGCTTTCCTCTGGCTGTTATGGCCAGTAGTAACTTTAGCTTGTTTTTGTGCTTGCTGCTGTTTACA
GAATAAATTGGATCACCGGTGGAATTGCTATCGCAATGGCTTGTCTTGTAGGCTTGATGTGGCTCAGCTACTTCATTGCTTCTTTTCAGACTGTTTGCGC
GTACGCGTTCCATGTGGTCATTCAATCCAGAAACTAACATTCTCAACGTGCCACTCCATGGCACTATTTTGACCAGACCGCTCAAGAAAAGTGAACTCGT
AATCGGAGCTGTGATCCTCGTGGACATCTTCGTATTGCTGGACACCATCTAGGACGCTGTGACATAAGGACCCTGCCTAAAGAAATCACTGTTGCTACAT
CACGAACGTTCTTATTACAAATTGGGAATTCGCAGCGTGTAGCAGGTGACTCAGGTTTTGCTGCATACAGTCGCTACCAGGATTGGCAACTATAAATTAA
ACACAGACCATTCCAGTAGCAGTGACAATATTGCTTTGCTTGTACAGTAAGTGACAACAGATGTTTCATCTCGTTGACTTTCAGGTTACTATAGCAGAGA
TATTACTAATTATTATGAGGACTTTAAAGTTCCCATTTGGAATCTTGATTACCACATCAAAAACCTCATAATTAAAAATTTATCTAAGTCACTAACTGAG
AATAAATATTTCTCAATTAGATGAAGAGCACCAATGGAGATTGATTAAACGAACATGAAAATTATTTTTCTTGGCACTGATATCGCTACTTGTGAGCTTT
ATCACTACCAAGAGTGTGTTAGAGGTACAACAGTACTTTAAAAGAACCTTGCTCTCTGGAACATACAAGGGCAATTCACCATTTCATCATCTAGCTGATA
TACAAATTTGCACTGACTTGCTTTAGCACTCAATTTGCTTTTGCTTGTCCTGACGGCGTAAACACGTCTATCAGTTACGTGCCAGATCAGTTTCACCTAA
ACTGTTTTATCAGACAAGAGGAAGTTCAAGAACTTTACTCCAATTTTTTATTGTTGCGGCAATAGTGTTTATAACACTTTGCACACTCAAAAGAAAGACA
GAATGATTGAACTTTCATTAATTGACTTTATTTGTGCTTTTTAGCCTTTCTGCTATTCCTTGTTTTAATTATGCTTATTATCTTTGGTCTCACTTGAACT
GCAAGATCAAATGAAACTTGTCACGCCTAAACGAACATGAAATTTCTTGTTTTTAGGAATTTTACAACTGTAGCTGCATTTCACCAAGAATGTAGTCTAC
AGTTATGTACTCAACATCAACCATATGTAGTTGATGACCCGTGTCCTATCACTTCTATTCTAAATGGTATATTAGAGTAGGAGCTAGAAAAATCAGCACC
TTTAATTGAATTGTGCGTGGATGAGGCTGGTTCTAAATCACCCATTCAGTACTTCGATATCGGTAATTATACAGTTTCCTGTTTACCTTTTACAATTAAT
TGCCAGGAACCTAAATTGGGTAGTCTGCATTAGTGCGTTGTTCGTTCTATGAAGACTTTTAGAGTATCATGACGTTCGTGTTGTTTTAGATTTCATCTAA
ACGAACAAACTAAAATGTCTGATAATGGACCCCAAAATCAGCGAAATGCACCCGCATTACGTTTGGTGACCTCAGATTCAACTGGCAGTAACCAGAATGG
AGAACGCAGTGGGCGCGATCAAAAACAACGTCGGCCCAAGGTTTACCCAATAATACTGCGCTTGGTTCCGCGCTTCAACATGGCAAGGAAGACCTAAAAT
TCCCTCGAGGACAAGGCGTTCCAATTAACACCAATAGCAGTCCAGATGACCAAATTGGCTACTACCGAAAGCTACCAGACGAAATCGTGGTGGTGACGGT
AAAATGAAAGATCAGTCCAAGATGGTATTTCTACTACCTAGGAACTGGGCCAGAAGCTGGACTTCCCTATGGTGCTAACAAAGACGGCATCACTTAGGGT
GCAACTGAGGGAGCCTTGAATACACCAAAAGATCACTGGCACCCGCAATCCTGCTAACAATGCTGCAATCGTGCTACCAACTTCCAAGGAACAACATTGC
CAAAAGGCTTTACGCAGAAGGGAGCAGAGGCGGCAGTCAAGCCTCTCTCGTTCCATCACGTAGTCGCAACAGTTTAAGAAATTCAACTCCAGGCAGCAGT
AGGGGAACTTTCTCCTGCTAGAATGGTTGGCAATGGCGGTGATGCTGCTCTTGCTTCTGCTGCTGCTTGACAGATTGAACCAGCTTGAGAGCAAAATGTC
TGGTAAAGGCCAACAACAACAAGGCCAAACTGTCTTAAAGAATTGCTGCTGAGGCTTTAAGAAGCCTCGGCAAAAACGTACTGCCACTAAAGCATACAAT
GTACACAAGCTTTCGGCAGACGTGGTCCAGAACAAACCCAAGGAAATTTTGGGGACCAGGAACTAATCAGACAAGGAACTGATTACAAATTGGCCGCAAA
TTGCACAATTTGCCCCAGCGCTTCAGCGTTCTTCGGAATGTCGCGCATTGGCATGGAAGTCACACCCTTAGGGAACGTGGTGACCTACACACAGGTGCCA
TCAAATTGGATGACAAAGATCCAAATTTTGAGATCAAGTCATTTGCTGAATAAGCATTGACGCATACAAAACATTCCCACCAACAGAGCCTAAAAAGGAC
AAAAGAAGAAGGCTGATGAAACTCAAGCCTGGCAGAGACAGAAGAAACAGCAAACTGTGACTTTTCCTGCTGCAGATTTGGATGATTTCTCCAAACAATT
GCAACAATCCATGAGCAGTGCTGACTCAACTCAGGCCTAAAACTCATGCAGACATAAGGCAGATGGGCTATATAAACGTTCGCTTTCCGTTTACGATATA
TAGTACTACTCTGTGCAGAATGAATCTCGTAACATAGCACAAGTAGATGTAGTTAACTTTAATCTCACATAGCAATCTTTAATCAGTGTGTAACATTAGG
GAGGACTTGAAAGAGCCACATTTAGAGGCCAGAGAGTACGATCGAGTGTACAGTGAACAATGTTGAAGGAGGC
>169ba493-cf64-4aa0-be15-075dea7e9627|7
ACACCTTCCCAGGTAACAAACCAACCAACTTTCGATTTCTGTAGATCTGTTCTAAACGAACAAACTAAAATGTCTGATAATGGACCCCAAAATCAGCGAA
ATGCACCCCGCATTACGTTTGGTGGACCCTCAGATTCAACTGGCAGTAACCAGAATAGAGAACGCAGTGGGGCGCGATCAAAACAACGTCGGCCCCAAGG
TTTACCCAATAATACTGCGTCTTGGTTCACCGCTCTCATCAACATGGCAAGGAAGACCTTAAATTCCCTCGAGGACAAGGCGTTCCAATTAACACCAATA
GCAGTCCAGATGACCAAATTGGCTACTACCGAAGAGCTACCAGACGAATTCGTGGTGGTGACGGTAAAATGAAAGATTCAGTCCAAGATGGTATTTCTAC
TACCTAGGAACTGGGCCAGAAGCTGGACTTCCCTATGGTGCTAACAAAAAAGGCCAACAACAACAAGGCCAAACTGTCACTAAGAATTGCTGCTGAGGCT
TCTAAGAAGCCTCGGCAAAACGTACTGCCACTAAAGCATACAATGTAACACAAGCTTCGGCAGACGTGGTCCAGAACAAAACCCAAGGAAATTTTGGGGA
CCAGGAACTAATCAGACAAGGAACTGATTACAAACATTGGCCGCAAATTGCACAATTTGCCCCAGCGCTTCAGCGTTCTTCGGAATGTCGCGCATTGGCA
TGGAAGTCACACCTTCGGGAACGTGGTTGACCTACACAGGTGCCATCAAATTGGATGACAAAGATCCAAATTTCAAAGATCAAGTCATTTTGCTGAATAA
GCATATTGACGCATACAAAACATTCCCACCAACAGAGCCTAAAAAGGACAAAAAGAAGAAGGCTGATGAAACTCAAGCCTTCGCAGAGACAGAAGAAACA
GCAAACTGTGACTCTTTTCCTGCTGCAGATTTGGATGATTTCCAAACAATTGCAACAATCCATGAGCAGTGCTGACTCAACTCAGGCCTAAACTCATGCA
GACCACAAGGCAGATGGGCTATAAACGTTTTCGCTTTCCGTTTACGATATAGTCTACTCTTGTGCAGAATGAATTCTCGTAACATAGCACAAGTAGATGT
AGTTAACTTTAATCTTTAGCAATTTTTAATCAGTGTGTAACATTAGGGAGGACTTGAAAGAGCCACCACTTTTCACCGAGGCCACGCGGAGTACGATCGA
GTGTACAGTGAACAATGCTAGGGAGAGCTGCCTATATGGAAGAGCCCTAATGTGTAAAATTAATTTTAGTAGTGCTATCCCCATGTGATTTTAATAGCTT
CTTAGGAGAATGACAGC
>4043dd51-cf70-4a88-8ced-b1b79bf7c652|10
ATACCTTCCCAGGTAACAAACCATACCAACTTTCGATCTCTTGTAGATCTGTTCTAAACGAACTTTAAAATCTGTGTGGCTGTCATCGGCTGCATGCTTA
GTGCACTCACGCAGTATAATTAATAACTAATTACTGTCGTTGACAGGACACGAGTAACTCGTGTTTATTTGCAGGCTGCTTACGGTTCGTCCGTGTTGCA
GCCGATCATCAGCACATCTAGGTTTCGTCCGGGTGTGACCGAAAGGTAAGATGGAGAGCCTTGTCCCTGGTTTCAACGAGAAAAACACACGTCCATCCAG
TTTGCCTGTTTACAGGTTCGCGACGTGCTCGTACGTGGCTTTGGAGACTCCGTGGAGGAGGTCTTATCAGAGGCACGTCAACATCTTAAAGATGGCACTT
GTGGCTTAGTAGAAGTTGAAAAAGGCGTTTTGCCTCAACTTGAACAGCCCTATGTGTTCATCAAACGTTCGGATGCTCGAACTGCACCTCATGGTCATGT
TATGGTTGAGCTGGTAGCAGAACTCGAAGGCATTCAGTACGGTCGTAGTGGTGAGACACTTGGTGTCCTTGTCCCTCATGTGGGCGAAATACCAGTGGCT
TACCGCAAGGTTTCTTCGTAAGAACGGTAATAAAGGAGCTGGTGGCCATAGTTACGGCGCCGATCTAAAGTCATTTGACTTAGGCGACGAGCTTGGCACT
GATCCTTATGAAGATTTCAAGAAAGACGCATACAAAACATTCCCACCAACAGAGCCTAAAAAGGACAAAAAGAAGAAGGCTGATGAAACTCAAGCCACCG
CAGAGACAGAAGAAACAGCAAACTGTGACTTTTTCCTGCTGCAGATTTGGATGATTTTCCAAACAATTGCAACAATCCATGAGCAGTGCTGACTCAACTC
AGGCCTAAACTCATGCAGACACACAAGGCAGATGGGCTATATAAACGTTTTCGCTTTCCGTTTACGATATAGTCTACTTGTGCAGAATGAATTCTCGTAA
CTACATAGCACAAGTAGATGTAGTTAACTTTAATCTCACATAGCAATCTTTAATCAGTGTGTAACATTAGGGAGGACTTGAAAGAGCCACCACATTTCAC
CGAGGCCACGCGGAGTACGATCGAGTGTACAGTGAACAATGCTAGAGAGCTGCCTATATGGAAGAGCCCTAATGTGTAAAATTAATTTTAGTAGTGCTAT
CCCCATGTGATTTTAATAGCTTCTTAGGAGAATGACAAAA
>49cd6a70-58ff-4bdf-a282-ff9884442a8b|11
CTTCCCAGGTAACAAACCAACCAACTTTCGATTTCTTGTAGATCTGTTCTCTAAACGAACATGAAAAATTATTTTTCTTGGCACTGATAACACTCGCTAC
TCTGTGAGCTTTATCACTACCAAGAGTGTGTTAGAGGTACAACAGTACTTTAAAAGAACCTTGCTCTTCTGGAACATACGAGGGCAATTCACCATTTCAT
CCTCTAGCTGATAACAAATTTGCACTGACTTGCTTTAGCACTCAATTTGCTTTTGCTTGTCCTGACGGCGTAAACACGTCTATCAGTTACGTGCCAGATC
AGTTTCACCTAAACTGTTCATCAGACAAGAGGAAGTCAAGAACTTTACTCTCCAATTTTTATTGTTGCGGCAATAGTGTTTATAACACTTTGCTCACACT
CAAAAGAAAGACAGAATGATTGAACTTCATTAATTGACTTCTATTTGTGCTTTTTAGCCTTTCTGCTATTCCTTGTTTAATTATGCTTATTATCTTTGGT
TCTCTTGAACTGCAAGATCATAATGAAACTTGTCACGCCTAAACGAACATGAAATTTCTTGTTTCTTAGGAATCATCTACAACTGTAGCTGCATTTCACC
AAGAATGTAGTTTACAGTCATGTACTCAACATCAACCATATGTAGTTGATGACCCGTGTCCTATTCACTTCTATTCTAAATGGTATATTAGAGTAGGAGC
TAGAAAATCAGCACCTTTAATTGAATTGTGCGTGGATGAGGCTGGTTCTAAATCACCCATTCAGTACATCGATATCGGTAATTATACAGTTTCCTGTTTA
CCTTTTACAATTAATTGCCAGGAACCTAAATTGGGTAGTCTTGTAGTGCGTTGTTCGTTCTATGAAGACTTTTTAGAGTATCATGACGTTCGTGTTGTTT
AGATTTCATCTAAACGAACAAACTAAAATGTCTGATAATGGACCCCAAAATCAGCGAAATGCACCCCGCATTACGTTTGGTGGACCTCAGATTCAACTGG
CAGTAACCAGAATGGAGAACGCAGTGGGCGCGATCAAAACAACGTCGGCCCCAAGGTTTACCCAATAATACTGCGTCTTGGTTCACCGCTCTCTCATCAA
CATGGCAAGGAAGACCTTAAATTCCCTCGAGGACAAGGCGTTCCAATTAACACCAATAGCAGTCCAGATGACCAAATTGGCTACTACCGAAGAGCTACCA
GACGAATTCGTGGTGGTGACGGTAAAATGAAAGATCTCAGTCCAAGATGGTATTTCTACTACCTAGGAACTGGGCCAGAAGCTGGACTTCCCTATGGTGC
TAACAAAAGACGGCATCATATGGGTTGCAACTGAGGGAGCCTTGAATACACCAAAAGATCACTGGCACCCGCAATCCTGCTAACAATGCTGCAATCGTGC
TACAACTCCTCAAGGAACAACATTGCCAAAAGGCTTTACGCAGAAGGGAGCAGAGGCGGCAGTCAAGCCTCTCTCGTTCCTCATCACGTAGTCGCAACAG
TTTAAGAATTTCAACTCCAGGCAGCAGTAGGGGAACTTCTCCTGCTAGAATGGCTGGCAATGGCGGTGATGCTGCTCTTGCTTTGCTGCTGCTTGACAGA
TTGAACCAGCTTGAGAGCAAAATGTCTGGTAAAGGCCAACAACAACAAGGCCAAACTGTCACTAAGAATTGCTGCTGAGGCTTTAAGAAGCCTCGGCAAA
ACGTACTGCCACTAAAGCATACAATGTAACACAAGCTTTCGGCAGACGTGGTCCAGAACAAACCCAAGGAAATTTTGGGGACCAGGAACTAATCAGACAA
GGAACTGATTACAAACATTGGCCGCAAATTGCACAATTTGCCCCAGCGCTTCAGCGTTTTCGGAATGTCGCGCATTGGCATGGAAGTCACACCTTCGGGA
ACGTGGTTGACCTACACAGGTGCCATCAAATTGGATGACAAAGATCCAAATTTAAAGATCAAGT
>de0e795c-fd78-4c9f-aefc-847d1ef92029|7
CCTTCCCAGGTAACAAACCAACCAACTTCGATACTTGTAGATCTCTCTAAACGAACAAACTAAAATGTCTGATAATGGACCCCAAAATCAGCGAAATGCA
CCCGCATTACGTTTGGTGGACCTCAGATTCAACTGGCAGTAACCAGAATGGAGAACGCAGTGGGCGCGATCAAAACAACGTCGGCCCCAAGGTTTACCCA
ATAATACTGCGTCTTGGTTCACCGCTCACTCAACATGGCAAGGAAGACCTTAAATTCCCTCGAGGACAAGGCGTTCCAATTAACACCAATAGCAGTCCAG
ATGACCAAATTGGCTACTACCGAAGAGCTACCAGACGAATTCGTGGTGGTGACGGTGGTGAACCAGCTTGAGAGCAAAATGTCTGGTAAAGGCCAACAAC
AACAAGGCCAAACTGTCACTAAGAATTGCTGCTGAGGCTTTAAGAAGCTCGGCAAAACGTACTGCCACTAAAGCAATGTAACACAAGCTTTCGGCAGACG
TGGTCCAGAACAAACCCAAGGAAATTTTGGGGACCAGGAACTAATCAGACAAGGAACTGATTACAAACATTGGCCGCAAATTGCACAATTTGCCCCCAGC
GTTCAGCGTTTCGGAATGTCGCGCATTGGCATGGAAGTCACACCTTCGGGAACGTGGTTGACCTACACAGGTGCCATCAAATTGGATGACAAAGATCCAA
ATTTTCAAAAGATCAAGTCATTTGCTGAATAAGCATTGACGCATACAAAACTTTCCCACCAACAGAGCCTAAAAAAGGACAAAAAGAAGAAGGCTGATGA
AACTCAAGCCTTACAGAGACAGAAGAAACAGCAAACTGTGACTTTTTCCTGCTGCAGATTTGGATGATTTCCAAACAATTGCAACAATCCATGAGCAGTG
CTGACTCAACTCAGGCCTAAACTCATGCAGACCACAAGGCAGATGGGCTATATAAACGTTCGCTTTTCCGTTTACGATAGTCTACTTGTGCAGAATGAAT
TCTCGTAACATAGCACAAGTAGATGTAGTTACTTTAATCTCACATAGCAATTTCTAATCAGTGTGTAACATTAGGGAGGACTTGAAAGAGCCACCACATT
CACTCGAGGCCACGCGGAGTACGATCGAGTGTACAGTGAACAATGCTAGGGAGAGCTGCCTATATGGAAGAGCCCTAATGTGTAAAATTAATTTTAGTAG
TGCTATCCCCATGTGATTTTAATAGCTTCTTAGGAGAATGACAAAAAAT
>b31c0d59-2604-405e-a13b-ff56b4d230a2|8
ATACCTTCCCAGGTAACAAACCAACCAACTTTCGATCTCTGTAGATCTGTTCTCTAAACGAACAAACTAAAATGTCTGATAATGGACCCCAAAATCAGCG
AAATGCACCCGCATTACGTTTGGTGGACCCTCAGATTCAACTGGCAGTAACCAGAATGGAGAACGCAGTGGGCGCGATCAAAACAACGTCGGCCCCAAGG
TTTACCCAATAATACTGCGTCTTGGTTTCGTTCTCACTCAACATGGCAAGGAAGACCTTAAATTCCCTCGAGGACAAGGCGTTCCAATTAACACCAATAG
CAGTCCAGATGACCAAATTGGCTACTACCGAAGAGCTACCAGACGAATTCGTGGTGGTGACGGTAAATGAAAGATTCAGTCCAAGATGGTATTCTTACTA
CCTAGGAACTGGGCCAGAAGCTGGACTTCCCTATGGTGCTAACAAAGACGGCATCATATGGGTTGCAACTGAGGAGCCTTGAATACACCAAAAGATCACA
TTGGCACCCGCAATCCTGCTAACAATGCTGCAATCGTGCTACAACTTCCAAGGAACAACATTGCCAAAAGGCTTTACGCAGAAGGGAGCAGAGGCGGCAG
TCAAGCCTCTCGTTCCTCATCACGTAGTCGCAACAGTTTAAGAAATTCAACTCCAGGCAGCAGTAGGGAACTTCTCCTGCTAGAATGGCTGGCAATGGCG
GTGATGCTGCTCTTGCTTCTGCTGCTGCTTGACAGATTGAACCAGCTTGAGAGCAAAATGTCTGGTAAAGGCCAACAACAACAAGGCCAAACTGTCACTA
AGATTCTGCTGCTGAGGCTTCTAAGAAGCCTCGGCAAAACGTACTGCCACTAAAGCATACAATGTAACACAAGCTTCGGCAGACGTGGTCCAGAACAAAC
CCAAGGAAAATTTTGGGGACCAGGAACTAATCAGACAAGGAACTGATTACAAACATTGGCCGCAAATTGCACAATTTGCCCCAGCGTTCAGCGTTCTTCG
GAATGTCGCGCATTGGCATGGAAGTCACACCTTCGGGAACGTGGTTGACCTACACAGGTGCCATCAAATTGGATGACAAAGATCCAAATTCAAAGATCAA
GTCATTTTGCTGAATAAGCATTGACGCATACAAAACATTCCCACCAACAGAGCCTAAAAAGGACAAAAAGAAGAAGGCTGATGAAACTCAAGCCTTACCG
CAGAGACAGAAGAAACAGCAAACTGTGACTTTTCCTGCTGCAGATTTGGATGATTTTCCAAACAATTGCAACAATCCATGAGCAGTGCTGACTCAACTCA
GGCCTAAACTCATGCAGACATACAAGGCAGATGGGCTATATAAACGTTTTCGCTTTTCCGTTTACGATATAGTCTATTCTTGTGCAGAATGAATTCTCGT
AACATAGCACAAGTAGATGTAGTTAACTTTAATCTCACATAGCAATCTTTAATCAGTGTGTAACATTAGGGAGGACTTTATGGAAGAGCCCTAATGTGTA
AAATTAATTTTAGTAGTGCTATCCCCATGTGATTTTAATAGCTTTTAGGAGAATGACAAAAAA
>0a659c43-e233-4001-84f7-cda87b0a4f44|11
CTCTAAACGAACTTATGGATTTGTTTATGAGAATTTCACAATTGGAACTGTAACTTTGAAGCAAGGTGAAATCAAGGATGCTACTCCTTCAGATTTTGTT
CGCGCTACTGCAACGATACCGATACAAGCCTCACTCCCTTTCGGATGGCTTATTGTTGGCGTTGCACTTCTTGCTGTTTCAGAGCGCTTCCAAAATCATA
ACCCTCAAAAGAGATGGCAACTAGCACTCTCCAAGGGTGTTCATTCTGTTTGTTTGCAACTTGCTGTTGTTGTTTGTAACAGTTTACTCACACCTTTTGC
TCGTTTGCTGCTGGCCTTGAAGCCCCTTTTCTCTATCTTTATGCTTTAGTACTTCTTGCAGAGTATAAACTTTGTAAGAATAATAATGAGGCTTTGGCTT
TGCTGGAAATGCCGTTCCAAAAACCCATTACTTTTATGATGCCAACTATTTTCTTTGCTGGCATACTAATTGTTACGACTATTGTATACCTTACAATAGT
GTAACTTCTTCAATTGTCATTACTCAGGTGATGGCACAACAAGTCCTATTCTTGAACATGACTACCAGATTGGTGGTTATACTGAAATGGGGAATCTGGA
GTAAAAGACTGTGTTGTATTACACAGTTACTTCATCTTCAGACTATTACCAGCTGTACTCAACTCAATTGAGTACAGACACTGGTGTTGAACATGTTACC
TTCATCTACAATAAAAATTGTTGATGAGCCTGAAGAACATGTCCAAATTCATACAATCGACGGTTCATCCAGAGTTGTTAATCCAGTAATGGAACCAATT
TATGATGAACCGACGACGACTACTAGCGTGCCTTTTGTAAGCACAAGCTGATGAGTACGAACTTATGTACTCATTCGTTCGGAAGAGACAGGTACGTTAA
TAGTTAATAGCGTACTCACTTTCTTGCTTTCGTGGTATTTGCTGTTACACTAGCCATCCTTACTGCGCTTCGATTGTGTGCGTACTGCTGCAATATTGTT
AACGTGAGTCTTGTAAAACCTTCTTTTTACGTTTACTCTCGTGTTAAAAATCTGAATTCTAGAGTTCCTGATTTCTGGTCTAAACGAACTAAATATTATT
AGTTTTTCTGTTTGGAACTTTAATTTTAGCCATTGGCAGATTCCAACGGTACTATTACCGTTGAAGAGCTTAAAAAGCTCCTTGAACAATGGAACCTAGT
AATAGGTTTCCTATTACATGGATTTGTTTTTACAATTTGCCTATGCCAACAGGAATAGGTTTTTGTATATAATTAAGTTAATTTTCCTTTGGCTGTTATG
GCCAGTAACTTTAGCTTGTTTGTGCTTGCTGCTGTTTACAGAATAAATTGGATCACCGGTGGAATTGCTATCGCAATGGCTTGTCTTGTAGGCTTGATGT
GGCTCAGCTACTTCATTGCTTTTTCAGACTGTTTGCGCGTACGCGTTCCATGTGGTCATTCAATCCAGAAACTAACATTCTCAACGTGCCACTCCATGGC
ACTATTTGACCAGACCGTTCTAGAAAGTGAACTCGTAATCGGAGCTGTGATCCTTCGTGGACATCTTCGTATTGCTGGACACCATCTAGGACGCTGTGAC
ATCAAGGACCTGCCTAAAGAAATCACTGTTGCTACACGAACGTTCTTATTACAAATTGGGAGCTCGCAGCGTGTAGCAGGTGACTCAGGTTTTGCTGCAT
ACAGTCGCTACAGGATTGGCAACTATAAATTAAACACAGACCATTCCAGTAGCAGTGACAATATTGCTTTGCTTGTACAGTAAGTGACAACAGATGTTTC
ATCTCGTTGACTTTCAGGTTACTATAGCAGAGATATTTAATTATTATGAGGACTTTTAAAGTTTCCATTTGGAATCTTGATTACATCATAAACCTCATAA
TTAAAAATTTATCTAAGTCACTAACTGAGAATAAATATTCTCAATTAGATGAAGAGCAACCAATGGAGATTGATTAAACGAACATGAAAATTATTTTTCT
TGGCACTGATAACACTCGCTACTCTGTGAGCTTTATCACTACCAAGAGTGTGTTAGAG
>17f3d9e0-a782-484b-910f-54e1c4e3c86a|11
CTCCTTCCCAGGTAACAAACCAACCATTTCGATTTGTAGATCTGTTCTAAACGAACTTATGGATTTGTTTATGAGAATCTCACAATTGGAACTGTAACTT
TGAAGCAAGGTGAAATCAAGGATGCTACTCCTTCAGATTTTGTTCGCGCTACTGCAACGATACCGATACAAGCCTCACTCCCTTTCGGATGGCTTATTGT
TGGCGTTGCACTTGCTGCTGTTTTCAGAGCGCTTCCAAAATCATAACCCTCAAAAAGAGATGGCAACTAGCACTCTCCAAGGGTGTTCACTTTGTTTGCA
ACTTGCTGTTGTTGTTTGTAACAGTTTACTCACACCTTTTGCTCGTTGCTGCTGGCCTTGAAGCCCCTTTCTCTATCTTTATATAGTCTACTTCTTGCAG
AGTATAAACTTGTAAGAATAATAATGAGGCTTTGGCTTTGCTGGAAATGCCGTTCCAAAAACCCATTACTTTATGATGCCAACTATTTTCTTTGCTGGCA
TACTAATTGTTACGACTATTGTATACCTTACAATAGTGTAATCTTCAATTGTCATTACTCAGGTGATGGCACAACAAGTCCTATTTTGAACATGACTACC
AGATTGGTGGTTATACTGAAAAAATGGGAATCTGGAGTAAAAGACTGTGTTGTATTACACAGTTACTTCACTTCAGACTATTACCAGCTGTACTCAACTC
AATTGAGTACAGACTGGTGTTGAACATGTTACCTTCTCATCTACAATAAAATTGTTGATGAGCCTGAAGAACATGTCCAAATTCACACAATCGACGGTTC
ATCCGGAGTTGTTAATCCAGTAATGGAACCAATTTATGATGAACCGACGACGACTACTAGCGTGCCTTTTGTAAGCACAAGCTGATGAGTACGAACTTAT
GTACTCATTCGTTCAGAAGAGACAGGTACGTTAATAGTTAATAGCGTACTTCTTCTTGCTTCGTGGTATTCTTGCTAGTTACACTAGCCATCCTACTGCG
CTTCGATTGTGTGCGTACTGCTGCAATATTGTTAACGTGAGTCTTGTAAAACCTTCTTTACGTTTACTCGTGTTAAAAATCTGAATTCTTCTAGAGTTCC
TGATTTCTGGTCTAAACGAACTAATTATATTAGTTTCTGTTTGGAACTTTAATTTTAGCCATGGCAGATTCCAACGGTACTATTACCGTTGAAGAGCTTA
AAAAGCTCTCTGAACAATGGAACCTAGTAATAGGTTTCCTATTCCTTACATGGATTTGTCTTCTACAATTTGCCTATGCCAACAGGAATAGGTTTTTGTA
TATAATTAAGTTAATTTTTCCTCTGGCTGTTATGGCCAGTAACTTTAGCTTGTTTTGTGCTTGCTGCTGTTTACAGAATAAATTGGATCACCGGTGGAAT
TGCTATCGCAATGGCTTGTCTTGTAGGCTTGATGTGGCTCAGCTACTTCATTGCTTTTCAGACTGTTTGCGCGTACGCGTTCCATGTGGTCATTCAATCC
AGAAACTAACATTTCTCAACGTGCCACTCCATGGCACTATTTGACCAGACCGCTTCTAGAAAGTGAACTCGTAATCGGAGCTGTGATCCTTCGTGGACAC
TTCGTATTGCTGGACACCATCTAGGACGCTGTGACATCAAGGACCTGCCTAAAGAAATCACTGTTGCTACATCACGAACGCTTCTTATTACAAATTGGGA
GCTCGCAGCGTGTAGCAGGTGACTCAGGTTTGCTGCACAGTCGCTACAGGATTGGCAACTATAAATTAAACACAGACCATTCCAGTAGCAGTGACAATAT
TGCTTTTTTTGTACAGTAAGTGACAACAGATGTTTCATCGTTGACTTTCAGGTTACTATAGCAGAGATTACTAATTATTATGAGGACTTTAAAGTTCCAT
TTGGAATCTTGATTACATCATAAACCTCATAATTAAAAATTTATCTTAGTCACTAACTGAGAATAAATATTCTCAATTAGATGAAGAGCAACCAATGGAG
ATTGATTAAACGAACATGAAAATTATTTTCTTGGCACTGATAACACTCGCTACTTGTGAGCTTTATCACTACCAAGAGTGTGTTAGAGGTACAACAGTAC
TTTAAAAGAACCTTGCTCTGGAACATACGAGGGCAATTCACCATTTCATCCTCTAGCTGATAACAAATTTGCACTGACTTGCTTTAGCACTCAATTTGCT
TTTGCTTGTCCTGACGGCGTAAACACGTCTATCAGTTACGTGCCAGATCAGTTCACCTAAACTGTTCATCAGACAAGAGGAAGTTCAAGAACTTTACTCT
CCAATTTTTTATTGTTGCGGCAATAGTGTTTATAACACTTTGCTCACACTCAAAAAGAAAGACAGAATGATTGAACTTTCATTAATTGACTTCTATTTGT
GCTTTTTAGCCTTCTGCTATTCCTTGTTTTAATTATGCTTATTATCTTTGGTTCCACTTGAACTGCAAGATCATAATGAAACTTGTCACGCCTAAACGAA
CATGAAATTTCTTGTTTTCTTAGGAATATACAACTGTAGCTGCATTTCACCAAGAATGTAGTTTACAGTATGTACTCAACATCAACCATATGTAGTTGAT
GACCCGTGTCCTATTCACTTCTATTCTAAATGGTATATTAGAGTAGGAGCTAGAAAATCAGCACCTTTAATTGAATTGTGCGTGGATGAGGCTGGTTCTA
AATCACCCATTCAGTACATCGATATCGGTAATTATACAGTTTCCTGTTTACCTTTTACAATTAATTGCCAGGAACCTAAATTGGGTAGTCTTGTAGTGCG
TTGTTCGTTCTATGAAGACTTTTTAGAGTATCATGACGTTCGTGTTGTTTTAGATTTCATCTAAACGAACAAACTAAAATGTCTGATAATGGACCCCAAA
ATCAGCGAAATGCACCCCGCATTACGTTTGGTGGACCTCAGATTCAACTGGCAGTAACCAGAATGGAGAACGCAGTGGGCGCGATCAAAACAACGTCGGC
CCCAAGGTTTACCCAATAATACTGCGTCTTGGTTCACCGCTCACTCAACATGGCAAGGAAGACCTTAAATTCCCTCGAGGACAAGGCGTTCCAATTAACA
CCAATAGCAGTCCAGATGACCAAATTGGCTACTACCGAAGAGCTACCAGACGAATTCGTGGTGGTGACGGTAAAATGAAAGATCTCAGTCCAAGATGGTA
TTCTACTACCTAGGAACTGGGCCAGAAGCTGGACTTCCCTATGGTGCTAACAAAGACGGCATCATATGGGTTGCAACTGAGGGAGCCTTGAATACACCAA
AAGATTTGGCACCCGCAATCCTGCTAACAATGCTGCAATCGTGCTACAACTTCCAAGGAACAACATTGCCAAAAGGCTTTACGCAGAAGGGAGCAGAGGC
GGCAGTCAAGCCTTCTCGTTCCTCATCACGTAGTCGCAACAGTTTAAGAAATTCAACTCCAGGCAGCAGTAGGGGAACTTCTCCTGCTAGAATGGCTGGC
AATGGCGGTGATGCTGCTCTTGCTTCTGCTGCTGCTTGACAGATTGAACCAGCTTGAGAGCAAAATGTCTGGTAAAGGCCAACAACAACAAGGCCAAACT
GTCACTAAGAATTGCTGCTGAGGCTTCTAAGAAGCCATCGGCAAAACGTACTGCCACTAAAGCATACAATGTAACACAAGCTTCGGCAGACGTGGTCCAG
AACAAACCCAAGGAAATTTTGGGGACCAGGAACTAATCAGACAAGGAACTGATTACAAACATTGGCCGCAAATTGCACAATTTGCCCCAGCGCTTCAGCG
TTCTTCGGAATGTCGCGCATTGGCATGGAAGTCACACCTTCGGGAACGTGGTTGACCTACACAGGTGCCATCAAATTGGATGACAAAGATCCAAATTTCA
AAGATCAAGTCATTTTGCTGAATAAGCATTGACGCATACAAAACATTCCCACCAACAGAGCCTAAAAAGGACAAAAAGAAGAAGGCTGATGAAACTCAAG
CCTTTCGCAGAGACAGAAGAAACAGCAAACTGTGACTTTTCCTGCTGCAGATTTGGATGATTTTCCAAACAATTGCAACAATCCATGAGCAGTGCTGACT
CAACTCAGGCCTAAACTCATGCAGACCATCAACAAGGCAGATGGGCTATAAACGTTTCGCTTTCCGTTTACGATATATAGTCTACTCTTGTGCAGAATGA
ATTCTCGTAACTACATAGCACAAGTAGATGTAGTTAACTTTAATCACATAGCAATCTTTAATCAGTGTGTAACATTAGGGACTTGAAAGAGC
>543ceb8b-91d8-4b3d-92d7-84bb6cf1ea37|26
ATACCTTCCCAGGTAACAAACCAACCAATTTTCGATTCTTGTAGATCTGTCTCTAAACGAACAAACTAAAATGTCTGATAATGGACCCCAAAATCAGCGA
AATGCACCCCGCATTACGTTTGGTGGACCTCAGATTCAACTGGCAGTAACCAGAATGGAGAACGCAGTGGGCGCGATCAAAACAACGTCGGCCCCAAGGT
TTACCCAATAATACTGCGTCTTGGTTCACCGCTCTCACTCAACATGGCAAGGAAGACCTTAAATTCCCTCGAGGACAAGGCGTTCCAATTAACACCAATA
GCAGTCCAGATGACCAAATTGGCTACTACCGAAGAGCTACCAGACGAATTCGTGGTGGTGACGGTAAAATGAAAGATCAGTCCAAGATGGTATTTCTACT
ACCTAGGAACTGGGCCAGAAGCTGGACTTCCCTATGGTGCTAACAAAGACGGCATCATATGGGTTGCAACTGAGGGAGCCTTGAATACACCAAAAGATTT
GGCACCCGCAATCCTGCTAACAATGCTGCAATCGTGCTACAACTTCCCAAGGAACAACATTGCCAAAAGGCTTTTACGCAGAAGGGAGCAGAGGCGGCAG
TCAAGCCTCTCTCGTTCCTCATCACGTAGTCGCAACAGTTTAAGAAATTCAACTCCAGGCAGCAGTAGGA
>d497025a-4efa-4d9f-9300-961f3f597cd6|5
ATCCTTCCCCAGGTAACAAAATCAACCAACTTCGATTGTAGATCTGTTCTCTAAACGAACAAACTAAAATGTCTGATAATGGACCCCAAAATCAGCGAAA
TGCACCCGCATTACGTTTGGTGGACCTCAGATTCAACTGGCAGTAACCAGAATAGAGAACGCAGTGGGGCGCGATCAAAACAACGTCGGCCCCAAGGTTT
ACCCAATAATACTGCGTCTTGGTTCTGCCTCACTTCACATGGCAAGGAAGACCTTAAATTCCCTCGAGGACAAGGCGTTCCAATTAACACCAATAGCAGT
CCAGATGACCAAATTGGCTACTCGAAGAGCTACCAGACGAATTCGTGGTGGTGACGGTAAAATGAAAGATCAGTCCAAGATGGTATTTCTACTACCTAGG
AACTGGGCCAGAAGCTGGACTTCCCTATGGTGCTAACAAAGACGGCATCATATGGGTTGCAACTGAGGGAGCCTTGAATACACCAAAAGATCACATTGGC
ACCCGCAATCCCTGCTAACAATGCTGCAATCGTGCTACAACTTCCAAGGAACAACTATTGCCAAAAGGCTTATGCAGAAGGGAGCAGAGGCGGCAGTCAA
GCCCTTCTCGTTCCTCATCACGTAGTCGCAACAGTTTAAGAAATTTCAACTCCAGGCAGCAGTAGGGGAACTTTCTCCTGCTAGAATGGCTGGCAATGGC
GGTGATGCTGCTCTTGCTTCTGCTGCTGCTTGACAGATTGAACCAGCTTGAGAGCAAAATGTCTGGTAAAGGCCAACAACAACAAGGCCAAACTGTCACT
AAAGAATCGTTGCTGAGGCTTCTAAGAAGCGCTGCAAAACGTACTGCCACTAAAGCATACAATGTAACACAAGCTTTCGGCAGACGTGGTCCAGAACAAA
CCCAAGGAAATTTTGGGGACCAGGAACTAATCAGACAAGGAACTGATACAAACATTGGCCGCAAATTGCACAATTTGCCCCAGCGCTTCAGCGTTTTCGG
AATGTCGCGCATTGGCTGGAAGTCACACATCGGGAACGTGGTTGACCTACACAGGTGCCATCAAATTGGATGACAAAGATCCAAATTCAAAGATCAAGTC
ATTTGCTGAATAAGCATTGACGCATACAACAATCCCACCAACAGAGCCTAATTTTAGTAGTGCTATCCCATGTGATTTTAATAGCTTTTCTTAGGAGAAT
GACAAAAAAAT
>8609c791-1312-490c-b48b-8bfec7b0285a|53
ATACCTTCCCAGGTAACAAACCAACCAACTTTCGATCTTGTAGATCTGTTCTCTAAACGAACAAACTAAAATGTCTGATAATGGACCCCAAAATCAGCGA
AATGCACCCCGCATTACGTTTGGTGGACCTCAGATTCAACTGGCAGTAACCAGAATGGAGAACGCAGTGGGGCGCGATCAAAACAACGTCGGCCCCAAGG
TTTACCCAATAATACTGCGTCTTGGTTCACCGCTCACTCAACATGGCAAGGAAGACCTTAAATTCCCTCGAGGACAAGGCGTTCCAATTAACACCAATAG
CAGTCCAGATGACCAAATTGGCTACTACCGAAGAGCTACCAGACGAATTCGTGGTGGTGACGGTAAAATGAAAGATCTCAGTCCAAGATGGTATTCTACT
ACCTAGGAACTGGGCCAGAAGCTGGACTTCCCTATGGTGCTAACAAAGACGGCATCATATGGGTTGCAACTGAGGGAGCCTTTGAATACACCAAAAGAAG
ATTGGCACCCGCAATCCTGCTAACAATGCTGCAATCGTGCTACAACTTCCCAAGGAACAACATTGCCAAAAGGCTTTACGCAGAAGGGAGCAGAGGCGGC
AGTCAAGCCTCTTCTCGTTCCTCATCACGTAGTCGCAACAGTTTAAGAAATTCAACTCCAGGCAGCAGTAGGA
>aaecb0a7-9887-45cc-b3d6-674e953bb7b2|6
ACCTTCCCAGGTAACAAACCAACCAACTTTCGATCTGTAGATCTGTTCTCTAAACGAACTAAATATTATATTAGTTTTCTGTTTGGAACTTTAATTTTAG
CCATGGCAGATTCCAACGGTACTATTACCGTTGAAGAGCTTAAAAAGCTTTGAACAATGGAACCTAGTAATAGGTTTCCTATTCCTTGGATGGATTTGTC
TACAATTTGCCTATGCCAACAGGAATAGGTTTTTGTATATAATTAAGTTAATTTTTCCTCTGGCTGTTATGGCCAGTAACTTTAGCTTGTTTGTGCTTGC
TGCTGTTTACAGAATAAATTGGATCACCGGTGGAATTGCTATCGCAATGGCTTGTCTTGTAGGCTTGATGTGGCTCAGCTACTTCATTGCTTTCAGACTG
TTTGCGCGTACGCGTTCCATGTGGTCATTCAATCCAGAAACTAACATTCTCAACGTGCCACTCCATGGCACTATTTTGACCAGACCGCTTCTAGAAAAGT
GAACTCGTAATCGGAGCTGTGATCCTTCGTGGACATCTTCGTATTGCTGGACACCATCTAGGACGCTGTGACATCAAGGACCTGCCTAAAGAAATCACTG
TTGCTACACGAACGCTCTTATTACAAATTGGGAGCTCGCAGCGTGTAGCAGGTGACTCAGGTTTGCTGCTGCACAGTCGCTACAGGATTGGCAACTATAA
ATTAAACACAGACCATTCCAGTAGCAGTGACAATATTGCTTTGCTTGTACAGTAAGTGACAACAGATGTTTCATCTCGTTGACTTTCAGGTTACTATAGC
AGAGATATTACTAATTATTATGAGGACTTTAAAGTTTCCATTTGGAATCTTGATTACATCATAAACCTCATAATTAAAAATTTATAAGTCATTAACTGAG
AATAATATTCTCAATTAGATGAAGAGCAACCAATGGAGATTGATTAAACGAACATGAAAATTATTTTCTTGGCACTGATAACACTCGCTACTTGTGAGCT
TTATCACTACCAAGAGTGTGTTAGAGGTACAACAGTACTTTAAAAGAACCTTGCTCTTGGAACATACGAGGGCAATCACCATTCATCCTCTAGCTGATAA
CAAATTTGCACTGACTTGCTTTAGCACTCAATTTGCTTTTGCTTGTCCTGACGGCGTAAAACACGTCTATCAGTTACGTGCCAGATCAGTTTCACCTAAA
CTGTTCATCAGACAAGAGGAAGTTCAAGAACTTACTCTCCAATTTTATTGTTGCGGCAATAGTGTTTATAACACTTTGCTCACACTCAAAAGAAAGACAG
AATGATTGAACTTTCATTAATTGACTTCTATTTGTGCTTTTTAGCCTTTCTGCTATTCCTTGTTTAATTATGCTTATTATTTTTGGTTTCACTTGAACTG
CAAGATCAATGAAACTTGTCACGCCTAAACGAACATGAAATTTCTTGTTTTCTAGGAATCATCACAACTGTAGCTGCATTTCACCAAGAATGTAGTTTAC
AGTATGTACTCAACATCAACCATATGTAGTTGATGACCCGTGTCCTATTCACTTCTATTCTAAATGGTATATTAGAGTAGGAGCTAGAAAATCAGCACCT
TTAATTGAATTGTGCGTGGATGAGGCTGGTTCTAAATCACCCATTCAGTACATCGATATCGGTAATTATACAGTTTCCTGTTTACCTTTTACAATTAATT
GCCAGGAACCTAAATTGGGTAGTCTTGTAGTGCGTTGTTCGTTCTATGAAGACTTTTTAGAGTATCATGACGTTCGTGTTGTTTTAGATTTCATCTAAAC
GAACAAACTAAAATGCTTGATAATGGACCCCAAAATCAGCGAAATGCACCCCGCATTACGTTTGGTGGACCCTCAGATTCAACTGGCAGTAACCAGAATG
GAGAACGCAGTGGGGCGCGATCAAAACAACGTCGGCCCCAAGGTTTACCCAATAATACTGCGTCTTGGTTTCACCGCTCACTCAACATGGCAAGGAAGAC
CTTAAATTCCCTCGAGGACAAGGCGTTCCAATTAACACCAATAGCAGTCCAGATGACCAAATTGGCTACTACCGAAGAGCTACCAGACGAATTCGTGGTG
GTGACGGTAAAATGAAAGATTCAGTCCAAGATGGTATTTCTACTACCTAGGAACTGGGCCAGAAGCTGGACTTCCCTATGGTGCTAACAAAGACGGCATC
ATTATGGGTTGCAACTGAGGAGCCTTGAATACACCAAAAGATCACATTGGCACCCGCAATCCTGCTAACAATGCTGCAATCGTGCTACAACCTCCAAGGA
ACAACATTGCCAAAAGGCTTTTACGCAGAAGGGAGCAGAGGCGGCAGTCAAGCCTTCTCGTTCCTCATCACGTAGTCGCAACAGTTTAAGAATTCAACCC
AGGCAGCAGTAGGGGAACTTTTCCTGCTAGAATGGCTGGCAATGGCGGTGATGCTGCTTTTGCTTCTGCTGCTGCTTGACAGATTGAACCAGCTTGAGAG
CAAAATGTCTGGTAAAGGCCAACAACAACAAGGCCAAACTGTCACTAAGAATTGCTGCTGAGGCTTCTAAGAAGCCTCGGCAAAACGTACTGCCACTAAG
CATACAATGTAACACAAGCTTCGGCAGACGTGGTCCAGAACAAACCCAAGGAAATTTTGGGGACCAGGAACTAATCAGACAAGGAACTGATTACAAACAT
TGGCCGCAAATTGCACAATTTGCCCCAGCGCTTCAGCGTCTTCGGAAATGTCGCGCATTGGCATGGAAGTCACACCTTCGGGAACGTGGTTGACCTACAC
AGGTGCCATCAAATTGGATGACAAAGATCCAAATTTCAAAGATCAAGTCATTGCTGAATAAGCATATTGACGCATACAAAACATTCCCACCAACAGAGCC
TAAAAAAGGACAAAAAGAAGAAGGCTGATGAAACTCAAGCCTTACCGCAGAGACAGAAGAAACAGCAAACTGTGACTCTTCCTGCTGCAGATTTGGATGA
TTTCTCCAAACAATTGCAACAATCCATGAGCAGTGCTGACTCAACTCAGGCCTAAACTCATGCAGACATCATAAGGCAGATGGGCTATAAACGTTTCGCT
TTTCCGTTTACGATTATAGTCTACTCTGTGCAGAATGAATTCTCGTACTACATAGCACAAGTAGATGTAGGTTATTTTAATCACATAGCAATTTTAATCA
GTGTGTAACATTAGGGAGGACTTGAAAGA
>13ff304d-5067-4642-be8f-10acc21db032|5
ATACCTTCCCAGGTAACAAACCAACCAATTTTCGATCTCTGTAGATCTGTTCTCTAAACGAACAAACTAAAATGTCTGATAATGGACCCCAAAATCAGCG
AATGCACCCCGCATTACGTTTTGGTGGACCTCAGATTCAACTGGCAGTAACCAGAATGGAGAACGCAGTGGGGCGCGATCAAAACAACGTCGGCCCCAAG
GTTTACCCAATAATACTGCGTCATTGGTTCACCGCTCTTCTCATCTGGCAAGGAAGACCTTAAATTCCCCCGAGGACAAGGCGTTCCAATTAACACCAAT
AGCAGTCCAGATGACCAAATTGGCTACCGAAGAGCTACCAGACGAATTCGTGGTGGTGACGGTAAAATGAAAGATCTCAGTCCAAGATGGTATTCTACTA
CCTAGGAACTGGGCCAGAAGCTGGACTTCCCTATGGTGCTAACAAAGACGGCATCATATGGGTTGCAACTGAGGGAGCCTTGAATACACCAAAAGATCTT
TGGCACCCGCAATCCTGCTAACAATGCTGCAATCGTGCTACAACTTCCTCAAGGAACAACATTGCCAAAGGCTTTACGCAGAAGGAGCAGAGGCGGCAGT
CAAGCCTCTTCTCGTTCCTCATCACGTAGTCGCAACAGTTTAGTCCCAGCGCTTCAGCGTTTACGGAATGTCGCGCATTGGCATGGAAGTCACACCTTCG
GGAACGTGGTTGACCTACACAGGTGCCATCAAATTGGATGACAAAGATCCAAATTCAAAGATCAAGTCATTTTGCTGAATAAGCATTGACGCATACAAAA
CATTCCCACCAACAGAGCCTAAAAAAGGACAAAAAGAAGAAGGCTGATGAAACTCAAGCCTTACCAAGAGACAGAAGAAACAGCAAACTGTGACTCTTTT
CCTGCTGCAGATTTGGATGATTCTCCAAACAATTGCAACAATCCATGAGCAGTGCTGACTCAACTCAGGCCTAAACTCATGCAGACCATCAAGGCAGATG
GGCTATAAACGTTTTCGCTTTTCCGTTTACGATATAGTACTCTTGTGCAGAATGAATTCTCGTAACATAGCACAAGTAGATGTAGTTAACTTTAATCTCA
CATAGCAATATTTTTAATCAGTGTGTAACATTTAGGGAGGACTTGAAAGAGCCACCACATTTCACCGAGGCCACGCGGAGTACGATCGAGTGTACAGTGA
ACAATGCTAGGGAGAGCTGCCTATATGGAAGAGCCCTAATGTGTAAAATTAATTTTAGTAGTGCTATCCCCGTGATTTTAATAGCTTTCTAGGAGAATGA
CAAAAAAGCT
>a17f24f3-bf55-4ad9-b5aa-a2777bbccd38|56
CCCAGGTAACAAACCAACCAATTTTCGATCTTGTAGATCTGTTCTCTAAACGAACATGAAAATTATTTTCTTGGCACTGATAACACTCGCTACTTCTGTG
AGCTTTATCACTACCAAGAGTGTGTTAGAGGTACAACAGTACTTTAAAAGAACCTTGCTTCTGGAACATACGAGGGCAATTCACCATTTCATCCTCTAGC
TGATAACAAATTTGCACTGACTTGCTTTAGCACTCAATTTGCTTTTGCTTGTCCTGACGGCGTAAAACACGTCTATCAGTTACGTGCCAGATCAGTTTCA
CCTAAACTGTTCATCAGACAAGAGGAAGTTCAAGAACTTTACTCTCCAATTTTTATTGTTGCGGCAATAGTGTTTATAACACTTTGCTCACACTCAAAAG
AAAGACAGAATGATTGAACTTTCATTAATTGACTTCTATTTGTGCTTTTTAGCCTTTTGCTATTCCTTGTTTTAATTATGCTTATTATCTTTGGTTCTCA
CTTGAACTGCAAGATCATAATGAAACTTGTCACGCCTAAACGAACATGAAATTTCTTGTTTTCTTAGGAATTTATACAACTGTAGCTGCATTTCACCAAG
AATGTAGTTTACAGTATGTACTCAACATCAACCATATGTAGTTGATGACCCGTGTCCCTATTCACTTCTATTCTAAATGGTATATTAGAGTAGGAGCTAG
AAAATCAGCACCTTTAATTGAATTGTGCGTGGATGAGGCTGGTTCTAAATCACCCATTCAGTACATCGATATCGGTAATTATACAGTTTCCTGTTTACCT
TTTACAATTAATTGCCAGGAACCTAAATTGGGTAGTCTTGTAGTGCGTTGTTCGTTCTATGAAGACTTTTTAGAGTATCATGACGTTCGTGTTGTTTTAG
ATTTCATCTAAACGAACAAACTAAAATGTCTGATAATGGACCCCAAAATCAGCGAAATGCACCCGCATTACGTTTGGTGGACCTCAGATTCAACTGGCAG
TAACCAGAATGGAGAACGCAGTGGGGCGCGATCAAAACAACGTCGGCCCCAAGGTTTACCCAATAATACTGCGTCTTGGTTCACCGCTCACTCACTCAAC
ATGGCAAGGAAGACCTTAAATTCCCTCGAGGACAAGGCGTTCCAATTAACACCAATAGCAGTCCAGATGACCAAATTGGCTACTACCGAAGAGCTACCAG
ACGAATTCGTGGTGGTGACGGTAAAATGAAAGATCTCAGTCCAAGATGGTATTTCTACTACCTAGGAACTGGGCCAGAAGCTGGACTTCCCTATGGTGCT
AACAAAGACGGCATCATATGGGTTGCAACTGAGGGAGCCTTGAATACACCAAAAGATCATTGGCACCCGCAATCCTGCTAACAATGCTGCAATCGTGCTA
CAACTTCCAAGGAACAACATTGCCAAAAGGCTTTTACGCAGAAGGGAGCAGAGGCGGCAGTCAAGCCTCTTCTCGTTCCTCATCACGTAGTCGCAACAGT
TTAAGAAATTCAACTCCAGGCAGCAGTAGGGGAACTCCTGCTAGCTAGAATGGCTGGCAATGGCGGTGATGCTGCTCTTGCTTTGCTGCTGCTTGACAGA
TTGAACCAGCTTGAGAGCAAAATGTCTGGTAAAGGCCAACAACAACAAGGCCAAACTGTCACTAAGAATTGCTGCTGAGGCTTCTAAGAAGCCTCGGCAA
AACGTACTGCCACTAAAGCATACAATGTAACACAAGCTTTCGGCAGACGTGGTCCAGAACAAACCCAAGGAAATTTTGGGGACCAGGAACTAATCAGACA
AGGAACTGATTACAAACATTGGCCGCAAATTGCACAATTTGCCCCAGCGCTTCAGCGTTTTCGGAATGTCGCGCATTGGCATGGAAGTCACACCTCGGGA
ACGTGGTTGACCTACACAGGTGCCATCAAATTGGATGACAAAGATCCAAATTAAAGATCAAGTCATTTGCTGAATAAGCATTGACGCATACAAAACATTC
CCACCAACAGAGCCTAAAAAGGACAAAAAGAAGAAGGCTGATGAAACTCAAGCCTTCGCAGAGACAGAAGAAACAGCAAACTGTGACTTTTTCCTGCTGC
AGATTTGGATGATTTCCAAACAATTGCAACAATCCATGAGCAGTGCTGACTCAACTCA
>275b858e-0cc5-49a8-8d72-32be4db0b5c4|7
ATCATTCCAATCGCATACCGCCTGCCAGCGGCCAGTGGACATTTCCCAGGTAACAAAACCATCAACCATTTTTTCGATCATTGTAGATCTGTTCTAAACG
AACTTATGGATTTGTTTATGAGAATCTCACAATTGGAACTGTAACTTTTGAAGCAAGGTGAAATCAAGGATGCTACTCCACAGATTTTGTTCGCGCTACT
GCAACGATACCGATACAAGCCTTCTCCCTTTCGGATGGCTTATTGTTGGCGTTGCACTTCTGCTGTTTTTCAGAGCGCTTCCAAAATCATAACCCTCAAA
AGAGATGGCAACTAGCACTCTCCAAGGGTGTTCACTTTGTTTGCAACTTGCTGTTGTTGTTTGTAACAGTTTTACTCACACCTTTTGCTCGTTGCTGCTG
GCCTTGAAGCCCCTTTTCTCTATCTTTATGCTTTAGTCTACTTCTTGCAGAGTATAAACTTTGTAAGAATAATAATGAGGCTTTGGCTTTGCTGGAAATG
CCGTTCCAAAAACCCTTACTTTATGATGCCAACTATTTTTTTGCTGGCATACTAATTGTTACGACTATTGTATACCTTACAATAGTGTAATTTCAATTGT
CATTACTCAGGTGATGGCACAACAAGTCCTATTTTGAACATGACTACCAGATTGGTGGTTATACTGAAATGGGAATCTGGAGTAAAAGACTGTGTTGTAT
TACACAGT
>f45be18c-60ba-47d2-b8c8-3bd86ded6c2b|15
CCTTCCCAGGTAACAAACCAACCAATTTTCGATTTCTTGTAGATCTGTTCTCTAAACGAACTAAATATTATATTAGTTTCTGTTTGGAACTTTAATTTTA
GCTGGCAGATTCCAACGGTACTATTACCGTTGAAGAGCTTAAAAAGCTCTTGAACAATGGAACCTAGTAATAGGTTTCCTATTCCTTACATGGATTTGTC
TTCTACAATTTGCCTATGCCAACAGGAATAGGTTTTTGTATATAATTAAGTTAATTTTCCTCTGGCTGTTATGGCCAGTAACTTTAGCTTGTTTTGTGCT
TGCTGCTGTTACAGAATAAATTGGATCACCGGTGGAATTGCTATCGCAATGGCTTGTCTTGTAGGCTTGATGTGGCTCAGCTACTTCATTGCTTTCTTTC
AGACTGTTGCGCGTACGCGTTCCATGTGGTCATTCAATCCAGAAACTAACATTCTTTCAACGTGCCACTCCATGGCACTATTTTGACCAGACCGCTTCTA
GAAAGTGAACTCGTAATCGGAGCTGTGATCCTTCGTGGACATCTTCGTATTGCTGGACACCATCTAGGACGCTGTGACATCAAGGACCTGCCTAAAGAAA
TCACTGTTGCTACATCACGAACGTTCTTATTACAAATTGGGAGCTCGCAGCGTGTAGCAGGTGACTCAGGTTTGCTGCATACAGTCGCTACAGGATTGGC
ATTATAAATTAAACACAGACCATTCCAGTAGCAGTGACAATATTGCTTTGCTTGTACAGTAAGTGACAACAGATGTTTCATCTCGTTGACTTTCAGGTTA
CTATAGCAGAGATTACTAATTATTATGAGGACTTTTAAAGTTTCCATTTGGAATCTTGATTACATCATAAACCTCATAATTAAAAATTTATCTAAGTCAC
TAACTGAGAATAAATATTCTCAATTAGATGAAGAGCAACCAATGGAGATTGATTAAACGAACATGAAAATTATTCTTTTCTTGGCACTGATAACACTCGC
TACTTGTGAGCTTTATCACTACCAAGAGTGTGTTAGAGGTACAACAGTACTTTAAAAGAACCTTGCTCTGGAACATACGAGGGCAATCACCATTTCATCC
TCTAGCTGATAACAAATTTGCACTGACTTGCTTTAGCACTCAATTTGCTTTTGCTTGTCCTGACGGCGTAAAACACGTCTATCAGTTACGTGCCAGATCA
GTTTCACCTAAACTGTTCATCAGACAAGAGGAAGTTCAAGAACTTTACTCTCCAATTTTATTGTTGCGGCAATAGTGTTTATAACACTTTGCTCACACTC
AAAAGAAAGACAGAATGATTGAACTTTCATTAATTGACTTCTATTTGTGCTTTTTAGCCTTTCTGCTATTCCTTGTTTTAATTACGTTCGTGTTGTTTTA
GATTTCATCTAAACGAACAAACTAAAATGTCTGATAATGGACCCCAAAATCAGCGAAATGCACCCCGCATTACGTTTGGTGGACCTCAGATTCAACTGGC
AGTAACCAGAATGGAGAACGCAGTGGGCGCGATCAAAACAACGTCGGCCCCAAGGTTTACCCAATAATACTGCGTCTTGGTTCACCGCTCACTCAACATG
GCAAGGAAGACCTTAAATTCCCTCGAGGACAAGGCGTTCCAATTAACACCAATAGCAGTCCAGATGACCAAATTGGCTACTACCGAAGAGCTACCAGACG
AATCGTGGTGGTGACGGTAAAATGAAAGATCTCAGTCCAAGATGGTATTCTACTACCTAGGAACTGGGCCAGAAGCTGGACTTCCCTATGGTGCTAACAA
AAGACGGCATCATATGGGTTGCAACTGAGGGAGCCTTGAATACACCAAAAGATCATTGGCACCCGCAATCCTGCTAACAATGCTGCAATCGTGCAACTTC
CTCAAGGAACAACTATTGCCAAAAGGCTTTACGCAGAAGGGAGCAGAGGCGGCAGTCAAGCCTCTTCTCGTTCCTCATCACGTAGTCGCAACAGTTTAAG
AAATTCAACTCCAGGCAGCAGTAGGGGAACTTCTCCTGCTAGAATGGCTGGCAATGGCGGTGATGCTGCTCTTGCTTTGCTGCTGCTTGACAGATTGAAC
CAGCTTGAGAGCAAAATGTCTGGTAAAGGCCAACAACAACAAGGCCAAACTGTCACTAAGAATTGCTGCTGAGGCTTCTAAGAAGCCGGCAAAACGTACT
GCCACTAAAGCATACAATGTAACACAAGCTTCGGCAGACGTGGTCCAGAACAAACCCAAGGAAATTTTGGGGACCAGGAACTAATCAGACAAGGAACTGA
TTACAAACATTGGCCGCAAATTGCACAATTTGCCCCAGCGCTTCAGCGTCTTCGGAATGTCGCGCATTGGCATGGAAGTCACACCTTCGGGAACGTGGTT
GACCTACACAGGTGCCATCAAATTGGATGACAAAGATCCAAATTTAAAGATCAAGTCATTTGCTGAATAAGCATTGACGCATACAAAACATTCCCACCAA
CAGAGCCTAAAAAGGACAAAAAGAAGAAGGCTGATGAAACTCAAGCCTTCGCAGAGACAGAAGAAACAGCAAACTGTGACTCTTTTCCTGCTGCAGATTT
GGATGATCTCCAAACAATTGCAACAATCCATGAGCAGTGCTGACTCAACTCAGGCCTAAACTCATGCAGACACACAAGGCAGATGGGCTATATAAACGTT
TCGCTTTCCGTTTACGATATATAGTCTACTTGTGCAGAATGAATTCTCGTAACATAGCACAAGTAGATGTAGTTAACTTTAATCACATAGCAATCTTTTA
ATCAGTGTGTAACATTAGGGAGGACTTGAAAGAGCCACCACACCGAGGCCAGGCGCGGAGTACGATCGAGTGTACAGTGAACAATGCTAGGGAGAGCTGC
CTATATGGAAGAGCCCTAATGTGTAAAATTAATTTTAGTAGTGCTATCCCCATGTGATTTTAATAGCTTTAGGAGAATGACA
>eae04a38-3f84-435a-94c3-44dc5ade73f1|6
ATACCTCTTCCCAGGTAACAAACCAACCAACTTTCGATCTCTTGTAGATCTGTTCTCTAAACGAACATGAAAATTATTCTTTTCTTGGCACTGATAACAC
TCGCTACTTGTGAGCTTATCACTACCAAGAGTGTGTTAGAGGTACAACAGTACTTTTAAAAGAACCTTGCTTTCTGGAACATACGAGGGCAATTCACCAT
TTCATCCTCTAGCTGATAACAAATTTGCACTGACTTGCTTTAGCACTCAATTTGCTTTTGCTTGTCCTGACGGCGTAAAACACGTCTATCAGTTACGTGC
CAGATCAGTTTCACCTAAACTGTTCATCAGACAAGAGGAAGTTCAAGA
>11e6fbea-907a-4b56-b252-47bb3e1dcc31|5
ATACCTTCCCAGGTAACAAACCAACCAACTTTTCGATCTCTTGTAGATCTGTTCTCTAAGCGTACTTCTTTCTTGCTTTCGTGGTATTCTTGCTAGTTAC
ACTAGCCATCCTTACTGCGCTTCGATTGTGTGCGTACTGCTGCAATATTGTTAACGTGAGTCTTGTAAAACCTTCTTTTACGTTTACTCGTGTTAAAAAT
CTGAATTTCTAGAGTTCCTGATTTCTGGTCTAAACGAACTAAATATTATATTAGTTTTCTGTTTGGAACTTTAATTTTAGCCATGCAGATTCCAACGGTA
CTATTACCGTTGAAGAGCTTAAAAAGCTCTGAACAATGGAACCTAGTAATAGGTTTCCTATTCCTTACATGGATTTGTCTTCTACAATTTGCCTATGCCA
ACAGGAATAGGTTTGTATATAATTAAGTTAATTTTCCTCTGGCTGTTATGGCCAGTAACTTTAGCTTGTTTGTGCTTGCTGCATTGTTTACAGAATAATT
GGATCACCGGTGGAATTGCTATCGCAATGGCTTGTCTGTAGGCTTGATGTGGCTCAGCTACTTCATTGCTCTTTCAGACTGTTTGCGCGTACGCGTTCCA
TGTGGTCATTCAATCCAGAAACTAACATTCTCAACGTGCCACTCCATGGCACTATTTTGACCAGACCGCTTCTAGAAAGTGAACTCGTAATCGGAGCTGT
GATCCTTCGTGGACATTCGTATTGCTGGACACCATCTAGGACGCTGTGACATCAAGGACCTGCCTAAAGAAATCACTGTTGCTGCATCACGAACGCTTAT
TACAAATTGGGAGCTTCGCAGCGTGTAGCAGGTGACTCAGGTTTTTGCTGCATACAGTCGCTACAGGATTTGGCAACTATAAATTAAACACAGACCATTC
CAGTAGCAGTGACAATATTGCTTTGCTTGTACAGTAAGTGACAACAGATGTTTCATCTCGTTGACTTTCAGGTTACTATAGCAGAGATATTACTAATTAT
TATGAGGACTTTTTAAAGTTTCCATTTGGAATCTTGATTACATCATAAACCTCATAATTAAAAATTTATCTAAGTCACTAACTGAGAATAAAATATTCAA
TTAGATGAAGAGCAACCAATGGAGATTGATTAAACGAACATGAAAATTATTCTTTTCTTGGCACTGATATTCGCTACTCTGTGAGCTTTATCACTACCAA
GAGTGTGTTAGAGGTACAACAGTACTTTTAAAAGAACCTTGCTCACTGGAACATACGAGGGCAATTCACCATTTCATCCTCTAGCTGATAACAAATTTGC
ACTGACTTGCTTTAGCACTCAATTTGCTTTTGCTTGTCCTGACGGCGTAAACACGTCTATCAGTTACGTGCCAGATCAGTTTCACCTAAACTGTTCATCA
GACAAGAGGAAGTTCAAGAACTTTACTCCAATTTTTATTGTTGCGGCAATAGTGTTTATAACACTTTGCTCACACTCAAAAGAAAGACAGAATGATTGAA
CTTCATTAATTGACTTCTATTTGTGCTTTTTAGCCTTTCTGCTATTTCCTTGTTTTAATTATGCTTATTATCTTTGGTTCTCACTTGAACTGCAAGATCA
TAATGAAACTTGTCACGCCTAAACGAACATGAAATTTCTTGTTTTTTAGGAATATACAACTGTAGCTGCATTTTCACCAAGAATGTAGTTTACAGTCATG
TACTCAACACAACCATATGTAGTTGATGACCCGTGTCCTATTCACTTCTATTTCTAAATGGTATATTAGAGTAGGAGCTAGAAAATCAGCACCTTTAATT
GAATTGTGCGTGGATGAGGCTGGTTCTAAATCACCCATTCAGTACATCGATATCGGTAATTATACAGTTTCCTGTTTACCTTTTACAATTAATTGCCAGG
AACCTAAATTGGGTAGTCTTGTAGTGCGTTGTTCGTTCTATGAAGACTTTAGAGTATCATGACGTTCGTGTTGTTTTAGATTTCATCTAAACGAACAAAC
TAAAATGTCTGATAATGGACCCCAAAATCAGCGAAATGCACCCGCATTACGTTTTGGTGACCTCAGATTCAACTGGCAGTAACCAGAATAGAACGCAGTG
GGGCGCGATCAAAACAACGTCGGCCCCAAGGTTTACCCAATAATACTGCGTCTTGGTTCACGCGCACATCAACATGGCAAGGAAGACCTTAAATTCCCTC
GAGGACAAGGCGTTCCAATTAACACCAATAGCAGTCCAGATGACCAAATTGGCTACTACCGAAGAGCTACCAGACGAATTCGTGGTGGTGACGGTAAAAT
GAAAGATCTCAGTCCAAGATGGTATTCTACTACCTAGGAACTGGGCCAGAAGCTGGACTTCCCTATGGTGCTAACAAAGACGGCATCATATGGGTTGCAA
CTGAGGGAGCCTTGAATACACCAAAAGATCACATTGGCACCCGCAATCCTGCTAACAATGCTGCAATCGTGCTACAACTTCCAAGGAACAACATTGCCAA
AAGGCTTCTACGCAGAAGGGAGCAGAGGCGGCAGTCAAGCCTCTTCTCGTTCCTCATCACGTAGTCGCAACAGTTTAAGAAATTCAACCCAGGCAGCAGT
AGGGAACTTCCTGCTAGAATGGCTGGCAATGGCGGTGATGCTGCTCTTGCTTTGCTGCTGCTTGACAGATTGAACCAGCTTGAGAGCAAAATGTCTGGTA
AAGGCCAACAACAACAAGGCCAAACTGTCACTAAGAATTGCTGCTGAGGCTCTAAGAAGCTCGGCAAAACGTACTGCCACTAAAGCATACAATGTAACAC
AAGCTTCGGCAGACGTGGTCCAGAACAAACCCAAGGAAATTTTGGGGACCAGGAACTAATCAGACAAGGAACTGATTACAAACATTGGCCGCAAATTGCA
CAATTTGCCCCAGCGCTTCAGCGTTTTCGGAATGTCGCGCATTGGCATGGAAGTCACACCTTCGGGAACGTGGTTGACCTACACAGGTGCCATCAAATTG
GATGACAAAGATCCAAATTTCAAAGATCAAGTCATTTGCTGAATAAGCATTGACGCATACAAAACATTCCCACCAACAGAGCCAAAAAGGACAAAAAGAA
GAAGGCTGATGAAACTCAAGCCTTACCGCAGAGACAGAAGAAACAGCAAACTGTGACTCTTTCCTGCTGCAGATTTGGATGATTTCTCCAAACAATTGCA
ACAATCCATGAGCAGTGCTGACTCAACTCAGGCCTAAACTCATGCAGACATCATAAGGCAGATGGGCTATATAAACGTTTCGCTTTTCCGTTTACGATAT
AGTCTACTCTTGTGCAGAATGAATTCTCGTAACATAGCACAAGTAGATGTAGTTAACTTTAATCAGCAGCAATCTCTAATCAGTGTGTAACATTAGGGAG
GACTTGAAAGAGCCACCACATTTCTCCGAGGCCACGGAGTACGATCGAGTGTACAGTGAACAATGCTAGGGAGAGCTGCCTATATGGAAGAGCCCTAATG
TGTAAAATTAATTTTAGTAGTGCTATCCCCATGTGATTTTAATAGCTTTTAGGAGAATGACAAATCCCCTCCCATCCTCCATCTCATCCCACCATTATTT
TTCATCATATTTCATATAACATCTGTCCCATCATAACCCTATAACACCTCAATC
>1b880141-35a3-46ed-8794-1d153a62d9ec|6
GTGCTTTTTAGCCTTCTGCTATTCCTTGTTTTAATTATGCTTATTATCTTTGGTTCTCACTTGAACTGCAAGATCATAATGAAACTTGTCACGCCTAAAC
GAACATGAAATTTCTTGTTTTCTTTAGGAATATCTACAACTGTAGCTGCATTTCACCAAGAATGTAGTTTACAGTATGTACTCAACATCAACCATATGTA
GTTGATGACCCGTGTCCTATCACTTCACTATTCTAAATGGTATATTAGAGTAGGAGCTAGAAAATCAGCACCTTTAATTGAATTGTGCGTGGATGAGGCT
GGTTCTAAATCACCCATTCAGTACATCGATATCGGTAATTATACAGTTTCCTGTTTACCTTTTACAATTAATTGCCAGGAACCTAAATTGGGTAGTCTTG
TAGTGCGTTGTTCGTTCTATGAAGACTTTAGAGTATCATGACGTTCGTGTTGTTTCTAGATTTCATCTAAACGAACAAACTAAAATGTCTGATAATGGAC
CCCAAAATCAGCGAAATGCACCCCGCATTACGTTTGGTGGACCTCAGATTCAACTGGCAGTAACCAGAATGGAGT
>cca89f25-9139-4d81-bc5e-1f06c50e842b|5
ACCTCCCCAGGTAACAAACCATACCAACTTTCGATCTTTGTAGATCTGTTCTCTAAACGAACAAACTAAAATGTCTGATAATGGACCCCAAAATCAGCGA
ATGCACCCGCATTACGTTTGGTGGACCCTCAGATTCAACTGGCAGTAACCAGAATGGAGAACGCAGTGGGCGCGCGATCAAAACAACGTCGGCCCCAAGG
TTTACCCAATAATACTGCGTCTTGGTTACCACCGCTCACACTCAACATGGCAAGGAAGACCTTAAATTCCCTCGAGGACAAGGCGTTTCCAATTAACACC
AATAGCAGTCCAGATGACCAAATTGGCTACTACCGAAGAGCTACCAGACGAATCGTGGTGGTGACGGTAAAATGAAAGATCTCAGTCCAAGATGGTATTC
ATTACCTAGGAACTGGGCCAGAAGCTGGACTTCCCTATGGTGCTAACAAAGACGGCATCATATGGGTTGCACAATGCTGCAATCGTGCTACAACTTCCAA
GGAACAACTATTGCCAAAAGGCTTCTACGCAGAAGGGAGCAGAGGCGGCAGTCAAGCCTCTTCTCGTTCCTCATCACGTAGTCGCAACAGTTTAAGAAAT
TCAACTCCAGGCAGCAGTAGGAACTTCCTGCTAGAATGGCTGGCAATGGCGGTGATGCTGCTTGCTTTGCTGCTGCTTGACAGATTGAACCAGCTTGAGA
GCAAAATGTCTGGTAAAGGCCAACAACAACAAGGCCAAACTGTCACTAAGAATTTGCTGCTGAGGCTTCTAAGAAGCTCGGCAAAACGTACTGCCACTAA
AGCATACAATGTAACACAAGCTTCGGCAGACGTGGTCCAGAACAAACCCAAGGAAATTTGGGGACCAGGAACTAATCAGACAAGGAACTGATACAAACAT
TGGCCGCAAATTGCACAATTTGCCCCAGCGCTTCAGCGTTTTCGGAATGTCGCGCATTGGCATGGAAGTCACACCTTCGGGAACGTGGTTGACCTACACA
GGTGCCATCAAATTGGATGACAAAGATCCAAATCAAAGATCAAGTCATTTGCTGAATAAGCATTGACGCATACAAAAACATTCCCACCAACAGAGCCTAA
AAAAGGACAAAAAGAAGAAGGCTGATGAAACATCAAGCCTTCAAGAGACAGAAGAAACAGCAAACTGTGACTCTTTCCTGCTGCAGATTTGGATGATTTC
TCCAAACAATTGCAACAATCCATGAGCAGTGCTGACTCAACTCAGGCCTAAACTCATGCAGACACTCAAGGCAGATGGGCTATAAACGTTCGCTTTTCCG
TTTACGATATATAGTCTACTTGTGCAGAATGAATTCTCGTAACATAGCACAAGTAGATGTAGTTAACTTTAATCACATAGCAATCTTTAATCAGTGTGTA
ACATTAGGAGGACTTGAAAGAGCCACCACATTTCACCGAGGCCACGCGGAGTACGATCGAGTGTACAGTGAACAATGCTAGGGAGAGCTGCCTATATGGA
AGAGCCCTAATGTGTAAAATTAATTTTAGTAGTGCTATCCCCATGTGATTTTAATAGCTCTTAGGAGAATGACAAAAAAAAAAGAAAAAAACAAATAAAA
T
>df2bb9f9-1536-4c6e-9f97-00ff9e9bae09|5
ATACCTTCCCAGGTAAACAACCATATTTTCGATTCTTGTAGATCTGCTTCTCTAAACGAACAAACTAAAATGTCTGATAATGGACCCAAAATCAGCGAAT
GCACCCCGCATTACGTTTTGGTGGACCTCAGATTCAACTGGCAGTAACCAGAATAGAGAACGCAGTGGGGCGCGATCAAAACAACGTCGGCCCCAAGGTT
TACCCAATAATACTGCGTCTTGGTTCACCGCTCACTCAACATGGCAAGGAAGACCTTAAATTCCCTCGAGGACAAGGCGTTCCAATTAACACCAATAGCA
GTCCAGATGACCAAATTGGCTACTACCGAAGAGCTACCAGACGAATTCGTGGTGGTGACGGTAAAATGAAAGATTTCAGTCCAAGATGGTATTTCTACTA
CCAAGGAACTGGGCCAGAGCTGGACTTCCCTATGGTGCTACAAAGACGGCATCATATGGGTTGCAACTGAGGGAGCCTTGAATACACCAAAAGATCAATT
GGCACCCGCAATCCTGCTACAATGCTGCAATCGTGCTACAACTTCCAAGGAACAACTATTGCCAAAAGGCTTTACGGAAATTTTGGGGACCAGGAACTAA
TCAGACAAGGAACTGATTACAAACATTGGCCGCAAATTGCACAATTTGCCCCAGCGTTCAGCGTTCTTCGGAATGTCGCGCATTGGCATGGAAGTCACAC
CTTCGGGAACGTGGTTGACCTACACAGGTGCCATCAAATTGGATGACAAAGATCCAAATTTCAAAAGATCAAGTCATTTGCTGAATAAGCATTGACGCAT
ACAAAAACATTCCCACCAACAGAGCCTAAAAAGGACAAAAAGAAGAAGGCTGATGAAACTCAAGCCACCAAGAGACAGAAGAAACAGCAAACTGTGACTC
TTTCCTGCTGCAGATTTGGATGATTTCTCCAAACAATTGCAACAATCCATGAGCAGTGCTGACTCAACTCAGGCCTAAACTCATGCAGACATTACAAGGC
AGATGGGCTATAAACGTTTTCGCTTTTCCGTTTACGATATAGTCTACTTTGTGCAGAATGAATTCTCGTAACATAGCACAAGTAGATGTAGTTAACTTTA
ATCTCACATAGCAAACTTAATCAGTGTGTAACATTAGGAGGACTTGAAAGAGCCACCACTTCACCGAGGCCACGCGGAGTACGATCGAGTGTACAGTGAA
CAATGCTAGGGAGAGCTGCCTATATGGAAGAGCCCTAATGTGTAAAATTAATTTAGTAGTGCTATCCCATGTGATTTTAATAGCTTCTAGGAGAATGACA
AAT
>467970f6-6ab4-4af1-88fa-0a6c034c5883|5
GTTGGATGAGGCTGGTTCTAAATCACCCATTCAGTACATCGATATCGGTAATTATACAGTTTCCTGTTTACCTTTTACAATTAATTGCCAGGAACCTAAA
TTGGGTAGTCTTGTAGTGCGTTGTTCGTTCTATGAAGACTTTTTTTAGAGTATCATGACGTTCGTGTTGTTTTAGATTTCATCTAAACGAACAAACTAAA
ATGTCTGATAATGGACCCCAAAATCAGCGAATGCACCCCGCATTACGTTTGGTGGACCTCAGATTCAACTGGCAGTAACCAGAATGGAGAACGCAGTGGG
GCGCGATCAAACAACGTCGGCCCCAAGGTTTACCCAATAATACTGCGTTTGGTTCACCGCTCACTCAACATGGCAAGGAAGACCTTAAATTCCCTCGAGG
ACAAGGCGTTCCAATTAACACCAATAGCAGTCCAGATGACCAAATTGGCTACTACCGAAGAGCTACCAGACGAATTCGTGGTGGTGACGGTAAAATGAAA
GATCTCAGTCCAAGATGGTATTTTACTACCTAGGAACTGGGCCAGAAGCTGGA
>e2d46a65-0720-4a0c-ac0f-de5a6567e952|5
ATACCTTCCCAGGTAACAAACCAACCAACTTCGATCTTGTAGATCTGTTCTAAACGAACATGAAAATTATTTTTCTTGGCACTGATAACACTCGCTACTC
TGTGAGCTTATCACTACCAAGAGTGTGTTAGAGGTACAACAGTACTTTAAAAGAACCTTGCTCTTCTGGAACATACGAGGGCAATTCACCATTTCATCCT
CTAGCTGATAACAAATTAACTGTTCATCAGACAAGAGGAAGTTCAAGAACTTTACTCTCCAATTTTATTGTTGCGGCAATAGTGTTTATAACACTTTGCT
CACACTCAAAAGAAAGACAGAATGATTGAACTTTCATTAATTGACTTCTATTTGTGCTTTTTAGCCTTTCTGCTATTCCTTGTTTTAATTATGCTTATTA
TCTTTTGGTTCTTCACTTGAACTGCAAGATCATAATGAAAACTTGTCACGCCTAAACGAACATGAAATTTCTTGTTTTCTTAGGAATATTACAACTGTAG
CTGCATTTCACCAAGAATGTAGTTTCAAGTTATGTACTCAACATCAACCATATGTAGTTGATGACCCGTGTCCTATTCACTTCTACTTCTAAATGGTATA
TTAGAGTAGGAGCTAGAAAATCAGCACCTTTAATTGAATTGTGCGTGGATGAGGCTGGTTCTAAATCACCCATTCAGTACATCGATATCGGTAATTATAC
AGTTTCCTGTTTACCTTTTTACAATTAATTGCCAGGAACCTAAATTGGGTAGTCTTGTAGTGCGTTGTTCGTTCTATGAAGACTTTTAGAGTATCATGAC
GTTCGTGTTGTTTTAGATTTCATCTAAACGAACAAACTAAAATGTCTGATAATGGACCCAAATCAGCGAAATGCACCCCGCATTACGTTTGGTGGACACA
GATTCAACTGGCAGTAACCAGAATGGAGAACGCAGTGGGCGCGATCAAAACAACGTCGGCCCCAAGGTTTACCCAATAAATACTGCGTCTTGGTTCACCG
CTCACTCAACATGGCAAGGAAGACCTTAAATTCCCTCGAGGACAAGGCGTTCCAATTAACACCAATAGCAGTCCAGATGACCAAATTGGCTACTACCGAA
GAGCTACCAGACGAATTCGTGGTGGTGACGGTAAAATGAAAGATTTCAGTCCAAGATGGTATTTCTACTACCTAGGAACTGGGCCAGAAGCTGGACTTCC
CTATGGTGCTAACAAAAGACGGCATCATATGGGTTGCAACTGAGGGAGCCTTGAATACACCAAAAGATTTGGCACCCGCAATCCTGCTAACAATGCTGCA
ATCGTGCTACAACTTCCTCCAAGGAACAACATTGCCAAAAGGCTTTTACGCAGAAGGGAGCAGAGGCGGCAGTCAAGCCCTCTTCTCGTTCCTCATCACG
TAGTCGCAACAGTTTAAGAAATTCAACTCCAGGCAGCAGTAGGGGAACTTCTCCCTGCTAGAATGGCTGGCAATGGCGGTGATGCTGCTCTTGCTTTGCT
GCTGCTTGACAGATTGAACCAGCTTGAGAGCAAAATGTCTGGTAAAGGCCAACAACAACAAGGCCAAACTGTCACTAAGAAATTTGCTGCTGAGGCTTCT
AAGAAGCCTCGGCAAAACGTACTGCCACTAAAGCATACAATGTAACACAAGCTCGGCAGACGTGGTCCAGAACAAACCCAAGGAAATTTTGGGGGACCAG
GAACTAATCAGACAAGGAACTGATTACAAACTGGCCGCAAATTGCACAATTTGCCCCAGCGCTTCAGCGTTTCGGAATGTCGCGCATTGGCATGGAAGTC
ACACCTTCGGGAACGTGGTTGACCTACACAGGTGCCATCAAATTGGATGACAAAGATCCAAATTTCAAAGATCAAGTCATTTTGCTGAATAAGCATTGAC
GCATACAAAACATTCCCACCAACAGAGCCTAAAAAGGACAAAAAGAAGAAGGCTGATGAAACTCAAGCCTCAAGAGACAGAAGAAACAGCAAACTGTGAC
TCTTTTTCCTGCTGCAGATTTGGATGATTTCTCCAAACAATTGCAACAATCCATGAGCAGTGCTGACTCAACTCAGGCCTAAACTCATGCAGACCACACA
AGGCAGATGGGCTATATAAACGTTTTCGCTTTTTCCGTTTACGATATAGTCTACTTGTGCAGAATGAATTCTCGTAACTACATAGCACAAGTAGATGTAG
TTAACTTTAATCACATAGCAATTTTTAATCAGTGTGTAACATTTAGGGAGGACTTGAAAGAGCCACCACATTTCTAGGCCACGCGGAGTACGATCGAGTG
TACAGTGAACAATGCTAGGGAGAGCTGCCTATATGGAAGAGCCCTAATGTGTAAAATTAATTTTAGTAGTGCTATCCCATGTGATTTTAATAGCTTTCTA
GGAGAATGACAAAAAAAAT
>1ea14ae5-d906-4d69-b72d-a727626e3929|6
ATACCTTCCCAGGTAACAAACCAACCAACTTTCGATCTCTTGTAGATCTGTTCTCTAAACGAACAAACTAAAATGTCTGATAATGGACCCCAAAATCAGC
GAAATGCACCCCCGCATTACGTTTGGTGGACCTCAGATTCAACTGGCAGTAACCAGAATGGAGAACGCAGTGGGGCGCGATCAAAACAACGCCGGCCCCA
AGGTTTACCCAATAATACTGCGTCTTGGTTTCACCGCTCACCACTCAACATGGCAAGGAAGACCTTAAATTCCCCGAGGACAAGGCGTTCCAATTAACAA
GCAGCACTGAGGGAGCCTTGAATACACCAAAAGATCACATTGGCACCCGCAAATCCTGCTAACAATGCTGCAATCGTGCTACAACTTCCAAGGAACAACA
TTGCCAAAAGGCTTTTTATACGCAGAAGGGAGCAGAGGCGGCAGTCAAGCCTCTTCTCGTTCCTCATCACGTAGTCGCAACAGTTTAAGAAATTCAACCC
AGGCAGCAGTAGGGGAACTTTCCTCCTGCTAGAATGGCTGGCAATGGCGGTGATGCTGCTCTTGCTTTGCTGCTGCTTGACAGATTGAACCAGCTTGAGA
GCAAAATGTCTGGTAAAGGCCAACAACAACAAGGCCAAACTGTCACTAAGAAATTGCTGCTGAGGCTTCTAAGAAGCCTCGGCAAAACGTACTGCCACTA
AAGCATACAATGTAACACAAGCTTTCGGCAGACGTGGTCCAGAACAAACCCAAGGAAATTTTGGGGACCAGGAACTAATCAGACAAGGAACTGATTACAA
ACATTGGCCGCAAATTGCACAATTTGCCCCAGCGCTTCAGCGTTTTCGGAATGTCGCGCATTGGCATGGAAGTCACACCTTCGGGAACGTGGTTGACCTA
CACAGGTGCCATCAAATTGGATGACAAAGATCCAAATTTTCAAAGATCAAGTCATTTGCTGAATAAGCATATTGACGCATACAAAACATTCCCACCAACA
GAGCCTAAAAAGGACAAAAAGAAGAAGGCTGATGAAACTCAAGCCACCGCAGAGACAGAAGAAACAGCAAACTGTGACTTTTCCTGCTGCAGATTTGGAT
GATTTCTCCAAACAATTGCAACAATCCATGAGCAGTGCTGACTCAACTCAGGCCTAAAACTCATGCAGACATCAAGGCAGATGGGCTATATAAACGTTTC
GCTTTCCGTTTACGATATAGTCTACTTGTGCAGAATGAATTCTCGTAACATAGCACAAGTAGATGTAGTTAACTTTAATCTCACATAGCAATCTTAATCA
GTGTGTAACATTAGGGAGGACTTGAAAGAGCCACCACATTCACCGAGGCCACGCGGAGTACGATCGAGTGTACAGTGAACAATGCTAGGGAGAGCTGCCT
ATATGGAAGAGCCCTAATGTGTAAAATTAATTTTAGTAGTGCTATCCCCATGTGATTTTAATAGCTTCTAGGAGAATGACAGC
>2514a727-5ba6-4f94-aefb-f85409de1e83|18
ATACCTTCCCAGGTAACAAACCAACCAACTTCGATCTCTTGTAGATCTGTTCTCTAAACGAACTAATATTATTAGTTTTGTTTGGAACTTTAATTTTAGC
CCATGGCAGATTCCAACGGTACTATTACCGTTGAAGAGCTTAAAAAGCTCTTGAACAATGGAACCTAGTAATAGGTTTCCTATTCCTTACATGGATTTGT
CTTTACAATTTGCCTATGCCAACAGGAATAGGTTTTTGTATATAATTAAGTTAATTTTCCTCTGGCTGTTATGGCCAGTAACTTTAGCTTGTTTGTGCTT
GCTGCTGTTTACAGAATAAATTGGATCACCGGTGGAATTGCTATCGCAATGGCTTGTCTTGTAGGCTTGATGTGGCTCAGCTACTTCATTGCTTTTTCAG
ACTGTTTGCGCGTACGCGTTCCATGTGGTCATTCAATCCAGAAACTAACATTCTCAACGTGCCACTCCATGGCACTATTTTGACCAGACCGCTTCTAGAA
AGTGAACTCGTAATCGGAGCTGTGATCCTTCGTGGACATCTTCGTATTGCTGGACACCATCTAGGACGCTGTGACATCAAGGACCTGCCTAAAGAAATCA
CTGTTGCTACATCACGAACGCTTTCTTATTACAAATTGGGAGCTTCGCAGCGTGTAGCAGGTGACTCAGGTTTGCTGCATACAGTCGCTACAGGATTGGC
AACTATAAATTAAACCCGGA
>7e1e697e-bcae-449b-8dd8-367e68be2cb4|18
TAAACGAACTAAATATTATATTAGTTTTCTGTTTGGAACTTTAATTTTAGCCATGGCAGATTCCAACGGTACTATTACCGTTGAAGAGCTTAAAAAGCTC
TTGAACAATGGAACCTAGTAATAGGTTTCCTATTCCTTACATGGATTTGTCTTTTACAATTTGCCTATGCCAACAGGAATAGGTTTTTGTATATAATTAA
GTTAATTTTCCTCTGGCTGTTATGGCCAGTAACTTTAGCTTGTTTGTGCTTGCTGCTGTTTACAGAATAAATTGGATCACCGGTGGAATTGCTATCGCAA
TGGCTTGTCTTGTAGGCTTGATGTGGCTCAGCTACTTCATTGCTTTTCAGACTGTTGCGCGTACGCGTTCCATGTGGTCATTCAATCCAGAAACTAACAT
TCTCAACGTGCCACTCCATGGCACTATTTTGACCAGACCGCTTCTAGAAAGTGAACTCGTAATCGGAGCTGTGATCCTTCGTGGACATCTTCGTATTGCT
GGACACCATCTAGGACGCTGTGACATCAAGGACCTGCCTAAAGAAATCACTGTTGCTACATCACGAACGCTTCTTATTACAAATTGGGAGCTCGCAGCGT
GTAGCAGGTGACTCAGGTTTGCTGCATACAGTCGCTACAGGATTGGCAACTATAAATTAAACACAGACCATTCCAGTAGCAGTGACAATATTGCTTTGCT
TGTACAGTAAGTGACAACAGATGTTTCATCTCGTTGACTTTCAGGTTACTATAGCAGAGATATTACTAATTATTATGAGGACTTTAAAGTTTCCATTTGG
AATCTTGATTACATCATAAACCTCATAATTAAAAATTTATCTAAGTCACTAACTGAGAATAAATATTCTCAATTAGATGAAGAGCAACCAATGGAGATTG
ATTAAACGAACATGAAAATTATTTTTTCTTGGCACTGATAACACTCGCTACTTGTGAGCTTTATCACTACCAAGAGTGTGTTAGAGGTACAACAGTACTT
TAAAAGAACCTTGCTTCTGGAACATACGAGGGCAATTCACCATTTCATCCTCTAGCTGATAACAAATTTGCACTGACTTGCTTTAGCACTCAATTTGCTT
TTGCTTGTCCTGACGGCGTAAAACACGTCTATCAGTTACGTGCCAGATCAGTTTCACCTAAACTGTTCATCAGACAAGAGGAAGTTCAAGA
>04d538ed-1e14-4677-bfa7-7e9662f7f343|7
ATACCTTCCCAGGTAACAAACCAACCAATTTCGATTTCTGTAGATCTGTTCTCTAAACGAACAAACTAAAATGTCTGATAATGGACCCAAAATCAGCGAA
ATGCACCCCGCATTACGTTTGGTGGACCTCAGATTCAACTGGCAGTAACCAGAATGAGAACGCAGTGGGGCGCGATCAAAACAACGTCGGCCCCAAGGTT
TACCCAATAATACTGCGTTTGGTTCACCGCTCACTCAACATGGCAAGGAAGACCTTAAATTCCCCGAGGACAAGGCGTTCCAATTAACACCAATAGCAGT
CCAGATGACCAAATTGGCTACTACCGAAGAGCTACCAGACGAATTCGTGGTGGTGACGGTAAAATGAAAGATTCAGTCCAAGATGGTATCTACTACCTAG
GAACTGGGCCAGAAGCTGGACTTCCCTATGGTGCTAACAAAGACGGCATCATATGGGTTGCAACTGAGGGAGCCTTGAATACACCAAAAGATCACATTGG
CACCCGCAATCCTGCTAACAATGCTGCAATCGTGCTACAACTTCCTCCAAGGAACAATTGCCAAAAGGCTTTACGCAGAAGGAGCAGAGGCGGCAGTCAA
GCCCTCTCGTTCCTCCATCACGTAGTCGCAACAGTTTAAGAAATCAACCCAGGCAGCAGTAGGGGAACTTTCCTGCTAGAATGGCTGGCAATGGCGGTGA
TGCTGCTCTTGCTTTGCTGCTGCTTGACAGATTGAACCAGCTTGAGAGCAAAATGTCTGGTAAAGGCCAACAACAACAAGGCCAAACTGTCACTAAGAAT
TGCTGCTGAGGCTTCTAAGAAGCCTAAGCCATCAAGAGACAGAAGAAACAGCAAACTGTGACTCTTTCCTGCTGCAGATTTGGATGATTTCTCCAAACAA
TTGCAACAATCCATGAGCAGTGCTGACTCAACTCAGGCCTAAACTCATGCAGACATTAAGGCAGATGGGCTATATAAACGTTCGCTTTCCGTTTACGATA
TAGTCTACTCTTGTGCAGAATGAATTCTCGTAACATAGCACAAGTAGATGTAGTTAACTTTAATCTTTAGCAATCTTTAATCAGTGTGTAACATTAGGGA
GGACTTGAAAGAGCCACCACATTTCCGAGGCCACGCGGAGTACGATCGAGTGTACAGTGAACAATGCTCGAGAGCTGCCTATATGGAAGAGCCCTAATGT
GTAAAATTAATTTTAGTAGTGCTATCCCCATGTGATTTTAATAGCTTTTAGGAGAATGACAAAT
>e2effada-6585-4986-bce3-0e2f5e2fb2f5|8
ATACCTTCCCAGGTAACAAACCAACCAACTTTCGATCTTGTAGATCTGTTTTCTAAAACGAACAAACTAAAATGTCTTGATAATGGACCCCCAAAATCAG
CGAATGCACCCCGCATTACGTTTTGGTGGACCCTCAGATTCAACTGGCAGTAACCAGAATGGAGAACGCAGTGGGGCGCGAAAAACAACGTCGGCCCCAA
GGTTTACCCAATAATACTGCGTCTTGGTTCACCGCTCACTCAACATGGCAAGGAAGACCTTAAATTCCCCGAGGACAAGGCGTTCCAATTAACACCAATA
GCAGTCCAGATGACCAAATTGGCTACTACCGAAGAGCTACCAGACGAATTCGTGGTGGTGACGGTAAAATGAAAGATTTCAGTCCAAGATGGTATCTACT
ACCTAGGAACTGGGCCAGAAGCTGGACTTCCCTATGGTGCTAACAAAGACGGCATCATCATATGGGTTGCAACTGAGGGAGCCTTGAATACACCAAAAGA
T
>edb202ef-5582-42c0-885e-23fda51586a5|7
GCAAAAGTATTTACACTCCAGGGGACCACCTGGTACTGGTAAGAGTCATTTGCTATTGGCCTAGCTTTATCATCTCTGCTCATAGTGTATACAGCTTGCT
CATGCCGCTGTTGATGCACTATGTGAGAAGGCATTAAAATATTTGCCTATAGATAAATGTAGTAGAATTATACCGACACGTGCTCGTGTAGAGTGTTTGA
TAAATTCAAAGTGAATTTCATTAGAACAGTATGTCTTTTGTACTGTAAATGCATTGCCTGAGACGACAGCAGATATAGTTGTCTTTGATGAAATTCAATG
GCCACAAATTATGATTTGAGTGTTGTCAATGCCAGATTACGTGCTAAGCACTATGTGTCATTGGCGACCCTGCTCAATTACCTGCACACGCATTGCTAAC
TAAGGGCACACTAGAACCAGAATATTTCAATTCAGTGTAGACTTATGAAAACTATAGGTCCAGACATGTTCCATCGGAACTTGTCGGCGTTGTCCTGCTG
AAATTGTTGACACTGTGAGTGCTTTGGTTTATGATAATAAGCTTAAAGCACATAAAGACAAATCAGCTCAATGCTTAAAATGTTTTATAAGGTGTTATAC
GCATGATGTGTTTCATCTGCAATTAACAGGCCACAAATAGGCGTGGTAAGAGAGAATTCCTTACGTAACCCTGCTTGGAGAAAAGCTGTCTTTATTTCAC
CTTATAATCACAGAATGCTGTAGCCTCAAAGATTTTGGGACTACCAACTCAAACTGTTGATTCATTACAGGCTCAGAATATGACTATGTCATTCACTCAA
ACCACTGAAACAGCTCACTCTTGTAATGTAAACAGATTTAATGTTGCTATTACCAGAGCAAAAGTAGGCATACTTTGCAATGTCTGATAGAGACCTTTAT
GACAAGTTGCAATACAAGTCTTGAATTCCGTAGGAATGTGGCAACTTTACAAGCTGAAAATGTAACAGGACTCTTTAAAGATTGTAGTAAGGTAATCACT
GGGTTACATCCTACACAGGCACCTACACTCCTCAGTGTTGACACTAAATTCAAAACTGAAGGTTTATGTGTTGACATACCTGGCATACCTAAGGACATGA
TCCTATAGAAGACTCATCTCTATGATGGGTTTAAAATGAATTATCAAGTTAATGGTTACCCTAACATGTTTATCACCCGCGAAGAAGCTATAAGACATGT
ACGTGCATGGATTGGCTTCGATGTCGAGGGTGTCATGCTACTAGAGAAGCTGTTGGTACCAATTTACCTTTACAGCTAGGTTTTCTACAGGTGTTAACCT
AGTTGCTGTACCTACAGGTTATGTTGATACACCTAATAATACAGATTTTTCCAGAGTTAGTGCTAAACCACCGCCTGGAGATCAATTTAAACACCTCATA
CCACTTATGTACAAAGGACTTCCTTGGAATGTAGTGCGTATAAAGATTGTACAAATGTTAAGTGACACACTTAAAATCTCTGACAGAGTCGTATTTGTCT
TATGGGCACATGGCTTTGAGTTGACATCTATGAAGTATTTTGTGAAAATAGGACCTGAGCGCACCTGTTGTCTATGTGATAGACGTGCCACATGCTTTTC
CACTGCTTTCAGACTTTATGCCTGTTGGCATCATTCTATTGGATTTGATTACGTTTATAATCCGTTATGATTGATGTTCAACAATGGGTTTTACAGGTAA
CCTACAAAGCAACCATGATCTGTATTGTCAAGTCCATGGTAATGCACATGTAGCTAGTTGTGATGCAATCATGACTAGGTGTGTCTAGCTGTCCACGAGT
GCTTTGTTAAGCGTGTTGACTGGACTATTGAATATCCTATAATTGGTGATGAACTGAAGATTAATGCGGCTTGTAGAAAGGTTCAACACATAGTTGTTAA
AGCTGCATTATTAGCAGACAAATTCCCAGTTCACGACATTGGTAACCCTAAAGCTATTAAGTGTGTACCTCAAGCTGATGTAGAATGGAAGTTCTATGAT
GCACAGCCTTGTAGTGACAAAGCTTATAAAATAGAAGAATTATTCTATTCTTATGCCCACATTTTGACAAATTCACAGATGGTGTATGCCTATTTGGAAT
TGCAATGTCGATAGATATCCTGCTAATTCCATTGTTTGTAGATTTGACACTAGAGTGCTATCTAACCTTAACTTGCCTGGTTGTGATGGTGGCAGTTTGT
ATGTAAATAAACATGCATTCCACACACCAGCTTTTGATAAAAGTGCTTTGTTAATTTAAAACAATTACCATTTTATATACTCTGACAGTCCATGTGAGTC
TCATGGAAAACAAGTAGTGTCAGATATAGATTATGTACCACTAAAGTCTGCTACGTGTATAACACGTTGCAATTTAGGTGGTGCTGTTTGTAGACATCAT
GCTAATGAGTACAGATTGTATCTCGATGCTTATATGATGATCTCAGCTGGCTTTAGCTTGTGGTTTACAAACAATTTGATACTTATAACCTTGGAACACT
TTTACAAGACTTCAGAGTTTAGAAATGTGGCTTTAATGTTGTAAATAAGGGACTTTGATGGACAACAGGGTGAAGTACCAGTTTTCTATCATTAATAACA
CTGTACACAAAAGTTGATGGTGTTGATGTAGAATTGTTTGAAAATAAAACAACATTACCTGTTAATGTAGCATTTGAGCTTTGGGCTAAGCGCAACATTA
AACCAGTACCAGAGGTGAAAATACTCAATAATTTGGGTGTGGACATTGCTGCTAATACTGTGATCTGGGACTACAAAAGAGATGCTCCAGCACATATATA
CTATTGGTGTTTGTTCTATGACTGACATAGCCAAGAAACCAACTGAATGATTGTGCACCACTCACTGTCTTTTTTTGATGGTAGAGTTGATGGTCAAGTA
GACTTATTTAGAAATGCCCGTAATGGTGTTTCTTATTACAGAAGGTAGTGTTAAAGGTTTACAACCATCTGTAGGTCCCAAACAAGCTAGTCTTAATGGA
GTCACATTAATTGGAGAAGCCGTAAAAACACAGTTCAATTATTATAAGAAAGTTGATGGTGTTGTCCAACAATTACCTGAAACTTACTTTACTCAGAGTA
GAAATTTACAAGAATTTAAACCCAGGAGTCAATGGAAATTGATTTCTTAGAATTAGCTATGGATGAATTCATTGAACGGTATAAATTAGAAGGCTATGCC
TTCGAACATATCGTTATGGAGATTTTAGTCATAGTCAGTTAGGTGGTTTACATCTACTGATTGGACTAGCTAAACGTTTAAGGAATCACCTTTTGAATTA
GAAGATTTTATTCCTATGGACAGTACAGTTAAAAACTATTTAACAGATGCGCAAACAGGTTCATCTAAGTGTGTGTGTTCTGTTATTGATTTATTACTTG
ATGATTTTGTTGAAATAATAAAATCCCAAGATTTATCTGTAGTTTCTAAGGTTGTCAAAGTGACTATTGACTATACAGAAATTTTATCTATGCTTTGGTG
TAAAGATGGCCATGTAGAAACATTTTACCCAAAATTACAATTTAGTCAAAGTTGGCAACCGGGTGTTGCTATGCCTAATTTACAAAATGCAAAGAATGCT
ATTAGAAAGTGTGACCTTCAAAATTATGGTGATAGTGCTATTACCTAAAGGCATAATGATGAATGTCGCAAAATATACTCAACTGTGTCAATATTTAAAC
ACATTAACATTAGCTGTACCCTATAATATGAGAGTTATACATTTTTGGTGCTGGTTCTGATAAAGGAGTTGCACCAGGTACAGCTGTTTAAGACAGTGGT
TGCCTACGGGTACGCTGCTTGTCGATTTCAGATCTTAATGACTTGTCTCTGATGCAGATTCAACTTTGATTGGTGATTGTGCAACTGTACATACAGCTAA
TAAATGGGATCTCATTATTAGTGATATGTACGACCCTAAGACTAAAAATGTTACAAAGAAAATGACTCTAAAGAGGGTTTTTCACTTACATTTGTGGGTT
TATACAACAAAAGCTAATTTTGGAGGTTCCGTGGCTATAAAGATAACAGAACATTCTTGGAATGCTGATTTTATAAGCTCATGGGACACTTCGTTGGTGG
ACAGCCTTTGTTACTAATGTGAATGCGTCATCATCTGAAGCATTTTTAATTGGATGTAATTATCTTGGCAAACCACGCGAACAAATAGATGGTTATGTCA
TGCATGCAAATTACATATTTTGGAGGAATACAAATCCAAATTCAGTTGTCTTCCTATTCTTTATTTGACATGAGTAAATTTCCCCTTAAATTAAGGGTAC
TGCTGTTATGTCTTTAAAAGAAGGTCAAATCAATGATATGATTTTATCTTCTTAGTAAAGGTAGACTTATAATTAGAGAAAACAACAGAGTTGTTATTTC
TAGTGATGTTCTTGTTAACAACTAAACGAACAATGTTTGTTTTTTGTTTATTGCCACTAGTCATAGTCAGTGTGTTAATTACAACCAGAACTCAATTACC
CCTGCATACACTAATTCTCACACGTGGTGTTTATTACCCTGACAAAGTTTTCAGATCCTCAGTTTTACATTCAACTCAGGACTTGTTCTTACCTACCTTT
TTCCAATGTTACTTGGTTCCATGCTATACATGTCTCTGGGACCAATGGTACTAAGAGGTTTGATAACCCTGTCCTACCATTTAATGATGGTGTTTATTTT
GCTTCCACTGAGAAGTCTAACATAATAAGAGGCTGGATTTTTGGTACTACTTTAGATTCGAAGACCCAGTCCCTACTTATTGTTAATAACGCTACTAATG
TTGTTATTAAAGTCTGTGAATTTCAATTTTGTAATGATCCATTTTTGGGTGTTTATTACCACAAAAACAAAAAGTTGGATGGAAAGTGAGTTCAGAGTTT
ATTCTAGTGCGAATAATTGCACTTTGAATATGTCTCTCAGCCTTTTTATGGACCTTGAAGGAAAACAGGGTAATTTCAAAAAATCTTAGGGAATTTGTGT
TTAAGAATATTGATGGTTATTTTAAAATATATTAAGCACACGCCTATTAATTTAGTGCGTGATCTCCCTCAGGTTTTTCGGCTTTAGAACCATTGGTAGA
TTTGCCAATAGGTATTAACATCACTAGGTTTCAAACTTTACTTGCTTTACATAGACGTTATTTGACTCCCTGGTGATTTCACAGGTTGGACAGCTGGTGC
TGCAGCTTATTATGTGGGTTATCTCTTCAACCAAGGACTTTTTCTATTAAAATATAATGAAAAATGGAACCATTACAGATGCTGTAGACTGTGCACTTGA
CCCTCTACCAGAAACAAAGTGTACGTTGAAATCCACTGTAGAAAAGGAATTTATCAAACTTCTAACTTTAGAGTCCAACCAACAGAATCTATTGTTAGAT
TTCCTAATTACAAACTTGTGCCCTTTGGTGAAGTTTTAACGCCACCAGATTTGCATCTGTTTAATGCTTGGAACAGGAAGAGAATCAGCAACTGTGTTGC
TGATTATTCTGTCCTATATAATTCCGCATCATTTTCCACTTTAGTGTTATGGAGTGTCTCCTACTAAATTAAATGATTCTGCTTTACTAATGTCATGCAG
ATTCATTTGTAATTAGAGGTGATGAAGTCAGACAAATCGCTCCAGGGCAAACTGGAAAGATTGCTGATTATAATTATAAATTACCAGATGATTTTACAGG
CTGCGTTATAGCTTGGAATTCTAACAATCTTGATTTAAGGTTGGTGGTAATTATAATTACCTGTATAGATTGTTTGGGAAGTCTAATCTCAAACCTTTGA
GAGAGATATTTTCAACTGAAATCTTATCAGGCCGGTAGCACACCTTGTAATGGTGTTGAAGGTTTTTAATTGTTACTTCACAATCATATGGTTTCCAACC
CACTAATGGTGTTGTTACCAACCATACAGAGTAGTAGTACTTTCTTTGAACTTCTACATGCACCAGCAACTGTTTGTGGACCTAAAAAGTCTACTAATTT
GGTTAAAAACAAATGTGTCAATTCAACTTCAATGGTTTAACAGGCACAGGTGTTTTCTTACTGAGTTTAACAAAAAGTTTCTGCCTTTCCAACAATTTGG
CAGAGACATTGCTGACACTACTGATGCTGTCCGTGATACAGACACTTGAGATCTTGACATTACACCATGTTCTTTTTGGTGGTGTCAGTGTTATAACACC
AGGAACAAATACTTAACCAGGTTGCTGTTCACTTTATCAGGATGTTAACTGCACAGAAGTCCCTGTTGCTATTCATGCAGATCAACTTACTCCTACTTGG
CGTGTTTATTCTACAGGTTCTAATGTTTTTTCAAACACGTGCAGGCTGTTCTAATAGGGGCTGAACATGTCAACAACTCATATGAGTGTGACATACCCAT
TGGTGCAGGTATATGCGCTAGTTATCAGACTCAAGACTAATTCTCAGCGGGCACGTAGTGTAGCTAGTCAATCCATCATTGCCTACACTATGTCACTTGT
GCAGAAAATTCAGTTGCTTACTCTATAACTCTATTGCCATACCCACAAATTTTACTAGTGTTACCACAGAAATTCTACCAGTGTCTATGACCAAGACATC
AGTAGATTGTACAATGTACATTTGTGGTGATTCAACTGAATGCAGCAATTTTGTTGCAATATGGCAGTTTTTGTACACAATTAAACGTTGCTTTAACTGG
AATAGCTGTTGAACAAGACAAAAACACCCAAGAAGTTTTTGCACAAGTCAAACAAATTTACAAAACACCAATTAAAGATTTTGGTGGTTTAATTTCACAA
ATATTACCAGATCCATCAAAACCAAGCAAGAGGTCATTTATTGAAGATCTACTTTCAACAAAGTGACACTTTGCAGATGCTGGCTTCATCAAACAATATG
GTGATTGCCTTGGTGATATTGCTGCTAGAGACCTCATTTGTGCACAAAAGTTTAACGGCCTTACTGTTTTGCCACCTTTGCTCACAGATGAAATGATTGC
TCAATACACTTTGCACTGTTAGCGGGTACAATCACTTCAATTGGTTGGACCTTTGGTGCAGGTGCTGCATTACAAATATTTGCTATGCAATGGCTTATAG
GTTTAATGGTATTGGAGTTACACAGAATGTTTCTATGAGAACCAAAATTGATTGCCAACCAATTTAATAGTGCTATTGGCAAAATTCAAGACTTCTTTTC
CACAGCAAGTGCACTTGGAAAACTCAAGATGTGGTCATTCAAAATGCACAAGCTTTAAACACGCTTGTTAAACAACTTAGCTCCAATTTGGTGCAATTCA
AGTGTTTTAAATGATATCCTTCACGTCTTGACAAAGTTGAGGCTGAAGTGCAAATTGATAGGTTGACTACAGGCAGACTTCAAAGTTTGCAGACATATGT
GACTCAACAATTAATTAGAGCTGCAGAAATCAGAGCTCTGCTAATCTTGCTGCTACTAAAATGTCAGAGTGTGTACTTGGACAATCAAAAAGAGTTGATT
TTGTGGAAAGGGCTATCATTTTATGTCCTTCCCTCAGTCAGCACCTCATGGTGTAGTTTCTTGCATGTGACTTATGTCCCTGCACAAGAAAAGAACTTCA
CAACTGCTCCTGCCATTTGTCATGATGGAAAAGCACACTTTCCTCGTGAAGGTGTCTTTGTTTCAAATGGCACACACTGGTTTGTAACACAAAGGAATTT
TATGAACCACAAATCATTACTACAGACAACACATTTGTGTCTGGTAACTGTGATGTTGTAATAGGAATTGTCAACAACACAGTTTATGATCCTTTGCAAC
CTGAATTAGACTCATTCAAGGAGGAGTTAGATAAATATTTAAGAATCATACATCACCAGATGTTGATTTAGGTGACATCTCTGGCATTAATGTTTCAGTT
GTAAACATTCAAAAAGAAATTGACCGCCTCAATGAGGTTGCCAAGAATTTAAATGAATTCATCGATTTCCAAGAACTTGGAAAGTATGAGCAGTATATAA
AATGGCCATGGTCACATTTGGCTAGGTTTTATAGCTGGCTTGATTGCCATAGTAATGGTGACAATTATGCTTTGCTGTATGACCAGTTGCTGTAGTTGTC
TCAAGGGCTGTTGTTCTTGTGGATCCTGCTGCAAATTTGATGAAGACGTATCTGAGCCAGTGCTCAAAGGAGTCAAATTACATTACACATAAACGAACTT
ATGGATTTGTTTATGAGAATCTCACAATTGGAACTGTAACTTTGAAGCAAGGTGAAATCAAGGATGCTACTCCACAGATTTTGTTCGCGCTACTGCAACG
ATACCGATACAAGCCTCACTCCCTTTCGGATGGCTTATTGTTGGCGTTGCACTTCTTGCTTTTTCAGAGCGCTTCCAAAATCATAACCCTCAAAAAGATG
GCAACTAGCACTCTCCAAGGGTGTCACTTTGTTTGCAACTTGCTGTTGTTGTTTGTAACAGTTTACTCACACCTTTTGCTCGTTGCTGCTGGCCTTGAAG
CCCTTCTCTATCTTTATGCTTTAGTCTACTTCTTGCAGAGTATAAACTTTGTAAGAATAATAATGAGGCTTTGGCTTTGCTGGAAATGCCGTTCCAAAAA
CCCATTACTTTTATGATGCCAACTATTTTCTTGCTGGCATACTAATTGTTACGACTATTGTATACCTCTACAATAGTGTATTCTTCAATTGTCATTACTC
AGGTGATGGCACAACAAGTCCTATTTTGAACATGACTACCAGATTGGTGGTTATACTGAAAAAATGGGAATCTGGAGTAAAAGACTGTGTTGTATTACAC
AGTTACTTCACTTCAGACTATTACCAGCTGTACTCAACTCAATTGAGTACAGACACTGGTGTTGAACCGTTACCTTCATCTACAATAAAATTGTTGATGA
GCCTGAAGAACATGTCCAAATTTCACAATCGACGGTTCATCCGGAGTTGTTAATCCAGTAATGGAACCAATTTATGATGAACCGACGACGACTAGCGTGC
CTTTGTAAGCACAAGCTGATGAGTACGAACTTATGTACTCATTCGTTTTCAGAAGAGACAGGTACGTTAATAGTTAATAGCGTACTTTCTTGCTTTCGTG
GTATTCACTGCTGTTACACTAGCCATCCTTACTGCGCTTCGATTGTGTGCGTACTGCTGCAATATTGTTAACGTGAGTCTTGTAAAACCTTCTTTTACGT
TTACTCTCGTGTTAAAAATCTGAATTTCTAGAGTTCCTGATTCTGGTCTAAACGAACTAAATTATATTAGTTTCTCTGTTTGGAACTTTAATTTTAGCCA
TGGCAGATTCCAACGGTACTATTACGTTGAAGAGCTTAAAAAGCTCTTGAACAATGGAACCTAGTAATAGGTTTCCTATTCCTTACATGGATTTGTTTTT
ACAATTTGCCTATGCCATAGGAATAGGTTTGTATATAATTAAGTTAATTTCCTCTGGCTGTTATGGCCAGTAACTTTAGCTTGTTTGTGCTTGCTGCTGT
TTACAGAATAAATTGGATCACCGGTGGAATTGCTATCGCTGTTGGCTTGTCTTTGGTAGGCTTGATGTGGCTCAGCTACTTCATTGCTTTTTTCAGACTG
TTTGCGCGTACGCGTTCCATGTGGTCATTCAATCCAGAAACTAACATTCTCAACGTGCCACTCCATGGCACTATTTTGACCAGACCGTTTTTAAGAAAGT
GAACTCGTAATCGGAGCTGTGATCCTTCGTGGACATCTTCGTATTGCTGGACACCATCTAGGACGCTGTGACATCAAGGACCTGCCTAAAGAAATCTGTT
GCTACATCACGAACGCTCTTATTACAAATTGGGAGCTCGCAGCGTGTAGCAGGTGACTCAGGTTTTGCTGCTACAGTCGCTACAGGATTGGCAACTATAA
ATTAAACACAGACCATTCCAGTAGCAGTGACAATATTGCTTTGCTTGTACAGTAAGTGACAACAGATGTTCATCTCGTTGACTTCAGGTTACTATAGCAG
ATTATATTAATTATTATGAGGACTTTTAAAGTTTCCATTTGGAATCTTGATTACATCATAAACCTCATAATTAAAAATTTATTAAGTCACTAACTGAGAA
TAAATATTCTCAATTAGATGAAGAGCAACCAATGGAGATTGATTAAACGAACATGAAAATTATTCTTTTCTTGGCACTGATAACACTCGCTACTGTGAGC
TTTATCACTACCAAGAGTGTGTTAGAGGTACAACAGTACTTTAAAAGAACCTTGCTCTGGAACATACGAGGGCAATTCACCATTTCATCCTCTAGCTGAT
AACAAATTTGCACTGACTTGCTTTAGCACTCAATTTGCTTTTGCTTGTCCTGACGGCGTAAACACGTCTATCAGTTACGTGCCAGATCAGTTCACCTAAA
CTGTTCATCAGACAAGAGGAAGTTCAAGAACTTTACTCTCCAATTTTTTATTGTTGCGGCAATAGTGTTTATAACACTTTGCTCACACTCAAAAGAAAGA
CAGAATGATTGAACTTTTCATTAATTGACTTCTATTTGTGCTTTTTAGCCTTTGCTATTCCTTGTTTTAATTATGCTTATTATCTTTTTGGTTCACTTGA
ACTGCAAGATCATAATGAAACTTGTCACGCCTAAACGAACATGAAATTTCTTGTTTTCTTAGGAATATACAACTGTAGCTGCATTTCACCAAGAATGTAG
TTCTACAAGTATGTACTCAACATCCAACATATGTAGTTGATGACCGACAGTCCTATCACTTCTATTCTAAATGGTATTAGAGTAGGAGCTAGAAAATCAG
CACCTTTAATTGAATTGTGCGTGGATGAGGCTGGTTCTAATCACCCATTCAGTACATCGATATCGGTAATTATACAGTTTCCTGTTTACCTTTTACAATT
AATTGCCAGGAACCTAAATTGGGTAGTCTTGTAGTGCGTTGTTCGTTCTATGAAGACTTTAGAGTATCATGACGTTCGTGTTGTTTAGATTTCATCTAAA
CGAACAAACTAAAATGTCTGATAATGGACCCCAAAATCAGCGAAATGCACCCCGCATTACGTTTGGTGGACCCACAGATTCAACTGGCAGTAACCAGAAT
GGAGAACGCAGTGGGGCGCGATCAAAACAACGTCGGCCCCAAGGTTTACCCAATAATACTGCGTCTGGTACCGCTTCACTCAACATGGCAAGGAAGACCT
TAAATTCCCCGAGGACAAGGCGTTCCAATTAACACCAATAGCAGTCCAGATGACCAAATTGGCTACTACCGAAGAGCTACCAGACGAATTCGTGGTGGTG
ACGGTAAAATGAAAGATTCAGTCCAAGATGGTATTCACTACCTAGGAACTGGGCCAGAAGCTGGACTTCCCTATGGTGCTAACAAAAGACGGCATCATAT
GGGTTGCAACTGAGGAGCCTTGAATACACCAAAAGATTTTGGCACCCGCAATCCTGCTAACAATGCTGCAATCGTGCTTACAACTTCCAAGGAACAACAT
TGCCAAAAGGCTACACGCAGAAGGGAGCAGAGGCGGCAGTCAAGCCTCTCGTTCGTTCCACACGTAGTCGCAACAGTTTAAGAAATTCATTACCAGGCAG
CAGTAGGGGAACTTCTCCTGCTAGAATGGCTGGCAATGGCGGTGATGCTGCTTGCTCTGCTGCTGCTTGACAGATTGAACCAGCTTGAGAGCAAAATGTC
TGGTAAAGGCCAACAACAACAAGGCCAAACTGTTAAAGAAATTGCTGCTGAGGCTTCTAAGAAGCCTCGGCAAAACGTACTGCCACTAAAGCATACAATG
TAACACAAGCTTTCGGCAGACGTGGTCCAGAACAAACCCAAGGAAATTTTGGGGACCAGGAACTAATCAGACAAGGAACTGATTACAAACATTGGCCGCA
AATTGCACAATTTGCCCCAGCGTTCAGCGTTTCGGAATGTCGCGCATTGGCATGGAAGTCACACCTTCGGGAACGTGGTTGACCTACACAGGTGCCATCA
AATTGGATGACAAAGATCCAAATTCAAAGATCAAGTTCATTTTGCTGAATAAGCATTGACGCATACAAAACATTCCCACCAACAGAGCCTAAAAAGGACA
AAAAGAAGAAGGCTGATGAAACTCAAGCCCTCAGAGACAGAAGAAACAGCAAACTGTGACTCTTTTCCTGCTGCAGATTTGGATGATTTCCAAACAATTG
CAACAATCCATGAGCAGTGCTGACTCAACTCAGGCCTAAACTCATGCAGACATCAACAAGGCAGATGGGCTATATAAACGTTTTCGCTTTTCCGTTTACG
ATATATGGTACATCTTGTGCAGAATGAATTCTCGTAACATAGCACAAGTAGATGTAGTTAACTTTAATCACATAGCAATTTAATCAGTGTGTAACATTAG
GGAGGACTTGAAAGAGCCACCACATTTCACCGAGGCCACGCGGAGTACGATCGAGTGTACAGTGAACAATGCTAGGAGAGCTGCCTATATGGAAGAGCCC
TAATGTGTAAAATTAATTTTAGTAGTGCTATCCCATGTGATTTTAATAGCTTCTTAGGAGAATGACAA
>cd988eac-7958-4a94-9c26-d0a2fa9bb1ed|17
GAAAATTATTTTCTTGGCACTGATAACACTCGCTACTCTGTGAGCTTTATCACTACCAAGAGTGTGTTAGAGGTACAACAGTACTTTTAAAAGAACCTTG
CTCTGGAACATACGAGGGCAATTCACCATTTCATCCTCTAGCTGATAACAAATTTGCACTGACTTGCTTTAGCACTCAATTTGCTTTTGCTTGTCCTGAC
GGCGTAAACACGTCTATCAGTTACGTGCCAGATCAGTTTCACCTAAACTGTTCATCAGACAAGAGGAAGTTCAAGAACTTTACTCTCCAATTTTTTATTG
TTGCGGCAATAGTGTTTATAACACTTTGCTCACACTCAAAAGAAAGACAGAATGATTGAACTTTCATTAATTGACTTCTATTTGTGCTTTTTAGCCTTTT
TTGCTATTCCTTGTTTTAATTACGTTCGTGTTGTTTTAGATTTCATCTAAACGAACAAACTAAAATGTCTGATAATGGACCCCAAAATCAGCGAAATGCA
CCCCGCATTACGTTTGGTGGACCTCAGATTCAACTGGCAGTAACCAGAATGGAGAACGCAGTGGGGCGCGATCAAACAACGTCGGCCCCAAGGTTTACCC
AATAATACTGCGTCTTGGTTCACCGCGCTCACTCAACATGGCAAGGAAGACCTTAAATTCCCTCGAGGACAAGGCGTTCCAATTAACACCAATAGCAGTC
CAGATGACCAAATTGGCTACTACCGAAGAGCTACCAGACGAATTCGTGGTGGTGACGGTAAAATGAAAGATCAGTCCAAGATGGTATTTCTACTACCTAG
GAACTGGGCCAGAAGCTGGACTTCCCTATGGTGCTAACAAAAGACGGCATCATATGGGTTGCAACTGAGGGAGCCTTGAATACACCAAAAGATACATTGG
CACCCGCAATCCTGCTAACAATGCTGCAATCGTGCTACAACTTCCAAGGAACAACATTGCCAAAAGGCTTTACGCAGAAGGGAGCAGAGGCGGCAGTCAA
GCCTCTCTCGTTCCTCATCACGTAGTCGCAACAGTTTAAGAAATTCAACTCCAGGCAGCAGTAGGGGAACTTCCTGCTAGAATGGCTGGCAATGGCGGTG
ATGCTGCTCTTGCTTTGCTGCTGCTTGACAGATTGAACCAGCTTGAGAGCAAAATGTCTGGTAAAGGCCAACAACAACAAGGCCAAACTGTCACTAAGAA
ATTGCTGCTGAGGCTTCTAAGAAGCCTTGGCAAAACGTACTGCCACTAAAGCATACAATGTAACACAAGCTTCGGCAGACGTGGTCCAGAACAAACCCAA
GGAAATTTTGGGGACCAGGAACTAATCAGACAAGGAACTGATTACAAACATTGGCCGCAAATTGCACAATTTGCCCCAGCGCTTCAGCGTTTTTCGGAAT
GTCGCGCATTGGCATGGAAGTCACACCTTCGGGAACGTGGTTGACCTACACAGGTGCCATCAAATTGGATGACAAAGATCCAAATTCAAAGATCAAGTCA
TTTTGCTGAATAAGCATTGACGCATACAAAACATTCCCACCAACAGAGCCTAAAAAGGACAAAAGAAGAAGGCTGATGAAACTCAAGCCCACCGCAGAGA
CAGAAGAAACAGCAAACTGTGACTTTTTTCCTGCTGCAGATTTGGATGATTTTCCAAACAATTGCAACAATCCATGAGCAGTGCTGACTCAACTCAGGCC
TAAACTCATGCAGACCCACAAGGCAGATGGGCTATATAAACGTTTCGCTTTTTCCGTTTACGATATAGTCTACTCTTGTGCAGAATGAATTCTCGTAAAC
ATAGCACAAGTAGATGTAGTTAACTTTAATCTCACATAGCAATCTTTAATCAGTGTGTAACATTAGGGAGGACTTGAAAGAGCCACCACATTTCACCGAG
GCCACACGCGGAGTACGATCGAGTGTACAGTGAACAATGCTAGGGAGAGCTGCCTATATGGAAGAGCCCTAATGTGTAAAATTAATTTTAGTAGTGCTAT
CCCCATGTGATTTTAATAGCTTTTAGGAGAATGACAAAAA
>4fcec4b4-0475-4ea0-b8d3-f109e72ca833|5
ATACCTTCCCAGGTAACAAACCAACCAACTTCGATCTCTTGTAGATCTGTTCTAAACGAACTTTAAAATCTGTGTGGCTGTCACTCGGCTGCATGCTTAG
TGCACTCACGCAGTATAATTAATAACTAATTGTCGTTGACAGGACACGAGTAACTCGTCATTTTGCAGGCTGCTTACGGTTCGTCCGTGTTGCAGCCGAT
CATCAGCACATCTAGGTTTCGTCCGGGTGTGACCGAAAGGTAAGATGGAGAGCCTTGTCCCTGGTTTCAACGAGAAAACACACGTCCTATTTCAGTTTGC
CTGTTTACAGGTTTCGCGACGTGCTCGTACGTGGCTTTGGAGACTCCGTGGAGGAGGTCTTATCAGAGGCACGTCAACATCTTAAAGATGGCACTTGTGG
CTTAGTAGAAGTTGAAAAAGGCGTTTTGCCTCAACTTGAACAGCCCTATGTGTTCATCAAACGTTCGGATGCTCGAACTGCACCTCATGGTCATGTTATG
GTTGAGCTGGTAAGAACTCGAAGGCATTCAGTACGGTCGTAGTGGTGAGACACTTGGTGTCCTTGTCCCTCATGTGGGCGAAATACCAGTGGCTTACCGC
AAGGTTTTCTTCGTAAGAACGGTAATAAAGGAGCTGGTGGCCAAGTTACGGCGCCGATCTAAAGTCATTTGACTTAGGCGACGAGCTTGGCACTGATCCT
TATGAAGATTTCAAGAAAACTGGAACACTATCAAAGATCAAGTCATTTGCTGAATAAGCATTGACGCATACAAAACATTCCCACCAACAGAGCCTAAAAA
GGACAAAAGAAGAAGGCTGATGAAACTCAAGCCTTACCGCAGAGACAGAAGAAACAGCAAACTGTGACTCTTTTCCTGCTGCAGATTTGGATGATTTCCA
AACAATTGCAACAATCCATGAGCAGTGCTGACTCAACTCAAGGCCTAAACTCATGCAGACCACAAGGCAGATGGGCTATATAAACGTTTCGCTTTCCGTT
TACGATATGGTACATTCTTGTGCAGAATGAATTCTCGTAACTACATAGCACAAGTAGATGTAGTTAACTTTAATCCTTCAGCAATCTTAATCAGTGTGTA
ACATTAGGGAGGACTTGAAAGAGCCACCACATTTCACCGAGGCCACGGAGTACGATCGAGTGTACAGTGAACAATGCTAGGGAGAGCTGCCTATATGGAA
GAGCCCTAATGTGTAAAATTATTAATTTTAGTAGTGCTATCCCCATGTGATTTTAATAGCTTCTTAGGAGAATGACAAAAAAAT
>3e487184-25e8-4476-bc91-07f7e9f10170|8
ATACCTTCCCAGGTAACAAACCAACCAACTTCGATCTCTTGTAGATCTGTTCTCTAAACGAACTAAATATTTATTAGTTTCTGTTTGGAACTTTAATTTT
AGCCATGGCAGATTCCAACGGTACTATTACCGTTGAAGAGCTTAAAAAGCTCTTGAACAATGGAACCTAGTAATAGGTTTCCTATTCCTACATGGATTGG
ATTTTTACAATTTGCCTATGCCACAGGAATAGGTTTTGTATATAATTAAGTTAATTTTCCTCTGGCTGTTATGGCCAGTAACTTTAGCTTGTTTGTGCTT
GCTGCTGTTTACAGAATAAATTGGATCACCGGTGGAATTGCTATCGCAATGGCTTGTCTTGTAGGCTTGATGTGGCTCAGCTACTTCATTGCTTCTTTCA
GACTGTTTGCGTACGCGTTCCATGTGGTCATTCAATCCAGAAACTAACATTCTCAACGTGCCACTCCATGGCACTATTTTGACCAGACCGCTTCTAGAAA
GTGAACTCGTAATCGGAGCTGTGATCCTTCGTGGACATCTTCGTATTGCTGGACACCATCTAGGACGCTGTGACATCAAGGACCTGCCTAAAGAAATCAC
TGTTGCTACACACGAACGCTTCTTATTACAAATTGGGAGCTCGCAGCGTGTAGCAGGTGACTCAGGTTTTGCTGCATACAGTCGCTACAGGATTGGCAAC
TATAAATTAAACACAGACCATTCCAGTAGCAGTGACAATATTGCTTTGCTTGTACAGTAAGTGACAACAGATGTTCATCTCGTTGACTTCAGGTTACTAT
AGCAGAGATATTACTAATTATTATGAGGACTTTTAAAGTTTCCATTTGGAATCTTGATTACATCATAAACCTCATAATTAAAATTTATCTAAGTCACTAA
CTGAGAATAAATATTCTCAATTAGATGAAGAGCAACCAATGGAGATTGATTAAACGAACATGAAAATTATTTTCTTGGCACTGATAACACTCGCTACTCT
GTGAGCTTTATCACTACCAAGAGTGTGTTAGAGGTACAACAGTACTTTTAAAAGAACCTTGCTTCTGGAACATACGAGGGCAATTCACCATTCATCCTCT
AGCTGATAACAAATTTGCACTGACTTGCTTTAGCACTCAATTTGCTTTTGCTTGTCCTGACGGCGTAAAACACGTCTATCAGTTACGTGCCAGA
>f6805d28-f1a6-41bc-8363-d7fbe4013fe6|13
ATACCTTCCCAGGTAACAAACCAACCAACTTTCGATCTTGTAGATCTGTTCTCTAAACGAACAAACTAAAATGTCTGATAATGGACCCCAAAATCAGCGA
AATGCACCCCGCATTACGTTTGGTGGACCTCAGATTCAACTGGCAGTAACCAGAATGGAGAGAACGCAGTGGGGCGCGATCAAAACAACGTCGGCCCCAA
GGT
>d8c37f62-2a22-4583-a025-b09ac6e3cdcb|5
ATACCTTCCCAGGTAACAAACCATTTTCGATCTCTTGTAGATCTGTTCTCTAAACGAACTAAATATTATTAGTTTCTGTTTGGAACTTTAATTTTTAGCC
ATGGCAGATTCCAACGGTACTATTACCGTTGAAGAGCTTAAAAAGCTCCTTGAACAATGGAACCTAGTAATAGGTTTCCTATTCCATGGATTTGTCTTTC
TACAATTTGCCTATGCCAACAGGAATTTGTATATAATTAAGTTAATTTTCCTCTGGCTGTTATGGCCAGTAACTTTAGCTTGTTTGTGCTTGCTGCTGTT
TACAGAATAAATTGGATCACCGGTGGAATTGCTATCGCAATGGCTTGTCTTGTAGGCTTGATGTGGCTCAGCTACTTCATTGCTTTTTCAGACTGTTTGC
GCGTACGCGTTCCATGTGGTCATTCAATCCAGAAACTAACATTTCTCAACGTGCCACTCCATGGCACTATTCTTGACCAGACCGCTTCTAGAAAGTGAAC
TCGTAATGGAGCTGTGATCCTTCGTGGACACTTCGTATTGCTGGACACCATCTAGGACGCTGTGACATCAAGGACCTGCCTAAAGAAATCACTGTTGCTA
CATCACGAACGTTCTTATTACAAATTGGGAGCTCGCAGCGTGTAGCAGGTGACTCAGGTTTTGCTGCATACAGTCGCTACAGGATTGGCAACTATAAATT
AAACACAGACCATTCCAGTAGCAGTGACAATATTGCTTTGCTTGTACAGTAAGTGACAACAGATGTTTCATCTCGTTGACTTCAGGTTACTATAGCAGAG
ATTATTAATTATTATGAGGACTTTAAAGTTTCCATTTGGAATCTTGATTACATCATAAACCTCATAATTAAAAATTTATCTAAGTTACTAACTGAGAATA
AATATTTCTCAATTAGATGAAGAGCAACCAATGGAGATTGATTAAACGAACATGAAAATTATTTTCTTGGCACTGATAACACTCGCTACTCTGTGAGCTT
TTATCACTACCAAGAGTGTGTTAGAGGTACAACAGTACTTTAAAAGAACCTTGCTCTGGAACATACGAGGGCAATTCACCATTCATCCTCTAGCTGATAA
CAAATTTGCACTGACTTGCTTTAGCACTCAATTTGCTTTTGCTTGTCCTGACGGCGTAAACACGTCTATCAGTTACGTGCCAGATCAGTTCACCTAAACT
GTTTATCAGACAAGAGGAAGTTCAAGAACTTACTTCTCCAATTTTATTGTTGCGGCAATAGTGTTTATAACACTTTGCTCACACAAAAAGAAAGACAGAA
TGATTGAACTTCATTAATTGACTTCTATTTGTGCTTTTTAGCCTTTGCTATTCCTTGTTTTTAATTATGCTTATTATCTTTTTGGTTCTCACTTGAACTG
CAAGATCAATGAAACTTGTCACGCCTAAACGAACATGAAATTTCTTGTTTTCTTTAGGAATATATTTACAACTGTAGCTGCATTTCACCAAGAATGTAGT
TTACCAAGTATGTACTCAACATCAACCATATGTAGTTGATGACCCGTGTCCTATTCACTTCTATTCTAAATGGTATATTAGAGTAGGAGCTAGAAAATCA
GCACCTTTAATTGAATTGTGCGTGGATGAGGCTGGTTCTAAATCACCCATTCAGTACATCGATATCGGTAATTATACAGTTTTCCTGTTTACCACTTACA
ATTAATTGCCAGGAACCTAAATTGGGTAGTTTGTAGTGCGTTGTTCGTTCTATGAAGACTTTTAGAGTATCATGACGTTCGTGTTGTTTTAGATTTCATC
TAAACGAACAAACTAAAATGTCTGATAATGGACCCAAAATCAGCGAAATGCACCCCGCATTACGTTTGGTGGACCCTCAGATTCAACTGGCAGTAACCAG
AATAGAGAACGCAGTGGGGCGCGATCAAAACAACGTCGGCCCCAAGGTTTACCCAATAATACTGCGTCTTGGTTCACCGCTCAACATGGCAAGGAAGACC
TTAAATTCCCTCGAGGACAAGGCGTTCCAATTAACACCAATAGCAGTCCAGATGACCAAATTGGCTACTACCGAAGAGAGCTACCAGACGAATTCGTGGT
GGTGACGGTAAAATGAAAGA
>6d15aa19-b7bf-4639-9e34-a5cbda662cad|6
TCCCAGGTAACAAACCAACCATTTTCGATCTTGTAGATCTGTTCTCTAAACGAACAAACTAAAATGTCTGATAATGGACCCCAAAATCAGCGAATGCACC
CCGCATTACGTTTGGTGGACCTCAGATTCAACTGGCAGTAACCAGAATGGAGAACGCAGTGGGCGCGATCAAAACAACGTCGGCCCCAAGGTTTACCCAA
TAATACTGCGTCTTGGTTCACCGCTTTCACTCAACATGGCAAGGAAGACCTTAAATTCCCTCGAGGACAAGGCGGCAGCAGTAGGAACTTCTCCTGCTAG
AATGGCTGGCAATGGCGGTGATGCTGCTCTTGCTTTGCTGCTGCTTGACAGATTGAACCAGCTTGAGAGCAAAATGTCTGGTAAAGGCCAACAACAACAA
GGCCAAACTGTCACTAAGAAATTGCTGCTGAGGCTTCTAAGAAGCCTCGGCAAAACGTACTGCCACTAAAGCATACAATGTAACACAAGCTTCGGCAGAC
GTGGTCCAGAACAAACCCAAGGAAATTTTGGGGACCAGGAACTAATCAGACAAGGAACTGATTACAAACATTGGCCGCAAATTGCACAATTTGCCCCAGC
GCTTCAGCGTTTTCGGAATGTCGCGCATTGGCATGGAAGTCACACCTTCGGGAACGTGGTTGACCTACACAGGTGCCATCAAATTGGATGACAAAGATCC
AAATTAAAGATCAAGTCATTTGCTGAATAAGCATTGACGCATACAAAACATTCCCACCAACAGAGCCTAAAAAGGACAAAAAGAAGAAGGCTGATGAAAC
TCAAGCCTCGCAGAGACAGAAGAAACAGCAAACTGTGACTCTTTTCCTGCTGCAGATTTGGATGATTTTCCAAACAATTGCAACAATCCATGAGCAGTGC
TGACTCAACTCAGGCCTAAACTCATGCAGACCATCAAGGCAGATGGGCTATATAAACGTTTTCGCTTTTCCGTTTACGATATATAGTCTATTCTTGTGCA
GAATGAATCTCGTAACATAGCACAAGTAGATGTAGTTAACTTTAATACATAGCAATCTTTAATCAGTGTGTAACATTTAGGGAGGACTTGAAAGAGCCAC
CACATTTTCACCGAGGCCACGCGGAGTACGATCGAGTGTACAGTGAACAATGCTAGGGAGAGCTGCCTATATGGAAGAGCCCTAATGTGTAAAATTAATT
TAGTAGTGCTATCCCATGTGATTTTAATAGCTTTTAGGAGAATGACAAAAAAA
>99087700-cd9b-4e48-9fc8-7dd7e63f63ef|20
TACTGTACGTGAAGTGCTGTCTGACAGAGAATTACATTTCATGGGAAGTTGGTAAACCTAGACCACCACTTACCGAAATTATGTCTTTACTGGTTATCGT
GTAACTAAAAACAGTAAAGTACAAATAGGAGAGTACACCTTTGAAAAAGGTGACTATGGTGATGCTGTTGTTTACCGAGGTACAACAACTTACAAATTAA
ATGTTGGTGATTATTTTGTGCTGACATCATACAGTAATGCCATTAAGTGCACCTACACTAGTGCCACAAGAGCACTATGTTAGAATTACTGGCTTATACC
CAACACTCAATATCTCAGATGAGTTTTCTAGCAATGTTGCAAATTATCAAAAGGTTGGTATGCAAAAGTATTTACACTCCAGGGACCACCTGGTACTGGT
AAGAGTCATTTTGCTATTGGCCTAGCTTTACCCTCTGCTCGCATAGTGTATACAGCTTGCTCATGCCGCTGTTGATGCACTATGTGAGAAGGCATTAAAA
TATTTGCCTATAGATAAATGTAGTAGAATTATACCCGACGTGCTCGTGTAGAGTGTTTTGATAAATTCAAAGTGAATTCAACATTAGAACAGTATGTCTT
TTGTACTGTAAATGCATTGCCTGAGACGACAGCAGATATAGTTGTCTTTGATGAAATTTCAATGGCCACAAATTATGATTTGAGTGTTGTCAATGCCAGA
TTACGTGCTAAGCACTATGTGTACATTGGCGACCCTGCTCAATTACCTGCACCACGCACTGCTAACTAAGGGCACACTAGAACCAGAATATTTCAATTCA
GTGTGTAGACTTATGAAAACTATAGGTCCAGACATGTTCCTCGGAACTTGTCGGCGTTGTCCTGCTGAAATTGTTTGACTGTGAGTGCTTTGGTTTATGA
TAATAAGCTTAAAGCACATAAAGACAAATCAGCTCAATGCTTTAAAATGTTTATAAGGGTGTTATCACGCATGATGTTTCATCTGCAATTAACAGGCCAC
AAATAGGCGTGGTAAGAGAATTCCTTACGTAACCCTGCTTGGAGAAAAGCTGTCTTTATTTCACCTTATAATTTTCAGAATGCTGTAGCCTCAAAGATTT
TGGGACTACCATTCTCAAACTGTTGATTCATCACAGGGCTCAGAATATGACTATGTCATATTCACTCAAACCACTGAAACAGCTCACTCTTGTAATGTAA
ACAGATTTAATGTTGCTATTACCAGAGCAAAAGTAGGCATACTTTGCATAATGTCTGATAGAGACCTTTATGACAAGTTGCAATTTACAAGTCTTGAAAT
TCACGTAGGAATGTGGCAACTTTACAAGCTGAAAATGTAACAGGACTCTTTAAAGATTGTAGTAAGGTAATCACTGGGTTACATCCTACACAGGCACCTA
CACACCTCAGTGTTGACACTAAATTCAAAACTGAAGGTTTATGTGTTGACATACCTGGCATACCTAAGGACATGACTTATAGAAGACTCATCTCTATGAT
GGGTTTTAAAATGAATTATCAAGTTAATGGTTACCCTAACATGTTTATCACCCGCGAAGAAGCTATAAGACATGTACGTGCATGGATTGGCTTCGATGTC
GAGGGTGTCATGCTACTAGAGAAGCTGTTGGTACCAATTTACCTTTACAGCTAGGTTTTTCTACAGGTGTTAACCTAGTTGCTGTACCTACAGGTTATGT
TGATACACCTAATAATACAGATTTTTCCAGAGTTAGTGCTAAACCACCGCCTGGAGATCAATTTAAACACCTCATACCACTTATGTACAAAGGACTTCCT
TGGAATGTAGTGCGTATAAAGATTGTACAAATGTTAAGTGACACACTTAAAAATCTCTGACAGAGTCGTATTTGTCTTATGGGCACATGGCTTTGAGTTG
ACATCTATGAAGTATTTTGTGAAAATAGGACCTGAGCGCACCTGTTGTCTATGTGATAGACGTGCCACATGCTTTTCCACTGCTTCAGACTATGCCTGTT
GGCATCATTCTATTGGATTTGATTACGTCTATAATCCGTTTATGATTGATGTTCAACAATGGGTTTTACAGGTAACCTACAAAGCAACCATGATCTGTAT
TGTCAAGTCCATGGTAATGCACATGTAGCTAGTTGTGATGCAATCATGACTAGGTGTCTAGCTGTCCACGAGTGCTTTGTTAAGCGTGTTGACTGGACTA
TTGAATATCCTATAATTGGTGATGAACTGAAGATTAATGCGGCTTGTAGAAAGGTTCAACACATGGTTGTTAAAGCTGCATTATTAGCAGACAAATTCCC
AGTTTCACGACATTGGTAACCCTAAAGCTATTAAGTGTGTACCTCAAGCTGATGTAGAATGGAAGTTCTATGATGCACAGCCTTGTAGTGACAAAGCTTA
TAAAATAGAAGAATTATTCTATTCTTATGCCACACATTCTGACAAATTCACAGATGGTGTATGCCTATTTGGAATTGCAATGTCGATAGATATCCTGCTA
ATTCCATTGTTTGTAGATTTGACACTAGAGTGCTATCTAACCTTAACTTGCCTGGTTGTGATGGTGGCAGTTTGTATGTAAATAAACATGCATTCCACAC
ACCAGCTTTTGATAAAAGTGCTTTGTTAATTTAAAACAATTACCATTTTTATTACTTTGACAGTCCATGTGAGTCTCATGGAAAACAAGTAGTGTCAGAT
ATAGATTATGTACCACTAAAGTCTGCTACGTGTATAACACGTTGCAATTTAGGTGGTGCTGTCTGTAGACATCATGCTAATGAGTACAGATTGTATCTCG
ATGCTTATAACATGATGATCTCAGCTGGCTTTAGCTTGTGGGTTTACAAACAATTTGATACTTATAACCTCTGGAACACTTTACAAGACTTCAGAGTTTA
GAAAATGTGGCTTTTAATGTTGTAAATAAGGGACACTTTGATGGACAACAGGGTGAAGTACCAGTTTTTATCATTAATAACACTGTTTACACAAAAGTTG
ATGGTGTTGATGTAGAATTGTTTGAAAATAAAACAACATTACCTGTTAATGTAGCATTTGAGCTTTGGGCTAAGCGCAACATTAAACCAGTACCAGAGGT
GAAAATACTCAATAATTTGGGTGTGGACATTGCTGCTAATACTGTGATCTGGGACTACAAAAGAGATGCTCCAGCACATATATCTACTATTGGTGTTTGT
TCTATGACTGACATAGCCAAGAAACCAACTGAAACGATTGTGCACCACTCACTGTCTTTTTTGATGGTAGAGTTGATGGTCAAGTAGACTTATTTAGAAA
TGCCCGTAATGGTGTTCTTATTACAGAAGGTAGTGTTAAAGGTTTACAACCATCTGTAGGTCCCAAACAAGCTAGTCTTAATGGAGTCACATTAATTGGA
GAAGCCGTAAAAACACAGTTCAATTATTATAAGAAAGTTGATGGTGTTGTCCAACAATTACCTGAAACTTACTTTACTCAGAGTAGAAATTTACAAGAAT
TTAAACCCAGGAGTCAAATGGAAATTGATTTCTTGAATTAGCTATGGATGAATTCATTGAACGGTATAAATTAGAAGGCTATGCCTTCGAACATATCGTT
TATGGAGATTTTAGTCATAGTCAGTTAGGTGGTTTACATCTACTGATTGGACTAGCTAAACGTTTAAGGAATCACCTTTTGAATTAGAAGATTTTATTCC
TATGGACAGTACAGTTAAAAACTATTTCATAACAGATGCGCAAACAGGTTCATCTAAGTGTGTGTGTTCTGTTATTGATTTATTACTTGATGATTTTGTT
GAAATAATAAAATCCCAAGATTTATCTGTAGTTTAAGGTTGTCAAAGTGACTATTGACTATACAGAAATTTTATCTATGCTTTGGTGTAAAGATGGCCAT
GTAGAAACATTTTACCCAAAATTACAATCTAGTCAAGCGTGGCAACCGGGTGTTGCTATGCCTAATTTTAAAATGCAAAGAATGCTATTAGAAAAGTGTG
ACCTTCAAAATTATGGTGATAGTGCAACATTACCTAAAGGCATAATGATGAATGTCGCAAAATATACTCAACTGTGTCAATATTTAAACACATTAACATT
AGCTGTACCCTATAATATGAGAGTTATACATTTTGGTGCTGGTTCTGATAAAGGAGTTGCACCAGGTACAGCTGTTTTAAGACAGTGGTTGCCTACGGGT
ACGCTGCTTGTCGATTCAGATCTTAATGACTTGTCTCTGATGCAGATTCAACTTTGATTGGTGATTGTGCAACTGTACATACAGCTAATAAATGGGATCT
CATTATTAGTGATATGTACGACCCTAAGACTAAAAATGTTACAAAAGAAATGACTCTAAAGAGGGTTTTTCACTTACATTTGTGGGTTTATACAACAAAA
GCTAGCTTTGGAGGTTCCGTGGCTATAAAGATAACAGAACATTCTTGGAATGCTGATTTTATAAGCTCATGGGACACTTCGCATGGTGGACAGCCTTTGT
TACTAATGTGAATGCGTCATCATCTGAAGCATTTTAATTGGATGTAATTATCTTGGCAAACCACGCGAACAAATAGATGGTTATGTCATGCATGCAAATT
ACATATTTTGGAGGAATACAAATCCAATTCAGTTGTCTTCCTATTTTATTTGACATGAGTAAATTTCCCCTTAAATTAAGGGGTACTGCTGTTATGTCTT
TAAAAGAAGGTCAAATCAATGATATGATTTTATCTCTCTTAGTAAAGGTAGACTTATAATTAGAGAAAACAACAGAGTTGTTATTTCTAGTGATGTTTTG
TTAACAACTAAACGAACAATGTTTGTTTTTGTTGTTTTATTGCCACTAGTCTTCTAGTCAGTGTGTTAATCTTACAACCAGAACTCAATTACCCCTGCAT
ACACTAATTCTTTCACACGTGGTGTTTATTACCCTGACAAAGTTTTCAGATCCTCAGTTTTACATTTCAACTCAGGACTTGTTCTTACCTTTTTTCCAAT
GTTACTTGGTTCCATGCTATACATGTCTTGGGACCAATGGTACTAAGAGGTTTGATAACCCTGTCCTACCATTTAATGATGGTGTTTATTTTGCTTCCAC
TGAGAAGTCTAACATAATAAGAGGCTGGATTTTGGTACTACTTTAGATTCGAAGACCCAGTCCCTACTTATTGTTAATAACGCTACTAATGTTGTTATTA
AAGTCTGTGAATTTCAATTTTGTAATGATCCATTTTTGGGTGTTTATTACCACAAAAACAACAAAAGTTGGATGGAAAGTGAGTTCAGAGTTTATTCTAG
TGCGAATAATTGCACTTTTGAATATGTCTCTCAGCCTTTCTTATGGACCTTGAAGGAAAACAGGGTAATTTCAAAAAAATCTTAGGGAATTTGTGTTTAA
GAATATTGATGGTTATTTTAAAATATTTTAAGCACACGCCTATTAATTTAGTGCGTGATCTCCCTCAGGGTTTTTCGGCTTTAGAACCATTGGTAGATTT
GCCAATAGGTATTAACATCACTAGGTTTCAAACTTTACTTGCTTTACATAGAAGTTATTTGACTCCTGGTGATTTTTTTCAGGTTGGACAGCTGGTGCTG
CAGCTTATTATGTGGGTTATCTTCAACCTAGGACTTTCTATTAAAATATAATGAAAATGGAACCATTACAGATGCTGTAGACTGTGCACTTGACCCCTCT
CAGAAACAAAGTGTACGTTGAAATCCTCACTGTAGAAAAAGGAATCTATCAAACTTCTAACTTTAGAGTCCAACCAACAGAATCTATTGTTAGATTTCCT
AATATTACAAACTTGTGCCCTTTTGGTGAGTTTTTAACGCCACCAGATTTGCATCTGTTTATGCTTGGAACAGGAAGAGAATCAGCAACTGTGTTGCTGA
TTATTCTGTCCTATATAATTCCGCATCATTTTCCACTTTTAAGTGTTATGGAGTGTCTCCTACTAAATTAAATGATCTCTGCTTTACTAATGTCTATGCA
GATTCATTTGTAATTAGAGGTGATGAAGTCAGACAAATCGCTCCAGGGCAAACTGGAAAGATTGCTGATTATAATTATAAATTACCAGATGATTTTACAG
GCTGCGTTATAGCTTGGAATTCTAACAATCTTGATTCTAAGGTTGGTGGTAATTATAATTACCTGTATAGATTGTTAGGAAGTCTAATCTCAAACCTTTT
GAGAGAGATATTTCAACTGAAATCTATCAGGCCGGTAGCACACCTTGTAATGGTGTTGAAGGTTTAATTGTTACTTTCTTCAACAATCATATGGTTTCCA
ACCCACTAATGGTGTTGGTTACCAACCATACAGAGTAGTAGTACTTTCTTTTTGAACTTCTACATGCACCAGCAACTGTTTGTGGACCTAAAAAGTCTAC
TAATTTGGTTAAAAACAAATGTGTCAATTTCAACTCAATGGTTTAACAGGCACAGGTGTTCTTACTGAGTCTAACAAAAGTTTCTGCCTTTCCAACAATT
TGGCAGAGACATTGCTGACACTACTGATGCTGTCCGTGATCCACAGACACTTGAGATTTTGACATTACCATGTTCTTTGGTGGTGTCAGTGTTATAACAC
CAGGAACAAATACTTCTAACCAGGTTGCTGTTTTTTATCAGGATGTTAACTGCACAAGAAGTCCCTGTTGCTATTCATGCAGATCAACTTACTCCTACTT
GGCGTGTTTATTCTACAGGTTCTAATGTTTTCAAACACGTGCAGGCTGTTTAATAGGGGCTGAACATGTCAACAACTCATATGAGTGTGACATACCCATT
GGTGCAGGTATATGCGCTAGTTATCAGACTCAGACTAATTCCTCGGCGGGCACGTAGTGTAGCTAGTCAATCCATCATTGCCTACACTATGTCACTTGGT
GCAGAAAATTCAGTTGCTTACTCTAATAACTCTATTGCCATACCCACAAATTTTACTATTAGTGTTACCACAGAAATTCTACCAGTGTCTATGACCAAGA
CATCAGTAGATTGTACAATGTACATTTGTGGTGATTCAACTGAATGCAGCAATCTTTGTTGCAATATGGCAGTTTTTGTACACAATTAAACCGTGCTTTA
ACTGGAATAGCTGTTGAACAAGACAAAAACACCCAAGAAGTTTTTGCACAAGTCAAACAAATTTACAAAACACCACCAATTAAAGATTTTGGTGGTAATT
TTTCACAAATATTACCAGATCCATCAAAACCAAGCAAGAGGTCATTTATTGAAGATCTACTTTCAACAAAGTGACACTTGCAGATGCTGGCTTCATCAAA
CAATATGGTGATTGCCTTGGTGATATTGCTGCTAGAGACCTCATTTGTGCACAAAAGTTTAACGGCCTTACTGTTTTGCCACCTTTGCTCACAGATGAAA
TGATTGCTCAATACACTTTGCACTGTTAGCGGGTACAATCACTTCTGGTTGGACCTTTGGTGCAGGTGCTGCATTACAAATACCATTTGCTATGCAAATG
GCTTATAGGTTTAATGGTATTGGAGTTACACAGAATGTTTCTATGAGAACCAAAATTGATTGCCAACCAATTTAATAGTGCTATTGGCAAAATTCAAGAC
TCACTTTTCCACAGCAAGTGCACTTGGAAAACTTCAAGATGTGGTCAACCAAAATGCACAAGCTTTAAACACGCTTGTTAAACAACTTAGCTCCAATTTT
GGTGCAATTCAAGTGTTTTAAATGATATCCTTCACGTCTTGACAAAGTTGAGGCTGAAGTGCAAATTGATAGGTTGATCACAGGCAGACTTCAAAGTTTG
CAGACATATGTGACTCAACAATTAATTAGAGCTGCAGAAATCAGAGCTTCTGCTAATCTTGCTGCTACTAAAATGTCAGAGTGTGTACTTGGACAATCAA
AAGAGTTGATTTTGTGGAAAGGGCTATCATCTTATGTCCTTCCCTCAGTCAGCACCTCATGGTGTAGTCTTCTTGCATGTGACTTATGTCCCTGCACAAG
AAAAGAACTTCACAACTGCTCCTGCCATTTGTCATGATGGAAAAGCACACTTTCCTCGTGAAGGTGTCTTTGTTTCAAATGGCACACACTGGTTTGTAAC
ACAAAGGAATTTTTATGAACCACAAATCATTACTACAGACAACACATTTGTGTCTGGTAACTGTGATGTTGTAATAGGAATTGTCAACAACACAGTTTAT
GATCCTTTGCAACCTGAATTAGACTCATTCAAGGAGGAGTTAGATAAATATTTTAAGAAATCATACATCACCAGATGTTGATTTAGGTGACATCTGGCAT
TAATGCTTCAGTTGTAAACATTCAAAAAGAAATTGACCGCCTCAATGAGGTTGCCAAGAATTTAAATGAATCTCATCGATCTCCAAGAACTTGGAAAGTA
TGAGCAGTATATAAAATGGCCATGGTACATTTGGCTAGGTTTTATAGCTGGCTTGATTGCCATAGTAATGGTGACAATTATGCTTTGCTGTATGACCAGT
TGCTGTAGTTGTCAAGGGCTGTTGTTCTTGTGGATCCTGCTGCAAATTTGATGAAGACGACTTGAGCCAGTGCTCAAAGGAGTCAAATTACATTACACAT
AAACGAACTTATGGATTTGTTTATGAGAATCACAATTGGAACTGTAACTTTGAAGCAAGGTGAAATCAAGGATGCTACTCCTTCAGATTTTGTTCGCGCT
ACTGCAACGATACCGATACAAGCCTCACTCCCTTCGGATGGCTTATTGTTGGCGTTGCACTTCTTGCTGTTTTTCAGAGCGCTTCCAAAATCATAACCCT
CAAAAGAGATGGCAACTAGCACTCTCCAAGGGTGTTCACTTTGTTTGCAACTTGCTGTTGTTGTTTGTAACAGTTTACTTCCACCTTTTGCTCGTTGCTG
CTGGCCTTGAAGCCCCTTTTCTCTATCTTTATGCTTTAGTACTTCTTGCAGAGTATAAACTTGTAAGAATAATAATGAGGCTTTGGCTTTGCTGGAAATG
CCGTTCCAAAAACCCATACTTTATGATGCCAACTATTTTCTTTGCTGGCATACTAATTGTTACGACTATTGTATACCTTACAATAGTGTAACTCTTCAAT
TGTCATTACTCAGGTGATGGCACAACAAGTCCTATTTTGAACATGACTACCAGATTGGTGGTTATACTGAAAATGGGAATCTGGAGTAAAAGACTGTGTT
GTATTACACAGTTACTTCACTTCAGACTATTACCAGCTGTACTCAACTCAATTGAGTACAGACACTGGTGTTGAACATGTTACCTTCTCATCTACAATAA
AATTGTTGATGAGCCTGAAGAACATGTCCAAATTCACACAATCGACGGTTCATCCAGAGTTGTTAATCCAGTAATGGAACCAATTTATGATGAACCGACG
ACGACTACTAGCGTGCCTTTGTAAGCACAAGCTGATGAGTACGAACTTATGTACTCATTCGTTTCAGAAGAGACAGGTACGTTAATAGTTAATAGCGTAC
TTTCTTGCTTTCGTGGTATTCTTGCTAGTTACACTAGCCATCCTTACTGCGCTTCGATTGTGTGCGTACTGCTGCAATATTGTTAACGTGAGTCTTGTAA
AACCTTTTTTACGTTTACTCTCGTGTTAAAAATCTGAATTTCTAGAGTTCCTGATTTCTGGTCTAAACGAACTAAATATTATTAGTTTTTTTGTTTGGAA
CTTTAATTTTAGCCATGGCAGATTCCAACGGTACTATTACCGTTGAAGAGCTTAAAAAGCTCTTGAACAATGGAACCTAGTAATAGGTTTCCTATTCCTT
ACATGGATTTGTTTCTACAATTTGCCTATGCCAACAGGAATAGGTTTTTTTGTATATAATTAAGTTAATTTTCCTCTGGCTGTTATGGCCAGTAACTTTA
GCTTGTTTGTGCTTGCTGCTGTTTACAGAATAAATTGGATCACCGGTGGAATTGCTATCGCAATGGCTTGTCTTGTAGGCTTGATGTGGCTCAGCTACTT
CATTGCTTCTTTCAGACTGTTTGCGCGTACGCGTTCCATGTGGTCATTCAATCCAGAAACTAACATTCTCAACGTGCCACTCCATGGCACTATTTTGACC
AGACCGCTTCTAGAAAGTGAACTCGTAATCGGAGCTGTGATCCTTCGTGGACATCTTCGTATTGCTGGACACCATCTAGGACGCTGTGACATCAAGGACC
TGCCTAAAGAAATCACTGTTGCTACATCACGAACGCTTCTTATTACAAATTGGGAGCTTCGCAGCGTGTAGCAGGTGACTCAGGTTTTGCTGCATACAGT
CGCTACAGGATTGGCAACTATAAATTAAACACAGACCATTCCAGTAGCAGTGACAATATTGCTTTGCTTGTACAGTAAGTGACAACAGATGTTTCATCTC
GTTGACTTTCAGGTTACTATAGCAGAGATATTACTAATTATTATGAGGACTTTAAAGTTTCCATTTGGAATCTTGATTACATCATAAACCTCATAATTAA
AAATTTATCTAAGTCACTAACTGAGAATAAATATTCTCAATTAGATGAAGAGCAACCAATGGAGATTGATTAAACGAACATGAAAATTATTTTTCTTGGC
ACTGATAACACTCGCTACTCTGTGAGCTTTATCACTACCAAGAGTGTGTTAGAGGTACAACAGTACTTTAAAAGAACCTTGCTCTGGAACATACGAGGGC
AATTCACCATTTCATCCTCTAGCTGATAACAAATTTGCACTGACTTGCTTTAGCACTCAATTTGCTTTTGCTTGTCCTGACGGCGTAAAACACGTCTATC
AGTTACGTGCCAGATCAGTTTCACCTAAACTGTCATCAGACAAGAGGAAGTTCAAGAACTTTACTACTCCAATTTTTATTGTTGCGGCAATAGTGTTTAT
AACACTTTGCTCACACTCAAAAGAAAGACAGAATGATTGAACTTTCATTAATTGACTTCTATTTGTGCTTTTTAGCCTTTTTGCTATTCCTTGTTTAATT
ATGCTTATTATCTTTGGTTCACTTGAACTGCAAGATAATGAAACTTGTCACGCCTAAACGAACATGAAATTTCTTGTTCTTTAGGAATATTACAACTGTA
GCTGCATTTCACCAAGAATGTAGTTTACAGATATGTACTCAACATCAACCATATGTAGTTGATGACCCGTGTCCTATTCACTTCTATTCTAAATGGTATA
TTAGAGTAGGAGCTAGAAAATCAGCACCTTTAATTGAATTGTGCGTGGATGAGGCTGGTTCTAAATCACCCATTCAGTACATCGATATCGGTAATTATAC
AGTTTCCTGTTTACCTTTTACAATTAATTGCCAGGAACCTAAATTGGGTAGTCTTGTAGTGCGTTGTTCGTTCTATGAAGACTTTTTAGAGTATCATGAC
GTTCGTGTTGTTTTAGATTTCATCTAAACGAACAAACTAAAATGTCTGATAATGGACCCCAAAATCAGCGAAATGCACCCCGCATTACGTTTGGTGGACC
TCAGATTCAACTGGCAGTAACCAGAATAGAGAACGCAGTGGGCGCGATCAAAACAACGTCGGCCCCAAGGTTTACCCAATAATACTGCGTCTTGGTTCAC
CGCTCACTCAACATGGCAAGGAAGACCTTAAATTCCCTCGAGGACAAGGCGTTCCAATTAACACCAATAGCAGTCCAGATGACCAAATTGGCTACTACCG
AAGAGCTACCAGACGAATTCGTGGTGGTGACGGTAAAATGAAAGATCAGTCCAAGATGGTATTCTACTACCTAGGAACTGGGCCAGAAGCTGGACTTCCC
TATGGTGCTAACAAAGACGGCATCATATGGGTTGCAACTGAGGGAGCCTTGAATACACCAAAAGATCACATTGGCACCCGCAATCCTGCTAACAATGCTG
CAATCGTGCTACAACTTCCAAGGAACAACATTGCCAAAAGGCTTACGCAGAAGGGAGCAGAGGCGGCAGTCAAGCCTCTCGTTCCTCATCACGTAGTCGC
AACAGTTTAAGAAATTCAACTCCAGGCAGCAGTAGGGGAACTTTCCTGCTAGAATGGCTGGCAATGGCGGTGATGCTGCTCTTGCTTTGCTGCTGCTTGA
CAGATTGAACCAGCTTGAGAGCAAAATGTCTGGTAAAGGCCAACAACAACAAGGCCAAACTGTCACTAAGAAATTGCTGCTGAGGCTTCTAAGAAGCCTC
GGCAAAACGTACTGCCACTAAAGCATACAATGTAACACAAGCTTCGGCAGACGTGGTCCAGAACAAACCCAAGGAAATTTTGGGGACCAGGAACTAATCA
GACAAGGAACTGATTACAAACATTGGCCGCAAATTGCACAATTTGCCCCAGCGCTTCAGCGTTCTTCGGAATGTCGCGCATTGGCATGGAAGTCACACCT
TCGGGAACGTGGTTGACCTACACAGGTGCCATCAAATTGGATGACAAAGATCCAAATTTTCAAAGATCAAGTCATTTGCTGAATAAGCATTGACGCATAC
AAAACATTCCCACCAACAGAGCCTAAAAAGGACAAAAAGAAGAAGGCTGATGAAACTCAAGCCTTACCGCAGAGACAGAAGAAACAGCAAACTGTGACTT
TTTCCTGCTGCAGATTTGGATGATTTCCAAACAATTGCAACAATCCATGAGCAGTGCTGACTCAACTCAGGCCTAAACTCATGCAGACCAAGGCAGATGG
GCTATATAAACGTTTTCGCTTTTCCGTTTACGATATAGTCTACTCTTGTGCAGAATGAATTCTCGTAACATAGCACAAGTAGATGTAGTTAACTTTAATC
ACATAGCAATCTTTAATCAGTGTGTAACATTAGGGAGGACTTGAAAGAGCCACCACATTTCACCGAGGCCACGCGGAGTACGATCGAGTGTACAGTGAAC
AATGCTAGGGAGAGCTGCCTATATGGAAGAGCCCTAATGTGTAAAATTAATTTTAGTAGTGCTATCCCCATGTGATTTTAATAGCTTCTTAGGAGAATGA
CAAAAAATCCCCCTCCCCCATCACCATACATACCATTCCTTCCCATAA
>e740af65-b82d-4b5a-b26e-c8b04ea76485|30
CAATGGCCACAAATTATGATTTGAGTGTTGTCAATGCCAGATTACGTGCTAAGCACTATGTGTACATTGGCGACCCTGCTCAATTACCTGCACCACGCAC
ATTGCTAACTAAGGGCACACTAGAACCAGAATATTTCAATTCAGTGTGTAGACTTATGAAAACTATAGGTCCAGACATGTTCCTCGGAACTTGTCGGCGT
TGTCCTGCTGAAATTGTTGACACTGTGAGTGCTTTGGTTTATGATAATAAGCTTAAAGCACATAAAGACAAATCAGCTCAATGCTTTAAAATGTTTTATA
AGGGTGTTATCACGCATGATGTTTCATCTGCAATTAACAGGCCACAAATAGGCGTGGTAAGAGAATTCTTACTACGTAACCCTGCTTGGAGAAAAGCTGT
CTTTATTTCACCTTATAATTCACAGAATGCTGTAGCCTCAAAGATTTTGGGACTACCAATCTCAAACTGTTGATTCATCACAGGGCTCAGAATATGACTA
TGTCATTCACTCAAACCACTGAAACAGCTCACTCTTGTAATGTAAACAGATTTAATGTTGCTATTACCAGAGCAAAAGTAGGCATACTTTGCATAATGTC
TGATAGAGACCTTTATGACAAGTTGCAATTTACAAGTCTTGAAATTCCACGTAGGAATGTGGCAACTTTACAAGCTGAAAATGTAACAGGACTCTTTAAA
GATTGTAGTAAGGTAATCACTGGGTTACATCCTACACAGGCACCTACACACCTCAGTGTTGACACTAAATTCAAAACTGAAGGTTTATGTGTTGACATAC
CTGGCATACCTAAGGACATGACCTATAGAAGACTCATCTCTATGATGGGTTTTAAAATGAATTATCAAGTTAATGGTTACCCTAACATGTTTATCACCCG
CGAAGAAGCTATAAGACATGTACGTGCATGGATTGGCTTCGATGTCGAGGGTGTCATGCTACTAGAGAAGCTGTTGGTACCAATTTACCTTTACAGCTAG
GTTTTTTTACAGGTGTTAACCTAGTTGCTGTACCTACAGGTTATGTTGATACACCTAATAATACAGATTTTTCCAGAGTTAGTGCTAAACCACCGCCTGG
AGATCAATTTAAACACCTCATACCACTTATGTACAAAGGACTTCCTTGGAATGTAGTGCGTATAAAGATTGTACAAATGTTAAGTGACACACTTAAAAAT
CTCTGACAGAGTCGTATTTGTCTTATGGGCACATGGCTTTGAGTTGACATCTATGAAGTATTTTGTGAAAATAGGACCTGAGCGCACCTGTTGTCTATGT
GATAGACGTGCCACATGCTTTTCCACTGCTTCAGACACTTATGCCTGTTGGCATCATTCTATTGGATTTGATTACGTCTATAATCCGTTTATGATTGATG
TTCAACAATGGGTTTTACAGGTAACCTACAAAGCAACCATGATCTGTATTGTCAAGTCCATGGTAATGCACATGTAGCTAGTTGTGATGCAATCATGACT
AGGTGTCTAGCTGTCCACGAGTGCTTTGTTAAGCGTGTTGACTGGACTATTGAATATCCTATAATTGGTGATGAACTGAAGATTAATGCGGCTTGTAGAA
AGGTTCAACACATGGTTGTTAAAGCTGCATTATTAGCAGACAAATTCCCAGTTCACGACATTGGTAACCCTAAAGCTATTAAGTGTGTACCTCAAGCTGA
TGTAGAATGGAAGTTCTATGATGCACAGCCTTGTAGTGACAAAGCTTATAAAATAGAAGAATTATTCTATTCTTATGCCACACATTCTGACAAATTCACA
GATGGTGTATGCCTATTTGGAATTGCAATGTCGATAGATATCCTGCTAATTCCATTGTTTGTAGATTTGACACTAGAGTGCTATCTAACCTTAACTTGCC
TGGTTGTGATGGTGGCAGTTTGTATGTAAATAAACATGCATTCCACACACCAGCTTTTGATAAAAGTGCTTTTGTTAATTTAAAACAATTACCATTTTAT
TACTTTGACAGTCCATGTGAGTCTCATGGAAAACAAGTAGTGTCAGATATAGATTATGTACCACTAAGTCTGCTACGTGTATAACACGTTGCAATTTAGG
TGGTGCTGTCTGTAGACATCATGCTAATGAGTACAGATTGTATCTCGATGCTTATAACATGATGATCTCAGCTGGCTTTAGCTTGTGGGTTTACAAACAA
TTTGATACTTATAACCTCTGGAACACTTTTACAAGACTTCAGAGTTTAGAAAATGTGGCTTTTAATGTTGTAAATAAGGGACACTTTGATGGACAACAGG
GTGAAGTACCAGTTTTATCATTAATAACACTGTTTACACAAAAGTTGATGGTGTTGATGTAGAATTGTTTGAAAATAAAACAACATTACCTGTTAATGTA
GCATTTGAGCTTTGGGCTAAGCGCAACATTAAACCAGTACCAGAGGTGAAAATACTCAATAATTTGGGTGTGGACATTGCTGCTAATACTGTGATCTGGG
ACTACAAAAGAGATGCTCCAGCACATATATCTACTATTGGTGTTTGTTCTATGACTGACATAGCCAAGAAACCAACTGAAACGATTTGTGCACCACTCAC
TGTTTTTTGATGGTAGAGTTGATGGTCAAGTAGACTTATTTAGAAATGCCCGTAATGGTGTTCTTATTACAGAAGGTAGTGTTAAAGGTTTACAACCATC
TGTAGGTCCCAAACAAGCTAGTCTTAATGGAGTCACATTAATTGGAGAAGCCGTAAAAACACAGTTCAATTATTATAAGAAAGTTGATGGTGTTGTCCAA
CAATTACCTGAAACTTACTTTACTCAGAGTAGAAATTTACAAGAATTTAAACCCAGGAGTCAAATGGAAATTGATTTCTTAGAATTAGCTATGGATGAAT
TCATTGAACGGTATAAATTAGAAGGCTATGCCTTCGAACATATCGTTTATGGAGATTTTAGTCATAGTCAGTTAGGTGGTTTACATCTACTGATTGGACT
AGCTAAACGTTTTAAGGAATCACCTTTTGAATTAGAAGATTTTATTCCTATGGACAGTACAGTTAAAAAATATTCATAACAGATGCGCAAACAGGTTCAT
CTAAGTGTGTGTGTTCTGTTATTGATTTATTACTTGATGATTTTGTTGAAATAATAAAATCCCAAGATTTATCTGTAGTTTTAAGGTTGTCAAAGTGACT
ATTGACTATACAGAAATTTCATTTATGCTTTGGTGTAAAGATGGCCATGTAGAAACATTTTACCCAAAATTACAATTTAGTCAAGTGTGGCAACCGGGTG
TTGCTATGCCTAATCTTTTACAAAATGCAAAGAATGCTATTAGAAAAGTGTGACCTTCAAAATTATGGTGATAGTGCAACATTACCTAAAGGCATAATGA
TGAATGTCGCAAAATATACTCAACTGTGTCAATATTTAAACACATTAACATTAGCTGTACCCTATAATATGAGAGTTATACATTTGGTGCTGGTTCTGAT
AAAGGAGTTGCACCAGGTACAGCTGTTTTAAGACAGTGGTTGCCTACGGGTACGCTGCTTGTCGATTCAGATCTTAATGACTTTGTCTCTGATGCAGATT
CAACTTTGATTGGTGATTGTGCAACTGTACATACAGCTAATAAATGGGATTCATTATTAGTGATATGTACGACCCTAAGACTAAAAATGTTACAAAAGAA
AATGACTCTAAAGAGGGTTTTTCACTTACATTGTGGGTTTATACAACAAAAGCTAGCTTTGGAGGTTCCGTGGCTATAAAGATAACAGAACATTCTTGGA
ATGCTGATTTTATAAGCTCATGGGACACTTCGCATGGTGGACAGCCTTTGTTACTAATGTGAATGCGTCATCATCTGAAGCATTTTTAATTGGATGTAAT
TATCTTGGCAAACCACGCGAACAAATAGATGGTTATGTCATGCATGCAAATTACATATTTTGGAGGAATACAAATCCAATTCAGTTGTCTTCCTATTCTT
TATTTGACATGAGTAAATTTCCCCTTAAATTAAGGGTACTGCTGTTATGTCTTTAAAAGAAGGTCAAATCAATGATATGATTTTATCTTCTTAGTAAAGG
TAGACTTATAATTAGAGAAAACAACAGAGTTGTTATTTCTAGTGATGTTCTTGTTAACAACTAAACGAACAATGTTTGTTTTTTTTGTTTTATTGCCACT
AGTCTTTAGTCAGTGTGTTAATCTTACAACCAGAACTCAATTACCCCTGCATACACTACTAATTTCACACGTGGTGTTTATTACCCTGACAAAGTTTTCA
GATCCTCAGTACATTCAACTCAGGACTTGTCTTACCTTTTTTTCCAATGTTACTTGGTTCCATGCTATACATGTCTTGGGACCAATGGTACTAAGAGGTT
TGATAACCCTGTCCTACCATTTAATGATGGTGTTTATTTTGCTTCCACTGAGAAGTCTAACATAATAAGAGGCTGGATTTTGGTACTACTTTAGATTCGA
AGACCCAGTCCCTACTTATTGTTAATAACGCTACTAATGTTGTTATTAAAGTCTGTGAATTTTCAATTTGTAATGATCCATTTTTGGGTGTTTATTACCA
CAAAACAACAAAAGTTGGATGGAAAAGTGAGTTCAGAGTTTATTCTAGTGCGAATAATTGCACTTTTGAATATGTCTCAGCTTTTCTTATGGACCTTGAA
GGAAAACAGGGTAATTTCAAAAAATCTTAGGGAATTTGTGTTTAAGAATATTGATGGTTATTTTAAAATATATTTAAGCACACGCCTATTAATTTAGTGC
GTGATCTCCCTCAGGGTTTTTCGGCTTTAGAACCATTGGTAGATTTGCCAATAGGTATTAACATCACTAGGTTTCAAACTTTACTTGCTTTACATAGAAG
TTATTTGACTCCTGGTGATTTTTTCAGGTTGGACAGCTGGTGCTGCAGCTTATTATGTGGGTTATCTTCAACCAAGGACTTTTCTATTAAAATATAATGA
AAATGGAACCATTACAGATGCTGTAGACTGTGCACTTGACCCTCTCTCAGAAACAAAGTGTACGTTGAAATCCTCACTGTAGAAAAAGGAATCTATCAAA
CTTCTAACTTTAGAGTCCAACCAACAGAATCTATTGTTAGATTTCCTAATATTACAAACTTGTGCCCTTTTGGTGAAGTTTTTAACGCCACCAGATTTGC
ATCTGTTTATGCTTGGAACAGGAAGAGAATCAGCAACTGTGTTGCTGATTATTCTGTCCTATATAATTCCGCATCATTTTCCACTTTAAGTGTTATGGAG
TGTCTCCTACTAAATTAAATGATCTCTGCTTTACTAATGTCTATGCAGATTCATTTGTAATTAGAGGTGATGAAGTCAGACAAATCGCTCCAGGGCAAAC
TGGAAAGATTGCTGATTATAATTATAAATTACCAGATGATTTTACAGGCTGCGTTATAGCTTGGAATTCTAACAATCTTGATTTTAAGGTTGGTGGTAAT
TATAATTACCTGTATAGATTGTTTAGGAAGTCTAATCTCAAACCTTTTGAGAGAGATATTTCAACTGAAATCTATCAGGCCGGTAGCACACCTTGTAATG
GTGTTGAAGGTTTTAATTGTTACTTTCAACAATCATATGGTTTCCAACCCACTAATGGTGTTGGTTACCAACCATACAGAGTAGTAGTACTTCTTTTGAA
CTTCTACATGCACCAGCAACTGTTTGTGGACCTAAAAAGTCTACTAATTTGGTTAAAAACAAATGTGTCAATTTCAACTTCAATGGTTTAACAGGCACAG
GTGTTCTTACTGAGTCTAACAAAAGTTTCTGCCTTTCCAACAATTTGGCAGAGACATTGCTGACACTACTGATGCTGTCCGTGATCCACAGACACTTGAG
ATTCTTGACATTACACCATGTTTTTTGGTGGTGTCAGTGTTATAACACCAGGAACAATACTTCTAACCAGGTTGCTGTTCTTTTTATCAGGATGTTAACT
GCACAGAAGTCCCTGTTGCTATTCATGCAGATCAACTTACTCCTACTTGGCGTGTTTATTCTACAGGTTCTAATGTTTTTTCAAACACGTGCAGGCTGTT
TAATAGGGGCTGAACATGTCAACAACTCATATGAGTGTGACATACCCATTGGTGCAGGTATATGCGCTAGTTATCAGACTCAGACTAATTCCTTCAGCGG
GCACGTAGTGTAGCTAGTCAATCCATCATTGCCTACACTATGTCACTTGGTGCAGAAAATTCAGTTGCTTACTCTAATAACTCTATTGCCATACCCACAA
ATTTTACTATTAGTGTTACCACAGAAATTCTACCAGTGTCTATGACCAAGACATCAGTAGATTGTACAATGTACATTTGTGGTGATTCAACTGAATGCAG
CAATCTTTGTTGCAATATGGCAGTTTTTGTACACAATTAAACCGTGCTTTAACTGGAATAGCTGTTGAACAAGACAAAAACACCCAAGAAGTTTTTGCAC
AAGTCAAACAAATACAAACAAACCACCAATTAAAGATTTTGGTGGTTTTAATTTTCACAAATATTACCAGATCCATCAAAACCAAGCAAGAGGTCATTTA
TTGAAGATCTACTTTCAACAAAGTGACACTTGCAGATGCTGGCTTCATCAAACAATATGGTGATTGCCTTGGTGATATTGCTGCTAGAGACCTCATTTGT
GCACAAAAGTTTAACGGCCTTACTGTTTTGCCACCTTTGCTCACAGATGAAATGATTGCTCAATACACTTTGCACTGTTAGCGGGTACAATCACTTCTGG
TTGGACCTTTGGTGCAGGTGCTGCATTACAAATACCATTTGCTATGCAAATGGCTTATAGGTTTAATGGTATTGGAGTTACACAGAATGTTTCTATGAGA
ACCAAAAATTGATTGCCAACCAATTTAATAGTGCTATTGGCAAAATTCAAGACTCACTTTTCCACAGCAAGTGCACTTGGAAAACTTCAAGATGTGGTCA
ACCAAAATGCACAAGCTTTAAACACGCTTGTTAAACAACTTAGCTCCAATTTTGGTGCAATTCAAGTGTTTTAAATGATATCCTTTCACGTCTTGACAAA
GTTGAGGCTGAAGTGCAAATTGATAGGTTGATCACAGGCAGACTTCAAAGTTTGCAGACATATGTGACTCAACAATTAATTAGAGCTGCAGAAATCAGAG
CTTCTGCTAATCTTGCTGCTACTAAAATGTCAGAGTGTGTACTTGGACAATCAAAAAGAGTTGATTTTGTGGAAAGGGCTATCATCTTATGTCCTTCCTC
AGTCAGCACCTCATGGTGTAGTCTTGCATGTGACTTATGTCCCTGCACAAGAAAAGAACTTCACAACTGCTCCTGCCATTTGTCATGATGGAAAAGCACA
CTTTCCTCGTGAAGGTGTCTTGTTTCAAATGGCACACACTGGTTTGTAACACAAAGGAATTTTTATGAACCACAAATCATTACTACAGACAACACATTTG
TGTCTGGTAACTGTGATGTTGTAATAGGAATTGTCAACAACACAGTTTATGATCCTTTGCAACCTGAATTAGACTCATTCAAGGAGGAGTTAGATAAATA
TTTTAAGAATCATACATCACCAGATGTTGATTTAGGTGACATCTGGCATTAATGCTTCAGTTGTAAACATTCAAAAAGAAATTGACCGCCTCAATGAGGT
TGCCAAGAATTTAAATGAATCTCATCGATCCAAGAACTTGGAAAGTATGAGCAGTATATAAAATGGCCATGGTACATTTGGCTAGGTTTTATAGCTGGCT
TGATTGCCATAGTAATGGTGACAATTATGCTTTGCTGTATGACCAGTTGCTGTAGTTGTCTCAAGGGCTGTTGTTCTTGTGGATCCTGCTGCAAATTTGA
TGAAGACGACTCTGAGCCAGTGCTCAAAGGAGTCAAATTACATTACACATAAACGAACTTATGGATTTGTTTATGAGAATCTCACAATTGGAACTGTAAC
TTTGAAGCAAGGTGAAATCAAGGATGCTACTCCTTCAGATTTTGTTCGCGCTACTGCAACGATACCGATACAAGCCTCACTCCCTTTCGGATGGCTTATT
GTTGGCGTTGCACTTCTTGCTGTTTTTCAGAGCGCTTCCAAAATCATAACCCTCAAAAGAGATGGCAACTAGCACTCCAAGGGTGTTCACTTTGTTTGCA
ACTTGCTGTTGTTGTTTGTAACAGTTTACTTACACCTTTTGCTCGTTGCTGCTGGCCTTGAAGCCCCTTTTCTCTATCTTTATGCTTTAGTACTTCTTGC
AGAGTATAAACTTGTAAGAATAATAATGAGGCTTTGGCTTTGCTGGAAATGCCGTTCCAAAAACCCATTACTTTATGATGCCAACTATTTCTTTGCTGGC
ATACTAATTGTTACGACTATTGTATACCTTACAATAGTGTAATCTTCAATTGTCATTACTCAGGTGATGGCACAACAAGTCCTATTTGAACATGACTACC
AGATTGGTGGTTATACTGAAAATGGGAATCTGGAGTAAAAGACTGTGTTGTATTACACAGTTACTTCACTTCAGACTATTACCAGCTGTACTCAACTCAA
TTGAGTACAGACACTGGTGTTGAACATGTTACCTTCTTCATCTACAATAAAATTGTTGATGAGCCTGAAGAACATGTCCAAATTTCACAATCGACGGTTC
ATCCAGAGTTGTTAATCCAGTAATGGAACCAATTTATGATGAACCGACGACGACTACTAGCGTGCCTTTGTAAGCACAAGCTGATGAGTACGAACTTATG
TACTCATTCGTTCAGAAGAGACAGGTACGTTAATAGTTAATAGCGTACTTTTTTCTTGCTTTCGTGGTATTCTTGCTAGTTACACTAGCCATCCTTGCTG
CGCTTCGATTGTGTGCGTACTGCTGCAATATTGTTAACGTGAGTCTTGTAAAACCTTCTTTTACGTTTACTCTCGTGTTAAAAATCTGAATTCTAGAGTT
CCTGATTTCTGGTCTAAACGAACTAAATATTATATTAGTTTTTGTTTGGAACTTTAATTTTAGCCATGGCAGATTCCAACGGTACTATTACCGTTGAAGA
GCTTAAAAAGCTCTTGAACAATGGAACCTAGTAATAGGTTTCCTATTCCTTACATGGATTTGTCTTCTACAATTTGCCTATGCCAACAGGAATAGGTTTT
TGTATATAATTAAGTTAATTTTCCTCTGGCTGTTATGGCCAGTAACTTTAGCTTGTTTGTGCTTGCTGCTGTTTACAGAATAAATTGGATCACCGGTGGA
ATTGCTATCGCAATGGCTTGTCTTGTAGGCTTGATGTGGCTCAGCTACTTCATTGCTTTCAGACTGTTTGCGCGTACGCGTTCCATGTGGTCATTCAATC
CAGAAACTAACATTCTCAACGTGCCACTCCATGGCACTATTTTGACCAGACCGCTTCTAGAAAGTGAACTCGTAATCGGAGCTGTGATCCTTCGTGGACA
TCTTCGTATTGCTGGACACCATCTAGGACGCTGTGACATCAAGGACCTGCCTAAAGAAATCACTGTTGCTACATCACGAACGTTCTTATTACAAATTGGG
AGCTCGCAGCGTGTAGCAGGTGACTCAGGTTTTGCTGCATACAGTCGCTACAGGATTGGCAACTATAAATTAAACACAGACCATTCCAGTAGCAGTGACA
ATATTGCTTTGCTTGTACAGTAAGTGACAACAGATGTTTCATCTCGTTGACTTTCAGGTTACTATAGCAGAGATATTACTAATTATTATGAGGACTTTTA
AAGTTTCCATTTGGAATCTTGATTACATCATAAACCTCATAATTAAAAATTTATCTAAGTCACTAACTGAGAATAAATATTCTCAATTAGATGAAGAGCA
ACCAATGGAGATTGATTAAACGAACATGAAAATTATTCTTTTCTTGGCACTGATAACACTCGCTACTTTGTGAGCTTTATCACTACCAAGAGTGTGTTAG
AGGTACAACAGTACTTTAAAAGAACCTTGCTTCTGGAACATACGAGGGCAATTCACCATTTCATCCTCTAGCTGATAACAAATTTGCACTGACTTGCTTT
AGCACTCAATTTGCTTTTGCTTGTCCTGACGGCGTAAAACACGTCTATCAGTTACGTGCCAGATCAGTTTCACCTAAACTGTTCATCAGACAAGAGGAAG
TTCAAGAACTTTACTCTCCAATTTTTTATTGTTGCGGCAATAGTGTTTATAACACTTTGCTCACACTCAAAAGAAAGACAGAATGATTGAACTTTCATTA
ATTGACTTCTATTTGTGCTTTTTAGCCTTTGCTATTCCTTGTTTTAATTATGCTTATTATCTTTTGGTTCACTTGAACTGCAAGATCATAATGAAACTTG
TCACGCCTAAACGAACATGAAATTTCTTGTTTTCTTTAGGAATATCACAACTGTAGCTGCATTTCACCAAGAATGTAGTTTACAGTATGTACTCAACATC
AACCATATGTAGTTGATGACCCGTGTCCTATTCACTTCTATTCTAAATGGTATATTAGAGTAGGAGCTAGAAAATCAGCACCTTTAATTGAATTGTGCGT
GGATGAGGCTGGTTCTAAATCACCCATTCAGTACATCGATATCGGTAATTATACAGTTTCCTGTTTACCTTTTACAATTAATTGCCAGGAACCTAAATTG
GGTAGTCTTGTAGTGCGTTGTTCGTTCTATGAAGACTTTTTAGAGTATCATGACGTTCGTGTTGTTTTAGATTTCATCTAAACGAACAAACTAAAATGTC
TGATAATGGACCCCAAAATCAGCGAAATGCACCCCGCATTACGTTTGGTGGACCCTCAGATTCAACTGGCAGTAACCAGAATGGAGAACGCAGTGGGCGC
GATCAAAACAACGTCGGCCCCAAGGTTTACCCAATAATACTGCGTCTTGGTTCACCGCTCTCACTCAACATGGCAAGGAAGACCTTAAATTCCCTCGAGG
ACAAGGCGTTCCAATTAACACCAATAGCAGTCCAGATGACCAAATTGGCTACTACCGAAGAGCTACCAGACGAATTCGTGGTGGTGACGGTAAAATGAAA
GATTCAGTCCAAGATGGTATTTCTACTACCTAGGAACTGGGCCAGAAGCTGGACTTCCCTATGGTGCTAACAAAGACGGCATCATATGGGTTGCAACTGA
GGGAGCCTTGAATACACCAAAAGATCATTGGCACCCGCAATCCTGCTAACAATGCTGCAATCGTGCAACTTCCTCCAAGGAACAACATTGCCAAAAGGCT
TTTACGCAGAAGGGAGCAGAGGCGGCAGTCAAGCCTCTTCTCGTTCCTCATCACGTAGTCGCAACAGTTTAAGAAATTCAACTCCAGGCAGCAGTAGGGG
AACTCTCCTGCTAGAATGGCTGGCAATGGCGGTGATGCTGCTCTTGCTTTGCTGCTGCTTGACAGATTGAACCAGCTTGAGAGCAAAATGTCTGGTAAAG
GCCAACAACAACAAGGCCAAACTGTCACTAAGAATTGCTGCTGAGGCTTCTAAGAAGCTCGGCAAAAACGTACTGCCACTAAAGCATACAATGTAACACA
AGCTTCGGCAGACGTGGTCCAGAACAAACCCAAGGAAATTTTGGGGACCAGGAACTAATCAGACAAGGAACTGATTACAAACATTGGCCGCAAATTGCAC
AATTTGCCCCAGCGCTTCAGCGTTTCGGAATGTCGCGCATTGGCATGGAAGTCACACCTTCGGGAACGTGGTTGACCTACACAGGTGCCATCAAATTGGA
TGACAAAGATCCAAATTTAAAGATCAAGTCATTTTGCTGAATAAGCATTGACGCATACAAAACATTCCCACCAACAGAGCCTAAAAAGGACAAAAAGAAG
AAGGCTGATGAAACTCAAGCCTTACCGCAGAGACAGAAGAAACAGCAAACTGTGACTCTTTTCCTGCTGCAGATTTGGATGATTTTCCAAACAATTGCAA
CAATCCATGAGCAGTGCTGACTCAACTCAGGCCTAAACTCATGCAGACACTACAAGGCAGATGGGCTATATAAACGTTTTCGCTTTTCCGTTTACGATAT
ATAGTCTACTCTTGTGCAGAATGAATTCTCGTAACTACATAGCACAAGTAGATGTAGTTAACTTTAATCTCACATAGCAATCTTTAATCAGTGTGTAAAC
ATTAGGGAGGACTTGAAAGAGCCACCACATTTCACCGAGGCCACGCGGAGTACGATCGAGTGTACAGTGAACAATGCTAGGGAGAGCTGCCTATATGGAA
GAGCCCTAATGTGTAAAATTAATTTTAGTAGTGCTATCCCCATGTGATTTTAATAGCTTCTTAGGAGAATGACAAAA
>67f3047d-5f40-45d7-9e2f-8646da393306|6
AGGATAATCCTCAGTGTAATCCTGACTGCTCAAACAACGTCGGCCCCAAGGTTTACCCAATAATACTGCGTCTTGGTTTACCGCTATTATTCACACTCAA
CATGGCAAGGAAGACCTTAAATTCCCTCGAGGACAAGGCGTTCCAATTAACACCAATAAAAGTCCAGATGACCAAATTGGCTACTACCGAAGAGCTACCA
GACGAATTCGTGGTGGTGACGGTAAAATGAAAGATCAGTCCAAGATGGTATTCTACTACTAGGAACTGGGCCAGAAGCTGGACTTCCCTATGGTGCTAAC
AAAGACGGCATCATATGGGTTGCAACTGAGGAGCCTTGAATACACCAAAAGATCATTGGCACCCGCAATCCTGCTAACAATGCTGCAATCGTGCTCAACT
TCCAAGGAACAACATTGCCAAAAGGCTTTTACGCAGAAGGAGCAGAGGCGGCAGTCAAGCCTTCTCGTTCCTCATCACGTAGTCGCAACAGTTTAAGAAA
TTCAACCCAGGCAGCAGTAGGGGAACTTCTCCTGCTAGAATGGCTGGCAATGGCGGTGATGCTGCTCTTGCTTTGCTGCTGCTTGACAGATTGAACCAGC
TTGAGAGCAAAATGTCTGGTAAAGGCCAACAACAACAAGGCCAAACTGTCACTAAGAAATTGCTGCTGAGGCTTCTAAGAAGCTCGGCAAAACGTACTGC
CACTAAAGCATACAATGTAACACAAGCTTCGGCAGGTAAGGTCCAGAACAAACCTGGGAAATTTTGGGGACCAGGA
>b107379e-d704-4a0d-91ca-3d55059f7f14|5
ATACCTTCCCAGGTAACAAAACCAACCAACTTCGATCTCTTGTAGATCTGTTCTCTAAACGAACTTTAAAATCTGTGTGGCTGTCACTCGGCTGCATGCT
TAGTGCACTCACGCAGTATAATTAATAATAACTAATTGTCGTTGACAGGACACGAGTAACTCGTATTATTTGCAGGCTGCTTACGGTTCGTCCGTGTTGC
AGCCGATCATCAGCACATCAGGTTCGTCCGGGTGTGACCGAAAGGTAAGATGGAGAGCCTTGTCCCTGGTTTCAACGAGAAAACACACGTCCAACTCAGT
TTGCCTGTTTACAGGTTCGCGACGGTGCTCGTACGTGGCTTTGGAGACTCCGTGGAGGAGGTCTTATCAGAGGCACGTCAACATCTAAAGATGGCACTTG
TGGCTTAGTAGAAGTTGAAAAAGGCGTTTTGCCTCAACTTGAACAGCCCTATGTGTTCATCAAAACGTTCGGATGCTCGAACTGCACCTCATGGTCATGT
TATGGTTGAGCTGGTAGCAGAACTCGAAGGCATTCAGTACGGTCGTAGTGGTGAGACACTTGGTGTCCTGTCCCTCATGTGGGCGAAATACCAGTGGCTA
CCGCAAGGTTCTTCGTAAGAACGGTAATAAAGGAGCTGGTGGCCAAGTTACGGCGCCGATCTAAAGTCATTTGACCTAGGCGACGAGCTTGGCACTGATC
CTTATGAAGATTTCAAGAAACTGGAACACTAAACATAGCAGTGGTGTTACCCGTGAACTCATGCGTGAGCTTAACGGAGGGGCATACACTCGCTATGTCG
ATAACAACTTCTTGTGGCCCTGATGGCTACCTCTTGAGTGCATTAAAGACCTTCTAGCACGTGCTGGTAAAGCTCATGCACTTTGTCCGAACAACTGGAC
TTTATTGACACTAAGAGGGGTGTCAAAGATCAAGTCATTTGCTGATTGAAGCATTGACGCAACAAAACATTCCCACCAACAGAGCCTAAAAGGACAAAAA
GAAGAAGGCTGATGAAACTCAAGCCACTCAAGAGACAGAAGAAACAGCAAACTGTGACTCTTCCTGCTTTGTAGATTTGGATGATTTCTCCAAACAATTG
CAACAATCCATGAGCAGTGCTGACTCAACTCAGGCCTAAACTCATGCAGACCACACAAGGCAGATGGGCTATATAAACGTTTCGCTTTCCGTTTACGATA
TAGTCTACTCTGTGCAGAATGAATTCTCGTAAACATAGCACAAGTAGATGTAGTTAACTTTAATCTCATAGCAATTTTAATCAGTGTGTAACATTAGGGA
GGACTTGAAAGAGCCACCACATCTTCACCGAGGCCACCGGAGTACGATCGAGTGTACAGTGAACAATGCTAGGGAGAGCTGCCTATATGGAAGAGCCCTA
ATGTGTGTAAAATTAATTTTAGTAGTGCTATCCCATGTGATTTTAATAGCTTTAGGAGAATGATGC
>85c1990b-00c7-487c-955e-c287490c4cbe|12
AATTTGCTTGACAGATTGAACCAGCTTGAGAGCAAAATGTCTGGTAAAGGCCAACAACAACAAGGCCAAACTGTCACTAAGAAATTGCTGCTGAGGCTTC
TAAGAAGCTCGGCAAAACGTACTGCCACTAAAGCATACAATGTAACACAAGCTTTCGGCAGACGTGGTCCAGAACAAACCCAAGGAAATTTGGGGA
>b2439a3e-b08c-4636-a8f2-68f3853e75da|9
CCCAGCGTTTTATACCTTCCCAGGTAACAAACCAACCAACTTCGATCTCTTGTAGATCTGTTCTAAACGAACTAATATTATATTAGTTTTCTGTTTGGAA
CTTTAATTTTAGCCATGGCAGATTCCAACGGTACTATTACCGTTGAAGAGCTTAAAAAGCTCTGAACAATGGAACCTAGTAATAGGTTTCCTATTCCTTA
CATGGATTTGTCTTTTACAATTTGCCTATGCCAACAGGAATAGGTTTTTGTATATAATTAAGTTAATTTTTTCCTCTGGCTGTTATGGCCAGTAACTTTA
GCTTGTTTGTGCTTGCTGCTGTTTACAGAATAAATTGGATCACCGGTGGAATTGCTATCGCAATGGCTTGTCTTGTAGGCTTGATGTGGCTCAGCTACTT
CATTGCTTCTTTCAGACTGTTTGCGCGTACGCGTTCCATGTGGTCATTCAATCCAGAAACTAACATTCTCAACGTGCCACTCCATGGCACTATTTTGACC
AGACCGCTTCTAGAAAGTGAACTCGTAATCGGAGCTGTGATCCTTCGTGGACATCTTCGTATTGCTGGACACCATCTAGGACGCTGTGACATCAAGGACC
TGCCTAAAGAAATCACTGTTGCTACATCACGAACGCTTCTTATTACAAATTGGGAGCTCGCAGCGTGTAGCAGGTGACTCAGGTTTTGCTGCATACAGTC
GCTACAGGATTGGCAACTATAAATTAAACACAGACCATTCCAGTAGCAGTGACAATATTGCTTTGCTTGTACAGTAAGTGACAACAGATGTTCATCTCGT
TGACTTCAGGTTACTATAGCAGAGATATTACTAATTATTATGAGGACTTTAAAGTTTCCATTTGGAATCTTGATTACATCATAAACCTCATAATTAAAAA
TTTATCTAAGTCACTAACTGAGAATAAATATTCTCAATTAGATGAAGAGCAACCAATGGAGATTGATTAAACGAACATGAAAATTATTTTTTTCTTGGCA
CTGATAACACTCGCTACTCTGTGAGCTTTATCACTACCAAGAGTGTGTTAGAGGTACAACAGTACTTTTTAAAAGAACCTTGCTTTCTGGAACATACGAG
GGCAATTCACCATTCATCCTCTAGCTGATAACAAATTTGCACTGACTTGCTTTAGCACTCAATTTGCTTTTGCTTGTCCTGACGGCGTAAAACACGTCTA
TCAGTTACGTGCCAGATCAGTTCACCTAAACTGTTCATCAGACAAGAGGAAGTTCAAGAACTTCTACTCCAATTTTTATTGTTGCGGCAATAGTGTTTAT
AACACTTTGCTCACACTCAAAAGAAAGACAGAATGATTGAACTTTCATTAATTGACTTCTATTTGTGCTTTTTAGCCTTTCTGCTATTCCTTGTTTTAAT
TATGCTTATTATCTTTTGGTTTCACTTGAACTGCAAGATCATAATGAAACTTGTCACGCCTAAACGAACATGAAATTTCTTGTTTCTTTAGGAATATTAC
AACTGTAGCTGCATTTCACCAAGAATGTAGTTTACAGTTATGTACTCAACATCAACCATATGTAGTTGATGACCCGTGTCCTATTCACTTCTATTCTAAA
TGGTATATTAGAGTAGGAGCTAGAAAATCAGCACCTTTAATTGAATTGTGCGTGGATGAGGCTGGTTCTAAATCACCCATTCAGTACATCGATATCGGTA
ATTATACAGTTTCCTGTTTACCTTACAATTAATTGCCAGGAACCTAAATTGGGTAGTCTTGTAGTGCGTTGTTCGTTCTATGAAGACTTTTAGAGTATCA
TGACGTTCGTGTTGTTTTAGATTTCATCTAAACGAACAAACTAAAATGTCTGATAATGGACCCCAAAATCAGCGAAATGCACCCCGCATTACGTTTGGTG
GACCTCAGATTCAACTGGCAGTAACCAGAATGGAGAGAACGCAGTGGGCGCGATCAAAACAACGTCGGCCCCAAGGTTTACCCAATAATACTGCGTCTTG
GTTCACCGCTTCACTCATTGGCAAGGAAGACCTTAAATTCCCTCGAGGACAAGGCGTTCCAATTAACACCAATAGCAGTCCAGATGACCAAATTGGCTAC
TACCGAAGAGCTACCAGACGAATTCGTGGTGGTGACGGTAAAATGAAAGATCAGTCCAAGATGGTATTTCTACTACCAAGGAACTGGGCCAGAAGCTGGA
CTTCCCTATGGTGCTAACAAAAGACGGCATCATATGGGTTGCAACTGAGGAGCCTTGAATACACCAAAAGATTTTTGGCACCCGCAATCCTGCTAACAAT
GCTGCAATCGTGCAACTTCCTCAAGGAACAACATTGCCAAAAGGCTTTACGCAGAAGGGAGCAGAGGCGGCAGTCAAGCCTCTTCTCGTTCCTCATCACG
TAGTCGCAACAGTTTAAGAAATTTCAACCCAGGCAGCAGTAGGGGAACTTTCCCTGCTAGAATGGCTGGCAATGGCGGTGATGCTGCTCTTGCTTTGCTG
CTGCTTGACAGATTGAACCAGCTTGAGAGCAAAATGTCTGGTAAAGGCCAACAACAACAAGGCCAAACTGTCACTAAGAAATTGCTGCTGAGGCTTCTAA
GAAGCCATGGCAAAACGTACTGCCACTAAAGCATACAATGTAACACAAGCTTTCGGCAGACGTGGTCCAGAACAAACCCAAGGAAATTTTGGGGACCAGG
AACTAATCAGACAAGGAACTGATTACAAACATTGGCCGCAAATTGCACAATTTGCCCCAGCGCTTCAGCGTTCTTCGGAATGTCGCGCATTGGCATGGAA
GTCACACCTTCGGGAACGTGGTTGACCTACACAGGTGCCATCAAATTGGATGACAAAGATCCAAATTCAAAGATCAAGTCATTTGCTGAATAAGCATATT
GACGCATACAAAACATTCCCACCAACAGAGCCTAAAAAGGACAAAAAGAAGAAGGCTGATGAAACTCAAGCCTTACCGCAGAGACAGAAGAAACAGCAAA
CTGTGACTCTCTTCCTGCTGCAGATTTGGATGATTTCTCCAAACAATTGCAACAATCCATGAGCAGTGCTGACTCAACTCAGGCCTAAACTCATGCAGAC
ATCAAGGCAGATGGGCTATATAAACGTTTTCGCTTTCCGTTTACGATATAGTAGTACTACTTGTGCAGAATGAATTCTCGTAACTACATAGCACAAGTAG
ATGTAGTTAACTTTAATCCTTTAGCAATCTTTAATCAGTGTGTAACATTAGGGAGGACTTGAAAGAGCCACCACATTTCACCGAGGCCACGCGGAGTACG
ATCGAGTGTACAGTGAACAATGCTAGGGAGAGCTGCCTATATGGAAGAGCCCTAATGTGTAAAATTAATTTTAGTAGTGCTATCCCCATGTGATTTTAAT
AGCTTTTAGGAGAATGACAAAAA
>81f9285a-c10e-4fc9-8a57-9698017d0a84|11
ATACCTTCCCAGGTAACAAACCAACCAACTTCGATCTCTTGTAGATCTGTTCTCTAAACGAACATGAAAATTATTCTTTTCTTGGCACTGATAACACTCG
CTACTTGTGAGCTTTATCACTACCAAGAGTGTGTTAGAGGTACAACAGTACTTTTAAAAGAACCTTGCTTTCTGGAACATACGAGGGCAATTCACCATTT
CATCCTCTAGCTGATAACAAATTTGCACTGACTTGCTTTAGCACTCAATTTGCTTTGCTTGTCCTGACGGCGTAAAACACGTCTATCAGTTACGTGCCAG
ATCAGTTTCACCTAAACTGTTTCATCAGACAAGAGGAAGTTCAAGAACTTTACTCTCCAATTTTTTTATTGTTGCGGCAATAGTGTTTATAACACTTTGC
TCACACTCAAAAGAAAGACAGAATGATTGAACTTTCATTAATTGACTTCTATTTGTGCTTTTTAGCCTTTCTGCTATTCCTTGTTTTAATTATGCTTATT
ATCTTTTGGTTCTCACTTGAACTGCAAGATCATAATGAAACTTGTCACGCCTAAACGAACATGAAATTTCTTGTTTCTTAGGAATCATACAACTGTAGCT
GCATTTCACCAAGAATGTAGTTTACAAGTTATGTACTCAACATCAACCATATGTAGTTGATGACCCGTGTCCTATTCACTTCTATTCTAAATGGTATATT
AGAGTAGGAGCTAGAAAATCAGCACCTTTAATTGAATTGTGCGTGGATGAGGCTGGTTCTAAATCACCCATTCAGTACATCGATATCGGTAATTATACAG
TTTCCTGTTTACCTTTTACAATTAATTGCCAGGAACCTAAATTGGGTAGTCTTGTAGTGCGTTGTTCGTTCTATGAAGACTTTTTAGAGTATCATGACGT
TCGTGTTGTTTAGATTTCATCTAAACGAACAAACTAAAATGTCTGATAATGGACCCCAAAATCAGCGAAATGCACCCCGCATTACGTTTGGTGGACCTCA
GATTCAACTGGCAGTAACCAGAATAGAGAACGCAGTGGGGCGCGATCAAAACAACGTCGGCCCCAAGGTTTACCCAATAATACTGCGTTTGGTTCACCGC
TCTCACTCATCAACATGGCAAGGAAGACCTTAAATTCCCTCGAGGACAAGGCGTTCCAATTAACACCAATAGCAGTCCAGATGACCAAATTGGCTACTAC
CGAAGAGCTACCAGACGAATTCGTGGTGGTGACGGTAAAATGAAAGATCAGTCCAAGATGGTATTTCTACTACCTAGGAACTGGGCCAGAAGCTGGACTT
CCCTATGGTGCTAACAAAGACGGCATCATATGGGTTGCAACTGAGGGAGCCTTGAATACACCAAAAGATCACATTGGCACCCGCAATCCTGCTAACAATG
CTGCAATCGTGCTACAACTTCCTCAAGGAACAACATTGCCAAAAGGCTTTACGCAGAAGGGAGCAGAGGCGGCAGTCAAGCCTCTTCTCGTTCCTCATCA
CGTAGTCGCAACAGTTTAAGAAATTCAACTCCAGGCAGCAGTAGGGGAACTTTCCTGCTAGAATGGCTGGCAATGGCGGTGATGCTGCTCTTGCTTTGCT
GCTGCTTGACAGATTGAACCAGCTTGAGAGCAAAATGTCTGGTAAAGGCCAACAACAACAAGGCCAAACTGTCACTAAGAATTGCTGCTGAGGCTTCTAA
GAAGCCTCGGCAAAACGTACTGCCACTAAAGCATACAATGTAACACAAGCTTTCGGCAGACGTGGTCCAGAACAAACCCAAGGAAATTTTGGGGACCAGG
AACTAATCAGACAAGGAACTGATTACAAACATTGGCCGCAAATTGCACAATTTGCCCCAGCGCTTCAGCGTTCTTCGGAATGTCGCGCATTGGCATGGAA
GTCACACCTTCGGGAACGTGGTTGACCTACACAGGTGCCATCAAATTGGATGACAAAGATCCAAATTCAAAGATCAAGTCATTTTGCTGAATAAGCATAT
TGACGCATACAAAACATTCCCACCAACAGAGCCTAAAAAGGACAAAAAGAAGAAGGCTGATGAAACTCAAGCCACCGCAGAGACAGAAGAAACAGCAAAC
TGTGACTCTTTCCTGCTGCAGAT
>1bf25a72-4b44-43d1-aad4-42868b26d3b5|5
ACCTTCCCAGGTAACAAACCAACCAACTTTCGATTTGTAGATCTGTTCTCTAAACGAACAAACTAAAATGTCTGATAATGGACCCCAAAATCAGCGAATG
CACCCCGCATTACGTTTGGTGGACCTCAGATTCAACTGGCAGTAACCAGAATGGAACGCAGTGGGGCGCGATCAAAACAACGTCGGCCCCAAGGTTTACC
CAATAATACTGCGTCTTGGTTCACCGCTCTCACTCATTTGTGGCAAGGAAGACCTTAAAAATTCCCTCGAGGACAAGGCGTTCCAATTAACACCAATAGC
AGTCCAGATGACCAAATTGGCTACTACCGAAGAGCTACCAGACGAATTCGTGGTGGTGACGGTAAATGAAAGATCAGTCCAAGATGGTATTTCTACTACC
TAGGAACTGGGCCAGAAGCTGGACTTCCCTATGGTGCTAACAAAGACGGCATCATATGGGTTGCAACTGAGAGAGCCTTGAATACACCAAAAGATCACAT
TGGCACCCGCAATCCTGCTAACAATGCTGCAATCGTGCTACAACTTCCTCAAGGAACAACATTGCCAAAAGGCTTTTATGCAGAAGGGAGCAGAGGCGGC
AGTCAAGCCTCTCGTTCCTCATCACGTAGTCGCAACAGTTTAAGAAATCTTCAACTCCAGGCAGCAGTAGGGAACTTTCTCCCTGCTAGAATGGCTGGCA
ATGGCGGTGATGCTGCTCTTGTTTTGCTGCTGCTTGACAGATTGAACCAGCTTGAGAGCAAAATGTCTGGTAAAGGCCAACAACAACAAGGCCAAACTGT
CACTAAGAAATTGCTGCTGAGGCTCTAAGAAGCCATGGCAAAACGTACTGCCACTAAAGCATACAATGTAACACAAGCTTTCGGCAGACGTGGTCCAGAA
CAAACCCAAGGAAATTTTTGGGGACCAGGAACTAATCAGACAAGGAACTGATTACAAACATTGGCCGCAAATTGCACAATTTGCCCCAGCGCTTCAGCGT
TCTTCGGAATGTCGCGCATTGGCATGGAAGTCACACCTTCGGGAACGTGGTTGACCTACACAGGTGCCATCAAATTGGATGACAAAGATCCAAATTTCAA
AGATCAAGTCATTTGCTGAATAAGCATATTGACGCATACAAAACATTCCCACCAACAGAGCCTAAAAAGGACAAAAAGAAGAAGGCTGATGAAACTCAAG
CCACCGCAGAGACAGAAGAAACAGCAAACTGTGACTTTTTCCTGCTGCAGATTTGGATGATTTCTCCAAACAATTGCAACAATCCATGAGCAGTGCTATC
CCCATGTGATTTTAATAGCTCTTAGGAGAATGACAAAGT
>d9d33ec9-e795-4695-9811-81ba2b7cd8e6|8
ACCTTCCCAGGTAACAAACCATCATATTTTCGATCTTTGTAGATCTGTTCTAAACGAACTAAATATTAATTAGTTTTCTGTTTGGAACTTTAATTTTAGC
CATTGAAGATTCCAACGGTACTATTACGTTGAAGAGCTTAAAAAGCTCTTGAACAATGGAACCTAGTAATAGGTTTCCTATTCCTTACATGGATTTGTCT
TTTACAATTTGCCTATGCCAACAGGAATAGGTTTTTGTATATAATTAAGTTAATTTTCCTCTGGCTGTTATGGCCAGTAACTTTAGCTTGTTTGTGCTTG
CTGCTGTTTACAGAATAAATTGGATCACCGGTGGAATTGCTATCGCAATGGCTTGTCTTGTAGGCTTGATGTGGCTCAGCTACTCATTGCTTTCAGACTG
TTTGCGCGTACGCGTTCCATGTGGTCATTCAATCCAGAAACTAACATTCTCAACGTGCCACTCCATGGCACTATTTGACCAGACCGCTTCTAGAAAAGTG
AACTCGTAATGGAGCTGTGATCCTTCGTGGACATCTTCGTATTGCTGGACACCATCTAGGACGCTGTGACATCAAGGACCTGCCTAAAGAAATCACTGTT
GCTACATCACGAACGTTCTTATTACAAATTGGGAGCTCGCAGCGTGTAGCAGGTGACTCAGGTTTTGCTGCATACAGTCGCTACAGGATTGGCAACTATA
AATTAAACACAGACCATTCCAGTAGCAGTGACAATATTGCTTTGCTTGTACAGTAAGTGACAACAGATGTTCATCTCGTTGACTTTCAGGTTACTATAGC
AGAGATATTACTAATTATTATGAGGACTTTTAAAGTTTCCATTTGGAATCTTGATTACATCATAAACCTCATAATTAAAAATTTATCTAAGTCACTAACT
GAGAATAAATATTCTCAATTAGATGAAGAGCAACCAATGGAGATTGATTAAACGAACATGAAAATTATTTTTCTTGGCACTGATAACACTCGCTACTCTG
TGAGCTTTATCACTACCAAGAGTGTGTTAGAGGTACAACAGTACTTTTAAAAGAACCTTGCTCTTTGGAACATACGAGGGCAATTCACCATTCATCCTCT
AGCTGATAACAAATTTGCACTGACTTGCTTTAGCACTCAATTTGCTTTTGCTTGTCCTGACGGCGTAAACACGCATCAGTTACGTGCCAGATCAGTTCAC
CTAAACTGTTTCATCAGACAAGAGGAAGTTCAAGAACTTTACTCTCCAATTTTATTGTTGCGGCAATAGTGTTTATAACACTTTGCTCACATCAAAAGAA
AGACAGAATGATTGAACTTTCATTAATTGACTTTCTATTTGTGCTTTTTAGCCTTTCTGCTATTCCTTGTTTTAATTATGCTTATTATCTTTGGTTCTCA
CTTGAACTGCAAGATCATAATGAAACTTGTCACGCCTAAACGAACATGAAATTTCTTGTTTCTTAGGAATATCTACAACTGTAGCTGCATTCACCACCAA
GAATGTAGTTTACAGATATGTACTCAACATCAACCATATGTAGTTGATGACCCGTGTCCTATTCACTTCTATTCTAAATGGTATATTAGAGTAGGAGCTA
GAAAATCAGCACCTTTAATTGAATTGTGCGTGGATGAGGCTGGTTCTAAATCACCCATTCAGTACATCGATATCGGTAATTATACAGTTTCCTGTTTACA
ATTAATTGCCAGGAACCTAAATTGGGTAGTTTTGTAGTGCGTTGTTCGTTCTATGAAGACTTTAGAGTATCATGACGTTCGTGTTGTTTTAGATTTCATC
TAAACGAACAAACTAAAATGTCTGATAATGGACCCCAAAATCAGCGAAATGCACCCCGCATTACGTTTGGTGACCTCAGATTCAACTGGCAGTAACCAGA
ATAGAGAACGCAGTGGGCGCGATCAAAACAACGTCGGCCCAAGGTTTACCCAATAATACTGCGTCTTGGTTCACCGCTCACTCAACATGGCAAGGAAGAC
CTTAAATTCCCTCGAGGACAAGGCGTTCCAATTAACACCAATAGCAGTCCAGATGACCAAATTGGCTACTACCGAAGAGCTACCAGACGAATTCGTGGTG
GTGACGGTAAAATGAAAGATCTCAGTCCAAGATGGTATTCTACTACCAAGGAACTGGGCCAGAAGCTGGACTTCCCTATGGTGCTAACAAAGACGGCATC
ATATGGGTTGCAACTGAGGGAGCCTTGAATACACCAAAAGATCACATTGGCACCCGCAATCCTGCTAACAATGCTGCAATCGTGCTACAACTTCCCAAGG
AACAACATTGCCAAAAGGCTTTACGCAGAGGGAGCAGAGGCGGCAGTCAAGCCTTTCTCGTTCCTCATCACGTAGTCGCAACAGTTTAAGAAATTTTCAA
CTCCAGGCAGCAGTAGGGGAACTTCTCCTGCTAGAATGGCTGGCAATGGCGGTGATGCTGCTCTTGCTCTGCTGCTGCTTGACAGATTGAACCAGCTTGA
GAGCAAAATGTCTGGTAAAGGCCAACAACAACAAGGCCAAACTGTCACTAAGAATTGCTGCTGAGGCTTCTAAGAAGCCTCGGCAAAACGTACTGCCACT
AAAGCATACAATGTAACACAAGCTTTCGGCAGACGTGGTCCAGAACAAACCCAAGGAAATTTTGGGGACCAGGAACTAATCAGACAAGGAACTGATTACA
AACATTGGCCGCAAATTGCACAATTTGCCCCAGCGCTTCAGCGTTTCGGAATGTCGCGCATTGGCATGGAAGTCACACCTTCGGGAACGTGGTTGACCTA
CACAGGTGCCATCAAATTGGATGACAAAGATCCAAATTTCAAAGATCAAGTCATTTGCTGAATAAGCATTGACGCATACAAAACATTCCCACCAACAGAG
CCTAAAAGGACAAAAGAAGGCTGATGAAACT
>1a6af5a8-4c0f-4351-9fa7-e0785f42e277|5
ATCTAGGACGCTGTGACATCAAGGACCTGCCTAAAGAAATCACTGTTGCTACATCACGAACGCTTCTTATTACAAATTGAGGAGCTTCGCAGCGTGTAGC
AGGTGACTCAGGTTTTGCTAATATACAGTCGCTACAGGATTGGCAACTATAAATTAAACACAGACCATTCCAGTAGCAGTGACAATATTGCTTTGCTTGT
ACAGTAAGTGACAACAGATGTTCATCTCGTTGACTGTTCAGGTTACTATAGCAGAGATTACTAATTATTATGAGGACTTTTAAAGTTTCCATTTGGAATC
TTGATTACATCATAAACCTCATAATTAAAAATTTATCTAAGTCACTAACTGAGAATAAATATTCAATTAGATGAAGAGCAACCAATGGAGATTGATTAAA
CGAACATGAAAAATTATTTTTTTTTGGCACTGATAACACTCGCTACTTGTGAGCTTTATCACTACCAAGAGTGTGTTAGAGGTACAACAGTACTTTAAAG
AACCTTGCTTCTCTGGAACATTCGAGGGCAATCACCATTCATCCTCTAGCTGATAACAAATTTGCTTGACTTGCTTTAGCACTCAATTTGCTTTTGCTTG
TCCTGACGGCGTAAAACACGTCTATCAGTTACGTGCCAGATCAGTTCACCTAAACTGTTCATTCAGACAAGAGGAAGTTCAAGAACTTTACTCTCCAATT
TTTATTGTTGCGGCAATAGTGTTATAACACTTTGCTCACACTCAAAGAAAGACAGAATGATTGAACTTTACATTAATTGACTTCTATTTGTGCTTTTAGC
CTTTTTGCTATTCCTTGTTTAATTATGCTTATTATCTTTTGGTTCTTCACTTGAACTGCAAGATCATAATGAAACTTGTCACGCCTAAACGAACATGAAA
TTTCTTGTTTTTAGGAATATCTACAACTGTAGCTGCATTCACCAAGAATGTAGTTTACAAGTATGTACTCAACATCAACCATATGTAGTTGATGACCCGT
GTTCCTATTCACTTCTATTCTAAATGGTATATTAGAGTAGGAGCTAGAAATCAGCACCTTTAATTGAATTGTGCGTGGATGAGGCTGGTTCTAAATCACC
CATTCAGTACATCGATATCGGTAATTATACAGTTTCCTGTTTACCTTTTACAATTAATTGCCAGGAACCTAAATTGGGTAGTCTGTAGTGCGTTGTTCGT
TCTATGAAGACTTTTTAGAGTATCATGACGTTCGTGTTGTTTTAGAGATCATCTAAACGAACAAACTAAAATGTCTGATAATGGACCCAAAATCAGCGAA
TGCACCCCGCATTACGTTTTGGTGGACCTCAGATTCAACTGGCAGTAACCAGAATGGAGAACGCAGTGGGGCGCGATCAAAACAACGTCGGCCCAAGGTT
TACCCAATAATACTGCGTCTTGGTTTCACCGCTCACCACTCAACATGGCAAGGAAGACCTTAAATTCCCTCGAGGACAAGGCGTTCCAATTAACACCAAT
AGCAGTCCAGATGACCAAATTGGCTACTACCGAAGAGCTACCAGACGAATTCGTGGTGGTGACGGTAAAATGAAAGATCTCAGTCCAAGATGG
>1415fb9e-e2d8-4481-b576-8f42e58bda3d|5
ATCCCAGGTAACAAACCCAACTTTTTTCGATCTCTTGTAGATCTGTTCTAAACGAACAAACTAAAATGTCTGATAATGGACCCCAAAATCAGCGAAATGC
ACCCCCGCATTACGTTTGGTGGACCTCAGATTCAACTGGCAGTAACCAGAATGGAGAACGCAGTGGGCGCGATCAAAACAACGTCGGCCCCAAGGTTTAC
CCAATAATACTGCGTCTTGGTTCACCGCTCACTCATCATGGCAAGGAAGACCTTAAATTCCCTCGAGGACAAGGCGTTCCAATTAACACCAATAGCAGTC
CAGATGACCAAATTGGCTACCGAAGAGCTACCAGACGAATTCGTGGTGGTGACGGTAAAATGAAAGATTCAGTCCAAGATGGTATTTCTACTACCTAGGA
ACTGGGCCAGAAGCTGGACTTCCCTATGGTGCTAACAAAGACGGCATCATATGGGTTGCAACTGAGGCCTTGGAAGGCTTGAAGAAGCCGGCAAAACGTA
CTGCCACTAAAGCATCTACAATGTAACACAAGCTTTCGGCAGACGTGGTCCAGAACAAACCCAAGGAAATTTTGGGGACCAGGAACTAATCAGACAAGGA
ACTGATTACAAACATTGGCCGCAAATTGCACAATTTGCCCCAGCGCTTCAGCGTTTTCGGAATGTCGCGCATTGGCTATGGAAGTCACACCTTCGGGAAC
GTGGTTGACCTACACAGGTGCCATCAAATTGGATGACAAAGATCCAATTTCAAAGATCAAGTCATTTTTGCTGAATAAGCATTGACGCATACAAAACATT
CCCACCAACAGAGCCTAAAAAGGACAAAAAGAAGAAGGCTGATGAAACTCAAGCCTTCAAGAGACAGAAGAAACAGCAAACTGTGACTTTTTCCTGCTGC
AGATTTGGATGATTTCTCCAAACAATTGCAACAATCCATGAGCAGTGCTGACTCAACTCAGGCCTAAACTCATGCAGACCACACAAGGCAGATGGGCTAT
ATAAACGTTTTCGCTTTCCGTTTACGATATGGTCTACTTGTGCAGAATGAAATCTCGTAACTACATAGCACAAGTAGATGTAGTTAACTTTAATCCACAT
AGCAATCTTTAATCAGTGTGTATACTAGGGAGGACTTGAAAGAGCCACCACATTTTTCACCGAGGCCACGCGGAGTACGATCGAGTGTACAGTGAACAAT
GCTAGAGAGCTGCCTATATGGAAGAGCCCTAATGTGTAAAATTAATTTTAGTAGTGCTATCCCATGTGATTTTAATAGCTTTCTAGGAGAATGACAAAGC
>f3ece77d-28ae-4c09-88e1-080dfd8bdab0|5
ATCTCCTTCCCAGGTAACAAACCAACCATTTTCGATCTCTTGTAGATCTGTTCTAAACGAACTTTAAAATCTGTGTGGCTGTCACTCGGCTGCATGCTTA
GTGCACTCACGCAGTATAATTAATAACTAATTATTGTTCGTTGACAGGACACGAGTAACTCGTCTATTTTTGCAGGCTGCTTACGGTTTCGTCCGTGTTG
CAGCCGATCATCAGCACATCTAGGTTTCGTCCGGGTGTGACCGAAAGGTAAGATGGAGAGCCTTGTCCCTGGTTCAACGAGAAAACACACGCCTTATTCA
GTTTGCCTGTTTTACAGGTTCGCGACGTGCTCGTACGTGGCTTTGGAGACTCCGTGGAGGAGGTCTTATCAGAGGCACGTCAACATCTAAAGATGGCACT
TGTGGCTTAGTAGAAGTTGAAAAGGCGTTCTGCCTCTCAACTTGACAGCCCTATGTGTCATCAAACGTTCGGATGCTCGAACTGCACCTCATGGTCATGT
TATGGTTGAGCTGGTAGCAGAACTCGAAGGCATTCAGTACAGTCGTAGTGGTGACACTTGGTGTCCTGTCCCTCATGTGGGCGAAATACCAGTGGCTACC
GCAAGGTTTCTTCTCGTAAGAACGGTAATAAAGGAGCTGGTGGCCATAGTTACGGCGCCGATAAAGTCATTTGATCTAGGCGACGAGCTTGGCACTGATC
CTTATGAAGATAACTGTGATTCTTCCCTGCAACAGATTTGGATGATTTCCAAACAATTGCAACAATCCATGAGCAGTGCTGACTCAACTCAGGCCTAAAC
TCATGCAGACATCACAAGGCAGATGGGCTATATAAACGTTTTCGCTTTTCCGTTTACGATATATAGTCTACTTGTGCAGAATGAATTCTCGTATACATAG
CACAAGTAGATGTAGTTAACTTTAATCATAGCAATCTCTAATCAGTGTGTAACATTAGGGAGGACTTGAAAGAGCCACCACATTCACCGAGGCCACGCCG
GAGTACGATCGAGTGTACAGTGAACAATGCTAGGGAGAGCTGCCTATATGGAAGAGCCCTAATGTGTAAAATTAATTTAGTAGTGCTATCCCCATGTGAT
TTTTAATAGCTTCTAGGAGAATGACAAAAAAGTCCCCACCCCATACAACCCACCATATCATCAAACCATACATCACATATATCCCATCCCATACAACACC
TACCCAAAC
>02d042d5-8763-4919-b85b-46fd3813bfad|10
CCTTCCCAGGTAACAAACCATACCACTTTTCGATTTCTTGTAGATCTGTTCTCTAAACGAACTAAATATTATATTAGTTTCTGTTTGGAACTTTAATTTT
AGCCATGGCAGATTCCAACGGTACTATTACCGTTGAAGAGCTTAAAAGCTCTTGAACAATGGAACCTAGTAATAGGTTTCCTATTCCTTACATGGATTTG
TCTTTTACAATTTGCCTATGCCAACAGGAATAGGTTTTTGTATATAATTAAGTTAATTTTCCCTCTGGCTGTTATGGCCAGTAACTTTAGCTTGTTTTGT
GCTTGCTGCTGTTTACAGAATAAATTGGATCACCGGTGGAATTGCTATCGCAATGGCTTGTCTTGTAGGCTTGATGTGGCTCAGCTACTTCATTGCTTTT
TTCAGACTGTTTGCGCGTACGCGTTCCATGTGGTCATTCAATCCAGAAACTAACATTCTCTAACGTGCCACTCCATGGCACTATTTTGACCAGACCGCTT
CTAGAAAGTGAACTCGTAATCGGAGCTGTGATCCTTCGTGGACATCTTCGTATTGCTGGACACCATCTAGGACGCTGTGACATCAAGGACCTGCCTAAAG
AAATCACTGTTGCTACATCACGAACGCTTCTTTATTACAAATTGGGAGCTCGCAGCGTGTAGCAGGTGACTCAGGTTTGCTGCATACAGTCGCTACAGGA
TTGGCAACTATAAATTAAACACAGACCATTCCAGTAGCAGTGACAATATTGCTTTTGCTTGTACAGTAAGTGACAACAGATGTTCATCTCGTTGACTTTC
AGGTTACTATAGCAGAGATATTACTAATTATTATGAGGACTTTTAAAGTTTCCATTTGGAATCTTGATTACATCATAAACCTCATAATTAAAAATTTATC
TAAGTCACTAACTGAGAATAAATATTCTCAATTAGATGAAGAGCAACCAATGGAGATTGATTAAACGAACATGAAAATTATTCTTTTCTTGGCACTGATA
ACACTCGCTACTCTGTGAGCTTTATCACTACCAAGAGTGTGTTAGAGGTACAACAGTACTTTTAAAAGAACCTTGCTTTCTGGAACATACAAGGGCAA
>37d33550-3899-486a-b3b6-c053ff27e1b9|9
ATACCTCCAGGTAACAAACCATAACCAACTTCGATCTCTTGTAGATCTGTTTCTAAACGAACTAATATTATATTAGTTTCTGTTTGGAACTTTAATTTTA
GCCGTGGCAGATTCCAACGGTACTATTACCGTTGAAGAGCTTAAAAAGCTCTTGAACAATGGAACCTAGTAATAGGTTTCCTATTCCTTACATGGATTTG
TCTTTCTACAATTTGCCTATGCCAACAGGAATAGGTTTTTGTATATAATTAAGTTATTTTCCTCTGGCTGTTATGGCCAGTAACTTTAGCTTGTTTGTGC
TTGCTGCTGTTTACAGAATAAATTGGATCACCGGTGGAATTGCTATCGCAATGGCTTGTCTTTGTAGGCTTGATGTGGCTCAGCTACTTCATTGCTTCTT
TCAGACTGTTTGCGCGTACGCGTTCCATGTGGTCATTCAATCCAGAAACTAACATTCTCAACGTGCCACTCCATGGCACTATTTTGACCAGACCGCTTCT
AGAAAGTGAACTCGTAATGGAGCTGTGATCCTCGTGGACATCTTCGTATTGCTGGACACCATCTAGGACGCTGTGACATCAAGGACCTGCCTAAAGAAAT
CACTGTTGCTACATCACGAACGTTCTTATTACAAATTGGGAGCTTCGCAGCGTGTAGCAGGTGACTCAGGTTTTGCTGCATACAGTCGCTACAGGATTGG
CAACTATAAATTAAACACAGACCATTCCAGTAGCAGTGACAATATTGCTTTGCTTGTACAGTAAGTGACAACAGATGTTTCATCTCGTTGACTTTCAGGT
TACTATAGCAGAGATATTACTAATTATTATGAGGACTTTTAAAGTTTCCATTTGGAATCTTGATTACATCATAAACCTCATAATTAAAAATTTATCTAAG
TCACTAACTGAGAATAAATATTCTCAATTAGATGAAGAGCAACCAATGGAGATTGATTAAACGAACATGAAAATTATTTTTCTTGGCACTGATAACACTC
GCTACTCTGTGAGCTTTATCACTACCAAGAGTGTGTTAGAGGTACAACAGTACTTTTAAAAGAACCTTGCTCTGGAACATACGAGGGCAATCACCATTTC
ATCCTCTAGCTGATAACAAATTTGCACTGACTTGCTTTAGCACTCAATTTGCTTTGCTTGTCCTGACGGCGTAAACACGTCTATCAGTTACGTGCCAGAT
CAGTTTCACCTAAACTGTTCATCAGACAAGAGGAAGTTCAAGAACTTTACTCTCCAATTTTATTGTTGCGGCAATAGTGTTTATAACACTTTGCTCACAC
TCAAAAGAAAGACAGAATGATTGAACTTTCATTAATTGACTTCTATTTGTGCTTTTTAGCCTTTCTGCTATTCCTTGTTTAATTATGCTTATTATCTTTT
GGTTCTCACTTGAACTGCAAGATCATAATGAAACTTGTCACGCCTAAACGAACATGAAATTTCTTGTTCTTAGGAATCATCTACAACTGTAGCTGCATTT
CACCAAGAATGTAGTTTACAGTCATGTACTCAACATCAACCATATGTAGTTGATGACCCGTGTCCTATTCACTTCTATTCTAAATGGTATATTAGAGTAG
GAGCTAGAAAATCAGCACCTTTAATTGAATTGTGCGTGGATGAGGCTGGTTCTAAATCACCCATTCAGTACATCGATATCGGTAATTATACAGTTTCCTG
TTTACCTTTTACAATTAATTGCCAGGAACCTAAATTGGGTAGTCTTGTAGTGCGTTGTTCGCTCTATGAAGACTTTTTAGAGTATCATGACGTTCGTGTT
GTTTTAGATTTCATCTAAACGAACAAACTAAAATGTCTGATAATGGACCCCAAAATCAGCGAAATGCACCCCGCATTACGTTTGGTGGACCTCAGATTCA
ACTGGCAGTAACCAGAATGAGAACGCAGTGTGGGCGCGATCAAAACAACGTCGGCCCCAAGGTTTACCCAATAATACTGCGTCTTGGTTCACCGCTCACT
CATTTAACATGGCAAGGAAGACCTTAAATTCCCTCGAGGACAAGGCGTTCCAATTAACACCAATAGCAGTCCAGATGACCAAATTGGCTACCGAAGAGCT
ACCAGACGAATTCGTGGTGGTGACGGTAAAATGAAAGATTCAGTCCAAGATGGTATTCTACTACCTAGGAACTGGGCCAGAAGCTGGACTTCCCTATGGT
GCTAACAAAGACGGCATCATATGGGGTTGCAACTGAGGGAGCCTTGAATACACCAAAAGATCATTGGCACCCGCAATCCTGCTAACAATGCTGCAATCGT
GCTACAACTTCCAAGGAACAACATTGCCAAAAGGCTTTTACGCAGAAGGGAGCAGAGGCGGCAGTCAAGCCTCTTCTCGTTCCTCATCACGTAGTCGCAA
CAGTTTAAGAAATTCAACTCCAGGCAGCAGTAGGGGAACTTCTCCTGCTAGAAATGGCTGGCAATGGCGGTGATGCTGCTCTTGCTTTGCTGCTGCTTGA
CAGATTGAACCAGC
>b5ed744d-28c3-43fb-abc1-95be4987cd7d|1864
ATACCTTCCCAGGTAACAAACCAACCAACTTTCGATCTCTTGTAGATCTGTTCTCTAAACGAACGCTTTCTTATTACAAATTGGGAGCTCGCAGCGTGTA
GCAGGTGACTCAGGTTTTGCTGCATACAGTCGCTACAGGATTGGCAACTATAAATTAAACACAGACCATTCCAGTAGCAGTGACAATATTGCTTTGCTTG
TACAGTAAGTGACAACAGATGTTTCATCTCGTTGACTTTCAGGTTACTATAGCAGAGATATTACTAATTATTATGAGGACTTTTAAAGTTTCCATTTGGA
ATCTTGATTACATCATAAACCTCATAATTAAAAATTTATCTAAGTCACTAACTGAGAATAAATATTCTCAATTAGATGAAGAGCAACCAATGGAGATTGA
TTAAACGAACATGAAAATTATTCTTTTCTTGGCACTGATAACACTCGCTACTTGTGAGCTTTATCACTACCAAGAGTGTGTTAGAGGTACAACAGTACTT
TAAAAGAACCTTGCTGCTTCTGGAACATACGAGGGCAATTCACCATTTCATCCTCTAGCTGATAACAAATTTGCACTGACTTGCTTTAGCACTCAATTTG
CTTTTGCTTGTCCTGACGGCGTAAAACACGTCTATCTATCAGTTACGTGCCAGATCAGTTTCACCTAAACTGTTCATCAGACAAGAGGAAGTTCAAGAAC
TTTACTCCAAATTTTTATTGTTGCGGCAATAGTGTTTATAACACTTTGCTCACACTCAAAAGAAAGACAGAATGATTGAACTTTCATTAATTGACTTCTA
TTTGTGCTTTTTAGCCTTTCTGCTATTCCTTGTTTTAATTATGCTTATTATCTTTTGGTTCACTTGAACTGCAAGATCATAATGAAACTTGTCACGCCTA
AACGAACATGAAATTTCTTGTTTTTTAGGAATATACAACTGTAGCTGCATTTCACCAAGAATGTAGTTTACAGTCATGTACTCAACATCAACCATATGTA
GTTGATGACCCGTGTCCTATTCACTTCTATTCTAAATGGTATATTAGAGTAGGAGCTAGAAAATCAGCACCTTTAATTGAATTGTGCGTGGATGAGGCTG
GTTCTAAATCACCCATTCAGTACATCGATATCGGTAATTATACAGTTTCCTGTTTACCTTTTACAATTAATTGCCAGGAACCTAAATTGGGTAGTCTTGT
AGTGCGTTGTTCGTTCTATGAAGACTTTTTAGAGTATCATGACGTTCGTGTTGTTTTAGATTTCATCTAAACGAACAAACTAAAATGTCTGATAATGGAC
CCCAAAATCAGCGAAATGCACCCCGCATTACGTTTGGTGGACCTCAGATTCAACTGGCAGTAACCAGAATGGAGAACGCAGTGGGGCGCGATCAAAACAA
CGTCGGCCCCAAGGTTTACCCAATAATACTGCGTCTTGGTTCACCGCGCTCTCAACATGGCAAGGAAGACCTTAAATTCCCTCGAGGACAAGGCGTTCCA
ATTAACACCAATAGCAGTCCAGATGACCAAATTGGCTACTACCGAAGAGCTACCAGACGAATTCGTGGTGGTGACGGTAAAATGAAAGATTCAGTCCAAG
ATGGTATTTCTACTACCTAGGAACTGGGCCAGAAGCTGGACTTCCCTATGGTGCTAACAAAGACGGCATCATATGGGTTGCAACTGAGGGAGCCTTGAAT
ACACCAAAAGATCACATTGGCACCCGCAATCCTGCTAACAATGCTGCAATCGTGCTACAACTTTCCAAGGAACAACATTGCCAAAAGGCTTTTACGCAGA
AGGGAGCAGAGGCGGCAGTCAAGCCTTCTCGTTCCTCATCACGTAGTCGCAACAGTTTAAGAAATTCAACTCCAGGCAGCAGTAGGGGAACTTCTCCTGC
TAGAATGGCTGGCAATGGCGGTGATGCTGCTCTTGCTTTGCTGCTGCTTGACAGATTGAACCAGCTTGAGAGCAAAATGTCTGGTAAAGGCCAACAACAA
CAAGGCCAAACTGTCACTAAGAATTGCTGCTGAGGCTTCTAAGAAGCCTCGGCAAAACGTACTGCCACTAAAGCATACAATGTAACACAAGCTTCGGCAG
ACGTGGTCCAGAACAAACCCAAGGAAATTTTGGGGACCAGGAACTAATCAGACAAGGAACTGATTACAAACATTGGCCGCAAATTGCACAATTTGCCCCA
GCGCTTCAGCGTTTTCGGAATGTCGCGCATTGGCATGGAAGTCACACCTTCGGGAACGTGGTTGACCTACACAGGTGCCATCAAATTGGATGACAAAGAT
CCAAATTTCAAAGATCAAGTCATTTGCTGAATAAGCATTGACGCATACAAAACATTCCCACCAACAGAGCCTAAAAAGGACAAAAAGAAGAAGGCTGATG
AAACTCAAGCCTTACCGCAGAGACAGAAGAAACAGCAAACTGTGACTTTTCCTGCTGCAGATTTGGATGATTTTCCAAACAATTGCAACAATCCATGAGC
AGTGCTGACTCAACTCAGGCCTAAACTCATGCAGACACACAAGGCAGATGGGCTATATAAACGTTTCGCTTTTCCGTTTACGATATAGTCTACTCTTGTG
CAGAATGAATTCTCGTAACTACATAGCACAAGTAGATGTAGTTAACTTTAATCACATAGCAATCTTTAATCAGTGTGTAACATTAGGGAGGACTTGAAAG
AGCCACCACATTTCACCGAGGCCACGCGGAGTACGATCGAGTGTACAGTGAACAATGCTAGGGAGAGCTGCCTATATGGAAGAGCCCTAATGTGTAAAAT
TAATTTTAGTAGTGCTATCCCCATGTGATTTTAATAGCTTCTTAGGAGAATGACA
>370397ae-1420-46ed-8f4e-24a2523e647d|8
CTCCCAGGTAACAAACCAACCAACTTCGATCTTCGACTTGTAGATCTGTTCTAAACGAACTTATGGATTTGTTTATGAGAATCACAATTGGAACTGTAAC
TTTGAAGCAAGGTGAAATCAAGGATGCTACTCCTTTCAGATTTTGTTCGCGCTACTGCAACGATACCGATACAAGCCTCACTCCCTTTCGGATGGCTTAT
TGTTGGCGTTGCACTTCTTCTGTTTTTCAGAGCGCTTCCAAAATCATAACCCTCAAAAGAGATGGCACTAGCACTCACTCCAAGGGTGTTCAACTTTGTT
TGCAACTTGCTGTTGTTGTTTGTAACAGTTTACTCACACCTTTTGCTCGTTGCTGCTGGCCTTGAAGCCCCTTTCTTTATCTTTATGTTTTAGTCTACTT
TCTGCAGAGTATAAACTTTGTAAGAATAATAATGAGGCTTTGGCTTTGCTGGAAATGCCGTTCCAAAAACCCATTTTATGATGCCAATTATTTCTTTGCT
GGCATACTAATTGTTACGACTATTGTATACCTTACAATAGTGTAACTTCTTCAATTGTCATTACTTCAGGTGATGGCACAACAAGTCCTATTTGAACATG
ACTACCAGATTGGTGGTTATACTGAAATGGGAATCTAGAGTAAAAGACTGTGTTGTATTACACAGTTACTCACTCAGACTATTACCAGCTGTACTCAACT
CAATTGAGTACAGACACTGGTGTTGAACATGTTACCTTCATCTACAATAAAATTGTTGATGAGCCTGAAGAACATGTCCAAATTTATAAATCGACGGTTC
ATCCAGAGTTGTTAATCCAGTAATGGAACCAATTTATGATGAACCGACGACGACTACTAGCGTGCCTTTTGTAAGCACAAGCTGATGAGTACGAACTTAT
GTACTCATTCGTTTCAGAAGAGACAGGTACGTTAATAGTTAATAGCGTACTTCTTTCTTGCTTCGTGGTATTCTTGCTAGTTACACTAGCCATCCTTACT
GCGCTTCGATTGTGTGCGTACTGCTGCAATATTGTTAACGTGAGTCTGTAAAACCTTTTCTACGTTTACTCTCGTGTTAAAAATCTGAATTTCAAGAGTT
CCTGATTTCTGGTCTAAACGAACTAAATATTATATTAGTTTTCTGTTTGGAACTTTAAATTTAGCCATGGCAGATTCCAACGGTACTATTACCGTTGAAG
AGCTTAAAAAGCTTTGAACAATGGAACCTAGTAATAGGTTTCCTATTCCTTACATGGATTTGTCTCTTTTACAATTTGCCTATGCCAACAGGAATAGGTT
TTTGTATATAATTAAGTTAATTTTCCTCTGGCTGTTATGGCCAGTAACTTTAGCTTGTTTGTGCTTGCTGCTGTTTACAGAATAAATTGGATCACCGGTG
GAATTGCTATCGCAATGGCTTGTCATTTGTAGGCTTGATGTGGCTCAGCTACTTCATTGCTTTTTCAGACTGTTTGCGCGTACGCGTTCCATGTGGTCAT
TCAATCCAGAAACTAACATTTTCTCAACGTGCCACTCCATGGCACTATTTTGACCAGACCGCTTCTAGAAAGTGAACTCGTAATCGGAGCTGTGATCCTT
CGTGGACATCTTCGTATTGCTGGACACCATCTAGGACGCTGTGACATCAAGGACCTGCCTAAAGAAATCACTGTTGCTACACACGAACGCTCTTATTACA
AATTGGGAGCTCGCAGCGTGTAGCAGGTGACTCAGGTTTGCTAATATACAGTCGCTACAGGATTGGCAACTATAAATTAAACACAGACCATTCCAGTAGC
AGTGACAATATTGCTTTGCTTGTACAGTAAGTGACAACAGATGTTTCATCTCGTTGACTTCAGGTTACTATAGCAGAGATATTAATTATTATGAGGACTT
TTAAAGTTCCATTTGGAATCTTGATTACATCATAAACCTCATAATTAAAAATTTATCTAAGTCACTAACTGAGAATAAATATTCTCAATTAGATGAAGAG
CAACCAATGGAGATTGATTAGGATGATTTCCAAACAATTGCAACAATCCATGAGCAGTGCTGACTCAACTCAGGCCTAAACTCATGCAGACCATCAAGGC
AGATGGGCTATATAAACGTTTTCGCTTTCCGTTTACGATATATAGTCTACTCTTTGTGCAGAATGAATTCTCGTAACTACATAGCACAAGTAGATGTAGT
TAACTTAATCACATAGCAATTTCTAATCAGTGTGTAACATTAGGAGGACTTGAAAGAGCCACTTTCACCGAGGCCACGCGGAGTACGATCGAGTGTACAG
TGAACAATGCTAGGGAGAGCTGCCTATATGGAAGAGCCCTAATGTGTAAAATTAATTTTAGTAGTGCTATCCCATGTGATTTTAATAGCTTCTTAGGGAG
AATGACAA
>5b384fe4-9099-4314-91e8-c08c733d1115|25
TCTGTTTTAAACGAACTAAATATTATTAGTTTCTGTTTGGAACTTTAATTTTAGCCATGGCAGATTCCAACGGTACTATTACCGTTGAAGAGCTTAAAAA
GCTTTGAACAATGGAACCTAGTAATAGGTTTCCTATTCCTTACATGGATTTGTCTTTTACAATTTGCCTATGCCAACAGGAATAGGTTTTTGTATATAAT
TAAGTTAATTTTCCTCTGGCTGTTATGGCCAGTAACTTTAGCTTGTTTGTGCTTGCTGCTGTTTACAGAATAAATTGGATCACCGGTGGAATTGCTATCG
CAATGGCTTGTCTTGTAGGCTTGATGTGGCTCAGCTACTTCATTGCTTCTTTCAGACTGTTTGCGCGTACGCGTTCCATGTGGTCATTCAATCCAGAAAC
TAACATTCTCAACGTGCCACTCCATGGCACTATTTGACCAGACCGCTTCTAGAAAGTGAACTCGTAATCGGAGCTGTGATCCTTCGTGGACATCTTCGTA
TTGCTGGACACCATCTAGGACGCTGTGACATCAAGGACCTGCCTAAAGAAATCACTGTTGCTACATCACGAACGTTCTTATTACAAATTGGGAGCTCGCA
GCGTGTAGCAGGTGACTCAGGTTTTGCTGCATACAGTCGCTACAGGATTGGCAACTATAAATTAAACACAGACCATTCCAGTAGCAGTGACAATATTGCT
TTGCTTGTACAGTAAGTGACAACAGATGTTTCATCTCGTTGACTTTCAGGTTACTATAGCAGAGATATTACTAATTATTATGAGGACTTTTAAAGTTTCC
ATTTGGAATCTTGATTACATCATAAACCTCATAATTAAAAATTTATAAGTCACTAACTGAGAATAAATATTCTCAATTAGATGAAGAGCAACCAATGGAG
ATTGATTAAACGAACATGAAAATTATTATTCTTGGCACTGATAACACTCGCTACTCTGTGAGCTTTATCACTACCAAGAGTGTGTTAGAGGTACAACAGT
ACTTTAAAAGAACCTTGCTTTCTGGAACATACGAGGGCAATTCACCATTTCATCCTCTAGCTGATAACAAATTTGCACTGACTTGCTTTAGCACTCAATT
TGCTTTTGCTTGTCCTGACGGCGTAAAACACGTCTATCAGTTACGTGCCAGATCAGTTTCACCTAAACTGTTCATCAGACAAGAGGAAGTTCAAGAACTT
TACTCCAATTTTTATTGTTGCGGCAATAGTGTTTATAACACTTTGCTCACACTCAAAAGAAAGACAGAATGATTGAACTTTCATTAATTGACTTCTATTT
GTGCTTTTTAGCCTTTGCTATTCCTTGTTTTAATTATGCTTATTATCTTTTGGTTTCACTTGAACTGCAAGATCATAATGAAACTTGTCACGCCTAAACG
AACATGAAATTTCTTGTTTTCTTAGGAATATCTACAACTGTAGCTGCATTTCACCAAGAATGTAGTTTACAGTATGTACTCAACATCAACCATATGTAGT
TGATGACCCGTGTCCTATTCACTTCTATTCTAAATGGTATATTAGAGTAGGAGCTAGAAAATCAGCACCTTTAATTGAATTGTGCGTGGATGAGGCTGGT
TCTAAATCACCCATTCAGTACATCGATATCGGTAATTATACAGTTTCCTGTTTACCTTTTACAATTAATTGCCAGGAACCTAAATTGGGTAGTCTTGTAG
TGCGTTGTTCGTTCTATGAAGACTTTTTAGAGTATCATGACGTTCGTGTTGTTTTAGATTTCATCTAAACGAACAAACTAAAATGTCTGATAATGGACCC
CAAAATCAGCGAAATGCACCCCGCATTACGTTTGGTGGACCTCAGATTCAACTGGCAGTAACCAGAATGAGAGAACGCAGTGGGGCGCGATCAAAACAAC
GTCGGCCCCAAGGTTTACCCAATAATACTGCGTCTTGGTTCACCGCTCACTCAACATGGCAAGGAAGACCTTAAATTCCCTCGAGGACAAGGCGTTCCAA
TTAACACCAATAGCAGTCCAGATGACCAAATTGGCTACTACCGAAGAGCTACCAGACGAATTCGTGGTGGTGACGGTAAAATGAAAGATTCAGTCCAAGA
TGGTATTTCTACTACCTAGGAACTGGGCCAGAAGCTGGACTTCCCTATGGTGCTAACAAAGACGGCATCATATGGGTTGCAACTGAGGGAGCCTTGAATA
CACCAAAAGATCACATTGGCACCCGCAATCCTGCTAACAATGCTGCAATCGTGCTACAACTTCCAAGGAACAACATTGCCAAAAGGCTTTACGCAGAGGG
AGCAGAGGCGGCAGTCAAGCCTCTCGTTCCTCATCACGTAGTCGCAACAGTTTAAGAAATTCAACTCCAGGCAGCAGTAGGGGAACTTCTCCTGCTAGAA
TGGCTGGCAATGGCGGTGATGCTGCTCTTGCTTTGCTGCTGCTTGACAGATTGAACCAGCTTGAGAGCAAAATGTCTGGTAAAGGCCAACAACAACAAGG
CCAAACTGTCACTAAGAAATTGCTGCTGAGGCTTCTAAGAAGCCTCGGCAAAACGTACTGCCACTAAAGCATACAATGTAACACAAGCTTTTCGGCAGAC
GTGGTCCAGAACAAACCCAAGGAAATTTTGGGGACCAGGAACTAATCAGACAAGGAACTGATTACAAACATTGGCCGCAAATTGCACAATTTGCCCCAGC
GCTTCAGCGTTTTCGGAATGTCGCGCATTGGCATGGAAGTCACACTTCGGGAACGTGGTTGACCTACACAGGTGCCATCAAATTGGATGACAAAGATCCA
AATTCAAAGATCAAGTCATTTGCTGAATAAGCATTGACGCATACAAAACATTCCCACCAACAGAGCCTAAAAAGGACAAAAAGAAGAAGGCTGATGAAAC
TCAAGCCCTCAAGAGACAGAAGAAACAGCAAACTGTGACTTTTTCCTGCTGCAGATTTGGATGATTTTCCAAACAATTGCAACAATCCATGAGCAGTGCT
GACTCAACTCAGGCCTAAACTCATGCAGACCATACAAGGCAGATGGGCTATATAAACGTTTCGCTTTTCCGTTTACGATATATAGTCTACTCTTGTGCAG
AATGAATTCTCGTAACTACATAGCACAAGTAGATGTAGTTAACTTTAATCTCACATAGCAATCTTTAATCAGTGTGTAACATTAGGGAGGACTTGAAA
>b796a859-3b24-496f-a156-01e7bec80332|12
ATACCTTCCCAGGTAACAAAAACCAATTTTCGATACTTGTAGATCTGTTTCTAAACGAACTAATATTATATTAGTTTCTGTTTGGAACTTTAATTTTAGC
CTTGCAGATTCCAACGGTACTATTACCGTTGAAGAGCTTAAAAAGCTTTGAACAATGGAACCTAGTAATAGGTTTCCTATTCCTACATGGATTTGTCTTC
TACAATTTGCCTATGCCAACAGGAATAGGTTTTTGTATAATTAAGTTAATTTTCCTCTGGCTGTTATGGCCAGTAACTTTAGCTTGTTTGTGCTTGCTGC
TGTACAGAATAAATTGGATCACCGGTGGAATTGCTATCGCAATGGCTTGTCTTGTAGGCTTGATGTGGCTCAGCTACTTCATTGCTTTTCAGACTGTTTG
CGCGTACGCGTTCCATGTGGTCATTCAATCCAGAAACTAACATTCTCTCAACGTGCCACTCCATGGCACTATTTGACCAGACCGCTTCTAGAAAGTGAAC
TCGTAATCGGAGCTGTGATCCTTCGTGGACATCTTCGTATTGCTGGACACCATCTAGGACGCTGTGACATCAAGGACCTGCCTAAAGAAATCACTGTTGC
TACATCACGAACGTTCTTATTACAAATTGGGAGCTCGCAGCGTGTAGCAGGTGACTCAGGTTTTGCTGCATACAGTCGCTACAGGATTGGCAACTATAAA
TTAAACACAGACCATTCCAGTAGCAGTGACAATATTGCTTTGCTTGTACAGTAAGTGACAACAGATGTTCATCTCGTTGACTTTCAGGTTACTATAGCAG
AGATATTCTAATTATTATGAGGACTTTAAAG
>e90505b5-93fc-4e8b-8432-6942305b5848|13
CTACCAAGAGTGTGTTAGAGGTACAACAGTACTTTAAAAGAACCTTGCTCTGGAACATACGAGGGCAATTCACCATTCATCCTCTAGCTGATAACAAATT
TGCACTGACTTGCTTTAGCACTCAATTTGCTTTTGCTTGTCCTGACGGCGTAAAACACGTCTATCAGTTACGTGCCAGATCAGTTTTCACCTAAACTGTT
CATCAGACAAGAGGAAGTTCAAGAACTTCACTCTCCAATTTTTATTGTTGCGGCAATAGTGTTTATAACACTTTGCTCACACTCAAAAGAAAGACAGAAT
GATTGAACTTTCATTAATTGACTTCTATTTGTGCTTTTTAGCCTTTTCTGCTATTCCTTGTTTTAATTATGCTTATTATCTTTGGTTCACTTGAACTGCA
AGATCATAATGAAACTTGTCACGCCTAAACGAACATGAAATTTCTTGTTTTCTTAGGAATATCTACTAACTGTAGCTGCATTTCACCAAGAATGTAGTTT
ACAGTATGTACTCAACATCAACCATATGTAGTTGATGACCCGTAGTCCTATTCACTTCTATTCTAAATGGTATTAGAGTAGGAGCTAGAAAATCAGCACC
TTTAATTGAATTGTGCGTGGATGAGGCTGGTTCTAAATCACCCATTCAGTACATCGATATCGGTAATTATACAGTTTCCTGTTTACCTTTTACAATTAAT
TGCCAGGAACCTAAATTGGGTAGTCTTGTAGTGCGTTGTTCGTCTATGAAGACTTTTTAGAGTATCATGACGTTCGTGTTGTTTTAGATTTCATCTAAAC
GAACAAACTAAAATGTCTGATAATGGACCCAAAATCAGCGAAATGCACCCCGCATTACGTTTGGTGGACCCTCAGATTCAACTGGCAGTAACCAGAATGG
AGAACGCAGTGGGCGCGATCAAAACAACGTCGGCCCCAAGGTTTACCCAATAATACTGCGTCTTGGTTCACCGCTCACCATCAACATGGCAAGGAAGACC
TTAAATTCCCTCGAGGACAAGGCGTTCCAATTAACACCAATAGCAGTCCAGATGACCAAATTGGCTACTACCGAAGAGCTACCAGACGAATCGTGGTGGT
GACGGTAAAATGAAAGATCTCAGTCCAAGATGGTATCTACTACCAAGGAACTGGGCCAGAAGCTGGACTTCCCTATGGTGCTAACAAAGACGGCATCATA
TGGGTTGCAACTGAGGGAGCCTTGAATACACCAAAAGACACATTGGCACCCGCAATCCTGCTAACAATGCTGCAATCGTGCTACAACTTCCAAGGAACAA
CATTGCCAAAAGGCTTTACGCAGAAGGGAGCAGAGGCGGCAGTCAAGCCCTTCTCGTTCCTCATCACGTAGTCGCAACAGTTTAAGAAATTCAACTCCAG
GCAGCAGTAGGGGAACTTCTCCTGCTAGAATGGCTGGCAATGGCGGTGATGCTGCTCTTGCTTTGCTGCTGCTTGACAGATTGAACCAGCTTGAGAGCAA
AATGTCTGGTAAAGGCCAACAACAACAAGGCCAAACTGTCACTAAGAATTGCTGCTGAGGCTTCTAAGAAGCCTCGGCAAAACGTACTGCCACTAAAGCA
TACAATGTAACACAAGCTTCGGCAGACGTGGTCCAGAACAAACCCAAGGAAATTTTGGGGACCAGGAACTAATCAGACAAGGAACTGATTACAAACATTG
GCCGCAAATTGCACAATTTGCCCCAGCGCTTCAGCGTTTTCGGAATGTCGCGCATTGGCATGGAAGTCACACCTCGGGAACGTGGTTGACCTACACAGGT
GCCATCAAATTGGATGACAAAGATCCAAATTCAAAGATCAAGTCATTTGCTGAATAAGCATATTGACGCATACAAAACATTCCCACCAACAGAGCCTAAA
AAGGACAAAAAGAAGAAGGCTGATGAAACTCAAGCCACCGCAGAGACAGAAGAAACAGCAAACTGTGACTTTCCTGCTGCAGATTTGGATGATTTTCCAA
ACAATTGCAACAATCCATGAGCAGTGCTGACTCAACTCAGGCCTAAACTCATGCAGACATCAAGGCAGATGGGCTATATAAACGTTTTCGCTTTCCGTTT
ACGATATATAGTCTACTCTTGTGCAGAATGAATTCTCGTAACACATAGCACAAGTAGATGTAGTTAACTTTAATCTCACATAGCAATCTTTAATCAGTGT
GTAACATTAGGGAGGACTTGAAAGA
>4dc61add-52e5-486a-9a16-288350cacc71|23
CCTTCCCAGGTAACAAAACCATTTTCGATTTCTTGTAGATCTGTTCTCTAAACGAACAAACTAAAATGTCTGATAATGGACCCCAAAATCAGCGAAATGC
ACCCCGCATTACGTTTGGTGGACCTCAGATTCAACTGGCAGTAACCAGAATAGAGAACGCAGTGGGGCGCGATCAAAACAACGTCGGCCCCAAGGTTTAC
CCAATAATACTGCGTCTTGGTTCACCGCTCTCACTCAACATGGCAAGGAAGACCTTAAATTCCCTCGAGGACAAGGCGTTCCAATTAACACCAATAGCAG
TCCAGATGACCAAATTGGCTACTACCGAAGAGCTACCAGACGAATTCGTGGTGGTGACGGTAAAATGAAAGATCAGTCCAAGATGGTATTTCTACTACCT
AGGAACTGGGCCAGAAGCTGGACTTCCCTATGGTGCTAACAAAGACGGCATCATATGGGTTGCAACTGAGGGAGCCTTGAATACACCAAAAGAGATTTTG
GCACCCGCAATCCTGCTAACAATGCTGCAATCGTGCTACAACTTCCAAGGAACAACATTGCCAAAAGGCTTTTACGCAGAAGGGAGCAGAGGCGGCAGTC
AAGCCTCTTCTCGTTCCTCATCACGTAGTCGCAACAGTTTAAGAAATTCAACTCCAGGCAGCAGTAGGGGAACTTCTCCTGCTAGAATGGCTGGCAATGG
CGGTGATGCTGCTCTTGCTTTGCTGCTGCTTGACAGATTGAACCAGCTTGAGAGCAAAATGTCTGGTAAAGGCCAACAACAACAAGGCCAAACTGTCACT
AAGAATTGCTGCTGAGGCTTCTAAGAAGCCTCGGCAAAACGTACTGCCACTAAAGCAATGTAACACAAGCTTCGGCAGACGTGGTCCAGAACAAACCCAA
GGAAATTTTGGGGACCAGGAACTAATCAGACAAGGAACTGATTACAAACATTGGCCGCAAATTGCACAATTTGCCCCAGCGCTTCAGCGTTTTCGGAATG
TCGCGCATTGGCATGGAAGTCACACCTCGGGAACGTGGTTGACCTACACAGGTGCCATCAAATTGGATGACAAAGATCCAAATTCAAAGATCAAGTCATT
TGCTGAATAAGCATTGACGCATACAAAACATTCCCACCAACAGAGCCTAAAAAGGACAAAAAGAAGAAGGCTGATGAAACTCAAGCCTTACCGCAGAGAC
AGAAGAAACAGCAAACTGTGACTTTTTCCTGCTGCAGATTTGGATGATTTCTCCAAACAATTGCAACAATCCATGAGCAGTGCTGACTCAACTCAGGCCT
AAACTCATGCAGACCATACAAGGCAGATGGGCTATATAAACGTTTCGCTTTCCGTTTACGATATAGTCTACTTGTGCAGAATGAATTCTCGTAACATAGC
ACAAGTAGATGTAGTTAACTTTAATCACATAGCAATCTTTAATCAGTGTGTAACATTAGGGAGGACTTTATGGAAGAGCCCTAATGTGTAAAATTAATTT
TAGTAGTGCTATCCCATGTGATTTTAATAGCTTAGGAGAATGA
>d9546543-be50-4567-a8ad-3f89ff6af980|8
ATACCTTCCCAGGTAACAAACCAACCAACTTCGATCTCTTGTAGATCTGTTCTAAAAGAACCTTGCTTTCTGGAACATACGAGGGCAATTCACCATTTCA
TCCTCTAGCTGATAACAAATTTGCACTGACTTGCTTTAGCACTCAATTTGCTTTTGCTTGTCCTGACGGCGTAAAACACGTCTATCAGTTACGTGCCAGA
TCAGTTCACCTAAACTGTTCATCAGACAAGAGGAAGTTCAAGAACTCACTACTCCTCCAATTTTATTGTTGCGGCAATAGTGTTTATAACACTTTGCTCA
CACTCAAAAGAAAGACAGAATGATTGAACTTTCATTAATTGACTTCTATTTGTGCTTTTTAGCCTTTGCTATTCCTTGTTTTAATTATGCTTATTATCTT
TGGTTCACTTGAACTGCAAGATCATAATGAAACTTGTCACGCCTAAACGAACATGAAATTTCTTGTCTTAGGAATATACAACTGTAGCTGCATTTCACCA
AGAATGTAGTTTACAGTCATGTACTCAACATCAACCATATGTAGTTGATGACCCGTGTCCTATTCACTTCTATTCTAAATGGTATATTAGAGTAGGAGCT
AGAAAATCAGCACCTTTAATTGAATTGTGCGTGGATGAGGCTGGTTCTAAATCACCCATTCAGTACATCGATATCGGTAATTATACAGTTTCCTGTTTAC
CTTTTACAATTAATTGCCAGGAACCTAAATTGGGTAGTCTTGTAGTGCGTTGTTCGTTCTATGAAGACTTTTTAGAGTATCATGACGTTCGTGTTGTTTT
AGATTTCATCTAAACGAACAAACTAAAATGTCTGATAATGGACCCCAAAATCAGCGAAATGCACCCCGCATTACGTTTGGTGGACCCTCAGATTCAACTG
GCAGTAACCAGAATGGAGAACGCAGTGGGGCGCGATCAAAACAACGTCGGCCCCAAGGTTTACCCAATAATACTGCGTCTTGGTTCACCGCTCTCACTCA
ACATGGCAAGGAAGACCTTAAATTCCCTCGAGGACAAGGCGTTCCAATTAACACCAATAGCAGTCCAGATGACCAAATTGGCTACTACAGAAGAGCTACC
AGACGAATCGTGGTGGTGACGGTAAAATGAAAGATCTCAGTCCAAGATGGTATTTCTACTACCCTAGGAACTGGGCCAGAAGCTGGACTTCCCTATGGTG
CTAACAAAGACGGCATCATATGGGGTTGCAACTGAGGGAGCCTTGAATACACCAAAAGATACATTGGCACCCGCAATCCTGCTAACAATGCTGCAATCGT
GCTACAACTTCCTCAAGGAACAACATTGCCAAAAGGCTCTTACAGCAGAAGGAGCAGAGGCGGCAGTCAAGCCTCTCTCGTTCCTCATCACGTAGTCGCA
ACAGTTTAAGAAATTCAACTCCAGGCAGCAGTAGGGGAACTTCTCCTCTGCTAGAATGGCTGGCAATGGCGGTGATGCTGCTCTTGCTCTGCTGCTGCTT
GACAGATTGAACCAGCTTGAGAGCAAAATGTCTGGTAAAGGCCAACAACAACAAGGCCAAACTGTCACTAAGAATTTGCTGCTGAGGCTTCTAAGAAGCC
TCGGCAAAACGTACTGCCACTAAGCATACAATGTAACACAAGCTTCGGCAGACGTGGTCCAGAACAAACCCAAGGAAATTTTGGGGACCAGGAACTAATC
AGACAAGGAACTGATTACAAACATTGGCCGCAAATTGCACAATTTGCCCCAGCGTTCAGCGTTTTCGGAATGTCGCGCATTGGCATGGAAGTCACACCTT
CGGGAACGTGGTTGACCTACACAGGTGCCATCAAATTGGATGACAAAGATCCAAATTTCAAAGATCAAGTCATTTGCTGAATAAGCATTGACGCATACAA
AACATTCCCACCAACAGAGCCTAAAAAGGACAAAAAGAAGAAGGCTGATGAAACTCAAGCCTACCGCAGAGACAGAAGAAACAGCAAACTGTGACTCTTT
TTCCTGCTGCAGATTTGGATGATTTCCAAACAATTGCAACAATCCATGAGCAGTGCTGACTCAACTCAGGCCTAAACTCATGCAGACAACATACAAGGCA
GATGGGCTATATAAACGTTCGCTTTTCCGTTTACGATATAGTACTACTTGTGCAGAATGAATTCTCGTAACTACATAGCACAAGTAGATGTAGTTAATTT
TAATCACATAGCAATCTTTTAATCAGTGTGTAACATTAGGGAGGACTTGAAAGAGCCACCACATTTCACCGAGGCCACGCGGAGTACGATCGAGTGTACA
GTGAACAATGCTAGGGAGAGCTGCCTATATGGAAGAGCCCTAATGTGTAAAATTAATTTAGTAGTGCTATCCCCATGTGATTTTAATAGCTTTTAGGAGA
ATGACAAAAAAA
>b8de6949-84a3-4a17-9342-3148918fd6bf|5
GTAGATCTGTTTTTAAACGAACAAACTAAAATGTCTGATAATGGACCCCAAAATCAGCGAATGCACCCCGCATTACGTTTGGTGGACCTCAGATTCAACT
GGCAGTAACCAGAATGGAGAACGCAGTGGGGCGCGATCAAAACAACGTCGGCCCCAAGGTTTACCCAATAATATTGCGTCTTGGTTTCACCGCTCTCACT
TTATGGCAAGGAAGACCTTAAATTCCCTCGAGGACAAGGCGTTCCAATTAACACCAATAGCAGTCCAGATGACCAAATTGGCTACTACCGAAGAGCTACC
AGACGAATTCGTGGTGGTGACGGTAAATGAAAGATCTCAGTCCAAAGATGGTATTTTCCTTGCTAGAATGGCTGGCAATGGCGGTGATGCTGCTCTTGCT
TTGCTGCTGCTTGACAGATTGAACCAGCTTGAGAGCAAAATGTCTGGTAAAGGCCAACAACAACAAGGCCAAACTGTCACTAAGAATTGCTGCTGAGGCT
TCTAAGAAGCCTGGCAAAACGTACTGCCACTAAAGCATACAATGTAACACAAGCTTTCGGCAGACGTGGTCCAGAACAAACCCAAGGAAATTTGGGGACC
AGGAACTAATCAGACAAGGAACTGATTACAAACATTGGCCGCAAATTGCACAATTTGCCCCAGCGCTTCAGCGTTCTTCGGAATGTCGCGCATTGGCATG
GAAGTCACACCTTCGGGAACGTGGTTGACCTACACAGGTGCCATCAAATTGGATGACAAAGATCCAAATTCAAAGATCAAGTCATTTTGCTGAATAAGCA
TATTGACGCATACAAAACATTCCCACCAACAGAGCCTAAAAAGGACAAAAAGAAGAAGGCTGATGAAACTCAAGCCGCAGAGACAGAAGAAACAGCAAAC
TGTGACTCTTCACCCTGCTGCAGATTTGGATGATTTCTCCAAACAATTGCAACAATCCATGAGCAGTGCTGACTCAACTCAAGGCCTAAACTCATGCAGA
CATTAAGGCAGATGGGCTATATAAACGTTCGCTTTCCGTTTACGATATATGGTCTACTCTTGTGCAGAATGAATTCTCGTAACATAGCACAAGTAGATGT
AGTTAACTTTAATCTCATAGCAATTTTAATCAGTGTAACATTAGGGAGGACTTGAAAGAGCCACATTTCACCGAGGCCACGCGGAGTACGATCGAGTGTA
CAGTGAACAATGCTAGGGAGAGCTGCCTATATGGAAGAGCCCTAATGTGTAAAATTAATTTTAGTAGTGCTATCCCCATGTGATTTTAATAGCTTAGGAG
AATGACAAAAATCCCTCCTTACCCTCCATCTCTATTTATATCTTATATACACACATATACATCCTGCCCCACCCTACATACCAACACCTTCATAAACAA
>ad60a87a-8bf5-4376-be9b-9aeef22e69f4|10
GTGCAACTTCCAAGGAACAACATTGCCAAAAGGCTTTTACGCAGAAGGGAGCAGAGGCGGCAGTCAAGCCTCTTCTCGTTCCTCATCACGTAGTCGCAAC
AGTTTAAGAAATTCAACTCCAGGCAGCAGTAGGGGAACTTCTCCTGCTAGAATGGCTGGCAATGGCGGTGATGCTGCTCTTGCTTTGCTGCTGCTTGACA
GATTGAACCAGCTTGAGAGCAAAATGTCTGGTAAAGGC
>4ecf7ae6-e8e7-4db8-82c9-9ed979418280|65
ATACCTTCCCAGGTAACAAACCAACCAACTTTCGATCTCTTGTAGATCTGTTCTCTAAACGAACAAACTAAAATGTCTGATAATGGACCCCAAAATCAGC
GAAATGCACCCCGCATTACGTTTGGTGGACCTCAGATTCAACTGGCAGTAACCAGAATGGAACGCAGTGGGGCGCGATCAAAACAACGTCGGCCCCAAGG
TTTACCCAATAATACTGCGTCTTGGTTCACCCGCTCACTCAACATGGCAAGGAAGACCTTAAATTCCCTCGAGGACAAGGCGTTCCAATTAACACCAATA
GCAGTCCAGATGACCAAATTGGCTACTACCGAAGAGCTACCAGACGAATTCGTGGTGGTGACGGTAAAATGAAAGATCTCAGTCCAAGATGGTATTTCTA
CTACCTAGGAACTGGGCCAGAAGCTGGACTTCCCTATGGTGCTAACAAAGACGGCATCATATGGGTTGCAACTGAGGGAGCCTTGAATACACCAAAAGAT
CACATTGGCACCCGCAATCCTGCTAACAATGCTGCAATCGTGCTACAACTTCCAAGGAACAACATTGCCAAAAGGCTTTACGCAGAGGGAGCAGAGGCGG
CAGTCAAGCCTCTTCTCGTTCCTCATCACGTAGTCGCAACAGTTTAAGAAATTCAACTCCAGGCAGCAGTAGGGGAACTTCTCCTGCTAGAATGGCTGGC
AATGGCGGTGATGCTGCTCTTGCTTTGCTGCTGCTTGACAGATTGAACCAGCTTGAGAGCAAAATGTCTGGTAAAGGCCAACAACAACAAGGCCAAACTG
TCACTAAGAATTGCTGCTGAGGCTTCTAAGAAGCCTCGGCAAAACGTACTGCCACTAAAGCATACAATGTAACACAAGCTTCGGCAGACGTGGTCCAGAA
CAAACCCAAGGAAATTTTGGGGACCAGGAACTAATCAGACAAGGAACTGATTACAAACATTGGCCGCAAATTGCACAATTTGCCCCAGCGCTTCAGCGTT
TTCGGAATGTCGCGCATTGGCATGGAAGTCACACCTTCGGGAACGTGGTTGACCTACACAGGTGCCATCAAATTGGATGACAAAGATCCAAATTCAAAGA
TCAAGTCATTTGCTGAATAAGCATTGACGCATACAAAACATTCCCACCAACAGAGCCTAAAAAGGACAAAAAGAAGAAGGCTGATGAAACTCAAGCCTTA
CCGCAGAGACAGAAGAAACAGCAAACTGTGACTCTTTTCCTGCTGCAGATTTGGATGATTTTCCAAACAATTGCAACAATCCATGAGCAGTGCTGACTCA
ACTCAGGCCTAAACTCATGCAGACACAAGGCAGATGGGCTATATAAACGTTTCGCTTTTCCGTTTACGATATAGTCTACTCTGTGCAGAATGAATTCTCG
TAACTACATAGCACAAGTAGATGTAGTTAACTTTAATCTCACATAGCAATCTTTAATCAGTGTGTAACATTAGGGAGGACTTGAAAGAG
>19f97c14-f859-4777-8b7b-67d96ff3b29a|6
ATACCTTCCCAGGTAACAAACCAACCAACTTTTCGATCTCTTGTAGATCTGTTCTAAACGAACTAAATATTATATTAGTTTTTCTGTTTGGAACTTTAAT
TTTAGCTTTTAGATTCAGATTCCAACGGTACTATTACCGCTGAAGAGCTTAAAAAGCTCTTGAACAATGGAACCTAGTAATAGGTTTCCTATTCCTTACA
TGGATTTGTCTTTACAATTTGCCTATGCCAACAGGAATAGGTTTTTGTATATAATTAAGTTAATTTCCTCTGGCTGTTATGGCCAGTAACTTTAGCTTGT
TTGTGCTTGCTGCTGTGTACAGAATAAATTGGATCACCGGTGGAATTGCTATCGCAATGGCTTGTCTTGTAGGCTTGATGTGGCTCAGCTACTTCATTGC
TTTCAGACTGTTTGCGCGTACGCGTTCCATGTGGTCATTCAATCCAGAAACTAACATTCTCTTCAACGTGCCACTCCATGGCACTATTTGACCAGACCGC
TTCTAGAAAGTGAACTCGTAATCGGAGCTGTGATCCTTCGTGGACATCTTCGTATTGCTGGACACCATCTAGGACGCTGTGACATCAAGGACCTGCCTAA
AGAAATCACTGTTGCTACATCACGAACGCTCTTATTACAATTGGGAGCTCGCAGCGTGTAGCAGGTGACTCAGGTTTTGCTGCATACAGTCGCTACAGGA
TTGGCAACTATAAATTAAACACAGACCATTCCAGTAGCAGTGACAATATTGCTTTGCTTGTACAGTAAGTGACAACAGATGTTCATCTCGTTGACTTTCA
GGTTACTATAGCAGAGATTACTAATTATTATGAGGACTTTTAAAGTTTCCATTTGGAATCTTGATTACATCATAAACCTCATAATTAAAAATTTATCTAA
GTCACTAACTGAGAATAAATATTCTCAATTAGATGAAGAGCAACCAATGGAGATTGATTAAACGAACATGAAATTATTATTTTCTTGGCACTGATAACAC
TCGCTACTTGTGAGCTTTATCACTACCAAGAGTGTGTTAGAGGTACAACAGTACTTTTAAAAGAACCTTGCTCTCTGGAACATACGAGGGCAATCACCAT
TTCATCCTCTAGCTGATAACAAATTTGCACTGACTTGCTTTAGCACTCAATTTGCTTTTGCTTGTCCTGACGGCGTAAAACACGTCTATCAGTTACGTGC
CAGATCAGTTTCACCTAAACTGTTTATCAGACAAGAGGAAGTTCAAGAACTTTACTCCACTCCAATTTTTATTGTTGCGGCAATAGTGTTTATAACACTT
TTGTCACACTCAAAAGAAAGACAGAATGATTGAACTTTCATTAATTGACTTCTATTTGTGCTTTTTAGCCTTTTGCTATTCCTTGTTTTAATTATGCTTA
TTATCTTTTGGTTCACTTGAACTGCAAGATCATAATGAAACTTGTCACGCCTAAACGAACATGAAATCTTGTTTTCTTAGGAATCATCACAACTGTAGCT
GCATTTCACCAAGAATGTAGTTTTCAGTCATGTACTCAACATCAACCATATGTAGTTGATGACCCGTGGTCCTATCACTTCTATTCTAAATGGTATATTA
GAGTAGGAGCTAGAAAATCAGCACCTTTAATTGAATTGTGCCTGGATGAGGCTGGTTCTAAATCACCCATTCAGTACATCGATATCGGTAATTATACAGT
TTCCTGTTTACCTTTTACAATTAATTGCCAGGAACCTAAATTTGGGTAGTCTTGTAGTGCGTTGTTCGTCTATGAAGACTTTAGAGTATCATGACGTTCG
TGTTGTTTTAGATTCATCTAAACGAACAAACTAAAATGTCTGATAATGGACCCCAAAATCAGCGAAATGCACACCCGCATTACGTTTGGTGGACCCTCAG
ATTCAACTGGCAGTAACCAGAATAGAGAACGCAGTGGGCGCGATCAAAACAACGTCGGCCCCAAGGTTTACCCAATAATACTGCGTCTTGGTTCACCGCT
CACTCAACATGGCAAGGAAGACCTTAAATTCCCTCGAGGACAAGGCGTTCCAATTAACACCAATAGCAGTCCAGATGACCAAATTGGCTACCGAAGAGCT
ACCAGACGAATTCGTGGTGGTGACGGTAAAATGAAAGATTCAGTCCAAGATGGTATTTCTACTACCTAGGAACTGGGCCAGAAGCTGGACTTCCCTATGG
TGCTAACAAAAGACGGCATCATGGGTTGCAACTGAGGGAGCCTTGAATACACCTAAAGATTTGGCACCCGCAATCCTGCTAACAATGCTGCAATCGTGCT
ACAACTTCCTCCAAGGAACAATATTGCCAAAAGGCTTTACGCAGAAGGGAGCAGAGGCGGCAGTCAAGCCTCTCGTTCCTCATCACGTAGTCGCAACAGT
TTAAGAAATTCAACACAGGCAGCAGTAGGGAACTTTCCTGCTAGAATGGCTGGCAATGGCGGTGATGCTGCTTGCTTTGCTGCTGCTTGACAGATTGAAC
CAGCTTGAGAGCAAAATGTCTGGTAAAGGCCAACAACAACAAGGCCAAACTGTCACTAAGAATTGCTGCTGAGGCTTTAAGAAGCCTTGGCAAAACGTAC
TGCCACTAAAGCATACAATGTAACACAAGCTTTCGGCAGACGTGGTCCAGAACAAACCCAAGGAAATTTTTGGGACCAGGAACTAATCAGACAAGGAACT
GATTACAAACTGGCCGCAAATTGCACAATTTGCCCCAGCGTTCAGCGTTTTCAGAATGTCGCGCATTGGCATGGAAGTCACACCTTCGGGAACGTGGTTG
ACCTACACAGGTGCCATCAAATTGGATGACAAAGATCCAAATTCAAAGATCAAGTCATTTTGCTGAATAAGCATTGACGCATACAAAAACATTCCCACCA
ACAGAGCCTAAAAAGGACAAAAAGAAGAAGGCTGATGAAACTCAAGCCACCGCAGAGACAGAAGAAACAGCAAACTGTGACTTTTCCTGCTGCAGATTTG
GATGATTTTCCAAACAATTGCAACAATCCATGAGCAGTGCTGACTCAACTCAGGCCTAAACTCATGCAGACATACAAGGCAGATGGGCTATAAACGTTTC
GCTTTCCGTTTACGATATATAGTCTACTTTGTGCAGAATGAATTCTCGTATCATAGCACAGATGTAGTTAACTTTAATCTAATCACATAGCAATCTTTAA
TCAGTGTAACATTAGGGAGGACTTGAAAGAGC
>0b0c8027-8432-4d02-b9f9-c6139267d9aa|8
CCCAGGTAACAAACCATACCAACTTCGATCTCTTGTAGATCTGTTCTCTAAACGAACTTTAAAATCTGTGTGGCTGTCACTCGGCTGCATGCTTAGTGCA
CTCACGCAGTAATTAATAACTAATTACTGTCGTTGACAGGACACGAGTAACTCGTAAACTATATCTGCAGGCTGCTTACGGTTTCGTCCGTGTTGCAGCC
GATCATCAGCACATCTAGGTTTCGTCCGGGTGTGACCGAAAGGTAAGATGGAGAGCCTTGTCCCTGGTTTCAACGAGAAAACACACGTCCATTCAGTTTG
CCTGTTTTACAGGTTCGCGACGTGCTCGTACGTGGCTTTGGAGACTCCGTGGAGGAGGTCTTATCAGAGGCACGTCAACATCTTTAAAGATGGCACTTGT
GGCTTAGTAGAAGTTGAAAAAGGCGTTTTGCCTCAACTTGAACAGCCCTATGTGTTCATCAAACGTTCGGATGCTCGAACTGCACCTCATGGTCATGTTA
TGGTTGAGCTGGTAGCAGAACTCGAAGGCATTCAGTACGGTCGTAGTGGTGAGACACTTGGTGTCCTTGTCCCTCATGTGGGCGAAATACCAGTGGCTTA
CCGCAAGGTTCTTCTTCGTAAGAACGGTAATAAAGGAGCTGGTGGCCATAGTTACGGCGCCGATCTAAAGTATTTGACTTAGGCGACGAGCTTGGCACTG
ATCCTTATGAAGATTTCAAGAAACTGGAACACTAAACATAGCAGTGGTGTTACCCGTGAACTCATGCGTGAGCTTAACGGAGGGGCATACACTCGCTATG
TCGATAACAACTTGTGGCCCTGATGGCTACCCTCTTGAGTGCATTAAAGACCTTCTAGCACGTGCTGGTAAAGCTCATGCACTTTGTCCGAACAACTGGA
CTTTATTGACACTAAGAGGTGTATACTGCTGCCGTGAACATGAGCATGAAATTGCTTGGTACACGGAACGTTCTGAAAAGAGCTATGAATTGCAGACACC
TTTTGAAATTAAATTGGCAAAGAAATTTTGACTACCTTCAATGGGGAATGTCCAAATTTTGTATTTCCCTTAAATTCCATAATCAAGACTATTCAACCAA
GGGTTGAAAAGAAAAAGCTTGATGGCTTTATGGGTAGAATTCGATCTGTCTATCCAGTTGCGTCACCAAATGAATGCAACCAAATGTGCCTTTCAACTCT
CATGAAGTGTGATCATTGTGGTGAAACTTCATGGCAGACGGGCGATTTTGTTAAAGCCACTTGCGAATTTGTGGCACTGAGAATTTGACTAAAGAAGGTG
CCACTACTTGTGGTTACCCCAAAATGCTGTTGTTAAAATTTATTGTCCAGCATGTCACAATTCAGAAGTAGGACCTGAGCATAGTCTTGCCGAATACCAT
AATGAATCTGGCTTGAAAACCATCTTCGTAAGGGTGGTCGCACTATTGCCTTTTCAAAGATCAAGTCATTTTGCTGAATAAGCATTGACGCATACAAAAC
ATTCCCACCAACAGAGCCTAAAAAGGACAAAGAAGAAGGCTGATGAAACTCAAGCCTTACCGCAGAGACAGAAGAAACAGCAAACTGTGACTTTCTTCCT
GCTGCAGATTTGGATGATTTCCAAACAATTGCAACAATCCATGAGCAGTGCTGACTCAACTCAGGCCTAAACTCATGCAGACATCACAAGGCAGATGGGC
TATATAAACGTTTCGCTTTTCCGTTTACGATATAGTCTACTCTTGTGCAGAATGAATTCTCGTAACTACATAGCACAAGTAGATGTAGTTAACTTTAATC
CTTTAGCAATTTTAATCAGTGTGTAACATTTTAGGGAGGACTTGAAAGAGCCACCACATTTCACCGAGGCCACGCGGAGTACGATCGAGTGTACAGTGAA
CAATGCTAGGGAGAGCTGCCTATATGGAAGAGCCCTAATGTGTAAAATTAATTTTAGTAGTGCTATCCCCATGTGATTTTAATAGCTTTAGGAGAATGAC
AAA
>c0a92b9d-b9fb-41d4-93bb-ed14dd981249|10
GTGTAGACTTATGAAAACTATAGGTCCAGACATGTTCCGGAACTTGTCGGCGTTGTCCTGCTGAAATTGTTGACACTGTGAGTGCTTTGGTTTATGATAA
TAAGCTTAAAGCACATAAAGACAAATCAGCTCAATGCTTTAAAATGTTTATAAGGGTGTTATCACGCATGATGTTTCATCTGCAATTAACAGGCCACAAA
TAGGCGTGGTAAGAGAATTCCATACGTAACCCTGCTTGGAGAAAAGCTGTCTTTATTTCACCTTATAATTCACAGAATGCTGTAGCCTCAAAGATTTTGG
GACTACCAACTCAAACTGTTGATCATCAGGGCTCAGAATATGACTATGTCATATTCACTCAAACCACTGAAACAGCTCACTCTTGTAATGTAAACAGATT
TAATGTTGCTATTACCAGAGCAAAAGTAGGCATACTTTGCATAATGTCTGATAGAGACCTTTATGACAAGTTGCAATTTACAAGTCTTGAAATTCCACGT
AGGAATGTGGCAACTTTACAAGCTGAAAATGTAACAGGACTCTTTAAAGATTGTAGTAAGGTAATCACTGGGTTACATCCTACACAGGCACCTACACACC
TCAGTGTTGACACTAAATTCAAAACTGAAGGTTTATGTGTTGACATACCTGGCATACCTAAGGACATGACTCTATAGAAGACTCATCTCTATGATGGGTT
TTAAAATGAATTATCAAGTTAATGGTTACCCTAACATGTTTATCACCCGCGAAGAAGCTATAAGACATGTACGTGCATGGATTGGCTTCGATGTCGAGGG
GTGTCATGCTACTAGAGAAGCTGTTGGTACCAATTTACCTTTACAGCTAGGTTTTTTACAGGTGTTAACCTAGTTGCTGTACCTACAGGTTATGTTGATA
CACCTAATAATACAGATTTTTCCAGAGTTAGTGCTAAACCACCGCCTGGAGATCAATTTAAACACCTCATACCACTTATGTACAAAGGACTTCCTTGGAA
TGTAGTGCGTATAAAGATTGTACAAATGTTAAGTGACACACTTAAAAATCTCTGACAGAGTCGTATTTGTCTTATGGGCACATGGCTTTGAGTTGACATC
TATGAAGTATTTTGTGAAAATAGGACCTGAGCGCACCTGTTGTCTATGTGATAGACGTGCCACATGCTTTTCCACTGCTTCAGACACTCTATGCCTGTTG
GCATCATTCTATTGGATTTGATTACGTCTATAATCCGTTTATGATTGATGTTCAACAATGGGGTTTTACAGGTAACCTACAAAGCAACCATGATCTGTAT
TGTCAAGTCCATGGTAATGCACATGTAGCTAGTTGTGATGCAATCATGACTAGGTGTCTAGCTGTCCACGAGTGCTTTGTTAAGCGTGTTGACTGGACTA
TTGAATATCCTATAATTGGTGATGAACTGAAGATTAATGCGGCTTGTAGAAAGGTTCAACACATGGTTGTTAAAGCTGCATTATTAGCAGACAAATTCCC
AGTTCACGACTGGTAACCCTAAAGCTATTAAGTGTGTACCTCAAGCTGATGTAGAATGGAAGTTCTATGATGCACAGCCTTGTAGTGACAAAGCTTATAA
AATAGAAGAATTATTCTATTCTTATGCCACACATTCTGACAAATTCACAGATGGTGTATGCCTATTTGGAATTGCAATGTCGATAGATATCCTGCTAATT
CCATTGTTTGTAGATTTGACACTAGAGTGCTATCTAACCTTAACTTGCCTGGTTGTGATGGTGGCAGTTTGTATGTAAATAAACATGCATTCCACACACC
AGCTTTTGATAAAAGTGCTTTTGTTAATTTAAAACAATTACCATTTTATTACTCTGACAGTCCATGTGAGTCTCATGGAAAACAAGTAGTGTCAGATATA
GATTATGTACCACTAAAGTCTGCTACGTGTATAACACGTTGCAATTTAGGTGGTGCTGTCTGTAGACATCATGCTAATGAGTACAGATTGTATCTCGATG
CTTATAACATGATGATCTCAGCTGGCTTTAGCTTGTGGGTTTACAAACAATTTGATACTTATAACCTCTGGAACACTTTACAAGACTCAGAGTTTAGAAA
ATGTGGCTTTTAATGTTGTAAATAAGGGACACTTTGATGGACAACAGGGTGAAGTACCAGTTTTTATCATTAATAACACTGTTTACACAAAAGTTGATGG
TGTTGATGTAGAATTGTTTGAAAATAAAACAACATTACCTGTTAATGTAGCATTTGAGCTTTGGGCTAAGCGCAACATTAAACCAGTACCAGAGGTGAAA
ATACTCAATAATTTGGGTGTGGACATTGCTGCTAATACTGTGATCTGGGACTACAAAAGAGATGCTCCAGCACATATATATACTATTGGTGTTTGTTCTA
TGACTGACATAGCCAAGAAACCAACTGAAACGATTTGTGCACCACTCACTGTTTTTTGATGGTAGAGTTGATGGTCAAGTAGACTTATTTAGAAATGCCC
GTAATGGTGTTCTTATTACAGAAGGTAGTGTTAAAGGTTTACAACCATCTGTAGGTCCCAAACAAGCTAGTCTTAATGGAGTCACATTAATTGGAGAAGC
CGTAAAAACACAGTTCAATTATTATAAGAAAGTTGATGGTGTTGTCCAACAATTACCTGAAACTTACTTTACTCAGAGTAGAAATTTACAAGAATTTAAA
CCCAGGAGTCAAATGGAAATTGATTTCTTAGAATTAGCTATGGATGAATTCATTGAACGGTATAAATTAGAAGGCTATGCCTTCGAACATATCGTTTATG
GAGATTTTAGTCATAGTCAGTTAGGTGGTTTACATCTACTGATTGGACTAGCTAAACGTTTAAGGAATCACCTTTTGAATTAGAAGATTTTATTCCTATG
GACAGTACAGTTAAAAACTATTTCATAACAGATGCGCAAACAGGTTCATCTAAGTGTGTGTTCTGTTATTGATTTATTACTTGATGATTTTGTTGAAATA
ATAAAATCCCAAGATTTATCTGTAGTTCTAAGGTTGTCAAAGTGACTATTGACTATACAGAAATTTTATCTATGCTTTGGTGTAAAGATGGCCATGTAGA
AACATTTTACCCAAAATTACAATCTAGTCAAAGCGTGGCACCGGGTGTTGCTATGCCTAATTTTTACAAAATGCAAAGAATGCTATTAGAAAAGTGTGAC
CTTCAAAATTATGGTGATAGTGCAACATTACCTAAAGGCATAATGATGAATGTCGCAAATATACTCAACTGTGTCAATATTTAAACACATTAACATTAGC
TGTACCCTATAATATGAGAGTTATACATTTGGTGCTGGTTCTGATAAAGGAGTTGCACCAGGTACAGCTGTTTTAAGACAGTGGTTGCCTACGGGTACGC
TGCTTGTCGATTCAGATCTTAATGACTTTGTCTCTGATGCAGATTCAACTTTGATTGGTGATTGTGCAACTGTACATACAGCTAATAAATGGGATCTCAT
TATTAGTGATATGTACGACCCTAAGACTAAAAATGTTACAAAAAGAAAATGACTCTAAAGAGGGTTTTTTCACTTACATTTGTGGGTTTATACAACAAAA
GCTAGCTTTGGAGGTTCCGTGGCTATAAAGATAACAGAACATTCTTGGAATGCTGATTTTATAAGCTCATGGGACACTTCGCATGGTGGACAGCCTTTTG
TTACTAATGTGAATGCGTCATCATCTGAAGCATTTTTAATTGGATGTAATTATCTTGGCAAACCACGCGAACAAATAGATGGTTATGTCATGCATGCAAA
TTACATATTTTTGGAGGAATACAAATCCAATTCAGTTGTCTTCCTATTCTTTATTTGACATGAGTAAATTTACCCCCTTAAATTAAGGGTACTGCTGTTA
TGTCTTTTAAAAGAAGGTCAAATCAATGATATGATTTTATCTCTTTTAGTAAAGGTAGACTTATAATTAGAGAAACAACAGAGTTGTTATTTCTAGTGAT
GTTCTTGTTAACAACTAAACGAACAATGTTTGTTTTTGTGTTTTATTGCCACTAGTCTTAGTCAGTGTGTTAATCTTACAACCAGAACTCAATTACCCCT
GCATACACTAATTCTCACACGTGGTGTTTATTACCCTGACAAAGTTTTCAGATCCTCAGTTTCACTTCAACTCAGGACTTGTTCTTACCTTTTTTTCCAA
TGTTACTTGGTTCCATGCTATACATGTCTTGGGACCAATGGTACTAAGAGGTTTGATAACCTGTCCTACCATTTAATGATGGTGTTTATTTTGCTTCCAC
TGAGAAGTTAACATAATAAGAGGCTGGATTTTGGTACTACTTTTAGATTCGAAGACCCAGTCCCTACTTATTGTTAATAACGCTACTAATGTTGTTATTA
AAGTCTGTGAATTCAATTTTGTAATGATCCATTTTGGGTGTTTATTACCACAAAACAACAAAAGTTGGATGGAAAGTGAGTTCAGAGTTTATTAGTGCGA
ATAATTGCACTTTGAATATGTCTCAGCCTTTCTTATGGACCTTGAAGGAAAACAGGGTAATTTCAAAAAAATCTTAGGGAATTTGTGTTTAAGAATATTG
ATGGTTATTTAAAATATATTTAAGCACACGCCTATTAATTTAGTGCGTGATCTCCCTCAGGTTTTTCGGCTTTAGAACCATTGGTAGATTTGCCAATAGG
TATTAACATCACTAGGTTTCAAACTTTACTTGCTCTACATAGACGTTATTTGACTCCTGGTGATTTTTTCAGGTTGGACAGCTGGTGCTGCAGCTTATTA
TGTGGGTTATCTTCAACCTAGGACTTTTCTATTAAAATAATGAAAATGGAACCATTACAGATGCTGTAGACTGTGCACTTGACCCTCTCTCAGAAACAAA
GTGTACGTTGAAATCCTCACTGTAGAAAAAGGAATCTATCAAACTTCTAACTTTTAGAGTCCAACCAACAGAATCTATTGTTAGATTTCCTAATATTACA
AACTTGTGCCCTTTTGGTGAAGTTTTTAACGCCACCAGATTTGCATCTGTTTATGCTTGGAACAGGAAGAGAATCAGCAACTGTGTTGCTGATTATTCTG
TCCTATAATTCCGCATCATTTTCCACTTTAAGTGTTATGGAGTGTCTCCTACTAAATTAAATGATCTCTGCTTTACTAATGTCTATGCAGATTCATTTGT
AATTAGAGGTGATGAAGTCAGACAAATCGCTCCAGGCAAACTGGAAAGATTGCTGATTATAATTATAAATTACCAGATGATTTTACAGGCTGCGTTATAG
CTTGGAATTCTAACAATCTTGATTCTAAAGGTTGGTGGTAATTATAATTACCTGTATAGATTGTTAGGAAGTCTAATCTCAAACCTTTTGAGAGAGATAT
TTCAACTGAAATTTATCAGGCCGGTAGCACACCTTGTAATGGTGTTGAAGGTTCTAATTGTTACTTTTCACAATCATATGGTTTCCAACCCACTAATGGT
GTTGGTTACCAACCATACAGAGTAGTAGTACTTCTTTGAACTTCTACATGCACCAGCAACTGTTTGTGGACCTAAAAAGTCTACTAATTTGGTTAAAAAC
AAATGTGTCAATTTCAACTTCAATGGTTTAACAGGCACAGGTGTTCTTACTGAGTCTAACAAAAGTTTCTGCCTTTCCAACAATTTGGCAGAGACATTGC
TGACACTACTGATGCTGTCCGTGATCCACAGACACTTGAGATTTTGACATTACACCATGTTTTTTGGTGGTGTCAGTGTTATAACACCAGGAACAAATAC
TTCTAACCAGGTTGCTGTTTTCTATCAGGATGTTAACTGCACAGAAGTCCCTGTTGCTATTCATGCAGATCAACTTACTCCTACTTGGCGTGTTTATTCT
ACAGGTTCTAATGTTTCAAACACGTGCAGGCTGTTTAATAGGGGCTGAACATGTCAACAACTCATATGAGTGTGACATACCCATTGGTGCAGGTATATGC
GCTAGTTATCAGACTCAGACTAATTCCTCAGCGGGCACGTAGTGTAGCTAGTCAATCCATCATTGCCTACACTATGTCACTTGGTGCAGAAAATTCAGTT
GCTTACTCTAATAACTCTATTGCCATACCCACAAATTTTACTATTAGTGTTACAGAAATTCTACCAGTGTCTATGACCAAGACATCAGTAGATTGTACAA
TGTACATTTGTGGTGATTCAACTGAATGCAGCAATTTTGTTGCAATATGGCAGTTTTTGTACACAATTAAACCGTGCTTTAACTGGAATAGCTGTTGAAC
AAGACAAAAACACCCAAGAAGTTTTTGCACAAGTCAAACAAATTTACAAAACACCAATTAAAGATTTTGGTGGTTTTAATTTTTCACAAATATTACCAGA
TCCATCAAAACCAAGCAAGAGGTCATTTATTGAAGATCTACTTTTCAACAAAGTGACACTTGCAGATGCTGGCTTCATCAAACAATATGGTGATTGCCTT
GGTGATATTGCTGCTAGAGACCTCATTTGTGCACAAAAGTTTAACGGCCTTACTGTTTTGCCACCTTTGCTCACAGATGAAATGATTGCTCAATACACTT
TGCACTGTTAGCGGGTACAATCACTTCTGGTTGGACCTTTGGTGCAGGTGCTGCATTACAATACCATTTGCTATGCAAATGGCTTATAGGTTTAATGGTA
TTGGAGTTACACAGAATGTTCTCTATGAGAACCAAAAATTGATTGCCAACCAATTTAATAGTGCTATTGGCAAAATCAAGAAGACTTTCCACAGCAAGTG
CACTTGGAAAACTCAAGATGTGGTCAACCAAAATGCACAAGCTTTAAACACGCTTGTTAAACAACTTAGCTCCAATTTTGGTGCAATTCAAGTGTTTTAA
ATGATATGATTTTCACGTCTTGACAAAGTTGAGGCTGAAGTGCAAATTGATAGGTTGATCACAGGCAGACTTCAAAGTTTGCAGACATATGTGACTCAAC
AATTAATTAGAGCTGCAGAAATCAGAGCTTCTGCTAATCTTGCTGCTACTAAAATGTCAGAGTGTGTACTTGGACAATCAAAAAGAGTTGATTTGTGGAA
AGGGCTATCATCTTATGTCCTCTCCCTCAGTCAGCACCTCATGGTGTAGTCTTGCATGTGACTTATGTCCCTGCACAAGAAAAGAACTTCACAACTGCTC
CTGCCATTTGTCATGATGGAAAAGCACACTCCTCGTGAAGGTGTCTTGTTTCAAATGGCACACACTGGTTTGTAACACAAAGGAATTTTTATGAACCACA
AATCATTACTACAGACAACACATTTGTGTCTGGTAACTGTGATGTTGTAATAGGAATTGTCAACAACACAGTTTATGATCTTTTGCAACCTGAATTAGAC
TCATTCAAGGAGGAGTTAGATAAATATTTTAAGAATCATACATCACCAGATGTTGATTTAGGTGACATCTCTGGCATTAATGCTTCAGTTGTAAACATTC
AAAAAGAAATTGACCGCCTCAATGAGGTTGCCAAGAATTTAAATGAATCTCATCGATCTCCAAGAACTTGGAAAGTATGAGCAGTATAAAATGGCCATAG
TACATTTGGCTAGGTTTTATAGCTGGCTTGATTGCCATAGTAATGGTGACAATTATGCTTTGCTGTATGACCAGTTGCTGTAGTTGTCTCAAGGGCTGTT
GTTCTTGTGGATCCTGCTGCAAATTTGATGAAGACGATACTGAGCCAGTGCTCAAAAGGAGTCAAATTACATTACACATAAACGAACTTATGGATTTGTT
TATGAGAATCTCACAATTGGAACTGTAACTTTGAAGCAAGGTGAAATCAAGGATGCTACTCCTTCAGATTTTGTTCGCGCTACTGCAACGATACCGATAC
AAGCCTCACTCCCTTTCGGATGGCTTATTGTTGGCGTTGCACTTCTTGCTGTTTTCAGAGCGCTTCCAAAATCATAACCCTCAAAAGAGATGGCAACTAG
CACTTTCCAAGGGTGTTCACTTTGTTTGCAACTTGCTGTTGTTGTTTGTAACAGTTTACTCACACCTTTTGCTCGTTGCTGCTGGCCTTGAAGCCCCTTT
TCTCTATCTTTATGCTTAGTCTACTTCTTGCAGAGTATAAACTTTGTAAGAATAATAATGAGGCTTTGGCTTTGCTGGAAATGCCGTTCCAAAAACCCAT
TTATGATGCCAACTATTTCTTTGCTGGCACTAATTGTTACGACTATTGTATACCTTACAATAGTGTATTCTTCAATTGTCATTACTCTTCAGGTGATGGC
ACAACAAGTCCTATTTTGAACATGACTACCAGATTGGTGGTTATACTGAAAAATGGGAATCTAGAGTAAAAGACTGTGTTGTATTACACAGTTACTTCAC
TTCAGACTTACCAGCTGTACTCAACTCAATTGAGTACAGACACTGGTGTTGAACATGTTACCCTTCATCTACAATAAAATTGTTGATGAGCCTGAAGAAC
ATGTCCAAATTTCACAATCGACGGTTCATCCGGAGTTGTTAATCCAGTAATGGAACCAATTTATGATGAACCGACGACGACTACTAGCGTGCCTTTGTAA
GCACAAGCTGATGAGTACGAACTTATGTACTCATTCGTTTCAGAAGAGACAGGTACGTTAATAGTTAATAGCGTACTTTTCTTGCTTCGTGGTATTCTTG
CTAGTTACACTAGCCATCCTTGCGCTTCGATTGTGTGCGTACTGCTGCAATATTGTTAACGTGAGTCTTGTAAAACCTTCTTTACGTTTACTCTCGTGTT
AAAAATCTGAATTCTTCTAGAGTTCCTGATTTCTGGTCTAAACGAACTAAATATTATTAGTTTTCTGTTTGGAACTTTAATTTTAGCCATGGCAGATTCC
AACGGTACTATTACCGTTGAAGAGCTTAAAAAGCTTTTGAACAATGGAACCTAGTAATAGGTTTCCTATTCCTTACATGGATTTGTCTTTTTACAATTTG
CCTATGCCAACAGGAATAGGTTTTTGTATATAATTAAGTTAATTTTTCCTTGGCTGTTATGGCCAGTAACTTTAGCTTGTTTTGTGCTTGCTGCTGTTTA
CAGAATAAATTGGATCACCGGTGGAATTGCTATCGCAATGGCTTGTCTTGTAGGCTTGATGTGGCTCAGCTACTTCATTGCTCTTTCAGACTGTTTGCGC
GTACGCGTTCCATGTGGTCATTCAATCCAGAAACTAACATTCTTCAACGTGCCACTCCATGGCACTATTCTGACCAGACCGCTTTAGAAAGTGAACTCGT
AATCGGAGCTGTGATCCTTCGTGGACATCTTCGTATTGCTGGACACCATCTAGGACGCTGTGACATCAAGGACCTGCCTAAAGAAATCACTGTTGCTACA
TCACGAACGTTCTTATTACAAATTGGGAGCTTTCGCAGCGTGTAGCAGGTGACTCAGGTTTTGCTGCATACAGTCGCTACAGGATTGGCAACTATAAATT
AAACACAGACCATTCCAGTAGCAGTGACAATATTGCTTTGCTTGTACAGTAAGTGACAACAGATGTTTCATCTCGTTGACTTCAGGTTACTATAGCAGAG
AGATACTAATTATTATGAGGACTTTTAAAGTTTCCATTTGGAATCTTGATTACATCATAAACCTCATAATTAAAAATTTATCTAAGTCACTAACTGAGAA
TAAATATTTTCAATTAGATGAAGAGCAACCAATGGAGATTGATTAAACGAACATGAAAATTATTCTTTTCTTGGCACTGATAACACTCGCTACTCTGTGA
GCTTTATCACTACCAAGAGTGTGTTAGAGGTACAACAGTACTTTTAAAAGAACCTTGCTCTTCTGGAACATACGAGGGCAATTCACCATTTCATCCTCTA
GCTGATAACAAATTTGCACTGACTTGCTTTAGCACTCAATTTGCTTTTGCTTGTCCTGACGGCGTAAAACACGTCTATCAGTTACGTGCCAGATCAGTTC
ACCTAAACTGTTTCATCAGACAAGAGGAAGTTCAAGAACTTTACTCTCCAATTTTTATTGTTGCGGCAATAGTGTTATAACACTTTGCTCACACTCTAAA
GAAAGACAGAATGATTGAACTTTCATTAATTGACTTCTATTTGTGCTTTTTAGCCTTTCTGCTATTCCTTGTTTTAATTATGCTTATTATCTTTTGGTCT
CACTTGAACTGCAAGATCATAATGAAACTTGTCACGCCTAAACGAACATGAAATTTCTTGTTTCTTAGGAATATCACAACTGTAGCTGCATTTCACCAAG
AATGTAGTTTACAGTTATGTACTCAACATCAACCATATGTAGTTGATGACCCGTGTCCTATTCACTTCTATTCTAAATGGTATATTAGAGTAGGAGCTAG
AAAATCAGCACCTTTAATTGAATTGTGCGTGGATGAGGCTGGTTCTAAATCACCCATTCAGTACATCGATATCGGTAATTATACAGTTTCCTGTTTACCT
TTTACAATTAATTGCCAGGAACCTAAATTGGGTAGTCTTGTAGTGCGTTGTTCGTCTATGAAGACTTTTTAGAGTATCATGACGTTCGTGTTGTTTTAGA
TTTCATCTAAACGAACAAACTAAAATGTCTGATAATGGACCCCAAAATCAGCGAAATGCACCCCGCATTACGTTTGGTGGACCTCAGATTCAACTGGCAG
TAACCAGAATGGAGAACGCAGTGGGGCGCGATCAAACAACGTCGGCCCCAAGGTTTACCCAATAATACTGCGCTTGGTTCACCGCTCTCACTCAACATGG
CAAGGAAGACCTTAAATTCCCTCGAGGACAAGGCGTTCCAATTAACACCAATAGCAGTCCAGATGACCAAATTGGCTACTACCGAAGAGCTACCAGACGA
ATTCGTGGTGGTGACGGTAAAATGAAAGATTCAGTCCAAGATGGTATTCTACTACCTAGGAACTGGGCCAGAAGCTGGACTTCCCTATGGTGCTAACAAA
GACGGCATCATATGGGTTGCAACTGAGGGAGCCTTGAATACACCAAAAGATCACATTGGCACCCGCAATCCTGCTAACAATGCTGCAATCGTGCTACAAC
TTCCTCAAGGAACAACATTGCCAAAAGGCTTTTACGCAGAAGGGAGCAGAGGCGGCAGTCAAGCCTCTCGTTCCTCATCACGTAGTCGCAACAGTTTAAG
AAATTCAACTCCAGGCAGCAGTAGGGGAACTTTTCCTGCTAGAATGGCTGGCAATGGCGGTGATGCTGCTCTTGCTTTGCTGCTGCTTGACAGATTGAAC
CAGCTTGAGAGCAAAATGTCTGGTAAAGGCCAACAACAACAAGGCCAAACTGTCACTAAGAATTTGCTGCTGAGGCTTCTAAGAAGCCTGGCAAAAACGT
ACTGCCACTAAAGCATACAATGTAACACAAGCTTCGGCAGACGTGGTCCAGAACAAACCCAAGGAAATTTTGGGGACCAGGAACTAATCAGACAAGGAAC
TGATTACAAACATTGGCCGCAAATTGCACAATTTGCCCCAGCGCTTCAGCGTTTTCGGAATGTCGCGCATTGGCATGGAAGTCACACCTTCGGGAACGTG
GTTGACCTACACAGGTGCCATCAAATTGGATGACAAAGATCCAAATTAAAGATCAAGTCATTTTGCTGAATAAGCATATTGACGCATACAAAACATTCCC
ACCAACAGAGCCTAAAAAAGGACAAAAAGAAGAAGGCTGATGAAACTCAAGCCTTACCAAGAGACAGAAGAAACAGCAAACTGTGACTTTTTACCTGCTG
CAGATTTGGATGATTTCCAAACAATTGCAACAATCCATGAGCAGTGCTGACTCAACTCAGGCCTAAAACTCATGCAGACCAACAAGGCAGATGGGCTATA
TAAACGTTTTCGCTTTCCGTTTACGATATATAGTCTACTCTTTGTGCAGAATGAATTCTCGTAACTACATAGCACAAGTAGATGTAGTTAATTTTAATCA
CATAGCAATCTTTAATCAGTGTGTAACATTAGGGAGGACTTGAAAGAGCCACCACATTTCACCGAGGCCACGCGGAGTACGATCGAGTGTACAGTGAACA
ATGCTAGGGAGAGCTGCCTATATGGAAGAGCCCTAATGTGTAAAATTAAATTTTAGTAGTGCTATCCCCATGTGATTTTAATAGCTTCTAGGAGAATGAC
AAAAA
>7811158d-e2e0-4c93-ae59-fd213a684046|6
TAAATTGGGTAGTACTGTAGTGCGTTGTTCGTTCTATGAAGACTTAGAGTATCATGACGTTCGTGTTGTTCTAGATTTCATCTAAACGAACAAACTAAAA
TGTCTGATAATGGACCCCAAAATCAGCGAAATGCACCCCGCATTACGTTTGGTGGACCTCAGATTCAACTGGCAGTAACCAGAATGGAGAACGCAGTGGG
GCGCGATCAAAACAACGTCGGCCCCAAGGTTTACCCAATAATACTGCGTCTTGGTTCACCGCTCTCACTTCAACATGGCAAGGAAGACCTTAAATTCCCT
CGAGGACAAGGCGTTCCAATTAACACCAATAGCAGTCCAGATGACCAAATTGGCTACTACCGAAGAGCTACCAGACGAATTCGTGGTGGTGACGGTAAAA
TGAAAGATCTCAGTCCAAGATGGTATTTCTACTACCTAGGAACTGGGCCAGAAGCTGGACTTCCTATGGTGCTAACAAAGACGGCATCATATGGGTTGCA
ACTGAGGAGCCTTGAATACACCAAAAGATCACATTGGCACCCGCAATCCTGCTAACAATGCTGCAATCGTGCAACTTCCTCCAAGGAACAACATTGCCAA
AAGGCTTACGCAGAAGGGAGCAGAGGCGGCAGTCAAGCCTCTCGTTCCTCATCACGTAGTCGCAACAGTTTAAGAAATTCAACTCCAGGCAGCAGTAGGG
GA
>fa50ecb8-3a95-41a1-93f2-fcd7f329ecae|6
CCTTCCCCAGGTAACAAAACCAACATTCTTCGATCTTGTAGATCTGTTCTCTAAACGAACAAACTAAAAATGTCTGATAATGGACCCCAAAATCAGCGAA
ATGCACCCGCATTACGTTTGGTGGACCCTCAGATTCAACTGGCAGTAACCAGAATGGAGAACGCAGTGGGCGCGATCAAAACAACGTCGGCCCCAAGGTT
TACCCAATAATACTGCGTCTTGGTTCACCGCTCACTCAACATGGCAAGGAAGACCTTAAATTCCCTCGAGGACAAGGCGTTCCAATTAACACCAATAGCA
GTCCAGATGACCAAATTGGCTACTACCGAAGAGCTACCAGACGAATTCGTGGTGGTGACGGTAAAATGAAAGATCTCAGTCCAAGATGGTATTTCTACTA
CCTAGGAACTGGGCCAGAAGCTGGACTTCCCTATGGTGCTAACAAAGACGGCATCATATGGGTTGCAACTGAGGGAGCCTTGAATACACCAAAGATCACA
TTGGCACCCGCAATCCTGCTAACAATGCTGCAATCGTGCTACAACTTCCAAGGAACAACTATGCCAAAAGGCTTTTACGCAGAAGGAGCAGAGGCGGCAG
TCAAGCCTCTCGTTCCTCATCACGTAGTCGCAACAGTTTAAGAAATTTCAACTCCAGGCAGCAGTAGGGAACTTCTCCTGCTAGAATGGCTGGCAATGGC
GGTGATGCTGCTCTTGCTTTGCTGCTGCTTGACAGATTGAACCAGCTTGAGAGCAAAATGTCTGGTAAAGGCCAACAACAACAAGGAAGAAGGCTGATGA
AACTTCAAGCCTCAAGAGACAGAAGAAACAGCAAACTGTGACTTTCCTGCTGCAGATTTGGATGATTTCCAAACAATTGCAACAATCCATGAGCAGTGCT
GACTCAACTCAGGCCTAAACTCATGCAGACCAAGGCAGATGGGCTATAAACGTTTCGCTTTTCCGTTTACGATATGGTACACTCTTGTGCAGAATGAATC
TCGTACTACATAGCACAAGTAGATGTAGTTAACTTTAATCTCACATAGCAATTTTAATCAGTGTGTAACACTAGGGAGGACTTGAAAGAGCCACCACATT
TCACCGAGGCCACGCGGAGTACGATCGAGTGTACAGTGAACAATGCTAGGGAGAGCTGCCTATATGGAAGAGCCCTAATGTGTAAAATTAATTTTAGTAG
TGCTATCCCATGTGATTTTAATAGCTTCTTAGGAGAATGACAAAA
>5e85cd24-5850-4a2a-a709-28dd47b32a6f|5
ATACCTTCCCAGGTAACAAACCAACCAACTTTCGATCTCTTGTAGATCTGTTCTCTAAACGAACAAACTAAAATGTCTGATAATGGACCCCAAAATCAGC
GAATGCACCCGCATTACGTTTGGTGGACCTCAGATTCAACTGGCAGTAACCAGAATAGAGAACGCAGTGGGGCGCGATCAAAACAACGTCGGCCCCAAGG
TTTACCCAATAATACTGCGTCTTGGTTCACCGCTCACTCAACATGGCAAGGAAGACCTTAAATTCCCTCGAGGACAAGGCGTTCCAATTAACACCAATAG
CAGTCCAGATGACCAAATTGGCTACTACCGAAGAGCTACCAGACGAATCGTGGTGGTGACGGTAAAATGAAAGATCTCAGTCCAAGATGGTATTTCTACT
ACCTAGGAACTGGGCCAGAAGCTGGACTTCCCTATGGTGCTAACAAAGACGGCATCATATGGGTTGCAACTGAGGGAGCCTTGAATACACCAAAAGATCA
CATTGGCACCCGCAATCCTGCTAACAATGCTGCAATCGTGCAACTTCCAAGGAACAACTATTGCCAAAAGGCTTCTACGCAGAAGGAGCAGAGGCGGCAG
TCAAGCCCTTCTCGTTCCTCATCACGTAGTCGCAACAGTTTAAGAAATTCAACCCAGGCAGCAGTAGGGAACTTTCCTGCTAGAATGGCTGGCAATGGCG
GTGATGCTGCTCTTGCTTTTGCTGCTGCTTGACAGATTGAACCAGCTTGAGAGCAAAATGTCTGGTAAAGGCCAACAACAACAAGGCCAAACTGTCACTA
AGAATTGCTGCTGAGGCTTTTTAAGAAGCCTCGCAAAAACGTACTGCCACTAAAGCATACAATGTAACACAAGCTTCGGCAGACGTGGTCCAGAACAAAC
CCAAGGAAATTTTTGGGGACCAGGAACTAATCAGACAAGGAACTGATTACAAACTGGCCGCAAATTCATGCAGACATACAAGGCAGATGGGCTATAAACG
TTTCGCTTTTCCGTTTACGATATAGTCTACTCTTGTGCAGAATGAATTCTCGTAAACATAGCACAAGTAGATGTAGTTAACTTTAATTTTAGCAATTTTT
AATCAGTGTGTAACATTAGGGAGGACTTGAAAGAGCCACCACATTTCACCGAGGCCGCGGAGTACGATCGAGTGTACAGTGAACAATGCTAGGAGAGAGC
TGCCTATATGGAAGAGCCCTAATGTGTAAAATTAATTTTAGTAGTGCTATCCCCATGTGATTCTAATAGCTTTCTAGGAGAATGACAAAAAAAAAAAGAA
AAAAT
>c9ba9ec5-0d42-4100-a937-6a9af5be038e|5
ACCTTCCCAGGTAACAAACCAACCAACTTTCGATCTCTGTAGATCTGTTCTCTAAACGAACAAACTAAAATGTCTGATAATGGACCCCAAAATCAGCGAA
TGCACCCGCATTACGTTTGGTGGACACTCAGATTCAACTGGCAGTAACCAGAATAGAACGCAGTGGGGCGCGATCAAAACAACGTCGGCCCCAAGGTTTA
CCCAATAATACTGCGTCTTGGTCACCGCTCACTCAACATGGCAAGGAAGACCTTAAATTCCCTCGAGGACAAGGCGTTCCAATTAACACCAATAGCAGTC
CAGATGACCAAATTGGCTACTACGAAGAGCTACCAGACGAATTCGTGGTGGTGACGGTAAAATGAAAGATCAGTCCAAGATGGTATCTACTACCTAGGAA
CTGGGCCAGAAGCTGGACTTCCCTATGGTGCTAACAAAGACGGCATCATATGGGTTGCAACTGAGGGAGCCTTGAATACACCAAAAGATACATTGGCACC
CGCAATCCTGCTAACAATGCTGCAATCGTGCTACAACTTCCTCAAGGAACAACATTGCCAAAAGGCTTTACGCAACAGGGACCAGGAACTAATCAGACAA
GGAACTGATTACAAACATTGGCCGCAAATTGCACAATTTGCCCCAGCGCTTCAGCGTTTTCGGAATGTCGCGCATTGGCATGGAAGTCACACCTTCGGGA
ACGTGGTTGACCTACACAGGTGCCATCAAATTGGATGACAAAGATCCAAATTTCAAAGATCAAGTCATTTGCTGAATAAGCATTGACGCATACAAACATT
CCCACCAACAGAGCCTAAAAAGGACAAAAGAAGAAGGCTGATGAAACTCAAGCCACAAGAGACAGAAGAAACAGCAAACTGTGACTCTTTTCCTGCTGCA
GATTTGGATGATTCTCCAAACAATTGCAACAATCCATGAGCAGTGCTGACTCAACTCAGGCCTAAACTCATGCAGACCACACAAGGCAGATGGGCTATAT
AAACGTTTCGCTTTCCGTTTACGATATAGTCTACTCTTGTGCAGAATGAATTCTCGTAACATAGCACAAGTAGATGTAGTTAACTTTAATCTCACAATAG
CAATTTTAATCAGTGTGTAACATTAGGGAGGACTTGAAAGAGCCACATTTCACCGAGGCCACGCGGAGTACGATCGAGTGTACAGTGAACAATGCTAGGG
AGAGCTGCCTATATGGAAGAGCCCTAATGTGTAAAATTAATTTTAGTAGTGCTATCCCCATGTGATTTTAATAGCTTCTAGGAGAATGACAAAATCCCAC
CCACTTACTCCCCATCCATCACATATCCATCACACACAACCTCCCCAACCCTCAAA
>8cd0fc88-5f09-4240-ae3a-ae6de9b266ca|5
GAGGTATGAGCTATTATTGTAAATCACATAAACCACCCATTAGTTTTCCATTGTGTGCTAATGGACAAGTTTTGGTTTATATAAATACATGTGTTGGTAG
CGATAATGTTACTGACTTTAATGCAATTGCAACATGTGACTGGACAAATGCTGGTGATTACATTTTTAGCTAACACCTGTACTGAAAAGACTCAAGCTTT
GCAGCAGAAACGCTCAAAGCTACTGAGGAGACATTTAAACTGTCTTATGGTATTGCTACTGTACGTGAAGTGCTGTCTGACAGAGAATTACATCATGGGA
AGTTGGTAAACCTAGACCACCACTTAACCGAAATTATGTTCTACTGGTTATCGTGTAACTAAAACAGTAAAGTACAAATAGGAGAGTACACCTTTGAAAA
AGGTGACTATGGTGATGCTGTTGTTTACCGAGGTACAACAACTTTACAAATTAAATGTTGGTGATTATTCTGTGCTGACACTACACATACAGTAATGCCA
TTAAGTGCACCTACACTAGTGCCACAAGAGCACTATGTTAGAATTACTGGCTTATACCCAACACTCAATATCTCAGATGAGTTTTCTAGCAATGTTGCAA
ATATTAAAAGGTTGGTATGCAAAAGTATTTTACACTCCAGGACCACCTGGTACTGGTAAGAGTCATTTTGCTATTGGCCTAGCTCTACTACCCTTCTGCT
CGCATAGTGTATACAGCTTGCTCATGCCGCTGTTGATGCATATGTGAGAAGGCATTAAAATATTTGCCTATAGATAAATGTAGTAGAATTAACCCGACGT
GCTCGTGTAGAGTGTTTTGATAAATTCAAAGTGAATTCAACTAGAACAGTATGTCTTTGTACTGTAAATGCATTGCCTGAGACGACAGCAGATATAGTTG
TCTTGATGAAATTTCAATGGCCACAAATTATGATTTGAGTGTTGTCAATGCCAGATTACGTGCTAAGCACTATGTGTCATTGGCGACCCTGCTCAATTAC
CTGCACCACACGCTTATTGCTAACTAAGGGCACACTAGAACCAGAATATTTCAATCAGTGTGTAGACTTATGAAAAACTATAGGTCCAGACATGTCTCGG
AACTTGTCGGCGTTGTCCTGCTGAAATTGTTGACACTGTGAGTGCTTTGGTTTATGATAATAAGCTTAAGCACAAAAGACAAATCAGCTCAATGCTTTAA
AATGTTTTATAAGGGTGTTATCACGCATGATGTTCATCTGCAATTAACAGGCCACAAATAGGCGTGGTAAGAGAATTCCTACGTAACCCTGCTTGGAGAA
AAGCTGTCTTTATTTCACCTTATAATTCACAGAATGCTGTAGCCTCAAAGATTTTGGGACTACCAACTCAAACTGTTGATTCATACAGGGCTCAGAATAT
GACTATGTCATATTCACTCAAACCACTGAAACAGCTCACTTGTAATGTAAACAGATTTAATGTTGCTATTACCAGAGCAAAAGTAGGCATACTTTGCATA
ATGTCTGATAGAGACCTTTATGACAAGTTGCAATTTACAAGTCTTGAAATTCACGTAGGAATGTGGCAACTTTACAAGCTGAAAATGTAACAGGACTCTT
TAAAGATTTGTAGTAAGGTATCACTGGGTTACATCCTACACAGGCACCTACCTCCAGTGTTGACACTAAATTCAAAACTGAAGGTTTATGTGTTGACATA
CCTGGCATACCTAAGGACATGACCTATAGAAGACTCATCTCTATGATGGGTTTTAAAATGAATTATCAAGTTAATGGTTACCCTAACATGTTTATTTCCC
GCGAAGAAGCTATAAGACATGTACGTGCATGGATTGGCTTCGATGTCGAGGTGTCATGCTACTAGAGAAGCTGTTGGTACCAATTTACCTTTACAGCTAG
GTTTTTACAGGTGTTAACCTAGTTGCTGTACCTACAGGTTATGTTGATACACCTAATAATACAGATTTTTCCAGAGTTAGTGCTAAACCACCGCCTGGAG
ATCAATTTATCCTCATACCACTTATGTACAAAGGACTTCCTTGGAATGTAGTGCGTATAAAGATTGTACAAATGTTAAGTGACACACTTAAAAATCTCTC
TGACAGAGTCGTATTTGTCTTATGGGCACATGGCTTTGAGTTGACATCTATGAAGTATTTTGTGAAATAGGACCTGAGCGCACCTGTTGTCTATGTGATA
GACGTGCCACATGCTTTTCCACTGCTTTCAGACACTTATGCCTGTTGGCATCATTCTATTGGATTTGATTACGTCTATAATCCGTTTATGATTGATGTTC
AACAATGGGGTTTTTACAGGTAACCTACAAAGCAACCATGATCTGTATTGTCAAGTCCATGGTAAATGCACACCGTAGCTAGTTGTGATGCAATCATGAC
TAGGTGTCTAGCTGTCCACGAGTGCTTTGTTAAGCGTGTTGACTGGACTATTGAATATCCTATAATTGGTGATGAACTGAAGATTAATGCGGCTTGTAGA
AAGGTTCAACACATGGTTGTTAAAGCTGCATTATTAGCAGACAAATTCCCAGTTTTCACGACATTGGTAACCCTAAAGCTATTAAGTGTGTACCTCAAGC
TGATGTAGAATGGAAGTTCTATGATGCACAGCCTTGTAGTGACAAAGCTTATAAAATAGAAGAATTATTCTATTCTTATGCCACACATTCTGACAAATTC
ACAGATGGTGTATGCCTATTTGGAATTGCAATGTCGATAGATATCCTGCTAATTCCATTGTTTGTAGATTTGACACTAGAGTGCTATCTAACCTTAACTT
GCCTGGTTGTGATGGTGGCAGTTTGTATGTAAATAAACATGCATTCCCACACCAGCTTTGATAAAAGTGCTTTTGTTAATTTAAAACAATTACCATTTTA
TTACTTTGACAGTCCATGTGAGTCTCATGGAAAACAAGTAGTGTCAGATATAGATTATGTACCACTAAAGTCTGCTACGTGTATAACACGTTGCAATTTA
GGTGGTGCTGTCTGTAGACATCATGCTAATGAGTACAGATTGTATCTTCGATGCTTATAACATGATGATTTCAGCTGGCTTTAGCTTGTGGGTTTACAAA
CAATTTGATACTTATAACCTCTGGAACACTTTTACAAGACTTCAGAGTTTAGAAAATGTGGCTTTAATGTTGTAAATAAGGGACACTTTGATGGACAACA
GGGTGAAGTACCAGTTCTATCATTAATAACACTGTTTACACAAAAGTTGATGGTGTTGATGTAGAATTGTTTGAAAATAAAACAACATTACCTGTTAATG
TAGCATTTGAGCTTTGGGCTAAGCGCAACATTAAACCAGTACCAGAGGTGAAAATACTCAATAATTTGGGTGTGGACATTGCTGCTAAATACTGTGATCT
GGGACTACAAAAGAGATGCTCCAGCACATATATCTACTATTGGTGTTTGTTCTATGACTGACATAGCCAAGAAACCAACTGAAACGATTGTGCACCACAC
TGTCTTTTGATGGTAGAGTTGATGGTCAAGTAGACTTATTTAGAATGCCCGTAATGGTGTTCTTATTACAGAAGGTAGTGTTAAAGGTTTACAACCATCT
GTAGGTCCCAAACAAGCTAGTCTTAATGGAGTCACATTAATTGAGAAGCCGTAAAAACACAGTTCAATTATTATAAGAAAGTTGATGGTGTTGTCCAACA
ATTACCTGAAACTTACTTTACTCAAGAGTAGAAATTTACAAGAATTTAAACCCAGGAGTCAAATGGAAATTGATTTCTTAGAATTAGCTATGGATGAATT
CATTGAACGGTATAAATTAGAAGGCTATGCCTTCGAACATATCGTTTATGGAGATTTTAGTCATAGTCAGTTAGGTGGTTTACATCTACTGATTGGACTA
GCTAAACGTTAAGGAATCACCTTTTGAATTAGAAGATTTTATTCCTATGGACAGTACAGTTAAAAAACTATTCATAACAGATGCGCAAACAGGTTCATCT
AAGTGTGTGTGTTCTGTTATTGATTTATTACTTGATGATTTTGTTGAAATAATAAAATCCCAAGATTTATCTGTAGTTCTAAGGTTGTCAAAGTGACTAT
TGACTATACAGAAATTCATTTATGCTTGGTGTAAAGATGGCCATGTAGAAACATTTTACCCAAAATTACAATTTACTAGTCAAGCGTGGCAACCGGGTGT
TGCTATGCCTAATCACAAAATGCAAAGAATGCTATTAGAAAAAGTGTGACCTTCAAAATTATGGTGATAGTGCAACATTACCTAAAGGCATAATGATGAA
TGTCGCAAAATATACTCAACTGTGTCAATATTTAAACACATTAACATTAGCTGTACCCTATAATATGAGAGTTATACATTTTGGTGCTGGTTCTGATAAA
GGAGTTGCACCAGGTACAGCTGTTTCTAAGACAGTGGTTGCCTACGGGTACGCTGCTTGTCGATTCAGATCTTAATGACTTTGTCTCTGATGCAGATTCA
ACTTTGATTGGTGATTGTGCAACTGTACATACAGCTAATAAATGGGATCTCATTATTAGTGATATGTACGACCCTAAGACTAAAAATGTTCAAAAAGAAA
ATGACTCTAAAGAGGGTTCACTTACATTGTGGGTTTATACAACAAAAGCTAGCTTTTAGAGGTTCCGTGGCTATAAAGATAACAGAACATTCTTGGAATG
CTGATTTTAAGCTCATGGGACACTTCGCATGGTGGACAGCCTTTGTTACTAATGTGAATGCGTCATCATCTGAAGCATTTTTTAATTGGATGTAATTATC
TTGGCAAACCACGCGAACAAATAGATGGTTATGTCATGCATGCAAATTACATATTTTGGAGGAATACAAATCCAATTCAGTTGTCTTCCTATTCTTTATT
TGACATGAGTAAATTTCCCCTTAAATTAAGGGGTACTGCTGTTATGTCTTTAAAAGAAGGTCAAATCAATGATATGATTTTATCTTCTTAGTAAAGGTAG
ACTTATAATTAGAGAAAACAACAGAGTTGTTATTCTAGTGATGTTCTTGTTAACAACTAAACGAACAATGTTTGTTTTTTGTTTATTGCCACTAGTCTAG
TCAGTGTGTTAATCTTACAACCAGAACTCAATTACCCCTGCATACACTAATTCTTTCACACGTGGTGTTTATTACCCTGACAAAGTTTTCAGATCCTCAG
TTTACACTCAACTCAGGACTTGTTCTTACCTTTTTTTCCAATGTTACTTGGTTCCATGCTATACATGTCGTGGGACCAATGGTACTAAGAGGTTTGATAA
CCCTGTCCTACCATTTAATGATGGTGTTTATTTTGCTTCCACTGAGAAGTCTAACATAATAAGAGGCTGGATTTTGGTACTACTTTAGATTTCGAAGACC
CAGTCCCTACTTATTGTTAATAACGCTACTAATGTTGTTATTAAAGTCTGTGAATTTCAATTTTTGTAATGATCCATTTTTGGGTGTTTATTACCACAAA
ACAACAAAAAGTTGGATGGAAAGTGAGTTCAGAGTTTATTCTAGTGCGAATAATTGCACTTTTGAATATGTCTCAGCCTTTTCTTATGGACCTTGAAGGA
AAAACAGGGTAATTCAAAAAAATCTAGGGAATTTGTGTTTAAGAATATTGATGGTTATTCTAAAAATATTCTAAGCACACGCCTATTAATTTAGTGCGTG
ATCTCCCTCAGGGTTTTTCGGCTTTAGAACCATTGGTAGATTTGCCAATAGGTATTAACATCACTAGGTTTCAAACTTTACTTGCTTTACATAGACGTTA
TTTGACTCCTGGTGATTCTTCTACAGGTTGGACAGCTGGTGCTGCAGCTTATTATGTGGGTTATCTTCAACCTAGGACTTTTCTATTAAAATATAATGAA
AATGGAACCATTACAGATGCTGTAGACTGTGTCTTGACCCTACTCAGAAACAAAGTGTACGTTGAAATCCTTTCACTGTAGAAAAAGGAATTTATCAAAC
TTCTAACTTTAGAGTCCAACCAACAGAATCTATTGTTAGATTTCCTAATATTACAAACTTTGTGCCCTTTGGTGAAGTTTTTAACGCCACCAGATTTGCA
TCTGTTTATGCTTGGAACAGGAAGAGAATCAGCAACTGTGTTGCTGATTATTCTGTCCCTATAATTCCGCATCATTTTCCACTTTAAGTGTTATGGAGTG
TCTCCTACTAAATTAAATGATCTTGCTTTACTAATGTCTATGCAGATTCATTTGTAATTAGAGGTGATGAAGTCAGACAAATCGCTCCAGGGCAAACTGG
AAAGATTGCTGATTATAATTATAAATTACCAGATGATTTTACAGGCTGCGTTATAGCTTGGAATTCTAACAATCTTGATTTAAGGTTGGTGGTAATTATA
ATTACCTGTATAGATTGTTTAGGAAGTCTAATCTCAAACCTTTTGAGAGAGATTTTTCAACTGAAATCTATCAGGCCGGTAGCACACCTTGTAATGGTGT
TGAAGGTTTTAATTGTTACTTTCATACAATCTATGGTTTCCAACCCACTAATGGTGTTGGTTACCAACCATACAGAGTAGTAGTACTTTCTTTTTTTGAA
CTTCTACATGCACCAGCAACTGTTTGTGGACCTAAAAAGTCTACTAATTTGGTTAAAAACAAATGTGTCAATTTTCAACTCAATGGTTTAACAGGCACAG
GTGTTCTTACTGAGTCTAACAAAAGTTTCTGCCTTTCCAACAATTTGGCAGAGACATTGCTGACACTACTGATGCTGTCCGTGATCCACAGACACTTTGA
GATTTTGACATTACACCATGTCTTTTGGTGGTGTCAGTGTTATAACACCAGGAACAATACTTCTAACCAGGTTGCTGTTCTTCTATCAGGATGTTAACTG
CACAGAAGTCCCTGTTGCTATTCATGCAGATCAACTTACTCCTACTTGGCGTGTTTATTCTACAGGTTTAATGTTTTCAAACACGTGCAGGCTGTTTAAT
AGGGGCTGAACATGTCAACAACTCATATGAGTGTGACCCATTGGTGCAGGTATATGCGCTAGTTATCAGACTCAGACTAATTCCTTTCAGCGGGCACGTA
GTGTAGCTAGTCAATCCATCATTGCCTACACTATGTCACTTGGTGCAGAAAATTCAGTTGCTTACTCTAATAACTCTATTGCCATACCCACAAATTTTAC
TATTAGTGTTCCACAGAAATTTTACCAGTGTCTATGACCAAGACATCAGTAGATTGTACAATGTACATTTGTGGTGATTCAACTGAATGCAGCAATTTTT
GTTGCAATATGGCAGTTTTTGTACACAATTAAACCGTGCTCTAACTGGAATAGCTGTTGAACAAGACAAAACACCCAAGAAGTTTTTGCACAAGTCAAAC
AAATTTACAAAACACACCAATTAAAGATTTTGGTGGTTTTAATTTTTCACAAATATTACCAGATCCATCAAAACCAAGCAAGAGGTCATTTATTGAAGAT
CTACTTTCTCTAACAAAGTGACATTTGCAGATGCTGGCTTCATCAAACAATATGGTGATTGCCTTGGTGATATTGCTGCTAGAGACCTCATTTGTGCACA
AAAGTTTAACGGCCTTACTGTTTTGCCACCTTTGCTCAGATGAAATGATTGCTCAATACACTTTGCACTGTTAGCGGGTACAATCACTGGTTGGACCTTT
GGTGCAGGTGCTGCATTACAAATACCATTTGCTATGCAAAATGGCTTATAGGTTTAATGGTATTGGAGTTACACAGAATGTTCTCTATGAGAACCAAAAA
TTGATTGCCAACCAATTTAATAGTGCTATTGGCAAAATTCAAGACTCACTTTCTTCCACAGCAAGTGCACTTGGAAAACTCAAGATGTGGTCAACCAAAA
ATGCACAAGCTTTAAACACGCTTGTTAAACAACTTAGCTCCAATTTTGGTGCAATTCAAGTGTTTTAAATGATATCCTTCACGTCTTGACAAAGTTGAGG
CTGAAGTGCAAATTGATAGGTTGATCACAGGCAGACTCAAAAGTTTGCAGACATATGTGACTCAACAATTAATTAGAGCTGCAGAAATCAGAGCTTCTTG
CTAATCTTGCTGCTACTAAAAATGTCAGAGTGTGTACTTGGACAATCAAAAAGAGTTGATTTTTGTGGAAAGGGCTATCATTTTTATGTCCTTCTCCTCA
GTCAGCACCTCATGGTGTAGTCTTCTTGCATGTGACTTATGTCCCTGCACAAGAAAAGAACTCACAACTGCTCCTGCCATTTGTCATGATGGAAAAGCAC
ACTCTCCTCCGTGAAGGTGTCTTTGTTTTCAAATGGCACACACTGGTTTGTAACACAAAGGAATTTTTATGAACCACAAATCATTACTACAGACAACACA
TTTGTGTCTGGTAACTGTGATGTTGTAATAGGAATTGTCAACAACACAGTTTATGATCCTTCTGCAACCTGAATTAGACTCATTCAAGGAGGAGTTAGAT
AAATATTTTAAGAATCATACATCACCAGATGTTGATTTAGGTGACATCTGGCATTAATGCTTCAGTTGTAAACATTTCAAAAAGAAATTGACCGCCTCAA
TGAGGTTGCCAAGAATTTAAATGAATCTCATCGATCCAAGAACTTGGAAAGTATGAGCAGTATATAAAATGGCCATGGTTTACTTGGCTAGGTTTTATAG
CTGGCTTGATTGCCATAGTAATGGTGACAATTATGCTTGCTGTATGACCAGTTGCTGTAGTTGTCTCAAGGGCTGTTGTTCTTGTGGATCCTGCTGCAAA
TTTGATGAAGACGACTATCTGAGCCAGTGCTCAAAGGAGTCAAATTACATTACACATAAACGAACTTATGGATTTGTTTATGAGAATCTCACAATTGGAA
CTGTAACTTTTTGAAGCAAGGTGAAATCAAGGATGCTACTACCTTCAGATTTTGTTCGCGCTACTGCAACGATACCGATACAAGCCTCACTCCCTTTCGG
ATGGCTTATTGTTGGCGTTGCACTTCTTGCTGTTTTCAGAGCGCTTCCAAAATCATAACCCTCAAAAGAGATGGCAACTAGCACTCCAAGGGTGTTCACT
TTGTTTGCAACTTGCTGTTGTTGTTTGTAACAGTTTACTTCACACCTTTTGCTCGTTGCTGCTGGCCTTGAAGCCCCTTTCTCTATCTTCTATGCTAGTC
TACTCTTGCAGAGTATAAACTTTGTAAGAATAATAATGAGGCTTTGGCTTTGCTGGAAATGCCGTTCCAAAAACCCGCTACTTTATGATGCCAACTATTT
TCTTTGCTGGCATACTAATTGTTACGACTATTGTATACCTTACAATAGTGTAACTTCAATTGTCATTACTCAGGTGATGGCACAACAAGTCCTATTTTTG
AACATGACTACCAGATTGGTGGTTATACTGAAAATGGGAATCTGGAGTAAAAGACTGTGTTGTATTACACAGTTACTTTCACTTTACAGACTATTACCAG
CTGTACTCAACTCAATTGAGTACAGACACTGGTGTTGAACATGTTACCTCTTCATCTACAATAAAAATTGTTGATGAGCCTGAAGAACATGTCCAAATTC
AACAATCGACGGTTCATCCGGAGTTGTTAATCCAGTAATGGAACCAATTTATGATGAACCGATGACGACACTAGCGTGCCTTTGTAAGCAAGCTGATGAG
TACGAACTTATGTACTCATTCGTTTCAGAAGAGACAGGTACGTTAATAGTTAATAGCGTACTTCACTTGCTTTCGTGGTATCTTGCTAGTTACACTAGCC
ATCCTGCGCTTTCGATTGTGTGCGTACTGCTGCAATATTGTTAACGTGAGTTTGTAAAACCTTCTTTTACGTTTACTCTCGTGTTAAAATCTGAATTCTT
CTAGAGTTCCTGATCTTCTGGTCTAAACGAACTAAATATTATATTAGTTTTTTGTTTGGAACTTTAATTTTAGCCATGGCAGATTCCAACGGTACTATTA
CCGTTGAAGAGCTTAAAAAGCTCTTGAACAATGGAACCTAGTAATAGGTTTCCTATTCCTTACATGGATTTGTCTTTACAATTTGCCTATGCCAACAGGA
ATAGGTTTTTGTATATAATTAAGTTAATTTTCCTCTGGCTGTTATGGCCAGTAACTCTTTAGCTTGTTTGTGCTTGCTGCTGTTTACAGAATAAATTGGA
TCACCGGTGGAATTGCTATCGCAATGGCTTGTCTTGTAGGCTTGATGTGGCTCAGCTACTTCATTGCTTTTTCAGACTGTTTGCGCGTACGCGTTCCATG
TGGTCATTCAATCCAGAAACTAACATTCTCAACGTGCCACTCCATGGCACTATTTGACCAGACCGCTTTAGAAAAGTGAACTCGTAATCGGAGCTGTGAT
CCTTCGTGGACATCTTCGTATTGCTGGACACCATCTAGGACGCTGTGACATCAAGGACCTGCCTAAAGAAATCACTGTTGCTACATCACGAACGTCTTAT
TACAAATTGGGAGCTCGCAGCGTGTAGCAGGTGACTCAGGTTTTGCTGCATACAGTCGCTACAGGATTGGCAACTATAAATTAAACACAGACCATTCCAG
TAGCAGTGACAATATTGCTTTGCTTGTACAGTAAGTGACAACAGATGTTTCATTCGTTGACTTCAGGTTACTATAGCAGAGATATTACTAATTATTATGA
GGACTTTAAAGTTTCCATTTGGAATCTTGATTACATCATAAACCTCATAATTAAAAATTTATCTAAGTCACTAACTGAGAATAAATATTCTCAATTAGAT
GAAGAGCAACCAATGGAGATTGATTAAACGAACATGAAAATTATTCTTTCTTGGCACTGATAACACTCGCTACTTGTGAGCTTTTAACACTACCAAGAGT
GTGTTAGAGGTACAACAGTACTTTTAAAAGAACCTTGCTTGGAACATACGAGGGCAATTCACCATTTCATCCTCTAGCTGATAACAAATTTGCACTGACT
TGCTTTAGCACTCAATCTGCTTTTGCTTGTCCTGACGGCGTAAAACACGTCTATCAGTTACGTGCCAGATCAGTTTCACCTAAACTGTTCATCAGACAAG
AGGAAGTTCAAGAACTTTACTTTCCAAATTTTTTATTGTTGCGGCAATAGTGTTTATAACACTCTGCACACTCAAAAGAAAGACAGAATGATTGAACTTC
ATTAATTGACTTCTATTTGTGCTTTTTAGCCTTTCTGCTATTCCTTGTTTTAATTATGCTTATTATCTTTTGGTTCTCACTTGAACTGCAAGATCATAAT
GAAACTTGCACGCCTAAACGAACATGAAATTTCTTGTTTCTTAGGAATATCTACAACTGTAGCTGCATTTCACCAAGAATGTAGTTTAAGACATGTGTCA
ACATCAACCATATGTAGTTGATGACCCGTGTCCTATTCACTTCTATTCTAAATGGTATATTAGAGTAGGAGCTAGAAAATCAGCACCTTTAATTGAATTG
TGCGTGGATGAGGCTGGTTCTAAATCACCCATTCAGTACATCGATATCGGTAATTATACAGTTTCCTGTTTACCTTTACACAATTAATTGCCAGGAACCT
AAATTGGGTAGTCTTGTAGTGCGTTGTTCGTTCTATGAAGACTTTTTAGAGTATCATGACGTTCGTGTTGTTTTAGATTTCATCTAAACGAACAAACTAA
AATGTCTGATAATGGACCCCAAAATCAGCGAAATGCACCCGCATTACGTTTGGTGGACCTCAGATTCAACTGGCAGTAACCAGAATGGAGAACGCAGTGG
GGCGCGATCAAAACAACGTCGGCCCCAAGGTTTACCCAATAATACTGCGTCTTGGTTCACCGCTCACTTCAACATGGCAAGGAAGACCTTAAATCCCCGA
GGACAAGGCGTTCCAATTAACACCAATAGCAGTCCAGATGACCAAATTGGCTACTACCGAAGAGCTACCAGACGAATTCGTGGTGGTGACGGTAAAATGA
AAGATTCAGTCCAAGATGGTATTTCACATTACCTAGGAACTGGGCCAGAAGCTGGACTTCCCTATGGTGCTAACAAAGACGGCATCATATGGGTTGCAAC
TGAGGGAGCCTTGAATACACCAAAAGATTTTGGCACCCGCAATCCTGCTAACAATGCTGCAATCGTGCTACAACTTCCAAGGAACAACTATTGCCAAAAG
GCTTTTACGCAGAAGGGAGCAGAGGCGGCAGTCAAGCCTCTCGTTCCTCATCACGTAGTCGCAACAGTTTAAGAAATTCAACTCCAGGCAGCAGTAGGGG
AACTCACCCTCCTGCTAGAATGGCTGGCAATGGCGGTGATGCTGCTCTTGCTTTGCTGCTGCTTGACAGATTGAACCAGCTTGAGAGCAAAATGTCTGGT
AAAGGCCAACAACAACAAGGCCAAACTGTCACTAAGAGAATTGCTGCTGAGGCTTCTAAGAAGCCTTGGCAAAACGTACTGCCACTAAAGCATACAATGT
AACACAAGCTTCGGCAGACGTGGTCCAGAACAAACCCAAGGAAATTTTGGGGACCAGGAACTAATCAGACAAGGAACTGATTACAAACATTGGCCGCAAA
TTGCACAATTTGCCCCAGCGCTTCAGCGTTTTCGGAATGTCGCGCATTGGCATGGAAGTCACACCTTCGGGAACGTGGTTGACCTACACAGGTGCCATCA
AATTGGATGACAAAGATCCAAATTTAAAGATCAAGTCATTTGCTGAATAAGCATTGACGCATACAAAACATTCCCACCAACAGAGCCTAAAAAGGACAAA
AAGAAGAAGGCTGATGAAACTCAAGCCTTACCGCAGAGACAGAAGAAACAGCAAACTGTGACTCTTTTCCTGCTGCAGATTTGGATGATTTCCAAACAAT
TGCAACAATCCATGAGCAGTGCTGACTCAACTCAGGCCTAAACTCATGCAGACATACAAGGCAGATGGGCTATATAAACGTTTCGCTTTCCGTTTACGAT
ATGGTCTACTCTTGTGCAGAATGAATTCTCGTAACTACATAGCACAAGTAGATGTAGTTAACTTTAATCTCACATAGCAATAATTCTAATCAGTGTGTAA
CATTAGGGAGGACTTGAAAGAGCCACCACATTTCCGAGGCCACGCGGAGTACGATCGAGTGTACAGTGAACAATGCTAGGGAGAGCTGCCTATATGGAAG
AGCCCCTAATGTGTAAAATTAATTTTAGTAGTGCTATCCCCATGTGATTTTAATAGCTTTTAGGAGAATGACAGATCCCTCCATCCATATATAACCCACA
TCCTACCCCGTTTATATTCATACATTTATATCCCACCTACTTATTCCTCAA
>d8d5da9b-0b2f-487b-8503-a892826fe3ec|9
ACACCTTCCCAGGTAACAAACCAACCAACTTTTCGATCTCTTGTAGATCTGTTCTCTAAACGAACTAAATATTATTAGTTTTCTGTTTGGAACTTTAATT
TTAGCCATGGCAGATTCCAACGGTACTATTACCGTTGAAGAGCTTAAAAAGCTCTCTGAACAATGGAACCTAGTAATAGGTTTCCTATTCCTTACATGGA
TTTGTCTTTCTACAATTTGCCTATGCCAACAGGAATAGGTTTTTGTATATAATTAAGTTAATTTTCCTCTGGCTGTTATGGCCAGTAACTTTAGCTTGTT
TTGTGCTTGCTGCTGTTTACAGAATAAATTGGATCACCGGTGGAATTGCTATCGCAATGGCTTGTCTTGTAGGCTTGATGTGGCTCAGCTACTTCATTGC
TTCTTTTCAGACTGTTTGCGCGTACGCGTTCCATGTGGTCATTCAATCCAGAAACTAACATTCTCTCAACGTGCCACTCCATGGCACTATTTTGACCAGA
CCGCTTCTAGAAAAGTGAACTCGTAATCGGAGCTGTGATCCTTCGTGGT
>14c12f6d-d44b-4fbb-8fc4-f408273ce43b|6
ATACCTTCCCCAGGTAACAAACCAACCAACTTTCGATCTCTTGTAGATCTGTTCTCTAAACGAACTAAATTATATTAGTTTCTGTTTGGAACTTTAATTT
TAGCCATTGCAGATTCCAACGGTACTATTACCGTTGAAGAGCTTAAAAAGCTCTTGAACAATGGAACCTAGTAATAGGTTTCCTATTCCTTACATGGATT
TGTCTCTACAATTTGCCTATGCCAACAGGAATAGGTTTTTGTATATAATTAAGTTAATTTCCCTCTGGCTGTTATGGCCAGTAACTTTAGCTTGTTTTGT
GCTTGCTGCTGTTTACAGAATAATTGGATCACCGGTGGAATTGCTATCGCAATGGCTTGTCTTGTAGGCTTGATGTGGCTCAGCTACTTTCATTGCTTTT
TCAGACTGTTTGCGCGTACGCGTTCCATGTGGTCATTCAATCCAGAAACTAACATTCTCAACGTGCCACTCCATGGCACTATTTGACCAGACCGCTTCTA
GAAAGTGAACTCGTAATCGGAGCTGTGATCCTTCGTGGACATCTTCGTATTGCTGGACACCATCTAGGACGCTGTGACATCAAGGACCTGCCTAAAGAAA
TCACTGTTGCTACATCACGAACGTTCTTTATTACAAATTGGGAGCTTCGCAGCGTGTAGCAGGTGACTCAGGTTTTGCTGCATACAGTCGCTACAGGATT
GGCAACTATAAATTAAACACAGACCATTCCAGTAGCAGTGACAATATTGCTTTGCTTGTACAGTAAGTGACAACAGATGTTCATCTTCGTTGACTTCAGG
TTACTATAGCAGAGATATTCTAATTATTATGAGGACTTTTAAAGTTTCCATTTGGAATCTTGATTACATCATAAACCTCATAATTAAAAATTTATCTAAG
TCACTAACTGAGAATAAATATTCTCAATTAGATGAAGAGCAACCAATGGAGATTGATTAAACGAACATGAAAATTATTCTTCATTTTGGCACTGATAACA
CTCGCTACTTGTGAGCTTTATCACTACCAAGAGTGTTAGAGGTACAACAGTACTTTAAAAGAACCTTGCTTCACTGGAACATACGAGGGCAATTCACCAT
TCATCCTCTAGCTGATAACAAATTTGCACTGACTTGCTTTAGCACTCAATTTGCTTTGCTTGTCCTGACGGCGTAAACACGTCTATCAGTTACATGCCAG
ATCAGTTTCCCTAAACTGTCATCAGACAAGAGGAAGTTCAAGAACTTTACTCTCCAATTTTTTTATTGTTGCGGCAATAGTGTTTATAACACTTTGCTCA
CACTCAAAAGAAAGACAGAATGATTGAACTTTCATTAATTGACTTCTATTTGTGCTTTTTAGCCTCTGCTATTATTCCTTGTTTTAATTATGCTTATTAT
CTTTGGTCTCACTTGAACTGCAAGATCATAATGAAACTTGTCACGCCTAAACGAACATGAAATTTCTTGTTTTTTAGGAATTTATTACAACTGTAGCTGC
ATTTCACCAAGAATGTAGTTTACAGTATGTACTCAACATCAACCATATGTAGTTGATGACCGTGTCCTATTCACTTCTATTCTAAATGGTATATTAGAGT
AGGAGCTAGAAAAATCAGCACCTTTAATTGAATTGTGCGTGGATGAGGCTGGTTCTAAATCACCCATTCAGTACATCGATATCGGTAATTATACAGTTTC
CTGTTTACCTTTTACAATTAATTGCCAGGAACCTAAATTGGGTAGTCTTGTAGTGCGTTGTTCGTTCTATGAAGACTTTTTTAGAGTATCATGACGTTCG
TGTTGTTTTAGATTTCATCTAAACGAACAAACTAAAATGTCTGATAA
>bd2afe58-747e-4b22-848b-cbae38037464|8
ATACCTTCCCAGGTAACAAACCAACCAACTTTCGATCTCTTGTAGATCTGTTCTCTAAACGAACTAATTATATTAGTTTCTGTTTGGAACTTTAATTTTA
GCCATAGATTCCAACGGTACTATTACCGTTGAAGAGCTTAAAAAGCTCTTGAACAATGGAACCTAGTAATAGGTTTCCTATTCCACATGGATTTGTCTTC
TACAATTTGCCTATGCCAACAGGAATAGGTTTTTGTATATAATTAAGTTAATTTTCCTCTGGCTGTTATGGCCAGTAACTTTAGCTTGTTTTGTGCTTGC
TGCTGTTTACAGAATAAATTGGATCACCGGTGGAATTGCTATCGCAATGGCTTGTCTTGTAGGCTTGATGTGGCTCAGCTACTTCATTGCTTTCAGACTG
TTTGCGCGTACGCGTTCCATGTGGTCATTCAATCCAGAAACTAACATTCTCTCAACGTGCCACTCCATGGCACTATTTTGACCAGACCGCTTCTAGAAAG
TGAACTCGTAATCGGAGCTGTGATCCTTCGTGGACATCTTCGTATTGCTGGACACCATCTAGGACGCTGTGACATCAAGGACCTGCCTAAAGAAATCACT
GTTGCTACATCACGAACGCTTCTTATTACAAATTGGGAGCTTTCGCAGCGTGTAGCAGGTGACTCAGGTTTTGCTGCATACAGTCGCTACAGGATTGGCA
ACTATAAATTAAACACAGACCATTCCAGTAGCAGTGACAATATTGCTTTGCTTGTACAGTAAGTGACAACAGATGTTTCATCTCGTTGACTTCAGGTTAC
TATAGCAGAGATATTACTAATTATTATGAGGACTTTAAAGTTTCCATTTGGAATCTTGATTACATCATAAACCTCATAATTAAAAATTTATCTAAGTCAC
TAACTGAGAATATATATTCTCAATTAGATGAAGAGCAACCAATGGAGATTGATTAAACGAACATGAAAATTATTCTTTTCTTGGCACTGATAACACTCGC
TACTTGTGAGCTTTATCACTACCAAGAGTGTGTTAGAGGTACAACAGTACTTTTTAAAAGAACCTTGCTCTTCTGGAACATACGAGGGCAATTCACCATT
TCATCCTCTAGCTGATAACAAATTTGCACTGACTTGCTTTAGCACTCAATTTGCTTTGCTTGTCCTGACGGCGTAAAACACGTCTATCAGTTACGTGCCA
GATCAGTTCACCTAAACTGTTCATCAGACAAGAGGAAGTTCAAGAACTTTACTTTCCAATTTTTTATTGTTGCGGCAATAGTGTTTATAACACTTTGCTC
ACACTCAAAAGAAAGACAGAATGATTGAACTTTCATTAATTGACTTCTATTTGTGCTTTTTAGCCTTTCTGCTATTCCTTGTTTTAATTATGCTTATTAT
CTTTGGTTTCACTTGAACTGCAAGATCATAATGAAACTTGCTCACGCCTAAACGAACATGAAATTTCTTGTTTTCTTAGGAATATCACAACTGTAGCTGC
ATTTCACCAAGAATGTAGTTTACAGTCATGTACTCAACATCAACCATATGTAGTTGATGACCCGTGTCCTATTCACTTCTATTCTAAATGGTATATTAGA
GTAGGAGCTAGAAAATCAGCACCTTTAATTGAATTGTGCGTGGATGAGGCTGGTTCTAAATCACCCATTCAGTACATCGATATCGGTAATTATACAGTTC
CTGTTTACCTTTTACAATTAATTGCCAGGAACCTAAATTGGGTAGTCTTGTAGTGCGTTGTTCGTTCTATGAAGACTTTTAGAGTATCATGACGTTCGTG
TTGTTTAGATTTCATCTAAACGAACAAACTAAAATGTCTGATAATGGACCCCAAAATCAGCGAAATGCACCCCGCATTACGTTTGGTGGACCTCAGATTC
AACTGGCAGTAACCAGAATAGAACGCAGTGGGGCGCGATCAAAACAACGTCGGCCCCAAGGTTTACCCAATAATACTGCGTCTTGGTTCACCGCTCACTC
ATTGGCAAGGAAGACCTTAAATTCCCTCGAGGACAAGGCGTTCCAATTAACACCAATAGCAGTCCAGATGACCAAATTGGCTACTACCGAAGAGCTACCA
GACGAATTCGTGGTGGTGACGGTAAAATGAAAGATTCAGTCCAAGATGGTATTTCTACTACCTAGGAACTGGGCCAGAAGCTGGACTTCCCTATGGTGCT
AACAAAGACGGCATCATATGGGTTGCAACTGAGGGAGCCTTGAATACACCAAAAGATTCATTGGCACCCGCAATCCTGCTAACAATGCTGCAATCGTGCT
ACAACTTCCAAGGAACAACATTGCCAAAAGGCTTCTACGCAGAAGGAGCAGAGGCGGCAGTCAAGCCTCTCGTTCCTCATCACGTAGTCGCAACAGTTTA
AGAAATTTCAACTCCAGGCAGCAGTAGGGGG
>1d5831d2-b5c0-4772-b14b-41c9a0fe3965|22
CCCAGGTAACAAACCAACCAACTTTTCGATCTTGTAGATCTGTTCTCTAAACGAACATGAAAATTTATTTCTTGGCACTGATAACACTCGCTACTTGTGA
GCTTTATCACTACCAAGAGTGTGTTAGAGGTACAACAGTACTTTAAAAGAACCTTGCTCTGGAACATACGAGGGCAATTCACCATTTCATCCTCTAGCTG
ATAACAAATTTGCACTGACTTGCTTTAGCACTCAATTTGCTTTTGCTTGTCCTGACGGCGTAAAACACGTCTATCAGTTACGTGCCAGATCAGTTTCACC
TAAACTGTTCATCAGACAAGAGGAAGTTCAAGAACTTTACTCTCCAATTTTTTTTATTGTTGCGGCAATAGTGTTTATAACACTTTGCTCACACTCAAAA
GAAAGACAGAATGATTGAACTTTCATTAATTGACTTCTATTTGTGCTTTTTAGCCCTTTGCTATTCCTTGTTTTAATTATGCTTATTATCTTTTGGTTTC
ACTTGAACTGCAAGATCATAATGAAACTTGTCACGCCTAAACGAACATGAAATTTCTTGTTTTTTAGGAATATCACAACTGTAGCTGCATTTCACCAAGA
ATGTAGTTTACAGTCATGTACTCAACATCAACCATATGTAGTTGATGACCCGTGTCCTATTCACTTCTATTCTAAATGGTATATTAGAGTAGGAGCTAGA
AAATCAGCACCTTTAATTGAATTGTGCGTGGATGAGGCTGGTTCTAAATCACCCATTCAGTACATCGATATCGGTAATTATACAGTTTCCTGTTTACCTT
TTACAATTAATTGCCAGGAACCTAAATTGGGTAGTCTTGTAGTGCGTTGTTCGTTCTATGAAGACTTTTAGAGTATCATGACGTTCGTGTTGTTTAGATT
TCATCTAAACGAACAAACTAAAATGTCTGATAATGGACCCCAAAATCAGCGAAATGCACCCCGCATTACGTTTGGTGGACCTCAGATTCAACTGGCAGTA
ACCAGAATGGAGAACGCAGTGGGGCGCGATCAAAACAACGTCGGCCCCAAGGTTTACCCAATAATACTGCGTTTGGTTCACCGCTCAACATGGCAAGGAA
GACCTTAAATTCCCTCGAGGACAAGGCGTTCCAATTAACACCAATAGCAGTCCAGATGACCAAATTGGCTACCGAAGAGCTACCAGACGAATTCGTGGTG
GTGACGGTAAAATGAAAGATCTCAGTCCAAGATGGTATTTCTACTACCTAGGAACTGGGCCAGAAGCTGGACTTCCCTATGGTGCTAACAAAGACGGCAT
CATATGGGTTGCAACTGAGGGAGCCTTGAATACACCAAAAGATCACATTGGCACCCGCAATCCTGCTAACAATGCTGCAATCGTGCTACAACTTCCAAGG
AACAACATTGCCAAAAGGCTTTTACGCAGAAGGGAGCAGAGGCGGCAGTCAAGCCCTTCTCGTTCCTCATCACGTAGTCGCAACAGTTTAAGAAATTCAA
CTCCAGGCAGCAGTAGGGGAACTTTCCTGCTAGAATGGCTGGCAATGGCGGTGATGCTGCTCTTGCTTTGCTGCTGCTTGACAGATTGAACCAGCTTGAG
AGCAAAATGTCTGGTAAAGGCCAACAACAACAAGGCCAAACTGTCACTAAGAATTGCTGCTGAGGCTTCTAAGAAGCCTCGGCAAAACGTACTGCCACTA
AAGCATACAATGTAACACAAGCTTTCGGCAGACGTGGTCCAGAACAAACCCAAGGAAATTTTGGGGACCAGGAACTAATCAGACAAGGAACTGATTACAA
ACATTGGCCGCAAATTGCACAATTTGCCCCAGCGCTTCAGCGTTTTCGGAATGTCGCGCATTGGCATGGAAGTCACACCTCGGGAACGTGGTTGACCTAC
ACAGGTGCCATCAAATTGGATGACAAAGA
>518d76db-fbe7-49bc-a261-4013767090c9|12
CCTTCCCAGGTAACAAACCAACCATTTTCGATCTTGTAGATCTGTTCTAAACGAACATGAAAATTTATTTTCTTGGCACTGATAACACTCGCTACTCTGT
GAGCTTTATCACTACCAAGAGTGTGTTAGAGGTACAACAGTACTTTAAAAGAACCTTGCTTTTCTGGAACATACGAGGGCAATTCACCATTTCATCCTCT
AGCTGATAACAAATTTGCACTGACTTGCTTTAGCACTCAATTTGCTTTTGCTTGTCCTGACGGCGTAAAACACGTCTATCAGTTACGTGCCAGATCAGTT
TCACCTAAACTGTTCATCAGACAAGAGGAAGTTCAAGAACTTTACTCTCCAATTTTTATTGTTGCGGCAATAGTGTTTATAACACTTTGCTCACACTCAA
AAGAAAGACAGAATGATTGAACTTCATTAATTGACTTCTATTTGTGCTTTTTAGCCTTTCTGCTATTCCTTGTTTTAATTATGCTTATTATCTTTTGGTT
TCACTTGAACTGCAAGATCAATGAAACTTGTCACGCCTAAACGAACATGAAATTTCTTGTTTTCTTAGGAATATCTACAACTGTAGCTGCATTTCACCAA
GAATGTAGTTTACAGTCATGTACTCAACATCAACCATATGTAGTTGATGACCCGTGTCCTATTCACTTCTATTCTAAATGGTATATTAGAGTAGGAGCTA
GAAAATCAGCACCTTTAATTGAATTGTGCGTGGATGAGGCTGGTTCTAAATCACCCATTCAGTACATCGATATCGGTAATTATACAGTTTCCTGTTTACC
TTTTACAATTAATTGCCAGGAACCTAAATTGGGTAGTCTTGTAGTGCGTTGTTCGTTCTATGAAGACTTTTAGAGTATCATGACGTTCGTGTTGTTTAGA
TTTCATCTAAACGAACAAACTAAAATGTCTGATAATGGACCCCAAAATCAGCGAAATGCACCCCGCATTACGTTTGGTGGACCCTCAGATTCAACTGGCA
GTAACCAGAATAGAGAACGCAGTGGGCGCGATCAAAACAACGTCGGCCCCAAGGTTTACCCAATAATACTGCGTCTTGGTTCACCGCTCTCTCAACATGG
CAAGGAAGACCTTAAATTCCCTCGAGGACAAGGCGTTCCAATTAACACCAATAGCAGTCCAGATGACCAAATTGGCTACTACCGAAGAGCTACCAGACGA
ATTCGTGGTGGTGACGGTAAAATGAAAGATCAGTCCAAGATGGTATTCTACTACCTAGGAACTGGGCCAGAAGCTGGACTTCCCTATGGTGCTAACAAAA
GACGGCATCATATGGGTTGCAACTGAGGGAGCCTTGAATACACCAAAAGATTTGGCACCCGCAATCCTGCTAACAATGCTGCAATCGTGCTACAACTTCC
AAGGAACAACATTGCCAAAAGGCTTACGCAGAAGGGAGCAGAGGCGGCAGTCAAGCCGTTCTCGTTCCTCATCACGTAGTCGCAACAGTTTAAGAAATTC
AACTCCAGGCAGCAGTAGGGGAACTTCCTGCTAGAATGGCTGGCAATGGCGGTGATGCTGCTCTTGCTTTGCTGCTGCTTGACAGATTGAACCAGCTTGA
GAGCAAAATGTCTGGTAAAGGCCAACAACAACAAGGCCAAACTGTCACTAAGAATTGCTGCTGAGGCTCTAAGAAGCCTGGCAAAACGTACTGCCACTAA
AGCATACAATGTAACACAAGCTTTCGGCAGACGTGGT
>653e84df-88af-4421-acad-f07feb502d18|9
CCAAGATGGTATTTCTACTACCTAGGAACTGGGCCAGAAGCTGGACTTCCCTATGGTGCTAACAAAGACGGCATCATATGGGTTGCAACTGAGGGAGCCT
TGAATACACCAAAAGATCACTGGCACCCGCAATCCTGCTAACAATGCTGCAATCGTGCTACAACTTCCAAGGAACAACATTGCCAAAAGGCTTTACGCAG
AAGGGAGCAGAGGCGGCAGTCAAGCCTCTCTCGTTCCTCATCACGTAGTCGCAACAGTTTAAGAAATTCAACTCCAGGCAGCAGTAGGGGAACTTTCCTG
CTAGAATGGCTGGCAATGGCGGTGATGCTGCTCTTGCTTTGCTGCTGCTTGACAGATTGAACCAGCTTGAGAGC
>5a2baebe-097a-41c0-980f-75292ef1112f|160
ATACCTTCCCAGGTAACAAACCAACCAACTTTCGATCTTGTAGATCTGTTCTCTAAACGAACAATTAAAATGTCTGATAATGGACCCCAAAATCAGCGAA
ATGCACCCCGCATTACGTTTGGTGGACCTCAGATTCAACTGGCAGTAACCAGAATGGAGAACGCAGTGGGGCGCGATCAAAACAACGTCGGCCCCAAGGT
TTACCCAATAATACTGCGTCTTGGTTCACCGCTCACTCAACATGGCAAGGAAGACCTTAAATTCCCTCGAGGACAAGGCGTTCCAATTAACACCAATAGC
AGTCCAGATGACCAAATTGGCTACTACCGAAGAGCTACCAGACGAATTCGTGGTGGTGACGGTAAAATGAAAGATCTCAGTCCAAGATGGTATTTCTACT
ACCTAGGAACTGGGCCAGAAGCTGGACTTCCCTATGGTGCTAACAAAGACGGCATCATATGGGTTGCAACTGAGGGAGCCTTGAATACACCAAAAGATCA
CATTGGCACCCGCAATCCTGCTAACAATGCTGCAATCGTGCTACAACTTCCCAAGGAACAACATTGCCAAAAGGCTTTACGCAGAAGGGAGCAGAGGCGG
CAGTCAAGCCTCTTCTCGTTCCTCATCACGTAGTCGCAACAGTTTAAGAAATTCAACTCCAGGCAGCAGTAGGGAACTTCTCCTGCTAGAATGGCTGGCA
ATGGCGGTGATGCTGCTCTTGCTTTGCTGCTGCTTGACAGATTGAACCAGCTTGAGAGCAAAATGTCTGGTAAAGGCCAACAACAACAAGGCCAAACTGT
CACTAAGAATTGCTGCTGAGGCTTCTAAGAAGCCTCGGCAAAACGTACTGCCACTAAAGCATACAATGTAACACAAGCTTCGGCAGACGTGGTCCAGAAC
AAACCCAAGGAAATTTTGGGGACCAGGAACTAATCAGACAAGGAACTGATACAAACAAATTGGCCGCAAATTGCACAATTTGCCCCAGCGCTTCAGCGTT
TTCGGAATGTCGCGCATTGGCATGGAAGTCACACCTTCGGGAACGTGGTTGACCTACACAGGTGCCATCAAATTGGATGACAAAGATCCAAATTCAAAGA
TCAAGTCATTTGCTGAATAAGCATTGACGCATACAAAACATTCCCACCAACAGAGCCTAAAAAGGACAAAAAGAAGAAGGCTGATGAAACTCAAGCCTTA
CCGCAGAGACAGAAGAAACAGCAAACTGTGACTCTTTTCCTGCTGCAGATTTGGATGATTTTCCAAACAATTGCAACAATCCATGAGCAGTGCTGACTCA
ACTCAGGCCTAAACTCATGCAGACACAAGGCAGATGGGCTATATAAACGTTTCGCTTTCCGTTTACGATATAGTCTACTCTTGTGCAGAATGAATTCTCG
TAAACATAGCACAAGTAGATGTAGTTAACTTTAATCACATAGCAATCTTTAATCAGTGTGTAACATTAGGGAGGACTTGAAAGAGCCACCACATTTCACC
GAGGCCACGCGGAGTACGATCGAGTGTACAGTGAACAATGCTAGGGAGAGCTGCCTATATGGAAGAGCCCTAATGTGTAAAATTAATTTTAGTAGTGCTA
TCCCCATGTGATTTTAATAGCTCTTAGGAGAATGACAAAA
>04291aee-7836-475c-b433-2c0c753a09c0|5
CCTTCCCAGGTAACAAACCAACCTTTCGATCTTGTAGATCTGTTCTCTAAACGAACAAACTAAAATGTCTGATAATGGACCAGACGGCATCATATGGGTT
GCAACTGAGGGAGCCTTGAATACACCAAAAGATTTTGGCACCCGCAATCCTGCTAACAATGCTGCAATCGTGCTACAACTTTCCAAGGAACAACATTGCC
AAAAGGCTTTACGCAGAAGGGAGCAGAGGCGGCAGTCAAGCCTCTTCTCGTTCCATCACGTAGTCGCAACAGTTTAAGAAATTCAACTCCAGGCAGCAGT
AGGGGAACACTTCCTGCTAGAATGGCTGGCAATGGCGGTGATGCTGCTCTTGCTTTGCTGCTGCTTGACAGATTGAACCAGCTTGAGAGCAAAATGTCTG
GTAAAGGCCAACAACAACAAGGCCAAACTGTCACTAAGAATTGCTGCTGAGGCTTCTAAGAAGCCACGGCAAAACGTACTGCCACTAAAGCATACAATGT
AACACAAGCTTCGGCAGACGTGGTCCAGAACAAACCCAAGGAAATTTTGGGGACCAGGAACTAATCAGACAAGGAACTGATTACAAACATTGGCCGCAAA
TTGCACAATTTGCCCCAGCGCTTCAGCGTTCTTCGGAATGTCGCGCATTGGCATGGAAGTCACACCTTCGGGAACGTGGTGACCTACACAGGTGCCATCA
AATTGGATGACAAAGATCCAAATTACAAAGATCAAGTCATTTGCTGAATAAGCATTGACGCATACAAAACATTCCCACCAACAGAGCCTAAAAGGACAAA
AAGAAGAAGGCTGATGAAACTCAAGCCTTCAGAGACAGAAGAAACAGCAAACTGTGACTCTTTTCCTGCTGCAGATTTGGATGATTTCCAAACAATTGCA
ACAATCCATGAGCAGTGCTGACTCAACTCAGGCCTAAACTCATGCAGACCATTAAGGCAGATGGGCTATATAAACGTTCGTTTTCCGTTTACGATATATA
GTCTACTCGTGCAGAATGAATTCTCGTAACACATAGCACAAGTAGATGTAGTTAACTTTAATCTTTTAGCAATTTAATCAGTGTAACATTAGGGAGGACT
TGAAAGAGCCACCACATTTCACCGAGGCCACGCGGAGTACGATCGAGTGTCAAGTGAACAATGCTAGGGAGAGCTGCCTATATGGAAGAGCCCTAATGTG
TAAAATTAATTTAGTAGTGCTATCCCATGTGATTTTAATAGCTTCTTAGGAGAATGACAAAAAACCCCCCACCCCTCCCCATAACCCACCATATCCATTT
ATATCCATACTTTAACCTGCCCCACACCATCCTTCCCTACCAACTAT
>c2716a71-6ff9-4a29-87b4-14e7a3f446c3|5
ATACCTTCCCAGGTAACAAAAACCATTTTCGATCTCTGTAGATCTGTTCTCTAAACGAATTTAAAATCTGTGTGGCTGTCACTCGGCTGCATGCTTAGTG
CACTCACGCAGTATAATTAATAACTAAACTGTCGTTGACAGGACACGAGTAACTCGTCTATCTTTCTGCAGGCTGCTTACGGTTTCGTCCGTGTTGCAGC
CGATCATCAGCACACTAGGTTTCGTCCGGGTGTGACCGAAAGGTAAGATGGAGAGCCTTGTCCCTGGTTTCAACGAGAAACACACGTCCATCAGTTTGCC
TGTTTACAGGTTCGCGAAGAAACAGCAAACTGTGACTCTTTCACCTGCTGCAGATTTGGATGATTTCCAAACAATTGCAACAATCCATGAGCAGTGCTGA
CTCAACTCAGGCCTAAACTCATGCAGACATCAAGGCAGATGGGCTATAAACGTTTTCGCTTTCCGTTTACGATATATAGTCTACTCTTGTGCAGAATGAA
TTCTCGTAACACATAGCACAAGTAGATGTGGTTAACTTTAATCTCTTCTAGCAATCTTTAATCAGTGTGTAACATTAGGGAGGACTTGAAAGAGCCACCA
CATCACCGAGGCCACGCGGAGTACGATCGAGTGTACAGTGAACAATGCTAGGGAGAGCTGCCTATATGGAAGAGCCCTAATGTGTAAATTAATTTAGTAG
TGCTATCCCATGTGATTTTAATAGCTCTAGGAGAATGACAAAAAAGAATAT
>692c2bca-687c-40f8-9e0f-4c0b4254d2ef|11
ATACCTTCCCAGGTAACAAACCAACCAATTTTCGATCTTGTAGATCTGTTCTAAACGAACTTATGGATTTGTTTATGAGAATCTCACAATTGGAACTGTA
ACTTTGAAGCAAGGTGAAATCAAGGATGCTACTCCTTCAGATTTTGTTCGCGCTACTGCAACGATACCGATACAAGCCTCACTCCCTTTCGGATGGCTTA
TTGTTGGCGTTGCACTTCTTGCTGTTTTCAGAGCGCTTCCAAAATCATAACCCTCAAAAGAGATGGCAACTAGCACTCCCAAGGGTGTTCACTCTCTTTG
TTTGCAACTTGCTGTTGTTGTTTGTAACAGTTTACTCACACCTTTTGCTCGTTGCTGCTGGCCTTGAAGCCCCCCTTCTCTATCTTTTATGCTTAGTCTA
CTTCTTGCAGAGTATAAACTTGTAAGAATAATAATGAGGCTTTGGCTTTGCTGGAAATGCCGTTCCAAAAACCCATACTTTATGATGCCATTATTTGCTG
GCATACTAATTGTTACGACTATTGTATACCTTACAATAGTGTATCTTCTTCAATTGTCATTACTCAGGTGATGGCACAACAAGTCCTATTTTGAACATGA
CTACCAGATTGGTGGTTATACTGAAAAATGGGAATCTGGAGTAAAAGACTGTGTTGTATTACACAGTTACTTCACTTCAGACTATTACCAGCTGTACTCA
ACTCAATTGAGTACAGACACTGGTGTTGAACATGTTACCTTCATCTACAATAAAATTGTTGATGAGCCTGAAGAACATGTCCAAATTTTCACACAATCGA
CGGTTCATCCGGAGTTGTTAATCCAGTAATGGAACCAATTTATGATGAACCGACGACGACTACTAGCGTGCCTTTGTAAGCACAAGCTGATGAGTACGAA
CTTATGTACTCATTCGTTAGAAGAGACAGGTACGTTAATAGTTAATAGCGTACTTTCTTGCTTTCGTGGTATTCTTGCTAGTTACACTAGCCATCCTTAC
TGCGCTTCGATTGTGTGCGTACTGCTGCAATATTGTTAACGTGAGTCTGTAAAACCTTCTTTTTACGTTTACTCGTGTTAAAAATTTGAATTCTTCTAGA
GTTCCTGATCTTCTGGTCTAAACGAACTAAATATTATATTAGTTTCTGTTTGGAACTTTAATTTTAGCCATGGCAGATTCCAACGGTACTATTACGTTGA
AGAGCTTAAAAGCTCTTGAACAATGGAACCTAGTAATAGGTTTCCTATTCCTTACATGGATTTGTTTTCTACAATTTGCCTATGCCAACAGGAATAGGTT
TTTGTATATAATTAAGTTAATTTTCCTCTGGCTGTTATGGCCAGTAACTTTAGCTTGTTTTGTGCTTGCTGCTGTTTACAGAATAAATTGGATCACCGGT
GGAATTGCTATCGCAATGGCTTGTCTTGTAGGCTTGATGTGGCTCAGCTACTTCATTGCTTCTTTTCAGACTGTTTGCGCGTACGCGTTCCATGTGGTCA
TTCAATCCAGAAACTAACATTCTTCAACGTGCCACTCCATGGCACTATTTTGACCAGACCGCTTCTAGAAAGTGAACTCGTAATCGGAGCTGTGATCCTT
CGTGGACATCTTCGTATTGCTGGACACCATCTAGGACGCTGTGACATCAAGGACCTGCCTAAAGAAATCACTGTTGCTACATCACGAACGTTCTTATTAC
AAATTGGGAGCTCGCAGCGTGTAGCAGGTGACTCAGGTTTTGCTGCATACAGTCGCTACAGGATTGGCAACTATAAATTAAACACAGACCATTCCAGTAG
CAGTGACAATATTGCTTTGCTTGTACAGTAAGTGACAACAGATGTTTCATCTCGTTGACTTCAGGTTACTATAGCAGAGATATTACTAATTATTATGAGG
ACTTTTAAAGTTTCCATTTGGAATCTTGATTACATCATAAACCTCATAATTAAAAATTTATCTAAGTCACTAACTGAGAATAAATATTCTCAATTAGATG
AAGAGCAACCAATGGAGATTGATTAAACGAACATGAAAATTATTCTTTCTTGGCACTGATAACACTCGCTACTTCTGTGAGCTTTATCACTACCAAGAGT
GTGTTAGAGGTACAACAGTACTTTAAAAGAACCTTGCTTTCTGGAACATACGAGGGCAATTCACCATTTCATCCTCTAGCTGATAACAAATTTGCACTGA
CTTGCTTTAGCACTCAATTTGCTTTTGCTTGTCCTGACGGCGTAAAACACGTCTATCAGTTACGTGCCAGATCAGTTCACCTAAACTGTTCATCAGACAA
GAGGAAGTTCAAGAACTTTACTCTCCAATTTTATTGTTGCGGCAATAGTGTTTATAACACTTTGCTCACACTCAAAAGAAAGACAGAATGATTGAACTTT
CATTAATTGACTTCTATTTGTGCTTTTTAGCCTTTCTGCTATTCCTTGTTTTAATTATGCTTATTATCTTTTGGTTTCACTTGAACTGCAAGATCATAAT
GAAACTTGTCACGCCTAAACGAACATGAAATTTGTTGTTTCTTAGGAATATACAACTGTAGCTGCATTTCACCAAGAATGTAGTTTACAGTCATGTACTC
AACATCAACCATATGTAGTTGATGACCCGTGTCCTATTCACTTCTATTCTAAATGGTATATTAGAGTAGGAGCTAGAAAATCAGCACCTTTAATTGAATT
GTGCGTGGATGAGGCTGGTTCTAAATCACCCATTCAGTACATCGATATCGGTAATTATACAGTTTCCTGTTTACCTTTTTACAATTAATTGCCAGGAACC
TAAATTGGGTAGTCTTGTAGTGCGTTGTTCGTCTATGAAGACTTTTAGAGTATCATGACGTTCGTGTTGTTTTAGATTTCATCTAAACGAACAAACTAAA
ATGTCTGATAATGGACCCCAAAATCAGCGAAATGCACCCCGCATTACGTTTGGTGGACCCTCAGATTCAACTGGCAGTAACCAGAATGGAGAACGCAGTG
GGGCGCGATCAAAACAACGTCGGCCCCAAGGTTTACCCAATAATACTGCGTCTTGGTTCACCGCTCACTCAACATGGCAAGGAAGACCTTAAATTCCCTC
GAGGACAAGGCGTTCCAATTAACACCAATAGCAGTCCAGATGACCAAATTGGCTACTACCGAAGAGCTACCAGACGAATCGTGGTGGTGACGGTAAAATG
AAAGATCAGTCCAAGATGGTATTTACTACCTAGGAACTGGGCCAGAAGCTGGACTTCCCTATGGTGCTAACAAAGACGGCATCATATGGGTTGCAACTGA
GGAGCCTTGAATACACCAAAAGATTTGGCACCCGCAATCCTGCTAACAATGCTGCAATCGTGCTACAACTTCCAAGGAACAACTATGCCAAAAGGGCTTA
TACGCAGAAGGGAGCAGAGGCGGCAGTCAAGCCTCTCGTTCCTCATCACGTAGTCGCAACAGTTTAAGAAATTCAATCCAGGCAGCAGTAGGGGAACTTC
TCCTGCTAGAATGGCTGGCAATGGCGGTGATGCTGCTCTTGCTTTGCTGCTGCTTGACAGATTGAACCAGCTTGAGAGCAAAATGTCTGGTAAAGGCCAA
CAACAACAAGGCCAAACTGTCACTAAGAATTGCTGCTGAGGCTTCTAAGAAGCCTCGGCAAAACGTACTGCCACTAAGCATACAATGTAACACAAGCTTT
CGGCAGACGTGGT
>b633605a-1393-4d4f-b42d-175be4ef210d|5
ATCCCAGGTAACAAAACCAACCAACTTTCGATCTTGTAGATCTGTTTCTAAACGAACAAACTAAAATGTCTGATAATGGACCCCAAAATCAGCGAAATGC
ACCCCGCATTACGTTTGGTGGACCTCAGATTCAACTGGCAGTAACCAGAATGGAGAACGCAGTGGGGCGCGATCAAAAACAACGTCGGCCCCAAGGTTTA
CCCAATAATACTGCGTCTTGGTTCACCGCTTTCACTCAACATGGCAAGGAAGACCTTAAATTCCCTCGAGGACAAGGCGTTCCAATTAACACCAATAGCA
GTCCAGATGACCAAATTGGCTACTACCGAAGAGCTACCAGACGAATTCGTGGTGGTGACGGTAAAATGAAAAGATCTCAGTCCAAGATGGTATTTCTACT
ACCTAGGAACTGGGCCAGAAGCTGGACTTCCCTATGGTGCTAACAAAGACGGCATCATATGGGTTGCAACTGAGGGAGCCTTGAATACACCAAAAGATTT
GGCACCCGCAATCCTGCTAACAATGCTGCAATCGTGCTACAACTTTCCAAGGAACAACATTGCCAAAAGGCTTTACGCAGAAGGGAGCAGAGGCGGCAGT
CAAGCCTCTTCTCGTTCCTCATCACGTAGTCGCAACAGTTTAAGAAATTCAACTCCAGGCAGCAGTAGGGGAACTCTCCTGCTAGAATGGCTGGCAATGG
CGGTGATGCTGCTCTTGCTTTGCTGCTGCTTGACAGATTGAACCAGCTTGAGAGCAAAAAATGTCTGGTAAAGGCCAACAACAACAAGGCCAAACTGTCA
CTAAGAAATCTGCTGCTGAGGCTTCTAAGAAGCCTCGGCAAAACGTACTGCCACTAAAGCATACAATGTAACACAAGCTTCGGCAGACGTGGTCCAGAAC
AAACCCAAGGAAATTTGGGGACCAGGAACTAATCAGACAAGGAACTGATTACAAACATTGGCCGCAAATTGCACAATTTGCCCCCAGCGCTTCAGCGTTT
TCGGAATGTCGCGCATTGGCATGGAAGTCACACCTTCGGGAACGTGGTTGACCTACACAGGTGCCATCAAATTGGATGACAAAGATCCAAATTCAAAGAT
CAAGTCATTTTGCTGAATAAGCATATTGACGCATACAAAACATTCCCACCAACAGAGCCTAAAAAGGACAAAAAGAAGAAGGCTGATGTGTAAAATTAAT
TTTAGTAGTGCTATCCCCATGTGATTTTTAATAGCTTTTAGGAGAATGACAAAAAAAAT
>007df25f-d095-4dd3-9f87-6e5c9e36377e|6
ATACCTTCCCAGGTAACAAACCAACCAACTTTCGATCTCTTGTAGATCTGTTCTCTAAACGAACGCTCTTATTACAAATTGGGAGCTCGCAGCGTGTAGC
AGGTGACTCAGGTTTTGCTGCATACAGTCGCTACAGGATTGGCAACTATAAATTAAACACAGACCATTCCAGTAGCAGTGACAATATTGCTTTTGCTTGT
ACAGTAAGTGACAACAGATGTTTCATCTCGTTGACTTTCAGGTTACTATAGCAGAGATTACTAATTATTATGAGGACTTTTAAAGTTTCCATTTGGAATC
TTGATTACATCATAAACCTCATAATTAAAAATTTATCTTTAAGTCACTAACTGAGAATAAATATTCTCAATTAGATGAAGAGCAACCAATGGAGATTGAT
TAAACGAACATGAAAAATTATTCTTTTCTTGGCACTGATAACACGCTACTACTTTGTGAGCTTTATCACTACCAAGAGTGTGTTAGAGGTACAACAGTAC
TTTAAAAGAACCTTGCTCTGGAACATACGAGGGCAATCTCACCATTCATCCTCTAGCTGATAACAAATTTGCACTGACTTGCTTTAGCACTCAATTTGCT
TTTGCTTGTCCTGACGGCGTAAACACGTCTATCAGTTACGTGCCAGATCAGTTTCACCTAAACTGTTCATCAGACAAGAGGAAGTCAAGAACTTTACTCT
CCAATTCTTATTGTTGCGGCAATAGTGTTTATAACACTTTGCTCACACTCAAAAGAAAGACAGAATGATTGAACTTTCATTAATTGACTTCTATTTGTGC
TTTTTAGCCTTTCTGCTATTCCTTGTTTTAATTATGCTTATTATCTTTTGGTTTCACTTGAACTGCAAGATCATAAATGAAACTTGTCACGCCTAAACGA
ACATGAAATTTCTTGTTTAGGAATATCACAACTGTAGCTGCATTTCACCAAGAATGTAGTTTTAGTTTATGTACTCAACATCAACCATATGTAGTTGATG
ACCCGTAGTCCTATCACTTCTATTCTAAATGGTATTAGAGTAGGAGCTAGAAAATCAGCTTTAATTGAATTGTGCGTGGATGAGGCTGGTTCTAAATCAC
CCATTCAGTACATCGATATCGGTAATTATACAGTTTCCTGTTTACCTTTTACAATTAATTGCCAGGAACCTAAATTGGGTAGTCTTGTAGTGCGTTGTTC
GTTCTATGAAGACTTTTTAGAGTATCATGACGTTCGTGTTGTTTAGATTTCATCTAAACGAACAAACTAAAATGTCTGATAATGGACCCCAAAATCAGCG
AAAATGCACCCGCATTACGTTTGGTGGACCTCAGATTCAACTGGCAGTAACCAGAATGGAGAACGCAGTGGGCGCGATCAAAACAACGTCGGCCCCAAGG
TTTACCCAATAATACTGCGTCTGGTTCACCGCTCACACATTACATGGCAAGGAAGACCTTAAATTCCCTCGAGGACAAGGCGTTCCAATTAACACCAATA
GCAGTCCAGATGACCAAATTGGCTACTACCGAAGAGCTACCAGACGAATTCGTGGTGGTGACGGTAAAATGAAAGAGATCAGTCCAAGATGGTATTCTAC
TACCTAGGAACTGGGCCAGAAGCTGGACTTCCCTATGGTGCTAACAAAGACGGCATCATATAGGTTGCAACTGAGGAGCCTTGAATACACCAAAAGATCA
CATTGGCACCCGCAATCCTGCTAACAATGCTGCAATCGTGCTACAACTTCCAAGGAACAACATTGCCAAAAGGCTTTTACGCAGAAGGGAGCAGAGGCGG
CGGTCAAGCCTCTTCTCGTTCCTCATCACGTAGTCGCAACAGTTTTAAGAAATTTTCAACTCCAGGCAGCAGTAGGAACTCTCCTGCTAGAATGGCTGGC
AATGGCGGTGATGCTGCTCTTGCTTTGCTGCTGCTTGACAGATTGAACCAGCTTGAGAGCAAAAATGTCTGTAAAGGCCAACAACAACAAGGCCAAACTG
TCACTAAGAAATTGCTGCTGAGGCTTCTAAGAAGCCATGGCAAAACGTACTGCCACTAAAGCAATGTAACACAAGCTTCGGCAGACGTGGTCCAGAACAA
ACCCAAGGAAATTTGGGGACCAGGAACTAATCAGACAAGGAACTGATTACAAACATTGGCCGCAAATTGCACTGTTTGCCCCCAGCGCTTCAGCGTTTTC
GGAATGTCGCGCATTGGCATGGAAGTCACACACCGGGAACGTGGTTGACCTACACAGGTGCCATCAAATTGGATGACAAAGATCCAAATTTCAAAGATCA
AGTCATTTGCTGAATAAGCATATTGACGCATACAAAACATTCCCACCAACAGAGCCTAAAAAGGACAAAAAGAAGAAGGCTGATGAAACTCAAGCCTCTC
CGCAGAGACAGAAGAAACAGCAAACTGTGACTTTTTTCCTGCTGCAGATTTGGATGATTTTCCAAACAATTGCAACAATCCATGAGCAGTGCTGACTCAA
CTCAGGCCTAAACTCATGCAGACTCAAGGCAGATGGGCTATATAAACGTTTCGCTTTCCGTTTACGATATAGTCTACTCTTGTGCAGAATGAATTCTCGT
AACATAGCACAAGTAGATGTAGTTAACTTTAATCACATAGCAATCTTTAATCAGTGTGTAACATTAGGGAGGACTTGAAAGAGCCACCATTTCACCGAGG
CCACGCGGAGTACGATCGAGTGTACAGTGA
>eec6f4fb-583b-4876-a5c0-7f0896fe3c1a|7
ATACCTTCCCAGGTAACAAACCAACCAACTTTCGATCTCTTGTAGATCTGTTCTCTAAACGAACTAAATATTATTAGTTTTTGTTTTGGAACTTTAATTT
TAGCATGGCAGATTCCAACGGTACTATTACCGTTGAAGAGCTTAAAAAGCTCTTGAACAATGGAACCTAGTAATAGGTTTCCTATTCCTTACATGGATTT
GTCTCTACAATTTGCCTATGCCACAGGAATAGGTTTTTGTATATAATTAAGTTAATTTTCCCTCTGGCTGTTATGGCCAGTAACTTTAGCTTGTTTTGTG
CTTGCTGCTGTTTACAGAATAAATTGGATCACCGGTGGAATTGCTATCGCAATGTGCGCGTACGCGTTCCATGTGGTCATTCAATCCAGAAACTAACATT
CTCAACGTGCCACTCCATGGCACTATTTTGACCAGACCGCTTCTAGAAAGTGAACTCGTAATCGGAGCTGTGATCCTTCGTGGACATCTTCGTATTGCTG
GACACCATCTAGGACGCTGTGACATCAAGGACCTGCCTAAAGAAATCACTGTTGCTACACACGAACGCTTCTTATTACAAATTGGGAGCTCGCAGCGTGT
AGCAGGTGACTCAGGTTTTGCTGCATACAGTCGCTACAGGATTGGCAACTATAAATTAAACACAGACCATTCCAGTAGCAGTGACAATATTGCTTTGCTT
GTACAGTAAGTGACAACAGATGTTTCATCTCGTTGACTTTCAGGTTACTATAGCAGAGATACTAATTATTATGAGGACTTTAAAGTTTCCATTTGGAATC
TTGATTACATCATAAACCTCATAATTAAAAATTTATCTAAGTCACTAACTGAGAATAAATATTCTCAATTAGATGAAGAGCAACCAATGGAGATTGATTA
AACGAACATGAAAATTATTCTTTCTTGGCACTGATAACACTCGCTATTCTGTGAGCTTTATCACTACCAAGAGTGTGTTAGAGGTACAACAGTACTTTAA
AAGAACCTTGCTTCTGGAACATACACGAGGGCAATTCCATTTCATCCTCTAGCTGATAACAAATTTGCACTGACTTGCTTTAGCACTCAATTTGCTTTTG
CTTGTCCTGACGGCGTAAAACACGTCTATCAGTTACGTGCCAGATCAGTTTTCACCTAAACTGTTCATCAGACAAGAGGAAGTTCAAGAACTTTACTCTC
CAATTTTTTATTGTTGCGGCAATAGTGTTTATAACACTTTGCTCACACTCAAAAGAAAGACAGAATGATTGAACTTCATTAATTGACTTCTATTTGTGCT
TTTTAGCCTTTCTGCTATTCCTTGTTTTAATTATGCTTATTATCTTTGGTTCTCACTTGAACTGCAAGATCATAATGAAACTTGTCACGCCTAAACGAAC
ATGAAATTTCTTGTTTTCTTTAGGAATCATTTACAACTGTAGCTGCATTTCACCAAGAATGTAGTTTACAGTCATGTACTCAACATCAACCATATGTGTT
GATGACCCGTAGTCCTATTCACTTCTATTCTAAATGGTATTAGAGTAGGAGCTAGAAAATCAGCACCTTTAATTGAATTGTGCGTGGATGAGGCTGGTTC
TAAAATCACCCATTCAGTACATCGATATCGGTAATTATACAGTTTCCTGTTTACCTTTTACAATTAATTGCCAGGAACCTAAATTGGTAGTCTTGTAGTG
CGTTGTTCGTTCTATGAAGACTTTAGAGTATCATGACGTTCGTGTTGTTTTAGATTTCATCTAAACGAACAAACTAAAATGTCTGATAATGGACCCAAAA
TCAGCGAATGCACCCCGCATTACGTTTGGTGGACCTCAGATTCAACTGGCAGTAACCAGAATAGAACGCAGTGGGCGCGATCAAAACAACGTCGGCCCCA
AGGTTTACCCAATAATACTGCGTCTTGGTTCACCGCTCACTCATCGGCAAGGAAGACCTTAAATTCCCTCGAGGACAAGGCGTTCCAATTAACACCAATA
GCAGTCCAGATGACCAAATTGGCTACTACCGAAGAGCTACCAGACGAATCGTGGTGGTGACGGTAAAATGAAAGATCAGTCCAAGATGGTATTCTACTAC
CTAGGAACTGGGCCAGAAGCTGGACTTCCCTATGGTGCTAACAAAAGACGGCATCATATGGGTTGCAACTGAGGGAGCCTTGAATACACCAAAAGATCAT
TGGCACCCGCAATCCTGCTAACAATGCTGCAATCGTGCTACAACTTCCAAGGAACACTATTGCCAAAAGGCTTTACGCAGAAGGGAGCAGAGGCGGCAGT
CAAGCCTCTCGTTCCTCATCACGTAGTCGCAACAGTTTAAGAATTTTCAACTCCAGGCAGCAGTAGGGAACTTCTCCTGCTAGAATGGCTGGCAATGGCG
GTGATGCTGCTCTTGCTTTGCTGCTGCTTGACAGATTGAACCAGCTTGAGAGCAAAATGTCTGGTAAAGGCCAACAACAACAAGGCCAAACTGTCACTAA
GAAATCTGCTGCTGAGGCTCTAAGAAGCCATGGCAAAACGTACTGCCACTAAGCATACAATGTAACACAAGCTTTCGGCAGACGTGGTCCAGAACAAACC
CAAGGAAATTTTGGGGACCAGGAACTAATCAGACAAGGAACTGATTACAAACATTGGCCGCAAATTGCACAATTTGCCCCAGCGCTTCAGCGTTTTCGGA
ATGTCGCGCATTGGCATGGAAGTCACACCTTCGGGAACGTGGTTGACCTACACAGGTGCCATCAAATTGGATGACAAAGATCCAAATTCAAAGATCAAGT
CATTTGCTGAATAAGCATTGACGCATACAAAACATTCCCACCAACAGAGCCTAAAAAGGACAAAAAGAAGAAGGCTGATGAAACTCAAGCCTTACCGCAG
AGACAGAAGAAACAGCAAACTGTGACTCTTTTCCTGCTGCAGATTTGGATGATTTCTCCAAACAATTGCAACAATCCATGAGCAGTGCTGACTCAACTCA
GGCCTAAACTCATGCAGACCATCACAAGGCAGATGGGCTATATAAACGTTTTCGCTTTTCCGTTTACGATATAGTCTACTCTTGTGCAGAATGAATCTCG
TAACTACATAGCACAAGTAGATGTAGTTAACTTTAATTCAGCAATTTTAATCAGTGTGTAACATTAGGGAGGACTTGAAAGAGCCACCACTTTACCGAGG
CCACCGGAGTACGATCGAGTGTACAGTGAACAATGCTAGGGAGAGCTGCCTATATGGAAGAGCCCTAATGTGTAAAATTAATTTAGTAGTGCTATCCCCA
TGTGATTTTAATAGCTTTTCTAGGAGAATGACAAAAGC
>9ed4b692-2336-45ea-b788-4f0156f81856|21
ACCAACCAACTTCGATCTCTGTAGATCTGTCTCTAAACGAACTAAATATTATATTAGTTCTGTTTGGAACTTTAATTTTAGCCATGGCAGATTCCAACGG
TACTATTACCGTTGAAGAGCTTAAAAAGCTCTTGAACAATGGAACCTAGTAATAGGTTTCCTATTCCTTACATGGATTTGTCTTCTACAATTTGCCTATG
CCAACAGGAATAGGTTTTTGTATATAATTAAGTTAATTTTCCTCTGGCTGTTATGGCCAGTAACTTTAGCTTGTTTGTGCTTGCTGCTGTTTACAGAATA
AATTGGATCACCGGTGGAATTGCTATCGCAATGGCTTGTCTTGTAGGCTTGATGTGGCTCAGCTACTTCATTGCTTTTTTCAGACTGTTTGCGCGTACGC
GTTCCATGTGGTCATTCAATCCAGAAACTAACACATTCTCAACGTGCCACTCCATGGCACTATTTTGACCAGACCGCTTCTAGAAAGTGAACTCGTAATC
GGAGCTGTGATCCTTCGTGGACATCTTCGTATTGCTGGACACCATCTAGGACGCTGTGACATCAAGGACCTGCCTAAAGAAATCACTGTTGCTACATCAC
GAACGCTTTCTTATTACAAATTGGGAGCTCGCAGCGTGTAGCAGGTGACTCAGGTTTTGCTGCATACAGTCGCTACAGGATTGGCAACTATAAATTAAAC
ACAGACCATTCCAGTAGCAGTGACAATATTGCTTTGCTTGTACAGTAAGTGACAACAGATGTTTCATCTCGTTGACTTCAGGTTACTATAGCAGAGATAT
TAATTATTATGAGGACTTTAAAGTTTCCATTTGGAATCTTGATTACATCATAAACCTCATAATTAAAAATTTATCTAAGTCACTAACTGAGAATAAATAT
TCTCAATTAGATGAAGAGCAACCAATGGAGATTGGGATGATTTCTCCAAACAATTGCAACAATCCATGAGCAGTGCTGACTCAACTCAGGCCTAAACTCA
TGCAGACATTAAGGCAGATGGGCTATATAAACGTTTCGCTTTTCCGTTTACGATATATAGTCTACTCTTGTGCAGAATGAATTCTCGTAACATAGCACAA
GTAGATGTAGTTAACTTTAATCTCATAGCAATCTTTAATCAGTGTGTAACATTAGGGAGGACTTGAAAGAGCCACCACATTTCCGAGGCCACGCGGAGTA
CGATCGAGTGTACAGTGAACAATGCTAGGGAGAGCTGCCTATATGGAAGAGCCCTAATGTGTAAAATTAATTTTAGTAGTGCTATCCCCATGTGATTTTA
ATAGCTTCTTAGGAGAATGACA
>a6128053-dde3-4135-8634-6e8860bdda2d|9
TTTCAGACTGTTTGCGCGTACGCGTTCCATGTGGTCATTCAATCCAGAAACTAACATTCTCAACGTGCCACTCCATGGCACTATTTTGACCAGACCGCTT
CTAGAAAGTGAACTCGTAATCGGAGCTGTGATCCTTCGTGGACATCTTCGTATTGCTGGACACCATCTAGGACGCTGTGACATCAAGGACCTGCCTAAAG
AAATCTTGTTGCTACATCACGAACGTTCTTATTACAAATTGGGAGCTTCGCAGCGTGTAGCAGGTGACTCAGGTTTGCTGCATACAGTCGCTACAGGATT
GGCAACTATAAATTAAACACAGACCATTCCAGTAGCAGTGACAATATTGCTTTGCTTGTACAGTAAGTGACAACAGATGTTCATTTCGTTGACTTCAGGT
TACTATAGCAGAGATTATTACTAATTATTATGAGGACTTTTAAAGTTTCCATTTGGAATCTTGATTACATCATAAACCTCATTAATTAAAAATTTATCTA
AGTCACTAACTGAGAATAAATATTCTCAATTAGATGAAGAGCAACCAATGGAGATTGATTAAACGAACATGAAAATTATTCTTTCTTGGCACTGATAACA
CTCGCTACTCTGTGAGCTTTATCACTACCAAGAGTGTGTTAGAGGTACAACAGTACTTTAAAAGAACCTTGCTCTTCTGGAACATACGAGGGCAATTCAC
CATTTCATCCTCTAGCTGATAACAAATTTGCACTGACTTGCTTAGCACTCAATTTGCTTTGCTTGTCCTGACGGCGTAAACACGTCTATCAGTTACGTGC
CAGATCAGTTTCACCTAAACTGTTCATCAGACAAGAGGAAGTTCAAGAACTTTACTCTCCAAATTTTATTGTTGCGGCAATAGTGTTTATAACACTTTGT
CACACTCAAAAGAAAGACAGAATGATTGAACTTTCATTAATTGACTTCTATTTGTGCTTTTTAGCCTTTCTGCTATTCCTTGTTTTAATTATGCTTATTA
TCTTTTGGTTCACTTGAACTGCAAGATAATGAAACTTGTCACGCCTAAACGAACATGAAATTTCTTGTTTCTTAGGAATATACAACTGTAGCTGCATTTC
ACCAAGAATGTAGTTTACAGTATGTACTCAACATCAACCATATGTAGTTGATGACCCGTGTCCTATCACTTCTATTCTAAATGGTATATTAGAGTAGGAG
CTAGAAAATCAGCACCTTTAATTGAATTGTGCGTGGATGAGGCTGGTTCTAAATCACCCATTCAGTACATCGATATCGGTAATTATACAGTTCCTGTTTA
CCTTTTACAATTAATTGCCAGGAACCTAAATTGGGTAGTCTTGTAGTGCGTTGTTCGTTCTATGAAGACTTTAGAGTATCATGACGTTCGTGTTGTTTTA
GATTTCATCTAAACGAACAAACTAAAATGTCTGATAATGGACCCAAAATCAGCGAAATGCACCCGCATTACGTTTGGTGGACCCTCAGATTCAACTGGCA
GTAACCAGAATGGAGAACGCAGTGGGGCGCGATCAAAACAACGTCGGCCCCAAGGTTTACCCAATAATACTGCGTCTTGGTTCACCGCTTCACTCTCAAC
ATGGCAAGGAAGACCTTAAATTCCCTCGAGGACAAGGCGTTCCAATTAACACCAATAGCAGTCCAGATGACCAAATTGGCTACTACCGAAGAGCTACCAG
ACGAATTCGTGGTGGTGACGGTAAAATGAAAGATCTCAGTCCAAGATGGTATCTACTACCTAGGAACTGGGCCAGAAGCTGGACTTCCCTATGGTGCTAA
CAAAAGACGGCATCATATGGGTTGCAACTGAGGAGCCTTGAATACACCAAAAGATCACATTGGCACCCGCAATCCTGCTAACAATGCTGCAATCGTGCTA
CAACTTCCAAGGAACTATTGCCAAAAGGCTTTACGCAGAAAGGGAGCAGAGGCAGTCAAGCCTTCTCGTTCCTCATCACGTAGTCGCAACAGTTTAAGAA
ATTCAACTCCAGGCAGCAGTAGGGGAACTTTTCCTGCTAGAATGGCTGGCAATGGCGGTGATGCTGCTCTTGCTTTGCTGCTGCTTGACAGATTGAACCA
GCTTGAGAGCAAAATGTCTGGTAAAGGCCAACAACAACAAGGCCAAACTGTCACTAAGAATTGCTGCTGAGGCTCTAAGAAGCCTCGGCAAAACGTACTG
CCACTAAAGCATACAATGTAACACAAGCTTTCGGCAGACGTGGTCCAGAACAAACCCAAGGAAATTTTGGGGACCAGGAACTAATCAGACAAGGAACTGA
TTACAAACATTGGCCGCAAATTGCACAATTTGCCCCAGCGCTTCAGCGTTTTCGGAATGTCGCGCATTGGCATGGAAGTCACACCTCGGGAACGTGGTTG
ACCTACACAGGTGCCATCAAATTGGATGACAAAGATCCAAATTCAAAGATCAAGTCATTTGCTGAATAAGCATTGACGCATACAAAACATTCCCACCAAC
AGAGCCTAAAAAGGACAAAAAGAAGAAGGCTGATGAAACTCAAGCCTTACCGCAAGAGACAGAAGAAACAGCAAACTGTGACTTTTTCCTGCTGCAGATT
TGGATGA
>da3eda35-713c-4dd3-b742-9fa9978291cf|24
CCCAGGTAACAAACCAACCAACTTTTCGATCTGTAGATCTGTTCTCTAAACGAACATGAAAATTATTCTTCTTGGCACTGATAACACTCGCTACTTGTGA
GCTTTATCACTACCAAGAGTGTGTTAGAGGTACAACAGTACTTTAAAAGAACCTTGCTTTCTGGAACATACGAGGGCAATTCACCATTTCATCCTCTAGC
TGATAACAAATTTGCACTGACTTGCTTTTAGCACTCAATTTGCTTTTGCTTGTCCTGACGGCGTAAAACACGTCTATCAGTTACGTGCCAGATCAGTTTC
ACCTAAACTGTTCATCAGACAAGAGGAAGTTCAAGAACTTTTACTCTCCAATTTTTATTGTTGCGGCAATAGTGTTTATAACACTTTGCTCACACTCAAA
AGAAAGACAGAATGATTGAACTTTCATTAATTGACTTCTATTTGTGCTTTTTAGCCTTTGCTATTCCTTGTTTTAATTATGCTTATTATCTTTTGGTTCT
TCACTTGAACTGCAAGATCATAATGAAACTTGTCACGCCTAAACGAACATGAAATTTCTTGTTTTCTTAGGAATATTACAACTGTAGCTGCATTTCACCA
AGAATGTAGTTTACAGTATGTACTCAACATCAACCATATGTAGTTGATGACCCGTGTCCTATTTCACTTCTATTCTAAATGGTATATTAGAGTAGGAGCT
AGAAAATCAGCACCTTTAATTGAATTGTGCGTGGATGAGGCTGGTTCTAAATCACCCATTCAGTACATCGATATCGGTAATTATACAGTTTCCTGTTTAC
CTTTTACAATTAATTGCCAGGAACCTAAATTGGGTAGTCTTGTAGTGCGTTGTTCGTTCTATGAAGACTTTTTAGAGTATCATGACGTTCGTGTTGTTTT
AGATTTCATCTAAACGAACAAACTAAAATGTCTGATAATGGACCCCAAAATCAGCGAAATGCACCCCGCATTACGTTTGGTGGACCTCAGATTCAACTGG
CAGTAACCAGAATGGAGAACGCAGTGGGGCGCGATCAAAACAACGTCGGCCCCAAGGTTTACCCAATAATACTGCGTCTTGGTTCACCGCTCACTCAACA
TGGCAAGGAAGACCTTAAATTCCCTCGAGGACAAGGCGTTCCAATTAACACCAATAGCAGTCCAGATGACCAAATTGGCTACTACCGAAGAGCTACCAGA
CGAATTCGTGGTGGTGACGGT
>60018ba6-40a9-407c-be54-6169529f79ba|13
TGGACATGTACTCAACATCAACCATATGTAGTTGATGACCCGTGTCCTATTCACTTCTATTCTAAATGGTATATTAGAGTAGGAGCTAGAAAATCAGCAC
CTTTAATTGAATTGTGCGTGGATGAGGCTGGTTCTAAATCACCCATTCAGTACATCGATATCGGTAATTATACAGTTTCCTGTTTACTTTTACAATTAAT
TGCCAGGAACCTAAATTGGGTAGTCTTGTAGTGCGTTGTTCGTTCTATGAAGACTTTAGAGTATCATGACGTTCGTGTTGTTTAGATTTCATCTAAACGA
ACAAACTAAAATGTCTGATAATGGACCCCAAAATCAGCGAAATGCACCCCGCATTACGTTTGGTGGACCTCAGATTCAACTGGCAGTAACCAGAATGGAG
A
>f9114656-e1b4-4d35-9055-c6230e8bc80a|6
ATTTCCCAGGTAACAAACCAACCAACTTTCGATTCTGTAGATCTGTTCTCTAAACGAACTTATGGATTTGTTTATGAGAATCTCACAATTGGAACTGTAA
CTTTTGAAGCAAGGTGAAATCAAGGATGCTACTCCTTCAGATTTTGTTCGCGCTACTGCAACGATACCGATACAAGCCTCACTCCCTTTCGGATGGCTTA
TTGTTGGCGTTGCACTTCTTGCTGTTTTCAGAGCGCTTCCAAAATCATAACCCTCAAAAAGAGATGGCAACTAGCACTCCAAGGGTGTTTCACTTTGTTT
GCAACTTGCTGTTGTTGTTTGTAACAGTTTTACTCACACCTTTTGCTCGTTGCTGCTGGCCTTGAAGCCCCTTTTCTCTATCTATGTTTAGTCTACTTCT
TGCAGAGTATAAACTTGTAAGAATAATAATGAGGCTTTGGCTTTGCTGGAAATGCCGTTCCAAAACCCATTACTTTATGATGCCAACTATTTTCTTTGCT
GGCATACTAATTGTTACGACTATTGTATACCTTACAATAGTGTAACTTCTTCAATTGTCATTACTTCAGGTGATGGCACAACAAGTCCTATCTTGAACAT
GACTACCAGATTGGTGGTTATACTGAAAAATGGGAATCTGGAGTAAAAGACTGTGTTGTATTACACAGT
>5e34a23d-e3ae-4f52-9c89-e8fa2c59e4f0|8
ATACCTTCCCAGGTAACAAACCAACCATTTTCGATTCTTGTAGATCTGTTTCTAAACGAACATGAAAATTATTCTTTTCTTGGCACTGATAACACTCGCT
ACTCTGTGAGCTTTATCACTACCAAGAGTGTGTTAGAGGTACAACAGTACTTTAAAAGAACCTTGCTCTCTGGAACATACGAGGGCAATTCACCATTCAT
CCTCTAGCTGATAACAAATTTGCACTGACTTGCTTTAGCACTCAATTTGCTTTTGCTTGTCCTGACGGCGTAAACACGTCTATCAGTTACGTGCCAGATC
AGTTTCACCTAAACTGTTCATCAGACAAGAGGAAGTTCAAGAACTTTACTCTCCAATTTTATTGTTGCGGCAATAGTGTTTATAACACTTTGCTCACACT
CAAAAGAAAGACAGAATGATTGAACTTTTCATTAATTGACTTCTATTTGTGCTTTTTAGCCTTTCTGCTATTCCTTGTTTTAATTATGCTTATTATCTTT
TGGTTCACTTGAACTGCAAGATCATAATGAAACTTGTCACGCCTAAACGAACATGAAATTTCTTGTTCTTTTTAGGAATATACAACTGTAGCTGCATTTC
ACCAAGAATGTAGTTTACAGAGTTATGTACTCAACATCAACCATATGTAGTTGATGACCCGTGTCCTATCACTTCTATTCTAAATGGTATATTAGAGTAG
GAGCTAGAAAATCAGCACCTTTAATTGAATTGTGCGTGGATGAGGCTGGTTCTAAATCACCCATTCAGTACATCGATATCGGTAATTATACAGTTTCCTG
TTTACCTTTTACAATTAATTGCCAGGAACCTAAATTGGGTAGTCTTGTAGTGCGTTGTTCGTTCTATGAAGACTTTAGAGTATCATGACGTTCGTGTTGT
TTCTAGATTTCATCTAAACGAACAAACTAAAATGTCTGATAATGGACCCAAAATCAGCGAATGCACCCGCATTACGTTTGGTGGACCTCAGATTCAACTG
GCAGTAACCAGAATGGAGAACGCAGTGGGGCGCGATCAAAACAACGTCGGCCCCAAGGTTTACCCAATAATACTGCGTCTTGGTTCACCGCTCTCACTCA
ACATGGCAAGGAAGACCTTAAATTCCCTCGAGGACAAGGCGTTCCAATTAACACCAATAGCAGTCCAGATGACCAAATTGGCTACTACCGAAGAGCTACC
AGACGAATTCGTGGTGGTGACGGTAAAATGAAAGATCTCAGTCCAAGATGGTATTTCTACTACCTAGGAACTGGGCCAGAAGCTGGACTTCCCTATGGTG
CTAACAAAGACGGCATCATATGGGTTGCAACTGAGGAGCCTTGAAATACACCAAAAGATTACATTGGCACCCGCAATCCTGCTAACAATGCTGCAATCGT
GCTACAACTTCCAAGGAACAACATTGCCAAAAGGCTTACGCAGAAGGGAGCAGAGGCGGCAGTCAAGCCTTTCTCGTTCCTCATCACGTAGTCGCAACAG
TTTAAGAAATTCAACTCCAGGCAGCAGTAGGGGAACTTCTCCTGCTAGAATGGCTGGCAATGGCGGTGATGCTGCTCTTGCTTTGCTGCTGCTTGACAGA
TTGAACCAGCTTGAGAGCAAAATGTCTGGTAAAGGCCAACAACAACAAGGCCAAACTGTCACTAAGAATTGCTGCTGAGGCTTCTAAGAAGCCTCGGCAA
AACGTACTGCCACTAAAGCATACAATGTAACACAAGCTTTCGGCAGACGTGGTCCAGAACAAACCCAAGGAAATTTTGGGGACCAGGAACTAATCAGACA
AGGAACTGATTACAAACATTGGCCGCAAATTGCACTGTTTGCCCCAGCGCTTCAGCGTTTCGGAATGTCGCGCATTGGCATGGAAGTCACACCTTCGGGA
ACGTGGTTGACCTACACAGGTGCCATCAAATTGGATGACAAAGATCCAAATTCAAAGATCAAGTCATTTGCTGAATAAGCATTGACGCATACAAAACATT
CCCACCAACAGAGCCTAAAAAGGACAAAAAGAAGAAGGCTGATGAAACTCAAGCCACCGCAGAGACAGAAGAAACAGCAAACTGTGACTCTTTTCCTGCT
GCAGATTTGGATGATTTCTCCAAACAATTGCAACAATCCACCGAGCAGTGCTGACTCAACTCAGGCCTAAACTCATGCAGACCATACAAGGCAGATGGGC
TATATAAACGTTTCGCTTTCCGTTTACGATATAGTCTACTCTTGTGCAGAATGAATTCTCGTAACATAGCACAAGTAGATGTAGTTAACTTTAATCACAT
AGCAATCTTTAATCAGTGTGTAACTAGGGAGGACTTGAAA
>a9aefb44-4c8a-41f4-85c8-59062db076fb|7
ATACCTTCCCAGGTAACAAACCAACCAACTTCGATCTTGCAGATCTGTTCTAAACGAACTAAATATTATATTAGTTTTTGTTTGGAACTTTAATTTTAGC
CATGAAGATTCCAACGGTACTATTACCGTTGAAGAGCTTAAAAAGCTCCTTGAACAATGGAACCTAGTAATAGGTTTCCTATTCCTTACATGGATTTGTC
TCTACAATTTGCCTATGCCAACAGGAATAGGTTTTGTATATAATTAAGTTAATTTGCTCCTCTGGCTGTTATGGCCAGTAACTTTAGCTTGTTTGTGCTT
GCTGCTGTTTACAGAATAAATTGGATCACCGGTGGAATTGCTATCGCAATGGCTTGTCTGTAGGCTTGATGTGGCTCAGCTACTTCATTGCTTTTTCAGA
CTGTTTGCGCGTACGCGTTCCATGTGGTCATTCAATCCAGAAACTAACATTCATAACGTGCCACTCCATGGCACTATTTGACCAGACCGCTTACCTAGAA
AGTGAACTCGTAATCGGAGCTGTGATCCTTCGTGGACATCTTCGTATTGCTGGACACCATCTAGGACGCTGTGACATCAAGGACCTGCCTAAAGAAATCA
CTGTTGCTACATCACGAACGCTTTCTTATTACAAATTGGAGCTTCGCAGCGTGTAGCAGGTGACTCAGGTTTTGCTGCATACAGTCGCTACAGGATTGGC
AACTATAAATTAAACACAGACCATTCCAGTAGCAGTGACAATATTGCTTTGCTTGTACAGTAAGTGACAACAGATGTTTCATCTCGTTGACTTTCAGGTT
ACTATAGCAGAGATTACTAATTATTATGAGGACTTTAAAGTTTCCATTTGGAATCTTGATTACATCAAACCTCAATTAAAAATTTATCTAAGTCACTAAC
TGAGAATAAATATCTCAATTAGATGAAGAGCAACCAATGGAGATTGATTAAACGAACATGAAAATTATTTTCTTGGCACTGATAACACTCGCTACTTGTG
AGCTTATCACTACCAAGAGTGTGTTAGAGGTACAACAGTACTTTAAAAGAACCTTGCTTCTGGAACATACGAGGGCAATTCACCATTTCATCCTCTAGCT
GATAACAATTTGCACTGACTTGCTTTAG
>285f5e06-a122-477c-8eed-c08ae34674f2|29
CCAATTAACACCAATAGCAGTCCAGATGACCAAATTGGCTACTACCGAAGAGCTACCAGACGAATTCGTGGTGGTGACGGTAAAATGAAAGATTCAGTCC
AAGATGGTATTTCTACTACCTAGGAACTGGGCCAGAAGCTGGACTTCCCTATGGTGCTAACAAAGACGGCATCATATGGGTTGCAACTGAGGGAGCCTTG
AATACACCAAAAGATCACATTGGCACCCGCAATCCTGCTAACAATGCTGCAATCGTGCTACAACTCCCAAGGAACAACATTGCCAAAAGGCTTTACGCAG
AAGGGAGCAGAGGCGGCAGTCAAGCCCTTCTCGTTCCTCATCACGTAGTCGCAACAGTTTAAGAAATTCAACTCCAGGCAGCAGTAGGGGA
>0a986b9a-a4c5-4589-8b7f-d27847b28d66|5
ATACCTTCCCAGGTAACAATCAACCATTTTCGATTTCTTGTAGATCTGTTCTCTAAACGAACTAAATTATATTAGTTTCTGTTTGGAACTTTAATTTTAG
CACTTGTAGATTCCAACGGTACTATTACCGTTGAAGAGCTTAAAAGCTCTTGAACAATGGAACCTAGTAATAGGTTTCCTATTCCTTACATGGATTTGTT
TTACAATTTGCCTATGCCACAGGAATAGGTTTTTGTATATAATTAAGTTAATTTTCCCTCTGGCTGTTATGGCCAGTAACTTTAGCTTGTTTTGTGCTTG
CTGCTGTTTACAGAATAAATTGGATCACCGGTGGAATTGCTATCGCAATGGCTTGTCTTGTAGGCTTGATGTGGCTCAGCTACTCATTGCTTCTTTTTCA
GACTGTTTGCGCGTACGCGTTCCATGTGGTCATTCAATCCAGAAACTAACATTCTCAACGTGCCACTCCATGGCACTATTTTGACCAGACCGCTTCTAGA
AAGTGAACTCGTAATGGAGCTGTGATCCTCGTGGACATCTTCGTATTGCTGGACACCATCTAGGACGCTGCTGACATCAAGGACCTGCCTAAAGAAATCA
CTGTTGCTACACGAACGTTCTTATTACAAATTGGAGCTCGCAGCGTGTAGCAGGTGACTCAGGTTTTGCTGCATACAGTCGCTACAGGATTGGCAACTAT
AAATTAAACACAGACCATTCCAGTAGCAGTGACAATATTGCTTTGTTTTGTACAGTAAGTGACACAGATGTTCATCTCTCGTTGACTTTCAGGTTACTAT
AGCAGAGATATTATTAATTATTATGAGGACTTTTTAAAGTTTCCATTTGGAATCTTGATTACATAAAACCTCATAATTAAAAATTTATCTAAGTCTAACT
GAGAATAAATATTCTCAATTAGATGAAGAGCAACCAATGGAGATTGATTAAACGAACATGAAAATTATTTTTTTGGCACTGATAACACTCGTCATACTTG
TGAGCTTTATCACTACCAAGAGTGTGTTAGAGGTACAACAGTACTTTTAAAAGAACCTTGCTCTACTGGAACATACGAGGGCAATCACCATTTCATCCTC
TAGCTGATAACAAATTTGCACTGACTTGCTTTAGCACTCAATTTGCTTTGCTTGTCCTGACGGCGTAAAACACGTCTATCAGTTACGTGCCAGATCAGTT
TCACCTAAACTGTTCATCAGACAAGAGGAAGTCAAGAACTTTACTCCAATTTTTATTGTTGCGGCAATAGTGTTTATAACACTTTGTCACACTCAAAAGA
AGACAGAATGATTGAACTTTCATTAATTGACTTCTATTTGTGCTTTTTAGCCTTGGCCGCAAATTGCACAATTTGCCCCAGCGTTTCAGCGTTCGGAATG
TCGCGCATTGGCATGGAAGTCACACCTTCGGGAACGTGGTTGACCTACACAGGTGCCATCAAATTGGATGACAAAGATCCAAATTTAAAGATCAAGTCAT
TTTGCTGAATAAGCATATTGACGCATACAAAACATTCCCACCAACAGAGCCTAAAAAGGACAAAAAGAAGAAGGCTGATGAAACTCAAGCCTCAAGAGAC
AGAAGAAACAGCAAACTGTGACTTACCTGCTGCAGATTTGGATGATTTTCCAAACAATTGCAACAATCCATGAGCAGTGCTGACTCAACTCAGGCCTAAA
CTCATGCAGACATTCAAAGGCAGATGGGCTATATAAACGTTTTCGCTTTTCCGTTTACGATATAGTCTACTTGTGCAGAATGAATTCTCGTAACATAGCA
CAAGTAGATGTAGTTAACTTTAATCTCATAGCAATTCTAATCAGTGTGTAACATTAGGAGGACTTGAAAGAGCCACCACATTTTCACCGAGGCCACGCGG
AGTACGATCCGAGTGTCAGTGAACAATGCTAGGGAGAGCTGCCTATATGGAAGAGCCCTAATGTGTAAAATTAATTTAGTAGTGCTATCCCCATGTGATT
TTAATAGCTTCTAGGAGAATGACAAAAACAAT
>48e6d588-0a78-48c1-8ee2-dbb6d4f685a8|8
TAAGTGACAACAGATGTTTCATCTCGTTGACTTTCAGGTTACTATAGCAGAGATATTACTAATTATTATGAGGACTTTTAAAGTTTCCATTTGGAATCTT
GATTACATCATAAACCTCATAATTAAAATTTATCTAAGTCACTAACTGAGAATATAAATATTCTCAATTAGATGAAGAGCAACCAATGGAGATTGATTAA
ACGAACATGAAAATTATTTTTTGGCACTGATAACACTCGCTACTCTGTGAGCTTTATCACTACCAAGAGTGTGTTAGAGGTACAACAGTACTTTTAAAAG
AACCTTGCTTTCTGGAACATACGAGGGCAATTCACCATTTCATCCTTTAGCTGATAACAAATTTGCACTGACTTGCTTTAGCACTCAATTTGCTTTGCTT
GTCCTGACGGCGTAAACACGTCTATCAGTTACGTGCCAGATCAGTTCACCTAAACTGTTCATCAGACAAGAGGAAGTTCAAGAACTTCTACTCTCCAATT
TTTTTATTGTTGCGGCAATAGTGTTTATAACACTTTGCTCACACAAAAGAAAGACAGAATGATTGAACTTTCATTAATTGACTTCTATTTGTGCTTTTTA
GCCTTTGCTATTCCTTATTTAATTATGCTTATTATCTTTTGGTTCTCACTTGAACTGCAAGATCATAATGAAAACTTGTCACGCCTAAACGAACATGAAA
TCTTGTTGTTTTAGGAATTCATACAACTGTAGCTGCATTTCACCAAGAATGTAGTTTACAGTATGTACTCAACATCAACCATATGTAGTTGATGACCCCG
TGTCCTATTCACTTCTATTCTAAATGGTATATTAGAGTAGGAGCTAGAAAATCAGCACCTTTAATTGAATTGTGCGTGGATGAGGCTGGTTCTAAATCAC
CCATTCAGTACATCGATATCGGTAATTATACAGTTTCCTGTTTACCTTTTACAATTAATTGCCAGGAACCTAAATTGGGTAGTCTTGTAGTGCGTTGTTC
GTTCTATGAAGACTTTTTAGAGTATCATGACGTTCGTGTTGTTTTAGATTTCATCTAAACGAACAAACTAAAATGTCTGATAATGGACCCCAAAATCAGC
GAATGCACCCCGCATTACGTTTTGGTGGACCTCAGATTCAACTGGCAGTAACCAGAATGGAGAACGCAGTGGGGCGCGATCAAAACAACGTCGGCCCCAA
GGTTTACCCAATAATACTGCGTCTTGGTTCACCGCTCACCGCTCAACATGGCAAGGAAGACCTTAAATTCCCCGAGGACAAGGCGTTCCAATTAACACCA
ATAGCAGTCCAGATGACCAAATTGGCTACTACCGAAGAGCTACCAGACGAATTCGTGGTGGTGACGGTAAAATGAAAGATTCAGTCCAAGATGGTATTTA
CTACCTAGGAACTGGGCCAGAAGCTGGACTTCCCTATGGTGCTAACAAAGACGGCATCATATGGGTTGCAACTGAGGGAGCCTTGAATACACCAAAAGAT
CTGGCACCCGCAATCCTGCTAACAATGCTGCAATCGTGCTACAACTTCCTCAAGGAACAACATTGCCAAAAGGCTTTACGCAGAAAGGAGCAGAGGCGGC
AGTCAAGCCTCTCGTTCCTCATCACGTAGTCGCAACAGTTTAAGAAATTCAACTCCAGGCAGCAGTAGGGGAACTTCTCCTGCTAGAATGGCTGGCAATG
GCGGTGATGCTGCTCTTGCTTTGCTGCTGCTGCTTGACAGATTGAACCAGCTTGAGAGCAAAATGTCTGGTAAAGGCCAACAACAACAAGGCCAAACTGT
CACTAAGAATTGCTGCTGAGGCTTTAAGAAGCCTCGGCAAAACGTACTGCCACTAAAGCATACAATGTAACACAAGCTTCGGCAGACGTGGTCCAGAACA
AACCCAAGGAAATTTTGGGGACCAGGAACTAATCAGACAAGGAACTGATTACAAACATTGGCCGCAAATTGCACAATTTGCCCCAGCGCTTCAGCGTTCT
TCGGAATGTCGCGCATTGGCATGGAAGTCACCTTCGGGAACGTGGTTGACCTACACAGGTGCCATCAAATTGGATGACAAAGATCCAAATTAAAGATCAA
GTCATTTGCTGAATAAGCATTGACGCATACAAAACATTCCCACCAACAGAGCCTAAAAAGGACAAAAAGAAGAAGGCTGATGAAACTCAAGCCACCAAGA
GACAGAAGAAACAGCAAACTGTGACTTTTTCCTGCTGCAGATTTGGATGATTTCCAAACAATTGCAACAATCCATGAGCAGTGCTGACTCAACTCAGGCC
TAAACTCATGCAGACCACATAAGGCAGATGGGCTATATAAACGTTTTCGCTTTTCCGTTTACGATATAGTCTACTCTTGTGCAGAATGAATTCTCGTAAC
ATAGCACAAGTAGATGTAGTTAACTTTAATCTCATAGCAATCTTAATCAGTGTGTAACATTAGGGAGGACTTGAAAGAGCCACCACATTTTTCCGAGGCC
ACCGGAGTACGATCGAGTGTCAGTGAACAATGCTAGGAGCTATGAAGAGCCCTGCGGTGGGTAAAATTGTCCACCCCCACACATATATCCATCCTTCCAT
ATTTTTTATTTATTTATTTATCCTTATTTATCATCAATTATCATACAATCCTAC
>896ae88c-526b-4b61-915b-9e4f0e62ed25|12
TGCATTTCACCAAGAATGTAGTTCATCAAGTCATGTACTCAACATCAACCATATGTAGTTGATGACCCGTGTCCTATTCACTTCTATTCTAAATGGTATA
TTAGAGTAGGAGCTAGAAAATCAGCACCTTTAATTGAATTGTGCGTGGATGAGGCTGGTTCTAAATCACCCATTCAGTACATCGATATCGGTAATTATAC
AGTTTCCTGTTTACCTTTTACAATTAATTGCCAGGAACCTAAATTGGGTAGTCTTGTAGTGCGTTGTTCGTTCTATGAAGACTTTTTAGAGTATCATGAC
GTTCGTGTTGTTTAGATTTCATCTAAACGAACAAACTAAAATGTCTGATAATGGACCCAAAATCAGCGAAATGCACCCCGCATTACGTTTGGTGGACCTC
AGATTCAACTGGCAGTAACCAGAATGGAGAACGCAGTGGGCGCGATCAAAACAACGTCGGCCCCAAGGTTTACCCAATAATACTGCGTCTTGGTTTCCTC
TCACTCAACATGGCAAGGAAGACCTTAAATTCCCGAGGACAAGGCGTTCCAATTAACACCAATAGCAGTCCAGATGACCAAATTGGCTACTACCGAAGAG
CTACCAGACGAATTCGTGGTGGTGACGGTAAAATGAAAGATCTCAGTCCAAGATGGTATTTACTACCTAGGAACTGGGCCAGAAGCTGGACTTCCCTATG
GTGCTAACAAAAGACGGCATCATATGGGTTGCAACTGAGGGAGCCTTGAATACACCAAAAGATCACATTGGCACCCGCAATCCTGCTAACAATGCTGCAA
TCGTGCTACAACTTCCAAGGAACAACATTGCCAAAAGGCTTCTACGCAGAAGGGAGCAGAGGCGGCAGTCAAGCCTCTTCTCGTTCCTCATCACGTAGTC
GCAACAGTTTAAGAAATTCAACTCCAGGCAGCAGTAGGGGAACTTCCTGCTAGAATGGCTGGCAATGGCGGTGATGCTGCTCTTGCTTTTGCTGCTGCTT
GACAGATTGAACCAGCTTGAGAGCAAAATGTCTGGTAAAGGCCAACAACAACAAGGCCAAACTGTCACTAAGAAATTGCTGCTGAGGCTTCTAAGAAGCC
TGGCAAAACGTACTGCCACTAAAGCATACAATGTAACACAGCTTTCGGCAGACGTGGTCCAGAACAAACCCAAGGAAATTTTGGGGACCAGGAACTAATC
AGACAAGGAACTGATTACAAACATTGGCCGCAAATTGCACAATTTGCCCCAGCGCTTCAGCGTTCTTCGGAATGTCGCGCATTGGCATGGAAGTCACACC
TCGGGAACGTGGTTGACCTACACAGGTGCCATCAAATTGGATGACAAAG
>58f35345-5960-41ea-a377-f25379380e5c|5
ATACCTTCCCAGGTAACAAACCAACCAACTTCGATTTCTTGTAGATCTGTTCTCTAAACGAACTAAATTATTAGTTTTTCTGTTTGGAACTTTTAATTTT
AGCCATGGCAGATTCCAACGGTACTATTACCGTTGAAGAGCTTAAAAAGCTCCTTGAACAATGGAACCTAGTAATAGGTTTCCTATTCCTTACATGGATT
TGTCTTCTACAATTTGCCTATGCCAACAGGAATAGGTTTTTGTATATAATTAAGTTAATTTTCCTCTGGCTGTTATGGCCAGTAACTTTAGCTTGTTTGT
GCTTGCTGCTGTTTACAGAATAATTGGATCACCGGTGGAATTGCTATCGCAATGGCTTGTCTTGTAGGCTTGATGTGGCTCAGCTACTTCATTGCTTCTT
TTTCAGACTGTTTGCGCGTACGCGTTCCATGTGGTCATTCAATCCAGAAACTAACATTCTCAACGTGCCACTCCATGGCACTATTTTGACCAGACCGCTT
CTAGAAAGTGAACTCGTAATCGGAGCTGTGATCCTTCGTGGACATCTTCGTATTGCTGGACACCATCTAGGACGCTGTGACATCAAGGACCTGCCTAAAG
AAATCTGTTCTGTTGCTACATCACGAACGCTTTCTTATTACAAATTGGGAGCTCGCAGCGTGTAGCAGGTGACTCAGGTTTTTGCTGCTGCATACAGTCG
CTACAGGATTGGCAACTATAAATTAAACACAGACCATTCCAGTAGCAGTGACAATATTGCTTCTTTGCTTGTACAGTAAGTGACAACAGATGTTTCATCT
CGTTGACTTCAGGTTACTATAGCAGAGATATTACTAATTATTATGAGGACTTTTAAAGTTTCCATTTGGAATCTTGATTACATCATAAACCTCATAATTA
AAAATTTATCTAAGTCACTAACTGAGAATAAATATTCTCAATTAGATGAAGAGCAACCAATGGAGATTGATTAAACGAACATGAAAATTATTCTTCTTGG
CACTGATAACACTCGCTACTCTGTGAGCTTTATCACTACCAAGAGTGTTAGAGGTACAACAGTACTTTAAAAGAACCTTGCTTCTGGAACATACCAAGGG
CAATTCACCATTTCATCCTCTAGCTGATAACAAATTTGCACTGACTTGCTTTAGCACTCAATTTGCTTTTGCTTGTCCTGACGGCGTAAAACACGTCTAT
CAGTACGTGCCAGATCAGTTTCACCTAAACTGTTTATCAGACAAGAGGAAGTTCAAGAACTTTACTCTCCAATTTTTTATTGTTGCGGCAATAGTGTTTA
TAACACTCTGCACACTCAAAAGAAAGACAGAATGATTGAACTTCATTAATTGACTTTATTTGTGCTTTTTAGCCTTTGCTATTCCTTGTTTTAATTATGC
TTATTATCTTTTGGTTTCACTTGAACTGCAAGATCATAATGAAACTTGTCACGCCTAAACGAACATGAAATCTTGTTTTCTTAGGAATCATCATACAACT
GTAGCTGCATTTCACCAAGAATGTAGTTTACTGGATGTACTCAACATCAACCATATGTAGTTGATGACCGTAGTCCTATTCACTTCTATTCTAAATGGTA
TATTAGAGTAGGAGCTAGAAAATCAGCACCTTTAATTGAATTGTGCGTGGATGAGGCTGGTTCTAAATCACCCATTCAGTACATCGATATCGGTAATTAT
ACAGTTTCCTGTTTACCTTTTACAATTAATTGCCAGGAACCTAAATTGGGTAGTCTTGTAGTGCGTTGTTCGTTCTATGAAGACTTTTTAGAGTATCATG
ACGTTCGTGTTGTTTTCTAGATTTCATCTAAACGAACAAACTAAAATGTCTGATAATGGACCCAAAATCAGCGAAATGCACCCCGCATTACGTTTGGTGG
ACCCTCAGATTCAACTGGCAGTAACCAGAATGGAGAACGCAGTGGGGCGCGATCAAAACAACGTCGGCCCCAAGGTTTACCCAATAATACTGCGTCTTGG
TTCACCGCTCACTCAACATGGCAAGGAAGACCTTAAATTCCCTCGAGGACAAGGCGTTCCAATTAACACCAATAGCAGTCCAGATGACCAAATTGGCTAC
TACCGAAGAGCTACCAGACGAATTCGTGGTGGTGACGGTAAAATGAAAGATCTCAGTCCAAGATGGTATTCTACTACCCTAGGAACTGGGCCAGAAGCTG
GACTTCCCTATGGTGCTAACAAAAGACGGCATCATATGGGTTGCAACTGAGGGAGCCTTGAATACACCAAAAAAGACATTGGCACCCGCAATCCTGCTAA
CAATGCTGCAATCGTGCTACAACTTCCCAAGGAACAACATTGCCAAAAGGCTTTACGCAGAAGGGAGCAGAGGCGGCAGTCAAGCCTCTCGTTCCTCATC
ACGTAGTCGCAACAGTTTAAGAAATTCAACTCCAGGCAGCAGTAGGGGAACTTTTCCTGCTAGAATGGCTGGCAATGGCGGTGATGCTGCTCTTGCTTTG
CTGCTGCTTGACAGATTGAACCAGCTTGAGAGCAAAATGTCTGGTAAAGGCCAACAACACAAGGCCAAACTGTCACTAAGAATTGCTGCTGAGGCTTCTA
AGAAGCCTCGGCAAAACGTACTGCCACTAAAGCATACAATGTAACACAAGCTTTCGGCAGACGTGGT
>0ac72308-f498-4299-a7e5-fcae21327e23|5
ATACCTCACCCCAGGTAACAAACCAACCAACTTCGATCTCTTGTAGATCTGTTCTCTAAACGAACTTTAAAAATCTGTGTGGCTGTCACTCGGCTGCATG
CTTAGTGCACTCACGCAGTATAATTAATAACTAAACTGTCGTTGACAGGACACGAGTAACTCGTCTATCTGCAGCAGGCTATACGGTTTCGTCCGTGTTG
CAGCCGATCATCAGCACATCTAGGTTCGTCCGGGTGTGACCGAAAGGTAAGATGGAGAGCCTTGTCCCTGGTTTCAACGAGAAAACACACGTCCATTCAG
TTTGCCTGTTTTACAGGTTCGCGACGTGCTCGTACGTGGCTTGGAGACTCCGTGGAGGTCTTATCAGAGGCACGTCAACATCTTAAAGATGGCACTTGTG
GCTTAGTAGAAGTTGAAAAGGCGTTTTGCCCTCAACTTGAACAGCCCTATGTGTTCATCAAACGTTCGGATGTTCGAACTGCACCTCATGGTCATGTTAT
GGTTGAGCTGGTAGCAGAACTCGAAGGCATTCAGTACGGTCGGTGGTGAGACACTTGGTGTCCTTGTCCCTCATGTGGGCGAAATACCAGTGGCTTACCG
CAAGGTTTCTTCGTAAGAACGGTAATAAAGGAGCTGGTGGCCATAGTTACGGCGCCGAGTCATTAGACTTAGGCGACGAGCTTGGCACTGATCCTTATGA
AGATTTTCAAGAAAACTGGAACACTAAACATAGCAGTGGTGTTACCCGTGAACTCATGCGTGAATACATTAACGGAGGGCATACACTCGCTATGTCGATA
ACACTTCTGTGGCCCTGATGGCTACCCTTTGAGTGCATTAAAGACCTTCTAGCACGTGCTGGTAAAGCTCATGCACTTTGTCCGAACAACTGGACTTTAT
TGACACTAAGAGGGTGTATACTGCTGCATGAACATGAGCATGAAATTGCTTGGTACACGGAACGTTCTGAAAAGAGCTATGAATTGCAGACACCTTTGAA
ATTAAATTGGCAAAGAAATTTGAACCTCAATGGGAATGTCCAAATTTTGTATTTCCCTTAAATTCCATAAATCAAGACTATTCAACCAAGGTTAAAGATC
CAAATTACAAAAGATCAAGTCATTTGCTGAATAAGCATTGACGCATACAAAAACTTCCCACCAACAGAGCCTAAAAAGGACAAAAAGAAGAAGGCTGATG
AAACTCAAGCCACCGCAGAGACAGAAGAAACAGCAAACTGTGACTTTTCCTGCTGCAGATTTGGATGATTTTTCCAAACAATTGCAACAATCCATGAGCA
GTGCTGACTCAACTCAGGCCTAAACTCATGCAGACACCAAGGCAGATGGGCTATATAAACGTTTTCGCTTTTCCGTTTACGATATAGTCTACTTTTGTGC
AGAATGAATTCTCGTAACATTAGCACAAGTAGATGTAGTTAACTTTAATCTCACATAGCAATCTTTAATCAGTGTGTAACATTAGGGAGGACTTGAAAGA
GCCACCACATTTCACCGAGGCCACGCGGAGTACGATCGAGTGTACAGTGAACAATGCTAGGGAGAGCTGCCTATGGAAGAGCCCTAATGTGTAAAATTAA
TTTTAGTAGTGCTATCCCCATGTGATTTTAATAGCTTCTCTAGGAGAATGACAAAAAAGT
>c5289d7f-67fb-4ba0-a716-5e128f6317ce|7
ATACCTTCCCAGGTAACAAAACCACCATTTTCGATGATCTCTGTAGATCTGTTCTCTAAACGAACAAACTAAAATGTCTGATAATGGACCCCAAAATCAG
CGAATGCACCCGCATTACGTTTGGTGGACCCTCAGATTCAACTGGCAGTAACCAGAATGGAGAACGCAGTGGGGCGCGATCAAACAACGTCGGCCCCAAG
GTTTACCCAATAATACTGCGTCTTGGTTCACCGCTCACACTCTCACATGGCAAGGAAGACCTTAAATTCCCTCGAGGACAAGGCGTTCCAATTAACACCA
ATAGCAGTCCAGATGACCAAATTGGCTACTACCGAAGAGCTACCAGACGAATTCGTGGTGGTGACGGTAAAATGAAAGATCTCAGTCCAAGATGGTATTG
GTAAAGGCCAACAACAACAAGGCCAAACTGTCACTAAGAATTGCTGCTGAGGCTTCTAAGAAGCCTCGGCAAAACGTACTGCCACTAAAGCATACAATGT
AACACAAGCTTTCGGCAGACGTGGTCCAGAACAAACCCAAGGAAATTTTGGGGACCAGGAACTAATCAGACAAGGAACTGATTACAAACATTGGCCGCAA
ATTGCACAATTTGCCCCAGCGCTTCAGCGTTCTTCGGAATGTCGCGCATTGGCATGGAAGTCACACTTCGGGAACGTGGTTGACCTACACAGGTGCCATC
AAATTGGATGACAAAGATCCAAATTTCAAAGATCAAGTCATTTGCTGAATAAGCATATTGACGCATACAAAACATTCCCACCAACAGAGCCTAAAAAGGA
CAAAAAGAAGAAGGCTGATGAAACTCAAGCCACCAAGAGACAGAAGAAACAGCAAACTGTGACTTTTTCCTGCTGCAGATTTGGATGATTTCTCCAAACA
ATTGCAACAAATCCATGAGCAGTGCTGACTCAACTCAGGCCTAAACTCATGCAGACACACAAGGCAGATGGGCTATAAACGTTTCGCTCTCCGTTTACGA
TATAGTCTACTCTTGTGCAGAATGAATTCTCGTATACATAGCACAAGTAGATGTAGTTAACTTTAATCACATAGCAATTTTTAATCAGTGTGTAACATTA
GGGAGGACTTGAAAGAGCCACCACATTTCACCGAGGCCACGGAGTACGATCGAGTGTACAGTGAACAATGCTAGGGAGAGCTGCCTATATGGAAGAGCCC
TAATGTGTAAAATTAATTTTAGTAGTATCCCCATGTGATTTTAATAGCTTTAGGAGAATGACAAAAA
>f56d64dc-c40f-4e51-8b98-2de0eeb44866|6
TTCAGAGCTACCAGACGAATTCGTGGTGGTGACGGTAAAATGAAAGATCCAGTCCAAGATGGTATTTCATTACCTAGGAACTGGGCCAGAAGCTGGACTT
CCCTATGGTGCTAACAAAGACGGCATCATATGTGGGTTGCAACTGAGGGAGCCTTGAATACCAAAAAAGATCATTGGCACCCGCAATCCTGCTAACAATG
CTGCAATCGTGCTACAACTTCCAAGGAACAACTATTGCCAAAAGGCTTTTACGCAGAAGGGAGCAGAGGCGGCAGTCAAGCCTTTCTCGTTCCTCATCAC
GTAGTCGCAACAGTTTAAGAAATTCAACCCAGGCAGCAGTAGGGAACTTCTCCTGCTAGAATGGCTGGCAATGGCGGTGATGCTGCTCTTGCTTTGCTGC
TGCTTGACAGATTGAACCAGCTTGAGAGCAAAATGTCTGGTAAAGGCCAACAACAACAAGGCCAAACTGTCACTAAGAAATCTGCTGCAGA
>565ed61c-3abb-41bc-af70-c6ad75d134b5|34
TATACCTTCCCAGGTAACAAACCAACCATTTTCGATCTCTTGTAGATCTGTTCTCTAAACGAACGTTCTTATTACAAATTGGGAGCTCGCAGCGTGTAGC
AGGTGACTCAGGTTTTGCTGCATACAGTCGCTACAGGATTGGCAACTATAAATTAAACACAGACCATTCCAGTAGCAGTGACAATATTGCTTTGCTTGTA
CAGTAAGTGACAACAGATGTTTCATCTCGTTGACTTCAGGTTACTATAGCAGAGATATTACTAATTATTATGAGGACTTTTAAAGTTTCCATTTGGAATC
TTGATTACATCATAAACCTCATAATTAAAAATTTATCTAAGTCACTAACTGAGAATAAATATTCTCAATTAGATGAAGAGCAACCAATGGAGATTGATTA
AACGAACATGAAAATTATTTTCTTGGCACTGATAACACTCGCTACTTGTGAGCTTTATCACTACCAAGAGTGTGTTAGAGGTACAACAGTACTTTAAAAG
AACCTTGCTCTGGAACATACGAGGGCAATTCACCATTTCATCCTCTAGCTGATAACAAATTTGCACTGACTTGCTTTAGCACTCAATTTGCTTTGCTTGT
CCTGACGGCGTAAAACACGTCTATCAGTTACGTGCCAGATCAGTTCACCTAAACTGTTCATCAGACAAGAGGAAGTTCAAGAACTTTACTCTCCAATTTT
TATTGTTGCGGCAATAGTGTTTATAACACTTTGCTCACACTCAAAAGAAAGACAGAATGATTGAACTTTCATTAATTGACTTCTATTTGTGCTTTTTAGC
CTTTCTGCTATTCCTTGTTTTAATTATGCTTATTATCTTTTGGTTCACTTGAACTGCAAGATCATAATGAAACTTGTCACGCCTAAACGAACATGAAATT
TCTTGTTTTCTTAGGAATATCTACAACTGTAGCTGCATTTCACCAAGAATGTAGTTTACAGTCATGTACTCAACATCAACCATATGTAGTTGATGACCCG
TGTCCTATTCACTTCTATTCTAAATGGTATATTAGAGTAGGAGCTAGAAAATCAGCACCTTTAATTGAATTGTGCGTGGATGAGGCTGGTTCTAAATCAC
CCATTCAGTACATCGATATCGGTAATTATACAGTTTCCTGTTTACCTTTTACAATTAATTGCCAGGAACCTAAATTGGGTAGTCTTGTAGTGCGTTGTTC
GTTCTATGAAGACTTTTTAGAGTATCATGACGTTCGTGTTGTTTTAGATTTCATCTAAACGAACAAACTAAAATGTCTGATAATGGACCCCAAAATCAGC
GAAATGCACCCCGCATTACGTTTGGTGGACCTCAGATTCAACTGGCAGTAACCAGAATGGAGAACGCAGTGGGGCGCGATCAAAACAACGTCGGCCCCAA
GGTTTACCCAATAATACTGCGTCTTGGTTCACCGCTCACTCAACATGGCAAGGAAGACCTTAAATTCCCTCGAGGACAAGGCGTTCCAATTAACACCAAT
AGCAGTCCAGATGACCAAATTGGCTACTACCGAAGAGCTACCAGACGAATTCGTGGTGGTGACGGTAAAATGAAAGATCTCAGTCCAAGATGGTATTTCT
ACTACCTAGGAACTGGGCCAGAAGCTGGACTTCCCTATGGTGCTAACAAAGACGGCATCATATGGGTTGCAACTGAGGGAGCCTTGAATACACCAAAAGA
TCACATTGGCACCCGCAATCCTGCTAACAATGCTGCAATCGTGCTACAACTTCCAAGGAACAACATTGCCAAAAGGCTTTACGCAGAAGGGAGCAGAGGC
GGCAGTCAAGCCTCTTCTCGTTCCTCATCACGTAGTCGCAACAGTTTAAGAAATTCAACTCCAGGCAGCAGTAGGGGAACTTCTCCTGCTAGAATGGCTG
GCAATGGCGGTGATGCTGCTCTTGCTTTGCTGCTGCTTGACAGATTGAACCAGCTTGAGAGCAAAATGTCTGGTAAAGGCCAACAACAACAAGGCCAAAC
TGTCACTAAGAATTGCTGCTGAGGCTTCTAAGAAGCCTCGGCAAAACGTACTGCCACTAAAGCATACAATGTAACACAAGCTTCGGCAGACGTGGTCCAG
AACAAACCCAAGGAAATTTTGGGGACCAGGAACTAATCAGACAAGGAACTGATTACAAACATTGGCCGCAAATTGCACAATTTGCCCCAGCGCTTCAGCG
TTTTCGGAATGTCGCGCATTGGCATGGAAGTCACACCTTCGGGAACGTGGTTGACCTACACAGGTGCCATCAAATTGGATGACAAAGATCCAAATTTAAA
GATCAAGTCATTTTGCTGAATAAGCATTGACGCATACAAAACATTCCCACCAACAGAGCCTAAAAAGGACAAAAAGAAGAAGGCTGATGAAACTCAAGCC
TTCGCAGAGACAGAAGAAACAGCAAACTGTGACTTTCCTGCTGCAGATTTGGATGATTTCCAAACAATTGCAACAATCCATGAGCAGTGCTGACTCAACT
CAGGCCTAAACTCATGCAGACACAAGGCAGATGGGCTATATAAACGTTTCGCTTTCCGTTTACGATATAGTCTACTCTTGTGCAGAATGAATTCTCGTAA
CTACATAGCACAAGTAGATGTAGTTAACTTTAATCTCACATAGCAATCTTTAATCAGTGTGTAACATTAGGGAGGACTTGAAAGAGCCACCACATTTCAC
CGAGGCCACGCGGAGTACGATCGAGTGTACAGTGAACAATGCTAGGGAGAGCTGCCTATATGGAAGAGCCCTAATGTGTAAAATTAATTTTAGTAGTGCT
ATCCCCATGTGATTTTAATAGCTTTTTAGGAGAATGACA
>8880aeb5-7567-479b-b64e-615c55db862f|6
ATACCTTCCCAGGTAACAAACCAACCAACTTTCGATCATTGTAGATCTGTTCTAAACGAACTTATGGATTTGTTTATGAGAAATCACAATTGGAACTGTA
ACTTTGAAGCAAGGTGAAATCAAGGATGCTACTCCTTCAGATTTTGTTCGCGCTACTGCAACGATACCGATACAAGCCTCACTCCCTTTCGGATGGCTTA
TTGTTGGCGTTGCACTTGCTGCTGTTTTCAGAGCGCTTCCAAAATCATAACCCTCAAAAGAGATGGCAACTAGCACTCTCCAAGGGTGTTCACTTTGTTT
GCAACTTGCTGTTGTTGTTTGTAACAGTTTACACCACACCTTTTGCTCGTTGCTGCTGGCCTTGAAGCCCTTTTCTCTATCTTTATGCTTTAGTCTACTT
CTTGCAGAGTATAAACTTTGTAAGAATAATAATGAGGCTTTGGCTTTGCTGGAAATGCCGTTCCAAAAACCCATTACTTTATGATGCCAACTATTTTCTT
TGCTGGCATTAAAATTGTTACGACTATTGTATACCTTACAATAGTGTACTGTTTCAATTGTCATTACTCAGGTGATGGCACAACAAGTCCTATTCTGAAC
ATGACTTCCAGATTGGTGGTTATACTGAAATGGGAATCTAGAGTAAAAGACTGTGTTGTATTACACAGTTACTTCATTTCAGACTATTACCAGCTGTACT
TCAACTCAATTGAGTACAGACACTGGTGTTGAACATGTTACCTCTTCATCTACAATAAAATTGTTGATGAGCCTGAAGAACATGTCCAAATAACAATCGA
CGGTCATCCAGAGTTGTTAATCCAGTAATGGAACCAATTTATGATGAACCGACGACGACTACTAGCGTGCCTTTGTAAGCACAAGCTGATGAGTACGAAC
TTATGTACTCATTTCGTTAGAAGAGACAGGTACGTTAATAGTTAATAGCGTACTTTCTTTTCTTGCTTTGGTATTCTTGCTAGTTACACTAGCCATCCTT
ACTGCGCTTCGATTGTGCGTACTGCTGCAATATTGTTAACGTGAGTCTTGTAAAACCTTCTTTTACGTTTACTCGTGTTAAAAATCTGAATTCTTTCTAG
AGTTCCTGATCTCTGGTCTAAACGAACTAAATATTATTAGTTTTGTTTGGAACTTTAATTTTAGCCATGGCAGATTCCAACGGTACTATTACCGTTGAAG
AGCTTAAAAAGCTCTGAACAATGGAACCTAGTAATAGGTTTCCTATTCCTTACATGGATTTGTCTTCTACAATTTGCCTATGCCAACAGGAATAGGTTTT
TTGTATATAATTAAGTTAATTTTCCTCTGGCTGTTATGGCCAGTAACTTTAGCTTGTTTGTGCTTGCTGCTGTTTACAGAATAAATTGGATCACCGGTGG
AATTGCTATCGCAATGGCTTGTCTTGTAGGCTTGATGTGGCTCAGCTACTTCATTGCTTCTTTCAGACTGTTTGCGCGTACGCGTTCCATGTGGTCATTC
AATCCAGAAACTAACATTCTCAACGTGCCACTCCATGGCACTATTCATTGACCAGACCGCTTTAGAAAGTGAACTCGTAATGGAGCTGTGATCCTTCGTG
GACATCTTCGTATTGCTGGACACCATCTAGGACGCTGTGACATCAAGGACCTGCCTAAAGAAATACTGTTGCTACATCACGAACGCTTCTTATTACAAAT
TGGGGAGCTCGCAGCGTGTAGCAGGTGACTCAGGTTTGCTGCATACAGTCGCTACAGGATTGGCAACTATAAATTAAACACAGACCATTCCAGTAGCAGT
GACAATATTGCTTTGCTTGTACAGTAAGTGACAACAGATGTTCATCTCGTTGACTTCAGGTTACTATAGCAGAGATTACTAATTATTATGAGGACTTTAA
AGTTTCCATTTGGAATCTTGATTACATCATAAACCTCATAATTAAAAATTTATCTAAGTCACTAACTGAGAATAATATTCTCAATTAGATGAAGAGCAAC
CAATGGAGATTGATTAAACGAACATGAAAATTATTATTCTTGGCACTGATAACACTCGCTACTCTGTGAGCTTTTATCACTACCAAGAGTGTGTTAGAGG
TACAACAGTACTTTAAAAGAACCTTGCTCACTGGAACATACGAGGGCAATTCACCATTTCATCCTCTAGCTGATAACAATTTGCACTGACTTGCTTTAGC
ACTCAATTTGCTTTTGCTTGTCCTGACGGCGTAAACACGTCTATCAGTACGTGCCAGATCAGTTCACCTAAACTGTTTATCAGACAAGAGGAAGTTCAAG
AACTTCTACATTCTCCAATTTTTATTGTTGCGGCAATAGTGTTTATAACACTTTGCTCACACTCAAAGAGAAAGACAGAATGATTGAACTTTCATTAATT
GACTTCTATTTGTGCTTTTTAGCCTTTGCTATTCCTTGTTTTAATTATGCTTATTATCTTTTGGTTTTCACTTGAACTGCAAGATCATAATGAAACTTGT
CACGCCTAAACGAACATGAAATTTCTTGTTTTCTTAGGAATCATACAACTGTAGCTGCATTTCACCAAGAATGTAGTTTACAGTATGTACTCAACATCAA
CCATATGTAGTTGATGACCCGTGTCCTATTCACTTCTATTCTAAATGGTATATTAGAGTAGGAGCTAGAAAATCAGCACCTTTAATTGAATTGTGCGTGG
ATGAGGCTGGTTCTAATCACCCATTCAGTACATCGATATCGGTAATTATACAGTTTCCTGTTTACCTTTTACAATTAATTGCCAGGAACCTAAATTGGGT
AGTCTTGTAGTGCGTTGTTCGTTCTATGAAGACTTTAGAGTATCATGACGTTCGTGTTGTTTTAGATTTCATCTAAACGAACAAACTAAAATGTCTGATA
ATGGACCCAAAATCAGCGAAATGCACCCCGCATTACGTTTGGTGGACCTCAGATTCAACTGGCAGTAACCAGAATGGAGAACGCAGTGGGGCGCGATCAA
AACAACGTCGGCCCCAAGGTTTACCCAATAATACTGCGTCTTGGTTCACCGCTCTACTCAACATGGCAAGGAAGACCTTAAATTCCCTCGAGGACAAGGC
GTTCCAATTAACACCAATAGCAGTCCAGATGACCAAATTGGCTACTACCGAAGAGCTACCAGACGAATTCGTGGTGGTGACGGTAAAATGAAAGATCTCA
GTCCAAGATGGTATTTACTACCTAGGAACTGGGCCAGAAGCTGGACTTCCCTATGGTGCTAACAAAGACGGCATCATATGGGTTGCAACTGAGGGAGCCT
TGAATACACCAAAAGATCACATTGGCACCCGCAATCCTGCTAACAATGCTGCAATCGTGCTACTATTTCCAAGGAACAACATTGCCAAAAGGCTTTACGC
AGAAGGGAGCAGAGGCGGCAGTCAAGCCTCTTCTCGTTCCTCATCACGTAGTCGCAACAGTTTAAGAAATTCAACTCCAGGCAGCAGTAGGGAACTCTCC
TGCTAGAATGGCTGGCAATGGCGGTGATGCTGCTCTTGCTTTGCTGCTGCTTGACAGATTGAACCAGCTTGAGAGCAAAATGTCTGGTAAAGGCCAACAA
CAACAAGGCCAAACTGTCACTAAGAATTGCTGCTGAGGCTTCTAAGAAGCCTTGGCAAAACGTACTGCCACTAAAGCATACAATGTAACACAAGCTTCGG
CAGACGTGGTCCAGAACAAACCCAAGGAAATTTTGGGGACCAGGAACTAATCAGACAAGGAACTGATTACAAACATTGGCCGCAAATTGCACAATTTGCC
CCAGCGCTTCAGCGTTCGGAATGTCGCGCATTGGCATGGAAGTCACACCACGGGAACGTGGTTGACCTACACAGGTGCCATCAAATTGGATGACAAAGAT
CCAAATTCAAAGATCAAGTCATTTGCTGAATAAGCATTGACGCATACAAAACATTCCCACCAACAGAGCCTAAAAAGGACAAAAAGAAGAAGGCTGATGA
AACTCAAGCCACCGCAGAGACAGAAGAAACAGCAAACTGTGACTTTTTCCTGCTGCAGATTTGGATGATTTCCTCCAAACAATTGCAACAATCCATGAGC
AGTGCTGACTCAACTCAGGCCTAAACTCATGCAGACCATTCAAGGCAGATGGGCTATATAAACGTTTCGCTTTTCCGTTTACGATATAGTCTACTACTTG
TGCAGAATGAATACTCGTAAACATAGCACAAGTAGATGTAGTTAACTTTAATCACATAGCAATCTTTAATCAGTGTGTAACATTAGGGAGGACTTTGAAA
GAGCCACCACATCACCGAGGCCACGCCGGAGTACGATCGAGTGTACAGTGA
>f10cb621-efa1-4d6c-bd20-02939dfe7710|5
ATACCTTCCCAGGTAACAAACCAACCAACTTTCGATTTCTTGTAGATCTGTTCTCTAAACGAACAAACTAAAATGTCTGATAATGGACCCCAAAATCAGC
GAATGCACCCCGCATTACGTTTGGTGGACCTCAGATTCAACTGGCAGTAACCAGAATAGAGAACGCAGTGGGCGCGATCAAAACAACGTCGGCCCCAAGG
TTTACCCAATAATACTGCGTCTTGGTTCACCGCTCAACATGGCAAGGAAGACCTTAAATTCCCTCGAGGACAAGGCGTTCCAATTAACACCAATAGAAGT
CCAGATGACCAAATTGGCTACTACCGAAGAGCTACCAGACGAATTCGTGGTGGTGACGGTAAAATGAAAGATCTCAGTCCAAGATGGTATTTCTACTACC
TAGGAACTGGGCCAGAAGCTGGACTTCCCTATGGTGCTAACAAAGACGGCATCATATGGGTTGCAACTGAGGGAGCCTTGAATACACCAAAAGATCATTG
GCACCCGCAATCCTGCTAACAATGCTGCAATCGTGCTACAATTTCCAAGGAACAACATTGCCAAAAGGCTTCTACGCAGAAGGGAGCAGAGGCGGCAGTC
AAGCCTCTCTCGTTCCTCATCACGTAGTCGCAACAGTTTAAGAAATTCAACTCAGGCAGCAGTAGGGAACTTCTCCTGCTAGAATGGCTGGCAATGGCGG
TGATGCTGCTCTTGCTTGCTGCTGCTTGACAGATTGAACCAGCTTGAGAGCAAAATGTAAAGGTAAAGGCCTAGCCTAAAAAGGACAAAAGAAGAAGGCT
GATGAAACTCAAGCCGCAGAGACAGAAGAAACAGCAAACTGTGACTTTTCCTGCTGCAGATTTGGATGATTTTCCAAACAATTGCAACAATCCATGAGCA
GTGCTGACTCAACTTCAGGCCTAAACTCATGCAGACATACAAGGCAGATGGGCTATATAAACGTTTTCGCTTTCCGTTTACGATAGTCTACTCTTGTGCA
GAATGAATTCTCGTAACTACATAGCACAAGTAGATGTAGTTAACTTAATCACATAGCAATCTTTAATCAGTGTGTAACATTAGGGAGGACTTGAAAGAGC
CACCACATTTTCTAGGCCACGCCGGAGTACGATCGAGTGTACAGTGAACAATGCTAGAGAGAGCTGCCTATATGGAAGAGCCCTAATGTGTAAAATTAAT
TTTAGTAGTGCTATCCCCATGTGATTTTAATAGCTCTAGGAGAATGACAAAAAAT
>0e6fd469-1735-46a0-ba96-3af73a67b1e0|28
ATACCTTCCCAGGTAACAAACCAACCAACTTCGATCTTGTAGATCTGTTCTCTAAACGAACTAATATTATATTAGTTTTCTGTTTGGAACTTTAATTTTA
GCCATGGCAGATTCCAACGGTACTATTACCGTTGAAGAGCTTAAAAAGCTCTTGAACAATGGAACCTAGTAATAGGTTTCCTATTCCTTACATGGATTTG
TCTTTTACAATTTGCCTATGCCAACAGGAATAGGTTTTTGTATATAATTAAGTTAATTTTCCTCTGGCTGTTATGGCCAGTAACTTTAGCTTTGTTTGTG
CTTGCTGCTGTTTACAGAATAAATTGGATCACCGGTGGAATTGCTATCGCAATGGCTTGTCTTGTAGGCTTGATGTGGCTCAGCTACTTCATTGCTTTTT
CAGACTGTTTGCGCGTACGCGTTCCATGTGGTCATTCAATCCAGAAACTAACATTCTCAACGTGCCACTCCATGGCACTATTTTGACCAGACCGCTTCTA
GAAAGTGAACTCGTAATCGGAGCTGTGATCCTTCGTGGACATCTTCGTATTGCTGGACACCATCTAGGACGCTGTGACATCAAGGACCTGCCTAAAGAAA
TCACTGTTGCTACATCACGAACGTTCTTATTACAAATTGGGAGCTCGCAGCGTGTAGCAGGTGACTCAGGTTTTGCTGCATACAGTCGCTACAGGATTGG
CAACTATAAATTAAACACAGACCATTCCAGTAGCAGTGACAATATTGCTTTGCTTGTACAGTAAGTGACAACAGATGTTCATCTCGTTGACTTTCAGGTT
ACTATAGCAGAGATATTTAATTATTATGAGGACTTTAAAGTTTCCATTTGGAATCTTGATTACATCATAAACCTCATAATTAAAAATTTATCTAAGTCAC
TAACTGAGAATAAATATTCTCAATTAGATGAAGAGCAACCAATGGAGATTGATTAAACGAACATGAAAATTATTTTTCTTGGCACTGATAACACTCGCTA
CTCTGTGAGCTTTATCACTACCAAGAGTGTGTTAGAGGTACAACAGTACTTTAAAAGAACCTTGCTTTCTGGAACATACGAGGGCAATTCACCATTTCAT
CCTCTAGCTGATAACAAATTTGCACTGACTTGCTTTAGCACTCAATTTGCTTTTGCTTGTCCTGACGGCGTAAAACACGTCTATCAGTTACGTGCCAGAT
CAGTTTCACCTAAACTGTTCATCAGACAAGAGGAAGTTCAAGAACTTTACTCCAATTTTTTATTGTTGCGGCAATAGTGTTTATAACACTTTGCTCACAC
TCAAAAGAAAGACAGAATGATTGAACTTTCATTAATTGACTTCTATTTGTGCTTTTTAGCCTTTCTGCTATTCCTTGTTTTAATTATGCTTATTATCTTT
TGGTTCACTTGAACTGCAAGATCATAATGAAACTTGTCACGCCTAAACGAACATGAAATTTCTTGTTTTCTTAGGAATATCACAACTGTAGCTGCATTTC
ACCAAGAATGTAGTTTACAGTCATGTACTCAACATCAACCATATGTAGTTGATGACCCGTGTCCTATTCACTTCTATTCTAAATGGTATATTAGAGTAGG
AGCTAGAAAATCAGCACCTTTAATTGAATTGTGCGTGGATGAGGCTGGTTCTAAATCACCCATTCAGTACATCGATATCGGTAATTATACAGTTTCCTGT
TTACCTTTTACAATTAATTGCCAGGAACCTAAATTGGGTAGTCTTGTAGTGCGTTGTTCGTTCTATGAAGACTTTAGAGTATCATGACGTTCGTGTTGTT
TTAGATTTCATCTAAACGAACAAACTAAAATGTCTGATAATGGACCCCAAAATCAGCGAAATGCACCCCGCATTACGTTTGGTGGACCTCAGATTCAACT
GGCAGTAACCAGAATGGAGAACGCAGTGGGGCGCGATCAAAACAACGTCGGCCCCAAGGTTTACCCAATAATACTGCGTCTTGGTTCACCGCTCACTCAA
CATGGCAAGGAAGACCTTAAATTCCCTCGAGGACAAGGCGTTCCAATTAACACCAATAGCAGTCCAGATGACCAAATTGGCTACTACCGAAGAGCTACCA
GACGAATTCGTGGTGGTGACGGTAAAATGAAAGATTCAGTCCAAGATGGTATTTCTACTACCTAGGAACTGGGCCAGAAGCTGGACTTCCCTATGGTGCT
AACAAAGACGGCATCATATGGGTTGCAACTGAGGGAGCCTTGAATACACCAAAAGATCACATTGGCACCCGCAATCCTGCTAACAATGCTGCAATCGTGC
TACAACTTCCAAGGAACAACTATTGCCAAAAGGCTTTTACGCAGAAGGGAGCAGAGGCGGCAGTCAAGCCTCTTCTCGTTCCTCATCACGTAGTCGCAAC
AGTTTAAGAAATTCAACTCCAGGCAGCAGTAGG
>7ee71608-b514-4ad9-bbfb-26036c260daf|6
ATACCTTCCCAGGTAACAAACCAACCATTTTCGATCTCTTGTAGATCTGTTCTCTAAACGAACAAACTAAAATGTCTGATAATGGACCCCAAAATCAGCG
AAATGCACCCCGCATTACGTTTGGTGGACCTCAGATTCAACTGGCAGTAACCAGAATGGAGAACGCAGTGGGGCGCGATCAAAACAACGTCGGCCCCAAG
GTTTACCCAATAATACTGCGTCTTGGTCACCGCTCACATCAACATGGCAAGGAAGACCTTAAATTCCCTCGAGGACAAGGCGTTCCAATTAACACCAATA
GCAGTCCAGATGACCAAATTGGCTACTACCGAAGAGCTACCAGACGAATTCGTGGTGGTGACGGTAAAATGAAAGATCTCAGTCCAAGATGGTATTTCTA
CTACCTAGGAACTGGGCCAGAAGCTGGACTTCCCTATGGTGCTAACAAAGACGGCATCATATGGGTTGCAACTGAGGGAGCCTTGAATACACCAAAAGAT
CACATTGGCACCCGCAATCCTGCTAACAATGCTGCAATCGTGCTACAACTTCCTCAAGGAACAACATTGCCAAAAGGCTTCTACGCAGAAGGGAGCAGAG
GCGGCAGTCAAGCCTTCTCGTTCCTCATCACGTAGTCGCAACAGTTTAAGAAATTCAACTCCAGGCAGCAGTAGGGAACTTCTCCTGCTAGAATGGCTGG
CAATGGCGGTGATGCTGCTCTTGCTTTGCTGCTGCTTGACAGATTGAACCAGCTTGAGAGCAAAATGTCTGGTAAAGGCCAACAACAACAAGGCCAAACT
GTCACTAAGAATTACTGCTGCTGAGGCTTCTAAGAAGCCCGGCAAAACGTACTGCCACTAAAGCATACAATGTAACACAAGCTTCGGCAGACGTGGTCCA
GAACAAACCCAAGGAAATTTTGGGGACCAGGAACTAATCAGACAAGGAACTGATTACAAACATTGGCCGCAAATTCGCTTTCCGTTTACGATATAGTACA
TTACTTGTGCAGAATGAATTCTCGTAACATAGCACAAGTAGATGTAGTTAACTTTAATCACATAGCAATCTTTAATCAGTGTGTAACATTAGGGAGGACT
TGAAAGAGCCACCATTTCACCGAGGCCACGCCGGAGTACGATCGAGTGTACAGTGAACAATGCTAGGAGAGCTGCCTATATGGAAGAGCCCTAATGTGTA
AAATTAATTTTAGTAGTGCTATCCCATGTGATTTTAATAGCTTTTAGGAGAATGACAGC
>70455e6f-b7f2-4308-bf57-f88d6b0d8849|5
ATACCTTCCCAGGTAACAAACCAACCAACTTTCGATCTCTTGTAGATCTGTTCTCTAAACGAACAAACTAAAATGTCTGGTAAAGGCCAACAACAACAAG
GCCAAACTGTCACTAAGAATTTGCTGCTGAGGCTTCTAAGAAGCCTCGGCAAAACGTACTGCCACTAAAGCATACAATGTAACACAAGCTTTCGGCAGAC
GTGGTCCAGAACAAACCCAAGGAAATTTTGGGACCAGGAACTAATCAGACAAGGAACTGATTACAAATTGGCCGCAAATTGCACAATTTGCCCCAGCGCT
TCAGCGTCTTCGGAATGTCGCGCATTGGCATGGAAGTCACACCTTCGGGAACGTGGTTGACCTACACAGGTGCCATCAAATTGGATGACAAAGATCCAAA
TTCAAAGATCAAGTCATTTGCTGAATAAGCAGCATTGACGCATACAAAACTTCCCACCAAGAGCCTAAAAAGGACAAAAGAAGAAGGCTGATGAAACTCA
AGCCTTATCAAGAGACAGAAGAAACAGCAAACTGTGACTCTTTTCCTGCTGCAGATTTGGATGATTTTCCAAACAATTGCAACAATCCATGAGCAGTGCT
GACTCAACTCAGGCCTAAACTCATGCAGACATACCAAGGCAGATGGGCTATAAACGTTTTCGCTTTTCCGTTTACGATATAGTCTACTCTTGTGCAGAAT
GAAATTCTCGTAACTACATAGCACAAGTAGATGTAGTTAACTTTAATCTCACAACAGCAATCTTCTAATCAGTGTGTAACATTAGGGAGGACTTGAAAGA
GCCACCACATTTTTCACCGAGGCCACGCGGAGTACGATCGAGTACAGTGAACAATGCTAGGAGAGCTGCCTATATGGAAGAGCCCTAATGTGTAAATTAA
TTTTAGTAGTGCTATCCCCATGTGATTTTAATAGCTTTTTAGGAGAATGACAAAAT
>d71533f3-8dc3-465d-aedd-706a5e2423fe|6
ATACCTTCCCAGGTAACAAACCAACCAACTTTCGATCTTGTAGATCTGTTCTCTAAACGAACAAACTAAAATGTCTGATAATGGACCCAAAATCAGCGAA
ATGCACCCCCGCATTACGTTTGGTGGACCTCAGATTCAACTGGCAGTAACCAGAATGGAGAACGCAGTGGGGCGCGATCAAAACAACGTCGGCCCCAAGG
TTTACCCAATAATACTGCGTCTTGGTTCACCGCTCTCACACTCAACATGGCAAGGAAGACCTTAAATTCCCTCGAGGACAAGGCGTTCCAATTACCAATA
GCAGTCCAGATGACCAAATTGGCTACTACCGAAGAGCTACCAGACGAATCGTGGTGGTGACGGTAAAATGAAAGATTCAGTCCAAGATGGTATTTACTAC
CTAGGAACTGGGCCAGAAGCTGGACTTCCCTATGGTGCTAACAAAAGACGGCATCATATGGGTTGCAACTGAGGGAGCCTTGAATACACCAAAAGATCAC
ATTGGCACCCGCAATCCTGCTAACAATGCTGCAATCGTGCTACAACTTCCAAGGAACAACATTGCCAAAAGGCTTTTTACGCAGAAGGGAGCAGAGGCGG
CAGTCAAGCCTCTTCTCGTTCCTCATCACGTAGTCGCAACAGTTTAAGAAATTCAACTCCAGGCAGCAGTAGGGGAACTTCTCCTGCTAGAATGGCTGGC
AATGGCGGTGATGCTGCTCTTGCTTTGCTGCTGCTTGACAGATTGAACCAGCTTGAGAGCAAAATGGTCTGAATAAGCATATTGACGCATACAAAACATT
CCCACCAACAGAGCCTAAAAAGGACAAAAAGAAGAAGGCTGATGAAACTCAAGCCACCGCAGAGACAGAAGAAACAGCAAACTGTGACTCTTTTCCTGCT
GCAGATTTGGATGATTTCCAAACAATTGCAACAATCCATGAGCAGTGCTGACTCAACTCAGGCCTAAACTCATGCAGACCATAAGGCAGATGGGCTATAT
AAACGTTTCGCTTTTCCGTTTACGATATAGTCTACTCTGTGCAGAATGAATTCTCGTACTACATAGCACAAGTAGATGTAGTTAACTTTAATCTCACATA
GCAATCTTTAATCAGTGTGTAACATTAGGGAGGACTTGAAAGAGCCACCACATTTCACCGAGGCCACGCGGAGTACGATCGAGTGTACAGTGAACAATGC
TAGGGAGAGCTGCCTATATGGAAGAGCCCTAATGTGTAAAATTAATTTTAGTAGTGCTATCCCCATGTGATTTTAATAGCTTCTAGGGAGA
>77c6e035-d395-422b-aa5d-9990f40ed77d|6
GTAAGGCTAGACTTTATTATATGATCAATGAGTTATGAGGATCAAGATGCACTTTTCGCATATACAAAACGTAATGTCATCCCTACTATAACTCAAATGA
ATCTAAGTATGCCATAGTGCAAAGAATAGAGCTCGCACCGTAGCTGGTGTCTCTATCTGTAGTACTATGACCAATAGACAGTTTCATCAAAATTATTGAA
ATTCAATAGCCGCCACTAGAGGAGCTACTGTAGTAATTGGAACAAGCAAATTTATGGTGGTTGGCACAACATGTTAAAACTGTTTATAGTGATGTAGAAA
ACCCTCCTTATGGGTTGGGATTATCCTAAATGTGATAGAGCCATGCCTAACATGCTTAGAATTATGGCCCACTTGTTTCTTGCTCGCAAACATACAACGT
GTTGTAGCTTGTCACACCGTTTCTATAGATTAGCTAATGAGTGTGCTCTCAAGTATTGAGTGAAAATGGTCATGTGTGGCGGTTTCACTATATGTTAAAA
CCAGGTGGAACCTCATCAGGAGATGCCACAACTGCTTTATGCTAATAGTGTTTTTAACATTTGTCAAGCTGTCACGGCCAATGTTAATGCACTTTTTATA
CACTGATGGTAACAAAATTGCCGATAAGTATGTCCGCAATTTACAACACAGACTTTATGAGTGTCTCTATAGAAATAGAGATGTTGACACAGACTTTGTG
AATGAGTTTTACGCATATTTGCGTAAACATTTCTCAATGATGATACTCTCTGACGATGCTGTTGTGTGTTTCAATAGCACTTATGCATCAAGGTCTAGTG
GCTAGCATAAAGAACTTTAAGTCAGTTCTTTCATTATCAAAACAATGTTTCTATGTCTGAAGCAAAATGTTGGACTGAGACTGACCTTACTAAAGGACCT
CATGAATTTTGCTCAACTAACAATGCTAGTTAAACAGGGTGATGATTATGTGTACCTTCCTTACCCAGATCCATCAAGAATCCAAAGGGCCGGCTGTTTT
GTAGATGATATCGTAAAAACAGATGGTACACTTTATGATTGAACGGTTCGTGTCTTTAGCTATAGATGCTTACCCACTTACTAAACATCCTAATCAGGAG
TATGCTGATGTTTTCATTTGTACTTACAAATACATAAGAAAGCTACATGATGAGTTAACAGGACACATGTTAGACATGTATTTTGTTATGCTTACTAATG
ATAACACTTCAAGGTATTGGGAACCTGAGTTTTATGAGGCTATGTACACACCGCATATACAGTTACAGGCTGTGGGGCTTGTGTTTTTGCAATCACAGAC
TTCATTAAGATGTGGTGCTTGCATACGTAGACCATTCTTATGTTGTAAATGCTGTTACGACCATGTCATATCAACATCACATAATTAGTAGTCTTGTACT
GTTAATCCGTATGTTTGCAATGCTCCAGGTTGTGATGTCACAGATGTGACTTCAACTTTTACTTAGGAGGTATGAGCTATTATTGTAAATTCACATAAAC
CACCCATTAGTTTCCATTGTGTGCTAATGGACAAGTTTTTGGTTTATATAAAAATACATGTGTTGGTAGCGATAATGTTACTGACTTTAATGCAATTGCA
ACATGTGACTGGACAAATGCTGGTGATTACATTTTTAGCTAACACCTGTACTGAAAGACTCAAGCTTTTTGCAGCAGAAACGTTCAAAGCTACTGAGGAG
ACATTTAAACTGTCTTATGGTATTGCTACTGTACGTGAAGTGCTGTCTGACAGAGAATTACATCTTTCATGGGAAGTTGGTAAACCTAGACCACCACTTA
TCGAAATTATGTCTACTGGTTATCGTGTAACTAAAACAGTAAAGTACAAATAGGAGAGTACACCTTTGAAAAAGGTGACTATGGTGATGCTGTTGTTTAC
CGAGGTACAACAACTTACAAATTAAATGTTGGTGATTATTTGTGCTGACATCACATACAGTAATGCCATTAGTGCACCTACACTAGTGCCCAAGAGCACT
ATGTTAGAATTACTGGCTTATACCCAACACTTCAATATCTCAGATGAGTTTTCTAGCAATGTTGCAAATTATCAAAAGGTTGGTATGCAAAAGTATTTTA
CACTACCAGGACCACCTGGTACTGGTAAGAGTCATTTTGCTATTGGCCTAGCTTTACTACCCTCTGCTCGCAGTGTATACAGCTTGCTCATGCCGCTGTT
GATGCTATGTGAGAAGGCATTAAAATATTTGCCTATAGATAAATGTAGTAGAATTATACCCGACGTGCTCGTGTAGAGTGTTTTGATAAATCAAAGTGAA
TTTCACTACTAGAACAGTATGTCTTTGTACTGTAAATGCATTGCCTGAGACGACAGCAGATATAGTTGTCTTTGATGAAATTCAATGGCCACAAATTATG
ATGATTGAGTGTTGTCAATGCCAGATTACGTGCTAAGCTATGTGTACATTGGCGACCCTGCTCAATTACCTGCACCACGCACATTGCTATCTAGGGCACA
CTAGAACCAGAATATTTCAATTCAGTGTGTAGACTTATGAAAACTATAGGTCCAGACATGTTCCTCGGAACTTGTCGGCGTTGTCCTGCTGAAATTGTTG
ACACTGTGAGTGCTTTGGTTTATGATAATAAGCTTAAAGCACATAAAGACAAATCAGCTCAATGCTTTAAAATGTTTATATAGGGTGTTATCACGCATGA
TGTTTTCATCTGCAATTAACAGGCCACAAATAGGCGTGGTAAGAGAATTCCTACGTAACCCTGCTTGGAGAAAAGCTGTCTTTATTTCACCTTATAATTC
ACAGAATGCTGTAGCCTCAAAGATTTGGGACTACCATACTTTTCAAACTGTTGATTCATACAGGCTCAGAATATGACTATGTCATATTCACTCACATCAC
TGAAACAGCTCACTTGTAATGTAAACAGATTTAATGTTGCTATTACCAGAGCAAAAGTAGGCATACTTTGCATAATGTCTGATAGAGACCTTTATGACAA
GTTGCAATTTACAAGTCTTGAAATTCCACGTAGGAATGTGGCAACTTTACAAGCTGAAAATGTAACAGGACTCTTTAAAGATTGTAGTAAGGTAATCACT
GGGTTACCCTACACAGGCACCTACACCTCAGTGTTGACACTAAATTTCAAAACTGAAGGTTTATGTGTTGACATACCTGGCATACCTAAGGACATGACCT
ATAGAAGACTCATCTCTATGATGGGTTTTAAAATGAATTATCAAGTTAATGGTTACCCTACATGTTTCATCACCCGCGAAGAAGCTATAAGACATGTACG
TGCATGGATTGGCTTCGATGTCGAGGGGTGTCATGCTACTAGAGAAGCTGTTGGTACCAATCTACCTTTACAGCTAGGTTTTTACAGGTGTTAACCTAGT
TGCTGTACCTACAGGTTATGTTGATACACCTAATAATACAGATTTTTCCAGAGTTAGTGCTAAACCACCGCCTGGAGATCAATTTAAACACCTCATACCA
CTTATGTACAAAGGACTTCCTTGGAATGTAGTGCGTATAAAGATTGTACAAATGTTAAGTGACACACTTAAAAATTCTCTGACAGAGTCGTATTTGTCTT
ATGGGCACATGGCTTTGAGTTGACATCTATGAAGTATTTGTGAAAATAGGACCTGAGCGCACCTGTTGTCTATGTGATAGACGTGCCACATGCTTTTCCA
CTGCTTCAGACTTATGCCTGTTGGCATCATTCTATTGGATTTGATTACGTCTATAATCCGTTTATGATTGATGTTCAACAATGGGGTTTTACAGGTAACC
TACAAAGCAACCATGATCTGTATTGTCAAGTCCATGGTAATGCACATGTAGCTAGTTGTGATGCAATCATGACTAGGTGTCTAGCTGTCCACGAGTGCTT
TGTTAAGCGTGTTGACTGGACTATTGAATATCCTATAATTGGTGATGAACTGAAGATTAATGCGGCTTGTAGAAAGGTTCAACACATGGTTGTTAAAGCT
GCATTATTAGCAGACAAATTCCCAGTTTCACGACATTGGTAACCCTAAAGCTATTAAGTGTGTACCTTCAAGCTGATGTAGAATGGAAGTTCTATGATGC
ACAGCCTTGTAGTGACAAGCTTATAAAATAGAAGAATTATTCTATTCTTATGCCACACATTCTGACAAATTCACAGATGGTGTATGCCTATTTGGAATTG
CAATGTCGATAGATATCCTGCTAATTCCATTGTTTGTAGATTTGACACTAGAGTGCTATCTAACCTTAACTTGCACTGGTTGTGATGGTGGCAGTTTGTA
TGTAAATAAACATGCATTCCACACCAGCTTTTGATAAAAGTGCTTTGTTAATTTAAAACAATTACCATTTTTTATTACTTTGACAGTCCATGTGAGTTCA
TGGAAAACAAGTAGTGTCAGATATAGATTATGTACCACTAAGTCTGCTACGTGTATAACACGTTGCAATTTAGGTGGTGCTGTCTGTAGACATCATGCTA
ATGAGTACAGATTGTATCTCGATGCTTATAACATGATGATCAGCTGGCTTTAGCTTGTGGGTTTACAAACAATTTGATACTTATAACCCTCTGGAACACT
TTTACAAGACTTCAGAGTTTAGAAAATGTGGCTTTTAATGTTGTAAATAAGGGACACTTTGATGGACAACAGGGTGAAGTACCAGTTTTTATCATTAATA
ACACTGTTTACACAAAAGTTGATGGTGTTGATGTAGAATTGTTTGAAAATAAAACAACATTACCTGTTAATGTAGCATTTGAGCTTTGGGCTAAGCGCAA
CATTAAACCAGTACCAGAGGTGAAAATACTCAATAATTTGGGTGTGGACATTGCTGCTAATACTGTGATCTGGGACTACAAAAGAGATGCTCCAGCACAT
ATATCTACTATTGGTGTTTCTGCTTATGACTGACATAGCCAAGAAACCAACTGAAACGATTGTGCACCACTCTGTTTTTTGATGGTAGAGTTGATGGTCA
AGTAGACTTATTTAGAAATGCCCGTAATGGTGTTCTTATTACAGAAGGTAGTGTTAAAGGTTTACAACCATCTGTAGGTCCCAAACAAGCTAGTCTTAAT
GGAGTCACATTAATTGGAGAAGCCGTAAAAACACAGTTCAATTATTATAAGAAAGTTGATGGTGTTGTCCAACAATTACCTGAAACTTACTTTACTCAGA
GTAGAAATTTACAAGAATTTAAACCCAGGAGTCAAATGGAAATTGATTTCTTAGAATTAGCTATGGATGAATTCATTGAACGGTATAAATTAGAAGGCTA
TGCCTTCGAACATATCGTTTATGGAGATTTTAGTCTAGTCAGTTAGGTGGTTTACATCTACTGATTGGACTAGCTAAACGTTTTAAGGAATCACCTTTTG
AATTAGAAGATTTTTATTCCTATGGACAGTACAGTTAAAAACTATTCATAACAGATGCGCAAACAGGTTCATCTAAGTGTGTGTGTTCTGTTATTGATTT
ATTACTTGATGATTTTGTTGAAATAATAAAATCCCAAGATTTATCTGTAGTTTCTAAGGTTGTCAAAGTGACTATTGACTATACAGAAATTTTCATTTAT
GCTTTGGTGTAAAGATGGCCATGTAGAAAACTTATTTTACCCAAAATTACAATTTAGTCAGTGTGGCAACCGGGTGTTGCTATGCCTAATCATAAAAATG
CAAAGAATGCTATTAGAAAAAGTGTGACCTTCAAAATTATGGTGATAGTGCAACATTACCTAAAGGCATAATGATGAATGTCGCAAAATATACTCAACTG
TGTCAATATTTAAACACATTAACATTAGCTGTACCCTATAATATGAGAGTTTATACATTTTGGTGCTGGTTCTGATAAAGGAGTTGCACCAGGTACAGCT
GTTTAAGACAGTGGTTGCCTACGGGTACGCTGCTTGTCGATCAGATCTTAATGACTTTGTCTCTGATGCAGATTCAACTTTGATTGGTGATTGTGCAACT
GTACAGCTAATAAATGGGATCTCATTATTAGTGATATGTACGACCCTAAGACTAAAAATGTTACAAAAGAAAATGACTTTAAAGAGGGTTTTTCTTACAT
TTGTGGGTTTATACAACAAAAGCTAGCTAAGAGGTTCCGTGGCTATAAAGATAACAGAACATTCTTGGAATGCTGATTTTATAAGCTCATGGGACACTTC
GCATGGTGGACAGCCTTTGTTACTAATGTGAATGCATCATCTGAAGCATTTTTAATTGGATGTAATTATCTTGGCAAACCACGCGAACAAATAGATGGTT
ATGTCATGCATGCAAATTACATATTTTGGAGGAATACAAATCCAATTCAGTTGTCTTCCTATTCTTTATTTGACATGAGTAAATTTCCCCTTAAATTAAG
GGTACTGCTGTTATGTCTTTAAAGAAGGTCAAATCAATGATATGATTTTATCTCTTTTTAGTAAAGGTAGACTTATAATTAGAGAAAACAACAGAGTTGT
TATTTCTAGTGATGTTCTTGTTAACAACTAAACGAACAATGTTTGTTTTTTTTGTTTTATTGCCACTAGTCTCTAGTCAGTGTGTTAATCTACAACCAGA
ACTCTAATTACCCCTGCATACACTAATTTCTTCACACGTGGTGTTTATTACCCTGACAAAGTTTTCAGATCTCAGTTTTACATTCAACTCAGGACTTGTT
CTTTACCTTTTTTTCCAATGTTACTTGGTTCCATGCTATACATGTCTTGGGACCAATGGTACTAAGAGGTTTGATAACCCTGTCCTACCATTTAATGATA
GTGTTTATTTTGCTTCCACTGAGAAGTCTAACATAATAAGAGGCTGGATTTTTGGTACTACTCTAGATTCGAAGACCCAGTCCTACTTATTGTTAATAAC
GCTACTAATGTTGTTATTAAAGTCTGTGAATTCAATTTTGTAATGATCCATTTTTGGGTGTTTATTACCACAAAAACAACAAAAGTTGGATGGAAAAGTG
AGTCAGAGTTTATCTAGTGCGAATAATTGCACTTTTGAATATGTCTCTCAGCCTTTCTTATGGACCTTGAAGGAAAACAGGGTAATTTTCAAAAAATCTT
AGGGAATTTGTGTTTTAAGAATATTGATGGTTATTTTTAAATATATTTTAAGCACACGCCTATTAATTTAGTGCGTGATCTCCCTCAGGGTTTTTCAGCT
TTTAGAACCATTGGTAGATTTGCCAATATGCCAATATTAACATCACTAGGTTTCAAACTTTACTTGCTCACATAGACGTTATTTGACTCCTGGTGATTTT
TCAGGTTGGACAGCTGGTGCTGCAGCTTATTATGTGGGTTATCTTCAACCAAGGACTTTTCTATTAAAATAATGAAAATGGAACCATTACAGATGTTGTA
GACTGTGCACTTGACCCCTCTCAGAAACAAGTGTACGTTGAAATCCTCACTGTAGAAAAGGAATCTATCAAACTTCTAACTTTAGAGTCCAACCAACAGA
ATCTATTGTTAGATCCTAATATTACAAACTTGTGCCCTTTTGGTGAAGTTTTTAACGCCACCAGATTTGCATCTGTTTATGCTTGGAACAGGAAGAGAAT
CAGCAACTGTGTTGCTGATTATTCTGTCCTATATAATTCCGCATCATTTTCCACTTTAAGTGTTATGGAGTGTCTCCTACTAAATTAAATGATCTCTGCT
TTACTAATGTCTATGCAGATTCATTTGTAATTAGAGGTGATGAAGTCAGACAAATCGCTCCAGGGCAAACTGGAAAGATTGCTGATTATAATTATAAATT
ACCAGATGATTTTACAGGCTGCGTTATAGCTTGGAATTCTTTAACAATCTTGATTTTAAGGTTGGTGGTAATTATAATTACCTGTATAGATTGTTTAGGA
AGTCTAATCTCAAACCTTTTGAGAGATATTTCAACTGAAATTTATCAGGCCGGTAGCACACCTTGTAATGGTGTTGAAGGTTTAATTGTTACTTTCACAA
TTGCTATGGTTTCCAACCCACTAATGGTGTTGGTTACCAACCATACAGAGTAGTAGTACTTTCTTTTGAACTTCTACATGCACCAGCAACTGTTTGTGGA
CCTAAAAAGTCTACTAATTTGGTTAAAAACAAATGTGTCAATTTCAACTTCAATGGTTTAACAGGCACAGGTGTTCTTACTGAGTCTAACAAAAAGTTTC
TGCCTTTCCAACAATTTGGCAGAGACATTGCTGACACTACTGATGCTGTCCGTGATCCACAGACACTTGAGATTTTTGACATTACACCATGTTCTTTGGT
GGTGTCAGTGTTATAACACCAGGAACAATACTTCTAACCAGGTTGCTGTTTTCTATATCAGGATGTTAACTGCACAAGAAGTCCCTGTTGCTATTCATGC
AGATCAACTTACTCCCTACTTGGCGTGTTTATTCTACAGGTTTAATGTTTCAAACACGTGCAGGCTGTTTAATAGGGGCTGAACATGTCAACAACTCATA
TGAGTGTGACATACCCATTGGTGCAGGTATATGCGCTAGTTATCAGACTCAGACTAATTCCTCAGCGGGCACGTAGTGTAGCTAGTCAATCCATCATTGC
CTACACTATGTCACTTGGTGCAGAAAATTCAGTTGCTTACTCTAATAACTCTATTGCCATACCCACAAATTTTACTATTAGTGTTACCACAGAAATTCTA
CCAGTGTCTATGACCAAGACATCAGTAGATTGTACAATGTACATTTCTGTGGTGATTCAACTGAATGCAGCAATTTTTGTTGCAATATGGCAGTTTTGTA
CACAATTAAACCGTGCTTTAACTGGAATAGCTGTTGAACAAGACAAAACACCCAAGAAGTTTTTGCACAAGTCAAACAAATTTACAAAACACCACCAATT
AAAGATTTTGGTGGTTCTAATTTTTCACAAATATTACCAGATTCATCAAAACCAAGCAAGAGGTCATTTATTGAAGATTTACTTTCTTCAACAAAGTGAC
ATTTGCAGATGCTGGCTTCATCAAACAATATGGTGATTGCCTTGGTGATATTGCTGCTAGAGACCTCATTTGTGCACAAAAGTTTAACGGCCTTACTGTT
TTGCCTTTGCTCACAGATGAAATGATTGCTCAATACACTTCTGCACTGTTAGCGGGTACAATCACTTCTGGTTGGACCTTTGGTGCAGGTGCTGCTACAA
TACCATTTGCTATGCAAATGGCTTATAGGTTTAATGGTATTGGAGACACACAGAATGTTCTCTATGAGAACCAAAAATTGATTGCCAACCAATTTAATAG
TGCTATTGGCAAAATTCAAGACTCACTTTTCACAGCAAGTGCACTTGGAAAACTTCAAGATGTGGTCAACCAAAATGCACAAGCTTTAAACACGCTTGTT
AAACAACTTAGCTCCAATTTGGTGCAATTCAAGTGTTTTAAATGATATCCTTTCACGTCTTGACAAAGTTGAGGCTGAAGTGCAAATTGATAGGTTGATC
ACAGGCAGACTCAAAGTTTGCAGACATATGTGACTCAACAATTAATTAGAGCTGCAGAAATCAGAGCTTCTGCTAATCTTGCTGCTACTAAAATGTCAGA
GTGTGTACTTGGACAATCAAAAAGAGTTGATTTGTGGAAAGGGCTATCATTTTTATGTCCTTCCCTCAGTCAGCACCTCATGGTGTAGTCTTCTTGCATG
TGACTTATGTCCCTGCACAAGAAAAGAACTTCACAACTGCTCCTGCCATTTGTCATGATGGAAAAGCACACTTTTCCTCGTGAAGGTGTCTTTGTTTTCA
AATGGCACACACTGGTTTGTAACAAAGGAATTTTTATGAACCACAAATCATTACTACAGACAACACATTTGTGTCTGGTAACTGTGATGTTGTAATAGGA
ATTGTCAACAACACAGTTTATGATCCTTTGCAACCTGAATTAGACTCATTCAAGGAGGAGTTAGATAAATATTTAAGAATCATCATCACCAGATGTTGAT
TTAGGTGACATCACTGGCATTAATGCTTCAGTTGTAAACATTCAAAAAGAAATTGACCGCCTCAATGAGGTTGCCAAGAATTTAAATGAATCTCATCGAT
CCAAGAACTTGGAAAGTATGAGCAGTATAAAATGGCCCTGGTACATTTGGCTCTAGGTTTTATAGCTGGCTTGATTGCCATAGTAATGGTGACAATTATG
CTTTGCTGTATGACCAGTTGCTGTGGTTGTCTCAAGGGCTGTTGTTCTTGTGGATCCTGCTGCAAATTTGATGAAGACGACTTTGAGCCAGTGCTCAAAG
GAGTCAAATTACATTACACATAAACGAACTTATGGATTTGTTTTATGAGAATCTCACAATTGGAACTGTAACTTTGAAGCAAGGTGAAATCAAGGATGCT
ACTCCTTCAGATTTTGTTCGCGCTACTGCAACGATACCGATACAAGCCTCACTCCCTTTCGGATGGCTTATTGTTGGCGTTGCACTTCTTGCATTGTTTT
TCAGAGCGCTTCCAAAAATCATAACCCTCAAAAAGAGATGGCATTAGCACTCTCCAAGGGTGTTCATACTTTGTTTGCAACTTGCTGTTGTTGTTTGTAA
CAGTTTACTCACACCTTTGCTCGTTGCTGCTGGCCTTGAAGCCCCTTTTCTATCTTTATAGCTTAGTCTACTTCTTGCAGAGTATAAACTTGTAAGAATA
ATAATGAGGCTTTGGCTTTGCTGGAAATGCCGTTCCAAAAACCCATCATTTATGATGCCAACTATTTTCTTTGCTGGCACTAATTGTTACGACTATTGTA
TACCTTACAATAGTGTAACTTCTTCAATTGTCATTACTCAGGTGATGGCACAACAAGTCCTATTTTTGAACATGACTACCAGATTGGTGGTTATACTGAA
AATGGGAATCTGGAGTAAAAGACTGTGTTGTATTACACAGTTACTTCATTTCAGACTATTACCAGCTGTACTCAACTCAATTGAGTACAGACACTGGTGT
TGAACATGTTACCTTCTCTCATCTACAATAAAATTGTTGATGAGCCTGAAGAACATGTCCAAATTTTCAACAATCGACGGTTCATCCGGAGTTGTTATCC
AGTAATGGAACCAATTTATGATGAACCGACGACGACTACTAGCGTGCCTTTGTAAGCACAAGCTGATGAGTACGAACTTATGTACTCATTCGTTTTCAGA
AGAGACAGGTACGTTAATAGTTAATAGCGTACTTCTTTTCTTGCTTTCGTGGTATTCTTGCTAGTTACACTAGCCATCCTTACTGCGCTTCGATTGTGTG
CGTACTGCTGCAATATTGTTAACGTGAGTCTTGTAAAACCTTCTTACGTTTACTCTTCGTGTTAAAAATCTGAATTCTAGAGTTCCTGATTTCTGGTCTA
AACGAACTAAATATTATTATTAGTTTCTTGTTTGGAACTTTAATTTTTAGCCATGAAGATTCCAACGGTACTATTACCGTTGAAGAGCTTAAAAAGCTTC
TGAACAATGGAACCTAGTAATAGGTTTCCTATTCCTTACATGGATTCTACAATTTGCCTATGCCAACAGGAATAGGTTTTTGTATATAATTAAGTTGTTT
CCTTGGCTGTTATGGCCAGTAACTTTAGCTTGTTTGTGCTTGCTGCTGTTTACAGAATAAATTGGATCACCGGTGGAATTGCTATCGCAATGGCTTGTTT
GTAGGCTTGATGTGGCTCAGCTACTTCATTGCTTTTCAGACTGTTTGCGCGTACGCGTTCCATGTGGTCATTCAATCCAGAAACTAACATTCTCAACGTG
CCACTCCATGGCACTATTTTGACCAGACCGCTTCTAGAGAAAGTGAACTCGTAATCGGAGCTGTGATCCTTCGTGGACATCTTCGTATTGCTGGACACCA
TCTAGGACGCTGTGACATCAAGGACCTGCCTAAAGAAATCACTGTTGCTACATCACGAACGCTTTCTTATTACAAATTGGGAGCTCGCAGCGTGTAGCAG
GTGACTCAGGTTTTGCTGCATACAGTCGCTACAGGATTGGCACTATAAATTAAACACAGACCATTCCAGTAGCAGTGACAAATTGCTTTTTGCTTGTACA
GTAAGTGACAACAGATGTTCATCTTCGTTGACTTCAGGTTACTATAGCAGAGATTAATTATTATGAGGACTTTAAAGTTTCCATTTGGAATCTTGATTAC
ATCATAAACCTCATAATTAAAAATTTATCTTAGTCACTAACTGAGAATAAATATTCTCAATTAGATGAAGAGCAACCAATGGAGATTGATTAAACGAACA
TGAAAATTATTTTTTTTCTTGGCACTGATAACACTTCGCTACTCTGTGAGCTTTATCACTACCAAGAGTGTGTTAGAGGTACAACAGTACTTTAAAAAAG
AACCTTGCTTTCTGGAACATACGAGGGCAATTCACCATTTCATCCTCTAGCTGATAACAAATTTGCACTGACTTGCTTTTAGCACTCAATTTGCTTTGCT
TGTCCTGACGGCGTAAACACGTCTATCAGTTACGTGCCAGATCAGTTTCACCTAAACTGTATCAGACAAGAGGAAGTTCAAGAACTTTACCTCCAATTTT
TATTGTTGCGGCAATAGTGTTTATAACACTTTGCTCACACTCAAAAGAAAGACAGAATGATTGAACTTCATTAATTGACTTCTATTTGTGCTTCTTAGCC
TTTCTGCTATTCCTTGTTTTAATTATGCTTATTATCTTTGGTTCACTTGAACTGCAAGATCATAATGAAACTTGTCACGCCTAAACGAACATGAAATTTC
TTGTTTTCTTAGGAATATTTACAACTGTAGCTGCATTTCACCAAGAATGTAGTTTCAAGATATGTACTCAACATCAACCATATGTAGTTGATGACCCGTG
TCCTATTCACTTCATTCTAAATGGTATATTAGAGTAGGAGCTAGAAAATCAGCACCTTTAATAATTGAATTGTGCGTGGATGAGGCTGGTTCTAAATCAC
CCATTCAGTACATCGATATCGGTAATTATACAGTTTCCTTGTTTACCTTTTACAATTAATTGCCAGGAACCTAAATTGGGTAGTCTTGTAGTGCGTTGTT
CGTTCTATGAAGACTTTTAGAGTATCATGACGTTCGTGTTGTTTAGATTTCATCTAAACGAACAAACTAAAATGTCTGATAATGGACCCAAAATCAGCGA
AATGCACCCGCATTACGTTTGGTGGACCCTCAGATTCAACTGGCAGTAACCAGAATAGAACGCAGTGGGCGCGATCAAAACAACGTCGGCCCCAAGGTTT
ACCCAATAATACTGCGTTTGGTTTCACCGCTCACTCAACATGGCAAGGAAGACCTTAAATTCCCTCGAGGACAAGGCGTTCCAATTAACACCAATAGCAG
TCCAGATGACCAAATTGGCACTACCGAAGAGCTACCAGACGAATTCGTGGTGGTGACGGTAAAAATGAAAGATCTCAGTCCAAGATGGTATTTCTACTAC
CTAGGAACTGGGCCAGAAGCTGGACTTCCCTATGGTGCTAACAAAAAGACGGCATCATATGGGTTGCAACTGAGGGAGCCTTGAATACACCAAAAGATCA
TTGGCACCCGCAATCCTGCTAACAATGCTGCAATCGTGCAACTTCCAAGGAACAACATTGCCAAAAGGCTTTACGCAGAAGGGAGCAGAGGCGGCAGTCA
AGCCTCCTCTTCTCGTTCCATCACGTAGTCGCAACAGTTTAAGAAATTCAACTCCAGGCAGCAGTAGGGGAACTTCTCCTGCTAGAATGGAAATGGCAAT
GGCGGTGATGCTGCTCTTGCTTCTGCTGCTGCTTGACAGATTGAACCAGCTTGAGAGCAAAATGTCTGGTAAAGGCCAACAACAACAAGGCCAAACTGTC
TTAAGAAATTGCTGCTGAGGCTTCTAAGAAGCCTGGCAAAACGTACTGCCACTAAAGCATACAATGTAACACAAGCTTTCAGCAGACGTGGTCCAGAACA
AACCCAAGGAAATTTTGGGGACCAGGAACTAATCAGACAAGGAACTGATTACAAACATTGGCCGCAAATTGCACAATTTGCCCCCAGCGTTTCAGCGTTT
TCGGAATGTCGCGCATTGGCATGGAAGTCACACACACCTTCGGGAACGTGGTTGACCTACACAGGTGCCATCAAATTGGATGACAAAGATCCAAATTCAA
AGATCAAGTCATTTTGCTGAATAAGCATATTGACGCATACAAACATTCCCACCAACAGAGCCTAAAAAGGACAAAAGAAGAAGGCTGATGAAACTCAAGC
CTTACCGCAGAGACAGAAGAAACAGCAAACTGTGACTCTTTTCCTGCTGCAGATTTGGATGATTTCCAAACAATTGCAACAATCCATGAGCAGTGCTGAC
TCAACTCAGGCCTAAACTCATGCAGACATTACAAGGCAGATGGGCTATATAAACGTTTCGCTTTTCCGTTTACGATATAGTAGTACATTTTGTGCAGAAT
GAATTCTCGTAACCATAGCACAAGTAGATGTAGTTAACTTTAATCACATAGCAATCTTTAATCAGTGTGTAACATTAGGGAGGACTTGAAAGAGCCACCA
CATTTCACCGAGGCCACGCGGAGTACGATCGAGTGTACAGTGAACAATGCTAGGGAGAGCTGCCTATATGGAAGAGCCCTAATGTGTAAAATTAATTTTA
GTAGTGCTATCCCATGTGATTTTAATAGCTCTAGGAGAATGACAAAA
>1267791b-ad59-4b50-98f9-d8d4705c7fb5|17
TATGAAGACTTTAGAGTATCATGACGTTCGTGTTGTTTTAGATTTCATCTAAACGAACAAACTAAAATGTCTGATAATGGACCCCAAAATCAGCGAAATG
CACCCCGCATTACGTTTGGTGGACCCTCAGATTCAACTGGCAGTAACCAGAATAGAACGCAGTGGGCGCGATCAAACAACGTCGGCCCCAAGGTTTACCC
AATAATACTGCGTCTTGGTTCACCGCTTCACTCAACATGGCAAGGAAGACCTTAAATTCCCTCGAGGACAAGGCGTTCCAATTAACACCAATAGCAGTCC
AGATGACCAAATTGGCTACTACCGAAGAGCTACCAGACGAATTCGTGGTGGTGACGGTAAAATGAAAGATCAGTCCAAGATGGTATTTCTACTACCTAGG
AACTGGGCCAGAAGCTGGACTTCCCTATGGTGCTAACAAAAGACGGCATCATATGGGTTGCAACTGAGGGAGCCTTGAATACACCAAAAGATTTGGCACC
CGCAATCCTGCTAACAATGCTGCAATCGTGCTACAACTTCCCAAGGAACAACATTGCCAAAAGGCTTTACGCAGAAGGAGCAGAGGCGGCAGTCAAGCCT
CTTCTCGTTCCTCATCACGTAGTCGCAACAGTTTAAGAAATTCAACTCCAGGCAGCAGTAGGGGAACTTCTCCTGCTAGAATGGCTGGCAATGGCGGTGA
TGCTGCTCTTGCTTTGCTGCTGCTTGACAGATTGAACCAGCTTGAGAGCAAAATGTCTGGTAAAGGCCAACAACAACAAGGCCAAACTGTCACTAAGAAA
TTGCTGCTGAGGCTTCTAAGAAGCCTCGGCAAAAACGTACTGCCACTAAAGCATACAATGTAACACAAGCTTCGGCAGACGTGGTCCAGAACAAACCCAA
GGAAATTTTGGGGACCAGGAACTAATCAGACAAGGAACTGATTACAAACATTGGCCGCAAATTGCACAATTTGCCCCAGCGTTTCAGCGTTTTCGGAATG
TCGCGCATTGGCATGGAAGTCACACCTTGGGAACGTGGTTGACCTACACAGGTGCCATCAAATTGGATGACAAAGATCCAAATTTTAAAGATCAAGTCAT
TTGCTGAATAAGCATTGACGCATACAAAACATTCCCACCAACAGAGCCTAAAAAGGACAAAAAGAAGAAGGCTGATGAAACTCAAGCCACCGCAGAGACA
GAAGAAACAGCAAACTGTGACTCTTTTCCTGCTGCAGATTTGGATGATTTCTCCAAACAATTGCAACAATCCATGAGCAGTGCTGACTCAACTCAGGCCT
AAACTCATGCAGACACACAAGGCAGATGGGCTATATAAACGTTTCGCTTTCCGTTTACGATATAGTCTACTTTGTGCAGAATGAATTCTCGTAACTACAT
AGCACAAGTAGATGTAGTTAACTTTAATCTCACATAGCAATCTTTAATCAGTGTGTAACATTAGGAGGACTTGAAAGA
>a0b99f27-45ae-4c6d-a5dd-e74b15549401|8
ATACCTCACCCAGGTAACAAACCAACCATTCGATACTTGTAGATCTGTTCTAAACGAACAAACTAAAATGTCTGATAATGGACCCAAAATCAGCGAAATG
CACCCCGCATTACGTTTGGTGGACCTCAGATTCAACTGGCAGTAACCAGAATGGAGAACGCAGTGGGGCGCGATCAAAACAACGTCGGCCCCAAGGTTTA
CCCAATAATACTGCGTCTTGGTTCACCGCTCATTCAACATGGCAAGGAAGACCTTAAATTCCCGAGGACAAGGCGTTCCAATTAACACCAATAGCAGTCC
AGATGACCAAATTGGCTACCGAAGAGCTACCAGACGAATTCGTGGTGGTGACGGTAAAATGAAAGATCAGTCCAAGATGGTATTTACTACCTAGGAACTG
GGCCAGAAGCTGGACTTCCCTATGGTGCTAACAAAAGACGGCATCATATGGGTTGCAACTGAGGGAGCCTTGAATACACCAAAAGATCACTGGCACCCGC
AATCCTGCTAACAATGCTGCAATCGTGCTACAACTTCCAAGGAACAACTATTGCCAAAAGGCTTTACGCAGAAGGGGAGCAGAGGCGGCAGTCAAGCCTC
TTCTCGTTCCTCATCACGTAGTCGCAACAGTTTAAGAAATTCAACTCCAGGCAGCAGTAGGGAACTTCTCCTGCTAGAATGGCTGGCAATGGCGGTGATG
CTGCTCTTGCTTTGCTGCTGCTTGACAGATTGAACCAGCTTGAGAGCAAAATGTCTGGTAAAGGCAAGCATTGACGCATACAAAACATTCCCACCAACAG
AGCCTAAAAAGGACAAAAAGAAGAAGGCTGATGAAACTCAAGCCACCGCAGAGACAGAAGAAACAGCAAACTGTGACTCTTTTTCCTGCTGCAGATTTGG
ATGATTTCCAAACAATTGCAACAATCCATGAGCAGTGCTGACTCAACTCAGGCCTAAACTCATGCAGACCACAAGGCAGATGGGCTATAAACGTTTCGCT
TTTCCGTTTACGATATAGTAGTCTACTCTTGTGCAGAATGAATCTCGTAACTACATAGCACAAGTAGATGTAGTTAACTTTAATCACATAGCAATTTTAA
TCAGTGTAACATTAGGGAGGACTTGAAAGAGCCACCACATTTCACCGAGGCCACGCGGAGTACGATCGAGTGTACAGTGAACAATGCTAGGGAGAGCTGC
CTATATGGAAGAGCCCTAATGTGTAAAATTAATTTTAGTAGTGCTATCCCCATGTGATTTTAATAGCTTCTTAGGAGAATGACAAAAAAAA
>9a4c7826-3c78-4645-9d10-56ffc37a5cbe|21
TCCCAGGTAACAAACCAACCAACTTTCGATCTCTTGTAGATCTGTTCTCTAAACGAACATGAAAATTATTTCTTGGCACTGATAACACTCGCTACTCTGT
GAGCTTTATCACTACCAAGAGTGTGTTAGAGGTACAACAGTACTTTTAAAAGAACCTTGCTTCTCTGGAACATACGAGGGCAATTCACCATTTCATCCTC
TAGCTGATAACAAATTTGCACTGACTTGCTTTAGCACTCAATTTGCTTTTGCTTGTCCTGACGGCGTAAAACACGTCTATCAGTTACGTGCCAGATCAGT
TTTCACCTAAACTGTTTTATCAGACAAGAGGAAGTTCAAGAACTTTACTCCAATTTTTATTGTTGCGGCAATAGTGTTTATAACACTTTGCTCACACTCA
AAAGAAAGACAGAATGATTGAACTTTCATTAATTGACTTCTATTTGTGCTTTTTAGCCTTTCTGCTATTCCTTGTTTTAATTATGCTTATTATCTTTTGG
TTTCACTTGAACTGCAAGATCATAATGAAACTTGTCACGCCTAAACGAACATGAAATTTCTTGTTTCTTAGGAATATCTACAACTGTAGCTGCATTTCAC
CAAGAATGTAGTTTACAGAGTATGTACTCAACATCAACCATATGTAGTTGATGACCCGTGGTCCTATTCACTTCTATTCTAAATGGTATATTAGAGTAGG
AGCTAGAAAATCAGCACCTTTAATTGAATTGTGCGTGGATGAGGCTGGTTCTAAATCACCCATTCAGTACATCGATATCGGTAATTATACAGTTTCCTGT
TTACCTTTTACAATTAATTGCCAGGAACCTAAATTGGGTAGTCTTGTAGTGCGTTGTTCGTTCTATGAAGACTTTTAGAGTATCATGACGTTCGTGTTGT
TTTAGATTTCATCTAAACGAACAAACTAAAATGTCTGATAATGGACCCCAAAATCAGCGAAATGCACCCCGCATTACGTTTGGTGGACCTCAGATTCAAC
TGGCAGTAACCAGAATGGAGAACGCAGTGGGGCGCGATCAAAACAACGTCGGCCCCAAGGTTTACCCAATAATACTGCGTCTTGGTTCACCGCTTCACTC
AACATGGCAAGGAAGACCTTAAATTCCCTCGAGGACAAGGCGTTCCAATTAACACCAATAGCAGTCCAGATGACCAAATTGGCTACTACCGAAGAGCTAC
CAGACGAATTCGTGGTGGTGACGGTAAAATGAAAGATCTCAGTCCAAGATGGTATTTCTACTACCTAGGAACTGGGCCAGAAGCTGGACTTCCCTATGGT
GCTAACAAAGACGGCATCATATGGGTTGCAACTGAGGGAGCCTTGAATACACCAAAAGATCACATTGGCACCCGCAATCCTGCTAACAATGCTGCAATCG
TGCTACAACTTCCAAGGAACAACATTGCCAAAAGGCTTTACGCAGAAGGAGCAGAGGCGGCAGTCAAGCCCTTCTCGTTCCTCATCACGTAGTCGCAACA
GTTTAAGAAATTCAACTCCAGGCAGCAGTAGGGGAACTTCTCCTGCTAGAATGGCTGGCAATGGCGGTGATGCTGCTCTTGCTTTGCTGCTGCTTGACAG
ATTGAACCAGCTTGAGAGCAAAATGTCTGGTAAAGGCCAACAACAACAAGGCCAAACTGTCACTAAGAATTTGCTGCTGAGGCTTCTAAGAAGCCTCGGC
AAAACGTACTGCCACTAAAGCATACAATGTAACACAAGCTTCGGCAGACGTGGTCCAGAACAAACCCAAGGAAATTTTGGGGACCAGGAACTAATCAGAC
AAGGAACTGATTACAAACATTGGCCGCAAATTGCACAATTTGCCCCAGCGCTTCAGCGTTTTCGGAATGTCGCGCATTGGCATGGAAGTCACACCTTCGG
GAACGTGGTTGACCTACACAGGTGCCATCAAATTGGATGACAAAGATCCAAATTTCAAAGATCAAGTCATTTGCTGAATAAGCATATTGACGCATACAAA
ACATTCCCACCAACAGAGCCTAAAAAGGACAAAAAGAAGAAGGCTGATGAAACTCAAGCCTTACCGCAGAGACAGAAGAAACAGCAAACTGTGACTCTTT
TTCCTGCTGCAGATTTGGATGA
>7592725e-8750-47b3-976e-d14659acb303|5
ATACCTTCCCAGGTAACAAAAAACCATTTTCGATTTCTTGTAGATTTGTTCTCTAAACGAACTTATGTACTCATTCGTCGGAAGAGACAGGTACGTTAAT
AGTTAATAGCGTACTCTTCTTGCTCGTGGTATTCTGCTTGTTTTAGCCTCCATCCTTGCGCTCGATTGTGTGCGTACTGCTGCAATATTGTTAACGTGAG
TACTGTAAAACCTTCTCTTACGTTTACTCTCGTGTTAAAAATCTGAATTTTTCTAGAGTTCCTGATTTCTGGTCTAAACGAACTAAATTATATTAGTTTT
CTTGTTTGGAACTTTAATTTTAGCCATGGCAGATTCCAACGGTACTATTACCTGAAGAGCTTAAAAAGCTCCTTGAACAATGGAACCTAGTAATAGGTTT
CCTATTCCACATGGATTTGTCTTCTACAATTTGCCTATGCCACAGGAATAGGTTTTTGTATATAATTAAGTTAATTTTCCTCTGGCTGTTATGGCCAGTA
ACTTTAGCTTGTTTGTGCTTGCTGCTGTTTACAGAATAAATTGGATCACCGGTGGAATTGCTATCGCAATGGCTTGTCTGTAGGCTTGATGTGGCTCAGC
TACTTCATTGCTTTCTTTCAGACTGTTGCGCGTACGCGTTCCATGTGGTCATTCAATCCAGAAACTAACATTCTCAACGTGCCACTCCATGGCACTATTT
GACCAGACCGCTTCTAGAAAGTGAACTCGTAATGGAGCTGTGATCCTTTGGACATCTTCGTATTGCTGGACACCATCTAGGACGCTGTGACATCAAGGAC
CTGCCTAAAGAAATCACTGTTGCTACATCACGAACGTTCTTATTACAAATTGGGAGCTCGCAGCGTGTAGCAGGTGACTCAGGTTTTGCTGCATACAGTC
GCTACAGGATTGGCAACTATAAATTAAACACAGACCATTCCAGTAGCAGTGACAATATTGCTTTGCTTGTACAGTAAGTGACAACAGATGTTTCATCTCG
TTGACTTTCAGGTTACTATAGCAGAGATATTTAATTATTATGAGGACTTTAAAGTTTCCATTTGGAATCTTGATTACATCATAAACCTCATTAATTAAAA
ATTTATCACTAAGTTTAACTGAGAATAAATATTCTCAATTAGATGAAGAGCAACCAATGGAGATTGATTAAACGAACATGAAAATTATTTTCTTGGCACT
GATAACACTTCGTTACTCTGTGAGCTTTATCACTACCAAGAGTGTGTTAGAGGTACAACAGTACTTTTAAAAAAGAACCTTGCTCTTCTGGAACATACGA
GGGCAAATTCACCATTTCATCCTCTAGCTGATAACAAATTTGCACTGACTTGCTTTAGCACTCAATTTGCTTTTGCTTGTCCTGACGGCGTAAAACACGT
CTATCAGTTACGTGCCAGATCAGTTCACCTAAACTGTTTATCAGACAAGAGGAAGTTCAAGAACTTTACTCTCCAATTTTTATTGTTGCGGCAATAGTGT
TTATAACACTTTGCTCACACTTAAAGAAAGACAGAATGATTGAACTTTCATTAATTGACTTTCTATTTGTGCTTTTTAGCCTTTCTGCTATTCCTTGTTT
TAATTATGTTTATTATGTTTTGGTTCACTTGAACTGCAAGATCATAATGAAACTTGTCACGCCTAAACGAACATGAAATTTCTTGTTTTCTTAGGAATCA
TACAACTGTAGCTGCATTTCACCAAGAATGTAGTTCAGGATATGTACTCAACATCAACCATATGTAGTTGATGACCTATGTGTCCTATTCACTTCTATTC
TAAATGGTATATTAGAGTAGGAGCTAGAAAATCAGCACCTTTAATTGAATTGTGCGTGGATGAGGCTGGTTCTAAATCACCCATTCAGTACATCGATATC
GGTAATTATACAGTTTTCCTGTTTACCTTTCAATTAATTGCCAGGAACCTAAATTGGGTAGTCTTGTAGTGCGTTGTTCGTTCTATGAAGACTTTTTAGA
GTATCATGACGTTCGTGTTGTTTAGATTTCATCTAAACGAACAAACTAAAATGTCTGATAATGGACCCCAAAATCAGCGAAATGCACCCCCATTACGTTT
GGTGGACCAGATTCAACTGGCAGTAACCAGAATGGAGAACGCAGTGGGCGCGATCAAAACAACGCCGGCCCAAGGTTTACCCAATAATACTGCGTTTTCA
CCGCTCACTCAACATGGCAAGGAAGACCTTAAATTCCCTCGAGGACAAGGCGTTCCAATTAACACCAATAGCAGTCCAGATGACCAAATTGGCTACTACC
GAAGAGCTACCAGACGAATTCGTGGTGGTGACGGTAAAATGAAAGATTCAGTCCAAGATGGTATTTCTACTACCTAGGAACTGGGCCAGAAGCTGGACTT
CCCTATGGTGCTAACAAAAGACGGCATCATATGGGTTGCAACTGAGGGAGCCTTGAATACACCAAAAGATTTTGGCACCCGCAATCCTGCTAACAATGCT
GCAATCGTGCTACAACTTCCAAGGAACAACTATTGCCAAAAGGCTTTACGCAGAAGGGAAAGAGGCGGCAGTCAAGCCTCTTCTTCCTCATCACGTAGTC
GCAACAGTTTAAGAAATTCAACTCCAGGCAGCAGTAGGGGAACTTCTTCCTGCTAGAATGGCTGGCAATGGCGGTGATGCTGCTCTTGCTTTGCTGCTGC
TTGACAGATTGAACCAGCTTGAGAGCAAAATGTCTGGTAAAGGCCAACAACAAGGCCAAACTGTCACTAAGAATTGCTGCTGAGGCTTCTAAGAAGCCTC
GGCAAAACGTACTGCCACTAAAGCATACTATGTAACACAAGCTTTCGGCAGACGTGGTCCAGAACAAACCCAAGGAAATTTTGGGGACCAGGAACTAATC
AGACAAGGAACTGATTACAAACATTGGCCAAATTGCACAATTTGCCCCAGCGCTTCAGCGTTTTCGGAATGTCGCGCATTGGCATGGAAGTCACACCTTG
GGGAACGTGGTGACCTACACAGGTGCCATCAAATTGGATGACAAAGATCCAAATTTCAAAGATCAAGTCATTTGCTGAATAAGCATTGACGCATACAAAA
CATTTCCCACCAACAGAGCCTAAAAAAGGACAAAAAGAAGAAGGCTGATGAAACTCAAGCCTCGCAGAGACAGAAGAAACAGCAAACTGTGACTCTTTCC
TGCTGCAGATTTGGATGATTTCCAAACAATTGCAACAATCCATGAGCAGTGCTGACTCAACTCAGGCCTAAACTCATGCAGACCACTCAAGGCAGATGGG
CTATATAAACGTTTCGCTTTCCGTTTACGATATAGTCTACTCTTGTGCAGAATGAATTCTCGTAACATAGCACAAGTAGATGTGGTTACTTTAATCACAT
AGCAATCTTTAATCAGTGTGTAACATTAGGGAGGACTTGAAAGAGCCACCACATTTCACCGAGGCCACGCCGGAGTACGATCGAGTGTACAGTGAACAAT
GCTAGGGAGAGCTGC
>53a6661f-03b7-463f-8e72-2fdfe20d566f|13
TCCCAGGTAACAAACCAACCGATTTTCGATTTGTAGATCTGTTCTCTAAACGAACATGAAAATTATTCTTTTCTTGGCACTGATAACACTCGCTACTTGT
GAGCTTTATCACTACCAAGAGTGTGTTAGAGGTACAACAGTACTTTAAAAGAACCTTTGCTCTTCTGGAACATACGAGGGCAATCACCATTTCATCCTCT
AGCTGATAACAAATTTGCACTGACTTGCTTTAGCACTCAATTTGCTTTTGCTTGTCCTGACGGCGTAAAACACGTCTATCAGTTACGTGCCAGATCAGTT
CACCTAAACTGTTCATCAGACAAGAGGAAGTTCAAGAACTTTACTCCAATTTTTTTATTGTTGCGGCAATAGTGTTTATAACACTTTGCTCACACTCAAA
AGAAAGACAGAATGATTGAACTTTCATTAATTGACTTCTATTTGTGCTTTTTAGCCTTCTGCTATTCCTTGTTTTAATTATGCTTATTATCTTTTGGTTC
TCACTTGAACTGCAAGATCATAATGAAACTTGTCACGCCTAAACGAACATGAAATTTCTTGTTTTTTAGGAATATTTACAACTGTAGCTGCATTTCACCA
AGAATGTAGTTTACAGTATGTACTCAACATCAACCATATGTAGTTGATGACCCGTGTCCTATCACTTCTATTCTAAATGGTATATTAGAGTAGGAGCTAG
AAAATCAGCACCTTTAATTGAATTGTGCGTGGATGAGGCTGGTTCTAAATCACCCATTCAGTACATCGATATCGGTAATTATACAGTTTCCTGTTTACCT
TTTACAATTAATTGCCAGGAACCTAAATTGGGTAGTCTTGTAGTGCGTTGTTCGTTCTATGAAGACTTTAGAGTATCATGACGTTCGTGTTGTTTTAGAT
TTCATCTAAACGAACAAACTAAAATGTCTGATAATGGACCCCAAAATCAGCGAAATGCACCCCGCATTACGTTTGGTGGACCTCAGATTCAACTGGCAGT
AACCAGAATAGAGAACGCAGTGGGGCGCGATCAAAACAACGTCGGCCCCAAGGTTTACCCAATAATACTGCGTCTTGGTTCACCGCTCTCACTCTACATG
GCAAGGAAGACCTTAAATTCCCTCGAGGACAAGGCGTTCCAATTAACACCAATAGCAGTCCAGATGACCAAATTGGCTACTACCGAAGAGCTACCAGACG
AATTCGTGGTGGTGACGGTAAAATGAAAGATCTCAGTCCAAGATGGTATTTCTACTACCTAGGAACTGGGCCAGAAGCTGGACTTCCCTATGGTGCTAAC
AAAGACGGCATCATATGGGTTGCAACTGAGGGAGCCTTGAATACACCAAAAGATCACATTGGCACCCGCAATCCTGCTAACAATGCTGCAATCGTGCTAC
AACTTCCAAGGAACAACATTGCCAAAAGGCTTTACGCAGAAGGGAGCAGAGGCGGCAGTCAAGCCCTCTCGTTCCTCATCACGTAGTCGCAACAGTTTAA
GAAATTCAACTCCAGGCAGCAGTAGGGAACTTTCCTGCTAGAATGGCTGGCAATGGCGGTGATGCTGCTCTTGCTTTGCTGCTGCTTGACAGATTGAACC
AGCTTGAGAGCAAAATGTCTGGTAAAGGCCAACAACAACAAGGCCAAACTGTCACTAAGAATTGCTGCTGAGGCTTCTAAGAAGCCTCGGCAAAACGTAC
TGCCACTAAAGCATACAATGTAACACAAGCTTCGGCAGACGTGGTCCAGAACAAACCCAAGGAAATTTTGGGGACCAGGAACTAATCAGACAAGGAACTG
ATTACAAACATTGGCCGCAAATTGCACAATTTGCCCCAGCGCTTCAGCGTTTTCGGAATGTCGCGCATTGGCATGGAAGTCACACCTCGGGAACGTGGTT
GACCTACACAGGTGCCATCAAATTGGATGACAAAGATCCAAATTACAAAGATCAAGTCATTTTGCTGAATAAGCATTGACGCATACAAAACATTCCCACC
AACAGAGCCTAAAAAGGACAAAAGAAGAAGGCTGATGAAACAAGCAAGCCACCGCAGAGACAGAAGAAACAGCAAACTGTGACTCTTTTCCTGCTGCAGA
TTTGGATGATTTTTCCAAACAATTGCAACAATCCATGAGCAGTGCTGACTCAACTCAGGCCTAAACTCATGCAGACCACATAGGCAGATGGGCTATATAA
ACGTTTTCGCTTTCCGTTTACGATATATAGTCTACTTGTGCAGAATGAATTCTCGTAAC
>96c18010-84b0-4321-b073-d8485304a046|5
TGATAACACTCGCTACTTGTGAGCTTAACACACCAAGAGTGTGTTAGAGGTACAACAGTACTTTTAAAAGAACCTTGCTTTCTGGAACATACGAGGGCAA
TCACCATTTCATCCTCTAGCTGATAACAAATTTGCACTGACTTGCTTCTAGCACTCAATTTGCTTTGCTTGTCCTGACGGCGTAAAACACGTCTATCAGT
TACGTGCCAGATCAGTTCACCTAAAACTGTTCATCAGACAAGAGGAAGTTCAAGAACTTTACTCTCCAATTTTATTGTTGCGGCAATAGTGTTTATAACA
CTTTGCTCACACTCAAAAGAAAGACAGAATGATTGAACTTCATTAATTGACTTCTATTTGTGCTTTTTAGCCTTTTGCTATTCCTTGTTTTAATTATGCT
TATTATCTTTTGGTTCTTCTTGAACTGCAAGATCATAATGAAACTTGTCACGCCTAAACGAACATGAAATTTTGTTGTCTTAGGAATCATCTTACAACTG
TAGCTGCATTTCACCAAGAATGTAGTTTACAGTCATGTACTCAACATCAACCATATGTAGTTGATGACCCGCAAGTCCTATTCATCTTCTATTCTAAATG
GTATATTAGAGTAGGAGCTAGAAAATCAGCACCTTTAATTGAATTGTGCGTGGATGAGGCTGGTTCTAAATCACCCATTCAGTACATCGATATCGGTAAT
TATACAGT
>09bca6cd-d22c-4837-b515-ce6363ede652|43
AACATGAAATTTGTTTGTTTTAGGAATATCTACAACTGTAGCTGCATTTCACCAAGAATGTAGTTTACAGTTATGTACTCAACATCAACCATATGTAGTT
GATGACCCGTGTCCTATTCACTTCTATTCTAAATGGTATATTAGAGTAGGAGCTAGAAAATCAGCACCTTTAATTGAATTGTGCGTGGATGAGGCTGGTT
CTAAATCACCCATTCAGTACATCGATATCGGTAATTATACAGTTTCCTGTTTACCTTTTACAATTAATTGCCAGGAACCTAAATTGGGTAGTCTTGTAGT
GCGTTGTTCGTTCTATGAAGACTTTTAGAGTATCATGACGTTCGTGTTGTTTTAGATTTCATCTAAACGAACAAACTAAAATGTCTGATAATGGACCCCA
AAATCAGCGAAATGCACCCCGCATTACGTTTGGTGGACCTCAGATTCAACTGGCAGTAACCAGAATGGAGAACGCAGTGGGGCGCGATCAAAACAACGTC
GGCCCCAAGGTTTACCCAATAATACTGCGTCTTGGTTCACCGCTCTCACTCAACATGGCAAGGAAGACCTTAAATTCCCTCGAGGACAAGGCGTTCCAAT
TAACACCAATAGCAGTCCAGATGACCAAATTGGCTACTACCGAAGAGCTACCAGACGAATTCGTGGTGGTGACGGTAAAATGAAAGATCTCAGTCCAAGA
TGGTATTTCTACTACCTAGGAACTGGGCCAGAAGCTGGACTTCCCTATGGTGCTAACAAAGACGGCATCATATGGGTTGCAACTGAGGGAGCCTTGAATA
CACCAAAAGATCACATTGGCACCCGCAATCCTGCTAACAATGCTGCAATCGTGCTACAACTTCCAAGGAACAACATTGCCAAAAGGCTTTACGCAGAAGG
GAGCAGAGGCGGCAGTCAAGCCTCTTCTCGTTCCTCATCACGTAGTCGCAACAGTTTAAGAAATTCAACTCCAGGCAGCAGTAGGGGAACTTCTCCTGCT
AGAATGGCTGGCAATGGCGGTGATGCTGCTCTTGCTTTGCTGCTGCTTGACAGATTGAACCAGCTTGAGAGCAAAATGTCTGGTAAAGGCCAACAACAAC
AAGGCCAAACTGTCACTAAGAATTGCTGCTGAGGCTTCTAAGAAGCCTCGGCAAAACGTACTGCCACTAAAGCATACAATGTAACACAAGCTTTCGGCAG
ACGTGGTCCAGAACAAACCCAAGGAAATTTTGGGGACCAGGAACTAATCAGACAAGGAACTGATTACAAACATTGGCCGCAAATTGCACAATTTGCCCCA
GCGCTTCAGCGTTTTCGGAATGTCGCGCATTGGCATGGAAGTCACACTTCGGGAACGTGGTTGACCTACACAGGTGCCATCAAATTGGATGACAAAGATC
CAAATTCAAAGATCAAGTCATTTGCTGAATAAGCATATTGACGCATACAAAACATTCCCACCAACAGAGCCTAAAAGGACAAAAAGAAGAAGGCTGATGA
AACTCAAGCCTTACCGCAGAGACAGAAGAAACAGCAAACTGTGACTCTTTTCCTGCTGCAGATTTGGATGATTTCTCCAAACAATTGCAACAATCCATGA
GCAGTGCTGACTCAACTCAGGCCTAAACTCATGCAGACCACACAAGGCAGATGGGCTATATAAACGTTTTCGCTTTCCGTTTACGATATAGTCTACTCTT
GTGCAGAATGAATTCTCGTAAACATAGCACAAGTAGATGTAGTTAACTTTAATCTCACATAGCAATCTTTAATCAGTGTGTAACATTAGGGAGGACTTGA
AAGAGC
>95b2eefc-2199-4e24-9e14-a54227177cfe|5
ACCTCACACCCAGGTAACACCAACCAACTTTCGATCTGTAGATCTGTTCTCTAAACGAACAAACTAAAATGTCTGATAATGGACCCCAAAATCAGCGAAT
GCACCCCGCATTACGTTTGGTGGACCTCAGATTCAACTGGCAGTAACCAGAATGGAGAACGCAGTGGGGCGCGATCAAAAACAACGTCGGCCCCAAGGTT
TACCCAATAATACTGCGTCTTGGTTCACCTTTTTATTGGCAAGGAAGACCTTAAATTCCCCCGAGGACAAGGCGTTCCAATTAACACCAATAATAGTCCA
GATGACCAAATTGGCTACTACCGAAGAGCTACCAGACGAATTCGTGGTGGTGACGGTAAATGAAAGATTTCAGTCCAAGATGGTATTTCTACTACCTAGG
AACTGGGCCAGAAGCTGGACTTCCCTATGGTGCTAACAAAGACGGCATCATATGGGTTGCAACTGAGGAGCCTTGAATACACCAAAAGATTTGGCACCCG
CAATCCTGCTAACAATGGCCTGCAATCGTGCTACAATTTCCCAAGGAACAACATTGCCAAAAGGCTTTTACGCAGAAGGGAGCAGAGGCGGCAGTCAAGC
CTCTTCTCGTTCCTCATCACGTAGTCGCAACAGTTTAAGAAATTCAACCAGGCAGCAGTAGGGGAACTTTCCTGCTAGAATGGCTGGCAATGGCGGTGAT
GCTGCTCTTGCTTCTGCTGCTGCTTGACAGATTGAACCAGCTTGAGAGCAAAATGTCTGGTAAAGGCCAACAACAACAAGGCCAAACTGTCACTAAGAAA
TTGCTGAGGCTAAGAAGCCTCGGCAAAACGTACTGCCACTAAAGCATACAATGTAACACAAGCTTTCGGCAGACGTGGTCCAGAACAAACCCAAGGAAAT
TTTGGGACCAGGAACTAATCAGACAAGGAACTGATTACAAACATTGGCCGCAAATTGCACAATTTGCCCCAGCGCTTCAGCGTTTCGGAATGTCGCGCAT
TGGCTGGAAGTCACACCTCGGGAACGTGGTTGACCTACACAGGTGCCATCAAATTGGATGACAAAGATCCAAATTTCAAAGATCAAGTCACTTTGCTGAA
TAAGCATATTGACGCATAAACATCCCAACAGAGCCTAATCTAACTAGCAATTAATCAGTGTGTAACATTAGGGAGGACTTGAAAGAGCCACCACATTTCA
CCGAGGCCACGCGGAGTACGATCGAGTGTACAGTGAACAATGCTAGGGAGAGCTGCCTATATGGAAGAGCCCTAATGTGTAAAATTAATTTTAGTAGTGC
TATCCCCATGTGATTTTAATAGCTTTTAGGAGAATGACTGGCACCTCCATCCTTCCACATATCATCCTTCTTATTTATTTATTATTTTCATATTTTTCAC
CACATCACCATCTCTCATCATTTTTCCTCAACTAATTCCAC
>46142739-ac20-4ee0-a431-9875da6d7f1e|11
TACCTTCCCAGGTAACAAACCAACCAACTTTCGATCTTGTAGATCTGTTTCTAAACGAACATGAAAATTATTCTTTTCTTGGCACTGATAACACTCGCTA
CTTGTGAGCTTTATCACTACCAAGAGTGTGTTAGAGGTACAACAGTACTTTAAAAGAACCTTGCTCTGGAACATACGAGGGCAATTCACCATTTCATCCT
CTAGCTGATAACAAATTTGCACTGACTTGCTTTAGCACTCAATTTGCTTTTGCTTGTCCTGACGGCGTAAAACACGTCTATCAGTTACGTGCCAGATCAG
TTTTCACCTAAACTGTTCATCAGACAAGAGGAAGTTCAAGAACTTTACTCCAAATTTATTGTTGCGGCAATAGTGTTTATAACACTTTGCTCACACTCAA
AAGAAAGACAGAATGATTGAACTTTCATTAATTGACTTCTATTTGTGCTTTTTAGCCTTTTGCTATTCCTTGTTTTAATTATGCTTATTATCTTTGGTTC
TCACTTGAACTGCAAGATCATAATGAAACTTGTCACGCCTAAACGAACATGAAATTTCTTGTTTTCTTAGGAATATCACAACTGTAGCTGCATTTCACCA
AGAATGTAGTTTACAGTCATGTACTCAACATCAACCATATGTAGTTGATGACCCGTGTCCTATTCACTTCTATTCTAAATGGTATATTAGAGTAGGAGCT
AGAAAATCAGCACCTTTAATTGAATTGTGCGTGGATGAGGCTGGTTCTAAATCACCCATTCAGTACATCGATATCGGTAATTATACAGTTTCCTGTTTAC
CTTTTACAATTAATTGCCAGGAACCTAAATTGGGTAGTCTTGTAGTGCGTTGTTCGTTCTATGAAGACTTTTTAGAGTATCATGACGTTCGTGTTGTTTT
TAGATTTCATCTAAACGAACAAACTAAAATGTCTGATAATGGACCCCAAAATCAGCGAAATGCACCCCGCATTACGTTTGGTGGACCTCAGATTCAACTG
GCAGTAACCAGAATGGAGAACGCAGTGGGGCGCGATCAAAACAACGTCGGCCCCAAGGTTTACCCAATAATACTGCGTCTTGGTTCACCGCTCACTCAAC
ATGGCAAGGAAGACCTTAAATTCCCTCGAGGACAAGGCGTTCCAATTAACACCAATAGCAGTCCAGATGACCAAATTGGCTACTACCGAAGAGCTACCAG
ACGAATCGTGGTGGTGACGGTAAAATGAAAGAT
>1be5384c-f9ad-4e52-8ba3-8e32e607a7c4|9
ATACCTTCCCAGGTAACAAACCAACCATTTTCGATCTCTTGTAGATCTGTTCTAAACGAACAAACTAAAATGTCTGATAATGGAGCCTTGAAATACACCA
AAAGATCACTGGCACCCGCAATCCTGCTAACAATGCTGCAATCGTGCTACAACTTCCTCCAAGGAACAACATTGCCAAAAGGCTTTACGCAGAAGGGAGC
AGAGGCGGCAGTCAAGCCTCTCGTTCCTCATCACGTAGTCGCAACAGTTTAAGAAATTCAACTCCAGGCAGCAGTAGGGGAACTTTCCTGCTAGAATGGC
TGGCAATGGCGGTGATGCTGCTCTTGCTTTGCTGCTGCTTGACAGATTGAACCAGCTTGAGAGCAAAATGTCTGGTAAAGGCCAACAACAACAAGGCCAA
ACTGTCACTAAGAATTGCTGCTGAGGCTTCTAAGAAGCCTGGCAAAACGTACTGCCACTAAAGCATACAATGTAACACAAGCTTTCGGCAGACGTGGTCC
AGAACAAACCAAGGAAATTTTGGGGACCAGGAACTAATCAGACAAGGAACTGATTACAAACATTGGCCGCAAATTGCACAATTTGCCCCAGCGCTTCAGC
GTTCTTCGGAATGTCGCGCATTGGCATGGAAGTCACACCTCGGGAACGTGGTTGACCTACACAGGTGCCATCAAATTGGATGACAAAGATCCAAATTCAA
AGATCAAGTCATTTTGCTGATAAGCATTGACGCATACAAAACATTCCCACCAACAGAGCCTAAAAAGGACAAAAAGAAGAAGGCTGATGAAACTCAAGCC
TTCAAGAGACAGAAGAAACAGCAAACTGTGACTCTTTCCTGCTGCAGATTTGGATGATTTTCCAAACAATTGCAACAAATCCATGAGCAGTGCTGACTCA
ACTCAGGCCTAAACTCATGCAGACATCAAGGCAGATGGGCTATATAAACGTTTCGCTTTCCGTTTACGATATATAGTCTACTCTGTGCAGAATGAATTCT
CGTACTACATAGCACAAGTAGATGTAGTTAACTTTAATCACATAGCAATCTTTAATCAGTGTGTAACATTAGGGAGGACTTGAAAGAGCCACCACATTTC
ACCGAGGCCACGGAGTACGATCGAGTGTACAGTGAACAATGCTAGGGAGAGCTGCCTATATGGAAGAGCCCTAATGTGTAAAATTAATTTAGTAGTGCTA
TCCCCATGTGATTTTAATAGCTTTTCTAGGAGAATGACAAAA
>b7ef805a-0a49-4aa7-873f-a3572ee91edf|8
ATGTACTCAACATCAACCATATGTAGTTGATGACCCGTGTCCTATCACTTCTATTCTAAATGGTATATTAGAGTAGGAGCTAGAAAATCAGCACCTTTAA
TTGAATTGTGCGTGGATGAGGCTGGTTCTAAATCACCCATTCAGTACATCGATATCGGTAATTATACAGTTTCCTGTTTACCTTTACAATTAATTGCCAG
GAACCTAAATTGGGTAGTCTTGTAGTGCGTTGTTCGTTCTATGAAGACTTTTAGAGTATCATGACGTTCGTGTTGTTTTAGATTTCATCTAAACGAACAA
ACTAAAATGTCTGATAATGGACCCCAAAATCAGCGAAATGCACCCCGCATTACGTTTGGTGGACCTCAGATTCAACTGGCAGTAACCAGAATGGAGAACG
CAGTGGGGCGCGATCAAAACAACGTCGGCCCCAAGGTTTACCCAATAATACTGCGTCTTGGTTCACCGCTCTCACTCAACATGGCAAGGAAGACCTTAAA
TTCCCTCGAGGACAAGGCGTTCCAATTAACACCAATAGCAGTCCAGATGACCAAATTGGCTACTACCGAAGAGCTACCAGACGAATTCGTGGTGGTGACG
GTAAAATGAAAGATCTCAGTCCAAGATGGTATTTCTACTACCTAGGAACTGGGCCAGAAGCTGGACTTCCCTATGGTGCTAACAAAGACGGCATCATATG
GGTTGCAACTGAGGGAGCCTTGAATACACCAAAAGATCACATTGGCACCCGCAATCCTGCTAACAATGCTGCAATCGTGCTACAACTTTCCAAGGAACAA
CATTGCCAAAAGGCTTTACGCAGAAGGAGCAGAGGCGGCAGTCAAGCCTCTTCTCGTTCCTCATCACGTAGTCGCAACAGTTTAAGAAATTTCAACTCCA
GGCAGCAGTAGGGGAACTTTCCTGCTAGAATGGCTGGCAATGGCGGTGATGCTGCTCTTGCTTTGCTGCTGCTTGACAGATTGAACCAGCTTGAGAGCAA
AAATGTCTGGTAAAGGCCAACAACAACAAGGCCAAACTGTCACTAAGAATTGCTGCTGAGGCTTCTAAGAAGCCTCGGCAAAAACGTACTGCCACTAAAG
CATACAATGTAACACAAGCTTCGGCAGACGTGGTCCAGAACAAACCCAAGGAAATTTTGGGGACCAGGAACTAATCAGACAAGGAACTGATTACAAACAT
TGGCCGCAAATTGCACAATTTGCCCCAGCGCTTCAGCGTTTTCGGAATGTCGCGCATTGGCATGGAAGTCACACCGGGAACGTGGTTGACCTACACAGGT
GCCATCAAATTGGATGACAAAGATCCAAATTCAAAGATCAAGTCATTTTGCTGAATAAGCATTGACGCATACAAAACATTCCCACCAACAGAGCCTAAAA
AGGACAAAAAGAAGAAGGCTGATGAAACTCAAGCCTTACCGCAGAGACAGAAGAAACAGCAAACTGTGACTTTTTCCTGCTGCAGATTTGGATGATTTCT
CCAAACAATTGCAACAATCCATGAGCAGTGCTGACTCAACTCAGGCCTAAACTCATGCAGACATCATAAGGCAGATGGGCTATATAAACGTTTTCGCTTT
TCCGTTTACGATATAGTCTACTCTTGTGCAGAATGAATTCTCGTAACATTAGCACAAGTAGATGTAGTTAACTTAAAT
>a8a05752-a6cc-4bae-8d94-268cc0b58249|6
ATACCTTCCCAGGTAACAAACCAACCAACTTTCGATCTCTTGTAGATCTGTTCTCTAAACGAACTAAATATTATTAGTTTCTGTTTGGAACTTTAATTTT
AGCCATGGCAGATTCCAACGGTACTATTACCGTTGAAGAGCTTAAAAAGCTCTGAACAATGGAACCTAGTAATAGGTTTCCTATTCCTTACATGGATTTG
TCTTTACAATTTGCCTATGCCAACAGGAATAGGTTTTTGTATATAATTAAGTTAATTTTCACCACTGGCTGTTATGGCCAGTAACTTTAGCTTGTTTGTG
CTTGCTGCTGTTTTACAGAATAAATTGGATCACCGGTGGAATTGCTATCGCAATGGCTTGTCTTGTAGGCTTGATGTGGCTCAGCTACTTCATTGCTTCT
TTCAGACTGTTTGCGCGTACGCGTTCCATGTGGTCATTCAATCCAGAAACTAACATTCTCAACGTGCCACTCCATGGCACTATTTTGACCAGACCGCTTC
TAGAAAGTGAACTCGTAATCGGAGCTGTGATCCTTCGTGGACATCTTCGTATTGCTGGACACCATCTAGGACGCTGTGACATCAAGGACCTGCCTAAAGA
AATCACTGTTGCTACATCACGAACGCTTTCTTATTACAATTGGGAGCTTCGCAGCGTGTAGCAGGTGACTCAGGTTTTGCTGCATACAGTCGCTACAGGA
TTGGCAACTATAAATTAAACACAGACCATTCCAGTAGCAGTGACAATATTGCTTTGCTGTACAGTAAGTGACAACAGATGTTCATCTCGTTGACTTTCAG
GTTACTATAGCAGAGATTACTAATTATTATGAGGACTTTTAAAGTTTCCATTTGGAATCTTGATTACATCATAAACCTCATAATTAAAAATTTATCTAAG
TCTTAACTGAGAATAAATATTCTCAATTAGATGAAGAGCAACCAATGGAGATTGATTAAACGAACATGAAAATTATTTTCTTGGCACTGATAACACTCGC
TACTTTGTGAGCTTTTATCACTACCAAGAGTGTGTTAGAGGTACAACAGTACTTTAAAAGAACCTTGCTCTTTCTGGAACATACGAGGGCAATTCACCAT
TTCATCCTCTAGCTGATAACAAATTTGCACTGACTTGCTTTAGCACTCAATTTGCTTTTGCTTGTCCTGACGGCGTAAAACACGTCTATCAGTACGTGCC
AGATCAGTTTCACCTAAACTGTTCATCAGACAAGAGGAAGTTCAAGAACTTTTACTCCAATTTTATTGTTGCGGCAATAGTGTTTATAACACTTTGCTCA
CACTCAAAAGAAAGACAGAATGATTGAACTTTCATTAATTGACTTCTATTTGTGCTTTTTAGCCTTTCTGCTATTCCTTGTTTTAATTATGCTTATTATT
TTTTGGTTCTCACTTGAACTGCAAGATCATAATGAAACTTGTCACGCCTAAACGAACATGAAATTTCTTGTTCTTTAGGAATCATCTACAACTGTAGCTG
CATTTCACCAAGAATGTAGTTCAAGTCATGTACTCAACATCAACCATATGTAGTTGATGACCCGTGTCCTATTCACTTCTATTCTAAATGGTATATTAGA
GTAGGAGCTAGAAAATCAGCACCTTTAATTGAATTGTGCGTGGATGAGGCTGGTTCTAAATCACCCATTCAGTACATCGATATCGGTAATTATACAGTTT
CCTGTTTACCTTTTACAATTAATTGCCAGGAACCTAAATTGGGTAGTCTTGTAGTGCGTTGTTCGTTCTATGAAGACTTTAGAGTATCATGACGTTCGTG
TTGTTTTAGATTTCATCTAAACGAACAAACTAAAATGTCTGATAATGGACCCCAAAATCAGCGAAATGCACCCGCATTACGTTTTGGTGACCTCAGATTC
AACTGGCAGTAACCAGAATGGA
>59251ba6-88e2-458f-a6aa-692a0e20d79d|10
TACCTTCCCAGGTAACAAATCAACCAACTTCGATCTGTAGATCTGTTCTTAAACGAACATGAAAATTATTTTTTCTTGGCACTGATAACACTCGCTACTC
TGTGAGCTTTATCACTACCAAGAGTGTGTTAGAGGTACAACAGTACTTTAAAAGAACCTTGCTTTCTGGAACATACGAGGGCAATTCACCATTTCATCCT
CTAGCTGATAACAAATTTGCACTGACTTGCTTTAGCACTCAATTTGCTTTTGCTTGTCCTGACGGCGTAAAACACGTCTATCAGTTACGTGCCAGATCAG
TTTCACCTAAACTGTTCATCAGACAAGAGGAAGTTCAAGAACTTTACTCTCCAATTTTTTATTGTTGCGGCAATAGTGTTTATAACACTTTGCTCACACT
CAAAAGAAAGACAGAATGATTGAACTTTCATTAATTGACTTCTATTTGTGCTTTTTAGCCTTTTTGCTATTCCTTGTTTTTAATTATGCTTATTATCTTT
TGGTTTCACTTGAACTGCAAGATCATAATGAAACTTGTCACGCCTAAACGAACATGAAATCTTGTTTTCTTAGGAATATACAACTGTAGCTGCATTTCAC
CAAGAATGTAGTTTACAGTCATGTACTCAACATCAACCATATGTAGTTGATGACGTGTCCTATTCACTTCTATTCTAAATGGTATTAGAGTAGGAGCTAG
AAAATCAGCACCTTTAATTGAATTGTGCGTGGATGAGGCTGGTTCTAAATCACCCATTCAGTACATCGATATCGGTAATTATACAGTTTCCTGTTTACCT
TTTACAATTAATTGCCAGGAACCTAAATTGGGTAGTCTTGTAGTGCGTTGTTCGTTCTATGAAGACTTTAGAGTATCATGACGTTCGTGTTGTTTTAGAT
TTCATCTAAACGAACAAACTAAAATGTCTGATAATGGACCCAAAATCAGCGAAATGCACACCCGCATTACGTTTGGTGGACCTCAGATTCAACTGGCAGT
AACCAGAATAGAGAACGCAGTGGGGCGCGATCAAAACAACGTCGGCCCCAAGGTTTACCCAATAATACTGCGTCTTGGTTTCACCGCTCACTCAACATGG
CAAGGAAGACCTTAAGAAATTCAACTCCAGGCAGCAGTAGGGGAACTTCTCCTGCTAGAATGGCTGGCAATGGCGGTGATGCTGCTCTTGCTCTGCTGCT
GCTTGACAGATTGAACCAGCTTGAGAGCAAAAATGTCTGGTAAAGGCCAACAACAACAAGGCCAAACTGTCACTAAGAATCTGCTGCTGAGGCTTCTAAG
AAGCCTCGGCAAAACGTACTGCCACTAAAGCATACAATGTAACACAAGCTTTCGGCAGACGTGGTCCAGAACAAACCCAAGGAAATTTTGGGGACCAGGA
ACTAATCAGACAAGGAACTGATTACAAACATTGGCCGCAAATTGCACAATTTGCCCCCAGCGCTTCAGCGTTCTTCGGAATGTCGCGCATTGGCATGGAA
GTCACACCTTCGGGAACGTGGTTGACCTACACAGGTGCCATCAAATTGGATGACAAAGATCCAAATTTTCAAAGATCAAGTCATTTTGCTGAATAAGCAT
TGACGCATACAAAACATTCCCACCAACAGAGCCTAAAAAGGACAAAAAGAAGAAGGCTGATGAAACTCAAGCCTTACCAAGAGACAGAAGAAACAGCAAA
CTGTGACTCTTTTCCTGCTGCAGATTTGGATGATTTCCAAACAATTGCAACAATCCATGAGCAGTGCTGACTCAACTCAGGCCTAAACTCATGCAGACAC
AAGGCAGATGGGCTATATAAACGTTTTCGCTTTTCCGTTTACGATATAGTCTACTCTCTTGTGCAGAATGAATTCTCGTACTACATAGCACAAGTAGATG
TAGTTAACTTTAATCTCACATAGCAATCTTTAATCAGTGTGTAACATTAGGGAGGACTTGAAAGAGCCACCACATTTCACCGAGGCCACGCGGAGTACGA
TCGAGTGTACAGTGAACAATGCTAGGGAGAGCTGCCTATATGGAAGAGCCCTAATGTGTAAAATTATTTTAGTAGTGCTATCCCATGTGATTTTAATAGC
TTCTTAGGAGAATGACAAAAAA
>bb16fb34-ab34-4535-8bef-b7c74b370cf2|6
ATACCTTCCCAGGTAACAAACCAACCAACTTCGATCTCTTGTAGATCTGTTCTCTAAACGAACTTTAAAATCTGTGTGGCTGTCACTCGGCTGCATGCTT
AGTGCACTCACGCAGTATAATTAATAACTAATATTGTCGTTGACAGGACACGAGTAACTCGTCTATTCTGCAGGCTGCTTACGGTTTCGTCCGTGTTGCA
GCCGATCATCAGCACATCTAGGTTTCGTCCGGGTGTGACCGAAAGGTAAGATGGAGAGCCTTGTCCCTGGTTTCAACGAGAAAACACACGTCCAATTCAG
TTTGCCTGTTTACAGGTTCGCGACGTGCTCGTACGTGGCTTTGGAGACTCCGTGGAGGAGGTCTTATCAGAGGCACGTCAACATTTTAAAGATGGCACTT
GTGGCTTAGTAGAAGTTGAAAAAGGCGTTTTGCCTCAACTTGAACAGCCCTATGTGTTCATCAAACGTTCGGATGCTCGAACTGCACCTCATGGTCATGT
TATGGTTGAGCTGGTAGCAGAACTCGAAGGCATTCAGTACGGTCGTAGTGGTGAGACACTTGGTGTCCTTGTCCCTCATGTGGGCGAAATACCAGTGGCT
TACCGCAAGGTTCTTCGTAAGAACGGTAATAAAGGAGCTGGTGGCCATAGTTACGGCGCCGATCTAAAGTCATTTGACTTAGGCGACGAGCTTGGCACTG
ATCCTTATGAAGATTTTCAAGAAACTGGAACACTAAACATAGCAGTGGTGTTACCCGTGAACTCATGCGTGAGCTTAACGGAGGCATACACTCGCTATGT
CGATAACAACTTGTGGCCCTGATCATTTGCTGAATAAGCATATTGACGCATACAAAACATTCCCACCAACAGAGCCTAAAAAGGACAAAAAGAAGAAGGC
TGATGAAACTCAAGCCACCGCAGAGACAGAAGAAACAGCAAACTGTGACTCTTTTCCTGCTGCAGATTTGGATGATTTCTCCAAACAATTGCAACAATCC
ATGAGCAGTGCTGACTCAACTCAGGCCTAAACTCATGCAGACCCAAGGCAGATGGGCTATATAAACGTTTTCGCTTTCCGTTTACGATATATAGTCTACT
CTTGTGCAGAATGAATTCTCGTAACTACATAGCACAAGTAGATGTAGTTAACTTTAATCCACATAGCAATCTCTTAATCAGTGTGTAACATTAGGGAGGA
CTTGAAAGAGCCACCACATTTTCGAGGCCACGCCGGAGTACGATCGAGTGTACAGTGAACAATGCTAGGGAGAGCTGCCTATATGGAAGAGCCCTAATGT
GTAAAATTAATTTTAGTAGTGCTATCCCCATGTGATTTTAATAGCTTTTTAGGAGAATGACAAA
>fee32789-792f-445c-b5b9-c22f25571b9e|5
ATCCCTTTTCCCAGGTAACAAACCAACCAACTTTCGATTTTGTAGATCTGTTCTCTAAACGAACTTATGGATTTGTTTATGAGAATCTCACAATTGGAAC
TGTAACTTTGAAGCAAGGTGAAATCAAGGATGCTACTCCTTCAGATTTTGTTCGCGCTACTGCAACGATACCGATACAAGCCTCACTCCCTTTCGGATGG
CTTATTGTTGGCGTTGCACTTGCTGTTTTCAGAGCGCTTCCAAAATCATATAACCCTCAAAAAGAGATGGCAACTAGCACACTCCAAGGGTGTTCACTTT
GTTTGCAACTTGCTGTTGTTGTTTGTAACAGTTCTCACACCTTTTGCTCGTTGCTGCTGGCCTTGAAGCCCCTTTCTCTATCTATGCTTTAGTTCTTCTT
GCAGAGTATAAACTTTGTAAGAATAATAATGAGGCTTTGGCTTTGCTGGAAATGCCGTTCCAAAAACCCATTACTTTATGATGCCAACTATTTTCTTTGC
TGGCATACTAATTGTTACGACTATTGTATACCTTACAATAGTGTAACTTCTTCAATTGTCATTACTCAGGTGATGGCACAACAAGTCCTATTTTGAACAT
GACTCACCAGATTGGTGGTTATACTGAAATGGGAATCTGGAGTAAAAGACTGTGTTGTATTACACAGTTACTTTCATTTCAGACTATTACCAGCTGTACT
CACTCAATTGAGTACAGGACTGGTGTTGAACTATGTTACCTCTTCATCTACAATAAAATTGTTGATGAGCCTGAAGAACATGTCCAAATACACACAATCG
ACGGTTCATCCGGAGTTGTTAATCCAGTAATGGAACCAATTTATGATGAACCGACGACGACTACTAGCGTGCCTTTGTAAGCACAAGCTGATGAGTACGA
ACTTATGTACTCATTCGTTTTAGAAGAGACAGGTACGTTAATAGTTAATAGCGTACTTTTTCTTGCTTTCGTGGTATTCTTGCTAGTTACACTAGCCATC
CTTTGCGCTTCGATTGTGTGCGTACTGCTGCAATATTGTTAACGTGAGTCTTGTAAAACCTTCTTTTACGTTTACTCGTGTTAAAAATCTGAATTTCTAG
AGTTCCTGATCTTCTGGTCTAAACGAACTAAATTATATTAGTTTTCTGTTTGGAACTTTAATTTTAGCCATGGCAGATTCCAACGGTACTATTACCGTTG
AAGAGCTTAAAAAGCTCTTGAACAATGGAACCTAGTAATAGGTTTCCTATTCCTTACATGGATTTGTCTTTTACAATTTGCCTATGCCAACAGGAATAGG
TTTGTATATAATTAAGTTAATTTCCTCTGGCTGTTATGGCCAGTAACTTTAGCTTGTTTGTGCTTGCTGCTGTTTACAGAATAAATTGGATCACCGGTGG
AATTGCTATCGCAATGGCTTGTCTTGTAGGCTTGATGTGGCTCAGCTACTTCATTGCTTTCAGACTGTTTGCGCGTACGCGTTCCATGTGGTCATTCAAT
CCAGAAACTAACATTCTCAACGTGCCACTCCATGGCACTATTGACCAGACCGCTTCTAGAAAGTGAACTCGTAATCGGAGCTGTGATCCTTCGTGGACAT
CTTCGTATTGCTGGACACCATCTAGGACGCTGTGACATCAAGGACCTGCCTAAAGAAATCACTGTTGCTACATCACGAACGTTCTTATTACAAATTGGGA
GCTCGCAGCGTGTAGCAGGTGACTCAGGTTTTGCTGCATACAGTCGCTACAGGATTGGCAACTATAAATTAAACACAGACCATTCCAGTAGCAGTGACAA
TATTGCTTTGCTTGTACAGTAAGTGACAACAGATGTTTCATCTCGTTGACTTCAGGTTACTATAGCAGAGATATTACTAATTATTATGAGGACTTTTAAA
GTTTCCATTTGGAATCTTGATTACATCATAAACCTCATAATTAAAAATTTATCTAAGTCTAACTGAGAATAAATATTTCAATTAGATGAAGAGCAACCAA
TGGAGATTGATTAAACGAACATGAAAATTATTCTTCTTGGCACTGATAACACTCGCTACTTGTGAGCTTTATCACTACCAAGAGTGTGTTAGAGGTACAA
CAGTACTTTTAAAAGAACCTTGCTTCTGGAACATACGAGGGCAATTCACCATTTCATCCTCTAGCTGATAACAAATTTGCACTGACTTGCTTTAGCACTC
AATTTGCTTTTGCTTGTCCTGACGGCGTAAACACGTCTATCAGTTACGTGCCAGATCAGTTCACCTAAACTGTTTATCAGACAAGAGGGAAGTCAAGAAC
TTTACTCTCCAATTTTTATTGTTGCGGCAATAGTGTTTATAACACTTTGCTCACACTCAAAAGAAAGACAGAATGATTGAACTTTCATTAATTGACTTCT
ATTTGTGCTTTTTAGCCTTTCTGCTATTCCTTGTTTTAATTATGCTTATTATCTTTTGGTTCTCACTTGAACTGCAAGATCATAATGAAACTTGTCACGC
CTAAACGAACATGAAATTTCTTGTTTTCTTAGGAATATTTACAACTGTAGCTGCATTTCCAAGAATGTAGTTTTACAGTCATGTACTCAACATCAACCAT
ATGTAGTTGATGACCCTGTGTCCTATTTCACTTCTATTCTAAATGGTATATTAGAGTAGGAGCTAGAAATCAGCACCTTTAATTGAATTGTGCGTGGATG
AGGCTGGTTCTAAATCACCCATTCAGTACATCGATATGGTAATTATACAGTTTCCTGTTTACCTTTTACAATTAATTGCCAGGAACCTAAATTGGGTAGT
CTTGTAGTGCGTTGTTCGTTCTATGAAGACTTTTTAGAGTATCATGACGTTCGTGTTGTTTTTAGATTTCATCTAAACGAACAAACTAAAATGTCTGATA
ATGGACCCCAAAATCAGCGAAATGCACCCGCATTACGTTTTGGTGGACCTCAGATTCAACTGGCAGTAACCAGAATAGAGAACGCAGTGGGGCGCGATCA
AAACAACGTCGGCCCCAAGGTTTACCCAATAATACTGCGTCTTGGTTCACCGCTCACTCAACTGGCAAGGAAGACCTTAAATTCCCTCGAGGACAAGGCG
TTCCAATTAACACCAATAGCAGTCCAGATGACCAAATTGGCTACTACCGAAGAGCTACCAGACGAATTCGTGGTGGTGACGGTAAAATGAAAGATTCAGT
CCAAGATGGTATTTCTACTACCTAGGAACTGGGCCAGAAGCTGGACTTCCCTATGGTGCTAACAAAAGACGGCATCATATGGGTTGCAACTGAGGGAGCC
TTGAATACACCAAAAGATCACTGGCACCCGCAATCCTGCTAACAATGCTGCAATCGTGCTACAACTTCCAAGGAACAACATTGCCAAAAGGCTTTTACGC
AGAAGGGAGCAGAGGCGGCAGTCAAGCCTCTCGTTCCTCATCACGTAGTCGCAACAGTTTAAGAAATTCAACTCCAGGCAGCAGTAGGGGAACTTCTCCT
GCTAGAATGGCTGGCAATGGCGGTGATGCTGCTCACTGCTCTGCTGCTGCTTGACAGATTGAACCAGCTTGAGAGCAAAATGTCTGGTAAAGGCCAACAA
CAACAAGGCCAAACTGTCACTAAGAATCTGCTGCTGAGGCTTCTAAGAAGCCTCGGCAAAACGTACTGCCACTAAAGCATACAATGTAACACAAGCTTTC
GGCAGACGTGGTCCAGAACAAACCCAAGGAAATTTTGGGGACCAGGAACTAATCAGACAAGGAACTGATTACAAACATTGGCCGCAAATTGCACAATTTG
CCCCAGCGTTTCAGCGTTTTCGGAATGTCGCGCATTGGCATGGAAGTCACACCTTCGGGAACGTGGTTGACCTACACAGGTGCCATCAAATTGGATGACA
AAGA
>45e485b6-ee9b-4957-b4cd-26693950d4c5|22
CTTCCCAGGTAACAAACCAACCAACTTCGATCTTGTAGATCTGTTCTCTAAACGAACATGAAAATTATTTTTTCTTGGCACTGATAACACTCGCTACTGT
GAGCTTTATCACTACCAAGAGTGTGTTAGAGGTACAACAGTACTTTTAAAAGAACCTTGCTCTTCTGGAACATACGAGGGCAATTCACCATTTCATCCTC
TAGCTGATAACAAATTTGCACTGACTTGCTTTAGCACTCAATTTGCTTTTGCTTGTCCTGACGGCGTAAAACACGTCTATCAGTTACGTGCCAGATCAGT
TTCACCTAAACTGTTCATCAGACAAGAGGAAGTTCAAGA
>0766042d-f911-408f-816e-d1fcedb5365a|14
ATACCTTCCCAGGTAACAAACCATCAACCAACTTTCGATCTTGTAGATCTGTTCTCTAAACGAACATGAAAATTATTTTCTTGGCACTGATAACACTCGC
TACTTGTGAGCTTATCACTACCAAGAGTGTGTTAGAGGTACAACAGTACTTTAAAAGAACCTTGCTCTCTGGAACATACGAGGGCAATTCACCATTTCAT
CCTCTAGCTGATAACAAATTTGCACTGACTTGCTTTAGCACTCAATTTGCTTTTGCTTGTCCTGACGGCGTAAAACACGTCTATCAGTTACGTGCCAGAT
CAGTTTCACCTAAACTGTTTATCAGACAAGAGGAAGTTCAAGAACTTTACTCCAATTTTATTGTTGCGGCAATAGTGTTTATAACACTTTGCTCACACTC
AAAAGAAAGACAGAATGATTGAACTTTCATTAATTGACTTCTATTTGTGCTTTTTAGCCTTTCTGCTATTCCTTGTTTTAATTATGCTTATTATTTTTGG
TTCACTTGAACTGCAAGATCATAATGAAACTTGTCACGCCTAAACGAACATGAAATTTCTTGTTTTCTTAGGAATATACAACTGTAGCTGCATTTCACCA
AGAATGTAGTTTACAGTATGTACTCAACATCAACCATATGTAGTTGATGACCCGTGTCCTATTCACTTCTATTCTAAATGGTATATTAGAGTAGGAGCTA
GAAAATCAGCACCTTTAATTGAATTGTGCGTGGATGAGGCTGGTTCTAAATCACCCATTCAGTACATCGATATCGGTAATTATACAGTTTCCTGTTTACC
TTTTACAATTAATTGCCAGGAACCTAAATTGGGTAGTCTTGTAGTGCGTTGTTCGTTCTATGAAGACTTTTTAGAGTATCATGACGTTCGTGTTGTTTTA
GATTTCATCTAAACGAACAAACTAAAATGTCTGATAATGGACCCCAAAATCAGCGAAATGCACCCCGCATTACGTTTGGTGGACCTCAGATTCAACTGGC
AGTAACCAGAATGGAGAACGCAGTGGGGCGCGATCAAAACAACGTCGGCCCCAAGGTTTACCCAATAATACTGCGTCTTGGTTCACCGCTCTCACTCATC
ATGGCAAGGAAGACCTTAAATTCCCTCGAGGACAAGGCGTTCCAATTAACACCAATAGCAGTCCAGATGACCAAATTGGCTACTACCGAAGAGCTACCAG
ACGAATTCGTGGTGGTGACGGTAAAATGAAAGATCTCAGTCCAAGATGGTATTTCTACTACCTAGGAACTGGGCCAGAAGCTGGACTTCCCTATGGTGCT
AACAAAGACGGCATCATATGGGTTGCAACTGAGGGAGCCTTGAATACACCAAAAGATCATTGGCACCCGCAATCCTGCTAACAATGCTGCAATCGTGCTA
CAACTTTCCAAGGAACAACATTGCCAAAAGGCTTCTACGCAGAAGGAGCAGAGGCGGCAGTCAAGCCTCTTCTCGTTCCTCATCACGTAGTCGCAACAGT
TTAAGAAATTTCAACTCCAGGCAGCAGTAGGGGAACTTCTCCTGCTAGAATGGCTGGCAATGGCGGTGATGCTGCTCTTGCTTTGCTGCTGCTTGACAGA
TTGAACCAGCTTGAGAGCAAAATGTCTGGTAAAGGCCAACAACAACAAGGCCAAACTGTCACTAAGAATTGCTGCTGAGGCTTCTAAGAAGCCTCGGCAA
AACGTACTGCCACTAAAGCATACAATGTAACACAAGCTTTCGGCAGACGTGGTCCAGAACAAACCCAAGGAAATTTTGGGGACCAGGAACTAATCAGACA
AGGAACTGATTACAAACATTGGCCGCAAATTGCACAATTTGCCCCAGCGCTTCAGCGTTTTCGGAATGTCGCGCATTGGCATGGAAGTCACACCTTCGGG
AACGTGGTTGACCTACACAGGTGCCATCAAATTGGATGACAAAGATCCAAATTCAAAGATCAAGTCATTTTGCTGAATAAGCATTGACGCATACAAAACA
TTCCCACCAACAGAGCCTAAAAAGGACAAAAGAAGAAGGCTGATGAAACTCAAGCCTTACCGCAGAGACAGAAGAAACAGCAAACTGTGACTCTTTTCCT
GCTGCAGATTTGGATGATTCTCCAAACAATTGCAACAATCCATGAGCAGTGCTGACTCAACTCAGGCCTAAACTCATGCAGACATACAAGGCAGATGGGC
TATAAACGTTTCGCTTTTCCGTTTACGATATATAGTACTACTTGTGCAGAATGAATTCTCGTAACATAGCACAAGTAGATGTAGTTAACTTTTAATCCCA
CTAGCAATCTTTAATCAGTGTGTAACATTAGGGGGAGGACTTTGGAAGAGCCCTAATGTGTAAAATTAATTTTAGTAGTGCTATCCCCATGTGATTTTAA
TAGCTTCTTAGGAGAATGACAAAA
>043ec3ca-d9cf-4cb2-a947-51c6db100ae4|20
GTCCGCAATCCTGCTAACAATGCTGCAATCGTGCTACAACTTCCTCAAGGAACATTGCCAAAAGGCTTTACGCAGAAGGAGCAGAGGCGGCAGTCAAGCC
CTTCTCGTTCCTCATCACGTAGTCGCAACAGTTTAAGAAATTCAACTCCAGGCAGCAGTAGGGGAACTTCTCCTGCTAGAATGGCTGGCAATGGCGGTGA
TGCTGCTCTTGCTTTGCTGCTGCTTGACAGATTGAACCAGCTTGAGAGCAAAATGTCTGGTAAAGGCCAACAACAACAAGGCCAAACTGTCACTAAGAAA
TTGCTGCTGAGGCTTCTAAGAAGCCTCGGCAAAACGTACTGCCACTAAAGCATACAATGTAACACAAGCTTTCGGCAGACGTGGTCCAGA
>e544748c-816d-43b7-ad06-8a5f9d6507b8|343
ATACCTTCCCAGGTAACAAACCAACCAACTTTCGATCTCTTGTAGATCTGTTCTCTAAACGAACAATGTTTGTTTTTTTTTGTTTATTGCCACTAGTCTC
TAGTCAGTGTGTTAAATTACAACCAGAACTCAATTACCCCTGCATACACTAATTTTCACACGTGGTGTTTATTACCCTGACAAAGTTTTCAGATCCTCAG
TTTTACATTCAACTCAGGACTTGTCTTACCTTTTTTTCCAATGTTACTTGGTTCCATGCTATACATGTCTTGGGACCAATGGTACTAAGAGGTTTGATAA
CCCTGTCCTACCATTTAATGATGGTGTTTATTTTGCTTCCACTGAGAAGTCTAACATAATAAGAGGCTGGATTTTGGTACTACTTTAGATTCGAAGACCC
AGTCCCTACTTATTGTTAATAACGCTACTAATGTTGTTATTAAAGTCTGTGAATTTCAATTTTGTAATGATCCATTTTTGGGTGTTTATTACCACAAAAC
AACAAAAGTTGGATGGAAAGTGAGTTCAGAGTTTATTCTAGTGCGAATAATTGCACTTTTGAATATGTGTCTCAGCCTTTTCTTATGGACCTTGAAGGAA
AACAGGGTAATTTCAAAAAAAAATTTAGGGAATTTGTGTTTAAGAATATTGATGGTTATTTAAAAATATATTTAAGCACACGCCTATTAATTTAGTGCGT
GATCTCCCTCAGGGTTTTTCGGCTTTAGAACCATTGGTAGATTTGCCAATAGGTATTAACATCACTAGGTTTCAAACTTTACTTGCTTTACATAGACGTT
ATTTGACTCCTGGTGATTTTTCAGGTTGGACAGCTGGTGCTGCAGCTTATTATGTGGGTTATCTTCAACCAAGGACTTTTCTATTAAAATATAATGAAAA
TGGAACCATTACAGATGCTGTAGACTGTGCACTTGACCCTCTCTCAGAAACAAAGTGTACGTTGAAATCCTCACTGTAGAAAAAGAATCTATCAAACTTC
TAACTTTAGAGTCCAACCAACAGAATCTATTGTTAGATTTCCTAATATTACAAACTTGTGCCCTTTTGGTGAAGTTTTTAACGCCACCAGATTTGCATCT
GTTTATGCTTGGAACAGGAAGAGAATCAGCAACTGTGTTGCTGATTATTCTGTCCTATATAATTCCGCATCATTTTCCACTTTAAGTGTTATGGAGTGTC
TCCTACTAAATTAAATGATCTCTGCTTTACTAATGTCTATGCAGATTCATTTGTAATTAGAGGTGATGAAGTCAGACAAATCGCTCCAGGGCAAACTGGA
AAGATTGCTGATTATAATTATAAATTACCAGATGATTTTACAGGCTGCGTTATAGCTTGGAATTCTAACAATCTTGATTCTAAGGTTGGTGGTAATTATA
ATTACCTGTATAGATTGTTAGGAAGTCTAATCTCAAACCTTTTGAGAGAGATATTTCAACTGAAATCTATCAGGCCGGTAGCACACCTTGTAATGGTGTT
GAAGGTTTTAATTGTTACTTTTTTACAATCATATGGTTTCCAACCCACTAATGGTGTTGGTTACCAACCATACAGAGTAGTAGTACTTTCTTTTGAACTT
CTACATGCACCAGCAACTGTTTGTGGACCTAAAAAGTCTACTAATTTGGTTAAAAACAAATGTGTCAATTTCAACTCAATGGTTTAACAGGCACAGGTGT
TCTTACTGAGTCTAACAAAAGTTTCTGCCTTTCCAACAATTTGGCAGAGACATTGCTGACACTACTGATGCTGTCCGTGATCCACAGACACTTGAGATTC
TTGACATTACACCATGTTTTTTGGTGGTGTCAGTGTTATAACACCAGGAACAAATACTTCTAACCAGGTTGCTGTTCTTTATCAGGATGTTAACTGCACA
GAAGTCCCTGTTGCTATTCATGCAGATCAACTTACTCCTACTTGGCGTGTTTATTCTACAGGTTCTAATGTTTTCAAACACGTGCAGGCTGTTTAATAGG
GGCTGAACATGTCAACAACTCATATGAGTGTGACATACCCATTGGTGCAGGTATATGCGCTAGTTATCAGACTCAGACTAATTCCTCAGCGGGCACGTAG
TGTAGCTAGTCAATCCATCATTGCCTACACTATGTCACTTGGTGCAGAAAATTCAGTTGCTTACTCTAATAACTCTATTGCCATACCCACAAATTTTACT
ATTAGTGTTACCACAGAAATTCTACCAGTGTCTATGACCAAGACATCAGTAGATTGTACAATGTACATTTGTGGTGATTCAACTGAATGCAGCAATTTTG
TTGCAATATGGCAGTTTTTGTACACAATTAAACCGTGCTTTAACTGGAATAGCTGTTGAACAAGACAAAACACCCAAGAAGTTTTTGCACAAGTCAAACA
AATTTACAAAACACCACCAATTAAAGATTTTGGTGGTTTTAATTTTTCACAAATATTACCAGATCCATCAAAACCAAGCAAGAGGTCATTTATTGAAGAT
CTACTTTCAACAAAGTGACACTTGCAGATGCTGGCTTCATCAAACAATATGGTGATTGCCTTGGTGATATTGCTGCTAGAGACCTCATTTGTGCACAAAA
GTTTAACGGCCTTACTGTTTTGCCACCTTTGCTCACAGATGAAATGATTGCTCAATACACTTTGCACTGTTAGCGGGTACAATCACTTCTGGTTGGACCT
TTGGTGCAGGTGCTGCATTACAAATACCATTTGCTATGCAAATGGCTTATAGGTTTAATGGTATTGGAGTTACACAGAATGTTCTCTATGAGAACCAAAA
ATTGATTGCCAACCAATTTAATAGTGCTATTGGCAAAATTCAAGACTCACTTTTTCCACAGCAAGTGCACTTGGAAAACTTCAAGATGTGGTCAACCAAA
ATGCACAAGCTTTAAACACGCTTGTTAAACAACTTAGCTCCAATTTGGTGCAATTCAAGTGTTTTAAATGATATCCTTTCACGTCTTGACAAAGTTGAGG
CTGAAGTGCAAATTGATAGGTTGATCACAGGCAGACTTTCAAAGTTTGCAGACATATGTGACTCAACAATTAATTAGAGCTGCAGAAATCAGAGCTTCTG
CTAATCTTGCTGCTACTAAAATGTCAGAGTGTGTACTTGGACAATCAAAAAGAGTTGATTTTGTGGAAAGGGCTATCATCTTATGTCCTTCCCTCAGTCA
GCACCTCATGGTGTAGTCTTCTTGCATGTGACTTATGTCCCTGCACAAGAAAAGAACTTCACAACTGCTCCTGCCATTTGTCATGATGGAAAAGCACACT
TTCCTCGTGAAGGTGTCTTTGTTTCAAATGGCACACACTGGTTTGTAACACAAAGGAATTTTTATGAACCACAAATCATTACTACAGACAACACATTTGT
GTCTGGTAACTGTGATGTTGTAATAGGAATTGTCAACAACACAGTTTATGATCCTTTGCAACCTGAATTAGACTCATTCAAGGAGGAGTTAGATAAATAT
TTTAAGAATCATACATCACCAGATGTTGATTTAGGTGACATCTGGCATTAATGCTTCAGTTGTAAACATTCAAAAAGAAATTGACCGCCTCAATGAGGTT
GCCAAGAATTTAAATGAATCTCATCGATCCAAGAACTTGGAAAGTATGAGCAGTATATAAAATGGCCATGGTACATTTGGCTAGGTTTTATAGCTGGCTT
GATTGCCATAGTAATGGTGACAATTATGCTTTGCTGTATGACCAGTTGCTGTAGTTGTCTCAAGGGCTGTTGTTCTTGTGGATCCTGCTGCAAATTTGAT
GAAGACGACTTGAGCCAGTGCTCAAAGGAGTCAAATTACATTACACATAAACGAACTTATGGATTTGTTTATGAGAATCTCACAATTGGAACTGTAACTT
TGAAGCAAGGTGAAATCAAGGATGCTACTCCTTCAGATTTTGTTCGCGCTACTGCAACGATACCGATACAAGCCTCACTCCCTTTCGGATGGCTTATTGT
TGGCGTTGCACTTCTTGCTGTTTTCAGAGCGCTTCCAAAATCATAACCCTCAAAAGAGATGGCAACTAGCACTCCAAGGGTGTTCACTTTGTTTGCAACT
TGCTGTTGTTGTTTGTAACAGTTTACTCACACCTTTTGCTCGTTGCTGCTGGCCTTGAAGCCCCTTTCTCTATCTATTTATGCTTTAGTCTACTTCTTGC
AGAGTATAAACTTTTGTAAGAATAATAATGAGGCTTTGGCTTTGCTGGAAATGCCGTTCCAAAAACCCATACTTTATGATGCCAACTATTTTCTTTGCTG
GCATACTAATTGTTACGACTATTGTATACCTTACAATAGTGTAACTTCAATTGTCATTACTTCAGGTGATGGCACAACAAGTCCTATTTTGAACATGACT
ACCAGATTGGTGGTTATACTGAAAATGGGAATCTGGAGTAAAAGACTGTGTTGTATTACACAGTTACTTCACTTCAGACTATTACCAGCTGTACTCAACT
CAATTGAGTACAGACACTGGTGTTGAACATGTTACCTTCTTCATCTACAATAAAATTGTTGATGAGCCTGAAGAACATGTCCAATTTTACACAATCGACG
GTTCATCCGGAGTTGTTAATCCAGTAATGGAACCAATTTATGATGAACCGACGACGACTACTAGCGTGCCTTTGTAAGCACAAGCTGATGAGTACGAACT
TATGTACTCATTCGTTTTAGAAGAGACAGGTACGTTAATAGTTAATAGCGTACTTTTCTTGCTTTCGTGGTATTCTTGCTAGTTACACTAGCCATCCTTA
CTGCGCTTCGATTGTGTGCGTACTGCTGCAATATTGTTAACGTGAGTCTTGTAAAACCTCTTTTACGTTTACTCTCGTGTTAAAAATCTGAATTCTAGAG
TTCCTGATTTCTGGTCTAAACGAACTAAATATTATATTAGTTTTTCTGTTTGGAACTTTAATTTTAGCCATGGCAGATTCCAACGGTACTATTACCGTTG
AAGAGCTTAAAAAGCTCTTGAACAATGGAACCTAGTAATAGGTTTCCTATTCCTTACATGGATTTGTCTTTCTACAATTTGCCTATGCCAACAGGAATAG
GTTTTTGTATATAATTAAGTTAATTTTCCTCTGGCTGTTATGGCCAGTAACTTTAGCTTTTTTGTGCTTGCTGCTGTTTACAGAATAAATTGGATCACCG
GTGGAATTGCTATCGCAATGGCTTGTCTTGTAGGCTTGATGTGGCTCAGCTACTTCATTGCTTTTTCAGACTGTTTGCGCGTACGCGTTCCATGTGGTCA
TTCAATCCAGAAACTAACATTCTCAACGTGCCACTCCATGGCACTATTTTGACCAGACCGCTTCTAGAAAGTGAACTCGTAATCGGAGCTGTGATCCTTC
GTGGACATCTTCGTATTGCTGGACACCATCTAGGACGCTGTGACATCAAGGACCTGCCTAAAGAAATCACTGTTGCTACATCACGAACGTTCTTATTACA
AATTGGGAGCTCGCAGCGTGTAGCAGGTGACTCAGGTTTGCTGCATACAGTCGCTACAGGATTGGCAACTATAAATTAAACACAGACCATTCCAGTAGCA
GTGACAATATTGCTTTGCTTGTACAGTAAGTGACAACAGATGTTTCATCTCGTTGACTTTCAGGTTACTATAGCAGAGATATTACTAATTATTATGAGGA
CTTTTAAAGTTTCCATTTGGAATCTTGATTACATCATAAACCTCATAATTAAAAATTTATCTAAGTCACTAACTGAGAATAAATATTCTCAATTAGATGA
AGAGCAACCAATGGAGATTGATTAAACGAACATGAAAATTATTTTTTCTTGGCACTGATAACACTCGCTACTTGTGAGCTTTATCACTACCAAGAGTGTG
TTAGAGGTACAACAGTACTTTTAAAAGAACCTTGCTTCTGGAACATACGAGGGCAATTCACCATTTCATCCTCTAGCTGATAACAAATTTGCACTGACTT
GCTTTAGCACTCAATTTGCTTTTGCTTGTCCTGACGGCGTAAAACACGTCTATCAGTTACGTGCCAGATCAGTTTCACCTAAACTGTTCATCAGACAAGA
GGAAGTTCAAGAACTTTACTCTCCAATTTTTATTGTTGCGGCAATAGTGTTTATAACACTTTGCTCACACTCAAAAGAAAGACAGAATGATTGAACTTTC
ATTAATTGACTTCTATTTGTGCTTTTTAGCCTTTCTGCTATTCCTTGTTTTAATTATGCTTATTATTTTGGTTTCACTTGAACTGCAAGATCATAATGAA
ACTTGTCACGCCTAAACGAACATGAAATTTCTTGTTTTCTTTAGGAATATACAACTGTAGCTGCATTTCACCAAGAATGTAGTTTACAGTATGTACTCAA
CATCAACCATATGTAGTTGATGACCCGTGTCCTATTCACTTCTATTCTAAATGGTATATTAGAGTAGGAGCTAGAAAATCAGCACCTTTAATTGAATTGT
GCGTGGATGAGGCTGGTTCTAAATCACCCATTCAGTACATCGATATCGGTAATTATACAGTTTCCTGTTTACCTTTTACAATTAATTGCCAGGAACCTAA
ATTGGGTAGTCTTGTAGTGCGTTGTTCGTTCTATGAAGACTTTTAGAGTATCATGACGTTCGTGTTGTTTTAGATTTCATCTAAACGAACAAACTAAAAT
GTCTGATAATGGACCCCAAAATCAGCGAAATGCACCCCGCATTACGTTTGGTGGACCTCAGATTCAACTGGCAGTAACCAGAATGGAGAACGCAGTGGGG
CGCGATCAAAACAACGTCGGCCCCAAGGTTTACCCAATAATACTGCGTCTTGGTTCACCGCTCTCACTCAACATGGCAAGGAAGACCTTAAATTCCCTCG
AGGACAAGGCGTTCCAATTAACACCAATAGCAGTCCAGATGACCAAATTGGCTACTACCGAAGAGCTACCAGACGAATTCGTGGTGGTGACGGTAAAATG
AAAGATTCAGTCCAAGATGGTATTTCTACTACCTAGGAACTGGGCCAGAAGCTGGACTTCCCTATGGTGCTAACAAAGACGGCATCATATGGGTTGCAAC
TGAGGGAGCCTTGAATACACCAAAAGATCACATTGGCACCCGCAATCCTGCTAACAATGCTGCAATCGTGCTACAACTTCCAAGGAACAACATTGCCAAA
AGGCTTTACGCAGAAGGGAGCAGAGGCGGCAGTCAAGCCTCGTTCTCGTCCTCATCACGTAGTCGCAACAGTTTAAGAAATTCAACTCCAGGCAGCAGTA
GGGGAACTTCTCCTGCTAGAATGGCTGGCAATGGCGGTGATGCTGCTCTTGCTTTGCTGCTGCTTGACAGATTGAACCAGCTTGAGAGCAAAATGTCTGG
TAAAGGCCAACAACAACAAGGCCAAACTGTCACTAAGAATTGCTGCTGAGGCTTCTAAGAAGCTCGGCAAAACGTACTGCCACTAAAGCATACAATGTAA
CACAAGCTTTCGGCAGACGTGGTCCAGAACAAACCCAAGGAAATTTTGGGGACCAGGAACTAATCAGACAAGGAACTGATTACAAACATTGGCCGCAAAT
TGCACAATTTGCCCCAGCGCTTCAGCGTTTTCGGAATGTCGCGCATTGGCATGGAAGTCACACCTTCGGGAACGTGGTTGACCTACACAGGTGCCATCAA
ATTGGATGACAAAGATCCAAATTCAAAGATCAAGTCATTTGCTGAATAAGCATTGACGCATACAAAACATTCCCACCAACAGAGCCTAAAAAGGACAAAA
AGAAGAAGGCTGATGAAACTCAAGCCTTACCGCAGAGACAGAAGAAACAGCAAACTGTGACTCTTTTCCTGCTGCAGATTTGGATGATTTTCCAAACAAT
TGCAACAATCCATGAGCAGTGCTGACTCAACTCAGGCCTAAACTCATGCAGACCACACAAGGCAGATGGGCTATATAAACGTTTTCGCTTTTCCGTTTAC
GATATATAGTACTACTTGTGCAGAATGAATTCTCGTAACTACATAGCACAAGTAGATGTAGTTAACTTTAATCACATAGCAATCTTTAATCAGTGTGTAA
CATTAGGGAGGACTTGAAAGAGCCACCACATTTCACCGAGGCCACGCGGAGTACGATCGAGTGTACAGTGAACAATGCTAGGGAGAGCTGCCTATATGGA
AGAGCCCTAATGTGTAAAATTAATTTTAGTAGTGCTATCCCCATGTGATTTTAATAGCTTTTTAGGAGAATGACAAAA
>8fd37679-923e-455e-8a0a-2f767d1c5274|10
ATACCTTCCCAGGTAACAAACCAACCAACTTTCGATCTCTTGTAGATCTGTTTCTAAACGAACTAAATTATATTAGTTTCTGTTTGGAACTTTAATTTTA
GCCATGGCAGATTCCAACGGTACTATTACCGTTGAAGAGCTTAAAAAGCTCTGAACAATGGAACCTAGTAATAGGT
>f28f0107-359a-4a38-8bf0-e36af50bc870|8
CCTTCCCAGGTAACAAAACCAACCAACTTCGATCTTGTAGATCTGTTCTCTAAACGAACTAAATATTATATTAGTTTTGTTTGGAACTTTAATTTTAGCC
ATAGATTCCAACGGTACTATTACCGTTGAAGAGCTTAAAAAGCTCTCTGAACAATGGAACCTAGTAATAGGTTTCCTATTCCTTACATGGATTTGTCTTC
TACAATTTGCCTATGCCAACAGGAATAGGTTTTTGTATATAATTAAGTTAATTTTCCTCTGGCTGTTATGGCCAGTAACTTTAGCTTGTTTGTGCTTGCT
GCTGTTTACAGAATAAATTGG
>c4a388bd-9ec9-4e5d-92ea-7f2e92950a8f|9
GTCTGATAATGGACCCCAAAATCAGCGAAATGCACCCCGCATTACGTTTGGTGGACCCTCAGATTCAACTGGCAGTAACCAGAATGGAGAACGCAGTGGG
GCGCGATCAAAACAACGTCGGCCCCAAGGTTTACCCAATAATACTGCGTCTTGGTTCACCGCTCACTCAACATGGCAAGGAAGACCTTAAATTCCCTCGA
GGACAAGGCGTTCCAATTAACACCAATAGCAGTCCAGATGACCAAATTGGCTACTACCGAAGAGCTACCAGACGAATTCGTGGTGGTGACGGTAAAATGA
AAGATCTCAGTCCAAGATGGTATTTCTACTACCTAGGAACTGGGCCAGAAGCTGGACTTCCCTATGGTGCTAACAAAAGACGGCATCATATGGGTTGCAA
CTGAGGGAGCCTTGAATACACCAAAAGATCATTGGCACCCGCAATCCTGCTAACAATGCTGCAATCGTGCTACAACTTCCAAGGAACAACTATTGCCAAA
AGGCTTCTACGCAGAAGGGAGCAGAGGCGGCAGTCAAGCCTCTTCTCGTTCCTCATCACGTAGTCGCAACAGTTTAAGAAATTCAACTCCAGGCAGCAGT
AGGGAACTTCTCCTGCTAGAATGGCTGGCAATGGCGGTGGAACGTGGTTGACCTACACAGGTGCCATCAAATTGGATGACAAAGATCCAAATTTTAAAGA
TCAAGTCATTTTGCTGAATAAGCATTGACGCATACAAAACATTCCCACCAACAGAGCCTAAAAAGGACAAAAAGAAGAAGGCTGATGAAACTCAAGCCTT
CAGAGACAGAAGAAACAGCAAACTGTGACTCTTCCTGCTGCAGATTTGGATGATTTCTCCAAACAATTGCAACAATCCATGAGCAGTGCTGACTCAACTC
AGGCCTAAACTCATGCAGACCACAAGGCAGATGGGCTATAAACGTTTTCGCTTTCCGTTTACGATATAGTTTACTCTTGTGCAGAATGAATTCTCGTAAC
ATAGCACAAGTAGATGTAGTTAACTTTAATCACATAGCAATTTTTAATCAGTGTGTAACATTAGGGAGGACTTGAAAGAGCCACCACATTTCACCGAGGC
CACGCGGAGTACGATCGAGTGTACAGTGAACAATGCTAGGGAGAGCTGCCTATATGGAAGAGCCCTAATGTGTAAAATTAATTTTAGTAGTGCTATCCCC
ATGTGATTTTAATAGCTTCTTAGGAGAATGACAAAAAAATACCCCTCCATTTACCCCCATCACATATTCCATAT
>bb10aa5b-c748-4d1c-808c-db8c27115cd8|7
ATACCTCTTCCCAGGTAACAAACCAACCAACTTCGATACTTGTAGATCTGTTCTAAACGAACAAAACTAAAATGTCTGATAATGGACCCCAAAATCAGCG
AAATGCACCCCGCATTACGTTTGGTGGACCTCAGATTCAACTGGCAGTAACCAGAATGGAGAACGCAGTGGGCGCGATCAAAACAACGTCGGCCCCAAGG
TTTACCCAATAATACTGCGTCTTGGTTCACCGCTTTCACCACTCAACATGGCAAGGAAGACCTTAAATTCCCTCGAGGACAAGGCGTTCCAATTAACACC
AATAGCAGTCCAGATGACCAAATTGGCTACCGAAGAGCTACCAGACGAATTCGTGGTGGTGACGGTAAAATGAAAGATCAGTCCAAGATGGTATTTCTAC
TACCTAGGAACTGGGCCAGAAGCTGGACTTCCCTATGGTGCTAACAAAGACGGCATCATATGGGTTGCAACTGAGGGAGCCTTGAATACACCAAAAGATC
ACTGGCACCCGCAATCCTGCTAACAATGCTGCAATCGTGCTACAACTTCCTCAAGGAACAACATTGCCAAAAGGCTTTACGCAGAAGGGAGCAGAGGCGG
CAGTCAAGCCTCTTCTCGTCCTCATCACGTAGTCGCAACAGTTTAAGAAATTCAACTCCAGGCAGCAGTAGGGAACTTCTCCTGCTAGAATGGCTGGCAA
TGGCGGTGATGCTGCTCTTGCTTTGCTGCTGCTTGACAGATTGAACCAGCTTGAGAGCAAAAAATGTCTGGTAAAGGCCAACAACAACAAGGCCAAACTG
TCACTAAGAATTGCTGCTGAGGCTTCTAAGAAGCCTCGGCAAAACGTACTGCCACTAAAGCATACAATGTAACACAAGCTTTCGGCAGACGTGGTCCAGA
ACAAACCCAAGGAAATTTTGGGGACCAGGAACTAATCAGACAAGGAACTGATTACAAACATTGGCCGCAAATTGCACAATTTGCCCCAGCGCTTCAGCGT
TTCGGAATGTCGCGCATTGGCATGGAAGTCACACTCGGGAACGTGGTTGACCTACACAGGTGCCATCAAATTGGATGACAAAGATCCAAATCAAAAGATC
AAGTCATTTGCTGAATAAGCATTGACGCATACACCAACAGAGCCCAAAAACAGAGCCTGTACAGTGAACAATGCTAGGGAGAGCTGCCTATATGGAAGAG
CCCTAATGTGTAAAATTAATTTTAGTAGTGCTATCCCATGTGATTTTAATAGCTTTTTAGGAGAATGACAAAAAAAAT
>dbde47c8-805e-43b5-96c9-4a8498a09e45|9
ATACCTTCCCAGGTAACAAACCAACCATTTTCGATTGTAGATCTGTTCTCTAAACGAACAAACTAAAATGTCTGATAATGGACCCCAAATCAGCGAAATG
CACCCCGCATTACGTTTGGTGGACCTCAGATTCAACTGGCAGTAACCAGAATGGAGAACGCAGTGGGCGCGATCAAAACAACGTCGGCCCCAAGGTTTAC
CCAATAATACTGCGTCTTGGTTTCACCGCTCTCAACATGGCAAGGAAGACCTTAAATTCCCTCGAGGACAAGGCGTTCCAATTAACACCAATAGCAGTCC
AGATGACCAAATTGGCTACTACCGAAGAGCTACCAGACGAATTCGTGGTGGTGACGGTAAAATGAAAGATCTCAGTCCAAGATGGTATTTACTACCTAGG
AACTGGGCCAGAAGCTGGACTTCCCTATGGTGCTAACAAAGACGGCATCATATGGGTTGCAACTGAGGGAGCCTTGAAATACACCAAAAGATCATTGGCA
CCCGCAATCCTGCTAACAATGCTGCAATCGTGCTACAACTTCCAAGGAACAACATTGCCAAAAGGCTTTACGCAGAAGGGAGCAGAGGCGGCAGTCAAGC
CTCTTCTCGTTCCTCATCACGTAGTCGCAACAGTTTAAGAAATTTCAAACCAGGCAGCAGTAGGGAACTTCTCCTGCTAGAATGGCTGGCAATGGCGGTG
ATGCTGCTCTTGCTTTGCTGCTGCTTGACAGATTGAACCAGCTTGAGAGCAAAATGTCTGGTAAAGGCCAACAACAACAAGGCCAAACTGTCACTAAGAA
ATTGCTGCTGAGGCTTCTAAGAAGCCTCGGCAAAACGTACTGCCACTAAAGCATACAATGTAACACAAGCTTCGGCAGACGTGGTCCAGAACAAACCCAA
GGAAATTTTGGGGACCAGGAACTAATCAGACAAGGAACTGATTACAAACATTGGCCGCAAATTGCACAATTTGCCCCAGCGTTCAGCGTTTTCGGAATGT
CGCGCATTGGCATGGAAGTCACACCTTCGGGAACGTGGTTGACCTACACAGGTGCCATCAAATTGGATGACAAAGATCCCAAAGAAATCTTCACCGAGGC
CACGCGGAGTACGATCGAGTGTACAGTGAACAATGCTAGGGAGAGCTGCCTATATGGAAGAGCCCTAATGTGTAAAATTAATTTTAGTAGTGCTATCCCC
ATGTGATTTTAATAGCTTCTTAGGAGAATGACA
>fa94d176-971d-4355-b298-406b3545a0f8|5
ATACCTTCCCAGGTAACAAACCAACCATTTTCGATCTTGTAGATCTGTTCTCTAAACGAACTAAATATTATATTAGTTTTGTTTGGAACTTTAATTTTTA
GCCATGGCAGATTCCAACGGTACTATTACCGTTGAAGAGCTTAAAAAGCTCTTGAACAATGGAACCTAGTAATAGGTTTCCTATTCCTTACATGGATTTG
TCTTTACAATTTGCCTATGCCAACAGGAATAGGTTTTTGTATATAATTAAGTTATTTTCCTCTGGCTGTTATGGCCAGTAACTTTAGCTTGTTGTGCTTG
CTGCTGTTTACAGAATAAATTGGATCACCGGTGGAATTGCTATCGCAATGGCTTGTCTTGTAGGCTTGATGTGGCTCAGCTACTTCATTGCTTTTCAGAC
TGTTTGCGCGTACGCGTTCCATGTGGTCATTCAATCCAGAAACTAACATTCTCTCAACGTGCCACTCCATGGCACTAACATTGACCAGACCGCTTCTAGA
AAGTGAACTCGTAATCGGAGCTGTGATCCTTCGTGGACATCTTCGTATTGCTGGACACCATCTAGGACGCTGTGACATCAAGGACCTGCCTAAAGAAATC
TTGTTGCTACACGAACGCTTCTTATTACAATTGGGAGCTTCGCAGCGTGTAGCAGGTGACTCAGGTTTTTGCTGCATACAGTCGCTACAGGATTGGCAAC
TATAAATTAAACACAGACCATTCCAGTAGCAGTGACAATATTGCTTTGCTTGTACAGTAAGTGACAACAGATGTTTCATCTCGTTGACTTTCAGGTTACT
ATAGCAGAGATTATTAATTATTATGAGGACTTTTAAAGTTTCCATTTGGAATCTTGATACATCAAACCTCATAATTAAAATTTATCTAAGTCTTAACTGA
GAATAAAT
>32bed074-d8b0-4bec-a06c-79dd02aeb437|8
ACGCCTAAACGAACATGAAATTTCTTGTTTTTTAGGAATATCTACAACTGTAGCTGCATTTCACCAAGAATGTAGTTTACAGTCATGTACTCAACATCAA
CCATATGTAGTTGATGACCCGTGTCCTATCACTTCTATTCTAAATGGTATATTAGAGTAGGAGCTAGAAAATCAGCACCTTTAATTGAATTGTGCGTGGA
TGAGGCTGGTTCTAAATCACCCATTCAGTACATCGATATCGGTAATTATACAGTTTCCTGTTTACCTTTACAATTAATTGCCAGGAACCTAAATTGGGTA
GTCTTGTAGTGCGTTGTTCGTTCTATGAAGACTTTTAGAGTATCATGACGTTCGTGTTGTTTTAGATTTCATCTAAACGAACAAACTAAAATGTCTGATA
ATGGACCCCAAAATCAGCGAAATGCACCCCGCATTACGTTTGGTGGACCCTCAGATTCAACTGGCAGTAACCAGAATGGAGAACGCAGTGGGGCGCGATC
AAAACAACGTCGGCCCCAAGGTTTACCCAATAATACTGCGTCTTGGTTTCACCGCTCTCTCAACATGGCAAGGAAGACCTTAAATTCCCTCGAGGACAAG
GCGTTCCAATTAACACCAATAGCAGTCCAGATGACCAAATTGGCTACTACCGAAGAGCTACCAGACGAATTCGTGGTGGTGACGGTAAATGAAAGATTCA
GTCCAAGATGGTATTTACTACCTAGGAACTGGGCCAGAAGCTGGACTTCCCTATGGTGCTAACAAAAGACGGCATCATATGGGTTGCAACTGAGGGAGCC
TTGAATACACCAAAAGATCATTGGCACCCGCAATCCTGCTAACAATGCTGCAATCGTGCTACAACTTCCAAGGAACATATTGCCAAAAGGCTTTTACGCA
GAAGGAGCAGAGGCGGCAGTCAAGCCTCTTCTCGTTCCATCACGTAGTCGCAACAGTTTAAGAAATTCAACTCCAGGCAGCAGTAGGGA
>5be18d5b-da12-4e01-9792-d4c07f59d904|29
CTCAACATGGCAAGGAAGACCTTAAATTCCCTCGAGGACAAGGCGTTCCAATTAACACCAATAGCAGTCCAGATGACCAAATTGGCTACTACCGAAGAGC
TACCAGACGAATTCGTGGTGGTGACGGTAAAATGAAAGATCTCAGTCCAAGATGGTATTTCTACTACCTAGGAACTGGGCCAGAAGCTGGACTTCCCTAT
GGTGCTAACAAAGACGGCATCATATGGGTTGCAACTGAGGGAGCCTTGAATACACCAAAAGATCACATTGGCACCCGCAATCCTGCTAACAATGCTGCAA
TCGTGCTACAACTTCCAAGGAACAACATTGCCAAAAGGCTTTACGCAGAAGGGAGCAGAGGCGGCAGTCAAGCCTCTTCTCGTTCCTCATCACGTAGTCG
CAACAGTTTAAGAAATTCAACTCCAGGCAGCAGTAGGGGAACTTCTCCTGCTAGAATGGCTGGCAATGGCGGTGATGCTGCTCTTGCTTTGCTGCTGCTT
GACAGATTGAACCAGCTTGAGAGCAAAATGTCTGGTAAAGGCCAACAACAACAAGGCCAAACTGTCACTAAGAATTGCTGCTGAGGCTTCTAAGAAGCCT
CGGCAAAACGTACTGCCACTAAAGCATACAATGTAACACAAGCTTTCGGCAGACGTGGTCCAGAACAAACCCAAGGAAATTTTGGGGACCAGGAACTAAT
CAGACAAGGAACTGATTACAAACATTGGCCGCAAATTGCACAATTTGCCCCAGCGCTTCAGCGTTCTTCGGAATGTCGCGCATTGGCATGGAAGTCACAC
TTCGGGAACGTGGTTGACCTACACAGGTGCCATCAAATTGGATGACAAAGATCCAAATTCAAAGATCAAGTCATTTGCTGAATAAGCATTGACGCATACA
AAACATTCCCACCAACAGAGCCTAAAAAGGACAAAAAGAAGAAGGCTGATGAAACTCAAGCCTTACCGCAGAGACAGAAGAAACAGCAAACTGTGACTCT
TTTCCTGCTGCAGATTTGGATGATTTCTCCAAACAATTGCAACAATCCATGAGCAGTGCTGACTCAACTCAGGCCTAAACTCATGCAGACCACAAGGCAG
ATGGGCTATATAAACGTTTCGCTTTTCCGTTTACGATATAGTCTACTCTTGTGCAGAATGAATTCTCGTAACTACATAGCACAAGTAGA
>21a9b432-f03b-4c76-ae6f-4e817fab5401|84
ATACCTTCCCAGGTAACAAACCAACCAACTTTCGATCTTGTAGATCTGTTCTCTAAACGAACAAACTAAAATGTCTGATAATGGACCCCAAAATCAGCGA
AATGCACCCCGCATTACGTTTGGTGGACCTCAGATTCAACTGGCAGTAACCAGAATGGAGAACGCAGTGGGGCGCGATCAAAACAACGTCGGCCCCAAGG
TTTACCCAATAATACTGCGTCTTGGTTCACCGCTCACTCAACATGGCAAGGAAGACCTTAAATTCCCTCGAGGACAAGGCGTTCCAATTAACACCAATAG
CAGTCCAGATGACCAAATTGGCTACTACCGAAGAGCTACCAGACGAATTCGTGGTGGTGACGGTAAAATGAAAGATCAGTCCAAGATGGTATTTCTACTA
CCTAGGAACTGGGCCAGAAGCTGGACTTCCCTATGGTGCTAACAAAGACGGCATCATATGGGTTGCAACTGAGGGAGCCTTGAATACACCAAAAGATCAC
ATTGGCACCCGCAATCCCCTGCTAACAATGCTGCAATCGTGCTACAACTTCCCAAGGAACAACATTGCCAAAAGGCTTTACGCAGAAGGGAGCAGAGGCG
GCAGTCAAGCCTCTCTGC
>2645f411-d634-47ad-ab86-9697d6dd368a|5
CCTTCCCAGGTAACAAACCACAACCAACTTTCGATCTCTTGTAGATCTGTTCTAAACGAACAAACTAAAAATGTCTGATAATGGACCCCAAAATCAGCGA
AATGCACCCCGCATTACGTTTTGGTGGACCTCAGATTCAACTGGCAGTAACCAGAATGGAGAACGCAGTGGGCGCGATCAAAACAACGTCGGCCCCAAGG
TTTACCCAATAATACTGCGTCTTGGTTCACCGCTCTCACTTCAACATGGCAAGGAAGACCTTAAATTCCCAAAGGACAAGGCGTTCCAATTAACACCAAT
AGCAGTCCAGATGACCAAATTGGCTACCGAAGAGCTACCAGACGAATTCGTGGTGGTGACGGTAAATGAAAGATCTCAGTCCAAGATGGTATTCTACTAC
CAAGGAACTGGGCCAGAAGCTGGACCCTATGGTGCTAACAAAGACGGCATCATATGGGTTGCAACTGAGGGAGCCTTGAATACACCAAAAGATCTTCACA
TTGGCACCCGCAATCCTGCTAACAATGCTGCAATCGTGCTACAACTTCCCAAGGAACAACTGCCAATTGCCCCAGCGTTCAGCGTTCTTCGGAATGTCGC
GCATTGGCATGGAAGTCACACCTCGGGAACGTGGTTGACCTACACAGGTGCCATCAAATTGGATGACAAAGATCCAAATTCAAAGATCAAGTCATTTGCT
GAATAAGCATATTGACGCATACAAAACTTCCCACCAACAGAGCCTAAAAAGGACAAAAAGAAGAAGGCTGATGAAACTTCAAGCCTCAAGCAGAGACAGA
AGAAACAGCAAACTGTGACTTTCTTCCTGCTGCAGATTTGGATGATTTTCCAAACAATTGCAACAATCCATGAGCAGTGCTGACTCAACTCAGGCCTAAA
CTCATGCAGAGACAACAAGGCAGATGGGCTATATAAACGTTTCGTTTTCCGTTTACGATATATAGTCTACTTCTTGTGCAGAATGAATTCTCGTATACAT
AGCACAAGTAGATGTAGTTAACTTTAATCACATAGCAATCTTTAATCAGTGTGTAACATTAGGGAGGACTTGAAAGAGCCACCACTTTTTCAAAGGCCAC
GCGGAGTACGATCGAGTGTACAGTGAACAATGCTAGGAGAGCTGCCTATATGGAAGAGCCCTAATGTGTAAAATTAATTTTAGTAGTGCTATCCCCATGT
GATTTTAATAGCTTTCTAGGAGAATGACAAAAGT
>fe47a2ae-994d-42fc-9a71-524669743f79|9
ATACCTTCCCAGGTAACAAACCAACCAACTTTCGATCTCTTGTAGATCTGTTCTCTAAACGAACTAAATATTATATTAGTTCTGTTTGGAACTTTAATTT
TAGCCATAGATTCCAACGGTACTATTACCGTTGAAGAGCTTAAAAAGCTCTTGAACAATGGAACCTAGTAATAGGTTTCCTATTCCTTACATGGATTTGT
CTCTACAATTTGCCTATGCCACAGGAATAGGTTTTGTATATAATTAAGTTAATTTTCCTCTGGCTGTTATGGCCAGTAACTTTAGCTTGTTTTGTGCTTG
CTGCTGTTTACAGAATAAATTGGATCACCGGTGGAATTGCTATCGCAATGGCTTGTCTTGTAGGCTTGATGTGGCTCAGCTACTTCATTGCTTCTTTCAG
ACTGTTTGCGCGTACGCGTTCCATGTGGTCATTCAATCCAGAAACTAACATTTTCTCAACGTGCCACTCTATGGCACTATTTTGACCAGACCGCTTCTAG
AAAGTGAACTCGTAATCGGAGCTGTGATCCTTCGTGGACATCTTCGTATTGCTGGACACCATCTAGGACGCTGTGACATCAAGGACCTGCCTAAAGAAAT
CACTGTTGCTACATCACGAACGCTTCTTATTACAAATTGGGAGCTCGCAGCGTGTAGCAGGTGACTCAGGTTTTGCTGCATACAGTCGCTACAGGATTGG
CAACTATAAATTAAACACAGACCATTCCAGTAGCAGTGACAATATTGCTTTGCTTGTACAGTAAGTGACAACAGATGTTTCATCTCGTTGACTTTCAGGT
TACTATAGCAGAGATTACTAATTATTATGAGGACTTTTAAAGTTTCCATTTGGAATCTTGATTACATCATAAACCTCATAATTAAAAATTTATCTAAGTC
ACTAACTGAGAATAAATATTCTCAATTAGATGAAGAGCAACCAATGGAGATTGATTAAACGAACATGAAAATTATTCTTCTTGGCACTGATAACACTCGC
TACTTGTGAGCTTTATCACTACCAAGAGTGTGTTAGAGGTACAACAGTACTTTAAAAGAACCTTGCTTTCTGGAACAACCAGGGCAATTCACCATTTCAT
CCTCTAGCTGATAACAAATTTGCACTGACTTGCTTTAGCACTCAATTTGCTTTGCTTGTCCTGACGGCGTAAACACGTCTATCAGTTACGTGCCAGATCA
GTTCACCTAAACTGTTCATCAGACAAGAGGAAGTTCAAGAACTTTACTCTCCAATTTTTATTGTTGCGGCAATAGTGTTTATAACACTTTGCTCACACTC
AAAAGAAAGACAGAATGATTGAACTTTCATTAATTGACTTCTATTTGTGCTTTTTAGCCTTTCTGCTATTCCTTGTTTTAATTATGCTTATTATTTTTGG
TTCACTTGAACTGCAAGATCAATGAAACTTGTCACGCCTAAACGAACATGAAATTTCTTGTTTTCTTAGGAATTATCTACAACTGTAGCTGCATTTCACC
AAGAATGTAGTTTTCTAGTATGTACTCAACATCAACCATATGTAGTTGATGACCCGTGTCCTATTCACTTCTATTCTAAATGGTATTAGAGTAGGAGCTA
GAAAATCAGCACCTTTAATTGAATTGTGCGTGGATGAGGCTGGTTCTAAATCACCCATTCAGTACATCGATATCGGTAATTATACAGTTTCCTGTTTACC
TTTTACAATTAATTGCCAGGAACCTAAATTGGGTAGTCTTGTAGTGCGTTGTTCGTTCTATGAAGACTTTTTAGAGTATCATGACGTTCGTGTTGTTTTA
GATTTCATCTAAACGAACAAACTAAAATGTCTGATAATGGACCCCAAAATCAGCGAATGCACCCCGCATTACGTTTGGTGACCTCAGATTCAACTGGCAG
TAACCAGAATGGAGAACGCAGTGGGGCGCGATCAAAACAACGTCGGCCCCAAGGTTTACCCAATAATACTGCGTCTTGGTTCACCGCTCACTCAACATGG
CAAGGAAGACCTTAAATTCCCTCGAGGACAAGGCGTTCCAATTAACACCAATAGCAGTCCAGATGACCAAATTGGCTACTACCGAAGAGCTACCAGACGA
ATTCGTGGTGGTGACGGTAAAATGAAAGATCAGTCCAAGATGGTATTCTACTACCTAGGAACTGGGCCAGAAGCTGGACTTCCCTATGGTGCTAACAAAA
GACGGCATCATATGGGTTGCAACTGAGGGAGCCTTGAATACACCAAAAGATCACATTGGCACCCGCAATCCTGCTAACAATGCTGCAATCGTGCTCTAAC
TTCCAAGGAACAACTATTGCCAAAAGGCTTCATACGCAGAAGGGAGCAGAGGCGGCAGTCAAGCCTCTCGTTCCTCATCACGTAGTCGCAACAGTTTAAG
AAATTCAACCCAGGCAGCAGTAGGGGAACTTTCCTGCTAGAATGGCTGGCAATGGCGGTGATGCTGCTCTTGCTTTGCTGCTGCTTGACAGATTGAACCA
GCTTGAGAGCAAAATGTCTGGTAAAGGCCAACAACAACAAGGCCAAACTGTCACTAAGAAATGCTGCTGCTGAGGCTTCTAAGAAGCCATGGCAAAACGT
ACTGCCACTAAAGCATACAATGTAACACAAGCTTTCGGCAGACGTGGTCCAGAACAAACCCAAGGAAATTTTGGGGACCAGGAACTAATCAGACAAGGAA
CTGATTACAAACATTGGCCGCAAATTGCACAATTTGCCCCAGCGCTTCAGCGTTTTCGGAATGTCGCGCATTGGCATGGAAGTCACACCTTCGGGGAACG
TGGTTGACCTACACAGGTGCCATCAAATTGGATGACAAAGATCCAAATTCAAAGATCAAGTCATTTGCTGAATAAGCATTGACGCATACAAAACATTCCC
ACCAACAGAGCCTAAAAAAGGACAAAAAGAAGAAGGCTGATGAAACTCAAGCCTTACCAAGAGACAGAAGAAACAGCAAACTGTGACTCTTTTCCTGCTG
CAGATTTGGATGATTTCCAAACAATTGCAACAATCCATGAGCAGTGCTGACTCAACTCAGGCCTAAACTCATGCAGACATTAAGGCAGATGGGCTATATA
AACGTTTCGTTTTCCGTC
>68244523-9c24-4e2d-ae73-1bfd2c4fde52|7
ATACCTTCCCAGGTAACAAACCAACCAACTTTCGATCTCTTGTAGATCTGTTCTCTAAACGAACAAACTAAAATGTCTGATAATGGACCCAAAATCAGCG
AATGCACCCCGCATTACGTTTGGTGGACCCTCAGATTCAACTGGCAGTAACCAGAATAGAGAACGCAGTGGGCGCGATCAAACAACGTCGGCCCAAGGTT
TACCCAATAATACTGCGTCTTGGTTTCACCGCTACACTTCAACATGGCAAGGAAGACCTTAAATTCCCTCGAGGACAAGGCGTTCCAATTAACACCAATA
GCAGTCCAGATGACCAAATTGGCTATTACCGAAGAGCTACCAGACGAATCGTGGTGGTGACGGTAAAATGAAAGATTCAGTCCAAGATGGTATTTTTACT
ACCCTAGGAACTGGGCCAGAAGCTGGACTTCCCTATGGTGCTAACAAAAGACGGCATCATATGGGTTGCAACTGAGGGAGCCTTGAATACACCAAAAGAT
CACATTGGCACCCGCAATCCTGCTAACAATGCTGCAATCGTGCTACAACTTCCAAGGAACAACATTGCCAAAAGGCTTTTACGCAGAAGGGAGCAGAGGC
GGCAGTCAAGCCTCTTCTCGTTCCTCATCACGTAGTCGCAACAGTTTAAGAAATTTCAACTCCAGGCAGCAGTAGGGGAACTTCTCCTGCTAGAATGGCT
GGCAATGGCGGTGATGCTGCTCTTTGCTTTGCTGCTGCTTGACAGATTGAACCAGCTTGAGAGCAAAATGTCTGGTAAAGGCCAACAACAACAAGGCCAA
ACTGTCACTAAGAATCTGCTGCTGAGGCTCTAAGAAGCCGGCAAAACGTACTGCCACTAAAGCAATGTAACACAAGCTTTCGGCAGACGTGGTCCAGAAC
AAACCCAAGGAAATTTGGGGACCAGGAACTAATCAGACAAGGAACTGATTACAAACATTGGCCGCAAATTGCACAATTTGCCCCAGCGTTCAGCGTTTTC
GGAATGTCGCGCATTGGCATGGAAGTCACACCTTCGGGAACGTGGTTGACCTACACAGGTGCCATCAAATTGGATGACAAAGATCCAAATTACATAGCAC
AAAGATGTAGTTAACTTTAATCACATAGCAATCTTTAATCAGTGTGTAACATTAGGGAGGACTTGAAAGAGCCACCATTTCACCGAGGCCCGCGGAGTAC
GATCGAGTGTACAGTGAACAATGCTAGGGAGAGCTGCCTATATGGAAGAGCCCTAATGTGTAAAATTAATTTTAGTAGTGCTATCCCCATGTGATTTTAA
TAGCTTTTAGGAGAATGACAAAAAATCCCACCTACCCTCCATATAACCCTCTTATCATATATTCCATATTTCACATCAACCT
>66aeea3f-e2e9-4613-91fd-74cf5a4fe43c|7
ATACCTTCCCAGGTAACAAACCCGTTACCAACTTTCGATCTCTTGTAGATCTGTTCTCTAAACGAACTAAATATTATTAGTTTTTCTGTTTGGAACTTTA
AATTTAGCCGTGCAGATTCCAACGGTACTATTACCGTTGAAGAGCTTAAAAAGCTCCTGAACAATGGAACCTAGTAATAGGTTTCCTATTCCTTACATGG
ATTTGTCTTTACAATTTGCCTATGCCAACAGGAAATAGTTTTTGTATATAATTAAGTTAATTTTCCTCTGGCTGTTATGGCCAGTAACTTTAGCTTGTTT
GTGCTTGCTGCTGTTTACAGAATAAATTGGATCACCGGTGGAATTGCTATCGCAATGGCTTGTCTTTGTAGGCTTGATGTGGCTCAGCTACTTCATTGCT
TCTTTCAGACTGTTTGCGCGTACGCGTTCCATGTGGTCATTCAATCCAGAAACTAACATTCTTCAACGTGCCACTCCATGGCACTATTTTGACCAGACCG
CTTCTAGAAAGTGAACTCGTAATCGGAGCTGTGATCCTTCGTGGACATCTTCGTATTGCTGGACACCATCTAGGACGCTGTGACATCAAGGACCTGCCTA
AAGAAATCACTGTTGTTACATCACGAACGCTTCTTATTACAAATTGGGAGCTCGCAGCGTGTAGCAGGTGACTCAGGTTTTGCTGCTATACAGTCGCTAC
AGGATTGGCAACTATAAATTAAACACAGACCATTCCAGTAGCAGTGACAATATTGCTTTGCTTGTACAGTAAGTGACAACAGATGTTTCATCTCGTTGAC
TTTCAGGTTACTATAGCAGAGATATTTAATTATTATGAGGACTTTTAAAGTTTCCATTTGGAATCTTGATTACATCAAAACCTCATAATTAAAAATTTAT
CTAAGTCACTAACTGAGAATAAATATTCTCAATTAGATGAAGAGCAACCAATGGAGATTGATTAAACGAACATGAAAATTATTCTTCTTGGCACTGATAA
CACTCTCGCATTGTGAGCTTTATCACTACCAAGAGTGTGTTAGAGGTACAACAGTACTTTAAAAGAACCTTGCTTCTGGAACATACGAGGGCAATTCACC
ATTCATCCTCTAGCTGATAACAAATTTGCACTGACTTGCTTTAGCACTCAATTTGCTTTGCTTGTCCTGACGGCGTAAAACACGTCTATCAGTTACGTGC
CAGATCAGTTCACCTAAACTGTTCATCAGACAAGAGGAAGTTCAAGAACTTTACTCTCCAATTTTATTGTTGCGGCAATAGTGTTTATAACACTTTGCTC
ACACTCAAAAGAAAGACAGAATGATTGAACTTTCATTAATTGACTTCTATTTGTGCTTTTTTAGCCTTCTGCTATTCCTTGTTTTAATTATGCTTATTAT
CTTTGGTTTCACTTGAACTGCAAGATCATAATGAAACTTGTCACGCCTAAACGAACATGAAATTTGTTTAGGGAAATTCTACAACTGTAGCTGCATTTCA
CCAAGAATGTAGTTTATAGTATGTACTCAACATCAACCATATGTAGTTGATGACCCGTGTCCTATTCACTTCTATTCTAAATGGTATTAGAGTAGGAGCT
AGAAAAAATCAGCACCTTTAATTGAATTGTGCGTGGATGAGGCTGGTTCTAAATCACCCATTCAGTACATCGATATCGGTAATTATACAGTTTCCTGTTT
ACCTTTTACAATTAATTGCCAGGAACCTAAATTGGGTAGTCTTGTAGTGCGTTGTTCGTTCTATGAAGACTTTTTAGAGTATCATGACGTTCGTGTTGTT
TTAGATTTCATCTAAACGAACAAACTAAAATGTCTGATAATGGACCCCAAAATCAGCGAAATGCACCCCGCATTACGTTTGGTGGACCCTCAGATTCAAC
TGGCAGTAACCAGAATAGAACGCAGTGGGCGCGATCAAAACAACGTCGGCCCCAAGGTTTACCCAATAATACTGCGTCTTGGTTCACCGCTCTCACTCAA
CATGGCAAGGAAGACCTTAAATTCCCTCGAGGACAAGGCGTTCCAATTAACACCAATAGCAGTCCAGATGACCAAATTGGCTACCGAAGAGCTACCAGAC
GAATTCGTGGTGGTGACGGTAAAATGAAAGATTCAGTCCAAGATGGTATTCTACTACCTAGGAACTGGGCCAGAAGCTGGACTTCCCTATGGTGCTAACA
AAGACGGCATCATATGGGTTGCAACTGAGGGAGCCTTGAATACACCAAAAGATCATTGGCACCCGCAATCCTGCTAACAATGCTGCAATCGTGCTACAAC
TTCCAAGGAACAACTATTGCCAAAAGGCTTTACGCAGAAGGGAGCAGAGGCGGCAGTCAAGCCTCTCGTTCCTCATCACGTAGTCGCAACAGTTTAAGAA
ATTTCAACCCAGGCAGCAGTAGGGAACTTTTCCTGCTAGAATGGCTGGCAATGGCGGTGATGCTGCTCTTGCTTTGCTGCTGCTTGACAGATTGAACCAG
CTTGAGAGCAAAATGTCTGGTAAAGGCCAACAACAACAAGGCCAAACTGTCACTAAGAAACTGCTGCTGAGGCTTCTAAGAAGCCATCGGCAAAAACGTA
CTGCCACTAAAGCATACAATGTAACACAAGCTTCGGCAGACGTGGTCCAGAACAAACCAAGGAAATTTTGGGGACCAGGAACTAATCAGACAAGGAACTG
ATTACAAACATTGGCCGCAAATTGCACAATTTGCCCCAGCGCTTCAGCGTTCTTCGGAATGTCGCGCATTGGCATGGAAGTCACACCTTCGGGAACGTGG
TTGACCTACACAGGTGCCATCAAATTGGATGACAAAGATCCAAATTTCAAAGATAAGTCATTTTGCTGAATAAGCATTGACGCATACAAAACATTCCCAC
CAACAGAGCCTAAAAAGGACAAAAAGAAGAAGGCTGATGAAACTCAAGCCACCGCAGAGACAGAAGAAACAGCAAA
>6acf1acb-aee7-448f-9a7a-a8bf172d2cce|9
ACCCAGATCCATCAAGAATCCTAGGGGCCGGCTGTTTTGTAGATGATATCGTAAAAACAGATGGTACACTTATGATTGAACGGTTCGTGTCTTAGCTATA
GATGCTTACCCACTTACTAAACATCCTAATCAGGAGTATGCTGATGTCTTCATTTGTACTTACAATACATAAGAAAGCTACATGATGAGTTAACAGGACA
CATGTTAGACATGTATTCTGTTATGCTTACTAATGATAACACTCAAGGTATTGGGAACCTGAGTTTTATGAGGCTATGTACACACCGCATACAGTTTACA
GGCTGTTGGGGCTTGTGTTCTTTGCAATTCACAGACTTCATTAAGATGTGGTGCTTGCATACGTAGACCATTCTTATGTTGTAAATGCTGTTACGACCAT
GTCATATCAACATCACATAAATTAGTCTTGTCTGTTAATCCGTATGTTTGCAATGCTCCAGGTTGTGATGTCACAGATGTGACTCAACTTTACTTAGGAG
GTATGAGCTATTATTGTAAATCACATAATCACCCATTAGTTTTCCATTGTGTGCTAATGGACAAGTTTTGGTTTATATAAAAATACATGTGTTGGTAGCG
ATAATGTTACTGACTTTAATGCAATTGCAACATGTGACTGGACAAATGCTGGTGATTACATTTTTAGCTAACACCTGTACTGAAAGACTCAAGCTTTGCA
GCAGAAACGCTCAAAGCTACTGAGGAGACATTTAAACTGTCTTATGGTATTGCTACTGTACGTGAAGTGCTGTCTGACAGAGAATTACATCTTCATGGGA
AGTTGGTAAACCTAGACCACCACTTATCGAAATTATGTCTTTACTGGTTATCGTGTAACTAAAACAGTAAAGTACAAATAGGAGAGTACACCTTTGAAAA
AGGTGACTATGGTGATGCTGTTGTTTACCGAGGTACAACAACTTACAAATTAAATGTTGGTGATTATTTTGTGCTGACATCATACAGTAATGCCATTAAG
TGCACCTACACTAGTGCCACAAGAGCACTATGTTAGAATTACTGGCTTATACCCAACACTCAATATCTCAGATGAGTTTTCTAGCAATGTTGCAAATTAT
CAAAAGGTTGGTATGCAAAAGTATTTACACTCCAGGACCACCTGGTACTGGTAAGAGTCATTTTGCTATTGGCCTAGCTACTACACTTCTGCTCGCATAG
TGTATACAGCTTGCTCATGCCGCTGTTGATGCACTATGTGAGAAGGCATTAAAATATTTGCCTATAGATAAATGTAGTAGAATTATACCCGACGTGCTCG
TGTAGAGTGTTTTGATAAATTCAAAGTGAATTCAACATTAGAACAGTATGTCTTTTGTACTGTAAATGCATTGCCTGAGACGACAGCAGATATAGTTGTC
TTTGATGAAATTCAATGGCCACAAATTATGATTTGAGTGTTGTCAATGCCAGATTACGTGCTAAGCACTATGTGTACATTGGCGACCCTGCTCAATTACC
TGCACCACGCACATTGCTAACTAAGGGCACACTAGAACCAGAATATTTCAATTCAGTGTGTAGACTTATGAAAAACTATAGGTCCAGACATGTTCCTCGG
AACTTGTCGGCGTTGTCCTGCTGAAATTGTTGACACTGTGAGTGCTTTGGTTTATGATAATAAGCTTAAAGCACATAAAGACAAATCAGCTCAATGCTTT
AAAATGTTTATAAGGGTGTTATCACGCATGATGTTTCATCTGCAATTAACAGGCCACAAATAGGCGTGGTAAGAGAATTCCTACACGTAACCCTGCTTGG
AGAAAAGCTGTCTTTATTTCACCTTATAATTCACAGAATGCTGTAGCCTCAAAGATTTTGGGACTACCAACTCAAACTGTTGATTCAACAGGGCTCAGAA
TATGACTATGTCATATTCACTCAAACCACTGAAACAGCTCACTTTGTAATGTAAACAGATTTAATGTTGCTATTACCAGAGCAAAAGTAGGCATACTTTG
CATAATGTCTGATAGAGACCTTTATGACAAGTTGCAATTTACAAGTCTTGAAATTCCACGTAGGAATGTGGCAACTTTACAAGCTGAAAATGTAACAGGA
CTCTTTAAAGATTGTAGTAAGGTAATCACTGGGTTACATCCTACACAGGCACCTACACCTCAGTGTTGACACTAAATTCAAACTGAAGGTTTATGTGTTG
ACATACCTGGCATACCTAAGGACATGACTTATAGAAGACTCATCTCTATGATGGGTTTTAAAATGAATTATCAAGTTAATGGTTACCCTAACATGTTTAT
CACCCGCGAAGAAGCTATAAGACATGTACGTGCATGGATTGGCTTCGATGTCGAGGGTGTCATGCTACTAGAGAAGCTGTTGGTACCAATTTACCTTTAC
AGCTAGGTTTTACAGGTGTTAACCTAGTTGCTGTACCTACAGGTTATGTTGATACACCTAATAATACAGATTTTTCCAGAGTTAGTGCTAAACCACCGCC
TGGAGATCAATTTAAACACCTCATACCACTTATGTACAAAGGACTTCCTTGGAATGTAGTGCGTATAAAGATTGTACAAATGTTAAGTGACACACTTAAA
AATCTCTGACAGAGTCGTATTTGTCTTATGGGCACATGGCTTTGAGTTGACATCTATGAAGTATTTTGTGAAAATAGGACCTGAGCGCACCTGTTGTCTA
TGTGATAGACGTGCCACATGCTTTTCCACTGCTTCAGACTATGCCTGTTGGCATCATTCTATTGGATTTGATTACGTCTATAATCCGTTTATGATTGATG
TTCAACAATGGGGTTTTACAGGTAACCTACAAAGCAACCATGATCTGTATTGTCAAGTCCATGGTAATGCACCGTAGCTAGTTGTGATGCAATCATGACT
AGGTGTCTAGCTGTCCACGAGTGCTTTGTTAAGCGTGTTGACTGGACTATTGAATATCCTATAATTGGTGATGAACTGAAGATTAATGCGGCTTGTAGAA
AGGTTCAACACATGGTTGTTAAAGCTGCATTATTAGCAGACAAATTCCCAGTTCACGACATTGGTAACCCTAAAGCTATTAAGTGTGTACCTCAAGCTGA
TGTAGAATGGAAGTTCTATGATGCACAGCCTTGTAGTGACAAAGCTTATAAAATAGAAGAATTATTCTATTCTTATGCCACACATTCTGACAAATTCACA
GATGGTGTATGCCTATTTGGAATTGCAATGTCGATAGATATCCTGCTAATTCCATTGTTTGTAGATTTGACACTAGAGTGCTATCTAACCTTAACTTGCC
TGGTTGTGATGGTGGCAGTTTGTATGTAAATAAACATGCATTCCACACCAGCTTTTGATAAAAGTGCTTTTGTTAATTTAAAACAATTACCATTTTTATT
ACTTTGACAGTCCATGTGAGTCTCATGGAAAACAAGTAGTGTCAGATATAGATTATGTACCACTAAAGTCTGCTACGTGTATAACACGTTGCAATTTAGG
TGGTGCTGTCTGTAGACATCATGCTAATGAGTACAGATTGTATCTTCGATGCTTATAACATGATGATCTCAGCTGGCTTTAGCTTGTGGGTTTACAAACA
ATTTGATACTTATAACCTCTGGAACACTTTTTACAAGACTTCAGAGTTTAGAAAATGTGGCTTTTAATGTTGTAAATAAGGGACACTTTGATGGACAACA
GGGTGAAGTACCAGTTTTATCATTAATAACACTGTTTACACAAAAGTTGATGGTGTTGATGTAGAATTGTTTGAAAATAAAAAACATTACCTGTTAATGT
AGCATTTGAGCTTTGGGCTAAGCGCAACATTAAACCAGTACCAGAGGTGAAAATACTCAATAATTTGGGTGTGGACATTGCTGCTAATACTGTGATTTGG
GACTACAAAAGAGATGCTCCAGCACATATATACTATTGGTGTTTGTTCTATGACTGACATAGCCAAGAAACCAACTGAAACGATTGTGCACCACTCTGTC
TTTTTGATGGTAGAGTTGATGGTCAAGTAGACTTATTTAGAAATGCCCGTAATGGTGTTCTTATTACAGAAGGTAGTGTTAAAGGTTTACAACCATCTGT
AGGTCCCAAACAAGCTAGTCTTAATGGAGTCACATTAATTGGAGAAGCCGTAAAAACACAGTTCAATTATTATAAGAAAGTTGATGGTGTTGTCCAACAA
TTACCTGAAACTTACTTTACTCAGAGTAGAAATTTACAAGAATTTAAACCCAGGAGTCAAATGGAAATTGATTTCTTAGAATTAGCTATGGATGAATTCA
TTGAACGGTATAAATTAGAAGGCTATGCCTTCGAACATATCGTTTATGGAGATTTTAGTCATAGTCAGTTAGGTGGTTTACATCTACTGATTGGACTAGC
TAAACGTTTAAGGAATCACCTTTTGAATTAGAAGATTTTATTCCTATGGACAGTACAGTTAAAAACTATTTCATAACAGATGCGCAAACAGGTTCATCTA
AGTGTGTGTGTTCTGTTATTGATTTATTACTTGATGATTTTGTTGAAATAATAAAATCCCAAGATTTATCTGTAGTTTTAAGGTTGTCAAAGTGACTATT
GACTATACAGAAATTTCATTTATGCTTTGGTGTAAAGATGGCCATGTAGAAACATTTACCCAAAATTACAATTTAGTCAATAAGTGGCAACCGGGTGTTG
CTATGCCTAATCTTTACAAAATGCAAAGAATGCTATTAGAAAAGTGTGACCTTCAAAATTATGGTGATAGTGCAACATTACCTAAAGGCATAATGATGAA
TGTCGCAAAATATACTCAACTGTGTCAAATATTTAAACACATTAACATTAGCTGTACCCTATAATATGAGAGTTATACATTTTGGTGCTGGTTCTGATAA
AGGAGTTGCACCAGGTACAGCTGTTTTTAAGACAGTGGTTGCCTACGGGTACGCTGCTTGTCGATTCAGATCTTAATGACTTTGTCTCTGATGCAGATTC
AACTTTGATTGGTGATTGTGCAACTGTACATACAGCTAATAAATGGGATCTCATTATTAGTGATATGTACGACCCTAAGACTAAAAATGTTACAAAAAGA
AAATGACTCTAAAGAGGGTTTTTTCTTACATTGTGGGTTTATACAACAAAAGCTAGCTTTGGAGGTTCCGTGGCTATAAAGATAACAGAACATTCTTGGA
ATGCTGATTTATAAGCTCATGGGACACTTCGCATGGTGGACAGCCTTTGTTACTAATGTGAATGCGTCATCATCTGAAGCATTTTAATTGGATGTAATTA
TCTTGGCAAACCACGCGAACAAATAGATGGTTATGTCATGCATGCAAATTACATATTTTTGGAGGAATACAAATCCAATTCAGTTGTCTTCCTATTCTTT
ATTTGACATGAGTAAATTTCCCCTAAATTAAGGGTACTGCTGTTATGTCTTTAAAAGAAGGTCAAATCAATGATATGATTTTATCTTCTTAGTAAAGGTA
GACTTATAATTAGAGAAAACAACAGAGTTGTTATTTCTAGTGATGTTCTTGTTAACAACTAAACGAACAATGTTTGTTTTTTTGTTTTATTGCCACTAGT
CTAGTCAGTGTGTTAATCTCTACAACCAGAACTCAATTACCCCCTGCATACACTAATTCTCACACGTGGTGTTTATTACCCTGACAAAGTTTTCAGATCC
TCAGTTTTCACTTTCAACTCAGGACTTGTTCTTACCTTTTTTTCCAATGTTACTTGGTTCCATGCTATACATGTCTCTGGGACCAATGGTACTAAGAGGT
TTGATAACCCTGTCCTACCATTTAATGATGGTGTTTATTTTGCTTCCACTGAGAAGTCTAACTAACATAATAAGAGGCTGGATTTTGGTACTACTTTAGA
TTCGAAGACCCAGTCCCTACTTATTGTTAATAACGCTACTAATGTTGTTATTAAAGTCTGTGAATTTTCAATTTGTAATGATCCATTTTTGGGTGTTTAT
TACCACAAAAACAACAAAAGTTGGATGGAAAGTGAGTTCAGAGTTTATTCTAGTGCGAATAATTGCACTTTTGAATATGTCTCTCAGCCTTTTCTTATGG
ACCTTGAAGGAAAACAGGGTAATTCAAAAAAAATTAGGGAATTTGTGTTTAAGAATATTGATGGTTATTTTAAAATATATATTAAGCACACGCCTATTAA
TTTAGTGCGTGATCTCCCTCAGGTTCGGCTTTAGAACCATTGGTAGATTTGCCAATAGGTATTAACATCACTAGGTTCAAACTTTACTTGCTTTACATAG
ACGTTATTTGACTCCTGGTGATTTTTCAGGTTGGACAGCTGGTGCTGCAGCTTATTATGTGGGTTATCTTCAACCAAGGACTTTCTATTAAAATATAATG
AAAATGGAACCATTACAGATGCTGTAGACTGTGCACTTGACCCTCTACTCAGAAACAAAGTGTACGTTGAAATCCTCACTGTAGAAAAAGGAATCTATCA
AACTTCTAACTTTAGAGTCCAACCAACAGAATCTATTGTTAGATTTCCTAATATTACAAACTTGTGCCCTTTTGGTGAAGTTTTAACGCCACCAGATTTG
CATCTGTTTTATGCTTGGAACAGGAAGAGAATCAGCAACTGTGTTGCTGATTATTCTGTCCTATAATTCCGCATCATTTTCCACTTTAAGTGTTATGGAG
TGTCTCCTACTAAATTAAATGATCTCTGCTTTACTAATGTCTATGCAGATTCATTTGTAATTAGAGGTGATGAAGTCAGACAAATCGCTCCAGGCAAACT
GGAAAGATTGCTGATTATAATTATAAATTACCAGATGATTTTACAGGCTGCGTTATAGCTTGGAATTCTAACAATCTTGATCTAAGGTTGGTGGTAATTA
TAATTACCTGTATAGATTGTTAGGAAGTCTAATCTCAAACCTTTTGAGAGAGATATTTCAACTGAAATCTATCAGGCCGGTAGCACACCTTGTAATGGTG
TTGAAGGTTTTAATTGTTACTTTCTCACAACAATCATATGGTTTCCAACCCACTAATGGTGTTGGTTACCAACCATACAGAGTAGTAGTACTTTCTTTGA
ACTTCTACATGCACCAGCAACTGTTTGTGGACCTAAAAAGTCTACTAATTTGGTTAAAAACAAATGTGTCAATTCAACTCAATGGTTTAACAGGCACAGG
TGTTCTTACTGAGTCTAACAAAAAGTTTCTGCCTTTCCAACAATTTGGCAGAGACATTGCTGACACTACTGATGCTGTCCGTGATCCACAGACACTTGAG
ATTCTTGACATTACACCATGTTCTTTTGGTGGTGTCAGTGTTATAACACCAGGAACAATACTTCTAACCAGGTTGCTGTTTTTATCAGGATGTTAACTGC
ACAGAAGTCCCTGTTGCTATTCATGCAGATCAACTTACTCCTACTTGGCGTGTTTATTCTACAGGTTCTAATGTTTTCAAACACGTGCAGGCTGTTTAAT
AGGGGCTGAACATGTCAACAACTCATATGAGTGACATACCCATTGGTGCAGGTATATGCGCTAGTTATCAGACTCAGACTAATTCCTCAGCGGGCACGTA
GTGTAGCTAGTCAATCCATCATTGCCTACACTATGTCACTTGGTGCAGAAAAATTCAGTTGCTTACTCTAATAACTCTATTGCCATACCCACAAATTTTT
ACTATTAGTGTTACCACAGAAATTTTACCAGTGTCTATGACCAAGACATCAGTAGATTGTACAATGTACATTTGTGGTGATTCAACTGAATGCAGCAATC
TTTGTTGCAATATGGCAGTTTTTTGTACACAATTAAACCGTGCTTTAACTGGAATAGCTGTTGAACAAGACAAAACACCCAAGAAGTTTTTGCACAAGTC
AAACAAATTTACAAAACACCACCAATTAAAGATTTTGGTGGTTTTAATTTTTCACAAATATTACCAGATCATCAAAACCAAGCAAGAGGTCATTTATTGA
AGATCTACTTTCAACAAAGTGACATTTGCAGATGCTGGCTTCATCAAACAATATGGTGATTGCCTTGGTGATATTGCTGCTAGAGACCTCATTTGTGCAC
AAAAGTTTAACGGCCTTACTGTTTTGCCACCTTTGCTCACAGATGAAATGATTGCTCAATACACTTCTGCACTGTTAGCGGGTACAATCACTTCTGGTTG
GACCTTTGGTGCAGGTGCTGCATTACAAATACCATTTGCTATGCAAATGGCTTATAGGTTTAATGGTATTGGAGTTACACAGAATGTTCTCTATGAGAAC
CAAAAATTGATTGCCAACCAATTTAATAGTGCTATTGGCAAAATTCAAGACTCACTTTTTTCCACAGCAAGTGCACTTGGAAAACTTCAAGATGTGGTCA
ACCAAATGCACAAGCTTTAAACACGCTTGTTAAACAACTTAGCTCCAATTTGGTGCAATTCAAGTGTTTTAAATGATATCCTTTCACGTCTTGACAAAGT
TGAGGCTGAAGTGCAAATTGATAGGTTGATCACAGGCAGACTTCAAAGTTTGCAGACATATGTGACTTCAACAATTAATTAGAGCTGCAGAAATCAGAGC
TTCTGCTAATCTGCTGCTACTAAAATGTCAGAGTGTGTACTTGGACAATCAAAAAGAGTTGATTTTGTGGAAAGGGCTATCATCTTATGTCCTTCCCTCA
GTCAGCACCTCATGGTGTAGTCTTCTTGCATGTGACTTATGTCCCTGCACAAGAAAAGAACTTTCACAACTGCTCCTGCCATTTGTCATGATGGAAAAGC
ACACTTTCCTCGTGAAGGTGTCTTGTTTCAAATGGCACACACTGGTTTGTAACACAAAGGAATTTTTATGAACCACAATCATTACTACAGACAACACATT
TGTGTCTGGTAACTGTGATGTTGTAATAGGAATTGTCAACAACACAGTTTATGATCCTTTGCAACCTGAATTAGACTCATTCAAGGAGGAGTTAGATAAA
TATTTTAAGAATCATACATCACCAGATGTTGATTTAGGTGACATCTCTGGCATTAATGCTTCAGTTGTAAACATTCAAAAAGAAATTGACCGCCTCAATG
AGGTTGCCAAGAATTTAAATGAATCTCTCATCGATTTCCAAGAACTTGGAAAGTATGAGCAGTATAAAATGGCCATGGTACATTTGGCTAGGTTTTATAG
CTGGCTTGATTGCCATAGTAATGGTGACAATTATGCTTTGCTGTATGACCAGTTGCTGTAGTTGTCTCAAGGGCTGTTGTTCTTGTGGATCCTGCTGCAA
ATTTGATGAAGACGACTTGAGCCAGTGCTCAAAGGAGTCAAATTACATTACACATAAACGAACTTATGGATTTGTTTATGAGAATCTCACAATTGGAACT
GTAACTTTGAAGCAAGGTGAAATCAAGGATGCTACTCCTTCAGATTTTGTTCGCGCTACTGCAACGATACCGATACAAGCCTCACTCCCTTTCGGATGGC
TTATTGTTGGCGTTGCACTTCTTGCTGTTTTCAGAGCGCTTCCAAAATCATAACCCTCAAAAAGAGATGGCAACTAGCACTCCAAGGGTGTTCACTTTGT
TTGCAACTTGCTGTTGTTGTTTGTAACAGTTTACTCACACCTTTTGCTCGTTGCTGCTGGCCTTGAAGCCCCTTTTCTCTATCTTTATGCTTTTAGTCTA
CTTCTTGCAGAGTATAAACTTTGTAAGAATAATAATGAGGCTTTGGCTTTGCTGGAAATGCCGTTCCAAAAAACCATTACTTTATGATGCCAACTATTTT
CTTTGCTGGCACTAATTGTTACGACTATTGTATACCTTACAATAGTGTAACTTCTTCAATTGTCATTACTCAGGTGATGGCACAACAAGTCCTATTTTGA
ACATGACTACCAGATTGGTGGTTATACTGAAAATGGGAATCTGGAGTAAAAGACTGTGTTGTATTACACAGTTACTTCATTCAGACTATTACCAGCTGTA
CTCAACTCAATTGAGTACAGACACTGGTGTTGAACATGTTACCTTCTCATCTACAATAAAATTGTTGATGAGCCTGAAGAACATGTCCAAATTCACAATC
GACGGTTCATCCGGAGTTGTTAATCCAGTAATGGAACCAATTTATGATGAACCGACGACGACTACTAGCGTGCCTTTGTAAGCACAAGCTGATGAGTACG
AACTTATGTACTCATTCGTTTTCAGAAGAGACAGGTACGTTAATAGTTAATAGCGTACTTCTTTTCTTGCTTTCGTGGTATTCTTGCTAGTTACACTAGC
CATCCTTACTGCGCTTCGATTGTGTGCGTACTGCTGCAATATTGTTAACGTGAGTCTGTAAACCTTCTTTTACGTTTACTCGTGTTAAAAATCTGAATTC
TAGAGTTCCTGATTTCTGGTCTAAACGAACTAATATTATATTAGTTTTCTGTTTGGAACTTTAATTTTAGCCATGGCAGATTCCAACGGTACTATTACCG
TTGAAGAGCTTAAAAAGCTTTGAACAATGGAACCTAGTAATAGGTTTCCTATTCCTTACATGGATTTGTCTTTACAATTTGCCTATGCCAACAGGAATAG
GTTTTTGTATATAATTAAGTTAATTTTCCTCTGGCTGTTATGGCCAGTAACTTTAGCTTGTTTTGTGCTTGCTGCTGTTTACAGAATAAATTGGATCACC
GGTGGAATTGCTATCGCAATGGCTTGTCTTGTAGGCTTGATGTGGCTCAGCTACTTCATTGCTTTCAGACTGTTGCGCGTACGCGTTCCATGTGGTCATT
CAATCCAGAAACTAACATTCTTCAACGTGCCACTCCATGGCACTATTTTTGACCAGACCGCTTTTAGAAAGTGAACTCGTAATCGGAGCTGTGATCCTTC
GTGGACATCTTCGTATTGCTGGACACCATCTAGGACGCTGTGACATCAAGGACCTGCCTAAAGAAATCACTGTTGCTACACACGAACGCTTCTCTTATTA
CAAATTGGGAGCTCGCAGCGTGTAGCAGGTGACTCAGGTTTTGCTGCATACAGTCGCTACAGGATTGGCAACTATAAATTAAACACAGACCATTCCAGTA
GCAGTGACAATATTGCTTTGCTTGTACAGTAAGTGACAACAGATGTTTCATCTCGTTGACTTTCAGGTTACTATAGCAGAGATATTACTAATTATTATGA
GGACTTTTTAAAGTTTCCATTTGGAATCTTGATTACATCATAAACCTCATAATTAAAAATTTATCTAAGTCACTAACTGAGAATAAATATTCTCAATTAG
ATGAAGAGCAACCAATGGAGATTGATTAAACGAACATGAAAATTATTTTCTTGGCACTGATAACACTCGCTACTTGTGAGCTTTATCACTACCAAGAGTG
TGTTAGAGGTACAACAGTACTTTTTAAAAGAACCTTGCTCTTGGAACATACGAGGGCAATTCACCATTTCATCCTCTAGCTGATAACAAATTTGCACTGA
CTTGCTTTAGCACTCAATTTGCTTTTGCTTGTCCTGACGGCGTAAAACACGTCTATCAGTTACGTGCCAGATCAGTTTCACCTAAACTGTTCATCAGACA
AGAGGAAGTTCAAGAACTTTACTCCAATTTTTATTGTTGCGGCAATAGTGTTTATAACACTTTGTCACACTCAAAAGAAAGACAGAATGATTGAACTTTT
CATTAATTGACTTCTATTTGTGCTTTTTAGCCTTTCTGCTATTCCTTGTTTTAATTATGCTTATTATCTTTGGTTTCACTTGAACTGCAAGATCATAATG
AAACTTGTCACGCCTAAACGAACATGAAATTTCTTGTTTTCTTAGGAATCATCACAACTGTAGCTGCATTTCACCAAGAATGTAGTTTACAAGTCATGTA
CTCAACATCAACCATATGTAGTTGATGACCGTGTCCTATCACTTCTATTCTAAATGGTATATTAGAGTAGGAGCTAGAAAATCAGCACCTTTAATTGAAT
TGTGCGTGGATGAGGCTGGTTCTAAATCACCCATTCAGTACATCGATATCGGTAATTATACAGTTTCCTGTTTACCTTTTACAATTAATTGCCAGGAACC
TAAATTGGGTAGTCTTGTAGTGCGTTGTTCGTTCTATGAAGACTTTAGAGTATCATGACGTTCGTGTTGTTTTAGATTTCATCTAAACGAACAAACTAAA
ATGTCTGATAATGGACCCCAAAATCAGCGAAATGCACCCCGCATTACGTTTTGGTGGACCTCAGATTCAACTGGCAGTAACCAGAATGGAGAACGCAGTG
GGCGCGATCAAAACAACGTCGGCCCCAAGGTTTACCCAATAATACTGCGTCTTGGTTCACCGCTCACTCAACATGGCAAGGAAGACCTTAAATTCCCTCG
AGGACAAGGCGTTCCAATTAACACCAATAGCAGTCCAGATGACCAAATTGGCTACTACCGAAGAGCTACCAGACGAATTCGTGGTGGTGACGGTAAAATG
AAAGATTCAGTCCAAGATGGTATTTCTACTACCTAGGAACTGGGCCAGAAGCTGGACTTCCCTATGGTGCTAACAAAGACGGCATCATATGGGTTGCAAC
TGAGGGAGCCTTGAATACACCAAAAGATCATTGGCACCCGCAATCCTGCTAACAATGCTGCAATCGTGCTACAACTTCCAAGGAACAACATTGCCAAAAG
GCTTTTACGCAGAAGGGAGCAGAGGCGGCAGTCAAGCCTCTTCTCGTTCCTCATCACGTAGTCGCAACAGTTTAAGAAATTTCAACTCCAGGCAGCAGTA
GGGGAACTTTCCTGCTAGAATGGCTGGCAATGGCGGTGATGCTGCTCTTGCTTTGCTGCTGCTTGACAGATTGAACCAGCTTGAGAGCAAAATGTCTGGT
AAAGGCCAACAACAACAAGGCCAAACTGTCACTAAGAATTGCTGCTGAGGCTTCTAAGAAGCCTCGGCAAAACGTACTGCCACTAAAGCATACAATGTAA
CACAAGCTTCGGCAGACGTGGTCCAGAACAAACCCAAGGAAATTTTGGGGACCAGGAACTAATCAGACAAGGAACTGATTACAAACATTGGCCGCAAATT
GCACAATTTGCCCCAGCGCTTCAGCGTTCTTCGGAATGTCGCGCATTGGCATGGAAGTCACACCTTCGGGAACGTGGTTGACCTACACAGGTGCCATCAA
ATTGGATGACAAAGATCCAAATTCAAAGATCAAGTCATTTGCTGAATAAGCATATTGACGCATACAAAACATTCCCACCAACAGAGCCTAAAAAGGACAA
AAAGAAGAAGGCTGATGAAACTCAAGCCTTCCGCAGAGACAGAAGAAACAGCAAACTGTGACTCTTTTTCCTGCTGCAGATTTGGATGATTTCTCCAAAC
AATTGCAACAATCCATGAGCAGTGCTGACTCAACTCAGGCCTAAACTCATGCAGACATCAAGGCAGATGGGCTATATAAACGTTTCGCTTTCCGTTTACG
ATATAGTCTATTCTTGTGCAGAATGAATTCTCGTAACTACATAGCACAAGTAGATGTAGTTAACTTTAATCTCACATAGCAATTTTAATCAGTGTGTAAC
ATTAGGGAGGACTTGAAAGAGCCACCACATTTCCGAGGCCACGCGGAGTACGATCGAGTGTACAGTGAACAATGCTAGGGAGAGCTGCCTATATGGAAGA
GCCCTAATGTGTAAAATTAATTTTAGTAGTGCTATCCCCATGTGATTTTAATAGCTTCTTAGGAGAATGACAATCCCCTCCCTACCCCATACACATCC
>33f75907-70e3-4a8c-8c9e-7232672ba90d|6
TCCCAGGTAACAAACATAACCAACTTTTCGATCTTGTAGATCTGTTCTCTAAACGAACATGAAATTTCTTGTTCTTAGGAATCATCACAACTGTAGCTGC
ATTTCACCAAGAATGTAGTTTAGTTATGTACTTCAACATCAACCATATGTAGTTGATGACCGTGTCCTATATTCACTTCTATTCTAAATGGTATATTAGA
GTAGGAGCTAGAAAAATCAGCACCTTTAATTGAATTGTGCGTGGATGAGGCTGGTTCTAAATCACCCATTCAGTACATCGATATCGGTAATTATACAGTT
TCCTGTTTACCTTTACAATTAATTGCCAGGAACCTAAATTGGGTAGTCTTGTAGTGCGTTGTTCGTTCTATGAAGACTTTAGAGTATCATGACGTTCGTG
TTGTTTTAGATTTCATCTAAACGAACAAACTAAAATGTCTGATAATGGACCCAAAATCAGCGAATGCACCCCGCATTACGTTTGGTGGACCTCAGATTCA
ACTGGCAGTAACCAGAATGGAGAACGCAGTGGGGCGCGATCAAAACAACGTCGGCCCCAAGGTTTACCCAATAATACTGCGTCTTGGTTCACCGCTCACT
CATTTGGCAAGGAAGACTTAAATTCCCTCGAGGACAAGGCGTTCCAATTAACACCAATAGCAGTCCAGATGACCAAATTGGCTACTACCGAAGAGCTACC
AGACGAATTCGTGGTGGTGACGGTAAAATGAAAGATCTCAGTCCAAGATGGTATTTCTACTACCTAGGAACTGGGCCAGAAGCTGGACTTCCCTATGGTG
CTAACAAAGACGGCATCATATGGGTTGCAACTGAGGGAGCCTTGAATACACCAAAAGATCACTGGCACCCGCAATCCTGCTAACAATGCTGCAATCGTGC
TACAACTTCCAAGGAACAACATTGCCAAAAGGCTTTTACGCAGAAGGGAGCAGAGGCGGCAGTCAAGCCTCTCGTTCCTCATCACGTAGTCGCAACAGTT
TAAGAAATTCAACCCAGGCAGCAGTAGGGGAACTTCTCCTGCTAGAATGGCTGGCAATGGCGGTGATGCTGCTCTCTTGCTTTTTGCTGCTGCTTGACAG
ATTGAACCAGCTTGAGAGCAAAATGTCTGGTAAAGGCCAACAACAACAAGGCCAAACTGTCACTAAGAATTGCTGCTGAGGCTTCTAAGAAGCCGGCAAA
AACGTACTGCCACTAAAGCATACAATGTAACACAAGCTTCGGCAGACGTGGTCCAGAACAAACCCAAGGAAATTTTGGGGACAAGGAACTAATCAAGACA
AGGAACTGATTACAAACTGGCCGCAAATTGCACAATTTGCCCCAGCGCTTCAGCGTTCTTCGGAATGTCGCGCATTGGCATGGAAGTCACACACGGGAAC
GTGGTTGACCTACACAGGTGCCATCAAATTGGATGACAAAGATCCAAATTTCAAAGATCAAGTCTTTGCTGAATAAGCATTGACGCATACAAAACATTCC
CACCAACAGAGCCTAAAAAGGACAAAAGAAGAAGGCTGATGAAAACTCAAGCCTTCAAGAGACAGAAGAAACAGCAAACTGTGACTTTTTCCTGCTGCAG
ATTTGGATGATTCTCCAAACAATTGCAACAATCCATGAGCAGTGCTGACTCAACTCAGGCCTAAAACTCATGCAGACATCAAGGCAGATGGGCTATATAA
ACGTTTCGCTTTCCGCTTACGATATAGTCTACTTTGTGCAGAATGAATTCTCGTAACATAGCACAAGTAGATGTAGTTACTTTAATCTCACATAGCAATC
TTTTAATCAGTGTGTAACATTAGGGAGGACTTGAAAGAGCCACCACTTTTTCGAGGCCACGCGGAGTACGATCGAGTGTACAGTGAACAATGCTAGGGAG
A
>baf0b235-a9f6-4a75-8a90-a7ad3b475b2b|10
ACCATATGTAGTTGATGACCCGTTGTCCTATTCACTTTATTCTAAATGGTATTAGAGTAGGAGCTAGAAAATCAGCACCTTTAATTGAATTGTGCGTGGA
TGAGGCTGGTTCTAAATCACCCATTCAGTACATCGATATCGGTAATTATACAGTTTCCTGTTTACCTTTTACAATTAATTGCCAGGAACCTAAATTGGGT
AGTCTTGTAGTGCGTTGTTTCGTTCTATGAAGACTTTTTAGAGTATCATGACGTTCGTGTTGTTTTAGATTTCATCTAAACGAACAAACTAAAATGTCTG
ATAATGGACCCCAAAATCAGCGAAATGCACCCCCGCATTACGTTTGGTGGACCTCAGATTCAACTGGCAGTAACCAGAATGGAGAACGCAGTGGGGCGCG
ATCAAAACAACGTCGGCCCCAAGGTTTACCCAATAATACTGCGTCTTGGTTCACCGCTCACTCAACATGGCAAGGAAGACCTTAAATTCCCATCGAGGAC
AAGGCGTTCCAATTAACACCAATAGCAGTCCAGATGACCAAATTGGCTACTACCGAAGAGCTACCAGACGAATTCGTGGTGGTGACGGTAAAATGAAAGA
TCTCAGTCCAAGATGGTATTTCTACTACCTAGGAACTGGGCCAGAAGCTGGACTTCCCTATGGTGCTAACAAAGACGGCATCATATGGGTTGCAACTGAG
GGAGCCTTGAATACACCAAAAGATTTGGCACCCGCAATCCTGCTAACAATGCTGCAATCGTGCTACAACTTCCTCAAGGAACAACTATTGCCAAAAGGCT
TTACGCAGAAGGGAGCAGAGGCGGCAGTCAAGCCTTCTCGTTCCTCATCACGTAGTCGCAACAGTTTAAGAAATTTCAACTCCAGGCAGCAGTAGGGGAA
CTTCTCCTGCTAGAATGGCTGGCAATGGCGGTGATGCTGCTCTTGCTCTGCTGCTGCTTGACAGATTGAACCAGCTTGAGAGCAAAAATGTCTGGTAAAG
GCCAACAACAACAAGGCCAAACTGTCACTAAGAAATTGCTGCTGAGGCTTCTAAGAAGCCTCGGCAAAACGTACTGCCACTAAAGCATACAATGTAACAC
AAGCTTTCGGCAGACGTGGTCCAGAACAAACCCAAGGAAATTTTGGGGACCAGGAACTAATCAGACAAGGAACTGATTACAAACATTGGCCGCAAATTGC
ACAATTTGCCCCAGCGCTTCAGCGTTTTCGGAATGTCGCGCATTGGCATGGAAGTCACACCTCGTAGGAACGTGGTTGACCTACACAGGTGCCATCAAAT
TGGATGACAAAGATCCAAATTTCAAAGATCAAGTCATTTTGCTGAATAAGCATTGACGCATACAAAACATTCCCACCAACAGAGCCTAAAAAGGACAAAA
AGAAGAAGGCTGATGAAACTCAAGCCTTACCGCAGAGACAGAAGAAACAGCAAACTGTG
>d79d2914-a295-45b4-8a5d-f8cbc70280ee|9
ATACCTTCCCAGGTAACAAACCAACCAACTTTCGATTTCTTGTAGATCTGTTCTCTAAACGAACTAATATTATATTAGTTTTTCTGTTTGGAACTTTAAT
TTTAGCCATGGCAGATTCCAACGGTACTATTACCGTTGAAGAGCTTAAAAAGCTCTGAACAATGGAACCTAGTAATAGGTTTCCTATTCCTTACATGGAT
TTGTCTCTACAATTTGCCTATGCCACAGGAATAGGTTTTTGTATATAATTAAGTTAATTTTTTCCTTTGGCTGTTATGGCCAGTAACTTTAGCTTGTTTG
TGCTTGCTGCTGTTTACAGAATAAATTGATCACCGGTGGAATTGCTATCGCAATGG
>b29c5eb7-fa59-4c3e-a8dc-d15be0c32f89|5
ATACCTTCCCAGGTAACAAACCAACCAATTTTCGATTCTTGTAGATCTGTTTCTAAACGAACAAACTAAAATGTCTGATAATGGACCCAAAATCAGCGAA
ATGCACCCCGCATTACGTTTTGGTGACCTCAGATTCAACTGGCAGTAACCAGAATAGAACGCAGTGGGGCGAGGGAGCCTTGAAATACACCAAAAGATCA
GATTGGCACCCGCAATCCTGCTAACAATGCTGCAATCGTGCAACTTCCAAGGAACAACATTGCCAAAAGGCTTATTACGCAGAAGGGAGCAGAGGCGGCA
GTCAAGCCTCTTCTCGTTCCTCATCACGTAGTCGCAACAGTTTAAGAAATTCAATTCCAGGCAGCAGTAGGGGAACTTCTCCTGCTAGAATGGCTGGCAA
TGGCGGTGATGCTGCTCTTGCTTTCTGCTGCTGCTTGACAGATTGAACCAGCTTGAGAGCAAAATGTCTGGTAAAGGCCAACAACAACAAGGCCAAACTG
TCACTAAGAATTTGCTGCTGAGGCTTCTAAGAAGCCTCGGCAAAACGTACTGCCACTAAGCATACAATGTAACACAAGCTTCGGCAGACGTGGTCCAGAA
CAAACCCAAGGAAATTTTGGGGACCAGGAACTAATCAGACAAGGAACTGATTACAAACATTGGCCGCAAATTGCACAATTTGCCCCCAGCGTTCAGCGTT
TTCGGAATGTCGCGCATTGGCAATGGAAGTCACTCGGGAACGTGGTTGACCTACACAGGTGCCATCAAATTGGATGACAAAGATCCAAATTTCAAAGATC
AAGTCATTTGCTGAATAAGCATTGACGCATACAAAACATTCCCACCAACAGAGCCTAAAAAAGGACAAAAAGAAGAAGGCTGATGAAACTCAAGCCACCG
CAGAGACAGAAGAAACAGCAAACTGTGACTCTTTCCTGCTGCAGATTTGGATGATTTCTCCAAACAATTGCAACAATCCATGAGCAGTGCTGACTCAACT
CAGGCCTAAACTCATGCAGACAACAAGGCAGATGGGCTATATAAACGTTTCGCTTTCCGTTTACGATATATAGTCTACTCTGTGCAGAATGAATTCTCGT
AACTACATAGCACAAGTAGATGTAGTTAACTTTTAATCACATAGCAATCTTTAATCAGTGTGTAACATTAGGGAGGACTTGAAAGAGCCACCACATCTTC
ACCGAGGCCACCGGAGTACGATCGAGTGTACAGTGAACAATGCTAGGGAGAGCTGCCTATATGGAAGAGCCCTAATGTGTAAAATTAATTTTAGTAGTGC
TATCCCCATGTGATTTTAATAGCTTCTTAGGAGAATGACAAAAAATCCCCCACCCCCTACATCTACACATCCCACCAACATCCTCATATATCCATCATCA
TCACATCCCCCTCACACATCCCTTCATTTATCT
>e0a63eec-be1c-428b-be88-aca2b787d21f|6
CTACAACTGTAGCTGCATTTTCACCAAGAATGTAGTTTACAGTATGTACTCAACATCAACCATATGTAGTTGATGACCTAGTCCTATTACACTTCTATTC
TAAATGGTATATTAGAGTAGGAGCTAGAAATCAGCACCTTTTAATTGAATTGTGCGTGGATGAGGCTGGTTCTAAATCACCCATTCAGTACATCGATATC
GGTAATTATACAGTTTCCTGTTTACCTTTTACAATTAATTGCCAGGAACCTAAATTGGGTAGTCTTGTAGTGCGTTGTTCGTTTTCTATGAAGACTTTTT
AGAGTATCATGACGTTCGTGTTGTTTTAGATTTCATCTAAACGAACAAACTAAAATGTCTGATAATGGACCCCAAAATCAGCGAAATGCACCCCGCATTA
CGTTTGGTGGACCTCAGATTCAACTGGCAGTAACCAGAATAGAGAACGCAGTGGGGCGCGATCAAAACAACGTCGGCCCCAAGGTTTACCCTAATAATAC
TGCGTCTTGGTTCACCGCACTCAACATGGCAAGGAAGACCTTAAATTCCCTCGAGGACAAGGCGTTCCAATTAACACCAATAGCAGTCCAGATGACCAAA
TTGGCTACTACCGAAGAGCTACCAGACGAATTCGTGGTGGTGACGGTAAATGAAAGATCAGTCCAAGATGGTATTTCTACTACCTAGGAACTGGGCCAGA
AGCTGGACTTCCCTATGGTGCTAACAAAGACGGCATCATATGGGTTGCAACTGAGGAGCCTTGAATACACCAAAAGACATTGGCACCCGCAATCCTGCTA
ACAATGCTGCAATCGTGCTACAACTTCCAAGGAACAACATTGCCAAAAGGCTTATGCAGAAGGGAGCAGAGGCGGCAGTCAAGCCTCTCGTTCCTCATCA
CGTAGTCGCAACAGTTTAAGAAATTCAACTCCAGGCAGCAGTAGGGAACTTCACCCTGCTAGAATGGCTGGCAATGGCGGTGATGCTGCTCTTGCTCTGC
TGCTGCTTGACAGATTGAACCAGCTTGAGAGCAAAATGTCTGGTAAAGGCCAACAACAACAAGGCCAAACTGTCACTAAGAATTGCTGCTGAGGCTTCTA
AGAAGCCTCGGCAAAACGTACTGCCACTAAAGCATACAATGTAACACAAGCTTTCGGCAGACGTGGTCCAGAACAAACCCAAGGAAAT
>f73d76ef-a0dd-4b15-879f-212db64295b8|7
TCAGTACATCGATATCGGTAATTATACAGTTTCCTGTTTACCTTTTACAATTAATTGCCAGGAACCTAAATTGGGTAGTCTTGTAGTGCGTTGTTCGTTC
TATGAAGACTTTAGAGTATCATGACGTTCGTGTTGTTTTAGATTTCATCTAAACGAACAAACTAAAATGTCTGATAATGGACCCCAAAATCAGCGAATGC
ACCCCGCATTACGTTTGGTGGACCTCAGATTCAACTGGCAGTAACCAGAATGGAGAACGCAGTGGGGCGCGATCAAAACAACGTCGGCCCCAAGGTTTAC
CCAATAATACTGCGTCTTGGTTCACCGCTCTCACTCAACATGGCAAGGAAGACCTTTAATTCCCTCGAGGACAAGGCGTTCCAATTAACACCAATAGCAG
TCCAGATGACCAAATTGGCTACTACCGAAGAGCTACCAGACGAATTCGTGGTGGTGACGGTAAAATGAAAGATCTCAGTCCAAGATGGTATTTCTACTAC
CTAGGAACTGGGCCAGAAGCTGGACTTCCCTATGGTGCTAACAAAGACGGCATATGGGTTGCAACTGAGGGAGCCTTGAATACACCAAAAGATCACATTG
GCACCCGCAATCCTGCTAACAATGCTGCAATCGTGCTACAACTTCCAAGGAACAACATTGCCAAAAGGCTTTACGCAGAAGGAGCAGAGGCGGCAGTCAA
GCCTCTTCTCGTTCCTCATCACGTAGTCGCAACAGTTTAAGAAATTCAATTCCAGGCAGCAGTAGGGGAACTTCTCCTGCTAGAATGGCTGGCAATGGCG
GTGATGCTGCTCTTGCTTTGCTGCTGCTTGACAGATTGAACCAGCTTGAGAGCAAAATGTCTGGTAAAGGCCAACAACAACAAGGCCAAACTGTCACTAA
GAATTGCTGCTGAGGCTTCTAAGAAGCATGGCAAAACGTACTGCCACTAAAGCATACAATGTAACACAAGCTTCGGCAGACGTGGTCCAGAACAAACCCA
AGGAAATTTTGGGGACCAGGAACTAATCAGACAAGGAACTGATTACAAACATTGGCCGCAAATTGCACAATTTGCCCCAGCGTTTCAGCGTCTTCGGAAT
GTCGCGCATTGGCATGGAAGTCACACCTTCGGGAACGTGGTTGACCTACACAGGTGCCATCAAATTGGATGACAAAGATCCAAATTTAAAGATCAAGTCA
TCTGCTGAATAAGCATATTGACGCATACAAAACATTCCCACCAACAGAGCCTAAAAAGGACAAAAAGAAGAAGGCTGATGAAACTCAAGCCTTCGCAGAG
ACAGAAGAAACAGCAAACTGTGACTCTTTTCCTGCTGCAGATTTGGATGATTTTCCAAACAATTGCAACAATCCATGAGCAGTGCTGACTCAACTCAGGC
TAAACTCATGCAGA
>f5252f99-b96c-422a-b62a-70cf1b81f846|21
ATACCTTCCCAGGTAACAAACCAACCAACTTTCGATCTTGTAGATCTGTTCTCTAAACGAACAAACTAAAATGTCTGATAATGGACCCCAAAATCAGCGA
AATGCACCCCGCATTACGTTTGGTGGACCTCAGATTCAACTGGCAGTAACCAGAATGGAGAACGCAGTGGGGCGCGATCAAAACAACGTCGGCCCCAAGG
TTTACCCAATAATACTGCGTCTTGGTCACCGCTCACTCAACATGGCAAGGAAGACAGTATAAGAAATTCAACTCCAGGCAGCAGTAGGGAACTTCTCCTG
CTAGAATGGCTGGCAATGGCGGTGATGCTGCTCTTGCTTTGCTGCTGCTTGACAGATTGAACCAGCTTGAGAGCAAAATGTCTGGTAAAGGCCAACAACA
ACAAGGCCAAACTGTCACTAAGAATTGCTGCTGAGGCTTCTAAGAAGCCTGGCAAAACGTACTGCCACTAAAGCATACAATGTAACACAAGCTTTCGGCA
GACGTGGTCCAGAACAAACCCAAGGAAATTTTGGGGACCAGGAACTAATCAGACAAGGAACTGATTACAAACATTGGCCGCAAATTGCACAATTTGCCCC
AGCGCTTCAGCGTTTTCGGAATGTCGCGCATTGGCATGGAAGTCACACCTTCGGGAACGTGGTTGACCTACACAGGTGCCATCAAATTGGATGACAAAGA
TCCAAATTCAAAGATCAAGTCATTTTGCTGAATAAGCATTGACGCATACAAAACATTCCCACCAACAGAGCCTAAAAAGGACAAAAAGAAGAAGGCTGAT
GAAACTCAAGCCTTACCGCAGAGACAGAAGAAACAGCAAACTGTGACTTTTCCTGCTGCAGATTTGGATGATTTCTCCAAACAATTGCAACAATCCATGA
GCAGTGCTGACTCAACTCAGGCCTAAACTCATGCAGACATCACAAGGCAGATGGGCTATATAAACGTTTCGCTTTCCGTTTACGATATATAGTCTACTCT
TGTGCAGAATGAATTCTCGTAACATAGCACAAGTAGATGTAGTTAACTTTAATACATAGCAATCTTTAATCAGTGTGTAACATTAGGGAGGACTTGAAAG
AGCCACCACATTTCACCGAGGCCACGCGGAGTACGATCGAGTGTACAGTGAACAATGCTAGGGAGAGCTGCCTATATGGAAGAGCCCTAATGTGTAAAAT
TAATTTTAGTAGTGCTATCCCCATGTGATTTTAATAGCTTTTTAGGAGAATGACAAAA
>72eda63c-750c-444c-885e-7db2cecf1d0c|7
ATACCTCCCAGGTAACAAACCAACCATTTCGATTCTTGTAGATCTGTTCTAAACGAACAAACTAAAATGTCTGATAATGGACCCAAAATCAGCGAAATGC
ACCCCGCATTACGTTTGGTGGACCTCAGATTCAACTGGCAGTAACCAGAATGGAGAACGCAGTGGGGCGCGATCAAAACAACGTCGGCCCCAAGGTTTAC
CCAATAATACTGCGTCTTGGTTCACCGCTCACACTCATGGCAAGGAAGACCTTAAATTCCCTCGAGGACAAGGCGTTCCAATTAACACCAATAGCAGTCC
AGATGACCAAATTGGCTACTACCGAAGAGCTACCAGACGAATCGTGGTGGTGACGGTAAAATGAAAGATTCAGTCCAAGATGGTATTTCTACTACCTAGG
AACTGGGCCAGAAGCTGGACTTCCCTATGGTGCTAACAAAAGACGGCATCATATGGGTGCAACTGAGGGAGCCTTGAAATACACCAAAAGATTTGGCACC
CGCAATCCTGCTAACAATGCTGCAATCGTGCTACAACTTCCTCAAGGAACAACATTGCCAAAAGGCTTTACGCAGAAGGGAGCAGAGGCGGCAGTCAAGC
CTCTCTCGTTCCTCATCACGTAGTCGCAACAGTTTAAGAAATTCAACTCCAGGCAGCAGTAGGGGAACTTTTCCTGCTAGAATGGCTGGCAATGGCGGTG
ATGCTGCTCTTGCTTTGCTGCTGCTTGACAGATTGAACCAGCTTGAGAGCAAAAATGTCTGGTAAAGGCCAACAACAACAAGGCCAAACTGTCACTAAGA
ATTGCTGCTGAGGCTTCTAAGAAGCCTCATTGGCAAAACGTACTGCCACTAAAGCAATGTAACACAAGCTTCGGCAGACGTGGTCCAGAACAAACCCAAG
GAAATTTTGGGGACCAGGAACTAATCAGACAAGGAACTGATTACAAACATTGGCCGCAAATTGCACTACCAGCTGTGCAGAATGAATTCTCGTAACTTAG
CACAAGTAGATGTAGTTAACACTTTAATCACATAGCAATTCTTAATCAGTGTGTAACATTAGGGAGGACTTGAAAGAGCCACCTTTTTCACCGAGGCCAC
GCGGAGTACGATCGAGTGTACAGTGAACAATGCTAGGGAGAGCTGCCTATATGGAAGAGCCCTAATGTGTAAAATTAATTTAGTAGTGCTATCCCCATGT
GATTTTAATAGCTTTCTAGGAGAATGACAGC
>2c255bbf-8aec-40b7-8806-8840f2aac383|5
ACGCAGTGGGGCGATCATCAAAACAACGTCGGCCCCAAGGTTTACCCAATAATACTGCGTCTTGGTTCACCGCTCACAACATGGCAAGGAAGACCTTAAA
TTCCCTCGAGGACAAGGCGTTCCAATTAACACCAATAGCAGTCCAGATGACCAAATTGGCTACTACCGAAGAGCTACCAGACGAATTCGTGGTGGTGACG
GTAAAATGAAAGATCAGTCCAAGATGGTATTCTACTACCTAGGAACTGGGCCAGAAGCTGGACTTCCCTATGGTGCTAACAAAGACGGCATCATATGGGT
TGCACTTGAGCCTTGAAT
>db885018-9847-4419-aea7-025f0c238296|11
ACCTTCCCAGGTAACAAACCAACCAACTTTCGATCTCTTGTAGATCTGTTCTCTAAACGAACTTTAAAATCTGTGTGGCTGTCACTCGGCTGCATGCTTA
GTGCACTCACGCAGTATAATTAATAACTAATTACTGTCGTTGACAGGACACGAGTAACTCGTCATTTTTGCAGGCTGCTTACGGTTTCGTCCGTGTTGCA
GCCGATCATCAGCACATCTAGGTTTCGTCCGGGTGTGACCGAAAGGTAAGATGGAGAGCCTTGTCCCTGGTTTCAACGAGAAAACACACGTCCATTCAGT
TTGCCTGTTCTACAGGTTCGCGACGTGCTCGTACGTGGCTTTGGAGACTCCGTGGAGGAGGTCTTATCAGAGGCACGTCAACATCTTAAAGATGGCACTT
GTGGCTTAGTAGAAGTTGAAAAAGGCGTTTGCCTCAACTTGAACAGCCCTATGTGTTCATCAAACGTTCGGATGCTCGAACTGCACCTCATGGTCATGTT
ATGGTTGAGCTGGTAGCAGAACTCGAAGGCATTCAGTACGGTCGTAGTGGTGAGACACTTGGTGTCCTTGTCCCTCATGTGGGCGAAATACCAGTGGCTT
ACCGCAAGGTTTTCTTCGTAAGAACGGTAATAAAGGAGCTGGTGGCCATAGTTACGGCGCCGATCTAAAGTCATTTGACTTAGGCGACGAGCTTGGCACT
GATCCTTATGAAGATTTTCAAGAAAACTGGAACACTAATTTCCAAACAATTGCAACAATCCATGAGCAGTGCTGACTCAACTCAGGCCTAAAACTCATGC
AGACACAAGGCAGATGGGCTATAAACGTTTCGCTTTTCCGTTTACGATATAGTCTACTTTGTGCAGAATGAATTCTCGTAACTACATAGCACAAGTAGAT
GTAGTTAACTTTAATCACATAGCAATCTTTAATCAGTGTGTAACATTAGGGAGGACTTGAAAGAGCCACCACATTTCACCGAGGCCACGCGGAGTACGAT
CGAGTGTACAGTGAACAATGCTAGGGAGAGCTGCCTATATGGAAGAGCCCTAATGTGTAAAATTAATTTTAGTAGTGCTATCCCATGTGATTTTAATAGC
TTCTTAGGAGAATGACA
>72e7bed3-f67b-475e-bb38-8f0d2541755b|12
CCCAGGTAACAAACCAACCAACTTTCGATCTCTTGTAGATCTGTTCTCTAAACGAACTTTAAAATCTGTGTGGCTGTCACTCGGCTGCATGCTTAGTGCA
CTCACGCAGTATAATTAATAACTAATATTGTCGTTGACAGGACACGAGTAACTCGTCATTTGCAGGCTGCTTACGGTTCGTCCGTGTTGCAGCCGATCAT
CAGCACATCTAGGTTTCGTCCGGGTGTGACCGAAAGGTAAGATGGAGAGCCTTGTCCCTGGTTTCAACGAGAAAACACACGTCCATTCAGTTTGCCTGTT
TTACAGGTTCGCGACGTGCTCGTACGTGGCTTTGGAGACTCCGTGGAGGAGGTCTTATCAGAGGCACGTCAACATCTAAAGATGGCACTTGTGGCTTAGT
AGAAGTTGAAAAAGGCGTTTGCCTCAACTTGAACAGCCCTATGTGTTCATCAAACGTTCGGATGCTCGAACTGCACCTCATGGTCATGTTATGGTTGAGC
TGGTAGCAGAACTCGAAGGCATTCAGTACGGTCGTAGTGGTGAGACACTGGTGTCCTTGTCCCTCATGTGGGCGAAATACCAGTGGCTTACCGCAAGGTT
CTCTTCGTAAGAACGGTAATAAAGGAGCTGGTGGCCATAGTTACGGCGCCGATCTAAAGTCATTTGACTTAGGCGACGAGCTTGGCACTGATCCTTATGA
AGATTTCAAGAAACTGGAACACTAAACATAGCAGTGGTGTTACCCGTGAACTCATGCGTGAGCTTAACGGAGGGGCATACACTCGCTATGTCGATAACAA
CTTGTGGCCCTGATGGCTACCCTCTGAGTGCATTAAAGACCTTTTAGCACGTGCTGGTAAAGCTCATGCACTTTGTCCGAACAACTGGACTTTATTGACA
CTAAGAGGTGTATACTGCTGCCGTGAACATGAGCATGAAATTGCTTGGTACACGGAACGTTCTGAAAAGAGCTATGAATTGCAGACACCTTTTGAAATTA
AATTGGCAAAGAAATTTGACACCTTCAATGGGGAATGTCCAAATTTGTATTTCCCTTAAATTCCATAATCAAGACTATTCAACCAAGGGTTGAAAAGAAA
AAGCTTGATGGCTTTATGGGTAGAATTCGATCTGTCTATCCAGTTGCGTCACCAAATGAATGCAACCAAATGTGCCCTTCAACTCTCATGAAGTGTGATC
ATTGTGGTGAAACTTCATGGCAGACGGGCGATTTTGTTAAAGCCACTTGCGAATTTGTGGCACTGAGAATTTGACTAAAGAAGGTGCCACTACTTGTGGT
TACTTACCCCAAATGCTGTTGTTATTGTGAAATACAAACATTCCCACCAACAGAGCCTAAAAAAGGACAAAAAGAAGAAGGCTGATGAAACTCAAGCCTT
ACCGCAGAGACAGAAGAAACAGCAAACTGTGACTCTTTTTCCTGCTGCAGATTTGGATGATTTCTCCAAACAATTGCAACAATCCATGAGCAGTGCTGAC
TCAACTCAGGCCTAAACTCATGCAGACATACAAGGCAGATGGGCTATATAAACGTTTCGCTTTCCGTTTACGATAGTCTACTTGTGCAGAATGAATTCTC
GTAACTACATAGCACAAGTAGATGTAGTTAACTTTAATCTCACATAGCAATTTTAATCAGTGTGTAACATTAGGGAGGACTTGAAAGAGCCACCACATCA
CCGAGGCCACGCGGAGTACGATCGAGTGTACAGTGAACAATGCTAGGGAGAGCTGCCTATATGGAAGAGCCCTAATGTGTAAAATTAATTTTAGTAGTGC
TATCCCATGTGATTTTAATAGCTTCTTAGGAGAATGACAAA
>ff177053-38e9-4ce5-afb2-c068ca5c85da|22
ATACCTTCCCAGGTAACAAACCAACCAACTTTCGATCTTGTAGATCTGTTCTCTAAACGAACAAACTAAAATGTCTGATAATGGACCCCAAAATCAGCGA
AATGCACCCCGCATTACGTTTGGTGGACCTCAGATTCAACTGGCAGTAACCAGAATGGAGAACGCAGTGGGGCGCGATCAAAACAACGTCGGCCCCAAGG
TTTACCCAATAATACTGCGTCTTGGTTCACCGCTCTCACTCAACATGGCAAGGAAGACCTTAAATTCCCTCGAGGACAAGGCGTTCCAATTAACACCAAT
AGCAGTCCAGATGACCAAATTGGCTACTACCGAAGAGCTACCAGACGAATTCGTGGTGGTGACGGTAAAATGAAAGATTCAGTCCAAGATGGTATTTCTA
CTACCTAGGAACTGGGCCAGAAGCTGGACTTCCCTATGGTGCTAACAAAGACGGCATCATATGGGTTGCAACTGAGGGAGCCTTGAATACACCAAAAGAT
CATTGGCACCCGCAATCCTGCTAACAATGCTGCAATCGTGCTACAACTTCCTCCAAGGAACAACATTGCCAAAAGGCTTTACGCAGAAGGGAGCAGAGGC
GGCAGTCAAGCCTCTTCTCGTTCCTCATCACGTAGTCGCAACAGTTTAAGAAATTCAACTCCAGGCAGCAGTAGGGGAACTTCTCCTGCTAGAATGGCTG
GCAATGGCGGTGATGCTGCTCTTGCTTTGCTGCTGCTTGACAGATTGAACCAGCTTGAGAGCAAAATGTCTGGTAAAGGCCAACAACAACAAGGCCAAAC
TGTCACTAAGAATTGCTGCTGAGGCTTCTAAGAAGCCTCGGCAAAACGTACTGCCACTAAAGCATACAATGTAACACAAGCTTTCGGCAGACGTGGTCCA
GAACAAACCCAAGGAAATTTTGGGGACCAGGAACTAATCAGACAAGGAACTGATTACAAACATTGGCCGCAAATTGCACAATTTGCCCCAGCGCTTCAGC
GTTCTTCGGAATGTCGCGCATTGGCATGGAAGTCACACCTTCGGGAACGTGGTTGACCTACACAGGTGCCATCAAATTGGATGACAAAGATCCAAATTCA
AAGATCAAGTCATTTGCTGAATAAGCATTGACGCATACAAAACATTCCCACCAACAGAGCCTAAAAAGGACAAAAAGAAGAAGGCTGATGAAACTCAAGC
CACCGCAGAGACAGAAGAAACAGCAAACTGTGACTTTTTCCTGCTGCAGATTTGGATGATTTCTCCAAACAATTGCAACAATCCATGAGCAGTGCTGACT
CAACTCAGGCCTAAACTCATGC
>15c12d5c-ab5a-4e78-870c-e6502dfe4d0f|7
ATACCTTCCCAGGTAACAACAAACCAACTTTCGATTTGTAGATCTGTTCTAAACGAACTAAATATTATATTAGTTTTGTCTGTTTGGAACTTTAATTTAG
CCTTGGCAGATTCCAACGGTACTATTACCGTTGAAGAGCTTAAAAAGCTCTTGAACAATGGAACCTAGTAATAGGTTTCCTATTCCTTACATGGATTTGT
CTACAATTTGCCTATGCCAACAGGAATAGGTTTTTGTATATAATTAAGTTAATTTTTCCTCTGGCTGTTATGGCCAGTACTTCTTTAGCTTGTTTGTGCT
TGCTGCTGTTTACAGAATAAATTGGATTCCGGTGGAATTGCTATCGCAATGGCTTGTCTTGTAGGCTTGATGTGGCTCAGCTACTTCATTGCTTTTCAGA
CTGTTTGCGCGTACGCGTTCCATGTGGTCATTCAATCCAGAAACTAACATTTTTCAACGTGCCACTCCATGGCACTATTTGACCAGACCGCTTTCTAGAA
AAAGTGAACTCGTAATCGGAGCTGTGATCCTTCGTGGACATCTTCGTATTGCTGGACACCATCTAGGACGCTGTGACATCAAGGACCTGCCTAAAGAAAT
CACTGTTGCTACATCACGAACGCTTCTTATTACAAATTGGGAGCTCGCAGCGTGTAGCAGGTGACTCAGGTTTTGCTGCATGCAGTCGCTACAGGATTGG
CACTATAAATTAAACACAGACCATTCCAGTAGCAGTGACAATATTGCTTTGCTTGTACAGTAAGTGACAACAGATGTTTCATCTCGTTGACTTTCAGGTT
ACTATAGCAGAGATTACTAATTATTATGAGGACTTTAAAGTTTCCATTTGGAATCTGATTACATCAAACCTCATAATTAAAAATTTATCTAAAGTCACTA
ACTGAGAATAAATATTCTCAATTAGATGAAGAGCAACCAATGGAGATTGATTAAACGAACATGAAAATTATTTCTTGGCACTGATAACACTCGCATCTGT
GAGCTTTATCACTACCAAGAGTGTGTTAGAGGTACAACAGTACTTTAAAAGAACCTTGCTCTCTGGAACATACAAGGGCAATTCACCATTTCATCCTCTA
GCTGATAACAAATTTGCACTGACTTGCTTTAGCACTCAATTTGCTTTTGCTTGTCCTGACGGCGTAAACACGTCTATCAGTTACGTGCCAGATCAGTTCA
CCTAAACTGTTCATCAGACAAGAGGAAGTCAAGAACTTACTCCAATTTTTATTGTTGCGGCAATAGTGTTTATAACACTTGCTCACACTCAAAAGAAAGA
CAGAATGATTGAACTTTCATTAATTGACTTCTATTTGTGCTTTCTAGCCTTTCTGCTATTCCTTGTTTAATTATGCTTATTATTTTTGGTTCACTTGAAC
TGCAAGATCATAATGAAACTTGTCACGCCTAAACGAACATGAAATTTCTTGTTTCTTAGGAATTTATACAACTGTAGCTGCATTTCACCAAGAATGTAGT
TTCATAGTCATGTACTCACATCAACCATATGTAGTTGATGACCCGTGTCCTATTCACTTCTATTCTAAATGGTATATTAGAGTAGGAGCTAGAAAATCAG
CACCTTTAATTGAATTGTGCGTGGATGAGGCTGGTTCTAAAATCACCCATTCAGTACATCGATATCGGTAATTATACAGTTTCCTGTTTACCTTTACAAT
TAATTGCCAGGAACCTAAATTGGGTAGTCTTGTAGTGCGTTGTTCGTTCTATGAAGACTTTAGAGTATCATGACGTTCGTGTTGTTTTAGATTTCATCTA
AACGAACAAACTAAAATGTCTGATAATGGACCCAAAATCAGCGAAATGCACCCGCATTACGTTTGGTGGACCTCAGATTCAACTGGCAGTAACCAGAATA
GAACGCAGTGGGGCGCGATCAAAACAACGTCGGCCCCAAGGTTTACCCAATAATACTGCGTCTTGGTTCACCGCTCTCACTCAACATGGCAAGGAAGACC
TTTAAGAAATTCAACTCCAGGCAGCAGTAGGGGAACTCTCCTGCTAGAATGGCTGGCAATGGCGGTGATGCTGCTCTTGCTTTGCTGCTGCTTGACAGAT
TGAACCAGCTTGAGAGCAAAATGTCTGGTAAAGGCCAACAACAACAAGGCCAAACTGTCACTAAGAATTGCTGCTGAGGCTTTAAGAAGCCTGGCAAAAC
GTACTGCCACTAAAGCATACAATGTAACACAAGCTTTCGGCAGACGTGGTCCAGAACAAACCCAAGGAAATTTTGGGGACCAGGAACTAATCAGACAAGG
AACTGATTACAAACATTGGCCGCAAATTGCACAATTTGCCCCAGCGTTCAGCGTTTTCGGAATGTCGCGCATTGGCATGGAAGTCACACCTTCGGGAACG
TGGTTGACCTACACAGGTGCCATCAAATTGGATGACAAAGATCCAAATTCAAAGATCAAGTCATTCTGCTGAATAAGCATTGACGCATACAAAACATTCC
CACCAACAGAGCCTAAAAAGGACAAAAAGAAGAAGGCTGATGAAACTCAAGCCTTACCGCAGAGACAGAAGAAACAGCAAACTGTGACTCTTTTCCTGCT
GCAGATTTGGATGATTTTCCAAACAATTGCAACAATCCATGAGCAGTGCTGACTCAACTCAGGCCTAAACTCATGCAGACCACAAGGCAGATGGGCTATA
TAAACGTTTCGCTTTCCGTTTACGATATATAGTCTACTTGTGCAGAATGAATTCTCGTAACTACATAGCACAAGTAGATGTAGTTAACTTTAATCACATA
GCAATCTTTAATCAGTGTGTAACATTAGGGGAGGACTTGAAAGAGCCACCACATTTCACCGAGGCCACGCGGAGTACGATCGAGTGTACAGTGAACAATG
CTAGGGAGAGCTGCCTATATGGAAGAGCCCTAATGTGTAAAATTGTTTTAGTAGTGCTATCCCATGTGATTTTAATAGCTTCTTAGGAGAATGACAAAAA
>28791bcb-ae10-4a32-8799-a34e4bad56cb|9
TAAACGAACATGAAAATTACTTTTTCTTGGCACTGATAACACTCGCTACTCTGTGAGCTTTATCACTACCAAGAGTGTGTTAGAGGTACAACAGTACTTT
AAAAGAACCTTGCTTTCTGGAACATACGAGGGCAATTCACCATTTCATCCTCTAGCTGATAACAAAGTTTTAAACTGTATCAGACAAGAGGAAGTTCAAG
AACTTTACTCTCCAATTTTTATTGTTGCGGCAATAGTGTTTATAACACTTTGCTCACACTCAAAAGAAAGACAGAATGATTGAACTTTCATTAATTGACT
TCTATTTGTGCTTTTTAGCCTTTCTGCTATTCCTTGTTTTAATTATGCTTATTATCTTTTGGGTTCACTTGAACTGCAAGATCATAATGAAACTTGTCAC
GCCTAAACGAACATGAAATTTCTTGTTTTAGGAATATTTACAACTGTAGCTGCATTTCACCAAGAATGTAGTTTCAAGTATGTACTCAACATCAACCATA
TGTAGTTGATGACCCGTGTCCTATTCACTTCTATTCTAAATGGTATATTAGAGTAGGAGCTAGAAAATCAGCACCTTTAATTGAATTGTGCGTGGATGAG
GCTGGTTCTAAATCACCCATTCAGTACATCGATATCGGTAATTATACAGTTTCCTGTTTACCTTTTACAATTAATTGCCAGGAACCTAAATTGGGTAGTC
TTGTAGTGCGTTGTTCGTTCTATGAAGACTTTAGAGTATCATGACGTTCGTGTTGTTTTAGATTTCATCTAAACGAACAAACTAAAATGTCTGATAATGG
ACCCAAAATCAGCGAAATGCACCCCGCATTACGTTTGGTGGACCTCAGATTCAACTGGCAGTAACCAGAATGGAGAACGCAGTGGGGCGCGATCAAAACA
ACGTCGGCCCCAAGGTTTACCCAATAATACTGCGTCTTGGTTCACCGCTTTCACTCAACATGGCAAGGAAGACCTTAAATTCCCTCGAGGACAAGGCGTT
CCAATTAACACCAATAGCAGTCCAGATGACCAAATTGGCTACTACCGAAGAGCTACCAGACGAATTCGTGGTGGTGACGGTAAAATGAAAGATCTCAGTC
CAAGATGGTATTTCTACTACCTAGGAACTGGGCCAGAAGCTGGACTTCCCTATGGTGCTAACAAAGACGGCATCATATGGGTTGCAACTGAGGGAGCCTT
GAATACACCAAAAGATCATTGGCACCCGCAATCCTGCTAACAATGCTGCAATCGTGCTACAACTTTCCAAGGAACAACATTGCCAAAAGGCTTTACGCAG
AAGGGAGCAGAGGCGGCAGTCAAGCCTCTTCTCGTTCCTCATCACGTAGTCGCAACAGTTTAAGAAATTTTCAACTCCAGGCAGCAGTAGGGAACTTTCC
TGCTAGAATGGCTGGCAATGGCGGTGATGCTGCTCTTGCTTTGCTGCTGCTTGACAGATTGAACCAGCTTGAGAGCAAAATGTCTGGTAAAGGCCAACAA
CAACAAGGCCAAACTGTCACTAAGAATCTGCTGCTGAGGCTTCTAAGAAGCCGGCAAAACGTACTGCCACTAAAGCATACAATGTAACACAAGCTTTCGG
CAGACGTGGTCCAGAACAAACCCAAGGAAATTTTGGGGACCAGGAACTAATCAGACAAGGAACTGATTACAAACATTGGCCGCAAATTGCACTGTTTGCC
CCAGCGCTTCAGCGTTTTCGGAATGTCGCGCATTGGCATGGAAGTCACACTCGGGAACGTGGTTGACCTACACAGGTGCCATCAAATTGGATGACAAAGA
TCCAAATTCAAAGATCAAGTCATTTTTGCTGAATAAGCATATTGACGCATACAAAACATTCCCACCAACAGAGCCTAAAAAAGGACAAAAAGAAGAAGGC
TGATGAAAACAAGCCTTACCGCAGAGACAGAAGAAACAGCAAACTGTGACTCTTTTCCTGCTGCAGATTTGGATGATTTCCAAACAATTGCAACAATCCA
TGAGCAGTGCTGACTCAACTCAGGCCTAAACTCATGCAGACACAAGGCAGATGGGCTATATAAACGTTTTCGCTTTTCCGTTTACGATATAGTCTACTCT
TGTGCAGAATGAATTCTCGTAACTACATAGCACAAGTAGATGTAGTTAACTTTAATCTCACATAGCAATCTTTAATCAGTGTGTAACATTAGGGAGGACT
TGAAAGAGCCACCATCTTCACCGAGGCCACGCGGAGTACGATCGAGTGTACAGTGAACAATGCTAGGGAGAGCTGCCTATATGGAAGAGCCCTAATGTGT
AAAATTAATTTAGTAGTGCTATCCCATGTGATTTTAATAGCTTCTTAGGAGAATGACAAAAA
>fd25a1a0-f979-4d95-a7c6-5f9a15acec23|9
ATACCTTCCCAGGTAACAAACCAACCAACTTCGATCTCTTGTAGATCTGTTCTCTAAACGAACTTTAAAATCTGTGTGGCTGTCACTCGGCTGCATGCTT
AGTGCACACGCAGTATAATTAATAACTAATTGTCGTTGACAGGACACGAGTAACTCGTCTATTTTGCAGGCTGCTTACGGTTTCGTCCGTGTTGCAGCCG
ATCATCAGCACATCTAGGTTCGTCCGGGTGTGACCGAAAGGTAAGATGGAGAGCCTTGTCCCTGGTTTCAACGAGAAAACACACGTCCATTCAGTTTGCC
TGTTTTACAGGTTCGCGACGTGCTCGTACGTGGCTTTGGAGACTCCGTGGAGGAGGTCTTATCAGAGGCACGTCAACATCTTAAAGATGGCACTTGTGGC
TTAGTAGAAGTTGAAAAAGGCGTTTGCCTCAACTTGAACAGCCCTATGTGTTCATCAAACGTTCGGATGCTCGAACTGCACCTCATGGTCATGTTATGGT
TGAGCTGGTAGCAGAACTAAGGCATTCAGTACGGTCGTAGTGGTGAGACACTTGGTGTCCTTGTCCCTCATGTGGGCGAAATACCAGTGGCTTACCGCAA
GGTTCTTCGTAAGAACGGTAATAAAGGAGCTGGTGGCCATAGTTACGGCGCCGATCTAAAGTCATTTGACTTAGGCGACGAGCTTGGCACTGATCCTTAT
GAAGATTTCAAGAAAAACTGGAACACTAAACATAGCAGTGGTGTTACCCGTGAACTCATGCGTGAGCTTAACGGAGGGGCATACACTCGCTATGTCGATA
ACAACTCTGTGGCCCTGATGGCTACCCTTTGAGTGCATTAAAGACCTTTAGCACGTGCTGGTAAAGCTCATGCACTTTGTCCGAACAACTGGACTTTATT
GACTAAGAGGGTGTATACTGCTGCCGTGAACATGAGCATGAAATTGCTTGGTACACGGAACGTTCTGAAAAGAGCTATGAATTGCAGACACCTTTTGAAA
TTAAATTGGCAAAGAAATTTGACACCTTCAATGGGGAATGTCCAAATTTTGTATTTCCCTTAAATTCCATAATCAAGACTATTCAACCAAGGGTTGAAAA
GAAAAAGCTTGATGGCTTTATGGGTAGAATTCGATCTGTCTATCCAGTTGCGTCACCAAATGAATGCAACCAAATGTGCCTTTCAAACTCATGAAGTGTG
ATCATTGTGGTGAAACTTCATGGCAGACGGGCGATTTTGTTAAAGCCACTTTGCGAATTTGTGGCACTGAGAATTTGACTAAAAGAAGGTGCCACTACTT
GTGGTTACTTACCCCAAAATGCTGTTGTTAAAATTTATTGTCCAGCATGTCACAATTCAGAAGTAGGACCTGAGCATAGTCTTGCCGAATACCATAATGA
ATCTGGCTTGAAAACCATTCTTCGTAAGGGTGGTCGCACTATTGCCTTTGGAGGCTGTGTGTCTCTTATGTTGGTTGCCAACAAGTGTGCCTATTGGGTT
CCACGTGCTAGCGCTAACATAGGTTGTAACCATACAGGTGTTGTTGGAGAAGGTTCCGAAGGTCTTAATGACAACCTTCTTGAAATACTCCAAAAAGAGA
AAGTCAACATCAATATTGTTGGTGACTTTAAACTTAATGAAGAGATCGCCATTATTTTGGCATCTTCTGCTTCCACAAGTGCTTTTGTGGAAACTGTGAA
AGGTTTGGATTATAAAGCATTCAAACAAATTGTTGAATCCTGTGGTAATTTTAAAGTTACAAAAGGAAAAGCTAAAAAGGTGCCTGGAATATTGGTGAAC
AGAAATCAATACTGAGTCCTCTTTATGCATTTGCATCAGAGGCTGCTCGTGTTGTACGATCAATTTCTCCCGCACTCTTGAAACTGCTCAAAATCTGTGC
GTGTTTTACAGAAGGCCGCTATAACAATACTAGATGGAATTTGATTTTTCCAAACAATTGCAACAATCCATGAGCAGTGCTGACTCAACTCAGGCCTAAA
CTCATGCAGACCACAAGGCAGATGGGCTATAAACGTTTCGCTTTTCCGTTTACGATATAGTCTACTTGTGCAGAATGAATTCTCGTAACTACATAGCACA
AGTAGATGTAGTTAACTTTAATCTCACATAGCAATCTTTAATCAGTGTGTAACATTAGGGAGGACTTGAAAGAGCCACACGATTCACCGAGGCCACGCGG
AGTACGATCGAGTGTACAGTGAACAATGCTAGGGAGAGCTGCCTATATGGAAGAGCCCTAATGTGTAAAATTAATTTTAGTAGTGCTATCCCCATGTGAT
TTTAATAGCTTTCTAGGAGAATGACAAAAA
>ccdfee8b-d46c-4c5b-b64a-6cd09563a42b|21
ATACCTTCCCAGGTAACAAACCAACCAACTTTCGATCTTGTAGATCTGTTCTCTAAACGAACATGAAAATTATTTTCTTGGCACTGATAACACTTCGCTA
CTTGTGAGCTTTATCACTACCAAGAGTGTGTTAGAGGTACAACAGTACTTTAAAAGAACCTTGCTTCTGGAACATACGAGGGCAATTCACCATTTCATCC
TCTAGCTGATAACAAATTTGCACTGACTTGCTTTAGCACTCAATTTGCTTTTGCTTGTCCTGACGGCGTAAAACACGTCTATCAGTTACGTGCCAGATCA
GTTTCACCTAAACTGTTCATCAGACAAGAGGAAGTTCAAGAACTTTACTCTCCAATTTTTTTATTGTTGCGGCAATAGTGTTTATAACACTTTGCTCACA
CTCAAAAGAAAGACAGAATGATTGAACTTTCATTAATTGACTTCTATTTGTGCTTTTTAGCCTTTCTGCTATTCCTTGTTTTAATTATGCTTATTATATT
TTGGTTTCACTTGAACTGCAAGATCATAATGAAACTTGTCACGCCTAAACGAACATGAAATTTCTTGTTTTCTTTAGGAA
>d4cdb948-ec2f-4ddd-90df-6085e5eb7b80|10
CCTTCCCCAGGTAACAAACCAACCAACTTCGATCTGTAGATCTGTTCTCTAAACGAACAAACTAAAATGTCTGATAATGGACCCCAAAATCAGCGAAATG
CACCCCGCATTACGTTTGGTGGACCCTCAGATTCAACTGGCAGTAACCAGAATAGAGAACGCAGTGGGGCGCGATCAAAACAACGTCGGCCCCAAGGT
>f8332a79-7ad4-4153-be20-46bdb4329f50|12
TCCCAGGTAACAAAACCACCAACTTTCGATTCTTGTAGATCTGTTTTCTAAACGAACAAACTAAAATGTCTGATAATGGACCCAAAATCAGCGAAATGCA
CCCCGCATTACGTTTGGTGGACCTCAGATTCAACTGGCAGTAACCAGAATGGAGAACGCAGTGGGCGCGATCAAACAACGTCGGCCCCAAGGTTTACCCA
ATAATACTGCGTCTTGGTTCCGCTCACTCAACATGGCAAGGAAGACCTTAAATTCCCTCGAGGACAAGGCGTTCCAATTAACACCAATAGCAGTCGCAAC
AGTTTAAGAATTTCAACTCCAGGCAGCAGTAGGGAACTTTCCTGCTAGAATGGCTGGCAATGGCGGTGATGCTGCTCTTGCTTTGCTGCTGCTTGACAGA
TTGAACCAGCTTGAGAGCAAAATGTCTGGTAAAGGCCAACAACAACAAGGCCAAACTGTCACTAAGAATCTGCTGCTGAGGCTTCTAAGAAGCTCGGCAA
AACGTACTGCCACTAAAGCATACAATGTAACACAAGCTTCGGCAGACGTGGTCCAGAACAAACCCAAGGAAATTTTGGGGACCAGGAACTAATCAGACAA
GGAACTGATTACAAACATTGGCCGCAAATTGCACAATTTGCCCCAGCGCTTCAGCGTTTTCGGAATGTCGCGCATTGGCATGGAAGTCACTCTCGGGAAC
GTGGTTGACCTACACAGGTGCCATCAAATTGGATGACAAAGATCCAAATTTCAAAGATCAAGTCATTTTGCTGAATAAGCATATTGACGCATACAAAACA
TTCCCACCAACAGAGCCTAAAAAGGACAAAAGAAGAAGGCTGATGAAACTCAAGCCTTACCGCAGAGACAGAAGAAACAGCAAACTGTGACTTTTTCCTG
CTGCAGATTTGGATGATTTCCAAACAATTGCAACAATCCATGAGCAGTGCTGACTCAACTCAGGCCTAAACTCATGCAGACATCAAGGCAGATGGGCTAT
ATAAACGTTTTCGCTTTCCGTTTACGATATAGTCTACTTGTGCAGAATGAATTCTCGTAACTACATAGCACAAGTAGATGTAGTTAACTTTAATCACATA
GCAATCTTTAATCAGTGTGTAACATTAGGGAGGACTTGAAAGAGCCACATTTCACCGAGGCCACGCGGAGTACGATCGAGTGTACAGTGAACAATGCTAG
GGAGAGCTGCCTATATGGAAGAGCCCTAATGTGTAAAATTAATTTTAGTAGTGCTATCCCATGTGATTTTAATAGCTTCTTAGGAGAATGACAAAAAA
>2aaf15f4-99e0-44c4-9d99-1fcef23a6221|6
ATACCTTCCCAGGTAACAAACCAACCAACTTCGATCTCTTGTAGATCTGTCTCTAAACGAACTTTAAAATCTGTGTGGCTGTCACTCGGCTGCATGCTTA
GTGCACTCACGCAGTATAATTAATAACTAATTACTGTCGTTGACAGGACACGAGTAACTCGTTTCACTTGCAGGCTGCTTACGGTTTCGTCCGTGTTGCA
GCCGATCATCAGCACATCTAGGTTTCGTCCAGGTGTGACCGAAAAGGTAAGATGGAGAGCCTTGTCCCTGGTTTCAACGAGAAAACACACGTCCATTCAG
TTTGCCTGTTTTACAGGTTCGCGACGTGCTCGTACGTGGCTTGGAGACTCCGTGGAGGAGGTCTTATCAGAGGCACGTCAACATCTTTAAAGATGGCACT
TGTGGCTTAGTAGAAGTTGAAAAAGGCGTTTTGCCTCAACTTGAACAGCCCTATGTGTTCATCAAACGTTCGGATGCTCGAACTGCACCTCATGGTCATG
TTATGGTTGAGCTGGTAGCAGAACTCGAAGGCATTCAGTACGGTCGTAGTGGTGAGACACTTGGTGTCCTTGTCCCTCATGTGGGCGAAATACCAGTGGC
TACCGCAAGGTTCTTCTTCGTAAGAACGGTAATAAAGGAGCTGGTGGCCATAGTTACGGCGCCGATCTAAAGTCATTTGACTTAGGCGACGAGCTTGGCA
CTGATCCTTATGAAGATTTCAAGAAACTGGAACACTAAACATAGCAGTGGTGTTACCCGTGAACTCATGCGTGAGCTTAACGGAGGGCATACACTCGCTA
TGTCGATAACATTGTGGCCCTGATGAATACCCTCTTGAAAGTGCATTAAAGACCTTCTAGCACGTGCTGGTAAAGCTCTATGCACTTTTTGTCCGAACAA
CTGGACTTTATTGACTAAGAGGTGTATACTGCTGCCGTGAACATGAGCATGAAATTGCTTGGTACACGGAACGTTCTGAAAAGAGCTATGAATTGCAGAC
ACCTTTGAAATTAAATTGGCAAAAGAAATTTGACACCTTTCAATGGGAATGTCCAAATTTTGTATTTCCCTTAAATTCCATAATCAAGACTATTCAACCA
AGGTTGAAAAGAAAAAGCTTGATGGCTTTATGGGTAGAATTCGATCTGTCTATCCAGTTGCGTCACCAAATGAATGCAACCAAATGTGCCTTCAACTCTC
ATGAAGTGTGATCATTGTGGTGAAACTCATGGCAGACGGGCGATTTTTGTTAAAGCCTTTGCGAATTTTGTGGCACTGAGAATTTGACTAAAGAAGGTGC
CACTACTTGTGGAGAATGGCTGGCAATGGCGGTGATGCTGCTCTTGCTTTGCTGCTGCTTGACAGATTGAACCAGCTTGAGAGCAAAATGTCTGGTAAAG
GCCAACAACAACAAGGCCAAACTGTCACTAAGAAATTGCTGCTGAGGCTTCTAAGAAGCCTCGGCAAAACGTACTGCCACTAAAGCATACAATGTAACAC
AAGCTTTCGGCAGACGTGGTCCAGAACAAACCCAAGGAAATTTTGGGGACCAGGAACTAATCAGACAAGGAACTGATTACAAACATTGGCCGCAAATTGC
ACAATTTGCCCCAGCGTTCAGCGTTTTCGGAATGTCGCGCATTGGCATGGAAGTCACACCTCGGGAACGTGGTTGACCTACACAGGTGCCATCAAATTGG
ATGACAAAGATCCAAATTCAAAGATCAAGTCATTTTGCTGAATAAGCATTGACGCATACAAAACATTCCCACCAACAGAGCCTAAAAAGGACAAAAAGAA
GAAGGCTGATGAAACTCAAGCCCACATCAAGAGACAGAAGAAACAGCAAACTGTGACTCTTTCCTGCTGCAGATTTGGATGATTTCTCCAAACAATTGCA
ACAATCCATGAGCAGTGCTGACTCAACTCAGGCCTAAAACTCATGCAGACATCCAAGGCAGATGGGCTATATAAACGTTTCGCTTTTCCGTTTACGATAT
GGTCTACTCTTGTGCAGAATGAATTCTCGTAACTACATAGCACAAGTAGATGTAGTTAACTTTAATCTCACATAGCAATTTTTAATCAGTGTGTAACATT
AGGGAGGACTTGAAAGAGCCACCACATTTCACCGAGGCCACGCAAGAGTACGATCGAGTGTACAGTGAACAATGCTAGGGAGAGCTGCCTATGGAAGAGC
CCTAATGTGTAAAATTAATTTTAGTAGTGCTATCCCCCATGTGATTTTAATAGCTTTCTAGGAGAATGACAGC
>7e17cc50-8a80-45e1-b3f6-c39811ebe5bb|5
ATTTCCTTCCCAGGTAACAAACCAACCAACTTTCGATCTTGTAGATCTGTTCTCTAAACGAACAAACTAAAATGTCTGATAATGGACCCAAAATCAGCGA
AATGCACCCCGCATTACGTTTGGTGGACCCTCAGATTCAACTGGCAGTAACCAGAATAGAGAACGCAGTGGGGCGCGATCAAACAACGTCGGCCCCAAGG
TTTACCCAATAATACTGCGTCTTGGTTCACCGCTCACTCAACATGGCAAGGAAGACCTTAAATTCCCTCGAGGACAAGGCGTTCCAATTAACACCAATAG
CAGTCCAGATGACCAAATTGGCTACTACCGAAGAGCTACCAGACGAATTCGTGGTGGTGACGGTAAAATGAAAGAGATCAGTCCAAGATGGTAAAGGCCA
ACAACAAGGCCAAACTGTCACTAAGAAATCTGCTGCTGAGGCTTCTAAGAAGCCATCGGCAAAACGTACTGCCACTAAAGCATACAATGTAACACAAGCT
TTCGGCAGACGTGGTCCAGAACAAACCCAAGGAAATTTTGGGGACAAGGAACTAATCAGACAAGGAACTGATTACAAACTGGCCGCAAATTGCACAATTT
GCCCCAGCGCTTCAGCGTTCTTCGGAATGTCGCGCATTGGCATGGAAGTCACACCTCTGGAACGTGGTTGACCTACACAGGTGCCATCAAATTGGATGAC
AAAGATCCAAATTCAAAGATCAAGTCATTTTGCTGAATAAGCATTGACGCATACAAAACATTCCCACCAACAGAGCCTAAAAAGGACAAAAAGAAGAAGG
CTGATGAAACTCAAGCCTTACCAAGAGACAGAAGAAACAGCAAACTGTGACTCTTTTCCTGCTGCAGATTTGGATGATTCTCCAAACAATTGCAACAATC
CATGAGCAGTGCTGACTCAACTCAGGCCTAAACTCATGCAGACATCAAGGCAGATGGGCTATATAAACGTTTCGCTTTCCGTTTACGATATAGTCTACTT
GTGCAGAATGAATCTCGTAACTATAGCACAAGTAGATGTAGTTACTTTAATCTCTAGCAATCTTTAATCAGTGTGTAACATTAGGGAGGACTTGAAAGAG
CCACCACATTCACCGAGGCCACGCGGAGTACGATCGAGTGTACAGTGAACAATGCTAGGGAGAGCTGCCTATATGGAAGAGCCCTAATGTGTAAAATTAA
TTTTAGTAGTGCTATCCCCATGTGATTTTAATAGCTCTTAGGAGAATGACAAGATCCCCCCTACCCTACACATAACCCACCATATTTATATTTAACATTT
ACAACCCCAACCCCCAATAAT
>9283055e-02c6-49bd-b530-1a7ca590057c|5
ATACCTTCCCAGGTAACAAAAACCAACCAACTTTCGATCTCTTGTAGATCTGTTTTCTAAACGAACATGAAAATTATTTTTCTTGGCACTGATAACACTC
GCTACTTGTGAGCTTTATCACTACCAAGAGTGTGTTAGAGGTACAACAGTACTTTTTAAAAGAACCTTGCTTCTGGAACATACGAGGGCAATTCACCATC
ATCCTCTAGCTGATAACAAATTTGCACTGACTTGCTTTAGCACTCAATTTGCTTTGCTTGTCCTGACGGCGTAAAACACGTCTATCAGTTACGTGCCAGA
TCAGTTTCACCTAAACTGTTCATCAGACAAGAGGAAGTTCAAGAACTTTACTCCAATTTTTATTGTTGCGGCAATAGTGTTTATAACACTTTGCTCACAC
TCAAAAGAAAGACAGAATGATTGAACTTTCATTAATTGACTTCTATTGCTTTTTTGCCTTGGCCGCAAATTGCACAATTTGCCCCCAGCGCTTCAGCGTT
CTTCGGAATGTCGCGCATTGGCATGGAAGTCACACCTTCGGGAACGTGGTTGACCTACACAGGTGCCATCAAATTGGATGACAAAGATCCAAATACAAAG
ATCAAGTCATTTTGCTGAATAAGCATTGACGCATACAAAACATTCCCACCAACAGAGCCTAAAAAGGACAAAAGAAGAAGGCTGATGAAACTCAAGCCTT
ACCGCAAGAGACAGAAGAAACAGCAAACTGTGACTCTTTTCCTGCTGCAGATTTGGATGATTTCTCCAAACAATTGCAACAATCCATGAGCAGTGCTGAC
TCAACTCAGGCCTAAACTCATGCAGACCACAAGGCAGATGGGCTATATAAACGTTTCGCTTTTCCGTTTACGATATAGTCTACTTGTGCAGAATGAATTC
TCGTAACTACATAGCACAAGTAGATGTAGTTAACTTTAATCACATAGCAATTTTAATCAGTGTGTAACATTAGGGAGGACTTGAAAGAGCCACCACATTT
CACCGAGGCCACGCGGAGTACGATCGAGTGTACAGTGAACAATGCTAGGGAGAGCTGCCTATATGGAAGAGCCCTAATGTGTAAAATTAATTTTAGTAGT
GCTATCCCCATGTGATTTTAATAGCTTAGGAGAATGACAAAGC
>df55a5cc-b28c-429e-9f68-ae593c4201ef|6
ATACCTTCCCAGGTAACAAACCAACCAACTTCGATCTCTGTAGATCTGTCTCTAAACGAACATGAAAATTATTTTCTTGGCACTGATAACACTCGCTACT
TGTGAGCTTTATCACTACCAAGAGTGTGTTAGAGGTACAACAGTACTTTAAAAGAACCTTGCTTGCTCTGGA
>5057f309-cb56-4024-92c1-ad3d1fe704b0|6
TTTGGTTCACTTGAACTGCAAGATCAATGAAACTTGTCACGCCTAAACGAACATGAAATTTCTTGTTTTCTTAGGAATCATCTACAACTGTAGCTGCATT
[truncated: 649,886 more chars]
