# Supplementary material for: Evolution of naturally arising SARS-CoV-2 defective interfering particles
Source: Commun Biol. 2022 Oct 27;5:1140. doi: 10.1038/s42003-022-04058-5 (PMC9610340; doi:10.1038/s42003-022-04058-5)
Supplement: Supplementary file 7 — Supplementary Data 5 [file 42003_2022_4058_MOESM7_ESM.zip › experiment2/Pipeline_intermediate_files_experiment2/collapsed_RNA_models_reconstruction_trans_read_experiment_2_passage_15.bed]

NC_045512.2	9	371	p15_G1.1;40b8563d-1880-4164-96d7-94ac22ec3191|30	40	+	9	371	255,0,0	1	362	0
NC_045512.2	13	13544	p15_G1.2;4465d885-b8cd-4271-845d-9a51d626407c|11	40	+	13	13544	255,0,0	2	736,234	0,13297
NC_045512.2	9	13541	p15_G1.2;cluster1324.fasta:2	40	+	9	13541	255,0,0	2	740,231	0,13301
NC_045512.2	9	29874	p15_G1.3;cluster_67	40	+	9	29874	255,0,0	2	2095,634	0,29231
NC_045512.2	9	29878	p15_G1.4;cluster_96	40	+	9	29878	255,0,0	3	57,278,213	0,25372,29656
NC_045512.2	10	29112	p15_G1.5;cluster_97	40	+	10	29112	255,0,0	3	56,396,65	0,15765,29037
NC_045512.2	10	29872	p15_G1.6;cluster_76	40	+	10	29872	255,0,0	2	1345,435	0,29427
NC_045512.2	10	29873	p15_G1.7;cluster_73	40	+	10	29873	255,0,0	2	1581,520	0,29343
NC_045512.2	10	29873	p15_G1.8;cluster_47	40	+	10	29873	255,0,0	2	3476,1134	0,28729
NC_045512.2	10	29874	p15_G1.9;cluster_39	40	+	10	29874	255,0,0	3	739,3700,576	0,13300,29288
NC_045512.2	10	29875	p15_G1.10;cluster_60	40	+	10	29875	255,0,0	3	739,1861,501	0,13300,29364
NC_045512.2	10	29875	p15_G1.11;cluster_41	40	+	10	29875	255,0,0	4	739,2936,789,389	0,13300,28321,29476
NC_045512.2	10	29875	p15_G1.12;cluster_28	40	+	10	29875	255,0,0	5	739,3069,805,402,371	0,13300,16752,28745,29494
NC_045512.2	10	29876	p15_G1.13;cluster_11	40	+	10	29876	255,0,0	3	739,5314,2561	0,13300,27305
NC_045512.2	10	29877	p15_G1.14;cluster_70	40	+	10	29877	255,0,0	4	739,350,880,510	0,13300,14339,29357
NC_045512.2	10	29878	p15_G1.15;cluster593.fasta:2	40	+	10	29878	255,0,0	3	56,947,412	0,15765,29456
NC_045512.2	10	29879	p15_G1.16;cluster_59	40	+	10	29879	255,0,0	5	849,533,1121,911,450	0,13413,14376,15799,29419
NC_045512.2	10	29874	p15_G1.17;cluster_19	40	+	10	29874	255,0,0	3	739,5137,598	0,13300,29266
NC_045512.2	11	29893	p15_G1.17;ad3796c6-dd9f-45af-952b-15aae6740c63|5	40	+	11	29893	255,0,0	3	738,5137,627	0,13299,29255
NC_045512.2	11	168	p15_G1.18;e6e9942c-7277-451c-b8e7-27e4544ecc5a|7	40	+	11	168	255,0,0	1	157	0
NC_045512.2	11	442	p15_G1.19;cluster_98	40	+	11	442	255,0,0	1	431	0
NC_045512.2	11	439	p15_G1.19;62cb7b62-c324-430a-a4e2-c154c637d9a2|7	40	+	11	439	255,0,0	1	428	0
NC_045512.2	11	553	p15_G1.20;696f47b5-3466-495d-b901-108adf5e9116|13	40	+	11	553	255,0,0	1	542	0
NC_045512.2	11	13715	p15_G1.21;4f81c1e4-e7f8-4698-bac8-8bcce87545e7|10	40	+	11	13715	255,0,0	2	738,405	0,13299
NC_045512.2	13	13772	p15_G1.22;4de36f69-2b2b-4658-b72b-82658334379a|7	40	+	13	13772	255,0,0	2	736,462	0,13297
NC_045512.2	11	13760	p15_G1.22;f94ca632-d144-41a9-9106-a0044528a3da|6	40	+	11	13760	255,0,0	2	738,450	0,13299
NC_045512.2	11	13904	p15_G1.23;c04d4d8e-48b1-4a22-a4bc-b2de8da66433|13	40	+	11	13904	255,0,0	2	738,594	0,13299
NC_045512.2	11	13949	p15_G1.24;bb38fbab-acbc-4526-9614-8d13724c6c94|7	40	+	11	13949	255,0,0	2	738,639	0,13299
NC_045512.2	11	14203	p15_G1.25;ae6032c4-4a97-44b6-a87a-5fc738378427|6	40	+	11	14203	255,0,0	2	738,893	0,13299
NC_045512.2	11	14317	p15_G1.26;e307b9bf-d617-4ea0-947b-0c90d49bae79|8	40	+	11	14317	255,0,0	2	738,1007	0,13299
NC_045512.2	11	14543	p15_G1.27;5a8c9fcf-9c56-4973-9f0d-3204876e8869|16	40	+	11	14543	255,0,0	2	738,1233	0,13299
NC_045512.2	11	14840	p15_G1.28;57aefc85-b17d-4add-b06d-310b7a8f315b|11	40	+	11	14840	255,0,0	2	738,1530	0,13299
NC_045512.2	11	15099	p15_G1.29;6ca5a077-539b-416b-96ae-8aa071cd7052|14	40	+	11	15099	255,0,0	2	738,1789	0,13299
NC_045512.2	11	15271	p15_G1.30;0348479a-17a4-4f3c-8f2e-c515e7fbb777|7	40	+	11	15271	255,0,0	2	738,1961	0,13299
NC_045512.2	11	15313	p15_G1.31;97614433-eb59-49fa-bddc-80183ca3b6e2|13	40	+	11	15313	255,0,0	2	738,2003	0,13299
NC_045512.2	11	15486	p15_G1.32;e476064a-32f4-4f41-9d87-f1c6f74dc3a9|9	40	+	11	15486	255,0,0	2	738,2176	0,13299
NC_045512.2	11	15647	p15_G1.33;0c695ab9-9f0a-40bf-902c-97b334810e0c|14	40	+	11	15647	255,0,0	2	738,2337	0,13299
NC_045512.2	11	15712	p15_G1.34;acb8a82a-ebf4-4fac-bc2d-9365312d2f01|5	40	+	11	15712	255,0,0	2	738,2402	0,13299
NC_045512.2	11	15781	p15_G1.35;91a32c81-a6a2-4da8-b9e3-21abcca86c28|14	40	+	11	15781	255,0,0	2	738,2471	0,13299
NC_045512.2	11	15974	p15_G1.36;e2e14bd8-4276-479e-8468-a0bbac0ea039|12	40	+	11	15974	255,0,0	2	738,2664	0,13299
NC_045512.2	11	16076	p15_G1.37;db82df1b-9d4f-4911-a26d-266e9ebf616c|6	40	+	11	16076	255,0,0	2	738,2766	0,13299
NC_045512.2	11	16272	p15_G1.38;953a81c3-60a2-4dc0-a155-61fc9479fb53|8	40	+	11	16272	255,0,0	2	738,2962	0,13299
NC_045512.2	11	16509	p15_G1.39;d63cfbe2-5f7b-4f81-bd4a-6d56e2c68539|11	40	+	11	16509	255,0,0	2	738,3199	0,13299
NC_045512.2	11	17342	p15_G1.40;b979be9e-f0ba-42f7-8c16-05f5174edf7e|8	40	+	11	17342	255,0,0	2	738,4032	0,13299
NC_045512.2	11	17409	p15_G1.41;9b1ae2ec-2bcd-495a-b49d-ce0ce9275390|9	40	+	11	17409	255,0,0	2	738,4099	0,13299
NC_045512.2	11	26150	p15_G1.42;cluster_55	40	+	11	26150	255,0,0	2	54,4599	0,21540
NC_045512.2	11	27638	p15_G1.43;36d45985-4bc5-48b6-830b-85c58212ec38|5	40	+	11	27638	255,0,0	2	53,255	0,27372
NC_045512.2	11	27677	p15_G1.44;13a483c9-d1a7-44c6-b014-95148b22468e|8	40	+	11	27677	255,0,0	2	53,1210	0,26456
NC_045512.2	11	27728	p15_G1.45;0869ee31-62a4-495d-8a88-3565679896d1|6	40	+	11	27728	255,0,0	2	53,344	0,27373
NC_045512.2	11	28365	p15_G1.46;cluster_92	40	+	11	28365	255,0,0	3	55,481,279	0,27373,28075
NC_045512.2	11	28581	p15_G1.47;ad586b72-e42e-41bc-bcf9-9c89afd8f400|5	40	+	11	28581	255,0,0	2	55,1197	0,27373
NC_045512.2	11	28598	p15_G1.48;ab8ec4c0-3831-4e9f-977a-8de233cb5176|10	40	+	11	28598	255,0,0	2	53,344	0,28243
NC_045512.2	11	28599	p15_G1.48;cluster2011.fasta:2	40	+	11	28599	255,0,0	2	51,345	0,28243
NC_045512.2	11	28633	p15_G1.49;5d8f26c7-a0a5-43d0-9542-82855cb9d502|6	40	+	11	28633	255,0,0	2	53,1249	0,27373
NC_045512.2	11	28654	p15_G1.50;e09e0dbf-3506-4852-9e69-483ea37ca448|15	40	+	11	28654	255,0,0	2	53,400	0,28243
NC_045512.2	11	28701	p15_G1.51;3dbf9846-5026-40da-a0f8-943e584c520a|9	40	+	11	28701	255,0,0	2	53,447	0,28243
NC_045512.2	11	28806	p15_G1.52;62dec77b-6cc9-4fc3-b613-9404d6aec78d|5	40	+	11	28806	255,0,0	3	738,5319,159	0,13299,28636
NC_045512.2	11	28885	p15_G1.53;ca953ab9-fc20-4439-84fa-e7f39ed54130|5	40	+	11	28885	255,0,0	2	55,1501	0,27373
NC_045512.2	11	29118	p15_G1.54;cluster_57	40	+	11	29118	255,0,0	3	57,2853,471	0,15765,28636
NC_045512.2	11	29163	p15_G1.55;676b3ccf-9778-41c6-9f51-334783b6b5b3|5	40	+	11	29163	255,0,0	2	53,909	0,28243
NC_045512.2	11	29244	p15_G1.56;13da7370-5591-49ea-a46d-76f11334cf41|6	40	+	11	29244	255,0,0	2	53,990	0,28243
NC_045512.2	11	29489	p15_G1.57;cluster_37	40	+	11	29489	255,0,0	4	738,2961,1384,582	0,13299,16350,28896
NC_045512.2	11	29518	p15_G1.58;c8e81f26-c767-40e8-833d-371732da4498|11	40	+	11	29518	255,0,0	2	53,1264	0,28243
NC_045512.2	11	29718	p15_G1.59;07a5e671-5910-4f39-82fd-4e2fcad6596f|23	40	+	11	29718	255,0,0	2	53,1464	0,28243
NC_045512.2	11	29718	p15_G1.60;9e13ac2e-1185-4094-97d9-ae709d34e565|5	40	+	11	29718	255,0,0	2	55,2334	0,27373
NC_045512.2	11	29851	p15_G1.61;fda7ee62-568a-41f8-83c6-c311a249e578|50	40	+	11	29851	255,0,0	3	738,5097,509	0,13299,29331
NC_045512.2	11	29870	p15_G1.62;cluster1709.fasta:2	40	+	11	29870	255,0,0	4	738,1436,1199,1223	0,13299,17419,28636
NC_045512.2	11	29871	p15_G1.63;14d55fa6-a8ce-4459-9c9a-c53c8043ae5b|5	40	+	11	29871	255,0,0	3	53,2436,1972	0,25370,27888
NC_045512.2	11	29871	p15_G1.64;2a6334cd-2495-4fa0-bf9b-8f7e4bcf2c7c|5	40	+	11	29871	255,0,0	3	53,424,709	0,27373,29151
NC_045512.2	11	29871	p15_G1.65;16e3206e-ddfe-43d0-84bc-771577038dc2|7	40	+	11	29871	255,0,0	3	55,409,699	0,27373,29161
NC_045512.2	11	29871	p15_G1.66;7116c9ea-9cc9-4d01-93ed-37ea63bd8ad8|28	40	+	11	29871	255,0,0	3	57,579,1224	0,18039,28636
NC_045512.2	11	29871	p15_G1.67;b6e193bd-46d3-4d13-aa01-674bce9fefe1|12	40	+	11	29871	255,0,0	2	57,718	0,29142
NC_045512.2	11	29871	p15_G1.68;64b021d0-9eba-421a-baec-29f22abedc0f|5	40	+	11	29871	255,0,0	3	738,1974,539	0,13299,29321
NC_045512.2	11	29871	p15_G1.69;eaccd61b-369e-4ac0-af60-70c773b8ed39|9	40	+	11	29871	255,0,0	4	738,2018,204,520	0,13299,29064,29340
NC_045512.2	10	29877	p15_G1.70;cluster400.fasta:2	40	+	10	29877	255,0,0	3	739,2578,580	0,13300,29287
NC_045512.2	11	29871	p15_G1.70;debc21ee-7262-405b-9bc1-52a29f54b1b8|5	40	+	11	29871	255,0,0	3	738,2578,575	0,13299,29285
NC_045512.2	11	29871	p15_G1.70;fd4b9d21-3ecf-4fb6-8598-752a437efa9d|134	40	+	11	29871	255,0,0	3	738,2578,574	0,13299,29286
NC_045512.2	11	29871	p15_G1.71;1a977e54-e398-4941-ad9c-0cb464979f83|5	40	+	11	29871	255,0,0	3	738,3103,466	0,13299,29394
NC_045512.2	11	29871	p15_G1.72;5aef5573-1979-426f-ab2a-1650727aa59b|16	40	+	11	29871	255,0,0	5	738,3110,160,434,662	0,13299,18458,28636,29198
NC_045512.2	11	29871	p15_G1.73;6ddf816c-f512-4b3e-bbe6-556d2c71d1dc|8	40	+	11	29871	255,0,0	3	738,3325,693	0,13299,29167
NC_045512.2	11	29871	p15_G1.74;38f5ac6d-abac-493a-be0d-27c768be04b8|5	40	+	11	29871	255,0,0	3	738,3482,1178	0,13299,28682
NC_045512.2	11	29871	p15_G1.75;cluster2065.fasta:2	40	+	11	29871	255,0,0	3	738,3868,757	0,13299,29103
NC_045512.2	11	29871	p15_G1.76;55576907-0a7a-4070-b625-8cf055605082|20	40	+	11	29871	255,0,0	3	738,3891,535	0,13299,29325
NC_045512.2	11	29871	p15_G1.77;7fdb4a99-1a51-41ff-b369-b59d282b7ba1|26	40	+	11	29871	255,0,0	3	738,3914,329	0,13299,29531
NC_045512.2	13	29871	p15_G1.78;ab123f6d-7897-4ccd-bcc6-a2f0b996d3b7|13	40	+	13	29871	255,0,0	3	736,3951,390	0,13297,29468
NC_045512.2	11	29871	p15_G1.78;1e91c1a8-38ca-4708-89f2-d0cb432ce575|5	40	+	11	29871	255,0,0	3	738,3951,390	0,13299,29470
NC_045512.2	11	29871	p15_G1.79;1151482e-94a9-4121-864c-054b522b9f86|5	40	+	11	29871	255,0,0	3	738,4033,517	0,13299,29343
NC_045512.2	11	29871	p15_G1.80;83221f87-4eee-4ffe-b026-07238b6b9b0c|8	40	+	11	29871	255,0,0	3	738,5249,528	0,13299,29332
NC_045512.2	11	29871	p15_G1.81;50fc8bc7-3844-47dd-b08c-f4d43c10431a|7	40	+	11	29871	255,0,0	3	738,5306,369	0,13299,29491
NC_045512.2	11	29885	p15_G1.82;cluster1288.fasta:2	40	+	11	29885	255,0,0	3	738,5319,1238	0,13299,28636
NC_045512.2	11	29875	p15_G1.82;cluster_8	40	+	11	29875	255,0,0	3	738,5319,1228	0,13299,28636
NC_045512.2	11	29872	p15_G1.82;cluster_5	40	+	11	29872	255,0,0	3	738,5319,1225	0,13299,28636
NC_045512.2	14	29871	p15_G1.82;cluster1473.fasta:2	40	+	14	29871	255,0,0	3	735,5319,1224	0,13296,28633
NC_045512.2	11	29874	p15_G1.82;ba546f5f-00bc-4cbb-a30c-dc7af72b87a7|3013	40	+	11	29874	255,0,0	3	738,5319,1227	0,13299,28636
NC_045512.2	17	29871	p15_G1.82;2352a443-e8d3-4b4d-b6f6-769af234b1e0|33	40	+	17	29871	255,0,0	3	732,5319,1224	0,13293,28630
NC_045512.2	11	29878	p15_G1.82;cluster1663.fasta:2	40	+	11	29878	255,0,0	3	738,5319,1231	0,13299,28636
NC_045512.2	11	29872	p15_G1.83;9e3b5c43-144b-4eb2-a373-9ca077ae7288|5	40	+	11	29872	255,0,0	3	53,252,1675	0,27373,28186
NC_045512.2	11	29872	p15_G1.84;9849b4df-8981-48d7-a4b3-5f5d80fb8407|40	40	+	11	29872	255,0,0	3	55,468,1894	0,27373,27967
NC_045512.2	11	29872	p15_G1.85;cb9839aa-7457-4cde-bd48-6b032ce9c015|5	40	+	11	29872	255,0,0	3	738,2990,531	0,13299,29330
NC_045512.2	11	29872	p15_G1.86;a2d4ed0d-994d-4776-a02f-a487d006faf5|26	40	+	11	29872	255,0,0	4	738,5065,97,1225	0,13299,18521,28636
NC_045512.2	11	29872	p15_G1.87;cluster_61	40	+	11	29872	255,0,0	2	2980,489	0,29372
NC_045512.2	11	29873	p15_G1.88;0ad415bf-c39e-40e5-8844-4fef158cee40|7	40	+	11	29873	255,0,0	3	53,1355,1962	0,26456,27900
NC_045512.2	11	29873	p15_G1.89;03d67866-1b28-44c4-99ae-5ec931d07443|5	40	+	11	29873	255,0,0	3	53,209,1022	0,28243,28840
NC_045512.2	11	29873	p15_G1.90;2f99be26-1d39-4df6-9480-21974efea354|7	40	+	11	29873	255,0,0	4	54,682,327,576	0,15764,18215,29286
NC_045512.2	11	29873	p15_G1.91;ea3686fb-d8f3-444f-a8ad-8587efb70a63|18	40	+	11	29873	255,0,0	2	54,1990	0,27872
NC_045512.2	11	29873	p15_G1.91;9078f211-14e6-4b68-93ed-ae1ed399403b|685	40	+	11	29873	255,0,0	2	54,1990	0,27872
NC_045512.2	13	29877	p15_G1.91;bbbf48c6-f303-4a45-a112-f9ae4d147afa|121	40	+	13	29877	255,0,0	2	52,1994	0,27870
NC_045512.2	13	29872	p15_G1.92;007e88cf-c0af-4394-84bc-df3b5b8b14cd|6	40	+	13	29872	255,0,0	3	51,2421,1842	0,25368,28017
NC_045512.2	11	29873	p15_G1.92;c3cb9231-03b6-462c-822d-79a9d0c3b274|7	40	+	11	29873	255,0,0	3	55,2421,1843	0,25370,28019
NC_045512.2	11	29873	p15_G1.93;0e4e3587-15e4-4d66-b4b6-f78a3416a790|20	40	+	11	29873	255,0,0	4	57,1791,402,369	0,15765,28744,29493
NC_045512.2	14	29871	p15_G1.93;9a887522-279f-4ead-8971-1ec01109aad8|8	40	+	14	29871	255,0,0	4	54,1791,402,367	0,15762,28741,29490
NC_045512.2	11	29873	p15_G1.94;db71e6fa-5da5-4037-a4ee-8690229bc23b|6	40	+	11	29873	255,0,0	3	738,1459,577	0,13299,29285
NC_045512.2	11	29873	p15_G1.95;cluster351.fasta:2	40	+	11	29873	255,0,0	4	738,2023,461,1226	0,13299,18157,28636
NC_045512.2	11	29871	p15_G1.95;1b2aec34-4e45-48e2-8fa9-10ec06381163|46	40	+	11	29871	255,0,0	4	738,2023,461,1224	0,13299,18157,28636
NC_045512.2	11	29873	p15_G1.96;cluster_42	40	+	11	29873	255,0,0	5	738,2625,1272,397,369	0,13299,16288,28749,29493
NC_045512.2	11	29873	p15_G1.97;cluster1627.fasta:2	40	+	11	29873	255,0,0	3	738,2894,462	0,13299,29400
NC_045512.2	11	29873	p15_G1.98;56b39fd7-92f2-4c73-af27-ca0fb8efebd4|5	40	+	11	29873	255,0,0	3	738,3415,496	0,13299,29366
NC_045512.2	11	29873	p15_G1.99;aa2676b1-08fc-49fe-ac62-c403a9c26795|25	40	+	11	29873	255,0,0	3	738,3419,568	0,13299,29294
NC_045512.2	11	29873	p15_G1.100;d7fb806d-6ec1-42d4-a776-d3f5711259a8|6	40	+	11	29873	255,0,0	3	738,3445,739	0,13299,29123
NC_045512.2	11	29873	p15_G1.101;ce4f8f99-00d8-4277-83a9-98c49d2167e6|6	40	+	11	29873	255,0,0	3	738,5125,562	0,13299,29300
NC_045512.2	11	29873	p15_G1.102;6dc79ccf-3a4f-4add-aab4-d414ae428527|14	40	+	11	29873	255,0,0	3	738,5169,481	0,13299,29381
NC_045512.2	11	29873	p15_G1.103;1a4cb964-7fde-4e90-bc47-af5c70f4e777|5	40	+	11	29873	255,0,0	2	744,1028	0,28834
NC_045512.2	11	29873	p15_G1.104;cluster_35	40	+	11	29873	255,0,0	2	5839,472	0,29390
NC_045512.2	11	29874	p15_G1.105;cluster499.fasta:2	40	+	11	29874	255,0,0	3	53,2331,1227	0,16287,28636
NC_045512.2	11	29874	p15_G1.106;9587897f-8c54-47f9-8d41-a952e20fe26d|10	40	+	11	29874	255,0,0	3	53,308,3057	0,26456,26806
NC_045512.2	11	29874	p15_G1.107;22b26058-6d2f-422e-b6ba-5eb8ffb44ba9|1391	40	+	11	29874	255,0,0	2	53,3407	0,26456
NC_045512.2	15	29874	p15_G1.107;cluster1851.fasta:2	40	+	15	29874	255,0,0	2	49,3407	0,26452
NC_045512.2	11	29872	p15_G1.107;e5b01db6-4fff-4918-97ee-4fc5f8118c1f|13	40	+	11	29872	255,0,0	2	53,3405	0,26456
NC_045512.2	14	29874	p15_G1.107;cluster1519.fasta:2	40	+	14	29874	255,0,0	2	48,3407	0,26453
NC_045512.2	11	29874	p15_G1.108;cluster2303.fasta:2	40	+	11	29874	255,0,0	2	53,1620	0,28243
NC_045512.2	18	29878	p15_G1.108;cluster1936.fasta:2	40	+	18	29878	255,0,0	2	46,1624	0,28236
NC_045512.2	11	29874	p15_G1.108;cluster599.fasta:2	40	+	11	29874	255,0,0	2	51,1620	0,28243
NC_045512.2	11	29874	p15_G1.108;0d48a7d4-5705-4fe0-964b-c8335379ce24|11	40	+	11	29874	255,0,0	2	57,1612	0,28251
NC_045512.2	11	29873	p15_G1.108;cluster1688.fasta:2	40	+	11	29873	255,0,0	2	51,1619	0,28243
NC_045512.2	11	29862	p15_G1.108;cluster87.fasta:2	40	+	11	29862	255,0,0	2	51,1608	0,28243
NC_045512.2	11	29874	p15_G1.108;40accb50-3282-4d63-a723-777496290fce|6241	40	+	11	29874	255,0,0	2	53,1620	0,28243
NC_045512.2	14	29875	p15_G1.108;cluster164.fasta:2	40	+	14	29875	255,0,0	2	48,1621	0,28240
NC_045512.2	19	29874	p15_G1.108;cluster1335.fasta:4	40	+	19	29874	255,0,0	2	56,1608	0,28247
NC_045512.2	11	29873	p15_G1.108;cluster1615.fasta:2	40	+	11	29873	255,0,0	2	57,1616	0,28246
NC_045512.2	11	29874	p15_G1.108;cluster1555.fasta:2	40	+	11	29874	255,0,0	2	53,1620	0,28243
NC_045512.2	15	29882	p15_G1.108;cluster1802.fasta:2	40	+	15	29882	255,0,0	2	60,1618	0,28249
NC_045512.2	11	29872	p15_G1.108;cluster2035.fasta:2	40	+	11	29872	255,0,0	2	55,1617	0,28244
NC_045512.2	11	29873	p15_G1.108;cluster1432.fasta:2	40	+	11	29873	255,0,0	2	53,1619	0,28243
NC_045512.2	14	29877	p15_G1.108;cluster1063.fasta:2	40	+	14	29877	255,0,0	2	48,1623	0,28240
NC_045512.2	11	29873	p15_G1.108;cluster912.fasta:2	40	+	11	29873	255,0,0	2	53,1619	0,28243
NC_045512.2	11	29877	p15_G1.108;cluster2180.fasta:2	40	+	11	29877	255,0,0	2	54,1619	0,28247
NC_045512.2	13	29871	p15_G1.108;cluster2288.fasta:2	40	+	13	29871	255,0,0	2	62,1607	0,28251
NC_045512.2	17	29878	p15_G1.108;cluster22.fasta:2	40	+	17	29878	255,0,0	2	47,1624	0,28237
NC_045512.2	11	29872	p15_G1.108;cluster1483.fasta:2	40	+	11	29872	255,0,0	2	53,1618	0,28243
NC_045512.2	14	29879	p15_G1.108;cluster1837.fasta:2	40	+	14	29879	255,0,0	2	48,1625	0,28240
NC_045512.2	11	29874	p15_G1.108;1cbb8bc2-4b5c-4b10-a2e4-6269c0e1e470|131	40	+	11	29874	255,0,0	2	64,1608	0,28255
NC_045512.2	11	29872	p15_G1.108;cluster2007.fasta:2	40	+	11	29872	255,0,0	2	53,1618	0,28243
NC_045512.2	13	29874	p15_G1.109;cluster1738.fasta:2	40	+	13	29874	255,0,0	2	51,4493	0,25368
NC_045512.2	15	29874	p15_G1.109;cluster1390.fasta:2	40	+	15	29874	255,0,0	2	51,4493	0,25366
NC_045512.2	11	29877	p15_G1.109;cluster2000.fasta:2	40	+	11	29877	255,0,0	2	55,4496	0,25370
NC_045512.2	11	29875	p15_G1.109;cluster1758.fasta:2	40	+	11	29875	255,0,0	2	55,4494	0,25370
NC_045512.2	13	29871	p15_G1.109;cluster553.fasta:2	40	+	13	29871	255,0,0	2	50,4490	0,25368
NC_045512.2	11	29874	p15_G1.109;cluster2091.fasta:2	40	+	11	29874	255,0,0	2	55,4493	0,25370
NC_045512.2	11	29874	p15_G1.109;eec696e7-74d6-4f11-828b-8a57303c0f1a|760	40	+	11	29874	255,0,0	2	55,4493	0,25370
NC_045512.2	12	29877	p15_G1.109;cluster1004.fasta:2	40	+	12	29877	255,0,0	2	64,4487	0,25378
NC_045512.2	11	29874	p15_G1.110;cluster1861.fasta:2	40	+	11	29874	255,0,0	2	55,2490	0,27373
NC_045512.2	11	29872	p15_G1.110;cluster2308.fasta:2	40	+	11	29872	255,0,0	2	55,2490	0,27371
NC_045512.2	14	29874	p15_G1.110;cluster312.fasta:2	40	+	14	29874	255,0,0	2	52,2490	0,27370
NC_045512.2	11	29880	p15_G1.110;cluster1414.fasta:2	40	+	11	29880	255,0,0	2	57,2495	0,27374
NC_045512.2	15	29883	p15_G1.110;cluster2313.fasta:2	40	+	15	29883	255,0,0	2	51,2499	0,27369
NC_045512.2	11	29874	p15_G1.110;cluster606.fasta:2	40	+	11	29874	255,0,0	2	53,2490	0,27373
NC_045512.2	10	29874	p15_G1.110;7c4d20e5-2c56-4c44-be56-78bca4880332|23	40	+	10	29874	255,0,0	2	56,2490	0,27374
NC_045512.2	13	29866	p15_G1.110;cluster1769.fasta:2	40	+	13	29866	255,0,0	2	51,2482	0,27371
NC_045512.2	11	29874	p15_G1.110;ccb94544-e6fb-4008-a4da-f1c024dfd882|2108	40	+	11	29874	255,0,0	2	55,2490	0,27373
NC_045512.2	13	29876	p15_G1.110;cluster2183.fasta:2	40	+	13	29876	255,0,0	2	62,2485	0,27378
NC_045512.2	14	29873	p15_G1.110;cluster1428.fasta:2	40	+	14	29873	255,0,0	2	52,2489	0,27370
NC_045512.2	11	29876	p15_G1.111;cluster1568.fasta:2	40	+	11	29876	255,0,0	2	69,2822	0,27043
NC_045512.2	11	29874	p15_G1.111;b5222bf3-5826-492a-a30f-b583ac5e9dab|8	40	+	11	29874	255,0,0	2	58,2834	0,27029
NC_045512.2	32	29871	p15_G1.111;cluster1820.fasta:2	40	+	32	29871	255,0,0	2	48,2820	0,27019
NC_045512.2	11	29874	p15_G1.111;cluster2268.fasta:2	40	+	11	29874	255,0,0	2	64,2824	0,27039
NC_045512.2	17	29881	p15_G1.111;cluster2048.fasta:2	40	+	17	29881	255,0,0	2	52,2841	0,27023
NC_045512.2	11	29876	p15_G1.111;07e48d09-76f1-431b-9367-ad0238f2a887|5	40	+	11	29876	255,0,0	2	58,2836	0,27029
NC_045512.2	11	29874	p15_G1.111;5f2b8667-daa7-4624-912d-e1106632daa2|501	40	+	11	29874	255,0,0	2	58,2834	0,27029
NC_045512.2	11	29874	p15_G1.112;c3f4c0c2-35a3-49eb-af48-179b7bfc333a|12	40	+	11	29874	255,0,0	3	59,4258,1227	0,14360,28636
NC_045512.2	11	29874	p15_G1.113;cluster_84	40	+	11	29874	255,0,0	5	64,300,447,295,108	0,26471,26807,29353,29755
NC_045512.2	11	29874	p15_G1.114;7295deef-0150-4658-b160-b72c314baede|29	40	+	11	29874	255,0,0	2	64,2108	0,27755
NC_045512.2	11	29874	p15_G1.114;26a24d52-7b1e-4101-a2cf-5290116decfd|188	40	+	11	29874	255,0,0	2	59,2114	0,27749
NC_045512.2	11	29874	p15_G1.115;cluster_62	40	+	11	29874	255,0,0	4	738,381,1747,576	0,13299,14130,29287
NC_045512.2	11	29874	p15_G1.116;cluster_68	40	+	11	29874	255,0,0	3	738,1289,470	0,13299,29393
NC_045512.2	11	29874	p15_G1.117;89ab3d15-778b-45c2-a596-864b40e9b915|26	40	+	11	29874	255,0,0	3	738,2752,579	0,13299,29284
NC_045512.2	11	29874	p15_G1.118;c228a947-bb27-4e88-9048-f7182e220abb|45	40	+	11	29874	255,0,0	3	738,3611,386	0,13299,29477
NC_045512.2	11	29874	p15_G1.119;43e5d70f-7079-42a7-b999-0287030b9464|6	40	+	11	29874	255,0,0	3	738,3633,382	0,13299,29481
NC_045512.2	11	29874	p15_G1.120;02628c3d-8771-4ac6-a26b-c3d91ff3d641|5	40	+	11	29874	255,0,0	4	738,3695,110,575	0,13299,18370,29288
NC_045512.2	11	29874	p15_G1.121;ee6fb995-dc15-4340-880e-0f78f08d759d|20	40	+	11	29874	255,0,0	3	738,4051,394	0,13299,29469
NC_045512.2	11	29874	p15_G1.122;ba1d8b3f-5e16-4dc0-acb4-ce2157d13886|13	40	+	11	29874	255,0,0	3	738,4190,486	0,13299,29377
NC_045512.2	11	29874	p15_G1.123;eeb722e3-0188-48b3-a119-370f3bfe6496|20	40	+	11	29874	255,0,0	3	738,4781,540	0,13299,29323
NC_045512.2	11	29874	p15_G1.124;fb4a1e8c-965e-4a2c-9d93-f9519781dadf|5	40	+	11	29874	255,0,0	3	738,5107,500	0,13299,29363
NC_045512.2	11	29874	p15_G1.125;7a296955-0a33-4a77-9eb2-eadb3bae8d87|9	40	+	11	29874	255,0,0	3	738,5188,392	0,13299,29471
NC_045512.2	11	29874	p15_G1.126;0bddcb3e-56b1-47c2-af4f-0b5d05379966|7	40	+	11	29874	255,0,0	3	738,5242,734	0,13299,29129
NC_045512.2	11	29874	p15_G1.127;cluster1840.fasta:2	40	+	11	29874	255,0,0	3	739,3286,400	0,13302,29463
NC_045512.2	11	29874	p15_G1.127;18f45ad9-2318-4bb8-9ac6-26c2acb8d8df|5	40	+	11	29874	255,0,0	3	738,3289,397	0,13299,29466
NC_045512.2	11	29874	p15_G1.128;cluster_3	40	+	11	29874	255,0,0	3	3518,5722,1273	0,3906,28590
NC_045512.2	11	29874	p15_G1.129;cluster_7	40	+	11	29874	255,0,0	2	7253,1774	0,28089
NC_045512.2	11	29873	p15_G1.130;cluster1191.fasta:2	40	+	11	29873	255,0,0	2	46,1630	0,28232
NC_045512.2	12	29862	p15_G1.130;cluster175.fasta:2	40	+	12	29862	255,0,0	2	33,1624	0,28226
NC_045512.2	11	29875	p15_G1.130;cluster415.fasta:2	40	+	11	29875	255,0,0	2	39,1629	0,28235
NC_045512.2	11	29875	p15_G1.131;ec3d7142-b772-46e6-bb88-ee4b84f2af3f|11	40	+	11	29875	255,0,0	3	51,1410,1875	0,26456,27989
NC_045512.2	11	29871	p15_G1.131;e3358685-a619-4fb3-ae6c-b652c97a4ccf|25	40	+	11	29871	255,0,0	3	53,1411,1878	0,26456,27982
NC_045512.2	17	29875	p15_G1.131;34323baa-6048-4082-95e3-97efbc6ae499|37	40	+	17	29875	255,0,0	3	47,1411,1875	0,26450,27983
NC_045512.2	14	29872	p15_G1.131;78cea522-33cd-42a6-af3e-e88def44f976|5	40	+	14	29872	255,0,0	3	50,1403,1872	0,26453,27986
NC_045512.2	11	29875	p15_G1.132;cluster_91	40	+	11	29875	255,0,0	3	55,345,416	0,27373,29448
NC_045512.2	11	29875	p15_G1.133;3f472785-fa57-46ea-888d-7dd6cf66c0d1|11	40	+	11	29875	255,0,0	3	55,433,1976	0,27373,27888
NC_045512.2	11	29872	p15_G1.133;61fb22cf-9ada-4fcc-8270-98a9315513d7|9	40	+	11	29872	255,0,0	3	55,433,1973	0,27373,27888
NC_045512.2	11	29875	p15_G1.134;cluster_16	40	+	11	29875	255,0,0	4	57,683,6879,133	0,21542,22526,29731
NC_045512.2	11	29875	p15_G1.135;cluster2334.fasta:2	40	+	11	29875	255,0,0	3	58,2192,1228	0,16426,28636
NC_045512.2	11	29875	p15_G1.136;cluster_36	40	+	11	29875	255,0,0	3	654,4638,1111	0,1011,28753
NC_045512.2	11	29875	p15_G1.137;cluster_45	40	+	11	29875	255,0,0	4	738,236,2746,752	0,13299,13575,29112
NC_045512.2	11	29875	p15_G1.138;cluster_30	40	+	11	29875	255,0,0	5	738,1308,794,2481,1228	0,13299,14989,16137,28636
NC_045512.2	11	29875	p15_G1.139;dd51958a-a264-4eda-9678-0cf6bc93dc92|18	40	+	11	29875	255,0,0	3	738,1952,542	0,13299,29322
NC_045512.2	11	29875	p15_G1.140;cluster_34	40	+	11	29875	255,0,0	6	738,2281,744,1485,585,554	0,13299,15974,17133,28636,29310
NC_045512.2	11	29875	p15_G1.141;cluster708.fasta:2	40	+	11	29875	255,0,0	3	738,2624,709	0,13299,29155
NC_045512.2	11	29875	p15_G1.142;c79ed2cd-be0b-44c8-ba50-09560f0edfa2|21	40	+	11	29875	255,0,0	4	738,3149,401,1228	0,13299,18217,28636
NC_045512.2	11	29875	p15_G1.143;061760e9-076b-4c1e-bf0d-e384c9f2763c|9	40	+	11	29875	255,0,0	4	738,3268,500,1228	0,13299,18118,28636
NC_045512.2	11	29875	p15_G1.144;cluster_27	40	+	11	29875	255,0,0	4	738,3365,1529,609	0,13299,17029,29255
NC_045512.2	11	29875	p15_G1.145;12e3b654-48d7-4e3a-ace7-410b2fd7b8ad|41	40	+	11	29875	255,0,0	3	738,4280,533	0,13299,29331
NC_045512.2	11	29875	p15_G1.146;342beebb-187c-49c0-92e4-df4caf823df9|13	40	+	11	29875	255,0,0	3	738,5169,524	0,13299,29340
NC_045512.2	11	29871	p15_G1.146;7bccee32-2806-47a7-856f-05e210f74f5f|8	40	+	11	29871	255,0,0	3	738,5175,513	0,13299,29347
NC_045512.2	11	29875	p15_G1.147;0bda38ba-3183-4887-adad-213e6e9bde6c|12	40	+	11	29875	255,0,0	3	738,5179,747	0,13299,29117
NC_045512.2	11	29876	p15_G1.148;7f8d54cf-526d-462d-9f1a-bc2f31b2b36c|31	40	+	11	29876	255,0,0	3	55,491,1877	0,27373,27988
NC_045512.2	17	29874	p15_G1.148;2040f352-04dd-406a-8837-a3a461319280|103	40	+	17	29874	255,0,0	3	49,494,1881	0,27367,27976
NC_045512.2	11	29876	p15_G1.149;d20166dd-4c48-451d-915e-a9c8a3fcda77|5	40	+	11	29876	255,0,0	3	57,556,753	0,15765,29112
NC_045512.2	14	29875	p15_G1.149;ad30e32d-4534-40de-98cc-b6f2904323a0|13	40	+	14	29875	255,0,0	3	51,557,752	0,15761,29109
NC_045512.2	11	29874	p15_G1.150;e1327de0-234e-4c7e-86ed-46967687bd6a|69	40	+	11	29874	255,0,0	3	54,2854,1227	0,15764,28636
NC_045512.2	11	29876	p15_G1.150;11c481f8-472b-4eb8-9a9b-e29ef53a3a41|36	40	+	11	29876	255,0,0	3	57,2853,1229	0,15765,28636
NC_045512.2	11	29876	p15_G1.151;d35ee90f-3b80-4096-88d8-21245fe3eebe|5	40	+	11	29876	255,0,0	2	57,765	0,29100
NC_045512.2	11	29871	p15_G1.152;5bd841f5-c1b2-4f6c-b7bf-2feac71f7dcc|200	40	+	11	29871	255,0,0	2	58,3635	0,26225
NC_045512.2	11	29876	p15_G1.152;94d10118-6b58-4606-9a27-2f649da9f549|5	40	+	11	29876	255,0,0	2	63,3634	0,26231
NC_045512.2	11	29876	p15_G1.153;cbeeed27-41d4-4d18-9db5-2e655ab90938|9	40	+	11	29876	255,0,0	3	65,1337,1977	0,26469,27888
NC_045512.2	11	29876	p15_G1.154;cluster509.fasta:2	40	+	11	29876	255,0,0	4	245,452,3468,789	0,287,13298,29076
NC_045512.2	11	29874	p15_G1.155;d9462d8c-077f-4c1e-9c17-b05f2a37ae38|499	40	+	11	29874	255,0,0	4	738,4257,402,370	0,13299,28744,29493
NC_045512.2	17	29876	p15_G1.155;cluster1792.fasta:2	40	+	17	29876	255,0,0	4	729,4264,402,372	0,13290,28743,29487
NC_045512.2	11	29876	p15_G1.156;cluster_38	40	+	11	29876	255,0,0	4	738,1676,2993,518	0,13299,15389,29347
NC_045512.2	11	29876	p15_G1.157;1b2086ca-b0e6-49bc-8fb2-ed1a41b2ec82|12	40	+	11	29876	255,0,0	3	738,2101,623	0,13299,29242
NC_045512.2	11	29876	p15_G1.158;cluster_40	40	+	11	29876	255,0,0	4	738,2208,1380,1229	0,13299,17238,28636
NC_045512.2	11	29876	p15_G1.159;fa39035b-4b88-44df-94f8-0382d5415882|12	40	+	11	29876	255,0,0	3	738,3028,860	0,13299,29005
NC_045512.2	11	29876	p15_G1.160;cluster1701.fasta:2	40	+	11	29876	255,0,0	4	738,3149,318,589	0,13299,18218,29276
NC_045512.2	11	29874	p15_G1.160;bd23cb70-e3e0-4b13-8247-d9a78f690733|266	40	+	11	29874	255,0,0	4	738,3149,320,593	0,13299,18217,29270
NC_045512.2	11	29876	p15_G1.161;cluster_54	40	+	11	29876	255,0,0	4	738,3149,289,600	0,13299,18219,29265
NC_045512.2	11	29871	p15_G1.162;cluster1674.fasta:2	40	+	11	29871	255,0,0	3	738,3170,583	0,13299,29277
NC_045512.2	11	29876	p15_G1.162;58705ac6-e4f6-47a1-8901-48311f18ca5a|14	40	+	11	29876	255,0,0	3	738,3169,594	0,13299,29271
NC_045512.2	11	29876	p15_G1.163;c6567637-efc1-435d-9e1c-4e410898810d|15	40	+	11	29876	255,0,0	3	738,3244,720	0,13299,29145
NC_045512.2	11	29876	p15_G1.164;6a997615-4fe1-4c86-8b74-d41d0b07cebf|7	40	+	11	29876	255,0,0	5	738,3953,204,91,503	0,13299,18414,28636,29362
NC_045512.2	11	29876	p15_G1.165;615b21b4-78a0-467b-8a7b-3344f873399b|13	40	+	11	29876	255,0,0	4	738,3966,186,1229	0,13299,18432,28636
NC_045512.2	11	29876	p15_G1.166;cluster1135.fasta:2	40	+	11	29876	255,0,0	3	738,5114,392	0,13299,29473
NC_045512.2	11	29871	p15_G1.167;cluster689.fasta:2	40	+	11	29871	255,0,0	2	1842,392	0,29468
NC_045512.2	11	29876	p15_G1.167;b5137ef0-56db-420c-ae46-f672d78600d5|6	40	+	11	29876	255,0,0	2	1845,396	0,29469
NC_045512.2	11	29876	p15_G1.168;cluster_18	40	+	11	29876	255,0,0	2	6950,552	0,29313
NC_045512.2	11	29877	p15_G1.169;cluster_69	40	+	11	29877	255,0,0	3	37,2769,72	0,26398,29794
NC_045512.2	11	29877	p15_G1.170;cluster_24	40	+	11	29877	255,0,0	4	738,3043,912,1230	0,13299,17704,28636
NC_045512.2	11	29877	p15_G1.171;ddc3ef5c-8e6a-4295-934a-3ad2ba0702d6|8	40	+	11	29877	255,0,0	3	738,3784,1051	0,13299,28815
NC_045512.2	11	29877	p15_G1.172;9940fb7d-7d00-4459-8922-32e35dec0484|18	40	+	11	29877	255,0,0	3	738,4482,417	0,13299,29449
NC_045512.2	11	29877	p15_G1.173;3465d0d7-1909-4bcf-aa94-4b7d0387d3b3|13	40	+	11	29877	255,0,0	3	738,5243,681	0,13299,29185
NC_045512.2	14	29874	p15_G1.174;d7c2787c-2ed5-48cf-bd50-4a2df686dbd4|6	40	+	14	29874	255,0,0	3	735,4442,748	0,13296,29112
NC_045512.2	11	29877	p15_G1.174;cluster1740.fasta:2	40	+	11	29877	255,0,0	3	739,4443,751	0,13298,29115
NC_045512.2	11	29878	p15_G1.175;7d0b70e3-0d7d-4710-83df-c09c12c9f8a6|6	40	+	11	29878	255,0,0	3	50,276,1302	0,28238,28565
NC_045512.2	11	29878	p15_G1.176;cluster_48	40	+	11	29878	255,0,0	4	738,1490,2175,628	0,13299,15158,29239
NC_045512.2	11	29878	p15_G1.177;cluster_50	40	+	11	29878	255,0,0	4	738,1961,322,1105	0,13299,18186,28762
NC_045512.2	18	29878	p15_G1.178;cluster1458.fasta:2	40	+	18	29878	255,0,0	3	731,2868,381	0,13292,29479
NC_045512.2	11	29875	p15_G1.178;6d82b0ec-5cab-4eac-9eb4-6f36695d4acc|52	40	+	11	29875	255,0,0	3	738,2868,378	0,13299,29486
NC_045512.2	11	29878	p15_G1.179;51541506-9109-43de-ad77-e78323a17ac5|6	40	+	11	29878	255,0,0	3	738,4957,626	0,13299,29241
NC_045512.2	13	29879	p15_G1.180;cluster_32	40	+	13	29879	255,0,0	3	736,4107,615	0,13297,29251
NC_045512.2	11	29872	p15_G1.180;846718ef-0657-4d55-9f72-49bb6ad4f905|8	40	+	11	29872	255,0,0	3	738,4114,606	0,13299,29255
NC_045512.2	11	29880	p15_G1.181;d23db34a-81c2-4f17-810b-3c6d26ef38eb|5	40	+	11	29880	255,0,0	3	738,4191,521	0,13299,29348
NC_045512.2	11	29875	p15_G1.182;c1f27a54-1b79-49f7-a7bc-b7f819c1da92|6	40	+	11	29875	255,0,0	3	55,418,1845	0,27373,28019
NC_045512.2	11	29881	p15_G1.182;29119705-e62b-4341-8103-adf1ee78c1f6|7	40	+	11	29881	255,0,0	3	53,418,1851	0,27373,28019
NC_045512.2	11	29871	p15_G1.182;2320eacc-a00a-40d8-a80a-befe1d929537|34	40	+	11	29871	255,0,0	3	55,418,1841	0,27373,28019
NC_045512.2	11	29873	p15_G1.183;f82f547b-ff77-462c-a4da-c0e959e1d929|7	40	+	11	29873	255,0,0	2	54,8322	0,21540
NC_045512.2	15	29872	p15_G1.183;3488f14f-c217-4898-8c18-c7d2078cefd6|100	40	+	15	29872	255,0,0	2	50,8321	0,21536
NC_045512.2	11	29886	p15_G1.183;ffeedf21-4757-4811-b01d-d1aff9c52e12|5	40	+	11	29886	255,0,0	2	52,8335	0,21540
NC_045512.2	11	29886	p15_G1.184;cluster_21	40	+	11	29886	255,0,0	5	738,1541,2206,1165,1239	0,13299,15139,17453,28636
NC_045512.2	11	29891	p15_G1.185;9f3575cd-0c06-4804-ae3e-c003b71fb5bd|5	40	+	11	29891	255,0,0	2	58,2218	0,27662
NC_045512.2	12	29873	p15_G1.186;7225685f-c655-4d84-863b-561839df811e|11	40	+	12	29873	255,0,0	3	737,3433,339	0,13298,29522
NC_045512.2	12	29873	p15_G1.187;01e14493-d32d-4c07-a8ec-872d75ef7ff9|10	40	+	12	29873	255,0,0	3	737,4433,462	0,13298,29399
NC_045512.2	12	29874	p15_G1.188;8537d8c5-629b-4b92-91aa-08049cfbe2a8|5	40	+	12	29874	255,0,0	3	56,881,1844	0,26909,28018
NC_045512.2	12	29875	p15_G1.189;eca2000b-0db6-4d59-95ba-2b9a7041eebd|31	40	+	12	29875	255,0,0	3	52,2489,1875	0,25369,27988
NC_045512.2	13	29875	p15_G1.190;df105b83-6063-4cfe-8443-042c3592e70d|17	40	+	13	29875	255,0,0	3	736,3531,458	0,13297,29404
NC_045512.2	12	29874	p15_G1.190;e6b3b238-d250-4ad0-b422-bb1920094142|21	40	+	12	29874	255,0,0	3	737,3532,457	0,13298,29405
NC_045512.2	16	298	p15_G1.191;cluster1720.fasta:2	40	+	16	298	255,0,0	1	282	0
NC_045512.2	13	297	p15_G1.191;b4e22a2e-d92c-4f0f-b02d-57d79e351df6|21	40	+	13	297	255,0,0	1	284	0
NC_045512.2	13	627	p15_G1.192;1713da2a-4e4e-4983-b172-c22d931d8a26|16	40	+	13	627	255,0,0	1	614	0
NC_045512.2	13	730	p15_G1.193;825b7c7e-f251-460b-aa8a-1adb2aff89cb|22	40	+	13	730	255,0,0	1	717	0
NC_045512.2	13	14131	p15_G1.194;f85ebcf2-c796-434a-b02e-8936d90e2f1d|12	40	+	13	14131	255,0,0	2	736,821	0,13297
NC_045512.2	13	14719	p15_G1.195;f4875647-b038-4db7-a8ad-d2f80adb3198|29	40	+	13	14719	255,0,0	2	736,1409	0,13297
NC_045512.2	13	15192	p15_G1.196;ac7d3dc8-5670-47cf-811f-e0fa5faf18c6|8	40	+	13	15192	255,0,0	2	736,1882	0,13297
NC_045512.2	13	15847	p15_G1.197;31eb9803-ca1e-47d1-8182-feb26b007a75|9	40	+	13	15847	255,0,0	2	736,2537	0,13297
NC_045512.2	13	16208	p15_G1.198;c295b269-3316-490b-97b2-8b82db4f4005|12	40	+	13	16208	255,0,0	2	736,2898	0,13297
NC_045512.2	13	17064	p15_G1.199;4dec09c0-5d6f-459c-80f5-9e81831cc7c9|9	40	+	13	17064	255,0,0	2	736,3754	0,13297
NC_045512.2	13	18056	p15_G1.200;a7302f22-a5e3-477e-ab52-95d5a7a80445|8	40	+	13	18056	255,0,0	2	736,4746	0,13297
NC_045512.2	13	29275	p15_G1.201;cluster_20	40	+	13	29275	255,0,0	4	736,754,4224,628	0,13297,14392,28634
NC_045512.2	13	29478	p15_G1.202;a8ddab72-4f3e-46e8-b307-d4b166b661b0|6	40	+	13	29478	255,0,0	2	53,2094	0,27371
NC_045512.2	13	29784	p15_G1.203;850f85dd-8299-4df3-bb1f-6af8256b403b|8	40	+	13	29784	255,0,0	3	736,5319,1137	0,13297,28634
NC_045512.2	13	29863	p15_G1.204;acf809ae-2f07-40d6-bcb7-a2685f676ae0|12	40	+	13	29863	255,0,0	4	736,5319,32,1133	0,13297,28634,28717
NC_045512.2	13	29871	p15_G1.205;f49d73db-b48e-4df4-a7d5-29db87d79124|8	40	+	13	29871	255,0,0	3	736,3410,429	0,13297,29429
NC_045512.2	13	29871	p15_G1.206;ae276a0b-04d1-4d02-96bb-0ac7f13682b2|5	40	+	13	29871	255,0,0	3	736,5134,448	0,13297,29410
NC_045512.2	13	29871	p15_G1.207;d36c52dc-62ec-42cd-bdd0-005caadb7336|7	40	+	13	29871	255,0,0	3	736,5243,745	0,13297,29113
NC_045512.2	13	29872	p15_G1.208;a6049136-ce44-4925-b131-238d38fe2340|27	40	+	13	29872	255,0,0	3	736,1636,762	0,13297,29097
NC_045512.2	13	29872	p15_G1.209;cluster867.fasta:2	40	+	13	29872	255,0,0	3	736,2761,474	0,13297,29385
NC_045512.2	13	29873	p15_G1.210;09c90da3-2ff9-4b59-a624-03fef8089a72|50	40	+	13	29873	255,0,0	3	736,3506,654	0,13297,29206
NC_045512.2	13	29873	p15_G1.211;cluster67.fasta:2	40	+	13	29873	255,0,0	3	736,4136,1048	0,13297,28812
NC_045512.2	13	29873	p15_G1.212;00451695-e024-46ce-b136-9515d3796a36|12	40	+	13	29873	255,0,0	3	736,4843,643	0,13297,29217
NC_045512.2	13	29874	p15_G1.213;7ab97eb8-ecba-4aa3-ae4f-ebbc4e56cbe3|5	40	+	13	29874	255,0,0	3	53,438,1963	0,27371,27898
NC_045512.2	13	29874	p15_G1.214;aadb147b-e506-4578-be19-0d89a7a44bab|5	40	+	13	29874	255,0,0	4	736,3456,1807,1227	0,13297,16809,28634
NC_045512.2	13	29872	p15_G1.215;e21a3b5a-4690-4640-b9b2-b67beefc325f|19	40	+	13	29872	255,0,0	3	736,4151,632	0,13297,29227
NC_045512.2	14	29874	p15_G1.215;cluster2124.fasta:2	40	+	14	29874	255,0,0	3	735,4151,634	0,13296,29226
NC_045512.2	17	29875	p15_G1.216;13c1a4b0-bd62-4614-9e2b-1f0e75371a36|7	40	+	17	29875	255,0,0	3	47,1456,83	0,28237,29775
NC_045512.2	13	29874	p15_G1.216;79d77139-8760-4ec3-a969-dc5f6f84ac64|12	40	+	13	29874	255,0,0	3	50,1465,76	0,28241,29785
NC_045512.2	13	29875	p15_G1.217;cluster1702.fasta:2	40	+	13	29875	255,0,0	4	736,1854,3373,965	0,13297,15233,28897
NC_045512.2	13	29876	p15_G1.218;d99886a9-a4fe-4755-93fb-f1b6764de108|6	40	+	13	29876	255,0,0	3	51,64,756	0,28241,29107
NC_045512.2	13	29876	p15_G1.219;9f26825c-985d-4fdd-a138-29f117a36a54|41	40	+	13	29876	255,0,0	3	736,3003,374	0,13297,29489
NC_045512.2	13	29876	p15_G1.220;2805ebab-d3f4-46a2-b57b-8c8b05613e7d|44	40	+	13	29876	255,0,0	3	736,3519,431	0,13297,29432
NC_045512.2	13	29876	p15_G1.221;59c3555c-cdc5-4c44-b6fb-1154714377f7|13	40	+	13	29876	255,0,0	3	736,5161,1019	0,13297,28844
NC_045512.2	13	29876	p15_G1.222;cluster_2	40	+	13	29876	255,0,0	2	9612,1724	0,28139
NC_045512.2	13	29877	p15_G1.223;5ed3a57c-b816-4fe7-8787-bc199f21852a|5	40	+	13	29877	255,0,0	3	736,1856,559	0,13297,29305
NC_045512.2	14	13351	p15_G1.224;27779f64-fc5c-4d2f-84b5-89da2bcc6c84|14	40	+	14	13351	255,0,0	2	735,41	0,13296
NC_045512.2	14	14257	p15_G1.225;ab98593b-0551-4d48-846e-46b0d2d5b89a|20	40	+	14	14257	255,0,0	2	735,947	0,13296
NC_045512.2	14	14979	p15_G1.226;ed1c5c79-ba1e-4e41-9a6d-1f2b175ec66a|22	40	+	14	14979	255,0,0	2	735,1669	0,13296
NC_045512.2	14	28517	p15_G1.227;d18bb19e-d856-4989-915c-40a050153fa4|5	40	+	14	28517	255,0,0	2	50,263	0,28240
NC_045512.2	14	28549	p15_G1.228;15c9b7a1-3dba-4059-aac7-ab003d5e9cb9|31	40	+	14	28549	255,0,0	2	50,295	0,28240
NC_045512.2	14	28983	p15_G1.229;b5ab33d1-124b-4966-861f-1591695ad8a7|9	40	+	14	28983	255,0,0	2	50,729	0,28240
NC_045512.2	14	29128	p15_G1.230;fcb93a47-01a5-43a1-8bd5-15f470113257|12	40	+	14	29128	255,0,0	2	50,874	0,28240
NC_045512.2	14	29309	p15_G1.231;b6d04a81-3f24-43f2-a195-93a2fc628a82|6	40	+	14	29309	255,0,0	3	735,5319,662	0,13296,28633
NC_045512.2	14	29871	p15_G1.232;a2aeeb0b-da76-4189-ab5e-68f358539457|5	40	+	14	29871	255,0,0	3	735,2564,584	0,13296,29273
NC_045512.2	14	29871	p15_G1.233;3971f99b-da76-43d9-aa8f-2d2062b34788|5	40	+	14	29871	255,0,0	3	735,5168,391	0,13296,29466
NC_045512.2	14	29872	p15_G1.234;462520b2-acf6-4534-9913-4a27976def3f|5	40	+	14	29872	255,0,0	3	52,293,2122	0,27370,27736
NC_045512.2	14	29872	p15_G1.235;f098c686-1788-488e-8bd2-b0bdff46277d|10	40	+	14	29872	255,0,0	3	735,1984,817	0,13296,29041
NC_045512.2	14	29872	p15_G1.236;bc84197a-4f4b-4381-8855-1ca7dddfd9e3|8	40	+	14	29872	255,0,0	3	735,3674,523	0,13296,29335
NC_045512.2	14	29873	p15_G1.237;cluster2145.fasta:2	40	+	14	29873	255,0,0	3	52,194,1664	0,27370,28195
NC_045512.2	14	29873	p15_G1.238;e60fb9af-6cfe-4382-9671-5b3447bdecb9|5	40	+	14	29873	255,0,0	3	735,3912,397	0,13296,29462
NC_045512.2	14	29874	p15_G1.239;6d45343b-3012-4eea-a7be-9582a1244fe8|6	40	+	14	29874	255,0,0	3	50,105,1448	0,28240,28412
NC_045512.2	14	29874	p15_G1.240;cluster_17	40	+	14	29874	255,0,0	4	735,1107,3856,1227	0,13296,14757,28633
NC_045512.2	14	29875	p15_G1.241;afa58b71-f1c8-4242-84a4-b11aa26b2cff|6	40	+	14	29875	255,0,0	3	735,3726,531	0,13296,29330
NC_045512.2	14	29876	p15_G1.242;cluster407.fasta:2	40	+	14	29876	255,0,0	2	69,2470	0,27392
NC_045512.2	14	29871	p15_G1.243;60130b1f-efb0-4bf8-a75b-06c41a24aa19|84	40	+	14	29871	255,0,0	4	735,1952,205,1224	0,13296,18410,28633
NC_045512.2	14	29876	p15_G1.243;cluster1172.fasta:2	40	+	14	29876	255,0,0	4	735,1952,205,1229	0,13296,18410,28633
NC_045512.2	14	29876	p15_G1.244;cluster1878.fasta:2	40	+	14	29876	255,0,0	3	735,2759,637	0,13296,29225
NC_045512.2	14	29876	p15_G1.245;9f2f3b5b-f111-410f-8dfb-4b03fb5e231c|6	40	+	14	29876	255,0,0	3	735,3023,579	0,13296,29283
NC_045512.2	14	29876	p15_G1.246;cluster_31	40	+	14	29876	255,0,0	4	735,3083,732,1229	0,13296,17883,28633
NC_045512.2	14	29876	p15_G1.247;cluster_15	40	+	14	29876	255,0,0	4	736,3806,1272,1229	0,13299,17343,28633
NC_045512.2	14	29878	p15_G1.248;cluster2219.fasta:2	40	+	14	29878	255,0,0	2	61,1981	0,27883
NC_045512.2	14	29878	p15_G1.249;3c742fd1-0fc8-48c5-bd46-90c3d800f1af|7	40	+	14	29878	255,0,0	2	1974,402	0,29462
NC_045512.2	14	29880	p15_G1.250;cluster_14	40	+	14	29880	255,0,0	2	6961,1069	0,28797
NC_045512.2	14	29881	p15_G1.251;98228347-499f-473d-82eb-917a5b0f1875|9	40	+	14	29881	255,0,0	3	735,5251,1111	0,13296,28756
NC_045512.2	14	29890	p15_G1.252;0b3eb81a-4daf-4f3f-811f-0a0113e5d0c8|5	40	+	14	29890	255,0,0	3	735,5115,473	0,13296,29403
NC_045512.2	17	29878	p15_G1.252;8e86bb3a-033e-446e-98da-1ad043068fbf|5	40	+	17	29878	255,0,0	3	732,5117,457	0,13293,29404
NC_045512.2	15	28404	p15_G1.253;44738062-f23d-42f2-befd-8b9bab278155|8	40	+	15	28404	255,0,0	2	49,150	0,28239
NC_045512.2	15	28885	p15_G1.254;f7e9ec0d-29d2-4518-81fb-f2e6888acf6d|10	40	+	15	28885	255,0,0	2	49,631	0,28239
NC_045512.2	15	29308	p15_G1.255;95948d6b-9c3f-4aa5-9cbd-1eb64f0a243c|12	40	+	15	29308	255,0,0	2	49,1054	0,28239
NC_045512.2	18	29290	p15_G1.255;21a8bb7e-a1c1-459f-91a0-ec2ad5499705|23	40	+	18	29290	255,0,0	2	46,1036	0,28236
NC_045512.2	15	29871	p15_G1.256;cluster2110.fasta:2	40	+	15	29871	255,0,0	2	2664,391	0,29465
NC_045512.2	15	29873	p15_G1.257;f993c2c6-88dc-48cf-acb7-983ce46762ad|28	40	+	15	29873	255,0,0	3	734,3412,407	0,13295,29451
NC_045512.2	15	29874	p15_G1.258;cluster140.fasta:2	40	+	15	29874	255,0,0	4	734,3146,336,585	0,13295,18211,29274
NC_045512.2	15	29877	p15_G1.259;cluster1295.fasta:2	40	+	15	29877	255,0,0	3	55,336,198	0,27745,29664
NC_045512.2	16	29875	p15_G1.260;ff2c0f57-cb0c-4c97-9c79-4649fbdc2a2a|6	40	+	16	29875	255,0,0	2	60,3366	0,26493
NC_045512.2	17	16827	p15_G1.261;99fdb836-c564-4b77-89bf-48e54683e63b|8	40	+	17	16827	255,0,0	2	732,3517	0,13293
NC_045512.2	17	18198	p15_G1.262;f4e87b8a-1c24-4675-9612-d140ce6b46d5|5	40	+	17	18198	255,0,0	2	732,4888	0,13293
NC_045512.2	17	29448	p15_G1.263;30feb599-7166-4870-bc40-5c71c6fcba31|10	40	+	17	29448	255,0,0	2	47,1194	0,28237
NC_045512.2	11	29475	p15_G1.263;f4727508-4eeb-40a7-b48f-030fa7c64bdd|23	40	+	11	29475	255,0,0	2	53,1221	0,28243
NC_045512.2	17	29478	p15_G1.263;fd514cf9-3164-4fc7-a0d1-1b5afd8e7907|21	40	+	17	29478	255,0,0	2	47,1224	0,28237
NC_045512.2	17	29786	p15_G1.264;d2cf54da-2f04-41d6-92ce-f527a1d08390|5	40	+	17	29786	255,0,0	2	49,2402	0,27367
NC_045512.2	17	29871	p15_G1.265;8934dd8d-06a2-4819-9091-8d542830d626|5	40	+	17	29871	255,0,0	3	732,3355,405	0,13293,29449
NC_045512.2	17	29871	p15_G1.266;44dd468f-9428-43b2-8404-71598e5d27b9|18	40	+	17	29871	255,0,0	3	732,3425,1144	0,13293,28710
NC_045512.2	17	29871	p15_G1.267;d631f951-a51b-46bd-95f1-5d964c62ed14|7	40	+	17	29871	255,0,0	3	732,3608,532	0,13293,29322
NC_045512.2	17	29873	p15_G1.268;04864981-fc1e-4660-8376-c554668d8509|18	40	+	17	29873	255,0,0	3	47,1350,1974	0,26450,27882
NC_045512.2	17	29873	p15_G1.269;23a78917-ca8b-4ce7-a662-56a2f4d3ef5c|28	40	+	17	29873	255,0,0	3	49,2501,1873	0,25364,27983
NC_045512.2	17	29873	p15_G1.270;407a9c8e-a8ba-43f8-95cd-6f69e7003cc4|9	40	+	17	29873	255,0,0	3	732,2063,790	0,13293,29066
NC_045512.2	17	29873	p15_G1.271;73c37952-f52e-4603-982c-4ad7bc9fe03c|7	40	+	17	29873	255,0,0	3	732,3439,592	0,13293,29264
NC_045512.2	17	29873	p15_G1.272;cluster79.fasta:2	40	+	17	29873	255,0,0	3	732,3454,820	0,13293,29036
NC_045512.2	17	29873	p15_G1.273;b2c6b9ac-6dd6-44f9-ab10-600b9cd6921c|31	40	+	17	29873	255,0,0	4	732,3630,738,1226	0,13293,17874,28630
NC_045512.2	17	29874	p15_G1.274;8a53f4da-310a-4db2-936d-185b19bbb861|5	40	+	17	29874	255,0,0	3	732,3455,600	0,13293,29257
NC_045512.2	13	29878	p15_G1.275;cluster2293.fasta:2	40	+	13	29878	255,0,0	3	736,3022,755	0,13297,29110
NC_045512.2	17	29871	p15_G1.275;55ac3462-69cc-4b10-9f4f-787e2fbc2fae|10	40	+	17	29871	255,0,0	3	732,3022,748	0,13293,29106
NC_045512.2	17	29875	p15_G1.275;fda3bff0-b664-4b31-967c-94d7fee4e518|264	40	+	17	29875	255,0,0	3	732,3022,752	0,13293,29106
NC_045512.2	18	13663	p15_G1.276;90504970-38e5-439a-90eb-17ea00f7fd65|12	40	+	18	13663	255,0,0	2	731,353	0,13292
NC_045512.2	18	13844	p15_G1.277;2876ce66-ec02-4ab9-9cb6-c0becf2eb8bb|6	40	+	18	13844	255,0,0	2	731,534	0,13292
NC_045512.2	18	29450	p15_G1.278;b7637a5b-b6ef-44a2-9663-56e9378c81dd|8	40	+	18	29450	255,0,0	3	731,5319,803	0,13292,28629
NC_045512.2	18	29718	p15_G1.279;f8255af2-dcfd-44ec-8d69-e1fcfadab26f|8	40	+	18	29718	255,0,0	3	731,5319,1071	0,13292,28629
NC_045512.2	18	29865	p15_G1.280;d92ae7a0-8147-425b-98c1-3c6b90aa799a|6	40	+	18	29865	255,0,0	3	51,76,1218	0,18535,28629
NC_045512.2	18	29871	p15_G1.281;528c4933-34b3-4549-aad9-46eef049b4a8|13	40	+	18	29871	255,0,0	3	731,1742,664	0,13292,29189
NC_045512.2	18	29871	p15_G1.282;e22f109f-61ea-4583-bbea-0c9e969abb66|9	40	+	18	29871	255,0,0	4	731,3334,134,1224	0,13292,18477,28629
NC_045512.2	18	29871	p15_G1.283;66cecc56-8719-4c0c-ae71-3b967da508b6|9	40	+	18	29871	255,0,0	3	731,5226,684	0,13292,29169
NC_045512.2	18	29871	p15_G1.284;4d6aca1e-680d-4eb0-896e-7c7778ace8d1|7	40	+	18	29871	255,0,0	3	731,5279,1242	0,13292,28611
NC_045512.2	18	29875	p15_G1.285;5803fef9-9c2e-4fca-95b5-3f39ada48bdf|24	40	+	18	29875	255,0,0	3	731,3438,571	0,13292,29286
NC_045512.2	18	29877	p15_G1.286;63cedc0d-57c3-479c-af80-1dcbe59e9740|14	40	+	18	29877	255,0,0	3	731,3586,379	0,13292,29480
NC_045512.2	19	29874	p15_G1.287;4b27a45d-1c24-4cef-868c-9fc571672790|9	40	+	19	29874	255,0,0	3	730,2410,814	0,13291,29041
NC_045512.2	19	29876	p15_G1.288;0cbe09ed-80d2-4831-87fd-90d034c6502d|8	40	+	19	29876	255,0,0	3	45,1335,1846	0,26448,28011
NC_045512.2	25	29873	p15_G1.289;55958bde-eab6-4dae-9c0c-b54ade95d8ec|6	40	+	25	29873	255,0,0	3	724,1832,1144	0,13285,28704
NC_045512.2	41	29878	p15_G1.290;75680915-33f5-4861-b502-1eec9816ffa9|6	40	+	41	29878	255,0,0	3	708,4185,811	0,13269,29026
NC_045512.2	48	15627	p15_G1.291;ee8396ec-4d6f-4f31-a665-e4b0b440557f|7	40	+	48	15627	255,0,0	2	701,2317	0,13262
NC_045512.2	108	29871	p15_G1.292;c1b539a7-0114-476f-8e7b-ee2f9a9c6d5d|31	40	+	108	29871	255,0,0	3	641,3622,561	0,13202,29202
NC_045512.2	151	29874	p15_G1.293;bd6403ef-9338-40ea-b292-80a51835c92f|10	40	+	151	29874	255,0,0	3	598,3022,751	0,13159,28972
NC_045512.2	157	29874	p15_G1.294;c66676da-4a63-438b-acb2-10e284783253|6	40	+	157	29874	255,0,0	4	592,3149,336,585	0,13153,18069,29132
NC_045512.2	159	29875	p15_G1.295;9faa58b1-f45b-4d84-88cb-2a8d83fa8013|5	40	+	159	29875	255,0,0	3	590,2578,578	0,13151,29138
NC_045512.2	246	29874	p15_G1.296;6a446474-ebf0-41b8-ba8c-9250275d8c39|7	40	+	246	29874	255,0,0	4	503,3149,320,592	0,13064,17982,29036
NC_045512.2	289	29875	p15_G1.297;76b5edcf-3eb1-4ce5-a0e0-b7c6112e2944|7	40	+	289	29875	255,0,0	3	460,3022,752	0,13021,28834
NC_045512.2	326	29876	p15_G1.298;be28e0e7-d9a1-41dc-a97a-bfe45e955657|7	40	+	326	29876	255,0,0	4	423,3149,322,595	0,12984,17902,28955
NC_045512.2	343	29872	p15_G1.299;bd9d01cf-c78c-484b-b5a3-4aef97f8d564|11	40	+	343	29872	255,0,0	3	406,3022,749	0,12967,28780
NC_045512.2	354	29875	p15_G1.300;cluster438.fasta:2	40	+	354	29875	255,0,0	3	394,5288,579	0,12966,28942
NC_045512.2	379	29874	p15_G1.301;cluster105.fasta:2	40	+	379	29874	255,0,0	3	370,4661,883	0,12931,28612
NC_045512.2	384	29871	p15_G1.302;2f2e9733-6de1-4175-8085-1471be9bcc7c|67	40	+	384	29871	255,0,0	4	365,4257,402,367	0,12926,28371,29120
NC_045512.2	415	29871	p15_G1.303;52b62135-ba7a-48c3-86bf-767407378554|9	40	+	415	29871	255,0,0	3	334,3022,748	0,12895,28708
NC_045512.2	417	29873	p15_G1.304;cluster1631.fasta:2	40	+	417	29873	255,0,0	3	332,5186,381	0,12893,29075
NC_045512.2	437	29875	p15_G1.305;c24733f1-c0b4-447a-a263-efd8d5e985aa|5	40	+	437	29875	255,0,0	3	312,2578,578	0,12873,28860
NC_045512.2	507	29871	p15_G1.306;a85e94c2-00eb-4021-a5d3-fe399b83fdc4|13	40	+	507	29871	255,0,0	4	242,3149,320,590	0,12803,17721,28774
NC_045512.2	507	29878	p15_G1.307;cluster1916.fasta:2	40	+	507	29878	255,0,0	5	242,2878,1060,395,374	0,12803,16008,28255,28997
NC_045512.2	523	29876	p15_G1.308;30d67794-1ff6-4ffd-a924-59aceaa3e2b4|10	40	+	523	29876	255,0,0	3	226,2578,579	0,12787,28774
NC_045512.2	605	29875	p15_G1.309;cb467066-aa39-45f6-ab9d-977906e2870a|11	40	+	605	29875	255,0,0	3	144,3022,752	0,12705,28518
NC_045512.2	678	29865	p15_G1.310;7082f07d-b74f-451d-990b-aa3066c2f22f|6	40	+	678	29865	255,0,0	3	71,3519,420	0,12632,28767
NC_045512.2	685	29871	p15_G1.311;cluster678.fasta:2	40	+	685	29871	255,0,0	3	64,5319,1224	0,12625,27962
NC_045512.2	698	29874	p15_G1.312;5ca9bb39-f813-4c41-8ded-0fa9a75f7673|17	40	+	698	29874	255,0,0	4	51,3147,322,592	0,12612,17528,28584
NC_045512.2	700	29871	p15_G1.313;a1aa9b57-1671-45fe-8e9b-814d4e062cb9|12	40	+	700	29871	255,0,0	3	49,3022,748	0,12610,28423
NC_045512.2	700	29875	p15_G1.314;1bc72a88-33f0-468e-8160-cc3fa47cb3eb|10	40	+	700	29875	255,0,0	4	49,4257,402,371	0,12610,28055,28804
NC_045512.2	1119	29878	p15_G1.315;cluster_72	40	+	1119	29878	255,0,0	3	651,1206,565	0,4610,28194
NC_045512.2	1125	29876	p15_G1.316;cluster1524.fasta:2	40	+	1125	29876	255,0,0	2	184,713	0,28038
NC_045512.2	1801	29878	p15_G1.317;cluster_0	40	+	1801	29878	255,0,0	2	10721,16570	0,11507
NC_045512.2	2193	29876	p15_G1.318;cluster113.fasta:2	40	+	2193	29876	255,0,0	2	4462,2830	0,24853
NC_045512.2	2552	5508	p15_G1.319;cluster_63	40	+	2552	5508	255,0,0	1	2956	0
NC_045512.2	3568	29871	p15_G1.320;cluster26.fasta:2	40	+	3568	29871	255,0,0	3	860,2550,384	0,901,25919
NC_045512.2	4655	29884	p15_G1.321;cluster1852.fasta:2	40	+	4655	29884	255,0,0	2	2292,354	0,24875
NC_045512.2	5630	29876	p15_G1.322;cluster1803.fasta:2	40	+	5630	29876	255,0,0	2	374,1702	0,22544
NC_045512.2	9710	29876	p15_G1.323;cluster_13	40	+	9710	29876	255,0,0	4	2682,2705,878,616	0,3598,6610,19550
NC_045512.2	13310	29868	p15_G1.324;cluster1140.fasta:2	40	+	13310	29868	255,0,0	2	1636,758	0,15800
NC_045512.2	13310	29874	p15_G1.325;9499547a-1b9d-4ac9-93a0-17b1563c2b44|7	40	+	13310	29874	255,0,0	3	1952,205,1227	0,5114,15337
NC_045512.2	13320	29873	p15_G1.326;33161b3b-2c16-4ad2-9839-7da33f3abbb3|5	40	+	13320	29873	255,0,0	2	3496,654	0,15899
NC_045512.2	13329	29871	p15_G1.327;cluster354.fasta:2	40	+	13329	29871	255,0,0	2	5301,1224	0,15318
NC_045512.2	13337	29873	p15_G1.327;cluster2328.fasta:2	40	+	13337	29873	255,0,0	2	5292,1226	0,15310
NC_045512.2	13342	29875	p15_G1.328;29d843ab-f147-4970-a60e-ce139f465905|28	40	+	13342	29875	255,0,0	2	2990,752	0,15781
NC_045512.2	13400	29886	p15_G1.329;cluster2294.fasta:2	40	+	13400	29886	255,0,0	2	5229,1239	0,15247
NC_045512.2	13410	29873	p15_G1.330;cluster880.fasta:2	40	+	13410	29873	255,0,0	2	4381,444	0,16019
NC_045512.2	13411	29879	p15_G1.331;9e5aa083-92dc-4944-9be9-8885e457fc17|8	40	+	13411	29879	255,0,0	2	2477,582	0,15886
NC_045512.2	13454	29875	p15_G1.332;1686c4fc-c3c6-45a1-adfa-40ecc6aafc37|41	40	+	13454	29875	255,0,0	3	3005,320,593	0,4774,15828
NC_045512.2	13474	29871	p15_G1.333;f8e0e067-5574-4e1c-ba55-0a80129f12f9|6	40	+	13474	29871	255,0,0	3	1788,205,1224	0,4950,15173
NC_045512.2	13487	29875	p15_G1.334;76ff1744-b917-417c-b4c9-9daf4726c7f3|5	40	+	13487	29875	255,0,0	2	2401,578	0,15810
NC_045512.2	13574	29875	p15_G1.335;cluster1164.fasta:2	40	+	13574	29875	255,0,0	2	5055,1228	0,15073
NC_045512.2	13564	29848	p15_G1.335;cluster454.fasta:2	40	+	13564	29848	255,0,0	2	5065,1201	0,15083
NC_045512.2	13605	29871	p15_G1.336;cluster703.fasta:2	40	+	13605	29871	255,0,0	2	4040,606	0,15660
NC_045512.2	13608	29874	p15_G1.337;cf9fe171-ab4e-4055-8297-3d66cd7bfc28|6	40	+	13608	29874	255,0,0	2	2276,578	0,15688
NC_045512.2	13717	29878	p15_G1.338;939f1521-bfa1-4cd1-bd81-931c25789146|5	40	+	13717	29878	255,0,0	2	3209,387	0,15774
NC_045512.2	13751	29872	p15_G1.339;1a3cf1a0-0900-41b2-ac8a-cc62c0054620|45	40	+	13751	29872	255,0,0	2	2581,749	0,15372
NC_045512.2	13784	29873	p15_G1.340;cluster2326.fasta:2	40	+	13784	29873	255,0,0	2	2554,857	0,15232
NC_045512.2	13789	29873	p15_G1.341;1f7ea8e1-811c-4116-9e05-2a58a92c2fac|18	40	+	13789	29873	255,0,0	3	2670,320,591	0,4439,15493
NC_045512.2	13833	29876	p15_G1.342;cluster682.fasta:2	40	+	13833	29876	255,0,0	3	3911,423,1224	0,4376,14819
NC_045512.2	13882	29873	p15_G1.343;929f6bad-351e-498e-add9-8a219e44fd88|27	40	+	13882	29873	255,0,0	2	2450,750	0,15241
NC_045512.2	13944	29871	p15_G1.344;cluster2255.fasta:2	40	+	13944	29871	255,0,0	2	2369,369	0,15558
NC_045512.2	13974	29876	p15_G1.345;a3403bcb-e4e9-4ef8-bd4e-cb8cf7c76854|13	40	+	13974	29876	255,0,0	3	1288,205,1229	0,4450,14673
NC_045512.2	14028	29873	p15_G1.346;a3e3f018-0a18-4199-b435-ddbb6fcd5fb4|44	40	+	14028	29873	255,0,0	3	2431,320,591	0,4200,15254
NC_045512.2	14104	15014	p15_G1.347;cluster188.fasta:2	40	+	14104	15014	255,0,0	1	910	0
NC_045512.2	14122	29880	p15_G1.348;2312ea9e-0e14-4f54-abb3-2a4301b0cd9b|5	40	+	14122	29880	255,0,0	2	1766,583	0,15175
NC_045512.2	14175	29878	p15_G1.349;cluster150.fasta:2	40	+	14175	29878	255,0,0	2	4454,1231	0,14472
NC_045512.2	14203	29871	p15_G1.350;be62c80a-23f6-47a8-9748-4fe0e32bd723|5	40	+	14203	29871	255,0,0	2	2626,426	0,15242
NC_045512.2	14209	29874	p15_G1.351;ac3e82bf-4975-441d-bfb8-92d38e87e369|9	40	+	14209	29874	255,0,0	3	1053,205,1227	0,4215,14438
NC_045512.2	14237	29876	p15_G1.352;cluster1463.fasta:2	40	+	14237	29876	255,0,0	2	4390,1234	0,14405
NC_045512.2	14251	29875	p15_G1.353;cluster1171.fasta:2	40	+	14251	29875	255,0,0	2	681,432	0,15192
NC_045512.2	14252	29875	p15_G1.354;cluster2266.fasta:2	40	+	14252	29875	255,0,0	2	1507,769	0,14854
NC_045512.2	14322	29872	p15_G1.355;20d52570-0663-426d-8736-3b56432d74ac|5	40	+	14322	29872	255,0,0	3	940,205,1225	0,4102,14325
NC_045512.2	14324	29877	p15_G1.356;975557d5-cc65-465d-9441-c212d1f43d20|9	40	+	14324	29877	255,0,0	3	2135,320,595	0,3904,14958
NC_045512.2	14337	29875	p15_G1.357;014788bc-b170-4b6a-a692-564d1597a50f|6	40	+	14337	29875	255,0,0	2	1551,578	0,14960
NC_045512.2	14379	29876	p15_G1.358;cluster2261.fasta:2	40	+	14379	29876	255,0,0	2	2364,341	0,15156
NC_045512.2	14395	29871	p15_G1.359;f6bf270e-c6a2-461f-a6e4-93ef5e808e74|5	40	+	14395	29871	255,0,0	3	2064,320,589	0,3833,14887
NC_045512.2	14405	29881	p15_G1.360;2020dd5b-e034-4666-a7ea-6b5a653f3738|5	40	+	14405	29881	255,0,0	2	1483,583	0,14893
NC_045512.2	14444	29871	p15_G1.361;cluster2041.fasta:2	40	+	14444	29871	255,0,0	2	217,784	0,14643
NC_045512.2	14452	29877	p15_G1.362;cluster1684.fasta:2	40	+	14452	29877	255,0,0	3	3115,402,373	0,14303,15052
NC_045512.2	14457	29267	p15_G1.363;cluster1225.fasta:2	40	+	14457	29267	255,0,0	3	316,1620,621	0,2552,14189
NC_045512.2	14484	14783	p15_G1.364;cluster591.fasta:2	40	+	14484	14783	255,0,0	1	299	0
NC_045512.2	14484	29875	p15_G1.365;cluster1858.fasta:2	40	+	14484	29875	255,0,0	2	3933,501	0,14890
NC_045512.2	14542	29871	p15_G1.366;c73f18cb-88e3-4aae-8f8f-a8d1663c83a9|11	40	+	14542	29871	255,0,0	3	1917,320,589	0,3686,14740
NC_045512.2	14549	29577	p15_G1.367;cluster2271.fasta:2	40	+	14549	29577	255,0,0	2	4080,930	0,14098
NC_045512.2	14630	29874	p15_G1.368;cluster1378.fasta:2	40	+	14630	29874	255,0,0	2	3999,1227	0,14017
NC_045512.2	14612	29876	p15_G1.368;cluster1806.fasta:2	40	+	14612	29876	255,0,0	2	4017,1229	0,14035
NC_045512.2	14589	29879	p15_G1.368;cluster2245.fasta:2	40	+	14589	29879	255,0,0	2	4040,1233	0,14057
NC_045512.2	14602	17102	p15_G1.369;cluster1794.fasta:2	40	+	14602	17102	255,0,0	1	2500	0
NC_045512.2	14606	29873	p15_G1.370;16a6cec0-bb96-40ef-8632-790981775c78|9	40	+	14606	29873	255,0,0	2	1282,576	0,14691
NC_045512.2	14607	29872	p15_G1.371;4790672f-c90e-4500-a405-2ad17f0e7df7|5	40	+	14607	29872	255,0,0	3	655,205,1225	0,3817,14040
NC_045512.2	14645	29871	p15_G1.372;53d842dd-f2c4-4dab-a77e-1c2cfc0e0a8d|6	40	+	14645	29871	255,0,0	2	1417,576	0,14650
NC_045512.2	14651	29872	p15_G1.373;632c2d72-e225-4806-96a7-521e0bc57428|11	40	+	14651	29872	255,0,0	3	1808,320,590	0,3577,14631
NC_045512.2	14658	16121	p15_G1.374;cluster974.fasta:2	40	+	14658	16121	255,0,0	1	1463	0
NC_045512.2	14659	15011	p15_G1.375;cluster_101	40	+	14659	15011	255,0,0	1	352	0
NC_045512.2	14666	29876	p15_G1.376;cluster1489.fasta:2	40	+	14666	29876	255,0,0	2	1666,753	0,14457
NC_045512.2	14697	29876	p15_G1.377;9e0350bb-2c59-4d11-bb3b-ed22f5aa960c|5	40	+	14697	29876	255,0,0	2	2224,389	0,14790
NC_045512.2	14697	29880	p15_G1.378;cluster_82	40	+	14697	29880	255,0,0	2	1197,334	0,14849
NC_045512.2	14699	29877	p15_G1.379;fafd53db-f91e-4952-b4c3-44a08590781f|9	40	+	14699	29877	255,0,0	2	1479,380	0,14798
NC_045512.2	14765	29874	p15_G1.380;cluster841.fasta:2	40	+	14765	29874	255,0,0	2	159,603	0,14506
NC_045512.2	14802	29871	p15_G1.381;928acc05-5811-4b18-8d82-b7aaaa7f82b0|13	40	+	14802	29871	255,0,0	3	460,205,1224	0,3622,13845
NC_045512.2	14825	29874	p15_G1.382;1d2c8e22-2c1c-494a-b31e-f3efe7c8ae8c|5	40	+	14825	29874	255,0,0	2	1991,655	0,14394
NC_045512.2	14839	29885	p15_G1.383;3d18afb9-b590-4bd8-90af-e037841d0931|5	40	+	14839	29885	255,0,0	2	1499,869	0,14177
NC_045512.2	14852	29875	p15_G1.384;5bce2dee-ddc0-4162-afc9-ffe41fc48198|29	40	+	14852	29875	255,0,0	2	1036,578	0,14445
NC_045512.2	14877	29873	p15_G1.385;88cf34c0-f37e-4f6c-8147-853baad72ddb|6	40	+	14877	29873	255,0,0	2	1301,376	0,14620
NC_045512.2	14887	29876	p15_G1.386;fb36d785-c098-45c9-befa-7c1757bd8f76|7	40	+	14887	29876	255,0,0	3	2053,738,1229	0,3004,13760
NC_045512.2	14933	29874	p15_G1.387;6cf4726c-b3fa-4677-8938-d954ce863832|81	40	+	14933	29874	255,0,0	3	1526,320,593	0,3295,14348
NC_045512.2	14934	29875	p15_G1.388;cluster543.fasta:2	40	+	14934	29875	255,0,0	2	2026,1107	0,13834
NC_045512.2	14953	29872	p15_G1.389;7e4c9e85-6d8a-4e05-95ff-8f7685243c29|6	40	+	14953	29872	255,0,0	3	380,461,1225	0,3215,13694
NC_045512.2	14970	29847	p15_G1.390;cluster1991.fasta:2	40	+	14970	29847	255,0,0	2	383,760	0,14117
NC_045512.2	14997	29871	p15_G1.391;cluster12.fasta:2	40	+	14997	29871	255,0,0	3	1462,322,590	0,3229,14284
NC_045512.2	15000	29876	p15_G1.392;2846eaa2-71cc-4e5c-9337-96b3e296c47e|7	40	+	15000	29876	255,0,0	2	1313,375	0,14501
NC_045512.2	15045	29875	p15_G1.393;cluster1370.fasta:2	40	+	15045	29875	255,0,0	2	3583,1226	0,13604
NC_045512.2	15066	29876	p15_G1.393;cluster1786.fasta:2	40	+	15066	29876	255,0,0	2	3563,1229	0,13581
NC_045512.2	15065	29872	p15_G1.393;cluster2342.fasta:2	40	+	15065	29872	255,0,0	2	3566,1223	0,13584
NC_045512.2	15076	29873	p15_G1.393;cluster802.fasta:2	40	+	15076	29873	255,0,0	2	3553,1226	0,13571
NC_045512.2	15059	29871	p15_G1.394;f159d6e8-edd1-4577-ac6e-993c8101c1ea|40	40	+	15059	29871	255,0,0	2	829,574	0,14238
NC_045512.2	15113	29871	p15_G1.395;cluster2071.fasta:4	40	+	15113	29871	255,0,0	2	3516,1224	0,13534
NC_045512.2	15165	29873	p15_G1.396;79fd456a-d3fb-4f12-aaaf-6fb3cbe458b7|20	40	+	15165	29873	255,0,0	3	97,205,1226	0,3259,13482
NC_045512.2	15199	29878	p15_G1.397;cluster1972.fasta:2	40	+	15199	29878	255,0,0	2	3434,1225	0,13454
NC_045512.2	15180	29874	p15_G1.397;cluster1202.fasta:2	40	+	15180	29874	255,0,0	2	3449,1227	0,13467
NC_045512.2	15199	16828	p15_G1.398;cluster223.fasta:2	40	+	15199	16828	255,0,0	1	1629	0
NC_045512.2	15201	29871	p15_G1.399;03ca8caf-f816-4ea7-ba9a-e5912c96fd14|6	40	+	15201	29871	255,0,0	2	1725,380	0,14290
NC_045512.2	15224	29871	p15_G1.400;cluster_58	40	+	15224	29871	255,0,0	5	2158,161,209,1097,365	0,2377,2801,13033,14282
NC_045512.2	15234	29871	p15_G1.401;8c6df1e3-9d70-4b57-8761-a981733ee61d|15	40	+	15234	29871	255,0,0	2	1079,369	0,14268
NC_045512.2	15285	29875	p15_G1.402;c5c9c84a-a543-4c0e-a194-0fd1107ad684|25	40	+	15285	29875	255,0,0	3	1174,320,593	0,2943,13997
NC_045512.2	15294	29871	p15_G1.403;cluster1898.fasta:2	40	+	15294	29871	255,0,0	2	1044,854	0,13723
NC_045512.2	15295	29878	p15_G1.404;cluster1607.fasta:2	40	+	15295	29878	255,0,0	2	822,543	0,14040
NC_045512.2	15321	29903	p15_G1.405;cluster2309.fasta:2	40	+	15321	29903	255,0,0	3	2246,402,399	0,13434,14183
NC_045512.2	15330	29873	p15_G1.406;c6d1fcfb-baa6-4092-836c-35b5fce97227|6	40	+	15330	29873	255,0,0	2	1591,385	0,14158
NC_045512.2	15330	29888	p15_G1.407;cluster1880.fasta:2	40	+	15330	29888	255,0,0	2	3300,1242	0,13316
NC_045512.2	15347	17949	p15_G1.408;cluster2207.fasta:2	40	+	15347	17949	255,0,0	1	2602	0
NC_045512.2	15347	29871	p15_G1.409;e79b6614-6e6b-46e9-abd1-213afcfe80e8|11	40	+	15347	29871	255,0,0	2	541,574	0,13950
NC_045512.2	15350	29875	p15_G1.410;836ef91a-bd66-479e-b741-144c6d0bb3da|6	40	+	15350	29875	255,0,0	2	1372,409	0,14116
NC_045512.2	15360	29871	p15_G1.411;c9659785-87bb-429f-b5ea-d38c8c71c4f5|6	40	+	15360	29871	255,0,0	2	1469,426	0,14085
NC_045512.2	15376	29869	p15_G1.412;cluster1391.fasta:2	40	+	15376	29869	255,0,0	2	3258,1215	0,13278
NC_045512.2	15397	29866	p15_G1.413;cluster2360.fasta:2	40	+	15397	29866	255,0,0	4	1037,413,769,375	0,2819,13250,14094
NC_045512.2	15457	29876	p15_G1.414;cluster1653.fasta:2	40	+	15457	29876	255,0,0	2	3172,1229	0,13190
NC_045512.2	15505	29868	p15_G1.415;322c89b7-5c7f-4d38-ba0f-8c8c1e2b2c0c|554	40	+	15505	29868	255,0,0	2	827,745	0,13618
NC_045512.2	15518	29874	p15_G1.416;0cc412c2-1ee2-417e-bbfb-e414a8f799ff|5	40	+	15518	29874	255,0,0	2	2072,532	0,13824
NC_045512.2	15547	29872	p15_G1.417;cluster2186.fasta:2	40	+	15547	29872	255,0,0	2	1090,759	0,13566
NC_045512.2	15552	29874	p15_G1.418;cluster2298.fasta:2	40	+	15552	29874	255,0,0	2	779,755	0,13567
NC_045512.2	15584	29882	p15_G1.419;cluster1536.fasta:2	40	+	15584	29882	255,0,0	2	1245,437	0,13861
NC_045512.2	15630	29873	p15_G1.420;3ca9c99c-6670-48ff-a017-0357f9908ae9|57	40	+	15630	29873	255,0,0	2	258,576	0,13667
NC_045512.2	15631	29871	p15_G1.421;cluster2113.fasta:2	40	+	15631	29871	255,0,0	2	1959,529	0,13711
NC_045512.2	15681	29879	p15_G1.422;afb7bf07-29cf-483b-a6bb-e50e4bb85df2|5	40	+	15681	29879	255,0,0	2	497,382	0,13816
NC_045512.2	15682	29874	p15_G1.423;c7b7eddb-195e-47b9-99f6-c4f58b62f56b|11	40	+	15682	29874	255,0,0	2	380,579	0,13613
NC_045512.2	15694	29874	p15_G1.424;cluster1950.fasta:2	40	+	15694	29874	255,0,0	2	729,746	0,13434
NC_045512.2	15697	29875	p15_G1.425;48e8f86a-7c48-4030-8693-51300bae62f6|10	40	+	15697	29875	255,0,0	2	616,373	0,13805
NC_045512.2	15716	29874	p15_G1.426;cluster2037.fasta:2	40	+	15716	29874	255,0,0	3	1851,402,370	0,13039,13788
NC_045512.2	15775	29849	p15_G1.427;cluster2182.fasta:2	40	+	15775	29849	255,0,0	2	2705,454	0,13620
NC_045512.2	15776	29871	p15_G1.428;cluster1301.fasta:2	40	+	15776	29871	255,0,0	2	584,521	0,13574
NC_045512.2	15783	29871	p15_G1.429;cluster1849.fasta:2	40	+	15783	29871	255,0,0	2	1433,397	0,13691
NC_045512.2	15804	29875	p15_G1.430;00e42ca4-a163-46b1-9908-b5e843cad72b|5	40	+	15804	29875	255,0,0	2	374,378	0,13693
NC_045512.2	15809	29677	p15_G1.431;cluster836.fasta:2	40	+	15809	29677	255,0,0	3	523,61,187	0,13314,13681
NC_045512.2	15832	29873	p15_G1.432;cluster130.fasta:2	40	+	15832	29873	255,0,0	2	2797,1226	0,12815
NC_045512.2	15852	29871	p15_G1.433;cluster1719.fasta:2	40	+	15852	29871	255,0,0	3	1715,402,367	0,12903,13652
NC_045512.2	15866	29878	p15_G1.434;cluster532.fasta:2	40	+	15866	29878	255,0,0	2	1479,427	0,13585
NC_045512.2	15869	29872	p15_G1.435;cluster2358.fasta:2	40	+	15869	29872	255,0,0	3	1625,400,1225	0,2360,12778
NC_045512.2	15871	29870	p15_G1.436;cluster_88	40	+	15871	29870	255,0,0	2	713,343	0,13656
NC_045512.2	15912	29874	p15_G1.437;91c21b2d-61af-45e1-a905-eb71474b6c57|22	40	+	15912	29874	255,0,0	2	401,372	0,13590
NC_045512.2	15930	29874	p15_G1.438;3fc4ce41-7d4a-430b-b03c-c11775aa4be7|14	40	+	15930	29874	255,0,0	2	886,655	0,13289
NC_045512.2	15945	29875	p15_G1.439;cluster27.fasta:2	40	+	15945	29875	255,0,0	2	2682,1228	0,12702
NC_045512.2	15955	29875	p15_G1.440;991e4db7-87a0-42df-8ada-12aa91726153|7	40	+	15955	29875	255,0,0	2	874,430	0,13490
NC_045512.2	15966	29871	p15_G1.441;ae4f84cd-6586-4ada-92d3-2a27caae18af|6	40	+	15966	29871	255,0,0	2	96,576	0,13329
NC_045512.2	15993	29873	p15_G1.442;cluster986.fasta:2	40	+	15993	29873	255,0,0	3	711,1718,1226	0,918,12654
NC_045512.2	16007	29855	p15_G1.443;942be06b-2401-4d22-b8fd-a9863ce6adce|222	40	+	16007	29855	255,0,0	3	452,320,573	0,2221,13275
NC_045512.2	16026	29877	p15_G1.444;54a3ad81-3982-407e-aba1-9587cfd66a23|9	40	+	16026	29877	255,0,0	2	152,380	0,13471
NC_045512.2	16031	29874	p15_G1.445;c6c4b025-3cec-43fa-b9d1-24af0240218e|8	40	+	16031	29874	255,0,0	2	282,372	0,13471
NC_045512.2	16037	29882	p15_G1.446;3f944139-e676-4052-88c8-287a98efeac3|5	40	+	16037	29882	255,0,0	2	792,437	0,13408
NC_045512.2	16064	29871	p15_G1.447;cluster2114.fasta:2	40	+	16064	29871	255,0,0	3	951,116,1224	0,2449,12583
NC_045512.2	16096	29872	p15_G1.448;975a53ec-ae29-4983-81d6-37975a91a565|5	40	+	16096	29872	255,0,0	2	626,406	0,13370
NC_045512.2	16114	29871	p15_G1.449;cluster1384.fasta:2	40	+	16114	29871	255,0,0	2	725,682	0,13075
NC_045512.2	16124	29874	p15_G1.450;cffbaf98-f170-425e-a759-c5582531f1e5|5	40	+	16124	29874	255,0,0	2	2283,532	0,13218
NC_045512.2	16136	29871	p15_G1.451;cluster1706.fasta:2	40	+	16136	29871	255,0,0	2	196,748	0,12987
NC_045512.2	16151	29870	p15_G1.452;cluster1389.fasta:2	40	+	16151	29870	255,0,0	2	2478,1223	0,12496
NC_045512.2	16165	29874	p15_G1.453;11cb1fd3-1ce1-4b5a-b032-98c8fee4703e|6	40	+	16165	29874	255,0,0	2	651,655	0,13054
NC_045512.2	16185	29874	p15_G1.454;cluster50.fasta:2	40	+	16185	29874	255,0,0	2	550,1143	0,12546
NC_045512.2	16194	29878	p15_G1.455;cluster1311.fasta:2	40	+	16194	29878	255,0,0	2	1027,380	0,13304
NC_045512.2	16198	29872	p15_G1.456;cluster1201.fasta:2	40	+	16198	29872	255,0,0	2	2431,1225	0,12449
NC_045512.2	16211	29871	p15_G1.457;d75249c5-b96f-4d7d-bcae-8ad58954bd54|5	40	+	16211	29871	255,0,0	2	102,369	0,13291
NC_045512.2	16213	29871	p15_G1.458;cluster2069.fasta:2	40	+	16213	29871	255,0,0	2	18,817	0,12841
NC_045512.2	16238	29883	p15_G1.459;cluster458.fasta:2	40	+	16238	29883	255,0,0	4	702,666,230,111	0,1653,13268,13534
NC_045512.2	16244	29871	p15_G1.460;e85a66d8-eede-4d3c-8f97-ddc462051145|6	40	+	16244	29871	255,0,0	2	1346,529	0,13098
NC_045512.2	16268	29871	p15_G1.461;cluster413.fasta:2	40	+	16268	29871	255,0,0	2	2221,743	0,12860
NC_045512.2	16285	29878	p15_G1.462;cluster_79	40	+	16285	29878	255,0,0	3	430,1128,85	0,660,13508
NC_045512.2	16318	29871	p15_G1.463;cluster2022.fasta:2	40	+	16318	29871	255,0,0	3	372,181,1224	0,2130,12329
NC_045512.2	16321	29874	p15_G1.464;cluster850.fasta:2	40	+	16321	29874	255,0,0	2	2308,1227	0,12326
NC_045512.2	16323	29873	p15_G1.465;cluster1744.fasta:2	40	+	16323	29873	255,0,0	2	1330,342	0,13208
NC_045512.2	16342	29877	p15_G1.466;cluster826.fasta:2	40	+	16342	29877	255,0,0	3	2282,596,516	0,12305,13019
NC_045512.2	16354	29882	p15_G1.467;657ec570-3ca7-48fd-9d8e-2b135455dafa|5	40	+	16354	29882	255,0,0	2	371,579	0,12949
NC_045512.2	16376	29878	p15_G1.468;cluster230.fasta:2	40	+	16376	29878	255,0,0	3	83,334,585	0,1852,12917
NC_045512.2	16380	29874	p15_G1.469;cluster1042.fasta:2	40	+	16380	29874	255,0,0	3	309,1686,1227	0,561,12267
NC_045512.2	16381	29876	p15_G1.470;d241c466-2b29-4a18-8cd0-e452b0e80068|9	40	+	16381	29876	255,0,0	2	435,657	0,12838
NC_045512.2	16384	29112	p15_G1.471;cluster1423.fasta:2	40	+	16384	29112	255,0,0	3	1258,553,465	0,1692,12263
NC_045512.2	16386	16918	p15_G1.472;cluster1055.fasta:2	40	+	16386	16918	255,0,0	1	532	0
NC_045512.2	16386	29871	p15_G1.473;0be9f99a-d46e-4ca8-868a-fa06f33315d1|6	40	+	16386	29871	255,0,0	2	2023,521	0,12964
NC_045512.2	16389	29871	p15_G1.474;02fac3a9-56b6-4e6b-9557-2cb502a2ba1c|5	40	+	16389	29871	255,0,0	3	551,738,1224	0,1502,12258
NC_045512.2	16399	29878	p15_G1.475;cluster2224.fasta:2	40	+	16399	29878	255,0,0	3	2230,45,1149	0,12248,12330
NC_045512.2	16402	29871	p15_G1.476;969b13ca-fda6-4174-a836-e2c575ab2561|1848	40	+	16402	29871	255,0,0	3	1165,402,367	0,12353,13102
NC_045512.2	16413	29871	p15_G1.477;ad26fc17-241d-46cd-a35d-f84cd5d6faa8|9	40	+	16413	29871	255,0,0	2	416,426	0,13032
NC_045512.2	16479	29874	p15_G1.478;bc0d6bea-00d8-4a1c-bf6e-7272ac647af9|12	40	+	16479	29874	255,0,0	2	1111,532	0,12863
NC_045512.2	16493	29877	p15_G1.479;cluster970.fasta:2	40	+	16493	29877	255,0,0	2	2136,1230	0,12154
NC_045512.2	16502	29877	p15_G1.480;56c12ad3-4f53-492a-a62c-bfa0b14e8436|10	40	+	16502	29877	255,0,0	2	327,432	0,12943
NC_045512.2	16521	29873	p15_G1.481;fd23159d-88d1-4d46-96d0-d37f46a7d3ba|6	40	+	16521	29873	255,0,0	2	201,407	0,12945
NC_045512.2	16529	29871	p15_G1.482;3c1cadd5-326a-4aad-a918-5eb56d24117f|21	40	+	16529	29871	255,0,0	2	287,652	0,12690
NC_045512.2	16536	29876	p15_G1.483;fe5196e6-8205-4463-b7f4-2bae83c1e4f3|7	40	+	16536	29876	255,0,0	1	13340	0
NC_045512.2	16551	29871	p15_G1.484;7d7f8ff7-347c-4ce6-846a-e99e48f0ac96|5	40	+	16551	29871	255,0,0	2	290,454	0,12866
NC_045512.2	16584	29871	p15_G1.485;6debc6a0-828d-4698-8c55-4e5211aaa62c|6	40	+	16584	29871	255,0,0	3	1791,97,1224	0,1948,12063
NC_045512.2	16614	29872	p15_G1.486;d631ba3e-12b6-4a69-8bc7-079423aae711|6	40	+	16614	29872	255,0,0	2	228,455	0,12803
NC_045512.2	16626	29878	p15_G1.487;cd634e1e-6081-4c19-86bc-5292e28f5f1f|14	40	+	16626	29878	255,0,0	2	300,387	0,12865
NC_045512.2	16640	29874	p15_G1.488;f6f1eb05-3fcd-47a4-b776-c50c58ca0715|6	40	+	16640	29874	255,0,0	2	82,408	0,12826
NC_045512.2	16678	29873	p15_G1.489;32bf0b3e-36d7-4726-9852-7cb1dcaa3486|6	40	+	16678	29873	255,0,0	2	164,456	0,12739
NC_045512.2	16683	29872	p15_G1.490;cluster462.fasta:2	40	+	16683	29872	255,0,0	2	1109,412	0,12777
NC_045512.2	16683	29878	p15_G1.491;cluster1209.fasta:2	40	+	16683	29878	255,0,0	3	171,1336,1231	0,610,11964
NC_045512.2	16700	29876	p15_G1.492;6665ab8e-e12b-412d-9e26-63a9ad11bde3|9	40	+	16700	29876	255,0,0	2	232,566	0,12610
NC_045512.2	16723	29882	p15_G1.493;3d928d31-0ae1-4af5-a8ad-c01b6d99d02c|8	40	+	16723	29882	255,0,0	2	117,465	0,12694
NC_045512.2	16781	29871	p15_G1.494;f139951b-452d-4e2e-a205-9f808785d246|9	40	+	16781	29871	255,0,0	2	48,426	0,12664
NC_045512.2	16782	29871	p15_G1.495;cluster2166.fasta:2	40	+	16782	29871	255,0,0	2	1847,1224	0,11865
NC_045512.2	16811	29877	p15_G1.496;2e332bcc-6f30-45d3-8bed-30bab9a0c1b0|7	40	+	16811	29877	255,0,0	2	1601,528	0,12538
NC_045512.2	16870	29872	p15_G1.497;5bd6f5f7-86ed-4fc3-905d-83b640ff45ae|18	40	+	16870	29872	255,0,0	2	51,384	0,12618
NC_045512.2	16885	29875	p15_G1.498;e670eae9-f0a1-4f2a-9624-9a4c379bef87|6	40	+	16885	29875	255,0,0	2	476,395	0,12595
NC_045512.2	16929	29872	p15_G1.499;830f8d47-d958-4680-a15d-035a438d2137|9	40	+	16929	29872	255,0,0	2	1484,522	0,12421
NC_045512.2	16943	29871	p15_G1.500;8a0e8ce8-dd79-4e64-a045-447ebd6b6261|6	40	+	16943	29871	255,0,0	2	281,329	0,12599
NC_045512.2	16989	29879	p15_G1.501;cluster1951.fasta:2	40	+	16989	29879	255,0,0	2	1640,1232	0,11658
NC_045512.2	16950	29875	p15_G1.501;cluster1749.fasta:2	40	+	16950	29875	255,0,0	2	1679,1228	0,11697
NC_045512.2	16963	29873	p15_G1.501;cluster160.fasta:2	40	+	16963	29873	255,0,0	2	1666,1226	0,11684
NC_045512.2	16964	29884	p15_G1.501;cluster1034.fasta:2	40	+	16964	29884	255,0,0	2	1663,1237	0,11683
NC_045512.2	16947	29876	p15_G1.501;cluster597.fasta:2	40	+	16947	29876	255,0,0	2	1682,1229	0,11700
NC_045512.2	16950	29880	p15_G1.502;cluster201.fasta:2	40	+	16950	29880	255,0,0	2	1386,504	0,12426
NC_045512.2	16985	29874	p15_G1.503;8e5498b4-e00e-4ddd-8974-ab838b633ae3|10	40	+	16985	29874	255,0,0	2	1494,482	0,12407
NC_045512.2	16987	29872	p15_G1.504;c981e0b8-8b0d-42a7-8977-e15df81bde86|8	40	+	16987	29872	255,0,0	2	1280,620	0,12265
NC_045512.2	16989	29873	p15_G1.505;8d44b03f-7061-47eb-8e00-42223ea610d1|7	40	+	16989	29873	255,0,0	3	1384,97,1226	0,1543,11658
NC_045512.2	17031	29879	p15_G1.506;cluster868.fasta:2	40	+	17031	29879	255,0,0	2	1598,1232	0,11616
NC_045512.2	17052	29875	p15_G1.507;7d6744eb-1ac4-44ab-9aa4-762a3557ff33|27	40	+	17052	29875	255,0,0	2	538,533	0,12290
NC_045512.2	17067	29878	p15_G1.508;cluster1986.fasta:2	40	+	17067	29878	255,0,0	2	1560,1231	0,11580
NC_045512.2	17086	29883	p15_G1.508;cluster2130.fasta:2	40	+	17086	29883	255,0,0	2	1543,1236	0,11561
NC_045512.2	17085	29872	p15_G1.509;d63b82f9-3e56-48b9-9152-42af76355bdc|8	40	+	17085	29872	255,0,0	2	176,391	0,12396
NC_045512.2	17095	29874	p15_G1.510;110dfb2a-14cb-4f07-8214-e6c2bfe7d29a|6	40	+	17095	29874	255,0,0	2	996,540	0,12239
NC_045512.2	17141	29874	p15_G1.511;74c5a8a8-d625-4478-9e69-12b86e6c5930|16119	40	+	17141	29874	255,0,0	2	1488,1227	0,11506
NC_045512.2	17143	29876	p15_G1.511;cluster1686.fasta:2	40	+	17143	29876	255,0,0	2	1487,1230	0,11503
NC_045512.2	17145	29875	p15_G1.512;a14859ba-3702-4421-a4e8-ba448363e835|10	40	+	17145	29875	255,0,0	2	316,635	0,12095
NC_045512.2	17147	29872	p15_G1.513;ffdc4c11-41bf-4b73-940f-11c4cc7eba44|5	40	+	17147	29872	255,0,0	2	77,330	0,12395
NC_045512.2	17164	29880	p15_G1.514;063253af-ba3e-4508-a6f0-5583afc75297|7	40	+	17164	29880	255,0,0	2	588,754	0,11962
NC_045512.2	17173	29873	p15_G1.515;cluster741.fasta:2	40	+	17173	29873	255,0,0	2	267,903	0,11797
NC_045512.2	17177	29871	p15_G1.516;cluster83.fasta:6	40	+	17177	29871	255,0,0	3	1364,46,1173	0,1407,11521
NC_045512.2	17177	29877	p15_G1.517;cluster2099.fasta:2	40	+	17177	29877	255,0,0	2	1452,1230	0,11470
NC_045512.2	17209	29873	p15_G1.518;0c314f86-178c-4bb1-be3f-4e6b0ae3996b|5	40	+	17209	29873	255,0,0	3	1163,97,1226	0,1323,11438
NC_045512.2	17211	29721	p15_G1.519;cluster_94	40	+	17211	29721	255,0,0	3	99,83,494	0,11775,12016
NC_045512.2	17220	29872	p15_G1.520;0f575d2d-794f-4cd0-8898-7f320e4c795f|5	40	+	17220	29872	255,0,0	2	282,483	0,12169
NC_045512.2	17244	29873	p15_G1.521;44b46bdd-deb3-42d7-a09d-36e570897b06|10	40	+	17244	29873	255,0,0	2	346,531	0,12098
NC_045512.2	17250	29873	p15_G1.522;cluster952.fasta:2	40	+	17250	29873	255,0,0	2	1379,1226	0,11397
NC_045512.2	17278	29882	p15_G1.523;26d861eb-cd9e-4d43-9283-a264824b24f3|5	40	+	17278	29882	255,0,0	2	1193,1025	0,11579
NC_045512.2	17319	29874	p15_G1.524;cluster2192.fasta:2	40	+	17319	29874	255,0,0	2	1310,1227	0,11328
NC_045512.2	17332	29872	p15_G1.525;8cf27692-9531-49c9-bb36-55e47aa270f8|7	40	+	17332	29872	255,0,0	2	759,538	0,12002
NC_045512.2	17339	29865	p15_G1.526;b2742c8c-115c-4883-a18b-e34f47feb60e|5	40	+	17339	29865	255,0,0	1	12526	0
NC_045512.2	17364	29871	p15_G1.527;eba5d86f-c084-4e15-ae2f-bd0344519f47|5	40	+	17364	29871	255,0,0	2	388,745	0,11762
NC_045512.2	17375	29874	p15_G1.528;7a9ace3c-0315-4518-8b7e-3796a484e490|5	40	+	17375	29874	255,0,0	2	1102,756	0,11743
NC_045512.2	17403	29878	p15_G1.529;999543fe-7e3d-4b28-bdbd-2feca46fb9b7|5	40	+	17403	29878	255,0,0	2	1012,529	0,11946
NC_045512.2	17418	29873	p15_G1.530;415a0849-d8fb-41a3-a7d8-79bec1870f8e|31	40	+	17418	29873	255,0,0	2	172,531	0,11924
NC_045512.2	17425	29862	p15_G1.531;cluster1958.fasta:2	40	+	17425	29862	255,0,0	2	1074,943	0,11494
NC_045512.2	17436	29877	p15_G1.532;cluster2210.fasta:2	40	+	17436	29877	255,0,0	2	1193,1230	0,11211
NC_045512.2	17445	29872	p15_G1.533;f8aee6ac-5863-441c-b735-b5d7b76be130|8	40	+	17445	29872	255,0,0	2	1108,676	0,11751
NC_045512.2	17472	29873	p15_G1.534;cluster356.fasta:2	40	+	17472	29873	255,0,0	2	118,531	0,11870
NC_045512.2	17478	29884	p15_G1.535;aefba6ba-fc65-49e2-a954-176f90695eeb|6	40	+	17478	29884	255,0,0	2	24,495	0,11911
NC_045512.2	17522	29878	p15_G1.536;cluster2189.fasta:2	40	+	17522	29878	255,0,0	3	41,405,374	0,11230,11982
NC_045512.2	17597	29874	p15_G1.537;cluster430.fasta:2	40	+	17597	29874	255,0,0	2	954,735	0,11542
NC_045512.2	17647	29874	p15_G1.538;aa6afd1b-cbe9-4245-ad1c-52b2baaa1f82|6	40	+	17647	29874	255,0,0	2	764,527	0,11700
NC_045512.2	17664	29879	p15_G1.539;cluster643.fasta:2	40	+	17664	29879	255,0,0	2	965,1232	0,10983
NC_045512.2	17668	29873	p15_G1.540;2b31f4d0-66af-4009-affb-34cd43986436|9	40	+	17668	29873	255,0,0	2	423,539	0,11666
NC_045512.2	17751	29869	p15_G1.541;cluster447.fasta:2	40	+	17751	29869	255,0,0	2	878,1222	0,10896
NC_045512.2	17781	29882	p15_G1.541;cluster1148.fasta:2	40	+	17781	29882	255,0,0	2	848,1235	0,10866
NC_045512.2	17723	29874	p15_G1.541;cluster1935.fasta:2	40	+	17723	29874	255,0,0	2	906,1227	0,10924
NC_045512.2	17746	29873	p15_G1.542;8c88e927-1700-42bc-b2d5-c6fdd95e271e|5	40	+	17746	29873	255,0,0	2	748,391	0,11736
NC_045512.2	17785	29876	p15_G1.543;cluster265.fasta:2	40	+	17785	29876	255,0,0	2	694,484	0,11607
NC_045512.2	17795	29871	p15_G1.544;cluster112.fasta:2	40	+	17795	29871	255,0,0	2	769,462	0,11614
NC_045512.2	17853	18445	p15_G1.545;8f15b86d-ba9b-4e39-962a-9e6442c0ad48|6	40	+	17853	18445	255,0,0	1	592	0
NC_045512.2	17933	29696	p15_G1.546;cluster541.fasta:2	40	+	17933	29696	255,0,0	2	629,924	0,10839
NC_045512.2	17959	29879	p15_G1.547;cluster231.fasta:2	40	+	17959	29879	255,0,0	2	667,1232	0,10688
NC_045512.2	17965	29872	p15_G1.547;cluster1430.fasta:2	40	+	17965	29872	255,0,0	2	665,1223	0,10684
NC_045512.2	17986	29876	p15_G1.548;fcbd0cf3-6ebf-459a-90da-3507fc06d464|7	40	+	17986	29876	255,0,0	2	439,459	0,11431
NC_045512.2	18006	29871	p15_G1.549;cluster1133.fasta:2	40	+	18006	29871	255,0,0	2	571,1234	0,10631
NC_045512.2	18008	29876	p15_G1.550;cluster2150.fasta:2	40	+	18008	29876	255,0,0	2	621,1229	0,10639
NC_045512.2	18029	29871	p15_G1.551;24d584cc-5f64-499c-a9a2-047e8ac515e9|5	40	+	18029	29871	255,0,0	2	62,537	0,11305
NC_045512.2	18030	29871	p15_G1.552;e8bb31ce-fe21-43dd-8bd9-9d6ed1faf183|13	40	+	18030	29871	255,0,0	2	441,1014	0,10827
NC_045512.2	18050	29892	p15_G1.553;40158de3-1456-4c6d-ad32-a46590f415c5|8	40	+	18050	29892	255,0,0	2	429,500	0,11342
NC_045512.2	18088	29871	p15_G1.554;cluster512.fasta:2	40	+	18088	29871	255,0,0	2	541,1224	0,10559
NC_045512.2	18087	29871	p15_G1.554;cluster1768.fasta:2	40	+	18087	29871	255,0,0	2	542,1224	0,10560
NC_045512.2	18145	29871	p15_G1.555;cluster973.fasta:2	40	+	18145	29871	255,0,0	2	484,1224	0,10502
NC_045512.2	18163	29876	p15_G1.556;cluster_65	40	+	18163	29876	255,0,0	3	1307,1534,22	0,1707,11691
NC_045512.2	18186	29874	p15_G1.557;fbf61252-5225-4bf9-bf9d-eed22b5916f8|49	40	+	18186	29874	255,0,0	2	225,527	0,11161
NC_045512.2	18192	29871	p15_G1.558;835077aa-fa38-4f3d-9c3b-957a097b0f24|13	40	+	18192	29871	255,0,0	2	285,753	0,10926
NC_045512.2	18195	29873	p15_G1.559;cluster1943.fasta:2	40	+	18195	29873	255,0,0	2	434,1226	0,10452
NC_045512.2	18224	29875	p15_G1.559;cluster1940.fasta:2	40	+	18224	29875	255,0,0	2	405,1228	0,10423
NC_045512.2	18219	29874	p15_G1.560;ae05405c-4542-4540-baed-604b676ca8ae|8	40	+	18219	29874	255,0,0	1	11655	0
NC_045512.2	18234	29873	p15_G1.561;cluster1677.fasta:2	40	+	18234	29873	255,0,0	3	395,207,685	0,10413,10954
NC_045512.2	18260	29876	p15_G1.562;404a5282-0a8c-4534-84ad-6f35fa695a70|10	40	+	18260	29876	255,0,0	2	112,485	0,11131
NC_045512.2	18295	29873	p15_G1.563;59f8c61b-0579-4c89-b89f-502cbb4358c3|5	40	+	18295	29873	255,0,0	2	131,735	0,10843
NC_045512.2	18325	29871	p15_G1.564;6e302e30-c9ed-4ed9-8626-3a9e1bac98bf|5	40	+	18325	29871	255,0,0	2	152,744	0,10802
NC_045512.2	18326	29871	p15_G1.565;ed4e0d52-caf8-4f7e-972a-cdde6c18ac87|8	40	+	18326	29871	255,0,0	2	158,521	0,11024
NC_045512.2	18372	29874	p15_G1.566;cluster2330.fasta:2	40	+	18372	29874	255,0,0	2	257,1227	0,10275
NC_045512.2	18356	29878	p15_G1.566;cluster369.fasta:2	40	+	18356	29878	255,0,0	2	273,1231	0,10291
NC_045512.2	18372	29876	p15_G1.566;cluster849.fasta:2	40	+	18372	29876	255,0,0	2	257,1229	0,10275
NC_045512.2	18333	29875	p15_G1.566;cluster1846.fasta:2	40	+	18333	29875	255,0,0	2	293,1230	0,10312
NC_045512.2	18321	29876	p15_G1.566;cluster783.fasta:2	40	+	18321	29876	255,0,0	2	308,1229	0,10326
NC_045512.2	18375	29863	p15_G1.567;f95db22c-3d16-4e82-89e4-472780a271a8|8	40	+	18375	29863	255,0,0	2	96,1005	0,10483
NC_045512.2	18396	29875	p15_G1.568;a98d3c08-25a0-4caa-8eef-3c75f6889743|8	40	+	18396	29875	255,0,0	2	107,381	0,11098
NC_045512.2	18414	29875	p15_G1.569;cluster360.fasta:2	40	+	18414	29875	255,0,0	2	215,1228	0,10233
NC_045512.2	18435	29871	p15_G1.569;cluster2156.fasta:2	40	+	18435	29871	255,0,0	2	194,1224	0,10212
NC_045512.2	18427	29879	p15_G1.570;2bf68310-84be-428f-a8a6-8d72217a69d6|133	40	+	18427	29879	255,0,0	2	121,598	0,10854
NC_045512.2	18429	29541	p15_G1.571;05425c0a-a338-4c96-b309-68ba9977766f|5	40	+	18429	29541	255,0,0	2	200,894	0,10218
NC_045512.2	18438	29876	p15_G1.572;e85136df-e199-4cf8-992a-01a30a1e86b8|15	40	+	18438	29876	255,0,0	2	115,680	0,10758
NC_045512.2	18484	29876	p15_G1.573;cluster_85	40	+	18484	29876	255,0,0	3	143,314,729	0,10163,10663
NC_045512.2	18495	29872	p15_G1.574;cluster1303.fasta:2	40	+	18495	29872	255,0,0	2	134,1225	0,10152
NC_045512.2	18569	29874	p15_G1.575;acdb7e77-bfc9-4dbb-910a-e9463c4bb892|8	40	+	18569	29874	255,0,0	2	55,365	0,10940
NC_045512.2	18698	29875	p15_G1.576;48e8055e-376c-405c-8ce0-35d3a0101e3f|5	40	+	18698	29875	255,0,0	1	11177	0
NC_045512.2	18965	29868	p15_G1.577;87fb4e65-c07f-4c7c-89c1-d9c0ccf76350|32	40	+	18965	29868	255,0,0	1	10903	0
NC_045512.2	19177	29874	p15_G1.578;5e3b2adb-c97d-4b88-ba12-70fd95db29a2|7	40	+	19177	29874	255,0,0	1	10697	0
NC_045512.2	19276	29875	p15_G1.579;1c8ba292-5022-4012-bb42-e82abddcc8dd|15	40	+	19276	29875	255,0,0	1	10599	0
NC_045512.2	19472	29875	p15_G1.580;a3bac6e0-1f3a-43bd-97e9-912dd112d4f9|8	40	+	19472	29875	255,0,0	1	10403	0
NC_045512.2	19760	29872	p15_G1.581;91202149-12eb-4c7d-ab85-2fa3cb4250b1|29	40	+	19760	29872	255,0,0	1	10112	0
NC_045512.2	19820	29873	p15_G1.582;d967f972-16a7-435d-91ea-230313b2d084|5	40	+	19820	29873	255,0,0	1	10053	0
NC_045512.2	19978	29876	p15_G1.583;cluster_6	40	+	19978	29876	255,0,0	4	5069,1389,748,1846	0,5368,7076,8052
NC_045512.2	19983	23904	p15_G1.584;cluster916.fasta:2	40	+	19983	23904	255,0,0	1	3921	0
NC_045512.2	20000	29875	p15_G1.585;ae2d2d86-cbe6-4849-a4f6-4fbad00bec79|6	40	+	20000	29875	255,0,0	1	9875	0
NC_045512.2	20231	29874	p15_G1.586;1f09792f-4450-4a59-8321-9bc6ea8bb65d|28	40	+	20231	29874	255,0,0	1	9643	0
NC_045512.2	20621	29874	p15_G1.587;9ae24b1e-2879-404c-9030-f53e6372f2e1|26	40	+	20621	29874	255,0,0	1	9253	0
NC_045512.2	20766	29876	p15_G1.588;cluster_12	40	+	20766	29876	255,0,0	4	340,2076,3821,1853	0,729,3207,7257
NC_045512.2	20833	29871	p15_G1.589;ebaae47c-44fd-4bd0-87a7-87dfac2bc84b|34	40	+	20833	29871	255,0,0	1	9038	0
NC_045512.2	20903	29874	p15_G1.590;cluster_23	40	+	20903	29874	255,0,0	2	6483,402	0,8569
NC_045512.2	20959	29871	p15_G1.591;e2a389a2-d794-4363-a1a6-5a6a059f1c89|8	40	+	20959	29871	255,0,0	1	8912	0
NC_045512.2	21225	29874	p15_G1.592;51fcf14e-ec1c-4948-a86e-bb88d92a9d43|43	40	+	21225	29874	255,0,0	1	8649	0
NC_045512.2	21551	29874	p15_G1.593;cluster1028.fasta:2	40	+	21551	29874	255,0,0	1	8323	0
NC_045512.2	21554	21771	p15_G1.594;cluster426.fasta:2	40	+	21554	21771	255,0,0	1	217	0
NC_045512.2	21980	26508	p15_G1.595;cluster2201.fasta:2	40	+	21980	26508	255,0,0	1	4528	0
NC_045512.2	22070	29873	p15_G1.596;cluster_25	40	+	22070	29873	255,0,0	5	1517,1825,1458,1812,377	0,1793,3728,5269,7426
NC_045512.2	22176	29871	p15_G1.597;cluster_22	40	+	22176	29871	255,0,0	3	5476,569,1022	0,5823,6673
NC_045512.2	23037	29878	p15_G1.598;cluster1178.fasta:2	40	+	23037	29878	255,0,0	2	239,6449	0,392
NC_045512.2	23416	29879	p15_G1.599;cluster2154.fasta:2	40	+	23416	29879	255,0,0	1	6463	0
NC_045512.2	23779	29873	p15_G1.600;cluster819.fasta:2	40	+	23779	29873	255,0,0	1	6094	0
NC_045512.2	23943	29872	p15_G1.601;cluster537.fasta:2	40	+	23943	29872	255,0,0	1	5929	0
NC_045512.2	23967	29871	p15_G1.601;cluster1517.fasta:2	40	+	23967	29871	255,0,0	1	5904	0
NC_045512.2	24664	29875	p15_G1.602;cluster1800.fasta:2	40	+	24664	29875	255,0,0	1	5211	0
NC_045512.2	24907	29891	p15_G1.603;cluster_89	40	+	24907	29891	255,0,0	2	894,32	0,4952
NC_045512.2	25007	29875	p15_G1.604;cluster965.fasta:2	40	+	25007	29875	255,0,0	1	4868	0
NC_045512.2	25154	29871	p15_G1.605;cluster_51	40	+	25154	29871	255,0,0	1	4717	0
NC_045512.2	25392	29871	p15_G1.606;cluster1095.fasta:2	40	+	25392	29871	255,0,0	1	4479	0
NC_045512.2	25381	29871	p15_G1.606;cluster520.fasta:2	40	+	25381	29871	255,0,0	1	4490	0
NC_045512.2	25381	29887	p15_G1.606;cluster1371.fasta:2	40	+	25381	29887	255,0,0	1	4506	0
NC_045512.2	25381	29876	p15_G1.607;12e8c174-1f17-4e68-b566-ec35a61b0107|10	40	+	25381	29876	255,0,0	2	2418,706	0,3789
NC_045512.2	25381	29878	p15_G1.608;cluster25.fasta:2	40	+	25381	29878	255,0,0	2	1405,3058	0,1439
NC_045512.2	25582	29874	p15_G1.609;cluster573.fasta:2	40	+	25582	29874	255,0,0	1	4292	0
NC_045512.2	25704	29876	p15_G1.610;cluster_71	40	+	25704	29876	255,0,0	4	475,324,952,661	0,751,1112,3511
NC_045512.2	25764	29882	p15_G1.611;cluster2050.fasta:2	40	+	25764	29882	255,0,0	1	4118	0
NC_045512.2	25949	27599	p15_G1.612;cluster2222.fasta:2	40	+	25949	27599	255,0,0	1	1650	0
NC_045512.2	26088	29874	p15_G1.613;cluster1725.fasta:2	40	+	26088	29874	255,0,0	1	3786	0
NC_045512.2	26122	29873	p15_G1.614;10273ece-5dba-4641-a9b2-0be0426a23f6|6	40	+	26122	29873	255,0,0	2	1748,1873	0,1878
NC_045512.2	26145	29881	p15_G1.615;cluster1865.fasta:2	40	+	26145	29881	255,0,0	2	971,2681	0,1055
NC_045512.2	26236	29875	p15_G1.616;cluster721.fasta:2	40	+	26236	29875	255,0,0	1	3639	0
NC_045512.2	26236	29880	p15_G1.616;cluster581.fasta:2	40	+	26236	29880	255,0,0	1	3644	0
NC_045512.2	26244	29871	p15_G1.617;cluster2013.fasta:2	40	+	26244	29871	255,0,0	2	1556,1843	0,1784
NC_045512.2	26304	29875	p15_G1.618;e6543d7a-f361-4bc4-b259-c833656b85e7|19	40	+	26304	29875	255,0,0	2	1574,1882	0,1689
NC_045512.2	26462	26688	p15_G1.619;71ad7b47-c57d-4e78-b96b-2059d435f882|5	40	+	26462	26688	255,0,0	1	226	0
NC_045512.2	26462	29874	p15_G1.620;faba4eec-075c-4be8-b0ae-b61925312f90|7	40	+	26462	29874	255,0,0	2	317,3054	0,358
NC_045512.2	26467	28110	p15_G1.621;394006e6-43e0-4059-a1c0-843cc7d49cc4|5	40	+	26467	28110	255,0,0	1	1643	0
NC_045512.2	26467	29720	p15_G1.622;9e3cd47b-dc67-4f45-9f75-833cd9389898|11	40	+	26467	29720	255,0,0	1	3253	0
NC_045512.2	26469	29873	p15_G1.623;cluster423.fasta:2	40	+	26469	29873	255,0,0	1	3404	0
NC_045512.2	26467	29871	p15_G1.623;cluster1096.fasta:2	40	+	26467	29871	255,0,0	1	3404	0
NC_045512.2	26475	29877	p15_G1.623;cluster920.fasta:2	40	+	26475	29877	255,0,0	1	3402	0
NC_045512.2	26467	29878	p15_G1.624;c7c449f9-6039-4bf0-9497-92f3a33552ae|25	40	+	26467	29878	255,0,0	2	1335,1848	0,1563
NC_045512.2	26469	28806	p15_G1.625;cluster418.fasta:2	40	+	26469	28806	255,0,0	2	1012,1275	0,1062
NC_045512.2	26469	29874	p15_G1.626;aa3811a7-6cb8-4052-b085-bbaa66763185|5	40	+	26469	29874	255,0,0	2	18,2082	0,1323
NC_045512.2	26469	29880	p15_G1.627;23ed48c0-de37-46d1-bcc8-83529398a782|5	40	+	26469	29880	255,0,0	2	910,410	0,3001
NC_045512.2	26470	27470	p15_G1.628;cluster690.fasta:2	40	+	26470	27470	255,0,0	1	1000	0
NC_045512.2	26515	29872	p15_G1.629;88a9339d-52cc-4c25-804e-0a35b28bd6c8|5	40	+	26515	29872	255,0,0	2	1278,697	0,2660
NC_045512.2	26682	29884	p15_G1.630;cluster629.fasta:2	40	+	26682	29884	255,0,0	1	3202	0
NC_045512.2	26689	29879	p15_G1.631;6fd8e023-7a85-436c-ac41-572deac8f0f6|33	40	+	26689	29879	255,0,0	2	1181,1879	0,1311
NC_045512.2	26749	29876	p15_G1.632;cluster1383.fasta:2	40	+	26749	29876	255,0,0	1	3127	0
NC_045512.2	26909	29871	p15_G1.633;cluster1673.fasta:2	40	+	26909	29871	255,0,0	1	2962	0
NC_045512.2	27040	29712	p15_G1.634;ffd889ad-c4e0-4fd3-a940-a0ba5f44330a|5	40	+	27040	29712	255,0,0	1	2672	0
NC_045512.2	27040	29871	p15_G1.635;251ccf94-2865-4b97-9e51-8b2381047e4d|8	40	+	27040	29871	255,0,0	2	777,1972	0,859
NC_045512.2	27040	29871	p15_G1.636;94677c3d-c463-4b85-9097-83a66a8bfd29|19	40	+	27040	29871	255,0,0	2	838,1878	0,953
NC_045512.2	27040	29875	p15_G1.637;09242b94-0701-42c2-b8ee-b94c3ba32620|6	40	+	27040	29875	255,0,0	2	762,1845	0,990
NC_045512.2	27040	29883	p15_G1.638;cluster1622.fasta:2	40	+	27040	29883	255,0,0	1	2843	0
NC_045512.2	27056	29776	p15_G1.639;421a0077-6da7-4216-9d5a-9da18e988782|5	40	+	27056	29776	255,0,0	1	2720	0
NC_045512.2	27145	29878	p15_G1.640;d9f41fc5-d0ba-4887-a372-18ecfdb750bd|5	40	+	27145	29878	255,0,0	2	240,404	0,2329
NC_045512.2	27150	29873	p15_G1.641;cluster1776.fasta:2	40	+	27150	29873	255,0,0	1	2723	0
NC_045512.2	27152	28633	p15_G1.642;cluster1267.fasta:2	40	+	27152	28633	255,0,0	1	1481	0
NC_045512.2	27152	29879	p15_G1.643;8e2172a7-5caa-45d7-b138-088bcf4c5fed|7	40	+	27152	29879	255,0,0	2	650,1849	0,878
NC_045512.2	27295	29874	p15_G1.644;cluster531.fasta:2	40	+	27295	29874	255,0,0	1	2579	0
NC_045512.2	27383	27679	p15_G1.645;1eb07b6f-c56f-45da-844d-7ee0ba727e35|7	40	+	27383	27679	255,0,0	1	296	0
NC_045512.2	27384	27740	p15_G1.646;cluster_99	40	+	27384	27740	255,0,0	1	356	0
NC_045512.2	27384	29872	p15_G1.647;4d58eea8-d375-4e80-b4e3-291e50af2e49|8	40	+	27384	29872	255,0,0	2	390,1882	0,606
NC_045512.2	27384	29873	p15_G1.648;9a0ce675-2b1d-4435-a65c-5036e6addc59|5	40	+	27384	29873	255,0,0	2	410,711	0,1778
NC_045512.2	27396	29876	p15_G1.649;cluster2028.fasta:2	40	+	27396	29876	255,0,0	1	2480	0
NC_045512.2	27435	29874	p15_G1.649;cluster809.fasta:2	40	+	27435	29874	255,0,0	1	2439	0
NC_045512.2	27384	29858	p15_G1.649;cluster2005.fasta:2	40	+	27384	29858	255,0,0	1	2474	0
NC_045512.2	27384	29874	p15_G1.649;cluster1346.fasta:2	40	+	27384	29874	255,0,0	1	2490	0
NC_045512.2	27437	29869	p15_G1.649;cluster2190.fasta:2	40	+	27437	29869	255,0,0	1	2432	0
NC_045512.2	27356	29875	p15_G1.649;cluster504.fasta:2	40	+	27356	29875	255,0,0	1	2519	0
NC_045512.2	27384	29867	p15_G1.649;cluster2008.fasta:2	40	+	27384	29867	255,0,0	1	2483	0
NC_045512.2	27384	29876	p15_G1.649;cluster653.fasta:2	40	+	27384	29876	255,0,0	1	2492	0
NC_045512.2	27395	29880	p15_G1.649;cluster1117.fasta:2	40	+	27395	29880	255,0,0	1	2485	0
NC_045512.2	27335	29872	p15_G1.649;cluster1689.fasta:2	40	+	27335	29872	255,0,0	1	2537	0
NC_045512.2	27406	29863	p15_G1.649;cluster450.fasta:2	40	+	27406	29863	255,0,0	1	2457	0
NC_045512.2	27396	29874	p15_G1.649;cluster1029.fasta:2	40	+	27396	29874	255,0,0	1	2478	0
NC_045512.2	27384	29871	p15_G1.649;cluster1906.fasta:2	40	+	27384	29871	255,0,0	1	2487	0
NC_045512.2	27384	29874	p15_G1.650;cluster1661.fasta:2	40	+	27384	29874	255,0,0	2	429,1976	0,514
NC_045512.2	27384	29875	p15_G1.650;8db7a3aa-ff2c-48df-967c-a1cdd11efdbb|6	40	+	27384	29875	255,0,0	2	436,1972	0,519
NC_045512.2	27384	29875	p15_G1.650;f00d84d9-ceb2-4cb9-baf4-066213710764|22	40	+	27384	29875	255,0,0	2	433,1976	0,515
NC_045512.2	27384	29892	p15_G1.650;21434305-8030-4b27-b626-d1aacd895a6a|5	40	+	27384	29892	255,0,0	2	446,1989	0,519
NC_045512.2	27384	29875	p15_G1.651;682f60c3-47f8-42ca-9358-3e04a4938413|5	40	+	27384	29875	255,0,0	2	449,1993	0,498
NC_045512.2	27438	29533	p15_G1.652;5a9697b6-93bf-4e6f-8917-aa4250c265b8|12	40	+	27438	29533	255,0,0	1	2095	0
NC_045512.2	27476	29876	p15_G1.653;cluster1838.fasta:2	40	+	27476	29876	255,0,0	1	2400	0
NC_045512.2	27476	29876	p15_G1.653;cluster1710.fasta:2	40	+	27476	29876	255,0,0	1	2400	0
NC_045512.2	27545	29874	p15_G1.654;f03ce3b6-92ba-4290-82a6-d4d8463a74a5|11	40	+	27545	29874	255,0,0	2	272,1975	0,354
NC_045512.2	27549	29871	p15_G1.655;cluster2168.fasta:2	40	+	27549	29871	255,0,0	1	2322	0
NC_045512.2	27570	29784	p15_G1.656;5d5ccf89-3d4d-4505-8414-51c2fb1d1299|5	40	+	27570	29784	255,0,0	1	2214	0
NC_045512.2	27588	29877	p15_G1.657;cluster1078.fasta:2	40	+	27588	29877	255,0,0	1	2289	0
NC_045512.2	27591	29873	p15_G1.658;a1cc29ca-ef95-4f5a-a742-96b3f7c306f1|7	40	+	27591	29873	255,0,0	2	198,683	0,1599
NC_045512.2	27626	28623	p15_G1.659;cluster_90	40	+	27626	28623	255,0,0	3	65,354,413	0,190,584
NC_045512.2	27697	29874	p15_G1.660;cluster946.fasta:2	40	+	27697	29874	255,0,0	1	2177	0
NC_045512.2	27733	29874	p15_G1.661;49225cd2-d126-4778-a5dc-814c2baf34b8|50	40	+	27733	29874	255,0,0	2	134,1886	0,255
NC_045512.2	27761	29769	p15_G1.662;77bc699f-6918-420b-a16c-c3a1d57cb367|13	40	+	27761	29769	255,0,0	1	2008	0
NC_045512.2	27792	29873	p15_G1.663;cluster1241.fasta:2	40	+	27792	29873	255,0,0	1	2081	0
NC_045512.2	27787	29878	p15_G1.663;cluster1789.fasta:2	40	+	27787	29878	255,0,0	1	2091	0
NC_045512.2	27810	29885	p15_G1.663;cluster600.fasta:2	40	+	27810	29885	255,0,0	1	2075	0
NC_045512.2	27774	29876	p15_G1.663;cluster519.fasta:2	40	+	27774	29876	255,0,0	1	2102	0
NC_045512.2	27808	29871	p15_G1.663;cluster1700.fasta:2	40	+	27808	29871	255,0,0	1	2063	0
NC_045512.2	27766	29871	p15_G1.663;cluster2291.fasta:2	40	+	27766	29871	255,0,0	1	2105	0
NC_045512.2	27807	28086	p15_G1.664;23e8c470-2ce4-492d-a8fc-bc42102b7131|7	40	+	27807	28086	255,0,0	1	279	0
NC_045512.2	27883	29874	p15_G1.665;cluster1465.fasta:2	40	+	27883	29874	255,0,0	1	1991	0
NC_045512.2	27883	29876	p15_G1.665;cluster1764.fasta:2	40	+	27883	29876	255,0,0	1	1993	0
NC_045512.2	27885	29876	p15_G1.665;cluster1379.fasta:2	40	+	27885	29876	255,0,0	1	1991	0
NC_045512.2	27944	29877	p15_G1.666;cluster2089.fasta:2	40	+	27944	29877	255,0,0	1	1933	0
NC_045512.2	27998	28361	p15_G1.667;cluster_100	40	+	27998	28361	255,0,0	1	363	0
NC_045512.2	28000	29876	p15_G1.668;cluster1917.fasta:2	40	+	28000	29876	255,0,0	1	1876	0
NC_045512.2	28054	29873	p15_G1.669;cluster663.fasta:2	40	+	28054	29873	255,0,0	1	1819	0
NC_045512.2	28121	29702	p15_G1.670;ba0e8269-c6a9-46d5-9c2e-8bd06052c780|5	40	+	28121	29702	255,0,0	1	1581	0
NC_045512.2	28122	29879	p15_G1.671;cluster2238.fasta:2	40	+	28122	29879	255,0,0	1	1757	0
NC_045512.2	28128	29064	p15_G1.672;cluster_93	40	+	28128	29064	255,0,0	2	395,369	0,567
NC_045512.2	28245	29874	p15_G1.673;cluster_83	40	+	28245	29874	255,0,0	2	1292,79	0,1550
NC_045512.2	28254	28633	p15_G1.674;0d02e82f-26aa-4444-a21c-b9e8a85ce72a|5	40	+	28254	28633	255,0,0	1	379	0
NC_045512.2	28254	28796	p15_G1.675;edeee53f-1c62-4276-b11f-3dd4513562b1|14	40	+	28254	28796	255,0,0	1	542	0
NC_045512.2	28254	28885	p15_G1.676;2841b2d1-7356-467d-b8d7-c582c3df4931|19	40	+	28254	28885	255,0,0	1	631	0
NC_045512.2	28254	29129	p15_G1.677;ff697b37-aa37-4273-9d1c-15cda1e14daf|17	40	+	28254	29129	255,0,0	1	875	0
NC_045512.2	28254	29384	p15_G1.678;6c405ac0-0349-4678-8f55-7a6ed91d17c4|5	40	+	28254	29384	255,0,0	1	1130	0
NC_045512.2	28254	29632	p15_G1.679;df7f5109-c81d-43b2-a606-7feb8c60cb08|25	40	+	28254	29632	255,0,0	1	1378	0
NC_045512.2	28265	29873	p15_G1.680;cluster267.fasta:8	40	+	28265	29873	255,0,0	1	1608	0
NC_045512.2	28257	29878	p15_G1.680;cluster996.fasta:2	40	+	28257	29878	255,0,0	1	1621	0
NC_045512.2	28254	29876	p15_G1.680;cluster2090.fasta:2	40	+	28254	29876	255,0,0	1	1622	0
NC_045512.2	28257	29872	p15_G1.680;cluster966.fasta:2	40	+	28257	29872	255,0,0	1	1615	0
NC_045512.2	28269	29876	p15_G1.680;cluster2312.fasta:2	40	+	28269	29876	255,0,0	1	1607	0
NC_045512.2	28254	29876	p15_G1.680;cluster1987.fasta:2	40	+	28254	29876	255,0,0	1	1622	0
NC_045512.2	28270	29873	p15_G1.680;cluster1629.fasta:2	40	+	28270	29873	255,0,0	1	1603	0
NC_045512.2	28254	29874	p15_G1.680;cluster2136.fasta:2	40	+	28254	29874	255,0,0	1	1620	0
NC_045512.2	28254	29873	p15_G1.680;cluster1933.fasta:2	40	+	28254	29873	255,0,0	1	1619	0
NC_045512.2	28254	29873	p15_G1.680;cluster704.fasta:4	40	+	28254	29873	255,0,0	1	1619	0
NC_045512.2	28257	29871	p15_G1.680;cluster2081.fasta:2	40	+	28257	29871	255,0,0	1	1614	0
NC_045512.2	28254	29870	p15_G1.680;cluster1236.fasta:2	40	+	28254	29870	255,0,0	1	1616	0
NC_045512.2	28261	29874	p15_G1.680;cluster1402.fasta:2	40	+	28261	29874	255,0,0	1	1613	0
NC_045512.2	28269	29871	p15_G1.680;cluster2232.fasta:2	40	+	28269	29871	255,0,0	1	1602	0
NC_045512.2	28245	29878	p15_G1.680;cluster1418.fasta:2	40	+	28245	29878	255,0,0	1	1633	0
NC_045512.2	28254	29872	p15_G1.680;cluster1297.fasta:2	40	+	28254	29872	255,0,0	1	1618	0
NC_045512.2	28236	29882	p15_G1.680;cluster1885.fasta:2	40	+	28236	29882	255,0,0	1	1646	0
NC_045512.2	28256	29874	p15_G1.680;cluster1658.fasta:2	40	+	28256	29874	255,0,0	1	1618	0
NC_045512.2	28250	29872	p15_G1.680;cluster1048.fasta:2	40	+	28250	29872	255,0,0	1	1622	0
NC_045512.2	28257	29875	p15_G1.680;cluster1924.fasta:2	40	+	28257	29875	255,0,0	1	1618	0
NC_045512.2	28257	29873	p15_G1.680;cluster2046.fasta:2	40	+	28257	29873	255,0,0	1	1616	0
NC_045512.2	28269	29875	p15_G1.680;cluster2179.fasta:2	40	+	28269	29875	255,0,0	1	1606	0
NC_045512.2	28254	29878	p15_G1.680;cluster_78	40	+	28254	29878	255,0,0	1	1624	0
NC_045512.2	28245	29874	p15_G1.680;cluster989.fasta:2	40	+	28245	29874	255,0,0	1	1629	0
NC_045512.2	28254	29870	p15_G1.680;cluster2370.fasta:2	40	+	28254	29870	255,0,0	1	1616	0
NC_045512.2	28254	29875	p15_G1.680;cluster478.fasta:2	40	+	28254	29875	255,0,0	1	1621	0
NC_045512.2	28254	29875	p15_G1.680;cluster1637.fasta:2	40	+	28254	29875	255,0,0	1	1621	0
NC_045512.2	28239	29886	p15_G1.680;cluster1205.fasta:2	40	+	28239	29886	255,0,0	1	1647	0
NC_045512.2	28269	29874	p15_G1.680;cluster2262.fasta:2	40	+	28269	29874	255,0,0	1	1605	0
NC_045512.2	28278	29873	p15_G1.681;cluster497.fasta:2	40	+	28278	29873	255,0,0	2	95,1095	0,500
NC_045512.2	28383	29871	p15_G1.682;cluster1009.fasta:2	40	+	28383	29871	255,0,0	1	1488	0
NC_045512.2	28351	29873	p15_G1.682;cluster1711.fasta:2	40	+	28351	29873	255,0,0	1	1522	0
NC_045512.2	28348	29874	p15_G1.682;cluster1722.fasta:2	40	+	28348	29874	255,0,0	1	1526	0
NC_045512.2	28394	29875	p15_G1.682;cluster448.fasta:2	40	+	28394	29875	255,0,0	1	1481	0
NC_045512.2	28324	29871	p15_G1.682;cluster2366.fasta:2	40	+	28324	29871	255,0,0	1	1547	0
NC_045512.2	28395	29878	p15_G1.682;cluster2144.fasta:2	40	+	28395	29878	255,0,0	1	1483	0
NC_045512.2	28362	29873	p15_G1.682;cluster823.fasta:2	40	+	28362	29873	255,0,0	1	1511	0
NC_045512.2	28389	29878	p15_G1.682;cluster1729.fasta:2	40	+	28389	29878	255,0,0	1	1489	0
NC_045512.2	28438	29874	p15_G1.683;cluster1634.fasta:2	40	+	28438	29874	255,0,0	1	1436	0
NC_045512.2	28507	29870	p15_G1.683;cluster2076.fasta:2	40	+	28507	29870	255,0,0	1	1363	0
NC_045512.2	28452	29879	p15_G1.683;cluster1893.fasta:2	40	+	28452	29879	255,0,0	1	1427	0
NC_045512.2	28451	29875	p15_G1.683;cluster1011.fasta:2	40	+	28451	29875	255,0,0	1	1424	0
NC_045512.2	28584	29871	p15_G1.683;cluster1992.fasta:2	40	+	28584	29871	255,0,0	1	1287	0
NC_045512.2	28590	29878	p15_G1.683;cluster364.fasta:2	40	+	28590	29878	255,0,0	1	1288	0
NC_045512.2	28606	29876	p15_G1.683;cluster1990.fasta:2	40	+	28606	29876	255,0,0	1	1270	0
NC_045512.2	28586	29875	p15_G1.683;cluster1833.fasta:2	40	+	28586	29875	255,0,0	1	1289	0
NC_045512.2	28639	29872	p15_G1.683;cluster383.fasta:2	40	+	28639	29872	255,0,0	1	1233	0
NC_045512.2	28537	29881	p15_G1.683;cluster1938.fasta:2	40	+	28537	29881	255,0,0	1	1344	0
NC_045512.2	28647	29870	p15_G1.683;cluster2086.fasta:2	40	+	28647	29870	255,0,0	1	1223	0
NC_045512.2	28479	29856	p15_G1.683;cluster1774.fasta:2	40	+	28479	29856	255,0,0	1	1377	0
NC_045512.2	28482	29871	p15_G1.683;cluster1478.fasta:2	40	+	28482	29871	255,0,0	1	1389	0
NC_045512.2	28589	29874	p15_G1.683;cluster2104.fasta:2	40	+	28589	29874	255,0,0	1	1285	0
NC_045512.2	28448	29880	p15_G1.683;cluster1908.fasta:2	40	+	28448	29880	255,0,0	1	1432	0
NC_045512.2	28549	29873	p15_G1.683;cluster1834.fasta:2	40	+	28549	29873	255,0,0	1	1324	0
NC_045512.2	28625	29879	p15_G1.683;cluster1640.fasta:2	40	+	28625	29879	255,0,0	1	1254	0
NC_045512.2	28575	29877	p15_G1.683;cluster858.fasta:2	40	+	28575	29877	255,0,0	1	1302	0
NC_045512.2	28458	29876	p15_G1.683;cluster598.fasta:2	40	+	28458	29876	255,0,0	1	1418	0
NC_045512.2	28628	29875	p15_G1.683;cluster624.fasta:2	40	+	28628	29875	255,0,0	1	1247	0
NC_045512.2	28439	29876	p15_G1.683;cluster1644.fasta:2	40	+	28439	29876	255,0,0	1	1437	0
NC_045512.2	28449	29718	p15_G1.684;291753e6-1fa1-4c60-a940-866fbf82b060|12	40	+	28449	29718	255,0,0	1	1269	0
NC_045512.2	28449	29877	p15_G1.685;f27e26b0-76d0-4269-ae42-0b14c88fdacc|6	40	+	28449	29877	255,0,0	2	1262,87	0,1341
NC_045512.2	28469	29145	p15_G1.686;8083e9a6-81ee-4325-ae6e-5e6ac6ecdbf5|8	40	+	28469	29145	255,0,0	1	676	0
NC_045512.2	28481	29544	p15_G1.687;ce5fb607-2e60-4aa2-a7f6-6ea1f316f0cc|8	40	+	28481	29544	255,0,0	1	1063	0
NC_045512.2	28507	29273	p15_G1.688;7ec67291-2931-4f1c-82de-bb85b2d0078e|9	40	+	28507	29273	255,0,0	1	766	0
NC_045512.2	28574	29475	p15_G1.689;4c512e94-b867-4ddc-ae67-33f6388143ac|5	40	+	28574	29475	255,0,0	1	901	0
NC_045512.2	28611	29648	p15_G1.690;db25a8de-1a07-4a5c-ba5a-90ede4587b6e|13	40	+	28611	29648	255,0,0	1	1037	0
NC_045512.2	28629	29563	p15_G1.691;42133c25-85e1-4696-a9ae-eb5b61b6e368|5	40	+	28629	29563	255,0,0	1	934	0
NC_045512.2	28663	29112	p15_G1.692;a83351cc-5f27-445d-b0f0-1b9f8582c475|6	40	+	28663	29112	255,0,0	1	449	0
NC_045512.2	28684	29718	p15_G1.693;becf17ae-a03c-4141-a27e-9b9db94bde81|6	40	+	28684	29718	255,0,0	1	1034	0
NC_045512.2	28709	28904	p15_G1.694;a5a64d69-75e3-4d0e-be68-c243817ddf92|5	40	+	28709	28904	255,0,0	1	195	0
NC_045512.2	28715	29474	p15_G1.695;93046467-06dc-406a-91b4-b05a360dac35|8	40	+	28715	29474	255,0,0	1	759	0
NC_045512.2	28720	29560	p15_G1.696;142a8512-c83b-4df7-93f5-b3a1d9f0ea31|11	40	+	28720	29560	255,0,0	1	840	0
NC_045512.2	28767	29069	p15_G1.697;1828c12b-5a41-4f05-8817-727eda543504|17	40	+	28767	29069	255,0,0	1	302	0
NC_045512.2	28773	29317	p15_G1.698;214b9a67-755a-44c9-9aa4-bb21faf35d1e|24	40	+	28773	29317	255,0,0	1	544	0
NC_045512.2	28779	29694	p15_G1.699;78e0f876-86d5-4fd8-9230-21a9c982e287|8	40	+	28779	29694	255,0,0	1	915	0
NC_045512.2	28779	29871	p15_G1.700;4530d38f-9efd-4265-9f73-029faeb68a5b|5	40	+	28779	29871	255,0,0	2	302,662	0,430
NC_045512.2	28826	29478	p15_G1.701;e3023195-0d98-4aba-bff8-c606ed697eeb|6	40	+	28826	29478	255,0,0	1	652	0
NC_045512.2	28856	29890	p15_G1.702;cluster_95	40	+	28856	29890	255,0,0	3	114,62,396	0,157,638
NC_045512.2	28868	29875	p15_G1.703;cluster355.fasta:2	40	+	28868	29875	255,0,0	2	126,521	0,486
NC_045512.2	28876	29871	p15_G1.704;cluster2349.fasta:2	40	+	28876	29871	255,0,0	2	281,367	0,628
NC_045512.2	28869	29873	p15_G1.704;cluster991.fasta:2	40	+	28869	29873	255,0,0	2	287,368	0,636
NC_045512.2	28893	29415	p15_G1.705;f323c77d-2702-422f-a27b-e03ac526751b|7	40	+	28893	29415	255,0,0	1	522	0
NC_045512.2	28934	29871	p15_G1.706;cluster1128.fasta:2	40	+	28934	29871	255,0,0	2	225,365	0,572
NC_045512.2	28932	29892	p15_G1.706;cluster2335.fasta:2	40	+	28932	29892	255,0,0	2	225,388	0,572
NC_045512.2	28909	29871	p15_G1.706;2df67f22-d465-40d3-b3f7-bfc9d88107c5|11	40	+	28909	29871	255,0,0	2	248,367	0,595
NC_045512.2	28974	29885	p15_G1.706;2385a7b3-1b26-4659-9197-221473276b14|620	40	+	28974	29885	255,0,0	2	183,381	0,530
NC_045512.2	28944	29871	p15_G1.706;cluster1927.fasta:2	40	+	28944	29871	255,0,0	2	213,367	0,560
NC_045512.2	28918	29534	p15_G1.707;bcad7896-d034-4347-9643-9ef93302f6b6|10	40	+	28918	29534	255,0,0	1	616	0
NC_045512.2	28921	29479	p15_G1.708;5efcfeb4-0150-42f8-9d5d-776c32588c8e|7	40	+	28921	29479	255,0,0	1	558	0
NC_045512.2	28963	29646	p15_G1.709;c0d5b568-161f-4d63-bb69-7223b4a0594d|18	40	+	28963	29646	255,0,0	1	683	0
NC_045512.2	28963	29646	p15_G1.709;cluster145.fasta:2	40	+	28963	29646	255,0,0	1	683	0
NC_045512.2	28986	29875	p15_G1.710;cluster1999.fasta:2	40	+	28986	29875	255,0,0	2	313,505	0,384
NC_045512.2	29028	29450	p15_G1.711;d66a1051-c848-4c9f-88f4-327a61189361|28	40	+	29028	29450	255,0,0	1	422	0
NC_045512.2	29040	29302	p15_G1.712;de4af74a-2d31-4676-8d1b-945712d604d4|23	40	+	29040	29302	255,0,0	1	262	0
NC_045512.2	29064	29871	p15_G1.713;cluster263.fasta:2	40	+	29064	29871	255,0,0	2	93,367	0,440
NC_045512.2	29098	29660	p15_G1.714;475e4287-86ab-467e-b4b4-ad23fd2c9362|11	40	+	29098	29660	255,0,0	1	562	0
NC_045512.2	29120	29871	p15_G1.715;43781140-4f28-4da7-a983-c3e54cde2c8e|12	40	+	29120	29871	255,0,0	2	590,79	0,672
NC_045512.2	29142	29544	p15_G1.716;9c233e59-97c9-4155-a543-19258c5805b6|56	40	+	29142	29544	255,0,0	1	402	0
NC_045512.2	29177	29390	p15_G1.717;2cf4cf11-b4fc-4c4b-8065-9f264f916e3f|25	40	+	29177	29390	255,0,0	1	213	0
NC_045512.2	29188	29878	p15_G1.718;cluster658.fasta:2	40	+	29188	29878	255,0,0	2	138,345	0,345
NC_045512.2	29200	29873	p15_G1.719;4bea4e58-c9fd-44ed-8951-57cc621d9d80|10	40	+	29200	29873	255,0,0	2	511,83	0,590
NC_045512.2	29220	29563	p15_G1.720;7ca2d2b0-cfb0-4a90-8f6f-ffcb6e61ab87|5	40	+	29220	29563	255,0,0	1	343	0
NC_045512.2	29246	29517	p15_G1.721;63d9dc57-6e02-4430-8445-3127361a2f85|14	40	+	29246	29517	255,0,0	1	271	0
NC_045512.2	29363	29753	p15_G1.722;cluster1212.fasta:2	40	+	29363	29753	255,0,0	1	390	0
NC_045512.2	29433	29563	p15_G1.723;00209df1-82dc-47d3-85dd-6b0d5207e96a|5	40	+	29433	29563	255,0,0	1	130	0
NC_045512.2	29458	29873	p15_G1.724;c43445ea-4029-468e-9ed5-d050c513dac2|9	40	+	29458	29873	255,0,0	2	251,83	0,332
NC_045512.2	29283	29878	p15_G1.725;cluster717.fasta:2	40	+	29283	29878	255,0,0	1	595	0
NC_045512.2	29762	29873	p15_G1.725;cluster873.fasta:2	40	+	29762	29873	255,0,0	1	111	0
NC_045512.2	29341	29874	p15_G1.725;cluster1873.fasta:2	40	+	29341	29874	255,0,0	1	533	0
NC_045512.2	29759	29876	p15_G1.725;cluster696.fasta:2	40	+	29759	29876	255,0,0	1	117	0
NC_045512.2	29632	29879	p15_G1.725;cluster948.fasta:2	40	+	29632	29879	255,0,0	1	247	0
NC_045512.2	29078	29876	p15_G1.725;cluster2205.fasta:2	40	+	29078	29876	255,0,0	1	798	0
NC_045512.2	29025	29874	p15_G1.725;cluster1892.fasta:2	40	+	29025	29874	255,0,0	1	849	0
NC_045512.2	29394	29871	p15_G1.725;cluster1235.fasta:2	40	+	29394	29871	255,0,0	1	477	0
NC_045512.2	29346	29874	p15_G1.725;cluster2275.fasta:2	40	+	29346	29874	255,0,0	1	528	0
NC_045512.2	29550	29873	p15_G1.725;cluster2012.fasta:2	40	+	29550	29873	255,0,0	1	323	0
NC_045512.2	29138	29873	p15_G1.725;cluster2131.fasta:2	40	+	29138	29873	255,0,0	1	735	0
NC_045512.2	28710	29871	p15_G1.725;cluster2296.fasta:4	40	+	28710	29871	255,0,0	1	1161	0
NC_045512.2	29710	29871	p15_G1.725;cluster545.fasta:2	40	+	29710	29871	255,0,0	1	161	0
NC_045512.2	29456	29875	p15_G1.725;cluster1266.fasta:2	40	+	29456	29875	255,0,0	1	419	0
NC_045512.2	29196	29878	p15_G1.725;cluster1102.fasta:2	40	+	29196	29878	255,0,0	1	682	0
NC_045512.2	29482	29896	p15_G1.725;cluster1419.fasta:2	40	+	29482	29896	255,0,0	1	414	0
NC_045512.2	29330	29865	p15_G1.725;cluster1808.fasta:2	40	+	29330	29865	255,0,0	1	535	0
NC_045512.2	29156	29874	p15_G1.725;cluster2167.fasta:2	40	+	29156	29874	255,0,0	1	718	0
NC_045512.2	29085	29876	p15_G1.725;cluster1952.fasta:2	40	+	29085	29876	255,0,0	1	791	0
NC_045512.2	29681	29848	p15_G1.725;cluster2221.fasta:4	40	+	29681	29848	255,0,0	1	167	0
NC_045512.2	29652	29871	p15_G1.725;cluster1426.fasta:2	40	+	29652	29871	255,0,0	1	219	0
NC_045512.2	29709	29878	p15_G1.725;cluster42.fasta:2	40	+	29709	29878	255,0,0	1	169	0
NC_045512.2	28750	29876	p15_G1.725;cluster592.fasta:2	40	+	28750	29876	255,0,0	1	1126	0
NC_045512.2	29136	29874	p15_G1.725;cluster1775.fasta:2	40	+	29136	29874	255,0,0	1	738	0
NC_045512.2	29080	29876	p15_G1.725;cluster1618.fasta:2	40	+	29080	29876	255,0,0	1	796	0
NC_045512.2	28801	29846	p15_G1.725;cluster2098.fasta:2	40	+	28801	29846	255,0,0	1	1045	0
NC_045512.2	28759	29865	p15_G1.725;cluster1020.fasta:2	40	+	28759	29865	255,0,0	1	1106	0
NC_045512.2	29493	29874	p15_G1.725;cluster117.fasta:2	40	+	29493	29874	255,0,0	1	381	0
NC_045512.2	28681	29871	p15_G1.725;cluster1598.fasta:2	40	+	28681	29871	255,0,0	1	1190	0
NC_045512.2	28711	29874	p15_G1.725;cluster1005.fasta:2	40	+	28711	29874	255,0,0	1	1163	0
NC_045512.2	29509	29871	p15_G1.725;cluster1007.fasta:2	40	+	29509	29871	255,0,0	1	362	0
NC_045512.2	29731	29871	p15_G1.725;cluster1949.fasta:2	40	+	29731	29871	255,0,0	1	140	0
NC_045512.2	29219	29875	p15_G1.725;cluster2072.fasta:2	40	+	29219	29875	255,0,0	1	656	0
NC_045512.2	29744	29875	p15_G1.725;cluster1501.fasta:2	40	+	29744	29875	255,0,0	1	131	0
NC_045512.2	29239	29872	p15_G1.725;cluster292.fasta:2	40	+	29239	29872	255,0,0	1	633	0
NC_045512.2	29128	29876	p15_G1.725;cluster402.fasta:2	40	+	29128	29876	255,0,0	1	748	0
NC_045512.2	29685	29874	p15_G1.725;cluster980.fasta:2	40	+	29685	29874	255,0,0	1	189	0
NC_045512.2	28760	29873	p15_G1.725;cluster1298.fasta:2	40	+	28760	29873	255,0,0	1	1113	0
NC_045512.2	29201	29876	p15_G1.725;cluster1273.fasta:2	40	+	29201	29876	255,0,0	1	675	0
NC_045512.2	29673	29883	p15_G1.725;cluster1162.fasta:2	40	+	29673	29883	255,0,0	1	210	0
NC_045512.2	28992	29872	p15_G1.725;cluster1268.fasta:2	40	+	28992	29872	255,0,0	1	880	0
NC_045512.2	29682	29877	p15_G1.725;cluster812.fasta:2	40	+	29682	29877	255,0,0	1	195	0
NC_045512.2	29029	29876	p15_G1.725;cluster723.fasta:2	40	+	29029	29876	255,0,0	1	847	0
NC_045512.2	29423	29877	p15_G1.725;cluster1854.fasta:2	40	+	29423	29877	255,0,0	1	454	0
NC_045512.2	29647	29875	p15_G1.725;cluster127.fasta:2	40	+	29647	29875	255,0,0	1	228	0
NC_045512.2	29085	29874	p15_G1.725;cluster1532.fasta:2	40	+	29085	29874	255,0,0	1	789	0
NC_045512.2	29420	29873	p15_G1.725;cluster2014.fasta:2	40	+	29420	29873	255,0,0	1	453	0
NC_045512.2	29013	29876	p15_G1.725;cluster1847.fasta:4	40	+	29013	29876	255,0,0	1	863	0
NC_045512.2	28912	29874	p15_G1.725;cluster1867.fasta:2	40	+	28912	29874	255,0,0	1	962	0
NC_045512.2	29311	29874	p15_G1.725;cluster1863.fasta:2	40	+	29311	29874	255,0,0	1	563	0
NC_045512.2	29672	29875	p15_G1.725;cluster949.fasta:2	40	+	29672	29875	255,0,0	1	203	0
NC_045512.2	28798	29874	p15_G1.725;cluster1728.fasta:2	40	+	28798	29874	255,0,0	1	1076	0
NC_045512.2	29185	29875	p15_G1.725;cluster1766.fasta:2	40	+	29185	29875	255,0,0	1	690	0
NC_045512.2	28826	29875	p15_G1.725;cluster120.fasta:2	40	+	28826	29875	255,0,0	1	1049	0
NC_045512.2	29325	29871	p15_G1.725;cluster2203.fasta:2	40	+	29325	29871	255,0,0	1	546	0
NC_045512.2	28762	29871	p15_G1.725;cluster1227.fasta:2	40	+	28762	29871	255,0,0	1	1109	0
NC_045512.2	29197	29874	p15_G1.725;cluster327.fasta:4	40	+	29197	29874	255,0,0	1	677	0
NC_045512.2	29154	29874	p15_G1.725;cluster1081.fasta:2	40	+	29154	29874	255,0,0	1	720	0
NC_045512.2	29318	29875	p15_G1.725;cluster2055.fasta:2	40	+	29318	29875	255,0,0	1	557	0
NC_045512.2	29310	29876	p15_G1.725;cluster651.fasta:2	40	+	29310	29876	255,0,0	1	566	0
NC_045512.2	29096	29875	p15_G1.725;cluster1777.fasta:2	40	+	29096	29875	255,0,0	1	779	0
NC_045512.2	28807	29876	p15_G1.725;cluster569.fasta:2	40	+	28807	29876	255,0,0	1	1069	0
NC_045512.2	29672	29878	p15_G1.725;cluster879.fasta:2	40	+	29672	29878	255,0,0	1	206	0
NC_045512.2	29736	29871	p15_G1.725;cluster2307.fasta:2	40	+	29736	29871	255,0,0	1	135	0
NC_045512.2	29173	29871	p15_G1.725;cluster1541.fasta:2	40	+	29173	29871	255,0,0	1	698	0
NC_045512.2	29626	29874	p15_G1.725;cluster1694.fasta:2	40	+	29626	29874	255,0,0	1	248	0
NC_045512.2	29454	29883	p15_G1.725;cluster2317.fasta:2	40	+	29454	29883	255,0,0	1	429	0
NC_045512.2	29429	29875	p15_G1.725;cluster559.fasta:2	40	+	29429	29875	255,0,0	1	446	0
NC_045512.2	29037	29871	p15_G1.725;cluster781.fasta:2	40	+	29037	29871	255,0,0	1	834	0
NC_045512.2	29378	29874	p15_G1.725;cluster2015.fasta:2	40	+	29378	29874	255,0,0	1	496	0
NC_045512.2	28778	29875	p15_G1.725;cluster915.fasta:2	40	+	28778	29875	255,0,0	1	1097	0
NC_045512.2	29078	29871	p15_G1.725;cluster734.fasta:2	40	+	29078	29871	255,0,0	1	793	0
NC_045512.2	29096	29875	p15_G1.725;cluster1500.fasta:2	40	+	29096	29875	255,0,0	1	779	0
NC_045512.2	29493	29874	p15_G1.725;cluster1075.fasta:2	40	+	29493	29874	255,0,0	1	381	0
NC_045512.2	29095	29871	p15_G1.725;cluster1779.fasta:2	40	+	29095	29871	255,0,0	1	776	0
NC_045512.2	29353	29876	p15_G1.725;cluster567.fasta:2	40	+	29353	29876	255,0,0	1	523	0
NC_045512.2	29341	29883	p15_G1.725;cluster1052.fasta:2	40	+	29341	29883	255,0,0	1	542	0
NC_045512.2	28688	29877	p15_G1.725;cluster936.fasta:2	40	+	28688	29877	255,0,0	1	1189	0
NC_045512.2	28870	29871	p15_G1.725;cluster1420.fasta:2	40	+	28870	29871	255,0,0	1	1001	0
NC_045512.2	29547	29876	p15_G1.725;cluster914.fasta:2	40	+	29547	29876	255,0,0	1	329	0
NC_045512.2	29568	29877	p15_G1.725;cluster1901.fasta:2	40	+	29568	29877	255,0,0	1	309	0
NC_045512.2	29478	29875	p15_G1.725;cluster2025.fasta:2	40	+	29478	29875	255,0,0	1	397	0
NC_045512.2	29436	29880	p15_G1.725;cluster1230.fasta:2	40	+	29436	29880	255,0,0	1	444	0
NC_045512.2	29555	29871	p15_G1.725;cluster2054.fasta:2	40	+	29555	29871	255,0,0	1	316	0
NC_045512.2	29763	29876	p15_G1.725;cluster507.fasta:2	40	+	29763	29876	255,0,0	1	113	0
NC_045512.2	29634	29871	p15_G1.725;cluster422.fasta:2	40	+	29634	29871	255,0,0	1	237	0
NC_045512.2	29655	29878	p15_G1.725;cluster2233.fasta:2	40	+	29655	29878	255,0,0	1	223	0
NC_045512.2	29637	29874	p15_G1.725;cluster1097.fasta:2	40	+	29637	29874	255,0,0	1	237	0
NC_045512.2	29502	29873	p15_G1.725;cluster526.fasta:2	40	+	29502	29873	255,0,0	1	371	0
NC_045512.2	28777	29868	p15_G1.725;cluster1753.fasta:2	40	+	28777	29868	255,0,0	1	1091	0
NC_045512.2	29710	29883	p15_G1.725;cluster486.fasta:2	40	+	29710	29883	255,0,0	1	173	0
NC_045512.2	28969	29874	p15_G1.725;cluster1635.fasta:2	40	+	28969	29874	255,0,0	1	905	0
NC_045512.2	29284	29878	p15_G1.725;cluster357.fasta:2	40	+	29284	29878	255,0,0	1	594	0
NC_045512.2	29328	29879	p15_G1.725;cluster1592.fasta:2	40	+	29328	29879	255,0,0	1	551	0
NC_045512.2	28827	29875	p15_G1.725;cluster1960.fasta:2	40	+	28827	29875	255,0,0	1	1048	0
NC_045512.2	29672	29876	p15_G1.725;cluster1460.fasta:2	40	+	29672	29876	255,0,0	1	204	0
NC_045512.2	28904	29873	p15_G1.725;cluster1548.fasta:2	40	+	28904	29873	255,0,0	1	969	0
NC_045512.2	29700	29873	p15_G1.725;cluster1606.fasta:2	40	+	29700	29873	255,0,0	1	173	0
NC_045512.2	29411	29872	p15_G1.725;cluster2125.fasta:2	40	+	29411	29872	255,0,0	1	461	0
NC_045512.2	28871	29870	p15_G1.725;cluster1345.fasta:2	40	+	28871	29870	255,0,0	1	999	0
NC_045512.2	29122	29873	p15_G1.725;cluster142.fasta:2	40	+	29122	29873	255,0,0	1	751	0
NC_045512.2	29709	29873	p15_G1.725;cluster1454.fasta:2	40	+	29709	29873	255,0,0	1	164	0
NC_045512.2	28837	29871	p15_G1.725;cluster1027.fasta:2	40	+	28837	29871	255,0,0	1	1034	0
NC_045512.2	29131	29874	p15_G1.725;cluster969.fasta:2	40	+	29131	29874	255,0,0	1	743	0
NC_045512.2	28848	29872	p15_G1.725;cluster315.fasta:2	40	+	28848	29872	255,0,0	1	1024	0
NC_045512.2	28910	29871	p15_G1.725;cluster1024.fasta:2	40	+	28910	29871	255,0,0	1	961	0
NC_045512.2	29418	29877	p15_G1.725;cluster972.fasta:2	40	+	29418	29877	255,0,0	1	459	0
NC_045512.2	29711	29876	p15_G1.725;cluster1340.fasta:2	40	+	29711	29876	255,0,0	1	165	0
NC_045512.2	28998	29873	p15_G1.725;cluster829.fasta:2	40	+	28998	29873	255,0,0	1	875	0
NC_045512.2	29023	29848	p15_G1.725;cluster1594.fasta:2	40	+	29023	29848	255,0,0	1	825	0
NC_045512.2	29705	29876	p15_G1.725;cluster1492.fasta:2	40	+	29705	29876	255,0,0	1	171	0
NC_045512.2	28839	29876	p15_G1.725;cluster464.fasta:2	40	+	28839	29876	255,0,0	1	1037	0
NC_045512.2	29331	29872	p15_G1.725;cluster498.fasta:2	40	+	29331	29872	255,0,0	1	541	0
NC_045512.2	29595	29856	p15_G1.725;cluster2258.fasta:4	40	+	29595	29856	255,0,0	1	261	0
NC_045512.2	28832	29874	p15_G1.725;cluster767.fasta:2	40	+	28832	29874	255,0,0	1	1042	0
NC_045512.2	29698	29871	p15_G1.725;cluster1748.fasta:2	40	+	29698	29871	255,0,0	1	173	0
NC_045512.2	29760	29876	p15_G1.725;cluster2105.fasta:2	40	+	29760	29876	255,0,0	1	116	0
NC_045512.2	29720	29873	p15_G1.725;cluster749.fasta:2	40	+	29720	29873	255,0,0	1	153	0
NC_045512.2	29514	29873	p15_G1.725;cluster1593.fasta:2	40	+	29514	29873	255,0,0	1	359	0
NC_045512.2	29653	29871	p15_G1.725;cluster603.fasta:2	40	+	29653	29871	255,0,0	1	218	0
NC_045512.2	29080	29873	p15_G1.725;cluster843.fasta:2	40	+	29080	29873	255,0,0	1	793	0
NC_045512.2	29409	29874	p15_G1.725;cluster1039.fasta:2	40	+	29409	29874	255,0,0	1	465	0
NC_045512.2	29341	29874	p15_G1.725;cluster2194.fasta:2	40	+	29341	29874	255,0,0	1	533	0
NC_045512.2	29368	29874	p15_G1.725;cluster710.fasta:2	40	+	29368	29874	255,0,0	1	506	0
NC_045512.2	29730	29871	p15_G1.725;cluster1665.fasta:2	40	+	29730	29871	255,0,0	1	141	0
NC_045512.2	29284	29876	p15_G1.725;cluster1930.fasta:2	40	+	29284	29876	255,0,0	1	592	0
NC_045512.2	29325	29876	p15_G1.725;cluster1490.fasta:2	40	+	29325	29876	255,0,0	1	551	0
NC_045512.2	29537	29873	p15_G1.725;cluster933.fasta:2	40	+	29537	29873	255,0,0	1	336	0
NC_045512.2	29646	29876	p15_G1.725;cluster2157.fasta:2	40	+	29646	29876	255,0,0	1	230	0
NC_045512.2	29092	29874	p15_G1.725;cluster2062.fasta:2	40	+	29092	29874	255,0,0	1	782	0
NC_045512.2	28759	29879	p15_G1.725;cluster1377.fasta:2	40	+	28759	29879	255,0,0	1	1120	0
NC_045512.2	29251	29877	p15_G1.725;cluster2160.fasta:2	40	+	29251	29877	255,0,0	1	626	0
NC_045512.2	29760	29874	p15_G1.725;cluster1599.fasta:2	40	+	29760	29874	255,0,0	1	114	0
NC_045512.2	29134	29878	p15_G1.725;9580fa65-183f-4fac-ae0a-a54527ae3d4b|7	40	+	29134	29878	255,0,0	1	744	0
NC_045512.2	28832	29876	p15_G1.725;cluster613.fasta:2	40	+	28832	29876	255,0,0	1	1044	0
NC_045512.2	29092	29874	p15_G1.725;cluster851.fasta:2	40	+	29092	29874	255,0,0	1	782	0
NC_045512.2	29345	29874	p15_G1.725;cluster59.fasta:2	40	+	29345	29874	255,0,0	1	529	0
NC_045512.2	29184	29875	p15_G1.725;cluster2117.fasta:2	40	+	29184	29875	255,0,0	1	691	0
NC_045512.2	29142	29871	p15_G1.725;cluster640.fasta:2	40	+	29142	29871	255,0,0	1	729	0
NC_045512.2	29646	29871	p15_G1.725;cluster1305.fasta:2	40	+	29646	29871	255,0,0	1	225	0
NC_045512.2	29035	29873	p15_G1.725;cluster404.fasta:2	40	+	29035	29873	255,0,0	1	838	0
NC_045512.2	29026	29873	p15_G1.725;cluster392.fasta:2	40	+	29026	29873	255,0,0	1	847	0
NC_045512.2	29509	29874	p15_G1.725;cluster1120.fasta:2	40	+	29509	29874	255,0,0	1	365	0
NC_045512.2	29461	29892	p15_G1.725;cluster2107.fasta:2	40	+	29461	29892	255,0,0	1	431	0
NC_045512.2	28772	29873	p15_G1.725;cluster1495.fasta:2	40	+	28772	29873	255,0,0	1	1101	0
NC_045512.2	29362	29882	p15_G1.725;cluster1320.fasta:2	40	+	29362	29882	255,0,0	1	520	0
NC_045512.2	28911	29871	p15_G1.725;cluster1104.fasta:2	40	+	28911	29871	255,0,0	1	960	0
NC_045512.2	29155	29871	p15_G1.725;cluster1082.fasta:2	40	+	29155	29871	255,0,0	1	716	0
NC_045512.2	29652	29875	p15_G1.725;cluster885.fasta:2	40	+	29652	29875	255,0,0	1	223	0
NC_045512.2	29064	29886	p15_G1.725;cluster1302.fasta:2	40	+	29064	29886	255,0,0	1	822	0
NC_045512.2	29096	29876	p15_G1.725;cluster490.fasta:2	40	+	29096	29876	255,0,0	1	780	0
NC_045512.2	29231	29876	p15_G1.725;cluster1552.fasta:2	40	+	29231	29876	255,0,0	1	645	0
NC_045512.2	29574	29884	p15_G1.725;cluster1735.fasta:2	40	+	29574	29884	255,0,0	1	310	0
NC_045512.2	29398	29874	p15_G1.725;cluster807.fasta:2	40	+	29398	29874	255,0,0	1	476	0
NC_045512.2	28680	29875	p15_G1.725;cluster2082.fasta:2	40	+	28680	29875	255,0,0	1	1195	0
NC_045512.2	29466	29878	p15_G1.725;cluster2149.fasta:2	40	+	29466	29878	255,0,0	1	412	0
NC_045512.2	28916	29874	p15_G1.725;cluster1394.fasta:2	40	+	28916	29874	255,0,0	1	958	0
NC_045512.2	29635	29876	p15_G1.725;cluster1554.fasta:2	40	+	29635	29876	255,0,0	1	241	0
NC_045512.2	28923	29872	p15_G1.725;cluster1271.fasta:2	40	+	28923	29872	255,0,0	1	949	0
NC_045512.2	29424	29872	p15_G1.725;cluster835.fasta:2	40	+	29424	29872	255,0,0	1	448	0
NC_045512.2	29679	29869	p15_G1.725;cluster1051.fasta:2	40	+	29679	29869	255,0,0	1	190	0
NC_045512.2	29492	29873	p15_G1.725;cluster1215.fasta:2	40	+	29492	29873	255,0,0	1	381	0
NC_045512.2	29701	29878	p15_G1.725;cluster1275.fasta:2	40	+	29701	29878	255,0,0	1	177	0
NC_045512.2	29734	29874	p15_G1.725;cluster1660.fasta:2	40	+	29734	29874	255,0,0	1	140	0
NC_045512.2	29636	29872	p15_G1.725;cluster1751.fasta:2	40	+	29636	29872	255,0,0	1	236	0
NC_045512.2	29327	29876	p15_G1.725;cluster1022.fasta:2	40	+	29327	29876	255,0,0	1	549	0
NC_045512.2	29319	29873	p15_G1.725;cluster1934.fasta:2	40	+	29319	29873	255,0,0	1	554	0
NC_045512.2	29339	29874	p15_G1.725;cluster2227.fasta:2	40	+	29339	29874	255,0,0	1	535	0
NC_045512.2	29155	29873	p15_G1.725;cluster669.fasta:2	40	+	29155	29873	255,0,0	1	718	0
NC_045512.2	28903	29876	p15_G1.725;cluster431.fasta:2	40	+	28903	29876	255,0,0	1	973	0
NC_045512.2	29628	29881	p15_G1.725;cluster439.fasta:2	40	+	29628	29881	255,0,0	1	253	0
NC_045512.2	29493	29873	p15_G1.725;cluster637.fasta:2	40	+	29493	29873	255,0,0	1	380	0
NC_045512.2	29681	29876	p15_G1.725;cluster456.fasta:2	40	+	29681	29876	255,0,0	1	195	0
NC_045512.2	29458	29878	p15_G1.725;cluster641.fasta:2	40	+	29458	29878	255,0,0	1	420	0
NC_045512.2	29370	29873	p15_G1.725;cluster688.fasta:2	40	+	29370	29873	255,0,0	1	503	0
NC_045512.2	29142	29871	p15_G1.725;cluster2173.fasta:2	40	+	29142	29871	255,0,0	1	729	0
NC_045512.2	29656	29875	p15_G1.725;cluster877.fasta:2	40	+	29656	29875	255,0,0	1	219	0
NC_045512.2	29092	29872	p15_G1.725;cluster28.fasta:2	40	+	29092	29872	255,0,0	1	780	0
NC_045512.2	29463	29870	p15_G1.725;cluster1455.fasta:2	40	+	29463	29870	255,0,0	1	407	0
NC_045512.2	29505	29876	p15_G1.725;cluster2329.fasta:2	40	+	29505	29876	255,0,0	1	371	0
NC_045512.2	29699	29875	p15_G1.725;cluster762.fasta:2	40	+	29699	29875	255,0,0	1	176	0
NC_045512.2	28763	29871	p15_G1.725;cluster1668.fasta:2	40	+	28763	29871	255,0,0	1	1108	0
NC_045512.2	29689	29881	p15_G1.725;cluster1113.fasta:2	40	+	29689	29881	255,0,0	1	192	0
NC_045512.2	29726	29871	p15_G1.725;cluster1110.fasta:2	40	+	29726	29871	255,0,0	1	145	0
NC_045512.2	28882	29874	p15_G1.725;6c2eae8a-eb51-479c-9173-66fe2e02d2d7|82402	40	+	28882	29874	255,0,0	1	992	0
NC_045512.2	29197	29876	p15_G1.725;cluster910.fasta:2	40	+	29197	29876	255,0,0	1	679	0
NC_045512.2	29145	29873	p15_G1.725;cluster1929.fasta:2	40	+	29145	29873	255,0,0	1	728	0
NC_045512.2	29065	29872	p15_G1.725;cluster1648.fasta:2	40	+	29065	29872	255,0,0	1	807	0
NC_045512.2	29525	29873	p15_G1.725;cluster1093.fasta:2	40	+	29525	29873	255,0,0	1	348	0
NC_045512.2	28910	29873	p15_G1.725;cluster204.fasta:2	40	+	28910	29873	255,0,0	1	963	0
NC_045512.2	29325	29873	p15_G1.725;cluster2010.fasta:2	40	+	29325	29873	255,0,0	1	548	0
NC_045512.2	29023	29873	p15_G1.725;cluster232.fasta:2	40	+	29023	29873	255,0,0	1	850	0
NC_045512.2	29180	29871	p15_G1.725;cluster488.fasta:2	40	+	29180	29871	255,0,0	1	691	0
NC_045512.2	29219	29876	p15_G1.725;48cc7aac-83ac-4cb9-8cbb-e5d8dbad4f96|6	40	+	29219	29876	255,0,0	1	657	0
NC_045512.2	28794	29874	p15_G1.725;cluster1498.fasta:2	40	+	28794	29874	255,0,0	1	1080	0
NC_045512.2	29165	29873	p15_G1.725;cluster1409.fasta:2	40	+	29165	29873	255,0,0	1	708	0
NC_045512.2	29610	29871	p15_G1.725;cluster2001.fasta:2	40	+	29610	29871	255,0,0	1	261	0
NC_045512.2	29076	29874	p15_G1.725;cluster583.fasta:2	40	+	29076	29874	255,0,0	1	798	0
NC_045512.2	29196	29872	p15_G1.725;cluster2026.fasta:2	40	+	29196	29872	255,0,0	1	676	0
NC_045512.2	29701	29875	p15_G1.725;cluster216.fasta:2	40	+	29701	29875	255,0,0	1	174	0
NC_045512.2	29608	29876	p15_G1.725;cluster1336.fasta:2	40	+	29608	29876	255,0,0	1	268	0
NC_045512.2	29509	29874	p15_G1.725;cluster544.fasta:2	40	+	29509	29874	255,0,0	1	365	0
NC_045512.2	29655	29876	p15_G1.725;cluster790.fasta:2	40	+	29655	29876	255,0,0	1	221	0
NC_045512.2	29264	29873	p15_G1.725;cluster1989.fasta:2	40	+	29264	29873	255,0,0	1	609	0
NC_045512.2	28811	29874	p15_G1.725;cluster2036.fasta:2	40	+	28811	29874	255,0,0	1	1063	0
NC_045512.2	28995	29873	p15_G1.725;cluster761.fasta:2	40	+	28995	29873	255,0,0	1	878	0
NC_045512.2	29667	29871	p15_G1.725;cluster539.fasta:2	40	+	29667	29871	255,0,0	1	204	0
NC_045512.2	29465	29871	p15_G1.725;cluster1830.fasta:2	40	+	29465	29871	255,0,0	1	406	0
NC_045512.2	29167	29873	p15_G1.725;cluster1923.fasta:2	40	+	29167	29873	255,0,0	1	706	0
NC_045512.2	29672	29874	p15_G1.725;cluster1228.fasta:2	40	+	29672	29874	255,0,0	1	202	0
NC_045512.2	29567	29876	p15_G1.725;cluster371.fasta:2	40	+	29567	29876	255,0,0	1	309	0
NC_045512.2	29343	29868	p15_G1.725;cluster11.fasta:2	40	+	29343	29868	255,0,0	1	525	0
NC_045512.2	28860	29871	p15_G1.725;cluster1984.fasta:2	40	+	28860	29871	255,0,0	1	1011	0
NC_045512.2	29560	29875	p15_G1.725;cluster560.fasta:2	40	+	29560	29875	255,0,0	1	315	0
NC_045512.2	29456	29885	p15_G1.725;cluster2240.fasta:2	40	+	29456	29885	255,0,0	1	429	0
NC_045512.2	29701	29871	p15_G1.725;cluster1515.fasta:2	40	+	29701	29871	255,0,0	1	170	0
NC_045512.2	29052	29871	p15_G1.725;cluster744.fasta:2	40	+	29052	29871	255,0,0	1	819	0
NC_045512.2	29098	29870	p15_G1.725;cluster1551.fasta:2	40	+	29098	29870	255,0,0	1	772	0
NC_045512.2	29456	29876	p15_G1.725;cluster2340.fasta:2	40	+	29456	29876	255,0,0	1	420	0
NC_045512.2	29550	29871	p15_G1.725;cluster2006.fasta:4	40	+	29550	29871	255,0,0	1	321	0
NC_045512.2	29099	29872	p15_G1.725;cluster1676.fasta:2	40	+	29099	29872	255,0,0	1	773	0
NC_045512.2	29036	29882	p15_G1.725;cluster1425.fasta:2	40	+	29036	29882	255,0,0	1	846	0
NC_045512.2	29728	29871	p15_G1.725;cluster1611.fasta:2	40	+	29728	29871	255,0,0	1	143	0
NC_045512.2	29258	29874	p15_G1.725;cluster302.fasta:2	40	+	29258	29874	255,0,0	1	616	0
NC_045512.2	29123	29873	p15_G1.725;cluster602.fasta:2	40	+	29123	29873	255,0,0	1	750	0
NC_045512.2	29232	29874	p15_G1.725;cluster1439.fasta:2	40	+	29232	29874	255,0,0	1	642	0
NC_045512.2	29741	29874	p15_G1.725;cluster534.fasta:4	40	+	29741	29874	255,0,0	1	133	0
NC_045512.2	29111	29876	p15_G1.725;cluster1712.fasta:2	40	+	29111	29876	255,0,0	1	765	0
NC_045512.2	28730	29876	p15_G1.725;cluster2171.fasta:2	40	+	28730	29876	255,0,0	1	1146	0
NC_045512.2	29138	29875	p15_G1.725;cluster1130.fasta:2	40	+	29138	29875	255,0,0	1	737	0
NC_045512.2	29283	29850	p15_G1.725;cluster1896.fasta:2	40	+	29283	29850	255,0,0	1	567	0
NC_045512.2	29215	29880	p15_G1.725;cluster293.fasta:8	40	+	29215	29880	255,0,0	1	665	0
NC_045512.2	29069	29877	p15_G1.725;cluster1260.fasta:2	40	+	29069	29877	255,0,0	1	808	0
NC_045512.2	29167	29871	p15_G1.725;cluster2121.fasta:2	40	+	29167	29871	255,0,0	1	704	0
NC_045512.2	28950	29878	p15_G1.725;cluster1811.fasta:2	40	+	28950	29878	255,0,0	1	928	0
NC_045512.2	29368	29873	p15_G1.725;cluster2109.fasta:2	40	+	29368	29873	255,0,0	1	505	0
