# Supplementary material for: Evolution of naturally arising SARS-CoV-2 defective interfering particles
Source: Commun Biol. 2022 Oct 27;5:1140. doi: 10.1038/s42003-022-04058-5 (PMC9610340; doi:10.1038/s42003-022-04058-5)
Supplement: Supplementary file 7 — Supplementary Data 5 [file 42003_2022_4058_MOESM7_ESM.zip › experiment2/Pipeline_intermediate_files_experiment2/collapsed_RNA_models_reconstruction_trans_read_experiment_2_passage_29.bed]

NC_045512.2	9	28875	p29_G1.1;cluster_125	40	+	9	28875	255,0,0	3	57,418,845	0,27375,28021
NC_045512.2	9	29872	p29_G1.2;cluster1364.fasta:2	40	+	9	29872	255,0,0	3	67,1322,1842	0,26471,28021
NC_045512.2	9	29878	p29_G1.3;cluster_87	40	+	9	29878	255,0,0	3	740,1579,566	0,13301,29303
NC_045512.2	12	15956	p29_G1.4;7642aad4-2ef8-4d51-b289-82784405e162|41	40	+	12	15956	255,0,0	2	737,2646	0,13298
NC_045512.2	10	15949	p29_G1.4;cluster459.fasta:2	40	+	10	15949	255,0,0	2	739,2639	0,13300
NC_045512.2	10	29266	p29_G1.5;cluster_110	40	+	10	29266	255,0,0	3	54,1335,1236	0,26457,28020
NC_045512.2	10	29871	p29_G1.6;cluster1945.fasta:2	40	+	10	29871	255,0,0	3	65,1788,598	0,15772,29263
NC_045512.2	10	29873	p29_G1.7;cluster1216.fasta:2	40	+	10	29873	255,0,0	3	70,812,792	0,15775,29071
NC_045512.2	10	29873	p29_G1.8;cluster_111	40	+	10	29873	255,0,0	2	1934,548	0,29315
NC_045512.2	10	29873	p29_G1.9;cluster_90	40	+	10	29873	255,0,0	2	2256,1422	0,28441
NC_045512.2	10	29874	p29_G1.10;cluster_41	40	+	10	29874	255,0,0	5	739,1179,2469,763,525	0,13300,14827,17636,29339
NC_045512.2	11	29871	p29_G1.11;3197638f-cfa9-4798-a8bc-fd6b3fb8c8fb|27	40	+	11	29871	255,0,0	3	738,3022,748	0,13299,29112
NC_045512.2	10	29874	p29_G1.11;cluster_47	40	+	10	29874	255,0,0	3	739,3022,751	0,13300,29113
NC_045512.2	17	29874	p29_G1.12;956abb87-c678-450b-bfcb-c2511bc8f527|97	40	+	17	29874	255,0,0	4	732,3290,186,667	0,13293,18191,29190
NC_045512.2	10	29872	p29_G1.12;652b1e3c-712e-4a71-9e38-15474de026db|5	40	+	10	29872	255,0,0	4	739,3291,186,665	0,13300,18198,29197
NC_045512.2	10	29874	p29_G1.13;cluster_26	40	+	10	29874	255,0,0	3	739,4430,788	0,13300,29076
NC_045512.2	10	29874	p29_G1.14;cluster_15	40	+	10	29874	255,0,0	2	5623,1125	0,28739
NC_045512.2	10	29875	p29_G1.15;cluster_57	40	+	10	29875	255,0,0	5	739,373,1873,861,564	0,13300,13929,16021,29301
NC_045512.2	10	29871	p29_G1.16;f1f3dc96-5769-4629-82fb-74a357986a6a|5	40	+	10	29871	255,0,0	3	739,3578,606	0,13300,29255
NC_045512.2	17	29875	p29_G1.16;21f9eb0f-4f48-487e-9341-ad2ae2efbb66|22	40	+	17	29875	255,0,0	3	732,3579,610	0,13293,29248
NC_045512.2	10	29876	p29_G1.17;cluster_80	40	+	10	29876	255,0,0	6	193,179,1482,1106,589,501	0,560,13300,15360,16504,29365
NC_045512.2	10	29876	p29_G1.18;cluster_69	40	+	10	29876	255,0,0	2	3714,589	0,29277
NC_045512.2	10	29877	p29_G1.19;cluster_82	40	+	10	29877	255,0,0	4	739,1299,1275,414	0,13300,14965,29453
NC_045512.2	10	29879	p29_G1.20;1fbe5a1e-8839-4b9e-a2f2-4dfcbc4b2ff6|5	40	+	10	29879	255,0,0	5	739,1848,1237,275,434	0,13300,15206,16544,29435
NC_045512.2	11	200	p29_G1.21;3e4ca767-f72d-4737-9b67-e8effe5f5854|8	40	+	11	200	255,0,0	1	189	0
NC_045512.2	11	315	p29_G1.22;46857174-fb34-4d7c-90e9-57a008123da8|158	40	+	11	315	255,0,0	1	304	0
NC_045512.2	11	464	p29_G1.23;e56d4e15-76d1-4e5e-b97c-64ee40ca7611|18	40	+	11	464	255,0,0	1	453	0
NC_045512.2	18	446	p29_G1.23;8c5abb40-61e1-4c12-9917-a1d68f9af7a5|54	40	+	18	446	255,0,0	1	428	0
NC_045512.2	11	438	p29_G1.23;6d306c2b-069d-47bc-ac53-c1a82350ac47|21	40	+	11	438	255,0,0	1	427	0
NC_045512.2	11	626	p29_G1.24;cluster566.fasta:2	40	+	11	626	255,0,0	1	615	0
NC_045512.2	11	652	p29_G1.24;e7c5178b-8e1d-46d2-9a4d-4cf5c44d83e2|6	40	+	11	652	255,0,0	1	641	0
NC_045512.2	11	13364	p29_G1.25;68cd6b25-716a-4c46-9b51-1dd7e43c1c74|24	40	+	11	13364	255,0,0	2	738,54	0,13299
NC_045512.2	11	13413	p29_G1.26;c4ed01db-0602-4af0-b0ee-6d4e905cdeb6|15	40	+	11	13413	255,0,0	2	738,103	0,13299
NC_045512.2	11	13812	p29_G1.27;fa8a3031-22d2-4f0b-ad87-9853223ebb16|8	40	+	11	13812	255,0,0	2	738,502	0,13299
NC_045512.2	13	13868	p29_G1.28;cluster1813.fasta:2	40	+	13	13868	255,0,0	2	736,558	0,13297
NC_045512.2	11	13874	p29_G1.28;e9e9be34-f9d2-4f6f-aa0d-f3621b1e6e50|6	40	+	11	13874	255,0,0	2	738,564	0,13299
NC_045512.2	11	13932	p29_G1.29;cadedde0-52fe-4005-bdba-f2cab729331c|70	40	+	11	13932	255,0,0	2	738,622	0,13299
NC_045512.2	11	14072	p29_G1.30;ec5d6b77-8f8b-493b-b490-d78abe930b97|10	40	+	11	14072	255,0,0	2	738,762	0,13299
NC_045512.2	13	14132	p29_G1.31;cluster1442.fasta:2	40	+	13	14132	255,0,0	2	736,822	0,13297
NC_045512.2	11	14144	p29_G1.31;3412c910-67c5-426a-a19e-02fc68e5afe9|5	40	+	11	14144	255,0,0	2	738,834	0,13299
NC_045512.2	11	14145	p29_G1.31;8c32176b-d35d-4709-9544-cdf36827c9c0|36	40	+	11	14145	255,0,0	2	738,835	0,13299
NC_045512.2	18	14334	p29_G1.32;cluster1985.fasta:2	40	+	18	14334	255,0,0	2	731,1024	0,13292
NC_045512.2	11	14355	p29_G1.32;fd2f1def-3ef4-4e68-831b-3b0ab79cccaf|14	40	+	11	14355	255,0,0	2	738,1045	0,13299
NC_045512.2	11	14438	p29_G1.33;56bb8c23-b2ba-4826-a1c2-4d0a2e0ce578|9	40	+	11	14438	255,0,0	2	738,1128	0,13299
NC_045512.2	11	14911	p29_G1.34;d5de6462-28d1-4284-ab60-be5c2d826735|9	40	+	11	14911	255,0,0	2	738,1601	0,13299
NC_045512.2	11	15014	p29_G1.35;bc956c93-af03-48ca-86eb-521b02c76e04|5	40	+	11	15014	255,0,0	2	738,1704	0,13299
NC_045512.2	11	15253	p29_G1.36;7d4d3331-6702-4484-849d-0bda97a5a4bc|8	40	+	11	15253	255,0,0	2	738,1943	0,13299
NC_045512.2	14	15249	p29_G1.36;4506eab2-ecee-4627-af0e-b29a3283da2f|20	40	+	14	15249	255,0,0	2	735,1939	0,13296
NC_045512.2	11	15309	p29_G1.37;cluster1105.fasta:2	40	+	11	15309	255,0,0	2	738,1999	0,13299
NC_045512.2	11	15440	p29_G1.38;f17e1784-1d15-4d06-85b6-4082aac59a7d|7	40	+	11	15440	255,0,0	2	738,2130	0,13299
NC_045512.2	11	15490	p29_G1.39;bc7eebef-0c80-4e5e-98cf-d9d384a196d8|14	40	+	11	15490	255,0,0	3	738,1848,274	0,13299,15205
NC_045512.2	11	15536	p29_G1.40;871fe1c0-4ab9-4350-a9e8-3355860ad2e4|7	40	+	11	15536	255,0,0	2	738,2226	0,13299
NC_045512.2	14	15618	p29_G1.41;dc6195cb-c5bd-4f60-8a67-c6ab0b6485f7|28	40	+	14	15618	255,0,0	2	735,2308	0,13296
NC_045512.2	11	15621	p29_G1.41;5e4ea5f8-dbe1-4ce6-a3f9-acd300d9e720|5	40	+	11	15621	255,0,0	2	738,2311	0,13299
NC_045512.2	11	15722	p29_G1.42;75cc4349-08a8-4938-a9f3-97da9f94c014|8	40	+	11	15722	255,0,0	2	738,2412	0,13299
NC_045512.2	11	15851	p29_G1.43;7fb4d365-81d0-4765-a3dd-8d061f6cc74e|10	40	+	11	15851	255,0,0	2	738,2541	0,13299
NC_045512.2	16	15874	p29_G1.44;cluster300.fasta:2	40	+	16	15874	255,0,0	3	733,1854,650	0,13294,15208
NC_045512.2	11	15874	p29_G1.44;cbd827c5-ef15-4e2b-84c4-1f114ba07038|13	40	+	11	15874	255,0,0	3	738,1848,658	0,13299,15205
NC_045512.2	11	16076	p29_G1.45;213a3ce2-18cf-4f67-ae10-b372e2ce628d|5	40	+	11	16076	255,0,0	3	738,1848,860	0,13299,15205
NC_045512.2	11	16111	p29_G1.46;cae14e4b-2ce8-4a33-9e67-1a4b4bdc9ee5|9	40	+	11	16111	255,0,0	3	738,1851,891	0,13299,15209
NC_045512.2	11	16281	p29_G1.47;cluster1585.fasta:2	40	+	11	16281	255,0,0	2	738,2971	0,13299
NC_045512.2	15	16281	p29_G1.47;1683b6b2-75ec-4020-ba59-bcc58ee2d79f|22	40	+	15	16281	255,0,0	2	734,2971	0,13295
NC_045512.2	11	16545	p29_G1.48;8c21b1f2-3d86-4859-97a5-7fa14261854e|8	40	+	11	16545	255,0,0	3	738,1849,1329	0,13299,15205
NC_045512.2	11	16721	p29_G1.49;ec817b74-1433-4000-90ae-551af4b3c34c|20	40	+	11	16721	255,0,0	2	738,3411	0,13299
NC_045512.2	11	28057	p29_G1.50;7a8e00a3-e0f5-4778-aa96-2f539bb574ae|5	40	+	11	28057	255,0,0	2	54,674	0,27372
NC_045512.2	11	28365	p29_G1.51;fdbf7faf-c107-44f5-b8ce-8973ba3c715f|5	40	+	11	28365	255,0,0	2	53,111	0,28243
NC_045512.2	11	28504	p29_G1.52;5c4d2572-b765-4716-83e4-3566a01909dd|9	40	+	11	28504	255,0,0	2	51,250	0,28243
NC_045512.2	11	28542	p29_G1.53;dd3e9dd1-5a73-4732-91f7-30be4e633961|8	40	+	11	28542	255,0,0	2	51,288	0,28243
NC_045512.2	14	28653	p29_G1.54;95b1b4cd-6bfd-4c2e-aeb0-9a0d3db2fb32|6	40	+	14	28653	255,0,0	2	49,399	0,28240
NC_045512.2	11	28633	p29_G1.54;3c864da9-02d8-4237-9177-cc52642951b4|5	40	+	11	28633	255,0,0	2	51,379	0,28243
NC_045512.2	14	28885	p29_G1.55;895d2867-86f7-4d7f-9825-fb37d1d5ed1a|11	40	+	14	28885	255,0,0	2	48,631	0,28240
NC_045512.2	11	28885	p29_G1.55;cluster811.fasta:2	40	+	11	28885	255,0,0	2	51,631	0,28243
NC_045512.2	11	29104	p29_G1.56;c945ec70-d356-4c26-bd25-05c2cd253b62|13	40	+	11	29104	255,0,0	2	53,850	0,28243
NC_045512.2	11	29157	p29_G1.57;68675628-4972-4c72-8230-061b1c9b0119|6	40	+	11	29157	255,0,0	2	52,903	0,28243
NC_045512.2	11	29157	p29_G1.57;cluster527.fasta:2	40	+	11	29157	255,0,0	2	53,903	0,28243
NC_045512.2	11	29390	p29_G1.58;a578f376-18cf-4c06-89fd-2dfb721a859f|6	40	+	11	29390	255,0,0	2	51,1137	0,28242
NC_045512.2	11	29475	p29_G1.59;988bc80c-68d6-408a-923a-5c6823d23047|10	40	+	11	29475	255,0,0	2	53,1221	0,28243
NC_045512.2	11	29545	p29_G1.60;7dfdc4ed-78cf-4bd3-8ae4-ad48f8390f70|8	40	+	11	29545	255,0,0	2	53,1291	0,28243
NC_045512.2	11	29634	p29_G1.61;cluster1840.fasta:2	40	+	11	29634	255,0,0	3	738,2961,124	0,13299,29499
NC_045512.2	11	29649	p29_G1.62;2d4ce0ca-7908-4022-a84b-ce2d01da78a9|6	40	+	11	29649	255,0,0	3	738,3602,314	0,13299,29324
NC_045512.2	11	29700	p29_G1.63;51700071-7c23-4eb1-862c-7b0346d2901a|13	40	+	11	29700	255,0,0	3	738,3519,255	0,13299,29434
NC_045512.2	11	29716	p29_G1.64;be48b6b2-6426-42b7-b9ff-cef82fd61a1c|15	40	+	11	29716	255,0,0	2	53,1462	0,28243
NC_045512.2	13	29718	p29_G1.64;65b9ce4b-b387-4c24-b42e-0a5cf4f5baf8|17	40	+	13	29718	255,0,0	2	51,1464	0,28241
NC_045512.2	11	29784	p29_G1.65;353f7a80-0132-4c30-91cf-2cfa36ccfd5c|9	40	+	11	29784	255,0,0	2	53,1530	0,28243
NC_045512.2	11	29784	p29_G1.66;915895a7-073d-4633-935f-da99aa9a75bd|5	40	+	11	29784	255,0,0	4	738,2419,1157,672	0,13299,15754,29101
NC_045512.2	14	29783	p29_G1.66;cluster1600.fasta:2	40	+	14	29783	255,0,0	4	735,2419,1157,672	0,13296,15751,29097
NC_045512.2	11	29801	p29_G1.67;1d491b7c-563c-470a-a70d-9bad0d4ee835|6	40	+	11	29801	255,0,0	3	738,3531,384	0,13299,29406
NC_045512.2	11	29837	p29_G1.68;cluster1774.fasta:4	40	+	11	29837	255,0,0	3	71,393,1807	0,27397,28019
NC_045512.2	11	29856	p29_G1.69;cluster1453.fasta:2	40	+	11	29856	255,0,0	4	738,3334,330,376	0,13299,17001,29469
NC_045512.2	11	29863	p29_G1.70;cluster_60	40	+	11	29863	255,0,0	5	735,1457,1746,462,550	0,13297,16872,28636,29302
NC_045512.2	11	29865	p29_G1.71;9f82dfb8-d19a-46bc-b850-afefd45fe54c|60	40	+	11	29865	255,0,0	3	738,3136,457	0,13299,29397
NC_045512.2	11	29870	p29_G1.72;f0bfe7fd-6df4-4baf-9648-d4f92012b3c8|5	40	+	11	29870	255,0,0	3	738,3958,521	0,13299,29338
NC_045512.2	11	29871	p29_G1.73;ece83d09-d8bd-45ef-9cbb-9a86e9e505b0|10	40	+	11	29871	255,0,0	3	54,1121,373	0,15764,29487
NC_045512.2	11	29871	p29_G1.74;89c37afd-adf5-48c4-bb56-779c2e9d76c3|8	40	+	11	29871	255,0,0	3	58,1111,426	0,15707,29434
NC_045512.2	11	29871	p29_G1.75;cluster1615.fasta:2	40	+	11	29871	255,0,0	3	59,2853,329	0,14360,29531
NC_045512.2	11	29871	p29_G1.76;cluster1179.fasta:2	40	+	11	29871	255,0,0	4	444,1796,1613,426	0,13351,15205,29434
NC_045512.2	11	29871	p29_G1.77;cluster354.fasta:2	40	+	11	29871	255,0,0	3	684,3151,426	0,13667,29434
NC_045512.2	11	29871	p29_G1.78;cluster2077.fasta:2	40	+	11	29871	255,0,0	5	738,539,941,1613,426	0,13299,14206,15205,29434
NC_045512.2	11	29871	p29_G1.79;539865ee-d2bd-430e-ab52-b9f77583a685|39	40	+	11	29871	255,0,0	3	738,629,402	0,13299,29458
NC_045512.2	11	29871	p29_G1.80;79f17246-6cf1-4003-9dae-9bd5a3f6d9af|22	40	+	11	29871	255,0,0	3	738,871,493	0,13299,29367
NC_045512.2	11	29878	p29_G1.81;cluster1115.fasta:2	40	+	11	29878	255,0,0	4	738,1848,1613,433	0,13299,15205,29434
NC_045512.2	14	29871	p29_G1.81;74f4694a-7299-440b-ab06-62364d5427dc|9248	40	+	14	29871	255,0,0	4	735,1849,1613,426	0,13296,15202,29431
NC_045512.2	11	29873	p29_G1.81;cluster1195.fasta:6	40	+	11	29873	255,0,0	4	738,1854,1605,428	0,13299,15213,29434
NC_045512.2	11	29870	p29_G1.81;cluster781.fasta:2	40	+	11	29870	255,0,0	4	730,1859,1613,425	0,13288,15205,29434
NC_045512.2	11	29876	p29_G1.81;cluster1228.fasta:2	40	+	11	29876	255,0,0	4	738,1849,1613,431	0,13299,15205,29434
NC_045512.2	10	29872	p29_G1.81;cluster1339.fasta:2	40	+	10	29872	255,0,0	4	739,1850,1613,427	0,13300,15206,29435
NC_045512.2	14	29880	p29_G1.81;cluster682.fasta:2	40	+	14	29880	255,0,0	4	735,1848,1613,435	0,13296,15202,29431
NC_045512.2	14	29875	p29_G1.81;cluster939.fasta:2	40	+	14	29875	255,0,0	4	735,1851,1609,430	0,13296,15206,29431
NC_045512.2	17	29875	p29_G1.81;cluster2100.fasta:2	40	+	17	29875	255,0,0	4	732,1848,1613,430	0,13293,15199,29428
NC_045512.2	12	29878	p29_G1.81;cluster1928.fasta:2	40	+	12	29878	255,0,0	4	737,1850,1603,433	0,13298,15211,29433
NC_045512.2	18	29871	p29_G1.81;cluster1307.fasta:2	40	+	18	29871	255,0,0	4	731,1849,1613,426	0,13292,15198,29427
NC_045512.2	13	29876	p29_G1.81;cluster1573.fasta:2	40	+	13	29876	255,0,0	4	736,1849,1613,431	0,13297,15203,29432
NC_045512.2	13	29874	p29_G1.81;cluster1680.fasta:2	40	+	13	29874	255,0,0	4	736,1855,1604,429	0,13297,15212,29432
NC_045512.2	11	29871	p29_G1.81;cluster521.fasta:2	40	+	11	29871	255,0,0	4	738,1848,1613,426	0,13299,15205,29434
NC_045512.2	11	29871	p29_G1.81;cluster821.fasta:2	40	+	11	29871	255,0,0	4	734,1853,1609,426	0,13297,15209,29434
NC_045512.2	13	29875	p29_G1.81;cluster1407.fasta:2	40	+	13	29875	255,0,0	4	736,1854,1605,430	0,13297,15211,29432
NC_045512.2	12	29874	p29_G1.81;cluster224.fasta:2	40	+	12	29874	255,0,0	4	737,1851,1609,427	0,13298,15208,29435
NC_045512.2	11	29876	p29_G1.81;cluster274.fasta:2	40	+	11	29876	255,0,0	4	738,1849,1613,431	0,13299,15205,29434
NC_045512.2	18	29874	p29_G1.81;cluster2012.fasta:2	40	+	18	29874	255,0,0	4	731,1848,1613,429	0,13292,15198,29427
NC_045512.2	11	29873	p29_G1.81;cluster480.fasta:2	40	+	11	29873	255,0,0	4	738,1849,1613,428	0,13299,15205,29434
NC_045512.2	11	29874	p29_G1.81;cluster1747.fasta:2	40	+	11	29874	255,0,0	4	738,1849,1613,429	0,13299,15205,29434
NC_045512.2	64	29871	p29_G1.81;cluster1112.fasta:2	40	+	64	29871	255,0,0	4	685,1848,1613,426	0,13246,15152,29381
NC_045512.2	11	29874	p29_G1.81;1b6a42c5-d626-4a93-8178-c8add7768edc|5	40	+	11	29874	255,0,0	4	738,1849,1613,429	0,13299,15205,29434
NC_045512.2	17	29875	p29_G1.81;cluster497.fasta:2	40	+	17	29875	255,0,0	4	732,1854,1607,430	0,13293,15205,29428
NC_045512.2	11	29871	p29_G1.81;cluster422.fasta:2	40	+	11	29871	255,0,0	4	738,1850,1613,426	0,13299,15205,29434
NC_045512.2	11	29872	p29_G1.81;cluster526.fasta:2	40	+	11	29872	255,0,0	4	738,1850,1613,425	0,13299,15205,29436
NC_045512.2	11	29871	p29_G1.81;cluster898.fasta:2	40	+	11	29871	255,0,0	4	738,1851,1607,427	0,13299,15209,29433
NC_045512.2	17	29871	p29_G1.81;cluster1949.fasta:2	40	+	17	29871	255,0,0	4	732,1854,1610,426	0,13293,15202,29428
NC_045512.2	11	29874	p29_G1.81;cluster1876.fasta:2	40	+	11	29874	255,0,0	4	738,1849,1613,429	0,13299,15205,29434
NC_045512.2	17	29874	p29_G1.81;cluster1686.fasta:2	40	+	17	29874	255,0,0	4	732,1848,1613,429	0,13293,15199,29428
NC_045512.2	17	29871	p29_G1.81;cluster1984.fasta:2	40	+	17	29871	255,0,0	4	733,1850,1613,426	0,13292,15199,29428
NC_045512.2	11	29874	p29_G1.81;a2058e1a-6640-4286-9adf-9bd15f070338|28	40	+	11	29874	255,0,0	4	738,1848,1613,429	0,13299,15205,29434
NC_045512.2	14	29876	p29_G1.81;68805811-876f-4ba1-a759-09839aa69dbb|7	40	+	14	29876	255,0,0	4	735,1848,1599,430	0,13296,15202,29432
NC_045512.2	17	29878	p29_G1.81;cluster1894.fasta:2	40	+	17	29878	255,0,0	4	733,1855,1607,433	0,13292,15205,29428
NC_045512.2	11	29875	p29_G1.81;cluster_33	40	+	11	29875	255,0,0	4	738,1852,1609,430	0,13299,15209,29434
NC_045512.2	11	29876	p29_G1.81;cluster468.fasta:2	40	+	11	29876	255,0,0	4	738,1848,1614,429	0,13299,15205,29436
NC_045512.2	17	29875	p29_G1.81;cluster1762.fasta:2	40	+	17	29875	255,0,0	4	729,1853,1609,430	0,13291,15203,29428
NC_045512.2	14	29878	p29_G1.81;cluster1362.fasta:2	40	+	14	29878	255,0,0	4	735,1848,1613,433	0,13296,15202,29431
NC_045512.2	15	29876	p29_G1.81;4e422350-b5c3-4bb5-bc7e-6253e104c26b|10	40	+	15	29876	255,0,0	4	734,1848,1615,418	0,13295,15201,29443
NC_045512.2	62	29879	p29_G1.81;cluster1518.fasta:2	40	+	62	29879	255,0,0	4	687,1848,1613,434	0,13248,15154,29383
NC_045512.2	17	29863	p29_G1.81;cluster1795.fasta:2	40	+	17	29863	255,0,0	4	732,1851,1604,418	0,13293,15203,29428
NC_045512.2	43	29871	p29_G1.81;cluster1226.fasta:2	40	+	43	29871	255,0,0	4	702,1856,1610,424	0,13264,15176,29404
NC_045512.2	17	29872	p29_G1.81;cluster86.fasta:2	40	+	17	29872	255,0,0	4	732,1848,1613,427	0,13293,15199,29428
NC_045512.2	13	29874	p29_G1.81;cluster713.fasta:2	40	+	13	29874	255,0,0	4	736,1848,1613,429	0,13297,15203,29432
NC_045512.2	11	29873	p29_G1.81;cluster1378.fasta:2	40	+	11	29873	255,0,0	4	738,1849,1613,428	0,13299,15205,29434
NC_045512.2	14	29878	p29_G1.81;cluster591.fasta:2	40	+	14	29878	255,0,0	4	735,1852,1609,433	0,13296,15206,29431
NC_045512.2	11	29871	p29_G1.81;cluster1556.fasta:2	40	+	11	29871	255,0,0	4	738,1848,1605,426	0,13299,15205,29434
NC_045512.2	11	29874	p29_G1.81;cluster1323.fasta:2	40	+	11	29874	255,0,0	4	738,1848,1613,429	0,13299,15205,29434
NC_045512.2	17	29870	p29_G1.81;cluster1712.fasta:2	40	+	17	29870	255,0,0	4	732,1849,1613,416	0,13293,15199,29437
NC_045512.2	14	29879	p29_G1.81;cluster990.fasta:2	40	+	14	29879	255,0,0	4	735,1846,1614,434	0,13296,15201,29431
NC_045512.2	14	29873	p29_G1.81;4f8d9001-6932-4ef9-88b9-bc30b2ef9b7c|62	40	+	14	29873	255,0,0	4	735,1849,1613,428	0,13296,15202,29431
NC_045512.2	11	29882	p29_G1.81;cluster100.fasta:2	40	+	11	29882	255,0,0	4	738,1848,1613,437	0,13299,15205,29434
NC_045512.2	11	29871	p29_G1.81;cluster2002.fasta:2	40	+	11	29871	255,0,0	4	738,1849,1613,426	0,13299,15205,29434
NC_045512.2	11	29876	p29_G1.81;cluster2163.fasta:2	40	+	11	29876	255,0,0	4	738,1853,1610,431	0,13299,15208,29434
NC_045512.2	11	29880	p29_G1.81;cluster385.fasta:2	40	+	11	29880	255,0,0	4	738,1845,1613,435	0,13299,15205,29434
NC_045512.2	11	29871	p29_G1.82;d3cbe5f9-f361-4661-94f2-771c307fd530|5	40	+	11	29871	255,0,0	4	738,1849,1073,380	0,13299,15205,29480
NC_045512.2	11	29871	p29_G1.83;037529e2-0eef-44f5-bb16-076a1acb90cc|19	40	+	11	29871	255,0,0	4	738,1849,2008,329	0,13299,15205,29531
NC_045512.2	11	29871	p29_G1.84;484d1975-2052-40e6-a830-5cb4eb5ac42b|11	40	+	11	29871	255,0,0	3	738,2752,576	0,13299,29284
NC_045512.2	11	29871	p29_G1.85;ad23b010-b031-4104-86fd-c7b9b1cd316a|7	40	+	11	29871	255,0,0	3	738,2898,359	0,13299,29501
NC_045512.2	11	29871	p29_G1.86;cluster184.fasta:2	40	+	11	29871	255,0,0	4	738,2899,182,405	0,13299,16529,29455
NC_045512.2	11	29871	p29_G1.87;cluster2160.fasta:2	40	+	11	29871	255,0,0	3	738,2949,694	0,13299,29166
NC_045512.2	11	29871	p29_G1.88;5ba265f2-dd8f-4383-916c-38b68be427b3|9	40	+	11	29871	255,0,0	4	738,2983,218,393	0,13299,18166,29467
NC_045512.2	11	29871	p29_G1.89;af6ccfb1-453b-434c-9678-66c1c4c6e2f8|11	40	+	11	29871	255,0,0	3	738,3000,493	0,13299,29367
NC_045512.2	11	29871	p29_G1.90;abdfe836-9dfc-49c2-ae95-314fa7496b7a|61	40	+	11	29871	255,0,0	3	738,3001,621	0,13299,29239
NC_045512.2	11	29871	p29_G1.91;758a9188-0568-4005-b428-3c7a3c4356c0|7	40	+	11	29871	255,0,0	3	738,3044,784	0,13299,29076
NC_045512.2	11	29871	p29_G1.92;76eaad25-2df7-4dc7-ab22-d7d645d190a6|9	40	+	11	29871	255,0,0	3	738,3142,427	0,13299,29433
NC_045512.2	11	29871	p29_G1.93;8d92b2c6-be67-4d11-80fc-6831da05970c|27	40	+	11	29871	255,0,0	3	738,3147,406	0,13299,29454
NC_045512.2	11	29871	p29_G1.94;cluster1633.fasta:2	40	+	11	29871	255,0,0	3	738,3154,588	0,13299,29272
NC_045512.2	11	29871	p29_G1.95;3d6a6f02-0d18-415f-a415-bb40e30b25dd|10	40	+	11	29871	255,0,0	4	738,3201,656,499	0,13299,16566,29361
NC_045512.2	11	29871	p29_G1.96;9592445e-a78e-4955-a552-c44523be593b|6	40	+	11	29871	255,0,0	3	738,3286,539	0,13299,29321
NC_045512.2	11	29871	p29_G1.97;cluster_66	40	+	11	29871	255,0,0	3	738,3292,433	0,13299,29427
NC_045512.2	11	29871	p29_G1.98;1fc2ac70-6c61-41a5-8bee-afb1ecfcc4e7|12	40	+	11	29871	255,0,0	3	738,3346,444	0,13299,29416
NC_045512.2	11	29871	p29_G1.99;4db38a8e-ddaa-4613-a24e-d814237daf6d|27	40	+	11	29871	255,0,0	3	738,3413,699	0,13299,29161
NC_045512.2	11	29871	p29_G1.100;c355c013-a087-4838-8ab8-f2cc467380f4|10	40	+	11	29871	255,0,0	3	738,3423,600	0,13299,29260
NC_045512.2	11	29871	p29_G1.101;cb810d92-d853-4d4e-a36e-6f6ecc8c5671|18	40	+	11	29871	255,0,0	3	738,3444,574	0,13299,29286
NC_045512.2	11	29871	p29_G1.102;4628ca49-8553-4b1a-a6af-6758ae8173cc|11	40	+	11	29871	255,0,0	3	738,3487,727	0,13299,29133
NC_045512.2	11	29871	p29_G1.103;cluster1623.fasta:2	40	+	11	29871	255,0,0	3	738,3506,652	0,13299,29208
NC_045512.2	18	29875	p29_G1.103;bd90ace9-d0a8-4fc1-a43a-4523fff41187|20	40	+	18	29875	255,0,0	3	731,3506,656	0,13292,29201
NC_045512.2	11	29877	p29_G1.103;cluster1371.fasta:2	40	+	11	29877	255,0,0	3	738,3506,658	0,13299,29208
NC_045512.2	13	29871	p29_G1.103;edbef759-7011-4236-ab5d-cbfcb04356d4|9	40	+	13	29871	255,0,0	3	736,3506,652	0,13297,29206
NC_045512.2	14	29876	p29_G1.103;3f2a36d5-ec68-4051-8de4-6f21c8f44b7d|30	40	+	14	29876	255,0,0	3	735,3510,654	0,13296,29208
NC_045512.2	17	29874	p29_G1.103;61793596-6b92-4c02-908e-22b7d003850b|1490	40	+	17	29874	255,0,0	3	732,3506,655	0,13293,29202
NC_045512.2	11	29873	p29_G1.104;cluster1447.fasta:2	40	+	11	29873	255,0,0	3	738,3602,537	0,13299,29325
NC_045512.2	11	29877	p29_G1.104;cluster1015.fasta:2	40	+	11	29877	255,0,0	3	738,3602,535	0,13299,29331
NC_045512.2	11	29871	p29_G1.104;cluster1469.fasta:2	40	+	11	29871	255,0,0	3	738,3599,529	0,13299,29331
NC_045512.2	13	29871	p29_G1.104;b494d168-e4da-4574-a58c-8012c28ff123|1637	40	+	13	29871	255,0,0	3	736,3602,536	0,13297,29322
NC_045512.2	14	29874	p29_G1.104;79644407-2523-478f-a52f-968070500663|16	40	+	14	29874	255,0,0	3	735,3600,540	0,13296,29320
NC_045512.2	11	29871	p29_G1.105;1ad013ad-19ab-4e58-929f-7567e2d77877|31	40	+	11	29871	255,0,0	3	738,3607,746	0,13299,29114
NC_045512.2	11	29871	p29_G1.106;bd0ccd13-9e9d-443d-a358-ae7bc703a450|13	40	+	11	29871	255,0,0	3	738,3622,527	0,13299,29333
NC_045512.2	11	29871	p29_G1.107;7fd9dd90-0334-4036-a3e9-82a8b05ecc77|5	40	+	11	29871	255,0,0	3	738,3735,518	0,13299,29342
NC_045512.2	11	29871	p29_G1.108;ba015fe8-787d-429d-ade7-69003666a78b|8	40	+	11	29871	255,0,0	3	738,3739,606	0,13299,29254
NC_045512.2	11	29871	p29_G1.109;40d74462-a0b9-427a-a524-0f737640df26|10	40	+	11	29871	255,0,0	4	738,4023,25,590	0,13299,18512,29270
NC_045512.2	14	29870	p29_G1.110;cluster1625.fasta:2	40	+	14	29870	255,0,0	3	735,4032,391	0,13296,29465
NC_045512.2	11	29871	p29_G1.110;cluster2036.fasta:2	40	+	11	29871	255,0,0	3	738,4032,392	0,13299,29468
NC_045512.2	11	29871	p29_G1.110;4c77edb0-1b58-4ba9-a418-ac5a35853919|273	40	+	11	29871	255,0,0	3	738,4032,391	0,13299,29469
NC_045512.2	11	29871	p29_G1.111;960a3044-b0fb-42c1-b6a7-5d395f99e684|14	40	+	11	29871	255,0,0	3	738,4035,422	0,13299,29438
NC_045512.2	11	29871	p29_G1.112;3784ce35-04c6-4d46-a109-af3bc69aec2a|31	40	+	11	29871	255,0,0	3	738,4176,575	0,13299,29285
NC_045512.2	11	29873	p29_G1.113;cluster2091.fasta:2	40	+	11	29873	255,0,0	3	738,4190,485	0,13299,29377
NC_045512.2	29	29871	p29_G1.113;284981d1-2194-411f-8030-785acde826b5|125	40	+	29	29871	255,0,0	3	720,4192,482	0,13281,29360
NC_045512.2	11	29871	p29_G1.113;cluster2024.fasta:2	40	+	11	29871	255,0,0	3	738,4190,483	0,13299,29377
NC_045512.2	11	29871	p29_G1.114;1a0dcc3f-300f-472c-bd33-b8461ec09b55|33	40	+	11	29871	255,0,0	3	738,4257,1116	0,13299,28744
NC_045512.2	11	29871	p29_G1.115;25acc4f8-7834-43a8-9c9d-70620ab0f0b2|5	40	+	11	29871	255,0,0	3	738,4266,597	0,13299,29263
NC_045512.2	11	29871	p29_G1.116;aa7a22de-7d54-4b8e-81f3-9c5e3ed4e5ce|8	40	+	11	29871	255,0,0	3	738,5047,618	0,13299,29242
NC_045512.2	11	29871	p29_G1.117;3eea704d-c182-4ec6-af41-1fd421840d35|6	40	+	11	29871	255,0,0	3	738,5243,675	0,13299,29185
NC_045512.2	11	29872	p29_G1.118;260e27f8-b629-459b-8178-613270fb0d16|6	40	+	11	29872	255,0,0	3	54,1322,518	0,15764,29343
NC_045512.2	11	29872	p29_G1.119;11bd5dd7-29a8-4746-9206-d783b4517b9a|17	40	+	11	29872	255,0,0	3	55,2489,1872	0,25370,27989
NC_045512.2	11	29872	p29_G1.120;cluster1883.fasta:2	40	+	11	29872	255,0,0	4	738,1286,797,446	0,13299,17615,29415
NC_045512.2	11	29872	p29_G1.121;97fa87e3-3857-499b-b0f7-460aa007e764|5	40	+	11	29872	255,0,0	6	738,1848,1204,160,434,663	0,13299,15205,18458,28636,29198
NC_045512.2	11	29872	p29_G1.122;1c4e6705-1862-4529-96c3-e358a59eb063|5	40	+	11	29872	255,0,0	4	738,1849,1095,622	0,13299,15205,29239
NC_045512.2	11	29872	p29_G1.123;30ef6be3-0123-49a8-940d-bdcbab287d1a|5	40	+	11	29872	255,0,0	5	738,1849,1225,217,427	0,13299,15205,16601,29434
NC_045512.2	11	29872	p29_G1.124;463cc88b-0805-4503-9a80-5e6acd1df560|9	40	+	11	29872	255,0,0	4	738,1851,1093,370	0,13299,15209,29491
NC_045512.2	11	29872	p29_G1.125;a0ed236e-8bff-4461-b4fa-ab56adf3e154|28	40	+	11	29872	255,0,0	3	738,2951,486	0,13299,29375
NC_045512.2	11	29872	p29_G1.126;c2545701-8435-420c-b9f2-d733a8a9d4e8|10	40	+	11	29872	255,0,0	3	738,3557,407	0,13299,29454
NC_045512.2	11	29872	p29_G1.127;66d2814a-b3e1-4d6e-81e0-be728eb0a440|6	40	+	11	29872	255,0,0	3	738,3577,521	0,13299,29340
NC_045512.2	11	29872	p29_G1.128;3a7468f8-da71-4cb6-b5b9-eece6f6e1c49|153	40	+	11	29872	255,0,0	3	738,3605,595	0,13299,29266
NC_045512.2	11	29872	p29_G1.129;e2db3558-99a3-4661-b07a-1bab73773aa5|10	40	+	11	29872	255,0,0	3	738,3654,611	0,13299,29250
NC_045512.2	11	29872	p29_G1.130;f9536e04-62bc-4836-91d4-51d21bff7ecb|9	40	+	11	29872	255,0,0	3	738,4151,607	0,13299,29254
NC_045512.2	11	29872	p29_G1.131;18f654a3-0760-4967-a18b-7df215a0a258|15	40	+	11	29872	255,0,0	3	738,5092,498	0,13299,29363
NC_045512.2	11	29872	p29_G1.132;cluster1881.fasta:2	40	+	11	29872	255,0,0	3	739,3313,536	0,13588,29325
NC_045512.2	11	29872	p29_G1.133;cluster1799.fasta:2	40	+	11	29872	255,0,0	3	754,3456,653	0,13349,29208
NC_045512.2	11	29873	p29_G1.134;9443ee6a-1f27-43c6-9f02-2423fe42e623|7	40	+	11	29873	255,0,0	3	57,1146,761	0,15765,29101
NC_045512.2	11	29873	p29_G1.135;82254659-961f-4868-97cc-3bbaa2124999|9	40	+	11	29873	255,0,0	3	57,1503,620	0,15765,29242
NC_045512.2	11	29873	p29_G1.136;cluster1306.fasta:2	40	+	11	29873	255,0,0	3	59,429,1517	0,27749,28345
NC_045512.2	11	29873	p29_G1.137;cluster2127.fasta:2	40	+	11	29873	255,0,0	3	65,1397,1880	0,26470,27982
NC_045512.2	11	29873	p29_G1.138;cluster_27	40	+	11	29873	255,0,0	4	341,70,4668,1207	0,662,13299,28655
NC_045512.2	11	29873	p29_G1.139;cluster_44	40	+	11	29873	255,0,0	5	738,1396,6,1496,524	0,13299,15452,16863,29338
NC_045512.2	18	29871	p29_G1.140;3ab04892-4baf-44b8-b6ef-1dbf4d32d5a1|12	40	+	18	29871	255,0,0	3	731,2430,545	0,13292,29308
NC_045512.2	11	29873	p29_G1.140;cluster1042.fasta:2	40	+	11	29873	255,0,0	3	738,2430,547	0,13299,29315
NC_045512.2	11	29873	p29_G1.141;16d67b1a-ce51-448d-baa6-ae720afe8504|7	40	+	11	29873	255,0,0	3	738,2581,375	0,13299,29487
NC_045512.2	11	29873	p29_G1.142;cluster557.fasta:2	40	+	11	29873	255,0,0	3	738,2646,497	0,13299,29365
NC_045512.2	11	29873	p29_G1.143;101b1d25-03b6-46a6-b140-7fc61172dca1|10	40	+	11	29873	255,0,0	3	738,2869,684	0,13299,29178
NC_045512.2	11	29871	p29_G1.144;b835c118-a7ee-4e40-9863-d1337bb67ece|11	40	+	11	29871	255,0,0	3	738,2975,459	0,13299,29401
NC_045512.2	11	29873	p29_G1.144;cluster1242.fasta:2	40	+	11	29873	255,0,0	3	738,2973,464	0,13299,29398
NC_045512.2	17	29871	p29_G1.144;cluster1685.fasta:2	40	+	17	29871	255,0,0	3	732,2974,462	0,13293,29392
NC_045512.2	11	29874	p29_G1.144;be8710bc-3e6b-4332-aa5a-909b2ca455f0|31	40	+	11	29874	255,0,0	3	738,2973,465	0,13299,29398
NC_045512.2	11	29873	p29_G1.144;c09af572-5588-4823-94ed-a4e553523e5c|111	40	+	11	29873	255,0,0	3	738,2973,464	0,13299,29398
NC_045512.2	11	29873	p29_G1.145;9e86ce94-3f9e-4311-bbd2-3f3596227560|5	40	+	11	29873	255,0,0	3	738,3135,745	0,13299,29117
NC_045512.2	11	29873	p29_G1.146;102226b5-2122-4b94-8ad0-8a4f3bc286aa|18	40	+	11	29873	255,0,0	3	738,3244,717	0,13299,29145
NC_045512.2	11	29873	p29_G1.147;4bf6ca76-5a1c-4567-ba17-98e09f510943|5	40	+	11	29873	255,0,0	3	738,3269,394	0,13299,29468
NC_045512.2	11	29873	p29_G1.148;33f82e5e-9fd1-406f-960f-b5c889d425c8|11	40	+	11	29873	255,0,0	3	738,3291,484	0,13299,29378
NC_045512.2	11	29873	p29_G1.149;50d28ab7-fda9-4262-ab0e-20c0ee817f2f|9	40	+	11	29873	255,0,0	3	738,3410,735	0,13299,29127
NC_045512.2	11	29873	p29_G1.149;cluster800.fasta:2	40	+	11	29873	255,0,0	3	738,3410,735	0,13299,29127
NC_045512.2	11	29873	p29_G1.150;c6ca7a0a-bd85-4e5b-b451-d669f65ac2f8|11	40	+	11	29873	255,0,0	3	738,3415,638	0,13299,29224
NC_045512.2	11	29873	p29_G1.151;60a40246-f6e1-4385-8a05-66668fae7218|6	40	+	11	29873	255,0,0	3	738,3435,428	0,13299,29434
NC_045512.2	11	29873	p29_G1.152;d97b54b4-ba1b-477f-a847-cb4df3f10228|48	40	+	11	29873	255,0,0	3	738,3464,523	0,13299,29339
NC_045512.2	11	29873	p29_G1.153;b9e2e9ec-4678-4e94-b5c4-b96e6958975a|70	40	+	11	29873	255,0,0	3	738,3557,499	0,13299,29363
NC_045512.2	17	29871	p29_G1.153;6e6194a6-efec-4022-83cb-bec364696b2c|7	40	+	17	29871	255,0,0	3	732,3561,491	0,13293,29363
NC_045512.2	11	29873	p29_G1.154;dbbb9612-5e99-4cf5-ba18-e01f49ba7258|8	40	+	11	29873	255,0,0	3	738,3611,387	0,13299,29475
NC_045512.2	11	29873	p29_G1.155;ceb3e5e0-72d5-4ab8-a8cc-11941bff4e2e|5	40	+	11	29873	255,0,0	3	738,3646,512	0,13299,29350
NC_045512.2	11	29873	p29_G1.156;45c8cff0-49bd-4e81-bc1c-97547d16913c|9	40	+	11	29873	255,0,0	3	738,3709,381	0,13299,29481
NC_045512.2	11	29873	p29_G1.157;ebb66a44-6d63-4710-90e6-23f5fca76561|24	40	+	11	29873	255,0,0	3	738,3782,392	0,13299,29470
NC_045512.2	11	29873	p29_G1.158;f8cecf25-dddd-47e1-90d4-8719dace73c6|7	40	+	11	29873	255,0,0	3	738,3945,407	0,13299,29455
NC_045512.2	11	29873	p29_G1.159;1ce3e90d-12ad-45a7-bb9a-0989c3d7041a|11	40	+	11	29873	255,0,0	3	738,3948,424	0,13299,29438
NC_045512.2	11	29871	p29_G1.160;e719ec6e-af0c-40f7-96d3-78da6c350810|45	40	+	11	29871	255,0,0	3	738,4185,560	0,13299,29300
NC_045512.2	11	29873	p29_G1.160;73b6c678-d60f-40b2-901b-0ce0678be265|7	40	+	11	29873	255,0,0	3	738,4182,554	0,13299,29308
NC_045512.2	11	29873	p29_G1.161;361bc592-ecd6-42cc-a370-77d30a3649eb|7	40	+	11	29873	255,0,0	3	738,5036,603	0,13299,29259
NC_045512.2	41	29873	p29_G1.162;e4b9a87d-84b5-4830-ac00-eb3462814211|10	40	+	41	29873	255,0,0	3	708,5137,480	0,13269,29352
NC_045512.2	11	29872	p29_G1.162;cluster1778.fasta:2	40	+	11	29872	255,0,0	3	739,5137,479	0,13299,29382
NC_045512.2	11	29878	p29_G1.163;13377ba5-1cdb-4002-b1ff-18a89410ee1b|7	40	+	11	29878	255,0,0	3	53,1411,1878	0,26456,27989
NC_045512.2	11	29874	p29_G1.163;47e7c345-7a75-4fd0-a01a-ea85592e3c10|13	40	+	11	29874	255,0,0	3	51,1403,1874	0,26456,27989
NC_045512.2	11	29874	p29_G1.163;cluster1248.fasta:2	40	+	11	29874	255,0,0	3	51,1403,1874	0,26456,27989
NC_045512.2	22	29874	p29_G1.163;3217667b-3b29-4398-a2cd-1d0eac3fde02|69	40	+	22	29874	255,0,0	3	42,1403,1874	0,26445,27978
NC_045512.2	11	29874	p29_G1.163;b81f093d-c5da-412d-ad97-31ad2868fcb4|35	40	+	11	29874	255,0,0	3	53,1403,1874	0,26456,27989
NC_045512.2	11	29878	p29_G1.164;cluster975.fasta:2	40	+	11	29878	255,0,0	2	57,3410	0,26457
NC_045512.2	10	29879	p29_G1.164;2c455f45-946e-4d99-b0e6-2a589bfdd55e|13	40	+	10	29879	255,0,0	2	54,3412	0,26457
NC_045512.2	14	29874	p29_G1.164;45d00d7a-a07d-48b5-bc68-97f21b108876|223	40	+	14	29874	255,0,0	2	50,3407	0,26453
NC_045512.2	11	29876	p29_G1.164;cluster_83	40	+	11	29876	255,0,0	2	47,3412	0,26453
NC_045512.2	14	29874	p29_G1.164;cluster1598.fasta:2	40	+	14	29874	255,0,0	2	50,3407	0,26453
NC_045512.2	11	29874	p29_G1.165;27103bd7-2c5b-49ee-9f38-747692a05e99|9	40	+	11	29874	255,0,0	3	54,1686,634	0,15764,29229
NC_045512.2	11	29874	p29_G1.166;cluster_79	40	+	11	29874	255,0,0	5	55,920,1827,518,600	0,25370,26595,28592,29263
NC_045512.2	11	29874	p29_G1.167;559e460b-d87c-4706-ba7f-8fd7e452e682|14	40	+	11	29874	255,0,0	3	57,1133,532	0,15765,29331
NC_045512.2	11	29874	p29_G1.167;fa59cc44-559b-42bc-8683-77d18b3ddc91|30	40	+	11	29874	255,0,0	3	54,1137,539	0,15764,29324
NC_045512.2	13	29874	p29_G1.168;d4304008-9df0-4d6e-96d5-3a87f4fdf769|79	40	+	13	29874	255,0,0	2	56,2834	0,27027
NC_045512.2	11	29874	p29_G1.168;b6f1df7d-eb4b-4d52-9c66-7044e50011a5|11	40	+	11	29874	255,0,0	2	58,2834	0,27029
NC_045512.2	11	29874	p29_G1.168;79bd497a-8088-460f-8662-67113ecfe5cd|113	40	+	11	29874	255,0,0	2	58,2834	0,27029
NC_045512.2	11	29873	p29_G1.168;cluster547.fasta:2	40	+	11	29873	255,0,0	2	58,2833	0,27029
NC_045512.2	11	29874	p29_G1.169;ae19c728-f2da-4088-af02-f5c73748a5a4|22	40	+	11	29874	255,0,0	4	59,788,1613,429	0,14360,15205,29434
NC_045512.2	11	29874	p29_G1.170;46762a5c-b79d-452f-bc64-a348ba60a11f|7	40	+	11	29874	255,0,0	4	59,497,1613,429	0,14650,15205,29434
NC_045512.2	18	29871	p29_G1.171;cluster1125.fasta:2	40	+	18	29871	255,0,0	2	58,3389	0,26464
NC_045512.2	11	29874	p29_G1.171;1061f665-259c-464d-a10c-d81575057411|394	40	+	11	29874	255,0,0	2	65,3393	0,26470
NC_045512.2	11	29874	p29_G1.172;cluster1122.fasta:2	40	+	11	29874	255,0,0	5	68,438,1666,1615,429	0,300,13299,15203,29434
NC_045512.2	11	29874	p29_G1.173;cluster_129	40	+	11	29874	255,0,0	4	260,272,377,163	0,481,29245,29700
NC_045512.2	11	29874	p29_G1.174;cluster_73	40	+	11	29874	255,0,0	4	738,952,1811,620	0,13299,14612,29243
NC_045512.2	11	29874	p29_G1.175;cluster_95	40	+	11	29874	255,0,0	4	738,1342,919,624	0,13299,15930,29239
NC_045512.2	11	29874	p29_G1.176;cluster_42	40	+	11	29874	255,0,0	4	738,1745,2009,619	0,13299,15441,29244
NC_045512.2	11	29874	p29_G1.177;fd59fe26-de73-4730-82bc-0c3e7f106810|9	40	+	11	29874	255,0,0	4	738,1848,1706,762	0,13299,15205,29101
NC_045512.2	11	29874	p29_G1.178;bc945996-8cca-4891-b84d-d3c2007c59bd|32	40	+	11	29874	255,0,0	4	738,1849,1600,655	0,13299,15205,29208
NC_045512.2	11	29874	p29_G1.179;20561bd9-37d7-462a-b183-a934252182b9|127	40	+	11	29874	255,0,0	4	738,2066,904,372	0,13299,15398,29491
NC_045512.2	11	29874	p29_G1.180;cluster_68	40	+	11	29874	255,0,0	4	738,2638,406,658	0,13299,16186,29205
NC_045512.2	13	29876	p29_G1.181;cluster1149.fasta:2	40	+	13	29876	255,0,0	3	736,2868,379	0,13297,29484
NC_045512.2	14	29874	p29_G1.181;bcaf5079-d6c4-4c8c-8b35-69a24bf38073|490	40	+	14	29874	255,0,0	3	735,2868,377	0,13296,29483
NC_045512.2	13	29873	p29_G1.181;cluster2029.fasta:2	40	+	13	29873	255,0,0	3	736,2868,376	0,13297,29484
NC_045512.2	11	29877	p29_G1.181;cluster2101.fasta:2	40	+	11	29877	255,0,0	3	738,2868,380	0,13299,29486
NC_045512.2	15	29873	p29_G1.181;cluster1177.fasta:2	40	+	15	29873	255,0,0	3	734,2876,383	0,13295,29475
NC_045512.2	14	29878	p29_G1.181;cluster1513.fasta:2	40	+	14	29878	255,0,0	3	735,2868,381	0,13296,29483
NC_045512.2	11	29871	p29_G1.181;cluster1729.fasta:2	40	+	11	29871	255,0,0	3	738,2868,374	0,13299,29486
NC_045512.2	11	29874	p29_G1.181;cluster1377.fasta:2	40	+	11	29874	255,0,0	3	735,2871,377	0,13296,29486
NC_045512.2	11	29875	p29_G1.181;cluster_53	40	+	11	29875	255,0,0	3	738,2868,379	0,13299,29485
NC_045512.2	11	29874	p29_G1.182;52a38664-59c5-4931-b40b-20c5744a281c|24	40	+	11	29874	255,0,0	3	738,3092,411	0,13299,29452
NC_045512.2	11	29874	p29_G1.183;cluster_43	40	+	11	29874	255,0,0	3	738,3103,949	0,13299,28914
NC_045512.2	11	29874	p29_G1.184;c26ab4b0-300c-4bb4-aa76-44e95449f4b7|60	40	+	11	29874	255,0,0	3	738,3187,578	0,13299,29285
NC_045512.2	11	29874	p29_G1.185;05d0e39a-9f3b-41ff-a22d-c62dcbd11f4c|37	40	+	11	29874	255,0,0	3	738,3386,420	0,13299,29443
NC_045512.2	11	29873	p29_G1.185;65fb5609-17dc-4d97-8f2d-293d63728a91|10	40	+	11	29873	255,0,0	3	738,3386,420	0,13299,29442
NC_045512.2	11	29875	p29_G1.186;cluster99.fasta:2	40	+	11	29875	255,0,0	3	735,3417,623	0,13297,29241
NC_045512.2	11	29874	p29_G1.186;c0533d15-9368-4c3e-8b05-7bb9c4e363f4|11	40	+	11	29874	255,0,0	3	738,3415,622	0,13299,29241
NC_045512.2	13	29874	p29_G1.186;05a7a233-a0fc-4ff0-817f-6e1f08170d3c|109	40	+	13	29874	255,0,0	3	736,3417,622	0,13297,29239
NC_045512.2	11	29874	p29_G1.187;55f13aab-2a78-4a2f-852b-c821f9537bc6|7	40	+	11	29874	255,0,0	3	738,3433,821	0,13299,29042
NC_045512.2	11	29874	p29_G1.188;dbf113e7-3794-40d0-b680-9203eaee06c7|8	40	+	11	29874	255,0,0	3	738,3443,751	0,13299,29112
NC_045512.2	11	29874	p29_G1.189;146c25ac-8c47-48d3-a0be-03a75240c1be|9	40	+	11	29874	255,0,0	3	738,3459,575	0,13299,29288
NC_045512.2	17	29874	p29_G1.190;a737fa27-cc4a-4a81-bc44-cd7784d5906d|7	40	+	17	29874	255,0,0	3	732,3490,495	0,13293,29362
NC_045512.2	11	29873	p29_G1.190;3f102cbe-658e-4dc2-aff9-4f49ee716542|5	40	+	11	29873	255,0,0	3	738,3490,495	0,13299,29367
NC_045512.2	11	29873	p29_G1.191;01ea23a3-e441-4e60-b9b8-a08e58c7425b|33	40	+	11	29873	255,0,0	3	738,3518,518	0,13299,29344
NC_045512.2	11	29874	p29_G1.191;3b136067-ec57-4102-bc2f-3f6d0337281b|6	40	+	11	29874	255,0,0	3	738,3518,519	0,13299,29344
NC_045512.2	11	29887	p29_G1.192;cluster1241.fasta:2	40	+	11	29887	255,0,0	3	738,3517,443	0,13299,29433
NC_045512.2	11	29879	p29_G1.192;cluster672.fasta:2	40	+	11	29879	255,0,0	3	738,3519,434	0,13299,29434
NC_045512.2	13	29873	p29_G1.192;cluster1114.fasta:2	40	+	13	29873	255,0,0	3	736,3519,428	0,13297,29432
NC_045512.2	11	29874	p29_G1.192;cluster748.fasta:2	40	+	11	29874	255,0,0	3	738,3518,432	0,13299,29431
NC_045512.2	17	29874	p29_G1.192;14359fd1-8d5e-4bbc-9f7c-fa9851bc210d|34	40	+	17	29874	255,0,0	3	732,3519,429	0,13293,29428
NC_045512.2	11	29871	p29_G1.192;cluster2147.fasta:2	40	+	11	29871	255,0,0	3	738,3519,426	0,13299,29434
NC_045512.2	14	29865	p29_G1.192;cluster2026.fasta:2	40	+	14	29865	255,0,0	3	732,3521,420	0,13294,29431
NC_045512.2	16	29874	p29_G1.192;2c28ce6b-7529-418a-ab69-001e11c4c03b|38	40	+	16	29874	255,0,0	3	733,3519,429	0,13294,29429
NC_045512.2	11	29868	p29_G1.192;cluster917.fasta:2	40	+	11	29868	255,0,0	3	735,3522,423	0,13296,29434
NC_045512.2	14	29871	p29_G1.192;cluster1275.fasta:2	40	+	14	29871	255,0,0	3	735,3519,426	0,13296,29431
NC_045512.2	11	29871	p29_G1.192;cluster1525.fasta:2	40	+	11	29871	255,0,0	3	738,3519,426	0,13299,29434
NC_045512.2	14	29874	p29_G1.192;cluster1313.fasta:2	40	+	14	29874	255,0,0	3	735,3519,429	0,13296,29431
NC_045512.2	11	29873	p29_G1.192;cluster1944.fasta:2	40	+	11	29873	255,0,0	3	738,3519,428	0,13299,29434
NC_045512.2	11	29874	p29_G1.192;cluster1394.fasta:2	40	+	11	29874	255,0,0	3	738,3519,429	0,13299,29434
NC_045512.2	14	29876	p29_G1.192;cluster620.fasta:2	40	+	14	29876	255,0,0	3	735,3519,431	0,13296,29431
NC_045512.2	11	29876	p29_G1.192;cluster1393.fasta:2	40	+	11	29876	255,0,0	3	738,3519,431	0,13299,29434
NC_045512.2	13	29873	p29_G1.192;cluster2001.fasta:2	40	+	13	29873	255,0,0	3	736,3519,428	0,13297,29432
NC_045512.2	13	29874	p29_G1.192;56b24e6b-9468-4883-a804-2cdcfb033606|4020	40	+	13	29874	255,0,0	3	736,3519,429	0,13297,29432
NC_045512.2	11	29871	p29_G1.192;cluster1824.fasta:2	40	+	11	29871	255,0,0	3	738,3519,426	0,13299,29434
NC_045512.2	11	29877	p29_G1.192;cluster1012.fasta:2	40	+	11	29877	255,0,0	3	738,3519,432	0,13299,29434
NC_045512.2	17	29875	p29_G1.192;cluster1341.fasta:2	40	+	17	29875	255,0,0	3	732,3519,430	0,13293,29428
NC_045512.2	11	29871	p29_G1.193;cluster1173.fasta:2	40	+	11	29871	255,0,0	3	738,3530,454	0,13299,29406
NC_045512.2	13	29874	p29_G1.193;cluster860.fasta:2	40	+	13	29874	255,0,0	3	736,3531,457	0,13297,29404
NC_045512.2	11	29875	p29_G1.193;5608e8c9-eba7-44ac-ac83-97de30ae9522|10	40	+	11	29875	255,0,0	3	743,3534,458	0,13296,29406
NC_045512.2	11	29873	p29_G1.193;cluster1143.fasta:2	40	+	11	29873	255,0,0	3	735,3532,456	0,13297,29406
NC_045512.2	11	29877	p29_G1.193;cluster793.fasta:2	40	+	11	29877	255,0,0	3	738,3531,460	0,13299,29406
NC_045512.2	11	29871	p29_G1.193;1b1193f1-3aae-49b0-b4db-75a5bfd0e51b|57	40	+	11	29871	255,0,0	3	738,3531,454	0,13299,29406
NC_045512.2	13	29874	p29_G1.193;c74cc7d7-ab20-4c83-bd27-5c4706f3d259|6	40	+	13	29874	255,0,0	3	736,3529,457	0,13297,29404
NC_045512.2	13	29871	p29_G1.193;a69ba2c3-c06a-4515-bf0e-305783eb4212|1191	40	+	13	29871	255,0,0	3	736,3531,454	0,13297,29404
NC_045512.2	18	29878	p29_G1.193;cluster640.fasta:2	40	+	18	29878	255,0,0	3	731,3530,464	0,13292,29396
NC_045512.2	17	29876	p29_G1.193;cluster1562.fasta:2	40	+	17	29876	255,0,0	3	732,3532,460	0,13293,29399
NC_045512.2	11	29873	p29_G1.193;cluster796.fasta:2	40	+	11	29873	255,0,0	3	738,3530,456	0,13299,29406
NC_045512.2	14	29874	p29_G1.193;cluster260.fasta:2	40	+	14	29874	255,0,0	3	735,3529,457	0,13296,29403
NC_045512.2	11	29882	p29_G1.193;cluster1423.fasta:2	40	+	11	29882	255,0,0	3	738,3532,461	0,13299,29410
NC_045512.2	11	29874	p29_G1.194;967ad52e-9bba-46ef-86c2-c6099172e2c3|6	40	+	11	29874	255,0,0	4	738,3542,681,532	0,13299,16898,29331
NC_045512.2	11	29872	p29_G1.195;cluster843.fasta:2	40	+	11	29872	255,0,0	3	738,3586,373	0,13299,29488
NC_045512.2	13	29874	p29_G1.195;2596cee1-1fcf-46d1-9f78-54a42fe6573f|610	40	+	13	29874	255,0,0	3	736,3586,376	0,13297,29485
NC_045512.2	11	29874	p29_G1.196;3913cdd2-6b2c-4c60-b467-a564f76c48a1|16	40	+	11	29874	255,0,0	3	738,3595,800	0,13299,29063
NC_045512.2	17	29873	p29_G1.196;1d9feafa-5c70-46ae-aebb-efb0900ae06a|6	40	+	17	29873	255,0,0	3	732,3595,799	0,13293,29057
NC_045512.2	17	29871	p29_G1.197;2e70db39-27f3-4e8b-89c4-7f82d221980d|5	40	+	17	29871	255,0,0	3	732,3597,466	0,13293,29388
NC_045512.2	11	29874	p29_G1.197;a6fe948b-957a-40d0-8ae6-3b0ed6e701b2|69	40	+	11	29874	255,0,0	3	738,3603,479	0,13299,29384
NC_045512.2	13	29874	p29_G1.198;cluster_37	40	+	13	29874	255,0,0	3	736,3675,545	0,13297,29316
NC_045512.2	11	29858	p29_G1.198;563c3cbb-905d-4684-abff-9c03df8c1509|36	40	+	11	29858	255,0,0	3	738,3670,523	0,13299,29324
NC_045512.2	18	29873	p29_G1.198;7c4ec75a-4022-4012-bc4a-99bcdd0df4f5|80	40	+	18	29873	255,0,0	3	731,3672,539	0,13292,29316
NC_045512.2	11	29874	p29_G1.199;21f4a20a-7d23-4d66-a879-a4cb8c2a6de4|89	40	+	11	29874	255,0,0	3	738,3701,341	0,13299,29522
NC_045512.2	17	29865	p29_G1.199;3dc9657a-735a-4873-9fee-aa5e812ffde8|20	40	+	17	29865	255,0,0	3	732,3699,332	0,13293,29516
NC_045512.2	14	29871	p29_G1.200;cluster2110.fasta:2	40	+	14	29871	255,0,0	3	732,3707,559	0,13293,29298
NC_045512.2	11	29874	p29_G1.200;c21ed417-aa5d-492c-8f45-3fcdb28267ff|35	40	+	11	29874	255,0,0	3	738,3704,562	0,13299,29301
NC_045512.2	11	29874	p29_G1.200;885f5377-b3b5-482a-a1a9-f51fae4971b4|80	40	+	11	29874	255,0,0	3	738,3699,567	0,13299,29296
NC_045512.2	11	29874	p29_G1.201;56b340ac-2cd0-4241-b026-7559f69a3fe6|7	40	+	11	29874	255,0,0	3	738,3708,452	0,13299,29411
NC_045512.2	11	29874	p29_G1.202;41010929-5b8b-4128-b1c5-e35caf84babf|5	40	+	11	29874	255,0,0	3	738,3817,327	0,13299,29536
NC_045512.2	11	29874	p29_G1.203;d3f2c9ab-383c-4abd-8ac5-31fbf6ca2a1e|11	40	+	11	29874	255,0,0	3	738,3887,466	0,13299,29397
NC_045512.2	11	29874	p29_G1.204;dae37ad1-ebb5-49e1-a100-9b05440ad0d4|18	40	+	11	29874	255,0,0	3	738,3891,525	0,13299,29338
NC_045512.2	11	29874	p29_G1.205;921bdd96-6b31-4ede-8d77-7dc95ad2a5c8|45	40	+	11	29874	255,0,0	3	738,3939,383	0,13299,29480
NC_045512.2	18	29874	p29_G1.206;b219e835-182d-486a-a362-fd9fa389e5c8|7	40	+	18	29874	255,0,0	3	731,3974,379	0,13292,29477
NC_045512.2	11	29872	p29_G1.206;5f4e034a-1cb5-4390-8ecc-43a43538d888|16	40	+	11	29872	255,0,0	3	738,3974,377	0,13299,29484
NC_045512.2	11	29874	p29_G1.207;618622d1-5008-487c-8e15-1eaf36d122d7|6	40	+	11	29874	255,0,0	3	738,4005,496	0,13299,29367
NC_045512.2	11	29874	p29_G1.208;e2530646-96bb-4e30-af94-618f092892a5|7	40	+	11	29874	255,0,0	3	738,4270,496	0,13299,29367
NC_045512.2	11	29871	p29_G1.209;53537eca-53ed-48c3-ae22-bc63921b9f4f|101	40	+	11	29871	255,0,0	3	738,4280,529	0,13299,29331
NC_045512.2	14	29874	p29_G1.209;fcebe5cd-8617-4f9b-90c6-7f106658b937|106	40	+	14	29874	255,0,0	3	735,4280,532	0,13296,29328
NC_045512.2	11	29874	p29_G1.210;1c5c4d43-868c-45a3-8e9c-a168e5c7f03c|10	40	+	11	29874	255,0,0	3	738,4341,344	0,13299,29519
NC_045512.2	11	29874	p29_G1.211;cluster857.fasta:2	40	+	11	29874	255,0,0	3	738,5002,748	0,13299,29115
NC_045512.2	11	29874	p29_G1.212;ac6bbb54-92c8-49dd-a190-988e66247e35|23	40	+	11	29874	255,0,0	3	738,5062,483	0,13299,29380
NC_045512.2	11	29874	p29_G1.213;cluster1622.fasta:2	40	+	11	29874	255,0,0	3	738,5113,719	0,13299,29144
NC_045512.2	11	29874	p29_G1.214;c5d23982-8cd8-464d-ac9c-4fa9eb53cbad|14	40	+	11	29874	255,0,0	3	738,5168,422	0,13299,29441
NC_045512.2	11	29874	p29_G1.215;cluster_17	40	+	11	29874	255,0,0	4	738,5319,332,565	0,13299,28636,29298
NC_045512.2	11	29875	p29_G1.216;cluster1806.fasta:2	40	+	11	29875	255,0,0	3	52,201,1070	0,28243,28794
NC_045512.2	11	29875	p29_G1.217;cluster1811.fasta:2	40	+	11	29875	255,0,0	3	55,2249,1600	0,25370,28264
NC_045512.2	11	29875	p29_G1.218;cluster_109	40	+	11	29875	255,0,0	4	55,418,1263,520	0,27373,28019,29344
NC_045512.2	11	29873	p29_G1.219;8b2600ca-a473-4c3a-8ce3-c60c0cd32b57|9	40	+	11	29873	255,0,0	3	53,433,1974	0,27373,27888
NC_045512.2	14	29874	p29_G1.219;f8b0bb94-d138-4ad8-b453-e10ee7fd90af|15	40	+	14	29874	255,0,0	3	52,433,1975	0,27370,27885
NC_045512.2	18	29875	p29_G1.219;695e2160-b627-404c-83d3-7f6b85dc5019|7	40	+	18	29875	255,0,0	3	48,433,1976	0,27366,27881
NC_045512.2	11	29875	p29_G1.220;77b94229-4896-43f4-a4dd-6a583016fff1|24	40	+	11	29875	255,0,0	3	55,486,1875	0,27373,27989
NC_045512.2	11	29875	p29_G1.220;f258162d-3c19-4125-b194-e9df81017a2a|51	40	+	11	29875	255,0,0	3	55,486,1875	0,27373,27989
NC_045512.2	11	29875	p29_G1.221;a3a6cedb-78c2-4662-adb1-dea91e5466a7|6	40	+	11	29875	255,0,0	3	54,950,566	0,15764,29298
NC_045512.2	18	29875	p29_G1.221;12e9b001-8cd2-4269-b2f9-b5ae323cd111|5	40	+	18	29875	255,0,0	3	50,946,567	0,15758,29290
NC_045512.2	13	29871	p29_G1.222;3524ffe0-b7f4-4792-abe6-4e0e2f18ddd3|5	40	+	13	29871	255,0,0	5	55,644,160,434,662	0,15763,18456,28634,29196
NC_045512.2	11	29875	p29_G1.222;8fcd5f4e-2259-47b5-9905-382a7cfd5797|6	40	+	11	29875	255,0,0	5	57,644,160,434,666	0,15765,18458,28636,29198
NC_045512.2	11	29875	p29_G1.223;77a892e5-10ec-4f9d-b607-26860924f6cb|14	40	+	11	29875	255,0,0	3	57,946,409	0,15765,29455
NC_045512.2	11	29875	p29_G1.224;7a52d95a-7ec9-4f6b-9e22-8ec53b68b9d8|16	40	+	11	29875	255,0,0	3	58,1566,1845	0,26225,28019
NC_045512.2	11	29875	p29_G1.225;04383578-c8d0-43e9-a124-e23e9c9af81f|6	40	+	11	29875	255,0,0	3	59,2458,430	0,14360,29434
NC_045512.2	11	29875	p29_G1.225;1a4bd3d6-2fc3-4a7b-8469-0393c39446a4|5	40	+	11	29875	255,0,0	3	59,2458,430	0,14360,29434
NC_045512.2	11	29873	p29_G1.226;d4591bda-defb-40c1-9b87-e43aff8ec078|11	40	+	11	29873	255,0,0	3	57,1449,327	0,15765,29535
NC_045512.2	11	29875	p29_G1.226;dec61eb8-73f7-4c3b-b4ec-8f5fb240e961|8	40	+	11	29875	255,0,0	3	65,1439,334	0,15772,29530
NC_045512.2	11	29875	p29_G1.227;f221d57f-b103-4229-8706-2fffb38313a6|29	40	+	11	29875	255,0,0	2	65,2110	0,27754
NC_045512.2	11	29875	p29_G1.227;cluster794.fasta:2	40	+	11	29875	255,0,0	2	66,2110	0,27754
NC_045512.2	11	29871	p29_G1.227;89687ec3-36d4-44ff-8aa9-393ba9a4cdbf|189	40	+	11	29871	255,0,0	2	59,2111	0,27749
NC_045512.2	11	29875	p29_G1.228;cluster_104	40	+	11	29875	255,0,0	5	738,583,474,997,386	0,13299,14182,15052,29478
NC_045512.2	11	29875	p29_G1.229;cluster_106	40	+	11	29875	255,0,0	3	738,1532,418	0,13299,29446
NC_045512.2	11	29875	p29_G1.230;cluster_76	40	+	11	29875	255,0,0	4	738,1703,510,430	0,13299,16308,29434
NC_045512.2	11	29875	p29_G1.231;c6ae5cc5-561d-420d-a6ed-10abd8a87094|26	40	+	11	29875	255,0,0	4	738,1848,1506,409	0,13299,15205,29455
NC_045512.2	11	29875	p29_G1.232;a8cd1eb5-32bc-4ff6-a988-f3a1fe363482|15	40	+	11	29875	255,0,0	4	738,1848,1680,377	0,13299,15205,29487
NC_045512.2	11	29875	p29_G1.233;b0f48bfd-fb11-4c1a-a397-f6937195e2cc|6	40	+	11	29875	255,0,0	5	738,1848,2351,402,371	0,13299,15205,28744,29493
NC_045512.2	11	29875	p29_G1.234;e601a8dd-e8f7-42bc-93ab-17bc0031253b|9	40	+	11	29875	255,0,0	4	738,1849,2209,519	0,13299,15205,29345
NC_045512.2	11	29875	p29_G1.235;cluster1492.fasta:2	40	+	11	29875	255,0,0	5	738,1850,1089,493,430	0,13299,15205,16325,29434
NC_045512.2	11	29874	p29_G1.235;cluster1175.fasta:2	40	+	11	29874	255,0,0	5	738,1849,1089,493,429	0,13299,15205,16325,29434
NC_045512.2	11	29874	p29_G1.236;f14cfc81-2565-4557-93ea-47efefdf9b6a|24	40	+	11	29874	255,0,0	4	738,1848,895,715	0,13299,15205,29148
NC_045512.2	11	29875	p29_G1.236;cluster120.fasta:2	40	+	11	29875	255,0,0	4	738,1851,891,716	0,13299,15209,29148
NC_045512.2	11	29875	p29_G1.237;9b7a9ce0-c3e2-4fb9-a770-f4d0965cf747|5	40	+	11	29875	255,0,0	4	738,2044,974,1228	0,13299,17644,28636
NC_045512.2	13	29875	p29_G1.238;cluster742.fasta:2	40	+	13	29875	255,0,0	4	736,2418,1159,763	0,13297,15750,29099
NC_045512.2	11	29871	p29_G1.238;3d018af0-43f5-4ac1-a7cf-63e508f44999|7	40	+	11	29871	255,0,0	4	738,2419,1157,759	0,13299,15754,29101
NC_045512.2	11	29875	p29_G1.238;cluster1046.fasta:2	40	+	11	29875	255,0,0	4	734,2421,1154,763	0,13297,15754,29101
NC_045512.2	11	29875	p29_G1.238;cluster1994.fasta:2	40	+	11	29875	255,0,0	4	738,2419,1157,763	0,13299,15754,29101
NC_045512.2	14	29874	p29_G1.238;7b83823a-5075-4777-bfee-0362b55efc21|320	40	+	14	29874	255,0,0	4	735,2419,1157,762	0,13296,15751,29098
NC_045512.2	11	29875	p29_G1.238;93bc4441-cfde-4837-bafe-75caf94dfa79|8	40	+	11	29875	255,0,0	4	738,2419,1154,763	0,13299,15754,29101
NC_045512.2	11	29875	p29_G1.239;ee3e7530-7b27-4c66-9457-feb6bc827811|13	40	+	11	29875	255,0,0	3	738,2868,527	0,13299,29337
NC_045512.2	13	29871	p29_G1.240;e9b012cf-513e-4b43-9b66-85b1ed6a3952|5	40	+	13	29871	255,0,0	4	736,2881,138,482	0,13297,17351,29376
NC_045512.2	11	29875	p29_G1.240;1c859805-7d77-4133-b21d-284fb225ae0b|29	40	+	11	29875	255,0,0	4	738,2881,139,486	0,13299,17352,29378
NC_045512.2	11	29875	p29_G1.241;d756b7fd-0c46-4e99-84f2-8061bcb977e2|11	40	+	11	29875	255,0,0	3	738,3003,670	0,13299,29194
NC_045512.2	11	29875	p29_G1.242;723f0c64-a3af-4f93-9598-3572ff4660a7|5	40	+	11	29875	255,0,0	3	738,3123,511	0,13299,29353
NC_045512.2	11	29875	p29_G1.243;a6324227-8ce3-4f30-9b4b-4a609f85b6af|5	40	+	11	29875	255,0,0	3	738,3137,380	0,13299,29484
NC_045512.2	11	29874	p29_G1.244;26a6ceee-7627-441d-9e73-85d99f9c8406|8	40	+	11	29874	255,0,0	3	738,3155,468	0,13299,29395
NC_045512.2	11	29875	p29_G1.244;56a26d11-a3a5-4041-a3f7-dde3439e64f4|11	40	+	11	29875	255,0,0	3	738,3155,469	0,13299,29395
NC_045512.2	11	29872	p29_G1.244;cluster428.fasta:2	40	+	11	29872	255,0,0	3	738,3150,467	0,13299,29394
NC_045512.2	11	29871	p29_G1.245;cluster1167.fasta:2	40	+	11	29871	255,0,0	3	738,3170,583	0,13299,29277
NC_045512.2	11	29875	p29_G1.245;c02bf5e8-8909-49d3-9b13-f8165657e13d|10	40	+	11	29875	255,0,0	3	738,3169,591	0,13299,29273
NC_045512.2	11	29875	p29_G1.246;08bc6b99-ec60-4734-812d-16fdea74bf52|14	40	+	11	29875	255,0,0	3	738,3293,623	0,13299,29241
NC_045512.2	11	29875	p29_G1.247;5e2b76e7-3f7f-46c4-89d7-c4751d451c1c|11	40	+	11	29875	255,0,0	3	738,3366,419	0,13299,29445
NC_045512.2	12	29871	p29_G1.248;d263ab80-f567-435f-ac6f-05dcad9c5a60|10	40	+	12	29871	255,0,0	4	737,3436,38,607	0,13298,18209,29252
NC_045512.2	11	29875	p29_G1.248;3052598d-9ec8-49e6-a694-dc2a1f6adc57|16	40	+	11	29875	255,0,0	4	738,3436,31,613	0,13299,18210,29251
NC_045512.2	11	29875	p29_G1.249;3d8257cc-e8c1-4570-b8d0-4cb0dc72c529|7	40	+	11	29875	255,0,0	3	738,3442,407	0,13299,29457
NC_045512.2	14	29875	p29_G1.250;b298e0dd-47c0-479b-8692-fbd390ccb3a1|136	40	+	14	29875	255,0,0	3	735,3455,601	0,13296,29260
NC_045512.2	11	29875	p29_G1.250;cluster886.fasta:2	40	+	11	29875	255,0,0	3	738,3453,604	0,13299,29260
NC_045512.2	11	29875	p29_G1.251;2dfe69d7-e4e9-4e26-97d1-81496d7248e1|12	40	+	11	29875	255,0,0	3	738,3455,454	0,13299,29410
NC_045512.2	11	29875	p29_G1.252;cluster_30	40	+	11	29875	255,0,0	3	738,3507,483	0,13299,29381
NC_045512.2	11	29875	p29_G1.253;c7e5c276-906a-4e01-95c4-9370c59b2181|5	40	+	11	29875	255,0,0	3	738,3542,642	0,13299,29222
NC_045512.2	11	29875	p29_G1.254;cluster1351.fasta:2	40	+	11	29875	255,0,0	3	738,3567,575	0,13299,29289
NC_045512.2	11	29873	p29_G1.254;f365e43d-928d-48d4-95df-efad060188dc|77	40	+	11	29873	255,0,0	3	738,3560,578	0,13299,29284
NC_045512.2	11	29871	p29_G1.254;cluster1145.fasta:2	40	+	11	29871	255,0,0	3	738,3560,576	0,13299,29284
NC_045512.2	11	29875	p29_G1.255;c3d2807a-beeb-4ff8-8ca6-19247b73d009|6	40	+	11	29875	255,0,0	3	738,3912,480	0,13299,29384
NC_045512.2	11	29875	p29_G1.256;4b1b7391-f040-4e4c-bd40-c6420e7d9afc|11	40	+	11	29875	255,0,0	4	738,4054,39,896	0,13299,28888,28968
NC_045512.2	11	29874	p29_G1.256;fcc778f2-7245-4bdd-9905-9ecdac17cf5f|6	40	+	11	29874	255,0,0	4	738,4056,38,895	0,13299,28889,28968
NC_045512.2	11	29875	p29_G1.257;9b622faa-91a9-4bd1-8dc0-5eb042cc79de|8	40	+	11	29875	255,0,0	3	738,4066,350	0,13299,29514
NC_045512.2	11	29875	p29_G1.258;d55e087e-025a-4b5a-ad2e-48c99bdf9bdf|19	40	+	11	29875	255,0,0	3	738,4714,603	0,13299,29261
NC_045512.2	11	29875	p29_G1.259;23830ac2-8402-4a6a-885f-0c349e30357f|24	40	+	11	29875	255,0,0	3	738,5035,495	0,13299,29369
NC_045512.2	11	29875	p29_G1.260;cluster2128.fasta:2	40	+	11	29875	255,0,0	3	772,3000,373	0,13302,29491
NC_045512.2	11	29875	p29_G1.261;cluster2048.fasta:2	40	+	11	29875	255,0,0	4	777,1599,1609,430	0,13551,15209,29434
NC_045512.2	11	29875	p29_G1.262;cluster_107	40	+	11	29875	255,0,0	2	2119,688	0,29176
NC_045512.2	11	29875	p29_G1.263;cluster_102	40	+	11	29875	255,0,0	2	2438,769	0,29095
NC_045512.2	11	29876	p29_G1.264;cluster357.fasta:6	40	+	11	29876	255,0,0	2	9,1622	0,28243
NC_045512.2	11	29875	p29_G1.265;7fdf4a08-58b8-45b0-b1fe-22e0380fdcda|6	40	+	11	29875	255,0,0	3	51,1335,1845	0,26456,28019
NC_045512.2	11	29871	p29_G1.265;97c352c6-9ff8-4dce-a94f-ac3e33e95eb0|157	40	+	11	29871	255,0,0	3	53,1335,1841	0,26456,28019
NC_045512.2	13	29876	p29_G1.265;28de7a12-d187-4d88-9a46-e2285ff029d4|17	40	+	13	29876	255,0,0	3	51,1335,1846	0,26454,28017
NC_045512.2	13	29876	p29_G1.266;cd92088e-79b5-43cf-b612-2a1a0beacedb|275	40	+	13	29876	255,0,0	2	52,1993	0,27870
NC_045512.2	17	29876	p29_G1.266;1e786718-7b8b-49ca-ac88-4f9dae842e2a|57	40	+	17	29876	255,0,0	2	48,1993	0,27866
NC_045512.2	11	29875	p29_G1.266;864a3fa0-0419-42a7-8e77-85b1260197be|13	40	+	11	29875	255,0,0	2	54,1992	0,27872
NC_045512.2	11	29871	p29_G1.266;cluster217.fasta:2	40	+	11	29871	255,0,0	2	54,1988	0,27872
NC_045512.2	11	29876	p29_G1.267;1ee62b01-4b94-4ee5-bcfe-3102aacd5991|5	40	+	11	29876	255,0,0	3	55,6319,1876	0,21540,27989
NC_045512.2	11	29876	p29_G1.268;fdce3829-8210-4d1a-b57e-7678480d6db2|16	40	+	11	29876	255,0,0	3	55,2436,1977	0,25370,27888
NC_045512.2	11	29875	p29_G1.268;99d74866-fedb-42e7-82a0-2a7ecb9f6efc|8	40	+	11	29875	255,0,0	3	55,2436,1976	0,25370,27888
NC_045512.2	11	29876	p29_G1.269;955d41b9-58fa-47bd-9484-6c5345456e57|9	40	+	11	29876	255,0,0	2	53,4495	0,25370
NC_045512.2	11	29874	p29_G1.269;760f0cde-8740-4ffd-b88a-cac5ffb714a3|309	40	+	11	29874	255,0,0	2	55,4493	0,25370
NC_045512.2	14	29876	p29_G1.270;cluster575.fasta:2	40	+	14	29876	255,0,0	3	54,418,1846	0,27370,28016
NC_045512.2	11	29874	p29_G1.270;99977f59-1612-46b1-ac52-30ec37bebb6f|198	40	+	11	29874	255,0,0	3	55,418,1844	0,27373,28019
NC_045512.2	11	29871	p29_G1.270;cluster28.fasta:2	40	+	11	29871	255,0,0	3	64,411,1841	0,27380,28019
NC_045512.2	10	29873	p29_G1.270;cluster507.fasta:2	40	+	10	29873	255,0,0	3	56,418,1843	0,27374,28020
NC_045512.2	11	29865	p29_G1.270;82bee5ef-412d-441c-a70d-2e9f07204a01|30	40	+	11	29865	255,0,0	3	55,418,1835	0,27373,28019
NC_045512.2	11	29870	p29_G1.270;cluster758.fasta:2	40	+	11	29870	255,0,0	3	55,418,1840	0,27373,28019
NC_045512.2	11	29876	p29_G1.271;02dd2990-de83-49ee-bf29-d3b4ac663d63|12	40	+	11	29876	255,0,0	4	57,683,320,595	0,15765,18217,29270
NC_045512.2	11	29875	p29_G1.272;f5c19d32-224b-4724-8f80-7358a01bdb38|5	40	+	11	29875	255,0,0	3	57,1065,458	0,15765,29406
NC_045512.2	11	29871	p29_G1.272;0ee20576-cd95-420a-830a-f411bcc9cef7|5	40	+	11	29871	255,0,0	3	54,1065,454	0,15764,29406
NC_045512.2	11	29876	p29_G1.272;792ecf3c-6f9d-4e96-830b-2577252078c9|12	40	+	11	29876	255,0,0	3	57,1066,459	0,15765,29406
NC_045512.2	13	29876	p29_G1.273;dbad21fc-f61f-4d6c-90e4-5af0f530ee41|12	40	+	13	29876	255,0,0	3	56,762,1846	0,27027,28017
NC_045512.2	11	29876	p29_G1.273;f492b5e6-3523-48dd-8d57-2d1b5f300389|16	40	+	11	29876	255,0,0	3	63,755,1846	0,27036,28019
NC_045512.2	17	29876	p29_G1.274;970aed6a-f27a-42c7-ba81-0232c51220fa|5	40	+	17	29876	255,0,0	3	58,393,379	0,15768,29480
NC_045512.2	11	29873	p29_G1.274;c0f6b04d-9759-4970-a809-73a053b3aede|6	40	+	11	29873	255,0,0	3	54,403,376	0,15764,29486
NC_045512.2	11	29876	p29_G1.275;cluster_85	40	+	11	29876	255,0,0	5	290,272,1355,1321,563	0,466,13299,15392,29302
NC_045512.2	11	29876	p29_G1.276;cluster_52	40	+	11	29876	255,0,0	5	738,418,2523,458,582	0,13299,14086,28632,29283
NC_045512.2	11	29876	p29_G1.277;cluster_70	40	+	11	29876	255,0,0	4	738,864,2279,422	0,13299,14539,29443
NC_045512.2	11	29876	p29_G1.278;cluster1011.fasta:2	40	+	11	29876	255,0,0	4	738,928,385,410	0,13299,16968,29455
NC_045512.2	11	29876	p29_G1.279;cluster1898.fasta:2	40	+	11	29876	255,0,0	4	738,1119,2046,462	0,13299,14775,29403
NC_045512.2	11	29876	p29_G1.280;cluster_34	40	+	11	29876	255,0,0	4	738,1274,3208,542	0,13299,14872,29323
NC_045512.2	11	29876	p29_G1.281;cluster1093.fasta:2	40	+	11	29876	255,0,0	4	738,1709,1390,431	0,13299,15428,29434
NC_045512.2	11	29876	p29_G1.282;d1d13d34-1227-47d0-ba23-50ce7e429e90|6	40	+	11	29876	255,0,0	5	738,1848,1156,403,431	0,13299,15205,16415,29434
NC_045512.2	11	29876	p29_G1.283;24c4696f-429c-44a3-a01b-70d61b3bdfca|15	40	+	11	29876	255,0,0	4	738,1848,1426,603	0,13299,15205,29262
NC_045512.2	11	29876	p29_G1.284;5f4a32e2-0045-4179-aaac-531dd4cbad15|11	40	+	11	29876	255,0,0	4	738,1849,1514,558	0,13299,15205,29307
NC_045512.2	11	29873	p29_G1.285;7bcc8671-5517-4b11-8391-0c9cf77a0ffa|27	40	+	11	29873	255,0,0	4	738,1849,1625,456	0,13299,15205,29406
NC_045512.2	11	29876	p29_G1.285;59e67624-5d6b-4341-8c3b-d61c29ad6103|25	40	+	11	29876	255,0,0	4	738,1849,1625,459	0,13299,15205,29406
NC_045512.2	11	29876	p29_G1.286;497050eb-4884-43ff-a86a-5fa2bfa7d22c|13	40	+	11	29876	255,0,0	4	738,1849,1798,564	0,13299,15205,29301
NC_045512.2	11	29876	p29_G1.287;cluster647.fasta:2	40	+	11	29876	255,0,0	5	738,1852,341,889,431	0,13299,15209,15929,29434
NC_045512.2	11	29876	p29_G1.288;b5f1bf76-0736-49ce-b701-9bec7cbad08e|15	40	+	11	29876	255,0,0	4	738,2000,1138,1229	0,13299,17480,28636
NC_045512.2	11	29876	p29_G1.289;cluster_32	40	+	11	29876	255,0,0	4	738,2364,2377,480	0,13299,16016,29385
NC_045512.2	11	29876	p29_G1.290;49de9be4-0e2a-4984-b579-2a9fd308dac1|8	40	+	11	29876	255,0,0	4	738,2419,1064,431	0,13299,15754,29434
NC_045512.2	11	29876	p29_G1.291;2658acd3-5d01-43be-83a1-67c3ce082e1a|5	40	+	11	29876	255,0,0	3	738,2642,532	0,13299,29333
NC_045512.2	11	29876	p29_G1.292;cluster2031.fasta:2	40	+	11	29876	255,0,0	3	738,2848,406	0,13299,29459
NC_045512.2	11	29871	p29_G1.292;2e2067b0-2731-45cd-9998-c501f9c21a18|5	40	+	11	29871	255,0,0	3	738,2848,402	0,13299,29458
NC_045512.2	11	29876	p29_G1.293;41dd373e-6769-4499-b307-2c9eaf5c8667|12	40	+	11	29876	255,0,0	3	738,2999,401	0,13299,29464
NC_045512.2	17	29874	p29_G1.293;b8b3d902-14b9-4984-8a20-12a90681340a|39	40	+	17	29874	255,0,0	3	732,2999,399	0,13293,29458
NC_045512.2	11	29876	p29_G1.294;89caf11d-d3f0-45c5-a5a2-91c1e8b07f12|15	40	+	11	29876	255,0,0	3	738,3114,542	0,13299,29323
NC_045512.2	11	29876	p29_G1.295;a0b5f435-82fa-49c6-be1e-621b9974cae1|7	40	+	11	29876	255,0,0	4	738,3147,125,512	0,13299,18215,29353
NC_045512.2	11	29874	p29_G1.296;b3a6196f-1e42-4cd7-8170-5b2c3774dfa4|595	40	+	11	29874	255,0,0	4	738,3149,320,592	0,13299,18217,29271
NC_045512.2	14	29876	p29_G1.296;cluster757.fasta:2	40	+	14	29876	255,0,0	4	735,3149,320,594	0,13296,18214,29268
NC_045512.2	14	29876	p29_G1.297;968eba7e-4dec-4976-8c63-f4cee8f6654b|8	40	+	14	29876	255,0,0	3	735,3292,395	0,13296,29467
NC_045512.2	11	29871	p29_G1.297;cc98cc35-ad75-4321-bc97-c97a32370dff|6	40	+	11	29871	255,0,0	3	738,3292,392	0,13299,29468
NC_045512.2	11	29876	p29_G1.298;361373c1-3c6f-431e-a91c-231a667d061d|8	40	+	11	29876	255,0,0	3	738,3325,698	0,13299,29167
NC_045512.2	14	29875	p29_G1.299;683d68aa-a5e1-4501-afdc-b7f129d38d4e|14	40	+	14	29875	255,0,0	3	735,3379,601	0,13296,29260
NC_045512.2	11	29876	p29_G1.299;edc5e5f0-46de-40e6-9eac-799cebef66c8|5	40	+	11	29876	255,0,0	3	738,3379,602	0,13299,29263
NC_045512.2	11	29876	p29_G1.300;34ddc90c-4a4a-4254-8b1c-083752d6b6af|9	40	+	11	29876	255,0,0	3	738,3437,544	0,13299,29321
NC_045512.2	11	29876	p29_G1.301;cluster_23	40	+	11	29876	255,0,0	4	738,3445,162,725	0,13299,28819,29140
NC_045512.2	11	29876	p29_G1.302;cluster1772.fasta:2	40	+	11	29876	255,0,0	3	738,3479,798	0,13299,29067
NC_045512.2	11	29876	p29_G1.303;0b5a5693-c85d-4c5b-a6ff-9ae000d37a50|5	40	+	11	29876	255,0,0	3	738,3559,539	0,13299,29326
NC_045512.2	11	29876	p29_G1.304;cluster1802.fasta:2	40	+	11	29876	255,0,0	3	738,3560,771	0,13299,29094
NC_045512.2	11	29874	p29_G1.304;f3ff2af7-7e4d-4b32-8a98-52d97ac28d73|33	40	+	11	29874	255,0,0	3	738,3560,769	0,13299,29094
NC_045512.2	11	29876	p29_G1.305;c62dcf21-2ece-4b2b-8b13-6623ce3e5cab|17	40	+	11	29876	255,0,0	3	738,3577,725	0,13299,29140
NC_045512.2	11	29876	p29_G1.305;76c56877-5e16-42d4-b45d-e9b10680b870|8	40	+	11	29876	255,0,0	3	738,3596,718	0,13299,29147
NC_045512.2	13	29873	p29_G1.305;2013cfcb-be3e-4f8b-9e38-446e5b019575|16	40	+	13	29873	255,0,0	3	736,3587,720	0,13297,29140
NC_045512.2	11	29876	p29_G1.306;f13cf1e5-cfbc-4822-851e-196f1a818085|15	40	+	11	29876	255,0,0	3	738,3697,368	0,13299,29497
NC_045512.2	11	29876	p29_G1.307;32e3de49-8a6a-45a2-9b85-f048f63c151a|5	40	+	11	29876	255,0,0	4	738,3704,124,496	0,13299,17628,29369
NC_045512.2	11	29876	p29_G1.308;636b16f6-3467-43e9-a205-ea16b387e90a|7	40	+	11	29876	255,0,0	3	738,4118,386	0,13299,29479
NC_045512.2	11	29876	p29_G1.309;709ca54e-a318-4d80-9685-acb8a3598093|10	40	+	11	29876	255,0,0	3	738,4294,504	0,13299,29361
NC_045512.2	14	29873	p29_G1.310;96773998-1318-452a-a180-4cad76e23a75|22	40	+	14	29873	255,0,0	3	735,4442,747	0,13296,29112
NC_045512.2	11	29876	p29_G1.310;a4806a6c-0657-4a55-9aba-61e0d4d779e6|8	40	+	11	29876	255,0,0	3	738,4442,750	0,13299,29115
NC_045512.2	11	29876	p29_G1.311;642ccd54-e09c-48b0-a209-731e50e0074d|6	40	+	11	29876	255,0,0	3	738,4733,541	0,13299,29324
NC_045512.2	11	29876	p29_G1.312;cluster_12	40	+	11	29876	255,0,0	3	738,4781,542	0,13299,29323
NC_045512.2	14	29872	p29_G1.312;9224f118-6b2c-45ba-8c33-92fc3510e74e|68	40	+	14	29872	255,0,0	3	735,4781,538	0,13296,29320
NC_045512.2	11	29876	p29_G1.313;e48999fa-17b7-4647-913d-edbe7c9acad4|7	40	+	11	29876	255,0,0	3	738,5044,396	0,13299,29469
NC_045512.2	11	29876	p29_G1.314;97b36560-c0ad-443c-915c-3aa48b207dce|5	40	+	11	29876	255,0,0	3	738,5242,736	0,13299,29129
NC_045512.2	11	29876	p29_G1.315;cluster1289.fasta:2	40	+	11	29876	255,0,0	4	738,1834,1233,431	0,13305,15585,29434
NC_045512.2	11	29876	p29_G1.316;cluster1965.fasta:2	40	+	11	29876	255,0,0	2	2101,349	0,29516
NC_045512.2	11	29876	p29_G1.317;cluster_55	40	+	11	29876	255,0,0	2	3637,883	0,28982
NC_045512.2	13	29870	p29_G1.318;2014971e-94f7-45b7-b936-a84feef35079|20	40	+	13	29870	255,0,0	2	52,8319	0,21538
NC_045512.2	17	29874	p29_G1.318;574d8757-4ca8-4baa-b590-caf7f6db3b89|78	40	+	17	29874	255,0,0	2	48,8323	0,21534
NC_045512.2	11	29873	p29_G1.318;ed44dbec-0c75-4db5-bdb0-0dae75a4fd55|6	40	+	11	29873	255,0,0	2	54,8322	0,21540
NC_045512.2	11	29877	p29_G1.318;f313d25f-43df-4e06-b7b1-1ea1183bdcb8|5	40	+	11	29877	255,0,0	2	54,8326	0,21540
NC_045512.2	11	29877	p29_G1.319;cluster651.fasta:2	40	+	11	29877	255,0,0	3	732,150,567	0,16771,29299
NC_045512.2	11	29877	p29_G1.320;cluster_88	40	+	11	29877	255,0,0	5	738,642,1002,1088,435	0,13299,14225,15469,29431
NC_045512.2	11	29877	p29_G1.321;d7efb618-21f6-4761-a8af-46297378e9bb|6	40	+	11	29877	255,0,0	4	738,1848,3209,459	0,13299,15205,29407
NC_045512.2	11	29877	p29_G1.322;711b3206-7b21-4875-95b3-a4b4435b1b9f|6	40	+	11	29877	255,0,0	4	738,1849,1537,754	0,13299,15205,29112
NC_045512.2	11	29877	p29_G1.323;2bfd5483-831c-4303-bd0d-084e03674e10|7	40	+	11	29877	255,0,0	4	738,3141,276,432	0,13299,16542,29434
NC_045512.2	11	29877	p29_G1.324;cluster_22	40	+	11	29877	255,0,0	5	738,3293,413,494,418	0,13299,18206,28638,29448
NC_045512.2	11	29871	p29_G1.325;cluster1124.fasta:2	40	+	11	29871	255,0,0	3	738,3631,442	0,13299,29418
NC_045512.2	17	29877	p29_G1.325;45e0cef3-a8ec-446a-b898-a5d20e845391|9	40	+	17	29877	255,0,0	3	732,3631,448	0,13293,29412
NC_045512.2	11	29877	p29_G1.326;468e0641-1f7f-40ca-af38-f6471257c7df|15	40	+	11	29877	255,0,0	3	738,3867,798	0,13299,29068
NC_045512.2	11	29877	p29_G1.327;cluster55.fasta:2	40	+	11	29877	255,0,0	3	738,3915,331	0,13299,29535
NC_045512.2	17	29875	p29_G1.327;cluster1775.fasta:2	40	+	17	29875	255,0,0	3	732,3914,333	0,13293,29525
NC_045512.2	18	29871	p29_G1.327;8e809d19-caac-4f5d-a2d7-a24ab3b2c475|8	40	+	18	29871	255,0,0	3	731,3915,325	0,13292,29528
NC_045512.2	11	29873	p29_G1.327;cluster1618.fasta:2	40	+	11	29873	255,0,0	3	738,3914,331	0,13299,29531
NC_045512.2	14	29874	p29_G1.327;5ddacf66-daf6-47c5-917f-e36033d51e3b|562	40	+	14	29874	255,0,0	3	735,3915,328	0,13296,29532
NC_045512.2	11	29877	p29_G1.328;176d4f67-850a-4b2f-8476-26320c9e8aba|15	40	+	11	29877	255,0,0	3	738,4114,611	0,13299,29255
NC_045512.2	11	29878	p29_G1.329;cluster_112	40	+	11	29878	255,0,0	3	58,1655,851	0,27029,29016
NC_045512.2	11	29878	p29_G1.330;f17d4f0b-47a6-4485-9bae-a46dc9f4722e|8	40	+	11	29878	255,0,0	3	65,1113,380	0,15772,29487
NC_045512.2	11	29878	p29_G1.331;cluster_86	40	+	11	29878	255,0,0	4	738,1034,997,548	0,13299,14732,29319
NC_045512.2	11	29878	p29_G1.332;cluster2155.fasta:2	40	+	11	29878	255,0,0	4	739,1394,2320,396	0,13298,15011,29471
NC_045512.2	11	29865	p29_G1.333;cluster2107.fasta:2	40	+	11	29865	255,0,0	2	55,2481	0,27373
NC_045512.2	11	29871	p29_G1.333;cluster646.fasta:2	40	+	11	29871	255,0,0	2	64,2483	0,27377
NC_045512.2	11	29876	p29_G1.333;5ebf5de8-eac6-42fc-b0bb-8dedee1ed0a6|836	40	+	11	29876	255,0,0	2	55,2492	0,27373
NC_045512.2	11	29869	p29_G1.333;cluster1531.fasta:2	40	+	11	29869	255,0,0	2	55,2485	0,27373
NC_045512.2	11	29874	p29_G1.333;cluster1484.fasta:2	40	+	11	29874	255,0,0	2	57,2489	0,27374
NC_045512.2	11	29875	p29_G1.333;cluster842.fasta:2	40	+	11	29875	255,0,0	2	55,2490	0,27374
NC_045512.2	11	29879	p29_G1.333;4450a101-8e53-4d31-bd11-38735dbe6d5e|22	40	+	11	29879	255,0,0	2	55,2495	0,27373
NC_045512.2	11	29876	p29_G1.334;cluster957.fasta:2	40	+	11	29876	255,0,0	3	62,1046,431	0,15772,29434
NC_045512.2	11	29874	p29_G1.334;ebe8a3a3-b9fb-492d-8c5b-9360cd9053ab|247	40	+	11	29874	255,0,0	3	57,1053,429	0,15765,29434
NC_045512.2	17	29879	p29_G1.334;cluster1721.fasta:2	40	+	17	29879	255,0,0	3	51,1053,434	0,15759,29428
NC_045512.2	11	29872	p29_G1.334;ece2b4c6-230e-42c5-99a7-8f3e556e2285|122	40	+	11	29872	255,0,0	3	57,1053,427	0,15765,29434
NC_045512.2	11	29879	p29_G1.335;cluster_71	40	+	11	29879	255,0,0	5	738,677,1532,648,751	0,13299,14395,16279,29117
NC_045512.2	11	29879	p29_G1.336;6b011ac0-f89f-4143-bb44-8ca5993b91e7|5	40	+	11	29879	255,0,0	3	738,3013,580	0,13299,29288
NC_045512.2	13	29872	p29_G1.337;f8700b5f-3c3e-4caf-9dd3-a217d7307e4d|81	40	+	13	29872	255,0,0	3	53,2421,1842	0,25368,28017
NC_045512.2	11	29880	p29_G1.337;cluster730.fasta:2	40	+	11	29880	255,0,0	3	55,2421,1850	0,25370,28019
NC_045512.2	11	29880	p29_G1.338;2688c682-0a9e-4b9a-8bae-3c162b3867ae|5	40	+	11	29880	255,0,0	3	738,3028,863	0,13299,29006
NC_045512.2	11	29880	p29_G1.339;6255e3bf-6907-42be-958f-0c6a8f91dc0d|6	40	+	11	29880	255,0,0	4	738,3149,320,577	0,13299,18217,29292
NC_045512.2	11	29880	p29_G1.340;e3cac881-db53-4c36-962b-73eb5d1a460c|5	40	+	11	29880	255,0,0	5	738,3443,53,402,376	0,13299,17503,28744,29493
NC_045512.2	11	29881	p29_G1.341;be921dc3-e338-4a63-8828-d89b4c4c61ef|12	40	+	11	29881	255,0,0	3	58,502,436	0,16316,29434
NC_045512.2	11	29881	p29_G1.342;ed107054-b9df-44c6-bb9a-823814901892|5	40	+	11	29881	255,0,0	3	738,3306,863	0,13299,29007
NC_045512.2	11	29881	p29_G1.343;3083b989-1dcc-4150-bd36-a13b215de31d|7	40	+	11	29881	255,0,0	3	738,3413,505	0,13299,29365
NC_045512.2	13	29876	p29_G1.344;cluster1736.fasta:2	40	+	13	29876	255,0,0	2	51,1622	0,28241
NC_045512.2	18	29876	p29_G1.344;cluster652.fasta:2	40	+	18	29876	255,0,0	2	46,1622	0,28236
NC_045512.2	13	29881	p29_G1.344;cluster803.fasta:2	40	+	13	29881	255,0,0	2	55,1624	0,28244
NC_045512.2	11	29883	p29_G1.344;ca8dccc9-0ce8-456e-bfe1-1d9338fb385a|6	40	+	11	29883	255,0,0	2	57,1621	0,28251
NC_045512.2	11	29865	p29_G1.344;cluster944.fasta:2	40	+	11	29865	255,0,0	2	52,1611	0,28243
NC_045512.2	11	29871	p29_G1.344;5d0dfd82-3237-4094-8bef-c0cfc255747e|3576	40	+	11	29871	255,0,0	2	53,1617	0,28243
NC_045512.2	13	29883	p29_G1.344;cluster1166.fasta:2	40	+	13	29883	255,0,0	2	51,1629	0,28241
NC_045512.2	11	29877	p29_G1.344;cluster617.fasta:2	40	+	11	29877	255,0,0	2	51,1623	0,28243
NC_045512.2	11	29874	p29_G1.344;cluster1617.fasta:2	40	+	11	29874	255,0,0	2	53,1620	0,28243
NC_045512.2	11	29872	p29_G1.344;cluster1580.fasta:2	40	+	11	29872	255,0,0	2	53,1618	0,28243
NC_045512.2	11	29876	p29_G1.344;cluster982.fasta:2	40	+	11	29876	255,0,0	2	55,1619	0,28246
NC_045512.2	11	29875	p29_G1.344;cluster1176.fasta:2	40	+	11	29875	255,0,0	2	51,1621	0,28243
NC_045512.2	11	29874	p29_G1.344;cluster1582.fasta:2	40	+	11	29874	255,0,0	2	64,1610	0,28253
NC_045512.2	11	29873	p29_G1.344;c34a3e37-bff6-4182-b031-c2a4ff38217c|85	40	+	11	29873	255,0,0	2	64,1609	0,28253
NC_045512.2	13	29883	p29_G1.344;cluster1527.fasta:2	40	+	13	29883	255,0,0	2	51,1629	0,28241
NC_045512.2	13	29874	p29_G1.344;cluster1616.fasta:2	40	+	13	29874	255,0,0	2	55,1617	0,28244
NC_045512.2	14	29871	p29_G1.344;cluster1970.fasta:2	40	+	14	29871	255,0,0	2	50,1617	0,28240
NC_045512.2	11	29886	p29_G1.345;55e9049a-5889-42b8-b42f-4c0a2d3f9c72|5	40	+	11	29886	255,0,0	3	738,2874,418	0,13299,29457
NC_045512.2	11	29889	p29_G1.346;cluster1196.fasta:2	40	+	11	29889	255,0,0	3	57,2650,468	0,15765,29410
NC_045512.2	12	16614	p29_G1.347;293910e3-5e63-4f28-926f-fea6fcdaf747|8	40	+	12	16614	255,0,0	3	737,1848,1398	0,13298,15204
NC_045512.2	12	29296	p29_G1.348;ff07bfdc-cb42-4fde-89f7-5303dee7574f|5	40	+	12	29296	255,0,0	2	52,1042	0,28242
NC_045512.2	12	29863	p29_G1.349;1fbed105-7c15-492d-92f5-3a411b0a7c9c|19	40	+	12	29863	255,0,0	3	737,3250,438	0,13298,29413
NC_045512.2	12	29869	p29_G1.350;4ff7d93c-f454-4d2c-8810-d7ce5c47b162|6	40	+	12	29869	255,0,0	3	737,3697,401	0,13298,29456
NC_045512.2	12	29871	p29_G1.351;e3c72b82-f74a-4455-bb0f-b2b8174c23fb|26	40	+	12	29871	255,0,0	3	737,3278,490	0,13298,29369
NC_045512.2	12	29873	p29_G1.352;f52ed6f8-a3fd-41d4-9760-0b34113c9d3d|61	40	+	12	29873	255,0,0	3	737,3111,603	0,13298,29258
NC_045512.2	12	29873	p29_G1.353;cluster1744.fasta:2	40	+	12	29873	255,0,0	3	737,4042,548	0,13298,29313
NC_045512.2	12	29874	p29_G1.354;7e03296d-1362-4f50-9643-3ab450b101e3|75	40	+	12	29874	255,0,0	3	737,3892,381	0,13298,29481
NC_045512.2	12	29875	p29_G1.355;077e2716-c8fd-4654-9b0f-07576114aab3|111	40	+	12	29875	255,0,0	3	737,4195,525	0,13298,29338
NC_045512.2	12	29876	p29_G1.356;e7d396d2-6a8d-4be1-a0ee-7e996b1b36ae|23	40	+	12	29876	255,0,0	4	737,1848,2245,636	0,13298,15204,29228
NC_045512.2	16	29876	p29_G1.357;cluster775.fasta:2	40	+	16	29876	255,0,0	3	733,4115,520	0,13294,29340
NC_045512.2	12	29874	p29_G1.357;335cb241-5135-4f7c-ab5b-59245bd347c3|255	40	+	12	29874	255,0,0	3	737,4115,518	0,13298,29344
NC_045512.2	13	238	p29_G1.358;cluster346.fasta:2	40	+	13	238	255,0,0	1	225	0
NC_045512.2	13	13471	p29_G1.359;d747c9c4-2691-4c8c-ac75-b11103684801|63	40	+	13	13471	255,0,0	2	736,161	0,13297
NC_045512.2	13	13638	p29_G1.360;133605d7-0c62-4e43-b31e-45623c463d1d|69	40	+	13	13638	255,0,0	2	736,328	0,13297
NC_045512.2	13	14611	p29_G1.361;aa2ff09b-7522-428b-acf8-5cf83069a832|5	40	+	13	14611	255,0,0	2	736,1301	0,13297
NC_045512.2	13	14717	p29_G1.362;557b38ed-ebbe-498a-9f8c-a6ae2a6b0379|94	40	+	13	14717	255,0,0	2	736,1407	0,13297
NC_045512.2	13	14836	p29_G1.363;7c9c40a9-dc6b-4858-95c8-86361d8be07e|15	40	+	13	14836	255,0,0	2	736,1526	0,13297
NC_045512.2	13	15101	p29_G1.364;31006e3c-1b51-4a73-b470-ec77330f1594|48	40	+	13	15101	255,0,0	2	736,1791	0,13297
NC_045512.2	13	15950	p29_G1.365;e76c0ff4-d6b4-48c0-a281-4f63ad4c4ffc|9	40	+	13	15950	255,0,0	3	736,1848,734	0,13297,15203
NC_045512.2	13	16131	p29_G1.366;99b06e7c-f3fa-4a04-ada7-53094c63a4e9|10	40	+	13	16131	255,0,0	2	736,2821	0,13297
NC_045512.2	13	16196	p29_G1.367;231cb53a-d31c-46f8-a29d-8f5c70d6338d|13	40	+	13	16196	255,0,0	3	736,1848,980	0,13297,15203
NC_045512.2	13	16398	p29_G1.368;5f4a43e7-63f2-411f-be00-beb57948a4f5|12	40	+	13	16398	255,0,0	2	736,3088	0,13297
NC_045512.2	13	16829	p29_G1.369;0fae7ef6-b178-4f57-bb7e-6951d1188c25|17	40	+	13	16829	255,0,0	3	736,1849,1613	0,13297,15203
NC_045512.2	13	16923	p29_G1.370;539647a3-6b11-4aa7-919e-3f5e1d7455a7|8	40	+	13	16923	255,0,0	2	736,3613	0,13297
NC_045512.2	13	28961	p29_G1.371;1426d944-7450-4445-bd26-79c14931b3a2|9	40	+	13	28961	255,0,0	2	49,708	0,28240
NC_045512.2	13	29479	p29_G1.372;a8b77e52-33a8-4eca-babd-c88fc5799613|20	40	+	13	29479	255,0,0	4	736,1849,1613,34	0,13297,15203,29432
NC_045512.2	13	29518	p29_G1.373;c3a27333-9d06-4985-896d-9875a43a9b40|7	40	+	13	29518	255,0,0	2	62,1254	0,28251
NC_045512.2	13	29678	p29_G1.374;0f1dd8e7-9bc2-4ff8-98d4-8845cf4ae197|34	40	+	13	29678	255,0,0	4	736,1849,1613,233	0,13297,15203,29432
NC_045512.2	13	29718	p29_G1.375;be2f45e8-3253-41a2-8295-f3ea9eccbb31|5	40	+	13	29718	255,0,0	2	53,2334	0,27371
NC_045512.2	13	29865	p29_G1.376;0684ff01-987f-4374-a5a6-46660ad05d12|5	40	+	13	29865	255,0,0	4	736,1851,2284,477	0,13297,15203,29375
NC_045512.2	13	29865	p29_G1.377;d0dacce0-c090-47a4-bfb7-b2aa4417ec4f|48	40	+	13	29865	255,0,0	3	736,3913,449	0,13297,29403
NC_045512.2	13	29871	p29_G1.378;a3bc7a02-31b4-475e-88f3-d03146963c4d|5	40	+	13	29871	255,0,0	2	719,562	0,29296
NC_045512.2	13	29871	p29_G1.379;cluster_105	40	+	13	29871	255,0,0	4	736,847,409,524	0,13297,16490,29334
NC_045512.2	13	29871	p29_G1.380;a18b147b-c622-4a00-b7e8-be4003ff6e4b|20	40	+	13	29871	255,0,0	3	736,2600,401	0,13297,29457
NC_045512.2	13	29871	p29_G1.381;cluster2051.fasta:2	40	+	13	29871	255,0,0	4	736,3147,336,582	0,13297,18213,29276
NC_045512.2	13	29871	p29_G1.382;cf7b019b-e020-48b6-b36d-dc1a440a32a8|10	40	+	13	29871	255,0,0	3	736,3194,462	0,13297,29396
NC_045512.2	13	29871	p29_G1.383;017f8ad3-f2ea-4e2f-ba75-871cac871948|12	40	+	13	29871	255,0,0	3	736,3227,483	0,13297,29375
NC_045512.2	13	29871	p29_G1.384;471138d5-a2a9-4df7-9446-d7e8ebcf5b94|5	40	+	13	29871	255,0,0	3	736,3421,333	0,13297,29525
NC_045512.2	13	29871	p29_G1.385;ecfaf5bb-78a0-4334-bcab-4334c325f232|35	40	+	13	29871	255,0,0	3	736,3442,516	0,13297,29342
NC_045512.2	13	29871	p29_G1.386;d9d53cf8-ccdd-444a-a6ae-443795456614|5	40	+	13	29871	255,0,0	3	736,3463,560	0,13297,29298
NC_045512.2	13	29871	p29_G1.387;94536488-cabe-4b4d-be79-f47f58e57a6b|11	40	+	13	29871	255,0,0	3	736,3634,515	0,13297,29343
NC_045512.2	13	29871	p29_G1.388;d4983abe-b0f3-41b8-bd6a-edb4c60fdbe3|107	40	+	13	29871	255,0,0	3	736,3719,533	0,13297,29325
NC_045512.2	13	29871	p29_G1.389;374b8a59-25fc-4cae-8603-d93690076a94|6	40	+	13	29871	255,0,0	3	736,3969,564	0,13297,29294
NC_045512.2	13	29871	p29_G1.390;de989be4-21a8-4930-9c5f-33546a83e205|25	40	+	13	29871	255,0,0	3	736,4034,365	0,13297,29493
NC_045512.2	17	29871	p29_G1.391;cluster992.fasta:2	40	+	17	29871	255,0,0	3	732,2999,526	0,13293,29328
NC_045512.2	13	29872	p29_G1.391;19d1375d-70ee-40f5-808f-4f86bbfa2e04|64	40	+	13	29872	255,0,0	3	736,3000,523	0,13297,29336
NC_045512.2	13	29872	p29_G1.392;0ad58968-cd2e-429e-a9b5-7fb0e82715ae|80	40	+	13	29872	255,0,0	3	736,3529,576	0,13297,29283
NC_045512.2	13	29872	p29_G1.393;d2086eea-84cb-4255-8b43-32b2d1517d78|58	40	+	13	29872	255,0,0	3	736,3703,468	0,13297,29391
NC_045512.2	13	29873	p29_G1.394;017642b4-6d5e-4371-bed5-9b5678191b31|39	40	+	13	29873	255,0,0	4	736,1849,1694,539	0,13297,15203,29321
NC_045512.2	17	29873	p29_G1.395;cluster2172.fasta:2	40	+	17	29873	255,0,0	3	729,3622,565	0,13291,29291
NC_045512.2	12	29880	p29_G1.395;cluster2123.fasta:2	40	+	12	29880	255,0,0	3	737,3620,571	0,13298,29297
NC_045512.2	13	29873	p29_G1.395;6fb15c8c-f98b-4788-92bd-f0e44222df31|225	40	+	13	29873	255,0,0	3	736,3622,563	0,13297,29297
NC_045512.2	13	29875	p29_G1.395;e8be56c7-478e-4155-9889-a2645f67e497|16	40	+	13	29875	255,0,0	3	736,3621,564	0,13297,29298
NC_045512.2	13	29873	p29_G1.396;55bcfb17-d040-4633-bd7a-f71e7354ba26|5	40	+	13	29873	255,0,0	3	736,4140,716	0,13297,29144
NC_045512.2	13	29874	p29_G1.397;cluster_38	40	+	13	29874	255,0,0	4	424,3104,1255,451	0,13297,17155,29410
NC_045512.2	13	29873	p29_G1.398;0f399c3d-ea40-47de-a306-b58def0a10c5|48	40	+	13	29873	255,0,0	3	736,2753,383	0,13297,29477
NC_045512.2	18	29874	p29_G1.398;f9ae12d0-6021-432d-be7b-ccaa70b5920c|5	40	+	18	29874	255,0,0	3	731,2753,384	0,13292,29472
NC_045512.2	13	29874	p29_G1.399;c73c952d-e936-423c-8b5b-a2745f7c1c77|190	40	+	13	29874	255,0,0	3	736,3137,634	0,13297,29227
NC_045512.2	13	29874	p29_G1.400;34521e90-a6b6-466e-b51b-22bcb95a3163|121	40	+	13	29874	255,0,0	4	736,3268,149,618	0,13297,18116,29243
NC_045512.2	13	29874	p29_G1.400;460da220-ba29-4a61-a324-3d4efe4bb8a3|16	40	+	13	29874	255,0,0	4	736,3268,149,618	0,13297,18116,29243
NC_045512.2	13	29874	p29_G1.401;cluster_48	40	+	13	29874	255,0,0	3	736,3508,447	0,13297,29414
NC_045512.2	13	29874	p29_G1.402;13393e62-d5dd-402e-99af-c72aa58aeecb|86	40	+	13	29874	255,0,0	3	736,3541,524	0,13297,29337
NC_045512.2	13	29874	p29_G1.403;9f774f80-7409-49f0-a11d-53db79800917|61	40	+	13	29874	255,0,0	3	736,3592,575	0,13297,29286
NC_045512.2	13	29874	p29_G1.404;b80608f1-acbc-430f-93b9-90c0d7ba15e6|291	40	+	13	29874	255,0,0	3	736,3786,524	0,13297,29337
NC_045512.2	13	29874	p29_G1.405;3027e08e-aa32-451d-bfb2-359defd65651|123	40	+	13	29874	255,0,0	3	736,3892,548	0,13297,29313
NC_045512.2	17	29869	p29_G1.406;cluster26.fasta:2	40	+	17	29869	255,0,0	3	732,3977,607	0,13293,29245
NC_045512.2	13	29874	p29_G1.406;7ff287a4-062f-4a1d-ba1c-1402b2c2a788|138	40	+	13	29874	255,0,0	3	736,3969,621	0,13297,29240
NC_045512.2	13	29874	p29_G1.407;8058ae17-1e7c-4883-bbf1-c58a4d58c89c|50	40	+	13	29874	255,0,0	3	736,5053,505	0,13297,29356
NC_045512.2	13	29873	p29_G1.407;51fe947f-1ab1-438a-a437-89434afaea60|41	40	+	13	29873	255,0,0	3	736,5053,504	0,13297,29356
NC_045512.2	13	29873	p29_G1.408;a022ec56-5782-4182-902e-2fda9e23a8a6|154	40	+	13	29873	255,0,0	3	736,5115,456	0,13297,29404
NC_045512.2	15	29874	p29_G1.408;cluster481.fasta:2	40	+	15	29874	255,0,0	3	734,5115,457	0,13295,29402
NC_045512.2	13	29874	p29_G1.409;cluster_77	40	+	13	29874	255,0,0	2	2884,1121	0,28740
NC_045512.2	13	29875	p29_G1.410;2abfdd5b-f895-4b1c-9349-d4df11d113ed|41	40	+	13	29875	255,0,0	3	55,1040,656	0,15763,29206
NC_045512.2	14	29873	p29_G1.410;88b3bd48-2a45-42d8-87f6-4a388bdb2e50|11	40	+	14	29873	255,0,0	3	54,1040,654	0,15762,29205
NC_045512.2	17	29875	p29_G1.411;cluster_49	40	+	17	29875	255,0,0	5	732,1854,1333,36,430	0,13293,15205,16776,29428
NC_045512.2	13	29874	p29_G1.411;c5d092dc-f381-49eb-b51b-2e21f0fa2f9b|41	40	+	13	29874	255,0,0	5	736,1848,1339,36,429	0,13297,15203,16780,29432
NC_045512.2	13	29875	p29_G1.412;b66eb72e-7298-40cd-a6d8-57a5bae7bb54|8	40	+	13	29875	255,0,0	4	736,2964,370,566	0,13297,16342,29296
NC_045512.2	13	29875	p29_G1.413;dca2fe6d-40de-4c73-812f-1bcc5c8ebcf0|30	40	+	13	29875	255,0,0	3	736,3332,602	0,13297,29260
NC_045512.2	13	29875	p29_G1.414;bbb7b802-d695-4333-aaee-502364189591|25	40	+	13	29875	255,0,0	3	736,3414,450	0,13297,29412
NC_045512.2	13	29875	p29_G1.415;8853f240-2a81-4e5c-86dc-757f597a54cf|13	40	+	13	29875	255,0,0	3	736,3457,717	0,13297,29145
NC_045512.2	18	29874	p29_G1.416;313b8ef1-b339-4a1b-b719-a78bc956848d|20	40	+	18	29874	255,0,0	3	731,3954,705	0,13292,29151
NC_045512.2	13	29875	p29_G1.416;90895e81-e1e0-45f9-bbb2-16e6187b8e4c|11	40	+	13	29875	255,0,0	3	736,3954,703	0,13297,29159
NC_045512.2	13	29875	p29_G1.417;50f4caa6-b798-45d8-bb79-5e98b5420f9a|14	40	+	13	29875	255,0,0	3	736,4434,621	0,13297,29241
NC_045512.2	18	29875	p29_G1.418;cluster1519.fasta:2	40	+	18	29875	255,0,0	3	731,5188,375	0,13292,29482
NC_045512.2	13	29874	p29_G1.418;9daea3c4-39a4-4a14-abd8-3ca42c214682|74	40	+	13	29874	255,0,0	3	736,5188,374	0,13297,29487
NC_045512.2	13	29876	p29_G1.419;cluster_74	40	+	13	29876	255,0,0	6	214,463,1278,486,889,656	0,273,13297,14978,15902,29207
NC_045512.2	13	29876	p29_G1.420;cluster_75	40	+	13	29876	255,0,0	6	736,541,872,1025,520,431	0,13297,14278,15205,16296,29432
NC_045512.2	13	29876	p29_G1.421;060d5cc1-066d-4006-8370-cfb6d7f0fb36|6	40	+	13	29876	255,0,0	4	736,1849,1058,364	0,13297,15203,29499
NC_045512.2	13	29876	p29_G1.422;9c06839e-1505-408f-9f1c-b1179a40ef39|14	40	+	13	29876	255,0,0	3	736,2876,675	0,13297,29188
NC_045512.2	13	29876	p29_G1.423;ce43e80e-10f6-4aba-a357-025ef7d8c6a6|5	40	+	13	29876	255,0,0	3	736,3007,689	0,13297,29174
NC_045512.2	14	29872	p29_G1.424;c700759c-2412-49f2-ac96-e4e3658ff4b6|19	40	+	14	29872	255,0,0	5	735,3283,427,508,537	0,13296,18188,28633,29321
NC_045512.2	13	29876	p29_G1.424;9eaede87-cdbc-486f-a6ea-9ae7bd67cf62|13	40	+	13	29876	255,0,0	5	736,3291,421,508,541	0,13297,18195,28634,29322
NC_045512.2	13	29876	p29_G1.425;6731526d-c926-46b3-8e5b-03b7cb5e4619|11	40	+	13	29876	255,0,0	4	736,4257,246,352	0,13297,28742,29511
NC_045512.2	18	29874	p29_G1.426;fc81d454-c08d-4239-a75c-9954e6aa6639|14	40	+	18	29874	255,0,0	4	731,3307,66,518	0,13292,17341,29338
NC_045512.2	13	29877	p29_G1.426;cluster891.fasta:2	40	+	13	29877	255,0,0	4	736,3307,65,521	0,13297,17347,29343
NC_045512.2	13	29873	p29_G1.427;c22cfabd-0175-4421-a159-06e643c2ad67|8	40	+	13	29873	255,0,0	3	736,4149,634	0,13297,29226
NC_045512.2	13	29871	p29_G1.427;0f9ee18e-0e11-4ce9-afd9-f079ae580a50|509	40	+	13	29871	255,0,0	3	736,4151,631	0,13297,29227
NC_045512.2	13	29874	p29_G1.427;cluster1425.fasta:2	40	+	13	29874	255,0,0	3	736,4149,634	0,13297,29227
NC_045512.2	11	29877	p29_G1.427;cluster1000.fasta:2	40	+	11	29877	255,0,0	3	738,4151,637	0,13299,29229
NC_045512.2	13	29879	p29_G1.428;340897d5-ade4-4479-8c1c-a4253dae3abb|8	40	+	13	29879	255,0,0	3	736,3770,612	0,13297,29254
NC_045512.2	13	29883	p29_G1.429;cluster587.fasta:2	40	+	13	29883	255,0,0	4	736,3082,340,542	0,13297,16562,29328
NC_045512.2	14	14501	p29_G1.430;18215533-2df7-4b51-9ee7-3c81c5ce3619|66	40	+	14	14501	255,0,0	2	735,1191	0,13296
NC_045512.2	14	15322	p29_G1.431;cfa00a5a-d54f-4a6a-9b9b-9ab64ac4846e|6	40	+	14	15322	255,0,0	3	735,1851,101	0,13296,15207
NC_045512.2	14	15341	p29_G1.432;bf04b13e-890d-4385-9075-0009ff5123a4|29	40	+	14	15341	255,0,0	2	735,2031	0,13296
NC_045512.2	14	15477	p29_G1.433;66b635c0-6a29-40b2-8da0-53f53c0a0485|29	40	+	14	15477	255,0,0	2	735,2167	0,13296
NC_045512.2	14	15647	p29_G1.434;f54b4fbb-4d74-4f04-b558-c0c637a2202b|10	40	+	14	15647	255,0,0	3	735,1848,431	0,13296,15202
NC_045512.2	14	15762	p29_G1.435;cc16ae77-6805-4ab7-8af4-26046e02426f|10	40	+	14	15762	255,0,0	3	735,1848,546	0,13296,15202
NC_045512.2	14	15781	p29_G1.436;b94406ed-3058-46b5-8868-49ae78de99f4|22	40	+	14	15781	255,0,0	2	735,2471	0,13296
NC_045512.2	14	16196	p29_G1.437;0b5f7564-88a6-4ae9-a663-f9dc38d58bd0|15	40	+	14	16196	255,0,0	2	735,2886	0,13296
NC_045512.2	14	16655	p29_G1.438;bfbce460-ed61-416b-9913-250b442e5654|15	40	+	14	16655	255,0,0	2	735,3345	0,13296
NC_045512.2	14	16819	p29_G1.439;ed13ddd7-cd56-404b-8050-c66ba19b810d|41	40	+	14	16819	255,0,0	2	735,3509	0,13296
NC_045512.2	15	16822	p29_G1.439;cluster1391.fasta:2	40	+	15	16822	255,0,0	2	734,3512	0,13295
NC_045512.2	14	17020	p29_G1.440;1a3f2213-a49a-4d55-8db8-8f4889ca1a9e|7	40	+	14	17020	255,0,0	2	735,3710	0,13296
NC_045512.2	14	29514	p29_G1.441;cluster1346.fasta:2	40	+	14	29514	255,0,0	2	52,2130	0,27370
NC_045512.2	14	29608	p29_G1.442;af7792ed-b775-4624-b060-9fc19c3f8583|7	40	+	14	29608	255,0,0	3	735,3519,163	0,13296,29431
NC_045512.2	14	29866	p29_G1.443;127e54f7-8221-4411-8977-e84aa9bffc00|8	40	+	14	29866	255,0,0	3	52,445,1984	0,27370,27868
NC_045512.2	14	29870	p29_G1.444;1fd83bd8-fc25-4930-8b01-1b569d7f4f3e|5	40	+	14	29870	255,0,0	4	735,2693,218,491	0,13296,18215,29365
NC_045512.2	14	29871	p29_G1.445;113afc01-f0b3-44bc-8330-1be3fbc02dd7|5	40	+	14	29871	255,0,0	3	52,441,1739	0,27370,28118
NC_045512.2	14	29871	p29_G1.446;cluster253.fasta:2	40	+	14	29871	255,0,0	3	56,1807,372	0,14357,29485
NC_045512.2	14	29871	p29_G1.447;27303898-9b54-4067-b7e6-22b95ad89548|6	40	+	14	29871	255,0,0	4	735,1848,1881,522	0,13296,15202,29335
NC_045512.2	14	29871	p29_G1.448;cluster1174.fasta:4	40	+	14	29871	255,0,0	4	735,2403,1158,520	0,13296,15743,29337
NC_045512.2	14	29871	p29_G1.449;35c0ad1e-1379-46b0-aa42-eb0c131482a9|12	40	+	14	29871	255,0,0	4	735,3139,206,405	0,13296,16502,29452
NC_045512.2	14	29871	p29_G1.450;cluster1193.fasta:2	40	+	14	29871	255,0,0	4	735,3167,337,535	0,13296,16561,29322
NC_045512.2	14	29871	p29_G1.451;0547919a-d5bd-4534-a979-4bb725a247f9|7	40	+	14	29871	255,0,0	3	735,3724,574	0,13296,29283
NC_045512.2	14	29871	p29_G1.452;a844fcca-49e8-4a2f-ac99-da82272fa1cb|21	40	+	14	29871	255,0,0	3	735,5319,1224	0,13296,28633
NC_045512.2	14	29871	p29_G1.453;cluster432.fasta:2	40	+	14	29871	255,0,0	3	735,1183,426	0,15632,29431
NC_045512.2	14	29872	p29_G1.454;7eff9515-3a49-4e91-b593-43c9aeaeb892|100	40	+	14	29872	255,0,0	2	55,3636	0,26222
NC_045512.2	14	29872	p29_G1.455;5dd735d9-9f70-41e8-b42d-e60a6b496374|12	40	+	14	29872	255,0,0	3	735,1854,553	0,13296,29305
NC_045512.2	14	29872	p29_G1.456;86833f38-9b60-444b-98ad-b6d5ee956ab1|6	40	+	14	29872	255,0,0	3	735,3586,630	0,13296,29228
NC_045512.2	14	29873	p29_G1.457;cluster_100	40	+	14	29873	255,0,0	4	242,1552,1152,446	0,13593,15202,29413
NC_045512.2	13	29874	p29_G1.458;e54bb9d6-4152-40fb-9122-529f5d75854b|511	40	+	13	29874	255,0,0	3	736,3412,408	0,13297,29453
NC_045512.2	11	29875	p29_G1.458;cluster1359.fasta:2	40	+	11	29875	255,0,0	3	735,3414,409	0,13297,29455
NC_045512.2	14	29873	p29_G1.458;cluster746.fasta:2	40	+	14	29873	255,0,0	3	735,3412,407	0,13296,29452
NC_045512.2	14	29873	p29_G1.458;cluster2066.fasta:2	40	+	14	29873	255,0,0	3	732,3411,408	0,13294,29451
NC_045512.2	11	29871	p29_G1.459;8b1d2908-1385-4c60-89db-30adef49f644|212	40	+	11	29871	255,0,0	5	738,1849,1058,474,426	0,13299,15205,16344,29434
NC_045512.2	14	29873	p29_G1.459;cluster2115.fasta:2	40	+	14	29873	255,0,0	5	735,1848,1058,474,428	0,13296,15202,16341,29431
NC_045512.2	14	29873	p29_G1.459;cluster1278.fasta:2	40	+	14	29873	255,0,0	5	735,1848,1060,473,428	0,13296,15202,16342,29431
NC_045512.2	14	29873	p29_G1.460;dc38ee56-be4c-4885-a2ae-51600e4b97e6|12	40	+	14	29873	255,0,0	3	735,2786,732	0,13296,29127
NC_045512.2	18	29873	p29_G1.461;46e33a65-f8aa-402e-80ca-308df9450bd1|6	40	+	18	29873	255,0,0	3	731,3106,524	0,13292,29331
NC_045512.2	14	29872	p29_G1.461;d3aaf32d-2254-4d60-bf3a-99dd7c058198|29	40	+	14	29872	255,0,0	3	735,3106,523	0,13296,29335
NC_045512.2	14	29873	p29_G1.462;83ef8e8f-e0af-4734-b933-df8b677a0b00|26	40	+	14	29873	255,0,0	3	735,3348,419	0,13296,29440
NC_045512.2	14	29872	p29_G1.463;066068e1-967c-4108-84d1-736ec19b97b9|17	40	+	14	29872	255,0,0	3	735,3597,392	0,13296,29466
NC_045512.2	14	29873	p29_G1.463;38e98780-74a8-4337-afbd-763f8274ee35|72	40	+	14	29873	255,0,0	3	735,3598,391	0,13296,29468
NC_045512.2	14	29873	p29_G1.464;226547e8-c27b-488b-991a-73ee42db0091|120	40	+	14	29873	255,0,0	3	735,3612,761	0,13296,29098
NC_045512.2	14	29873	p29_G1.465;f7b01a78-3bc1-4490-accf-04e67ce16750|38	40	+	14	29873	255,0,0	3	735,3721,351	0,13296,29508
NC_045512.2	14	29873	p29_G1.466;50b008d4-249e-42a6-8b5a-c9a029058a92|11	40	+	14	29873	255,0,0	3	735,3904,399	0,13296,29460
NC_045512.2	14	29873	p29_G1.467;88d3b197-94e4-470d-ba5f-6b27c1e09f3d|22	40	+	14	29873	255,0,0	3	735,4458,553	0,13296,29306
NC_045512.2	14	29874	p29_G1.468;cf946f33-40b1-4297-a570-185781f83f70|11	40	+	14	29874	255,0,0	4	735,1848,1558,524	0,13296,15202,29336
NC_045512.2	14	29874	p29_G1.469;cluster_58	40	+	14	29874	255,0,0	4	735,1979,1239,408	0,13296,15469,29452
NC_045512.2	14	29874	p29_G1.470;20ca72a8-0776-4fc4-813b-7adbfde1ee62|87	40	+	14	29874	255,0,0	3	735,2964,362	0,13296,29498
NC_045512.2	14	29874	p29_G1.471;e97210b7-8fdb-4852-ad4d-a78a567dcfa1|6	40	+	14	29874	255,0,0	3	735,3131,415	0,13296,29445
NC_045512.2	14	29874	p29_G1.472;802c4a51-e655-45d5-a1f4-7ef2db968ba7|8	40	+	14	29874	255,0,0	3	735,3148,611	0,13296,29249
NC_045512.2	14	29874	p29_G1.473;b9beda22-9571-495b-8ae3-f2e2b027f136|17	40	+	14	29874	255,0,0	3	735,3911,590	0,13296,29270
NC_045512.2	18	29874	p29_G1.474;818e1abf-8c37-4f69-851e-37e557a8b2a5|94	40	+	18	29874	255,0,0	3	731,5105,525	0,13292,29331
NC_045512.2	14	29873	p29_G1.474;cluster1720.fasta:2	40	+	14	29873	255,0,0	3	735,5102,524	0,13296,29335
NC_045512.2	14	29874	p29_G1.475;a48f007b-ad8c-4fdd-b0ea-d8d2b5f697ac|23	40	+	14	29874	255,0,0	3	735,5170,380	0,13296,29480
NC_045512.2	14	29874	p29_G1.476;cluster_36	40	+	14	29874	255,0,0	3	3624,217,1620	0,5070,28240
NC_045512.2	14	29875	p29_G1.477;3c4c46eb-0531-4971-ba72-eb94ceb2e486|22	40	+	14	29875	255,0,0	3	51,6251,1845	0,21537,28016
NC_045512.2	14	29875	p29_G1.478;255d199d-e2b5-4d47-9edc-7b324ea4cf98|5	40	+	14	29875	255,0,0	3	61,36,1845	0,27752,28016
NC_045512.2	14	29875	p29_G1.479;cluster_54	40	+	14	29875	255,0,0	5	502,66,1997,1755,325	0,669,13296,15451,29536
NC_045512.2	14	29875	p29_G1.480;7625179f-cd12-422e-b735-c23c69fc806b|7	40	+	14	29875	255,0,0	4	735,1849,1686,576	0,13296,15202,29285
NC_045512.2	14	29875	p29_G1.481;c08922f5-6794-411a-8744-405df04bc05c|5	40	+	14	29875	255,0,0	4	735,1854,1225,635	0,13296,15208,29226
NC_045512.2	14	29875	p29_G1.482;8102f721-812c-41f2-8633-e61256d7b7f5|7	40	+	14	29875	255,0,0	4	735,1952,205,1228	0,13296,18410,28633
NC_045512.2	14	29875	p29_G1.483;cluster2156.fasta:2	40	+	14	29875	255,0,0	4	735,2459,894,430	0,13296,15921,29431
NC_045512.2	19	29871	p29_G1.484;58e56a71-0993-46f0-9dea-3597d85607d4|5	40	+	19	29871	255,0,0	3	730,2970,386	0,13291,29466
NC_045512.2	14	29875	p29_G1.484;cfa859e5-0fac-43a7-9106-de1fa6a90d87|50	40	+	14	29875	255,0,0	3	735,2979,384	0,13296,29477
NC_045512.2	14	29875	p29_G1.485;f3c1bc0a-589e-4dbe-9538-ddfe09f8f2db|7	40	+	14	29875	255,0,0	4	735,3402,49,409	0,13296,16887,29452
NC_045512.2	14	29875	p29_G1.486;d36721b3-1598-4097-af5f-4d40dc53ef35|11	40	+	14	29875	255,0,0	3	735,3446,468	0,13296,29393
NC_045512.2	14	29875	p29_G1.487;1866747f-575b-4fc5-bbf3-9a734f73e657|16	40	+	14	29875	255,0,0	3	735,3465,657	0,13296,29204
NC_045512.2	14	29875	p29_G1.488;ecbe2743-5792-40d2-a61a-a0dae8787e03|23	40	+	14	29875	255,0,0	3	735,3697,380	0,13296,29481
NC_045512.2	14	29875	p29_G1.489;4434560e-bea1-4250-a155-5c0e69b39faa|158	40	+	14	29875	255,0,0	4	735,4257,402,371	0,13296,28741,29490
NC_045512.2	14	29875	p29_G1.490;ffe75b65-29aa-41b3-b94c-4e71f771ec59|10	40	+	14	29875	255,0,0	3	735,4440,453	0,13296,29408
NC_045512.2	14	29875	p29_G1.491;74f94bf3-9f34-416a-83a6-8112809c0c98|16	40	+	14	29875	255,0,0	3	735,4457,520	0,13296,29341
NC_045512.2	14	29875	p29_G1.492;cluster_35	40	+	14	29875	255,0,0	2	4824,668	0,29193
NC_045512.2	14	29876	p29_G1.493;cluster_46	40	+	14	29876	255,0,0	5	732,688,1137,2279,481	0,13293,14142,15446,29381
NC_045512.2	14	29876	p29_G1.494;cluster1276.fasta:2	40	+	14	29876	255,0,0	4	735,1730,2021,635	0,13296,15427,29227
NC_045512.2	13	29876	p29_G1.495;eedc1a70-ea77-4dc2-bd9d-0e7cb3c3a813|5	40	+	13	29876	255,0,0	3	736,2578,579	0,13297,29284
NC_045512.2	14	29871	p29_G1.495;f43bec54-fe1c-4415-8a28-d7964a78a6aa|128	40	+	14	29871	255,0,0	3	735,2578,574	0,13296,29283
NC_045512.2	14	29872	p29_G1.495;832de5ea-e1c5-44f9-8b38-90d2dc0ed01a|7	40	+	14	29872	255,0,0	3	735,2574,576	0,13296,29282
NC_045512.2	14	29876	p29_G1.496;4de088fd-4c7f-451c-a9ce-e6021a13a555|6	40	+	14	29876	255,0,0	4	735,2996,105,346	0,13296,16889,29516
NC_045512.2	14	29876	p29_G1.497;cluster488.fasta:2	40	+	14	29876	255,0,0	3	735,3977,396	0,13296,29466
NC_045512.2	14	29877	p29_G1.498;cluster2138.fasta:2	40	+	14	29877	255,0,0	4	735,2419,1659,519	0,13296,15751,29344
NC_045512.2	14	29877	p29_G1.499;cluster_28	40	+	14	29877	255,0,0	3	735,4102,498	0,13296,29365
NC_045512.2	14	29878	p29_G1.500;88ed1d9a-a311-4051-9d16-555a68d61b27|22	40	+	14	29878	255,0,0	4	735,2964,474,433	0,13296,16341,29431
NC_045512.2	14	29880	p29_G1.501;cluster1372.fasta:2	40	+	14	29880	255,0,0	5	735,2220,539,320,598	0,13296,15906,18214,29268
NC_045512.2	15	29856	p29_G1.502;cluster452.fasta:4	40	+	15	29856	255,0,0	4	734,1646,1593,429	0,13295,15195,29412
NC_045512.2	15	29870	p29_G1.503;cluster2134.fasta:2	40	+	15	29870	255,0,0	4	734,2091,601,521	0,13295,15800,29334
NC_045512.2	15	29871	p29_G1.504;cluster1106.fasta:2	40	+	15	29871	255,0,0	4	137,336,3733,524	0,398,13295,29332
NC_045512.2	15	29871	p29_G1.505;844c4ee8-3486-488b-9154-9b13f834db3e|10	40	+	15	29871	255,0,0	3	734,3513,373	0,13295,29483
NC_045512.2	15	29871	p29_G1.506;923077b8-4b03-4a78-8932-7279d21f5481|20	40	+	15	29871	255,0,0	3	734,3669,428	0,13295,29428
NC_045512.2	15	29871	p29_G1.507;cluster1548.fasta:2	40	+	15	29871	255,0,0	3	734,4432,460	0,13295,29396
NC_045512.2	15	29873	p29_G1.508;bb3c189e-45e0-4106-8c1b-d79459d06801|16	40	+	15	29873	255,0,0	5	734,1849,1243,320,592	0,13295,15201,18213,29266
NC_045512.2	15	29874	p29_G1.509;cluster_10	40	+	15	29874	255,0,0	4	57,3979,3001,626	0,21541,25859,29233
NC_045512.2	15	29874	p29_G1.510;4dec3aaa-977b-4632-8053-f0334049829c|8	40	+	15	29874	255,0,0	3	734,2802,587	0,13295,29272
NC_045512.2	15	29874	p29_G1.511;eb3a905d-9f25-4ea9-a5d1-c3e2002119a3|12	40	+	15	29874	255,0,0	3	734,3116,723	0,13295,29136
NC_045512.2	15	29874	p29_G1.512;bce9464d-93ef-403a-9fdb-9b45ab2eb12f|10	40	+	15	29874	255,0,0	3	734,4188,744	0,13295,29115
NC_045512.2	15	29874	p29_G1.513;c6e23add-58a4-48d0-9f56-c68ef329b09d|5	40	+	15	29874	255,0,0	3	745,3581,376	0,13300,29483
NC_045512.2	15	29875	p29_G1.514;cluster_59	40	+	15	29875	255,0,0	4	734,1483,1777,749	0,13295,15960,29111
NC_045512.2	15	29875	p29_G1.515;1afe3cd8-7590-4c37-8fd1-4a1ede075522|19	40	+	15	29875	255,0,0	5	734,1848,1245,313,430	0,13295,15201,16501,29430
NC_045512.2	15	29875	p29_G1.516;83be56ad-596f-4fa2-8422-0650951ce430|8	40	+	15	29875	255,0,0	3	734,3139,559	0,13295,29301
NC_045512.2	15	29875	p29_G1.517;476ce1c8-dd79-4088-8c46-79ea1ca2d589|16	40	+	15	29875	255,0,0	3	734,3897,610	0,13295,29250
NC_045512.2	15	29876	p29_G1.518;fa4689cd-3923-4ff2-8f5f-779a4ce6daba|13	40	+	15	29876	255,0,0	4	734,1849,962,379	0,13295,15201,29482
NC_045512.2	15	29876	p29_G1.519;a6a47bfc-6914-4fab-926d-9a09568d12ac|18	40	+	15	29876	255,0,0	3	734,3433,342	0,13295,29519
NC_045512.2	15	29876	p29_G1.520;1e886a00-42d9-41b9-b23f-efcf42101c57|6	40	+	15	29876	255,0,0	3	734,3723,454	0,13295,29407
NC_045512.2	15	29877	p29_G1.521;a4e97019-2d78-4905-9b08-0876387f80e8|5	40	+	15	29877	255,0,0	4	734,1849,2063,624	0,13295,15201,29238
NC_045512.2	16	29568	p29_G1.522;8ae2a709-073c-4137-8480-8868f651979c|14	40	+	16	29568	255,0,0	4	733,1849,1613,123	0,13294,15200,29429
NC_045512.2	16	29871	p29_G1.523;23439b43-48eb-456a-8a23-70766c7956ee|5	40	+	16	29871	255,0,0	4	733,1849,1763,428	0,13294,15200,29427
NC_045512.2	16	29871	p29_G1.524;735a02bd-4342-4c4b-bce7-dedf318a63fd|8	40	+	16	29871	255,0,0	3	733,2986,527	0,13294,29328
NC_045512.2	16	29871	p29_G1.525;b5acfe3c-cbe1-4654-bf1b-8e3a5ebc11ba|144	40	+	16	29871	255,0,0	3	733,3441,854	0,13294,29001
NC_045512.2	16	29875	p29_G1.526;cluster519.fasta:2	40	+	16	29875	255,0,0	4	368,1513,1512,857	0,13385,15222,29002
NC_045512.2	16	29875	p29_G1.527;a744043d-703e-41dd-ad0f-675584eb50ff|6	40	+	16	29875	255,0,0	3	733,3944,498	0,13294,29361
NC_045512.2	16	29880	p29_G1.528;f5491314-8c02-42da-bc75-6180def0d6b2|5	40	+	16	29880	255,0,0	3	733,3899,671	0,13294,29193
NC_045512.2	17	16443	p29_G1.529;f5849d51-d441-4004-8c9f-34f2086aa9dc|17	40	+	17	16443	255,0,0	3	732,1848,1227	0,13293,15199
NC_045512.2	17	17065	p29_G1.530;324c852a-cf28-4a10-9d41-30bedf077fd6|8	40	+	17	17065	255,0,0	2	732,3755	0,13293
NC_045512.2	17	28707	p29_G1.531;98c9d85f-40e1-4e33-82c5-00903eb492a7|9	40	+	17	28707	255,0,0	2	47,453	0,28237
NC_045512.2	17	29753	p29_G1.532;cluster429.fasta:4	40	+	17	29753	255,0,0	3	730,3072,227	0,13293,29509
NC_045512.2	17	29863	p29_G1.533;2214fd7b-9e5f-46e3-b4e3-5188a3f98e7b|10	40	+	17	29863	255,0,0	3	732,3567,544	0,13293,29302
NC_045512.2	17	29866	p29_G1.534;cluster_72	40	+	17	29866	255,0,0	5	732,1732,785,540,400	0,13293,15195,16165,29449
NC_045512.2	17	29870	p29_G1.535;702ce5d8-b107-4dde-a0c3-959c63f0a509|7	40	+	17	29870	255,0,0	3	732,2879,324	0,13293,29529
NC_045512.2	17	29871	p29_G1.536;04795a2c-bbaf-4e46-9444-5ecd14143d2e|8	40	+	17	29871	255,0,0	4	732,1848,2374,529	0,13293,15199,29325
NC_045512.2	17	29871	p29_G1.537;cluster182.fasta:2	40	+	17	29871	255,0,0	4	732,2851,257,575	0,13293,16565,29279
NC_045512.2	17	29871	p29_G1.538;54b9a145-0e18-496c-9104-ef45190ab13c|9	40	+	17	29871	255,0,0	3	732,2972,600	0,13293,29254
NC_045512.2	17	29871	p29_G1.539;41337c01-4128-4a9b-9f90-4b490ae34a78|7	40	+	17	29871	255,0,0	3	732,3588,756	0,13293,29098
NC_045512.2	17	29871	p29_G1.540;24e270ff-d6fa-4579-96fb-0e6cab3ad51a|16	40	+	17	29871	255,0,0	3	732,3599,403	0,13293,29451
NC_045512.2	17	29871	p29_G1.541;748fbedd-0f04-4875-96e4-924539e61b35|8	40	+	17	29871	255,0,0	3	732,4212,564	0,13293,29290
NC_045512.2	17	29872	p29_G1.542;8fb66d11-d732-4fd1-8681-9825c901e71c|5	40	+	17	29872	255,0,0	4	732,3597,27,507	0,13293,16958,29348
NC_045512.2	17	29873	p29_G1.543;cluster1651.fasta:2	40	+	17	29873	255,0,0	4	718,1876,1605,428	0,13271,15207,29428
NC_045512.2	17	29873	p29_G1.544;40d7a6a0-9eae-402c-8d34-1c67de26d852|9	40	+	17	29873	255,0,0	3	732,2049,821	0,13293,29035
NC_045512.2	17	29875	p29_G1.545;cluster1594.fasta:2	40	+	17	29875	255,0,0	3	732,3519,567	0,13293,29291
NC_045512.2	17	29873	p29_G1.545;cluster914.fasta:2	40	+	17	29873	255,0,0	3	729,3523,563	0,13291,29293
NC_045512.2	14	29873	p29_G1.545;b6db544e-154a-457d-b93d-416be3204352|128	40	+	14	29873	255,0,0	3	735,3519,563	0,13296,29296
NC_045512.2	13	29874	p29_G1.545;ed42cdcd-e466-482b-aeaa-5e054c61c3a9|174	40	+	13	29874	255,0,0	3	736,3519,565	0,13297,29296
NC_045512.2	17	29873	p29_G1.546;3c2a4b0a-3729-4647-be5d-41c5101d49c0|19	40	+	17	29873	255,0,0	3	47,1349,1973	0,26450,27883
NC_045512.2	17	29874	p29_G1.546;8f6cdb3e-3a24-486c-9b13-e6eae18949d5|14	40	+	17	29874	255,0,0	3	47,1350,1975	0,26450,27882
NC_045512.2	17	29874	p29_G1.547;cluster604.fasta:2	40	+	17	29874	255,0,0	3	51,2607,429	0,14205,29428
NC_045512.2	17	29874	p29_G1.548;33d39ff7-6018-4df7-8d7c-1593435d4e9c|7	40	+	17	29874	255,0,0	4	732,1848,2126,394	0,13293,15199,29463
NC_045512.2	17	29874	p29_G1.549;3a5c3341-3b23-4d20-9ebb-ed6c860150cf|5	40	+	17	29874	255,0,0	3	732,2668,800	0,13293,29057
NC_045512.2	17	29874	p29_G1.550;c444bbfc-817b-472d-937a-ad0ce7d0eb04|14	40	+	17	29874	255,0,0	3	732,2868,496	0,13293,29361
NC_045512.2	17	29874	p29_G1.551;429647eb-c342-4bb9-8821-0e5783681b1e|11	40	+	17	29874	255,0,0	3	732,3294,519	0,13293,29338
NC_045512.2	17	29874	p29_G1.552;a55dda0b-f289-4d0f-bf08-86a9ab61bab3|95	40	+	17	29874	255,0,0	4	732,3394,295,746	0,13293,18177,29111
NC_045512.2	11	29874	p29_G1.553;4677d9d5-e8f9-4c41-8d2e-934d2381e261|93	40	+	11	29874	255,0,0	3	738,3420,556	0,13299,29307
NC_045512.2	17	29879	p29_G1.553;cluster658.fasta:2	40	+	17	29879	255,0,0	3	732,3419,574	0,13293,29288
NC_045512.2	13	29873	p29_G1.553;a62ef744-a76c-4329-b682-287c7ffa5a6e|329	40	+	13	29873	255,0,0	3	736,3418,569	0,13297,29291
NC_045512.2	17	29874	p29_G1.553;cluster1950.fasta:2	40	+	17	29874	255,0,0	3	732,3414,559	0,13293,29298
NC_045512.2	14	29871	p29_G1.553;cluster1037.fasta:2	40	+	14	29871	255,0,0	3	735,3418,568	0,13296,29289
NC_045512.2	17	29874	p29_G1.554;cluster1325.fasta:2	40	+	17	29874	255,0,0	4	732,3529,105,317	0,13293,29400,29540
NC_045512.2	17	29874	p29_G1.555;2b15e0a3-f902-4004-a020-a8f74c1851b3|48	40	+	17	29874	255,0,0	3	732,3567,636	0,13293,29221
NC_045512.2	17	29874	p29_G1.556;f6a2cf1c-e9ae-4f50-bc8e-b223d68af377|79	40	+	17	29874	255,0,0	3	732,3695,521	0,13293,29336
NC_045512.2	17	29874	p29_G1.557;d45ed098-adf9-4e49-a756-4675e9220de9|31	40	+	17	29874	255,0,0	3	732,3924,522	0,13293,29335
NC_045512.2	17	29875	p29_G1.558;cluster_62	40	+	17	29875	255,0,0	4	399,42,3508,487	0,687,13291,29371
NC_045512.2	17	29875	p29_G1.559;cluster_63	40	+	17	29875	255,0,0	5	732,2115,636,270,510	0,13293,15751,16596,29348
NC_045512.2	17	29875	p29_G1.560;e24e8193-4d29-4a84-a6c6-938c8b029144|5	40	+	17	29875	255,0,0	3	732,3360,393	0,13293,29465
NC_045512.2	17	29875	p29_G1.561;1f37f712-63b3-4bd7-8131-b2242fca6cfe|7	40	+	17	29875	255,0,0	3	732,4059,557	0,13293,29301
NC_045512.2	17	29875	p29_G1.562;2c985f1f-1778-4663-9531-6a3cef4bfa1a|62	40	+	17	29875	255,0,0	3	732,5169,483	0,13293,29375
NC_045512.2	17	29875	p29_G1.563;cluster_61	40	+	17	29875	255,0,0	4	733,612,2923,488	0,13293,14554,29370
NC_045512.2	17	29875	p29_G1.564;cluster_7	40	+	17	29875	255,0,0	3	8198,247,752	0,28791,29106
NC_045512.2	17	29876	p29_G1.565;d8481c44-3e4c-40b3-9ffb-2618def8b233|7	40	+	17	29876	255,0,0	3	732,2988,467	0,13293,29392
NC_045512.2	17	29875	p29_G1.566;9bf33dc9-e086-43d1-ad15-933b8ef58241|22	40	+	17	29875	255,0,0	4	732,3290,421,1228	0,13293,18191,28630
NC_045512.2	17	29876	p29_G1.566;a6a5e7c6-e049-406d-ab26-395b3fede97a|21	40	+	17	29876	255,0,0	4	732,3290,421,1229	0,13293,18191,28630
NC_045512.2	17	29876	p29_G1.567;afa373a9-a172-442c-ad78-eb46a6877edd|5	40	+	17	29876	255,0,0	3	732,3667,734	0,13293,29125
NC_045512.2	17	29876	p29_G1.568;554292c8-1ab9-45d4-bbc1-04daaf075a03|17	40	+	17	29876	255,0,0	3	732,3730,500	0,13293,29359
NC_045512.2	17	29877	p29_G1.569;9032b4bc-d5fe-4c36-8138-ed3dc7821f01|5	40	+	17	29877	255,0,0	3	732,3323,580	0,13293,29280
NC_045512.2	17	29877	p29_G1.570;4c345e21-708f-42d1-9d05-f59985f6527c|7	40	+	17	29877	255,0,0	3	732,3940,524	0,13293,29336
NC_045512.2	17	29878	p29_G1.571;cluster_67	40	+	17	29878	255,0,0	4	496,2774,1111,398	0,2508,16189,29463
NC_045512.2	17	29881	p29_G1.572;cluster675.fasta:2	40	+	17	29881	255,0,0	4	732,1846,1318,436	0,13293,15494,29428
NC_045512.2	18	4106	p29_G1.573;cluster715.fasta:2	40	+	18	4106	255,0,0	2	2067,1620	0,2468
NC_045512.2	18	13757	p29_G1.574;5a43c61a-a65c-4ccc-b3f4-3c6a71c29c9b|86	40	+	18	13757	255,0,0	2	731,447	0,13292
NC_045512.2	18	15289	p29_G1.575;488b4fba-3aab-4f5a-8139-99bb9f706e8f|6	40	+	18	15289	255,0,0	3	731,1848,73	0,13292,15198
NC_045512.2	18	16550	p29_G1.576;f1101519-1edf-41ba-a368-e1645826d5cb|18	40	+	18	16550	255,0,0	2	731,3240	0,13292
NC_045512.2	18	16748	p29_G1.577;5acdfa6f-2988-44b1-a95b-6c24e42a9891|11	40	+	18	16748	255,0,0	3	731,1849,1532	0,13292,15198
NC_045512.2	18	29478	p29_G1.578;ed49cff5-dd02-4008-bf2a-231a5453510a|7	40	+	18	29478	255,0,0	3	731,3519,33	0,13292,29427
NC_045512.2	18	29837	p29_G1.579;9bd3dc1d-eb13-4d0e-a3ff-e16e3a12649b|116	40	+	18	29837	255,0,0	3	731,3443,714	0,13292,29105
NC_045512.2	18	29871	p29_G1.580;4aa7247d-06df-4bd4-9ea5-146b7f628095|34	40	+	18	29871	255,0,0	3	731,2697,621	0,13292,29232
NC_045512.2	18	29871	p29_G1.581;6f2f6708-e7d9-4246-93cd-46802d498aa9|17	40	+	18	29871	255,0,0	3	731,2951,571	0,13292,29282
NC_045512.2	18	29871	p29_G1.582;5a304bff-da33-4959-8311-018f0b4f17ca|43	40	+	18	29871	255,0,0	3	731,3914,386	0,13292,29467
NC_045512.2	18	29872	p29_G1.583;cluster_127	40	+	18	29872	255,0,0	3	46,866,182	0,28236,29672
NC_045512.2	18	29872	p29_G1.584;cluster1874.fasta:2	40	+	18	29872	255,0,0	4	731,3070,157,576	0,13292,16664,29278
NC_045512.2	18	29873	p29_G1.585;7e19cbc0-1b3c-4370-b3fc-6f683637d50a|7	40	+	18	29873	255,0,0	3	731,3532,345	0,13292,29510
NC_045512.2	18	29873	p29_G1.586;5cf25ec3-8630-4635-bce1-d90cf05aa850|6	40	+	18	29873	255,0,0	3	731,3869,493	0,13292,29362
NC_045512.2	41	29871	p29_G1.586;c141499d-07a7-4f7b-b34a-6dc5acd70805|39	40	+	41	29871	255,0,0	3	708,3869,491	0,13269,29339
NC_045512.2	18	29873	p29_G1.587;cluster1805.fasta:2	40	+	18	29873	255,0,0	3	731,4746,523	0,13292,29332
NC_045512.2	18	29874	p29_G1.588;aac37b99-fd17-4ea3-9b8c-908623ed177c|5	40	+	18	29874	255,0,0	4	731,3116,312,586	0,13292,18220,29270
NC_045512.2	18	29874	p29_G1.589;fc75c2b3-b416-4359-bd63-aefd69531367|16	40	+	18	29874	255,0,0	3	731,3786,454	0,13292,29402
NC_045512.2	18	29875	p29_G1.590;cluster_39	40	+	18	29875	255,0,0	4	731,2503,1486,540	0,13292,16748,29317
NC_045512.2	18	29875	p29_G1.591;13c10aef-e8dc-42eb-8e20-e7e6c3469271|6	40	+	18	29875	255,0,0	3	731,2596,455	0,13292,29402
NC_045512.2	18	29875	p29_G1.592;895b6266-cc5d-42b7-a302-e4075e5241b3|31	40	+	18	29875	255,0,0	3	731,3020,484	0,13292,29373
NC_045512.2	18	29875	p29_G1.593;349922e3-d229-4700-ba33-4a52f68226de|8	40	+	18	29875	255,0,0	3	731,3091,568	0,13292,29289
NC_045512.2	18	29875	p29_G1.594;fc9bb83e-cdf5-4f32-a2fe-8ec08808a388|11	40	+	18	29875	255,0,0	3	731,5163,508	0,13292,29349
NC_045512.2	18	29876	p29_G1.595;49c19d11-723f-4b67-b1c6-e34e049dd495|15	40	+	18	29876	255,0,0	3	731,4185,809	0,13292,29049
NC_045512.2	18	29876	p29_G1.596;cluster_31	40	+	18	29876	255,0,0	4	3319,1897,333,620	0,4734,16375,29238
NC_045512.2	18	29878	p29_G1.597;a8f52ec7-8f7e-4804-a52d-668fd9a4d5e2|7	40	+	18	29878	255,0,0	2	743,531	0,29329
NC_045512.2	18	29884	p29_G1.598;d7b4a783-270a-4795-bd22-e8be00c0552c|5	40	+	18	29884	255,0,0	3	731,2016,712	0,13292,29154
NC_045512.2	19	14979	p29_G1.599;2f9ec8be-f736-4e46-8cbc-4c9b3918b0f5|56	40	+	19	14979	255,0,0	2	730,1669	0,13291
NC_045512.2	19	29874	p29_G1.600;ea6aea8f-4a3f-4552-a8c2-bb07846b854b|8	40	+	19	29874	255,0,0	3	47,390,1884	0,27365,27971
NC_045512.2	19	29875	p29_G1.601;cluster1172.fasta:2	40	+	19	29875	255,0,0	5	730,1854,626,554,430	0,13291,15203,16256,29426
NC_045512.2	19	29876	p29_G1.602;1724ff08-f92a-4ad9-bb91-1481159e1b03|6	40	+	19	29876	255,0,0	3	49,1238,564	0,15757,29293
NC_045512.2	22	29871	p29_G1.603;4173b37f-3575-4b9a-b431-bd0b2e38b597|9	40	+	22	29871	255,0,0	4	727,3609,165,521	0,13288,17318,29328
NC_045512.2	23	29874	p29_G1.604;a8fb42c6-44e5-491b-b785-66e335bb9fb3|20	40	+	23	29874	255,0,0	3	726,3449,393	0,13287,29458
NC_045512.2	23	29877	p29_G1.605;9a14d33d-bba1-4e08-897d-cdf923e7f85b|12	40	+	23	29877	255,0,0	3	726,3852,499	0,13287,29355
NC_045512.2	25	29871	p29_G1.606;218d9d88-e7fc-4ad5-b8e7-2d79e7b17b13|5	40	+	25	29871	255,0,0	3	724,3610,707	0,13285,29139
NC_045512.2	25	29881	p29_G1.607;bd45dcf3-adde-480d-b354-2c2a287f1fe8|6	40	+	25	29881	255,0,0	4	724,2419,1147,546	0,13285,15740,29310
NC_045512.2	33	29876	p29_G1.608;cluster901.fasta:2	40	+	33	29876	255,0,0	3	718,3520,419	0,13279,29424
NC_045512.2	40	29877	p29_G1.609;cluster1834.fasta:2	40	+	40	29877	255,0,0	5	709,1851,1154,76,432	0,13270,15180,16713,29405
NC_045512.2	41	29876	p29_G1.610;cluster1067.fasta:2	40	+	41	29876	255,0,0	3	713,4181,543	0,13280,29292
NC_045512.2	49	29871	p29_G1.611;cluster2103.fasta:2	40	+	49	29871	255,0,0	4	700,677,891,523	0,13261,14300,29299
NC_045512.2	51	29874	p29_G1.612;5837ca2c-cdf1-4caa-8606-f23ecd7229fc|242	40	+	51	29874	255,0,0	5	698,3110,160,434,665	0,13259,18418,28596,29158
NC_045512.2	53	29871	p29_G1.613;cluster1279.fasta:2	40	+	53	29871	255,0,0	3	696,3175,583	0,13257,29235
NC_045512.2	53	29872	p29_G1.614;cluster2108.fasta:2	40	+	53	29872	255,0,0	3	696,2949,379	0,13257,29440
NC_045512.2	54	13328	p29_G1.615;030c66a6-cead-4cba-ba89-164a1dc9f186|228	40	+	54	13328	255,0,0	2	695,18	0,13256
NC_045512.2	54	15349	p29_G1.616;cluster391.fasta:2	40	+	54	15349	255,0,0	2	695,2039	0,13256
NC_045512.2	54	29875	p29_G1.617;d6eecc08-ecdd-4453-b80e-88de1ac3e296|70	40	+	54	29875	255,0,0	3	695,2949,698	0,13256,29123
NC_045512.2	55	29877	p29_G1.618;cluster1619.fasta:2	40	+	55	29877	255,0,0	4	691,467,2010,390	0,13253,14105,29432
NC_045512.2	66	14312	p29_G1.619;708e7a60-482c-4184-af4d-ee6a12d22870|97	40	+	66	14312	255,0,0	2	683,1002	0,13244
NC_045512.2	66	29875	p29_G1.620;237712c0-9022-47b7-a76f-d3de35cc2c32|150	40	+	66	29875	255,0,0	3	683,3701,568	0,13244,29241
NC_045512.2	68	14203	p29_G1.621;cluster1446.fasta:2	40	+	68	14203	255,0,0	2	681,893	0,13242
NC_045512.2	68	29878	p29_G1.622;cluster1283.fasta:2	40	+	68	29878	255,0,0	3	681,3600,396	0,13242,29414
NC_045512.2	69	29874	p29_G1.623;cluster995.fasta:2	40	+	69	29874	255,0,0	3	680,3421,555	0,13241,29250
NC_045512.2	73	29871	p29_G1.624;cluster613.fasta:2	40	+	73	29871	255,0,0	3	676,3582,376	0,13237,29422
NC_045512.2	75	29871	p29_G1.625;cluster936.fasta:2	40	+	75	29871	255,0,0	4	672,2415,1149,758	0,13242,15697,29038
NC_045512.2	84	29872	p29_G1.626;cluster1396.fasta:2	40	+	84	29872	255,0,0	3	665,3981,701	0,13226,29087
NC_045512.2	87	29873	p29_G1.627;5b066ca2-bcb2-4856-9ec3-ccb7fd46215b|28	40	+	87	29873	255,0,0	3	662,4191,566	0,13223,29220
NC_045512.2	88	29874	p29_G1.628;110811cf-371a-496d-a73f-0534e9e8558d|40	40	+	88	29874	255,0,0	3	661,4437,456	0,13222,29330
NC_045512.2	90	14921	p29_G1.629;cluster678.fasta:2	40	+	90	14921	255,0,0	2	659,1611	0,13220
NC_045512.2	92	29878	p29_G1.630;ff62150c-eb0c-44fb-8f2c-0e2022bcb931|5	40	+	92	29878	255,0,0	3	657,3529,582	0,13218,29204
NC_045512.2	100	29873	p29_G1.631;cluster_51	40	+	100	29873	255,0,0	6	649,1100,2044,457,367,452	0,13210,14685,17110,17959,29321
NC_045512.2	129	750	p29_G1.632;cluster_141	40	+	129	750	255,0,0	2	104,341	0,280
NC_045512.2	131	29876	p29_G1.633;cluster_78	40	+	131	29876	255,0,0	3	618,2803,474	0,13179,29271
NC_045512.2	133	29874	p29_G1.634;cluster219.fasta:2	40	+	133	29874	255,0,0	4	616,2419,1157,762	0,13177,15632,28979
NC_045512.2	155	29879	p29_G1.635;cluster958.fasta:2	40	+	155	29879	255,0,0	3	594,4458,559	0,13155,29165
NC_045512.2	157	29876	p29_G1.636;488f6d38-1e35-4c4c-be6f-3b6be577ff3f|6	40	+	157	29876	255,0,0	4	592,3268,149,620	0,13153,17972,29099
NC_045512.2	159	29875	p29_G1.637;cc863634-c7de-4ed8-9d4e-6fd9babb8048|7	40	+	159	29875	255,0,0	3	590,3531,458	0,13151,29258
NC_045512.2	164	29873	p29_G1.638;cluster_45	40	+	164	29873	255,0,0	4	582,3070,261,669	0,13144,23479,29040
NC_045512.2	180	29873	p29_G1.639;ab94ac26-9918-4d4d-8c1c-8748196cc57d|13	40	+	180	29873	255,0,0	3	569,3417,564	0,13130,29129
NC_045512.2	183	29871	p29_G1.640;bccf51e2-dfcc-4f22-b76b-466801e0f602|12	40	+	183	29871	255,0,0	5	566,3110,160,434,662	0,13127,18286,28464,29026
NC_045512.2	183	29875	p29_G1.641;cluster1441.fasta:2	40	+	183	29875	255,0,0	3	566,4115,519	0,13127,29173
NC_045512.2	201	29877	p29_G1.641;cf88765e-6f22-40f3-a4c5-1a762ca8da10|13	40	+	201	29877	255,0,0	3	548,4115,521	0,13109,29155
NC_045512.2	186	29873	p29_G1.642;8493ddec-763a-4beb-bc5c-d02fd35ba162|5	40	+	186	29873	255,0,0	3	563,3622,563	0,13124,29124
NC_045512.2	194	29876	p29_G1.643;cluster1770.fasta:2	40	+	194	29876	255,0,0	4	555,2021,584,431	0,13116,16051,29251
NC_045512.2	194	29878	p29_G1.644;a38607cd-8b35-49d0-8d90-061f29fb921a|7	40	+	194	29878	255,0,0	3	555,2574,582	0,13116,29102
NC_045512.2	205	29873	p29_G1.645;cluster764.fasta:2	40	+	205	29873	255,0,0	3	544,3519,428	0,13105,29240
NC_045512.2	211	750	p29_G1.646;c85cc003-8fce-40c9-8904-45d9805b8f65|9	40	+	211	750	255,0,0	1	539	0
NC_045512.2	213	29882	p29_G1.647;cluster_144	40	+	213	29882	255,0,0	2	355,121	0,29548
NC_045512.2	246	29874	p29_G1.648;cluster1360.fasta:2	40	+	246	29874	255,0,0	4	503,1856,1607,429	0,13064,14976,29199
NC_045512.2	257	29877	p29_G1.648;cluster718.fasta:2	40	+	257	29877	255,0,0	4	492,1851,1606,432	0,13053,14966,29188
NC_045512.2	256	29871	p29_G1.649;cluster2159.fasta:2	40	+	256	29871	255,0,0	5	493,86,1107,1605,426	0,13054,13803,14968,29189
NC_045512.2	271	29871	p29_G1.650;730b42e5-879a-44aa-a258-b625b401c51b|5	40	+	271	29871	255,0,0	3	478,3417,618	0,13039,28982
NC_045512.2	271	29877	p29_G1.651;fdc5f1b0-5ecf-472c-a617-098d8509948e|5	40	+	271	29877	255,0,0	3	478,4032,397	0,13039,29209
NC_045512.2	285	29871	p29_G1.652;54be2092-94cb-49ba-9e4a-388f956599a8|22	40	+	285	29871	255,0,0	5	464,3110,160,434,662	0,13025,18184,28362,28924
NC_045512.2	290	29871	p29_G1.653;496afecc-d1c1-4a21-bd6e-5676075d0c01|27	40	+	290	29871	255,0,0	3	459,3787,522	0,13020,29059
NC_045512.2	295	29874	p29_G1.654;adf267a6-4d3f-4ece-953d-5e3d21a7c373|5	40	+	295	29874	255,0,0	3	454,2964,362	0,13015,29217
NC_045512.2	298	29875	p29_G1.655;aa5ffcc2-8249-4770-9341-2461302df956|5	40	+	298	29875	255,0,0	3	451,2973,466	0,13012,29111
NC_045512.2	300	29879	p29_G1.656;2e6ab5cf-15f8-459d-8d99-769eed028824|7	40	+	300	29879	255,0,0	3	449,3622,569	0,13010,29010
NC_045512.2	311	29871	p29_G1.657;c1ad0aaf-f332-4fc6-b336-1b1bdf7603cb|7	40	+	311	29871	255,0,0	3	438,3441,853	0,12999,28707
NC_045512.2	311	29874	p29_G1.658;cluster_103	40	+	311	29874	255,0,0	4	438,178,2061,580	0,12999,13525,28983
NC_045512.2	311	29878	p29_G1.659;cluster389.fasta:2	40	+	311	29878	255,0,0	4	438,1849,1613,433	0,12999,14905,29134
NC_045512.2	313	29876	p29_G1.660;6e9b3e1b-df29-4f55-a161-c2f82a3ead68|10	40	+	313	29876	255,0,0	3	436,4192,487	0,12997,29076
NC_045512.2	326	29875	p29_G1.661;216dd44e-e5be-4671-b006-5a870759c188|7	40	+	326	29875	255,0,0	3	423,3519,567	0,12984,28982
NC_045512.2	333	29876	p29_G1.662;cluster1086.fasta:2	40	+	333	29876	255,0,0	5	416,3117,148,434,667	0,12977,18148,28314,28876
NC_045512.2	337	29874	p29_G1.663;09b7db59-0599-4665-9dc4-54e781170d2e|6	40	+	337	29874	255,0,0	3	412,3541,524	0,12973,29013
NC_045512.2	340	29873	p29_G1.664;7dc969e6-fb04-48d4-abf4-6ea19ad0c558|11	40	+	340	29873	255,0,0	3	409,3698,564	0,12970,28969
NC_045512.2	344	29872	p29_G1.665;b52ee153-06d5-4d9a-be98-176e7af9edd4|5	40	+	344	29872	255,0,0	3	405,4280,530	0,12966,28998
NC_045512.2	348	29871	p29_G1.666;36fdfb6e-45a0-4178-a4c9-99a9333a69a7|17	40	+	348	29871	255,0,0	3	401,3531,454	0,12962,29069
NC_045512.2	360	29874	p29_G1.666;cluster496.fasta:2	40	+	360	29874	255,0,0	3	386,3534,457	0,12947,29057
NC_045512.2	348	29874	p29_G1.667;f0c11641-2176-4a84-9222-58cbda818067|5	40	+	348	29874	255,0,0	3	401,3605,597	0,12962,28929
NC_045512.2	373	29874	p29_G1.668;cluster405.fasta:2	40	+	373	29874	255,0,0	4	380,1844,1613,429	0,12941,14843,29072
NC_045512.2	381	29874	p29_G1.669;d46c36da-a2c2-41a4-87b1-31b38e408163|14	40	+	381	29874	255,0,0	3	368,2866,378	0,12929,29115
NC_045512.2	382	29874	p29_G1.670;aec65349-620f-4eb0-9042-16c9b71aa084|6	40	+	382	29874	255,0,0	3	367,4032,394	0,12928,29098
NC_045512.2	386	29871	p29_G1.671;5adee90a-cd96-4f53-91d0-76b5152a1561|8	40	+	386	29871	255,0,0	3	363,3622,561	0,12924,28924
NC_045512.2	401	29871	p29_G1.672;cluster416.fasta:6	40	+	401	29871	255,0,0	4	348,1090,2045,426	0,12909,14383,29044
NC_045512.2	402	29871	p29_G1.673;97e11f34-3f1b-4778-99fc-017249fcc01e|69	40	+	402	29871	255,0,0	4	347,3149,320,590	0,12908,17826,28879
NC_045512.2	403	29871	p29_G1.674;37b6196d-8613-4b75-b368-312e36e7edd3|5	40	+	403	29871	255,0,0	3	346,3557,501	0,12907,28967
NC_045512.2	403	29873	p29_G1.675;6b247557-bb5f-4c8f-8969-4bf976b329ce|5	40	+	403	29873	255,0,0	3	346,3003,371	0,12907,29099
NC_045512.2	409	29871	p29_G1.676;5e3f2f38-a436-4424-adf7-b96ed1b2b2e7|9	40	+	409	29871	255,0,0	3	340,3455,597	0,12901,28865
NC_045512.2	414	744	p29_G1.677;d7458ddc-8bbd-4222-99a1-4d36de0c7b01|6	40	+	414	744	255,0,0	1	330	0
NC_045512.2	415	29874	p29_G1.678;3b7dcf9b-b562-4f7d-b762-06dc7239cdb8|5	40	+	415	29874	255,0,0	3	334,2576,577	0,12895,28882
NC_045512.2	416	29876	p29_G1.679;62010485-9943-4383-ad50-dbffe9cf4100|9	40	+	416	29876	255,0,0	3	333,4115,520	0,12894,28940
NC_045512.2	424	29856	p29_G1.680;cluster1776.fasta:2	40	+	424	29856	255,0,0	5	4270,662,1559,320,574	0,13572,14476,17804,28858
NC_045512.2	434	29873	p29_G1.681;00f623b8-9a00-4455-918d-5c1de8624de6|10	40	+	434	29873	255,0,0	5	315,1849,1058,474,428	0,12876,14782,15921,29011
NC_045512.2	447	29874	p29_G1.682;4ad48dc1-5915-4a19-b1ee-79eb25eab286|16	40	+	447	29874	255,0,0	3	302,3416,562	0,12863,28865
NC_045512.2	451	29873	p29_G1.683;cluster1784.fasta:2	40	+	451	29873	255,0,0	4	298,1848,1613,428	0,12859,14765,28994
NC_045512.2	454	29871	p29_G1.684;a9610606-944d-4e95-b40b-4a830916a4c5|40	40	+	454	29871	255,0,0	3	295,3586,373	0,12856,29044
NC_045512.2	456	29868	p29_G1.685;8405b79a-c453-4d27-bbe4-983016c4bdd9|59	40	+	456	29868	255,0,0	3	293,3412,402	0,12854,29010
NC_045512.2	467	29876	p29_G1.686;a6f841ee-952b-42e1-860b-b69aea35dbce|5	40	+	467	29876	255,0,0	4	282,4257,402,372	0,12843,28288,29037
NC_045512.2	469	29873	p29_G1.687;48a93796-08b3-4ef6-8af6-cf27365fb14c|68	40	+	469	29873	255,0,0	3	280,3531,456	0,12841,28948
NC_045512.2	479	29871	p29_G1.687;cluster1698.fasta:2	40	+	479	29871	255,0,0	3	270,3531,454	0,12831,28938
NC_045512.2	477	29872	p29_G1.688;f166dc68-a595-46b7-839d-afc1fb1c4ce2|7	40	+	477	29872	255,0,0	3	272,4032,392	0,12833,29003
NC_045512.2	486	29871	p29_G1.689;cluster1909.fasta:2	40	+	486	29871	255,0,0	3	263,3602,535	0,12824,28850
NC_045512.2	487	29874	p29_G1.690;be49f7a2-eaf0-42cf-b44f-27d0b90579ab|5	40	+	487	29874	255,0,0	3	262,3699,341	0,12823,29046
NC_045512.2	522	29876	p29_G1.691;79eac73b-20d4-4a2e-b298-e6991c488cb0|6	40	+	522	29876	255,0,0	3	227,3519,568	0,12788,28786
NC_045512.2	493	29876	p29_G1.691;5c975c3c-7c46-4d28-9520-361ca638bb2b|5	40	+	493	29876	255,0,0	3	256,3519,566	0,12817,28817
NC_045512.2	520	29871	p29_G1.692;cluster1980.fasta:2	40	+	520	29871	255,0,0	3	229,3531,454	0,12790,28897
NC_045512.2	532	724	p29_G1.693;c1e8e097-98ef-4b45-a21e-e5176c153316|16	40	+	532	724	255,0,0	1	192	0
NC_045512.2	534	29871	p29_G1.694;599d3338-9f77-4a7f-a642-a1e6076a1581|29	40	+	534	29871	255,0,0	4	215,2419,1157,759	0,12776,15231,28578
NC_045512.2	539	29874	p29_G1.695;aaa2dd7e-9c43-4612-8488-dbeb0a2285b0|12	40	+	539	29874	255,0,0	3	210,3605,597	0,12771,28738
NC_045512.2	544	29880	p29_G1.696;95f7176e-dd48-4c2c-a705-d295b1af063a|5	40	+	544	29880	255,0,0	3	205,3621,573	0,12766,28763
NC_045512.2	560	29874	p29_G1.697;c494e084-1a25-4bcd-b20f-93712c975934|19	40	+	560	29874	255,0,0	3	189,3531,457	0,12750,28857
NC_045512.2	563	29872	p29_G1.698;85a247b5-d115-48e1-a6ef-f9c0719f85b3|8	40	+	563	29872	255,0,0	3	186,3787,523	0,12747,28786
NC_045512.2	567	29875	p29_G1.699;84cda9fb-f9cd-4a4b-93b5-26aee36bc625|24	40	+	567	29875	255,0,0	5	182,3110,160,434,666	0,12743,17902,28080,28642
NC_045512.2	573	29871	p29_G1.700;39ceeb53-ae05-426a-a783-cf03f19de09d|24	40	+	573	29871	255,0,0	3	176,2868,374	0,12737,28924
NC_045512.2	576	29871	p29_G1.701;8582e45e-0f2a-498f-b126-a6b99b4038d5|6	40	+	576	29871	255,0,0	3	173,3612,759	0,12734,28536
NC_045512.2	589	29873	p29_G1.702;e2094afc-bb5e-4651-b1dc-f01f8d3f42fb|16	40	+	589	29873	255,0,0	3	160,3697,567	0,12721,28717
NC_045512.2	590	29871	p29_G1.703;cluster1957.fasta:2	40	+	590	29871	255,0,0	3	159,3444,565	0,12720,28716
NC_045512.2	608	29876	p29_G1.704;a2cdc0cb-0416-4300-9a3b-a061297f7ce9|5	40	+	608	29876	255,0,0	4	141,4261,397,372	0,12702,28152,28896
NC_045512.2	612	29876	p29_G1.705;fa03f145-ed5c-4a57-a17f-15cd4e80e18d|5	40	+	612	29876	255,0,0	3	137,3415,568	0,12698,28696
NC_045512.2	617	29878	p29_G1.706;590c4d8a-4b7f-4d1d-bee1-5adc5122a8b0|7	40	+	617	29878	255,0,0	3	132,3787,529	0,12693,28732
NC_045512.2	632	29874	p29_G1.707;6da4a5b3-20f0-4d24-9df5-0603e0704640|19	40	+	632	29874	255,0,0	3	117,4115,518	0,12678,28724
NC_045512.2	637	29876	p29_G1.708;68b196c5-b1d0-48e5-b9e7-1117fdb256f5|6	40	+	637	29876	255,0,0	3	112,3455,602	0,12673,28637
NC_045512.2	644	29877	p29_G1.709;7690df85-e566-48d9-8baa-7cfdd58ab836|15	40	+	644	29877	255,0,0	3	105,3414,559	0,12666,28674
NC_045512.2	649	29871	p29_G1.710;a3f8af12-b28f-4379-8504-725512d1f523|5	40	+	649	29871	255,0,0	3	100,4280,529	0,12661,28693
NC_045512.2	649	29871	p29_G1.711;bc6543af-6387-4e05-9040-335911ac38be|5	40	+	649	29871	255,0,0	3	100,5117,451	0,12661,28771
NC_045512.2	649	29874	p29_G1.712;af32cef0-d244-4153-b8bb-8967fa30285e|5	40	+	649	29874	255,0,0	4	100,2066,904,372	0,12661,14760,28853
NC_045512.2	657	29878	p29_G1.713;cluster1696.fasta:2	40	+	657	29878	255,0,0	4	92,1848,1613,433	0,12653,14559,28788
NC_045512.2	662	29872	p29_G1.714;3a902828-dd18-4176-916a-93d95009ff4f|6	40	+	662	29872	255,0,0	3	87,3603,477	0,12648,28733
NC_045512.2	662	29876	p29_G1.715;ab76027a-0656-4529-a8b3-b717cc3edd19|7	40	+	662	29876	255,0,0	3	87,2578,579	0,12648,28635
NC_045512.2	674	29873	p29_G1.716;cluster612.fasta:2	40	+	674	29873	255,0,0	3	75,3519,563	0,12636,28636
NC_045512.2	665	29874	p29_G1.716;5b5129bf-b6fa-43b6-ac61-1e20ffede152|5	40	+	665	29874	255,0,0	3	84,3519,564	0,12645,28645
NC_045512.2	696	29874	p29_G1.716;d1d48581-8d55-4d6e-a577-6f273354f0ab|6	40	+	696	29874	255,0,0	3	53,3519,566	0,12614,28612
NC_045512.2	670	29871	p29_G1.717;fca49721-84aa-4f13-b3b6-542b6fa1b7b4|12	40	+	670	29871	255,0,0	4	79,3149,320,589	0,12640,17558,28612
NC_045512.2	671	29874	p29_G1.718;bbba809e-e4ec-406d-8c02-a3dc36933c28|9	40	+	671	29874	255,0,0	3	78,3586,376	0,12639,28827
NC_045512.2	679	29871	p29_G1.719;102c32c9-a7ec-43b0-a710-f2d6e2c2c322|5	40	+	679	29871	255,0,0	3	70,3557,501	0,12631,28691
NC_045512.2	683	29873	p29_G1.720;06b4f414-2cf3-4bc9-b09e-e16445e63120|5	40	+	683	29873	255,0,0	3	66,5188,373	0,12627,28817
NC_045512.2	684	29874	p29_G1.721;d13d984d-4891-46d1-806b-e5cad209cccd|5	40	+	684	29874	255,0,0	3	65,2973,465	0,12626,28725
NC_045512.2	697	15491	p29_G1.722;cluster2045.fasta:2	40	+	697	15491	255,0,0	2	52,2181	0,12613
NC_045512.2	703	29874	p29_G1.723;b85042a9-327f-4c71-94cd-5072f234bdbb|5	40	+	703	29874	255,0,0	3	46,5169,482	0,12607,28689
NC_045512.2	1085	29874	p29_G1.724;cluster_13	40	+	1085	29874	255,0,0	4	3529,1458,1619,119	0,25322,26915,28670
NC_045512.2	2334	29876	p29_G1.725;cluster_56	40	+	2334	29876	255,0,0	2	4435,468	0,27074
NC_045512.2	3101	29876	p29_G1.726;cluster394.fasta:2	40	+	3101	29876	255,0,0	2	2041,2105	0,24670
NC_045512.2	5521	29874	p29_G1.727;cluster744.fasta:2	40	+	5521	29874	255,0,0	3	389,287,457	0,11033,23896
NC_045512.2	5540	5977	p29_G1.728;cluster2047.fasta:2	40	+	5540	5977	255,0,0	1	437	0
NC_045512.2	6563	29876	p29_G1.729;cluster_115	40	+	6563	29876	255,0,0	2	644,1403	0,21910
NC_045512.2	6951	29876	p29_G1.730;cluster_0	40	+	6951	29876	255,0,0	1	22925	0
NC_045512.2	7239	29873	p29_G1.731;cluster_128	40	+	7239	29873	255,0,0	2	709,392	0,22242
NC_045512.2	8697	29874	p29_G1.732;cluster_114	40	+	8697	29874	255,0,0	2	1649,427	0,20750
NC_045512.2	13083	13363	p29_G1.733;cluster1085.fasta:2	40	+	13083	13363	255,0,0	1	280	0
NC_045512.2	13228	29875	p29_G1.734;cluster888.fasta:2	40	+	13228	29875	255,0,0	2	3787,564	0,16083
NC_045512.2	13310	16912	p29_G1.735;cluster1719.fasta:4	40	+	13310	16912	255,0,0	1	3602	0
NC_045512.2	13310	29872	p29_G1.736;cluster1344.fasta:2	40	+	13310	29872	255,0,0	3	2426,1133,534	0,2462,16028
NC_045512.2	13310	29873	p29_G1.737;4dc28715-c2fb-407a-8956-3751b455140a|5	40	+	13310	29873	255,0,0	2	3701,340	0,16223
NC_045512.2	13310	29875	p29_G1.738;cluster94.fasta:2	40	+	13310	29875	255,0,0	2	3605,534	0,16031
NC_045512.2	13310	29876	p29_G1.739;a3ed4d92-368a-4992-9a75-afe6b060effb|7	40	+	13310	29876	255,0,0	2	3137,636	0,15930
NC_045512.2	13310	29877	p29_G1.740;2a74f7b0-24c8-469b-9146-60278c0ed68e|9	40	+	13310	29877	255,0,0	4	3110,160,434,668	0,5159,15337,15899
NC_045512.2	13312	29871	p29_G1.741;23ecf5ab-945b-4ba5-b3e1-7039428e909f|5	40	+	13312	29871	255,0,0	2	3889,551	0,16008
NC_045512.2	13314	29874	p29_G1.742;c935d32a-0dba-47e1-ba0c-1533e7a9e6bb|7	40	+	13314	29874	255,0,0	3	3264,149,618	0,4815,15942
NC_045512.2	13338	29875	p29_G1.743;f6ea5a65-b221-41a3-838a-9368911b9664|5	40	+	13338	29875	255,0,0	3	1822,1613,430	0,1878,16107
NC_045512.2	13317	29876	p29_G1.743;851bcacf-f107-486d-8e9c-3ea77ad6bc93|6	40	+	13317	29876	255,0,0	3	1842,1613,431	0,1899,16128
NC_045512.2	13315	29877	p29_G1.743;cluster1079.fasta:2	40	+	13315	29877	255,0,0	3	1843,1613,432	0,1901,16130
NC_045512.2	13330	29868	p29_G1.743;cluster1402.fasta:2	40	+	13330	29868	255,0,0	3	1828,1613,423	0,1886,16115
NC_045512.2	13325	29875	p29_G1.743;cluster862.fasta:2	40	+	13325	29875	255,0,0	3	1835,1613,430	0,1891,16120
NC_045512.2	13317	16875	p29_G1.744;cluster1098.fasta:2	40	+	13317	16875	255,0,0	1	3558	0
NC_045512.2	13320	14072	p29_G1.745;b60097f1-0ce4-4476-b87d-b5bfa843dbd2|8	40	+	13320	14072	255,0,0	1	752	0
NC_045512.2	13323	29875	p29_G1.746;813a5a35-70e3-4bee-8836-d5856e14bb4e|11	40	+	13323	29875	255,0,0	2	3592,598	0,15954
NC_045512.2	13324	29872	p29_G1.747;5e0a8081-4c2a-4ca0-b358-790626406fba|5	40	+	13324	29872	255,0,0	2	4266,530	0,16018
NC_045512.2	13329	29871	p29_G1.748;c65a2b07-7b0e-47d6-b7aa-767ad3070e75|5	40	+	13329	29871	255,0,0	2	3573,572	0,15970
NC_045512.2	13330	13760	p29_G1.749;cluster1071.fasta:2	40	+	13330	13760	255,0,0	1	430	0
NC_045512.2	13330	29871	p29_G1.750;06b7611d-c556-4f87-b5ca-5a56b23f5e2b|18	40	+	13330	29871	255,0,0	2	3600,563	0,15978
NC_045512.2	13333	29871	p29_G1.751;3b0a404b-cbd7-47d8-a7e2-c2b2b294e6d4|5	40	+	13333	29871	255,0,0	3	3371,306,727	0,4861,15811
NC_045512.2	13335	14739	p29_G1.752;37626851-fb79-46b7-876a-9661cc100798|5	40	+	13335	14739	255,0,0	1	1404	0
NC_045512.2	13339	29871	p29_G1.753;7c0809a0-dff1-42d8-b904-86b82252ab4d|5	40	+	13339	29871	255,0,0	2	3412,853	0,15679
NC_045512.2	13341	29876	p29_G1.754;cluster_101	40	+	13341	29876	255,0,0	4	483,1046,1059,431	0,931,2429,16104
NC_045512.2	13341	29876	p29_G1.755;d45e79c0-f6f2-4aa3-b9c7-9abacd6b55d2|29	40	+	13341	29876	255,0,0	2	2837,379	0,16156
NC_045512.2	13342	29873	p29_G1.756;cluster967.fasta:2	40	+	13342	29873	255,0,0	4	1816,628,708,428	0,1874,2779,16103
NC_045512.2	13346	29876	p29_G1.757;6ad12967-129b-4078-9a34-ee8ab1e9a06b|18	40	+	13346	29876	255,0,0	2	3377,563	0,15967
NC_045512.2	13351	29871	p29_G1.758;cluster1797.fasta:2	40	+	13351	29871	255,0,0	2	2369,390	0,16130
NC_045512.2	13353	29871	p29_G1.759;281a4519-7983-488f-aa05-d5b7d2a21c7e|22	40	+	13353	29871	255,0,0	4	3067,160,434,662	0,5116,15294,15856
NC_045512.2	13356	29874	p29_G1.760;110a012c-13c1-46e2-bda2-b0c8f22fcc20|5	40	+	13356	29874	255,0,0	3	3245,186,667	0,4852,15851
NC_045512.2	13356	29874	p29_G1.761;977cf1a3-20dd-4ba1-887a-5ced48ac1304|7	40	+	13356	29874	255,0,0	2	5059,525	0,15993
NC_045512.2	13358	29874	p29_G1.762;0c0b4eac-9547-4b62-b6eb-fa94b4b4576a|5	40	+	13358	29874	255,0,0	3	1800,895,715	0,1858,15801
NC_045512.2	13359	29871	p29_G1.763;5e9cc6aa-6f53-4b1a-bd27-2986d8957987|7	40	+	13359	29871	255,0,0	2	4146,521	0,15991
NC_045512.2	13359	29886	p29_G1.764;f631b59d-230e-46ef-bfa3-0564f2d2f6cd|5	40	+	13359	29886	255,0,0	2	2914,373	0,16154
NC_045512.2	13366	29875	p29_G1.765;609764a7-c862-47dd-9643-b4281bf9c042|8	40	+	13366	29875	255,0,0	2	3465,565	0,15944
NC_045512.2	13385	29873	p29_G1.765;43e72d28-23cd-467e-9d27-c8ebfff7b6c2|5	40	+	13385	29873	255,0,0	2	3444,564	0,15924
NC_045512.2	13372	29872	p29_G1.766;82acd44f-55d3-46ec-bceb-2246f29b35fc|5	40	+	13372	29872	255,0,0	2	4991,503	0,15997
NC_045512.2	13373	29876	p29_G1.767;8b2cb8ed-fea8-496e-97b3-16edf31e4085|5	40	+	13373	29876	255,0,0	2	3549,764	0,15739
NC_045512.2	13377	29871	p29_G1.768;835cfe5d-52e5-42e3-8305-9800dcf67a1f|18	40	+	13377	29871	255,0,0	4	1782,1058,474,426	0,1839,2978,16068
NC_045512.2	13388	29873	p29_G1.769;19af8588-b3b2-463e-ac75-a7870d0a7df5|13	40	+	13388	29873	255,0,0	2	2925,371	0,16114
NC_045512.2	13392	29874	p29_G1.770;07090f27-4386-4198-b5a2-cad5bd98f47c|5	40	+	13392	29874	255,0,0	2	3333,622	0,15860
NC_045512.2	13394	29874	p29_G1.771;cluster570.fasta:2	40	+	13394	29874	255,0,0	2	2901,405	0,16075
NC_045512.2	13397	29875	p29_G1.772;bdf0b41c-ef7a-46cf-a995-3e2d2b563100|11	40	+	13397	29875	255,0,0	2	3617,563	0,15915
NC_045512.2	13408	15388	p29_G1.773;cluster324.fasta:2	40	+	13408	15388	255,0,0	1	1980	0
NC_045512.2	13408	29871	p29_G1.774;f1b68c5b-fa57-48d5-b83e-09b24d6fa53e|5	40	+	13408	29871	255,0,0	3	3296,306,727	0,4786,15736
NC_045512.2	13410	29873	p29_G1.775;a501ba0b-25cc-4a68-96b3-6f9fab6be6e8|35	40	+	13410	29873	255,0,0	2	3687,524	0,15939
NC_045512.2	13418	29876	p29_G1.776;cluster736.fasta:2	40	+	13418	29876	255,0,0	2	3494,541	0,15917
NC_045512.2	13423	29874	p29_G1.777;3f7b5c58-bdd0-4562-84f5-48735d7bac9d|6	40	+	13423	29874	255,0,0	2	3606,536	0,15915
NC_045512.2	13423	29876	p29_G1.778;d1095613-d4bc-47b0-a304-45ceba090f26|8	40	+	13423	29876	255,0,0	2	5002,459	0,15994
NC_045512.2	13424	29871	p29_G1.779;881ffe53-6c05-4423-a9aa-ebfedf945101|20	40	+	13424	29871	255,0,0	2	2464,574	0,15873
NC_045512.2	13424	29871	p29_G1.780;3f38fa32-08b0-41e5-bb72-30ff30cd75a9|5	40	+	13424	29871	255,0,0	2	3326,854	0,15593
NC_045512.2	13426	29873	p29_G1.781;fa1e88fd-631b-4b5f-b6f8-3e76d618939a|37	40	+	13426	29873	255,0,0	2	3999,517	0,15930
NC_045512.2	13430	29871	p29_G1.782;cluster1597.fasta:2	40	+	13430	29871	255,0,0	3	1145,2938,516	0,1197,15925
NC_045512.2	13430	29876	p29_G1.783;54366033-6041-4707-8e51-c853909b7b52|5	40	+	13430	29876	255,0,0	2	2853,467	0,15979
NC_045512.2	13438	29877	p29_G1.784;6e6b5dc2-cec3-4dde-bd15-0afceb61091a|5	40	+	13438	29877	255,0,0	2	3401,581	0,15858
NC_045512.2	13441	29874	p29_G1.785;cluster351.fasta:8	40	+	13441	29874	255,0,0	6	1721,1145,53,173,63,336	0,1758,2935,3019,3321,16097
NC_045512.2	13446	29873	p29_G1.786;bf384f1e-5d8f-4e75-a080-43d68abf0335|6	40	+	13446	29873	255,0,0	2	3778,451	0,15976
NC_045512.2	13455	29875	p29_G1.787;70684cdc-f53e-4ea6-8303-b603bcf8d2f2|5	40	+	13455	29875	255,0,0	2	3276,603	0,15817
NC_045512.2	13456	29873	p29_G1.788;2aba4beb-6c9d-4a0c-8e49-bbb81add9541|24	40	+	13456	29873	255,0,0	2	483,404	0,16013
NC_045512.2	13461	29875	p29_G1.789;5844ed70-a90b-4d5a-ae76-72fb0d010ec2|18	40	+	13461	29875	255,0,0	2	3881,395	0,16019
NC_045512.2	13461	29876	p29_G1.790;c0883ba7-d875-4ecd-9b7b-05497e6b1bda|7	40	+	13461	29876	255,0,0	2	3304,602	0,15813
NC_045512.2	13464	29876	p29_G1.791;695136bc-40ae-4bed-95b3-bc1391dfd180|5	40	+	13464	29876	255,0,0	2	3547,569	0,15843
NC_045512.2	13471	29871	p29_G1.792;421cbeef-ac25-47db-ab8a-acbdd1ee1ce6|18	40	+	13471	29871	255,0,0	2	2976,631	0,15769
NC_045512.2	13474	29871	p29_G1.793;aeade50e-c7a6-4871-90f3-90a0df4da7c7|6	40	+	13474	29871	255,0,0	2	4941,522	0,15875
NC_045512.2	13474	29878	p29_G1.794;cluster1295.fasta:2	40	+	13474	29878	255,0,0	5	479,860,1206,151,433	0,825,1742,3204,15971
NC_045512.2	13475	29872	p29_G1.795;cluster388.fasta:2	40	+	13475	29872	255,0,0	3	1685,1613,427	0,1741,15970
NC_045512.2	13477	29871	p29_G1.796;78b5e172-5476-4f0a-bb04-d7e34f193d40|5	40	+	13477	29871	255,0,0	3	4093,398,367	0,15282,16027
NC_045512.2	13477	29874	p29_G1.797;f4ec7369-9583-4178-8896-3febdc22ac9f|5	40	+	13477	29874	255,0,0	4	2943,160,434,665	0,4992,15170,15732
NC_045512.2	13477	29874	p29_G1.798;6d7bf660-ff0c-4479-ab8d-39384356125a|11	40	+	13477	29874	255,0,0	2	3248,564	0,15833
NC_045512.2	13485	29872	p29_G1.799;686401b1-4309-4ff6-939b-c86ddc7562c8|21	40	+	13485	29872	255,0,0	2	4105,530	0,15857
NC_045512.2	13487	29876	p29_G1.800;d5933a9c-11eb-49ea-b460-df744bbc91d7|6	40	+	13487	29876	255,0,0	2	4015,487	0,15902
NC_045512.2	13497	13874	p29_G1.801;7c109c91-3f9c-468b-8b42-7664afa38ae0|5	40	+	13497	13874	255,0,0	1	377	0
NC_045512.2	13497	29877	p29_G1.802;8009b15f-b046-4dcd-b893-f25b84080958|6	40	+	13497	29877	255,0,0	2	3418,600	0,15780
NC_045512.2	13501	29875	p29_G1.803;7580e8ad-a217-4aaf-9e23-84cf0cf546fc|24	40	+	13501	29875	255,0,0	2	3778,622	0,15752
NC_045512.2	13502	29871	p29_G1.804;cluster1872.fasta:2	40	+	13502	29871	255,0,0	2	3272,521	0,15848
NC_045512.2	13505	29873	p29_G1.805;fd089634-7d6d-41fa-b310-21f6c35925b6|5	40	+	13505	29873	255,0,0	2	4854,508	0,15860
NC_045512.2	13506	29875	p29_G1.806;e64a7d87-147d-42ca-b318-aadeb716351d|95	40	+	13506	29875	255,0,0	2	3335,458	0,15911
NC_045512.2	13508	29874	p29_G1.807;712dccab-64d5-45aa-9ec4-1fe9be095cae|7	40	+	13508	29874	255,0,0	3	3070,149,618	0,4621,15748
NC_045512.2	13528	29875	p29_G1.808;62a54940-b8c9-46a8-87ba-1af629e27dd0|5	40	+	13528	29875	255,0,0	2	3223,857	0,15490
NC_045512.2	13529	29874	p29_G1.809;4fa77eb3-b630-4fba-8192-00bd789804ba|5	40	+	13529	29874	255,0,0	2	2745,362	0,15983
NC_045512.2	13535	29876	p29_G1.810;2422cafd-b854-4b00-8990-89b28278eeb1|10	40	+	13535	29876	255,0,0	2	3194,569	0,15772
NC_045512.2	13551	29875	p29_G1.811;82f23a15-5132-4e16-98a1-5f58437a9c83|10	40	+	13551	29875	255,0,0	2	3424,542	0,15782
NC_045512.2	13552	29876	p29_G1.812;d127d8f5-2c0d-4b42-8f8b-a77b985efd97|10	40	+	13552	29876	255,0,0	2	3277,568	0,15756
NC_045512.2	13556	29873	p29_G1.812;c4b8a116-fe51-4f22-b02d-f3d074e48169|5	40	+	13556	29873	255,0,0	2	3273,565	0,15752
NC_045512.2	13554	29874	p29_G1.813;e6662789-5e12-4c6d-a659-c8df873a153d|5	40	+	13554	29874	255,0,0	2	3647,538	0,15782
NC_045512.2	13554	29878	p29_G1.814;a57cee91-53d9-4f91-a50f-591ba1d953d4|8	40	+	13554	29878	255,0,0	2	3368,766	0,15558
NC_045512.2	13556	29873	p29_G1.815;cluster98.fasta:2	40	+	13556	29873	255,0,0	3	1603,1613,428	0,1660,15889
NC_045512.2	13562	29871	p29_G1.816;d727ecca-e3b2-4297-9df5-5a7aa2158299|7	40	+	13562	29871	255,0,0	3	3142,306,727	0,4632,15582
NC_045512.2	13565	29876	p29_G1.817;1abb2c84-a099-474f-9e1d-5360df5513ad|5	40	+	13565	29876	255,0,0	2	3337,577	0,15734
NC_045512.2	13567	29874	p29_G1.818;d4b7d083-1d83-4183-b6f3-bac1c3f226cd|26	40	+	13567	29874	255,0,0	2	372,405	0,15902
NC_045512.2	13568	29876	p29_G1.819;c055a3f2-493d-49ea-b35f-9c09c297a177|6	40	+	13568	29876	255,0,0	2	4856,459	0,15849
NC_045512.2	13575	29874	p29_G1.820;7f7b474f-8123-4733-b2f1-be452d8e19bd|14	40	+	13575	29874	255,0,0	3	1801,904,372	0,1834,15927
NC_045512.2	13577	29872	p29_G1.821;5ce01d8e-d50e-4fb2-a65f-f8f986b3efa5|8	40	+	13577	29872	255,0,0	2	4902,480	0,15815
NC_045512.2	13587	29874	p29_G1.822;50b076ba-bed9-492b-a47f-3004e38e4dac|13	40	+	13587	29874	255,0,0	2	3755,394	0,15893
NC_045512.2	13588	29871	p29_G1.823;d739104a-8e54-499e-9f66-e96f129f9c7c|27	40	+	13588	29871	255,0,0	2	3342,563	0,15720
NC_045512.2	13592	29871	p29_G1.824;4586cb15-e38a-4bc0-a4c0-00948c672c94|10	40	+	13592	29871	255,0,0	2	3247,575	0,15704
NC_045512.2	13592	29876	p29_G1.825;e4e14fbc-8631-4a6c-87c2-274f9ae30e5e|7	40	+	13592	29876	255,0,0	2	2691,467	0,15817
NC_045512.2	13606	29871	p29_G1.826;5737a822-ad6c-4d99-9fb3-52884e80dd7d|10	40	+	13606	29871	255,0,0	2	2841,631	0,15634
NC_045512.2	13607	29871	p29_G1.827;2c20c289-d385-4ae3-885b-99d6ac5cc122|8	40	+	13607	29871	255,0,0	2	3144,853	0,15411
NC_045512.2	13608	29871	p29_G1.828;aaac82b4-5e97-4808-b4e8-e434f3a18222|7	40	+	13608	29871	255,0,0	3	1552,1613,426	0,1608,15837
NC_045512.2	13609	29877	p29_G1.829;86f7a683-393d-4b63-b156-19b417dfe5aa|5	40	+	13609	29877	255,0,0	2	3896,527	0,15741
NC_045512.2	13610	29871	p29_G1.830;88f40e4b-7368-483b-b439-c23bc51930a4|6	40	+	13610	29871	255,0,0	2	3257,501	0,15760
NC_045512.2	13618	29871	p29_G1.831;bfeb985d-e141-4319-a499-8ebbc94a8720|5	40	+	13618	29871	255,0,0	3	3128,38,607	0,4603,15646
NC_045512.2	13620	29873	p29_G1.831;cluster1783.fasta:2	40	+	13620	29873	255,0,0	3	3126,38,609	0,4601,15644
NC_045512.2	13625	29874	p29_G1.832;e2d7d462-bf7e-4782-a2ae-91cb29fe8759|26	40	+	13625	29874	255,0,0	4	2795,160,434,665	0,4844,15022,15584
NC_045512.2	13633	29876	p29_G1.833;e892cb4e-bc1a-4b13-a137-5da0dcc46c46|25	40	+	13633	29876	255,0,0	4	1522,1062,474,431	0,1579,2722,15812
NC_045512.2	13643	29877	p29_G1.834;0d82cc13-553d-4b44-b4f5-325994d5d098|5	40	+	13643	29877	255,0,0	2	3558,541	0,15693
NC_045512.2	13657	29876	p29_G1.835;9195a3fd-f101-42ee-8639-14a0a69253d6|20	40	+	13657	29876	255,0,0	3	3910,402,372	0,15098,15847
NC_045512.2	13658	29871	p29_G1.836;2cf2cf3e-4662-4059-9f19-0d053e039d03|23	40	+	13658	29871	255,0,0	2	3072,553	0,15660
NC_045512.2	13661	29874	p29_G1.837;cluster123.fasta:2	40	+	13661	29874	255,0,0	2	3168,429	0,15784
NC_045512.2	13663	29875	p29_G1.838;d7cd9ea3-4c7c-4516-8b65-ce2c7554a939|5	40	+	13663	29875	255,0,0	3	3041,291,752	0,4531,15460
NC_045512.2	13666	29895	p29_G1.839;cluster1336.fasta:2	40	+	13666	29895	255,0,0	2	4887,699	0,15530
NC_045512.2	13678	29877	p29_G1.840;9bb28377-b6cc-4f4f-8ea3-330e0b22905f|6	40	+	13678	29877	255,0,0	2	3151,567	0,15632
NC_045512.2	13681	29875	p29_G1.841;b07b654c-5d80-45f0-ad88-e48f673785c5|5	40	+	13681	29875	255,0,0	2	3909,533	0,15661
NC_045512.2	13688	29873	p29_G1.842;cluster320.fasta:2	40	+	13688	29873	255,0,0	3	2769,321,592	0,4541,15593
NC_045512.2	13699	29874	p29_G1.843;4dc37c5e-717d-4d8a-9049-e4513e2ecde9|13	40	+	13699	29874	255,0,0	2	3643,394	0,15781
NC_045512.2	13713	29865	p29_G1.844;7e4c165a-45db-4819-ae86-f4a5bdac5b68|6	40	+	13713	29865	255,0,0	2	2734,625	0,15527
NC_045512.2	13713	29865	p29_G1.844;cluster1817.fasta:2	40	+	13713	29865	255,0,0	2	2734,625	0,15527
NC_045512.2	13713	29874	p29_G1.845;2fb07816-b543-4f41-8ad1-9c3a83fa6463|12	40	+	13713	29874	255,0,0	2	3789,485	0,15676
NC_045512.2	13714	29875	p29_G1.846;64971fd8-5cb4-48f4-b087-8fc9cbf88737|6	40	+	13714	29875	255,0,0	2	2569,466	0,15695
NC_045512.2	13716	29871	p29_G1.847;4b7eae01-c845-4540-b31b-6730cb0edfdd|5	40	+	13716	29871	255,0,0	2	2558,359	0,15796
NC_045512.2	13717	29874	p29_G1.848;7329f56f-c32d-4765-b505-3e42b11e6599|47	40	+	13717	29874	255,0,0	2	3380,525	0,15632
NC_045512.2	13719	15014	p29_G1.849;484c6e65-638a-4b46-991f-7b1d65434e4e|6	40	+	13719	15014	255,0,0	1	1295	0
NC_045512.2	13719	29871	p29_G1.850;7899bd60-6e0e-4da9-94c8-2429d0029234|23	40	+	13719	29871	255,0,0	2	3295,559	0,15593
NC_045512.2	13721	29876	p29_G1.851;1b3adac3-bfd9-4113-be8a-024d639f7f4b|5	40	+	13721	29876	255,0,0	2	4704,459	0,15696
NC_045512.2	13757	29873	p29_G1.852;28122059-4a0c-450c-b5e9-106a1ca311bd|6	40	+	13757	29873	255,0,0	3	1402,1613,428	0,1459,15688
NC_045512.2	13728	29873	p29_G1.852;cluster1506.fasta:2	40	+	13728	29873	255,0,0	3	1438,1607,428	0,1494,15717
NC_045512.2	13745	29871	p29_G1.853;83bfe713-aeb3-4fb3-a61a-a8ec632f3ded|9	40	+	13745	29871	255,0,0	2	3084,563	0,15563
NC_045512.2	13750	29871	p29_G1.854;cluster147.fasta:2	40	+	13750	29871	255,0,0	5	303,2242,424,508,536	0,610,4455,14897,15585
NC_045512.2	13750	29871	p29_G1.855;b9dc8fae-9e82-4d7d-ac0b-bf2cd9387d6e|8	40	+	13750	29871	255,0,0	2	3279,533	0,15588
NC_045512.2	13754	29874	p29_G1.856;b34c6ffb-0572-4b6b-a5a2-b0dafccfe809|12	40	+	13754	29874	255,0,0	2	2134,577	0,15543
NC_045512.2	13758	29872	p29_G1.857;cluster252.fasta:2	40	+	13758	29872	255,0,0	2	3157,531	0,15583
NC_045512.2	13763	29875	p29_G1.858;96bfbc59-0e60-44c2-bb2d-fdc7a9d5e74e|82	40	+	13763	29875	255,0,0	2	2415,378	0,15734
NC_045512.2	13768	29871	p29_G1.859;6c525979-7322-4652-a306-f62ce033132c|9	40	+	13768	29871	255,0,0	2	3657,515	0,15588
NC_045512.2	13770	29875	p29_G1.860;cluster1342.fasta:2	40	+	13770	29875	255,0,0	2	4656,454	0,15651
NC_045512.2	13771	29874	p29_G1.861;fdb280d3-a5db-4095-8e13-7357a3f54d7b|7	40	+	13771	29874	255,0,0	2	3734,524	0,15579
NC_045512.2	13787	29875	p29_G1.862;42afb591-613c-4ffc-817e-02e24627c939|15	40	+	13787	29875	255,0,0	2	3128,598	0,15490
NC_045512.2	13788	29871	p29_G1.863;79863ff1-12ca-4072-9d9f-9ec9b06759d5|6	40	+	13788	29871	255,0,0	2	2525,369	0,15714
NC_045512.2	13796	16073	p29_G1.864;cluster192.fasta:2	40	+	13796	16073	255,0,0	2	1364,857	0,1420
NC_045512.2	13806	29874	p29_G1.865;022ef7d6-52d9-4063-9e9c-af3f34cfd70a|16	40	+	13806	29874	255,0,0	4	2614,160,434,665	0,4663,14841,15403
NC_045512.2	13809	29875	p29_G1.866;cluster634.fasta:2	40	+	13809	29875	255,0,0	3	1350,1613,430	0,1407,15636
NC_045512.2	13824	29873	p29_G1.866;cluster1467.fasta:2	40	+	13824	29873	255,0,0	3	1329,1610,430	0,1391,15619
NC_045512.2	13811	29635	p29_G1.867;cluster1185.fasta:2	40	+	13811	29635	255,0,0	3	1345,1614,190	0,1404,15634
NC_045512.2	13814	29880	p29_G1.868;fcfb173b-bb94-45e8-a722-f6e967047bfa|6	40	+	13814	29880	255,0,0	4	1344,1058,474,435	0,1402,2541,15631
NC_045512.2	13818	29871	p29_G1.869;cluster1908.fasta:2	40	+	13818	29871	255,0,0	2	3011,426	0,15627
NC_045512.2	13824	29871	p29_G1.870;7df66f14-dd8c-4976-87e6-e5ab6f6dd438|5	40	+	13824	29871	255,0,0	3	2754,149,615	0,4305,15432
NC_045512.2	13824	29871	p29_G1.871;9168ae0e-447d-48fd-a743-2e630a550197|5	40	+	13824	29871	255,0,0	2	3205,533	0,15514
NC_045512.2	13825	29871	p29_G1.872;3fd39d8e-f19b-4f90-a30f-8ca4cd113502|15	40	+	13825	29871	255,0,0	2	3765,529	0,15517
NC_045512.2	13833	29871	p29_G1.873;d07a4bd2-a263-4a96-b770-4444b51916af|184	40	+	13833	29871	255,0,0	2	2889,405	0,15633
NC_045512.2	13840	29871	p29_G1.874;c63cd6da-07ed-42fa-a810-13da947a16d1|14	40	+	13840	29871	255,0,0	2	341,494	0,15537
NC_045512.2	13841	29878	p29_G1.875;3513875b-6082-4f98-b8dd-f3f7664c38cf|5	40	+	13841	29878	255,0,0	2	3000,461	0,15576
NC_045512.2	13855	29873	p29_G1.876;4236085e-35be-460a-ac5f-729b069bbb18|6	40	+	13855	29873	255,0,0	2	3647,484	0,15534
NC_045512.2	13855	29870	p29_G1.877;cluster85.fasta:2	40	+	13855	29870	255,0,0	3	1303,1610,425	0,1361,15590
NC_045512.2	13882	29874	p29_G1.877;cluster1781.fasta:2	40	+	13882	29874	255,0,0	3	1277,1613,429	0,1334,15563
NC_045512.2	13877	29873	p29_G1.878;cluster2067.fasta:2	40	+	13877	29873	255,0,0	2	2459,482	0,15514
NC_045512.2	13877	29876	p29_G1.879;cluster785.fasta:2	40	+	13877	29876	255,0,0	2	2849,559	0,15440
NC_045512.2	13881	29875	p29_G1.880;cluster2044.fasta:2	40	+	13881	29875	255,0,0	2	3698,523	0,15471
NC_045512.2	13885	29876	p29_G1.881;fd7807fa-c5b7-4738-94e6-e1ad6a108b8e|17	40	+	13885	29876	255,0,0	2	3126,569	0,15422
NC_045512.2	13885	29876	p29_G1.882;3114aaf6-0fc2-4a92-9d0c-a5354b53b30e|12	40	+	13885	29876	255,0,0	2	3394,623	0,15368
NC_045512.2	13899	29880	p29_G1.883;2a22d4d1-9c80-4e3e-b438-ec52c577edfa|8	40	+	13899	29880	255,0,0	2	3031,572	0,15409
NC_045512.2	13905	29876	p29_G1.884;333e1c62-df94-4c88-86df-308cbee02058|9	40	+	13905	29876	255,0,0	3	1471,904,374	0,1504,15597
NC_045512.2	13907	29872	p29_G1.885;cluster1258.fasta:4	40	+	13907	29872	255,0,0	2	2858,598	0,15367
NC_045512.2	13909	29883	p29_G1.886;cluster1823.fasta:2	40	+	13909	29883	255,0,0	2	2907,664	0,15310
NC_045512.2	13914	29884	p29_G1.887;cluster1374.fasta:2	40	+	13914	29884	255,0,0	2	2915,439	0,15531
NC_045512.2	13915	29871	p29_G1.888;776fc658-e82b-4512-ae94-d165fa4e87fa|7	40	+	13915	29871	255,0,0	3	2663,149,615	0,4214,15341
NC_045512.2	13915	29877	p29_G1.889;9504eee8-9af6-43f3-a4c9-47787d61342a|5	40	+	13915	29877	255,0,0	2	3067,543	0,15419
NC_045512.2	13915	29879	p29_G1.890;85666ac4-d977-406b-a11d-f9d2a483c331|5	40	+	13915	29879	255,0,0	2	3007,767	0,15197
NC_045512.2	13917	29876	p29_G1.891;aa28e1b3-f270-48f5-97ec-126a11ba7f9d|8	40	+	13917	29876	255,0,0	4	1242,1058,474,431	0,1299,2438,15528
NC_045512.2	13917	29878	p29_G1.892;36e7a897-9ac3-4c80-beea-ce89c56b7d39|9	40	+	13917	29878	255,0,0	2	2366,469	0,15492
NC_045512.2	13921	29871	p29_G1.893;3f9a60a5-0ee1-41de-afb8-500b601620c8|5	40	+	13921	29871	255,0,0	2	4170,537	0,15413
NC_045512.2	13923	29872	p29_G1.894;8b41b38b-56a2-4c85-8229-c3a23a9fbd2e|6	40	+	13923	29872	255,0,0	2	3088,339	0,15610
NC_045512.2	13923	29875	p29_G1.895;5693e5d3-9cb1-4bbf-81c1-82e0e7251260|10	40	+	13923	29875	255,0,0	2	2906,565	0,15387
NC_045512.2	13923	29877	p29_G1.896;cluster991.fasta:2	40	+	13923	29877	255,0,0	3	2534,333,588	0,4306,15366
NC_045512.2	13925	29871	p29_G1.897;4b273850-5f64-4125-a517-ba9c04297073|5	40	+	13925	29871	255,0,0	2	2982,392	0,15554
NC_045512.2	13925	29871	p29_G1.897;cluster639.fasta:2	40	+	13925	29871	255,0,0	2	2982,392	0,15554
NC_045512.2	13927	29876	p29_G1.898;945348fc-eab7-4d90-a90f-440138b72a73|6	40	+	13927	29876	255,0,0	2	2988,599	0,15350
NC_045512.2	13940	29874	p29_G1.899;354b833f-bbb0-437f-a11f-31510530bb95|14	40	+	13940	29874	255,0,0	2	3402,394	0,15540
NC_045512.2	13945	29872	p29_G1.900;2a86b7c8-39da-4cd1-8af8-05354be6ea43|9	40	+	13945	29872	255,0,0	3	1214,1613,427	0,1271,15500
NC_045512.2	13950	29874	p29_G1.901;8e35c8b2-20dc-41a0-849e-008a262fc6bf|6	40	+	13950	29874	255,0,0	2	3251,538	0,15386
NC_045512.2	13953	29874	p29_G1.902;cluster728.fasta:2	40	+	13953	29874	255,0,0	2	4449,500	0,15421
NC_045512.2	13955	29876	p29_G1.903;cluster1088.fasta:2	40	+	13955	29876	255,0,0	4	1200,1059,474,431	0,1260,2400,15490
NC_045512.2	13966	29871	p29_G1.904;8f162f4c-60d7-4924-b32f-e6ee9e06cc51|11	40	+	13966	29871	255,0,0	2	3459,515	0,15390
NC_045512.2	13966	29871	p29_G1.905;53016590-5b53-4a6e-9da8-dfa8e555942b|7	40	+	13966	29871	255,0,0	3	3601,402,367	0,14789,15538
NC_045512.2	13971	29874	p29_G1.906;cb3f150e-4350-4a99-807b-5ca4b82255a1|18	40	+	13971	29874	255,0,0	2	2858,565	0,15338
NC_045512.2	13973	29870	p29_G1.907;02c23828-54dd-4f8e-a6c3-27256d1ea303|15	40	+	13973	29870	255,0,0	3	2731,283,752	0,4221,15145
NC_045512.2	13973	29874	p29_G1.908;cluster1406.fasta:2	40	+	13973	29874	255,0,0	2	2753,559	0,15342
NC_045512.2	13983	29871	p29_G1.909;980dceca-8ed2-4f77-9046-6191d9c76064|31	40	+	13983	29871	255,0,0	4	2437,160,434,662	0,4486,14664,15226
NC_045512.2	13985	29871	p29_G1.910;97e0a6e6-d556-40f3-a2d8-cdf7f6fbc3d4|7	40	+	13985	29871	255,0,0	2	3605,529	0,15357
NC_045512.2	13998	29871	p29_G1.911;cluster121.fasta:2	40	+	13998	29871	255,0,0	2	2274,360	0,15513
NC_045512.2	13998	29871	p29_G1.911;b969a409-bfeb-4157-aef5-db85f9364644|5	40	+	13998	29871	255,0,0	2	2276,359	0,15514
NC_045512.2	14011	29879	p29_G1.912;75d486af-97a5-4db2-8d56-d8cf3efc8b22|8	40	+	14011	29879	255,0,0	2	2167,382	0,15486
NC_045512.2	14016	29876	p29_G1.913;b3366af1-cb64-45ee-9de3-7e4d470c7f4f|12	40	+	14016	29876	255,0,0	2	3081,527	0,15333
NC_045512.2	14016	29878	p29_G1.914;9fffb033-800b-47d6-b66a-48e3c0350785|9	40	+	14016	29878	255,0,0	2	3489,528	0,15334
NC_045512.2	14022	29872	p29_G1.915;afdb540d-374a-4ee5-96f8-6e45eb5facf2|35	40	+	14022	29872	255,0,0	2	2425,632	0,15218
NC_045512.2	14027	29886	p29_G1.916;11f2a891-4e3a-4118-8abd-fc53a4bf6fb3|5	40	+	14027	29886	255,0,0	2	4398,469	0,15390
NC_045512.2	14029	14719	p29_G1.917;7addfa8d-31c7-4440-ade6-8673bf26133b|5	40	+	14029	14719	255,0,0	1	690	0
NC_045512.2	14034	29873	p29_G1.918;cluster2016.fasta:2	40	+	14034	29873	255,0,0	4	4595,32,479,506	0,14613,14696,15333
NC_045512.2	14040	29874	p29_G1.919;94ecd7f7-13a1-472f-9f59-c66d749ffb19|6	40	+	14040	29874	255,0,0	2	2882,762	0,15072
NC_045512.2	14045	29871	p29_G1.920;2d9dbf18-165e-498f-8ba2-d01b9ca460db|8	40	+	14045	29871	255,0,0	2	3457,482	0,15344
NC_045512.2	14045	29875	p29_G1.921;414110df-6741-4529-afbe-66112aed8cce|9	40	+	14045	29875	255,0,0	2	1843,578	0,15252
NC_045512.2	14059	29874	p29_G1.922;5655a1af-3444-44b3-9e38-dc3c4a5d63cf|5	40	+	14059	29874	255,0,0	2	3161,376	0,15439
NC_045512.2	14059	29876	p29_G1.923;92a80f5b-7aa0-42d9-810c-793e93213ee7|10	40	+	14059	29876	255,0,0	2	2919,532	0,15285
NC_045512.2	14062	29876	p29_G1.924;ec0ff548-4b41-4809-aa8e-837018424a35|12	40	+	14062	29876	255,0,0	2	2688,858	0,14956
NC_045512.2	14064	29876	p29_G1.925;cluster1661.fasta:2	40	+	14064	29876	255,0,0	2	2752,657	0,15155
NC_045512.2	14068	29876	p29_G1.926;b5ca750d-288c-4f1a-8bb3-c2487446197a|11	40	+	14068	29876	255,0,0	2	2946,564	0,15244
NC_045512.2	14074	29872	p29_G1.927;b46ea75c-8d28-4c35-b657-b4b267a81d03|8	40	+	14074	29872	255,0,0	2	2755,563	0,15235
NC_045512.2	14074	29880	p29_G1.928;9ba56ebc-ba78-455a-a5cb-667985776ba4|5	40	+	14074	29880	255,0,0	3	1085,1613,435	0,1142,15371
NC_045512.2	14076	29871	p29_G1.929;130ed412-530a-44c6-a2b3-8a8985e6c814|10	40	+	14076	29871	255,0,0	2	2207,462	0,15333
NC_045512.2	14078	14355	p29_G1.930;cluster1504.fasta:2	40	+	14078	14355	255,0,0	1	277	0
NC_045512.2	14078	29873	p29_G1.931;7a8a58f0-011a-4001-bfd1-6fee4c365b80|61	40	+	14078	29873	255,0,0	2	2646,555	0,15240
NC_045512.2	14079	29877	p29_G1.932;5ea9ad5e-459b-4305-ba7e-cd282dc41aa4|9	40	+	14079	29877	255,0,0	2	3200,624	0,15174
NC_045512.2	14082	29870	p29_G1.933;cluster2038.fasta:2	40	+	14082	29870	255,0,0	2	2759,453	0,15335
NC_045512.2	14087	29869	p29_G1.934;cluster2057.fasta:2	40	+	14087	29869	255,0,0	2	2091,372	0,15410
NC_045512.2	14093	29875	p29_G1.935;cluster2008.fasta:2	40	+	14093	29875	255,0,0	2	4405,375	0,15407
NC_045512.2	14120	29871	p29_G1.936;cluster23.fasta:2	40	+	14120	29871	255,0,0	3	1044,1607,425	0,1102,15326
NC_045512.2	14129	29874	p29_G1.937;d00d9ff0-1ef3-40c6-b6ed-5dec5604c317|5	40	+	14129	29874	255,0,0	2	3373,485	0,15260
NC_045512.2	14136	29879	p29_G1.938;a374f484-907f-4a7b-bf88-c8316421b11e|5	40	+	14136	29879	255,0,0	3	1240,904,377	0,1273,15366
NC_045512.2	14141	29875	p29_G1.939;a8c565fb-65fd-4e72-897d-ab95b70b24f4|18	40	+	14141	29875	255,0,0	2	2688,566	0,15168
NC_045512.2	14145	29869	p29_G1.940;055e9966-6aa8-4c5d-b12a-9e65e23c2427|5	40	+	14145	29869	255,0,0	2	2777,757	0,14967
NC_045512.2	14147	29876	p29_G1.941;ae63dd8f-33dd-4ea2-933d-6ee213563de4|6	40	+	14147	29876	255,0,0	3	2431,149,620	0,3982,15109
NC_045512.2	14148	29874	p29_G1.942;b39ebb4c-4cc2-4b8e-8c91-2be8cb90e2b3|12	40	+	14148	29874	255,0,0	2	1740,577	0,15149
NC_045512.2	14152	29870	p29_G1.943;a949a346-ec9a-48ea-9927-945451a844a3|25	40	+	14152	29870	255,0,0	3	3415,402,366	0,14603,15352
NC_045512.2	14154	15231	p29_G1.944;cluster1156.fasta:2	40	+	14154	15231	255,0,0	2	15,1017	0,60
NC_045512.2	14154	29871	p29_G1.945;af803236-3fd0-47fd-a535-f01a9453ef28|7	40	+	14154	29871	255,0,0	2	4266,518	0,15199
NC_045512.2	14182	29871	p29_G1.946;cluster159.fasta:2	40	+	14182	29871	255,0,0	2	2695,573	0,15116
NC_045512.2	14157	29875	p29_G1.946;a3ccd4d8-44bc-4301-80bd-51dc522a6a16|5	40	+	14157	29875	255,0,0	2	2713,580	0,15138
NC_045512.2	14159	29879	p29_G1.947;cluster580.fasta:2	40	+	14159	29879	255,0,0	4	2248,207,362,399	0,2301,2821,15321
NC_045512.2	14161	29871	p29_G1.948;6d718842-8328-4475-83ca-9895c39b6ee1|15	40	+	14161	29871	255,0,0	2	3429,529	0,15181
NC_045512.2	14162	29874	p29_G1.949;7ac3e6f7-7617-402d-810f-3ac8c30fe9dd|17	40	+	14162	29874	255,0,0	2	3180,394	0,15318
NC_045512.2	14170	29871	p29_G1.950;829e4419-a5ea-498b-8b83-0fb094e09760|6	40	+	14170	29871	255,0,0	2	4255,454	0,15247
NC_045512.2	14171	29876	p29_G1.951;cluster925.fasta:2	40	+	14171	29876	255,0,0	2	3043,402	0,15303
NC_045512.2	14173	29874	p29_G1.952;413a7026-03a0-461b-9104-9cd6e07ad13e|10	40	+	14173	29874	255,0,0	2	2805,530	0,15171
NC_045512.2	14173	29875	p29_G1.953;cluster810.fasta:2	40	+	14173	29875	255,0,0	3	986,1613,430	0,1043,15272
NC_045512.2	14196	29867	p29_G1.953;cluster1804.fasta:2	40	+	14196	29867	255,0,0	3	965,1609,416	0,1024,15255
NC_045512.2	14192	29873	p29_G1.954;1c38ec37-e973-4061-9954-0535ddbc1121|11	40	+	14192	29873	255,0,0	2	2573,599	0,15082
NC_045512.2	14192	29877	p29_G1.955;6aa98faa-9846-4901-a036-c27e8244e6d6|17	40	+	14192	29877	255,0,0	4	966,1058,474,432	0,1024,2163,15253
NC_045512.2	14195	29875	p29_G1.956;c6c62afe-48ec-44b4-a1ad-f11e1f0b6c4d|10	40	+	14195	29875	255,0,0	2	2719,602	0,15078
NC_045512.2	14208	29875	p29_G1.957;f58773ed-460c-4169-a6e3-fda4346571a1|13	40	+	14208	29875	255,0,0	3	2496,283,757	0,3986,14910
NC_045512.2	14217	29875	p29_G1.958;56478d22-b28e-4c38-b08e-ef52dc6bbdb1|6	40	+	14217	29875	255,0,0	3	2377,190,668	0,3987,14990
NC_045512.2	14220	29874	p29_G1.959;d31ce865-e718-4b06-8607-d729abc3c189|12	40	+	14220	29874	255,0,0	2	3285,524	0,15130
NC_045512.2	14237	29875	p29_G1.960;4167661d-e034-4d88-a726-f3d7f89baa26|36	40	+	14237	29875	255,0,0	2	3188,519	0,15119
NC_045512.2	14240	29862	p29_G1.961;cluster2075.fasta:2	40	+	14240	29862	255,0,0	2	2672,527	0,15095
NC_045512.2	14247	29876	p29_G1.962;b6b67e50-dd33-42d9-9bc1-cef519e8e847|5	40	+	14247	29876	255,0,0	2	1641,579	0,15050
NC_045512.2	14249	29884	p29_G1.963;33e1bca4-a204-4fe0-b828-fceae677d295|5	40	+	14249	29884	255,0,0	2	2504,761	0,14874
NC_045512.2	14278	29871	p29_G1.964;818f4640-a77b-4037-9a25-d60dcba562e1|6593	40	+	14278	29871	255,0,0	3	880,1613,426	0,938,15167
NC_045512.2	14250	29875	p29_G1.964;cluster1014.fasta:2	40	+	14250	29875	255,0,0	3	908,1613,430	0,966,15195
NC_045512.2	14301	29877	p29_G1.964;cluster1459.fasta:2	40	+	14301	29877	255,0,0	3	858,1613,432	0,915,15144
NC_045512.2	14251	29871	p29_G1.965;c452e470-6930-40e2-afa3-ecccdefc5509|12	40	+	14251	29871	255,0,0	2	2500,853	0,14767
NC_045512.2	14251	29872	p29_G1.966;6d6d339b-eea4-4636-ac8f-238a1fe677a6|7	40	+	14251	29872	255,0,0	2	2495,581	0,15040
NC_045512.2	14266	29876	p29_G1.967;dfeca9ef-5a0a-4799-9775-198a88de8eca|6	40	+	14266	29876	255,0,0	2	2563,568	0,15042
NC_045512.2	14251	29877	p29_G1.967;0a8a603a-19e5-43cf-9a47-ca23ae4f3c35|6	40	+	14251	29877	255,0,0	2	2578,569	0,15057
NC_045512.2	14252	29871	p29_G1.968;cluster562.fasta:2	40	+	14252	29871	255,0,0	2	2589,454	0,15165
NC_045512.2	14255	29874	p29_G1.969;7135e357-49bf-4945-9646-49e89caa2c81|33	40	+	14255	29874	255,0,0	2	2759,562	0,15057
NC_045512.2	14263	29877	p29_G1.970;33bfd0b4-c211-43ef-8672-8fe4b3e5cd0a|5	40	+	14263	29877	255,0,0	3	2315,149,621	0,3866,14993
NC_045512.2	14265	29837	p29_G1.971;cluster1017.fasta:4	40	+	14265	29837	255,0,0	3	1578,55,411	0,1957,15161
NC_045512.2	14265	29871	p29_G1.972;8fd75986-e025-495f-81e9-101698ffb304|5	40	+	14265	29871	255,0,0	2	3477,460	0,15146
NC_045512.2	14265	29876	p29_G1.973;88d95381-aae5-45b7-82b9-d3e8d3b2b949|23	40	+	14265	29876	255,0,0	4	2155,160,434,667	0,4204,14382,14944
NC_045512.2	14265	29876	p29_G1.974;cluster1078.fasta:2	40	+	14265	29876	255,0,0	3	2171,55,596	0,4231,15015
NC_045512.2	14268	29871	p29_G1.975;27cd9d40-2f4b-4c06-acf8-467df59f77f5|9	40	+	14268	29871	255,0,0	2	2179,631	0,14972
NC_045512.2	14280	29874	p29_G1.976;a41cdcb2-0342-4d14-b7e7-b5bd97ce3306|8	40	+	14280	29874	255,0,0	2	2749,536	0,15058
NC_045512.2	14287	29875	p29_G1.977;c6e7cf52-e49a-450d-975d-a70f0dad5d45|5	40	+	14287	29875	255,0,0	2	4138,458	0,15130
NC_045512.2	14295	29871	p29_G1.978;2c79f699-9f67-4a09-a420-50af7627b8ed|7	40	+	14295	29871	255,0,0	2	2544,575	0,15001
NC_045512.2	14296	29874	p29_G1.979;cluster1927.fasta:2	40	+	14296	29874	255,0,0	3	862,1626,453	0,920,15125
NC_045512.2	14298	29876	p29_G1.980;6ec8da12-9806-47fb-b637-d3e131c36ae9|19	40	+	14298	29876	255,0,0	3	3269,402,372	0,14457,15206
NC_045512.2	14310	29874	p29_G1.981;cluster236.fasta:2	40	+	14310	29874	255,0,0	3	858,463,715	0,1338,14849
NC_045512.2	14310	29880	p29_G1.982;bbd1412c-d574-486e-9b63-9e6a44e244b0|5	40	+	14310	29880	255,0,0	2	2441,863	0,14707
NC_045512.2	14311	29871	p29_G1.983;cc34f9c9-ae58-4b54-8096-2415a46df1f2|8	40	+	14311	29871	255,0,0	2	2890,535	0,15025
NC_045512.2	14313	29884	p29_G1.984;aa6b5ec2-6faa-4c69-bbc6-15cec9f7a2ad|6	40	+	14313	29884	255,0,0	2	2698,351	0,15220
NC_045512.2	14318	29872	p29_G1.985;85b93d19-f3eb-4c3c-a406-678bc37e8b42|6	40	+	14318	29872	255,0,0	2	2597,595	0,14959
NC_045512.2	14324	29876	p29_G1.986;6f96385e-9730-4144-895e-6359cddbb779|7	40	+	14324	29876	255,0,0	2	3266,534	0,15018
NC_045512.2	14331	29880	p29_G1.987;cluster110.fasta:2	40	+	14331	29880	255,0,0	2	1847,383	0,15166
NC_045512.2	14334	29874	p29_G1.988;cluster1851.fasta:2	40	+	14334	29874	255,0,0	2	1978,621	0,14919
NC_045512.2	14340	29879	p29_G1.989;99d8562e-c457-423b-99ec-e50dd7d35a42|11	40	+	14340	29879	255,0,0	2	2939,626	0,14913
NC_045512.2	14343	29873	p29_G1.990;cluster1246.fasta:2	40	+	14343	29873	255,0,0	3	820,1605,428	0,881,15102
NC_045512.2	14345	29873	p29_G1.991;cd8d84d0-9d88-46ee-bd9f-84d5879a22c7|19	40	+	14345	29873	255,0,0	3	1034,902,371	0,1066,15157
NC_045512.2	14346	29871	p29_G1.992;48b22540-38af-429f-89d8-1506a7b6fe2e|13	40	+	14346	29871	255,0,0	2	2483,562	0,14963
NC_045512.2	14350	29878	p29_G1.993;cluster1895.fasta:2	40	+	14350	29878	255,0,0	3	2568,166,528	0,2989,15000
NC_045512.2	14352	29875	p29_G1.994;0d91f724-dbd8-463b-887c-14f46b2ec1de|39	40	+	14352	29875	255,0,0	2	2580,565	0,14958
NC_045512.2	14353	29865	p29_G1.995;50540438-8eb0-49fe-9e28-80dc013bae85|60	40	+	14353	29865	255,0,0	2	2744,516	0,14996
NC_045512.2	14360	29877	p29_G1.996;bdbc0c28-b255-44b7-bc2d-5b124c760cd5|7	40	+	14360	29877	255,0,0	2	2405,603	0,14914
NC_045512.2	14372	29871	p29_G1.997;2016cd58-59fc-4131-993a-c0d321b1a93a|5	40	+	14372	29871	255,0,0	2	2357,565	0,14934
NC_045512.2	14372	29874	p29_G1.998;84dd30e5-390b-4740-be24-1147aa050ad3|19	40	+	14372	29874	255,0,0	2	2550,762	0,14740
NC_045512.2	14378	29871	p29_G1.999;cluster768.fasta:2	40	+	14378	29871	255,0,0	3	780,1613,426	0,838,15067
NC_045512.2	14397	29872	p29_G1.999;cluster729.fasta:2	40	+	14397	29872	255,0,0	3	761,1613,427	0,819,15048
NC_045512.2	14390	29871	p29_G1.1000;cluster792.fasta:4	40	+	14390	29871	255,0,0	2	2449,610	0,14871
NC_045512.2	14393	14752	p29_G1.1001;a45b33f8-553e-4e13-bd84-52c5b33e9347|10	40	+	14393	14752	255,0,0	1	359	0
NC_045512.2	14402	29873	p29_G1.1002;cluster1155.fasta:2	40	+	14402	29873	255,0,0	2	2940,393	0,15078
NC_045512.2	14404	29875	p29_G1.1003;ff8300ad-0dc7-4410-b4c8-44f3d76194b3|8	40	+	14404	29875	255,0,0	2	1484,578	0,14893
NC_045512.2	14406	29871	p29_G1.1004;589b9392-24ae-4085-a76c-2c95b4b6e773|18	40	+	14406	29871	255,0,0	4	752,1058,474,426	0,810,1949,15039
NC_045512.2	14409	29874	p29_G1.1005;54c1763d-fe56-4683-81bc-d6280f3bbd6a|13	40	+	14409	29874	255,0,0	2	4070,482	0,14983
NC_045512.2	14409	29875	p29_G1.1006;cluster_89	40	+	14409	29875	255,0,0	4	504,1791,928,522	0,820,3021,14944
NC_045512.2	14415	29871	p29_G1.1007;6b1c9a25-2e25-44f9-b94f-6c86b7fdaae8|5	40	+	14415	29871	255,0,0	2	1915,480	0,14976
NC_045512.2	14415	29875	p29_G1.1008;cluster156.fasta:2	40	+	14415	29875	255,0,0	2	2834,384	0,15076
NC_045512.2	14415	29877	p29_G1.1009;b56460da-21be-4b82-b1da-5d5e3b2ea277|5	40	+	14415	29877	255,0,0	2	2786,541	0,14921
NC_045512.2	14417	29878	p29_G1.1010;cluster503.fasta:2	40	+	14417	29878	255,0,0	2	2304,412	0,15049
NC_045512.2	14423	29873	p29_G1.1011;940595b2-1a07-493c-95e7-9ec8e7e981a4|13	40	+	14423	29873	255,0,0	2	2328,856	0,14594
NC_045512.2	14444	29874	p29_G1.1012;6200cae4-0f5f-44bf-b087-7bc7312b8bc0|14	40	+	14444	29874	255,0,0	2	3146,532	0,14898
NC_045512.2	14448	29874	p29_G1.1013;c3dbba3a-55f7-4a5e-bc77-e98694b2d296|17	40	+	14448	29874	255,0,0	3	2130,149,618	0,3681,14808
NC_045512.2	14449	29876	p29_G1.1014;77b9cf36-aa99-4e84-b2f1-a301119f6aa2|8	40	+	14449	29876	255,0,0	2	2380,567	0,14860
NC_045512.2	14450	29871	p29_G1.1015;ce838d83-ade0-4886-a98c-5dbb1941a5d6|5	40	+	14450	29871	255,0,0	2	1824,359	0,15062
NC_045512.2	14453	29871	p29_G1.1016;338af028-680b-440b-8035-9cbc9b2eb9bc|10	40	+	14453	29871	255,0,0	3	2251,295,743	0,3741,14675
NC_045512.2	14453	29871	p29_G1.1017;295497ff-d920-4b15-8c1e-4d1535e3cc89|6	40	+	14453	29871	255,0,0	2	3967,518	0,14900
NC_045512.2	14455	29872	p29_G1.1018;669f7610-9998-43b7-9c7d-2da228d0114f|53	40	+	14455	29872	255,0,0	2	2970,516	0,14901
NC_045512.2	14458	29875	p29_G1.1019;ee227fb4-9cfb-4478-8da3-de4ec322a6c7|19	40	+	14458	29875	255,0,0	2	1825,466	0,14951
NC_045512.2	14467	29874	p29_G1.1020;cluster1320.fasta:2	40	+	14467	29874	255,0,0	3	1897,90,429	0,2272,14978
NC_045512.2	14468	29876	p29_G1.1021;2ee8959d-13a2-4a7d-b5c6-af03e15782c9|7	40	+	14468	29876	255,0,0	2	2734,383	0,15025
NC_045512.2	14479	17734	p29_G1.1022;cluster185.fasta:2	40	+	14479	17734	255,0,0	2	63,2794	0,461
NC_045512.2	14479	29875	p29_G1.1023;823ceb03-034f-470b-839e-0ce7245027e9|12	40	+	14479	29875	255,0,0	2	3021,487	0,14909
NC_045512.2	14481	29872	p29_G1.1024;1c770fe7-39a2-4648-ad4d-d8df2761a309|7	40	+	14481	29872	255,0,0	2	2533,560	0,14831
NC_045512.2	14496	29874	p29_G1.1025;cluster2088.fasta:2	40	+	14496	29874	255,0,0	3	663,1613,429	0,720,14949
NC_045512.2	14518	29876	p29_G1.1025;cluster632.fasta:2	40	+	14518	29876	255,0,0	3	641,1613,431	0,698,14927
NC_045512.2	14521	29875	p29_G1.1025;72bdd710-0866-46dc-833c-50419cfe00cb|11	40	+	14521	29875	255,0,0	3	638,1613,430	0,695,14924
NC_045512.2	14503	29871	p29_G1.1026;12767e40-a763-4a16-b15c-6d95909d1e47|10	40	+	14503	29871	255,0,0	2	2412,594	0,14774
NC_045512.2	14504	29878	p29_G1.1027;3a33a90e-2ffe-4bb6-8935-6a22f80649ce|9	40	+	14504	29878	255,0,0	2	2398,579	0,14795
NC_045512.2	14525	29871	p29_G1.1028;cluster1509.fasta:2	40	+	14525	29871	255,0,0	2	2304,426	0,14920
NC_045512.2	14525	29873	p29_G1.1029;e0a38d9c-f1a2-4b3e-a47b-ab25b18c9a9c|7	40	+	14525	29873	255,0,0	2	2980,523	0,14825
NC_045512.2	14525	29875	p29_G1.1030;9f1b02f1-1bcd-4c80-a93b-70aa9e3b564e|8	40	+	14525	29875	255,0,0	2	2314,579	0,14771
NC_045512.2	14531	29878	p29_G1.1031;cluster855.fasta:2	40	+	14531	29878	255,0,0	3	1927,323,596	0,3694,14751
NC_045512.2	14532	29856	p29_G1.1032;49549a7f-9f96-4783-89c5-2433f18476a2|8	40	+	14532	29856	255,0,0	2	2222,559	0,14765
NC_045512.2	14533	29874	p29_G1.1033;c9150e92-70a1-4f84-bdd3-28097bb7c03a|7	40	+	14533	29874	255,0,0	2	2442,541	0,14800
NC_045512.2	14541	29871	p29_G1.1034;1258b147-bcad-4650-85d9-431406c6d495|5	40	+	14541	29871	255,0,0	2	2184,619	0,14711
NC_045512.2	14544	29873	p29_G1.1035;dbcd6173-bd70-45fb-bf4a-0db7c3a26c45|10	40	+	14544	29873	255,0,0	3	832,904,371	0,865,14958
NC_045512.2	14545	29876	p29_G1.1036;4881a441-a3f1-4131-a711-3d78639aab45|16	40	+	14545	29876	255,0,0	2	2387,566	0,14765
NC_045512.2	14546	29872	p29_G1.1037;44897356-8686-408c-a3e4-3b56d0e8d4cb|60	40	+	14546	29872	255,0,0	2	2796,392	0,14934
NC_045512.2	14549	29873	p29_G1.1038;ef82d12e-ea63-4a64-91f1-14cb879ae207|5	40	+	14549	29873	255,0,0	2	1710,696	0,14628
NC_045512.2	14554	29879	p29_G1.1039;abed27eb-6b5e-4a20-ac8d-fa3a5be1f8c7|5	40	+	14554	29879	255,0,0	2	2461,474	0,14851
NC_045512.2	14555	29875	p29_G1.1040;d1ad1968-632c-418a-9ebb-0d1f53b7578a|6	40	+	14555	29875	255,0,0	2	1866,605	0,14715
NC_045512.2	14555	29880	p29_G1.1041;e943f498-2529-406a-ba01-baaa6e6d64d2|5	40	+	14555	29880	255,0,0	2	2670,384	0,14941
NC_045512.2	14556	29872	p29_G1.1042;9bd7955f-2c42-4819-80a8-456c5d874841|13	40	+	14556	29872	255,0,0	2	1332,575	0,14741
NC_045512.2	14558	29873	p29_G1.1043;979dda56-0815-432a-ac63-162acb6b3433|16	40	+	14558	29873	255,0,0	2	2721,620	0,14695
NC_045512.2	14560	29874	p29_G1.1044;b2f9f83a-c2bf-41d7-96de-93a8ca75646d|5	40	+	14560	29874	255,0,0	2	2469,536	0,14778
NC_045512.2	14562	29874	p29_G1.1045;1e16db06-74a9-44e1-86ab-7b6be07b3817|5	40	+	14562	29874	255,0,0	2	2267,566	0,14746
NC_045512.2	14564	29871	p29_G1.1046;0052dc96-7f2d-49dc-9065-5803b99dd3c8|17	40	+	14564	29871	255,0,0	3	3003,402,367	0,14191,14940
NC_045512.2	14567	29874	p29_G1.1047;cluster_64	40	+	14567	29874	255,0,0	3	591,3284,372	0,649,14935
NC_045512.2	14567	29875	p29_G1.1048;b72a362c-0fcb-439a-8d9c-4466036f220e|11	40	+	14567	29875	255,0,0	2	2933,487	0,14821
NC_045512.2	14567	29876	p29_G1.1049;1d64c50b-c93e-4cab-8bae-9c4da8061211|7	40	+	14567	29876	255,0,0	2	3931,376	0,14933
NC_045512.2	14571	29876	p29_G1.1050;ce41cad6-790b-4ce2-b314-675c691b951d|12	40	+	14571	29876	255,0,0	4	587,1058,474,431	0,645,1784,14874
NC_045512.2	14573	29871	p29_G1.1051;cluster627.fasta:2	40	+	14573	29871	255,0,0	3	585,1613,426	0,643,14872
NC_045512.2	14576	29872	p29_G1.1052;cluster1921.fasta:2	40	+	14576	29872	255,0,0	3	582,1809,324	0,640,14972
NC_045512.2	14579	29871	p29_G1.1053;a6a8892f-eb3f-4bcd-a6fa-6ef0d2b5a20d|9	40	+	14579	29871	255,0,0	2	2770,404	0,14888
NC_045512.2	14585	29872	p29_G1.1054;bb93c881-796d-449f-ad0b-25f4d7424e2f|5	40	+	14585	29872	255,0,0	2	2289,575	0,14712
NC_045512.2	14589	29876	p29_G1.1055;332388b0-18ae-41ef-ac09-3db771633724|9	40	+	14589	29876	255,0,0	2	2262,526	0,14761
NC_045512.2	14589	29876	p29_G1.1056;cluster988.fasta:2	40	+	14589	29876	255,0,0	2	2324,481	0,14806
NC_045512.2	14590	29871	p29_G1.1057;cluster1076.fasta:2	40	+	14590	29871	255,0,0	2	2507,522	0,14759
NC_045512.2	14592	29874	p29_G1.1058;cluster735.fasta:2	40	+	14592	29874	255,0,0	2	2415,366	0,14916
NC_045512.2	14599	29877	p29_G1.1059;82edf2c0-2857-4255-9cbc-7135b6e32fc0|5	40	+	14599	29877	255,0,0	2	3492,543	0,14735
NC_045512.2	14605	29871	p29_G1.1060;cluster559.fasta:2	40	+	14605	29871	255,0,0	4	558,1002,572,424	0,614,1652,14842
NC_045512.2	14606	29557	p29_G1.1061;cluster487.fasta:2	40	+	14606	29557	255,0,0	3	554,1607,112	0,616,14839
NC_045512.2	14607	29875	p29_G1.1062;cluster1761.fasta:2	40	+	14607	29875	255,0,0	2	2594,555	0,14713
NC_045512.2	14610	29871	p29_G1.1063;cluster466.fasta:2	40	+	14610	29871	255,0,0	2	2163,446	0,14815
NC_045512.2	14611	29875	p29_G1.1064;cluster447.fasta:2	40	+	14611	29875	255,0,0	2	2218,430	0,14834
NC_045512.2	14614	29870	p29_G1.1065;7833c579-024f-46a2-a38c-1cea3367dbd8|5	40	+	14614	29870	255,0,0	2	2397,337	0,14919
NC_045512.2	14614	29871	p29_G1.1066;959d960d-ef0e-48f1-8323-5c89c6bd9c78|5	40	+	14614	29871	255,0,0	2	1645,694	0,14563
NC_045512.2	14614	29874	p29_G1.1067;eda7a88c-09dc-42fb-8491-27f0d49ea4ca|5	40	+	14614	29874	255,0,0	2	2028,601	0,14659
NC_045512.2	14626	29877	p29_G1.1068;cluster1104.fasta:2	40	+	14626	29877	255,0,0	4	532,962,247,432	0,590,1956,14819
NC_045512.2	14630	29875	p29_G1.1069;40d4e4fd-cd9c-4cfa-886e-43a0a09caf50|19	40	+	14630	29875	255,0,0	2	3795,458	0,14787
NC_045512.2	14630	29876	p29_G1.1070;4add46d0-cbbc-4eaf-9021-ff9cffede564|16	40	+	14630	29876	255,0,0	2	2960,534	0,14712
NC_045512.2	14658	29875	p29_G1.1071;4de7fe92-a33a-43ec-8cdb-c5c4a2a635bc|5	40	+	14658	29875	255,0,0	2	3705,506	0,14711
NC_045512.2	14659	29871	p29_G1.1072;3f435061-d153-445a-8050-17db811b8dd0|20	40	+	14659	29871	255,0,0	3	2045,283,753	0,3535,14459
NC_045512.2	14659	29871	p29_G1.1073;b295e2db-7838-484d-a567-d217860bf0c5|20	40	+	14659	29871	255,0,0	2	2355,559	0,14653
NC_045512.2	14659	29875	p29_G1.1074;cluster532.fasta:2	40	+	14659	29875	255,0,0	3	499,1622,419	0,557,14797
NC_045512.2	14659	29876	p29_G1.1075;36e620a7-73ea-4be6-9525-bc02d4326617|5	40	+	14659	29876	255,0,0	2	2084,580	0,14637
NC_045512.2	14659	29880	p29_G1.1076;cluster749.fasta:2	40	+	14659	29880	255,0,0	2	1519,383	0,14838
NC_045512.2	14662	29872	p29_G1.1077;e7af7952-af45-41cc-8751-c246f6bf26d8|5	40	+	14662	29872	255,0,0	2	2367,534	0,14676
NC_045512.2	14664	15249	p29_G1.1078;cd631470-6822-4b80-84c7-162667d50228|7	40	+	14664	15249	255,0,0	1	585	0
NC_045512.2	14664	29871	p29_G1.1079;03171cd6-19f0-4662-a035-4d549a5c8ec3|12	40	+	14664	29871	255,0,0	2	2311,538	0,14669
NC_045512.2	14664	29875	p29_G1.1080;cluster1568.fasta:2	40	+	14664	29875	255,0,0	3	497,1609,430	0,556,14781
NC_045512.2	14684	29875	p29_G1.1080;04ab34b7-41c9-4eda-a07d-835e62652077|7	40	+	14684	29875	255,0,0	3	476,1613,430	0,532,14761
NC_045512.2	14666	29871	p29_G1.1081;cluster82.fasta:20	40	+	14666	29871	255,0,0	3	433,1711,129	0,514,15076
NC_045512.2	14666	29881	p29_G1.1082;f6181962-526e-4af1-8ca3-f01863ee67ba|5	40	+	14666	29881	255,0,0	2	2162,526	0,14689
NC_045512.2	14669	29873	p29_G1.1083;76ee3d83-d06c-4083-ad3d-d321efb0e8a2|6	40	+	14669	29873	255,0,0	2	2532,553	0,14651
NC_045512.2	14670	29871	p29_G1.1084;b9d5b76f-31b3-4ffb-ba08-b0e510acefcd|13	40	+	14670	29871	255,0,0	2	2341,338	0,14863
NC_045512.2	14671	15161	p29_G1.1085;043d1d1a-f7fe-48fe-8e98-19ddb4f1c081|18	40	+	14671	15161	255,0,0	1	490	0
NC_045512.2	14673	15014	p29_G1.1086;4a133df6-bc5d-4edd-b690-a46f212e6d1b|5	40	+	14673	15014	255,0,0	1	341	0
NC_045512.2	14674	29871	p29_G1.1087;7b401ba4-e3b5-4993-9d5d-f2dd6965eb97|9	40	+	14674	29871	255,0,0	2	2077,854	0,14343
NC_045512.2	14675	29874	p29_G1.1088;e925c0fd-58bb-4346-b78f-b7473a703798|413	40	+	14675	29874	255,0,0	3	1054,1157,762	0,1090,14437
NC_045512.2	14684	29873	p29_G1.1089;403f52e6-8b1c-4334-b85d-178e249893be|20	40	+	14684	29873	255,0,0	2	3795,481	0,14708
NC_045512.2	14684	29875	p29_G1.1090;cluster_94	40	+	14684	29875	255,0,0	3	855,1717,376	0,1248,14815
NC_045512.2	14686	29876	p29_G1.1091;c05ecac0-6836-4329-96a0-b67fd08ff521|14	40	+	14686	29876	255,0,0	3	690,904,374	0,723,14816
NC_045512.2	14689	29876	p29_G1.1092;a1df0fd8-69c2-4dd1-bb0d-0021e938517b|8	40	+	14689	29876	255,0,0	2	2342,354	0,14833
NC_045512.2	14695	29871	p29_G1.1093;f0101b0f-d0ea-4d0e-a73c-93332b016747|5	40	+	14695	29871	255,0,0	2	3047,460	0,14716
NC_045512.2	14697	16435	p29_G1.1094;cluster1675.fasta:2	40	+	14697	16435	255,0,0	1	1738	0
NC_045512.2	14697	29871	p29_G1.1095;7766121b-132e-4f21-9f67-f7659bb2496b|5	40	+	14697	29871	255,0,0	2	1572,481	0,14693
NC_045512.2	14697	29876	p29_G1.1096;8f384c9a-e93d-4f18-a258-a0f431295ff8|15	40	+	14697	29876	255,0,0	2	2225,764	0,14415
NC_045512.2	14697	29878	p29_G1.1097;f1c5a404-a77b-4c4b-a78d-6973835a37cb|5	40	+	14697	29878	255,0,0	2	2032,572	0,14609
NC_045512.2	14698	29872	p29_G1.1098;cluster90.fasta:2	40	+	14698	29872	255,0,0	2	2131,563	0,14611
NC_045512.2	14705	29871	p29_G1.1098;7682afc3-2027-4bb4-8044-ba505609c96d|18	40	+	14705	29871	255,0,0	2	2126,561	0,14605
NC_045512.2	14698	29877	p29_G1.1099;55d18f4c-0054-45f0-acf4-02e919294224|7	40	+	14698	29877	255,0,0	4	465,1052,474,432	0,524,1657,14747
NC_045512.2	14698	29883	p29_G1.1100;55d39509-8d30-4af5-857e-267f58be6897|7	40	+	14698	29883	255,0,0	2	2215,488	0,14697
NC_045512.2	14703	16198	p29_G1.1101;91f8fd67-5cc7-41f2-96d5-bbe3a24638aa|5	40	+	14703	16198	255,0,0	1	1495	0
NC_045512.2	14705	29873	p29_G1.1102;ff79b3b0-6a7a-42f9-b8ab-c863441fc539|16	40	+	14705	29873	255,0,0	2	2227,563	0,14605
NC_045512.2	14708	18313	p29_G1.1103;cluster1028.fasta:2	40	+	14708	18313	255,0,0	2	1751,85	0,3520
NC_045512.2	14718	29873	p29_G1.1104;44d92841-1ff3-41bb-80e7-4c18f5ca4e2d|7	40	+	14718	29873	255,0,0	2	2295,469	0,14686
NC_045512.2	14718	29874	p29_G1.1105;bd6f9dec-54b7-45e4-822e-a87e1a70fb7f|5	40	+	14718	29874	255,0,0	2	2035,751	0,14405
NC_045512.2	14724	16828	p29_G1.1106;d5a19cf9-239c-43c5-881f-aedc247c6f3b|5	40	+	14724	16828	255,0,0	1	2104	0
NC_045512.2	14724	29875	p29_G1.1107;e33735ce-38ac-48a7-8f0a-646f64d43a2f|7	40	+	14724	29875	255,0,0	2	440,556	0,14595
NC_045512.2	14726	15939	p29_G1.1108;e6662164-1e97-46b6-adbc-9537b3fe4a2c|10	40	+	14726	15939	255,0,0	1	1213	0
NC_045512.2	14726	29873	p29_G1.1109;d6c4cb12-9986-4072-9fa0-24185f7f3090|7	40	+	14726	29873	255,0,0	2	3637,504	0,14643
NC_045512.2	14727	29871	p29_G1.1110;cluster313.fasta:2	40	+	14727	29871	255,0,0	2	2282,509	0,14635
NC_045512.2	14727	29871	p29_G1.1110;6382504f-4032-482e-bc8e-ce2cce77cb9b|7	40	+	14727	29871	255,0,0	2	2282,509	0,14635
NC_045512.2	14727	29874	p29_G1.1111;4c33c9a9-af2f-44fb-aa7b-370827be962b|9	40	+	14727	29874	255,0,0	2	2778,524	0,14623
NC_045512.2	14728	29876	p29_G1.1112;c374b9a4-ae8c-4836-93ef-db21a6252049|7	40	+	14728	29876	255,0,0	2	2473,556	0,14592
NC_045512.2	14731	29874	p29_G1.1113;670f7fb0-693a-43f7-ac40-fdee6b745474|7	40	+	14731	29874	255,0,0	3	1868,186,667	0,3477,14476
NC_045512.2	14733	29872	p29_G1.1114;f484db8a-a4c0-4aa2-80c1-f2109a000903|9	40	+	14733	29872	255,0,0	2	1155,574	0,14565
NC_045512.2	14735	29874	p29_G1.1115;e03b86fa-3962-477f-b2e2-5b03e96e6088|8	40	+	14735	29874	255,0,0	2	1992,622	0,14517
NC_045512.2	14736	29871	p29_G1.1116;cluster665.fasta:2	40	+	14736	29871	255,0,0	2	2314,485	0,14650
NC_045512.2	14736	29874	p29_G1.1117;cluster290.fasta:2	40	+	14736	29874	255,0,0	2	2093,429	0,14709
NC_045512.2	14738	29874	p29_G1.1118;425727e8-b3ab-425a-a2d4-d27161a058c4|14	40	+	14738	29874	255,0,0	2	2762,486	0,14650
NC_045512.2	14745	29874	p29_G1.1119;cluster1110.fasta:2	40	+	14745	29874	255,0,0	3	413,1613,429	0,471,14700
NC_045512.2	14739	29874	p29_G1.1119;cluster1888.fasta:2	40	+	14739	29874	255,0,0	3	429,1604,429	0,486,14706
NC_045512.2	14739	29874	p29_G1.1120;cluster1096.fasta:2	40	+	14739	29874	255,0,0	2	1591,483	0,14652
NC_045512.2	14739	29874	p29_G1.1121;db4c1829-a801-4cf4-91b2-349badfa8f6b|94	40	+	14739	29874	255,0,0	2	1708,634	0,14501
NC_045512.2	14740	29871	p29_G1.1122;696a8e5f-cae7-4407-801a-6e0fbb984b5d|5	40	+	14740	29871	255,0,0	2	2462,378	0,14753
NC_045512.2	14744	29871	p29_G1.1123;4988db14-276f-4b50-a477-756c5e26beb9|62	40	+	14744	29871	255,0,0	2	2353,522	0,14605
NC_045512.2	14744	29874	p29_G1.1124;b522e837-12a1-4e5d-a8bd-60a857787530|8	40	+	14744	29874	255,0,0	2	2285,536	0,14594
NC_045512.2	14746	29873	p29_G1.1125;8c54047d-17c8-4a96-801c-2d75d9cf75d9|6	40	+	14746	29873	255,0,0	2	3345,539	0,14588
NC_045512.2	14749	29871	p29_G1.1126;cluster279.fasta:2	40	+	14749	29871	255,0,0	3	1708,336,582	0,3477,14540
NC_045512.2	14751	29850	p29_G1.1127;e8f96401-cd36-48ca-aca6-2e084347e004|17	40	+	14751	29850	255,0,0	3	1827,149,594	0,3378,14505
NC_045512.2	14763	29876	p29_G1.1128;149ee740-26f3-4537-adf0-4c9e69e80015|5	40	+	14763	29876	255,0,0	2	2804,1121	0,13992
NC_045512.2	14768	29870	p29_G1.1129;76627c5e-1bbd-4a94-89c5-066177de0584|81	40	+	14768	29870	255,0,0	4	1652,160,434,661	0,3701,13879,14441
NC_045512.2	14769	29872	p29_G1.1130;bfeb0aec-71b9-4448-8645-5dc1440e7ff8|7	40	+	14769	29872	255,0,0	2	2410,492	0,14611
NC_045512.2	14769	29881	p29_G1.1131;8d1db4b2-0fdd-4c4e-9f1f-5f6fb6c54780|7	40	+	14769	29881	255,0,0	2	1541,406	0,14706
NC_045512.2	14772	29873	p29_G1.1132;c930d50a-bd09-4b5e-9b53-917a5c7226bf|7	40	+	14772	29873	255,0,0	2	2456,349	0,14752
NC_045512.2	14775	29871	p29_G1.1133;53a2e766-e4ab-4d9e-af54-987ccfa03f30|11	40	+	14775	29871	255,0,0	2	2131,513	0,14583
NC_045512.2	14775	29873	p29_G1.1134;aa8289a6-7f5f-4c7d-a96e-b7616f50f74c|6	40	+	14775	29873	255,0,0	2	2076,523	0,14575
NC_045512.2	14776	29874	p29_G1.1135;fad1d4c0-fa5f-4ebb-906d-75a8753ced4c|5	40	+	14776	29874	255,0,0	2	1507,465	0,14633
NC_045512.2	14779	29871	p29_G1.1136;cluster67.fasta:2	40	+	14779	29871	255,0,0	2	2050,426	0,14666
NC_045512.2	14789	29873	p29_G1.1136;cluster486.fasta:2	40	+	14789	29873	255,0,0	2	2040,428	0,14656
NC_045512.2	14781	15863	p29_G1.1137;507c5793-e85c-4bcf-b66a-f3e4875ce00b|8	40	+	14781	15863	255,0,0	1	1082	0
NC_045512.2	14786	29873	p29_G1.1138;a5d8c929-92e9-49db-912b-9028dcd6e4cb|16	40	+	14786	29873	255,0,0	2	3712,373	0,14714
NC_045512.2	14787	29876	p29_G1.1139;cluster1247.fasta:2	40	+	14787	29876	255,0,0	3	371,1613,431	0,429,14658
NC_045512.2	14790	29875	p29_G1.1140;049233ab-256b-40fb-b599-aa81524ea934|15	40	+	14790	29875	255,0,0	3	2778,403,371	0,13964,14714
NC_045512.2	14793	29873	p29_G1.1141;31bb17a5-81ca-42d2-a346-06e60725834f|8	40	+	14793	29873	255,0,0	2	3622,524	0,14556
NC_045512.2	14794	29876	p29_G1.1142;4476f416-5a28-4bb4-85fd-adece39e3e18|6	40	+	14794	29876	255,0,0	2	2076,581	0,14501
NC_045512.2	14800	29871	p29_G1.1143;9dc6321e-83e3-41fe-9140-285bcc40b870|6	40	+	14800	29871	255,0,0	2	1897,421	0,14650
NC_045512.2	14809	29874	p29_G1.1144;ed8d8b3d-ca0c-4552-ada5-2138df47977f|6	40	+	14809	29874	255,0,0	3	1792,186,667	0,3399,14398
NC_045512.2	14811	29876	p29_G1.1145;a340a14c-cf88-4f94-9c28-87c27d306aa1|11	40	+	14811	29876	255,0,0	2	1918,569	0,14496
NC_045512.2	14813	29874	p29_G1.1146;fa526d90-100d-4ff9-a504-bdd670acee1a|12	40	+	14813	29874	255,0,0	2	1075,577	0,14484
NC_045512.2	14814	29871	p29_G1.1147;530f45ee-2de0-4694-a961-bf20a52cb4af|5	40	+	14814	29871	255,0,0	2	2168,537	0,14520
NC_045512.2	14820	29873	p29_G1.1148;9956738c-4b18-4f12-adb4-f398886f5a8c|22	40	+	14820	29873	255,0,0	2	2095,596	0,14457
NC_045512.2	14824	29871	p29_G1.1149;e2e496e9-5432-4df3-87b3-25bf290fabf3|8	40	+	14824	29871	255,0,0	2	2078,572	0,14475
NC_045512.2	14824	29875	p29_G1.1150;be617bac-c8e7-43de-8369-6016eefe3e12|24	40	+	14824	29875	255,0,0	4	334,1058,474,430	0,392,1531,14621
NC_045512.2	14827	29876	p29_G1.1151;cluster1500.fasta:2	40	+	14827	29876	255,0,0	4	332,1339,36,431	0,389,1966,14618
NC_045512.2	14830	29873	p29_G1.1152;f49db080-9317-448c-83ce-93048507652b|45	40	+	14830	29873	255,0,0	2	2449,620	0,14423
NC_045512.2	14832	29872	p29_G1.1153;cluster704.fasta:2	40	+	14832	29872	255,0,0	2	2670,483	0,14557
NC_045512.2	14837	29879	p29_G1.1154;cluster2169.fasta:2	40	+	14837	29879	255,0,0	4	325,932,258,434	0,383,1734,14608
NC_045512.2	14838	29871	p29_G1.1155;cluster1966.fasta:2	40	+	14838	29871	255,0,0	2	1851,626	0,14407
NC_045512.2	14838	29873	p29_G1.1156;54999bbf-faa7-4936-a397-ed851f9ec8bb|6	40	+	14838	29873	255,0,0	2	1804,600	0,14435
NC_045512.2	14856	29876	p29_G1.1157;0f4fabb0-e885-48d9-9e75-6b4bbb72bf32|5	40	+	14856	29876	255,0,0	3	1848,283,749	0,3338,14271
NC_045512.2	14858	29871	p29_G1.1158;87eb6d90-31c6-4a2b-8dc5-9aa761ea9907|5	40	+	14858	29871	255,0,0	2	1454,618	0,14395
NC_045512.2	14858	29873	p29_G1.1159;38e36718-6bf2-4621-b163-2cf48d57a03f|6	40	+	14858	29873	255,0,0	2	2344,380	0,14635
NC_045512.2	14859	29877	p29_G1.1160;2d10ba1f-54f1-4e3f-a4b5-4682ca511cec|5	40	+	14859	29877	255,0,0	2	3566,460	0,14558
NC_045512.2	14861	29875	p29_G1.1161;58eca45d-8195-4f63-b8ba-424e613b8529|82	40	+	14861	29875	255,0,0	2	1968,567	0,14447
NC_045512.2	14864	29871	p29_G1.1162;12488648-254b-4183-811a-b5fb6f296dcc|5	40	+	14864	29871	255,0,0	2	2337,535	0,14472
NC_045512.2	14864	29880	p29_G1.1163;cluster951.fasta:2	40	+	14864	29880	255,0,0	2	2103,548	0,14468
NC_045512.2	14865	29871	p29_G1.1164;cluster628.fasta:2	40	+	14865	29871	255,0,0	3	965,1976,538	0,1248,14468
NC_045512.2	14871	29871	p29_G1.1165;e5b32c1d-92c8-4af8-a209-5531b70657d9|5	40	+	14871	29871	255,0,0	2	1870,584	0,14416
NC_045512.2	14872	29871	p29_G1.1166;a8662cc7-14d8-4c43-9e66-916a7bed2055|15	40	+	14872	29871	255,0,0	2	1411,462	0,14537
NC_045512.2	14874	29874	p29_G1.1167;0d33ad7c-677e-4484-8c78-e8b2c1721f0f|7	40	+	14874	29874	255,0,0	2	1400,362	0,14638
NC_045512.2	14878	29876	p29_G1.1168;3d2e053e-fb15-49c6-b4cb-3d377810d060|8	40	+	14878	29876	255,0,0	2	2133,343	0,14655
NC_045512.2	14884	29875	p29_G1.1169;b95bc00f-cc4f-40c6-bb28-caedca6286ea|12	40	+	14884	29875	255,0,0	3	2683,402,371	0,13871,14620
NC_045512.2	14892	29871	p29_G1.1170;cluster1846.fasta:2	40	+	14892	29871	255,0,0	4	267,270,975,426	0,324,962,14553
NC_045512.2	14892	29876	p29_G1.1171;dc3a51a1-788f-4a6e-ab38-2b0baa193ee2|7	40	+	14892	29876	255,0,0	2	1859,755	0,14229
NC_045512.2	14894	29871	p29_G1.1172;a0c4869e-d516-468a-b5dc-620bfae777b3|53	40	+	14894	29871	255,0,0	2	2531,515	0,14462
NC_045512.2	14899	29869	p29_G1.1173;58b5ecbe-e69e-4124-899b-66ecf4b26280|9	40	+	14899	29869	255,0,0	2	1940,573	0,14397
NC_045512.2	14901	29872	p29_G1.1174;cluster1589.fasta:2	40	+	14901	29872	255,0,0	2	2775,747	0,14224
NC_045512.2	14901	29876	p29_G1.1175;f80d5388-ca6c-4ee4-9236-2ce5c2f5dc17|5	40	+	14901	29876	255,0,0	3	250,1618,431	0,310,14544
NC_045512.2	14915	29870	p29_G1.1175;cluster366.fasta:2	40	+	14915	29870	255,0,0	3	243,1613,425	0,301,14530
NC_045512.2	14902	29871	p29_G1.1176;03efc44e-e5c5-4d36-923f-34e229231f6e|47	40	+	14902	29871	255,0,0	2	2112,559	0,14410
NC_045512.2	14905	29873	p29_G1.1177;ba4daab1-9e04-4b4a-be44-b7376b0dc289|7	40	+	14905	29873	255,0,0	2	3521,452	0,14516
NC_045512.2	14916	15099	p29_G1.1178;1c1e7900-f3b9-4edf-a9b0-bc27c0c42648|6	40	+	14916	15099	255,0,0	1	183	0
NC_045512.2	14920	29874	p29_G1.1179;cluster1738.fasta:2	40	+	14920	29874	255,0,0	2	2619,577	0,14377
NC_045512.2	14922	29871	p29_G1.1180;f3202550-6459-41ee-8a65-684077368094|8	40	+	14922	29871	255,0,0	2	1391,369	0,14580
NC_045512.2	14922	29872	p29_G1.1181;cluster720.fasta:2	40	+	14922	29872	255,0,0	2	1843,598	0,14352
NC_045512.2	14922	29874	p29_G1.1182;263f3ccf-65eb-4c12-99e2-dd60c7e9a75a|20	40	+	14922	29874	255,0,0	2	2420,392	0,14560
NC_045512.2	14930	29874	p29_G1.1183;cluster2104.fasta:2	40	+	14930	29874	255,0,0	2	1966,376	0,14568
NC_045512.2	14937	29874	p29_G1.1184;5154391c-993d-4a1b-9509-8c24091db8ec|8	40	+	14937	29874	255,0,0	2	2267,548	0,14389
NC_045512.2	14938	29871	p29_G1.1185;dd26c5b3-b942-4ab0-8dff-2725fdd93eb0|8	40	+	14938	29871	255,0,0	2	1977,594	0,14339
NC_045512.2	14943	29872	p29_G1.1186;cluster1300.fasta:2	40	+	14943	29872	255,0,0	2	1966,530	0,14399
NC_045512.2	14949	15647	p29_G1.1187;cluster1264.fasta:2	40	+	14949	15647	255,0,0	1	698	0
NC_045512.2	14954	29864	p29_G1.1188;5967a63b-4bfb-4492-bf3e-fe8cf27a4d3c|5	40	+	14954	29864	255,0,0	2	1355,389	0,14521
NC_045512.2	14955	29873	p29_G1.1189;0d4fdd1c-86fb-415a-accd-990793031eb8|18	40	+	14955	29873	255,0,0	2	1967,761	0,14157
NC_045512.2	14986	29871	p29_G1.1190;cluster593.fasta:2	40	+	14986	29871	255,0,0	2	1843,426	0,14459
NC_045512.2	14957	29872	p29_G1.1190;cluster1752.fasta:2	40	+	14957	29872	255,0,0	2	1872,427	0,14488
NC_045512.2	14960	29873	p29_G1.1190;cluster1971.fasta:2	40	+	14960	29873	255,0,0	2	1869,426	0,14487
NC_045512.2	14963	29876	p29_G1.1191;a1c19053-eca0-43ac-baa6-29809fb5a9cf|12	40	+	14963	29876	255,0,0	2	925,579	0,14334
NC_045512.2	14970	29880	p29_G1.1192;7a4180a5-370e-4753-b610-36e8a7ae7d2f|5	40	+	14970	29880	255,0,0	2	1943,485	0,14425
NC_045512.2	14970	29880	p29_G1.1193;cluster2032.fasta:2	40	+	14970	29880	255,0,0	2	2043,345	0,14565
NC_045512.2	14971	29876	p29_G1.1194;6eb5f959-ff93-459c-bb6c-8f423c72a6f8|5	40	+	14971	29876	255,0,0	2	1858,568	0,14337
NC_045512.2	14971	29879	p29_G1.1195;1e2289fa-071a-427a-a414-69820e8347b0|6	40	+	14971	29879	255,0,0	3	191,1596,660	0,249,14248
NC_045512.2	14974	29874	p29_G1.1196;3a184dee-77bd-4cd5-9d11-557c3b2e6db4|24	40	+	14974	29874	255,0,0	2	1791,600	0,14300
NC_045512.2	14986	29875	p29_G1.1197;0dc70488-1c7e-4355-9c4a-5e21000673fb|5	40	+	14986	29875	255,0,0	2	1891,637	0,14252
NC_045512.2	14991	29875	p29_G1.1198;1b53e898-2e9d-450c-9856-e23bc78446ef|6	40	+	14991	29875	255,0,0	2	1268,698	0,14186
NC_045512.2	14994	29871	p29_G1.1199;6f356275-79b4-444c-afc2-e543de5ea2ba|12	40	+	14994	29871	255,0,0	2	1759,748	0,14129
NC_045512.2	14996	29874	p29_G1.1200;cluster1445.fasta:2	40	+	14996	29874	255,0,0	4	1424,160,427,666	0,3473,13651,14212
NC_045512.2	14997	29870	p29_G1.1201;78bd1c34-6706-4a5d-8c77-1e7d3ea353a5|46	40	+	14997	29870	255,0,0	2	2593,528	0,14345
NC_045512.2	14997	29871	p29_G1.1202;1497622e-aea0-47e7-95a9-8f859d45bdba|6	40	+	14997	29871	255,0,0	3	166,1610,426	0,222,14448
NC_045512.2	14997	29875	p29_G1.1203;63680edf-f5bc-4bcb-a627-1f8c8be06e5f|8	40	+	14997	29875	255,0,0	2	1746,590	0,14288
NC_045512.2	14997	29880	p29_G1.1204;cluster2094.fasta:2	40	+	14997	29880	255,0,0	3	1202,274,570	0,1558,14313
NC_045512.2	15024	29876	p29_G1.1205;d6d15415-1e13-4226-809a-ed171749654d|7	40	+	15024	29876	255,0,0	2	3408,453	0,14399
NC_045512.2	14998	29876	p29_G1.1205;78beffd9-1b0b-4010-b6bb-31d6c4afd2d5|8	40	+	14998	29876	255,0,0	2	3427,459	0,14419
NC_045512.2	15011	29871	p29_G1.1206;a56350ef-3088-4532-978a-ab615497e54f|9	40	+	15011	29871	255,0,0	2	1856,497	0,14363
NC_045512.2	15006	29874	p29_G1.1206;cluster649.fasta:2	40	+	15006	29874	255,0,0	2	1860,500	0,14368
NC_045512.2	15007	29871	p29_G1.1207;8a5b9fd7-f89a-498c-91e9-3277b80e755d|23	40	+	15007	29871	255,0,0	2	2495,482	0,14382
NC_045512.2	15010	29875	p29_G1.1208;cluster937.fasta:2	40	+	15010	29875	255,0,0	2	1607,438	0,14427
NC_045512.2	15011	29879	p29_G1.1209;ad0ff9cf-6643-4900-9ce7-fafb1aa0f9cb|6	40	+	15011	29879	255,0,0	2	2191,386	0,14482
NC_045512.2	15021	29875	p29_G1.1210;f5004b81-380b-440a-bad4-0a6c471a3ba0|6	40	+	15021	29875	255,0,0	2	1950,541	0,14313
NC_045512.2	15022	29871	p29_G1.1211;fc107062-e007-4b2a-bb9b-2098275ad8d3|5	40	+	15022	29871	255,0,0	2	3454,377	0,14472
NC_045512.2	15024	29872	p29_G1.1212;b35611eb-1635-4f7a-bc99-6d1294735ddf|8	40	+	15024	29872	255,0,0	2	1720,549	0,14299
NC_045512.2	15026	29856	p29_G1.1213;cluster688.fasta:2	40	+	15026	29856	255,0,0	4	128,49,1276,411	0,187,527,14419
NC_045512.2	15028	29873	p29_G1.1214;1b3adc35-c1c0-4200-9aeb-295417761631|21	40	+	15028	29873	255,0,0	3	2539,402,369	0,13727,14476
NC_045512.2	15030	29873	p29_G1.1215;cluster_139	40	+	15030	29873	255,0,0	3	173,268,221	0,13977,14622
NC_045512.2	15031	29871	p29_G1.1216;3bd33828-33dc-4f15-a691-1b4538780ccc|6	40	+	15031	29871	255,0,0	2	133,552	0,14288
NC_045512.2	15031	29872	p29_G1.1217;cluster1559.fasta:2	40	+	15031	29872	255,0,0	2	2195,327	0,14514
NC_045512.2	15033	29874	p29_G1.1218;56f0d29f-5e59-4633-9d72-9336c1e60d21|5	40	+	15033	29874	255,0,0	3	127,1613,429	0,183,14412
NC_045512.2	15033	29876	p29_G1.1219;cluster1424.fasta:2	40	+	15033	29876	255,0,0	2	2585,500	0,14343
NC_045512.2	15035	29871	p29_G1.1220;173641ab-7a4c-4c38-988e-c9053d4296ec|18	40	+	15035	29871	255,0,0	2	1835,576	0,14260
NC_045512.2	15037	29871	p29_G1.1221;082c9eac-1249-4a88-b6a4-146264b9aa43|5	40	+	15037	29871	255,0,0	2	3442,479	0,14355
NC_045512.2	15037	29878	p29_G1.1222;fc10d3a4-e5bc-4a14-8d52-25e73366b251|5	40	+	15037	29878	255,0,0	2	3375,529	0,14312
NC_045512.2	15038	29877	p29_G1.1223;537543ee-a95a-40e6-98ca-2a779b1e2d31|5	40	+	15038	29877	255,0,0	2	1973,344	0,14495
NC_045512.2	15039	29872	p29_G1.1224;c235c0bd-b27a-448e-845f-e0ac2bb96b44|24	40	+	15039	29872	255,0,0	4	119,1058,474,427	0,177,1316,14406
NC_045512.2	15040	29874	p29_G1.1225;8a4a226a-d062-4785-a7ce-9330344db543|32	40	+	15040	29874	255,0,0	2	1711,856	0,13978
NC_045512.2	15041	29871	p29_G1.1226;cluster392.fasta:2	40	+	15041	29871	255,0,0	3	120,1599,336	0,179,14494
NC_045512.2	15042	29877	p29_G1.1227;73375fa0-7bac-4681-b764-72f84e6b4693|10	40	+	15042	29877	255,0,0	2	2456,573	0,14262
NC_045512.2	15044	29871	p29_G1.1228;c204e070-1e6a-41f5-aa0f-04d2a5eb4a93|11	40	+	15044	29871	255,0,0	2	1784,565	0,14262
NC_045512.2	15073	29876	p29_G1.1228;cluster871.fasta:2	40	+	15073	29876	255,0,0	2	1765,580	0,14223
NC_045512.2	15096	29878	p29_G1.1228;6f89852a-ae9d-43e8-ae10-7270d73b9511|8	40	+	15096	29878	255,0,0	2	1743,582	0,14200
NC_045512.2	15047	29874	p29_G1.1229;cluster1180.fasta:2	40	+	15047	29874	255,0,0	4	111,1537,362,333	0,169,1814,14494
NC_045512.2	15048	29876	p29_G1.1230;8e33413e-b7bc-44b9-b14c-ea01cc7bb8b3|9	40	+	15048	29876	255,0,0	2	1867,599	0,14229
NC_045512.2	15055	29873	p29_G1.1231;cluster1924.fasta:2	40	+	15055	29873	255,0,0	3	97,1627,425	0,160,14393
NC_045512.2	15059	16623	p29_G1.1232;cluster2010.fasta:2	40	+	15059	16623	255,0,0	1	1564	0
NC_045512.2	15059	29876	p29_G1.1233;cluster2109.fasta:2	40	+	15059	29876	255,0,0	2	1114,385	0,14432
NC_045512.2	15070	29876	p29_G1.1234;0124c96a-fd58-47d0-bc71-09905bcdd809|8	40	+	15070	29876	255,0,0	2	3021,542	0,14264
NC_045512.2	15072	29871	p29_G1.1235;8eb7e80b-ffdb-475d-a07b-322197ab62b3|5	40	+	15072	29871	255,0,0	2	1585,416	0,14383
NC_045512.2	15072	29875	p29_G1.1236;cluster1463.fasta:2	40	+	15072	29875	255,0,0	2	2129,555	0,14248
NC_045512.2	15073	29876	p29_G1.1237;cluster1725.fasta:2	40	+	15073	29876	255,0,0	3	85,1613,431	0,143,14372
NC_045512.2	15076	29875	p29_G1.1238;fdcf2a7c-aaa9-4b85-aa9a-c8ea8ee95b15|9	40	+	15076	29875	255,0,0	2	1198,363	0,14436
NC_045512.2	15078	29881	p29_G1.1239;beb3eca9-1362-4611-ae15-7de0a661dd9a|5	40	+	15078	29881	255,0,0	3	1113,139,492	0,2285,14311
NC_045512.2	15096	29871	p29_G1.1240;cluster1682.fasta:2	40	+	15096	29871	255,0,0	2	1733,426	0,14349
NC_045512.2	15083	29871	p29_G1.1240;cluster181.fasta:2	40	+	15083	29871	255,0,0	2	1746,426	0,14362
NC_045512.2	15085	29878	p29_G1.1241;aa8436e6-0789-4b71-a0e7-7a4fab7736f5|6	40	+	15085	29878	255,0,0	2	3340,461	0,14332
NC_045512.2	15089	29873	p29_G1.1242;2264dce4-ba9e-4765-bf39-c1dd26dd4eca|7	40	+	15089	29873	255,0,0	2	1940,535	0,14249
NC_045512.2	15090	29872	p29_G1.1243;6d08c828-d0dc-4b00-829f-a2994292ebea|8	40	+	15090	29872	255,0,0	2	1637,620	0,14162
NC_045512.2	15097	29875	p29_G1.1244;257b08b1-f242-4c6e-9332-d714fdc0aa25|11	40	+	15097	29875	255,0,0	2	1186,466	0,14312
NC_045512.2	15103	29875	p29_G1.1245;02a68787-d81f-400c-b94b-5416dc7d441b|5	40	+	15103	29875	255,0,0	2	1810,480	0,14292
NC_045512.2	15104	29876	p29_G1.1246;3479c14d-7d62-45db-8f8b-f15982e1d28b|5	40	+	15104	29876	255,0,0	3	1600,280,753	0,3090,14019
NC_045512.2	15112	29871	p29_G1.1247;627d39c0-bf28-4f1d-8bc2-aca0f9e03800|6	40	+	15112	29871	255,0,0	2	2478,529	0,14230
NC_045512.2	15113	29871	p29_G1.1248;cluster885.fasta:2	40	+	15113	29871	255,0,0	3	54,1606,426	0,109,14332
NC_045512.2	15113	29871	p29_G1.1249;5867f2cd-4f60-440e-a636-269efc14b8aa|22	40	+	15113	29871	255,0,0	2	775,574	0,14184
NC_045512.2	15113	29873	p29_G1.1250;fbb6c004-e71d-4a42-acae-6a2d423d4f21|5	40	+	15113	29873	255,0,0	2	1789,574	0,14186
NC_045512.2	15113	29874	p29_G1.1251;cluster1154.fasta:2	40	+	15113	29874	255,0,0	3	46,1528,65	0,103,14696
NC_045512.2	15126	29882	p29_G1.1252;cluster1664.fasta:2	40	+	15126	29882	255,0,0	4	32,1339,36,437	0,90,1667,14319
NC_045512.2	15141	29871	p29_G1.1253;f317a236-db24-4f46-a7ee-9bab47c42030|6	40	+	15141	29871	255,0,0	2	1736,633	0,14097
NC_045512.2	15141	29875	p29_G1.1254;cluster1532.fasta:2	40	+	15141	29875	255,0,0	2	1675,656	0,14078
NC_045512.2	15143	29874	p29_G1.1255;09740bb8-8966-4588-9bbe-8e94c0f72c6c|38	40	+	15143	29874	255,0,0	2	2362,524	0,14207
NC_045512.2	15145	29871	p29_G1.1256;21a70a85-bca7-4af9-9917-8b59fde243f8|27	40	+	15145	29871	255,0,0	2	1168,369	0,14357
NC_045512.2	15150	29873	p29_G1.1257;24f5755c-f297-4353-9224-200abcdca961|16	40	+	15150	29873	255,0,0	2	2350,485	0,14238
NC_045512.2	15153	29871	p29_G1.1258;61716ad7-ff91-4322-9787-46979c1d4caa|6	40	+	15153	29871	255,0,0	2	1154,523	0,14195
NC_045512.2	15158	29873	p29_G1.1259;4b16eed5-89cc-4ab0-b6e0-a0e90ca8712b|7	40	+	15158	29873	255,0,0	2	1671,563	0,14152
NC_045512.2	15164	29872	p29_G1.1260;d97d6c41-9051-4e74-a7cb-168c835b4302|6	40	+	15164	29872	255,0,0	3	1414,149,616	0,2965,14092
NC_045512.2	15167	29875	p29_G1.1261;cluster49.fasta:2	40	+	15167	29875	255,0,0	2	1492,425	0,14283
NC_045512.2	15168	29871	p29_G1.1262;cluster996.fasta:2	40	+	15168	29871	255,0,0	3	2402,389,370	0,13596,14333
NC_045512.2	15174	29876	p29_G1.1263;5f870114-6e32-4801-bdac-f55374dbd29a|12	40	+	15174	29876	255,0,0	2	3305,484	0,14218
NC_045512.2	15177	29877	p29_G1.1264;cluster928.fasta:2	40	+	15177	29877	255,0,0	2	1663,460	0,14240
NC_045512.2	15185	29874	p29_G1.1265;1a9d496b-541e-4a1c-a52a-001e0f30b482|10	40	+	15185	29874	255,0,0	2	2016,554	0,14135
NC_045512.2	15189	29871	p29_G1.1266;765b90df-9bf5-4ecd-ad93-38bd9ea0b73c|5	40	+	15189	29871	255,0,0	2	1122,621	0,14061
NC_045512.2	15189	29871	p29_G1.1267;5f5ae6a4-70b1-40e2-a9e6-4bd79b60876c|9	40	+	15189	29871	255,0,0	2	2401,529	0,14153
NC_045512.2	15195	29875	p29_G1.1268;5617d44c-b720-4917-9107-e6b178e30d37|6	40	+	15195	29875	255,0,0	2	1644,579	0,14101
NC_045512.2	15200	29876	p29_G1.1269;cluster2148.fasta:2	40	+	15200	29876	255,0,0	2	3330,335	0,14341
NC_045512.2	15201	29874	p29_G1.1270;2f53efb4-28de-4a39-9882-8081fab9e8f0|6	40	+	15201	29874	255,0,0	2	2000,538	0,14135
NC_045512.2	15204	16110	p29_G1.1271;3906c446-1169-497f-bfad-5d5d632feb78|5	40	+	15204	16110	255,0,0	1	906	0
NC_045512.2	15232	29873	p29_G1.1272;dded0928-bbd7-4e50-a4b3-c9f858bb69fb|5	40	+	15232	29873	255,0,0	2	1521,750	0,13891
NC_045512.2	15205	29872	p29_G1.1272;6fdf8f6c-4a1b-4b96-a5a1-0472d20fde92|7	40	+	15205	29872	255,0,0	2	1546,751	0,13916
NC_045512.2	15206	29872	p29_G1.1273;cfb1859e-df06-43ec-bbfd-66c8f70e9b26|34	40	+	15206	29872	255,0,0	2	2073,619	0,14047
NC_045512.2	15206	29874	p29_G1.1274;9554869f-db4c-4a67-85d6-8075b64fd0b4|5	40	+	15206	29874	255,0,0	2	1537,575	0,14093
NC_045512.2	15209	29871	p29_G1.1275;02a3e5f7-6400-4ee2-b42f-aa91cd2e5431|7	40	+	15209	29871	255,0,0	2	3216,454	0,14208
NC_045512.2	15213	29875	p29_G1.1276;cluster1526.fasta:2	40	+	15213	29875	255,0,0	2	1702,598	0,14064
NC_045512.2	15215	29856	p29_G1.1277;cluster1865.fasta:4	40	+	15215	29856	255,0,0	2	1614,402	0,14239
NC_045512.2	15215	29878	p29_G1.1278;af0d474e-f5c4-482c-b419-1286f08bf277|5	40	+	15215	29878	255,0,0	2	2357,1116	0,13547
NC_045512.2	15216	29874	p29_G1.1279;a86999eb-48b4-4cf2-927e-a3acac15e85b|5	40	+	15216	29874	255,0,0	2	1368,436	0,14222
NC_045512.2	15216	29878	p29_G1.1280;78b902e8-1452-48b8-92c0-cf5dbcab6ebf|7	40	+	15216	29878	255,0,0	2	1763,434	0,14228
NC_045512.2	15221	29873	p29_G1.1281;2af329f0-2397-41f9-9a31-ad3997857805|5	40	+	15221	29873	255,0,0	2	1509,555	0,14097
NC_045512.2	15222	29875	p29_G1.1282;04c0513b-7f88-4905-a50e-54cefe9db6cc|39	40	+	15222	29875	255,0,0	3	2345,402,371	0,13533,14282
NC_045512.2	15226	29871	p29_G1.1283;46d72a6f-f62c-4306-9bae-1342285a002f|1275	40	+	15226	29871	255,0,0	3	1233,320,589	0,3002,14056
NC_045512.2	15233	15480	p29_G1.1284;95cc23db-152f-43c3-be0d-7e92164e13e4|11	40	+	15233	15480	255,0,0	1	247	0
NC_045512.2	15237	29877	p29_G1.1285;278842f2-8dde-4854-a9bd-6b1fd1f99583|7	40	+	15237	29877	255,0,0	2	1614,527	0,14113
NC_045512.2	15238	29871	p29_G1.1286;3da4a027-7279-41d1-876e-d6fc502501a2|8	40	+	15238	29871	255,0,0	2	3260,371	0,14262
NC_045512.2	15238	29874	p29_G1.1287;b13b65df-81df-4f0e-ae23-6f97fdb15359|6	40	+	15238	29874	255,0,0	2	2260,570	0,14066
NC_045512.2	15240	29877	p29_G1.1288;6b8397d8-f779-47de-b372-a07864882043|8	40	+	15240	29877	255,0,0	2	1034,365	0,14272
NC_045512.2	15241	29874	p29_G1.1289;cluster433.fasta:4	40	+	15241	29874	255,0,0	2	1777,583	0,14050
NC_045512.2	15241	29875	p29_G1.1290;f61153da-185e-4518-95b7-7ad50a4d3c1c|24	40	+	15241	29875	255,0,0	3	492,1152,763	0,529,13871
NC_045512.2	15242	29874	p29_G1.1291;c5a09130-ee66-4bd2-96c6-46041168400d|9	40	+	15242	29874	255,0,0	2	821,384	0,14248
NC_045512.2	15245	29871	p29_G1.1292;cluster1709.fasta:2	40	+	15245	29871	255,0,0	2	1506,854	0,13772
NC_045512.2	15246	15864	p29_G1.1293;981be824-2d1d-4c6a-9f81-22dab672a0ea|7	40	+	15246	15864	255,0,0	1	618	0
NC_045512.2	15246	29874	p29_G1.1294;e67b5aa4-b7f1-4188-8846-a87d70a9e649|16	40	+	15246	29874	255,0,0	2	1519,600	0,14028
NC_045512.2	15246	29874	p29_G1.1295;1aa29432-a538-48d6-9d17-8aa58204f395|5	40	+	15246	29874	255,0,0	2	3181,452	0,14176
NC_045512.2	15247	29874	p29_G1.1296;cluster889.fasta:2	40	+	15247	29874	255,0,0	4	1173,160,434,665	0,3222,13400,13962
NC_045512.2	15251	29873	p29_G1.1297;cluster1858.fasta:2	40	+	15251	29873	255,0,0	3	1037,1023,353	0,1072,14269
NC_045512.2	15254	16723	p29_G1.1298;c6e474ad-84ec-45e9-b7c8-7aa410d73530|10	40	+	15254	16723	255,0,0	1	1469	0
NC_045512.2	15254	29875	p29_G1.1299;cluster214.fasta:2	40	+	15254	29875	255,0,0	2	1830,524	0,14097
NC_045512.2	15273	29874	p29_G1.1300;49b21510-e6a9-42b0-889e-6ec688fb49dd|5	40	+	15273	29874	255,0,0	2	1556,566	0,14035
NC_045512.2	15257	29874	p29_G1.1300;15217885-d2e9-4ea2-a86a-c4747804e8c5|12	40	+	15257	29874	255,0,0	2	1572,565	0,14052
NC_045512.2	15258	29873	p29_G1.1301;0bf0d050-90e9-40f9-bddf-62f482e3dd48|11	40	+	15258	29873	255,0,0	2	3157,524	0,14091
NC_045512.2	15259	29871	p29_G1.1302;8ba0d0ab-d51b-4c7c-bcdf-edad109a4d69|8	40	+	15259	29871	255,0,0	2	1943,378	0,14234
NC_045512.2	15259	29874	p29_G1.1303;a540183c-1533-4765-b51a-de753a1b9967|18	40	+	15259	29874	255,0,0	2	1024,465	0,14150
NC_045512.2	15259	29875	p29_G1.1304;a88c2c50-d69e-4a98-954a-390f7c25ffb2|14	40	+	15259	29875	255,0,0	2	1582,417	0,14199
NC_045512.2	15260	29873	p29_G1.1305;75cd25ff-6815-4648-8011-7e292b2ab6cc|6	40	+	15260	29873	255,0,0	2	1610,768	0,13845
NC_045512.2	15261	29872	p29_G1.1306;09d136e1-1378-41f5-9ff8-36a6ecd2f4bb|6	40	+	15261	29872	255,0,0	2	1706,540	0,14071
NC_045512.2	15264	29874	p29_G1.1307;b558c15a-ac0a-40c9-8c78-66592e9dc9fb|19	40	+	15264	29874	255,0,0	2	1183,634	0,13976
NC_045512.2	15264	29876	p29_G1.1308;cluster1429.fasta:2	40	+	15264	29876	255,0,0	2	1565,431	0,14181
NC_045512.2	15267	29875	p29_G1.1309;5ee62ac5-f2af-4645-8e89-a68ac97ba9ee|12	40	+	15267	29875	255,0,0	2	1770,527	0,14081
NC_045512.2	15273	29874	p29_G1.1310;59dec109-fbc3-4e6e-9bb4-c610f4df9c5e|6	40	+	15273	29874	255,0,0	2	1566,578	0,14023
NC_045512.2	15278	29871	p29_G1.1311;c581b0d5-8259-479c-b403-0f3dbe6589b0|11	40	+	15278	29871	255,0,0	2	610,574	0,14019
NC_045512.2	15278	29872	p29_G1.1312;cluster2025.fasta:2	40	+	15278	29872	255,0,0	2	2147,516	0,14078
NC_045512.2	15278	29875	p29_G1.1313;2e852244-cf71-45e0-9d4e-24aa0519f971|45	40	+	15278	29875	255,0,0	2	1731,569	0,14028
NC_045512.2	15281	29876	p29_G1.1314;cbf6fee5-14e6-4db4-b194-fc0ddeecfc67|6	40	+	15281	29876	255,0,0	2	1625,514	0,14081
NC_045512.2	15282	29875	p29_G1.1315;d702423f-5131-4417-8af6-ac13525bdf46|43	40	+	15282	29875	255,0,0	3	1422,283,757	0,2912,13836
NC_045512.2	15282	29876	p29_G1.1316;d856b8ad-1ddb-45f9-af21-ab3943fb2af1|7	40	+	15282	29876	255,0,0	2	2220,487	0,14107
NC_045512.2	15283	29875	p29_G1.1317;d09d0ead-4e59-46d0-a1e1-10ce65413c08|8	40	+	15283	29875	255,0,0	2	1584,505	0,14087
NC_045512.2	15285	29871	p29_G1.1318;8392207c-f316-4aa6-a9ab-265e6daed810|11	40	+	15285	29871	255,0,0	3	91,904,369	0,124,14217
NC_045512.2	15286	15778	p29_G1.1319;1537e871-5537-4953-999a-ca41ff291d02|6	40	+	15286	15778	255,0,0	1	492	0
NC_045512.2	15288	29874	p29_G1.1320;3d8fa6e7-4ced-41c5-94f2-4ab0844cf991|18	40	+	15288	29874	255,0,0	2	971,697	0,13889
NC_045512.2	15290	16825	p29_G1.1321;55bbf207-b140-4c44-8ffd-322636feede4|8	40	+	15290	16825	255,0,0	1	1535	0
NC_045512.2	15295	29871	p29_G1.1322;f32d5482-ab83-4f64-b9c7-a36c6ea61dcf|5	40	+	15295	29871	255,0,0	2	2042,368	0,14208
NC_045512.2	15295	29872	p29_G1.1323;86a48659-d4a7-47a6-8348-5932e106bb86|8	40	+	15295	29872	255,0,0	2	1712,523	0,14054
NC_045512.2	15300	29874	p29_G1.1324;ef178282-5492-4716-870d-31c40c9a9f78|6	40	+	15300	29874	255,0,0	2	1432,563	0,14011
NC_045512.2	15304	29773	p29_G1.1325;62e7ecf6-06a1-4b0c-9bd0-2c9cfa5e5e0e|5	40	+	15304	29773	255,0,0	2	1525,328	0,14141
NC_045512.2	15309	29874	p29_G1.1326;cluster602.fasta:2	40	+	15309	29874	255,0,0	2	1830,764	0,13801
NC_045512.2	15310	29874	p29_G1.1327;cluster904.fasta:2	40	+	15310	29874	255,0,0	2	1529,578	0,13986
NC_045512.2	15311	29871	p29_G1.1328;7bc743f6-7d73-4967-ada2-7f89a64ec052|6	40	+	15311	29871	255,0,0	3	1244,36,426	0,1482,14134
NC_045512.2	15317	29872	p29_G1.1329;56ad0cc0-d64a-4308-bb89-49ab6f3231ed|25	40	+	15317	29872	255,0,0	2	1694,339	0,14216
NC_045512.2	15321	29873	p29_G1.1330;cluster316.fasta:12	40	+	15321	29873	255,0,0	2	1541,404	0,14148
NC_045512.2	15326	29874	p29_G1.1331;02cb2c15-1481-49d5-965a-b556f837066d|25	40	+	15326	29874	255,0,0	2	2264,532	0,14016
NC_045512.2	15329	29877	p29_G1.1332;d7bfcf9e-0528-4440-a212-e9a2052a0b08|6	40	+	15329	29877	255,0,0	2	1584,482	0,14066
NC_045512.2	15330	29871	p29_G1.1333;babd8f0e-503c-478d-9624-0e2c6c250d8f|151	40	+	15330	29871	255,0,0	4	1090,160,434,662	0,3139,13317,13879
NC_045512.2	15330	29871	p29_G1.1334;e5a2d980-8d91-4fe7-bab9-95d4628f9d81|12	40	+	15330	29871	255,0,0	2	3095,454	0,14087
NC_045512.2	15330	29873	p29_G1.1335;da74d36e-d1d4-4750-be71-b088331655e0|29	40	+	15330	29873	255,0,0	2	1421,855	0,13688
NC_045512.2	15330	29875	p29_G1.1336;85582691-3419-4f22-8953-d7b26287f3ec|7	40	+	15330	29875	255,0,0	2	2241,1115	0,13430
NC_045512.2	15332	16818	p29_G1.1337;cluster461.fasta:2	40	+	15332	16818	255,0,0	1	1486	0
NC_045512.2	15338	29868	p29_G1.1338;9a3ba2f1-7bfb-4794-be26-555ecdd0aba1|6	40	+	15338	29868	255,0,0	2	2148,572	0,13958
NC_045512.2	15345	29880	p29_G1.1339;cluster711.fasta:2	40	+	15345	29880	255,0,0	2	2176,572	0,13963
NC_045512.2	15347	29871	p29_G1.1340;39834604-aabf-4e57-9421-cd6d330d26c0|9	40	+	15347	29871	255,0,0	2	1555,572	0,13952
NC_045512.2	15347	29875	p29_G1.1341;2b19e637-702b-4484-8fdb-a33922ce5e22|11	40	+	15347	29875	255,0,0	2	1427,525	0,14003
NC_045512.2	15350	29874	p29_G1.1342;8c7ea470-9d20-4ffe-a5a1-082ed1885bf6|5	40	+	15350	29874	255,0,0	2	2394,621	0,13903
NC_045512.2	15352	29874	p29_G1.1343;bd349979-62fc-4415-97d8-b98bd6b13822|9	40	+	15352	29874	255,0,0	2	536,577	0,13945
NC_045512.2	15357	29873	p29_G1.1344;0e75502d-de8f-48a6-828c-8f745dbdadaf|13	40	+	15357	29873	255,0,0	2	1472,565	0,13951
NC_045512.2	15360	29872	p29_G1.1345;cluster1678.fasta:2	40	+	15360	29872	255,0,0	2	1469,425	0,14087
NC_045512.2	15360	29875	p29_G1.1345;cluster1605.fasta:2	40	+	15360	29875	255,0,0	2	1469,430	0,14085
NC_045512.2	15376	29871	p29_G1.1345;cluster1606.fasta:2	40	+	15376	29871	255,0,0	2	1455,426	0,14069
NC_045512.2	15363	29877	p29_G1.1346;cluster34.fasta:2	40	+	15363	29877	255,0,0	2	1402,603	0,13911
NC_045512.2	15369	29876	p29_G1.1347;0aa56160-642e-40cf-9464-0b316994c303|10	40	+	15369	29876	255,0,0	2	1501,581	0,13926
NC_045512.2	15370	29873	p29_G1.1348;42de479b-81dc-4853-b42d-9b45c0f6cd88|5	40	+	15370	29873	255,0,0	2	1383,750	0,13753
NC_045512.2	15370	29876	p29_G1.1349;4c9d6bd6-6407-4cf7-ae72-442599bb0da3|5	40	+	15370	29876	255,0,0	2	1357,624	0,13882
NC_045512.2	15372	29878	p29_G1.1350;cluster1510.fasta:2	40	+	15372	29878	255,0,0	3	1330,297,755	0,2823,13751
NC_045512.2	15385	29873	p29_G1.1351;109d9f6a-061f-4181-b761-848d722280e0|13	40	+	15385	29873	255,0,0	2	1537,761	0,13727
NC_045512.2	15387	29874	p29_G1.1352;cdd0bd83-1446-4c22-a4f5-3e9a5e99232a|7	40	+	15387	29874	255,0,0	2	621,625	0,13862
NC_045512.2	15389	29871	p29_G1.1353;7f85257f-7724-4259-955b-9c0215f7886a|13	40	+	15389	29871	255,0,0	2	2113,482	0,14000
NC_045512.2	15393	29874	p29_G1.1354;0b6cdb05-5808-4f71-b35d-b2bdaaaf1ef7|44	40	+	15393	29874	255,0,0	2	1522,597	0,13884
NC_045512.2	15394	29871	p29_G1.1355;da5ea8ef-7608-453d-bdd1-f7f0f89d4ad5|6	40	+	15394	29871	255,0,0	2	2171,516	0,13961
NC_045512.2	15413	29874	p29_G1.1356;ac1d89ff-42a1-4324-aeed-a87a64dd9b24|5	40	+	15413	29874	255,0,0	2	1330,575	0,13886
NC_045512.2	15397	29872	p29_G1.1356;47f7dfae-8de0-427b-8cab-e29feaf44b7d|16	40	+	15397	29872	255,0,0	2	1344,565	0,13910
NC_045512.2	15399	29874	p29_G1.1357;0e769f7c-6742-4f45-b6fc-0550254a1056|712	40	+	15399	29874	255,0,0	2	779,377	0,14098
NC_045512.2	15400	16456	p29_G1.1358;cluster616.fasta:2	40	+	15400	16456	255,0,0	2	329,691	0,365
NC_045512.2	15408	29872	p29_G1.1359;81c9727d-73f7-45d5-a5a5-221f561d58d3|11	40	+	15408	29872	255,0,0	2	1566,542	0,13922
NC_045512.2	15409	29874	p29_G1.1360;cluster2018.fasta:2	40	+	15409	29874	255,0,0	2	1524,563	0,13902
NC_045512.2	15409	29875	p29_G1.1361;de4a7e22-059b-44d9-ac64-cac6704e416f|6	40	+	15409	29875	255,0,0	2	1792,555	0,13911
NC_045512.2	15413	29871	p29_G1.1362;9b0643bc-acd1-42a5-baef-e778859b993b|5	40	+	15413	29871	255,0,0	2	1324,411	0,14047
NC_045512.2	15413	29876	p29_G1.1363;eeb3b605-0912-4bed-a1d6-3460f5669119|9	40	+	15413	29876	255,0,0	2	1330,591	0,13872
NC_045512.2	15415	29872	p29_G1.1364;0b694732-b2cc-41de-ab0b-2a196e9dd976|120	40	+	15415	29872	255,0,0	2	2010,516	0,13941
NC_045512.2	15415	29877	p29_G1.1365;0cfc0ee4-9840-4698-b183-11602db27182|5	40	+	15415	29877	255,0,0	2	1614,539	0,13923
NC_045512.2	15415	29881	p29_G1.1366;cluster1827.fasta:2	40	+	15415	29881	255,0,0	3	1289,295,753	0,2779,13713
NC_045512.2	15420	29872	p29_G1.1367;b35bc2e6-0aa2-485c-b1c4-26df672d0245|5	40	+	15420	29872	255,0,0	2	1803,455	0,13997
NC_045512.2	15421	29865	p29_G1.1368;897d534b-37ce-4e00-99e6-465778a12eb9|30	40	+	15421	29865	255,0,0	3	1157,149,609	0,2708,13835
NC_045512.2	15421	29871	p29_G1.1369;eb41b354-4563-42c5-8f1b-72248b31e59f|6	40	+	15421	29871	255,0,0	2	2670,537	0,13913
NC_045512.2	15421	29876	p29_G1.1370;cluster1326.fasta:2	40	+	15421	29876	255,0,0	2	1463,343	0,14112
NC_045512.2	15422	29876	p29_G1.1371;8d4582af-c69c-496d-8296-a41338450d1f|5	40	+	15422	29876	255,0,0	2	1491,481	0,13973
NC_045512.2	15425	29872	p29_G1.1372;a07b7657-441c-401b-a6fd-ff365c6fba90|7	40	+	15425	29872	255,0,0	2	1777,379	0,14068
NC_045512.2	15426	29875	p29_G1.1373;89ff7337-9e3e-4502-8d6f-ca2f40fe3374|6	40	+	15426	29875	255,0,0	2	2078,565	0,13884
NC_045512.2	15427	29871	p29_G1.1374;d2aaff2a-4dd6-44f9-988f-8c4a7e8c1820|5	40	+	15427	29871	255,0,0	2	1774,522	0,13922
NC_045512.2	15427	29873	p29_G1.1375;75c81538-c19f-45f2-a8d1-a6acada2714d|5	40	+	15427	29873	255,0,0	2	3052,481	0,13965
NC_045512.2	15429	29871	p29_G1.1376;fb59d337-d9ff-4da5-871d-d3448c1c58b1|15	40	+	15429	29871	255,0,0	2	884,369	0,14073
NC_045512.2	15432	29875	p29_G1.1377;2fb28427-badf-42fb-9793-36933cd0ee57|6	40	+	15432	29875	255,0,0	2	1419,525	0,13918
NC_045512.2	15440	29875	p29_G1.1378;cluster822.fasta:2	40	+	15440	29875	255,0,0	2	860,336	0,14099
NC_045512.2	15445	29874	p29_G1.1379;7fb44340-0612-4dff-b1b6-fd79cf56167f|6	40	+	15445	29874	255,0,0	2	887,751	0,13678
NC_045512.2	15448	16037	p29_G1.1380;d6d1aeaf-0069-40e6-8f95-010401b069aa|5	40	+	15448	16037	255,0,0	1	589	0
NC_045512.2	15451	29871	p29_G1.1381;806d7d47-3b81-4a3a-8a4d-a4f0928e13fc|218	40	+	15451	29871	255,0,0	2	1479,563	0,13857
NC_045512.2	15460	29868	p29_G1.1382;690d358d-fb4c-442e-b446-29ed9177fb71|19	40	+	15460	29868	255,0,0	2	1305,594	0,13814
NC_045512.2	15453	29871	p29_G1.1382;cluster2063.fasta:2	40	+	15453	29871	255,0,0	2	1310,598	0,13820
NC_045512.2	15453	29871	p29_G1.1383;f55fa9b5-b54d-4347-a2a3-ec7b410aeeca|13	40	+	15453	29871	255,0,0	3	2114,402,367	0,13302,14051
NC_045512.2	15457	29876	p29_G1.1384;3279528f-8ceb-4ad4-99da-9c745e39dd1d|9	40	+	15457	29876	255,0,0	3	1138,189,669	0,2748,13750
NC_045512.2	15465	29871	p29_G1.1385;7f5576a0-4e96-43c3-b2f6-bbdf3408f38b|16	40	+	15465	29871	255,0,0	2	818,462	0,13944
NC_045512.2	15465	29874	p29_G1.1386;fe25b8e8-a176-448b-8c25-e0d7da179c5b|9	40	+	15465	29874	255,0,0	2	1546,341	0,14068
NC_045512.2	15467	29872	p29_G1.1387;b9f29847-4b69-4b2c-a2b5-d49191f242ab|7	40	+	15467	29872	255,0,0	2	596,382	0,14023
NC_045512.2	15467	29877	p29_G1.1388;5b177108-93be-4774-b872-65b288e64f0e|12	40	+	15467	29877	255,0,0	2	807,365	0,14045
NC_045512.2	15495	29871	p29_G1.1389;cluster1398.fasta:2	40	+	15495	29871	255,0,0	2	1334,426	0,13950
NC_045512.2	15467	29877	p29_G1.1389;372552b8-67d5-47e0-b18c-505bd7d44319|7	40	+	15467	29877	255,0,0	2	1362,432	0,13978
NC_045512.2	15469	29871	p29_G1.1390;255a1a3c-440c-4b80-ab2e-42e740cd575b|24	40	+	15469	29871	255,0,0	2	978,631	0,13771
NC_045512.2	15469	29873	p29_G1.1391;affa8798-53fa-4482-87d0-48d4869fc81e|5	40	+	15469	29873	255,0,0	2	979,464	0,13940
NC_045512.2	15470	29871	p29_G1.1392;4f24bdd3-1e85-4dc0-b09c-9422f06eecb4|6	40	+	15470	29871	255,0,0	2	2939,526	0,13875
NC_045512.2	15470	29872	p29_G1.1393;0c3f48e4-7b77-44b3-9be4-5f5d035e8c9a|7	40	+	15470	29872	255,0,0	2	1304,522	0,13880
NC_045512.2	15470	29865	p29_G1.1393;cluster1385.fasta:2	40	+	15470	29865	255,0,0	2	1301,516	0,13879
NC_045512.2	15475	29874	p29_G1.1394;baa96980-b27b-4829-bb0b-73d88ffa601f|6	40	+	15475	29874	255,0,0	3	1080,36,429	0,1318,13970
NC_045512.2	15481	29876	p29_G1.1395;49b634d6-4c64-4ddf-b876-0c229d257878|6	40	+	15481	29876	255,0,0	2	1244,624	0,13771
NC_045512.2	15486	29873	p29_G1.1396;d308094b-a226-4e83-ab4e-0d5aa4d19ef3|26	40	+	15486	29873	255,0,0	2	1343,564	0,13823
NC_045512.2	15487	29871	p29_G1.1397;dd65314a-a7bb-42e4-9dd1-7b5c2acc4389|5	40	+	15487	29871	255,0,0	2	1266,748	0,13636
NC_045512.2	15487	29877	p29_G1.1398;cluster165.fasta:2	40	+	15487	29877	255,0,0	2	1421,548	0,13842
NC_045512.2	15494	29871	p29_G1.1399;cluster595.fasta:2	40	+	15494	29871	255,0,0	2	1451,574	0,13803
NC_045512.2	15495	16130	p29_G1.1400;cluster1120.fasta:2	40	+	15495	16130	255,0,0	1	635	0
NC_045512.2	15495	29871	p29_G1.1401;fe867aae-98b0-4882-a579-2fe02056d08a|7	40	+	15495	29871	255,0,0	2	1375,766	0,13610
NC_045512.2	15496	29871	p29_G1.1402;cluster1337.fasta:2	40	+	15496	29871	255,0,0	2	1431,561	0,13814
NC_045512.2	15501	29871	p29_G1.1403;fe8e77d7-9feb-49e9-a91e-29fa8bf59071|5	40	+	15501	29871	255,0,0	2	1514,325	0,14045
NC_045512.2	15509	29871	p29_G1.1404;7e4b9c30-642a-443e-a077-ecb707204aa7|5	40	+	15509	29871	255,0,0	3	1046,36,426	0,1284,13936
NC_045512.2	15509	29875	p29_G1.1405;0d4943e8-4aa1-4ebf-b4a3-ae3fb3a351f6|6	40	+	15509	29875	255,0,0	2	1212,713	0,13653
NC_045512.2	15510	29876	p29_G1.1406;9bb0f211-be50-4a7b-ba3e-4714ae27be53|37	40	+	15510	29876	255,0,0	2	378,579	0,13787
NC_045512.2	15511	29876	p29_G1.1407;38ff9e36-f1d3-4277-872c-45ab6d241adb|6	40	+	15511	29876	255,0,0	2	1471,542	0,13823
NC_045512.2	15513	29875	p29_G1.1408;cluster501.fasta:2	40	+	15513	29875	255,0,0	2	1180,172	0,14190
NC_045512.2	15514	29871	p29_G1.1409;dfc517b4-77f4-42e1-8e70-7183b2f10e89|5	40	+	15514	29871	255,0,0	2	2051,516	0,13841
NC_045512.2	15514	29874	p29_G1.1410;819ff67b-643f-4007-8518-0483a0c46376|9	40	+	15514	29874	255,0,0	2	1497,567	0,13793
NC_045512.2	15514	29881	p29_G1.1411;cluster1645.fasta:2	40	+	15514	29881	255,0,0	2	1302,662	0,13705
NC_045512.2	15520	29871	p29_G1.1412;bed0fb3a-6f95-47b2-94ae-5ec5a8559a36|5	40	+	15520	29871	255,0,0	2	812,748	0,13603
NC_045512.2	15524	29872	p29_G1.1413;8f13a0ad-c364-426b-bf03-67d1e3655101|5	40	+	15524	29872	255,0,0	3	667,137,484	0,1839,13864
NC_045512.2	15527	29871	p29_G1.1414;20636c63-6b1e-44a2-ba58-381af9dc6fcc|10	40	+	15527	29871	255,0,0	2	1223,857	0,13487
NC_045512.2	15529	29874	p29_G1.1415;8591fda9-efe8-4ca8-81f2-007069da4e0c|6	40	+	15529	29874	255,0,0	2	1300,564	0,13781
NC_045512.2	15531	29875	p29_G1.1416;35bbb8ad-368f-4ad2-b8a1-65eb5dc44f9d|13	40	+	15531	29875	255,0,0	2	1748,622	0,13722
NC_045512.2	15532	29866	p29_G1.1417;39d01fc3-8813-4fbb-8958-322d06bee0d6|8	40	+	15532	29866	255,0,0	2	2947,474	0,13860
NC_045512.2	15533	29884	p29_G1.1418;cluster853.fasta:2	40	+	15533	29884	255,0,0	2	1310,461	0,13890
NC_045512.2	15534	29875	p29_G1.1419;68e10d69-24ff-45c9-b436-63cda8d84840|12	40	+	15534	29875	255,0,0	2	1295,430	0,13911
NC_045512.2	15539	29874	p29_G1.1420;cluster1305.fasta:2	40	+	15539	29874	255,0,0	2	1393,564	0,13771
NC_045512.2	15541	29875	p29_G1.1421;5ecaa622-2045-46d7-88ba-849d91e13e95|6	40	+	15541	29875	255,0,0	2	1326,505	0,13829
NC_045512.2	15543	29875	p29_G1.1422;d15341cc-f3f6-47a4-b91e-6980c43c78ec|12	40	+	15543	29875	255,0,0	2	1379,763	0,13569
NC_045512.2	15544	29871	p29_G1.1423;fb441f70-662f-4c27-a734-43dd8cbe5892|6	40	+	15544	29871	255,0,0	2	2547,537	0,13790
NC_045512.2	15559	15815	p29_G1.1424;ceecdfbe-ed97-4330-b7cf-5ca912719665	40	+	15559	15815	255,0,0	1	256	0
NC_045512.2	15559	29874	p29_G1.1425;c0c840c2-93e5-4635-943f-fc0920615643|16	40	+	15559	29874	255,0,0	2	2866,457	0,13858
NC_045512.2	15559	29876	p29_G1.1426;4ebb34ee-57f9-4777-9ba3-eb4ea57984bb|5	40	+	15559	29876	255,0,0	2	700,699	0,13618
NC_045512.2	15573	29871	p29_G1.1427;cluster1901.fasta:2	40	+	15573	29871	255,0,0	2	1256,426	0,13872
NC_045512.2	15573	29873	p29_G1.1428;cluster1673.fasta:2	40	+	15573	29873	255,0,0	2	1336,533	0,13767
NC_045512.2	15574	29876	p29_G1.1429;cluster1250.fasta:2	40	+	15574	29876	255,0,0	3	626,535,431	0,720,13871
NC_045512.2	15579	29872	p29_G1.1430;857c03ba-ba0d-46cb-b940-a610e9864da3|6	40	+	15579	29872	255,0,0	2	1195,522	0,13771
NC_045512.2	15585	29871	p29_G1.1431;21ef3f50-4884-46e2-98d7-b5990832c2ab|40	40	+	15585	29871	255,0,0	2	1920,521	0,13765
NC_045512.2	15588	29870	p29_G1.1432;7866631c-da06-4431-8bc9-cbc36b755e6f|7	40	+	15588	29870	255,0,0	3	967,36,425	0,1205,13857
NC_045512.2	15588	29874	p29_G1.1433;95f71118-ad18-48bc-b6be-7a167cdfbe86|12	40	+	15588	29874	255,0,0	2	1314,575	0,13711
NC_045512.2	15607	29875	p29_G1.1434;cluster386.fasta:2	40	+	15607	29875	255,0,0	2	1301,393	0,13875
NC_045512.2	15588	29876	p29_G1.1434;f11ca189-db98-4a58-8cd8-52b5b584cb19|15	40	+	15588	29876	255,0,0	2	1322,394	0,13894
NC_045512.2	15622	29878	p29_G1.1435;cluster91.fasta:2	40	+	15622	29878	255,0,0	2	1193,661	0,13595
NC_045512.2	15603	29872	p29_G1.1435;99d40a7b-2ecb-4ebb-9e34-95dd6da9ce34|3210	40	+	15603	29872	255,0,0	2	1213,653	0,13616
NC_045512.2	15650	29874	p29_G1.1435;cluster373.fasta:2	40	+	15650	29874	255,0,0	2	1166,655	0,13569
NC_045512.2	15591	29878	p29_G1.1435;cluster1452.fasta:2	40	+	15591	29878	255,0,0	2	1225,659	0,13628
NC_045512.2	15592	29872	p29_G1.1436;729d87c3-c4df-4892-a425-d692e00f4f8f|14	40	+	15592	29872	255,0,0	2	1609,536	0,13744
NC_045512.2	15602	29876	p29_G1.1437;17b61fea-16b0-47e1-bb10-c6da1cd2f004|10	40	+	15602	29876	255,0,0	2	710,527	0,13747
NC_045512.2	15606	29874	p29_G1.1438;25f5f8b6-9717-4ad0-8b4d-01285f7cb3ce|9	40	+	15606	29874	255,0,0	2	2892,374	0,13894
NC_045512.2	15607	29873	p29_G1.1439;564d174c-7e3d-4705-9d1f-14490a30e52e|13	40	+	15607	29873	255,0,0	2	1232,577	0,13689
NC_045512.2	15608	29871	p29_G1.1440;fdc55984-79d9-49d9-8aa4-7e702841ace7|7	40	+	15608	29871	255,0,0	3	1096,283,753	0,2586,13510
NC_045512.2	15615	29871	p29_G1.1441;d5b19931-acc6-4837-a30d-bd2885962788|8	40	+	15615	29871	255,0,0	3	985,186,664	0,2593,13592
NC_045512.2	15608	29876	p29_G1.1441;4e4b1bbc-5827-42bc-9af5-fd8e317cb2f2|7	40	+	15608	29876	255,0,0	3	992,186,669	0,2600,13599
NC_045512.2	15613	29871	p29_G1.1442;38739429-ac8d-4a30-b59d-9b7e1486f4e2|10	40	+	15613	29871	255,0,0	2	1589,378	0,13880
NC_045512.2	15622	29875	p29_G1.1443;3b7c53db-9eb5-4f98-b4ff-947f132053a9|10	40	+	15622	29875	255,0,0	2	1657,622	0,13631
NC_045512.2	15623	29875	p29_G1.1444;a4d09505-eb28-4dd8-a224-bb78eccfe0e0|8	40	+	15623	29875	255,0,0	2	1386,512	0,13740
NC_045512.2	15624	29874	p29_G1.1445;cluster1473.fasta:2	40	+	15624	29874	255,0,0	2	1171,730	0,13520
NC_045512.2	15631	16287	p29_G1.1446;137db182-adab-4ff0-a4a4-435ed4eeaaee|5	40	+	15631	16287	255,0,0	1	656	0
NC_045512.2	15631	29874	p29_G1.1447;aaa0d49e-0d6e-46c5-90a9-cf37235bb357|3430	40	+	15631	29874	255,0,0	2	1281,539	0,13704
NC_045512.2	15633	29874	p29_G1.1448;cluster950.fasta:2	40	+	15633	29874	255,0,0	2	545,377	0,13864
NC_045512.2	15634	29873	p29_G1.1449;adbbec1f-f87e-4fbc-aee5-a3580faf87cc|6	40	+	15634	29873	255,0,0	3	557,139,484	0,1729,13755
NC_045512.2	15635	29871	p29_G1.1450;7e4ddd19-5d38-4bf2-9178-b94564bc34a1|5	40	+	15635	29871	255,0,0	2	1930,516	0,13720
NC_045512.2	15636	29875	p29_G1.1451;184b6a6c-0c3e-4f9e-a471-36c2b5879d3a|8	40	+	15636	29875	255,0,0	2	1115,857	0,13382
NC_045512.2	15636	29876	p29_G1.1452;b29f4fc3-489d-4a32-846c-04ba7f0a36fc|5	40	+	15636	29876	255,0,0	2	1401,528	0,13712
NC_045512.2	15637	29874	p29_G1.1453;e990098a-ddba-4614-8b7c-dbf6ecc9527e|5	40	+	15637	29874	255,0,0	2	2790,454	0,13783
NC_045512.2	15642	29870	p29_G1.1454;44800700-3fe0-4693-a703-d6bca2705edc|6	40	+	15642	29870	255,0,0	2	1271,512	0,13716
NC_045512.2	15652	29871	p29_G1.1455;a8c0e242-952a-44d1-96ff-e2be7704d510|6	40	+	15652	29871	255,0,0	2	620,357	0,13862
NC_045512.2	15653	16006	p29_G1.1456;80b5a8b6-7a08-45f2-953c-7a5042706a4d	40	+	15653	16006	255,0,0	1	353	0
NC_045512.2	15662	29873	p29_G1.1457;cluster1200.fasta:2	40	+	15662	29873	255,0,0	2	1167,428	0,13783
NC_045512.2	15607	29877	p29_G1.1457;cluster2093.fasta:2	40	+	15607	29877	255,0,0	2	1222,432	0,13838
NC_045512.2	15654	29871	p29_G1.1457;cluster1224.fasta:2	40	+	15654	29871	255,0,0	2	1175,426	0,13791
NC_045512.2	15635	29876	p29_G1.1457;cluster561.fasta:2	40	+	15635	29876	255,0,0	2	1194,431	0,13810
NC_045512.2	15654	29873	p29_G1.1457;cluster1567.fasta:2	40	+	15654	29873	255,0,0	2	1175,428	0,13791
NC_045512.2	15655	29871	p29_G1.1458;aad6c182-32c4-42ab-bd8f-441d4c7b8e34|10	40	+	15655	29871	255,0,0	2	628,462	0,13754
NC_045512.2	15656	16398	p29_G1.1459;5d5a78a5-e0a3-41ea-9aa0-7a0d344895bf|8	40	+	15656	16398	255,0,0	1	742	0
NC_045512.2	15659	29874	p29_G1.1460;5a5c00b9-7a92-4b51-ac10-bd769a415bbd|29	40	+	15659	29874	255,0,0	2	788,634	0,13581
NC_045512.2	15664	29876	p29_G1.1461;6d21bb00-d1f4-46bf-a276-ce450446be45|12	40	+	15664	29876	255,0,0	3	914,149,620	0,2465,13592
NC_045512.2	15664	29876	p29_G1.1462;cluster124.fasta:2	40	+	15664	29876	255,0,0	2	1065,556	0,13656
NC_045512.2	15665	29876	p29_G1.1463;0a752308-2f94-451a-85f7-b109f727fe07|6	40	+	15665	29876	255,0,0	2	1160,569	0,13642
NC_045512.2	15665	29871	p29_G1.1463;631e9866-425d-4a9d-b81a-d4963018b05b|11	40	+	15665	29871	255,0,0	2	1164,561	0,13645
NC_045512.2	15669	29871	p29_G1.1464;78f44095-3a0c-4338-93cd-dd3a99f7c5e5|1381	40	+	15669	29871	255,0,0	2	1227,373	0,13829
NC_045512.2	15669	29871	p29_G1.1465;ea3654c6-743d-49ef-be2e-ab6098f95399|53	40	+	15669	29871	255,0,0	3	1898,402,367	0,13086,13835
NC_045512.2	15669	29873	p29_G1.1466;1df1909e-e87d-4d02-b288-e17089eb9778|5	40	+	15669	29873	255,0,0	2	1301,541	0,13663
NC_045512.2	15682	29875	p29_G1.1467;cluster116.fasta:2	40	+	15682	29875	255,0,0	2	1368,489	0,13704
NC_045512.2	15682	29875	p29_G1.1468;cd550061-6c72-4f20-afca-27f459c6601f|22	40	+	15682	29875	255,0,0	2	1820,486	0,13707
NC_045512.2	15685	29873	p29_G1.1469;73ad26f7-4f4c-4f1a-88a3-254a74edfd86|10	40	+	15685	29873	255,0,0	2	1042,621	0,13567
NC_045512.2	15686	29871	p29_G1.1470;5e6ec4d8-a01f-4375-b539-3f912d6dac4b|5	40	+	15686	29871	255,0,0	3	914,186,664	0,2522,13521
NC_045512.2	15690	29874	p29_G1.1471;4c1ff758-0bfa-45fe-b051-94f555cd7b87|8	40	+	15690	29874	255,0,0	2	2718,526	0,13658
NC_045512.2	15696	29871	p29_G1.1472;c493b46e-b433-4155-a04e-ea0e8c460035|7	40	+	15696	29871	255,0,0	2	613,396	0,13779
NC_045512.2	15696	29877	p29_G1.1473;cluster1936.fasta:2	40	+	15696	29877	255,0,0	2	1133,432	0,13749
NC_045512.2	15698	29871	p29_G1.1474;cluster592.fasta:2	40	+	15698	29871	255,0,0	2	12174,1870	0,12303
NC_045512.2	15699	29872	p29_G1.1475;48967982-89f4-4a42-9be8-cfaaecf89da5|135	40	+	15699	29872	255,0,0	2	1891,530	0,13643
NC_045512.2	15699	29873	p29_G1.1476;3296f370-dae0-4777-9955-e19dd014bf56|5	40	+	15699	29873	255,0,0	2	1309,522	0,13652
NC_045512.2	15702	29874	p29_G1.1477;83f4b368-b9bd-4c1e-a65d-dba05ee363e6|518	40	+	15702	29874	255,0,0	2	1027,569	0,13603
NC_045512.2	15714	29877	p29_G1.1478;5fc55d00-2c66-4756-ae6b-79b4a7463ac9|8	40	+	15714	29877	255,0,0	2	1853,1122	0,13041
NC_045512.2	15716	16825	p29_G1.1479;ec7e5a69-a15c-47e6-8b07-36833893e897|20	40	+	15716	16825	255,0,0	1	1109	0
NC_045512.2	15716	29871	p29_G1.1480;cae368e5-b905-451a-809a-8e13aa48ac76|5	40	+	15716	29871	255,0,0	2	1260,531	0,13624
NC_045512.2	15717	29872	p29_G1.1481;cd846b46-3857-457c-a8df-f3344c24ede6|205	40	+	15717	29872	255,0,0	3	557,474,427	0,638,13728
NC_045512.2	15721	29872	p29_G1.1482;70542619-b80c-4e7e-a33d-874024e2540e|6	40	+	15721	29872	255,0,0	2	2650,481	0,13670
NC_045512.2	15725	29871	p29_G1.1483;c086fa13-14eb-49a4-9714-5c00a4063a19|8	40	+	15725	29871	255,0,0	3	734,322,583	0,2503,13563
NC_045512.2	15725	29871	p29_G1.1484;379c78e2-e2dd-4e83-93e5-778ea9489568|5	40	+	15725	29871	255,0,0	2	2638,502	0,13644
NC_045512.2	15725	29875	p29_G1.1485;5559ee7d-82e1-4cd2-b10c-9d807dfd1ee6|9	40	+	15725	29875	255,0,0	2	2700,458	0,13692
NC_045512.2	15725	29877	p29_G1.1486;10f24dab-2695-45b5-a94a-bb32d0b50d5c|5	40	+	15725	29877	255,0,0	2	1026,756	0,13396
NC_045512.2	15726	29874	p29_G1.1487;2bf9e5c9-4b2c-4d8c-b6fe-4dcdde159fcc|5	40	+	15726	29874	255,0,0	2	1048,524	0,13624
NC_045512.2	15735	29871	p29_G1.1488;c1b86869-9782-41ed-82ec-0c9d147c44b7|6	40	+	15735	29871	255,0,0	2	595,480	0,13656
NC_045512.2	15738	29873	p29_G1.1489;cdbac362-e5b7-49b0-a3fe-cddcc5bac599|8	40	+	15738	29873	255,0,0	2	1493,378	0,13757
NC_045512.2	15742	16131	p29_G1.1490;cluster1826.fasta:2	40	+	15742	16131	255,0,0	1	389	0
NC_045512.2	15747	29876	p29_G1.1491;ac624fa1-a3f9-4185-8e2a-2c2ac1470d7f|6	40	+	15747	29876	255,0,0	2	1262,513	0,13616
NC_045512.2	15748	29872	p29_G1.1492;c8f82801-a7dc-4ec4-8140-6419f0c31be6|5	40	+	15748	29872	255,0,0	2	709,407	0,13717
NC_045512.2	15754	29875	p29_G1.1493;ca724b0e-4b40-495e-82d5-2faae2b61aa5|6	40	+	15754	29875	255,0,0	2	1113,501	0,13620
NC_045512.2	15755	29871	p29_G1.1494;12dd87a1-2a0a-43b5-875a-69f8847502f6|5	40	+	15755	29871	255,0,0	2	1153,389	0,13727
NC_045512.2	15755	29874	p29_G1.1495;4794bc94-6c0d-4f64-8761-592d11586891|37	40	+	15755	29874	255,0,0	2	133,577	0,13542
NC_045512.2	15755	29875	p29_G1.1496;670e77bd-4d08-422f-9178-11945bc533d8|8	40	+	15755	29875	255,0,0	2	733,584	0,13536
NC_045512.2	15756	29874	p29_G1.1497;cluster259.fasta:8	40	+	15756	29874	255,0,0	2	1018,442	0,13676
NC_045512.2	15756	29875	p29_G1.1498;cf32b191-745a-4f61-ac39-d3dc81e185c8|19	40	+	15756	29875	255,0,0	2	1445,555	0,13564
NC_045512.2	15758	29874	p29_G1.1499;31997c9f-ee86-45f5-93e7-481a1cda46df|18	40	+	15758	29874	255,0,0	2	1007,600	0,13516
NC_045512.2	15763	29874	p29_G1.1500;1022452c-9c66-491d-bb93-b2ffbcd76302|24	40	+	15763	29874	255,0,0	2	1088,524	0,13587
NC_045512.2	15763	29879	p29_G1.1501;9d5db724-d0e2-41fe-a928-b02ab6e4fb08|7	40	+	15763	29879	255,0,0	2	511,367	0,13749
NC_045512.2	15764	29874	p29_G1.1502;a2f370f9-fca0-468a-b5f2-03db9b55868d|9	40	+	15764	29874	255,0,0	2	1075,578	0,13532
NC_045512.2	15785	29871	p29_G1.1503;cluster913.fasta:2	40	+	15785	29871	255,0,0	2	1044,426	0,13660
NC_045512.2	15778	29876	p29_G1.1503;cluster1511.fasta:2	40	+	15778	29876	255,0,0	2	1051,431	0,13667
NC_045512.2	15767	29875	p29_G1.1503;cluster1302.fasta:2	40	+	15767	29875	255,0,0	2	1057,430	0,13678
NC_045512.2	15767	29875	p29_G1.1503;cluster1897.fasta:2	40	+	15767	29875	255,0,0	2	1062,430	0,13678
NC_045512.2	15760	29879	p29_G1.1503;cluster1301.fasta:2	40	+	15760	29879	255,0,0	2	1069,434	0,13685
NC_045512.2	15778	29871	p29_G1.1503;cluster934.fasta:2	40	+	15778	29871	255,0,0	2	1051,426	0,13667
NC_045512.2	15776	29871	p29_G1.1503;cluster482.fasta:2	40	+	15776	29871	255,0,0	2	1053,426	0,13669
NC_045512.2	15736	29871	p29_G1.1503;cluster663.fasta:2	40	+	15736	29871	255,0,0	2	1093,426	0,13709
NC_045512.2	15746	29873	p29_G1.1503;cluster867.fasta:2	40	+	15746	29873	255,0,0	2	1083,428	0,13699
NC_045512.2	15748	29873	p29_G1.1503;cluster1477.fasta:2	40	+	15748	29873	255,0,0	2	1081,428	0,13697
NC_045512.2	15768	29871	p29_G1.1504;cluster1903.fasta:2	40	+	15768	29871	255,0,0	2	1261,533	0,13570
NC_045512.2	15768	29877	p29_G1.1505;eba48c79-0af6-4065-a0b3-357d9402f856|6	40	+	15768	29877	255,0,0	2	1102,582	0,13527
NC_045512.2	15770	29875	p29_G1.1506;a7812aab-de44-4eb7-9325-cacccb69f762|6	40	+	15770	29875	255,0,0	2	651,605	0,13500
NC_045512.2	15776	29845	p29_G1.1507;03130e02-f21b-4be8-8646-a4dd7b448c8f|7	40	+	15776	29845	255,0,0	2	1126,546	0,13523
NC_045512.2	15776	29871	p29_G1.1508;340079bd-41bb-46b2-b0e6-9c01afc23edb|9	40	+	15776	29871	255,0,0	2	948,446	0,13649
NC_045512.2	15776	29871	p29_G1.1509;6504c6f5-1db7-4b22-948b-af1dbb3c7025|9	40	+	15776	29871	255,0,0	2	1235,338	0,13757
NC_045512.2	15776	29871	p29_G1.1510;8228cfcf-848e-4367-a48a-f7e773a7e569|5	40	+	15776	29871	255,0,0	2	1721,564	0,13531
NC_045512.2	15776	29873	p29_G1.1511;713f0b00-c195-40f2-b45a-edc4d1d34285|8	40	+	15776	29873	255,0,0	3	818,192,666	0,2426,13431
NC_045512.2	15776	29873	p29_G1.1512;cluster1552.fasta:2	40	+	15776	29873	255,0,0	2	1053,565	0,13532
NC_045512.2	15776	29874	p29_G1.1513;226bed96-410e-4753-a461-1afe8fe47bcd|10	40	+	15776	29874	255,0,0	2	1066,457	0,13641
NC_045512.2	15799	29873	p29_G1.1513;cluster784.fasta:2	40	+	15799	29873	255,0,0	2	1046,453	0,13621
NC_045512.2	15822	29871	p29_G1.1513;07682ddc-feac-47a7-a674-a89bc0d6d0cd|2752	40	+	15822	29871	255,0,0	2	1019,454	0,13595
NC_045512.2	15776	29874	p29_G1.1514;4aacf349-3811-40e4-ba74-2398178253eb|18	40	+	15776	29874	255,0,0	2	2636,525	0,13573
NC_045512.2	15776	29875	p29_G1.1515;94e68c3a-9867-47c8-9ece-a5783eb46840|10	40	+	15776	29875	255,0,0	3	928,283,748	0,2418,13351
NC_045512.2	15776	29876	p29_G1.1516;9808358f-f266-4e06-a865-df1146b6a6c5|6	40	+	15776	29876	255,0,0	2	1566,396	0,13704
NC_045512.2	15776	29877	p29_G1.1517;c70a0c00-65ba-4ead-9418-9942d07cccdd|13	40	+	15776	29877	255,0,0	3	780,36,432	0,1017,13669
NC_045512.2	15777	29872	p29_G1.1518;993bca18-d4e0-484f-b5c7-3712fbe9fc7d|13	40	+	15777	29872	255,0,0	2	2702,480	0,13615
NC_045512.2	15798	29874	p29_G1.1519;0f12bd75-67ff-4635-95e4-b121d0af10d6|29	40	+	15798	29874	255,0,0	2	1481,621	0,13455
NC_045512.2	15785	29882	p29_G1.1519;cluster589.fasta:8	40	+	15785	29882	255,0,0	2	1494,629	0,13468
NC_045512.2	15790	29873	p29_G1.1520;cluster826.fasta:2	40	+	15790	29873	255,0,0	3	1777,402,369	0,12965,13714
NC_045512.2	15794	16755	p29_G1.1521;852e7a5a-9d47-4502-a5a0-d784755efdf0|7	40	+	15794	16755	255,0,0	1	961	0
NC_045512.2	15797	29873	p29_G1.1522;740ee1e5-94a0-415b-9962-23baf179a8d1|7	40	+	15797	29873	255,0,0	2	266,383	0,13693
NC_045512.2	15801	29872	p29_G1.1523;a6f95635-3068-45de-b514-1a910a7b94b0|65	40	+	15801	29872	255,0,0	4	619,160,434,663	0,2668,12846,13408
NC_045512.2	15803	15996	p29_G1.1524;0c9f64f6-2dec-4d6b-adeb-b473355f8d2a|8	40	+	15803	15996	255,0,0	1	193	0
NC_045512.2	15805	29875	p29_G1.1525;483030a1-810d-45c0-baa1-2ed664ce7885|11	40	+	15805	29875	255,0,0	2	1422,452	0,13618
NC_045512.2	15806	29873	p29_G1.1526;cluster1975.fasta:2	40	+	15806	29873	255,0,0	2	82,576	0,13491
NC_045512.2	15815	16827	p29_G1.1527;c6d1d4e4-1b74-4042-a24e-d97227d84c0a|7	40	+	15815	16827	255,0,0	1	1012	0
NC_045512.2	15815	29871	p29_G1.1528;dbfbd2bf-2315-47b0-87a9-a98d5bc2333d|6	40	+	15815	29871	255,0,0	2	934,569	0,13487
NC_045512.2	15815	29876	p29_G1.1529;4f930bee-42b5-497e-b64c-c8e2e98e8c9f|23	40	+	15815	29876	255,0,0	2	468,467	0,13594
NC_045512.2	15816	29875	p29_G1.1530;d2e433ca-0904-40c4-b95e-15d3e6ca79e9|6	40	+	15816	29875	255,0,0	2	1522,412	0,13647
NC_045512.2	15818	29876	p29_G1.1531;95875a66-26be-4381-89a3-b6c0a4451c36|8	40	+	15818	29876	255,0,0	2	491,401	0,13657
NC_045512.2	15819	29504	p29_G1.1532;96ec49f1-9c2d-4797-8e28-ae5079ff43db|5	40	+	15819	29504	255,0,0	2	1010,59	0,13626
NC_045512.2	15862	29871	p29_G1.1533;c00c5503-98a3-4f85-9b5c-0c99787b55c2|6	40	+	15862	29871	255,0,0	2	867,563	0,13446
NC_045512.2	15819	29874	p29_G1.1533;dc873c01-979c-4ed3-b399-394c9e748c7c|7	40	+	15819	29874	255,0,0	2	910,568	0,13487
NC_045512.2	15837	29871	p29_G1.1533;cluster1997.fasta:2	40	+	15837	29871	255,0,0	2	887,556	0,13478
NC_045512.2	15819	29875	p29_G1.1534;bdebc00f-b281-49da-b699-5cfe40cdc162|10	40	+	15819	29875	255,0,0	2	1382,539	0,13517
NC_045512.2	15823	29838	p29_G1.1535;cluster1214.fasta:2	40	+	15823	29838	255,0,0	2	1069,343	0,13672
NC_045512.2	15830	29874	p29_G1.1536;e31a109f-a6a4-4404-8c1f-83226dc93607|9	40	+	15830	29874	255,0,0	2	921,753	0,13291
NC_045512.2	15824	29871	p29_G1.1536;f74aa749-56b4-4c8a-8a70-5b7a3aac664d|16	40	+	15824	29871	255,0,0	2	929,748	0,13299
NC_045512.2	15824	29874	p29_G1.1537;4a89d2b8-80cb-4c1e-a9bc-b2c5e3125301|6	40	+	15824	29874	255,0,0	2	1004,519	0,13531
NC_045512.2	15824	29882	p29_G1.1538;83b38025-bd43-44ed-8a45-a9923cac1300|6	40	+	15824	29882	255,0,0	2	901,630	0,13428
NC_045512.2	15830	29876	p29_G1.1539;6aa9b6f8-ae74-45df-8de5-67bff97d4da0|5	40	+	15830	29876	255,0,0	2	944,526	0,13520
NC_045512.2	15831	29871	p29_G1.1540;cluster1572.fasta:2	40	+	15831	29871	255,0,0	2	998,426	0,13614
NC_045512.2	15816	29876	p29_G1.1540;cluster1408.fasta:2	40	+	15816	29876	255,0,0	2	1013,431	0,13629
NC_045512.2	15831	29878	p29_G1.1540;cluster2011.fasta:2	40	+	15831	29878	255,0,0	2	998,433	0,13614
NC_045512.2	15822	29874	p29_G1.1540;82eda61a-c0d7-44dd-a8fd-a188bc306fca|27	40	+	15822	29874	255,0,0	2	1007,429	0,13623
NC_045512.2	15830	29872	p29_G1.1540;cluster948.fasta:2	40	+	15830	29872	255,0,0	2	999,427	0,13615
NC_045512.2	15837	29874	p29_G1.1541;cluster2037.fasta:2	40	+	15837	29874	255,0,0	2	1736,471	0,13566
NC_045512.2	15841	29871	p29_G1.1542;cluster189.fasta:2	40	+	15841	29871	255,0,0	2	606,631	0,13399
NC_045512.2	15858	29875	p29_G1.1542;5c66146f-b83e-4a64-b949-c52e90b21449|15	40	+	15858	29875	255,0,0	2	589,635	0,13382
NC_045512.2	15842	29872	p29_G1.1543;cluster835.fasta:2	40	+	15842	29872	255,0,0	2	1255,523	0,13507
NC_045512.2	15844	29874	p29_G1.1544;07594daa-05ff-4a09-9ab0-1e3b96b81c7a|977	40	+	15844	29874	255,0,0	2	878,408	0,13622
NC_045512.2	15854	29871	p29_G1.1545;528d9dfd-4c6b-4edf-a378-3bf9d57ff587|8	40	+	15854	29871	255,0,0	2	634,580	0,13437
NC_045512.2	15857	16443	p29_G1.1546;7ff2eef9-bb2f-48a3-9cd0-e16557046df1|7	40	+	15857	16443	255,0,0	1	586	0
NC_045512.2	15858	29871	p29_G1.1547;e7bc4d67-28f7-4809-8c4a-d68f1db132b5|5	40	+	15858	29871	255,0,0	2	1362,373	0,13640
NC_045512.2	15860	29875	p29_G1.1548;58431e4f-2ad1-495e-ac1e-a9ee94b34c66|6	40	+	15860	29875	255,0,0	2	1017,637	0,13378
NC_045512.2	15862	29873	p29_G1.1549;cd2b08c8-6bbe-41a9-80b7-af64f012245d|12	40	+	15862	29873	255,0,0	2	1005,499	0,13512
NC_045512.2	15867	29871	p29_G1.1550;cluster1954.fasta:2	40	+	15867	29871	255,0,0	2	962,426	0,13578
NC_045512.2	15895	29871	p29_G1.1550;cluster959.fasta:2	40	+	15895	29871	255,0,0	2	934,426	0,13550
NC_045512.2	15892	29871	p29_G1.1550;cluster1522.fasta:2	40	+	15892	29871	255,0,0	2	937,426	0,13553
NC_045512.2	15871	29871	p29_G1.1551;cfed11a1-d2a6-4940-aac7-4994529e1bc5|5	40	+	15871	29871	255,0,0	2	854,619	0,13381
NC_045512.2	15880	29874	p29_G1.1552;cluster518.fasta:2	40	+	15880	29874	255,0,0	3	292,578,457	0,383,13537
NC_045512.2	15882	29876	p29_G1.1553;7a9ef927-ee03-45bf-93e4-603e93da82c6|5	40	+	15882	29876	255,0,0	2	430,527	0,13467
NC_045512.2	15884	29872	p29_G1.1554;cluster1581.fasta:2	40	+	15884	29872	255,0,0	3	204,480,595	0,551,13393
NC_045512.2	15888	29748	p29_G1.1555;cluster979.fasta:2	40	+	15888	29748	255,0,0	2	836,323	0,13537
NC_045512.2	15907	29875	p29_G1.1556;d0fde5ea-48e0-496a-b759-93407b9e39fa|8	40	+	15907	29875	255,0,0	2	2454,510	0,13458
NC_045512.2	15888	29874	p29_G1.1556;7e27a20e-85dd-4b7c-a394-22795f1df142|6	40	+	15888	29874	255,0,0	2	2475,505	0,13481
NC_045512.2	15888	29876	p29_G1.1557;c5ea1607-8715-4593-a836-d3050fddb882|11	40	+	15888	29876	255,0,0	2	386,364	0,13624
NC_045512.2	15895	16215	p29_G1.1558;aba4aaaa-5f66-4c0d-b398-266f6dc0dbcd|8	40	+	15895	16215	255,0,0	1	320	0
NC_045512.2	15895	29876	p29_G1.1559;a8029bdb-caa4-4336-a5c5-8a88463baa86|5	40	+	15895	29876	255,0,0	2	394,385	0,13596
NC_045512.2	15897	29876	p29_G1.1560;bf9a6f09-8e82-4b1b-a74b-6ad62a5061c6|31	40	+	15897	29876	255,0,0	3	681,149,620	0,2232,13359
NC_045512.2	15906	29876	p29_G1.1561;cluster548.fasta:2	40	+	15906	29876	255,0,0	2	2520,456	0,13514
NC_045512.2	15902	29875	p29_G1.1561;53fcdaa6-bc48-4099-9dac-8fb3b2c11eed|12	40	+	15902	29875	255,0,0	2	2523,458	0,13515
NC_045512.2	15904	29871	p29_G1.1562;3710947d-0e7b-422d-a9f8-b497ac77e9c6|7	40	+	15904	29871	255,0,0	3	652,36,426	0,889,13541
NC_045512.2	15905	16830	p29_G1.1563;0adb8444-a72d-49d9-a63d-a33d8e075b86|8	40	+	15905	16830	255,0,0	1	925	0
NC_045512.2	15906	29871	p29_G1.1564;329fe304-104d-4832-ad5f-15af7eb597a2|5	40	+	15906	29871	255,0,0	2	1295,535	0,13430
NC_045512.2	15906	29871	p29_G1.1565;bb51cff0-b21e-48fe-8243-e39369056ca5|11	40	+	15906	29871	255,0,0	2	2185,537	0,13428
NC_045512.2	15906	29874	p29_G1.1566;cluster1034.fasta:2	40	+	15906	29874	255,0,0	2	727,638	0,13330
NC_045512.2	15908	29872	p29_G1.1567;57bf798e-547b-4129-b4d8-3e3bcb47384b|9	40	+	15908	29872	255,0,0	2	1101,508	0,13456
NC_045512.2	15908	29874	p29_G1.1568;4d0567b4-c5ea-4f57-8c99-91873790836d|8	40	+	15908	29874	255,0,0	2	2590,374	0,13592
NC_045512.2	15912	29871	p29_G1.1569;cluster203.fasta:2	40	+	15912	29871	255,0,0	2	1000,536	0,13423
NC_045512.2	15912	29871	p29_G1.1570;b87c8fbe-1c28-48bd-b976-2e4bdf680269|7	40	+	15912	29871	255,0,0	2	1095,363	0,13596
NC_045512.2	15912	29874	p29_G1.1571;5b8ad0ec-26ff-4fd9-aea6-f5f390e2d40c|5	40	+	15912	29874	255,0,0	2	1290,381	0,13581
NC_045512.2	15912	29885	p29_G1.1572;3a0b6a5c-1fc1-4715-9b7d-0901659e9f4c|5	40	+	15912	29885	255,0,0	2	2503,536	0,13437
NC_045512.2	15916	29871	p29_G1.1573;240a077f-4873-42f3-a71e-4aa6c700231f|6	40	+	15916	29871	255,0,0	2	781,418	0,13537
NC_045512.2	15916	29871	p29_G1.1574;64969cd6-2d32-4658-acb6-995e04f32988|9	40	+	15916	29871	255,0,0	2	986,572	0,13383
NC_045512.2	15919	16299	p29_G1.1575;7d007c0b-ca7f-4fbf-aeef-3bbde8011e3b|8	40	+	15919	16299	255,0,0	1	380	0
NC_045512.2	15920	29874	p29_G1.1576;476a1566-5994-4cf4-8a9c-24ee7b4204af|5	40	+	15920	29874	255,0,0	3	681,186,667	0,2288,13287
NC_045512.2	15922	29871	p29_G1.1577;6d9ee8ec-1929-4ceb-8ec9-7b8254e153f3|15	40	+	15922	29871	255,0,0	2	843,597	0,13352
NC_045512.2	15926	29873	p29_G1.1578;b383194d-d255-4232-88bd-f85e11b944e7|6	40	+	15926	29873	255,0,0	2	1275,553	0,13394
NC_045512.2	15927	16476	p29_G1.1579;e5d602db-ff2e-40b1-bd39-f0e5a4f189b4|6	40	+	15927	16476	255,0,0	1	549	0
NC_045512.2	15927	29871	p29_G1.1580;cluster2046.fasta:2	40	+	15927	29871	255,0,0	2	249,688	0,13256
NC_045512.2	15928	29875	p29_G1.1581;b558c69e-bfbf-49d6-ac61-e24274214518|7	40	+	15928	29875	255,0,0	2	404,752	0,13195
NC_045512.2	15930	29873	p29_G1.1582;205ce8ce-166c-4b4c-82c2-11d9c88a0c0f|9	40	+	15930	29873	255,0,0	2	324,701	0,13242
NC_045512.2	15930	29873	p29_G1.1583;826db41f-9f23-4e7e-8350-9e24f462fae9|27	40	+	15930	29873	255,0,0	2	1048,542	0,13401
NC_045512.2	15935	29873	p29_G1.1584;535b6174-ce09-45ab-b290-78c14c4a9534|16	40	+	15935	29873	255,0,0	2	707,600	0,13338
NC_045512.2	15935	29877	p29_G1.1585;3997f533-546e-4dac-801a-f176e741cdc9|11	40	+	15935	29877	255,0,0	2	935,582	0,13360
NC_045512.2	15939	29876	p29_G1.1586;4ec24b5b-3101-4b6e-9515-627b9604b496|6	40	+	15939	29876	255,0,0	2	2487,455	0,13482
NC_045512.2	15939	29878	p29_G1.1587;7804734d-c98f-45d7-aa6d-54886db9e826|15	40	+	15939	29878	255,0,0	2	124,388	0,13551
NC_045512.2	15940	29871	p29_G1.1588;05fe07fd-57d2-4ce2-b115-aed2639029b5|7	40	+	15940	29871	255,0,0	2	481,601	0,13330
NC_045512.2	15940	29871	p29_G1.1589;d0f0bd8f-9833-45a9-8068-f15eeda81390|54	40	+	15940	29871	255,0,0	2	1562,482	0,13449
NC_045512.2	15942	29872	p29_G1.1590;81e79701-828a-47b8-b015-aff76aab848c|20112	40	+	15942	29872	255,0,0	2	887,427	0,13503
NC_045512.2	15943	29874	p29_G1.1591;cluster8.fasta:32	40	+	15943	29874	255,0,0	3	564,275,429	0,608,13502
NC_045512.2	15953	29875	p29_G1.1592;0d946ee5-0e33-4a2d-88c9-5f77de84eca9|6	40	+	15953	29875	255,0,0	2	1080,353	0,13569
NC_045512.2	15956	29876	p29_G1.1593;1d64b59e-947a-4e30-bd15-76c31f591717|5	40	+	15956	29876	255,0,0	2	1267,459	0,13461
NC_045512.2	15961	29873	p29_G1.1594;cluster1740.fasta:2	40	+	15961	29873	255,0,0	2	855,654	0,13258
NC_045512.2	15961	29875	p29_G1.1595;a9cb4660-11a7-43cd-b83a-e575f0b81955|9	40	+	15961	29875	255,0,0	2	1536,564	0,13350
NC_045512.2	15963	29872	p29_G1.1596;cluster511.fasta:2	40	+	15963	29872	255,0,0	2	1780,461	0,13448
NC_045512.2	15961	29876	p29_G1.1596;3696810d-f758-4cb0-9cfa-7ac08ed179c7|5	40	+	15961	29876	255,0,0	2	1781,465	0,13450
NC_045512.2	15963	29872	p29_G1.1597;cluster1976.fasta:4	40	+	15963	29872	255,0,0	2	848,431	0,13478
NC_045512.2	15966	29865	p29_G1.1598;c2e40e67-2a85-40f7-9c4f-7617fd9ccc8a|5	40	+	15966	29865	255,0,0	2	145,706	0,13193
NC_045512.2	15966	29873	p29_G1.1599;f07835f7-a2c9-4233-9433-65a5971e795e|22	40	+	15966	29873	255,0,0	2	317,464	0,13443
NC_045512.2	15966	29874	p29_G1.1600;7591e65d-1c3a-449d-8204-1652625d574c|34	40	+	15966	29874	255,0,0	2	863,566	0,13342
NC_045512.2	15967	29874	p29_G1.1601;be4edbf4-8b63-4015-aa8e-4ebe411319e2|5	40	+	15967	29874	255,0,0	2	2512,482	0,13425
NC_045512.2	15968	16412	p29_G1.1602;9e70f5a5-6e5a-467c-bb30-0d17b6885d98|8	40	+	15968	16412	255,0,0	1	444	0
NC_045512.2	15971	29871	p29_G1.1603;ad0b11a8-71a0-4cbb-bd0e-d9064f9b5717|5	40	+	15971	29871	255,0,0	2	337,396	0,13504
NC_045512.2	15971	29875	p29_G1.1604;7cfd4061-62b2-40ae-902d-d10128f7025b|6	40	+	15971	29875	255,0,0	2	1594,520	0,13384
NC_045512.2	15973	29874	p29_G1.1605;cluster1899.fasta:2	40	+	15973	29874	255,0,0	3	486,320,593	0,2255,13308
NC_045512.2	15975	29877	p29_G1.1606;cd54ba5c-2968-4b90-824f-c3dec91cf4ae|9	40	+	15975	29877	255,0,0	2	938,482	0,13420
NC_045512.2	16082	29873	p29_G1.1607;cluster2118.fasta:2	40	+	16082	29873	255,0,0	2	747,428	0,13363
NC_045512.2	16024	29873	p29_G1.1607;e7729ce4-1cd5-49b2-bf6d-62c169fff753|5	40	+	16024	29873	255,0,0	2	805,428	0,13421
NC_045512.2	16001	29878	p29_G1.1607;cluster1900.fasta:2	40	+	16001	29878	255,0,0	2	828,433	0,13444
NC_045512.2	15987	29876	p29_G1.1607;cluster1460.fasta:2	40	+	15987	29876	255,0,0	2	842,431	0,13458
NC_045512.2	16081	29873	p29_G1.1607;cluster68.fasta:2	40	+	16081	29873	255,0,0	2	746,428	0,13364
NC_045512.2	15978	29873	p29_G1.1607;cluster2022.fasta:2	40	+	15978	29873	255,0,0	2	851,428	0,13467
NC_045512.2	16028	29878	p29_G1.1607;cluster2125.fasta:2	40	+	16028	29878	255,0,0	2	801,433	0,13417
NC_045512.2	16049	29875	p29_G1.1607;cluster929.fasta:2	40	+	16049	29875	255,0,0	2	780,430	0,13396
NC_045512.2	16047	29873	p29_G1.1607;cluster1454.fasta:2	40	+	16047	29873	255,0,0	2	781,431	0,13395
NC_045512.2	16036	29878	p29_G1.1607;cluster808.fasta:2	40	+	16036	29878	255,0,0	2	793,433	0,13409
NC_045512.2	16065	29877	p29_G1.1607;cluster_124	40	+	16065	29877	255,0,0	2	758,439	0,13373
NC_045512.2	15980	29874	p29_G1.1608;cluster797.fasta:2	40	+	15980	29874	255,0,0	2	738,822	0,13072
NC_045512.2	15985	29871	p29_G1.1609;6d6bb617-2f61-4516-9683-6138811e1a93|27	40	+	15985	29871	255,0,0	3	719,280,748	0,2209,13138
NC_045512.2	15985	29873	p29_G1.1610;cluster188.fasta:6	40	+	15985	29873	255,0,0	2	1290,450	0,13438
NC_045512.2	15985	29878	p29_G1.1611;fad49bd9-d1fd-49df-b738-f3c0bd278ef1|6	40	+	15985	29878	255,0,0	3	570,36,433	0,808,13460
NC_045512.2	15989	29874	p29_G1.1612;ade56f4b-0e85-4a02-b7b3-cbff253a7b91|143	40	+	15989	29874	255,0,0	2	324,372	0,13513
NC_045512.2	16001	29871	p29_G1.1613;cluster895.fasta:2	40	+	16001	29871	255,0,0	2	911,535	0,13335
NC_045512.2	16012	29871	p29_G1.1613;cluster1440.fasta:2	40	+	16012	29871	255,0,0	2	900,536	0,13323
NC_045512.2	16001	29872	p29_G1.1614;ccf63cba-df8e-4f55-81a1-d1d79baf023b|11	40	+	16001	29872	255,0,0	2	850,522	0,13349
[truncated: 1,007 more rows]
