# Supplementary material for: Evolution of naturally arising SARS-CoV-2 defective interfering particles
Source: Commun Biol. 2022 Oct 27;5:1140. doi: 10.1038/s42003-022-04058-5 (PMC9610340; doi:10.1038/s42003-022-04058-5)
Supplement: Supplementary file 7 — Supplementary Data 5 [file 42003_2022_4058_MOESM7_ESM.zip › experiment2/Pipeline_intermediate_files_experiment2/CARNACLR_RNA_models_reconstruction_experiment_2_passage_1.fasta]

>cluster4.fasta:1914
GGCGGUGAUGCUUACAGAUUGACGAAAAGGCCAACAACAACAUGUGAGGCUAAAAGUGCCACUAAAGCUGUACAGUUGUGGUCCAGAACAAACCCAGGAAAUUUUGCCAGGAACUAAUCAGACAAGGAACUGAUUAAAAAAUUGCACUUUCCCCAGCGUUCAGCGUAUGUCGCGCAUGGCAUGGAAGUGGAACGUGUUGACCUACACAGGUGCCAUCAAAUUGGAUGACAAAGAUCCAAAUUAAAGAUCGUCAUUUGCUGAAUAAGCAUUGACGCAUACAAAACCACCAACAGAGCCUAAAAGAAAAGAAGAAGGCUGAUGAAACAAGCCAGACAGAAGAAACAGCAAACUGUGACUUUCCUGCUGCAGAUUUGGAUGAUUUCCAAACAAUUGCAACAAUCCAUGAGCAGUGCUGACUCAACUCAGGCCUAAACUCAUGCAGACAAGGCAGAUGGGCUAUAAACGUUUCGCUUUCCGUUUACGAUAUGUUAUGUGCAGAAUGAAUUUCGUAACAUAGCACAAGUAGAUGUAGUUAACUUUAAUCAGCAAUUUAAUCAGUGUGUAAAUGGAGGACUUGAAAGAGCCACCAUUUCGAGGCCACGAGUACGAUCGAGUGUACAGUGAACAAUGCUAGGAGAGCUGCCUAUAUGGAAGAGCCCUAAUGUGUAAAAUUAAUUUUAGUAGUGCUAUCCCUGUGAUUUUAAUAGCUUUAGGAGAAUGACAAA
>cluster3.fasta:118
AUAGCCGGACCAAGAUUUGAACUGGCGAAAACAAUGCUCUUCACAGCAGAAAUUUGUGCUGCUGCUUGAGAACAGAUGGUAAAGCCAACAACAACAGGCCAAACUGCUAAAAUGCUGAGGCUAAAGUACUGCCACUUUCAAUGCAAAAUGGAAUUAUAUACCGCAAUUCAUCCCUUGGAGGCGCUAGUAACGGUUGACCUACACGGUGCUCAAAUUGGAUGACAAAGAUCCAAAUAAAUUUGUGAUACAUGACAAAAACAGAGCCUAAAGGCAAAAAAGUGAUACAAGACAGAAGAAACAGCAAAUUAUCCUGCGCAGAUUUGAUGAUUUAAACAAUGAAUCUGAGCAGUGCUGAUCAACAGGCCUAAUCAUGAGACAGGCAGAUGGGCUAUAAACGUUUCGCUUUCCGUUUACGAAUAGUUAUUGUGCAGAAUGAAUUCUCGUAACAUAGCACAAGUAGAUGUAGUUAACUUUAAUCUCACAUUAAUCAGUGUGUAACAGAGGACUUAAAGAGCCACCCUUCCGAGGCCAGGAGUACGAUGAGUGUACAGUGAACAAUGGAGAGCUGCCUAUAUGGAAGAGCCCUAAUGUGUAAAAUUAAUUUUAGUAGUGCUAUCCCAUGUGAUUUUAAUAGCUUAGGAGAAUGACA
>cluster7.fasta:86
GUGGUGAACAAAAUGUAAAAAAACAACAAACUGUCCAAAAAACCAAGGAAAUUGUUCAAGACUGAUAAGCAAUGUGCGACCUACACGGUGCCACAAAUUGGAUGACAAAGAUCCAAAUAAAAUGUCUUAUUGCGCAAAAACCCACCAACAGAGCCUAAAAGAAAAGAAGAAGGCUGAUGAAACUCAAGCCCGAGAGACAGAAGAAACAGCAAACUGUGACUUUCCUGCUGCAGAUUUGGAUGAUUUCCAAACAAUUGCAACAAUCCUGAGCAGUGCUGACUCAACCAGGCCUAAACUCAUGCAGACAAGGCAGAUGGGCUAUAUAAACGUUUUUCCGUUUACGAUAUAGUCUACUCUGUGCAGAAUGAAUUCUGUAACUAUAGCACAAGUAGAUGUAGUUAACUUUAAUCCUAGCAAUUUUAAUCAGUGUGUAACUGGGAGGACUUGAAAGAGCCACCACAUUUCCCGAGGCCACGGAGUACGAUCGAGUGUACAGUGAACAAUGCUAGGGAGAGCUGCCUAUAUGGAAGAGCCCUAAUGUGUAAAAUUAAUUUAGUAGUGCUAUCCCCUGUGAUUUUAAUAGCUUUAGGAAAUACAAA
>cluster76.fasta:86
UUACGAAAACUUAAGCUCAUUAAAUGCCAAGGCUUGCGAAGGCAGAGGGGCAGUAGCCUCUUUCCCUCGUAGUCGCAACAGUUUAGAAUUACAGGCAGCAGAGCUAUGGCAAUGGCGGGAUGCUGCUUCUUGCUGCUGCUUGACAGAUUGAACCAGUAAAUGUCUGGUAAAGGCCAACAACACAGGCCAAAUAUUGCUGAGUUAGAAGCGAAAACGUACUGCCACUAAAGCACAUGUCACAAGUUCGCAGACGUGGUCCAGAACAAACCCAAGGAAAUUGGGACCGGAACUAAUCAGACAAGGAACUGAUACAAACAUUGGCGCAAAUUGCACUGCCCGCUUCAGCGUUGUCCGCAUUGGCAUGGAAGGGAACGUGGUUGACCUACACAGGUGCCCAAAUUGGAUGACAAAGAUCCAAAUAAAUUUGCUGAAUAAGCAUUGACGCAUACAAAACCCCACCAACAGAGCCAAAAAGGACAAAAGAAGAAGGCUGAUGAAAACAGAGACAGAAGAAACAGCAAACUGUGACUUUCCUGCUCAGAUUUGGAUGAUUCCAAACAAUUGCAACAACGAGCAGUGCUGACUCAACUCAGGCCUAAACUCAUGCAGACAAGGCAGAUGGGCUAUUAAACGUUUCGCUUCUAAUAUAGUCUACUUGUGCAGAAUGAAUUCUCGUAACCAUAGCACAAGUAGAUGUAGUUAACUUUAAUCAGCAAUCUUUAAUCAGUGUGUAACAUUAGGGUUGAAAGAGCCACACUUCCCGAGGCCACGGGAGUACGAUCGAGUGUACAGUGAACAAUGCUAGGAGAGCUGCCUAUAUGGAAGAGCCCUAAUGUGUAAAAUUAAUUUAGUAGUGCUAUCCCCAUGUGAUUUUAAUAGCUUAGGAGAAUGACAAA
>cluster39.fasta:66
UCAUGCAACGCUAACAACAUAGGGCAAGGUUGCAGCCAAACUGCAAAACGUUCACUUAACACACCAGACUGGUCCAGAAAAACCAGAAUUGGCAGGAACUAAUCAGACAAGGAACUGAUUGCAACUUCCCAGCUUCAGCGUUUCGGAAUGUGCGCUUGGCAUGGAAGGAAUGGUGACCUACACAGGUGCCAUAAAUUGGAUGACAAAGAUCCAAAUUUGAUGACGCAACAAAACCCACCAACAGAGCCUAAGAAAGAAGAAGGCUGAUGAAACUCAGCCAAGAGACAGAAGAAACAGCAAACUGUGACUCUUCCUGCUGCAGAUUUGGAUGAUCAAACAUGCAACAAUCCAUGAGCAGUGCUGACUCAACUCAGGCCUAAACUCAUGCAGACCAGGCAGAUGGGCUAAACGUUUUUCCUUACGAUUUACUGUGCAGAAUGAAUUCUCGUAACAUAGCACAAGUAGAUGUAGUUAACUUUAAUCCAGCAAUUUAAUCAGUGUGUAAUUAGGAGGACUUGAAAGAGCCACCACAUUUCGAGGCCACGCGGAGUACGAUCGAGUGUACAGUGAACAAUGCUGAGAGCUGCCUUAUGGAAGAGCCCUAAUGUGUAAAUUAAUUUUAGUAGUGCUAUCCCCAUGUGAUUUUAUUUUUAGGAGAAUGACAAAA
>cluster12.fasta:62
CAAAAUCCCAGGACAGGCUCCAAUCACAAAUGCAGAAAUGGGUGACUGACUGGCACCCGCACGCUAAAUGCUGCAAUGUCUCAAGCAAAAGCAGAAGGAGCAGAGGCGGCGUCAAGCUCCUCCACUAUCAACAGUUUAAAUACCAGGCGCUGUGCUGAAUGGCUGGCAAUGGCGGUGAUGCUGCUCUUGCUUGCUGCUGCUUGACAGAUUGAACCAGCUGAGAGCAAAAUUCUGGUAAAGGCCAACAACAACAAGGCCAAACUGUCACUAGAAUUGUGCUGAGGCUUCUAAGAAGCGGAAAACGUACUGCCACUAACAUCAAUGUACACAAGCUUGCAGACGUGGUCCAGAACAAACCCAAGGAAAUUUUGGGGACCAGGAACUAAUCGACAAGGAACUGAUACAAAUGCCGCAAUUUUGCCCCAGCGCUCAGCGUUCGGAAUGUCGCGCAUUGGCAUGGAAGUCCGGAACGUGUGACCUACCAGGUGCCAUCAAAUUGGAUGACAAAGAUCCAAAAAGAUCAAGUCAUUGUGAAGCAUUGACGCAAAACAUUCCCACCAACAGAGCCUAAAAGGACAAAAAGAAGAAGGCUGAUGAAACCAAGCCGAGACAGAAGAAACAGCAAACUGUGACUUUCCUGUGCAGAUUUGGAUGAUUCCAAACAAUUGCACAAUCCAUGAGCAGUGCUGACUCAACUCAGGCCUAACAUGCAGCAGGCAGAUGGGCUAUUAAACGUUUUCCGUUUUGUGCAGAAUGAAUUCGUACAUAGCACAAGUAGAUGUAGUUAACUUUAAAGCAAUAAUCAGUGUGUAACAUGGGAGGACUUGAAAGAGCCACCACCAGGCCACGGAGUACGAUAGUGUACAGUGAACAAUGCGGGAGAGCUGCCUAUAUGAAGAGCCCUAAUGUGUAAAAUUAAUUUUAGUAGUGCUAUCCCAUGUAUUUUAAUAGCUUUGAGAAUGACA
>cluster91.fasta:46
UUAAUUAAACGAACAAACUAAAAUGUCUGAUAAUGGACCCAAAUAGAAUGCCUCGUUGAGAUUCAAUGGCAGUAACCAGAAUGAACGCAGUGGGCGCGAUCAAAAAAGUCGGCCCAAGGUUACCCCGUGUGCAGAAGACCAAUUCCGAGAAGGCGUCAACACCAUGGCAGAUGAUUGUACUAGAGAGUCCAGAGAUCUGGUGGUGGAAACGUCCAAAUGAGGCUGGGCAGAAGCUGGACCCUAUGGUGCUACAAAGACGGCAUCAGGUGCAUGAGGCCUUGAAUACACAAAGAAUGGCGCAAUCCUCAACAAUGCUGCAAUGUGCUCUUCCAAGGAACAUAAAGAGGCAGAGGCGGCAGUCAACUUCCCCGUAGUCGCAACAGUUUAAAAAUCAACCAGGCAGCAGUAGGGAUUCCGAAUGCUGGCAAUGGCGGUGAUGCUGCUUUUGCUGCUGCUUACAGAUUGAACCAGCUUAGAGCAAAGUCGUAAGGCCAACAACAACAAGGCCAAACUGUCAUGUGCUGAGGCUUCUAAGAAGCCUGGCAAAACGUACUGCCACUAAACAAUGUAACACAAGCUUCGCAGACGUGGUCCAGAACAAACCCAAGGAAAUUUGGGGACCAGGAACUAAUCAGACAAGGAACUGAUACAAACAUUGGCCGCAAAUUGCACAAUUUGCCCCAGCGUUCAGCGUUUCGGAAUGUCGCGCAUUGGCUGGAAGUCACACCUCGGAACGUGGUUGACCUACACAGGUGCCAUCAAAUUGGAUGACAAAGAUCCAAAUAAAGAUCAAGUUUUGUGAAUAAGCAUUGACGCAUACAAAACACCCACCAACAGAGCCUAAAAAGAAAAAGAAGAAGGCUGAUGAAACACCAGAGACAGAAGAAACAGCAAACUGUGACUUUCCUGCUGCAGAUUUGGAUGAUUUUCCAAACAAUUGCAACAAUCCAUGAGCAGUGCUGACUCAACUCAGGCCUAAACUCAUGCAGACACAAGGCAGAUGGGCUAUAAAACGUUUUUCCGUUUACGAUAUAUCUGUGCAGAAUGAAUCGUAACAUAGCACAAGUAGAUGUAGUUAACUUUAAUCACAUAGCAAUCUUUAAUCAGUGUGUAACAUUGGAGGACUUGAAAGAGCCACCACAUUUCACCGAGGCCACGCGGAGUACGAUCGAGUGUACAGUGAACAAUGCUAGGGAGAGCUGCCUAUAUGGAAGAGCCCUAAUGUGUAAAAUUAAUUUUAGUAGUGCUAUCCCAUGUGAUUUUAAUAGCUUUAGGAGAAUGACAAAA
>cluster90.fasta:46
AGGCGUCCAAUUAACACCAAUAUCCAGAUGACAAACCAGACGAUCGUUGGUGACGGUAAAUGAAAGUGUCCAAGAUGGUAUUAAGGACCCUAGGUGCUAACACAAACACAAAAGAUUUGGCACCCCAUCAUCGUGCUACAACAUGCCAAAAGGGAGCAGAGGCGGCAGUCAAGUCACAGCAACAGUAAAACAGGCGCAGUAGGGAACUUUCCGCAAUGGCUGGCAAUGGCGGUGAUGCUGCUUUUUGCUGCUGCUUGACAGAUUGAACCAGCUUGAGAGCAAAAUGUCUGGUAAAGGCCAACAACAACAAGGCCAAACUGUUAAGAAUUGCUGCUGAGGCUUUAAGAAGCGCAAAACGUACUGCCACUAAAGCAAGUAACACAAGUUGCAGACGUGGUCCAGAACAAACCCAAGGAAAUUUUGGGCAGGAACUAAUCAGACAAGGAACUGAUUACAAACAUUGCAAAUUGCACAUUGCCCCAGCGCUUCAGGUUUUGGAAUGUCGCGCAUUGGCAUGGAAGUCACACCGGAACGUGGUUGACCUACACAGGUGCCAUCAAAUUGGAUGACAAAGAUCCAAAUAAAGAUCAAGUCAUUGCUGAAAAGCAUUGACGAAAAUCCCCCAACAGAGCCAAAGGACAAAAAGAAGAAGGCUGAUGAAACUCAAGCCUUAGAGACAGAAGAAACAGCAAACUGUGAUUCCUGCUGCAGAUUUGGAUGAUUUCCAAACAAUUGCAAAUCCAAGCAGUGGACUAAGGCCUAACAUGCAGACACAAGGCAGAUGGGCUAUAAACGUUUCGCUUCCGUUUACGAUAUUGUGCAGAAUGAAUUCGUAACAUAACAAGUAGAUGUAGUUACUUAAAUUUUAAUCAGUGUAAGGAGGACUUGAAAGAGCCACCAUUUCGAGGCCACGAGUACGAUGAGUGUCAGUGAACAAUGCUAGGAGAGCUGCCUAUAUGAAGAGCCCUAAUGUGUAAAAUUAAUUUAGUAGUGCUAUCCCUUUUUAAUAGCUUUAGGAGAAUGACAA
>cluster87.fasta:42
AUAAACGACAACAAAUGGAUGCAUCGCGAACACCCGUCCAUUCAGGCGUAACAGUGAAGCGAUCGUCAAAUUGUCAAACCCAGCGCCAUACCCAAUAGCAGCCGACCAAAUUCACUGGGUGUAACGUCCAAUGUUCGGACUUGCAUAGGCAAUACACCAAAAUUGGCACCCGCAAUCCUGCUACAAUGCUGAAUUCAGUUAAAGGGUCGCAGUUAUGGCGUGAUCUGCUCUUUGGAUGAUAACAACAACAAAAGGCCAAACUGAAACCAAAAUCGGCAGACGUGGUCCAGAACAAACCCAAGGAAAUUUUGGGACCAGGAACUAAUCAGACAAGGAACUGAUAAUGCCGCAAAUUGCACAUUUGCCCCGCUAUUUCGGAAUGUCGCGCAUUGGCAUGAAGUCACACCCGGGACGUGGUUGACCUACACAGGUGCCAUCAAAUUGGAUGACAAAGAUCCAAAUUAAAGAUCAGUCAUUUGCUGAAUAAGCAUUGACGCAUACAAAACCCCACCAACAGAGCCUAAAGGACAAAAAGAAGAAGGCUGAUGAAACUCACCUAGAGACAGAAGAAACAGCAAACUGUGACUCUUUCCAGAUUUGGAUGAUUUUCCAAACAAUUGCAACAAUCCAGAGCAGUGCUGACUCAACUCAGGCCUAAACUCAUGCAGACAAGGCAGAUGGGCUAUAUAACUUCGCUUUCCGUUAGAUAGUCUACUUGUGCAGAAUGAAUUCUCGUAACAUAGCACAAGUAGAUGUAGUUAACUUUAAUAAAUUUAAUCAGUGUGUACAUUAGGAGACUUGAAAGAGCCACACUCGAGGCCACGGGAGUACGAUCGAGUGUACAGUGAACAAUGCUAGGAGAGCUGCCUAUAUGAAGAGCCCUAAUGUGUAAAAUUAAUUUAGUAGUGCUAUCCCCAUGUGUUUUAAUAGCUUUUAGGAGAA
>cluster77.fasta:42
GGCCUUGACAAGAAUCAAAGGAGGGCAGUCAAGCUCUAGCAAAGUAAAUUAACCCAGGCGCAGUGGACAUGUGCAUGGCGGUGAUGCUGCCUUGCUGUGAGAUGAACCGUUGAGAGCAAAUGCGGUAAAGGCCACAACAAAGCAAAUGUAAGAAUGCUCUAUAAAAGCGAAAAGUACUGCUAAAGCAUACUUAACAUUCGGCAGAGUGGUCCAGAACAAACCAAGGAAAGGGACAGACUAACAGACAAGAACUUUCAACGCAAAUGCAUCCGCAAAUCGCGCAUUGGCGAGCACCGGAACGUGGUUGACCUACACGUCCAUCAUUGGAUGACAAAUCAAUUAAAGAGUAUUUGCUGAUAAGAUGACGCACACAACAGAGCCUAAAAGGAAAAGAAGCUGUGAAGAGACAAGAACAGCAACUUGAUCUCGAGAUUUGGAUAUUCAAAAUUGACAAUCCAUGAGCAGUGUGACUCAACUCAGGCCUAACUAUGCAGACGGCAGUGGGCAUAAAAUUUCCGUUAUAUAGUCUACUUGUGCAGAAUGAAUCUCGUAACUAAUAGCACAAGUAGAUGUAGUUAACUUUAACUCACAUAGCAAUUUAAUCAGUGUGUACAUUAGGGAGGACUUGAAAGAGCCACUCGAGGCCACCGAGUACGAUCGAGUGUACAGUGAACAAUGCUGGAGAGCUGCCUAUAUGGAAGAGCCCUAAUGUGUAAAAUUAAUUUUAGUAGUGCUAUCCCCAUGUGAUUUUAAUAGCUCUAGGAGAAUGAAAA
>cluster6.fasta:42
UUUGGCUCUCAGAUAAUAAACAAAGAAAUGGAUCGUGGGUGACUAAAAUGAAAGAUCAGUCCAAGAUGGUAUGGACUGGGCCAGAAGCUGGACUCCCUAGUUAAAAACGGCAUCUAUGGUCUAAUACACAAAAUCCUGCUAAAUCAUGGAACAAUUGAAAGGUAGAAGGGGCAGUCAAGCCUGACGGCUGAAUGGGGUGAGGCUUUGUUGCUGUUUGAAGAUUGACCAGCUUAGACAAAUGUGGCAAAUUUAUUAAAAAAAGCAAAAGCAUAUGUAACCAUUUCGGAGACGUGGUCCAGAACAACCAUUGGGGACCGACUAAUCAGACAAGGAACUGAAAAAAGGCCGCAAAUUUGCCCCAGGUUCGAAUGUCGCGUGGCUGGAAGUCCACUGGGAACGUGGACCAACAGUGCCAUCAAUUGAUGACAAAGAUCCAAAUUAAAGAUAAUUGCUGAAUAAGCAUUGACGCUAAAAAUCCCACCAACAGAGUAAAGAAAAGAAGAAGGCUGAUGAAACUCGAGACAGAAGAAACAGCAAACUGUACUUUUGAUUUGGAUGAUUUUCCAAACAAUGCAAAUCCAGAGCAGUGCUGACUCAACUCAGGCCUAAAUCAUGCAGACACAGGCAGAUGGGCUAUAAAACGUUUUUUCCGUACGUAUGUUUUGUGCAGAAUGAUUCUAUCAGCAAAGUAGAUGUAGUUAAUAUAGCAAUUUAAUCAGUGUGUAACUGGGAGGACUUGAAGAGCCACCCAUUUCGGGCCACGGAGUACGAUCGAGUGUCAGUGAACAAUGCUAGGAGAGCUGCCUAUAUGGAAGAGCCCUAAUGUGUAAAAUUAAUUUUAGUAGUGUAUCCCCAUGUGAUUUUAAUAGCUUAGGAAAAAAAAA
>cluster58.fasta:42
CAUAAAUGAUCAAGGAUCAGGGUAUUAUCAGAGGCCAGAAGCUGUCCUAUGGUUAACGAGCAUCAUAUGGGUUGCAAUGAGGUAUCACCAAAACCCUGCUAACAUGCUGCAAUCGUGCCCAAGGAACAACAUGCAAAAGUACGCAGAAGGGAGCAGAGGCGCUCAAGUCUCAUCACUAGUCGCAACAGUUUAAAAAUUCAAGCACAGUAGGAUAAUGGUGGCAAUGGCGGUGAUGCUGCUCUUGCUUUGCUGCUGCUUGACAGAUUGAACCAGCUUGAGAGCAAAAUGGGUAAAGGCCAACAACAAGGCCAAAUGUCACUAAAUGCUGCUGAGGCUUAAGAAGCAAACGUACUGCCACUAAAAUGUAAUUGGCAGACGUGGUCCAGAACACCCAAGGAAAUUGGCCAGGAACUAAUCAGACAAGGAACUGAUUACAAAGCCCAAAUUGCACUUUGCCCCAGCGCUUCAGCGUGGAAUGUCGCGAUUGGCGAAUGGGAACGUGGUGACCUAAGCCACAAAUUGGAUGACAAAGAUCCAAAAAACAGUCAUUGAAUAACAUUGACGCAUCAAAAUCCCACCAACAGCAAAAGGACAAAAGAAGAAGGUGAUGAAACAGACAGAGAAACAGCAAACUGUGACCUGCUGCAGAUUUGGAUGAUUCCAAACAAUUGCAACAAUCCAUGAGCAGUGCUGACUCAACUCAGGCCUAAACUCAUGCAGACAAAGGCAGAUGGGCUAUAAUUUCGCUUUCCGUUUACGAUAUAAGUCUACUCUUGUGCAGAAUGAAUUCCGUAAAAUAGCACAAGUAGAUGUAGUUAACUUUAAUCCAAACUUUAAUCAGUGUGUAACAUUAGGGAGGACUUGAAAGAGCCACAUUUACCAGGCCACGCGGAGUACGAUCGAGUGUACAGUAACAAUGCUAGGGAGAGCUGCCUAUAUGGAAGAGCCCUAAUGUGUAAAAUUAAUUUAGUAGUGCUAUCCCAUGUGAUUUUAAUAGCUUUAGGAGAAUGACAAA
>cluster9.fasta:40
ACAAAAGAGCCGUGGUAACGCCUAGGCUAGUUGCAUAACAAUCUGCAAUCUGACCAGGACAAGCAGGGGAAGCUUCUGCAGGCGCAAGGGACUUGAAUGGUGCAAUGGGGUGCUGUUCUGCGUGCUUGACAAUAACAGCUUAACAAUUCUGUAAGGCAACAACAAGCCAACUGAAUUGUCCAAACGUUUUGAAGAGAUUCGGAAUCGCCUGUGGAAGUCACACGGAACGUGGUUGACCUACACGGUGCCAUCAAAUUGGAUGACAAAGAUCCAAAUUAAAGAGUUUGCUGAAUACAUAGCAAAAAUCCCACCAACAGAGCCUAAAAGGACAAAAAGAAGAAGGCUGAUGAAACUCAAGCCAGAGACAGAAGAAACAGCAAACUGUGACCUUGCAGAUUUGGAUGAUUUCCCAAACAUGCAAUCGAGCAGUCUGAUCAACUCAGGCCUAAAUCAUGCAGACCAAGGCAGAUGGGCUAUAAACGUUUCGCUUUCCGUUUACGAUAUAGUCACUUGUGCAGAAUGAAUUCCGUAACAUAGCACAAGUAGAUGUAGUUAACUUUAAUCUACAUAGCAAUCUUAAUCAGUGUGUAACAUUGGAGGACUUGAAAGAGCCACCAUUUCCCACGAGUACGAUAGUGUACAGUGAACAAUGCUGGAGAGCUGCCUAUGAAGAGCCCUAAUGUGUAAAAUUAAUUUUAGUAGUGCUAUCCCCAUGUGAUUUUAAUAGCUUCUGAAAAC
>cluster73.fasta:40
CUUCCCAGGUAAAAAUUCAUUUAUAAACAAAAACAAAAUGUUGAUAAUGGACCCAAAAUCAGCGAAUGCACCCCCAUUACGUUUGGUGGACCAGAUUCAACUGGCAGUAACCAGAAUGAGAACGCAGUGGGCGCGAUAAAAACCCAAGGUUCCCAAUAAUAUGCGUGUAGCAAGGAAGACCUUAAAUUCCCGAGGACAAGGCGUCCAAUUAACACCAAUAGCAGUCCAGAUGACCAAAUUGGCUCUCGAAGAGCUACCAGACGAAUUCGUGGUGGUGACGGUAAAAUGAAAGAUCAGUCCAAGAUGGUAUUCCUAGGAACUGGGCCAGAAGCUGGACUUCCCUAUGGUGCUAACAAAGACGGCAUCAUUGGUUGCGGGAGCCUUGAAUACACCAAAAAUUGGCACCCCAAUCCUGCUAACAAUGCUGCAAUCGUGUAUUCCAAAAAGUUUACGCAGAAGGAGCAGAGGCGGCAGUCAACUCUCGUUCCUCAUCACGUAGUCGCAACAGUUUAAAAUUACCAGGCAGCAGUAGGGCCUGCUGAAUGGCUGGCAAUGGCGGUGAUGCUGCUCUGCUUGCUGCUGCUUGACAGAUUGAACCAGUGAGAGCAAAUGUAGCAACAACAACAAGGCCAAACUGUCACUAAGAUUGCUGCUGAGCUAAACAAUACAAGCGAGACGGGUCCAGAACAAACCCAAGGAAAUUUUGGGGACCAGGAACUAAUCAGACAAGGAACUGAUUACAAACAUUGGCCGCAAAUUGCCAUUUGCCCCAGCGCUUCAGCGUUUCGGAAUGUCGCGCAUUGGCAUGGAAGUCACACCCGGGAACGUGGUUGACCUACACAGGUGCCAUCAAAUUGGAUGACAAAGAUCCAAAUUAAGAUCAAGUCAUUUGCUGAAUAAGCAUAUUGACGCAUAAAAACUUCCCACCAACAGAGCCUAAAAAGGACAAAAGAAGAAGGCUGAUGAAACUCAAGCCUGAGAGACAGAAGAAACAGCAAACUGUGACUUUUCCUGCUGCAGAUUUGGAUGAUUUUCCAAACAAUUGCAACAAUCCAUGAGCAGUGCUGACUCAACUAGGCCUAAACUCAUGCAGACCAAGGCAGAUGGGCUAUAUAAACGUUCUUUCCGUUUACGAUAUGUUAUUGUGCAGAAUGAAUUCUCGUAACAUAGCACAAGUAGAUGUAGUUAACUUUAAUCUAGCAAUUUUAAUCAGUGUGUAACAUUAGGAGGACUUGAAAGAGCCCCACAUCCCGAGGCCACGGAGUACGAUCGAGUGUACAGUGAACAAUGCUGGAGAGCUGCCUAUAUGGAAGAGCCCUAAUGUGUAAAAUUAAUUUAGUAGUGCUAUCCCAUGUGAUUUAAUAGCUUUAGGAGAAUGACAAA
>cluster126.fasta:38
AGGUGUGAAUGCACCUAAAUGCAAUAGGAGCGCAUGGGUGAAAUGAAAUUGAGAGAAAAUUCUGGUAAAGGCACAACAACAGCCAAACUGUCUAAUGCUGUGGGCUAACGAAACGCUGCCACUAAGCACAAUGUACACAAGCUGGCAGAGUGGUCCGAACAAACCCAGAAUUUGGGGGAACUAAUCAGACAAGGAACUGAUUACAAACAGCCGCAAAUUGCACAAUUUGCCCCAGCGUUCAGCGUUCUCGGAAUGUCGCGCAUUGAUGGAAGUCACACGGGAACGUGGUUGACCUACACAGGUGCCAUCAAAUUGGAUGACAAAGAUCCAAAUUUAAAGAUCAAGUCAUUUUGCUGAAUAAGCAUUGACGCAUACAAAACAUUCCCACCAACAGAGCCUAAAAAGGACAAAAGAAGAAGGCUGAUGAAACUCAAGCCAGAGACAGAAGAAACAGCAAACUGUGACUUUCCUGCUGCAGAUUUGGAUGAUUCUCCAAACAAUUGCAACAAUCCAUGAGCAGUGCUGACUCAACUCAGGCCUAAACUCAUGCAGAACAAGGCAGAUGGGCUAUAUAAACGUUUCGCUUUUCCGUUUACGAUAUAUAGUUACUUUGUGCAGAAUGAAUUCUCGUAACAAGCACAAGUAGAUGUAGUUAACUUUAAACAUUUUUAAUCAGUGUGUAACAUAGGGAGGACUUGAAACACCACAUUUCAGGCCACCGGAGUACGAUCGAGUGUACAGUGAACAAUGCUAGGGGAGCUGCCUAUAUGGAAGAGCCCUAAUGUGUAAAAUUAAUUUAGUAGUGCUAUCCCUGUGAUUUUAAUAUUAGGAGAAUGACA
>cluster31.fasta:36
UAAUAAUCAAUAAGAUUUCGCCAAGUCCGUAAGAACACCUAAAUAUAAGAAGUUGCUAAAGUAUGGCGGUUCUUGCAACACGAUCUGUAGCCAAACACGCAAAUCCAUGGAGCAACACUGCCUAACAAAGACGGGUCAGAACAAACAAGGAAUGGCCAGACUAUCAAAGAACAUUCAAAGCGCAAUUCUUCUUUCGAAUUCGCGCUUGGGCACUGAACGUGGUGCCUACAGUGCAUCAAAUGGAGACAAAGACCAAAUCAAAGAUCAAGUAUAGCACAAUCCAAGGACAAAAAACAGCAACACUCCAGAUUUGGAUGUUCCAAACAAUUGCAACAACAGAGCAGUGCUGACUAAUCAGGCCUAAACUCAUGAACAAGCAGAUGGCAUAUAAACGUUUUUCCGUUUACGAUAUAGUCUAUUGUCAGAAUGAAUUCUCAACCAUAGCACAAGUAGAUGUAGUUAAUUUAACUAGCAAUUUUAAUCAGUGUGUAACAUAGGAGUAAAGCCACCACAUUUCCGAGGCCCGCGGAGUACGAUGAGUGUACAGUGAACAAUGCUAGGGAGCUGCCUAUAUGGAAGAGCCCUAAUGUGUAAAAUUAAUUUUAGUAGUGCUAUCCCCAUGAUUUAAUAGCUUAGGAGAAUGACAA
>cluster65.fasta:32
ACCCCAUGUAUCUCGUUUUAAUAGAUGAGAAACCCACAGACAAAGACAAAAGAGCUACUAAGACAGAAGAACAGCAAACUGUGAUUUCCUGCUGCAGUUUGAUGAUAAAAUUCAACAACUGAAUGUGACUAUCAGGCAAAGGCAGAUGGGCUUAAGUCUUCCGUUUGAUAUUAUCAAAUUGAAAUAGCACAUAGAUGUAGAUAUCAAUAGCAUUUAAUAGUGUAACAUUAGGAGGACUUGAAAGAGCCACCACAUUUGAGGCCACGGAGUACAUGAUGUCAGUGAACAAUGCAGGAGAGCUGCCUAUGAAGAGCCCUAUGUGUAAAAUUAAUUUGUAGUGCUAUCCCCAUUGAUUUUAAUAGCUUAGAAAAAA
>cluster45.fasta:32
UUAAUCGUUAAAAUGAAGCGGAAAAAUAUUCCAGGAACACACUUUGUUCUAAACUCUGGAAAGCGUAAGCUUUCUCUCCCCCCUAGCGGGCUCCUGAACGGUAAAGGCCAAUAAGUCCACCAAUAAAAUAACAAGGUAAAAGAGAGGCUAUAAACUCCCAGAAGAAAACACAACAUUUAAGCCUUUGUACUUACAUAGCACAAGUAGAUGUAGUUAACUUUAAUCCCAUAGCAAUUUAUCAGUGUUCAUUAGGGAGGAUUGAAAGAGCCCACAUUCAGAGGCCACCGGAGUACGAUGAGUGUCAGUGAACAAUGCUAGGAGAGCUGCCUAUAUGGAAGAGCCCUAUGUUAAAAUUAAUUUUAGUAGUGCUAUCCCAUUGAUUUUAAUACUUGAAAAUGAC
>cluster30.fasta:32
CAGGCAGUCUGUGCUGCUUGCUGCCGGCAGAUGGAGAGAAGCAAGCCAGGGUAACUAACGCCGCAGACGUGGUCCAGAACAAACCCAAGGAAAUUUGGCGGAACAACACAAGGAACACAUGGCCGCAAUGCAAUUGCCAGCUUCAGCGUUGGAGGGAACUGGUUGACCUACAAGUCCAUCAUUGGAUGCAAAGAUCCAAUUAGUUUCAACCCCAAGGCAAAAGGCAAAAAGAAGUAAAGCGCAGAGACAGAAGAAACAGCAAACUGGACUUUUCUGUGAGAUUUGGAUGAUCCAAAAUUGCAACACAGAGCAGUUACUCAACCAGCAAACUAGACAAGGCAGAUGGGCUUAUAAACGUUUCGCUUUCCGUUUACGAUAUAUGGUCUACUUGUGCAGAAUGAAUUGUACUACAUAGCACAAGUAGAUGUAGUUAACUUAUCACAAGCAAUUUUAAUCAGUGUGUAACAUUAGGGGACUUGAAAGAGCCACAUUCACGAGGCCACCGGAGUACGAUCGAGUGUACAGUGAACAAUGCGAGAGCUGCCUAUAUGAAGAGCCCUAAUGUGUAAAAUUAAUUUUAGUAGUGCUAUCCCCAUGUGAUUUUAAUAGCUUUUAGGAGAAUGACAAAAAA
>cluster8.fasta:30
UUCGCGACGCCUAAUUGUUUGGCAAGGAAGACCUUAAACCCGAGGACAAGGCGUUCCAAUACCAAUCAGUCCAGAUGACCAAUUGACUCCGGAGUACCAGACGAAUGGUGGUGGAAUCGUCCAAGAUGGUAUUUAUACCAGGAACUGGGCCAGAAGUGGACUUCCCUAUGGUGCUAAAAGACGGCAUCAUGUACAACCAAAAGAUCACGCAAUCCACAAUGCUGCAAUCGUGCACUUCAAGACAAUCAAGAGGGGCAGUCUUGUCCUCAUCACGUAGUCGCAACAGUUAAGAAUUCACUCCAGGCAGCAGUAGGGAUCCUCGAAUGGUGGCAUGGCGGUGAUGCUGCUCUUUUUGCUGCUGCUUGACAGAUUGAACCAGCUAGCAAAAUGUCUGGUAAAGGCCAACAACAACAAGGCCAAACUGUCACUAAGUGCUGCUGAGGCUAGAAGCCGAAAACGUACUGCCACUGAUAUACACAAGGAGACGUGGUCCAGAACAAACCAGAAUUUUGGGGACCAGGAACUAAUCAGACAAGGAACUGAUUACAAACAUGGCCGCAAAUUGCACAAUUUGCCCCAGCGCUUCAGCGUUCGGAAUGUCGCGCAUGGCAUGGAAGUCACACUGGAACGUGGUUGACCUACACAGGUGCCAUCAAAUUGGAUGACAAAGAUCCAAAUUAAAGAUCAAGUCAUUUGCUGAAUAGCAUUGACGCAUACAAAACAUCCCACCAACAGAGCCUAAAAAAAAAAGAAGAAGGCUGAUGAAACUCAAGCCUCGCAGAGACAGAAGAAACAGCAAACUGUGACUCUUUUCCUGCUGCAGAUUUGGAUGAUUUCUCCAAACAAUUGCAACAAUCCAUGAGCAGUGCUGACUCAACUCAGGCCUAAACUCAUGCAGACCACAAAGGCAGAUGGGCAUAUAAACGUUUCUUUCCGUUUACGAUAUAGUCUACUUGUGCAGAAUGAAUUCUACAUAGCACAAGUAGAUGUAGUUAAUUUAUCUAGCAAUCUUUAAUCAGUGUGAAUUAGGGAGGACUUGAAAGAGCCACCACAUUCGAGGCCACGCGGAGUACGAUCGAGUGUACAGUGAACAAUGCUAGGGAGAGCUGCCUAUAUGGAAGAGCCCUAAUGUGUAAAAUUAAUUUUAGUAGUGCUAUCCCAUGUGAUUUUAAUAGCUCUUAGGAGAAUGACAAAA
>cluster41.fasta:30
CGACAAGUAAGCGCUUAGAUCGAAGAAUAUAGUUAAAGAAAUAAAAUCUGAAGACCAAAAUGCACCCCAUUUUGACUAUGGAGUAGAAUAGAAGCAGGCCAAAAACCGCCCAGGUUUCCCAUAAUUCUCUGUUCCUCCUGCAAGGAAGAUAUUCCCUGAGACAAGGCGUUCCAAUUAACACCAAUAGCAGUCCAGAUGACCAAAUUGGCUCGAAGACUACCAGACGAAUCGUGGUGGUGACGGUAAAAUGAAAGAUUCAGUCCAAGAUGGUAUUUACUACCUAGGAACUGGGCCAGAAGCUGGACCCCUAUGGUGCUACAAGACGCAUAUGGGUUGACUGAGCUAAUACACCAAAGAUACAUUGGCACCGCAAUCCUGCUAACAAUGCUGCAAUCGUCUAACUCCAGGAACAUUGCAAAGGCUUUACGCAAAGGCAGAGCGGCAGUCAAGCCUCCGUUCCAUCACGUAGUCGCAACAGUUUAAAAAUUCAACCCAGGCAGCAGUAGGAACUCCUGCUGAAUGGCUGGCAAUGGCGGUGAUGCUGCUUGCUUUGCUGUGCUUGACAGAUUGAACCAGCUUGAGGCAAAAUGUCGGUAAGGCAACAAACAAGGCCAAAUAGAAUUGCUGCUGAGGCUUCUAAGAAGCCUGCAAAACGUACUGCCACUAAGCAUACAUGUAACACAAGCUUGCAGACGUGGUCCAGAACAAACCAAAUUUUGGGGACAGGAACUAAUCAGACAAGAACUGAUUAAAACAGGCCGCAAAUUGCACUUUGCCCCAGCGUCGCGUUUCGGAAUUCGCGUGGUGGAAGUCACGGAACGUGGUUGACCUACACGGUGCCAUCAAAUUGGAUGACAAAGAUCCAAAUAAAGAUCAAGUCAUUGCUGAAUAAGCAUUGACGCAAAAUCCCAGAUAAAAGGAAAAGAAGAAGGCUGAUGAAAUCAGCCAAGAGACAGAAGAAACAGCAAACUGUGACUUUUCCUGCUGCAGAUUUGGAUAUUCCAAACAAUUCACAAUAUAGCAGUGUGACUCAACCAGGCCUAAACCAUGCAACAAGGCAGAUGAUAAACGUUUCGCUUUCUUACGAUAGUUAUUGUGGAAUGAAUCUCGUAAAUAGCACAAGUAGAUGUAGUUAACUUUAAUCCAUAGCAAUUUUUGUAUAGGAGUUGAAAGAGCCACCACAUUGAGGCCCGAGUACGAUAGUGUACAGUGAACAAUGCUAGGGAGAGCUCUUAUGGAAGAGCCCUAAUGUGUAAAAUUAAUUUUAGUAGUGCUAUCCCUAUUUUAUUUUAGGAGAAUGACAAAA
>cluster113.fasta:30
AACUAAGGCCCCAAUGCCAAGUCCCAAGGAGUCCCGGACAAGGAACAUCAGAUGCAAAGAGAUUGGGAUCUCAGUACAGACGCCAUUAGAGAAGCGAGCUUACACCAAUUGCUAACAAUGUGCUCACAAGGAAAAGUUUAGCAGAAGGUAAGCCUAUAGUAGGCAUAUCAAAAUUUACAAUUGACAGCUUGAGAGCAAAAGUGAACCCCAAAUUGAAGGAAGUCUGCCAUAACAAGAGUGUCAAAACAAUUUGGCAGGAAUAAUCAACAAUGAAUCCUGUGACCGUACCUAGACUACACGUGCCAUCAAUGAAAGUUGAACAGAGCCAAAGAAGAAGCUGAUGAAAAGCUGCAGAAGAAACGAACUGUUUCAGAUUUGAUUUCCAAAUUGCAAUCCUGCAUUGACUCACUCAGGCCUAAACUAUGCAGAAAGCAGAUGGGCUUAACGUUUUUCCGUUUAAUAUGUACGUGCAGAAUGAAUUUCGUACUAUAGCACAAGUAGAUGUAGUUAACUUUAAUCUAGAUUUAAUCAGUGUGUAACAUUAGGGAGGACAAAGAGCACUGAGGCCACCGAGUACGAUCAGUGAACAAUGCUGAAGCUGCCUAUAUGAAGAGCCUAAUGUGUAAAAUUAUUUAGUAGUGCUAUCCCAGUGAUUUAUAGCUUAGGAGAAUGACC
>cluster79.fasta:28
AACAACGCGCCCCAAGGUUUACCCAUAAAGUCCACACCAAUAGGUCCGAUGCCAAAUAAAGUCAGAAGGAGCAGAGGCGGCAUCAAGCCUCUCUCGUUCCACAUGCCACACAAGGACUCAAAGAUGGGAGCUUAAUUGCACAAUUUCCAAAAAUUGUGAAUAAAUGACGCAACAAACCCCACCAACAGAGCCUAAAAAGGACAAAAAGAAGAAGGCUGAUGAAACACUCCAGAGACAGAAGAAACAGCAAACUGUGACUCUUCCUGCAGAUUUGGAUGAUUUCCAAACAAUUGCAACAAUCGAGCAGUGCUGACUCAACUCAGGCCUAAACAUCAGACACAAGGCAGAUGGGCUAUAUAAUUUUCGCUUUCUUACGAUAUAGUUUACUCUUGUGCAGAAUGAAUUCGUAACAUAGCACAAGUAGAUGUAGUUAACUUUAACCAUAGCAAUUUUAAUCAGUGUGUAACAUUGGGAGGACUUGAAAGAGCCACCAUUUCCCGAGGCCACGCGGAGUACGAUCGAGUGUACAGUGAACAAUGCUAGGGAGAGCUGCCUAUAUGGAAGAGCCCUAAUGUGUAAAAUUAAUUUUAGUAGUGCUAUCCCCAUGUGAUUUUAAUAGCUUUUAGGAGAAUGACAA
>cluster42.fasta:28
GCCGCUUCAACUUCCCAAACAAAUCCCAAAACACAGAGGAUUGCUUUGGUUGAAGAUUAGGCAACAAAACAAGCAACGGAGCCCAUACAAAUGUAAAAAUGAGAGUGCGAACAAAGAAUUUGGGACAGGAACUAUCAGAGGAUUUAUGUAUGUUCGGAUCAGGUGCCAAAAUUGGAUGACAAAGAUCCAAAUAGUCACUUGAAUAAUUGACGCAUACAAAAUUCCCACCACAGACCAAAAGCAAAAGAAGAAGGCUGAUGAAACUCGCUAAGAACAGAAGAACAGCAAACUGUGAUUUUUCCUGCUCAGAUUGAUUUCCAAAAUAAACAUGAGCAGUGCUGACUCACUGCUAACAUAGCAAAGGCAGAUGGGCUAUAAAGUUGUUCCGUUUACGAAUAUGUACUGUGCAGAAUGAUCUCUAACAUCAAAGUGUUUAACUAAUUUUUAAUCAUUGUAACAUUAGGGAGGACUUGAAAGAGCCACCACAUUUCACCGAGGCCACGCGAGUACGAUGAGUGUACAGUGAACAAUGCUAGGGAGAGCUGCCUAUAUGAAGAGCCCUAAUGUGUAAAAUUAAUUUUAGUAGUGCUAUCCCCAUGUGAUUUUAAUAGCUUUUAGGAGAAUGACAAAA
>cluster29.fasta:26
GACCAAACAUGCAGGCUAACAAUACUGAAGUCAAAGUUACGUUUAAAGCUUGAUACCCCCAAAGGCAAAGAAGGAGAAACACAGGACAGAAGCACCCUGCUGCAGAUUUGGAUGAUUUCAACAAUUACAUCCAGGCUCACUCCACCUAAAUCAGCGACAAGAGUGGGUAUAAGUUUCGUUUCCGUUUACGAUAUUAGUCACUUGCAGAAUGAAUCUAGCACAAGUAGAUGUGUUAACUUAAUCCAAUUUACAGUGUGUACAUGGAGGACUUGACCACUCCGGCCACGCGGAGUACGAUCGAGUGUACAGUGAACAACUGGGAGAGCUGCCUUAUGGAAGAGCCUAAUGUGUAAAAUUAAUUUAGUAGUGCUAUCCCCAUGUGAUUUUAAUAGCUUUAGGAGAAUGACAAAA
>cluster16.fasta:26
GCAAGCUGACUUGGCUAAACGGAUAUGGUGCAAUGGAGCACCCACCUCUACAAUGCUGCAUCGUGAUCAGAACAACGCCGUAUCUGUAACGUUAUGCGAUUUAAAUGUCAUGGCGUGAUGUGCUUGUGCUGCUUAUACACAGUGCCACACCAACUGUGCUAACCGUCCCGUAAAGCUUCGUGGCCAACGAUUUGGACCGGAUCAAAACUGAACGCUUGACAUUGCCAGCGCAGCGGGAUUCAACACACUCGGAACUGACCUACACAGGUGCCAUCAAAUUGGAUGACAAAGAUCCAAAUAAAGAUCAGUCAUUUGCUGAAUAAGCAUCAAAAAACAUCCCCCAACAGAGCCUAAAAAGGAAAAAAGAAGAAGGCUGAUGAAACUCAAGCCUUAGAACAGAAGAAACAGCAAACUGUGACUUUUUCCUGCUGCAGAUUUGGAUGAUUUCUCCAAACAAUUGCAACAAUCCAUGAGCAGUGCUGACUCAACUCAGGCCUAAACUCAUGCAGACAAAGGCAGAUGGGCUAUAUAAACGUUUUUUCCGUUUACGAUAUAUAGUUACUCUGUGCAGAAUGAAUUCUCGUAACUAGCACAAGUAGAUGUAGUUAACUUUAAUUCAUAGCAAUUUUAAUCAGUGUGUAACAUUAGGGAGGACUUGAAAGAGCCACCACAUUUCCGAGGCCACGCGGAGUACGAUCGAGUGUACAGUGAACAAUGCUAGGGAGAGCUGCCUAUAUGGAAGAGCCCUAAUGUGUAAAAUUAAUUUAGUAGUGCUAUCCCAUGUGAUUUUAAUAGCUUCUUAGGAGAAUGACAAACCAAACUAAUACCCCCACC
>cluster56.fasta:24
ACAUUGUUCCAAUUAACCAGCAAAACUACCGAAGAUACCAGACGAACGAAAAAUCAGUCCAAGAUGGAUUCUACUACCUAGGAACGGCCAGAAGCUAUCAGGUGCUAACAAAGACGGCAUCUAUGGGUUGCAAGAGGACUAACCAACCCCGCAAUCCUGCUAACAAUGCUGCAAUCGUGCUACACAAGGAUUGCAAAAGGCUUGCAGAAGAGAGGCGUCAGCUCUUCAUCACGUAGUCGCAACAGUUUAAAAACCAGGCAGCAGUAGGGAACUUCUAAUGGCUGGCAAUGGCGGUGAUGCUGCUCUUGCUUUGCUGCUGCUUGACAGAUUGAACCAGCUUGAGAGCAAAAUGUCGGUAAAGGCCAACAACAACAAGGCCAAAUUUGCUGCUGAGGCUUAAGAAGCUCGGCAAAACGUACUGCCACUAACAUGUAACACAAGCUUGCAGACGUCCAGAACAAACCCAAGGAAAUUUGGCCAGGAACUAAUCAGACAAGGAACUGAUUACAACUGGCCGCAAAUUGCACAUUUCCUUGAUCGCGCAUUGCAUGGAAGUCACACCUGGAACGUGUUGACCUACACAGGUGCCAUCAAAUUGGAUGACAAAGAUCCAAAUUAAAGAUCAAGUCAUUGCUGAAUAAGCAUUGACAAAACAUUCCACCAACAGAGCCUAAAAAAAGAAGAAGGCUGAUGAAACUAACUUACAGAGACAGAAGAAACAGCAAACUGACUUCCCUGCAGAUUUGGAUGAUUUCCAAACAAUUGCAACAAUCCAUGAGCAGUGCUGACUCAACUCAGGCCUAAACUCAUGCAGAACAAGGCAGAUGGGCUAUAAAAUUUCGCUUUAUAUGUUACUUGUGCAGAAUGAAUUCUACAUAGCACAAGUAGAUGUAGUUAAUUUACUAGCAAUCUUAAUCAGUGUGUAACAUUAGGGAGGACUUGAAAGAGCCACCUUCGAGGCCACGGAGUACGAUCGAGUGUACAGUGAACAAUGCUAGGGAGAGCUGCCUAUAUGGAAGAGCCCUAAUGUGUAAAAUUAAUUUUAGUAGUGCUAUCCCCAUGUGAUUUUAUAGCUCUAGGAGAAUGACAAAA
>cluster53.fasta:24
AACCAGUAAACAGCCUUCGAUUUCGUCAUCUAAACGAACAAACUAAAAUGUCUGAUAAUGGACCCAAAUCAGCGAAUACCCCAUACGUUUGGGCUCAGAUUCAACUGGCAGUAACCAGAAUGAACGCAGUGGGCGCGAUAAACAACGUGCCCCAAGGUUUACCCAAUAAUAUGUUACCGUUAUGGCAAGGAAGACCUUAAAUUCCUCGAGGACAAGGCGUUCCAAUUAACACCAAUAGCAGUCCAGAUGACCAAAUUGGCUACUACAGAGCUACCAGACGAAUCGUGGUGGUGACGGUAAAAUGAAAGAUCAGUCCAAGAUGGUAUUUACUACCUAGGAACUGGGCCAGAAGCUGGACCCUAUGGUGCUAACAAAGACGGCAUCAUAUGGGUUGCAACUGAGGGCCUUGAAUACACCAAAAGAUCAUGGCACCCGCAAUCCUGCUAACAAUGCUGCAAUCGUGCUACAAUCCCAAGGAACAACAUUGCCAAAAGUUUACGCAGAAGGAGCAGAGGCGGCAGUCAAGCCUUCUCGUUCCUCAUCACGUAGUCGCAACAGUUUAAGAAAUUAACCAGGCAGCAGUAGGGAUUCCUGCUAGAAUGGCUGGCAAUGGCGGUGAUGCUGCUCUUGCUUGCUGCUGCUUGACAGAUUGAACCAGCUUGAGAGCAAAAUGCUGGUAAAGGCCAACAACAACAAGGCCAAACUGUCACUAAGAAUUGCUGCUGAGGCUUCUAAGAAGCCUGGCAAAACGUACUGCCACUAAAGCAUCAAUGUAACACAGGUUUCGCAGACGUGGUCCAGAACAAACCCAAGGAAAUUUUGGGGACCAGGAACUAAUCAGACAAGGAACUGAUUACAAACAUUGGCCGCAAAUUGCACAAUUUGCCCCAGCGCUUCAGCGUUUUCGGAAUGUCGCGCAUUGGCAUGGAAGUCACACCUCGGGAACGUGGUUGACCUACACAGGUGCCAUCAAAUUGGAUGACAAAGAUCCAAAUUUAAAAAGUCUUUGCUGAAUAAGCAUUGACGCAUACAAAACAUUCCCACCAACAGAGCCUAAAAAGGACAAAAGAAGAAGGCUGAUGAAACUACCCAGAGACAGAAGAAACAGCAAACUGUGACUCUUUCCUGCUGCAGAUUUGGAUGAUUUUCCAAACAAUUGCAACAAUCCAUGAGCAGUGCUGACUCAACUCAGGCCUAAACUCAUGCAGACCAAGGCAGAUGGGCUUAUAAACGUUUCGCUUUCCGUUUACGAUAUAGUCUACUCUUGUGCAGAAUGAAUUCUCGUAACAUAGCACAAGUAGAUGUAGUUAACUUUUAAUCUAGCAAUUUUAAUCAGUGUGUAACAUUGGAGGACUUGAAAGAGCCACCACAUUUACCGAGGCCACGCGAGUACGAUCGAGUGUACAGUGAACAAUGCUAGGGAGCUGCCUAUAUGGAAGAGCCCUAAUGUGUAAAAUUAAUUUUAGUAGUGCUAUCCCCAUGUGAUUUUAAUAGCUUUUAGGAGAAUGACAAA
>cluster47.fasta:24
UGGAAGGAAGACUAACAGCAGGCUCAUACACCAGAAUGCACUCGAAGAGCUUGUGUGGCGGUACUGGCCCUAUGGUGCAGACCUUGAUACAUCUUAACAUGUGACUUCGCAACAGUUUAAAUUCACCCAGGCCUGCGUCUUGCUGUGCUGACAGUUGACCAGCUUGGAAAUGAGGUAAGAAGCUACACGAUAAUCAAAAUUCGAAAUCAUUCGGAAUGUCGCGCUUGGCAUGGAAGUCAUCAGGAACGUGGUUGACCUACAAGGGCCAUCAAAUUGGAUGACAAAGAUCCAAAAAAGAUCAGUAUUGUGAAUAAGCAUUGACGCAUACAACCCACCAACAGAGCCAAAGAACAAAAAGAAGAAGGCUGAUGAAACUCAAGCCUUGCAGAGACAGAAGAAACAGCAAACUGUGACUCUUUCCUGCUGCAGAUUUGGAUGAUUUCCAAACAAUUGCAACAAUCCAUGAGCAGUGCUGACUCAACUCAGGCCUAAACUCAUGCAGACCAAGGCAGAUGGGCUAUAAACUUUCGCUUUCCGUUACGAUAUAUGUAUUGUGCAGAAUGAAUUCUCGUAACUACAUAGCACAAGUAGAUGUAGUUAACUUAAUCACAGCAAUUUUAAUCAGUGUGUAACAUUAGGGAGGACUUGAAAGAGCCACCACAUUUGAGGCCACGCGGAGUACGAUCGAGUGUACAGUGACAAUGCUAGAGAGCUGCCUAUAUGGAAGAGCCCUAAUGUGUAAAAUUAAUUUAGUAGUGCUAUCCCUGAUUUUAAUUUUUAGGAGAAUGACAAAAAC
>cluster17.fasta:24
ACCAGAGUCACACCCCGUACUAGAUCGCGGGUGAGGGCAGAACAAACCCAGAAUUUGGGGACCAGGAAAUCAGACAGGAACUGAUAAACAUCAAAUUGUUGCCCCGCGUUCAGCCGGAAUGUCGCGCUGGCUGGAGUCACGGGAACGUGGUGACCUCACAGGUGCCAUCAAAUUGGAUGACAAAGAUCCAAUUCAAAGAUCAGUCAUUUGCUGAAUAAGCAUAUUGACGCAUACAAAACCCACCAACAGAGCCUAAAAAGGACAAAAGAAGAAGGCUGAUGAAACUCAACCCAGAGACAGAAGAAACAGCAAACUGUGACUUUUCGCAGAUUUGGAUGAUUUCUCCAAACAAUUGCAACAAUCCGAGCAGUGCUGACUCAACUCAGGCCUAAACCGCACAAGGCAGAUGGGCUAUAUAAACGUUUUUCCGUUUACGAUAUAACUUGUGCAAAUGAAUUCUCGUAACAUAGCACAAGUAGAUGUAGUUAACUUAAUCACAUAGCAAUUUUAAUCAGUGUGUAACAUUAGGGAGGACUUGAAAGAGCCACCACGAGGCCACGCGGAGUACGAUCGAGUGUACAGUGAACAAUGCUAGGGAGAGCUGCCUAUGGAAGAGCCCUAAUGUGUAAAAUUAAUUUUAGUAGUGCUAUCCCCAUGUGAUUUUAAUAGCUUUAGGAGAAUGACAAAAA
>cluster101.fasta:24
ACCUUCCCAGGUAACAUAACCAAUCGAUUAGUUUUCUAAACGAACAAACUAAAUGCUGAUAAUGGACCCAAAUAAUGCACCCGCAUUACGUUUGGUGGCCCAGAUUCAACUGGCAGUAACCAGAAAGAACGCAGUGGGGCGCGAUCAAACAACGGGCCCAAGGUUUACCCAAUAAUACUGCGUCUUGGUUCAUAACAUGGCAAGGAAGACCUUAAAUUCCCUCGAGAGUUCAUUAACACCAAUGAGCCAGAUGACCAAAUUGGCUACUCGAAGAGCUACCAGACGAAUCGUGGUGGUGACGGUAAAAUGAAAGAUCAGUCCAAGAUGGUAUUUCUACCUAGGAACUGGGCCAGAAGCUGGACUUCCCUAUGGUGCUAACAAAGACGGCAUCAUAUGGUUGCAACUGAGGAGCCUUGAAUACACCAAAAGAUAUUGGCACCCGCAAUCCUGCUAACAAUGCUGCAAUCGUGCUACAAUUCCAAGGAACAAUUGCCAAAAGUUUACGCAGAAGGAGCAGAGGCGGCAGUCAAGCCUCUUUCUCAUCACGUAGUCGCAACAGUUUAAGAAAUUCAACCAGGCAGCAGUAGGGGAACUUCCUGCUAGAAUGGCUGGCAAUGGCGGUGAUGCUGCUCUUGCUUUGCUGCUGCUUGACAGAUUGAACCAGCUUGAGAGCAAAAUGUCUGGUAAAGGCCAACAACAACAAGGCCAAACUGUAAGAAUUGCUGCUGAGGCUUCUAAGAGCGCAAAACGUACUGCCACUAAAGCAUACAAUGUAACACAAGCUUCGGCAGACGUGGUCCAGAACAAACCAAGGAAAUUUUGGGGCCAGGAACUAAUCAGACAAGGAACUGAUUACAAACAUUGGCCGCAAAUUGCACAAUUUGCCCCAGCGCUUCAGCGUUUCGGAAUGUCGCGCUGGCAUGGAAGUCACACCUCGGGAACGUGGUUGACCUACACAGGUGCCAUCAAAUUGGAUGACAAAGAUCCAAAUUUCAAAGAUCAAGUCAUUUGCUGAAUAAGCAUUGACGCAUACAAAACAUUCCCACCAACAGAGCCUAAAAAGGACAAAAAGAAGAAGGCUGAUGAAACUAAGCCUUCCAGAGACAGAAGAAACAGCAAACUGUGACUCUUUCCUGCUGCAGAUUUGGAUGAUUUCCAAACAAUUGCAACAAUCCAUGAGCAGUGCUGACUCAACUCAGGCCUAAACUCAUGCAGACAUAAGGCAGAUGGGCUAUAUAAACGUUUCGCUUUCCGUUUACGAUAUAGUUACUUUGUGCAGAAUGAAUUCUCGUAACUACAUAGCACAAGUAGAUGUAGUUAACUUAAUCCAUAGCAAUUUUUAAUCAGUGUGUAACAUUAGGGGGCUUGAAAGAGCCACCAUCACCGAGGCCACGCGGAGUACGAUGAGUGUACAGUGAACAAUGCUAGGGAGAGCUGCCUAUAUGGAAGAGCCCUAAUGUGUAAAAUUAAUUUUAGUAGUGCUAUCCCAUGUGAUUUUAAUAGCUUUAGGAGAAUGACAAAACCCCAUCCC
>cluster78.fasta:22
ACGCUGAGAUAUUCCAGUAGAGAAAUCAGCACCUUAUUGAAUUGUGCGUGAUGAGGUUAAAUCACCCAUUAGUACAUCGAUAUGAUAUACAGUACUGCCAGGAACCAAUUGGUUGUAGUGCGUUUUCGUCUAGAAGACUUUAGAAUAGUCGUUGUUAGAUUUUCUAAAAACAAACUAAAAUGUCUGAUAAUGGACCCCAAAAUCAGCGAAAUGACCCGCAUUACGUUUGGUGGACCAGAUCAACUGGCAGUAACCAGAAUGAGAACGCAGUGGGCGAUCAAAACAACGUCGCCCAAGGUUUACCCAAUAAUACUGCGUCUGCCCUCAUGGCAAGGAAGACCUUAAAUUCCCCGAGGACAAGGCUUCCAAUAAACAGCAGUCCAGAUGACCAAAUUGGCUACCGAAGAGCUACCAGACGAAUUCGUGGUGGUGACGGUAAAUGAAAGAUCAGUCCAAGAUGGUAUUUACUACCUAGGAACUGGGCCAGAAGCUGGACUUCCCUAUGGUGCUAACAAAACGGCAUCAUAUGGGUUGCAACUGAGGAGCCUUGAAUACACCAAAAAUUUGGCACCCGCAAUCCUGCUAACAAUGCUGCAAUCGUCAACUUCCAAGGAACAACAUUGCCAAAGUUAGCAGAAGGGAAGAGGCGGCAGUCAAGCCUUCUCGUUCCUCAUCACGUAGUCGCAACAGUUUAAAAUUCAACCAGGCAGCAGUAGGGGAACUCCUGCUAGAAUGGCUGGCAAUGGCGGUGAUGCUGCUCUUUUGCUGCUGCUUGACAGAUUGAACCAGCUUGAGAGCAAAAUGUCGGUAAAGGCCAACAACAACAAGGCCAAACUGUCACUAAGAAAUGUUAGUCUAAGAAGCGGCAAAACGUACUGCCACUAAGUCAAUGUAACACAAGCUUUCGGCAGACGUGGUCCAGAACAAACCCAGGAAAUUUUGGGGACCAGGAACUAAUCAGACAAGGAACUGAUCAAACAUUGGCCGCAAAUUGCACUUGCCCGCUACGUUCGGAAUGUCGCGCAUUGGCAUGGAAGUACACCGGGAACGUGGUUGCCUACACAGGUGCCAUCAAAUUGGAUGACAAAGAUCCAAAUUUUAAAGAUCUCAUUUGCUGAAUAAGCAAUUGACGCAUACAAAAAUUCCCACCAACAGAGCCUAAAAGAAAAAGAAGAAGGCUGAUGAAACAAGCCACGAGAGACAGAAGAAACAGCAAACUGUGUUUCCUGCUGCAGAUUUGGAUGAUUUCCAAACAAUUGCAACAAUCCAUGAGCAGUGCUGACUCACAGGCCUAAACUCAUGCAGACCAAGGCAGAUGGGCUAUAAAGUUUCGCUUUUCCGUUUACGAUAUAUAGUCUACUUGUGCAGAAUGAAUCUCGUAACAUGCACAAGUAGAUGUGGUUAACUUUAAUCUCACAUAGCAAUUUUUAAUCAGUGUGUAACAUUAGGGGACUUGAAAGAGCCACCACAUUUCGAGGCCAGCGGAGUACGAUCGAGUGUACAGUGAACAAUGCUAGGGAGAGCUGCCUAUAUGGAAGAGCCCUAAUGUGUAAAAUUAAUUUAGUAGUGCUAUCCCCAUGUGAUUUUAAUAGCUUUAGGAGAAUGACAAA
>cluster48.fasta:22
CUGUAAGGGCGAACAACGCCAGCAUCCAACUCAGAAGCUGUCAAUGUCCAAAUGCAACAAGGUUAAGGCAGAGCUAAAAGAUUAUGAAAUGAUCGCUCAGAUUGCCAAAGAGGGAGCAGAGGCGGCAGUCAAGCCUCUCGUCCAUCACGUAGUCGCAACAGUUAAAACCAGGCGCAGUAGUCCUGCUAAUGGCUGGCAAUGGCGGUGAUGCUGCUGUUGACAGAUUGAACCAGCUUAGAGCAAACUGGAAAGGCCAACAACAACAAGGCCAAACUGUCUAAAACUGCUGAGACGGCAAAUGCCACUAAGCAUAAUGUCAGCAGACGUGGUCCAGAACAACCCAGAAUUUGGGCAGGAACUAAUCAGACAAGGAACUGAUUACAAACGGCCGCAAAUUGCUUUGCCCGGCUCAGCGUUUCGGAAUUCCGCAUUGGCAUGAUGGGAACGUGGUUGACCUACAGGUGCAUCAAAUUGGUGACAAAGAUAAAUUCAAAGAUUUUGCUGAAUGUGACAAAAACCCCACAGAGCCUAAAAGGACAAAAGAAGAAGGCUGAUGAAACUCAAGCCCCGAGAGACAGAAGAAACAGCAAACUGUGACUCUUUCCUGCUGCAGAUUUGGAUGAUUUCCAAACAAUUGCAACAAUCCAGAGCAGUGCUGACUCAACUCAGGCCUAAACUCAUGCAGACAAAGGCAGAUGGGCUAUAUAAACGUUCGCUUUCCGUUACGAUAUAUAGUUACUUGUGCAGAAUGAAUUCUCGUAACUACAUAGCACAAGUAGAUGUAGUUAACUUUAAUCUUAGCAAUCUUUUAAUCAGUGUGUAACAUUAGGGGUUGAAAGAGCCACCCAUUCACCGAGGCCACGGGAGUACGAUCGAGUGUACAGUGAACAAUGCUAGGGAGCUGCCUAUAUGGAAGAGCCCUAAUGUGUAAAAUUAAUUUUAGUAGUGCUAUCCCCAUGUGAUUUUAAUAGCUUUUAGGAGAAUGACA
>cluster365.fasta:22
UUAAACGAACAAUAAAAUGUCUUAUACCAAUAGGAACCCGCUUGGUGGACCAGAUCAACUGGCAGUAACCAGAAUGAACGCAGUGGGCGCGAUCAAAACAACGGGCCCCAGGUUUACCCAAUAAUCUGCUGUCUCCAUGGCAAGGAAGACUAAUCCGAGGACAAGGCGUUCAUAACACCAUAGAGUCCAUGACCAAAUUGGCUACGAAGAGCUCAACAAUCGUGGUGGUGACGGUAAAUGAAAAUUCAGUCCAAGAUGGUAUUGGAACUGGGCCAGAUGGACUUCCCUAUGGUGCUAACAAAAGGCAUAUUGGGUUGCAACUGGGGGCAUACACCAAAAGAUUGGCACGAAUCCUGCCAAUGAAUCGUGCUCUGGACAACAUUGCCAAAAGCUUACGCAGAAGGGAGCAGAGCGGCGUCAACUCGUUCCUCACGUAGUGAAGUUUAAGAAAUUACCAGGCAGCAGUAGGAUAGAUGGCUGGCAAUGGCGUGACUCUUUUUGUGCUGCUGACAGAUUGAACCAGCUGAGAGCAAAAUGGUAGGCAACAACAAAAGCAACUUAAGAAUUGCUGAUAAGACGGAAAACGUACUGCCACUAAUAACAUAGUGGUCCAGAACAAACCCAAGGAAAUUUUGGGGCCAGGAACUAUCAGACAAGGAACUGAUUACCUGGCCGCAAUUGCACAUUUGCCCCAGCGUUUCGGAAUGCGCGCAUUGGCGGAACCGGAACGUGGUGACCUACACAGGUGCCAUCAAAUUGGAUGACAAGAUCCAAUUAGAUCAAGUCAUUGCUGAAUAGCAUUGCGUACAAACAUUCCCACACAGAGCCUAAAGGACAAAGAAGAAGGCUGAGAAACAAGCCAGACAGAAGAAACAGCAAACUGUGACUUCCUGCUGAGAUUUGGAUGAUUUCCAAACAAUUGCAACAAUCCAGAGCAGUGCUGACUCAACUAGGCCUAAAUGCAGACAGGAGAUGGGCAUAAACGUUUUCUAGAUAUAUUGGCAGAAUGAAUUGUAACUACAAGCACAAGAGAUGUAGUUAACUUACAAGCAUUUAUCGUGUGACAGAGGACUUGAAAGAGCCACAAGGCCACGGAAGAAGUGUACAGUGAACAAUGCUGGAGCUGCCUAUAUGGAAGAGCCCUAAUGUGUAAAAUUAAUUUUAGUAGUGCUAUCCCAUUGAUUUAAUUUAGGAGAAUGACCAAAA
>cluster246.fasta:22
AAGUAUUCGUAGUUUUCUACGAAAACUAAAGCUGAAUGCAACACGAUCACCGUACGUUGGUGGACCCAAACCAGAAUGGACCAGUGGGCGCGAUCAACACCGCCAAGGUUUCCAUAACUGGUCUGACUCAUGGAGACUUAUCCCGAACAGGCUCAAUUAACACCACAAGAUGAAUGGCACUACGAAGAGCUACGACGUGGUGACGGUAAUAAAAUUCAGUCCAAGAUGGUAUCUAUACUAGACUGCCAAGCUGGACUCCCUAUGGUGCUAACAAAACGGCAUCAUAUGGUUGAACUGUACACAAAAGAUCACUGGCACCCGCAAUCCUGCUAAAUGCUGCAAUGUGCAACUUCAAGGACACUCCAAAGGCAGAAGCAGAGCGCAGAACCUCUUCCCAUCUAGCGCAAGUUUAAAUCAACCAGGAUAGGACUCUCUAAUGCAAUGGGUAGUGCUCUGUUGUGCUUACAGAUUGACAGUUGCAAUAGAACAACAAGGCCAAACUGUAUGUCUGGGUCAGAACAAGACUGCCUAGCAUGUAACACACUGAGACUGUCAGAACAAACCAAUUGACCAGACUAAUCAGCAAGGAACUGAUUACAAACGAAUGAUUCAGGCUUCAGGUUUUCAAGGCGGAAGUCACACCUUCGGGAAGUGGUUGACCUCCAGUGCUCAAAUUGAUGACAAAGAUCCAAAUAACAUCAUUGCUAAUAAUUAGCAUAAAACAUCCAACAGAGCCUAAAGAAAAAGAAGGGCUAUGAAUCUGCAGACAGAGAAACAGAACUGGCUUUUCCUGCUGAGUGGAUGAUUUCAACAUCAUGAGCAUGCUGACCAACUCAGGCAAACUCAUGCAGCCAGGCAGAUGGGCAUAUAACGUUUCCUUUUCCGUUACGAUAUGUCUAUGUGCAGAAUGAAUUUCGUAACUGCCAAGUAGAUGUAGUUAUUUAAUCACAGCAUUUAAUCAGUGUGUAACAUUAGAGGACUUAAAGACACACUUCGAGCCGUAUGAGUGUCAGUGAACAAUGCUGAGAGCUGCUAUAGGAAGAGCCCUAAUGUGUAAAAUUAUUUUAGUAGUGCUAUCCCAUGUGAUUUAAUAGCUAAGAAUGACAAAAACAACA
>cluster96.fasta:20
AGCUUAAACGAACAAACUAAAAUGUCUGAUAAUCCCCAAAAUCAGCGAAAUGCACCCCACGUUUGUGGACCUCAGAUUCAACUGGCAGUAACCAGAAUGGACUCAGUGGGGCGCGAUCAAACAACGUCGGCCCCAAGGUUUACCAAUCUGUGGUCCUCAUGCGAAGACCUUAAUCCUCGAGGACAAGGCGUUCCAAUACACCAAUAGCAGUCCAGAUGACCAAAUUGGUAGAGCUACCAGACGAAUCUGGUGGUGACGGUAAAUGAAAGAUUCAGUCAAGAUGGUAUUUACUACCGGAACUGGGAGAAGCUGGACUCCCUAUGGUGCUAAUAAGAGGCAUCGUUGCAACUGAGACCUUGAUACCCAAAAUCGCACCCGCAACCUGCUAACAAUGCUGCAAUUCAACUUCCAUGCAGAAGGAGCAGAGGCGGCAGUCAACUGUUCCAUCACGUAGUCACAGUUUAAAAAAUCAACUCCAGGCAGAGUGGACUUCUCCUGCUAGAAUGGCUGGCAAGGCGGUGAUGCUCUUCUUGCUGCUGCUGACAGAUUGAACCAGCUUAGAGCAAAUGUCUGUAAAGGCCAACAACAACAAGGCCAAACUGUCACUAAGAUUUGUGCUAGCUUUAAGAAGCCUGGCAUCCCACUAAGCCACAAGCUUGCAGACGUGGUCCAGAACAAAAAUUUGGGACAGGAACUAAUCAGACAAGGAACUGAUAACCGCAAAUUGCACAAUUUCCCCAGCGUUCAGCGUUUUAUGUUGACCUACACAGGUGCCAUCAAAUUGGAUGACAAAGACCAAAUUAAAGUAGUCAUUUGCUGAAUAAGCAUUGACGUACAAAAACCCACCAACAGAGCCUAAGGACAAAAGAAGAAGGCUGAUGAAACUCAAGCCAGAGACAGACUGAGAUUUGGACCCAAAAAUCCAUGAGCAGUGCUGACAAGGCCUAAACUAGCAAGGCAGAUGGGCUAUAUUCGUUCCUUUAGUGUGCAGAAUGAAUUCUAGCAAGUAGAUGUAGUUAACUCCUAGCAAUUUCUAAUCAGUGAUGGGAGGAUUGAAAGGCCACUUCGCGUAGAUGUUCAGUGAAAAUUAGGAGAGCUGCCUAUGGAAGAGCCCUAAUGUGUAAAAUUAUAGUGCUAUCCCUUUUUAAUAGCUUAAAAA
>cluster24.fasta:20
UAAUUGCGUCUCGUCCCGAGGCAAGGGUAACCGAUCCAGUGCAGCUACCGGAAGGUGAAAGGAAUGUUGACGAGAAGACUGGCACCCGCAAUCCUGCUAAAAUGCUGCAAUGUUCCAAGGAACACUUCCAAAAGCCUUACGCAGAAGGAAAAGGCGGCAGUCAGCCUCUACGAGUCGCAACAGUUUAGAUUCCCAGGCAGCAGUAGGGCCUGCUAGAAUGGCUGGCAAUGGGGGUGAUGCUCUUUUGCUGCUGCUUGACAGAUUGAACCGUCAGAGCAAAAUUGGUAAGGCCAACAACAACAAGGCCAAACUGUCACUAAGAAUUGUGUGAGGCUAAGAAGCCUGCAAACAUGCCACUAAAGCAUACAAUGUAACACAGCUUUGCAGACGUGGUCCAGAACAAACCCAAGAAAUUUUGGGGACCAGGAACUAAUCAGACAAGGAACUGAUUACAAACUGGCCGCAAAUUGCACAAUUUGCCCCAGCGCUUCAGCGUUCGGAAUGUCCGCAGAUGAAGUCACACUUGGGAACGUGGUGACCUACACAGGUGCCAUCAAAUUGAUGACAAAAUCCAAAAAAAAGCAUUGCUGAUAAGUGACGCAUAAAAACACCACAGAGCCUAAAACAAAAAGAAAAGGUGAUGAAACAAGCCAGAGACAGAAGAAACAGCAACUGUGAUCUUCCUGCUGCAGAUUUGGAAUUCAAACAAUUGCACAUCAGGUGACUAAGGCUAAACAGCAAGCAGAUGGGCAUAAUUUUCCUUUGUAUGUUACUGUGGAAGAAUUCUCUUACAGUAAUGAUUACUUACAUAGCUUUAAUCAUUACUCAGAGGCACGGUCAUGAGUGUACAGUGAACAUGCUGAGAGAGCUGCCUUAUGGAAGAGCCUAUGUGUAAAAUUAAUUUUAGUAGUGCUAUCCCCAUGUUUUAGCUUCUUUAGGAGAAUGAAAAACUAUAUACACAAA
>cluster112.fasta:20
CCAGGUAACAAACAUUACGGUUUACCCAAUAAUACUGCGUCUGGUUCACCGCCAUUGGCAAGGAAGACUUAAAUUCCCGACAGGCGUUCCAAUUACCAAUAGCUCCAGAUGACCAAAUUGCUACUCCGAGAGCUCCAGACGAAUCUGGUGGUGACGGUAAAAUGAAAGAAGCUGGAUUCCUGUGGAGCCUUAAUACAGCUCAGCUUCGGCUUAAGAAGCCGGCAAAACGUCUGCCACUAAAGCAUCUUGGGACCAGGAACUAAUCAGACAAGGAACUGAUGCGCAAUGUCCGGCUUCGGAAUGUCGCGCUUGGCAUGGAAGUCCUGGGACCAUCAAAUUGGAUGCAAGAUCCAAAUCAUUUGCUGUAAGCCAAAAAAAGGUAAUAAGCCAGAGACAGAAGAAACAGCAAACUGUGACUUUCUCUUGCAGAUUUGGAUGAUUCUCCAAACAAUUGCAACAAUCCAUGAGCAGUGCUGAUCAACUCAGGCCUAAACAUGCAGACCAAGAGAUGGGCUAUAAACUUCCUUUCCGUUUACGAUAUAUUCUCUUUUGUGAGAAUGAAUCUCGUACUCAAGUAGAUGUGGUUAACUUUAAUCUUCAAUUUAUCAGUGUGUAAAUUAGAGGAUUGAAAGAGCCCUUUGAGGCCACGGAGUACGAUCGAGUUACAGUGAACAAUGCUAGGGAGGCUGCCUAUGAGAGCCCUAAUGUGUAAAAUUAUUUAGUAGUGCUAUCCCAUGUGAUUUUAAUAGCUUUAGGAGAAUGACA
>cluster116.fasta:18
GAUACUAAAAACUAUGAUCAUCAGCCAAAUUCGGAAGGGACUGAGGCAUGCCCAAUCCUCUAAUGUAAUCGUUCUCAAAGGAGAGGCGGCGUCAAGCCUCCCGUCGCAACAGUUUAUACAGGCGCAGUAGGGAAAUGCUGGCAAUGGCGGUGAUGCUUCAAUACACAACAAGGCCAAACUGUAAGGUAACUGAAACGUACUGCCACUAAAGCUAAAUGUAACAAGCUCGAGACGUGGUCCAGAACAAACCCAGAAAUUUUGGGGACCAGGAACUAAUCAGACAAGGAACUGAUUACAAACGCCGCAAAUUGCACAAUUUGCCCCAGCGUGUUCGGAAUGUCGCGCAUUGGCAUGGAAGUCACACCGGAACGUGGUUGACCUACACAGGUGCCAUCAAAUUGGAUGACAAAGAUCCAAAUUAAAGAUAGUUUGCUGAAUAAGCAUAGACGCAUACAAAACAUUCCCACCAACAGAGCCUAAAAAGGACAAAAGAAGAAGGCUGAUGAAACUAAGCCCGCAGAGACAGAAGAAACAGCAAACUGUGCUUUUCCUGCUGCAGAUUUGGAUGAUUUCCAAACAAUUGCAACAAUCCAUGAGCAGUGCUGACUCAACUCAGGCCUAAACUCAUGCAGACAUCAAGGCAGAUGGGCUAUAAAUUUCGCUUCCGUUUACGAUAUUUGUGCAGAAUGAAUUCUCGUAACAUAGCACAAGUAGAUGUAGUUAACUUUAAUCACAUAGCAAUCUUUAAUCAGUGUGUAACAUUAGGGAGGACUUGAAAGAGCCACCACAUUUGAGGCCACGCGGAGUACGAUCGAGUGUACAGUGAACAAUGCUAGGGAGAGCUGCCUAUAUGGAAGAGCCCUAAUGUGUAAAAUUAAUUUUAGUAGUGCUAUCCCCAUGUGAUUUUAAUAGCUUCUAGGAGAAUGACAAACCACAAUAUUCCCACA
>cluster475.fasta:16
AAAAAUGUAAAUGGACCCAAAUCAGCAUUGGCCCCAGUUCAACUGGCAGUAACAGAAUGAAAACAACGUCGGCCCAAGCCCCUGGCAAGGAAGAGUUCCAAUAACACCAAUAGCAGUCCAGAUGACCAAAUUGGCUACACCAAGAGCUACCAGACGAAUCGUGGUGGUGACGGUAAAUUGAAAGAUUCAGUCCAAGAUGGUAUUCUACUACCUAGGAACUGGGCCAGAAGCUGGACUUCCCUAUGGUGCUAACAAAGACGGCAUCAUGGUUGCAACUGAGGGAGCCUUGAAUACACCAAAAGAUUGGCACCCGCAAUCCUUAACAAUGUGCAAUCGUGCUACACUUCAAGGAACAACAUUGCCAAAAGGCUUAUGCAGAAGGGAGCAGAGGCGGCAGUCAAGCCCCUCGUUCCAUCACGUAGUCGCAACAGUUAAAAUCAACUCAGGCAGCAGUAGGGAACUUUCCUGCUAGAAUGGCUGGCAAUGGCGGUGAUGCUGCUCUUGCUGCUGCUUUGACAGAUUGAACCAGCUUGAGAGCAAAUGUCUGGUAAAGGCCAACAACAACAAGGCCAAACUGUACUAAGAAAUGCUGCUGAGGCUUCUAAGAAGCCGGCAAAACGUACUGCCACUAGCACAAUGUAACACAAGCUUCGGCAGACGUGGUCCAGAACAAACCCAAGGAAAUUGGGGACCAGGAACUAAUAGACAAGGAACUGAUUACAAACAUGGCCGCAAAUUGCACAUUUGUCCCAGCGCUUCAGCGUUUUCGGAAUGUCGCGCUGGCAUGGAAGUCACGGGAACGUGGUUGACCUACACAGGUGCCAUCAAAUUGGAUGACAAAGAUCCAAAUUUCAAAGAUCAAGUCAUUUGCUGAAUAAGCAGACGCAUACAAAACCACCAACAGAGCCUAAAGGACAAAAGAAGAAGGCUGAUGAAACCAAGCCUCAGCAGAGACAGAAGAAACAGCAAACUGUGACUCUUCCUGCUGCAGAUUUGGAUGAUUUCUCCAAACAAUUGCAAUCCGAGCAGUGCUGACUCAACUCAGGCCUAAACAUGCAGACAACAAGGCAGAUGGGCUAUAUAAACGUUUGGCUUUCCGUUUACGAUAUAGUCUACUGUGCAGAAUGAAUUCUCGUAUACAUAGCACAAGUAGAUGUAGUUAACUUUAAUCAUUAUCAGUGUGUAUAAGGAGGACUUGAAAGAGCCACCAUCCAGGCCACGCGAGUACGAUGAGUGUACAGUGAACAAUGCUAGGGGAGCGCCUUAUGAAGAGCCCUAAUGUGUAAAAUUAAUUUAGUAGUGCUAUCCCCAUGUGAUUUUAAUAGCUCUUAGGAGAAUGACAAAAAA
>cluster74.fasta:14
CCCCUCAUCUGUGGCAGGAAGCACCGGGCUCACGCAUCAUUGGUGACCCCACCAAGCCUAAGGAAGAGAGGUGACACCGAGUUCCUGGCAUUUCCACACGAGCAGCUGACUCCCACAAAGGCAGAGGGCUAAAGGCCGUAGAUUUUGCAGAUAAUUUCGUAACAUAGCCAAGUAGAUGUGUUAACUUAUCUCAGCAAUCUUAAUCAGUGUGUAACAUUAGGGAGGACCUGAAAGAGCCACUCGGCCACGCGGAGUACGAUAGUGUACAGUGAACAAUGUUGGAGAGCUGCCUUUGGAAGAGCCCUAAUGUGUAAAAUUAAUUUAGUAGUGCUAUCCCCAUGAUUUUAAUAGCUGGAGAAUGACACUCCAC
>cluster103.fasta:14
ACCCAGAGCAGUACGUAAUAAUUAACAACCAAGAUUUCUUGAGAUCGUCUAAACGAACAUGAAAUUUUCACGCUCACCAAGAAUGUAGUACACAACCAAUGUAGUUGAUGACCUAUAGAAGAAAAUCAGCACCGUGGAUGAGGCUGGUUCUAAACCCUCAGUACAUCGAUAUGUAAUUAUACAGUCCUGUUUACAAUUUCGACAUUGGGUAGUCUGUGCGUUGUUCGUCUAUUUAGAGUAUCAUGACGUUGUGUUUUCAAACGAAAAAAAUGAUAAUGGACCCCAAAAUCAGCGAAUGCACCCUUGGUGGACCUCAGAUUCAACUGGCAGUACAGAAUGACGGAAACCCAAGGUUUACCCAAUAAUACUGCGUCCCACCAGGAAUCCGAGGACAAGGCGUUCCAAUUAACACCAAUAGCAGUCCAGAUGACCAAAUGGCAGAUCCAGACGAAUCGUGGUGGUGACGGUAAAUGAAAGAUCGUCCAAGAUGGUAUUCUACUACCAGGAACUGGGCCAGACUGACUUCCCUAUGGUGCAACAAAGACGGCAUCAUGGUUGCAACUGAGGCCAAUCACUGGCACCCGCUCCUGCAACAAUGCUGCAAUGUGCUUAAAAGGAGCAGAGGCGGCAGUCAAGCCUCUUCGUUCCUCAUCACGUAGUCGCAACAGUUUAAGAAAUUCAACCCAGGCAGCAGUAGGCUUGCUAGAAUGGCUGGCAAUGGCGGUGAUGCUGCUCUUGUUUGCUGCUGCUUGACAGAUUGAACCAGCUUGAGAGCAAAAUCUGAAGGCCAACAACAACAAGGCCAAACUGUCUAAGAAUUGCUGCUGAGGCUUCUAAGAAGCCGGCAAAACGUUCCAAAGCAACAAUGUAACACAAGCUGGCAGACGUGGUCCAGAACAAACCCAAGGAAAUUUGGGGACCAGGAACUAAUCAGACAAGGAACUGAUUACAAACAUUGCCGCAAAUUGCACAAUUUGCCCCAGCGUUCAGCGUUUCGAGUGCUGGCGACCUUCGGAACGUGGUUGACCUACACAGGUGCCAUCAAAUUGGAUGACAAAGAUCCAAAUUAAAGAUCAAGUCAUUUGCUGAAUAAGCAUUGACGCAUACAAAAUCCACCAACAGAGCCAAAGGACAAAAGAAGAAGGCUGAUGAAAACUCGCAGAGACAGAAGAAACAGCAAACUGUGACUCUUCCAGAUUUGGAUGAUUUCCCAAACAAUUGCAACAAUCCAUGAGCAGUGCUGACUCAACUCAGGCCUAAACUCAUGCAGACAACAAGGCAGAUGGGCUAUAUAAACGUUUCGCUUUCUUUACGAUAUAGUCUACUUGUGCAGAAUGAAUUCUCGUAACUACAUAGCACAAGUAGAUGUAGUUAACUUUAAUCUCAUAGCAAUCUUUAAUCAGUGUGUAACAUGGAGGACUUGAAAGAGCCACCACAUUUCCGAGGCCACGCGGAGUACGAUCGAGUGUACAGUGAACAAUGCUAGGAGAGCUGCCUAUAUGGAAGAGCCCUAAUGUGUAAAAUUAAUUUUAGUAGUGCUAUCCCCAUGUGAUUUUAAUAGCUUCUAGGAGAAUGACAAAAAU
>cluster75.fasta:12
ACCUUUAACACAACCAACUUUCGAUUGUAGAUCUGUUCUAAACGAACAAAACUAAAAUGUGAUAUGGACCCAAAAUCAGCGAAAUGCACCCCGCUUACGUUUGGUGGACACAGAUUCAAUUGCAGUAACAGAAUGAGAAGCAGUGGGCGCGAUCAAAAAAGGGCAGGUUUACCCAAUAAUACUGCGUGUCCUCCUCAAAAAGAAGACCUUAAAUUCCCUGAGGACAAGGCGUUCCAAUUACCAAUAGCAGUCCAGAUGACAAAUUGGCUACCCGAAGACUCCAGACAUCGUGGUGGUGACGGUAAAAUGAAAGAUCAGUCCAAGAUGGUAUCACAACCAGGAACUGGGCCAGAAGCUGGACUUCCCUAUGUGUAACAAAACGGCAUCAUAUGUCAACUGAGGGAGCCUUGAAACAGAAAAGAUCUCUGGCACCCGCGUCUCCUGCUAACAAUGCUGCAAUCGUGCUACAUAAGGAACAACUAUUGCACCAAAAGGCUUUAGCAGAAGGGAGCAGAGCGGAGUCAGCCUCUUCCGUUCAGCAGUAGGGAACUCCUCCUGCUAGAAAUGGCAUGGCAAUGGCGUGAUGUGCUGCUGCUUGACAGAUUGACCAGCUUGAGCAAAAUGUUGGAAAGGCCAACAACAACAAGGCCAAACUGUCAUUAGAAAUUGCUGCUGAGGCUUCUAAGAAGCAGGCAAACGUACUGCACUAAAGCCAAUGUAACACAAGCUUGCAGACGUGGUCCAGAACAAACCAAGGAAAUUUUGGGGACCGGAACUAAUCAGACAAGAACUGAUCAAACUGGCGCAAAUUGCACAAUUCCCCAGCGCUUCAGCGUUUCGAAUGUCCGCUGCAUGGAAGUCGGAACGUGGUUGACCUACACAGGUGCCAUCAAAUGGAUGACAAAGAUCCAAAUUUAAAGAUCAAUGCUGAAUAAGCAUUGACGCAUACAAAAUCCACCAACAGAGCCUAAAAGGAAAAAGAAGCAGCUGAUGAAACUCAAGCCACCAGAGACAGAAGAAACAGCAAACUCCUCUGCAGAUUUGGAUGAUUUCCAAACAAUUGCAAUCCAUGAGCAGUGCUGACAACAGGCCUAAACUCAUGCAGACAAAUAGGCAGAGGGCUAUAAACGUUUCGCUUCGUAACUGCAAAAUAGAUGUAGUUAACUUUAAUCUCACAGCAAUUCUAACAGUGUGAUAGGGAGGAAUUGAAGAGCCACCACUUCGAGGCCACGGGAAUUGAGUGUCAGUGAACAAUGCUGGGAGAGCUGCCUAUAUGAAGCCCUAAUUGUAAAAUUAAUUUUAGUAGUGCUCCCCAUUGAUUUUAAUAGCUUUAGGAGAAUGACAAAAAUGUACCUUAAAAAC
>cluster443.fasta:12
UUUCUUGGCACUGAUAACACAUAUGUAGUUGAUGACCCGUGAGUAGGAGACCCAUCAGUACAUCGAUAUCGGAACCUAAAUUGGUAGUCUUGUAGUGCGUUGCUAAACGAACAAGACCCCAAAAUCAGCGAAAUGCACCGUUUACCGGAACGGCCAGAAGCUGGAUGGUGCUAACAACGCAGAAGGAGCAGCCUGCUAGAAUGGAACAUGCUGGUAAGGCCAACAACACGCAAUGCCUAUCUAAGAAGCCUCCUGCCACUAAAGCAUCACGAACGUGGUUGACCUACACAGUCCAAAUUGAUGACAAAGAUCCAAAUUUAAAAAGAAGUUUGCUGAAUAAGCAUAUUGACGCAUACAAAACCCACAAGACCUUAAAAGGAACAAAGAAGAAGGCUGAUGAAACUCAAGCCUCGCAGAGACAGAAGAAACAGCAAACUGUGACUCUUUCCUGCUGCAGAUUUGGAUGAUUUUCCACAAUUGCAACAAUCCGGAGCAGUGCUGACUCAACUCAGGCCUAAACUCAUGCAGACCCACAAGGCAGAUGGGCUAUAUAAACGUUCGCUUUCCGUUUACGAUAUAGUCUACUCUGUGCAGAAUGAAUUUCGUAACAUAGCACAAGUAGAUGUAGUUAACUUUAAUCUUAAAAUUUAAUCAGUGUGUAACUUUAGGGAGGACUUGAAAGAGCCACCACAUUUCCGGGCCCGGGAGUACGAUCGAGUGUACAGUGAACAAUGCUAGGAGAGCUGCCUAUAUGGAAGAGCCCUAAUGUGUAAAAUUAAUUUUAGUAGUGCUAUCCCCAUGUGAUUUUAAUAGCUUUUAGGAGAAUGACAAAAA
>cluster404.fasta:12
CAGGCAGCAUAGGGGAACUACAAUGGCGUGAACCAGCUUGAGACUAAACUGGUAAAGGCCAACACACAAGGCCAAACUGUUCCUAAGAAUUAAGACCGCAACGUACUGCCACUAAAGCAUGUAACAGCUUCGGCAGACGUGGUACCAGGAACUCAAACAUUGGCCGCAAAUUACACAAUUUGCCCCAGCGUCUACGUUUCGGAAUCGCAUUGGCAUGAAGUGCACGUGACCUACACAGGUCCAUCAAUUGGAUGACAAAGAUCCAAAAUUGCUGAAUAAGCACUGCGCAAAAACAUUCCAACAAGCCUAAAAGGAAAAGAAGAAGGCUGAUCAGAAGAAAAGCAAACUGUAUUUCCUGCUGCAGAUAACAUUCAGAGCAGUGCUGACUCAACUCGACCACACAAGGCAUAACGUUUCUUUCCCUUGUCAGAAUGAUUUCGUAACUUAACUAAUAGCAAUCUAUCAGUGUAUUAGGGAGGACUUAAGAGCCACUUUAACAAUGCUAGGGAGCUGCCUCUAAUGUGUAAAAUUAAUUUUAGAUAGUGCUAUCCCCAUGUUCUUAGGAGAAUACAACU
>cluster99.fasta:10
CCAAGAUUGCUGAGACGGCAUGGGUGGGAGCCUUGAUACACCAAAAUGGCACCCCAAAUGCUGCAAUCGUUACUCAAAAAAGGCUUAGCAGAGAGGGCAGUCAAGCCUCUCGUUCCAUCGGAACAGUUUUAGAAACCCAGGCAGCAGUGGACGGUGCGUGGGGUGAGCUGCUCUUUUGUGCUUUGACAGAUUGAACCAGCUUGAGAGCAAAAUGUCUGUAAAGGCCAACAACAACAGGCCAAACUAGACUGCUGCUGAGGCUCUAAGAAGCCUGAAAACGUACUGCCACUAAAGCAUAUGUAACACAAGCUUAGACGUGGUCCAGAACAAACCCAGGAAAUUUGGGACAGAACUAUCAGACAAGGAACUGAUUACAAACGCCGCAAUUGCAUUGCCCGUCGCGUUCGAAUGUCGCGCUGGCAUGGAAGUCGGAACGUGGUUGACCUACAGGUGCCAUCAAGUUGGAUGACAAAGAUCCAAAUUAAAUAAGUCAUUUGCUGAAUAGCAAAUCCCACCAACAGAGCCUAAAAAAAGAAAUGAGAAACCAAGCCUUACCAGAGCAGAAGAAACAGCAAACUGUGACUCUUCUAGAUUUGGAUGAUUUCCAAACAAUUGCAACACGAGCAGUGCACAGGCCUAAACUCAUGCAGACCACAAGGCAGAUGGGCUAACGUUCGCUUUCGUUACGAAUGUAUCUUGGCAGAAUGAUCAUGAUGUAGUUAACUUAAUCUCACAUAGCAAUUUUAAUCAGUGUGUAGGGGACUUGAAAGAGCCACAUUUCGAGGCCACGAGUACGAUGGUGUACAGUGAACAAUGCUAGGGAGAUGCCUAUAUGGAACCUAAUGUGUAAAAUUAUUUAGUAGUGCUAUCCCAGAUUUUAAUAGCUGAAAAAAAU
>cluster5.fasta:10
AUACCUUCCCAGGUAACAAACCAACCAUAUUCGAUUGUAGAUCUGUUCUCUAAACGAACAAACUAAAAUGUCUGAUAAUGGACCCCAAAAUCAGCGAAUGCACCCGCUACGUUUGGUGGACCCAUUCAACUGGCAGUAACCAGAAUGAACGCAGUGGGCGCGAUCAAAACACUCGGCCCCAAGGUUUACCCAAUAAUACUGCGUCUUGGUUUCACCGCUUCACUCACAUGGCAAGGAAGACCUUAAAUUCCUAGGACAAGGCGUUCCAAUUAACACCAAUAGCAGUCCAGAUGACCAAUUGGCUAUCCGAAGAGCUACCAGACGAAUCGUGGUGGUGACGGUAAAAUGAAAGAUCUCAGUCCAAGAUGGUAUUCUACAGGAACUGGGCCAGAAGCUGGACUUCCCUAUGGUGCUAACAAAGACGGCAUCAUAUGGGUUGCAACUGAGGGAGCCUUGAAUACACCAAAGAUCACAUUGGCACCCGCAAUCCUGCUACAAUGCUGCAAUCGUGCUCACUCUCAAAACAUUGCCAAAGGUUUACGCAGAGGAGCAGAGGCGGCAGUCAAGCCUCUCGUUUUCAUCACGUGUCGCAACAGUUUAAGAAAUUCAACUCAGGCAGCAGUAGGGGAACUUCUCCUGCUAGAAUGGCUGGCAAUGGCGGUGAUGCUGCUCUUGCUUGCUGCUGCUUGACAGAUUGAACCAGCUUGAGAGCAAAAUGUCUGGUAAAGGCCAACAACAACAAGGCCAAACUGUCACUAAGAAAUCUGCUGCUGAGGCUUAAGAAGCCUGGCAAACGUAUGCCACUAAAGCAUACAAUGUAACACAAGCUUCGGCAGACGUGGUCCAGAACAAACCCAAGGAAAUUUUGGGGACCAGGAACUAAUCAGACAAGGAACUGAUUACAAACAUUGGCCGCAAAUUGCACAAUUUGCCCCAGCGUUCAGCUCUUCGGAAUGUCGCGCUGGCAUGGAAGUCACACUCGGGAACGUGGUUGACCUACACAGGUGCCAUCAAAUUGGAUGACAAAGAUCCAAAUUCAAAGAUCAAGUCAUUUCUGAUAAGCAUAUUGACGCAUAAAACAUUCCCACCAACAGAGCCUAAAAGAAAAGAAGAAGGCUGAUGAAACUAGCCCGCAGAGACAGAAGAAACAGCAAACUGUGACUCUCCUGCUGCAGAUUUGGAUGAUUUUCCAAACAAUUGCAACAAUCCAUGAGCAGUGCUGACUCAACUCAGGCCUAAACUCAUGCAGACAAAAGGCAGAUGGGCUAUAUAAACGUUUCGCUUUUCCGCUUACGAUAUAUGGUCUAUUUGUGCAGAAUGAAUUCUCGUACAUAGCACAGUAGAUGUAGUUAACUUUAUCACAUAGCAAUCUUUAAUCAGUGUGUAACAUUAGGAGGACUUGAAAGAGCCACCACAUUCACCGAGGCCACACGGAGUACGAUCGAGUGUACAGUGAACAAUGCUAGGGAGAGCUGCCUAUAUGGAAGAGCCCUAAUGUAAAUUAUUGUGCUACCCAUGUGAUUUAAUAGCUUUCGAGAAUGACAAA
>cluster55.fasta:10
CUUCCUAACCCACUUUUAAAAUUUUGGCGUUUGUGGUUAACAAUCUAAUGGAACAUACGAGGGCAAUUCACCAUUCACCUCUAGCUGAUAACAAAUUUGCACUGACUUGCUUAUUUUUGCUUGUCCUGACGGCGUAACACGUCUAUCAGUUACGUGCCAGAUCAAAUCAGACAAGAGGAAGUAAUUCAUUCUUAUUGUGCGAUUACUCCCAAAAAUCAUUAAUUGACUUCUAUUUGUGCUUUUUUGUAUUCCGUUUUAAUUAUGUUAUUAUUUGUCUUGAACUGCAAGAUAAUGAAAUCAAAAAUUAUCAACUGUAGCUGCUCACCAAGAAUGUAGUUUUCAACAUAUGUGUUGAUGACGUCCUAUCUUAUUCUAAAUGGUAUAGAGGGAGCUAGAAAAUCAGCACCUUUAUGAAUUGUGCGUGAGAGGUAAUCACCCAAUCGAUAUGGUAAUUAUACAGUUCCUGUUUACUACAAUUAAUUGCCAGGAACCUAAAUUGGGUAGUCUGUAGUGGUGUUCGUAUGAAGACUUUUAGAGUACAUGACGUUCUGUUGUUUAGAUUUCAUCUAAACGAAAAAAAUGAUAUGCCACCCAUGCCUCAGAUUCAACAGUAACCAGAAUGAGAACGCAGUGGGCGAUCAAAACAACGUCGGCCCCAGGUUUACCCAAUUGGUCCGCUCCAGGCAAGGAAGACCUUAAAUUCCCUGAGUUCCAAUUAACACCAAGUCCAGAUGACCAAAUUGGCUACUACCGAAGAGCUACAGACGAAUUCGUGGUGGUGACGUAAAUGAAAGAUCUCAGUCCAAGAUGGUAUUGAACUGGCCCUGUGCAACAAAGACGGCAUCAUAUGUGCAACUGAGGCACAACCAUGCUUCAGAAUUGCCAAAAGGCUUUAGCAGAAGGAGAGGCGGCGUCAGCCUCUUUCUCACACAAACAGAGGAUUAUGGCAAUGGCGGUGAUGCUGCUCUUGCUUUGCUGCUGCUUGACAGAUUGAACCAGCUUGAGAGCAAAAUGUCUGGUAAAGGCCAACAACAACAAGGCCAAACUGUCAAAUGCUGCUGAGGUCUAAGAAGCCUCGGCAAAACGUACUGCCACUAAAGCAUACAAUGUAACAUUCGGCAGACGUGGUCCAGAACAAACCCAAGGAAAUUUUGGGACAGGAACUAAUCAGACAAGGAACUGAUUACAAACUUGGCCGCAAAUUGCACUUUGCCCCAGCGCUUCAGCGUUCUUCGGAAUGUCGCGCAUUGGCAUGGAAGUCACACCUUCGGGAACGUGGUUGACCUAACAGGUGCCAUCAAAUUGGAUGACAAAGAUCCAAAUUCAAAGAUCAAGUCAUUGCUGAAUAAGCAUAUUGACGCAUACAAAUCCCACCAACAGAGCCAAAAGGACAAAAAGAAGAAGGCUGAUGAAACAAGCCAAGAGACAGAAGAAACAGCAAACUGUGACUCUUUUCCUGCUGCAGAUUUGGAUGAUUUCCAAUGCAACAAACCGAGCAGUGCUGACUCAACUCAGGCCUAAACUCAUGCAGACCAAGGCAGAUGGGCUAUAUAAACGUUCGCUUUCCGUUUACGAUAUAUAGUCACUUGUGCAGAAUGAAUUCUCGUAAUACAUAGCACAAGUAGAUGUAGUUAUUUAAUCUACUUUAAUCAGUGUGUAACAUUGGAGGACUUGAAAGAGCCACCACUCGAGGCCACGCGAGAGUACGAUCGAGUGUACAGUGAACAAUGCUAGGGAGAGCUGCCUAUAUGGAAGAGCCCUAAUGUGUAAAAUUAAUUUAGUAGUGCUAUCCCCAUGUGAUUUUAAUAGCUUAGGAGAAUGACAAAAAAAAU
>cluster46.fasta:10
AACCGCACGCACUGACAAGCUCCUGGUCAACUAAAGAAUAGUAUGCCCGUUCCUCUUCGAAUCCCGGCUGGAAGCAACUGAAGUUGACUACUAAUCAUAAAAUUUGCUGAAUAAGCAUAUUGACGCAAACCCACCAACAGAGCCUAAAAAGGACAAAAAGAAGGCUGAAACACACGCAGAGACAGAAGAAACAGCAAACUGUGACUCUUCCUGCGCAUUUGAUGAUUUCUCCAAACAAUUGCAAUCCAUGAGCAGUGCUGACUCAACUCAGCAACAUGCAGACCAAAGGCAGAUGGGCUAUAUAAACGUUUCUUUCCGUUUACGAUAUAUGUCACUCUUGUGCAGAAUGAAUUCUCGUAACUAAUAGCACAAGUAGAUGUAGUUAACUUUAAUCCAUAGCAAUCUUUAAUCAGUGUGUAACAUUAGGGAGGACUUGAAAGAGCCACCACAUUUCCCGAGGCCACCGGAGUACGAUCGAGUGUACAGUGAACAAUGCUAGGGAGAGCUGCAUAUGGAAGAGCCCUAAUGUGUAAAAUUAAUUUUAGUAGUGCUAUCCCCAUGUGAUUUUAAUAGCUUCUUAGGAGAAUGACAC
>cluster253.fasta:10
UACAAGUUCUGAAACAAAUUCUCAGAUUCAACUGGUAGUCGAAUGGGUACAACCGGUUCCAAGUUACCCAUACUGCGUCUUGUUCGCCUCAAUACCUAAUAGCAAAGACCAAUUACUAGAUACUACUUUGUACAGAAAAUGAUCAUCAAGAUGGUGUUUUGCUUGUAACAAAGAGUUGUCACUUAAACAAAUUGCCAAGACAGCCUUCUCUUUAUCACGGUCGCAACAUUUAUUAAAUUAAAAUGUGCAAUGUGGUGUGCUUUUUUGUGUGUUUGACAAUUAACAACUAAGCAAUGUCUGUAAAGCAGCAACUGAGAAUUCUGGGCUUAAACAAAACGACUACUAGACAAUGUACACACUUUCACUGGUCUGGACAGGACUGACAAGAUGAUUACACGGAUUCGCGAAUUGCAUGAAGGUUGACCUAACUGCUAAAUUGACAUCUCCAUAACGAGCUAGAGGCGAAAUCAACUUCUAGGAAAAGUUCUUUCCUGCUGAAAUUUGGAUGAAUUCCAAAAUUGCAUCAGGCCUAAUCAUGAGAGAUGUAUUAAACGUUUCUUUUCAUAUGCUAAAUAAUUGAACUCAAACAAGAUUGGUUAAUUUUCAAACAACUGCACUUCAGGCCACACGGUAGCUUAUUGGACCCAAUAUUGCUAUCCACUGAUGUUUAGGAAUGACAAAAC
>cluster235.fasta:10
GUUAAUUUUGUAUUUUAAGGAGCAAUCGGUUCGAAUAAUCCUGAGAAAGAGAGAUGGGCGUGGUAAGGUGCAGAACCAAUUACGCAUAUGCAACUGUAGUCAAAUUGGUAAAAUGAAUGCUUUGAAUAGGUAUUGCAAAAAAAACUAUGGACAAGCCAAUUGGUAGUAAGGAUGUAAUUAAAAUAUUUGUUAAAUAGACAACACUGUAUGAGUUUUUUUUUUUACCAUUUUUCUGUUUAAAGACUUUUUUCAUUCUUUUAGCUAUAAUUGUUAAAUUAACGAACUCUAAUUCUAAAGGUUGAUCCAAAAUAAAGAUCUUUUUGUGUGGAUUUAUUUUCUAUUUUCUUUAGCCUUUUUUAUGUUCUAACGCAUGAGUGUAUGGACAAAAUCAGCGAAAUGCUUACUGAUUAAUUAACCAGAAUGAGGCAGUGGCGGAUAGAGUUUAUAAUUUUAUUCCAGUAACACCAUAGCAGUCAUGAAAGGCUCACCAAGAAUCAACAAUUUGGGGUGUAAAUGAAAAUCUUUCAGCCAAGAGGUAUACGGAACUGCCAAAGCUGGACUUCCUAUGUAACAGGCCUGUGCAACUGGCCAAUAACAAAUUGGCACCCGCAUCCAUGUAACAGGACAACUAUUCCGCUUUUACCAGAAGGGGGCAGCAAGCUUUCUCAUUCCUCAUCAGUAUCCCGUUAAUGAGUGGAAUUCUCUGCAAAUGUGGCAGGUAUGCCUCUGCUCUGAAUUAACCAGCUUGGGAUUAGCAAAAUCACUAAGAAUUGUUGUAGCAAGUCUUAACAAGAAUUAGAGUAGACAAACCCAAAUUUAUAAAAAGAACUGAUUACAAAAUUCUUGAAUUUCCCACGGUUCUUCGAAUGUCCUAUCAUGGAAUCGGAUCAAGUCAUCAAUUGAUGACAAAAUCCAAAUACUAUAAAAAAAAAAGAAAACACCUCUUUUCCUCCAUUUUCUAAAAAUCAAUCCGCAGCUGACUCAAAUAAAAGAUAAACUUCUUGACAGUCUACUUUCAUUCUCAUAGAAGAUGUUAUUAUUUUCAUUGAUGAACUUCCAGUACUAAUUAAAUUUGUCAAUUAAGAA
>cluster142.fasta:10
AUACCUUCCCAGGUAACAAACCAACCAACUUCGAUCUGUAGAUUUGUUCUUUAAUGAAGAACAAACUAAAAUGUCUGAUAAUGGACCCAAAAUCAGCGAACCCCCUACGUUUGGACCUCAGAUUCAACUGGCAGUAACCAGAAUGGAGAACGCAGUGGGCGCGAUCAAAACAACGUCGGCCCCAAGGUUUACCCAAUAAUACUGCGUCUUGGUUCACCGCUCACUCAACAUGGCAAGGAAGACCUUAAAUUCCCUCGAGGACAAGGCGUUCCAAUUAACACCAAUAGCAGUCCAGAUGACCAAAUUGGCUACUACCAAGAGAUACCAGACGAAUUCGUGGUGGUGACGGUAAAAUGAAAGAUUCAGUCCAAGAUGGUAUUCUACUACCUAGGAACUGGGCCAGAAGCUGGACUUCCCUAUGGUGCUAACAAAGAGCAUCAUAUGGGUUGCAACUGAGGCUGAAUACACCAAAAAGAUACAUUUGGCACCCGCAAUCCUGCUACAAUGCUGCAAUCGUGCUACAACUUCCAGAACAUUGCCAAAAGGUUACGCAGAGGGAGCAGAGGCGGCAGUCAAGCCUCUCGUUCCUCAUCACGUAGUCGCAACAGUUUAAGAAAUCAACUCCAGGCAGCAGUAGGGACUUCCUGCUAGAAUGGCUGGCAAUGGCGGUGAUGCUGCUCUUGCUUGCUGCUGCUUGACAGAUUGAACCAGCUUGAGAGCAAAAUGUCUGGUAAAGGCCAACAACAACAAGGCCAAACUGUCAUAAGAAUUGCUGCUGAGGCUUCUAAGAAGCCUGCAAAACGUACUGCCACUAAAGCAUACAAUGUAACACAAGCUUCGGCAGACGUGGUCCAGAACAAACCCAAGGAAAUUUUGGGGACCAGGAACUAAUCAGACAAGGAACUGAUAAACAUGCCGCAAAUUGCACAAUUUGCCCCAGCGCUUCGCGUCUUCGGAAUGUGCGCAUUGGCAUGGAAGUCACACUUGGAACGUGGUUGACCUACACAGGUGCCAUCAAAUUGGAUGACAAAGAUCCAAAUUCAAAGAUCAAGUCAUUUGCUGAAUAAGCAUUGACGCAUACAAAACAUUCCCACCAACAGAGCCUAAAAGGAAAAGAAGAAGGCUGAUGAAACUCAAGCCUUACCAAGAGACAGAAGAAACAGCAAACUGUGACUCUUUCCUGCUGCAGAUUUGGAUGAUUCUCCAAACAAUUGCAACAACCAUGAGCAGUGCUGACUUCAACUCAGGCCUAAACUCAUGCAGACCAAGGCAGAUGGGCUAUAAAACGUUUUUUCCUUUACGUAUAGUCUACUUGUGCAGAAUGAAUUCCAUAUAGCACAAGUAGAUGUAGUUAUUUACCAUAGCAAUCUUUAAUCAGUGUGUAACAUUAGGAGGACUUGAAAGAGCCACCACAUUUCACCGAGGCCACGGAGUACGAUCGAGUGUACAGUGAACAAUGCUAGGGAGCUGCCUAUAUGGAAGAGCCUAAUGUGUAAAAUUAAUUUUAGUAGUGCUAUCCCAGUGAUUUUAAUAGCUUAGGAGAAUGACAAAAAA
>cluster135.fasta:10
AUUGUGAGCUUAAAAAAAAAUGUCUGAUAAUGGACCCAAAAACCCGCAUUACGUUUGCUCAACUGGCGUAACCAGAAUAGAACGCAGUGGGAAACCGCCUCAAGUGUCCGCUCAGGCAAGGAAGACCUUAACCAGGACAAGGCGUUCCAAUAUCCAGAUGACCAAAUUGGCUACUACCGAAGAUCCAGACGAAUCGUGGUGGUGACGGUAAAAUGAAUCAGUCCAAGAUGGUAUCGGAACUGGGCCAGAAGCUGGACUGUAAAGGGCAUGCGGAGCCUUGAAUACACCAAGAUCCAAUGCUUCACAAGGAACAACUCAAGUUAGGAGGGGCGCUCUCGUUCCCUUAAAUACAGGCAGCAGUAGGAUUCCUGCUAGAAUGGCUGGCAAUGGCGGUGAUGCUGCUCUUGCUUUGCUGCUGCUUGACAGAUACUAAAAUGUCUGGUAAGGCCAACAACAACAAGGCCAAACUGUCACUAAGAAUCUGCUGGCUAAGAAGCCACUAAAGCAUACAAUGUAACACAAGCUUCGGCAGACGUGGUCCAGAACCGAAAUUUUGGCCAGGAACUAAUCAGACAAGGAACUGAUUACAAACAUUGGCCGCAAAUUGCAUUUGCCCCUUUUCGAAUGUCGCGCAUGAUCGGGAACGUGGUUGACCUACACAGGUGCCAUCAAAUUGGAUGACAAAGAUCCAAAUUAUUGCUGAAUAAGCAUAAAACCCACCAACAGAGCCUAAAAAAGAAGGCUGAUGAAACCUCAAGAGACAGAAGAAACAGCAAACUGUGACUCUUUCCUGCUGCAGAUUUGGAUGAUUUCCAAACAAUUGCAACAAUCCAUGAGCAGUGCUGACUCAACUCAGGCCUAAACUCAUGCAGACAAAGGCAGAUGGGCUAUAUAAAUUUCUUUCCGUUUACGAUAUACUUUGUGCAGAAUGAAUUCUCGUAACCAUAGCACAAGUAGAUGUAGUUAACUUUAAUCACAUAGCAAUUUUUAAUCAGUGUGUAACAUUUAGGGAGGACUUGAAAGAGCCACCACAUUCACCGAGGCCACGCGGAGUACGAUCGAGUGUACAGUGAACAAUGCUAGGGAGAGCUGCCUAUAUGGAAGAGCCCUAAUGUGUAAAAUUAAUUUUAGUAGUGCUAUCCCAUGUGAUUUUAAUAGCUUCUUAGGAGAAUGACAAAAAAC
>cluster106.fasta:10
AUUUUAACACUAGAACUGGGCACUGACUCCCUAUGUGCUAACAAGUACUGCAUAGUGACAAAAUACACCUAAUGACACGGCCCAUCUGUGAUGCGCAAUCUACACUUUCCAAGGACACUAUUCAAGUUCCCAGUAGACAAGGAUCAGCCUCUUCCUACACUUCGGUUUAAAAAUAGGACAGGCCUGAAAUGGCAUGAUCGGGAUGUGUUUGCCUGCUCUGCCACAUUACACCAGCUCGAAACAGUCGUAAGGAACAACAACCAACUGUCACUAAGAAUAGUGAGCUAGACAGAUCACAAUAAAGCGCCCCCCCAAAAACUGCACAACAGAUAAGAUAAAAUCAACCACGUUGCUUCGCUAGACCUGAGUGUCUCUCAUCUGAUUCUAACCAAUUUCACACAUUAUAUCAUACACCAGCUAGAAGACAAACAAGCAGGUGGUUGAGUUAUUCAAUGAACAAUAAAGAAGACUGCUAAUACUAUGUGUAAAAUAAUUUGUACUCUAAAUAUCUAGCAAA
>cluster453.fasta:8
AAUUGCAACAAUCCGAGCAGUGCUGACUUACUUCAGGCCUAAACUCAUAGACCACAAAGAAAGCUAUAUAAACGUUCGCUACGAUAUAUGUCUACUUGUGCAGAAUGAAUCGUAACUACAUAGCAAGUAGAUGUAGUUAACUUUAAUCUCACAUACAGCAAUCUUUAAUCAGUGUGUAACAUAGGGAGGACUUGAAAGAGCCACCACAUUUUGAGGCCACGCGGAGUACGAUCGAGUUACAGUGAACAAUGCUAGGGAGAGUGCCUAUAUGGAAGAGCCCUAAUGUAAAAUUAAUUUAGUAGUAGUUAUCCCCAUGUGAUUUUAAUAGCUUUAGGAGAAUGACAAAU
>cluster22.fasta:8
ACCGCUCUGGUGAUGGGAUUCUGGCACCCGCAAUCCUGCUAACGCAGAGGCAAAAACUCUGCCAUUAAAGUAAGCUCCCACCAACAGAGCCUAAAAAGGAAAAAGAAGAAGGCUGAUGAAACUAAGCCUUACGAGAGACAGAAGAAACAGCAAUGACUCUUCCUGCUGCAGAUUUGGAUGAUUUUCCAAACAAUUGCAACAAUCCAUGAGCAGUGCUGACUUAAUCCAGGCCUAAACUCAUGCAGACCACAAGGCAGAUGGGCUAUAUAAACGUUCGCUUUCCGUUUACGAUAUAUGUUACUUUCUGUGCAGAAUGAAUUCUCGUACAUAGCACAAGUAGAUGUAGUUAACUUUAAUCUCUAGCAAUUUAAUCAGUGUGUAACAUUAGGACUUGAAAGAGCCCCACAUUUCUAGGCCACGCGGAGUACGAUCGAGUGUACAGUGAACAAUGCUAGGGAGAGCUGCCUAUAUGGAAGAGCCCUAAUGUGUAAAAUUAAUUUUAGUAGUGCUAUCCCAUGUGAUUUUAAUAGCUUCUUUAGGAGAACACCCACCCAUCCCCCCAUUUAUCCAUAUCCAUAUACAUCACAUAUAUCACAUAAA
>cluster134.fasta:8
CCUUCCCAGGUAACAAACCAACCAUUUUGGUUCUUGUAGUUGUUCUCUAAACGAACAAAAUGUAUAGGACCCAAAAUCUAUUACAUUUGUGGCCUUAGGUUUUAUUGGCUUUGGCAAUAUGGAUUAAUUGCCUAAGCUGAAAUCCCAACGGUACUAACAAGAUGCUAAAUAAUAGUUCUUGCUAAAGGCAAUAUUUAAGAAAUGCAAGCUGCUUGAAGGAUGACCUGGUAAGUGUAAAAGUUUCCUAUUCACAAGGCUGUCAUACAAUCAUUCGCACUGUCUAAAAGCAGAAAUCCACAGGAUAGUCAAACGUUUGUCAUAUAUUAAGUUUUAAUAAUAGCAGUUAAUAGGAUAUCAGUGAAAAUGGAAGAGCUCUAUAUGGAGAACCAAAGGUGAUAAUUUUUGGUUGUUUUCCUUGAAAAAAAUAUCUAUUCCCUACAAAAAAAAAAC
>cluster118.fasta:8
CCGCAAUCCUGCUAACAAUGCUGCAAUCGUGCUACAACUUCCAAGAACAUUAACCCAAAAGGCUCGCGGGCAGUCAAGCCUUCCUUUUCCACGUAGUCGCAACAGUUUAAGAAUUUCAACAAGGGGCAGAGUGGAUGCUAGAAUGUGGCAUGGCGGUUUUAUCUGAUGUGUGCUGUGCUUAUUGAACAGCUAGGCCAAUUUCUUUAAGAAAUUGAGGCUUCCCAUUAAAGCUACAUGCAACACGUGGUCAGACAAACCCAGGAAAUUUUGGGGACAAGGAACUAAUAACUGAUUACAAACUGGCCGCAAAUUGCUGGUUGCCCCGCGUUAAAUUUCGGAAUGUCGCGCGGAUGGACAUUCUACACGGGAACUGGUUGACCUACACAGGUGCCAAAUUGGAUGACAAAGAUCCAAAUACAAAGAUGUAUUCUGCUGAUAAGCAUAUUCCACCAACAGAGCCAAAGGACAAAAGAAGAAGGCUGAUGAAACUCAAGCCUCCUCAAGAGACAGAAGAAACAGCAAACACUCUUUCCGCUGCAGUGGAUGACUUCCAAACAAUCAGUGCUGACUCAACUAGCCAACUCAUGCAGACCAUACAGAGCAGGGGCUAUCAACGUUUCGCUUUCCGUUCAAUAGUCUACUCUUGUGCAGAAUGAAUCCGUAACAUAGCACAAGUAGAUGUAGUUAACUUUAACAUAGCAAUUUUAAUCAGUGUAUUAGAGGUUGAAAGAGCCACACAUUGGCAACCCGGAGUACGAUCGAGUGUCAGUAGGGAGAGCUGCCUAUGGGAAGAGCCCUAAUGUGUAAAAUUAAUUUAGUAGUGUUAUCCGUGAUUUUAAUAGCUGGAGAAUGACAAAAAA
>cluster94.fasta:6
ACUGGGCCAGAAGCUGGACUUCCCUAUGGUGCUAACAAAGACGGCAUCAUGGUUGCAACUGAGGAGCCUUGAAUACACCAAAAGAUUGGCACCCGCAAUCCUGCUAACAGCUGCAAUCGUGCUAUUCCAAGGAACAACAUGCCAAAUUAGCAGAAGGAGCAGAGGCGGCAGUCAAGCCUCUCCUCAUCCGGUCGCAACAGUUUAAGAAAUUCAUCCAGGCAGCAGUAGGUCUGCUAGAAUAUGGCAAUGGCGGUGAUGCUGCUUGCUUUGCUGCUGCUUGACAGAUUGAACCAGCUUGAGAGCAAAAUGUCUGGUAAAGGCCAACAACAAGGCCAAACUGUCUAAGAAUUGCUGAGGCUUCUAAGAAGCCGGCAAAACGACUGCCACUAAAGCAUACAAUGUAACACAAGCUUCUGCAGACGUGGUCCAGAGAACAAACCCAAGGAAAUUUUGGGGACCAGGAACUAAUCAGACAAGGAACUGAUAACAAACAUUGGCCGCAAAUUGCACAAUUUGCCCCAGCGCUUCAGCGCUUUCGGAAUGUCGCGCAUUGGCAUGGAAGUCACCUUCGGGAACGUGGUUGACCUACACAGGUGCCAUCAAAUUGGAUGACAAAGAUCCAAAUUUAAAGAUCAAGUCAUUUUGCUGAAUGCAUUGACGCAUACAAAACAUUCCCACCAACAGAGCCUAAAAAGGACAAAAGAAGAAGGCUGAUGAAACUCAAGCCUUACCAAGAGACAGAAGAAACAGCAAACUGUGACUCUUUUCCUGCUGCAGAUUUGGAUGAUUUCUCCAAACAAUUGCAACAAUCCAUGAGCAGUGCUGACUCAACUCAGGCCUAAACUCAUGCAGACCAUCAAGGCAGAUGGGCUAUAAACGUUUCGCUUUCCGUUUACGAUAUGGUCUACUCUUGUGCAGAAUGAAUUCUCGUAACUACAUAGCACAAGUAGAUGUAGUUAACUUUAAUCUAUAGCAAUCUUUAAUCAGUGUGUAACAUUGAGGACUUGAAAGAGCCACCUUCAGGCCAGCGGAGUACGAUCGAGUGUACAGUGAACAAUGGGAGAGCUGCCUAUGGAAGAGCCCUAAUGUGUAAAAUUAAUUUAGUAGUGCUAUCCCCAUGUGAUUUUAAUAGCUUCUAAGAAAUGACAAA
>cluster684.fasta:6
AAAAAUCAAUCACUCAUUCUGUAGACUCUUAACGAAAUUAUAAGUAAUAGCGUGAAGGAACUCUCUAAGAGCCUAAACUAACAAUGGAACUAAGUCACUAGUUGUUAAAGCCAACAAAAAACAAUUAAUUAAUUCUCUUUAUAAAUUUCUUGUUUUCAAUAAUCCUAAUUUGAACCUGAAGGCAGAUGAUGCAGCUUUUUUAUCGAAUAAACUUCACCUGCGUGCCCCAUCUUCUUAAUGACUUCAUCUUUGUGGACCUUGUUUGAUGAAGUGCUUUGAUACCAGUGUCUAAGAAAUCUUGCUAUACACAUUCUUGGUAGCUUCUCAACUCAUACGUUUAAUUGUUCGAUUGCAUUAUUAUAAUAUGCAUUAAGUUAGUGAAACUGUUACUAUAAGAGACAAUAUUUUGAGGCUUUAACUUGAAAUCAUAAACCUAUAUAAAAUAAAAUUUAGAUUUUGACAAACAUAAAAUUCUUUCUGAUAUACUAGUCUCCUGGUACUAAAAGAAUUUGUUUCAGCAAUUCAAAUCCUCUAGUUAUACUUCUUCAUUGUGUUAGGAAACGUUCGUUCUGUUUCUUCGACAGGAGGACAAAAAUCUACCUCCAUUUUUAUGUCCAUAAGUUAAAUUGACACUAGAAGAAGAAUGUCAUUGAAUUUUAUUGCUUAACUUGUACUAUCUUGUUUUGAUGAGGUUUAUUUUUGAACUGCAGAUUAUUGACUUGCUAGUAGACCAUUUUUAUUUUAGAUAUUAAAGUGAGCUCUACCAAGACUGUAGUUCAAGACAUGACUAAUUUAGAGUGAUGACUUCUAUAAACAUUAUAAUUGUAUAAAGACAGAUCACGUGUAAGUAUUUGCUGUGAGCUGUUUCACUCCAUUUCAAUCUAUUUCAUAUUGCCAGGUCAUUUCUAAAGUUUUAGAGUAUUAACUGGAUUUCCUAGUUUGAUAUUAAAGCAGCGAUCACCAAUGUGUACUAAUUAACUAGUAAUCAAAGAGAUUUGUGAGGCUUUGUCAGUCGUUGCGUUUACCCGAAAACUAAUCUUGCAAGGAAUUCAAUUGAAGAUAGGCGAUAGAGUACAAAGAGUUCAAAAAUUAGCUACUCCUAAAGCUCAUGAAUUUAGUGGUAACGUGAAUGAAAGAUCCACAGAAGCUGACUUUAUGAUCUAAAAGACUCAUUGGCAUAUCUGAGAGAGAUCUGCUAACACUCAUUGAACAAUGCAAAAUGUUUCACAGAAGAACUGAUUUCGUGACAGUAGAAUUCAACCCAGGAACCUGUUUUGUUCAAUGAACAGCUUGCAAAGAAUACUGGAAGAAAUUUCUGGUUCAAGAACUAGUAGAAUUCCAUUAGGAUUGCGACGUGUUUAGAACGACCCGUUAAGAUAAAUUACACUGUUGGUCCACUUGGAACGCUUGCAAAUUCUUGAAUGUGUUGAAACUGAUAAAAUCGAUGACUAAUUUUAAAGAUCUGUCAUUGUUGAAUAGCACUAUACAAAAAUUCUCCAGUGACACUCUUCCUGCAGAGAUUUUUCUAAACAUGAGAAUCUAUGAGCAUAAUGCAUUUAGCCCAUGCAACAUACAUGGUCUGAGCAACAUCUUUGCUUCCCUCUUAAAGUAUAUAAUGCUGUGUAACAUGUAAUUUUUCUUAAUCUUAAUCGGUGAUAAAUUAGGAGCUCUUAUAUAGCCCUAUUUGUAAUUAAUAGUAUCUAUCCCAAUUUUCAUAUCUUUUAGAAUAAAAC
>cluster561.fasta:6
CGCUAUGUAGAUACUUUCCGGGAAAUAAAUGCUAUUGCUUUCGUUCUUAGAUUUGUGAUGUUUAGUUCUCUAAACGAACAACUAAAAUGUUGAUAAUGCCCAAAAUCAGCGAAAUGCACCCCGCAUUACGUUUUGGUGGACCUAGAUAACUGGCAGUAACCAGAAUGGAGAACGCAGUGGGGCGCGAUAAAACAACGUCGGCCCCAAGGUUUACCCAAUAAUACUGCGUCUUGGUUCCGCUCUUACCAACAUGGCAAGGAAGACAAAUUCCCGAGGACAAGGCGUUCCAAUUAACACCAAUGAGUCCAGAGACCAAAUUGGCUACCAGAGCUCACCAGACGAAUUCGUGGUGGUGACGGUAAAAUGAAAGAUUCAGUCCAAGAUGGUAUUUCAUACCAGGAACUGGGCCAGAAGCUGGACUCCCUAUGGUGCAACAAAGACGGCAUCAUGGGUUGUUAAGAGCCUUGAAUACACCAAAAGAUACUGGCACCCGCAAUCCUGCUAACAAUGUGCAAUCGUGCUACCCUUCCUAACAAAGAAAAGCCUUGCGCGAGGGAGCAGAGGCGGCAGUCAAGCCUCUCUCGUUCCUCAUCACGUAGUCGCAGUUUAAGAAAUUUAAUUCCAGGCAGCAGUAGGGGAACUUUUCCUGCUGAAUGGCUGGCAAUGGCGGUGAUGCUGCUCUUGUUGCUGCUGCUUGACAGAUUGAACCAGCUUGAGAGCAAAAAUGUCUGGUAAGGCCAACAACAACAAGGCCAAACUGUCACUAAGAAAUUGCUGCUGAGGCUUCUAAGAAGCCGGCAAACUGUCCUGCUAAAGCAUACAAUGUAACACAAGCUCGGCAGACGUGGUCCAGAACAAACCGGGCAGAUUCAAGGAUAUUCUCCUAUCACUCAGGUUGAAUGGAUCCCCUCAAGUGUGUCCGUCCAUGCAAAGAAGGCUGUCUUCAGGGAACUUCUUCUCCUGAUAUUUUCCAAACAAUUGCAACAAUCCAUGAGCAGUGCUGACUAAACAGGCCUACUCAUGCAGACUCAAGGCAGAUGGGCUAUAUAAACGUUUCGCUUUUCCGUUUACGAAUAGUCUACUUGUGCAGAAAUGAAUCUCGUAUUAUAGCACAAGUAGAUGUAGUUAACUUUAAUCUUUAGCAAUCUUUAAUGAGUGUGUAACAUUAGGGAGGACUUGAAAGAGCCACCACAUUUCCGAAGGCAACGGGGAGUACGAUCGAGUGUACAGUGAACAAUAGGGAGAGCUGCCUAUAUGGAAGAGCCCUAAUGUGUAAAAUAUUAAUUUUAGUAGUGCUAUCCCAUGUGAUUUUAAUAGCUUCUUAGGAGAAUGACAAAAAAU
>cluster528.fasta:6
AUACCUUCCCAGGUAACAAACCAACCAAAACCAUACUCUUGAACUUGUAGAUCUGUUCUCUAAACGAACAAACUAAAAUGUCUGAUAAUGGACCCAAAAUCAGCGAAUGCACCCCGCAUUACGUUUGGUGGACCCAGAUUCAACUGGCAGUAACCAGAAUGGAGAACGCAGUGGGGCGCGAUCAAAACAACGUCGGCCCAAGGUUUACCCAAUAAUACUGCGUCUUGGUUCACCGCUCACUCAACAUGGCAAGGAAGACCUUAAAUUCCCUCGAGGACAAGGCGUUCCAAUUAACACCAAUAGCAGUCCAGAUGACCAAAUUGGCUACUACCGAAGAGCUACCAGACGAAUCGUGGUGGUGACGGUAAAUGAAAGAUCUCAGUCCAAGAUGGUAUUUUACACCAGGAACUGGGCCAGAAGCUGGACUUCCCUAUGGUGCUAACAAAAGACGGCAUCAUAUGGGUUGCAACUGAGGGAGCCUUGAAUACACCAAAAGAUCAUUGGCACCCGCAAUCCUGCUAACAAUGCUGCAAUCGUGCUACAACUUCCUCAGGAACAACUAUUGCCAAAAGGCUUUACGCAGAAGGGAGCAGAGGCGGCAGUCAAGCCUUCUUUGCUCCAUCACGUAGUCGCAACAGUUUAAGAAAUUCAACUCCAGGCAGCAGUAGGGAAUCACCUGCUAGAAUGGCUGGCAAUGGCGGUGAUGCUGCUCUUGCUUUGCUGCUGCUUGACAGAUUGAACCAGCUUGAGAGCAAAAUGUCUGGUAAAGGCCAACAACAACAAGGCCAAACUGUAAAAAUUGCUGCUGAGGCUUUUAAGAAGCCUGGCAAAACGUACUGCCACUAAAGCAUACAAUGUAACACAAGCUUUCGGCAGACGUGGUCCAGAACAAACCCAAGGAAAUUUUGGGGACCCAGGAACUAAUCAGACAAGGAACUGAUUACAAACAUGGCCGCAAAUUGCACAAUUUGCCCAGCGCUCAGCGUUCGGAAUGUCGCGCAUUGGCAUGGAAGUCACUCGGGAACGUGGUUGACCUACACAGGUGCCAUCAAAUUGGAUGACAAAGAUCCAAAUUCAAAGAUCGGUACUUUGCUGAAUAAGCAUUGACGCAUACAAAAACAUUCCCACCAACAGAGCCUAAAAGGACAAAAAGAAGAAGGCUGAUGAAACUCAAGCCUUACCGCAGAGACAGAAGAAACAGCAAACUGUGACUCUUUUCCUGCUGCAGAUUUGGAUGAUUUCUCAAACAAAUUGCAACAAUCCAUGAGCAGUGCUGACUCAACUCAGGCCUAAAUCAUGCAGACCAUAGGCAGAUGGGCUAUAUAAACGUUUCGCUUUCCGUUUCCGUGAUAUAGUUACUCUUGUGCAGAAUGAAUUCUCGUAACUAUAGCACAAGUAGAUGUAGUUAACUUUAAUCACAUAGCAAUCUUUAAUCAGUGUGUAACAUUAGGGAGGACUUGAAAGAGCCACCACUUCUCCGAGGCCACGCGGAGUACGAUCGAGUGUACAGUGAACAAUGCUAUGGAGAGCUGCCUAUAGGAAGAGCCCUAAUGUGUAAAAUUAAUUUUAGUAGUGCUAUCCCCAUGUGAUUUUAAUAGCUUUCUAGGAGAAUGACAAAU
>cluster496.fasta:6
AUUUCAGAACAAAUCCAGAUGUGCAGAUACUAAUCAUAGACCAAGAAAUAGCUGGGACCUCCGGUACGAAGAUGAAGUGGAUAAGGAGCCGCCCAAGGGUCGCCGCUGUUCAUGAUUGGCGGGAAACUACAAGUUCCAAAAAUAGUCGAUGGCGGAGUGGGAACAGGAAUCCGUUACUAAGCAAAGAACUGCUGGAUCCAGGAAAGAUAUGUAUAAGAGGACAAUAUGGGACCUAAUGGUGAACCAAGCACAAGUCAAAUGCAAGCGAAAGAGCGAAGCUUCAUUCGAAAGAAAAACAGGUGUAAAUGCGGACAUAAUGCUCUUGCAGGUCGCCUGAAGAUAAAAAGGACACAACCAUCUCCAAGAAGAUGCUAUUACUGAAAGUAUCACUUGCAUUCAAGUAACUUCGAAAGAAUUUGACCUGAAACAGGAUGCAAUGCGAUGCAAAAUCAUCACUUUACGUCUGGAAGUCGCAUGUAUCUCGAUACAAGUGACUUAAUGACAGUUGCAGGGGUACCAAUUGCGUGUGAAACAUUUCCAGCAGCAAGAGCUGAGACUGGACUUCGGAGAAGAGAACAACAUUAUGAAAUUACCAGUUCUGAAUAGGCCUCUCAUGAAUCAUGCUUUAUCUUUAGACCCCUCUAUGUUGCGACUGAACUACAUUAUCUUUAAAAUAGAUUAAUUUUAAUAGCUAAGCUCCUCCCUCGCAACGUGGAGUAUAGACGUAACUGCUAGAGAGCCUUAAUGGAAGAGCCCUUCCGUCUAACAUCAUCAUAUUCAUAUUUCAUUUUUUUUUUAAUAGCCCCUUCAAAUUUCUUAAU
>cluster43.fasta:6
UUGUCUGGAGGUGAUGAGAAGAAGUCCUGUUGCUGCUGCUGUUGAUGCGAACCCAUACAGAUUAACUGGCGGAUUUGAGAGCAAAAUGUCUGGUUAAAGGCCAACAACAACAAGGCCAAACUGUUCAAAAAUUGUGCUGAGGCUUAAGAAGCCUCGGCAAAACGUACUGCCACUAAAGCAUACUAUCAACACAAGCUUGGCAGACGUGGUCCAGAACAAACCUGAAAUUUGGGACCAGGAACUAAUCAGACAAGGAACUGAUUACAAACAUUGGCCGCAAAUUGGCACGUUUGCCCCAGCGCUUCAGCGUUCCGGAAUGUCGCGCAUUGGCUGGAAGUCCCGGAACGUGGUUGACCUACACAGGUGCCAUCAAAUUGGAUGACAAAGAUCCAAAUUAAAGUCACAAGUAUUGCUGAAUAAGCAUAUUGACGCAUACAAACCAUCCCACCAACAGACCUAAAAGAAAAAAAGAAGAAGGCUGAUGAAACAAGCCCUCGCAGAGACAGAAGAAACAGCAAACUGUGACUCCUGCUGCAGAUUUGGAUGAUUUCUCCAAACAAUUGCAACAAUCCAUGAGCAGUUGACUCACUACACAUGCAGAUCAAAGGCAGAUGGGCUAUAUAAACGUUUCGCUUUUCCGUUUACGUAUAUAGUCUAUCUUGUGCAGAAUGAAUUCUCGUAUACAUAGCACAAGUAGAUGUAGUUAUUAAUCUAUAGCAAUUUUUAAUCAGUGUGUAACAUUUAGGGAGGACUUGAAAGAGCCACCACAUUCCGAGGCCACGGGAGUACGAUCGAGUGUACAGUGAACAAUGCUGGAGGCUGUAAAUGGAAGAGCCCUAAUGUGUAAAAUUAAUUUUAGUAGUGCUAUCCCCAUGUGAUUUUAAUAGCUCUUAGGAGAAUGACAAAAA
>cluster40.fasta:6
AUACCUUCCCAGGUAACAAACAUCACCACUCCGAUCUUUGCGACUUUGUCUGUGUUCUGUUCUCUAAACGAACAAACUAAAUUGAUAUGGAUCCCCAAAUCAGCGAAAGCCCCCGCGCAUUACGUUUGGGGGACCUCAGAUUCAAUGGCAGUAACCAGAAUGAGACAGUGGGGCGCGAUCAAAACAACGCCCGGCCCAAGGUUUACCCAAUAAUACUGCGUUGGUUCCCUUCAAAAUGGCAAGGAAGACCUUAAAUCCUGAGGACAAGGCGUUCCAAUUAACACCAAUAGCAGUCCAGAUGACCAAAUUGGCUACCGAGACUCCAGACGAAUUCGUGGUGGUGACGGUAAAUGAAAGAUUCUAGUCCAAGAUGGUAUUUACUACCUAGGAACUAGGGCCAGAAGCUGGUCCAUGUGCUAUAAAGAUGGCAUCAAUGGUUAUAGGAGCCUGAAUAAAGAAUUUGGCACCCAAUCCUUGCUAACAAUGCUGCAAUCGUCAUUUCCAAGGAACAACAUCCAAAAAGGCUGCAGAAGAAGAGGCGGCAGUCAAGCCUCCUCUCGUUCCCAUCGAGUCGCAACAGUUUAAGAAUUUCAACCCAGGCAGCAGUAGGGAAAUUUUCCUGCUAGAGGCUGGCAAUGGUGUUGCUGCUGCUGACAGAUUGAACCAGCUUGAGAGCAAAAUGUCUGGUCAACAACAAGGCCAAACUGUCUAAGAAUGCUGAGGCUUCUAGAAGCUCUGGCAAAACGUACUGCCACUAAAGCAAUGUAACACAAGCUUCAGCUGGUCCAGAACAAACCCAGGAAAUUUUGGGGACCGGAACUAAUCAGACCUGAUAAUGGCCAAAUUGCACAAAUUUGCCCCAGCGCUUCAGCGUUUCGGAAUGUCGCGCAUGGCAUGGAAGUCACACCUCUGAACGUGGUUGACCUACACAGGUGCCAUCAAAUUGGAUGACAAAGAUCCAAAUCAAAGUCAUUUUGCUGAAUUAUUGACGCAUACAAACCCACCAACAGAGCCUAAAAAGAAAAAGGCUGAUGAAACUCAAGCCUUACCGCAGAGACAGAAGAAACAGCAAACUGUGACUCUUCCUGCUGCAGAUUUGGAUGAUUUCCAAACAAUUGCAACAAUCCAUGAGCAGUGCUGACUCAACAAGGCCUAAACUCAUGCAGACCAAAGGCAGAUGGGCUUAUAAACGUUUCGCUUUCCGUUUACGUAUAUAGUCUACUUGUGCAGAUGAAUUCUCGUAACAUAGCACAAGUAGAUGUAGUUAACUUUAUCUUUAGCAAUUAAUCAGUGUGUAACAUUAGGUGAAAGAGCCACAUUUCACCGAGGCCACGCGGAGUACGAUCGAGUGUACAGUGAACAAUGCUAGGGAGAGCAUGUCUAUGGAAGAGCCCUAUGUGUAAAAUUAAUUUUAGUAAUGCCCAUGUGAUUUUAAUAAUUUAGGAGAAUGACAAAAC
>cluster395.fasta:6
CGUACUCAACAUCAACCAUAUGUAGUUGAUGACCUCCUAUUCUCUAUUCUAAAUGGUAUAUUAGAGUAGGAGCUAGAAAUCAGCACCUUAUAUGUGCGUGAUGAGGCUGGUUCUAAUCACCCAUUCAGUACAUCGAUAUCGGUAAUUAUACAGUUUCCUGUUUCACAAUUAAUUGCCAGGAACCUAAAUUGGGUAGUCUAGGGUUUCACCUAUGAAGACUCUUAGAGUAUCAUGACGUUCGUGUUUAGAUUUCAUCUAAACGAACAAACUAAAAUGUCUGAUAAUGGACCCCAAAAUCAGCGAAUGCACCCCAUUACGUUUGGUGGACCUCAGAUUCAACUGGCGUAACCAGAAUGACCCUGGUGGGCGCGAUCAAACAACGCCGGCCCAAGGUUUACCCAAUAAUACUGCGUCUUGGUUCCCACUCAACAUGGCAUGGAAGACCUUAAAUUCCCUCGAGGACAAGGCGUUCCAACUAACACCAAUAGCAGUCCAGAUGACCAAAUUGUACUACAUUGAAGAGCUACAGACGAAUCGUGGUGGUGACGGUAAAAUGAAAGAUUCAGUACUACCUGGAACUGGGCCAGAAGCUGGACUUCCCUAUGGUGCUAACAAAGACGGCAUCAUAUGGGUUGCAACUGAGGGAGCCUUGAAUACACCAAUUGGCACCCGCAAUCCUGCUAACAAUGCUGCAAUCGCUCAUCCAAGGAACAACAUUGCCAAAGGGCUUUCUACGCAGAGGGAGGGGCGGUCAAGCCUCUUCUUGCCUCAUCACGUAGUCGCAACAGUUUAAGAAAUACCAGGCGCAGUAGGGAUUCCUGCUAGAAUGGCUGGCAAUGGCGGUGAUGCUGCUCUUGCUGCUGCUGCUUGACAGAUUGAACCAGCUUGAGAGCAAAAUGUUGGUAAAGGCCAACAACAACAAGGCCAAACUGUCUUAAGAAUUUGCUGCUGAGGCUUCUAAGAAGCCUGCAAAACGUACUGCCACUAAAGCAUACAAUGUACAAGUUUCGGCAGAGUGGUCCAGAACAAACCCGGAAAUUUUGGGGACCAGGAACUAAUCAGACAAGGAACUGAACAAACAUUGGCCGCAAAUUGCACAAUUUGCCCCAGCGCUUCAGCGUUCUUCGGAAUGUCGCGCUGGCAGAAGUCCGGGACGUGGUUGACCUACACGGUGCAAAUUGGAUGACAAAGAUCCAAAUUAAAGAUCAAGUUUGCUGAAUAAGCAUGACGCAUACAAACCCACCAACAGAGCCUAAAAGGACAAAAAGAAGAAGGCUGAUGAAACAAGCCGCAGAGACAGAAGAAACAGCAAACUGUGACUUUUCACCUGCUGCAGAUUGGAUGAUUUCCAAACAUGCCAAACCAUGAGCAGUGCUGACUCAACUCAGGCCUAAACUCAUGCAGACCAUUACAAGGCAGAUGGGCUAUAAGUUCACCUUUCCGUCUUACGAUAUAGUCUACUUGUGCAGAAUGAAUUCUCGUAACUACAUAGCACAAGUAGAUGUAGUUAACUUUAAUCAGCAAUUAAUCAGUGUGUAACAUUAGGGAGGACUUGAAAGAGCCACUCUACCGAGGCCACGCGGAGUACGAUCGAGUGUACAGUGACAUGCUAGGAGAGCUGCCUAUAUGGAAGAGCCCUAAUGUGUAAAAUAUUUAGUAGUGCUAUCCCAUGUGAUUUUAAUAGCUUCUAGGAGAAUGACAGC
>cluster383.fasta:6
CAAGCUCUUAUCACGUAUUGGCAUGGAAGUCCCUGAGUUGACCUACACAGGUGCCUCAAAUUGGAUGACAAAGAUCCAAAUAAUUAUAAGCAUUGACGAUCCCCACCAACAGAGCCUAAAGAAAAAGAAGGCUGAUGAAAAGCCUUCAGAGACAGAAGAAACAGCAAACUGGACUUCUAGAUGUUUCCAAACAAUAAUCCAUGAGCAGUGCUGACUCAUAGGCCAAAUGCAGACAUAAGGCAGAUGUAUUAUUUCUAGAUGUUGUGCAGAAUGAAUUCGUAACAUAGCACAGUAGAUGUAGUUAACUUUUUCGCAAUUUUAAUCAGUGUGUAACAUUGGGAGGACUUGAAAGAGCCACCACUUUCCGAGGCCACCGGAGUACGAUCGAGUGUACAGUGAACAAUGCUAGGGAGCUGCCUAUAUGGAAGAGCCCUAAUGUGUAAAAUUAAUUUUAGUAGUGCUAUCCCCAUGAUUUUUAAUAGCUUGGAGAAUGACAAAACCCCCCCAUCAAACUUCCAACCCCCACAUCCA
>cluster124.fasta:6
AGAGUGAACGGAUUUUCCGCUGAAAUACAACAGGGCAAGUCCAGUGCAUGACUCUUUUUGCAUUUCAAGCAGAAACCACCAUUGGUCUAAAGCGUAAGACUGUCUAAAGAAAAAAAUUAGCGGACAGCCUUAGAAAAUAACCAUCAGGAGACAAAGUAAAUCAAUCCACCUAUCGUUCCUUUCCGUGCCAAAUGGCACCCGCGCCUGUUGUUGCAGAUUGAGGAUGUGGCUCAACACUGUGCUACGCCAUGAAAGGGAAUAAUGAAUUUGCAUGCAGAAACCUGGCCAAGUUUCAAGAGCAAGAGGAGUGGAGGAGGAAGAAAUAAAAAGAUAGAGAUUAUAUAAGUCAGUCCUAACUAGUUUCUUAAAACCUGAAUACAAAAAUUAAGCAGUUGUAGUUUUAAAGUGUUUUUUCCCUUAAUUUGAUGCCUGUCCUGUGGUAAACCAUUCAUCAGACAAAGGAAUUCUUAGGUGUGAACAUUUUAAGAUUUUCUAUUGGUUCUGUCUUUAAUAUUUUUUUAUAACUGAUAAAAAAAAUGAUUUGUUUGAAUUAAAAUUUUUAGUAUUGUGCCUCUUAAUUUUGAGAGCUGUUUUCCCAUUGACUAUUAAGUUUUCAUAUUGCAAAAUUCUAACACCCCAAUCACAAUGGUAGUUGUGAAGUUACCAACUGCUUCAAAUUUCAUUCAUCCAUCAUCAAGAUACAGCAUGGAUAAAUAAAAUUAGUCCUGCUAAAAGAUUUUAUGAGGAUACAACCUACAUGGGGCAGUAUCUCAUAUGAGAAUUCUCAGCGGACUUUCAGACGCUAAUUUUGCAAUUCGUAAGCAUUAAACUGAAAGUUCCAUUUAAGACUUCAGAACAGCUUCACUCCAAGUUUUUUAAUGGCCACAAGAAGACCAUCAAAAUAUCAUGUGCUUAACAAAAUACAAGGCAGAUGGGCUAUAAACUUUUGUUUCCGUUUACGAUAUAGUCUACUUGUGCAGAAUGAAUCACCUUUACUGCACAAGUAGAUGUAGUUAACUUAAUCUCACUAGCAAUUCUUUAAUCAGUGUGUAACAUUAGGAGGACUUGAAAGAGCCACCACAUUUCUCUAGGCCACAGAGUACGAUGAGUGACAGUGAACAAUGCUAGGAGAGCUGCCUUAUGGAAGAGCCCUAAUGUGUAAAAUUAAUUUAGUAGUGCUAUCCCCAUGUGAUUUUUAGCUUUAGGAGAAUGACAAAACCAAAUAUAAUCUAAAAAUAAAAAU
>cluster121.fasta:6
AUAGAAAAAAUGAUAAUAUUCAUAUGACUCAAGUGGUGAAUGCAUGUCUGGAAUUGUAUGUUACAGAUAAGGCAAUUGACAAUUAAUACCAAAUGACUUCUGGAUCUAGCCAUCACGGGUGUAACCAGGCUGAGUCAAUGUGAGGCAGUUCUCAAAUGUGCUAUUGACACUAAGGCAGUCAAAUAUGUCAGAAUCCUAAAUAAUGAAUCUAGUUGGUACUUAUUGGCCACGAUGAUUACCUCAGACUUUCAUUUUUGCAGAUCAGACAAUGAUCCUUACCAACAUAUCUUUAUUGGCCUUGUCCCCUCCUUUUUCCCUAAAAUACUACUUUCCCUUAAGAGAAAUACAUAUUUCUUUUGAUAAUUUAGUUGUCAGAUAAAGGGGGUACACUUUCUCAUCUAUCUUAAUUAAACCAGAGUAUAAUAUCCUUUCUUUUUAGAACCUUAUAGACUUCUUCUGGAGAAAAAGCCAACCUUUUAUUAAAGUAAGCAUCACAUUUCUAAUCCUGACCUGGUCAGAAAAACUUAAAUGAAUUUAAUAAAGACCCCCCCAACAUCCUUUUACAUAUCCAUCAUCAUAUCCCCCCAUCCCUAAAU
>cluster1190.fasta:6
AUCCUUCCCAGGUAACAAUGAUUACAUCAAUGAUCAGUUAGAUUAAACGAACAAACUAAAAUGUCGAAAUGGACCCCAAAAUCGCCCUACGUUGGUGGACCUCAACUGGCAGUACAGAAUGAGGGGCAAACAACGUCGGCCCAAGGUUUACCCAAUAAUACUGCGUCUUGUUCACCGCUCUCAACAUGGCAAGAAGACCUUAAAUUCCUCGAGGACAAGGCUCCAAUUAACACCCAGAUGACCAAAUUGGCUACCGAAGAUACCAGACGAAUCGUGGUGAGGUAAAAUGAAAGAUUCAGUCCAAGAUGAUACCGGAACUGGCCAGAAGCGGACUUCCCUAGUGCUAACAAAGACGGCUAGUUGCAACUGAGGAGCCUGAAUACCAAAAUCGCACCCAUUGCAAUCGUGCUAUCAGAAUAUUGCCAAAAGGCUACCAGAGGAGCAGAGGCGGCAGUCAAGCCUCUCGUUCCCAUCAGUGCUAAGAAAUUCAUCCAGGCAGCAGUGGAUCAAUGCUGGCUGGCUGAUGCUGCUUUGUUUGCUGCUGCUUGACAGAUUGUAGAGCAGUCUGGUAAAGGCCAACAACAACAAGGCCAAAUGUAAUGCUGCUGCUGGGAAACGUACUGCCAAAAGCAUCUGUAACACAGCUUCGGCAGACGUGGUCCAGAAAACCCAAGGAAAUUUGGGCGGAACUAAUCAGACAAGGAAAAAAGCAAAUUGCACAAUUUGCCCCCGUCAGCGAUCGCUGGCAGACACUUCGAACGUGGUUGACCUACACAGGUGCCAUCAAAUUGAUGACAAAGAUCCAAAUUAAAGAUCAAGUUUAACAACAAAACAUUCCCACCAACAGAGCCUAAGGAAAAGAAGAAGGCUGAUGAACUCAAGCCUCAGACAGAAGAAACAGCAAACUGUGAUCUCCCUGCUAGAUUUGGAUGAUUCAAAUACCUGAGCAGUGCUGACUCAACUCAGGCCUAAAACUCAUGCAGACCAUAAGGCAGAUGGGCUAUAAACGUUUCGCUUUCCGUUACGUAUAUAGUCUACUCUGUGCAGAAUGAAUUCACCGUAACACAUAGCACAGUAGAUGUAGUUAACUUAAUCCUUUCACAGCAAUCUUAAUCAGUGCGUACAUAGGGAGGACUUGAAAGAGCCACCACAUUUACCGAGGCCACGGAGUACGAUUGAGUCAGUGAACAAUGCUAGGGAGAGCUGCCUAUAUGGAAGAGCCCUCUAAUGUGUAAAAUUAAUUUUAGUAGUGCUAUCCCAUGUGAUUUUAAUAGCUUUUUAGGAGAAUGACAGC
>cluster114.fasta:6
AUACCUUCCCAGGUAACAAACCAACCACCUGCCAUCACUUUCGAUCUUGUGAUCUGUUUCUCUAAACGAACAAACUAAAAUGUCCUGAUAAUGGACCCAAAAUCAGCGAAUGCACCCCGCAUUACGUUUUGGUGGACCCUCAGAUUCAACUGGCAGUAACCAGAAUGGAACGCAGUGGGCGCGAUCAAACAACGUCGGCCCCAAGGUUUACCCAAUAAUACUGCGUCUUGGUUCACCGCUCCAACAUGGCAAGGAAGACCUUAAAUUCCCUCGAGGACAAGGCGUUCCAAUUAACACCAAUAGCAGUCCAGAUGACCAAAUUGGCUACCGAAGAUACCAGACGAAUCGUGGUGGUGACGGUAAAUGAAAGAUUCAGUCCAAGAUGGUAUUUACUACCAGGAACUGGGCCAGAGUGGACCCUAUGGUGCUAACAAAGACGGCAUCAUAUGGGUUGCAACUGAGGGCUGAAUACACCAAAAGAUCACUGGCACCCGCAAUCCUGCUAACAAUGCUGCAAUCGCUAUUCCAAGGAACAACAUUGCCAAAAGUAGAAGGAGCAGAGGCGGCGUCAAGCCUCCUCCUACACGUAGUCGCAACAGUAGAAUUCAACUCCAGGCAGCAGUAGGGAAAUUCCUGCUAGAAUGGCUGGCAAUGGCGGUGAUGCUGCUCUUGUUUGCUGCUGCUUGACAGAUGACCAGCUUGAGAGCAAAAUGUCUGGUAAAGGCCAACAACAACAAGGCCAAACUGUCACUAAGAAUUGCUUGGGUUAAGAAGCCGGCAAAACGUACUGCCACUAAAGCAUCGUACACAAGCUUUCGGCAGACGUGGUCCAGAACAAACCCGGAAAUUUGGGGACCAGGAACUAAUUCAGACAAGGAACUGAUUACAAACAUUGGCCGCAAAUUGCACAAUUUGCCCAGCUUCAGCGUCGGAAUGUCGCGCAUUGGCAUGGAGUCACACUCAGGAACGUGGUUGACCUACACAGGUGCCAUCAAAUUGGAUGACAAAGAUCCAAAUAAAGAUCGAUUUUGCUGAAUUGACGCACAAAACAUUCCCACCAACAGAGCCUAAAGGAAAAAGAAGAAGGCUGAUGAAACUCAAGCCAUGCAGAGACGAAGAAACAGCAAACUGUGACUCUUUUUCUGCAGAUUUGGAUGAUUUCCAAACAAUUCAACAAACCCAUGAGCAGUGCUGACUCAACUUCAGGCCUAAACUCAUGCAGACCAAAGGCAGAUGGGCUAUAUAAACGUUUUCGCUUCCCGUUUACGAUAUAUAGUCUACUUGUGCAGAAUGAAUCGUACUAGCACAAGUAGAUGUAGUUAACUUUAAUCUAGCAAUCUUAAUCGUGUGUAACAUUAGGGAGGACUUGAAAGAGCCACCAUACCGAGGCCACGCGGAGUACGAUCUAAUUUACAGUGAACAAUGCUAGGAGAGCUGCCUAUGGAAGAGCCCUAAUGUGUAAAAUAUUUUAGUAGUGCUAUCCUGAUUUAGCUUUAGAAUGACAAAAAAAAA
>cluster105.fasta:6
AGACCGGGAUGUCCAUGGCUUGGUGGCUACUUUCUAGCUUCGGUUCCAGAUCAGGUUUCACAUACAGAGAUGACCAAAUAUUGAUUUUCAUACUAUAUAAUAUUGAAGAAAAUGGGAUACCAGACUUGUUAGCAAAACGUCUUUGUCAAUUCACCAUGAAAAGAUAUCUGCACGAACAUUAUUGCAGGCCAGUAGGGAUCAACACGUGCCAUGUGUGUCACUUGGGGAGAAAAUCUUUUAUUAAUCUAACUGCAAAGUAUUGUAACAAGCAGACUUAAAUUCAUUAUUGACGCAUACAAACAUUCCCACCAAAGCCCAAAAAGGGACAAAAGGAGGAGGGCGAUGAAACUCAGUCUCGCAGAGCAGAAGAAACAGCAAACUGUGACUUCCUGCUGCAGAUUUGGAUGAUUUCUCCAAACAAUUGCAACAAUCCAUGAGCAGUGCUGACUCAACUCAGGCCUAAACUCAUGCAGACAUCAAGGCAGAUGGGCUAUAUAACGUUUUUCCGUUUACGAUAGUCUACUUGUGCAGAAUGAUUCGCAUAACUACAUAGCACAAGUAGAUGUAGUUAACUUUAAUCAGCAAUUUUUAAUCAGUGUGUAACAUUAGGGAGGACUUGAAAGAGCCACAUUUCGAGGCCACAAGUACGUAUCGAGUGUACAGUGAACAAUGCUAGGAAAGCUGCCUAUAUGGAAGAGCCCUAAUGUGUAAAAUUAAUUUAGUAGUGUAUCCCCAUGUGAUUUUAAUAGCUUCUCUAGGAGAAUGACAGC
>cluster1018.fasta:6
AUACCUUCCCAGGUAACAAACCAAUUUUUCGAUCUUGUAGAUCUGUUUCUAAGAACAAACUAAAAUGUCUGAUAAUGGACCCCAAAAUCAGCGAAUGCCCUCCGCUACGUUUUGGUGACCCAGAUUCAACUGGCAGUAACCAGAAUAAGAACGCAGUGGGGCGCGAUCAAAACACGCCCCAAGGUUUACCCAAUAAUACUGCGUUUGGUUCACCGCUCUUGGCAAGGAAGACCUUAAAUUCCGAGGACAAGGCGUAUUAACACCAAUAGCAGUCCAGAUGACCAAAUUGUACUCGAAGAUACCAGACGAAUUCGUGGUGGUGACGGUAAAUGAAAGAUCUCAGUCCAAGAUGGUAUUUCUACUACCAGGAACUGGGCCAGAAGCUGGACUUCCCUAUGGUGCAACAAAGACGGCAUCAUGGGUUGCAACUGAGGGAAUACAAAAUUGCCCGCAAUCCUAACAAUGCUGCAACGUGCUAUUCCUCAAGGAACAACUGCCAAAGGCUUUACGCAGAAGGGCAGAGGCGGCAGUUCAAGCCUCUCGUUCCUCAUCACGAGUCGCAACAGUUUAAGAAAUUACCAGGCAGCAGUAGUCCUCCUGCUAGAAUGCUGGCAAUGGCGGUGAUGCUGCUUGCUGUGCUUGACAGAUUGAACCAGCUGAGAGCAAAAUGUCUGGUAAAGGCCAACAACAACAAGGCCAAACUGUAAGAAUUGCUGCUGUAAGCCAAAUGCCACUAGCAUACAAGCUUCGGCAGACGUGGUCCAGAACAAACCCAGGAAAUUUUGGGACCAGGAACUAAUCAGACAAGGAACUGAUAAUGGCCGCAAAUUGCACUUUCCCAGCGCUUCAGCGUUGAGUCGCUGGCAUGAAGUCACACCUCGGGAACGUGGUUGACCUACACAGGUGCCAUCAUGGAUGACAAAGAUCCAAAUAAAGAUAAGUAUUGCUGAAUAAGCAUUGACGCAUACAAAACACCCACCAACAGAGCCUAAAAAGGACAAAAGAAGAAGGCUGAUGAAAUCCAGACAGAAGAAACAGCAAACUGUGCUACCUGCUGCAGAUUUGGAUGAUUCUCCAAACAAUUGCAACAAUCCAUGAGCAGUCAACCGGGCCUAACUAUGCAGACUAAGAUGGGCUAUAUAAACGUUUUCGCUUUCCGUACGAUAUGUAUCUGUGCAGAAUGAAUCUCGUACAUAGCCCAAGAGAUGUGUUAACUCUACUAGCAAUCUAAUCAGUGUAUUAGGAGGACUUGAGCCCAUUUCAGGCCACCGGAGUACGAUCGAGUGUACGUGAAAUGCCAUGAGAGCUGCCUAUAUGGAAGAGCCCUAAUGUGUAAAAUUAUUUAGUAGUGCUAUCCCAUGUGAUUUUAAUAGCUUCUUAGGAGAAUGACAAAAUCCCCCACCUAUUCUAUCCAUACACCCCCCAACCUACUCAAAC
>cluster980.fasta:4
AGCCUAAAAAGGACAAAAGAAGAAGGCUGAUGAAACUCGCUCGAGAGACAGAAGAAACAGCAAACUGUGACUCUUCCUGCUCAGAUUUGGAUGAUUUCUCCAAACAAUUGCAACAAUCCAUGAGCAGUGCUGACUCAACUCAGGCCUAAACUCAUGAGACAACAAGGCAGAUGGGCUAUAAUUCGCUUUCCGUUUACGAUAUAGUCUACUUGUGCAGAUGAAUUCACACAAGUAGAUGUAGUUAACUUUAAUCCAGCAAUUUAAUGUGUAACAUUAGGGACUGAAAGAGCCACAUUCCGAGGCCACGGAGUACGAUCGAGUGUACAGUGAACAAUGCAAGAGCUGCCUAUAGAAGAGCCCUAAUGUGUAAAAUUAAUUUAGUAGUGCUAUCCCAUGUGAUUUAAUAGCUUUAGGAGAAUGACAAAAU
>cluster977.fasta:4
UUCGGCUAGAAAGGACUGUGGCCAGGGAAACAUUUCCGGAGUUGAUAUUUCACAAAACCAACGUUCACUCCUGAGAUAGCGGCUAAACUCGUUCUGUUUUGCAAUAAAGACAAGCCAAAGUUCAGCAUUCAUAACGAGUCUGAAACUUCUGAAAUAGGUCAGUGAACAAUAGGGAGAUGAAGCUAAUAGAGUGAUUUUGCCAAAGAAUCACCCAUUUAAUAUUUUAACCCUAAAAAA
>cluster973.fasta:4
CUCCCAAAAACUUCACGGCAUUGUCAGCAUAGUGGUGACGUCAUGGAACGAGACGAAAAACGGUACUCUGCUCCUCAUACUGAGAAAUAACAGACAGGUUCAAAGAUACAAUGCACUCAGUACAAAAGAUCUCAAAAAGCCAAUGCAUGGUUCAUUAUGUUUUAUAAAGAUUGCGCACGUGCAUGUGAACUCACCUGCUCAGUCAGCCUUUCUCUCCUCAGCAAGUGACCAGGCGGAAUUUUCUAUGGAUGGUUCUUGUACCACUGCAUCUCUGCAGAGCCUCUGCCUCAAGUCUGAUACAGGUGCCAACACCGAUUCUGGGUUAGACCAAUCCUUGUUCGUGGGCUGUGAACUGCAACCUCAGGUUCAGAUUUCUGUAGCCACCAAAGCUGAUUACAGCUCACAACAGCAAUUUAUUGAGAUUGGUGUUCCAUGUGCCUGUAACUCUGCUCAAGUGCUUCUCGUCAUAAGCUAUUGCAGUGACGUCCUCAUGAUCUUUAUCACAUUGAUGAUUCUGGACUCAACUGCAUUGCUUGGAAUUAAUUAAAUAUUCCCCCUUACAAUAUUACCAAUCAAA
>cluster971.fasta:4
ACCUUCCCAGGUAACAAACCAACCAACUUUCAUUUGAGUGUUCUCUAAACGAACAUGAAAUUUUUCUUGGCACAUAACACUGCUACUCUGUGAGCUUUACACUACCAAGAGUGUGUUAGAGGUACAACAGUACUUUAAGAACCUUGCUUUGGAACAGGCAAUUCACCAUUUCACCUAGCUGAUAACAAAUUUGCACUGACUUGCUUUAUCAAUUGCUUUGCUUGUCCUGAGUAAAACACGUCUAUCAGUUACGUGCCAGAUUUCACCUAAACUGUUAGACAAGAGGAAGUUCAAGAACUUCACUCUCAUUUUUAUUGUUCAAUAGUGUUAUAACACUUUGCUCACACUCAAAGAAAGACAGAAUGAUUGAACUUUCAUUAAUUGACUUCUAUUGUGUUUUAGCCUUUGCUAUUCCUUGUUUUAAUUAUGCUUGGUUCACUUGAACUGCAAGAUCAAUGAAUCACGCCUAAACGAACAUGAAAUUUGUUUAGGAAUUCUACAACUGUAGCUCACCAAGAAUGUAGUUUAUGACUACAUCAACCAUAUGUGUUGAUGACCCGUGCUAUUUUAUCUAAUAUUAGAGUAGGAGCUAGAAAAUCAGCACCUUUAAUAUGUGCGUGGAUGAGGCUGGUUCUAAAUCACCCAUCAGUCGAUAUGGUAAUUAUACAGUUUCCUUACCACAAUUAAUUGCCAGGAACCUAAAUUGGGUAGUCUUGUAGUGCGUGUUCGUCUAUGAAGACUUUUAGAGUAUCAUGACGUUGUUUUAGAUUUCAUUAAACGAACAAAACUAAAAUGUCUGAUAAUGGACCAAAAUCAGCGAAAUGCACCCAUUACGUUGGCCUCAGAUUCAACUGGCAGUAACCAGAAUGGAGAACAGUGGGGCGAUCAAAACAACGUCGGCCCCAAGGUUUACCCAAUAAUACUUUGUACCGCUCACUCAACAUGGCAAGGAAGACCUUAAAUUCCCUAGGACAAGGCGUUCCAAUUAACACCAAUAGCAGUCCAGAUGACCAAAUUGGCUACUACCGAAGAGCUACCAGACGAAUUCUGGUGGUGACGGUAAAAAAGAUUCAGUCCAAGAUGGUAUUUACUACCUAGGAUGGGCCAGAAGCUGGUUCCCUAUGUGCUAACAAAGACGGCAUAAUGGGUCGGAGCCUUGAAUACACCAAAAGAUCACCCCAAUCCUGCUAACAAUGCUGCAAUGUGCUACAACUUCCAAGGAACAUGCCAAAGUUCAGGAGGGGCAGUCAAGCCUCUUUCUCACGUAGUCGCAACAGUUUAAGAAAUCAACCAGGCAGCAGUAGGGGAACUUCUCCUGCUAGAAUGCUGGCAAUGGCGGUGAUGCUGCUUUUUGCUGUCUUGACAGAUUGAACCAGCUUGAGAGCAAAAUGUCUGGUAAAGGCCAACAACAACAGCAAACUGUCACUAAGAAUUGCUGCUGAGGCUUAACUGGCAAAAUGCAUACAAUGUAACACAAGCUUCGGCAGACGUGGUCCAGAACAAACCCAAGGAAAUUUUGGGGACCAGGAACUAAUCAGACAAGGAACUGAUUACAAACUUGGCCGCAAAUUGCACUUUGCCCCAGCGUUCAGCGUUCGGAAUGUCGCGCAUUGGCUGGAAGUCACAGGGAACGUGGUUGACCUACACAGGUGCCAUCAAAUUGGAGACAAAGAUCCAAAUUAAAGAUCAAGUCAUUUUGAAUAAGCAUUGACGCAUACAAAACUCCCCAACAGAGCCUAAAAAAAAAGAAGAAGGCUGAUGAAACUCAAGAGACAGAAGAAACAGCAAACUGUGACUCUUUCCUGUGCAGAUUUGGAUGAUUUCCAAACAAUUGCAACAAUCCAUGAGCAGUGCUGACUCAACUCAGGCCUAAACUCAUGCAGACCACUAGAGAUGGGCUAUAAACGUUUCGUUUCCUUACGAUAUAUCUUUGUGCAGAAUGUCUAACUACAUAGCACAAGAUGUAGUUAACUUAAUCCAUAGCAACUUUAAUAGUGUGUAACUAGGGAGGACUUGAAAGAGCCACCACAUUCACCGAGGCCACGAGUACGAUGAGUGUACAGUGAACAAUGCUAGGGAGACUGCCUUAUAGCCUAAUGUGUAAAAUUAAUUUAGUAGUGCUAUCCCUGUUUAAUAGCUUAGAAUGACAAAA
>cluster962.fasta:4
ACUAAAUAGUGUUAACAUAGAGGAUUGAAAAAGACACCCAUUUCCGAGGCAGCGGAAAGAUCUCAAGUAACAAUGCUAGGCUGCAUAUGGAACCCUAUGUUAAAUAAAUUAUCAUCCCAUGUGAUUUAAAGCUCAGAGAAUGAAAAACAAAAAAAAAAU
>cluster95.fasta:4
UGCGUAAAUAAUUUAGAGUGCUAUCCCCAUGUGAUUAAUAGCUUUAGGAGAAUGACAAAA
>cluster959.fasta:4
AGAUGUAGUUAACUUUACUAUUCAGUGUGUAACAUUGGACUGAAAGAGCCACCACAUUUCCGAGGCCACGCGGAGUACGAUAGUGUACGUGAACAAUGCUAGGGAGAGCUGCCUAUGAAGAGCCCUAAUGUGUAAAAUUAAUUUAGUAGUGCUAUCCCCAUGAUUUUAAUAGCUUGAAUGACA
>cluster950.fasta:4
GCAACGAAGGUGAAGCUAAGGAGAACAAAUGAUCUGCGAUGUCAACAAACAACAAGGCAACAGAACUAUGACACAAGAAGAACAAACGUUCCUUCUUUCAAUGCUGGCAGUGAUCACAAAAAAUAGAUCACUUGUUAAUUAGCUUGAAGCCUCCGCAAGGUUUAACAAUUAAGGAUGGAGCAAGGAUUUUAGCACGUUAGGAAAUGAAAAAUCCUACUUUAAAAACUAUCCAUAUUAUACUUAUA
>cluster910.fasta:4
AACUAAUCAGACAAGGAACUAUUACAAACAUGGCCGCAAAUUGCACAAUUUGCCCCAGCGCUUCAGCGUUUUCGAAUGUCGCGCAUUGGCUAUGGAAGCACACCUCGGAACGUGGUUGACCUACACAGGUGCCAUCAAAUUGGAUGACAAAGAUCCAAAUUUAAAGAUCAAGUCAUUUGCUGAAUAAGCAUUGACGCAUAAACCAACAGAGCCUAAAAAGGACAAAAGAAGAAGGCUGAUGAAACUCAAGCCAGAGCAGAAGAAACAGCAAACUGUGACUUUUUCCUGCUGCAGAUUUGGAUGAUUUCCAAACAUCAAUCCAGAGCAGUGCUGACUCAACUAGGCCUAAACUCAUGCAGACCAUCAGGCAGAUGGGCUAUAAACGUUUCGCUUUCCGUUUACGAUAUGUUACUCUGUGCAGAAUGAAUUCUCGUAACUCAUAGCACAAGUAGAUGUAGUUAACUUUAAUCUCCUAGCAAUCUUUAAUCAGUGUGUAACAUUAGGGAGGACUUGAAAGAGCCUCCGAGGCCACGCGGAGUACGAUCGAGUGUACAGUGAACAAUGCUAGGGAGAGCUGCCUAUAUGGAAGAGCCCUAAUGUAAAAUUAAUUUAGUAGUGCUAUCCCCAUGUGAUUUAAUAGCUUUGAAACAAAAAU
>cluster909.fasta:4
UGUAAGAUCUAUCUCUACAUAAUGAUUCCUGGGUAAAGUUCACUGGCUUUGACAAAUCAAUCCCGCAAUCUUGCAGCUAUUCUUCAACACCAAGGUACCGGAAUCUUAAAAUCACCGGUAUCUCCUAUGUUGGCUCCUGUUGCAAUGACGUUGCAAAGGCACACUAUUUAGGCUCAACCAAACUAUGCCAAACCAUUAAAUUCCAGCGUAAAUUACUUUCACCUUCUGCCUACGAAACCAUCAUCUGCGUGUACUUCCAAAUCCAGUAACAAGAGUAACAAACACGACUUCCCUCAAACAAGAUGCAACACCAACUCGAGUAAUGUCCUUCAACUCUUGAGAAAACAUUAAUGCAAAGAGGAUGAAACCCUUACCAAUCUAACCCCUAUAAUUUUUAAUAAAAA
>cluster897.fasta:4
GUUGAUGCUCUUGCCAGCUCCCUGGCCUCGGUCGCGUUGCGCUCCAGGGCCUCUGCGCGCCCUUACCUCAUCCGCGUGGUCUGGCAGGGGCGACGGUCCGGAAGCGGCGCAGUGUGGCCAGCGCCACGGAGAGGUUGCGGCCCUUUGCUGGGAGUAACAAGCGCAACGCGUUUAAGCCGAGGUGGUCCGCCCCAGAGAGUGUGGGGAACUCUUGGCGGCGAACCAUUCCAGCCGCCAUGCGCUCCUGAGCACACUAGAGCUCUCCCAGACACCUGUGGACACAUGACUGUCGACCUCAGGCCUGGAUGACCAGGGCUUGCUACACACCACCUCCCCCUGGAUCCCACCCUGUGGUGGCCCAGCCGGAAGGGUCCCGCGGCACAAGGAAGAAGCAGGAGUCCACGUCCCCCUCCCGUUCUAGCCCGGGGGCUAGCCCCCCCAAUAAAACGCAAGC
>cluster88.fasta:4
UGAUGCUGCUUGCUUGCUGCUGCUUGACAGAUUGAACCAGCUUGAGAGCAAAAUGUCUGGUAAGGCCAACAACAACAAGGCCAAACUGUCCUAAAAUGUGCUGAGGCUUCUAAGAAGCUGCAAAACGUACUGCCACUAAAGCAUGUAACACAAGUUCGGCAGACGUGGUCCAGAACAAACCCAAGGAAAUUUUGGGGACAGGAACUAAUCAGACAAGGAACUGUUACAACAGCACAAUUUGCCCCAGCGCUCGGCGUUUUCGGAAUGUCGCUGCGAUCACAGGAGUGACCUACACAGGUGCCAUCAAAUUGGAUGACAAAGAUCCAAUUUAGACAGUCAUUUGCUGAAUAAGCAUAUUGACGCAUACAAACCCCACCAACAGAGCCUAAAAAGGACAAAAGAAGAAGGCUGAUGAAACUCAAGCCUUAGAGACAGAAGAAACAGCAAACUGUGACUUCUCCUGCUGCAGAUUUGGAUGAUUUUCCAAACAUUUGCAACAAUCCAUGAGCAGUGCUGACUAUAAGGCCUAAACUCAUGCAGACCACAAGGCAGAUGGGCUAUAUAAACGUUCUUCCGUUUACGAUAUAGUUACUCUGUGCAGAAUGAAUCUCGUAACAUAGCACAAGUAGAUGUAGUUAACUUUAAUCUAGCAAUUUUUCAUGUAAUUAGGGAGACUUGAAAGAGCCACUACCGAGGCCACGCGAGUACGAUGGUCAGUGAACAAUGCUAGGGAGAGCUGCCUAUGGAAGAGCCCUAAUGUGUAAAAUUAAUUUAGUAGUGCUAUCCCCAUGUGAUUUAUAGCUUUAGGAGAAUGACAAAAAA
>cluster888.fasta:4
CUCCCCACCACACCUCCCAAAUUCUUCCUUCUACUUUCCCCAUGCAUGGUUUCUAGCUUGAUAGCAACCCCCCGAUACACGCUAACACCCCAGAAAUCUUAUGGCCCUAUUGAUGAUCGAUGUCACUCACAGCUGCAGCUAAGGACACUAGCCGGCAAGAGCAUCCAAAGCGGUAGCUACUACCAAAAAAAACUGACCUCACCAACUCCUGACACAGGUGGAUGUCCGAGCAGCGGUGAACUCAGAUACAUGAUACUUUACCGGCAGAUUUAGGACUGGCUGUUACCCGUAGACCCGCCCAGUGCACUAAGGCCGGACUGACAAGAUAACUGUCCUAAGGGCUGGAGGGUUACUCACAUAAGCUCGGAGAGAUAGAGACCCAGCAUACGCAACCUCAAAAUGCGCAUAGUGACCUAGCAACCUCCGAACCGCAGAACACGCGAAACUUACCCUAACGCGCCCGGGGAUCUACAAGAGUACCGUACAGGCUCUGGCAGACUCAAUCCACAGCAGUGGUCCCACCCACGUUUCCAUCGCGCAGGAAUGGACUGCCCUAAUUUUUAAAAAAACGUUUAAAAG
>cluster887.fasta:4
CUCAGUAACCCAUGUCGCACUUUCUACGAUAAAUCACGAUACCGUACUACUCAGAUGUGUCACAAGAUUCUGGCUGCAUCAGCGAUCACUGGUGCAUAGGCGAGGGAACUGUCAAGCCGAUACUCAACAGAACUUUCUCACUAUUCGGCAAAUCGCUCAAGAAAUGUCAUGACCGUGGUCGUUGUUCUAUUUCUAAUCCAUGACCACACAGAGUUGGAAAUGUCGUUCACAAGUUGUACAGAGCUACACUGCCGUGUCCACAUUAUGAGGAGGCUUACAGUUGUGGGUGGGCGUCUACACCCCAGUCUCACGUCUGUAUAAAGAGCUAAGCUGUGGGCCCUAAACUGAAUUCUGGUUGUUUCAUCGACUUUUGUUGUGGUUGGUCUCUUCUGUGCGCUAAAACUAAGUUUUGGGUGAUUGGCAGACUUAUGGAGUCCAACACCAAGCAGAAAGAGUCUCAUAGAUGUGGUGAGUAAUUGUCCUGAACGAAUGGGAGAGUGCUUGCUACAAACCCAAGAAGUGCAUCCCCAACUCGUGCUCUCUCAGGGGCAGAGGCGAGCGUCCCCAUCAAGACUCCCAGCUAGGACCUCCUCUCUCUCUGCGUACGCUUGAGCAAGCUGUAGGCAACAGAAUGUCUAUCUACCCUCAGCUGCCAUAGUUCGGCUCACGUCCGACACAAAUGGGCAGCUUCAGAUGACCAUGCCCAACCAUCCCGCCGCUGAUCGUCACCUAGAACGUCCCUGCCAUGUGAUCAUGCGACGAACUGGACACUCCCACAGAAAGGUAACCAAGUACCAAGACAACUUAUCUUCCUAAUGAUGAUUAACUUAUCAUGAGCAAUAGCUAUAUCAAGAAAGCAAAACUUCCUUGAAUUAGUUUAGAGAAAGACUGAAAAUAUUUAUAAAUAUCAUUAAUAACUUGAAAAACUAUAGAAUGUCAUGAAGAAUAAAAGACUUAAUAUAUAAAUGCAAUAAAUAAAAC
>cluster877.fasta:4
AUACCUUCCCAGGUAACAAACCAUUCGAUUCUUGUAGAUCUGUUCUUAAAACGAACAAACAAAUGCUGAUAAUGGACCCAAAAUCAGCGAAUGACCCGCAUUUUGGUGGACCAGAUUCAACUGGCGUAACCAGAAUGAGAACGCAGUGGCGAUCAAACAACGUCGGCCCCAAGGUUUACCCAAUAUCCUUCCUAACGCAAGGAAGACCUUAAUCCUCAGGACAAGGCGUUCAAUUAACACCAAUAGCAGUCCAGAUGACCAAAUUGGCUACUCACCAGACGAAUCGUGGUGGUGACGGUAAAUGAAAGAUCUCAGUCCAAGAUAUCUACUCGAUGGGCCAGAAGCUGGACUUCCUGGCUAACAAAAGAGGCAUCAUGUUGCAACUGAGGCCUAAUACACCAAAAAAUGCCGCAAUCCUGCAACAAUGCAAUCGUGCUACAACUUCCCAAGGAACAACAUUGCCAAAAGGCUUGAAGGGAGCAGAGGCGCAGUCAAGCCUCUCGUUCCUCAUCACGUAGUCGAACAGUUUAAGAAAUUACAGGCAGCAGUAGGGAUCCUUGCUAGAAUGGCUGGCAAUGGCGUGAUGCUGCUUUGUGCUGUUGACAGAUUGAACCAGCUUGAGAGCAAAAUGGUAAAGGCCAACAACAACAAGGCCAAACUGUCAAAGAAUUGCUGCUGGUCUAAGAAGCGCAAAACGUCUGCCACUAAAGCAAUGUAACACAAGCUUCAGACGUGGUCCAGAACAAACCCAGGAAAUUUUGGGGACCAGGAACUAAUCAGACAAGGAACUGAUUACAAACUGGCCGCAAAUUGCACAAUUUGCCCCAGCGUUCAGCGUUCUUCGAAUGUCGCGCAUUGGCAGAAGUACACCUUGGGAACGUGGUGACCUACACGGUGCCAUCAAAUUGGAUGACAAAGACAUCAAAGAUCAAGUCAUUUGCUGAAUAAGCAUUGACGCAUACAAAACCCACCAACAGAGCCAAAAGGAAAAAAGAAGAAGGCUGAUGAAACUCAAGCCACAAGAGACAGAAGAAACAGCAAACUGUGACUCUUCCUGCUAGAUUUGGAUGAUUUCAAAAUUGCAACAAUCCAUGAGCAGUGCUGACUCAACUCAGGCCUAAACUCAUGCAGACCAAGGCAGAUGGGCUAUAUAAACGUUUCGUUCUUUACGGUAUGUAUUUGUGCAGAAUGAAUUCGUAACUACAGCACAAGUAGAUGUGUUAACUUUUUAGCAUUUAGUGUGUAACAUUAGGGAGGACUUGAAAGAGCCACUCACCGAGGCCGGAGUACGAGUGUACAGUGAACAAUGCUAGGGAGAGCUGCCUAUAUGGAAGAGCCCUAAUGUGUAAAUUAAUUUUAGUAUUCCAUGUGAUUUUAAUAGCUUCUUAGGAGAAUGACA
>cluster862.fasta:4
AACCUUCCCAGGAAACCAAUUUUCGAUCUUGUAGAUCUGUUCUAAGAUUUAUAUUUUGGAACUAUUUGAGAGUACUUACUAGAUUCAAGACCUAAGUUCACCUUAUGGUUUUUUCUGCUAAGUUUAAUAUAUAUCAUCUUGGUACUUUGUUGUUGUUGCUGCUAUAUUCGUUGCUCGCUCUCUUUUGUAGUAUCUAUUGGAAUGGGUUCCGAAUCUUCAACACUGACUUUCCGAAACUAGCAUUUAUUCUCGGAAAGUAUGACUGCUAAUGUGUAAAAUAUAAUAACGGUGUACAGUACUCUACACGUCCACAUUGACAUAUUCUUACAAUAUUCAUAACAUUCAUCGUGAUCAGUUAAGAAAUUAUGAGAACAUGCUUAAACUAUAUAAAUUAUUAAUUAGAAAAACAUUAAUAACAUUUUCUGAUUACUAGCCAUCCCGUUUGGGCUAUCUAAGUGAGAACGAUUAACUCUGGAACGAAUUAUUUCUUAAAUUUGCUGCUUCGACUAUUGGCUGCUGAAACAUGUUCUAUCGUUCUACUUCAGCAAAGGAAGUAAAUUUUCUUGUGGCAUUUAUUUGCUCACUAAAAAGAUGUGAAAUAAUGUUCUUCUGUUUAGCUGCUACUUGUUUACUUUUGUUCUCAUAACAAUAAUAACUGCACCCUCAAGUUCUAUACUAAGAGCUGUCGAGUAUUGCACUCACUUUGUGAUGCAUCACUUUAAAGUUUUAAUGGAGCUGAUAGCAUUAUUUGGGCGGUAACUAACAAACUACGGUAAUAGUUCUAAUACUUUCACAAGGGUAUAGAGGUUUUUUAUGAGACUUUAAGUCAUUUGUAUCAUAAAAAAAAAUCUGAAAUACAAUUUGAAGCACCAUUUUGACUAAUUUUUCUCAUACGCGUGAGCAUCAAGUGAGGUACAUAGCUUGUUCCUCAUGGACUUAUCCUGGAAAUUAUACUAGCUCUGACGACAAUCGUGGUCGUAAUGAAGAAGUCAAGAUUUUUUCAUUGGCAAGACACUCUAAAAAGACGAUAUAUGUUACUAGAUUAUCUCGAAUUGCUAAUCUUUAACUCAAAACAGCUACGAAGACAGGUCAAUCUUAAGUAGUCAUUAAAUCAACAGAGCGUGGACUCUCUUAAAUGGUAGGGUACUUAAUUUUGCUGGAUGCAUAUAGUAGGAAACAGCUCUAAAUUGCGCUAAGAGGACGUUCAGAACAGUACAAGUUAGAUUCAGAACAAACAAGUGGACCAAAAACGUACAAUUGGCCCAAUUACUGCGACAGGGUCGGCGCGCUGGCAAGACCAAUGGUUACCCAGGCUAAAUUGGAGACAAGCCAAACAAACACAUCUAAUGCUGAGAACAAUUCACGAAAAGCUAGUGUACCUCGGCAGAAGACUUUGCUGCUUGUCUCACAAUUGACAGAGCAGUGCCAACCAGCAAACUUAGAUGCGAGGCAUAACGUUCUGUACAUUAUGCUGUCAGAAAACGAAUAUACAAGAUGAAACUUCCAAUGCAAUUAGGUACUUGGAGCUGAAGCACCUUGAGCACAGUCAUAUGAAACAAAGAAGUUGAAGCUAGUAAAAAUAAGGCACAGAAGCUUAACAACAACCAUACACCAAUUUAUUAUCUCCCCAUAAAUUUC
>cluster85.fasta:4
UCACCAGCCCGGUCCGCGGCCCGGCGUCCGCAGCCCAGUGGCGGCGGGCCGAGCGCAAGCGGAGCCUGAGCCACCCGCGGCGGGCCCUCCUCGGAUCACGCUGCAGGCGGGCCGCAGUCGCAGGGCCGCUGGCCGCCCCCAGCGAGGCGCGAAGUCCCCGACCUUCUCGAGCAGCGGCGGGG
>cluster82.fasta:4
ACAGUACUUUAAAAGAACCUUGCUCUGGAACAUCAGGGCUUCACCAUACCUCUAGCUGAUAAAAUUUGCACUGACUUGCUUAGCACUCAAUUUGCUUUUGCUGUCCUGACGGCGUAAACACGUCUAUCAGUUACUGCCAGAUCAGUUCACCUAAACUGUAUCAGACAAGAUCAAGAACUUUCUUUUUUUGUAAUAGUGUUCACUUUGCUCACUAAAGAAAGACAGAAUGAUUGAACUUCAUUAAUUGACUUCUAUUUGUGCUUUUUAGCCUUUGCUAUUCCUUGUUUAAUUAUGCUUAUAUUUUUCAUAGCAAGAUCAAUGAAACUUGUCACGCCUAAACGAACAUGAAAUUUCUUGUUUUUACAACUGUGCUGCUCACCAAGAAUGUAGUUAGUAUGUACUCAACAUCAACCAUAUGUGGUGAGACGUGCCUAUUCACUUCUAUUCUAAAAUGGUAUAAGAGCUAGAAAAUCAGCACCUUUAAUUGAAUUGUGCGUGGAUGAGGCUGGUUCUAAAUCACCCAUUCAGUACAUCGAUAUCGGUAAUUAUACAGUUCCUGUUUACCUUUACAAUUAAUUGCCAGGAACCUAAAUUGGGUAGUCUUGUAGUGCGUUGUUCGUUCUAUGAAGACUUUUUAGAGUAUCAUCGUUUGUUUAAUUUCAUUAAACGAACAAACUAAAAUGUCUGAUAAGGACCCCAAAAUCAGCGAAAUGCACCCCGCAUUUUGGUGGACCAGAUUCAACUGGCGUAACCAGAAUGAACGCAGUGGGCGCGAAAACAACGUCGGCCCAGUUCCAAUAAUACUGCGUCUUGGUUCCCUCAAUGGCAAGGAAGACCUUAAAUUCCCGAGGACAAGGCGUUCCAAUUAACACCAAUAGCAGUCCAGAUGACCAAAUUGGCUACUACCGAAGAGCUACCAGACGAAUGUGGUGACGGUAAAUGAAAGAUUCAGUCCAAGAUGGUAUACUACAAGGAACUGGGCCAGAAGCUGGACUUCCCUAUGGUGCUAACAAAGCCAUAUGGGUUGCAACUGAGGCUAAUACACCUAGAUCUUGGCACCCAAUCCUAUGCAAUCGUGCUAUCCAAGGAACAACUGCCAAAGUUUACGCAGAAGGGCAGAGGCGGCAGUCAAGCCUCUCGUUCCCACGUAGUCGCCAGUUUAAGAAAUCAACCAGGCAGCAGUAGGGAUUCCUGCUAGAAUGGCUGGCAAUGGCGGUGAUGCUGCUCUUGCUUUGCUGCUGCUUGACAGAUUGAACCAGCUGAGAGCAAAAUGUCUGGUAAAGGCCAACAACAAGGCCAAACUGUCACUAAGAAUUGCUGCUGAGGCUUCUAAGAAGCCGGCAAAACGUACUGCCACUAAAGCAUACAAUGUAACACAAGCUUGAGACGUGGUCCAGAACAAACCCAAGGAAAUUUUGGGGACCAGGAACUAAUCAGACAAGGAACUGAUUACAAACAUUGGCCGCAAAUUGCACAAUUUGCCCAGCGCUUUUCGGAAUGGCGCAUUGGCAUGAAGUCACACCGGAACGUGGUUGACCUACACAGGUGCCAUCAAAUUGGAUGACAAAGAUCCAAAUAGAUCGUUUUGCUGAAUAAGCAUUGACGCAUACAAAACAUUUCCCACCAACAGAGCCUAAAAAGGACAAAAGAAGAAGGCUGAUGAAACUCAAGCCUCAGAGACAGAAGAAACAGCAAACUGUGACUCUUCCUGCAGAUUUGGAUGAUCCCCAAACAAUUGCAAGAGCAGUGCUGACUCAACUCAGGCCUAAACUCAUGCAGACCAUCAAGGCAGAUGGGCUAUAUAAACGUUCGCUUUCCGUUACGAUAUAGUAUUGUGCAGAAUGAAUUCUCGUAACAUAGCACGAGAUGUAGUUAUUUAAUCACAUAGCUUUAAUCAGUGUAACAUAGGGAGGACUUGAAAGAGCCACCACAUUCACCGAGGCCACGCGGAGUACGAUCGAGUGUACAGUGAACAAUGCUGGAAGCUGCCUUAUGAAGAGCCCUAAUGUGUAAAAUUAAUUUAGUAGUGCUAUCCCCAUGUGAUUUAUUGAAUGACCCCCAACAUCAUCAUCAUUAUCCAUUUCAAACCCCCACAUCCA
>cluster813.fasta:4
GCGUAGACCAUACCACCAGGCGGCUCUCAGGCAAAGACAAUGACCGCAGUGCCGGCGUCUGACAACCAAUCUGCGACAUUAGUUGUUCCGAAGUCUGAGGUACUACCAGAAAUCCCAUUUUAGAGGUGAGCCAGGCGUGGAGUAUGGAAGCUGCAAAAUAUGGCUCCUAACUAGAAAAAAACCCUCCACCCUCACAAUCAUAUAUCCAUCCAUCCUCAUCCACAAU
>cluster808.fasta:4
UAUAGAGUACAAAAUCUUGGAAUAGGCAGACAGCUACUAAGACAGAUUGUUUGCAGUGAACUGUCAGGCCAACGACGUUCUUGACACACGCUGCAUUCUGCCUUUACACCCCAGUCCAGGCUUGGUAUAGAGACUCAAGUCUGCAGUCAAUGCUCGGCACGUUUCAUUGCUUCCAGGCUCACCUGGUCUCUUGCCGCCCGCACAGAAGGCAAUUGCCCGAGGGAGAGGCCCUUCCUAUGCUGCCUUUCUGCUAAAAUGUUGAGCCAAAAACCUCCACCCCAUCAACCUAUCAAUCUAUAUUUUUAAACAAAUCCAUCCAACAUCAUCCUACAACUA
>cluster806.fasta:4
ACAGCGAGAAGUGGGGAAACAGUGCACCAAACAGCCCAUCUAAAAGAAGAGUCCUCUGACUGGCAGAACGCACAAACAGGUUUCAACCUAGGUUUGAGGUUAAAAUGCCCACGGUAAUGUAUCAGGGAUUUGUUGACGAAAAAUCCAUAUCGCAGCUCCUGCACACCAAGAACGCGAAGACAUGCUAGCCCUGCUCAGCCAGUGUGUAAAUAAUGGCUCCUAAAAAGCCAUGUGGUCCAGGCGCGCAGAGUGAAUCUCUGCGACCCGUCCCCUUAGAAUAUCCAUUCCAAAAAAAAAAAAAU
>cluster802.fasta:4
AAGAUGGUGAACCAGCGCAUCCCCCUCCGCAGCAUGGCGCCGCCUGUGCUCUAGCCACACACAGCACAUCUGCGUGGCUGCCUGCCGCAGCGGUCGAUGGCCCAAUGCACCCGCGUGCGUGGGCCUGUGGACACACGGAGUUGCUCAUGGAGAACAUUAGCGCAUUUAACAAGACCACACCCCGCUAAGCAAACUGUGUGCACGACACAAACUCUGUUUAUGAUCAAAAAUUGCACGAUGGCCUAAUCAGAGCAUGAGAGAAUACUUCGUUUAAUUAGGCAGAAUAGUAUGCAAAAGUUAAUCCUCAUAUUUAGAUGAAAGAGGCGUAAUUGACGCAGACUCCUAAUAUUAUUUAUUGAUAUUAAUAUUAAACGC
>cluster794.fasta:4
CGCCACAGGAUCUUCUAGCAACAUAGUCAUCUGAGAUCACGUGGGGCCAAUAAUGCCUGACUAAUCUAUGUCUAAAGAUGGGAAUCCUAAUUGAAGUCAUUGCUUUCGCUAUGCAUAAAUCGCUGGCCGAAGACAGGGCCCACUCUCUCGGAUUCUUGCACAAUUCACUAGCCCUCACUUCUUCUGUCCUUCAGACUCACUUCAGUAGCUGGUCCAUUGCACUAACACACACCACACCAUGAUUUUCAUAACCGUGAAAACAACUACACUAAUAUGUUUACUGCAUAUAGCCAUUAAGUCAACACGUGGAUAUCAGCACUGCAUUGAACCCGAAAGUUGAAAAUCAAGCUAACCAAUGAGCCGCUAAAAGGUCUGGUUACUGAUUCCCAUAGUUCCACAUAUCUGUAUGGGCUUUCAGUUCACUACUUGCUUAGACCUCAGAAGCUUUUUAGGAAACUUUCUCGUCGUCCGAGCUAUCACCUGUAUUAUAGAUACGACUUGGCUAUGCGUAUGUUGAGGGCAGAAGUAUCUGUGGCGACUCCCAUGAAUAUUGUCGUCAUUUAAUAUAAAAACCCUACCUCACCAAUACCUAUACUAAAA
>cluster791.fasta:4
ACACAUCUCACACUUACAGACUAUACAGAGCUCACACGACCGACAGGCUGAAAAACACCUUCAUUCCAUUUAAUAAAAACCCCAAAACAUAUUUCAAUACAACCUGCAAUAAUUUAAUACCAAAUUAAGGCACUUAUAACAAAUCCACCUUCAUCUACGUUAAUACCUACUUUCAACAGUACCAUCAUUCUUUCGAGCACCAAGAACCAUAAUUCUGCUCUCCAAUAAAACUCCAAAUAAAUUUAAAACUUGCCUCAACCUCCCUAUAAGUAGGCAGCUGAGAGGCCAACACAAUUGAUUGUUCGUUACAUAACUAAUAUAACGCACAACAACCCAACUUCACUCACUCACUCGCCCUACACAACAUCCUAUUCCAACUGACUAAAACCACUAGUCUGACAAUACCCAACACUCCUAACAAUAUUCUAAUUAGUACCUCUACUAGAAAUUAAGAAUUCAAACAGCAGUCACCUUUAGCACAACCUCUACUUAUCUCCUAACACCGUACACAGAACACAUUUCCACCCAAAUAUGACUGACUAAAACAAAACUCUACCAUCACCUCAUUUUCACACCAACACCGCCUAUCGUUCCGCCUACCCCACUAUUUACAAUACAAUGCCCCUCCAUAUAAUA
>cluster774.fasta:4
GAGGAAGUAUACUCCUACUUGUGACCGGAUCUUCCAAAUAUGACUCCUAGUGCAAUGAAAUUCGGUUCGGCCUUCUACCUGCGCUCUCCAGCUUCUCAAAUAUGUGUGUAACCGAAGACUGUCUCUGCUCUGGCCGUAAUUGACGACGAGAGCCGACCCAGACAUGAAGUAAAUAUAGGUAUAUGGACGUUCAUGUUAUCAGCAAUGUGAUUACAGGGUAGAGAGUGGCCCAUCCAUCGAAUCUUAGCGAAUGCUGAUUUGCUGCUGGGUUUAGAGAUUCCUAAAUCAUCUUCACCAAAACGAAUAAGUUGAAAGAUUGCUUAAGCUUGUAUCUAUAAGCUGAUGGUUUUGAUUCAUUCUGUUACGUUCCUUGGAUUAAAUUUUUCAUAUCUUUUCAACCUUUUACAUUGCUGUAUUGUGUGAAGAAGUUUUAAACAUUGUGUUGUUUGUAAGCCAGACUCUUCAGGUUUUGUGUUUAUAUUUCUGGGUGAAGGGCUCGGAACAUCGCGAGUUUUGUCGAAUCAACAUUAGACUUUGCCGUGCGUUUCUAAGCAACUUCUUAUUUUUUUAUCAUAGGUUUUAGAUUUAAUUCUUUAAGAUAAAUCUGUCCUUGUGAUUAUGGCCACAACACGUAUUUUAAAAAAAGGUUGUAUGUCUGUGUGAAUACAAGUGGCUGAAAUAAAAUUGUGUGAAGUGUCAUUAUUGAAUAAAAUCAAAA
>cluster762.fasta:4
GUCACAACCUUGGACUGUCUCAACCCAUCAGACUGCCCGUUGUUCUCUCAACCUAACUCACCGAGUCAGCGACUGGACCAGAAAUCGAUGAAUGUAUGUUAAGAGCGGGGAAGAGCCGACAAACUGCCAUCCUCAAUGCUGCAGAGGUGAGCAGCCCUCCUCCUGUCGCUAGAUACCCGACUUCAAUGGAAAUGUCUCUCUUUAGAGAAGCUGGGUUUGGAGGAUCUGGGGCUUGGUGCUAGAGAGCUGUCUCCAACACACCGGUUGUAUACUUUUGCCUCACCUUUGGAGGAUGAACAUUAGGCCCUAAAUUAGAUCUUUUAAUAG
>cluster761.fasta:4
AACUCCACUUUACGUUGUUUAAAACUUUUUGGCUGAACACUCUUGAGUACAGAUUUAGUAUUCUCUUGAACAGCAUUCAAUAGUUGUACUAUUUGCUAACCAUUUUUGUUCAAAUCUACAGUGGACAUAAUGUCAUGAAGGGUAAUCCAAUUUUUGCAGUUUACAUCCUUAAAAAUUGAACAAAAAACAUUUUACUUUCACAUUUUUUUUCAAAAACAGCUAACAUAAUCUUUUUCAAAUAUCGGGCUUCAAAAUUGUUGCUGAUUAAGUAUGUGCAUUCAGUUAUGAGAAAAUUCACUGAUGUGGGUUACUCUCAGUAUAAUACGUUCUUAAUUAAUGGGACAAUGUUAUUUUAUUUAGGUUGCUGUUCACAACUAAUUAAUGCAAAGACAACGUUGUACCUCGUCAAUGGAAAUAAGUCCGUCACAAGUGCAGUAAUGGGCCUCACAUUGCAAAAUACGACAGCUCAAUUCAUAACAGAAUUGGAUAAGAGUGGAAUUAGAGCACAGUGCUUCACUAGCGCAAGACUUCUUGUAGAGGACUUCUGAGGGCUUUACAAAGCCAUGGAGAAAUGCACAUCAGAACUAUUGGUUGGGAAGAGCAACUUGUCUCCAACAAUUAAUUAACCAGAGAGUGAUAAACAGGUGAUGUUGCCAGUAACAAAAGAAUUAAGCAAAAAAUCAAAAGGUAGAAUAAAACUUCUAAUUACGCUUGGCUGUGAAAGUGACCAGCUAGCAGCUGUUAUGCGCAAAUUGACUUGCCAGGCUAGUCAAUCCAUCAUGGAUUUGAAUAACGUCUGAGAACAAAUCAAUUUGUGCAACAUACAACCCCCGAGCUAGACUGUGUCACCCCAAAAAAAAUGCCUGCAUUAGUUCACUUAUCUGUACAUCUACUUGCUCUGCGUGGCUACUUUUCUUUUGUUUUAUCUUGAGAUAAUUAAUAAGUUAUUCAAACUAUGAAUUUUGGCUAGACACAUUAUCUACAAGUACUUCAUCAUCUCGGGAUGCCAAGACUAAUGAAUUUGUUCUUAUACUGGAUACAAGU
>cluster744.fasta:4
UCGGCAUCUCCUGCUAGACCGCGCUAACGCUGCCCCCCACAUCCGCGCAGUAACAACACACCCACCUGGUCCCGCAUGUACGAAGAAUCCUUGACCAAGACCCAGACACGCCUCAUAUAUUUCUCCAGCUGUGAGACAAUCCUGAACCGUCAACAAGAUACAUGCUUCCACACUAACAUCUCCGACACACUCCCGGUUAUGCGACGAGACCAGCUUUAGUAUCCUUACUGGCGUGUACCUCAAUACAUCUAAAAAUAAAACUCCCUCCAUCUCCAAUAUUUAUAUUUUACCCUCAACCAUAUUCUAAU
>cluster721.fasta:4
AUGCUGAUCACAAGGCUACAAGCCCAAAGGCAGAGGGCUACUUCCUUCCUACGAUAUGGCUCUUCAGAUGAAUCUGCUCUUACACAGUAGAGUGUAAACCUGAAUCUAAUCAGGGAACUGGGACUAAAGACCAAUUUUUCGAGCCACAACAUAGACAGAAAAGCUAAGAGCUGCUAUGAAGGCCCUAAUGUGAAAUAAUUUGUAUUUCGAUUUAAUACUUGGAGAAAAACCCCUCACACCACUAUUUAAUAUUUGCCCUAUACUCUCAAAC
>cluster71.fasta:4
CCUUCCCAGGUAACAAAACCAACCUUCGAUUCUUGUAGAUCUCUCUAAACGAACAAACUAAAAUGUCUGAUAAUGGACCCAAAAUCAGCGAACCCGCAUUACGUUUGGUGCAGAUUCAACUGGCAGUAACCAGAAUAGAGACGGGCGCGAUCAAAACGCGGCCCAAGGUUUACCCAAUAAUACUGCGUCUUGGUUCACCGCUUUCACAUCAACAUGCAAGGAAGACCUUAAAUUCCCUCGGGACAAGGCGUUCCAAUUAACACCAAUAGCAGUCAGAUGACCAAAUUGGCUACCGAAGAGCUACCAGACGAAUUCGUGGUGGUGACGGUAAAAUGAAAGAUCCAGUCCAAGAUGUAUUAUACCAGGAACGGCCAGAAGCUGGACUUCCCUAUGGUGAAAAGACGGCAUCAUAUGGGUUGCAACUGAGGGAGCCUUGAAUACACCAAAGAUCACAUUGGCACCCGCAAUCCUGCUAACAAUGCUGCAAUCGGCUACAACUUCCUCAAGGAACAACUAUUGCCAAAAGGCUUACAGAGGAGCAGAGGCGGCAGUCAAGCCUCUUCUCACGUGCAACAGUUUAAGAAAUUCAACUCAGGCAGCAGUAGGGAUUCUGCUAGAAUGGCUGGCAAUGCGGUGAUGCUGCUCUUGCUUUGCUGCUGUGACAGAUUGAACCAGCUUGAGAGCAAAUGUCUGGUAAAGGCCAACAACAACAAGGCCAAACUGUCUAAGAUGCUGCUGAGGCUUCUAAGAAGCCGGCAAAACGUACUGCCACUAAAGCAUACAAUGUAACACAAGCUUUCGCAGACGUGGUCCAGAACAAACCCAAGGAAAUUUUGGGGACCAGGAACUAAUCAGACAAGGAACUGAUUACAAACUUGGCCGCAAAUUGCACAAUUUGCCCCAGCGCUCAGCGUUCUCGGAAUGUCGCGCUGGCAUGGAAGUCACACCUCGGGAACGUGGUUGACCUACACAGGUGCCAUCAAAUUGGAUGACAAAGAUCCAAAUCAAGAUCAAGUCAUUUUGAAUAAGCAUUGACGCAUAAAACAUUCCACCAACAGAGCCUAAAAAGGAAAAAAGAAGAAGGCUGAGAAACUAAGCCUUCAGAGACAGAAGAAACAGCAAACUGUGACUCUUUUCCUGCUGCAGAUUUGAUGAUUUCCAAACUGCAACAAUCGAGCGUGCUGACUCAACUCAGGCCUAAACAUGCAGACAAAGGCAGAUGGGCUAUAAACGUUUCGCUUUUCCGUUACGAUAUAGUCUACUUGUGCAGAAUGUUCUCGUAACUCAUAGCACAAGUAGAUGUAGUUAACUUUAAUCACAUAGCAAUUUUAAUCAGUGUAAUAGGGAGGACUUGAAAGAGCCACCACAUCAGAGGCCACGGAGUACGAUCGAGUGUACAGUGAACAAUGCUAGGGAGAGCUGCCUAUAUGAAGAGCCCUAAUGUGUAAAAUUAAUUUUAGUAGUGCUAUCCCAUGUGAUUAAUAGCUUGAUGACAA
>cluster716.fasta:4
UCACCUGGAGAUUUGAUAUUUCCAUAACAAUCUACCAGAUGUGUCAACAGGCUAAACCAGAACACAGGAUGGGUUAAAGUUCUCCUAAUAGUCUUGUGCAAGAUUUUUUCGUUUUUUACAAAAUGUGUACUUAUCAUGCAUCAAAGGACUAUUAAGCGAAGACUAUUCUUGAGGCGGGUAGACAUGUAAUGAAAUCUAGGAAGCUGCCUAUGGAAAAAGAGCUAUUGUAAAUUAUGUGCUAUCAGAUUAAAGCUUUCGAGAAUGACAAAAUCCUCACAAACUUCUAUUUCUAUAUAAACUAUCAUAUUUAAU
>cluster715.fasta:4
AUCUUCCCAGGUAACAAACCACAACUUCGAUGAGAUCUGUUCUCUAAGAACAAACUAAAUGAAUGGACCCCAAAAUCAGCGAAUGCACCCGUUACUUGGUGGACCCAUCAACUGGCAGUAACCAGAAUAGAGACGUGGGCGAUAAAACAACGUCGGCCCCAAGGUCCCAAUAAUACUGCGUUGGUCAUCAUGGCAAGGAAGACCUAAUCCGAGGACAAGGCGUUCCAAUUAACACCAAUAGCAGUCCAGAUGACCAAAUUGGCUACUCGAAGAUACCAGACGAAUGGUGGUGACGGUAAAAUGAAAGAUUCAGUCCAAGAUGGUAUUACUACCGGAACUGGGCCAGAAGCUGACUUCCCUAUGGUGCUAACAAAGAGGCAUCAUGGGUUGCAACUAGGAGCCUUGAACAAAAGAUUACCCAAUCCUGCUAACAAUGCUGCAAUCGUGCUCCAAGGAACAUCAAAGUUUCAGAGCAGAGCGGCAGUCACUUCUCGUUCCAUCCGUAGUCGCAACAGUUUAAGAAAUUCAACCGGCAGAGGGGAACUUCCUGCUGAUGGGCAUGGCGGUGAUGCUGCUUGUUGCUGCUGCUUGACAGAUAACCAGCUUGAGAGCAAAAUGUCUGUAAAGGCCAACAACAACAAGGCCAAACUGUCUAAAAGUGCAGGCUUUAACUCGGCAAAACGACUGCCAAAAGCAUACAAUGUAACACUUAGACGUGGUCCAGAACAAACCCAAGGAAAUUUUGGGACCAGGAACUAAUCAGACAAGGGGAUUACAAUUGGCCGCAAAUUGCACUUUGCCCCAGCUCAGCGUUGAUGCGCGCAUUGGCAUGGAAGUACUGGCGUGGUUGACCACACAGGUGCCAUCAAAUUGAACAAGAUCCAAAAACAGUCAUUUGCUGAAAAGCAUCUACAAAACCCACCAACAGACCUAAAAAAGGACAAAAAGAAGAAGGCUGAGAAAACCUCAGAGACAGAAGAAACAGCAAACUGUGACUCUUCCUGCUGCAGAUUUGGAUGAUUUCCAAACAAUUGCAACAAUCCAUGAGCAGUGUGACUCAACUCAGGCCUAAACUCAUCACAUAAGGCAGAUGGGCUAUAUAAACGUUUCGCUUUUCCGUUGAUAUGGUCUACUCUGUGCAGAAUGAUCUCGUAACAUAGCACAAGGAUGUGUUAACUUUAAUCCACUUUAAUAGUGUAAUAGGGAGGACUUGAAAGAGCCACCACUUCACCGAGGCCACGGAGUACGAUCGAGUGUACAGUGAACAAUGUCGGAGAGCUGCCUAUAGAAGAGCCCUAAUGUGUAAAUAUUUAGUAGUGCUAUCCCAUGUGAUUUUAAUAGCUUUAGGAGAAUGACAAAAA
>cluster701.fasta:4
AGGCGCGCCUGCGAGUCCAGGGGCCUGGCUGUCAGAGCCUGACUCAACCUCGCAUUCUCAGUUACAUGCAGGCAAAGGCCUGGCCCGUGCUUCUCAGUUCUUGUUCUUUCCUGUGUAAUGUCGCUCCUUUCUCAUUGGGAAGCGUGUGUGCAUGGUCUCGGCUCCCUGACUUACAGAAGCGGCGCUUAUAAGUACCUUAUAACGAAGCGAUUUUAAAUUAAAACUUAAAAAAAAAAU
>cluster680.fasta:4
AGUCCAGAUGACCAAAUUGGCUACUACCGAAGAGCUACCAGACGAAUCGUGGUGGUGACGGUAAAUGAAAGAUUCGUCCAAGAUGGUAUUACUACCUAGGAACUGGGCCAGAAGAGGACUUCCCUAUGGUGCUAACAAGACGGCAUCAGGGUGACUAGGAGCCUUGAAUACACCAGAUCUGGCACCCGCAAUCCUGCUAACAAUGCUGCAAUCGUGCUACAACUUCCGAAUGCCAAAGUUACAGAAGGGAGCAGAGGCGGCAGUCAAGCCUCUUCUCGUUCCUCAUCACGUAGUCGCAACAGUUUAGAAAUUACAGGCAGCAGUAGGAACUUCUCCUGCUAGAAGGCUGGCAAUGGCGGUGAUGCUGCUCUUGCUUUGCUGCUUGACAGAUUGAACCAGCUUGAGAGCAAAAUGUCUGGUAAGGCCAACAACAACAAGGCCAAACUGUCACUAAGAAUUGCUGCUGAGGCUUCUAAGAAGCCGGCAAAACGUACUGCCACUAAAGCAUACAAUGUAACACAAGCUUGCAGACGUGGUCCAGAACAAACCCCAAGGAAAUUUGGGGACCAGGAACUAAUCAGACAAGGAACUGAUUACAAACAUUGCCGCAAAUUGCACAAUUGCCCCAGCGUUCAGCGUUGGAAUGCGCGCAUUGGCAUGGAAGUCACACCUCGGGAACGUGGUUGACCUACACAGGUGCCAUCAAAUUGGAUGACAAAGAUCCAAAUUUCAAAGAUCGUCAUUUGCUGAAUAAGCAUUGACGCAUACAAAACAUUCCACCAACAGAGCCUAAAAAAAAGAAGAAGGCUGAUGAAACAAGCCUUCAGAGACAGAAGAAACAGCAAACUGUGACUUGGAUUUUCCAAACAAUUGCAACAAUCCAUGAGCAGUGCUGACAACUCAGGCCUAAACUCAUGCAGACCAUAAGCAGAUGGGCUAUAUAAACGUUUCUUCCGUUUACGAUGUCUACUUGUGCAGAAUGAAUCUCGUAACUACAUAGCACAAGUAGAUGUGUUAACUUAUCACAUAGCAAUUUAAUCAGUGUGUAACAUUAGGGAGGACUUGAAAGAGCCACCACAUUUCACCGAGGCCACGCGAGUACGAUCGAGUGUAACAAUGCUAGAGCUGCCAUGGAAGAGCCCUAAUGUGUAAAAUUAAUUUUAGUAGUGCUAUCCCAUGUGAUUUUAAUAGCUUUUAGGAGAAUGACAAAAAAAAUCCCUCCACCCCCAAACUCAUCAUAUAUAUCCCCAUCCCACAU
>cluster679.fasta:4
CCCGUAACACCUUCGUGCUUGGUUUAUCAAAUGGCUCCUACUGUACAAAGUGUGAGCGGCAGUACUGCCAGAAACCUAAGAUGACAGACACUCUCUAUAUGUUGCAUAUAUACAUACAAGAAACAUGACAUUUUAUCCUUUUGCUUCAGAACUGAGUCAGUUCUACCAAUUCUUUUAGUAGUAGAAGUUACUAGUUGGCAUACUUUAAAGUAAUUAUGAUUCUGAGGAAAUCAAGUAAGAUAAACAGUUUAUUUUAAUAUGCCAACAAAUUGGAUGCGUUGAAGAUGUUCAUUUGAUAAACAUUAAUGAAAUUGGCCAUGUUUCCUAAUCAACAUACAAUGACAUGCGAUCAAAUUCCAUAAGCUUUGUGUCUUUUGGAGCCUGAGAGGACUACAGUCCCGAGAGCGGUUUGGGAAAAAAUAGUCAAUACACUUAACAACUCUUUGCAGAGGCAUAUUAUGUGAAAAAUGGCCAUCUCUAAAUUGCUGAUCAGAUCAAAUUAAAAGGACAGUAUCAAGCAGUUAGAUCAGGUAUCCUCAGAAGCAAGCGUUUCUUUAGGCCCGCCACUCCUACUACUGCCUACCAUCUUACCUCAAAAACGAAAGACUUGCGCAUUUCUUUGCCUAUUCAAAUUCCAUUUUGUGGUGAUAGAAGUUUUUAAUUUCCCCAACACCCACAACUAGAGAAGAAGAAUGCUCUUCAAUUUAUGCUCAAUUGCUACGGCUGGAAGGUUGUUCUUUUACAUACAAACAUAAUUUUUUCUCUUUUCUGAAUUAGACAAGAUUCGGGCACGAGACAUGUUCAUAGAACUGCAAACAUGUUUUUGUAUAUGAUUAAUUGGAAGCA
>cluster658.fasta:4
AAAAUACAAGCAACUACCAGCAUUCAGAACUUGUGUGAUGGCUGUACUAAGAGUGGUUGUAUGAGUAAGCCAAAAUAAGUUUCUCUUCUUUUAUAAUGCUUUUGCUUGUGUAAGUGCCAAUGAAAAAUUAUUUUGUGUUUUAACAAAAACU
>cluster633.fasta:4
ACAGAUUGAACCAGCUUGAGAGCAAAAUGUCUGGUAAAGGCCAACAACAAAAACUGUCAAAACUGCUGCUGAGGCUCUAAGAAGCCCGGCAAAACGUACUGCCACUAACAAUGUAACACAAGCUUAGACGUGGUCCAGAACAAACCCAAGGAAAUUUGGGACCAGGAACUAAUCAGACAAGGAACUGAGCCGCAAAUUGCACAAUUUGCCCCAGCGUUCGCGUUUGAGCGCUGGCAUGGAAGUACCGGGAACGUGGUUGACCUACACAGGUGCCAUCAAAUUGGAUGACAAAGAUCCAAAUUCAAAGAUCAAGUCAUUUGCUGAAUAAGCAUAUUGACGCAUACAAAACAUUCCCACCACAGAGCCUAAAGGAAAAGAAGAAGGCUGAUGAAACUCAAGCCCGCAGAGACAGAAGAAACAGCAAACUGUGACUUUCCUGCUGCAGAUUGGAUGAUUCCAAACAAUUGCAACAAUCGAGCAGUGCUGACUCAACUCAGGCCUAAAACUAUGCAGACCACAAGGCAGAUGGUAUAAUUGCUUUCUUUACGAUAUGUCUUGUGCAGAAUGAAUUCUCGUAACUACAUAGCACAAGUAGAUGUAGUUAACUUAAUCACAAGCAAUCUAAUCAGUGUAACAUUAGGAGGACUUGAAAGAGCCACCUUUCGAGGCCACGCGAGUACGAUCGAGUGUACAGUGAACAAUGCUAGGGAGAGCUGCCUAUAUGGAAGAGCCCUAAUGUGUAAAUUAAUUUAGUAGUGCUAUCCCAUGUGAUUUACUUAGGAGAAUGACAC
>cluster616.fasta:4
CGUCUAGAGCAUUAAUCCCCGCAUAUGGGCCUCCAAGACCUGUGAGCCCAAGAUCGCAAAACCAAUCUCGACAGCCCAUAUGCAAAUUGACGGAACCAGAGAUUGGGUUGAAGAUAGGGCCAGAUCUUGUGCCCAUUUGGGCAACAAAAACACAUUGCCAGGCUUCCAGAGUUCCUUCCCAACUAAGAUUGGGUGUGCUGUUCAACAACACUGUGAGUCUCUCUCUGUUCUUGACCAAAUCAAGACUGAUGGCCUCAGGUUUCCCACCAUCAGCGCCAGAAGAAAGAAACAGCAUGUGUUCUGUAAAAAUGAAAUCACGGUCACCACUCACAUACUCCUCAAUAACUCAUAAACACAAUCUACACUAUCCUCUAUAUUCCCUAA
>cluster615.fasta:4
GGGUGGGAGUAGAUGGAUGGAGAAGUGCCUGUGGGGAUGGGCUAAUGUCUGGUUGAUCGAAUUUCUCAUCUUUAAAAGAAUGGGCAUGCAGGUAUUGGCAUGGGAUUAGGAAUGGCUACUCAACUGUAGCAUGUUUCCAGGCUCAUCUUAACGGAAUAUUAAAGCAGACAUGACUACCUGAGAUCAGGGGGAAAAAACUGUUUCCUUAGUCUAGUGCCCUGGAGAAGGCAUUCUGUAACAAGUUAGUGUGUUACUCAGCACUGUUAUGUAUUUACAUUGUUUUUUUAUUUCUCUCUCUGGAUGUAGAGUGGUAAAUAAUUAAAAAAUAAGC
>cluster599.fasta:4
CGUGGAUGGCGAUUGUGCCCGGCGACACAGGGCGUCAGCCCCAUCCGGGCAGAUGCACCGAGCUCAACGAGGGUGACGAAUCCGGGUUCUUGACGGCCGAAACAGCACUAGGGCCAAUACAACUGGCCGCACUGAUGCUGAAACAUGCCACCGCCCAUCAGCUCCGGGUGUCGCUCUCUGUGCGUCUGUGCCAGGCCAGUACUAUCUGCGAGCUCACCGCGACUGUAGCAGCGGCCAACCCAGGCUGUGCCCUCGCCUAGCCAGCAUGGCUUCUAGCGUUGACCGGUGUGGGACAGACCAUCACGGCCAGCUGACCGCAUGAAGAUCUUACAAGCACGCUGACCUGUAUCUAAACACUUAGGGAGGUUAACUCGUUUCCGCACUUGUGGAUUUCAAAUGAACUAAUCUACAAGGACUUGCCACCAGCGCGGGUCAGACAGCCUGCCUGUUCUGAUUAGUGAGAAA
>cluster585.fasta:4
CCGCAUUGCUGACCCCAAAAGCAGAUUUUGUGAACUUACGGAAGACCAUACCUAGUUGACCUGGAUACGAUAAAAUGUAAACAAGAUCCGAAAGAAGAAUCCUGAUCACAAUGAUUUGUGCAAGAUGGAAAUGCGUACUUUGUUGACACAUCAAAAGGAGUCAUUUCAUUCUUGUAAGCUUCGUGGUUCUAAAAGGAAGAGAAUCUCUACCACUCCAGAAAAAUAAGUCAAGAAAAAGAAGAUGUGUCAAAUUAUAAGUGGAGAGUGUAAAUUAUGCUUCCGAGCCCUUUGUGAGUGGUGGGGGUUUAUGGCAAGCCUUUGACAGAAAUUGGCGAAUGUUGUGACUACUGCUCAACAAGCAAGACAAAAAGUAUAAAGAGAAAGC
>cluster582.fasta:4
GUGUGGGUGGGCGCCCGCCUAACUCAGGUCAGCGGCUGGCUAUUAUCAGGGAAAGACUAGGCUCUUAUUCAAUGAGCUUGAGGUAUGGCUAACAGUUCCAUGCCUAGAAGAGCUGUGUAGCUGUAAUCGGUGGCGAUGAUUUUGACCUCCAGAAAUCAACGGUAUGCACCACAAGGCAACUGGGCUCCACGGGUCAGGAUGUACGGACCCCUUACACGCUGUAAGGUUUAUUUAAUGUUUCUAGAGAUCCAGCUCUGGGGUUACCCAGUCUGCACCAAUCGUCAUCAUGCUUCUGCAUUGUUAGCUGACAGCCUUUCGACUUCUCACAAUGGCUGGAAGAUCUAUAUGCAGCGUUAUUGCAUGGCGAGAACUUAUAAAAGCGAUUCGCAAGCCAGACUUACCGGGCACCGCUUGCUAUCAUGAAGUGGGCGAGAUUUGUUGCAAAAAUUAUAAAUAUAAAAACAAACAAAU
>cluster570.fasta:4
UAGAUGCUUUGCUCAGUAAUAAGUGUUCAAUAUUUAUUAUCCAUUUGGUUUAGAAAAUUCUAACUGAAAGAGGUUGUUGCGAAUAGUUAUGUGAUUAAUGCUUAUGUGCUAAUUUUAAUACACCUUGAGCUGGGAAUACAAGUCUUUUAAGACAUGUCUGACAAACUAGUUGAAGACUAAUCCCUGAGUGGUUUGUGGGUGAAACAAAUGGUUGAAUUGGCCUCCUAAUUGAUAAGCUAUAAUUUCUGGUAGCAUGCCCUGAUUAAAUUCUGAUCUACAACUGUGACUUAAACUCUCCUUACAUCUUCUUUGACUAAAUCAUAUCCCACCAAUAUAUAUCCCAUAU
>cluster553.fasta:4
UAUUCCAAGGAACAACAUUGCCAAAAGGCUAGCAGAGGCGGCAGCACAUCACGUAGUCGCAACAGUUUAAGAAAUUCAACCAGGCAGCAGUAGGGCCUAGAAUGGCUGGCAAUGGCGGUGAUGCUGCUCUUGCUUGCUGCUGCUUGACAGAUUGAACCAGCUAAAAUGUCUGUAAAGGCCAACAACAACAAGGCCAAACUGUCACUAAGACUGCUGCUGAGUUAAAGCGAAAACGUACUGCCAUACAUGUAACAAGCUGAGAGUGUCCAGACAACCGAAUUGGGGACAGGAACUAAUCAGACAAGGAUAAACGCCGCAAAUUGCUCUGCCCCAGCGCGCGUUUGAUGUGGCUGGAAGUCCUCGGGAACGUGGUGCCUACACAGGUGCCAUCAAAUUGGAGACAAAGAUCCAAAUAAAGAUCCAUGCUGUAAGCAUUCGCAUAACCCCACCCCUAAAGAAAAGUGAUGAAACUAAGCUCAGAGACAGAAGAAACAGCAAAUUUUCAGAUUUGAUGUCUCCAAACAAUUAAUUGAGCAGUGCUGACAACUCAGGCCUAAACAUGCAGACCAAAGGCAGAUGGGCUAUAAACGUUCUUUCCGUUUACGAUAUUACCUUUGUUGUUAUAAUAUUUAUUAAUACAGUGUGUAAAGAUGAAAGACCCAUUUGCCGAGUACGAUGAGUGUUGAACUGCUGGGAGAGUGCUUUGGAAGAGCCCUAUGUGUAAAAUUAUUUGUAGUGUCCCCAUGUAUUAAGAGAAAUACAAAAA
>cluster52.fasta:4
UCUUGUCUGCUGUUGACAGAUUAACGCGACAAGUCUGGUAUACCAAACAAAGCCAAAUGUCACUAAGACUUGCAAGGCUUCUAAGAACUUGGCAAAACGUACUGCCACUAAAGCAUCAUGUAACACAAGCUUGCAGACGUGGUCCAGAACAAACCCAAGGAAAUUUGGGGACCAGGAACUAAUCAGACAAGGAACUGAUUACAAACUGCCGCAAAUUGCACAAUUUGCCCGCGUUCAGCGUUUUCGGAAUGUGCUGGCAUGGAAGUCACACCUUGAACGUGGUUGACCUACACAGGUGCCAUCAAAUUGGAUGACAAAGAUCCAAAUACAGAUCGUUUUGAAGCAUUGACGCAUACAAAACCCACCAACAGAGCCUAAAAAAAAGAAGGCUGAUGAAACUCAACCAGAGACAGAAGAAACAGCAAACUGUGACUCCUGCUAGAUUUGGAUGAUUUCAAAUGCAAUCAUGGCAGUGUGAUCAACUCAGGCCAAUCAUGCAGACAUCAAGGCAGAUGAUAAACGUUUUUUUCCGUUUACGAAUAUGGUAUCUGUGCAGAAUGAAUCUCGUAACAGCAAGAGAUGUAGUUAACUAAUCUCCUAGCUUUUUAAGUGUAACAUUAGGGAGGAUGAAAGAGCCACAUUUCGCGAGUACGAUAGUGUACAGUGAACAAUGCAGGGAGAGCUGCCUAUGACCUAAUGUGUAAAAUUAAUUUGUAGUGCUAUCCCAUGUGAUUUUUUUAGAAAAAAAU
>cluster492.fasta:4
UCGAGGAGCGGCUCUGUAGCUCGGGAACCUUGAACAUUGUAAUUUGCUUCAAUUUAAUCUUCUAGAUGACAAAAAC
>cluster482.fasta:4
ACGCGGCGUUGGAGCAGCGUCUUAUUCCGCGACUUACCUGUGCUGCGCCGUGGAAGUUCAGAUGACAUGACCGGGCCGACAAUUGGUGUGAAAAGCCCAAAUCACUCCAAGUUUAAAUGGCCGGUUUAACGUCUAGGUGGCAAUAACACUGUGAAGCAGAGAUAUUAUGAGCAGUCAAUUAUACAUGGCAUGAAAUUGACGAACUCCUGGGCUUAAACCAGUGUUAGGUAAGUUUAGGCAUCAUUAGGAAGCACUAUGCUUGAGGAAGUCCAAAGAGAAGAGAGAUGAAUCUUAUUAUUGAGCUUCCGGAGGGGUAGGUUCGAAAAUAAACUUGCAGAAAUGAUGAUGAAUGAGUGAUGAGAUGAGUGUUAUUGAUUGUAUAAGGAACUAAAGCCUGAAGAAUAAUCAACACAAAAUGCAGAAUACAGAAUGGAGAUCAAAACACAAAACGUCAAAGCAAGACCUCAACAGCAACACCAAAGACUAUCGAGAGGUUAGAAAAUGAAUAGAAGUGGUUCCAGGAAGCAUCUCAAUUGUGAAAAUUGCUCAAUAUGCAAGGCUAUCAAUUCUGCAGUGGGAAUUCUAGAAAAGUUAACAUUUUAAAAUUUCCUAUUUACAUUUGUAACAGUUGGCGCCUUUUAAGCAAUGAAUUCCCCGGUUUAAUGUGCAGUCCAUUGCAAAUCUUCAAAUGCUUUAUACUAAGAGAUUCCCUGCUUAAUUAUUAUAAGAGGUGUCAGACAGGAAUGGUGAAAAUUACUAAUAUUAAAAGAAAAAAACUACCACAUUACUUUAUAUUAACCAACAUCAUCUAAACCCAAU
>cluster481.fasta:4
UGCAAUGAUCUCCUACAUGCUCAGAGAGAUUACUUCAUCACAUCAAUCAAUAGGUGAAAGACUAAGAGCCACCCUUCGAGGCCACCGGACCGAGCGACAUGAAGGGCUGGAAGAGUAAUGUGUAAAUUAAUUUUAGUGUGUUCCCAGUGUUUAUGCUUUCAGGAGAUGCAAACCCUCCCUACCCCAUCACUCCACAAUUAUUUAAUCCAUUUCAUAUCCCUCCACCACACCUCAAA
>cluster479.fasta:4
AUUCCAACAAUAAUGAAUACACUUCAGAACUAAUCUAAGCAAAUACGAUGGACCCAGUCAGGCAGUACCAAAUUGGCAUAAUCAGUACCCAUAAUAGGGGCUAAUCAAUUCCGACAGCUUCCUAAAUAAGCGACCAUGAUAGCAAAAUGGUGGACAGGUAAGACUAGUAACACCAGGCCAGACUUAUCUCCCUAGUCCUACCUGCAAAUCACACUCCUACAAUGACGCAACAAAGCAUCUCGACGCUCACCUCUCUCCAUUGGUGCCGUAAUUGGAAACCUCCUUGGUCAGGGGACUACCUUUACUUAUUCACUGACAAUUCAAAACCACGUAUACUCUCGAGGUGAAACUACGCUAAAUGUCAGUUAGAUUGAACCCAAUUGGGAUCAACGACUUUACUAAUUAUUCCGGUAGUUCCGAUCUCAUGGAGAACAAGUGCAAUACGUCAAUAUGUCAAGUCUCAGUAUACAACCACAGAUAAAAAUGUGCAGCCAUCAUGAACUGUUUUUCCAUGUUGAAUUCCUCACACAGACAACAGCCAACCAUACAGAAUUACUCACAACUUUCUGUAGAUACGCUAUCGCUAUACACAUGAUCUUUCUUGCUCUUUAUGUACAUAUAGACAUUCGCCCACAUACAGGAACAAUCCAUUAAGCUGCUUUAUUGAGCACCUAUAAAGCAGGGAAUCAACCCACCUUACCCAUCCCAUAAC
>cluster464.fasta:4
UAGAACUUGAAAAGCCAUUUCACCAGGCCAAGAGUACGUCGAUGACAGUGAACAAUGCUAAGGAACUGCCAACAAGCCAUGUUAAAUUAAUUUUGGUGCAUCCCCAUGUGAUUUUAAUAGCUUUUCAGGGAGAUGAAGCCUUCCCAUUACCCCUACUAUCCAAUCAUCAUACAUCCUCCACACCAA
>cluster451.fasta:4
ACAAGUAGAUGUAGUUAACUUAAUCUUCAGCAAUAAUCAGUGUGUAACAUUGGGACUUGAAAGACCACACCGAGGCCCCGGAGUACGAUGGUACAGUGAACAAUGUGGGAGAGCUGCUAUGGAAGAGCCCAAUGUGUAAAUUAAUUUUAGUAGUGCUAUCCCCAUGUGAUUUUAAUAGCUUAGGAGAAUGACAAAAA
>cluster424.fasta:4
GUGAUCGUUAUGUCAUCAAUACAUGGAAUUCUACCAUCAUAUUACAACCAUUUAAAUAAUUUUUGAUGCAGCUUGAUUCGGAAGAGAAAACUUUUAUUUCACAUUGCCCAGCUGUCUCAAUCAAGAGGGAUGAUUAGUUACCUGAAUUAAUAGAAUUAUUAAUAUAUUUUAAGGACUUAUUUCUUUGCCUGUAAAAAUAAAUAAUUGUAUUA
>cluster408.fasta:4
UCCCGAACUAUAGCACGUAGAUGUAGUUAACUUAAUCUAGCAAUCUUUUAAUCAGUGUGUAUACUAGGGAGGACGAAAGAGCCCUUCCAGGCCACAGUACGAUCGAGUGUACAGUGAACAAUGCUGGAAGCUGCCUAUAUGGAAGAGCCCUAAUGUGUAAAUAUUUUAGUAGUGCUAUCCCAUGUGAUUUUAAUUUCUAGGAGAAUGACAAU
>cluster407.fasta:4
GCAGGUGCCAACUCAGCACAAACAGCAAUCAAAGCUCUACGAAUCGUCAGAAUCUGUAAAACCAAGUUGCAUUAUCCAACUUAGGUUGUCUUAGGGCUGGACAGAGCAGCAUGUCGGAAUGCAAAAGUCCUGAAGGCCUCAUGUGAUUUUAGGCACUGAUUAAGAGAGAACCUCAUCACAACAUCCAAUCACAUCCUCCCAUUUCAUCCAA
>cluster406.fasta:4
AGUUUCCCCAGGUACCUCUCAGGAAUGGGCCAGCACUGCAGCACGCAGGACCAGUCCAGGAGCAUCCCAGUCCAGUCACGAAUGAGAGUUAUAAACUUUACUGGCCUGCAACCUGACCAGGCAGCUGGCGCUCUUGACCACAGAGGACUGCCUAGAUUGCAACUCUGCCCGCCAACACCCAAAGACUGCGCCCGCUUGUACACUAGGAGUGUCGUGAAACCACGAGAGCUGUGGCGGCUCCACUCAUCACAUCGUUACAAUUGUCUUUAUUGGUCUUAAUAUGUAAGAUGCUUGUAAAUUGUGUGCCUCACACAUCACCUCCAUCAAUGCACAAAA
>cluster396.fasta:4
ACAACGGGCCCAGAACAAACCCAAGGAAUUUUGGGACGGAACUAACAGACAAGGAACUGAUUAAGGCAAAUGCACUUUGCCCAGCGUUACUUCGGAAUGUGGCAUGUGAAGACACCUUCUGAAUGACCACACGGUGCCAUAAAUUGGAUGACAAAGAUCCAAAUUAAAGAUCAGUUUUGCUGAAUAGCAUUGACGCAAAACCCACCAACAGAGCCUAAAAAGGACAAAAGAAGAAGGCUGAUGAAAAAGCCUUCAGACAGAAACAGCAAACUGUGAUUCCUGCUGCAGUUGAUGAUUUCUCCAAACAAUAACAACUGAGCAGUGCUGACUCAACUCAGGCCUAAACAUCAGACCAGAUGGGCUAUAAACGUCGUUUCCGUUUACGAUAUUGUCUUGUGCAGAAUGAAUUACAUAGCCAGUAGAGUGUAUUAUAGCAAUUUAAGUGUGUAACAUUAGGGAGGACUUGAAAGAGCCUUUCACCGAGGCCACGGUACGAGGUAGUGAACAAUGCUAGAGAGCCUAUGAAGAGCCCUAAUGUAAAAUUAAUAUAGUGUCCCCAUGUGAUUUAAUAGCUUCUGAAAAA
>cluster394.fasta:4
AGGAACUGGCAGAAGCUGGACUUCCCUAUGGUGCUAACAAAGACGGCAUCAUAUGGGUUGCAACGAGCCUUGAAUACACCAAAAGAUUUGGCACCCGCAAUCCUGCAAUGCUGCAAUCGUACAACUUCCAAGGAACAACAUUGCCAAAAGGCUUCGAAGGAGCAGAGGCGGCGUCAAGCCUUCUCGUUCCUCAUCACGUAGUCGCAACAGUUUAUCAACUCCAGGCGCAGUAGGAACUUCCAAAUGGCUGGCAAUGGCGGUGAUGCUGCUUUUGCUGCUGCUUGACAGAUUGAACCAGCUUGAGAGCAAAAUGUCUGGUAAAGGCCAACAACAACAAGGCCAAACUGUCACUAAGAAUUUUUGCUGAGGCUUCUAAGAAGCCUGCAAAACGUACUGCCACUAAAGCAAUGUAACACAAGUUUCGGCAGACGUGGUCCAGAACAAACCAAGGAAAUUUUGGGGACAGGAACUAAUCAGACAAGGAACUGAUUACAAGCACUUCCCCAGCGUUCAGCGUUUCGGAAUGUCGCUUGGCAUGGAAGUCACACCUCGGAACGUGUGACCUACACAGGUGCCAUCAAAUUGGAUGACAAAGAUCCAAAUUAAGUUUUGCUGAAUAAGCAUUGACGCAUACAAAACACCCACCAACAGAGCCUAAAAGAAAAGAAGAAGGCUGAUGAAACUCAAGCCUUACCGCAGAGACAGAAGAAACAGCAAACUGUGACUCUUCCUGCUGCAGAUUUGGAUGAUUUUCCAAACAAUUGCAACACGAGCAGUGCUGACUCAACUCAGGCCUAAACUCAUGCAGACAAGGCAGAUGGGCUAUAUAAACGUUUUUUCCUUUACGAUAUAUAGUACUUGUGCAGAAUGAAUCUCGUAACUACAUAGCACAAGUAGAUGUAGUUAACUUUAAUCUCAAUUAAAGUGUGUAAUAGGGUGAAAGAGCCACACAUCCGAGGCCACGCGGAGUACGAGUGUACAGUGAACAAUGCUAGGGAGACUCCUAUAGAAGAGCCCUAAUGUGUAAAAUUAAUUUUAGUAGUGCUAUCCCAUGUGAUUUAAUAGUUAGGAGAAUGACAAA
>cluster386.fasta:4
ACUCCACCAGGUAAAAACCAUACAUUUGAAGAUCGUUUUAAACGAACAAACUAAAAUGUCUGAUAAUGGACCCAAAAUCAGCGAACACAUGGGACCCAGAUUCAACUGGCAGUAACCAGAAUAAGAACGCAGUGGGAUAAAGUCGGCCCAAGUUCCAAUACUGCGUCUUCACCGCUUCAUAUGGCAAGGAAGACCUUAAAUUCCCUCAGGACAAGGCGUUCCAAUUAACACCAAUGUCCAGAUGACCAAAUUGGCUACUACCGAAGAGCUACCAGAGUUGUGGUGUGAAAUGAAAGAUUCAGUCCAAGAUGGUAUUUACUACCUAGGAGGCCAGAAGCUGCCGGUGCUAACAAAGACGGCAUCAUAUGGGUUGCAACUGAGGAGCCAGACCAAAGAGCAAUCCUGCUAACAAUGUCAAUGUGCUAUUCCAAGGAACAACAUUGCCAAAGUGAGGCAGAGGCGGCAGUCAAGCCUCGUUCCCAUCACGGUCGCAACAGUUUAAGAAAUUCAACUCCAGGCAGCAGUAGGGAUUUCCUGCUAGAAUGGCUGGCAAUGGCGGUGAUGCUGCUUGCUCUGGUGCUUGACAGAUUGAACCAGCUUGAGAGCAAACAUGUAAAGGCCACACAACAGGCCAAACUGUCACUAAGAAUGUGCUGAGGCUUAAGAAGCCUGCAAUCUGCCACUAAAGCAUCAAUGUAACAGCUUUGCCAGAACAAACCCAAGGAAAUUUUGGGGACCGGAACUAAUCAGACAAGGAACUGAUUACAAACAUUGGCCGCAAAUUGCACUGUUUGCCCCAGCGUUCGCGUUUGAGCGCAUGUGGAAGUCACGUGGUUGACCUACACAGGUGCCAUCAAAUUGGAUGACAAGAUCCAAAUUUCAAAGAUCAGUCAUUUGAAUAGCAUUGACGCAAAAUCCCACCAGAGCCUAAAGGACAAAAAGAAGAAGGCUGAUGAAAACCAGAGACAGAAGAAACAGCAAACUGUGACUCUUCCUGCUGCAGAUUUGGAUGAUUUCCAAACAAUUGCAACAAUCGAGCAGUGCAUAGGCCUAAACAUGCAGAACAAGGCAGAUGGGCUAUAUAAACGUUUUCGUUCCGUUUACGAUAUUUUGUGCAGAAACGUAACAUAGCAAGUAGAUGUGUUAUUUAAUCCAUAGCAAUCUUAAUCAGUGUGAUGGAGGACUUGAAAGAGCCACAUUUCGAGGCCACGAGUACGAUAGUGUACAGUGAACUGCAGAGAGCUGCCUAUGGAAGAGCCCUAAUGUAAAAUUAAUUUAGUGCUCCUUUACUAGGAGAAUGACA
>cluster358.fasta:4
AAUUUGCCCAGCGCCGCGUUUCGGAAUGUCGCGCAUUGGCAUGGAAGUCACGGGAACGUGGUGACCUACACAGGUGCCAUCAAAUUGGAUGACAAAGAUCCAAAUAAAGAUCAAGUCAUUUGUGAAUAAGCAUUGACGCAUACAAAACAUUCCCACCAACAGAGCCUAAGGACAAAAAGAAGAAGGCUGAUGAAACUGCGCAGAGACAGAAGAAACAGCAAACUGUGACUCUUUCCUGCUGCAGAUUUGGAUGAUUUCCAAACAAUUGCAAGAGCAGUGCUGACUCAACUCAGGCCUAAAAUGCAGACCACGCAGAUGGGCUAUAUAAACGUUUCGCUUUCCGUUUACGAUAUAGUUACUUUGUGCAGAAUGAUUCGUAACAUAGCACAAGUAGAUGUAGUUAACUUUAAUCACAUAGCAAUUUUAAUCAGUGUGUAACAUUAGGGAGGACUUGAAAGAGCCACCACAUCGAGGCCCGAGUACGAUAGUGUACAGUGAACAAUGCUGGAGAGCUGCCUAUGGAAGAGCCUAAUGUGUAAAUUUUAGUAGUGCUAUCCCAUGUGAUUUUAAUAGCUUUUAGGAGAAUGACAAAAAU
>cluster351.fasta:4
ACAAGCACCGUAAUUCAUUAGUAGGGAGGAAAAGACCAGAUCCUAGUAACAGGAAGCUGAAUGGGGUGGGCGCAUGUGGCGGAAGACUCCGCUCGUGGGGCCCAAGUUUCACAGAGCCGUGGCUGUGAGCGUCCGCCGUUCCGAGUUUUGGACACCGGUGGUACUCCGAGCUAAAUCUGGCAGAGACCGGUCAAAGACGUAAGGAGGUUAGAAUUCUAACGAUACUAAUUAGAUACGUGCCCAGUCGCCCUCCAACCGCGGUCCGGUCGGCCGCGUACGCCCGUUCACCUCACCCUCCGCCCCGGAGGUCGGGGUGGUGCGCCGGGGGGUCGGGGGGACCCCUACGGGAGCCAGGCUUCCGCGGUGCCAGCCCACGCUAGGGGUGGUCGCUCCCCACGCGUUCGGACGUGGGCGCGUGCAGGCAGUUCCCCGAGAGCAUGGCUCCACAGCGCAUCCUGCUCUCCACCUAGUCGGCGUUCGGGGGCACGGCAGACCCUCCCCGGCUGGAGGAUGUAUCCCGGGUUGCAUUCAGACUGCCCAGAGGAGGGAGAGAAGGUCCGUCCGUUUCGACACCAAGGUAUUAGUGCUCCUACGAAAGCGCGGCAUGGCGGCUCCGAGUGACCAGAUCGAGCGCGCUUGGGGAGAAGUGUUAGACCAAGAUGGUGAUCAUGCUGCAGAGCAAAAUUGUGAGCGCAGCUCUGCGAUCGUCGAUGGUAUAAAAAAUAUGACCAUUUGCUGUUCAAUUUCCAAGCUUAACCAUCCCCCCAGUUUACAAAGAUAGUUAGGCAUUAAACUUUCUCCACAUAAGGUACGCUCUCUACUGAAUGCAGCCACUGACCUGGUGGAAAAAUGAACCGGUCACGCGCCUCAUAACCAAAAGUGUUUAUAAAAAGACGUGCGAAUCACCCUAGGUGUUAACUAUCGAUCAAUACAAGUGUAGGUGGCCAUCUGGCGAGGAAGUGAGGCGUCCUGGCACUGCUUCACCCCUCCCGCCGCCGAGCUGGAGUAGAGAAGGGGGUUGUGAGUUGAAGCCUGGGUGGGCUGGCCCGAGAGUGUAGUCCAUAUUAGAAUUCUAAGCCAAUGAAAUUCAUGCCACAGGGGGAGUUUAAAAGAUGAUAAGGGAGUUCCCUCACCACCAGGUGUCAAUUCGAUGGAAUGCCCAUCAGUCGUAACGAGUCCAAACGGGAGCGAAGUCUAAGGCAGUGAUGUCGCAAGCUCUGAAAGCUCGUUUGCUCGGCUUGUAAAAUGGGGAGGGUGUAAUUGGCUGCAUCAUCAAGUUCCAUUAAAUGCCUAAGCCUGAAAAUAGAACGCUUUUAUUUGCUAGUGGUGUGGCUGCGUGCGUGA
>cluster349.fasta:4
AUACCUUCCCAGGUAACAACAACUUUCGAUCAGAUCUGUUCUAAACGAACAAACUAAAUGUCUGAUAAUGGACCCAAAAUCAGCGAACACCCAUACGUUUGGUGACCUCAAACAGUAACCAGAAUAGAACGCAGUGGGCGCGAUCAAAACAACGCCGGCCCAUACCCAAUAAUACUGCGUCUUGGUUCCCCUCAUUGGCAAGGAAGACUAAAUUCCCUCGAGGACAAGGCGCCAAUUAACACCAUAAGUCCAGAUGACCAAUUGGCUACUCAUACCAGACGAAUGGUGGUGACGGUAAAAAUCAGUCCAAGAUGGUAUCUGGAACUGGGCCAGAAGCUGGACUUCCCUAUGGUGCUAACAAAGACGGCAUCAACUGCCUAUGAGGCUAAUACACCAAAAUUUGGCACCCGCAAUCCUGCUAACAAUGCUGCAAUCGUGCAACUUCCAAGGAACAACAUUGCCAAUUACGCAGAGCAGAGGCGGCAGUCAGCCUCUUCUGUCCCAUGUAGUCGCAACAGUUUAGAAAUUUCCAGGCAGCAGUAGGGAACUCUCCUGCUAGAAUGUGGCAAAGGCGGUGAUGCUGCUUUUGCUGUGUUGACAGAUUGAACCUAGAGCAAAAUGUCUGGUAAAGGCCAACAACAACAAGGCCAAACUGUCUAAGAAUUGCUGCUGGGCUUAAGAAGCCUGCAAAACGUUGCCACUAAAGCAUAAAAACGAGACGUGGUCCAGAACAAACCGGAAAUUUUGGGGACCGGAACUAAUCAGACAAGGAACUGAACAAACAUUGGCCGCAAAUUGCACAAUUUGCCCAGCGCUUCAGCGUUAUGUCGCGCUGUGGAAGUCACACCUUCGGGAGUGACCUACACAGGUGCCACAAAUUGGAGACAAAGAUCCAAAUAAAGAUCAAGUCAUUUGCUGAAUAAGCAUAUUGACGCAUACAAAACCACAGAGCCUAAAAAAAAGAAGAAGGCUGAUGAAACUCAAGCCUCAGAGACAGAAGAAACAGCAAACUGUGACUCUUUUCCUGCUGCAGAUUUGAGAUAAACAAUUGCAACAAUCCAGAGCAGUGCUGACUAACUCAGGCCUAAACUCAUGCAGACAGGCAGAUGGGCUAUAAACGUUUUUCCGUUAUAGUACUUGUGCAGAAUGAAUCGUAACAAAGCACAAGUAGAUGUGUUAACUUUAAUCUAGCAAUCUCUUCAGUGUGUAAUUAGGAGGACUUGAAAGAGCCACCAACGAGGCCACGGAAACAGGUGAACAAUGCUAGGGAGAGCUGCCUAUGGAAGAGCCUAAUGUGUAAAAUAAUUUUAGUGUGCUAUCCCAUGUGAUUUUAAUAGCUUCUUAGGAGAAUGACAG
>cluster348.fasta:4
UGGUGCUGGCUCUAACAGCUAAAGCCAAGAAAUGCCAAGCGCUGAGGCCAGCCUGCGGUGGUCUGCCCAGGAGGCCUGCCAGCAUCUCCAGGACGCUUAGUAGUGGUGCACAGAACCAGGCCUUGUGUGGACAGGGCAGCCUGGCAAUUGGAAGCGAGCUUAGUUGCCCAGAAGACAUACCGUGCACGCACCUAGUCUCACUUAUGCCGUCAGCGUGGUCUCCAGCCCUCGGUGGGAGAGGACUGGGCCCGCUCCACGCUCACCACCAAGCGGCUCUCGCUUGGGGUGUAGGCCAAACAGUCCUAAUCCAGGCAAAGGGCAGGAGGAACGAGAGGUGGAUGAGCUAAAAGUAUGAAACUCCACCCAAACAAAACCCCAUCAAUUUCCACCUUUCUUCUUUUCUCAUACAACCUUCACCCAUAUCCCCUAU
>cluster345.fasta:4
ACCUUCCCAGGUAACAACAACCAUUCGAUUCUUGUAGAUCUGUUCUAAACGAACAAACUAAAUGUCGAAUGGACCCAAAGCCCCGCAUUACGUUUUGGUGCCUCAGAUUCAACUGGCGUAACCAGAAUGAGAACGCGUGGGCGCGACAAACGCGGCCCCAAGGUUUACCCAAUAAUACUGCGUCUGUCCGUCCUCACAUGGCAAGGAAGACCUUAAAUUCCCUCGAGGACAAGGCGUUCCAAUUAACACCGCAGUCCAGAGACCAAUGAUACCGAAGAGCUCAGACGAAUCGUGGUGGUGACGGUAAAAAAAGAUCCGUCCAAGAUGGUAUUCUACUACCUAGGAACUGGGCCAGAAGCACUAGGUGCUAACAAAGACGCAUCAUGUCACAGGGAGCCUAAUACACCAAAAGAUCAUUGGCACCCGCAAUCCUGCUAACAAUGCUGCAAUCGUGCUACAACUUCCAAGGAACAACAUGCCAAAAGGCUUAUGCAGAAGGAGCAGAGGCGGCAGUCAAGCCUCUCCUCAUCACGUAGUCGCAACAGUUUAAGAAAUUCAACCAGGCAGCAGUAGGGGAACUUCUCCUGCUAGAAUGGCUGGCAUGGCGGUGAUGCUGCUCUUGCUUUGCUGCUGUUGACAGAUUGAACCAGCUUGAGAGCAAAAUGUCUGUAAAGGCCAACAACAACAAGGCCAAACUGUCACUAAGAAUUGCUGCUGAGGUAAGAAGCUGAAAACGUGCCACUAAAGCAUACAAUGACACAAGCUUUCGGCAGACGUGGUCCAGAACAAACCCAGAAUUUGGGACCGGAACUAAUCGACAAGGAACUGAUUACAAACAUUGGCCGCAAAUUGCUUUCCCAGCGUUCAGCGUUUUCGGAAUGUCGCGCAUUGGCAUGAAGUCCUCGGGAACGUGGUUGACCUACACAGGUGCCAUCAAAUUGGAUGACAAAGAUCCAAAUUAAAGAUCAAGUCAUUUGCUGAUAAGCAUAUUGACGCAUACAAACAUUCCCACCAACAGAGCCAAAGGACAAAAAGAAGAAGGCUGAUGAAACUCAAGCCUCGAGCAGAAGAAACAGCAAACUGUGACUCUUUCCUGCUGCAGAUUUGAUGAUUUCUCCAAACAAUAACAAUCCAGAGCAGUGCUGACUCAACAGGCCUAAACAUACAGAGAUGGGCUAUAAACGUUUUCGCUUUCCGUUUAGAUAUUACUUUGUGCAGAAUGAAUCUCGUAACAUAGCAAGUAGAUGUGUUAACUUUAAUCUCAGCAAUUUUUAAUCGUGUGUAACAUUAGGAGGACUUGAAAGAGCCACCACGAGGCCACGCGAGUACGAGUGUCAGUGAACAAUGUGGAGAGCUGCCUAUAUGGAAGAGCCCUAAUGUGUAAAAUUAAUUUAGUAGUGCUAUCCCAUGUGAUUUUAAUAGCUUGAAAAAAU
>cluster33.fasta:4
AGAUAAGUCUGCGAACCUUAGGCCAUUCACAAUUCGCGCGUGAGUAUCGGCGCACUUUGGCUGCAUGAAAAUGGCGGGUCCUGGUUGGAUGGCCGCUUGCUGGACGCGGUCGUCUCAGACCACUCGCCGGCUUACGCUAGGCGUUGGUCGUCUCCUGCAAAGGCCCAUCAGACGUUGCCCGACGCUUCAAUGAUCCGCUGAUGUGCCAGGGGCUACCAGGAUGGCUAAACAACUCAUGAAAAUCUGACAGAUCACAUUGACUAAUCGGACUAUGUAAGUAGGAUGUACAAACCUAAUCUAGUCAGUAACUGGGAAGAAGACUGAAUCUAGGAGCAUGACUACAAAGUGAGAGAAAACUCAAAAACGCCUAAAAGAACUAAAAUAGAUGAGAAGUUGAGGUACACUACAGAUCAACAAUCAUACAAAGACACCCAACAUGAGUAUACCUCACAAGACAGAGGAUAGACCUGCUGCUUCUGCUAGUAUGAACUGUCUGAGAGACAAGAACGAGCAGAAUGCUAGAUCCUGAGUGUCAAAUGAGAGUGACAAAAAUGAGAUAUGACGGCCACAAAUUGCAGAAACCUUGAAAGGCAGACCAAGAUAUCGAAAAUGACCCAUGCAGAACCAAUUGAGCGUUGCCUGAAGUUGAGAAUGCUUGUGUCCAACAACACUAGCGCCCAAGAUGAUGUACCAGUCACGAGAAAUGGAAAGCAGGCCCAACACCCCCAGCAAUCGCUCGCCACAUGAAGACCUUAAACAGAAGCUUAAAAAAUCAAACAUACAAACGACGAAGGGUGGAAUGAAGUAGCAAAGUCACCAGGAAGGCAGAGCUGGACAGACAGCCAUCAUGGGUCAGAGCCAUCAGCAUGCCCCUACAUUGCACGACACAAAAUUCCAAGCUCGCGAAACGGCAUACUCCAAAAGUAGAUUCUCAACCCGCCUGACUCGCAAGGUAGAUGCGCCUGCUUGACAGAAACGGGAUUAGACACACCAAAUGCACUGAUCGCGUGAUUGGAAAAGCACCAUCUGUACACGCUCGGAGCGUCCAGAAAAUUGCGAAAUCACAUGAUCAAGCUCAUUGCCCUCACUCGGAUACUCUAUCAGACACCUCCCACAGGAGCUACAAUCAUCAUAAGUGAUCCAACUAAAGAAGAGUAACAUACUCAAAGCGCAAUUGCCCGAGGAUGAGUCCUACGCGCGAUCAUAAACUAACAAGAUGAAACUGCUUUCACGAUAGCACGGCGAAUGAUCGAACAACAAGAAUGUUUUCAACAUCUUAACAGAACAUGGUAAGUCAGAGAGGUAGUCAGUUAUAGGAGCAGAAAUAAUUAGAUGACUAUAUGAGAUGACAAACACUACGAACAACUCAUUUACCUGCCUAACCAA
>cluster333.fasta:4
UGACAGGCUCCAAUAACAUUACCCACAUUUUAAAUAACAUGGUGACGUAUGAAUCCAAUGAUUUCUCUAAUGGGCGAUCUCCUUGCUCAAGCCAUCAUAGGCCUGAUUGAACAAACCUUGGCAUCCACUCAUUCAUUUCAGGCUAAACACCAUAAGCCCUCCAAACCCGCAUGUGAUCAACAGCAGCAUACUCUCCUAUGCGUAUCUUCUCCUCUUACCUAAGAACUACCAACACAAUCUAUGGUAACUCUGUCGGAAAUCCAACAAGAAAGCUGAAUGGUACAUGGGCCGAUAUAAGUUAACAUGGAAUUGCCCCUACUCGCUUAUGCUCAGAGUAGAGUUGACAAGGAUCAAAUUGCACAAGUAUUUCAUAGUCGACAAUCCCAAAUAAGAUAAAAGGAUUCAUAAAGAGAUUUUUCCUGUAUCAACAUUAACAACCCAGCACUACUCAGGCUAAACUUCAACAUGGCAUGGUAACGUCUCCGUAUAUUUCAAUGAUUCUUAUUCAAAAGUAUAUACUAUUAACUUCAUAAAACCCCCACAAGUCGUCUACAUAACCCUAAUGAAGAGUAAUAAGUUCCCAUAUAUAAAACCCACCCCUACCCAUCAUAUCAUACCACCCACACCCA
>cluster332.fasta:4
CUUCCCAGGUAACAAACCAACCAUUCGAUGAGAUCUGUUCUAAACGAACAAACUAAAAUGUCUGAUAAUGGACCCAAAUCAGCGAAAUGCACCCUACGUUUGGUGCCAGAUUCAACUGGCAGUAACCAGAAUGGAACGCAGUGGGGCGAUCAAAACAACGUCGGCCCCAAGGUUUACCCAAUAAUACUGCGUCUUGGUUCCCGCUCCAACAUGGCAAGGAAGACUAAUCCCGAGGACAAGGCGUUCCAAUAACACCAAUAGCAGUCCAGAUGACCAAUGCUACCGAAGAGCUACCAGACGAAUUCGUGGUGGUGACGGUAAAAAUCAGUCCAAGAUGGUACACAUUCCUAGAACUGGGCCAGAAGCUGGACUUCCCUAUGGUGCUAACAAAGACGGCAUCAUAUGGGUUGCAACUGAGGGAGCCUGAAUACACCAAACUGCCGCAAUCCUGCUAACAAUGCUGCAAUCGUGCUAACCCAAGGAACAACAUUGCCAAAAGUUACGCAGAAGGAAGAGGCGGCAGUCAAGCCUCCUCGUUCCUCAUCACGUAGUCGCAACAGUUUAAGAAAUCAACUCCAGGCAGCAGUAGGAUCUCCUGCUAGAAUGGCUGGCAAUGGCGGUGAUGCUGCUUUGGUGCUUGACAGAUUGAACCAGCUUGAGAGCAAAAUGUCUGGUAAAGGCCAACAACAACAAGGCCAAACUGUCACUAGAAUUGCUGCUGAGGCUAGAAGCGGCAAAACGUACUGCCACUAAAGCACAAUGUAACACAAGCUUUCGGCAGACGUGGUCCAGAACAAACCCAAGGAAAUUUUGGGGACCAGGAACUAAUCAGACAAGGAACUGAUUACAAACAUUGGCCGCAAAUUGCACAAUUUGCCCAGCGCUUCAGCGUUCGGAAUGUGCGCAUUGCAUGGAAGUCACACCGGGAACGUGGUUGACCUACACAGGUGCCAUCAAAUUGGAUGACAAAGAUCCAAAUUGUCAGUCAUUGUGAUAAGCAAUUGACGCAUACAAACAUUCCCACCAACAGAGCCUAAAGGACAAAAGAAGAGGCUGAGAACAAGCCUUACCGCAGAGACAGAAGAAACAGCAAACUGUGACUUUUCCUGCUGCAGAUUUGGAUGAUUUCUCCAAACAAUUGCAACAAUCGAGCAGUGCUGACUCAUCAGGCCUAAACUCAUGCAGACCAAGGCAGAUGGGCUAUAUAAACGUUUCUUUCCGUUUACGUAUGUCUACUCUGUGCAGAAUGAAUUCUCGUAACAUAGCACAAGUAGAUGUAGUUAACUUUAUCCAAGCUUUAUCAGUGUGUAACAUGGAGGACUUGAAAGAGCCACCACAUUUCACCGCCCGGAGUACGAUCGAGUGUACAGUGAACAAUGUAGGGAGAGCUGCCUAUAUGGAAGAGCCCUAAUGUGUAAAAUUAAUUUUAGUAGUGCUAUCCCAUGUGAUUUUAAUAGCUUUAGGAGAAUGACAAAC
>cluster324.fasta:4
UGGCCUUUACAACAUUCCACAAGCAAUUGCUGAAGCCCGCCCGAAACGCCUAAAAUAAGACUAAAGAUGGUAUAGACACAGCUAAAACACUCUCGGCUUCAACCGAAAGCAGUGACAAACUUUAUAAACAAAUUACUAAGCUCAUACCUACCAAGGUGUCAAUUCGUGCCAGCAGCACACGUACGACCAUAGAGACCGUGGAGAGUUGCCACAAUUAGCUAAACCCAAAAAAUCUCCCUCCUCCUCACUACCUUCAUAUACAUACAACCUACCCAUCCACAUUUCAAUCCCAAC
>cluster2.fasta:4
AAUUUAUUAUGGGGUACGGCGUUUUCUUAACAAAAGGCUUAAUAAACAAAAAUGAAAAUGCAGUUCGAGGUAUCCCUUGUAACAAAUCAUUGUUACAACAAUAAAGAGAACCUGCCUAUUCAGUUAACCCUCUGUGUUGUCAUUCGCGGAACUUUCUAUCGCUUGAAUGGAAAUUGGUUCUAUAACUGCCAAAACUUCCAGAAACAGAAUGCAUAACGAACUUGCGAACACUUCCCCUUCCUGAUUGAUGAAAAUUUGCAUAAAUUGUAUGAAAUACCAGAAAAAAAUUGUCUUUUCUGAACCAAAACCAAAAUGAUCAGAAUGCAGUAGUCAGAUUCCGAACUAAUAUUCAUAAGAGAAAUAUUGAUUAAUUAUGUUUCCCAAAAAAAGAAU
>cluster298.fasta:4
ACCUCAGGUACAACAACCAACUUUCACUUUAGAUUAAACGAACAAACUAAAAUGCUGAUAAUGGACCCCAAAAUCAGCGAAUGCACCCGCAUUACGUUUGGUGACCAUUAACUGAGUAACCAGAAUGGAGAACGCAGUGCGAAAAACAACGUCGGCCCCAAGGUUUACCCAAUAAUUGCGCUUGGUUCACCGCUCUCAUUCAACAUGGCAAGGAAGACCAAUUCCCUGGGACAAGGCGUUCCAAUUAACACCAAUAGCAGUCCAGAGACCAAUUGUACUACCGAAGAGCUACCAGACGAAUCGUGGUGGUGACGUAAAAUGAAAGAUUCAGUCCAAGAUGGUAUUCUACUACCUAGGAACUGGGCCAGAAGCUGGACUUCCCUAUGGUGCUAACAAGCCAUAUGGGUAAGGAAUACACCAAAAGAUUAACCACUGCUAACAAUGCUGCAACGUGCUACAACUCAGAUAUUGCCAAAGCUCAGAGAGAGGCGGCAGUCAAGCCUCUUCCUCAUCACGUAGUCGCAACAGUUUAAGAAAUCAACCCAGGCAGCAGUAGGGAACUUCCUGCUAGAAUGGCUGGCAAUGGCGGUGAUGCUGCUCUGCUUGCUGCUGCUUGACAGAUUGAACCAGCUUGAGAGCAAAUGUCUGGUAAAGGCCAACAACAAGCAUUCACUAAGAAAUCUGCUAGGCUAAGCGGCAAACGUACUGCCACUAAAGCAUAUGUAACAGCUUCGGCAGACGUGGUCCAGAACAAACCCGGAAAUUUGGGGACCAGGAACUAAUCAGACAAGGAACUGAUUACAAACAUUGGCCGCAAAUUGCACAAUUUGCCCCAGCGCUUUCAGCGUUCGAAUGUCGGCAUUGAUGGAAGUACACUCGGGAACGUGGUUGACCUACAGCAUAAAGGAGACAAAGAUCCAAAUUAAAGAUCAAGUCAUUGCUGAAUAAGCAUUGACGCAUACAAAACAUUCCCACCAAGAGCCAAAGGACAAAAAGAAGAAGGCUGAUGAAACUCAAGCCUAAGAGACAGAAGAAACAGCAAACUGUGACUUUUCAGAUUUGGAUGAUUUCUCCAAACAAUUGCAACAAUCCGAGCAGUGCUGACUCACAGGCCUAAACUCAUGCAGACACAGAGAUGGGCUAUAUAAACGUUCUUUCCGUUUACGAUAUAGUCUACUCUGUGCAGAAUGAAUUCUCGUAACUAGCACAAGUAGAUGUAGUUAUUUAUCACAUAGCAAUUUAAUCAGUGUAACAUUAGGAGGACUUGAAAGAGCCACCACAUUUCUAGGCCACGGGAGUACGAUCGAGUGUCAGUGAACAAUGCUAGGAGCUGCCUAUAUGGAAGAGCCCUAAUGUGAAAUUAAUUUAGUAGUGCUAUCCCCAUGAUUUUAAUAGCUUUAGGAGAAUGACAA
>cluster294.fasta:4
ACUCAGUAAAACCAACAUUUCGUUGAGAUCUGUUAAACGAACAACUAAAUGCUGUAUGGCCAAAUACAUGCACCGAUUACGUUGGUGACCCCAGAUUCAUGCAGUACAAAUAGAGAACAUGGGGAUAAAAACUCAAGUUACCCAAUAAUUGGUGUCCGCUCACAACAUCAACAUGAGAAGACCUUAAAUUCCCUCGAGGACAAGGCGUUCAUCACCAAUAAGUCCAGAUGACCAAAUUGGCUACCGAAGAGCUACCAGACGAAUCGUGGUGGUGACGGUAAAAUGAAAGCAGUCCAAGAUGGUAUUUCUCUACCAGGAACGGCCAGAAGCUCCUAUGUGCAAAAGAGGCAUAGGUUGCAACUGAGGGAACCAAAAGAUUUGGCACCCAAUCCUGCUAACAAUGCUGCAAUGUUUCCAAGGAACUCAUAAGCAGAGGCUGCAGUACCCUUCUGUCCACGUAGUCGCAAAGUUUAAGAAAUUCAACUCGCAGUAGGGGAUCUUGAAUGGCUGGCAAUGGCGGUGAUGCUGCUCUUGUUCGUGCUUGACAGAUUGAACCAGCUAGAGCAAAAUGUCUGGUAAAGGCCAACAACAAGGCCAUUAAUUUAGUAAGAAGCGAAAACGUACUGCCAAAGCAUAAUAACAAUUGCAGACGUGGUCCAGAACAAACCGAAUUUGGCCAGGAACUAAUCAGACAAGGAACUGUAAACAUUGGCCAAAUUGCUUCCCAGCGCUUCAGCGUUUUCGGAUGUCGCGCUGGCAUGGAAGCUGGGAACGUGGUGACCUACACAGGUGCCAUCAAAUUGGAUGACAAGAUCCAAAUCAAAGAUCAAGUUUUGAAUAAGCAUUGACGCAACUCCCACCAACAGAGCCUAAAAAAAAGAAGAAGGCUGAUGAAAAGCCUUCAGACAGAAGAAACAGCAAACUGUGACUUUUCCUGCUGCAGAUUUGGAUGAUUUCCAAAUUGCAACAAUCCAUGAGCGUGUCAACUCAGGCCAAAUGCAGACAUAGGCAGAUGGCUAUAUAACGUUUCCGUUCCAUAUAGUUACUGAAGAAUUAACUACAAGAUGUAGUUAACUUUAAUAUUAUAGUGUGGAGGACUUGAAACCAUCGAGGCCGUACAGUCAGUGAACAAUGCAGAGAGCUGCCUAUAUGGAAGAGCCCUUGUAAAAUUAAUUAGUUAUCCCUGAUUUUAGUCUUAGGAGAAUGACAAAAUCCCUACACCCCAUCAUCCAUAACCCUACACCA
>cluster289.fasta:4
CCAGGUCCCAAGACUGCACCAAGGUCUGAGGCGGCGCGCAGUGGCCUCCGUGGAGCGGCAACGCGGCAGGCCGGCUGGCUCGCACAGGGCGCACACAAACGAGAAAUGUCGAAAACGGAGUGGACGGAUCACCGGUUAUAUGAUGGAAGUCCUAAGCGCUUGGGCAAUGGCACACAGACAACCCCAGUAUCUGCAAUUGCAAUGCGAAGUUCGCGAGCGGAGUACAGGCACGUUAGCGGCGGGGGGCUCUGCAAGAGCGCUCGUCGGACAGAUUAACUUGUCUGACCCAAGACUGAAAGUCUGACAGGGCGCAACGUUGCAAUAGCAGCUGCCUGGCCGACCGGAUAAGCUCGGACUGAGAGCAGGUCGGUGCCCUGGCGACCGACGGAGCGUGCAUGAAGACAUCGGGGAGCUUGAGCAAACCAAGCCUGUGGGGCUUGGGAGCCGCGCACGUGCUCCUGCUCUGGUACAUGCACUACAAGUGGCCUUAUCACAGACUAGUGCUUUUCCUCCUAGUAUUCUGUCAGAACCAUACUGAGUAUAUCAUUAUUUCCAUAAUCAGUAAUAGACUCAACAAUUGCCGAGUCAUAAAUAGGAAAGACCUAUUAUAUAAUAUCCUUAUAUCAAACAAA
>cluster258.fasta:4
GUCUUUUGGAGACUUAAAUUCCUGCACUAUAACAAUGAUCCAUCCAUGUUGCCAAUCUUUAUAAUAGCAGUAAGUGACAUCAGGACCUGGACUUAAAAGACUGGGUUGACUGACGAUAAGAUAAAAAGCUCAUGUAAUUCCAAAGCAAAAUCUGAGGGUCUCUCCACCGAGUUAAGAUUUAUCGGACAAAUUAGUGGCGUAUUUCGCUUUUUGUAAUUGACUUAGUAAAUGGCCACCAACCUUGUGGGACACGCAAACACAAGAAAAAUUAAGUCAACAACAGAAUUUGACAAUCAAAGAUUUCAUUCAUUAAAUUUCCUACUUAAUGUCUUGAGGAUACUCAAGGUACUAGUGCUAAUAAAGAUCAAAUUAGUAGCAUUUGCUGAAGUUGGAUAAACAUACCACUAAGAAAAGAAGAGGUGAAAUAAUUACCAAGCAGAAGAACUGUUUUCUCAUGAUAUUAACAUGAAAUUGCAUACUCACUUAUGCAUAGGGCUAAAUUGUCGUUGUGUUUCUUAAAAUAAUAUAGACAAAUGUAGUUCCAAAUUUAAUCAGUUUAAUGGAUGAAGCAAUUUCCCACAUAGACAUGUCAUGAAUUAGUCUUAUGGCUAUUUAAAUAUUUAUGCUUUGUGUUUAAAGCUAAAAACAA
>cluster255.fasta:4
ACCUCCCAGGUAACAAACCAACCAUUUCGAUUUGUAGAUUGUUAAACGAACAUGAAAAUUAUUCUUCUAAUCGCAUUGUGAGCUUAUCACUACCAGAGUGUGUUAGAGGUACAACAGUACUUAAGCUUGCUUUCUGGAACAUACGAGGCAUUCAUCCUCUAGCUGAUAACAAAUUGCACUGACUUGCUUAGCACUCAAUGUUUUGUCCUGAGGUAAACACGUUAGCAGAUCAGUUCACCAAAAGACAAGAGGAAGUCAAGAACUUUUCUCAAUUUAUUGUUUAAUAGUGUUUAUAUUUUCACACUCAAAGAAAGACAGAAUGAUGAACUUUAAUGAUUUAUUUGUGCUUUUUAGCCUUUCUGCUAUUCGUUUAAUUAUGCUUAUAUCUUUGUCUCACUUGAACUGCAAGAUCAUAAUGAAACUUGUCACGCCUAAACGAACAUGAAAUUUUUUUUUAGGAAUCACAACUGUAGCUGCAUUUCACCAAGAAUGUAGUUUACACAUGUCACAACCAUAUGUAGUCAUCUAUUCUAAAUGGUAUAUUAGAGUAGGAGCUAGAAAAUCAGCACCUUAAUUGAAUUGUGCGUGGAUGAGGCUGGUCUAAAUCACCCAUUCAGUACAUCGAUAUGUAUUUCCUGUUUACCUUUACAAUUAAUUGCCAGGAACCUAAUUGGGUAGUCCUGUAGUGCGUUGUUCGUCUAUGAAGACUUUUUAGAGUAUCAUGAGUUUUUUCAUCUAAACGAACAAACUAAAAUGUCUGAUAAUGGACCCAAAAUCGCGAACCCCGCAUUACGUUGGUGGACCUCAGAUUCAACUGGCAGUAACAGAAUGAGAACGCAGUGGGCGCGAAAACAACGUCGGCCCCAAGGUUUACCCAAUAAUACUGCGUCUUGUUCCUCAUGGCAAGGAAGACCAAAUUCCCAGGACAAGGCGUUCCAAUUAACACCAAUAGCAGUCCAGAUGACCAAAUUGGCUACUACCGAAGAGCUACCAGACGUCGUGGUGGUGACGGUAAAUGAAAGAUCAGUCCAAGAUGGUAUUUACCAGGAACUGGGCCAGAAGCUGGACUUCCCUAUGGUGCUAACAAAAGACGGCAUCUGUUGGGAGCCUUGAAUACCAAACAUGGCACCAAUCCUUCAAUGCUGCAAUCGUGCUAUUCCAAGGAACAUAUGCCAAAAGGCUACGCAGAGGAGCAGAGGCGGCAGUCAAGCCUUCUGUCCAUCACGUAGUCGCAACAGUUUAAGAAUUCAACUCCAGGCAGCAGGGUCCUGCUAGAAUGGCUGGCAAUGGCGGUGAUGCUGCUCUUGCUUGCUGCUGCUUGACAGAUUGAACCAGCUAAAUGUCUGGUAAAGGCCAACAACAACAAGGCCAAACUGUCACUAAGAUUGCUGCUGAGGCUCUAAGAAGCCUGAAAACGUUGCCACUAAAGCAAAACUCGGCAGACGUGGUCCAGAACAAACCGAAAUUUGGGGACGGAACUAAUCAGACCGAACUGAUACAAACUGGCCGCAAAUUGCACUUCCAGCGCUUUCGGAAUGUCGCGCUGAUGGAAGUCACUCGAACGUGUUGACCUACACGGUGCCAAAAUUGGAUGACAAAGAUCCAAAUUAGAUCGAUUUGAAUAAGCAUGACGCAUACAAAAUCCCACCAACAGAGCCUAAAAAAAAAGAAGAAGGCUGAUGAAACAAGCCUUCAAGACAGAAGAAACAGCAAACUGUGACUUUUCCUGCUGCAGAUUUGGAUGAUUCUCCAAACAAUUGCAACAAUCCGAGCGUGCUGACUCAACAGGCCUAAACAUAAGGCAGAUGGGCUAUAUAAUUCCGUAUAGUUACUUGAAAUGAAUUCUAACUAGCACAGAGAUGUAGUAACUUAACUUAAUCAGUGUGUAACUAGGACUUAUGGAGAGCCAUGUGUAAAUAUUAGUAGUGCUAUCCCAUGAUUUAAUUAGGAGAAUGACAAAA
>cluster242.fasta:4
GAUGGUGCCUGACAGCCGGCGGCUGCCACUCGGCCUACUCAUGCGCGCCCGGCGUGGCUAACGUCCUGCCCGUUCGAUUAAGUCUGGCAAUCUCGCUACUGCCAGAAUGUGACACUUAGCAAUUAAGUUAAUAGACUAAAGCCACCUUCGAGCCAGCGGAUACGAUGAACAUGAACAAGCGGUGCCAAGAGACCUUGUGUAAAUUAUUUUAUGUGUAUCAUUAUUUUAAUAUUAAAUAAAAC
>cluster187.fasta:4
CCGCCAGGCUGAACCAGCAGUUUCCGGGUAUGCCAGCAGCCUGUGGCUGCUGAGGGGUGGGAGAAGGUCGGCGUCAAGGCUGCCACCACAGAAGGUUCACGUAAUGAAAAAAAAAGGAUGUCAAACAAAAAAAAAAACCUCCAUCUCCAUCUCAUUAUAUCUAUUCUUAAUCCUAUAUCCAUUCUCAA
>cluster185.fasta:4
AUCCCCCAGGUAACAAACCAACCAUCGAUAAUAGUUGUUCACAAACGAACAUGAAAAUUAUUCUUGCUGAUAUCACUGAGCUUUAUCACUACCAAGAGUGUGUAGAGGUACAACAGUACUUUUAAAGAACCUGCUUUGGAACAUACGAGGGCAAUUCCAUUUCAUCCUCUAGCUGAUAACAAAUUUGCAUGACUUGCUUUACACUCUCAUUUGUUCUGCUGUAGCUGCAUUUCCAAGAAUGUGUUGUAUGUACUCAACAUAACCAUAUGUAGUUGAUGACCGUCUUCACUUCUAUUCUAAAUGGUAUAUUAGAGUAGGCUAGAAAUCAGCACCUUUGAAUUGUGCGUGGAUGAGGCUGGUUCUAAUCCAUUCAGUACAUCGAUAUGGUAAUUAUACAGUUUCCUGUACAUUAAUUGCCAGGAACCUAAAUUGGGUAGUUGUAGUGCUGUUCGUCUAUGAAGACUUUGAGUAUCAUGACGUUCGUGUUGUUUAGAUUUCUAAACGAACAAACUAAAUGUCUGAUAAUGGACCCCAAAAUCAGCGAAUGCACCCCUCGUUUUGGUGGACACAGAUUCAACUGGCAGUAACCAGAAUAGAACGCAGUGGGGCGCGAUCAAAACAACGUCGGCCCAAGGUUUACCCAAUAAUACUGCGUCUGUACCGCUCAUGGCAAGGAAGACCUUAAAUUCCCUCGGACAAGGCGUUCCAAUUAACACCAAUAGCAGUCCAGAUGACCAAAUUGGCUACUCAGAGCUACCAGACGAAUCGUGGUGGUGACGGUAAAAUGAAAGAUCUCAGUCCAAGAUGGUAUCACUACCUAGGAACUGGGCAGCUGGACUUCCCUAGUGCUAACAAAGACGGCAUCAUGGCAACUGAGGAGCCUUGAAUACACCAAAAGAUCAGCACCCGCAAUCCUGCUAACAUGCUGCAAUCGUGCUUCAGGAACAACAUCAAAGGCUAUGCAGAAGGGAGCAGAGGCGGCGUCACUCUCGUUCCCAGUCGCAACAGUAAGAAAUUCAACUCCAGGCAGCAGUAGGGAUCUCCUGCUAGAAUGGCUGGCAAUGGCGGUGAUGCUGCUUUGCUCUAAAUUGAACCGUGAGAGCAAAAUGUUGGUAAAGGCCAACAACAACAAGGCCAUCUAAAUGUGCUGAGGCUUUAGAAGCCUCGGCAAACUCCAAAGCAUACAAUGUAACACAAGUUUGAGGGUCCAGAACAAACCCAAGGAAAUUUUGGGCCAGGAACUAAUCAGACAAGGAACUGAUACAAACAUUGGCCGCAAAUUGCACAAUUUGCCCCAGCGUUCAGCGUUCGGAAUGUCGCGCUGGCAUGGAAGCUCGGGAGUCCUACACAGGUGCCAUCAAAUUGGAUGACAAAGAUCCAAAUUAACAAGUCAUUUGCUGAAUAAGCAUUGACGCAUAAACACCACCAACAGAGCCUAAAAGGACAAAAAGAAGAAGGCUGAUGAAACAAGCCUUCAAGAGACAGAAGAAACAGCAAACUGUGACUCUUUCCUGCUGCAGAUUUGAUGAUUUCCAAACAAUUGCAACACCAUGAGCAGUGCUGACUCAACUCGGCCUAAACUCAUGCAGACAUAAAGGCAGAUGGGCUAUAUAAACGUUUCGCUUUCCGUUUACGAUAUAUGUAUCUGUGCAGAAUGAAUCUCGUAACAUAGCACGUAGAUGUAGUUAUUUAAUCUCACAGCAAUCUUUAAUCAGUGUAUUAGGUUGAAAGAGCCACCACUUCCGAGGCCACGAGUACGAUCGAGUGGAACAAUGCUAGGAGAGCUGCCUAUAUACCAAUGUAAAAUUAAUUUAGUAGUGCUAUCCCAUGUGAUUUUAGCUUUAGGAGAAUGACAAAAAA
>cluster181.fasta:4
UAAACUUUCUCGCAGGGUUGACUCAACACAGCCUAAUCGGACUCAUAGCAGAGAUGUAAUAAACUUCCUCCCGUUUCGAUAGUUUCUUGUGCAAAUGAAAUCACAACAAGCACAAGUGAUGGUUUAAUCCACAAUUCUUAAUCAGGAACAUGGAGACUAAAGAGCACACUCUCACGAGGCCACGCAGAGUAGAUGAGGAAUGAACAAGCUCUGGGAGACUGUAAUGGAAGAGCUAGUGUAAAUUUUAGAGUGCUCCAUGAUUUAUAUUUGAGAAUGACCACACAUAAUCUAUCAUUUAAUAUUAUCACCCUUAA
>cluster1651.fasta:4
AAUCAACUGCUUUGUCUCGCGACCAGUCCCCUUAAACUAGUUGCCACAUAGGCAAGGCAGAGCCUUAGAUUUUUCUUUCAGCAACUACCUAAACCAGGACAGUACAACCUGGCGUUCCUGGGCAUAAUAGUUCUUCAUCAGGCAUACAACUCAUGUGUAUAGUAUAAAACACUCCCCGUCUCAAUCAGACUCCACAUUGGAGGCAGGGAGGAGGAGUUUCUGCUUGGUUUUGUACCUUUCUCAACGAGUCUUCACAAUAGUGUGCUGCAUGGGAAAAAGCUCGAAAGACUUAAUGGCACAUCCACAGGAAUCUGGCCAGUCUGCAUGUCAGCAGCAGCAGCACUCUCAGCUGUCGACUCUGGCACUCUACUCCACCCGCGACUCUAAGGAAGCUGCAAGAUCCUUUGCUAGGUUCUUCUCAGCUUUUCUGGCCUUCACUUUUUUGGAUGAUGCUGAAGUCAGAUAAAAAAACAGAUGACUUUUUCUUAUAAGUAAAAACUCACUAAAAGUACACAAGCUGAUUGAGUUUGAUGUUCAAAAUAUUAAUUUUUAUGGUAUCCUUCAAAACAAUAAAAAAACACAAACCUAUUGGAAGAGAGUGGUCGGCCCAUUCACGGCAUGUGAGUCAGCACAUGUCUAAACAAAAUUGGCUUCCAGGACUGGCAUGCUGAAGGCCAGCACACUAGAAUCUAGACAGCACUCGACAUCAAGGCAAGGGAAGUCAAAUAUUACACAAGCCUUGAACUUCUUCUGCUUUGAUUCUCCAGUGUAAACUUGUUCUUUUAUGUUGAAUCUGUAGUUUUAUCCUUAUUUAUUGAAAUUGACUGCACCAUUGAACCAGUUACGUAAUUAUUUAAAUUAAAAUAUUUACUCUCUCAAAC
>cluster1645.fasta:4
AUCCCCAGGUAACAAACCAACUGUUCUCUGUAGAUCUGUUUAAACGAACAAACUAAAAUGUCUGAUAAUGGACCCCAAUCAGCGAAUGCACCCCGCAUUACGUUGACCUAGAUUCAACUGGCAGUAACCAGAAUGAAACGCAGUGGGCGAUCAAAACAACGUCGGCCCAAGGUUUACCCAAUAUCCGUGUUCACCAUUAUGGCAAGGAAGCCUUAAAUUCCCGAGGACAAGGCGUUCCAAUAACACCAAUAGUCCAGAUGACCAUGGCUACUCGAAGAGCUACCAGACGAUGUGGUGACGGUAAAUGAAAGAUCGUCCAAGAUGGUAUUAUACCAGGAACUGCCGAAGCUGGACCCUAUGGUGCUAACAAAGACGGCCAUCGGGUUGCAACUAGGCACACCAAAAGAUCUUGGCACCCGUCCUUAACAAUGCUGCAAUCGUGCUACAACUUCCAAACAAUUGCCAAAAAGGCUUUUACGCAGAAGGGAAGAGGCGGCAGUACUCCUCCUCAUCACGUAGUCGCAACAGUAAUACAGGCAGCAGUAGGAUCCUGCAGAAUGGCUGGCAAUGGCGGUGAUGCUGCUUUGCUGCUGCUGCUUGACAGAUUGAACCAGCUUGAGAGCAAAAUGCUGGUAAGGCCAACAAAGGCCAAACUGUCACUAAGAAAUUGCUGCUGAGGCUUCUAAGAAGCCUCGGCAAAACGUACUGCCACUAAAGCAAUGUAACACAAGCUUUCGGCAGACGUGGUCCAGAACAAACCGAAUUUUGGGGACCAGGAACUAACAGACAAGGAACUGAUUACAAACAUUGGCCAAAUUGCACUUGCCCCAGCGCUUCAGCGUUUCGGAAUGUCGCGCUGGCAUGGAAGUCACUCGGGAACGUGGUUGACCACGCAAUUGGAUGACAAAGAUCCAAAUAAAGAUCAAGUAUUGCUGAAUGCAUUGACGCAUACAAACACCCCAACAGAGCCUAAAAAAAAGAAGGCUGAUGAAACAAGCCCAGAGACAGAAGAAACAGCAAACUGUGACUCCUGCUGCAGAUUUGGAUGAUUUCUCCAAACAAUUGCAACACCAUGAGCAGUGCUGACCAGGCCUAAACAUGCAGACAAGGCAGAUGGGCUAUAAUUCUUCCGUUUACGAUAUAUGUACUUGUGCAGAAUGAAUUUCGUAACAUAGCACAAGAGAUGUAGUUAACUUUAUCCAUAGCAAUUUAAUCAGUGUAAGUUGAAAGAGCCACCACAUUCGCCGGAGUACGAUUGUAGUGAACAAUGCUGGGAGAGCUGCCUAUGGAAGAGCCAUGUAAAUAUUUAGUAGUGCUAUCCCAUGUGAUUUUAAUAGCUAGGAGAAUGACAAAAA
>cluster1641.fasta:4
UGAACCAGCUUGAGAGCAAAAUGUCUGGUAAAGGCCAACAACAAGGCCAAACUGUCACUAAGAAUUGCUGCUGAGGCUUCUAAGAAGCCUCGGCAAAACGUACUGCCAACAAUGUAACACAAGCUUCGGCAGACGUGGUCCAGAACAACCAAGGAAAUUUUGGGGACAGGAACUAAUCAGACAAGGAACUGAUUAAAGCAAAUUGCACUUUGCCCCAGCGCUUCAGCGUUUCGAAUGUCGCGCAUUGGCUGGAAGUCACACUGGAACGUGGUUGACCUACACAGGUGCCACAAAUUGGAUGACAAAGAUCCAAAUCAAAGAUUUUGUGAAUAAGCAUAUUGAGCAUACAAAACCCACCACAGAGCCUAAAAAAGGACAAAAGAAGAAGGCUGUGAAUCAGAAGAGAACUGAUCCUGCUUGAUUGACAAUGGUGGAUCAAGCUAAACUCAUGCAGACCAAAGGCAGAUGGGCUAUAUAAACGUCGCUUUCUUUACGAUAUAUGUCCUGUGCAGAAUGAUUCUCGUAACAAGCACAAGUAGAUGUGUUAUUAAUCUCAGCAAUUUCAGUGUGUAUGGAACUUGAAAGAGCCACCACAUUCGAGGCCACAGUACGAUCGAGUGUACAGUGAACAAUGCAAGGAGAGCCCUAUAUGGAAGAGCCCUAAUGUGUAAAAUUAAUUUAGUAGUGCUAUCCCCAUGUGAUUUUAAUAGCUUUUAGGAGAAUGACAG
>cluster1638.fasta:4
UACUUCCCAGGUAACAAACCAACCAACUUUCUGGGUUACUUAGUCUGUCUCUAAAACGAACAAAUAAAAUGUCUGAUAAUGGACCCAAAUCAGCGAAAUGCACCCGCUUAGUUUGGUGGCCCAGAUUCAACUGGCAGUAACCAGAAUGGAGACGCAGUGGGGCGCGAUCAAACAACGUCGGCCCAAGGUUUACCCAAUAAUACUGCGCUUGGUUCACCGCUCUCACUCACAGACUAAUUCCGAGGACAAGGCGUCCAAUUAACACCAAUAGCAGUCCAGAUGACCAAAUUGUACCGAAGAUACCAGACGAAUCGUGGUGGUGACGGUAAAGAAUCAGUCCAAGAUGGUAUUCUACUACCUAGGAACUGGGCCAGAAGCUGACCCUAUGGUGCUAACAAAGACGGCAUCUGUGGGAGCCUUGAAUACACCAAAAGAUCAGGCACCCGCAAUCCUGCUAACAAUGCUGCAAUCGUGCUACAACUUCCAAGGAACAUUAUUGCCAAAAGGCUUUAGCAGAAGGGAGCAGAGGCGGCAGUCAAGCCUCUCGUUCCUCAUCACGUAGUCGCAACAGUUAAGAAAUCAACCAGGCGCAGUAGGGAACUUUCCUGCUAGAAUGGCUGGCAAUGGCGGUGAUGCUGCUCUUGCUUGCUGCUGCUUGACAGAUUGAACCAGCUUGAGAGCAAAAUGUCUGGUAAAGGCCAACAACAACAAGGCCAAACUGUCACUAAGAAAUUGUGCUGAGGCUUAGAAGCUGGCAAAACGUACUGCCACUAAAGCAAUGUACACAAGCUUCGGCAGACGUGGUCCAGAACAAACCCAAGGAAAUUGGGGACCAGGAACUAAUCAGACAAGGAACUGAUUACAAACAUUGGCCGCAAUUGCCAAUUGCCCCAGCGCUUCAGCGUUCGGAAUGUCGCGCAUUGCAUGGAAGUCACACGGGAACGUGGUGACCUACACGGUGCCAUCAAAUUGGAUGACAAAGAUCCAAAUUUAAAGAUAAGUCAUUUGCUGAAUAAGCAUAUUGACGCAUACAAACCCACCAAGAGCCUAAAAAGAAAAAGAAGAAGGCUGAUGAAACUCAAGCCUAAGAAAACGGACUCUUUUCCUGCUGCAGAUUUGGAUGAUUCUCCAAACAAUUGCAACAAUCCAUGAGCAGUGCUGACUCAACUCAGGCCUAAACAAAAGGCAGAUGGGCUAUAAACGUUUCGCUUUCCGUUUACGAUAUAGUUACUGUGCAGAAUGAAUUCUCGUAACAUAGCACAAGUAGAUGUAGUUAACUUUAAUCACAUAGCAAUCUAUCAGUGUGUAUAGAGGACUUGAAAGAGCCACCAUUCACCGAGGCCACGCGGAGUACGAUCGAGUGUACAGUGAACAAUGUAGGGAGAGCUGCCUAUAUGGAAGAGCCCUAUGUAAAAUUAAUUAGUAGUGCUAUCCCAUGUGAUUUUAAUAGCUUUUAGGAGAAUGACAAAA
>cluster1634.fasta:4
GCGCGGCUGAGCCUGAAGUGCCCCUGCUCAGCGACCAACUAUCUGCUGAAGAUACGCAUCAUCCCAGCAAGGAAGAUAUACCCACGACAGUCCCGCUCAGAUGUUUCCAAACUCACAGGCUGCAAGGUCCAGAGCGAGCAUAACUUGCUGUUGAUGUUCUUGAGCUCUCAUCAAGAUUAAUAACAUUUUUGACAUUGGAGCUGAAGCACUUCUACAUGUUGGUGCUCUGCCCAGAAGGCCUUAUAUUCUUUGAGUGCUCCUGUUUUUUAACUUAGGGAAAAGUAGA
>cluster1633.fasta:4
AACCUUCCAGGUACAACAACCAUUCUUCUACGCAGAUCGUUCUCUAAACGAACAAACUAAAUGUCUGAUAAUGGACCCCAAAAUCAGCGAAUGCACCCCGCAUUACGUUUGGUGCCAGAUUCAACUGGCAGUAACCAGAAUGGAGAACGCAGUGGGGCGCGAUCAAACAGGCCCAAGGUUUACCCAAUAAUACUGCGUUUGGUUCCGCUCAUAGGCAAGGAAGACCUUAAAUUCCCUCGAGGACAAGGCGUUCCAAUUAACACCAAUAAGUCCAGAUGACCAAAUUGGCUACUACCGAAGAUACCAGACGAAUGUGGUGACGGUAAAAUGAAAGAUUCAGUCCAAGAUGGUAUUUCUACUACCUAGGAACUGGGCCAGAAGCUGGACUUCCCUAUGGUGCUAACAAAGACGGCAUCAUAGGUUGCAUGAGCUGAAUACACCAAAUUGGCACCCGCAAUCCUGCUAACAAUGCUGCAAUCGUGCUACAACUUCCAAGGAACAAUGCCAAAAGGCUUUAGCAGAAGGGAGCAGAGGGGCAGUCAAGCCUCUUUUCCAUCACGUAGUCGCAACAGUUUAAGAAAUUCAACUCCAGGCAGCAGUAGGGGAACUCCCUGCUAGAAUGGCUGGCAAUGGCGGUGAUGCGCUCUUGUUGCUGCUGCUUGACAGAUUGAACCAGCUUGAGAGCAAAAUGUCUGGUAAAGGCCAACAACAAGGCCAAACUGUCAUAAGAAUUGUGCUGAGGCUUCUAAGAAGCCGGCAAAACGUACUGCCACUAAAGCAUACAAUGUAACACAAGCUGAGACGUGCCAGAACAAACCCGAAUUGGGGACGAACUAACAGACAAGGAACUGAUACAAACAUUGCCAAAUUGCACAAUUUGCCCCUUCAGCGUUCUUCGGAAUGUCGCGCUGGCAUGGAAGUCUCGGGAACGUGUGACCUACACAGGUGCCAUCAAAUUGGAUGACAAAGAUCCAAUUUUAAAGAUCAAGUCAUUUGCUGAAUAAGCAUUGACGCAUACAAAACACCCACCAACAGAGCCUAAAAAGGAAAAGAAGAAGGCUGAUGAAACUCAAGCCACCGCAGAGACAGAAGAAACAGCAAACUGUGACUCUUUCCUGCUGCAGAUUUGGAUGAUUUUCCAAACAAUUGCAACAAUCCAUGAGCGUGCUGACUCAACUCAGGCCUAAACUCAUGCAGACCAAAGGCAGAUGUAUAAACGUUUCGCUUUCCGUUUACGAUAUAUGUUUACUUGUGCAGAAUGAAUUUCUACAGCACAAGUAGAUGUAGUUAUUAAUCCUUAGCAAUCUUUAAUCAGUGUGUAACAUUAGGGAGGACUUGAAAGAGCCACCACAUCACCGAGGCCACGCGGAGUACGAUAGUGUCAGUGAACAAUGCUAGGAGAGCUGCCUAUAUGGAAGAGCCCUAAUGUGUAAAAUUAAUUUAGUAGUGCUAUCCCAUGUGAUUUUAAUAGCUUUGGAAUGACAAAAU
>cluster1632.fasta:4
UUUGCCUUUAGCAUCAUCGGUAACAGGACUGAAAGACACACAUUUCACCAGGCUGAGUCGUAUAUGUCAGGAACAAAUGCGGAGAAGAAAAGAGCUGCCUAUGGAAGAGCCCUAAUGUAAAAUUAUUUAGUAGUGCUAUCCCAUGUGAUUUUAAUUUAGGAGAAUGACAAAAAU
>cluster1626.fasta:4
UGUGUCUGCUGGUCCAUAUGGGGCGAAGGGGAUAUGGCAUCAAAAGCCGAAUCGGAAGACCCUCAGCUCAAUGGUUUGCAUCAUGCUCCCCACCAGGCAAGAGUGUGAACCUUACGUCCCUGGAUUCAACACACUGACUCACCGCUACGCAGGUGGCGCUCCGCAAGGGAGAAUAAGUUGGGGAGAGAACUCCAGGCGGAUAGUUCCAAUGGAGCUUAAAACCUAUAUUUAUCCAAACUUCCAAC
>cluster1618.fasta:4
CCCAACACCGUCUCUCAUGAAUCUUAACUAUUCAGAAGAUACCACACAAGGUUUGAGAGGCACAGAAGAUGGCAGACCUGAGUGGGGGCCCAGCCGGCGGCUUCGCCCAAGUCAAGCGCAGUUGGAAUGCCGUGUGUGUCCGACACGGACCAAAACACACUGGGGUGGCGAGCGUAGCCAGGGCGGACCGCCCAAGCCCAUCCUCGAAACAAGGCUAUCCUGAAGGAAACCAGGCCAAACGAUAGACUACAGACAGUGGUGGAUAGAUGCCAGAUUCAGAAGAAGCACACAGUGAAACAAUAUGCAACGGCUGAUAAAUAUGCGAACUGACGUCUGACCCGCUAGCAAAGUUUCAGAGAGACGAGAGUUCUUCAGAUCACAUAAAUCAGCGAGAACUGCACAAUGGCAAAUGCUGUGCACAGAACCGAUUAACCAAGAUGUAAAAAAUGCCCAGCGCAGCGCACAAUUGACAAUCUCAAGAAACUAAUGCCAGCUAACGAAGACUGCAAAGACUGGUACAUACGUCGAAGUCGGCAAAACUGAUAAGGCCAUCAAGAACAAAGACAUUUGAUAUGGCAAAAACAACAACAGGAGAAAGAGAAGAUGGCUCGAAACAUCCCUUAAUGGUCAAAAUUCAAUGCAGUCUGACCACACUAUAGAAGAGUCUUAUUUUCGUGUUAUAUUGAUUUCAUUUUAGAGAGAUGUAAUCUUGAUCAAUGUCAUGGAUGAAGCCUAACACGUCAGUGAACUAAGUCUCUAUGAAUUGUGAAAUUUGAUAUUAUUGAUAAAUGAAGC
>cluster1615.fasta:4
AGGCGGCGUAGCUUUGCUUCUCACACUAUGCACGUUAGAAAUAACUCCAGGGCAGGGACUCCUGAGAAUCUGGCUGCGUUGCGCUUGCUUUGCUGUCUUACAAUAACCACUGAGAAAAUUAUGGAUAAGCACAACGAAACAAAAAUCUGUACUCUUAGACUGCUAACUACUCCAUAACUCUAUAACAAUUUCGACUGUCAGACAACAAGAAAUUUUGGCAGCAUCAAAAGAAUGAUUAAACUGCGAAUUGCACAAUUUGCACCUCAGCUUGAAUGUGCUGCAUGGAAGACUCGUGGAUGGUUAUCACAGUCCAUAAAUUGCAACCAAUACAAGAUCAGUCUUUGCUGAAAACAUGACCAACAAAACAUUCCCCAAAGCCAAAGCAAAAGAAAGGCAUAACAAGCUUAGAAAGAGAAGCAAGUUCUACCUGUGCAGAUUUGUGUUCAACAAUUGCAACCAGACAUUGCAAUCAGCCUAAAUCACAGCAUAGGAAUGGCAAGUGCUUUGUUGUAUAAUUACUUGUGAGAAUAAUCUCACAAGCAAAUGUUUAACUGCAACAACGGAAAUUAGAGGAUGAAACCCAUUUUCAGCCGCGGAGUGAGAAGAAAAGCUGAAGCUAUUGGAGACAAUUGAAAUUAGAGUGCUCCAUGAUUUUAUGUUCUAGAGAAUGAAAAUCCCCAUCUAUCAUCUUUAAUCCACAACCCCUACAUCCCU
>cluster1612.fasta:4
AGGAACAUGCGCCGCAAUGGGCUAAUAGUUGCUUCCUCAGAUAACAUUGCAGAAAUUCUACUACAACACAAGUGGUAACUUAAUCUCACAACAUCCAAUGUGUCAUUGAGACUGAGAGCACCACAUUCCUUGGGCCCAGAAUGAUCGAGACAGGACAUGCGGGGGCUGCCCAGCCCAUGUAAAUAAAGUGUGCUAUCCCGAUUAAAGCUCUCGGAAACAGC
>cluster1604.fasta:4
AGAGCCACCACUUCCGAGGCCACCGAGUAGAUCAGUUCUGACAUGCUAGGGAGAGCUGCCUAUAUGGAAGAGCCUAAUGUGUAAAUUAAUUUUAGUAGUGCUAUCCCAUGUGAUUUAAUAGCUUCUUAGGAGAAUGACAAAAAAU
>cluster1598.fasta:4
GGCGGUGAUGCUGCUCUUUUGCUGCUGUGACAGAUUGAACCAGCUUGAGAGCAAAAUGUCUGGUGGCCAACAACAACAAGGCCAAACUGUCAAAUUGCUGCUGAGGCUUUAAGAAGCUGAAAACGUACUGCCACUAAAGCACAAUGUAAAGCUUCGGCAGACGUGGUCCAGAACAAACCAGGAAAUUUUGGGGACAGGAACUAACAAAGGAACUGAACAAACUGGCCGCAAAUUGCACAAUUUGCCCCCAGCUUCAGCGUUCGAAUGUCGCGCAUUGGCAUGGAAGACACCUCGAACGUGGUUGACCUACACGGUGCCAUCAAUUGGAUGACAAAGAUCCAAUUUAAAAGUCAUUUUGCUGAAUAAGCAUUGACGCAUACAAAACAUUCCCACCAACAGAGCCAAGGAAAAGAAGAAGGCUGAUGAAACUGCACCGCAGAGACAGAAGAAACAGCAAACUGUGACUUUUCCUGCUGCAGAUUUGGAUGAUUUUCCAAACAAUUGCAACAAUCCGAGCAGUGCUGACUCAUCAGGCCUAAACUCAUGCAGACACAAGGCAGAUGGGCAUAUAAUUUCGCUUUUCCGUACGAUAUAGUUACUUGUGCAGAAUGAAUCUCGUAACUACAUAGCACAGAGAUGUAGUUAACUUAUCCAGCAAUCUAUCAGUGUGUAAUUAGGGAGGACUUGAAGAGCCACCACAUUUCGCCGAGUACGAUCGAGUGUCAGUGAACAAUGCUAGGGAGAGCUGCCUAUGGAAGAGCCCUAAUGUGUAAAAUUAUUUUUAGUAGUGCUAUCCCCAUGUGAUUUAAUAGCUUUAGGAGAAUGACAAAAAA
>cluster1587.fasta:4
AACUUCAAAUUAAUCAUGUGUACUCAGGAGACUAAAGAGCACCAAUUCUCUAGGCCAGGUCAGAGGUCAGAACAAUGCUGAAGAAACUGCUAUAUGGAACCUAAGUAAAUAAUUUUGAGUGCAUCAGAUUUAUAUUUGAGAAUGACAAAAAUCCCUCAUACCCACAAUCUUAUUAUCCAUAUUUAUAUCUAAA
>cluster1584.fasta:4
GAAGACACCCUCACCGCAAAGUCAUCGAGUGUCGGAACAAGAGCCUAGCCCUAAGUGUAAAUAUUGUAGUGCAUCCCCAUGAUUAUUCGGGAUGCAACUCCUCACUCAGCUCUCCUAUCAUAUCCUCCACUCCAACCUCAUCCUAAC
>cluster1567.fasta:4
GCGUGGAGCACGGAUUACGCCAAAUGACCGGCGAGCGCCACCCAUACGGCUUCUUCCCCCUCAGGUCUGCCAUGGCAUUUACCCUGUCUAGAGUCACUCUACAAUCAUCGUGUAUUCAUAAAGCUCCAUCUUGUGGCCUCUCUUUAGCUUUGGGCCACCGCUUCGGGUUGCUACGUGAGGCCAAGGAAAAAGAGGCUAAACCUGCUUUGAAUUACUUUUCUUCGUUGCUGAAGGCCAGCUGCAUAAUUGAGAUGUAUGCAAAA
>cluster1561.fasta:4
UGAGCAGGAGGAGAUUAGAGAUCAAUUUGGAAAACUAGCCAAACCAUAGCAAUAAACGAUAUUUGAUACACUCAUUCCGUGGAUACUUGGAGAAAUUCAGCUCAAUGCAUGUUGUUACAUGCAGACUGGACAGGCCUAACAAGGAAGUAAACAAGAGAUUAUCUUCUGUCACUUUUGAACUUUUAGUUAGUGAAUUCUCAACCGAGAAUAAUACUUAUUGUAAAAUUUUAAAUAAAGUCAUUCUUGGGGAAUUUUUAAACCUCCGAACAGAAGAGCAAUCUUUCAGCAAUGGUAUAGAACAAGUUGAUACUCUAAGACACCAAGACCUGAAUAUUGCUUUCUCUCUUCUUGAGAAACUAAUUAUUUAAGUCUUUGAUAUAAAUUUUAGACAAAUGUUUUAAAGUGUGACUUUAAAAGGAAUCAUCACCUUUUUGUUCCAAUCACUUAAAUUCUCAUACAAGUAAAUUUCUUUUGUGGGCAUAGCUAUCCUUCAGAACAAGCCUUCGCAAACGGAGGACAAUGUCACACACCUUGAGCUAUCAUGAAAGAGUAAUAAAAAUAUUGCGAGUUUCAAUGUUAAUACUUUCUUUGUUCUGGUUGUUUGCGUACCGAGCGCAGUGGAAUCGGCCACCAACGCUCUGUUCAGCUUAAUCUCCCCUCAGCACUAUAGGAGUGACUGGGCCUGCCCGCCCGCUAAUUGUUAGAGAGCGUUCCGUUUAGCAGAUGGUCUGUUUCUGACCAGUUCGCGCUGGCACCCAAGUGGGAUUACACAUGCCCCCGCUGCUACAGAUUUACUAACAUCAAGUUAGUUGAAGAUUGAUUCCGUGUUUUAUAGAAAAGCUGGGUAACUUCUUCGUUACUUUAAAGCACUGGUAUAUUAGAACUCACUUGCUUACAAAGAGCUUUUAAAUGAAAUUAAUGUAUAUGUGUUAACUGAAUAAAAAUUUAAAAUAAAAC
>cluster1547.fasta:4
CCCUCCCUUCGAGCGUCUCCAUGUUGUAAGAAAUGCAUUCAUUGGACAGUAAGCGAAGUGUGCGAUAAAAAACCCCGUUACAAUAUAUCGUUGAAUCAUUAGAAUCCCGAGGUAUAGUCCAUCAGACUCCAAAUGGUGGGGAAAAUUAGAUUACUCGUUGGCCAGCUCCAUGUCAGACAUCUAUGGCAAUGGGCUGAUAAAGUGGAGCAUUGUAGUGCCUACUCGGAAAGCCCAGAUACACUGGCAAAUCUUUGCCCUAGGCUGGAGGCUAGUACCAACGUCCAGUAUUUGACAAGAAAUCAAUACCGACAUCAAAUUCAACUAAAGAAGAAGUGAGACUAAGCAACAAAAGAAUGUACUCAGAUGGAAAUAAAACGCGUAUCGCUAACAAAAGAGUAAAAGUCCGUCAUUCUUGCAGAAGAAACGUAGCCAAAAAGUCUACUCAAGCUGGAUAAACAAUUUCGAGAGAUAAGAAAAUAGAAGCUAAAAACCCUUAAAUAAUCCAUUAACUCUCAC
>cluster1543.fasta:4
UUUUGAUUUCUAAACGAACAAACUAAAUGUCUGAUAAUGGACCCCAAAUCAGCGAAUGCACCCCGCAUUACGUUUGGUGGACCUCAGAUUCAACUGGCAGUAACCAGAAUGAGAACGCAGUGGGGCGCGAUCAAAACAACGGCCCAAGGUUUACCCAAUAAUACUGCGUCUUGGUUCACCGCUCACUCAACAUGGCAAGGAAGACCUUAAAUUCCCUCGAGGACAGAAACAUAGCAGUCCAGAUGACCAAAUUGGCUACGAAGAGCUACCAGACGAAUUCGUGGUGGUGACGGUAAAUGAAAGAUUCAGUCCAAGAUGGUAUUUUACAGGAACUGGGCAGAAGCUGGACUUCCCUAUGGUGCUAUAAAGACGGCAUCAUAUGGGUUGCAACUGAGGGAGCCUUGAAUACACCAAAAGAUCACUGGCACCGCAAUCCUAACAAUGCUGCAAUCGUAUCGGAACAACAUUGCCAAAGGCUUUCAGAAGGAGGGGCGUCAAGCCUUCUCGUUCCUCAUCACGUAGUCGCAACAGUUUAAGAAUUAACGCAGAGGAUUCCUGCUAGAAUGGCUGGCAAUGGCGGUGAUGCUGCCUUGCUUUGCUGCUGCUUGACAGAUUGAACCAGCUUGAGAGCAAAAUGUCUGGUAAAGGCCAACAACAACAAGGCCAAACUGUCAAGAAUUUGUGCGAGGCUUAACGGCAAAACGUACUGCCACUCAAUGUACACAGCUUCGCAGACGUGGUCCAGAACAAACCCAAGGAAUUUGGGGCAGGAACUAAUCAGACAAGGAACUGAUUACAAACUGGCCGCAAAUUGCACUUGCCCCGCGCUUCAGCGUUUCGGAAUGUCGCCUUGGCAUGGAAGUCACACGGGAACGUGGUGACCUACACGGUGCCAUAAUGGAUGACAAAGAUCCAAAUUAAAGAUCAAGUCAUUUGCUGAAUAAGCAUUGACGCAUACAAACAUUCCCACCAACAGAGCCUAAAGGACAAAAGAAGAAGGCUGAUGAAACUCAAGCCCGCAGAGACAGAAGAAACAGCAAACUGUGACUCUUUCUGCUGCAGAUUUGGAUGAUUUCCAAACAAUUGCAACAAUCCGAGCAGUGCUGACUCUAGGCCUAAAUGCAGACAUAAGGCAGAUGGGCUAUAUAAACGUUCGCUUUCCGUUUACGAUAUAGUUACUUGUGCAGAUGAAUUCUCGUAUGCACAAGUAGAUGAGUUAACUUUAAUCUCACAUAGCAAUCUUUAAUCAGUGUAUUAGGGAGGACUUGAAAGAGCCACCACAUUUCGAGGCCACGCGAGUACGAUCGAGUGUCGUGACAAUGCUAGAGCUGCCUAUAUGGAAGAGCCUAAUGUGUAAAUAUUUUAGUAGUGCUAUCCCAUGAUUUUAAUAGCUUAGGAGAAUGACAAAA
>cluster1535.fasta:4
UCACGAUAAGCCAAUCACAAACACAAGUGAUUACUUCCUUCAACAAGCCUAGGAGUAAAAAAAGACUAGCAAACCGCCAUUACCAACUCCACUCGCAAUAGUUUGGGGCCUGCUGACAUUAACGCGGUACCACGUGCAAAGUACAAACCUUGUCAAUGGGACCAUGCAUCACAGUAAUGUACUUUCAACAGUAAAGCUGCUGAGAGACAGACAAAUAUAGGGGACCUGCGAGCUUCUUUACAAAACUAAACACAAACUCAAGUCUUUAUAACCCCAGCCUGUCUAAAUUUGUGUGC
>cluster1534.fasta:4
GAAAGAGCAGAACUAGUUCUCGGUGGAAUAUGGUGGUGCUGUUGAAUCUUUGGGCCGAACGACUAAGACUGCUAUAUGUCCUGAAUAAGCGUAGGAGAAUUGGGACGAAGGAUAGAAGCUCCUCCAGAACAGUGAGCCGUUCUAAAAGUGUGCUGGAGGGAAGACAUGUAAAACUGAACUUGAAAUUGCGAUUUCAAGUUUGUGAUUUUGCCACAUAUGGUUACAGAAACUGAUAGGGGUAUUGUAGACGGUAAUGGGCUUAUUAAAGUUGUCUGUGUAUUUAACCAAGGUAAGUUUUACACAAAUAACAUGCCCCCCCACCAAAUCUAUUCGAAGAGAGAUAGAUAAAAUGGACACUGUCCCAGUACAAUGUCUUUUAAGAAUCUAACCGCUGCUAUUAUUAUUCUAUUUUUCUUCUUGUCACGGGCUGUCAAGUCGGCUAUAUUAGCUCUCACCCAACUUUUCUUCCUCUGAUUUUGCACGAACGCAUUGUCCUUCUCUCUCUCAAAACAACAUUGUAUCCAACAACAUAAAGAGUUUUUUUAAAGA
>cluster1533.fasta:4
GGGCCACAUCAUCCAACUGAGAGACGGAAACUUGGCAUGACACAGCGCAUCAAGACCAGAGUACCCGGAGGCGGGUAAAUCGUGUGUUUAUUCCGUCAACUCGACAACCCAGCUAUUGGAAGUUUAUAGGCUUCUCAAGAGACCAGACUCGCAUGUCACGCAAUGUGGACUUGGUAGUAGCAGGGAAUGCUGCAAUAAAAUUGGCUGCUCUGUGUGGUCCACACAAGUUAAGAAAAGAACUCCAAAGCAUCGUGGCCAAAUUCCACAGAAGCUGAGAAGAGAUUGGGUGUGGGGCCGUUACAAGUGCUUGAAGCCACUGGGAGUCUAAUGUGAUUUAAAGC
>cluster1532.fasta:4
GUAGAGCAAAAUGUCUGAAGGCCAACAACAACAGGCCAAACUGUAUAUUGAGGCUUUAAGAAGCAAACGAUGCCACUAAAGCAUAAACAUGCAGACGUGGUCCAGAACAAACCCAGGAAAUUGGACUAGCAAGGAACUGAUUACAAACAUUGCCGCAAAUUGCACAAUUUGCCCCAGCGCUUCAGCGUUUUCGGAAUUCGCGCAUUGGCAUGGAAGUCACUCGGGAACGUGUGACCUACACAGUGCCAUCAAAUUGGAUGACAAGAUCCAAAUUAAAGAUCAUGCUGAAUAAGCAUUGACGCAUACAAAACAACCUCCACCCAGAGCCAAAAGAAAAGAAGAAGGCUGAUGAAACUCACCAGCAGAAGAAACAGCAAACUGUGACUCUCCUGCUGCAGAUUUGGAUGAUUCCAAACAAUUGCAACAACAUGAGCAGUGUGACUCAACUCAGGCCUAAACAAACAGAGUAUAUAAACGUUUCGCUUCUCGUUUACGAUAUAUAGUCUACUUGUCAGAAUGAAUUCUCGUAACAGAUGUAGUUAACUUUAUCCAUAGCAAUUAUCAGUGUGUAACAUUAGGGAAAAGAGCCACAUUCAAGCAGUACGAUAGUGUACAGUGAACAAUGCUGGAUGCCUAUAUGGAACCUAAUGUGUAAAAUUAAUUUAGUAGUGUAUCCCCAUGUGAUUUAUCCGGAGAAUGACAAA
>cluster1528.fasta:4
CAUUUUUUUAAAACACAAGGAAAUAUUGCCAAAAGGCUAGAGAAGGAGCAGAGGCGGCAGUCAAGCCUCUUCCAUCACGUAGUCGCAACAGUUUAAGAAUUCAUCCAGGCAGCAGUAGGUCCUGCUAGAAUGUGGCAAUGGCGGUGAUGCUGCUCUUGCUGCUGCUGCUGCAGAUUGAACGUUGAGAAUGUCUGGUAAAGGCCAACAACAACAAGGCCAAACUGUCAUAAGAAAUUGUGCUGAGGCUUAAGAAGCGGCAAAACGACUGCCACUAAAGCAUCAAUGUAACACAAGCUUUCGGCAGACGUGGUCCAGAACAAACCCAAGGAAAUUGGGACCAGGAACUAAUCAGACAAGGAACUGAUUACAAAUGCCGCAAAUUGCACAAUUUGCCCCAGCGUUCAGCGUUUCGGAACGCGACACGGAACGUGGUGACCUACACAGGUGCCAUCAAAUUGGAUGACAAAGAUCCAAAUAAUCAAGUCAUUUUGCUGAAUAAGCAUAUUGACGCAUACAAAACUCCAACAGAGCCUAAAAGGACAAAAAGAAGGCUGAUGAACAAGCCAGAGACAGAAGAAACAGCAAACUGUGACUUUUUCCUGCUGCAGAUUUGGAUGAUUUCCAAACAAUUGCAACAAUCGCAGUGCUGACUCAACUCAGGCCUAAACUCAUGCAGACCAGGCAGAUGGGCUAUAAUUUUCCGUUUACGAUAUGUAUCUUGUGCAGAAUGAAUUCUCGUAACUACAUAACAAGUAGAUGUAGUUAUUUAAUCCUAGCAAUUUUAUCAGUGUAAUGGGAGGACUUGAAAGAGCCACCACUCACCGAGGCCACCGGAGUACGAUGAGUGUUGAACAAUGCUAGGGAGAGCUGCCUAUAUGGAAGAGCCCUUUGAAAUAUUUUAGUGUGCAUCCCCAUGUGAUUUAAUAGCUUUAGGAGAAUGACAC
>cluster1525.fasta:4
ACAGUGGCGGGGACAGGACGUUAGGUUUGGCAAAGGUUGGAGUUGAAAUUGUGAGGUUGUAAACAUCCUAAAAAGGAAAACAAGCUCGCGGAGCAGUUUUAGGUGGCAAGUGGUUUAGGUAAGGAGAUGUGAGGUUGUAGAGAGUGCUAUAAGAUAAUAGUUUGGAAGAAGC
>cluster1522.fasta:4
GCUGAGGCUUAAGAAGCAUGGCAAAACGUUGCCACUAAAGCACAAUGUAACACAAGCUUCGAGACGUGGUCCAGAACAAACCCAAGGAAAUUUGGGACCAGGAACUAAUCAGACAAGGAACUGAUCAAACAUUGCCGCAAAUUGCCUUGCCCCAGCGUUCAGCGUUCUUCGGAAUGUCGCGCAUUGGCAUGAACACAUGGAACGUGGUUGACCUACACAGGUGCCAUCAAUUGGAUGACAAAGAUCAAUUCAAAGAUCAAGUCUUUGAAUAAGCAUAUUGACGCAUACAAAAACCCACCAACAGAGCCACAAAAGAAGAAGGCUGAUGAAACACCGCAGAGACAGAAGAAACAGCAAACUGUGACUUUUUCCUGCUGCAGAUUUGGAUGAUUUCCAAACAAUUGCAACCAUGAGCAGUGCUGACUCAACUCAGGCCUAAACUCAUGCAGACACAAGGCAGAUGGGCUAUAUAAACGUUCGUUUUCCGUUUACGAUAUAUAUCUUGUGCAGAAUGAAUUCUCGUAACAAACACAGUAGAUGUAGUUAACUUUAAUCUCAAGCAAUUUUUAAUCAGUGUAACAUUAGGAGGACUUGAAAGAGCCACUUCUCAGGCCCGAGUACGAUCGAGUGUACAGUGAUGGGAGAGCUGCUUUUUUUUUUUUUUUUUUUUUUUUUUUUUUUGAGAGAAUAUAUACAUCCCAUAUUUCCCAUUUACCAUCCCACCCUAUCCAC
>cluster1504.fasta:4
AAGAGCUACCAGACGAAUGGUGGUGACGGUAAAAUGAAAGAUUCAGUCCAAGAUGGUAUACAUAAGGAACUGGGCCAGAAGCUGGACUUCCCUAUGGUGCUAACAAAGACGGCAUGCGAGGAGCCUGAAUACACCAAAGAUAUGGCACCCACAACAAUGCUGCAAUGUGCUACAACUUCCAAGGAAAAAGGCUUUACGCAGAAGGGAGCAGAGGCGGCGUCAAGCCUCUCUCGUUCCUCAUACGUAGUCGCAAGUUUAAGAAAUUUCAACCAGGCAGCAGUAGGGGAACUUCUGCUGAAUGGCUGGCAAUGGCGGUGAUGCUGCUUGCUUUUGUGCUUGACAGAUUGAACCAGCUGAGAAUCUGGUAAAGGCCAACAACAACAAGGCCAAACUGUCACUAAGAAAUCUGCUGAGGCUUCUAAGAAGCCUGGCAAAAACGACUGCCACUAAAGCAUAUGUAACACAAGCUUGCAGACGUGGUCCAGACAAACCCAAGGAAAUUUUGGGCAGGAACUAAGGAACUGAUUACAAACAUGCGCAAAUUGCUGUUUGCCCCAGCGUUCAGCGUUCGGAAUGUCGCGCAUUGGCGAGACACUGGGAUGGUUGACCUACACAGGUGCCAUAAAUUGGAUGACAAAGACAAAGAUAGUUUUGAAUGCAUUGACGCAUACAAAACCCAAAGACAAAAAGGACAAAAGAAGAAGGCUGAAAAGCAGAGACAGAAGAACAGCAAACUGUGACUUUUCCUGCUGCAGAUUUGGAUGAUUUCCAAACAAUUGCAACAAUCCAUGAGCAGUGCUGACUCAACCAGGCCUAAACUCAUGCAGACCACAAGGCAGAUGGGCUAUAAACGUUCUUUCCGUUACGAUAUCUUGUGCAGAAUCUCGUAACUAGCACAAGUAGAUGUAGUUAUAACAGCAAUCUUUAAUCGUGUGUAACUGGGAGGACUUGAAAGAGCCACCACUCACCGAGGCCACAGUACGAUCGAGUGUACAGUGAACAAUGCUGGAGUGCCUAUAUGGAAGAGCCCUAAUGUGUAAAUUAAUUUAGUAGUGCUAUCCCUUUAAUAGCUUAGAAACAGC
>cluster1487.fasta:4
UCACCCUGCUGCAGAUUUGGAUGAUUUCCAAAAUUGCCCAUGAGCAGUGCUGACUCAACUCAGAAACUCAUGCAGACCACAAGGCAGAUGGGCUAUAAACGUUCGCUCCGUUUAGUAUAUAGUAUGUGCAGAAUGAAUUCGUAACUACAUGCACAAGUAGAUGUGUUAACUUUCAUUUUAAUCAGUGUGUAUAUUAGGACUUGAAAGAGCCACCACAUUUCCGAGGCCCGGAGUACGAUAGUGUACAGUGAACAAUGCUGGAGAGCUGCCUAUAUGGAAGAGCCUAAUGUGUAAAAUUAAUUUAGUAGUGCUAUCCCCGUGAUUUUAAUAGCUUCUAGGAGAAUGACA
>cluster1475.fasta:4
UGCCAUCUUCUGGCCAACUCAAAAUCAUUCGUAAUCAACCCUUGGGCCCUCGAAAUUAGAAUAACACCAACCAAACUCCUGCAAAACAAUAGAACAUGACUGCAUGUUCCUCAGCACCCCCUGACAUACACACCGUUCAUACCCACAAAAUGAAAUUGAAACAUAUCUCUACUUACAUUCCGCAUAAAUUUAUUUAUUAAAAU
>cluster1471.fasta:4
GACUGAAAUACACUUCCGAGCACGAGUGUGAGUACAGAACAUCAGGGAGCUGCUAUGGAAGGCUAUGUUAAAUUAUUUAUGUGCUUCCUUUUUUAAUUUCUUAGGAGAAUGACAUCCCUACCAUCACCCAAUAUAUACUUUUCUCAUUAUAUCCACGAAGCACCAUUUAAU
>cluster1470.fasta:4
CCGAUGCGCGAGGCGAGCUGGCUCCCUCACCGUAACCGCUGGCAGAAGGUUGGGGAUGAAAUGCAAGCUGAGCCCUUCAUGCGCACUGGAAUUCGGAAGUGCCAUUGACAAAAGUCAUUGUCCCAACGCUAGGCAUGAUCAAGGGAGCUUGCUGAAUGAACCAGGUGAUAACGAAACUAGGAUGGGUACUUGUAAUGGAACCGUAAAGUGUGUGCAUUGUGUAUUAGGAAUGAAAGUUAGGCCAGUAUCGAGAGCUCAUGAAGAAAUGUAAAUUUUGCCACAAAAU
>cluster1468.fasta:4
AUAUCCCAGGUACAACAUACAAUUAUCUCUGUAGAUUCUCAAAGAAAAUAAAGUUGAUAUGGACCAAAUCAAAUACCCCAUUAUUGUGACCAAAUCACGGAGUACAGAAUGAGACAGUGGGCAAAAAGGCCUAGGUUUAAUAAACUCGUGGUACGCUUUCAUCUCGAAGAUUAAUUCCCGGACAAGCUCAUUACAAAAAUCCAUGAAAAUUGGUACUCGGCAAGAAUUUGUGUGACAAAGAAAGUUCGUCCAAAGACUUUCAACUGCUCAGAUGCUUCCUAUGGUCUAAAAAAGCGAUUUGGGUUGAUAAGGGUUAUACCAAAAAUCACUUGGACCGAAUAAAAUCUGAAUGUGUAACUCCAGGAAACAUCAAAGGCUCAUUAUGGAAGGACAGAGCGAGCCCUCUCACACUAUCAACAGUUAGAUUCAACUCAGCAGGGAAUUUCCGAAUGUGGAGGGUAUCUGCUUGCUUUCUUGUCAGAUUAAAGUGACAAAUGUAGGCAACAAAAAAAUCACUAGAAUCUUACUUUAGAACUCGGAACCACUGCCACUAAAGAUGGACAAAUCAUGGUAAACAAACAGAAUUGGACAAGGAACUAACAGCAGUAUCAACUGGCAUUGCACAAUUCCCCCUUAGUUUAGUCCAUUGGAGAAGUACCGGGACGUGUUCCUACACAGUGCCAUCAAAUUAUGACAAGAUCAAUAAAAUAACUUUGUGAAAAGCAUACUACAAAACAUUCACAAACCAAACAAAAGAGCUUGAAUCAUACAGGACAGAGAAACAAAGUGACUCUUUCACCUCAAGAUUUGGUGAUUUCACAAUGCAAAAUAAAGUGCUGACUCAACUCAGGCUAACAUACACUACAUGGCAUUAAAGUUUUCUUCGUCAUGUGGUUAGCAGAUGCUCAAUAUAGCAAAGAUGUAAUUGUUACAAUCAAUUUUUAUCAGGUGUAACAUAUGGACUUAAAGCCACUUCACAGGCACAACUUGGUACAUGAAUCAGGAGAGUGAUUGGAGCUAAUGUAAAUUAAUUUAUCUAUCCAGAUUAAUAGUUUCUAGAUUGACAAAGACAUCUCCUCCCACAUAACCUAAUUUUUUAUCUACCACAGCUCCCAAAUAAAAAAA
>cluster1456.fasta:4
AAAGGACAGAAGAAGGCUGAUGAAACUCACAGAGACAGAAGAAACAGCAAUGACUCUUCGUGCAGAUUGAUGAUUUCCAAACAAUAAAUCCAUGAAGUGCUGACUAUAGGCCUAAUCAUGCAGACAAAGGCAGAUGGAAACGUUUCGCUUUCCGUUACGAUAUGGUCUACUUGUGCAGAAUGAAUCGUAACGCACAAGUAGAUGUGUUAACUUUUUAGCAAUUAUCAGUGUGUAUGGAGGACUUGAAAGAGCCACCACUUUGAGGCCACGCGGAGUACGAUCGAGCUGAACAAUGAGGGAGCUGCUAUGGAAGAGCCUAAUGUGUAAAAUUAUUAGUGCUAUCCCAUGUGAUUUUAAUAGCUUCUAGGAGAAUGAAAAAAU
>cluster1453.fasta:4
CAAACAUGAUCAAGUUUUCGGCAAGGUGGCCCUUCCUCUUUUGCCAACUGACCCCUCACCAAUGAGUUUUGUAUGGAAUUGAUGACAGGCCGUGGAAGUUCCAUGGGAAAACAAUCUACGGCUUCAUCCAGAGCUAUUUCCCACCUUGUAACUCUGUGCUUUGACAUAAAAAAAUCUCAUUACCUCACCCUUCGUUUUAUCUCAUUUUACUAUCCUCAUCUCUAUUCUCUAAU
>cluster1446.fasta:4
GAGAGUUCCAAAGAAUCGGCUGGCAGACUGCACAGCUGAGCCCUUGCUCGCGCGGGAACAGAUUUCGAGGGACCUUUGUGUUACAAAGAUUGAUUCUGCUUCGUUUAAUCAAUAUAUAUAAUGUACAAGAAAAAUUUCAACAAUGAAGAGGACAUAGUCGUGGAGCAGAAAAUGGAAUAUCACACAAAUAAAAUAGAGAACCACAGGCCAAGUUACGCGUUUCCGAAACUUAAUGAGCAUCAUUACUUAAGAAGUCUAGAAUUCAAGCUGACCUGUUUGGUGCUAUAGGACCUGUAAAAAAAUCACUCGCAUGAAUGCAGAGAGAGGGCCUCAGAAGAGGACUAGAGCUGGUGCUGCUGUUGAGAUACCAAACAGCCAGAAAUUGGUCACAAGGAUGGACAGAUGAGGAUGAUUAUUGAACCAGAGUCUUUUCUAUAUGUGAUUGAUUUACAUCAAACACACAGUGGACUCAUAGAAACAAAAGAUGGGCUACUUUUAUGUCUACUCUGUGAAUGAUUAAAGUACUUUAUAAUGAUACAUAACUUAUAUUCUAAAAU
>cluster1440.fasta:4
GACGUGGUCCAGAACAAACCCAAGGAAAUUUGGGGACCAGGACUAAUCAGACAAGGAACUGAUAAACAUUGGCCGCAAAUUGCACUUUGCCCCAGCGCUUCAGCGUUCGGAAUGUCGCGCAUUGGCUGGAAGUCACACCCGGGAACGUGGUUGACCUAGUAGAUGUAGUUAACUUUAAUCCUAGCAAUUUUAAUCAGUGUGUAACAUAGGGAGGACUUGAAAGAGCCACCCUUCGAGGCCACCGGAGUACGAUCGAGUGUCAGUGAACAAUGCUAGGAUAUGGAAGAGCCCUAAUGUGUAAAUAUUUAGUAGUGCUAUCCCCAUGUGAUUUAAUAGCUUUUAGGAGAAUGACAAAACCCCACCCCUACACAUCCCUUAUCUAUCCAUACCACAUCCCCCUCACCUA
>cluster1437.fasta:4
ACGCGGCGUGCAGGGUCGUGGUGGGGAGGAGGGAGAACUCCACUAACUCCCCAGCUGGACAAAUGAGACUGUCAAAAAAAUAGGGAAUGCCAAUCACUUUACACGUGCAUAUAGCUAUGCUAUGACCAUUGGAUUCGGCUAAUGGCUCGGGAUGGGUAACAUGACUUACUCAGUAGUGUAGAAUGCAGGGGCCUUUGGAAGCCUUGAAAUCCUACAUCCUUAUAACCCACACUCAAAAC
>cluster1419.fasta:4
CCUUACGUUGGCCAGAUUCAUGGCAGUACAAUGGAGAACGCAGUGGGGCGCGAUCAAACAACGUCGGCCCCAAGGUUUACCCAAUAAUUGCGUCUGUUCCACAACAUGGCAAGGAAGACCUUAAAUUCCCUCGAGGACAAGGCGUUCCAAUUAACACCAAUAGCAGUCCAGAUGACCAAAUUGGCUACCGAAGAGCUACCAGACGAAUUCGUGGUGGUGACGGUAAAUGAAAGAUCAGUCCAAGAUGUAUUUCUACUACCAGGAACUGGGCCAGAAGCUGGACUUCCCUAUGGUGCUAACAAAGACGGCAUAUGGAACUGAGGAGCCUUGAAUACACCAAAUUGGCACCCGCAAUCCUGCUACAAUGCUGCAAUCGUGCUACAACUUCCUCAAGGAAUUUGCCAAAAGGCUAUGCAGAAGGAGCAGAGGCGGCAGUCAAGCCUCUCUCGUUCCUCAUCACGGUCGCAACAGUUUAAGAAAUUCAACUCCAGGCGCAGUAGGGAUUCUGCUAGAAUGGCUGGCAAUGGCGGUGAUGUGCUCUUGCUGUGUGUUGACAGAUUACAGCUUGAGAAAAAUGUGAGGCCAACAAACAAGGCCAAACUGUCACUAAGAAUGUGCUGAGGCUUCUAAGAAGCUGGCAAAACGUACUGCCACUAAAGCAUAUGUAACACAUUUCAGCAGACGUGGUCCAGAAAACCCAGGAAAUUUUGGGGACCAGGAACUAAUCAGACGGAACUGAUUGGCCGCAAAUUGCUGUUUGCCCAGCGUAUUUCGGAAUGUCGCGCUGGCAUGGAAGUCCGGAACGUGGUUGACCUACACAGGUGCCAUCAAAUUGGAUGACAAAGAUCCAAAUUAGAUCAAGUCAUUUGCUGAAUAAGCAUUUGACGUACAAACACCCACCACAGAGCCAAAAAAAGAAGGCUGAUGAAACUAGCCUCAGAGAGAAACAAUGACUUUUCCUGCUGCAGAUUUGGAUGAUUUCCAAACAAUUGCAACAAUCAAGUGCUGACUCAACUCGGCCUAAAUAAGACAAGGCAGAUGGGCUAUAUAAACUUUCGCUUUCCGUUUACGAUAUAGUAUCUUGUGCAGAAUGAAUUUCGUAACUUGCACAAGUAGAUGUAGUUAUUUUAAUCCAUAGCAAUUUUAAUUCAGUGUGUAACUUAGGGAGGACUUGAAAGAGCCACCACAUUUUAGGCCACAAGAGUACGAUCGAGUGUACAGUGAACAAUGCUGGAGAGCUGCCUUAUAGCCUAAUGUGUAAAAUUAAUUUAGUAGUGCUAUCCCCGUGAUUAUAGCUUUAGGAGAAUGACAG
>cluster1413.fasta:4
CACAAUUUGCUUGCUGAGGGCGUAAUCACGUUAUCAGUUGCCAAUCAGUUUCACCUAAACUGUUCAUCAGACAAGAGGAAGUCAAGAACUUUACUCAAUUUUAUUGUGGCAAUAGUGUUUAUCUCUCACAGAAAGACAGAAUGAUUGAACUUUCAUUAAUUGACUUCUAUUGUGUUUUAGCCUUCUGCUAUUCCUUGUUUUAUGCUUAUUAUCUUUGGUUCACUUGAACUGCAAGAUAUAAUGAAACUUGUCACGCCUAAACGAACAUGAAAUUUCUUGUUUUCUUAGGAAUCAACUGUAGCUGCUACCAAGAAUGUAGUUUACAGUAUGUACUCAACAUCAACCAUAUGUAGUUGAUGACCCGUGUCCUAUUCACUUCUAUUUAAAUGGUAUAUUAGAGUAGGAGCUAGAAAAUCAGCACCUUUAAUUGAAUUGUGCGUGGAUGAGGCUGGUUCUAAAUCACCCAUUCAGUACAUGUAUGGUAAUUAUACAGUUUCCUGCUUUACAAUUAAUUGCCAGGAACCAAAUUGGGUAGUCUGUAGUGCGUUGUUCGUUCUAUGAAGACUUUUUAGAGUAUCAUGAGUCGUGUUGUUUUAGAUUUCAUCUAAACGAACAAACUAAAAUGUCUGAUAAUGGACCCAAAAUCAGCGAAAUGCACCCAUUACGUUGGUGGACCCCAGAUUCAACUGGCAGUAACCAGAAUAGAACGCAGUGGGCGCGAUCAAACAACGCGGCCCCAAGGUUUACCCAAUAAUACUGCGUCUGGUCCCACAUUGCAAGAAGACCUUAAAUUCCCAGGACAAGGCGUUCCAAUUAACACCAAUAGCAGUCCAGAUGACCAAAUUCUACCGAAGAGCUACCAGACGAAUCGUGGUGGUGACGGUAAAAUGAAAGAUUCAGUCCAAGAUGGUAUUCACACCUAGGAACUGGCCAGAAGCUGGACUUCCCUAUGGUGCUAACAAAGACGGCAUCAUAUGGUUGCAACUGAGGAGCCUUGAAUACACCAAAAGAUCAUGGCACCCGCAAUCCUGCUAACAAUGUGCAAUCGGCUACAACUUCCUCAAGGAACAACAUUGCCAAAAGGCUUUACGCAGAAGGAGCAGAGGCGGUGCCUCUCUCACGUAGUCGCAACAGUUUAAGAAAUUACAGGCAGCAGUAGGGGAACUUCCCUGCUAGAAUGGCAAUGGCGGUGAUGCUGCUUGCUUUGCUGCUGCUUGACAGAUUGAACCAGCUAGAGCAAAAUGGUAAAGGCCAACAACAACAAGGCCAAACUGUUAAAAUUGUGCUGGCUAAGAAGCCUGGAAACGUCCAACAAUGUAACACAAGCUUCGGCAGACGUGGUCCAGAACAAACCAAGGAAAUUUGGGGACCAGGAUAACAGACAAGGAACUGAUACAAACAUUGGCCGCAAAUUGCCUUUGCCCCGCGCUCAGCGUUUUCGAAUGUCGCGCAUUGGCAUGGAAGCACAAGGAACGUGGUUGACCUACACAGGUGCCAUCAAAUUGGAUGACAAAGAUCCAAAUUUUAAAAAGAUUUGCUGAAUAAGCAUUGACGCAAACCCACCAACAGAGCCUAAAAAGGACAAAAGAAGAAGGCUGAUGAAACUCGCUCAGAGACAGAAGAAACAGCAAACUGUGACUCUUCCUGCUGCAGAUUUGGAUGAUUCUCCAAACAAUUGCAACAAUCCAUGAGCAGUGCUGACUCAACUCAGGCCUAAACUCAUGCAGACCACAAGGCAGAUGGGCUAUAUAAACGUUCGCUUUCCGUUUUAUAGUCUACUUGUGCAGAAUGAAUUCUCGUAAGCACAAGUAGAUGUAGUUAACUUACAUAGCAUUUAAUCAGUGUGUAACAUUAGGGAGGACUUGAAAGAGCCAUCACCGAGGCCGCGGAGUACGAUCGAGUGUACAGUGAACAAUGCUGAGAGCUGCCUAUAGAAGAGCCCUAAUGUGUAAAAUUAAUUUAGUAGUGCUAUCCCCAUGUUUACUUAGGAGAAUGACAAA
>cluster1399.fasta:4
GGCUGGACCGUCACAUUGGAGGCGCCUCUACAGGAAGUUUUACUAAAUUUUAACUACUUGGUUGCUGGAAAAAAGGAAGAAACAACAAUUGAGCCACGAUGUCAAUGUAUUGAUAAAGAUCAAAGUGAGGAAAUGGACUGGUCAAAGAGGUGGCUUGAUUGAUUGAAUGCUUGCAAAGCAGCUGCCUUAAUGCGCAAUCUGAUGGUUGAACCGAACAAGCAUUGCACAAGAUUGUCAGAACAAAAAGAAUGACGACUUAGCUUCGAUCCAUGAUGUUCCUCCAUAAAUAAGUUUUGAUAGAUUUUCAAAAGACAAAGACUGUGCUUUUCACUCUACAACUGAGAUAAUCAGCUAAAAUGUAUACUUUGUUGUGGUACAAAGCGUGUGAUUUAAUAAAAUUUUCAGUAUGGAAUUGUUUACCAACUGAGUGCUGUAUUGAAGCUAUUAAACAUUGUUUAAC
>cluster1393.fasta:4
CCUGCUGCAGAUUUGAUGAUUUCCAAACAAUUGCAACACCAUGAGCAGUGCUGACUCAACCAGCAAACAUGCAGACAAAGGCAGAUGGGCUAUAUAAACGUUUUCGCUUUCUACGAUAUAGUACAUUACUUGUGCAGAAUGAAUCAACAUAGCACAAGUAGAUGUAGUUAACUUCCAUAGCAAUUUAAUCAGUGUGUAAUAGGAGGACUUGAAAAGCUUUGCGAGUACGAUUGUGUACAGUGAACAAUGUAGGAGAGCUGCUAUGAAGAGCCCUAAUGUGUAAAAUUAAUUUUAGUAGUGCUAUCCCAUAUUUAAUAGCUUAGAACAA
>cluster1392.fasta:4
GCGUAGAGGCGAGGGAGGCUUGGUGCUAAUCCGUCAACCAUACACGCCAUGGCAAAGCAUCUCGAGGUAAGACUAAUUACAAGGUGUGAAGACCCUCAUCACAUGGCUACAGAAUCGGUAAAGCCUACACGCCAAGCUUUUUGUGUGUUGCAUCCACUGUGAUGAGCCUAUGGUCAAUGUGAGCCUUGUCUGACAGAUCAACCUAAUAAGGUUGAUGACACAGAAAAAGAAUGGGUAGCCUAUGAAAAUUGCAAGAGGGACCGUAAUGGUGGUUGGUGUGAGUUGGACAUGGAAAGACUCAGCCAGGAUGUUCAACUCAAAUGCAAUGAAUAAUCUCGGUACUAUCCCCCUCUCACAUCCCAAUUAUACUCACAUCACACUCCACCUCAACACA
>cluster1391.fasta:4
UCUUCAGGGUUACUAUAGCAGAGAUAUUUAAUUAUUAUGAGGACUUUAAAGUUUCCAUUUGGAAUCUUAAUAAACCUCAUAAUUAAAAAUUUAUAAGUCACUAACUGAGAAUAAUCUCAAUAGAUGAGAGCAACCAAUGGAGAUUGAUUAAACGAACAUGAAAAUUAUUCUUGGCACUGAUACCUUCUGUGAGCUUUAUCACUACCAGUAGAGGUACAACAGUACUAAAUGCUUGGAAACGAGGAUCAUUCACGCUGAUAACAAAUUUGCACUGACUUGCUUAGCACUCAAUUCUUUUUCCUGAGAAACCUCGAGCCAGAUGUUUCACCUAAACUGAUAUCAGACAGAGGAAGUCAAGAACUUUACUUCAUUUUAUUGUUGGAAUAGUGUUUAUAUCCCAAAAAAAUGAUAUUGAACUUUCAUUAAUUGACUUCUAUUUGUGCUUUUUAGCCUUUGCUAUUCCUUGUUUAAUUAUGUUAUAUCUUUGGUUCCUUGAACAAAUAUGAAACUUGUCACGCCUAACGAACGAAAUUUUUUAGGAAUUACAACUGUAGCUGCAUUUCACCAAGAAUGUAGUUUCGCAUGUACUCACAUCAACCAUAUGUAGUUGAUGACGUCUCACUUCUAUUCAAAUGGUAUAUAGAGUAGGAGCUAGAAAAUCAGCACUUUAAUUGAAUUGUGCGUGGAUGAGGCUGGUUCUAAACCCCAUUCAGUACGAUACGUAAUUAUACAGUUUCCUGUUUCUUCAAUUAAUUGCCAGGAACCUAAAUUGGGUAGUCUUGUAGUGCUUGUUCUAUGAAGACUUUUUAGAGUAUCAUGAGUUCGUGUUGUUUAGAUUUCAUCUAAACGACAAUAAAAUGUCUGAUAAUGGACCCCAAAAUCAGCGAAAUGCACCCGCAUUACGUUUGGUGGACCUCAGAUUCAAUGGCAGUAACCAGAAUGGAGACGCAGUGGGGCGAUCAAAACGUCGGCCCAAGGUUUACCCAAUAAUACUGCGUGGUUUUCACACAUGGCAAGGAAGACCUUAAAUUCCCUCGAGGACAAGGCGUCCAAUUAACACCAAUAGCAGUCCAGAUGACCAAAUUGUACCGAAGAUACCAGACGAAUCGUGGUGGUGACGGUAAAUGAAAGAUAAGUCCAGAUGGUAUUCUACUAGGAACUGGGCCAGAAGCUGGACUUCCCUAGUGCUAACAAAGACGCAUAUGGGUGAUGAGGCUAAUACACCAAAAGACUGGCACCCGCAAUCCUGAACAAUGUGCAAUCGGUACCUCCUCAAGGAACAACAUUGCCAAAGGCUUCAGGAGCAGAGGCGGCAGUCAAGCCCAUCACAGUCGCAACAGUUUAUUAUCCAGGCAGCAGUAGGACCACGAGUGGGGAUGGCGGUGAUGCUGCUUUGCUGUGCUGCUUGACAGAUUGAACCAGCUUGAGAGCAAAAUGUCUGGUAAGCAACAACAGGCCAAACUGUCACUAAUUGCUGAGGCUAAGAAGCCUGGCAAAACGUACUGCCACUAAAGCAUACAAUGUAACAAGCUUUCGGCAGACGUGGUCCAGAACAAACCCAAGGAAAUUUUGGGACCAGGAACUAAUCAGACAAGGAACUGAUUACAAACAUUGGCCGCAAAUUGCACAAUUUGCCCCAGCGCUUCAGCGUUUCGGAAUGUCGCGCAUUGGCAUGGAAGUCACCUCGGAACGUGGUUGACCUACACGGUGCCACAAAUUGGAUGACAAAGAUCCAAAUUAAAGAUGUUUUGCAAUAAGCAUUGACGCAUACAAAAAUCCAACAGAUAAAAAGGACAAAAGAAGAAGGCUGAUGAAACAAGCCUGCAGAGACAGAAGAAACAGCAAACUGUGACUCUUUCAGUGGAUGAUUUCCAAACAAUUGCAAAUCCAUGAGCAGUGCUGACUCAAUCAGGCCUAAACUAUGCAGACCGCAGAUGGGCUAUAUAAACGUUCGCUUUCCGUUUACGAUAUGGUAUCUUGCAGAAUGAAUUCUCGUAACCAUAGCACAAGUAGAUGUAGUUAACUUUAAUCAAGCAAUUUUAAUCAGUGUAACUAGGUGAAAGAGCCACAUUUAGGCCACGCGGAGUACGAUCGAGUGUACGUGAACAAUGCUAGCUCCUAUAUGGAAGAGCCCUGUAAAUAUUUAGUAGUGCUAUCCCUUUUUAUAGCUUUUGGAGAAUGACAAAAU
>cluster1390.fasta:4
AUACCUUCCCAGGUAACAAACCAAACCAUUUUUGUAGAUCUGUUUCUAAAACGAACAAACUAAAAUGUCUGAUAAUGGACCCAAAUCAGCGAAUGCACCCCAUACGUUGGUGACCUCAGAUUCAACUGGCAGUAACAGAAUAGAACGCAGUGGGCGCGAUCAAAACAACGCGGCCCAAGGUUUCCAAUAAUUGCGCUUGGUACCUCACACAUGGCAAGGAAGACCUUAAAUUCCCUCGAGGACAAGGCGUUCCAAUUAACACUAGCAGUCCAGAUGACCAAAUUGGCUACGAAGAUACCAGACGAAUUCGUGGUGGUGACGGUAAAAUGAAAGAUUCAGUCCAAGAUGGUAUUUUACUCUAGGAACUGGGCCAGAAGCUGGACUUCCCUAUGGUGCUAACAAAGCAUCAUAUGGUUGCAACUGAGCCGAAACACAGAUGGCACCCAAUCCUGCAACAAUGCUGCAAUCGUGCAACUUCCUCAGAAAUGCCAAAAGGCUUUACGCAGAAGGGAGCAGAGGCAGUCAAGCCUCACGUUCCAUCACGUAGUCGCAACAGUUUAGAAAUCAACUCCAGGCAGCAGUAGGGGAACUUUCCUGCUAGAAUGGCUGGCAAUGGCGGUGAUGCUGCUCUUGCUUUGCUGCUGCUUGACAGAUUGAACCAGCUUGAGAGCAAAAUGUCUGGUAAAGGCCAACAACAACAAGGCCAUUCUAAGAUUGCUGCUGAGGCUUCUAAGAAGCCUGAAACGUGCCACUAAGCAUACAAUGUAACACAAGCUUGCAGACGGUCCAGAACAAACCCAAGGAAAUUUUGGGACCAGGAACUAAUCAGACAAGGAACUGAUUACAAACUGGCCGCAAAUUGCGUUUGCCCCAGCUUCAGCGUUCGGAAUGUCGCGCAUUGGCAUGGAAGUCACACCUUCGGGAACGUGGUUGACCUACACAGGUGCCACAAAUUGGAUGACAAAGAUCCAAAUAAAGAUCAAGUCAUUGCUGAAUAAGCAUUGACGCAAAACAUUCCCACCAAGCCUAAAGGACAAAAGAAGAAGGCUGAUGAAACUCAAGCCUCGCAGAGACAGAAGAAACAGCAAAUGUGACUCUUCCUGCUGCAGAUUUGGAUGAUUUCCAAACAAUUGCAACACCAUGAGCAGUGCUGACUCAACUCAGGCCUAAACUCAUGCAGACAUCAUAAGGCAGAUGGGCAAUAAACGUUUCGCUUUCCGUUUACGAUAGUCUACUGUGCAGAAUAUUCUCGUAACUACAUAGCACAGUAGAUGUAGUUACUUAAUACAUAGCAAUUUUAAUAGUGUGUAACAUUAGGUUGAAAGAGCCACCACAUUCGGGCCACGCGAGUACGAUCGAGUGUACAGUGAACAAUGCUGGAGAGCUGCCUAUGAAGAGCCCUAAUGUGUAAAAUUAAUUUAGUAGUGCUAUCCCAUGUGAUUUUAAUAGCUUAGGAGAAUGACAAAA
>cluster1382.fasta:4
AUUGGAAUAUAUUUGAUAUUCUAUAAAUUUGAAUAAAAGAGGAAAAUAUUGAAAAAAUGCAAAGCGUAAUUGCUUUGUUUUCAUCUCUGGAACUUUCCAAUUGAACAAUAACAUUGUCUAGAUAACAUGGUGAGAAAUGAUCCCAAAUUUAUCAAAAAAAACAUUGAAUCUAUUAGGCUUUCAAAAGUUACUCGUAAUGUGAUGUACAUAACAGUAGAUGUCUAUUAAAGAUACUAGCAAAGACUUUAAGCUUGUGAUAGAUUCACUUGAGCAAGUAAAAGGUUAAAGAUGCCUAUCAGUAAGUGAACUGUAAAACCAUUUGGACAGAACUGGAAUUCCUCUUCCCAGCUACGAGUCGCAUCCCUUGAACUCAAAUCAAAGCAAGUCAAACAGUCAGAACAUUCAUCAAACCCAGUUCAGCACUUUUUCUUAGAUUGUUGCUACUAACUUGACAUCUGGCUUACCCUUUCUAAUAUAAAUUCAUUUGUUAUACAAUUGUACUUAGACCAACUUUGCAGGUGUUAAGAACAAUAAACUGAAAAAAAUUAAUCCCAACUCUCUAAACAAACCCCCCAACCCACAAAAUCCACCUAAAUAU
>cluster1380.fasta:4
GUUUAGAGUAUUGAUGAUCCUACCAGAAACUUAUUGUGUGGAAUGCCAAUGUCAUGGACAUUGCCGCUGAAUCUCCCACACUGUGUCUGCCUAAGCUUUAUUCAAUUCCUCGACAUACUGGCAGGGGGGCCCUGGUUGGUCCCAGACCUGGACAGGGAUCCUGCAGGUUCAGCGAUCUCCUAUGACUGGGCAGUGGUCUGCUUCCCAUCGAUCCUGCAUUGUGUACUCCAGAAUAACUCAAAGAGACAGGCUCCUACCCUCCCUGAAAUCUCCUACCAAGAACGGUGCUUCAGAUCCAGAUUCUAAGCAAUCUUCUGCCUCUUUCCUAUCUGCCCUUCCAGCUGUAGACACCGAUUUGGACCUCCUGUCAGCCAAAAGGAAUGCCGUGGCAAUGCUUGAGCCUAGAGGCUACCACGAGUGUGUUGGUAUUCAUGAAUCCAGUGGCAUCGGCUGCCGACUUACCAUCCUCCUCAGAAUAGAGAUGAUAAUAUGAUCUUGGGAGGAACAGUGUCUUGCUGAGAUGCUCUAAUAAAUAAAAUCAAGC
>cluster136.fasta:4
AUACCUUCCCAGGUAACAAACAACCAACUUUCGAUCUCUUGUAGAUCUGUUCUAAACGAACAAACUACAGGGUGAUAAUGGACCCAAAAUCAGCGAAAUGCACCCCGCAUUACGUUUGUGGACCAGAUUCAACUGGCAGUAACAGAAUAGAACGCAGUGGGCGCGAUCAAACAACGUCGGCCCCAAGGUUUACCAAAUACUGCGUUGGUUUCUUCCUUAUGGCAAGGAAGACCUUAAAUUCCCGAGGACAAGGCGUUCCAAUUAACACCAAGCAGUCCAGAUGACCAAAUUGGCUACUCCGAAGAGCUACCAGACGAAUCGUGGUGGUGACGGUAAAAUGAAAGAUUCAGUCCAAGAUGGUAUUUAACCUAGGAACUGGGCCAGAAGCUGACCUAUGGUGCUAACAAAGACGGCAUCAUAUGGGUUGCAACUGAGGGAGCCUUGAAUACACCAAAAGAUGGCACCCGCAAUCCUGCUAACAAUGCUGCAAUCGUGCACCAAACAUUGCCAAAAGGCUUACGCAGAAAGAGCAGAGGCGGCGGUCAAGCCUCCUCGUUCCACACGUAGUCGCAACAGUUUAAGAAUUUCAACCAGGCGCAGUAGGUCCUGCUAGAAUGGCUGGCAAUGGCGGUGAUGCUGCUCUUUUGCUGCUCUUGACAGAUUGAACCAGCUUGAGAGCAAAAUGUCUGGAAGCACAACAACAAGGCCAAACUGUCUAAGAAUUGUGCUGAGGCUCUAAGAAGCCGAAAACGUACUGCCACUAAAGCAAUGUAACACAAGCUUCUGCAGACGUGGUCCAGAACAAACCCAAGGAAAUUGGGCAGGAACUAAUCAGACAAGGAACUGAUUACAAACGCCGAAUUGCACUUUGCCCAGCGUUCAGCGUUAAAGCGUGCGGAAGUCACACCUCGGAACGUGGUUGACCUACAGGUGCCAUCAAAUUGGAUGACAAAGAUCCAAAUUCAAAGAUCAAGUCAUUUGCUGAAUAAGCAUUGACGCAUACAAAACAUUCCCACCAACAGAGCCUAAAAAGGACAAAAAGAAGAAGGCUGAUGAAACUCAAGCCUCAGAGACAGAAGAAACAGCAAACUGACUCUUUAGAUUUGAUGAUUUCCAAACAAUUGCAACAAUCCAUGAGCAGUGCUGACUCAACUCAGGCCUAAACAUGCAGACCAUGGCAGAUGGGCUAUAUAAACGUUUUUCCGUUUACGAUUGCUUGUGCAGAAUGAAUCUCGUAACAUAGCACAAGUAGAUGUAGUUAACUUACACAUAUUAAUCGUGUGUAACAUUAGGAGGACUUGAAAGAGCCACCACAAGGCCACGGAGUACGAUCGAGUGUACAGUGAACAAUGCUAGGGAGAGCUGCCUAUGGAAGAGCCCUAAUGUGUAAAAUUAAUUUAGUGUGUAUCCCAUGUGAUUUUUAAUAGCUUUCUAGGAGAAUGACAAAAA
>cluster1362.fasta:4
CCAUUGUUGUAUCAUACUCCUAGCUGCAAUUGUUAUGAUUUGCAGAUUCCUGACCUUGGUUCCGUCUCUCAUCUUGACAAUAAUUGGAGGAUUGAUGGAGUGAGUGUCCUGGUCUCGGCAUUUACAGUUUUAAUUCCUGUACACAAUGCCUGAUAUAAAUGGGGUCUUGUGAAGUUUGCGACUCAGUGCUAAGGAACAGUUUCAGUACAAAAGAUUAAGUUCCUGAUCAAGCAAAUCUUAGAAACAUUGGAGAGUAAGCAUAAAAUCUUGCUAACCUCCUACCAAGGUGAACAAACCUGCUUUUACAGCAUCCCAAAAACUGAGCUUCCAAUUGCGCUAAACGUGCCAUGUAGCAGUCAGAAGAGAAGAAAGCCUUCAUCCAUGAUCAGAGAUGGUUUGAGUUGACCGUGGAAUGCUGACUACCCAUUCCAACAAAAAAUAAUCCAGACCUAAUGACUGUUGUUUUGAUCUUUGUGGUUUCAAAUCCAGAUGGACUGGGCGUCCAGUACCACUAUUCCCUGUUCAUACCUGAGGACUCGAAGACGACUGUGGGAGAAGUUCAUAGCUGGGGAUCAUUGGUCCGACUCACUAGUCUUCAGUGAGUUUAAGAACAACCAGGGCUAGAAUUUGUGCAACAAAUUGGUGCUGAAAUGCCUUGGGACCGGAGUGUGCUUGCUGCGAAGCACACUGAGUCAGGCAGACUUCUUCUAUGAACUCUUUGGUUACUUUAUAUGUAAAAUUAUUUAUCCUUAAAGC
>cluster1352.fasta:4
AACAAGGCCAAACUCAUGCAGACAUUAUGCAGAUGGGCUAUAAUUCUUCCGUUUACGAUAUACGUGCAGAAUGAAUUCUCGUAACUAGCACAAGUAGAUGUGUUAACUUUAAUCUCACAUAGCAAUUUAAUGUGAACAUUUAGGAGGACUGGCCACUACCGAGGCCCGGAGUCGAUAGUGACAGUGAACAAUGCUAGGUCCUAUGGAAGAGCCCUAAUGUAAAUAUUUAGUAGUGCUAUCCCUGAUUUUAAUAGCUUAGGAGAAUGACAAAA
>cluster1349.fasta:4
ACCACUACACAGGUGAAAUUAGACAAGACCAUAAAUCAAGCUUUUGAUAAGAUUACCAACAAAACCCAAAGAGCAAAAAUAGAAGAAGCUGAUGAACACCCUUCAAGAGCAAAGAAAACAAACUACUUCCAAUGAUAUCAAGCAAAAUAUGACAUGAAAUCAGCCAAACCGACAUAGGCAGGGUAUAAACGUUUUGUUUCCUUACGAUAGUUCGUGAGAAUGAAUACGACUCAUAGACAAAAUUGGUAUACCUAACCUACAAUCUACAGACAUAAACUUGAAAGACCCAUUUUAGCACUAGAGUACGAUUGUCAAAUGAGCUCGAGCCAGUAUAUUAGGGAUCCGUUUUAUUAGAGAAUGACAAAAAAAAAAGAA
>cluster1342.fasta:4
ACCUAGUACAUUUACUGCGCAACAGUGACAAAGCCCUGGAUCAUAACCAAUGAGUCAUCCACGUGGAACAUGCGUGUCGCACAGGACCAUCCUCGAGGAGCGUGUCGAUGCGACCAGACAGCACGAGGAUGAAACACCAGCUGGAGAACUGUCUCGAAGGGCUGUCAGAGGACCCUGACAAAUUACCAUGCACUGCUGCGUGCUCUCUCAGAUUUGAGCAUGAGGCGAGACCUCUCUCUAGUAUCUAAAAUCUCCAGGGCAAGAAUCCUGGUGAUGUGCGCUGUAAUGACAUGGAGCAAAGAAGCCCACACCUUGGCUGUCAGAGGUACUGCAACUACAAUCAAGUGCAACAGGAAAUUGACUUGCCUAGGUCGAAUGUGCCAUGCGAAUGGACGUGUCACGUCCAUUAUAAAAAAGCGCUCUUGAGACGAUACACCACCCAAAAAGGCAAGCUUUCUUGGCACACACUUUUUCUGCUGCUUGGGUCCCACAUGCCUGUGCGCCACAGUAACAGAAGCGAGGAAGUAGAUUGUCUUUCAAAAACACUAGCACUUAUCAAACAAGGAUAAGCACUUUCUAAACAAAAA
>cluster1336.fasta:4
CUGAGGCUCUGGCACGCGCCACUAGCAUCCGUUCAGCUGCGCGGGUCAGACACCCAAGGAAAGGCCAGGAACUAUCACAACUGAUACAACAUUGGCGCAUUCA
>cluster132.fasta:4
GCCAUCAAAUUGGAUGACAAGAUCCAAAUAACUUUGAAUGAUUGACGCAUACAACCCACCAACAGAGCCUAAAAAGGACAAAAGAAGAAGGCUGAUGAAACAAGCCACAGAGACAGAAGAAACAGCAAUGUGACUCUUCCUGCUGCAGAUUUGGAUGAUUUUCCAAACAAUCAAUCCAUGAGCAGUGCUGACAACUCAGGCCUAAACUCAUGCAGACACUAGGCAGAUGGGCUAUAAACGUUUCGCUCGUAUAUAGUCAUUGUGCAGAAUGAAUUCUCGUAACAUAGCACAAGUAGAUGUAGUUAACUUUAUCACAUAGCAAUUUUAAUCGGUGUAAGGGAGGACUUGAAAGAGCCACCUUCAGGCCACGCGGAGUACGAUCGAGUGUACAGUGAACAGGAGAGCUGCCUAUAUGGAAGAGCCCUAAUGUGUAAAUUAAUUUUAGUAGUGUCGUGAUUUUAAUAGCUUUAGGAGAAUGACAAAAUCCACCCCACUACUCAUCAUUCAUAUCCCUACCCCUAA
>cluster1326.fasta:4
ACACCAAUAGCAGCCAGAUGACCAAAUUGGCUACUACAGACAGACGAAUCGUGGUGGUGACGGUAAAUGAAAUUCAGUCCAAGAUGGUAUUCUACUACCUAGGAACUGGGCCAGAAGCUGGACUUCCCUAUGGUGCUAACAAAGACGGCAUCAUAUGGGUUGCAGGAGCCUUGAACCAAAAGAUUUGGCACCGCAAUCCUGCUAACAAUGUGCAAUGUGCAACUUCCAAACAUUGCCAAAGUACUAGAAGAGCAGAGGCGGCAGUCAAGCCUUGUUCCUCAUCACGUAGUCGCAACAGUUUAAGAAAUUCAACUCCAGGCAGCAGUAGGGGAACUCCUGAAUGGCUGGCAAUGGCGGUGAUGCUGCUCUGUCUGCUGCUGCUUGACAGAUUGAACCAGCUUGAGAGCAAAAUGUCUGGUAAAGGCCAACACAACAGGCCAAACUGUAAGAAAUUGCUGCUGAGGCUUCUAAGAAGCCUGGCAAACGUCCAACAAUGUAACACAAGCUUUCAGACGUGGUCCAGAACAAACCCAAGGAAAUUUGCCAGGAACUAAUCAGACAAGGAACUGAUUAUGGCCGCAAUGCACAAUUUGCCCAGCGUUCAGCGUUCGGAAUGUCGCGCAUUGGCAUACGGGAACGUGGUGACCUACACAGGUGCCAUCAAAUUGGAUGACAAAGAUCCAAAUUCAAAGAUCAAGUCAUUGUGAAUAAGCAUUGACGCAUAACCCAACAGAGCCUAAAAAAAAGAAGAAGGCUGAUGAAACUCAAGCCUCAAGAGACAGAAGAAACAGCAAACUGUGACUCUUCCUGCUGCAGAUUUGGAUGAUUUCCAAACAAUUGCAAGAGCAGUGCUGACUCAACUCAGCUAAACUUGCAGACCACAAGGCAGAUGGGCUAAACGUUUUCCGUUUACGAUAUGUUACUCUGUGCAGAAUGAAUUCUCGUAACAAGCACAAGUAGAUGUAGUUAACUUUAAUCACAUAGCCUUAAAUGUGUAACUCUUCAUUUAUCCCUCCCUCCACUACACACCCCAA
>cluster1314.fasta:4
GGCACUCUAUGACAAACGGACGGCACAGGACCGCCAAGCACGACGUCCUUGCCCGCCGCAGUUCUCGGAUGUCUGGCCCCUCGCCACUCACCGGUCCCUUAGACGUGGCGGGGGGCAGGGCGGCAGGCGGUCGGGGCCGCCCAGCCCCACAGCCGCCUCCUACCGCUGGGGCGGAGCUGCCGAGAAUGCAAUGACAUUCACAGUGGACUCUUGUCUUGUUUAUAAUGACUUCUAUCACUAUACUAAGAAUUGAGGGCAAUAAAGAGCAGUGUGAUAAGUCAUUACACAGUAUAUCACCGGAGCUCUACAGAGCAACAGCUGAAACAAGGGGGUUCUGGCCUUUACUGAACAGGCAAAGAAAAGUGACCAGUGAAUUGACAUGUGACCUCUACUGACUCCUUGCAAGUUCAAGAUGAUAUGAUCCACUCCUUAGUAGAUGAUGGCUUUGUGGCCAGUGUUACUCUCCUAAUGACUGAUUAACCAUUUACUCCACUUCUUUCCUGCACUCUUCCUGCAUGAAGCUCUCAGCCCUUUCUAUUCAUACUCAAAACAGAUCACCUUUCUCGCUCCGGAUGAAAAUAAUAUUCUUGAUAAUAUUCAUUGAAGCCAGUGACUGUUGUCAAAUCUUGCUGGAGAUUGGCAUAGCCCUCUGAAAGAGUUUGAAAUGAUAGAGAACUUCCAUUCUCUGAAGAACUCCCUCCUCAAGUAUGCUUGCAAACUGUUAUUCUUGUUAUAGGAAGUUUUUCCCUGAUCAUCUUUAGAUAUACAGAGAACACCCUUUAAGUCAUUUAUUUUUUCAAUUUUCAAAUUAGGAUUCAUUUUUACAGUGACCUUGCACCUGCAGUGAUCUACUGAGGGUACAGCGCAGUUUUGUAUUAAAUGAUUCAUCGUGAACGUGAUAUCUUGCAUGGCCAUGGCUUAUUUCACUAAGAACUUAGCAGUUUUUGAAAUCCUUAAUAGAAAUUAAGAUUUUACCAAUACUGAUUGGCAUUGGCUGCUGUCCAUAUGAAGUACAACGUCCCAAGGGGUAUUUAAUUUUAUUCUGCCUCGAAUGAUUUUUGUGACCAAUAAGUACGGCCUCUUCAAUAUGUUGUUCUCUACGAAUCUAAUAGUAC
>cluster1307.fasta:4
AUACCUUCCCAGUACAACCCAUUCCGAUCUCUGGAUCUUUAAACGACAUAUAUGUCUUUGUGAUUUUUAGUCAGAUUCAAGUCAACGUUAGCUAAGCUCACAAUGGACUAAAAGGUUCACCAAUGAUCUCAUUGUGCACGGAUUAUAUAUUAAGUUUUUCCUCGCUGUUAGCUACUACUUGUGUCUGCCUUAAGAAUAUUGACCGUGGAAUGCUUAAUGGCUGUGUACUUGCGGGCAACUCGGUAAUCCUGCAGUUCCUAACACCAAAGCAGCCAGAAAUCCUACAGAUACCAGACGAAUCGGGGAGGUAAAAGAUAGAAGUGUUUUACUGACUGCCAGCUUCUAUGUGCUAACAAAGAGUAUAUGGGUCAAGGGAUGAAAAAAAGAUUCAGCACCCAUACCUGCUACAAUGCUCAAUCGUCUCAUAUUUCAGAACAACUGAAAGGCUCUGCAGAGACAGAGGGGUCACUUGUUCCUAUCAGGUGCAAAGUUUAGAUCAUCAGGCAGCAGUAGAUCUGCUGAUGGCGAUCGUGAUGCUGUUUGUGCUUUAAAGAAACUAAGAAAUUUAAGGAAAAAACAAGGCAAACACUAAUUGUGCUGAGGUAAAGCCUGGCAAACUGCACUACAUAAGUAAAACCGAGAGUGUCGAACAACCAAGGAAAUUUGGGGACCAGGAACUUCAAAGAACUGAUACAAUGGCCGAAUGAUGUUGCCCACUUCAGCGUUUCGAAGUGCCAUUGCAUGGAAGUACACUGGAGUGGUUGACUUUGUGCAAUUGGUACAACAAUUAAGACUGCUUUCUGAAUAGCAAUUAGCUAAAACACCAAGAGCUAAAAGACAAAAGAAAGUGAUGAACAUCACGCGAAGAAGACAGCAAAUACUUUCUGUGCAAUUUGGUAUUCAACAUCAACAAUCAGAGAUGCUGUACUAGGCAAUCUGAACAUCAAGAGAGGGUAGUGCUUCGUAGAUAGUUCUUUGCAGAGAAUCGAACUCAUGCACAAUAAUGAUUCACAUAUCAAGAAUUUAACAUGUUACAUUGAGGAUGAAAAGCACCUUUUACGAGGCACGGGUAGAUAUAGGAAAUAGAGACUGCUAUUGAGUCUAUUGUAAUAAUUUAGUAUGCUAUUGUUUUAAUAGCUUGGAAAUGAACCUCCACAACCCAUCUACAUUCCCAUUUCCUCUUUUCAUCCCUUUCCAUCUUUU
>cluster1303.fasta:4
AAUAUUUUGUUGAAGUGGACUCUCAUUAUAGAAACAUGAGAAAAAAAAAAUUUUGCACUGUACUCCACUUUGAUACUGUUCAUUAUCUCUUUUAUAAUCUUUUUAAUUUCAAUAUGUCAUUGUGUUUGAAUUACUUUUAUUAAUAUGUCUUUAUUUUAAAAAAGAACAAACCAUCCAAUUCCAAAUAAUUUCUAAUGCAUCCUUACAAUCUUAU
>cluster1301.fasta:4
UCCCGGUAACAAACCAACCAUUUUUAGAUCUGUUCUCUAAACGAAAUAAAAUGUCUGAUAAUGGACCCAAAAUCAGCGAAUGCACCCCGCAUUACGUUUGGUGGACCCCAGAUUCUAUUGGCAGUAACCGAAGAACGCAGUGGCGAUCAAAACAACGUCGGCCCAAGGUUUACCCAAUAAUACUGCGUGGUCUCGCUCAUUGGCAAGGAAGACCUUAAAUUCCCUCGAGGACAAGGCGUUCCAAUUAACACCAAUGAGUCCAGAUGACCAAAUUGGCUACUACCGAAGACCGACGAAUUCGUGGUGGUGACGGUAAAUGAAAGAUCAGUCCAAGAUGGUAUUCUACUACCUAGGAACUGGGCCAGAAGCUGGACUUCCUAUGGUGCUAACAAGACGGCAUAUGGGUUGCAACUGAGGGAGCCUUGAUACACCUCCAAUCCUGCUAACAAUGUGCAAUCGUUACAUUCCAAGGAACAACAUCAAAGCACGCAGAGGAGCAGAGGCGGCAGUCAAGCCUCUCCAUCGUAGUCGCAACAGUUUAAGAAAUUCAACUCAGGCAGCAGUAGGGACUCUGAGAUGCUGGCAAUGGCGUGAUGCUGCUCUUGCUUUGCUGCUGCUGACGAUUGAACCAGCGAAAAUGUCUGGUAAAGGCCAACAACAACAAGGCCAAACUGUCAAAGAAUUUGCUGAGGCUUAAGAAGCCUGAAAUGCCACUAAAGCAUACAAUGUAACAAGUUUGCAGACGGGUCCAGAACAAACCAGGAAAUUGGGACCAGGAACUAAUCAGACAAGGAACUGAUUAAGCCGCAAAUUGCUGCCCAGCGUCAGCGUUUCGGAAUGUCGCGCUGGCGACACACUCGGGAACGUGGUGACCUACACAGGUGCCAUCAAAUUGGAUGACAAGAUCCAAAUUAAUUGUGAAUAAGCAUUGACGCAAAACCAACAGAGCCAAAAAGGACAAAAGAAGAAGGCUGAUGAAACACCCGCAGAGACAGAAGAAACAGCAAACUGUGACUCUUUUCCUGCUGCAGAUUUGGAUGAUUUCCAAACAAUUGCAACAAUCCAUGAGCAGUGUGAUCAACUCAGGCCUAAACUCAUGCAGACCGGCAGAUGGGCUAUAUAAGUUUCGCUUUCCGUAGAUAUAGUCUACUUGAGAAUGAAUUUCGUAACAUAGCACAAGUAGAUGUAGUUAUUUAAUCUACAGCAAUUGUGUAACAUUAGGGAGGACUUGAAAGAGCCACCCGAGGCCACGGGAGUACGAUAGUGUACAGUGAUAGUAGAAUAUUCCCAUGUGAUUUUAAUAGCUGAAUGACACAU
>cluster1298.fasta:4
AUCUUCCAUAACAAACCAACCAAUUUCGAAUUUUUUGUUGAAAGUGUUUAAACACUCGUUCAACUUUAAAGAAAGACAGAAUGAUUGAACUUUAAUUGACUCUAUUGUGUUUUUUAGCCUCUUUGUAUUCCUUGUAAUUAUGCUUAUUUUUCAUGAACUGCAAGAUCAAUGAAACUUGUCGCCUAAACGAACAUGAAAUUUUUUCUUUAGGAAUAUUACAACUGUAGCAUUUCACCAAGAAUGUAGUUUAGUAUGUACUACAACCAUGUGUUGAUGACCCGUGUCCUAUCCUCUAUUCUAAAUGGUAUAGUAGGCUAGAAAAUCAGCACCUUUGAAUUGUGCGUGGAUGAGGCUGGUUCUAAUCAUUCAGUACAUCGACGUAAUUAUACAGUUUCCUGUUUACUUAUUGCCAGGAACCUAAAUGUAGUUGUAGUGCGUUGUUCUCUAUGAAGACUUUUAGAGUAUAUGACGUCGUGUUGUUUUAGAUUUUAAACGAACAAACUAAAAUGUCUGAUAAUGGACCCCAAAUCAGCGAAAUGCACCCCUACGUUGGUGGACCCAGAUCAACUGGCAGUAACCAGAAUGGAGAACGCAGUGGGCGAUCAAACACGGCCCCAAGGUUUACCCAAUACUGCGUCUGUCCGCUCUAAUGGCAAGGAAGACCUAAUUCCCUCGAGGACAAGGCGUUCCAAUUAACACCAAUAGCAGUCCAGAUGACCAAAUUGGCUACUCAAGAGCUACCAGACGAAUCGUGGUGGUGACGGUAAUAAGUCCAAGAUGGUAUUCUACUACCUAGGAACUGGGCCAGAAGCUGGACUUCCCUAUGGUGCUACAAAGAAAUGGGUGCAACUGGGAGCCUUGAAUACACCAAAAGAUUGGCACCCGCAAUCCUGCUAACAAUGCGACAAUCGUGACCAAGGAACAACAUUGCCAAAAGUUUACGCAGAAGGGAGCAGAGGCGGCAGUCAAGCCUCUUUCUCUAGUCGCAACAGUUAAGAAACCAGGCGAGGGGAACUCUGGAAUGGCUGGCAAUGGCGUGAUGCUGCUCUGUUGCUGCUGCUUGACAGAUUGAACCGUGAGAGCAAAUGUCUGGUAAAGGCCACAACAGGCCAAACUGUCAAGAAUGUGCUGUUAAGAAGCCAUGGCAAAACGUACUGCCAAGCAUCAAUGUUCACAAGCUUUAGACGUGGUCCAGAACAAACCCAAGGAAAUUUUGGGACCAGGAACUAAUCAGACAAGGAACUGAUUACAAACAUUGGCCGCAAAUUGCACAUUCCCAGCGCUUCAGCGUGACGCUUGGCAUGGAAGUCACACCUUGGAACGUGGUACAGGUCCAUCAAAUUGGAUGACAAAGAUCCAAAUUCAAGAUCAUUGAAUAAGCACUACAAAACAUCCCACCAACAGAGCCUAAAAAAAAAGAAGAAGGCUGAUGAAACUGUACAAGAGACAGAAGAAACAGCAAACUGUGACUUUUCCUGCUGCAGAUUUGGAUGAUUUCCAAUUGCAACAAUCCAUGAGAGUGCUGACUAACCAGGCCUAAUCAUGCAGACUAUAAGGCAGAUGGGCUAUAACGUUUUUUUCCGUUUACGAUAGUUACUGUGCAGAUGAAUUCCGUAACUCAGCACAAGUAGAUGUGUUAACUUUAAUCCAAUCUUUAAUCAGUGUGUAACAUGGAGGACUUGAACCACAUUUCGAGGCCCGGAGUACGAUCGAGUGUCAGUGAACAAUGUAGGAGGCUUGAAGAGCCCUAAUGUGUAAAAUUAAUUUAGUAGUGUAUCCCGUGAUUUUAAUAGCUUCUUAGGAGAAUGACA
>cluster1297.fasta:4
UCCACAUGGCCAGAUAAGGUGAAGGACAUCGAACUCAUCGACUCUGUACAUCUGUUGGGAGAUGGAGAGAUACGACGCCAAGUUUGGAACAGGAACCAUUGUUCAGAAACUGCAGAUCCUUUGCAUCAAAGAAGAUUGCUUCACUGCAAGUUGCAGAAGAUUUGAGAGGCUAAGUGCGGGAUAUUGAAAACACUCGAUAUGGAACUGUUGGAUCAAACCGCAAAGCUAAUAUGACCAAGAUUGUUCUACCCUGGACUUUGGUGCACAGCGUCAGUGCAAGAGCGAAGCUGCAUGGCCAAAACAAGAAAGAGGGGCCUCUGUUCCUAGAAUAGGGACUCCUCUUGCAAUAAAUCGUACAAAGCCAACAAAUCGAAAGUAAAAAAAAAGAAAAUCCCUCCUACACCAUAACAUCACACAUUUUUAUUCACAUUCAACACCUACAGCAACUUCUUCUUAUAAUCCACCUC
>cluster1293.fasta:4
ACGAACAAACUAAGUUGAUAAUGGACCCAAAAUCAGCGAAAUGCACCCCGCAUUACGUUUGGUGGACCAGAUCAACUGGCAGUAACCAGAGAAAGUGGGGCGCGAUCAAAACAACCGGCCAGUUUACCCAAUACUGCGUCUUGGUUCACCGCUCUCACAAGACCUUAAAUUCCCUGGGACAAGGCGUUCCAAUUAACACCAAUGCAGUCCAGAUGACCAAAUUGGCUACUACAGAACAGACGAAUCGUGGUGGUGACGGUAAAAUGAAAGAUCAGUCCAGAUGGUAUUCUACUACCUGGAACUGGGCCGAAGCUGGUUCCCUAUGGUGCUAAGUCAUCUGAGGGAGCCUUAGAUGCACCCGCAAUCCUGCUAACAAUGCUGCAAUGGCUACAACUUCCAAGGAACAAUGCCAAAGUUACGCAGAAGGAGCAGAGGCGGCAGUCAAGCCUUCGUUCCACGUAGUCGCAACAGUAAAUCAAAGCAGUGGGAACUUCCUGCUGAAUGCUGGCAAUGGCAGUGAUGCUGCUUGCUUGCUGCUGCUUGACAGAUAACCAGCUUGAGAGCAAAAUGUCAGAGGCCAACAACAACAAGGCCAAACUUAAGGAUUUAAGGGCCUGCCACUAAAGCAUACAAUGUAACACAAGCUUCGGCGAGUGGUCCAGAACAAACCAGGAAAUUUUGGGGACCAGGAACUAAUCAGACAAGGAACUGAUUCAAACAUUGGCCGCAAUCAAUUUGCCCCAGCGCUGGUUGAAUGUCGCGCAUUGGCAUGGAAGUCCGGGAACGUGGUCCACACAGGUCCAUCAAAUUGGAUGACAAGAUCCAAAUUAAAGAUCAAGUCAUUUUGCUGAAUAAGCAUAUUGACGCAUCAAAAUCCCACCAACAGAGCCAAAAAAAGAAGAAGGCUGAUGAAACUCAAGCCUCAGAGACAGAAGAAACAGCAAACUGUGACUUUCCUGCUGCAGAUUUGGAUGUCUCCAAACAAUUGCAUCCAUGAAGUGCUGACCAACUCAGGCCUAAACUAAUAGGCAGAUGCUAUAUAAACGUUUUCACAAUGUCUACUCUGUGCAGAAUGAAUUUCGUAACUAAGUGAUUAUACUUACUCCUAUUUAAUCAGUGUGUAAUUAGGAGGACUUGAAAGAGCCACAUUUCGAGGCCGGAGUACGAUAGUGUCAGUGAACAAUGCUAGGGAGAGCUGCCUAUAUGGAAGAGCCCUAAUGUGUAAAAUAUUUAGUAGUGCUAUCCCUGAUUUUAAUCUGGAUGACAAAAAA
>cluster1280.fasta:4
CUUCAAUUCCAACUGAACAACUGCCAAAGGCUUUUGCAGAAGGAGAGAGGCGGCGUCAAGCCUCUUCUCUCCUCACACGUAGUGCAACAGUUUAAAUUCAACUCCAGGCAGCAGUAGGAUUCUCCUGCUAGAAUGUGGCAAUGGCGGUGAUGCUGCUCUUGCUUUGCUGCUGCUUGACAGAUUGAACCAGCUGAGAGCAAAAUGUCUGGUAAAGGCCAACAACAACAAGGCCAAACUGUCAAGAAAUGUGCGGUUCUAAGAAGCCGCAAAACGUACUGCCACUAAAGCAUACAAUGUAACACAAGCUUCGGCAGACGUGGUCCAGAAAACCCAAGGAAAUUUGGGGACCGGAACUAAUCAGACGACAACAGCAAAUUGCACUUUGCCCCGCGCUUUUUCGGAAUGUCGCGCAUUGGCAUGGAAGUCUUCGGGAACGUGGUUGACCUACACAGGUGCCAUCAAAUUGGAUGACAAAGAUCCAAAUAAAGAUCAAGUCAUUGUGAAUAAGCAUUGACGCAUACAAAAUCCCACAAGAAAAGGACAAAAGAAGAAGGCUGAUGAAACACUACCGCAGAGACAGAAGAAACAAUGUGACUUUCCUGCUAGAUUUGGAUGAUUUCCAAACAAUUGCAAUCCAUGAGCGUGCUGACUCAACUCAGGCUAAACUCAUGCAGACCGAGAUGGGCUAUAUAAACGUUUCGCUUUUCCGUUUACGAUAUUAGUCUCUGUGCAGAAUGAAUUAACUACAUGACAAGUAGAUGUAGUUAUUAAUCCUAUCUUUAAUCAGUGUGUAACAUUAGGGUUGAAAGAGCCCAUUUCAAGGCCACGCGGAGUACGAUAGUGUACAGUGAACAAUGCUAGGGAGAGCCUAUAUGGAAGAGCCCUUGGUAAAAUUAAUUUUAGUGCUAUCCCCAUGUGAUUAUUUUAGGAGAAUGACAAAAAAA
>cluster1276.fasta:4
ACCUACCCAGGUACAACAUACCACUUCGUCAUCGUAGUCUGUUCUCUAAAACGAACAAACUAAAAUGUCUGAUAAUGGACCCAAAAUCAGCGAAUGCACCCCGCAUUACGUUUGGGCCCUCAGAUUCAACUGGCGUAACCAGAAUGAACGCAGUGGGCGCGAUCAAAACAACGUCGGCCCAAGGUUUACCCAAUAAUACUUUGGUUCUCCCACAUGGCAAGGAAGACCUUAAUUCCCGAGGACAAGGCGUUCCAAUUAACACCAAUAGCAGUCCAGAUGACCAAAUUGGCUACUACGAGAGCUACCAGACGAAUUCGUGGUGGUGACGGUAAAAUGAAAGAUUCAGUCCAAGAUGGUAUUUCAUACCAGGAACUGGGCCAGAAGCUGGACUUCCCUAUGACAAAGACGGCAUCUAUGGGUUGCAACUGAGGAGCCUUGAAUACACCAAAAGAUCACAUUGGCACCAAUCCUGCUAACAAUGCUGCAAUCUGCUAUUCCUCAAGGAACAACAUUGCCAAAAGGCUUUACGCAGAGGAGCAGAGGCGGCGUCAAGCCUCUUCUCGUUCCUCAUCACGUAGUCGCAACAGUUUAAGAAAUUCAACCCAGGCAGCAGUAGGGAUUCCUGCUAGAAUGGCUGGCAAUGGCGGUGAUGCUGCUCUUGCUUUGCUGCUGCUUGACAGAUUGAACCAGCUGAGAGCAAAAUGUCUGGUAAAGGCCAACAACAAGGCCAAACUGUCACUAAGAAUUGCUGCUGAGGCUUCUAAGAAGCCUCGGCAAAACGUACUGCCACUAAAGCAUUACACUUGAGACGUGGUCCAGAACAAACCAGUUGGGGACCAGGAACUAAUCAGACAAGGAACUGAUUACAAACAUUGGCCGCAAAUGCACUGUUUGCCCCAGCGCUUCAGCGUUCUUCGGAAUGUCGCGCAUUGGCAUGGAAGUCACACCCGGAACGUGGUUGACCUACACAGGUGCCAUCAAAUUGGAUGACAAAGAUCCAAAUUCAAAGAUCAAGUCAUUGUGAAUAAGCAUUGACGCAUAAACCCAACAGAGCCUAAAAAGGACAAAAGAAGAAGGUGAUGAAACUAAGCCCGCAGAGACAGAAGAAACAGCAAACUGUGAUCUUCCUGCUGCAGAUUUGGAUGAUUUCUCCAAACAAUUGCAACAAUCCAUGAGCGUGCUGACUCAACUCAGGCCUAAACAUGCAGACCAAGGCAGAUGGGCUAUAUAAACGUUUCGUUUUUCCGUUUACGAUAUAUAGUCUACUUGUGCAGAAUGAAUCUCGUAACUAGCACAAGUAGAUGUGUUAACUUUAAUAUAGCAAUCUUAAUCGUGUGUAACAUUAGGGAGGACUUGAAAGAGCCACCACAUUUAGGCCACCGGAGUACGAUCGAGUGUACAGUGAACAAUGCUAGGGAGAGCUCCUAUAUGGAAGAGCCCUAAUGUGUAAAAUUAAUUUUAGUAGUGUAUCCCAUGUGAUUUUAUUAGGAGAAUGACAAAAAGU
>cluster1267.fasta:4
AGGACAAAGAAAGGCCAUCAUGGCCGCAGAACAUAGAUUGGUACAGUGAACAAUGGAGAGCUGCCUAUGGAAGAGCCCUAAUGUGUAAAAUAUUUUAGUAGUGCUAUCCCAUGUUAUAGCUUCUAGGAGAAUGACAAU
>cluster1230.fasta:4
CUCCACUCCAGCAUGCCCCUACGAGGAGCCGGCUUAGAUUCACCGGCGGAGGACAAUGGCACUUGCUCUCUAGUUGGCGAGGAAAAUUGCCCGACGUCAGAACCAUUCAAGGCUGAAGCCUCAGGAGGAUGUGUUACUACUGCCAGAGAAAACAUAAAGAUCAAAUGACUCAAAAAACUAAAGAACAGCAUGCUACUAUUGGAACUCAAAAAUGAAAUCAGUGUUCAGGCCAACUUGGAAUUUCUUGAGAUAUUUAUGCAAUCUUUUUCGAUGUCAGUUCAAUACUGUAUUGUAAUUAUUUAGAUAUGGUUAAACUGGAAAU
>cluster1224.fasta:4
CCCAUUCCGAGGCAGGGAGACGAUAUUACAUGUAAGCCCGGGAGAGCUGCCUAUAUGGAAGAGCCUAAUGUGUAAUAUUUAGUAGUGCUACCCUGUUUAAUAGCUCUUAGGAGAAUGACAGC
>cluster1217.fasta:4
CUCCCAGGUAACAAAACCAACCAAUUCGAUUUCCUAAUUGUUCUCUAAACGAACAAACUAAAACUUGAUAAUGGACCCAAAUCAGCGAAUGCACCCCGUUGGUGCCUCAGAUUCAACUGGCAGUAACCAGAAUAGAACGCAGUGGGCGCGAUCAAACGGCCCAAGGUUUACCCAAUAAUCGUUUGGUUCCCCACUCAGAGAAGACCUUAAAUUCCCGAGGACAAGGCGUUCCAAUUACACCAAUAGUCCAGAUGACCAAAUUGGCUACUCAAGAGCUACCAGACGAAUUCUGGUGACGGUAAAAUGAAAGAUUAGUCCAAGAUGGUAUUCACUCCUGGAACUGGGCCGAAGCUGGUCCCUAGGUGCUAACAAAGACGGCAUAUGGGUGCAACUGAGGCAACACACCAAAUUGCCCGCAAUCCUGCUAACAAUUGCAAUCGUGCAUCGAACAAUUGCCAAAAGUUCAGGGCAGAGGCGGCAGUCAAGCCUCUCGUUCCUCAUCAGAGUUUAAGAAAUUCAACCAGGCGCAGUAGGGGAACUUCUCCUGCUAGAAUGGCUGGCAAUGGCGGUGAGCUGCUCUUGCGUUGACAGAUUGAACCAGCUUGAGAGCAAAAUGUCUGGUAAAGGCCAACAACAACAAGGCCAAACUGUCACUAAGAAUUUGCUGAGGCUUCUAAGAAGCUUAAAACGUACUGCCACUGCAUCGUAACAAUGCAGACGUGGUCCAGAACAAACCCAAGGAAAUUUGGGACAGGAACUAAUCAGACAAGGAACUGAUUUUGGCCGCAAAUUGCCAAUUUGCCCUGGUUUCAGCGUUUUCGGAAUGUCUUGGCUGGAAGUCACACUCGGGACUGGUUGACCUACAGUGCCAUCAAAUUGGAUGACAAAGAUCCAAUUAAUCUUUGAAAAUGACGCAUACAAACCCACCAACAGAGCCUAAAAAGGAAAAAAGAAGAAGGCUGAUGAAACUCAAGCUCCAGACAGAAGAAACAGCACUCUUCCUGCUGCAGAUUUGGAUGAUUUCCAAACAAUUGCAAAUCCAUGAGCAGUGCUGACUAAGGCCAACAUAUCAAGGCAGAUGGGCUAUAUAAUCUUCCUUACGAUUGUUACUGUGCAGAAUGAAUUCUCGUAACUACAUAGCAAGAGAUGUAGUUAAUUCACAUAGCAAUUUUAAUCAGUGUGUAACAUUGGAGGACUUGAAAGAGCCACACAUUUCAGGCCACGGAGUACGAAGUGCAGUGAACAAUGUAGGAGCUGCCUAUGGAAGAGCCCUAAUGUAAAAUUAAUUAGUAGUGUAUCCCUGUUUAAUAGCUAGGAGAAUGACAAUCCCCUCACAUCCUAUCAUAUCAUCAACCCAUCCUAA
>cluster120.fasta:4
AACUUUCCCAUAACAAACAUAACAACUAAUUUUUAGAUUGUUUCUAAACGAACAAACUAAAAUGUCGAAAUGGACCCAAAAUCAGCGAAUGCACCCAUUACGUUUGGUGACCUCAGAUUCAACUGGCGUAACCAGAAUGGAGAACGCAGUGGGCGCGAUCAAACAACGUCGGCCCAGUUUACCCAAUAAUGCGUCUGGUUCCUCAUGGCAAGGAAGACCUUAAAUUCCCUAGGACAAGGCGUUCCAAUUAACACCAAUAGUCCAGAUGACCAAAUUGGCUAACCGAAGAUACCAGACGAAUGUGGUGGUGACGGUAAAAUGAAAAGUCCAAGAUGGUAUUUCUACCUGGAACUGGGCCAGAAGCUGGACUUCCCUAUGGUGCUAACAAAGACGGCAUCAUAUGGGUUGCAACUGAGGAGCCUUGAAUACACCAAAGAUCAUUGGCCCGCAAUCCUGCAACAAUGCUGCAAUCGUGCUACAUUCCAAGGAACAUCCAAAGUUACGCAGGGAGCAGAGGCGGCGUCAAGCCUCUCGUUCCACACGUAGUCGCAACAGUUUAAAAUCAACCAGGCAGCAGUAGGCUCUCUGAUGGCAAUGGCGGUGAUGCUGCUUUGCUUUGCUGCUGCUUGACAGAUUGAACCGUUGAGAGCAAAAUGUCUGGUAAAGGCCAACAACAACAAGGCCAAACUGUCACUAAGAAUCUGCUGAGGCUUAAGAACUGCAAAACGUACUGCCAAAAGCAUCAAUGUACACACGGCAGACGUGGUCCAGAACAAACCAAGGAAAUUGGGCGGAACUAAUCAGACAAGGAACUGAUUGGCCGCAAAUUGCACUGUCCCAGCGUAGCGUUCCGAAUGUCGCGCAUUGAUGAAGUCCGGAACGUGGUUGACCUACACAGGUGCCAUCAAAUUGGAUGACAAAGAUCCAAAUUUAAGAUCAAGUCAUUAAAAGCAUAUUGACGCUACAAAACCAAGAGCCUAAAAAAAGAAGGCUGAGAAACUCAAGCCCCAGAGACAGAAGAACAGCAAACUGUGACUCUUUCCUGCCAGAUUUGGAUGAUUUUCCAAACAAUGCAACAAUCCAGCAGUGCUGACUCAACUCAGGCCAAACUCAUGCAGACAUCAGGCAGAUGGGCUAUAUAAACGUUUCGCUUUCCGUUCAAUAUGUCUACUCUGAAUUCGUAACAUAGCACAAGUAGAUGUAGUUAACUUUAAACAUAGCAAUUUAAUCGUGUAACAUUGAGGACUUUGAAAGAGCCUUACCGAGGCCACGCGGAGUACGAUAGUGUCAGAAAUGCUAGGGAGAGCUGCCUAUGGAAGAGCCUAAUGUGUAAAAUUAUUAGUUAUCCCAUGUUAUAGCUAGGAGAAUGACAAAC
>cluster1204.fasta:4
ACCAACACGUGCCAAACAGCGACAUCAAAAACAAAAGGGUCUGCUGAUGGCAAGGAAAUCCCCGUACUACAAAUCAGUCAGCCAGACCAAAGAGAUGGGACACAAAGAAUGCCAUGAAGCUAUCGAGGACUCCUCUGUGGUGCAGGGAUGCGGAUUGUACGCGAGAACGACACACCAAGCAACGCUUCAAGAAGCGCCACAACAUUGUCACGUCCGCAGAGUCCAGACAGCAUGUCACAGGUGUGGCCCUGAAAGACGGCUAAGCAAGAAGGCUGGACAAGAACAGUUCCAAAGCUAAACACAGCCCCCCACCAUGAAUAAAUUAUAUCAUUAGC
>cluster1195.fasta:4
AUACCUUCCCAGGUAAAACCAACCAACUUCGAUCUGUAGAUCUGUUUCUAAACGAACAAACUAAAAUGUCUGAUAAUGGACCCCAAAUCAGCGAAACCCGCAUUACGUUUGGUGGACCAGAUUCAACUGGCAGUAACCAGAAUGGAACGCAGUGGGGCGCGAUAAAACAACGUCGGCCCCAAGGUUUACCCAAUAAUACUGCGUCUUGGUUCCGCUCCAUCAACAUGGCAAGGAAGACCUUAAAUUCCCUCGAGGACAAGGCGUUCCAAUUACCAAUAGCAGUCCAGAUGACCAAAUUGCUACCGAAGACCAGACGAAUUCGUGGUGGUGACGGUAAAUGAAAGAUUCAGUCCAAGAUGGUAUUAUACCGGAACUGGGCCAGAAGCUGCCCUAUGGUGCUACAAAGACGGCAUGUUACUGAGGGAGCCUUGAAUACACCAAAGAUUUGGCACCCGCAAUCCUGCUAACAAUGCUGCAAUCGUGCUACAUCUCCAAGGAACAACAGCCAAAGUUCAAGAGGGCGGCAAGCCUUCUCUCACGUAGUCGCAAGUUUAAAAUUCAACCAGGCGCAGUAGGGAACUUCCUGCUAGAAUUGGCAAUGGCGUGAUGCUGCUCUUGCUUUGCUGCUGCUGACAGAUUGAACCAGCUUGAGAGCAAAUGUCUGGUAGGCCAACAAAAGGCCAAACUGUCACUAAGAAUGAGGCUAAGAAGCGGCAAAACGUACUGCCUAAAGCAUCUGUAACACAAGCUUUCGGCAGACGUGGUCCAGAACAAACCCGGAAAUUUUGGGGACCAGGAACUAAUCAGACAAGGAACUGAUACAAACUGCAAUUGCACUUUGCCCCAGCGCUUCAGCGUUCGGAAUGUCGCGCAUUGGCAUGGAACACGGAACGUGGUUGACCUACGGUGCCAUCAAAUUGGAUGACAAAGAUCCAAAUUUUAGAUCAAGUCAUUUUGCUGAAUAAGCAUUGACGCAUACAAAACACCCACCACAGAGCCUAAACAAAAAGAAGGCUGAGAAUCAACUACAGCAGACGAUUGAUGGUGAUUGAAAAUCGGCCAAAACUCAGGCAGAAAUUGCUUCCGUUUACGAUAUAGUAUUUGUGCAGAAUGAAUCUCGUAACAUAGCAAGUAGAUGUAGUUAACUUAAUCUUAAUCUUAAUCAGUGUAUUAGGGAGGACUUGAAAGAGCCUUACCGAGGCCACGGAGUACGAUAGUGUACAGUGAACAAUGCUGGAGAGCUGCCUAUAUGGAAGAGCCCUAAUGUGUAAAAUUAAUUUUAGUAGUGCUAUCCCCAUGUGAUUUUAAUAGCUUUAGGAGAAUGAC
>cluster117.fasta:4
GACAAAAAAGGCUGAUGAAACUCAAGCCUUACCAGAGACAGAAGAAACAGCAAUGUGACUUUCCUGCUGCAGAUUUGGAUGAUUUCAAAAUAACAAUCCUGAGCAGUGCUGACUCAACUCAGGCCUAAACUCAUGCAGACCACAAGGCAGAUGGGCUAUAUAAACGUUUUCUUUCCGUACGAUAUGUCUACUUGUGCAGAAUGAAUUCUCGUACUUGACAAGUAGAUGUAGUUAACUUUAAUACAGCAAUUUAAUCAGUGUUAUAGGGAGGACUUGAAAGAGCCACCACAUUUCACGAG
>cluster1176.fasta:4
UGAAAGAGCCACCACUCAGGCCACGGAGUACGAUCGAGUGUACAGUGAACAAUGCUAGGGAGAGCUGCCUCUAUAUGGAAGAGCCCUAAUGUGUAAAAUUAAUUUAGUAGUGCUCGAUUUUAAUAGCUUUUCUAGGAGAAUGACAAAAAAUCCCCCCCCAACCACAUACCCAUACAUACCCCCACCAACCCU
>cluster1175.fasta:4
UUCCGGCCCAUGGUGCAUGAUGUCUUGGCUGAUGUCUACAUCACUGGUCAAAGAGGCAAACGCAGGUGUUUAGCCGUGCUCGGUCAUGUGUUUCACUGUGUGUGAUGCUUUGGCAAUGAAACAUAUGUACAGAGUGAAAUGUUGUGACCUUACAGGCGUUAAAAGUGUGAGUAUCAGCCUAUGUCAUCAAAAUAGAAAUGGCAGAAAAACUAGUCCAUCCGCCAUUUGUAUGUACUGUAACUCACAUGGCAUAUGGACAUGAAGAAGCAAGGAAAACCCAAGGAAAAUCUGUUCUGUUAAACACAAUAAAAGCUGACAAAAAAUAUUCCUUCCUCAUCCUCACUCCACAUCCUACCACAUUAUUCAUACAUCAAUUUAUGCCCCCCCCCAUAUCCUCCACCCCUUAAUA
>cluster1170.fasta:4
UAGAAAUAGCACUUAAUUGAAUUGUGCGUGGAUGAGGCGUCUAUCUUCAAUCGGUAAUUAUACAGUUUCCUUUCUUUACAAUAAUUGCCAGGAACCUAAUGGUAGUUUGUAGUGCGUUGUUCGUAUGAAGACUUUAGUAUAUGUCGUGUUGUUUUAGAUUCAUCUAAACGAACAAACUAAAAAUGUCUGAUAAUGGACCCCAAAAUCAGCGAAACCCUUGCGACAGGCAGUAACCAGAAUGGAGAACGCAGUGGGGCGCGAUCAAACAACGUCGGCCCCAAGGUUCAAUCGUCUUGUCCGCUUCAUGGCAAGGAAGAAAUUCCCGAGGACAAGGCGUUCCUUAACACCAAUAGUCCAGAUGACCAAAUUGGCUCGAAGAUACCAGACGAAUGUGGGUGACGUAAAUGAAAGAUUCAGUCAAGAUGGUAUUCUACCUAGGAACUGGGCAGAAGCUGGACUUCCCUAUGGUGCUAAAGAGGCAUCAUAUGGGUUGCAGGCCUGAAUACACCAGAUCAUGGCACCCGCAAUCCUCUAAAUGCUGCAAUCGUGCUACUCGGAACAACUGCCAAAGCAUGCAGAAGGAGCAGAGGCGGCAGUCAAGCCUCUUCUCGUUCCUCAUCACGUAGUCGAAAGAAAUUAGGGGAACUUUCCUGCUAGAAUGCUGGCAAUGGCUGAUGUGCUCUUCUUGCUGCUGCUUGACAGAUUGAACCAGCUUGAGAGCAAAAUGUCUGGUAAGCCAAAGGCCAAACAAGAAUUGCUGCUGAGGCUUCAAGAAGCUGCAAAAGUAAGCAAGACUUCACUGGUCCAGAACAAACCCAAGUUGGGGGAAUCAGACAGAACUGAUUACAAACAUUGGCCGAACAAUACCCAGCGCUUCCUUUCGAAUGUCGCGCUGGCUGGAAGUCACCGGUGCUACGGUGCCAUCAAAUUGGAUGACAAAGAUCCAAAUUUAAAGAUAAGUCAUUUGCUGAAUAAGCAUUGACGCAUAUCCCACCACAGAGCCUAAAAGGACAAAAAGAGAAGGCUGAUGAAACUUCAAGCCACCAGAGACAGAAACAGCAAUGUGAUUCCUGUUUGGAUGAUUUCCAAACUUAGCAGUGCUGACUCAACCAGGCCAAACUCAUGCAGACCAAGGCAGAUGGGCUAUAUAAACGUUUUUCCGUUUACGAUAGUCUACUUGGAUUCAUAGCACAAGUAGAUGUAGUUAACUUUAAUUAGCAAUUAAUCAGUGUAGGACUUGAAAGAGCCACUUCAGGCCCAGUAAUCGAGUGUACAGUGAACAAUGCUAGGGAGAGCUCUAUGGAAGAGCCUAAUGUGUAAAAUUAAUUAGUAGUGCUAUCCCCAUUUUUAAGCUCUAAUAAAAAAU
>cluster1165.fasta:4
AUCCACACAAUUCAACCCUACAAAAAUCUGAGCCCAUACAGCUCUGAUUCACUUAACUUACCCUCUAUUCCAGGCCAUAACAAAACCUACCAAGUGACGGAUGUCAGAGACUACAAGGACACAAGAGCAACGCUAUGAUGUCUAAUCAGGAAAUCUUCUCAGUUCGCAUCUCCUAAGCACCAACCUAUUCUAGAGCCACACCCAAGGUAACGCUAACCGAAUACUUAAACAAGAAUUGCCAGGUCCAUCGAUCACCGCUAAACAAAUCAAAUACAAGCUCUCCACAACUAACACUUUCACCUCUCAGAUUCACCAUGAAGCACUCCGGCACAAUGGCUAAUUCUUCGUAAGCUCUGAAUUCUAUUGUUUAUUCUCUUACCUAUCUAAUUCCACUUCACCACUCUUCGCUGAGGCUGCCCUAUUUAAUUUAUGUAUACCUAUAUUAUCUUAGAGAUCACCUCCCCUUCACCCAUCAUAUCCACAUCACCCCCUCACUCCA
>cluster1161.fasta:4
AAGAAGAAGGCUGAUGAAGCCAAGAGACAGAAGAAACAGCAAACUGUGACCUUGUGAUAAAUAAUAAGAGGAUCAACUCAGGCCUAUCAUGCAGACCAUAAGGCAGAUGGGCUAUAAACGUUCGCUUUCCGUUUACGAUAUAGUCUACUUGAAUGAAUUCGUAGCACAAGUAGAUGUAGUUAACUUUAAUCUCACAGCAAUCUUAAAGUGUAUAGGGAGGACUUGAAAGAGCCACUUGAGGCCACGGAGUACGAUCGAGUGAAGUGAACAAUGCUGGGAGAGCUGCCUAUAUGAAGAGCCCUAAUGUGUAAAAUUAAUUUAGUAGUGCUAUCCCAGUUUAAUAGCUUUUAGGAGAAUGAAAAAAAAA
>cluster1160.fasta:4
GCUGGCACUUCCCCCAGCCAGCGGGACGUCACUGCGGCGACCAGACUCGCGCAGAGGGUUGCCGGUGGCCAAGGCCACCCCACACAAGUAUGGCUUGUCUGAAUAAUACAUAGCCAGAAAGAUCACAUAAUCUAUCAUUACAUUCACACUGCCACACCCUACUAUCCUCUA
>cluster1158.fasta:4
AUGGCACAGGCUCACCAGCGGUCCUCCACCUGCCCCAGUGACAAGGGCAUUAAGCCGAGCUUUCGACAAUGAACAUCGAGCGAGGCCUCAGAACCCAGGCUCUGGGAUGGAGAGGCCUUGGCCUGCUGAGACCUGAGUAGGCCCGCCAAUGAGCUUGCUUCAGAUGGCUUGACAAAGUAAACGCUUGGGCGCACCGGCAGGCUUGAAUGAUGCGCACCAUUUGGUUUAUAAUGUGGAGCUUGGACGUGUCGUAAAAUGCUUCUUUCUGAUUACUCAAAGCAUGACUUAGAACUACGCAAUGGAAUUCAUCUCACUCGGUCUUCCGGCAGGUACUGCUUCUGGCUUGAACGAUCACUCACAAGAUUGGACCCGUGGGUGUCUGACUGAAAGCCACCAGCCACACAGUAUCUGGAAUAAGCCUGUAUUUGUAGAAAUCCCAUCCCCACAUCAUUCAUAAUCAACCAUCCAUCUA
>cluster1153.fasta:4
AAAAACAAAUAAUGACCCCAUCUUGGACUCAUGAGAAAUAAAAGCUCUUCCAAGACCAAAUCACCGACACCUCCAAGUCCAAUACACAACACAGGACAUCACGACACAAGAUGAGGUAAAAAAGAACUGGCAAACCCCUUUACAAAACCACUAGAAGUUGAGGCACCCCCGUACACGUUAAGCCGUACCGAGGCAAGGGCAUAUCACUUCCCAGGGACGCGAAUGGCCAGGUCUGUUUCCUGAUUGACCGGGAGAGGCAAAAAAAGCGAACUGCGAGUAACAGUACCAAAAAAACAGUUUACCCGACUAAAUUGGUGUGACCAGCGACAAUCAGUCUCAAGCAAGAAACCAACGUGAAUUGAAAUAUCAAGCAAGUAGAACAGCAAUCUACAAAGCAAAAAAGUAGAACUAUUCAGACACAAGUGAGUUAGUUUACAACAUUAAAGUCUUGCUAUCAGACCAGGCAUAGUCGUUUCAUUAAAUUCUGUCAAGAAAAAUAGACAUAGCCUAAUAUUAAAUUAAAAACAUCCACCAGAACAGUAACUAUAACCCAUUUUAUUAUCAUCUUAUAUACAAUCAAA
>cluster1150.fasta:4
UGCCCCACCGAGCAGGUGCUCACCAAACUCUGCAGACCACGAGAAUCAACUCCUGCCGAUAUAUGGUACUUUGUGCAGAAUAUUCGUAUCUCCAAAUGUUACUACAACAUAAUUGUAAAUUAGGAGGACUGAGGCACCCAGGCUGAGAAAGAAUGUUAGAGCUCUUAUGAAGCCAAUGAAUUAUUUGUUCUCUGAUCAUAGUCAGGAAUAAAU
>cluster1145.fasta:4
ACGAGAGGCAACGCGUCAGUGGGGCCAGGGCGAUAACCGGCGGUGUUCCACUCAAGGACAGAUACAUGCCGGACAUGGUAGAGACUCGACGGUAAACCGUAAAGACUACGGAAGCAAAUCCAGUGUUUAUUGACUGGAGAAACCGUCAUUCUAGCAGCUGCAUUGGACAAUUAGCAGAGGGGCGCAAGUCAUUCCUCCGAGAGUAUCAACAGGCGUUGAAGGUGGACGGAGCGCUUGCGCUGGUAAGCAGCAAUGUACGCACUCCUACAUCAAACGGCCACAGCACAAUCGGCAGCGGAUUGCCUGCCCGCUCGGCUCAGGCAGGUCCGGCAUCAUGGAUGGAUUCUGCGAAGCACCCCCGCAAGGACAAGAGGCCCGGGACGGACGCCGUGGAGAUGCGGUGCUCAGCCUGGUGGGUUGCUUUUCUUUGUUACUUUUCUCAAAAUUUCCACUGAGC
>cluster1141.fasta:4
GCCCCGUUGGCACAGAGAUACCCGCCAGGGAACUUCCCUGGCGCCGAGGCCUGCCCUCUCGGCCGCGGCAAUGUCUGACACAAAUGACUGCACAAAGUUGCGGGCUAGAGCCUGGCAAAAGACGCCUAACCAGUAUUUGCACUCAACAACCAAGGUUGACAGAUAAUCAAGGAACAACUGAAUUGAUUUGCCGCUCAGCGAAUUCGGAUGCGAAGUAUGAAUGGUACCUACAUAAUUGAGAAAAGAUCAAUUUAGCAGCUUUCAUAGCUUUGACAAAACUACCAACAGCCUAAAGGACAAAGAAGUGUGAACUAACCUCGAUAAACAGCAAUGUGACUCCUGCGAGAUUUAGAUUUCUCAAACAUUAAACAGGAGCUGCUAUCCUACAGAGCAAAGAGACAAUAAUUCCUCUCUUUAGUAGUUACUUCAAAUGAUUCUAUAUGAGUUUCUUAACUUGCUCUUUUCGUUGUUUUAGAUAAAGCAUUUCCCCCGUUAGUGUGAAAUGGAUUUAAAGACCCUUUGAUUAUAGUGUCUGUGAUUAAGAUAA
>cluster1131.fasta:4
CUUGUGAAAUAUCUCAACUACUACACAAUAGAGAUUUAUCUCAUUCUUAUCAUUGACAUAGGACCGAGACACAUUUCUCGAACGCCGUACAUCGUGAAGAACAAUUAGGAACGCAAUGAAGAGCCCUAUGGUAUUAUUUUAGACUAUCCCAUUAUUUUGUUUCUGGUCAAAGU
>cluster1108.fasta:4
GUACCUCCGCGCAUGGAGUUUCCAACGUGCAAUCAGAGAGGCUGACUACCAGGCUACUCAUGCAAAACACACAAUAAAUUCUCAUUUGAUUGUAUCUGAAAUUUAACAAAGUAGAUGAUUAAUUCCGACUUAUCAGUGUUACUUAAAUAAAGAACAUCACAGCAGGAGAGAUGAUUCAGAAAUUGGAUCCUGAAGACAUGAAAUAUUUUCUAUCCCAGUUUUAAGUUUCUAGGAGGCAAAAACCUAUCCCAUCAUCUAUCACAAUAUCAUACUUUGCCCCACAUCAACCUACAAU
>cluster1091.fasta:4
AAAGGUCGGUCAUGCAGAGCUCACCCCGUGCAUACACAACUUGCCUAACGCAUCAUACAAACAAAAACAUCGACCAUAAACAUACCACACCAAACAAGAGUGAUACAAAAGAAAACACCUCUUAAAUAUUAAAUGACCAGAACGACUACAGGCCUACUCUAUCUAAAGCUCAUAACAUUUUCAUGAACCUAAAUAGUUACUCAAUCUAAGUUAAAAGGAUGACAAUCUCCAGACACAGCAUUGGAUGCAAAAUUGUAUAAUAGUUCAUUAUUUGCCUAAUAAAAAUCCUACUACAUAAUUCUAUCAAAAAA
>cluster1083.fasta:4
GGUUCACUACUAAAUGGCCAAGUGGACACCCUAGGGCUAAAAAGGCAUAUUGGGUUGAACUGAAGAGUUAAAUACAAAGUUGCACCGCAACCUCUAAAUGCUCAAUGUGCUAUCCUCAAGAACAUAGCCAAAAGGCUUUACGCAGAAGGCAGAGGCGCGGUCAAGCCUCUCUCAUCACGUAGUCGCAACAGUUUAAGAACACCAGGCAGCAGUAGGGAUUCCUGCUAGAAUGGGCAAUGGCGGUGAGCUGCUCUGCUUUGCUGCUGCUUGACAGAUUGAACCGCUUGAGAGCAAAAUGUACGUAAAGGCCAACAACAACAAGGCCAAACUGUAAAUUGGUGAGGCUUAAGAAGCAUGGCAAAACGUACUGCCACUGCAUUGUACAAUUCGCAGACGUGGUCCAGAACAAACCAUUUGGGACCAGGAACUAAUCAGACAAGGAACUGAUUACAAACAUUGGCCGCAAAUUGCACAAUUUGCCCCAGCGUAGCGUUCGAAUGUGCGCAUUGGCAUAGUCACACCUGGAGUGACCACACAGGUCAAAUUGGAUGACAAGAUCCAAAUGAUGUUUGCUGAAUAAGCAUGACGCAUACAAAACAUUCCACCAACAGAGCCUAAAAAAAAAAGAAGAAGGCUGAUGAAACAGCCACCAGAGACAGAAGAAACAGCAAACUGUGACUCUUCCUGCUGCAGAUUUGGAUGAUUUCCAAACAAUUAAAUCCAUGAGCAGUCUGACUCAACUCAGGCCUAAACUCAUGCAGACAAAGGCAGAUGUAUAUAAACGUUCGCUUUCCGUACGAUAUAUGUUACCUGUGCAGAGAAUUCGUAACAUAGCACAAGUAGAUGUAGUUAUUUAAUCUAGCAAUCUUUAAUCAGUGUGUAACAUUGGAGGACUUGAAAGAGCCACCACAUUUCGAGGCCACCGGAGUACGAUAGUGUAGUGAACAUGCUAGGAGAGCUGCCUAAGAAGAGCCAUGUAAAUAUUUAGUAGUGUAUCCCAUGGAUUUAAAGCUUAGGAGAAUGACA
>cluster1078.fasta:4
GCACGUGGCUAAGUGUCCCGUGUGCCCGGCUCAACCGCUGGAUGGGGGGAGAGGUUCUGACUAAUCCGGCCUAUGAGUUGGGCCAAUCGGCAGAUGUCCAACCCCGCUUCGGAGCCUGAAGGUCCCGAACUAGGAUGGGGUAGGUUUCCAGACGGAGGCCUGCAGACGGAAGGUCCACCACCGCUGCCAAGCUAAGUAGAGGUUCGAGUUUAGACGCGCAGAGGCUUCUGUUGGCAAGGGGACGGCUCUGAAACACCAAAAGGCCCUAAAUCCUGCUGAGCUGGAAGACCACUGGCCAGAAAGGAAUUGGGGGCACUGCCCAGCACACAACACUCCCACCAGCCAGAUGGCCUGCAGGCUCAAGGCCAUCAUGGUGGGCCGAUGGUAGAACUAUUAAAACAUGGAAAAUAUUGUAG
>cluster1067.fasta:4
AGUAUAGAACCGCUCUAGGGCCUCACAUGUGUCUCCACAUCCCAAUGAGCCACACCACCCCCAAUGCCAUAGAAAGCCUAUGGACACACCACGUCCCGUGGCUCUUUCCACCGGUCCAUUCACGCCCACAGGAGCGUGACGGUCCCCAGACCGCCCCUACACCUUGUAGCUUACCUCAGCAUCAUCGAAAAACAACCUACUUUUUAUUUUAAAACGAAUGAGCUUUAUUCGGACUAUUCUUUCCUCACAAUUGUAUCUUUUGUACUUUUCAUCAUUCGCAGGCCAUAACUAAUUAAUUAUUAAAGACAAAAAAAAAAU
>cluster1064.fasta:4
AGUGUGUUUGUUCCUGAACUUUGUCAGCUGCAGAACACGCUCCGCCCAACUGGAGUACUCUGCCCACCAAUGUACCCUCUAACUCACAUCAAUUUCGCCUAGAUAGCUCAUGUAAGACGAUAACCAAUAUGGGUAGCGUGCUCUGGCUAUGUUGUGUGUAUUCCUAAUGCUUGCCCACGAUCCUCGUGGACUCCAACGGCACAGCGAGGGGCAACCAAGGUUCUGGUGUGGCUCUUCAGGCAAUUCCUGAUUCAUAAAACAAUAUACCGGCAAUCGUAAUGAAGCAUCAGGGUUUUCUCAAGCGCCCCUAUCAUCUUGCCUGAGAGUCAGGGAACGCCAACUGCAACACCACAUACUGCACAGGCUAGAACCUAUGGCAUUCCAGAUGACCCUUUCUGGUAAGACAGGCCAUUGGUCAGAAGCCACUACCAAAUUGGGACAUAAACCCCGGCUUCAGCAAACCGUUGGCACAGGCCACACAAUCGAUAAGGAAACAUUGUAAGACAAGAAGUUCACAGCAGAGAGAACACUGUCUCUGGCCUCUGCAUGGCAACUUUGCUGUACACACACUGACAGUAGAGUACAUGCACCUAGAGUUAUGGAGAGCUCAAAUUAAAGAGAAGAAAA
>cluster1063.fasta:4
CCAGGAAGAAUAAGCUGAAUGGGAAAACCCGGUGCCUGAAUGACAUGGCCUCCCGGUACUCUCUUGCAGCUCCUCAUGGCGCAUUCCGAGACAGGUAAUAAAUGAUACUGCAUGAAGUGAGUGGGGAGUAAAUUAAAGUUUUUUCCCAGUGCUUGGGUUGCAGAGCUUUCACAAAAGCACCCAAAUGAAUACUAGCAUAUGCGCUCUCGUCAUCUGUAUUAAAAUACCGUGUGCAAAUCAGGGUUGUCUCUCUUGCAUUGAGUCUAGACAACAAACAAGAUGUCUCUAACAAGACUCUAACUUAUGUCCAGGAAUUGACCUUAAUCCAACAAAUCCUGCUGUUUCGACACUCGACCACCAGCCAAAUUUGCAAAUAAAAUCAUUCUAAAGUAAAAUCAAGAUAAAAGAAAAUAUAAAUAAAGAACAGAAACUGACUUUCAGAGGAAUUAAUAACGACAUGAUCUAGAUCCAAAGAGAGGCAAUUUUUAAGAUUAGAAUAUCGAUUUUUAUGUUAGAAUUAAAACUUUUCGGGGUGGAGUGAAAGUAUCCUAUUAAUGAAAUUAAUAUCCAUUAUGUGAAUGAA
>cluster1059.fasta:4
GAACCAGCUUGAGAGCAAAAUGUCUGGUAAAGGCCAACAACAACAAGGCCAAACUGUCUAGAUGCUGCUGAGGCUUAACUCGGCAAACGUACUGCCACUAAAGCAAUGUAACACGUAAGACGUGGUCCAGAACAAACCCAAGGAAAUUUUGGGGACCAGGAACUAAUCAGACAAGGAACUGAACAUGGCCGCAAAUUGCACAUUGCCCCAGCGCUUCAGCGUUCUUCGGAAUGUCGCGCUGGCAUGGAAGUCUCGGGAACGUGGUUGACCUACACAGGUGCCAUCAAAUUGGAUGACAAAGAUCCAAAUUUAAUUUGAAAAUUGACGCAUACAAAACACCCACCAACAGAGCCUAAAAGGACAAAAAGAAGGCUGAUGAAACUCAAGCCUUAAGAACAGAAGAAACAGCAAACUGUGACUUUCCUGCUGCAGAUUUGGAUGAUUUUCCAAAUUGCAACAAUCCGAGCAGUGCUGACUCAACAGGCCUAAACAUGCAGACCAUAUAAGGCAGAUGGGCUAUAAACGUUUUCGCUUUCCGUUUACGAUAUAGUCUACUCUUUGUGCAGAAUGAAUUCUCGUAACUCAUAGCACAAGUAGAUGUAGUUAUUAUAGCAAUCUUUAAUCAGUGUAAGGACUUGAAAGAGCCACGCCGGAGUACGAUCGAGUGUACAGUGAACAAUGCUAGAGCUGCCUAUAUGGAAGAGCCCUAAUGUGUAAAAUUAAUUAGUAGUGCUAUCCCAUGUGAUUUUAAUAGCUUGAAUGACAC
>cluster1046.fasta:4
GACGAGACGGAUGCCUGUCCGAUUCGUAUUGUUGCAUGAGUCCGAACAUGCCAGUGCUGUGCAUUCUAGAGUGUGAAUUAGAUCACUUAAAAAAAAAGAAAAGGAUGAAAAAAGCUCAGGAGAAAAAUGGCCUGAGAUGAGUCCAAAAACAAUCAGAACUGACUCUCUUUAAAAAGCAUGGCAUAAUGAGAAUUCGAUGAUGUAAUUUAACAAUAUUGUAAUAUAGUUUUAUUUCAUGAGUAAAGCACACACUAUAAAUAUGCUAAAUCCAUACCAUUAUUAACCAAAAACUUUUUC
>cluster1037.fasta:4
CCCCAGGUAACAAACCAACACUUUCGAUUGUAGAUCUGUUUAAACGAACAUAAAAUUUAUUUUCUGGCACUGAAACACUUGACUUGUGAGCUUUAUCACUACCAAGAGUGUGUUAGAGGUACAACAGUAACUAAAAGAACCUUUCUUGGAAGGAUCACCAUUUCAUCCUCUAGCUGAUAACAAAUUUCACUGACUUGCUUAGCACUUUGCUUUGCUUGUCCUGACGGCGUAAAACACUCUAGUACGUGCAGAUCGUUUCACCUAAACUGUUCAGACGAGAUCAAGAACUUCUACUCUUUAUUGUUGGCAAUAGUGUUUAUAACACUUUGCUCACAUCAAAAGAAAGACAGAAUGAUUGAACUUUAUUGACUUCUAUUGUGCUUUUAGCCUUUUAUUCCUUGUUUUAAUUGCUUAUUACUUUGGUUCUACUUGAACUGCAAGAUCAUAAACUUGUCACGCCUAAACGAACAUGAAAUUUUAGGAAUAUUUAGCAUUUCACCAAGAAUGAGUACGAUAUUCACAACCAUAUGUAGUUGAUGACCCGUGUCCUAUUCUUCUAUUCUAAAUGGUAUAUUAGAGUAGGAGCAAAAAUCAGCACCAAUUGAAUUGUGCGUGGAUGAGGCUGGUUCUAAUCCAUCAGUCUCGAUAAGUAAUUAUACAGUUCAACUAAUUGCCAGGAACCUAAUGGUGUCUGUAGUGCGUUGUUCGUUCUGAAGACUUUAGAGAUGACGUUCGGUUGUUUAGAUUUCAUCUAAACGAACAAACUAAAAUGGAAUGGACCCAAAUCAGCGAAGCACCCCGCAUUACGUUUGGUGACCUCAGAUUCAACUGGCGUACAGAAUGGAGAACGAGUGGGCGAUCAAAACAACGUCAAGGUUUACCCAAAUACUGCGUCUGUUACCGCUCAACAUGGCAGGAAGACCAUCCCGAGGACAAGGCGUUCCAAUUAACACCAAUAGCAGUCCAGAUGACCAAAUUGGCUACUUCAGAGCUACCAGACGAAUGUGGUGACGGUAAAAUGAAAGAUCAGUCCAAGAUGGUAUUUCUACCUAGGAACUGGGCCAGAGCUGGACUUCCCUAUGGUGCUAACAAGACGGCAUCAUAUGGGUGCAACUGAGGGAGCCUUGAAUACACCAAAAGAUACUGGCACCCGCCUGCUAAUUGCAAUCGCAACUUCCAUGCCAAAAGGCUUCAGAAGGAGAGAGGCGGCGUCAAGCCUCUGUCCAUCAGUCGCAACAGUUUAAGAAUAUCCAGGCAGCAGUAGGACCCUGCUGAGGCUGGCAAUGGCGGUGAUGCUGCUCUUGCUUGCUGCUGCUUGACAGAUUGAACCAGCUUGAGAGCAAAAUGUCUGGUAAAGGCCAACAACAACAAGGCCAAACUGUAAAUGCUAGGCUUAACGCAAAACGUACUGCCACUAAAGCAAUGUACAAGCUUCGAGACGUGUCCAGAACAAACCAGAAUUGGGACAGGAACUUAGACAAGGAACUGAUAAAAUGCACUUGCCCCAGCUCAGCGUUUCGGAAUGGUGGCAUGGAAGUCACACCGGAACGUGACCUACACAGGUGCCAUCAAAUUGGAUGACAAGAUCCAAAUAAAGAUCAUCUUAUAAGCAUUGACGCAUACAAAACCCAACAGACUAAAAGGACAAAAAGAAGAAGGCUGAUGAAAACAACCAGAGACAGAAGAAACAGCAAACUGUGACUCUUCCUGCUGCAGAUUUGGAUGAUUUCCAAACAAUUGCAACAAUCCAUGAAGUGCUGACUCAACUCAGGCCUAAACAUGCAGACACAAGGCAGAUGGGCUAAACGUUCUUCCGUUACGAUAUAGUCUACUUGUGCAGAAAUCUCGAACUUAGCACAAGAGAUGUGUUAUUUUAAUUCAGCAAUUUUAAUCAGUGUGUAACAUAGGGAGGACUUGAAAGAGCCACCUUUCCAGGCCACGGAGUACGAUAGUGUACAGUGAACAAUGCUAGGAGAAAGCUGCCUAUGGAAGAGCCCUAAUGUGUAAAAUUAAUUUGGUGCUAUCCCCUGAUUUAUUUAGGAGAGACAAAAU
>cluster1019.fasta:4
GAAACUCAAGCCUUCAGAGACAGAAGAACAGCAAACUGUGACUCUUUCCUGCUGCAGAUUUGGAUGAUUUCUCCAAACAAUUGCAACAAUCCAAGCAGUGCUGACUCAACUCAGGCCUAAACUCAUGCAGACCAAAGGCAGAUGGGCUAUAUAAACGUUCCUUCCGUUUACGAUAUAGUCUACUUUGUGCAGAAAUCCGUAACAAGCACAAGUAGAUGUAGUUAUUAUCACAUAGCAAUCUAAUCAGUGUAACAUUGGGACUGAAAGAGCCACCACUUGCCACGGAGUACGAUAGUGUACAGUGAACAAUGCUAGGGAGAGCUGCCUAUGGAAGAGCCCUAAUGUGUAAAAUUAAUUUAGUAGUGCUAUCCCCAUGUGAUUUAAUAUUAGGAGAAUGACAG
>cluster999.fasta:2
CCUUCCCUACUGGUACUUUGACGCGGAGAGGAAUUCCUGCAAUAUUCAUACAUGGAGGCUGCCGGGCAAUAAGAACUGAUCUCGCUCUCUACUGAGGAGGCCUGCAUGCUCCGCUGCUUCCGCCAGCAGGAGAAUCCUUCCCUGCCCCUUGGCUCAAAAGGUGGUGGUUCUGGCGGGGCUGUUCGUGAUGGUGUUGAUCCUCACCUGGGAGCCUCCAUUGGUCUACCUGAUCCGGGUGGCGCGGAGGAACCAGGAGCGUGCCCUGCGCACCGUCUGGAGCUCCGGAGACGACAAGGAGCAGCUGGUGAAGAACACAUAUGUCGUGACCGCCCUGUCACCAAGAGGACUGGGAAGGAAGGGAGACUAUGUGUGUGCUUCUUAAAUAGAGCGAUUGACUUGGAUUUCUUGCGCGAUACUAGGGACUGAGGUCUGUUAGAGGUAGGACGGCUGCUUUCCUGGUCUGGCAGGGGUGGGUUUGCUUUGGAAUCCCCUAGGAGGCUCGUCCUCGCAUGGCCGGUGGUCUGGCAGCAGCCCCGAAGUUGUUUCCUCGCUGAUAGAUUCACCUCCAGGUAGAGUUUUCUCAUCUGCUCUAUUGAAUUCCAACCUGUCUCUCCAUCACAAAAGUGAUGUUAGAACCAUUCGUUUGCUUGAUUUAUGGGUUUUUAAGUAAACGAAUGUUUUUAUUAGCAUUCUGAAAGAAGGAAAGUAAAAUGUACAAGUUUAAAUAAAAAAGGAUUUCCCCUUUAAAAUAAAAAAAAAAAAAAU
>cluster998.fasta:2
GAUGACAAAUUGGCUCUACCGAAGAAUACCAGACGAAUUCGUGGUGGUGACGGUAAAAUGAAAGAUUCCGGUCCAAGAUGGUAUUUUACUACCUAGGAACUGGGCCAGAAGCUGGUUCUUCCCUAUGGUGCUAACAAAGACGGCAUCAUAUGGGGUUGCAACUGAGGAGCCUUGAAUACACCAAAAGAUUUCACAUUGGCACCCAUGCCUGCUAACAAUGCUGCAAUCUGUGCUCUAUUCCAAGGAACAACAUUGCCAAAAGGCUACACGCAGAAGGAGCAGAGGCGGCAGUCAAGCCUCUUCUCGUUCCUCAUCACGUAGUCGCAACAGUUUAAGAAUCAACUCCAGGCAGCAGUAGGGGAACUUCCUCUGCUAGAAUUGGCUGGCAAUGGCGGUGAUGCUGCUUCUUGUUCUCUUUGCUGCUGCUUGACAGAUUGAACCACCAGCUUGAGAGCAAAAUGUCUGGUAAAGGCCAACAACAACAAGGCCAAUUAAACUGUCUAAGAAUUUGCUGCUGAGGCUUCUAAGAAGCCAUGGCAAAAACGUACUGCCACUAAAGCAUGCCGUAACACAAGCUUUCGGCAGACGUGGUCCAGAACAAACCCAAGGAAAUUUUGGGGACCAGGAACUAAUCAGACAAGGAACUGAUUACAAACUGCCGCAAAUUGCACAAUUUGCCCCUAGCGUUUCAGCGUUUCGGAAUGUCGCGCAUUGGCAUGGAAGUCACACCUUCGGGAACGUGGUUGACCUACGGUGCCAUCAAAUUGGAUGACAAAGAUCCAAAUUUCAAAGAUCAAGUCAUUUUGCUGAAUAAGCAUAUUGACGCAUACAAAACAACCUCCAACAGAGCCUAAAAAGGACAAAAGAAGAAGGCUGAUGAAUUCUAAGCCUUCGCAGAGACAGAAGAAACAGCAAACUGGUGACUCUUUCCUGCUGCAGAUUUAGAUGAUUUCUCCAAACAAUUGCAUAAUCCAUGAGCAGUGCUGACUCAACUCAGGCCUAAACUCAUGCAGACAUACAAGGCAGAUGGGCUAUAUAAACGUUUUCGCUUUUCCGUUACGAUAUAUAGUCUACUCUGUGCAGAAUGAAUUCUCGUAACAUAGCACAAGUAGAUGUGGUUAACUCUGUUCACAUAGCAAUCUUAAUCAGUGUGUAACAUUAGGGAGGACUUGAAAGAGCCACCACAUUUCACCGAGGCCACGCGGAGUACGAUCGAGUGUCAGUGAACAAUGCUAGGGAGAGCUGCCUAUGGAAGAGCCCUAAUGUGUAAAAUUAAUCUUAGUAGUGUUAUCCCAUGUGAUUUUAAUAGCUUCUCUAGGAGAAUGACAAAAAAAAAAGAUCCCCAUCCUUAUAUCCCUUAUCAUCAAAUAUAUAUCCAUAUAUUUUUUUUUUUUUUCUUAACCUGCCCCAUCACACCACAUCUCAUAUCCCUUAAAUACAUAAUCAU
>cluster997.fasta:2
AACUGUGACUUUUUCACCUGCUUGCAGAUUUGGAUGAUUUCCAAACAAUUGCAACAAUCCAUGAGCAGUGCUGACUCAACUCAGGCCUAAACUCAUGCAGACCACCACAAGGCAGAUGGGCUAUAUAAACGUUUUCGCUUUCCGUUUACGAUAUAUAGUCUACUCUUGUGCAGAAUGAAUUCUCGUAACAUAGCACAAGUAGAUGUAGUUAACUUUAAUACAUAGCAAUUCAAUCAGUGUGUAACAUGAGGACUUGAAGAGCCACCACAUCACCGAGGCCUUCGGAGUACGAUCGAGUGUACAGUGAACAAUGCUAGGGAGAGCUGCCUAUAUGGAAGAGCCCUAAUGUGUAAAAUUAAUUUAGUAGUGCUAUCCCCAUGUGAUUUUAAUAGCUUCUUAGGAGAAUGACCGAAAAAU
>cluster996.fasta:2
GCUGGUUCUAAAUCACCCCAUUCAGUACAUCGAUAUCGGUAAUUAUACAGUUUCCUGUUUAACAAUUAAUUGGCCAGGAACCUAAAUUGGGUAGUCUUGUAGUGCGUUGUUCGCUCUAUGAAGACUUUUAGAGUAUGACGUUCGUGUUGUUUUAGAUUUCAUCUAAACGAACAAUUAAAAUGUCUGAUAAUGGACCCAAAAUCAGCGAAAUGCACCCCAACGUUUUGGUGGACCUCAGAUUCAACUGGCAGUAACCAGAAUAGAGAACGUAGUGGGCGCGAUCAAAACAACGUCGGCCCCAAGGUUUACCCAAUAAUAUUAAUACUGCGUCUUGGUUUCGCACAUAUAUGGCAAGGAAGACCUUAAAUUCCCUCGAGGACAAGGCGUUCCAAUUAACACCAAUAGCAGUCCAGAUGACCAAAUUGGCUACUACCGAAGAGCUACCAGACGAAUCUUCGUGGUGGUGACGGUAAAAUGAAAGAUUCCAGUCCAAGAUGGUAUUUCUACUACCUAGGAACUGGGCCAGAAGCAAAAGUUUUCCCUAUGGUGCUAACAAAAGACGGCAUCAUAUGGGUCACUGAGGGAGCCUUGAAAUACACCAAAAGAUCACAUUUGGCACCCAUCGCAAUCCUGCUAACACUGUGCUGCAAUUGUGCUACAACUUCCAAGGAACAUUAUUGCCAUAAAAGGCUUUUAUGCGCAGAAGGAGCAGGUAGAGGCGGCAGUCAAGCCUCACUCGUUCCUCAUCACGUCGUAGUCGCAACAGUUUAAGAAAUUUCAUUCCAGGCAGCAGUAGGGGAACUUCACACCUGCUAGAAUUGGCAAUGGCGGUGAUGCUGCUUGUUCUGCUGCUGCUUGACAGAUAUUGAACCAGCUUGAGAAAGCAAAAUGUCUGGUAAAGGCCAACAACAACAAGGCCAAACUGUCUAAAGAAAUUGCUGCUGAGGCUAAAGAAUCCGGCAAAACGUACUGCCACUAAAGCAUACAAUGUAACAAGCUUCUGCGGCAGACGUGGUCCAGAACAAACCCAAGGAAAUUGGGACCAGGAACUAAUCAGACAAGGAACUGAUUACAAACUGGCCGCAAAUUGCACAAUUUGCCCCCAGCGCUUCAGCGUUUCGGAAUCGCGCAUUGGCAUGGAAGUCACACCUUAGGGAACGUGAUUGACCUACACAGGUGCCAUCAAAUUGGAUGACAAAGAUCCAAAUUUAAAGAUCAAGUCAUUUGCUGAAUAAGCAUAUUGACGCAUACAAACAUUUCCCAACAGAGCCUAAAAAGGACAAAAAGAAGAAGGCUGAUGAAACUCAAGCCACCAAGACAGAAGAAACAGCAAACUGUGACUCUUCCUGCUGCAGAUUUGGAUGAUUCCAAACAAUUGCAACAAUCCAUGAGCAGUGCUGACUCUCAACUCCAGGCCUAAACUCAUGCAGACCAUCAUCAGAUGGGCUAUAUAAACGUUUUCGCUUUCCGUUUACGAUAUAGUACAUUUUGUGCAGAAUGAAUCACCGUAACAUAGCACAAGUAGAUGUAGUUAACUUAAUACCACAGCAUAAUUUCUAAUAGUGUGUAUACUUUGAGGACACUGAAAGAGCCUUUCACCGAGGCCACGCGGAGUACGAUAGUGUACAGGUGAACAAUGCUAGGGAGAGCUGCCUAUAUGGAAGAGCCCUAAUGUGUAAAAAUUAAUCUAGUAGUGUUAUCCCGUGAUUUUAAUAGCUUCUUAGGAGAAUGACAGC
>cluster995.fasta:2
CGCCGUAUACCUUCCCAGGUAACAAACCAACCAACUUUCGAUUUCUUGUAGAUCUGUUCUCUAAACGAACUUAUGUACUCAACUUCGUUCGGAAGAGACAGGUACGUUAAUAGUUAAUAGCGUACUUCUUUUCUUGCUUUCGUGGUAUUCUUGCUAGUUACACUAGCCAUCCUUACUGCGCUUCGAUUGUGUGCGUACUGCUGCAAUACUGUUAACGUGAGUCUUGUAAAACCUUCUUACGUUUUUACUCUCGUGUUGCAAAAAUUUGAAUUCUUUAGAGUUCCUGAUUUCUGGUCUAAAACGAACUAAAUAUUAACUAGUUUUCUGUUUGGAACUCUAAUUUUAGCCAUGGGCAGAUUCCAACGGUACUAACGUUGAAGAGCUUAAAAAGCUCUUGAACAAUGGAACCUAGUAAUAGGUUUCCUAUUCCACUGGAUUUGUCUUUUACAAUUUGCCUAUAUGCCAACAGGAAAUAGGUUUUUGUAUAAUUAAGUUAAUUUCCUUUGGCUGUUAUGGCCAGUAACUUUUGGUGUCUUGUGCUUGCUGCUGUUUAGAAUAAAUUGGAUCACCGGUGGAAUUGCUAUCGCAAUGGCUUGUCUGUAGGCUUGAUGUGGCUCAGCUACUUCAUUGCUUCUUUCAGACUGUUUGCGCGUACGCGUUCCAUGUGGUCAUUCAAUCCAGAAACUAACAUUUUUCUCAUAACGUGCACUCCAUGGCACUAUCAUUGACGGCCAGACCGCUUCUAGAAAGUGAACUCGUAAUCUAGAGCUGUGAUCCUUCGUGGACAUCUUCGUAUUGCUGGACACCAUCUAGGACGCUGUGACAUCAAGGACCUGCUAAAAGAAAUCACUGUUGCUACACGAACGUCACAUUACAAAAUUGGGAGCUCGCAGCGUGUAGCAGGUGACUCAGGUUUUGCGCAUCAGUCGCUACAGGAUUGGCAACUAUAAAUUAAACACAGACCAUUCCAGUAGCAGUGACAAUAUUGCUUUGCUUGUACAGUAAGUGACAUAGAUGUUUCAUCUCGUUGACUUUCAGGUUACUAUAAAAAUAGAGAUAUUUAAUUAUUAUGAGGACUUUUCAAAGUUUCCAUUUGGAAUCUUGAUUACAUCAUAAACCUCAAUUAAAAAUUUAUCUAGUCACUAACUGAGAAUAAAUAUUCUCAAUUAGAUGAAGAGCAACCAAUGAGAUUGAUUACGAACAUGAGCUAUCUUCUUCUCUGGCCUGAUAACACUCGCUACUUGUGAGCUUUAUCACUACCAAGAGUGUGUUAGAGGUACAACAGUACUUUAAAAGAACCUUGCUUUCUGGAACCAUCAAGGGCAAUUCACCAUUUCAUCCUCUAGCUGAUAACAAAUUUGCCUUGAUUUGCUUUAGCACUCAAUUUGCUUUUGCUUGUCCUGACGGCGUAAACACGUCUAUCAGUUACGUGCCAGAUUCAGUUUCACCUAAACUGUUUCAUCAGACAAGAGGAAGUUCAACAAGAACUUUACACCUCCAAUUCUUAUUGUUGCGGCAAUAGUGUUUAUAACACUUUGCUCACACUCAAAAGAAAGACAGAAUGAUUGAACUUUCAUUAAUUGACUUCUAUUUGUGUUUUUUAGCCUUUCUGCUAUUCCUUGUUUAAUUAUUAUUUGUUCUUUGGUUCUCACUUGAACUGCAAAGAUCAUAAUGAAACUUGUCACGCCUAAACGAACAUGAAAUUUCUUGUUUUCUUAGGAAUCAUCACAACUGUAGCUGCAUUUCACCAAGAAUGUAGUUUCACUGGAUAUGUACUCAUCAUCAACCAUAUGUAGUUGAUGACCUUGCAGUCCUAUUCUUCUAUUCUAAAUGGUAUAUUAAGAGUAGGAGCUAGAAAAUCAGCACCUUUGCUGAAUUGUGCGUGGAUGAGGCUGGUUCUAAAUCACCCAUUCAGUACAUCGAUAUCGGUAAUUAUACAGUUUCCUGUUUACCUUUUACAAUUAAUUGCCGGGAACCUAAAUUGGGUAGUCUUGUAGUGCGUUGUUCGUUCUAUGAAGACUUUUUAGAGUAUCAUGACGUUCGUGUUGUUCUUAGAUUCAUCUAAACGAACAAACUAAAAUGUCUUGAUAAUGGACCCCAAAAUCAGCGAAUGCACCCCGCAUUACGUUUGGUGGACUCAGAUUCAACUGGCAGUUACCAGAAUGGACGUAGUGGGGCGCGAUCAAAACAACGUCGGCCCCAAGGUUUACCCAAUAAUACUGCGUCUUGGUCACCGUUCACUCAACAUGGCAAGGAAGACCUUAAAUUCCCUCGAGGACAAGGCGUUCCAAUUAACACCAACAGCAGUCCAGAUGACCAAUACUGGCUACACCGAAGAGCUACCAGACGAAUUCGUGGUGACGGUAAAUGAAAGAUCUCAGUCCAAGAUGGUAUUUCUACUACCUAGGAACUGGGCCAGAAGCUGGACUUCCCUAUGGUGCUAACAAAGACGGCAUCAUAUGGGUUGCAACUGAGGGAGCCUUGAAAUACACCAAAAGAUCUUUGGCACCCGCAAUCCUGCUAACAAUGCUGCAAUCGUGCCACAACUUCCUCAAGGAACAACAUUGCCAAAAGGCUUCUACGCAGAAGGGAGCAGAGGCGGCAGUCAGCCUCUUCUCGUUCCUCAUCACGUAGUCGCAACAGUUUAAGAAAUUCAACUCCAGGCGGCAGUAGGGAACUUCCUGCAAGAAUGGCUGGCAAUCGGCGGUGAUGCUGCUCUUGCUUGCUGCUGCUUGACAGAUUGAACCAGCUUGAGAGCAAAAUGUCUGGUAAAGGCCAACAACAACAAGGCCAAACUGUCACUAAGAAAUCUGCUGCUGAGGCUUCUAAGAAGCUCGGCAAAACGUACUGCCACUAAAGCAUACAAUGUAACACAAGCUUUCGGCAGACGUGGUCCAGAACAAACCCAAGGAAAUUUUGGGGACCAGGAACUAAUCAGACAAGGAACUGAUUACAAACAUUGGCCGCAAAUUGCACAAUUUGCCCCCCAGCGCUUCAGCGUUCUUCGGAAUGUCGCGCAUUGGCAUGGAAGUCACACCUUCGGGAACGUGGUUGACACACAGGUGCCAACCAAUUGGAUGACAAAGAUCCAAAUUUCAAAGAUCAAGUCAUUCGUUGAAUAAGCAUUGACGCAUACAAAACAUUCCCACCAACAGAGCCUAAAAGGACAAAAAGAAGAAGGCUGAUGAAAACUCAAGCCUUACCGCAGAGACAGAAGAAACAGCAAACUGUGACUCUUCCUGCUGCAGAUUUGGAUGACUUCUCCAAACAAUUGCAACAAUCCAUGAGCAGUGCUGACUCAACUCAGGCCUAAACAUAUGCAGACCAUCAUAAGGCAGAUGGGCUAUAUAAACGUUUCGUUUCCGUUUACGAUAUAGUCUACUUGUGCAGAAUGAAUUCUCGUAACUACAUAGCACAAGUAGAUGUAGUUAUUCUAAUCUCACAUAGCAUAAUCUUCUAAUCAGUGUGUAACAUUUAGGGAGGACUUGAAAGAGCCACCUACAUUUCCUUUCGAGGCCACGUGGAGUACGAUCGAGUGUACAGUGAACAAUAGGGAGAGCUGCCUCUAUAUGGAAGAGCCUCUAAUGUGUAAAAUUAUUAAUUUUAGUAGUGCUAUCCCCAUGUGAUUUUAAUAGCUUCUUUAGGAGAAUGACAAAAAAAAAAAAGAAGAAAUCCCCUCCCUACCCCCAUCCCUUCCCUACCAUCAUCAUAUUCCAUCUUCAUCUCUUUUUUAUCCAUAUCCCUCCACGCCAUCAUCAACCCUACAUAAU
>cluster994.fasta:2
AGCUGCCCGAUCUCUCAGCGUCCUCAUCCCGGCGUUGCCCGCGUACCGUCGCCCGGCGCUCCGCCGCUUCUCCGGUGGUUCGGGACUCUGGUCCCUCAGUCUGGUCCUGCUUUCACCUUCCCCUGGCCUGACUACCGUCACACGCCAUGGCACAGGUUCUCAGAGGCACUGUGACUGACUUCCCUAGAUUUGAUGAGCGGGCUGAUGCAGAAACUCAGAAGGCCAUGAAAGGCCUAGGCACAGAUGAGGAGAGCAUCCUGACUCUUGUUGACAUCCCGAAGUAACGCUCAGCGCCAGGAAAUUCUGCGGCUUUAAGACUCUGUUUGGCAGGGAUUUCUGGAUGACCUGAAAUCAGAACUAACUGGAAAAUUUGAAAAAUUAAUUGUGGCUCUGAUGAAACCCUCGGCUUUCUAUGAUGCUUAUGAACUGAAACAUGCCUUGAAGGAGCUGGAACAGAUGAAAGUACUGACAGAAAUUAUUGCUUCAAGGACACCUGAAGAACUAAGAGCCAUCAAAGAAGUUUAUGAAGAAGAAUAUGGCUCAAGCCUGGAAGAUGACGUGGUGGGACACUCAGGUACUACCAGCGGAUGUUGGUGGUCACCUCAGGCUAACAGAGACCCUGAUGCUGGAAUUGAUGAAGCUCAAGUUGAACAAGAUAAGGCUUAUUCAGGCUGGAGAACUUAAAUGGGGACAGAUGAAGAAAAUUUAUUACCAUCUUCUGGAACACGAAGUGUGUCCCAUUUGAGAAAGGUGUUGUGACAAGUACAUGACUAUAUCAGGAUUCAAAUUGAGGAAACCAUUGACCAGAGACUUCUGGCAAUUUGGAGCAACCUUGCUGUCGUGAAUCUAUUUGAAGUAUCCCUGCCUACCUUGCAGAGACCCUCUAUUAUGCUAUGAAGGAGGCUGGGACAGAUGAUCAUACACCCUCAUCAGAGUCAUGGUAUCCAGAAGUGAGAUUGAUCUGCUUAACAUCAGGGAAGGAGUUGGGAAGAAAUUUCUGCCACCUCUCUUUAUUCUCCAUGAUUUAGGAGAUACAAAAGACUAUAAGAAAGCUCUCUGCUGCUUUAGAGGGAAGACUAAUGUGUCACGGGGAAGAGCUCCCUGCAUUGUGUGCCUCUGCUGCCCCACUGCCUUCCUUUUUCAGCACCUUAGCUGCAUUUGUAUGCCAGGAGGCUUGACACAUUGCCUUAUUCAUACUAGCAUGCUCACGACUUUAACACAUACGCAUAGAAGAAAAUAGUGGUGCUCCUUGAUCUCUGGUGGAGAUCUCUUUGACUGCUCAGUUUCUAGUAUUUAUGUUACUAAGUUUAAUGCCUAAGGCCAUUUUCCAUUUAUAUAUUUUUCUUAAGAGGCCAGAUUGCUUUUAGCCUUUUUAAAAAAAACUCAUUUAUAUUACAUUUGUAACCAUGAUACCUUAAACAAGAAGCUUAGCCGUGAAAUUGUGAACUUGGAAAUGUUAUUAGUCCAAGUUCGCAGCUAAACUAAACCUGUUAAAAUUAUAGUGAUUGUAUUCAAAAGAUUAAUGAAAAAUAAACAUUUCUGUCCCCUGAACAACCCUCCUACUUCCAUACUACAUCCUCUAUCAUCUUAUUCAUAUCAACCAUAUCCUAUUUCCUCUAA
>cluster993.fasta:2
GUGAUUACCUGCUGCAGAGAUUUGGAUGAUUUUCCAAACAAUUGCAACAAAUACCGAGUGCUGACUUAACUCAGGCCUAAACAUAUGCAGACCACAAGGCAGAUGCAGGCUAUAUAAACGUUUCGCUUUUCCGUUUACGAUAUAGUUCUACUCUGUGCAGAAUGAAUCUCGUAACUCAGCACAAGUAGAUGUAGUUAACUUUAAUCUCACAACAGCAAUUUUAAUCAGUGUGUAACAUUACAUAGGAGGACUUGAAAGAGCCACCUUUACUUCACCGAGGCCACGCGGAGUACGAUCGAGUGACAGUGAACAAUGCUAGGGAGAGCUGCCUAUAUGAAGAGCCCUGCCGUGUAAAAUUAAUUUUAGUAGUGCUAUCCCCAUGUGAUUUUAAUAGCUUCUAGGAGAAUGACAAAAGC
>cluster992.fasta:2
AAUUGCCAGGAACCUAAAUUGGGUAGUUUGUAGUGCGUUGUUCGCUCUAUGAAGACUUUAGAGUAUCAUGACGUUCGUGUUGUUCUAGAUCUCAUCUAAACGAACAAACUAAAAUGUCUUGAUAAUGGACCCCAAAAUCAGCGAAUGCACCCGCAUUACGUUUUGGUGGACCCUCAGAUUCAACUGGCAGUAACCAGAAUAGAGAAACGCAGUGGGGCGCGAUCAAACAUAUGCAACGUCGGCCCAGCAGGUUUACCCAAUAAUUGCGUCUUGGUUCACCGCUCUCACUCAACUAUGGCAAGGAAGACCUUAAAUUCCCUCGAGGACAAGGCGUUCCAAUUAACACCAAUAGCAGUCCAGAUGACCAAUUGGCACUACCGAAGAGCUACCAGACGAAUUCGUGGUGGUGAUGGUAAAAUGAAAGAUUCCAGUCCAAGAUGGUAUUCUACUACCAAGGAACUGUCAGAAGCUGGAGACCCCUAUGGUGCUAACAAGACGGCAUCAUUAUGAUAUACUGAGGAGCCUUGAAUACCAAAAGAUUCAUUGGCACCCGCAAUCCUGCUAACAAUGCUGCAAUCGUGCUACAACUUCCAAGGAACAUUGCCAAAAGGCUUCUACGCAGAGGGAGCAGAGGCGUAGCAGUCAAGCCUUCUCGUUCCUCAUCACGUAGUCGCAACAGUUUAAAGAAAUUCAACUCCAGGCAGCAGUAGGGGAACUUCUCCUGCUAGAAUGGCUGGCAAUGGCGGUGAUGCUGCUCUUGCUACCUUUUUGCUGCUGCUUUGACAGAUUGACCAGCUUGAGAGCUGGUGUCUGGUAAAGGCCAACAACAACAGGCCAAACUGUCACUAAGAAAUUCUGCUGCUGAGGCUUCUAAGAAGCCUCGGCAAAACGUACUGCCACUAAAGCAACACAAUGUAACACAAGCUUCGGCAGACGUGGUCCAGAACAAACCCAAGGAAAUUCUGGGGACCAGGAACUAAUCAGACAAGGAACUGAUUACAAACAUUGGCCGCAAAUUGCACAAUUUGCCCCAGCGCUUCAGCGCUUCGGAAUGCGCGCAUUGGCUGGAGGUACACCUUCAGGGAACGUGGGACCUACACAGGUGCCAUCAAAUUGGAUGACAAAGAUCAAAUUAAAGAUCUAGUCAUUUUGCUGAAUAAGCAUAUUGACGCAUCAAAAACAUUCCAACAGAGCCUAAAAAGGACAAAAAGAAGAAGGCUGAUGAAACUCAAGCCACAAGAGACAGAAGAAACAGCAAACUGUCGACUCUUUUCUCCUGCUGCAGAUUUGGAUGAUUUCCAAACAAUUGCAUUGUUACAUGAGCAGUGCUGACUCAACUUCAGGCCUAAACUCAUGCAGACCAUCAAGGCAGAUGGGCUAUAUAAACGUUUUCGCUUCUUCCGUUUAUGUAUAUAUAGUCUACUCUGUGCAGAAUGAAUUCUCUAUAACUACAUAGCACAAGUAGAUGUAGUUAACUUUAAUCUCACAUAGCAAUUCUAAUCAGUGUGUAACAUUUAGGAGGACUUGAAAGAGCCACAUACCACCGAGGCCACGCAAGAGUACGAUCGAGUGUACAGUGAACAAUGAGAGCUGCCGUAGAAGAGCCCUAAUGUGUAAAAUUAAUUUAGUAGUGCUAUCCCCAUGUGAUUUUAAUAGCUUCUUAGGAGAAUGACAGCU
>cluster991.fasta:2
AUACCUUCCCAGGUAACAAACCAACCAACUUCAUUGAUCUCUGUAGAUCUGUUCUAAACGAACGCUUUCUCUAUUACAAAUUGGGAGCUUCGCAGCGUGUGUAGCAGGUGACUCAGGUUUUGCUGCUCACAGUCGCUCGGAUUGGCAACUAUAAAUUAAACACAGACCAUUCCAGUAGCAGUGACAAUAUUGCUUUGCUUGUACAGUAAGUGACAACAGAUGUUUCAUUCGUUGACUUUCAGGUUACUAUAAGCAGAGAUUACUAAUUAUUAUGAGGACUUCAAAGUUUCCAUUUGGAAAUCUUGAUUACAUAAACCUCAUAAUUAAAAAAAUUUAUCUAAGACACUGAGAAUAAAUAUUCUCAAUUAGAUGAAGAGCAACCAAUGGAGAUUGAUUAAACGAACAUGAAAAUUAUCUCACUUGGCUUGAUAUUCUACACUGCUACUCUGUGAGCUUUAUCACUACCAAGAGUGUGUAGAGGUACAUAGUACUUUCUAAAAGAACCUUGCUCUCUGGAACAUAUGAGGCAAUUCACCAUUUCAUCCUCUAGCUGAUAACAAAUUUGCACUGACUUGCUUAGCACUCAAUUUGCUCUUCUUGCUUGUCCUGACGUAAAACACGUCUAUCAGUUACCAUGCCAGAUCAGUCUUCCUGCUGACAACCAGACAAGAGGGAAGUUCAAGAACUUUCACUCCAAUUCUUUAUUGUUGCGGCAAUAGUGUUUAUAUUCACUUUGUUCACAUCAAAAGAAAGACAGAAUGAUUGAACUCAUUAAUUGACUUAACUUGUGCUUUUUAGCCUUUCUUGCUAUUCCUUGUUUUAAUUAUGCUUAUUAUUAUUUUUUGGUUCUCACUUUGAACUGCAAGAUCAUAAUGAAACUUGUCACGCCUAAACGAACAUGAAAUCUUGUUUUCUUAGGAAUAUCCACUGUAGCUGCAUUUCACCAAGAAUGUAGUUCAAGUCAUGUACUCAACAUCAACCAUAUGUAGUUGAUGACCUCGUGUCCUAUUCACUUCUAUUCUCUAAAUGGUAUAUUAGAGUAGGAGCUAGAAAAAAUCAGCACCUUUAAUUGAAUUGUGCGUGGAUGAGGCUGGUUCUAAAUCACCCAUUCAGUCAUUCGAUAUCGGUAAUUAUACAGUUUCCUGUUUACCUUUACAAUUAAUUGCCAGGAACCUAAAUUGGGUAGUCUUGUAGUGCGUGUUCGUUCAUGAAGACUUUUUAGAGUAUCAUGACGUUCGUGUUGUUUCUAGAUUUCAUCUAAACGAACAAACUAAAAUGUCUGAUAAUGGACCCCAAAAUCAGCGAAUGCACCCCAUUACGUUUGGUGGACCCUCAGAUUCAACUGGCAGUAACCAGAAUGGAGAACGCAGUGGGGCGCGAUCAAAACAACGUCGGCCCAAGGUUUACCCAAUAAUACUGCGUCUUGGUUUCACCGCUCACUCAACAUGGCAAGGAAGACCUUAAAUUCCCUCAGGACAAGGCGUUCCAAUUAACACCAAUAGCAGUCCAGAUGACCAAAUUGGCUACUACCGAAGAGCUACCAGACGAAUCUUCGUGGUGGUGACGGUAAAAUGAAAGAUUCAGUCCAAGAUGGUAUUUCUACUACCUAGGAACUGGGCCAGAAGCUGGACCCUAUGGUGCUAUAAAGACGGCAUCAUGGGUUGCAACUGAGGGAGCCUUGAAAUACACCAAAAGAUCUUGGCACCCGCAUAAUCCUGCUAACAAUGUUGCAAUCGUGCUACAACUUCCUCAAGGAACAUUAUUGCCAAAAGGCUUAUCAGAAGGAAGAGGCGGCAGUCAAGCCUUCUCGUUCCUCAUACACGUAGUCGCAACAGAGUUUUAAGAAAUUUCAACUCCAGGCAGCAGUAGGGGAACUCUCCUGCUGGAAUGGCUGGCAAUGGCGGUGAUGCUGCUCUUGCUUUGCUGCUUGGACAGAUUGAACCAGCUUGAGAGCAAAAAUGUCUGGUAAAGGCCAACAACAACAAGGCCAAACUGUCACUAAGAAAUCGUUGCGAAGUUCUAAGAAGCCUGGCAAAACGUACUGCCAAAAGCAUACAAUGUAACACAAGCUUCGGCAGACGUGGUCCAGAACAAACCCAAGGAAAUUCUAGGGGACCAGGAACUAAUCAGACAAGGAACUGAUAAACAUUGGCCGCAAAUUGCACGUUCUGCCCCAGCGCUUCAGCGUUCGGAAUGUCGCGCUGGCAUGGAAGUCACACCUUCGGGAACGUGGUUGACCUACACAGGUGCCAUCAAAUUGGAUGACAAAGAUCCAAAUAUAAAGAUCAAGUCAUUUGCUGAAUAAGCAUUGACGCAUACAAACAUUCCCACCAACAGAGCCUAAAAAGGACAAAAAGAAGAAGGCUGAUGAAACUCAAGCCACCGCAGAGACAGAAGAAACAGCAAACUGUGACUCUUUCCUGCUGCAAGAUUUGGAUGAUUUCUCCAAACAAUUGCAACAAUCCAUGAGCAGUGCUGACUCAACUCAAGGCCUAAAACUCAUGCAGACAUUAUGAGGCAGAUGGGCUAUAAACGUUUUCGCUUUCCGUUUACGAUUGCUCUACUUGUGCAGAAUGAAUUCUCGUAACAACAGCACAAGUAGAUGUAGUUAUUCUAAUCUCUCAGCAAUUUCUAAUCAGUGUAACAUUUAGGGAGGACUUGAAAGAGCCUCAUUUCACCGAGGCCACGCGGAGUACGAUCGAGUGUACAGUGAACAAUGCUAGGGAGAGCUGCCUAUAUGGAAGAGCCCUAAUGUGUAAAAUUAAUUUAGUAGUGCUAUCCCCAUGUGAUUUUAAUAGCUUUUCAGAAUGACAAAAAAAAAAAGAAU
>cluster990.fasta:2
AGAGCCUAAAAAGGACAAAAAGAAGAAGGCUGAUGAAACUCAAGCCAUGAAGAGACAGAAGAAACAGCAAACUGUGACUCUUCUCCUGCUGCAGAUUUGGAUGAUUUUCUCCAAACAAUUGCAACAAUCCAUGAGCGGUGCUGACUCAACUCAGGCCUAAACUCAUGAGACAUAAGGCAGAUGGGCUAUAUAAACGUUUUCGCUUCCGUUUACGAUAUAUAGUACAUCUUGUCAGAAUGAAUUCUCGUAACAUAGCACAAGUAGAUGUAGUUAACUCUAAUCACAUAGCAAUUUUAAUCGGUGUAACAUUAGGAGGACUUGAAAGAGCCACCUUUUUCCGAGGCCACGCGGAGUACGAUGGUACAGUGAACAAUGCUAGGGAGCUGCCUCUAUCAUGGAAGAGCCCUGCUGUGUAAAUUAAUUUAGUAGUGCUAUCCCAUGUGAUUUUAAUAGCUUCUUAGGAGAGAAUGACAAAUCCCCUACCCACACCCGUCAUCUUAUUCAUAUUUCAUAUCCAACCCUCCAUAACCAUACCAUUCCUAA
>cluster98.fasta:2
AUCCUUUCCCAGGUAACAAACCAACCAACUUUCGAUCUCUUGUAGAUCUGUUCUAAACGAUUAAAAUCUGUGUGGCUGUCACUCGGCUGCAUGCUCUAGUGCACUCACGCAGUAUAAUUAAUAUUAUUUUGUCGUUGACAGGACACGAGUAACUCGUCAUUUGCAGGCUGCUUACGGUUCUGCUGCAGCCGAUCAUCAGCACAUCUCUAGGUUUCGUCCGGGUGUGACCGAAAGGUAAGAUGGAGAGCCUUGUCCCUGGUUUUUUAACGAGAAAACACACGUCCAUUCAGUUUGCCUGUUUACAGGUUCGACGUGUUCGUACGUGGCUUUGGAGACUCCGUGGAGGAGGUCUAUCAGAGGCACGUCAACAUCUUUUAAAGAUGGCACUUGUGGCUUAGUAGAAGUUGAAAAAGGCGUUUUGCCUCUCAACUUGAACAGCCCAUGUCAUCAAACGUUCGGAUGCUCGAACUGCACCUUCAUGGUCAUGUUAUGGUUGAGCUGGUAGCAGAACAAAGGGCAUUCAGUACGGUCGUAGUGGUGAGACAUUGGUGCACUGUCCCUCAUGGGGCGAAAUACCAGUGGCUUACCGCAAGGUUUUUCGUAAGAACGGUAAUAAAAGGAGCUGGUGGCCAUAGUUACGGCGCCGAUAAAGUCAUUUGACUCGGGCGACGAGCUUGGCACUGAUCCUUAUGAAGAUUUCAAGAAACUGGAACUAAACAUAGCAGUGGUGUUACCCGUGAACUCAUGCGUGAGCUUAACGGAGGGGCAUACACUCGCUAUGUCGAUAACAACUUUGUGGCCCUGAUGGCUACCCUCUUGAGUGCAUUAAAGACCUUUUAGCACGUGCUGGUAAAGCUUCAUGCACUUUGUCCGAACAACUGGACUUAUUGACACUAAAGAGGGGUGUAUACUGCUGCCGUGAACAUGAGCAUGAAAUUGCUUUGGUACACGGAACGUUCUGAAAAGAGCUAUGAAUUGCAGACACCUUUGAAAUUAAAUUGGCAAAGAAAUUUGUAACCUCCUUCUCAAUGGGGAAUGUCCAAAUUUUUUGUAUUUCCCUUAAAUUCCAUAAAUCAAGACUAUUCAACCACGAAGGUUGAAAAGAAAAAGCUUGAUGGCUUUAUGGGUAGAAUUCGAUCUGUCUAUCCAGUUGCGUUCACCAAAUGAAUGCAACCAAAUGUGCCUUUCAACUCAUGAAGUGAUCAUUGUGGUGAAACUUCAUGGCAGACGGGCGAUUUUGUUUAAAGCCACUUGCGAAUUUGUGGCACUGAGAAUUUGACUAAAGAAGGUGCCACUACUUGUGGUUACUUACCCCAAAAUGCUGUUGUUAAAAUUUAUUGUCCAGCAUGUCACAAUCAGAAGUAGGUACCUGAGCAUAGUCUUGCCGAAUACCAUAAUGAAUACAAGGCUUGAAAACCAUUCUUCGUAAGGGUGGUCGCACUAUUGCCUUUGGAGGCUGUGUGUUCUUUAUGUUGGUUGCCAUAACCGGUGUGCCUAUUGGGUUCCACGUGCUAGCGCUAACAUAGGUUGUAACCAUACAGGUGUUGUUGGAGAAGGUUCCGAAGGUCUUAAUGACAACCUUCUUGAAAUACUCCAAAAAAGAGAAAGUCAACAUCAAUAUUGUUGGUGACUUUAAACUUAAUGAAGAGAUCGCCAUUAUUUUGGCAUUCACUUUCUGCUUCCACAAAGUGCUUUGUGGAAACUGUGAAAGGUUUGGAUUAUAAAGCAUUCAAACAAAUUGUUGAAUCCUGUGGUAAUUUUAAAGUUACAAAAGGAAAAGCUAAAAAAGGUGCCUGGAAUAUUGGUGAACAGAAAUCAAUACUGAGUCCCUCUCUAUGCAUUUGCAUCAGAGGCUGCUCGUGUUGUACGAUCAAUUUUCUCCCGCACUCUUGAAACUGCUCAAAAUUCUUGUGCGUGUUUUACAGAAGGCCGCUAUAACAAUACUAAUCAGACAAGGAACUGAUUACAAACAUUGGCCGCAAAUUGCACAAUUUGCCCCAGCGCUUUCAGCGUUUUCGGAAUGUCGCGCAUUGGCAUGGAAGUCACACCUUCGGGAACGUGGUUGACCUACACAGGUGCCAUCAAAUUGGAUGACAAAGAUCCAAAUUUCAAAGAUCAAGUCAUUUUGCUGAAUAAGCAUAUUGACGCAUACAAAACAUUCCCACCAACAGAGCCUAAAAAGCAAAAAGAAGAAGGCUGAUGAAACUCAAGCCUCAAGAGACAGAAGAAACAGCAAACUGUGACUCUUCCUGCUGCAGAUUUGGAUGAUUUUCCAAACAAUUGCAAUCCAUGAGCAGUGCUGACUCAACUCAGGCCUAAACUUCAUGCAGACAUACAAGGCAGAUGGGCUAUAUAAACGUUUCGCUUUUCCGUUUACGAUAUAUAGUCUACUCUGUGCAGAAUGAAUUCUCGUAACAUAGCACAAGUAGAUGUAGUUAACUUUAAUCACAUAGCAUAUGCUUUAAUCAGUGUAACAUUAGGGAGGACUUGAAAAGAGCCACCACUCACCGAGGCCGCGGAGUACGAUCGAGUGUACAGUGAACAAUGCUAGGAGAGCGCCUAUAUGGAAGAGCCCUAAUGUGUAAAAUUAAUUUUAGUAGUGCUAUCCCCAUGUGAUUUUAAUAGCUUUAGGAGAAUGACAAAAAUCCCCACUCCCAUCAUCCAUCCCUUCGUUACAUUUAUCCAUCAUCUUUCAACCAACCCCUCCUACCCUCAUAUCCACAAACUC
>cluster989.fasta:2
UCUGUCUUCCAAGAAUCCGUCGCCGCAGUGGAGCUGUGCAGUUUGUAGUACAAGAUCUACCCCGGACACGGGAGGCGCUACGCCAGGACCGACGGGAAGGUUUCCAGUUUAAUGCAAAAUGCGAGUUCGGCAUAUCUUACCAAGAGGAAUCCUCGGCAGAUAAACUGGACUGUCCACAGAGGGAAGCACAAAAAGGGUCAGUCAGAAGAAAUUCAAAAGAAAAGAACCCGCCGAGCAGUCAAAUUCCAGAGGGCUAUUACUGGUGCAUCUCUUGCUGAUAAUGGCCAAGAGGAAUCAGAAACCUGAAGUUAGAAAGGCUCAACGAGAACAAGCUAUCAGGGCUGCUAGGAAGCAAAAAAGGCUAAGCAAGCAUCUAAAAAGACUGCAAUGGCUGCAUUGCUGGGCACCUACAAAGGCAGCACCUAAGCAAAAGAUUGUGAAGCCUGUGAAAGUUCAGCUCCCCGAGUUGGUGGAAAAACGCUAAACUGGCAGAUUCGAUUUUUAAAUAAAGAUUGCAUUAUAAAAAAAAAU
>cluster988.fasta:2
AUACCUUCCCAGGUAACAAACCAACCAUUUCGAUACACUGUAGAUCUGUUCUAACGAACUAAAUAUUAUUAUUAGUUCUUCUGUUCUGGAACUCAAUAUUUGUAAGGAAGAUUCCAACGGUACUAACAUGUGAAGAGCUUAAAAAGCUCUGAACAAUGGAACCAUAGUAAUAGGUUUCCUAUUCCUUUCUGGAUGUUUACGUUUGCCUAUGCCAACAGGAAUAGGUUUUGUAUAUAAUUAGAUAAUUUCCACGAAAUUUUAUGGCCAGUAACUUUAGCUUGUUUGUGCUUGCUGCUGUACAUAGAAUAAAUUGGAUCACCGGUGGAAUUGCUAUCGCAAAUGGCUCAUCGGUCUGUAGGCUUGAUGUGGCUCAGCUACUUCAUUGCUUUCUUACAGACUGUUUGCGCGUACGCGUUCCAUGUGGUCAUUCAAUCCAGAAUUAACUCUAUGCCACUCCAUGGCACUAUUUGACCAGACCGCUUAAAGAAAAAGUGAACUCGUAAUGGAGCUGUAUCCUUUGGACACUUCGUUGCUGGACACCAUAAGGACGUGUGACAUCAAGGACCUGCCUAAAGAAAUCACUGUUGCUACAUCACGAACGCUUCACAUUACGGCUGGAGCUUCGCAGCGUGUAUAGGUGACUCAGGUUUAGCUAAAUACAGUCGCUACAGGAUAGCAACUAUAAAUUAAACACAGACAUCUCCAGUAGCAGUGACAAUUGCUUUGCUGUACAGUAAGUGACAACAGAUGUUCAUCUCUAUAUUGACUUCAGGUUACUAUAGCAGAGAUUAUUUUACUAAUUAUUAUAUGAGGACUUUAAAGUUCCAUUUGGAAUCUCUGACUCAUAAACCUCAUAAUUAAAAAUUUCGAGUCACUAACUGAGAAUAAAUAUUCUCAAUAGAUGAAGAGCAACCGCUGAGAUUGAUUAAACGAACAUGAAAAUUAUUCUUUUUUUUGGCACUGAUAACACUCGCUACUUGUGAGCUUUAUCACUACCAAGAGUGUGUUAGAGGUACAACAGUACUUUUAAAAGAACCUUGCUUUGGAACAACCAAGGGCAAUUUCACCAUUUCAUCCUUUAGCUGAUAACAAAUUUGCACUGACUUGCUCUAGCACUCAAUUUGCUUUGUCUUGUCCUGACGGCGUAAAACACGUCUAUCAGUUACGUGCCAGAUCAGUUUCACCUAAACUGUUCAUCAGACAAGAGGAAGUCAAGAACUUUACAUUCUCCAAUUUUAUUGUUAUAAUAGUGUUUAACUCAUUUGCUCACACUCAAAAGAAAGUCAGAAUGAUUGAACUCAUUAAUGACUUUAUUUGUGCUUUUUAGCCUUUGCUAUUCCUUGUUUUAAAUUAUGUCAUUAUCUUUUGGUUCUUCUCACUUGAACUGCAAGAUCAAUGAAACUUGUUCACGCCUAAACGAACAUGAAAUCUUGUUUUCUUAGGGUUAUUUACAACUGUGUAGCUAGCAUUCACCAAGAAUGUAGUACAUAGUUAUGUACUCAACAUCAUCAUAUGUAGUUGAUGACACCGCUGUCCUAUUCACUUCUAUUCUAAGCAUAUUAGAGUUAGGAGCUAGAAAAUCAGCACCUUUAAUAUUGAAUUGGCGUGGACGAGGCUGGUUCUUUAAAUCACCCAUUCAGUACAUCGAUAUCGGUAAUUAUACAGUUUCCUGUUUACCUUUACAAUUAAUUGCCAGGAACCUAAAUUGGGUAGUCUUGUAGUGCGUUGUUCGUUCAUGAAGAUUUUAAGAGUAUCAUGACGUUCGUGCUGUUCAAGAUUUCAUCUAAACGAUAAUUAAAAUGUCUGAUAAUGGACCCAAAAUCAGCGAAAUGCCCAAUAUUACGUUUGGUGGACCUCCAGAUUCUAUUGGCAGUAACCAGAAUGGAGAACGCAGUGGGCGAUCAAAACAACGUCGGCCCCAAGGUUUACCCAAUAAUACUGCGUUAGUCACCGCUCUCAACAUCUGGCAAGGAAGACCUUAAAUUCCCUCGAGGACAAGGCGUUCCAAUUAACACCAAUAGCAGUCCAGAUGACCAAAUUGGCUACUACCGAAGAGCUACCAGACGAAAUCGGUGGUGACGGUAAAAUGAAAGAUCUCAGUCCAAGAUGGACUCUACUACCUAGGAACUGGGCCAGAAGCUGGACACCCUAUGGUGCUAACAAAAGACGGCAUCAUCGGGUUGCAACUGAGGAGCCUUGAAUACACCAAAAGAUCACAUAAGCACCCGCAAUCCUGCUAACAAUGCUGCAAUCGUGCUACAACUCCAAGGAACAACUAUUGCCAAAAGGCUUUACGCAGAAGGGAGCAGAGGCGGCAGUCAAGCCUCUUCUCGUUCCUCAUCACGUGAUAACAGUACUAGAAAUUUCAACUCCAGGCAGCAGUAGGAACUUUCCUGCUGGAGCGGCACUGGCAAUGGCGGUGAUGCUGCUCUUGCUUUGCUGCUUGACAGAUUGAACCAGCUAAGAGCAAAUGUCUGGUAAAGGCCAACAACAACAAGGCCAAACUGUCAGAAUUGCUGCUGAGGCUUAAGAAGCCUGCAAAACGUCACUGCCACUAAGCAUACAAUGUAACACAAGCUUCGGCAGACGUGGUCCAGAACAAACCCAAGGAAAUUUUGGGGACCAGGUAUUAAUCAGACAAGGAACUGAACAAACAUUGGCGCAAAUUGCACAAUUUGCCCCAGCGCUUCAGCGUGUUCUUCGGAAUGUCGCGCAUUGGCAUGGAAGUCACACCUCUGGAACGUGGUGACCUACACAGGUGCCAUCAAAUUGGAUGACAAAGAUCCAAAUUUUCAGAUCAAGUCAUUUUGCUGAAUAAGCAUUGACGCAUACAAAACAUUCCCACCAACAGAGCCUAAAAAGACAAAGAAGAAGGCUGAUGAAACUCAAGCCAUGCAGAGACAGAAGAAACAGCAAACUGUGACUUUUCACCUGCUGCAGAUUUGGAUGAUUUCUCCAAACAAUGUUACAAUCCAUGAGCAGUGCUGACACUACAGGCCUAAAACAUAUGCAGACAUUAUGAGGCAGAUGGGCUAUAAACGUUUCGCUUCUCCGUACGAUAUAGUUUACUCUUGUGCAGAAUGAAAUUCUCGUAACUACAGCACAGUAGAUGUAGUUAACUCUAAUUCAGCAAUCUUUUAAUCAGUGUGUAACAUUAGGGAGGACUUGAAAGAGCCACCACUUCGAGGCCACGCAGAGUACGAUCGAGUGUACAGUGAACAAUGCUUUGAGAGAGCUGCCUAUAUGGAAGAGCCCUAAUGUGUAAAAUUAAUUUUAGUAGUGCUAUCCCGUGAUCUUAAUAGCUUUUCGUUAGGAGAAUGACAAAAAAAAAUACCCCAUCCCAUAACCCAAUCUUAUCAUUUAUCCUUUCAUAUUCAUAUCCUCCAUACCAUCCUUCCUCCUACCAAAC
>cluster987.fasta:2
AUACCUUCCCAGGUAACAAACCAUCACCAUAUUUUCGAUCUGUAGAUGUCUCUAAACGAACUAAAUAUUAUAUUAGUUUUCUGUUUGGAACUCAAUUUUAGCCAUAGCAGAUCCAACGGUCAUUAACGCUGAAGGAGCUUAAAAAGCUCCUUGAUAAUGGAACCUAGUAAUAGGUUUCCUAUUUCCACAUGGAUUUAGUCUACAAUUUGCCUAUGCCAUAGGAAUAGGUUUCACUUGUAUAUAUAAUUAAGUUAAUUUUCCUUGGCUGUUUUAUGGCCAGUAUAUUUAGCUUGUUUGUGCUUGCUGCUAUGUUUGCAGAAAUAAAUUGGAUCACAAGUGGAAUUGCUAUAUGCAAUGGCUUGUCUAUUAUUGUAGGCUUUGAUGUGGGCUAAAUUCAUUUGCUUCUCAGAUUGUUUGCGCGUACGCGUUCCAUGUGGUCAUCACAAUCCAGAAACUAAACAUUACAUCUCAACGUGCCAUCCAUGGCACUAUUUGACCAGACCGCUUCUAGAAAGUGAACUCUGCAAUAUGGAGCUGUGAUCCUUCGUGGACAACCGUAUUGCUGGACACCAUACAAGGACGUUGUGACAUCAAGGACCUGCCUAAGAAAUCACUGUUGCUACAUCACGCUCAACAAAUAAGGAGCUCGCAGCGUGUAGCAGGUGACACAGUUUCUGCUGCAUACAGUCGCUCUCAGGAUUGGCAUAUUAUAAAUUAAACACGGACCAUACUCCAGUAGCAGUGACAAUUGCUUGCUCUUGUACAGUAAGUGACAACAGAUGUUCAUCUCGUUGACUCAGGUUAUAGCAGAGAUUACUAAUUAUUAUGAGGACUCAAAAAAGUCUUCCAUUUGGAAUCUUUGAUUACAUCAUAAACCUCAAUAAAAAUUUAUCUAAGUCACUAACUGAGAAAUAAAUAUCUUUCAAUUGUUAGAUGAAGAGCAACCAAUAGAGAUUGAUUAAACGAACAUGAAAAUUAUUCUUUGGCAUUGAUAACACUCGCUACUUGUGAGCUUUAUCACUACCAAGAGUGUGUUAGAGGUACAACAGUACUUUAAAAGAACCUUGCUCUCUGGAACAUACGAGGGCAAUUCACCAUCACUUCAUCCUCUAGCUGAUAACAAAUUUGCACUGACUUGCUUUUAGCACUCAAUUUGCUUUGCUGUCCUGACGGCGUAAACACUAUCAGUCGCCGCCAGAUCAGUUUCACCUAAACUGUACAAAGACAAGAGGAAGUUCUCAAGAACUCAUCUCCAAUUUCUAUUGUUGCGGCAAUAGUGUUUAUAUUUUUGUCACACUCAAAGAAAGACAGAAUGAUUGAACUUCUCUUUGUUGAUUUUAUUUGUGCUUUAGCCUUUGCUAUUCCUUGUUUGCUAUGCUUAUAUCUUGGUACCGUGAACUGCAAGAUCAUAAUGAAACUUGUCACGCCUAAACGAACAUGAAAUUUGUUCUGAAUCAUACAACUGUAGCUGCAUCUCACCAAGAAUGUAGUUUACAGUUAUGUACUCAUCAUCAUGUGGUUGAUGACCCAUUAGGUCCUAUUCUCUAUAUUCUUAAAUGGUAUAUAUGGAGUAGGAAAGCUGGAAAAAAUCAGCACCUUCAAUUGAAAAUGUGCGUGGAUGAGGCUGGUUUCUAAAUACCCAUACAAGUACAUCGAUAUCGGUAAUUAUACAGUUCCUGUCUACAAACUGCUGCCAGGAACCAGCUGGGUAGUUUGUAGUGCGUUGUCACACUGUUCUAUGAAGACUUUUUAGAGUAUCAUGACGCUCGUGUUGUUCUAGAUUUCAUCUAAACGAACAAACUAAAUGUCUUGAUAAUGGACCCCAAAAUCAGCGAAUGCACCCAUACGUUUGUGGACCUCAGAUUCAACUGGCAGUAACCAGAAUGGAGAACGCAGUGGGCGCGAUCAAAACACGCAGCCCCAAGGUUUACCCUGAAUAAUACUGCGUCUUGGUUCACCGCUUUCACUCAUUGGCAAGGAAGACCUUAAUUCCCUCUGAGACAAGGCGUUCCAAAACUAACACCAAUAGCAGUCCAGAUGACCAAAUUGGUUACUUUGAAGAAAUUACCACGAAUUCGUGGUGGUGACGGUAAAAUGAAAGAUCUCAGUCCAAGAUGGUAUUACAUUCAAGGGAACUGGGCCAGAAGCUAGACACCUAUGGUGUUAACAAAGACGGCUCAUAUGGGCGUUAAGGAGCCUUGAAAUACACCAAAGAUACAUUGGCACCCUGCAUAAAUCCAUUGCAUAAUGCUGCAAUCGUGCAUCUCCAAGGAACAACAUUGCCAAAGGCUUUACGCAGAAGGGAGCAGAGGCGGCGGUACCAAGCCACAUACCUUGCUCCACGUCUAGUCGCAACAGUUCUAAGAAAAAUUCAUCCAGGUAGCAGUAGGGGAACUUCUCUCCUUGCUAGAAUAGCUGGCAAUGGCGGUGAUGCUGCUCUUGCUUUGCUGCUGCUUGACAGAUUGAACCAGCUUGAGAGCAAAAUGUCUUGGUAAAGGCCAACAACAACGAGGCAAACUGUCACUGAGAAUACUGCUGCUGAGGCUUAAGAAAGCUCGGCAAAACGUACUGCCAUUAAAGCAUACAAUGUAUCAGGAGGUCUUAAGACGUGACAAGAACAAACCUCCAAGGAAAUUGAAGAGACAAGGAACUAAUCAGAGACAAGAACUGAUUCUGUUGGCCAAAAUUGCCCUGUUUGCCCCAGCGUUCAGCGUUCGGAAUGUCGCGUGGCAUGGAGGUACACCUUCGGGAACGUGGUUGACCUACACAGGUGCCACAUCAAUUGGAUGACAAAGAUCCAAAUAAAGAUCUAGUCAUUUGUGAGCGUAAGCAUUGACGCAUACAAAACAUUCCCACCAACAGAGCCUAAAAAGGACAAAAAGAAGAAGGCUGAUGAAAAACUCAAGCCACCGCAAGUCAGAAGAACUAGCAAACUGUGACAUUUCACCUGCUGCAGAUUUGGAUGAUUUCCAAACAAUUGCUAGCCAUGAGCAGUGACAACUCAGGCCUAAACUCAUGCAGACCACAAGGCAGAUGGGCUAUACUAAACGUACACUCGUUUCCGUACGGUUGGUACAUUUGUGCAGAAUGAAUUCUUGUAUCUUUGCACAAGUAGAUGUAGGUUAUAACAUAAUCCUUUGGUCUAAUCAGUGUGUAUAUUAGGGAGACAUGAAAGUCCACUUUGAGGCCACAUCGGAGUACGAUCGAGUGUACAGUGAUAAUGUGAGAGCUGCCUCUAUAUGGAAGAGCCUAAUGUGUAAAAUUAAUUUUUAGUAGUGUUAUCCCCAUGUGAUUUUAAUGGAGGAGGUUUAGGAGAAUGACAAGC
>cluster986.fasta:2
ACGCGUACGUCGUUCCAUGUGGUCAUUCAAUCCAGAAACUAACAUUCUCAACGUGCCACUCCAUGGCUUAUUUUGACCAGACCGCUUAGAAAGUGAACUCUCGUAAUCGGAGCGUGAUCCUUCGUGGACAUCUUCGUAUUGCUGGACACCAUCUAGGACGCUGUGACAUCAAGGACCUGCCUAAGAAAUCACUGUUGCUUUACGAACGCUUUCUUAUUACAAAUUGGGAGCUCGCAGCGUAGCAGGUGACUCAGGUUUGCUGCAUCAGUCGCUCAGAUUGGCAACUAUAAAUUAAACACAGACCAUUCCAGUAGCAGUGACAAUUGCUUGCUUGUACAGUAAGUGACAACAGAUGUUUCAUCUCGUGACUUUCAGGUUACUAUAGCAGAGAUAUUACUAAUUAUUAUGAGGACUUUUUAAAGUUUCCAUUUGGAAUCUUGAUUACAUCAUAAACCUCAUAAUUAAAAAUUUAUCUAAGUCACUAACUGAGAAUAAAUAUUCAAUUAGAUGAAGAGCAACCAAUGGAGAUUGAUUAAACGAACAUGAAAAUAUUCUCUUCUUUGGCACUGAUAACACUCGCUACUUGUGAGCUUUUAUCACUACCAAGAGUGUGCUAGAGGUACAACAGUACUUUAAAAGAACCUUUGCUCUUCUGGAACAUACGAGGGCAAUUCACCAUUUUUCAUCCUAGCUGAUAACAAAUUUGCACUGACUUGCUUUAGCACUCAAUUUGCUUUUUGCUUGUCCUGACGGCGUAAACACGCGUCUAACUCAGAUACGCGCCAGAUGGUUCUUCCUAAACUGUUCUCAUCAGACCAGAGGAAGUCAAGAACUUUACUCUCCAAUUUUAUUGUGUGGCAAUAGUGUUUAUAACACUUUGUCACACUCAAAAGGAAAGACAGAAUGAUUGAACUUCAUCAAUUGACUUCUAUUCUGCGCUUUUAGCCUUCUGUUAUUCCUUGUCUUUGCUAUGCUUAUUAUCUUUUGGUUCACUUGAACUGCAAGAUCAUAAUGAAACUUGUCUCACGCCUAAAACGAACAUGAAAUUUCUGUUUUCUUUGAAUAUCACUACAACUGUAGCUGCAUUUCACCAAGAAUGAGGCUCUACAGGGUCUAUGUACUCAACAUCAACCAUAUGUAGUUGAUGACCUGGUCCUAUCACUCUAUUCUAAAUGGCAUAUUAGAGUAGGAGCUAGAAAAUCAGCACCUUUAAUUGAAUUGUGCGUGGAUGAGGCUGGUUCUCUAAAUCACCCAUCCAAUGGUACUCGAUAUCGGUAAUUAUACAGUUUCCUUGUCUACCUUCUACAAUUAAUUGCCAGGAACCCAAAUUGGGUAGUCACUGUAGUGCGUGUUUGCUUUAUGAAGACUUUAGAGUAUCAUGACGUUCGUGUUGUUUUAGAUUUCAUCUAAACGAACAAAACUAAAAAUGUCUGAUAAUAGGACCCCAAAAUCAGCGGGCGCACCCGCAUUACGUCUGGUGGACCCUCAGAUUCAACAAUGGGUAACCAGAAUGGAGAACGCAGUGGGGCGAUCAAAACAACGCCGGCCCCAAGGUUUACCCAAUAAAUCACUGCGUCUCGUGGUUUACCGCUUUCACUUCAUAUAUUUUGGCAAGGGAAGACCUAAAUUCCCUCGAGGACCAGGCGAAUUAACACCAAUAGCAGUCCAGAUGACCAAAUUGGCUCUACCGAAGAGCUUUCUACCAGACGAAUCGUGGUGGUGACGGUAAAAUGAAAGAUUCAGUCCAAGAUGGUAUUUCUCUACUACCUAGGAACUGGGCCAGAAGCUGGACUUCCCUAUGGUGCUAACAAAGACGGCAUCAUAUGGGUUGCAACUGAGGCCUUGAAAUACACCAUAAAAAGAUCACUGGCACCCGCAAUCCUUAUACAAUGCUGCAAUUAGUGCUAUACUUCCAAGGAACAACUAUUGCCAAAAGGCUUACGCAGAAGGAGCAGAGGCGGCAGUCAAGCCUCUCCUUUCUCGUCCUUCAUCACGUAGUCGCAACAGUUUUAAAGAAAUCAACACAGGCAGCAGUAGGGGAAACUCCUGCUAGAAUGGCUGGCAAUGGCGGUGAUGCUGCUCUUGCUUGCUGCUGCUUGACAGAUUGAACCAGCUUGAGAGCAAAAUGUCAAGCAAAGGCCAACAACAACAAGGCCAAACUGUCACUAAGAAUCUGCUAAGGCUCUAAGAAGCUCGGCAAAACGUACUGCCACUAGCAAUGUAACACAAGCUUCGGCAGACGUGGUCCAGAACAAACCCAAGGAAAUUUUGGGGACCAGGAACUAAUCAGACAAGAAAAGAACAAACAUUGGCCGCAAAUUGCACAAUUUGCCCCAGCGCUUCAGCGUUUCUGGAAUGUCGCGCAUUGGCAUAGAAGUCACACCUUCGGGAACGUGGUGACCUACACAGGUGCCAUCAAAUUGGAUGACAAAGAUCCAAAUUUUAAAGAUCAAGUCAUUGAAAUAUAAGCAUUGACGCAUACAAAACCCACCAACAGAGCCUAAAAAAGGACAAAAGAAGAAGGCUGAUGAAACUACAAGCCUCGCAGAGACAGAAGAAACAGCAAAACUGUGACUCUUUUUCCUGCUAAGAUCUGGAUGAUUUCUCCAAACAAAGCUGCAACAAUCCGAGCGGUGCUGACUCAACUCAGGCCUAAAACAUGCAGACCACAAGGCAGAUGGGCUAUAAACGUUUCGCUUUCCGUUUACGAUAUAGUCUACUGUGCAGAAUGAAUUCUCGUAACUACAUAGCACAAGUAGAUGUAGUUAACUUUAUACAUAGCAAUCUUUAAUCAGUGUGUAACAUUAGGACUUGAAAGAGCCACAUUUCUGAGGCCACGCAGAGUACGAUCGAGUGUACAGUGAACAAUGCAUGGAGAGCUGCCUAUAUGGAAGAGCCCUCUAAUGUGUAAAAUAAUUUGUAAGUGCUAUCCCAUGUGAUUUUAAUAGCUUCUUAGGAGAAUGACAAAA
>cluster985.fasta:2
GCCAUACAGAUGCCGCCGCGAUGCGCUACGUCGCCUCCUACCUGCUGGCUGCCCGAGGGUAACUCCUCCCCCAGCGCCAAGGGACAUGGAAGAUCUUGACAGCUGGGCAUCAGGCGGACGACGACCGUUGUAACAAGGUUAUCGGUGAGCUGAAUGGAAAACUACUGAAGACGUCAUUGCCCAGGGUAUUGGCGGGUCUGCCGGUGUCUCCUGCAGUGGGGCUGUGGCCGUACGUGCUGCCCCCAGGCUCUGCAGCACCUGCUGCUGGUUCCGCGCCACCUGCUAAGAGGAGAAGAAAGAUGAGAAGAAGGAGGAGUCUGAAGAGUCAGACGAUGACAUGGGAUUUGGCCUCUUUGAUUAAAUUCCUGCUCCCCUGCAAUAAAGGUCACACAUAAAAAAAUCCCCACCUACCCUCCUACAACCCACCAUUUCAUCAACAUAUUCAUCAUCAUCCAUCCCUCCUACCAUCCUCAA
>cluster984.fasta:2
GGUGAUGCUGCUCUUGCUUUGCUGCUGCUUGACAGAUUGAACCAGCUUGAGAGCAAAAUGUCUGGUAAAGGCCAACAACAACAAGGCCAAACUGUCUCAUAGAAAUUGCUGCUGAGGCUCUAAGAAGCCUGGCAAAACGUACUGCCACUAAAGCAUACAAUGUAACACAAGCUUCGGCAGACGUGGUCCAGAACAAACCAAGGAAUUUGAAGGACCAGGAACUAAUCAGACAAGGAACUGAUUACAAACAUUGGCCGCAAAUUGCACAAUUUGCCCCCAGCGCUUCAGCGCUUCGGAAUGUCGCGCAUUGGCAUGGAAGUCACACCUUCAGGAACGUGGUUGACCUACAGGUGCCAUCAAAUUGGAUGACAAAGAUCCAAAUAAAGAUCAAGUCAUUUGCUGAAUAAGCAUAUUGACGCAUACAAAACCCACCAACAGAGCCAAAAGGACAAAAAGAAGAAGGCUGAUGAAACUCAAGCCACAUCGCAGAGACAGAAGAAACAGCAAACUGUGACUCUUUUCCUGCUGCAGAUUUGGAUGAUUUCUCCAAACAAUUGCAACAAUCCUCACGAGCAGUGCUGACUCAACUCAGGCCUAAACUCAUGCAGACCACAAGGCAGAUGGCUAUAUAAACGUUUUCGCUUUUCCGUUUACGAUAUAGUCUACUCUUGUGCAGAAUGAAUUCUCGUAACUACAUAGCACAAGUAGAUGUAGUUAACUUUAAUCUCACAUAGCAAUUUAAACAGUGUGUAACAUUAGGGAGGACUUGAAAGAGCCACCACACUCACCGAGGCCACGCGGAGUACGAUUGAGUGUCGGUGAACAAUGCUAGGGAGAGCUGCCUAUGGAAGAGCCCUGCGUGUAAAAUUAAUUAGUAGUGCUAUCCCAUGUGAUAUUUUUUAAUAGCUUUCUAGGAGAAUGACAAAAAUCCCCUACCCCACAUACAUCCCCUCUAACAUAUACCAUAUUCCAUACAUCACAACCUGCCCCAUCCCAUCCCCAAUCAAAC
>cluster983.fasta:2
UCAGAGCUCCAACGAAGCCUCCAGUAGCCCAAUCUUCCCUUGAAAGAUAACCCACCACCUGAACCUACAGUUGGAUGACAUCAAAAGAGAGCUAAGGGCUGAAGUUGACAUUAUCGAACAGAUAAGCAGCAGCAGUAGGAGCAGCUUUCGGACUUAGAGCUUUCGGGAAGUGAUGAUGAACAGCUCCAGCAGUGGAGGCGAGGACAAUGGCCCAGCCACACCUACUCCACCAGCAGCCCUCAACAGUAGGCCUGCCGUUGCCAACGGAACCAGCCGGCCACGAAGGAAGCAACCAGCUUUGAGAGACACCAAGAAAUGACUUGCAGUUGAGUGAGUCGGCAGUGGUCAGUGAUGACUAGUGCUGGAUCUUUUGAAAUUUACUCUUGGUGCACAAACAUGCCGCAAGACCGAGCUUUGGCGUGGGUGUCCAUUGCCAAGAGGAAAAUAUUAUGGAUCAGUAGCUGUAGUAGGAGUUUGAGGCUCUGGAACCACAUUCAAGUUCUUCAUUUAGUGGUGAUGGGUGAUUUCUCGUGUCAUUUUUGAACAAUCUCAUCUUUCAAAGUUUAAGUAGACCUGUAGAAGAGCUAACAGAAUUAUAUAUUUCUAUUUAGUUAACAUUGUUAAUGAAAAACAGAUAAAUGUGCCCCUGGUCUAGGUUAUCAGAGGCCAUCUCACCAGGCCAGAGAUUCAAUUUUAAACCUACAGCAGCCAUCCGUUUGGCCAAGUGGUUGGUACCAGUGAAAGAAAGUCUAAGGGUAGGAGAGAGAGGGAAACCUCAAUUACAUCAUAGAAAUAUGUUAAAACCACUUUAAAUUGUUGACACAAGUGGUAAGAAGUUUGUCUGACUCAGCCUGACAAGCCUAGAUAGAAAUGGACCUCAGAAAUACAGAAUGGAGUCCUUGAGUAGUUCAGCUGCUGAGGACCAUGGAGUCCUGCGAGCUCAACCUGCAUCUACAGACUAAGAAAGGAAGUACCACACCCGGCUUGUGGCCAGUCUCUGCCCCUCUCAGGGCUUUCCUCUACAAUCUCUCUCCCUUGAAUUCAUUUGUAGGAAUCAAGAGAUUCCUAUACUAGGACUUUUUAGAUGUACAUUGGCACUUUGGUUAGAUUCCAAAAGACAAAAAGUGUUGGGUGCUUCUAGCUUGAAUUCAGUCCCUAAAUACAUGAGGCUGGUGAGCAGAUGAACUGGUAGCCACUGUGCUAAUGCAUGUGACUCCAUCAGUUGGGGCUUUGGUUCCAUGUGGAUCCAUACUAAGUAUUCUUAGUCAGUGGAUUCUUAGCAGGGAGGUGGGAGUGGAAGAGAGAUGUGAAGAAUCCUCUCCGAACAAAUGAACCAGCAGUGAGUUUCUAAAAUCAGAAUCAAGAUAGAAGUUCUGCAAAUAUGAAGUGAUCACAUUCUUUGAUCAGGCAACUUGACAUGCUUUGUACCACUGUUUGUACCUGACUCCCCAACCGAUUUGUAUUUUUAUAUACAACUAGAAGAAAGUUCACAAGAUUGCCCUUUACAGUGUGCCGUUUCUCCAAAUGGAUCUGUUGGAGGAAAACUGGUCACUAGUCAAUGUUCUAUAUUUGAUGAAUGUGUGAUAAAUCAUCCUGUAAUCAGUAAAAAAAC
>cluster982.fasta:2
GGACCCCAAAUCAGCGAAAUGUCCCGCAUUACGUUUUGGUGGACACAGAUUCAACUGGCGGUAACCAGAAUGGAGAACGCAGUGGGCGCGACAAAAACAACGCGGCCCAAGGUUUACCAAUAAUACAUUGCGUCUGGUUCACCGCUCUCACACUCAACAUGGCAAGGAAGACCUUAAAUUCCCUCGAGGACAAGGCGUUCCGUAUUAUCCAAUAGCAGUCCAGAUGACCAAAUUGGCUACUACCGAAGAGCUACCAGACGAAAUCGUGGUGGUGACGGUAAAAUGAAAGAUCUCAGUCCAAGAUGGUAUUUCUACUACCUAGGAACUGGGCCAGAAGCUGGACUUCCCUAUGGUGCUAACAAAAGACGGCAUCAUAUCAGUUGCAUUGAGGGAGCCACGAAAUACACCAAAGAUACAUUGGCACCCGCAAUCCUGCUAACAAUGUUGCAAUCGUGCAUCCUCAAGGAACAACUAUUGCCAAAAGGCUUUCUACGCAGAAGGGAGCAGAGGCGGCGGUCAAGCCUCUUCUCUGCUCAACCACGUAGUCGCAACAGUUUAAAGAAAUUCAACCCAGGCGGCAGUAGGGAACUUUCUCUGCUAGAAUGGCUGGCAAUGGCGGUGAUGCUGCUCUUGCUUGCUGCUGCUUGACAGAUUGAACCAGCUUGAGAGCAAAAUGUCUGGUAAAGGCCAACAACAACAAGGCCAAACUGUCACUAAGAAAUCUGCUGCUGAGGCUUCUAAGAAGCCAUGGCAAAACGUGCCACUAAGCAUCGCCGUAACACAAGCUUCGGCAGACGUGGUCCAGAACAAACCCAAGGAAAUUUUGGGGACCGGAACUAAUCAGACAAGGAACUGACUACAAACAUUGGCCAAAUUGCACAAUUUGCCCCAGCGUUCACCGGCGUUCUUCGGAAUGUUGCGCUGGCAUGGAAGUCACCUCGGGAACGUGGUUGACCUACACAGGUGCCAUCAAAUUGAUGACAAAGAUCCAAAUUUCGAAGAUCGUCAUUUGCUGAAUAAGCAUUGACGCAUACAAAACAUUCCCACCAACAGAGCCUAAAAAGGACAAAAAGAAGAAGGCUGAUGAAACUCAAGCCUUGCAGAGACAGAAGAAACAGCAAACUGUGACUCUUCCUGCUGCAGAUUUGGAUGAUUUCUCCAAACAAUUGCAACAAAUCCAUGAGCAGUGCUGACUCAACUCAGGCCUAAAACUCAUGCAGACAUUAAGGCAGAUGGGCUAUAUAAACGUUUUCGCUUCCGUUUACGAUAGUUCUACUCUGUGCAGUAUGAAUUCUCGUAACUACUGUACGGUAGAUGUAGUUAACUUUAAUUUCAGCAAUUUUUAAUCAGUGUGUAACAUUAGGGAGGACACUGAAAGAGCCACCACAUUUCGAGGCCACGCCGGAGUACGAUCGAGUGUACAGUGAACAAUGCUAGGGAGAGCUGCCUAUAUGGAAGAGCCCUAAUGUGUAAAAUUAAUUUUAGUAGUGCUAUCCCAUGUGAUUUUAAUAGCUUUUCUAGGAGAAUGACAAAAAU
>cluster981.fasta:2
CCACACAACCCUCUCCUCAGCGUCUCUCUCUAAGUUUGAUCCUGACUGUUGUCAUGGCGUGCCCUCUGGAGAAGGCCCUGGAUGUGAUGGUGUCCACCUUCCACAAGUACUCGGGCAAAGAGGGUGACAAGUUCAAGCUCAACAAAUCAGAGCUAAAGGAGUUGCUGACCCCGGGAGCUGCCCAGCUCUGGGGAAAAGGACAGAUGAAGCUGCAUUCCAGAAGCUGAUGAGCAACUGGACAGCAACAGGGACAACGAGGUGGACUUCCAAGAGUACUGUGUCUCUCCUGUCCUGCUGCCAUGAUGUGUAAUGAAUCACCGAAGGCUUCCCAGAUAAGCAGCCCAGGAAGAAAUGAAAGCUUCUGAUGUGGUGGGGGUUUCUGCCAGCUAGGGCCCUUCCUGUCGCCAGCGGGCACAGUGCCCCACCCUGGCUCCACUCAGACACGUGCUUGAUGCUGAGCAAGUUCAAUAAAGAUUUUGGAAGUUUAAAAAGC
>cluster97.fasta:2
UUUGUUGGAGGAUGCCGCUAGCUCCUGCCCGGUGGUCCCUAUGCCCAGUCCUGUUACUUAGAGAAAGGUUGGGGUGAGGGCCAGAGCUGGCAGUGGGAAACUCGUUUCAGCCGCCAGACUGCACGGCGUCGUCAGGAAGCCCAGAACACUAAUAAGCGGUUCCCAUCUACCGUCAGUCCAUGGGCAGGCACUGCGGCCCGCCGGAUGACCACCCCGGCAUCAUUACAGCGGUCAAGCUUACGACAAGCUAAGCUGUUGAUCGUAUUUUUCCAGACUAAUUUUAAAGGAUUCAGGUUCAAAACUAAACACUGCUUAUUUCAGUGCACUAAUUCAACACCCAUGCAAAUUUUGCUGAUCGGAGAGAGCUAUGCAAACCCUACCUAAUUUCCGCAGUCUGAGCCAGCUCUGACACUGUCUACUGCAUUCUGACAGUCAUUGCUGCUGAGCGGCCACUGUCCUUCCUAAAUGUCAAGAAGUGAAGUAUGUCACCUUCUCGGGAAACACGGGCAACAAUGGCAGGGCAGUGGCAAAGAACAGUCCUCUACCCUGGUGCCUUACGAACAAACUGGAUUCUGGUUUACAGCAGCUUUUACAGUGAUAGUUCAAUUAACACUGGGGUUGGGGAAGAACAAGCAAAAAGGAAGAAGGACCUGGGCCCUUUUCUAGUAAAUCUCAACAACAAGGCUGGCUCGGUGCCCUCCAAGCAUCUAAUGGCUUAUUAAAUUAUCCACAGUGGGUUUUGGGCUUCCACAUUGAGCCAAAAUGGAAGCUAGAAUCUGGUGCCAUAACUAAUGAGAAACUCUUUAAUAGCCCCACAAUCAGUGUCUGUUCCAGCUGGCUACUGCUUCAUUGGAUUGAGAAUGUAUCUCCAUGCACACAUGGGCGCACACAAUCUCCUCCAUCCAGGAGGUCCUGAAGUCAAUCUCCAUCUAUACAAAGUGAACAAAUUAGGGGCUGGCUCCCAGAAUCUUGUCUGGAGGCUAGAAACAAGGGGCAGUGACAGUGGAAUCAGCAUCGUUCUGGGUGCCAGCAGAGCCAUUCAGUACAUUCCAGGCUCACGGCUAUUGUGGCUCUAGGAAACUGGGAGUUGUAGAUCAGCUCUACAGAUACAUCAAUCAGAGGCUAAAAUGAAACCUUGGCCUAAAACUCACAGGACUGACUGCCUGGGAGGAGGGUUAGUUUCUGCUCCUUACUUAGUCUCUUGUACUCCAAGAGGUCAGAUCUUGCUUUGAUUUUUGGGUCAGAGGGUGGGGAACAAACCCUGCACCAUGUUUUCUUUUUGAGACGGAGUUUUCACUCUUGUUAGCCAAGCUGGAGUGCGGUGGUGCGAUCUUGGCUUCUGCAACCUCCACCUUCCUGGUUAAGCAAUUGUCUCAGCCUCCCGAGUAGCUGGGAUUACAAGCGCCAGUCUCGCCGCUAAUUUGUAUUUUUAGUAGAGACAGGGUUUCGCCAUGUUGGCCAGGCUGGUCUAAACGCUUGACCUCAGGUGAUCCAUCCACCUUGGCCUCCCAAAGUGCUGAGAUUACAGGCGUUGAGCCACCGCCUGCCCAGUCUGUACCACUUUAGUACCAACACUCCUGUGAUUUCUAUGGACCCUAAAGCAGACCUGAGCCAUUGAUCCAGAUUUGCAGUCCAUUUUAAGGACACCUGUCUUUAUCUCCUCAAAGUCAAGCAGCUUUCUCUGGAAAUGAAUGCUAACUAGUGUGAACCAAAAGAGUAAGUAAUAGUCUGAAGUUUUUAAAGGAGAAAGCACAAAAGUCAUUGGUCCUCCCUCCGCACAGGAAAGGUGCCCAGUAGGUAAUGAACCAAAUUUGGUUCCUUCCCUCCAGCCAGAAGUUAACAUCUGGGAUAUGACGUUCAUGCCAGGGCACUCAUUUCUUAGCAGCCUCUACACACAUCUCUCAGGUGGUGCCAAGAGGCACACCAGGUAGAGCGCUAAGCAGCACAACAGGCUGCAAAGUACAACACCAGAUUCCGCAGAGAUUUGGAAAGCACCCACCUCCGGACUGCUUCCUUCUCUAAACUUGUCCAAGUUACCAGGACAGCUCAAAUACAUGCUGACAAUUCUCAUGGCCCAAGGAAGAAGUGACACUAAGCCAACGCCUUUGUGCGGGAGCAGACCCAGCUGAUGAAGGGUAGGCAGUGUGGGGCAGGCACCCCACUGGCUGCAGCUAGCCCACCAUAGGCACAGCACAUCCCACCACUCUCCUUCUAGUCCCGACCAGGCCCCCAGCCAGCAUUCUCUACAAGAGCCAUGGCUCAGCACCAAAACUGACGGUAGACAUCAUGAUCCUCCGGUUAGCUCUAAUUACAGACCCACCAGUAGAGCUUGACAGCUCCCGGCACCAUCACUUCCUUCAUCUUGACUUUAUUGAACUCUUACAAACUAACAGUCACCGGCACACCAAGAAUUAAGUCAUUAACCUGCCUGAAUUUUUAGACCAGCAAUCCAUGGCUUUAUCUGGUAUAAAUCUCUGCCUUUGAUCAUUUUUCUGGACCGUAGGAAAAAGGAAUAGCAAUCAUCAUUAAAAUCUUGGGCCAGAGAACACUAUACAUACAUAACAGUUCUUAACCCAUUAAAGUUAAGGCCUUGUUCUAUCCCUGGGUUGCCUGAGAUUCCUCAUGCUCUAUUCAGGGCUAAGUCCUCUGCAAUGUUAGCUCUAUUUCCCACAAGCUAGAGGAACAUGCGAGUAUAACAAGGCUCCUACUUGACAUCCUGUAACUUGGUUAGAAAUAUACAGCCUUGUGAUAACAAAAGUGGAUUCAUUUGAUCAUUAUAGGCAGAAGGUAUUUGGCAAAUUUUUAUGUAUUGUUUUAUGUCUUUGUACAAGUAACUUAUCUUGAAUAAUGCAAAUUUCUGCUAUAAUGUACAAAUUGCUAUAUGUGAAUUAAAAAGUUUAGAAUCUUAAAAAGCACCCUCCCUUACCCACAUUUACUUACUCCCCUACCAUAUCAUACAUAUAUAUUCAUAUCACAACCUAUCCCAACCUACCAACACCUAAACUAAAC
>cluster979.fasta:2
GCCGCCUCGUUCCACCAUCACGUAGUCGCAACAGUUUAAGAAAUCAACUCCAGGCGGCAGUAGGAACAUGCAAGAAAUGGCGAUAAUGGCGGUGAUGCUGCUCUUGCUUUGCUGCUGUUUGACAGAUUGAACCAGCUUGAGAGCAAAUGUCUGGUAAAGGCCAACAACAACAAGGCCAAACUGUCACUAAGAAUUGGCAACUGCUGAGGCUUCUAAGAAGCCUCGGCAAAAACGUACUGCCACUAAAGCAUACAAUGUAACACAAGCUUCGGCAGACGUGGUCCAGAACAAACCCAAGGAAAUUUUGGGACCAGGAACUAAUCAGACAAGGAACUGAUUACAAACAUUGGCCGCAAAUUGCACAAUUUGCCCAGCGCUUCAGCGUUCGGAAAUGUCGCGCUGGCAUGGAAGUCACACCUUCGGGAACGUGGUGGUCCUACACAGGUGCCAUCAAAUUGGAUGACAAAGAUCCAAAUACAAAGAUCAAGUCAUUUUGCUGAAUAAGCAUUGACGCAUACAAACUCCCACCAACAGAGCCUAAAAGGACAAAAAGAAGAAGGCUGAUGAAACUCAAGCCACCGCAGACAGAAGAAACAGCAAACUGUGACUCUUUCCUGCUGCAGAUUUGGAUGAUUUCUCCAAACAAUUGCAACAAUCCAUGAGCAGUGCUGACUCAACUAGGGCCUAAACUCAUGCAGAAGACAACAAGGCAGAUGGGCUAUAUAAACGUUUCGCUUCUUCCGUUUACGAUAUAUAGUCUACUCUUGUGCAGAAUGAAUUCUCGUAACAUAGCACAAGAAGAUGUGUUAUUUUAAUCAUAGCAAUCUUUAAUCAGUGUGUAUUACUAGGGAAGGACUUGAAAGAGCCACCACAUUUCUCGAGGCCUCGGAGUACGAUCGAGUGUACAGUGAACAAUGCUAGGGAGAGCUGCCUAUGGAAGAGCCCUAAUGUGUAAAAUUAAUUUUAGUAUAGUGCUAUCCCCAUCUGAUUUUAAUAGCUUCUUAGGAGAAUGACAAACAAAA
>cluster978.fasta:2
AUUUCCCAGGUAACAAACCAACCAUUCGAUCUUGUAGAUCUGUUUUAAACGAACGCUUUUUAACAAAUAGGGAAAUUCGCAGCGUGUAAGUGACAGGUUUUAGCUGCAUCAGUCGCUCAGGAUUGGCAACAAAUUAAACACAGACCAUUCCAGUAGCAGUGACAAUAUUGCUGUUUGUACAGUAUAAGUGACAACAGAUGUUCACCAUCUUAUUGACUUCAGGUUACUAUAGCAGAGAUUACUAUUAUUAUGAGGACUUUUAAAGUUCCAUUUGGAAUCUGAUUACAUCAUAAACCUCAAUUAAAAUUUAUCUAGUACGCUGAGAAUAAUAUAUUCUCGCUAGAUGUAGAGCAUCGUAGAGAUUGAUUAAACGAACAUGAAAAAUUAUUCUUUCUGGCUCUGAUAACACUACAUUUUGUGAAGAGCUUUAACAUACCAAGAGUGUGUCGGAGGUACAACAGUACUUUUGAAGAACCUUGCUUCACUGGAACAUACGAGGGCAAUUCACCAUUUCAUCCUCUAGCUGAUAACAAAUUUGCUUGACUUGCUUCUAAAGCUUACUCAAUUUGCUUCAUUGGCUUGUCCGACGGCGUAAAACACGUUCUAUCAGUUACGUGCCAGAUCAGUCUUCCUAAACUGUUUUAUCAGACCAGAGGAAGUUCAGAUUUUACUCCAAUUUUAUUGUUGCGGCAAUAGUGUUUUUAUAACACUUUGCUCACACACACUUAGACAGAAUGCUGAACUUCAUUAAUUGACUUCUAUUUGUGCUUUUUGUCUUCAUCUGCUAUUCCAUUGUUUUGCUAUUGCUUAUUAUCUUCUUGGUCCUUUGAACUGCAAGAUCAAUGAAACUUGCACGCCUAAACGAACAUCGAAAUCUUGUUUUAGGAAUCAUCAACUGUAGCUGCUACCAAGAAUGUAGUACAAGUAUGUACUACAUACAACCAUAUGUAGUUGAUGACCCGCAUAUCCGUUUCUCAUUCUAAAUGGUAAGAGUAGAAAGCUAGAAUCAGCACCUUUGCUGAAUGUGCCGUAGAUGAGGCUGGUUCUAAAAACUCCACCCAUUCGGUACAUCGAUAUCGGUAAUAUCAGUUUCCGUACCACACAAUUAAUUGCCAGGAACCUAAAUUGGGUAGUCAGCAGUGCGUUGCUCGUCAUGCGAAAGAUUCUUAGAGUAUCAUGACGUCGUGUUGGUUCGAAGAUUUCACUAAACGAACAAACAAAUGUCUGAUAAUGGACCCAAUUUCAGCGAAAUGCACCCGUUACGUUUGGUGACCACAGAUUCAACUGGCAGUAACCAGAAUAGAGAUCCAGGUGGGGCGCGAUCAAACAACGUCGGCCCCAAGGUUUACCCAAUUUGCGUCAGCUUCGCAUCAUACUGGCAAGGAGACCCAAAUUCCCUCGACAAGGCGAUCCAAUUAACACCAAUUGUCCAGAUGACCAAAUAGGGCUACCGAAGAGCUACCAGACGAAACUUCGUGAAGUGACGGUAAAUGAAAGAUCUCAGUCCAAGAUGGUAUUCAUUCCAAGGAACUGGGCCAGAAGCUGGACUUCCCUAUCGAUAAUAAAAGACGGCAUCAUAUGGGUUGCAAAGGGGAGCCUGAAUACACCAAAAGUUUAAGCCCGCAAUCCCUGCUAACAAUGCUGCAAUCGUGCUCUACAACUUCCAGGAACAUAUGCUAAAGGCUUUCUGCAGAAAGAAGAGGCGGCAGUCAAGCCUCUCGUUCCUCAUGUGGUAUAACAGUUUAAGAAAAUUCAACAGGCAGCAGUAGGAACUUCCUGCUAGAAUGCUGGCAAUGGCGGUAGUGAUGUAGCAUUGCUUGCUCUGCAUGUUGCUUGACAGAUUGAACCAGCUGAGAGCAAAAUGUCUGGUAAGGCCAACAACAAGGCCAAACUGUCAAAGAAUUUGUUGUUGAGGCUUCUAAGAAGCCGGCAAAACGUCUGCCUAAAGCAAUGUAACACGGGUCUUCAGCAGACGUGGUCCAGAACAAACCCAAGGAAAUUUUGGGACGCAGGAACUAAUCAGACCAGGAACUGAUUACAAACUGGCCGCAAAUUGCUGUUUGCCCCCUGACUCAGCGUCUUCGGAAUGUCGCGCAUGGCAUGGAAGUCACACCUCUGGAACGUGGUGACCUACACAGGUGCCAAAUUGGAUGACAAAGAUCCAAAAGAUCAAGUCAUUUUGUUGAAUGCUCAUUGACGCAUCUACAAACUCUCCCACCAACAGAAUCUAAAAGGAUAAAAAGAAGAAGGCUGAUGAAAACUCAAGCCUUCCGAGAGACAGAAGAAACAGCAAACUGCUGACUCUUCCAAUGAAGAGAUUUGGAUGAUUUCCAAACAAUUGCAUUAAUACCGAGCAGUGCUGACUCAACAGGCCCAAACUCUGAGACCAUCCAGAAAGUACGGGCAACAUAUAAACGUUUUCGCUUUCUCCAUUUACGAUAUAGUCUACACUCUCUUGUGCAGAAUGAAUCACCGUAACUACAUAGCACAAGUAGAUGUGGUAUCUUAAUCCUUCAUAGCAAUUUCAAUCAGUGUAACAUUAGGAGGACUUGAAAGAGCCACCUUACACCACCGAGGCCACGGAAAGAUGUUGAGUGUACAGUGAACAAUGCCGAGAGAGCUGCCUAUAUGGAAGAGCCUAAUGCAAAUUGCUUAGUAGUGCUAUCCCCAUGAUUUUGUAGCUUUCUAGGAGAAUGACAAAAU
>cluster976.fasta:2
UUUCACCUGCUGCAGAUUUGGAUGAUUUCUCCAAACAAAUUGCAACAAUCCAUGAGCAGAGUGCUGACUCAUUCAGGCCUAAACUCAUGCAGACCACAAGGCAGAUGGGGCUAUAUAAACGUUUCGCUUUCCGUUUAUGCUAUAGUCUACUUUGUGCAGAAUGAAUUCACCGUAACUUUAGCACAAGUAGAUGUAGUUAACUUUAUCCUCAGCAAUCUUAAUCGGUGUGUUAUUACUGGGAGGACUUGAAAGAGCCACCACUUCACCAGCAGCCACGCGGAGUACGAUCGAGUGUCAGUGAACAAUGCUAGGGAGAGCUGCCUAUGGAAGAAACCCUAAUGUGUAAAAUUAAUUUAGUAGUGCUAUCCCGUGAUUUUAAACUGCUUAGGAGAAUGACAAUAAAU
>cluster975.fasta:2
AUACCUUCCCAGGUAACAAACCAACCAACUUCGAUCUCUGUAGAUCUGUUACAAACGAUCAUGGAUUUGUUUAUGAGAAUCUUCACAAUUGGAACUGUAACUUUUGAAGCAAGGUGAAAUCAAGGAUGCUACUCCUUCAGAUUUUGUUCGCGCUACUGCAACGAUACCGAUACAAGCCCACCCUUUCGGAUGGCUUAUUGUUGGCGUUGCACUUGCUGUUUCAGAGCGCUUCCAAAAUCAUAACCCUCAAAAAGAGAUGGCAACUAGCACUCCAAGGGUGUUCUCUUGUUUGCAACUUGCUGUUGUUGUUUGUAACAGUACUUACCUUUCUGCUCUCGUUGGCUGCUGGCCUUGAAGCCCCUUUCUAUUCUAUGCUUUAGUCUACUCUUGCAGAGUAUAAACUUGUAAGAAUAAUAAUGAGGCUUUGGCUUCUGCUGGAAAUGCCGUUCCAAAAACCCAUUACAUUUAUGAUGCCAACUAUUUUUUGCUGGCAUACUAAUUGUUACGACUAUUGUAUCUCCUACAAUAGUGUAACUCUUCAAUUGUCAUUACUUUCAGGUGAUGGCACAACAAGUCCUAUUCUCUGAACAUGACUACCAGAUUGGUGGUUAUACUGAAAAUGGGAAUCUGGAGUAAAGACUGUUGUAUUACACAGUUACUCCACUUCGGAUUAUUACCAGCUGUACUCAUUCAAUUGAGUACAGACACUGGUGUUGAACAUGUUACCUUCAUCUACAAUAAAAUUGUUGAUGAGCCUGAAUAGAACAUGUCCAAAUUCAUAAUCGACGGUUCAUCAGAGUUGUUAAUCCAGUAAUGGAACCAAUUUAUGAUGAACCGACGACGACUACUAGCGUGCCUUUGGUAAGCACAAGCUGAUGAGUACGAACUUAUGUACUCAUUCGUUAGAAGAGACAGGUACGUUAAUAGUUAAUAGCGUACUUCUCUUGCUUUCGUGGUAUUCUGCUGUACUUAGCCAUUCCUUACUGCGCUCGACUGUGCGUACUGCUGCAAUUGUUAACGUGAGUCUUGUAAAACCUCUUCUUACGUUUACUCGUGUUAAAAAUCUGAAUUCUCUAGAGUUCCUGAUUUCACUGGUCUAAACGAACUAAAUUAUAUUAGUUCUUGUACAUUUGGAACUUUAAUUUUUAGCCAUGGCAGAUUCCAACGGUACUAACACCGUUGAAGAGCUUAAAAAUACCUUGAACAAUGGAACCAAGUAAUAGGUUUCCUAUCCUUACAUAGAUUUGUCUUUACAAUUUGCCUAUGCCAACAGGAAUAGGUUUUUGUAUAUAAUUAAGUUAAUUUUCUCCUCUGGCUGUUAUGGCCAGUAACUUUAGCUUGUUUUGUGCUUGCUGCUGUUUACAGAAUAAAUUGGAUCACCGGUGGAAUUGCUAUCGCAAUGGCUUGUUUGUAGGCUUGAUGUGGCUCAGCUACUUCAUUGCUUCUUUUUGCAGACUGUUUGCGCGUUACGCGUUCCAUGUGGUCAAUCCAGAAACUAACAUUCUCUCAACGUGCCACUCCAUGGCACUAUUCAUUGACCAGACCGUUCUAGAAGUGAACUCGUAAUCGGAGCUGUGAUCCUCUCGUGGACAUCUUCGUAUUGCUGGACACCAUCUAGGACGCUGUGACAUCAAGGACCUGCCUAAAGAAAUCACUGUUGCUACAUCACGAACGCUCUUCACAUUACAAUAAAGGAGCACUUCGCAGCGUGUAGCAGGUGACUCAGGUCUUGCUAAUACACAGCGCUACAGGAUUGGCAUUAUAAAUUAAACACAGACCAUUCCAGUAGCAGUGACAAUAUUGCUUUGCUUGUACAGUAAGUGACAUAGAUGUUCAUCUUUGCUGACUUCAGGUUACUAUAGCAGAGAUAUUAAUUAUUAUGAGGACUUUAAAGUUUCCAUUUGGAAUCUUGAUUACAUCAAACCUCAUAAUUAAAAUUUAUCUAAGUCACUAACUGAGAAUAAAUAUUUUCAAUUAGAUGAAGAGCAACCAAUGGAGAUUGAUUAAACGAACAUGAAAAUUAUUUUCUUUCUUGGCACUGAUAUAACACUCGCUACUUGUGAGCUUUAUCAUCAAGAGUGUGUUAGAGGUACAACAGUACUUUAAAAGAACCUUGCUCUUUCUGGAACAUACGAGGGCAAUUUCACCAUCAUCCUCUAGCUGAUAACAAAAUUUGCACUGACUUGCUUUAGCACUCAAUUUGCUUUGCUUGUCCUGACGGCGUAAACACGUCUAUCAGUUACGUGCCAGAUCAGUUCACCUAAACUGUUUUAUCAGACAAGAAGUUCAAGAACUUUACUCUCCAAUUUUUAUUGUUGCGGCAAUAGUGUUUAUAACACUUUGCUCACACUCAAAAGAAAGACAGAAUGAUUGAACUUUCAUUAAAUUGACUCUAUUUGUGUUUUUUAGCCUUCUGCUAUUCCUUGUUUCUAAUUAUGCUUAUUAUCUUUGGUUCACUUGAACUGCAAGAUCAAUGAAACUUGUCACGCCUAAACGAACAUGAAAUUCUUGUUUUCUUAGGAAUAUUACAACUGUAGCUGCAUUUCACCAAGAAUGUAGUUUACAAGUUAUGUACUCAACAUCAACCAUAUGUAGUUGAUGACCCGUAGUCCUAUUCACUUCUAUUCUAAAUGGUAUAUAUUAGAGUAGGAGCUAGAAAAUCAGCACCUUUAAUUGAAUUGUGCGUGGAUGAGGCUGGUUCUAAAUCACCCAUUUCGGUACUUCGAUAUCGGUAAUUAUACAGUUCCUGUUUACCUUAACAAUUAAUUGCCAGGAACCUAAAUUGGGUAGUCUGUAGUGCGUUGUUCGUUCUAUGAAGACUUUAGAGUAUCAUGAUGUUUCGUGUUGUUUAGAUUUCAUCUAAACGAACAAACUAAAAUGCCAUUGAUAAAUGGACCCAAAAUCAGCGAAAUGCACCCCGCAUUACGUUUGGUGGACCUCAGAUUCAACUGGCAGUAACCAGAAUGGAGACGCAGUGGGCGCGAUCAAACAACGUCGGCCCCAAGGUUUACCCAAUAAUACUGCGUCUUGGUUCUCAAUACCUUUCAACAUGGCAAGGAAGACCUUAAAUUCCCUCGAGGACAAGGCGUUCCAAUUAACACCAAUAAGCAGUCCAGAAGACCAAAUUGGCUACUACCGAAGAGCUACCAGACGAAUUCGUGGUGGUGACGGUAAAAUGAAAGAUCUCAGUCCAAGAUGGUAUUUCUACUACCUAGGAACUGGGCCAGAAGCUGGACUUCCCUAUGGUGCUAACAAAAGACGGCAUCAUAUGGGUUGCAACUGAGGGAGCCUUGAAUACACCAAAAGAUCAUUGGCACCCGCAAUCCUGCUAACAAUGCUGCAAUCGUGCGCUCAACUUCCUCAAGGAACAUUAUUGCCAAAAGGCUCAUACGCAGAAGGGAGCAGAGGCGGCAGUCAAGCCUCUUCUCGUUCCUCAUCACGUAGUCGCAACAGUUUAAGAAAUUCAACCAGGCAGCAGUAGGGGAACUUCUCCUGCUAGAAUGGCUGGCAAUGGCGGUGAUGCUGCUCUUGCUUUGCUGCUGCUUGACAGAUUGAACCAGCUUGAGAGCAAAAUGUCUGGUAAAGGCCAACAACAACAAGGCCAAUAACUGUCACUAAGAAUUGCUGCUGAGGCUUCUAAGAAGCUCGGCAAAACGUACUGCCACUAAAGCAUACAAUGUAACACAAGCUCGUAGACGUGGUCCAGAACAAACCCAAGGAAAUUCUGGGGACCAGGAACUAAUCAGACAAGGAACUGAUAAACAUUGUCGCAAAUUGCACAAUUUGCCCCAGCGCUUCAGCGUUUCAGAAUGUCGCGCAUUGGCAUGGAAGUCACACCUUCGGGAACGUGGUUGACCUACACAGGUGCCAUCAAAUUGGAUGACAAAGAUCCAAAUCAAAGAUCUGGUACUCUCGUUGAAUGCAGCAUUGACGCAUACAAAACAUUCCCACCAACAGAGCCUAAAAAAGGACAAAAGAAGAAGGCUGAUGAAACUCAAGCCUUACCGCGCUGAGACAGAAGAAACAGCAAACUGUGACUCUCUUUCCUGCUGCAGAUUUGGAUGAUUUCUCCAAACAAAUUGCAACAAUCCAUGAGCAGUGCUGACCUUAUUCAGGCCUAAACUCAUGCAGACCACACAAGGCAGAUGGGCUAUAUAAACGUUUCGCUUUCCGUUCUACGAUAUAGUCUACUUCUUGUGCAGAAUGAAUUCACCGUAACUACAUAGCACAAGUAGAUGUAGUUAUCUUUAAUCUCAGCAAUUUCUAAUCGGUGUGUAACAUUAGGAGGACUUGAAAGAGCCACCACAUUUCACCGAGGCCACGCGGAGUACCGGGCUGAGUGUCAGUGAACAAUGCUAGGGAGAGCCGUCCUAUAUGGAAGAGCCUAAUGUAAAUUAAUUUAGUAGUGCUAUCCCCAUGUGAUCUUUAAUUAGCUUCUCUAGGAGAAUGACAAAAUCCCCUACCCCCAUCUACACAACCCACCAACCAUCACAUAUCCAUAUACAUAUCCCCCCAACCCCCAAA
>cluster974.fasta:2
ACCUUCCCAGGUAACAAACCAACCAUUCGAUCACUGUAGAUCUGUUCUCUAAACGAACAAACUAAAAUGUCUGAUAAUGGACCCCAAAAUCAGCGAAUGCACCCCGCAUUACGUUUGGUGGACACCAGAUUUCUAUUGGCAUUACCAGAAUAGAGAACGCAGUGGGGCGCGAUCAAAACAACGUCGGCCCAAGGUUUACCCAAUAAAUUGCGUCUUGGUUCACCGCUCAUUUAUUGGCAAGGAAGACCUUAAAUUCCCUCGAGGACAAGGCGUUCCAAUUAACACCAAUAGCAGUCCAGAUGACCAAAUUGGCUACUACCGAAGAGCUACCAGACGAAUUCGUGGUGGUGAUGGUAAAUGAAAGAUCUCAGUCCAAGAUGGUAUUUCUACUACCUAGGAACUGGGCCAGAAGCUGGACUUCCCUAUGGUGCUAACAAAGACGGCAUCAUAUGGGUUGCAACUGAGGGAGCCUUUGAAUACACCAUAAAAGAUCAUUGGCACCCGCAAUCCUGCUAACAAUGCUGCAAUCGUGCUACAACUCCUCCAAGGAACAACUGCCAAAAGGCUCAUCAGAAAGGGAGCAGAGGCGGCAGUCAAGCCUCUUCCUCGUUCCAUCACGUAGUCGCAACAGUUUAAGAAAUUCAUUCCAGGCAGCAGUAGGGGGAACUUCUCCUGCUAGAAUGGCAAUGGCGGUGAUGCUGCUCUUGCUUUGCUGCUGCUUGACAGAUUGAACCAGCUUGAGAGCAAAAUGUCUGGUAAAGGCCAACAACAACAAGGCCAAACUGUUAAGAAUCUGCUGAGGCUUCUAAGAAGCUCCUGGCAAAACGUACUGCCACUAAGCAUACAAUGUAACACAAGCUUUCGGCAGACGUGGUCCAGAACAAACCCAAGGAAAUUUUGGGGACCAGGAACUAAUCAGACAAGAACUGAUUACAAACAUUGGCCGCAAAUUGCACAAUUUGCCCCAGCGUCACAGCGUUCUUCGGAAUGUCGCGCAUUGGCAUGGAAGUCACACCUUCGGGAACGUGGUUGACCUACACACAGGUGCCAUCAAAUUGGAUGACAAAGAUCCAAAUUCAAAGAUCAUGGUACUUUUGUUGAACGCGGCAAGUGAACGAAACGCAGAGCCUAAAAAGGACAAAAAGAAGAAGGCUGAUGAAACUUUUAAAGCCUCUCAAGAGACAGAAGAAACAGCAAACUGUGACUCUCACCUGCUGCAGAUUUGGAUGAUUUCCAAACAAUUGCAACAAUCCAUGAAAGUGCUGACUUCAACAUCAGGCCUAAACUCAUGCAGACCACUAUAAGGCAGAUGGGCUAUAUAAACGUUUCGCUUUCCGCUUACGAUUAUAGUCACUUGUGCAGAAUGAAUCUCGUAACAGCACAAGUAGAUGUGGUUAACUUUAAUCACUAGCAAUCUCUAAUCAGUGUGUAACAUUAGGGAGGACUUGAAAAGAGCCACCACAUCACCGAGGCCACGCCGGAGUACAGUGUACAGUGAACAAUGCUAGGGAGCUGCCUAUAUGGAAGAGCCCUGUGUGUAAAAUUAAUUUUAGUAGUGCUAUCCCCAUGUGAUUUUAAUAGCUUUCUAGGAGAAUGACAAAAAAU
>cluster972.fasta:2
AAGAACUUUACUUUCAAUUUUUUUUAUUGUUACAAUAGUGUUCAACACUUUGCUUCACACUUUGAGAAAGACAGAAUGAUUGAUUCUCAUUAAUUGACUUCUAUUUGCGCUUUUUAGCCUUGCUAUUCCUUGUUUAAUUAUGCUUAUUAUCUUUUGGUUUCACUUGAACUGUGAUCAUAAUGAAACUUGCUCACGCCUAAACGAACAUGAAAUUUCUUGUUUCUUAGGAAUAUUUCAACUGUAGCUGCAUUUCACCAAGAAUGUAGUCUCAAGUUGUACUCAUCAUCAACCAUAUGCAGUUGAUGAUCCGUGUCCUAUUCACAUCUUCUAUUCUAAAUGGUAUUAGAGUAGGAGCUAGAAAAUCAGCACCUUUAUCUGAAUUGUGCGUGGAUGAGGCUGGUUCUAAAUCACCCAUCAGUACAUCGAUAUCGGUAAUUAUACAGUUUCCUUGUUUACCUUCUUACAAUUAAUUGUCCAGGAACCUAAAUUGGGUAGUUUGUAGUGCGUGUUCGCUCUAUGAAGACUUUUUAGAGUAUCGACGUUCGUGUUGUUUUAGAUUUCACUCUAAACGAACAAACUAAAAUGUCUGAUAAUGGACCCUCAAAUCAGCGAAUGCACCCAUCGUUUGGUGACCUCAGAUCAACUGGCGGUAACCAGAAUGGAGAACGCAGUGGGGCGCGAUCAAAAACAACGUCGGCCCAAGGUUUACCCAAUAAUACUGCGUUUGGUUUCACCGCUUUCAUUCAUUAUGGCAAGGAAGACCUUAAAUUCCCUCAAGGACAAGGCGUUUCCAAUUAACACCAAUAGCAGUCCAGAUGACCAAAUUGGCUACUCAAAGAGCUACCAGACGAAUCGUGGUGGUGACGGUAAAAUGAAAGAUUCAGUCCAAGAUGGUAUCUCUACUACCAAGGAACUGGGCAGAAGCAUUGGACUUCCCUAUGGUGCUAACAAAAGACGGCAUCAACCGGGUUGCAACUGAGGAGCCUUGAAUACACCAAAAGAUUUGGCACCCGCAGCCAUUGCUAACAAUGCUGCAAUCGUGCUACAACUUCCAUAAGGAACAACAUUGCCAAAAGGCUUUCUUACGCAGAAGGAGCAGAGGCGGUCAAGCCUUCUCGUUCCUCAUCACGUAGACAGUUUAAGAAAUUCAACAGGCAGCAGUAGGGGAACUUCCACUGCUAGAAUGGCUGGCAAUGGCGGUGAUGCUGCUCUUGCUUGCUGCUGCUUGACAGAUUGACUACCAGCUUGAGAGCAAAUGUCUGGUAAAGGCCAACAACAACAAGGCCAUAAACUGUCAAAGAAUUGCUGCUGAGGCUCUAAGAAGCCUCUGCAAAACGUACUGCCACUAAAGCAAUGUAACACAAGCUUUCGGCAGACGUGGUCCAGAACAAACCCAAGGAAAUUAAGGGACCAGGAACUAAUCAGACAAGGAACUGAUACAAACAUUGGCCGCAAAUUGCACAAUUUGCCCCAGCGCUUCAGCGUUCUUCGGAAUGUCGCGCAUUGGCAGAAGUCCUCGGGAACGUGGUUGACCUACACAGGUGCCAUCAAAUUGGAUGACAAAGAUCCAAAUUUCAAAGAUCAAGUCAUUUUGCUGAAUAAGCAUUGACGCAUACAAAAACAUUCCCACCAACAGAGCCUAAAAAAGGACAAAAAGAAGAAGGCUGAUGAAAACUCAAGCCUUACCAUAGAGACAGAAGAAACAGCAAACUGUGACUCUUUUCCUGCUGCAGAUUUGGAUGAUUUCCCAAACAAUUGCAACGGCCAUGAGCAGUGCUGACUCAACUCAGGCCUAAACUCAUGCAGACAUCAAGGCAGAUGGCUAUAUAAACGUUUCGCUUUCCGUUUACGAUAUAUAGUCUACUCUUGUGCAGAUGAAUUCGUAACUCAUAGCACAAGAUGUAGUUAACUUAAUCUCACAUAGCAAUCUUUUAAUCAGUGUGUAACAUGGGACUUUGAAAGAGAGCCACUUCUUAGGCCACGCAGAGUACGAUGAGUGUGAACAAUGCUAGAGCUGCCUACUAUAAGAAGAGCCCUAAUGUAAAAUUAAUUAGUAGUGCUAUCCCCAUGUGAUUUUAAUAGCUUUCUAGGAGAAUGACAAAAAGAAAU
>cluster970.fasta:2
UCCUUACAGAUUGUUCGCGCUACUGCAACGAUACCGAUACAAGCCUCACAUCCCUUCUGGAUGUUUAUUGUUGGCGUUGCACUUCUUGCUGUUUCAGAGCGCUUCCAAAAUCAUAACCUCCUCAAAAGAGAUGGCAACUAGCACUUUCCAAAGGGUGUUCACUUUGUUUGCAACUUGCUGUUGUUGUUUGUAACAGUUUACUUACACCUUUUGCUCGUUGCUGCUGGCCUUGAAGCCCCUUUCUCUAUCUUUAUGCUUUAGUCUACUUCUUAAGAGUAUAAACUCACUUGUAAGAAAUAAUAAUGAGGCUUUGGCUUCUGCUGGAAAUGCUCGUUCCAAAAACUUCCAUACUUAUGAUGCCAACUAUUUUCUUUUGCUGUUAAUUGUUACGACUAUUGUAUACCUUACAAUAGUGUAACUUCUUCAAUUGUCAUUACUACAGGUGAUGGCACAACAAGUCCUAUUUUUUGAACAUGACUACCAGAUUGGUUAUACUGAAAAUGGGAAUCUGGAGUAAAAGACUGUUGCAUUACACAGUUACUUCAUCUUCGGAUUAUUACCAGCUGUUCACUCAUUCAAUUGAGUACGGAUACUGGUGUUGAACAUGUUACCUUCAUCUACAAAUAAAAUUGUUGAUGAGCCUGAAGAACAUGUCCAAAUUUUUAACAAUCGACGGUUCAUCCAGAGUUGUUAAUCCAGUAUGGAACCAAUUUAUGAUGAACCGACGACGACUACUAGCGUGCCUUUUGUAAGCACACAAGCUGAUGAGUACGAACUUAUGUACUCAUUCGUUAGUAGAGACAGGUACGUUAAUAGUUAAUAGCGUACUUCUUGCUUCGUGGUAUUCUUGCUGUCACUUAGCCAUCCUUACUGCGCUUCGAUUGUGUGCGUACUGCUGCAAAUAUUGUUAACGUGAGUCUGUAAAACCUUCUUUCUACGUUUACAUGUGUUAAAAUCUGAAUUCUUCUAGAGUUCCUGAUCUUCUGGUCUAAACGAACUAAAUAUUAUAUUAGUUUCUUUGUUUGGAACUUUAAUUUUAGCCAUGGCAGAUUCCAACGGUACUAUUCGUAAAGAGCUUAAAAAGCUCUUGAACAAUGGAACCUAGUAAUAGGUUUCCUAUUCCUCGCGGAUUUGUCUUUUACAAUUUGCCUAUGCCAUGAAUAGGUUUUGUAUAUAAUUAAGACUAAUUUUCCUCUGGCUGUUAUGGCCAGUAACUUUAGCUUGUUUUGUGCUUGCUGCUGUUUACAGAAUAAAUUGGAUCACCGGUGGAAUUGCUAUCGCAAUGGCUUGUCUGUAGGCUUGAUGUGGCUCAGCUACUUUCAUUGCUCUUUCAGACUGUUUGCGUACGCGUCCAUGUGGUCAUUCGCACCAGAAACUAACUAUUCUCAACGUGCCACUCCAUGGCACUAAACAUUGACCAGACCGCUUCUAGAAAAGUGAACUCUGUAAUCGGAGCUGUGAUCCUUCGUGGACAUCUUCGUAUUGCUGGACACCAUCUAGGACGCUGUGACAUCAAGGACCUGCAAAAGAAUCACUGUUGCUAUCACGAACGUUCUUAUUACAAAUUGGAGCUUCGCAGCAUGUAGCAGGUGACUCAGGUUUGCUAAUACAGUCGCUUACAGGAUUGGCAACUAUAAAUUAAACACAGACCAUUCCAGUAGCAGUGACAAUAUUGCUUUGCUUGUACAGUAAGUGACAACAGAUGUUCAUCUUCGUUGACUCAGGUUACUAUAGCAGAGAUAUUACUAAUUAUUAUGAGGACUUUUUAAAGUUUCCAUUUGGAAUCUUGAUUACAUCAAACCUCAUAAAUUAAAAAUUUAUCUAAGUCUUAUUAACUGAGAAUAAUAUUCUCAAUUAGAUGAAGAGCAACCAAUGGAGAUUGAUUAAACGAACAUGAAAAUUAUCUUCUUGGCACUGAUAACACUCAUCAUCUGUGAGCUUUAUCACUACCAAGAGUGUGCUAGAGGUACAACAGUACUCUAAAAGAACCUUGCUUCUCUGGAACAUCAAGGCAAUUCACCAUUUCAUCCUCUAGCUGAUAAACAAAUUUGCACAUUGACUUGCUUUAGCACUCAAUUUGCUCUUUGCUUUGCUCCUGACGGCAAUAAACACGUCUAUCAGUUACGUGCCAGAUCAGUCUCACCUAAACUGUUCAUCAGACAAGAGGAAGUCAAGAACUUUACUCCAAUUUUAUUGUUGCGGCAAUAGUGUUUAUAACACUUUGCUCACACUCAAAAGAAAGACAGAAUGAUUGAACUUCAUUAAUUGACUUCUAUUUGUGCUUUUUAGCCUUUUGCUAUUCCUUGUUUAAUUAUGCUUAUUAUCUUUUGGUUCUCACUUGAACUGCAAGAUCAAUGAAACUUGUACGCCUAAACGAACAUGAAAUUUCUUGUUUCUCUUAGGAAUAUCACAACUGUAGCUGCAUUUCACCAGAAUGUAGUUCAAGUAUGUACUCAACAUCAUCAUCGGUUGAUGACAUGUAGGUCCUAUUCACUCAUUCUAAAUUGUUAGAGUAGGAGCUAGAAAAUCAGCACCUUUAAUAUUGAAUUGUGCGUGGAUGAGGCUGGUUCUAAAUCACCCAUUCAGUACAUCGAUAUGGUAAUUAUACAGUUUCCUGUUUACAAUUAAUUGCCAGGAACUUAAAUUGGGUAGUACUGUAGUGCGUUGUUCGUUCUAUGAAGACUUUUAGAGUAUCGACGUUCGUGUUGUUCUAGAUUUCAUCUAAACGACAAACUAAAAUGUCUGAUAAUGGACCCCAAAAUCAGCGAAUGCACCCCGCAUUACGUUUGGUGGACCCUCAGAUUCAACUGGCAGUAACCAGAAUGGAGAACGCAGUGGGGCGAUCAAACAACGCCGGCCCCAAGGUUUACCCAAUAAUACAUUGCGUCUUGUUCGCUCUCACUCAAUCGGCAAGGAAGACCUUAAAUUCCCUCGAGGACAAGGCGUCACCAAAUUAUCGGCAAUAGUCCAGAUGACCAAAUUUGGCUACUACCUGAAGAAAUACCAGACGAAUCGUGGUGGUGACGGUAAAAUGAAAGAUCUCAGUCCAAGAUGGUAUUUACUACCUAGGAACUGGGCCAGAAGCUGGACUUCCCUAUGGUGCUAACAAAGACGGCAUCAUUCGGGUGCAUGCUGAGGGAGCCUUGAAUACACCUUGAGAUCACUGGCACCCGCAAUCCUGCUAACAAUGCUGCAAUCGUGCUACAACUUCCAAGGAACAUAUUGCCAAAAGGCUUUUACGCAGAGGGAGCAGAGGCGGCAGUCAAGCCUCUUCUCUGCUCCUCAUCACGUAGUCGCAACAGUUUAAGAAAUUCAACUCCACAGGCAGCAGUAGGGAACUUCCUGCUAGAAUGGCUGGCAAAUGGCGGUGAUGCUGCUCUUGCUUUGCUGCUGCUUGACAGAUUGAACCAGCUUGAGAGCAAAAUGUCUGGUAAAGGCCAACAACAACGGGCCAAACUGUCACUAAGAAUUGCUGCUGAGGCUUCUAAGAAAGCCGGCAAAACGUACUGCCACUAAAGCAUACAAUGUAACACAAGCUUUCGGCAGACGUGGUCCAGAACAAACCCAAGGAAAUUUUUGGGGACCAGGAACUAAUCAGACAAGGAACUGAUUACAAUUGGCCGCAAAUUGCACUGUUUGCCCCAGCGCUUCAGCGUUCUUCGGAAUGUCGCGCAUUGGCAUGGAAGUCACACCUUCGGGAACGUGGUGACCUACACAGGUGCCAUCAAAUUGGAUGACAAAGAUCCAAAUUUCAAAGAUCAAGUCAUUUGCUGAAUAAGCAUAUUGACGCAUACAAACAUUCCCACCAACAGAGCCUAAAAAGGACAAAAAGAAGAAGGCUGAUGAAACUCAAGCCUCGCAGAGACAGAAGAAACAGCAAAACUGUGACUCACCUGCUGCAGAUUUGGAUGAUCUUCCAAACAAUUGCAACAAUCCAUGAGCGGUGCUGACCUUAUUACGGGCCUAAACUCAUGCAGACCAUUAAGGCAGAUGGGCUAUAUAAACGUUUCGCUUUCCGUUUACGAUAUAGUACAUUUGUGCAGAAUGAAUUCUCGUAACAUUGAUCAAGUAGAUGUAGUUAACUUUUAAUCUCAUAGCAAUUCUUUAAUCAGUGUGUAACAUUCUGGGGACAUUGAAAGAGCCACCACAUUUCCACCGAGGCCACGCGGAGUACGAUCGAGUGUACAGUGAACAAUGCUAGGGAGAGCUGCCUAUAUGGAAGAGCCCUAAUGUGUAAAAUAAUUUUAGUAGGUGCUAUCCCCAUGAUUUUAAUAGCUUCUCUAGGAGAAUGACAAAAAAAAAAAAGAA
>cluster969.fasta:2
AUUUCCCAGGUAACAAACCAUCAACUUUCGAUCUCUUGUAGAUCUGUUCUAAACGAACAUGAAAUCUUGUUCUUCUUAGGAUCAACCUCAACUGUAGCUGCAUUUACCACCAAGAAUGUAGUUUCACUGGAUCGUACUUCAACAUCAUCAUAUGUAGUUGAUGACCCUGUGUCCUAUCUUAUUCUAAAUGGUAUAUUAGAGUAGGAGCUAGAAAAUCAGCACCUUUAAUUGAAUUGUGCGUGGAUGAGGCUGGUCUAAUCACCCAUGCUAGUACAUCGAUAUCGGUAAUUAUACAGUUUCCUGUUUACCUUUUACAAUUAAUUGCCAGGAACCUAAAUUGGGUAGUCUUGUAGUGCGUUGUUCGUCUAUGUAGACUUUAGAGUAACAUAUGACGUUCGUGUUGUUUUAGAUUCACUCUAAACGAACAAUUAAAAAUGUCUGAUAAUGGACCCAAAUCAGCGAAAAUGCACCCCCGUAUUACGUUUGGUGGACCUCAGAUUUUAUUGGCAGUAACCAGAAUUGAGAACGCAGUGGGGGCGCGAUCAAACAACGUCGGCCCCAAGGUUUACCCAAUAAUACUGCGUCAUUGGUCUCCGCUCACACUCAACAUGGCAAGACCUUAAAUUCCCUCGAGGACAAGGCGUUCUCCAAUUAACACCAAUAGUCCAGAUGACCAAAAUUGUUACCGAAGAGCUACCAGACGAAUCGGUGGUGACGGUAAAUGAAAGAUCUCGUCCAAGAUGGUAUUUCUACUACCUAGGAACUGUCAGAAGCUGGACUUCCCUAUGGUGCUAACAAAAGACGGCUCAUAUGGGUUGCAACUGAGGGAGCCUUGAAUACACCAAAAGAUAUUGGCACCCGCAAUCCUCCUGCUAACAAUGCUGCAAUCGUGCAACUCCUCAAGGAACAUACUACUGCCAAAAGGCUUUACGCAGAAGGAGCAGAGGCGGCAGUCAAGCCUUCUCGUUCCUCAUCACGUAGUCGCAACAGUUUGAGAAAAUUCAACCCAGGCGGCAGUAGGGGAACUUCCUGCUAGAAUGGCUGGCAAUGGCGGUGAUGGCGCUGCUCUUGCUUUCGUGCUGCUGCUUGACAGAUUGAACCAGCUUGAGAGCAAAAAUGUCUGGUAAAGGCCAACAACAACAAGGCCAAACUGUCACUAAGAAAUCUGCUGCUGAGGCUUCUAAGAGCAUGGCAAAAACGUACUGCCACUAAAGCAUACAAUGUAACACAAGCUUUAGCAGACGUGGUCCAGAACAAACCCAAGGAAAUUUUGGGGACGCGGAACUACUAAUCAGACAGGGAACUGAUAAACAUUGGCCGCAAAUUGCACAAUUUGCCCCGGCGCUUCAGCGCUUCGGAAUGUCGCGCAUUGGCUAUGGAAGGGUCACACCUUCUGGAACGUGGUUGACCUACACAGGUUGCCAUCAAAUUGGAUGACAAAGAUCCAAAUACAAAGAUCAAGUCAUUUGCUGAAUAAGCAUAUUGACGCAUACAAAACAUUCCCACCAACAGAGCCUAAGGACAAAAAGAAGAAGGCUGAUGAAUUAUCAAGCCUUACCGCAGAGACAGAAGAAACAGCAAACUGUGACUUUUUCCUGCUGCAGAUUUGGAUGAUCUUCUCCAAACAAUUGCAACAAUCCAUGAGCAGUGACUCAACUCAGGCCUAAACUCAUGCAGACAUCAAGGCAGAUGGGCUAUAUAAACGUUUCGCUUUCCGUUUACGAUAUAGUCUUUGUGCAGAAUGAAUUCUCGUAACUACAUAGCACAAGUAGAUGUAGUUAACUUUAAUCUCACAUAGCAUAAUCUUUUAUCAGUGUGUAACAUUAGGGAGGACUUGAAAGAGCCUUUACUUCACCGAGGCCACGCGGAGUACGAUAGUGUCAGUGAACAAUGCUAGGGAGAGCUGCCUAUAUGGAAGAGCCCUAAUGUGUAAAAUUAAAUUUUUAGUAGUGCUAUCCCCAUGUGAUUUUAAUAGCUUUCACCGAGGAGAAUGACAGC
>cluster968.fasta:2
AUACCUUCCCCAGGUAACAAACCAUCCAACUUCGAUCUUCAUAAUAGAUUUGUUUUCUAAACGAACGCUCUUAUUACAAAUUGGGAGAGCUUCGCAGCGUGUAAAGUGACAGGUUUGUUGAAAUAACACAGUCGCUCAGGAUUGGCAUAACUAUAAAUUAAACCCAGACCACCAUUCCAGUAGCAGUGACAAUAUUGCUUUGCUUGUCACAGUGACUGACCGCAGAUGUUCACACAUCUUCGUUGACUCAGGUUACUAUAGCAGAGAUAUUACUAAUUAUGAGGACUUAAAGUUCCAUUGGAAUCUUGAUCAUCAUAAACCUCAUUAAUUAAAAAUUUAUCUAAGUUUAACUGAGAAUAAAUAACUCAAUAGAUGAAGAGCAACCUGUGAGAUUGAUUAAACGAACAUGAAAAUUAUUCUUUGGCACUUGAUAACACUCGCUACUUUCUGUGAGCUUCAUUUACCAAGAGUGUCAGAGGUACAACAGUACUUUUAAAAGAACCUCUGCUCUCUGGAACAUACGAGGGCAAUUCACCAUUCAUCCUCUUUGGUGAUAACAAAAUUUGCACUGACUUGCUUAGCACUCAAUUUGCUUUUGCUUGUCCUGAUGCAUGUAAACACGUCUAUCAGUUACGCGCCAGAUUCAGUUUUCCUAAACUGUCAACCAGACAAGAGGAAGCAAGAACUUCAUUUCCAAUUUUCAACUGUGUCGUGGCAAUAGUGUUUAUAUUUUGCUCACACUCAAAAGAAAGACAGAAUGAUUGAACUUCAUUAAUUGACUUCUAUUUGUGCUUUUAGCCUCUUGCUAUUCCUUGUUUUGUUAUGCACUAUUAUUUUGGUCUCUUGAACUGCAAGAUCAAUGAAAACUGUCACGCCUAAACGAACAUCGAAAUUUGUUUUCUUAGGAAUAUUUACUGUAGCUGCAUUCACCAAGAAUGUGGUACGGUCAUGUACAUAUACACAUGUGGUAGAUGACCCGUGUCCUAUCACUUAUUCUAAUGGUAUAGAGUAGGAGCUAGAAAAUCAGCACCUUUAAUUGAAUUGUGCGUGAUGAGGCUGGUUCUAAUCACCCAUUCGAGUUCUCGAUGGUAAUUAACGCCUGUUUACCUUUUACAAUUGCCAGGAACCUAAAUUGGGUAGUCUUGUAGUGCGUUGUUCGUCAUGAAGACUUUUUGAGUAUCAUGACGUUUUGUUUCAAGAUUUCAUCUAAACGAACAAACUAAAAUGUCUGAUAAUGGACCCCAAAAUUCAGCGAAAUGCACCCGCAUACGUUCUUGAAGGUGGACCCAGAUUCAACUGGCAGUAACCAGAAUAGAUCAGUGGGCGCGAUCAAAACAACGCGGCCCAAGGUUUACCCAAUAAUACUGCGUCUUGGUUUCGCUUCACAUCAUCUGGCAAGGAAGACCUUAAAUUCCCUUAGGACAAGGCGUUCCAAUUAACACCAAUAGCAGUCCAGAUGACCAAAUUGAAAUACAUCUACCGAAGAGCUACCAGACGAAAUUCGUGGUGGUGACGGUAAAAUGAAAGAUCUCGGUCCAAGAUGGUAUUUUCUACUACCAAGGAACUGGGCCAGAAGCUAGACACCCUAUGGUGCUAACAAAAGACGACGUUAACGGUUGCAACUGGGAGCCUUGAAUACACCAAAGAUUAUACAUGGCCUCGCAAUCCUGCUACAAUGCUGCAAUCGUGCUACAACUUCCUCAGGAACAACUAUUGCCAAAAGGCUUGGCAGAAGGAGCAGAGGCAGCAGUCAAGCCUCUUGCCUCAUCACGCAGUCGCAACAGUUCGAGAAAUUCAACCCAGGCGGCAGUAGGGAACUUUCCUGCUAGAAUGGCUGGGCAAUAUGGCGGUGAUGCAUUGCUUUCUCGCUUUGCUGCUGCUUGACAGAUUGAACCAGCUAAGAAUAAAAUGUCUGGUAAAGGCCAACAACAAGGCCAAACUGUCACUAAGAAUUUGCUGAAGGUUUAAGAAGCUAAGCCAAAAACGUACUGCCACUAAAGCAUACAAUGUAACACGGUUUCGCAGACGUGGUCCAGAACAAACCCAAGGAAAUUUUGGGGACAGGAACUAAUCAGACAAGAACUGAUUACGCUAUGGCCGCAAAUUGCACAAUUUGCCCCCGGCGUUCCAGCGUUACGGAAUGUCGCGCAUUGGCAUGGAAGUCACACCUUCGGGAACGCGGUGACCUACACAGGGUGCCAUCAAAUUGGAUGACAAAGAUCCAAAUUUCAAAGAUGGUUAUUUGAAUAAGCAUGACGCAUACAAAACUACCUACCAACAGAGAGCCAAAAAAGGACAAAAAGAAGAGGAGGCUGAUCGAUCAUACCAAGAGUCAGAAGAAACAGCAAACUGUGACUCUUUCCUGCAUAGAUUUAGAUGAUUUCUCCAAACAAUUGCAUACCGAGCAGUGCUGACUUAACCAGGCCUAAACUCAUGCAGACAUAGGAGAUGGGCUAUAUAAUAUACCGCUUUUCCGUACGAUAGUCUACUUGUGCAGAAUGAAUUCCGUAACUACAUCAGCACAAGAAGACGUAGUUAACUUUAAUCUCUAGCAAUCUUUAAACAGUGUGUAACAUUAGGGAGGACUUGAAAGAGCCACCACAUCACCGAGGCCACAAGAGUACGAUUAAAGUGUCAGUGAACAAUGGGAGAGCUGCCUAUAGAAGAGCCUAAUGUGUAAAAUUAAUAUUUUAGUAGUGCUAUCCCGUGAUUUAAUAGCUUAGGAGAAUGACAAAAAAU
>cluster967.fasta:2
GUGUGCAGGGCUGCACCGCGAGUCUCCUUGCGGCGCUACACUACAGCAGAGUACGAGUCGCUGAGGCGGAGGGAGUCAUGGCGGGACAAGCGUUUAGAAAGUCUUCCAUUUGACCUGGAUUGGUUGAAAGGAGUGCUGCUGAAACUGACUUGGGGAGGCAUUAUGCUCCAGAAAAAUCAAGGAAAAGUAUUGCAAGCAACAGUAGUCGCUGUUGGAUCAGGUCUAAGGAAAGGUGGAGAUUCAACCGGUUAGCGUGAAAGUUGGAGAUAAAGUUCUUUCUGCCAGAGUAUGGAGGCACCAAAGUAGUCUCUAGAUGACAAGGAUUAUUUCCUAUUUCAGAGAUGUUGACAUUCUUGGAAAGUACCUAGACUGAAAUAAUUCUGAAAUGGCAUCAUGAAGCUGCCCAUUCCACUGAAGUCUUGAAAUUCACAUGUAAAUAAUCUCCAUCUUCUUUUUAUAAUAAACUAAUGACAUCCAGUGUCUUCCAUACCAAAAUUAUUUCUCUGUGCUGAUAUAAACAUUUCCAAUAAAAAUAUGUAAUGAAAAAUCCUCCUACCUACUACAUCCAUCAUCAUAUCCAUAUCAACCAUCCCUCAUCCUCAUCCUUCCUAA
>cluster966.fasta:2
AUCUCCACCCAGGUAACAAUCGCCAACUUCGAUCUCUUGUAGAUCUGUUUUCUCUAAACGAACAUGAAAUUUCUUGUCUCUGAAUUUUAUUACAACUGUAGCUGCAUUUCACCAAGAAUGUAGUUUACAGGAUAUGUACUCAACAUCAUAUGUAGUGAUGACCUGCAGUCCUAUUCACUUCUAUUCUAAAUGGUAUAUUAGAGUAGGAGCUAGAAAAUCAGCACCUUAAUUGAAUUGUGCGUUGGAUGAGGCUGGUUCUAAUUACCCAUUCAGUACAUCGAUAUCGGUAAUUAUACAGUUCCUGUUUACCUUUUACAAUUAAUCAUGCCAGGAACUUAAAUUGGGUAGUCAGUAGUGCGUUGUUCGUUCUAUGAAGACUUUUUAGAGUAUCAUGACGUUCGUGUUGUUUCAAGAUUCAUCUAAACGAACAAACUAAAUGUCUUGAUAAUGGACCCCAAAAUCAGCGAAUGCACCCAUUACGUUUGGUGGACCUCAGAUUCAACUGGCAGUAACCAGAAUGGAGAACGCAGUGGGCGCGAUCAAAACAACGUCGGCCCAAGGUUUACCCAAUAAUACUGCGCUUUGGUUUCACCGCUCACUCAACAUGGCAAGAAGACCUUAAAUUCCCUCGAGGACAAGGCGUUCCAAUUAACACCAAUAGCAGUCCAGAUGACCAAAUUGGCUCAUUACCGAAGAGCUACCAGACGAAUUCGUGGUGGUGACGGUAAAUGAAAGAUCCAGUCCAAGAUGGUAUUUCAUUACCAUGGAACUGGGCCAGAAGCUGGACUUCCCUAUGGUGCUAACAAAGACGGCAUCAUAGGUUGCAACUGAGAGCCUUGAAAUACACCAAAAGACUCACAUUGGCACCCGCAAUCCAUUGCUAACAAUGCUGCAAUCGUGCUACAACUUCCUCAAGGAACAACAUUGCCAAAAGGUUACGCAGAAGGAGCAGAGGCGGCAGUCAAGCCUCUUCUCGUUCCUCAUCACGUAGUCGCAACAGUUUAAGAAAUCCAACUCUCAGGCGGCAGUAGGAACUUCUCCUGCUAGAAUGGCAUGAUAAUGGCGGUGAUGCUGCUUGCUCUUGCUGCUGCUUGACAGAUUGAACCAAGCUUAAAGAGCAAAAUGUCUGGUAAAGGCCAACAACAACAAGGCCAAACUGUCACUAAGAAAUAUAAUAGCGAGGCUUCUAAGAAGCCUUCGGCAAAAACGCUGCCACUAAAGCAUACAAUGUAACACAAGCUCUUCGGCAGACGUGGUCCAGAACAAACCCAAGGAAAUUUUGGGACCGGAACUAUCAGACAAGGAACUGAUUACAAACAUUGGCCGCAAAUUGCACAAUUUGCCCCAGCGCUUCAGCGUUCUUCGGAAUGUCGCGCAUUGGCAUGGAAGUCACACCGGGAACGUGGUGACCUACACAGGUGCCAUCAAAUUGGAUGACAAAGAUCCAAAUCAAAGAUCAAGUCAUUUGCUGAAUAAGCAUAUUGACGCAUACAAAACAACCCACCAACAGAGCCUAAAGGACAAAAGAAGAAGGCUGAUGAAACUCAAGCCUCAAGAGACAGAAGAAACAGCAAACUGUGACUCUUUUCCUGCUGCAGAUUUGGAUGAUUUCUCCAAACAAUUGCAACAAUCCGAGCAGUGCUGACUCAACUACAGGCCUAAACUCAUGCAGACAUCAUAAGGCAGAUGCAGGCAUAAACGUUUCGCUUCCGUUUACGAUAUAGUCUACUCUUUGUGCAGAAUGAAUUCUCGUAACAUAGCACAAGUAGAUGUAGUUAUUUUAAUCACAUAGCAAUUUUUUUAAUCAGUGUGUAUAUUGAGGACUUGAAAAGAGCCACAUUCACCGAGGCCACGCAGAGUACGAUCGAGUGUCAGUGAACAAUGCUCGAGAGAGCUGCCUAUAUGGAAGAGCCCUAAUGUGUAAAAUUAAAUCUUAGUAGUAUCCCCAUGUGAUUCUAAUAGCUUCUUAGGAGAAUGACAAAAAAAAUAGAAAAAAAAU
>cluster965.fasta:2
GUUUAAGAAGCUGGCAAAACGUACUGCCACUAAAGCAAUGUAACACAAGCUUUCGGCAGACGUGGUCCAGAACAAACCCAAGGAAAUUUUGGGACAAGGAACUAAUCAGACCGGAACUGAUUACUGCCGCAAAUUGCACAAUUUGCCCCAGCGCUUCAGCGUCUCUUCGGAAUGUCGCGCAUUGGCAUGGAAGUCACACCUUCGGGAACGUGGUUGACCUACACGGUGCCAUCAAAUUGGAUGACAAAGAUCCAAAUUCAAAGAUCAAGUCAUUUUGCUGAAUAAGCAUUGACGCAAAAACAUUCCCACCAACAGAGCCUAAAAAGGACAAAAAGAAGAAGGCUGAUGAAACUCAAGCCUCUACCGCAGAGACAGAAGAAACAGCAAACUGUGACUCUUUCCUGCUAAGAUUUGGAUGAUUUUCCAAACAAUUGCAACAAUCCAUGAGCAGUGCUGACUCAACUCAGGCCUAAACUCAUGCAGACCACUUGAGCAGAUGGGCUAUAUAAACGUUUCAAUUUCCGUUUACGAUAUAUAGUCUACUACUGUGCAGAAUGAAUUCUCGUAACAUAGCACAAGUAGAUGUAGUUAACUUUAAUCACAUAGCGUUUAAUCAGUGUAACAUUAGGGAGGACUUGAAAGAGCCACCACUUCACCUGAGGCCACGCGGAGUACGAUAGUGUCAGGUGAACAAUGCUAGGGAGAGCUGCCUAUAUGGAAGAGCCCUAAUGUGUAAAUUAAUUUUAGUAGUGCUAUCCCCAUGUGAUUUUAAUAGCUUUAGGAGAAUGACAAAAUCCCCUACCCCAUCUACCAUCCCAUUUGUUAACCUAUCCAUAUCAACCUAUGCCCCACCAACCUACCAUCCCCAAAC
>cluster964.fasta:2
UAAAGCAUACAAUGUAACACAAGCUUCGGCAGACGUUGGUCCCCAGAACAAACCUGGAAAUUUUGGGUCCAGGAACUAAUCAGACAAGGAACUGAUUACAAACAUUGGCCGCAAAUUGCACAAUUUGCCCCAGCGUUCAGCGUUCGGAAUGUACGCUGGCGGAAGUCACACCUCGGGAACGUGGUUAGCCUACACGGUGCCAUCAAAUUGGAUGACAAAGAUCCAAUUUUUUUAAGAUCAAGUCAUUUUGCUGAUAAGCAUAUUGACGCAUACAAAACAUUCCCACCAACAGAACUAAAAGGACAAAAAGAAGAAGGCUGAUGAAACUCAAGCCUUGCAGAGACAGAAGAAACAGCAAACUGUGACUCUUUUUCUUCCUUGCUGCAGAUUUGGAUGAUUUUCCAAACAAUUUGCAACAAUCCAUGAGCAGUGCUGACUCAACUCAGGCCUAAACUCAUGCAGACAUUACAAGGCAGAUGGGCUAAACGUUUUCGCUUUUCCGUUUACGAUAUGGUUUACUCUUGUAAGAAUGAAUUCUCGUAACUACAUAGCACAAGUAGAUGUGGUUAACUUUAAUCACAUAGCAAUCUUAAUCAGUGUGUAUAACAUUAGGGAGGACUUGAAAGAGCCACCACAUUUCGAGGCCACGCGGAGUACGAUCGAGUGUACAGUGAACAAUGCUUUAGGGAGAGCUGCCUAUAUGGAAGAGCCUAAUGUGUAAAAUUAAUUUUAGUAGUGCUAUCCCAUGUGAUUUUAAUAGCUUUAGGAGAAUGACAAACAAGC
>cluster963.fasta:2
ACAAUGAAACUUGUUUUACGCCUAAACGAACAUGAAAUUUCUUGUUCUUUAGGAAUACUUACAACUGUAGCUGCAUUUCACCAAGAAUGUAGUUUUCUGGACAUGUACACAUUUACAACCAUAUGUAGUUGAUGACCUUGCCAGACCCUAUUCACACUAUUCUAAAUGGUAUAUUAGAGAAGGAGCUAGAAAAUCAGCUCUCUAAUUGAAUUGUGCGUGGAUGAGGCUGGUUCUAAAUCACCCAUUCAGUACUUCGAUAUCGGUAAUUAUACAGUUCACCUUGUUUACCUUUUACAAUUAAUUGCCAGGACUCUAAUUGGGUAGUCAAUAGUGCGUUGUUCGUUCUAUGUAGACUUUUAGAGUAUCAUGACAUGUUCGUGUUGUUUUAGAUUCACUCUAAUGUAUAAACUAAAAUGUUAUAAGAUAAUGGACCCCAAAAUCAGCGGCCGCACCCCCGCAUUACGUUUGGUGGACCUCAGAUUCAACUGGCAGUAACCAGAAUAGAACGCAGUGGGGCGCGAUCAAAACAACGUCGGCCCCAAGGUUUACCCAAUAAUACUGCGUGUGUUUGGUUACCGCUCACACAUAUGGCAAGGAAGACCUUAAAUUCCCUCGAGGUCAGAAUGUUCCAAUUAACACCAAUAGCAGUCCAGAUGACCAAAUUGGCUACUACCGAAGAGCUACCAGACGAAUCGUGGUGGUGACGGUAAAAUGAAAGAUCGGUCCAAGAUGGUAUUCACUACCUAGGAACUGGGCCAGAAGCUGGACCCUAUGGUGCUAACAAAAGAUGGCAUCAUUGGGUUGCAACUGAGGGAGCCUUGGGCUCCAAAAGAUCAUCAUUGGCACCCGCAUAAUCCUGCUAACAAUGCUGCAAUCGUGCUCUACAUUCCUCCAAGGAACAUUAUUGCCAAAAGGCAUAUGCAGAAGGGAAAGAGGCAGCAGUCAAGCCUCUCGUUCCAUCACGUAGUCGCAACAGUUUAAGAAAUUCAACUCCAGGCAGCAGUAGGGAACUUCCUUGCUAGAAUGGCUGGCAAUGGCGGUGAUGCUGCUCUUGCUCUUUGCUGCUGCUUGACAGAUUGACACCAGCUUGAGAGCUAAAAUGUCUGGUAAAGGCCAACAACAACAAGGCCAAACUGUCACUAAGAAAUCUGCUGCUGAGGCUCUAAGAAGCCUGCAAAACACGUACUGCCUAAAGCAUACAAUGUAACACAAGCUUCGGCAGACGUGGUCCAGAACAAACCCAAGGAAAUUGGGGACCAGGAACUAAUCAGACACCAGACUGAUUACAAACUGCCAAAUUGCACAAUUUGCCCCCAGCGUUCAGCGUUCGGAAUGUCGCGCUGGCAUGGAAGUCACACCUCAGGAACGUGGUUGACCUACACAGGUGCCAUCAAAUUGGAUGACAAAGAUCCAAAUUACAAAGAUCAAGUCAUUUGCUGAAUAAGCAUUGACGCAUACAAACUCCCACCAACAGAGCCUAAAAGGACAAAAAGAAGAAGGCUGAUGAAACACAAGCCUUCAAGAGACAGAAGAAACAGCAAAACUGUGACUUUUUCCUGCUGCAGAUUUGGAUGAUUUCCUCCAAACAAUGCAACAAUACCAUGAGCAGUGCUGACUCAACUCAAGGCCUAAACUCAUGCAGACAUUACAAGGCAGAUGGGCUAUAAACGUUUCGCUUCUCCGUUUACGAUAUAGUCUACUCUUGUAAGAAUGAAAUCACCGUAACUACACAGCGAAGUAGAUGUAGAGGUAACUUAAUCUCCACUGUUAAAUUUCUAAUCAGUGUGUAACAUUAGGGAGGACUUGAAAGAGCCACAUUCACCGAGGCCACGCGGAGUACGAUCGAGUGUACAGUGAACAAUGCAGGGAGAGCUGCCUAUAUGGAAGAGCCCUAAUGUGUAAAAUUAAUUUAGUAGUAUAUCCCCAUGUGAUUUUAAUAGCUUCUUCGAGGAGAAUGACAAGC
>cluster961.fasta:2
AUACCUUCCCAGGUAACAAACCAUACCAACUUCGAUCUUCUUGUAGAUACUGUUCUCUAAACGAACGCUUUAUUACAAAUUGGGAAAUCGCAGCGUGUAGCAGGUGACUCAGGUUUGCUGCAUCCAGUCACCCACAGGGAGAUAUGGCAUUAUUUGAAUUAAACACAGACCAUUCCAGUAGCAGUGACAAUAUUGCUUUGCUUGUACAGUAAGUGACAUAGAUGUUCAUCUCGUUGACUUUCAGGUUACUAUAGCAGAGAUAUAUUACUAAUUAUUAUGAGGACUUUUUAAAGUUUCAUUUGGAAUCUUGAUUACAUCAUAAUCCUCAAUUAAAAAUUUAUCUAGUCACUAACUGAGAAUAAAUAUUUCUCAAUUAGAUGAAGAGCAACCAAUGGAGAUUGAUUAAACGAACAUGAAAAAUUAUUCUUGGCCAUGAUAACACUCGCUACUUGUGAGCUUUAUCACUACCAAGAGUGUUAGAGGUACAACAGUACUUCUAAAAGAACCUUUUGCUCUUUGGAACAUACGAGGGCAAUUCACCAUUUCAUCCUCUAGCUGAUAACAAAUUUGCACUGACUUGCUUUAGCACUCAAUUUGCUUUUGCUUUGUCCUGACGGCGUAAAACACGUCUAUCGUAGUUCACGCGCCAGAUCAGUUUCACCUAAACUGUUCAUAUCAGACAAGAGAGGGAAGUCAAGAACUUUACUCUCCAAUUUUUGUUGCGGCAAUAGUGUUUAUAACACUUUGCUCACACUCAAAAGAAAGACAGAAUGAUUGAACUUUUUCAUUAAUUGACUUCUAUUUGUGCUUUUUAGCCUUUUCUGCUAUUCCUUGUUUUAAUUAUGUUCAUUAUCUUUUGGUUCUCACUUGAACUGCAAGAUCAUAAUGAAACUUGUCACGCCUAAACGAACAUGAAAUCUUCUUGUUUUCUUAGGAAUAUCACAACUGUAGCUGCAUUUCACCAGAAUGUAGUUUACAGUAUGUACUCAACAUCAACCAUAUGUAGUUGAUGACCCGUGUCCUAUUCACUUUUACAACUUCUAAAUGGUAUAUUAGAGUAGGAGCUAGAAAAUCGGCACCUUUAUUGAAUUGUGCGUGGAUGAGGCUGGUUCUAAAUCACCCAUUCAGUACAUCGAUAUCGGUAAUAAUUAUACAGUUUCCUGUUUACCACAAUUAAUUGCCAGGAACCUAAAUUGGGUAGUCUUGAGUGCGUUCGCCUUUAUGAAGACUUUAGAGUAUCAUGACGUUCGUGUUGUUUUAGAUUCAUCUAAACGAACAAACUAAAAUGUCUGAUAAUGGACCCCAAAAUCAGCGAAUGCACCCCCGCAUUACGUUUGGUGGACCCAGAUUCAACUGGCAGUAACCAGAAUGGAGAACGCAGUGGGCGCGAUCAAACAACGUCGGCCCAAGGUUUACCCAAUAAUACUGCGCUUUGGUUCUCGCUCUCACCACUUACAACAUGGCAAGGAAGACCUUAAUUCCCUCGAGGACAAGGCGUUCCAAUUAACACCAAUAGUCCAGAUGACCAAAUUGGCUACUACCGAAGAGCUACCAGACGAAUCGUGGUGGAAGUAAAAUGAAAAGAUUUCAGUCCAAGAUGGUAUUUCUACUACCUAAAGGAACUGGGCCAGAAGCUGGACUUCCCUAUGGUGCUAACAAAAGAUGGCAUCAUUAGGUUGCAACUGAGGGAGCCUUGAAUACACCACCAAAAGAUCAUUGGCACCCGCAAUCCUGCUAACAAUGCUGCAAUCGUGCAACUUCCAAGGAACAACAUUUUGCCAAAAGGCUUUUAUGCAGAAGGGAGCAGAGGCGGCAGUCAAGCCUUCUCGUUCCUCAUCACGUAGUAUGCAACAGUUUAAGAAAUUCAACUCCAGGCAGCUGAGGGAACAUCUUUCCUACUGCUAGAAUGGCUGGCAAUGGCGGUGAUGCUGCUCUUGCUUUGCUGCUGCUUGACAGAUUGAACCAGCUUGAGAGCAAAAUGUCUUGGUCAAAGCCAACAACAACAAGGCCAAACUGUCACUAAGAAUUGCUGCUGAGGCUUCUAAGAAGCCUCGGCAAAACGUACUGCCACUAAAGCAUACAAUGUAACACAAGCUUUCUGCAGACGUGGUCCAGAACAAACCCUGGAAAUUCUGGGGACCAGGAACUAAUCAGACAAGGAACUGAUUACAAACUGCCACGCAAAUUGCACAAUUUGCCCCAGCGCUUCAGCGCUUCGGAAUGUCGCGCAUUGGCAUGGAAGUCACACCUUCGGGAACGUGGUUGACCUACACAGGUGCCAUCAAAUUGGAUGACAAAGAUCCAAAUUUCAAAGAUCAAGUCAUUUUGCUGAAUAAGCAUAUUGACGCAUACAAAACAACCCACCAACAGAGCCUAAAAAGGACAAAAGAAGAAGGCUGAUGAAACUCAAGCCUUACCGCAGAGACAGAAGAAACAGCAAACUGUGACUCUCUUCCUGCUGCAGAUUUGGAUGAUUUUCCAAACAAUUGCAACAAUUCCACCGAGCAGUGCUGACUCAACUCAGGCCUAAACUCAUGCAGACCACAAGGCAGAUGGGCUAUAUAAACGUUUCGCUUUCCGUUUACGAUAUAUAGUCUACUCUGUGCAGAAUGAAUCUCGUAACUACAUAGCACAAGUAGAUGUAGUUAACUUUAAUCACAUAGCAUAAUUCUUAAUCAGUGUUGUAACAUUAGGGAGGACUUGAAAGAGCCACCACAUUCACCAUGAGGCCACGUCGGAGUACGAUCGAGUGUACAGUGAACAAUGCUAGGGAGAGCUGCCUAUAUGGAAGAGCCCUAAUGUGUAAAAUUAAUUUUAGUAGUGCUAUCCCCAUGUGAUUUUUCAAUAGCUUCUUAGGAGAAUGACAAAAAU
>cluster960.fasta:2
UUGGCGUGAGAGCUGGCGGUAAGGCAAGGCUGCAGAAGAAAGCGUCCGCCAUGUUCUGCGAGAAAGCCAUGGAACUGAUCCGCGAGCUGCACCGCGCGCCGAAGAAGGGCAGCUGCCUGCCUUCAAUGAGGAUGGACUCAGACAAGUUCUGGAGGAGAUGAAAGCUUGUAUGAACAAAACCAGUCUGAUGUGAAUGAAGCGAAGUCAGGUGGACGAAGUGAUUUGAUACCAACUAUCAAAUUUUCGACACUGUUCUGUUAAGAAAUCGACGCUGCACUGUGCAUACCUGUAUGAUCGCUUGCUUCGGAUCAGAGCUGCUCAGAUGGGAAUAUGGUAGCAUCUUGCCAAAUGCAUUACGAUUUCUUACAUGUCCGUAGAAAUGGAGUGGUUUAAUAAUUAAAAGAUCUCUUGCUACUUAUAUGAGGUCUUGGGAGGAGAUGAAGGUUUGGACAUUACACAGGAUGUGAAUCACCAAAAAAGCCUAUUGAAGUCCGAUGUUUAAAAGACUAUGGAGAAUUUGAAGUUGAUGAUGGCACUUCAGUCCUAUUAAAAUAGCCAGAAAGGAGAAGACAUGCCUGCUCUUGGGAUGGCGGAUGCCCAGGAAGAGGGCGGACGCUAGAACAGAACAGCGUCCUGACAUACAGUGCUGUGGCAGGAUAUUAUCUUACUACAUAUUCUUUGAUGGACACAUGGGUGUUUCUUAUAACUGUUUUCCUGUAUGUUUGAAAUAUUUUAUAGUUUAAAAAAUAACAAACUUAGAAGUCAAUUUUAAUAGAAAAGAAUUUAUUGCAAAAAAAAAAUCCCCUCCUCCCUACCCUACAUCCCCCAUCCACAUAUCCAUCAUACAUCCCCCUCCCCAUCCCCAUC
>cluster958.fasta:2
GCCAAGAAGAGAAUGAGUGGACAGACUGAAAGAGCUUUGAAAGUAUGAGGUGCAUCUGGUAACCUGGUGUUCAUGAGAAUACACUAAAGAGCUACCUAGGGACCAUUUUCCACAGCCACCUGGAAACCACAAGGCAUUUGAUGCUACCGUUCUGGUCAGGGAUUGGGCUCUUUUCCUUCAGUUCCUAAUACCAGACCAAGCCUCCUGAUGCCUUUCUGCACUGCAAUUGUGUGAUAUUGAAAAAUGAGAUGUUCAUCCAAGCAGUCAAGCCACAGAAACCUCCAGCAUGUUCCUGCACGAUUUCAUGGGCAUUUCCUUGAUUAUGUCUUAUCCACAUUUAUUUUCUCUGGGCUCCCAAGCCAGAGUCAAGGUGAUGCAUGCCUCAUGCCACCUCAAGGUGACAGCUCAUCCCCAGCACAGCACAAGCGUGUGCACACAGAGGUGUUCUUGCAUCCCUCCCUCUCAGGUGUCCUGAGAUGCUCCUGGGAAACCCCAAGAAAACUGCCUUCACCUGAGACAAGUGCCUGCUGGACAGAGGUGUGAAUCCCCAGGCGCCUGGUGUCAUAUGACACCAGCAUGCAUCAGGAUUAUUAGUGUAUUUUGAGUCUAAAAACUAUACUAAUAUGUCUAAUAGUC
>cluster957.fasta:2
AUCUCCUUCCCAGGUAACAAACCAACCAUAUUUCGAUACUCUUGUAGAUCUGUUCUAAACGAACUAAAUAUUAACUAGUUUUUGCACAUUGGAACUCUUAAAUUUUAGCCAUGGCAGAUUCCAACGGUACUAUUACCGUGAAGAGCUUAAAAAGCUCCUUGAACAAUGGAACCUAGUAAUAGGUUUCCUAUUCCUUUCUGGAUUUGUACUUACAAUUUGCCUAUGCCAACAGGAAUAGGUUUUUUUGUAUAUAAUUAAGUUAAUUUCUCCGAGCUGUUAUGGCCAGUAACUUUAGCUUCCUUGUUUUGUGCACUGCUGCAUUGUUACAGAAAUAAUUGGAUCGGAAUCGGUUGAAUUGCUAUCGCAAUGGCUUGUUGUAGGCUUCUUGAUGUGGCUCAGCUACUUUCAUUGCUUCUUUCAGACUGUUUGCGCGUACGCGUUCCAUGUGGUCAUUCAAUCCAGAAACUAACAUUACUCGUUGCCACUCCAUGGCACUAUUUUUGACCAGACCGCUUCAAGAAAGUGAACUCGUAAUCGGAGCUGUGAUCCUUCACCAUUGGACAUCUCGUAUUGCUGGACCUCCAUAGGACGCUGACAUCAAGGACCUGCCUAAGAAAUCAAUGUUGCUACAUCACGAACGCUUCACAUUACAAAUUGGGAGCUCGCAGCGUGUAGCAGGUGACUCAGGUUCUGCUUAAUACAGUCGCUACAGGAUUGGCAACUAUAAAUUAAACCCAGACCAUUCCAGUAGCAGUGAUAAAUAUUGCUUUUGCUUGUACAGUUGGUGACAACAGAUGUUCAUCUCGUGACUUCCAGGUUACUAUAGCAUAGAGAUAUUAAUUAUUAUGAGGACUUUAAAGUUUCCAUUUGGAAUCUUGAUUACAUCAUAAACCUCAUAAUUAAAAAUUUAACUUGAGUCUUAACUGAGAAUAAAUAUUCAAUUAGAUGAAGAGCAACCAAUGGAGAUUGAUUAAACGAACAUGAAAAUUAUCUCUUGGCUCGAUAACACUCGCUACUUGUGAGCUUUAUCACUACCAAGAGUGUUAGAGGUACAACAGUACUUUAAAAGAACCUUGCUUUCACUGGAACAUACGAGGGCAAUUCACCAUUCAUCCUCUAGCUGAUAACAAAUUUGCACUGACUUGCUUUAGCACUCAAUAUUUGCUUUUAUUGCUUGUCCUGACGGCGUAAAACACGUCUAUCAGUUACGUGCCAGAUUCAGUUUCACCUAAACUGUUCAUCAUAGACAAGAGGAAGUUCAAGAACUUUUACUUCUCCAAUUUUCUUCUUAUUGUUAGCAAUAGUGUUUAUAACACUUUGCUCACACUCAAAAGAAAGACAGAAUGAUUGAACUUCAUUAAUUGAUUUCUAUAUUUGUGCUUUUUAGCCUUUCUGCUAUUCCAUUGUUUAAUUAUGUCAUACUUUUUGGUUCUUCACUUGAACUGCAAGAUCAAUGAAACUUGUUCACGCCUAAACGAACAUGAAAUUUGUUUUCUUCGAGAAUACUCAACUGUAGCUGCAUUUCACCAAGAAUGUAGUUUUCACAGUCAUGUACUCAACAUCAACCAUAUGUAGUGAUGACCCGCGAUACUAUCACUUCUAUUCUAAAUGGUAUUAGAGUAGGAGCUAGAAAUCAGCACCUUUAAUAAUUGUGCGUGGAUGAGGCUGGU
>cluster956.fasta:2
CAAGAGAAGCAGCUAGCUGGAGCUCAUCGUCGUUCCUGAUCAGGAGAAAGAUGGAUUUUAACCCAAAAUUAUGAGUGAGCUGUUAUCUAAACUGUACUCAAGAUAGGCCAAAGCGAGAGGUCAUGGGCCAACUAAGUGUUAUCAAGUAGAAAGACAGUACACUGCUUUUUUAGUGUUUUUGCUUUUCUUCCUUUGCUAUUUGUUUUGCUAUUUCCUUGUGGCUUAGAAUGUAAAAUUGAUCGUUAAAAGUUUGCUCUGAAUAAAUAUUUAUCUUUUGUAUUGCUAAAAAAAACUGGGAAUCUCCCCUCCUACCCCCACACAUCCCCACCUUCAUAUCCAUCUCUCUUUUUCAUCCCCAUAUCCCUACCAUCCCCUACCAAACAUCC
>cluster955.fasta:2
AGUAAUGUUCAACUCAGGUUAUUGGACAUUCUAUGCAAAAUUGUGUACUUAAGCUUAAGGUUGAUACAGCCAAUCCUAAGACUCAGUAUAAGUUUGUUCGCAUAUUCAACCAGGACAGACUUUUUCAGUGUUAGCUUGUUACAAUGGUUUCACCAUCUGGUUUACCAAUGUGCUUUAGGCCCAAUUCACUAUUAAGUUCAUCCUUAAUGGUCUACGGUAGUGUUGGUUUAACAUAGAUUAUGACUGUGUCUUUGUUACAUGCACCAUAUGGAAUUACCAACUGGAGUUCAUGCUGGCACAGACUUAGAAGGUAACUUUUAUGGACCUUUGUUGACAGGCAAACAGCACAAGCAGCUGGUACGGACACAACUAUUACAGUUAAUGUUUAGCUUGGUUGUACGCUGCUGUUAAUGAGACAGGUGGUUUCCAAUCGAUUUACCACAACUCUAAUGACUUUAACCUUGUGGCUAUGAAGUACAAUUAUGAACCUCUAUUCAGACCAUGUUGACAUACUAGGACCUCUUCUCUGCUCAAACUGAAUUGCCGUUUUAGAUAUGUGCUUCAUUAAAAAGAAUUGCAAAAUGGUAUGAAUGGGACGUACCAUAUUGGGUGCUUUAUUAGAAGAUGAAUUUACACCUUCUGAUGUUGUUAGACAAUGCUCAGGUGUUACUUUCCAAGUGCAGUGAAAAGAACAAUCAAGGUUCCACUGAUUGUUACUCACAAUUUUGACUCACUUUUAGUUUAGUCCAGAGUACUCUCAAUGGUCUUGUUCUUUUUUGUAUGAAAUGCCUUUUCUACCUUUUGCUAUGGGUAUUGCUAUGUCUGCUUUGCAAUGAUGUUUGCAAACAUAAGCAUGCAUCUGUUUGUUUUUGUUCACCCUCUUGCCACUGUAGCUUAUUUCUAAUAUGGUCUAUAUGCGCUAGUUGGGUGAUGCGUAUUAUGACAUGGUUGGAUAUGGUAUGGAUAAGUUUGUCUGGUUUUUAAGCUAAAAGACUGUGUUAUGUAUGCAUCAGCUGUAGUGUUACUAAUCCUUAUGACAGCAAGAACUGUGUAUGAUGAUGGUGCUGGGAGGAGAGUGUGGACACUUAUGAAUUUGAACAUCGUUUAUAAGUUUAUUAUGGUGUUUUAGAUAAGCCAUUUCCAUGUGGGCUUAUAAAUCUCUGUCAACCCCAUUACUACAGGUGUGGUCUAUUGUCAUGUUUUGGCCAGAGGUAUUGUUUUAUGUGUGUUGUAUUGCCCUAUUUUCAUAACUGGUAAUACACUUCAGUGUAUAAUGCUAGUUUAUUGUUCUAGGCUAUUUUUGUACUUGUUAUUUGGCCUCUUUUGUUCUACUCUCAUUUCAUAUACUUAGACUGACUCUUGGUGUUUAUGAUUACUUAGUUCUACACAGGAGUUUGAUAAUGAAUUCACGGGACUACUCCCACCCAAGAAUAGCAUAGAUGCCUUCAAACUCAACAUUAAAUUGUUGGGUGUUGGUGGCAAACCUUGUAUACAAAGUAGCCACUGUACAGUCUAAAAUGUCAGAUGUAAAAGUGCACUAUCAGUAGUCUACUCUCAGUUUGCAACAACUCAGAGAGAAUCAUCAUCUAAAUUGUGGGCUCAAUGUCCAGUUUACACAAUGACAUUCUUAGCUAAAGAUACUGAAGCCUUUGAAAAAAUGGUUUCACUACUUUUGGCUUUGCUUUCCAUGCAGGGUGCUGCAGACAUAAACAAGCUUUGUGAAGAAUGCUGGACAACAGGGCAACCUUACGGGUAUAGCCUCAAGACUGAUUCCCUCCAUAUAUGCAGCUUUUGCUACUGGCUCAAGAAGCUUAUGAGCAGGCUGUUGCUGUGAUUCUGAAGUUGUUCUUAAAAAGUUGAAGAAGUCUUUGAAUGUGGCUAAAAUCUGAAUUUUGACCGUGAUGCAAAUGCAACGUAAGUUGGAAAAGAUGGCUGAUCAAGCUAUGACCCAAAUGUAUAAACAGGCUAGAUCUGAGGACAAGAGGGCAAAGUUACUAGUGCUAUGCAGACAAUGCUCUUAUGCAUGGAAAAAGUUGGAUAAUGAUGCACUCAUAACAUUACUAUCAACAAAUGCAAAGAUCGGUUGUGUUCCCUUGAACAUAAUACACCCUCUUCAGCAGCCAAACUAAUGGUGUUUCAUACCAGACUAUAACACAUAAAAAUACGUGAUGGUACAUUACUCUUACUUAUGCAUCAGCAUUGUAGGAAAUCCAACAGGUUGUAGAUGCAGAUAGUAAAAUUGUUCAACUUAGUGAAAUUAGUAUGGACAAUCACCUAAUUUAUUAGCAUGGCUUUUAUUGUAUGGUUUCAAGGGCCAAUUUGCUGUCAAAUUACAGAAUAAUGAGCUUAGUCCUGUUGCAACGACAGAUGUCUUGUGCUGCCGGUACUACUCUGCUUGCACUGAUGAUAAUGCGUUAGCUUACUACAACACAACAAAGGGUAGGUUUGUACUUGCACGUUAUCCGAUCUACAGGAUCAAAAUGGGCUAGAUUCCCUAAGAGUGAUGGAACUGGUCUAUCUAUACAGAACUGGAUUCCUUGUAGGUUUGACAGACACACCUCGAAGGUCCUACUUGUGAAGUAUAUUUAUACUUUAUAUUAAAGGAUUAAACAACCUAAAUAGAGGUAUGGUACUUGGUAGUUUAGCUGCCACAGUACGUACCUUUACAAGCUGGUAAUGCAACAGAAGUGCCUGCCAAUUUCAACUGUAUUAUCUUUCACUGUGCUUUUGCUGUAGAUGCUGCUAAAGCUUUACAAAGAUUAUACGGCUAGUGGGGACCAAUCACUAAUUGUGUUAAGAUGGUUAGUGUACACACUGGUACUGGUCAGGCAAUAUAUAACAGUUACACAAAGAAGCCAAUGGAUCAAGAAUCCUUUGGUGGUGCUGUGUGUUGUCUGUACUGCCGUUGCCACAUAGAUCAUCCAAUCCUAAAGGAUUGUGACUUAAAAGGUAAGUAUGUCUGGACCUACAACUUGUGCUAAUGACCCUGUGGGUUUACACUUAAAACACAGUCUGUUCCGUCUGCGGUAUGUGGAAAGGUUAUGGCUGUGUUGUUGAUCAACCCGUGUCCAUGUUCCAUAUCAGUCAGCUGAUGCACAAUCGUUUUUAAAACGGGUUUGCGGUGUAUGGUGCAGCCCGUCUUCAUCCGUGCGGCACAGGCACUAGUACUGAUGCAUCGUAUACAGGGCUUUGACAUCUACAAUGAUAAAGUAGCUGGUUUGCUAAAUUCCUAAAAACUAAUUGUUGUCGCUUUCCAAGAAAAGGACGAAGAUGACAAUUUAAUUGAUUCUUACUUUGUAGUUAAGAGACACACUUUCUCUAACUACCAACAUGAAGAAACAAUUUAAUUUACUUAAGGAUUGUCCAGCUGUUGCUAAACCCCCUUUGAUUUUAGAAUAGACGGUGACAUGGUACCACAUAUAUCACGUCAACGCACAUUAGCAAUACAAUGGCAGACUCGUUUAUGCUAAGGCAUUUUUGAUGAGGUAAUUGUGACACAUUAAGAAAUAUGUUCUACAAUUGUUGUGAUGAUGAUUAUUCAAUAAAAAGGACUGGUAUGAUUUUGUAGAAAACCCAGAUAUAUUACGCGUAUACGCCAACUUAGGUGAACGUGUACGCCAAGCUUUGUUAAAACAGUACAAUUCUUUGUGAUGCCGCGAAAUGCUGGUAUUGUUGGUGUACUGACAUUAGAUAAUCAAGAUCUUCAAUGGUAACUGGUAUGAUUUCGGUGAUUUCAAUGCAAACAUUCACGCCAGGUAGUGGAGUUCCUGUUGUAGAUUCUUAUUCAUUGCAAUGCCUAUUAACCUUGACCAGGGCUCUAACUGCAGAGUACAUGUUGACACUGACUUAACAAAGCCUUCUACUAAGUGGGAUUUGUUAAAAUAUGACUCACGGAAGAGAGGUUAAAACUCUUUGACCGUUAUUUAAAUAUUGGAUCAGACAUACCCAAAUUGUGUUAACUGUUUGGAUGACAGAUGCAUUCUUUGCAUUGUGCAAACUUUAAUGUUUUAUUCUCUACAGUGUUCCCACCACAAGUUUUGGACCACUAGUGAGAAAAAUAUUUGUUGAUGGUGUUCCAUUUGUAGUUCAUUGGAUCCAUCACAAGAGAGCUAGGUGUUGUACAUAAUCAGGAUGUAAACUUACAUAGCUCUAGACUUAGUUUUAAGGAAUUACUUGUGUAUGCUAAUUGACCUGCUAUGCACGUUGCUUCUGGUAAUCUAUUAUAAGAUAAACGCACUAUAUGUGCUCUUCAGUAGCUGCACUUACUAACAAUGUUGCUUUCAAACUGUCAAACCCAGUAAUUUAUCAGACUUCUAUGACUUUGCUGUGUCUAAGGGUUUUCUUGAGGAAGGAAGUUCUGUUGAAUUAAAACACUUUCUCUGCUCAGGAUGGUAAUGCUGCUAUCAGCGAUUAUGAUAUUAUCGUUAUAAUCUACCAACAAUGCGUUGAUAUCAGACAACUACUAUUUGUAGUUGAAGUUGUUGAUAAGUACUUUGAUUGUUACGAUGGUGGCUGUAUUAAUGCUAACCAAGUCAUCGUCAACAACCUAGACAAAUCAGCUGGUUUUCCAUUUCUUAAUAAAUGGGUAGGCUAGACUUUAUUAUGAUUCAAUGAGUAUGAGGAUCAAGAUGCACUUUCGCAUAUACAAAACGUAAUGUCAUCCCUACUAUAACUCAAAUGAAUCUAAGUAUGCCAUAUGGUGCAAAGAAUAGAGCUCGCACCGUAGCUGGUGUCUCUAUCUGUAGUACUAUGACCAAUAGACAGUUUCAUCAAAAAUUAUUGAAAUCAAAUGGCCGCCUUAGAGGAGCUACUGUAGUAAUUGGAACAAGCAAUUUUAUGGUGGUUGGCACAACAUGUUAAAAACUGUCUAUAGUGAUGAAAGAAAACCCUCACCUUAUGGGUUGGGAUUAUCCUAAAUGUGAUAGAGCCAUGCCUAACAUGCUUAGAAUCAUCGGCCUCACACUUUGUUUUCUUGCUCGCAAACAUACAACGUGUUGUAGCUUGUCACACCGUUUCUAUAGAUUAGCUAAUGAGUGUGCUCAAGUAUUGAGUGAAAUGGUCAUGUGUGGCGGUUCACUAUUAUGUUAAUCAGGUGGAACCUCAUCAGGAGAUGCCACAACUGCUUAUGCUAAUAGUGUUUUUAACAUUUGUCAAGCUGUCACGGCCAAUGUUAAUGCACUUUUUUAUCUACUGAUGGUAACAAAAUCGUCGAUAAGUAUGUCAAUUUACAACACAGAUCAUUUAUGAGUGUCUCUAUAGAAAUAGAGAUGUUGACCAGACUUGUGAAUGAGUUCUACGCAUAUUUGCGUAAACAUUUCUCAAUGAUGAUACUCUCUGACGAUGCUGUUGUGUGUUCAAUAGCACUUAUGCAUCAAGGUCUAGUGGCUAGCAAAGAACUUUAAGUCAGUCUUUAUUAUCAAAACAAUGUUUUAUGUCUGAAGCAAAAUGUUGGAACUGAGACUGACCUUAAAGGAGACCUCAUGAAUUUUUGCUCUCAACAUACAAUGCUAGUUAAACAGUGAUGAUAUAUGUGUACCUCCUUACCCAGAUCCAUCAAGAAUCCUAGGGGCCGGCUGUUUCUGUAGAUGAUAUCGUAAAAACAGAUGGUACACUCUAUGAUUGAACGGUUCGUGUCUUGCUAUAGAUGCUUACCCACUUACUAAACAUCCUAAUCAGGAGUAUGCUGAUGUCUUCAUUUGUACUUACAAUCUAAGAAAGCUACUAUGAUGAGUUAACAGGACACAUGUUAGACAUGUAUUUCUGUUAUGCCAUUAAUGAUAACACUUCAAGGUAUUGGGAACCUGAGUUUAUGAGGCUAUGUACACACCGCAUACAGUCUCACAGGCUGUUGGGGCUUGUGUUUUGCAAUUCACAGACUUCAUUAAGAUGUGGUGCUUGCAUACGUAGACCAUCUUAUGUUGUAAAUGCUGUUACGACCAUGUCAUAUCAUACAUCUCAAAUUAGUAGUCUUGUCUGUUAAUCCGUAUGUUUGCAAUGCUCAGGUUUGAUGUCACAGAUGUGACUCAACUUUACUUAGGAGGUAUGAGCUAUUAUUGUAAAUACAUAAACCACCCAUUAGUUUCCAUUGUGUGCUAAUGGACAAGUUUUUGGUUUAUAUAAAAAUACAUGUGUUGGUAGCGAUAAUGUUACUGACUUAAUGCAAUUGCAACAUGUGACUGGACAAAUGCUGGUGAUUACAUUUUAGCUAACACCUGUACUGAAAGACUCAAGCUUUUUCGCAAAAGAAACGCUCAAAGCUCUGAGGAGACAUUUAAACUGUCUUAUGGUAUUGCUACUGUACGUGAAGUGCUGCGUGACAGAGAAUUACAUCAUGGGAAGUUGGUAAACCUAGACCACCAUAACCGAAAUUAUGUCUUUACUGGUUAUCGUGUAACUAAAAAACAGUAAAGUACAAUAGGAGAGUACACCUUUGAAAAGGUGACUAUGGUGAUGCUGUUGUUUACCGAGGUACAACAUUCAAAUUAAAUGUUGGUGAUUAUCUGUGCUGACAUACAUACAGUAAUGCCAUUAAGUGCACCUACACUAGUGCCACAAGAGCACUAUGUUAGAAUUACUGGCUUAUACCCAUCUUACUCAAUAUUCAGAUGAGUUUUCUAGCAAUGUUGCAAAUUAUCAAAAGGUUGGUAUGCAAAAGUAUUUUACACUCCAGGACCACCUGGUACUGGUAAGUUCAUUUUGCUAUAAGGCCUAGCUCUCUAUACUCGGCUCGCAGUGUAUACAGCUUGCUCAUGCCAUUGUUGAUGCACUAUGUGAGAAGGCAUUAAAAUAUUUGCCUAUAGAUAAAUGUAGUAGAAUUAUACCUGCACGUGCUCGUAGAGUGUUUUGAUAAAUUCAAAGUGAAUUUAACAUUAGAACAGUAUGUCUUUGUACUGUAAAUGCAUUGCCUGAGACGACAGCAGAUAUAGUUGUCUCUGAUGAAAUUCAAUGGCCACCACAAAUUAUGAUUUGAGUGUUGUCAUAAUGCCAGAUUACGUGCUAAGCACUAUGUACAUUGGCGACCCUGCUCAAUUACCUGCACCACGCCAUUGCUAACUAAGGGCACACUAGAACCAGAAUAUAUCAAUUCAGUGUGUAGACUUAUGAAAAACUAUAGGUCCAGACAUGUUCCUCGGAACUUGUCGGCGUUGUCCUGCUGAAAUUGUUGACACUGUGAGUGCUUUGGUUUAUGAUAAUAAGCUUAAAGCACAAAAGACAAAUCAGCUCAAUGUCUCAAAAUGUUUUAUAAGGGUGUUAUCACGCAUGAUGUUCAUCUUGCAAUUAACAGGCCACAAAUAGGCGUGGUAUGAGAAUUCCUUACGUAACCCUGCUUGGAGAAAAGCUGUCUUUAUUCACCUUAUAAUUCUCAGAAUGCUGUAGCCUCAAAGAUUUUGGGACUACCAACUCAAACUGUUGAUUUCAUCAGGGCUCAGAAUAUGACUAUGUCAUUCACUCAAACCACUGAAACAGCUCACUCUGUAAUGUAAACAGAUUUAAUGUUGCUAUUACCAGAGCAAAGUAGGCAUACUUUGCAAUGUCUGAUAGAGACCUUUAUGACAAGUUGCAAUUUACAAGUCUGAAAUUCCGCAGGAAUGUGCAACUCUACAAGCUGAAAUCAGUAUCAUAGGACUCUUAAGAUUGUAGUAAGGUAAUCUGGGUUACAUCCUACACAGGCACCUACCUCAGUGUUGACACUAAAUCAAACUGAAGGUUUAUGUGUUGACAUACCUGCAUACCUAAGGACAUGACCUAUAUAGAAGACUCAUCUCUAUGAUGGGUUUUUAAAAUGAAUUAUCAAGUUAAUGGUUACCCAACAUGUUUAUUUCACCGUGAAGGAAGCUAUUUAAGACAUGUACGUGCAUGGAUUGGCUUUCGAUGUGAGGUGUCAUGCAUUGAGAAGCUGUUGGUACCGCUUUACAGCUAGGUUUUUCUACAGGUGUUAACCUAGUUGCUGUACCCUACAGGUUAUGUUGAUACACCUAAUAAUACAGAUUUUUCCAGAGUUAGUGCUAUCCACCGCCUGGAGAUCAAUCUAAACACCUCAUACCACUUAUGUACAAAGGACUUCCUUGGAAUGUAGUGCGUAAAGAUUGUACAAUGUUAAGUGACACACUUAAAUCCACUGACAGAGUCGUAUUUGUCUAUGGGCACAUGGCUUUGAGUUGACAUUUAUGAAGUAUUUUGUGAAAUAGGACCCUGAGCGCACCUGUUGUCAUGUGAUAGACGUGCCACAUGCUUUCCACUGCUUCAGACACUUAUGCCUGUUAGCAUCAUUCUAUUGGACUUGAUUACGUCUAUAAUCCGUUUAUGAUUGAUGUUCAACAAUGGGUUCUACAGGUAACCUACAAAGCAACCAUGAUCUGUAUUGUCAAGUCCAUGGUAGUGCUUCCGUAGCUAGUCGUGAUGCAAUCAUGACUAGGUGUUUAGCUGUCCACGAGUGCUUUGUUAAGCGUGUUGACUGGACUAUUGAAUAUCCUAUAAUUGGUGAUGAACUGAAGAUUAAUGCGGCUUGUAGAAAGGUUUAACACUGGUUGUUAAAGCUGCAUUAUUAGCAGACAAAUUCCCAGUUCACGACAUUGGUAACCCUAAAGCUAUUAGUGUACCUCAAGCUGAUGUAGAAUGGAAGUUUUCUAUGAUGCACAGCCUUGUAGUGACAAAGCUUAUAAAAUAGAAGAAUUAUCUAUCUUUAUGCCACACAUUCUGACAAAUUCUUCACAGAUGGUGUAUGCCUAUUUGGAAUUGCAAUGUCGAUAGAUAUCCUGCUAAUUCCUUGUUUGUAGAUAUUGACACUAGAGUGCUAUCUAACCUUAUUUUGCACUGGUUGUGAUGGUGGCAGUUUGUAUGUAAAUAAACAUGCAUUCCACACACCAGCUUUUGAUAAAAGUGCUUGUUAAUUUAAAACAAUUACCAUUUUAUUACUUUGACAGUCCAUGUGAGUCUCAUGGAAAAACAAGUAGUGUCAGAUAUAGAUUAUGGGUCUUAAGUUUGCUGUAUAACACGUGCAAUUUAGGUGGUGCUGUCUGUGGAUAUCAUGCUAAUGAGUACAGAUUGUAUCUCGAUGCUUAUAACAUGAUGAUCUCAGCUGGCUUUAGCUUGUGGGUUUACAAAACAAUUUGAUACUUAUAACCUCUGGAACACUUUACAAGGAGACUCAGAGUUUAGAAAAUGUGUUUUAAUGUUGUAAAUAAAGGGACACUUUGAUGGGACAACAGGGUGAAGUACAGUUCUAUCAUUAAUAUCACUGUUUACACAAAAGUUGAUGGUGUUGAUGUAGAAUUGUUUGAAAAAUAAAACAACAUUACCUGUUAAUGUAGCAUUUGAGCUUGGGCUAAGCGCAACAUUAAACCAGUACCAGAGGUGAAUACUCAAUAAUUUGGUGUGGACAUUGCUGCUAAUACUGUGAUCUGGGACUACAAAAGAGAUGCUCCAGCACAUAUAUCUACUAUUGGUGGUUUGUUCUAUGACUGACAUAGCCAAGAAACCAACUGAAACGAUCUUGUGCACCACUUCUGUUUUUUGAUGGUAGAGUUGAUGGUCAAGUAGACUUAUUUAGAAUGCCCGUAAUGGUGUUUAUUACAGAAGGUGUUAAAAGGUUUUACAACCAUUUGUAGGUCCCAAACAAGCUAGUCUUAAUGGAGUCACAUUAAUUAGAAGCCGUAAAAACACAGUUUCAAUUAUUAUAAGAAAGUUGAUGGUGUUGUCCAACAAUUACCUGAAACUUACUUACUCAGAGAAGAAAUUUACAAGAAAUUUAAACCCAGGAGUCUGAAUGGAAAUUGAUUUCUUAGAAUUAGCUAUGGAUGAAUUCAUUGAACGGUAUAAAUUAGAAGGCUAUGCCUUCGAACAUAUCGUUUAUGGAGAUUUUAGUCAUAGUCAGUUAGGUGGUUUACUGAUUGGUAAGUUAAACGUUAAGGAAUCACCUUUCAAAUUAGAAGAUUUUAUUCCUAUGGACAGUACAGUUAAAACUAUCAUAACAGAUGUGCAAACAGGUUCAUCUAAGUGUGUGUGUUUGUUAUUGAUUUAUUACUUGAUGAUUUUGUUGAAUAAUAAAAUCCCAAGAUUUAUCUGUAGUUUCUGGUUGUCAAAGUGACUAUUGACUAUACAGAAAUUUUAUCUAUGCUUGUGUAAAGGAUGGCCGUAGAAACUUUUUACCCAAGAUUACAUGGUACGAAGCGUGGCAACCGGGUGUUGCUAUGCCUAAUCUUUCAAAAAUGCAAAGAAUGCUAUUAGAAAGUGUGACCUUCAAAAUUAUGGUGAUAGUGCAACAUUACCUAAAGGCAUAAUGAUGAAUGUCGCAAAAUAUACUCAACUGUGUCAAUAUUUAACUUACUAUUACUGUUUUGUACCCUAUAAUAUGAGAGUUAUACAUUUGGUGCUGGUUCUGAUAAAGGAGUUGCACCAGGUACAAAUUGUUUUAAGACAGUGGUUGCCUACGGGUACGCUGCUUGUCGAUUCAGAUCUUAAUGACUUGUCUCUGAUGCAGAUUCAACUUUGAUUGGUGAUUGUGCAACUGUACAUACAGCUAAUAAUAGGGAUCUCAUUAUUAGUGAUAUGUACGACCCUAAGACUAAAAUGCAAAGAAAAAUGACUUAAAGAAGGUUUUCACUUACAACUUGUGUCUAUACAACAAAGCUAGCUUAAGGUUCCGUGGCUAUAUGAACAUUCUUGGAAUGCUGAUUUUAUAAGCUCAUGGGACACUCGCAUGGUGGACAGCCUUUGUUACUAAUGUGAAUGCGUCAUCAUCUGAAGCAUUUUUAAUUGGAUGUAAUUAUCCUUGCGUUCCGAACAAAUAGAUGGUUAUGUCAUGCAUGCAAUAUUACAUAUUUGGAGGAAUACAAAUCCAAUUCAGUUGUCUUCCUAUUCUUUAUUUGACAUGAGUAAAUUUUCCCCUUAAAUUAAGGGUACUGCUGUUAUGUCUUUAAAAGAAGGUCAAAUCAAUGAUAUGAUUCUAUCUCUUCUUAGUAAAGGUAGACUUAUAAUUUUAGAAAACAACAGAGUUGUUAUCUAGUGAUGUUUUGUUAACAACUAAACGAACAAUGUUUGUUUUUUUGUUUAUUGCCUUAGUUCUAGUCAGUGUGUUAAUCUUACAACCAGAACUCGUAUUACCCCUGCAUACAUUAAUUUUUCACGUGGUGUCUAUUACCCUGACAAAGUUUCAGAUCCUCAGUACAUACUCAACUCAGGACUUGUUCUUACCUUUUUACCUCAAUGUUACUUGUUCCAUGUUAUCAGGUCUCUUGGACAUAAUGGUACUAAGAGGUCAAUAUCCUGUCCCUACCAUUUAAUGAUGGUGUUUAUUCGUUCCUCAAGAAGUCUAUAAUAAGAGGCUGGAUCUUUGGUACUACUUUAGAUUCGAAGACCCAGUCCUACACUAUUGUUAUAACGCUACUAAUGUUGUUAUUAAAGUCUGUGAAUUUCAAUUUGUAAUGAUCCAUUUUUGGGUGUUUAUUACCACAAAAACAACAAAGUUGGAUGGAAAGUGAGUUUCAGAGUUUAUUCUAGUGCGAAUAAUUGCACUUUUUGAAUAUGUCUCUCAGCCUUUUCUAUGGACCUUGAAGGAAAACAGGGUAAUUCAAAAAUUCUUAGGGAAUCUGUGUUUAAGAAUAUUGAUGGUUAUUUUAAAAUAUAUUUAAGCACACGCCUAUUAAUUUAGUGCGUGAUCUCCCAGGGUUUUUCGGCUUUAGAACCAUUGGUAGAUUUGCCAAUAGGUAUUAACAUCACUAGGUUUCAUUCAAACUUCUACUUGCUCUACUAAGACGUUAUUUGACUCCUGGUGGAUUCUUCAGGUUGGACAGCUGGUGCUGCAGUUUAUUAUGUGGGUUAUCUCAACCUAGGACUCUAUUAAAAUAUAAUGAAAAUGGAACUAACCAUUACAGAUGCUGUAGACUGUGCACUUGACCCUCACACAAGAAAAAGUGUCGUUGAAAUCCUCACAAUAGAAAAAGGAAUUAUCAAACUCUAACUUUGGAGUCCAACCAACAGAAUCUAUUGUUAGAUUCCUAAUAUUACAAACUUGUGCCCUUUUGGUGAAGUUUUUAACGCCACCAGAUUUGCAUCUGUUUUAAUGCUUUGGAACAGGAAGAGAAAUCAGCAACUGUGUUGCUGAUUAUUCUGUCCUAUAUAAUUCCGCAUCAUUUUCCACUUUAAGUGUAUGGAGUGUCUCCUACUAAAUUAAAUGAUUCUGCUUUACUAAUGUCUAUGCAGAUUCAUUUGUAAUUGAGGUGAUGAAGUCAGACAAAUUCGUACUCCAGGGCAAACUGGAAAGAUUGCUGAUUAUAUUAUAAACUCAGAUGAUCUUACAGGCUGCGUUUUUAUAGCUUGGAAUUUAACAAUCUUGAUCUUAAAGGUUGGUGGUAAUUAUAAUUACCUGUAUAGAUUGUUUGGGAAGUCUAAUCUCAAACCUUUUGAGAGAUAUUUUCAACUGAAAUCUAUCAGGCCGGUAGCACACCUUGUAAUGGUGUUGAAGGUUUAAUUGUUACUUUUUACAAUCAUGGUUUCCAACCCACUAAUGGUGUUGGUUACCAACCAUACAGAGUAGUAGUACUUUCUCUUGAACUUCUAUGCACCAGCUGUUUGUGGACCUAAAAAGUCUACUAAUUUGGUUAAAAACAAAUGUGUCAUAAUCUUUAUUCAAUGGUUUAACAGGCACAGGUGUUCUUACUGAGUCUAACAAAAGUUUCUGCCUUUCCAACAAUUUGGCAGAGAGACAUUGCUGACACUACUGAUGCUGUCCGUGAUCCACAGACACUUGAGAUUCUGACAUUACACCAUGUUCUUCUUGGAGUGUCAGUGUUAUAACACCAGGAACAAUACUUCUAACCAGGUUGCUGUUUUCUUAUCAGGAUGUUAACUGCACAGAAGUCCCUGUUGCUAUUCAUGCAGAUUUAUUUACUCUCCUACUUGGCGUGUUUAUCUACAGGUUCUUAUGUUCUCAAACUUCAGCAGGCUGUUUAAUAGGGGCUGAACAUGUCUUUACAUUCAUAUGAGUGUGACAUACCCAUUGGUGCAGGUAUAUGUGCUAGUUAUCAGAACAUGCUAGACUAAUUCCUUUAGCGGGCACGUAGGUAGCUAGUCAAUCCAUCAUUGCCUACACUAUGUCACUUGGUGCAGAAAAUUUCAGUUGCUUACUCUAAUAUCUAUUGCCAUACCCACAAAUUUUACUAUUAGUGUUACCACAGAAAUUUCUACCAGUGUCUAUGACCAAGACAUCAGUAGAUUGUCACAAUGUACAUUUGUGGUGAUAUAAAUGCAGCAAUUUUUGUUGCAAUAUGGCAGUUUUUGUACACAAUUAAACCGUGCUCUAACUGGAAUAGCUGUUGAACAAGACAAAAACACCCAAGAAGUUUUGCACAAGUCAAACAAAUAUUUACAAACACCACCAAUUAAAGAUUUUGGUAGUUUUAAUUUUCACAAAUAUUACCAGAUUCCAUAAAACCAAGCAAGUCAUCUAUUGAAGAUCUACUUUCAACAAAGUGACACUUGCAGAUGCUGGCUUCAUCAAACAAUAUGGUGAUUGCCUUGGUGAUAUUGCUGCUAGAGACCUUCUAUCAUUUCUGUGCACAAAAGUUUAACGGCCUUACUGUUUUGCCACCUUUGCACAGAUGAAAUGAUUAGCACAAUACACUUUGCACUGCUAGCGGGUACAAUCACUUCUGGUUGGACCUUUGGUGCAGGUGCUGCUGUUACAAAUACCAUUUGCUAUGCAAAUGGCUUAUAGGUUUAAUGGUAUUGGAGUUACACAGAAUGUUCUAUGAGAACCAAAAAAUUGAUUGCCAACCAAUUUAAUAGUGCUAUUGGCAAAAUUCAAGACUCACUUCUUCCACAGCAAGUGCACUUGGAAAACUUCAAGAUGUGGUUUAACCAAAUGCCACAAGCUCUAAACACGCUUGUUAAACAACUUGCUCCAAAUCUUUGGUGCAAUUUCAAGCUUCUAAAUGAUACUUACGUCUUGACAAAGUUGAGGCUGAAAGUGCAAAUUGAUAGGUUGAUACAGGCAGACUUCAAAAAGUUUGCAGACAUAUGUGACUCAACAAAUUAAUUAGAGCUGCAGAAAUCAGAGCUCACUGCUAAUCUUGCUGCUACUACUAAAAUGUCAGAGUGUGUACUUGGACAAUCAAAAGUUGAUUUUCGUGGAAAGGGCUAUCAUUUCUUAUGUCCUUCCCUCAGUCAGCACCUCUGGUAGUUCUUGCAUGUGACUUAUGUCCCUGCACAAGAAAAGAGAACUCACAACUGCUCCUGCCAUUUGUCAUGAUGGAAAAGCACACUUUCCUCGUGAAGGUGUCUUGUUUCAAAUUGCACCACUGGUUUGUAUCAAAGGAAUUUUAUGAACCACAAAUCAUUACUACAGACAACUACAUUUGUGUCUGGUAACUGUGAUGUUGUAAUAGGAAUUGUCAACAACACAGUUUAUGAUCCUUUGCAACCUGAAUUAGACUCAUUCAAGGAGGAGUUAGAUAAAUAUUUUAAGAAUCAUACAUCACCAGAUGUUGAUUUAGGUGACAUCUCUGGCAUUAAUGCUUCAGUUUGUAAACAUUCAAAAAGAAUUGACCGCCUCGCGAGGUUGCCAAGAAUUUAAAUGAAUCUCUCAUCGAUCUCCAAGAACUUGGAAAGUAUGAGCAGUAUAUAAAAUGGCCAUGGUACAUUUGAGCUCAGGUUUUUAUAGCUGAUCUGAUUGCCAUAGUAAUGGUGACAAUUAUGCUUGCUGUAUGACCAGUUGUAGUUGUCAAGGGCUGUUGUUCUUGUGGAUCCUGCUGCAAAUUGAUGAAGACGAACACUGAGCCAGUGCUCAAAGGAGUCAAUUACAUUACAUAAACGAACUUAUGGAUUUGUUUAUGAGAAUCUCACAAUUGGAACUGUAUUUUGAAGCAAGGUGAAAUCAAGGAUGCUACUCCUUUCAGAUUUGUUCGCGCUACUGCAACGAUACCGAUACAAGCCUCACUCCCUCGGAUGGCUUAUUGCUGGCGUUGCACUUCUUGCUGUUUCAGAGCGCUUCCAAAAUCAUAACCUCAAAAAGAGAUGGCAACUAGCACUACCUCCAAGGGUGUUCACUUUGUUUGCAACUUGCUGUUGUUGGUUUGUAACAGUUUACUCACACCUUUGUCUAUGUUGCUGGCCUUGAAGCCCCUUACUCAUCUUUGCGACAUUAGUCUACUUCUUGCAGAGUAAACUUUGUAAGAAUAAUAAUGAGGCUUUGGCUUUGCUGGAAAAUGCCGUUCCAAAAACCCAUACUUAUGAUGCCAACUAUUUUCUUUGCUGGCAACUAAAUUGUUACGACUAUUGUAUACCACAAUGUGUAACUUUCUUUCAAUUGUACUACUUCAGGUGAUGGCACAACAAGUCCUGCUUUGAACAUGACUACCAGAUUGGUGGUUAUACUGAAAAUGGGAAUCUAGAGUAAAAGACUGUGUUGUAACACAGUUACUUCACUUCAGACAUUACCAGCUGUACUCAUUCAAUUGAGUACAGACUGGUGUUGAACAUGUUACCUCUUCAUCUACAAUAAAUUGUUGAUGAGCCUGAAGAACAUGUCCAAAUUUUUAACAAUCGACGGUUCAUCCAGUUGUUAUCCAGUAAUGGAACCAAUUUAUGAUGAACCGACGACGACUACUAGCGUGCCUUUGUAAGCACAAAGCUGAUGAGUACGAACUUAUGUACUCAUUCGUUCAGAAGAGACAGGUACGUUAAUAGUUAAUAGCGUACUUCUUCUUGCUCGUGGUAUUCUGCUAGUUACAUAGCCAUCCUUACUGCGCUCGAUUGUGUGCGUACUGCUGCAAUAUUGUUAACGUGAGUCUGUAAAACCUUCUCUUCUACGUUUACUCUCGUGUUAAAAUUUGAAUUCUAGAGUUCCUGAUCUUCUGGUCUAAAACGAACUAAAUAUUAUAUUAGUUCUCUGUUUGGAACUCUAAUUUAGCCAUGGCAGAUUCCAACGGUACUAACCGUUGAAAGAGCUUAAAAAGCUCUGAACAAUGGAACCUAGUAAUAGGUUUCCUAUUCCUUACAUGGAUUUGUCUUUUACAAUUUGCCCUAUGCCAACAGGAAUAGGUUUUUGUAUAUAAUUAAGUUAAUUUCCUUGGCUGUUAUGGCCAGUAUCUUUAGCUUGUUUUGUGCUUGCUGCUGUACAAGAAUAAAUUGGAUCACCGGUGGAAUUGCUAUCGCAAUGGCUUUGUCUUGUAGGCUUGAUGUGGCUCAGCUACUUCAUUGCUUUUUCAGACUGUUUGCGCGUACGUCGUUCCAUGUGGUCAUUCAAUCCAGAAACUAACAUUCUCAACGUGCCACUCUCUGGCACUAUUCUGACCAGACCGCUUCUAGAAAGUGAACUCGUAAUUAGAGCUGUGAUCCUUCGUGGACAUUUCGUAUUGCUGGACACCAUCAGGACGUUGUGACAUCAAGGACCUGCCUAAAGAAAUCACUGUUGCUACACGAACGCUCUUAUUACGGCUGGGAGCUCGCAGCGUGUAGCAGGUGACUCAGGUUUUGCUGCAUACAGUCGCUACAGGAUUGGCAACUAUAAAUUAAACACAGACCAUCCAGUAGCAGUGAUAAUAUUGCUUUGCUGUACAGUAAGUGACAACAGAUGUUUCAUUCGUUGACUUUCAGGUUACUAUAGCAGAGAUAUUAAUUAUUAUGAGGACUUUUUAAAGUUUCCAUUUGGAAUCUUGAUUACAUACAUAAACCUCAUAAUUAAAAAUUUAUCUAAGUCAACUGAGAAUAAAUAUUCCAAUUAGAUGAAGAGCAACCAAUGGAGAUUGAUUAAACGAACAUGAAAAUUAUUUCUUUGGCACUGAUAACACUCGCUACUUUGUGAGCUUUAUCACUACCAAGAGUGUGUUAGAGGUACAACAGUACUUUAAAAGAACCUUGCUCUGGAACAUACGAGGGCAAUUUCACCAUUUCAUCCUCUAGCUGAUAACAAAUUUGCACUGACUUGCUUAGCACUCAAUUUGCUUUGCUUGUCCUGACGGCGUAAAACACGUCUAUCAGUUACAUGCCAGAUCAGUUUUCCUAAACUGUUCAUCAGACAAGAGGAAGUUCAAGAACUUUACUCCAAUUUUUAUUGUUGCGGCAAUAGUGUUUAUAACACUUUGCUCACAUCAAAAGAAAGACAGAAUGAUUGAACUUCAUUAAAUUGACUUCUAUUUGUGCUUUUUAGCCUUUCUGCUAUUCCUUGGUUUAAUUAUGCUUAUCUUUUUGGUUCCACUUGAACUGCAAGAUCAUAAUGAAACUUGUCACGCCUAAACGAACAUGAAAUCUUGUUUUCUUAGGAAUAUCUACAACUGUAGCUGCACUUCACCAAGAAUGUAGUUUACAGUAUGUACUCAACAUCAACCAUAUGUAGUUGAUGACAUCAGUCCUAUUCACUUCUAUUCUAAAUGGUAUAUUAGAGUAGGAGCUAGAAAAUUCAGCACCUUUAAUUGAAUUGUGUGGAUGAGGCUGGUUCUAAAUCACCCAUUCAGUACAUCGAUAUCGGUAAUUAUACAGUUUCCUGUUUACCUUUACAAUUAAUUGCCAGGAACCUAAAUUGGGUAGUCUUGUAGUGCGUUGUUCGUCUUCUAUGAAGACUUUUUAGAGUAUCAUGACGUUCGUGUUGUUUAGAUUUCAUCUAAACGAACAAACUAAAAUGUCUGAUAAUGGACCCAAAAUCAGCGAAAUGCACCCCGCAUUACGUUUUGGUGGACCCAAGAUUCAACUGGCAGUAACCAGAAUAGAGAACGCAGUGGGGCGCGAUCAAAACAACGUCGGCCCCAAGGUUUACCCAAUAAUAUUGCGUCUUGGUUUCUUGCUCUCUAUGGCAAGGAAGACCUUAAAUUCCCUCGAGGACAAGGCGUUCCAAACUAACACCAAUAGCAGUCCAGAUGACCAAAUUGGCUACUACCGAAGAGCUACCAGACGAAUUCGUGGUGGUGACGGUAAAAUGAAAGAUUCAGUCCAAGAUGGUAUUCCCACUACUACCAAGGAACAUUGGGCCAGAAGCUGGACUUCCCUAUGGUGCUAACAAAGACGGCAUCAUAUGGGUUGCAACUGAGAGCCUUGAAUACACCAAAAGAUACAUUGGCACCCGCAAUCCUGCUAACAAUGCUGCAAUCGUGCUCUACAUAACUUCCUCAAGGACAUUAUUGCCAAAAGCUUUUAUGCAGAAGGCAGAGGCGGCAGUCAAGCCUCUCGUUCCUCAUCACGUAGUCGCAACAGUUUAAGAAAUUUCAACUCCAGGCAGCAGUAGGGGAACUUCUCCUGCUAGAAUGUUGGCAAUGGCGGUGAUGCUGCUCUUGUUCUGCUGCUAAUGACAGAUUGAACCAGCUUGAGAGCAAAAAUGUCUGGUAAAGGCCAACAACAACAAGGCCAAAACUGUUCACUAAGAAUACUGCUGCUGGUCUUCUAAGAAGCCGGCAAAACGUCACUGCCACUAAAGCAUCAAUGUAACACAAGCUUUCGGCAGACGUGGUCCAGAACAAACCCAAGGAAAUUUUGGGGACCAGGAACUAAUCAGACAAGGGAACUGAUUACAAACAUUGGCCAAAUUGCACAAUUUGCCCCAGCGUUUCAGCGUUCUUCGGAAUGUCGCGCAUUGGCAUGGAAGUCACUUUCGGGAACGUGGUUGACCUACACAGGUGCCAUCAAAUUGGAUGACAAAGAUCCAAAUUUUAAAGAUCAAGUCAUUUGCUGAAUAAGCAUUGACGCAUACAAAAACAUUCCCACCAUCAGAGCCUAAAAAAGGACAAAAGAAGAAGGCUGAUGAAACUCAAGCCUUCAAGAGACAGAAGAAACAGCAAACUGUGACUCUUUCCUGCAUAGAUUUGGAUGAUCUUCUCCAAACAAUUGCAACAAUCCAUGAGCAGUGCUGACAACUCAGGCCUAAACUCAUGCAGACAUCAACAAGGCAGAUGGGCUAUAUAAACGUUUUCGCCUUUCCCGUUUACGAUAUAGUCUACUCCUUGUGCAGAAUGAAUUCUCGUAACCUUUGGCACAGUAGAUGUAGUUAACUUUAAUCUCAUAGCAAUUUUUAAUCAGUGUGUAACAUUAGGGAGGUCUGAAAGAGCCACCACUUCACUAGGCCACGUCGGAGUACGAUCGAGUGUACAGUGAACAAUGCUAGGGUUGCCUAUGGAAGAGCCCUAAUGUGUAAAAUUAAUUUUAGUAGUGCUAUCCCCAUGUGAUUUUAAUAGCUUCUAGGAGAAUGACAAAAAAU
>cluster954.fasta:2
AUACCUCUUCCCAGGUAACAAACAUACCAACUUUCGAUCUCUUGUAGAUCUGUUUUAAACGAACUUAUGUACUCAUUUCGCAUAGAAGAGACAGGUACGUUAAUAGUUAAUAGCGUUACUUCUUUCUUGCUUUCGUGGUAUUCUUGUUAGUUACACUAGCCAUCCUUACUGCGCUUCGAUUGUGUGCGUACUGCUGCAAUUGUUAACGUGAGUCUUGUAAAACCUUCUCUUACGUUUACUCUCGUGUUAAAAAUUUGAAUUCUUAGAGUUCCUGAUCUUCUGGUUCUAAACGAACUAAAUAUUAUAUUAGUUUUCUGUUUGAACUUUAAUUUUUAGCCAUUGAAGAUUCCAACGGUACUAACAUGAAGAGCUUAAAAGCUCUUGAACAAUGGAACCUAGUAAUAGGUUUCCUAUUCCUUACAUGGAUUUGUCACAAUUUGCCUAUGCCAUAGGAAUAGGUUUUUGUAUAUAAUUAAGUUAAAUCUUCACCUCUGGCUGUUAUGGCCAGUAACUUUUAGCUUUGUUUGUGCUUGUUGCUGUACAGAAUAAUUGGAUCGCCGGUGGAAUUGCUAUCGCAAUGGCUUGUCUGUAGGCUUGAUGUGGCUCAGCUACUUCUGCUCUUCAGACUGUUUGCGCGUACGCGUUCCAUGGUCAUCAUAAUCCAGAAACUAACAACCAUGCCACUCCUCGGCACUAUCUUGACCAGACCGUUCUAGAAAGUGAACUCGUAAUCGGAGCUGUGAUCCUCGUGGACAUCUCGUAUUGCUGGUUCCAUCUAGGACGCUGUGACAUCAAGGACCUGCCUAAAGAAUCACAAUUGCUACAUCACGAACGUCUUCUUAUUACAAAUUGGGAGCUCGCAGCGUGUAGCAGGUGACUCAGGUUUGCUAAUACAGUCGCUACAGGAUUGGCAUUAUUGAAUUAAACACAGACCAUUCCAGUAGCAGUGACAAUAUUGCUUUGCUUGUACAGUAAGUGACAACAGAUGUUUCAUCUCGUGACUUCAGGUUACUAUAGCAGAUAUACUACUAAUUAUAUAGGACUUUUAAAGUUUCCAUUUGGAAUCUUGAUUACAUCAUAAACCUCAUAAUUAAAAAUUUAUCUAAGUCACUAACUGAGAAUAAAUAUUCUCAAUUAGAUGAAGAGCAACCAAUGGAGAUUGAUUAAACGAACAUGAAAAUUAUUCUCUUGGCACUGAUAUCGCAUUCUGUGAGCUUUAUCACUACCAAGAGUGUGUUAGAGGUACAACAGUACUUUUAAAAGAACCUUGCUUUCUGGAACAUAUUACGAGGGCAAUUCACCAUUUCAUCCUCUAGCUGAUAACAAAUUUGCACUGACUUGCUUUAGCACAUAAUUUGCUUUUGCUUGUCCUGAUGCGUAAAACACACGUUUAUCAGUACGUGCCAGAUCAGUUCACCUAAACUGUUCAACUCAGACAAGAGGAAGUUCAAGAACUUUACUCCAAUUUUUAUUGUUGCGGCAAUAGUGUUUAUAACACUUUGCUUCACAUCAAAAGAAAGACAGAAUGAUUGAACUUUCAUUAAUUGACUUCUAUUUGUGCUUUUAGCCUUUCUGCUAUUUCCUUGUUUUAAUUAUGCUUAUUAUCUUUGGUUUCCACUUGAACUGCAAGAUCAUAAUGAAAACUUGUCACGCCUAAACGAACAUGAAAUUUUUGUUCUAGGAAUAUCUACAACUGCUGCUACCACCAAGAAUGUAGUUUCAAGACAUGUACUCAACAUCAACCAUAUGUAGUUGAUGACCCGUGUCCUAUUCACUCUAUUCUAAAUGGUAUAUAAGAGUAGGAGCUAGAAAAUCAGCACUUUAAUUGAAUUGUGCGUGAUGAGGCUGGUUCUAAAUCACCCAUUCAGUACAUCGAUAUCGGUAAUUAUACAGUUUCCUGUUUCUCUUUACAAUUAAUUGCCAGGAACCUAAAUUGGGUAGUCUGUAGUGCUGUUGUUCGUUCUAUGAAGACUUUUUAGAGUAUCAUGACGUUCGUGUUGUUUAGAUUUCUAAACGAACAAACUAAAUGUCUGAUAAUGGACCCCCAAAAUCAGCGAAAUGCACCCCGCAUUACGUUGGUGGACCUCAGAUUCAUAGUAACCAGAAUAGAACGCAGUGGGCGCGAUCAAACAACGUCGGCCCAAGGUUUACCCAAUAAUACUGCGUCUUGGUUUCACCGCUUCACACUUGGCAAGGAAGACCUUAAAUUCCCUCGAGGACAAGGCGUUCCAAUUAACACCAAUAGCAGUCCAGAUGACCAAAUUGGCUACUACCGAAGAGCUACCAGACGAAUCGCGGUGGUGACGGUAAAAUGAAAGAUCUCAGUCCAAGAUGGUAUUUACUACCUAGGAACUGGGCCAGAAGCUGGACUUCCCUAUGGUGCUAACAAAGACGGCAUCAUAUGGGUUGCAACUGAGGAGCCUUGAAUACACCUUGAGAUCACAUUGGCACCCGCAAUCCUGCUAACAAUGCUGCAAUCGUGCUACAACUUCCUCAAGGAACAACUAUUGCCAAAGGCUCUACGCAGAAGGGAGCAGAGGCGGCAGUCAAGCCUCUUCUUGCCUCAUCACGUAGUCGCAACAGUACUCCCAAGAAAUUUACGUCAUACUCCAGGCAGCAGUAGGGGAACUUUUCCUGCUAGAAUGGCUGGCAAUGGCGGUGAUGCUGCUCUUGCUUUGCUGCUGCUUGACAGAUUGAACCAGCUUGAGAGCAAAAUGUCUAAGGUAAAGGCCAACAACAACAAGGCCAAACUGUCACUAAGAAUUGCUGCUGAAGGCUUUAAGAAGCCUUCGGCAAACGUCAUUGCCACUAAAGCAUACAAUGUAACACAAGCUUCGGCAGACGUGGUCCAGAACAAACCCAAGGAAAUUUUGGGGACCAGGAACUAAUCAGACAAGGAACUGAUUACAAACAUUGGCCGCAAAUUGCACAAUCUGCCCGGCGCUUUCAGCGUCUUCAGAAUGUCGCGCAUUGGCAUGGAAGUCACACCUUCGGGAACGUGGUGACCUACACAGGUGCCAUCAAAUUGGAUGACAAAGAUCCAAAUAUGAGAUCAAGUCAUUUGCUGAAUAAGCAUUGACGCAUACAAAACCUCCAACAGAGCCUAAAAGGACAAAAAGAAGAAGGCUGACGAACUACUCAAGCCACAUCAAGAGACAGAAGAAACAGCAAACUGUGACUUUUUCCUGCUUGAAGAUUUGGAUGAUUUUCCAAACAAUUGCUACAAUCCAUGAGCAGUGCUGACUCAACUCAGGCCUAAAACUCAUGCAGACCACAUCAAGGCAGAUGGGCUAACAUAACGUUUCGUCUUUCCGUCUUACGAUCAUAGUCUACUCUGUGCAGAAUGAAUCUUCGUAACUACAUAGCACAAGUAGAUGUGGUUAUUUUAAUCCUCAUAGCAAUCUCUUAAUCAGUGUGUAUUACAUAGGGAGGACUUGAAAGAGCCACCACAUUUCACCGAGGCCACGCGGAGUACGAUCGAGUGUACAGUGAACAAUGCUGGGAGAGCUGCCUAUAUGGAAGAGCCCUAAUGUGUAAAAUUAAUUUUAGUAGUGCUAUCCCAUGUGAUUUUAAUAGCUUCUAGGAGAAUGACAAAAAAGAUCCCAUCUACUUAACCCUUAUCUUAUCUUAUCCAUAUCAUCCGCCCCUACACCAUCCACCUACAA
>cluster953.fasta:2
AACUCAUGCAGACCACUCAAGGCAGAUGGGCUAUAUAAACGUUUCGUUCUUCCGUUUACGAUAUAUAGUCUACUCUUGUGCAGAAUGAAUUCUCGUAACUACAGCACAAGUAGAUGUAGUUAACUUUAAUCUCUACAGCAAUUUCUAAUCAGUGUGUAACAUUUAGGGGACUUGAAAGAGCCACAUUUAGGCCACGCGGAGUACGAUCGAGUGUCAGUGAACCGUGCUAGGGAGAGCUGCCUAUAUGGAAGAGCCCUAAUGUGUAAAAUUAAUUUUAGUAGACCCGCUCCCAUGUGAUUUUAAUAGCUCUUUAGGAGAAUGACAAAAAAGUGGCUACCCUCCUACACCACAUCAACCCAUUUCAUCAUCAUACAUUUCACUCAACCUAUCCCUCCAUCCUACAACACCUAA
>cluster952.fasta:2
AGCGCGCUUACUUAAUGUGGAACUCAGUCUUCUUGGAAAGAAAAAGAGGCUUAGGUUGACAAAUGGUGGGUAACAGAAAGGAACUGUUACCGUCGGACUAUCUGUAGUCGUACAGAACCGAUCAAGGGUGUUACUGGCUCCGUUACAAGAUGAGGUGUGUAUGCUCACUUCCCCAUCAACGUCGUUAUCCAGGAGAAUGGGUCUCUUGUGGAAUCCGAAAUUUCUGGGUGAAAAUUUACCGCGGGUUCAUGGAUGAGACCAGGUGUUGCUUGUUCAGUAUCAAGCCCAGAAAGAUGAUUAAUCUAAGGAAAUGACAUUGAACUUGUUCAAAUUCAGCGGCUCUGAUCACAGCAAGCCACAACUAGUUAAAAACAAGGAUAUCAGGAAAUUUUGGUGAUUUAUGUCUCUGAAAGGAACUGUUCAGCAGGCUGAUGAAUUAGAUUUAAGAGUUAUCCAGCUACAGAAAGAAGAUGCCAGAUGACUCCUAAGACCUACUCGUGAUUUAAAUGAUGCAAUAAAAGACCUGUUGAUUUGGAGC
>cluster951.fasta:2
ACUCGGCCCCGCCCUGGUGCACAGAGGCUAUUACUGGCCUGGAACCGGGAACCGAAUAUACAAUCUUAUGUCAUUGCCCUGAAGAAUAAUCAGAAGAGCGAGCCCCUGAUUGGAAGGAAAAAGACAGUUCAAAAGACCCUCACAUCACCCCUAAACUGGGUAUGACACUGGAAAUGGUAUUCAGCUUCCUGGCACUCUGGGUCAGCAACCCACUGUUGGGCAACAAAUGAUUUUGAGGAACAUGGUUCUAGGCGGACACACCCACAACAGCCACCCCAUAAGGCAUAGGCCAAGACCAUACCCGCCGAAUGUAGUCAGAAGCUUUCAGACAACCAUCUUCUAGGCCCCAUUCCAGGACACUCUGAGUACAUCACUCAUGUCAUCCUGUUGGCACUGACGAAGAGCCCUUACAGUUCAGGGUUCCUCCUGGAACUUCUACCAGUGCCACUCUGACAGGCCUCACCAGAGGUGCCACCUACAACAUCAUAGUGGAGGCACUGAAAGACCAGCAGAGGCAUAAGGUUCGAGAAGAGGUUGUUACCGUGCAUUCUGUCAAUGAAGGCUUGAACCAACCUACGGAUGACUUCAUGCUUUGACUCCCACACGGUUCCCAUUACGCCGUUGGAGAUGAGUGGGAACGAAUGUCUGAAUCAGGCUUUAAACUGUUGUGCCUUGUUUAGGCUUUGGAAGUGGUCAUUUCAGAUGUGAUUCAUCUAGAUGGUGCCAUGACAAUGGUGUGAACUACAAGAUUGGAGAGAAGUGGGACCGUCAGGGAGAAAUGGCCAGAUGAUGAGCUGCACGUGUCUUGGGAAUGGAAAGAAUCUUGGUGUGACCCUUCAUGAGGCAUACGUUAUGAUGAUGGGAAGACGUACCACGUAGGAGAACAGUGGCAGAAGGAAUAUCUCGGUGCCAUUUGCUUCCUGCACAUGCUCUUGGAGGCCAGCGGGGCUGGCGUUGUGACAACUGCCGAGACCUGGGUGAACCCAGUCCGAAGGCACUACUGGUCAGUCCCUACAACCAGUAUUCUCAGAGAUACCAUCAAAGAACAAACACUAAUGUUAAUUGCCCAAUUGAGUGCUUCAUGCCUUUAGAUGUACAGGCUGACAGAGAAGAUUCCCGAGAGUAAAUCUUCUCCAACCCAGAGGAACAAGCGUGUCUCUGCCAAGAACCCAUCUAAAACUGGAGAGUGUUGUUGCAGACCCAUUCUUAGAGUUCUUGUUUUCUUUAAGCCUUUGCUCUGGAGGAAGUGCUUCAGCUCAGCUCAACUCACAGCUUCUCCAAGCAUCACCCUGGGAGUGUCCUGAGAGUUUUCUAUAAAUGAGGGCUGUCACAUUGCCUGUUCUGCUUCAAGUAUUCAAUACCGCUCAGUAUUUUAAAUGAAGUGAUUCUAUUUUGUGAUUUGGUUUGGGAACAAUGGAAAGCAUAUGCAGCCACCAACCAAGAUGCAACAUAAGGUAUUGAAAUGAUAUGACCAAAAAUUUUAAGUAGGUAGACCACCCAAACACUUCUGCUUCACUUAAGUGUCUGGGCCCGCGAUACUGUAGGAACAAGCAUGACCUUGUUACUGUGAUAUUUUAAAUAUCCAAGUACUCACUCUCCAAAUGAUCCUAGUAAUUGCCUAGAAAUAUCUUUCUCUACACUGUUAUUUAUCAAAUUCACCCCAGUAUUUUAUACGGAAAAAAUUGUAUUGAAAACACUUAGUAAGCGGUUGAUAAGAGGAAUUUGGUAUAACUAUGGUUGGUGAUUAUUUUUUAUACUGUAUGUGCCAAAGCUCAUUACUGUGGAAAGACAACUGUUUAAUAAAAGAUUUACACCUGC
>cluster949.fasta:2
AUACCUUCCCAGGUAACAAAAACCAACCAACUUCGAUCUUGUAGAUCUGUUCUCUAAACGAACAAACUAAAAUGUCUUGAUAAUGGACCCAAAAUCAGCGAAAUGCACCCCGCAUUACGUUUGGUGGACCCUCAGAUUUCAACUGGCAGUAACCAGAAUGGACGCAGUGGGGCCCGAUCAAACAACGUCGGCCCAAGGUUUCCCAAUAAUACUGCGUCUUGGUUUCCGCUCACAUCCUCAACAUGGCAAGGAAGACCUUAAAUUCCCUUAGGACAAGGCGUUCCAAUUAACACCAAUAGCAGUCCAGAUGACCAAAUUGGCUACUACCGAAGAGCUACCAGACGAAUUCGUGGUGACGGUAAAAUGAAAGAUCCGGUCCAAGAUGGUAUUUUCUACAUAUACCCGAGCUGGGCCAGAAGCUGGACUUCCCUAUCGGUGCUAACAAAGACGGCAUCAUAUGGGUUGCAACUGAGGGAGCCUUGAAUACACCAAAAGAUUCAUUGGCACCCGCAUAAAUCCUGCUAACAAUGCUGCAAUCGUGCUACUAUUCCUCAAGGAACAUAUUGCCAAAAGGCUCAUCCAGAAGAAAGAGGCGGCAGUCAAGCCUCUCGUUCCUCAUCACGUAGUCGCAACAGUUUAAGAAAUUCAACUCCAGGCAGCAGUAGGGAACUUCUCCUGCUAGAAUGGCUGGCAAUGGCGGUGAUGCUGCUCUUGCUCUGCUGCUGCUUGACAGAUUGAACCAGCUUGAGAGCAAAAAUGUCUGGUAAAGGCCAACAACAACAAGGCCAAACUGGUCACUAAGAAAUCUGCUGCUGAGGCUUCUAAGAAGCCUCGGCAAAACGUACUGCCACUAAAGCAUAUGCAACAAGCUUUCGGCAGACGCUGGUCCAGAACAAACCCAAGGAAAUUGGGGACCAGGAACAAUCAGACAAGGAACUGAUUACAAACUGGCCGCAAAUUGCACUGGCAUUUGCCCCCAGCGCUUCAGCGUUCACGGAAUGUCGCGCAUUGGCAUGGAAGUCACACCUUCGGGAACGUGGUUGACCUACACAGGUGCCAUCAAAUUGGAUGACAAAGAUCCAAAUCAAAGAUCAAGUCAUUUGCUGAAUGCAAGCAUAUAUUGACGCAAAACAUUCCCACCAACAGAGCCUAAAAAAGGACAAAAAGAAGAAGGCUGAUGAAACUCAAGCCCGCAGACAGAAGAAACAGCAAACUGUGACUCUUUUCCUGCUGCAGAGAUUUGGAUGAUUCUCCAAACAAUUGCAACAAUCCGAGCAGUGCUGACUCAACUCAGGCCUAAACAUAUGCAGACAUUACCAAGGCCAGAUGGGCUAUAUAAACGUUUUCGCUUUCCGUUUACGAUAUAUUAGUCUACUUGUGCAGAAUGAAUCUCGUAACAUAGCACAAGUAGAUGUAGUUAUUUUAAUCUCACAUCAGCAAUCUUCUAAUCAGUGUGUAACAUUAGGGAGGACUUGAAAGAGCCACCACAUUUCUCACCGAGGCCACGGAGUACGAUCGAGUGUACAGUGAACAAUGCUAGGGAGAGCUGCCUAUACAAUGGAAGAGCCCUAAUGUGUAAAAAUUAAUUUUUAGUAGUGCUAUCCCAUGUGAUUUUAAUAGCUUUCUUAGGAGAAUGACAAAAACGC
>cluster948.fasta:2
AAGCAGGUUCCUGAUUCCACCUCCCUCCUAAGUGAAGGUUUUGUCCCUGGAGAGGCGGCGGCGCCUGUAUCGGCCUCGCCUCUGCGGGUGUGCUAUCGUUGGGACGGUCCUUGUUGCCUUAGGUAGGAGUGGGCGUAGGCGGAGCAGCUCGGUCUGGAACACUCCGGGCCGACCCGACUCGCUCAUCCAUAGGAGCUGCGGCGCCAAGAUGAGCCGAGAGGAGAACCCAGCUAGCAAGCCUCCGGUGCAGGACGUACAGGGCGACGGGCGCUGGAUGUCCCUGCACCAUCGGUUCGUGGCUGACAGCAAAGAUAAAGAACCCGAAGUCGUUCAUCGGGGACUCCUUGGUCCAGCUGUGCACCAGUGCGAGAUCUGGCGGGAGCUUUCUCUCCUCUGCAUGCACCUUAUCUUGCAUCGGUGGUGAUGGCACACAGCAUGUACUGUGGCGGCUGGAGAAUGGGGAGCUGGAACACAUCCGGCCCAGAGAUAUGGUGGUCUGGGUGGGCACCAACAACCACGGACACACAGCAGAGCAGGUGACUGGUGGCAUCAAGGCCAUUGUGCAACUGGUGAAUGAGCGGCAGCCCCAGGCCCGGGUUGUGGUGCUGGGUCUGCUUCCGCGAGGCCAGCAUCCCAACCCACUUCGGGAGAAGAACCGAUGGGUGAAUGAGCUGGUACGGGCAGCACGUUGGCCACCCCUCGGGCUUUACCUAGAUGCCGACCCAGGACUUGUGCACUCAAGAUACGGCACCAUCAGCCACCGACAUGUAUGAUUACCUACAUCUGAGCCGCCUGGGCUACACCUGUUUGCCGGGCUCUGCACUCCCUGCUCUUUGCGUUUGCUGGCCCAAGACCAGGGCAGGUGCUCCCUGCUGGAGCCCGCACCCCUAAGCAUCCUGCUGCCUUCCCACAACAUUAAACUCCUCCUCGGAAAAAAAUAAAAAU
>cluster947.fasta:2
ACACGCAGUAUAAUUAAUUAUUAUUGUUUAUCGACAGGACACCAGUAACAUGUUUAUAUCUGCAGGCUGCUUACGGUUCGUCCGUUGUUGCAGCCGAUCAUCAGCACAUCUAGGUUUCGCUCGGGUGUGACCGAAAGGUAAGAUGGAGAGCCUUGUCCAGCUUUAUGAGAAAACACACACGUCCAUCCAGUUUGCCUGUACAGGUUUCGCGACGUAGGUGUGCUCGUCUUGGCUUUCUGGAGACUCCGUGGAGGAGGUCUUAUCAGAGGCACGUCAACAUUUAAAGAUGGCACUUGUGGCUUAGUAGAAGUUGAAAAGGCGUUUGCCUCAACUGAACAGCCCUAUGUGUUCAUCAAACGUUCGGACGUUCGAACUGCACCUCAUGGUCAUGUUAUGGUUGAGCUGGUUGCAGAACAUGAAGGCAUUCAGUACGGUCGUAGUGGUGAGACACUUGGUGUCCUUGUCCCUCAUGUGGGCCGAAAUACCAGUGAUACCGCAAGGUUUCUUCGUAAGAACGGUAAUAAAGAGCUGGUGGCCAUGGUUACGGCGCCGAUCUAGACUUAGGCGACGAGUCAUUGGCACUGAUCCAUAUGAAGAUUUCAAGAAACUGGAACACUAAACAUAGCAGUGGUGUUACCCGUGAACUCAUGCGUGAGCUUAACGGAGGGGCAUACAUCUCGCUAUGUCGAUAACAACUUGUGGCCCUGAUGAAUCUCCCUCUGAGUGCAUUAAAAGACCUUUAGCACGUGCUGGUAAAGCUUCAUGCACUUUGUCCGAACAACUGGACUUUAUUUGACACUAAGAGGUGUAUACUGCUGCCGUGGAACAUGAGCAUGAAAUUGCUAGGUACACGGAACGUUCUGAAAAGAGCUAUGAAUUGCAGACACCUUUUGAAAUUAAAUUGGCAAAAGAAAUUUGAACCUUCAAUGGGGAAUGUCCAAAUUUGUUAUCUCCCUCAAAUUCCACAUAAUCUAGACUAUUCAACCAAGGGUGAAAAGAAAAGCUUUGAUGGCUUCAUGGUAGAAUUCGAUCUGUCUAUCCAGUUGCGUUCCAAUGAAUGCAACCAAAUGUGCCUUUUCAACUCUCAUGAAGUGAUCAUUGUGGUGAAACUUCAUGGCAGACGGGCGAUUUUGUUUUGGCUCUGCGAAUUUGUGGCACUGAGAAUUUGACUAAGAAGGUGCCACUACUUGUGGUUACUUACCCAAAUGCUGUUGUUAAAAUUUAUUGUCCAGCAUGUCACAAAUUCAGAAGUAGGACCUGAGCAUAGUCUUGCCGAAUACCAUAAUGAAUUUGGCUUUGAAAAACCAUCUCGUAAGGGUGGUCGCACUAUUGCCUUGAGGCUGUGUGUCUUAUGUUGGUUGCCAACAAGUGUGCCUAUUGGUUCCUCCGCUAGCGCUAACAGGUUGUAACCAUACAGGUGUUGUUGGAGAAGGUUCCUAAGGUCUUAAUGACAACCUCUUGAAAUACUCCAAAAAGAGGAAAGUCAACAUCAAUAUUGUUGGUUGACUUUAAACUUGCUGAAAGAGAUCGCCAUUAUUUUGGCAUCUCUCGCCACAAGUGUUCUUGUGGAAACUGAAAGGUUUGGAUUAUAAAGCAUUCAAACAAAUUGUUGAAUCCUGUGGUAAUUUAAAGUUCAAAGGAAAAGCUGGUGCCUGGAAUAUUGGUGAACAGAAAUCAAUACUGAGUCCUCUUCAUGCAUUUGCUCAGAGGCUGCUCGUGUUGUACGAUCAAUUUUCCCGCACUCUGAAACUGCUCAAAAUUUUGUGCGUGUUCUACAGAAGGCCGCUAUCAACAAUACUAGAUGGAAUUUCACAGUAUCACUGAGACUCAUUGAUGCUAUGAUGUUCACAUCUGAUUUGGCAUUUCUAACAAUCUAGUUGUAAUGGCCUACAUUCUACAGGUGGUGUUGUUCAGUUGACUUCGCAGUGGCUAACUAACUUUCUUUGGCUUGUUUAUGAAAAAACUCAAACCUACCUUGAUUGGCUUGAAGAGAAGUUUAAGGAAGGUGUAGAGUUCUUAGAGACGGUUGGGAAAUUGUUAAAUUUAUCUCAACCUGUGCUUGUGAAAUUGUCGGUGGACAAAUUGUCACCUGUGCAAAGGAAAUUAAGGAGAGUGUUCAGACAUUCUUUAAGCUUGUAAAUAAAUUCUUGGCUUUGUGUGCUGACUCUAUCAUUAUUGGUGGAGCUAAACUUAAAGCCUUGAAUUUAGGUGAAACUCUUUGUCACGCACUCAAAAGGAUUGUACAGAAAGUGUGUUAAAUCCACAGAGAAGAAACUGGCCUACUCAUGCCUCUAAAAGCCCAAAAGAAAUUAUCUUCUUGGAGAAACACUUCCCACCAGAAGUGUUAACAGAGGAAGUUGUCUUGAAAAACUGGUGAUUUACAACCAUUGAGUAUUUAUCUACUGUGAAGCUGUUGAGCAUCCAUUGGUUGGUACACCAGUUUGUAUUAACGGGCUUAUGUUGCUCGGCUAAAGACACAGAAAAGUACUGUGCCCUUGCACCUAAUAUGAUGGUAACAAACAAUACCUCUCACAUCUGAGGCGGUGUCCAACAAAGGUUACUUUGGUGAUGACACUGUGAUAGACCCCAGGUUACAAGAGUGUGAAUAUCACUUUUGAACUUGAUGAAAAGGAUUGAUAAAGUACUUAAUGAGAAGUGCUUUGCCUAUACAGUUGAACUUGGUACAGGAAGUAAAUGAGUUCGCCUGUGUUGUGGCAGAUGCUGUCUAUAAAAACUUGCAACCAGUAAUGAAUUACUCACACCACUGGGCGUUGAUUUAGAUGAGUAGAGUAUGGCUACAUAUUAUACUUAACUUUGAUGAGUCUGGUGAGUUUAAAUUGGCUUCUAUGUAUUGUUCUACCUUACCCAGAUGAGGAUGAAGAAGAAGGUGAUUGUGAAGAAGAGAGUUUGAGCCAUCAUUCAAUAUGAGUAUGGUACUGAAGAUGAUUACCAAGGUAAACAUCUUUGGAAUUUGGUGCCACUUCUGCUGCUCACAACCUGAAGAAGAGCAAGAAGAAGAUUGGUUAGAUGAUGAUAGUCAACAAACUGUUGGUCUUACUCAGACGGCAGUGAGGACAAUCAGACAUACUAUUCAAACAAUUGUUGAGGUCUCAACCUCAAUUAGAGAUGGAACCUUACACCAGUUGUUCAGACUAUUGAAGUGAAUAGUUUUAGUGGUUAUUUAAAACACUUGACAAUGUAUACAUUAAAAAUGCAGACAUUGUAGAAGAAGCUAAAAAGGUAAACCAACAGUGUUGUUAAUGCAGCCAAUGUUUACCUUAAACAUGGAGGUGUUGCAGGAGCCUCUAAUAAGGCUACUAUCAAUGCCAUGCAAGUUGAAUCUGAUGAUUACAUAGCUACUAAUGGACCACUUAAAGUAGGUGGUAGUUGUGUUUUAAGCGGACACAAUUUGCUAAACACUGUCUUCAUGUUGUCGGCCCAAAUGUUAACAAAGUGAAGACAUUUCAACUUCAUAGAGUGCUUCGAAAAUUUUAAUCAGCACGAAGUUCUACUUGCACCAUUAUUAUCAGCUGGUUUUGGUGACCCUCUAUACAUUCUUUAAGAGUUUGUGUAGAUACUGUUUCGCACAAAUGUCUACACUAGUUGUCUCUGAUAAAAAUCAUAUGACAAACACUGUCAAGCUUUUGGGAAAUGAAGAGUGAAAAGCAAGUUGAACAAAAGAUCGCUAGAUUCCUAAAGAGGAAGUUAAGCCAUUUAUCAACUGAAAGUAAACCUUCAGUUGAACAGAGAAAACAAGAUGAUAUAGAAAAUCAAAGCUUGUGUUGAAGAAGUUACAACAACUCUGGAAGAAACUCGGUUCCACAGAAACUUGUUACUUUAUUGACAUUAAUGGCAAUACAUCCAGAUUUUGCCACUUGUUAGUGACUCUGACAUCACUUUCUUAAAGAAAGAUGCUCCAUAUAUGGUGGGUGAUGUUGUUCAAGAGGGUGUUUUAACUGCUGUGGUUAUACCUACUAAAAAGGCAUUGGUGGCACUACUGAAAUGCUAGCGAAAGCUUAAAGAAAAGUGCCAACAGACAAUUAUAUAACCACUUACCAGGGUCAGGUUUAAAUGGUUACACUGUAGAGGAGGCAAAGACAGUGCUUAAAAGUGUAAAGUGCCUUUACAUUUACCAUCUAUUAUCUCUAAUGAGAAGCAAGAAUUCUUGGAACAUUGUCUUGGAAUUUGCGAGAAAUGCUUGCACAUAGAAACACGCAAAUUAAUGCCUGUCUGUGUGGAAACUAAAGCCAUAGUUUCAACUAUUCGGCGUAAAUAUAAGGGUAUUAAAAUACUAGAGGGUGUGGUUGAUUAUGGUGCUAGAUUUUACUCACAUCCAGUAAAACAACUGUAGCGUCUCAUCAACACACUUAACGAUCUAAAUGAAACUCUUGUUACAAUGCCACUUGGCUAUGUAACACAUGGCUUAAAUUUGGAAGAAGCUGCUCGGUAUAUGAGAUUUCUCAAAGUGCCAAGCUACAGUUCUUGUUUUUCCUGAUGCUGUUUACAGCAAUGGUUAUCACAUUUCUCUAAAACACCUAAGAACAUUUUAUUGAAACCAUCUCUCUGCUGGUUCCUAUAAAGAUUGGUCCUAUUCUGGACAAUACACAACUAGGUAAGAAUUUCUAAGAGAGGUGAUAAAAGUGUAUUUUACACUAGUAAUCCCUACCACAUUCCUAGAUGGUGAAGUUAUCACCUUUGAACAAUCUUAAGACACUCUCUUCUCAAAGAGAAGUGAGGACUAUCAAGGUGUUUACAACAGUAGACAACAUUCCACGCAAGUUGUGGACAUGUCAAUGACUAUAUGGACAACAGUUUGGUCCAACUUACUUGGAUGGAGCUGAUGUUACUAAAGUAAAACCUCAAUCGAAGGUAAACAUUUUAUGUUUACCUAAUGAUGACACUCUACGUGUUGAGGCUUUGAGUACUACCACACAACUGAUCCUAGUUCACUGGGUAGGUACAUGUCAGCAUUAAUCUUACACUAAAAAGUGAAAUACCCACAAGUUAAUGGUUUAACUUUUAUUAAAUAGGCAGAUAACAACUGUUAUCUUGCCACUGCUGUUAUCACUCCAACAAAUAGAGUUGAAGUUUAAUCCACCUGCUCUACAAGAUGUUUAUUACAGAGCAAGGGCUGGUGAAGCUGCUAACUCUUGUGCUAUUAUUUUAGCCUGUAAUAGACAGUAGUGAGUUAGGUGAUGUAGAGAAACAAUGAGUUACUUGUUUUCAACAUGCCAAUUUAGAUUCUGCAAAGAGACAUCUUGAACGUGGUGUGUAAAACUUGUGGACAACAGCAGACACUCCUUAAGGGUGUAGAAGCUGUUAUGUACAUAGGCACACUUCUUAUGAACAAUCUAAGAAAGGUGUUCAGAUACCUUGUACGUGGUAAACAAGCUACAAAAUAUCUAGUACAACAGGUCCUUUUGUUAUGAUGUCAGACCACCUGUCUCAGUAUGAACUUAAGCAUGGUUUACUUAUUGUGUUGAAGUACACUGGUAAUUACCAGUGUGGUCACUAUAAACAUAUAACUUUAAAGAAACUUUGUAUUGCAUAGACGGUGCUUUACUUACAAAGUCCUCAGAAUACAAAGGUCCUAUUACGGAUGUUUUCUACAAAGAAACGGUUACAACAACCAAAACCAGUAUACUUAUAAAUUGGAUGGUGUUGUUCUGUACAGAAAUUGACCCUAAGUUGGACAAUUAUUAUAAGAAAGACAAUUCUUGUUUUCAAGAGCAACCAAUUGACUUGUACCAAACCAACCAUAUCCAAACGGGUCUUCGAUAAUUUAAGUUUGUAUGUGAUAAUAACCAAAUUUGCUGAUGAUUUAAACAAGUUAACUGGUUGCAGAAACCUGCUUUCAAGAGAGCUUAAGUACUUUUCCUGACUUAAUGUUGAUGUGGUGGCUAUAUUGAUUAUAAACACUCUCACCCUCUUUAAGAAAGGAGCUAAAUUGUUACAUAAACCUAUUGUUUGCUUCGUUAACAAUGCUAAUAAAGCCACGUAUAAACCAAAAUACCUGGUGUAUACGUUGUCUUGGAGCACAAAUCAGUUGAAACAUCAAAUUCGUUUGAUGUCUUUGAAGGUCAAGAGGACGCGCAGGGAAUGGAUAAUCUUGCCUAUGAAGAUCUAAAACCAGUACCUUGAAGAAGUAGUGGAAAAUCCUACCAUACAGAAAGACGUUCUUGAGUGUAUACCGAAACUACCAAAAGUUGUGAGACAUUAUACUUAAACCAGCAAAUAAUAGUUUAAAAAUUUCAGAAGAGGUUGGCCACACAGAUCUAAUGGCUGCUUAUGUAGACAAUUCUAGUCUUACUAUUAAGAAACCUAAUGAAUUAUCAAGAGUAUUAGGUUUGAAAACUUCCUUGUCAUUACUGGUUUAGCUGUUGUUAAUAGUGUCCCUCUGGGAUACUAUAGCUAAUUAUGCUAAGCCUUUCUAACAAAGUUGUUAGUACAACAUUAUUGGUUCUACGGUGUUUAAACCGUGUUUGUACUAAUUAUGCCUUAUUUCUUUACUUUAUUGCUACAAAAUUGUGUACUCACUAGAAGUCAAAUUCUAGAAUUAAAGCAUCGCUGCCGACUAUAGCAAAGAAUACUGUUAAGAGUGUCGGUAAAUACUGUCAAAGAGGCUUCAUUUAAUUAUUUGAAGUCACCUAAUUUUUCUAAACUAGAUAAUAUUAUAAUUUGAGGUUUUACUAUUAAGUUGUUGCCUAGGUUCUUUAAUCUACUCAUAUUGCUUUAGGUGUUUUAAUGUCUAAUUUAGGCAUGCCUUUUCUUACUGUCUGGUUCAAGAGAGGCUAUUUGAAACAUUAAUGUCUUAUUGCAACCUGUACUGGUUCUAUACCUUGUAGUGUUUGCUUGUGGUUUAGAUUUUUUCUUAGACCUAUCCUUCUAGAAACUAUACAAAUUACCAUUUCAUUCUUUAAAUGGGAUUUAACUGCUUUUGCCUAGGUUGCAGAGUGUGGUUUGGCAUUCUUUCACUGUUUUUAUGUACUUGGAUUGGCUGCAAUCAUGCAAUUGUUUUCAGCUAUUUGCAGUUUACUUUAUUAGUAAUCACUGGCUUAUGUGGUUAAUAAUAAACUUGUACAAUGGCCCCGAUUUCAGCUAUGGUAAGAAUGUACAUCUCUUUGCAUCAUUUUAUUAUGUAAGAAAGUUAUGUGCAUGUUGUAGACGGUGUAAUUCAUCAACUUGUAUGAUGUGUUACAAAACGUAAUAGAGCAACAAGAGUUGAAUGUACAACUAUUGUUAAUAGUGUAAAGAAGGUCCUUUUAUGUCUUCAUGCUAAUGGAGGUAAAGGCUUUGCAAACUCCUUUGUUGGAAACUGUGUUAAUUGAUUUACUCUGUGCUAGAAGUACAUUUAUUAGUGAUGAAGUUGCGAGAGACUUGUCACUACAGUUUAAAAGACCAAUAAAUCCUGCUGACCAGUCUUACAUCGUUGAUAGUGUUACAGUGAAGAAUGGUCCUACUCCUACUUUACUUUGAUAAAGCUGGUCAAAAAGACUUAUGAAGUACUCUCUCUCUCAUUUUUGUUAACUUAGACAACAUGAGAGCUAAUAACACUAAAGGUUCAUUGCCUAUUAAUGUUAUAGUUUUUCAUGAUGGUAAAUCAAAAUGUGAAGAAUCAUCUGCAAAAUCAAAUGUUUUGUCUCACUUCAGUUGCUUAUGUGUCAACCUAUACUGUUACUGGAUAGGCUAGUGUCUGAUGUUGGUGAUAGUGCGGAAGUUGCAGUUAAAAUUUGAUGCUUUACGUUAAUACGUUCAUCAACUUUUAACGUACCAAUGGAAAACUCAAAACAUAGUUGCAUUAAGCAGAAGCUGAACUUGCAAAGAAUGUGUCCUUAGACAAUGUCUUAUUUCAUUUUUAUCUCAGCAGCUCGGCAAGGGUUUGUUGAUUCAGAUGUAGAAACUAAAGAUGUUGUUGAAUGUCUAAAUUGUCACAUCAAUCUGACUAAGAAGUUACUGGCGAUAGUUGUAAUAACUAUGCCACCUAUAACAAGUUGAAAACAUGACCCGCUGACCUUGGUGCUUGUAUUGACUGUAGUGCGCGUCAUAUUAAUGCGCAGGUAGCAAAAAGUCUUAUUGCUUACUGAUAUGGAACGUUAAAGAUUCAUGUCAUUGUCUGAACAACUACGAAAACAAUGAUACGUGGUGCUAAAAAGAAUAACUUACCUUAAGUUGACCGUGCAACUACUAGACAAGUUGUUAAUGUUGGGUAACAACAAAGAUAUAGCACUUAAGGGUGGUAAAAUUGUUAAUAAGCAUUGGUUGAAGCAGUUAAUAUUAAAGUUACACUUGUGUUCCUUUUUCUGUCGCUGCUAUUCUUCUAUUUAAUAUCCUGUUCAUGUCAUGUCUAAACAUACUGACUUUUCAAGUGAAAUCAUAGGAUACAAGGCUAUUGAUGGUGGUGUUCAUGUUGACAUAGCAUCUACAAGAUACUUGUUUGCUAACAAACAUGCUGAUUUUGACACAUGGUUUAGCCAGCGUGGUGGUAGUUAUACUAAUGAUAAAGCUUGCCCAUUGACUGCGCGGUCAUAACAAGAGAAGUGGUCUAGGUCGUGCCUGGUUUGCCUGGCACGAUAUUACGUCACAUUAAUGGUGACUUUUGCAUUUACCAAGAGUUUUUAGUGCAGUGGUAACAUGUUACACUCCAUCAAAACAUCUAUAGAGUACUUGACUUUGCAACAUCAGCUUGUGUUUUGGCUGCUGAAUGUCUACAAUUUUUUAAAGAUGCUUGGUAGCCAGUACCAUUGUUAUGAUACCAAUGUACUGGAAGGUUUCAUGUUGCUUAUGAAAGUUUACGCCCUGACACACGUUAUGCUUUGGAUGGCUCUAUUAUUCAAUCUCCUCAACACCUACCUUGAAGGUUCUGUUAGAGUGGUAACAACUUUGAUACUUGAGUACUGUAGGCACGGCACUUUGUGAAAGAUCAGAGAAGCUGGUGUUUGUGUAUCUACUGGUGGUAGAUGGGACUUAACAAUGAUUAUUCAGAUUUUACCAGGAUUUCUUCUGUGGUGUAGAUGCUGUAAAUUUACUUACUAAUAUACAUGUUUACACCAUUAAUUUCAACUUUGGUGCUUGGACAUAUCAGCAUCUAUAGUAGCUGGUGGUAUUGUAGCUAUAGUAUAUAUAUGCCUUGCCUAUUUUAUGAGGUUUGAGAAGAGCUUCGGUGAAUACAAGUCAUGUAGUUGCCUUUAAAUACUUCUAUUCCUUAUGUCAUUCAUAGAUAUUACUCUGUUCAUAACACCAGGUCUACUCAUCUUACCUGGGUGUUUAUCUGUUAUCUACUCUGUACUUGACUUCAUUUUACUAAUGAUGUUUUCUUUUAGCACAUAUUCAGUGGAUGGUUAUGUAAGUACCUUCUGGAUAACAAUUGCUUAUAUCAUUUCUUAUAUUUCCACAAAGCAUUUCUAUUGGUUCUUUAGUAAUUACCUAAAGAGACGUGUAGGGUUUAAUGGUGUUCCUUAGUACUUUGAAGAAGCUGCUGUGCACCUUUUUGUUAAAUAAAGAAAUGUAUCUAAAGUUGCGUAGUGAUGUGCAACCUCUCUACGCAAUAAUAGAUUUAGCUUUCUAUAAUAAGUACAAGUAUUUUAGUGGAGCAAUGGAUACAUUAGCUUACAGAGAAGCUGCUUGUUGUCAUCUCGCAAAGGCUUCUCAAUGACUUCAGUAUUCAGGUUCUGAUGUUUUCUCUUCCAACCACCACAAACUCAUCUCACCUCAGCUGUUUUGCAGAGUGGUUUCAAGAAAAAUGGCAUUCCCAUCUGGUAAAGUUGAGGGUUGUAUGGUACCGGUAACUUGUGGUACAACUUUACUUAUCGGUUUUUGGCUUGAUGACGUAGUUUGUCCAAGACCGUGAUCUGCACCUCUGAAGACAUGUUUAACCCUAAUAUGAAGAUUUACUCAUUCGUAAGUCUAAUCAUAAUUUAAGUACAGGCUGGUAAUGUUCAACUCAGGGUUAUUGGACAUUUAUGCAAAAUUGUGUACUUAAGUCUAAGGUUGAUACAGCCAAUCCUAAGACACUCAGUAUAAGUUUGACCGCAUUCAACCAGGACAGACUCUUUUCAGUGUUAGCUUGUUACAAUGGUCACCAUCUGGUGUUUGCCGUGCUAUGAGGCCCAAUCACUAUCAAAGGGUUCAUUCCUUAUGGUUCAUGUGGUAGUGUUGGUUUUAACAAGAUCGACUGUGUUCUUUUUGUUACAUGCACCAUUGGAAUUACCAACUGGAGUACAUGCUGGCACAGACUUAGAAGGUAUCUUUAUGGACCUUCUUGUUGACAGGCAACAGCACAAGCAGCUGGUACGGACACAACUAUUACAGUUAAUGUUCUAGCUUGGUUGUACGCUGCUGUUAUAAAUUGGAGACGGUGGUUUCUCAAUCGAUUUACCACAACUCUUGUGACCACUUUAACCUUGUGGCUAUGAAGUACAAUAUUAUGAACCUAUACAAGACCAUGUUGACAACUAGGUUCUCUCUCUGCUCAAACUGGAAUUGCCGUUUUAGAUAUGUGUGCUUCAUUAAAAGAAUUGUAAAAUGGUAUGAAUAGACGUACCAUAUUGGGUGGUGCUUUAUUAACAUAUAAACCUCAUAAUUAAAAAUUUAUCUAGGUACACUAACUGAGAAUAAAUAUUCUCAAUUAGAUGAAGAGCAACCAAUGGAGAUUGAUUAAACGAACAUGAAAAUUAUUCUUUCUUGGCACUGAUAACACUCGCUCUGUGAGCUUUUAUCACUACCAAGAGUGUGUUAGAGGUACAACAGUACUUUUAAAAGAACCUUGCUCUCUGGUAUUACAGGGCAAUUCACCAUUUCAUCCUUGGUAGUAACAAAUUUGCACUGACUUGCUUAGCACUCAAUUUGCUUUUGCUUGUCCUGAUGGCGUAAACACGUCAUCAGUUACACGUGCCAGAUCAGUUCACCUAAACUGUUUUACAAGACAAGAGGAAGGUCAAGAACUUUCUACUCUCCAAUUUUUCUAUUGUUGCGGCAAUAGUGUUUAUAACACUCUGCUCACACUCAAAAGAAAGACAGAAUGAUUGAACUCAUUAAUUGACAUCUAUUUGUGCUUUUAGCCUUUUUGCUAUCACCUUGUUUUAAUUAUGCUUAUUAUCUUUGGUUCACUUGAACUGCAAGAUCAUAAUGAAACUGUCACGCCUAAACGAACAUGAAAUCUUGUUUUUUAGGAAUUUUAUUUACAACUGUAGCAUCGACAUUUCACCAAGAAUGUAGUUUACAGUCAUGUACUCAACAUCAACCAUAUGUAGUUGAUGACCUCGUGUCCUAUUCACUUCUAUUCUAAAUGGUAUAUUAGAGAAGGAGCUAGAAAAAUCAGCUUACCUUUAAUUGAAUUGUGCGUGAUGAGGCUGGUUCUAAUCACCCAUUCAGUUUUCGAUAUCGGUAAUUAUACAGUUUCCUGUUUACCUUACAAUUAAUUGCCAGGAACCUAAAUUGGGUAGUCUUGUAGUGCGUUGUUCGUUCAUGAAGACUUUUAGAGUAUGACGUUCGUGUUGUUUUAGAUUUCAUCUAAACGAACAAACUAAAAUGUCUGAUAAUGGACCCAAAAUCAGCGAAUGCACCCAUUACGUUUGGUGGACACCAGAUUCAACUGGCAGUAACCAGAAUGGAGAACGCAGUGGGCGCGAUCAAAAACAACGUCGGCCCCAAGGUUUACCCAAUAAUACUGCGUCUUUGGUUCUUGCCACUCCAACUCUGGCAAGGAAGACCUUAAAUUCCCUUCGAGGACAAGGCGUUCCAAUUAACACCAAUAAUAGUCCAGAUGACCAAAUCGAUACUACCGAAGAGCUACCAGACGAAUUCGUGGUGGUGACGGUAAAAUGAAAGAUCAGUCCAAGAUGGUAUUCUACUACCUAGGACUGAAUCCAGAAGCUGGACUUCCCUAUGGUGCUAACAAAAGACGGCAUCAUAUGGGUUGCUAUUGAGUGGCACAUAAUACACCAAAAGAUUCUUACUGGCACCCAAUCCUGCUAACAAUGCUGCAAUCGUGCUACAACUUCCAAGGAACAUAUUGCCAAAAGGCUUCUACGCAGAGGGAGCAGAGGCGGCAGUCAAGCCUCUCGUUCCUCAUCACGUAGUCGCAACAGUUUAAGAAAUUUCUUCAACCUCCAGGCAGCAGUAGGGGAACUUCCCUGCUGGAAUGGCUGGCAAUGGCGGUGAUGCUGCUCUUGCUUUGCUGCUGUGACAGAUUGAACCAGCUUGAGAGCAAAAUGAAGCUUGGUAAAGGCCAACAACAACAAGGCCAAACUGUCUAAAGAAAUUUGCUGAGGCUUCUAAGAAGCCUCGGCAAAACGUACUGCCACUAAGCAUACAAUGUAACACAAGCUUCGGCAGACGUGGUCCAGAACAAACCCAAGGAAAUUUUUGGGACCAGGAACUAAUCAGACAAGGAACUGAUUAACAAACAUUGCCGCAAAUUGCACGUUUGCCCCAGCGUUCAGCGUCUUCGGAAUGUCGCGCAUUGGCAUGGUAGUUACACCUUCGGGAACGUGGUUGACCUACACAGGUGCCAUAAAUUGGAUGACAAAGAUCCAAAUUACAAAGAUCUGGUAUUUGCUGAAUAAGCAUUGACGCAUACGAAACUCCCACCAACAGAGCCUAAAAGGACAAAAGAAGAAGGCUGAUGAAACUCAAGCCUUCAAGAGAGACAGAAGAAACAGCAAACUGUGACUCUUUCUCCUGCUGCAGAUUUGGAUGAUUUCUCCAAACAAUUGCAACAAUCCAUGAGCAGUGCUGACUCAACAGGCCAUUAAACUCAUGCAGACCACACAAGAGCAGAUGGGCUAUAUAAACGUUCUUCGCUUUUCCGUUUACGAUAUGGUACAUUUUGUGCAGAACGAAUUCUCGUAACAUAGCACAAGUAGAUGUAGUUAACUUUAAUCUCACAACAGCAAUCUUUAAUCAGUGUGUAACAUUAGGGAGGACUUGAAAGAGCCACCUACUUCACCGAGGCCACAAGAGUACGAUCGAGUGUACAGUGAACAAUGCUAGGAGAGCUGCCUAUAUGAAGAGCCCUAAUGUGUAAAAUUAAUUUUAGUAGUGCUAUCCCCCAUGAUUUUCAAUAGCUUUAGGAGAAUGACAGAAUCCCCUACCCCCAUACACAUAACCCUACCAUACUUACUUAUAUCCAUACACAUCCCCCAUACCCCCCCAUCUAU
>cluster946.fasta:2
ACUCUAUAUUGCCAUACCCACAAAUUUUUAUUAUUAGUGUUACCUAGAAAUUUCUACCAGUGUCUAUGACCAAGACUCAGUAGAUUGUACAAUGUACAUUUUGUGGUGAUACUCAACUGAAUGCAGCAAUUUUUGUUGCAAUAUGGCAAGUUUUUGUACACAAUUAAACCGUGCUUUAACUGGAAUAGCUAAUCGAACAAGACAAAACACCCUGAAGACUUGCACAGUCAAACAAAUUUACAAAACACCUCACAACAAUUAAAGAUUUGUGGGUUUUAAUCUUUCACAAAUAUUACCAGAUUCAUCAAAACCAAGCAAGAGGUCAUUUAUUGAAGAUCUACUUUCAAGUGACUUGCAGAUGCUGGCUUCAUCAAACAAUAUGGUGAUUGCCUUGGUGAUUGCUGCUGGAGACCUCAUUUGCGCACAAAAGUUUAACGGCCUGUUUUGCCACCUUUGCUCAAGAUGAAAUGAUUGCUCAAUCUACUUGCUUGUUGAUAGUACAUCACUUUAAGUUGGACCUUUGGUGCAGGUGCUGCAUUACAAAUACCAUCUCUUGCUAUGCAAUGGCUUAUAGGUUUAAUGGUAUUGGAGUAUAUACAGAAUGUUUCUACUGAGAACCAAAAAUUGAUUGCCAUCAAUUUAAUAGUGCUAUUGCAAAUCUAGACUUCACUUUUUUUCCACAGUUGAAGUGCCACUUGGAAAACUUCAAGAUGUGGUAACCAUAAAUGCACGGUUUUAAACACGCUCUGCUAAACAACUUACUGGCUCAAAUUUUUGGUGCAAUUUCUGUGUUUAAAUGAUAUCCUUCACGUCAGACAAAGUUGAGGCUGAAGUGCAAAUUGAUAGUUGAUCACAGGCGGACUCAAAGUUUGCAGACAUGUGACUCAACAAUUAAUAAAGAGCUGCAGAAUCAGAGCUUCUGCUAAUCUGCUGCUACUAAAAUCCAUGUCAGAGUGUGUACUUGGACAAUCAAAGAGUUGAUUUGUGGAAAGGGCUAUCAUUCUUAUGUCCUUCCUAGUCAGCACCUCACUAGUGUAGUCUCUUGCAUGUGACAUAUGUCCCUGCACAAGAAAAGAACUUUCACAACUGCUCCGCCAUCGCUCAUGAUCGAAAAGCACACUUUCCUCGUGAAGGUGUCUCGCUUUCACAAAUGCCACACUGGUUUGUAACACAAAGGAAUUCAUGAUUACCACAAAUCAUACUACAGACAUCCAUUUGUGUCUAGAUAACUGUGAUGUUGUAAUAGGAAUUAUCCUCAUUAUCCACAGUUAUGAUCCUUCGUACCUGAAACAAGACUCAUUCAAGGAGGAGUUUUAGAUAAAUAUUUUCAUAAGAAUCAUCAUCACUCAAGAUGUUGAUAUAGGUGACAUCUGGCAUUAAUGCUUCAGUUGUAAACAUUCAAAAAGAAUAGCCGCCUCAAUGAGGUUGCCAAGAAUCUCAAUGAAUCCAUCGAUCCAAGAACUUGGAAAGUAUGAGCAGUAUAUAAAUGGCCAUAGUUCUAUAUUUGGCUAGGUUUUGCAGCUGGCUUGAUUGCCAUGGUAAUGGUGACAAUCAUGUUUUGCAAUAUGACCAGUUGCUGUAGCUUUGUCAAGGGCUGUCUGUCUCACUUGUGGAUCCUGCUGCAAAUUUGAUGAAGACGAACACUGAGCCAGUGCCAAAAGGAGUCAAAUUUUACAUAAACGAACUUAUGGAUUUGUUUAUGAGAAUCUCACCACAAUUGGAACUGUAACUCUUUGAAGCAAGGUGAAAUCAAGGAUACGAACUUACCUUCUCAGAUUUUGUUCGCGUUGACAACGAUCCGCUGAUACAAGCCUCACUCCACGAGAUGGCUUGUUGGCGUUGCACACUUUCACAACUAAUAUUUCAGAGCAUCCAAAAUCAUAUCCACAAAAGAUGGCAUUAGCACUCCAAGGGUGUUCAUUUGUUUGCAACUUGCUGUUGUUGUUUGUAACAGUUUCCUUUGCUCUAAUGUUGCUGGCCUUGAAGCCCCUUCUUUCUAUCUGUUUAGUCUACUUUGCAGAGUAUAAACUUAGAAAUAAUAAUAAAGGCUUGGCUUUGCUGGAAAUGCCGUUCCAAAACUCCAUUUAUGAUGCCAUUAUUUCUUUGCUGGCAUAUAUACUUGUUCACGACUAUCGUAUCUCCUUACAAUAGUGUAACUUCUUCAAUUUGUACUACUCAGGUGAUGGCACAACAAGUUCCUAUUCUUGAACAUGACUACCAGAUUGGUGGUUAUACAAAUGGGAAUCUUGGAGUAAAGACUGCGUUGUAUUACACAGUUACUUACUCAGACUAUUACCAGCUGUCACUCAUCAAUUGAGUACAGACACUGGUGUUGAACAUGUUACCUUCAUCUACAAUAAAAUUGUUGAUGAGCCUGAAGAACAUGUCCAAAUUCAACAAUCGACGGUCAUACCAGAGUGUUAAUCCAGUAAUGGAACCAAUUUAUGAUGAACCGACGACGACUACUAGCGUGCCUUUGUUAGCACAAGCUGAUGAGUACGAACUUAUGUACUCAUUCGUCAGUAGAGACAGGUCACGUUAAUGGUUAAUAGCGUACUUUACUUGCUUGUGGUAUUCUGUUGUACACUAGCCGCCAUUGCGCUUCGAUUGUGUGCGUACUAGCUAAAUAUUGUUAACGUGAGUUUGUAAAACCUUCUUCGUUUACUCGUGUUAAAAUUUGAAUUUCUAGAGAUCAGUAAUUUCUGUCUAAACGAACUAAAUAUUAUUAGUUCUUUGUCAUACAUUUAGAACUCUAAUUUUAGCCAUAGAUUCCAACAGUACUAUUACCGUUGAAGAGCUUAAAAAGCUCUUGAACAAUGGAACCUAGUAAUAGGUUCCUAUUCCUUACAUGGAUUUGUCAAUCUGCCUAUGCCAUAGGAAUAGGUUUUUGUAUAUAAUUAAAGUAAUACCUUUCUGGCUGUUAUGGCCAGUAUUUUUAGCUUGCUUUGUGCUUGCUGUUGUUUACAGAAUAAAUUGGAUUCCGGUGGAAUUGCUAUCGCAAUUGGCUUGUCUCGUAGGCUUGAUGUGGCACCAGCUACUUUCAUUGCUUCUCUUUCAGACUGUUUGUCGUACGCGCCACGGGCACUCAAUCCAGAAACUAACAACCAAUGUGCCAACCCAUGGCACUAUUCUGACCAGACCGUCAAGAAAGUGAACUCGUAAUAGAGCUGUGAUCCUUCGUGGACAUCUUCGUAUUGCUGACACCAUCUCUAGGACGCUGUGACAUCAAGGACCUGCCUAAAGAAUUCUGUUAUACCACGAACGCUUUCACAUACAAAUUUGGAGCUUUGCAGCGUGUAGCAGGUGACUCAGGUUUCUUGCUGCUUCAACACAGUCGUUCAGGAUUAGCAACAAAUUAAACACAGACCAUUCCAGUAGCAGUGGACAAUAUUAUUGCUUCCUGUCUGUACAGUAAGUGACAUAGAUGUUCAUCUUCAUGACUUUCAGGGUUACUAUAGCAGAGAUUAUUACUAAUUAUUAUGGGAGGACUUUUAAAGUUUCCAUUUGGAAUCUUGAUUACAUCAAACCUCAAUUAAAUUUAUCUGGUCACUAUUGAAUAAUAUUUCUCAAUUAGAUGAAGAGCAUCAGAUUAAACGAACAUGAAAAUUAACUCUUUCUUGGCUUGAUAUCACUCGCAUUUACUCUGUGAGCUUUAUCACUACCAAGAGUGUGUUAGAGGUACAACAGUACUUUUAAAAAGAACCUUGCUUACCUGGAACAACCAAGGGCAUACCACCAUUUCAUCCUCUAGCGAGAUAACAAAUUUGCACUUGACUUGCUUCUAGCACUCAAUUUGCUCUUUGCUUGUCCUUGGUCGGCGUAAACACGUCUAUCGGUACGUGCCAGAUCAGUUCACCUAAACUGUUUAUCAGACAAGAGGUCAUCAAGAACUCUACUUUCCAAUUUUUCUACUAUUCUUGUACUGCGGCAAUAUAGUGUUUAACAUCUGCUCACACUAAAGAAAGACAGAAUGAUUUGAACUUUCAUUAAUAUUUCUAUUUGUGCUUUUUAGCCUUUUGCUAUUCCUUGUUUUAAUUAUGCUAUUAUCUUUGAUACCACUUGAACUGCAAGAUCAAUGAAACUUGUUACGUCCUAAACGAACAUGAAAAUCUUGUUUUCUUAGGGAAUAACUUUACAACUGUAGCUGCAUUUCACCAAGAAUGUUACAGUAUGUACUCAACAUCAUAUGUAGUUGAUGGACCAGGCCUAUUCACUUCAUUCUAAAAUUGGUAUAUUAGAGUAGGAGCUGGAAAUCGCAGCACACUUAAUUGAAUUGUGCGUGGAUGAGGCUGGUUCUAAAAUCACCCAUUCAGUCUUCGAUAUCGGUAAUUAUGCCACAGUUUCCUGUUUCACCUUCUACAAUUAAUUGCCAGGAACCUAAAUUGGGUAGUCUUGUAUAGGUGGUGUUGUUCGUUUCCUAUGAAGACUUUUUAGAGUAUAUGACGUUCGUGUUGUUUUAGAUUUCAUCUAAACGAACAAACUAAAAUGUCUGAUAAUGGACCCAAAAUCAGCGAAAUGCACCCGCAUUACGUUGGUGGACCUCAGAUUUUAGUAACAAGAAUAGAGAACGCAGUGGGCGCGAUCAAAACAACGUCGGCCCAAGGUUUACCCAAUAAUACUGCGCUUGGUUUCCAAUCCACUCUAUUGGCAAGGAAGACCUUAAAUUCCCUCGAGGACAAGGCGUUCCAAUUAACACCAAUAAUGAUAGUCCAGAUGACCAAAUUGGCUACUACCGAAGAGCUACCAGACGAAUUCGUGGUGGUGACGGUAUGGUGAAAGAUUCGGUCCAAGAUGGUAUUUCUACUCCUAGGAACUGGGCCAGAAGCUGGACUUCCCUAUAUGGUGCUAACUAGAUGGCAUCAUAUGGGUUGCAACUGAGGGAGCCUCUGAAUACACCAAAAGAUCACCUUUGGCACCCCGCAAUCCUGCUAACAAUGCUGCAAUUGCGCUACAACUUCCACCAAGGGAACAACUAUUGCCAAAGGCUUUUAUGCAGAAGGGAGCAGAGGCGGCAGUCAAGCCUCUCUGCUCAUCACGUAGUCGCAACGGUUUAAGAAAUUCUCAACCAGGCAGCAGUAGGGGAACUUCUCCUGCUAGAAUGGCUGGCAUGGCGGUGAUGCUGCUCUCUUGCAUUUGCUGCUUGACAGAUUGAACCGGUUUGAGAGCAAAAUGUCUGGUAAAGGCCAACAACAACAAGGCCAAACUGUCACUAAGAAUCGCUGCUGAGGCUUCUAAGAAGCCUGGUCAAAAACGUACUGCCACUAAAGCAUACAAUGUAACACAAGCUCGGCAGACGUGGUCCAGAACAAACCCAAGGAAAUUUUGGGGACCAGGAACUAAUCAGACAAGGAACUGAUUACAAACAUUGGCCGCAAAUUAGCCACUGUUUGCCCCAGCGCUCAGCUUCAGAAUGUGCGCAUUGGCUAUGGAAGUCACCUUCGGGAACGUGGUUGACCUACACAGGUGCCAUCAAAUUGGAUGACAAAGAUCCAAAUUUAAAGAUCAAGUCAUUUGCUGAAUAAGCAACAUUGACGCAUACAAAACAUUCCCACCAACAGAAACUGCCUAAAGGACAAAGAAGAAGGCUGAUGAAUUAUCAAGCCUUACCAAGAGACAGAAGAAACAGCAAACUGUGACUCUUUCCUGCUGCAGAUUUGGAUGAUCUCUCCAAACAAUUGCCGUCCAUGAGCAGUAAGUCAACUCAGGCCUAAACUCAUGCAGACAACAGGGUAGAUGGGCUAUAUAAACGUUUUGUUUUCCGUUUACAGGUAUAGUCUACUCUUGUGCAGAAUGAAUCUCGUAACUACAUAGCACAAGUAGAUGUAGUUAACUCUUAAUCCACUGCAAUUUUUAAUCAGUGUGUAACAUUAGGGAGGACUUGAAAGAGCCAUUUCACCGAGGCCACGCGGAGUACGAUCGAGUGUACAGUGAACAAUGUCGGGAGAGCUGCCUAUAUGGAAGAGCCCUAAUGUGUAAAAUUAAUUUUAGUGUGCUAUCCCGUGAUUCUAAUAGCUUAGGAGAAUGACAGU
>cluster945.fasta:2
CUGGCUUACUCACAAAACAUCACCUCUAGCAUUACAUAGUAUUGAGGCACCGCCUGCCCAGUGACACACGUUUCAACGGCACGGUACCCUGACCGUGCAAGGUAGCAUAAUCACUUGUUCUCUAAAUAGGGACUCGCAUGAAUGGCAUCUCAGGGUUUAACUGUUUUCAUCAACCAGUGAAAGCGUACCUGUCCGUGAAGAGACGGACAUAUAGAAUAAUAAGACGAGAAGACCUGCGGAGCUUCAAUUUACUAGUACAUAAAAACCACACAAACCCACAGGUUUUAAACCCCCAUGCCUGUACUAAAAAUUUGGUCGUAAUGACACCGGAGCACAGUCAAAACCUCCGAACAAUCCAUGCUAAGACUACACAAGCCAAAGCAAACCAAUUUACUUGCAAUUGACCCAAUAACUUGAUCAACGGAACAAGUUACCCCAGGGAUAACAGCGCAAUUCUAUAUUCUGGAGCCCAUAUCAACAAUAGAGUUUACGACCUCGAUGUUGGAUCAGGACAUCUCCUGCGGUGCAGCAGCUAUCAAGGGUUUGUUAGCUCAACGAUUCAAGUUCCUACGUGAUUUGAGUUCAGACCGGAGCAAUCCAGGUCGGUUUCUAUCUAUUCAACAUUUCUCCCUGUACGAAAGGACAAGAGAAAUAGGGCCCACACAAUAAAAU
>cluster944.fasta:2
AUACCUUCCCAGGUAACAAACCAACCAACUUCGAUUUGUAGAUCUGUUCUCUAAACGAACAUGAAAAAUUAUUCUUUUCUUGGCACUGAUAACACUCGCUACUUGUGAGCUUUAUCACUACCAAGAGUGUGUUAGAGGUACAACAGUACUCAAAAGAACCUUGCUUUCUGGAACAUACGAGGGCAAUUCACCAUUCAUCCUCUAGCUGAUAACAAAUUUGCACUGACUUGGCUCUAGCACUCAAUUUGCUUUGCUUGUCCUGACGGCGUAAAACACGUACAUCAGUUACGUGCCAGAUAUAGUUUCACCUAAACUGUCAUCAGACAAGAGGAAGUUCAAGAACUUUACUCUCCAAUUUUAUUGUCGUGCAAUAGUGUUUAUAACACUCUGCUUCACACUCAAAAGAAAGACAGAAUGAUUGAACUUCAUUAAUUGACUUCUAUUUGUGCUUUGGCCGCAAAUUGCAAUUUGCCCCAGCGCUUCAGCGUUUUCGGAAUGUCGCGCUGGCAUGGAAGUCACACCUUCGGGAACGUGGUGGACCUACACAGGUGCCAUCAAAUUGGAUGACAAAGAUCCAAAUUUAAAGAUCAAGUACUCGCUGAAUAAGCAUAUUGACGCAUACAAAACAUUCCCACCAACAGAGCCUAAAAAGGACAAAAAGAAGAAGGCUGAUGAAACUCAAGCCUCAAGAGACAGAAGAAACAGCAAACUGUGACUCUUUUCCUGCUUGCAGAUUUGGAUGAUUUUCCAAACAAUUGCAACAAUCCAUGAGCAGUGCCGACUCUCAACUCAGGCCUAAAACUCAUGCAGACAACAAGGCAGAUAGGCUAUAUAAACGUUUUCGCUUUUCCGUCUUACGAUAUAUAGUCUACUCUUGUGCAGAAUGAAUUCGUAACUACAUAGCACAAGUAGAUGUAGUUAACUUUAAUCUCAAUUUUAAUCAGUGUGUAACUAUGGGAGGACUUGAAAGAGCCUUUACUUUUCUAGGCCACGCGGAGUACGAUCGAGUGUACAGUGAACAAUGCUAGGGAGAGCUGCCUAUAUGGAAGAGCCCUAAUGUGUAAAAUUAAUUUUAGUAGUGCUAUCCCCAUGUGAUUUUAAUAGCUUUUCUAGGAGAAUGUACAGC
>cluster943.fasta:2
CCCACAGAUUUUAUUGGCAGUAACCAGAAUGGAGAACGCAGUGGGCGCGAUCAAACAACGCGGCCCCAAGGUUUACCCAAUAAUACUGCGUCGUUUGGUUUCCGCUCUUCUCAACAUGGCGGGGAAGACUUAAAAACUUACCUCGAGGACAAGGCGUUCCAAUUAACACCAAUAAAGUCCAGAUGACCAAAUUGGCUACUCUCGAAGAGCUACGAGACGACAUCGUGGUGGUGACGGUAAAUGAAAGAUCUCGGUCCAAGAUGGUAUUUCUACUACCAUAGGAACUGAGGGCCAGAAGCUGGACUUCCCUAUGGUGCUAACAAGACGGCAACAGGGUUGCAACUGAGCCUUGAAUACACCAAAAGAUUUUAUUGGCACCCGCAAUCCUGCUAACAAUGCUGCAAUCGUGCUACAACUUCCUCAAGGAACAACUAUUGCCAUAAAAGGCUUCUCAGAAGGGAGCAGAGGCGGCAGUCAAGCCUUCUCGUUCCUCAUAUGUAGUCGCAACAGUUCAAGAAAUUCAACCAGGCAGCAGUAGGAACUUUCCUGCUAGAAUGGCUGGCAAUGGCGGUGAUGCUGCUCUUGCUUUGCUGCUGUUUGACAGAUUGAACCAGCUUGAGAGCAGCCAGUCUGGUAAAGGCCAACAACAACAAGGCCAAACUGUUCACUAAGAAAUCUAUUGCUGAGGCUUCUAAGAAGCCUGGCAAAAACGUACUGCCACUAAAGCAAUGUAACACAAGCUUCUUGCAGACGUGAAGUCCAGAACAAACCCAAGGAAAUUGGGGUCCAGGAACUAAUCAGACAAGGAACUGAUUUUACAAACAUUGCCGCAAAUUGCACUGCUUUCUGCCCCAGCGCUUCGGCGUUCUUCGGAAUGUCGCGCAUUGGCAUGGAGGUACACCUUCGGGAACGUGUUGACCUACACAGGUGCCAAAUUGGAUGACAAAGAUCCAAAUUAUAAAGAUAUGGUACACUGCUGAAUAAGCAUUGACGCAUACAAAACAUCCAACAGAGCCUAUCUAAAAAGGACAAAAAGAAGAAGGCUGAUGAAACUCUGGCACCAAGAGACAGAAGAAACAAACUGUGACUCUUUCCUGCUGCAGAUUUGAUGAUUUCUCCAAACAAUUGCAACAAUCCAUGAGCAGUGCUGACUCCAACUCAGGCCUAAACUCAUGCAGACAUUACAAGGCAGAUGGGCUAUACUAUAUUUCGCUUCUUCCGUUUACGAUAUAGUCUACUUGUGCAGAAUGAAUCUCGUCAUUCUUGCACAAGUAGAUGUGGUUAACUCUAAUCCUUUUAGCAAUCUUUAAUCGGUGUAACAUUAGGGAGGACUCUUGAAAAGAGCCACCACAUUUCUUAGGCCACGCGGAGUACGAUCGAGUGUACAGUGAACAAUGCUAGGGAGAGCUGCCUAUAUGGAAGAGCCCUAAUGUGUAAAAAUUAAUUUAGUGGUGCUAUCCCGUGACUUUAAUAGCUUCUUAGGGGAAUGACAGAAAAAU
>cluster942.fasta:2
CUGAAAAGAAACAUGGCGUCUGGCGUUUACUUCGGUUGACUCCCUGCUGUCCAUGACCUCCACUUUGCCUCGUCGUGGGCGUUUUUGGUUCGAAGCGCCUUCGAUCAAGGCGCGGACGUCGAUACGCUCAACGAGGAAACUGUGGAAACACAUCAAGCAAAGUAUCGGGAACUAGUAGUUCCCUGGAGGCCCCAUAGAGGCCAGAAGGACACCAGGUCCACCCAGCAGCUGUUUGCCCAGAGCUGGAGGCUGAGCUUGAAGAUGAUGCUCUAAGUUACUCAUGGACCACGUCUACGUUGCUGCAAGAAACGGCUUACUUACAAUAAGCUUUACCUCUCAAUUCUGUGUUUGAAGUAUGUUAGUCUCAGCAUGUUCAGAAUAAAUCUGAAUUGCCCUUGAAAAAAAAAAU
>cluster941.fasta:2
CAUAAUGAAACUUGUUCACGCCUAAACGAACAUGAAAUUUCUUGUUUUCUAGGAAUACUACAACUGUAGCUGCAUUUUCACCAAGAAUGUAGUUUAGUAUGUACUCAUACAACAUGUAGUAUUGAUGACCCGUAUCCUAUUCACUUCUAUUCUAAAUGGUAUUAGAGUAGGAGCUAGAAAAUCAGCACCUUUAAUUGAAUUGUGCGUGAUGAGGCUGGUUCUAAAUCACCCAUUCAGUACAUCGAUAUCGGUAAUUAUACAGUUCACCUGUUUACCUUUUACAAUUAAUUGCCAGGAACCUAAAUUGGGUAGUCUUGUAGUGCGUUGUUCGUCUCAUGAAGACUUUGGAGUAUAUGACGUUCGUGUUGUUUAGAUUUCAUCUAAACGAACAAACUAAAAUGUCUGAUAAUGGACCCCAAAAUCAGCGAAUGCACCCGUUACGUUUUGGUGGACCCUCAGAUUCAUGCGGUAACCAGAAUGGUACGCAGUGGGGCGCGAUCAAAACAACGUCGGCCCAAGGUUUACCCAAUAAUACUGCGUCUUGGUUCACCGCUCACUCAACUGGCAAGGAAGUCCUUAAAUUCCCUCGAGGACAAGGCGUUCCAAUUAACACCAAUUGAAGUCCAGAUGACCAAAUUGGCUACCGAAGAGCUACCAGACGAAUUCGUGGUGGUGACGGUAAAAUGAAAGAUCUCUCAGUCCAAGAUGGUAUUUCUACUACCUAGGAACUGGGCCAGAAGCUGGACUUCCCUAUGGUGCUAACAAGACGGCAUAUGAAUGCAACUGAGGGAGCCAUGAAUACACCAAAAGAUGAACCCUGUCCGAUGAUCCAGAACAAACCCAAGGAAAUUUUGGGACCAGGAACUAAUCAGACAAGGAACUGAUUACAAACAUUGGCCGCAAAUUGCACAAUUUGCCCCCCAGCGCUUCAGCGCUUUUCGGAAUGUCGCGCAUUGGCAUGGAAGUCACACCUUCGGGAUCGGUGACCUACACAGGUGCCAUCAAAUUGGAUGACAAAGAUCCAAAUUUUCAAAGAUCAAGUCAUUUGCUGAAUAAGCAUAUUGACGCAUACAAAACAUUCCCACCAACAGAGCCUAAAAAGGACAAAAGAAGAAGGCUGAUGAAACUCAAGCCUCAAGAGACAGAAGAAACAGCAGCAAACUGUGACUCUUCACCUGCAUGGAGAUUUGGAUGAUUUCCAAACAAUUGCAACAGCUCCAUGAGCAGUGCUGACUCAACUCAGGCCUAAACUCAUGCAGACAUACAAGGCAGAUGGGCUAUAAACGUUUUCGCUUUUCCGUUUACGAUAGUCUACUCUUGUGCAGAAUGAUUCUCGUAACAUAGCACAAGUAGAUGUAGUUAACUUUAAUCACAUCAGCAAUCUUCUAAUCAGUGUGUAACAUUAGGACUUGGAAAGAGCCACAUUUCUAGGCCACGGAGACCGAUCGAGUGUACAGUGAACAAUGCUAGGGAGAGCUGCCUAUAUGGAAGAGCCCUAAUGUGUAAAAUUAAUUUUAGUAGUGCUAUCCCAUGAUUUUAAUAGCUUAGGAGAAUGACAAAGAUCCCCCAUCUCCCAUCAUAUCUCAUAUCCAUACAUCACAUCCUAUACCCCCCCCAUCUUCCUACCUCAAC
>cluster940.fasta:2
CUUGCAAGAUGGCGGGUGAAAAAGUUGAGAAGCCAGAUACUAAAGAAAAAGAAACCCGAAACCAAGAGGCUGAUGCUGGUAGCUACAAGGUGAAAAAGGGUAACCUCAAGGCUAAGAAGCCCAAGAAGGGGAAGCCCCAUUGCAGCCGCAACCCUGUCCUUGUCAGAGGAAUUGGCAGGUAUUCCCGAUCUGCCAUGUAUUCCAGAAAGGCCAUGUACAAGAGGAAGUACUCAGCCGCUAAUCCAAGGUUGAAAAGAAAGAAGGAGAAGGUUCUUGCAACUCUCACAAAACCAGUUGGUGGUGACAAGAACGGCGGUACCCGGGUGGUUAAACUUUCGCAAAAUGCCUAGAUAUUAUCCUACUGAAGAUGUGCCUCGAAGCUGUUGAGCCACGGCAAAAACCCUCAGUCAGCACGUGAGAAAACUGCGAGCCAGCAUUACCCAAGGGACCAUUUUGAUCAUCCACUUGGACGCACCAGGGCAGAGGGUGGUUUCCUGAAGCAGCUGCCAGUGGCUUGUUACUUGUGAAUGGACCUCUGGUCCUCAAUCGAGUUCCAAAGAACACACCAGAAAUUUGUCAUUGCCACCCACAUACCAAUCGAUAUAUUGUAAUGUACAAAAUCCCAAACAUCACUGAUGCUUACUUCAAAAGAAGAAGCUGCGGAAGCCCAGACACCAGGAAGGUGAGGAUUCGACACAGAAAAAGAGAAAUACGAGAUUACAGAGCAGCGCAAGGUUGAUCAGAAAAAGCUGGACUCACAAAUUCUACCAAAAAUCAAAGCUGUACACAUAGCUCCAGGGCUACCUGCGAUUUGUGUUUGCCCUGACGAAUGGAAUUUAUCCUCACAAAUUGGGUGCUUUAAAUGUCACUAAGAACCUCAUUAAAUAGCUAAGUACAUUUAAAAAAU
>cluster93.fasta:2
AUUUCCCCAGGUAACAAUUACAUAUACCAACUUUCGAUUUCUUGUAGAUCUGUUCUCUAAACGAACAUGAAAAUUAUUCUUCUUGGCACUGAUAUACAUUGCUACUCUGUGAGCUUUACACUACCAAGAGUGCUAGAGGUACAACAGUACUUUAAAAGAUCUCUGCUUUCUGGAACAUACGAGGGCAUGCUACCAUUUCAUCCUCUAGCUGAUAACAAAUUGCACUGACUUGCUUUAGCACUCAAUUGCUUUUGCUUGUCCUGACGGCGUAAACACGUCUAUCAGUUACGUGCCGGAUCAGUUUCACCUAAACUGUCUUCAUCAGACAAGAGGAAGUUCAAGAACUCUUUACUCCACCAAUUUCAUUGUUGCGGCAAUAGUGUUUAUAACACUUUGCUACACUAGAAAAGACAGAAUGAUUGAACUUCACUAAUUGACUUUCUAUCUGUGCUUUUUAGCCUCUCUGCUAUUCCUUGUUUUAAUUAUGCUUAUUAUCUUUGGUUCACUUGAACUGCAAGAUCAAUGAAACUUGUACACGCCUAAACGAACAUGAAAUCUUGUUUUCUUAGGAAUCGUUACAACUGUAGCUGCAUUUCACCAAGAAUGUAGUUUCAGUAUGUACUCAACAUCAUUACCAUAUGUAGUUGAUGACCCGUCCUAUUACAACUCUAAAUGGUAUAUUAGAGUAGGAGCUAGAAAAUCAGCACCUUUUAAUUGAAUUGUGCGUGGAUGAGGCUGGUUCUAAAUCCCAUUCAGUACUUCGAUAAUGGUAAUUAUACAGUUCACCAAUCACACCUUACAAUUAAUUGCCAGGAACCUAAAUUGGGUAGUACUGUAGUGCGCGUGUUCGUUCUAUGAAGACUUUAGAGUAUCUAUGAUGUUCGUGUUGUUUAGAUUUCAUUCUAAACGAACAAACUAAAUUUGAUAAUGGACCUCAAAAUUCAGCGAAAUGUCCGCAUUACGUUUGGUGGACCCACAAGAUUCAACUGGCAGUAACCAGAAUGGAGAACGCAGUGGGGGCGCGAUAUAAAACAACGUCGGCCCCAAGGUUUACCCAAUAAUUGCGUCUUGGUUCGCUCACUAUCGACAAGGGAAGACCUUAAAAAACUCCUCGAGGACAAGGCGUUCCAAUUAACACCAAUAGCAGUCCAGAUGACAUAAAUUUUUGGCUACUACUACCGAAGAGCUACCAGACGAAUUCGUGGUGGUGACGGUAAAAUGAAAGAUCCCAACAAGUCCAAGAUGGUAUUUACUACGUAGGAACUGGGCCAGAAGCUGGACUUCCCUAUGGUGCUAACAAAGACGGCAUCAUAUGGGUUGCAUAUUGAGGGAGGCCUGAAUACACCAAAAGAUUUGGCACCCGCAAUCCUGCUAACAAUGUUGCAAUCGUUGACAACUUCCAAAGAACAACUAUAUAAUAAGGCUUUACGCAGAAAGGGAGCAGAGGCGGCAGUCAAGCCUCUCUCGUUCCUCAUCACGUUGGUGCAACAGUCUAAGAAAUUCAACAUCCAGGCGGCAGUAGGAACUUCUCCUGCUAGAAUGGCUGGCGCUGGGCUGGUGACGUUGCUCUGCUCUGCUGCUAGCUUGACAGAUUGAACCGGUCUGAGAGCAAAUGUCUGGUAAAGGCCAACAACAACAAGGCCGCAAACUGUCUAAGAAUGUUAAUUGAGGCUUCUAAGAAGCCAUGGCAAAAACGUACUGCCACUAAAGCAAUGUAUACAAGCUUUGGCAGACGUGGUCCAGAACAAACAAACCCUGGAAAUUUUGGGGACCAGGAACUAAUCAGACAAGGAACUGACUGUAUUGGCCGGCAAAUAGCACCGAUACAUUGCCCCAGCGCUCCAGCGCUUUCGGAAUGUCGCGCAUUGGCAUGGAAGUCUCUGGAACGUGGUUGACCCUACAUACAGGUGCCAUCAGCUGGGAUGACAAAGAUCUCCAAAUUAAAGAUCUGGUACUUUGUGAACUUGGCAUAUUGACGCACGCAUACAAAACCCAACAGAGCCAAAGGACAAAAGAAGAAGGCUGAUGAAACAAGCCUUACCGCAGAGACAGAAGAAACAGCAAACUGUGACUCUUCUUCCUGCUGCAGAUUGGAUGAUUUCCAAACAAUGCAAUCCAUGAGCAGUGCUGACUCAACUCAGGCCUAAAACUCAUGCAGACACUAAGGCAGAUGGGGCUAUAUGCGUCACGUUUUUCCAUACACAAGGCUAAGCACAUCUGUGCAGAAAUGAAUUCUCGUAACAUAGCAAAGUAGAUGUAGUUAACUUCAAUUUCACAUAGCAAUCUUUAAUCAGUGUGUACUAGGGGACUUGAAAGAGCCAUUUCACCGAGGCCACGCGGAGUACGAUCGAGUGUCAGUGAACAAUGCUAGGGAGAGCUGCCAUAUUUGAAGAGCCUAAUGUGUAAAUUAAUUUUAGUAGUGCUAUCCCCAUGAUUUUAAUAGCUUUAGGGAGAAUGACAGCUCCCCUCCAUCCCUACACUCAUCCCACCCUAACAUCAUAUCCAUCAUACAACCUGCCCCUCAACCCUACAUAUUCCUCACAAC
>cluster939.fasta:2
ACCUUCCCCAGGUAACAAACCAACCAACUUUUCGAUCUUGUAGAUCUGGUCUAAACGAACAAACUAAAAUGUCUGAUAAUGGACCCAAAAUCAGCGAAUGCACCCCGCAUUACGCUUGGUGGACCUCAGAUUCAACUGGCAGUAACCAGAAUGGAGAACGCAGUGGGCGCGAUCAAAACAACGUCGGCCCAAGGUUUACCCAAUAAUACUGCGUUUGGUUUCCGCUUUCUCACUUAUUUGGCAAGGAAGACCUUAAUUCCCUCGAGGACAAGGCGUUCCAAUUAACACCAAUAGCAGUCCAGAUGACAACCAAAUUGGCUCUACCGAAGAGCUACCAGACGAAUUCGUGGUGGUGACGGUAAAAUGAAAGAUCUCAGUCCAAGAUGGUAUUUCUACUACCUGCUCUGGGAACUGGGCCAGAGGCUGGACUUCCCUAUGGUGCUAACAAAGACGGCAUCUAGGGUUGCAACAUUGAGGGAGCCUUGAAUACACCAAAAGAUCACUGGCACCUCGCAAUCCUGCUAACAAUGCUGCAAUCGUGUUACAACUUCCUCAAGGAACAUUGCCAAAAGGCUUUACGCAGAAGGAGCAGAGGCGGCAGUCAAUGCCUCUUCUCUGCUUCCACACGUAGUCGCAACAGUUUUAAGAAAUCAACUCCAGGCAGCAGUAGGGGAACAUUUCUCCUGCUGGAAUUGGCAAGGCGGUGAUGCGCUGCUCUUGCUUUGCUGCUUGACAGAUUGAACCAGCUUGAGAGCAAAAUGUCUGUAUGGGCCAACAACAACAAGGCCAAACUGUCACUAAGAAAUUGUCGGCUGACUUCUGCAGAAGCUGCAAAAACGUACUGCCACUAAGCAAUGUAACACAAGCUUCGAAGACGUGGUCCAGA
>cluster938.fasta:2
AGCGGCGGCGGCGGCGGCGGCGGCGGCGGCUAGGGCGGCGGGGAAUAAAGGGGCCGCCGCGGGGUGAUGCGGUGACCGCUGCGGCAGGCCACCAGGAGCUGAGUGGGCCCCGGCCCUCAGCCCGUGCCGCCAGACCCGCUCUCCUUCUCAUCAUUUCAACUCUCCAUCUUCUUCCGGCCGACCGCGAUCGCCAAGGCGGCCUCAGGCUCCAGCCCCUCCCCGUCCACCCCGCCCCGUCCCCGCCCGGGGGCCGCCGCCACCCGCCUCCCACCAUGGCUUCUGAAGAGAAUCCACAAGGAAUUGAAUGAUCUGGCACGGGACCCUCCAGCACAGUGUUCAGCAGGGUCCUGUUGGAGAUGAUAUGUUCCAUUGGCAAGCUACAAAUAAUGGGGCCAAAUGACAGUCCCUAUCAGGGUGGAGUAUUUUUUUUUCUUGACAAUUCAUCUUUCCCAACAGAUUACCCCUUAUCACCUAAGGUUAGCAUUUACGACAAGAAUUUAUCAUCCAAAUAUUAACAGUAAUGGCAGCAUUUGUCUUGAUAUUCUACGAUAUUACAGUGGUCUCAGCACUAUUAACUAUUUCAAAAGUACUCUUAUCCAUCUGUUCUUUGUUGUGUGAUCCCAAUCCAGAUGAUCCUUUAGUGCCUGAGAUUGCUCGGAUCUACAAAACAGAUAGAGAAAAGUACAACAGAAUAGCUUCGGGAAUGGACUCAGAAGUAUGCGAUGUAAUUAAAGAAAUUAUUGGAUAACCUCUACAAAUAAAGAUAGGGAACCUGAAAGAGAAAGUCCUUUGAUUUCCAUUUGGACUGCUUCUAUGAGCCCACGCCUCAUCUUCCCCUGUGCACAUGUUUACCAGCUGAUACAGCAGUGCUGCGUGUUGUACAUACUUGGAACAACAAACUAGAAAUACUGUACUUCUGUACCAACAUUGCCUCCUCUAGCAGAGAAGUGUGUGUGUGACAAGCCAGUUCUACAGGCAUUACCUAGGUGUGAGACUAAAAGCUCUUACUGACUUAAAUUUUGGAUAACAGCAAGGUGUGAGGGGGGUGGUAGGUAUGGUGUGAGCUUGGAUGGAAAAGAAAAGGCUCUACCUGUAGGAGAUUAUUUUUAAGUGGAAUCCAUUUAAACUCAAAAACAGUCUAUGAAAAAGCAAGGUGAAGAACAUGAAGCUGUGUCUGUAUUCAUUUUUAUCGAAGAGCUUUACGUCUUAGGUGAAAGUUAUGACCAACCAGAUUAAACUCUACCCUACAUCCUGCAUUUUAAGGUCUAAGUCUUUAACUGGUCAACAUUUAAAUGGAUUGGAGCUAUUAGUAUAUCAUAAGUGCAGAUGGGCUCUGUUCCCAACUCUUUACAUUUCCCUACCCUUCAACCUUGGCCUUUUCAUCCCUUCUUUCUCUCUUCCAUAUUCUUUGGUUUGUAUGUGGUUUCCAGUUAAUACAUAGCUAAUAGCUCAUAUUCUUAUGUUUUAACCGCUUAGGUCUAUUUGGAUGUAAGGUGAAAAAUUCAUCAUUGAUGGAAAUAUUUGUGUAUAUCUUAAAGACCCAGUUGCUCCUUUGGAGCUUGUACGUUCAAGAAUGAAUGAUUAAUCUGUGUAAUAAACUGAUUACUUUACUACAGUCAUUACAUAUAAUUUGUGUGAAUAGGCUUUUGAUUUUAAGAAGUUUGUCUAGCUGAGAUUCUAGUGGUGGAUUUCACCCCACUUUUGAAAUUGUUCAUUUAUACUGGUUGCAUUCAAGAUCAUGAAACAAUUCCAGUUACAACAGUAAAAAGGAUAUCUUAAGAGUGAUUUGUUGAACAAAAAAUAGAGGCAUAAGCUUAAGAGCAUUUCCAUGAAACUUAACACAUGCAGCAUUCCAGGAACCUGACUGUUAAAUUCAAUAAGAAAUUUACUUUAUUAAUGAAACUAAGCUGCAUUCAUCAAAACCUUGUGACAUUCCCUUGGUACACAGGACAUAAAACACAGAGGCAUUGCUAUUUGGUAAGUUAAGCCUCUGUGAUUGUAAUCAACUGAGAGCAACAUUGACCAAACCUGGGAAACAAGAGCACAAUCUUGUUUGGAGAGUCUACAUAAUUACUUUGCACUAACAUUUGCAGGAUGUUCAUCCAAAUCUAAAUUGUACUGUAUGUGGCUUCUUUGAAGUCUUCCCUUGACUCUAGUAAAAUAUAGCUUGAAACUUGUAAAAGACUGUGUUCUGCCAGAAACAUCAUUUCAUGUGAACUAGGCAAGUUAUUCUUUUUCCCCUUCUUUCCUGAUUGUAAACUAGGUCAACCUGAAAGCCAUGGCUGAUGCCUUCUAGCCAUCAGGUUUUCAAAUGCAUCUUUUACACUCUUGUCUACAAAAUUAAGGAAUAAAUGUCCACUGCUUUUGGUUUUAUACCCUUCCUCAUCCCUCAUAUAUAUAACACCUCUAUUAUUAUCUUAUAUUAUAUCCACUAUCACAAUCUUAAU
>cluster937.fasta:2
UGGGCACUGGGGCGUGAGAUGGCGGCGGCAGCGGUGAGCAGCGCCAAGCGGAGCCUAUGAGGAGAGCUGAAGCAGCGUCUGCGGGCGAUGAGCGUCGAGGAGAGGCUACGUCAGUCCCGCGUACUUGACCCAGAAGGUGAUUGCCCCACAGUGAGUAUCAAAAGUCCAAAAGAAUUUCCAUUUUCUGAGCAUGCAAGAUGAAAUUGAGACAGAAGAGAUUAUCAAGGCUACAUUCUCCAACGAGGCAAGUCUGUUCAUCCCUCGGUAUCACAUGUUCCAGAGCAAUCAUGGAUAUGGUGAGACUAGAAUCCACCAGAGGAAAUUUCUUUUACUUCCCAAAACAUCCAGGAAUAUCCCUCAGCCUGGUGAGGGUGAUGUUCGGGAGGAGGCCUUGUCCACAGGGACUUGAUCUCAUCUCAUGCCAGGCCUUGGGUUUGACAAACAUGGCAUCGACUGGGAGGGGCAAGGGCUACUAUGAUACCUACUUGAAGCGCUGUCUGCAGCAUCAGGAAGUGAAGCCCUACACCCUAGCGCUGGCUUUCUUUUACACUCUACUUCAGAACAGAUUUGCCUCCAGGUCCCAGUGAAUGAAAACGACUCGAAGGUAGAUGAAGUCCUUACGAAGCUCAUCAGCAUCUUAAAUCUGGAUUACUACAGCCGAAUAAUCAGUGUUUCAUAUGAGUAAAGCAAAGUAUGUGUAUUUUUCCCAUGUCAAAAAUUAGUUGAAAUUGUACAACUAAUUUGUGAAUACAGACUGCAUUUUAAAAUUGUAAUUAUAAAUACCUUAUAUAAACUAUCUUUAAAAACAAAAAAAAU
>cluster936.fasta:2
AUACCUUCCCAGGUAACAAACCAACCAACUUCGAUUUCUUGAGCAGAUCAAAUACCUUGUCUUGGAACUUUAAUUUUAGCCAUGAAGAUUCCAACGGUACUAUUACCGUUGAAGAGCUUAAAAAGCUCUGAACAAUGGAACCUAGUAAUAGGUUUCCUAUCCUUACAUGGAUUUGUCUUACAAUUUGCCUAUGCCAACAGGAAUAGGUUUUGUAUAUAAUUAAGUUAAUUUUCCUCUGGCUGUUAUGGCCAGUAACUUUAGCUUGUUUGUGCUUGCUGCUGUUUCAGAAUAAAUUGGAUCACCGGUGGAAUUGCUAUCGCAAUGGCUUGUCUGUUAGGCUUGAUGUGGCUCAGCUACUCUUCAUUGCUUCUUACAGACUGUUUGCGCGUACGCGUUCCAUGUGGUCAUUCAAUCCAGAAACUAACAUUCUCAACGUGCCACUCCAUGGCCAUAUUUUGACCAGACCGCUUCUAGAAAGUGAACUCGUAUUAAUCGGAGCAUGUGAUCCACGUUUGGACAUCUUCGUAUUGCUGGACACCAACGAAGGACGCUGUGACAUCAAGGACCUGCCUAAAGAAUCACUGUUGCUUACAUCACGAACGCUUCUUCACUACAAAUUGGGAGCUCGCAGCGUGUAGCAGGUGACUCAGGUUCUUAGGUUUGCUGCAUACAGUCGCUCUAGGAUUGGCAACUAUAAAUUAAACCACAGACAUCUCCAGUAGCAGUGACAAUAUUGCUUUGCUUGUACAGUAAGUGACAUAGAUGUUUCAUCCUCGGCUGACUCAGGUUACUAUAGCAGAGAUUACUAAUUAUUAUGAGACUUUUAAAGUUUCCAUUUGGAAAACUUGAUACAUCAUAAACCAUAAUUAAAAAUUUAUCUAAGUCACUAACUGAGAAUAAAUAUUUCUCAAUUAGAUGAAGAGCAACCAAUGGAGAUUGAUUAAACGAACAUGAAAAUUAUUCUUCUUGGCACUGAUAACAUCGCUACUUGUGAGCUUAUCACUACCAAGAGUGUGUUAGAGGUACAACAGUACUCUUUAAGAUCUGCUCUCUGACUACGAGGGCAAUCACCAUUCAUCCUCUAGUGGUACAAAUUUGCACUGACUUGCUUUAGCACAAUUUGCUUUGCUUGUCCUGACGGCGUAAAACACGUCUAUUCAGUACGUGCCAGAUCAGUUUCACCUAAACUGUUUUAUCAGACAAGAAGUUCAAGAACUUUUUACUCUCCAAUUUUCAUUGUUGCGGCAAUAGUGUUUAUAACACUUUGUCACACUCAAAAGAAAGACAGAAUGUGAUUGAACUCACUAAUUGACUUCUAUUUGUGCUUUUAGCCUUUGCUAUUCCUUGUUUAAUACUGCUUAUAUUUUCGGUUCACUUGAACUGCAAGAUCAAUGAAACUUGUACGCCUAAACGAACAUGAAUUUCUUGUUUUCUAGGAAUAUCUUACAACUGUAGCUGCAUUUUUCACCAAGAAUGUAGUUUGAGUAUGUACUCAACAUCAACCAUUCAGUUGACGACCUCGUGUCCUAUCAUCACUAUUCUAAAAUGGACAUUAGAGUAGGAGCUAGAAAAAUCAGCACCUUUAAUUGAAUUGUGCGUGGAUGAGGCGGUUCCUACUAAAUCACCUCAGUACAUCGAUAUCGGUAAUUAUACAGUUUCCUGUUUACAAUUAAUUGCCAGGAACCUAAAUUGGGUAGUCUUGUAGUGCGUUGUUCGUUCUAUGAAGACUUUUUAGAGUAUCAUGUACGUUCGUGUUGUCUUAGAUUUCAUCUAAACGAACAAACUAAAAUGUCUGAUAAUGGACCCCAAAUCAGCGAAAUGCACCCGCAUUACGUUUGGUGGACCCUCAGAUUCAUUGGCAGUAACCAGAAUAGAACGCAGUGGGGCGCGAUCAAAACAACGUCGGCCCCAAGGUUUACCCAAUAAUACUGCGCUUGGGUUUACCGCUCUCACUCAUCGGCAAGGAAGACCUUAAAUUCCCUCGAGGACAAGGCGUUCCAAUUAACACCAAUAAUAGUCCAGAUGACCAAAUUGGCUCUCCAUGCCACCAGACGAAUUCGGUGGUGAUGGUAAAUGAAAGAUCUCAGUCCAAGAUGGUAUUCUACUACCUAGGAACUGGGCAGAAGCUGGACCUAUGGUGCUAACAAAGACGGCAUCAACCGGGUUGCAACUGAGGAGCCAUCUGAAUACACCAAAAGAUCACUGGCACCCGCAAUCCUUGCUAUUAACAAUGCUGCAAUCGUGCUAUUCCUCUGGAACAACAUUUGCCAAAAGGCUUUCAGAAGGAGCAGAGGCGGCAGUCAAGCCUCUCGUUCCACUUCAGUCGCAGUUUAAGAAAUUUCAACUCCAGGCAGCAGUAGGGGAACUUUCUCCUGCUAGAAUGGCUGGCAAUGGCGGUGAUGCUGCUUUCUUGCUUUGCUGCUGCUUGACAGAUUGAACCAGCUUGAGAGCAAAAUGUACUGGUAAGGCUCACAACAAGGCCAAACUGUCUUAAGAAAUUGCUGCUGAAGGCUUCUAAGAAGCAUCGGCAAAAACGUACUGCCACUAAAGCAUACAAUGUAACACAAGCUUUCGCAGACGUGGUCCAGAACAAACCCAAGGAAAUUUUUGGGACCAGGAACUAAUCAGACAAGGAACUGAUUACAAACUGGCCGCAAAUUGCACAAUUUGCCCCAGCGUCUUCAGCGUUCUUCGGAAUGUCGCGCAUUGGCAUGGAAGUCACACUCGGGAACGUGGUUGACCUACACAGGUGCCAUCAAAUUGGAUGACAAAGAUCCAAAUUUUAAAGAUCAAGUCAUUUCUGCUGAAUGGCAUUGACGCAUACAAAAACAUUCCCACCAACAGAGCCUAAAAAAGGACAAAAAGAAGAAGGCUGAUGAAACAAGCCUUACCAAGAGACAGAAGAAACAGCAAACUGUGACUCUUCCUGCUGCAGAUUUGGAUGAUUUCCAAACAAUUGCAACAAUCCAUGAGCAGUGCUGACAACUCAGGCCUAAAACAUGCAGACAUAAGGCAGAUGGGCUAUAAACGUUUCGCUUUCCGUUUACGAUAUAGUCUACUUUGUGCAGAAUGAAUUCUCGUAACAUAGCACAAGUAGAUGUGGUUAACUUUAAUCUCAGCAAUUUUAAUCAGUGUGUAACAUUAGGGAAGGACUUGAAAGAGCCACCACUCACCGAGGCCACGCCGGAGUACGAUCGAGUGAUGUGAACAAUAGGGAGAGCCUAUGGAAGAGCCCUAAUGUGUAAAAUUAAUUUUAGUAGUGCUAUCCCCAUGUGAUUUUUAAUAGCUUUCUAGGAGAAUGACAAAAAUCCCCUCUACCAACCAAUUUCCCUCAUAUCCAACAUAAGUCAUCCCUCCCACCCAUCCUCCCAA
>cluster935.fasta:2
ACUGUUUAAAGAAUUGCUGCUGAGGCUUCUAAGAAGCCAUGGCAAAAACGUCGCCACUAAAGCAUCUAUGUAUCACAAGCUUUCGGCAGACGUGGUCCAGAACAAACCCAAGGAAAUUAAGGGACCAGGAACUAAUCAGACAAGGAACUGACAAACAUUGGCCGCAAAUUGCACUGUUUGCCCCCAGCGCUUCAGCGUUCACGGAAUGCUGCGCAUUGGCUAGAAGUCACACAUGAACGUGGUUGACCUACACAGGUGCCAUCAAAUUGGAUGACAAAGAUCCAAAUUUCAAAGAUCUGGUCAUUUGCUGAAUAAGCAUAUUGACGCAUACAAACAUUCCCACCAACAGAGCCUAAAAGGACAAAAAGAAGUAGGCUGACGAAACUACAAGCCUUUUUUGCAGAAAGAGUCGGAAGAAACAGCAAACUGUGACUUUCACCUGCUGCAGAGAUUUGGAUGAUCUUCUCCAAACAAUCGUAUAAAUCCAUGAGCAGUGCUGACUCAACUAGGCCUAAACUCAUGCAGACAUUAUAAGGCAGAUGGGCUAUAUAAACGUUUUGCUUCUCCGUUUACGAUUGUCUACUUGUGCAGAAUGAAUUCUCGUAACUACAUAGCACAAGUAGAUGUAGUUAACUUUAAUCACAACAGCAAUUUCUUAAUCAGUGUGUAACAUUAGGAGGACUUGAAAAGAGCCACACAUUUCACCGAGGCCACGCGAGUACGAUCGAGUGUACAGUGAACAAUGCUAGGGAGCUGCCUAUAUGGAAGAGCCCUAAUGUGUAAAAUUAAUUUUAGUAGUGCUAUCCCAUGUGAUUUUAAUAGCUUUAGGAGAAUGACAAAAAAU
>cluster934.fasta:2
AUACCUUCCCCAGGUAACAAACCAUACCAUUCGAUUUCUUGUAGAUUUGUUUUCUCUAAAACGAACAAACUAAAAUGUCUGAUAAUGGACCCAAAAUCAGCGAAAUGCACCCGCAACAUACGUUUGGUGGACCUCAGAUUCAACUGGCAGUAACCAGAAUAGAGAACGCAGUGGGCGCGAUCAAACAUGCCCCAAGGUUUACCCAAUAAUACUGCGUCUGGUUCACCGCUCACACUCAACAUGGCAAGGAAGACCUUAAUUCCCUACCGAAGACAAGGCGUUCCAAUUAACACCAAUAGCAGUCCCAGAUGACCAAAUUGGCAUACCGAAGAGCUCAGACGAAUCGUGGUGGUGACGGUAAAAUGAAAGAUCUCCAGUCCAAGAUGGUAUUUCUACUACCAAGGAACUGGGCCAGAAGCUGGACUUCCCUAUGGUGCUAACAAAGACGGCAUCAACCGGGUUGCAACUGAGGGAGCCUUGAAUACACCAAAAGAUCUUGGCACCACCAGCCUUGCAUUGUGCUGCAAUCGUGCUACAACUUCCUCAAGGAACAACUAUUGCCAAAGGGCUAUCAGAAAGGGAAAGAGGCGGUCAAGCCUUUCUCGUUCCUCAUCACGUUGGUCGCAACAGUUUAAGAAAUUUUCAACGAAGGCAGCAGUAGGAACUUCUCCUGCUAGAAUGGCUGGCAAUGGCGGUGAUGCUGCUCUUGCUUUGCUGCUGCUUGACAGAUUGAACCAGCUUGAGAGCAAAAUGUCUUGGACUAAGGCCAACAACAACGAGGCAAACUGUCACUAAGAAUCUGCUGCUGGAGGCUUUAAGAAGCCUGGCAAAACGUACUGCCACUAAAGCAUUUCAUGUAUCGGGUCAUAGACGUGGUCCAGAACAAACCCUGGGAAAUUUUGGGGACCAGGAACUAAUCAGACAAGGAAAAGUACAAACAUUGGCCGCAAAUAUUGCACAAUUUGCCCCUUGGUGCUUCAAUCUUCGGAAUGUCGCGCAUUGGCAUGGAAGGUCUCUCGGGAACGUGGUUGACCUACACAGGUGCCAUCAAAUUGAUGACAAAGACUCCAAAUUAAAGAUCAACAAGUCAUUUGCUGAAUGACAUUUGAUGUGUUACAAAACAUUCCCACCACAGAGCCUAAAAAGGACAAAAGAAGAAGGCUGAUGAAACAUAAGCCACCAAGAGACAGAAGAAACAGCAAACUGUGACUCUUUUCCUGCUGCAGAUUUGGAUGAUUUCCAAACAAUUGCAACAAUACCGAGCAGUGCUGACUCAACUCAGGCCUAAACAUGCAGACAACACGAGAAAGAUGGGCUAUAUCAAACGUUUCGCUUUCCGUUUACGAUAUGGUACAUUCUUUGUGCAGAAUGAAUCACCCAUUUUUUUGAUACAGUAGAUGUGGUUAACUUUAAUCCACAUAGCAAUCUUAAAUAGUGUAACCGAGGAGGACUGAAAAAGAGCCACCACAUUUCUCGAGGCCACGCGGAGUACGAUGGUGUACAGUGAACAAUGCUCGAGAGAGCUGCCUAUGGAAGAGCCCUAAUGUGUAAAAUUAAUUUAGUAGUGCUAUCCCACGAUUUUAAUAGCUCUAGGAGAAUGACAGC
>cluster933.fasta:2
GGCGGGAGGAGUGGCGGCGGCGGCCAGGCAGCCCAGUUUUUCGCAGAAGGCUUUCGGCGCGCCGCGGCCCGCAGGCACCCGGCACGCGCCUCCUCCCCCAUCGCCGCCAGGAUGCCCAAGAGGAAGGUCAGCUCCGCCGAAGGGGCCGCCAAGGAAAGAGCCCGCAAGAGGAGAUGGCGCGGUUGUCAGCUAAACCUCGCCAAAGUGGAAGCAAGCCGAAAAAGGCAGCAGCGAAGGAUAAAUUUCAGACAAAAAAGUGCAAACAAAAGGAAGAGGGAGCAAAGGAAAACAGGCCGAAGUGGCUAACCAAGAAACUAAAGAAGAUUUACCUGCAGAAAACGGGAAACGAAAACUGAGAGUUCCAGCCUCUGAUGAAGCAGGAGAGAAAGAAGCCAAGUCUGAUUAAUACCAUAUACCGUUUACCAGUGGUCCCUGCUCUCCCUUCUUGUACAAUCCAGAGGGAAUAUUUUUAUCAACUAUUUUGUAAAUGCAAGUCUUUUAGUAGCACUAGAAACUAUUUAAGAAGGAAUCCCACCUCAUCCCAUUUUUUUAAGUGUAAUGUUUUUUUUAAGAGGUGAAAUCAUUUGCUGGUUGUUCAUUUUUUUGGUACACUCAGAAAAUAGUGUGGGAUUGAAUUACGGGAAGGCUGACUGUUUAGGUGCCAGCUUAACAUUCCAUAGAUGGGGUUAGUUUUUAUAUCCUAUAAUACAGAGCAUAUUAAAUGGCAAUGGAGUCAGUCCCGCAUUUAAUGUCUUGAACAUUUUAUUUCUACUUCUAUUCUGUUUUAGUAGAAUCGUUCCUAAAGAAAACCCCUUGAUUCUGGCGCUCCCUGUCAGAAUCGCGCGGCGUGCACUUUGUAUAUCUUCGGUCAUCUGUAAAGUCCUGUUUUCCUUAAUAACUCUCUGUUACUGUGCUUGUGAAAAGAUUACAGAUUUGAAUAUGUAGUGUACAUGCUAUUCAGUGAACAUUAGUGGGCCAUAUGUCGUUGAUUUAUGUGAAGAUAUUGGUACUUGAUAGCCUUCUUAAGGAAAAAUUUGCUCCAAAAUUUCUAAGCUGAAUGGUACUGGAAUAACUUUUAAAAGAAUUACAAUACCUUGGCUUUUAAGAAUUUAUACAUAUGUUAAGAAUUGUGUACAAAUUGAAUCUGUUUGUCACUGAUCCUCAACCAAUAAAAUCUCUGUUAUGAAAAAAACAAGC
>cluster932.fasta:2
AUACCUUCCCAGGUAACAAACACUAUUCCAACUUUCGAUUUCUUGAAGAUCUGCUCUAAACGACUAAAUAUUAUUAUAAAGUUUCAUGUUUGGAACUUUAAUUUUUAGCCAUAGGCAGAUUCCAACGGUACUAUACGCUGAAGAGCUUAAAAAGCUCCUUGAACAAUGGAACCUAGUAAUAGGUUUCCUAUUCCUUACAUGGAUUUGUCUUCUACAAUAUCUGCCUAUGCCAUAGGAAUAGGUUUUUGUAUAUAAUUAAGUUAAUUUCCUCUGGCUGUUAUGGCCAGUAACUUUAGCUUGUUUUGUGCUUGCUGCUGUUCAAGAAUAAAUUGGAUCACCGGUGGAAUUGCUAUCGCAAUGGUUUGUCACUGUAGGCUUGAUGUGGCUCAGCUACUUCUUCAUUGCUUCUUUCAGACUGUUUGCGCGACGCGUUCCAUGUGGUCAUUCAAUCCAGAAACUAACAUUCUCAACGUGCUCCAACCAUGGCACUAUUUGACCAGACCGCUUCAAAGAAGGUGAACUCGUAAUCGGAGCUGUGAUCCUUCGUGGACAUUCGUAUUGCUGGACACCAUCUAGGACGCUGUGACAUCAAGGACCUGCCUAAAGAAAUCACUGUUGUUACACGAACGCUCUUAUUACAAAUUGGGAAUUUCGCAGCGUGUAGCAGGUGACUCAGGUUUUGCUGCAUACAGUCGCUACAGGAUUGGCAACUAUAAAUUAAACACAGACCAUCCAGUAUAGUGACAAUAUUGCUUUGCUUGUACAGUAAGUGACAUAGAUGUUUCAUCAUUUAUGGACUUUCAGGUUACUAUAAAAUAGAGAUUAUUACUAAUUAUUAUGAGGACUUUUUAAAGUUCCAUUUGGAAUCUUGAUUACAUCAUAAACCUCAUAAUUAAAAAUUUAUCUUAAGUCUAACUGAGAAUAAAUAUUCAAUUAGAUGAAGAGCAACUAAUGGAGAUUGAUUAAACGAACAUGAAAAUUAUUCUUUCUUGGCACUGAUAACACUCUGUACUUGUGAGCUUUAUCACUACCAGAGUGUGUUAGAGGUACAACAGUACUAAAAGAACCUUGCUUCUGGAACAUACGAGGGCAAUUCACCAUUUCAUCCUCUAGCUGAUAACAAAUUUGCACUGACUUGCUUUAGCACUCAAUUUGCUUUGCUUGUCCUGACGGCGUAAAACACGUCUAUCAGUUACGUGCCAGAUCAGUCUCACCUAAACUGUUCUUCAUCAGACAAGAAGUUCAAGAACUUUACUCCAAUUUUUAUUGUUGCGGCAAUAGUGUUUAUUAACACUUUGCUCACACUCAUAGAAAGACAGAAUGAUUGAACUUUCAUUAAUUGACUUCUAUUUGUGCUUUUAGCCUUUUUGCUAUAUUCCUUGUUUUAAUUAUGCUUAUUAUCUUUUGUUCACUUGAACUGCAAGAUCAUAAUGAAAACUUGUUCACGCCUAAACGAACAUGAAAUUUCUUGUUUUAGGAAUCAUCACAACUGUAGCUGCAUUUUUCCAAGAAUGUAGUUUACAGCUGGUAUGUACUCAACAUCAACCAUAUGUAGUUGACGAUUCCGGUCCUAUCACUUCUACAUUCUAAAUGGUAUCAGAGAAGAGCUAGAAAAUCAGCACCUUUAAUUGAAUUGUGCGUGGAUGAGGCUGGUUCUAAAUCACCCAUUUACAAGUACAUCGAUAUCGGUAAUUAUACAGUUCACCGUCUCACAAUUAAUUGCCAGGAACCUAAAUUGGGUAGUCUUGUAGUGCGUUGUUCGUUCUAUGAAGACUCUUAGAGUAUCAUGACGUUCGUGUUGUUCAAGAUUCAUCUAAACGAACAAACUAAAAUCUGUCUUGAUAAUGGACCCCAAAAUCAGCGAAAUGCACCCCGCAUUACGUUUGGUGGACCCUAGAUUCAACUGGCAGUAACCAGAAUAGAGAACGCAGUGGGCGAUCAAAACAACGUCGGCCCCAAGGUUUACCCAAUAAUACUGCGUCGGUUCACCGCUCAUCAUUGGCAAGGAAGACCUUAAAUUCCCUCGAGGACAAGGCGUUCCAAUUAACACCAAUAGCAGUCCAGAUGACCAAAUUGGCUACUACCGAAGAGCUACCAGACGAAUUCGUGGUGACGGUAAAAUGAAAGAUUCAGUCCAAGAUGGUAUUCUACUACCUAGGAACUGGGCCAGAAGCUGGACUUCCCUAUGGUGCUAACAAGAUGGCAUCAUUGAUGGUGUUGCAACUGAGGAGCCUUGAAUACACCAAAAAGAUCAUUGGCACCCGCAAUCCUGUUAACAAUGCUGCAAUCGUGCUACAACUUCCAAGGAACAACUAUAGCCAAAGGCUUUCAUAACGCAGAAGGGAGCAGAGGCGGCAGUCAAGCCUCUCUCGUUCCAUCGUAGUCGCAACAGUUUAAGAAUUUUCAACUCCAGGCAGCAGUAGGAACUUCUCCUGCUAGAAUUGGCAUGGCGGUGAUGCUGCUCUUGUUCUGCUGCUUGACAGAUUGAACCGGUUUGAGAGCAAAAUGUACUGGUAAAGGCCAACAACAACAAGGCCAAACUGUCUUAAAGAAUUGCUGCUGAGGCUUCUAAGAAGCCUCGGCAAAAACGUACUGCCACUAAAGCAUCGCGUAACACAAGCUCUCAGCAGACGUGGUCCAGAACAAACCAAGGAAAUUUUGGGGACCAGGAACUAAUCAGACAAGGAACUGAUUACAAACAUUGGCCGCAAAUUGCACUGUUUAUCCCAGCGCUUCAGCGUUUCGGAAUGUCGCGCAUUGGCAUGGAAGUCACACCUCAGGAACGUGGUAGCACACAGGUGCCAUCAAAUUGGAUGACAAGGAGAUCCAAAUUUCAAAGAUCAAGUCAUUUUGAAUAAGCAUAUUGACGCAUACAAAAACAUUCCCACCAUAGAGCCUAAAAGGACAAAAGAAGAAGGCUGAUGAAACUCAAGCCUUAUGCAGAGACAGAAGAAACAGCAAACUGUGACUCUUCUUCCUGCUGCAGAUUUGGAUGAUUUCCAAACAAUUGCAACAAUCCAUGAGCAGUGCUGACUCAACUCAGGCCUAAAACUUCAUACAGACAACAACAAGGCAGAUGGGCUAUAUAAACGUUUUCGCUUCCGUUUACGAUAUAGUCUACUCUUGUGCAGAAUGAAAUCACCGUAACAUAGCACAAGAGUAGAUGUAGUUAACUUUAAUCUCACAUCAGCAAUUCUUUAAUCAGUAUGUUAACAUUUAGGGAGGACUUGAAAGAGCCACCUUACAUUUUCACCGAGGCCACAGGAGUACGAUCGAGUGUACAGUGAACAAUGCAUAGGAGAGCUGCCUAUAUGGAAGAGCCCUAAUGUGUAAAAUUAAUUUUAGUAAGUGCUAUCCCCAUGUGAUUUUAAUAGCUUCUUAGGGAGAAUGACAAAAAU
>cluster931.fasta:2
AUAGAACGCAGUGGGGCGCGAUCAAACAACGUCGGCCCAAGGUUUACCCAAUAAUACUGCGUCUUUGGUUCACCGCUCACACUUUCAACAUGGCAAGGAAGACCUUAAUUCCCUCGAGGACAAGGCGUUCCAAUUAACACCAAUAGCAGUCCAGAUGACCAAAUUGGCUACCGAAGAGCUACCAGACGAAUCGUGGUGGUGACGGUAAAAUGAAAGAUUCAGUCCAAGAUGGUAUUUCUACUACCUAGGAACUGGGCCAGAAGCUGGACCCUAUGGUGCUAACAAAGACGGCAUCAUAUGGGUUGCAACUGAGGGAGCCUUGAAUACACCAAAAGAUCACAUUGGCACCCGCAAUCCUGCUAACAAUGCUGCAAUCGCUACAACUUCCAAGGAACAACUAUUGCCAAAAGGCUUUUAUGCAGAAGGGAGCAGAGGCGGCAGUCAAGCCUCUCGUUCCUCAUCACGUAGUCGCAACAGUUUAAGAAAUUCAACUCCAGGCAGCAGUGGGGGGGAUUCUCCUGCUAGAAUGGCUGGCAAUGGCGGUGAUGCUGCUCUUGUUCUGCUGCUGCUUGACAGAUUGAACCAGCUUGAGAGCAAAAUGUCUGGUAAAGGCCAACAACAACAAGGCCAAACUGUCACUAAGAAUCUGCUGCUGAGGCUUUAAGAAGCUGGCAAAAACGUACUGCCACUAAGCAUACAAUGUAACACAAGCUUUCGGCAGACGUGGUCCAGAACAAACCCAAGGAAAUUUUGGGGACCAGGAACUAAUCAGACAAGGAACUGAUUACAAACAUUGGCCGCAAAUUGCACAAUUUGCCCCAGCGCUUCAGCGUUUUCGGAAUGUCGCGCAUUGGCUAGAAGUCACUCGGGAACGUGGUUGACCCUACACAGGUGCCACAAAUUGGAUGACAAAGAUCCAAAUUUCAAAGAUCGGUACUUUGCUGAUAGCAUAUUGACGCAUACAAAAACCCACCAACAGAGCCUAAAAGGACAGCAGAAGAAGGCUGAUGAAACUCAAGCCUUACCAAGAGACAGAAGAAACAGCAAACUGUGACUCUUUUCCUGCUGCAGAUUUGGAUGAUUUCCAAACAAUUGCAACAAAUACCGAGCAGUGCUGACUCAACUCAGGCCUAAACUCAUGCAGACACAAGGCAGAUGGGCUAUAUAAACGUUUCGCUUCUCCGCUUACGAUAUAUAGUCUACACUGUGCAGAAUGAAUUCUCGUAACUACAUAGCACAAGUAGAUGUAGUUAACUUCUAAUACAUAGCAAUCUUUGCUAGUGUGUAACAUUAGGGAGGACUUGAAAGAGCCACCACAUUUCACCGAGGCCACGCGGAGAGUAUGUCGAGUGUACAGUGAACAAUGCUCAGGAGAGCUGCCUAUAUGGAAGAGCCCUAAUGUGUAAAAUUAAUUUAGUAGUGCUAUCCCCAUGUGAUUUUAAUAGCUUCUUAGGAGAAUGACAAAAACAAAAAAAAAAC
>cluster930.fasta:2
AUAUACCUUCCCAGGUAACAAACCAACUACCAACUUUCGAUCUCUCUUGUAGAUCUGUUCUAAAACGAACAAACUAAAAUGUCUUGAUAAUGGACCCCAAAAUCAGCGAAAUGCACCCGCAUUACGUUUGGUGGACCUCAGAUUCAACUGGCAGUAACCAGAAUGGAGAACGCAGUGGGCGCGAUCAAACAACGUCGGCCCCAAGGUUUACCCAAUAAUCACUGCGUUUGGUUCACCGCUCACUCAACAUGGCAAGGAAGACCUUAAAUACACCCUCGAGGACAAGGCGUUCCAAUUAACACCAAUAGCAGUCCAGAUGACCAAAUUGGCUACCGAAGAGCUACCAGACGAAUCGUGGUGGUGACGGUAAAAUGAAAGAUUUCAGUCCAAGAUGGUAUUUCUACUACCUAGGAACUGGGCCAGAAGCUGGACUUCCCUAUGGUGCUAACAAAGACGGCAUCAUUAUGGGGUUGCAACUGAGGGAGCCUUGAAAUACACCAAAAGAUCUUGGCACCCGCAAUCCUUGCUAACAAUGCUGCAAUCGUGCUACAACUUCCAAGGAACAACUAUAAGCCAAAAGGCUUUUAUGCAGAAGGGAGCAGAGGCGGCAGUCAAGCCUCUUCUCGUUCCACACGUAGUCGCAACAGUUUAAGAAAUUUCAUCCAGGCAGCAGUAGGGGAACUUCUCCUGCUAGAAUGGGCAUUGGCAAUGGCGGUGAUGCUGCUCUUGCUUUGCUGCUGCUUGACAGAUUGAACCAGCUUGAGAGCAAAUGUCUGGUAAAGGCCAACAACAACAAGGCCAAACUGUCACUAAGAAUUGCUGCUGAGGCUUCUAAGAAGCCUGGCAAAACGUACUGCCACUAAGCAUCACAAUGUAACAAGCUUUCGGCAGACGUGGUCCAGAACAAACCCAAGGAAAUUUUGGGGACCAGGAACUAAUCAGACAAGGAACUGAUUACAAACAUUGAAGCCGCAAAUUGCACAAUUUGCCCCAGCGCUUCAGCGUUUCUUCGGAAUGUCGCGCUGGCAUUGGAAGUCACACCUUCGGGAACGUGGUUGACCUACACAGGUGCCAUCAAAUUGGAUGACAAAGAUCCAAAUUUCAAAGAUCAAGUCAUUGCUGAAUAAGCAUAUAUUGACGCAUACAAAACAUUCCCACCAACAGAGCCUAAAGGACAAAAAGAAGAAGGCUGAUGAAACAUCAAGCCUUACCAAGACAGAAGAAACAGCAAACUGUGACUCUUUUCCUGCUGCAGAUUUGGAUGAUUUCUCCAAACAAUUGCAACAAUCCUCCAUGAGCAGUGCUGACUCAACAAGGCCUAAACUCAUGCAGACAUAUCAACAAGGCAGAUGGGCUAUAUAAACGUUUCGCUUUCCGUUUACGAUAUAUGGUCUACAUCUUGUGCAGAAUGAAUCUCGUAACUCAUAGCACAAGUAGAUGUGGUUAACUUUAAUCUCACAACAGCAAUUUUUAAUCAGUGUGUAACAUUAGGGAGGGACUUGAAAGAGCCACCACUACCACCGAGGCCACGCGGAGUACGAUCGAGUGUACAGUGAACAAUGCUAGGGAGCUGCCUAUAUGGAAGAGCCUAAUGUGUAAAAUUAAUUUUAGUAGUGCUAUCCCCAUGUGAUUUUAAUAGCUUUCUCUAGGAGAAUGACAAAAAAUCCCCUCCUCCCAUCCAUACAUAACCCUUACCCACCCAUCAUCACAUAUUCAUCAUUUCACAUAUCCCCAACCUCAUAACACCUCAA
>cluster92.fasta:2
AUACCUUCCCAGGUAACAAACAUAUCAACUUUUCGAUCUCACAGAUCUGUUCUCCUUUAAACGAACUAAAUAUUAUAUUAGUUUUCUUUGUUUGGAACUUUAAUUUUAGCCAUCGGCAGAUUCCAACGGUACUAUUACCGUAAAGAGCUUAAAAAGCUCUUGAACAAUGGAACCUAGUAAUAGGUUUCCUAUUCCUUACAUGGAUUUGUCUUCUACAAUUUGCCUAUGGCCAACAGGAAUAGGUUUUUUGUAUAUAAUUAAGUUAAUUUCCUCUGGCUGUUGGCCAGUAACUUUAGCUUGUUUUGUGCUUAGCUAAUCUAGAAUAAAUUGGAUCACCGGUGGAAUUGCUAUCGCAAUAAUCUGUCUGUAGGCUUGAUGUGGCUCAAAUACUUUCAUUGCUUUUUUUUAAGACUGUUUGCGCGUUACGCGUUCCAUGUGGUCAUCACAAUCCAGAAACUAACAUUCUUCAACGUGCCACUCCACUGGCACUAUUCUGACCAGACCGCUUGGAGAAAGUGAACUCGUAAUCAGAGCUGUGAUCCUUCGUGGACAUCUCGAUUGCUGGACACCAUCAAGGACGCUGUGACACUCAAGGACCUGCCUAAAGAAAUCACUGUUGCUACAUCACGAACGCUUCGCUACGAAUGGAGCUUCGCAGCGUGUAGCAGGUGACUCAGGUUUUGCUGCUCCGGUACUAUUCGGAUUGGCAUUAUAAAUUAAACACGGACCAUUCCAGUAGCAGUGACAAUAUUGCUUUUGCUUGUACAGUAAGUGACAACAGAUGCUUCAUCGUUGACUUCAGGUUACUAUAGCAGAGAUUACUAAUUAUUAUGAGGACUUUUUAAAGUUUCCAUUUGGAAUCUUGAUUACAUCAUAAACCUUAUAAUUAAAAAUUUAUCUAAGUCACUAACUGAGAAUAAAUAUUCUCAAUUAGAUGAAGAGCAACCAAUGGAGAUUGAUUAAACGAACAUGAAAAUUAUUCUUUUCUUGGCACUGAUCGCUACUUGUGAGCUUUAUCACUACCAAGAGUGUGUUAGAGGUACAACAGUACUUUUAAAAGAACCUUGCUCUCUGGAACAACCAAGGGCAAUUCACCAUUCAUCCUCUAGCUGAUAACAAAUUUGCACUGACUUGCUUUAGCACUCAAUUUGCUUUUGCUUGUCCUGACGGCGUAAAACACGUCUAUCAGUUACGUGCCAGAUCAGUUCACCUAAACUGUUCAUCAGACAAGAGGAAGUUCAAGAACUUUACUUCUCCAAUUUUUCUUGUUGGCAUAAUAGUGUUUAACACUUUGUCACACUCAAAAGAAAGACAGAAUGAUUGAACUUUUCAUUAAUUGACUUCUAUUUGUGCUUUUUAGCCUUUCUGCUAUCUCCUUGUUUUAAUUAUGCUUAUUAUCUUUUGGUUCUCACUUGAACUGCAAGAUCAUAAUGAAACUUGUCACGCCUAAACGAACAUGAAAUUUCUUGUUUUCUUAGGAAUACUACAACUGUAGCUGCAUUUCACCAAGAAUGUAGUUUUACAGUCUAUGUACAUUUCAACAUCAACCAUAUGUAGUUGAUGACCCGUAGUCCUAUCACUUCUAUUCUAAAUGGUAUAUUAGAGUAGGAGCUAGAAAAUCAGCACCUUAAUUGAAUUGUGCGUGGAUGAGGCUGGUUCUAAUCUCCAUUACAGUACAUCGAUCGGUAAUUAUACAGUUUCCUGUCUCUACAAUUAAUUGCCAGGAACCUAAAUUGGGUAGUCUUGUAGUGCGUUGUUCGUUCUAUGAAGACUUUUCUAGUAUCAUGACGUUCGUGUUGUUUAGAUUCAUCUAAACGAACAAACUAAAAUGUCUUGAUAAUGGACCCAAAAUCAGCGAAUGCACCCCGCAUUACGUUUGGUGGACCCUAGAUUCAACUGGCAGUAACCAGAAUGGAGAACGCAGUGGGCGCGAUCAAACUAACGGCCCCAAGGUUUACCCAAUAAUACUGCGUCUUGGUCACCACGUUCUCACUUCAACAUAUGGCAAAGAAGACCUUAAAUUCCCUCGAGGACAAGGCGUUUCCAAUUAUCAAUAGCAGUCCAGAUGACCAAAUUGGCUACUACCGAAGAGCUACCAGACGAAUUCGUGGUGACGGUAAAUGAAAGAUUCAGUCCAAGAUGGUAUAUUUUUACUACCUAGGAACUGGGCCAGAAGCUGGACUUCCCUAUGGUGCUACUAGACGGCAUCAUAUGGGUUGCAACUGAAGGGAGCCUUGAAUACACCAAAAGAUCACUGGCACCCGCAAUCCUGCUAACAAUGCUGCAAUCGUGCUACAACUUCCAAGGAACAACUAUUGCCAAAAGGCUACUACGCAGAAGGGAGCAGAGGCGGCAGUCAAGCCUCUUCUCGUUCCUCAUCACGUAGUCGCAACAGUUUAAGAAAUCAACUCCAGGCAGCAGUAGGGGAACUUCUCUCCUGCUAGAAUGGCAUUGGCAAUGGCGGUGAUGCUGCUCUUGCUUUGCUGCUGCUUGACAGAUUGAACCAGCUUGAGAGCAUUAAAUGUCUGGUAAAGGCCAACAACAACAAGGCCAAACUGUCACUAAGAAUACUGCUGCUGAGGCUCUAAGAAGCCUCGGCAAAAACGUACUGCCACUAAAGCAUACAAUGUAACACAAGCUUUCGGCAGACGUGGUCCAGAACAAACCCAAGGAAAUUUUGGGGACAAGGAACUAAUCAGACAAGGAACUGAACAAACAUUGGCCGCAAAUUGCCUGUUUGCCCCAGCGCUUCAGCGUUCUUCGGAAUGUCGCGCAUUGUUAGAAGUCACACCUUCGGGAACGUGGUUGACCUACACAGGAGUGCCAUCAAAUUGGAUGACAAAGAUCCAAAUUCAAAGAUCUGGUACUCUGUUGAAUAAGCAUUGACGCAUACAAAAACAUUCCCACCAACAGAGCCUAAAGGACAAAAAGAAGAAGGCUGAUGAAACUCAAGCCUUCAAGAGACAGAAGAAACAGCAAACUGUGACUCUUUUCCUGCUGCAGAGAUUUGGAUGAUUUCCAAACAAUUGCAUCGAACCCGAAGUGUGGGGCACAAUAUGCAGACCAUCAAGGCAGAUGGGCUAUAUAAACGUUUUCGCUUUUCCGUUUACGAUAUGGUUUACUCUCUGUGCAGAAUGAAUUCUCGUAACAUAGCACAAGUAGAUGUAGUUAACUUUUAAUCCUUCAGCAAUCUUUAAUCAGUGUAACAUUAGGACUUGAAAGAGCCACCACAUUUCACCGAGGCCACGCAGUACGAUGGUACAGUGAACAAUGCUAGGGAGAGCUGCCUAUAUGGAAGAGCCCUAAUGUGUAAAAUUAAUUUAGUAGUGCUAUCCCCAUGUGAUUUUAAUAGCUUCUUAGGAGAAUGACAAAAGC
>cluster929.fasta:2
GGUCCAGAACAAAACCCAAGGAAAUUCUUGGGGACCAGGAACUAAUCAGACAAGGAACUGAUUACAAACAUUGGCCGCAAAUUGCACAAUUUGCCCCAGCGCUUCAGCGUUUCGGAAUGUCGCGCAUUGGCAUGGAAGUACACACACAGGAACGUGGUUGACCUACACAGGUGCCAUCAAAUUGGAUGACAAAGAUCCAAAUUCAAAGAUAAGUCAUUUUGCUGAAUAAGCAUAUUGACGCAUACAAAACACCCCACCAACAGAGCCUAAAAAGGACAAAAGAAGAAGGCUGACGAAUUAAGCCUCGCAGAGAAGAAGAAACAGCAAACUGUGACUCUUCUUCCUAUCUGCAGAUUUGGAUGAUUUUCCAAACAAUUGCAAAUCCAUGAGCAGUGCCGAUCAACUCAGGCCUAAACUCAUGCAGACAUACAAGGCAGAUGGGCUAUAAACGUUUCGCUUUUCCGUUUACGAUGGUCUACUCUGUGCAGAAUGAAUUCUCGUAACUACAUAGCACAAGUAGAUGUAGUUAACUUUUAAUCACCACAUAGCAAUCUUAAAACAUCAGUGUGUAACCACAUGGGGAGGACUUGAAAGAGCCACCACAUUUCACCGAGGCCACAAGAGUACGAUCGAGUGUACAGUGACAAUGCAUGGAGAGCUGCCUAUAUGGAAGAGCCCUAAUGUGUGUAAAAUUAAUUUUAGUAUAGUGCUAUCCCAUGUGAUUUUAAUAGCUUCUAGGAGAAUGACAGC
>cluster928.fasta:2
AUGUAACACAGCUUUCGGCAGACGUGGACCCAGAACAAACCCAAGGAAAUUCUGGGACCAGGAACUAAUCAGACAAGGAACUGAUUACAAACGCCGCAAAUUGCACUGUUUGCCCCAGCGCUUCAGCGUUUUCAGAAUGUCGCGCAUUGGCAUGGAAGUCACACCUCUGGAACGUGGUUGACCUACACAGGUGCCAUCAAAUUGGAUGACAAAGAUCCAAAUUCAAAGAUUCUAGUCAUUUGCUGAAUAAGCAUAUUGACGCAUACAAAACAUUCCCACCAACAGAGCCUAAAAAGGACAAAAGAAGAAGGCUGAUGAAAACAAGCCUUCAGAGACAGAAGAAACAGCAAACUGUGACUCUUCUUCCUGCUGCAGAUUUGGAUGAUUUUCCAAACAAUUGUUAUAAAUCCAUGAGCAGUGCUGACUCAACUCAGGCCUAAACUCAUGCAGACCACACAAGGCAGAUGGGCUAUAUAAACGUUUCGCUUCCGUUUACGAUAUAUAGUUUACUCUGUGCAGAAAUGAAUUCUCGUAACAUAGCACAAGUAGAUGUAGUUUUUAUUUUAAUCUCACAACAGCAAUCUUUAAUCAGUGUAACAUUCGGGGAGGACUUGAAAGAGCCACCACAUCACCGAGGCCACGCGGAGUACGAGUGUACAGUGAACAAUGCUGAGAGCUGCCUAUAUGGAAGAGCCUAAUGUGUAAAAUUAAUUUAGUAGUGCUAUCCCCAUGUGAUUUUAAUAGCUUUCUAGGAGAAUGACAAAAU
>cluster927.fasta:2
UUGCUUUGCUGCUGUUUGACAGAUUUGAACCAGCUUGAGAGCAAAAAUGUCUGGUAAAGGCCAACAACAACAAGGCCAAACUGUCACUAAAGAAAUUGCUGCUGAGGCUUCUAAGAAGCUGGCAAAACGUACUGCCACUAAAGCAUAUGUAACACAAGCUUUCGGCAGACGUGGUCCAGAACAAACCCAAGGAAAUUCUGGGGACGCAGGCUAAUCAGACAAGGAACUGAUUACAAACUGGCCGCAAAUUGCACAAUUUGCCCCAGCGCUUUCAGCGUUUUCGGAAUGUCGCGCAUUGGCUGGAAGUCACACCUUCGGGAACGUGGUUGACCUACACAGGUGCCAUCAAAUUGGAUGACAAAGAUCCAAAUCAAAGAUCAAGUCAUUUGCUGAAUAAGCAUAUUGACGCAUACAAAACAUUCCCACCAACAGAGCCAAAAGGACAAAAAGAAGAAGGCUGAUGAAACUCAAGCCUUACCGCAGAGACAGAAGAAACAAACUGUGACUCUUUUCCUGCUGCAGAUUUGGAUGAUUUCCAAACAAUUGCAACAAUCCAUGAGCAGUGCUGACUCAACUACAGGCCUAAACAUGCAGACCACAAGGCAGAUGGGCUAUAAACGUUUCGCUUUCCGUCUUACGAUAUAUUUACUCUGUGCAGAAUGAAUUCGUAACAUAGCACAAGUAGAUGUAGUUAACUUUAAUCUCACAUAGCAAUCUUUAAUCAGUGUGUAUACUAGGGAGGACUUGAAAAGAGCCACAUUUCACAUGAGGCCACGCCGGAGUACGAUAUUGGUACAGUGAACAAUGCUAGGGAGAGCUGCCUAUAUGGAAGAGCCCUAAUGUGUAAAAUUAAUUUUAGUAGUGCUAUCCCCGUGAUUUUUAAUAGCUUUCUAGGAGAAUGACAAAAUCCCCCCCCACAUACACUCCCACCAACUUACUCAUAUCCAUCCUUUUUCACCCUACACCAUCCCUAU
>cluster926.fasta:2
AUACCCUUCCCAGGUAACAAACCAACCAACUUUCGAUUUCUUGUAGAUCUGUUCUCUAAACGAACAUGAAAUCUUGUUCUUAGGAAUACUAUACAACUGUAGCUGCAUUUCACCAAGAAUGUAGUUUAUGGAUCAUGUACUCAACAACCAUAUGUAGUUGAUGACCCGCGGUCCUAUUUCACUCACAACUCAAAUGGUAUAUUAGAGUAGGAGCUAGAAAUCAGCACCUUUAAUUGAAUUGUGCGUGGAUGAGGCUGGUUCUAAAUCACCCAUUCAGUACAUCGAUAUCGGUAAUUAUACAGUUUUCCUGUUUACCUUUACAAUUAAUUGCCAGGAACCUAAAAUUGGGUAGUCUUGUAUAGUGCGUUGUUCGUUCUAUGAAGACUUUUAGAGUAUCAUGAUGUUCGUGUUGUUUAGAUUUCAUCUAAAACGAACAAACUAAAAAAAAAGAAUGUCUGAUAAUAGGACCCAAAAUCAGCGAAAUGCACCCCGCAUACGUUUGGUGGACACAGAUUCAACUGGCAGAACCAGAAUGGAGAAACGCAGUGGGGCGAUCAAAACAACGUCGGCCCCAAGGUUUACCCAAUAAUACUGCGCUUGGUUCACCGCUCAUCAACAUGGCAAGGAAGACCUUAAAUUCCCUCGAGGACAAGGCGUUCCAAUUACACCAAUAGCAGUCCAGAUGACCAAAUUGGCUACUUUCGAAGAGCUACCAGACGAAUCGGUGGUGACGGUAAAAUGAAAGAUCUCAGUCCAAGAUGGUAUUCUACUACCAGGAACUGGGCCAGAAGCUGGACACCCUAUGGUGCUAACAAAGACGGCAUCGGUUGCAACUGAGGGAGCCUUGAAAUACACCAAAAGACUUGGCACCCGCAAUCCUGCUAACAAUGCUGCAAUCGUGCUACAACUUCCAAGGAACAACUAUUGCCAAAGGCUUCAUGCAGAGAGCAGAGGCGGCAGUCAAGCCUUUCUCGUUCCUCAUCACGUAGUCGCAACAGUUUAAGAAUUUUCAACUCCAGGCAGCAGUAGGGGAACUCCUGCUAGAAAAUGGCAUUGGCAAUGGCGGUGAUGCUGCUUUUUGCUUUGCUGCUGCUUGACAGAUUGAACACCAGCUUGAGAGCAAAAUGUCUGGUAAAGGCCAACAACAACAAGGCCAAACUGUCUAAGAAUCGUUAUUGAGGCUUUAAGAAGCGGCAAAACGUACUGCCACUAGCAUACAAUGUAACACAAGCUUCGGCAGACGUGGUCCAGAACAAACCCAAGGAAAUUUUGGGACCAGGAACUAAUCAGACAAGGAACUGAUUACGCUAUCCAAAUUGCACUGUUUGCCCCAGCGCUUCAGCGUUCUUCGGAAUGUCGCGCAUUGGCAUGGAAGUCACACCACUGAACGUGGUUGACCUACACAGGUGCCACAAAUUGGAUGACAAAGAUCCAAAUAAAAGAUCUGGUACUUUGCUGAUAGCAUAUUGACGCAUACAAAACAACCUCCACCAACAGAGCCUAAAAAAGGACAAAAGAAGAAGGCUGAUGAAACAUCAAGCCACACAGAGACAGAAGAAACAGCAAACUGUGACUCUCACCUGCUGCAGAUUUGGAUGAUUUCCAAACAAUUGCAACAAUACCGAGCAGUGCUGACUCAACAAGGCCUAAACUCAUGCAGACAUCAGAUGGGCUAUAAACGUUUCGCUUUUCCGCUUACGAUAUAUAGUCUACUUGUGCAGAAUGAAUCUCGUAACAUAGCACAAAGUAGAUGUAGUUAACUUAAUCUCAGCAAUCUUUAAUCAGUGUGUAACAUUUAGGGAGGACUCUGAAAGAGCCACCACAUUUCCGAGGCCUUCGGAGUACGAUAAGUGUACGGUGAUAAUGCUAGGGAGAGCUGCCUAUAUGGAAGAGCCCUAAUGUGUAAAAUUAAUUUUAGUAGUGCUAUCCCCAUGUGAUUUUAAUAGCUUCUAGGAGAAUGACAAAAAAAAU
>cluster925.fasta:2
AUACCUUCCCAGGUAACAAACCAACUUCGAUCUCUGUAGAUCUGUUCUCUAAACGAACAUGAAAAAUUAUUCUUUUCUUGGCACUGAUAACACUCGCUACUUUGUGAGCUUUAUCACUACCAAGAGUGUGUUAGAGGUACAACAGUACUUUUAAAAGAACCUUGCUCUUCUGGAACAUACGAGGGCAAUUCACCAUUUCAUCCUCUAGCUGAUAACAAAUUUGCACUGACUUGCUUUAGCACUCAUUUGCUUUUGCUUGUCCUGACGGCGUAAACACGUCUAUCAGUUACGUGCCAGAUUUCAGUCUUCACCUAAACUGUUCAUCAGACAAGAGGAAGUUCAAGAACUUUACUUUCCAAUUUUUAUUGUUGCGGCAAUAGUGUUUAUAACACUUUGUUCACAUCAAAAGAAAGACAGAAUGAUUGAACUUCAUUAAUUGACUUCUAUUUGUGCUUUUUAGCCUUCUGCUAUUCCUUGUUUUAAUUAUGCUUAUUAUCUUUGGUUCUCACUUCUUGAACUGCAAGAUCAAAUGAAACUUGUCACCUAAACGAAACAUGAAAUUUCUUGUUCUAGGAAUCAUCAACUGUAGCUGCAUUUCACCAAGAAUGUAGUUUACAGUCAUGUACUUCAACAUCAACCAUAUGUAGUUGAUGACCCAGUGUCCUAUCUCUCUAUUCUAAAUGGUAUUAGAGUAGGAGCUAGAAAAUCAGCACCUUAAUAUUGAAUUGUGCGUGGAUGAGGCUGGUUCUAAAUCACCCAUUCAGUACAUGAUAUGGUAAAUUAUACAGUUUCCUGUCUCUCUUACAAUUAAUUGGCCAGGAACCUAAAUUGGUAGUUCUGUAGUGCGUUGUUCGUUCUAUGAAGACUUUAGAGUAUCAUGACGUUCGUGUUGUUUUAGAUUUCAUCUAAAACGAACAAACUAAAAAUGUCUGAUAAUGGACCCCAAAAUCAGCGAAUGCACCCGCAUUACGUUUGGUGGGACCUCAGAUUCAACUGGCAGUAACCAGAAUAGAGAACGCAGUGGGGCGCGAUCAAAACACGUCGGCCCCAAGUUACCCAAUAAUACUGGCGUCAGUUACCGCUCUCACUCUCUACAUACGGCAAGGAAGACCUUAAAUUCCCAUAGGGACAAGGCGUUCCAAACUAACACCAAUAGUCCAGAUGACCAAAUUGGCUACUACCGAAGAGCUACCAGACGAAUUCGUGGUAGUGACGGUAAAUGAAAGAUCGGUCCAAGAUGGUAUUUACUACCUAGAACUGGGCCAGAAGCUGGACUUUCCCUAUGGUGCUAACAAUCAAAGACGGCAUCAUAUGGUUGCUAAAGGAGCCUUGAAUACACCAAAAGAUCAUUGGCACCCGCAAUCCUGCUAACAAUGCUGCAAUCGUGCUACAACUUCCUCCAAGGAACAACUGCCAAAGGCUUCUACGCAGAAGGGAGCAGAGGCGGCAGUCAAGCCUCACACUGCCUCAUCACGUAGUCGCAACAGUUUAUAAGAAAUUUCAACUCCAGGCAGCAGUAGGGAACUUCUCCAAGAGCGGCUGGCAAUGGCGGUGCUGCUCUUGCUUUGCUGCUGUUGACAGAUUGAACCAGCUUGAGAGCAAAAUGUCUGGUAAAGGCCAACAACAACAAGGCCAAUUGUCACUAAGAAAUUGUUGCUGAGGCUUCUAAGAAGCUCGGCAAAACGUACUGCCACUAAAGCAACAAUGUAACACAAGCUUUCGGCAGACGUGGUCCAGAACAAACCCUCCGAAAUUUUGGGGACCAGGAACUAAUCAGACAAGGAACUGAUUACAAACAUUGGCCAAAUUGUCACGUUUGCCCCCCAGCGCUUCAGCGUUUUCGGAAUGUCGCGCUGGCAUAUGGAAGUCACACCUUCGGGAAUGGGUUGACCUACGGUGCAACAAUUGGAUGACAAAGAUCCAAAUACAAAAGAUAAGUCAUUUGCUGAAUAAGCAUUGACGCAUACAAAACAACCCACCAACAGAGCCUAAAAAGGACAAAAAGAAGAAGGCUGAUGAAAACAAGCCUUACCGCAGAGACAGAAGAAACAGCAAACUGUGACUCUUCCUGCUGCAGAUUUGGAUGAUUUCCAAACAAUUGCAACAAUCCAUGAGCAGUGCUGACUCAACUCAGGCCUAAACUCAUGCAGACAACAUAAGGCAGAUGGGCUAUAUAAACGUUCGCUUUCCGUUUACGAUAUAUAGUUUACUCUGUGCAGAAUGAAUUCUCGUAACUACAUAGCACAAGUAGAUGUGGUUAACUUUAAUCUCUCACUGGUAAUCUUUAAUCAGUGUGUAUAUUAGGGAGGACUUGAAAGAGCCACAUUUCACCGAGGCCACCGGAGUACGAUCGAGUGUACAGUGACAAUGCUAGGGAGAGCUGCCUAUAUGGAAGAGCCCUAAUGUCGUAAAAUUAAUUUUAGUAGUGCUAUCCCCGUGAUUUUAAUAGCUUCUCUAGGAGAAUGACAAUCCCCUCCCUACCCAUACUCAUCCCAUAUCUUAUCUUAUAUUCCAUCAUCUCAACCCAAC
>cluster924.fasta:2
UAAACGAACAUGAAAUUUCUUGUUCUAGGAAUCAUACAACUGUAGCUGCAUUCACCAAGAAUGUAGUCUCUUGUAAGUCUAUGUACUCAACAUCAACCAUAUGUAGUUGAUGACCUGUAGUCCUAUUUCACUCUAUAUUCUAAAUGGUAUAUUAGAGUAGGAGCUAGAAAUCAGCACCUUUAAUUGAAUUGUGCGUGGAUGAGGCUGGUUCUAAAUCACCCAUUCAGUACAUCGAUAUCGGUAAUUAUACAGUUUCCUGUUUACCUUUUACAAUUAAUUGCCAGGAACCUAAAUUGGGUAGUCUGUAGUGCGUUGUUCGUCUCUAUGAAGACUUUUUAGAGUAUCAUGACGUUCGUGUUGUUUUAGAUUUCACUCUAAACGAACAAACUAAAAUCUGAUAAUGGACCCCAAAAUCAGCGAAUGCACCCCGCAUUACGUUUUGGUGGACACAGAUUCAACUGGCAGUAACCAGAAUAGAGAUCCAGUGGGCGCGAUCAAAACAACGUCGGCCCCAAGGUUUACCCAAUAAUACUGCGUUUGGUUUCACCGCUCUCAUCAACAUGGCAAGGAAGACCUUAAAUUCCCUCGAGGACAAGGCGUUCCAAUUAACACCAAUAGCAGUCCAGAUGACCAAAUUGGCUACCGAAGAGUUACCAGACGAAUUCGUGGUGGUGACGGUAAAAUGAAAGAUCUCAGUCCAAGAUGGUAUUUCUACUACUACCUAGAACUGGGCCAGAAGCUGGACUUCCCUAUGGUGCUAUAAAAGACGGCAUCAACCGGGUUGCAACUGAGGGAGCCUUGAAUACACCAAAAGAUCACAUUGGCACCCGCAAUCCUGCUAACAAUGCUGCAAUCGUGCUACAACACCAAGGAACAACUAUUGCCAAAAGGCUUUUACGCAGAAGGGAGCAGAGGCGGCAGUCAAGCCUCUCGUUCCUCAUCACGUAGUCGCAACAGUUUAAGAAAUUUUCAACCCAGGCAGCAGUAGGAACUUCCUGCUGGAAUGCUGGCAAUGGCGGUGAUGCUGCUCUUGCUUUGCUGCUGCUUGACAGAUUGAACCAGCUUAGAGCAAAAUAAGUCUGGUAAAGGCCAACAACAACAAGGCCAAACUGUUCUAAGAAAUUGCUGCUGAGGCUUCUAAGAAGCCUGGCAAAACGUACUGCCACUAAAGCAUACAAUGUAACACAAGCUUGCAGACGUGGUCCAGAACAAACCCAAGGAAAUUUUGGGACCAGGAACUAAUCAGACAAGGAACUGAUUACAAACAUUGGCCGCAAAUUGCACAAUUUGCCCCCAGCGCUCAGCGUUCGGAAUGUCGCGCUGGCUAGAAGUCACACACAGGAACGCGAAUUGACCUACACAGGUGCCAUCAAAUUGGAUGACAAAGAUCCAAAUUUUCAAAGAUACUGGUCAUUUUGCUGAAUAAGCAUUGACGCAUACAAAACAUUCCCACCAACAGAGCCUAAAAAGGACAAAAAGAAGAAGGCUGAUGAAACUCAAGCCUCGCAGAGACAGAAGAAACAGCAAACUGUGACUCUUUUUUUUCCUGCUGCAGAUUUGGAUGAUUUCUCCAAACAAAUGCAACAAAUCCAUGAGCAGUGCUGACUCAACUCAGGCCUAAACUCAUGCAGACCACACAAGGCAGAUGGGCUAUAUAAACGUUUUCGCUUUCCGUUUACGAUAUAGUCUACUUCUUGUGCAGAAUGAAUCUCGUAACUACAUAGCACAAGUAGAUGUAGUUAACUUCUAAUCUCUAGCAAUCUUCUAAUCAGUGUAACAUUUAGGGAGGACUUGAAAGAGCCACCACAUUUCUUCGAGGCCACGGAGUACGAUUCGAGUGUACAGUGAACAAUGCUCUAGGGAGAGCUGCCUAUAUGGAAGAGCCCUUAAUGUGUAAAAUUAAUUUAGUAGUGCUAACCCCAUGUGAUUUUAAUAGCUUCUCUAGGAGAAUGACAAU
>cluster923.fasta:2
AUACCUUCCCAGGUAACAAACCAUAUCCAACUUUCGAUACCUGUAGAUCUGUUCUCUAAACGAACAUGAAAAUUAUUUUCUUGGCACUGAUAUCACUCGUACAUUUGUGAGCUUUAUCACUACCAAGAGUGUGUCGGAGGUACAACAGUACUUUAAAAGAACCUUGCUCUCUUCUGGAACAUACCAAGGGCAAUUCCAUUUCAUCCUCUAGCUGAUAACAAAUUUGCACUGACUUGCUUAAGCACUCGCUUUGCUUUUGCUUGUCCUGACGGCGUAAAACACGUCUAUCGGUUACAUGUGCCGGAUUCAGUUUCACCUAAACUGUUCACAAAGACCAGAGGAAGUUCAAGAACUUCUACUCUCCAAUCUCUUAUUGUCGCGGCAAUAGUGUUCUAUAACACUUUGUUCACACACUCAAAAGAAAGACAGAAUGAUUGAACUUUCAUUAAUUGACUUCUAUUUGUGCUUUUUAGCCUUUCUCUGCUAUUCCUUGUUUUAAUUAUGCUUAUUAUCUUUUGGUUCUACAUCUGAACUGCAAGAUCAUAAUGAAACUUGUCACGCCUAAACGAACAUGAAAUCUUGUUUUUUUUUAGGAAUAUUUCAACUGUGUAGCUGCAUUCACCAAGAAUGUAGUUUCACUGGAUCUAUGUACUCAACAUCAACCAUAUGUAGUUGAUGACCCGUUGUCCUCGUUCACUUCUAUUCUAAAUGGUAUAUUAGAGUAGGAGCUAGAAAAUCAGCACCUUUAAUUGAAUUGUGCGUGAUGAGGCUGGUUCUAACGUUCCAAUUAACACCAAUCAAAUAAAUAGUCCAGAUGACCAAAUUGGCUACUACCGAAGAGAGCUACCAGACGAAUUUCGUGGUGGUGACGGUAAAAUGAAAGAUCUCAGUCCAAGAUGGUAUUUCUACUACCUAGGAACAUUGGGCCAGAAGCUGGACUUCCCUAUGGUGCUAACAAAAGACGGCAUCAUAUGGGUCGCAACUGAGGGAGCCUUGAAUACACCAAAAGAUCUUACAUUGGCACCCGCAAUCCUGCUAACAAUGCUGCAAUCGUCGUUACAACUUCCAAGGAACAUUAUUGCCAAAAGGCUUUACGCAGAAGGAAAGAGGCGGCAGUCAAGCCUCUUCUCGUUCCUCAACCACGUAGUCGCAACAGUUUAAGAAUUUCAACUCCAGGCAGCAGUAGGGGAACUUCUCCUGGCUAGAAUUGGCUGGCAAUGGCGGUGAUGCUGCUCUUGUUCCUUAUUUGUUGCUGACAGAUUUGAACCAGCUCGAGAGCAAAAUGCACCGGUGGGCCAACAACAAGGCCAAACUGUCACUAAGAAUCUGCGCUGAGGCUUCUAAGAAGCUCGGCAAAACGUACUGCCACUAAAGCAUCAAUGUAACAAGCUCUCUGAAGACGUGGUCCAGAACAAACCCAAGGAAAUUUUUGGGGACCAGGAACUAAUCAGACAAGGAACUGAUUACAAACAUUGGCCGCAAAUUGCACAAUUUGCCCCCAGCGCUUCAGCGUUCUUCGGAAUGUCGCGCUGGCAUGGAAGUCACACCUUCGGGAACGUGGUUGACCUACACGGUGCCAUCAAAUUGGAUGACAAAGAUCCCAACAAAUUCAAAGAUCAGUCAUUCGAUAAGCAUUGACGUACAAAACACCCCUCCACAGAGCCUAAAAAGGACAAAAAGAAGAAGGCUGAUGAAACUCAAGCCUUACCAAGAGACAGAAGAAACAAACUGUGAUUACCUCGUUCGCAAGAUUUGGAUGAUUUCCAAACAAUUGCAACAAUCCAUGAGCAGUGCUGACUCAACUCAGGCCUAAAACUCCAAGACCACAAGGCAGAUGGGCUAUAUAAACCGUUUCGCUUUCCAUACAUGAUAUAUUAGUCUACUCUUGUGCAGAAUGAAUUCUCGUAUUACAUAGCACAUAUAGUAGAUGUAGUUAACUCUAAUCACAACAGCAAUCUAAUCAGUGUAACAUUAGGAGGACUUGAAAGAGCCACCACAUUUCAAAGGGCCACGCGGAGUACGAUCGAGUGUACAGUGAACAAUGCUAGGGAGAGCUGCCUAUAUAUGGAAGAGCCCUAAUGUGUAAAAUUAAUUUUUAGUAGUGCUAUCCCGUGAUUUUAAUAGCUUUAGGAGAAUGAUAAAAAAAGUCCCCUCCCAUACCCUCCCCAUAACCCAUAUUUAUCAUAUCCAUAUCAACCUAUCCCUACUCUACCAUACCCCAUAU
>cluster922.fasta:2
AUACCUCCCAGGUAACAAUCAACCAUAUUUUCGAUUUGUAGAUCUGUUCUCUAAAACGAACAAACUAAAAUGUCUGAUAAUGGACCCCAAAAUCAGCGAAAUGCACCCGCAUUACGCUUGGUGGACCUCAGAUUCAACUGGCAGUAACCAGAAUGGAGAACGCAGUGGGGCGAUCAAAACAACGUCGGCCCAAGGUUUACCCAAUAAUACUGCGUUUUGGUUCACCGCUCACUUUAUCAUGGCAAGGAAGACCCUUAAAUUCCCUAAGGAGGACAAGGCGUUCCAAUUAACACCAAUAGCAGUCCAGAUGACCAAAUUGGCUACUACCGAAGAGCUACCAGACGAAUCUUGGUGGUGACGGUAAAUGAAAGAUUUCAGUCCGCCAAGAUGGUAUCUCAUACCAAGGAACUGGGCCAGAAGCUGGACUUCCCUAUGGUGCUAACAAAGACGGCAUCAUAUGGGUUGCAACUGAGGGAGCCAACAAUACCUUGAGAUUUGGCACCCGCAAUCCUGCUAACAAUGCUGCAAUCGUGCUACAACUACUUCCUCAAGGAACAACUAUUGCCAAAAGGCUUUCUCCAGAGGGAGCAGAGGCGGCAGUCAAGCCUCUUCUCGUUCCUCAUCACGUAGUCGCAACAGUUUUCUUAAGAAAUUCAACUCCAGGCAGCAGUAGGGGAACUUCUCCUGCUAGAAUGGCUGGCAAUGGCGGUGAUGCUGCUCUUGCUUUGCUGCUGCUCUUGACAGAUUGAACCAGCUUGAGAGCAAAAUGUCUGGUAAAGGCCAACAACAACGAGGCAAACUGUCACUAAGAAUUUGCUGCUGAGGCUUCUAAGAAGCCUUCGGCAAAACGUACUGCCAAAAGCAUACAAUGUAACACAAGCUUUCGGCAGACGUGGUCCAGAACAAACCCAAGGAAAUUUUGGGGACCAGGAACUAAUCAGACAAGGAACUGAUUACAAACUGCCGCAAAUUGCACAAUUUGCCCCAGCGCUUCAGCGUUCUUCGGAAUGUCGCGCAUUGGCAUGGAAGUCACACCUCGGGAACGUGGUGACCUACCACAGGUGCCAUCAAAUUGGAUGACAAAGAUCCAAAUUUCAAAGAUCAAGACAUUCUCUGCUGAAUAAGCAUAUUGACGCAUACAAAAACAUUUCCCACCAACAGAGCCUAAAGGACAAAAAGAAGAAGGCUGAUGAAACUCAAGCCUUCCAAGAGACAGAAGAAACAGCAAACUGUGACUCUUUCCUGCUGCAGAUUUGGAUGAUUUCUCCAAACAAUUGCAACAAUCCAUGAGCAGUGCUGACUCAACCCAGGCCUAAAACUCAUGCAGACCUUCCAAGGCAGAUGGGCUAUAAACGUUCUCAAUUUUCCGUUUACGAUAUAGUCUACUUGUGCAGAAUAUGAAUUCUCGUAACUACAUAGCACAAGUAGAUGUAGUUAACUUUAAUCUCACAUAGCAAUUUUUAAAUUCAGUGUGUAACAUUAGGGAGGACUUGAAAGAGCCACCACAUUCACCGAGGCCACGCGGAGUACGAUCGAGUGUACAGUGAACAAUGCUAGGGAGAGCUGCCUAUAUGGAAGAGCCCUAAUGUAAAAUUAAUUUAGUAGUGCUAUCCCAUGUGAUUUUUAAUAGCUUCACUAGGAGAAUGACAGAAAU
>cluster921.fasta:2
AGAGCCUUUACUUAGGCCACGCGGAGUACGAUCGAGUGUACAAUGCUAGGGAGAGCUGCCUAUAUGGAAGAGCCCUAAUGUGUAAAAUUAAUUUUAGUAGUGCUAUCCCCAUGUGAUUUUAAUAGCUCUUAGGAGAAUGACAAAAU
>cluster920.fasta:2
ACAAGGAUUGAAUGGUCAAGCAGGAGCGACAUUAGCAGGACUCUGGCCAAGAAAGAGUCCCUGUUAACCUUCAAUAAACUUGUCACAUUCAUCAAAUUGUCUGCAAGCCUGAAUUUCGUGGGCUGUGAAGGACAAAGAACGCCAUACCUUUAGCUCUUGAGGAAAAGUCCCUCAACAUAGGGCUCAUAGAAGCGAUAGUCAAGGGCCCCUGAGACAUCCAGAAAGAGAGGUAAACGGGAUGAUUUGACAUGUUUAGGCUUGUGAUAACUUGGAGAUUGUGACAUUGGAAUAAAGGAAAAUCUACGAGAACUAUGAAGAGCUGAAAUGUUCAUGAUAUCAACCAAAGCAAGAAUUAACUGAAUGAACAGAAACAAGAAAACUAAAGCAAUUUUCGUCUUGGAAUAUUGCACUUGUUCUGUUUUCAGAGUCAGGAAACUUAUUUUGAACUAUUUAUGGCCUUUUAAUAAUUAAGCAAGUACUUUGUAACCAAAAUCUGGAGCAUGCUUGUUCUGAUUCCACUGGUACUGAAAACUAUCUGUGAGUAUUUUGACAUGCAAUACGGUUGUUUACAUCAGUGCAAUAAGAAAUCCAUCUUUGCUGCAGGACACAAUUGGAAAACUGGUUACACUUUCCAAGUCUUGACUGGAGGUAUGUUCCUUUAAGGAGUCAAACUUGACUCUUGCAGCAAUGAUAAAAGCCAGUGGGGAAUUGGCCUCAUACCCUUGUUUCUCCAGUGCCUGCACCAGGGUCCUAUGGUCAGUAAAGAAUGCCACUUUUUUUUUGAGACGGAGUCUUUGCUCUGUCACCUGGGCUGGAGUGCAAUGGCCGGAUCUCAGCUUCACUGCAAGCACCGCCCACGGGUUUACGCCAACCUGCCUCAACCUCCCGAGUAGCGGGGACUACAGGCGCCCGCACCUCGCCUGGCUUAGUUUUGUGUUGGGUAGAGACGGGUCACUGUGUGUUAGCCAGGUCGGUCGCGAUCCUGACCUCGUGAUCCGCCUGUCGGCCUCCAAAGUGCUGGGAUUACAGGCUUUGAGCCACCGCGCCCGGCCAAGAAUGCCACUUUAACAGGACGAAGGAACCAAGUUUAUAUCUUGGAACAUAGAGGAGAGGAUUCACCGCUCACAGGUAUUUAGUGAGGAUAAACCAUUGCAUUGAGGCUUCAGCUUAAAAGGUCUUAUGAUCUUGUGGAACAAUUACCACAAAAGCCAGCCAAAAGGCCUAUGCAGAAAUAAUAAUUCAAUGAUACUCACAAUGCAAAUAAUCAGGCCAAGUAUACAACUGUAAAGUUUAUUUUUGCAAACCAGUCCAUCAUGAUCUGUCUGUUUGUUCUAACAAAAAUGAGGAUAGCGAUGAGAAAUCAUGUUUUCAAAUCCUAUCAUAUAUUUGUCAUUACAUUAUGAACACAGC
>cluster919.fasta:2
GCUCCCCGUCGCACUUGGCCGCCUCCCUACCGCUCCAAGUCCAGCCCUCAGUCAUGGCAUGCCCCUGGAUCAGGCCAUCGGCCUCCUUGUGGCCAUCUUCCUACAAGUACUCCGGCAGGGAGGGUGACAAGCACCCUGAGCAAGAAGGAGCUGAAGGAGCUGAUCCAGAAGGAGCUCCACCAUUGGCUCGAAGCUGCAGGAUGCUGAAAUUGCAAGGCUGAUGGAAGACUGGACCGGAACAAGGACCGGCAGGAGGUGAACUUCCAGGAGUAUGUCACCUUCCUGGGGGCCUUGGCUUUGAUCUAUGAAGCCCUCAAGGGCUGAAAAUAAAUAGAGAAGAUAUAGAGUCACCUCUGGGGGUCCUCUCUGAGUCAAUCCAGUGGUGGGUAAUUGUACAAUAAAUUUUUGGUCAAAUUUAGC
>cluster918.fasta:2
AGCGCUUCCGUCUUCGGAAAUGUCGCGCUGGCAUGGAGGUCACACCACGGGAACGUGGUUGACCUACACAGGUGCCAUCAAAAAUUGGAUGACAAAGAUCCGCAAAUUAAAGAUCAAGUCAUUUGCUGAAUAAGCAUAUUGACGCAUACAAAACAUUCCCACCAUAGAGCCUAAAAAGGGACAAAAAGAAGAAGGCUGGAUGAAACUUUGGCACCGCAGAGACAGAAGAACCAGCAAACUGUGACUUUUCCUGCUGCAGAUUUGGAUGAUUUCCAAACAAUUGCUAUAAUCCGCAGUGCUGACUCAACUCAGGCCUAAUCAUGCAGACAUUAAGGCAGAUGGGCUAUAAACGUUCGUCUUCCGUUUACGAUAACAAUAGUCUACUCUGUGCAGAAUGAAUUUUCGUAACUACAGCACAAAGUAGAUGUGGUUAACUUUAAUCCUCAUAGCAAUCAAUCGGUGAACAUUAGGGGACUUGAAAGAGCCACCACUUCGAGGCCACGCGGAGUACGAUUGGGUACAGUGAUAAUGCAAGGAGAGCUGCCUAUAUGAAGAGCCUAAUGUGUAAAAUUAAUCUAGUGUGCUAUCCCAUGUAUCUGCAGCUUUAGGAGAAUGACAAAAAAAAA
>cluster917.fasta:2
CCACCAAGGCGCGGUGCCCCAGAGUGGGGUGCCUGCACUCUCAGCUCACAUACCUCCACCCUACCCCUACAUGGACACCCCCAAGUUAUGUAGGUGGGCAGAAGCCACAGUGCCGUCGCCAGGGCUUGCUCCUGGCUCUGUCCUUUGCUUCCCUCCGUCCUCGCACCAGUCGUGAUCCAGCAGCCCCCCCACUGCCUCCCCAGCUCCUCAGUGACCCCGACUGUCUUCCUGACUUAGCCGAGUUCAAUCACAUCCCUCCCAGCAGCUCCCUCUCCACCCCCGGGGAACUGAAGAUUGUCCUGGCCGCGACCUGAGACCUCAAUGAGUGGAGGGAAGAGUGAUCUAUGUCUCUUCCCCCCAGCAGCUCGGACCCAGCCCCCAUCCCCAACCCCGGGGAGCUGGGGAAAUUCCUGCUCAAGCACCUUGAAUGGGAGGGGGGGCCACAGAGGGCAGGGCCGGGGUCCCAGCAGGUGGGUUCCUGCUCUGCCCUGCCCGUCCCCACCCCAGUCUUGCCCCUCCCAUCCUCAUCUGUUCCCCGUUGGAGACAGAAGAUCUUCAUUUCUAUUAUUUAUAACUUUUAGACUUGGGCCCCUGUUUUCCCAUUAUCUGAGUGACCUGUGUGAGAGACAGACAGAUGCCCCAUGAGGAUGGCUGGACAAGGACUUUACUUUCUAUCAUAAAAUAUUAAAAAAAAAUAAAUAAAAAAAUAAAAAUUUUAAACUAAAG
>cluster916.fasta:2
AACAUGAAGAGCUUAAAAGCUCUGAACAAUGGAACCAAGUAAUAGGUUUCCUAUUCCUUACAUGGAUUUGUCUUUUACAAUUUGCCUAUGCCAACAGGAAUAGGUUUUUGUAUAUAAUUAAGACUAUAGCUUUUCCUCUGGCUGUUAUGGCCAGUAACUUUGGUCAUUUGUCUGUGCUUGCUGCUGUUUACAGAAUAAUUGGAACCACCGGUGGAAUUGCUAUCGCAAUGGCUUGUUUGGGCAGGCUUGAUGCAGGCUCAGCUACUUCAUUGCUUCACAAGCAGACUGUUUGCGCGUACGUUCCAUGUGGUCAUUCAAUCCAGAAACUAACAUUCUCUCAACGUGCCACUCCUCAUGGCACUAUUUUUGACCAGACCGCUUCUAGAAAGUGAACUCGUAAUCGGAGCUGUUGAUCCUUCGUGGACAUCUUCGUUGGACUCCAUAAGGACGCUGUGACAUCAAGGACCCUGCCUAAAGAAAUCGCUACUGUUGCUACAUCACGAACGCUUCUUAUUACAAAUUGGGAGCUUCUAUAGCGUGUAGCAGGUGACUCAGGUUUGCUGCAUACAGUCGCUACAGGAUUGGCAACUAUAAAUUAAACCAGACCAUUCCAGUAGCGGUGACAAUAUUGCUUUUGCAAAGUACAGUAAGUGACAACAGAUGUUCAUCUUUUCGUUGACUUUCAGGUUACUAUAGCAGAGAUUAAUUAUUAUGAGGACUUUAAAGUUUCCAUUUGGAAUCUUGAUUACAUCAUAAACCUCAUAAUUAAAAAUUUAUCUAAGUCACUAACUGAGAAUAAAUUUCAAAUUAGAUGAAGAAAGAGCAACCAAUCUGGAGAUUGAUUAAACGAACAUGAAAAUUGUAUUCUUCUUGGCACUGAUAACACUCGCUACUCUGUGAGCUUUAUCACUACCAAGAGUGUGUUAGAGGUACAACAGUACUUUUAAAAGAACCUUGCUUUCUGGAACAUUCAGGGCAAUCUCACCAUUUCAUCCUCUAGCUGAUAACAAAUUUGCACUGACUUAAUCUAGCACUCAAUUUCUGCUUUCUUCUUCUGCUUGUCCUGACGGCGUAAUCGUCUAUCUAGGUUACGUGCCAGAUCAGUUUUCCUAAACUGUUUUUCAGACAAGAGGAAGUUCAAGAACUUCACUCUCCAAUUUUUAUUGUUGCGGCAAUAGUGUUUAUAACACUUGUGUUCACACUCAAAAGAAAGACAGAAUGAUUGAACUUUCAUUAAUUGACUUCUAUUUGUGUCUUUUAGCCUUUCUGCUAUUCCUUGUUUCUAAUUAUGCUUAUCUUUUGGUUCCACUUGAACUGCAAGAUCAAUGAAACUUGUUCUCCUAAACGAACAUGAAAUUCUUGUCUUCUCUAGGAAUUUAUUUACAACUGUAGCUGCAUUUUCACCAAGAAUGUAGUUUUACAGUAUGUACUCAUACAACCAUAACAUAUGUAGUUGAUGACCCGUGAUACUAUUCACUUCUAUUUUAAAUGGUAUCGAGUAGGAGCUAGAAAAAAUCAGCACCUUUAUUGAAUUGUGCGUGGAUGAGGCUGGUUCUAAAUCACCCAUUUCAGUACCGAUAUCGGUAAUUAUACAGUUUCCACCAAUCUUCUUUACAAUUAAUUGCCAGGAACCUAAAUUGGGUAGUCUUGUAGUGCGUUGUUCGUUCUAUGAAGACUUUAGAGUAUCAUGACGUUCGUGUUGUUCUAGAUUUCACUCUAAACGAACAAACUAAAAUGUCUGAUAAUAGGACCCCAAAUCAGCGAAUGCCACCCCGCAUUACGUUCAUGAAGGACACCAGAUUUUAUUGGCAGGUAACCAGAAUGGAGAACGCAGUGGGGCGCGAUCAAACAACGUCGGCCCCAAGGUUUACCCAAUAAUACUGCGUUUUGGUUCACCGCUCACUUUAUUAGCAAGGAAGACCUUAAAUUCCCUCGGGGGACAAGCGUUCCAAACUAACACCAAUAAAAGUCCAGAUGACCAAAUUGGCUACUACCGAAGAGCUACCAGACGAAUCGUGGUGGUGACGGUAAAAUGAAAGAUUUCCUAAGUCCAAGAUGGUAUUCUACUACCUAGGAACUGGGCCAGAAGCUGACUUCCCUAUGGUGCUAACAAAGACGGCAUCAUAUGGGUUGCAACUGAGGAGCCUUUGAAUACACCUGAGAUUUUUGGCACCCGCAAUCCUGCUAACAAUGCUGCAAUCGUACAACUUCCUCAAGGAACAACAUUGCCAAAGGCUUCAUUUACGCAGAGGGAGCAGAGGCGGCAGUCAAGCCUCUUCUCGUUCCUCUCAUCACGUAGUCGCAACAGUUUAAGAAAUUCAACUCCAGGCGGCAGUAGGGGAACUUUUCCUCUGCUGAAAUGGCUGGCAAUGGCGGUGAUGCUGCUCUUGCUUUGCUGCUGCUUGACAGAUUGAACCAGCUUGAGAGCAAAAUGUCUGGUAAAGGCCAACAACAACAAGGCCAAACUGUCACUAAGAAAUUGCUGCUGAGGCUUCUAAGAAGCUCGGCAAAACGUACUGCCACUAAAGCAUGUAACACAAGCUUUCGGCAGACGUGGUCCAGAACAAACCCAAGGAAAUUUUGGGGACCAGGAACUAAUCAGACAAGGAACUGAUUACAAACAUUGGCCGCAAAUUGCACAAUUUGCCCCAGCGCUUCCAGCGUUCUUCGGAAUGUCGCGCAUUGGCAUGGAAGUCACACCUUCAGGAACGUGGUUGACCUACACAGGUGCCAUCAAAUUGGAUGACAAAGAUCCAAAUUCAAAGAUCAAGUCAUUUGCUGAAUAAGCAUUGACGCAUACAAAAAACAACCCACCAACAGAGCCUAAAAAGGACAAAAGAAGAAGGCUGAUGAAACUCAAGCCUUACCAAGAGACAGAAGAAACAGCAAACUGUGAUCACCUGCACAAUAGAUUUGGAUGAUUCUCCAAACAAUUGCAACAAUCCUUCGAAGUGCUGACUCAACAGGCCUAAACUCAUGCAGACUCAUCAUAAGGCAGAUGGGCUAUAAACGUUUUCGCUUUCCGUUUACGAUAGUUCAACACAUCUGUGCAGAAUGAAUCUCGUAACAUAUCAGCACAGUAGAUGCGGUUAACUUUAAUCACAUAGCAAUCUUUAAUCAGUGUGUAACAUUUAGGGAGGACAUUGAAAAGAGCCACCACAUUCACCGAGGCCACGCGGAGUCGAUCGAGUGUACAGUUGAACAAUGCUAAGGGAGAGCUGCCUAUGGAAGAGCCCUAAUGUGUAAAAUUAAUUUUUAGUAGUGCUAUCCCCAUGUGAUUCUAAUAGCUUUCUAGGAGAAUGACAAAAAAAGAUAAAAAAGU
>cluster915.fasta:2
ACACCUCCCAGGUAACAAACACUACCAACUUCGAUUUCUUGUAGAUCUGUUCUCUAAACGAACAUGAAAAUUAUUCUUCUUUGGCACGAUAACACUCUGCUACUCUGUGAGCUUUAUCACUACCAAGAGUGUGUUAGAGGUACAGUACUUUAAAAGAACCUUGCUCUCUUCUGACUACACAAGGGCCAAAUCACCAUCAUCCUCUAGCUGAUAACAGCAAAUUUGCACUGACUUGCUUUAGCACUCAAUUUGCUUUUGCUUGUCCUGACGGCGUAUAAACACGUCUAUCAGUUACGUGCCAGAUCAGUUUCACCUAAACUGUUCAUCAGACCAGAGGAAGUUCAAGAACUUUUACUCCAAUUUUUUCUUAUUGUUGCGGCAAUGGUGUUUAUAACACUCUGCUCACACUCAAAAGAAAGACAGAAUGAUUGAACUUUCAUUAAUUGACUUCUAUUUGUGCUUUUUAGCCUCUCUCUGCUAUUCCUUGUUUUAAUUAUGCUUAUUAUCUUUGGUUCCUUCUUGAACAAGAUCAUAUGAAACUUGUCACGCCUAAACGAACAUGAAAUUUCACUGUUUCUUAGGAAUUUAUCUACAACUAAUAGCUGCAUUUCACCAAGAAUGUAGUUUCUGGAUAUGUACUCAUCAACCAUAUGUAGUUGAUGACCUGCAGCAGUCCUCUAUUUCACUUCUAUUCUAAAUGGUAUAUUAGAGUAGGAGCUAGAAAAUCAGCACACCUUAAUUGAAUUUGUGCGUGGAUGAGGCUGGUUCUAAUCACCCAUACAGUACAUCGAUAUCGGUAAUUAUACAGUUUCCUGUUUACCUUUCAAUUAAUUGCCAGGAACCUAAAUUGGGUAGUCAAAUAGUGCGUUGUUCGUUCUAUGAAGACUUUUAGAGUAUCAUGAUGUUCGUGUUGUUUUCUAGAUUUCAUCUAAAACGAACAAACUAAAAUGUCUGAUAAUGGACCCCAAAAUCAAAUGAAAUGCACCCCUAUACUACGUUUGGUGGACCUCAGAUUCAACUGGCAGUAACCAGAAUAGAGAACGCAGUGGGGCGAUCAAAACAACGUCGGCCCCAAGGUUUACCCAAUAAUACUGCGUUUGGUCUUCGCUUUCACAUACUUCAACAUGGCAAGGAAGACCUUAAAUUCCCGAGGACAAGGCGUUACACCCAUUAUCCAAUAGCAGUCCAGAUGACCAAAUUGGCUACUACCGAAGAGCUACCAGACGAAUUCGUGGUGGUGACGGUAAAAUGAAAGAUCUCAGUCCAAGAUGGUAUUUACUACCAAGGAACUGGGCCAGAAGCUGGACCACCCGUUAGUGCUAUCAAAAGACGGCAUCAACAGGUUGCAACUGAGGAGCCAUUGAAUACACCUAAAAGAUUUGGCACCCGCAAUCCUGCUAACAAUGCUGCAAUUGUGCUACAACUUCCUCAAGGAACAACUGCCAAAAGGCUUGCAGAGGGAGCAGAGGCGGCAGUCAAGCCUUUCUCGUUCCUCAUCACGUAGUCGCAACAGUUUUUAAGAAUUUCAACUCCCAGGCAGCAGUAGGAACUCCUGCUAGAAUGGCUGGCAAUGGCGGUGAUGCUGCUUUUGGUUCUGCUGCUGUGCUUGACAGAUUGAACCAGCUUGAGAAAAUAAAAUGUCUGGUAAAGGCCAACAACAAGGCCAAACUGUCACUAAGAAAUUGCAUUGCUGAGGCUUCUAAGAAGCCUCGGCAAAACACUGCCACUAAAGCAUACAAUGUAACACAAGCUUCGGCAGACGCUGGUCCAGAACAAACCCAAGGAAAUUUUGGGGGACAAGGAACUAAUCAGACGGAACUGAUUACAAACAUUGGCCGCAAAUUGCACAAUUUGCCCCCAGCGCUUCAGCGUUUUCGGAAUGUCGCGCAUUGGCAUGGAAGUACCUUCGGGAACGUGGUUGACCUACACGGUGCCAUCAAAUUGGAUGACAAAGAUCCAAAUUAAAGAUCUGGUACUCUGCUGAAUGAGCAUUGACGCAUACAAACAUUCCCACCAAGAGCCUGGGACAAAAAGAAGAAGGCUGAUGAAACUCGAGCCUCAUGCAGAGACAGAAGAAACAGCAAACUGUGACUCUUUUCCUGCUGCAGAUUUGGAUGAUUUUCCAAACAAUUGCAACAAUCCAUGAGCAGUGCUGACUCAACUCAGGCCUAAAACUUCAUGCAGACAUAUCAAGGCAGAUGGGCUAUAUCAAACCGUUUCGCUUUUCCGUUUACGAUAUUAGUCUACAUGGUGCAGAAUGAAUCACCGUAACUUUAGCACAAGUAGAUGUAGUUAACUUUAAUCUCACAUAGCAAACUUUUAAAUUAGUGUGUAACAUUAGGAGGACUUGAAAGAGCCACCACAUUUCUUUUAGGCCACGCGGAGUACGAUCGAGUGUACAGUGAACAAUGCUAGGGAGAGCUGCCUAUAUGGAAGAGCCCUCUAAUGUGUAAAAUAUUAAUUUAGUAGUGCUAUCCCCUGUGAUUUUAAUAGCUCUUAGGAGAAUGACAGAAUCCCCUACCCUCCACAUACAUAUCCCUUAUUUAUCUUAUAUUCCAUACACAUAUGCCCCUCCUCUACCUACCAACACCUACCAACUUU
>cluster914.fasta:2
GAAAGAUCAGUCCAAGAUGGUAUCUACUACCUAGGAACUGGGCCAGAAGCUGGACUUCCCCUAUGGUGCUAACAAAGACGGCAUAAACAUGGGCAACUGAGGGAGCCUUGAAUACACCAAAAGAUCACAUUGGCACCCGCAAUCCUGCUAACAAUGCUGCAAUCGUGCUACAACUUCCUCAAGGAACAACACUAUUGCCAAAGGCUUUACGCAGAAGGGAGCAGAGGCGGCAGUCAAGCCUCUUUUCUCUGCUUCCUCAUCACGUAGUCGCAACAGUUAAGAAAUUUCAACUCCAGGCAGCAGUAGGGGAACUUCUCCUGCUAUAGAAUGGCUGGCAAUGGCGGUGAUGCUGCUCUUGCUUUGCUGCUGCUUGACAGAUUGAACCAGCUUUGAGAGCAAAAUGUCUGGUAAAGGCCAACAACAACAAGGCCAAACUGUCACUAAGAAUUUGCUGCUGAGGCUUCUAAGAAGCCUCGGCAAAACGUACUGCCACUAAAGCAUCAAUGUAACACAAGCUUCGGCAGACGUGGUCCAGAACAAACCCAAGGAAAUUUUGGGGACCAGGAACUAAUCAGACAAGGAACUGAUUACAAACAUUGGCCGCAAAUUGCACAAUUUGCCCCAGCGCUUCAGCGUUCUCGGAAUGUACGCUGGCAUGGAAGUCACACCUCGGGAACGUGGUUGACCUACACAGGUGCCAUCAAAUUGGAUGACAAAGAUCCAAAUUCAAAGAUACAUGGUCAUUUUGCUGAAUAAGCAUUGACGCAUACAAAACAUUCCCACCAACAGAGCCUAAAAAAGGACAAAAAGAAGAAGGCUGAUGAAACUCAAGCCACUACCGCAGAGACAGAAGAAACAGCAAAACUGUGACUUUUUCCUGCUGCAGAUUUGGAUGAUUUCUCCAAACAAUUGCAACAAUCCAUGAGCAGUGCUGACUCAACUCAGGCCUAAACUCAUGCAGACAUCAAGGCAGAUGGGCUAUAUAAACGUUUUCGCUUUUCCGUUUACGAUAUAUAGUCUACUCUGUGCAGAAUGAAUUCUCGUAACAUAGCACAAGUAGAUGUAGUUAACUUUAUACAGCAAUCUUUAAUCAGUGUGUGUAACAUUAGGGAGGACUUGAAAGAGCCACCUCAUUUCACCGAGGCCACGCGGAGUACGAUCGAGUGUACAGUGAACAAUGCUAGGGAGAGCUGCCUAUAUGGAAGAGCCCUAAUGUGUAAAAAUUAAUUUUAGUAGUGCUAUCCCCAUGUGAUUUUAAUAGCUUCUAGGAGAAUGACAAAAAGCACCUCCCUACUCCAUCAUCAUCCCUCAUAUCAUUUAUAUAUACCAUAUCACAUAUCCUAUCCCCUCCCACACAUCCCAAAC
>cluster913.fasta:2
UGGUGUAUGUAGGACACUGGAUAAUUUUUUAGUUUAGGUUUUUUGCUUAACAGUUAGAAUACAUUGUUGUACUUAUACACCUUAUUAAUGAUCAGCUAUAUAGUAUUUAUAUCACAAGUGAUAAUACAGAUUUGUAACAUUAGUUUUAAAAAGGGAAAGUUUUGUUCUGUAUAUUUUGUUACCUUCACAGAAUAAAAGAAUUACAUAUGAAAAACCUCUAACAUGGCACUAAAUGUGGAUGUGGCAGGAGGGCAGUGGUGAAGCUGGUUACCUGCCUGCUGCAGUACGUGUAAACAGGAUUUUUAUUGUUAGUGUUUCAUGCAUAAUGGACUACAUGCACACUUUAAAUUUUGUCAGAUACACACAUGCCACUAUGACACGUCAGACUCUCCAGCCGUGGAGAGACUGUUUCGCUUGUGUUUGUUUGUAGUCUGCCGCGGCCUUGGCAGGCUGCUGGAAGGCAGCUUGUGGAGGCCAUUGGUUCUGCCCACUUCAUUCCUUCUCGUGCUCUGCUUACUUCCUCGCAGCUAAGAUGCCAUGUGCAGGUGGAUUCCAUGCUGCAGACAUGAAAUAAAAGCUUUGCAGGCAAAAAACCCUCCUACCCCCACAUAGCUCCCUACCUAUCAAUUGUUUAUAUUAACCUAUCCAACCCACAUCACCCCCCAUCAUAAU
>cluster912.fasta:2
GGUGCUCGGUCCUCCGAGAAAGCUAAGGCCGCGCUGGAGCGAGGCCCACAUCAUCCGGCGACUAGCCCGCGUCCGGCAGCGCCAGCCCCACUUGCCCGCGCUAUGGCCUCCGUCUUCCAUGGUCGCCUGCAUCACUCGGCCCUCAUCCGACGACGAUGAGUGACCGUCACGGAGGAUAAGAUCAAUGCCCUCAUUUAAAGCAGCCGGUGUGAAUGUUGAACCUCUUGGCCUGGCCUGUCUUGCAAAGGCCCUGGCCGGCGUUUAACUGGGAGCCUUAUCAUUGCAAUGUAGGGGAGUGACCUGCUCCAGCAUAAUAGGUGCUGCACCAGCAGGAGGUCCUGCCCCCACUGCUGCUCCAGCUGAGGAGAAGAAAGUGGGAAGCAAAGAAAGAAGGCCGAGGAGUCUGAUGAUGACCGGGUUUGGUCUUCUCUGACUAAAUCUCUAUAACGUGUUCAAUAAAAGCUGAACUCACUGCUGGCGGUCUGCCCAUAUAGCUAGGAAAAGC
>cluster911.fasta:2
AUUUUUAUUUUUUUAUUUUUAUUUAUUUUUUUGCUAUUUUUUAGGUAGAGAUGGGGUUGCUCCAUGUUGCACAGGCUGUUCUCAAACUCCUCCUCUAAGCUAAGCCAUUCUGGCUGUCUUGGCUCCCAAAGUGCUGGGAUUGUAGACAUAAGCCCCCUCACCCAGCCUACGAAUAUCUUUCUCUAACAUUGUAAGAAUGAGGUAAUGUUUCCAUCAAUCUAAUACAGAUAUAUUUCUUCCCUCCAAAAAUAAUUUGGUUGUUUAUUGUAACUCCGCUUAACUUGACAUGGAAAUGCUAUAGGCCGGGCGCGGUGGCUCACGCCAGCAAUCCCAGCUAUUGGGAGGCCGAGGCGGGCGGAUCACGAGGUCCGGAGAUCGAGACCAUCCUGGCUAACAUGGUGAAACCCCGUCUCUACUAAAAUACAAAAAAAAAAUUAGCCGGGCAUGGUGGCGGGCGCCUGUAGUCCCCAGCUACUUGGAGGCUGAGGCAGGAGAAUGGUGUAAACCCAGGAGAGGCGGAGCUUGCAAUGAGCCAAGAUCGUGCCAUCACUGCACUGCAGGCUGCGCGACAGUGAGACUCUGUCUCAAAAAAAAAAGAAAGAAAAUGCUAUAUAUGAAAACUUAGCUGAAAGGAAGAAUCGUUUUAGAAAGACAUAUUUAAACACCACUGCUAAUAUAUUGAUCCUUUGUAGUUAUUCCUAAAAUGCUGUUUUCGAAACAUUCCUUUAUCACCUUGUGUGGCUUAGACCCAUCUCAAUCUGUUCAUUGGAAAGAGGCUGCAAACACCAGUGGUGUGCGUUCUGCAGGUACUACGCCGCGAAGAAAUUCACCUGCUUAUUCAUGCCCUGUCUUCUAGAGUCAUAACUUGUUUAGGUAUAGGAUGCUUGAUUUGGCUAGACUUUCUGAAACACUGAGGUGUGGUAUCAAGUGAUUUAGUCACAAUUAGUUCUGUGGGAGAGCUUGGACAGAAUAAACAUCCUGCUCUUGGUAGUCUUGGGUGCGUGAAUGUUGGUAUACGGUCUUUAUUUUAGGUUUGAUACAAAACGCUAUAAAUCUAGUGUUUUCCUUAAUUUAUUGGCAUAGUUCUCAGGUAGCAGCUCAACUAUUAAUGAUUGAUUAACUAUGAACAAGCUAUGUGUAGACAUUUUGCUACUUGGGACUUGCAGUGUUUCAAAGAUCCCAUCAUUGCAGCUUGUAUCCUUUAGAUCCAAUCAGAAACUUCUGGAGUCUUUACCGGUGCUCAUUUGAGCUAAUUAGUCAUCUGUCAAACAGAUUUGGCAAUACUUUAAAGAUUAUUGUAGACUAUCUAUUUAUAGAUCAACUACCCUUUGGUCUUGGGGAAAAGAGGUGUACAUGUACUGAAAACGUUUUAAAAAGGUGAUGAUGAAGUGCAUUUGUAGCAGCAGCGCAGCCGGGCUUAAACCUUCACAGAAGGCUGUGUCCAAGGGCAGCCUCCUUUCUCCUGCCCCGGUGAGGACUGGAUAACCAGGACCUGGGGGAUAUUCUUUGUUGUCGGGUUAUUCUAUGUGGUAAAGAAUAUUUGGUUUAUACAUUUCUUUUUCCACUCACAAGUUUCUAUUUGAGAGCAUAGUCCAAAGUGUAAAAACUUGGUGUUUACGAGAAUUGUCUUCCAGACUCCUUGUUAUCGCUCUUCACCAAAGUGGAAGUCUGCAUGAAUAUGCUCAGAAUCUAUUCACAACAUUCUGUUACGUGAAGUCCACCUACAAAAUAGAUUUAAUUGAAUUUAUUUGUACAUAAUGCAGAGUAUGGUAUUCGUGUAUGGAAUCAUACAUAUUCUCUAAUUUUUCUUUCCAGCUCUGAUGAGUAGAAUAUUAAAUGUGUUGUUAUGGAAAUGCAGAGUAUUGCUUCUAUUAUAGAAAGAUAAUUAUGAAAAUAAAACCUGAAACUAUGUAAAAAACCCCCUCCCCACACAUACCCACCAACUCAUACAUAUUCCAUCAUCCAAACAUAUCCCCCACACAUCCCCAUAAAC
>cluster908.fasta:2
UAGCUUGUUUGUGCUUGCUGCUGUACAGAAUAAAUUGGAUCACCGGUGGAAUUUUAUCGCUGGUCAUGUUUGUAGGCUUGAUGUGGCUCAGCUACUUCAUUGCUUUCAGACUGUUUGCGCGUACGUGUUCCAUGUGGUCAUUCAAUCCAGAAACUAACAUUCUCAUAACGUGCCACUCCAUGGCACUAUUUUGACCAGACCGCUUCUAGAAAAGUGAACCGUAAUCGGAGCUGAUCCUUCGUGGACAUCUUCGUAUUAGCUGGACACCAUCUAGGACGCUGUGACAUCAAGGACCUGCCUAAAGAAUCACUGUUGCUUUACACGAACGUUCAACACGUUGGGAGCUUCGCAGCGUGUAGCAGGUGACUCAGGUUUCUGCUGCAUGCCAGUCGCUACAGGAUUGGCAACUAUAAAUUAUCAGACCAUUCCAGUAGCAGUGACAAUAUUGCUUUGCUGUACAGUAAGUGACAUAGAUGUUUCAUCUCGUUGACUUUCAGGUUACUAGGAAGAGAUUACUAAUUAUUAUGAGGACUUUAAAGUUUCCAUUUGGAAUCUUGAUUACAUCAUAAACCCUUAAUUAAAAAUUUAUCUAAGUCACUAACUGAGAAUAAAUAUUCAAUUAGAUGAGCAGAGCAACCAAUGGAGAUUGA
>cluster907.fasta:2
AUACCUUCCCCAGGUAACAAACCAACCAUUCGAUACUGGUAGAUUUGUUCUCUAAACGAACAAACUAAAAUGUCUGAUUGGACCCCAAAAUCAGCGAAAUGCACCCCGCAUUACGUUUGGUGGACCCAGAUUCAACUGGCAGUAACCAGAAUAGAACGCAGUGGGGCGCGAUCAAAACAACGUCGGCCCCAAGGUUUACCCAAUAAUACUGCGUCUUGGUUCACCGCUCCUCAUCAACUCACUGCAAGGAAGACCUUAAAUUCCCUCGAGGACAAGGCGUUUCCAAUUAACACCAAUAGCAGUCCAGAUGACCAAAUUGGCUCUCGAAGAGCUACCAGACGAAUUCGUGGUGGUGACGGUAAAUGAAAGAUUUCCGGUCCAAGAUGGUAUUUCUACUACCUAGGAACUGGGCCAGAAGCUGGACACUUCCCUAUGGUGCUAACAAGACGGCAUCAUAGGUUGCAACUGAGGGAGCCUUGAAAUACACCAAAAGAUUUACUGGCACCCGCAAUCCUGCUAACAAUGCUGCAAUCGUGCUACAACUUCCAAGGAACAACAUUGCCAAAAGGCUUCAUAUGCAGAAGGGAGCAGAGGCGGCAGUCAAGCCUCUUCUCGUUCCUCAUCACGUAGUCGCAACAGUUUAAGAAAUUCAACCCAGGCAGCAGUAGGGAACUCCUGCUAGAAUGGCUGGCAAUGGCAGUGAUGCUGCUCUUGCUUUGCUGCUGCUUGACAGAUUGAACCAAGCUUGAGAGCAAAUGCUUGGUAAAGGCCAACAACAACAAGGCCAAACUGUCACUAAGAAAUUGCUGCUGAGGCUAAGAAGCCUCGGCAAAAACGUACUGCCACUAAAGCAUACAAUGUAACACAAGCUUUCGGCAGACGUGGUUCCAGAACAAACCCAAGGAAAUUUUGGGGACCAGGAACUAAUCAGACAAGGAACUGAUUACAAACAUUGGCCGCAAAUUGCACGUUUGCCCCAGCGCUCACGGCGUUUUCGGAAUGUCGCGCAACCGGCUAGAAGUCACACCUAGGAUACCGAAUUGACCUACACAGGUGCCAUCAAAUUGGAUGACGUCCAAAGAUCCAAAUUUUCAGAUCAGUCAUUUGCUGAAUAAGCAUUGACGCAUACAAUUACCCACCAACAGAGCCUAAAAAGGACAAAAAGAAGAAGGCUGAUGAAACUCAAGCCUUACCAAGAGACAGAAGAAACAGCAAACUGUGACUCUUUUCCUGCUGCAGAUUUGGAUGAUUCUCCAAACAAUAUUGCAACAAUCCAUGAGCAGUGCUGACUCAACUCAGGCCUAAAUCAUGCAGACCAUAAGGCAGAUGGGCUAUAUAAACGUUUUCGCUUUCCGUUUACGAUAUAUAGUCUACUCUUGUGCAGAAUGAAUUCUCGUAACUACAUAGCACAAGUAGAUGUAGUUAACUUUUAAUCACAUAGCAAUCUUUAAUCAGUGUGUAACUACUUUAGGGAGGACUUGAAAGAGCCACCACAUACUUCACCGAGGCCACCUCGGAGUACGAUCGAGUGUACAGUGAACAAUGCUUUAGGGAGAGCUGCCUAUGGAAGAGCCCUAAUGUGUAAAAUUAUUAAUUUAGUAGUGCUAUCCCGCCGUGAUUUUAAUAGCUUCUUAGGAGAAUGACAAAAU
>cluster906.fasta:2
AGAAGGCUGAUGAAUCAAGCACCAUGAGAGACAGAAGAAACAGCAAACUGUGACUCUCACCUGCUGCAGAUUUGGAUGAUUUCCAAACAAUUGCAACAAUCCAUGAGCAGUGCUGACUCAACUCAGGCCUAAACUCAUGCAGACAUAAGGCAGAUGGGCUAUAUAAACGUUUCUCGCUUUCCAAUUUACGAUAUAGUACAUUCUUGUGCAGAAUGAAUCUCGUAACUUUUUGUACAGUAGAUGUAGUUAACUUUAAUCACAUAGCAAUCUCUUAAUCAGUGUGUAACCUAUAGGAGGACUUGAAAGAGCCACCACAUCUCUCGAGGCCACGCAGAGUACGAUCGAGUGUACAGUGAACAAUGCUAGGGAGAGCUGCCUAUGGAAGAGCCCUAAUGUGUAAAAUUAAUUUAGUAGUGCUAUCCCCAUGUGAUUUUAAUAGCUUUCUAGGAGAAUGACAAAAAAAGU
>cluster905.fasta:2
GCUAUAUAAACGUUUUCGCUUUUCCGUCAUGAUAUAUAUGGUCUACUUGUGCAGAAUGAAUUCUCGUAUUAUAGCACAAGUAGAUGUAGUUAACUUUAAUCUCAUAGCAAUCUUUAAUCAGUGUAUUAACAGGAGGACUUGAAAGAGCCACACAUUUUCUUAGAGGCCACGUGAGUACAAUCGAGUGACAGUGAACAAUAGGGAGAGCUGCCUAUAUGGAAGAGCCCUAAUGUUGUAAAAUUAAUUUUAGUAGUGCUAUCCCCAUGUGAUUUUAAUGGCUUUUUAGGAGAAUGACAAAAU
>cluster904.fasta:2
AUACCUUCCCAGGUAACAAACCAACCAACUUCGAUCUCUUGUAGAUACUGUUCUCUAAACGAACUUAUGUACUCAUUCGUUGGAAGAGACAGGUACGUUAAUAGUUAAUAGCGUACUUUUUCUUGCUUAUGGUAUUCUUGCUAGUUACACUAGCCAUCCUCUACUGCGCUUUCGAUUGUGUGCGUACUGCUGCAAUUGUUAACGUGAGUCUGUAAAACCUUCUUCUACGUUUACUCUCUGUUAAAAAUCUGAAUUCUCUAGAGUUCCUGAUUUCUGGUCUCUAAAGAAUCACUGUUGCUACACGAACGUUCUUAUUACAAAUUGGGAGCUUCGCAGCGUGUAGCAGUGACUCAGGUUUUUGCUGCAUAUACAGUCGCAGGAUUGGCAACUAUAAAUUAAACACAGACCAUUCCAGUAUAGUGACAAUAUUGUUUGCUUGUACAGUAAGUGACAACAGAUGUUUCAUUACAUGACUUUUCAGGUUACUAUAGCAGAGAUAUUACUAAUUAUUAUGAGGACUUUAAAGUUUCCAUUUGGAAUCUUGAUUACAUCAUAAACCUCAUAAUUAAAAAUUUAUCUAGUCACUAACUGAGAAUAAAUAUUCUCAAUUAGAUGAAGAGCAACCAAUGGAGAUUGAUUAAACGAACAUGAAAAUUAUUCUUGGCACUGAUAACACUCGCUACUCUGUGAGCUUUAUCACUACCAAGAGUGCGACAGAGGUACAACAGUACUUUAAAGAACCUUGCUUCUGGAACAUACGAGGGCAAUUUCACCAUUCAUCCAUGGUGAUAACAAAUUUGCACUGACUUGCUUUAGCACUCAAUUUGCUUUGCUUGUCCUGACGGCGUAAAACACGUACUAUCAGUUACGUGCCAGAUCAGUUUCACCUAAACUGUUCAUCAGACAAGAGGAAGUUUAGAUCUUCUCUCCAAUUUCUUAAAGGCCGUGUAUAUAAUUAAGUUAAUUUCCUCAAGGGCUGUUAUGGCCAGUAACUUCUAGCUUGUUUGUGCUUGCUGCUGUUCAAGAAUAAAUUGGAUCACCGGUGGAAUUGCUAUCGCAAUGGCUUGUCUGUAGGCUUGAUGUGGCUCAGCUACUUCUAUUGCUCAGACUGUUUGCGCGUACGUGUCCAUGUGGUCAUUCAAUCCAGAAACUAACAUUACCUUUCAACGUGCCACUCCAUGGCACUAUUUUGACAAGACCGCUUCUAGAAAGUGAACUCGUAAUCGGAGCUGUGAUCCUUCGUGGUCAUCUUCGUUGCUGGACACCAUCUAGGACGCUGCUGACAUCAAGGACCUGCCUAAGAAAUCACUGUUGCUACAUCACGAACGCUUUCUUAUUACAAAUUGGGAGUUCGCAGCGUGUGGCAGGUGACUCAGGUUUUGCUGCAUACAGUCGCUACAGGAUUGGCAACUAUAAAUAAACACAGACCAUUCCAGUAGCAGUGACAAUAUUGCUUUGUCUGUACAGUAAGUGACAACAGAUGUUUCAUCUCGUUGACUUUCAGGUUACUAUAAAAUAGAGAUUAUUACUAAUUAUUAUGAGGACUUUUAAAGUUUCCAUUUGGAAUCUUGAUUACAUCAUAAACCUCAUAAUUAAAAAUUUAUCUUUAAGUCACUAACUGAGAAUAAAUAUAUUCUCAAUUAGAUGAAGAGCAACCAAUGGAGAUUGAUUAAACGAACAUGAAAAUUAUUCUCUUUCUGGGCACUGAUAUACUCUGCUAUCUGUGAGCUUUAUCACUACCAAGAGUGUUAGAGGUACAACAGUACUUUUAAAAGAACCUUGCUCUCUGGAACAUACCAAGGGCAAUUCACCAUUCAUCCUCUAGCUGAUAACAGCUUUGCACUGACUUGCUUCUUAGCACUCGCUUGCUUUUUGCUUGUCCUGACGGCGUAAAACACGUCUAUCAGUUCACGUGCCAGAUCAGUUCACCUAAACUGUUCAACUAGACCAGAGGAAGUUCAAGAACUCACUCCGUUUUUAUUGUCUGCAGCAAUAGUGUCUUAUAACACUUUGCUCACACUCAAAGAAAGACAGAAUGAUUGAACUCUCAUUAAUAUUGACUUCUAUCUGUGCUUUUUAGCCUUUCUGCUAUUCCAUUGUUUUAAUUAUGCUUAUUAUCUUUUGGUUCUUCACUUGAACUGCAAGAUCAAUGAAACUUGCACGCCUAAAACGAACAUGAAAUUUUCUUGUUCUUUUUAGAAUUAUUUACAACUGUAGCUGCAUUUCACCAAGAAUGUAGUUCAAGAUAUGUACUCAACAUCAUCAUAUGUAGUUGAUGACCCGUGUCCUAUCACUUCUAUUCUAAAUGGUAUAUUAGAGUAGGAGCUAGAAAAUCAGCACCUUAAUUGAAUUGUGCGUGGAUGAGGCUGGUUCUAAAUCACCCAUUCAGUACAUCGAUAUGGUAAUUAUACAGUUUUCCUGUUUACCUUUACAAUUAAUUGCCAGGAACCUAAUUGGGUAGUCUUGUAGUGCGUUGUUCGUUCUAUGAAGACUUUUUAGAGUAUCAUGACGUUCGUGUUGGUUUUAGAUUUCAUCUAAACGAACAAACUGAUGUUCGACAAUGGACCCCAAAAUCAGCGAAAUGCACCCCGCAUUAUACGUUUGGUGGACCCUCAGAUUCAACUGGCAGUAACCAGAAUAGAACGCAGUGGGGCGCGAUCAAACAACGUCGGCCCCAAGGUUUACCCAAUAAUACUGCGUCAUUGGUUCACCGCUCACUCUCAUCUGGCAAGGAAGACCUUAAAUUCCCUCGAGGACAAGGCGUUCCAAUUAACACCAAUAGUCCAGAUGACCAAAUUGGCUACUACCGAAGAGCUCACCAGACGAAUUCGUGGUGGUGACGGUAAAAUGAAAGAUCUCAGUCCAAGAUGGUAUUUCUACUACCAAGGAACUGGGCCAGAAGCUGGACUUCCCUAUCGGUGCUAACAAAGACGGCAUCAUAUGGGUGCAACUGAGGAGCCUUUGAAUACACCAAAAGAUCACAUUGGCACCCGCAAUUCCUAAUCUAACAAUGCUGCAAUCGUGCUACAACUUCCUCAAGGAACAACAUUGCCAAAAGGCUUCUACGCAGAAGGAGCAGAGGCGGCAGUCAAGCCUCUCGUCCUCAUCACGGUCGCAACAGUUUAAGAAAUUUCAACCUCAGGCAGCAGUAGGGGAACUUCUCCUCUGCUAGAAUGGCUGGCAAUGGCGGUGAUGCUGCUCUUGCUUUGCUGCUGCUUGACAGAUUGAACCAGCUUGAGAGCAAAAUGUCUGGUAAAGGCCAACAACAACAAGGCCAAACUGUCACUAAAGAAUUGCUGCUGAGGCUCUAAGAAGCCAUGGCAAAACGUACUGCCACUAAAGCAUACAAUGUAACACAAGCUUGCAGACGUGGUCCAGAACAAACCCAAGGAAAUUUUGGGGACCAGGAACUAAUCAGACAAGGAACUGACUUUACAAACUGGCCGCAAAUCGGCACAAUUUAUCCCAGCGCUUUCAGCGUCUUCGGAAUGUCGCGCAUUGGCAUGGAAGUCACACCUCGGGAACGUGGUGACCUACACAGGUGCCAUCAAAUUGGAUGACAAAGAUCCAAAUUCAAAGAUCAAGUCAUUUUGCUGAAUAAGCAUUGACGCAUACAAAAACAACCCACCAACAGAGCCUAAAAAGGACAAAAAGAAGAAGGCUGAUGAAACAAGCCUCAAGAGACAGAAGAAACAGCAAACUGUGACUCUUUUCCUGCUGCAGAUUUGGAUGAUCUCUCCAAACAAUUGCAACAAUCCGAGCAGUGCUGACUCAACUCAGGCCUAAACUCAUGCAGACCACCAAGGCAGAUGGGCUAUAAACGUUUUCGCUUUCCGUUUACGAUAUAUAGUUUACUCUUGUGCAGAAUGCGAAUCUCGUAUCAUUGAUACAAGAAAGAUGUAGUUAACUUUAAUCUCAACAGCAAUCUUUAAUCAGUGUGUAACAUUAGGGAGGACUUGAAAGAGCCACCUUACUUCUUCAAAGGCCACGCCGGAGUACGAUCGAGUGUACAGUGAACAAUGCUAGGGAGAGCUGCCUAUAUGGAAGAGCCUCUAAUGUGUAAAAUUAAUUUUAGUAGUGCUAUCCCCAUGUGAUUUUAAUAGCUUCUUAGGAGAAUGACAAAAGU
>cluster903.fasta:2
GAGGAUAAGAAACAAGGAAAACGGAGAAAGAAAAAGAAGAACCGUUUCAAAUUUCUGAAAGCAUGUCAGAAAACUGAAUCAGAUAGUAAGGAUAGAGUUUAAAAAGAAAAAGAAGUCAAAAGAUGGAACUAGAAAAAGAAAAGGAUUAAAGGACACAGUAAAAAGAGAAAGAUGUAUUCUGAAGAUAAUCACUAUCAUCUUGAGUCCUUGUCAGAAUCAGAGUAUUGAGGAGGUGCGAGCAAAAAAAGAAGAAAAGCAGUGAAGAACCAGAAAAGCAACAGAAAAUGAAAAAGAAAAGAAGCAUAUAAGAAACACAGUAAGAAGAAGAAAAAGAAGGCUGCUAGUCAAGUCCUGACUCACCAUAACAUUAAGAAAAAUCAGGAUUCCCUUCUAAAGAAAGUGCAAUGUCUGAGGAAAUUUUAACUGUGAAAACAACAUAUUUACUAAAAUGCCGAAUUUCUUGUUUAGAAUUAUUCCAGCAUUAUUCAGUAGCCACUUCAGAUGCCGUGUGAAAGGGCCAAAUGUUGCCUGCUGCUUGAACAUCUUUUUUUUUUUUUUCCAGUGGCUUGAUAACACUGGGAGAUCAGACACUGCAGUCAUACUAGUGGUUAAGAUCUUUUGGGAAUAUAAAAUUAAUACUUUGACUAGAAGUGUUCUAAGGAUAAACCAACAGAAAUUGAAUCUGGUGUAUCUUAAGAUGUAAACAAGAAAUGACCAGAUGACUUUAGUUAAAAUUUCUGAAGGAUUUUCUACUAAUAUUUUAAAACCCUUUACUUCUGUAGAUAAGUGUAUUUUAAUUUUUCCCCUUUGUAUACUUUAUUUACCUGGGAAGGAGCUUUAGGGUUUGGGGGUGGUUUGUUAUCUUCUAGCUGCAGAAUAGUGUGCCACUGAUCCUCACACUCCUAUAUUCUGGACACAGUAGCCAUGUUCACAGGGAGGUCAGAGCUGGCUACCAGCAGUCUUGCCCCUUUACUGAGCUUAGUGUCAUCCUUGGAUGCUGUCAUAUGCUGCUUUCGGUGAACCAGAGAAACAGCCAUUUGCAGCAUGAGAAAGCCCCAAAAGCUCUGAGAUUUACCUUCCACUUCAGUAAUAAUGAAUAUUUUUAGCAUUAGAAUGUGUCUUCAUGUCAUUUGAAUUAAUUUUGAUUACACACUUGGCUUGGGAGAGGAAUUAUUUUAAAUAGACACUGGUACUUUUGAACUUGAUAGCUAAAGAUUUAAAAUGCAUGUUUUUAUACUAAGUUUUAACCAGUCAGGAAAAAUUAUGACCAGUGAUAGUUUAUUUUUUGUAUGAUUUUGGUUAGGCUGCAAUGUGUAGCUUUUGUUAACUCCACUUUGCUGCUUAAGUUUCAUUACUGUUGUCUAAUGGCCUACUUGCCAAGAUAUUUAGCAUGUAAAAAGCAAGAUUUUGAUUUAAAAAAAAAAAAAAGGCUUCAUAUUGAAGCUGAGACUUACAAAUAACAAGUUGAGUGGCAAGCCUGGUAUGUGUGUCUUAUUGCCAGAAUCUUAGUAAAUGUAAUGUUUUAAAAGUUUGUUGUCUUUGUAUAUUAAUAGCAAAUUAUGACAAGUUAGUUUAAAUAAGAGAGUUUUAUUGCUCUACCCUAUGUCUAUUCUAAGAUUUGUGCCUCAUAUCUACUGCUGACUUGUUUACUGGGAAUGUUAAAAAGGAACUGAUAAUUCAUUUCAUUUACAUUUUUAUAUAAUCAGGGUAACAUGAAAUACAACUUGAUGUACAAUUUUGCCUGUUACAAAGGAUGUGCUAAUUAGUGGUAAUAUGCACAGAACAUGUUGGCAUGACAACAGGCUGAAUAAUAGCUAUACUUAGC
>cluster902.fasta:2
ACAUUAGGGAGACUUAGAAAGAGCCACCACAUUUCAAAGGCCACGAAGAGUACGAGUACAGUGAACAAUGCUAGGGAGAGCUGCCUAUGGAAGAGCCCUAAUGUGUAAAUUAUAAUUUUGGUAGUGCUAUCCCGUGAUUUUAAUGGUUUUAGGAGAAUGACAGC
>cluster901.fasta:2
UCAAGCUCAUCAACUACCCAAAAAUACCAAUUAAAACUGAACUCCUCAUCUCUACUGGAUCAAAACACUUUAGAAGCAAUGUGUCGGUAUAAAGUAACAUGAACAUUUCUCUCCACGUAUAAGCCUCUAAGUCAGACAAAACCUCCGAUACAUCAUCAGUCCAAUAUCAACAAACACAAACAAGCUGACAUUAACCACUAAUUAAUCCAUACAGGCAUGCCUCAAGGAAAGUUAUAAAAAGUAAAAAAGGAACUCGGCAAAACUAACCCCGUCAAUACCAAAACUCAUCUCCUUAGCAUUACUAGUAUUAGAGGCACCUUGCCUGCCCAGUGACACUACGUCAUCAACGAAUCUGGUACCCUGACCGUCUGCAAAAGGUAAUAAUCACUUGUUCUCAAUAGGAUCGCAUGAGAAUGGCAUCACGAGGGUUUAUUGGUCUUACUUCAACCAGUGAAACUGACACUGGUCCGUGAAGAGACGGUACGAAUUGUUAAGACGAGAAGACCCGUAGACUUCAAUACAUUAAGAGUACUAAAAAACAUCCAAACCUCAGGUCUUUAAAACACCCCAUGCCAUGAUACUAAAAAUUUGGUUGGGUGACCCACAGAGCACAGUCAAACCCGAACAAUCCAUGUCUAAGACUACAUUCAAGCCAAGCAAACCAAAUUGCUGACCCAAUAACUGAUAACGGAACAAGCAUUUACAAGAUAUCAGCGCAAUUUUAUUCAUCUAGAGUCCAUCAUCAAGUUUACGAUACAUGAUGUUGGAUCAGGACAUCCUAAUGGUGCAGCAGCUAUCUAGGGUUCGUUUGGUUCAACGAUUAAGUCCUCAUGCUGAAUUUGAGUUCAGACAGGAGCAAUCCAGGUCGGUUUAUCAACAUUUCCCAAUACGAAAGGUACCAGAGAAUAGGCCCACACAAUAGCAGCGCCCCCAUCAAUGAUCUAAUCUAAUUUAACAAUUAUCGGCCUUCCCAAGAGAACAGGGUUUAAAAAAAU
>cluster900.fasta:2
AUACCUUCCCAGGUAACAAACCAACCAACUUUCGAUACUGUAGAUCUGUUCUAACGAACUUAUAGACUUGUUUAUGAGAAUCACAAUUGGAACUGUAACUUUUGAAGCAAGGUGAAAUCAAGGAUGCUACUCCUUUCAGAUUUUGUUCGCGCUUGCAUCCGAUACCGAUACACCAAGCCUCACUCCCUUUCGGAUGGCUUAUUGUUGGCGUUGCACUUCUUGCUGUUUUCAGAGCGCUUCCAAAAUCAUAACCCUCCUCAAAAAAGAGAUGGCAACUAGCACUCUCCAAGGGUGUUCAUCUUGUUUGCAACUUGCUGUUGUUUGUAACAGUUUACUCACACCUUUUGCUCGUUGCUGCUGGCCUUGAAGCCCUUCUUUCUAUUCUAUGCUUUAGUACUUCUUGCAGAGUAUAAACUUUGUAAGAAUAAUAAUGAGGCUUUGGCUUUUGCUGGAAAUGCCGUUCCAAAAACCCAUUAUUCAUGACGCCAUUAUUUUCACUGCUGGCAUUGUUGUUACGACUAUUGUAUCUCCUUACAAUAGUGUAACUCUUCAAUUGUCAUUACUUCAGGUGAUGGCACAACAAGUCCUAUUUGAACAUGACUCACCAGAUUGGUGGUUAUCUGAAAAUGGGAAAUCUGGAGUAAAGACUGUGUUGUAUUACACAGUUACUCAUUUCAGAACAUUAUUACCAGCUGUACUCAACUCAAUUGAGUACGGACACUGGUGUUGAACAUGUUCUCCACAUCUACAAUAAAAUUGUUGAUGAGCCUGAAGAACAUGUCCAAAUUCACAAUCGACGGUUCAUCCGGAGUUGUUAAUCCAGUAAUGGAACCAAUUUUCUAUGAUGAACCGACGACAUUAGCGUGCCUUUGUAAGCACAAGCUGAUGAGUACGAACUUAUGUACUCAUUCGUUUGGAAGAGACAGGUACGUUAAUAGUUAAUAGCGUACUUCACUUUCUUUUCUUGCUUUCGUGGUAUCUUGCUAGUUACACUAGCCACAUUGCGCUUCGAUUGUGUGCGUACUGCUGCAAUAUUGUUAACGUGAGUCUUGUAAAACCUUCUUUACGUUUCACUCUCGUGUUAAAAAUUUGAUUCUUCUAGAGUUCCUGAUCUUCUGGUCUAAACGAACUAAUAUUAUAUUAGUUUCUUGUUUGGAACUUUAAUUUUAGCCGCUGAAGAUUUUAACGGUACUAUUACCGUGUUGAAGAGCUUAAAAGCUCUUGAACAAUGGAACCUAGUAAUAGGUUUCCUAUUCCUUACAUGGAUUUGUCUUCUACAAUUUGCCUAUGCCAUGGAAUAGGUUUUUGUAUAUAAUUAGUUAAUACAUCUGGCUGUUAUGGCCAGUAACUUUAGCUUGUUUUGUGCUUGCUGCUGUUACAGAAUAAAUUGGAUUCAGUAGAAUUGCUAUCGCAAUGGCUUGUUUGUAGGCUUGAUGUGGCUCAGCUACUUCAUUGCUUUCAGACUGUUUGCGCGUACGCGUUCCAUGUGGUCAUUCAAUCCAAGAAACUAACAUUCUCAUGCCACUCCAUGGCACUAACUUUGACCAGACCGUUCUAGAAAAGUGAACAUGUAAUCGGAGCUGUGAUCCUUCCGUGGACAUCUUCGUAUUGCUGGACACCACUCUAGGACGCUGUGACAUCAAGGACCUGCCUAAAGAAAUCACUGUUGCUACUCACGAACGCUUCUUAUUACAAAUUGGGAAUCGCAGCGUGUAGCAGGUGACUCAGGUUUUGCUAGCAUACAGUCGCUCAAGGAUUGGCAACUAUAAUAAACACAGACCAUUCCAGUAGCAGUGACAAUAUUGCUCUGCUGUACAGUAAGUGACAACAGAUGUUUCAUCUCGUUGACUUUCAGGUUACUAUAGCAGAGAUAUUUAAUUAUUAUGAGGACUUUUCAAAGUUCCAUUGGAAUCUUGAUUACAUCAUAAACCUCAUAAUUAAAAAUUUAUCUAGUACUAACUGAGAAUAAUAUUCUCAAUUAGAUGAAGAGCAACCAAUGGAGAUUGAUUAACGAACCGAAAAUUAUUCUUUUUCUUGGCACUGAUACUUCGCUACUCGUGAGCUUUAUCACUACCAAGAGUGUGUUAGAGGUACAACAGUACUUUAAAAGAACCUUGCUCUGGAACAUACGAGGGCAAUUCACCAUUUCAUCCUCUAGCUGAUAACAAAUUUGCACUGACUUGCUCUAGCACUCAAUUUGCUUUUGCUUGUCCUGGAUGGCGUAAAACACGUCUAUCAGUUACGUGCCAGAUUCAGUUCACCUAAACUGUUCAACAUAGACAAGAGGAAGGUUCAAGAACUUUCACUUUCCAAUUUUUAUUGUUAAGCAAUAGUGUUUAUAACACUUUGCUUCACACUCAAAAGAAAGACAGAAUGAUAUUGAACUUUCAUUAAUUGACUUCUAUUUGUGCUUUUAGCCUUUCUGCUAUUCCUUGUUUUAAUUAUGCUUAUAUCUUUGGUUCUCUUGACUGCAGAUCAUAAUGAAACUUGUCACGCCUAAACGAACAUGAAAUUUUCUUGUUUUCUUUAGGAAUUCAUACAACUGUAGCAUUGCAUUUCACCAAGAAUGUAGUUUACAGUGUACUCAACAUCAACCAUAUGUAGUAUUGAUGACCCGUGUCCUAUCUUCUCUACAACUUCUAAAAUGGUAACUAGAGUAGGGAGCUAGAAAAUAGCACCUUAAUAUUGAAUUGUGCGUGGAUGAGGCUGGUUCUAAAUCACCCAUACUUCAGUACAUCGAUAUCGGUAAUUAUACAGUUUCCUGUUUACCACAAUUAAUUGCCAGGAACCCUGAAUUGGUAGUUUGUAGUGCGUGUUCGCUCUAUGAAGACUUUUAGAGUAUAUGACGUUCGUGUUGUUUUAGAUUUCAUCUAAACGAACAAACUAAAAUGUCUGAUAAAUGGACCCCAAAAUCAGCGAAAUGCACCCGCAUUACGUUUGGUGGACCUCAGAUUCAACUGGCAGUAACCAGAAUGGCAGAGAACGCAGUGGGGCGCGAUCAAAACAACGUCGGCCCCAAGGUUUACCCAAUAAUACUGCGUCUGGUUCUCGCUCUUCACUUCAACUAUAUGGCAAGAAGACCUUAAAUUCCCUCGAGGACAAGGCGUUCCAAUUAACACCAAUAGCAGUCCAGAUGACCAAAUUGGCUACUACCGAAGAGCUACCAGACGAAUUCGUGGUGGUGACGGUAAAAUGAAAGAUUUCAGUCCAAGAUGGUAUUUCUACUACCUAGGAACUGGCCAGAAGCUGGACUUCCCUAUGGUGCUAACAAAAGACGGCAACCAUAUGGGUUGCAACUGGGAGCCACUGAAUACACCAAAAGACUUUGGCACCCGCAAUCCUGCUAACAAUGCUGCAAUCGUGCUACAACUUCCAAGGAACAUAUUGCCAAAAGGCUUUCUACGCAGAAGGGAGCAGAGGCGGCAGUCAAGCCUCUUCUCGUUCCUUCAUCACGUAGUCGCAUAGUUUAAGAAAUUUUCAACCCAGGCAGCAGUAGGGGAACUUCUCCUGCUAGAAUGGCUGGCAAUGGCGGUGAUGCUGCUCUUGCUUUGCUGCUGCUUGACAGAUUGAACCAGCUUGAGAGCAAAAAUGUCACUGGUAAAGGCCAACAACAACAAGGCCAAACUGUCACUAAGAAAUCGCUGCUGAGAGCUUCUAAGAAGCUCGGCAAAACGUACUGCCACUAAAGCAUACAAUGUAACACAAGCUCUUGCAGACGUGGUCCAGAACAAACCCAAGGAAAUUGGGGACCGGAACUAAUCAGACAAGGAACUGAUUACAAACUGCCGCAAAUUGCACAAUUUGCCCCAGCGCUUCAGCGUUUUCAGAAUGUCGCGCAUUGGCUGGAAGUCACACCUUCGGGAACGUGGUUGACCUACACAGGUGCCAUCAAAUUGGAUGACAAAGAUCCAAAUUCAAAGAUCAAGUCAUUUGCUGAAUAAGCAUUGACGCAUACAAAACAACCUCCACCAACAGAGCCACUAAAAAGGACAAAAAGAAGAAGGCUGAUGAAACUCAAGCACACAGAGACAGAAGAAACAGCAAACUGUGACUCUUUUCCUGCUGCAGAUUUGGAUGAUUUCUCCAAACAAUUGCAACAAUCCAUGAGCAGUGCUGACUCAACAAGGCCUAAACUCAUGCAGACCAUAAGGCAGAUGGGCUAUAAACGUUUCGCUUUCCGUUUACGAUAUAGUCUACUCUGUGCAGAAUGAAUUCUCGUAACUACAUAGCACAAGUAGAUGUAGUUAACUUUAAUCUCACAUAGCAGCAAUCUUUU
>cluster89.fasta:2
GUACACUAAACAUAGGUUGCAGGAGCCUUAAAUAAGGCUACUAACAAUGCCAUGCAAGUUGAAUCUGAUGAUUCUUUAAUACUAAUGGUUCUAAAGUGGUGGUAGUUGUGUUCUAAGCGGACACAAAUUUGCUAAACAUCUGUCUUCAUGUUGUCUGGCCCAAAUGUUAACAAAGGUGAAAGACAUUUCAACUCUAGACCAAGAGCCUAAAAAGGACAAAAGAAGAAGGCUGAUGAAACUAAAGCCACACAGAGACAGAAGAAACAGCAAACUAGACUACCACCUGCUGCAGAUUUGGAUGAUUUCCAAACAAUUGUUGCCUUCGAGCAGUGCUGACUCAACUCAGGCCUAAACUAUGCAGACCAAGGCAGAUGGGCUAUAUAAACGUUCUUGCUACCGUUUACGAUAUGGUUUACUCUUGUGCAGAAUGAAUUCCGUAACAUAGCACAAGUAGAUGUAGUUAACUUAAUCUCACAUAGCAAUUUUUAAUGGGUGUGUAACAUUAGGAGGACUUGAAAGAGCCACCACACCGAGGCCACAAGAGUCGAUAUAGUGUACGGUGAACAAUGCUGGGAGAGCUGCCUAUAUGGAAGAGCCCUAAUGUGUCGAAUUAAUUUUUAGUGGUGUUAUCCCUCACGUGAUUCACUAAUAGCUCAAGGAGAAUGACGAAAU
>cluster899.fasta:2
AAAGGACAAAAAGAAGAAGGCUGAUGAAAACAAGCCUUACCGCAGAGACAGAAGAAACAGCAAACUGUGACUCUUUUCCUGCUGCAGAUUUGGAUGAUUUCCAAACAAUUGCAACAAUCCAUGAGCAGUGCUGACUCAACUCAGGCCUAAACUCAUGCAGACAUUCAAGGCAGAUGGGCUAUAUAAACGUUCGCUUUUCCGUUUACGAUAUAUAGUCUACUCUGUGCAGAAUGAAUUCUCGUAACUCUUCAGCACAAGAAGAUGUAGUUAACUUAAUCUCUAGCAAUCUAAAUCAGUGUGUAACAUUAGGGAGGACUUGAAAGAGCCACCACAUUCACCGAGGCCACCGGAGUACGAUCGAGUGUACAGUGAACAAUGCUAGGGAGAGCUGCCUAUGGAAGAGCCCUAAUGUGUAAAAUUAAUUUUAGUAGUAUAUCCCCAUGAGUAUUUUAAUAGCUUCUCUAGGAGAAUGACAAAAGC
>cluster898.fasta:2
UCGAAGAGCUACCAGACGAAUUCGUGGUGGUGACGGUAAAAUGAAAGAUCUCAGUCCAAGAUGGUAUUUACAUUACCUAGGAACUAGGCCAGAAGCUGGACUUCCCUAUGGUGCUAACAAAGACGGCAUCAUAUGGUUGCAACUGAGGGAGCCUUGAAUACACCAAAAGAUCACAUUGGCACCACCCGCAAUCCUAUCAUAUGCUGCAAUCGUGCUACAACUUCCUCAAGGAACAACAUUGCCAAAAGGCUUUACGCAGAAGGGAAGCAGAGGCGGCAGUCAAGCCUCUUCUUGCUCCACUCAUGCAGUCGCAACAGUUUGAAUUUCAACCCAGGCAGCAGUAGGAUCACCUCUGCUGAGAAUGGCUGGCAAUGGCGGUGAUGCUGCUUCUUGCUUUGCUGCUGCUUGGACAGAUUGAACCAGCUUGAGAGCAAAAUGUCUGGUAAAGGCCAACAACAACAAGGCCAAACUGUCACUAAGAAUUGUUGCUGAGGCUUCUAAGAAGCCAUGGCAAAUACGCACUGCCACUAAGCUCAAUGUAUCCAAGCUUUGCAGACGUGGUCCAGAACAAACCCAAGGAAAUUUUGGGGACCAGGAACUAAUCAGACAAGGAACUGAUUACAAACUGCCGCAAAUAUUGCACAAUUUGCCCCAGCGCUUCAGCGUUCAGAAAUGUCGCGCAUUGGCAUGGAAGUCACACCUCGGGAACGUGGUUGACCUACACAGGUGCCAUCAAAUUGGAUGACGAAGAUCCAAAUUCAAAGAUCAAGUCAUUUUGCUGAAUAAGCAUUGACGCAUACAAAACAUUCCCACCAACAGAGCCUAAAAAAGGACAAAAAGAAGAAGGCUGAUGAAACUCAAGCCUUCAAGAGACAGAAGAAACAGCAAACUGUGACUUUUUUUCCUGCAUGAGAUUUGGAUGAUUUUCCAAACAAAUUGCAACAGCCAUGAGCAGUGCUGACUCAACUCUAGGCCUAAACUCAUGCAGACAUCAUAAGGCAGAUGGGCUAUAUAAACGUUUCGCUUUCCGUUUACGAUAUAGUCUACUCUUUGUGCAGAAUGAAUUCUCGUAACUACAUAGCACAAGUAGAUGUAGUUAACUUUAAUCUCACAUAGCAAUUCUUAAAUCAGUGUGUAUACUAGGGAGGACUUGAAAGAGCCACCACAUUUCUAGGCCACGGAGUACGAUCGAGUGUACAGUGAACAAUGCUAGGGAGAGCUGCCUAUAUGGAAGAGCCCAAUGUGUAAAAUUAAUUUCUAGUAGUGUUAUCCCAUGUGAUUUUAAUAGCUUCUCUAGGAGAAUGACAAAU
>cluster896.fasta:2
AGAACAGCAAACUGUGACUCUUCUUCCUGCUGCAGAUUUGGAUGAUCUCUCCAAACAAUUGCAACAAUCCAUGAGCAGUGCUGACUCAACUCAAGGCCUAAACUCAUGCAGACCAACCAAGGCAGAUGAA
>cluster895.fasta:2
UGCACAAUGCCCCAGCGCUUCAGCGUUUUCAUGGAAUGCUGCGCUGGCAUGGAAGUCACACACCUCGGGAACGUGGUGGUUGACCUACACAGGUAUCCAUCAAAUUGGAUGACAAAGAUCCAAAUUUAAAGAUCAAGUCAUUUGCUGAAUAAGCAUAUUGACGCAUACAAAACAACCUCCAACAGAGCCUAAAAGGACAAAAAGAAGAAGGCUGAUGAAAACUCAAGCCACUCAAAGAGACAGAAGAGAAACAGCAAACUGUGACUCUUUUCCUGCUGCAGAUUUGGAUGAUCUCCAAACAAUUGCAACAAUCCAUGAGCAGUGCUGACUCAACUCAGGCCCUAAACUCAUGCAGACCACAAGGCAGAUGGGCUAUAUAAACGUUCGCUUUCCGUUUACGAUAUAUAGUUUACUUGUGCAGAAUGAAUUCUCGUAACUACAUAGCACAAGUAGAUGUGGUUAUUCUAAUCACAUAGCAAUUCUUAAUCAGUGUGUAACUACUUAGGGAGGACUUGAAAGAGCCACCACAUUCACCGAGGCCACGCGGAGUACACGAUCGAGUGUACAGUGAACAUGCUAGGAGAGCUGCCUAUAUGGAAGAGCCCUAAUGUGUAAAAUUAAUUUUAGUAGUGCUAUCCCACCGAUUUUUAAUAGCUUCUUAGGAGAAUGACAAAAAUACCUCCCAUCCAUACAUAUCCCUAUCAUUUAUUAUUUCCUACUUUAACCCCACCAACCUACAUCUAUCCUCCUAAA
>cluster894.fasta:2
AAGAUCUCCUUCCCAGGUAACAAACCAACCAACUUUUCGAUCACUAAUAGAUCUGUUCUCUAAACGAACAAAACUAAAAUGUCUUGAUAAUGGACCCAAAAUCAGCGAAUGCACCCCGCAUUACGUUUGGUGGACCUCAGAUUCAACUGGGCAGUAAACCAGAAUGGAGAACGCAGUGGGGCGCGAUCAAUAACAACGUCGGCCCCAAGGUUUUACCCAAUAAUACUGCGUCUUGGUUCACCGCUCUCUCAACAUGGCAAGGAAGACCUUAAAUUCCCUCGAGGACAAGGCGUUCUCCAAUUAACACCAAUAGCAGUAGUCCAGAAGACCAAAUUGGCUACUACCGAAGAAUCCAGACGAAUUCGUGGUGGUGACGGUAAAAUGAAAGAUCUCAGUCCAAGAUGGUAUUCUACUUUCUUUCCCUAGGAACUGGGCCAGAGCUGGACUUCCCUAUGGUGCUAACAAAGACGGCAUCAUAUGGGGUUGCAACUGAGGGAGCCUUGAAUACACCAAAAGAUCACAUUGGCACCCGCAAUCCUGCUAACAAUGCUGCAAUCGUGCUACAACUUCCUCAAGGAACAACAUUGCCAAAAAGGCUUCUACGCAGAAGGGAGCAGAGGCGGCAGUCAAGCCUCUUCUCGUUCCUCAUCACGUAGUCGCAACAGUUUUCAAAGAAAUUUCAUUCCAGGCAGCAGUAGGGGAACUUCUCCUGCUGGAAUGGCUGGCAAUGGCGGUGAUGCUGCUCUUGCUUUGCUGCUGCUUGACAGAUUGAACCAGCUUGAGAGCAAAAUGUCUGGUAAAGGCCAACAACAACAAGGCCAAACUGUCACUAAGAAAUCUUGCUGCUGAGGCUUCUGCAGAAGCCACCUGCAAAAACGUACUGCCACUAAAGCAUACAAUGUAACAAGCUUCGGCAGACGUGGUCCAGAACAAACCAAGGAAAUUUUGGGGACCAGGAACUAAUCAGACAAGGAACUGAUUACAAACAUUGGCCGCAAAUUGCACAAUUUGCCCCAGCGCUUCAGCUGUUCUUCGGAAUGUCGCGCAUUGGCAUGGAAGUCACACCUCGGGAACGUGGUUGACCUACACAGGUGCCAUCAAAUUGGAUGACAAAGAUCCAAAUUCAAAGAUCAAGUCAUUUGCUGAAUAAGCAUUGACGCAUACAAAACAUUCCCACCAACAGAGCCUAAAAAAGGACAAAAGAAGAAGGCUGAUGAAACUCAAGCCUUCAAGAGACAGAAGAAACAGCAAACUGUGACUCUUUCUUCCUGCUGCAGAUUUAGAUGAUUUCCAAACAAUUGCAACAAUCCAUGAGCAGUGCUGACUCAUCUCAGGCCUAAACUCAUGCAGACAACACAAGGCAGAUGGGCUAUAAACGUUUUCGCUUCUUCUCCGUUUACGAUAUUAUAGUCUACUUGUGCAGAAUGAAUUCUCGUAACUCUCUAGCACAAGUAGAUGUAGUUAACUUCUAAUCUCUAUAGCAAUCUCUAAUCAGUGUAACAUUAGGGAGGACUCUGAAAGAGCCACCACAUUUCACCGAGGCCACGCCGGAGUACGAUAUGAGUGUACAGUGAACAAUGCUAGGAGAGAGCUGCCUAUAUGGAAGAGCCCUAAUGUGUAAAAUUAAUUUUAGUAGUGCUAUCCCAUGUGAUUAAUAGCUUUUUAGGAGAAUGACAAAACACCCCACCCUACCCACAUACAUCACCCCACCAUUUAUCAUACUUUAAGCAUUUCAUAUAUCUUUUAACACCAUCCAUAACCCUACUAUCUUCCUAAAC
>cluster893.fasta:2
UGGAGCUGCAGCCCGCGCGGUGGGGGGGGGGCUAGGGGAGCACGUCCUCCUCCUCCUCCAGGGGACUGCCCAGCCUGUGUCAGGGGCUUCUCAGGUGUCAUGGGGUUUGCCCAGAAGGCGGGCUUCCCUCCCCGUGGUGUGAGGUUGUGCCCGAGGCUUUGUACCCGCUAGUGAGCUGUUUGAGCUGGCCAGCAAAGAGAGGGUAGGUUCCACAUGGAAGGUUCUGGAGGGGGCUUGGUGAAAGGUCUGUGGUGAACCGUCACUGAGGAUGGAGUGGGGUCCCAUCGGUGCAGGUGGGUCUUGAGCAAGGCGGAGGCGUGGAGGAGAGGCCGGGAUGGAGCGGGUCCUCAGACCCUAGCGCUGUCCCGGCCGGCCUCAGCCGGCUCUGCCUGGUGCUCCCAGUGCCUUCUCCCACAUGGCCCGGCCCCCUCCCAGCGUGUGUGUCCAGGCCUGGGUUCCCGGGAGAGUAGAGCUUGUGCCUCGGGCAUAGGGACGUGGGUGCAGGCGCCAUCAGUGGCAGCAGCCAGGGCCGUGGGACCCAGCCCACCAGGAGUGGAGUGCGCCGGGGCCAAACCAGUUCAGAGAGGAAUCCGCGGAGGAGCGCUCAUUCCAUUCUAUUUAAUUGCAGUGUACAAAAUUGUGUUUGGUAUAGAAUAAUUGUCUGUUGACAGCGAAAAAAAAGC
>cluster892.fasta:2
UGGGAGGUGGAGCCCCGGAGCCGCGGCAGGGAGAGGGAGCAUGCGCAGCCUUUGCGGAGCCCCAGGCCCGGCAGCCAUGGCGGUGGAAGGAGGAAUGAAAUGUGUGAAGUUCUUGCUCAACGCCUCCUGCUGGCCUUUUGCGCCUGUGCAGUGGGACUGAUUGCAUGUAGGUGUGUCGGGCACAGCUUGUCCUGAGUCAGACCAUAAUCCAGGGGCUACCCUGGCUCAAUGCCUGUGGUUUAUCGCGGUGGGGUGUCACUUCGUGGCCUUUGUGGGCUGCUGCGGGGCCCUGCAAGGAGAACUAUUGUCUUAUGAUCAUUUGCCAUCUUCUGUCUUAUCAUGUUGGUGGUGGCAUGCGGCAUGCUGGCUCAUGUUGGAGAUAAGGUGAUGUCAGAGUUUAAUAACAACUUCCGGCAGCAGAUGGAGAAUUACCCGAAAACAACCACUUGACAUCUUCGAUCCUGGACAGGGAUGCAGGGCAGAUUUUAAGGUGCUUGUGGGCUGCUAUUACACAGAUUGGGAAAAUCCCUCUCCAUGUCGAAGAACCGAGUCCCUGACUCCUGCUAUGUCUGCAGAGGGGCUGUGAGAUUAUUUCAACGAGAAGGCGAUCCAAGGAGGGCUGUGUGGAGAAGAUUGGGGGCUGGCUGAGGAAAAACGUGCUGGUGGUGGCCGCAGCAGCUUUCUCGGAAUUGCUUUGUUGAGGUUUGGGAAUUGUCUUGUGCUGCCUCGUGAAGAGUAACAAGAAGUGGCUACGAGGUGAUGCAGGGUCUAGUCUCCUCAGCCCUCCUCAUAAGGGGAGUGGAUAGUAUCCUCCAGGUUUCAAUUAAACGGAUUAUUUUUCAGACAUGAAAAAAAAAAAAAGAAU
>cluster891.fasta:2
AGAGCCACCACAUUCACCGAGGCCACGCGGAGUACGAUUAGUACAGUGAACAAUGCUAGGGAGAGCUGCCUAUAUGGAAGAGCCUAAUGUGUAAAAUUAAUCUUUUAGUAGUAUCCCAUGUGAUCUUUAGCUUCUCUAGGAGAAUGACAAAAAU
>cluster890.fasta:2
UCCAACAUAUGAACAAGUUGAAAUCAUCGCAGAAGGAUAAAGUUCGUCAGUUUAUGAUUUCACACAAUCUAGUGAAAAAAACAGCAGUAAGUUGUCUAUUCAAAUGACUGGAAGUUAGAUGUUGCAACAGAUAAUUUUUCCAAAAUCCAAUUUUAUAUACGAGAGUGUAAAAGGAUCAUUGGACAGGAAGAAGUUAGAACAACUGUACAAUAGAUACACAAAGACCCUCAAGAUGAGAAUAAAAUUGGAAUAGAUGGCAUACAGCAGUCUGUGAUGACCUGGCACUCGAUCCAGCCAGCAUUAGUGUGAUUAUUGCAUGGAAGUUCAGAGCAGCAACACAGUGCGAGUUUUACCAAACGGAGUCAUGGAUGGCAUGACAGAAUUAGGAUGUGACAGCAUAGAAAAACUAAAGGCCCCAGAUACCCAAGAUGGAACAAGAAUUGAAAGAACCAGGACGAUUUAAGGAUUUUUCAGUACUACAAUCUUGCAAAGAAUCCAGGACAAAAAGGAUUAGAUCUAGAAAUGGCCAUUGCCUACUGAACUUAGUGCUUAAUGGAAGAUUUAAAUUCUUAGACUUAUGGAAUUUUUGUUGGAACAUCAAACGAUCAAUACCAAAAGCUACUUGGAAUCUUCUUUUAGACUUCAGUACAAUGAUUGCAGAUGACAUGUCUAAUUAUGAUGAAGAAGGAGCAUGGCCUGUUUAAUAAUACUUUGUGGAAUUUGCACGCCCUCAAAUUGCUGGGCAAAGUACAACAGUGUAGCACUAAAGGAUCACUAGAAUGUACACUGAUUUGUACAAUAAAUACAACAGAAAAUUGCACAGUCAAUUUCUAAAUUGGCAAAUAAGAACUGAAGAUCAAUCCACACAAUUCGGACUGAGGGUUGAGACAAACAUUUCUAGAGAUACAUCUUGGACCAUAUCGUAUUCAUUCUACUGGUGGUUUGGGCUUGUCUUCUAGUCUGGGCCGCUCUAAACAUUUCUUAUAAUUCCAACAUUGUGGACUUCACAUUUAUAUCUGUAAAAUACCAUCCUAGUCUAUUCUCCAUAAGUCUUAGAAGCUUUAUGGUGAUUAUUCUGAGGUUUCUCAUCUUUGCAAAGCACAAUGCUGUCAUCAGAAAACAGUUGGCGUAAGAAUUAAGCAUAUGAACAUCUACAAAACAAUUUAUAAACAUUUCUUAAAUAUACGCUUUGGCUAGUGCUGGACUAUGUUAAUAGCACUUCCAAUGAGAGUGACAUAUUUAAGUGUACUGGAUCUGGAAUGGUGUUUUGUUUGGGGGAAUUUUUUUUUCCUGGCAAAUCACAUGUGUUGUAUUGAUGUGAGUAUCUGAUGAAAAACAAUGUCAGAAUAUCUACCGAAAAUUUUAGGAUAACUUGGUGCCUACCUGAAAAAUGUAUUGUGUUUGGACUUGAUUCAAAAGGUUCCGGAUUUUGUCUGCGCUUACCUUACCCAUGUUUAUAGCUGUCCACAGGAGCUUUAUUUAGAAAAAUGUCUGCAAUGUUAGAUUCUCUCCUGCUUUAUUAUGCACUACAUAAUUGGACAUUAUGCUUUUGAAAUGCUUAUCUGCCUGUCACAUAAGUUAAACUAUUUAAUUUGUUUUGAAAUGCUUUAGAUUGCUACACAAUACAAUAUUCUAAAUUUAGGCUUUAGGUUUUUGUUUUUGUUUUUACUUUUUUCUUGUACAUAAUACUACGGAACACAAAUGAAAUUCUCUCUAAUUUUAUAAGAAGAUAGUUGCAGUUAAAAUUUUGAAAAUGGUUGUAAUGAGCCAUGAAGUUCAAUCUUUAAUAUAGGUACUGCUCUUUCAGACAAAUAGUCCAUUUCGAUGACUUAUUAUUUUGUUGAAAUUUUAACUGCUAUAAUCACUGUGGUUGCCAAAUUGUUUACUUCAGGAGCGAAGAUUUCAAACAAGCAUAUGAUGCAAAUACCAAUCUGGCUUUGUCUUUUGUUUUUGUUUAUCAGAUUAGCUCAGUUUUUCAUACAAGCAGAAUGCUAUUUGUAUGUAUUUUUUCAUUACAAGACCCAUGAGCUGCUUUAUGCUGAAAUGGUCAUUUCCCUGCUUCCCUUACUGACAUGAAGAAGGUUUCUUGUUCUUUUUCUUUAAACUCUUGUAAGGCAGGCUAGAAAUGUAAACCCUCAAAUGUCAGAUGAUUAUGGUCUUUUGAUAGGAAUACAUCUGCUGGGAUAUACAUCCAGGCACUCUAAGGUUUAGGUUGAUAUUAACAAAGGAAUGUACAUCUUUAGAAUAAAAGUACAUUUUUAUGCAAAUAUGGAAUUAUUUUAAGAAACAAUGACAUAUCAAAAACUGCUUUUUUAUUUACAUGAUUUUGAAAUAGACUAGAAAGCUUCCCUAUAAACAUAUUAAUAUUCCAAUCAUAACUUUAAUCAAGAAUGCAGUUUUACCAAAAGAAAAAAUUGAAAAUUCUAUUCAGGCUACUGUAAUUGGUUAUUAAAAGAAAAGGAAAAGAGC
>cluster889.fasta:2
UGACGAGAUUUGACAUGGUCAAGGAGGAGGUGGUGGCCAGGCUGCGGCUCGCGGAGGCCUGCAGCAGCAGAAGCAGCAGAAAGGCCGCGGCAUGGGCGGCACGCCGGCCGAGGUGUGUUUGGCGGCCGGGGCCGAGGUGGGGAUCCCGGGCACAGGCAGAGGCCAGCCAGAGAAGCCGGGCAGACAGGCGGGCAAACAGUGAGCCCACCCAGACCGGCCGCUGCGCCCCUGCCAGGGCGGCGAUUUCCGCUCCAAGUUUGGACGGAUCUGCUCAGAAAGGAAGAGGCAGGCAACCGAGGGAACCCCUUCGUGUUUUGCGACCCUCCCUUUUAGUGAAGUCCCUCUUGCUAAACCGGCAGUUCUCCGGUGGAAAUGUUAUUUCGUGUUUUUGGUUUUGUGAAGUGCCGUCCCAAAGCUGGCUGGAUUCCUGGAAGAGUCUGUGUUGAAGGCAUCUUCAAGCCCUUGCCUUUGGUUUCAGGGCGGCAUUUCCAGGCAGGCGGGUUUGUUCUGCAUUUCUCAGAGCUUUCUCCGAGCAGUGACCAGACGGGAGAUUUUAUUUUAAGCUGUUCACUGGCUGACAGCCUGCAGAGUUUCACUGGGCGCGGCCCCAAAAUUGCCUCAAAACAAACCUAGGACGGUUGAAAGCCUUUUGACCGUGUACAGGAUGCUUGGGCCCCUGGCCCAUAUCGUUCCUCUCUUGUUAUACAAAAAUAAAACAAUAAACUACACUGCAAAAAAAUAGAAUCCCCCAUCUACAUCCCACCAUUUCAUUUAUCCAUCAUAUACCUGCCCCACACUACCAACACCUCAAAC
>cluster886.fasta:2
ACCCAGGAAAUUUGGGGACGGUCCAGGAACUAAUCAGACAAGGAACUGAACUCAAACUACUGGCCGCAAAUUGCACAAUUUGCCCCAGCGCUUUCGGCGUUUUCGAUCGGAAUGUCGCUGGCAUGGAAGUCACACUUCGGGAACGUGGUUGACCUACACGGUGCCAUCAAAUUGGAUGACAAAGAUCCAAAUACAAAGAUCAAGACACUGUUGAAUAAGCAUUGACGCAUACAAAACAUUCCCUUCCAACAGAGCCUAAAAAAGGACAAAAGAAGAAGGCUGAUGAAACAUCAAGCCACAAGAGACAGAAGAAACAGCAUUGUUGUGACUCUUCCUGCUGCAGAGAUUUGGAUGAUUUCACCAAACAAUUGCUGUCCGAGCAGUGUCAACUCAGGCCUAUCAUGCAGACCACAAGGCAGAUGGGCUAUAAACGUUUUCGUUUUCCGUUUUACGAUAUAGUCUACUACAGAAUGAAUUCUCGUAACUAGCACAAGUAGAUGUAGUUAACUUAUCCACAUCCCAAUCAGUGUGUAUAUUAGGGAGGACUCAUCUGAAGAAGAGCCACCACAUUUCACAUGAGGCCACAUGGAGUACGAUCGAGUGUACAGUGAACAAUGCUCAGGGAGAAAGAGCUGCCUCUGAAGAGCCCUCUAAUGUGUAAAUUAAUUUAGUAGUGCUAUCCCAUGUGAUUUUAAUUAAAUUUCUAGGAGAAUGACAAGCU
>cluster885.fasta:2
AACUCAGGCCUAACUCAUGCAGACCACAUAAGGCAGAUAGGCUAUAAACGUUCGCUUUUUCCGUUUACGAUAUAGUCUACUCUUGUGCAGAAUGAAUUCGUAACUACAUAGCACAAGUAGAUGUAGUUAACUUAAUCUCACAUAGCAAUCAAUCAGUGUAACAUUAGGGAGGACUCUGAAAGAGCCACCCUACUUUCACCGAGGCCACGUCGGAGUACGAUCGAGUGUACAGUGAACAAUGCUAGGAGAGCUGCCUAUAUGGAAGAGCCCUAAUGUGUGUGUAAAAUUGCUUUAGUAGUGCUAUCCCAUGUGAUUUUAAUAGCUAGGAGAAUGACAAAAAAAAAAAGAAAA
>cluster884.fasta:2
GUUCCUCAUCACGUAGUCGCAUAGUUUAAGAAAUUCUAUUCCAGGCAGCAGUAGGGGAACUCCUGCUAGAAAUGGCGGCAAUGGCGGUGAUGCUGCUCUUGCUCUGCUGCUGCUUGACAGAUUGAACCAGCUUGAGAGCAAAAUGUCUGGUAAAGGCCAACAACAACAAGGCCAAACUGUCACUAAGAAUUUGCUGCUGAGGCUUCUAAGAAGCUCGGCAAAACGUACUGCCACUAAAGCAUCAAUGUAACACAAGCUUUCGGCAGACGUGGUCCAGAACAAACCCAAGGAAUUUUGGGGACCAGGAACUAAUCAGACAAGGAACUGAUUACAAACAUUGGCCGCAAAUUGCACAAUUUGCCUCCAGCGCUUCAGCGUUCUUCGGAAUGUCGCGCAUUGGCAUGGAAGUCACACAUCGGGAACGUGGUUGACCUACACGGUGCCAUCAAAUUGAUGACAAAGAUCCAAAUUAAAGAUCAAGUCAUUUGCUGAAUAAGCAUAACUGACGCAUACUGGUUACUCCCCAACAGAGCCUAAAAAAGGACAAAAGAAGAAGGCUGAUGAAACUCAAGCCUCUCAAGAGACAGAAGAAACAGCAAACUGUGACUCUUUUCCUGCUGCAGAUUUGGAUGAUUUCUCCAAACAAUUGCAACAAUCCAUGAGCAGUGCUGACUCAACUCAGGCCUAAACUCAUGCAGACCACACAAGGCAGAUGGGCUAUAUAAACGUUUUCGCUUUCCGUUUACGAUAUAUGUUUACUCUGUGCAGAAUGAAUUCACGUAACAUAGCACAAGUAGAUGUAGUUAACUCUAAUACAUAGCAAUCUUUAAUCAGUGUGUAUAUUAGGACUUGAAAAAGAGCCACCACAUUUCACAUGAGGCCACGCGGAGUACGAUCGAGUGUACAGUGAACAAUGCUAGGGAGAGCUGCCUAUAUGGAAGAGCCCUAAUGUGUAAAUUAAUUUUAGUAGUGCUAUCCCAUGUGAUUUUAAUAGCUUCUUAGGAGAGAAUGACAAAA
>cluster883.fasta:2
AAGGUGACUCAGGUUUUGCUGCAUACAGUCGCUACAGGAUUGGCAUUAUAAAUUAAACACAGACCAUUCCAGUAAGUGACAAUAUUGCUUUGCUUGUACAGUAAGUGACAACAGAUGUUCAUCUUAUUGACUUUUCAGGUUACUAAAGAGAUAUUACUAAUUAUUAUGAGGACUCUUUAAAGUUCCAUUUGGAAUCUUUGAUUACAUCAUAUCCUCAAUUAAAAUUUAUUUAGUCACUAACUGAGAAUAAAUAUUCUCAAUUAGAUGUAGAGCAACCUAUGGAGUUGAUUAAACGAACGAAAAAAUUAUUUUCUUGGCUCUGAUAACACUCGCUACUCUGUGAGCUUUAUCACUACCAAGAGUGUGUUAGAAGUCUCAUUGGUACUUUUAAAAGAACCUUGCUUUCAGGACAUCACGAGGGCAAUUCACCAUUUCAUCCUCUAGCUGAUAACAGCAUUUGCCACUGACUUGCUUUAGCACUCAAUUUCUGCUUUUGCUUGUCCUGACGGCGUAAAACAUGCGUCAUACAAGUUCACGCGCCAGAUCAGUUUCACCUAAACUGUUCAACGCAUCAGACAAGAGAAGUCAAGAACUUCUACUCUCCAAUUUUUAUUGUUGCGGCAAUAGUGUUUAACACUCUGCUCACACUCUAAAGAAAGACAGAAUGAUUGAACUUUCAUUAAUUGACUUCUAUUUGUGCUUUUUAGCCUUUCUGCUAUUCCUUGUUUUAAUUAUGCUUAUUAUCUUUGGUUCUCACUUGAACUGCAAGAUCAUAAUGAAUUGUCACGCCUAAACGAACAUGAAAUUCUUGUUCUCUAGGAAUACUUACAACUGUAGCUGCAUUUCACCAAGAAUGUAGUUUAGACAUGUACUCAACAACCAUAUGUAGUUGAUGACCCGUGUCCUAUUCACUUCUAUUCUAAUAUAGGUAUAAGAGUAGGAGCUAGAAAAUCAGCACCUUUAAUUGAAUUGUGCGUGGAUGAGGCUGGUUCUAAUCACCCAUUCAGUACAUCGAUAUCGGUAAUUAUACAGUUUCCUGUUUACCUUACGCUAAUUGCCAGGAACCUAAAUUGGGUAGUCUUGUAGUGCGCUGUUCGUUCUAUGAAGACUUUAGAGUAUAUGACGUUCGUGUUGUUUAGAUUUCAUCUAAACGAACAAACUAAAAUGUCUGAUAAUGGACCCCCAAAAUCAGCGAAUGCACCCCGCAUUACGUUUGGUGGACCCAAGAUUCAACUGGCAGUAACCAGAAUAGAGAUCCAGUGGGGCGCGAUCAAAACAACGCGGCCCAAGGUUUACCCAAUAAUACUGCGUCUUGGUUCACCGCUUUCUACUACAUGGCAAGGAAGACCUUAAUUCCCUCGAGGACAAGGCGUUCCAAUUAACACCAAUAGCAGUCCAGAUGACCAAAUUGGCUACUCGCAGAGCUACCAGACGAUCGUGGUGGUGACGGUAAAAUGAAAGAUCUCCAGUCCAAGAUGGUAUUCUACCUAGGAACUGGGCCAGAAGCUGGACUUCCCUAUGGUGCUAACAAAGACGGCAUCAUGGGUGUACAACUGAGGGAGCCACUUGAAUACACCAAAAGAUCACAUUGGCACCCGCAAUCCUGCUAACAAUGCUGCAAUCGUGCUCUAUUUCCUCAAGGAACAACAUUGCCAAAAGGCUUUCAUGCAGAAGAGCAGAGGCGGCAGUCAAGCCUUACCAUCGUUCCUCAUCACGUAGUCGCAACAGUUCUAAGAAAUUUCAACUCCAGGCAGCAGUAGGAACUUCUCCUGCUAGAAUGGCUGGCAAUGGGCGGUGAUGCUGCUUUGUUCUGCUGCUGCUUGACAGAUUGAACCAGCUUGAGAGCAAAAUGUCUGGUAAAGGCCAACAACAACAAGGCCAAACUGUCACUAAGAAAUCUGCUGCUAGGCUUCUAAGAAGCCUCGGCAAAAACGUACUGCCACUAAAGCAUACAAUGUAACACAAGCUUUCGGCAGACGUGGUCCAGAACAAACCCAAGGAAAUUUUGGGGACCAGGAACUAAUCAGACAAGGAACUGAUUACAAACAUUGGCCGCAAAUUGCACAAUUUGCCCCAGCGCUUCUUCAGCGUUUCGGAAUGUCGCGCUGGCAUGGAAGUCACACCUUCGGGAACGCAGUUGACCUACACAGGUGCCAUCAAAUUGGAUGACAAAGAUCCAAAUCAAAGAUCAAGUCAUUUGCUGAUAAGCAUUGACGCAUACAAAACAUUCCCACCAUAGAGCCUAAAAAGGACAAAAAGAAGAAGGCUGAUGAAACUCAAGCCUCAAGAGACAGAAGAAACAGCAAACUGUUGACUCUUUUCCUGCUGCAGAUUUGGAUGAUUUCUCCAAACAAUUGCAAUCCAUGAGCAGUGCUGACUUAUUACAGGCCUAAACUUCAUGCAGACCACAAGGCAGAUGGGCUAUAUAAACGUUCGCUUUUUCCGCUUACGAUAUAUAAGUACAACUUGUGCAGAAUGAAUUCUCGUAACAUAGCACAAAGAAGAUGUAGUUAACUCUAAUCUCAUAGCAAUCUUUAAUCAGUGUGUAACUACUAGGAGGACUUGAAAGAGCCACAUUUCACCGAGGCCACGCAGAGUACGAUUGUACAGUGAACAAUGCUAGGAGAGCUGCCUAUAAAGAGCCCUAAUGUGUAAAAUUAAUUUUAGUAAGUGCUAUCCCAUGUGAUUUUAAUAGCUUUCGGGGAUGACAAAAGCU
>cluster882.fasta:2
[truncated: 2,073,919 more chars]
