# Supplementary material for: Evolution of naturally arising SARS-CoV-2 defective interfering particles
Source: Commun Biol. 2022 Oct 27;5:1140. doi: 10.1038/s42003-022-04058-5 (PMC9610340; doi:10.1038/s42003-022-04058-5)
Supplement: Supplementary file 7 — Supplementary Data 5 [file 42003_2022_4058_MOESM7_ESM.zip › experiment2/Pipeline_intermediate_files_experiment2/CARNACLR_RNA_models_reconstruction_experiment_2_passage_15.fasta]

>cluster0.fasta:5500
AGAAAAAUAAAAAA
>cluster6.fasta:5158
AAAAAAUUAAAAA
>cluster5.fasta:5000
AAAUUUAAAA
>cluster14.fasta:3982
AAAAUAA
>cluster1.fasta:2330
ACGAAGAUGACAGAGUGCUGACUGCAUAGAGAUGGAAGGACUGAAAGAGCCCAGUACAUAUGUAGUGAACAAGAAGCUGCUAUAAGACCCUAUGUGUAAAAAUUUAUCUAUCCAUAUUUUAAUACUA
>cluster3.fasta:2236
AGUGUGGAGAUAAAAGCCGUGAAUAAAGCCCUAAAAUUUCCUUUAAUAUAAAAA
>cluster4.fasta:2096
AA
>cluster36.fasta:1338
GGCGAAAGAAGGCUGCCAACGCUUGGGAAGUGGCCAUAAUGUAGCUGUUUUUUAAUACUAAA
>cluster7.fasta:1190
AGAGGAGAUGGAUAACAGUGAACAAUGUGCCUUAAAUAUUAUUAUUUUAAUAUUAAAAAA
>cluster21.fasta:854

>cluster196.fasta:288
UGCAGCAAAUAAUUGAUAAAUUUAAA
>cluster31.fasta:272
GAACCAGACAGAGAAAGCAUAAGAGCAGCAGUGUAAAAAAAUGCGUGACAAUCGAGAUAUGAAGAGCCUAAUUGUAAAUUAAUUUUUUAAUUUAUUAAAAUAA
>cluster9.fasta:178
ACACAUUAAGGUGAGCGAAUCGAUUGGACAUGGACCUAAAGAGACUAAAAUCUAUAAUUAAAU
>cluster53.fasta:174
AAAGUUGGAGAUAAAGAGAGAAUUUUAUAAUAAAUAUGGACAUAAAAAU
>cluster34.fasta:142
CCACCACAAGAGGAACGAGCCAAGCAGUGCUGACCAAGGCCUAAUCAGGAUAAAGUUCCACAGAAUGACGACAAAUGUAGUAAGCUAAAAGUUGAGUGAUUAGUAAAAAACUUUAAUAUAUUA
>cluster217.fasta:116
AGACGAAGAGGCAAAUACGACAGAAUAUUAGCCAGGAUGUUUUAGCAUAUGGUGUAUAAAGAGCCACACAUGAGUACGAGUCUGAACAAUGCUGGACUUGAAGAGCCCUAAUUGUAAAUUAAUUUAAGUAUUAUUUUAAUAUUGAAUAAA
>cluster47.fasta:104
AACGAGCGAACCGAAAUCCUACCCAUUGAACAAAAGAGAAUGUGGUUUAAUGGUCCAAUACUUCUAAAGAUCUACAAUACUUAUUGUAAAAUUUUUAUUACAUUAAAUAAA
>cluster134.fasta:92
ACAACGCUAACAGCAGAUAGUUUGUGCUGUGAAAAAAGUUAUUAUCAUAAAUAAAAUAUAAAUAA
>cluster2.fasta:88
AAUACUUAUCAUUAAAGGAAGACCAUUCAACUGACAAUGAGGACUGUAAUUAAAUAUUAUAUAAAAUUUAUAUAAA
>cluster111.fasta:88
GUGAAAGAAACCAGAGAAAAAAUGGUGACCAAAAUCCGAGCAAGCAAAUGAUGUGUUUAAGGGGUUAAAGCCUUGGCCUCGAUGAGUUGAAUGAAAAAUAUAUUUAAAAUAAAA
>cluster15.fasta:80
CGCAGACUGGUCCAGAACAACCGAGCACUUCAGACAAGAUGACACCGUAAUGACAAGAUAAUUUGACAAACACCAACAGAGCUAAAAAAUAAACAGAAAGCAAGAUGGAAUCCAAGGGAGCAGCAUUUAGUCUACUCUAAUAAGAAAGACCACGAGGCCCUCAGUGUACUCAAGCCAAUGUAAAAUAAUAUAUAUAUUUAAUAUAAAAAUACA
>cluster148.fasta:80
AAUGGAAGACAACACGCCGAUGCAAUAGAGCCUCAUCACAACAAAAAAGUAGACAAGAAUGUGACUUGCAACAUUGCUCAUAGCAACUUUUAAAAAAUAGCAGGGACUUGACGGCCACGUCGAUAUGCGUGCAAUCUAGGAAGCUGCUGAACCCUAUGUUAAAUUAAUUAGUGUACUA
>cluster233.fasta:78
CUGACCAAGGGAGAGAAACAUGUUGUUCCACUAAUCGGUAUAAACUUCUGAUUAUUGAUGUUUACAAGAAGAUGUGUCAAUUUGGAGGACUUGAAAGUUAUGAACUGCCUUUGAAGAUUUAGAGUUAUUAUUAAAAUAAAA
>cluster110.fasta:70
GGAGCCGUCACAAAGGCAGUGCCAGACCCAAAUCUUGCAAUAAUUCCACAAGGAUGAUAUUCAAUUAAUCAGUGAGGGAUGGCCACCUCAUCGGUCAGUAUGCAGAGAGUGUAUAGAGAGCUAAUUGUAAAUAAUUACGAUAAUAUAA
>cluster119.fasta:68
GGCCCACGAACAGGAAGCCGACCCAGGUGCCUCAAGAGCUGAGUUUUAGAUUGAGAUCAUCGAGCAGUGACUCACUUUCUUUUCCGUUUAGGGCGAUAUUGCCAGAGAUGUAGUUAUUUAAGUGUUAGGAGGACAAGAGCCAGAGUAUGUCAGUGACAAUGCAGAGAGCUCCUACUUAAAAUUAAUUUAUGUCUACAAUAUUUAAGAAUAAA
>cluster58.fasta:66
CACUGAGUGGCCAAAAACUCCGCAGGACAAAAGACAGUAGGUGAUAAGAAAUA
>cluster220.fasta:66
CGCGAAAGUUAGGCCGCAAGCAAAAGAGCAAACACCGAAGAACAAAUAAAUGAGGAUAUGUGUUAAAGAGCAUUAUAUAUAAACCAUAUACAUUAAUA
>cluster159.fasta:62
GUCUAUGUCGGCUAGGUACAGUUGCAGACGUGGUCCGAUGCGACAUCAGACAAGGAAUGAUGAAUCGCCGUGCUGGCGAGCCGGGAACGUGGUGACCUCACAGGUGCCAUCAAAUUGGAUGACAAAGACAUAAAGAUCAGUCAUGUGAAGCAUUGACGCAAAAUCCCCCAACAGAGCCUAAAGGAAAAGAAGAAGGCUGAUGAAACUACUCGAGAGACAGAAGAAACAGCAAACUGUGACUUCUAGAUUUGGAUGAUUCCAAACAUUGCAACAAUCCAUGAGCAGUGCUGACUCAUCAGGCCUAAAUCAUGCAGACAAGGCAGAUGGUAUAACGUUUCGCUUCCUUUACGAUAUAGUACUCUGUGCAGAAACGUAACUAGCACAAGUAGAUGUAGUUAACUACUUAAUCAGUGUGUAACAUGGAGGACUUGAAAGAGCCACAUUUCAGAGGCCACGGAGUCGAUCGAGUGUCGUGAACAAUCUAGGAUCAUAUGGAAGAGCCUAAUGUGUAAAAUUAAUUUUGUAGUGUAUCCCAUGUAUUUUAAUAGCAAAAAA
>cluster133.fasta:62
CGAAUGGUGGCAGCACCCACGGCAGUGAACCUGAGUUUAUGCCACGCCAAGAUCAUGCAGGCGUGGCUAAUUUCAGAAAUUGCGCCAGGAUGAGUAACUAUAUGUGGAGGACUUGAAAGGCCACCAGGCCACGGUACAUGAGUGUCUGAAAAUGCUAGAGACUGCCUUGAAGAGCCCUAGUGAUUUUAUGUUAUCCCAUGAUUUUAUAGCUUAAAUAAA
>cluster131.fasta:60
CACGGACGCACAAGGAGAUGGGCUUAUACUCGAGAUAUUGUUAUAGUUCGAACAACAAAGAAUUCCAAUUAUAGGUGUAUAGGAGCUUAAAGAGCCACCCUUUCAGGCCGGAGUACGAUCGAGUGUAGUGAACAAUGCUGGGAGCUGCCAUAUGGAGAGCAUGUGUAAAAUUAAUUUUAGUAGUCAUCCAUUAUUUAAUAGCUUUAGGAAAUGACAAAA
>cluster167.fasta:56
CCGACCCUGUUCAGAAUUCUUAAGGAAUUCUAAUAAUAAUUAUA
>cluster165.fasta:56
AACAUGAGGAGAAAGAAACAAGGAUUGUAAGGAGGCGUAACUCUUGAAGCAUGGGAAAGUUUAACUUGGCAAAUCUUACACAAAGAGUUACUCAGAUGAAAUUGACUUAUCUUAA
>cluster125.fasta:54
CACAUUGGGGGCUAGAGCAAUGGCAGGACCGAAACCAUGACCAUGGGAAGAGGUGUGCGGUGCUCAAUGAUGCAAAUUUCGAGAAAUGUUUCAAAUUAUCCUAUCAGCCACAUGCAAUUAAUGAAAGUUGUUACAUUUUAAUUUACAUGCUAAACUAGCAAUGUAAAAUAAUUUUAAUAAAAAAAAAAA
>cluster320.fasta:50
CGGCGAGUGUGAAGGAAAAGACUCAAAAGCUGCCACUGCCAGCAGAAACUAGACAAGACUGGAUUGGAGGGACAGAACAGAAGAAACAGCAAACUGGAUGAUUGACAACGCAGUGCGCUCAACCAGGCCUAACUGAGCAAGCAGAUGGCUUACCUUUACAUAGUCGGACACAUAGAUGUUAACUUUAGCGUGGACUGAAAGAGCCACAGCCACGGAGUACGACAGUUACAGGAAGGUCCUUAUGAAGAGCCGUAAAUUAAUUUGUUAUCCCUUGAAAUAA
>cluster221.fasta:50
AAUCAGCGAAGUGAACAAAGCUGACAGCACCGUGUCCUCUCCAUGACGCAACAGAGAGAGAUGUAUAAUUUGGUACAUUAAUAUAAGUAGCGAUGUAUGAACAGAAGCUGAUAUGGAAGAGCCCAUAAAAUAAUUUAAAA
>cluster193.fasta:50
AGGGAGGCAUUGCAAACCUGUGCUGAGGAGACCGCGACACAGACAGGGGGGUUCAGAGCGGAGCUGGACCGCGUAUGAUAAAUAGGUCUGUCACUCAGCUAAUGCAGAAAGGCAAUGGCAUAAAACCUAAUGGCAAAAAGUUAUUAACUAAAAUUUAGACCACCUUCAGAUCGAGUCGAAAUAAGGUGAAAUUGUAAAAUUAAUUUUACUUAAAAA
>cluster249.fasta:46
CGGCACUCACACCCAAGAAGUACAGAACCAAGGCCUAAUUAAAUCAUCAGUGGCGAAGUCCUCAUUGAACUCUGACUGAAAAGCCUUAUUAUAUUAAUAA
>cluster172.fasta:44
ACCACAGUGUAACCUCUGCAAGUUUCAUAUAGGUCGUCCAAUCGCGCAAGGAAUGGCCUUAUUAGAAUGAAUCGUACAACGGUUAGUAUUAAUCAUCUGUGAUGAAGAGCCACCCAGAAGUAGUGACAAUGUACUGUUAAGCGUAAAAUAUUAUAGGUUUUUUUAAACUUAUAAAUAAA
>cluster33.fasta:42
UAAACAGGGCUGGGAUCCUACAAAGCAAAGAAGACAGGACAGGCGCAACGGCGAUAUUUCAAAUGAGCGUGCUGAUAGGCUAAAUAGACCAAGAGAUGGCAUAUAAGUUUCCGUUUACAAUCUCUGUGCAGAAUGAACCUAGCACAAGAGAUGUAGUUAAUUAAACAUUAUCGUGUACAUUGGGACUUGAAAGAGCCACUGAGGCCAGGAGUCUCAGUGUCAGUGAACAAUGCUGGAGAGCUGCUUAUGGAAGCCUAAUGUAAAAUUAAUUUAGAGCACCCAUUGAUUUUAAUAGCUUAAAUGACAAA
>cluster107.fasta:42
CGAUGGAAAGGACAAUUCGCUAAAGUAGGAACAUGUUGUCAGAACAGUACACACAAGAUGAUAAUGAAUAAAGAAGGAUUGAAAGCUCACCUCAUAUUAAGACAAGAAUUCCUAGUAUGAAUAAUAUUUUAACUAAAAA
>cluster279.fasta:40
GGGCCAGCAUGGCAACUCGAGAGGGUACACUAAAUGAGAAAAGACAAGCAGAGGGAUCUUCUGUAACGAAAGAGAUGUAUAAUUUAUGACAUACGAAGAAGAGCCCGUAGAAGUUAAGAAUGUGUAAAUUUAACUUCCAAUGAUUUAAAAUACAAAAC
>cluster155.fasta:40
AACCAGUAUAACAGGGGCGAGAAAGUGACUUGAUUUGAAUCAAAAAUGCAAAUGAGCAGGGACUCACUCGGCAAAACAAGCAGUGGUAUUCCGUUACUUUCAGAUGAACAAGGUUAUACAUUUAAUCGUGUUAUGGAGGACUUGAAACACCACGAGCCACGGAUCGUUAGUGUACAGUGAACAAUAUUUGGAAGAGCCCUGUUAAAAUUAGUAGUGCUACCAUGUGAUUUUAAUAGUUUAGGAGAAUGAAAAA
>cluster257.fasta:38
GCCCAUUGCUAGUUAUCAGUAGUAAGACACACCCAGAAGAACACAAGAGACAGAUUGCCCCUGCUGGAGAUUUUCCCAAAAUUACACGCGUGUGAGUUAGUUUGAAAUCUCAAUACAAAGAUGUACUUUAUAGGCUAAAGCCCUGGCAGCUGUGUCGUGAAUGCUGAAGCUGCUGGAACCCUAAUUGUAAUAAUUAUUCCUUAUUUAAUAUUAA
>cluster214.fasta:38
GACCCUGUGACAGUAGGAGCCCACUAUUCUUUGCAACCCACGCCCCUCUACCAGAGCUUCUUGGUGAAGAGUAACUUUAAUCAGAAUUAGUUAUGGAUGAAAGAGCCACCACCAGCCGGAGUACGUGUGUACAGUGAACAAUGCUAGAGAGCUGCCUAUAUGGAAGACCUAUUAAAAUUAAUUUUAGUAUGCUAUCCCGUGAUUUAAUAGCUUUAGGAGAAUGACAA
>cluster195.fasta:38
UCCAGGUGUGAACGAAGAUUGACCCGCAUCAGGAACGAGCAACCUCUGUCUAACUUAGGUAAGCCAUUAUUAAAGA
>cluster171.fasta:38
GGGCCAGCGGCAGCAUGCCAGAACUGAACGACUGGAGUCCCAAAACCAGAAAGUGAACCUGUUCAACUAAUGCAAGGUGGAAUACUACACGGGCAUUCCAUGGAUUCCAACACACAAGGCCAGAAUAAGUAGUAUCACCGAUAUGAAAUGACAUAAAAUAAUUGUUAAUU
>cluster57.fasta:36
AGUCAAACACGGUACAAAAAAACGCAAGCAAGACAGAGAACAACGCUUCUGCAGAUGGAUGAUUCAACAAUCCAUGAGAGUACCGAAGGUUUUCUCGUUUGAAUAUGUGAAAAGUAAUUCAAAUAUUACUUUACCAGCAAUUAUAGUGUGAACAAGGAGGACUUGAAAGAACAGGCCAGGUAAUAGUUCUGGAAUGCUAGGGAGAGCUCCUUUGGCCCUAAUUUAAAUAUUAGUAGUUCCCAUGUAUUAAUACUUGGAAAUGAAA
>cluster305.fasta:36
GCACAAAGACUGCAGAGUGUCCAACGUUGGGGAACUCAGAAAACUAUAAAAUUGCAAUCAGCUGCGGCUUGAAAGUUGGAACUGUUGCACACGACAAUGGAGCAAGAUCCAAAAAAUCAACAGAGCUAAAAAAAGAAGUGAUGAUGAAUGGACUUUCUUAGAUUUGAUGAUCUCAACAAUUACAAUCCAUGAGCAGUGCUGACUCAACUCAGGCCUAAACUCAUGCAGACAGGCAGAUGGGCUAAUAAACGUUUCUUUCUUAUAUAGUCUAUGUGCAGAAUGAAUUCUCGUAACUCUAGCACAAGUAGAUGUAGUUAACUUUAACAGCAAUUUAAUCAGGUGUAACAAGGAGGACUUGAAAGAGCCCCACCAGGCCACGAGAGUACGAUCGAGUGUACAGUGAACAAUGCUAGGGAGAGCUGCCUAUAUGGAAGAGCCCUAAUGUGUAAAAUUAAUUUAGUAGUGCUAUCCCCAUGUGAUUUUAAUAGCUUUUAGGAGAAUGACAAAA
>cluster264.fasta:36
GUCGAAGACCUCGCCCACUCCACAACAGCAACUCCAGUGUUAAGACAGCAUUGACUGAGGCCACCUUUGCGCCGCAAUGAAAAAUAGCUAAUGCCCUAAAUUAAAAAAAAAAA
>cluster146.fasta:36
GACGCAACGAGGACAGGCAGGCGAGAAGGACAGCGACCACGGAAAAAGGCGCUCUUUAACACAGUGACCAAUGAAGAUGUAAAUUCCUCGAAGUGGAAUGAUCUCAGAAACUAAAGAGCCACCAGGCCGAGACGAUUGUGGAAAUGAGGAAAUUUAAUUUUAAUCUAAAAA
>cluster243.fasta:34
UGUGGGUAAUUGAGGAUGAAGGCAGGGCCACCGAACGUGUGUCAACAAUUGAGCUGCCUUAGAGCCUAUGUUAAAAUUUAUACACUGUGAUUUAAAGCUUGGAGAAUACAUAAAA
>cluster212.fasta:34
GCAAAACGCCAGCGAGACGUCCAGAACGUUGGAAACUGCGGUGGUCCCCAGGUCUCGAGAGACAGGCUGGAGGAUAAACAAGAAACAGCGUGAUUAAGUUUGAUGAUCACUCGGCCUACUAAAAAGAGGCUGCCCACAGAGGCUCAGCAAUGCGAAAGACCCGGAGGCUGAAAAUAUUUAAUAUUAAAAA
>cluster199.fasta:34
UACUAACACUAAGCUCACACAAACUGUGAAAGAUUGGGCCCAAAUCUCAGCAAUAUGUGGAAUACGCAUUAAGUCAGCCCAUGUAAAAUUUUCUUUAAA
>cluster192.fasta:34
UUUUUCAAAGCUAAGUAUGUUCUGUGCAGCAGCCAUGUUAAGCAACAACACAAGUAGCGAUAAAAUUUAAGACUAAAAUCCACCAAAAGACACUUAGACAACAACUUUUUCAAAAUAGCGACUAAUAGCCAAACUCAUGAAAAGCAAUGUUAUAAGUUUUCGAUAUAGUCCUCUGUCAGAAUAUCGAUACACAGAGAUUAUAUACCUGCAAUUAAAGUUAAUUAGAUGAAAGGCCAUUCCUACAUGUACAGAAUGAGUAUAACUAUUGUAAAUUAAUAAUUAUCCAGUAUUAAUAGCUUAAAAUAA
>cluster141.fasta:34
GAGCGCGCUGAUGUUGCUGGCUGAUCGUUGUAGAACUCAACUUCCCCCGUGAAUAAACCUUGCAGUACAUUUAGAGUCUUUUAAUAUUAAAAAUGACAAAA
>cluster275.fasta:32
CAGAGACAGACUAAAAAAAUCUGAAUUCGAGACCUACGUUCCCAUAGCAAUAAAAGUAUUGAAAGUGACCACGACCUAAGGAGAAAGCUUGAAACAAGUACCGCAGACAGAGAACAAUUCUGAGUGAUGUAAAAUGAUCAGCCUAAAAACAAGAGAUAGGAUUAUGUUAUCUCUGUGAGAAUGAAUUCUAAUGCACAAAGAGUGUUUUUAGCAUCUUUAAAGGUGACUGAGCUGAAAGCACACUUUCAGUACUGUUCGUGAAAUGCUGGAGCUGCUAAUGUGUAAAUUAUUUUAUAUCCUUAAUUUAAAAAUCAA
>cluster274.fasta:32
UGUGGAUUUGGCGACGGAGACAGAUUGAAGAUCCUGGUGCAAGACUCGUCCAUACCCAGCUGGCUCCGGAAAACGACGGGCGGCGGCACUACGCGUGGAGAAUGAACCAACACACUGUCCAAAGCAGAAGACCAAGGAAUUUACAGGACUGUAGCCCACGGAGGCUUGAUGAGUCACCGGCGUUUGGAUGCCCAAAGAUAGAUUAAAAGGGCUAGAUGCUACAAAGAAACGCAAAAGAGUUUCUAUAGAAUUAUAUGUGUAAAGAAACUGUCAUAAAAUAAUUUAAUAUAAAC
>cluster268.fasta:32
AACCGAAACCCCUCAUUCCAUGAGGCUGAAUGAGUUGUACAGCCGCCAGAGAAUGCCAAGUCCAGAGACCAUUAAAACUGGAACAGAUUUCUAAGCUUGGGAGAGAGAAUUCACCGACUCUGCCAACAUUGCCAGACUCUUCAGAGACUACAUUACAACUUCAGUUGCAAUCUUUGUGAAACUAUUUACUGAAAAUAAAAUGAAAAAA
>cluster251.fasta:32
CUACGCCGUUCUUCUCAGGAGAAAAAAGGGAGAACAAGUGGGGCGCAUGGAGUCCGCUUUGGCAAACCCACAGAGCAAAGGACAAAGAGAAGCUGUGAAACUCCUUCCAGAGACAAAGAACUGUCAAAUACACCUGACGUGCUGACUCAAUCGGCCUAACCAUGCAGACCAAGGCAGAUGGGCUAUUAACGUUUCCUCGUAUAUAGUGCAGAAGAACGAUCCAAGAGUGUAGAACUUAUAAUCAGUGUGUACAUAGAGACUUGAAAGAGCCACAUAAGCCACGUAGAUGAGUUACAGUGAACAUGGGAGCUGCCUAUAUGGAAACCCUAAUUGUAAAUUAAUUGUAUGUAUCCAGUAUUUAUAGCUUAGGAAAUG
>cluster211.fasta:32
UCAACAGAGAGGUCAAGCAUUAAAUAUGGCGCAAGUGUGCGUCUGCUUUGCUGUUGACAGAACCAUUGGAGAAUGCUGGAAAGGACACGGCCACUGUAACCCAGAGACAUUUAGACGGGCCAACUUGGCCAAAGAAGACUGUAUGAUUGGUGAAUGCUGAACGGAACGUGUACCAAGGUCCUCAAUUGUAGAUCCAAAAUGGUAAACAAGCAGGACAAGAGAGGCUAUGACUCAAGCCAGACAAGAAAAAAACUUGUUUCUGCAGAUUUGGUGAUUAAGAGCUGACUCAAAGCCUAACUCAGCCAGGCGAGCUAUAAACGUUGCUAUGUUACUUUGAGAAGAAUUCUCGUACUACAGGAGAUUUAAUUCGAAUUAACAUGAUUAGACUUAAAGACUUCGGCGGUAUGUACUGACAUGCUAAGGUACUAUGUGUAAAAUAAUUUAUAUUAAUAAAAC
>cluster191.fasta:32
CAGAAUUCAACCUUCCUGAGGGAAACGAUGCUGAAGGAGCAUCAAAGAAGAAAGAGGGCGUGAACUGACUAAACAGAAAAAAAGAUUUGGAGUCCCCAGCAACACAGGGUAUUUUUUAGAAUGAGUAUUAGCACAGAUAUGAAAGGCUAGCAUUGAUCUAAACUCUUGAGACCAAUGGUAAAUUGUGCUAUCUAUAGCUUAAUUACAAA
>cluster153.fasta:32
AAUUAUCAACAGCAGAAGAAGACUGAUCUGUUCUUAUCAAAGAUCCGAGUUGUGAGUAACUAACCAACGAUUGCUUCGGAUUACAACAGACACAGUAUAGAACAAGUGACCUGGCUAGAUUGGAUGAUCCCAAAAUUGCAACUCCAUGAGCAGUGACUCCAGGCCUAAACUCAUGCAGACACAAGGCAGAUGGGAUAUAAACGUUUCUUCCUAAUCCUUGUGCAGAAUGAAUUCUCGUACUAGCACAAGUAGAUGUAGUUAACUUUAAUCAGAACUUAAUCAGUGUUACAUUAAGGACUUGAAAGAGCCACCACUUUAGGCCACGAGUACGAUAGUGUCAGUGAACAUGUGAGAGCUGCCUAAUGGAAGAGCCCUAAUGUGUAAAAUUAUUUAGAGCCCAUUGAUUUAAUUUUCUAGA
>cluster137.fasta:32
AGGCAGAGGCCGAAAAACCAGGAAUUUGGCAGGAACUAUAGACAGGCUUGCUGCCCCAGCGACAAACCACCAACAGAGCCUAAAGAAGAAGGCUGAUGAAACUAACCAGAACAGAAGAAACAGCAAACUGACUUUUCCUGGAGAUUUGGUGAUCUCCAAACGAAAUCCAUGAGCAGUGCUGACUCAACAGGCCAAACUAUAGACAGGAGAUGGGCUAUAUUUUCGUUCGUAGCUACUCUUGGCAGAAUGACACAUAGCCAAGAGAUGUUUACAGGGCGAAGAGCCACCCAUCUACAUAACUGUGCCAUGAAGAGCCCUAGUUAAAUUAAUUAUGUGCUAUCCCUAUUUAAGCUUAAAUGAA
>cluster122.fasta:32
CGCGGGUUAUCGAGCAACCCCAAUAGCCAGUACCAAGAGCUCCCAGACAUCAAAUCAAUAAGCGACAAGAGCGCCGCUCAAUGAUCCAAGAGCACUAAAGAAGCAUAGGCCACAAGCUUAAAAAUGUACCUCAGAUGGUGUUCUAGUGCAAGCCCAUCAUGAGUAGCUAAAAUUAAUCUGAUUAAAAC
>cluster242.fasta:30
CCAGACGAACCAAGGUGCAAACAUUUAAAGCACCAAAAACGACAAGAACUGAGAACAAGGGAGAUUAACAUCAAUCCUGAGCGUGUGACAGGCCUACUAUGAGCAAGGAGAUGGGAAAGUCUUCCGUUACAAUUACUACCUGUGCAGAAAAUUUAACAUCACGUGAUGAGUAACUCAUAUCAGUGUGUACUAGGGGACAAAGGCCCAUCGAGCCGGAUAUAGUGUAGUAAAAUGCUAGAGAGUACUAUGAAGCCUAAUGUGUAAAUAAUUUAUAGCUAUCAAUACUAA
>cluster63.fasta:28
CAGUAUAUCAGAUGAGCCUCUUGACCCACUUUAAAAACAGGAUCAAAUAGGAAUCGGAAGCAACGGACAUGGUCAGAAUGACCUACCAGUGCCAAAAAGUCCAAGUUAAUUAAGCGUAUGACGCUACAACCCACCAACAGAGCCUAAAGGAGACAAAAAAGAAGGCUGAUAAGAAAACAGCAAAUGUACUUCCGCUCAAUUGUAACCGUGGCUAAAGGCUUGUUUAAAUGUAAGUGUUUAAUAAAUAAAAAA
>cluster228.fasta:28
GAAGCAGAAAAAGUCCAAUAGCUGAAGGGCAAUAUUUAUGUCUUUAUUGAACCUUGGCCUCCAAUUCCAGAAGGGGACUAUUGCCGCUGCAGAGAGAGACUUAAGGGGCAAAUAGCACUAAAAGAAUCUACAAAAGUUACCGAUAAUAAGAGAGGUAUAAGAUGAGUUUAGGAAAAAAUUGUACUCAUCUGAGAAAUAGAAUGCUGCAGGAACCUAUUGGUCAUUAGUAAAGCAACAGAGUAAAAGGAGAAAAGAAGAGCUUCAACAAAAACAGCAAACUUUGGAGUCAAAUGAAAUUAGCAGUGCUGACUCAAGGGCUAAGCGGAUGGGCUAAAUUUCUCAUUUACUUGUAGAAGAAUUAGAUGAGUUAUUAAUCUAGCAUUAAUCAGUGUUAUGAGAGCACUUCAUCAGGCCGAUAGAGUGUACAGAGAGGCUUACCUAUUGAAAAUUAAUUGAUCCCUAUUUAUAUUAAAA
>cluster168.fasta:28
ACCACAUAUCUAUUUGGAAGGCCGGCAUCUGACGUCUGACCACUGCUAAUGGAAAGACCAAUAGAAGUCAUUGCGAAACAUGCGAUAAAACUUCCCCAACAGAAAAAAAGAAGAAGCAGAAGAAACAGCAAACUGUGAUUUUUUGAGAUGGAUGAUUUCAAACAAUACGUGCUGACCAAUCGCUAUCAUGACAGGAGAUGGGCACUUUCAUGUGCAGAAUGAGUCUGAACACAAGUAGGUUAUUAUAGCAUUUAUAGUGUGCAGAGGAAAAACAAUUAUGUGUAAUAAUGUGGAGAGCUGCCAAUAUGGAAGAGCCCUAAUGUUAAAUUAAUUUAGUAGUCUAUCCCUAUUUUAAUAUUAAGAACA
>cluster162.fasta:28
CCUCACAAGCUCCGAAGUUGCAUGCCCACAGACCUAAAGGCUGUGAUAGAGAAGCCUGCUUUUUCCUGUUUAGGUGUGCCAAUUGACUCAUACAUGGGCCUAAUACGUGGGCUUAUAUUCCUUCUCUAUCAUCUGCUACGCACAGUAGAGUACUUUUUUCAUCAUUAAUGUUUUGAGACACUAGAUGAUACAAUUAAUUAUAAGAAGUUGUAAAAAUUAUUACAUCUUUAAUUAAAAA
>cluster132.fasta:28
GGGGCCGGGCCCAGAGCUCACGAGAGAACUAAGUUGGCAAAAAGGAUAUUGCCUACAGAAUGCACAGCUUGGUACCAAAACAUAGGUGAAUACUUCCACAAAUCAAACUGAAGACGAAGUUAACAGACCGGACAUCGAACACUAACGGAUGAAUUUUUGUUGAUGUAAUAAAUGCUCUGUAAAUCUGAACAUCACAAAGCAAAAACUAUGUGAUAUAAAAAA
>cluster92.fasta:26
CCUUGGGGGAUAGCCCAUUCGGGCUGAGAUCUAGAAACAUCUUACGUUGGAGUUGCGCCGACGGAAAAGUAAAGAGAGGUGACGAAGAGGAGCGCAGUGAGGCCAGUCAUGGGCAGGAGAGCCUAUACCAAUUAAAUUAUUAGUCUGAUUAAUACU
>cluster90.fasta:26
UUUGCUACAGAUAACGUAGAGAAAUUUGAAACCAACAAAAAGCAAAUAUGACUAAAACAAUAAAUAUAGCUCAAAAUAUGGAAUUCACUUCUAAAUUGACAAGAUCAACUUUGCUGAUGCACCAAAAAGUGAAUAACCUGAGAAGCAAAUUGAUUAAUUUCUUCAAAUAAGAUCAUUCAGACAAAAGGAGUGUGAGAUGAUAAUGAUUACUUAGUGUAAAUAACUUAGAGAUCUUACCACAUUAAAACUAAUUAAAAUAUCUUUUAAAAUAAA
>cluster329.fasta:26
UUAAUCAGUACAGAUACACAAACUUGCUUUUUGAUGAACUCCGGCGGUGCAAUUGGACCAACCUAAGGACUGAACAUGUCCCCUACCUCAGCCAUCAUUGGGACAAUCCUUUUAUACAUUAGCAACCAAAGGCUGAGAAACCAGAAAACACCGCUCAGAUUUGGAUGCAAACACCUGGCCACUCAAAUAGAGAAAGCUCUAUGUUUGAUGCCUUGUGCAAUGAAAUAUUUACGGAAGCUAAGAGCCACGAAAUCAUGUAGUUGUAAAAUUAAUUUUUAAAAAA
>cluster291.fasta:26
AGCAACUAUGCAAUUAACAACUGGAUUAACACGAAGGAAAUACAGGCUUUAGGUUUAUGCGUGGAGAAGCGACAGGGAUGCAAAUGUCAGAAAUGAGUAAAAACAGAAAAAGAGCUAUGAAAUCAAGCUUCGGCAAGCAUGUGACUUUUCGUGCAUUGGAUGUUCCAACUGAAAUGGGAAAGGCUCUCAGCAGCAACAAGCAGAGGAUAACGUUUGCUUCUUUGAUGUCUAUUUGUAGUACUUAUCUGAACGUAGGACUAUUGCAGAUCAAUGUCAGUAAAAUGCUAUUAAUUUUUAUUUCCAUGUGUUAAAACAC
>cluster286.fasta:26
AAUCGCACGAACAGUAAACUCGUUUGAUUCACAAGAUGAAAUGCUAAAGUAAACAUAAAUGAGAUAAUAACCAAAAUGACCUGACAAGCGUGAUUCAGGACAAUUAAGCUUUACCAGAAGGAGCAGAAGUCUCUCCCUAUCAAAGUUAUGUUGUUGUUAAGAUUGCAGCUGAGAGAUUACAAAAAACCAAACUUAAAAUUUAGUUAAGAGUACUCGACAUAACACAGCUCGAAAAAAAAUUUUGGGGUAUAAAUUUUAUCCACAGUAUAAGAACAUGUAUUUCCUAGAUUUAUGAUUCAACAAUUGCACAAUCCAUGACAGUGCUGACUCAACUAGGCCUAAACCAUGCAGAAUAGGCAGAUGGGCUAUAUAACUUUUUCCUUCUUAGUUAUCUUGUGCAGAUGAAUUCUCAAAACCAAGUAGAUGUAGUUAACUUUAAUCAGCAAUUUAAUCAGUGUGUAACUGGGAGGACUUGAAAGAGCCACACUUUCACCGAGGCCACGGAGUACGAUCGAGUGUCAGUGAACAAUGCUAGGGAGAGCUGCCUAUAUGGAAGAGCCCUUGUGUAAAAUUAAUUUAGUAGUGCUAUCCCCUGAUUUUAAUAGCUUAGGAGAAUGACA
>cluster280.fasta:26
UCCGGUAAAUCAAUAUUGGCUAAGGAUAUGAUUAUAACUUUUGAUUCAAGCCAUUGGCUGUAUAUCAAAUUGAACCAGCUUGAUUCCAGGCCAACAACAACUCCACUGGACCUUGUUGGCAUCAGAUAACAGUGGGGCAAACCUGCAGAAAAACUGCAUUUGUCACGCUAGCGUGCUGUCAACGGCCAGGUAUUCCGUAUAAACUACACAAGAGUAACUUAGAUUAGAGACAUGGCUGCCGUGUAAAUUAAUUAGAAUGA
>cluster269.fasta:26
UUCAAAAGUGCAGCGUUAAUAAGCCUAAUGUCUGAACAAGUGUUGCCUUUGGGCAGAUCAAUAUGUGAUGCACAUCCACCAGCAGAAGCGUGUUCCAACAUGCCGGCAGUGCUCUCACAGGCCUACACGGAAGGAAGUUAGUGAAGAUGGUUAAUUUACCAUAGCAAUUAUCAGUGUGAUAGCUUGAAAGAGCCACCACCCGAGGCCCGGUCGAUAGUUCAGUAACAAUGCUAGGAGCUGCCUUAUGGAAGAGCCUAAUGUGUAAAAUUAAUUUAGUAGUGCUAUCCCGUGAUUUUAAUAGCUUCAGAAAAA
>cluster237.fasta:26
GUAGACGCGUGCGUAAUCAGGAUACUAAAUACCUGUUCAUGAAUGCCAGGAAGAUUACAUUCCCCAUUUUAUCAUUGAACGCUUUGCAAUGAAGGGAGUGAAGAAUUUUACGAAUUCACAACUAAUAUAUUAUCCAGUAUCUAAAAA
>cluster198.fasta:26
UAUGGCUGCCAAGUGAGCCUGGCUCGCCUGCCCUUCUAUGAGGCGAGGAACCCAGUGUCGGGGGCUGGUCGGGCUCAACAGCAGGCCAGGGGAGCCUGGCCCCCCGAAGCGAAGACCCCUCACGCAGGUUUAAAGAGUAAAUUAAAUAAAUAAGC
>cluster177.fasta:26
CGUAGGACGUUUAAAAAAAAAUUUCCUAAAGAUGCUGAAAUCCAUAAUAUAACACUACUCUCACAGUUAACAUUUUGUAAUAAAAUACAAAUUGUUAUACACUUUAAUGUGUAUACUAAAAAACAUUCAGAUCAGAAAAGCUGCUAUAUGGAAACCUAAGGUAAAAUUUUAUUUAGUAUGCUAUUUUAUUUUAAUACUUUUAGAAAAAAAAAAA
>cluster156.fasta:26
AAUUUUGUCAAUAAACAUUAUAGACAGUGAAUCAGUUUAAGCAAAUUCUUACCUCGUUUUUUUAAGGUUAAAGCUUGGAAUCGAUAACUCAAUGUACAGAGCCUGGAUAAAAUAAUAAAAA
>cluster109.fasta:26
GUCUACCCCUCCGCUGGAGAACAGACGUGCACACCAUCCAAGUUUACGUCCAUAGCCAUUAUUUAUUCUAUUAAAAA
>cluster85.fasta:24
GAGCGCGACCUACGUGGUGGGCAGCCGCCUUCCGCCGACCGAGAGCACGGAUGGCAGGACAGCCAGAGGCUUGCACCAGCGAUGGAUGUCGAGGCUCAAAAAGAAUCCCAUGAAAACCUGAGCCCGCAAAAAACCAGGCUUCAACGGGAGCUUCCCGAGGCUAGCACAGUGGUUUAAGGACAAACUCCGCUGGUGCUAUGGACUGCGAGUGAUAAAGAAAAUAGCAUAUAAUAAAGC
>cluster208.fasta:24
GAACAUCCGACCCUAGCAGCAGAGCAGAGCGGGGCAAAGGGGGAGGACAGAUUCGCCCGGGGAGUGCCAACACAGUAAUGCUGCACCCAAAAUGCCGGCAUGCACGCAGCAAGAAGCCGUGGUGCCAUAAAAAUGUGCAAAACUGAAGGAAGAUUUUGAUAGAAUAACAACUCACAGUGAGGCAAGCUGCAGGGCAGUGUCCCAGAGUGCAAGAGACAAGACUACAGACUCAGCAAUCUUGUUUGCUGUGUUCAUAGACAAGUUUUUGUUUGUUACUAAUAAAAAAAGC
>cluster187.fasta:24
AACUGCUGCUCUUGACAGAGACCAGCUAAAGGGCCAAGGCCAACGAGACUGAGCUGCCACUAAACAUGAGAGUGGUCUGACAAAACCUUGGCCCACACAGUCAAGAUACACCACAGGGCUAAAACUUGACCUUUCUAGGCCUAAACAUGAGAUUCCUAGAGAGAUGUGUUAACUUACAUAGCAAUAUGGUACAUAAGGACUUGAAAGACCACUACCGGGCCACGCGGAGUCAUGUAUGAACAAUGCUGAGAGCUGCCAUAUGGAAGAGCCCUAAUUUAAUUUUAGUCUAUCCCCAUGUGUUUAAUAGAGGGAUGACAAA
>cluster151.fasta:24
GGGCCCGCGCAAGUGAUUCCAAAAUGCGUCAGACGUGGACUCCCAGCUAACCGGCGGAGAGUUCGAGCUGUACUGCACAGAGAUGAAGUAACUCUCCAGAACUAAAUCAGUGUGAAAUUAGGCUGAAGACCAGCACUUACGAGGCCACGAAGUCGAUGAGUGUACAGUGAACAAGUAGGGAGAGCUGCCAUGGAAGGCCCAGUGUAAAAUUAAUUUAGAGUGACAUGUGAUUGUAAUAACUCGGAAAAUGACAAAAC
>cluster259.fasta:22
CCCAUGUCGACAAGUAAAUUCAACCCAAUGGCAGUAUGCUGCGUUGACAUUAGGCCACAAACACCCUGAAAUUGUAGGCUCUAAGAAGCAACUCUCCACUAAGCUCAGGAGUGGUCCAGAACAACCCAAGGAAAUUGGGCGAAACGCAAGGACUGUGGCCAAUUCACAGUUUGCCCCAGGUUCAGCGUUUUGAUGCUUCUGAGUCACACGGAACUGGUGACCUCAGUAUCAAAUUGGAUGACAGUCCAUAAUCGUAUUUGCUGAAUAAUAAACACCCACCAGAGCUAAAAAGAAAAUUCCUGCUGCAGAUUUGAUGAUUCCAAACAUGAAAAAGUGCUACCAUAGCCUAAACCAUGCAGACUAGAGAUAUUUCUCCUUACGUAAUAGUCUAUGUCAGAAUGAACUGUAACUCAUAGAGUAGAUGUAGUUAUUUCAAUUAACAGUGUGUAACAUAGAGGACUUGAAAGAGCCACACUUCGAGGCCACGAGUAGAUUUCAGUGAACAAUUAGGAGCCUAUGAAACCUAAUGUGUAAAUUAUUUUAGUAGUGCUAUCCCAUGUGAUUUUAAUAGCUUAGAGAAA
>cluster149.fasta:22
CGCCCUGCUCUCGAUCCAGGACUUACCUCCGCCCUCCGCCAGUCUGAAGACUCAUAGAGGCUCCGAAGAGGCGAAACGUGCGAUGGGCUUUUGAGCAUACAAAUAGCUCAAUUGAGACAGAACUUGAUAAUUAGUGUAAUCUAAACAAAAAA
>cluster56.fasta:20
GCGCACAAGGAACGGCCCCCAGCGCCAUGCCUAGGCUCAACGCGGCAGGCGCCCUCAGGAGGCGUCGGAGAGGCUGCGGCAAUCACAAAAGAGAUCGAUGCGCUGCCGCGCUCUGGAGCAACAAAGAGCAGCCCUGGAGGACAUUCUGGCUCUUGAAGAAGCCCUCUCCAGUUCGCCUGUUUGCCCCGCCGCCUACGAGGAGACUCGGAGCUGGUCUAAAUUGAGUUCCCUAAAAUAAAAAAAAUACA
>cluster299.fasta:20
UGGACAAUAAACCGCUAAAGCAAGGAACUAUGCCGCAAUGCUUGGCACGGAUGCAUAGAAGUUGCGGUGCCUCAAAUUGGAUCCAACAUAUUCUGAACAAAAAGAAGGCUGAUGAAACUAGCUUAACAGAAGAAACAGCAUGACUCUCCUGCUGCAGAUUGGAACCACAAUUGCAAAAUCCUUGCAAACCAAGCGGCUAUUAUGUUACUCUUGCACUUUAGUAAUGGAGGAAAAAGCACACUUCAGGCGCGAAAUCUGCCUAUGAAGAGCUAAUGUUAAAAUAUUUAAAGUGCUAUCGUUUAAAGCUGAAAAA
>cluster270.fasta:20
CUUUAACCAUAGUCUUAGUGCACAAGUGCAUCAGCCUCUCUACUGGAAAGGCCACAAAAAGGCCAAAGAAGAAGAAACAGCAAAUGUGACUCUUCUCCUGCGCAGAUUUGGAUGAUUCUCCAAACAAUUGACGAGCAGUCGUACUCAGGCCUAAACCAUGCAGACACAGGCAGAUGGGCUAUAUAAAGUUCGCUUAAUAGUACUUGUGCAGAAUGAAUCCGUAAACAUACCAAGUAGAUGUAGUAACUUUAAUCCAAUUUAUCAGUGUGUAACUGGAGACUUGAAAGAGCCACCACAUUUCGGUCCAGAGAUAGAGAGUGUCAGUGACAAUGCGAGACCAAGAAGAGCCUAAUGUUAAAUUAAUUAGUGCUAUCCCCAUGUGAUUUUAAUAGCUUAGGAGAAUGACAAAA
>cluster261.fasta:20
CCCGUGCUCGCACUCUGCUGCUAGCGGUGCACGCAGCUAGGCCGACGGAAGGCCAACGUCGAGAUGGCUGCCGUCUAAGAAGCCGAACGAGCGCUAGUAUGAGUCCAGCACUAACCCAAACGUUGACCCAACGCCAGCUCGCAGUGCGACAGGCUGAGUAAGGAAACCUCAAGAUGGAGAAAAAAUCCAAAAAAUUUAAGAUAUUGCCUCCCACCAGAACAGAAGCAAGAAAGGCUGAAUCACGAGGACGGAAAAAAUGUGUGCCGACUUAUUAAAUGACUGACUGACUCCCUCAAAAUCAUAUAAGCAAUGGUUUUGUUUCGUGAGAAUGAACUGGACUAGGAGAGAGAAUUUUAAUAAAUUUCCGUAAAAACAAUAGUAAAAAC
>cluster213.fasta:20
UCGCGGUCUUAGGAGAACUAACCUGGAGAGCUACCAAAGAAACUAGAUGAAUUGGUACCAAAGAACUUGGGGCACUCUACGAGAAGCUGAAGAUCGCUAUGGAAUACGCAGCUCCCUGGGAAUGCUACUACAACAGGAACACAGAGAUGCUAGAAGAAGCCAGGCUAAAAAAAAAAAGAUGAAGUCAGGAAACAUGGAAAAUUUCUCUGUCAGCUAUAGAAUUUCUCAAGUAAAAAGACCAUACAAAAAAAAC
>cluster495.fasta:18
UCCCUGAGCCCGGCUGUGGAGGCGUCCAGAUGCCACCCCUCUUGUUCAGACAUGUGAUAGCCAUCUGGACGAAUUGUAGCCCGAAUUGACAUGGAAGUCCAAGGUAUCUCCUAGUUGACUUAAAAGAACCCACAUCGCUGAAUCAGCAACUUACUAAGACAAGUCCGUUUUAAGGCCCCGAGCAUACCGCUAAGGUGACAGCUUUCAGUGGUUACUUAAAAAC
>cluster30.fasta:18
UGGCACCGGCAGCCGGGGCACCUGGUCCAGAGCCUGCAGCUCGGAGAGAGAACCCAGUUGAGGACAGAUGUGCCCUGUCACACAGCUAAAAGCCAGACCCAAGUGAGCUUCUCAUCGAGACUUGCUGGUGGUGGCCGGAUCGUCAGGGACAAUUGGUCAAACCAGAAAAAAGAGGCCUGGCCAUACAGGAAACCGCAGCAGUUCUUUCUGAGAUUUCUCCAAAAGCUGCCAUGAGACAAGACUGUCGAUAUGGUCAACAAUAUUGUGGUCUAGUGUAAUCAGAUGGGAAAACGUCAAAGUGCUUGGAUAAAACAGAAAAGCCCCAAAUCCAUC
>cluster295.fasta:16
UUAUGCUGCUGAAUCCGGCCCUGCCAACAAGAAGAACGCUGAUGACCAAGCCUUGCAGGAUGAAGAAAGCAAGCUGAUCCUGCUGAGAGUGCUACAGGCCAAACCACAAAGGCCAUGGGUUAGAGGUCUAGUUGAUAAGACUCGCAGUAUUCUGUCUAAAGAGAGAAAUACAUUGGGAGGUUGAAAGACAACAUUCGGAGAACACUGCAGACUGCCAUAAUUAUGGACUAUCCAUGAUUAAAAAGC
>cluster287.fasta:16
UUCCAAGAAUGCUGUCUAUUUCAUAAGCUGUAUGCUCCAACCAAAAUGCGAGUUCAGACACCAGAUUGGAGGCCGGAAUAAUCAGAACUGAUGAAGCACAUGGAUGACAAAAAUCACAUUAAGAAAAAAGAAAAGCCUGUUCUGAAUUUUCCUUUAGUUGUUUGUUAACUGUACAUAAACAAAUAACUUACUUUCUUUAAUUUCCUCAUUUAACGCCCCACUCAUAAA
>cluster186.fasta:16
AGGCCAUCGAGAUGAUGCCUGAUGCUUGAAACCGAAGGUUCGUUCCGAAGGGCAAGUGAGUAUCGGCCCAGACACGGGGGAAUAAGCGAGGAUCUCGUACCCUCUGGUAUGGAGGCAAGGCAUCAAAAUCAACCAGAGGAGGGGGAGAGAACAAGCUCAAAUAGAUGAGAACUUCUUCGUCUCAUAUGAGUGCCAGGGAAUGUCUGAGGCUUAUGAAGCAUGUGUAAAUAAUAAGUGUGCUAUCCUUACGUAAAA
>cluster66.fasta:14
GCCAACCGCAGGAGUGGCCGAAUCAGGGCCUACCUCGCGAAGGCGCGUGCAGGUUGACGGCCAUUAAGACACCGAACUUGAAAUCCAAACUCGAGUGAUUAAAUAAGAUGCAGGAGGGCAUGGGUAACCUAGAGUAAAAACCUCAUUUCCCGGCCACUAGCACAAGACAUGAAGGAGACUGCCUCUGAGACCUAGAUUAGUAUUAUCUUAUUAAUUAAAAAAAA
>cluster328.fasta:14
UCGGGAAGCAGAAUGCCCCUGGGUCAGGGCACCCCAUGAACUCCUGUGGCUGCUCGAAUUGAGUACCGAAAAUCGGUAGCAGAGAGGGAACUAACACUUAAAGCACGCUGCUGAGGCAAUGAAGGAAAUGAGCUAUCGUGUCAGACUGUUAGGCGUUAAUUUAAAAAUGCCCCACUCUAAUCUCCUAUGAUCAAAUAAAAUCCUAA
>cluster248.fasta:14
GACGGCUGGACGGCUGGCCCGAGACACCUGGUGAGCGGCGGGGCUGCAUCUAGUGGAAUCGAAAAGUCCAGCGUACAACCUACCAACGGUAUCACCUGUGUCCACCGCAUGAAAGGCAGAGCCAGGCUAGUAGGGGCGUGCUAAAGUGUAGGGUGACACAAGCUCCUGCCCAAAAAAGACCCUCUCCAAAGCUGUUGUUUAAGUUGAACAUUCACAUAAUGAAUAAAUAUUUGAAGUGACAAGGAAGGUGGAAGAAGGAAGCCCUACAGAGAGAUAUUAGAAUCUUGGAGAGGCUAAAAUUACAGUGCUUCAGGAGACCCCAUAUUUGCUUUAAUUCUGUAUUAUAAAAUAAU
>cluster218.fasta:14
CCCGCGAAAUCUGUGUAACAUGACCCUUGCAUCGCAAUGCAUUUAAAUAUACUUUCAGCAUGUCUCAGUCUUAUUACCGAAGUUUCAAGAACUUAAGCGCUGACUGACGUAGGUUUGGGUGUGCCUCCAGACGUUGUGGUACUGAGCGAGCAAUGCAUAAAACACUCGCCAACGAAAAUUUGAGGACCGUCUAUGUAGUGGCCAAUUGGCCACAUCUUAUAAAUUUAACAUGCUAAUGGUGUGGUUAGAUCUCUGUUCGAACAGGCGCACCCACGAAGCUCCAGACUUAGCUGGUCAACGCUGAAGCUACUACAUUUUGUAGCAUUGCAGACGAACCACAUCCACUGAAUGGAUCAAGACAUAUGACAUCGAACUCCAGUAAACAAAAGAGCUUGUAAACUAGGAGGAAAAAAAGUUUUUGAGAUGGAUAAAACAUUAACACAGGUGUCCAGGCUAAUCACAAGCAUGUUAUAAAUUUGCUUCCACGAUUCUUGUCCAAGAUGCAACUAGACAGUGAUGGACUUUAUAAAUCUUACAUACGAAUUGAAAGCACUGCACGAAGACUGUCAGUGAAUGUGGCUAUAAGAGCCUAUGUUAAUUAAUAUCCCAUUAUUUACACUUAAAACAAA
>cluster147.fasta:14
CGCGGCGUCGUAUGCACCGGCCCAGUAUAGUGAUUAGAUGCGCACAAAAGCACUCCGUGUCCCACAUCAAAGAAGUAACAUGGAAAUUCAAGAAAAUCCAGGAGACAUGAUUGAGGACACAUACUGGAGGAUUACCUGCGACGUUCAUGACUUAUUUUCUAACUGCCUCAUGCGCGUCGCUUCGAAAUAUUUCUUGGUUGGUCAUUGAGUGUAAGACAUGUAGGCUGUAAACCCUGUUAAUAAUAGUUACCCUAAAGCUUAAAAA
>cluster104.fasta:14
GUGUGGUGGUGGAUUGCUAGGGUGGAGGAUUUUUCACAUCCAGGCCGCCCCAUGACAGCUGUCCGCUUGAAUCGUUGAUGUCAGCAACCCAAUGGCCACAAGUUUGUGUUCGUGACCCUGGGCACCGGCCAGAUGCUCAGGUGUGGACUGAACGACCUUCGGGCUAUGCCAAGCCUCGUUUGCCCUGAUGAUGGAAUAGUAAAAUUUUGGCCCUUAUAAGAAUGUGCACCAAAAUAAACACAUCUGCAAAAACCCUCCUCAUGCCCAUCUAUCAAAUUUUAUAAUUUUAAAAAAA
>cluster782.fasta:12
ACUGGUGCUGGUCCUAAUGGAGAAUGGCUAAUCUGAUAUGAUACCUUCAGUGAUUGUCCUAACAUAAAAAAAUCCGCUAUCCCCGGCCAGGAAAGCAACUGAUUCUUCAGAAUUUUAGAGUGCUGCAUUUACAUGAGUUUAAUUCUAAAAUAAAUUACAAUGAACUCA
>cluster683.fasta:12
UGUACCCAGUUGUGACAUAAAGGUAUUUGAACAUGGAAAAUAGGAUUUCUUGGAAUGUUGCGAUAAAAUUGGACAACGUUAUGCACAUUCUGGACCGAACUUGCAGCAAAUUCACUUCGACGUGGUGAAUACCAUAAAUUGUGCAAUUAAAGAUCUUGAAAAAGCAAUUGAGAAAAUCCACCGCAAGAGACUCAAGCCACACAACGCACUGUAAUCUGGAUGCUUGCGCCAAUUUAACAAAUCCUGAGAGUCUGAACGGGCCUCAAAUGGGCUAUAAAUUUUCCUUCUGUUAGAUAUAAAGAAAUUGCUAUAUGACCUAAUGUAAAAUUCUCUUGGAAAAAGC
>cluster52.fasta:12
AAAAGGCUAACAGAAGAAGCAGAGAAUACCUCUUCUGCUGUGGUACAUAUUUCAAAAGAAUCAUAUGGCAUGCCAACCAAGUAGCCUGAAUCAUGGACCUUUUCCGAUUACGAUUUGGUACUAGCACAAGAAGUGAAGUUACUAUUCCGAUUUUAAUCAGUGUGCAUUAGCCAGCAUACAUCGAGUGCAUGAAGGAGUGCCAGAUUGGAGAGCUAAUGUGUAAAAUUAAUUUUAGUAGUGCUAUUCCCUUGUGAUUUUAAUAGCUUCUUAGGAAAUGAAAAAAAAAAU
>cluster330.fasta:12
ACACUGGAGCGGACUGUUGAUUACUUAAGUGGCUCUCUAGCGGCUCAUUGGCAGCCUGAAUUUGAUUGAGACAAUGACCAAAGGUGCUAAAUGAGAUCUUCAAACAGACUGUGAAUUCUGUACAUCAAAGAAAGGAGUUGGAGAUGCUUUUUAGACUUAUUUAACAGCUGGGGCCCUCGGUGGAUUCUAGCUGACGCCUUAAGGCUGAGGUGGCGGAUGCCAAGUAUGCGAAUACUUUACAAAUUCAGUGCCAAAGACAAUGUUAUGCAAUGAUAUUCUUCCCGAUCUAAAAUCGGCGUGUGACGGGCUAGUUGUGCUCUAGCUUCAAUCAAUUCAGAGAAGGAGCACACGCAGAUUGAUGCAGGAGGCAUUUAAACAAUACCUGUUCGUUUGCAGAUCACCAGCCACGAGAAUGAGGACUUGCAGCAGAGAGCUACAGCUGGACCUUUGCACAGCACAAGAAUGUGCUGAGGCUUAUACGUGCCACUGGCUUGCUAGGACAUCAAACAGAGAAGAAGAAAGAAUAUGUCUAGGGAGGUUUCCAUGGAAAAAUUUCAUUGAAAUCCAAGGUAGUGCCACAAUGUUCAUUGUGUGUUUGACGUCCACACUGUACAGAAGCUGUGCUACUUUACGGCCUGGUUUAGCUUAAAUUCAAUAACCAACAUUGGUACCCAUUAAGGUAACCAUCUAUAUGUCCUAAUACCCUGAAAGAACGCUAUCUUUAAAAUAUUCUCUAACUACAAGCAUAGUUCACAAAGAUAUGUUUCUGUUUAUAAUAAACUUUGUAAAUAGUUAUAACAAUUCACAAAUUCGUUCGCAGACCUGGUCAGAACAAACCCAAGAAAGACAGGAAUAAUGAACUGUAAUUUGCAGCGCUUCACGCUACCAGUGCCAUCAUCACACGAGCCAAGGAAAUGAGCCAGAGAAGAAAACGCAAACUGCUUUCCUGCAGUGAUGUGCUGAGCAGUACUCACUCGCUAACUAUGACCCUUCCCGUUACGAUAUAUAUUUUGUGCAGUUCCGUAACCUUAUUUAUCUGCAAUUGAAAGGAGAGAAAAUCGGGCAGCUCAGUAGGUAAUGUGCAGUGGAAUGCUGUAGAACACUGCUAUUGAAGCCCUAAUGUUAAUUAUUUUAAGUUGCUUUGGGAAAAAAAGCCCCACCCCAACAC
>cluster245.fasta:12
AAGCUGGUGGAGCCAGAUCUCCCUGCAUUCCGAGGAUAAGUCCUCCUAUAACAUCUGCGGACUGACCUAGGGCUCCAAAAUUUGAAAAUGAUUAAUACAAAUAUGCUAUGAAUUCAGUGUUGCAUUCAAAAGUUCUGGAUGUGGGUGUACAAAGAUAUUUGAUAAACCUAUGACGUUAUUUCCAGUUACACACUCUAGGUGUUCAGUAGGAUAGCUCCAACAUGAGCAAUGUAUAUAUAUUAAACAUCCUCGCAAUCCCCCUCUCUUCAUCAUUUUUCGCUCCCUUAAUGAUAAAUUAUUAUGCCCCACCAUAAAUUUAUAUCUCAAA
>cluster185.fasta:12
ACAAAACCUGCUCAAAAUUGAACAAUGGACGCUUGUUGUGCUUGCUGCUGUCAAGUGGCUCACUAAUGCUGAAAAGAAUGGCAAAUAUUAACAGACCAAAUGCUUCGUGUACGUGACAUAGAUCAACCAAAAAUUUAUAAGUCAAAAUAUCCAAUUAGAUGAGAAUGAACACGGUUCCCUUCUGCUACAAAUUUGCAUAAAACACGUAAUCAGUACGUCAUCAGACAGGGAAGUAAGAACUUUGCCAAUAGUGUUAUAAAGAAGGCAGAGUGAUUUGCUCAUACCAACGCAAAUGCACCCCAUUCGUUGUGACUCAACAAUGGCGACCAUUCCGUCGGACAAGGCGUGUUGCUGGGAGCCGCCAAAGGCUGCAGAUAAGAAAAGAGGAUUCAAAUGGCUGGCAGGGUGUGCUGCUUCCUGUGCAAUUGACCACAAAGCAACUGAAAAACUGCUCUGAGCCUCGCCAUUUAACAAGCUAUUGACUGUACCUACACGGUGCAUAAUUGGAUGAGAGAUAGGCCAAAAAGAACAAAAAAGAAGAACCUCGGAUUGAUUUAGAGGUAAUGCUGACUCAACAUUAAAAGAGCCACCAGGAAGAAAAAAAAAAU
>cluster1603.fasta:12
CGUGCCGCAGAACGCGCGAUGCGUUCCAAUCAAUGAUGAUGUUUGGGAAAAGCUGGAGAAAAAGGCCAGUCGUGAGCCACCCUCAAAUUCCAGCGAAUGUAGAAAAAAAGAACUUGCAACACAAAUCAAGUCUUUUGAAUUAUAGACCCUGGUCUGAGACAUCAAAAAUUAGUUAGAAUAUGGUGUUUAUCCGAGUAGCAUUAUUAAAAUUUCUUGCUUUUUGGAUGAAACUGUUGGUCUGCGAGCAUCAAGCUCUAGUGCAGUGGAGAAAUCAAUAAGACACUAGUGUAGCUAAUUUUGCGUGCUAUUGAUUCUUACAAUUAACGCGCUCUUCUAGCACUUGGGUACAUGCCUCAAUUGCAAUGUCUAAUGAGCUUUUGUUUCUAAGUAUUCCCAACAUGGUUAUGGUGAUGCACUAAGAGAUGCUCUUACUUUUGAAAUGGAGCAAGAAAAACUUAGUUUUGCUGAUUAAAAAACAAU
>cluster95.fasta:10
UAAAUUUUAUACCUUGAGUUAAUUAUAGGUCUGUAUCAACAACUGUGCAAUUCUGUUAUUAAGGAUGCACAGUUUAUGAUAAUGAAAAAUGAUCUAGAGUUGUUACCAGUUACUUCAACCAAAGCUUAAAGGAGAUGGUGAUGUUCCUACAAAUGUUGAGAGCCUUGUCAAAUUAAAUUAAGUGUUAAUCAGUAUGGACCAUUUAUGAUGAGACUAAUAGCGCUUGUAAGAAUAGUACGAACUAUGCAAACAUCUUAAUUAAACAGCGGCGCAGUCCCGGCUCCUGCAGUCCUAAAU
>cluster62.fasta:10
UUGCUCCUCCGAAGGCUGGAUCCCCACUAGAUGUGGGGUGCUGUUUUUGUGCUGUGCAGAUGCGUGAGCAAUGUUGGAGGCCAACACCAAGGCCACUUGCGCUGAGGCUCUAAGCUGGCACACAUCAAGAACACCAAGCUUCGGCAGACUGCCAAACCCAGUUGGGACCAGGAACCAUCAGAAAGAACUGACAUUGUUGCUCCAGGUCCAGCGGGAAUGUGCAUUGGCGAGUCCAGGAACGGUUGACCUACACGGUGCCUCAAAUUGGAUGCAAAGAUCAAACAACGAUCAAGAUUGUGAUAAUGACGCAACUGCCAAAGUACAAAGAGUGAUGAAAAUCACCGAAGACAUACUGUGUUUCCUGCCAUGCAGCAAACAGUUGUUUGCUAUGUAUAAGGCUAAACUCAUGCGCAUCAGGAUGAAUAAACUUUUUUCCGUUUAUAAGUAUUGCGAUGAAUUCUAAAAGAGCAAGUAGAAGUUAUCUAAACAACAGACAUGGAGACUUGAAGGCCCAUUAUGAUCAGAACUGAGCUCGGAACUGUAUAGGCAUCCCCUGUAAUAGUUAGGAAUGAAAACCAUUUCUUA
>cluster326.fasta:10
GGGCUUGGCCAAGUGCGAAACCACGAAGCAAAGGAAGAAUGCUGUGAAUUCUAAAAAGACCAUGCAAACCUGGUUCUGGUUCAGACAACAGGAAACGAUUUUGCAAGCGCUCCCUGCUUGCCGCACCGGUCUGGAAGAAAAGUCUGGGAUCAGCUAUCUCUGACUUCAGUGCACUGCGGAUGACAGGGAGCCAAUUUGAAAUCGCUUCUGACAGAAAGCAGCUUAAUUUCCAUAGAGCUUGAAAAAAGGACAGGGCUCUAGAAGAAGCUGAUGUCUUUCACGCACAAAAGAAACAGAGACUGUGACCUUUCGCGUGCCAGAUUAAUUUCCCAACAAUACGCUGCUGACAACCACCGAAAAGCAAUGCUGAUCAGUCUUCCACGUAACACUCUUAUUAGAGCUCUUUGAUGCAUGUCAGCCAAGAGAUCUGAAUCAGUUCUUGGCCUGAAGAGCAACAAGCCCGGACAUGAUUAAUGAACAACAAAAAAGCACUGUUAAAUUGCUAAAAAUAUUUAAUCAAUAAGUUUUAAAAAAC
>cluster301.fasta:10
UUCAACCAACUUACGGUGGUGCAGUAGGCACCAGUGAUGCAGAGUCCCGGACCACGGAGAGUUUGCUCCAUGUGGUUUAUGGUGAAUCCCAGAAGCAUCUGGACUGUCCAGGGAACCCCAGCGCAGUCAAUUCAUUCUUCGAAGGCCACGAACGCUGCAAGCAAUUUCAUAAACACCCGACAUGUAAACCUGUGUAAGUAAUUAUUAUUUAAUAAUAAAAAAU
>cluster254.fasta:10
AAUAUCUAACAGCAUGUGCACAAAAGACUAAACUCUCGGGCAGAGACGCAACUCGAUGCGUUAAGCAAGAACAGCCAGAUGCGGAGAGCCCUAGAAAUGAUGAAUUCUCGAUUAAUUGAGAAUGAAUAUCUCUUUGCCGUUAUUUAGGAGUAAUUAUAGGCAUUUUUUUUUUCAUUUCCCAUAGUUUAUUCCAUCUAGUCCAGU
>cluster246.fasta:10
CAGGGUCAGCAGCUAAGAAACCAUGUCCUCCGUGACCAAGAAGGUCUGCGUUGCUGGCCUGGCAUAUGAUUGUGCCCGCAGGUAUCACCAAAGGUAGUCCGAAGACUCCUCUAGGCACAUACACCAAAGAUGCACCCGCUGCCACGUCAAGCCUGCCCACCCAGUUCGCCAGCCGAGACUUGCGUGGAAGCGGCGGCCGCUCUGCUGGCACAGAAACCUGGGGCGGGACUUCGCCAACAAACAUCCAUUGCCCCUGAGGCCAUCUCAGCAUGGAUUUGCUGAAAAGGACAAAGGAGGAUUAGACCAAGAGAGAAGAAGGCCUCUGGCCAAACCAAGCCCAGGAGCCUCGCUACAGACCAAGGCCAGUAAAUUAACAGCGAGCACCCACGCCAGAGGGAGAUAGAGAUAAUGGUCUGGAGCCCGUAUCCCUAUUCCUACAUUGCACCUCCUCAUUAAUUACCAUUAAAAAACAUAUGCCAUACUAAAAA
>cluster240.fasta:10
GGACUACGGAAAACUUGGAGAGUGACUGCUCCCAAAGUCUGGACCCCACACCGUGUCCAGGCGAGUAGAAUCACCACGUUAGAUGACGAAAUAGUGCCGUACCCCGAAUUGCCUCGAAAACAAAGCCUAGUGAAGAAAUAGAUGUCUUCAGACAUAAAGGCCUAGAAAGGCAUGGCAGUCAGUACACGAAAUUUAUUAAAAAU
>cluster227.fasta:10
ACCCAGACUUACUCGUUUUGCUAGACCGGUGUUGAAGAUGUGCAAUACUAAAAAUUCUUCUUUUGAUGAGCAAAUUUGAAAAGAACAGUUUAAGACAGUGACCACAUAACGAUUUUAUUCCAAGGACUGUGAACUGUUGGAAGAGAAUGCUUUAAGAUUGACAAAAAUUCAAAAUUGCAUGGUGCGAGAAGCUUCCUACACGUUCGCUUUAAAAAUAGCAGACUGAGUAGUGUCGUUAAAGUCUGAAAGGCCAUGCUGAGCGGCAAAAGUACUGCCAAAGACAAACCAAGUACUGGCCGUUAGGGGAACGUGGGACUAUGUGCCAUAAUUGGUGCAGAUAAGAAUCGGAGACAAACAGAUGAUGCAGACACCAGGCAGAGCAUAAACGUCUUCGUUCGCAGUUAACCAAUCUUAAUCAGUGUGUAACCAUACAGAGAGCAAUGUGUCACCCAUGUGAUUUAAUAGUAAAAAAAAAAAC
>cluster190.fasta:10
GCGGCUCGCUGAGCUGAGUCCGCUGGCCCGGGGGCGUAAACUAAUGGCCGCACGCAGCGCGCGUGCGCGGGAAGAAGACUGGAAGAAUCAGCUGCAGUCUCCGCGGCCCACCGACUGGCAGGGCUAGAGCACCAGUUUACAA
>cluster135.fasta:10
GAUAGUUGCGUGGGCAGAGUGGCGACAUGGUAUACGCUGGAGUAAGACAAGGACUUACAACAAAUGAAUUAGUUCACGUACUUGUAUCAAGGCCGGCAAAGCGAAUAAUCAAAAUGGCCAAUUGCAAUGCCCCGGAAUGUCGCCAUUGCAUGGAGCCUCGGAACGUGGUUGCCCGGGCAAAAUUGGUCAAAGAUCCACCUGUACAUUUGCUGAAAAUUACCAUAAAUUCAACAGAGCCUAAGAAAAGAAGAAGGCUGAGAAACAAAGAAGAGAACACAACUGUGUUCUCGCAGACUGGAUGAUCAGACAAUACACACGGCAGUGCAGGCCUAAUAUGCGCAAAGGCAGUGGGCAUUAAUAGAUGAAUCACGCCAAGUAGAGUGAUAGGUGACACCAGCCCGCGGACGAUCGUGUCAUUAAAAUCUCGGAGCUAUAAAAUGGUAAAAUUAAGAUUAAGCUACAGC
>cluster1200.fasta:10
AAUACGAUGGAGUGCCGGCUGCUUACCUGCAUAAUCACAAUCCUACGAGUCAUUCAGCUGACUUGACCCAAGGCUAAAUCUCCAUCUUGAGCUAGCUAUUUACCAGGUCUACGGUUCAUCUCCAAACCACUGUUUGUAUACAACAUACAUGUUGCCUUGCCCAUUUCCUAUGUUUGUCAAUAGGAGCCUUUUUGCCAUAAGCUUUCCACACCUUUUUCAGCUAAACCUUGAAAGCCCACUUUUUUUAUCUCACAGGCGAUUACUUUCCACAACGUUUUGCCUAUCGGAAACCGACCUGACUCACCCGAUGCUGAACCAAUGAAUAUCCUAUCGUUUUGGUUACAUCAAUCCAAAUGAUUAGGCUUCCCCAAAACCAAGAGGAAAAUCCCCACCUGAUGAUUAAUGGUCUGUCCCCCACCCCACUGUGAGCCAACACAAAUUGAGCGAGAGGGGAACGACCCCAAAACCGGUGUAGUAACCUAUAACCCAUUUUAAUAAAAAAG
>cluster336.fasta:8
GAUCCUGGCGCACCGCAGGAGAACGGGUGGUCCUGUAAACAGGGCGGCCCCCGACGGCAAAAGGUACUGAAGGAAGAUAUGCGGCUCAUAGCCUGAGAAUACUGCCAGGCGGCAUUGGAAGCUUGGCAGAUGUCACAAAAGCCCAAUCUUUGGCGACCAGGUGUUGAUGAGACAAGGGAGGGCAACGUGGUUACAUGAGCCAAACUUCAGAAGGUACCCAGCACAGACCUAAAAAGGGAAGAAGAGGCCGCCUUGGGCGGAGACUGCAAGAAAGCAAAGAAUUUUAAUAGUGUGUACAUUUAGGGGGCGAAAAGACCACAUCACGGCCACGAGUACAUGAGUGUCAGUGAACAAUGCUGUGCUCAUCUGAGCCCAUGUGUAGAUUAAUUAGUAGUAAAUCCAUCUGAUUUUAAAAUCUAGGAUAUGAAAAGC
>cluster293.fasta:8
GAUUGACGAGUAAAUGUUGCGCCAACCUCCUGCACGAUUUGCCCAGGUUACGUUUCGGAAUGUCGCGCACUUCUGGAAGUUCACUCGUGGUCUGAAAACGGCGUAAACAGACUUCUGAAAUGAGGUGGACACACAGGUGCCAUCAAAUUGGAUGACAAAGAUCCAAAUUCAAAGAUCAAGUCAUUUUUGUAAAUAUUGACGCAAAAACAUUCCCACCAACAGAGCUAAAAGGAAAGAAGAAGGCUGAUGAACUCAAGCCUUCCCAGAGACAGAAGAAACAGCAACUGUGACUCUCUGCUGCAGAUUUGGAUGAUUCUCAAACAAUUGCAACAUCCAUGAGCAGUGCUGACUCAACUCAGGCCUAAACUUGCAGACAAACAAGGCAGAUGGGCUAUAAACGUUCGCUUCUUCGUUUAGUAUAUAGUCUACUUGUCAGUGAAUCUCGUAACUUAGCAGAGUAGAUGUAGUUAACUUUAAUCUCACACGCCUCUUAAUCAGUGUUAAACAUUAGGGAGGACACUGAAAGAGCCACCACAUUAGGCCACCCGGAGUACGAUUAGUGUCCUGACAAUGUUAGAGAGCUGCCUAUAUGGAAGAGCCUAAUGUGUAAAAUUAAUUAGUAGUGCUAUCCCCUGUAUUGUGAGCUUUAGGAGAAUGACAAAAAAAAAA
>cluster289.fasta:8
CGCCGCGCGAGGAGGAAUCGGCGCUUGGGCAGGGGGUACAUGCAGAGGACAGGUGCAGGCGAGAGGUUGCCAACCACCCUGGAAUCCACAGACUUUGGGAUGCAGGCGUGGGGAUCAGGGCCAGAUCAAACACGAGGCGAACAGUGAAGGAGAGUGCAAGAGGUUAGCCCGUGGCGGAUAACACCGGAAACGGCUUCGCAGAAGACAAACAGGAUGCCCACCAUCAGAGGUCUGGGUCUGGCGGCGGUGUGUGGCUGCAGGUCUGGGUCCAGCACACCAUUGAGAGCUGAGGCUUAGACCUUGACGUGGUCAAAUCGGACCAAGAACUGUCAGCGCUUUCAAGUUGGAUCUAGUAAUUCGGCUUAUUACUCUCUGAAGUACAACCAAGAUUCAUAGAUCAUAAAAUGUUGAACUGUAAGUCCUCAGCCUUUAAAUGAGCCAACACGAGUUCUUUCUUCUUAUUUGAAAACACUAAAAUAAAUGCAAAAAAAAA
>cluster283.fasta:8
GGCUGUGGCUGAGUUCAACAGAAAAUGAAAAGAGUAGACCCAAGGAGGAGGUCCAGAAGAAACAGGGCAAAGCAGUGCCAAAGGACUCAAGGGAGGUCGCGUUUUGCUGUACAGACCACCCUGGCUCUGAGAUUCAAUUUUUCAUUUGCUGUUAACAAUUGCAACAAACAUUCCAGGAUUUACCGGGCCGAGCGCUGGUCAUUCCUCAGGCCCAUCAGCCAUCUUCUCUGCUCAUGAACAAUAAAGGGUGCCUCUGUCGGCAUGAACUUUAUGCAGACAUAAGACAACCGAACGUGAGUCUCUUGGACUUGGGCAGUGCCCUUACUAAUACAGAAGGGUCUGGACCUCAAGGUCACCUAAUCUCCCAGUCGAAUGUACAGCCAAGAGGGUCUGGAAGAACCACACUUCAACCGGGCCAAGAACACUACCGGCCAGCUUCCCUCUAAACAGAGCAGUGCAACUUCUUUGGUAUCUCAUUCUUUAACCUAAAUACUCAAAA
>cluster267.fasta:8
AUUUCCCAGGUAACAAAACCAACACUUAUUGCAAUCUUUUGUAGAUUCGUUCUUAAAACGAAAUUAAAAUGUCGAUAAUGGACCCAAAAUCAGCGAAAUGCACCCCCCGUUACGUUUGGUGGACCCAGAUUCAAUUGGCAGUAACCAGAAUGGAGAUGCAGUGGGGCGAUCAAACAACGUCGGCCCCAAGGUUUACCCAAUAAUUUGCGUCUGGUUCACCGCUUCUCUUUGGCAAGGAAGACCUUAAAUUCCCGAGGACAAGGCGUUCCAAUUAACACCAGCAGUCCAGAUGAUCAAAUUGGCUACCGAAGAGCUACCAGACGAAUUCGUGGUGGUGACGGUAAAUGAAAGAUCUUCAGUCCAAGAUGGUAUCUCUCUCAGGAACUGGGCCAGAAGCUGGACUUCCCUAUGGUGCUAACAAAAGACGGCAUAUGGGUCGUACUGAGGAGCCUUGAAAUACACCAAAAGAUCACAUGGCACCCGCAAUCCUGCUAACAAUGUGCAAUCGUGCUAUCCCCAGGAAAACAUUGCCAAAAGGCUUACGCAGAAGGAGCAGAGGCGGCGGUCAAGCCUCUCGUCUCAUCACGUAGUCGCAACAGUUUAAGAAAUUCAUCCAGGCAGCAGUAGGGACUCCUGCUAGAAUGGCUGGCAAUGGCGGUGAUGCUGCUCUUGCUUGCUGCUGCUUGACAGAUUGAACCAGCUUGAGAGCAAAAUGUCUGGUAAAGGCCAACAACAACAAGGCCAAACUGUCACUAAGAGCUGCUGGCUUCUAAGAAGCCAUGGCAAACGUACUGCCACUAAAGCAUCUAACACAAGCUCGCAGACGUGGUCCAGAACAAACCCAAGGAAAUUUGGGGACCAGGAACUAAUCAGACAAGGAACUGAUUACAAACAUUGGCCGCAAAUUGCACAAUUUGCCCAGCGCUUCAGCGUUUCGGAAUGUCGGCAUGGCUGGAAGUCACCGAACGUGGUGACCUACACGGUGCCAUCAAAUUGGAUGACAAAGAUCCAAAUUUAAAGAUCAAGUCAUUUGCUGAAUAAGCAUUGACGCAUACAAAACACCCACCAACAGAGCCUAAAGGACAAAAAGAAGAAGGCUGAUGAAACUCAAGCCUUAAGACAGAAGAAACAGCAAUGACUCUCUUCCUGCUGCAGAUUUGGAUGAUUUUCCAAACAAUUGCAAUCCGAGCAGUGCUGACUCAACUCAGGCCUAAACUCAUGCAGACCACCAAGGCAGAUGGGCUAUAUAACGUUUCGCUUUUCCGUUUACGAUAUAGUUUUCUUUGCAGAAUGAAUCUCGUAACUACAUAGCACAUAGAUGUGUAACUUUAAUCUCAGCAAUCUUAAUCAGUGUGUAAUUAGGGAGGACUUGAAAGAGCCACCACAUUUUUCCGAGGCCACAAGUACGAUCGAGUGUACAGUGACAAUGCUAGGGAGAGCUGCCUAUGGAAGAGCCUAAUGUGUAAAAUUAAUUUUAGUAGUGCUAUCCCCAUGUGAUUUUAAUAGCUUUCUAGGAGAAUGACAAAU
>cluster210.fasta:8
CCAACAACUUUGAAUUGCGGUGUAUGGGCUGCUCUCCGAGCCCCAUGCAGCCCACAGAAGAAAAAGGAGUCGGAAAGUCGCCAAGAAAAAUGCCAAAACCCAGUGACAAAUCGGCAAGCUAGAAAGAAGAAAUGGCAAGCAAUUGGACGGCAAUAAUUUAGUUCUGUUGACAAAGCUACUUACGGAAUCUGUUGGGAACAACUACAAAUGGCCUGCCCGAGCUAUGAUCUGAGCCACUAUCUGGCCAAGGCAGCUCUCAGGAUUCCUUGGUUUUUCAAACUGUUCAUUAAUUCAAACCACUGCAAGCUCGUUGCACAUAGCAAUUUACAAAUCUUGAACCAGAAUACCUAAGGCGGAGAUUCACUCAGCGCUGCUGAGCUCAUGAACAGGUCUACAAUUUUGCUUAUAAAAUAAAUUAGUAGUGUUGAUUCAAAAAAC
>cluster1608.fasta:8
UCCUGCAACGGUGCCAGCAGCUAUCAGUGUACUAGGGGACUGAAGAGCCACACAGCUCGAGAGGCCACGCGGGACGAUCGAGUGUACAGUGAACGCAGGGGGGCGCCUCUCUAAGGCCCUAAUGAAAAUUAAUUAGUGAGUGCUAUCCCCGUGUUCAAUCUUUGAAAGACAGC
>cluster1363.fasta:8
GGACAACGUGGGAGGAGCGUGAAUCAUAUGUCGUAGGCCCUUAAAGAUGCAAAGAAAAAGGAACACAAGAAGAGGAUUUUAUGAAAAGCUACCACUUGUAAACUGGAAACUUCGAGGCAUUCAGAUGGGACAAUCAGAGUUGAAGGUAAAAUGAGAAGUGUCAGAGACGAGCUGGCUCAUUUAAAGUGAAGGCUGCCUUUCAUCAGAGCCUGUUGUAAAUCAAUGCAAAGUUUUAGCUGUCCAUGUGAUUUUAAAAUUGAUAGAAACAUCCAGGAAGA
>cluster83.fasta:6
UACAACACAUCACACAUACAAUAAUUGAUUGUGACGCACUAUGUGAGAAGGCAUUAAAAUAUUUGCCUAUAGAUAAAUGUAGUAGAAUUAUGUAGUGUCGUGAGAGUGUUUUGAUAAAUUCAAGUGAAUUUAACUAGAACAGUAUGUCUUUUGUACUGUAAUGCUUGAGAGAAGCAGAUGUUGUUGAUGAAAUUCAAUGGCCACAAAUUAUGUUUGAGUGUUGUCAAUGCCAGAUUACGUGCUAGCACUAUGUGUUGGCGACCCUCAACCUGCACCACGACUUGCUAACUAAGGGCACACUAGAACCAGAAUAUUCAAUCAGUGUAGACUUAUGAAAAUAGGUCCAGACAUGUUCGGAACUUGUCGGCGUUGUCCUGCUGAAAUUGUACGCAGUGCUUGUUAUGAUAAUGCUUAAAGCACAAAAGACAAAUCAGCAUGCUAAAAAUGUUUUAUAAGGUGUUAUACGCAUGAUGUUUCCUGCAAUUAACAGGCACAAAGGUAGAUCCCACCCUGCUUGGAGAAAAGCUGUCUUUAUCACCUUAUAAUCAAGAAUGCUGUAGCCUAAAUUGGGACUACCAACUCAAACUGUUGAUUCACAAGGGCUCAGAAUAUGACUAUGUCAUUCACUAACCUGAAACAGCUCACUUUGUAAUGUAAACAGAUUUAAUGUGCUAUUACCAGAGCAAAAGUAGGCAUACUUUGCAUAAUGUCUGAUAGAGACCUUUGACAAGUUGCAAUUUACAAGUCUAAUCGGAAUGUGGCAACUUACAAGCUGAAAUGAACAGGACUCUUUAAAGAUUGUAGUAAGGUAAUCACUGGGUUACCCUACCAGGCACCUACUCCAUGACACUAAAUAAUAGGUUUAUGUGUUGACAUACCUGGCAUACCUAAGGACGACUUAGAAGAUCAUCUCUAUGAUGGUUUUAAAAUGAAUUAUCAAGUUAAUGGUUACCCUAACGUUUAUCACGGAAGCUAUAAGACAUGUACGUGCGUGUUCGAUGUCGAGGUGUCAUGCAUAAUGUUGGUACCUUUACAGCUGUUUACAGGUGUUAACCAGUGUGUACCUACAGGUUAUGUUGAUACACCUAAUAAUUUUUUCCAGAGUUAGUGCUAACCACCGCCUGGAGAUCAAUACCAUACCACUUAUGUCUAGACUUCCUUGGAAUGUAGUGGUAAAGAUUGUACUUUUGUUUAUGGGCACAUGGCUUUGAGUUGACACUAUGAAGUAUAACAAGCAUCAUUGGUUGCAACUGUGGCACCCGCAAUCCUAACAAUGCUGCAAUGAUUUCCAAGGAACAAUUGCCAAAAGGCUUUAGCAGAAGGAGCAGAGGCGGUCAAGCCUCCCUCUCAGUCGCAACAGUUUAAAAAAUUCAACCCAGGCAGCAGUAGGGAACUUUCCUGCUAGAAUGCUGGCUGGCGGUGAUGCUGCUCUUUUGCUGUUGACAGAUUGAACCAGCUAAAUGUCUGGUAAAGGCCAACAACAAGGCCAAACUGUAAGAAUUUUAGGCUAGAAGCCUAAACGUCACUGCCACUAAAGCAUCAUGUACACCGCAGACGUGGUCCAGAACAAACCCAAGGAAAUUUUGGGACAGGAACUAAUCAGACAAGGAACUGAUUACAAACAUUGGCCAAAUUGCACAAUUUGCCCCAGCGCUUCGUUCGAAUGUCGCGCGUGGAAGUCGGAACGUGGUUGACCUACACAGGUGCCAUCAAAUUGGAUGACAAAGAUCCAAAUUUAAAGUCAUUUGCUGAAUAAGCAUUGACGCAUAAAACCCACCAACAGAGCCUAAAAAGAAAAGAAGAAGGCUGAUGAAACAGCCUUCAAGAGACAGAAGAAACAGCAAACUGUGACUUUUUCCUGCUGCAGAUUUGGAUGAUUUUCCAAACAAUUGCAACAAAUCCUGAGCAGUGUGACUCAACAGGCCUAAACCAAGAUAGGCAGAUGGGCUAUAUAAACGUUCGCUUUUCCGUUACGAUAUGUACUUGUCAGAAUGAAUUCUCGUAUUACAUAGCACAAGUAGAUGUAGUUAACUUAAUCUAGCAAUUUAAUCAGUGUGUAUAGGGAGGACUUGAAAGAGCCACCACAUCAGGCCACGGAGUACGAGUGUCGUGAACAAUGCUAGGGAGAGCUGCCUUAUAGAAAGGGCCUAAUGUGUAAAAUUAAUUUAGUGUGCUAUCCCGAUUUUAAUAGCUUCUAGGAGAAUGACACUCCCCUACCAUCCUAUCAUUUAUAUCCAUACAUAUCCCCAUACACUCAA
>cluster768.fasta:6
AGAGAAUUUGUGAUCUCCACAAACAAAAAGACCAUCAGGAAGCACUCUCAUUACGUUACUUACUUCCAAUGCGUAGCCAGUUUCCCCACAUACUUCUACUCUGGGCAGACCUAUUCCUCCGCAGGACACUGUUCAGUGACCAAAUUGGCAACCAGGUUGUGAGAAUAAAUCAGAUUCCUCAACGGAACUGGGGCAGCAGGGGGCCAGACUCCCUUCCUCCUAGUUCCCGCCAAGGCGGCCCUGCCUUCGCCCGCGCUGCCGCCGACAGUUCGGGGUGCUCUGGGACGGCGAAGCGUGCCCCGCUCGUGGAAUGCGCUGUGACCUGCCAGGUCCUCAAACGCAAUCCCCGGAGCCACAUGAAUCAAGCCUCAUCCAGCAGUUUGUAAAUAGAAAAAAGCAACAAAGAACAAUAAGAACAACAA
>cluster575.fasta:6
CAGCAGAUCCCAGCACCUUGCAGGGCUCCAGGAAUGGCGAGACUCCACUCUCCUGGGCCGCAGGCUUGUGGUGUGGGGAAGGCUGACCCAGGCGUGCUUCCUGGCCCGCACUAAGUCUAUCGCUAUGUACUCCCAUCAAUUAAGACAUGUCAAUGUGGCUCUGGAAAGUCACACCCUGAUCACAGGCACCCCCAAAGCUGAGAUAGGAGUGGCCCAGGGUAAGGGGGAGCUAAGGCCUUUGAAGACCUGAAGUGUUAAUAUAAGAUGUCUUGUUAAAUAAAUGGCACAUAAAAAAAGC
>cluster334.fasta:6
AGGCCACGCAAGCUGAAAUAGGGCCCACCAAUGGGUACUCCUAUCUGUUCAAUCCCAUGUUAUGAAUUAAUGACAUUACCAAUAGCCUGAACUUCCAUGGUGUUGCGCUGGUAACUUCACAGGAGCUGUCAGUAGGGAGUCUGAGAGGGUGUGGCCCCUCCAUCACAGUUCAGCCAAGGCCCGCUGAAAGAGCGUCCAGUUCGUCGGGCCGCCAACAGCCUGGAGGCUGCUCUUGUAUGGUAGACGGCCAUUGUCAAUGGUGCGUACCCCAAUAAGGUUAUGUGUUUUAUACUUUCUGGAGCCACAACAUAUCCCAAUUGUCAUAUUCAAAACAGUAUACGUGUGCUGCUGAAAACCUAUAUCCGUAAAAAAAU
>cluster333.fasta:6
CUCAGGAAUGUGCAAUUCUACACCCGUGGGAACGUGGUUGACCUACACAAGUGCACAAAUUGGAACAAAGAUUCAUAUCUAUGAAGUAUGGUCAUCCUACUCUAAAGCAACUGAUACACAAAAACCCCACAGACUAAAAGGACAAGAGAAGGCUGUACGAACUUAAGUACACGCAGAGCGAAGAAACAGCAGAACUGUGAUCUUUCCUGCUGCGAGAUUGAGGUUUGAAAGCAAUUCAACAAUCAAUAAGCAAUUGCUGCUAAAAGCUAACUCAGCAGACAUUCAAGGAAGCUAUAAAACUUCGCUUUGCGUUUUCGAAAUCUACCGUGCGAAUAUGAACAAGCACAAAGAGAGUAACCUAAGCUCUCACAAGCAACUUAUCGUGAUUGGAUUCUCCAAACAACACAUCACCGAGCACAGAAAUGUCAGUGGGCAUAGGCUCUAUGGAGAUCCUUGUGCAAAAUGAAUUUUGUAGUCUACCGAUGUGAUUCUCUUAAUAGCUCUUAGGAGAAUGAAAGAGCCCUCCUAGUCCAGAAGAAUUGAUAAACUCUAACUUCUUAUAUGCCAUAAAUGUAAACUAUCCCCAAAACAUACUCUAAAAU
>cluster331.fasta:6
GCGAAGGACUGCGGGUCUAGGCGCAACAUUGGAUGACGAGUCCUCAAGGCUCCGGAUACUCUGCUGUACUGUGCCUCAAGAUUAGCAGAGCACAAGAGACAGAGAGAAGGCCGCCCCGAAGAGGCCCACUACGCGAGAAAAUGUACACGGAAGCUCCCAGACAUGAUGCCCCUGGACUACGAUUUCCAGGCAACUGCUGCAUCAAGAAUUAAGCAGCGUCUGAGGAUCUUUUCACCCUGGCCUCAAAUAUGUCACUCAGACUUAAGGCAGAUCAUAUAAAUAGGUAGAGCUCGCUGACAGUUUACUUGCGAUUAGUACUUGGAGCUCAAGGAUUCCACUCCCGUAAUCGUCACAAAUUGGUUAAUCUAGUCUUGGCAAACUAUCUCUUAUAAGGACCGACAUUACUUGAAUGACUAAGGAGGAUCAGGAAGAGACACAUUUCUCCGAGGACCAGUUACUGAAACAGAAAAGUGUACCCGGACAGUGAAAAAUCCCAGCGAAAAGCUGGUAUUGAUAACUUAAUUUAAAAUUCUUCAAAGUUCCUUGAUUUUUAAUAAUUUCAGGUUCAUUCCAAA
>cluster325.fasta:6
GGGGCGGGGCCGGGGGCGCGACCGUCCGUCCGUCCAGGUGUUGGAAUGCACCAGAAUCCCCGUCUGGAAUGGCUGACUUGAAAUAGUGCAGCCGUAUGAUCCAGAUUCGUGGCUCAGUCCAGAAAAUGAAUAUCACAACUCUGGUUGCCCAUUGGUAAAGCCUCUGUGGAACAAGCAUCCAACGAAUAUACCAUCGGCUGCAUUCAUCAAGAAGAGUGGGAUUCAGGAGGCCUAGCCCAAAGCUAGCAUUAGCGGUUGAAUAGGUGCAGAAAUGCAUGGGAACACAAGAAAUACCUAAAUCAUUGAUUUACCUAAACUGGAUUCUGAAGGGUGAAAAAUAUCAGCGCAAAGAUGACAUGGGUUCCCUGAUGCAUGCUGGCGAUGCUUGAUCUAAACAAACGUGAGCCUGGGGGACGUCAGCGGGCAGCUGUUGUGAAACGGUCUAACACGACAAGUGCCCUAUUGAGAUUUUCUCAGGAAGUCUGUGGUCCAGUAACUGCUGUAUCAAAAAGGUUCUGAUAUGAUGCAGAUUCCUUCACAGGCAUGCCUUGUGAGUUGGCUAUCUCUUCCCUUCGCAAAGCACCGCCAUCCACCACCUGGACAAGCAAUGAGAAGUCACAGUGAUGCAAGUUAUCGAAACAUUACUGCCAGAGAAAUGGUGUGGCGUGAUGCACUCGAAGACAUUGGAAAGGGGACCCUUGGUGCUCUAUCAGGAAAGGUUAGUAUUUGAAUUACCAAGAUCUGGUGCAUGGCUCAAUGCAGCCACAAAAAACACUUGCUUUAUUGUAACAUAACUCUCAAAA
>cluster304.fasta:6
GCAGUGCUCGACAUCUAACUCAACUCAGGCCUAAACUCAUGCAGACCACAAAGCAGAUGGCAUUUAAACGUUUCGCUUUCCGUUUACGAGAUAGUCUACUCGGUGCAGAAUGACAAUCUCGUAUACAUAGCACAAGUAGAUGUAGUUAACUUUACCCACAUAGCAAUUCUGAUCAGUGUGUAACUUUAGGGAGGAACUAGAAAGAGCCACUCUGACCUUCGCGCGGAGUACGAUCGAGUGCAACAGUGAACAAUGCUAGGGAGAGCUGCCUUAUGGAAGAGCCCUAAUGUGUAAAAUUAAUUUUAGUAGUGCUAUCCCAUGCGAUUUUAAUCAGCUUCUUAGGAGAAUAAAAACCCACUACCCCACUACCACCCAUCUUAUCAAAUUUCAUAUCCAUCCCUUUCAAUACAUCUCCAAAU
>cluster296.fasta:6
CUGGCACACGGCACCCGCUGUGGGGGUACAAGUACACCUAGUUAGUGAGGGACCGAAGGCUUGUUAAUGCUGGCUACUUAAAUUUAGACCAAUAAUUACUUCCGGUCUACAAUAACUGAAAAUAAAUAGAGAAA
>cluster266.fasta:6
CCGACACAGUUAAUUUUGGACGAACAACUUGCAGCAGAUUUCCCCGAACUUCAGCUUCAAUGUUGCAUUGCUCGAACUCAUGAAGUUGUUACCUAAGUCCAAGGUGCAAAGCCCAAAAUUUAGAUGUUCUGAGUACUGUUUCCUCAUAGCCUAAGCUAUGAAUUCACAAGAAGAACUGUGACUUUCUUCCUGUAAAUUGUGACAAAGUGCUCUACCAGGCUAAAAAUCCUUGUAUCAACAUUGAAGCACACCAUGAUUGAAAUAGAACCAAACCUAUGUAUAUUCAUUUAUCUGCUAUCCCAUCUUAAU
>cluster247.fasta:6
UAGGAGCGGGCAGAGAUAGAGCCGAAAGGAGAAAGGAAGAAGGGACCUCAGCAUACCACCGGAGCGGAGCUGAACACUGGGACAUGUCCACUGGAGCUGAGCCAUAUGUGCACCCAAUGGCGGUUGCGUGAAGGGCCUAUGUCUAUGGAGGAAGCACAUUUCACUGCUUGACUGCUGGAAAGGCAGAACCAGGAGCCUCGCCCUAGAUAUAGCCCCGGGAAGUGGGAAGCUUAGGGAGAUGGCAUCCCUGCCCGGUGGGCGCCAUAAAACGGGCUCAAAGGAAAGCACUAGGUGAGAGACGCCCAAGGAUUGGGCACUAACUGGGGAGGCGCGAGCUCUCAUGACCAUGCCCUGCCAGCAUGAAGAAUUGGGGCGAUUGAGCACCCCACUCCUCCCUUUCCAAGAAGUGGCUCACUAGUGGUGCGUGGCAGAAAAGGCCCUUUAGCUUUUUAUAUUUUUAUAAAAUAAAGC
>cluster244.fasta:6
UCAAAGCCUCAUAAUGAAAAACUUAUUAUUUAAUAUUUGGUAAGCACAUAGACCAUCUGCAUAUUACUACAUGCGAUAUCGGCGCCUAAUAAUAAUAACCACAUUUGUUUACAAACCCCGUACAAAAACUUCUUUCUUGGUUAUGAGUUCUUAAAACACCUUCUUGUAAUCAACUGAUUUGAUCAUUUUUCCAAUGGGAAAAGCAACUCAUUAUAAUGAACCGCUCGCAAAACUUAAAACGUGCCCAUUUAUAUCUACUUAUAAACAAAUGCAAUCUCAAAACUGUCUACCUAAAUUCGCCCGGGUUACCCGCAAAAAUUCUAAGGGCUGGCAAAAGUUCGAACGGGUUCAGACACCAUCUGAUCAACUCAGGCAUAUGUUAUUUCAGAUCUUCAGUUUACAGUAUACCCUAAUGCAAAAUAUUUACCAGCAUUUUAAACCUCAAAAAU
>cluster238.fasta:6
CUGAGUUAAGGAUGUUUGACAUUAAAAAGGAGAUAAACCUCAAAUAGGGCCUUGUGGGUGGGUAUUUAAACAUUUUAGCUAUCUAUUCGGCUUAUAUGUGUUGAUAAGGGCAACCAGAUCUAGAUAUCCUGAAAAGAUUUAGGAUGAAGAAAACUAAGAGUGUAAAUAACUGUAGUGUAUUUUCUUUAUAUCAAAUAGCUCUUUUAACAAACUCUUAAAA
>cluster229.fasta:6
UACGGCCUACACGUCGGCCGAAGUGUACCGUGCGAAGAAGCAGUUCUUGUGCUGUGUGAAGCAGAAGUUCUGCCCCCAAGUGCCCUCCCUCCGAGCCAUUCGAUGACCAGGAGUUCUUUGAAAGCACAGACUCUAAUGGAAUAGGCCAUUGUUUCGACAGUAACCAUGCACCAUAGAAGGAUAGCAUUGAAAAACUCAUUGCAGCAAGUUUUAUAAAAGUAUGAAAGUAAGGACCACAUCAACAGAUCCAUAGCCACAAAAAAAGUUGUGCAAGAUUUCAAGGCCACCGGCGUGCACCGCUCACUCACCUCUCACUGUGAAGGCUUAUCCAGUUAAGUUUAAACUAAGAGGCCGAGACAGUCUCACCUGCAGCACUGCCACUGGGCAUGCCCAAACAUCCAGGGGUGUGGUUUGAGUAUGUUAAGGGUGUCCCAUGCUGUGACUGGAGAAACAGGAGCUGAGCUUAGAGGACUACUAUUAUCAUCCAGUCAGGACCAUGAACCACUGAGUCGCAUUGUGCUUAAGUUGCAUGGUUAAACACGAAGAAGCAUAGGAGACAUCGAGCUGCUAGCACAGCUGAGUUGACCAUAAGAUUAUCGAACUACUCUAUGCAAAUCCACUAUCUUCUAACAUCUUGGUUCCUUGUACCUAUGGCACUCCAUUGGGGCCCUGAAGAAGGGUGAUGCUGCUGGUGCUUGAGAAAGGCCAACAAACAGCUAAUUCUGAGGCUGCAAGAAGCAUGUGAUGUGGCCAGGUUCCGACACCCUUGCCCUGUUUUCCCCCCCCAUGGCCUGACACACGAGUGCUCGAAUGUGAGACAAGCAUGCGAUGGAGUAGAGAAGAAGGCUAUGAACUCAGCCUAAAACCUGGCUAAGGACGUUUUGCUUUCCACUUCUGUGAGGACAGGAGAUGUUGCCAACUAUCUUCAACGUGGGAAUUAGGAGACCUGAACCCUCACGAGCCAUGAAUGUAGCUGCCUAAUUGGCCAAUGUUAAAAUUAGAGUAUCAACUCAGC
>cluster222.fasta:6
GCCUGAUCGAGACCAAGAUGGCUGAGAACCAGAGAAUGAGGCUCAGUGGCUGGUUCAUGUCCCCAGGCCUUCCAGUAAUGUGGGCGACAAAGCACCAGAGUGGCGGGAGUAUUAUGACGGAAGCCAAUGAGCUGGUCGCGUACGUCACACUUUAUCAAGAGUCCAUCAAUAUGCCCGCACCACCACCAGACCUUUUUUCCAUCCUAGACACCAGGCCACGCCACCAUCGUAUCCAGUCUUUCCUGCAGAUGGUGAUGGCUCUACCGAACAUGCCGACCCAGUACCCCCAGUCCGGCAGCCGAGUGGCUGGAAGAAACUGUGAGCCCCUGGUUCAUUGUUCAGUCAUACAGUGGCAGGUCCUCCGGCACCGUCCCCCUCAUUCUGCUGUAUUUAAUAAAAAUUAAUUCAAAAC
>cluster202.fasta:6
AAGGCCAGCAACAGCAAUGUUUACAGAAAUGGAAUUGCAAUGGCUUGGCUUGAUAGGCUCGCACGUACUGCCACUAACAGACAAUUAAACUCGAGACGUUCGACACUAGGAAGUUUUGACAUCAGGAACAGCAGAAAAACUGCCAUCACAACCCAUUCACUGGUCCAAGGUCGUUUGCGAUGUCGCCAGGAUUGGCACUAGAAAUUACACCGGAGCGUGAUAACAGAUGUCAUCCAUUGGUUAUCAGAGAUCAAUUUUUAGAGGUUUCUUUGAAUAACUUUGAUUAAAAAAUCACCAACGAGAUAAAUUAAGCAAAAAGUGAUAAACAAGCUUUACCACCAAAAGCAAAGAACAACAUACGAGGCUCUCCUGCUGUCAAAUUUGAAGUUCUCACAAUCCAUCUACAGUGCUCAUCCUAAACUUCAUGCAGAUCAAAAAGAUGAGCUCUAAUAAACUUCACUGGCUAUUCCUUUAAUAUGUUAAUGUCUACCUGUACAGAAUGAAAUCUGAACAUGCACAAAAUGUAGUUACUUUAAUCUCACUAGAAAUUUUUAUCAGUGGUAACACUGUUGAGGAGCUUAAAGAGCACCUAACCAGGCGCGAGACAGAGGUCCAGUGAACAAUGCUAGGGAGCUGCUAUGAGAGAGCAAUGUGUAAAAAUUUAAUCUAUUCCCGUAAUUUUGGAGCUUUGGAGAUGAACAAAAAUCCACCCUCACAAUCAACACACACUAUCGCCAUAAUCCACCAACAACCCCCAACACCUUUAAU
>cluster1882.fasta:6
AGAGAGGCGGUACAGGGACCACGAAGCGAGAAAGCUGUCUUCUCUUAGCCUCUAGAAACUUGGGCCCACGGCGCGAUACUGAAACCAGAAAAGCCCACUGUGUACAAUGAUGCUGCCAGAGCAAAAGGAGGAAAGCGUAUCGAGAGACUCGAGGCGCUUCCCAAAGUGACCGUGAGAAUGUGGACAAAGGACUAAAGAUGGUAAUCCCUGAGUUACUCUCCGGUGUACAAACUGAUUAUUGGGCUUACUUAUGGUGGGCGUGGGAAGGACAUUGUGCUGGAUGGAGGGUUCCGAAGUUAGAGGAGCUGUUGGCUUGCGCAAAGUACCAACUGUACUACAUUUCGUGCAUGACAUAAUACAGAUUAGAUAUGAAGCCGAGAUCUAUUAAAGGAGCCUCGUGAGCACGAGAAGAUUCUAGAUUAAGAAAACCACUGACAAAGACACAUGCUUGAUUCAUCGUGAAGCAAACCAAGAGCAUAUGUGCCAAGAGCAUACGCCGAAAUGUACCACUUAUCAUGCCAGCAAUGCGCACCAAUCAGGUGGAAAAAGGCAAUUUGUCGCACAGCAGCAUAGGCAAAGCUGGCAAGGGUGUGCUGCGCAGAAGCCUGUAGGAACAAGACAACCAAGCUGCCGUUGGGGCUAAGAAGCCAGAAGAAACCUUGUGGGACAGAAUCGAAAGGACGUCAGAGAGCUGCCAGCGCCACAAUGAUCCAUUAAUCACCCUGAAAAAAAAAAAGAACUCUUCAAGGGACAGAAGUUCCUGCUGCAAAUUUUCCCUAAAUUUCACUUUUCCAUAUCCUAACAUAGCAAUAUUUUACCCACACAUCUCUUAAUAUUGACAUCAGCGGAGAGC
>cluster173.fasta:6
UCAGUCAGUGUCGGCUGUAGAGUGGUGGUCCUUGGUGCGAAAAUUCCGGGUCUGGUCCAGACCCUCUAGGAGGUAUGAGCAUUUGUAACCGAAGCCAUAAACCUGUACUGUCCGGGGAUCGAGGCGGCUGACUCAGAUUUCCCCCGCGUGUGUGCGUAUAGAUGCCAAUCAAGAAAGGCAACAGCACAAAAAUCCCAACAGAGGCCAAGACAAAGAGCUAGAAAUCAAACCAGAAGAAAUGGCGUGUUUUCUUUUGUGAGAUAAUUGCAGAAUAUGAACAAAAGAGAUGAAAGUUCCGCAUUUCUUGAACACAGGACAAGUAGAAAGUGUGUAACGGGCCCGAUGACAAUGCGGAGUGCUAAUUGAAUUUGUAAAAUAAUAAAUUUUAAUAGCUAAAAAAAU
>cluster1703.fasta:6
AGCAGGCGAUUCAAGCGCAUCUCGGCCACUGCGGACUUCGGCAUCGGCCAAGCUUUUCCGUACGAUAGCCUGAGCAAGGAGGAAUGCGCAUGUAGAAGCAAAAAGAAAAGUGAGGCACAAGAGGCCAAGUAACCUAGCUUGUACAUUAUGGAGGCACAAGAGCAGAGCAAUAGAUCGAUGCCACGCCUGAAGGACGCUGGCGCAGUGGGUUGCUCAUCAGUUGCGCCAAUGGAUCAGACUCUCCCUCAUGACAAUACACAGGGACUCUGCUCUAGACUGCCCAUGUUGAAGACCUCUUCUGUAAAUUGUCAUUGUGGCUUCUAUUUAUGUGCCAGUUUAAUAGCUUCUAGAUUAAUUUCUUUAAAUGACCCCCCUCACUCUCCUCCACCACAACAAUGUACACCAAAAA
>cluster136.fasta:6
GCGUGCCUAUAUCGGUACAGCAACAAUGGCUGCAGUAGAGAGCCCUAAGCAACCAGAGUAAGCGAUCUAUGCAUGGCGUUCACAUUAACCGUGCAGGACGUUCACAACCCAAGCUGAGCUGUUGUAGCUCUCUAGUGUAAGUUAUGAACAUGUGUUAUGCUAAAAAUUUUAGUAUAGUGCUAUCAUAUGUCUUCAAAAUGUUUGGUAUCAAAAGCUA
>cluster126.fasta:6
AAGAGGGGGAGGCAGGAAGGGCCGUGCUCAACUGGACCAAAGCUUUGAAACAUGGUAACUUGGACGCCCUGUUGAUACGUUUAAUGUAGCAACCGAGAGAGAAGAUCCAGAGAGCCGCAAAGCACCAUCCUGCAAUUACCCCGCGGGAGCUCGGGCCUGGCUUAUUUCACCCCACCUGACCCCCGAAUACUUCAAAUGAGGAGACCUCAUGCAUUUAUUUUUGAAAGAAUAGAGAGUUAAUUUGACAUGUUUAUAGCUUUUGUGUUUCAAUUUUAAAUAAUGGUGAAAAA
>cluster114.fasta:6
UCACCUGAAGCAGACUUCAUCGCAUGAAAUCCUGCAUCAAGAGAGGAGCUGAUGGAUGAACAUAUCGAUUUUUCAACAAUUGCAGCCAGUGGGCCUCAGGCUCACUCAACAGGCCCUAAAUCCUGCAGGGACUGGGCAGAGGCCUGGGAUGGGUUAACCUCUAAAAUGCUGUGCUUUCAAGAUAUUCCAAAUUCCGUCUGCAAAUGCCUUGUGCAGAUGAACACUGUACUACAGCAUAUAAUGUGUCAAGCUUUAACCGAAUUUUGGAGCGGAACUAAUAAAGGAACUUAAACAUUCCGCGAAUCAAUUGCCCAGGGACGAAUCUGGUACAUAGUAUAGUGAUAAGCUGAAAGCAACGAAGAACUGCAAUCUGUGACUUAUUUUUUGUAGUGCUACUACAGGAUCCCUACGAUUUUAUUCAGAAUAAUUCCCUCAACUACAACAAAUAACUUUAAUUAGCAAUUCAUCCCCUUCAUCCUAUAUUUAUCCCAUAUAUUAUACUUA
>cluster1111.fasta:6
AUACCUCCCAGGUCACAUAACUUUUAGAUUUGCCUAAUAUGUUUAUAAUGGUUUAUGUCUAGAAUCGGACGCUGAACAAAUCUCUUACCUAUUAACAGUGUAAUAGUGACUCCUACCAGAUCAAGAAUCGCUUUUUGUGCUAUCGUGAAGCAGUUCGGUCCUCUAUGAUUGAACGUACUGUUUGCUGACCCUUAAAAUCUUCUUAUCAAAUUGUACACACAAGAAAGCUUUAUGGAUAACAUACUAUAUCUGCUAUUACACUUAAGGAAACAACUAUGCUGUGUUCAUCACUUAGCCUUUGAUCUUUGAUUGCUGCUGCGUCAAGCACUCUCAUUAAGUUAUGUUCAUUCAUGCGAUUAGUUUGUUAACAUGUCUGACCGCCCCGGCAGCGGCGCCCAAUGUGCUCUCAACUGCACUCAGAAAGCUAGGCUAAACACCCAAGGUUUCCAUUGCGUAUGGCAAGCCUUGUUUCCUAUAACAGGUAGUGAUAUUUACUGACUUUGGAAAUUGUGGUAGAAAUGUUGAUAUUUACUACCUAGGACUGGGCCAGCAGUUCUUGAAGACAUUUAGCUACUGAGGAUUAACAUAUUGCUAAUGAAUGUGAAGUACAUUCUCAUAAGGCGUUACGAGAUAGACACAUCUUUUCACUGUGUGAUAAAAUAUGCGGGAGAUCCCUGCUAAAAGCGCGGUGUGAUGUUGUUCAUGAGAACAUAAAAAUGUCUGGUACGCACAACGUUAAACAUGAGUGGGCACCUACACUACUGCCCAGCACAUCAAGAUCGUUUCCUAACGUUACAGUCCAAGUUGCAUUCGCAAAGGCCUGUUAAUGCAGUUUCACCAGUACUGGUAUUGCUAUGAGCCUGAUCUUUACUUGAUGUAUACAUUGCAUUUUGGGCUGUGAAAGCUACGAGCAGGCAAAUUCCUUAAAAGCAAGAGAGUCAAUUGCGUUAAGUCUUGCUGCAGAGAGUUUCUCAACUGUGCACUAGCAUGAGAGAUGUUAUCUAACCAUAAAAGUGGAUAAUUAAUACCACUUCAAGAUGAAUUCACAGAACAAUACUGAUGAUAACUUUGAAUAAUGUAAUUAGAGUGUUGGUGCACUUCUGAUAAUAGUAGAAAUGAAAUCCUACCUAUAUUCUUUUUUAUAAUUUCUAUCUAUCAUAUAAAAAUAACAAAAAU
>cluster997.fasta:4
AACGGCGGGAUGCCAGUUCAUAGCCAGGGAGCCCAGGAGGCCCCGCCCCAAGCUGAGGAGGGUAUCCAACGGAGGAUACCUCUCAGCUGGAGGCCUGCGAGAUGGACAGCAAGCUCAGACGGCAACUGAACAAAGGUGGCUAAGCCCCAAUCGGCUGCAUUUCCUGCCCUAAAGAAUUUUAAUAAUGAUAAACUUCGUAAAGC
>cluster993.fasta:4
CUUCGUAAAACACUCUCUAUCUGUUAACAAAUAUGUCAAGACCAAAUCAGAACAUUUGUCAGUUUCAUGCGAAUAAACUGGACAUCCGCAGUACAAUUUUUUUGGUUCUCAUGCAAACUAACCUGAGCAAGUUACAUAUCAGAAAAUCAUACAAGACACGAAUGUGGUGACGUAAAUAAACUCAAAGGUAUCUUAGGACAAGUGGACUCUUGUGAACAAGCAUAUGACUAGGGAUAAAAAUUCACCCAAUAAUGCAAUCGUAAUCAAGUGCAAAUACCAGAAGGAGAGGCUCACCCUCUCGUUCUCAUCGGUGCAAUUAAAAUUCAGAGUAGAUUUCUGCUAGAUGUGAACGUGAUCUGUGUGUCUAAUCCGGAAGCAAAUGAUAAGGCCACAACAAGCCAAUCUAAGAUUGUGGCUAGCCGCAAGCACACAAAUAAACUUGCAGACUGUCCAGAACACCCGAAAUUUGGCUUGAAAACUACAAAGCAAAUUAAAUUCACGGGUUCUCGAUCGCUGGAGAUCACCUUGGAAGGUUACUCUCCAAUGACAAAGAUCCAAUUCAAAAUUGGUCAUUUGACAUUGAGAACAAAUUCAACAGAGCAAGAAAAAGACUAUGAAUCAAGCUUCGAGAAGAGAAGAACACAACAAUGACCUUUUCCUGCUGCAGAUUUGGAUGAUCCAAAAUACAAUCCAUGAGCAGUGCUGACUCAACCAGGCCUAACAUGCAGACAAGGCAGAUGGGCUAAUAAUUUCGCUCCGUUACGUUGUUACUUGUGCAGAACUACAUGCACAGUAGAUGUGUUAUUAAUCUCUAGCAAUCUUAAUCAGUGUGUAACAUAGGCUUGAAGAGCCCAUUCGAGGCCACGAGUACGAUCGGUGUACAGUGAACUGCUGAGAGCUGCCUAUGGAAGAGCCUAAUGUGUAAAAUUAAUUUAGUGUGUAUCCCAUGAUUUUAAUAGCUUUAGGAGAAUGACAAACCCCCAUCCCUAUUUAUUUAUCAUUACCCCCACACCAUAAAAC
>cluster982.fasta:4
CCUGGGCCCAGGAUUGACAUGCUCUCAGUCCGAGAGAGCUGCACGGAGCCGAACUAAGUGGGUUGUUGGGAACAUGGUUUCUCCGGGAAUGGCAGACCCAAGGGCACGAAGAACGUUGGCUAGCGCAGAUGCUUAAGUUUACACGGUGCCCUGAAGCGUGGCAUAUUAAUCAACGGCCACAAUAAAUCCC
>cluster971.fasta:4
GCUCGCGUGGUUGGCCGCUCACAGGAGGGUGCCAAGCAAUCCUGUCAUAGUUAAAUGACGCUGUAACAAUCGGAUACAGAGGAAUUCGCAACGUGGAAUUGAUGAGACUAAAUGGCUGGGUUCUCAUAUGACUACAGAUACUAGGGUACUCCGAUGACCUAACAUGCAAAACGAUAAUGAUUCCUUAAUGUUAAAAAAAC
>cluster947.fasta:4
CAUCGAAGAAGAGUGACCUGAGGGAAUUCAGUGAAUUUCUCCACUCCUGUCUCCCACAGUAGACGUAAAGUGAGGCCUGCCACAUCCCCGACUGGUGCUUCACCGAACUGUCGGACCCCGCUCGGCUUAAUGGGUGGAGCAACCCGAAUCUGCCUCACAGCCAACAAUGAAAUAUUGAUAAAUAACUACUUAAAAAC
>cluster944.fasta:4
GGCUCCGAUGCUGUGCCGGCCCCGCCGCUGCGGGCCGGAGCUACGCAGUAACCGCCAGGGGUCCGAGGGGCGCGGGCCAACCGACUGCCGCCCCUGCGACACACGCGGCCGUUGGCGGCGCGGCUGCGGCAGAAGUAAGCCAGCCGCAGAGGCCUGGCGGGAUAGGCCAGUGAGGCAAGAGACUAUGUUUAGACUACGUCAAUAAGAGUGUGGCACUUUACGCCCUCACUCAGAAAAUCAAACUGAGUAUGUGGAUGGUUGAUAGAGUAUACCGCUGCAGUAGAGCUGUGGUCUUUACAACCUUCAGAGCCAUCUGGCUUGACAACGCAUGGUGAACACCAAAGAUGGCCCGACGCAACUGCUCCAGACAAUGCCACACACACAGCAUGGACCCUGCAGCAGCUGGCCAACAGGCCGUCCUGGCCAGACCCUGCCCCUCAGUUCCACUUGGGUCUGAUAAAUGAUGACUUCGGCUUAUGUGCGCCCCAAAAGCAAAUCCGCAAAAAACUCCUCCCCAACACAACCACCAACAUAUAUUUACUAACUACCAAACCUACUUCUAA
>cluster941.fasta:4
UGGGAGACACGCAUGGGAUACAGUAUGAGCGAGGCAGGAUCUCAAACAGCUGCCAUGCUGAUGCUUACAAAGUAUAGCACCGCAUACCUCAGACCGUGCAAUCCCAUUGGGUGGUGGAGGACAGAAAGGCAAAAUGUUACAAAGCUCAAAUAAA
>cluster940.fasta:4
CGGCGCUGAGUCCAGAGAGCCGUCACACGCAAGACUAACCAUGGCGAGCCGACGUCGAGUCCAUCUACCAGGCGAGCUGGAAAACGGACGCACUAGGGAGCGAAAUUACGGCGCAAGGAAAUUAAUGGGGUGGAAGCUAAUCUUGUCUGUCAUAACCUCCAAACAAGCCGGCUUAGUGGAAAAUAUGAAGCAUUUUAUCGGAGAAAUUUGCUAACACGAAGCCGUCAAAUCAGCGUCAGGCACCGGUCAGUGCCAUCUUAGAUUCCAUAUGCAAAUCCGCUAAAGAGGGCUAUAAUUCAAACAGAGAACAACGUGAACCAGUAAACUUCUGUGAUAAAUCACAGAUGUUAAUUGACCAGAGUCAUGUAACAAAAGGCAAUAAAUAUUCAGUAAAAAAAACCUCCACCACAUAUAUUAUUUAACCUACCUAA
>cluster938.fasta:4
CGCCAUCGAUUCCAAGACACCAAGGGAAGAGGCACUGGUUCUCAGGCCUUGCAGGUUGUUGGCCACAGACAUCAAAGGACGGCAUGAGUCUGUAAGGUGGAUGCCCAUCUGUGGAGAGGUUCACAAGUACCAGCGCUGUCUGUGACACAAAGGUGGCAAGGCAGAGAAGAUGAGAAGAAGCGAGUAGCCUGCUGAGAUGAUCGAAGAGCCGAGAAGCCCAUAUGGCGAGCCCUGCUCCGGACACCUCAGACCAUGGAGGCCGAGCUGGCCUUCCAAGCAAGGUAAAAAAACCUCUGGCGAAAAAAAGC
>cluster937.fasta:4
UUUAGGUGGGACUCGGCUGGGUGGGCCGCACUGGAAUUGCACGAGCAGCCAUGCUCGCACUGCGCCGCCCGGGCCCGCUGCAGCCUAUGAUAGCCCGGGUGCCCCGCCAAGGUGCCCAGCAAGACCCAGGCUCGCCCAGCGCCCACUCAAAAAA
>cluster930.fasta:4
UCCUGAGAGAGUGCAGUGGCUCAGCCUAGUCUUGUUAGACCUCUGGGAGCUUACCGAGUACUCGGCUAACUAGCACUGCUUCAUUGCACUAAGUACAGUACAUUUGCUUAAUCUAAACGGAUAUCUAGUAGAAUCAUUUCUGCUCACAUUUAUCAAUAGAAUAAAUUUUUAAAACUUAAUAAAGCUUGUGUUAAAAC
>cluster925.fasta:4
CUGUGCUCACCAUUUAGAGAAAGGCUAAGAAAGCCCUGAAUCGGGGCCUGGCACUGGCGCGAGCUGCACGCGCGAGCUCAGGCCAUCUCCACUCUUAAUGGUUGUGCAGCUUGUCAUGGCCAGCGGUUUGGACCCCUUCGUGGCUCAGUGGACCUGAAAUCCAAAAAAGUGAAAA
>cluster921.fasta:4
ACGGACCGACCCUGCCAGUGGGCGCCCCGUCUACCCCCGGCACGAGCGCACGUCACGGGGCCCCGGUUAGGCUACGCAUUGAGUCUGCCGCUCAGACCGCGGCUGCUGCGCCAGCUUGCGCUGAUGGCCCUGUGCAAAGAGAGCUGGUGCCACGUUUUCCUAAUACACCAAC
>cluster919.fasta:4
CGUACCUAGCAUAGAUGUGUUACUCUUUGCAAUUAAUCAGUGUUAAUAGGAGGCUUGAAGGCCACCUUGGGGCCAGAGCGUCAGUGCAGUGCACAUCGGAGACUGCUUAUGGAGAGCCUCCGUGUUAAUUUAGAGCUAUCUUGUUAUAUUUAAAUCAAAC
>cluster904.fasta:4
CUUCAGUACACCAUAAAUUUUUCUGAGUUUGUUCAAAACAUGAAUUUUUGUUUUUAAUUUCAUGUCUGAUUCACAGAAUGUGGUCUAUGUACUAAUCAACUGUAGGACGUCCUUCUUCUAUUAUGGUUAGAGAGAGUGAAACACCUUUAAGAAUUUGCGUGGAUGGUGUUCAAUCACAAAUUAUUGGUAUUAUACAGUUCUUUAUAAAUUCUGCAGAAAAUGGGUCUGUAUGCGUGUCGUCUUGAGAUUUUAGUUCUGUACGUUGUGUUUAGAUUUAUAAGACAAACAAAUUUGAUAAUGAAAAUCAGCAAUGCACCAAGUUAGCCCAAUUUUAUUCUAAAAGACGUAGUGGGCACUCAAACUUGCAGCAAUAACUGUCUUCCUCGCUCACUCUUUGAGAACUUAACUAGGAAAGGCCUCAUUACACAAUCACCGAUACAAUUCUACCGAAGAGCUACAGAAGUGGUGUACGGUAAAUAAAAAUCCAUGUAUCUCCCUGAAACUGGACUUCCUGUGCAAAAAGAGGCAUCAUAUGGGUUGCAUAGGAGCCUUGAAUACACCGAUUUGGCACCCAAUCCUGCUAACAAUGCUGUCUUCCUAAUUAUGCCAAAAGGCUUUACGCAGAAGGGAAGAGGCGGCAGUCAAGCCUCUCGUUCCAUCACGUAGUCGCAACAGAGAAAUUCGAAGUAGGGAUUCUCCUGCUAGAAUGGCUGGCAAUGGCGGUGAGUGCUUUGCUGCUGCUUGACAGAUUGAACCAGCUGAGAGCAAAAUGUCUGGUAAAGGCCAACACAAAGGCCAAACUGUCAAAAUGCUGCUGAGGCUUAGACAUGGCAAAACGUACUGCCACUAAAGCAUACAAUGUAACACAAGCUUCGGCAGACGUGGUCCAGAACAAACCCAAGGAAAUUUUGGGACAGGAACUAAUCAGACAAGGAACUGAUUACAAUUGGCCGCAAAUUGCACUUCCCAGCGUUCAGCGUUUCGGAAUGUCGCAUUGGCAUGGAAGUCACACCUGGAGGUGACCUACACAGACAAAUUGGAUGACAAGAUCCAAAUAGAUGUCAUUUGCUGAAUAAGCAUGACGCAUACAAAACCCACCAACAGAGCCUAAAGAAAAGAAGAAGGCUGAUGAAACUCAAGCCACCAGAGACAGAAGAACAGCAAACUGUGCUUUCCUGCUGCAGAUUUGGAUGAUUCUCCAAACAAUUGCAAACGAGCAGUGCUGACUCAGCAAACUCAUGCAGACUUAAGGCAGAUGUAAUAAACGUUUCGUUCCGUCAUUCUACUUGUGCAGAAUGAUUCGUAACAUAGCACAAGAUGUAGUUAACUUUAAUCACAUAGCAAUCUUAAUCAGUGUGUAACAUUAGGAGUAAGCCACAUUUAGGCCACGGAGUACGAUAGUACAGUGAACAAUGCUAGAGAGCCUAUUGAAGAGCCCUAAUGUGUAAAAUUAAUUUAGUAGUAUCCCAUGUGAUUUAUAGCUUUAGGGAAUGACAG
>cluster903.fasta:4
AGUGAAGAAACAAAAUAAAAAAUUUUCUAAAAUAUUGAAAAUAUACACUUUUCAUUCACUUUUCUAUGGUUAGAUUGAAUCAAUUGGACACUCAACAAUUAAUUAAAAUCCUGGAUUAAUUGCACAAUAUUUGUGUACUUUUUGUUUACAUAAGAUUCUGUAAAGCUGGGCCAUCCCCCCCCAUCAAAAAC
>cluster901.fasta:4
AGCCACAAAUAACCGAACAGCCUGCCGCCACAGAGAGCCCAGGGGGUAUGCUGGUCUGCUCUCGACAUUCAAACCUGAUUAAGUUUAAAGAAAGUGCGAAGAUGGGAUUGGUAUGCAAAUCAAAGCUGAGCUCGUGUGGUGCUCGGCUCAGUUGAAGGAGCUCGCCAGCUGGCCAUCCAGCGUGAGAGAGAUGGGAGAGCACUGAGUUUAAAAAAAAAAAU
>cluster895.fasta:4
UCCUCCCGCGCUCCGCUGCCGCGGCCCCGGGGCGGCCGUGUGCUCCUACGUAACCACCAGCCAUGACGCAAACGGGAUCGGACUCUGGGGGGGUCGCGUCAUUUGACUCGUCAUUGGUGCCCGAAGCCGGACAACACUAUCCGGCUGUCGAAAUCAGAGUCAAGAAGCAGAGAUAAGACUGAUCAAUAAGCUAGAGCAAGAAGACCAGAGGUGCGAAUCAAGCAUCUUGCAACAAAAACAGUUAUGGGAUGACCAUUGGUUAGUCGUGUGGGGCCCAGUCAGGAUGGCAGAAGAAUGUUCAAUUUUGUUGUAUUCAUCACUUUCGUUGUCAUCACGUAAGAAAAUGUCUUACUAUUUUCGUUAUAAGAGUGAGCAUUUUUUGAAUAAGGUUAAUAUUAAUAAAAAAAAAA
>cluster892.fasta:4
AUACCUUCAUAAACUCUCACGAUUCUAACUUUAAAAACAAAUGUUGUAUGAUCCGUGCAGUAACAUUUACUCAGAUUUCAUAAAGAUGGAACGCUGCAUUAACGUGCCAGGUUACCAAUGAAUGGUGGUAAUACAACAUUAACUGCAGAACCUUAAUCCCGGGAAGCUCCAAUUUCAAUACAUCAGAUGACCGCUGCUACUACGAAGGUACAGAACUGUGGUGCGUAAAUGAAAGAUCAUCAAUGGUUUCUACUACUAGAAUGGCCAGAGAGGACUUCCAUGUUACAUGCGUCGUAUAUGGGUUGCAACUGAGGGAGCCUUGAAAUACACCAAAAGAUCAUUGGCACCGCAAUCCUGCUAACAAUGCCAAUGUGCACUUCCAAGAAUAUUGCCAAAAGGCUUUACGCAGAAGGGCGGCGUCAGCCUCUUUUCCUCAUCGUAGUCGCAACAGUAAGAAAUUCAACCCAGGCAGCAGUAGGGAACUUCCUGCUAGAAUGGCUGGCAUGGCGGUGAUGCUGCCUUGUUUGCUGCUGCUGACAGAUUGAACCAGCUUGAGAGAAAUGUCUGUAAAGCCAACAACAGGCCAAAAUAAAUGCUGCUGAGUAAGAAGCCGGCAAAACGGCCACUAAAGCAUACAAUGUUGAGACGUGGUCCAGAACAAACCCAAGGAAUUGGGACAGGAACUAUCAGACAAGAACUGACAAACAUGCGAAAUUGGAAAUUUGCCCCAGCGCUUCUUCGGAAUGUCGCGUGUGGAAGUCACCGGAACGUGGUUGACCAAGGUGCCUCAAAUUGGAUGACAAAGAUCCAAAUUCAAAGUAGUCAUUUGCUGAAUAACACAACACCACAGAGCCUAAGGACAAAAGAAGAAGGCUGAUGAAACUCAAGCCCAGAGACAGAAGAAACAGCAAACUGUGACUUUUCUGCUGCAGAUUUGAUGAUUUCCAAACUGCAACAAUCCAUGAGCAGUGCUGACAUCAGGCCUAAACACAAGACCAAGGCAGAUGGGCUAUAUAAACGUUUUUUUCCGUUUAGUGUCUACUCUGUGCAGAAUGAUUCUCGUAACAUAGCACAAGUAGAUGUAGUUAACUUAAUCUCGCAAUCUUAAUCAGUGUAUUAGGAGGACUUGAAAGAGCCCCAGAGGCCCGGAGUACGUGUGUACAGUGAAAUGCUAGGGAGAGCUGCCAUGGAAGAGCCCUAAUGUGUAAUUAAUUUAGUAGUGCUAUCCCCAUGUGAUUUAUGCUUUAGGAACAAAAA
>cluster891.fasta:4
GCCCAGCGUCACGUCUUAGGUUGGUUGGCUGAUCACCUCGAACUGGUGCCAAAGGCACAAAUUUGACAAAAAUUCAGAUGGUACUUUGCUAAUAAGCAUAGAUAAACUACACAGAGCUAAAAGAAAAAACUUGAACUAAGUCAAAAAAAACAGCAAACUGUAUUCAUAAGAUUGAUGAUCCAAAAUUGAAAUAAAUAGUUACUCAACACGUAACUAGAUCUUCGUAUGUACCGUGUAAAAACCCUGAAUCUGUACAGAAUGUCUAAUGAUCUGUACAUUGAGGAUGAAAGAGCACACUCUUGAGCCAUGAUAGAUGAGUUAAUAAAUGUAAGAGGUAGAAGACUCUAAUGUUAAAAAUUUGAUGCACCAUGUGAUUUAAUCUUCUCUAGAGAAAAAAAAAUCACACAUAACCCAUUUAUCCAUAACCUAUCCCCACCAAA
>cluster876.fasta:4
GAACCACCUUGCGCUCUUACGAUAGCUGUGGCAGUAAACUUUCGGUGACCCUGGCGCGCGCCUAGUCGGGGGUGGAGUCAAAGAGUCGCCGGCUCAGGCCGACUAACCUCACGACGACUGAGGGGGGACUGGGGCGCGGCUGGACUGCUGACAUGGUCACCGGUUCGGUGCCGGGGCAGCAAGUUGCAGUUCUGACACUACCUAGACGGGCAUGGCAUUUAGAGUAAGACGAAGUCAGCUUUAAGGAUCAAGAUCAAUGACCUGGAAAUAUUUACCUUUAACCUGGUUGCUAACAGGAGAGUAGGGAGGCUAAUGGUGUUGCUAAUUUCAAGGGGUACAAUGUGAUCCAAGUUCUCCCUACAGGACGAUAGGCUUCUUACCAUUCAAGAAAUGUGCCUUUUAAAAUUUCUCUCAUUUAUGAAAAAAAUGCCCAAGCACUAUGGGUACCAACUGUUCAAAAUGUGGAGUAUAAAAGCAACGUUUUAAAAAAAAAAAAAAAAAAGAAAAAAA
>cluster869.fasta:4
CCUUCGACAACCCAACUUCGACAUGGUCGAGACAAAUCUGUGGCUACGGCUGCAGCUCACUACUUACACUCGCAGGCCGGUAACCGUAUGGUUGGUGUUCCGAACAACGUCGCUGUAGAAGCCGCGUUAACGAACGUCCUCGUUCACAGCGCGACCUUGAGGGAGAGUCUAUCGGAGUAACUCAAGAUGCCGGGCGGCUUGCCGUGUCGCGUGCCGACCUCGUCUGAGCGGCAGACGACCGAGGCGGGGAGCACGGCGCCUGUGAUCGGCGCGGUUCGAGGGUAAGGGCUGGGGCGUCGCGCCGUCUACUUGCCGCGGCGCGUCCCCUGGUCGACGGCCUCUGUGCGCCUGUGGGACACACGUCGUCUUGUGGGGCUUGUAACCACCCUGUCGUAUGGACGUACUCGGUAGUGCGCCCCGCGGCACAACAUGAGCUUUGCUGAUAAGUAGCUGGUUGAAAUUAACUUCGUCAAAGGCAG
>cluster864.fasta:4
ACUCACUACUUUCCUCAACUUCUCACCUACUCUCAGUCUAUGGCCCACCCCAAUACCCUCAACUGGGCCCGCUGCUCACGUGGUUCUGGCUUCGGUGCGUUUGCAUGAUCAGCCUUCGUUACUCUAAGUGAGAGCGCAGACAGGGGAUGACAGAAAGUUGUGAGCCAGCCAAGACUGGACCUGAAGGCCUACCUGUCUCAUGAUGCAGCCUAGGAAACUCAGCUGUGAUCCCCUAAGAAGCUCAUGCUACUGCUUACAAAUGAACUGCAUUCUUGUUCCUUGACUGUACAACCCAAGAAAAUUCUCUUCCUUCACUCGGGCUUUCCUUAGUCUGGAACUGCUGGCUUUUGCAUGCAGAGUACCUCCGGCAGACAGGACUCAUGUUCUCUUGGGAACAAAGUGCUGCAUCACUCCACUUGCGGUCUAACAACAUCACAGUUUCUGUUCAAUCAGCCCCUCCCCCAAUCCCCUUAUCCCAGUCCAUUACCACAAUCCAAGAGCUCGAGGCCGACUCUCUUAACCACUGGGCCUUAUCUCAUGGAUUCCCAGAGGAGGCGACAGCCCCUGGCAUAAUUUCUCCAGCAAGGACUUCCCGACCGCAAAUGCUGAGUCUGUCUGCCCCCAGCUCGUGGCGAGCACACUGGAGGCCAUUGGACGCAGGCGUUUGGACCUCAGCCUCACAGAAUGCUUGACUUUAAUUGUGAUGAAACACACAGCUCAGAGCAGGCUGCACCCCAAAACCCCCCACACCAAUUUUAUUAACCCAUCAUCCAAC
>cluster860.fasta:4
ACGCACCUCUAUAUCUAUACCUUCAAGCAAUGUACAUUACGACGGAAAACAAAGACGCCCAGGUAUACAUCUGGGCGUGUGGCUUCCCAGUUAUGCAAUACCAACUGAUCUUAGAACAAACAGAAACCAAUAUACAAGCCAUUGGUGGCAAAGCGAGUGACAGAUGCUGCAUCCAUUGUAUCACUGGAACCCCACUCCACUCUUAACCUAUACUGUAUCAAAC
>cluster859.fasta:4
CUUCCCAAUAGGUAAGGGGACCGGCUAUCCUCUGUACUAUGAUUAGUCACAGCUGGUGCAAAAUGUCAACAAGGCCAUAUCAUCCGAAGAUCAGCGCACAGUUGUGGUGCCUGAUCCAAUCAGAAGCAACCAAGCCAAAAUUACAAGAUUAUUCACAACGCCCGAAGCGCUUUAGUAUCCAGUCAUGUAAAUAAGAAGGCCAACAGUACAAGAUCACUGCGCCCAGAUUCACCUUAUUGGAUUAGUAUUUAAUAAAUUUUAAAAAAAAAU
>cluster839.fasta:4
CGCGCGCGUGGUCCAGGUCGCCGGCGCGGCCGGCGCCCGGAAAAGGGAAGGAUCGUCAUCACCACGAGAGAAAUCUGCGAUCAAAAUAGGACAUGAUCAAAUCUGGAGUCUACAGUUCGAAGAAAAGGAACUCAGUCCUUGUUGAUGAGGAUGAUGACAGACAUAUUAAAUACAUAGC
>cluster833.fasta:4
GUGUCUCCUGUAAUCCCACUUUGGGAGGCAGGCGGGAUCAAGUCAAAGAUCAGCCAUCUCAAGACGUGACCCGCUCUAAAAUCAAUAGCAGCGGGGGCAGCGCCUGUAGUCCACUCAGGGGGGUAGAAAUGGCGGGUGAACCGGAGGCGAGCUGCAGUGCCAGGGCACGCUUUAGUGGCUAAGACAGCUUGCUCAAAAAAAAAAAAAAAAAAAGGGCUUAUAUGUUAUUACAUACAUGCCUAAAAGC
>cluster820.fasta:4
UGCACCCACUGGGCCGCCAGUGCUCCGGUGGGGCGGGGGAGAGGCGCGCGCCUGACGGGUGCAGCCCGCAAUGCCCCGGCGCGCUGCGGCCUUCAAGGUCCACCUGUGCACAGCGCAGGGGGAAAUGGCACCUCUCCCAGACUGCACGCCGCACCUGAAACACCCAGUUCGCGAGCCAGGUCGCUGUUAGUUCCCAUCCGCGGGUACCGCAGAUUUCGUGGCCGACCCGAUGUCGUGCAGAUCGCCGGUUUGUUAUUGUGUUGUGUCCCACGCCGUCUUGCGACGAAGAAGAAAAAUCUGCCCUUGUGGAGAAGCUGAGUGGUAGGGAGAAACUGGAAUAAACGAGAAC
>cluster806.fasta:4
GUACUAUCCAAUGCAAUUAAUAUUUAUAUUAGAGGCUGAAGAGCCCCUUUCGAGGCCGGAGACUGAGUGUCAGACAGCUAGGAGCUGCCUUACUGGAAGAGCCUAUGUGUAAAAUUAUUAGUCUCCCAUUGUUUUAGUUUUGGAAAUGCAAAAA
>cluster801.fasta:4
CCCAAUCCUACAACCUACCCUAGACUCCAGUCCUGGUAAACCAUAGCCCUUUAAAACCAUUGCACUAAUCCCACCCAACAUCUGUUGCCCAAAAGGGUAGAAUCCAACCCCCAUGACCUCACAAUAAAUAAUGCAUUCAAUGGAUUGCAAUAAACUAAACAGUUGUAAAAAUUUUCUUUUUAUAUAUACUUUCCCG
>cluster800.fasta:4
CCUGCGACAGGCAGUGGGCAUAUUCGCUCCUUCUGCUUUCUGAAAAUUCACUCUGCACGGUUGUUUUAAUCAGCAUUAAUCGUAAAAGGAAAAGAUCUCAGGCAGCGUGGUCAGGAUCUAAUGCUAUUAGCUUUUGUAAUAUUAGAGUGUAUCUGAUUUUAAUACUAAAAAAAAC
>cluster78.fasta:4
GAAAUUCCUGGCUAUACAUCUCAGAGAAACCGAACCGUUGACCUUUAGAUUAGGUAAGCAUGCAUGGAGGACAAGGCGGGCAGCCCGGAGAUGCCUUACGAGUCCCCUUGCAAGUGCCAUCGUUGGUUCACACAGGCGACUGCUGCGACCAGACAAUGCCGUCAGCGGCCUACCAGACUGGGACUCAACUAUCUCAGAACCAUAGUAUAGUAUUAUCGCAGAAGAAUAUUUUAAAAAAAA
>cluster778.fasta:4
GCAAGGGAGGCAGCGGCACCGACUCCGUUGUUAAAUGGCGGUAAUACGACUGGGACGCAGCUAGCGUAAAGAGACAGGACCCCGACUGGAGAAGAGUGAAUUCUAUCAAGUUUCUCCGAUCUUCCUUGAGCGAAGCACCGCUGGCGCAUCCGAAAUGCCACCUGGGUGAAAAAAACAACCCUUUGAAUUUGAAAUUUUGAUAAUGAAUAAAUCAAAAGGUUCCACCAUACCUACCCUUUCAUCACAUAUAUAAAAUAAA
>cluster772.fasta:4
GCCAGAAUGAAGACCUUACAAUACUCGAUCCAGAAAUGCGAAACCCGAAGGGACCACGACUGGCAAGGGACCUGCAGACUUCCACAAUGUGAACCAGCUUCGAAGAAAAAAGGCUAGGUGACAAUGGAUACAGAAGACUGGCCACUGGACAUGAGUCUGCAAGACAUGAUUAGUCUACCUGGCUGUCAGGUUGUGCACCCCAACUAUGGUAUCCAGGAGAAC
>cluster771.fasta:4
UGGGGCGAAGGCCACCUUCACCGAGGCCCGUCGGAGUACAUUGGUGUAGUGAACAAUGCUGAGCUGUCCUAAUGGAAGAGAGUUAGUAAUAUCUUGUGCCCCAUGUGUAAAGUUUCAGAAAUACGC
>cluster770.fasta:4
ACAGUGGCGGGACCCCUGGCUGGGUUUGCUGUGUUUGCUGCUGUACACUUAACGUUCCAGCUGAAGAUUUUGGACCAGUCUUGAUGGCAUUGGUGUGAUAUGUAUGGUGACAGAAGCCUUCAGAGGCACGUGCUCCACGCGUGUGACGCCAUCAGACCUUGCUUUGGGUACUUUUUCAUGUUAUUAGCAAUUCACGGAGUAUAUUAAAUGCUAUUAUGAACCUAAAUUGAGUCUCUGUAUACUUAGAAAUGUCCUUUCCUCAAC
>cluster766.fasta:4
GCUACCAAACAACUCAAACAGCCUGCUCCACCAAAAGUUCUGACAUCUGCCUGCCUUAGCCCUUUCACGAGGUUCAGCCACAACGUCGCCGAGAUUCGCUGGGCUAAGGACUCCAGCCAGUCAGACUGAAAACAGUGCCAAGAGUUUUAAACAGAAGGGUAGGAGUGGCCCUGGAACAACCACAAAGCCUGAACUUCCCACCCUGACACCAGUUCUUAAAUGAAUGUUGAUUGAACACGUGUAAUAAUUGUUUAUUGACUCAGUCGGAGCGGGAUUUCCUGAACAUCCGGUGGUGUACAUGUGUUUUAUCCAUGUAAUAUUUGUGAUCAUAAAAAAAUAAUGACA
>cluster765.fasta:4
GACUAUGCCAUCGCUCACAAUGCCUGAGCGUGGUAGCCCGGUCAAGCAGAGGUGAAUCCACGCAAGGCUCUCACCUCUGUUGGCCUGCGGUGAGGCGCCACACCAUCAGC
>cluster759.fasta:4
GAACCGCCAGGCGAUUGUCGGCGUGUUUAAUCCCAGCGCUCCUUCUCGCUGUGCUUGGUAGGCGCUCGCACAUCAUCACUUGCAAGGUCAACAAGCAGACUAAAGCAUGCGAAGACUGACCGUAAUGUAAGUAAAAAAAACCUGAAGCAUCUUCAGGUUGGUGCAAGUGAAGAUCAUGGAAAAAUAAUGUAAUCAAUUAAUAUGAGAUGAAAAAC
>cluster747.fasta:4
GAGGGGACGACCACUUCAACGACACCUCCAUUCCAGGAGCCCUGCCAAAGAGACUUGCGAGAAGAUUCAUUGGGCCCGCCGACUAGGAGAGCUGAGGGAAGAAAGCCAUACUGGCUCCAAUGCCGCUCGAGGCCACAGCCAAGGAUUUAAAAAUAUGAUACAAC
>cluster726.fasta:4
GGAGUGGCGAGGGGCGGCAGGCCAGUGCGUAAGCACCGCGAUGCAAGACGA
>cluster722.fasta:4
UACCUCCCACUUCGUGCGAGCCCGCUGUGCCCAGAGCAAAAAAGAGAGCAAACGGCAGGCAAUUGUCGUUCACCCUUGAGAGCUUUUCGCAAUUAACUUUGCACCAGAGCUGAAAAUGAAAUUACAGUACCUAGAGCCAGAUGUGCACAAAGAUUGAGAAUAAACAAAUAACUGCUCAUCAUGCUAACCUACAUCCAAAGGCUAGAGAGAGAAGAAACACACAGAGCUCCCUGGAUUUUUCGUGACACACAAAAUGCCUACAAAAU
>cluster711.fasta:4
AGACAUCAAGGCAGAUGAUAAACGUUUCGUUUUCCGUAUAUACUUGUGCAGAAUGAAUCGUAUACAUAGCACAAGUAGAUGUGUUAUAAUUCAAUAAUUUCUAAUCAGUGUGUAACAUUAGGAGGACUUGAAAGAGCCACCACUCGAGGCCACCGGAGUAGUGUACAGUGAACAAUGCUAGGGAGUAUGGAAGAGCCCUAAUGUGUAAAUUAAUUAGUAGUGUAUCCCAUGAUUUAAUAGCUUUUUAGGAGAAUGACAAAAAAAUCCCUCCACUACCA
>cluster709.fasta:4
ACCUCUGCCUGCCAGUCCGAGCGACCUAAGGCAGGGCCCCGGAAGUGGAAUACACCACACGCCUUGUGCACCAAGAGAGCAGGUGGCGGCACUGUCCUGCGUGCCGCGGCAUCCCAUUCCGCUGUUCAGAAGCGCCAUCAGAAGAGGUGCAGAUACAUUGAUAUGGCCAAAAUUAUUUGCAC
>cluster704.fasta:4
AUCUCAGGUAAAAAACACCAUUUCACUUUGUAGUCUGUUCUAAACGAACAAACUAAAAUGUCUGAUAAUGGACCCCAAAUCAGCGAAAUGCACCCCGCAUUACGUUGGUGGACCCAGAUUCAACUGGCAGUAACCAGAAUGGAGAACGCGUGGGGCGGAUCAAACAACGUCGGCCCCAAGGUUUACCCAAUAAUUGCGUCUUGGUUCACCGCUCACUCAGAGAAGACCUUAAAUUCCCUCGAGGACAAGGCGUUCCAAUAACACCAAUAGCAGUCCAGAUGACCAAAUUGUCGAAGAGCUACCAGACGAAUUCGUGUGGUGACGGUAAAUGAAAGAUUCAGUCCAAGAUGGUAUUUACCCUAGGAACUGGGCCAGAAGCUGGACACUAUGGUGCUAACAAAGACGUCAUAUGGUUGCAACUGAGGAGCCUUGAAAUACACCAAAAGAUCACAUUGGCACCGCAAUCCUGCUAACAAUGCUGCAAUCGUGCUACAACUCAGGAACAAUUGCCAAAAGCUACGCAGAAGGGAGCAGAGGCGGCAGUCCUCUUCUUUCCCUCACGUAGUCGCAACAGUUUAAAUUCACCAGGCAGCAGUAGGGGAACUCCUGGAAUGGCUGGCAAUGGCGUGAUGCUUCUUGCUUUGACAGAUUGAACCAGCUUGAGAGCAAAAUGUCUGGUAAAGGCCAACAACAACAAGGCCAAACUGUCAAAUGUGCUGGUUAAGAAGCCUCGGCAAAAACGUACUGCCACUAUAACAAGUUCGCAGACGUGCCAGAACAAACCGGAAAUUUUGGGGACCAGGAACUAAUCAGACAAGGAACUGAUUACAAACAUUGGCCGCAAAUUGCCAAUGCCCCAGCGUUCGCGUUGAAGUCGCGCAUUGUGGAAGUUCACCCUCGGGAACGUGGUUGACCUACACAGGUGCCAUCAAAUUGGAUGACAGAUCCAAUAAAGAUCAAGUCAUUUGCUGAAUAUUGACGCAUACAAACCCACCAACAGAGCCUAAAAAGACAAAAAGAAGAAGGCUGAUGAAACUCAAGCCCAGAGACAGAAGAAACAGCAAACUGUGACUUUUCCUGCUGCAGAUUUGGAUGAUUUCCAAAAAUGCAACACCAUGAGCAGUGCGACUCAACUAGGCCUAAACUCAUGCAGACCAAGGCAGAUGGGCUAUAAACGUUUCGCUUUCCGUUUACGAUAGUUACUUGUGCAGAAUGAAUUCUCGUAACUACAUAGCCAGUAGAUGUAGUUAAUUUAACACAUAGCAAUCUAAUCAGUGUGUAACAUUAGGAGGACUUGAAAGAGCCACUCACCGCGCGGAGUACGAUCGAGUGUCAGUGAACAAUGCUAGGAGAGCUGCCUAUAUGGAAGAGCCCUAAUGUGUAAAUAUUUAGUAGUGCUAUCCCCAUGUGAUUUUAAUAGCUUUAGGAGAAUGACAAAG
>cluster699.fasta:4
GCCCGGCAGUCGAGAGAGCGGAAGAACGCGAAGUUCAGCGCGGGCGGCGCGGACCAGCGCGCUGACGCGCGCACGCGCGCAGGCCCGAGCGGAAGCCCGCUAACGCCUCAGCGAGGCCCCCAGGGCCAGAGUGUGAGCCUUCGACAUAUCCGCGGUGGUGGCCAGCCUACCCUUCACCGGGAACAAGCCCGAGGCCCCGGGGUCCACACAGCGGACCCGGCACUGGAGCACCUCGCCAUCCAAGGCCCACCCCCGGUAGC
>cluster680.fasta:4
AUUGGCGUUCACCCGGAAGUCCACUGACAUCUUGACCUGCCAUGGGCAGCGUGGCCCUCCCUUCGGGGCCUGGGGGCGCACUGUGGGGAGUGCACUCUCCCGUUGCUGGCAAUUCCGGCCUGCCCCGAUGAGGCGAUUGUCCAUAGUUUGUCGCCCCAGGUUCGGUCCCAAACACCAAACCGAAGUCUGUUGAAUAAUGAGGUAGGAUCGGAAGCAUAAGCUUGCGACCAGGCGUGCUGCAUGGGGAGGGACAUUCUCCAGGGUCCGGUCUGUGUUCCGUGUGAAUUUUUCCGCACGCUUGUAUGUGAUGAAAAAAUAGAAAAC
>cluster649.fasta:4
CUUACAAGCCACUCCGUGGAGUGACGGUAGCGCCGCGGCCGGUUCCCGGAUCGGUGGGAAUCAGCCAAGGGUGGAACCACGGCAAACGCACGACAUCAGCAACAGUCCUAAAAAGAAAGAAUGAGAUGUGAUAAGGCAAACAGGUAAACAGUGGGUCCCGCGU
>cluster630.fasta:4
AGAGAGGAAAUAAGGAGAGUGAAGAGGUGAAUUUGAGAGGCUGUAGGCUCAUAGAGUAUGAUGGCAAGUAAUGCAUAACUGAAUGGAUAUAUGAAUUGAAUUUAAGGACGGAUACAUAUGCCCAGGUCAGGCUUAUCAAAAAUGUAGAACUAGCUGACUGUGAUCCUGAUGUAUUGCUGUGUUGUGAUUAGUGUUAUAAAUGCAACCGAGAUGUUGGUUACACUGGUGUGUCAAAUUGUUGUGUACAAUGGACUUCUUGAGCCACCUACGAGAAAGUACGAGGAAAAUGUUUGGAAGUCACACUUACAUAAAUGAUACAACCAAAUAAUUUGUGCAAUUCUGGGAAUGUCAAUAGAGGUCAAGCCUGUCUGAUACCUGUGAUGCAGUGAAACGAUCUUUGAAUGUACCACCACAUGUCCACAACUGCACCCCUGCCCUGCUUCCAGAUUCAAUGUGGUAUGGUCUGUUCCAUGGCGGAAUGUGCCUAACGGUUGUUACUUGUCUCAAGUUUUAAAUAGAAUCUAAGCACAAGCUUAGACUCUGGAAGGCUUAUUCAAGAAUGUGUUCAAGAUUUGUCGCAUGUCGAGAAAGAAAUGUUGAAGAGGUUGGAUUUCUGAACAACCAGCAAAGUGUCUUGUGUAGUCACUACAUCCAGUGUGACUGAAGGAAAGAUAUCCUGGUAAAUGAAAUGGCCUAAUUGAGUCGGUGAUGCUAUGUGGUCCAGCCUAAGUGUUAAGAUUCAACACCUCCACCACUGUGCUGUUGUGAUAUGGAAGGUUGUAAGGCAUCAAGCUGACAAAAGCUGCGGACAUUAAGGCAGUCUGCCAGAAAGCUAGGCUGCAAUUCCUAAACUGCCUUAAAGGUUGAAGAGGUCCAAGGAACUGUUGUUUCAAUUGGCUAAGUUGUUUGGACGUAUUGUAAGCAUUUAACCUAAAGGAAAAAUUUGGACUUGUUUUCUUUCGUGUGUUAAUAUUUUUUAUAAGUACCUAUGGAACUAAAAAUUUUAGAUCCCAAAAGUUUGAAAAC
>cluster625.fasta:4
AAAACGACAGGCGGUCACAACACACUCAGCUUUUCUACACAUCUCUUGCUAGAGCUGCAAUGGGGGAAAGUAAAAGGAAAGGGAGAAAAGCUGAUAGCUGGCAAGAGAUAACUGCGAAAUAAGUGAAACCAGAGAGUGAAGUGCUGGAUGCCUAGUGAAUUGUGGCAUUUGUGUACUCGUGUGUACUGCUAUUUCAAAUCUAUAAAACAGAAUUACACUUUUCUUACUAUUGUGACCAAAAUCAUUGCUGUUUUGGGGAGGGCAUAUUUAGAAUCUGGAAAUUAUGGAAACCCACCCUAUUGAAGACUUUGUCAGGGGUUCCUGACUUACAUGCCCUUGACAAAACUUGCGAUAAACAAAUUUGUUAUGUCUCCUCCUUAGCUAAGAUACCCCUACGGACAUUUGUGACCUGACCAUGUUGUUACAUGUGUCAGGCAAUGGACUCAUAUGCUUGAGGAUGACCUGUCACAGAUUGACCAUUUAAUUUAUUUCAGAUAUCUGCAUAUUCACUCCUGGAUGCAGUCGUUUGAAAUUUUAAAAACUGUAUGUGAAAUGUCAACCCUCUCUAAACUUCCUUAGAACAGAUGAUUAUAAAUAGCAUAAGGCCAUGAGGUAUCUGGAAGGGGUUUAAAAGUUGUGUUAACUGUUAAGAUUGUUCUGAAGUCUGAAUACCACCGAUUGUUAAAGAUUUAAAAAGCUAGAUCCAUUGCAAAAAACAUCCCCUCACUCCUACACAACAUAACCAUCAUCAUCCACACCACAAUCUAU
>cluster594.fasta:4
GGCGAGGGGAGGCGGUCUGUCUCGAUGCGACCAUGGGGCUGGCAUCUGACUAAACCUGCGAUGGACGCGAAGCACACUUUGGCCAGAAAUGAGUACUGGUUCCCGCAAGCAUAACACCAACCUGACCCACACGGCCCGGAUUGGGGACGGAAUCUCCUCACGGCGAGCGCCCCUGGGCUUAGGGUUGCCACCCACGCAGAAGAGCGGAUGGGGUUCUGCUGCCAAGGAUGCCUAAGCUACAAGAAUUUGCUGGGCUGGUCAAUUGGUGAUACAGCAUGACGCGAGAAAAGGAAAAAGAAAGCAAGACCAGGAAGAAGCACAUGAGGCUAAAACCGAGAGACUGAAGAACAUCACAGGCAAGACCAAAUUUAGCCCAAUUACUUAUCCAC
>cluster580.fasta:4
GGACCCAGCAGAAUGGCCCGCAAGAAGCGAGAAAAAAGGCCGCACGGUGGUGACACGAGAAUACACCACAACAUUCAAGUUAGGGGCAAGGUGCCUCCAUCAAAAGUUAAAUUUCCAGAGAGAGGGAACUCAAUGUGCUAAUUGACACUGGGCUUACAAGUUGGGCCAGAUAAGGAAUGUCCAUGAUAUUUGCGUCCAAAAAAAGGAUGAAGAUUUCCCAAAAUAAUCGAAUGACCAAACCUAAAUCACAAGCAGUACAUUGUGGAAUAACUUAUCUCAAAUCAGCAAUUAAAAUUAAAAC
>cluster576.fasta:4
AAGACAACAAGAGAAAAAAAAUGUUAGGAACAGAUACCAAUAAUCUGUAAAACACAGGAAUCGUUUAAGCAUUAAUUUUUCUAGUAGAUAGAGUAAAUACGAUUACAAACAAAAAGUUUAUAAUUUAUCAUCCAGUUAAAAACAUAAGCUUUUAUGUUUCGUAUUCUUUUGUUGUGUUAGUUAAAAUUGAUAUGCGUUUUAUUUUUUACAUUAUGCUUUUAAAAUAAAAAAACUUAUUUAUAAAAAC
>cluster568.fasta:4
GUGGGGGCAGGCACUGCAGAUCACCCCAGGUCGCCUGCAGCCUUGAGGACCCAGCGCGAUUGCCCCUCACCAGCUAAUAGAGUCAGACAAGGUGCCCGCACUCCUGACUGGAGAUGAAGGCCUUCUGCCAGACACAAACGCAGAAGGUAAUACACGGCCUAAAAA
>cluster565.fasta:4
CAGGAAAUUAGGACUGUAUUAAUACAAUAAUAAUUUCGUUUGUUCAUUGUUGUAGAAAUAAAAUAGAGCCACUGACUUGCUGUCUGUUGCUAGUGACCUGAGACUGGCCGGCCCACGGGCGGGACUCUGUGCACCGCCCCCAGCCUCAUUUUGAUAGUACGGCUCAGGCAUUGUCUGCACAUUUUAGAAAUAAUACAUAAAAAAA
>cluster564.fasta:4
CCACCCAUCUGGUGAGCUCCCGGGCCUCCGUGCUUUGCCUGCCGCCCUGGUGUGCUGGAGGAGGCACCGAGCUCUAGGUGGGUCCGUGCCAGUACGUGGCACCGGUGCUGCUCUACAUGAGUCGACAGCGGAGUCAUCGCGACGGGCGCCCGCCUAGGGGAGCCCCUGAUACGCCUGAUGGUCCAGUUAAC
>cluster548.fasta:4
CCCGCCCACGGCCACGGGAGCCUUAGCGAACUGCCGUGACCGCCACUGGGCGCACCAUACGAGAAGCAGCGGGCUGGUUUCGGAUAGGCGUUCUACCUACAAGAACGUCAGGUGCGUAGGGUAACCAGCAUCUUGUAAGACAGCUGUUCUUAAGC
>cluster534.fasta:4
GGACUUGAAAGACCUUAGGCGGAGUACGAUAGUGUACAGUGAACAAUGCUAGGGAGAGCUGCCUAUAUGGAAGAGCCUCUAAUGUGUAAAAUUAAUUUAGUAGUGCUAUCCCAUGUGAUUUUAAUAGCUCUUAGGAGAAUGACAAAA
>cluster479.fasta:4
CAGGCCUACCAGAGCUCGGCUUACUCCUUCGUUUAGAUGUCUUGCAAGAAUCACCGUAAACAGGAAAGGAUGUGGUUUUAUCUUUAAUUUAUCAUGUGUAUAAAGCCUGUAGAGCCCCGAGCUCCUACGCGGAGUGAACUAGGAGAGCCCCAGAGCCAGUGAAAAUUUUCUACCCUGAUUAAUAUUUAAAAAAAAAC
>cluster46.fasta:4
CUAUAAAUAAUCAAGUGCUAUCCUAUUUAGCUUUGGAGAUAAAAC
>cluster449.fasta:4
GGCGCUGAAAAAGUACCUGUGAGUAGACCAGGCGUGGCCGGAGGGGACGGAGAGCGAUGGGUCGGAGAGGCGGUGGCAGGAGUCGACACGAAUGACGAGCCUGAUGUCCCGCAAUCCAGAUGAACCGCCCGACCUGAGGCCGCCCACGAGGCAAGAGAUGGGCCGGGCAGAAGGAGAAAAAAGAAAAGCCCCACCAGAACCCAGCGCGAGCAAACGAGCCAACCAGAGCACAGACCUGUAACCCUCAGCACCAGCGCCCAACCCGUUCUAGGGAAUUUAUCAUGCCCAGCUUAGCGUUAGCACGAUUGGAGAGAAAACACGGGAAGAAGAUGGGUUUUAUAUGUAAAAGUAUCUUUGUUCGAUGAAAC
>cluster446.fasta:4
UCGAUUCUCUAUUUAAAUAGUAAGUAAUAAAUAGACCUUGCUGAUAGUGGUGAGGAAAUAACUACCUUAGACUCAAUAGUAAUUACAGUCACCUCUGCAUUUAUUUGAGAACCAUUGGUGCUUGUAGCUUCGUCUUAUGAAGUUUUGAUUAUGACGUGUGUUAAUCUUAAACGAAAACUAAAUGUUGUAAGACCAAAUCGGGCACCCAUAUUGGGACCUCGAUUACAUAAAGAUAGAAACCAGUCGCAUCAACGUCCCCAAGUUUCCAUUAAUGUGUCACCCUACUUACAGGAAGAUUAAACUGAGGAAGCUCCAAUAAGUGAUGACCAAAUCUAUCAGGUCCAGAACUGGUGUGGUAAAUAAACUCAGUAAGUGACUCUACUGAAAGAAGCUGACUUCAAUGAACAAAGACGCUGGCUGGCUAUGAUUCACGCAAUCUGCUACAGCUAUAAUCGUGUCUAUAUUAAUAAGGAUAUGCAAAGGCUAACUACGAGAAGAAGAGGCGGUCACAUCUUUCAUCAAGCGCAGUAUGAUAUAAUAGCAGUAGACCCUGUGAUAAGGUGCGCAUGCUUGUGGCUUGAAGAUUCUUUGUAGAUGCGAGGAGCCACAACACCGGCCAAUUGUAAAAAAAUUUGUGUGUUCUAAGAACUUAGCAAAAGUACUGCCCUACAUACAAUAUAACGGGUGAAGUGCCAGACAAUCCAGGAAUUACCAGGACUUAGACAGAACUAUAAAUUGGCCGCAAAGCUUGCGCUUCAGCUUCAUGUGGCUUGUUUGAGUCACAUUGGAUGGUACCUACAGGUGCAUCAUUGUGAAAGAUCCAAUUAAGAUCUUAUCAUUAUAAGCAUUGACGCAACAACCCACAGAGCCAAAAAGAAGAAGGUGAUGAAACUUCCUAGAGAAGAAACAACUCUUCCUGCUAGAUUUGGAUGAUUUCCAUCAAACGAGCAGUGCUGACUACAGGCCUAACAUACACAUAAGGCAGAUGGCUAUAAUUUCCGUAGUAUAGUCUACUUAGAAUGAAUUCAUUAAAGUAGAUGUGGUUAUGUCUAGCAAUUUAGUGUGUAACAUUAGGAGGACUUGAAAGAGCCACCAUUAGGCCAAGCGAUGAUGUGAAAUGCUAGGAGAGCUGCCUAUGGAGAGCCCUAAUGUGUAAAUAAUUUAGUAGUGCUAUCCCCUGAUUUUAAUAGCUCUUAGGAGAAUGACAAAAAAAAAAUUAAAU
>cluster435.fasta:4
UGGCAUCGCACGCCCAAUGGCUGGAGCGGCGGCUGCAACGCCCAUAACGGGGGGAGAAAGCUUGCCCAGGCUGAGAGGAGCAAGGCUUACAUCAUCAGGUACUACGAAGCCUGAGAAUGGCUUAGACCGCGCGGGCUACUGCACCCCGGAUCAGAAGGAGCCUGCUCCCUGGAGGAAACAAAAAGUUUGCCCGUGUGGAGGCGCCAGGACUCUGGCCUCCGCCCAGGCUUCUGUUCUUAUGAGCAGGCUACUAAUAAAUUUGUGUGUCGC
>cluster433.fasta:4
CGGCGGGGAGAGUCAGGGGACGUGAGGGGCGCGGACAGGCGGCGGGGCCGACAGCCCGUGCGGCCAUGGGGCCAUCUGGCCCUGCGUGGCGCGGGGCUGGCGGGGACAAGGCUGGCCAGGGCAGCCGCCCUGCCAGCCGGGCCUCGGACUCCUUCAUACCAUACCUCACUCCUUAC
>cluster428.fasta:4
ACGUUCCAGGCUCGUGCGCCCGAGUACACCUUAAAGCGCUUUCCUUCAUGGUCAUAUUGCUACCGCAUCACAUAGAUGUUGACAAGCCGGAAGCGACGCUGUGAGGAGAGAUUGUAACGAAGGUAUUGAACUGCAGGAUGCUCCAAGAAGCCAAGGUAAGUAGAACAUAUCACUGUGAAUGUAUCAUACCUCAGGAAACAAGUUCACAAGGCUAAAAUAAAGUAUGAAUCAAUACACUUGAACAAGAAAUUAUACAGGUCGCAAAAUCAUGCACUGCUAAUUCAAAACACCUUAUGGUAACAAUCCAGGCAUGGUGCUUUUCUCGGAGUACCCAAAUUAUUCUAAGAGUUAGAAGGAAAAGUUAACAAUUGGCAAUCUUGGUCAUACUGCAAAUGCCGCUCACUUUAUCACAGCUAAAAGAAAAGCUGAUGUCUCUGGUUCAAUUGACACUAAUAUGAGGAGCUUUUUAGAAACGCAUUUUCAAAUAAAUGUUAUAAUCCUCAACAUUCCCCUUUCCAUUACUAUUAACUAUCCACUACUUA
>cluster378.fasta:4
GGCCGCGGCGGCCGGCGGGGCCGGGCCGGCGCGCGCGCCGCGCCCGGGCGGGCCGGCGCCCCCCGGCGGCCUCGGGCGGCGGGGCGGGCCGGGGGCCGGCGCCGGCGGCCGGGGGCGGCCCGCGCCGGCCGCCCGCCGGGCCGCCGCGCGCCCCGGGCGCGCUCGCGGCCGGCGCGGCGCGGGGCGGCCCCGGCCGCCGGGCGCGCGGCCCGCCGCCCCCGCGCCGCGGCCGCGCGCGGGGGGGCGCGCGGCCCGGGCCCGCCCCGGCGGGCGGGCCCCGCCGCGCGGCGCCGCCGCGCCGGGC
>cluster365.fasta:4
CCCGCGGGCGGGCGCGGCGCCCUCGCGCAUGCAGGCGGCCGGCGCGCCGCCGCGGGUGGCGCCCGGGCGGGGCGCCCGCGGCCCGGGGCGCGCGCCACGCCGCGCCGGGCGGCGGGCGGCGCCGCGCGGGCCCGGCGGGGCGGGGCGGGCGCCGGGCCGGGCCGCGCCGGC
>cluster338.fasta:4
UCUUCAGGAAAAAAAACUCUCGAUGUAAUCUGUUUACGAAACAGUAUAAAAUCACAAUUAGUUUUGUCUGAUUGCGUCAUGCUGCUAACAACGCCAUUCCAAAAUGGUGUACUAUCAUGAGAGACACUCGACAACGUCAAUACAUAUAGAGUCAAUGACCAAAUGCCACGAGAGCUACAAAUUGUGGUGGUAGUAAAUGAAAUCUGUGGAUUUACCAAUGAGAAGCUCCUUGCUCAAAAGCUCUAUGUGCAUGAGCUAUAAAAGUCAUUGGCCCAUUGCAAUGCUUGUGUUAUUUCAAGGAAAUUGCCAAGUUACACCGAAGAAGAGGCAGUAGCUUUCGUUCCUCAGUCGCAUAAGAAUUAACAGGAGCAAGGACACUCCUCUAGAAUGCUCAAUGGGUGAUGUUUUCUUCGCUGUUAGAUUAACAGUGAAAAUGUCUGUAAGACACACUCCUAGAUGCUCUGAGUAAAAGCAUGCAAUUGACAGUAAGAACAGCUUGGCAGAGUGGUCAGACACAGGAAAUUUUGGGGACAGGAACUAAUCAGACAAGGAACUGAUUACAAACAAAUUGCACUUUCCCAGCGCUUCAGCGUUCUUGGAAUGUCGCGCAUUGGCAUGAAGUCACGGAACGUGGUUGACCUACACGGUGCCAUCAAAUUGGAUGACAAAGAUCCAAAUUUCAAAGAUCAAGUCAUUUGUGAAUAAGCAUUGACGCAUACAAAACCCACCAAAGAAAAGGACAAAAAGAAGAAGGCUGAUGAAACUCAAGCCUCGCAGAGACAGAAGAAACAGCAAACUGUGAAAAU
>cluster335.fasta:4
GCAAAAUGAGGUCAUGUCGACCAUAAGGAUUUUAAAUGAGCAAAAAUGAAUCAUUGAAAGGCCAAGCUAGAAAAGCAGAGACUCCGAUCUAAGAGCAUACAGAAAAAUUCUAAAACGGAUUUGUCAACCGUGAGGGGAAGGCAUAAAUGGCAGAGAGUCUUGAACUGAUGCCAAUGAUGGCUUUGGUCUUAAGGACCAAUACUGCAUUUCCUUGUAAAAUUAAAAAUAUUUUGAAUGAAAAAAAAACUUUCAAAAAAAC
>cluster327.fasta:4
CCCAGCGCUUCAGCGUUUCGGAAUGUCGCGCAUUGGCAGAAGUCACACCUCGGGAACGUGGUUGACCUACACGGUGCCAUCAAAUUGGAUGACAAAGAUCCAAAUUAAAGAUCAAGUCAUUUGCUGAAUAGCAUAUUGACGCAUACAAACACCCACCAACAGAGCCUAAAAAGGACAAAAAGAAGAAGGCUGAUGAAACUGCCUUAGCAGAGACAGAAGAAACAGCAAACUGUGACUCUUUUCCUGCUGCAGAUUUGGAUGAUUUUCCAAACAAUUGCAACAAUCCGAGCAGUGCUGACUCAACUCAGGCCUAAACAACAAGGCAGAUGGGCUAUACUCUUCCGUACAAAUAUGUCUACUCUGUGCAGAAUGAAUUCUCGUAACUACAUAGCACGUAGAUGUAGUUAACUUUAAUCUCUAGCAAUCUUUAAUCAGUGUGUAACAUUGGACUAAAGACUUUCAAGGCCACGGUCGGUACAGUGAACAAUGCGGGAGAGCUGCCUAUAGAAGAGCCCUAAUGUGUAAAAUUAAUUUUAGUGUGCUAUCCCAUGUGAUUUUAAUAGCUUUAGGAGAAUGACAAAAC
>cluster324.fasta:4
CGCGGAUCAGGUGCGAAGGGACCCAGCCUACCGCCGGACACCUGCCACUUACUGCUCUACAGCAGUUGACUUGCCCACGGCGAUCCGCGGUGGAGCAGCCUGAAGGCACCAAGAAGGGGGCCCCCGAAGCCAGAAUGAAGAGCAUGCGGGUUUCAGCAGAUGGUGGCGAUGUGCCAGGCAAAACAUCAGGUGGAUCAGCCGAGAUGUGCCACCUGGGCGAGACUACCCAAGCCCUGAAAAGCGCUGCCCCACCCUCACCUCAAGUGGCAUAAAGCUGCA
>cluster316.fasta:4
GUGGGGGGCCACGCUGCACAAGACGGAACGUCAAGUCUCGCCUUUUACGGAGAUGAAACCGUGGUGGACAGUAUGCCGCAAACUCCCGAUGAGACUUUCCCGAGCUACAGCCGCACUACGGUGGCUGUGGCCAGACCGUUAUGGAGUGGAAACGGCGUGAGCCUUACCAGCUCCAAGAUAGCGCCGGUAAGCCCUGGAGAAAAAUGGUGAAAGACAAAUGGGGGGCAAAACUACACAACAGAUUGAGAAUUCGGCGAAUGUUGCAACAAGAAGUAAAACAAAAGUGGUAAAAAUUGCCUAACAUGUAAAAAGC
>cluster306.fasta:4
GCAAUCGGCAGAAGAAGUUUCAUUAACGGUGACAAAGAAUGGACAACUCGGCAUCAUCAGCAAGUGUAUCAAGGUACUGGAAGACGCAAAAUCUUAGAACAAUGCCAAUAGAGAAAGGGCAAAUCGUAACUGAAAAUAGGAAUUACUUAUAUAAAAGCUUAUAACUUAAACAAAAAGAAAUUCCUUCACUCAACACCAUCUACUUUUUAUUUUAUUUUUUAUCUAUCAUCAUACAUCUAUCCUUUAAU
>cluster294.fasta:4
CCUCAGGUGAUGUCCAAAGCAUCCAGUGGCCGUCCAACGCGUCCCACUUGUUAUUACAUGGACGUGAAGACAGAUUAAACUGGCAGAAGGCUGAACACAAGUGAUCCUGAGAAUUAUGUGUGCCAAUUGUAGGCAAAAAUUCUAAGAACUAAUUGGGACUUGCCCGUUCGAAUCCUCCAUAAUUAAAAGUUGGAAGCAUUUGAACAAAAGAAAGGUGUAAUUCCUGUCGAUAGAGCCGGUAUACGUUUGCUCGAAUUAAGACACUCCAUGUAUGAAAUGCUCCUUGCCCUUUGAAAAUUUUGUACCAGAUAAUUUUAAAAAAAGC
>cluster290.fasta:4
GAGGAGAGCGCAUGGCCUGGAGGAAGAAGACAGGUACUCACCAUACCAGGGCAAGAGAUGUUUGGUUCCACAUUAUCUCAAGACUUUCAUUCUGCUUCGCAAAAACCAUGCUGUGACGGUGGGAUAGGACGAGAUGAUUGAGUGCAUUGCUCCCAGAUGGAUAGGAUACCUAAUUUAUACGGGCCCAGGAGGAUGGACAACUACUGCCUCGCUCCUUGCCAGUGAAUUGCAAGUCCACCAUAGAAAGGGUGUACUUAACAAGACUCUAAUUUGUAAAAUUCCCGGUAAAC
>cluster276.fasta:4
ACACUGUAACAUUGAGUAUUAAGUUUCUCAUGGGUAAUGACAUAAUGAAUUUAUAACUUUGUCAUCACUGUUAACUAGCAUUAUUUCUUAAUCAUAUACAUCCCAACAUCAUAUCCCUAAU
>cluster272.fasta:4
CAAGAGGGGGGGGGCCCAUCCCCCGUUAGGCGGCACCAGGCCCACUUCGCUCGCAUGUCAGAGGGAACAUAAAGAAAAAGGCGAGCUGUAGGUCAGC
>cluster260.fasta:4
GCUGACGGGGGAGAGCGGGAGGAUGUUGUCAGGAGAGAAAGAGCCCUGAACUGCAGUGGGUGCACUGGUUGGUCCCAGCCCUGCACUCUUUUCGCGUGGAUAGAUGUAUGUAUGAUGCUGCUUUGGGAAUGCUCUUUGCCUCCAUUGAGACCACUGCAGAGGGCGGUGCCCCGACCUUGCGGGCCGGCCCCGGAGUGACCCUUCUGUGCAGCCUUAAGUCGGCCGGGCGCCGAGCUCCCCCGGCCCAUUUUAGGCGGCCUGUCCACCCGUUUUUUGUUGGUUGUCUCAAGUCCCCUGUCAGCUCCCUAGGGUUCUCUGUCUGAGGUGGACAAGUUUCCGUAAUGUUACCUCAACUUCGC
>cluster258.fasta:4
AGGAGGAGGCGAGUAGAGAGUCAAACGAUCUGGCUUUCUGGACCAGCCAUUGAUGUCGCCAGGGCCUAGCCAGCAGGCCGGAGUGCGGAGGAGUACCCCCAAGUCAGCCAUGGCGUGGAAGCCUGCCAUGGCAGGUGCCGGCCGAGGCCAGGCAGCUGAGGAUGGUGCCACCACAAGGCGGGGACGGCCGGGCGGGACCCUCGCGCCUCUGUGUGUUCAUGAAAAAAAAC
>cluster252.fasta:4
GCCAAGUGAGCAGGACCCGAGGGCUGGGCCAUACUAGAACCAAGGCAGAGGGCACAGCGGCAAGUGGUCUCGCGGUGAGCAAAGGAUCGCCUCGCGGUGAGCCAUGCGCAUGCCACGCCAGGCAGAACUCCGUGCGAUGCUUGAAAUGGAGAGGCCAUCUCGUCCCUGCGAGGUAGCUGUAAACCUGCGUUCGCUUAUUACAAUCAUCCCCAGUUGUGGUCUAGCUGUGAGAAGCGAUGAAAGUCUAAGGAGC
>cluster2371.fasta:4
CUUCCCCCCCAAUAUGAAAGAAGAAACAAGGAAAGAGGUGAGGCUCCGCCCAUUCUUGUGAGCAGGAGAAGAGUGUGAUCCUGUUUGAGAAGACGUUGCAUCAUGCGCAUCCAGCCUAAGACCUCUGUUUGUCUGCUAUUAGGGCAGAAGAGCACUUCACAACGGCUGAGUGCUCUGCUACCGGUUUCACCAGCCCUGGACCCAAACUCAGGCUAGUGGCCAAAUACAGACCAGGACAAAGAAGAGAGAAGCAGAGGUGUGCCGCGGAAAACUGUGAAGGGAGUCCAUAAGAACUGUCCCCAGAGUAUCACAUCACAUUGAGACAGAAGUAGUGGUGGUAUUACAUGUAGUGGAUCAUCAGUUCUUGCCUCCCGCUAAAAGUCCCCUACUGCUUUCAGGAAAGGCCCAACUGGCCUAUCACAAGAUGCACAUUGCCACUCACCAGGACUGAGAAAAGGCAAAGGCAACUGUGGAAUUUGGACCAAUUACAAAGCAGGACGUGUAUGGUGCAAGUCCUCAAGUUUGUUCACAAAGCAAAAAGAAGGCUAGAACUGCCACUAAACUGGGUAAUAUUGUUGUUACUAAUAUUAAAUAAAUUUCCUUGAAAAAGC
>cluster2353.fasta:4
UGGUUGUCUCGUGCAGAAGACGUAACUACAUCACAAAUAUCAAACUACACUAUCAGUGUGACAUAGGGAUCAUAAAAGCCCACUUCACAGGAGUACGACGAUUAUAACCGUAAGGAGAUGCCUUAUAGAUUUGUAAAAUAUUUAUAGUGCUAUCAUUAUUAAAGCUUUAAAAAAAAAAG
>cluster2348.fasta:4
GGCUGACAAGCAUGGUUCCCCCACAGCAAGUCGGAGGACCAGACGACUACCGGCUUAAGUCAACAAAAUAAAGUAGUAGCAAGGCGCCUCCGGACGAAGAAGCCUGGCAGUGCGUUGAAUAUUAGAGUGCAACUUACCGUACAGGGGCACCUGCGCAGCUAACCACUCAGGUCUUUUCUGAAACAUGGAACCCCACCACCUACGAGCCGCCGGAGGAGCCAAGCGAGCCGCCGGAAUUCCAUUUUAAAUUUAGAC
>cluster2344.fasta:4
CAAAACAAAAGCGAUGACCAAAAAUCUGGAGAUUCACCGCAAAGACCAUGACGGGGAAGAGCACUGAAGAUGGAGGCCAAAGCUGACUGUGAUCUGGCACUGGCCAAGCCAGCCUGUGGGACAUGGGACCCAAUCGACGCCAAAUUUUCGGUGCCUGGAGAUAUUAUAAAAAAUUUGAUGAAUAAGAAUAACACAUUGCAGC
>cluster2333.fasta:4
GCGCGGCACCCUCGCGGAUGCGGCCAGUCGCCCUGUCGGCGAGCGGGGGCGUCCUGCAGCAAGGGACGUUUGCUUACAGGGUUGCUGGGCGGGCUGAGGAAAGUCAUUGCAGCCCUGUCAUAGGCAGUGCUGUGGAGAAGUAUGAGUAGUCCCGAAACCUGCAGUGGGAUGCAGCAGGGUGCUGAAUGGAACCCCAGCAGCCAGUGGGAUACGAAAGAAGAGGGGAGAUGGCUGGCCUGCCUGCUGUUCUCUGCCCAUUAGAACUUGCCUAGGUAGUUAAUACGUUAUAAC
>cluster2319.fasta:4
AACCAGGGCUGAGCAAGAGGAUCGCUGGCGAGGGAAAGGGGCAGUGCGCAUGCAAGAGCCAUCACGCUCAAAAAGGGUGGGAUGAGCUCAAGGCAGAUACAGAGCGACAAGAAUGCGGUGUAGUCAUUUGCUGAGAACACCUCAAGAGAGUUUGAGCACAGGGGGUGCAGUGUACCCACAUCUAACGACAUAAGUGGGUGGCCUGGGCCACCGGCCAGGUCCCAAGGAGGUCGGCAGCCCAUGUAAUAGUCCCAAGAUUAGGUUUUGUUUUGGCCCAUGUAUUUCCUAUUUCGUUUCAUGUUCCUGGUGCAAUGUUAAGUUUUGGAAGUACUGAAUGUAACUUUGGUAAAGAACUAGCCUCUUUUAUUCCAUUAAGAUAUAUAUGCCUAACAACUUCUUUGAAACUAACUCAGGCGAUUUAGUUAUCUCAAGAAUAACUUUAAAAUUAAAG
>cluster2302.fasta:4
AUUCUUAGCACAGAAAGGAUUCUUUUCAUUAAUAUAUAUGAGAUGAGAGAUUCACCGAGCCAGCCCUCAUGAAGAACAUGUGGAAGCUGUAGACUAGUGAAAUUUUGUAUCCCAUGUGAUUACAGGAAGGACCCUCCCCCAACUUACUUUAUAUAACAGAAUAUACAAAAAAA
>cluster2296.fasta:4
UGGCACCCGCAAUCCUGCUAACAAUGCUGCAAUCGUGCUAUUCCUCAAGGAACAACAUUGCCAAAGGCUUUAGCAGAAGGGGCGGCAGUCAAGCCUUCGUUCCUCAUCCGUCGCAACAGUUUAAGAAAUUCAACCCAGGCAGCAGUAGGGGAACUUCUCCAAUGGCUGGCAAUGGCGUGAUGUGCUCUUGCUGCUGCUGCUUGACAGAUUGAACCAGCUUGAGAGCAAAAUGUCUGGUAAAGGCCAACAACAACAAGGCCAAACUGUCACUAAGAAUUGCGCUGAGGCUUCUAGAACCGGCAAAACGUACUGCCACUAAAGCAUACAAUGUAACACAAGCUUUCGGCAGACGUGGUCCAGAACAAACCCAGGAAAUUUUGGGACCAGGAACUAAUCAGACAAGGAACUGAUUACAAACAUCAAAUUGCACUGUUUGCCCCAGCGCUGUUGGUCGCGCAUUGGGUCACACCUGGAACGUGGUGACCUACACAGUGCCAUCAAAUUGGAUGACAAGAAAGAUCAGUCAUUUGCUGAAUAAGCAUUGACGCAUACAAAACAUUCCCACCAACAGAGCCUAAAAAGGACAAAAGAAGAAGGCUGAUGAAAUGCUCCAGAGACAGAAGAAACAGCAAACUGUGACUCUUUUCCUGCUGCAGAUUUGGAUGAUUUUCCAAACAAUUGCAACAAUCCGAGCAGUGCGACUCAACUCAGGCCUAAACAUGCAGACCACAAGGCAGAUGGGCUAUAUAAACGUUUCGCUUUUCCGUUUACGAUAUAUCUUGUGCAGAAUGAAUUCUCGUAACAUAGCACAAGUAGAUGUAGUUAUAACAUAUCAGUGUGUAACAGGGAGGACUUGAAAGAGCCACUUUCCGAGGCCACGCGGAGUAGAUCGGUGUCAGUGAACAAUGCUAGGGAGAGCUGCCUAUAUGGAAGAGCCCUAAUGUGUAAAAUUAAUUUUAGUAGUGCUAUCCCCAUGUGAUUUUAAUAGCUUUAGGAGAAUGACAGCU
>cluster2292.fasta:4
AGAGCGCUAUAUAGAAGAGCCCUAAUGUGAAUAUCUAGUAGUGCUAUCCUUGAUUUUUAGCUUCUUAGGGAAUGACAAACAAAAAUCCCUCUAAACCCUACCGUUACAUAUCCAUAUAUCAUCCUGCCUAUCCCUUAAUAAU
>cluster2286.fasta:4
UCCCAACUGGCAGAAGACCCGUGGGAAGCUGCCCAAUCAAAAGUUCUCAAUCAACAGAGCGUGUGUUGGCUGGUGGCCUUGACAACCACUUGAGCGCAGGCCACACAAAUAAGGCAAAAGACUGCUGGCAGACAGGGUGAAAUCCGGAGCUCUUGGCGUGGCAACCACCACAUCAAGAAACUUCCAUCCAGACCCUGCUGCCGAGUGGGCUACUUCCCACGCUCUUCCCGACACUGUGCAGAGAAAGAGAAUGCUAAGAGCCAAUAAUUUUUAUGCAAC
>cluster2277.fasta:4
GGAACAUGGUAGGAUCAAGUCAUUCCCCCUAGCCUCUGUGUAUUUGCCUGACGGUGUGUGAGUCCAAGUCGUGGUUUAAAAAGGAAGUGAACAGGAACCCCCCCCCACCACCAUUUCCAUUACACCCCCCUCCCCAAC
>cluster2269.fasta:4
AAAGGUCCAUACGAUUUGGAUUCCCGGUCUUAAAGAACUUCAUGGGACCUAGCUGAAAGGAGAGUCUUAUAUUCCAAGCAGACAUAGUGCACAAUCUCUGACUUCAGUAGAAUAAGGAAAAGUGAUCAUCUAUCAAUUAGAGAGAAGCCUGGGUCUGAUUUGCAUGAAACCUUGUAGGUGUUAAACAAACUGGAGGGCUGCUGAAUUUGCGCUGCUGCCAACAUUGCUGGGCUUCACCUGAACCACAAUCGCAGCCUUCGGCCAGUUUUUCUUGGUCUACCUGAACAGCCUACAGGCAUUAUGUAACACCAUUGCUUUACAACAGCUCUGUCGUGGAUUCCCAAACAGGACUAUUGUCUGGUGUGACUGUCGAGUUCUGCGCAUCGUGGCCAUCUCCUAACACCCGUGGUUGCUGUUUACUACAAGAUCUGAGAGUGAAAAAAGAGGCUCUGCUAAAGCGACAAGGAGAGAAUCAGGGAUGACUCCGCUCUGUUGCUCACAGCUGAGUUGCAGACUGGUCGAAUGGAGGCCCUUGCUUUCGAUCCCUGGAUGAUAGAAGACAGUGCAUGCCACGAAGCUGUCUGCUCCAUGCUCAGCCACUAAGGUAGAGCAACUAGUUAAGCUUCACGGAGCACAUGGAAGAUAAAAAUAAUAGUUCUAAAAACAA
>cluster2265.fasta:4
AUGACCAAGAGCGGCCUGUUCAGUUUGCUCUGUUGCCAGCUUGAGGUGUUCUAAACGUGAGCCGGCUCAAGGCAAUUUCCAGACUGAUUUGAACAAUCUGUUCAGAGCUACAUACCUAAUUCAGUUCAAGUAAAAUCCAACCCCAAAGUCUGUUCUUCUUGUAUAAAAAUCUUCAAGUUCAAACCACUCCUUAUGCAGUGAAAUUCAGAGCUUUCUUUAGCUACAAAAUUAUCCUUAUCACCGUGCCAUAAUAUCAAACUAUACUUUGUCAGUCCAAAUCUACCCUCUAAUUCAGAAUUGUUCAAGGGAAUUGUUUAAACAUGGCAACAGCAUUACAUAUAAUAGUUGAAGAAAAAC
>cluster2258.fasta:4
UUUCUUUCGAUAUGUCUACUUGUGCAGAAUGAAUCUCGUAACUACAUAACAAGUAGAUGUAGUUAAAUCCAUAGCAAUUUUAAUCAGUGUGUAUGGAGGACUUGAAAGAGCCACUUAGGCCACGCGAGUACAUCGAGUGUACAGUGAACAAUGCUGAGAGCUCUAUAUGGAAGAGCCCUUGUGUAAAAUUAAUUUUAGUAGUGUAUCCCUGAUUUUAAUAGCUUUGGAUAAAU
>cluster2257.fasta:4
CCCCUUCUUUUUUCUUUUCUUCCACUCCCCCCGGCCAGCCGGCUCGCUCGUUUGCCCCAGCAGCCGCUACGCAAUCACCAGUAUAUGAGACAGCCGUUCUGUACCGGGAACCUCACAGACUAAGUCUGGACAAGAUGGGCUGAUGCCCUAAAAGCGCACGUGGACAGCGAGAGCUGGGAUCGAUCCGAGCCCCAAGACCCACUGAGUACCGCUGACACAUGGCAGGGAGAAGGAGCAGGCCGUGUUGAAGUCCCACCAGCACGCAAGGACCAGACUCAGCAGCACAUCACGGAAAUAAAGACGGAACAGUAGACGCAGUGAGCCCGCAGGCGCCCUGUGCCUUCAGUGCGCACUGCCCACCUUUCUGGUUGGAUCACCUGUGGUGUCAUUGGAUGAAGGGAAGCAGUCCAGAUGAACGACCAUGAACCAACUUCCACUCGAAACUGCGCCGAAACAAUGCUGUAAAUUGGUCUGAAGGUCACAGCUGCAAUUCUGCGACCUCUUUCCUCAGAGCACAAUGUGUCGCUCUCCACUCUAGGAUGCCAAUUCUUCGUCAUGUAGAUGAAUUUUGGGCUUAGCUGUCUUCUUGUAAAAUGAAGUAGGAUCAUGCACCCAUCUAGCAGCAGGCGUUAGCCUCAUUGUACACACCACAGAAAAAAUUAUGCCAGUUGCUCACAGCCUGAACAGAGCAAGAGGUCUGAAUAGAGAAUUAAGGCUACGUGCAAGCUGGACAGCAUGAGUAAACAGAUCAAUCUAGGUUGAGGAUACUGACGGUGGACCUCGCAUUACAGAACUUCUCAAUGACCUCUGGAUACAGACUUGGUGACACUGCGAAGGGAAGUACUCGGGCGGGCGGAUGAGGUGUAGCAUGAGAGAAGGCCCUGUUAAAAAUUAUAAAAGCCCCCCCACCUUCAUACCCACAAAUCCCCAC
>cluster2250.fasta:4
GUGGUGGGCCGUAGCAAUUCAUGCGCGUGCAACCUGGCAACUAACGGCUCCGCAGCGUCCGCGCUCACUCGGAACCGCAUGAGGAAUCCGAGUGUAGCACGUGCUUGUGACAAGACCAUUAAGAAGUCUGAAAAAGCUAACUGGCAAGAAGAAAUUGACUAAGCUAGACAAAGCGCAACGUGCCCAUCCAAUAAUGAGCAGUGCUGACUCAACUCAGGCCUAAUCAUGAGACAAGAGAUGGGCUAUAAACGUUUCGCUUCCGUUACGAUAUAGUCUACUUGUAGAAUGAAUUCGUAACAUAGCCAAGAUGUAGUUAACUUUAAUCUCUAGCAAUUUAAUCAGUGUGUACAGGACUUGAAAGAGCCACCAGGCCACGCGGAGUACGAUCGAGUGUACAGUGAACAAUGCUGGAGAGCUGCCUAUAUGGAAGAGCCCUAUGUGUAAAAUUAAUUUAGUAGUGCUAUCCCAUGUGAUUUAAUAGCUUUUAGGAGAAUGACAAAAAAU
>cluster2249.fasta:4
AUGUGAAUUACGCUCAACAGACUAAAGACAAAGAGGCUUGAACCGCCUUCAAGAACAAAAAACAGCAAUGUGCUUUCCGUAUGAUAUUUCAAAUGACCCAGCAUGCUGCUCACUCAGGCCUAACAGCAUAAGGCGUGGUCAACGUCAUGAAAGUGAGCUCGUAAAUGGAGCUGAUGUGCUUUGAACCAAUCCACCGAGGCGCGAGAGUCAGUUCAGUGAACAAUGCGAACCCAGAAGACUAUUAAUUAAUUUAAAGUCUUCCAUUGAAAAUUAGAAAUGAAGC
>cluster2248.fasta:4
AGACAAAGGAUGGUCGUCUAGAUAAGCCUUUGAUGUUCAUAGUAUUACUCUCUUAUGAUUGGAGAGGGAAUUCGAAGAAAGUGACGACGGACGUAAGCAAGAAUUUUAUGUACUUAUCUGAAAUACUCUUUUAAAUUAUACUUACCACUUCUAAA
>cluster2235.fasta:4
CACGGCCCGUUAAAGGAAGAGGACUUCAAGGGCUUGCGUUUCCAUGGUCUCACCGACCAGCGAAGAUGAGCGAGAGUCUAGAAGCCGAACACCAGUACUUGUGUGCCAGCCUUGCAAAUAUAGCUCCCCUCUGAAAGUAUCACGUUCCAGUAUGGGUGCUGGAGGCUUCAGAGUGGAGUAUCACCAAACCAGUAAACAGGUGUGAUCUCUGGAGCAAAGGAAGCUGAAGCAUAGAUAUCUUAUGUUGAAACACCAACAUAAAAACUAUUCAUUAAAAAUAGCAUAACCAGGCUGGCAAAAAAUUCAUUUAAAAAAAC
>cluster2234.fasta:4
GCAAACUACUGUCAUGCAAUCACAUAUAGUAAGAGACCACAGUAACACAAAAUUAUAAACCCUACACUCUCUCCUUCCCCCCGUGGAAAGGGGAAGCCCCGCAGAUUAAAAUGUUUAUUCAUUAUGAUUGGGUGCAAGAGACAAACCCUCCUUGCCUAUCUACUACCAUUUUAUUCAAAAACCCUACCCAUCCUUUACAAUAAUAGCCAUCCUAA
>cluster2231.fasta:4
UGGUACUUGUUGUAGGUGAAUUGCUGCUUGUUACCCAUAGGGUUAGCCUGCCGCCCGAGCUUCCCAGCUGUCCGCUAAGCAUGUCGAAAGACACCAAGCGAAAUGCGCUUAGCUUCCAGAUCUUCACCUCUAAAUGGAGAUGUCUUGGCUGGAUAACGGUUCUGUAUGCGAGAAGCUGACAUGUGAAUGCCCGUGGGCACCGCUAGGAGACUUCCUGAGGAAAGCUGGGACGUGCAGGUGGCGGGCGAAGCUUCCAUUCACAACUGACGUGAACAGAAGCGCAGCUCAAGAAUAACCUCUUAAGGCUGUGGUUGUGCUGUUGCUGGUGGCCAACACCAACUCAGCUGGGCUAAAAGGCAAAACUGCAGCAACAUACGGGUGGCCAGAAAUGCACUUACCGGCAACCAGCCUCGCCUCCAUGCAGAGCCUGUGGCCUAAUAGUCUCAUGAUGACGUUCCGACCAAGCUGCAGAGAAAAGAAGUGCUAGAGCCUCAUGGCUUUUUGCAACCACUACAUACUCACAUACUAUCUUCUUUUUUCACACCCAACAUCUUAUA
>cluster2230.fasta:4
GACCACUCACCAUGGAGUCCCAACAGCAACUGCGCCAAGGUGGGAUAAAUUGUUCCUUAUGAUGGUCUCUGCGAAUACCUAAAAGAAUAAAGUAAUAUCUAGCAUCUUACAGUUUGAACAUAGGGGACUUGAAGCCCCACAUCACAGACAGUGAUGCAGAAGCGAGCUCAUAGACUAUGAAAAAUUUCAUCCCAAUUAUUCUAAUACA
>cluster2226.fasta:4
CCUCGAUAUACCUUGCAGUAUCCUAACCUAAGUAGAUUCCAAAUCUUACUGGAAGGGCUAGAACCAUUGACCAGGUCAGAUACAUUAGAUGCUAUGAAGCCAAUUUUUUCUAUCCCUUAACCUACAC
>cluster2221.fasta:4
UAAUCAGUGUAACAUUAGGGGUUGAAAGAGCCACCACUCGAGGCCCGGAGUACGAUCGAGUGUACAGUGAACAAUGCUAGGGAGAGUAUGGAAGAGCCUAAUGUAAAUAUUUAGUAGUGCUAUCCCAUGUGAUUUUUAGAAAAAAA
>cluster2218.fasta:4
AUCCGUGCCAGCCCCUCGGCUGAAGAAUUGAGAUCAACUUCCACCACCCAAAGGACAACUCAAGAAAAAACACUGGAGUUUCUGGGACUCAGGCAGAUACCUUACCUGUAGACAAGAGGAACUAACCUUUCAGUGAGAGGAUGAAAUACCCUCGAUUGAACUGUAAAAUAAAUUAAAAAAA
>cluster2217.fasta:4
AUUUUGAUAGCUUUGAUGUGGUCAUAUGUACCAUCAUCGUAACACUAGCAAUCAGCUGUUUCCAUUAAAAGGAGUACUUAUUAUGUUAAUGAUUAGGACAGAUGCUUUCACCAUACAAGUAUGUCACUAUUAACUAAAUAUCUUAGUGCUUGUCAGAAUGGCAGACACCGCACCGAGUGGUUCUUACUUGUCUAUGACCAAAGACAGUUCAUCAAAAUUAUUGAACAAGCCGCCACUAAGAAUGUAUAAUGAACAACAAAUUUGGCAUUUGAAGUCACACCGGGAACGGGUUGACCUACACAGGUGCCAAAUUGGAUGACAAAGAUCCAAAUUAAAGAUCAGUCAUUUGCUGAAUGCAUUGACGCAUACAAACCCACCAACAGAGCCAAAGGACAAAAGAAGAAGGCUGAUGAAACUCGCACGCAGAGACAGAAGAAACAGCAAACUGUGACUUCCUGCAAUUUGAGAUUUCCAAACAUCAAUCCAUGAGCAGUGCUGACUCAACUCAGGCCUAAACUCAUGCAGACACAAGGCAGAUGGGCUAUAAACGUUUCGCUUUCCGUUUACGAUAUAUAGUUACUUUGUGCAGAAUGAAUCGUAACUCUAGCACAGUAGAUGUAGUUAACUUUAAUCUCAAAUUUAAUCAGUGUGUAACAUUGGGAGGACUUGAAAGAGCCUACCGAGGCCACAGUACGAUCGAGUGUCAGUGAACAAUGCUAGGACCCUAUAUGGAAGAGCCCUUGUGUAAAAUUAAUUUUAGUAGUGCUAUCCCUGAUUUAAUAGCUAGGAGAAUGACAU
>cluster2214.fasta:4
CAUCAACAAAACUAUCACUAUGAAAAUUUGCAACGGUGCCCGCUAGGUUACGUUGGAGAGUCACAAAUGAUACAGGGAUCAUGGUACAAGCAAAUUCAAUAUAUGUUGAAGCAUCUCAUUUAAAAACACUCAAGGUAAAAAAAAGUAUAACAGCCGCAGACAGAACGCAACUCAACUAUGCUUAAUAGAUAUUUCAAACAUGAACAAUCCAGAGCAGUGCUGCAACUCAGGCCUAAACUCAUGAGACCAACAAGGCAGAUGGGCAAACGUUUCGUUUUCCGUUUUAUAGUCUACUUGUGCAGAUGAAUUUCGUAAAGCACAAGUAGAUGUGUUAACUUAUAGCAAUUUUUAAUCAUAGUGUAACAUUAGGGUAAAGAGCCACCUUCAGGCCACGCAGUACGAUGGUACAGUGAACAAUGCGAGAGCUGCCUCUAUAUGGAAGAGCCUUGUAAAUUAAUUUAGUAGUGCUAUCCCAUGUGAUUUAAUAGCUUGAGAAUGACAAAG
>cluster2208.fasta:4
AAAAGACUAUUGGGCAGGUGCCCAGAUCUUGUGUGCUGCGUGUUCCCGAGCGACUCCGUGCUGAGCGGCGCGCACUGCUGUUAGAGCCGGCAGGCCCUAGCUUGUCCACUCUGGCCAGGGCAGGCUGGCCCACCCCGCAGCGCUGGAAUCCAGGGAGUCUCGAAGUGGCCAGGCCCAUGGAAGCCAGACUGCUAAGCUGCGCCCCCAAAGGCGACAGUGCCUCGCAUUGGAUUCUCAAAUGACAGAUCCUCCUACCCAACCCUUCCUCAAUAUUACACCUUCCCCCACUCCCACCC
>cluster2204.fasta:4
GGGCCGCGGAGGACCGCGCAUGUUGCGUCUGAUGGUUGCGAAUGCUCGAGUCUUCAAGAGAUAACAGACCUAUCUGACCAAAUUGGAAGGCGAUUUCCUCACGGGUGAAGAAAUGUGGGACGGGGCCAGAGCCGGUGUAAGCGGGAUCCCAGCGAACUGCCUCGUGCGACACAUAAAGAAUCCCCACUCAGGACCAAUCGCAAGAAAUGGUACCCCUGUCAUGGGCACGAGGCAGCGCAUCCUGCGCCAAAGCUGUUGUGAAAAGGGCGCCCAAGAGCUUGAGCUGCUCCCUGGCUUAAAAAAAGAAU
>cluster2200.fasta:4
AUACCUUCCAGGACAACUACUAUUUUCAACUUUGGAUUUCUAAACGAACAAAAAAUGUCUGAUAAUGGACCCAAAAUAGGAAUGCACCCGCAUUACGUUUGGGCUUAACUGGCAGUAACAGAAUAGACCAGUGGGCGCGAUCAAAACGGCCCCAAGGUUUACCCAAUAAUAUGCGCUGUUCCGCUCUUUAUGGCAAGGAAGACCUAAUCCGAGGACAAGGCGUUCCAAUUCAGAGAUGACCAAAUUGUACUACCGAAGAGCUACCAGACGAAUUCGUGGUGGUGACGGUAAAAUGAAUCAGUCCAAGAUGGUAUUCUACUCCAAGGAACUGGCAGUGGACUUCCCUAUGGUGCAACAAAGACGGCAUCAUGGGUGGCUAAUACACCACUGGCACCUGCUAACAAUGCUGCAAUCGUGUAUUCCAAGGAACAAUUGCCAAAAGGCUUACGCAGAAGGAGCAGAGGCGGCGUCAGCCUCUGUCCCACGUCGCAACAGUUCAUCUAACUCAGGCGGCAGUAGGGAUUCCUGCUAGAAUGAAUGGCGGUGAUGCUGCUCUUCUUUGCUGUUGACAGAUUGAACCAGCUUAGAGCAAAAUGUCUGGUAAAGGCCAACAACAGGCCAAACUGUCACUAAGAAAUUUGCUGAGGCUUCUAAGAAGCCUUGCAAAUGCCACUAAAGCAUCAAUGUAACAAGCUUGAUGGUCCAGAACAAACCAGGAAAUUUGGGGACAGGAACUAUCAGACAAGGAACUGAUACAAUUGGCCGCAAAUUGCCUGUUGCCCCAGCGCUCAGCGCUUCGGAAUGUCGCGCAUUGGCAGAAGUACCUUCGGGACGUUGACCUACACAGGUGCCAUCAAUUGGAUGACAAAGAUCAAAAUUUGCUGAAUAAUGACGCAAAACCAGAGCCUAAAAAGGAAAGAAGAAGGCUGAUGAAAACUCAAGCCCAAGAGCAGAAGAAACAGCAAACUGUGACUCUUCCUGCUAGAUUUGGAUGAUUUCCAAACAAUUGCAACAAUCCAUGAGCAGUGUGACUCAACUCAGGCCUAAAAAUGCAGACCAAAGGCAGAUGGGCUAUAUAAACGUUUCGCUUUCCGUUUACGAUAUAGUACUAGAAUGAAUUCGUAACUACAUAGCACAAGUAGAUGUAGUUAUUCUAAUCUAGCAAUUUAAAGUGUGUAAUAGGAGGACUUGAAAGAGCCACAUUUCCGAGGCCACGAGUACGAUCGAGUAGUGAACAAUGCAGGGAGAGCUGCCUAUGGAAGAGCCCUAUGUGUAAAAUUAAUUUAGUAGUUAUCCCAUGAUUUUAGCUUUUGGAAUGACAGACCCACCCCCUCUACCCUCUAUCCAUUCAAUCCCUCCCAACUAA
>cluster2198.fasta:4
ACAUGAGUUACAAGACGAUAUGGGUGCCUGCCUGACAAAGCAGCCCCUAACAAUGUAUCGCUUUUCGAAAUAUAAAGUAAGAAGGGAAAGGGCACACCGUCUCACAGUAUCGCAGUUUAAGAAUUUACCACCAUGGAUCUCUGUAGCUCAAUGUGUGUUUCUGUGCUGUACAAUUGACCGCAGAGAAAAUUCGUAAAGGCACAAACAACUCACUAAGAAUGUGUUAAGUGGCAAUCGCCACUAGAGACACACGGCUGGUCCAGACCAGAAUUUGGCCGGAACUAUAGAAAGAACUGAUAAUUGGCGCUUCACAAUGCCACUUCAGGUUCUUGGAUGUGUUGCAUGGAGUCACCGGGAAGGUUGACCUACAGUCAAAUUGGAUGAAAAUCCAAUUUUAAAGAUUUUUGCUAUAAGCAUUUGACAUAAAACAACCUAAGAAAAAAAGGAUGAACCAAAGCCUUCGCAGAGACAGAAGAAACAGCACGUGACUUUUUCAGAUGAAAACAUUGCAUAUGAGAGUCUAUCACUCAGCCUCUUGCAGACAUCGGAUGCAAUCGUUGCUUUUUGUUUUACUUGCAGAAAUCUGUAAUACAAGCAAUGAUUAUAACUUUACCUUUAAUUUAACGUUUAAUCUGGGGGACACAAGGCUUACUACAUGAGCAGGGGUAGAUAGUGUACAGGACAUGAGAGCUCUAAUAGGCUAAGGUAAAAUUUUAUGUUCCCUUGAUCAAAGCUUCAGAGAAUGACAAACCUCUUACACCUUUAUACAUACACCCACCCCAUCCAUCUAUAUCCUAAUCAA
>cluster2193.fasta:4
AACAGUUUCUCUGUCUACUUGGUCUUCAACUGAUUGUUUCUUUAGAUAGAUGAGAAGUUGUGACUAUACUUUUUAAAAAUAUGGUUCAAUGGUUGUCUAUCUAAGUUAGUUUUUGUUACUAAAGUCAACUGGCAGAAACAACGGCCCAGGUCCGCUCUGCAGGCCUCACAGGGUCCUCAAGACCUCCAAAGGUUUCCUAUGCCAGCUGGCUUCAGAGCCUCCCUCGAACAAUGAAGAGGCCUGGCCUCUCUCCGCAAAGAGAACUCCUCUUAUUUACUAAGAGCCAAGUAUAAAACGGCUGGCUUAGAGCGCUUACAAUGAACUCGGAACUAAAGCAUGAGCAAACAUCCACCGAAGGGCCUACAGACGAUCCCGGGUGUUUAAAAAGAUGCCACCGGGCUUCCGUAAGAAAUCUCUACUAAAGUUGUAUAAAUCAGCUUCUAUAGUAACAAUUCUUUGAAACAAUAUAUUAUUAUCCAUUAUUUAUUCAUCAA
>cluster2191.fasta:4
AAAUGGCUUGAAAUUCCACUUACUUCAGGAGCGAACGAGAUCGCCAAGAUAAACCAAUAGAUAGAGCUGAAUGAAUCUCAUAAAAAAAGUGAACUAAUCAGACAAAAAACAUUGCUUCGCAUUUGAUACAUGACAUCAGAGGUGACACCUCGCAGAGAUGGGACAUCUUGCAGAUAUCUCUACAGCACAUGAGAUAAUGAACUAACUAGGCAUCAGCCCGGACCGGUCACAGGAGUGCUAUGGGCUUUUAAAGUCCAAUUAUUACAACAUCCCAAAAAUUUACCCAAC
>cluster2185.fasta:4
ACACCGCUGCCGCACGUGGGCCCUCCGCCCGCGCGCCCGGGCACCGCCCACCUGCGGCCCGGGACUCCUCCAGGCCAAGAGAGUUUGGACGGGCAUCGAGCGGACUCUCCCAACAUUAGGAAUGAAGAAAAUGACUCAUUGCCGUGCUGCAGUCCUGCCGGUGGGGCCGCCCACCACAUCCCCCAGGCGCAGCACUCUGUCCCUGCACGAGGAGAGAGUGAGGGGGUCUGAAUGAGAUCAGGAUUUGCUUGAAAUCGUCCCUGCAAAGCCACCAUAAAAAAA
>cluster2184.fasta:4
UGCAGCCCCCCUCAGCCCAGCCCGCCUCCCCUGCGGCCCCGAUCCAUCGUUUCAUUUGUGUUCCUGGACUGCAAUGAGAGGUCAUUUUCAGGACCUCUCCCCCCUCUAUCAUACUUUACAAAAAUCCGAAUUAUGAUAACCGUUUGCACCUUGUUGUUGCUGAAAUGUGAAUGUAAAAAACGGAAAGUGUCCCCCUUCUCCCCCUCCACCCCCCACACAUCCUCCCCAUUCUAC
>cluster2176.fasta:4
GCCCAACUUGAACUCAGCUUGGUAACUGGUGAUUGCCUGUGGUGCCAGCGGCCUGUCAAGUGGGAGCAAUACACUGCCUGCAGAUUUAGCGGGAAAAUCAGAUUAUGAAGUGCUCACUCCUGCAUGGAGAGCCCUUCAGGCCUCUUAGCACUUGGGAAAUGUUCAUACAUUUGUUUGGAAGGCAGAGACGCUCACCUCCUCUGUGUUCUGUUUUAUUAAAUUAUAUUUGAC
>cluster2174.fasta:4
GAAGAUGAGACUGGAAAUGCCCUUCUGGCCUGCCGUUCCACCCGACAAGGAGGAAGCCCAAUAGCUGGCUCAAGAUACCGAACCGUAAAAGUGAUUUACACGAAUGAUCCCUAACGAGCCGCACCAAUCCCUGAAAAGGUGUGGUUGACAGAGGCGCAGAAAACUAGGAGACCGUGAAUGCUCAAGACUUGAGAUCAAAACUUGUGAGUUCUAAGACAUAAUCGUUCCAGAUGGACACAAGAUCAUUGCUUGCACAUCCUUCGAGUUACAUCCAUCAUAUUGAGCCUAGAGUGAAUCACUGCAGAUGUCUAUCAACUUUCAAAAUGAUCAGUUGUAAAGUCCUAUAACCAAUAUUAAUUUUAUCAUUGCCCCACUCCAAACAUACAUAU
>cluster2163.fasta:4
UAGAAGAUGACGGACAGGUGGAUUAGUCAUAUCCUCUACAUGUGCACACCGUUUUGCCCAUUCCUGGAGAACUUCAAGAGAGCAUCGUGCGAAAUAGAUUCUCACAGGACGCAGAAUGUCCCUCUAAGGCCCCAUGCAGCAUCCAAAGCAGAGAAGCAACAUGAGAGCAAGCGGCAGCGAGAGUCCUAAAAGGCUGCAAACUAGUCUCGGGUACAUUCCUGCCGUUAGUCUCAUCUUCCUAAUCAACCCCCCUAAGCAGACAGCACAUUCCCCCCAAUUUGUGACAAGAGCAGUGCGCUCACAGACCUUAUGGGCUGAUACCACCUUGAUGAACGAAAAUCUAGGCGGCCCCAUCUAGG
>cluster2152.fasta:4
CAGUACACCAACUUCUCUGUCAAACAAGAGACCAACACUCCAUUAUUGGGAUCAUACUGUGGACAUGGGUCAACACGCGUCCUAGGUUGUCACCAUGCGAAGCCUAACCGACAACGUAAACCCACGGAAUGGCUUGCUAUCGGUAGGUAUGUCCAUAAGUGACUCCGGCCGUAGUGCACAACUAGGGUGAGCUUUCAGCUUCACCCAAUCAGCAUCACUAGACGCAAGCUACAAAGGGAGCAGAAGCCCUCAACGUAAAUCCCUGGGGACUUCCUCUGUGCAAUGGCGAUCCUGCUCCGAAUGAGCUCUGGGCCCAACAGUUUCAAAUUUGCGAUGGCAACCACUGCAUCAGUACCAACUUCAGGCAAACCAUUUGGAGACAUCACUAUUAAGACUUGCCACAGCUGUGUCGGGCACAUGGGCCAGCAAUGAGCAAAGAAUCGAAGUCAUGUUACUACCUAACACAAAAAAGACUACAGCUUAUAACAAGAAAAGCUCUUUUUAAGA
>cluster2151.fasta:4
AGUAUCCAAGCCUAAAGACAAAAAAAAGCAAACUAAGCCAAGACAGAAAAACAGCAAAGGCUUUGGCAAUGAGAUCUCAACGUAAACAUCAGGCAGUCACCAGGCCAAAAUCCACUUACGGCAAGCUAACUUCCUCGUUUACAAUACUUUGCAAAGUUCUUCGUAUGCACAGGUUAUCUCUUAUUCAGGUAAUAUAUACAUGAGACUAAACACACUCACGGCCUCGGAGACUCAUGACAUGAACAAGUAGGAAAGCGAACUAAUUAAAUAUUUUAGUGCCAUGUUUUAGCUCAGGGAAGACAAAAA
>cluster2143.fasta:4
UGUAACUUGGGCUCCCCUCAAGUGCUCAGUCUGCAUGCCCUGGUAGGCCAUCGGCCUCUAAUGGCAUCAAAGUACGCAGGAGUGACAAGCACCCUGAGUAAAGGGCUGGGGCUGUCCAGAGGAGCACUGGCUCAAGCUGCAGGAUAAAUGCAGGGUGGAACUGACCGGAACAGCCGGGUGAACUCCAGGAGUAUGUCUCACUCCUGAGGCUUGGCUACUAAGACAAUGAACCCUCAAGGCUGAAAAUAAAGAAGAUGAGCUCUCUGGGGCUGAUACAAAUCCGGGUGAGUAAUUGUACAAUAAAUUUUGGCAAAUUUAAAAAAAGCAACAAAAC
>cluster2140.fasta:4
CAGUGAGGCCUGUGCUGAUAACCUCUUAAGGACAACAAGAAUGGGAGGGUGGCCGUAAAAGACAAGAAGCUGUACUAAGGUGGUAUAACUGUGAGGUUGACUAGGAAAAGAGAGGCCAAGUUGAAAUCUAAUGAAGAUGUAAAUAAUAAAC
>cluster2135.fasta:4
GUACAGAUGCCAAGUUUUCUCAGUUACAAGAUAAUAUAGAGACUUAAAUCCAUUUCUGAUCGAUACAUCCUAAUAAAAUUAUCAAGUCUACUAAGAUAAUAUCAAUGAUAAGAGCACAAGAUUGUAACGAACAAAAAUUUCUCACUAACAUGCAUGGACUUCUCAAUGGUGUAAGGCACAACAAUAAAGAACUGCUCUUCUACACAAGGAAUUACCAAUUCGUGAUACAAAUCGAUUGCAGCCUUCAACUCUUUGCUGUGACGUAAACACUUCUCGUCUGCACAUCACCUAAACUUUUGUUAACAAGAGUAGA
>cluster2132.fasta:4
AUACAGGCCACAUGCAGACAUCAAGGAGAUGGCUUAUAAACUUUCCCCGUACGAAUGGUUCUUCAAUUCACAGCACAAGAGUGAAAUUGUUCCUGAAUUUUAUCUUGUACAGAGGAUGAAGACCACCACAUUCUCGCACGCAAGUAGCUGCAGAACAAUGUAAGGGACUGAUCGAGCCCUAAUGUUAAUUAAUUUAGUAGCUUCCAGAUUAAUACUCUUUCAGAAAUGAAAAGC
>cluster2106.fasta:4
AGCUAUUCGAACAACACCCACCACAAGCCAAAUAAAAGAGGUGUGAACAAGCUUACCGAGACAAGAGAACAGAAAUGACCUUUGUCAAGUUUGAUGAUUCCCAAACAGAAAAUCGGUGUGACUAUCAGCCUAACAUGGAUAGGCGUGGGUAAACUUUCUCCGUAGACAUCUCUGCGAGAUUGUAAUAAAGUAUGAGUAACUUUCAUACAAUAUCUGAUUCACUAGGGAUGAAAGCACAAUUUAGGCACAGAUACAAGUACGGACAAUGCUGGAAUGCUGGAGAGCUAAUUGAAAUAUUGUAAUUCCUGAUUUACCAGGAAUAAAAUCCCUCAUUACAUCCUUUAUUUUACAUAUCACUAGCCUACACUAA
>cluster2103.fasta:4
GCGGGGCGUGCCAGGUGUUCUCUCCCGCCAGCUGCCGACUUGGUUGGGAGGAUCCCAAGUCGCCUGUCCUCAGGACAAGGAGGAGAGAGCCUCCAAUGCAAGUGCCGAGUGGACUCCUGCAGGUCUGGGUCUGCUUCGCGCUGUGCCAUUAGGGUGCCCAGAAUUCUGAUGCGUAGCAAAGCUGGAUCGCAGAACCAAGCUUGGCCGGCGCGGUUGGGUAUCAGAGAACAGCCCAACCUUCCAGGCUGCGCUGAGCAACGGGACGGGGACCUCAGGUGAUGCAGUCUAACUGUCUUUCUCGAGCACAAACCCCAGCCUAAGAGAGCCUAGUACCGAGCUCCUGCGCUGUUCCACACUGCUUAGCACAUGGGAACUCUUCCUCAUACUAUUGAGAAACUCAGAUUUAUUUCAGUUUUUGGACAUUACCAAGACUUGCAGAAAAGCAAAAGAAAAU
>cluster2092.fasta:4
CCUGACCCUUGCUGAGCUGCACCGCCGCGCGCAGACGGCGCAUGCCUACGCUACUGCUGGGCCUCGGGUACACCCGCGCAGACCAAGAAUUUCAGAUAGCACGAAACAAUCGGUCGAAUGAUACAUUGAUCACAUGCCAAUUGGCAUUCAGUUGCUGGGGCUGUGCUCGCUGCUCCAAAUUGCACAUGCUGUCCCGCUGCAGCAGAGAGAAAAGAGAGAGAGGAGGAUAAGAGCAACAUGGGGAUUGGCCUUUAUUAUUGCUCCCUGAAAAGCAGC
>cluster2073.fasta:4
GGUUGUAGGUUGGUGCAGCUUUGCCCCACCUCGUCCAGCCGAGGCACCUUGGCCGUCCCUGGCCAUCUCUUCUCGUUCCGCCGAGCAGUCCAGGCGCGCGCUAGUGGCGCAUGAGCAGCUAGGAGGGGUGCGUCGCUUUGGUGAGUACAACAACCAGAACGCAGACCCAGCCCGCUGAUGUGGCCCAAUCGACUGGGGAUCUUCUGGACUGGUGAAGGCGAACCAAUGUUAAGACCCAGCCAACUUGGCAUGCCUUCAUAGAGCCUUGAGAAGAUUCUGCUUUAGUUCAGGAUUGAGGCACAUGCUUGCAAUCACCUGUCAGGACUAGUCUGUACCAUGGCUGUCUAUACUCUUCGUCCCACUGUAUUCCCCGGAUGGCCCCCUCUGGAGUUCCCAUGGCCUCACCAGAGCAGAAAGCAGGCUUUUUUAAAAGGCACUCCUCUCCUUUGCUACAGCCCGGUGUGUCAAUGUCACCUCCAAUAAAAUAGAUCAAAAAAAUACUCAUUCUCAACUAUUUUAUAUUUAAUUUUAUUUUAUCCCCAUAUACUCAA
>cluster2071.fasta:4
GUUGGUGUCUCUAUCUGUGUACUAUGACCAAUAGACAGUUCAUCAAAUUAUUGAAAUCAAUAGCCGCCUUAGAGGAGCUACUGUAGUAAUUGGAACAAGCAAAUUCUAUGGUGGUGCAACAUGUUAAACUGUUUUAGUGAUGAAACCUCACCUUAUGGGUUGGGAUUAUCCUAAAUGAUAGAGCCAUGCCUAAUGCUUAUUAUGGCCUCACUUGUUCUUGCUCGCAAACAACAGUGUUGUAGCUUGCACACCGUUUCUAGAUUAGCAAUGAGUGCUCAAGUAUUGAGUGAAUGGUCAUGGCGGUUCACUAUAUGUUAAACCAGGUGGAACCUCAUCAGGAGAUGCCACAACUGCUUGUUAAUGUGUUUUAACAUUUGUCAAGCUGUCACGGCCAAUGUUAAUGCACUUUAUCUAUGAUGGUAACAAAAUUGCUAGAUAUCAACACAGACUUUAUGAGUGUCUAUAGAAAUAGAGAUGGCACAGACUUAGAGUUUUACGCAUUUUGCGUAAACUCUCAAUGAUGAUACUUGGCUGUUGUGUGUUUCAAUAGCACUGUCCAAGGUCUAGUGGCUAGCAUAAAGAACUUAAGUCAGUUUUAUUAUCAAAAUUUUAUGUCUGAAGCAAAAUGUUGGUAGACUGACCUUACUAAAGGACCUCAUGAAUUUGCUCUCAACAUACAAUGCUAGUAAACAGGGUGAUAUUUUCUCCAGAUCCAUCAAGAAUCCGGGCCGGCUGUUUGUAGAUGAUAUCGUAAAACAGAUGGUACACUAUGAUUGAACGGUUGUCUUAGCUAUAGAUGCUUACCCAUACUAUUAAUCAGGAGUAUGCUGAUGUUUUCAUUUGUACUUACAAUACAUAAGAGCUACAUGAUGACAGGACACAUGUUGAAUGUAUUUGUAUGCUUACUAAUGAUAUCAAGGUAGGAACCUGAGUUUAUGAGGCUAUGUCUCCUAUACAGGCUGUUGGGUGUUCUUUGAAUCACAGACUUUUAAGAUGUGGUGCUUGCAUACGUAGACCAUUUAUGUUGUAAAUGCUGUUACGACAUGUCAUAUCACACAAAUUUGUUGUUAAUCCGUAUGUUUGCAAUGCUCCAGGUUGUGCACAGAUGUUCAACUCUUGAGGUAUGAGCUAUUAUUGAAUUCAAACCACCCAUUUUUCCAUUGUGUGCUAUGGACAAGUUUUGGUUUAUAAAAAUACGUGUUGGUAGCGAUAAUGUUACUGACUUUAAUGCAAUUGCAACAUGUGAUGGACAAAUGCUGGUUUAGUAAUGGAAAGAUGUUUAAGAAACGUAAGCUACUGAGGAGACAUUUAAACUGUUAUGGUAUUGCUACUGUACGUGAAGUGCUGUCUGACAGAGAAACUCUGGAAGUUGGUAAACCUAGACCACUACGAAAUUAUGUCUACUGGUUAUCGUGUAACUAAACGUAAAGUACAAAUAGGAGUACACCUUUGAAAAAGGUAUAUUGUGUGUGUUUACCAGUACAACAACUCAAAUUAAAUGUUGGUGAUUAUUUGUGCUGACAUCUACAGUAAUGCCAUUAGUGCACCACAGUGCCACAUAUGAGAAUUACUGGCUUAUACCAACACUCAAUAUUCAGAUGAGUUCUAGCAAUGUGCAAAUAUCAAAGGUUGGUAUGCAAAAGUAUACAUCCAGGGACCACCUGGUACUGGUAAGAGUCAUUUUGCUAUUGGCCUAGCUUAACUUGCUCGCAGUUCGCCUCAUGCCGCUGUUGAUGCAUGAGAAGGCAUUAAAAUAUGCCUAUAGAAAAAUGUAGUAGAAUUACGACGUGCUCGUGUAGAGUGUUUUGAUAAAUCAAAGUGAAUCAUUAGAACAGUAUGUCUUUGUACUGUAAAUUGCCUGAGACGAAAUAGUUGUCUUGAUGAAAUUUCAAUGGCCACAAAUUAUGAGUUGUCAAUGCCAGAUUACGUGCUAAGCACUAUGUGUCAUGGCGACCCUGCUCAAUUACCUGCCACGCACAUUUAAAGGCACACUAGAACCAGAAUUCAAUUCAGUGUAGACUUAUGAAAACUAUAGGUCCAGACAUGUUCGGAACUUGUCGGCGUUGUCCUGCUGAAAUUGUUGACUGUGAGUGCUUUGGUUUAUGAUAAUAAGCUAAAAAAGACAAUCAGCUAUGCUUUAAAAUGUUUUAUAAGUGUUAUCCGCAUGUUUCAUCUGCAAUUAACAGGCCACAAUGGUGGUAGAGAAUUCCACGUCCCUGCUUGGAGAAAAGCUGUCUUUCACCUUAUAAUCACAGAAUGCUGUAGCUCAAGAUUUUGGACCAACUCAAACUGUGUUCACAAGGCUCAGAAUAUGACUAUGUCAUUCAUCAAACCACUGAAACAGCUCAUCUUGUAAUGUAAACAGAUUGUUGCUAUACCAGAGCAAAAGUAGCAUACUUGCAAUGUCUGAUAGAGACCUUUAUGACAAGUUGCAAUUACAAGCUUGAAAUUCCCGAUGGCAACUUUACAAGCUGAAAAUGUAGGACUCUAAAGAUUGUAGUGGUAAUCACUGGUUACAUCCUACACAGGCACCUACACCUCAGUGUUGACACUAAUUAAAACUGAAGUUUAUGUGUUGACAUACCUGGCAUACCUAAGGUGACUAUAGAAGACUCAUUUAUGAUGGGUUUUAAAAUGAAUUAUCAAGUUAAUGGUUACCCUACGUUAUCCGAGAAGCUAUAAGACAUGUACGUGCAUGGAUUGGCUUCGAUGUCGAGGGUGUCAUGCACUAGAAGCUGUUGGUACCGCUUACCUUACAGCUAGUUUUCUACAGGUGUUAACCUAGUGUUGUACCUACAGGUUAUGUUGAUACACCUAAUAAUACAGAUUUUCCAGAGUUAGUGCUAAACCACCCAGAUCAAUUAAACACCUAUACCUAUGUACAAAGCCUUGGAAUGUAGUGCGUAAAGAUUGUACAAAUGUUAGUGACACACUUAAAAUCCUGACAGAGUCGUAUUUGUUUUAGGCUCUGGUUGACAUCUAUGAAGUAUAACAAGACGGCACAUAUGGGUAACGAGCCUGAACCCAAAAGAUUUGGCACCCGCAAUCCUGCUAAAUGCUGCAAUCGUGCUACAACUUCCAAGGAACAUUAUUGCCAAAGUUUACGCAGAGAGAGGCGGCAGUCAAGCCUCUCGUCUCAAGUCGCAACAGUUUAAAUUCAACCAGGCAGCAGUAGGGAACACCUGCUAGAAGGCAAUGGCGGUGAUGCUGCUUGCUUUGCUGCUGCUUGACAGAUUGAACCGCUUGAGAGCAAAUGUCUGGUAAAGGCCAACAACAACAGCAAACUGUCUAAUGCUGCUGAGUAAGAAGCCGGCAAAACGACUGCCACUAAAGCAUAAUGUAACACAAGCUUCGGCAGACGUGGUCCAGAACAAACCCAAGGAAAUUUGGACCAGGAACUAAUCAGACAAGGAACUGAUUACAAACAUUGGCCGCAAAUUGCACAUUCCCCAGCGCUUCAGCGUUUUCGGAAUGUGCGCAUUGGCUGGAAGUCACUCGGGAUGGUUGACCACACAGCAUAAAUUGGAUGACAAAGAUAAAAGAUCAAGUCUUGCUGAAUAAGCAUAACAAAACAUUCCCACCAACAGAGCCUAAAGGACAAAAGAAGAAGGCUGAUGAAAAGCCCAAGAGACAGAAGAAACAGCAAACUGUGACUCUUUCCAGAUUUGGAUGAUUUCCAAACAAUUGCACCAUGAGCAGUGCUGACUCAAGGCCUAAACAUGCAGACACAAGGCAGAUGGGCUAUCAAACGUUCUUCCGUUACGUAUAGUCUACUUUAGAAUGAAUUCUCGUAACUACAUAGCACAAGAGAUAGUUAACUUAGCAAUUUAAUCAGUGUGUAUGGGAGGACUUGAAAGAGCCACCACAUUGAGGCCACGGAGUACGAUCGAGUGUACAGUGAACAAUGCAGGGAGAGCUGCCUAUAUGGAAGAGCCCUAAUGUGUAAAAUUAAUUUAGUAGUGCUAUCCCUGAUUUUAAUAGCUUUAGGAGAAUGACA
>cluster206.fasta:4
GAGCUACACGCGCCGCACUGUGCUGCCAUGCUUGUCUAAAGUUCCAUAUUUGGAGUACUAACAAUCAUGGGCAAAAGCCUUACUUUGCUCCUUGGGUGUGCAAGAUUGUCAGUGGUGUUAGGAAAGCAACAUUUGACCUACAAGAGUAAACUUACUGUGAGGUGGAACGUGUGAUCUCUACAUUGCAAAUCCACGCAGAAAGUCCAGACGUUCUUGAAAGACAAAGGUGUAAAGAAAAUAUCAGUCCACCAUGGUUGGCAACAAGCUCCGCUGAGACUGGAGCACUGAGAGUAGGCCAGAGGUUGCCAUCGGCUGUCGAGGCCACAAAGACUGCACGCGGGCUCUCACCUCGGAGUGUGCCUGAAAAAAAAGCUGUAGCCUUCAUAAUAGUUAUAUACCUAAAAAA
>cluster2066.fasta:4
GUCCAGGCGCAACGCGGCCUCGUAGGGUGGGCUUGAUUGCGUCAAAUUUCACGAGAAACACGAAGAAAUCAGAAUAGCCUGCCCGCACCAGACCUCCGCAGAGAGUCAUCCAGAUUAAAUUUAUGAAAGCUGGCACUAAAAUGUGCAAAUCUGCUCCUGCAGGAAGCUGAACAUUCAAAGCUAAGAUCAGAUCAGCCACAGUGAGAAAUAAAGAUCCCAAAGCAAAUUCAUGAGAAGAUGCAUCAUAUCAAACUCAGACAAGAUGGAGAAUUAAACAGAAAAGAAGAUGUGACUUAAGUAUAUACUUGAUAAACCGAAAAAAGAUAUGAGAAAACAAAUUUCCUUGUACUCACUCACUACACAUUGCAUUUCAUUUUGUAUUAAAUAAUCCCCAUUUCCAUCCACACAUACAUUAUUCCUCACAAUA
>cluster205.fasta:4
AUUCAAUUUUCUUAAAUCAAACAGUUAGAGCGUGCUUAUUCGACUGCGUUGUCAUGAAGAUUCAGGAUUUGUCCUGUUUUUGAUGAAUUUGUAAGAUACCCAAUAUUGCAGCUCCGAGCAUGAACCAUUGAAAUGUCUUAGGUUGCAUAGUACCAAUAAAGUCUGCUCCUAACUACCCAUCUAAAGCAACAUAAAUCAAAAUUGUUAUUCUGUAUUGACAGACUGAUAUGUUGCAAGGGUGAUUUGCUUAAAUUCAAAACACAAAGGCUAACAAAAUAUUACAUUGCUGAUGUUUGGCUCACUUCUAAACCUUUAAGUCAUAGAAAGCAACAGUUUACACUGUAGCAUUUUGAGUUCAGUAUCCUCUUAAUGAGAGUUCUAAUGAAUGUUCAAAUAGUAAAUUUCCUUUUUAUAAUUGGUGAUGGAAGACUUUUGUACAAUCUGAAAUGUUAAUGGAUAGCCUGUACGAGACAGUGACACUCGCACUGGUUGGAUGGGAAGACUUAAUCACUUGAUAUGCCAAUGUGAGACACGAAUAACAGUAUGGACACUGGCAGUGAUGACAUUGAAUGUGCAUUGUAAGGUACCAGGAAGCGAAGUAUGAAUUUACAACUCCAACAUGGAGUGCUCUAUAGCUUACAAGAACACAACAAUAAGAACUUAUAGAACUUGACUAACAUAAUUAUGUUAUUUUGUGAGUCACGCUUCACCUCAACGCUUAUUGUGAAAAUUAAAAUAAAUAGUAGACUAAAGGAAGAGAGAAACAUGCAAAUUAAGGUUUUGUUAUUUGCAGAUGUACAGACAGAUUAUCUUUAUUUUAUAUUCUUAGAGUGACAUUCUGGUUAAGGAAUUGAGAUAACUUGUAAAAAAAAAAU
>cluster2059.fasta:4
CGGCUGGUGGCGACACCCGCCUGGGGCUGCCGUGGGACCCUCGAGCUUGCUGAGCCAUAACACACCUGGCACCAAACGGGGCGGGAGCGGGGCGGUGGGUGAUGUUGCGGAGAGAUCGGACGGGGCAGAACCAGGUUCCUGGAAGUGCGAGCCCGGGUAGCGGAGUUCAAUUGAUAUGUCGAGGUCCAACAACACCAGCAAGGCAAGCAUGCUGAAUAGCCUGACAUAAGCGAGGAUUAGAGUUGGUUGCCUCUGAGGUGAGAGAGAGACACCACCCUCGGAAUAGAUGGUAAGAGAUUUAUUGAAAAAAAGAAAAA
>cluster2053.fasta:4
CAAUAGAGUCUGUUAGCUUUUGUAUUCAACCCUGCACAUGUUCAAUAAGUACUAUUUUUGACAGAUUACUAUGAUCAUAACUCAUUUUUGCAUGCAGUAAGUUUGUAUAAGAAUUACAAAAAAUAUGCCUCAUUAAUAGUAUAUUGGCUGGUUUAAACCUUGUGAACAAGUAAAUGCGUUAAUGCAUGUCCAAAUUUGAGUGAAUUCUAUAUAUGAGUGUCCAUGGAUGUGGCGCUAUUUAACAGUGACAUCGAUUAGGUAAUCAGCUCAAUUAUAUUACUAGAUUGCGAAGAUCGCAAAAGAUUUAAGAAAUAAACCAUCUUCCAAUGUACAGUGCUGGUUUCAAGUUACGCCAGCUAGAAAGAACAAUACACAUGUUGAAGCAAUGUGGACUUGCAUAUUUCAUGCAACAGAUUUUACCAAUCUAAAUCUGGUGUUUUUGAUUGUAAAAUGUAACAGUCGUUUUCUCUAUAUAUUAGGAGUUAGUACUCAUAUAGAAGCUAGUUUAUCUUCAGGUAAACUAUUUUGUUUGGUUUGUUCUUAACAACUAUGCUGAGACCAGGAAUGCACAGUUAUCUCAAUAUGAACGUAUAAGCAGGCGUCAAACACGCUCCAGUUCAAUAUGGCUGGUCAAACUACGCUGGAAGCUAAUUUGGCAAGAAUUAAUUUAUGUAUCUGACGAAUUUCAGAUACUAGACAUUUGGUAGUAAAUGAAGUAUGGAUGUUUUUAACUAAAUGGAUCUAAAUAAGAGCAUAUAGUUAAUGGACAUCUCAAUUUAGCGCAAUCCAACAAAGAUCACCUAGGUUUUAAGGCUUUCGAGGACAGUUGAGCCUUCGCUCUUUGAAAUUAAUAUCAAGUGUAGGAAUUACCCACUGGAUGCUGUAAUUAAUAAUGAAUUGACAAGAUAAUGUCUGGAACAACAGGUGUAGAAUUUGCUAUAGUUCCUGCCAAACACGCAUGGCAACGCCAGAAACAAAUGAUUAUGAACAAACAUACUUGCGCGUGAUUGUGCCAGGCUGGGCUUGAAUUCAUGGCUGGAAGUUCUAGGAAAAGAUUACAUCAACUAAAUGGACACAGCAGAUGAUAGUCAUCUGAAAGCAUGAAAAUUCUUACAGAGCAAAGGAUGUGAAGCUAUGAAGCUAUAGCAAUUGGAAGUUUCGCUGAUAGAUUUGGUCUCCCUAAAAAGUAGUGACUGACCAAAGCUCAAUGAUUAAAGAGAGCUAUUAACUGACGCUUAUUAGUCAUUAGAGUUACCGCAUUCAAGUAGGUUAUACAAAUCCAUAAAAGCAAAAGGCUGAAACUCACUAGGCAUGAGAGGCAGUGCUAUCUCGCGAGGCUCUUAGAAGUAUGUGAAAUAAUUUGUAAUACAUUGUAUUUAAUACUUAGGGAUGUGAACUCCUAACCCAUU
>cluster2047.fasta:4
CUCUCCUGGAGUCUGAACGAUUAAAAGGACUAUUCUAACUUGUCAAUUUCCCUACCAGCCCACCAAGCCACCUCUAAAAAUUUUUAUGCGGAUGACAAUCUAUUGAGAGCGUGCUAUAUAAAGCAACAACAUACUCACGCAACCAACCAAUCAUUGGAAACUCGCCAUGAACUCAUGUGCCAAUCCAACAUUUAUGCACAUUGGCACAGAACGAGAUCUACCACCAAGAUUUCAUGAAAAAAAUGCUUAAAAAAAU
>cluster2045.fasta:4
GCAGAGCGAUCAGACAGAGUGCCCAAACAGCCGACCUUAGGGCUGCGGGGAGCGCAGGGUGGGUGACACAAGGGUUAGGCUCAAGAACCCCUGUUUCCAUCAGGGCAGGGUGUGUGCAGAUGAGUGCGAGGCUUACUCCAGACUCCUGCACUCUCGUCAUCCUGAAGCAGACAUUUGUCACCUGUUGUAGGGAGUCAAUUUUUGCGGAGUCGCCCUGAGCAGCAUGCAAUGCCACAACCGACAAGAGUUCAAAGUUGGUUGACAUGGCCCAAUGAAAUAAAUAUAAAAC
>cluster2043.fasta:4
UUGGUGCAGAGAAGCGGCCUGUCGUGAAGAGGGCAGGCCACACUCUCCCGCGUCCGAGCGGUGCCCUAAGCAGAGGAGCGAGGCUGUUUUGUUAAAGCGAUACCACUUGAAGGCUUCACCAAGAAACAACAACAAGACUGAAGACUGCGCCUCAGGCUUUCAGGACCUCACUGCAUUACAAUUGAAUUUAGUACAUUUAGCAGACAUUUUGUUAUUAUUUCUAAUUAUAGGAUUAACUUGAAAAAGUACCUCACCCAUUCAACACCCUCUCUAUAUCUUCAUCCCCAUUCACACAUACCUCUAAAAC
>cluster2031.fasta:4
GUAGCUCAUGCCGCAUGCUCGUUGAGCAUGGGCGGAGCACAGGUGUUUUAAGCAGACUAUCAGAGAAAAUGCGUAAGCUUGAGAGGAGUGAAAGUUGGCUAGCUGGGCCGGAAACAGAGAUGUUUCCUCUGUGGGAACAGUUUUCUAUUUGAAAGUUGUCCACCCUAGGUAUUACAAAUGGCAGACCUGGAUGAAGUCCCGAUUUGCCGUCUUCAGGCCGUGGCAGACAGCUGAAUGCAAAUCCAAAGCCUCUGGAGAAGGACUUCCCAUCACGCCGGCCACUGCACCAGAGUUAGGAGAUGACUAGGGGCUCCAUAAGCCAGUAUUUCCUGUAUAUCACUAAAAU
>cluster2030.fasta:4
ACCGAGAGAGGGGUGUGUGGCGGGCCCGGCACGAUGGCAGCGUGAAGGGAGGAGGAAGGCAGUUAAAGUUUAUCGUUAUGAUCAUGUCUUGUGGACACGUAAAAAGUUUUCAAAAAAAAAAAAC
>cluster2029.fasta:4
UGUGACUCGCCCUCAGGGCCACCUGACUUGCUCCUUGUAGAGAAGAUUUUAGAGAAUAAAGAGGGUCUGUCUAUAAAAAUUUGCAGAAGCACUACAACAUUUCUUACUUACCAACAUUAUAAUACUCUAAC
>cluster2024.fasta:4
AGGCCAGUUUCGUCCACCAGUGGCACUCUUAAUGAAUCCCUCCUCUGCCUGUGGACAAGAAGAUCUCGGUAAAAGGUUUACCCAUUACCAGAGGCAGGAUGUUUAAUUUAGGUUGCACAAUAAUAAAUGCAUUUAAUAAUGAAUUACGGCCAUCGCUCUUUCAAAGCUUCAGAUUAAUCAUCAGCACAGCGGCAAGGAACAUUCUCUCCACAACACAGGUACUAAACUGUAGUGGAAUAUGAAGAUGAAACAAGCUUCGGUGGGAUUUUGACCGGGAGUCAGCCCAAGCCUGCCCCAGUUGAGUGCGACAGCUUCUUGGUUAAUUAAGAUAUUUGGACAGCAACAGUGAGGGUGCCUAGCACAUGUCAUAAGAGGUGUAAAAAUUUGUUUAAAAAA
>cluster200.fasta:4
ACCCGGAAAUGGACUGAACACAGGAAUGAUAAGCCAAGCACAUUGCCUAGCCUCAAGCGCGCGGCAUGGGGGACCUUACGGGUUGACCUACAAGGCCAUAAGAAAAAGACCAAAUUUUUUAAAUCUUGUAUUUGUGAACAAGCAUAUGGCAAAACAUAAGCUCUAAAGCAAAAGAGAGUAGAAUCAGUCGAAAGGAAGCAUGGCUUUUAUGCGCAGUUUGAUUUUUCAAUGAAUCUGACACUUAUUAUAACCGCAGACAUUAGAUGGUAUUAAAGUUCUGCUCCUUCAUAUUACUCGUGCAGAAUGAAUCACAUAUGCAAGAAAUGUAUUACUUCUAAACACAGAAUCAUCUUUAAAUUGGAGAUUAAGAUCAUUGACACGUAGAUUACAGUCAUGCGGACCUUGAAGGCUAAUGUAAAAAUAAUAUAUCAAGAUUUUUAAUAGUUCUUAAGAUGAAGC
>cluster2006.fasta:4
AAGGCAGAUGGGCUAUAUAAACGUUUCGCUUUUCCGUUUACGAUAUAUAGUUACUCUGUGCAGAAUGAAUCGUAACUUAGCACAAGUAGAUGUAGUUAACUUUAAUCUUAGCAAUCUUAUCAGUGUAACAUUAGGGCUUGAAAGAGCCACCUUUACCGAGGCCACGCGGAGUACGAUCGAGUGUACAGUGAACAAUGCUAGGGAGAGCUGCCUAUGGAAGAGCCCUAAUGUGUAAAAUUAAUUUAGUAGUGCUAUCCCCAUGUGAUUUUAAUAGCUUUAGGAGAAUGACACCCUCCCUACCCAUCCCUAUUAUCAUUCCACAAUCCCUA
>cluster1983.fasta:4
GGGCCAGGCGCUACCGACCCGCCGACCCGCCUUCGGAGGGGGCGCGGCCGCUUGGCACCGCACCCCCCCACAAGACGCCGCGCACCCCUGAUGUCCAGCGUCCCCCUCCACUGCCCACACCCCAGCGCUCCCAGGUGGUCACCUGCGCCAUCGAGGCAUCUUUGCUCCCGCCCGGAGCAUCCCUAUGGUGGAGCGGCAGGUGGAAACCAGCUGCGCUAAAGGCAUGUCACAUUCCGCUGUCCGCUGGCUCGAUGACUGGGCGGUGGCCCACAGCCCUGCCCAUGCAUGUGCACGCAAUAUGCCUCGCGGCGAGAA
>cluster1982.fasta:4
AGGAAGGCGGCCGCGGGGCGACCGUGGCAGACUGCUUAGAGCAUGGGUCCGCCCGACGGGCCGGCAGAAGCCGAAGUGCGCAAGCGCCCGCAGUCUUCCUGAGAUCCUUUCUGCAAAGCGUUGCAUCACUAAGGACGUCUGGUUACCGGGCAUCUGAUUUGCAUUCCCGCAAGGCAGUCACCGUUGCAGGGCAGGGCUCGUGGUCCUACCCGCGCGCACUCAGAGGCGUGGCUGGGUCGCCCCCGGGCGCCUCCCCGGGCUCGCCGGCCACCGGACCACUACGCCGGAAGGGCGCCCGUCCCAUGACUACCACACAGCCGCCGGGCCGCCCGGGCUCUGUUUAAGAAAGAAAGC
>cluster1981.fasta:4
UUCGCGCCUUCGAAGCCGGACCACAUCCAAGACGCCAGCAUGCCGUGCACUCUCCGUCUACUUGAAUGAUACGAGGAAAUUGCUAGCAGCUGUGGACGUGUUAAAGCGAAAAGCUCCAUUGUGACACGUUGACCAAGCCCGACGGAGGAAAAAAUCAAUGAAUCUUCCAUCUCUAUUUCAAUAUAAUAAA
>cluster197.fasta:4
UAAACGGCAAGGUCCCCAGAUAAGCAACACUCAAGUCAACAACAUGACACAAUCACAUGGGUAAAUCCUUCACAAAGUAACCAGGGCACGUAUCUCACGAUCCAAAUAAAGUCCUCAGGAUCCAGUCGUUUAAACUUUACUGCAAGGACAAGGAAUGGCCUUAGGCCCCCCAUAUGACUGCUCUUCUAUUUAAAUACACUGCCUCAGCAUGUGUAAAAAU
>cluster1975.fasta:4
UGAUGCGAGCUCAACCCCAGAGCCUAGAGAGAAGGCUGAAAAGCCUGCGGAGCAACGUGCCCUAUGCAGAUGGGAUCCCCAACAUGCAAACCUGAGCGGGCUCAGCCAACCAAGCCCAGGAGUGCUAACUCGUCGUUGCACUGGCAGUGCCGACUAGCACGAGAUGGUUCUGUUCCAUUAUAGACAGAGCCCACUCGGGCCCGUCAAGUUUGCAAGGGGCUGCCAUGAAGGCCCUGGAAAUGAAGGACCGUUAUGAAAAAAC
>cluster1966.fasta:4
GCAAUUGGUCGGUUGAAGUCGCAUGGCUGGAAUCACACUUUGGAGUGUGACUACACAGUACACAUAUGAAGAUCAUUAGCAAUAUUCUGAAUCAUGAGCAAAAACACACAGGAAAAAAAAAGAAAGGUGAAAGCGCAAGAAGAAGAACAGAAAUUGUCGAGAUUGAUGUUCAAAAUAACUGCUGUGACAAAGCCUAAAUUAGCAAAGAUCUUAAAUUUCCUCGUAAUAUAUGUUCUCCUUUAUGAACUUAACAUGCAGUAGAUGAGUUCUUUUUAUAGUCUUUAAGUGUGAUACUGGGGACUUGAGCACAAUUAGCCGGGUAAUCAGGUACAUUGAUGCCUUAGAAGCUAAUGUUAUUAAUUUGAUCUUGAUUUUAAUCUAAAUGAAC
>cluster1965.fasta:4
UAAUUGUUUAGAUAUUUGAAUACAUACGAAUGCUUUUCUUUUGAAAUAGGAAUAAUUGCAUUUGCCACUCUUAUUAACUCCAGUUUCUUGAGAUUACUUUAAGUAACUGAGGUUAAAUUUUGCCAGGUCAGAUUUGUGGAAUGCUAAGGAUACAAACAAAAAAGAAG
>cluster1961.fasta:4
UCAACAUGAACAGCCUUCCGGCUCCCUAAUCGCAUUGAAUACCUAGUGCCUACACCAUAAUAGAAAAGCCAAAAAUCAACUGCUAAGCAAUUAUCACAACACCCACCAACAGCCUAAAGACAAAGAGACUACUCAAGCCUAACAAAAACAAACUGUCCUCUCAGAUUUAUUCCCAACUUCAAUCCUACAUGCUGCUCACGCCAAUUCAAUCACAAUGGCUUUAACUUUUCUUUGAUUUAUAUUUCGAAAAUCCUACAAACACAUAA
>cluster1955.fasta:4
GCUCAACUGCACCAAUGAACCACUCGCCACGUGACAGCAGGCCGCAAGAGCAGGGCACCGGAGGCGCGUAGCGCUGGGGUGCCCGACACUUGAAACCACAGGCUCUGAUGGAAGAUCCUAAGAACAGCUUCCAGUACCACAAAUUGGGAUACAGACAGGUGAGCUCCAAUGGCUGCCCCACUGGCGCGGGCUAACAUUCGGAGGCCAAAGGCCUGCAUCAAGCAAAUUCACAAGAGCAGAGAAGUAGUGGGGGCCUUAGCGUGGCUUGAGCCACGGAGGGAGAUUCAUAUGCUCUUUCAAA
>cluster1946.fasta:4
GGCCCACACGCAACUGUGGCUCGGCGGCAGGCGCGUCCACCCGGAACCUGGACUCGGGUUCUGUGCUACCCCACGAGACAGCGAAGUGCCCAGGCCAUGACACCAGGGAGUUCGCUUCAAGCUGUAUUGUAAAAUAAAUUUUUACUGAAAAAAAG
>cluster1931.fasta:4
GAGCAGUGCUGACCACCAGCCUCAUGAGCCCAGGCGGGCAACUCCUUCCUUAGACUCUGUGCAGAUAAUUCUGACACAUCCAGGUUGUAAUUAUCCUUGAAUAACAGUUACCAGGAGGUGGGCCCACUUUUACCGGGCCACGAGCGAAGCAGGAAACGGAGAGCUCAUAUGGGAUGUGUAAAUAAUUGUGUGCUCCCAUGUAUUAUGCUUUUGAAAGAAAAAAAAU
>cluster1922.fasta:4
GUCCACACUGGAUGGGACCGCUCAAGGAGGUGCCACUUCCCAGCCGACAAAAGAGUCGGCAACGAAUCAGAGGAGGAGA
>cluster1920.fasta:4
UAAGAACAUCUCUUGAGAUUUCUCUCACCUUGCUUCAGCCAGGUAGCCCUGCGUCCUCCAGAGCUCCUUGGCCCGACUGGUAAAAGAUGUCAUAGACACGGACUAUGGAAAAAGUCAUGCCUAAGAUCUGCUCAUCGCCACUUCAGCUCACUCAGCUCCCCACGUAAAACCGGGCUAAAGCGCAAGGUACGUAUUGAGACGUGAGUCGAAAGCCACUCUGGGCAAGCUGCACUUCAUAUUCCGGCAUUUGCCGGCUUCAGGUGCAGCGGCCACGGCGCCUAUCUGGUGAAGAUCAAAAAUAGUAUCAUGACCCAUUCCAAAGCUCAGAAGAAAUCCUGACAUUCCAAACCAUCCGCGUAAGGCUGCAGCGGAGAUGGCUAAGCUCAUCCCCUAUUGGUCGGCUUGAAGGCAAUCAGACGUACGCUAAAUAUAAUUGUAAUCCUAAUAAGGAAUAAAAAA
>cluster1911.fasta:4
CCGGACUGAGAUAAAGUGGGUGACGAAGUUGCCGUUAGAGAGCAAUGCCUCUCUCUCUGGGAAUGAUGGAGCUGUCGAGCUUAGAUCAACUGGAUAAAAUGCUCAGGCACAACGAGGUUCAAGAAAGAGAUCUAUUGAGAAAUGAGAAACAAUUUUGAACGAUUCGAGGUGUUUCUGGGACCUGCCCAGAUUCCUGCCAACUCCAAUUAACAGAAUUGAAUGCUGGGUGUAUCAGAGCAAGUCUGUGAUGAUAUAUUACGAGUUCACACAGAUGCUUGAUUACAGUCUUGCUAUGAAAUUUUGAAAGAGUGUUUACAUCAGGAUGGCUCUGACCAAGAAGCUCAUCUGCAAAUGCAAACCAAACAAAGAAAGAAGUGAAUAAACAUUCUAGAGGAAUUAAAUAAAAUGAUGUACCAAGAGCCUGAUAACCCCACAUAACAAAAAUUAACUAUGAAAUGGACGUUUCAAUUAGAAACUAGAGAUGUAGAAACCACAAUGUAGCUGAUGCUCUCUUCAACUACUAGAAAGCUAGGUAAUGGCAGAACAUAGAGAGUACAAUAAAGUUUCGACAGAGAAAAAACACAACACCUAAAUGCACGCUGAAAGAAGAUAAGAGAGAUUAUCAAGAUCUUUGAUGACAAUGCUCUGAGAAAUCAAGAAAGCUAUUAUGGAACGGGCUUGUGCACCAUCCAGAUCUGCUAUGGCAUGCUGAGUCGAGGACAAAGUCUGCAGGACCUUUUAUACCUCAUCCUAGAGACAUGAUGGAGGCCUAGUGAGGGCAUAAAUGUAGAUUUUGAUAAACAUAUUUUAGUUCUUGGGUCUACUCUUUAGCCCUGGUCCAGGGAUUUCUCAAUGCUAAUAAAGGCACCACCAACCCGAAUGCGACUACCAUAUUAUUGAAUUGGAAACAGUCUCCUCCUUCAACUCUCAUGUCUAGAGAGUUAUCUUCUAAGAGUGAUGCUGCUUGAGUGUGAGAAGGGACCAAUGCUGCGGCAGGGAGGGGGGGAGGCAGUUGAAUUUUUUGUUUCUGUAACUUAAAAGAAAAAAAGAAGAGAUAAAUUUGAUUCAAAAAAUCCUCAUCUACUAUACACCUUUAUUUAUUCAUUCAUUCUACCGCCUCCAUAUUUCUAACAAAAA
>cluster1894.fasta:4
CGUGGGGCGGGGGGGGGUCAUCCGACUCGGUGGCGAGGAGCUGGGGGAGCGUAACAAGUGCUGCACAUGGCGAUGAUGCGAAGCUGAUACAGACGGUUCGUUUUGGUUUUCAAACGACAAACUCAAAGAGAAGGGUAGUUAGUGUAGAAGUUCUAAUGAUCGCUCAGCUAGAGCGAUUUUGGCGUCUGUGUGGCUUGUUUCUUGGGUCUGUAAUGAUAUCAAAUUAGGUGAUAAUAAUUGUAAAUGCAAAGCUAGUGUACUUAUGAAUUAAGACUUGAGUACAAUUUAAGAUACUAAACAAGAAAUAUUCUCAUCAAAAAC
>cluster1887.fasta:4
CAGAUCUCAGUAAGAUGCAUCAAUCCCACCAACAGCCUAAAGACAAAAGGUGAAUCUACAGACAGCCUGUCUUUCCGCGCAGAUUUGAUCCCAACAUGCUAUCUAGAGUGACAGCCUAAUGAGAAUAAGGAGAAAACGUGCCGCUUAGUUCGUGCAGAUUGAUCUUACCAAGCACAGAGAUGAUACUUAAUUCAUAGCAUUAUCAGUGUACAUUAGGGUAAGCCCACUUCGAGCCGGAGUUGUACAGGACACUGGGAGCGCCACAGAGUGGUAUGUAGAGACAAAGUUGGGAUGAC
>cluster1877.fasta:4
UCAAAAACUACUCUGCAUCAAUUAGAACAACCACUUUAAUUAUAUAGCACAUAAGACAUAAACCAUAAAAUUAGUUACAUUAAACACAUCAACUGGCUUUCCAUCCCAUGAGAAGCGAGAAGCCCGGCAGAAACCCUAUAAGCAGCAUAAGGAAACUGUCAGUUUACAGCCUAAUGUUAUAUAUCUCCAGC
>cluster1870.fasta:4
GACGUUCUGUUUUAAACCUGUGAGUCAGGAUUGCGUCUGAGCCCUGACACCUUGGAAAUUUCAACGUAGUCAAAGUAUCUCUUUUACUAUUGAUAAAAACAAAUGAUUGAGCAAACAUAAAAUA
>cluster1869.fasta:4
GCUCACAACUAGGUUGGCUUUGUGACAGAAACAGAGAGCGGUGGCCUCCACCACAUAUGCCAAAGGAGAUUCAGUCUCUUAAAACCACAAUCAAAACUCGCUGGCUUUUGGUAGAUAUAAGGUAAGAGAAUCUUUGCACUUUGCGCCAAUUUUACAAGCUUUCAAUAAAGAGAAAGUUUUUAUGGUGACCGAGUCAAAUGUUGAAACAAUUUGACAACUUAUUUUUCCUUAUAUAAAAGAAUAGGAUGAUGCUCAUGGAGUGGGUACCACAUCUAGUUUAAUGCGUUCAUCAUGUUAACAGGUAGCAAUUCCUUAGUUUUUACAGAGUAGAGCAUGCUCCACUCCAUGAAGUAUGCGUUCGAGUUCCAGCAGUCCAGCUCACCCUGCUCACUCACCCAGCCCUGGUCUAAUCGAAGCCUCCAGGUGCAUAAGGGCAGGCGCUCAGAGAAAGGUCACCCGCACAGAAGAAAAGAAUCCGGUUAUCAGUAGAAGUCAGGCAUGUUUGUCUUGACCCCGAUUUCACAUUGCAUGAGCCAUGUCCUCAUCUCUCCUUAGACUUAUACGAUGUAAGAGAUGUCUCUUUUAAUAAAAAUUUAGAUGAUUUCUUUCCCUCCGUACCUCAGACUUCAUUUUUCCAUGUUAC
>cluster1850.fasta:4
GACAGCAUAUGCUAAAAAAAAUCCAGGUGUCUCAUUAAAAGACUUGUACAGUUCACUCCAGACCCGACGACUGUUAGCCAAAGGCUGCCCUCGAAGCCUUCAUGUGCACAGCCUGGAGGACCACUGUUGUCUGGCCUGUGAUGGUAGGUCUGACACGAUGCUGCCACGGCUUAUUAUUUUAUUUUAUUAAUUAUUGGGGUGCCAGAUUGGCUGGCUUGAUGGAUAUUAUUUAAACUGGUGAUAAAAGCUGUCUAUCGCUAC
>cluster1847.fasta:4
UUUAAGAAAUUGCUGAGGCUCUAAGAAGCCAUGGCAAACGUCCAGCAUCAAUGUAACAAGCUUCGGCAGACGUGGUCCAGAACAACCAGAAAUUUUGGGGACCAGAACUAAUCAGACAAGGAACUGAUAAACAUUGGCCGCAAUUGCACUUUCCCGCGCUUCGCUUUCGGAACGCUUGCGAGACACCUGGAACGUGGUGACCUACACAGGUGCCAAAUUGGAUGACAAGAUCCAAAUUCAAAGAUAAGUCAUUUGCUGAUAAGCAUUGACGCAUAAAUAUCCCACCAACAGAGCCUAAAAAGGACAAAAAGAAGAAGGCUGAUGAAAACAGACAGAAGAAACAGCAAACUGUGACUUUUCCUGCUGCAGAUUUGGAUGAUUUCCAAAAACAACAUGAGCAGUGCUGACAACUCAGGCCUAAACUCAUGCAGACCACAAGAGAUGGGCUAAACUUUCGCUUCUUACGAUAUAAGUCUACUCUGUGCAGAUGAAUCGUAACAUAGCACAAGUAGAUGUGUUACUCAGCAAUUUUAAUCAGUGUAACAAGGGUGGAGAGCCACAUCCGAGGGAGUACGAUGGUACAGUGAACAAUGCGGGAGGCCUAUAUGGAAGAGCCCUAAUGUGUAAAAUUAAUUUAGUAGUGCUAUCCCAUGAUUUUAAUAGCUUUGGAGAAUGACAAAAAA
>cluster1836.fasta:4
CAACACCUGAGACAAAACAAUAGCAGCUGCAAUGGCUAAACCAUAAAGAAGCUAAUCACGUUCCGUGCAGAAAGACCGGCAAAUAACUUUAAUUAAUUAAAUUUAGGGAAGAGCACCGUCCAUGAUCCUAAAGCCCCAUUAUCUGCUACAAAUCUAAAU
>cluster1835.fasta:4
ACAACAUCUCACACAACACUAUCUACCAAUUAGAUCAACCUACAUAAACUGUUCAGCAACAAUAUUUCUAUUUCCCGAAGAGACAGCAAAACUAUCCCAUAAUUAAGAAAUCUGGAACAAAGAGGAUAAACUUUUCUUAGGUUUACCCUAUGUAUCAGCUCACUUAAAACCCACUAUAUCCACAUCUAUAUCUCCCACCUCCAUACAUCCUUA
>cluster1832.fasta:4
CGUCUUUCAUAUGGAGCCUUGACCAUCUCAAAAAAGAAUUCCCCGUCGAUCAAAAUAACUGCACACUUAAAAGCAAGUUCAGGCAAUGAUGCAUAGACAAACAAGACUGUGCCAUUUCAUGUCACAAAGUUGCCUGAGCACUUGAAUUUCUUUUCCAACGAACAUUGGAGUGCGUAAAUAAUGAUGGCAUGAAAAAAGAAAAGCUCCAUACUUCCUUAUAUUACCAAAACAAA
>cluster1825.fasta:4
ACUAAGUCAGCUAUAUCACAUGUCUUUGCUGAAGAAAAUGAGACUGACGACCACUAAGGACUCUGAUUGCUUAUACAAUGAUAAAAGGUGUGUAUGUACUUUUCAAUAAAAA
>cluster1824.fasta:4
CAACCAGUUGGUGAAGACGGCAGCUUCCAGGCUACCAAGGAAGGAGGAGCGUGCAUCCACACAUGCAGAGCUGGUAAGCCUGCGCGCUUCCACAAGCUGCUCUCACCCAAGGAAUUCAAUUGGCUUGCCCAUAAUGAGUCUUUCCAAAAUUACAAACCUGCUCAGAUUGACUAACAAAUGAUAGCAGUGAAUAUCUUGGAGAUAUUCUGAGAUGUGGUUUUGUAAAUUAAUGAUGUCGUAGCUUGGCUAAUUAAUUUAUAGUAUUAAUUAGGAAACAA
>cluster1810.fasta:4
CAAGCAACGCAAAUGAAGAGUUUCCUCGCAGACCGACCAAGCAAAUCAAAAGAUUUCAAUGACCCCAACACGAAGAUGUCCCUUAAAGACUAGAGUAAGCAGGUAAUCAUCUGAAAGGUGAUGAAGUUCGGUUUAAACACUAAAGGUCAGAAUUGAGAGAGUACAGAGAAGUUCAUUCUUAAGGGUGCUGAGGAAAAGGCUAAGUCGUAGAGGCAUUGAGGGGUUUCUGCUAAAAUGGAAAAAAAAACUAACAGGGCAAUUCGCAAGAGUGAAAAGGAAAGCAAUAAGAAGAACAUUGAGAAAAUGAGAAAUAAUCCUAUAUAAAACUUUAAACUGAAAAGAAA
>cluster1809.fasta:4
GAAAUCAGAGAUGAAACUCAUCACCAGGCCGGAUCAUCAGUCAGUGACAAUGCUGGAGAGCUUUGAAGACAAUGUAAUUAUUUUAUGUGCUAUCUGUAUUUUAUGCUUUGGAUGAAGC
>cluster1805.fasta:4
UUCCGUGAAGAGAUUUGGAAUUCCAAACAUAACUUAACAAAAGGCGUGUGACUCAACUCAGGCCUAAACAUGCAGACCAAAGAUGGGCAUAAACGUUCGCUUUCCGUUUACGAUAUAUCUGUGCAGAAUGAAUCUCGUAUACAUAGCACAAGUAGAUGUAGUUAUCUAAUCUUUGCAACUUAUGUUAUAGGACUUGAAAGAGCCACCACAUUCCGAGGCCACGGUAGUGUGUGAACAAUGCUAGAGAGCUGCCUAUGAAGAGCCCUAAUGUGUAAAAUUAAUUAGUAGUGCUAUCCCAUUGAUUUAAUAGCUUUCUAGGAGAAUGACAAU
>cluster1804.fasta:4
GUAUAGCGGCCGGCGUGUUGCUGGGUGGACGUCCGCGUGGCGGGUUCUCGCGGACAGAUAAUGUGUGGAGGGCAGAUUAGAGGUCCAGUGCCUGAAAAGGCGCAAACGCCAACCUGUGGCGAAGACAGGCAGCCGAUACACACCCCAACAGGUACCGGGGAGAAAAUAGAA
>cluster1798.fasta:4
UUCAUUUUUCACUUCUUUUUUUUCUUUUCAUUUCAUAUCUAUUUUAUAAAUACAAAAUGCAGCUUUAGAAGGCUUUGCGCCGGUGCCAGCAUGGUUGGCGGAGCAGCUGGCAGACUGGCCUGCCCCCGCAUAGUGGGGAGGGCCCGCGGUUGUGUGUGGGCCCCCGCUCAGCAGCGCACAAAGGAGGGGUCUCUCGAGAUCGCAACCGGCCCUGGGUGUCCUGUGUUCAUCGCGGAGGCUAACGUUAGACAAGAUGGCGUUGGAUCACCCAAGAGCGAGGAGCCGACAGCAUGCUUCCGGUGUUUACGCGAUACACCUGCUGUGUGACUACAGUUCUCCUUCCUUCCCAAGGACUGAUUUGGACCCAUCACUAACACAGUCACAGAACCACCCGCACCUUCGGCCAGGCCCACAGGCCAAACGAACGAGAACUCGCAAUAGCUUCGGAUGCACUGCUGCCACUGGCUCGCCCCACCUCAACUGUGUUUCUGUACGUUAUUUUUCAGCAAAGUCAAGUACAUGAAAAU
>cluster1797.fasta:4
UGGGCACGACCCGCUGUUGGCCCGUCGCUCUGUACCUGUCUGGCGAUGUAAAGAGCUAGAAAGCUGGACCUCAGCUGGCAGGCCUGGCCUCACCUUCCCAAAUUGCAGUGCACAUCAGCUUACGUCCCAUAACCCUGAUAUCAUAGCAGGAUAGAAGAGCAAGACUUCCUGCUCAACUCAGCUUUAGGAGAGACUGGCAUCACCAAGGACCGGCCUCCACCAGCUCGAGGCCAGAACAAAGAGCUUCGCUAGACUCCCAAGGCCCAGUCAACCGCCCAGGGUUCCCGAUGGGCCUUACGUUCCAUUUGGUGGACGUUCCGGGCUUUCAUGUGAAUCAGGCAUGCUGCUCAGGGCCUGCUCUUUCCAGUAGGCUUCUUCUAGAAGGGGAUCUCUUGCUGCUUAGCUUGGCUAGGCCCACCCACUGUUCCUGGCAGAAGAGCUGGCAUCCAACAAAAGACUCAGCAAGCUAAUGGCCAUCAUGCCCUUCGAUUCAGUCAAGCUGGAUACAGUGCGGUGCACCAAACUCAAAUCCUGAUGAUCAAACACCAACACGCAGAGUUCAAACGAAAAUGUGCUUUGUAUUUGUACAUUGUCUGCUCACCAAUGCAGUUUGUUCUUUAGUUUGCAGUGGUGUUUUUACAUGGUGAGGGAGGUUAAGCACCACGACGUUGAAUAACAAUCUAUGUAAAAAA
>cluster1796.fasta:4
GGCUCAAAGCAGACACGGGGAUUUUUGCACUGCUCCAAUUUGAAGGAGCAUGUGAGCCUCUUGCUGAACAAGAUCAACAAUAGUUGAUGACACAGAAAACAGGAUGGUGGCUAUGAAUUAAGAGAGGACCCGUUGAGGUGGUGCAUGUGUAUAGAAAUAUGAAGAGCUCAGCCAAGGAUGAUGAAGAACUCAAAUAAAUGAAUAACUUGCAAAAAAAAACAAAAAAU
>cluster1787.fasta:4
GCCUUUAACAAAUUCCAAGCUUCGCCGUAAGCCCUAAAAUCAAAUAGGGAUGUCAACGAUGCGCUCUUGCUGCAAACGAAACGAACCAAAAACAAAUUACUAAGUGCUCAAGUGAAAAUGCCUGACACGCUUCGCGCCAAAACCGGCCGAUACAGACAAAUUGGCAUAACCACGUAUCAAUGCAAGAAGUCUUAACCACGUCCACACAAAUCCCAAACUGGUGAUACACUGCAGCCAAACAAGUAAAACAACUUCGCAAAAAACACUCACUGAAUGGAUUGCGUGCUUCACCAGACUCAAAUAACGAUCACCUACUCAAGCACAUAUGUUUUAGAACGAAGCACAUUCAGCCGGGUGUCAGUAGCUAGAGAAAAGACUAUUAAAAGUACCAUGAUAAAGUCAGGAGAAUAUAAUAUUUAUACUACUCAAA
>cluster1783.fasta:4
GGCCAGCCACCAAAAAAUUACUUUUCAUGUCAUGAAGCUGGUGUCCAGCAAGUGGUUGGUUCUGCAUGAAACUUUUUCCGGGGAAACGCAGAUAUCUUUGCAGACCCGGGUCGUAUGAAACUCAUUGCGGAGAUCCUGAAUCACUCAAUCAAGGCAUGCCAAAGCUCCAGAGCCCAGCAACUCUUCCCUCACAAGAAUCAGCAACUCCUGUGAGGCAGCUGCGGGUGGAUCUGAGAAUGCUCCUGGGACAAGGCAACUGGGCGAGGCUAGAGGCAAGUCAGAACAGUGGCAGUGCAAACUGGUUUGGGCGUAGUCCUCAAUGAACCACAUCGUCUGGAUGUUCCACCACCAGAAAGGACAAAGAAGCUAAAGAGAAAACCAUUCUCGCAAUUGGAUCCACAUGGCAUCGCCAAUCAGGCCAGGGCAGUUUUCCCUUGUUUCUUUAAAUGGUCAAGCACUGCAUAGGGCUUGACACCCCCAGGGAUGCUGUCAACGCUGGAGCUGCUAUGGAAACCAAGUGCUUCCAAAAC
>cluster1778.fasta:4
ACAAAUUCCCCAAACCUAAAAACAAAAGAACUACACCUACAAAGAACAAACCUCGCAAUAUUUCUCAACAUUGAACAUCCAAACGCUAACCAGCCAAACUAUCGAACAACAUGACUUGCUUUCAUAAUGGUACCUGUGCAAUUGACUCACCAGUAGUGAAUUAACUCACACAACUACAGGUUACAAUAAAUAAAAACACCAUAUCUUCACAGCCACCAGUAUAGUAAACUCUGGGUCAAUAAGCCUAUUAAUAAUUUAAGCACCCAUGAUUAAUACUCUUAAAACAC
>cluster1773.fasta:4
AGCCUGGCGCAAGCAGCCGUUGCUGCCGUAGCACUGCUGUUACUGCGUGGCAGGCGGCUUAGGAUCCAUGAGACAUUGUCCCAUUAUAGAUUGCAAUUGGUCAGUAUGAAUCUCCUUAAGGAAGGUCGGACUUCGCCUUGUCAGGCCUAACAGUGUACGUGAUUUGUGAGGCUUUUAUGGGCGCAGUGCUCAGUGUAGCCUGCCGUAUGAGCUUCGUGAGGAAGGCCACGUCAACUGGUCCACCUAGCCUUGCUCUCCACUGGUGUGCUCAGGAACAGAUGGGGCCAGAAAACCACCAGAAUGGAGCCGGUUGCAUAGGAUGCCGCUGGUCCGGAUCAUUUGUAUGGAUCCAUGAAUUUGAAAAGUGAGCGUGCAGCUCUACCCUCUGGGCUUGAAGGAUAUAUGGCUUGGCGGAAAGCGCCACUCUUUCGCUCAAAAAAACAGUAUGCAACACUUUGCCCCCAGGGUGGUGAGACCAGUUCACAUGAGACAGAUGUGAGAGGCUGAGAACAUAGAGUCUAUUUAGAGAGCGACUGACCAUUGUUAAGAGCGUAAGUAACUCGUCCACUGAAAUCUGACAUCUGGCACCGAGACACGGGUGAAGAGCCCUUGAUAUCUCACAGAGGCUGAGGCGUGAUCUUCCCAGACUCCCAUGGUUUGACGAAGGGCUGGCACCAGCCUGCGCAAGAAACGACGUGGGCUCGGCACCAGUAUUCAAAAUUCCCGCAUGUGACGCUUUCCACUCUUUCCUCAUUUGUUUGUGGGUAAAUCAGUCGUAAGGCAAGACUUCGGCCCAUCAGAUUCAAGAAUGGUUUAGGUGGAGAGGCAUCGAGAACAAAAGGACUUAGAAGGCCCCCGUACGUCAGAAAGACGGUCCCAGUUACCUGGUUCCUGGGUUCUACCGACGGGCGUGAACCAGUCCGGCCCCGGGCCUGGGGCCAUGGCACGCACAAUGGAUGCUUCAACAUCUAAGCUAGAGGCCCUACUGAUGAUUCCUGCGAGCUGUCUGUUUGGAUUGAGCCAUGUUCUGCUAAGCAGGGGAGCGUGCCGCCGCAUGGAGCGGGCCAUAUGGCCACGAGCUAAGGAACUCAUGCAGCAUAUAAAGUUUUCGAAGCCUCUGCCACACAAUAUCUAUGCCAAACAUCUAGCUGCUAAAGACCUUUAGUCUUCAUGUAUUAAUAUUAAUGCACACUUAUCCAAAAAAAA
>cluster1762.fasta:4
GGCAGGAUGGGGACAACAACAACAUUGGCCUACAUUUGAGCACAACAGAACGUCAGGUGACUUGUCCAAAAGAUGUCUGAUCCUCCCACAACGAAGAGAGGUGAAUCGAUUAAAACAACGGGUCAGAUAACAUGUAUGCAGUUAACCAGAAAUAACCAGAAUGACUUUUGUUCAUAGUUGCAGAGCCAAUAACAAGAAUGGAAUUUGUUUAUGCUAAAAGACAUCAGGUGAGAUAGAUCAAACAAGAGAGCGAAGAAGACCUUGUAUAUUUAUUGCAUAGAUUAUUUGGAGUAAAAA
>cluster1756.fasta:4
CCCUGGGCUCGUUUGUACGCGUCGUACAGUGUUCGGAAUUGUCGGAAGUGGUUGAGUGGCAUUGGAGAUUGGUCUCCGUUGCUUAUCAUAUGCUGAUCUGGUCUUUCUUACAAAAUCAGAGUAGUUAAUCUCUCUAAUAUCUGGUACCUGUAAGAGAUGUAGGGGAGGAGUUAGAUCCUAAAAGAAUUCUGUCGAAAUUUUAUUCAAAAUACAAGAGUAUGAACAAAUUCCUGGGUAUGCCACGAGUGGGUAUCACCGCCGGCUGAGCACCACCGGGAUGGGAAGUUAUUCAAGAGGCUCAUUCAUGUCGUUUAAAUAUUCGUAGACUGGCCUCUCUGAUAACAGAGAAAAGUUACAAGUUGAAGUGUCAAUCCUGACUACUGGAGGUCAGUCUAAGAUGACAGAGCAAGCUGUUUUAUGAGGUCAAGGCAGUGUAGCACUUACACUUGAACAGACACUGGCCCCAAUCGAAUAAAUUAAUAAAA
>cluster1755.fasta:4
GCUGGCGCCCGCCCAACAGCCCGGAAAGGCAUGGCGCGCCACGCCAAGAGGGCGAGCCGGCGGUGCUGGGGUAUCGGUACGACAAACCAGAUGAGGAUGGCAUUACAUUAGAAACUUCCCUAUUAACCGCAAUUGUGGACUUGGCUGAGACACAGGGUGCUCAACACUGGCUGUCUCUUUGAUGUAUCGCUAUAAAGAAGACCAAAGCUCAGUAAACGAUCUACUCCUUAGAGAAGGCUGAGAUUGGUUGGGGAAUAUUGUUAACGUAUAAUGAUACUAGC
>cluster1754.fasta:4
GACCAAAAUCUAAUGCAGAAAUUUUAAUAAACCUUGGUCUGAAUACACUCUAAUACAUUCUUCACUUUUCAAAAAUGUUUUUGUUAAAACCCAAUUUGCAGUUUAGUAAUGUUAAUAUGUCUCACAGAGUUUUUAAUAUUCUGGAUUUGCUUUUGAUAUUUUAGAUUGUGUUAUUAUAGAUUUAAGUGUUCAUUAUCAAAGUGAUAUUACUCUAGUAGAGAAUGGGCUCUGUUCCCAGAAAACCACUAGGUUCAUGUCCGUGAAUUUGAGACUCUCCCAGCCUAGUGCUUAUUUUAGAUAUUAUUUGGCACAAAGAUAUAUAAGAUGUUUAUGAAGAAC
>cluster1752.fasta:4
CCAGGGCAGCAGACGGACUACAGGACACCGGUACCUGUUUGAAAGUAACAAACCUAGAGCACUCUCGUAGACGUGUCGAAGAAGAGCAUGGAGCAAGGGUCGGGCUGCUGAAUUGGGUAUGGCAAGCCUCAGAGCCAUGUGUGGGUGGGGUUCUGCCCCACGCAUUGCGUCUGCUUGCCACACCAGUGUAAUUAAAACACAUCAAAA
>cluster1747.fasta:4
CAGUGUAGGCAUGUGGACUAAAGGCUCAUGCAGGCACCAAUGUUGUUUUGAUACAAAAGUUUCACACUGUGUUUUCAUGCUCAACCAUAGCUAAUUUAAAUAGAUUGUCAACUGUACGUUGUAACAAUAUUAUGGAUGUACACAACAAUGCAC
>cluster1737.fasta:4
CAAAAAAUGAUAAUGAACAAAUUUCUCAAAGGACCAGAGAUCAGAAAGAUAUCUGUUCCUCUAGACACCAAAAUCCUCUAAUCUAUCUUAAACUCAAAGGUUUGUUUGUUCAAUCUCAGGUAGGAUCUUUCUAAUGCAAUCAUGGCUCGUUCUUCAAACAUCAAUUCUCGAUGUCAAAUGGAAUAUUGGGCUGUGAAACAGAGGCUAAUAUUAGAGUGUCAUUAUUUUAAGUAUUAAUAUAGGUUGAAC
>cluster1734.fasta:4
GUAGAUAGAAUUCGACCGAAGAACCAACACCCAAAACUUCCCAAGAUGUUCACCCAUGGGUGCUAGCUAUCCAACAGGUUAGACGGACUGCAAAGAUCAAUUCCAUAAAAUUAAUAAAUUAAGGUUUGGAUGACAUUACAUAGAUGACAUUGGGUCAUGAGCCUUGCAUAAUAUUAAAAGUUCAAAGAGAAAAAUCCACUAAACAUUAAAUAUUCACAUAAUAAUAAAC
>cluster1732.fasta:4
ACUCACACUGUGCUCGAACCCAUCCAUGGCUGUGCAGAACCGAAUUCAAACUGGAGUCCAGCGGCGAGUGCCCCAGACGCCAAGAGCGUGACUGGCAAGUGCAACACCUUGCACAACGCUCAACGCCACACCAACAAGGGCAGCAAAAGCGCCUUCUAGCAGGGAGCUGCCUUCAGUGAAUGAGGGCAAGUGCAUCACCUUAGCGGCGACCGCCACAAGCUGCCAAUGGACGAUCAAUUCCAUCCUAACCUAGCCAUCAACUACAGGCAGUGACGGUACUCACAAGUGUGUGGCCUUGUAAAAUCACCCAUGCCCCAAUAACUCCCUCAAAAAAU
>cluster1717.fasta:4
GGACUUUGGCAGAUGUCGCAGCUGUCUGGACCACCAAAAUGGCGGGUUUUCCUUGUCCGUUGUCAAACGCAGUCAUGGAAUGGCUAUGUGCCAUGUUCGUCUACAAGGUCGUCAUAAGUGACUAAUGUCUUAGAUUCCAAGGCCAACUUAAUGAAACCAGAUGUUUGACAUAAUAACAUAAAACAAAAC
>cluster1707.fasta:4
AUGUGCAUUGCAUAUGAAAAGGAGCUUCAUCAGUGUUGAUGUGUGGAUGCUGCCGGAAGUUCUGCGCAUCAUGCACCACUCUACCCUGAAGGCAUGCCUACUCUACUUUACAAGAUUGAGGAUGAAAAGAAGCUGUGCUGAAAGCAUGACCAAGGAGAAUUUUCAGGGUGAAUGGAUGCUCCAGUUGAGUUAUGUUACUCACAUGGCUGACUGGUCUGAAGGUGUGCAUCCUGUGCCUAUUCAGCAGUACCUCUGAAACUGAGUGCUUUGCCUGAGAAAUGGGCUCUCACACCCACUGAAGGAAGAACUUGAUUUAAGCUGCUCACGGGUUUAAGCACGAAGUUGUAAAAUAAACAUCAGUUUAAAAAGA
>cluster1705.fasta:4
ACGCAGAGCCAAAAGUUUGAACCAGGGAGCACUCCCAGUGAUUGGAUAGAUGAAUGUAGCCAGUCGGUAGGAGAUCCUUACGAUGAUUGAAAGCAACUGAGAGGCAUUUCUGACUUUCAAGGCUCUCUCAUCAUAGAAAGACCGAGAAAAGAGAAGAGUCACAGAAUAGCACGAGGAGGGUAACGCUGCCCUGAAUAUUAAGGUAUGAGAUGGCAAAAGCGCCUCGUCGGGCCCUCUGAAGUGGCUGUUCAUGAAAAGCCGCAGCAUGUGGCAGUGUGUUCUGCCAAGCCAGAGAAACGUUAGUAAUAAGUAAGC
>cluster1691.fasta:4
GCGGGCGGGCUUGCAGCGGCUGUAGAAGCAAAAGUAAUUCGAGAAGAGACUGAACAGCGACACGAGGACUGUCCAGUCGGUCCCAAAUGAGCGGCACUUCAAGAUAGAGCUGGAAAUACGCGUGCUCUUCUAACACCAGAAAGAAACCCAGAAAUUCCAGGCAAGACAGCCCUGGACCGCAGCCAAGACCGCCAGCGGCGGCUCAACAAACCAGGAAAUGAAGACUAGAAGCAGCAGCGAAGACGCUGCACGCCGAAUACGUCAAAGCUGCGCGGUUAAGAAGCUGCUAGAAAAC
>cluster1690.fasta:4
CAGGCGCGCGGUGGCUGGUCGCCUGUGAGGUAGAGGCACUCAAAAAGCUUUGCCGCUGGUAGAUGAGAUGUCGAGAACAUGGGCCGUCCAGUGGCGUGGAUGAAAUCAGAAAAUUCGUGGACGAAGAAGAGGGCCGCAGCCGGGCCCACGGGAAGUGACCCUGCCACGCAGAAAGUGACGUGCCACAGCGCACUAAAACCAUUACAAGAUAGGAAGGACGGAGCACAUGUUUGAAGUGUAUCUUUUUAAGCUAAUGAAAGCAGUUAUCUGGACAAGAUGUGUGACCAAUGAAGUAUUAAAGUUUGAGUCUAUAAAGUGCUGUUUCUCAAUGCAUAAAGCACUGCUGUGGUAGGGCCAGUUCGUGUCUUACCAAGAAAACCUGUAUUGUAGAGUGGAAUUUCUGGAGUGGGAUUUGUGGUAAAAGCAAACAAAAAUGUUGUGCCAAUGACAUGUUUCUCUCAGGGCCUCUGCUUUUCAUAUUGUAAAGAAAAACAAUCAGUUCUGUAAUGAAAGUAAUAUAGAAAAUUGUUAAUAAUGUUCAUCCUUUCAAAACAAACCUCUACCCAUACCCACCAUCUUAUCAUCAUCAUCCUCUAAUCCCUA
>cluster1656.fasta:4
CUUGAAGGAGAGUGUUUUACGAGUACUAGGUUUGUGAGUAGGCCAGGUCAGAUUUAGUCGGUACCACAGUAGCAAGCAAAUUUCAGACCAAAGCCCCUCGCCGCAAUCAUGUGUUUGCCAUCCGACCAGAUUAAUUCAAAGGUCAACAUAUUGACGAUGUCCGACAGAGAUUGUGAUUUCCAUGAAAUUAGUUUAUGCCAUGUAAUGGCUGCCCUCAAUUCACAUUUUCUGUGGAGAUGCAGACUGGGUUCAAAUUUGCCUAUGAGAAGAUGGCACUUAGAAUUACAGAGCGUGCACCAUGUAAGUGGGGGUGGUGCUGACAGAGAACACUGAAAAAGGCAAACACAUCCAUCUGACGAAGCAAAACUGAAAGAUAAUACAACUCGCGUAUUUGCCACUAAGCUCUGUCUGUUAUCAGCCAUUUGGCAAUGUUAACAGCUGAAAUCCAUACAAGAUAGAAUAUAUACUACACUUCCAUAGGGCUAAGAGCAAAUUCAGGAGUUCUACUAAAAAUAUAAGACAUAAAAUUUACCAUUUAUCUAUAA
>cluster1655.fasta:4
GUCCUUUAUACGUAGGACAUAAGAAAUCCAGCACAGUAAUUGCAGAAGCUGGAUGGAGUGUCUGUUUUUUUGUUUUGACAGAUUCUGAACAGCUAGACAUACUGCUUCAAAGCAACAACAACAAGGCAACUUUUACAAAAUCUGCACGGCUGGUUAACAUGCAAAUGUAGCUUAAACAUACAAUGUACAGCUUCGUGUGGUCAGAAAGAUGGGUCAAUUAACAGGGAACUGUUACAUUGUCAAUGUCACAUUGCCAGCCUUUCAGCUUUCAAAUGUUGCGAUUGUUGAUAACUGAACGUUGACCACAGUGCUCAAUAUGAAAUUCAAAUUUAGAUUAAGUUUGCUAAUUGUUGUUGAGAUCUACAAACCCCCACAGAGCAAAGGACAAGAAGAAGUGAACCACAGAAAAGAGAACACAAUGUGAUUUUUCCCACAAUUAGAUGAUUUCACAAUGCAACAACAUGCAUGGACUCAAUCAGGCACAUAAAUUCAAUCAAAAGCAUGGCAUAUAAAGUCUUUUUUCCGUUCAUUUCAUCUACUCUGAGGAUGAUCCCAUAUUUAUGCACAAAAGAUUUGAAACUUUAACACAACACAAUUCAUUCUGGGAAUCACUGGGACAUUUUGGAAAGCAUUAUUACCAGAGCCACCGUACGAUAUGGUCAGUGAACAAUGCUGGAGGCCAUAUGGAAGAGCCCUAAUGUGUAAAAUUAGUGUGCUAUCCCAUGUGAUUUAAUAGCUUCUUAGGAGAAUGACAA
>cluster1654.fasta:4
ACCUGCCGGCUGCGCUUCCCUGGUGUCCCGCCGUCUGCAAGAUAUGAUGCAUUCGAGGGCUGCUGUGUUCCUCAAGUGAGAGCAAUUCAGCUGAGGAGAAGAUCAAGCUGCAGCUUUGGAAAUGAAGGCUAAAACUAUGCACCAACAGUGAGAGUGAUGUUUGGCCUCUGUAAUGUCACCAACCUAAGAGAAUUGACCUUUGUUGAUUAAAGUCAUAGUUUUAUAAAACUUUUUGCCUUGAAAA
>cluster1641.fasta:4
AGACGUGGAGCACCAGGAUAGGCGAUCGUUGUUUGAAAUGCGCACCAGACGAUCCAGCUUAUGCCAAUUGAAGAAAGGGAUGCAGGGAGAACGCCGACCAAAGGACUCAGCGGAAGGAGAAAUUCCAUAUCCUGGAGGUUCACCCGUUUCCCCAUUGUGUGAGGCAGAGCCACAAUGACACGCAAAUGUCGUAUCAGCAUCCCCUGACAGCUGUGGUCUCUGAGACCAGGACUGCCAAUUGUUGCCCGGAAUGAAUUAUUGAAUGAUAUGAAAUAAACACAUGUAG
>cluster1639.fasta:4
CUCGAGGGGGCGCUGAGCUGAUGGGCCUGUGUACAUGCCAGUAACUGAGACAUUCCGGAAGAAGAGGAUGCUGAAAGCUGUGACCAGUGGAACUGUCCUGGUCGCAAAGUGCGGGCGUGCAGCUACAGAAGAGUUCGCAACAUCGCCCGUGUUACAGUCAACCAGCAAGAAAAAACCAGAGUUAAAGGCAGAAGUACAAGCCCUGUCCCUACAAAGACAUGCCUCCGCCGGUCAAAAACACGGGAACCUGAAGAAAGAGCAAAAUGGAAGGAGGGCUGACCGGCAUGGUCAGGCCAGUGGCGCUUGCAAUAAAGCAACUGGCUGGACGAAAAAACCUCACCAUAUCACCUACCGUUUAUCUAAUUCUAUCAACCGCCCUCACUAUAAUCAAU
>cluster1633.fasta:4
ACAGCCCACCACCGGGGUUCGGGCCACAGUCCUCAAGGGUUUGAGUCGCUAGACAGAGAUGUCUCCAUGCGAGAGUGAUAGCGGCGUUUCUCACUUGGGGUCCUAUUUUUUCUUACCUUUCUCACGAUUGCAUGUAUGGAGGAAAGGCAUAACCGGUCUCUGGCACCACCCACACUCUUAGUCCUGAAAAACUGCAACACUCGAUCAGUAUUGUUCUGCUGACCUGUGUAUACUUUCAUGCUUAGGUUCAGGAGGGGACUCUCUUCAAGCUUCUCAGUGGCGUGGCUUCAGCCUGAGGAGACACAUAAGCCCUCUCAUCAAUGGGAAGACUCUGCAUUUUCCAGGGGCCUCUCACCCCCCAUUGUGGGAGAGUCCCGCCCAUCUGCCCCCACAGCCCCUGCCUCAGAACUCUUGAAGAUCAGGCGAACUAGGCCAGAAGGCCUGGGAUGGGAGGCAGUCGGGACGUCCACUGCUCCUCUGUAGCAAUAGCAGCGCUCCUCGUUUUUAAAUUUAAAUAAAACCUAUAAGC
>cluster1623.fasta:4
UCAGCCAGUCGGGGCAAGUCACCCGAGGUGGCUUUCGACGCCUGCGCAAAGCCUGAAGAUGUAUGGCCCUCGGCCCACGCAUGCUGGUGAGACCACCAUGUCCAUGGCAGUCCAAGACAAAUAGUUUGAAUUAUACCAUCCUAUGCCAGUUUACUUACAAAAUAAGAGUGAGUCGCUCCAGGCCCGAGAGCAAAUAGCUAGGUAGACGAAGAGUGGUCUCCAGAACCGGUUGCUCGUUGGAAAUUAAAGGAAAAC
>cluster1610.fasta:4
CACCCGAGAGAGCCCGCGUUGCUAUGUGGUUCGAACGCUCAUUCUUCAAGAGGAAAACUAAGUAUGCCCAAACUUAAGCCAAUUCUCAAGGUAUCACGCAAAUGUGCGAGCCCGACGAAAGCUGGGUAUAUAAGGAUCGGCCGCGGACCUGCUGGACAUAACUGCUGCCACGUCUCUCCGGAAGUCCGAAAACCACAACCCCGCCUCUCAGCAUCCAGCCAGCAACCGCGCACCCCGGUGGUAGGAGCAGGCACUAUCCUGAGCCCCUGCAAGAAAGAGAGGCCAC
>cluster1600.fasta:4
GAGGGGGAGGGAACUGGGUGUCGGGAGAGGUGUUGAUUCGGGCCCACAGUCCAAGACCCCAGUGAGCAGGCGAGCUCAAGCGGCAUGGCCUGCGGUUAAUGCCGAGGUGGGGCGCUCAGGGAGUGUUCAGAUCCCGCCUUAUAAGUUUGAAUUAUAUUCCUUAAAAUUGUUAUUUUACAAGAAGAGGCAAUGUGAAACACGGUUCUAUGCUUACCUAGCCUGGCUAUGUUCCCUAUACUGCGCAUGCCAGGUGCGGAUCUGGCAGUUUAUAAAAUAGUGCAAAAAAC
>cluster1595.fasta:4
GGGAGGGAACCGCAGCUAGCUAACGCACCAAACGCAGCCGGAGCUCACCUUGAAAUGGCAGUGAUGGUUGCUGAGAGGC
>cluster1589.fasta:4
AGCCGGCCGUGGGCGGGGUCGUGGACCGAAGUGGCUAUGGGAGCAGGUGUGGCGGCUAUGCGGGUGGGCUGGAACUGUGCUACUGGGGCAGAGGAAGAAGAGACCAUUUCAACCAACGGUUGUCUUGAUACUAUGCCAGAGAUAUCGGUCUAGGUUGAAAAGGACUAAAUUGCAGGGGGUGGACAGUUCAUAGAAUAAAUAAAGGUCUAGUUCAUUCUCCCUCUGGAAAAAUGCUGUAAAUUGCAAAAAAGUGUUACUGUAAUAAUAAAGUUUUAAAC
>cluster1582.fasta:4
AAACAAGGUAGAUCCAAUGCGGCUAGUUUCCGAUUGGAGAUCUGCUGAUAAAAGGGCAGAGAACAGGAAGUGCAGACUCGCCAUCAAAGAGGGAAUUUAAGUUGGUGUAGUUACAGCGGCCUGAGUCAGAAAGGAUUGUGUGAUGAUUUAAAUAUGUUUUACGCCCACCACUUCUGAAUCAUUGUAAAUUUCAUUUUUUAAUAAAAAAUAACCAAAAAC
>cluster157.fasta:4
CGGAAAUAAGGCCUAAGUCUCAGCUAGCCUCCCCGCAAUGGGCCAGGGUUAAGAACGGCCUGUGAGUCAGUCCAGGUGGAUGCUCUCACCUCCACAAGGACUGUAUUGAACCUGGCGGUUACAAGGCGUGAGCGACCUGUCACGCCCUCUCCUGGCCAUGUGGCCUCUGAAGCACUGAAUAUGAAUCCCUGCGUGGGAUGCACAUCUAUGCAGAGCUCCGCCGUGCCUCACCGAUGGUGCUAUCAGGUCCCUUAGCCCUUGCCUGUGAGAGGAAACAGUGGAGAACAGCUCACUGGGUGAGUAGGAUCCUGCCUGCCCUGUUCGUCCCGUGGCUGAGAUAGACUUGUACUCCUC
>cluster1576.fasta:4
GAGCGAGCCUUCCGGCCACUGGUGAAGAGGUGCACAGGACAGGAUGUGUGUCUCCCGGCUUAAGAGUGGCAAUACAAGUGCUACCCCGUUUGGAAUCACUGAACAGUUGUUGCUACUUAACCAAGUGGGCCGAAGUAAUAUAAAUGGAUGC
>cluster1564.fasta:4
GCAUAUCCUUGGACAGUCGAGUCUAUCCUAACUGAAUAAAUAAUGGGAGGCAUCGCUACUGGGAGGCGACCUGGUCAGUGCCAGUCCACCCAGGCAGAGGAGAUCGCUAAAAACAACGC
>cluster1557.fasta:4
ACCACAGUUAAAUGAAAAGAGAAAGCCACAAGGCCACGCGGAGACGACAACAGUGAAUCUAGGAGCCUAUGGAAGAGCCCAAUGUUAAACAGGUUCCCGAUUAUAGUUUAGAAUGAAAAACAAAA
>cluster1538.fasta:4
GAAGGCUGGCGAUGGGAUUUGUCUCGCCUUCUAUCCAUUGUUCGUCCUAGGAACAAGUCGGCAGGAAGCGCGAGCGACUCUAGGAACCAACUGGCCGGAGCGAGGGGCAUUUCUUCAAUCACCACGCGCACAAUCUGGAAGGUGUGCUGCUUGUUGGUGAAGACUGAAGAAAGACAGCAAACAAGAUUGAGAACCAAAAACUCGGAAGGUAACAGGGACGUCCAGUGAAUCCACAAGAUCAUUGACUGCUCAGUCUCAAAGAUAGCAGAUUACUCAUAGAUUACCUAGUUGGGGAAGCACCAUGCGAUGUAAUAUUUAUUAAUAUCAGGUAAAAAA
>cluster1537.fasta:4
AGCCAAAUCUGAAUGCUGCGAGGAAAGCGGUGGGCAGAGUAUGGAGGUCUACGUUUAGGAGGCCUAGGCGAAAUGAAGCCCCCAGCGAAAGUGGCUUUUUUAGUAUUCCAAGAUCAAGAACCUGCAUGCACACUCGCGCUGCUUAUUGAUGGGGUCACGUUUCCUUCUUACAA
>cluster1528.fasta:4
ACAGUAACAGAUAUAGAUUUUAUGGAUUUUCUGAAAUUUUCAGUGAGAAAGAUUGUUCCAAAAAGAGUGCCAGAUGCUAACACUCUGUGAUAAUGAUGAUAAAAGACACACACGGGCC
>cluster1521.fasta:4
UACCUCAUACUCGCACAGCCCCAAGUGGCAGCCCUGAUCGCAUGGCUUUGGCACUCCGUCCGGCAGGAGGGACACUACCACUGAGAAGGGCUAAGCUGUCCAGAAAGGACUACAUUGCCGGCUGCGGUGCUGAAGCAAGGAUGAACUACCAGAAGAACAGAGUGAUUCAGAGUAUACUCUAAGGCCUGCCAAGAUAUGAGCCACAGGCUGAAAUAAUAGAGAUGGAGAAAAA
>cluster1505.fasta:4
ACAUAGAACAGUAUGUCUUGUCUGUAAAUGCAUUCCUGAACAUGUACAAUCCAUGAGCAGUGCUGACUAACCAGGCCUAAACUAGAGACCAUAAGGCAGAUGGGCUAUAAUUCGCUUUCCGUUUACGAUAUAGUACCUUGUGCAGAAUGAAUCUCGUAACAUAGCACAAGUAGAUGUAGUUAACUUUAAUCACAUAGCAAUUUUAACAGUGUAACAUUAGGGAGGACUUGAAAGAGCCACCACUAGGCCGAGUACGAUGUACAUGAACAAUGCUAGGCUCUAUAUGGAAGAGCCCUAAUGUGUAAAAUUAAUUUUAGUAGUGCUAUCCCUGAUUUUAAUAGCUUAGGAGAAUGACA
>cluster1485.fasta:4
CCGGGAUCUUCUAAAACAGAUCCAUAAUUACGUUGUAGUUGCGUUCAUGGCCUUGCCACAGUAUUAAUAAUUGGCGUAACUUCUGCUUGUGUGUUAAAAUUGAGGAAUGUCAUGGCGUCAGAAACCAAAGAGCUUCUGAAAGACUAUGUGCAAAUCAUGUACACGGCAUAAGCCGCAACAAGGAGAAACCCUAAUUGUCACAUAAAUUAAAUUCAUUUCCUAGGUAAAAACGCCGACGAAUGUUAUUCUCAAUCAUAGUUUACCUCCCAAAGAAGAAGUGUUUUCCAAAAAACUGUUUUGAUUCAAUGAUCACCAAUGUUACCUUGGGAGAAGAUCACCAUUGUGGUGGCUUGGAAAUAGUUCCGUUCCUUAUGGUGUGGUGUCUCUGAAGACUGCACCCAUCUGGUUAAAUAGAACAGUGGGGUCAAAGCAGGUGGUGGAGUGCUUAUGGUGAUAACUUGAAAUAACACAAAGGUUUGAGAGAGAGAGUUUAAAAACUAGGCGGCACCCGUUACAAUUGAUUAGGCUUCUAUUGGAAAAGGAUGAUUUUCCAGGUCGCUUUCGAAUGAUCCAAGAAGUGUCUACUGAAAGCCUUUGAAGAAGAGCAGAACAUUUGGGUCCAAAAUGCAAUAAAUCAGAUAAGCUUGUACAAGAUUCUGUUGUAUGUGUCUUAUCAGUUGACAAAGCGUAAUUAUUUAAAAAAAA
>cluster1474.fasta:4
AGCCAGUGGACACCAUCCGGCCCACUAAGAUUUUUAGAAUGGAGCAAACCAACAUAGAAAUACUCAUACAGCUGAAAAAAACGCAAACACCUCACCAAGCCACAACAAAGAUAAAUCAAAUCCUGAAUUCCACCCAUACCACGAGACCCAAUGGACAAACUUGAACCUGUCCCCCCACCACCACCUGUUAGCACGAAUUCGUUCCUAAUAAAAAUAAUAAAAAACCACCCAAAAAAAA
>cluster1470.fasta:4
CGGCGCCAUCUCGCAGAGACGCAGCCGGACCAACCCAGACGGUUGGGCGCAAUGGAGCCAAGACAUCAGGCCACGGACGGGGCAGCCGGGCCAAGGGCCAAUUCCCUCAAACUCAGCAGGGGAGGCCACCUGCCGCAGCAGGAGCUCCCCAGCUAGAACCCGACUGAGAGAAAGGAAGCAGGCGGUCCUAAGGCCGAGUUAACCUUCUUCUAAAAAAA
>cluster1468.fasta:4
CCUCACGCGGCCGUUACGCGUUAGCGCAGCGGUCAUCGCGGAGAGAGAGGGCUGCUAAGCUGGAUGCUGAAGGAACUGUCCGCUGGGCCAAAGACGGGGGGCUGGACCAGAAAGACAGGCAAAUCAUGCCCGCUUCGUCAUAAGUAAAAGAAAAUAAGAUCACCAGGCUGGAACAAGCCUCUCCUGCGGCCUAAAGAGACAGCAUCGCCCGGCUCAAAAAAGAGGAACUAACAUAGAGACAGAGGAAGCCACGCCCGAGUACGCAAGCGGGGCUGCAUAGAAGCUCUAC
>cluster1467.fasta:4
GUUGAGCCCUCUCCGCGGCACGCCAACUCGCUGGCUCCUGCUCAUGUCACAUGAUCAUCCUCUUAUCUGCCUCAUUCCACUUACCAUUCCUCGCUGGUGAAAGAUCAGGUCAUGAUACUCUUUAUAUACAUGGAAAAGC
>cluster1466.fasta:4
UUAUAACAUGAAGCAAAAAUGAUAUAGAAGUACAAUGGUUUACCUCUGUCCUUGUACGCAAGAUUGAAACAAACAAAACUUUAACUAUUUUAAAUAGAAUGACUUUAUUGCUUCCUCAUUGGUCUCUCACCUUAAGUUGUUGAAGGAGUUCCAUAAUAACCAAC
>cluster1461.fasta:4
GAAACAGCAAACUGUGACUUACCUGCUAGAUUUGGAUGAUUUUCCAAACAUGCAAUCCAAAGUGCUGACUCAACUCAGGCCUAAAUCAUGCAGACCAAGGCAGAUGGGUAUAUACUUGCCUUUAAUAUAUAGUCUACUUGUAGAAUGAAUUUCGUAACAUAGCAAGUAGAUGUAGUUAACUUUUAGCAAUUUAGUGUAACAUGGGAGUGAAAGAGCCACUUUAGGCCAAGAGUACGAUAGUGUACUAUACAGAGGCUUGAAGAGCCCUUGUGUAAAAUUUAUAGAUAUCCCAUGGAUAAUAGCUUUGGAGAAUGACAAAAA
>cluster1459.fasta:4
GGAUCUGUAAGAGAUGGUACAAUGUGAAUUUGAACUUGACAUCAUCCGAGCAAGCCCAAGGGGAACCCAAAGCGGAAUUAUUUACUUUCUUCCUUCAUCCUCAGGAGGGUAUCUAAAGCUCAGUUCCCACCACCUUCUGUCUUUAUACUCUAACAACUCAUGAGAAAAAAUAUAAUUCAUUUUCUGGAAUCGAGGCAGCCACUAUAUCGUAUAUCCCCUUACAAGCAUUUGAUACUUGAAAUCUGAAUGAAAGAGUUAUUGAAAAAUAAUUUUUCUUAAAAAC
>cluster1443.fasta:4
AUAUACACCCUCAACAUGCCACACUGGCGCCCGACCAGGGUACAGUCGUCUAUCCUGUUCUGUCCGCUGCGUGCUGAUAAGCCUGCCUCGAUCACCGGAACAGUUGCAGCUAUCCUUACCGAAUAGCUUCACCUCUCACCCCCUAUGUAGGUGGAUGGCCGCGAUGACAUGGCAAGCCACAACGCUGAUCUCCGAUUUGCUGCUGCCAGGGUGCCGCGGGGCCUGAUGCCGUGGCCUACUUGCCAGCAGAUCUUGGCGAGUCUUGCUAAGAUGGUGAGGCAGCCCCCCAUACGGAGUGAAUUAAAGAUUCCAUCUUAUGUGAAAGUCUGAAAAAACACAAAAA
>cluster1436.fasta:4
UCCAGACAAUCGGCUGGCUGAAGGCUGCGGCCUGGACCAGUGCCCCCAGGUCAGGUUGAAGAAGCCAAGCCCGUUCAUAGCUUCCAGACUGGCUGUCUGCCAGGAGCUUCAUCACCUGUAAUAUCCACCUAUUAGCAGUUCUUGCAUCAUCAAGAGAACAAUUUGGUUUUCUACUGAGAGUAGGCCGUAGUCUGUAGAUAAAAGUCUGUAGC
>cluster1435.fasta:4
AUAACAUGGAGCAAGAUAGGCUGAUCGACUCAGAUUGUUUUAAAAUGGCAACAAAGACUGAAAUCCCGCUCAUAAGCCAUGCUGAAGAACGGGACCAGGAGACACCCGUCCAAAGACAUAGCAGAAGGAGAGGAAUCCCAAAUCGGAUCUCCGCCAUGAGACCCAGAUGGUUGGAAGGCCACCAAGUGGACAGAGCCCAAUGCACAAUCCGGCACAUGCGCUGAUGCCACAGCGAGUCAAGCAACCCAACAACUGAAACAAUUCUCCAUGCCAAAUCAUUGAAUUAGAUGAAUGAAAAACACACUUUUGAUGAAAACCACAAAA
>cluster1422.fasta:4
GACGUAGGGCGCGGCGGGUCGAAAACGUUGGACCAGGACGCGCAAGCAAUUCCGGUCGCUAUGUGCGAGGACACCGACGUGACCUCCGAUGGCCAUAUUCGCAGCUGAGAAAAUCCAGCCAAGGAAGAAGUGAAUAUAAGCAAGAUUUCUGAGAUAGUCAAAUGACUCUGGCAUGCUACGGUACACUCAUGGAAUUUGCCCCUAACUCAAGAUGUCAGCAAAGAGGUUUUAGAACAGGUCACAGGGAAAACAUGAGGCGCGCGUCGUACAUGCUACGCCUAUUGACCUUUGAUAUAUGCUAUAUAAGUUCUGAAC
>cluster1406.fasta:4
ACCGGCAGGCCGCAAAGGUCUGGCCUUAAAAAAAGCGGAUCACCACAAAUCAAGCAUCAUGGUGCAGAAAGUCCGGCACUCAAAGAUUGAAUCAAAGUACCCAAGUCGAUUACCUGGCUCACAAGCUCAAAAAAUCCACCAUCCUUCUGUUGAACCUGAGUAAAUUUACAAAUCUCAUUUGACUAUACCAAACACACCAAGACAUGUGGAUGAGAAACAUCUCAAUAUCAAAUAAAUAAAA
>cluster1374.fasta:4
GCGCAGCGGUCGGCUGUGUUCUAGAUUCGACUGGGGGGGACGGGGACUGCGAGAAGUCAGGCUAGGGCGAGAAGAACCUGCGGUCCGCCUCCUAUGAACGUGGCUACUGCGCCGGAUCCGUCCGUGCCGAGACAACCAUGCUUGGUUUCUUGUUGAAUGUGGCAGGAAGAAGAUUGAUUUAUGAUUUUAUUUUAAAAUAAAAACAUUGAAAAAAAA
>cluster1368.fasta:4
GUCAGAUUGAGAGCGGGGGUCCAAUUCCGAUCUGCGAGGCGUUCUCGGAGAACUGACCGAGGUCACCAGACUUCCUUGGUGUGGCGUCCAAGGAACCAAGCAAAAGUCUCAAGUGUACAAGCUAGAAAGGCUUUGGAUCGCUGGACAGGGGGUCGCGGACCGAGGGGCAGAUUGCCCCGUGUCUGCUUGGAGCAUGCACAGUAUUGAAAAUAAAAUUUAC
>cluster1362.fasta:4
AGUGGCAUCAGAAAAACUGUGCGGGCAGAAAGAGGAGAUGGCAAGAGGGGAUGAGUGAUGAUUCAAGGCAGGUAAUGGAAAGUGACAAACUGUGUAAUAAAUUGCAAAUCAUUCUCAGUGUGCAGCACAUAUAGAAAUGAACUCCCACCCCACAGUGUUACGAUAAUCAAAGAAAACCAACUCCUCCAUCGAUAAGCAUUAUCAAGUAUUCUGAAGUGGACAACGAAGGAUCCAAAAUUAUCAGUGAAAUUACAAUUCUUUGCCCGAAUAAUUGUGUUAACAAAAC
>cluster1360.fasta:4
AGGGUGUUGCCGGGCGGCGCUCGUGCCAGAGCAUGGUUAACAACACGCUCGCCACUCCAUUGGUGGUGCGAGAAUUGCGAAGCGAACGCGAGCUGCCUCGUAGCCUAGGCAGAGCUGGCGGGGCAGCUCUGGCCUCUUGUCAAGGUUGCGCCCAGGGGAGAAUCUGGCAACUCGUCGCAAAGGACUAGCUGUGGGGAUCAGCUAGAUGAGGAAGGCCUUACCCAAUGGACACCGGGUUCACUGUCUAUGCAGAAUUAUGUUCAGGUGUACAGGAACCUAAUGUAAGUAAAAUUUACAAUUUUGGAUGUUUUUUAAAAAUAAUAAAAAA
>cluster1355.fasta:4
AUAUGACUUGAGAGCAAAUGGCCACACGACUGGAAACCCGAAAUUGGCAGGUUCCUUGCCGCGUGCAAGGCAGGUCAUCGGAAUGGCCUAAGUGCCCAGUGUCAUGAAAGAUAUGGUAAGGACAAAUGAUUUCCAAAAUUACAGGCCACCAGUGAAAAAUGAGCUUUAAAAUAAAUUGAAAAAAAAC
>cluster1354.fasta:4
GGGCCAGCCGAUGCAGGGCCGCGGCAAGACACCCCGAGGAGCUCGGGCAGCGCUGCAGCCCCAAGCCACGAAUGCGGCUGCGAGUGCCUUGGGCAGUGAAGGCUUGAGGGACGAGGCUAGCGAAGGACUCCUGGCAGCGGCUGUCUGGAACUCAAGAUCUGCUGUCUCACAGGAAGAAUCAGAAGGAUGUAAAGCGAUAAUUUGCCUGGAAGUACUUUGGAUUGAUUGCUGAGCAUUCAGCCCAUCAACAUCACCACACCAGGCCUACUUGAGACAGUCUUUCAACACUCUGUCGUUUCUCGUCGAAAGAGAUCAUCAACUUCUGAAGCCUAUGUCUCAACAACUGAGCUGCUAGAGCAUGAAAUUCUAGUGGCUCUGAAUGAAACAAUAAUUCAACCUCAC
>cluster1337.fasta:4
CCACAUGCACCAGCGUCUCACUCAGGCUAACUGCGCAUGGCAGAGGGCUUGUCUCGGCGGAGAAGAUCCGAAAAGCACGAGAGUACUCACAUGUUAUUGUCAUAGGACCUAAGGCCCCAUUCUGGCACGCCAUGAAGUGAAAUGGAGAGCUGCCUAUGGAGACCUUGUAAUUUUAGAGUGAUCCAUGGAUCAAAGCUCAGAGAUACAAACCAUCCAAACCCUAUAUCAAACUCAUAACUCAAA
>cluster1335.fasta:4
ACCAGGUAACAAACCAACCAACUUCGAUCUCUUGUAGAUUGUUCUCUAAACGAACAAAUAAAAUGUUGAUAAUGGACCCCAAAUCAGCAAUGCACCCCGCAUCGUUUGGUGGACCCUCAGAUCAACUGGCAGUAACCAGAAUGAGAACGCAGUGGGGCGAAAAAACACGCCAAGGUUUACCCAAUAAUACUGCGUUGGUUCCGCUUCAUAUGGAAGACCUAAAUUCCCUCGAGGACAGGCGUUCCAAUUACAAGUCCAGAUGACCAAAUUGGCUACUCAGAGCUACCAGACGAAUUCGUGGUGGUGACGGUAAAUGAAAGAUUCAGUCCAAGAUGGUAUUUCUACUCAAGGAACUGGGCCAGAAGCACCUAUGUGCUACAAAGAGGCAUAUAUGGGUGCAACUGAGGCUUGAAUACACCAAGAUUUGCCAAUCCUUAAAUGCUGCAAUCGUUACAACUUCCAAGGAACAACAUUGCCAAAAGGCUUUAGCAGAAGGGCAGAGGCGGCAGUCAAGCCUUCUCGUUCCUCAUACGUAUGCAACAGUUUAAGAAAUUACCAGGCAGCAGUAGGGAUUCCUGCUAGAAUGUAGCAAUGGCGGUGAUGCUGCUCUUGUUUGCUGCUGCUUGACAGAUUACGUAGAGCAAAAUGUCUGGUAAAGGCCAACAACAACAAGGCCAAACUGUCACUAAGAAAUGCUGCUGAGGCUAGAAGCCUGCAAAACGUACUGCCACUAAAGCAUACAAUGUAACAAUCGCAGACGUGGUCCAGAAACCAAGGAAAUUUUGGGCCAGGAACUAACAGACAAGGAACUGAAAAUGGCCGCAAAUUGCACAAUUUGCCCCAGCGUUUCAGCGUUCUUCGAAUGUCGGCAUUGGCAUGGAAGUCACACCGGAGUUGACCUACACAGGUGCCAAAUUGGAUGACAAAGAUCCAAAUUAAAGAUCAGUCAUUUGUGAAUAAGCAUAUUGACGCAUACAAACAUUCCAACAGAGCCUAAAAAGGACAAAAAGAAGAAGGCUGAUGAAUAAGCCUAGAGACAGAAGAAACAGCAAACUGUGACUUUUCCUGCUGCAGAUUUGAUGAUUUCUCCAAACAAUUGCAACAAUCCAUGAGGUGCUGACUCAUCAGGCCUAAACUCAAUGCAGACCACAAGGCAGAUGGGCUAUAAACGUUUCGCUUUCCGUUUACGAUAUAGUACUUGUGCAGAAUUCGUAACAUAGCACAAGUAGAUGUAGUUAAUACACAUAGCAAUCUUAAUCAGUGUGUAACAUUGGGACUUGAAAGAGCCACCCUUCACCGAGGCCACGCGGAGUACGAUAGUGUACAGUGAACUGAGGGAGAGCUGCCUAUAUGGAAGAGCCCUAAUGUGUAAAAAUAUUUAGUAGUGUAUCCCAUGUGAUUUUAAUGGUCUUUAGGGAAUGCAAAACCCCACCCCCUCAUACAUCUAAUCUACAUACACCACCCCUCCCUACACUA
>cluster1333.fasta:4
UGACCUACUUGAAUUGACACAUCUCUUUAAUUAGUAGCACAGACAUGCUCAACCCAUAAAUGGGUAUGUUAAAUAUCAGGCUGAUCCGCCGAGAAAGGCAAGAGAAGCCCGGCAAAACAAAUCUCCAACUUGUGCAUUUCUAGUAAGAUCCUUGCAGUCCCUAUACCAGCAUUUUCCAAAAAGAAAAAAUUUCCUCAUCUUUUUCACAUUUUUGUUUCUAACCAUCACAUCAUCCUUUUUUUAU
>cluster1325.fasta:4
CACCCGGGCCAGCGUCAAAAUCACUCUGUUUACAAUUUUCAUGCAAGCAAACACUUUCAUGUUCUUCCUGGUUUUAGUCCACUUAUGCUAACUAUUAAUGCAAUAUGUUGUGUGUGACCACAAGAGAACUGAAUUGAUGUUGGUGACUUUCGAGUUUGUAUCUAUUUUAAAUUGUUUAGAAUUACAUAGAAUGCUCUUUGAUUGAUAGACUAUUGUUGUACUAAAACAGAUACUGUUUCUAAAAAAAUAAAAUAGAAUGGGUGUUAUAC
>cluster1318.fasta:4
GGGGGGGCUGCUGGUGGGGUGGAAGUAGGAUUCUCACAUCAGGGAAACUGAUCUCGGUCAUUCCCCCACUCAGGUUGAUGCCUCAAAGCUGGUACCCCACGCUGCACCUUGGCCUGGAGCAGCCAGGCCGGCAUCAAGCCGCCCGCCCCAGCCAGGUUCGUCGGUUCCUCAGAGGAUGGUGGUUCCCAGUUCUACCCUUAAACCAAGGUUUGAAUGAAGAUUACAUCAGCAUGUAGUUUUUUCUUCUUAGAACUCCAGGGAGUUUGCUGUGAUGCCUCACUCCUGUGCCUGACCGCUCCUGCUAUUUUUUUUAAAGUGUGGCGUUACCGCCGGGUCCAUCAAGUGCCACGCGUAUUAUUGACGAAUGGUCUUUAGUUUUGUUCAGGAAUAACGAACCUCUACAAGGAUCUCCGUCAAAGGCUAUCAGUUUAUCUUGAAUUUGAUUUCUCCAUAAAUGUAAAAAAA
>cluster1294.fasta:4
UCUGGGCCUGGUUGCCUCAGACUCCCUUGCCUCCCAACGGAGGACGCUCCCGGGCAGAGGAGUCUCCCACCAGCCCCAACGGCGACAGCAGGGCUGGACGAAGCUGACCUGUCCAGGCUAGCAUGCCCCCGGACUACUGCUCCCUAAAAUAUUAUGAAAAC
>cluster1293.fasta:4
GUUGUAAUGAUUUUAGUUAGAAUUUGAACAUUUUGUCAUUGGAAAAAGUAUUGAAUCUCAUUCCUGUUACAUAAGAACUUUUGAAUCUAUUUGACCCAAUUCACCUUAUAAAUAAAGAGUUCCAAAAUUAUUCUUAGGCUGGUGGUCUGGAGCCUUUCUAUUGUAUCAAUACUAUGUUGGCUGGAGAUUAAAAAAUUUGUAAGCUUUAUAUUUACAUUUCGGAAAUUUUUAUACUGUAGUUUUAUUGGAUUCUAUGAUAAAAUCAAGUUAUUUGGAAUAAUUCCUUUUAUUCUAAAUUAUAUUAAGCCUAAAAAAAUAGCGC
>cluster1276.fasta:4
UUAUUAUAUGUAAUUUAAGAAUUCGGUUGAGGAUACUUUUGUUAAUUUUGUUCAGUUGUUUAUUAAGCUUCUAUUGAAUCUUUGCUUUGUAAUUAACAAAACAAUCAAGACGUAUUACAACAAAUACUUAGUAGCUUCUCCACUUAUGGAACUACACUUGGUUAGGUUCAGCUCCAAAAUAUUUACCUCUGUAAUCUCUUCUAUCAAAGAAUCCCAAUACAAAAGGAGUAUGUCAAGACGUUUGUUGUUACCUCCACCCAUUCAAGAAAAGAAGCAUCUAGUG
>cluster1264.fasta:4
GCCGAGUCGCGGCGAGGCUGGUCAAGAUUCGCUCAUACUCCCUGGCAAGAACUGUGCUAAAGACGUUAACUGCUUUACAAGAGUGCUGAAGACCGCCUCAUCGUGGUAACUGAAUGCGCUCCAAUAGCAGCAACUCAUUUGUCUUCUCCAAUGAGACCUAUGUAUGUAAGUUGUAGCUCUAGUGAUUACAUAUACCAUUAAGGUGGCACAGAAACAAGAGCUUUGGCUAUAAAAAUAAGAGAGAGCCCGUAAUGGUGGUGCAUUGUGUAUAUUAAGGACAAUGGAAGAGAUCAAGAUGUAUCGAGAUAUCAACAAAAUGAAUAAUUGACAUCAAAGA
>cluster1251.fasta:4
GCGUCGAGAAGCACACCACGACACCAAUAUCUCAGGCCAAUAUCGAACAGUCAUGGAUUCCUGCAACCCUAGACUGGAACACAAUACAUAACCCCGAGUCUUCUUAAGACAUCUCUGCUAUAACGAACAAGAAACCACGGUUCCUCUAAAGAAAACCAACACAGGAAGAAAGUCGGACUCAGAAUUUGGUGCAUCUUACAAUCAGGGCUGCAAGCUUUUUAUUUACAAUAUACUAAUCAAAAC
>cluster1247.fasta:4
CGUCUGGCGCCGUAGACGCGUGCUGGCGCCCGAGGCGUGACGAUACCAUCGGUGGAGCACGGGCGCCGCGGGUGGGGUGCGUCAGCCGGCUGAGGCGGACCUGCAGUCGGGUAUUCAGACAGCGGGGGCAAUCAGAUCUCAGACGAGGCGGCAGGGGCAAAGGGCGUAGAGACGACGCUAUGGCGGGUCGUCAGUGACUGCGCCGGAUGCUCCGGGGGCGCGCCCAGGAACAGCGCGCUCUGCUGCUCCAGCCAGCUAGGCAGUCUUGAAAAGCUAGGUUGGAGC
>cluster1243.fasta:4
CGACAACGAGUUGGUCAGUCUCGGAGAUGAGGCCCUAGAUGUCUCCGACAAGGUAGG
>cluster1203.fasta:4
CGGAGGGCAGGAGAUAGGCGAGGUCAGUGCGUAACGAGGUAGUCCGGAAGGCGCAGGAGUUCUCAUCGUGGCAGCGCCCUGAAGGUUCGCGAAGGGC
>cluster1195.fasta:4
AGCUAGGGCCAGGAUCCCCGAUUAAACGUUUUGCGAACAGGAAAUUAAGGAGCUGAAGAAACGGACCAAAGCCUGACCAAAGAGCUCGGAAGCACCUAAAUCUGAGUUCUCGAUCAACCGUCUAUGGACAUAAAGAGGAACGACACAAUGUCCUAGUGAAUCACGCGUUAGACAAGAUAAAUUCCUCUGAUAUUUAGAAAUUAUUUGUAUGAAAUGAAAAUAACUGCAAAAC
>cluster1187.fasta:4
GGCAAGGUGCUCGCCUUCAGAAAGCAACCUUGGAGAGCCUCAUCCGCAGCACCGCCCAGCGCAGCCCACACCCGCGAUGGCCCGUCAGUGUUUGCCCGACGGAGGUGACGGGUGCGCCCUUGCCUGUGAGGACUUGCUGUUACCCAGUACGGACCCUGAGGGUGUGGACUGCUCCGCGGGCACCGGGGCCGCCCCUGCGUGCCCAGCUGGAGGAUGGCAGAGAGAAUCGGUUAAUUUUUGCUUUUUAUACUAACUGUUAUAAAUAACUAAAGC
>cluster1186.fasta:4
UGACGCAGAUCUCCCGAAGAGUGGGAGAAGAAAAAGGGCCGUUUGCAUCACGAGUUGACCGGUCACAUCAACAUCACAACGUCCAUAGGUGUUAAAUCCUGCAAAAGAUCAAUGUGAGGAUGAACUCCAGAUUGGAUGACAUAGCUAACAAAGCUUGGCCAAAGGAAUAAGGAAGUCUACCAUGUGUGGGCUGUCCAAGUAUGAGGAUAAGAUUUCCCAAAUACUUAUAUUGGUUACUAUGUGUUACAUUUCAAUCGCAGUAAUGUGAUGAACAAAUGCGAUCGUCAAUCAUCAAAAUAUAUAAAAUUGAACCCUCACUACUAUCUUCACAUUAUUACCACACAUAUCCAUCCAUCAUCACCAACAAA
>cluster1180.fasta:4
AGUGGGGAACGAGAGGAGAAGCCAGGUGCCUCGUGCUAGGGCAUUGAGGCUACGGCAUGCGAGUGGUAUCGACCCCGCUGUCGUCCGCGCCCGGUGGCAGCUUGCACUGCCAGCUCGUUGCCAGGCGCGGGGUCGAGACGGCCUUGGUACACCCGUCAUGUGCCCGGCAGCGUCACAUUGUGGGCAACCCCACGGCCAGGAAGGGUCACGGGACGACAAGCAAGCCGUACGGCUCCCUCAUAUAAUCAAGCUAAUCACAAGAAGAGGGUUAGUCUCAAGUCGAGUUUCGUACUGCAGAAGGUUUUAUAUAAGGCUGGGCCUGUGUGUGGCGGGGCUCAGGCGAACAGAUUGCUAAUUCGUUCAGC
>cluster1163.fasta:4
CACAUGAGCAUCAUCGCCACCCCUAAACCAUGAUACAGAAGUUUAUUUCCCGAAGUAACUGUCAAAAUCAAAAUAAUGAAAACGAGUUGAUAAAAAGCUUUGCCAUGCCUGUUCGAUUGCAGAAUAACAGGAAAACAUGUACAAAGCCUUGAGCCAACAACAAAUAAAAUCAGUCCAACCAUAGAAGUGAGUGCCAAGAUGCCGUAGUUGUUGAAAAGAAUAUAAACUAACUAUUUGAA
>cluster1155.fasta:4
GCGGGGAGGGCUGGAGGAAUGGGAAUUUGCAGCUGGUCUGCACUGGACUGUUUUGUGCAAUCUUAAGUCCAAAACCCAGCUGUAAGCACAAAGAAAACUGUACUUCAUUCUCAUCUAGGCCUGCCGAGCUAAUCAACUCUGAUAUCAUUGUCAUAAUAUGACGAAUAUCCUACAACCUAUAUCACAUCCCACACACCCUUCUAU
>cluster1151.fasta:4
CCCAACAGAGCCUAAAGGACAAAGGCUGAUGAAACUCAAGCCCAAGA
>cluster1150.fasta:4
UUCGUGGCCUCCCCUUUGCUAGUCCACUUGUUCCUUGUCAGCACAUGCGCUCCUGUGGAUUCUCAGAAACUCCGAGAGGUUGACAACCACUUCUGCAGAGGAGUGAGAGCGACCGAAGAGCUCUAUUGCUUUGAUGCAGCUGAAUAGGCGUGGAAGUUGACGGACAGGACAAGGAGGUGAAUUCAGGAUUCACCUCGGCUUGCUUUAAUGACCAAAGGCAAAAUAAAAGAGAUGAGUUCUUGGGUCUUUUCAACCAGUGU
>cluster1149.fasta:4
GAGACGGCAUAGUCCAGGAGAGAGACGGAUACGACCCAGAGUGAUUGCGCCAAUUUGUAAUGCACUUUGUCUGCUCAACUGAUUUAAAACCAUGGAUGGAAUAGAAUUCUCCUCGGCUGCCAGCAGCAAAGACCCCACUGGCCAGAGAUUGAGCUGACCUGGCAGCACUGCGCGAUAAGUUGGAAGACCACACUUGAGGCGGGGGUUAAUCCAAUUUUUAAAAGUAAAAAAC
>cluster1141.fasta:4
GAAUGGCCAGAGAACCUUUGGUAAAUUGAAGACAAUCAUCAAGUCAAUUGAAAGACUAAAAAGAAAGAGGCUAACUAGAUAACAGUGUUUCAGUCCACCCAUUGGAG
>cluster1127.fasta:4
GUGUCGCUACGGGGUCGGCGCGGAAGGAGGGGGGAGCACUGAGGACUGCAGAGCAGAAGACAGGAAUUCUUGAACAGAGCAUUCAUAAGCACAACCAUACACCAGUACCCAGCCCUUCAGAUCAGAAGCAGGAGCAGUGGGAACACCAAGAAGCUUCCUUCAAUUCGCUAAAAAUGAAAUGGUGACAGUAAAGCUUUCCGAUUUGAUUCAGAAUCCAACAUAAGCAUGCUCUUGGACAUUCCAAUUAUGUCCAAAAUUUAAUGCAUAUAGUGUAUGGCAGUAAGUCCUUGAACACUCAAAAUCCAGUGACAAUGUGGGCUGGUUCCUCCACCAAAGGACCCUGGUCAACUUCCAGGUCCAGGCCUCUCUCAUCCAUUAGAGAAGUUUAAGCACCCAGUUCUACUAUUCAUGCCUAAGUUUUCUAAAAUAAAAAAUCAAAAGC
>cluster1118.fasta:4
GCGUGCUGCCAGCCCCGACCCUCGGCCGGGCGCCGAGGAGGCGGCCUGGAGCAGGGCGGAAGGAAGAGUGGCGGCGUACUUCCCGGGACUCUCUACACCCCACGUGCGGGACCACCCCGCCGCAUCCUGCCGCACCCAUGUUCCUCAGGGAUAGCGGGCAGGUAUUGCAGUAGCUGUGGACCAGCCCCUCCUUCCUCCCCUACCGAAUAAUUAGUGUUAAAAAUAUUACAAAAAA
>cluster1100.fasta:4
CCAUGUCUUCUUCCCCUCAACUUUCAGGUUAGGAUUCCUGCCAGAACAAAACUCAUGUGAUGACGAAAAAUAGACUGCGUACCUUUGCUUCUAAUAAAGAAUACUAUCAGGAGUCUUAACCAGCCAGGGAGACAGGAACCUGAACAACACCCUCAAAUAAAAUGAACAAGGCUAUAAAUUUGCAUUCCUCAGUAGUUCUGCCUUCACGACAUAGUCCUUAAAAUACUAGCUGAUUCUUUCAUCACAUUCUGUUAGGCCACAUUCUAACAUGAUAAUUUGAGUUACUAUUUAUUUUUAUCUUAAAUACCUAUAAAA
>cluster1083.fasta:4
CCGAUCGCCGGGUUCUCCAACCCUUUGUGAGGUGAACACCCAAAGUACACAGCGACGGUUCUACAUCCGAAUGACGGAAAGUGUGGCAAAGGAUCGAAAGGUAAAUCGAGUGGUAGUGAGACUGAUCAAGCUGGAUAAAUGCAAGCAUUUGCUGGGAGAGAAAGAAGGAGGGCCAAGAACAGCAGGUUAAAAAUAUUAUUGUUUCAAAAAC
>cluster1076.fasta:4
GGUGCGAGGACGGAGGCUGCACAAACAAUGUGGGCGCUGGCCCCCACCCAAUGCCUCAUCGUCCCAGCCGACCGCUAGAAAAGAUGAAGCCAGGAGUCACGGCAGGGGAGAAGUCACGGGGAGACCGAGUCAACCCGGAGACCCCAAGCCGGAGGGCGACAGGGCGUCAGUGGAGUUGGCGCCCCCGGCAUGACAAGGUGGAGAGUCCACGCAGGGGCUGGCAGCGUCAGCAGUCAGUCCGCCCCAGGGUCCUCGCAAGACUUUCUAUUCUAGGCACCUUUUAGGUGCGGCUUCCCUGGGUAGCCCAAUAACUAGGAACCUGGUAGC
>cluster106.fasta:4
GCCUUGUACCCGAACUAAAGAGCAGAGGAAGUGGUAAGUUUUCUUGAAGAGGUUUCUAUUAUUUACACCAAAGAGUUUAUCUGAGAGUAGUAGUGAAAAAGGGCGAUCCAUACUCAUUGGUUGUGAAUAUAUGCUCUGUCUGCGCCGAAUUUGUUUUCUGUCAUACUGAUACUUUUAUAAAUGAUAAA
>cluster1056.fasta:4
CUUUUUUUGUAUCCGCUCUACAGUCCUGAGCCUAGUGAUGCCCUCAACAAGGGCAAGUUAGCCAUACUAGGUUGCUCUGCCCAUUUGGAAGAAAUAGUGUCAGAGUCACAAAAGAGGGAGAGUCCAAGCUGUCGUCCCAUUGUGUAAUAUUUAGUUAAUAAGCAGGAUGAACCAGUGUUGCCAGCUCUCCUUGCGGCACAGUCCCUGCAAUUGUGUACAAGUUAAAUGAAA
>cluster1030.fasta:4
GUGAGGCGAAGCAGCACCCUAGUGUUGCGAGUAUGAAAGUGAAUAGACGAUUGCCUGUGUGAUGCAAGCACGCAAAGAGAAAAUCUUGUAAAGUUAACAAUUAAUGGUUGGAACCCUGUUCAUGAAAGUCUCCCAGCAAAAUUGAUCAAAAGCACCCAACUUUUAUUUGCAAAAA
>cluster1026.fasta:4
CCCGCCCGCUCGCCUGCUCCAUGUCCUGAAGGUUCCGCGGGGCUCACAUCGCGAGGGACGGCGGGGGCCCGCGGAGCCGCCCCGGCAGCCAGGGGGUCGCGCAUCACGCUGCCAGUUUCCGCAUCGCCCGACGGCAGGCCCUCUGCCGUGUCUGAGGAGCAUAAUUUCAGAGUCUCACUGGGUGCGUCUACUGUCAGUGUGGAAUGGCGGUCGUCGCAAUCGGUCAGAUAAGAAGUAAAAAAUAUAUGACAC
>cluster1021.fasta:4
AAGGAGUGAAUCUAGGAGAGCCCUAUUGAGACCAAUGUGAAAUUAUAUUAUUAUUUGAUUAAACUUGGAAAAAA
>cluster1006.fasta:4
ACAUACAGAUAGAGAAGGCGAACCACUCGAGAAGAACAAACGUUUCCACAUAGCCAAAAAACAGAGAGACCCGCCAACUAUGGGCAGGAAAUUCUCCGAUCUACCGUCAUCACCGACCAGUGAUGUGAAAGCACUAGGGACGAGCCACUUGCGAUCGUCGUGCAUGCUGUUUGAAGCCCAAUGAAUUGGCUCCCGGAUUAAAUUUUUGAAAUGAAUACACAUC
>cluster1002.fasta:4
UGAAAGUUGGAAGCUGCCUAGAGGCCCUAAGAAAAUACUAGGUAUCCGUUUUAAUGUUCUUAAAUAAAAAC
>cluster1001.fasta:4
UUACAGGCUGGCUGGUGGGCGGCGUCGGCGGCGGAACCUGAACUCAGGCUAUCCUCAUCGCGUAAAACAAGCCAAAAUCUCGAGACGGGGGACACUACAGAGCUGAUAUUGCGGCCAUGGAAGAGGAUGGGACCACAGAACAACAAAAAGACAUGUGGCGCCCCAGCUUAUUAGCCCACCUCCCCAGAUUCAAAUCAACACAAGGCAAGUUUCUUACCUGUGCGUAAUUCCAAAUGUGGCACACAAAACUGGAAGGACAAGCCUCUCUUAGGCACUGCAGGCCUGCCCUGUAUAAAGUGCCUGACAGAGAAAAA
>cluster99.fasta:2
UACUUUAUCUCAUUCAAAUGGAUUCGGACUUACUGAGGACAGGACAAUUCUAUCUCCUGGUGUUUUUAGAAUACUUUUAUAACCAAGGUGAAACCAUGCCAGCUGCUACCAUUCUCAACUUCUUAAGCGGAGAUUAAGCUUCAUGUGUUCUUAUCCUAGACAUUUCAUAUCUUGUUUUAUCCUGGACAUGGUAGUCAUAAUUGCCAGCAUCCGUUCCUCUACCAUUGUAACAACUCCCUGAUGUCUUAAAACCACCUCACCUAUUCAGUCUGUGGUACUGGCUACAGUCUCUGACCUCAACCUUUGAGCUUUGUGGGUGGACGUGUAAUCAGACCUCAUCAAACACAGCAAAUCCAUCUGUAUUGUGGAGGAAGCUCACCUUUGAGGUGCUCUAGCUCUGUGGAUGAAAACUCAAACCAACAGGGCCUGCCAUGUAGAGAAUGAGAAGCCAGUGCAGGGGAAGUAGAGCCAAAUCUGGAGGCUUGGAAUCUCCUGAUGACAACGUUUGUGCCCCUGGAUCCAACCGUGCCUGAAGCUAGUAUAUCCCUGACUUUUCAGUUAUGUGAACCAAUAAAUACCCUUCUUUGCUUAAGUUAAAAAAAAAAAAAAAAAGAGC
>cluster999.fasta:2
CGGCCCGAUGAGCUGCAGCGGCUCCGGCGCGGACCCCGAGGCGGCGCCGGCUCGCCGUCCUCGGCCCCGGGCCCGGCGCCCGGUCUCCAAUUCCUGCCGCAUCGCUGCCCGCCAGCACCGCAGGAGAACAAGGCCAGCCCCGCGAGGGACAGCAGGGGGGCCUGGGGCUGGUAAUCAAGUUGCUGGGGGCACAAGCUUCCGCGGCGCGGGCCGGGGGGCCGGCGUGGAGCAAUGGGGCGUGGUGAGGGCCUGACAAAAACCCGGUCGGCGGUGGCGCAGCGCCCCAGAAGGGGCCGUCUAACCGGAUUUACGUACUGCCGAGCGCGGCCAACGGAGACGUGAAGCCGGUGGUGCCCAGCACGCCUCUCGGUGGACUCGUGAUGCAGCUGAGGAUUACACGCCUCCUACGAUCCAGAUGCAGGUGUUGUUACUACCUGAUCGGCGAAUUUGAGGCCUCAGACCUCACGCAUUAAUUCGGCACUUCCCACCUAAAUUGCCCAGAAAUUCAACACAAAGAUAUUGCCAAUGAUGCCCUACAGCACUGUAUAAAAUGAAGGGCACAGCUUCCGAGCUCCCGGGAUAGCAAGAGCAAGGUCGCAAGUAUUUUUAACCAUGGAGGACUUGACCCUGCCCUUUAGCGAGUAUGGCAUAAUGUGAAGAAGCCGCCAUCUUCACCUGUAGCCCAACCCAAAUGUACUUAGCACACAGCCCCCAUACGGACCACACCAGCCUGUUUCAUAAUAAACUCAUUGUGACAGGCAUAAAC
>cluster998.fasta:2
ACCAAGCCCUGGCACCAGAUUCCUUUCUGCGAUAAUUCCUUGCCCAACGGCUAGAGUGCUCCUUGUUGCUAAAAAGGAUUCUGUCUUCCACAAAGAAGUUUUAUAUUUGGUCCAGAGUACUUGUUUUCCCGAUGUGUCCAGCUAGCCCCGCAAAGCUUUUUCAAAAUGCACUAUGCCUGAUUGCUGAUCGUGUACAUUCUUUCCUGUUUUAUUCGAUUAAGUCGUUGCCUUUUUAUUUGUAAAGCGCUAUAAAUAUAUAUUAUAAAUAUAAAAAGGAGCCGCUUCAGAUGUUUAUUUGUAUAAUUACAACUGAUUCACACAGUGAGAAAAAAAUGAAUGUAUUCCUGUUUUUGAAGAAGAAUAAAUUUUUUUCUAGGAGAGGUACAGUGUUUAUAUUUGGAGCCUUGAGGUGUAAAAUUGUAAAUAUUUUUAUAUAAGAAAUGCUAAAGUAGUUGUUUAAAAAUACUUAAUAAAUAAUUCUUUCCUGUGGAAGAGAAAAAC
>cluster996.fasta:2
AUUUCCCAGUUAAUCAACCAACUCGAUUAAAGAUCAAUCUCACAAACGAACAAACUAAAUGUCUAAGUUGGACCCAAAAUCAGCGAAUGCACCCGUAACCGCUGUGACCACAGAUUUUAUUGGCAGUAACCAGAAUAGGAUCCAGUGAGGCGCCGAUCAAACAACGUCGGCCCUAGGUUUACCAAUUUAAUGCUUGGUCACCGCCACACACUCAUUUGUCAGGAAGACCUAAUUCCCUUGAGGACCAGGCCGUUCCGUUAACACCAAUAGCAGUACAGAUGACCAAAUUGAAUACUUCAAAGAGCUCCAGACGAAUUCGGUGACGGUAAAAUGAAAGAUCCUCAGUCCCAAGAUGGUAUAUCACAUUACCCUAGAAACUGGGCCAGAAGCUGGACCACCCUCGGUGCUAUCAGACGAUAUCAUAUGGGUUAAAGGGUCCAAAUACCAAAAAAGAUCAUAGCCCGCAAUCCCUGUUAACAAUGCUGCAAUUGCGCUUCAUUUCCUCAAGGAACAACUAUAUAAAGGCUUUACGCAGAAGGGAAAGAGGCGGCAGUCAAGCCUCCUUGCUCCAUCAGUCGUAACAGUUUAAGAAAUCUUAUUCCAGGCAGCAGUAGGGGAACUACCUUGCUGAGAAUGGCAAUGGCGGUGAUGCUGCUCUUGCUUUGCGUUGGCCAAUUGACAGAUCGAACCAGCUUGAGAGCAAACAAAAAUGUCAGCUAAGGCCAACAACAACAAGGCCAAACUGUCACUAGAAAAACGAUUGCUGAGGCUUCUAAGAAGCCUUAGCAAAAACGUACUGCCACUAAAGCAAUGUAACACAGGCUUCAGAAGACGUGGUCCAGAACAAACCAGAAAUUUUGGGUCCAGAACUAAUCAGACAAGGAACUGAUAAACAUUGGCCAAAUUGCACAAUUUGCCCCAGCAUACAGCGAAGCAUCUUUAGAAUGUGCGCAUUGGCAUAAGAAGUCCACCUUCAUGGGAUCUGGUUGACCCACACAGGUGCCACAUCAAAUUGGGAUGACAAAGAUCCAAAUUUUAGAUCAUUGGUCAUUUUUCUCUGAACGAGCUGACGCAAAUUACUCCAACAGAGCCAAAAAAGGACAAAAAAGAAGAAGGCUGAUGAAAACUUGAGCACCAAGAGACAGAAACAAACUGUGACUCUUUCCUGUUGAGAUUUAGAUGAUUUUCCAAACAAUUGCAACAACGGCUCACGAGCAGUGCUGAUUCAACUCAGGCCUAAACUCAUGCAGACAUACAAGGCAGAUGGGCUAUAUAAACGUUUCGCUUUCCGUCAUCGAUAUAGUUUAACUGCGAAGAAUGAAUUCUCGUAACUACAUAAUACAAGUAGAUGUGGUUAACUCUAAUCUCAACAGCAAUAUUUUGUCAGUGUGUAUAUUAGGAGGAACUUGAAAGAGCCUCAUUUUCUUAGGCCACAAGAGUACGAUAAAGUGUCAGUGAACAAUGUUAAGAGCUGCCUAUAUGGAAGAGCCCUGCUGUAAAAUUAAUUCUUGUAGUGUUAUCCCAUGAUUUGUCUUAGGAGAAUGACAAAAAAAAU
>cluster995.fasta:2
GAAUGGAGCUGGUCGCUGGUUGCUGCAGGUCCUCUUGGGUUCGCUGUACAACACCCGGAGUCCGAGGCGUGCGGCGACCACGAGCAAUGGACUCUGUGGCUGACUUCACUCACCAUGCUCACAACUGCCUCCUCUGUCAGCAGUAGCUUUGUCAAUAGUCGUUUCUGUGGUCACUGGAGCAAAGAUGAAACAAUUCACAUUUAUGACAUGAAAAGAAAGAUAGAGCAUGGGGCUUUAGUGCAACACAGUGCAGAUCUGUGCUAGAAGAUAGAGGAAUGUUUUAAAAUGGUUUCUAGCCGGGCGCAGUGGCUUUCCUGUAAUCCCAGCACUUUGGGAGGCUGAGCAAGUGGAUAUUCACCUGAGGAUACAAAUAACUUGCCUAAAUUCUAUGGCAACAGGUUAUUAAUCAGUGGAGCGGAAGAUGGACUCAUCUCUGUAUCUGGGAUGUCAAGAAUGGGAAAUGCCUGAAGUCAAUUAAAGCUCACCAAAGGACAGGUGACCUUCCUUUUAUUUCACCCAUCUGGCAAGUUGGCUCUCUCCUAGUUAGUUCAAGAUAAGACAUUAAGAACGUGGAAUCUUGUAGAAGGAAGAUCAGCAUUCAAAAAAUAUAAAGCAAAAAUGCUCACAUAGUAGAGUGGUCCCAAGAGGAGAGCAAUAUGUAGUUAUCAUACAGAAUAAAAUAGACAAUCUAUCAGCUCGACACUGCAUUCCAUUAGUGGUCCAUUACAAAUGAAAAAGAGAAAUCUCCUCUGUUAAAUUUUUCAGAGUCUGUCCUUAAUAUAGUGGCUGGAGAUGAAGAAGUUAUAAGGUUUUUGACUGUGAUUCGCUAGUGUGCCUCUGUGAAUUUAAAGCUUUCCAUGAAUCAGGGUAAAGGACAUGUUCAGUUUUGAAAUCCAGAGCAACAUGUUAUUGUUACAGCAUCGGUGAUGGUUCAUCAAAAAUGGAAGCUUGAGCAGGAUAAGAAAGGUUUUCCCCCAUUUUUCUUUACUCUGUGAAGUAAACACUAAAGCCAGGCUGACAUGUACCUGGAGUGUGGCUAGACAAAGUGCCAGACAUGAAAGAAAAAGCUUUCCUCCAGCAGCAGAGCCUUCUCUCUCCUUGUAAGUAAAGAUAUAUAGUCCAAAAUUGGCAAAAAGGAGCCUGGUGACACAGUGCACAAAGAAGAAAAGCAGUGGUCAAAACCUAACACAAGAAACGCAGUUUAGCAGUGACAGUAAGAAAGCAACAAAAGAAAGUGGCCUGGUAUCAACCAAGAAGAGGAAAUGGUAGAAAUGUUGGAAAAGAAGAGGAAAAAGAAGAAAAUAAAAAUAAUGCAGUGAAAUCUUCCCAGAUGUCUCCUGAAAGAACAUUUUUUAGAUGAAAUCAUUCUACUCAAAUGUACAUUAAUCUCUUUUUCCCCCUGAGUAAAAAGCAAGAAAUUUCCUCAUUGGAGAAAAUAUACAUGUUAUAAACGAUUUUAGAUGGGGUUUGUUUGUUUUUUAACUAGUAAAAUUACUUUUGGCAGACAGUGUUUAUGAAUUAUGUAUCCUGUUGAUAUAUAAUGUGUUAAUGUGUCAUGCAAUUCUUUCUGUACAAAGAGCAAUAAAGUUCUCAAAUUAAAAAAAC
>cluster994.fasta:2
GCUCUGCGCACUCUCUCCCCGCCCACCGUGACGAACGAUCGCUCGGCACCCAUCAUUCGAUGAGAAGACGGCCAAAGGACAUCCUCAGGCCACGGUUCCCUCGCGGAAUGAUGGCUCGCACCUCUAACUUUAAUGCCGCCUGCCUAAGCUGGGACCGUUUCCUGUUUACUCAGUUAGUUGACACGUUUCUGCCUUUAAGAUAAAUGAGUAAUAGUCUGUGACCAUAUCAGCAUUUAAAAAUAUCUUCCUAUUUGUUCAAGAAACAGUAAAACUUGUUCUGUUCAAAUAUUUCAAUGAAUUCUUCCAUGCCAGAAUAAGGGAUUAGUAUACGCUUUCAUGAUACUGGCUUUCUGCACCUGAUGUCAAUGAGACCCAUUUUUAUUCUAUAAGCACGUGUCUCUUAGUAGCAUUAUGUCUAAAGAAAAAAUGCUACAGGAAGUUUGCAUUUUUAGCAUGCAAUUUAAUUUUAAGCAAUAUAAAUUGUGAAAAUACAAAAAAAAAAU
>cluster992.fasta:2
CACAUGGCGCAGGAUCAAGGUGACGGAAAGGAGAACCCCAUGCGGGAACUCGCAAACACCGCAAGCUGCUCAACAUCUGUGUGGGAGAGUGGAGACAGACUGACCCGAGCUGCCAAGGUUAGUGAUGAGCACAGGGCAGACCCCUGUUGUUUCUUUCCAAGCUAGAUACACUGUCAGAUCCUUUAGGCAUUCGGAGAAAUGAAAAGAUUGCUGUCCACUGCCAGUUCGAGGGGCCAAGGCAGAAGAAAUCUUGGAGAAGGGUUAAAGGUGCGGGAGUAUGGGUUAAGAAAAACAACUCAGAUACUGGAAACUUGGUUUGGAUCCAGGAACUUACCGAUUGGCAUCAAGUAUGACCCAAGCAUUGGUAUCUACGGCCUGGACUUUAUGUGGUGCUGGGUAGGCCAGGUUUCAGCUCGCAGACAAGAAGCGGGACAGGCUGCAUUGGGGCCAAACACAGAAUCAGCAAAGAGGAAGGCCAUGUCGUGGUUCCAGCAGAAGUAUGAUGGGAUCAUCCUUCCUGGCAAAUAAAUUCCCGUUUCUAUCCAAAAGACCAAUAAAAAGUUUCAGGUGAAAUGUAAAAAAAGCUC
>cluster991.fasta:2
ACAAGGCAGCAGUGGGGGAACUCACCUGGCUGGAUGCUGGCAAUGGCGGUGAUGCUGCUCUGCUUGCGCUUGCUUGACAGAUUGAACCAGCUUUGAGAGCAAAAAUGUUUGGAAAGGCAACAACAACAAGGCCAAAACUGCUUUAAAGAAUCAUCUGCGAGGCUUCAAGAAGCCUGUAAAACGUACUGCCACACUAAAGCAUCUAUAAGCAACACAAGCUCUUGGCAGACGCUGGUCCAGAACAAACCCAAGGAAAUUUUGGGGUCAGGAACUAAAUCAGACAAGGUGUAGUGCUGACUCCAACUCGGGGCCUAAACUCUCAUAUAGACCACAAGGCAGAUGGGCUAUUACUAAACGUUUUUUCAUUUUUCCACGUCUACGAUAUAAAAAGUCUCACUCUCUAGUGAGAAUGGAAUUCUCGUUUUGCACACAAGUAGAUGUAGUUAACUUUAAUCUUCUAGCAAUCUCUUAAUCAGUGUACUAGGGAGGACUGAAAGAGCCACCACAUUUUCACCGACGUCAGAGUACGAUAGUGUACAGUGAACAAUGCAAGAGAGCUGCCUCUCAAUUAUAGAAGAGCCCUAAUGUGUAAAAUUAAUUUAGUAGUGCUAUCCCCUGAUUUUAAUAGCUUCUUGAGGAGAAUGGGACAAAU
>cluster990.fasta:2
AUGCGCUGAAGCGACAGGACGCACUCUUUACGGCUCGGUGGUUAAGGCCCCGUUCUACUCCACACAAGUAUUCUUUUCUCAACCAAAGGCCUCUUUAGGGCCGCCUCAUUUUUCUUCGUAAAAGAGCAGGACAUUUAUUCCCUGUUCGCUCCAGGUUGCUGAAAAAGCAGUUGCUGUGCACUAGUGUGCAUUGCAGUUCUGUGGCUUCCUGAUGGAUCUGAGAAGAUGGACGUGGAGGAUGAAAUCUGUCUGAUUAUUUUGAUGAUGUUUGUUGCAUCGUGAGAUGCUGCCCAUAUGUCAUGUCAGUGAUGUUAGUCAGUAGCCCACAGCCUUGUAUUCCAUACUCAAGAGACCCAAUCAUGACAUCUCAACUCUGUAGUCCAAUAAUAUGUCAUCAAACUUAACGCCUCCCUACCCACAUACAUCCCACCAACCAUACUCAUAUCCAUCAUACAUAUGCCCCAUCCUACCAUCCCC
>cluster98.fasta:2
CACAGGUGCGUAAAUUUAUCUUUUUUCCAACACUCCUUGGCCUAUCCGGAAAUCCCGACGUUAUUUUGACUACCCCGAUGCUUAUACCACAUGAAAUAUCCUAUCGUCCAUUGGCUCUUCAUCACUAGUAGUAAUCCUAAUAAUCUCAUAUGAUCUGAGGCCUUCGCCUCAAACGCAAAGUAUCAAUGCAUGAAACAAUCCCCACCAACCUCGAAUGAUUAUAUUAAAUGGCUGUCCCGCACAUACACAUUUGAAGAACCAACCUACUAAAUUGAAAUGAAAAGGAAUCGAACCCCUAAAACCGGUCAAGCCAAUCCUAUAUCCCUUAUAACUUUUCAAUAAUACCCCUCCCUAUCCCAUACACCCUACCAUACAUCUUAUCCAUCAUCAUAUAUCCCCUCCCAUCCUCAA
>cluster989.fasta:2
CCUCUUCCCAGGUAACAAACCAACCAUUACCGCGAUCUGUAGAUUUGCUCUAAACGAACAAACUAAAAUGUCGUAAUGGACCCAAAUCAGCGAAUGCACCCGCAUUACGUUUGGUGGACACAGAUUCAACUGGCAGAACCAGAAUGGAACGCAGUGGGCGCGAUAAAACAACGUCGGCCCCAAGGUUUACCCAAUAAUACUGCGUUUGGUUCACCGCUCACUCAACAUGGCAAGUUCCUUAAAUUCCCUCGAGGGACAAGGCGUUCCAAUUAACACCAAUAGCAGUCCAGAUGACCAAAUUGGCUACUACCGAAGAGCUACCAGACGAUCGUGGUGGUGACGGUAAAUGAAAAGAUUCAGUCCAAGAUGGUAUUCAUACCUCAAGGAACUGGCCAAGAGGGACUGGACUUCCCAUCGGUGCUAACAAGAUGCAUCAUAUGGGUUGCAACUGAGGGAGCCUUGAAAUACACCAUUAAAAGAUCAUUAGCACCGCAAUCCUGCUAACAAUGCUGCAAUCGUUUGCAACUUCCACAAGGAACUCAUUGCCAAAGGCUUCAUCAGAAGGGAGCAGAGGCUGCAGUCAAGCCUUCUCUAAUUCCUCAACAUGCAGUCGCAACAGAGUUUAAGAAAUCAACUACCAGGCAGCAGUAAGGAACUUCUCCUGCUAGAAUGGCUGGCAAUGGCGGUGAUGCUGUUCUUGUUCUGCUGCUGCUUGACAGAUUGAACCAGCUUGAGAGCAAAUGUCGGUUAAGGCCAUUAACAACAAGGCCAAACUGUCACUAAGAAUACUGCUGCUGAGGCUUUAAGAAGCCUUAGCAAAACGUACUGCCACUAAAGCAUGCCGUAUCACAAGCUUUGCAGACGUGGUCCAGAACAAACUCCAAGGAAAUUUUGGGGGUUCAGGAACUAAUCAGACAAGAACUGAUUAACAAACAUUGGCCAAAUUGCACAAAUUUGCCCCCAGCGCUUCAGCGUUCUUCGUAGAAAUGUGCGCAUUAGCAUGGAAGUCACACCUUAGGAACGUGGUUGACCCUACACAGUGCACAAAUUGGAUGACAAAGAUCCAAAUUCAAAGAUCAAGUCAUUUGCUGAAUAAGCAUUGACGCAUACAAAACAUUCCCACCAACAGAGCCAAAGGACAAAAAGAAGAAGGCUGAUGAAACUCAAGCCUUACCGCAGAGACAGAAGAAACAGCAAAACUGUGACUCUUUUCCUGCUGCAGAUUUGGAUGAUUUUCUCCAAACAAUUGCAACAAUCCAUGAGCAGUGCCGACUCAACCAGGCCUAAACCAUGCAGAGACCACAAGGCAGAUGGGCUAUAUAAACGUUUUCGCUUUCCUAUACGAUAUAGUCUACUUUGUGCAGAAUGAAUUACGUAACAUAGCAAGUAGAUGUAGUUAACUUUAAUCUCACAUAGCAAUCUUUAAUCAGUGUGUACAUUAGGAGGACUUAGAAAGAGCCACCUUUACUUAGAGGCCACCGCGGAGUACGAUUAGUGACGUAGUGAACAAUGCUCAGGAGAGCUGCCUAUACUGGAAGAGCCUAAUGUGUAAAAUUGCUAGGUAGUGCUAUCCCUUGAUUUUAAUAGCUUUAGGAGAAUGACAAAAU
>cluster988.fasta:2
AUGCUGGGGUACACAUUGGCCAGUCCAGGCUGGUGUGGUGGUCUCACGCUGGCAAGCCUGUAAUAAUAAAAUACCAAUCCUCAGCACACACGCUGGGGUGGACGACGAAGCGAGUGGAUUUAUUUGAAGUCUUAAGAGUUCGUAUCGAGACCAAAUCCAACCAAAGGGAGACGUGCAAAAUCCUGUCUUCACAUCAAUUCAAUCAAAAAAAGAAAAAAACGAUGUCCCUGACAUGAAACAGCUACAAAACCACCACAAUGAUGCGAUAGCGAUUCCAAUUUUGUGUUUCUUUCUAUAACAGAUGAUUUAAAAAAAAAACCCUAAGGGAGCAAGCCAAAUGUUGACAAUGACUGUCUCAGGUCAAAGGAGAGAGGUGGGAUUGUGGGUGACUUUGAUGUUUAUGAUAUUGUCUGUAUUCUACAGAAUUUCUGCCAUGACUGUGUAAUAUUCAUGCAUGACACUUUUAAAAAAUAAUAAACACUAUUUUAGAAGAACAGAAACUA
>cluster987.fasta:2
GUCUUCACACAACAGAAACCACAUGACAUCCACCCGCUGAAACGCGCUGCUGUACGCAGAUGGGGACAGAAGGUCCUUUGUUUUGUUCUGAGCUUCCAUAAGAACUAUGCUGACUUGGAAGUGCCCGCGCUGUUUCGUGCCUGCAGGACACGCGCAGAUCCGGGGGCCACAUGCCAGGUCACCGUCUUCCGCCCCUGCAGUGUGCUGUUCUGCACAUCAGGGGAUGCCGUUCCACAUGUCCAUGCCCCUUCCUCUCCUCUCCUGGCCCAGCAGUAGAGACAGCUCCAGCAGCCAGCGUGGUCCUCAUGAGCUAUGCCUGGGUCUUGCAGACCACGCGGCCCUAUGGCUGCCUCAGACCUGAGCGCAGAGCUAUCAGGGCAGCUGCCUCCCAUGAGGUGGGAGAGGCAACAGGACGGCCCCUAGAGUGUCCUGGCCAAUCUGUCCUCCAGGACCCGAUGGCCAUAGAUUUGCCUUGUGGUGUUGGAUCAGGUACUGUGUCAUUGCUCAAGUACUUGUGUCAUCCAGAAUGUUUUGUUUUAAGAAAAAUUGAAUUUACUCUUGUUUCCUUAAUAUUUUGAGAGGUUAAUAUGUUAGUUUUUCAUAGAUUACUGAGGCCCUGCCACUUUCAAUAAAGACCUGACUUGGAGACAUC
>cluster986.fasta:2
GGGGGUGGGGGCUGACGGUACACUCUAUGAUUGAACGGUUCGUGUCUUGACUAUAGAUGUCUUACCCACACUAAACAUCCUAAUCAGGAGUAUGCUGAUGUCUUUCAUUCACUUGUACUUACAAUACAUAAGAAAGCUCAUGAUGAGGGUUCAACAGGACACCGUUAGACCAUGUACUCUGUUAUGCUUACUAAUGAUAACACACCAAGGUAUUGGGAACCUGAGUUUUAUGAGGCUAUGUACACACCGCAUACGGUACAGGCUGUUGGGGCUUGUGUUUCUUUUUGCAAUUCACAGACUUCACUCAAGAUGUGGUGCUUAAUAUACGUAGACCAUUCUAUGUUGUAAUGCUGUUACGACCAUGUCAUCAACAUCAUAAAUUAGUCUUGUCUGUUAAUCCAAUGUCUGCAAUGCUCCAGGUUGUGAUGUCACAGAUGUGACUCAACUUUACUAGGAGGUAUGAGCUAUUAUUGUAAAUUCACAUAAACCACCCAUUAGUUUUCCAUUGUGCUAAUGGACAAGUUUUGGUUUAUAUAAAUACGUGUUGGUAGCGAUAAUGUUACUGACUUAAUGCAAUUGCAACAUGUGACUGGACAAUAUGCUGGUGAUUACAUUUGCUAACACCUGUACUGAAAGACUCAAGCUUUUCGCAGCAGAAACGCUCAAGCUACUGAGAGGAGACAUUUAAACUGUUCUUAUGGGUAUUGCUACUGUACGUGAAGUGCUGACAUCAUACAGUAAUGCCAUUAAGUGCCUACACUAGUGCCACAAGAGCACUAUGUUAGAAUCUACUGGCUUAUACCCAACACUCAAUAUCAAGAUGAGUUUUCUAGCAAUGUUGCAAAUUAUCAAAAGGUUGGUAUGCAAAGUAUACAUACCAACCAGGACCACCAUUGGUACUGGUAAGUCAUUCUGCUAUUGGCCUAGCUCUCUACCUUCUGCUCAAUAGUGUAUACAGCUUGCUUUCAUGCCGCUGUUGAUGCAACGUGAGAAGGCAUUAAAAUAUUUGCCUAUAGAUAAAUGUAGUAGAAUAUUUCCUGACGUGCUCGUGUAGAGUGUUUGAUAAAUUCAAGUGAAUUUACUAGAACAGUAUGUCUUUGUCUUGUAAAUGCAUUGCCUGAGACGAACAGCAGAUAUAGUUGGGUCUUUGAUGAAAUUCAAUGGCCACAAAUUAUGAUUUGAGUGUUGUCAAUGCCAGAUUACGUGCUAAGCACUAUGUACAUUGGCGACCCUGCUCAAUUACCUGCACCACGCACUGCUAUCAAGGGCACACUAGAACAAGAAUAUUUCAAUCAGUGUGUAGACUAUGAAAACUAUAGGUCCAGACAUGUUCCUCGGAACUUUAGUCGGCGUUGUCCUGCUGAAAUUGUUGACUCAAGCGUGAGUGCUUUGGUUUAUGAUAAUAAGCUUAAAGCACAAAGACAAAUCAGCUCAAUGCUUUAAAUGCUUAUAAGGUGUUAUCACGCAUGAUGUUCAUCUGCAAUUAACAGGCCACACAAAUAGGCGUGGUAAGAGAAUCUUCCUACGUAACCUGCUUGGAGAAAAGCUGUCUUAUUCACCUUAUAAUUUUCACAGAAUGCUGUAGCCUCAAAGAUUUUUUGGGACUACCAUUCAAACUGUUGAUUCAACUUGGGCUCAGAAUAUAUGACUAUGUCAUAUUCACUUCAAACCACUGAAACAGCUCACUUUGUAAUGUAAACAGACUUAAUGUUGCAUUACCAGAGCAAAGUAGGCAUUCUGCAUAAUGUCUGAUAGAGACCUUUAUGACAAGUUCGAAUUUACAAGUUUGAAAUUCCACGUGGGAAUGUGGCAACUUUACAAGCUGAAAUGAUAGGACACUUAAAGAUUGUGGUAAGGUAAUCACUGGGUUACAUCCUACACAGGCACAUCUCCGGUGUUGACACUAAAUUCAAAACUGAAGGUCAUGUGUUGACAUACCUGGCAUACCUAAGGACAUGACCAUUGAACAUCUCUAUGAUGGGUUUAAAAUGAAUUAUCAAGUUAUUGGUUACCCUAACAUUUGUCUAUAACACCCGCGAAGAAGCUAUAAGACAUGUACGUGCAUGGAUUGGCUUCGAUGUCGAGGGUGUCAAGCUAAGAAGCUGUUGGUACCAAUUUACCACGGUGGGUUUUACAGGUGUUAACCUAGUUGCUGUCCUACAGGUUAUGUUGAUACACCUAAUAGCUACAGAUUUUCCAGAGAGAGUUUAGUGCUAAACCACCGCCUGGAGAUUAUCAAUUUAAACACCUCAUACCACUUAUGUACAAGGACUCUACCAUUGGAAUGUAGUGCGUAUAAAGAUUGUACAAAUGUUAAGUGACCUCUAAAAUUUCUCUGACAGAGUGUAUAUUUGUCUUCAUAUGGGCACAUGGCUUUUUGAGUUGACAUCUAUGAAGUAUAACAAAGACGGCAUCAUAUGGGUUGCAACUGAGGGAGCCUUGAAAUACACCAAAAGAUACUGGCACCCGCAUAAUCCUGCUAACAAUGCUGCAAUCGUGUGCUACAACUUCCUCAAGGAACAUAUUGCCAAAGGCUUUACGCAGAAGGGAGCAGAGGCGGCAGUCAAGCCUUCUCGUUCCUUCAUCACGUAGUCGCAACAGUUUAAGAAAUUCAUUCCAGGCAGCAGUAGGGGAACUUCUCCUGCUGAAUGGCUGGCAAUGGCGGUGAUGCUGCUCUUGCUUUGCUGCUGCUUGACAGAUUGAACCAGCUUGAGAGCAAAAUGUCACUGGUAAAGGCCAACAACAACAAGGCCAAACUGUCACUAUUAAGAAUUGCUGCUGAAGGCUUCUAAGGAUAUGGCAAAACGUACUGCCACUAAAGCAUCUACAAUGUAACACAAGCUUCGGCAGACGUGGUCCAGAACAAACCCAAGGAAAUUUUGGGGACCAGGAACUAAUCAGACAAGGAACUGAUUACAAUAUUGGCCGCAAAUUGCACGUUUGCCCCAGCGCUUCAGCGUUCGGAAUGCGCGCAUUGGCUGGAAGUCACACCUUCGGGAACGUGGUUGACCUACACAGGUGCCAUCAAAUUGGAUGACAAAGAUCCAAAUUUCAAAGAUACGAGUCAUUUGCUGAAUGUAGCAUUGACGCAUACAAAACAUUCCCACCAACAGAGCCUAAAAAGGACAAAAGAAGAAGGCUGAUGAAACUCAAGCCACCGCAGAGACAGAAGAAACAGCAAACUGUGACUCUUUCCUGCUGCAGAUUUGGAUGAUUUUCCAAACAAAUUGCAACAAUCCAUGAGCAGUGCGCUGACUCAACUCAGGCCUAAACUCAUGCAGACCAUAAGGCAGAUGGGCUAUAUAAACGUUUUCGUUUCCGUUUACGAUAGUUUACUCUGUGCAGAAUGAAUUCUCGUAACUACAUAGCACAAGUAGAUGUAGUUAACUUUAAUCUCUAGCAAUCUUAAUCAGUGUGUAACAUUAGGGAGGACUUGAAAGAGCCACCACAUUUAGAGGCCACGCGGAGUACGAUCGAGUGUACAGUGAACAAUGCUCGGGAGAGCUGCCUAUAUGGAAGAGCCCUAAUGUGUAAAAUUAAUUUUAGUAGUGCUAUCCCAUGUGAUUUUUAAUAGCUUUAGGAGAAUGACAAAGUCCCUCCUACCCUCACAUCCCCCUUCAUCAUCAUAUCCAUCAUAUACCUCCACCUACCAUAUCCUCAAAC
>cluster985.fasta:2
GUGGAGUCUCUAACUGGUUGGUGCGCCCUCUCCUGGCAACAUCCUUGGCCUUGCAUGGCUUGUGGUCUGGUCGCCAGCAACCUGAAUCCAUCGAUUCCCUGGAGAGUGCCUCCGAGUGCGGGGCGAGGUGUGGCCCCAGACGCCAAGAGCUCGUGCUGAACCAGCAAAGAAGAUAGCAACAACCUGGCAUCCUGCACUUACUCCAUCGCUUCAACGCCCACACGGCGACGCCAACACCAUCGUGUGCAACAGCAAAGACGGCGGGGCCAAGACAGCAGCAGGGGCUGCCUUUUCCUUUCCAGCCUGGAAGUGCUCAAGAGGUGCAUCGCCUUUGACCCAGGCCGACCUGACCAUCAAGCUGCCAGAUGGAUACGAAUUUCAAGUUCCCAUUGCCAACACCUGGAGGCCAUAACAACUACAUGGCAGCUGACGGUGACUUCAAGAUCAAGUGUGUGGCCUCUGACUGAAUCAGUCAGCCCAUGGCCCCAAUAAAGGCAGCUGCUCUGCCCCUCUGAAGCU
>cluster984.fasta:2
CCCAGCGCACAGAUCGAAGCGAGGACGUGUGGGUCCACUGGUGCGCACCGGAUUUUCCUGGGCUUCCAGUAGGAGCUUGAUCAAUUGUGCUGCUAUACAGGAGCCAAAAACCUGUAUAUCUUAUUCCGCUGUAGGAUCAGGACGGCUGAACACAGACUUUCCGCUGCUGGUGUGGGUGACUCGGUGAUGGCCAGUCAAGAAGGCACGCUCCAGAGCUCAGAAAAAGGUACAUCCAGCAGUGUGGUCAUCAUGACAACGAAGUCAAUGUAGAAAAGAUGGCGUCUCUAUCUCGAAGAUAAUCAGGGUCACAGUGAACAAUAAAGGCGAGAUGAAAGGUUCGCCAACACAGGACCAGUAGCAAAGGAGUGUGCGGAUUUGUGACCCAGAUCCAAUGCUGGCAGCAUUGCAUGAUUCUCAGUAUAUUUGUAAAUAAAAUUCGUUCCAGCAGAAGC
>cluster983.fasta:2
AUGGCUACUUUCUGGCGUCACGGGGUCACCCACGGUGCCCAUCUAUGAGGGCUACGCUCUCCCCACGCCGCCUGCGUCUGGACCUGGCUGGCCGGGACCUGACUGACUACCUCAUGAAGAUUCACCGAGCGUGGCUACAGCUUUCACCACCUCACGGCCGAGCGGGAAAUUGUGCGUGACAUCAAGGAGAAGCUGUGCUACGUCGCCCUGGACUCGAGCAGGAGAUGGCCUCGCCGUCUGCCACCCUGGAGAAGAGCUAUACAUGAAGCUGCCUGAUGGUCAGGUCAUCACCAUCGGCAAUGAGAGGUUCCGGUGUCCGGAGGCGCUGUUCCAGCCGUUUUCAAGGCAUGGAAUACUGUGGCAUCCACGAGACCACCUCAACUCUAUCAUGAAGUGUGAUGUGGACAUCCGCAAAGACCUGUAUGCCAACGGUGCUGCUUGGCGGCACCACCACGUACCCAGGCUGCCGACAGGAUGCAGAGGAGACUUGCCCUGGCACCAGCACCAUGAAGAUCAAGAUCAUCAUCUCCCAGAAGCUGGCAAGUACUCAGUGUGGAUUCGGUGGUUCCAUCUUGGCCUCACUGCCUCCUCCAGCAGAUGUGAUUAGCAAGCGAGUACGACGAGUCGGGCCCUCCAUCGUCCAUCGCAAAUGCUACAUUAAUAUGGACUGAGCAGAUGCGAGGUAGCAUUUGCUGCUCGGUUAAUUCUAGAAGUAUAAAUUUGCCCUUGGCAAAUGCAUACACCUCAUGCUAGCCUCACGAACUGGAAUAAGCCUUCGAAAGAAAUGUUCCUUGAAGCUUGUAUUCUUGAUAUCAGCACUGGAUUGUAGAACUUGUCUGAUUUUGACCGUGUAUUUCAAGUUAACUGUUUCCUUUUGGUAUUUGUUUAAUACCCUUGUUUCACAUUUUGAGUUCAACCUUUAGUACAUGUGGCUUGGUCACUUCGUGGCUGAGGUAAGAACGUGUGCUUGGGAAGACAAGUCUGUGGCUUGGUGAGUCUGCCGUGGCCAGCGGUCUGAUUUGUGCAGGGUAUUAAUGUGUCAGGGCUAAGUGUUCUGGGAUUGCUCUAAAGAGGCUGGCAAGGGCUCCUGAACCAGUUUCUGCCCUGCCAGUUCUGUCAGGUCUGGAAAGUCCAAGCCAUCAGGACCCAGUUUUCUUCGGCUGACGUUUGCCAGAACACCGUGGGCUAUUAUACUUGCCUUGAGUUAGAAGCGUUUGCAUUUACACCUGUAAAUGUAUCCAUCCUUUUAAUUUAUGUCAGGUUUUCUUUGUACGCAAUUCUCAAUUUUAAAGAGAGAUGACAACAAAUUUUGGUUCUCUACUGUUAUGUGAGAACAUUAGGCCCAGCAACACGUCAUUGUGUAAAGAAAAAUAAAGUGCUGUGUAAAAAAAAACUAAAU
>cluster981.fasta:2
CUAGCAAAAACCUACUCUGCAUCAAUUGAACGCAAAUCAUCUCUAAUUAAGCUAAGCCCUAGACCAAUGGGACUCAAACCUCAUAAAAAUUUAGUUAACAGCUAAACACCUCACCAAUCAACUGGCUUUUGAUCCACUUUUCCCGCCGCGAGAAAAAGGCAGGAGAAGCCCGGCAGAAACUUAAAACUGCUCUCUAAAACUUGCAAUUUAACAUGAAAAUUUUUCCAGGGCUGGCAAAAAGAGGAUCAGACCUUUGUCUCAGUUUACAGCCUAAUGCUUACUCAGCCAUUUACCCUCCAAAAAAAAAAA
>cluster980.fasta:2
CAGUGUGUAACAUUAGGGAGGACUGGAAAGAGCCACAUUUUUGAGGCCACGGAGUACGAUUAGGUGAACAAUGCUAGGGAGCUGCCUAUAUGGAAGAGCCUCUAAUGUGUAAAUUAAUUUUAGUAGUGCUAUCCCCAUGAUUUUAAUAGCUUAGGAGAAUGACAAAAC
>cluster97.fasta:2
UUCUUUCACCCGGAAACCGCGGCUGUCGGAGCCCGAGCUGAGGCGGCGGCGGGGAAUCCCGGUGGCGUCUGGUCCUCGCGUCGGCCCCGCGGAGCCGGACGCUGUCCCGGCGCGGCGGAGAAGUCGGUGCCGAGCGGCCCCGGGCCCGCCACGCGCCGCCACGAGUGAGCCCAGCGCGGCCGCGGGCGUCCGCCGAGCAGCUGGCCCUGCUGGGCCCGGGGCGCGCAGCUGCCUCGCCGGGAGCGGGGUGGAGCUGAUCAGAAUAAUGUUCAGCAUCAACCCCUGGAAAACCUGAAGGUGUACAUCAGCAGUCGGCCUCCCUGGUGGUUUCAUGAUCAGCGUGAGUGCCAUGGCCAUAGCUUUCUGACCCUGGGCUACUCUUCAAAAUCUGAGAUUAAUCACCAGAAAUGGCAGAGGAUUGGAAUACUUCUGCUACGGUUUUCAAUGAUUUGACCUGUGUGUAUCAGAGAAUGAAACGCUAAAGCAUCUCAAACGACACCACAACUCUCCGGAAAGCACAAUGACCAGCGGGCAGGCCCGAGCUUACCCAGUCCCAGGCCCUUGGAGGACUUAGGCCCUGUGAAUAUCUUCAGUCGCAAAUCACCCUAACCCCUGGACCCACUGAAACCUUCGGAGGGUAUUCCCGCAACGUCACUCAUACUGCAACACUCAACCAUCUUAGGCAUCAGAUUGGACUUUCAGGCAGGGAAGCCCACGAGGAGAUAAACAUCACCUUUCACCCUGCCUUUUUAAUGUAGAGCUCAGACGACUGCGCCCUCCAUGGUCGCAAAGCAGGUGGUGUCACAGCCUGCAUGACCCUUCACGGCCAGCCCGGGGUGUUCCCCGUCACUGUACAGCCUUCACCACACUGUGUUCCUGACACAUACAGCAACGCCACACGCCUUGGUACAAGAUCUCACAACUGCCAGAGAUGCCAACACAAAUACGCGCAAGAUUACAAUCCUCUUGGUGUUAUAAGGGGCCAUUAGAAAAGUCUAUCAUGCUCUAAAUCCCAAGCUUACAGUGAUUGUUCCAGAUGAUGACCGUCAUAAUAAAUUUGCAUCUCAUGCACACCAGUUACUUCCUUUGUGAUGGUGAUAACGAUGUUUUGCUAUGCUGUUAUCAAGGCAGACCCAGCAAAUUGCGUCAGAGCAAUCCUGAAUUUUGUCCGAGAAGGUGGCUUUGGCUGAAGCCUAAAUCCACAGCUCUGUUCUGAGAGAGCUGAGAGAACCAUAAUCCUUGCCUGCUGAACCCAGCCUGGGCCUGGACGCUGUGAAUACAUUAUCUUGCGAUGUUGGGUUAUUCCAGCCAAAGCACUUUCAAGUGCCUGUAACUGAUUUGUACAUAUUUAUAAAAAUCUAUUCAGAAAUUGGUCCAAUAAUGCACGUGCUUUGCCCUCUAGGUGCAGCCAGAGCCUCAGCCCCACCUUGGACUUGAGGACCUACCUGAUGGGAUGUUUCCACAUGUCUUAAAGAGAAGGAUUUCCUGGAUCUAGCUGCGUUGGAGCUGGUCACGACAAUGUUUCACUAAGGUCUCAGGGUGCGUUGCGUCACUGGUGGGGUUGAAGUUUGGUUUGGUUCUGUUUCGGCCCAGUAUCAGGAGAACGUUUGAAACAGCCUGCACCUUUGAUACAGUAUUGCAUUCUUUCCAAAGCCACCAAUCCAUUUUUUUGUGGAUUUUAUGUGUCUGUGGCUUAAUAAUCAUAGUAACAACAAUAAUACCUUUUCACCCAUUUUGCUUGCAGGAAACAUACCUGAGUUUUUGUUUGUCUAUUUUUUUCCUUUAUAAAGAAAAAUAAAAUAGUUUCAUUCUAAUCAUUAAAACACCCUCCACCCUCAUACAUCCCUUAUAUCAUAUCCAUACAUUUAUAUCCCCCAACCUACAUCAUCCUCAAACUAA
>cluster979.fasta:2
GAACCCCCUCCCACAGCACAACCCUCCAUUUAACCCAACCCUCUCCACGAAACCAUAAAGCAGAGUCGCUAUAAUAAAAGACUGGAAGAGGAGGAGGGAGGGAGGAGGAGGAGGAGAAGAGUGAGUGGCCGCCCCCAGGGCGGAGAUCGGGGAGCUGGCGGCCAAUGAUCCGAUGGAGAAGUGGGACCCAGGCCAGCAGGAGACAGGACCCCGGAGCUCCAAGGCCUUUGGAUGGAAAGAAGCUGGAGUGGCAGGGCACGCUGCUCGCCACUCCUAUCACGGGGUCCAGACUCUCCAUAAGGGUGGAGUGAGACUGAUUGUUAACCCCCUCCACCUUGAGACUGGAAAUUGGCGUCUGCAGACCAGAGACCUGGUUGAAACUGGUUGGUGCUUGUUCAGCUCCACCCCGACAAGACCACUAAGGACUAGGAGCUGGGGCCUGGUUGCUCAGUCCUCUGAACUCCCAGUUUGCGAAUCAACAGAGACAAUCUAUUUUGUUACUUGCACUCAAUCACACGACACUGAGAAUGAGAUGGGAAGCACAGAUAACCUUAUAUUUUAUUCUACUAUGAUGACCUUGUAAUAAUUUAAAGCUUCAAAAAAGU
>cluster978.fasta:2
AGUUUCUGCUUUCUAUUCUAUUUCAAAGUCAUUAAGUUCACCUAGAUCCCUAUCAACUCCAUUAAAUGAGGACUUACUGUACUGAAGCCUGAGGCUCAUCUUAGUCCCUCCCUCAUUCCCUGCCUCUCCCUCCUCUUCCAGUCAGCCUAUAAUUUUGAUUUGAGGCUUUCCCUAUACAGUCUCUCCUCUCAUCAUGGAUCACCCAAACUCACUGUACUUGUUCCACUUGAAAGCUGCUUCCCUGGAAGAUCCAAACUGACACAAGGGACUGAAGGAUUCGUAAUGAGGGAAGAAGUAACCCAUUUGCUUAUUUAGAGAUGGGAACUGAAGGACUCAUUGGCAGUUCCUACAUACACGUCAGAGACAGAUGGCAGAGAUGACGGGUUCUCAGAGAUCAGGUUAUUGGAAAGUGUUUUCUUUCCUGGGGCUCCAGACAGCCCAUGUUCCAAGAGCACACUGUUGAGCCGCCCUUCCUUGGAUGGUAUAGAAUGAUUUUGUUCUACUUCCCAGGUGAAUGGGAAACCAAGAGCUACAGUCGGCAUUUAACAAAAGGAAUCUACAUCGCGGUCAGAACUGUGCUGCAUUUGCCACAUGGGAUUACCUGGAAGUUACUCCCCACCCGCAAUAAUGGGCAUAUGAAAAAACUGGAAUUGAUCAAAUGAAGUACCAAGAGUAAACAGAGGAAAGACUAAAUACCCACCAUCCUCCUCCUACACAUUUACCCAUCAUCUCAUAUCCAUCAUCAUAUCCCCUCUACCCACACCAUCCUCUAAA
>cluster977.fasta:2
AAUGCAUGGGAGAGAGCUGCCUAUGGAAGAGCCUAAUGUGUAAAAUUAAAUUUUAGUAGUGCUAUCCCAUGUGAUUUUUAAUAGCUUUUCUAGGAGAAUGACAAAAAAAAAUCCCCCC
>cluster976.fasta:2
GCAGGAGAGCGGCGCCUGGCAGGGAUGCUGCGGGCAGGAGCACAGACACAUCCCGGGCAGGAGAAGUCCACCCGGGUUCCAUCAUGGCAGUAGAGUCUGACGGGGUGGCUGUGGUGGGUCUGAUUCCCGUGUUUGCAGGCGAGGCGGUGGUGAACCGAGUGUUUGACAAGCUGUCCCUGCACCAGCGCAUCUGUUGCACUCUCCGGUUUCAAUUGCUGGUGCCCUGAAAGCCGUGGCCGACUUGGCUGCCUACCAGCUGGAGCUCCAUGGGAUAGAACUGGAGGAACCUCCCCUUGUUUCUGGCUGCUGCAAAUGGUGAGAAAAUAUCACCUACAAAUAUCGAGAGGGACUGUCUGCACAUCUCUGUAGCUGGCUGGGGACACAACGUGAAGGGGUCAGGUAUAUGGACCUGGGAAUGUUGACUCGACAAAUGCCAUUGGUGGCUCCAAUACUGGACCUGCAUCUACGGUUAUGUGGAUGCAGCAUAAGCCAGGCAUGUACCAGAGGAGUGCAGGCGUUUACCAGACGCUAUUGCUAAGUCCGAGCCGGGAUGGCUCAAGCAGGGGUGUCGUCUACCUGGUCGUUACAGCUGCUGGUGUGGACCAUCGAGUCAUCUUGGGCAAUGAGCUGCCAAAAUCUAUGAUGAGUGAACCUUCCCCAGACUUCUUCUUAUUUUGUAAUAAACUGGGACAAAAAAAAAAAA
>cluster975.fasta:2
GGGCGGACAGGGGCAGGGGAGGGCAUUCCAGUGUGGGGUGCAGUCCAGUGUGUCCCUCAGGGAGAGGGAUAUGGGGCAGGGGCUGCAGGCUGGGAGGGUGCGAAGGCCUCGAGGCACUUCCCUCUCGCUCUGGCACGCUCGAGGCUGCUUCCCAGUGAGUGGGGGGAUGUAGGAAAUGAAGCAGCCACUCGUCCUCAGGCCUGGGCACACAGUAGCUUUCCCAGGAAGGACAGGGCGUCGCAGAGCUGAAUAAAAGCCAGGUCCUCCUGUUCCCUGAGGACCUCAAUUCACACAGGAGCUCACCGAAAGUGCCUCCACCCACGUGCCUCCAGUGUGUUGGGCAACACCAGGGACAUGGGCGAGGCACCGAGUCAUCCGCCGGACGGCGUGACUUUCGACAACCUGGACAGACCUCCAGGUUCCUCCUACUUCCGCUAUGCUGAGUCUUCCGUGAAGAACAGCUUGGCCUAAAGUACCUUCAUAAGUUUUAAUAUCCCAUCUUUAGACCAAGAGACGCUGCUGCGGCAGCAAGACAAACCAGCUGGACAUGGACGCCAUCACUGGAGGAGCUGUCGGUGCAGCAGGAGACGGAGGACCAGAACUACGGCAUCUCCUAGAGAUGAUAGAGGCUCAGCCGUUGUCAUGCGUCCCCACUGGUGGCCAACGGGCAGAGCCCUGCCACCAUAGGUUCCCCAGUUACCGGAGGUGGUGCCUCCAGGCGCUGUGUCCACAGGGAGCUCCGGCCCCGGCACACCCCAGCCCGCCCCAGCUGCCCUCAAUGCCGCCCCACCAUGCCUUGUGCCCCUGCACCACCCCAAGAGGCCCUACCCCACCUGUGCCCCCCUUAGCCCCUUGCCCCGUAGCGCAGCAUAUCUCGAGGCUGUUUGGGACGUCACCUGCCGCCAGCAGGCAGCCCCUACCUCCAGAGCCAGUCCUGGCCGGGAGGCCCAGCAGCAGUGCAGAGCGUGGAGGACUUGUUCCCGACGACCGCCUGGACCAACAGCUCCUCGAAGAUGCGACCCCCGCCAGGGACGGGGAAGAAGGUGGGGCCAAGGCUGCCCAGCAGGACGGCGACAGUGAUGCGGAGGCCCUGGCUGGACAACCCAAUGGUGGCAGGGUCCCAGGACGAUGUGGCACCGAAGACCAGCCAUGGGAGACCCCCCUGCUGGUCCCGUCCCCAGUCAGAACACUCUCAAGUGAGGAGAAGCAGAAGUGGUGGAUCCCCAAAAGGCCUGCCCCGAAUCCCCAGCAGUGCUCAGAGCCAGAGACAAGUGGUCCAACCUACACCAGCUUUAAAGCCAUGGAGGGACAGUUCCCAGGAGGGCCGCAGCACUGCCCCCGGCCAGGCGGUGCCUCUGUUCUGCCACAGGUCCGGAAAAGCACAGCAGCACCAGGCCCCCUGCUGAGAUUGAGCCAGGAAGGGAGCAGGCGUCCUCAUCCGAGAGUGACCCCGAGGGGCCCAUCGCUGCCUCAGAUGCUGUCCUUCGUCAUGGAUGACCCCGAAAUCUAAGAGCGAGACGUCAGACACACAGCGCAGGUGAUGAGUUUCCCGUGCGGGAUGACCCCUCCGAUGUGACUGACGAGGACAGGCCCUCUGCCUCAGCCGCCCCAGCCCCCCAAUACCCCUCUCCCCACUUGGACUGAAGAAUGCUUCGGACCUUUCCGGGCUGGGCUGGAGGAGGCUGGACCCAAGGGGAGAAAUAGCGGGAAGUUAAGGCAAACCCCACACAGGAGAAGAAGAAGAAGAAAGGCAAAGAGCAGGAAGAAAAGGCUGCCAAGAAGAAGAGCAAACACAUAGAAGAGCAAGGGCUCAGGAGGAGGGCGCAAGGAGCGGCGGCAGCAGCAGCAGCGGCCCUCAGCGGAGAGGACGGCUAUCGAUGCUGGAGGCUUUCCUGGGGGUGGGGCCCAGGGUGGUCGCCACCCUGGGGUGGCGACUAUGAGGAAUCUAGGCCAACGAAGGGCGGUGGCCGCCUGGGUGGGGGGCGUGCCUGUCACUGCCUGGGGAGGCUGCCCUUGCACCAUCGCCUUUGCUGCUGCCCGGGUGGCACUGCCGCGCACUUGAGCUGUUGAGGCAGGCGUUGGCGGUCCCAGCUGGGCCUCCAGACCCUUCGGUGAGCCCUGCUCUGCAAGGAGGGGUCACGGCUGGCUUGGCCAGGCUAGAGGCUCCCUGGCCUCCUCGGGGCAGAGCCAUCAGUCCCCGGUGUUUCACCAGGGAUGCUGCUAAGAGGCCCAGGGCAUGAGGGUCUGUCUACAGAGGCUGGGCAGGGGCCGCUCUGGCUGUGGGGUACACGCUGCCCCCGGCACCUGCUUGCCCCAUCUGCUCACCUGCCCAGGGCCGCAGCUAUGCCCUAUGGCUCCGCUUCCGGCAAAGGAGCCUGAACAUGGUGUGCAGACCUCUCCCUAAGGCAGCCCAGGCCCACGCAGGCACCGGCUGGCGAGAGCUCGAAGGCAGCAUGCAGGCCACACCUGGGGGCAGGGCUAGUUUCCCAAGUGGCCCUGCUGCGCCCCUGCUCAGGUGAGCCCACAGGCGAUACUGGAGGCACUCCUCCCAAACACUCCACUCAGACCAUAAGCACCUGUUCCACUUGAAAAAACUAGC
>cluster974.fasta:2
GCUUUCAAACUGUCAAACCCAGUAUUUUAUAAGAUUCUAUGACUUUGCUGUGUCUAGGUUUAAGGAAGGAAGUUUCUGCUGAAUUAAACUCUUCUUCUGCUCUCAGGAUGGUAAUGCUGCUAUAGUGACUAUGACAUUAUCAAUUUACCAACAAUGUGUGAUAUCAGACAACUACUAUUAUGUGGUUGAAGUUGUUGAUAAGUACUUUGAUUGUUACCGAUGGUGGCUGUAUUAAUGCUAACCAAGUCAUCGUCAACAACCAAGACAAAUCAGCUGGUUUUUCCAUUUAAUAAAUGGGGUAAGGCUAGACUUUUAUUAUGAUUCAAUGAGUUAUGAGGAUCAAGAUGCACUUUCGCAUAUACAAACGUAAUGUCAUUCCCUACUAUAACUCAAUGAAUCUUAAGUAUGCCAUUAGUGCUAAAGAAUAGAGCUCGCACCGUAGCUGGUGUCUCUAUCUGUAGUCUAUGACCAAUAGACAGUUCACAUCAAAAAUUGAAAUCAAUAGCCGCCACUAGAGGCUACUGUAGUAAUUGGAACAAGCAAAUUCUAUGGUGGUUGGCACAACAUGUUAAAAACUGUUUAGUGAUGUAGAAAACUUCCUUAUGGGUUGGGAUAUUAUCCUAAAUGUGAUAGAAAAAUGCCUAACAUGCUUAGAAUUAUGGCCUCACUUGUUUUCUUGCUCGCAAACAUACAACGUGUUGUAGCUUGCACACCGUUUCUAUAGAUUAGCUAAUGAGUGUGCUCAAGUAUUGAGUGAAAUGGUCAUGUGUGGCGGUUCACUAUAUAUGUUAAACCAGGUGGAACCUCAUCGAGAUGCCUUUUACAACUGCUUUAUGCUAAUGGUGUUUAACUGUCAAGCUGCACGGCCAAUGUUAAUGCACUCUUUAUCUACUGAUGGUAACAAAAUUGCCGAUAAGUAUGUCCGCAAUUUACAACACAGACUUUAUGAGUGUCUCUAUAGAAAUAGAGAUGUUGACACAGACUUUGUGAAUGAGUUUACGCAUAUUUGCGUAAACAUUUCUCAAUGAUGAUACUUUCCUUGACGAUGCUGUUGUGUGUUUCAAAUAGCACUAUGCAUUCAAGGUUUAGUAGUUAGCAUAAAGAACUUAAGUCAGUCUUUAUUAUCAAACAAUGUUUAUGUCUGAAGCAAAAUGUUGGACUGAGACUGACCUUACUAAAGGACCUCAUGAAUUUUUGCUCUCAACAUACAAUGCUAGUUAAACAGGUGAUGAUUAUGUGUACCUUCCUUACCCAGAUCCAUCAAGAAUCCUAGGGGCCGGCUGUUUUCUGUAGAUGACAUCGUAAAAACAGAUGGUACACUUACUAUGAUCGAACGGUUCGUCUUUAGCAUAGAUGCUUACCCACUUACUAAACAUCCUAAUCAGGAGUAUGCUGAUGUUUUCAUCGACCACAAUUCAAGAAAGCUACAUGAUGA
>cluster973.fasta:2
AAGGUUUAUGUGUUGACCAUACCUGGCAUACCUAAGGACAUGACCUUAUAGAAGACUCAUCUCUAUGAUGGGUUUAAAAUGAAUUAUCAAGUUAAUUGGUUACCUAUAUCGUUUAACCAUGUGAAGAAGCUAUAAGACAUGUACGUGCAUGGAUUGGCUUCGAUGUCGAGGGUGUCAUGCAUUAGAAAGAGAAGCUGUUGUGGUACCAAUUUACCUUACAGCUAGGUUUUACAGGGUGUUAACCUAGUCGUUGUACCUCAGGUUAUGUUGAUACACCUAAUAAUACAGAUUUUCCAGAGUUAGUGCUAAACCACCGCCUGGAGAUUACUCAAUUUAAACACCACAUACCACUUAUGUACAAAGGACUCUCCUUGGAAUGUAGUGCGUAUAAAGAUUGUACAAAUGUUAAGUGACACUCUUAAAAAUCUCCAUUGACAGAGUUAUCGUAUUUGUUCAUGGGCACAUAUGGCUUUGAGUUGACAUUAUGAAGUAUAACAAAGACGGCAUUAUGGUUGCAACAUUGAGGAGCCUUGAAUACUCUUUGAGAUCACAUUGGCACCCGCAAUCCUUGCUAACAAGUGCUGCAAUCGUGCUACAACACCUCAAGGAACAACUAUUGCCAAAAGGCUUUUACGCAGAAGGAGCAGAGGCGGCGUCAAGCCUCUUGCUCCUCAUCACGUAGUCGCAACAGUUUCAAGAAAUUCAACUCAGGCAAAUAGUAGGGAACUUUCCCUUUGCUAGAAAUGGCUGGCAAUGGCGGUGAUGCUAUCUCACUGCUCUGCUGCUGCUUGACAGAUUGAACCAGCUUGAGAGCAAAAAUGUCUGGUCUAAGGCCAACAACAACAAGGCCAAACUGUCUUAAGAAAUUGCUGCUGAGGCUUCUAAGAAGCCAUGGCAAAACGUACAGAUCCUAAAGCAUACGCAUGUAACACAAGCUUUCGGCAGACGUGGUCCAGAACAAACCCUGGAAAUUUUGGGGACCAGGAACUAAUCAGACAAGGAACUGAUUACAAACAUUGGCCGCAAAUUGCACAAUUUGCCCCAGCGCUUCAGCGUUUUCGGAAUGUCGCGCAUUGGCAUGGAAGGGAAGUUCACUCGUAGGAACGUGGUUGACCUACACAGGUGCCAUCAAAUUGGAUGACAAAGAUCCAAAUAAAGAUUAAGUCAUUUGCUGAAUAAGCAACAUUGACGCAAAACAUACCCACCAUCAGAGCCUAUUAAAAAGGAGACAAAAAGAAGAAGGCUGAUGAAAACAAGCCUCAAGAGACAGAAGAAACAGCAAACUGUGACUCUACCUGUCAAGAUUCUGGAUGAUUUCCAAACAAUGGCAACAAAUCCAUGAGCAGUGCUGACUCAACCAGGCCUAAAAACAUCAUGCAGACCAACCACAACAAGGCAGAUGGGCUGCAUAAACGUUUUCGCUUUUCCGUCUACGAUAUAGUCUACUUGUGCAGAAUGAAUCACCGUAACAUUUGAUACAAGUAGAUGUAGUUAACUUUAAUCCACAAGCAAUCUUUAAUCAGUGUGUAACAUUAGGGAGGACUCUGAAAGAGCCUUCACAUUUACCGGAGGCCGCGGAGUACGAUCGAGUGUACAGUGAACAAUGCUAGGGAGAGCUGCCUCUAUAUGGAAGAGCCCCUAAUGCUGUAAAAUUAAUUUUAGUAGUGCUAUCCCAUGUGAUUUUAAUAGCUCUUAGGAGAAUGACAGC
>cluster972.fasta:2
GCACACCGCAGAGACAGAAGAAACAGCAAACUGUGACUCUCCUGCUAAGAUUUGGAUGAUUUUCCAAACAAUUGCAACAAUCCAUGAGCAGUGUGACUCAACUCAGGCCUAACUCAUGCAGACCAUUAUGAGGCAGAUGGGCUAUAUAAACGUUUCGCUUCUUCCGUUUACGGUAGUCUACUCUGUGCAGAAUGAAUUCUCGUAACUACAGCAAAGUAGAUGUAGUUAACUUAAUCUUCAGCAAUCUUAAAUCAGUGUGUAACAUUAGGAGGACUUGAAAGAGCCACUUCUUUGAGGCCACAAGAGUACGAUCGAGUGUACAGUGAACAAUGCGGGAGAGCUGCCUAUAUGGAAGAGCCCUAAUGUGUAAAAUUAUUAAUUUAGUAGUGCUAUCCCCAUGUGAUUUUAAUAGCUUUCUAGGAGAAUGACAAAAAAAUUCCCUCAUCAUCAACCUCAUAUCAUAUUUCAUUUUUUUCAACAUCCAACCACAUCCUUAAU
>cluster970.fasta:2
UGGACCAGUUUUUGUCUAUAAAAAUACAUGUGUGUUGGUAGCGAUAAUGUUACUGACUUAAUGCAAUUGCAACAUGUGACUGGACAAAUGCUGGUGAUUACAUUUUUAGCUAUCCUGUACUGAAAGACUCAAGCUUUCGCUAGAAACGCUCAAAGCUACUGAGGAGACAUUUAAACUGUUUGGUAUUGCUACUGUACCGUAGUGCUGUCUGACAGAGAAUUUUCAUGGGAAGUUGGUAAACCUAGACCUUUAACAUGAAAUAUGUUCUACUGGUUAUCGUGUAACUAAAAACAGUAAAGUCAUAGGAGUACACCUUUGAAAAAGGUGACUAUGGUGAUGCUGUUGAUAAGGGUCUAUAACAAAUAAAUGUGUGAUUAUUUCGGUGCUGACAUCAACAGUAAUGCCAUUAAGUGCUCAUCAUUAGUGCACAAGAGCACUAUGUUAGAAUUACUGGCUUAUACCCAACACUCACAUAAUAUCUUCUCAGAUGAGUUUUUAGCAAAUGGCAGCAAAUUAUAAAGGUUGGUAUGCAAAAAGUAUUUUACACUCCAGGGACCUGGUUGCGGGUAAGAGUCAUUUGCUAUUGGCCUAGCUACUACUACCUCUGCUUCGCGGUGUAUCAGCACUGCUCAUGCCGCUGUUGAUGCACUAUGUGGUUAUUAAAUAUUUGCCUAUAGAUAAAUGUAGUAGAAUUAUACCUGGCACGAACGUGUAGAGUGUUUUUGAUAAAUUCAAAGUGAAUUUUAACAUUAGAACAGUAUGUCUUUUGUCUGUAAAUGCAUUGCCUGAGACGACAGCAGAUAUAGUUGUCUUGAUGAAAUUCAAUGGCCACAAAUUAUGAUUUGAGUGUUGUCAAUGCCAGAUUACGUGCUAAGCACUAUGUGUACAUAAGCGACCCUGCUCAAUUACCUGCACCGCACUGCUAACAAGGGCACACUAGAACCAGAAUAUUUCAAUCAGUGUGUAGACUUAUGAAACUAUAGGUCCAGACCGUCUCCUUAGGAACUUUGUCGGCGUUGUCCUGCUGAAAUUGUUGACUACCUGUGAAGUGUUUUGGUUUAUGAUAAUAAGCUUAAAGCACAAAGACAAAUCAGCUCAAUGCUUUAAAAUGUUUAUAAGGGCAUCCGCCGAUGACCACUCGUAUGCUAACCAGGCCCAAUCAGGCCGUGAUCAGAAACAUUUCCAACAACCCUGUCAAAGAAAAGCUGUCUUUAUUUCAUAAUUCAGAAUGCUGUAGCCCAAAGAUUGGGACUCAUCAAACUGCUGAUUUACAGGCUCAGAAUAUGACUAUGUCAUCUUCGCAUCUGAAACGGCUCACAUGCAAUGUAAACAGAUCUGUGUUGCUAUUACCAGAGCAAAAGUAGGCAUACUUUGCAAUGUCUGAUAGAGACCUUUAUGACAAGUUGCAAUUUACAAGUUUUUGAAUUCCGGGAAUGCGGCAUAACUUUACAAGCUGAAAAUGUAACAGGACUCAUUAAAGAUUGAAGUAAGGUAAUCACUGGGUUAUCCUACACAGGUGAGCACCUACACCUCCAGUGUUGACACUAAAUCAAACUGAAGGUUUAUGUGUUGACAUACCUGGCAUACCUAAGGACAUGACCUAUAGAAAGACUCAUUUCUAUGAUGGGUUUAAAAUGAAUUAUAAGUUAAUGGUUACCCCUAACAUGUUUAUCACCCGCGAAGAAGCUAUAUGGAGACAUGUACGUGCAUCAUGGAUUGGCUCGAUGCAUGAGGUGUCAUGCUACUUAGAGAAAGCUGUUGGUACCAAUUUACCUUCACAAAUGAUUUCUCUACAGGUGUUAACCUAGUUGUUGACCUACAGGUUAUGUUGAUCUCACCUAAUAAUACAGAUUUUUCCAGAGUUAGUGCUAAUCACCGCCUGGAGAGAUCAAUUUAAACACCUCUAUACCACUAACGACAUCACAAAGGACUUCCUGUUGAUGUAGUGCGUAUAAAGAUUGUACAAAUGUUAGGUGACACACUUAAAAAUCUCUCUGGACAGAGUCGUAUUUGUUUAUGGGCACAUGGCUCUGAGUUGACAUCUAUGAAGUAUAACAAAGACGGCAUCAUAUGGGUUGCAACUGAGGGAGCCUGAAUACACCUAAUAGAUCUUGGCACCCGCAAUCCUGCUAACAAUGCUGCAAUCGUGCUACAACUUCCAAGGAACAUAUUGCCAAAAAGGCUUUUACGCCAGAAGGGAGCAGAGGCGGCAGUCAAGCCUCUUCUCGUUCCUCAUCACGUGAGAUGAACAGAGUUAAGAAAUCAACUCCAGGCAGCAGUAGGGGAACUUCUCCUGCUAGAGCAGCGGCUGGCAAUGGCGGUGAUGCUGCUCUUGCUCUGCUGCUGCUUGACAGAUUGAACCAGCUUGAGAGCAAAAUGUCGUGGUAAAGGCCAACAACAACAAGGCCAAACUGGUUUUUAAGAAUUGCUGCUGAGGCUUCUAAGAAUCCGGCAAAACGUACUGCCACUAAAGCAUACAAUGUAACACAGGCUCGGCAGACGUGGUCCAGAACAAACCCAAGGAAAUUUUGGGGACCAGGAACUAAUCAGACAAGGAACUGAUUACAAACAUUGGCCGCAAAUUGCACAAUUUGCCCCAGCGCUUCAGCGUUUUCGGAAUGUUGCGCAUUGGCAUGGAAAGCUUCACUCGGGAACGUGGUUGACCUACACAGGUGCCAUCAAAUUGGAUGACAAAGAUCCAAAUUUUCAAAGAUCAAGUCAUUCUGCUGAAUAAGCAUUGACGCAUACAAACAUUUCCCACCAACAGAGCCUAAAAAGGACAAAAGAAGAAGGCUGAUGAAACUCAAGCCCAUGCAGAGACAGAAGAAACAGCAAACUGUGACUCUUUUCCUGCUGCAGAUCUGGAUGAUUUCCAAACAAUUGCAACAAUCCAUGAGCGGUGCUGACUCAACUCAGGCCUAAACUCAUGCAGACCUACAAGGCAGAUGGGCUAUAUAAACGUUUCGCUUUCCGUCAUGAUAUAUAGUCUACUCUUUUGUGCAGAAUGAAUUCCGUAACAUAGCACAAGUAGAUGUAGUUAACUUUAAUCACAUAGCAAAACCUAAAUCAGUGUGUAACAUUUAGGAGGACUUGAAAGAGCCACAUUCACCGAGGCCACGCGGGAGUACGAUAGUGUCAGUGAACAAUGCUAGGGAGAGCUGCCUAUUGAAGAAGAGCCUAAUGUGUAAAAUUAAUUUAGUAGUGUUAUUCCCCAUGUGAUUUUAAUAGCUUUUCGAGGAGAAUGACAAAAAAACAGC
>cluster96.fasta:2
AGGCCACUGACCACCAACGGUAUUCCCCUAGAUCCCUUGGAAGUACCCCUCUAAACACACCGUAUUAUUAGCAUCAGGAGUCAAUUACCUGAGCUUCCUCAGCCUUAUAAACAACAAUCGAAUAAACAACCCAAGCCCACUCAUAACAAUUCAUGUACUCUACUCUUCCUACUACAGAUCUAGAGUACUUUGAAGCACCCUUACAUCUUCCGACGGCAUCAUGCUCAACAUUCUUAUCAUCAACGGCUUCCAUGGACUCCAUGUCAUCAUUGGAUCCACUUUCCUUAUCUGCCUCAUCGCCAACUAUUAUUCCACUCACACCAAAUUCACCAUCGGCUUUGAGGCUGCCUUUGAUUGACAUUUUUUCGUAGACGUGUGAUUACUCCUUCAACACAACUUACUGAUGAGGAUCCUAAACUCCAUCCAUCAACCACGUUAUCAUUCAUAUUAUAUCUGCCAUCUAUCCUAAAU
>cluster969.fasta:2
AGGGGACCAGGAACUAAUCGGACAAGGAACUGAUUACAAAACAUUGGGCCGCAAAUUGCACAAAUUUGCCCCAGCGUUCAGCGUUCUAGAAAUGUCGUGCAUUGGCAUGGAAGUCACACAUCGGGAACGUGGUUGACCUACACAGGUGCCAUCAAAUUGGAUGACAAAGAUCCAAAUAUAAAGAUCAAGUCAUUUGCUGAAUAAGCAUAUUGACGCAUACAAAACAUCCCACCAACAGAGCCUAAAGACAAAAAGAAGAAGGCUGAUGAAACUCUGGCACAUCGUAGAGACAGAAACAGCAAACUGUGACUUUUUCCUGCUGCAGAUUUAGAUGAUUUCCAAACAAUUGCAACAAUCCAUGAGCAGUGCUGACUCAACUCAGGCCUAAACUCAUGCAGACAUCAAGGCAGAUGGGCUAUAUAAACGUUUCGCUUUCCGUUUACGAUAUAGUCUACUCUGUGCAGAAUGAAUUCUCGUAACUACAUAUAGCACAAGUAGAUGUAGUUAUUUUAAUCUCACAUAGCAUAAUCUUUAAUCAGUGUUGUAACAUUAGGGAGUGACUUGAAAGAGCCACCAUUUCACCGAGGCCACGCCGGAGUACGAUCGAGUGUACCAAGUGAACAAUGCUAGGGAGAGCUGCCUAUAUGGAAGAGCCCUAAUGUGUAAAAUUAAUUCAAUAGUGCUAUCCCCAUGUGAUUUUGCUAGCUCUCUAGGAGAAUGACAAAACCCCCAUCCCCAUUUAUCCAUAUUCCAUAUCACACAUCCGCCCCUACCAACUUCCUCCCCAAAC
>cluster968.fasta:2
AGCCCACUCACCUCACACUCUCAGCCUCUGAGCAGCCCUAGGUAAGGGAUUAUGCAUUGGCAUCCCCUUUCCUGUAAGUGGGAGCCCCUCUUAUACUGCUCUCCCUAGGAGUUGAAUCCUUCUCCCUGCCUACCUGCAGCAUCUUUCCCUUAAAAUGACCAUGUAGUGGCAAGCAGCCUCUCACUUUAUUAGCUCUGAUUCUCAACAUUGAGUUACUCUCUGAAAUUGCUAGGUCACCAUUGGGGGUUUGUUGUUUUUGUUUGUUUUUCUAUGUCCGACCUGUGAUCGUGGUACAGCAUUAGCUGAAAUUUACAGCUUUAUACGCCUUUUUUUUUAAUUUUUUGACAAUAAAACAUAUUUCUAACACUGAAAAAC
>cluster967.fasta:2
GUGGCUCCAAGCCUGUAAUCCCAGCACUUUAGAGGCCGAGGCGGGCGGUCACCUGAGGUCGGGAGUUCGAGACCAGUCUGACCAUUAGAAACCACGUCUCUACUAAAAAUACAAAAAAUUAGGCAGGCGUUGUGGCACAUGCCUGUAAUCCCAGCUACUGAGAGGCCGUAGGCAGGAGAAUUCGCGUGAACCUGGGAGGCGGAGGUUGCGGUGAGCCGAGAUCGCGCAGUUGGACUCCAGCCCUGGCCAUAGGGAAACUCCGUUUCAAAUAAUAAUAAUAAUAAUUACAUAAAUAUAAUAAUAAAAAAAAAC
>cluster966.fasta:2
AUACCUUCCCAGCAAACCAUAACUUUCGAUUUAAGAUCUGUUCUUCAAACGAACAAACUAAAAUGCUUGAUAAUGGACCCAAAAUCAGCGAAAUGCACCCGUUACGCUUGGUGGACCUCAGAUUCAACUGGCAGUAACCAGAAUAGAGAUACGCAGUGGGCGCGAUCAAACAUGCGCGGCCCCAGUUUACCCAAUAAUACUGCGUUUGGUCACCGCUUUCACUCAACUUUAGCAAGGAAGACCUUUAAAUACACCCUCGAGGUCAAGGCGUUCCAAUUAACACCAAUAGCAGUCCAGAUGACCAAAUUUGGCUACUACCGAAGAAUACCAGACGAAUUCCGUGGUGGUGACGGUAAAUGAAAGAUUUCAGUCCAAGAUGGUAUUUCUACUACCUAGGAACUGGGGCGGGCAGAAGCUGGACUUUCCCUAUAUGGUGCUAACAAAAGACGACAACAACAUGGGUUGCAACUGAGGGAGCCUUGAAAUCACACCAAAAGAUCACAUUGUCCCGCAAUCCUGCUAACAAUGCUGCAAUCGUGCUACAACUUCCAAGGAACAUAUACUGCCGAAGGCACACGCAGAGGGGAGCAGAGAUGGCAGUCAAGCCUCUUCUCGUUCCAUUUCGUAGUCGCAACAGUUAAGAAUACAACUCACAGGCAGCGGUAUAGGAACUUCCUGCAAGAAUGGCUGGCAAUGGCGGUGACGUUGCUCUUGUUUUAUCGUUGCUUGACAGAUUGAACCAGCACGAGAGCAAAUGUCAGCAAAGGCCAACAACAACAAGGCCAAACUGUCUAAAGAAUACUGCUGCUGAAGGCUUUAAGAAGCCUUUGCAAAACGUACUGCCACUAAAGCAAUGUAACACAAGCUUGCAGACGUGGUCCAGAACAAACCCAAGGAAAUUUUGGGGACCAGGAACUAAUCAGACAAGGAACUGAUUACAAACAUUGGCCGCAAAUUGCACAAUUUGCCCGGCGUUUCAGCAAUUUACGGAAUGUCGCGCUGGCUGGAAGUCACUCAAGAACGCAGCUGACCUACACGGUGCCUCAUCAAAUUGGAUGACAAAGAUCCAAAUUCAAAGAUCUGGUACUCUGCUGAAUGCUUGACGCAUUUACAAACAUCUCCCUUCCAAGGCCUAUAAAAAGGAACAAAGAAGAGGCUGAUGAAUUAAGCACCUACCAAGAGACAGAAGAACUAGCAAAACUGUGACUUUUCCGAAUGCAGAUUUGGAUGAUAUCUCCCAAACAUUGAUUGCAACAAUCCGAGCAGUGCUGAUCAACUACAGGCCUAAACUCAUGCAGACAUAAGGCGGAUGAAAUAAACGUUCGCUUUUCCGUUUAUGAUAUAGUCUACUCUUGUGUGCAGAAUGAAUUCUCGUAACUACAAAGCACAAGUAGAUGUAGUUAACUUUAAUCUCCACAUAGCAAUCUUUAAUCAGUGUAACAUUAGGACACUGGCUAUAGAGCCUUUACUUUUUCCUCGAGGCCACGCGGAGUACGAUCGAGUGUACAGUGAAAUGCUGAGAGAGCUGCCUAUAUGGAAGAGCCCUAAUGUGUAAAAUUAAUCUUAGUAGUGCUAUCCCACGCGAUAUUUUAAUAAAUCUUCUAGGAGAAUGACAAUGGAAAUCCCUCUCCCUACCAUCCCAUCCAUAUAUCAUAUCCAUACAUCAACCUACCCCUCCUCAUACAACACCAAA
>cluster965.fasta:2
AGGAGGAGUUAGAUAAAUAUUAAGAAUACACUCACCAGAUGUUGAUUUAGGUGACAUCUCUGGCAUUAAUGCUUCAGUUGUAAACAUUCAAAAGAAAUUGACCGCCUAAUGAGGUUGCCAAGAAUUUAAUGAAUCUCUGAUCUCCAAGAACUUGGAAAGUAUGAGCAGUAUAAAAUGGCCAUGGUUUACUUGGCUAGGUUUAUAGCUGGCUUGAUUGCCAAGUAAUGGUGACAAUUAUGCUUUGCUGUAUGACCAGUUUGCUGUAGUUGUCAAGGCUGUUGCUUCUUAGAUCUGCUGCAAGCUUGAUGAAGACGAUUGAGCCAGUGCUCAAAGGAGUCAAUUUUACACAUAAACGAACUUAUGGAUUUGUUCAUGAGAAUCUCACAAUUGGAACUGUAUCUUUGAAGCAAGGUGAAAUACAGGAUGCUACUCCUUCAGAUUUGUUCGCGCUUGCAACGAUACCGAUACAAGCCUCACUCCCUUUCGGAUGGCUUAUUGUUGGCGUUGCACUUCUUGCUGUUUUCAGAGCGCUUCCAAAAUCAUAUUCUCAAAAGAGAUGGCAACUAGCACUUUCCAAGGGUGUUCAUUUUGUUUGCAACUUGCUGUUGUUGUUUGUAACAGUUUACUCACACCUUUGCUCGUUGCUGCUGGCCUUGAAGCCCCUUUCUCUAUCUUUAUGCAUAGUCACUUCUUGCAGAGUAUAAACUUUUUGUGAGAAUAAUAAUGAGGCUUUGGCUUUCUGCUGGAAAUGCCGUUCCAAAAACCCAUACUUAUGAUGCCAACUAUUUUGCUGGCAUACUAAUUGUUACGACUAUUGUAUACCUUACAAUAGUGUAACUUUUCUUCUUCAAUUGGCUUUACUUCAGGUGAUGGCACAACAAGUCCUAUUUUGAACAUGACUACCAGAUUGGUGGUUAUACUGAAAAAUGGGAAUUCUGGAGUAAAGACUGUGUUGACUACACAGUUACUCUACAGACUAUUACCAGCUGUACUUCAACUCAAUUGAGUACAGACACUGGUGUUGAACAUGUUACCUUCAUCUACAAUAAAAUUGUUGAUGAGCCUGAAGAACAUGUCCAAAUACACAAUCGACGGUUCAUCCGGAGUUGUUAAUCCAGUAAUGGAACCAAUUUAUGAUGAACCGACGACGACUAUUAGCGUGCCUUUGAGGUAGCACAAGCUGAUGAGUACGAACUUAUGUACUCAUUCGUUUUUCAGAAGAGACAGGUACGUUAAUAGUUAAUAGCGUACUCACUUCUUGCUCGUGGUAUCUUGCUAGUUACACUAGCCAUCCUUACUGCGCAUGACUGUGUGCGUACUGCUGCAAUUGUUAACGUGAGUCUUGUAAAACCUUCUUUUACGUUUACUUUCGUUGUUAAAAAUCUGAAUUCUUCUAGAGUUUCCUGAUUUCUGGUCUAAACGAACUAAUAUUAUUAGUUUCUGUUUGGAACUUUAAUUUUAGCAUGGCAGAUUCCAACGGUACUAUUACCGUUGAGAGCUUAAAAAGCUCUGAACAAUGGAACCUAGUAAUAGGUUUCCUAUCUCCUUACAUGGAUUUGUCUUCUACAAUUUGCCUAUGCCAUCAGGAAUAGGUUUUUGUAUAAUUAAGUUAAUUUUCCUCUGGCUGUUAUGGCCAGUAACUUUAGCUUGUUUGUGCUUGCUGCUGUUCUACAGAAUAAAUUGGAUCACCGGUGGAAUUGCUAUCGCUGUGGCUUGUCUUGUAGGCUUGAUGUGGCUCAGCUACUUUGCUUUCAGACUGUUGCGCGUACGCGUUCCAUGUGGUCAUUCAAUCCAGAAACUAACAUUCUCAACGUGCCACUCCAUGGCACUAUUUGACCAGACCGCUUUCUAGAAAGUGAACUCGUAAUGGAGCAUCGUGAUCCUUCGUGGACAUCUCGUAUUGCUGGACACCAACCGACGCUGUGACAUCAAGGACCUGCCUAAAGAAUCUGUUGCUACAUCACGAACGCUCUUUAUUACAAAUUGAGCUUCGCCAGCGUGUAGCAGGUGACCAGGUUUUGCUGCAUACAGUCGCUACAGGAUUGGCAUUAUAAAUUAAACACAGACCAUACCAGUAGCAGUGACAAUAUUGCUUUGCUUGUACAGUAAGUGACAUAGAUGUUCAUCUCGUUGACUUCAAGGUUACUAUAGCAGAGUAUCAUUAAUAUUAUGAGGACUUUAAAGUUUCCAUUUGGAAUCUUGAUUACAACCAUAAUCCAUAAUUAAAAAUUUAUCUUAAGUCACUAACUGAGAAUAAAUAUUCAAUAAAGAUGAAGAGCAACCAAUGGAGAUUGAUUAAACGAACAUGAAAAUUAUUUUCUUGGCACUGAUCAUCGUUACUCUGUGGGUUUUAUUCACUACCAAGAGUGUGUUAGAGGUACAACAGUACUCUUAAAAGAACCUUGCUCUGGAACAUACGAGGGCAAACCAUUUCAUCCUUUAAAUUGAUAACAAAUUUGCACUGACUUGCUUCUAGCACUCAAUUUGCUUUGCUUGUCCUGACGGCGUAAAACACGUCUAUUCAGUUACGUGCCAGAUCAGUUUCCUAAACUGUUCAUCAGACAAGAGGAAGUUCCUGAGAACUCACUCUUCCAAUUUUAUUGUUGCGGCAAUAGUGUUUAACACUUUGCUCACACUCAAAAGAAAGACAGAAUGAUUGAACUUUCAUUAAUUGACUUCUAUUUGUGCUUUUUAGCCUUUCUGCUAUUCCUUGUUUUAAUUAUGUCAUUAUUUUGGUCUUCUUGAACUGCAAGAUCAUAAUGAAACUUGUCACGCCUAAACGAACAUGAAAUUUCUUGUUUAGGAAUCAUCACAACUGAGCUGCAUUUUCAAGAAUGUAGUUCAAGUAUGUACUCAACAUCAACCAUAUGUAGUUGAUGACCCGUGUCCUAUUCACUCUAUUCUAAAUGGUAUUAGAGUAGGAGCUAGAAAUUCAGCACCUUUAAUUGAAUUGUGCGUGGAUGAGGCUGGUUCUAAAAUCACCCAUUUCAGUACAUUGCUAUGGUAAUAUUAUACAGUUUCCUGUUUACCUUUUACAAUUAAUUGCCAGGAACCAAAUUGGGUAGUCUGUAGUGCGUUGUUCGCUUCAUAUGAAGACUUUAUUAGAGUAUAUGACGUCGUGUUGUUUUAGAUUCAUCUAAACGAACAAUUAAAAUGUCUGAUAAUGGACCCCAAAUCAGCGAAAUGCACCCGCAUUCUCGUUGGUGGACCUCAGAUUCAACUGGCAGUAACCAGAAUAGAGAUCCAGUGGGCGCGAUCAAAACAACGUCGGCCCCAAGGUUUUACCCAAUAAUACUGCGUCUUGUUUACCGCUCUCACUCAACAUGGCAAGGAAGACCUUAAAUUCCCUCGAGGACAAGGCGUCUCCAAUUAACACCAGCGGCAGUCCAGAUGACCAAAUUGGCUACUUUACCGAAGAGCUACCAGACGAAUUCGUGGUGGUGACGGUAAAAUGAAAGAUCUCAGUCCAGAUGGUAUUCUACUACCAAGGAACUGGGCCAGAAGCUGGACCUUCCCUAUGGUGCUAACAAAGACGGCAUCAACCAGGUUGCAACUGAGGGAGCCUUGGCAUCACCAAAAGAUCACAUUGGCACCCGCAAUCCUGCUAACAAUGCUGCAAUCGUGCUCGUUUCCAAGGAACAACAUUGCCAAAAGGCUUUUACGCAGAAGGAGCAGAGGGGCAGUCAAGCCUCUCGUUCCUCAUCACGUAGUCGCAACAGUUUAAGAAAUUUCAACUCCAGGCAGUAGGGGAACUUCUCCUGCUAGAAUGGCUGGCAAUGGCGGUGAUGCUGCUCUUGCUCAUAAUGCUGCUUGACAGAUUGAACCAGCUCGAGAGCAAAAUGUCUGGUAAAGGCCAACAACAACAAGGCCAAACUGUCACUAAGAAUUGCUGCUGAGGCUUAAGAAGCCUCGGCAAAAACGCACUGCCACUAAAGCAUACAAUGUAACACAAGCUUUCGGCAGACGUGGUCCAGAACAAAACCCAAGGAAAUUUUUGGGGACCAGGAACUAAUCAGACAAGGAACUGAUUACAAACAUUGGCCGCAAAUUGCACAAUUUGCCCAGCGCUUCAGCGUUUUCGGAAUGUCGCGCUGGCUGGUGGUUUCCUUCGGGAACGUAGUUGACCUACACAGGUGCCAUCAAAUUGGAUGACAAAGAUCCAAAUCAUGAUUCAAGUCAUUUUGCUGAAUAAGCAUAUUGACGCAUACAAAACAUUUCCCACCAACAGAGCCUAAAAAGGACAAAAAGAAGAAGGCUGAUGAAACUAUAAAGCCUUACCAAGAGACAGAAGAAACAGCAAUUGUUGACUCUUCCUAUCAUAGAUUUAGAUGAUUUCUCCAAACAAUUUGCAACAAUCCAUGAGCAGUGCUGACUUCAACUCAGGCCUAAAACAUCAUGCAGACCAUACCAGAUGUUAUAUAAACGUUUCUCGCUUUUCCAUACGAUAUAUAGUCUACUUGUGCAGAAUGAAUCUUUCGUAUUCUUGGCACAAGUAGAUGUGGUUAACUUUAAUCCUUUUAGCAAUCUUUAAUCAGUGUAACAUUAGGAGGACUUGAAAGAGCCACCACAUUCACCGAGGCCACGCGGAGUACGAUCGAGUGUACAGUGAACAAUGCUAAGAGCUGCCUAUAUGGAAGAGCCCUUAAUGUGUAAAAUUAAUUAGUAGUGCUAUCCCCAUGUGAUUUUAAUAGCUUAGGAGAAUGACAAAAAUACCCUACCCAUCAUAACCCACCAUUUCAUCAUAUUCCAUUACAUUUCAUAUGCCCCUCCUACACCAACACCUAAAUCUUU
>cluster964.fasta:2
AGGCUUUGUGGGCACAGGCAGGCCGAGUGGAACCCGGCCUCCAUGCCAGCAUCGGGACAAGGAAGGCUGGCAUCCCAGUGAAGAAGGCUGGCGCAUGUUGAGGCUGCUGGCUGCACAGACCUGCGAGAGAGAGCUGCUGCGCGGGUGUGGUGAGCGGGAGCUGGUUACCUGAGAGCAUGGCAGGGCGUCCGCAGCCUAGGCCUUGGCGGCAGCCUUUGCCCAUCUCUUUGGUCAGUGGCUACCCUGCACAUCGGAGCCGAUGAGGCCCAGGGCCCUCCAUCAGCUGUUACAAUUGGAAAAGUGUGGCCGGGCAUCAGUGGCACACGCCUGUAAUCCCAGCACUUUGGGAGGCCAAGGCGGGAGGAUCACUGAGCCUCAGUGGGUUCAGACCAGCCAGGGCAACAUGAUGAGACCUGUUUACAAAAAUUGUUUUAUAAUUGGCCCUGGCGUUGGUAGCGUCUACCUGUUGGCCCCAGCUACUUGGGAGGAUAUCUAUGCUAGAGAUUGAGGCUAAGUGAGUCAUGAUUGUAUCACUGUAUCCUCCAGCCUGGGCGACAGAGCACUAGACCGUUGUUUGAAAAGAAAAACACCGAAAAGUAUGGCUAUGAGUUUUUGCGAUUUCAGUCCUAGCUAGAAGCAAGAAUUCUGAUCCAGAGAGUCGAGCAGCACCCACCCACACAGGCAGUGUGUCAGGCUUACCAGGGACCUGUGAGCUGGCCUAAUGUGAUGGCACCUGUCAGUCAGGCUGUCCAUGGGCGCCACAGACGGCUCCAAGCCAGGUCAGGCUUUGGAGGCCACGGCACGCAGCCUCAGGCCCAGGCACUGAUUGUGCAGAGGGCCACUGCCCAGGUCCAGCUAGGCCCAAGACCCGGUUACCCAGACAGUAGAAGCCCAGGAGGCAGAAAAGUCGGGUAGCUAAGCAGACAGGGAAGAAACAUCAGGGAAAAACAUGUAUCACAUGUCUUUAGAAGCAAAGUCAGGUUCAUGUAACCCAGUGUCCUCUUGCGUGUCCAGUAGUAGCCCCAGGGCUGUAGCACAGGCUUACAGUGAUUUGCCGACCUUAAAUCGAGGUUCACACUACAUGCCCUCAUGAAGCUGGGCAUGGUGAAGUCCCAGGUUGUCCACUGGGUAAUAAAUGUGC
>cluster963.fasta:2
AAACAUAAGAGAAUUUCAUGAAAGCUCAAGCCCUAAGAGACAUUACAAUGGGUUCAUGGCAGCAAAGAAACACCUGGAGAUAAACCCUGACCAUCUCCAUUAUUGAGACCUUGUAAAGGCAGAGGCUGAUAAGAACGACAAGUCUGUGAAGGAUCUGGUCAUCACUGCUUUUACGAACUGCACUCCUGUCUCUGGCUUCAGUCAGCAGAUCCCAGACACAUGCCAACAGGAUACAGGAUGAUCAAACUUGGUCUGGGUAUUGAUGAAGAUGAUCCUACUGCUGAUGAUACCAGUGCAGCUGUAACUGAAGAAUGCCGCCCGAAGGAGAUGACGACACAUUACGCAUGGAAGAAGUGGAUUAACCUCCCGGCUGAGGGAUGGUCUUACCUGUUCAAUACUCAAUUCUUUUGAUAAUAUAUUCAAGGAUGUUCUCUUUAUCUUUUGUUAAUAUUAAAAAGUCUGUAUGGCAUGACAGCAUUACUUUAAGGGGAAGAUAAGAUUUCUGUCUAUUUAAGUGAUGCUGUGGUACCUUAGGCAUUAAAGCAGAGCUAGUAAUGCUUUUUAGUUCACUGGUUUGUUAACAGAUUGGGUAACGUGUGUGGUAAGAUGUAUGUAACAAUAACUUUGUGGUCUAAAGUGUUUGCUCAAGCCGGCGGAUUUCUAAGUAGACCAAAUCUUGGCAUAUUGAAGUGUUUAGCUAUAUGUACACUGGAUGUUUAGAAAAGUAUUUGUUACUUGUAGGAUCUACUCUUUUGAACUCAUCCCCUGUAGUUGCCAAUUUUGUCGGUACUAGUCCUCUAGAAAUAGGUUAAAACUGAAGCAACUUGAUAGAAGGAAACACCACCUCGGGUUUGUUUCCAAAGAAAAGUAUUGUUGGAAGAGCAAAGUUAUAAGCCUACCUAAGCAUAUCAAAGCUGACAUAAAAUAACUCAAGUCUUGUGGAUGGAAAUGUAGUGCUGGUACAUUUUGCUUAAAGUUGUAACAAAUACAGAUGAGUUAAAAGAAAAAAACAACAAAGC
>cluster962.fasta:2
UGGAGAACGGGCGGAGGGCGCGGGCUGACCAGGCGCACCGACCAUGGCCUCCAAUGCCCAGUGCGAUCAGACCGUGUCGUGACGGGAAGCCGUUCUGCCACAAGCCGUGCUACGCCACCCAAUCCGGACCAAAGGCGUGAACAUCGGGGGCGCGCAGGCUCCUACAUCUACGAGAAGCCCUGGCAGGGGGCCGCAGGUCACCGGCCCCAUCGAGGUCCCCAUGGCCCGAGCGGAGGAGGAGCGGAAGGCGAGCGGCCCCCGGGGGCCCAGCAGAGCCUCCAGUGUCACUCCACCGGGAGCCCAACACGUGCCCGCGCUGCGGCAAGAAGGUGUACUUCGCUGAGAAGGUGACGUCUCUGGGCAAGGAUUGGCACCGGCCCUGCCUGCGCUGCGAGCGCUGCGGGAGGACUCUGACCCAGCGGGCACGCAGAGGUUGGGAGCGCGACGAGGCUUGGAGGGCCGGGCAGGGGCACGGGGGAUGAGGGUGAGAGGCGCUCCAGGAAGGGAUGGGGGUAGGAGGUGCUUCUGGGAGCUGCGUUGUCCUCCCCCACGUGCGCGAGCUGGCCUGCACGUUCUGGAAGCCUCCAGGUGAUGGGUCGGGGGAGUCUGGACCCCCUCCCACAGCACCCACCACUGCCUACAGCACGAUGGCCAGCCCUACUGCUCAAGCCCUGCUAUGGAAUCCUCUCGGACCCAAGGCGUGAACCCCAGCGUGGUGGGCAGCUCUCUAUGACAGGACCCCCGAAGGCAAGGUCCAGCCCUAGGCCACAGCGGCUCUCAUGAUGUAGGCUCACCUGCACCCGGACGCUGCAGGGCCCACUAGCUUGGCUCUGCUGGAAGUGCCCAGCCACCCAGUCCUGCCUGCAAGCCCCAGGGCGAGUAAUUUGGAGGAGGGCAGCCGGGGCAGAGCGCCGCCCGCCUGAGUCUGUGGUGUCUGCCCCCUCUGGCGUCCUCUGGGCGGCCCAUGACCCCACUGUGUAUCUGUGCCUCCGAAUCCCUGUGUGACCUGUCCCCAGCAUUUUCCCGCCAGCCUGCGUAUCCCUGGGGCACUGUCUGUUCUCCUUCCCUCCUGCUGCCCACCCACCUGCCAGUGUUAUUUAUGCUCCUCUUGUGGGUGUGAUGGCCACGCCCUUUCUUCGGUGACCUGGCAGAGGCUUCCCUCCUGGAUCCCUGCCUGCUGCCCACACUGCCUUCACACAAGCCCUCUGCACCCCCACGUGGCUUUACCUGCUGCUGAGCCUUGUUCUGUCAAUAACGGUUUGAGUAAAAACGU
>cluster961.fasta:2
AACUUUAAUACAGCAAUCUUUAAAUCAGUGUGUAUAUUCUAGGGAGGACUUGGAAAGAGCCACCACAUUUCACCGAGGCCGCGGAGUACGAUCGAAGUGUACAGUGAACAAUGCUCGAGGGAAAUGCCUCUAUAUGGAAGAGCCCUAAUGUGUAAAAUUAAUUUAGUAGUGCUAUCCCCAUGUGAUUUUAUUAGCUUUAGGAGAAUGACAAAAUACCUCCAUCCUCCACAUCAUAUCCUUUCAUUUUUAUCCGCCGUUUCAUUUCUUUUUAUGCCCACCAUAACCCCCAUAUACCUACCAAAU
>cluster960.fasta:2
AUACCACCAGGUAUAAACCAUACAUAUCUUUGAUACAUCUGUAGAUUUGUUCUCUAAAACGAUAAUUAAAAUGUCUGAUAAUGGUCCCAAAUAUCGGCGAAAUGCCUAUGUCUGGUAGACACGAAGAUUUCAACUGUAGUAUCAGAAUAGAAGAACGUAGUGGGGAAAUGAUCAAACAUGCCCCUGGGUUUACCCAAUAAUUGCGUCUCUGUUUAUACCAUGUUGCAAGUUUAAUGUUCCGAGGACAAGGCCGUUAACCCAAUAGUUCAGAUGACAUAUAAAUUGGCUAUCAAAGAGCUACCAGACGAAUUCGUGGUGGUGACGGUAAAUGUAGAUAGUCCAAGAUGGUAUUUACUACCCAAAUUGGGCCAGAAGCUAAAGGACGACCACAGCGCUAUAAAGAUGCCACAUAGGGCUGCAUUGAGAGCCUUGAAACGUACACCUAAAGAUACUGGCACCCGCAAUCCUGCUAACAAUGCAAUCGUGCUAUGACUCCACAAGGAUUAUUGCCGUGGAGUCUUACGCAGAGGAGAAAGAGGCGUGGCAGUCAAGCCAUACCACGUUCCACACAGUCGCAGUCAGAAAUUUCAACACCAGAAGCAGUAGGGGAUUCCAUGCAAGAAUCGACAAUUGGCGGUGAUGCUGACACUUUGCUUUGCUGCUGCUUGACAGAUUGAACCAGCUCUGAGAGCAAAAUGUAGGUAAAGGCCAUAUAACAAGGCCAAUUGUAAAGAAUUUGCUGCAAGAAGCUAAAGAGAAGCUCGGCAAAAACGCACUGCCACUGCCGCACGACACGGGUCUUGCAGACGUGUCCAGAACAAACCCAAGGAAUACAAAGGAUGCAGGAUAAACAAGACCAGAACUGAUUGAUUGGCCGCAAAUUGCCGUCUGCCCCAGCGCUCGGCGUCUUCGGAACGUCGCGCAUUGGCUGAGGUCACACCUUCUGGAACGUGUUGACCUACACGGGUCUGCAAUUAGAUGACAAAGAUCCAAAUUCAAAGAUCCGAUACUAGCCGACUGACGCAUCAAACACCCAACAGAGCCAAAAAGGUAAAAAGAAGAAGGCUGAUGUUGAAACUGGCACCGAAGAGACAGAAGAACAAUAAACUGUAUACCUUGCUGAAGAUUUGGAUGACCCAAACAAUCAAUAAACGUGAGCAGUUGACACCACUAUGGGCCUUAAACACAUGAAGACAACUGGGCAGAUGGGCAUAUAUAACGUUUCGCUUCCGUUUACGAUACAUAAUCAUUGUGCAGAAUGGAAUUCUUGUAUCUGCACAAGUGGAUGUGGCAUUUAUACAGCAAACACUUAAUCAGUGUGUAUACUUGAGGACUUUGAAAAGAGCCACUUUACACCGAGGCCACGUGAGUACGAUCGAGUGUCAGUGAACAAUGAUAACAAGGGAAGAAAGCUGCCAUAUAGAAGAGCCUAGCCAACGUGUAAAAUUAAUUUAGUAGUGCUAUCCCAUGUGAUCUUAUAGCUUUAGGAGAUAGCAAAAAUCUCCACCAUAUCAACAACUCCUCUAUAUUAUCAUAUCUCAUUACUAACGCCUCUCAUAAACACCUCAUUAAAU
>cluster959.fasta:2
CAGCCCCGGCCCGGACCUGCAGCCGCCGAGAUGUUGAUGCCCUAAGAAGAACCAGAACUGCCAUACCGCUCCUUUCUGGAGGAAGCUUCAUGGUGGCCAAGAGGGGAUGUCCCACAUGCCUAAGCACCCGGAGCUGGCAGACAAAGAAUGUGCCCCAACCUUUAUGUCAUGAAGGCCAUGCAGUCUCAAGUCCCCGAGGCUCACGAAGGACAGUUUGCCUGGAGACAUUUACAAAGAUACCUUACCAAUGGGGUAUCCAGUAUCUCCGUGAUUACCUCAUCUGCCCCGGAGAUUGUGCCUGCCACCUACGCCGUAGCCGCCAGAGACUGGCAGGCCUCGGCCUAAAAGGUCUGGAGGGUGAGCGGACCUGCGAGACUCACAAGAGGGGAAGCUGACAGAUCCUACAGACGGAGCAAUCGGUACCACCAGCGCGACAAGAAAGCCGAGGCUGGGCUGGGUCAGCAUCGAUUCCAGUUUAGAGGCGGAUUUGGUCGUGGACGUGGUCAGCCACAGUAAAAUUGAAGAGAUUAUUUUGCUGAAUAAACUUUAGUAAAAAAAACGC
>cluster958.fasta:2
AGUCGUUGGAGACUGAAGAGGAGGAGGAAGAGAAGGGAGUGAGUGGCCGCCCAGGGCGGAUCGGGGAGCUGGCGGCCUAUGCGGGCUCGAUAGAGGAGAAGGCAGGGACCCAGGCCAGCAGGAGAGGACCCCGGAGCUCAGGCCUUGAGGAUGGAGCAGAAGCUGGAGGCAGGCACGCUGCGCCACCUAUCACGGAAGGUCCAGAACCUCUCGAGGGUGGAGUGAGACUGACUGCAACCCCACCUCCCUUGAGACUGGAGCUGGCGUCUGCAGACCAGAGACCUGGUUGAACUGGUGGUGCUUUGUCUGCCUCCGACAAGACCACAUUCUGGGUUUUGGAGCUGGGGCCAAAGUUGCACUGUACCCAUGAACCCAGUUUGCGAAUCAAGAGACAAAUCCAAUCUUUGUUACUUGCACUUGUUACUCGAACCACCAAGAGCGAGAUAGGAAGCACAGAUAUCUAUAUUCUUAUUUACUAUGAUGACCUUGUAAUAAAUUUAAAGCUCAAAAAACCCUCCACCC
>cluster957.fasta:2
CCAUCUGGUACCAGAGUCGGGGUAUAUAACUUUAUCUGAAUCUACCUCUAGUUUACAUUUUCAAUUUCCUUUUUGUGAGUGCUAUUUCUGUAUUUAAAUAACUUUUUUAACGUAAAGCUGCUUUUGUUUAUCAUUAAUACUGCUAAAUUGUAUGGGUAUUAAUUUUUUAUUAAUCGUUUUUUAAUUUUAAUCUUUUUAUUAUUUAGCUUUAAUUUUUUUUCUUAAUGGCUAUGUUAUGUAUAAUCAUACAUUUGCAUUACUGUACUCGUAACUGACAUUUUCGUCACUCGAUUUCUAAUAUUUUAGGAAAUUAUUAAGCUUAUAAAAUAGCAAUAAAAAAUAAUCAUCUAAAAAC
>cluster956.fasta:2
UGGCUGGCAAAUGGAGGCCGCACGAUGCCUGGAGUUACAGCAAAAGACGUGAACCAGCAGGAGUUCGUCAGAGCUCUGGCAGCCUUCCUCAAAAAAGUCCGGGAAGCUGAAGUCCCCGAAUGGGUGACACCGAAGCCAAGCUAGCCAGCACAAAGAGCUUGCUCCCUACGAUGAGAACUGGUUACACACGAGGGUUGUUCCACAGCGCGGCCUGUACCUCCGGGGAAGCGCAAAGGGUUGGCUCCAUGACCAAGAUUUAUGGGGGACGUCAGAGAAACGGCGUCAUGCCCAGCCUACAUAGCCGAGGCUCCAAGAGUGUGGCCGCCGGGUCCCCAAGCCCUGGAGGGGCUGAAAAAUGGUGAAGGACCAAGAUGGGGGCCGCAAAUGACACCAGGACAGAGAUUUGGACAGAAUUGGCCGGACAGGUGGCAGCUGCCAACAAAGAAGCAUAAGAACAAACCAUGCUGGGUUAAUAAUUGCCUCAUUCGUAGCU
>cluster955.fasta:2
GGGGGAGGAGGGGGGAGGGGGGGGAGGAGGAGGGGGGAGGAGGAGGGGAGGGAACAAGGUAUAAAGCCGAGCCAGCCAAAAUAGAAGCUUCCGAGCUUUACCAAGCUUAGGGGAUGUCUACGUCAAUGAACGUUUAGCCUGCUACAGAGCCCAGCUCCAUGGUAGGAGUCAAUCUGCCACAGAAAGGCUGGUGGAUUUUGAUGAAGAAGGAGCUGAACUACUUUGCCAAGGCCUUGGAGAGCCCAGAGCGACUUUACCUGGCCAUCCUGGGCGGAGCUAAAAGUUGCAGACAAGAUCCAGUUGAACAAUAAUAUGCUGGACAAAGUCAACGAGAUGAUUAUUGGUGGCGGAAUGGCUUUUACCUUAAGGUGCUCAACAACAUGGAGAUUGGCACUUCUGUCUGAUGAAGAGGGAGCCAAGAUUGUCAAAGACCUAAUGUCCAAAGCUAGAAGAAUGGUGUGAGAUUACCUUUUGCCUGUUGACUCUGUCACUGCUGACAAGUUUGAUGAGAAUGCCAAGACUGGCCAAGCCACUGUGGCUUCUGGCAUACCUGCUGGCUGGAUGGGCUUGGACUGUGGUCCAUCCUGAAGCAGCAAGAAGUAUGCUGAGGCUGUCACUCAGGCUAAGCAGAUUGUGUGUGGAAUGGUCCUGUAGGGGAACACUGAAUGGGAAGCGCUUUGCCCGGGGAACCAAAGCCCUUUAGAUGAGGUGGUGAAGCCACUUCUAGGCUGCAACCGCAUAUAGGUGGUGGAGACACUGCCACUUUGCUGUGCCAAAUGGAACACGGAGGAUAAGUCAGCCAUGUGAGCACUGGGGUGGUGCCAGUUUGGAGCUCCUGGAAGGUAAGUCCUUACCAAGGGUGGAUGCUCACAGCAAUAUUUAGUUCUCCUGCCUCUUGAUCAGUGCACAGCCCCUCUAAGUCAACUUAGCAUUUUCUGCAACUACCACAUGCAUUAGCUAAAACCUUCCAUGUCAAGGUUUCAGCUAGUGGCCAAGAGAUGCAGUUGCCAGGAACCCUUAAACAGUUGCACAGCAUCUCAGCUCAUCUCUACUGCACCUGGAUUUGCCUACAUUCUUCAAGAUCCCAUUUGAAUUCUUUAGUGACUAAACAUUGUGCAUUCUAGAGUGCAUAUUUAUAUUUUGCCUGUUAAACAAGUGAGCUGUGUUAGCUUAGUUCUCUUUGAUGUAGGCUAUGAUUAUUCUGUCAAAUACCACUCAGCAUGGAAACAAGAUGAAAUUCCAUUUGUAGGUAGGAGACAAAAUUGAUAAUCCAUAAAUAAACAAUAAAAGUGUCCAUUGAAAC
>cluster954.fasta:2
GGGCUUGGCUGCGGGCUCACCAAUAGCGCUACCUGGCCCUCCCUGCGGGCCACUAGCAGCGCAGACAUAGCUUGCCUAAUGGCCUCCACUUCAAUGACCGGAGGUCCCUGACACUGAGUUGAUUUCUGCUAGAGACCUGGUACGCUCUGAUUUCUGGAUAAAGGAAGCCUAGGUGUUGUCGGCGGGUAGCAGGGAGGCGGCUAGUUCAAAGCACAGGCAGUGGGGAGGCCGGGGGCAGCCAGUGGUGUUCCUGCUGGGUUAGGAGGCUCAUGCAGGGCAUCCAUAAUGUUGGUUCGCUGAGAGCCGCCUCCUGGUCUCCUCACUGUAGUUUCACCAUUGCCAAACCAUCAGCUGCUUUUAAAAUAAGAUCUUCUGUAGCCAUCCUGUUUCACGUUUGUAAACAAUCUAAUUAAAUGGCAUCAGCACUUCAUUCACCAUAUAAAAAUCACUCAUCAUAAUCACUAUUUAUAUUUAUAUUAUAUCAUCUAUUUAAAU
>cluster953.fasta:2
CGCAAAUGGUGUGACACUGCACUAGAGAGAAAGAAAACAGAAAUCCAUUUCUGUAUGAUGGCGAAGUGUACCAAAGUGGAACCAAUUACCAAGCAACAGUUUGGUGUACAGUGGCAGGCCCGAUUCACAGAGUGCUUGUGCACAGAGCUCGAAAGCUAGCUCAACAGUACUAUCUUGUGCUCUCAGAACCCAUUCCUCAGCAUCAGCGCUGGUACAGAGAGUAGCUUCUGUGAUGCAAGAAAUAUACCCAGAUCAGGUGGUGUUCGCACCUUAGAGUUUUCUCUACUUAUUUGUGGUUGGAAUGAGGACGACCAUUUAUUAUUCAGUCAGAUCCAUUUGGAGCUUACUCUGCCUGGAAAGCUACAGCAAUGGGAAAGAACUACGUGGAAUGGGAAAAACUUUCCAAAGAAAAGGUAUAAUGAAGAUCUGGAACUUGAAGAUGCCAUCAUACAGCCAUUUAUCCAAAAGGAAAGCUUUGAAGGGCAAAUGACAGAGGAUAACACUAGAGGAGUUGGAAUCUGCAAUGAAGCUGGAUUUAGAAGACUUACUCACCAACUGAAGUUAAGGGAUUACUUGGCUGCCAUAGCAACAGUGAAGUGACUGAAAAAACCCAGAAUUCAGAUAAUACUAACACAUUUAAACAUGUUUAAAGUAUUUGUCAUAGACUUUUGCAUACUUAUUUCUACUAAAUUUAAAAUCGAUUGUUUUUAAAAAAUGACACUUAUAAAUCCUAAUAAACUGUAAACCCAAAAC
>cluster952.fasta:2
ACGUGUAGAGUGUUCUUUGAUAAAUUAAAGUGAAUUCAACAUUAGAACAGUAUGUACUUGUACUGUAAAUGCAUUGCCUGAGACGACAGCAGAUAUAGUUGUCUUUGAUGAAAUUCAAUGGCCACAAAUUAUGAUUUGAGUGUUGUCAAUGCCAGAUUACGUGCUAAGCACUAUGUGUACAUUGGCGACCCUGCUCGUAUUACCUGCCUUCCACGCACAUUGCUAACUAAGGGCACACUAGAACCAGAAUAUUUUCAAUUCAGUGUGUAGACUUAUGAAAAACUAUAGGUCCAGACAUGUUCCUCGGAACUUGUCGGCGUUGUCCUGCUGAAAUUGUUGAACUGAGUGCUUUGGUUUAUGAUAAUAGGGCUUAAAGCACAUAAAGACAAUCAGCUCAAUGCUUUAAAAUGCUUUAUAUAAGGGUGUUAUCACGCCGAUGUUUCAUCUGCAAUUAACAGGCCACAAAUAGGCGUGGUAAGAGAAAUUCCUACGUAACCCUGCUUGGAGAAAAGCUGUCUUUAUUUCACCUUAUAAUUCACAGAAAUGCUGUAGCCUCAAAGAUUUUUUGGGACUACCAACUCAAACUACUACUGUUGAUUCAUCAUAGGGCUCAGAAUAUGACUAUGUCAUUCACUCAAACCACUGAAACAGCUCACUCAUUGUAAUGUAAACAGAUUUAAUGCUGCUAUUACCAGAGCAAAAGUAGGCAUACUUUGCAUAAUGUCUGAUAGAGACCUUUAUGACAAGUUGCAAUUUACAAGUCUCUUCUGAAAUUCCACGUAGGAAUGUGGCAACUUACAAGCUGAAAAUGUAACAGGACUCUUAAAGAUUGUAGUAAAGGUAAUCACUGGGUUACAUCCUACACAGGCACCUACACCUCUCAGUGUUGACACUAAAUUCAAACUGAAGGUUUAUGUGUUGACAUACCUGGCAUACCUAAGGACAUGACACUGCAGAAGACAUCUAUGAUGGGUUUUAAAAAUGAAUUAUCAAGUUAAAUUUCUUAACCCUAACAUGUUCAUUCCCGCGAAGAAGCUAUAAGACAUGUACGUGCAUGGAUUGGCUCGAUGUCGAGGGGUGUCAUGCUACUAGAGAAGCUUGUUGGUCUACCAGCGGUUUUCACCUACAGCUAGGUUUCUUACAGGUGUUAACCUAGUUGCUGUACCUACAGGUUAUGUUGAUCCUAAUAGCACAGAUUUUCCAGAGUUAGUGCUAAACCACCGCCUGGAGAUAAUUUAAACACCUCAUACAUCAACGACAAAGGACUUUCCUUGGAAUGUAGUGCGUAUAAAGAUUGUACAAAAUGUUAAGUGACACUUAAAAAUCUCGCUGACAGAGUCGUAUUUGUCUUUAUGGGCACAUGGCUUUUGAGUUGACAUCUAUGAAGUAUAACAAAGACGGCAUCAUAUGUGCAACUGAGGGAGCCUUGAAUACACCAAAAAGAUCACUGGCACCCGCAAUCCUGCUAACAAUGUUGCAAUCGUGCUACAACUUCCAAGGAACAACUAUUGCCAAAAGGCUUCUAUGCAGAAGGGAGCAGAGGCGGCAGUCAAGCCUCUCGUUCCUCAUCGCGUAGUGCAGUUUAAGAAAUCAACUCCAGGCGGCAGUAGGGAACUUCUCUGCUAGAAUAUGGCUGGCAAUGGCGGUGAUGCUGCUCUUGCUUUUGCUGCUGCUUGACAGAUUGAACCAGCUUGAGAGCAAAAAUGUCUGGUAAAGGCCAACAACAACAAGGCCAAACUGUUCACUAAGAAUUGCUGCUGAGGCUUCUAAGAAGCCAUGGCAAAACGUACUGCCACUAAAGCAUCAAUGUAACACAAGCUUUCGGCAGACGUGGUCCAGAACAAACCCAAGGAAAUUUUGGGGACCCAGGAACUAAUCAGACAAGGAACUGAUUCUACAAACAUUGGCCGCAAAUUGCACAAUUUGCCCCAGCGCUUCAGCGCUUCGGAAACGUCGCGCAUUGGCAUGGAAGUCACUCGGGAACGUGGUUGACCUACACAGGUGCCAUCAAAUUGGAUGACAAAGAUCCAAAUCAAAGAUCUGUCAUUUGCUGAAUAAGCAUAUUGACGCAUACAAAACAUUCCCCACCAACAGAGCCUAAAAAGGACAAAAAGAAGAAGGCUGAUGAAACUCAAGCCACAUCGCAGAGACAGAAGAAACAGCAAACUGUGACUUUCUUCCUGCUGCAGAUUUGGAUGAUUUCCAAACAAUUGCAACAAUCCAUGAGCAGUGCUGACUCAACUCAGGCCUAAACUUCAUGCAGACAUACUAGGCAGAUGGGCUAUAUAAACGUUUUCGCUUUUCCGUUUACGAUAGUCUACUCUGUGCAGAAUGAAUUCUCGUAACAUAGCACAAGUAGAUGUAGUUAACUUUAAUCACAUAGCAAUCUUUAAUCAGUGGUAACAUUAGGGAGGACUUGAAAGAGCCACAUUUUUCACCGAGGCCACGCGGAGUACGAUUCGAGUGUACAGUGAACAAUGCUAGGGAGAGCUGCCUAUAUGGAAGAGCCCUAAUGUGUAAAAUUAAUUUUAGUAGUGCUAUCCCCAUGUGAUUUUAAUAGCUUAGGAGAAUGACAAAG
>cluster951.fasta:2
UGGUGUUGGCCUGAAAACACCAGUGAAUUUGAAGUAUAGUAUUUCAAGAAUGGGCAGACCCAUGAGAGCUGCUGGCAAAUUCUCUGGCUCACAUCAAAAAGGUGAAACAACUAAUUGUUGGUGUUAACAAAAUGAUUUUCGGCCUUCAAGCCAGAAGAUUCGGGGAAAUCGUUCUGGAAGUCAGCACUUACAUUUAAGAAAAUAUGGCUCAUCCCGACACAGUAGCAUCGUGCCAAUCUUGGUUGCGUGAAUGGAUUGACAUCGCAAAGAGCAAGUGCUAUAUGUCUAGUUAAGGGAUGGGGUUCUCCGUGAAGGAUGGCAAUGCCAGUGGAACCGCUGCUUGUAGGGACUGUUCCUUCUCCAUUCGCCUAACUGACUGCCCUUGCGCCUGCCUCUCCAGGAUGUCUACAAAAUUGGUGGUAUUGGUACUUGUCCUCUGGCCAGGAGUGAGACUGGUGCUUUAAACCUCAGUAUGGUGGUCUUUGUUCCAGUCAACGUUCUAUUGAAGUAAAUCUGUCGAAAUGCACCAAGCUUUGAGUGAAGCUCUUGGGACAAUGAAGGCUCAAUGUCAAGAAUGUGUCUGCAAGGAUGUCGUCGUGGCAACGUUGCUGGUGACAGCAAAACGACCCUCCAAUGGAAGCAGCUGGCUUCUGCUCUCAGGUGAUUAUCCUGAACCAUCAGGCCAAAUCAAGUGCUGGCUAUGCCCUGUGUCGGAUUGCCACACGGCUUUACUGCAUGCAAGUUCAUCUAAGCUGAGGAAAAGAUUGAUCGCAUGUUUUGGUAAAAAAACUGGAAGAUGGCCCCUAAAUAUUUUUUGAAGUCUGGUGUCUGCUGCCUGGUUGAUACAUGGUUCCUGGCAAGCCUAUGUGUGUUAGAGCUUUCAGACUGCCCACCACUGGGUCGCUCUGCUGUCGUGAUUACGAGGCGGACAGGUCGUGGAAAGGGCGCACAAAGCAGUGGACAAGAAAGGCUGGAGCUGGCAAGGUCACCAAGUUCUGCCCAGAAAGCUCAGAAGGCUAAAUGAAUAUUAUCCCUAGCUACCUGCCACCCCACUCAAUCUCAGUAGUAGAAGAACGGUUCCGGAACUGUUUGUUUAUGGCCAUUUAAGUUUAGAUAGUAAGUUGGUUAAUGAUACAAUGCCAUCGCAAACCUCAGAAGGAAAGAAUGUUUUUGUGACCACUCUGGUUUUCUUUUUGCGUGAAAUAGCCCUCUAGCAUUAGUCUUUUAAAUUCAGUACUUUAAUGGAACCACUGACUCAAAAAUUUGUUACAGAUCUUUGAGACCCUAAAAGUUAAUAAGAGC
>cluster950.fasta:2
GCGCGGCGCGCUGCUAAAUCUCACUCUUUAUCAACUAAAGCACCCCUCAACGGCGAGAUCAGCGCACCACCCUGACGGCCGAGGCGGCAUGCGUUCCUUUACGGACGAUCGUAUCUUCUCUGUGUCGCUGAAGCGCAUCACCCCCCAGGGAUCGGCGCACCCAGCCAUCCAGGGGCAAGAGGAAUUAAGUGCUCUGUGGUCUCCCAACGCCUCCGCCGGAUCUGGGCGAACUAGACAGAUCGGCGGCCACUGCGCCUACAGCAUCCAGCCUAGGGCUGAGGGACUGGAGAGGAGAGGCGACCCACACCUACUGGUACCAGAGGGACAUUUGAGGGGUGGGAUUCCACUCGUGUGUUUCUAUUUUUGAAAAGCGGACAUUUUUAAAAUGGAGGUACAUGUUUUGGUGCUUUUCAGAUUUGAGGAAAUUGCUUUGUAUUGUAUAUUACAAUGAUCACCAUCGACUGAGAAUAUUGUUUUACAAUAGUUAUGGGGCUGUUUCUCUGUUAUUAAACAAUAAUUUAGAUGGUGGUAAAAACUGC
>cluster94.fasta:2
UUGGAACUACAGACCACACUCCAUCACAGAUUGACUGGACGGGUUGCAAUUGCUAUGCACAGCCUAAUUGGCACUGCAGGUUUCGGAGCCAUUUUGAGUUUGUGUUGUUUAGGUAUUGAGUCAAUGAUGAGGGAGGUAUGCCUGACCAGAGUGGGACUUUCCUAGUCAUAGAUCCACCUGCAAGUUCUGUUUCCUUUUUGUGUUUGUUGCUUUGAACAUAAAACUAACGAUACAUACGCCAGCUGUUCCAAGUGGACUAACAUUGGCUUAAAACAUUCACAUCAUUGACUUAACCACCUGACGCUUCCUUACGGUGUCUUGUUUCCUAGCAACAGAUGCAAAGUGAUAAAUCAAAAUUAGUCUGAGGCUACAGAUUUACAGGGUAUUGUUUUAUAGCACAAGAACACCCCACUCUGCGUCACAGCACAAACUACCAAAUUUUUUAAUUAUUGGAUUCCAGCAAUAAUUUUAAUGGUUUCAAACUGGCGGAAUUUUGACAGUGCUGGUUCGAGUUUGAAGCUUUGAAUUAGAUCUUCUAAAUGGUGACAGUUUACAUGGUUUUAUCUAGCUUUCUUAUUUAUACUUGACUGAAUUGUAAUGAUUUUUUUUUCUAAUUGUAAUUUGACUUAAUAGCCAUACAAAAUGACUCUAUUCAUACUAGGUUUGUUCUCAUGGUUGUAGAUAUUACUUCAGUUCCGGUGCUGGAAAAUAUGUACAUACUAACAGGAACUGAAAAAUGAGGUUUCGUCUUUUUUUUUCCAAAGCAGGUAAAGAGGGUAGCAAAGCAUGGAAUGAUUACUCAAAUGCAUAUUCCUGGUGGGGGAUGGAGGAAGAAGGAAUUAGUAAAAAGGUUAAUCAGAAGUUACAGCUUAACCGUUGCAUUUCAUAUAGGAAUAAAUCAAGUGAGCAGUUCCAGACUUUAGCAAUAUUUUACUAUGAUGCUGUUCUAUUAAUAUUUUAAAUUUCAAAACAAAAGUGAAUGUUGGAAAUUGCUGGGUCCCGAUGUUGGUGGCUGUUGGAGUUUGGACCAUCGUUAGCAGUGAUUUGAAGAUUAUAAUUGGCUAAAAUCCAAAAACAAAACCAACAACAAAAUUGAGGCAGUGCAGAACAUGCACCUUGACAAUGGUACUUGUUAUUCUAUAGAACACGUUAGAAUAGAUCUAUUUUGCCAGAGCACCCUCCUUCAGUCCUCAAAUUACAUUUCAUAGAGUUCCUUAAGAGACUGCUGUAUAUUCUCAUGGGACCUUUUUUAAAAAAAAAGCAAAACAAAGAUUACUUUUUUCUAUGUGAUUAAUAUCUUACUUCUGAUCUGCUUUUCCUAAACCUCAGUGAAUCCUCUCCUUAGGCAGGGUUUGGGGUAGGAGGGCAACUUACUGGAGAUGACUGUUCUCAGAUACUUUUAAAACAAACCUUUCUGUAGAAAUGCUUAAUUUUUAAGCGGUUAGGCACCGAGAGUAAAAGCAGAAAUCCUGCAAAGCUUUAUAGUUCCUUAGACUUCCUUGUCGAUUCUCUGAGUAAAGUCUUGAUUUCAGUAAUUGUGCUUUCGUGCCUGAAUCUGCUGGAGAGGAAAUGUUGUUAUUUUCUGGUAACAACAUUUGUUAGCACAAAUAUUUCAGACCAAUAUGUAGUGCUCUCCUCCCCACCCCCUCGUUAUCAUUUUCAUUUCAUUUCUCUCGUUUUCUUUUUAUUUUGGAAAAUCAUUGCUAUAGUGUACUUUAAUCUGCCAGCAGAUGCCAUCUACACUAUUACUUUGUUCCCACAGCAUCCAAGAGAAGAAGUUGUUGCACCUUAUAUAUAUAUCUCAUAAGCAAACCAAAAUAUGAUGCUUUCUCUGCUGUUUAUUCUAAAUUGUUGUAUCAUAUCUUUCUGAAACCAUUCUGAAUUUAGUUGAAAUUAUCAAUUUAUGCUUUUAACCUUAAUUUCUGGAUUCAAGCCUGUAUAUAAAUCUUUUGAAAACACCUCCUUUACUCCUCAUCAUCAUCCACAUCAUUUAUAUUCCACCAUAUAUCCAUCCCAACCUCAUAUCACACCUAAACU
>cluster949.fasta:2
GUACUUAAUCCUCAGCAAUCCUAAUAGUGUGUAACAUUCUAGGAGGUUUUGAAAGAGCCACCACUUCCGUACCGGAGUACGAUAGUGACAGUGAACAAUGCUAGAGAGCUGCCUAUAUGAAGAGCCUAAUGUGUAAAAUUAAUUUAGUAGUUGCUAUCCCAUGAUUUUAAUAGCUUAGGAGAAUGACAAAAAC
>cluster948.fasta:2
AUCUAUAUUACAUGGCAAAGUAGAUGUAGUUAUUCUAAUCUCAUAAUUUCUAAUCAGUGUGUAACAUUAGGGACUUGAAAGAGCCUUUUUUCAAAGGCCACACCAGAUGAAUGAUACAGUGAACAAUGCUAGAGAGCUGCCUAUAUCGGAAGAGCCCUAAAUGUGUGAAAUAAUAUCAUAGUAGUGUCCCAUGAUUCUUAGCUUUCAUAGGAGAAUGACAAAAAAAAAU
>cluster946.fasta:2
AUUUUUAUUGUUGCGGCAAUAGUGUUUAUAACACUUUGCACACUCAUAAGUAGACAGAAUGAUUGAACUUCAUUAAUUAGACAUCUAUUUGUGCUUUUUAGCCUUUGCAUAUUCCUUGUUUUAAUAUGCUUAUUAACUGUUGGUUUCAUAUGAACUGCAAGAUCAUCGAUGAAUACUGUCACGCCUAAACGAACAUGAAAUCUUGUGUUUUAGGAAUAUCUACAACUGUAGCUGCAUUUCCAAGAAUGUAGGUUCUGGAUAUGCUCAUAUCAUAUGUAGUUGAUGGGUCCUAUUUCAUUUCUAUCUAAAUGGUAUAUUAGAGUGGGAGCUAGAAAAAUCAGCACCACUGCUGAUUGUGCGUGGAUGAGGCUGGUUCUAAAUCACCCAUUCAGUACAUCGAUAUCGGUAAUUAUACAGUUUCCUGGCGCUUUUACAAUUGCUGCCAGGGAACCUAAAUUGGUAGUUUUUGUAGUGCGUUGUUUGCAUAUGAAGACUUUAGAGUAUCAUGACGUUCGUGUUGUUCUAGAUUUCAUCUAAACGAACAAACUAAAAAUGUCUGAUAAUGGACCCCAAUAGCGGCGCACCCCCAUACUACGUCUGGUGGACCCUCAGAUUUCAACUGGCAGUAACCAGAAUGGAAGAACGCGGUGGGGCGCGAUAAAACAACGCGGCCCAAGGUUUACCCAGCGUUGCUACUGCGGUUUGGUCACCGCUUCAUCAUGAGCAAGGAAGACCUUAAUACCCUGAGGACAAGGCGUCCAAUUAACACCAAUAGCAGUCCAGAUGACCAAUACUGGCAUUUCGAAGAGCUCAGACGAAUCGUGGUGGCGUGACGGUAAAUGAAAGAUCUCAGUCCAGAGAUGGUAUCUUACAUACCUGGGAACUGAGCCAGAGAAGCUGGACUUCCUAUGCUGGUGCUAUAAGACGACCACUAUAAGGGUCGUCAACUGAGGAGCACGCUGAAAUAUCAAAAGAUUUGGCACCCGCAAUCCUGCUAUUGGCCGUCAGCUGCUCUAUUCUUCCAAGGAACAUAUCGUCAAGGCUCAUACGCAGAGGGAAAGAGGCGGCGGUCAAGCCUCUUUCGUUCCAUACCGUGGUGCAACAGUUUGAGAAUUCAACUCAGGCAGCAGUAGGGGAACUUCCUGCUGAAUGGCUGGCAAUGGCGGUGAUGCUGCUUUGCUUCGUUGCUGUUUGACAGAUUUGAACCAGCACUAAGGAGAGCAAAAUCGGUAAGGUAAAGGCCAUAACAACAAGGCCAAACUGUCUAAAGAAUAUUAGGAGGCUUAAGAAGCCUGUAAAACGCACUGCCACUAAAGCAACAAUGUAUCACAGCUUCGGCAGACGUGGUCCAGAACAAACCCAAGGAAAUUGGAGGACCAGGAACUAAUCAGACAAGGAACUGAUUACAUUGGCCGCAAAUUGCUUGGUUUGUCCAGCGCUUCGGUGCUUACGGAAUGUCGCGCUGGCAUGGAAGUCUUCACGGGAACGUGGUGACCCACACAGGUGCCAUCAAAUUGGAUGACCAAAGAUCCAAAUAAAGAUAAGUCAUUCGUAUUGAAUGCCAAGCAUUGACGCAAACAACCCCACCAUAGAGCCCGAAAAGGACGAAAAGAAGGGCUGAUGAAACUCAAGCCUCGCAAGACAGAAGAAACAGCAAACUGUGACUCUUCCUGUCGCAGAUUUGGAUGAUUCUCCAAACAAUUGCAACAAAUCCAUGAGCAGUUGACUCAACCAGGCCUAAUCAUGCAGAUACAAGGCAGAUGGGCUAUAUAAACGUUUUCGCUUCCGUUACGAUAUGGUCUACUUUUGUGCAGAAUGAAAUCUGCGUAACAUAGCACAAGUAGAUGUAGUUAUUUUAAUCUCACAUAGCAAUUUUUAAUGGUGUAUAUUGAGGACUUGAAAGAGCCUCAUUUUAGGCCAAGAGUACAAGUGUACAGUGAACAAUGCUAGAGAGCUUGCCUAUUGGAAGAGCCCUAAUGUGUAAAAUUAAUAUAGUAGUGCUAUCCCGUGAUUUUAAUGGCUCUUAGGAGAAUGACAAAA
>cluster945.fasta:2
AGCGCGUCGACUGCCCAGAGUCCGCGGCCGGGGGCGCGGGAGGAGCCAAGCCACCAUGGCCUACCGUCAGCUUCCUGGUGGAGCCCAUCAGCUGCCACGCCUGGAACAAGGACCAACAGCCAGAUCGCCAUCGGCCCCAACAACCACGAGGUGCACAUACAUCGAAAGAGCGGUGCCAAAUGGACCAAGGUGCAUGAGCUCUGAGCACAACGGGCAGGUGACAGGCAUCGACUGGGCCCCCCAAGAGUAACCAAUUGUGACCGGCACAGACCGCAACGCCUACGUGUUGGACGCUGAAGGCCGCACGUGGAAGCCCACGCUGGUCAUCCUGCGGAUCAACCGGGCCGCGCCCGCUGCGUGCGCUGGGCCCCAACGAGAACAAGUUUGCUGUGGGCAGCGGCUCCCGUGUCAUCUCCAUCUGUUAUUCGAGCGGGAGAAUGACUGGUGGGUUUGCAAGCACACUAGAAGCCCAUCCGCUUCCACCGUCCACAGCCUGGACUGGCACCCCAACUAACGUGCUGCUGGCUGCUGGCUCUGUGACUUCAAGUGCCGGAUUUCUUUCAGCCUACAACAAGGAGGUGGAGGAACGGCCUGCCACCCACCCAUGGGGCUCCAAGAUGCCUCUGGGGGAGCUGAUGUUCGAAUCCUGCAGUAGCUGUGGCUGGGUACAUGGCGACUUGCUCAGCCAGUUGGGAAAGGAUCCGCGUGGCCUGGGUGAGCCACGACAGCACCGUGUGCCUGGCUGAUGCUGACACUAGAAGAUGGCCGUCGCGACUCUGGCCUCUGAAACGCUACCACUGCUGGCACUGACCUUCAUCACGGUACGGUCCUGGUGGCAGCGGGCCACGACUGCUUCCCCGGUUCCGGUUCAUGCCGACGCCGCUGCGGGAUGCUAAGCUUCGGCGGGCGGCUGGACGUUCCCAAGCAGAGCUCGCAGCGUGGCUUAACGGCCCGAGCGCUUCCAGAACACCGACCGGAGCGAGCUCGGAGGGCGGCACGACUGCGGGCGCGCAGGGCCUGGACUUGCAGCACAAGAACAGCGUUUGCCAGAUCUCGGUGUGUCAGCGGGGGCAAGGCCAAGUGCUCGCGGUUCUGCACCAUUGGCUGGACGGCGGCAUGAGCAUUCUGGGAUGUUAAGAGCUUGGAGUCAGCCACUGAAGGACCUCAAGAUCAAAUCGACCUGUGAGGAAUAUGUUACCUUCAUCCUAUAGCUGCUGGGAAGCAGGGAGAGGAGUAGGGAGGCUAAUGGUUAAUCACUGCUGAAUAUUCUCAAGUACCAAUGUGAGUCCCCAUUAGGGGCUGCCACCAGCCCAGGGGUGGUGGGGAGCUUUCUCUUACCUAUCAAGAAAAUAUAUGUGCCUUCUUAAAGAAAUGCUUUCAUUUAUUGGAAAAAAAAAAAUAAUGCCCCAAAGCACUAUGCUGGUCAUGAACUGUUCAAAAUGUGGAGGUAAUAAAUGCGCAACUGUGUUUAAAAAAAAAAAAAAGAAAGAAA
>cluster943.fasta:2
UGCAACGAGUGGGUGAGCACCAGGAACCCCAGGCUCGGAACCCGACUCACGGAUUGUUUUAGAAAAUGGCAGACAAACCAGACCGGGGAAAUCGCCAGCUUCGAUAAGGCCAAGCUGAAGAAAACGGAGACGCAGGAGAAGAACACCCGUCGACCAAAGAGACCUGAGCAGGAGAAGCGGAGUGAAAUUUCCUAAAUCCUGGAGAUCCUACCCCCGUCAUCUUCGAGACCCAGUUCCGAUGGAGGAAGAGCCACCUCGCAAGAUGGGACACGGCCACAAGCUGCAAUGAACCUGGGCACUCCCAUGCCAAUGCCAGCCAGGAGCUUCUGAAGGGACCCCAAUCGGACUGCCAAAUUUCCGGUUUGCCCUGAAUAUUAUAGAAAAUUAUAUCUGUAUGAAUAAUGAAAAUAUACACUCGUGGGCAGC
>cluster942.fasta:2
AGAAACGUUUAUAUCCUGCAGGAUUAGGAAAGGGGCAUAUUAACCGUCCUGCAUCCCCGCAGGAGAGAAAAAGCUUGAACUUCACAGAAGAGUUCAAGCUUUGGAAAUAAUGGAGUUUAUAGAGAAAAAGAUAUAUUUUUAAAAGCUAGGUCAGAUUACUACUCAGUGCUUUUAAAAAGUGUUUAAUGAAAGUUUCAGACAGAAGCCUGCAGUGGAAAGACCUUAUGGUUGUAGAUAUGGUGACUCCAGUCUUUGUCAUAUAAAGGUUGGGGAGCUGAUAAGGUUUGUACAGAUUCUCUCUGACUGAUUUUUGUAUAAAAAUGUAUUUCAUGUCUAACACGUAUUAAAUAUUUUGAAGCAAAAACA
>cluster93.fasta:2
UCAGGUGCCAGGAAGAUGUGGACAUUCAGACAGAGCGUGCCUACCAAAAGCAGCCGACCAUUCUCAAAACAAGAAGGGUCCUGCUGGGAGAAACUGGCAAGAAGCUCCCAGUUAUUAGAACCGGUCUGGGCUCUAGACACCCAAGAGGCUAUUGAGGUCUACAUCGACAAGAAAUGCCCCAUGGUAAUGUCCAUUAGGGGCGGAUCCACAUCGAAUGUAGCGACGAAAGAUGAAGAUGCAGAGGACCAUUGCACUCGCGAGACACCUGCACUCCGCAAGUACAUCGUUACCGAGAAGCGCCACUCAGAACAUGUCUGUGCACCUGUCCCCUGCUUCAGGGACGUCCAGAUCGGUGACAUCGUUACAGUGUCGAGUGUCGGCCCCUGAGCAAGACAGUGCGCUCAAUGUGCUCUUGCAGGUUCCAAGGCUGCCGGCACCAGAAGCAGUUCCAGAAGUCUGAGUCUGGACAUCGGCCCGCUCCCCACAAUGAAAUAAAGUUAUUUCUCAUUCCCAGGCCAGAAAAAAAAAGAACAAAAACUC
>cluster939.fasta:2
CACCAUGUGCAGCGUUGACUUGGGUCGGUCGGUUCACCUGAGAUGGGCGAGCAUCUAUUUGGGUCAGGCGAUGGUACCGUUGCCCUUUGCAUGAAUAUCGAAAGGAGUCGGUCGGAUCCUGCUCAGAACGGAGAUGGGCGUCGUGAGGCGUCCAGUGCGGUAACGCGACCGAUCCGGAGAAGCCGGCGGGAGCCCCGUGGGAGAGAGUCUCUCUUGUGAGGGCAGGCGCCCUGGAGAAUGGGUUUCGCCCCGAGAGAGGAA
>cluster936.fasta:2
UGAAUACACCAAAAGAUCAUCUAGCCUCGCAAUCCUGCUAACAAUGCUGCAAUCGUCGCUACAACUUCCUCAAGGAACUUAUUGCCAAAAGGCUUUUACGCAGAAGGAGCAGAGGCGGCAGUCAAGCCUCUUCUCGUUCCUACACGUAGUCGCAACAGUUUAAGAAAUUCAACCAGGCAGCAGUAGGGGAACUCCUGCUAGAAUGGCUGGCAAUGGCGGUGAUGCUGCUCUUGCUUUGCUGCUGCUUUGACAGAUUGAACCAGCUUGAGAGCAAAAUGUCUGGUAAGGCCAACAACAACAAGGCCAAACUGUCACUAUUGAAUUGCUGCUGAGGCUUCUAAGAAGCCAUGGCAAAACGUCGCCACUAAAGCAUACAUAUGACAGCUUCUCGGCAGACGUGGUCCAGAACAAACCCAAGGAAAUUUUGGGGACAAGGAACUAAUCAGACAAGGAACUGAUACAAACUGCCGCAAAUUGCACAAUUUGCCCCAGCAAUCAGCGUCUUCGGAAUGUCGCGCAUUGGCUAGAAGUCACACCUCGGGAACGUGGUGACCUACGGUGCCAUCAAAUUGGAUGACAAAGAUCCAAAUUUCAAAGAUCAAGUCAUUUUGCUGAAUGAGCAUUGACGCAUACAAAACCCCACCAAGAGCCUAAAAGGACAAAAGAAGAAGGCUGAUGAAACUUGGCACACCAAGAGACAGAAGAAACAGCAAACUGUGACUCUUCACCUGCUGCAGAUUUGGAUGAUUUCUCCAAACAAUUGCAACAAUCCAUGAGCAGUGCUGACUCAACUCAGGCCUAAACUCAUGCAGACCAUAAGGCAGAUGGGCUAUAAACGUUCGCUUCCGUUUACGAUAUAUAGUCUACUCUGUGCAGAAUGAAUUCUCGUAACUACAUAGCACAAGUAGAUGUAGUUGUCUAAUCUACAUAGCAAUCUUUAAUCAGUGUAACAUUAGGGAAGGACUUGAAAGAGCCUUACUUUCACCGAGGCCACGUGAGUACGAUCGAGUGUACAGUGAACAAUGUUAGGGAGAGUUGCCUAUAUGGAAGAGCCCUAAUGUGUAAAAUUAAUUUAGUAGUGCUAUCCCCACGAUUUAAUAGCUUUCUAGGAGAAUGACAAAAAAAU
>cluster935.fasta:2
CGGAUCCACGCCGUGCUUAGCCGAUGAGCUUUAAUCAUCAGCACACGGUAUGUCCUGUCUUAGCACUUACACAUUUCACCUUGACGGAAGAGUUUUUUCGAAAGUUGAAUGCUUUAUGAAGGCUGUGAGAAUGGUAGUACAGCUAUAUAAGGGCCAGAUGCAAGAUGGUGUUGUCUUCUGGGGUGGAAAUUAGUCCUUUCUAAACUUUAUGAAGAAGGUGGGUCCAACAAACGAUUUAAUGUUGAUCAAUACAUGUUGGAAUGGCAGUAGCAGGUUUGUUGGCAGAUGCCAUGUUUUAGCAGACAUAGCAAGAGAAGAAUCCAACUCUAGGUCUAACUCUGUUCAUACUUCCACUAAACAUUCAUGAGACAGAGUGGCCAUGUGUGCAUGCAUUAACAUCAUACAGUGCUAAUGGACCUUUUGGUGCAGUUACAUACAUGUUAGGGUACUCAGUCUGCAACAUCUGUGUGAAUGACGGUGCGCAACACGAGCUACGUUGUACCCAUCGGGUGUUAUGGUAUUGGGGCAUUGCGCUAUUGGCAAAGCCGGGCGGGUUUUGCGUGGACGGAAAUAAGAGAAGCUCAGGAUGAAAGAAAAUGACCUGCCGCUGAUUGUUUUGAAGAAGUUGCAAAAUAAUUUAGUACAUGAUGAGGUAAGGAUAAAGCUUUUUGAACUGGAACAUUCAGCUAGGGUUUGGUGAAUUACUUAUCAUUAAUGGAAGAUAUGAAUUGUUCAGCAAAGAUAAUAAGGGAAGUAGCAGAAAUAUGACCGCGUAAGGCUACAUCUGAAGGAAGAUGAAUCAGAUGAUGAUCAAUCGUAACAUUCCAGCAUCUAUUG
>cluster934.fasta:2
GCCAGUGGCGCCGACAGAAUGGGCAAGUGUCGUGGACUUCGCACUGCUAGGAAGCUCAUAGUCUCUGACGAGACCAGAAGUGGCAUGAUAAACAGUACAAGAAAGCCUAUUUGGGCACAUAGCACCUGAAGGCCAACCUUUGGAGGUGCUUCUCAUGCAAAAGGAAUCGUCUGGAAAAAGUAGGAGUUGAAGCCAAACAGCCAAUUCUGCCAUCGAGAAGCGUGCGUCCAGGGUCCAGCUGAUCAAGAAACGGCAAGAAAAUUCUCAGCCUUUUGUUCUCCAACGACAGUUGCUAUCGAACACCAUUGAGGAAAACGAUGAAGUUUUGGUUGCUGGAUUUUGGUCGUAUAAAGUCAUGCUGUUGGUGAUAUUCCAGGAGUCCGCUCUUGGGUUGUCAAAGUAGCCUUAUGUGUCUACUGGCCUAUACAAAGCAAGAAGGAGAAAGACCAAGAUAUAAAUUUUCUAAUGGUGAAACACUGUAGUAAUAAUUUAUGCCAAAAAAC
>cluster933.fasta:2
AUGCAGACCACACAAGGCAGAUGGGCUAUAUAAACGUUUUCGCUUUCCGUUUACGAUAUAGUCUACUUGUGCAGAAUGAAUUCUCGUAACAUAGCUCGAGUAGAUGUAGUUAACUUUAAUCUCACAUAGCAAUCUAAUCAGUGUGUAACAUUAGGGAGGACUUGAAAGAGCCACCACUUCACCGAGGCCACGCGGAGUACGAUCGAGUGUACAGUGAACAAUGCUAGGGAGAGCUGCCUAUUGGAAGAGCCCUAAUGUGUAAAAUUAAUUUAGUAGUGCUAUCCCCAUGUGAUUUUAAUAGCUUUUCUAGGAGAAUGACAAACUCCUCCAUACCCAUCAUCAUCCCCCAUAUCAUUUAUUUCAUAUCAACCAUAUCCCAACCUACAUCCUCUAAU
>cluster932.fasta:2
CCCCAACGAGGAGGCCCAGCUGGACAUUUGAAGAUUCAUUCCGGAAGAUGAACCUGACCCGCGGCAUCAUCCUGAGAAAAAUUGAGCUCAUCGCCAGGAGCAUCAGGGGCUGAAGUGAAGGGCGUGUGCCCAGAAGCCGGCAUGUAUGCCCUGCGAGAACGGCAGUACCGUCUACGCGGGAGGACUUGAGAUGGCAGUAGCCAAGGUCAUGCAGAAGGACAGUGAGAAAAACAUGUCCAUCAAGAAAUUAUAGAAGUGAGUGGAACAGCCUUUGUGUGGAUCCACCAAUAAAGACAAUGGGCCUAGUCCAAAAC
>cluster931.fasta:2
GCCAGUGCCGACAGAAUGUAAGUGUCUGGACUCGCACAUUGCUAGGAAGCUCCGCAGUUCCGACGAGACCAGCUGAAGUGGCAUGAUAAACAGUACAAGAAAGCCCAUUCUGGGCACAGCCCAAAAAAGGCCAACCCUUUUGGAGGUAUACACAUGCUGGGGGAAUCGUCCCUGGAAAAAGUAGGUUAAUGGCACAAACAGCCGCUUUUACUGCCAUUAAGAAGUGUGUACAGGGUCCAGCUGGAUCAAGAAAUGGCAGAAAUUCACGGCCUUUGUACCCUAUACGGUGCUGCGAACUUAUUGAAGGAAACGACGAAGUUCCUGUCUGCUGGAUCAGCUUGCAAAGGUCAUGCUGUUGGUGAUAUUCCAGGAGUCCAAUCAAAGGUUGUCCAAGUAGCCAAUGUGUCUCUUCUACUGGCCCUAUUACAAGGCAAGAAGGAAAAGACCAAGAUUGCAAAAUUUUUAAUGAAACACCUGAAGUAAUAUGGGUUACAACGCCAAAU
>cluster929.fasta:2
ACAACCGAAUUACACUAGCAUCGCCAUACAUCUGGGAAUGCUGGUCUCAUCGCUUACCGAUAGCCUCCUCUGCCAAGAAGGAAUAAUAAAUAUCACAUCUCUUCAUCAUAAUCGCUCUCAUAGCACCGGUGCCACUCCCAACCAAUAUAUACCGAUCAACACAUAGUAUUUGCUGCUUUAGCAGCAGUAGGCCUUGCCCAACAGUAUCAAUCUCCAAUACAUAUGGUCAAGAUUACAUACAACUUAAACCUGCUUUCAAUGUUCAAAAAUAAUUGUUCCAUUAACUAUAUUACCAAUAACGCAUGAUUCUUCACAAACAACAUAAUUUGAAUUAUUCCUAUUACACAUAGCCUAAUCAACUAGCCUUAUUCCCUUGUAUCUCAAUCAAACCAAUAACAACCUUUAAUCACUCAACCUACCUAUCCCUGUCCCACUAUAAACAAAAAACACACACCUAUCCUCCAAUUUUCCUCAAUUCUCCCAAAACUCUAACAUACAUGGCACCAGAAUUGAUCUUAUUCUAUACUUAUUUUGAAACCACCCUAUUCCCACCCAAUCAUAUCUAAUAGGUACCCAAGCAGAACGCGCCUCAACGCGAGCUCAUACUCUUCUAUUCUACCACUAACUGGUACCACACCCCUGCUCAUUCAACAUUAACACCUACCUACAAUAACACAGGCUCAUUAAAUAUCAUACUACUAACACUCCAGACCAAAACUAAAUAUUUUGAUCACAACCUCAUCUGACUGGCAUGCAUAAUGGCUUUCAUAACAAAAUACCCACUAUUGAAUCCAUCCUGUGACUCCCCAAAGCCCAUCGUUGAAGCUCCCAUCGCAGGCUCAAUAGUCCUCGUCAAGUACUCCUAAAACUAGGCGGCUAUGGCAUAAUGUAACGACUUCCUUAUCUCAAUCCUCUAACAGAGUACUUUGCCUACCCUUUCACCAUGCUAGCCCUAUGAGGCAUAAUUAUAACAAGCUCAAUCUGUACGACCAAACAGACCUAAAAUCACUCAUCGCAUACUCUUCUGUAAGCACUAUAUCCAAGUAAUCAUAGCCUUCUCAUUUCAAACCCCCUGAAGCUUCUCCGGCGCAAUUCUCCUCAAUUGCCCACAGGCUACUUCCUCUAUUAUUUUGCCUGCUAAUCAAACUAUGAAUGCAUCAUCACCUUCAGCAACUAUGAUACUCUCCUGCGGACUUCAAACACUCCACCACUAAUAACCUUGAUGGUCACAGCAAACCUCACAACCUAGCCUUACCCCACAACUAAUCUAAUCAGAACUCUCUGAUUACAGCCUCAUUCUCUUGAUCCCACACUAUAUAUAGGACUUAACAUACUAAUUACAGCCCUCACUCCUCAUUUUAACAAUACAACGAGGAAAACUCUCCUCCACAUAAUCAUAAAACCCCUCUUCACGGGAAAAAAUACACUAAUAUUCAUACACCUCACCCCAAUUAUCCUUUAUCCCUUAACCCCAACAUCUAGGGGUUUACCUAAAUACCCAUCCCUCAUAUCCAUAUCAACCCCCACAUCCUAAAU
>cluster928.fasta:2
UGUCUUGGUUCCCAGACCCUGUACACUCCUCUGUUUGUUGUGUGAUCAGUUCGUGGUUUAUUCUGUAUUUGUCUCCCAUGUCUGCUUUCAGCUGGAGAAUCUGUCCUUUUGGCCAUCUCAAAUGGAUCUAAACUAUUUUCCAAGAACUGCCGGGCUGGUGCCCAAGCAAUCCUCUUGUUCCGGCAGGACCAAAGGGAACCAGCCUCCAGUGAGUGACUCCAGCAAGUGCAGCCACCACACCUCUACCUUGACAGAGCCUGGCCCCAGCAAGGGCCCUCCUGACUUCUGGCUCUGUGAAGCUGAAUGUCCUCACUUCGUGGGUCACACUCCAUUUAUAAGGCUUUGGCACACCUGGGGCUUACCAGUGGCAGGUAAUUUUUGUUUUGGACUAUGGACUCUUUCAAAGGGAUCUGAUCCUUCUGAAUUUUUGCUCCAACAGCCCAAGAUAUAAUCCCUCUGGAACAAAAGGUCUUUGCUCUGAUUACAGGAGCACUGUGGAACGUCUGUAAAUAUGUUAUUUUAUAAUCCAUGUAUAGUUGGUGUACACUCAAUAAAACCUGACCCAAAGCCACUGCUCUCUGUAUUAGGCCAUAAUGAAAUUCUGAAGAAAUCUUGGGGAGGAGAAGGGGAGUUGGAACAAAUGUCUGUUCGCUGGAGGCCAGUCUGGUGCUCAGACCAAAGACUCAUUAGCGUAAGUUGCCUGCCAUAUGAGACCAAAGUGUGUGACUUGUCAAUGCAGCGCGCGACAGCAUUAAAGACUGAUGCUAAACCUCAAAAU
>cluster927.fasta:2
GACCCGCCAACAUGGGCCGCGCUCGCACCAAAACCGCAGAAGAAGGCGGCCCGGGUCAUCAUAGAGAAGUACACGCGCCUGGGCAACGACUCCACACGAACUGGGUGCGUGUGCGAAGGAGAUCGCCAAUCCCAGCAAGAAGCUCCGCAACAAGAUAGCAGGCUAUGUCACCCAUAUCUGAUGAAGCAGAUUCAGAGAGGCCUGUAAGAGGUAUCUCCAUCAAGCUGCAGAGGAGGAGAGAGAAAGGAGAGACAAUUACGUUCCUGAGGACCCAGCCCCUGGAUCAGGAGAUAAUUGAAGUAGAUCCUGACACUAAAGGAAAUGCUGAAGCUUUGGACUUUAGCAGUCUUGUCCAACCGCAGGUCACUCAGCCUACAGUUGGGAUGAAUCAAACGCCUUGGGACCUGUUUGAAUUUUUCUGCAGUGCUAUAUUAUUUCAAUAAAUCUGGGACAACAGCAAAAC
>cluster926.fasta:2
AGUGGUUACCAAGGAGGACAAGAACCCAGGCCUGGUCCCCGCUAGAGGCUGGGU
>cluster924.fasta:2
UAUCGAAUAUUACACUAGCAUUCGCCAUCUCAUUCCUGGGAAUGCUGGUCUCGUUGCCACACACCUGAUAGCCUCCCUUCCUCUGCCUAGAAGGAAUAAUAAUAUCACUUUCAUAAUCGCUUCAUAGCCUCAAAUGCACACUCCCCUAACCAAUAUCAUACCGAUCAUCCUACUAGUAUUUGCUGCUGUGAAAACAGUAGGCCUUGCCCUACUAGUAUCAAUCUCCAAUACAUAUGGUCAAGAUUACAUUCACAACUUAAACCUGCUCAAUGUUAAAAAUAAUUGUUCCAACAACUAUAUUACUACCAAAUAUAUAUGAUUCUCUACAAACAACAUAUAAUCUGAAUUAACUUAACCAUAGCCUAAUCAUUAGCCUUAUUCCCUUGUUAUUUUUUUAAUCAAACCAAUAACAACCUCUUUAAUCACUCAACCUACCUAUCCGACCCACUAACAACACCUUUUAACACUAACCGCUUGACUCCUACCUCUCAUGAUGAUAGCAUUAGCCAAUACCACCUAUGCAAUCAGCCCCUCACAAAAACUCUACCUAUCCACAAUAAUUUCCAAAUCACCCUAAUUCUAACAUUCAUAGCCACAGAAUUGAUCUUAUUAUAUCAUUUGAAACCACCCUUAUUCCCACCCUAAUUCAUUACAUCACUAAAUGAGGUACCCAGAACGCCUUCUAUGCAAGCACAUACUUCGUUACACACUAUUGGCUUCUACCCCUGCUCAUCAUAUUAACCUACACCUACAAUAACACAGGCUCAUUAAAUAUCAUACUAACACUCCAGACCAAAAACUAAUAACCACACUGAUCACACAACCUCAUCUGACUGGCAUGCAUAAUGGCUUUCAUAACAAAUACCCUUAUAUGGCUUACACCUGUGACUCUCCCCCAAAGCCCAUGUUGAAGCUCCCAUCGCAGGCUCAAUAGUCCUCGCCAAGUACACCAAACUAGGCGGCUAUGGCAUAAUACGACUCACCUCUAUUCUCAACCCUCUAACAGAGUACUAGCCUACCUUUCCUCAUGCUAGCCCUAUGAGGCAUAAUUAUAUAACAAGCUCAAUCUGUCACGACAAACAGACCUAAAAAAUCACUCAUCGCAUACUCUCUGUAAGCCAUAUAUCCCUAGUAAUCAUAGCCUCUCUUCUCUCAUUUCAAACCCCCUGAAGCUCUUCCGGCGCAAUCACCUCUCAAUUGCCCACGGGCUUACUUCCUCGUAUUCUGCCUAGCUAAUUUCAAACUAUGAACGCACUCACAGCCGCAUUAUGAUACUCUCCCGAGGACUUCAAACACUUCCACUAAUAACCUUCUGAUGGUCACAGCAAACCUCCAACCUAGCCACCCCCUUUAAUCUAAUGGAGAACUUUUUCCGUGACUACAGCCUCAUUCUUGAUCCCACAUCACUAUUAUACUAACGGUACUUAACAUAUACUAAUCUCAGCCCUCUACUACUCUCUCCUUUAUUUUAACAAUACAACGAGGAAACUUCUCUCCACAUAAUCAACAUAAAACCCCCUUUUUCACACGAGAAAAUACACUAAUAUUCAUACACCUCACCCCAAUUAUCCUUCUAUCCCUUAACCCCAACAUCACUAGGGUUUACCUCCUAAAAGGUUCCACCAUAACCUCAUAUUGUUCCAUUCAACCCCAUACAUCCU
>cluster923.fasta:2
UGCUGAUGAUACCAAGUGCUGCUGUAACUGAAGAAAUGCCGUCCACCGAAGAUGAUGAACACAUUACGUCAUAGAAGAAGAGACUAACACAGCUGAAGGAUGACUUACCUGUUUCAAUACUUACAAUUUUAAGUAAUAUUUCAAGGAACGUUUUAUUGUUAAAACUAAAAGUUCUGUAUGGCUUUAGACAGCAACUACAUUUUAAGGAAGAUAAGAUUUUUUGUCAUCAUUGAAGUAUGCCGUAAGUACUCCUUAGGCAUUCUAAAGCAGAGCUAGUAUGCUUUUUUAGUCUUCUUACUGUUCAUUCAUUAACAGAUCGUGGUAACGUGUGUGGUAUAGAUAUGCAUUAAUAACUUUUUGUGGCUUUAAAGUAGGUUUAGCUCAAGCCGAGCGGACUUUUUAAGUAGACCAAAUUGCUAUUGAGUGUUUUCAAGCUAUAUAUAAUUACUCUGGAUGGCUAGUAAAGUUAUUCGUUACACUUGUAGGAUACAUUUUUGAACUUCUUAUUCCCCUGUAGUUUUUGCCAAAAUUCUUUUGCAUGUACUUGAUCCUUAGAAUAGGUUAAAACUGGCGAUAUUUGAUAGAAGGAACACACAGGGCUUGUUCACAGCAGAAAGUAUAUUGUUGAGAGCUAGUUAUAUUGUAGGCCUACCUAAGCAUAUUCAUAAAGCUGUCAAAAUAUUCUCAAGUCAUAGAUGGCGAGUGUAGUGCAAGAGUCACACAUUUUGUUUAAAGUUGUAUAAAUUCAAGAUGAGUUGCAGAGCGGUGGUGGUGGGGGGGGUGGGGAGGGGUGGGGGGUGGGGGGAGGGGGGGGGA
>cluster922.fasta:2
CUCGGCGGGCCUUGAAGAUAAGUGUCAACGUGUAGGCCAUCGCACCUCAGCCCGUUUAUUCUUGCUAAUUUCUCAGUAUUGUAAGAACAAGCCGUACCCAAAGUCUCGCUUGCCGAGGUGUCCCUGAUGCCAAGAUUCGCAUCUCUGACCCUGGAGGCGGAAGUGGCGGCAAAAGUGGAUGAGUUUCCAUCUGUGGCCACAUGGUAGUCAGAUGAAUAUGAGCAGCUGUCCCUAGGAAGCCUGGAGGCUGCCUGCUGUGCCAAUAAGUAUGGUAAAAAAGUUGUGGCAAGGAUGGCUCCAUAUCAGGUGCGGCUCCUUCCCUUCACGCAUCCGCAUCAACAAGAUGCGGAGUCCUGUGCUGGAGGCUGACAGGCUCCCAAACAGGGGCAUGCGAGGUGCUUGGAAAGCCAGGAGGAGCCUUUGGCCAGGGUUUUGGCCAAGUUAUCAUGUCCAUCCGCACCGAGCAGAACAAGGAGCAUGUGGCUGGAGGCCUACGCAGGGCCAAGUUCAGGAGUUUCCUGGGCCUGCCGGAAGAUCUCUUUGAGAAGUGGGGCUUCACCAAGUUUUAUGCGACGAAUUUGAAGACAUGGUGGCUGAAAAAGCGGCUCAUCCCAGAUGGCUGUGGGGUCAAGUAUAUCCCAAUCGUGGUCCUCUGGACAAAUGGCGAGCCUGCACCAUGAGGGCUUCCAAUAUGCUGCCCACUUAAUAUUCACCAAUAAAUUCACAUUUUCCUAGUCCAAAAAGC
>cluster920.fasta:2
AACUAAAUUAUUACUGUUAAUAGUUUUGUUAAGAACUUUAAUUUGUUAGAUUCACCAACAGUACUAACAUGUUGAAGAGAGCUUAAAAGCUUUGAACAAUGGAACCUAGUAAUAGGUUUCCUAUUCCUUACAUGGAUUUGUCAUGCUUAUCCGCCAACGGAAUAGGUUUUUGUAUAUAAUUAAAGUAAUACCUCUGGCUGUUAGCCAGUAACUUCGAUUGUUUUGUGCUUGCUGCAUUGUUUCACAAGAAUAAAUUGGAUUACCGGUGAAUUAAUUAUCGUAAUGGCUUUGGGUUGGCUUGAUGUGGCUCGGCUACUUUUUGCUUUCAGACUGUUUGCGUACGCGUUCCAUGCUGGUCAUCAUCGCCAGAAACAUUAACUCAUAACGUGCCAUAAGCACUAUUUUUGACCCAGACCGUUCAAAGGAAGUGAACCAUAAUCAGAGCUGUGAUCCUUCAUAGACAUCUCGCAUUGCUGGACAUCCAUUAGGACGCUGCUGACAUCAAGGACCUGCCUAAAGAAAUCACUGUCGCUUUACGCGACAACUCAUCACAAAUUAGAAGCUUUGCAGCGUGUAGCAGGUGACCAGGUUUACUAUACAGUCGCUACAGGAUAUUGGCAACUAUAAAUUAAACACAGACCAUUCCAGUAAGUGACAAUAUUGCUUGCUUGUCUCAGAGUAAGUAGCAUAGAUGUUUCAUCUCGUGACUUUCAAGUUACUAUAAUAGAGAUUACAAAACAUUGAGGACUUCUAAAGUUUCCAUUUGGAAUCUAGUUACAUCAAACCUCAUUAAUUAAAAAUUUAUCUAUAGUCUCUAACUGGAGAGAAAUAAAUAUUCAAUUAGAUAAGAGCAACCAAUGGAGAUUGAUUAAUGCUACCGAAAAUAUUAUUCUUUUCUUUGGCUUGAAGAUAACACUCUAUACUUGUGAGUUUUAUCACUACCAAGAGUGCAGGGAAAUAGAGGUACAACAGUACUUUUAAAAGAACCUUAAUUCUGGAACAUCAAGGGCAAUUUACCAUUCAACCUUAGCUGAUAACGGUUUGCACUAGACUUGCUUUAGCACUCUGUUUGCUUUGCUUGUCCAGUACGGCGUAAAACACGUCUAACAAUGUACGUGCCAGAUAGUUUUUUAAACUAGACAUACAGACAAGAGGAAGUUCAAGAACUUUACUCUCCAAUUACAUUACUGUUGCGAAUAAUGGUGUUAUAACAUUCUGUCACACUCAUAAAGAAAAGACAAAUGAACUUGACUUUUAUUUAUAGCGUUUUUAGCCUUGCUAUUCCUUGUUUGCUAACGGCAACAUUUGGUUUCACUUGAACUGUGUAAGAUUUAAUGAAACUUGACCACGCCAAACGAACCUUGAAAUCUUGUUUUCUUAGGAAUAUUUACAACUAGUAGCUGUUUUCACCAAGAAACGAACAGUUUACAGAUAUGUACUCAACACUCAUAUGUAGUUGAUGACCUGUCCAUAUUCACUUCAUUUUAAAUGGUAUUAUUAGAGUAGGAAGCUAGAAAAUCAGCACCACAGAUUGAAGGCUGUGCGUGGAUGAGGCUGAUUUAAAUCACCCAUUUCGAGUACAUGAUAUCGGUAAUUAUACAGUCUUCUUCCUGCUUACCUUUUACAAUAAACUGCCAGGACUCCGAAAUUGGGUAGUCAGCAGUGCGCUGUUCGUUUAUGAAGACUUUAAGUAUCAUGACGCUUCGUGUAAGCUUCAAGAGAUUUCAUCUAUAAACGAACAAACUAAAUGUCUGACAAUGACCCAAAUAUUCAGCGAAUGCACACCGCAUUUUACGUUUGGUAGACCUCAGAUUUCAACUGGCAGUAACCAGAAUGAGAUCCAGUGGGCGCGACUUAAACAACGCUGGCCCCUGUAGGGUUUACCUAAUAAUACUGCGUCUUGGGUUUCCUCGCUCUCAUCUGGCAAGGAAGAGACCUUAAAAUUCCCGAGGACAAGGCGUUCCAAUUCAGCUAGCAGUCCAGAUGAUCAAAUUGGCUACUACAAAAGAAAUACUCAGACGAAUCGUGGUGGUGACGGUAAAAUGUAGAUUUCAGUCCAAGAUGGUAUUUCUUACUACCAGAACUGGGCCAGAAGAGGUAGACUUCCCUAUGGUGCUAACAAAGACGGCAUCAUUAGGUUGCAAAGGGAGCCAUGGAAUACCAAAAGAUCUUUAAGCCUGCAAUACCUGCUAACAAUGCUGCAAAUCGUUGGCUCAUUCCAAGGAACAUUAAACAAAGGCUUUUACGCAGAAGAAGGCGGCAGUCAAGCCUUUCGCCUUCAUCUUCAGUUCGCAACAGAGUUUAGAAAUCAACUCCAGGCAGCAGGUAGGGAACUUCUCCUGCUGAGAAUGGCUGGCGGCGGUGAUGCUUGCUCUGCUGCUGCUGACAGAUCGAUUACCGGUUUGAGAGCAAAUGUCUGGUCAAAGGCCAACAACAACAAGGCAAACUUGUCACUGAAUUGCUGCUGAAGGCUUUAGAGCUUCGGCAAAACGCUGCCACUAAAGCAUACUGCAUGUAACACGGUUCAAGACCGGUCCAGAACAAACCCGGAAAUUUUGGGGACCAGGAACUAAACAGACAAGGAACUGAUUCAACAAACAUUGGGCCGCAAAUUGCACUGUUUGCCCAGCGCUACCGCAGCGCUUUCGGAAUGUCGCGCUGGCAUGGAAGUCUCGGGAUACGUGGUUGACCCAUCACAGGUGCCAUACUAAAUUAGACGACAAAGAUCCAAAUACAAAGAUCAAGUCAUCUCGAUAAGCAUUGACGCACAAAAACAUUCCAACAGAGCCAAAAAGGACAAAAAAGAAGGCUGACGAAUUACAAGCCUUACCGAGAGACAGAAGAAACAGCAAACUGUGACUUUUUCCUGCGCAGAUUAGACGAUUUCCAAACAAGCAAUUUGUCCGAGCAGUGCUGACUCAACAGGAGGCCUAUCAAACUCAUCGGUUUACAGGCAGAUGGGCUAUAAACGUUCGCUCUCCGUUCAAAUGUUAUAGUCUACUUGUGCAGAAUGAAUCACCAUGUCAACUUUGGUCACAAGUAGAUGUUUAACUGUAAUCUCACAGCAAUUUUAAUUAGUGCAACAUUAAGAGGACUUGAAAGAGCCACCACUCAUCUUCCGAGGCCACGCGGAGUACGUCGAGUGUCGGUGACAAUGCUAGGAGAGCUGCCGUUGAAGAGCCCUAAUGUGCUAAUACUGUUUAGUAGGUGUUAUCCCAUAGUGGCUUUUUACUUAAUAGCUUUCAAGGGAGAAUGAUGAAAAAAU
>cluster91.fasta:2
ACACCAGGAGCUUCUCCCAUACUCCCCGCACCUGCGCAGUCCCCACCCCUUGCUGCCGCAUUCUCUAAAGGCUUGAUAUUUCCAACUGGAUACUGUUGGGAAAGAAUAAAUGGCUUUGAGUAACACUGGCUAAGAUGAGGGGCUGGAGACUUUGGAAGACCAGUCCUGUUUGCAGGGAAGUCCCAUCACUGAAGGAAGAAGUUUAAGAGUGAGUAGGUGUGACUUGAGCUAGAUUGUCAUGCUUUCCUCUGCUCUGAGGAGCAGCUUUUGCAGUGACAGCUUGAGUGGGUUCCUGCAACCCACAAGAUUAUCAUCCUGGCUCCUUGGAUGUAGUCAGUUAGCAUCAUUAGUACAUCUUGGGGAUUGGGCAGGAGUAUGUGAGCAUCCUCUCACAUGAACGUCUUCGUAAACUCAGGGCUCCCGUGUUGCGGAGGCAUGCCAAUCCAUAUGUGGUGUCAGUCCAGGGCAACAAGAUCCCUAAGGCAGAGCUAGAGGACAUUGGAAGGAAGUGGGUAAGUGUUCCAGAUGGCAGGGCAUGAAAACUGGGGAGAUACGAAGUGGCUGAAAGUCGUUUUUCACCUCUAUCUUUAAAUUUUAUAUGAGCUUGUUGCUUCACUGAAAGUGUAAUAGCAUACAUUAAUGGUGUGUUAAAGCUAUUUCCACCUUUCUUUUGCUGGAACGGUGGGGAUAUCUUGGAUUUGCCACACACAGUUCAGAAUGAACACUCCGUACAUGUGACUGGCAGUAUUAAGUGUGCUUAUUUUAAAUGUUACUGGUAGGAAGGCUAUUCAGGUAUGUGUGUAUACAGUAUGAAUGCUGGGAACAACCUUUUGUGGUUACAGUUUGAGACUUCCAGAGGUCAUCCUUAAUAACAACAGAUUUGCAGGGUUUUACCGUCUGCAUCCAGCCUUUGUUAACUCCUAGCUGAUCAGCAUAGAUGGUAAAUACCUCUGUAAGGGCUAUUAGCACAGUCACGUUGAGGCUUCAGAAGCUUUUCUAAAAAAAUGAUACACACCUUUCACAAGGGCAAAACUUUUUCUUUACCUGUAUUCCAGCGAUAAUCCUCAGACCCCGGUAGCUACCUUAAAAG
>cluster918.fasta:2
CCCCCCCGAGCGCCGCUCCGGCUGCACCGCGCUCGCUCCAGUUUUAGGGCUCACCUGCUAAGCUAGCGCAUCGCCGUCGUCUCCCUUCAGUCGCCGUCAUCGAUUAUCUACCACCGGGACCUAUCAGCCAUGAUGAGAUGUUUCUCCGACAUCUACAAGAUCCGGGAGAUAGCGGACGGGCUGUGCCUGGAGGUGGAGGGAAGAUGGUCGGGUAGGGGACGCAUUAUUGAUGACUCGCUCAUUGGUGGAAAUGCCUCCGCAGAAGGCCCAGGGCGAAGGUACCGAAAGCACAGUAAUCACUGGUGUGAUAUUGUCAUGAACCAUCACCUGCAGGAAACAAGUUUCUUCAAAGAAGCCUACAAGAAGUACAUCAAAGAUUACAUGAAAUCAAUCAAAGGCAAACUUGAAGAACAGAGACCAGAAAAGAGUAAACCCUUUUAUGACAGGGGCUGCAGAACAAAUCAAGCACAUCCUUGCUAAUUUCAAACUACCAGUUCUUAUUGGUGAAAACAUGAAUCCAGAUGGCAUGGUUGCUCUAUUGGACUACCGUGAGGAUGGUGUGACCCCAUAUAUGAUUUCUUUAAGGAUGGUAAGAAAUGGAAAAUGUUAACAAAUUUGGCAAUUACUUUGGAUCUAUCACCUGUCAACCAUAACUGGCUUCUGCUUGUCAUCCACACAACACCAGGGACUUAAAGACAAAUGGCUGAUGUCAUCUUGAGCUCUCAUUUAUUUUGACAUAGAUUUAUUUUGGAGUGAGGCAUUGUUUUUAAGAAAAACAUGUCAUGUAGGUUGUCUAAAAAUAAAAUGCAUUUAAACUCAAAAAAC
>cluster917.fasta:2
CGCCUGGCUGGGUCUUUUUAUUAAUUCAGGACAGGCACUUCUCUAAUAGGUUUGAGGCUUCUCAGCCUUUAGGAGGUAAUGGUGGAGUUGGCAUCACUUGUCCUCUCCUUUCUCCUUUUCCCCUUUCUCUGCCCGCCUUCCUAUCCGUUCUGGACUUCUUGAUUGUCAGUCUGUCACAUCCAGUUGAUUGGUUUGGUUCUGUUCCUCUCUGAUUGCCCUGGGGGCUCAGAACUCCCAGCAAUCCCUCACUACCUCUCUUUAGGUAGUUGGAAGGGACUGAAAUUGAAAGGAAAGGUAGGAGGCACAUCAAUAAAGAGGAAACCAGC
>cluster916.fasta:2
AGCCUGAGAAACCAACUGAAUCUGUGCCUUUUUUUUUUUUUUUCUUUUUUUUUUUUUUUUUUUUUUUUUUUUUUUUUUUUUUUUUUUUUUUUUUUUUUUUUUUUUUUUUUUUUUUUUUUUUUCUUUUUUUUUUUUUGCUUUCUUUUCUCUAUCUGUUUUUUGAUGGUAGAGUUGAUGGUCAAAGUAGACUUAUAUUUAGAAUGCAGCCCGUAAUGGUGUCUUAUUUACAGAGGUAGUGUAAGUCAACCAUCUGUAGGUCCCAAACAAGCUAGUCUUAAUGGAGUCACUACUAAUUAGAAGCCGUAAACCCAGUUCAAUAUUAUAAGAAAGUAGCGAUGGUGUUGUCCAACAAUUACCUGAAACUUACUUUACUCAGAAGAGCUACAAGAGAAUUUAAACCCAGGAGACUGAAAUGGAAAUUGAUUUCUUAGAAUUAGCUAUAGAUGAAUUCAUUGAACGGUAAAUUAGAAGGCUAUGCCUUCGAACAUAUUGCUUUAUGGAGAUUUAGUCAUAGUUCAGUUUAGGUGGUUCUACUCUACUGAUUGGACUAGCUAAACGUUUAAGGAAUCACCUCUUGAAUUGUAGAGAUUUAUCCUAGACAGUACAGUUAAAAAACUAUUUCCAACAGAUGCGCAAACAGGUUCAUCAGUGUGUGUGUUCUGUUAUUGGAUACAUUACUUGAUGAUUCUGUUGAAAUAAUAAAAUCCCAGAUUUAUCUGUAGUUCAAGGUUUCUUUUGUCAAAGUGACUAUUGACUAUACAGAAAUUUUUAUCUAUGCUUGUAAAGAUGGCCAUGUAGAAACAUUUACCCAAAAUUGCUUUAGUUGGUGCACUCGGGUGUGCUAUGCCUAAUUUUCACAAAAUGCAAAGAAUGUUAUUAGAAAGUGUGACACCUUUCAAAAUUAGUGAGUAGUGCAUACUACCUAAAGGCAUAAUGAUGAAUGCAAAUAUCUCAUAUUGUGUCAAACUUAUAUUAUAUAUUAGUUGUCCUAAUAUGAGAGUUAUCUACUUAGCUGGUUCAGUAAAGGAGUUGGGCCUCCAGGUACAGCUGUUUUAAGACAGAGUGGUGCCUACGGGUACGUGUCUGUGAACACAAGAUAUUCUAAUGACUUUUGUCUCCUGAUGUAGAUUCAACUUGGAUAGUGAUUGUGCAACUGUACAUACAGCUAAUAAAUGGGAUCUCAUUAAUUAGUGAUAUGUACGACCCUAAGACUAAAAAAAUGUUCUAAAGAAUGACUCUAAAGAGGGUUUUUACUUACAUUGUGGGUUUAUACAACAAAGCUAGCUUGGAGGUUCCUGGCUAAAGAUAACAGAACAUCACUGGAAUGCUGAUCAUAAGCAUGGGACAUGCAUGGUGGACAGCCUUUGUUAAACCGUGAAUGUCGUCAUCAUUUGAAGCAUUUCAAUUGGAUGUAAUUAUUUCGUAAUACACCGAACAAAUAGAUGGUUAUGUCAUGCAUGCAAAUUACAUAUUUUGGAGGAAUACAAAUCCAAUCAGUUAGUUUCCUAUUCUUUAUUUGACAAGUAAAUCUCCCCUCAAUCAUAAAGGGUACUGCUGUUUAUGUUCUUUAAAGAAGGUCAAAUCAAUGAUAUGAUCUUUUGUUUAGUGAGGUAGACUCUAUAAUUAGAGAAAACAACAGAGUUGUUAUUCUAGUGAUGUUUUGUUAACAACUAAACGAACAAUGUUUGUUUUCUUUGUUUUUAUAAUCUAGUCUCUAGUCGGUGUGUUAAUCUUACAUCAGAACUUCAUUAUUACCCCUGCAUACACUAAUUCUUCACACGUGGUGUUUAUUACCCUGACAAAGUUCGGAUUCCACAGUUCUACAUCUACUCCGGGACUUGUUCUUACCUUUCUUUCCAUACUUGGUUCCAUGCUAUACAUGUCUGGGACCAAUGUACUGCAGAGGUUUGAUAUCCUGCCCAUUUUUAAUGAUAGUGUCUAUCUUAUUCCACUGAGAAGUCAUAAUAGAGGCUGGAUUCUUUGGUACUACUUUGUUAGAUUUGAAGACCCAGUCCCUCAUUUAACUGUUAUAACGUACAACCGUGUUGUUUAUUAUAAAGGGUCGUGAAUUCAAUUUGUAAUGAUCCCACUUUUGGGUGUUUCAACCACAAUCAAAAGUUGACGGAAAGUGAGUUUAGAGUUUAUCUAGUGCGAAUAAUUGCACUUUGAUAUGUCUCAGCAUGGACCGAAGGAAAACGGUAAUCAAAAAAAUCUUUAGGGAAUCGUGUUUAAGAAUAUUGAUGGUUAUUUAAAAUAUAUUUAAGCACGCCUCGUAAUUUAGUGCGUGAUACCCUUCAGUUCAGCUCAAGUAUUUGGUAGAUUUGCCAAAUAGUAUUAACAUCACUAGGUUCAAACUUUACUUGCUUUACGUAGACGUUAUUUGGACUCCUGGUGAUUCUUUUCAGGUUGGACAGCUGGUGCUGCGGUUUAUUAUGUGGGUUAUCCAACCUAGGACUUUUUAUUAAAAUAUAAUGAAAAUAGGAACCAUUACAGAUGUAGCGGAUUGUGUUAGUCCCUCUCCAAGAAAACAAAGUGUACGUGAAAUCCACUGUAGAAAAAGGAAUAUCAAACUUUUAACUUUUUUAGAGUCCAACCAACAGAAUCAUCUGUUAGAUUUCCUGUAUUACAAACUCUGUGCCCUUUGGUGAAGUUUUAACGCCAGAUUUGUCAUCUGUUUAUGAUUUGGAACAGGAAGAGAAUCAGCAUUGUGUGUUGCUGAUAUUCUGUCCUAUAUAAUUCCGCAUCUCUCAUUUAAGUGUUAUGAGUGACCUUAAAUUAAAUGAUCUCUUGCUCAAUGUCUAUGCAGAUUCUCAUUUGUAAUUAGAGGUGAUGAAGUUCAGACAAUUCGUUCCAGGGCAAACUGGAAAAGAUUUUGCUGAUUAUAAUUAUAAUUUUCAGAUGAUUUUACAGGCUGCGUUAUAGCACUGGAAUUUUAACAAUCUGAACUCUGGUAAGUGGUAAUUAUAAUUACCUCCUGUAUAGAUUGUUUAGGAAGUCAAAUCUCAAACACAAAGAGAGAUAUUUCAACUAGGCUAUCAGGCCAGUGGCACACCUUGUAAUAGUGUUGAAGGUUUUAAUUGUUACUUUCUCAUUACGCUAUAUGGUUUCCAACCUCACUAAUGGUGUUGGUUACACAACCAUACAGCAGAGUAGUAGUACUUUCUGAACUUCUACAUGCACAAAGCAACUGUUUUCAUAGACACAAAAAGUCUACUAAUUUGGUUAAAACAAAUGUGUCAAUUUCAACUCUUGUGGUUUUAACAGGCACAGGUGUUCUUACUGAGUCUAAACAAAAGUUUCGUCUCCAACAAUUUGGCAGAGACAUUGCUGACACUACUGAUGCUGUCCGUGAUCCACGGAUAAAGAUCUUGACAUUACACCAUGUUCUUUGGUGGUCGGUGUUAUAACACCAGGAACAAUACUUUUAACCAGGUUGCUGUUCUUUAUCAGGAUGUUAACUGCACAAGUGAUGCCUGUUGCUAUCAUGCAGAUCAACUUACUCCUACUUUGGCGUGUUUAUUUUACAGGUUAAUGUUUUCAAACACAGUUGUUUAAUAGGGGCUGAAUAUGUCAACAACUCUAUGGGACAUACCCAUUGGUGCGGGUAUAUGCGCUGUACUCAGACAGACUAAUUCUCCUCAGCGGGCACGUAGUGUAGCUAGUCAAUCCAUCAUUGCCUACUAUGUCACUUCUUGGUGCAGAAAAAUUCAGUUGCUUACUCUAAUAUUCUAUUGCCAUACCACAAAUUUUUACUAUUAGUGUUACUCAGAAUUCUACCAGUGUCUAUGACCAAGACAUCAGUAGAUUGUACAAUGUCAUUUAGUGGUGAUUCUGAAUGCGGCAAUCUUUUUUGUGCAAUAUGGCAGUUUGUACACAAUUAAACCGUUGCUUAACUGGAAUAGCUGUUGAACAAGACAAAACACCGUAGAAGU
>cluster915.fasta:2
AGGUGGGUGGUGGUGAAGGCUUCUACGCAGAGGGAGCAGAGGCGGCAGGCCAAGCCUCUUGCCUCCACAUGCGGUCGCAACAGUUUUAAGAAAUUUUAUUCAGGCAGCAGUAGGGAACUUUCCUAAUAAGAAUGGCUGGCAAUGGCGGUGAUGCUGCUCUUGCUCAGCUGCUGUUUGACAGAUAUUGGAACCAGCUUGAGAGCAAAUGUCUGGUAAAGGCCAACAACAACAAGGCCAAUAAACUGUCACUAAGAAUUUUUGCUGCUGAGGCUUCUAAGAAGCUCGGCAAAACACGUACUGCCACUAAAGCAAUGACUAACACAAGCUUCAGCAGACGUGGUCCAGAACAAAACCAGGAGCUACUGGACCAGGAACUAAUCAGACAAGGAACUGAUUACAAACAUUGGCCGCAAUCAAUAAUCCAUUUGCCCCAGCGCUUCAGCGUUCGGAAUGUUUUGGCGCUGGCUGGAAGUCUACCACGGGUGAACGUGGUUGACCCACUUACAGGUGCCAUCAAAUUGGAUGACAAAGAUCCAAAUAAAGAUCAAGUCAUUCUGCUGAAUAAGCAUUGACGCAAAAACAUUUCCACCAACAGAGCCUAAAAAGGACAAAAAGAAGAAGGCUGAUGAAACUCAAGCCUUACCAUAGAGACAGAAGAAACAGCAAACUGUGACUUUUUCCUGCUGCAGAUUUGGAUGAUUUUCUCCAAACAGCUGCAACAAUACCAUGAAAUAGUGCUGACUCAACGUCAGGCCUAAACUCAUGCAGACAUUCAGAAGAUGGGCUAUUAUAAACGUUUUCGCUCUUUCCGCUUACGAUAUGGUCAUCGCUGUGCAGAAUGAAUUCUCUGCAACUACAUAGCCUCAAGUAGAUGUAGUUAUCUUUAAUCUUUAGCAAUUUAAUAAUUCAGUGUGUAACUACUAGAGGACUUGAAAGAGCCACAUUUCACCACCGAGGCCACCGGAGUACGAUAUGGUGUACAGUGAACAAUGCUAGGGAGAGCUGCCUAUAUGGAAGAGCCCUAAUGUUGAAUUAUAAUUUAGUAGUGCUAUCCCAUGAUCAAUAGCUUUUCUAGGAGAAUGACAAAAAU
>cluster914.fasta:2
UGAGACAUCACAAGGCAGAUGGGCUAUAUAAACGUUUCGCUCUCCGCUUACGAUAUAGUUUACUCUGUGCAGAAUGAAUUCUCGUAACUUUGCACAAGUAGAUGUAGUUAACUUUAAUUUCACUGAUAAUUUUUUAAUCAGUGUGUGUAUAUUAGGGGAGGGACUUGAAAGAGCCACCACAUUUUCAAAGGCCACGUGAGUACGAUCGAGUGUACAGUGAACAAUGCUAGGGAGAGCUGCCUAUUGGAAGAGCCCUGCAUGUGUAAAAUUAAUUUAGUAGUGCUAUCCCAUGAUUUUAAUUGCUUUAGGAGAAUGACAAAAAAU
>cluster913.fasta:2
AGCCGUUAGAUGCUGGCGUGCGCAAUGGUGGCAGGAGGACUGCACCCUCUGAAGUUGAAGUGUUGAGUCCACUAUCUGGAUGCAUUCAGGUGAUUAAGGGAAUGGCAGAACUUCACCGGGAGAUUUACAUUUUUGCAUCCUGCCUUUGCAGAGGACAGGGAUCACAGUAUUUGUUCACUUGGUGCUCAGGUCCCAGAGUAUCCCCGAUCCAGAUUUCUAUCCGAAAUCCCUAGGUUCAGAUGACAGAGCCUCUCGAUCAAGCGCUGGGCCUGUGGCCAAGGCCAGGCUGGCGCAUAUCAACAAUCAUCGAACUCUGAGUGUCUUUCUCCAAGAAGGGAAGGAAAUUCACCACAGAUAACAUCAUCCCCACGUGCCAGUGCGUACUCUGCCUAUGAUCCAGGAAGAGGCCACCAAACACCCGCUUCCUGCCUAUUGCCUUGCCGGUACGGCACAUGGAGCGAAGAGCUAGGCACCAGACAAGAGCAGGAACAGGAACGGCAGCAUGCUGUAACCGUUAGAAGUCAGCGCAUGGUGCCCAGUGUGCGAGAGCCCCCCUCGUCAACUGUCCUGCCUCGCUGAAAGCAGCCCCCUGAACCCCCACAGCCCGUGGAAAUGUUCCGGCCAGUGUGGAGAGCUUGCGCCAGCAAGAAGAACGCAAGCGGCUUUACCAGAAUAGCGGAACGGGGGGAAUCAGACCUGAGGCUGGGCGCAAUUUCAGCCUUCAGCAGCCUCCCACCCUGCGGAACCUGAGUCAGCUGAAGAUGUUUCCAAAGGAUCCCAUCACCCAGCACCCCACUAGCAGAACUGUCCAGCACUCAGCUGCCCAGUCCCUUGCCAACCUGCGCCUGUGGCAACCCAGUACCGCGCUGGAUUCCAGGGUGGCUGGGUCAUCAGCCUAAAUAAGGUGUCGAAACCCAGAGCUAUGCUAGAUCCCCACAAGCCCAGUUCGAGGCGACCCUGCGUCAGCCCUGAACGGAGGCGUAAGGAGGAGUGCGCCCUAAAGGACCUGUUCCCCAGGAACUAUCCUGGGCCCUCAAGGGAGCCCUGGUCUGGCAGAACCCUCUAAUCAGGAGUUGAAGGUCCAGAAAGGGCGGCAGCAGCAGGGCCCGCGAUAUCGAAUGCUUCUGUUGGGAAGCGUUUGUCGGACACGAAGCUCUCCCCUGCCUGACCGGGAAAUAUACCAGCAGCCAGUUGAGGAGCCCCUGGGCCAGCUUGAGGAUGGUCCUGAAUUAGGACAGGAAUUAGUGUAAAUCGAGAUUGGCCUGUAAAGC
>cluster912.fasta:2
AUACCUUCCCAGGUAACAAACCAACUUUUCGAUACUGUAGAUCUGUUCUCUAAACGAACAAACUAAAUGCUUGAUAAAUGGACCCCAAAAUCAGCGAAUGCACCCGCAUUACGUUUGGUGGACCCUCAGAUUCAACUGGCGGUAAACCAGAAUGGAGAACGCAGUGGGGCGCGAUCAAAAACAACGUCGGCCCAAGGUUUACCCAAUAAUUGCGUCGUUUCCGAUCACUCAACUCGGCAAGGAAGACCUUAAAUUCCCUCGAGGACAAGGCGUUCACACACAUCCUGUAUAACACCAAUAGCAGUCCAGAUGACCAAAUUGGCUACUACCGAAGAGCUACCAGACGAAUUUCGUGGUGGUGACGGUAAAAUGAAAGAUCUCAGUCCAAGAUGGUAUUUCUACUACCUAGGAACUGGGCCAGAAGCUUCACACCCUAUGGUGCUAACAAAGACGGCAUCAUAUGGGUUGCAACUGAGGGAGCCUUGAAUACACCUCCGAUACAUUUAGCCCUCGCAAUCCUGCUGCAAUGCUGCAAUCGUGCUACAACUUCCUCAAGGAACAACAUUGCCAAAAGGCUUCUACGCAGAGGAGCAGAGGCGGCGUUCAAGCCUUCUCGUUCCACUCACGUAGUCGCAACAGUUUAAGAAUUCAACCCAGGCAGCAGUAGGGGAACUUCUCCUGCUAGAAUGGCUGGCAAUGGCGGUGAUGCUGUCUUGUUUUGCUGCUGCUUGACAGAUUGAACCAGCUUGAGAGCAAAAUGUCUGGUAAAGGCCAACAACAACAAGGCCAAACUGUCACUAAGAAUUGCUGCUGAGGCUUCUAAGAAGCCUUUGGCAAAACGUACUGCCACUAAGCAUACAAUGUAACACAAGCUUCGGCAGACGUGGUCCAGAACAAACCCAAGGAAAUUUUUGGGGACCAGGGAACUAAUCAGACAAGGAACUGAUUACAAACAUUGGCCGCAAAUUGCACGUCUGCCCCAGCGCUUCAGCGUUCGGAAUGUCGCGCAUUGGCUCGGAAGUCACACCUCGUAGGGAACGUGGUGACCUACACAGGUGCCAUCAAAUUGGAUGACAAAGAUCCAAAUUCAUAAAGAUCAAGUCAUUUCGUUGAAUAAGCAACAUUAGACGCAUACAAAACAUUCCCACCAACAGAGCCUAAAGGACAAAAGAAGAAGGCUGAUGAAACUCAAGCCUUACCGCAGAGACAGAAGAAACAGCAAACUGUGACUCUCUUCCUGCUGCAGAUUUGGAUGAUUUCCAAACAAUUGCAACAAUCCAUGAGCAGUGCUGACUCAACUCAGGCCUAAUCAUGCAGACAUCAACAAGGCAGAUGGGCUAUAUAAACGUUCGCUUCCGUUCUACGAUAUAUAGUCUACUUGUGCAGAAUGAAUUACGUAACUCAUAGCACAAGUAGAUGUAGUUAACUUUAAUACAGCAAUCUUAAAUCAGUGUGUAACUACAUAGGGAGGACUCUGAAAGAGCCACCACAUUUCACCGAGGCCACGCGGAGUACGAUCGAGUGUACAGUGAACAAUGCUAGGGAGAGCUGCCUAUAUAUGGAAGAGCCCUAAUGUGUAAAAUUAAUUUAGUAGUGUUAUCCCCAUGUGAUUUUAAUAGCUUCUUAGGAGAAUGACAAAUGU
>cluster911.fasta:2
AGGCCUUCCCCAGUGUGUGUUCGACCAUAGAUCCUGCCCCAGAAGACCCCUUUGACAACAGCAAUGCCCAGCCAGGUGGUGGCUGAGACCCGCAAACGCAAGGGCCUGAAGGCAUCCGGCCCGGCAACUUCCUGGACAAAUUGUUGAGCCCACCUGCAGCACCUGCUGCCCUGGGACUUUCAGCACCCACAGCACCACGUCCUGGAGCUGUCCGACACGGCGACUUUCCCCUGAGAGGUUUCAGGGCCCGCUGCGUGCCAUCACUCAACCUUACUUGAUGCCGUUUUCUUCGAUUUAUUUCCAGAGCCCAGAGGCAGCAGACGCCUCUUAGCGGACUCACUGGGCUGGUCGGGGAGGGGAGGUGGGAUGGGACCCAACAUUUCCGUUUUCAGAGGGAAACUCAGAUGUCCAAACAAAUUCAAACGCAUUAAGAGGUUUAUUGGGUAUGUGUAGUAGCUUUGCCCCGGAAAGGGAAAGGAACAAGCGGGUAGAUGAUCUAGCAGGCAGGAAGUCCUGUGCGGUGUCACCAUGAGCACCUCCAAGCAAACUCGUACUAGUGCCAUUGGAAAUAAUAAAUUUGAUAUGGUGGUGAAAAAGC
>cluster910.fasta:2
GCCGUUUGCCCAGCGCUCAGCGUUCGGAAUGUCGCGCAUUGGCAUGAAGUCACUCGGGAACGUGGUUGACCCACACGGGUGCCAUCAAAUUGGAUGACAAAGAUCCAAUACCGAGAUCUAGUCAUUUUGCUGAAUAAGCAUAUUGACGCAUACAAAACAUUCCCACCAACAGAUGCCUAAAGGACUAAAGAAGAAGGCUGAUGAAACUCAAGCCUUAUGCAGAGACAGAAGAAAACAGCAAACUGUGACUCACUUCCUGCUGCAGAUUUGAUGAUUUCCAAACAAUGCAUCAAUCCAUGAGCAGUGCUGACUCAACUCAGGCCUAAACUCAUGCAGACCUGAGCAGAUGGGCUAUAUAAACGUUCGCUCUUCCGUUUACGAUAUAUAGUCCUACUCUUGUGCAGAAUGAAUUUCGUAACUACAUAGCACAAGUAGAUGUAGUUAACUUUUAAUCUCACAUAGCAAUUUCUUUAAUCAGUGUGUAACAUUUAGGAGGACUUGAAAGAGCCACCAUUUCGAGGCCGGAGUACGUUAGUGUCAAGUGAACAAUGCUAGGAGGCUGCCUAUCGGUAGAGCCUAAUGUGUAAAAUUAAUUUAGUAGUGCUAUCCCAUGUGAUUUUUUAAAUAGCUUUUUAGGAGAAUGACAAAAAA
>cluster909.fasta:2
CUUGGAUCUUCAUCAAAUCUAGCGUUGUCACUGGAAAGAGCCUUUUCCUCACUUACUUUCCCCAGCUGGUGUUCCCCUCUUAAAGGAGAGGAGCUUUAGCUGAUGGUCACCACCUCAUUUGCUCUUCAGGAGGACCGACAAAGAUAGGCAGGACAGGGUUAAUCUUUACAAAUGAGGCCAAGGGAAGCCUCAUUGGUUUCACAGUCAUGCAGCUCACUACUGUCCACCCUUGUAUUUCUCAGAUGCAGGACAAUUAGUCAUAGUGUUAUUUGUGGAGGUACAGAAAUAUUUACUCAAGCCUCAACUCCCUGAUUCAUUGCCGAAGGAAGACACUGAUGGUUCUGAUGAGUGAUCAACUCUGUUCUUUGGCUAAGGGUUUUGGAGUUGAUAGCAGGGGUCUGAUGAAUCCAAACGUGAGCUCUAGACAUUAUCACAGACUGAAUAAAAUCCUAACUGUCUCCUUACAUCGUGUGUUUCAAAUGUGUAGAUGCUAUUGCUAUUAAUAAAGAUACCAAUUAAAGGCUUUAGC
>cluster908.fasta:2
GCGCCUCGGAGGCGUUCAGCUGCUUCAAGAUGGCUGAACACUCCACCCAGCCACAGCGUCAGAAACUCAUUUGAAGUGGACGAUGAACGCAAUUUCGCACUUUUAUGAGAAGCGUAUGGCCACAGAAGUUGCUGACGCUCUGGGUGAAGAAUGAUUAUGUAGCACAGUGGGUUGGGAACGACAAACGAGGUUUCCGAGCAGUGUCAUGGUAUUCCAUGGCCGUGUCCGCCUAAUCACUGAGUAAGGGGCAUUCCUGUUCAGACCGAGAACGGAGAAAGAAAGAGAAAAAUCAGUUCUGAUGCUGUGGAUAAUAAGCGUUUCAACUUGGUUAUUGUAAAGGAGAGAAGGAUAUUCCCGGACUGACAAAUAUACUACAGUGCCAAUGUCUGGCCUCAAAAAGAAAUUAGCAGAAUUCAAACUUUUCAAUCUAAGAAGAUGAUGUCCGCAAGUAUGUGUCGGAAAGCCUUAACAAGAAGGUAAGAAAACCUAGGACCAAAGCACCCAGAUUCAGCGUUUUUGUUACACCAUGUCCUGCAGCACAAACGGCGGCGUUGCUUUGAAGAAGCAGCGUACUAAGAAAACAAGGAAGAGGCUGCAGAAUGUUAAACUUUGGCCAAUAGAAUGAAGGAGGCUAAGGAGAAAGCGCCAGGAACAAAUUGCAAGAGACGCGAGACUUUCCUCGCGAGCUCACUUCUAAGUCUGAAUCCAGUAAGAAAUGAGAUUUUUUCGAGUAAUAAUCAAGAUCAGACUUGGAAAGC
>cluster907.fasta:2
GCAUGAUGGCGGGGCCGGUGAAGGUCGCGAGGCCUUCCAGAGGCUCAACUUCCUGUACCAGGCCGCCCAUUGUGUCCUUGCCCCAGGACCCCGAGAACCAGGCGCUAGCGAGGUUUUUACUGCCACACUGAGAGGACCAUCGCGAAGCGGCUCGUCCUCCGGCGGUAGACAUUCACGGGGUCGGCGGCGGGCGGGACGUGCGGGAGGAACGCCGAGAGGGAGCGCGGACUCCGGUCACUGUCCUCCGCCACCAGGGACCCCCUCGGUGAAGAGGACUCUGUCGAGGCUGCUUCCCUCCUCGUCCCCGGGCCUCACCAGCACCCAGCGCCAGAGACGCUGCAGGGGACAGCGCUGGACAGUACAGACCUGCCUAACAUGCCAGCGCAGCCAACGCUUCCUCAAUGAUCCCGGGCAUUUACUCUGGGGAGACCGGCCUGAGGCCCAGCUCGGGAACCAAGCAGAUUCCAAACCACUCAGCCCUCGUGCCAAACACAGCACACUCCAUUUCAGACCACCUCACCUGAGGAGAAAAUGCAGAUUCCAGGGUUCCAGUGACCAGUGAUGGAUUUCACCAAGUCUCCAAAUAAAGUUUGUUUUAAAAAAAAGC
>cluster906.fasta:2
AAAUCAAGAAAGCUGUAAUGUGUACAGUUGGCUGGUAGUAUUUAAAGAUUAGUUGAUCUAAUUUUUAAGAAAUUUGCACAUGGUAUCUUUCCUGUUUUGUUUUUGUUUGAAAGAUGCGCAUAUCAUUUAACCCUGGAGGCUUGUGCUAUGUAUUUAUUUAUUUAUUUAUUGGUUCCAUAAUCCAAGCUCCAUAGCUGCCCAAAGUUCUUUUUUCUUUCCUCCUCUGAGUUGGGGUUUUUGUGAAGGCUGCGACGCCUGCUCUCUGUUGUGGGUGAUGGGACUCCAGGCGCGGACAGUGCUGCAGCUCCCUGACUUCUGUGGGGCCCCUACCUGCCUCCCAGGUGGGUCCCCAGCACCGCGGGGUGGUGGGGAGGGGCUUGCUGACUGUGUAUAGGAUAAUUAUGAAAAGUCUGGAUGGUGUGCCUCCAGAUUCCUCUCAUGGUUGUGUUUUGAGCAGCAGGUAGCCUGCUGGUUUUAUCUGAGUGAAUACUGUACAGGGGAAACAAAAGAUUCAUCUUUUUUAUACUAAGCGUUUUUGAAAUAAAAACCUUGUCUUAAAAAAAAGU
>cluster905.fasta:2
AGUAAUAUGCGACGGUGUCUGGUGUCACGUCUGGCCAGGAAGCCUGUCUUUGAGGAGCUUAGCUUGAAGGCAGUGCAUGGGAGGUUUUUCCCUCUGCUUAGCAGUCUUCUUGGUUCGCGUUUGGCUAGGCCAUGCGUGUGCUCGGCUCGAGCCCCAGCUCUAGGCGAGGAGCCAGGCUGACUUCGGCCCUCAGUUUCAUCAAGCCAGUCUGCUUAUGGCCCACCUGGCUGCCUGCCGCACUGCAAGCUCACUGGGGACACCAGAAGCACCAUGGCCUGGGAUUUCCAUCUGAGCUAUCCGCAGGCGCCAGCCCACGCUCACUGCCUGGCUUGGAAAAGUUAAGAAGCCCUCAGGAAGAGAAUCGAGGCUCAAGUUCCUGUGGGCAAGGGCCCCGAGCACACCGCCAAGGCUCUAGCUGCAGUACGACGGCGAGGAGAUCCAGAAAUUGUGAACAACGUUUGAUUUGGGUAGCGACUUGCCACCCUCAAAACAUCUUUACAAAUCUGUCUUGGAAUAAAGUACUAUUCUUUGUCGUUUGGUUUUUAAAAAAGC
>cluster902.fasta:2
CACCAGGAGAUGGCACAGGAGGAAAGAGCAUCUAUGGUGAGCGCUUCCCCGAUGAGAUUCAGGGAGAAAUGGCUCUGGAGGCAAUCGCGCGCGCGCGGCUGAAGCACAAUCACUACGGGCCCCAGCUGGGUGAGCUGGCCAACGCAGGCAAAGACCAUACGGCUCCCAGUUUCAUCAACAGUCAAGACGGCCUGGCUAGAUGGCAGCAUGUGGUGUUGGCAAAGUGCUAGAGAGGGCAUGGAGGUGGUGCGGAAGGUGGAGAGCACCAAGACAGACAGCCGGGAUAAGCCCCAUUGGAUGUGAUCAUCAAGACUCGCGGCAAGAUCGAGGUGGAGAAGCCCUUUGCCAUUGCCAAGGUGGGACCCAGGACCUUUCUCUUUGAGUGACCAUCUGUGCAGGCCCUGUGUCUGCCACAGGGCCCGAGCACUGGCCCCAGUGCGCUGGCAUCUCGAAUGGAGCAGCUCCAUUCCCACAUUACAGGCCCUGUGGACAGUUCUUGCAACAGACCCAACACUGACGAAUAAAAAAUGUGGGUUUUUUCAAAAACU
>cluster900.fasta:2
AGACAGAGGUACGGGGAGAGGAGAGCAGAAGGAGCGAACAGCGAGCGCAUAUGUCAAAGCUGGCCCAGUUUGACUACGGGAAGUGUUCGGAGAUCGCUCGGCUGACGGAGGGCAUGUCAGGCAGGGAGAUUCGCUCAGCUGGCUGUGUCCUGGCAGGCCACGGCGUAUGCCUCGAGGGACGGGGUCCACCUCGAGGCCAUGAUGGACGCCUGUGUGCAAGAUGCUGUCCGGCAGCUUACCGGCGAAGAUGUGCUGGCUGAAGUCAGAGGGCCAUUGGGCGCGGGCGAGCCCCCAUCCUGAGUCCACAUCGAGACCCUCUCCACGGAGCCCAUCAGCGGACCCACCCCAUCCCCAUGGCCCCUGUGCACAUUUAGGAAAUAUUCCUGGAUGGGAAGGCUGUGCCAGAGGCCACAAUGCACCAGGUUAGCUUGGUGGGGUCUGCCGUUCUGCCCCCAGGACACCCCCUGUUGUGGGCCUGGCAGGGGAGGGGCAGGCCUCCUGCCCCUCUAGACACUUGGGAGAUGCAUUUCCAUGUGACUAGAGUGGGAGGGGAGGCUGCACCCCAGCCCUGCCCAGGACAGGGAGGGGUGGGUGCCGGCUGAGCCCCAGGGCAGCGAGAGGGGCGAGGGUGGUGUCACUGCUCCUGCACCCACAGCAGAGCUGUUGGGGUCCUGCAGGACCAGACCGGAGGAGGUGGGGCGGCCUGAAGCCUGCUCCCCACUGCAGCCGGCAUACCCCGGCCCUGUGCGCACUGGUGGCCCGAGAAUGCCAGGCUGUGGCCGGGAGGAGCCUGGCCGGGCGUCUGAGGCCACUCGGUGGCCGGUCCAAGCCUGGGAGCUGGGGUCUGUUCACCUGCCAAAGUCCCACAGGUGCCUCAAAAU
>cluster8.fasta:2
CCGCCGACAAUGCUUUGGUGAGUAUCCGCAGGGCCCGGUCCUUACUUCUGGGAAGGAGGAAGGUAGAGGAGGAAAAAUCAGAGUGCUCAAAGCAGGCAAGCCGCCUGGAUUUAUCUGGUUGAAGAAUCAUUGAAUAGGACUAGUUUAAUUACUGUUGAGUUUUGAACUGAGGCCAUGAUCCAAGAGGGACGGCCAGGGGCAUUCGUAUUGCGCCGCUAAGUGGCUUUGACCGGCGCAAGACGGACCAGAGCGAAAGCAUACUUCGCCAAGAAUGUUCAAUCUAGAUCUGAUAAGGCCCUUGUAGAGACGACCAGAUCUCGUCGUAGUUCCGACAUCAAACGACGCCGACUGGCGAUGCGGCGGCGUUCCAUGACCCUAACGGGCAGCUUCCAGGGAAACCAAAGUUUUUGGGUUCGGGGAAGUACCGGCAUGCUGAGGUAAAACUUAAAGAAAUAGUACGGAGGGCACCAGGAGGGUGGAGCCUGCGGCACUAGCUUGCUCCUCAUCAGGAUCACCACCCGGCCGGACACGGACAGGCGUGACAGAUUGAUAGCUUCUUCGAUCCGUGGGUGGAUGAGGCAUAGGCGUUUCUUGUAGUCGGUGGAGCGAUUUGUCUGGCUAAUCUCCGAUAUGCGUCGGGAUUGGCUCGCUAACUAGAGGUACGCGACCCGAAGCAUCGGCGGCCGCGUCAGUAGGACGCGGCUUAUCCGAGCCCUAUCGCGCCGCGCUGAUCUGAUUUGUGCACCACUGUCACCGGUACUGCUCACUUUAGGACUUCUGGAUCCAGACGCAGUGCUGGCGCACACUGGACUCCUUGAGGAAGAAGGUUGGUGAUUUGGAUUCCUUGGUGGAGGAAUAAACACUUGUCUUGCCCCAACGACGAUGCAAAGUGUGACUAAUUGGCGUCUUCAUGGGCUCCAGAGGUUCUGGUCACGCACAAGGACUAUGGCCCCAAGUACGAUCAAGGAGUUCUCGUAGGAGGCAAUCAAAUUCCACAUCGCUCUCCUGGGCAGAGGUGGCAGUGUGGCCACACAAUCGGCACCUUCCUCCAGGCUUUGGCAUCACCUGCAUUUGUCGCGUUUUCCAUUGAUCCCUAAUUUCAACGGCCCCGUACUGAGUAUGUAAAAGUGCCGUGGCUGACCGCCGCACGCCCCCUGGACUGUACUUUGCUUUCAGCUGAUCAGAUCCUACGGUGCGAGCAGGAUCGGAGGCCACCUGUGCCUGUGCUGCCGGGUGAGCCAAUCAGCCACGCAUCGGUAACCGCCUACCGUGAUGAAAUUCCACAUGUGCCUGCUGAGGCGUCGCAACUGGGUGAAGGCCCCGGCGACCUCUGCAUCAGGCCCAACGCAGGCUUUGAGGCAGCUGAUAGAUUACGAGCGCCGGCUUUCUUUGGGAAGCGGCAGGUUAAAUGGUACGGACACCGUACAUGAUCCCAAUACGCACAUGAGAAGGAGUCCCGAACACCUGAUGCCUUAGAUUUAGUGCCACUGAAGCCUGCGCGUCAGCAGCCUGAAUGUGGACCAGUGUCCAUGCUCCCCGCCGUCUGCUCCCUCCACGUGUCUUCAAAUGGCGACUUAGUUCCACCCUCUGAGUGUUCAUCAUUAAGGUGUUCAAAUUUAUUAAGAGAGAGGAGAGGAGGACAUAAAGGAAUGCAUACAUUGCUAGUCUACUCACUCACUAAUUAACUUUGAAUAGUGGUCAUCGAAAAUCUAGAGCUUUGCUAACAUUUACCAAUUUGAACAGUUUAAUAACUGUUUGGUUCUGGCUCUGAAUCAUGCACAUGGCACCAAGUAGGUGCAGGAGGAGCUCAGUGCAAUCUCUGGGGCCACAUUAACCUUCAAGAGACAAGCUUACCAGGCUAAUUGACCAGUGAUGUUUAGGUUGAUACCAGCUCAGUCACAUUGAUUAGCCCCUACUUUUCUCCCACAACUAUUUAGUGACUUGUAAGUUGGUAAAUACACCAUUAUCAAGCUGUUAAGUAUUAUUGUGAAAUUUAUUGCAAAACAUCUUAGGAAUCCUCGUGUGCCCAAGAUUAUUGCAUUAUUUUAUAAAUCUAUAUGUCUAAAAAAAAAA
>cluster89.fasta:2
GCCCUUGGAGAUUCUGUACAAAACAUCAUAGAUCCGCUCUACUGAUUUCUCUCGAGGCUUCUCCGAAGCGAUAGGUACUGAAGAGCCUCGCUUUGGGGCAUUUUGUGUGGGUGGGUACAGUGUGUAUACCCAGGCUUAGUCUAGAAAGAGAGAAGGCCUUUGCUGCCUGAAAGUUCAGC
>cluster899.fasta:2
AUAAGAAGCUGAAGCUGUCUAUAUCCUCUACCCAAAUACCACUGGCAGGAACUUUGAUGAGAUUCUCAGGUAGUCAUCUCCAGCUGACAGCAGAAAAAAGGGUUUGCCACCCCAGUUGAUUGGAAGGAUGGGGAUAGUGUGAUGGUCCUUCCAACCAUCCCUGAAGAAGAAGCCAAAAAAUUUCCCGAAAAGGAGUCUUCACCAAAGAAAUACCUACCCAUUUGGCAAGAAAUAUCUCCGCUACACACCCCAGCCUUAAUUCUCUGGAGAAGUCAGUGCUGCUGUGGCCAGAGGAUGUCAGCUGCCAAUCAUGUUUUCCUGCAGCAAUUCCAUAAACACAUCUGGUGUCAACACACAGCCACCAAAGGUUUUUAGGUUGCUAUACCAAUGGCUUAUUAAAUGAAAUGGUCAAAAAAAC
>cluster898.fasta:2
AGGCCUGUCAGCAGAAUGCGAGCGCUGCCAGUUUUCCUGAAUCCAUAUGAAGAACAUGAAGGUCAGGGCCCGUUUCCACGGCCAGUUUGCGGGCUUUCAGGUAAAAUCGUCCCAAGCGGCACCUGGCGCCAGAAGCUUGCUCUCACUUUCUGGUUUCUGAAAAUACAGACCACAGCUUUCCAGAUCUAAGGAAGAACUUGCUGCUGCAGUAUUGAAACUGUGAAGAAACUGACUUUGAAGAAAAAUAAACUACUGUUGCGAAAUCUAGAAUAGGCAGCUGUUUGGUAGCCAGUGCUUGUUUUCCUGAUUCUUACUGUUCCUGUGAAGCAGAGUGCAUUUAUGCAUUUAGUUUGUUAAUGUCUGAAAUGAAUAAAGAAGAGAAAUUAGGUCAAAAUCAAAGCUGCC
>cluster897.fasta:2
AGCAGAUCGGUGAUAAGAAGCAAGAAGAAAAGACAGCAGCAACAGAGGACAUCUGGAUGUAAAGGAUGAGGAGAUGGCGAGGCUAGGUAGAGAGCGGAGCCUUUGGCUCAAGCAGCAGAGGUAAGAGGAAGAGGCAAAUGUGCCAAGAAGAAAGAGCUGAAAUCAGCAAGCCAGAAGCCAAAAAGAAGAAACAGAAGAAGAGAGUUAAAGGUUUGGACCAAGGUGGGCCACUGAUUGAUUUCAGGAGUUGAUCUGAGGACGCAGGGCUGAUCAGGACAGGUCACCGCACCCGCUCAAUGAGGAGUCCCUCCAGAAAUAUUGAUCUUGGGAUGUCGGCAUAAUUGAGAGGAGCAAGCGGUAGUACCAUCUCCCACAUUGGGUUGGGAGUCAGCACUGAGACCCCACUGUGAGCACACAGUGAGAUAUAAACAAGGUGCCUAGAGAAGCCAGGCAGCUAAAGGAUAAGGCGCUAGGGAAUCUAGGAACAGGAAUGCAGAUACCUCUGAGAGCAUUCCUGCUAAAAUAAAAGAAGCUGGUAGC
>cluster896.fasta:2
AGAGCAUCCUAUAUGAAGAGCCUAAUGUGUAAAAUUAAUUUUAGUAGUGCUAUCCAUGUGAUUCUAAUAGCUUCUGGGAGAAUGACAGC
>cluster894.fasta:2
AGUUGUGCUCCGGGGCCCUGGUGCCCCGGCAUGAAGACCCAGUGGGACAGGCCCUUGGUGGGGUCUGUCUUUCCUUGAGGUCAGAGGACAGGAGCAGAGGGCUGGGUCAGAAUGACGAGGCCCAGGGUCCUGGUGUUGGGUAGGCGGUGGGGCUGGGCCAUGGAAAGCUGGCCCGGAGGCCCCUCAGCCCUUCGUAAAGUCUGAUGAAGGCAGGGGUGGUGAUUCAUGUCGUGUGGACUGACCGUGGGUAAUAAACACACCUGUCCCCAAAAAAGAAU
>cluster893.fasta:2
GCUGCUGGCAGCAGGCCAUGCAGUCUCCUCAAGUCCCUAAGGCUACAAGGAACAGUUUGCCUGGAGACAUUUCUACUAGACAUCCAAUGGGUAUCAGUAUCUCCGUGACUACCUCAUCUGCCCCGGAGAUUGUGCCUGCCACCUACGCCGUAGCCGUCCAGAGACUGAAGGCAGGCCUUCGGCCUAAAGGUACUAGGUGAGCGACCUGCGAGACUCACAAGAGGAAGCUGACAGAGAUACCCACAGACGGAGUGCUAGUACCACCAAGCUCUGACAAGAAAAGCCGAGGCUGGGGCUGGGCACCAGCAUCGUGAAUCCAGUUCUAGAGGCGGAUCUGUUGGACGUGGUCAGCCACAAGUAAAAUUGAAGAGGGAACUAUUUGCUGAAUAAAACACAAAGUAAAACCUCAGC
>cluster890.fasta:2
GCUCCCGUCGCACUUGGCCGCCUCCCCUCACGUUCCAAGUCCAGCCCUCAGUCAUGGCAUGCCCCUGGAUCAGGCCAUCGGCCUCCUUGUGGCCAUCUUCCACAAGUACUCCGGCAGGGUGACAAGCACACCCUGAGCAAGAAGGAGAGCUGAAGGAGCUGAUCCAGAAGGAGCUUCCUUGGCUCGAAGCUGCAGGAUGCUGAAAUUGCAAGGCUGAUGGAAGACUUGGACCGGAACAAGGACCAGGAGGUGAACUUCCAGGAGUAUGUCACCUUCCUGGGGGCCUUGGCUUUGAUCUACAAUGAAGCCCUCAAGGGCUGAAAAUAAAUAGAGAAGAUGGAGUCACCCUCUGGGGUCCACUCUGAGUCAAAUCCAGUGGUGGGUAAUUGUACAAUAAAUCUUUUGGUCAAAUUUAAAAAUCCUACCCACAUAUACCCCCCCAUCUUUUAUCCAUAUCUCAACCCUACCCCCUCCAUCCAUCCUACAUAUCCCAUAAUC
>cluster88.fasta:2
AGUCUUCUAACAGCUGGUGUGCCUCCUGGCAACAUCCUUUGGCCUCAAUGGCUUGUGGUCUGGUCGCCAGCAACCUGAGCUCAAACCUGGAGAGUGCCUCCUCGAGUGCAGGCGAGGUGGCCCCAGACGCCAAGAGCUUCGUGCUGAACCUGGGCAAAAAGAUAGCAACAACCUGUGCCUGCACUUCAUCCUCGCUCAACGCCCACGGCGACGCCAUACCAUCGUGUGCAACAGCAAAGAGACGGCGGGGCCCUGGGGACAUGAGCAGCAGGAGGCUGCCUUUCCUUUCCAGCCUGGAAGUGAGGUCGCAGAGGUGUGCAUCACCUUUGACACUCCAGGCCGACCUGACCAUCAAGCUGCCAGAUGGAUACGAAUUCAAGUUCCCCAACCGCCUUAACCUGGAGGCCAUCAACUACAUGGCAGCUGACGGUGACUUUCAAGAUCAAGUGUGUGGCCUUUGACUGAAAUAAGUCAGCCCAUGGCCCCAAUAAAGGCAGCUGCUUCUGCCCCCUCUGAAAAAACU
>cluster889.fasta:2
GGCGACUUGCGGAGCAUGGCGGCCUAGGACGUCUGCGGGGAGGCAGCGGCAGCCCAGGCAGGCCGGGUACCCUGCGCGUCCCGCAGACACCGGCUUCCGGCGCGGUUUCCAGCGUCCGGAAUCCCACUGUACCGAUUUGCCAGGGCAACCCACGAGCAGUAACGCGACACCAGAGCGCACCCGUUAGGCGAUGAAGCCAGUGCAGCGCGAAAAACAAAAGAAGAAGAAACCCGGAACAGGGCCAAGGCAAAUGGAGGCGAGAAGGGCCUCAGAAACCCGCCCAGAAGUUCACCUAAGCGCUGGGCCCAGGCCAAAAAAGUUGGCCAGGAAUUGGCUUGGUGUGUGGAACAACUGGAGCUUGGCCUCAAGAGGCAGAAACCCACCCGAAACAGAAAGAGCAGGCUAUUGGAGCAAUCCGAACCUGCGCAGCUCAUAGAACGCCCUCCCCGGAAGAGAGGCAGUUGAUGCACUCCUUGUUGGAGACUAUAGGGCUCAGAUGGAAGCCGAAUGGCGUGAGGCCCUAUAGGCUCAGAUCUGCUGCUCUAUUUAGCCCAGUGCAGCCUGUAGAUGGAGCCACCAGAAAGAAGAGAGCCGAAGGGUCAUGCAUAGGCCUCGCCCUGCGGGCGAGCCAAAGCCACUUGGACAUUUACCCUGAUGAAGAGUUAGGUUCAAUCUUUGCACCCCAACUUGGUUGCCCCUCCCUUGGGGGUGGUGGGGUUUGUUUGAGUGCAGAGCCUUUCAGGGACUUCAAUUGGCAGAGAGCCUGGGUUGGUCUGUCCCUGGCUGGUGCAGGAUUUGGAGCUGUUGAAAGGUGAGACCAUCAGAUAGACAAAAAGACCCCAUCUGUUUUUGUGAUGAAUGUUCUCUCAGAACAGAGAGAGGUGCAUUUAGAAAAUAUACAAUAAAUUGAAAAAAACUGAAAAC
>cluster888.fasta:2
GGAGGAAGAGGAGGAGGAAGAAGAAGGUGAUGGUGAGGAGGAAGAGGAUGGAGAUGAAGAUGAGGGAAGCUGAGUCAGCACGGGCAAAUGGGGUGGAGAUGAUGAGGAUGACGAUGUUGAUACCAAGAAGCAGAAGACCGACGAGGAUGACUAGACAGCAAAAAGGAAAAGUUAAAACUAAAAAAAAAAAAGGCCGCCGUGACCUCCUCCACUUCCCGUCUUCAGAAUCUAAUGGUCACCUUCGAGUAGAGAGGCCCGCCCCGCCCGCCCACCGUGGGCGGUGCCACCCGCAGAUGACACGCGCUCACCACACCCAACCCAAACCAUGAGAAUUUGCAACAGGGGAGGAAAAAAGAACCAAAACUUCCAAGGCCCUGCUUCUUUCUUAAAGUACUUUAAAGGAAAUUUGUUUGUAUUUUUAUUUACAUUUUAUUUUUUUGUACAUAUUGUUAGGGUCAGCCAUUUUUAAUGAUCAGGAUGACCAAACACCAGCCUCGGAGCGUUUCUCGUCCUACUCUGACUUUACUGUGGUGUGACCAUGUUCAUUAUAAUCUCAAAGGAGAAAAAAACCUUGUAAAAAAGCAAAACAGAAAACAAUAUUCCGAGCAUUCCAGUAACUUUUGUGUAUGUACUUAGCUGUCUAUAAGUAGUUGUUUGUAUGAGAUGGUUAAAAGGCCAAAGAUAAAAGGUUUUUCUUUUCCUUUUUGUCUAUGAAGUUGCUGUUUAUUUUUGGCCUGUUUGAUGUAUGUGUGAAACAAUGUUGUCCAACAAAUAAACAGGAAUUUAUUUUUUGCUAGUUGUUCAUCCCCUACCCCACACAUCCAUCAUCAUAUCCAUCAUCUCAUCCAUCCCCACCUACCAUAUCCUCAA
>cluster887.fasta:2
GUGCCAUUCUGCUUGAAGUCUCAAUGGGAUUGUUGAAGACCUUAUGGUACUUUGCUGCGACUAGAUAUGUUCAGGGCACUGAGGAAAACACCAUUUGCCCCAGGAAUGCUUUUUGCCAUUGAAUUGCACAAGCCAGGAAGGCUAUAACAAAGCUGUUUUAUAUCAGUGUUCAGGACAGAGAAAGGCGAGAAAAGGAGUCAACAAUGGAGGAGAAAAAGAGCUGACAAUGGAGAAGAGAGAACACCAAGAACAGAGGAGAGAAAGGGAGCUGAUGGUAGAGGAGAAAAACAGGAAGGAAUCAACAGAGAAGACAAAACUGACAAAGGAGGAGAAAAAGAGAAAGAAGCUGACAAAGAAAUCAACAAAAGUGGGUGAGGAAAAAGCUAUGUAAGGUAUACAGGGAACAGCACUCUAGAAGCUUUGACUUAAUUGAGUCAUGAGUGCCACGGUGCAUUUGCACCCAGACCCACAUGGUGAAAUGUAAAUUCAUGUACAAUUGAAGGAUACUAGGAGCUCCAUUUCUAGUCUAACAGUCAGGAACUGCUCUGGUCAUUCCCCUUGUAUGAACUGGUUUGGACUAUAGUGGGGGUGUUGCUGAUUUUUCCUGGUAUACUGUUUCUUAGAUGACACUGGUCAAGUAGAAAUUUGUAAAUAAAUUUUUGAUUCAUUAUUUAAAAAAAAAAAACAACCCUCCCAUCC
>cluster886.fasta:2
ACGAUCCAGCACGGUGGCCAGCCUGCACAGAUUCCAAAAGCUCAGGACAAAGCAAUAAAUCUGAUACCUGCGCAGAAUUUCGAAUAAAAUAUGUUGGUGCCAUAGAAACUGAAAACUCUUGAGGAAAAGGCCUGCGAGGCCUAGACCUGAUAAAUUAUAUAGACGUUGCCCAGCAAGACGGAAAGUUGCCUUUUGUUCCAGAAGAAUUUAUUAUAGGAGUUCCAAGAGUAUGGCAUAAAAGUAUCAACAUCAGAUAAUAUGAUGUUUUGCACAGGCAUGCGCUCUACUUAAUAAUCCGGAUGGUGUGUUACGAUGAUGGUCUAGGGCAGGAAAAAGCUUGGCUCUGAAGACCACAGAUGCAAGCAAUGAAGAAAUACAGCCUGUGGGUUUAUCAGUGCAACAGCAUUGGAACAAGCACAAGCCAUUUGCAAGGUUUUAGCCACUGUUUUGACUCUGUAUUAACAUCUGAGAAACCUUGAAUCCUGCAAUCAAGAAGUCAUCUUCCUUGAAAGUUCAGCUGUUUUCAAUCUAGUGUUGAAGUGUUAUGCAAAGAAUGAAGUGAUCCCACUGCUAGGUUUCUGAAGAAAAUGGAUUGUGUAAAAUGCUGACCAUUUGUUUAUUAAAAACGUGUCAUAUACAGUGAGUUAACUCAAACAAC
>cluster885.fasta:2
AGUUAACUUUUAAUCUCUCACAUAGCAAUUUUUAAUCAGUGUGUAACAUUAGGAGGACUUGAAAGAGCCACCACAUUUCUAGGCCACGGAGUACGAUCGAGUGUACAGUGAACAAUGAGAGAGCUGCCUAUAUGGAAGAGCCCUAAUGUGUAAAAUAAUUUUAGUAGUGCUAUCCCAUGAUUUUAAUAGCUUUAGGAGAAUGACAAAAACU
>cluster884.fasta:2
GCUGCCAAGGCCCAGAAAACCACAACUCCAGGAAGGAAACCAAGGCAGACCUACAAACUGAGAAGGGAGGAAGAGGAGGGCAUCUGAGGAAUCCAGGAGGGAGCAGUGGACCCAUGCGUGCCGCCUGCCCACUGGAGGAGCUGAUCCACUAGUAGCAAGCUCAAACCUUGCUCCUCCGUCCCCGCCCUUCCCCAGGCCCACAUCCUUCGCCUCGUAGCCGCCACCCCAUACCACCUGGUGUGGGCGUAGUGCCAGUGUGGGUGCCUCACAUACAGCACACCGGCAGCAGGCUCCGGGCUGAGUGGGGAGCAGUUUUCCCGGGCCUCAGUUCCCCGGCUCCCGCCCCACCACGCAUACAUGCCCCUGGACAGGCUAACAUUCCCUAGCCGACCACCUGGCUGCUGUGUUCCUCCUUGGUGGUGGGAACAUUGCUCUGGGCUCUGGUUUUGGGCGCUUUCUGCUCCACCUUUGUUCCCAUGGCUCCGAGUGGUUGAGGGUUCCGGCCUGGGGCCAAGCCCCAUUUAUCUGGCCUGCCCAUCCGCCAAUAGCAGGUGGCAGAAGGGUGCCCAGCAUUCCCCAGCCAAAACUGUUUGUCCACUGGGCUCACUUCUCUUUUCCCCACCUCCCUAGUCCCUGCCAUAGGUUGGGCAGCUCCACAAAUCAGAAGGCAGGAGGUGUCCUUACUCCCGCUUCACUGUGGCCUCCAGCCCUUGCCCUCGCCAAGGAUCUGAGUACAUCUGUGGUGGUGAUGGAGAUGCAGCAGUUGCACUAUAGCUCAGGUGAGGCCACGAGCCUGUGGCCUGUUACCAGAGGUGAUUGGGCUAGCUCCUUUUCCCUACUCUGCUUCUGCCACUUCAGCCAUUUCCCUCCAGAUGGGUCCAGCAUAACAGAGCUCACCUGCCCUCCCAACCCCCACUGCUCCAGCCCCCAAGGUUUUGGUACCAUUUUCCUUGUCAUGACUCCUGGACAGUUGUGUUGUUUUUGGUUCAAUGUUCCAUUCUCGACUCGUCAUUGCGUUAUCCAGCGCCAAUGCCACUCCACUGCCUCCUGUUCUGCCUCCGGUCCCUCCCCAAGAUACUCUGUGGGAAGAGGAAUGGGGCGGCAGGCUGGUGACCUUGACUUUCCCAGUCCAGGAAGGUGGGGCCCUAUAGCCCCAAAGGAUGCUGUGGCAGAGUGAGCAAGGGGCCAAAUCGACAUAAAGGUGUAGGCCGCCUCCUCCCUGACUGUUAGAGGAGCCGCUAGAUUUGUCCCUAGCACAGGGCUCCCUUUUUGGUUCUAAACAUAUUGACUGAAUAAAUAUCCACUGGAAAAAAAAUACCCACCCUCCCAUACAACCCUCAACAUUUAUUUUUCUUCAUCUGCCAUCCCUCAUUCCUACAAA
>cluster883.fasta:2
GGAUGGGACAAGGGGCGCCAGGGGCCGGAAACCAGGCGGCAGCAGCCGGAAGAACGGUGGAAUGGGAACGAAAAGCAAGGACAAGAAGUUGUCAGGGACAGACUUCGGAGCAGGGGAGGAUGAAAUCUGAGGACACAGAUACUGAUGGGAAGAGGAGACAUCACAACCCCACCCAGGCCAGCCACCCCUGCCUCACCAGAGCCCCGACGCCCUCCUGCCCUUCGCCUCUACUUUGUCUGCCCCAGCGCCCCUGGGCCCUCAGCACCUGAUGAAGAGGACGAAGAGGAUUAUGACUUGGUGCCACCGUCCAGGCCAUAGCCCUUCUUCAUAGUUGUUUAGUUGCUCUGGGAAGAAGGAGGAAGGUAGAGCUGUUCACCAAAAUUUAAAAAUAAUAAUAAAAGGGAAAAGC
>cluster882.fasta:2
GCAAACUCCAGUUUGUGCACGACUAUUUAGAUUUUUCUAGACUUUAGUAGAAGACCUUUGGAAAAGGCAUGCCAACUGUGCUUGUACUGCUGGUACUACGUUUUUAGGGUGAAAUGGAUUGAUGAGUGCUUUAAACGAAGAUCACACUGAUAGACUGAAAUAAAAUGAAUCAAAUAAGC
>cluster881.fasta:2
CGCCCUAUCCCUGGAGGCUUAUCAUUACAUGGCAGCUAGACGGUGACAAAGAUCAAGUGUGUGGCCUUUGACUGAAAUCGGUCAGCCUUGGCCCCAAUAAAGGCAGCUGUUCUGCCCUUGAACCAAAAACU
>cluster880.fasta:2
GCGCAAGGUGCUGCGCGCUCAGUAUCAGCCUGUGGCAGGGUGGAAAGGGUUUCAUAUGGCUGUGUUGGUGGUUUGUGAUCAACUCCGUCGCGAACCCAUCUGCCACCGGUCCAGCUGAUGCAAGCCACAAUCGUUUAUUAAACGGGUUUCUGCGGUGUAAGUGCAGCCCGUACCACACCGUGCGGCACAGGCUUAGUACUGAUGUCGUAUCAGGGCUUGACAUCUCACAAUGAUAAAGUAGCUGGUUUUGCUAAUUCCUAAAAAACUAAUUGUUGUCGCUUCCAAGAAAGGACGAAGAUGGGACAAUUUACUUAAUUGAUUACAUUUGUAGUUAAGAGACACACUUUCUCUAACUACCAACAUGAAGAAACAAAUUCAUUAUAAUUUACUAAGGAUUGUCCAGCUGUUGCUAACAUGACUUUUUAAGUUUAGAAUUAGACGGUGACAUGGUACCACAUAUAUCACGUCAACGUUCUGAUUCUUAGCAUAAUGGCAGACCUCUCGUCUAUGCUUUAAGGCAUUUUGAUGAAGGUAUUGUGACACAUAAAGAAAUCAUUUGUCACAAUUGUUGUGAUGAUGAUUAUUCGCAAAGGACUGGUAUGAUUUGUAGAAACCUCAGAUAUAUUACGCGUAUACGCCAACUUAGGUGAACGUGUACGCCAAGCUUUGUUAAUAGUACAAUUUGUGAUGCCAUGCGAAAUGCUGGUAUUGUUGGUGUACUGACAUUGAUAAUCAAGAUUCAAUUGGUAACUGGUAUGAUUCGGUGUAUGCUACCGCCAGGUAGUGGAGGUUUCCUGUUAGAUUCUUUAUUAUCUCAUUGUUAAUGCCUAUAUUAACCUUGACCAGGGCUUUAACUGCAGAGUCACUCGUUAGACACUGACUUAACAAAGCCUUUCAUAAGUGGAUUUGUUAAAAUAUGACUUUCAGAAGAGAGGUUAAAACUCUGACCGUUAUUUUAAAUAUUGGGAUCAGACAUACCACCCAGCUGUUAACUGUUUGGACGGACAGAUGCAUUCUGCAUUGUGCAAACUUUAAUGACAUUAUUCACGGUGUUCCCACCUCAAGUUUUGGACCACUAGUUGAGAAAAUAUUUGUUGAUGGUGUUCCAUUUGUAGUUCAACUAGAAUUUCACUUCAGAGAGCUAGGUGCUGUACAUAAUCAGGAUGUAAAUACAUAGCUUCUGGAUUUAGUUUUAAGGAAUUACUUGUGUAUGCUAUUGACCCUGCUAUGCACGCUGCUUCUGGUAAUUCUAUUACUAGAUAAACGCACUACGUGCUUUCAGUAGCUGCACUUACUAACAAUGUUGCUUUCAAACUGUCAAUCCGGUAAUUUUAACAAAGACUUCUAUGACUUUUGCUGUGUCUAAGGUUCUAAGGAAGGAAGUUCUGUUGAAUUAAAACACUUCUUCUUUGCUCAGGAUGGUAAUGCUGCUAUCAGCGAUUAUGACUACUAUCGUUUAUAAUCUACCAACAAUGUUGAUAUCAGACAACUACUAUUUGUAGUUGAAGUUUGUUGAUAAGUACUUUGAUUGUUACGAUGGUGGCUGUAUUAAUGCUAACCAAGUCAUCGUCAACAACCAAGACAAAUCAGCUGGUUCUCCAUUUAAUAAAUGGGUAAGGCUAGACUUUAUUAUGAUUUCAAUGAGUUAUGAGGAUCAAGAUGCACUUUCGCAUACAAAACGUAAUGCAUCCCUACUAUAACUCAAAUGAAUCUAAGUAUGCCAUUAGUGCUAGAAUAGAGCUCGCACCGUAGCUGGUGUCUCUAUCUGUAGUACUAUGACCAAUAGACAGUCAUCAAAAAUUAUUGAAAUCAUAAUAGCCGCCACUAGAGGAGCUACUGUAGUAAUUGGAACAAGCAAAUUCUAUGGUGGUUGGCACAACAUGUUAAAAACUGUUUAUAGUGAUGUAGAAAACCCUCACCUUAUGGGUUGGGAUUAUCCUAAAUGUGAUAGAGCCAUGCCUAACAUGCUUAGAAUUAUGGCCUCUACUUGUUUCUUGCUCGCAAACAUACAACGUGUUGUGGUUUGUCACACCGUUUCUAUAGAUUAGCUAAUGAGUGUGCUCAAGUAUUGAGUGAAAUGGUCAUGUGGGCGGUUCUAUAUGUUAAACCAGGUGGAACCUCAUCAGGAGAUGCCACAACUAGCUCUAUAAUUAAUAGUGUUUUUAUUUUGUCAAGCUGUCACGGCCAAUGGUUAAUGCACUUUAUCUACUGAUGGUAACAAUUGCCGAUAAGUACGACACCGCAAUUUACAACACAGACUUUAUGAGUGUCUAUAGAAAUAGAGAUGUUGACACAGACUUUUUGUGAAUGAGUUUACGCAUAUUUGCGUAAACAUUUCAAUGAAUACUCUUGACGAUGCUGUUGUGUCUCAAUAGCACUUAUGUCAUUUCAAGGUUUAGUGGCUAGCAUAAAGAACUUUAAGUCAGUUCUAUUAUCAAAACAAACCGAGUUCUUUUAUGUCUGAAGCAAAAUGUUGGACUGAGUUGACCUUACUAAAGGACCUCAUGAAUUUUGCUCUCAACAUACAAUGUUAGUUAAAACAGGGUGAUGAUUAUGUGUACCUUCCUUACCCAGAUCCAUCACUGAAUCCUAGGGCCGGCUGUUUCUGUAGAUGAUAUCGUAAAAACAGAUGGUACACUCUAUGAUUGAACGGUUCGUGUCUUUAGCUAUAGAUGCUUACCCACUUACUAAACAUCCUCCUAAUCAGGAGUAUGCUGAUGUCUUCAUUUGUACUUACAAUUUAAGAAAGCUACAUGAUGAGUUAACAGGACCUAUGACAUGUAACUUCUGUUAUGCUUACUAAUGAUAACACUUCAAGGUAUUGGGAACCUGAGUUUAUGAGGCUAUGUACGUAUCCACAGUUUACAGGCUGUUGGGGCUUGUGUUUUUUGCAAUUUCUCAGACUUCAUUAAGAUGUGGUGCUUGCAUAUACGUAGACCAUUCUUAUGUUGUAAAUGCUACGACCAUGUCAUAUCAACAUCUACCUAAAUUAGUCUGUUCUGCUAAUCCGUAUGUUGCAAUGCUCCAGGUUGUGAUGUCACAGAUGUGACUCAACUUUACUUUCUAGGAGGUAUGAGCUAUUAUUGUAAUCUUUUCAAACCACCCACUAGUUUCCACAUUGUGUGCUAAUGGACAAGGUUUUGGUUUAUAUAAAAAUACAUGUGUUGGUAGCGAUAAUGUUACUGACUUUUAAUGCAAUUGCAACAUGUGACUGGACAAUGCUGGUGAUUACAUUUGUUAACACCUGUACUGAAAGACUCAAGCUUUCGCAGCAGAAACGCUCAAAGCUCUGAGACAUUUAAACUGUUUUAUGGUAUUGCUACUGUACGAGGAGGCUGUCUGACAGAAACUUUUCAGGGAAGUUGGUAAACCUAGACCACCACUUAACCGAAAUAUAGGUCUUUUUACUGGUUAUGUGUAACUAAAAACAGUAAAGUACAAAUAGGAGAGUACACCUUUGAAAGGUGACUAUGGUGAUGCUGUUGUUUACCGAGGUACAACAACUACAAAUUAAAUGUUGGUGAUUAUUUUGUGCUGACACCAUUCAUACAGUAAUGCCAUUAAGUGCACCUACACUAGUGCCACAAGAGCACUAUGUUAGAAUUACUGGCUUAUACCCAACACUCAAUAUCUCAGAUGAGUUUUAGCAAUGUUGCAAAUUAUCAAAAGGUUGGUAUGCAAAAGUAUUUCUACACUCCAGGGACCACCUGGUACUGGUAAGAGUCAUUUUGCUAUUGGCCUGCUUUUUACUACCCUCUGCUCGCAUAGUGUAUACAGCUUGCUCAUGCCGCUGUUGAUGCACUAUGUGAGAAGGCAUUAAAAUAUUUGCCUAUAGAUAAAUGUAGUAGAAUUAAUGAUACGUGCUCUCGUGUAGAGUGUUUUGAUAAAUUCAAAGUGAAUUCACUAGACAGUAUGUCUUUGUACUGUAAUGCAUUGCCUGAGAUGACAGCAGAUAUAGUUGUCUCUGAUGAAAUCUGUGGCCACAAUAUUAUGAUUUGAGUGUUGUCAAUGCCAGAUUACGUGCUAAGCACUAUGUGUACUGGCGACCCCUGCUCAAUUACCUGCACCACGCACAUUGCUAACUCGAGCACACUAGAACCAGAAUAUUUCAAUUCAGUGUGGACUUAUGAAAAACUAUAGGUCCAGACAUGUCCUCGGAACUUUGUCGGCGUUGUCCUGCUGAAAUUGUUGACACUGUGAGUGCUUUGGUUUAUGAUAAUAAGCUUAAAGCACAUAAAGACAAAUCAGCUCAAUGCUUUAAAAUGUUUCUAUAAGGGUGUUAUCACGCAUGAUGUCUUCAUCUGCAAUUAACAGGCCACAAUAGGCGUGGUAAGAGAAUUCCUCCCACGCGCUCCUGCUUGGAGAAAGCUGUCUUUAUUUCACCUUAUAAUUCACAGAAGAAGAAACAGCAAACUGCAUUUUUCCUGCUGCAGAUUUGGAUGAUUUUCCAAACAAAUUGCAACAAUCCAUGAGCAGUGCUGACUCAACUCAGGCCUAAAACUUCAUGCAGACCAUCAAGGCAGAUGGGCUAUAUAAACCGUUCGCUUUUCCGUCUACGAUAUAUAGUCUACUUUGUGCAGAAUGAAUCUUCGUAACUCAUAGCAAGAAGAUGUAGUUAACUUUAAUCCUUAGCAAUCUUAAUCAGUGUGUAACAUUAGGGAGGACUUGAAAGAGCCACCACAUUCACCGAGGCCACGCGGAGUACGAUCGAGUGUACAGUGAACAAUGCUAGGGAGCUGCCUAUAUGGAAGAGCCCUAAUGUGUAAAAUUAAUUUUAGUAGUGCUAUCCCCAUGUGAUUUUAAUAGCUUCUUAGGAGAAUGACAAAGC
>cluster87.fasta:2
AUACCUUCCCAGGGCAACAAACCAACCAACUUUCGAUCUCUUGUAGAUCUGUUCUAAACGAACAAACUAAAAUGUCUGAUAAUGGACCCCAAAAUCAGCGAAAUGCACCCCGCAUUUUGGUGGACACCAGAUUUCAACUGGCAGUAACCAGAAUGGAGAACGCAGUAGUGGGGCGCGAUCAAACAACGUCGGCCCAAGGUUUACCCAAUAUUAAUACUGCGUCUUGGUUUCACCGCUCUCAACAUUUUGGCAAGGAAGACCCUUAAAUUCCCGAGGACAAGGCGUUCCAAUUAACACCAAUAGCAGUCCAGAUGACCAAAUUGGCUACAUUCUCGAAGAGCUACCAGACGAAUCGUGGUGGUGACGGUAAAAUGAAGAUCUCAGUCCAAGAUGGUAUUUCUACUACCUCGGAACUGGGCCAGAAGCUGGACUUCCCUAUGGUGCUAACAAAGACGGCAUACUAUAGGAUGCAACUGAGGAGCCUUGAAUACACCAAAAGAUACAUUGGCACCCGCAAUCCUGCAACAAUGCUGUCAAUCGUGCUACAUAUUCCAAGGAACAACAUUGCCAAAAGGCUUCUACGCAGAAGGAGCAGAGGCGGCAGUCAAGCCUCUUCUCGUUCCUCAUCACGUAGUCGCAUAGUUUUAAGAAAUCAACUCAGGCAGCAGUAGGAACUUCUCUAGAAUGGCUGGCAAUAAGCGGUGAUGCUGCUCUUGCUCUGCUGCUGCUUGACAGAUUGAUAGGUAAGAAGAAGGGAAUGAAGUAGGCAUGAUCUUAAGAAAUUUUGCUGCUGAGGCUCUAAGAAGCCGGCAAAAACGUACUGCCACUAAAGCAUACAAUGUAACACAAGCUUUCGGCAGACGUUGGUCCAGAACAAAACCCCAAGGAAAUUUUGGGGACCAGGAACUAAUCAGACAAGGAACUGAUUACAAACAUUGGCCGCAAAUUGCACAAUUUGCCCCAGCGCUUCAGCGUCUUGGCAGAAUGUCGCGCAUUGGCUGGAAGUACACCUUCGGGAACGUGGUGACCUACACAGGUGCCAUCAAAUUGGAUGACAAAGAUCCAAAUUCAAAGAUCUGGUCAUUUGCUGAAUAAGCAUUGACGCAUACAAAACCCACCAACAGAGCCUAAAAAAGGACAAAAGAAGAAGGCUGAUGAAAACUCAAGCCUCGCAGAGACAGAAGAAACAGCAAACUGUGACUUCUUCCUGCUGCAGAUUUGGAUGAUCUUCCAAACAAUUGCAACAAUCCAUGAGCAGUGCUGACUCAACUCUAGGCCUAAACUCAUGUAGACCAUACAAGGCAGAUGGGCUAUAUUUCGCUUCUUCCGCAUGUAUAGUUCUACUCUCUGUGCAGAAUGAAUUCUCGUAACUACAUAGCACAAAGUAGAUGUAGUUAACUUUAAUCUCACAUAGCAAUCUUUAAUCAGUGUGUAACAUUAGGACACUGAAAAGAGCCACCACACCGAGGCCACGGAGUACGAUGGUGAUCGAAGUGGGCUAGGGAGAGCUUGCCUAUAUGGAAGAGCCCUAAUGUGUAAAUUAAUUUUAGUAGUGCUAUCCCCAUGUGAUUUUAAUAGCUUCUCUAGGGAGAUG
>cluster879.fasta:2
AGCAAUUCUCAAUCAGUGUGUAACCAUUAGGAGGACUUGAAAGAGCCACCUACAUUUCCGAGGCCACGCCAGAGUACGAUCGAGUGUACAGUGAACAAUGCUAGGGAGAGCUGCCUAUAUGGAAGAGCCUUAAUGUAAAAUUAAUUUUAGUAGUGCUAUCCCAUGUGAUUUUAAUAGCUUCUUAGGAGAAUGACAAAAAAAAGCUAAAU
>cluster878.fasta:2
GCAGGACGCUGGCCACACGUCAUAAAUCAGUCAAAUUCAAAAGUCCUUUCUCAUACUGUUGGGCGCUUAGCUUUGGGUUAACAAGGGCAGGUGGUGGUUCAGCGAGCCACCACAGCCCCCUGUAUCUGGAUUGUAAUGUGAAUUCAUUUAGGGUAAUUCCUUCAGUGACCUGCACAAGGCUUAUGCUAACAGGAGACUUGCAGGAGACCAUGUGAUUCGUAGUGAGCCUUUGAAAAUGGUUAGUACCGAGUUCAGUUUAGUUCUUAGUAACCACAAAUCUGGUGUUUAAUUUACUCUGUUGCAAAGGGAUAAAGUAGAAGUCAUUUCCUAGAGC
>cluster877.fasta:2
UAAACUUAAAUCACAUAGCAAUUUUUAAUCAGUGUGUAACAUUAGGUUUGAAAAGAGCCACCACAUUUUCACCGAGGCCACGCGGAGUACGAUAAGUGUACAGUGAACAAUGGGAGAGAGCUGCCUAUGGAAGAGCCCUAAUGUGUAAAAUUAUUUGGUAUCCCAUGUGAUUUUAAUAGCUUCUAGGAGAAUGACAAAAAC
>cluster875.fasta:2
GCGUUUAGAAAAGUAUUUGUUACAUCUGUAGGAUUUACUCUUUGAACUUUUUCAUCCCCAAUGGGUUUGCCAAUUCUGCAUGUACUAGUCCUCUAGAAAUAGUUAAACUGAAGCAACUUGAUAGAAGGAUUCUCACCGGGCUUUGUCACCAAAGAAAAAGUAUUGUUUGGAGGAGCAAAGUUAUAAGCCUACCUAGCAUAUCAUAAAGUUGACCAAAAAAAUAACUCAAGUUUUGUGGAUGGAAAUGUAGUGCUGGAGUCACUCUGCUUAAAGUUGUAUAAAUACAGAUGAGUUAAAGAAAC
>cluster874.fasta:2
GCAUCCGGCGAGAUGGCAGAGGUAGAGCAGAAGAAGAAGCGGACCUCCGCAAGUCACCUACCGUGCGUGGACCUGGACCAGCUGCUGGACAUGUCCACGAGCAGCUGAUGCAACUGUACAGUGCGCGCCAGCGGCGGCGGCUGAACCGGGCCUGCGGCGGAAGCAGCACACGCUGAAGCGCCUGCGCAAAGCCAAGAAGGAGGCGCCCCAUGGAGAAGCCAGAAGUGGUGGAGACGUACUUGCGGGACCGAUCAACCUGCCAGAGAUGGUGGCAGCAUGGUGUCAUGCGUCUACGGCAAGACCUUCAACCAGGUGGAGAUCAAGCCCGAGAUGAUUGGCCACUACCUGGGCGAGUCUCCUCUCACCUACAAGCCCGUGAAGCACGGCCUGAGCCCCAGCAUUGGAGCCACCCACUCCCGCUCAUCCCUCCCAAGUAGUGGCUCAGCUAAAUAAAGGCGCCCUGGCACCAAAAC
>cluster873.fasta:2
ACGAGUGAACAAUGCUAGGGAGAGCUGCCACCUAUGGAAGAGCCACUAAUGUGUAAAAUUAAUUUUAGUAGUGCUAUCCCAUGAUUUUAAUAGCUAGGAGAAUGACAAAC
>cluster872.fasta:2
GGGUUCCCACCAGAAAAUGGGCAUCUGGCCCGGCUCGCGGACCACGUGUAGUCUUGCUUGUGCAGCAGCUUAGCUAGGCCGAAGUCAUAGCGAUUUCUGACGUGUGCCUCGCUACCAGGAUGUUCUCGGGCGGCCAGGUUCGCGGUGCACGCAGCGGCAGGGAACCCCAGCCUUCACCGUGUUCCACCUACAGACCCUGCCCAGGCCGAGCCAGCUGAAUCCACAAGUCCCAGAGCGCCCCUUGCUCAUAGAUUUGCAGGAGAAGAGCAGGAGGCGAUGGCCACCUGUGGGCGCGCGGUGCCGCUGCGAAGUCGCGCAAGCAGCCGCUGGCAGGUACACCGACCAGCCGCAGAAUUUGGGGCCUGGAGAAGGCAGGAGCUGUCACCAAAUGGGCCCAGCUGUGCUCCCCUCAACUUCUUCCCGUUUACAACAGUAAGGGACCUUGUGUCCCUCUUUGCCUCAGUUUUGCUGACUGUAAUAUGGGAACCGCGACAAUUACACAUGGCUAAUAAAGC
>cluster871.fasta:2
AGCACCGUGUCUGCUGCUGAUGCCUUCAAAAGUGUGCAGGUUUAUCGAAGAUGGAGUUCCUGCCGCUCCUGAGUGUGUCAUUUUCGUGUUUCAGAGAACUGGCGUCGUGGCUGCUGGCCAUGACAUUGCUGCCCAAUGAUCUACUUUAUACGACGACAUGCUGCCAGUACCGUCACCAAGUUAGACCAAAACAGAGCAUUCCACCAGCGCAACAUGUGCACGGAACGUUCCGUUACUCUGGUCAAGAGCCACGACUGAGGUACCGUAUGCCUUGGAGACGCUGCACCAAGAAUAGCAUCACUCAAGUCUCUAUUAUGAAGUGGACAAGCAAGACUGUACAAAUUUUGCACUGGCAACGAUCGGAGCCAUGACAAUUUGGGAUCAAGACCCUAGUCUUCCAUCAGGCCUCCAGGGAUAAUGUGAAGCUGAGGUGAGCCCCCAUCCAGCAUGACAAACUACUGUGGCCGAGCGCAGCUGUGCUGCCGUGAAAUGCGAUGGCGAGGAAGCCAGCCCCAAGGAAACACUGAAACUUACAUACGCCAACGCCGUGUGGUUUUUGUUUGAAUAAAAUUGGUGAGCAGAUGCUGGUUUUUAAAAGCAGUGAAUUUUGUUUUGUUGUGAUCAUCCUCAACAUGUCAGGUCUGAAGUGUACUAUAUAGGGAAUUGUUUACACUAUUUAAAGACAGGUAGGAGAUAUAUGUAAAUUGUCCUACUAGAAAAUUAAUAAAGGAACUGAAUGUGGAAAAAUCCUCAUAUAUAUCCACAUAUCAUCUUAUUUACAUAUCAUAUAUCCAUCCCACAUUUAUAUCUCAACUAAU
>cluster870.fasta:2
GCCGGACAGGGUCACCCUGAGGGUGCGACCCUGCCGCGAUGAUGACCCGGUUCCUGGGCCCGCUGCUACCGGCAGCUGGUCAAGAACUGGAUCCCAACGGCCUACACGUGGGGCGCCGUGGGCACCUUGGGGGCUGGCGUGGGUCAAUGAUUGGGCGGCUGAUCCAGCUGGGUACCUUACGUCAAUGGCAGGUUAAGAAAGAUGAUUAAUUACGCUGGCCCUUUCGCACACCCUCUGGUGCCUGGUGGCGCCAGCUCCUCCCAUCCUCGGUCGCCGGCUGCAUCUGGAGCAGCCCAAGCCUUCAGAUGGACACGAGGAAAUCCACAGCUCAACUUCAGACUUCUUAUGUUUGGAAACAGCUUUGGAUCUUUUAAUGCACGUUGCAUUAAACCUCCCUGAAACCUGAGC
>cluster86.fasta:2
GUCCCGCGGGUCUGUCUCUUGCUUCAACAGUGUUUGGACGGACAGAUCCGGGGACUCUUUCCCAGCCUCCGACCGCCCUCGAUUUCCUUCACCUUCACUUGCAACCUCCGGGACCAUCUUCUCGGCCAUCUCCUGCUCUGGGACCUACCAGCACCGUUUUUGUGGUUAGCUCGUCUUGCCGACCAACCAUGAAGCUCCCAGAUUCGUCAGAAUUAUUCCUCGACGUGGAGGCAGCCGUCAACAGCCUGGUCAAUAUGUACCUGCAGGCCUCCCUACUUUCCCUCCACCUCUGGGCUCUCUAUUUCGACCGCGUGGGCGAUGUGGCUAAGGCGUGAGCCACUUCCGCGAAUUGGCCGAAGGAGAAGCGUAGGGCUACGAGCGUCUUCCAGCAGAUGCAAACCAGCGUGGCGGCCGCGCUCUUUUCAGGACGUCAAGAAGCCAGCUGAAGAUGAGUGGUAAAACCCCGGAUGCCAUGAAAGCCGCCAUCGGCCCUGGAGAAAACUGAAAACCAGGCCCUUUUGGAUCUCAUGCCCCUGGGUUCUGCCCACACACGGAUCCCCCAUCUCUGUGACUUCCUGGAGACUCACUUCCUAGAUGAGGAAGUGAAGCUCAUCAAAAAGAUGGGUGACCACCUGACCAACCUCAACAGGCUGGCCGGCCCGGAGGCUGGGCUGGGCGAGUAUCUCUUCGAAGGCUCACCACUCUUUGAAGCACACGACUAAGAGCCUUCUGAACCCAGCGACUUCGUGAAGGGCCCUUGCAAAAUAAUAGGGCUUGCCUAAGCCUCUCCCAGCCACUAGGCAGCUUUCUUAACGACCCAACAAGCCUUGGACCAAAUGGAAAUAAAGCUUUUUGAUGCAAAAAAAAUGC
>cluster868.fasta:2
GUUGCAAAUAUUAAAAGGUUGGUAUGCAAAAGUAUUUACACUCCAGGACCACCUGGUACUGGUAAGAGUCAUUUCUGCUAUUGGCCUAGCUCUCUACUACCCUUUGCUUCGCAUAGUGUAUUCAGCUUGCUCAUGCCGCUGUUGAUGCACUAUCGUGAGAAGGCAUUAAAUAUUUGCCUAUAGAUAAAUGUAGUAGAAUUAUACCUCGAUGUGCUCUGUAGAGUGUUUUGAUAAAUUCAAGUGAAUUCAACAUUAGAACAGUAUGUCUUUGUACUGUAAAUGCAUUGCCUGAGACGACUGCAGAUAUAGUUGUCUUGAUGAAAUCAAUGGCCACAAAUUAUGAUUUGAGUGUUGUCAAUGCCAGAUUACGUGCUAAGCACUAUGUGUACAUUGGCGACCCUGCUCAAUUACCUGCACCACGCACAUUGCUAUCAAAGGGCACACUAGAACCAGAAUAUUUCAAUUCAGUGUGUAGACUUAUGAAAAACUAUAGGUCCAGACAUGUUCGGAACUUGUCGGCGUUGUCCCUGCUGAAAUUGUUGAUACUGUGGGUGCUCUGGUUUAUGAUAAUAAGCUUAAAGCACAUAAAGACAAAUCAGCUCAAUGCUUUAAAUGUUUUAUAAGGGUGUUAUCACGCAUGAUGUUUUCAUCUGCAAUUAUUACAGGCCACGAAUAGGCGUGGUAAGAGAAUUCCAUCCCACGUAACCCUGCUAAGAAAGCUGUCUUUAUUCUCACCUUAUAAUUCACAGAAUGCUGUAGCCUUCAAAGAUUUUGGGACUACCAACUCAAAACUGUUGAUUCAUAGGGCUCAGAAUAUGACUAUGUCAUAUUCACUCAAUCACUGAAACAGCUCACUCUUGUAAUGUAAACAGAUUUAAUGUUGCUAUUACCAGAGCAAAAGUAGGCAUACUUUUGCAUAAUGUCUGAUAGAGACCUUUAUGACAAGUUGCAAUACAUACAAGUCUUGAAAUUCCACGUAGGAAUGUGGCAACUUUACAAGCUGAAAAUGUAACAGGACUCUUAAAGAUUGUAGUAAGGUAAUCACUGGGUUACAUCCUACACAGGCACCUACCUCAGUGUUGACACUAAAUUCAAAACUGAAGGUUUAUGUGUUGACAUACCUGGCAUACCUUAAGGACAUGACCUAUAGAAGACUCAUCUCUAUGAUGGGUUUCAAAUGAAUUAUCAAGUUAAUGGUUACCCUAACAUGUUCAUCACCCGCGAAGAAGACUAACUAAGACAUGUACGUGCAUGGAUUGGCUCGAUGUCGAAGGGUGUCAUGCUAGAGAAGCUGUUGGUACCGCUUUCUUUACAGCUAGGUAUUCUUACAGGUGUUAACCUAGUUGCUGUACCUACAGGUUAUGUUGAUACACCUAAUAAUACAGAUUUUCCAGAGUUAGUGCUAAACCACCGCCUGGAGAUCAAUCUAAACACCUCAUACCACUUAUGUACAAAGGACUUCCUUGGAAUGUAGUGCGUAUAAAGAUUGUACAAAUGUUAAGUGACACACUUAAAAAUCUCUCUGACAGAGUCGUAUUUGUCUUUAUGCACAUGGCUUUUGAGUGACAUCUAUGAAGUAUAACAAAGACGGCAUCAUAUGGGUUGCAACUGAGGAGCCUCUGAAUACCAAAAGAUCAUUGGCACCCGCAAUCCUGCUAACAAUGCUGCAAUCGUGCUACAACUUCCUCAAGGAACAACAUUGCCAAAAGAGCUCUACGCAGAAGGGAGCAGAGGCGGCAUAGUCAAGCCUCUUCUCGUUCCUCAUCACGUAGUCGCAACAGUUUAAGAAAUUCUAUCAGGCAGCAGUGGGGAACUUUUCCUGCUAGAAUGGCUGGCAAUGGCGGUGAUGCUGCUUUGCUUGCUGCUGUCUUGACAGAUUGAACCAGCUUGAGAGCAAAAUGUACUGGUAAAGGGGCCAACAACAACAAGGCCAAACUGUUCUAAGAAAUUGCUGCUGAGGCUUCUAAGAAGCUCCAUGGCAAAACGUACUGCCACUAAAGCAUACAAUGUAACACAAGUCUUCGGCAGACGUGGUCCAGAUAAACCAAGGAAAUUUUGGGGACCAGGAACUAAUCAGACAAGGAACUGAUUACAAACAUUGGCCGCAAAUUGCACAAUCUGCCCCAGCGCUUCCUCAGCGUCUUCGGAAUGCCAAUGCAUGGCAUGGAAGUCUCGGGAACGUAGCUGACCUACACAGGUGCCAUCAAAUUGGAUGACAAAGAUCCAAAUUUUCAAAGAUCUGGUACUCUGCUGAAUAAGCAUUGACGCAUACAAACACCCACCAACAGAGCCUAAAGGACAAAAAGAAGAAGGCUGAUGAAUCAAGCCUUUCACUCGCAGAGACAGAAGAAACAGCAAACUGUGACUUUUUCCUGCUGCAGAUUUGGAUGAUCUCCAAACAAUUGCAACAAUCCACCGAGCAGUGCCGACUCAACUCAGGCCUAAAACUCAUGCAGACCACACAAGGCAGAUGGGCUAUAUAAACGUUCGUUUUCCGUUUACGAUAUGGUUUACUUGUGCAGAAUGAAUUCUCGUAACUCAUAGCACAAGAAGAUGUAGUUAACUUUAAUCCUUACAGCAAUCUCUAAUCAGUGUGUAACAUUAGGAGGACUUGAAAGAGCCACCACAUUUCACCGAGGCCACGCAAGAGUACGAUCGAGUGUACAGUGAACAAUGCUUAGGGAGAGCUGCCUAUAUGGAAGAGCCCUAAUGUGUAAAAAUUAAUUUUAGUAGUAUCCCCAUGUGAUUUUAAUAGCUCUUAGGAGAAUGACAAAAACAAAGC
>cluster867.fasta:2
ACCUUCCCAGGUAACAAACCAACCAUUUUCGAUCUGUAGAUCUGUUUUCUUUAAACGAACUUUAAAAUCUGUGUGGCUGUCACUCGGCUGCAUGCUUAGUGCACUCACGCAGUAUAAUUAAUAACUAAUUAUUGUCGUUGACAGGACACGAGUAACUCGUCUUUAUUUUUUGCAGGCUGCUUACGGUUUCGUCCGUGUUGCAGCCGAUCAUUCAGCACAUCUAGGUUUCGUCGGGUGUGACCGAAAGGUAAGAUGGAGAGCCUUGUCCUGGUUCAACGAGAAAACACACGUCCAUUUCAGUUUGCCUGUUUUACAGGUUCGCGAUGUGCUCGUACGUGGCUUUGGAGACUCCGUGGAGGAGGUCUAUCAGAGGCACGUCAACAUCUAAAGAUGGCACUUGUGGCUUAGUAGAAGUUGAAAAAGGCGUUUUGCCUCAACUUGAACAGCCCUAUGUGUUCAAACGUUCGGAUGCCGAACUGCACCUCAUGGUCAUGUUAUGGUUGAGCUGGUAGCAGAACUCGAAGGCAUUCAGUACUGGUCGGUAGUGGUGAGACACUUGGUGUCCUUGUCCCUCAUGUGGGCGAAAUACCAGUGGCUUUACCGCAAGGUUCUUCUUCGUAAGAACGGUAAUAAAGGAAAUUGGUGGCCAUAGUUACGGCGCCGAUCUAAAGUCAUUUGACUUAGGCGACGAGCUUGGCACUGAUCUAUGAAGAUUCAAGAAACUGGAAUGUACAAAUACCUACAACUUGUGCUAAUGACCCUGUGGGUUUCUACACUUAAAAACACAGUUUGUACCGUCUGCGGUAUGUGGAAAGGUUAUGGCUGUAGUUGUGAUCAACUCGCGAACCCAUGCUUCAGUCAGCUGAUGCACAAUCGUUUUUAAACGGGUUUGCGGUGUAAGUGCAGCCCGUCUUACACCGUCAGCACAGGCACUAGUACUGAUGCAUAUACAGGGCUUUUGACAUCUACAAUGAUAAAGUAGCUGGUUUUGCUAAAUUCCUAAAACUAAUUGUUGUCGCUUCCAAGAAAAGGACGAAGAUGACAAUUUAAUUGAUUUUACUCUGUGGUUAAGAGACACACUUCUCAACUACCAACAUGAAGAAACAAUUUAUAAUUUACCUUAAGGAUUGUCCAGCUGUUGCUAAACAUGACUUCUAAGUUUAGAAUAGACGUCGACACGGUACCACAUAUACGUCAACGUCACAUUAAAUACAAUGGCAGACCUCGUUAUGCUUGGGCAUUUGAUGAAGGUAAUUGUGACACAUUAAAGAAUACUUGUCACAUACAAUUGUUGUGAUGAUGAUUAUUCAAUAAAAGGACUGGUAUGAUUUUGUAGAAAAACCCAGGCUAUAUUACGCGUUACGCCAACUUAGGUGAACGUGUACGCCAAGCUUUGUUAAAAACAGUACAAUUCUGUGAUGCCAUGCGAAAUGCUGGUAUUGUUGUGUCUGACAUUAGAUAAUCAAGAUCUCAAUGGUAACUGGUAUGAUUUCGGUGAUUUCAUACAAACCACGCCAGGUAGUGGAGUUCCUGUUGUAGAUUCUUAUUAUUCAUUGUUAAUGCCUAUAUUAACCUUGACCAGGGCUUUAACUGCAGAGUCUCCGUUGACACUGACUUAACAAAGCCUUACAUUAAGUGGGAUUUGUUAAAAAUAUGACUUUACGGAAGAGAGGUUAAAACUCUUUGACCGUUAUUUUAAAUAUUGGGAUCAGACAUACACCCAAAUUGUGUUAACUGUUUUGGAUGACAGAUGCUACUUUGCAAUGCAAACUUUAAUGUUUUAUUCUCUCGGUGUUCCCUACAAGUUUGGACCACAUAGUGAAAAUAUUUGUUGAUGGUGUUCCAUCUGUGUUCAACUGGAUACUUCAUCACAAGAGAGCUAGGUGUUGUUCAUAAUCAGGAUGUAAACCUUUAGCUCUAGACUUAGUUUUAAGGAAUUACUUGUGUAUGCUGCUGACCUGCUAUGCACGCUGCUUCUGGUAAUCUAUUACUAGAUAAACGCACUACGUGCUUUCAGUAGCUGCUUACAACAAUGUUGCUUUUUCAAACUGUCAAACCCAGUAAUUUUUAUCAGACUUCUAUGACUCUGCUGUGUCUAAGGGUUUUUUCACUGGAAGGAAGUUUUGUUGAAUUAAAACACUUUUUGCUCAGGAUGGUAAUGCUGCUAUCAGCGAUUAUGACUAUCGUUAUAAUCUACCAACAAUGAAGGAUAUCAGACAACUAUUUGUAGUUGAAGUUGUUGAUAAGUACUUUGAUUGUUACGAUGGUGGCUGUAUUAAUGCUAACCAAGUCAUCGUCAACAACCUAGACAAAUCAGCUGGUUUUCCAUCUAAUAAAUGGGUAAGGCUAGACUUUUAUAUGAUUCAAUGAGUUAUGAGGAUCAAGAUGCACUUUCUUCGCAUUUACAAAACGUAAUAUCCAUCCUAUAACUCAAAUGAAUCUUAAGUAUGCCAUAUUAGUGCAAAGAAUAGAGCUCGCACCGUAGCUGGUGUCUUUAUCUGUAGUACUAUGACCAAUAGACAGUUUUCAUCAAAAAUUAUUGAAUUCAAUAGCCGCACUAGAGGAGCUACUGUAGUAAUUGGAACAGCAAAUCAUCGGUGGUUGGCACAACAUGUUAAAAACUGUUUAUAGUGAUGUAGAAAACCCUCCUUAUGGGUUGGGAUUAUCCUAAAUGUGAUCAGAGCCAUGCCUAUCGCUUAGAAUUAUGGCCUCACUUGUUUGCUCGCAAUCACUCUAUGUGAUUGUAGCUUGUCACACCGUUUCUAUAGAUUAGCUAAUGAGUGUGCUCAAGUAGUAGAAAUGGUCAUGUGUGGCAGUUCACUAUAUGUUAAAACCAGGUGGAACCUUUCAUCAGGGAGAUGCCUACAACUGCAUUUAUGUAUUAACUAAUAGUGUUUUUAACAUUUGUCAAGCUGCACGGCCAAUGUUAAUGCACUUUAUCUUACUGAUGGUAACAAAAUUGCCGAUAAGUAUGUCCGCAAUUUACAACACAGACUCUAUGAGUGUCUCUAUAGAAAUAGAGAUGUUGACACAGACUUUGUGAAUGAGUUUUACGCAUAUUUGCGUAAACAUCUCUCAAUGAUGAUACUCUUGACGAUGCUGUUGUGUUUCAAUAGCACUUAUGCAUCUCAAGGUCUAGUGGCUAGCAUAAAGAACUUUUUAAGACAGUUCUUUAUUAUCAAAACAAUGUUUUAUGUCUGAAGCAAAUGUUGGACUGAGACUGACCUUAAAGGACCUCAUGAAUUUUGCUCUCAACAUACAAUGCUAGUUAAACAGGGUGAUGAUUAUGUGUACCUCCUUACCCAGAUCCAAGAAUUCUAGGGGCCGGCUGUUUUGUAGAUGAUAUCGUAAAACAGAUGGUACAUCACUAUGAUUGAACGGUUCGUGUUCUUAGCUAUAGAUGCUUACCCACUUACUAAACAUCCUAAUCAGGAGUAUGCUGAUGAAACUCAAGCCUUACCGCAGACAGAAGAAACAGCAAACUGUGACUUUCUUUCCUGCUGCAGAUUUGGAUGAUUUUCCAAACAAUUGCAACAAUCCAUGAGCAGUGCUGACUUCAACUAGGCCUAAACUCAUGCAGACCAUUAAGGCAGAUGGGCUAUAUAAACGUUUCGCUUUUCCAUUUACGAUAUAGUCUACUUUGUGCAGAAUGAAUUCUCGUAACUACAUAGCACACAAGUAGAUGUAGUUAACUUUAAUCACAUCAGCAAUCUUUAAUCAGUGUGUAACAUUAGGAGGACUUGAAAGAGCCACCACAUUUUUCCACCGAGGCCACGCGGAGUACGAUCGAGUGUACAGUGAACAAUGCUCGAGAGAGCUGCCUAUAUGGAAGAGCCCUAAUGUGUAAAAUUAAUUUUAGUAGUGCUAUCCCCAUGUGAUUUUAAUAGCUUCUUAGGAGAAUGACAAU
>cluster866.fasta:2
CUCCAAGUUUGGCACUGCCGCUUCCAGACCAUGGAAGAGAAGAAAGCAUCAUGGGACCACUCAAGAAAGAUCGAAUUGCUGGAAGAAGGAGCUAAUGCCAGGAGCAGAUUUUGCAGCUGGUGGGGUCUCAUAAUAAAAGUUAUUUCCAUGAGC
>cluster865.fasta:2
GCCUGACUCUGGCAUGGCGCGGGCGUGGGGCGUGCCGCCGAGGGCUGGCGGCGGCGGCGGGAGGACGCGCGGGCGGCGCCGGGGCAUGCUGGGCCGGCAUGCCGGUGCUGCCCGUGGCGGCGGCCGCUGAGUUGCCUGGCAUGCGCCCGGGAGGACCGGGCCAUCGGCCCAGGAGGCGAAAGCUGGCCAUGCAAGACAGGCUGCCAGGCUGGCGCAAAUCAAGAGCCGCGAGUCGUACGUGCACCGUUACGACACCGCGCACCCGCGGCGCGCUCUGGGUGGUGGAGCAGCUGCGACCCAAGCGUCUCCGCGGCGAUGCGACCGACGCUACCGCCGACUUCCAAGGACGACCUGGUGCACCGUACCACCGUGCCACCAACGCCGAGCAUUUUCAGCAGCGAUACCGACCAUGGGUCACCUGGCCGCAGCCGCCAUCACCGCUAGAGCCGGGAAGGCCAUGGACGACAUCGUCACCUACCUGAGCAACGUCGCGCCCCAGCCAGGUCCCCCCUCAACCAGAAUGCCUGGAACCUGGAGAAUACAGCCGCAGCUUGACCCGCAGCUACCAAACGUCUAUGUCUGCACGGGCCACUUCCUGCCCAGGCUCAGAGGCUGAUGGGGAAAUCCUAUGUGAAGUACCAGGUCAUCGGCAAUUACAGUGCCCACACACUUCAAGAGUGCUGAUCUGGAGGCCGCAGGCGGGCAAAUUGAGCUCCGCUCCGUGAUGCCCAACGCACCUUGUGGACGAGGCCAACCUACUGAGCGCUUCCUGGUGCCUCGAGAGCAUUGAGCGGGCCUUCGGGGCUGCUCUUUGUGCCAAACAUUCUGGCGCGGGCAGGCAGCCUCCAAGGCCACACGGCGAACAGUAAGUGAGGUGAGAAAGCCCGGCAAGGCUGGUGUGCAGGCUGGAAGCAUUAAAGGUGAUUUGGAGC
>cluster863.fasta:2
UACUGCUUCCUUUCCACCCUUGAUCCACUCUCGUAGUUUCCUGAACAGUCAGCGAUUCCCAGGUUCUAGUUUGUAAAUCUUCUUUUCAGUCUCCUCUUAUUUCAUCCUCAUCUGAUUUUAAUUAAAGCGUUUUAAUUCUCUCUCAUGCUCAGCUGACCGUAAAGAUCCAUAUCUAGUUUUUAUAGGUCAUCACCUGAUUUUUUUUUUUUUGGUUUUGUUCUUGUUUUUUUGGCUCAUGAAUUUCUUGCUUGUCAUGGAAAUAAGAGUAGAAUAUUACUAAUACAUUUCAGUUAGUUCUGUGUCAGGAAUUUUUCAAAAAUUAAGAUGGUGGAGCUUUUUUGAAAUAGAAACUGGAAUGCACAGUGAUUUUGGGUUUAAAAAAAGCAACCUACCCAUCAUCAUCCCUUUCUUAUCUUUUAUCAUAUUCCUACAUUCAUAUCCGCCUACACAUCUCCCUCUAAUUAAUAUC
>cluster862.fasta:2
AAUAACGCGAGUGGGAGCACCAGGAUACCCGGGCUCGGAACCCGACUACGGAUUGUUUAAGAAAAUGGCAGACAAACCAGACUAGGAAAUCGCCAGCUUCGAUAAGGCCAAGCUGAAGAAAACGGAGACGCAGGAGAAGAACACCUGCCGACCAAAGAGACCAUUGAGCAGGAGAAGCGGAGUGAAUACCUAAAAUCCUGGAGGAUCCUACCCCCGUCAUCCGAGACCCAGUCAGUUGAUGUGGAGGAAGAGCCACGCAAGAUGGACGAGCCACAGGCUGCAUGUUGAACCUGGGCACUCCGCGCCAAUGCCACCAGGCACUGUGGGUCUCUGAAGGGACCCCCAAUCGGACUGCCAAAUUUCCCGGUUUUGCCCUGGAAUAUUAUAGAAAAUUACUUGUAUGAAUAAUGAAAAUAAAACACACAUCGGGCAUGGCAAAAAACU
>cluster861.fasta:2
AUCAUCACCUCUAGCAUUACUAGUAUAAGAGGCACCGCCUGCCCAGGUGACCCAUCGUACAUAACGGCCGUAGGUACCCUGACCGUGCAAAGGUAAGCAUAAUCACAUUGCUUUCCUAAAUAGGGACUAGUUGAAUUGCAUCACGAGGGUUUAACUGUCUCUACUUCAACCAGUGAAUAUGAUUGCACCGUGAAGAGACGGACAUAUGAAUUAAUCGGAUGAAGACAUGCGGAAAUUUCAAUCUACUAAGUCUACUAAAACCACACAAACCACAGGUCUUUAAACCAAAACUCCCCUACCCUCAUCCCACCAUAACCAUCUAUCCAUACAUACAUAUCCCUGCCCCCAUCCUACUAAAU
>cluster858.fasta:2
GAAAGAGAUCGGUCCAAGAUGGUAUUCUACUACCUGUCAAAGGGAACUGGGCCAGAAGCUGGACUUCCCUAUCAGUGCUAUAAAAAGACGGCAUAUAUAUGGGUUGCAACUGAGGGAGCCUUGAAUACCAAAAGAUCUUGUCCGCAAUCCUUGCUGUUUAACAAUGCUAAUAAUCGUAACAUGCUAUUCCAAAGGAACAUUAUUGCCAAAGGGCUAUGCAGAAGGGAAAGAGGCGGCAGUCAAGCCUUUCUCUGCUCCUACUCACGUAUAGCUCGCAACAGUUUUAAGAAAUUCAACUCAGGCGGCAGUAGGGGAACACCUGCUAGAAUGGCUGGCAAUGGCGGUGAUGCUGCUCUAUGAUUUCUUGCUAUUAAUUAAUACUUGACAGAUUGAACCAGCUUGAGAGCAAAAUGUUUGGACUAAAGGCCAACCCUAACAAGGCCAAUUGUCACUAAGAAAUUGCUGCUGUUUUAAGAAGCCUCGGCAAAAACGUUGCCUAAAGCAUACAAUGUAUCGGUCUUGGAUGUGGUCCAGAACAAAACCAAGGAAAUUUGGGGACCAGGGAACUGCAGACAAGGAACUGAUCUGCUGCCAAAUUGCUCUGUUUGCCCAGCGCUUCAGCGUUCUACAGAAUGUUGUCGCGCAUUGGCAUAGAAGUCACACAUAGAACGUGGUUAGCUCCUACACGGUAUCAAAUUGGAUGACCGAGAUCCAAAUCUUUAGAUUUGGGUCAUUCGUUGAAUAAGCAUAUUGACGCAUACAAACAUUCCCCACCAUCAGAUAAAAGGGACUGAAGGCGAUGAAACAAAGCCACACAUAGAGACAGAAACAGCAAACUGUGGUGACUCUCUUCCUGCUGCAGAUUUGGAUUUCUCCAAACAAUAUUGCAUCAAUCCAUGAGCCAAAGUGUUGACUCUUCCGAGGCCUAAACUCAUGCAGACCACUAGGCAGAUGGGCUAUAAACGUUUCGCUACCGUCAUGUAGUACAUUUGUGCAGAAUGAUCGUAAUACAUAGCACAAGUAGAUGUAGUUAACUUAAUCUCAUAGCAAUCAAUCAGUGUGACUAACUAGGAGGAGGACUUGAAAGAUCCAUUUUCGGAGGCCACGCGGAGUGCUAGUCAAGUGAACAAUGCUAGGAGAGCUGCCUAUAUGGAAGAGCCUAAUGUGUAAAAUAAUUUUAGUAGUGCUAUCCCCGUGAUUUUAAAUAGCUUCUAGGAGAAUGACAAAAAAAUCCAUUCCAUCAUAUAUCCUAUUAUCUUCUCAUAUAUAUCUAUCCUCAUCCUCAUAUAUCUUUAAUAUAAUAAAAUAAAA
>cluster857.fasta:2
UCCAUGCAUAUCUCGGUCAAACCCAGCCCUUGACACUAACAGGAGCUCUGUCAGCCCUUGGGCUAACAUCCGGCUUAGUCGUGUGAUCCACUUCUAUUCUACCAUUUAUUGACCAUGGCCUACUAACCAUAACACUAACCCUUUUCAAUGAUGACGCGAUGUCGACAAGAAAGCACCUAUAUCCAAGGACAUCACACGACACCCAAAAACCUCGCUAUGGCAUAGUCCUAUCUUAUCGAUUUUUCUACCGGGUUCUGAGCAUUCUACCACUCAAGCCUAGCCCAACCCUAUCUAGGAGGCCUUGACCACCAACAGGUAUUACCCCAUUGAUCCCUUGAAGUACCUCUAACUUCCGUAUUAUUAGCAUCAGGAGUCAAUUACCUGAGCUCACCACAGCCUUAUAAACAACAAUCGAAAACAAACAACCCAAGCCCUACACUACAAUACUAGGCAUACAUUCACCCUACUACAGAUCUCAGAGUACUUGAAGCACCUCACCAUCUCCGACGGCAUCUAUGGCUUCAUUCUCUAUCUUCAUUACAGGCUUCGGACUCCAUGUCAUCAUUGGAUCCACACCUUAUCUGCCUCAUUCGCCAACUCUCUCCAAAUCCACAUAGCUUUGAGGCUGCCACUUGAUAUUGACCUGUAGAGACGUCGUAUGAUUACUCCUUUAUAUCUUAUUUACUGAUGAGGAUCCUAAAAAAUAAA
>cluster856.fasta:2
UGGAUACUGGAGGGUUGUGGAAGAGAAGAAGAAGGUUCCUGCUGUGCCAGAAACCCUUAAGAAAAAGCGAAGGAAUUCGCAGAGCUGAGCAGAUCAAGCGCCUGAGAAAGAAGUUUGCCCAAAAGAUGCUUCGAAAAGGCAAGGAGGAAGCUUAUCUAUGAAAAAGCGAAGCACUAUCACAAGGAAUAUAGGCAGAUGUACAGAACUGAAAUUCGAAUGGCGAGGAUGGCAAGAAAAGCUGGCAACUUCUACGUACCUGCUGAACCCAAAUUGGCGUUUGUCAUCAGGAUCAGAGGUAUCAAUGGCGUGAGCCCCAAAGGUCCGAAGGUAUUGCAGCUCUUCGCCUUCGUCAAAUCUUCAAUGGAACCUUUUGUGAAGCUCAACAAGGCUUCGAUUAACGUUGAGGAUUGUAGAGCCAUAUUGCAUGGGGUACCCCAAUUUGAAGUCAGUAAAUGAGCUAAUCUCUACAGCGUGGUUAUAGCAAAAUCAAUAAGAAGCGAAUUGCUUUGACAGAUAACGCUUUGAUUGUUCGAUUUCUUGGGUAAAAUAUGGCACUCAUUUGCAUGGGAGUCUGAUUCAUGAGAUCUAUACUGUUAGAAUGCCACUAGAGGUGCAAAUAACUUCCUGUGGCCUUUCAAAUUUUCCACGAGGUGGAAUGAAGAAAAAGACCACCCAUUUUGUAGAAGGUGGAGAUGCUGGCAACAGGGAGGACCCAGUAACAGAUAUAAGAGAUGGCUAAGGUGUCUACCAUGAUUAUAUUUUUGGAGUCUCGUCAGUUCAAUAAACAGUGCUCUCAAAAAAAUGC
>cluster855.fasta:2
UGCGGCUGGGCGCAAAGAUUCGCAUCGCCUGCCUGGAUCCUCGGCACGCGCCGCGUCUGCUCGCCCAUCCCUGCGAGCCCGGCCUGCCACGCAGCAGCGUGCCCCGGUGGCGGGCGUCAUGCAGCGGGCGCGACCCACGCUCUGGGCCGCUGCAUUGACUGUGCAGUGCUGCUCCGCGGGCCGCCGGUGGCGGGCUGGCGCAAGCUGCGGGCUUGGGUCCCGUGGUGCGCUGCGAGCCGUGCGACGCGCGUGCUCUGGCCCAGUGCGCGCCCUCGCCCACCGUGUGCGCCGCGAGCUGGUGCGCGAGCCGGGCUGCGGCUGCUGCCUGACGUGCGCGCUGAGCGAGGGCCAGCCGUGCGGCAUCUACACAUGAGCGCUGUGGCUCCGGCCCUCGCAACACCAGCCGCACGCCCGACGAAGGCGCGCCCGCUGCAGGCGCUGCUUUGGACGGCCGCGCGGGCUCUGCGUCAUCAGUGCCGUCUGCUGGUGUGUGGAUAAAGUACCGGGCGGCCCUCUCCCAGGCUACCCAAGGAAGGAGCUGCCACCACUGCUACCUCAGCAUGCAGAGCAAGUAGACGCCUGCCGUGAGGACACCACAGCACCUAAGCUGUCAUUCAUCCACACGCAAAGUGAAGAUUUUCAAAGUUAGGCUUGCCCAUAAAGUCUGGGGUCCAUUUAUCUCAGGAAACUGUUUUAAUCCGCAAGAACCUGCUACAGAUAUGUGUAUCUAAAUUAAAAAAUGUUGAAUGUGAGACAGCUGAAAUAACUCAGUUGGGAGAGCAUCAGUCUGAAGAUGUGGCUUUCUUGUAAAAUAUUAUGAAUGUUUCUGUUAGUCUGUGGCUAAUAAUUUUAAUAAAGUUCAUUUAAAUCUGGAAAGAAAAUGAGC
>cluster854.fasta:2
AUCCGACUUUGCUUACUGGCUCUGCUCAUGGUUCCUGCCCCUCCCUCAGUCUCGGCCACGCUCUCUGCGCCUGGCAGAUAGGAUGGGUGUAGGCUGGGGUGAGACAAGCCCCCAACGCGGUUCCAACCAUGGCCAGUCUGCCCAGGCCUGACCCAGAAGGCUUUGGCAGACCCCACCCCCAAGGUAUAUCUCCCAGGGCCCAGAUCCGAUUUUACCUCGGCACCCCUGCGUCUUGCCCUGGGAACCCAACUGGGACUGCUCUGCCUCCUCUGGAUGACAUCUGUGCCCUGGAGAUGUUCAACCCAGGUGCCCUUUGUAAAUGCUCCUCCACUCUGUACCAGGAGUGUGAAUAAACACAGAUACCCUAGUGAAACUAG
>cluster853.fasta:2
CCACCACUAGCGCUGCUGGGAUGUCCCGGUCCGCGCCAGCUCCUGCGCGCCCGUGGCCAUGUCCAAGAAAAUUGAGGAAACACAAGGACUUCUAAUACAGCCCCGACGAAAAGGACGCACAAAUUUGUCAAGAUUCAAGAAAAUAAGGACAAUGUGAAGUUUAAAGUUUCGACGCAGCAGAUACUCUUACACCUGUUCAUUCUCUGACAAAGAGGGCAGAGAAACUGAAGCAGACCUGCCCUGGUUUGGCAGUGAAGGAACUGAAAUGAACAAGACACACUGAUUUGAACUGUAUUAAAAUACUAAAAUCCUAAAAAAC
>cluster852.fasta:2
AGGCGGCGGGCGAAGCGCACGUCGAGCGGGGGAGCGGCGCUGCUGUGGAGAUCCGCGGAGGCCGACAGGAUUCGUUGGCUGCCGUCCCCGCUGCUGUGCACUGGGUUAAAACGACAACCAACAUCAGCCAUGAAAGAUCCAAGUCGCAGCAGUACUAGCCCAAGCAUCAUCAAUGAAGAUGUGAUUAUUAACGGUCAUUCAUGAAGAUGACAAUCCAUUUGCAGAGUCUACCGUGGAUGGAAAAUGAAGAAGAAUUUCAACAGACAAUAGAAGAGGAGUUAUGGGAAGAAGAAUUUAUUGAACGCUGUUUCCAAGAAAUGCUAGAAGAGGAAGAAGAGCAUGAAUGGUUUAUUCCAGCUCGAGAUACCCACAAACUAUAUGGACCAAAUCCAAGACCAGUUUAAUGACCUUGUCAUUAUCAGUGAUGGCUCUCUCUGGAAGAUCUUGUGGUCAAGAGCAAUCUGAAUCCAAAAAUGCAAAGGAGUUUGUUCCUGGGGUGAAGUACUGAAUAUAUUUGAGUGGAUGGGCCCUUUUUGGUGGAUGUAGCACAAUUUCCUGUGAAGGCAGUAUUAGAAGACUUAAUUGUAAAAGCUCUCGUCACUGUGUUACACUUAUGCAUUGCCAAAGUUUUGUUAGUCCUGCAUGCUUAAUAAAAGUGCUGAGACUGUUAUUAAGUAAAAAGUUGUCAAACCACUUACUGAAAAUAGAAAUUGGCCCAUGGCUUGAUGUGAAGACAGCAAGGAAAGAAGCACCAAGUCAAGUUGUGAACAAGCACCAAAUUAAAAAGACCUAAACCUUACUAAAUUUGUCUUUUUUGAGGCUAAACUGGUCCCUAGGUUAACUAACACUUGUUAAUGUCUAAACUUUAAAGUCAGUAAUUUAAUUUGAGUUCCUACUGUUAAGCAUAUUUUCACAGACUUAAAUUUGAUUAUGUCCCCAUAAAAGAAUUCCAUUUUUGAAGGUCUAUUAGUCAGUCAAAGAUAAUUUGUUAUGGAUGAGUAUGUCAUAUUACUGAGGCUACAAGGUAGUCAGCAGAUGAGUGCCAUUCCAGGCUUUCUGGUACGUUAUUGUGUUAGAAAUACUGAGUUAUUACGUUACAUCUGAGGAAGUAUGUAAUUUGAGAAUUUUAACUUUGAGAUCACUGCAUCAUAGCUAUGCCUGUAUAGAGUCUAACAUAUGACAAGUGCCAACCCAUAAUCAGCUGAACAAAGAUACUGUAACAUUAUGAUUUGAGUGGUGCUUUCCUUGCUUGUUAACCAUCACACAAGAGUCUGCAGCACAACUUUUUUAACAAGCUAGAACAGUUUUGGCUCUUAAAACUUCAUAUUUGGGUAGGUUAAGCUGCCAUACGUGUUCAGUGUGAAUAGUGUUUAAGUUGAAAAUAUUGUAAAAAAUUAUAUUUUUUUCAAAAAUAUUUAAAAAAAUAAAUAAUAGUAGAACUGAAAAAAAUACCCCACCAUCCCAUCAUCCCACUAUCAUCAUAUUUCAUAUCAUCAUCAUCCAACACCUACAUCAUAUUUCCAUAAU
>cluster851.fasta:2
AGCUUCGGCAGACGUGGUCCAGAACAAACCUCCUGGAAAUUUUGGGGACCAGGAACUAAUCAGACAAGGAACUGAUAAACAUUGGGCCGCAAAUUGCACGUUUGCCCCAGCGCUUCAGCGUUUCGGAAUGUCGCGCGCAUUGGCAUGGAAGUCACACCUUCGGGAACGUGGUUGACCUACACAGGAUGGCCAUCAAAUUGGAUAUGGACAAAGAUAAAUUACAAAGAUCAAGUCAUUUGCUGAAUAAGCAUAUUGACGCAUACAAAACAACCCACCAACAGAGCAAAAGGACAAAAAGAAGAAGGCUGAUGAAACAUCAAGCCUCUACCGCAGAGACAGAAGAAACAGCAAACUGUGACUCACCUGCUGCAGAUUUGGAUGAUUUUCCAAACAAUGUUAUAAUCCAUGAGCAGUGCUGACUCAACUCAGGCCUAAACAUAUGCAGACAUACAAGGCAGAUGGGCUAUAAACGUUUCGCUUCUCCGUUUACGAUAUAGUCUACUUGUGCAGAAUGAAUUCUCGUAACUACAUAGCACAAGUAGAUGUAGUUAACUUUAAUCACAUAGCAAUCUUUAAUCAGUGUGUAACUACAUUUAGGGAGGACUCUUGAAAGAGCCACCACAUUUUCACCGAGGCCACCGGAGUACGAUCGAGUGUACAGUGAACAAUGCUAGGAGAGCUGCCUAUAUGGAAGAGCCCUAAUGUGUAAAAUUAAUUUUAGUAGUGCAUCCCCAUGUGAUUUUAAUAGCUUUCUUAGGAGAAUGACAAAAGC
>cluster850.fasta:2
GCUGUUACGACCAUGUCAUAUCAACAUCACAUAAAUUAGUCUUUGUCGCUAAUCCGUAUGUUUGCAAUGCUCAGGUUGUGAUGUCACAGAUGUGACUUCAACUUUACUUAGGAGGUAUGAGCUAUUAUUGUAAUACUCAUAAACCACCCAUUAGUUUUCCAUUGUGUGCUAAUGGACAAGUUUUUGGUUUAUAUAAAAAUACAUGUGUUGGUAGCGAUAAUGUUACUGACUUUAAUGCAAUUGCAACAUGUGACUGGACAAAAUGCUAAAGUGAUUACAUUUUAGCUAACACCUGUACUGAAAGACUCAAGCUUUUUCAGCAGAAACGCUCAAAGCUACUGGAGGAGACAUUUAAACUGUCUUAUGGUAUUGCUACUGUACGUGAAGUGCUGUCUGACAGAGAAUUACAUCUUCAUGGGAAGUUGGUAAAACCUCAGACCACACUUAACCGAAAUUAUGUCUUUCUGGUUAUCGUGUAACUAAAAACAGUAAAGUACAAAUAGGAGAGUACACCUUUGAAAAGGUGACUAUGGUGAUGCUGUUGUUUACCGAGGUACAACAACAAAUUAAAUGUGGUGAUUAUUUGUGCUGACAUCAUACAGUAAUGCCAUUAAGUGCACCUACACUGGUGCCUUCAAGAGCACUAUGCUAGAAUUACUGGCUUAUACCCAACACUCAAUAUUCAGAUGAGUUUUCUAGCAAUGUUGCAAAUUCAUCAAAAGGUUUGGUAUGCAAAAGUAUCACACACCAGGACCACCUGGUUAGUAAGAGUCAUCUUGCUAUUGGCCUAGCUCAUCUCCUGCUCAAUAUAGUGUAUUCCAGCUUGCUUCAUGCCGCUGUUGAUGCACUAUGUGAGAAGGCAUUAAAAUAUUUGCCUAUAGAUAAAUGUAGUAGAAUUAAUUUCCCGAGGACACGUGCUCGUGUAGAGUGUUUUGAUAAAUUCAAGUGAAUUCAUUAGAACAGUAUGUCUUUUGUACUGUAAAUGCAUUGCCUGAGACGACAAUAGAUAUAGUUGUCUUUGAUGAAAUUCAAUGGCCACAAAUUAUGAUUUGAGUGUUGUCAAUGCCAGAUUACGUGCUAAGCACUAUGUGUACUGGCGACCCUGCUUUGAACUCCUGCACCACGCACAUUGCUAACUAAGGGCACACUAGAACCAGAAUAUUUCAAUCAGUGUGUAGACUUAUGAAACUAUGGGUCCAGACAUGUUCGGAACUUGUCGGCGUUGUCCUGCUGAAAUUGUUGAACACUGUGAGUGCUUUGGUUUAUGAUAAUAAGCUUAAAGCACAUAAAGACAAUUCAGCUCAAUGCUUUAAAAUGUUUAUAAGGGUGUUAUCACGCAUGAUGCUCAUCUGCAAUUAUAGGCCACAAAAAUAGGCGUGGUAAGAGAAUUCCUACGUAACCUGCUUGAGAAAAGCUGUUUAUUUCACCUUAUAAUUUCACAGAAUGUUGUAGCCUCAAAGAUUUUUGGGACUACCAACUCAAUAAUGUUGAUUCAUACAGGGCUCAGAAUAUGACUAUGUCAUAUUUCUUCAAACCACUGGAAACAGCUCACUCACUUGUAAUGUAAACAGAUCUAAUGUUGCUAUUACCAGAGCAAAAGUAGGCAUACUUUGCAAUGUCUUGAUAGAGACCUUUAUGACAAGUUGCAAUCUACAAGAGUCACUGAAAUUCCACGUAGGAAUGUGGCAACUUUACAAGCUGAAAAAAUGUAACAGGACUCUUUAAGAUUGUAGUAAGUUAAUCUUGGGUUACAUCCUACACAGGCACCUACCUCGGUGUUGACACUAAAUUCAAAACUGAAGGUUUAUGUGUUGACAUACCUGGCAUACCUAAGGACAUGACCAACAGAAGUUAUAUUUAUCGAUGGGUUUUAAAAUGAAUUAUCAAGUUAAUGGUUACCCUAACAUGUUUAUCACCCGCGAAGAAGCUAUAAGACAUGUACGUGCAUGGAUUGGCUUCGAUGUUAGGGGUGUCUAUGCUACUAGAGAAGCUAAAGGUGGUACCAAUUACCUUUACAGCUAGUUUUUACAGGUGUUAACCUAGUUGCUGUACCUACAGGUUAUGUUGAUACACCUAAUAAUACAGAUUUUUCCAGAGUUAGUGCUGUUACCGCCUGGAGAUCAAAUUUAUACCUUUAUACACACUUAUGUACAAAGGACUUCCUUGGAAUGUAGUGCGUAUAAAGAUUGUACAAAUGUUAAGUGACACUUAAAAUUCUCACUGACAGAGUCGUAUUUGUCUUAUGGGCACAUGGCUUUGAGUGACAUCUAUGAAGUAUAACAAAGACGGCAUCAUAUGGGUUGCAACUGAGGGAGCCUGAAUACCAUAAAAGAUCACUGGCACCCGCAAUCCUGCUAACAAUGCUGGCAAUCGUGCAACUUCCUCAAGGAACAACAUUGCCAAAAAGGCUUCACAUGAAGGGAGCAGAGGCGGCAGUCAAGCCUUCUCGUUCCUCAUCACGUAGUCGCACAGUUUAAGAAAUUCAACCCAGAAGGCAGCAGUAGGGAACUUUCUCCUUGCUGAGAAUGUUGGCAAUGGCGGUGAUGCUGCUCUUGCUGCUGCUGCUUGACAGAUUGAACCAGCUUGAGAGCAAAAUGACUGGUAAGGCCAACAACAACAAGGCCAAACUGCUGUCUAAGAAUUGCUGCUGAAGGCUUUAAGAAUACAGCAAAACGUACUGCCACUAAGCAAUGUAACACAAGGUUCGGCAGACGUGGUCCAGAACAAACCCAAGGAAAUUUUGGGGACCAGGAACUAAUCAGACAAGGAACUGAUUCUACAAACAUUGGCCGCAAAUUGUUCAAAUCUGCCCCCAGCGUUUCAGCGUUUUCGGAAUGCGCAUUGGCAUGGAAGUCACUCGGGAACGUGGUUGACCUACACAGGUGCCAUCAAAUUGGAUGACAAAGAUCCAAAUUUAAAGAUCAAGUCAUUGCUGAAUAAGCAACAUUGACGCAUACAAAACAUUCCCACCAACAGAGCCUAAAAAAGGGACAAAAAGAAGAAGGCUGAUGAAACUCUGGGCACACCGCAGAGACAGAAGAAACAGCAAAAAUGAACUGUGACUUUUUUUUUCCUGCUGCAGAGAUUUGGAUGAUUUUCCAAACAAUUGCAACAAAUACCGAGCAGUGCUGACUCAACUCAGGCCUAAACUCAUGCAGACAUAUAGGGCAGAUGGGCUAUAUAAACGUUUCGCUUUUCCGUUUCAUGAUAUAAUGGUCUACUCUGUGCAGAAUGAAUCUCGUAUUACAUAGCACAAGUAGAUGUAGUUAACUUUAAUCUCACAUAUAGCAAUCUUUAAUCAGUGUAACAUUAGGAGGACUUGAAAGAGCCACCACAUACCACCGAGGCCACGCGGAGUACGAUAUAGUGUACAGUGAACAAUGCUAAGGAGAGCUGCCUAUGGAAGAGCCCUAAUGUGUAAAAUUAAUUCCUUGUAUCCCCAUGUGAUUUUAAUAGCUUUAGGAGAAUGACAAAAUACCCCUACCCAUACACAUCCCGUUUAUUCCAUACAUCUUACAACCUAUCCCCAUCCACAUAUCCCAUCAUAAUCAU
>cluster84.fasta:2
CCUCAAAAUGACAAAGAAAAAGAAGGAACGGUCGCAAGGGCCGGCAUGUGCAGCCUAUUUCGCACUAACUAGCAUCCCGACGUGCCCUCAGGACAAGACCAUUAAGAAAUUCGUCAUUCGAAACUGGUGGAGGCCGCAGCGGUCAGGGACAUUUUGAAGCGAGCGUCUUGACGCCCGCCGUGGCCAAGCUGUAUGUGAAGCUCCGCAUUGUGUGAGUUGUGCAAUUCACAGCAAAGUUGAUGGAAUCGAUCCGAAGCCCGCAAGGACCGACACCCCUCCCUGUAAGACCUGCGGGUGCUGCCCACGUCCCCCAAAACUCCAUGUAAGGAGCUGAGUCCUUUAAAGACUGAGACAGACUAACUCUAGAAAAAUAAAUGGAAAUUGUACUUAAAAAAACAAAAAAAU
>cluster849.fasta:2
UCUACAGGUGUUAACCUAGUUGCUGUACCUACAGGUUAUGUUGAUACACCUAAUAUACAGAUUUUUCCAGAGUUAGUGCUAAACCACCGCCUGGAGAUCAAUCUAAACACCUCAUACCACUUAUGUACAAAGGACUUCCUUGGAAUGUAGUGCGUAUAAAGAUUGUACAAAUGUUAAGUGACACACUUAAAAAUACCACUUGACAGAGUCGUAUUUGUCAUCCGUACCGGCUUUGAGUUGACAUCUAUGAAGUAUAACAAAGACGGCAUCAUAUGGGUUGCAACACCGAGGAAAGCAUCUGAAUACACCUUGAGAUCACAUUGGCACCCGCAAUCCUGCUAACAAUGCUGCAAUCGUGCUACAACUUCCACCAAGGAACAACAUUGCCAAAAGGCUUUACGCAGAGGAGCAGAGGCGGCAGUCAAGCCUUCUCGUUCCUCAUCACGUAGUGCAACAGUUUUAAGAAAUUUAUUCCGGGCGGCAGUAGGGAACUUCUCCUGCUAGAAAUGGCUGGCAAUGGCGGUGAUGCUGCUCUGCUUUGCUGCUGCUUGACAGAUUGAACCAGCUUGAGAGCAAAAUGUCUGGUAAAGGCCAACAACAACAAGGCCAAACUGUCUUCGAGAAUUGCUAAGGCUUCUAAGAAGCCUCGGCAAAACGUACUGCCACUAAGCAAUGUAACACAAGCUCUUCGGCAGACGUGGUCCAGAACAAACCCAAGGAAAUUUUGGGGACCAGGAACUAAUCAGACAAGGAACUGAUUACAAACAUUGGCCGCAAAUUGCACAAUCUGUCCCCCAGCGCUUCAGCGUUUCGGAAUGUCGCGCAUUGGCAUGGAAGUCACACCUCGGGAACGUGGUUGACCUACACAGGUGCCAUCAAAUUGGAUGACAAAGAUCCAAAUCAAAGAUCUGUACUUGCUGAAUAAGCAUAUUGACGCAUACAAAACAUUCCCACCAACAGAGCCUAAAAAGGACAAAAAAGAAGAAGGCUGAUGAAAACAUCAAGCCCCGCAGAGACAGAAGAAACAGCAAACUGUGACUCUUCACCUGCUGCAGAUUUGGAUGAUUUUCCAAACAAUUGCAACAAUACGGCAGUGCUGACUCAACUCAGGCCUAAACUCAUAUGCAGACCACAUCAAGGCAGAUGGGCUAUAUAAACGUUCUUCGCUUUUCCGUUUACGAUAUAUGGUCUACUCUGUGCAGAAUGAAUUCUUCUCGUAACAGCACAAGUAGAUGUAGUUAACUUUAAUCUCACUGGUAAUCUUUAAUAGUGUGUAACUAGGGAGGACUUGAAAGAGCCACCACAUUUCACCGAGGCCACGCGGAGUACGAUCGAGUGUACAGUGAACAUAGGGAGAGCUGCCUAUAUGGAAGAGCCUAAUGUGUAAAAUUAAUUUUAGUAGUGCUAUCCCAUGUGAUUUUAAUAGCUUCUAGGGAGAAUGACAAAAAACAGC
>cluster848.fasta:2
AUCACCCAUUAGUCUCCAUCGUGUGCUGUGGACCAGAUUUGAUAUAAAAUGGUUGGUGAUAAUGUUACUGAUCUUAAUGCAAUGACAACGUGAUUUGGACGAAUGCUGAAGAUCAAUAUCCGUGUACUGAAAGACUAGCUUUUCGCAGCAGAAACAAUACAAGCUCACUGGAGGAGACAUUAAACUGGUUUCAACGGUAUUGCAGUACGCGGGAAGUGCUGUCGACAGAUUUUACAUGGGAAGUUGGAAACCUAGACCACUUAACAAAUAUGUACUGGUUAUUUGUAACUAAAACAGUAAAGUACAAAUAAGAGUACCUUUGAAAAGGGUGAACAGCGAUGUGAAGUUUAGGUACCAACUCAAUUAAUGUUGUUGAUUAUUUUGUGCUGACAUCACUCAGGUAAUGCCAUUAGUGCUGGUGCCAAAGAGCUCAUCUAGAAUUACUGGCUUAUACCCGUCGACAGUUUUAGCAAUGUUAGCAAAUUAUUAAAGGUUGGUAUGCAAAAAGUAUCAACCAGGACCACCUGGACACAGUAAGAAGUCUACUUAUAUUAGGCCAAGCUCUUUAUUCACUUGUUGAGUGUGUUCAAGCACUGCUCGUGCCGCAAUGGAUGCUAUCAAGAGGCAUUAAAAUAUUUGCCUAUAGAUAAAUGUAGAAGAAUUAAUGACGUUAUAAGAGUGUUUGAUAAAUCAAAGGUGAAUUUAACAGAACAGAUGUUUCACUGGUACAAGCAAUGCUGCCGAGACGAAAGAUAUAGUGGUCUUGAUGAAUUUCAAUGGCCACAAAUUGAUAUAGUGUGUCAAUGCGUCAGAUUACGUGCUAAGCACUAUGUAUCGACCCUGCUUAAUUACCUGUCCACGCACAUUGUUAACACCAAGGCUCAAGACCUAGAAUAUUACAAUACGGUAAGACCUUACGAAACUAUAGGUCCAGACCGUCACAUGGAACUUGUACGGCGUGUCCUGCUGAAAUAAGUUGAUCCAAGUGAGAGUGUUCUGGUUUAUGAUCGCAAGCUUAAAGCAUUUGAAGACAAAGCUUCAAUGUUUAAAUGUUUAUAAGGGUGUUAUACGUCGUGAUGUUCACUCUGCAAUUAACAGGCCUACAAAUAGGCCGUGGUGAAGAGAAUUCCUACGUAACCAAUGGAAGAAAAGCUGUUUUUAUUCUCAAUUACAAGAAUGUAGCACCAAAGAUUUUGGACUACCAACUUCUGCUGAUUCAUUAUGGAGGUCAGAAUGACUAUGCACUUUACUGUUACUACUGAACAGCUCAUCAAUGUAACAGAUUUAAUAGUUAGCUAUUACAAGAGCAAAAGAAGGGUGGCAUUAAUGUGAGACAGAGACCACAUGACAGGAUGCAAUACAAGAGUCAUUGAAAUUCCAUGGGAAUGUGGCAACUUUACAAGCUGAAAAUGUAACAGACUCUAAGAUUGUUGAUUGGGUAAACACUGGGUUACAUCCUACACAGGCACCUACCAAGUGUUGACACUAAUUUAAAACUGAAGGUUUAUGUAUUGACAUACCUGGCGUUCGAAGGACAUGACCUUAAGAAGAUCAUCUUCAUCAGUUUAAAAUGAAAACCAAGUUAAUGGUUACCCUAACAUUGUCUAUUCCCGAAGAAGCAAGACCGGUCGUCAGAUUGGCUUGAUGUGGGGGUGUCAUAGAGAAGCUGAAGUACCAGCUCUCCACACAGCUAGGUUUACAGGUGUUAUGAGUCGGUGACCCAGGUUGUGAUACCCGGUAAUCCCACAGAAAGGACAAAAGAAGAAGGGCUGAUGAAACUCAAGCCCAUGCAGAGACAGAAGUAACAAGCAAACUAUGGUAUUUCACCUGCAUGACAGAUUGGAUGACUUCCAAACAGCUGCAAGCACAGCAGUGCUCCGCCAGGCCUAAACAUGCAGACCACUUGAAGAUGGGCUAUAAACGUUUGCUCACCGUCAAGUCUACUUUGUGCAGAUGAAUCGUAACAGCACCAGAGAUGUGGUAAACCUUUAUAGCAAUCUUUUAAUGGGUCGACAACCGGGAGGGACGAAAGAGCCACCACAUCACCAGGCCACAGAGUACGCGAUAAGUACAGUGAACAAUCAGAGAGCUGCCUAUGGAAGAGCCCACGUUUGAAAGUGCUAUCCCCAUGAUUUUAAUAGCUUUUACAGGAGAAUGACAAAGCCCCCUUACCCCACACACAACCCAUCACACAUAACACCAUACAUCCCCACACCUCCCUACAGC
>cluster847.fasta:2
GGUGCCUCCUGGAGGCGCUCAGCUGUCAAGAUGAAGCUGAACUUUCCUUCCAGCCACUGCUGGCAGAAACUCACUGAAGUGGACGAUGAACGUAAACAUUUGCAUUUUUUUAUGAGAGCGUAUAAUCCAGAAGUUGCUGACGCUAAGGUGAAGAAUGGAAGGGUUACCGUGAAUCCGAAUCAGUGGUGGGAACACGACAAACAAGGUUUACCGAGCAGGUAACAGCUUUGACCCAUGGCCGUGUCCGCCUGCUACUGAAGAGCUGGGGGAGCAUUCCUGUUACAGACCAAGGAGAACGGGAGAAAGAAAGAGAAAAUCAGUUCGUGGUUGCAUAUUGUGGAUGCCAAUCUGAGCGUUCUCAACUUGGUUAUUGUAAAAAAGGAGAGAGGGAUAACUCCCAGAGACUGAUUGAUACUACAGUGCCUCGCCGUCCAAGGCCCCAAAAGAGCUGCAGAAUCCGCAAACUCAAUCUCUAAAGAAGAUGACGUCCGCCAGUAUGUUGUAGAAAGCCCUUAACAAAGAAGUAAGAAACCACAGGACCAAAGCACCCAAGAUUCAGCGUCAAAAACAUCCAUGUGUCCUCAAUAAAUACAAACGGCGGCGUGCUCCUGAAGAAGCAGCGUACUAAGAAAACAAGGAAGAGGCUGCAGAAUAUGCUAAACUUUGGCCAAAGAAUGAAGGAGGCUAAGGAGAAGCGCACCAGGAACAAAUUGUAAAGAGACGCAGACUUUCCCAUGUGGGUCAUUACUUCUAAGUCUGAAUCCAGUCAGAAAUAAGAUUCUUGAGUAACAAAUAAGAUCAGACUCGGAGC
>cluster846.fasta:2
GUGACGACCUACCCACACGAGAACAUGCCUCUCGCAAAGGAUCUCCUCAUCCCUCCCCAGAAGAGGAGAAGAGGAAACACAAGAAGAAACGCCUGGUGCAGAGCCCCAAUCUCCUACUUCAUGGAUGUGAAAUGCCCAGGAUGCUAAAAAUCACCACGGUCUUUAGCCAUGCACAAACGGUAGUUUUUUUUGUGUGGGUUGGCUAUCGUCCUGCCAGCCUACAGGAAAAGCAAGGCUUACAGAAGGAUGUUCCUUAGGAAGCAGCACUAAAGGCACUUGAAUCAAGAUGAGUGGGAAACCAUCUCAAUAAACACAUUUUGGAUAAAU
>cluster845.fasta:2
GAGGUGAGUACUCUCCCCAAGUUUAGGUCAGAGUAUAUGUUGUUUGAAGAAAAAGGCAAUCAGGACUUUAAGGGCCUAGAUCAGCUUUCUAGCCCUUCCGAACCUCCAGCACCAAUUAGGUCUUUGUUUUGGCUUGAAUGACCUGCAGGUAUCAUGGUUUCUUAUUGUUUCUUUUUGUUUUUUUCUUAAAGACGGGGUACAUCUGUCACCCAGAGCUGAAGUGCCGCUGGCCACGAUCUCGGCACUGCAACCCUCGCCCUCCCAGAUUUAAGCGAUUACCUUGCCUCAAAGCCUCCUAAAGUAGCUGGGACUAUAGGCAUGCCUUCCACGCCAGCUGAUUUUUGUAUUCGGUGGAGGUGGAGGGUUUUUCUGCGGCCAGGCUGGUCUUGAACCCUGACCUCAGGUGAUCCACCUGCUCGGCCUCCCAAAGUGCGCUGGGAUUACAGGCUGAGCCUUGCGCCCGGCCUUGGUGUUUUACCGUCACCUACAGCCUUGAGAAGAAGAUAGGCAUCAGAGUAUGCUACUAUAGGAAUCAGAAAAAUUCAAACAAAUGUGGAAUUUUGGUCUAGGCUCAUAAUCACAUCAGAAGCCUUAAGUCUGCGUGUCUUGUGUGUCCCAAGAAUCCUCAUUUGGCUCUGCCCAACAAUGCCCUGGGACUUCAGGAGUUCCCUCAUUUGUUGGUGUCAGAGCAGGUGAUCUCCAUGUUUUCCCAUCUCUGAUAAUUAUCUGUGGCUGCAUAUUUUGUAGGCAAAUUUAAUAAAUAUGUUAAUGUGUCUAGC
>cluster844.fasta:2
AGUGUAACAUCAGGGAGGAUCUGAGCAGAGCCACACACACCGAGGCCACCGGAGUACGAUCGAGUGUACAGUGAACUGUGCUAGGAUGCCAUGGAAGAGCCUCUAAUGUGUAAAAUUAAUUAGUAAGUGCUAUCCCGUGAUUAAUAGCUUCUCUAGGAGAAUGACAAAACU
>cluster843.fasta:2
GUAACACAAGCUUCGGCAGACGCUGGUCCAGAACAAACCCAAGGAAAUUUUGGGGACCAGGAACUAAUCAGACAAGGAACUGACUUUACAAACAUUGGCCGCAAAUUGCACGUUUGCCCCAGCGCUUCAGCGUUCUUCGGAAUGUCGCGCAUUGGCAAGAAGUCACACCUUCGGGAACGUGGUUGACCUACGGUGCCAUCAAAUUGGAUGACAAAGAUCCAAAUUCAAAGAUCAAGUCAACAUGCUGAAUAAGCAUUGACGCAUACAAAAACAUUCCCACCAACAGAGCCUAAAAAGGACAAAAAGAAGAAGGCUGAUGAAACAAGCCACAUCAAGAGACAGAAGAAACAGCAAACUGUGACUCUUUUCCUGCUGCAGAUUUAGAUGAUUCUCCAAACAAUUGCAACAAUCCAGCAGUGCUGACUCAACUCAGGCCUAAACAUGCAGACCACACAAGGCAGAUGGGCUAUAUAAACGUUUUCGCUUUUCCUAUCUUACGAUAUAUAGUCUACUUGUGCAGAUAUGAAUUCUCGUAUUACAUAGCACAAGUAGAUGUAGUUAACUUUAAUCUCUAGCAAUUUCUAAUCAGUGUAACAUUAGGGAGGUACUUCUGAAAAGAGCCACCACAUUUCACCGAGGCCACGCGGAGUACGAUCGAGUGUACAGUGACAAUGCUAGGGAGCUGCCUAUAUGGAAGAGCCCUAAUGUGUAAAAUUAAUUUUAGUAGUGCUAUCCCAUGUGAUUUUAAUAGCUUUAGGAGAAUGACAAAGAAUCCUCCCUCCCAACCAACAUAACCCACAUAUCAUCCAUACUUAUCCUGCCCCUCCAUCCCCAUACCAACACCCCAAAC
>cluster842.fasta:2
AGCAGCCUGAGGUAAUCUGUGAAAUAGUUCGCUAUUCAUUUGACCCAGAACCCCACGAAAUCAUGCAAAUCAUAGAUACCAAUCGUGUUCAUUUAAGAACUUGUGAAACUGCCCAGGGCCAUCAAGGGUAUGCAUUCGAAAGCCACGAAGUAUCUGAAAGAUGUCACUUUCAGAAAACAGUGCGUACCAUUUAGUCUACAAUGGUGGAGUUGGCAGGCGAGGUGCCCAGGCAGCCAAGCAGUGGGCAAAAUACCAAGGUUAGUGGCCCAAAAGAGUGCUGAAUUUUUGCUGCACAUGCUUCUAAAAUGCAGAGAGUAAUGCUGAAACUUAGGGUUUAGAUGUAGAUUCUCUGGUCAUCGAGCAUAUCCUCAGUGAACAAAGCACCUAAGAUGUGCCGACGAUUACAGAGCUCAUGGUCGGAUUAACCCACAUGACCUCUGCCAUUAGAUGAUACAUUGAAAAGGAACAGAUUGUUCCUAAACAAGAAGAGGGAAGGGUUGCCAGAAGAAAAAGAUAUCCCAGAAGAAACUGAAGAAACAAAAUAGCACAGGAGUAAAUUCAGCUAAAAUAAUGUAAUUAAAGGAAAGA
>cluster841.fasta:2
UCUGCUCAGGAUGGUAAUGCUGCUAUCAGCGAUUAUGACUAUCGUUAUAAUCUACCAACAAUGUGUGAUAAGACAACUACUAUCUGUAGUUGAAGUUGUUGAUAAGUACUUGAUUGCUCACGAUGGUGGCUGUAACUAAUGCUAACCAAGUACAUCGUCACAGGUGCCAUCAAAUUGGAUGACAAAGAUCCAAAUUUCAAAGAUCUAGUCAUUUUGCUGAAUGUUAUUGACGCAUCUACAAAAACAUUCCCACCAACAGAGCCUAAAAAAAAGGGACUGAAGAAGGCUGAUGAAACUCAAGCCUUCAGAGACAGAAGAAACAGCAAACUGUGACUUUUUCCUGCUGCAGAUUUGGAUGAUUUCUCCAAACAAUUGCAACAAUCCAUGAGCAGUGCUGACUCAUUCAGGCCUAAUCAUGCAGACAUAAGGCAGAUGGGCUAUAUAAACGUUUCGCUUCCGCUUACGAUAUAGUACAUUCUGUGCAGAUGAAUUCUCGUAACUACAUAGCACAAGUAGAUGUAGUUAACUUUAAUCUUCAGCAAUCUCAAUCAGUGUGUAACAUUAGGGAGGACUUGAAAGAGCCACCACAUUUCACCGAGGCCACGCGGAGUACGAUCGAGUGUACAGUGAACAAUGCUAGGGAGAGCUGCCUAUAUGGAAGAGCCUUAAUGUGUAAAAUUAAUUUUAGUAGUGCUAUCCCAUGUGAUUGUUUUAAUAGCUUCUUUAGGGAGAAUGACAAAAGCUCCCAUCCUCCUUGCCUCCAUCCCCAUAUCUACUACUCAUAUAUUUAUCCAUCUUCCAUUUACAACCUGCCCUCCACACCCUAACACCUACAAU
>cluster840.fasta:2
AUCCAUGUAUCAUAGUUCAUAAACCCAGCCCAUUGGUUCUAUAGGAGCUUCUGUCAGCCCUUCUAAUAACAUCCGGCUUAGUCGUGUGAUUCCACUUUUAUUCUACCACUCUAUUGACACUGGGCCUACUAACCAACACUAUCCUCACCAAAUGAUGACGCGAUGUCGUACGAGAAAGCACCUAUCAAGGACAUCACGACACCCGUUCAAAAACACCUCGCUAUGGCAUAGUCCUAUUCAUUAUCUCGGAAAUCUCUUCACUGGGUUCUUCUGUAGCAUUCUACCACUCAAGCCUAGCCCCAACCCCUAUUAGGAGGCCACUGACCACCAACAGGUAUUACCCACUAGAUCCCUUAGAAGUACCCCUUCUAAACACCUCGUAUUAUUAGCAUCAGGAGUCAAUUCUCCUGAGCUCACCACAGCUCCAUAAACAACAAUCGAAAACAAACAACCCAAGCCCUACUCAUUACAAUUCUACUAGGCAUCUACUUCACCCUACUCUACAGAUACAAGAGUACUUUGAAGCACCCUUCACCACCAUUUCCUCGACGGCAUCUAUGGCUCAACAUUCUUUUAUCAUUCGCUACAGGGCUUCCAUGGACUCCAUGUCACAUUGGAUCCACUUUCCUUAUCUGCCUCAUUCGCCAACUAUUAUUCCACUUCACACCAUAAAUCACCACUUCGGCUUUUGAGGCUGCCACUUGAUAUUGACACUUCGUAGACGUCGUAUGAUUACUCCUUUAUAUUCUAUUUACUGAUGAGGAUCCUAAAACCCUCCCAUACUUACUCCCUUAACUCUACAUCGCUUUAACAUCUAUCCAACACCAUUUAUUUCCAACUAAAU
>cluster838.fasta:2
GUGCUCUGCGCCGUGAAGAAGCGGCUUCCCGGGGACUGGGGGCAGCAUUUGUGUUGGCUGGAGCUGGAGUAACAAGAUGGCGGCGUCGGCGGAGUGAACAGGGGUCCUCUGGGCCGGAGCCGGCGGCAGUGGUGGUAGCUGUAUCGCCGCCCCUGGUCUCACCGCGCCCAUCACCAGCCCGCGACGUCGCCGCGCAAGCGAGGCCGCGGCGGCCGCCGAGAAACAAGUGGCCCCAGCCUGGUAACCGCGCGAGAAGCCCUUCACAAACUGCGGCCUGGCAAAAGAAACCAGCAUGGCGGCGGUGAGGCAGGUUCCCUCGGCUGAUUCUAAGGGCCCCGAACGCCGGUAAAGGCCUCCGUGUUCUGUUCCCUGCCGCCUCCGUAGCCUUGCCCAGUGUAGGAGCCCCAGAGGCCUCCGUCGUCUUCCAGAGGUGUCAGGCACUGUGGCCCCAGACUCCAUCUCGUCUCUCAGGAUGGCGAGUAGCAGCGGCUCUAAGGCCGAAUUCAUGUCGGAGGGAAAUAUAAACUGUACGGAAGAUCGGGUCUGGCUCCUCGGGGGACAUCUAUACAUGCUGGCGAUCAACAUCACCAACGGCGUAGGAAGGCAGUGAAGCUAGAAUCUCAGAAGGCCAGGCAUCCCCAGUAGUUGUACGAGAGCAAGCUCUAUAAGAUUUCAAGGUGGGGUUGGCAUCCCCACAUACGGUGGUAUGGUCAGGAAAAAGACUACAAUGUACUGGUACAGGAGACUUCAAAGGACCUAGCCUCGAAGACCUUCAAUCUUCUGUUCUCAAGAAGGUUCACAAUGAAACUGUACUUAUGUUAGCGACCAGAUGAUCAGUAGAAUAAUAUGUGCAAAGAAUUCAUACACAGAGACAUUAAACCAGAUAACUUCCUAAUGGGUAUUGGGCGUCACGUAAUAAGUUAUCCUUAUUGAUUUUUGGUUUUGGCCAAAAGUACAGAGACAACAGGACAAGGCAACACAUACCAUACAUCACAGAGAAGAUAAAACCUCACAUUGGCACUGCCCGUCGCUAGCAUCAAUGCACUUGGUAUUGAGCAGAGUCGCCGAGAUGACAUGGAAUCAUUAGGAUAUGUUUUGAUGUAUUCAAUAGAACCAGCCUGCCAUGGCAAGGGCUAAAGGCUGCAAAAGAAACAAAAAAUAUGAAAAGAUUAGUGAAAAGAAGAUGUCCACGCCUGUUGAAGUUUUAUGUAAGGGGUUUCCUGCAGAAUUUGCCAUGUACUUAAACUAUUGUCGUGAAGGCUACAUUUGAGGAAGCCCCAGAUUACAUGUAUCGUGAGGCAGCUAUUCCAUUUUUUCAGGACCCGAACCAUCAAUAUGACUACACGUUUGAUUGGACAAUGUUAAAGCAGAGCAGCACAGCAGGCAGCCUUCUCCAGAGUGGGCGGGUCAGCAGGCCCCCAAACCCCCACAGGCAAGCAAAACUGACAAAACCAAGAGUAACAUGAAAAGGUUUUAAGCAUGAAUUGAGGAACAGAAGAAGCAGAGCAGAUGAUGGAGCAGCAUUUGUACACUUCCCCAAAUCAACUAGAAAUUUAGUUCAUAUGUACAUACACUAGCCAGUGGUUGUGGCCAUUACCAUCUUGGUGUAAAGAACACUUAAUUUCAGUAAUAUUGACUUGGGCAGCAUUGGUGAUGCUGUAUCCUGAGUUGUAGCCGCUGUAAUUGUGAAUAUUAACUGAGAUAGUGAAACAUCGGUGUCCGGUUUCUCUAUUGCAUUUUUACAAGUGGAAAAGUUAUUAAAUGGUUGACACACAAUUGGUGGAGAAAUUGUGCAUAUGCCAAUUUGUUAAAACCUUGUUUUGAACUAUACUGCUUUGAGAUCUCUAUCUUCAGAAGAACGGCAUGAACAGUUCUCAGCCACAGUUUGUGAUGGUUGUAAAUGCUCACAAUUGUGCAUUCUUAGGUUUUUCCAUCCCCUGGGGUUUGCAAGUUGUUCACUUAAACUCUUAAAAUGGUUGGCUUCUUGUCUGCAAGCCAGCUGAUUGUAGCAACCAAAGAUUCCAGUGUUUGAGCAUAUGAAAGACAUUGCCUGCUUAAUUGUGCAAGAAAUAAACAGCAUCAAAGUGAAGACUUAAGAAACUUAGUGACUACUAGAUUAUCUUAGGACUCUAAUUAACUCUAUAAUGUCUUGGUAUAUUAAAAAGAAAAAGCAUUUGUACCUCAGAAAU
>cluster837.fasta:2
GAGUCGGGUUGCUUGGAAUGCAGCCUCAAGCGGGUGUAAACCUCAUAAGGCUAAAUACCAGCUACGACCGAUGGUCUAUGAGUGUAAGGAAAGUUGAAAGAACUUGAGAACGGUAAGU
>cluster836.fasta:2
AAUUGCAAUGUUUUAUGUCUGAAGCAAAUGUUGGACUGAGACUGACCUCUACUAAGGACCUCAUGAAUUUUGCCUCUCAACAUACAAUGCUAGUUAACAGGGUGAUGAUUAAUGUGUACCACCUUACCCAGAUCCAUCACAAAGAAUCCUAGGGGCCGGCUGUUUGUAGAUGAUAUCGUAAAACAGAUGGUACACUUAUGAUUGAACGGUUCGUGUCUUUUCAUAGCUCAUAGAUGCUUACCCACACUAAACAUCCUAAUUCAGGAGAGUAUGCUGAUGUCUCUUCAUUUGUACUUACAAAUCAAGAGCUACUAUGAUGAGUUACAGGACACAUGUUAGACAUGUAUUUUGUUAUGCUUACUAAUGAUAACACUCAAGGUAUUGGGAACCUGAGUUUUAUGAGGCUAUGUACACACCGCAUCCAGUCUCAGGCUGUUGGGGCUUGUGUUCUUCGCAAUUCACAGACUCACUAAGAUGUGGUGCUUGCAUUUUACGUAGACCAUUCUUAUGUUGUAAUAUGCUGUUACGACGAAAUUUUGGGGACCAGGAACUAAUCAGACAAGGAACUGAUUACAAACAUUGGCCGCAAAUAUUGCAACAAUCCAUGAGCAGUGCUGACUCAACUCAGGCCUAAACUCAUGCAGACAUAAGGCAGAUGGGCUAUAAACGUUUCGCUUUUCCGUUUACGAUAUGGUUUACUGGUGCAGAAUGAAUCUUCGUAACAUAGCACAAGUAGAUGUAGUUAACUUUUAAUCACAUAGCAAAAACUCCCCUACUACCCUCAUCAUCACAUAUAUCCAUACUUGCCCUACCAUCCUUCUUACCAAUC
>cluster835.fasta:2
UCAAGCCCACACUGGGGUGAGACAGAAGAAACAGCAAACUGUGACUUUCUUGCUGCAGAUUUGGAUGAUUUCUCCAAACAAUUGCAACAAUCCAUGAGCAGUGCUGACUCAACAUGGGCCUAAACUACAUAUGCAGACCUAAGGCAGAUGGGCUAUAAACGUUUCGCUUUUCCGUCUAUGAUAUAUAGUCUACUGUAGGUGCAGAAUGAAUUCUCGUAACUACAUAGCACAAGUAGAUGUAGUUAUUAAUCUCAGCUCAAUUUUUAAUCAGUGUGUAACAUUUAGGGAGGACUGAAAGAGCCACAUUUCACCGAGGCCACGGAGUACGAUUGAGUGUCAGUGAACAAUGCUAGGGAGAGCUGCCACUCGUUGGAAGAGCCCUAAUGUGUAAAAAUUAAUUAGUAGUGCUAUCCCCAUGUGAUUUUUUAAUAGCUUUAGGAGAAUGACAAUAGCU
>cluster834.fasta:2
GCAACGCGAGUGGAAGGAGCACCAGGAUACAGGCUCGGAACCUGUAUUACAGAUCUGUUUUAAGAAAAUGGCAGACAAACCAGACACUGGAAAUCGCCAGCUUCGAUAAGGCCAGCUGAAGAACAGAGAUGCAGGGAGAAGAACACCUCAAUGUUACCAAAGAGACAUAUUGAGCAGGAAGCGGAGUUGAAAUUUCCUAAAAUCCUGGAGGAUUUCCUACCCCGCACAUACCGAGACUCCCAGUCGCUGAUGUGGAGGAAGAGCCACCUGCAAGAUGGACCCACGAGCCACAAGCUGCACUGUGAACCUGGGCACUCCGCGCCAAAUGCCACAGCCCGGGUCUCUUGUAGGACCCCCAAACCGGACUGCCAAUAAUAUUCCCGGUUUGCCCUGGAUAUGCAAGAAAACUAUCUGUAUGAAUAAUGAAAAUAAAACACAUCGUGGCAAAAAAC
>cluster832.fasta:2
CCAAACAUAACUAACACUAAUACCAAACAACCAUACACUAAACCAUUUCUCCCUUCAAAGUAUAGGUGAUAGAAAUUCUAACUCUUGCGCUAUAGACACAGUACCGUAAGGGAAAGAAUAAUACCAUCCAAGCAUAAAAAUAGCAAGAACUAUAUUUUUGUACCUUUGCAAUGAAUUAACUAGAAAUAGUUCGCAAAGAACUAAAAU
>cluster831.fasta:2
UCAUGAAUAUUACACUAGCAUUCGCCAUCCACUCCUGGGAAAUGCUGGUCUCAUCGCUCACCACACCUAGGGCUACAGCCUCCCUCCUCUGCCUAGAAGGAAUAAUAAUAUCACUUUCAUAAUCGCUUCAUAGCCUCAAAUGCACACUCCCCUAACCAAUAUCGCUACCGAUCAUCCUACUAGUAUUUGCUGCUUGCGAAAACAGCAGUAGGCCUUGCCCUACUAGUAUCAAUCUCCAAUACAUAUGGUCUAGAUUACAUUCACAACUUAAACCUGCUUCAAUGUUAAAAUAAUUGUCCAACAACUAUAUUACUCACCAAUAACAUGAUUCUCUACAAACAUAAUCUGAAUUAACUUAACUACACAUAGCCUAAUCAUUGCUCCAACUCCCUUCAAUUUUUAAUCAAACCAAUAACAACCCUCUCUAAUCACUCAACCUACCUAUCCUCCGACCCACUAACAACACCUUCAUCAACACUAUCACUGACUCCUACCUCUCAUGAUGAUAGCUAGCCAAUACCACCUAUGCAAUCAGCCCCCACAAAAAAACUCUACCUAUCCACAAUAAUUUUUUCCUUCAAAUCACCCUAAUUCUAACAUUCAUAAUCCAGAAUUGAUCUUAUUUCUAUAUCUUAUUCGAAACCACCCACUAUUCCCUAAUCAUCAUCACUAAAUGAGGUACCCAGAACGCCUCAACGCAAGCACAUACUUUCUAUUCUACACACUAACUGGCUACCUCUACCCCUGCUCAUCAACUAACCUACCUACAAUAACACAGGCUCAUUAAAUAUCAUACUACUAACACUCACAGACCAAAAAACUAAAACCACUUGAUUCACACAUCCUCAUCUGACUGGCAUGCAUAAUGGCUCUUCAUAACAAAUACCCUUAUAUGGCUUACACCUGUGACUCCCCAAAGCCCAUGUUGAAGCUCCCAUCGCAGGCUUCAAUAGUCCUCGCCGCAGUACUCCUAAAAACUAGGCGGCUAUGGCAUAAUACGACUCACCUCUAUUCUCAACCCUCUAACAGAGUACUGCCUACCCUCUUCCAUGCUAGCCCUAUGAGGCAUAAUUAUAACAAGCUCAAUCUGUCUACGACAAACAGACCUAAAAUCACUCUCAUCGCAUACUCUUCUGUAAGCCAUAUAUCCCUAGUAAUCAUAGCCUCUCUCAUUCAAACCCCUGAAGCUCUUUUCCGGCGCAAUCACCCUCAUAAUUGCCCUUACGGGCUUACUUCCUCUAUAUUAUUCUGCCUAGCUAAUUCAAACUAUGAACGCACUCCAAAUGCAUUAUGAUACUCUCCGAGGGACUUCAAACACUACUUCCACUAAUUAACCUUCUUGAUGGUCACAGCAAACCUCCAUCUCCUAGCCUUACCCCACCAUUAAUCUAAUGAGAACUCUUGAUUACAGCCUCAUUCUCUUGAUCCCACAUACACUAUUAUACUAUAGGACUUAUAUACUAAUCUCAGCCCCUCUACUCUCCACAUAUUUUAACAAUACAACGAGGAAAACUCACACACCACAUAAUCAUACAUAAAACUCCCCUCUUCUACGAGAAAUACACUAAUUCAUCCUACCCCAAUUAUCCUCUAUCCCUUAACCCAACAUCAUUCACUAGGGUUUCCCUUUAAAUCCAACCAAUAUAUCCCAAUUAUAAUUAAUCCUAACUUAAACUACUACUAUCCUGCCCCUCAUCCAAUACCUAGCAG
>cluster830.fasta:2
AGACGUCCAGAGCAGAGUCAGCCAGCAUGACAAGCGCCGCGUCCCUUUCGCACCUGCGGGCCCCAGCUGGGGACCCUCCGCGGCAUGGUACCCGCCACAGCCGCCACACGACCAGGCUCGGGCUGCCCGGCUGCCCGAAGAGUGGUUCCAGUGGUUGGGCGGCAGCAGCUGGCCAGGCUACGUGCGCACCCCUGCCCCGCCGAUCAGAGCCCGCGGUGGCCGCGCCCGCCUACAGCGUCAGCCGGCAGCCUUGGCGGCGGGGUCUCGGAGAUCCAGCCAUACGGCGGACCGCUGGCAUGUCCUGGAUGUCAUCACUCGCCCCGGACGAGCUAACGGUUAAGACCAAGGAUGGCGUGGUGGAGAUCACCGGCAAGCACGAGGAGCGGCAGGACGAGCAUGGCUCACACACCCCGGUGCUCACGCGGAAAUACACGCUGCCCCGGUGUGGACCCUACCCAGGUCUCCUCCUGUCCCUGAGGGCACCUGAACCUGUGGAAGCCCCAUGCACCAGCUGCUCACAGUCCAACGAGAUCACCAUCCCCAGCUUUCGGGUAGGGCCCGUCUGGGGGCCCAGAAGCUGAAUCCGACGAGACUGCCGCCAAGUAAAGCCUUAGCCGGGAUGCCUCCACCCCUGCUGCCGCCACUGGCUGCGCCCCUCAACCUGUGUCUCAGCACGUUUAUCUGUUCUCAAAUAAAGUCUCAGUAACCCAGGC
>cluster82.fasta:2
UCAGGCUCCCUUGCCCACCAGAGUGAGAGUCUAGAAGCUUGGGUUAUCAAUAGAUAGAUCAAAGCAAUGUGGACUGAAUCUCUAAACACUUGUUGUAUCAGUGCUGAGAAAGUGCUAAAAGGGAACUCUUAUAUUCGACAGUUUAGGAAUUGGCACAUAUUCCUGGUAAAUAUUAGUACUUGCCAAAGGCCAGAGUCACAAAUUUACUGCAAUUAAACCAUUUUCAUGAAAAUAAAAAU
>cluster829.fasta:2
ACAGGCCAAACUGUCACUAAGAAAUCUGCUGCUGAGGCUCUUCUAAGAAGCUCCGGCAAAACGUACUGCCACUAAAGCAAUGUAACAAGCUUUCGAAGUCGGGUCCAGAACAAACCCAAGGAAAUUUUUGGGGACCAGGAACUAAUCAGACAAGGAACUGAACAAUUGGCCGCAAAUUGCACAAUUUGCCCCAGCGCUUCAGCGUUUCGGAAUGCUAUCGUUGGCAUGGAAGUCACACACAUGGGAACGUGGUUGACCUACACAGGUGCCAACCAAAUUGGAUGACAAAGAUCCAAAUAUGAAGAUCAAGUCAUUUGCUGAAUAAGCAUAUUGACGCAUACAAACAUUCCCACCAACAGAGCCUAAAGGACAAAGAAGAAGGCUGAUGAAACUCAAGCCUUACCGCAGAGACAGAAGAAACAGCAAACUGUGACUUUUUCACCUGCUGCAGAUUUGGAUGAUUUUCCAAACAAUUGCAACAAUCCAUGAGCAGUGCUGACUCAACUCAGGCCUAAUCAUGCAGACCAUCAACAAGGCAGAUGGGCUAUAUAAACGUUUCGCUUUCCGUUUACGAUAUAGUCUACUCUUGUGCAGAAUAUGAAUCUCGUAACUACAGCACAAGUAGAUGUAGUUAUUUUAAUCUCUCUAGCAAUCUUUAAUCAGUGUGUAACAUUAGGAGGACUUGAAAAGAGCCACCACAUUUCUUUGGAGGCCACGCGGAGUACGAUCAAGUGUCAGUGAACAAUGAGAGAGCUGCCUAUGAAGAGCCCUAUUAAUGUGUAAAAUUAAUUUGUAGUGCUAUCCCAUGUGAUUUCUUAAUAGCUUUCUAGGAGAAUGACAAAU
>cluster828.fasta:2
AUGGCAAAUACGACUCCUCUAUUCUCAACCCUAACAGAGUACAUAGCCUACCCUUUCCUCAUAUGUUAGCCCUAUGAGGCAUAAUUAUAACAAGCUCAAUCUGUCUACGACAAACAGACCUAAAUCACUCAUCAUACUUCUUGUAAGCCAUAUCCCUAGUAAUCAUAGCCUCUUUAACAAACCCCCUGAAGCUUUUCCGGCGCAAUCACCCUUGCUGCCCGGGCUCUACUUCCUAUUAUUCUGCCCUAGCUAAUUUCAAACUAUGAACGUACACAGCCGCAUUAUGAUACUCCCUAGGUACUUCAAACACUACUUCCUUAAUAACCUCUUGAUGGUCACAGCAAACCUCACCAACCUAGCCUUACCCCCACCAUUAAUCUAAUCGGAGAACUCUUCGUGAUUACAGCCUCAUUUUCUUGAUCCCACUCAUUAUUAUACUAACAGGACUUAACAUACUAAUUCCAGCCCACUUUCCAUAUUUUUAACAAAAUACAACGAGGAAAACUCUACACCACAUAAUCAACAUAAAACCCCCUUUCACACGAGAAAAUACACUAAUAUUCAUACACCUCACCCCAAUUAUCUCCUCAUAACUAUCCCUUAACCCCAACAUCAUUCUAGGUUUACCUCUAAAAAU
>cluster827.fasta:2
GCGGCGACUGGCAAGAUGGCGCCGAAGACCAGAAGCCCAAGGUCAACCUGAAGUUUAAUUUGGACCUCAUCCAGUAGAAGAUGGAAUUUUGAUACUUGGAAAUUUUGAGCAAUCUACGGAGAAGGUUAAAGUCAAUGGCAAAACUGGAAAUUUGGAAUGUUGCUUACUGAACGCUUCAAGAAAAUAAAAUACACAGUGUUUUGAGAAACAGUUUUAAAAGGUAUUUGAAAAUACCUUACCAAGAAAUACCUUAAGAAAAACAAUCUUCUGUGAUUUGAUACUGAGUUGGUUGCAUCUGAUAAGGAGACCUAUGAACUCGUUACUUCCAGAUUAGUCAAGAUGAAGAUGAAUCAGAGUCGGAGGUAGGCAAAGGCUCCAUGGGCUUGCUAUUCUAGUGAUAAAAAAAUAUAUUUAAAAAAAACUC
>cluster826.fasta:2
AUAUACCAUAUCAUAUCCAUCAUCCAACCAUAUUUACGCCAUAACACCAUCAUGCUUGUGUAUACAACAUACAUAAAUUAGUUCUGUCUGUUUAAUACCGUUAUGCCUCAAUAAUGCUCAGGUUAUGAUGCUUCCACCACAGAUGUGACCUUAUUUACUUAGGAGGUAUGAGCUAUUGUAAUCUUCAAACCACUAGUUUCCUGUGCUGCUGACAAGUUUUGGUUUAAAUACCGUGUUGGUAGUGAUGCCGUUUGACUUUCAAUGCAAUUGGCAACGUAGUACUGGACAAAUGCUGGUGAUUACAUUUUCAGCUAUCCUGUACUGAAAAGACUCGUAAGCUUUGCAAAGAAUGCUCAAGCUACUGAGGAGACUCUAAACAUUGUCUAUGGUAUUGCUACUGGUACGCGAAGUGCUGUCUGACAGAGAAUUACUUGGGAAGUUGGUAAACCUAGACCACCACUUAACCGAAUAUGUCACAAAUGUUAAUCGGUAUAGUACAAAUGAGAGUACACCACGAAAAGGCGACAUUAGUGAUGUUAUACAGGACCUCUUAUAUCUACAAUAAAUGUUGAAAUGAUCAUUUACAUGUGCUGUCCGAUUAUGCCAUCAAGUGCACAUCAAGUGCCUUCAAGAGCACUAUGUUAGAACUUGCUUAUACCCAACAUCUCUUAAUAUCACAGAGAUGAGUUUUAGCAAUGUUGUAAAUUAUCAAAAGGUUGGUAUGCAAAAGUAUUUACAUCAGGACCACCAAGUACUGUAAGAGUUUACUUUGCUGGCCAUGCCUCCCACUCCUCUGCUCGCAGUGUAUUUGUCUUGCACAUGCCGCUGCUAGAUGCUCAUAUCAAGAGGCAUAAAAAUAUUUGCCUAAGAUAAUCAAGAAUUGUUCCGAUGCUUAUGAAGAGUGUUCCGAUACAAAACACAAAGUGAAUUCAUACACUCGACAGUAUGUCUUUUUGUACUGUAAUCUGCAUUGCCUGGGAUGACAGCAGAUAGUUUUGUACUUGAUGAAAUUUUUAUGGCCUCAAAUUAUGAUUUGAGUGUGUUAAUGCAAGAUUACAUGCUAAGCACUAUGUGUACUGGCGACCCUGCUCUAUUACCUGCACCACGUCAUUGCUAUUCUUGAGGGGCACUCAAAGAACCAGAAUAUUUCAAUUCAGUGUAGACCUAUGAAAAACUAUAGGUCCAGACCGUUUCGAACUUGUCGGCAUGCCCCUAUUGAAAUUGUUGAUUCCUGUGAGUGUCUCAUCUGGUCAUCGAUAAUAAGCUUAAGCUUUUAGACAAAUCAGCUCAAUGCUCUAAAUAUAGGUACAUAUAAGGUGUUAUUUACGCAUUGAUGUUUCAUUUGUAUAACAUAUGAGCCCAAAUAGGCGUGGGUAAGAGAAUUCCAUGUAACCUGUUAGGGAGAAAAGCUGUCUUUAUACCAUUGCAUCAGAAUGCUGUAGCCUCAAAGAUUAAGGACAACAUUUCAAUUGUGAUUUUAACCGAUAAGAAAAUAUGACUAUGUCAUCUCACUCAAACCACUGAAACAGCACACUCUUGUAAUGUAUAGAUUUAAUGUUGCUAUAUUACCAGGUAAAGUAGGCAUACUUUGCAUCGAUGUUAGUAGAGACCUCAUCGACAAGUUGCAAUUCAACAAGUCACUGAAAUUCCAUGUGGGAAUUUGGCAACUUUCGUAAAUGUAUUAGGACUACCUUUAAAGAUUGUAGUAGGUAAACCGAUACUACCUCAUUACAGGCACCUACUCUCCUCAGUGUUGACACUAAAUCAAACUGAAGGUUUGCCGUGUUGACAUCUCCUGGCAUACCUAAGGACAUGACUUAGAAGACUUCAUCUCUAUGAUGGGUUCUAAAAUGAAUUAUCAAGUUAAUGGUUACCCUAUAACAUAUGUUCAUUCCCAUAGGGCAUAAGACACGACGUGCAUGGAUAAUUCGAUGUCGAGGGUGUCUCCGCUAAGAGAAGCUGUUGGUACCAAUCUACCACGGUAGGUUUCUACAGGUAACCUAGUUGCUGUCCUACAGGUUGCUGACACCCUAAUAAUACAGAUUUUCCAGAGUUAGUGCUAAACCACCGCCUGAGAUUAUCAAUUUAACUCAUCACUUAUGUAAAGGACUUUUCCUUGGAAUGUGGUGCGUAUAAAGAUUGUACAAUGUUAAGUGACACACUUAAAAUCUCUCUGAGAGUCGUAUUUAGUCUUAUGGGCACAUGGCUUUGAGUUGACAUCUAUGUAACAAAAGACGGCAUCAACGAAUGCCAGGAGCCCGUCCAAAGAUUUGGCCUGUCCUAAUAAUGCGCAAUGUAUCAACUCCAAGGAACAUUGCCAAAGGCUUACUCAGAAAGAAAGAGGCGGCAGUCUGGCCUCUGCUUCCACUUCAGCUUAGUUUAAGAAAUUUAACUCAGGCAGCAGUAGGGGUAUUUCCUAAUUAGAAUGGCUGGCAAUGGCGGUGAUGCUGCUUGCUCUGCUGCUGCUUGACAGAUUGAUCGGACUUGAGAGCAAAUGUCUGGUAAAGGCCAACAACAACAAGGCCAAACCGUCACUAAGAAUACGCGUUGAGGCCUCAGAAGCCUGCAAACGUACUGCCUUGCAUCUAUGUAACACGGUCAUGGCAGACGUGGUCCAGAACAAACCUGGGAAAUUUUGGGACAAGGAACAUUAAUCAGACAAGAAACUGAUUACAAUUGCCGCGAUUGCACAAUCUGCCCCAGCGUUCUGGUGUUCGGAAUGUGCGCUGGCUGGAAGCCCACCAACAGAGCCUAAAGGGAUAAAAGAAGAAGGCUGAUGAAAACACUGGCCAUCGCAGAGUCAGAAGAACAAUAAACUGUACUCUUUCACCUGCUGCAGAGAUUUGGAUGAUUUCUCAAACAAUUGCAAUACCGAGCAGUGCUGACUUAACGGGCCUAAAACUCAUGACCACUUGGGCAGAUAGGCUAUAAACCAUCGCUCUCCGUUUAACGGUUAGACUCUGUGCAGAAUGAAAUACGUAACAUAGCACGGUAGAUGUGGUUAACUUAAUUUCACUUAGCAAUUUUUAUAGUGUGUAUAUGGGAGGACUUGAAAAGAGCCACAUUCACCGAGGCCACGCAAGAGUACGAUUGAGUGUACAGUGAACAAUGCUAGGAGCUGCCUAUAUGGAAGAGCCCAAUGUAAAUUAAUUUAGUAGUGCUAUCCCGUGAUCAAUAGCUUUCUAGGGAAUGAUAAAAAAACUCCCCUCAUCCAUCAUUUCAUAUCCAUAUACAUAUCCUCCUCAUCCUUUUCAAUAUA
>cluster825.fasta:2
GAUGGGACAAAGGCGUCGUGGUGGUCAUUAAGCGGAGAUCCGGCCAGCGGAAGCCUAAGCCAUCCUAUGUGCGGACCACCAUCAACAAGAACGUUCGCGCCACGCUCAGCAGCAUCAGACACAUGAUCCGCAAGAACAAGUACCGCCCUGACCUGCGCAUGGCAGCCAUCAGGGCCAGCGCCAUCCAGCGCAGCCAGAAGCCUGUGGUGGUGAAGAGGAAGCGGACCCGCCCCAAGAGCUCCGGAGCCCCUGCCCCAAAGCAAUAAAGAGUCAGCUGGCUUCACCUGCAGC
>cluster824.fasta:2
AAAGACUCCCUAAAAAACCCCAAACCUGAACCCCAUGUACCAGGGUACUCCUCAAUAGCUAUCGCUGUAGUAUAACCAAAAACAAUUAUUGCUGCCCCGCAAUAAAUUAAAAACAUCAAACCUAUAUAAGUCCCCCAAAAACCUAAAACUACCAUACAUCAACCACCUCACUAACUACAAUCAAUGUUAGCCCCAUAAUAGGAGAGGGCUUAGAAGAAAAAAUCCAACAAAUCCCAUAACCAACAUAUGAUACACUCAACGCAAAUAAAAUAUGACAUUGCUCUUGCAUGGACUACAGCCAUAACCAAUGAUAUGAAAAACCACCGUUGUACUUCAACUACAAAAGCACUAAUGACCCCAAUGCGUAAAUCCAACCCAAUUAUAAAAAUAAUUAACCACUCCCUCAUUGACCUGCCAACCCCAUCCAACAUUCCAUAUGAUGAAACUUCGGCUCACUCCUCGCAUUCUGCCUAAUUCUACAGAUCAUCACAGGCCUAUUCUUAGCAAUACAUUACUCACCAGACACCUUCUCUGCCUUCUCUUCUCAAUCGCACCACACCCGAGACGUAAACCACGGCUGAAUCAUUCGCUACCCACGCCAACGGCGCCUCCAUAUUUUCAUCUGCCUCUUCUACGUAGGCCGAGGUCUUUACUAUGGCUCAUUCCUUUCCUAAAAAACCUGGAACACUGGCAUUAUACUUCAACUUGAACUAUAGCAACAGCCUUUAUAGGCUACGUACUUCCAUGAGGCCAAUCAUUCUGAGGAGCAACAGUGACUCUAUCAACCUAUUAUCAGCAAUCCCAUUACAAUGGGACCGAUCUGCUCAAUGAAUCACUGAGGUGGGUACUCCAUUGGCAACCCCACCCUCACGAUUCUUACCUACACUUUAUUUUCUCCUCUUCAUUAUCACCGCUCUUACAAUAGUCCAUCUGCUAUUUCCUACACGAAACAUAGGAUCAAACAACCCUGCGGGAAUCACAAGACUCACAGACAAAAUCCCCACCCCUACUACACAAAGGAUAUCAAGGCCUAGUCCUCCUCCUCUUCAUCCUAACAACACUAACACUACUUUACCAACCUCCUAAACGACCCAGACAACUACAUCCCCAGCCGACCCUUAAUACCCCACCACAUCAAACAAGAGUGAUACUUCCUAUUUGCAUACGCAAUUCUACGAUUUGUUCUUAAUAAACUAGGGGCGUACUAGCACUCUUCCUCAAUCCUCAUCCUAUCUAUUAUCCCCUACUUUCAUAAUUCAAAACAACAAAGCAUAAUAUUCCGCCCUAGCCAAUUCCUAUUCUGAUUCCUAAUUACAACCCUAUUAUCCCUCUCCUGGAUGGAUAGGUCAGCCAGUAAGCCACAACCCUUCAUUUUAUUGGUCAACUAGCAUCCUCCACAAUAUACUUCACCACAGUUCUAAUCCUGAUACCACUAUUCCUCCAGUCGAAAAUAACCUACUCACAAAUGAACUUAAAAAAAAAAUCCCAACCCCAUCAACCCACCAUUUCAUCAUAUCCAUUUAUUUAUGCCCAUCCCAUAUCCUAAUAAU
>cluster823.fasta:2
AAGAACGCAGUGGGCGAUCAAAACAACGUCGGCCCAAGGUUUACCCAAUAAUUUGCGUCAUUGGUUUCCGCUCACACAUCUAUUCAGCCAGACCUUAAAUUCCCUCGAGGACAAGGCGUUCCAAUUAACACCAAUAGCGGUCCAGAUGACCAAAUUGGCACUACCGAAGAGCUACCAGACGAAUUCGUGGUGGUGACGGAACAAUGAAAGAUCCAGUCCAAGAUGGUAUCUUCUACAUUACCUAGGAACUGGGCCAGAAGCUGGUCUUCCCUAUGGUGCAACAAGACGGCAUCAUAUGGGUUGCAACUGAGAGCCUUGAAUACACCAAAAGAUUUGGCACCCGCAAAUCCAACUUGCUAACAAUGCUGCAAUCGUGCUUUAUACUUCCUCAAGGAACAUUAUUAGCCGCUGUUUUAUAUGCAGAAGGGAGCAGAGGCGGCAGUCAAGCCUCUCGUUCCUCAUCACGGUCGCAACAGUUUUAAGAGAAAUUCAACCCAGGCGGCAGUAGGGGAACUUUCUCCUGCUAGAAUGUUGGCAAUGGCGGUGAUGCUGCUCUUGCUUUGUGCUGUCUUGACAGAUUGAACCAGCUUGAGAGCAAAAUGUCUGGUAAAGGCCAACAACAACAAGGCCAAACUGGUCACUAAGAAUCGCUGCUGAGGCUUCUAAGAAGCCUCUGGCAAAACGCACUGCCACUAAAGCAUACAAUGUAACACAAGCUUCGGCAGACGUGGUCCAGAACAAACCCAAGGAAAUUUUGGGGACCAGGAACUAAUCAGACAAGGAACUGAUACAAACAUAUGCAAAUUGCACAAUUUGCCCCAGCGCUUCAGCGUUUCAGAAUGUCGCGCUGGCUGGAAGUCACAUGGAACGUGGUUGACCUACACAGGUGCCAUAAAUUGGAUGACAAAGAUCCAAAUUCAAAGAUAUAGUCAUUUGUUGAAUAAGCAUUGACGCAUACAAAACAUUCCCACCAACAGAGCCUAAAAAAGGACAAAAAGAAGAAGGCUGAUGAAACAUAAGCCUUCAAGAGACAGAAGAAACAGCAAACUGUGACUCUUUCCUGCUGCAGAUUUGGAUGAUUUCCAAACAAUUGCAACAAUCCAUGAGCAGUUUGCUGACUCAACUCAGGCCUAAACUCAUGCAGACCAACAAGGCAGAUGGGCUAUAUAAACGUUUUCGCUUUUCCGUACAAAUAUAGUACAUUUUUGUGCAGAAUGAAUUCUCGUAACUACAUAGCACAAGUAGAUGUAGUUAACUUAAUCCUUUAGCAAUUCUUUAAACAAGUGUGUAACAUUAGGGAGGACUUGAAAGAGCCUUACAUUUCUUAGGCCACAAUGGAGUACGAUCGAGUGUACAGUGACAAUGCUUUAGGGAGAGCUGCCUAUAAAGAAGAGCCCUAAUGUGUAAAAUUAAUUUUAGUAGUGCUAUCCCAUGUGAUUUUAAUAGCUUUUCAAGGAGAAUGACAAAU
>cluster822.fasta:2
CCUCCGUGUCGCCCCGCUCCCUCGGUUUGCAUGACCCGGCCCCGCCUCGGCCCCGCCCCCGUCCCAGGUUGCGCCGGGACCUGCCAGACCCCUUCCCGGGUCCAGAGCCCGAACUCCCAGAGCUUCCGCGGGUGACCCGGGGCCAGCCCAGGACGGCGGGUGGUUUGUGCGAGUUCCCCAGCGGGCCCCAGCCCCAUCAAGUCCCACUGGGGACGUCCCCGUCCGAAACCGGAAAAGCAGUUCAGUUAAUUGUGUGAAGUGUCUGUACCUAGCCUCGGGCCUCCCACGAGCCCCUCAACCUUCUCCAAAUCGCUGUGAAUAUGACCCCUUCUCUCCUUUCUUGUUGUAAUACCCUACGGAGGAAAUAGUUUUGUUAAGAAAUAAAAGUGACUAUUUAUUAGGAAAAAAAGCUAACCCUCUCCAUACAUCCUUAUCAUUUAUUUCAUAUUUUUCAUCCAUCAUAACCUCAUUUCCAAU
>cluster821.fasta:2
UUUGCUAUCAUACAUUGUCAAGGAGAUUGGGAAGAGCCUUGAAGACACAAACCACCGUUACAAUACAAGGGUUUUGCCUUCUCUUCUUUCAGUUGUUUCACCUUUGAAAUGGUUGAAGACCCUCUGCAUCUGAGGGAGUGGGAUUGUGUGAGACAGGGUCCUUGGUGCUGAUGCGGCACUGAAGGGCUCAAAGGUGUGGGCAGAUAGUUGUGGGCUUGAACUUCUCAUGUUGCUGUGUCCUAGCCGUGCUGUCCGACCAAUAUAUCUGCUUCAAAUAAAU
>cluster81.fasta:2
UAUUCAUAAGAAAAGAAUACAUCUUUUUUCACUCAUUACUUUUAUAGAAGUGAAGCAAUAAUGCCGCUUGUAUAAGUAACAUGAGGCAUUACUUUUCUCCACCGCAUAAGCCUCUAAGUCAGACCGAAACCUCACCGAUCAGUCCAAUAUCUUCUUUCAAAAACACACAAACAGGUAGUCAUUACUUCCACAUUGCUAAUCCAACACAGGCAUGCCUCAAGGAAGGUUAUAUAAAAAGUAAAAGGAACUCGGCAAAACUAACCCUGCCAAUACCAAUCAUUACCACCUCUAAAUAACAUUAGUAUUAGAGGCACCGCCUGCCCAGUGACACGUUCAACGGCCGCGGUACCCUGACCGUCGCAAAGGUAGCAUUAAUCACUUGUUUUCCACCUAGGGACUCGUCGAAUGGCAUCACGAGGUUUAACUGUCUUACUCAACCAGUGGAACAGAUCCUGUCCGUGAAGAGACGGACAUGAAUUAUAAGACGAAGACCUUAUAGAGCUUCAAAUUUACUAGUACAACUAAAAACCACAAACCUACAGGUUUAAACCCCAUGCUCCUGUACUAAAAUUUGUUGAGGUGUUCCUAGAGCACAGUCAAACCUCGAAACAAUCCAUGCUAAGACUACACAAGCCAAAGCAAACCAAAUUACUUGCUUGACCCAAUAUACUUGAUCAACGGAACAAGUUACCCCAGGAUAACAGCGCAAUUCUAUCAUUCAAGAGUCAGAGAGUUUUCUGACCUCGAUGUUGGAUCAGGACAACCUAAUGGUGCAAAUAUCAAAGGUUCGUUUCCGCCUCAACGAUUAAAGUCCUAUACGUGAAUAAGUUCAGUACAGAGCAAUCCAGGUCGGUUUCUAUCUAUUCAUACUUUCCCUGUACGAAAGGACAGAGAAAUAGGGCCCUCUUCAAUAGCGCCCCUCAUAAAUGAUCUAAUCUUAAUUUAACAAAACUACAAAUCCCACCCAAGAACAGGGUUUGCUAAAAUCCUCCCUCCCCCUACACAUACCCUACCGCUAUCAUUACCAUCUUCUUAUCCAUAUUUUUAUUUACAUUAUCCGCCCCCCGCACCACAAAU
>cluster819.fasta:2
AUGUACAUUUGUGGCAUCAACUGAAUGCAGCAAUUUGUCUGAGUACGUUUUGUCUCUCGCUAACCGUGCUCCUAACUGGAAAUAGCUGUUGAACAAGACAAAACACCCAAGAAGUUUUUGCACAAAGUCAAACAAGCUCACAAAAACACCACCAAUUAAAGAUUUAGUGGUUUAAUUUUUCACAAAUAUUACCAGAUCAUCAAACCAAGCAAGAGGUCAUCUAUUGAAGAUCUACUUUCAAAGUGACACUUAGCAGAUGCUGUUCAUCAAACAAUAUGGUGAUUGCCUUGUGAUAUUGCUGCUAGAGACCUCAUUUGUGCACAAAAGUUUAACUAACUCCUUACUGUUUGCCUUUCUGCUACAGAUGAAAUGAUUGCUCGCAUCAUCACUGCACUGUUAAUGGUACAAUCACUUCUGGUUACUGGACCUCGUGGUGCAGGUAAAUAUAAUAACAAAUACCAUUUGCUAUGCAAAUGGCUUAUAGGUUUAAUGGUAUUGAUUACACAGAAUGCUUUUCAUGAGAACCAAAAUUGAUUGCCAACCAAUCUAAUAGUGCUAUUGGCAAAAUUCUCAAGACUUUUUUUCACAGCAAGUCUACUUGGAAAACUCAGAUGUGGUCAUACACAAAAUGCACAAGCUUUAAACACAUGCUUGUUAAACAACUUGCUCCAAUUUUGGUGCAAUUCAAGUGUUUUAAAUGAUAUCCUUUCACGACCUGACAAGUUGAGGCUGAAGUGCAAAAUUGAUAGGUUGACUUCAGGCAGACUUCAAAGUUUGCAGACAUAUGUGACUCAACAAAUUAAUUAGAGCGCAGAAAUCAGAGCUUCUGCUAAUCUUGCUGCUACUAAAAUGUCAGAGUGUGUACUUGGACAAUCAAAAAGUUGAUUUUGUGGAAAGGGCUAUCAUCUUUAUGUCCUCUCCGAGUCAGCACCUCAUAGUGUAGUCUUCUUGCAUGUGACUUAUGUCCCUGCACAAGAAAAGAACUCACAACUGCUCCGCCAUUUGUCAUGAUGGAAAAGCACACUCCGUUGAAGGUGUCUUGUUUCAAUGGCACACACUGGUUGUAACACAAAGGAAUUUUAUGAACCAAAUACUACUACAGACAACACAUUUGUGUCUGGUAACUGUGAUGUUGUAAUAGGAAUUGUCAACAACACAGUUUAUGAUUCCUCUUGCAACCUGAAUUAGACUCAUUCAAGGAGGAGUUAGAUAAAUAUUAAGAAUCAUACAUCACCAGAUGUUGAUUAGGUGACAUCUGGCAUUAAUGCUUCAGUUGUAAACAUAUUCAAAAGAAUAGCGCCUCAAUGAGGUUGCCAAGAGCAAUGAAUCUCAUCGAUCCAAGAACUUGGAAAGUAUGAGCAGUAUAUAGCUGGCCAUGGUUCAUCAUUGGCUAGGUUUUAUAGCUGAUCUGAUUGCCAUAGUAAUGGUGACAAUCAUGUUAUCAGUAUGUUCCUACCAGUCAAUUUGUAGUUGUCUCAAAGGGCUGUUGUUCUUGUGGAUCCUGCUGCAAAUUUGAUGAAGACGACUUGAGCCAGUGCUCAAAGGAGUCAAAUUACUACAACCUCUAAACGAACAUUUAUGGAUUUGUCUAUGAGAAUCUCACAAUUGGAACUGCAUUUUUGAAGCAAGGUGAAAUCAAGGAUGCUACAUUCCUUCAGAUUUGUUCGCGCUACUGCAACGAUACCGAUACAAGCCUCUACCUCACCGCGGAUGGCUUAUUGUUGGCGUUGCACUCUUGCUGUUUUCUCAGAGCGUUCACCAAAAUCAACUUCAAAAGAGAUGGCAACUAGCCAUUCUCAAGGUGUUCACUUUUGUUUGCAUUUGCUGUUGUUGUUUCUGGUAACAGUUUACUCUCCUUUUGCUCAAUGGCUGCUGGCCUUGAAGCCCCUUUUCUUUUAUCUUUAUAAAUUUAUAGUACUUCUUGCAGAGUAUAAACUUUUGUAAGAAUAAUAAUGAGGCUGGCUUUGCUGGAAAUGCCGUUCCAAAAACCUUAUUACUUUAUGAUGCCAACUAUCUCUUUGCUGGCAACUAAUUACUGUUACGACUAUUGUAUACCUUACAAUAGUGUAACUUUCAAACUGUCAUUACUCGCAGGUGAUGGCACAACAAGUCCAUCUUGAACAUGACUACCAGAUUGGUGUUAUACUGAAAAGAAAAUAGGAAUUUGGAGUAAAAGACUGUGUCGACUACACAGUUACUUCAUUACAGACUAUUACCAGCUGUACUCUAUUCAAUUGAGUACAGACACUGGUGUUGAACAUAUUACCUCACAUCAAUAAAAAUUGUUGAUGAGCCUGAAGAACAUGUCCAAAUUAUACAAUCGACGGUUCAUCCGGAGUUGUACAAUCCAAGUAAUGGAACCAAUUUAUGAUGAACCGACGACUACUAGCGUGCGUGCCUUUGUAAGCACAAGCUGAUGAUGAACUUAUGUACUCAUCGCUCAGAAGAGACAGGUCGUCAAUAGUUAAUAGCGUACUUUUCUUGCUUCGUGGUACUCAUUCUUGCUGGUUACACUAGCCAUCCUUACUGCGCUUCGACUGUGCGUACUGCUGCAAUUGUUAACGUGAGUCUGUAAACCUUCUCACGUUUAACCGUUGUUAAAAAUCGUGAAUUCUUCUAGAGUUCCUGAUUUCUGGUCUAAACGAACUAAUAUUAUAUUAGUUUUGUCAUUGAACUUUAAUUUUGUACAUGGCAGAUCAACGGUACUAUUAUGUUGAAGAGAGCUUAAAAGCUUCUGAACAAUGGAACCAGUAAUAGGUUUCCUAUUCCUUUUUGAAGACUCGACAAUUUGCCUAUGCCAUAGGAAUAGGUUUUGUAUAUAAUUAAGUAAUUUCCUCAAAGCUGUACUAAGCCAGUAACUUUUAGCUUGUUUGUGCUUGUUGCAUUGUUUACAGAAUUAAAAUAUAUUGACUACCGGUGGAAUAACAUAAUGGCUUGUCUUGUAGGCUUGAUGUGGCUCAGCUACUCUCAUUGCUUCUUCAGACUGUUUGCGCGACGCGUUUCCAUGUGGUCAUCAAUCCAGAAACUAACAUUCUCUCAACGUGCCACUCCAUGGCACUAUUUUGACCAGACCGCUUCUAGAAAGUGAACAUGUAAACGGAGCUGUGAUCCUCUGGACACUCUCGUAUUGCUGGACACCAAAGGACGCUGACAAGAGACCUGCCUAAAAAGAAAUCACUGUUGCUACACGAACGUUCUUAUUACAAAUUAGAGCUCGCAGCGUGUAAAGGUGACUCAGGUCUAGCUGCAUACGCAGUCGCACGGAUUGGCAACUAUAAAUAAACCCAGACCAUUCCAGUAGCAGUGACAAUAUUGCUUGCUUUGUACAGUAAGUGACAUAGAUGUUUCAUCUCUCGCUUCAGGUUACUAUAGCAGAGAUAUUUUAAUUAUUAUGAGGACUUUUCAAAGUUCCAUCUGAAUUUGAUUACAUCAAACCUCAAUUAAAAAUUUAUCUUAGUACUAACUGAGAAUAAUAUUCUUCAAUUAGAUGAAGAGCAACCAAUGGAGAUUGAUUAAACGAACAUGAAAAUAUUUUCUUUUGGCACUGGAUAACCUCUGGCUACAUUUGUGAAAGCUUUAUCACUACCAAGAGUGUGUUAGAGGUACACUAGUACUUUAAAAGAACCUUGCUUCUGGAACAUACGAGGGCAAUUUCAUCCUUAGCUGAUAACAAAUUUGCACUGACUUGCUUCUAGCACUCAAUUUAGCUUUUGCUUGGUCCUGACGGCGUAAAACACGUCUAACAUCGGUUACGUGCCAGAUCAGUUUCCUACAAACUGGUAUCAGACACAAGAAGUUCAAGAACUUUACUCCAAUUUUUAUUGUGUGGGCAAUGGUGUUUCAUAACACUUUGCUCACCAUCAAAAGAAAGACAGAAUGAUUGAACUUUCAUUAAUUGACUCUAUCUGUGUCUUUUAGCCUUUCUGCUAUUCGUCUCUAAUUAUGCUUAUUAUCUUUGGUUUCCUUCUUGAACUGCGAGAUCAUAAUGUUGUCACGCCUAAACGAACAUGAAAUUCUUGUUUCUUAGGAAUACUCUACAACUGUAGCUGCAUUUUCACCAAGAAUGGUACUGAUGUACUCAUCAACCAUAUGUAGUUGAUGACUUGCGGUACCACAACACUUCUAUUCUAGCUGGUAACAAAAGAGUAGGAGCUAGAAAAUAUUAGCACCUUAAUUGAAUUGUGCGUGGAUGAGGCUGGUCUAAAUCACCCAUUCAGUACAUCGAUAUCGGUAAUUAUACAGUCUCCUGUUUACCUUUUACAAUUAAUUGCCAGGAACUUAAAUUGGUAGUCUACUGUAGUGCGUUGUUCGUUCUAUGAAGACUUUAGAGUAUCAUGAUGUCGUGUUGUUUUAGAUCUCAUCUAAACGAACAAACUAAAAAUGUCUGAUAAUAGACCCAAAAUCAAAUAAAUGCACCCCUCGCAUUUCUGUUCUUAGUGGACCUCAGAUUCAUUAUUGGCGGUAUCAGAAUAGAACGCAGUUGGGCGCGAUCAAAACAACGUCGGCCCCAAGGUUUACCCAAUAAUACUGCGUCUUGGUUUCCGCUCACACUAUAUGGCGUCAAGGGAAGACCUCAAUUCCCGAGGACAAGGCGCUCCAAUUAACACCAAUAGCAGUCCAGAUGACCAAAUUGGCUACUACCGAAGAGCUACCAGACGAAUCGUGGUGGUGACGGUAAAAUGAAAGAUCUCCGGUCCAAGUACGGUAUUCUACUCCUGACUGGGCCAGAAGCUGGACUUUCCCUAUGGUGCUAACAAAAGACGGCAUAUGGGUUCGACAACUGAGGGAGCCUUGAAAUACACCAAAGAUCACUGGCACCCGCAAUCCUGCUAACAAUGCUGCAAUUCGUAUACAUUCCAAGGAACAACUAUUGCCAAAAGGCUCAACGCAGAAGGAAGCAGAGGCGGCAGUCAAGCCUCUCGUUCCUCAUCAUGUGGUCGCAACAGUUUAAGAAAUUCAACUCCAGGCAGCAGUAGGGGAACUUCCUGCUAGAAUGGCUGGCAAUGGCGGUGAUGCUGCUUAAUUUGCUGCUGUUGACAGAUUGAACCAGCUUGAGAGCAAAAUGUUUGGUAAAGGCCAACAACAACAAGGCCAAACUGUCUAAAGAAAUUGCUGCUGAGGCUUCUAAGAAGCUCGGCAAAAACGUACUGCCACUAAAGCAUACAAUGUAACACAAGCUUUUCCAUUGCAGACGUGGUCCAGAUAAACCCAAGGAAAUUAAGGGACCAGGAACUAAUCAGACAAGGAGAACUGAUUACAAACUGGCCGCGUGCCAAUUUGCCCCCAGCGUUUCAGCGUUUUCGGAAUGUCGCGCAUUGUUGGAAGUCUCGGGAACGUGGUUGACCUACACAGGUGCCAUCAAAUUGGACAAAGAUCCAAAUUCAAAGAUAAGUCAUUUGCUGAAUAAGCAUAUUGACGCAUACAAAAACCCACAGAGCCUAAAAGGACAAAAAGAAGAAGGCUGACGAAAACAAGCCUUACCGCAGAGACAGAAGAAACAGCAAACAUUGACUCUUUCCUGCUGCAGAUUUGGAUGAUUUCCAAACAAUUGCAACAAUCCAUGAGCGGUGCUGACUCAACUCAGGCCUAAACAUGCAGACAUCGAGGCAGAUGGGCUAUUAAACGUUCGCUUUCCGCUUACGAUAUAGUCUACUCUUGUGCAGAAUGAAUACGUGUAACAUAAAUCCAAGUAGAUGUAGUUAACUUUCUAAUACAUAGCAAUCUCAAUAGUGUAACAUUAGGGAGGACUUGAAAGAGCCACCACAUUUAGGCCACGCAGAGUACGAUCGAGUGUACAGUGAACAAUGGCAAAGGGAGAGCUGCCUAUAUGGAAGAGCCCUAAUGUGUAAAAUUAAUUUAGAAAGUGCUAUCCCUCGUGAUUCUAAUAGCUUUCUAGGAGAAUGACAAAUGC
>cluster818.fasta:2
GGCUGGCCUUUAGCCCGUGGCCUUCCCCACCCCCAGCGGGAAGCUCUGGGCACGCCACCACCCCAGGUGCCUGAUGUCUUUGCCUGGUCCUUGCUACGGGACUCAACGAUGAAGCAGAUCAAGAUCUGGGAGGUGCAGACAGGACUCCUGCUUUUGAAUCUUCCGGCCACCAAGAUGUCUGAGAGAUCUUGAGCUUCACACCCAGUGGCAGUUUGAUUUUGGUCUCCGCGUCACGGGAUAAGACUCUCGCAUCUGGACCUGAAAUAAACACGGUAAACAGAUUCAAGUGUUAUCGGGCCACCUGCAGUGGGUUUACUGCUGUUCCAUCUCCCAGACUGCAGCAUGCUGUGCUUGCAGCUGGAGAGAAGUCGGUCUUCUCUAUGGAGUAUGAGGUCCUACACAUUAAUUCGGAAGCUAGAGGGCCAUCAAAGCAGUGGGCGCUGUCUCUCUUGUGACUUCUCCCCGACUUUGCCCUGCUUGUCACGGCUUCUUACGAUACCAAUGUGAUUAUGUGGGGACCCUACACCGGCGAAAGGUUGAGGUCACUCUCCACACCCAGGUUGACCCGCCUGGAUGACGGUGAUGUCCACAUUAGCUCUGAGAUCUGUGUGCUUCUCUCUCCAGAGAGCUGUACCUUGCCACGGUGGCAGAUGACAGACUCCUAGGAUCUGGGCCCUGGAACUGAAACUCCCAUAGCAUUUGCUCCUAUGACCAAUGGUCUUUUGCUGCACAUUCUUCUCCUCUGGUGGAGUCAUUGCCACAGGGACAAGAGAUGGCCGUCCAGUUCUGGACAGCUCCACUCGGGUGCUGUCCACUGAAGCACUUAUGCCUGAAAGCCCUUCGAAGUUUCCUAACAACUUACCAAGUCCUAGCACUGCCAAUCCCCAAGAUGAAAGAGUUCCUCACAUACAGGACAUUUUUAAGCAACGCCACAUCUUGUGGUCUCUUUGUAGCAGGGUAGAUCGUCCUGUUAAAGGGAGGUGCUGGAAUAAUGGGCCAAACAUUUGGUCUUUGGAUUCAAAUAGCAUUUCUUCGGGACUGUGAAUAGAAUGUAGCAAAACCAGAUUCCGGUGACAUUAGUCAUGGAUUUUCUCUCCCUGGCAUGUGAAAGUCAGUCUUAGAGGAAGAGAUUCCACUUGCUGCAACAGAGCUUUACCUUAAAUUUCAGUCCAGUUACGAACAGCAUAAGUGUUGAACUCUGUAGUCGUUUUGAUUCAAAGUGCAGUUACUGAUGUUGUUUUUGAUUUUUAUUUCCAGUAAGUAGGCCUCCAGAGCCUCUCUAGUAGAGCAGCUCACAUCCCCCACACUGAAGGUUUGGCUUUGGCUAGUACCUAUCCUUGUGUUACUGAUGCAGUGGUAGCAUUGGUCAAGUUCUCCCUGCGUGGUCAGAGUUGCUCGACGUUGGCCAAGUGCUUCUCUUCUGGGCUCCCUUUGACCUGCAGGACAGUUUUCCUGGAGCCAUUUGGUAUGAGGUAUUAAUUUAGCUUAACUAAAUUACAGGGAAUCAGAGGCCGUGCUCCUGACUGAUCCAGACACUAUUGUUGGCUUUUUUUUUUUAAACAAUGGUGUGUCGUGCCGAGAUGACAAAUUGUAUGUCAGAUUAUACAAGGAUGUAUUUAAAACUAAUGACUAUCAGAUGGCUCUGAGUUAUUAGUGGCCACUCAUCUCAUACAUAUUUAUUUGUAUCUUCUCAAAUAGUUUUUGGCCAAGACCUCAACAGAUGGGCACUGUACAACUAUGCUUUUCUCGAUUAUCUAAUAACCGUAGUACUUAAAUUGAACAGUUGCAAAGAUGUUUAAUUGUUGUGC
>cluster817.fasta:2
GCGCGUGCCUGUAGUCCCAGCUACUUUAGGGAGGCUGAGGUAGGAGGAUACUGAGCCCAGGAGGUCUCUGGGCUAGGUAGUGCGCUAUGCCGAUAUGGGUGUCCGCACUAGUUCGGCAUCAAUAUGGUGACCCCGGGAGCGGGGUCACCAGGUUGCGUUAAGGAGGGGGGAAAAAUAAAGC
>cluster816.fasta:2
GGGUGGCUGGGCUGGAGGGUGCUCGGUCCCCCAGCCCGGCAGGAGGUGGCAGCAGCCCCUAUUCUCGGCGGCUGCCGCGCCCGAGCCCCACAGCCGCCGCCGCUCCCCAGCUACAGCCGUCCAGCUCCUAUGGGAGGCGGCGACGUGUCCCCAAAGUCCCUACAGCAGCAGCAGCUGGCGCCAUGUUCAACAGUCCCACAGCCUGUGCUCAGACGGUCUGGCAAAUCCCGAAGCAGAAGCCAUUCAUCGGGCAUUCAAGAUUUGCAGCAGGCACAGAUUGUCAAAGA
>cluster815.fasta:2
UCCUCUCGCUGUAGGCCAAGGUGGUUGCUGCCGAAAUGGGCAAGUUCAUGAAACCUGGGGAAGGUGGUGCUUGUCCUGGCUGGACGCUACUUGGACGCAAAGCCGUCAUCGUGAAGAACUGUCAGCACCUCAGAUCGCCCACAGCCAUGCUCCUCUGGUGGCAUGAUUGACAUAUACCCCAAAGUGACGGUCGUCCAUGGGCAAGAAGAAGAUUUCGCCAUAAGAGGUUAAAGAUCAAGUCUUUGUGAAAGUUUAUAACAAUCACCUAAUGCCCACAAGGUACUUUGUUGGAUAUCCCUCUGGACAAACUGUCGUCAAUAAAGAUGUUUCAGAGAUCCUAAUUUUAACGCAAGGCCCGAUGAGGAGGCAGGGUGAGAGUUUGAAGAGAGAUACAAGACAGGCAAGAACAAGUGGUUCACCCAGAAGCUGCAGUUUCGGUUGCUUUGUUUUGGACAUUAAAAAUUAAAAAGGGAAAAAAAC
>cluster814.fasta:2
GCCGCCGCGGGCUUGGUUUGUGAGGAGAAGGGAGCCAAGGCCCGGGCCUGCGGUGGUGGGCUUUGCCGCGCAAUUGAGGGUCGCUCCUGCCGUGCACCUUCGCUCCAGCUCUCGCCCACUUCCCUUGUCAGCGGGCUGGCGCAGAGAAGACCUGCCGGAGCCAUGGAGGACGAAGUGGUCCGCUUUGCCAAGAAGAUGGACAAGAUGGUGCAGAAAGAAGAACGCGGCUGGAGCAUUGGAUUUGCUAAGGAGUUUAAGAAUAUUCCUAUGACCCUGGAAUUAUUAGUCCACAAGAAUCGGCAUGUCAGUUAAAUGCUAUUCGCAAGCAGAGUACAGACGAAGAAGUUACAUCUUGGCAAAGUCUCAUCAAAUCCUGGAAAAAAUUACAUUAGAUGGGCCAUCAACUGAGAAAGACCUUGACGAAAAGAAAAAAAGAACCUGCAAUUCUACACAGAACAGCCUGAAGCAAGAGAAGAAAGUACUUCCAGCGGCAAUGAAGCAACAGAAAGGAUGAGACAAAUGCUCGAGAUACUUAUGCAUCAUCCUCCAGGCACCAAGCACUUCUGAUUCUGUGCCGGUUGAAGUGUAGGGAGAUGCUUGCGGCAGCUUCGAACAGGGAUGAACAUUGCAAUUGGAGCUGAUGAGGAAGAAUAAGGAUCUCAAAUUGAAGAAGCUAUAUAUCAAGAAAUAAGGAAUACAGACAUGAAUACAAAAAUAGAGUACGAAGUAGGAUAUCAAAUUCUAAAGAUGCAAAAAAUCCAAAUUUAAGGAAAAAAAUGUCCUCUCGUGGGAAUAUUCCUCCUGACUUAUUUGCUAGAAUGACAGCAGAGAGGAAAUGGCUAGUGAUGAGCUGAAGAGAUGCGGAAAAAACUUGACCAAAGAAGCCAUCAGAGAGCAUCAGAUGGCCAAGACUGGUGGGACCCAGACUGACUUGUUCACAUGUGGCAAAUGUAAAAAGAAGAAUUGCACUACACACAGGUACAAACCCGUAGUGCUGAUGACAAUGACAACAUUUGUUGUCUGUAAUGAAUGUGGAAAUCGAUGGAAGUUCUGUUGAGUUGGAAGAAUUGGCAAAAUAUACUGGACCAUUAAGAAAACGGAUUGUAAUUAGCUUAAACUAGGCCAAGCAUUGUCUUGCAAAUCAGAUUAAAGCAACUUGGGUUAGACUUGCUUUGACCUAACAUCCCGUCCUCAAUGCCAUCAGUGGUGAUAGGGAGACAUAUAAUAAUUAUAUAGUAUCUGUUUCAAAUAUUUUUUUCCGUUUAUAAGUAAGUUGAUACUUAAAUUUUUGGCAAUAUUUAAAGGAAAUAUAUGUUAACUUUUUUUUACACUGUGAAACAUACACAGUAGAAAUUCUUGUUAUUCUGUAUUAAUACAUAAAUGAAAAUACUUUUUUCAUAUUGGCAUGUGUUGCAAAUAUUAAAGAAGGAGAAAAGGUAAUAAUUUUUGAAGGUUUACCAAUAUGGUGUGUAUUCAAAUAAUACUUGACCAGCUUAUCUAAAGUGUACAUAAUUUUUGUAGCUUAUGAAUUUGAUUUUAAUUAUUAUGUCACAAGCUUGGAAUAUUAGAUAUUAUUUUGCAUCUGUAUAUUCGCUGAUACACUUGUAAUUUCUUGUACAUGUAUAUUACUUGUUUCUAUAGAUUUUGGAAACAAGACUUUAUUGAGAUCAGUUUGGUUUUCCUAUUAAUCUACUGUUUGACUCUAUAAUGUGUUUAGUUUGCAGAAGAACACUGUUAUAGUUUGGAGUUACAUAAAUCCCUCAUAGGCAAAGAUGAAAACUUCCCACUAUUCUUCCCUGUUAGGAAGACAUACCGGAAAGAAAAUGUUUAGCAUCUAGUGUAGUAUAGCUAUUGUAAAACAGUUCAUGACUAGAUUUUGAUUCGGAAUCUAUUUGACCAAGGAUUAAUCUUAAGGAUUAUAUAAAUCAUUAAAGCUGUGGUUUCAUGUGGAAAUUGAUAGGAAAUAUUUUGUCCCAUGUACUAUUUGCUGACUUCUUCUUGUCAAUGAGUGAGAUUGUUGAACAAACUGAAUAUAUGGGCUAUAGCAAGUAGCUUACAGUACAGAUUCAAUUAAGUUUUACUUUUUGUUAAAGUGUACCAUUCAUUCUGGUAAGACAAAAUUGUUUUCAACAGGUUCCUACAGGUAUACUUGCUCUUGCAUACUAAAGGCCACUGUUGCAAAGUCUACAUUCUAUGCUUGCAUUCUGUCAGGCACGUAUAGAAAGACCAGUUCGUUCUGCACUCUCCUUUGCUCCCUUCUUCCAAUUUCUUAUUGCAUAUCAUUUUGUUGUAAUACAGAAAGCAGCAUUUUUAAUGUCCUAGUUAAGAAUUGGCCCACCGGUACCAUAUUCUCAACCUCUAUUUGUCAGUCAUAGUAAGAAGAUUUGUUUAUUUCAAAAAUAAGUACCUUUUGAAAUAAUGAGUUUCAGAAUAAAAUAAUCUCACUUUUAAAUUAGUGAUCCAUUUAAAAAUUUGUAAUUCAAUAAAGUUUUUGUUGUUAAAAAAACGCACCCCCUACCCCACACCCAUCUCAUAUUCCACUCACUACAUCCCCCCACCAUCCUCCUCCCCUC
>cluster813.fasta:2
GAGGCAUGGAUCCAAUUAGGUGCAGAUUGGCCGUGGUCAAGAUACUUACAUCAACCAGUCCUAAAAUAGCCUCAGAAAUGGUCAUUAAGAAACCUGAUCAAAGAUUACAAUACACUUAAAGGUGGUCCACUAUGGUUUCGAAGAACGCUGGCUUUGCCAAGAAGCACUGAAAGGCCUAAAGAAGAUAAGGCCAAACAAUGCCAAGGCCGAGGUAAUACGUGCAAGGCUGUCAAGGCCACGUAAAGCCAAGGAGGCUAAGCCAAGACCACUGGUGUCGGCCGCUGGCUUGAUCGACUUGCCAACUGCCUCCUCGUGGUUUGGAAGCGUGCUCGUGUCGCUGCAUGAGCUCAGCUGUGCCUAGCAAGGCCAAAGGCAAGGCCAAGGAUAUAAUUCAAGGCCAGGCAGCAUUGCAUAUAGAUACCAGCUCAAUUCCAGCUCAGGCUCCUUGAGUGCCCAGGCCACAAAGGCUCAGAGUGGGGUAUACUCUGCCAUUCCGAGGGUAGAAGGACUAGUGCGACCCUCACACUGGCUGCCAUCAAUGGGGCUGGGGUCCUCCUGUGCUAUUUGUACAAUAUUGAGGCAGGAAACUCAUACACCUCAUAUCUAUACCUAUAUCAUUAUUUCAUAUCCUCUAUCAUCCUAUCCUCUCUAAAU
>cluster812.fasta:2
AAUCAGUGUGUAACAUGAGGACUUGAAAGAGCCACCACAUUUCACCGAGGCCACGGAGUACGAUAGUGUACAGUGAACAAUGUUAGGGAGAGCUGCCUAUCAUGGAAGAGCCUAAUGUAAAAUUAAUUUUAGUAGUGCUAUCCCAUGAUUUUUAAUAGCUUCUCUAGGAGAAUGACAAAAAAAGC
>cluster811.fasta:2
CACCACCAUCUGGAACAACAACGCCGGCUGUAGGGGGGUGACUGGUGGUGGUGGGCAGCGGCGGCGGCGGCGGCGCGGCGCGCGGCGCGGGGGGCGCCGGCUGGCUGUACCGCAGCUUGACCGCCGCCAGCCGGCGCAAGGUGGUGGCCUUCGUGUUGACGUGGAUGAGAACAAGAUCAGGAAAGGCUCUAUUGCCACGAGGACUACUCAGGAAAGACCCGGAAGAAAGAACCCCGAAAUCCCCUCAUCCUGCACUUCGAGCCGCCGCGCCCGGCCACCACCGUCAUCUGCGCGUGAAGCUGGACCUCACAGGGGGGGGCGCCACUGACAACCUGAGGUCGCUGUCACUUGCAGGCCAGGACUUCCUCACUUCAGCUGACGGACCUUCGGCAGCUGCUCCCAGAAGCCACUUGUUCCCUCCGUCCUCAGUGCAUCCCAGGCCAGCUGGAGCUCGCGGGCUGCAGGCAUGGCAAUGGUGCACCCAGUUUUACACCCGGCAGGUGCAACCAGUCGUGCGCGUUCUCAGGAGCCGAUUACCACCGUGUGACUUUGUGGGCCAAGGCAAGGCCUGGUCACCUCCAGGACCCUCACACGUGACCCCGGCCAGUGAGGACAGUUCGAGGAGACCCCGCUACACAGGUUGGAAUAAAAUGUUUAAAUCUGUGC
>cluster810.fasta:2
UCCCGAGGCUGCCAGAGCCAGAACCUGGUUAAACCUGUGCUCCACCGAUGUUGAUCUUGACUUCAAGAGUAGCGGGGCGGUGCUAAUAAAGCCCAAGAGAGGAGGUGGAGGCAAUCAGAAUUUCCAGAGCCAGUCUUCCUCUUUUCCUGCCUUUAUUUCAUGCUGCGUUGUAAUACCUCGUAAUCUAACUUGUUAAUAAUAAAGUCAUGUUAUAAAAAAAAAUAAAU
>cluster80.fasta:2
CCUGCUCUGGGAAGAUGUUCUACACUAUCUCCCUAGAGCACGAAAUCCUGCUGCACCCGCGCUACUCACCGGCCCCAACUUGCUCAACUUAGGAAGCAGAAGCUCUUCGAGGUGGAGGGACCUGCACAGGGAAGUAUAGCUUUUGUAAUUGCUGUCACCACCAUUGACACAAUUGGUGCUGGUGAUCCAGCCAGGCCGAGGCUUUGUCCUUUAUCCAGUUAAGUACAAGGCCAACUGUUACUCCGGCCCUUAAAGGAGGUCGUGGAUGCUGUUGUCACUCAGGUCAACAAGGUUGGACUCUUCAGAAUUGGACCCAUGUCUUGCUCAUCUCUUCGACAUUCCAUCCCUUCAGAGAUGGAGUUUGAUCCUAACUCCAACCCACCAUGUUCACAAGACAAUGGAUGAGGAUUAUUGUGAUCAGCAGGACGAUGAGAUCCGCUCUAAAGAUCGUGGGGACCCGUGUGGACAAGAAUGACAUUUUGCUAUUGGCUCCCUGAUGGACGAUUACUUGGGGCUUGUAAGCUGAGCCUGGUGGCCUUUACCUUGGUCCAGUACAGGAAGUGUGACUGUUCACUUACCGUGUUGUCCAGAGGUCCAGUCUGGCUGCUGUUGUGGAGGCAAGGCAACUCAUUCCAGAAGGCAUCUGGUGCUGCUUUUAGCUCAGCUACUGCCUCCUUGAUAUCUUCACAGUAUGUGUUCAUUAGUAUAAAAAGUCCUUGGUUUCUCAUGGAGC
>cluster809.fasta:2
UUUUUUCUUCUUCUUUUUUUUUUUUUUUUUUCUUCAUCUUCAUAUUUUCUUCAUCUUUUUUUUCAUCACUUUCUGUGAGCUUUAUCAUUACCAAGAGUGUGUUAGAGGUCACAACAGUACUUUUAAAAGAACCUCUUGCUCACGUUGGAACAUACGAGGGCAAUUCACCAUUCAUCCUCUAGCUGAUAAACAAAUUUGCACUGACUUGCUUUAGCACUCAAUUUGCUUUUGCUUGUCCUGACGGCGUAAAACACGUCUAUCAGUUACGCUCCAGAUCAGUCUUCACCUAAACUGUUCAGACAAGAGGAAGUUCAAGAACUUUACUCCAAUUUUUAUUGUUGCGGCUAGUGUCUCAUAUAACACAAUACCAUCAAAAGAAAGACAGAAUGAUUGAACUUUUCAUUAAUUGACUUUUCUAUUUGUGCUUUUUAGCCUCUGCAUAUUCCUUGUUUUGCUAUGUUCUAUUAUCUUUUGGUUCUCACUUGAACUGCAAGAUCAAUGAAACUUGUUCACGCCUAAACGAACAUGAAAUCUUGUUUCUUAGGAAUAAACAACUGUAGCUGCAUUUCACCAAGAAUGUAGUUUACAGUUAUGUACUCAACAUCAACCAUAUGUAGUAUUGAUGAUCCUUGCAGUCCUAUUCACUUCUAUUCUAAAUGGUAUAUUAGAGUAGGAGCUAGAAAAUCAGCACCUUUAAUUGAAUUGUGCGUGGAUGAGGCUGGUUCUAAAUUCUCCGGUACAUCGAUAUGGUAAUUAUACAGUUCUUCCUGUUUACCUUUUACAAUUAAUAAUCAGGAACCUAAAUUGGGUAGUUUGUAGUGCGUUGUUCGUUCUAUGAAGACUUUUAGAGUAUCAUGUACGUUCGUGUUGUUCUAGAUUUCAUCUAAACGAACAAACUAAAAUGUCUGAUAAUGGACCCAAAAUCAGCGAAAAUGCACCCGCAUUACGUUUGGUGACCUCAGAUUCAACUGGCAGUAACCAGAAUGGAGAACGCAGUGGGCGCGAUCAAAACAACGUCGGCCCCAAGGUUUACCCAAUAAUACUGCGUCUGGUUUACCGCUCACUCAACAUGGCAAGGAAGACCUUAAAUUCCCCUCGAGGACAAGGCGUUCCAAUUAACACCAAUAGCGAGUCCAGAUGACCAAAUUGGCUACCGAAGAGCUACCAGACGAAUUCGUGGUGGUGACGGUAAAAUGAAAGAUCUCAGUCCAAGAUGGUAUCUCUACUACCUGGGAACUGGGCCAGAAGCUGGACUUCCCUAUGGUGCUAACAAAGACGGCAUCAUAUGGGUUGCCACUGAGGGAGCCUUGAAUACCACCAAAGAUUUUUGGCACCCGCAAUCCUGCUAACAAUGCUGCAAUCGUGCUAACUACCAAGGGAACAACAUUGCCAAAAGGCUCUACGCAGAAGGGAGCAGAGGCGGCAGUCAAGCCUCUCGUUCCUCAUCACGUAGUCGCAACAGUUUAAGAAUACUCAUUCCAGGCAGCAGUAGGAACUUUUUCCUGCUGAAUAGGCUGGCAAUGGCGGUGAUGCUGCUCUUGCUUGCUGCUGCUUGACAGAUUGAACCAGCUUGAGAGCAAAAUGUCUGGUAAAGGCCAACAACAACAAGGCAAGGCCAAACUGUCACUAAGAAAUUGCUGCUGAGGCUCUUAAGAAGCUCGGCAAAAACGUACUGCCACUAAAGCAUCGCCGUAACACAAGUUUCGGCAGACGUGGUCCAGAACAAACCCAAGGAAAUUUUGGGGACCAGGAACUAAUCAGACAAGGAACUGAUUCACUACAAACAUUGGCCGCAAAUUGCUUCCUGUUUGCCCCAGCGUCAGCGUUCUUCGGAAUGCGCGCAUUGGCUGGAAGUACACACAUAGGAACGUGGUUGACCUACACAGGUGCCAUCAAAUUGGAUGACAAAGAUCCAAAUUUUUAAAGAUCAAGUCACUUUGCUGAAUAAGCAUUGACGCAUACAAAACAUUCCCACCAACAGAGCCUAAAAAGGACAAAAAGAAGAAGGCUGAUGAAACUCAAGCCACCAAGAGACAGAAGAAACAGCAAACUGUGAUUACCUGCUGCAGAUUUGGAUGAUCUUCCAAACAAUAUUGCAAUUCCAUGAGCAGUGCUGACUCAUCACAGGCCUAAACUCAUGCAGACAUUGCCUGAAGAUGGGCUAUAAACGUUCGCUUCUUCCGUUUACGAUAUGUUCUACUCUUGUGCAGAAUGAAUUCUCGUAACAUAGCACAAGUAGAUGUAGUUAACUUUUAUACCACAUAGCAAUCUUUAAUCAGUGUGUAACAUAGGGAGGACUUGAAAGAGCCACCUCAUUUCACCGAGGCCACGCGGAGUACGAUCGAGUGUACAGUGAACAAUGCUAGGGAGAGCUGCCUAUAUGGAAGAGCCCUAAUGUGUAAAUUAAUUUAGUAGUGCUAUCCCCAUGUGAUUUUAAUAGCUUCUCUAGGAGAAUGACAAAAU
>cluster808.fasta:2
ACAAAGCUUAGCAGGAGAGGAGAGCCAGAGAAGUGACAGGGAAGCUACAGGUUACAGAUUUGUGAACUCAGCCAAGCACAGUAGCUGGCAGGGCCUAGCUGCUACAAAGAAGACAUGUUUUUCUAGACAAAAUACUUCAUGUGUAUGGGCAAACAUGAGGACUGUAUUUGUGACUAAUUGUAUAACAGGUUAUUUUAGAUUUGUUCUGUGGAGUGUAAAGCAUUCCAACAAAGGUUUUAAUGUAGAUUUUUUCUUGCACCCGUUGUUGAUUGCUAAAUGUAGUUUGAUCGUGAUGCUGAAUAAUGUCUUCAAGC
>cluster807.fasta:2
GCUGAUGAAACUUAAAGCCUUCGCUAGAGACAGAAGAAACAGCAAACUGUGACUUCUUCCUGCUGCAGAUUUGGAUGAUUUCCAAACAAUUGCAACAAUCCAUGAGCAGUGCUGAUUUCAACUCAGGCCUAAACUCAUGCAGACCACACAAGGCAGAUGGGCUAAACGUUUCGCUUCUCCGUCUUACGAUAUAGUCUACUCUGUGGUGCAGAAUGAAUUCUCGUAACUACAUAGCACAGGCAGAUGAGGGUUAACUUUAAUCUCCACAUUUGAAUCUCUAAUCAGUGUGUAACAUUUUUUAGGGAGGACUUGAGGAAAGAGCCACUACAUUUCUCGAGGCCACGCGGAGUACGAUCGAGUGUGUACAGUGAACAAUGCUAGGGAGAGCUGCCAAACUAUAUGGAAGAGCCCUGUGUGUAAAAUUAAUUUUAGUAGUGUUAUCCCCAUGUGAUUUUAAUAGCUUCUUUAGGAGAAUGACAAAACUCCUCCCACCCAUCCCCACAUACCCAUUUUCAUAUUAUAUUUCAUCAUUUCAUAUCCCGCCAACACCUCAACACCUCAUAA
>cluster805.fasta:2
ACCCGGCCGCAUCUUGGCCGCCUCCCGCUCCAAGACCCAGCCCUCAGUCAUGGCAUGCCCUGGAUCAGGCCAUCGGCCUCCUGUGGCCAUUUCCACAAGUACUCCGGCAGGGAGGGUGACGCGGCACACCCAGGCAAGAAGGGCUGAGGAGCUGAUCCAGAAGGAGCACUUGGCUCAUGAGCUGCAGGAUGCUGAAAUUGCAAGGCUGAUGGAAGACUUUGGACCGGAACAAGGACCAGGAGGUGAACUCUUCAGGAGUAUGUUCACACCUGGGGGCCAGCAUUUCUUUGAUCUACAAUGAAGCCCUCAAGGGCUGAAAAUAAUAGAGAGAUGUGGAGUCUCCCACUGGGGUCCUCAUCUGAGUCAAAUCCAGUGGUGGUAAUUGUACAAUAAAUUUUUGGUCAAAUUUAAAAAAC
>cluster804.fasta:2
AAUGCUAGGGAGAGCUGCCUAUUGGAAAGAGCCCUAAUGUGUAAAAUUAAUUUAGUAGUGCUAUCCCAUGUGAUUAAUAGUCUUCUAGGAGAAUGACAGC
>cluster803.fasta:2
CUUGGACCCAGCAGAAUGGCUCUCCCGCAAGAAGGGUGGCGAGAAGAAAAAGGGCCGUUCUGCAUCUGGCUAAUGACCCGAGAAAUUUACACCAUCAUCAUCACCAAGCGCAUCCAUAGAGUGUGGGCUCAAGAAGCGUGCCCCUCGGGCACUCAAAGAGAUUCGGAAAUUUGCCAUGAAGGAGAUGGGAACUCCAGAUGUGCGCAUUGACACUAGGCUCAACAAGCUGUCUGGGCCAAAGGAAUAAGGAAUGUCCAUACCGAAUCCGUGCGGCUGUCCAGAAACGUAAUGAGGAUGAGAGAUCCACCAAAACCGAUCUAUACUCUGGUUACCUAUGUCACCUGUUACACAUUUUCAAAAAAAUCUACAGUGAAGUCAAUGUGGAUGAGAACUAAUCGCUGAUCGCCAAUCAAUAAAGUUAUAAAUUGC
>cluster802.fasta:2
AUGCCAUUAGUGCAAAGAAUAGAGCUCGCACCGGCUGGUGUCUCUAUCUGUAGUACUAUGACCAAUAGACAGUCUCAUCAAAAAUUAUUGAAAUCAAUUAGCCGCCACUAGAAGAAUACAAUAGUAAUUGAACAAGCAAAUUUUAUGGUGGUUGGCACAACAUGUUAAAAACUGUUUAUAGUGAUGUAGAAAACCCUCACCUUAUGGGUUGGGAUUAUCCUAAAUGUGAUAGAGCCAUGCCUAUCGUCAAGAAUUAUGGCCCACUUGUUCUUGCUCGCAAACAUACAACGUGUUGUAGCUUGUACCUUACCGUUUAUAGAUUAGCUAAUGAGUGUGCCAAGUAUUGAGUGAAAUGGUCAUGUGUGGCGGUUCAUUAUAUGUUAAACCAGGUGGAACCUCAUCAGGAGAUGCCACAACUGUUUAUGCUAAUAGUGUUUCUAACAUUUGUCAAGCACGGCCAAUGUUAAUGCACUUUAUACAUUGAUGGUAACAAAAUCGCUGCCGAUAAGUAUGCACCGCAAUCUAUCACAGACUAUGAGUGUCUCUAUAGAAAUAGAGAUGUUGACACAGACUUUGUGAAUGAGUUUUACGCAUAUUUGCGUAAACAUUUCUCAAUGAUGUACUCUUUGACGAUGCUGUUGUGUCUUCAAUAGCACUUAUGCAUCUCAAGGUCAGUGGCUAGCAUAAAGAACUCUAAGUCAGUUUUAUUAUCAAAACAAUGUUUUUAUGUCUGAAGCAAAAUGUUGGACUGAGACUGACCUAAAGGACCUCAUGAAUUUUGCUCUCAACAUACAGCAAUGCUAGUUAAACAGGUGAUGAUUAUGUGUGUACCCUCCUUACCCAGAUCCAUUCAAGAAUCAGGUGGCCGGCUGUUUCUGUAGAUGAUAUCGUAAAACAGAUGGUACAUGAUUGAACAGUUCGUGUCUUAGCUACUGAUCUCUCCCACUUACUAAACAUCCUAAUCAGGAGUAUGCUGAUGUCUUUAUUUGUCACUUACAAUACAUAAGAAAGCUACAUGAUGAGUUACUGAGGGACACAUGUUAGACCGUAUUCUGUUAUGCUUACUAAUGAUAACACUUCCAAGGUAUUGGGAACCUGAGUUCAUGAGGCUAUGUACACACCGCUAUACAGUCACAGGCUGUUGGGGCUUGUGUUUUGCAAUUCACAGAUCACUAAGAUGUGGUGCUUGCAUUCGCAGACCAUUCUUAUGUUGUAAAUGCUGUGUUACAUCGACCAUGUCAUAUCAACAUCACAUAAUUAGUCUGUCUGUUAAUCCGUAUGUUUGCAAUGCUCCAGGUUGUGAUGUCACAGAUGUGACUCAACUCUACUUAGGAGGGUAUGAGCUAUUAUUGUAAUCACAUAAACCACCCAUUAGUCUUCCAUUGUGUGCUAUAAUGGACAAGUUUUUUUUGGUUUAUAUAAAAUACAUGUGUUGGAGCGAUAAUGUUACUGACUUUAAUGCAAUUGCAACUCGUGACUGGACAAAUGCUGGUGAUUACAUUUUUAAAUACUCCUGUACUGAAAGACUCAAGCUUUCGCAGCAGAAACGCUCAAAGCUACUGAGGAGACAUUUAAACUGUCUUAUGGUAACAUUGCUACUGUACGUGAAGUGCUGUCUGACAGAGAAUUACAUCCUUUUUAGGAAGUUGGUAAACCUAGACCACACUAUCGUUAUGUUUUACAAUAUCGUGUAACUAAAACGGUAAAGUACAAAUAGGAGAGUACACCUUUGAAAAAGGUGACUAUGGUGAUGCUGUUGUUUACCGAGGAGGUACAACAACUUACAAAUUAAAUGUUGGUGAUUAUCUUGUGCUGACAACAUACGGUAAUGCCAACUAAGUGCACCUACAACUAGUGCCUUCAGAGCACUAUGUUAGAAUUAACUGGCUUAUACCCAACACUACAUAAUAUCAGAUGAGUUCUUAGCAAUGGCUGCAAGCUAUCUAAAAGGUUGGUAUGCAAAAGUAUUACAUCAUCAGGACCACCUGGUACUGGUAAGAGUCAUUUUGCUAAACUAGGCCUAGCUCUACAUCACACUGCUCGCAUAGUGUAUACAGCUUGCUCAUGCCGCUGUUGAUGCCAUAUGUGAGAAGGCAUUAAAAAUAUUUGCCUAUAGAUAAAUGUAGAAGAAUUAUACCCGACACGUGCUCGUGUAGAGUGUUCUGAUAAAUUCAAAGUGAAUCAUUACUAGAACAGUAUGUCUUUUGUACUGUAAAAUGCAUUGCCCUGAGACGACAGCAGAUAUAGUUGUCUUUGAUGAAAUUCAAUGGCCACAAAUUAUGAUUUGAGUGUUGUCAAUGCCAGAUUACGUGCUGCCAACGCCGGCGGUACAUUGGCGACCCUGCUUAAUUACCUGCACCACGCACUAUUGUUAACUAAGGGCACACAAAAAGAACCAGAAAUUAUUCAAUCAGUGUAGACUUAUGAAAAACAUAGGUCCAGACAUGUUCCUCGGAACUUUGUCGGCGUUGUCCUGCUGAAAUUGUUGAUCUGUGAGUGCUUUGGUUUAUGAUAAUGGCUUUAAGCACAAAGACAAAUCAGCUCAAUGCUCCUUAAAAUGCUUAUAAGGUGUUAUCUACGCAUGAUGUUUCAUCUGCAAUUAACAGGCCACAAAUAGGCGUGGUAUAGAGAAUCACCUACACGUAACCCUGCUUGGAGAAAAGCUGUCUUUCAACCUUCUUCCUUAUAAUUCAAGAAAUGCUAUAGCCUCAAAGAUUUUUUGGGACUACCAUUCUCAAACUGUUGAUUUCAACAACAGGGCUCAGAAUAUGACUAUGUCAUUCACUCAAACCACUGAAUAGUUCACUUGUAAUGUAAACAGAUUUAAUGUUGCUAUUACCAGAGCAAAAGUAGGCAUACUUUGCAUAAUGUCUGACUGAGACCUUUAUGACAAGUUGCAAUUUACAAGUCACUGAAAUUCCGUGGGAAUGUGGCAACUUUACAAGCUGAAAAAUGUAACAGGACUCUUAAAGAUUGUAUUGGUAAUCAUUGGGUUACAUCCUACACAGGCACCUACACACCUCAGUGUUGACACUAAAUUUCAAAACUGAAGGUUUAUGUGUUGACAUACCUGGCAUACCUAAGGACAUGACUCCUGCAGAAGAUCAUUUAUGAUGGGUUUAAAAUGAAUUAUUCAAGUUAAUGGUUACCCUAACAUGUUUAUCACCCGUCGAAGAAGCUAUAGACAUGUACGUGCAUAUGGAUUGGCUUCGAUGUCGAGGGUGUCAUGCUACUAGAGAAGCUGUUGGUACCAAUUUACCUCUACAGCUAGGUUUCUUACAGGUGUUAACCUAGUUGCUGUACCUACAGGUUAUGUUGAUACACCUAAUAAUACAGAUUUCUUCCAGAGUUUAGUGCUGCACUUCCGCCUGGAGAUAUCAAUCUAAACACCUCAUACCACUUAUGUACAAAGGACUUCCUUGGAAUGUAGUGCGUAUAAAGAUUGUACAAAUGUUAAGUGACAUCACUUAAAAAAUCUCUGACAGAGUCGUAUUUGUCUUAUGGGCACAUGGCUUUGACUGACAUCUAUGAAGUAUAACAAAGACGGCAUCAUAUGGGUUGCAACUGAGGGAGCCUUGAAUACACCAAAAAGAUCUUACUGGCACCCGCAAUCCUGCUAUAAUGCUUGCAAUCGUGCUACAACUUCCAUGGGGAACAACAUUGCCAAAAGGCUACGCAGAAAGGAAAGAGGCGGCAGUCAAGCCUCACCAUGUUCCUCAUCACGUAGUCGCAUAGUUUGAGAAAUUCAACCAGGCAGCAGUAGGAACUUUCCUGCUAGAAUGGCUGGCAUGGCGGUGAUGCUGCUCUUGCUGCUGCUGCUUGACAGAUUGAACCAGCACUGAGAGCAAAAUGUCUGGUAAAGGCCAACAACAACAAGGCCAAACUGUCUUAAGAAAUUAUCGUUGAGGCUUCUAAGAAGCCUCGGCAAAACGUACUGCCAUAAAGCAUACAAUGUAUACGGACUUCGGCAGACGUGGUCCAGAACAUUCCCAAGGAAAUUUUUGGGGACCAGGAACUAAUCAGACAAGGAACUGAUUACAAACAUUUGGCCGCAAAUUGCACUGUUUUGCCCCAGCGCUUCAGCGUUUCAGAAUGUACGCUGGCAUGAAGUCACACCUUGAACGUGGUUGACCUACACAGGUGCCAUCAAAUUGGAUGACAAAGAUCCAAAUUCAAAGAUCAAGUCAACAUUUGCUGAAUAAGCAUUGACGUCAAAACAUUCCAACAGAGCCUAAAAGGACAAAAGAAGAAGGCUGAUGAAACUCAAGCCUCGCGAGAGACAGAAGAAACAGCAAACUGUGACUCUUUUCCUGUCAGAUUUGGAUGAUUUCCAAACAAUUGCAACAAUCCGUGAAAGUGCUGACUCAACUCUAGGCCUAAACUCAUGCAGACAUCAAGGCAGAUGGGCUAUAUAUAAACGUUUUCGUUUUUCCAUACGAUAUGGUCAUUCUUGUGCAGAAUGAAUUCUCGUAACUACAUAGCACAAGUAGAUGUAGUUAACUUUAAUCUCACAUAGCAAUUUCUUUAAUCAGUGUGUAACAUUAGGGAGGACUUGAAAGAGCCACCAUCACCGAGGCCACGCGGAGUACGAUCGAGUGUACAGUGAACAAUGCUCGGGAGAGCUGCCUAUGGAAGAGCCCUAAUGUGUAAAAUUAAUUCUAGUAGUGCAUCCCCAUGUGAUUUUUAAUAGCUUCACCGAGGAGAAUGACAAAGC
>cluster79.fasta:2
AUUUCCCUCCCAGGUAACAAACCAACCAACUUCGAUCUCAAUAGAUCUGUUCUAAACGAUUUUAAAAUCAUUGUGUUGGCUGUCACUCGGCUGCAUGCUUAGUGCACUCACGCAGUAAAUUAAUAAUUACUGUCGUUGACGGGACACGAGUAACUCGUCAUUUGCAGGCUGCUUACGGUUCGUCCGUGUUGCAAAAUGAUCAUCAGCACCGCUAGGUUCGUCCGGGUGUGACCGAAAGGUAAGAUGGAGAGCCUUGUCCCUGGUUUCAACGAGAAAACACACACGUCCAACUUCAGUUUGCCUGUUUUACAGGUUCGCGACGUGUUCGUCGUGGCUUGGAGACUCCGUGGAGGAGGUCUUAUCAGAGGCACGUCAACAUCUUAAAGAUGGCUUGUGGCUUAGUAGAAGUUGAAAAAGGCGUUUGCCUCAACUUGAACAGCCCUAUGUGUUCAUUCAAACGUUCGGAUGCUCGAACUGCACCACUGGUCGUUAUGGUUGGAGCUGGUAGCAGAACUCGAAGGCAUUCAGUAUGGUCGUAGUGGUGACUCAUUGGUGUCCUUGUCCCUCAUGUGGGCGAAUACCAGUGAAUACCGCAAGGUUCUUCGUAAGAUGGUAAUAAAGGAGCUGGUGGCCAUGGUUGCGCCGAUUUGGUACUCUGACAUAGGCGACGGGCACUGGCACUGAUCCAUAUGAAGAUUUCAAGAAACUGGAAUGUACAAUACCCACAACUUGUGCUGUUGACCCUGUGGGUUUACACACUUAAAAACACAGUCAAUCCGUCUGCGGUAUGUGGAAAGGUUAUGGCUGAAGGUAGUUGUGAUCAACUCCGCGAACCCAUGCUUCAGUCAGCUGAUGCACAAUCGUUUUUAAAUCCAGGUCUGCGGUGUAAGUGCAGCCCGACCACACCAUGCGGCACAGGCACUAGUACUGAUGUCGUAUACAGGGCUUCAUGACAUACAAUGAUAAAGUAGCUGGUUUUGCUAAAUUCCUAAAACUAAUUGUUGUCGCUUCCAAGAAAAGGACGAAGAUGACAAUUUAAUUGAUUUACUUGUAGUUAAGAGACACACUCUAACUACCAUUAAUAGAAACAAUUUAAUUUACUUAAGGAUUGUCCAGCUGUUGCUAAACAUGACUUUCUAAGUUUAGAAUAGACGGUGACAUGGUACCACAUAACAUAUACGUUCAACGUCUUACUAAAUCGCUGGCAGACCUCGUCUAUGCUUCAAGGCAUUCUGAAGGUAAUUGUGACACAUUAAAGAAAUACUUGUCACAUACAAUUGUUGUGAUGAUGAUUAUUUCAAAAAGCUGGUAUGAUUUUGUAGAAAAACCCAGAUAUAUUACGCGUAUACGCCAACUUAGGUGAACGUGUACGCCAAGCUUUGUUAAAAACAGUACGCUGUGAUGCCAUGCGAAAUGCUGGUAUUGUUGGUGUACUGACAUUAGAUAAUCAAGAUUCAAUGGUAACUGGUAUGAUUUCGGUGAUUCAUACAAACCACCAGGUAGUGGAGUUCCUGUUGUAGAUUUAUUAUUCAUUGUUAAUGCCUAUAUUAACCUUGACCAGGGUUUUAACAACUGCAGAGUCAUGUUGACACUGACUUAACAAAGCCUUACAUUAGUGGGAUUGUUAAAAUAUGACUUUACGGAAGAGUUAAAACUUUCGUGACCGUUAUUUUAAAUAUUGAUCAGACAUACCCAAAUUGUGUUAACUGUUUGGAUGACAGAUGCAUUCUGCAUUGUGCAAACUUUAAAUGACACUUACAUAUUCUCUACGGUGUUCCCACCUACAAGUUUUGGACCACUAGUGAGAAAAAUAUUUUUGUUGAUGGUGUUCCAUCUGUAGUUUCAACUGGAUACCACUUCAGAGCUAGGUGUUGUACAUAAUCAGGAUGUAAAACAUAGCUCUGGAUUUAGUUUCAAAGAAUACUUGUGUAUGCUUAUUGACCCUGCUAUGCACGUUGCUUCUGGUAAUCUAUUACUAGAUAAACGUCAUACGUGCUCUUCAGUAGCUUCUUACUAACAAUGUUGCUUUCAAACUGUCAAACCCGGUAAUUUUAACAAAGACUUCUAUGACUUUGCUGUCUAAGGGUUUUCUUAAGGAAGGAAGUUCUGUUGAAUUAAAACACUUCUCUGCUCAGGAUGGUAAAUGGGUUGCUAUCAGCGAUUAUGACUAUCGUUAAUCCAACAAUGUGUGAUAUCAGACAACUACUAUUUCUGUAGUUGAAGUUGUUGAUAAGUACUUUGAUUGUUACGAUGGUGGCUGUAUUAAUGCUAACCAAGUCAUCGUCAACAUCCAAGACAAAUCAGCUGGUUUCCAUCUAAUAAAUGGGGUAAGGCUAGACUUUAUUAUGAUUCAAUGAGUUAUGAGGAUCAAGAUGCACUUUCGCAUACAAAACGUAAUGUCAUCCCUACUAUAACUCAAAUGAAUUUAAGUAUGCAUAUGGUGCUAGAAUAGAGCUCGCACCGUAGCUGGUGUCUCAACUGUAGUACUAUGACCAAUAGACAGUUUUCAUCAAAAAUUAUUGAAUUCAAUAGCCGCCACUAGAGGAAUACUGUAGUAAUUGGAACAAGCAAAUUCUAUGGUGGUUGGCACAACAUGUUAAAACUGUUUAUAGUGAUGUCAGAAAAACCUCACCUUAUGGGUUGGGAUUAAAUGUGAUAGAGCCGCCUAUCGCACUAGAAUUAUGGCCUCUACUUGUUCUUGCACGCAAACAUACAACGUGGUUGUAGCUUGUCACACCGUUUAUAGAUUAGCUAAUGAGGUGUGCUCAAGUAUUGAGUGAAAUGGUCAUGUGGCGGUUCAUUAUCGUGUUAAACCAGGUUGGAACCUCAUCAGGAGAUGCCACAACUGCUAAUAGUGUUUUAACAUUUGUCAAGCUGUUCGGCCAAUGUUAAUGUCACUUUAUCUACUGAUGGACAAAUUGCCGAUAAGUAUGUCCGCAAUUUACAACACAGACUUUAUGAGUGUCUCAUAGAAAUAGAGAUGUUGACACAGACUGUGAAAUGAGUUUUACGCAUAUUUGCGUAAACAUUUCUCAAUGGAUGAUACUCUUUGACGAUGCUGGCAAUAAUGCGUUCAAUAGCACUUAUGCAUCAAGGUCUAGUGGUUAGCUAAAGAACUUUAAGUCGGUUCUUAUUAUCAAAACAAUGUUUAUGUCUCUGAAGCAAAAUGUUGGACUGAGACUGACCUUACUUUAAGGACCUUCAUGAAUUUGCUCUCAUACAAUGCUAGUUAAACAGGGGUGAUGAUUAUGACCUCUACCCAGAUCCAUCAAGAAUUCUAGGGGCCGGCUGUUUUGUAGAUGAUAUAAUAAAACAGAUGGUCACUUAUGAUUGAACGGUUCGUGUCUUAGCAUAUAGAUGUUACCCUUAAACAUCCUAAUCAGGAGUAUGCUGAUGUCUCAUUUGUACUUACAAUACAUAAAGAAGCUACUAUGAUGAGUUAACAGGACACAUAGACAUGUAUUUGUUAUGCUUACUAAUGAUAACACUCAAGGUAUUGGGAACCUGAGUUUAUGAGGCUAUGUACCGCAUACAGUCUUACAGGCUGUUGGGGCUUGUGUUUUGCAAUUCUUAGACUCAUUAAGAUGUGGUGUUCGUUACGUAGACCAUUUAUGUUGUAAUGCUGUUACGACCAUGUCAUCAACAUCUCACAAAUUAGUCUUGUUUGUUAAUCCGUAUGUUUGCAAUGCUCCAGGUUGUGAUGUCACAGAUGUGACUCAUUAUUUUACUUAGGAGGUAUGAGCUAUUAUUGUAAAUUCAAACCACCUAGUACUUCCAUUGUGUGUGCUAAUGGACAAGUUCUUGGUUUAUAUAAAAUACAUGUGUUGGUAGCGAUAAUGUUACUGACUUUUUAAUGCAAUUGCAACAUGUGACUGGACAAAUGCUGGUGAUUACAUUUUAGCUAACACCUGUACUGAAAAGACUCAAGCUUUCGCAGCAGAAACGUUCAAAGCUACUGAGGUUUUCUAAACUGUCUUAUGGUAUUGCUACUGUACGUGAAGUGCUGUCUGACAGAGAAAUUACAUCAUGGGAGUUGGUAAACCUGACCACUUAAACGUACUGCCACUAAAGCAUCUGUGUAACACAAGCUUCGGCAGACGUGGUCCAGAACAAACCCUAGGAAAUUCUGGGGACCAGGAACUAAUCAGACAAGGAACUGAUUACAAACAUGCCACAAAUUGCACAAUUUGCCCCAGCGCUUCAGCGUCUUCGGAAUGUCGCGCAUUGGCAUGGAAGUCACACCUUCGGGAACGUGGUGACGACACGGUGCCAUCAAAUUGGAUGACAAAGAUCCAAAUUCAAAGAUUCAAGUCAUUUGCUGAAUAAGCAUAUUGACGCAUCAAAAACAUUCCCACCAACAGAGCCUAAAAAGGACAAAAGAAGAAGGCUGAUGAAACUCAAGCCUCGCAGAGACAGAAGAAACAGCAAACUGUGACUCUUUCACCUGCUGCAGAUUUGGAUGAUCUCCAAACAAUCGUUAUAAUCCAUGAACAGUGCUGACUCAACUCAGGCCUAAACUCAUGCAGACAUUACAAGGCAGAUGGGCUAUAUAAACGUUUCGCUUUUUCCGUUUACGAUAUGUUUACUCUUUGUGCAGAAUGAAUUCUCGUAACUACAUAGCACAAGUAGAUGUAGUUAACUUUAAUCACAUAGCAAUUCUUUAAUCAGUGUGUAACAUUAGGGAGGACUUGAAAGAGCCACCACAUUUCCGAGGCCACGCCGGAGUACGAUCGAGUGUCAGUGAACAAUGUCGGGAGCUGCCUGCAUGGAAGAGCCCUAAUGUGUAAAAUUAAUUUUAGUAGUGCUAUCCCCAUGAUAUUUAAUAGCUUCUUAGGAGAAUGACAAAGC
>cluster799.fasta:2
GCGUCGAGAUGGCUGCGUUUCAUUGAGACCAUUGGUCGUGCCUCGAGCCCACUUUGCAGCCCUCAGCUUGUGUCAAGAAAUGCUGUUCCAUGGGAACCAAUAAGUAGAGAUGGAGCGGUUCUGGAAUGGGAGAAUAAGUUCAAUUACAAUCCAUCCUACUCAUUUACAGUUGGUUUCCCAUGGUGAUGUCCAUCUGCCUUUAGCACUGGUUGUUUUUUGAGUGCAGGGGUCUCUCUCUUGGCAUGUCGGCCCUGGCUACUCCCAUUGAUCUUGAGAGUCCAACUUGGAACUUAUUGGGAGUCCCAAAGCAUAAAGGCCAGCACUGAUCCUUUCACCCAGCUAAGUCGUGGCCAUUUGUCUUCCCUACCGUAUCUCCUGGAAUCGGGAUCCGAACAUCAAGAUGAAGACCAAGGAAAAGGCCUGAAGAUUCCCAGCUAUACCAGUCGGAGUGGUGCACCUAGCUGGUUUACUGUGUUGUCCUCUAUGGGCUGGCAGCCAUGUCGAAGAACAGAGGUUCCCGUCAUUUUUCUACACCAUACUCACAUCCAUCUUGUUUCAUUUCUUAUCUCCAGCCUGGAAAGUUUCUCCUUAUUGCUAGGGUCCUUUUGACAUUUCAGAUCCCGUGGAGUAGAAAGAGUACCAUCUGUAGACCUGUAGUGGAAAAGGGUCAAGUUUUCCCGUGACAUUGAGAUGGGUGUCGUAAAAACUACUCCCCUCUUGCCCCUCAGCUUUAUACCAUACAAGAAGCAGUUAUUCUGUCUCCAACUAAGGCUUUGAUUUGUGCUAGGUCAGCUUGGCUCCUCCAAGACAGUGGAAACUGUUGACAGCUUGUGAAGCUUUCUGGCCCCUGGGACUGGGGUGAGGCUUUGGGUGCCACUGCCUGUGGUUGCUGGCUUAAAGGACAAUUUGUCUGUAAAAGAGCCCGGGCCAUUCCACGCAGUGUUAUUAGAAGAGAGGUGGGGGUGGAGGGAAUUGGUCAUCUGUCCAGACUAGAGAUACAAAAGAGAGGGCUAGUUAGUUUGGAGCAGCUGCUUUGAGGAGAAAAAUUAGCUUUUGACACAGAAGAUCCAGAAAAAUUAUUGAACAUUGCUGGUUAUUUUCUUUCUGGAUCCAGAAAAGCCUUUUAAUUUAUGCUUUCAUGAUCGUACCCUCUUUGAAACUGAAUUAAAAUACUCAUUUAAAACCCUUACUCCUACCCCCUUAUCAUAUCUCAUAUCAUAUCCAUGCCAUUUUUAUUCCUUAAU
>cluster798.fasta:2
CCGGAAGUGCAGGAGAUGGGCGCCGCGAGGCGUCCAGUGCGGUAACGCGACCGAUUCCAGAGAAGCCGGCGGGAGCCCCGGGGAGAGUUCUCUCUUUCUUUGCGAAGGCAGGGCGUCCUGAAUAGGGUUGCCCCGAGAGAGG
>cluster797.fasta:2
GCUUCGUGUUCCCACCUGGCAUGCCAAUCUACCUUUCCAGGUGUAGCAAUGAUGCAAAUAGUCAGCUGCCCGUAUGCAAAGACAGUCGCUACCACCAAGACCGAAGUAGCGACAUUGCCACCAGGAAACAU
>cluster796.fasta:2
UCGGCGGGCCACUGAAGAUCCUGGUGUCGCCGUGGGCCGCCGCCCGCCGUUGUUACCGGUAUUGUAAGAACAAGCCGUACCCAAAGUCUCGCUUUUGCCGAGGUGUCCCUGAUGCCAAGAUCGCAUUGACCUGGGGCGGAAGAAGGCAAAAGUGGAUGAGUUUUACCGCUCUGUGGCCCAACCGGUGUCAGAUGAAUAUGAGCAGCUGUCCUCUGAAGCCCUGGAGGCUGCCCGAAUCUGUGCCAAUAAGUACAUGGUAAAAGUUGCAAGGAUGGCUGGCUCCAUAUCCGGGUGCGGCUCCACCCACGUCAUCCGCAUCAUCAAGAUGUUGUCCUGUGCAAGGGCUGACAGGCUCCAAACGGGCAUGCGAGGUGCUUUGGAAAGCCCAGGCACCGUGGCCAGGGUUCAUUGGCCAAGUUAUCAUGUCCAUCCGCACCAAGCUGCAGAACAAGGAGCAUGCUGAUUGAGGCCCCUACGCAGGGCCAAGUUCAAGUUCCUGGCCGCCAGAAGAUCCACAUCAAAGAAGUGGGGCUUUCACCAAGUUCAAUGCUGAUGAAUUUGAAGACAUGGUGGCUGAAAAGCUGGCUCUCAUCCCAGAUGGCUGUGGGGUCAAGUAUAUCCCCAAUCGUGGUCCUCUGGACAAAUGGCGAGCCUGCACUCAAAGGCUUCCAAUAUGCUGCCCCACUUAAUAUUUCCAAUAAAUUCUACUUCCUGUCCAAAAAAAAAAAAAA
>cluster795.fasta:2
ACGUGGAGGCUCGGUUAUCAGAAUAUGGUCAGUACGCCUGAUCCAGCGUAGCUGGUGUGUGGUGGCAAGUUCCAAGUUGGCGUAACUCCCACACCAGACCACAGACUGGUUUGCCUUCAUGUAUCCCGCCGCCAGCCGCACGCAUCAGGCUGAUUCCGUUCCGUCCCAUCGAAGCUCAAAGAGAUGAAUGUUUCCAUCUUCAGACGAACGAGAUUUGAUGCACCACACAUUCCAGGAAGAAUCUCAGCCAUGGUUUUGGCUGGUAUUACAUUACUCAAGCCUGGUGUAGUUUGAACUUCAAGAGCUUAGACUUGCCUCUCAUUUCCUUGUUCCAUCAUACCCUGACGAAGACGUGCCUUUUAACACUCCAAGCCUCAGUACUUAUCAGAUCCCAGAAAUACUUGCCAACAGAGUGCCAAAUUACAACAAAUGAUUCCCUGUGGAUCUGAUGUCGAGGUGGAUGAAAAUCUUGGUCUAAUGAUUAAUGCCUGAGGAAAAGUGGCCAGUUUUGUGUUGUGCUCAGGUCUGUGGCCAUGAAAUUUGGUCCAGUAGCGUACUGCUUGUUGCAGUCCCGUCUAUCUGAAUCUUUACAUUUAAUGUAGUAGUCCAUGAAUCAUGUUAUUGCUGACGACCUUCAAUCCCAGAGGUAAAACUGGCUGAAGUCAAAUGAAUUAUGCCUACUUUACACUGCAGUUGAAGAUGAAUUGUCAAAAGACGCUUAUUCCAAUAAAAGCAAGAUGGACUUGCUGAGUAAAGCAGGUUUGGUGAUUUUCUUCAUCGGGUAGAUGUUACCAAAUAUAACACCGAAAUUUUGCAAGUUGUAUGGGAGACCUGUUGUUGAAUAAAGUUGAUGCUUAUCAGAGCAUUUGUUACAAAUAUUUAGAAGAGUUUAAGCUCAAGGCUAAGUUGGAGGUAAUGUUAAGAAGAUAUGCGGUUGCCUCAGCUUGGCAAAUUGUAUACAAAGGGUGCAACUAAAGCACUAAUGGUUGGAGAAUGGACAAGUUUGGAAGAGCUGAUAAGAAGAGGUAUAUUAACAAACUAGGAUACCCAAGACUGAAGAAACAAGAAGAAACCAAGUGUAUCGACUCACGUAAAGAAGCAGCGGUCCUGCCCCAGUUUUCAGAAAAUCCGCUGUGGGCAGAGAACGACGACGACUUAAUGGUGUUUACUCCUUUACAGGAUUUGUCUUAAAGCAAUGUGUUUCAAUGGUGUUGUUCAUCAUAUAGUCAUUCACUUAUACUGGGCUACUUUUAAAAAAUACACAAGAUAACAAGUCGGAAAUGGUGGGAAUAAGAAAACACGAAGAGGUAGAGCAGUGGAGUAACCUUAAGGUUUCUUCUCAAACAUUCAAGUUCCUUUGAGAAUACCAAAUCAAUUUAGGCCUGUAGAAACACUGUCAUCAUUAUGUUUAAGGGCUAACAGAUUAUUUUAAAUUCUAUGAUUCCUGAAGUCAGAUGCAUUUGCUAUUUGCAUUUGUUGGAGAUAACUCUACAGCUUUGCUUUGAAAUUUUGCUACUUUGUUUCUUGUUUCUUUGGUUGUUUACAGGAAGAAAAUAUGUUUAUGCAAACCAGACCUCUUAGCUGCAAAGGUGUAAACUAACACCAGUAUUUAUUGUAAUAUGAACAUCAAGUAUAUUGUCUAGUGCUUUCUUCAAUUAUGAUAGAAGCUAUGAAAAAAUGAAGAUUUCUUCAAGCCGCCAAGCGACUCAAAAUGCAGAACUGGAAGAUUUUGAACUUGAUUUGUUUGCUUUGUUUAAAAUUUCACCGAUGUAUUUUUCUUUACCUCCAGAUCCUGCCAGAGAGUAAUAUGUCAUCAAGAAGUCAAGAAGCACACUGAGGUUACCGAGGCGUUGUGUAAUCUGCAACAUUAGUGAGAGUAGCACUGGUGAUUAGCCUUGGUGCUUUGUUGCUGUUUUGCAGGUUCAAACACUGUCUACUCAGCUGAUCUUCAAGGCUGCUUGAUAAGGAACCCUAGAUGGACAGGCUGAGGUGCUUUGGCAGUGAUGAUGACCUUUCAGUUGUGAGUACACUAGCACAGUGUAACCAGGUUAAAAUUUGACUAGAGAAUUUGAUAAUAUCUAAAUUUCCACAAUAAGGAGUAGACCAAUCAUUAGCGUAACUGGACAGAAACAUUUUUGGAGAAAACAAGCAUUCUUUAGAUAGUAUUCUGCCUUACGAAAAGAUAUUAUGAAUUGAAACCCAUAUCGAAAUUUUUCAUCGAAUUACAAAUAGUAAAGACCAAUUUGAUGGAACAAUAUAGAAAUUAUUUGGAAGAUUAUGAAAAGUAGUAAAUGCUGGGCGUGGUUGAUAAACUUAGUUUUAAAAAGGGCAGGGGACUUAAAUUGUAGUAUGAAAGAAAUUUGAUGCUCCUAUUAUUGAGCUGUCUGGAAUUAGAAAUGGUAUAGGUAAGAUGGACUAUCUGUGUAAAUAAGUUUAAAAGUGGUUGAUCAUAUACAACCUGAUUCAGAUGCUUAACCAAAAUGAAUUAAAAUAUAGUAGAGUUCCUGUGCAGU
>cluster794.fasta:2
AGUCCCACAAGAAAUAGGUUAAACUGAAGCAACUUGAUAGAAGGAUUACAUUUACAGGCUUGUUUCCAAAGAAAAAGUAUUGUUUGGAGGAGCAAAGUUAUAAGCCUACCUAAGCAUCAUAAAGCUGUUCAAAAAAAUAACACGAAGUUUGUAGAUGGAAAUGUAGUGCUGGAGUCUUACUCUGCUUUAAAAGUUGUAACAAAUACAGAUAGUUAAAAAGAUCCCUAAAU
>cluster793.fasta:2
GCCCGCCCCAAAGAUGCCGAAAAGGAGAAGAAGGCCAAGGAAAGAAGGUGGCUCCGGCCCCUGCUGACAUCGAAAAAGCAGGAGGCCAAGAAAGUGGUGAAUCCCCUGUUAAAGAAGAGACCUAAGAAUUGGCAUUGGCCAGGUCUCCAGCCCCAUAGAGACCUCACCCGCUCUGUGAAAAUGGCCUCGCAUAUCAGGUUGUAGCGGCAAGAGCCAUCCUACAAGCGGCUGAAGUGCCUCCACUGCUAUUAACCAGUUUCACCCAGGCCCUGGACAUCGCCAAACAGCUACUCAGUUGUUUAAGCUGGCCCACAAGUACAGACCAGAGACAAAGCAAGAGAAGAAGCAGAGGCUGUUGGCCCGGGCGAGAAGAAAAGCUGCUGGCAAAGGGACGCCCACUAAGAGACCACCUGUCCUUCGAAGCAGGGUUAUACCAUCACCACACUGGUGGAGAACAAGAAGGCUCAGCUGGUGGUGAUUGCCAUGACGUGGAUCCCAUCAGCUGGUUGUCUCUUGCCUGCCCUGUGUCUGUAAAAUGGGUCCCUACUGCAUUAUAAGGAAGGCCAGACUGGGCCGUCUAGUCCACAGGAAGACCUGCACAACUGUCGCCUUUCUCAGGUGAACUCGGAAGACAAAGGCGCUUGUUAAGCUGGUGAAGCUAUCAGGACCAAUUACAACGACAGAUACGAUGAGAUUCGUCACUGGGGUGGCAACGUCCUGGGGUCCAAGUACAAUGGCUACUGCAUUUGCUAAGCUCGAAAAGGCAAAGGCUAAAGAACCAUUGCCACUAAGCUGGGUUAAAUGUCUACACUGUUGAGUUUCUGUCUCUAAAAAUAAUUAAAAAUACAAAUUUCUCUGAGCCAGCAAAAAC
>cluster792.fasta:2
GCGCCGAGCUGAGCCCUAUCCCCAAGGAGUCAUAAAAUGGCGGCGAGGAACCUGGUAGCAGUCCCGGAGCCGAGCCACUGACAGGAGAGGAGAGGCGGCGGCGGCGGCGGUGGGAGGAGGAUGGCUGGAAGGGUGCUGCGCCGGUGCGGACGGCGUGCAAGUGGCGGCGGCGAUGGGGGCGACGGCAGCGGUCCCAGCGGCGGCAGCAGCGGCGGGAGGAGCCUCGGGAGCCGGAAAACCAGACCCAGAGAGGCGAGUGACUCGUGGACACCAAAUUGGCGAUGGAUUAGACCAAAAACUAAGAUGGGCUUUGCACCUAUCUAGAGAGCUCGUUUCUUACUACACACCUGAGCUGCACAUUCAUUGAUUGAAUUCACCAUUACUAUACCUGUACCAUUAGGUUUGGUGUAAUAAGUUGAAAGCGAAAAUGGGAAAC
>cluster791.fasta:2
GCCGGUAUCGCUCUCGCAAGCAUGGUUAACGUCCCUAAAACCCGCCGGACUUUCUGUAAGAAGUGUGGCAAGCACCCCACAAAGUGACACGGUACAAGAAGGGCAAGGAUUCUCUGAUGCCAGGGAAAGCGGCGCACAUGACAGGAAGCGGAGUGGCUAUGGUGGGCAAACUAAGCCGAUUUUUCCGGAAAAAGGCUAAAACUACAAAGUAGAUUGUGCUAAGGCUUGAGUGCGUUGAGCCCAACUGCAGAUCUAAGAGAAUGCUGGCUAUUAAAAGAUGCAAGCAUUUUGAACUGGGAGGAGAUAAGAAGAGAAAGGGCCAAGUGAUCCCAGUUCUAAGUGUCUUUUAUUAUGAAGACAAUAAAAUCUUUGAGUUUAUGUUCAGUUAAAAAAUACCCCACCCCACAUCAACAUAACCCACCAUCUCUUCAUAUCCAUCAUCUCAUACGCCUACCAUCCCCAA
>cluster790.fasta:2
UAACUUAUAAUCUCACUAGCAAUCUAAUCAGUGUGUAACAUUAGGGAGGACUUUGAAAGAGCCACUCGAGGCCAUGGAGUACAAUAAAAGUGUACAGUGAACAAUGCUGGAGAGCUGCCUAUAUGGAAGAGCCUAAUGUGUAAAAUUAAUUAGUAGUGCUAUCCCAUCGCAAUUUAAUAGAGCUAGGAGAAUGACAAAAAA
>cluster789.fasta:2
CCUGGGGAUCCAGGCAACUAACAUGACUAAAAGAAGCGGGAGAAUCUGGGCGCUCUAGAGAUUGUCGGACUAGAGGAGAAGCUGUCCAGUAUGUCAGAAAGACCUGGAGGCCGUGAACACAGGCUCCACAGCCAGGAGCUGAGCCCAGGCCAGGAGGUCCCUGGAGAGGAGAAAAACAGCCUAAUGAGCAAAGCCUCCAACUACAAGAAGGAACUGAAGUCUUCGGCAAGAGAUCAGAACAUGCUGCUUUCUGUGGCCAUUCAUCUCCUGACCUCGCAACGCACAGCAUAUGAGCCUGGCUUCCCCACCAUUAGCCACAGGCUCCUUCUUGGCCCUGAUCGGCACCAAGCAGGCACUCAAGCCCUUGUAGGUCAAGGUGCAUGGGGUGGGGCUCCUCCCAACCUAGUGUUCAAGCAGCUCCUGGCGGCCAGGCCUUGCCUCUCCCCUGGCACCUGCUGAGACCAGGUCUCCAGAAGGACUAGUGCGCAUCCCUCUAGCCCCAGAGAAGCAAUAAAGAACACAAGCUAAAAAAC
>cluster788.fasta:2
GAUCGCCAUUUCCAGUAAUUCGCCAAAAAUGACGAACUCAAGGGAAAAGAGAGGCACCCGAUACUGUUUUAGGCCUUUAGAAACAUGGAGUUGCUUGCCUUUAUGCGAAUUUAUAAGAAAGGUGAUAUCGUAGACAUCAAGGGAAUGGGUACUGUCUCAAAAGGAAUGCCCAAGUGUUACCUGGCAAAACUGGGAGAGUACAAUGCUUCCAGACAUGCUGUUGGCAUUGUUGUAAACAAAAACAAGAUAAGGGCUAGAUUUUUUGCCAAGAGAAUUGCGCGUAUAAAGCACAUUCAGCACUCUAAGAGCCAAGAUAAUACCCAUUGAAACGCGUGAAGGAAAAAUGAUCAGAAAAAGAAAGCCAAAGAAAGGUACCUGGGGUUUUGGAAGCGCCAGCCUGCUCCCAGAGCUGGCACACUGUGAGAACCAAUGGGAAGGAGCCUGAGCUGUGCUGAACCUAUUCCGAAUUCAUGGCAAUAGGUGUUAAAAAAAUAAUAAAUAAAGACCAAGGCUGAAAAAC
>cluster787.fasta:2
GGGUGACGGACGACGUACGACGGCGACAGGACGGACAGCAGGAGGACAGGCGAUGUGCAGAAGGACUUUGGAAGCUGUCUUACUACAAAGUACGGCCGCAUCCGCAAGAGAUCGGGAUACAUGAAGAACCAGCCUUCGGCCUCGUGCCCUUUGCCUUCGUGCGCUCGAAGACCCCGAGACGCAGAAGAUGCUAUCUGGAAGAAAUGUCUAUGAUAUGGCCAGUGUCGGCUUCGUGUGGAGGUCUCCCAGGACUUAUGGUUCGGGUAGGUGGCCGUGGCGUGGUGGGAGGAAUGGGCCACAAGAAGAUCUGAUUUCGAGUCUUGCUAGGACUUCCAUCGGGCAGCUGGCAGGACCUGAAGGAUCACGCGAGAAGCUGGGGACGUUGUUAUGUUGAUGGAAAGACGGUGGGGGAUGGUCAAGUAUUUCGGAAAAGAAGAUAUGGAAUAUGCCCUGCAAUUGGAUGACACCGUAAAUUACGCUCUCAUAGGGUGAAACUUCCUACUCAUCAAGUCUAUCCUAGGGAGAAGCACCAGCUGGCUACUUCGGUCGGUCUGGGUCACAAGGGCCAUGACUUCCAUACCAAAGCGGGUUCCCCACACUACUUUCACCAGGCCCUUUGAGACAGGUGAUGAAAUUUUUUUCUUUAUUUUUUAGGUUACAUUGAGCUGCUUUGUGUCAGAAAUACAUUCCAGAUUGAGGAUCUCUGAAAUGUUUAGGAAAUUUUUCUUGCUCUUUAAAAGAAGAAAAACUACAUAAUCUACCAGGGCCAUUGGUGAAACAUUCAAACUAAGAAAUUGUGGUUUGGUUCAGAAACAAGUUGUAUUUCACCCUUGAUUAUGGGAAAAUCAGUUUCUGUCUCUGUGGGUUGCUCUAUAUGGAGAUAUGAUUUUGCGGUAGAGUCUGCCCAUUCAUUGUUUCUAGAAAUAACACUAAUCAGUAAUUGAAAACU
>cluster786.fasta:2
GCGGACUGCGACACAGCCCAUCCAUCCCUCGACCGCUCCCGUCGCAACCGCCAUGCCUCCCUACCGCCUCCAAGUCCAGCCCUCAGUCAUGGCAUGCCCCUGGAUCAGGCCAUCGGCCUCCUGUGGCCAUCACAAGUACUCGGCAGGGAGGGUGACAAGCACACCCUGAGCAAGAAGGAGCUGAAGGAGCUGAUCCAGAAGGAACCAUUGGCUCGAGCUGCAGGAUGCUGAAAUUGCAAGGCUGAUGGAAGACUUGGACCGGAACAAGGACCAGGAGGUGAACUUCCAGCAGUAUGUCUCACCUGGGGGGGCCUUGGCUUUGACCUACAAUGAAGCCCUCAAGGGCUGAAAAUAAAUAGAGAAGAUGGAGACCUCUGGGUCCUCUCUGACCAAAUCCAGUGGUGGGUAAUUGUACAAUAAAUUUCUUUGGUCAAAUCUAAAAAAGUC
>cluster785.fasta:2
UACUAUCCACUCUGAGGUGGCCUGUCGACGGCUGGGGCUGGAUGCUCAGGUAACUGGGCGGAAACAGGGCAGGUGGAGCCCGAGUGGGCGAGCAGGGACUGGGAGACCACAAUGAGUUCCUUCCAGACGGCUUUGUGAGGCAGAGUAUGAGCACUCGCCUGGGCUCCGUCUGCACCAGGUUUUUUGUACUUUGAGAUGGACUUGAACUUGUUGCCUAGUCGGAGUGCAGUGGUGCCAAUCUAAGCCACUGCAACCUCCCGGGGUUUAAUCGAUAUUUCCCGCUCUAGCCUCCCGAUUUAUAGAACAGGCGUGCCACCACGCCCGGCUAAUUAUCAUCCUUCAUCUUCCUGAUGGAGACAGGUUCCACACUGCUGACCAGGCUAGACCUUGAAACUCCGACCUCCAGGCGAUCCUGCCUUGGCCUCCCAAAGUGCUGGGAUUACAUACAGGUGAGCACGCGUGCCUGACCUAUAAGGUCUUCCAAUUUAAUGGAAGGUUCCAGAAGUCUCCCCGUGAUCAGUACCCAUAUGCGACGGCCGCAAGGUCUGAUGGUACCAUUAUGGCUGUGUUUACCUGCAAAAUCGAAACCAAUCCAGAUAUCCACACAGGUAAGGGUUAAGCAACAUGGCGUGCUCUGGUGGAUGGAAUGCCACCCUGCACCCAGAGCAGGACUAAUUUCAGGGCUAGGAGAGAGGCCCUGCUUCAGAUCUAAGAUAGCCUAACUUGACUACUGGCAAGGCAUGGUGGUCACGCCUGUAAUCCUAGCACUCAAGGUGGGACGAAGCGAGUGGAUAUCACUGAAGUCUAAGAGUUCGAGACCAGCCGCGGGGGAGACGUGGCUGCUCCUAUCAAUCCAAAGAAUCGAUGUCCCUGACUUCCGAACAGUUCAUGAAACCUAUACGAUGCGAUCCAAUUUGUGUUUUCUCUAACAACAUCGGAUUUAAAAAAACCCUAAAGGAAUGGCAUCAAAUGAGCUGACAAUGACCGUCCCAGGAGGAGAGAGGUGAGAUUGAAGGUGACUUUUGAUAUCAUGAUUGUCUGUAUUUUACAGAAUUUGUCAAGACUGUAGGUGUUUUGUUGACACUUUAAAUAAAUAAACACUAUUUUAGAAGAACAAAAAAAAGAAAAAAAUACCUCCACCCAUAACCCUUCCAUCCCAUCAUCAUAUCUCUUUCAUCAUCAACACUUUCAUUUCAUCUUCAACAUCAUCAUCAUCAUACAUCAUACACUUCAUCAUCAUUUUCAUCAUUCAUAUCAUAUUUUAACAUAUAUAUUAACAUAUUAUAUCAACAUAUUGCCAUAUUACUUUAUCUGCCAUUUACAUCCUACAAAACUCUCCC
>cluster784.fasta:2
GGAGGAGGAGGAGGAGGAGGAGGAGGAGGAGGAGGAGGAGGAGGAGGAGGAGGCGGCGGAGGCGGAGGCAGAGGCGGAGGCAGAGGGCGCGGCAGAACGCGCUCCUGUCGCGGAGGAGGAGGAUGGGGAAGCCGGCGCCGAGGACAAGCGCUCCCGAGGAGGAGACGCCGGGCCACCGGCGGAAGGAGGCAGAGGGAAUAGAGGAGGCGGGGAGGAGGACGACGACGAGGAGAUGGACCUCCAAUAGACGAUCGACAGCCUCUGAGCUGUCCACAAACUCCUGCCAAUAGACGACAAGUCAGCAUCAUCGAGGAGGUGGAGGAGAAGCGGAAGCGGAAGAAGAACGCCUCCAGAGCCCGUGCCGCCCCCGUGCCGCCCCCGCCCCACCCACGUCCGCUCCCCCGCAGCCCCCGCCCCCGGCACCCGCCCCCGCUGGACGAGCUACCGGACUGGAACGAGGUGCUCCCAGCCUGGGAUCGAGAGGAGGACGAGGUGUACCCGCCAGGCCGUACCACCCUUUCUCCCAACUCCGGCCGCUGCACUGCAGCCGCCUCGGCCUUGCGCCGCCGCCACUUUCCACGCCUUGCCGCCUUCGCGCCACUAUCCCGGCCGAGGCCCAGGCGCGGCGCAGGAGGAGGCGGAGGCUGGAGGAGCGUCGGCUAAGGAGCAGGAAGAGCUGGAGAAAUUACAUCGAGCGUGCUGCUCCAGCGCCCGUGUUCCGCCCCCCGGCCCCGCCCCCGCGCGCCCCCGCCGCGUGCCGCCGCCCCCCGUGUCGCCCGCUCCCUCGGUGUUCGCAUGCGACCCGGCCCCGCCCUCGGCCCCGCCCCCGUCCCCAGGUUGCGCCAGGACCUGCCAGACCCACCCCGGGUCCAGAGCCCGAACCCAGAGCUCUCCCGCAGGUGACCCGGGGCCAGCCAGGACGGCGGGUGGUUCUGUGCGAGUUCCCUCCCCACGCGGGGCCCCAGCCCCAUCAAGUCCCACUGGGACGCCCCGUCCGAAAACCGGAAAAGCAGUUCCAGUUAAUUGUGUGAGGUGUCUGUACUCUCAGCCUCAGGCCUCCCAAGCCCCUCAACCUUCUCCUGGCUGUGAAUCGACCCCUUCUCUCCUUUCUUUGUUGUAAAUACCCACGGAGGAAAUAGUUUGCUAAGAAACUAAGUGACUAUUUUAUUAGGAAAAAAGC
>cluster783.fasta:2
GAGGCCAUGCUACUAGAGAAGCUGUUGGUACCAAUUUACCUUUACGGUCGUAGUUUUCUACAGGUGUUAACCUAGUCGUUGUACCUACAGGUUAUGUUGAUACACCUAAUAAUACAGAUUUUUCCAGAGUUAGUGCUAAACCACCGCCUGGAGAUCAAUUUAAACACCUCAUACCACUCAUCUAUGUACAAAGACUUCCUUGGAAUGUAGUGCGCUCAAAGAUUGUACAAAUGUUAAGUGACACACUUAAAAAUUUCUGACAGAGUCGUAUUUGUCUUAUGGGCACAUGGCUUUGAAGGUUGACAUCUAUGAAGUAUAACAAAGACGGCAUCAUAUGGGUUGCAACUGAGGAGCCUUGAAUACACCAAAAGAUCACAUUGGCACCGCAAUCCUGCUAACAAGCCGCUGCAAUCGUGCUCUAUUCCAAGGAACAACAUUGCCAAAGGCUUUACGCAGAAGGGAGCAGAGGCGGCAGUCAAGCCUCUUCUCGUUCCUCAUCACGUAGUCGCAACAGUUUAAGAAAUUCAACUCCAGGCAGCAGUAGGAACUUCUCCUGCUAGAAUUGGCUGGCAAUGGCGGUGAUGCUGCUCUUGCUUUGCUGCUGUCUUGACAGAUUGAACCAGCUUGAGAGCAAAAUGUCUGGUAAAGGCCAACAACAACAAGGCCAAACUGUCUAAGAGCUGCUGCUGAGGCUUCUAAGAAGCCAUGGCAAAACGUCUGCUCCACUAAAGCAUCUAUGUAACAAGCUUCUUCGGCAGACGUGGUCCAGAACAAACCCAAGGAAAUUUUUGGAAGGACCAGGAACUAAUCAGACCAGAACUGAUUACAAAUUGCCGCAAUUGCACUGGCGUUUGCCCCAGCGCUCACAGCGUUCUUCGGAAUGUCGCGCAUUGGCAUGGAAGUCACACCUUCAGUAUGUGGUUGACCUACACAGGUGCCAUCAAAUUGGAUGACAAAGAUCCAAAUUCAAAGAUCUGGUACUUUGCAAUAAGCAUUGACGCAUACAAACAUUCCCACCAACAGAGCCUAAAAAGGACAAAAAGAAGAAGGCUGAUGAAACUCAAGCCUUACCGCAGAGACAGAAGAAACAGCAAACUGUGACUCUUUUCCUGCUGCAGAUUUGGAUGAUUUUCCAAACAAUUGCAACAAUCCAUGAGCAGUGCUGACUCAACUCAGGCCUAAACUCAUGCAGACUUCAUUAAGGGCAGAUGGGCUAUAUAAACGUUUUCGCUUUCCGCUUACGAUAUAGUACAUUACUGUGCAGAAUGAAUUCUCGUAACUCUUUAGCACAAGUAGAUGUAGUUAACUUUUAAUCUCUAGCAAUCUUUAAUCAGUGUGUAACAUUAGGGAGGACUUGAAAGAGCCACCUUUACAAAGGCCACGUGGAGUACGAUCGAGUGUUCAGUGAACAAUGCUCAGGAGAGCUGCCUAUAUGGAAGAGCCCUAAUGUGUAAAAUUAAUUCUAGUAGUGCUAUCCCUAUGUGAUUUUCUAAUAGCUUCUAGGAGAAUGACAAAAAAUACCCCUUUACCCCCACAUCACUACACCCACCAUACUUACUUAUAUCCAACAUACACACAUCUGCCCCUACACACCAUCCCCAUAAACAU
>cluster781.fasta:2
GACACAGCUUAAGAAGCCUCGGCAAACGUACUGCCACUAAAGCAUACAAUGUAUCACAAGCUUUUCGAAGACGUGGUCCAGAACAAACCCAAGGAAAUUUUUGGGGACCAGGAACUAAUCAGACAGGGAACUGACAACUACUGCCGUCAAUUGCACAAUUUGCCCCCCAGCGUUCAGCGUUCUUCAGAAUGUGCGCAUUGGCAUGGAAGUCACACCUUCGGGAACGUGGUUGACCUACACAGGUGCCAUCAAAUUGGAUGACAAAGAUCCAAAUUCAAAGAUCAAGUCAUUUUGCUGAAUAAGCAUUGACGCAUUUACAAACAUUCCCACCAACAGAGCCUAAAAGGACAAAAAGAAGAAGGCUGAUGAAACUCAAGCCACCGCAAGAGACAGAAGAAACAGCAAACUGUGACUCUCCUGCUAAGAAGAGAUUUGGAUGAUUUCUCCAAACAAUUUGCAACAAUCCAUGAGCAGUGCUGACUCAACUAAGGCCUAAACUCAUGCAGACACAAGGCAGAUGGGCUAUAUAAUCGUUUUCGCUUUUCCGUUUACGGGUAUAGUCUACUUGUGCAGAAUGAAUUCUCGUAACUACAUAGCACGAGUAGAUGUGGUUAACUUUAAUCAUAGCAAUUUUAAUCAGUGUAUUACUAGGAAGGACUUGAAAGAGCCACCACACUCACCGAGGCCACCGGAGUACGAGUGUACAGUGAACAAUGCUAGGAGAGAGCUGCCUAUAUGGAAGAGCCUAAUGUGUAAAAUUAAUUUUAUGGUAGUGCUAUCCCAUGAUUUUAAUAGCUCUCAUGAGGAGAAUGACAGC
>cluster780.fasta:2
UCCGGCCAAGCACUGCAGCCGCCCAUGGCCUCGCGCCGCCGCCAUUUCCACGCCUUGCCGCCACGCGCCACUAUCCCGGCCGGGAGGCCCAGGCGUGGCGUCGCCACAGGAGGAGGCGGAGGCUGAGGAGCGCACAGCUGCCGGAGCAGGAAGAGCUGGAAACAUCGAGCACGUGUUGUCCGGCGCCCGUGGUACCGCCCCCGGCCCCGCCCCCCGCGCGCCCCGCCGCGCGCGCCGCGCCCCGUGUCGCCCGCUCCCCACGGUGUUUGCCGCGACCCGGCCCCGCCCCUCGGCCCCGCCCGUCCCCGGGUUGCGCCGGCACCUGCCAGACCCCUCCCGGGUCCAGAGCCCCGAACUCCCAGAGCCACCCGCGGGUGACCCGGGGCCAGCCCCAGGCCCGGCGGGUGGUUUGCGAGUUCCCUCCCCACACGCAGGGCCCCAGCCCCAUCAAGUCCCACUGGGGACGUCCCCGUCCGAAACCGGAAAAAGCAGUUCCAGUUAAUCGUGUGGCGGUGUGUCUGUCUCAGCCCUUCGGGCCUCCCACGAGCCCCACCAACCUCUCCCAAAUCGCUGUGAAACCGACCCUUCACCUUCUGUCGUGAAUACCCCACCGGAGGAAAUAGUUCUGCUAAGAAAUAAAGUGGUUAUUUUAAAAUCGCAAAAAAC
>cluster77.fasta:2
AGCAACGCGAGUAGGAGCACCAGGAUCCAGGGCUCGGAACCCGACUACAGAUUGUCUUUAAGAAAAUGGCAGACAAACCAGACAUGGGGAAAUCGCCAGCUUCGAUAAGGCCAAGCUGAAGAAAAACGGAGACGCAGGGGAGAAGAACACCCCUGCCGACCAAAGAGACCAUUGAGCAGGAGAAGCGGAAGUGAAAUUUCCUAAAAUCCUGGAGGAUCCUACCCCGUCAUUUCGAGACCCCAGUCCGAUGUGGAAGAGCCACCUGCAAGAUGGACACGAGCCACAAGCUCAAAUUUGUGAACCUGGGCACUCCCGCGCCGCGCCACCGGCACCUGUGGGUCUGAAGGGACCCCCCAAAAACGGACAUAACCGCAAAUUCCGGUUUGCCCUGGAAUAUUAUAGAGCUAUUUGUAUGAAUAAUGAAAAAUAAAACACACACUUGGCAUGGCAAAAC
>cluster779.fasta:2
UGCUGCAGGCCAAAGAGUGGUUGCUGCCGAAAUGGGCAUAGUUCAUGAACCUGGGAAGGUGGUGUCUGUCCUGGCUGGACGCUAACAUUGGACGCUGGCCGUCAUCGCUGAAGAACAUUGAUGAUGGCACCUAGAUCGCCCCUACAGCCACUUGGCCACUGGUGGCUGAAUUGACCGCUACCCCGCAAAGGUGACGGCUCCAUCAGGCAAGAAGAAGAUCGCCAAGAGGUCAAAGAUCAAGUCUUUGUGAAAGUUUAUAACUACAAUCACCUAAUGCCCUACAAGGUACUGUGGAUAUCCCUUGGACAAACUGUCGUCAAUAAAGAUGUUUCAGAGAUCCUGCUCUUAAACGCAAGGCCCGACGAGAGGCCAAGGUCAAGUUUUGAAGAGAGAUACGCAAGACAGGCAAGAACAAGUGAAGGUUCUCUUCCAGAAGCUAUAGUUUUUAGUUGCUCUGUUUUUGGUCAUUAAAAAUUAAAAAGGAAAAAC
>cluster777.fasta:2
GUAACAUCAGGAGGACUUGAAAAGAGCCACCUUACUUCACCGAGGCCACACUGAGUACGAUAGUGUCAGUGAUAUAAGGAGAGCUGCCUAUUGAAGAGCCUUCGUGUAAAAUUAAUUUAGUAGUGCUAUCCCUUGAUUUUAAUAGCUUCUCUAGGAGAAUGACAAAAGC
>cluster776.fasta:2
CAAACAACCCAAGCCCCUACUCAUUACAAUUCUAUUGUUCUACUUUCCUACUUCAGAUCAAGAGUACUUUGAAGCACCCUUCACCAUCUCCGACGGCAUCUAUGGCUCAACAUUUUCUUCAUCGCUAUGGGCUUCCUAGACUCCAUGUCAUCAUUGGAUCCACUUCUCCUCUAUCUGUCCAUCGCCAACUAUUAUUCACUUUCAUCACCGGCUCACCACUUCGGCUUUGGGGCCAAGCAUUGACACUUCGUAGACGUCGUAUGAUUACUCCUUAUCUAUACAUUGAUGAGGAUCCUAAAAAAGGCCCCCUCCUCCCUCCAUACAUCACAUAUUCCCACAUCUCUGGUCAUAUUAGUAGCAAAUCCCAAUCCCCCAUAAUUUCU
>cluster775.fasta:2
GCGCCGCAUUGGGAGCUGAGGUGCCGCCGCCGCCGGGCAGCCGGGGGAAUCCGCCCGCAUCGCCGCCCUCGCCGGCCAGGCGGCCGUGGGCCAGAGCGCCGGAGGCCGGGGCUGGGGCGGCACCGCGCAGCGGCCACGGGUUCCCGUUAGAGCAGCGCCCGGCGGCUAUGCCGAGAGCCCGGAGCGGCCGGAGGAGCAGAGGAGGGGCCGGCGGGGGAGGAGGAAGUAGACCUUUUUCUGCGAGUACGAGCCAACCGGCAGACCCCGACUGAAUGCACGGAUUGGGAAAAUGAAACGGAGGAAGCAAGAUGAAGGGCAGGUAUGUCCCUUGUGCAACCGCCCCUGGCAGGAUCGGAGCAGGAGAUGAGUAGGCAUAUGUGGAGCAUUGCCUUUAAGAGGGAAGGCUCCUGCAUGGCUGAGGAUGAUGCUGUGGACCAUCGAGCAUAUGAGAACAACAACCGCUUUGAGGAGUAUGAAUGGUGUGGGCAGAAGCGGAUACGGGCCACUCACUCUGGAAGGUGGCUUCCGAGGUACAAGCAGCAUUGACACAUAGACAGUGGCACUCUGGUGCCAGGCCUCUGCUGGGUAUCCAUCUGUAAGGAGCCCAGAGGCGAGGCUGGUGGCUGGUCAUCCAUCACCGUUCCACCACGUGGGGGACUGCUGCUGGUGGGCUCCUCUGUGACCGUGCUGCCUGCCUGUGAUGCGUCAUUAAAAUGGACGCUAUUUGGGUAGGGAAUGGAAUAUUGUGAGGCUGCGGGGGUUAGGAAUGAUGAGGGCUACAGCCACGAGUGAUGCAUUGAGGGUGACAGCCAAAGCCGCGUUAGCACCUGCAUAAAAUAUUAAAGGGCACAGUUAUGCAUUUAUCAAAUCA
>cluster774.fasta:2
CCUCGCCGCUGAGCUCCCUGAACAGCAGCUGCAGCAGCAUGGCCCGCCCAAGGUGCCCGCCAUAGGCACUGGCGCCCAGCCUGGGAGGUGCUUCGUGGGCUCCGUUUUUGUCCACGGCGAGGGUCUCCGCUGGUACGCCGGCCUGCAGAAC
>cluster773.fasta:2
GGGAGGAGGGGGGGGCGCAGAGGAGCACUGACAUCUGAGAGGGAGUCACCCGCCUGCCUCUGUCCAGCUCCCAGGUCCCUCCAACAGGCACCCAGGCCUGGCUUGACCCUCAUCCCAGGCCAUCCAUCAGGCCUCACUCCAUGCCCACACACACAGGAAACAUAUUUAUGACAAAAUCAUUUCAUAUUAGUUAGGUUGGAGACAGGAACAGGGAUGCACUGAGGCCAUACCCGGUUGGCAGAGGGGUGGGGUGUUGGCUCGUGCCCCCUAGGCCCGCAGGGCGAGGCUUGGCCACCGGGCCAUGGCUGUGGCGCUGGACACCAGGCUAGGAGGUGGAGAGCUGGGGUUGCAUUUGGUCCAGCUGCCUGGCAUGGGCUGCAGUUUUCCCCAAUGGCCACCGGAGGGCAGUCGGACCCAGCGCAAAGGAAUUUGGUUGCUCAGGUGAUGGCUUUCUUAAAAAAAUAAAAACCAGAGGCGGUGUGCAUCCCACCAAGCCAGAGGGCAGGCCUGGGAGAAGGCUCUGGUUUAUGAUCUUUCGAUAAAAAUAUAAUCCAAAAUAAUAACAAAAUACUGGUUUACAUCCUUUCCCUCCAGGAGCUUGAGGUCAGAAAUGGGGGUGAGGGACAACGGGACCCUGGUAUGGCCUGGACCAAGGUGUGGGUUUCUUCCCUCACCCAUAUAAGUAAAUUUAUAAAUAAUAAUAAUCAAAAAACAAAAC
>cluster76.fasta:2
CCUGUUCUUACUAAGAAGAGCUAAUUCUUCCUCUUCCACGACUAUGCAUUUAUAUAUUUCUUAAUUAGCUUCUUAGUCCUAUACGCCCUGCCUCAACACUCACCACAUCAAAACUAACCAGCAAAUUUACCAACAUUUACAGACGCCCCAGGAGAUGGAGUCUCACUUGAACCAUCUUACCCGCAAUUCAUUCUAAUCCUGAUUGCCCCUACCAUUUACCAAUAUUCUCUGUCCAUAGACGAAAUCAACAACCCCUUUACUAUUAAAUCAAUUGGACAUCAAUGAUACUGAACCUACGAAUCCAGACUACGGAGGCCUCAUCUUUAAUCUUACAUACUGCCUCCACAUUAUUCAAACCAGGAGACCAUCGACUUCUAGAAGUUGACAUGGUGGUUUCCCAAUGAAGCCCCAUGUCCGUAUAAUAAAUCACUUUGGGAGAUGUCCUACACUCAUGAACUAUUCCCCUCAUAGUUUAAAAACAGAUGCAGUACCCGGACGCUCUAAAUUCUAUUCAUUUACCAUCUACGACCAGGUGUAACUAUGGACAAUCGUAGAAAUCUGGAAUAACCUCAGCUUCAUCUCCCUAUCGUACGUGAAGAACUAAUCCCUAAAAAAUUUUUGAAAUAGGGGACCUGUAUACUCCCUAUAUAAAUAUCCCACUCCUCUCAUUAUACAAUGGGAAAAAAAAAUCCCCACACCUUUCCCACAACCCCUCCAACACAUACAUCAUUAUAAUUAUAUAUUAAUCAUAACUUAUCCUAUCCAUCCAUACUCCAAAU
>cluster769.fasta:2
GCAACGCGAGUGGGAGCACCAGGAUCCCGGGCUCGGAACCCGACUACACGGAUUGUUUUAGAAAAUGAGACAAACCAGACUAGGGGAAAUCGCCAGCUCCGAUAAGGCCAAGCUGAAGAAAACGGAGACGCAGGAGAAGAACACCCAAUGAAAGAGACCUGAGCAGGGAGAAGCAGGCUCCUAAAAAAUCUGGAGGAUCUACCCCCGUCAUCUUCGAGACCCCAGUCGUGAUGUGGAAGAGCCACCUGCAAGAUGGACACGAGCCACACAAGCUGCACUGUGAACCUGGGCACUCCGCGCCAAAUGCUCAAAGCACUGGGUCUCUGAAGGGACCCCCCAAUCGGACUGCCAAAUAUUCCGGUUUGCCCUGGAAAUAUUAUAGAAAAUUAUUUGUAUGAAUAAUGAAAAUAAACACAUCGUGGCAAAAAAAACU
>cluster767.fasta:2
GUUCCAUCACGUAGUCGCAACAGUUUAAGAAAUUCAACCCAGGCAGCAGUAGGGAACUUUCCUUGCUAGAAUGGCAGCAAUGGCGGUGAUGUUGCUCUUGCUUUUGCUGCUGCUUGACAGAUUGAACCAGCUUGAGAGCAAAAUGUCUGGUAAAGGCCAACAACAUAACAAGGCCAAACUGGGUUCUAAGAAUUGCUGCUGAGGCUUCUAAGAAGCCUCGGCAAAAACGUACUGCCACUAAGCAUACAAUGUGUAACACAAGCUUCGGCAGACGUGGUCCAGAACAAACCCAAGGAAAUUCUGGGGACCAGGAACUAAUCAGACAAGGAACUGAUUACAUUGGCCGCAAAUUGGCACAAUUUGCCCCAGCGUUUCAGCGUUCUUCGGAAUGUCGCGCAUUGUUAGAAGGGUCACACCUUCGGGAACGUGGUUGACCUACACAGGUGCCAUCAAAUUGGAUGACAAAGAUCCAAAUAAAGAUCAAGUCAUUGCUGAAUAAGCAUAUUGACGCAUACAAAACAUUCCCACCAACAGAGCCUAAAAAAGGACAAAAAAGAAGAAGGCUGAUGAAACUCAGCCUUGCAGAGACAGAAGAAACAGCAAACUGUGACUUUUUCCUUGCUGCAGAUUUGGAUGAUUUCUCCAAACAAUUGCAACAAUCCAUGAGCAGUGCUGACUCAACUCAGGCCUAAACUCAUGCAGACAACAAGGCAGAUGGGCUAUAUAAACGUUUUCGCUUUUCCGUUUACGAUAUAUAGCUCUACUCUGUGCAGAAUGAAUUCACCGUAACUACAUAGCACAAGUAGAUGUAGUUAACUUAAUCCUCAGCAUUUUAAUCAGUGUGUAACAUUAGGGAGGACUACCAAAGGAAAGAGCCACCACUUCUCGAGGCCACGCGGAGUACGAUUCGAGUGUACAACAAUGCUAGGGAGAGCUGCCUAUAUGGAAGAGCCCUAAUGUGUAAAAUUAAUUUAGUAGUGCUAUCCCCAUGUGAUUUUAAUAGCUCUAGGAGAAUGACAAAA
>cluster764.fasta:2
GCUGGAACCAUGGGGUGCGGAAGAGAAGAAGAAGGUUCCUGCUGUGCCAGAAACCCUUAAGAAAAAGCGAAGGAAUUCGCAGAGCUGAAGAUCAAGCGCCAAGAAAGAAGUUUGCCCAAAAGAUGCUUCGAAAGGCAAGGAAGCUUAUCUAUGAAAAAGCGAAGCACUAUCACAAGGAAUAUAGAGCAGAUGUACAGAACUGAAUUCGAAUGGCGAGGAUGGCAAGAAAAGCUGGCAACUUCUACGUACCUGCUGAACCCAAAUUGGCGUUUGUCAUCAGGAUCAGAGGUAACAUUCAAUGGGUGAGCCCAAAGGUCGUAGGCAUUGCAGCUUUUCGCCUUCGCAAAUUCAAUGGAACCUUUGUGAAGCUCAACAAGGCUUCGAUUAACAUGCUGAGGAUUGUAGAAGCCAUAUUGCUGGGGUACCCCAAUUUGAAGUCAGUAAAUGAGCUAAUCUACAAGCGUGGUUUAUUGGCAAAAUCAAUAAGAAGCGAAUUGCUUCUGACAGAUAACGCUUUGAUUGCUCGAUUUCUUGGUAAAUAUAUGGCAUAUCAUUUGCAUGGAGGAUCUGAUAUGAGAUCUAUUUGUUGGAAAACGACGCUCAAGAGGCGUAACAUUUCCUGUGGCCUUUUCAAAUUAUCUUCUCCACGAGGUGGAAUGAAGAAAAAGACCCCAUUUUUAGAAGGUGAGAUGGCAACAGGGAGGACCAGAUCAACAGGCUUAUUAGAAGAAUGAACUAAGGUGUUUACCAUGAUUAUUUUUGGAGUCUCGUCAGUACAAUAAACAGUACCUGCUCUCAAAAUGAAAAAAGC
>cluster763.fasta:2
UCCAGGAGCGGCCAAAAAAUGAAGUUUUAAUCCUUUGCUGACUUCAUGACAUGAAGCAAGAAUCGUAAAGGCAUUCAAUGCACCUUUCCAACAUGCAGGAAGAUUAUGUACCUUUCUUAGAGCUGGAUGGAAGUACAACGUGCGAUCCAUGCCCUUCGAAAGGAUGAUGAAGUCAGGUUGUACGAGGACCAAACAAAGGUCAGCAAAUUGGCAAAGUAGUCCACAGGUUUACAGGAAGUAUGUUAUCUACAUUGAACGGGGGUGCAGCAGGAAAAAGGCUAAUGGCACACGGUCCACGUAGGCAUCACCCAGCGGGUGUUAUCAAGGCUAAAACUGGACAAAGACCGCAAAAAGAUUCCUGAACGGAAAGCCAAUACCGCCAGUAGGAAAGGAAAAGGCAAAAUACAAGGAAGAAACAAUUGAGAAAAAUGCAGAAUAAAGUAAUCAUAAAGUUUUGAUUAAAUUGAAACAAAAAAACAAG
>cluster762.fasta:2
CAGUGUAUACUCAGGGAGGACUUGAAAAGAGCCACUUCUAGGGCCACGCCGGAGUACGAUAAGUGUACAGUGAACAAUGCUCAGGAGAGCUGCCUAUAUGGAAGAGCCUAAUGUGUAAAAUUAAUUUCUAGUAGUCGCUAUCCGUGAUUUUAAUAGCUUAGGAGAAUGACAAAAAC
>cluster761.fasta:2
ACAAGGCCAAACUGUCAUUGAGAAUCUGCUGCUGAGGCUUCUAAGAAGCCUGGCAAUCACUGCCACUAAAGCAUACAAUGUAACAAGCUUCGGCAGACGUGGUCCAGAACAAACCCAAGGAAAUUUUGGGGACCAGGAACUAAUCAGACAAGGAACUGAUUACAAACAUUGGCCGCAAAUUGCACAAUUUGCCCCCAGCGUUCAGCGUCUUCGGAAUGUCGCGCUGGCAUGGUACACACAGGAACGUGGUUGACCCACACAGGUGCCAUCAAAUUGGAUGACAAAGAUCCAAAUUCAAAGAUCAAGUCAUUUGAAUAAGCAUAUUGACGCAUACAAAAACAUUCCCACCAACAGAGAGCCUAAAAAGGACAAAAGAAGGGCUGAUGAAACUCAAGCCUUACCGCAGAGACAGAAGAAACAGCAAACUGUGACUCUUUCCUGCUGCAGAUUUGGAUGAUUUCUCCAAACAAUACUGGGCAACAAUACCGAGCAGUGCUGACUCAACUCAGGCCUAAACAUAUGCAGACAUCACUGAGCAGAUGGGCUAUAUAUAAACGUUUGCUUCUUCCGUUUACGAUAUAGUCUACUCUUGUGCAGAAUGAAUUCUCGUAACUACAUAGCACAAGUAGAUGUAGUUAACUUUUUCUAAUCACAUAGCAAUUUUUAAUCAGUGUGUAACAUUAGGGAGGACUUGAAAGAGCCACUCAUCACCGAGGCCACGGAGUACGAUCGAGUGACAGUGAACAAUGCUAGAGAGCUGCCUAUAUGGAAGAGCCCUAAUGUGUAAAAUUUAAUUUUAGUAGUGCUAUCCCAUGUGAUUUUAAUAGCUUUUCUAGGAGAAUGACAAAU
>cluster760.fasta:2
CAGCCCCUAGAUCAGGCCUGGCCUCCUAUUGUGGGCCAUCCACAAGUACCCAGCAGGAGGUGACAGCACACACCCGGAGCAAAGAAGGAGCUGAGGAGCUGAUCCAGAAGGAGCACCAUCUGGCCUAAGCUGCAGGAUGCUGAAAUUCAAUCAAGGCUGAUGGAAGACCAAAAAUACCGGAACAAGGACCAGAGGUGAACUUCAGGAGUAUGUCACCACUGGGGGCCACUGGCUUUGAUUCUACAAUAGUGGCACCAAAGGGCUGAAAAUAAAUAGAGAAGAUGGAGUCUCUGGGUACUUUGAGUCAAUUCAGUGGUGGUAAUAAUAAAUUUUUGGUCAAAUUUAAAAC
>cluster75.fasta:2
AUGGCUGGAUUGGCAAAUGGUUUGACCCCAUCCAUCGAUACUGUCGCCGCAAUGACGAUGCAGUCAGGGCGCAAAGGGAACUGACAUCAUGUACACAGGCACGUCUGACUGCUGGAGGAAGAUAGCUUUGAUGAAGGAGGCAAAGCUUUUUCAAGGGUGCUGGUUCAAUGCUUUCAGGGCAUGUAGCGCUUUGUGCUUGUCUUGUAUGACGAAAUCAGAAGUACACAUAAGUUAUUUCCUGAGAUUUUCCCUGUGAACAGGCAUGCAUGUAUCAACAUCAUUUGUAGCAUUCUCCGACAGACUUGGCUAUCAAUUUCAGUGGCAACUAUACAUUGGUUGAAAAUGGGAAGCAAUAAUAUUCAUCUGACCAGUUUUCUAAAGCCGUUUCCAUGAUGAUGAUGGGACUCAAUUGUAUUCUUAUUUCAGUACCUGAUAAAUAACAAAUUUGGAGAAUAAAAUAUAAAAUAAACAAAAAAAAU
>cluster758.fasta:2
GCUCAGCAGCUUCGCGCUGGUUCCUCUAAAGGCAUAAAUAUAAGGGCGGCCACGCCGGUGUGGUACCAUGCUGUCACCCCAGGAAACCGUCUCUUUUCCUCUUUAAAAACAAACAGAAAAAGAUAUAUAUAUUUAUCACAUGUAGAGUUGGCGCCAGAACAAGCCUAUAUGGCCACAGUCUGUGGAUCUCUUCCCCAUCCAAGCUGAGGACCAAGGCGUGUCCCGUGAGCUGGGGGGUCAGUGGGAGGACAAGAGGAAGGAAGUCAGGGCAGGCUGGGCAGGCCGGUGCCCUUCUGGGAGGCACCAGGCGAGGAGUUGGCAGAAGAGCAGGUCUGGCCGUGAGCCAGCACCAGGUAUACCCGGCCCUUGUCCAGGGACCCCUGCCACCUCUUUCUUGGGGAGGCAGGGAACCCAGAGAAGGGGCUCCGGGACUAGGGAUGCAGGCACACAGGGAGGUGCCGGUGUGGAUGGGUGGGGGGUGAGAGAAGAGGUUCAUCGCGUCUGUGAUCAGCCUGGCCCCUGGAGGAGGAACCCUCAGCGCUGCCCUGCCCCCCACCACCCCCACACCGAGAGUGAGGUGGGCGUGCCCCAGGCAGCGCACAGCCCCUGGCCAGCUACUGUGAUGCCAUCUCUCCCCCAUCCCCUACCGAGGCCCUCCCGUCCCCCACCCCCACACACUAGACCCUAAUCAGGCCCCCUCACUGUCUCCAGUGUCUCCUCCCAUCUUUCAGAUCAUUCGAAAUCAUUCAGGGACUUAAUCAUGUACAUGGACAAGUGUAAAUUAUGAUUUUGGUUUGUUUUGUGUUAUUUUAAGGAUUUCUGUAAAAAAACAGAUACUAUUCUCAAAUUUGAGGUUGGUGACAUCCGAUGGCUGAAGAUAGCAGCAGGUUAAUCUUUUUUUUUUCAUAUGUUGAUUUUUCAUUUGGAUUUUUUAUUAUUAUUUUUUAUUGUCUUUUUUCUUCCCCAUCCCUGCUUUGAGAUUUUCUGGCAUGUUUCUUGGAGGUUUCAAGAAAUAAAUGUUAGAAAC
>cluster757.fasta:2
UGCCUGCAGUGUCCGGGCUUUCUCCCGGCAGGUGUGUCUCAGUUUCCACCUGUGGUCAGACAUUGUUGCCAAGCUCCUGUGUCCUCCUUGUUCAGGUAUUCUACGGUAAUUGAAGGUUGCUGCCACAGCUUUUAUUUGCUGCAUCAAAACAGAAUAAGUUGGAGCAUGGUAAUGGAAAAGGGGAGCUGGCUGAGAGAGUGGUACAAAUCCUGAAGGAACCCAAAGUGGCAUUGCUUUUGGUUUUGGAAUCCCUAUGUGAAGCGUUUAAAGUGAAAAGCCUAAAUGGACAUUCACAGCAAAAGAGAGAGGUUCUCUCCCUCCACCAACCUGAUCAAUUUUGCUGCGGAAAUGGUGUUAAGCAAUGCCAGGGAGUUGUUUCUGCCUUUUCUACCAUGAUGAGUGUCCAUCGCGGAGAGGUGCCUGUACGGUGACCACCGCAUACCUUUAGAAGAAGCCACAUCCAUUGAAUUAAAUUGGUCCACAUAAGAGCUUCCUGAGUCAAGGCCAAGUAUUGAAAUUGGAGGCCAAGACUGAUCCGUCAAUCAUGGGUGGAAUGAUUGUGCGCAUUGAGAGAAGUAUGUUGACAUGCUCUGUCAAGACCAAGAUUCAGAAGCUAGAGGGCAAGAGGGCAUGGGAGGCUCUCUAAGUGUUGGUUUCUGCCAUCAGUGAAAAUUUUAAACUUGAGCAACAAAUUAAAAAGCUCCAGAACAGCACCUCCCUCCAUCCUCCACAUCACUCAUCCCACCAUUUUUAUCAUAUCCAUCAUCAUAUCCAUCCUACAUCCUCCAAAC
>cluster756.fasta:2
UCUUUUUUUUUUUUUUUUUUUUUUUUUUUUUCUUUUUUUUUUUUUUUUUUUUUUUUUUCUUUUUUUUCUCUUUUUUUUUUUCUCUAUUUACAUCUUUCUUUCCUUUUCUUCUUCUUCUUUCCUCUUCUUUUUUUCCUCACCCCGCCUCACUCAAUCCCUCUGGGUCAUCCAUGCUCUUCAGCCAGCCAUCUGGAGAAACAGUUCAACUGAAAGACUAUGCACUGAUUGUGGGUGGGAUCCUGGGAAGAUAAUGACUCCCCAGUGCUAUAUACCAGAAAACACUCGGUCCACAACGCUGUACUUGUCAGUCCCCCAGUGGCACAAAUACGUACACGUCUCCUACCCAAUCGGUAGGGGCGGUUUAUUUAUUUAUUUGAAGGCCUGGGAGGAGCCUGACCUAACCUUUAGGGUGUUGGGACUCCCUCCCAUACCUGGAUUUAGAUCAGGGUCGGCUUAGAACGACCUCUACCUUUAUUUUUCAGCCUGCCUUGGGAGAUGAGAGCCCUGUCACCCACUCUUCAGAUGCAGUAGUAGAGUUAGUUUGUUUAGAUCAACUUAUUCCUGGCCACUCAGGGUCCAGGAAGAAUCUAGUUUAUACCUAAUAGGGUUGGAGUCUUGGCUCCAAGGUAGAAUCACCCUGGAAUAGAAUUUUCCCAGCCUUUUUCAGUCGGUUUAUCCUUUCAUCAAUUCGAUGAGGAAUGUCCUUUUGUUGUUUUCCCUUGUUGUGGUCAUCCUUUGUCUGCAUCUCCCUGAGUCUAUUCCUGAUUCACCCCAAUGGAGUCUAGGUGGACCUGCAUUGAGGCCCCCUUCAGCCAGUUUCCAGGUCUCCAAUACACUUCCCCUGCAACACUUUGAUGGUAAUCAUUUUUAAUGGGCUUUUUAUAGGGAGAAGGAGUCAUCCCUGUGGGUGAGGUGGGGAAGAAAGGGAGAUUGGGGGGGAAUCUUCCUGCUACCCAAGUGUUUAUUUUUGAUACCAAACGUGUCAUUUCAGUUUCCUCCCUCCCAGCCCCCAAUACACUCCUGCGGGCGGGUACAAAGGGCUUUCCCAAUGUCCUGGAAGUUGGAGGGAGGAAUGGAGGACACUAAAGCCUGUCCUGUCUAUAUUUAGGCAAGAGAGUCUUGCAGACUCCUGGGCUCCACUGUUAGCCUGGCCCAGUAGCUCCAGGCCACACCAAGGACCUGGGGGUUGGUGAUUUUGGGGGACGGUGCUCUUGCCUCUCUGGUUUGUUUCAUUUCCCCCUGACCUUUUUAGAGAUCCAGAAUGGGAAUUGUUUCCCUGUAUAAAUCAUUUUUAGUGAAACUAAU
>cluster755.fasta:2
GUUGGAGAGAAGGAGGCCUCCCAGCACAAAGUUGCAUUCCCCCUAAUUUAUUCUAAUUUAUUAACUUCGACCCACCCUUUGAGCCUGCAGCCUUCCCCUUGUGGCCUGGGGCUGUAGAGUGAGCUGCCCCAGCCCCUCCCAGCCCUUGCCCAGCCUGGGCAGUGGGAAGGACACUGGGGCGUGGCCUGCUGGAGGUUGAUUUGCUGUUUUGUUUCUUGUCUCUUAGUGCUUGUGGCUUUCGUGAGUGUCACUUGCUGAGAGAAAAUGUGAGCAAAGCAGAGGAGGUGGAAAUGGACCCAAACCCCGGGUGUGCCCUGCCCGUACCUUUCCUUUUAUAGUGGUGGGAAACCCUCUAUUUGCAAAGUGAAUGUGUCCCUUCCCCACCCUCUAGUGUAUUUCACAGAAAACAAACCCAAAACGGUUGAAACCUGAAAAC
>cluster754.fasta:2
GCAGGUGUAACCCAUCAUCAGCAGCUGUGUACCAGGGUGCGGGAGCACCUGGGCCAUUCGGCAGCUUCGGGGGCUUCAGGUCCAAGGGGAGACUGAUCUCCGGCCCUUGAGGAGGUGGAUUCAGGACCUCACCGUUCCUUAUCAACGGUUCGUCUUUUCUUUGAGGUGGACUGUUUGGACUCAAGGACUGCUGCAUGUUUUUCCUAUGUUAUUUUUGCUCAGCUUUGCUGCUUCACUUCUUUCUGUAAAGUUGUAUCCUGAUGGUAAUUAGCUGGCUUCAUUAUUUUGUAGUACAUCAAUAUGUUCAUUAGCAUUCUUUGCAUUUAAUGCUGUACUGUCUGGGUGUUCGUUCCCUUUAAAUGAACCAACACUAUCCUCAUUGUACGAGUUUUUUUUCACCUUCUGCUUUGGGAAACACUCUACAAAGGCUAAGGAAUGUAUGUUUAUUAUAAUUUUGUUUACACAAUAUGAAAAUAAAAUGUUAAACUUGAAAAAAC
>cluster753.fasta:2
CAACGAGUGGGAGCACCAGGAUCCGGGCUCGGAACCCGACACGGAUUGUUUAAGAAAAAUGGACAAACCAGACAUGGGGAAAUCGCCAGCUUCGAUAAGGCCAGCUGAAGAAAACGGAGACGCAGGAGAAGAACACCCUGCCGACCAAAGAGACCAUUGAGCAGGAGAAGCGGAGUGGCUCCUAAAAUCCUGGAGGAUUUCCUACCCCCGUCAUCUCGAGACCCAGUCGUGAUGUGGAGGAAGAGCCUGCAAGAUGGACACGAGCCACAAGCUGCAAUGAACCUGGGCACUCCGCGCCAAUGCCACCGGCACCUGUGGGUCUCUGAAAAGGGACCCCCAAUGGACUGCCAAAUUCUCCGGUUUGCCCUGGAAUAUUAUAGAAAAUUAUUUGUCGAAUAAUGAAAAUAAACACACUCGUGGCAAAAAAAACAA
>cluster752.fasta:2
UGAUACGCAAACGGCCGACGGUGAAUCUGGGCGGCAAGACGUCGAGCGACCUGUGUACCUGGGGUAAGGACCAUGGCCUGUCCUGUCCCUCUCCUCAUCCCAGCCCCAUCCCACAGACGGGAACAGUUGCAGACAUGACCAGAGGCCGAGUUUAAUUUGGCCCGGGAAAGGGGCGAGACCAGGCCUCUGUGGUCCCUGAGGUGGGUGAUGGAUGCUGCCUGCGGGGGGCAUAAGCGCAGGUGUCAGGGAGGCCACAUACGCUGAGCCAGUUCCCCAACAGGAUGUGUUCAUGUACCUUCACACGCCCCGGCGGCGGUGGCUGGGGACCCGGAGGACCCCGCCCCACCGCCGGGGUCACCCCGCAAACACUGGCCUUCCCGAGCACGGCAGCGUCAUCGAGUACCGCCGUGCCAGGGCCGUGAAGGUCCUGCAAUAAAGAUGCCUUAGUCCCAGUUUAAGGACGCAAAAC
>cluster751.fasta:2
AGUGGUGGCCGAAGCGGGUUACAGCAAGGGACGCCAGGCGGGUCCUAGCGGACGGCGGCUCGGAGCGGGCUGACGGGCGCAUCGUUCAAGAUGGAGGUGGACUACAGCGCCACGGUGGAUCAGCGCCUACCCGAGUGUGCGAAGCUAGCCAAGGAAGGAAGACUCAAGAAGUCAUUGAAACCCUUCUGGAAAAGCAGACUCGUACUGCUUCCUGAUAUGGUAUCCUACCCCGUAUCUUAGUUGCAGUAGUGAAGAUGUGCUAUGAGGCUAAAGAAUGGACUUACUUAAAUGAAAACAUUAUGCUUUUGUCCAAAGGCAGUCAGUUUAAAAACAGGCUGUGUUGCCAAAAUGGUUCAACAGUGCUGUACGUAUGUUGAGGAAAUCACAGACCUCCUAUCAAACUUCGAUUAAUUGAUACUCUACGAAUGGUUACUGAAGGCAAGAUUUAUCGUGAAAUUGAGCGUGCUCGACUGACUAAACAUUAGCAACUAUAAAGAACAAAAUGGUGAUGUGAAAGAGGCAGCCUCCAUUCUACAGGAGUUACAGGUGGAAACCUACGGGUCAAUGGAAAAGAAAGAGAGAAGGAAUUUAUUUUGGAGCAAAUGAGGCUCUGCCUAGCUGUGAAGGACUACAUUCGAACACAAAUCAACGGCAAGAAAAUUAACACCAAAUUUUCCAGGAAGAAAAAUACCGAGAAAUAAAGUUGAAGUACUAUAAUUUUAAUGAUUCAGCUGGAUCAUCGAGGGAUCCUAUUUGUCUAUUUGAAGCACUACAGAGCAAUAUGGCAUGAUACUUUCCCUGUAUACAGGCAGAAAGUGAAAAAUGGCAGCAGGCUCUGAAGAGUGUUGUCAUUAUGUUAUCCUGGCUCCUUUUGACAACGACACGGUCAGAUUUGGUUUCGAAUAAGUGGGUGACAAGAAGUUAGAAGAAAUUCCCAAAUACAAGGAUUUUAAAGCUUUUACCACAAUAAGAGUUGAUGCGUUGGUCCACUUGUUGAGGACUAUAGGAAAUGGAAUUAAAGAAAGGUUCCCACUUGAGAGUCCUGCAACUGAUGUUUUGGUUCCACGGAGGAAGGCGAAAAAGGUGGAAAGACUUGAAGAACAGAGUUGCUGGAACAUAAUUAGAAUAAUGGCCAAGUAUUAUACUCGGAUCAAUGAAAAGGAUAGGCACAGCUCUUUUGGAUCUGUCUGUUGAUGAGUCCGAAGCCUUUUUUACACACAAUUUAGUAGUAACAAGACCAUUUCUGCUAAAGUAGACAGAUUAGCAGGAAUUAUUUAUUCCAGAGACCUAAGGAUCCAAAAUAAACUUAUUAAUCGACUGGUCUCCAGAGU
>cluster750.fasta:2
AUACCUUCCCAGGUAACAAUUUAUCAACAUCGAAUUUGCAGAUCAGCGUCUCUAAUGAACUGACUAAAAUGUCUGUGAUAAUGGACCCCAGCAGCUGAAUGCACCCCGUAUGUUAGUGACCCAAGAUUUUGGCAGAGUAACCAGAAUAGAGAACGCUGAAGUAGGGCGCGAUCAAACAACGUCGGCCCCAAGGCUUACCCAAACAAUUGCCGUCUUGGUUUCGCUCCAUUGCGCAAGGAAGACCUUAAAAACACCUCCAUGAGGACCAGGCGCUCCAAUUAACACCAAUUGAUCAGAUGUACAAAUUGGCUCCGAAGAGCUACCAGACGAAUUCGGUGGUGACGGUAAUGGUCGAAAAGAUCAGUCCAAGAUGGAGAGGUAUUUAUACUUUUCCACAGGAACUGGGCAGGUGGUCAGAGAGGUGGACCCCCUAUGGUGCAUCAAGACGGCCAUAUCAGGGUGCAACUGAGAGCCUUGAAUACCUAAAAGAUUUGGCCCCCGUGGCCUGCUAACAAUGCUGUAGCCGUAUACUUAUUCCCUCAGAACAUUACUAGCCAAAAGGGCUUACGCAGAAGGGAGCAGAGGCGUGCAGUACAAGCCCACCAUCGUUCCAUCACGUGACCGCAACAGUUUUAAGGAAUUCAACUCCGGGCAGCAGUAGGGGAACUCCUGCGAGAAUGGUGGUAGAUGAAGCUGGUGGUGUAGGUAGAGGCUGUUGGUCUGGGCCACAACAACAACAAGGCCAAACAUUGUCUUAGAAAUCGUAGGCUUCUAGAAGCCUUGCAAAAACGUACUGCCACUAAAAGCAUCAACGUAACACAAGCUUGCAAGACGUGGUCCAGAUUAAAACCCAGGAAAUUUGGGGACAAGGAACUAUCAGACAAGAACUGAUACAAACUGGCCGCGAAUUAGCCAAUUUGCCCAGCGCUUCAGCGUUUUACGGAAUGUCGCGCAUUGGCAUGGAAGUCUCACAGGAACGUGGGACCUACUUCAGGUCACUCAAAUUGGAUGACAAAGAUCCAAAUUCAAAGAUACUGGUAUUACUGAAUCAGCAUUGACGCAUACAAACUCAUCCCCAACAGAGCCAAAGGAUAAAGAAGAAGGCUGAUGAAACUUGGCACCGCAGAGACAGAAGAAACAAGCAAUUGACUCUUCCUUGCAUGCAGAUUUAGAUGAUUUUCUACCUCCAAACAAUUGCAACCAUAUGUUCCUCCACAGUGCUGAUUUAUCUCAGGCCUAAACUCAUGCAGACUUCAUCAUAAGGCAGAUGGGCUAUAAACGCUUUCAAUUUCCGCCUACGAUAUAUAGUCUACUUAGCGCAGAAUGAAUUCUCGUACUAACUUAAUACGGUAGACGUGUUAACUCUAAUCUUCAGCAAUCUUUAUCAAGGUACUUUAGGGAGGACUUGAAAGAGCCACCACUUCACCGAGGCCACGCCGGAGUACGAUUGGGUAAAUCAGUGAACAAUGCUAGGAGAGCUGCCUCCAGAAGAGAGCCUAAUGUGUAAAAAUUAACUAAUUUAUAGUAGUAUCCCAUGUGAUAUUCAAAUACCAAAGAGAUAGCUCCCCUACACCUACAUUUACAUCCUACCCACCAUCUCAUUCAUAUAUCCAUCAUCUCACACACACCCAUGCCCUCUACCAUCCCUCAAACAC
>cluster74.fasta:2
UACACCGGGGGCAACAUGGCGUCCCUUUUUUGCCUUAAAGUAAAACGUCGCCCGACGCACCCGCGUAUUUAGGGCGGAGGCGGCGGGCCACGGCGCGAGGAGGGCGGUGCUGACGCCGGCCGGUCACGCGGUGUGUUGUGGGGGGGGCGCCGCCGCGCGGUCGGUUCCGGGCGGUUGGGAGCGCGCGCGAGCGAGCGAGCGAGCGAGCUGCUCGAGAGGCAGCCGCGCCCGCCGCCGCCCUGCUUGUAUGCCGCUCCCCAGCGCGAGCCGCCGCCGAUACGCAGCAGCAGGAGCGCCGCCGCCGCAGUUGAUGUGACCGAGCCAGGGCUGAGGAGGCCGCCAAGAUGCCGCAGUCCAAGUCCCGGAAGAUUUGCGAUCCUGGGCUACCGGUCUGUGGGGAAAUCCUCAUUGACGAUUCAAUUUCUUGUUGAAGGCCAAUUUGUGGACUCCUACGAUCCAUCAUAGAAAACACAUCUACAAGUUGAUCAGUAAAUGGACAAGAAUAUCAUCUCAUCUUGUAGACCAGCUGGGCAAGAUGAAUAUUCUCUAUCACCACAGACCUACUCCAUAGAUAUUAAUGGCUAUAUUUUGUGUAUUCUGUUCAAUUAAAGUUUUGAAAGUGAUUAAGUUAUCCAUGGCAAAUUGGAUAUGGUGGGAAAGUACAAAAUACCUAUUAUGUUGGUACUGGAAUAAGAAAGACCUGCAUAUGGAAAGGGUGAUCAGUUAUGAAGAAGGAAAGCUUUGGCAGAAUCUUGGAAUGCAGCUUUUUGGAAUCUCUGUUAAAGAAAAUCAGACUGCUGUUGAUGUUUUUAGAAGGAUAAUUUGGAGUGAAAAAAUGGAUGGGGCAGCUUUCACAAGGCAGUUCAUGCUCGGUGAUGUGAUUCUGUGUGAAGCCUGAGGACACUGGGAAUAUUUACCUGAAGAAGCAAACUGCCCGUCUCCAUUGAAGAUCAACUAUGCUUCUUCUUGUUAACCUGAAAGAUACCAUUUGGGUCAGAGCUCCCACCUUCAGAUUAUCGUUAACUCUGAGUCUGUCCAAAUGUUCUCCAUCAAAAUUCUAAGCAAUCAACUCAAUCUAUAUUGUAUUUCUUAAUAUUAUGACCAAGAAUUUCAUCGGCAUAUUAAUUUUCAGUGUAGUUUGUUGUUUAAAAUGAAUGUAAUCAUCAUAAAAUGAUGCAUAUUGUUACACUAUUAUUAGGCUCAAUAUAUCAGUGUUUAUUUUUCAUUGUGUUAAUGUAUACUUUGUAAAUAAAAUAGCUGCAAACCUCAAAAUCCCACCUACCCAUACAUAACCCACCAUUUCAUCAUAUUCCAUUUAUCAUAUCCUAUCCCCUCCUACCAUUCCUCAA
>cluster749.fasta:2
GCCACAUUUCACCGAGGCCACGCGGAGUACGACUUGAGUGUCAGUGAACAAUGCUGAGAGCUGCCUAUGGAAGAGCCCUAAUGUGUAAAAAUUAAUUUAGUAGUGCUAUCCCCAUGUGAUUUCUGUAGCUUUUAGGGGAUGAUAAAGC
>cluster748.fasta:2
GGGCGGCUACGUACUAACAGUCAAAUUUUUAAAAAGUCACUUUUCAUACUGUUGGGACAAUCUAAAAGCUAGGUUCCUAUCAGGGCAGGUGGUUCAGCGAGCCAGCCACUGUAUCUGGAUUGCAAUGUGAAUCUCAUAGGGUAAUCCACCAGUGACUGUCAAGGCUUAUGCUAACAAAGACUUGCAGGAGACCGUGUGAUUUGUUGUAGUGAGCCUUGAAAAUGGUCAGUCCGAGUUCAGUUUAGUUUUAGUAUUCUUGUCAAGCUGUGUGCUUAAUACAAAAUAAAGGAUAAAAAAGUAGAAGUACUCUCGGAAAC
>cluster746.fasta:2
CAACAUGCCCUAGAUUUCACAACAAAAAUAUAACUAAUUUCCACUGUAGUCUCUCUAUAUAAGUAGAGUUUAGACAUUUGUCCUCCUGUCAGUAGUGGCAGGAUUUAUUGGCAUAUGUGGGAGCUCUUAGAGGGAUGAGGUUUUUUGAACACAGUGAAAAUUUAAUUAGUUAACUUUGCAAGCAGUCACUGACUGAUACUGCUAAGAAGAAGAAAGUGGAGCCUUUUGCAAUCUUGGUUAUUUCAAGAUUUGGCAGUGGGAUGGAUGAAUGAAAGUGGAAUGUGAACUUUGGUCAAGUUAAUAGGACAGCCUCAUGUUCAUCUGUCUACACCACUGAAUAAAAAAGCCUACAGUUUUUAGAAAAACAAAC
>cluster745.fasta:2
CGUCCCCGCGCACUUGGCCGCCUCCCUACCGCUCCAGUCCAGCCCUCAGUCAUGGCAUAUGCCCCCUGGAUCAGGCCAUCGGCCUCCUGUGGCCAUCUCCAGUACUCCGGCAGGGUGACAAGCACACCUGAGCAAGAAGGAAAAAUUGAAGGAGCUGAUCCAGAAGGAGCUCACCAUUGGCUCGAAGCUGCAGGAUGCUGAAAUUGCAAGGCUGAUGGAAGACUGGACCGGAACAAGGACCAGGAGGUGAACUUCCAGGAGUAUGUCACCACCAAAGGGGCCUUGGCUCUGAUACAAUGAAGCCUCCAAAGGCUGAAAAUAAAUAGAGAAGAUAGAGAUCCCUCUGGGGUCCUCUCAUUGAGUCAAAUCCAGUAGGUAAAAUUGUACAAUAAAUUUUUUGGACAAAUUUAAGC
>cluster744.fasta:2
GGCAAAACGUACUGCCACUAAAGCAUCACAAUGUAUUUACAAGCUUUCGGCAGACGUGGUCCAGAACAAACCCAAGAAAUUCUGGGGACCAGGAACUAAUCUCAGACAAGGAACUGAACCAAACUGGCCGCAAAUUGCACAAUUUGCCCCCAGCGCUUCAGCGUCAUCGGAAUGUCGCGCAUUGGCUGGAAGUCACACCAUGGGAACGUGGUUGACCUACACAGGUGCCAUAAAUUGGAUGACAAAGAUCCAAAUACAAAGAUCAAGUCAUUCUGCUGAAUAAGGUUGACGCAUACAAAAACAUUCCCCUCUUACCAUAACAGAGCCUAAAGGACAAAAAGAAGAAGGCUGAUGAAACUUCAAAGCCACACCGCUAGAGACAGAAGAGAAACAGCAAACUGUGACUCUCUUCCUGCUGCAGAUUUAGACGAUUUUCCAAACAAUUGCAACAAUCCAUGAGCAGUGCUGACUCAACUCAGGCCUAAACUCAUGCAGACACAUAAGGCAGAUGGGCUAUAAACGUUUCGCUUUUCCGUUUACGAUAUGGUACAUUCUUUGUGCAGUAUGAAUUCUCGUAACAUAGCACAAGUAGAUGUAGUUAACUUUAAUCCUUCAGCAUUUUUAAAUAUAGUGUGUAACAUUAGGAGGACUUGAAAGAGCCACCACAUUUCACCGAGGCCACGCGGAGUACGAUAAGUGUACAGUGAACCAAUGCUAGGGAGCUGCCUAUAUGGAAGAGCCCUAAUGUGUAAAAUUAAUUUUAGUAGUGCUAUCCCCAUGUGAUUUUUAAUAGCUUCUUAGGAGAUGACAGC
>cluster743.fasta:2
GAAGCGGAAUGACUACGUGUCGCCUGGUGGCCUACUUCAUUUCGAGUUUCACGCGCUGCACGCAGAGGACGGGCUUUUCCACCAGCCCUGAGUCCCGUACACGCACUGGAAGCAGACAGUGUACUGGAGAGGACCCUGACCGCAGACGGGCGAGAUUUCGGCACCAUCGGCAUGCUGGCCCAAUGCCAAGAACAACCGGUCCUGGACUUCCAUCGACCCUGGACUCACAAGGCCAGCUGUGCGAGCUGUCCUGCUCCACUGACACCGGAUGCGCUGAGGCCCGGCUCUCCUGCCCCUGCACGGGCCCCAGGGGCUGAGCGUUCCUAGGCGGUCAGGGCUCCCCUCCUCCCACAGAAGGGGGGUUCAGGCCUGGGCUGGGGGGGAUGAGGAGGGCACAUGUGACUGUGUUUCAUAUUAUGUUUUAUGGUGCAUUUACGCCAAUAAAUCCUCAGCUGGGGAAAC
>cluster742.fasta:2
AAAGGCAGGAAACUUCGGUUCAUGUCCUUAGCAGCAUAUAUUGAGUUCGUAGCCUCUGACCAUACCGCAAUGACGACGAGGACAGAACUGUACCGUUCUUCUUCUUGGCCAGCUCCACCUCCAGCAAGGCCAUGGGGAUUGCUUUAUCUACCUCCGACACCCCACGGGCGCCACUGUUGGUGCGGCUGGACCAGAUGGAGGAAACCGUGGACUGAUGGGCGAGUUAAGUGGGGAAGCCCCUGGGAAGGUGCUGUGUUUCGAACCUGUGCCUAAUACAUGCAAGGGUGCUGUCCGCCCAACCCCGCCUUAAAUACACAAUAAAGAGCACUGUUGCACCAAAAAAC
>cluster741.fasta:2
UCUGUUGAUGCUAUAAGGCAUUAAAAUAUUUGCCUAUAGAUAAAUGUAGUAGAAUUAUACCCGUGACGUGCUCGUGUAGAGUGUUUUGAUAAAUUCAAGUGAAUUUAUUAGAACAGUAUGUCUUUUGUACUGUAAAUGCAUUGCCUGAGACGACAGCAGAUACAUGGUUGUCUUUGAUGAAAUUUUCAAUGGCCACGAAUAUUAUGAUUUGAGUGUUGUCAAUGCCAGAUUACGUGCUAAGCACUAUGUGUUUACUGGCGACCAAAUGUCUGGUAAAGGCCAACAACAACAAGGCCAAACUGUCACUAAGAAUUUGCUGCUGAGGCUCUAAGAAGCCUGCAAAACACGUACUGCCACUAAGCAUACAAUGUAACACAAGCUCUCGGCAAAGACGUGGUCCAGAACAAACUCCCAAGGAAAAUUUUUGGGGACCAGGAACUAAUCAGACAAGGAACUGAUUACAAACUUUGGCCGUAAAUUGUCAAAUUUGCCCCGGUGCUUCAAAUGUUUUCAGAAUGUCGCGCAUUGGCUAGAAGUUCACACAUGGGAACGUGGUUGACCUACACGGUGCCAUCAAAAUUGGAUGACAAAGAUCCAAAUUAAAGAUCAAGUCAUUUUGCUGAAUAAGCAUAUUGACGCAUACAAACAUUCCCACCAACAGAGCCUAAAAAGGACAAAAAGAAGAAGGCUGAUGAAACUCAAGCCACAUCAAGAGACAGAAGAAACAGCAAACUGUGACUCUUUUCCUGCUUGCAGAUUUGGAUGAUUUCUCCUCAAACAAUUGCAACAAUCCAUGAGCAGUGCUGAUUCAACUCAGGCCCUAAACUCAUACACAUAUGCAGACCACUAAGGCAGAUGGGCUAUAAACGUUUCGCUUUUCCUAUCUACGAUAUAUAGUCUACUUUGUGCAGAAUGAAUUCUCGUAACACUGUACAGUAGAUGUAGUUAACUUUUUAAUCUCUCACAUAGCAUCUUUAAUCAGUUGUGUAUAUAUGGGGAGGACUUGAAAAGAGCCACAUUUUUCCUAGGGGCCACGCGGAGUACGAUCGAGUGUACAGUGAACAAUGCUAGGGAGAGCUCGUCCUAUAUGAAGAGCCCUAAUGUGUAAAAUUAAUUUUAGUAGUGCUAUCCCAUGUGAUUUUAAUAGCUUCUUAGGAGAAUGACAAAU
>cluster740.fasta:2
GAGGUUAGGGUCAGCAAGCACCUGGAGGCGUCUCAGCCCGCGCCAAGAUGCUUUCAAGUUUUAUUAAAAAAUGUGUGAUCCCAUGAAGCCUAACAUUCACCAAAGUUUACCAGGAGAUUGAUAGGAAUGAGGCUGAUGGGCUUCAUAUUUUAUAAAAAUCAGGCAUGAUAAAGAAGUAAGGCUUGAGGACAUAGCGCCCCGACCAAAGCAUCACUAACCAGAUUUACUUGGAGUACAUGUGAAAGAAACAUCAAGUCCGCCUGUAAAUUUGAGCAAUGUGUUAGAUGGGAGCGUGGAACGUCCUGUCAUUGUAAGUACCAUUUACUUUGGCAUGAAUAAAUGGAUACCUGAGAGC
>cluster73.fasta:2
UGUGCCACAAAGAUAGUAACCUGAAAGCUGGCUCUACUUUGGGGACUAAUGUUUGCUGGGAGCAGUUAGGAUCUCUUCUGGAAUACAUAGUUUCCGGAUGUAAGGUGGGAGAUCUUGCUUAUAGGAGGUUGUUGGAAGGAAUAAUUAUUAUUAUUAUUAUAUUUACUAGAAAGAAGCUCAUUAGAAAUUUCCAAUGGUUCUCUGAUUUUUAUAUUUUUCUAUUCCACACCUCUAUCUCAAUCCCUGCUUUUUGAGUCCAGGUAACAGUGUAUAUGUCAACACAUACCUGCACUCUUCCCAAAUGUGUCUCUCCUAGGCAUACUGUACCCCUUGGCCUGUUUCAGAGUGCUGUCCCCAGCUAGGUCCAUUUAUAGUAGCCACUCUUAGGUACCUGGAGGCUAACGGCAGAGCUUUCUUCUCAAGAAGCGAAUGGGCACACCAGGGGAGAAACUGGGAUUGUCCUGGAUGUUUGAAAAAGUUGUAUGUAAGAUAGUGUUACUCAUCCUAUUUGCUAAUUAUCACCAUGGCCUUCAGUUUAUGCCAAACGAAUCCAGCUGUGGUUGAACUGGAAGAAACUAAAAUAAGCAGAAAGUUUUAAAACUCUAAUGGAAAUUGGAAGUGGAUGUGGGUUUAUUGCUCAUGAAUUGGGAGGACACCAAGCCAGGUAGAAAACUUCCAUCCAACCUGUAACCAAUUUCUAUUUUACAUCAAGGCAGUUUGGUCCAACUACUCGUUUAGUCGUUACCUUCUGUGCUAAGGUAAGGUAUCUCACCCACAUAAUCCAGUCCACCUUGUGGCGACUUCGGGGUAGAAUGAUGUUCUUGGCAAAUAAAACAUCGCAGACUGGCCUCUGUUUGUUACUUUCUAAAAGGCCCACACAUGAUACAAUAGAAUCCCUCUCAAAGUUCCUAAGAUUAGUUAAAUAUGUCAAGCUUUUUGAAGGCUUGUUCAAAUGAUUGCUUGUUUUUCUCAGUCAUCAAAUGCAAAUUCAUUUAGAUUGGUAUAACAGUACAGCAUGUCUUCAAUCUUACUUAUUCAAUCUAAUAUACCAACCUGCCCAUUUCCUCUCCUACCCUUGGGCCGUUUAUGAUGCAUUUGUCUCCCACAUGGAAAUUGAUAUUACAUCUUCUUUAAAUUUUUAAGGACAGAUAAGGAAAUCUGGUUGGGUGUACUCAUUCAAGUGGGUUGAACCUACAACUUUUAUUACUGUAUUUUAGAAUGAAGGUUUUUGAAAAAAACUCUAUAAAGACAUUUGAUCAUCCAAAAACUAAU
>cluster739.fasta:2
AGUGCAGGGAGAGUGUAAUGCGUACGACAUGUGCUAAGAUCCAGAAGAACUGGGCCACGAGCGUGGCUCUGAAGGCGGCCUGAAAUAAGGCCGGCUUGGUCCGGGCGUCCAGCCACCGCUCAGGUUUAACUUGUUCCUUAGUGUUUAAACGUUUUUCCUGAAUCUCCAGACCUGCAGGUUUCGUACGCCAAACCAAUCCAAAUUUCUGAAUCAGUAAAACCUCAAUUCGGAGGCCGAGCGAGUAAGGUGGGCUGUAGGAUUGAAGUGCUUGCAAUAAAGCAAAGUAGUGUGAAAAACAAC
>cluster738.fasta:2
GGCGCUCGGCGGGCCUCGCAUGCCUGGCAGCGGCUGCAAAGGCAGCAGAGUUGGGGUCUGAGAUCCGGGGCAGGGAAAUUUGAGGUUCCUAUGGCUGGCCCUGGACAUGCUGAACCAAGAAUGUUUGCGGGUAGGGAUGCCCCAAUCCUAAGAAGGGGUCCUGGGGUGCAUGCAGCCUAUCGGGGAGACUCCACCACUGACAGAAGGCACACGGCAGCCUGCGAAGCACGGGCCACCACGCAGCCUGAAGAGGGCACACUCUGGAGACCCGCUGGCAGUGCUAGCCAGGAAACAGUGAUCAAGGGACAAGAAGGGACUUGCCCAAAGCCACCCGGUAACUCAGCAGCAGAACCAGAUGGGCCCCAGGCUCCUCAUGUUCAGGCACUUCCAUUACCGGCCGUCAGACCCAGUCCUGGCAGGGGAGAGGCUCUGAGACCUGAUGCCUCCCUCACCCCACAUGGUAACCCACUGCCCUGUCCACUCUGCUGCAUAGGAGGGACAGGCCUCCCCAGCCCAUGCUUGGGAAUGCUUGGCCUCUGCAGGCAGGCAGCUGUACCCCAACCUGGUGGGCUGGGGACUGGAGGGCGCCAGGCCUCAGGAGGAGCCCCAUAGUCCCUGCCUGCAGCCUGUAACCCUCGGCUGGGCCCUGCAAGGCCCAUAUCACACACCUGUGGGUGAUGGUCAUGGUGGGUGGUGGGGACUGACCCAGCUCGGGGACUGUCUGUGGACGCCAAAUGGCAUAACUGAGACAAGGUGAAUUAGUGACAAUAAAGCCAAUCUUCAAGGUAAAAAAAAAAAAGAAAA
>cluster737.fasta:2
UAGCGACUGAAGCAGCAUGGCCGCAAGCCGUGUGGGUGCCUGAGCAGGGAGCCCGCAAACAGGUAGAGAGGUUUCAGGCAGAAUCUUUCCAGGAGGCUGAGGAAUUCCUCUACAGAUUCUUGCCACAGAAAAAAUCAUAUACCUGAAUCAGCUUUGCAAGAGGACUCCCUCAAUGUGGCUGACCUGACUUCCCUCCUCGGGCCCCACUGACAUCCCAUCCCAGACCCUCCACCCUGGAUGAUGAGAUGGAAACAGAUAAGCAGGAGAAGAAAGAAGUCCCUAAGUGUAGAUUUCCCUGGAAUGAGAAAGUUCCUGUCCCUGCUUGCCCUGGUUAAGCCAGAAGUCUGGACUUUCUCAAAGAGAAUGCAUUCUGGUGAUUCUCGGAAACCAGCACCUGAUCCCAAGAUUGAAGAUGGAAAUGAUUCUGGGGUAGCAAUCCAGGAGAAGGUGCUGGAGGGUGAAAUGCCGUCAAGACCAAAGUGGAAGCUUCCAGACAACCAUUUCCAAGUACUUCACAGAACGUGGGAUGCUGUGGCCAAGGCCUCCAAGGAGACUCAUGUAAUGGAUUACCGGGCCGGUGCCGAGCGAGAUGAGAGGCAGCCUAUGGGAGCUCAGAGCCAUGGUGCUGGACCUGAGGGCCUUCGCGCCGAGCUUUAUCAUCGUUAACACUCAGCAGCAACCUGGAGAAAAUUGGGUCAACCCAAAGGGUGAAGAAGCCAUAUGUACUGAACCCAGGACUAGAAGGAGAAAAUAAAUGAUACAUCGUUGUAUGGAUUCCCAAAAACAC
>cluster736.fasta:2
CAGCUCCUGUGGAGGCCUGUAAAGGAACGGGACUUUCUCACAAAAGGAACUAUGUCUGGAAGGCUUGUGGUCAAGGCCAUUGCCGGCUAUAAGCGGGGGUACCGGAACCAAAGGGAGCACAGCUUCAUUAAAAUUGAAGGUGUUUUAUGCCCGAGAUGAAACAGAAUCUAUUUAGGCAAGAGAUGCGCACACAUAUGCAUACAAAGCAAAGAUUAACACAGUGAACCAGGCGGCAAACCAAUAAAACCAGAGUCAUCUGGGAAAGGUAACUCGGGCCACUGUGGAAUAGUGGCAUGGUUCGUGCCAAAUUCCGAAGCAAUCUUCCUGCUGGCCAUUGGACACAGAAUCCGAGUGAUGCUGUACCCUCCAAGAUUUAAAACUAAUGAAAAAUCAAUAAAUAAUCUAGAUCUGUAAAAC
>cluster735.fasta:2
CAGGAUCUGCCUAGACCUUCAGAGACUAUAUUUCUCUCUUUCCAUUCUACCCAGACCUCCAGGCUUCCUCUGGAAUCAUAGAACCGUAGAAUUAGAAGGAAUUUUAGAGGUUAUCUAGUAAGGAGUUGUCUACUCCAACAGUACCAUAACAUCCAGCCUGGGCUUGUUCUUCCUUCCCUUGGACUUUCACAUUUCUCCUCCACUUCAAAAACUUUGCACACAGAUUCUCUGUACAGGCACCAAAACCAGCUUCCUCUGCCCCUCAGGCAAUGUCCCUGUGAUUUCCAGCCACCCUGCCCAGUCGCCCCUUCACCUCAUCUCUGGAAUUUGGCCAGGUAGUCCCAGAAGACUCUGGAGUGACCCUCUGCUUAGCAGACGGAUAGGCAUGCCCAGGCCCUGAGUGUGUGAGCAGAGGAGGACUGGAGGUGAGAGAGCAGAAAAUGAAAGUGACUUCAUGGAAGAUUCAUUUAUUUCCCCCGAUUGUACCAACUGCAUGUAUUUUGGCCUGGCUGCUAGGAGCAAUUGGUUUACUCUUGUAUCCUAAAAAGUUACAGAACUGUGUUUAAGAGAAUUAUUCUAUAGUACUAUAACUGAAUUGACAAAUGUCAACUCUAACUGAUAAAUUAUUUGGUAAAAUAAAGAGGACGUUUAUUUUAACCUCAUUUCAUAUAUACUCUAUAUUAUUUAUAUUAUCUAUACAUCCAUACUAUCUUAAU
>cluster734.fasta:2
AUGUAACAAGCUUCGGCAGACGUGGUCCAGAACAAACCCAAGGAAAUUUUGGGGACCAGGAACUAAUCAGACAAGGAACUGAUUACAAACAUUGGCCGCAAAUUGCAAUUUGCCCCAGCGUUCAGCGUUCUUCGGAAUGUCGCGCAUUGGCAUGGAAGUCACACACAUGGGAACCGGUUGACCCUACACAAGGUGCCAUCAAAUUGGAUGACAAAGAUCCAAAUUCGCAAAGAUCAAGUCAUUCUGCUGAAUAAGCAUAUUGACGCAUACAAAAACAUUCCCACCAACAGAGCCUAAAAGGACAAAAAGAAGAAGGCUGAUGAAACUUUCAAGCCUCAAGAGACAGAAGAAACAGCAAAACUGUGACUCUUUCUUCCUGCUGCAGAUUUGGAUGAUUUCCAAACAAUUGCAACAAUCCAAAGGCAGUGCUGACUCAACUCAGGCCUAAACUCAUGCAGACAUCAUACGAGGCAGAUGGGCUAUAUAAACGUUUCGCUUCCGUACAACGAUAUAUAGUUUACUCUUGUGCAGAAUGAAUCUCGUAACAUAGCUCUAGUAGAUGUAGUUAACUCUGCUUCACAUAGCAAUCUUUAAUCAGUGUGUAACAUUCUAGGGAGGACUUGAAAGAGCCACCACAUUUUCACCGAGGCCACGCGGAGUACGAUCGAGUGUACAGUGAACAAUGCUAGGGAGAGCUGCACCUAUAUGGAAGAGCCCUAAUGUGUAAAAUUAAUUUUAGUAGUGCUAUCCCAUGUGAUUUUAAUAGCUUCUUAGGAGAAUGACAGCACCCUCCCCCACCCCCUUACACUCCCAUAUCAUAUCACAUAUUCCAUACAUAUCACAACCAUCCCCUCCCCAACACCUAA
>cluster733.fasta:2
UGGAUGGCUGGCUGCGGCUCUGGAUGAGGGCUGGCUACACAAAGCAUACUGCCUUCUCCUCCCUCUGCGCUGGUACCAACAAGGCUGUGCCAGGCAGCACAAGAGGCCUAAUCUUUACAUUGACAUGGCGGCUGUGGAGGAAUGCCAACCGUUUUGGGACACCGUAAAGGCCGCCGAGCGCCGCUGCCUCUCCCCGAGUGGCUCAGAGCCAGGGGAGAGGUGCUACCCCAGGACUGAGGCCCAGAUGAUGGCAUUGAGAUUCAGAAUCCCAAGAGGAGUCAGGGUCUCAGCAGAACCCGCUGUCCCUCCCCUUGGUGCUGGAGGCUGUGUGCCGAAGGUGCUGCGUGUGAUGCUCAACAUUCAGUAGCUUGGUGCCCGUGGGUUUGGCCUUCCCCCUGUGGAUAAACCCCAUUGGCUCCUGCCUCCUGGCAGAUGACUCGUGAAGCGGCCGUGGCAGUGAGCAGAUGACUGUGCCCGACCCGCCCUCGACCCAAUGUGAUGACAGCGCUGAUUCUGGGGCAUUCAUCAAAGAUGCUGUUUAAAAGGCAAAAAGC
>cluster732.fasta:2
UACUGCACUGAAUGUCUUUAGAUAUGUAGGACUCUCCAUGCCUCUCUGCUCCGUACCCCUUUGCCGCCUUCUCUGUCUUUUUUAGGUUCAUUUUCUUCAUGAACUUUAAAACUAAUCUGUUUAUUUUUCUUUUAGUUAGCGGUUAUUGGAGAUGAGAGGAGAAUAAAUUUAAGGAUAGGAAGAGUGGAAAGUUGAAGAGGAGAAUAGAAGCUAUGUGACUUGUUAUAUUUCUGUAUAGAAGGUUAUAUAGAAAACGUAAGAUUUUUUCUUCCAGUGUUGUCUGACUGGAAGAAAAUUUGUAGUGAUACGGAUAUUAGGUAAAACAAAUAUUGAGCUAUUUAUGUUAAUUUUUUAUUUCCUGACUACUUGCAUUUAAUUCUACUCCUGCUUAGUUUUCUCCAUCUAAUGUGUAUGUAUGUCUUGUACAUGAAAUAGAAUGAGAAAAACAGAAAGAAACUUCCCUAUAAGUAGCAGGAUGUGAAGGACCAGAAAUGCAGCUUAUGCAAUUAGUGAAAAAGCAUAUCUAAAAAAUAGUUUGGAGUCUCUAACCUUUUCCAACCUCAAUGGUGGCUAUUAGCAUUGACACUGUGGCUACUUGGAAAAUAAAGUACAUUGAUUAAAGAUGAUUUUGGUAAUGAAGAAAGUUGUAUUCGAACCAAUUAUUUAUGAAUCUUGAAAAGUGCUCUAAAGUUUCUCUUUGGUCUUAAUUGUGCCUUCAUGAUCUGUUUACCAUUGUCUUAUGAAAAGAUACUUUUUGCACUUUAUAUGUGUGUGGGUAUGUGUGCAUAUAACUUUUUAAGAAUUAAAGAUUAUUCUCAAUAAACUCAAGCACCUCCUCCAUCUAUACCCAUAUCAUAACACCAUUUAUCAUGCCCCUACCAUCCCCUCAA
>cluster731.fasta:2
AGCGCCGGCGAUGGGCAUUUCUGGACAACUGGCACAAGCACUGAAACCGGGGGCAAGAGAAAGCCCUACCACAAGAAGCGGAAGUAGUAGGCGCCCGAAUUUGCCAACACCAAGAUUGGCCCGCGCCGCAUCCACACAGUCCGUGUGCGGGGAGGUAACAAGAAAUGUGCCCUGAGGCUGGACCCAGAAUCCUCUGGGGCUCAGAGUGUUGUCUUCGUAAACAAGGAUCAUCGAUGUUGUACAAUGCAUCUCUAAUAAAUGAGCUGGUCCGUACCAAGACUCUGGUGAAGAAUUGCAUCGUGCUUAUUGACAGCAUACCGUACCGACAGUGGUACGAGUCCCACUACAAUGCCCCUGGGCCACAAGAAGGGAGCCAAGCUGACUCCAAAACUGAGGAAGAAGAUUUUAAACAAAAACGAUCUAAAAAAUUCAGAAGAAAUAUGAUGAAAGGAAAAAGAAUGCCAAAUACAAGUAAGUUUCCUGGAGGAGCAGUUCCAGCAGGGCGAGCUUUGCGUGCAUUGCUUCCAGGCUCAGACAGUGUGGCCGAAAGAUGGCUCAUGUGCAAAGGGCAAAGAGUUGGAGUUCACUUAGGAAAAAUCAAGGCCCGGAAGGCAAUAAAUCUCGUUUGUUUUCCCAUUGUAAUAAAGGUGUUUGUUGUUUCAAAUUCCCUAAAAAAC
>cluster730.fasta:2
GCAGGCUGCACUCCAGGGCAGCUGACUCUCCCAGAGCUGACGACUCCCAUUCUGUGCCCAGACAUCCAGAUGGUCCACCACUGCACCAUCCACGGGAACAACAGAGGAGCUGCGGCAGAUGGCGGCCAUCACCGUGAGGUGCCCCGGCCACUCUCCACCCUGCCCAUGAUUCAAAUGUGCGCACGGGCGAGCGGCUGCCUCCCGUGUGGACGCGCCCAGGUGCCCUCAUUCUGGACCAGCACUGAGGGCUUGGCCAGUGGUUCCAGGUCCAGCCCUGGAUUUUAUCCUCCCUUCUGUGUCCACUCAGCAAGCAGCACAUUCCCACUGCUGAUUCCAGCUCCUGGCCCGCCUGGAACCCAGGCUCUAAACAAGCAGGGAGAGAGUGGGGGCGGGGUGAGAGUGUGUGGAGUAAGGACAUUCAGAAUAAAAUACCUGCUGGUUCUGCUACCUGUUGCUGCUGGCAGCCUCCCAGUCCUCAAAAAAAAACUGC
>cluster72.fasta:2
GAAAUAAAAUCAUUUAAAGUACUGCUUGGUAUUUCGGCACCGUGGUCGAGCUACAAUUUCAUCAAAAUUCGUUUAGACAGUUUUAGGAAUGGGUCUAAGAGAGGUCUCUCUUUAAUUGUUAAGACUAGACAAAGGAACUGGUCUCAAGUAAUCCACUGUCCAGUCUUACUCCAGUAGCUAGAGACUACAGGCACCAGCCAGAUACAAUGUUAUUUAGUAGAAUAGACCCUGCAUUGCUAUACCCAUUUCUAUCAUCUCCAUUUCAAAGAAUUAGAGUAGUAUUGCUUAUCUCUCUCAACUGAAGAUAGAGUACAUUUGGUUAAGUAGAAUCUACAACUUCUAGUCUGGCUCAAUAAGAUUAAUUAUAUUCAUGGUGUUGGUUCUUUUGUUCCACAUGGGUUUAGUGUAAAAGGGUUACUUUUUGGGAAAUGAAUAUAUAUAGUCUUUAUGUUACAUAAUUUUAGUAAAAUUCUGUGUGUAUUUAAGUUGAACUUGUACUGCUUCUAACCAGGUAAUUUUUAAACAUGAUUUAUCUCUGUAAAGAUAUAAUGUUGUUGGUUCUUUCGUAUUUUGUUUAAAAGUAUAGAUUAUUUACAAAAGAUUGAACUUUCAAUUGUUAGUGUUGAUUUAAGUAUUUGAACUUUGUUUUAUUUUUUGUACAUUAAUUAAUAUAGAUCUUGGAAUUUCCAAGUCUUUUUGGCAGACAAGUUUGAAAGUUUAUGAUUUAAGACACGAAAUCGUUUCGGUAUAAGCUAUACUGAAUAUUUUAUUGCAAAAUGCUUGGAUCGUUUGGGAUUGGUUUUCUCCCAGUAUUUAAAGAAUUAGUGGUCUUGGAAAAAUGUAGAGGAAUGUAGUUGUGUGUUUUAGUGCCUUGACCAGAUAGAUUUGCCAGUCUUUAUUGAAGUUUUAUAUCAUAAAGUAUGAAUACAAUAACUAAUAAGGGCUAAAAGUGUAUUGUUUUUAAGAUUUGCAAUCGCCCAUUAAACAGUGCUUUAGUACUAUAAUCAUAACAUAAGUCUUAGCUUAUGAUUCAGAAUAAAUAAUUCAGAACAAGAAUCGAAUAAUUUGGGAAGCAGCAGGAGUAAGUUUGGUAUUGUUGACUUGAGACUUGGUUAGGAGCUACAAUUUUUAUAAAUUAAUAUUUUCCUAUUAAAGUUGUCAGCUCUAUCUUUUGUAAAUUUAAGAAGGAGAUUGUAUUUUGGGGAUUAAUGAACGUUUGGUGAUAAGAUUGGCAUGUCAAUUUUUUAUUUUAAAGUUAGGGUAUCAAAACAGUAGUUGGCUUCCUUGUAUGUAAUACUGUAUUCUACUUACACUGCCACUUGAGGAUGGUAAGAAGUAGUAAAUUUCUUGAAAUAGAUUCAAAAUAUAGGAUUAGUGAUGCUGUCCAUGUGCCGUUUUGAUCCUUUCUCUACUUUGCUCAAAGCAGUAUUUAGAUUGAAGUUCAAUUUAGUUGAUCAAAUUGCCAAAUAUGUUAAGCCCGUAAGUUUUCUUUUGCUGCAGUCUGUAAGUUUCAGAGCAAACCUUGAACAGCUAAUAAUUUAUGAUUGUUUGCAACUAAAGUCAAAGAAACAUUGUAAAAGAAUGGUAUAAAAUUUUACUUCAAUAAUUUAGACUACAUUGAGAGUGUAAUUUUGUAAUAGAAUUCACAUCGGUGUAAGCAGUAAUUUGGAAUAUCUCCUACAGAUGCUCUUGUAUAUAUUUACAUAUGUCUCCAAGAACAAGAAGAAAGAGUAGCACAAUAACUGAGUAAAGAGUAAUGGUUACUAAAUUCCAGUGGUUAAGCUGUGUGUUGAAAAGUUUUGACUUUUAUGCAUCCAAUUAGAAAUUCAUUCAAUCAUUUUCGUUUUCUUCCUUCUCCUCUUGACAAAUUUUUGCUUUUGUGAAAAUAACCUGUCUAUCACCCUAGUUGUGAUAAUUGGUAAUAAUUACACUAUAAAUUUCCUAAAAUGAAUAUGUUAACUUAAUAAGUUUUAAAUUCAGUGAAAAAAUAGAUAUUUUCUUGUAGCACGGACACAGGCGUAAUCUGAUUCCUAAUCAAUUAAGGCACUGUUAAUACUAGCAAUUGGUGAGUAUAACUGAAGUAUUUCAUGGAAGUGUUGGUUUGGUUUUUUAAUAUUCCAUCUUUCCUUUUUUUGUAAUUGAACUACUUUUGUGUUGCGUGGGGAAGAUUGGCUAUUUUAAGGAGCUGUUGGGUUUGCCUUGGUUUGCUAGUAACUAAGGGAGCAAUAAUGUGUUAUUUCGUGGUAAGGUUGGUGUUUAAGUGGAGUCCUACUAAAAUAUACUCUAUUAUUUUUGGAUAUUUUUCUAUUUCAGUUCAUUUGUUUCAGAUGAUACAAUAUUCUUGGUGUUAUUUACAAUUGGUAAUAAUUAUUUAGCUUUCAGAAUGUCUCUUCAUUUUCUCGGUUUUUCUUGUUUAAAAUCAUUUUUCUCAUAGUCUUGGUAUACAUGUUUUUUAACUCAUCUUUGCUCGGCUAUCCUUGUAACCUUCAAUUCUAUAAGAUGAUGAUGGUAAGUGACUGGCAAAGCAAAGAUAAUUCACCCUCCUGUAUUUUUGAACUUGUUGUUCCUCUGAGCCUUACCAACCAGUUAAAUUCAGACCACCGGUCAUAUAUUUAGUCUCCUGACCUGUGUGUUAGGUAGAAUUUAAGAUACGAAAUAUGUUGGAAAGAUUUAUUAAAAAUCUAUUGUGUUAGUGGGGAAUCCAACAUGGCAUGGAGCUGAAUGUACGGAUUUUAGAAAAUAUAUUUACAUUAACUUAAUUAUAUGAUGAUGGAUGUUGCUGACAAGCACUAGGUUGAAAUCUUCAAUUUCACAGAAUUUCACUAUUAUGUCAUGAUUAGCUUGCCCAACAACUGAAUGAUUCGAAGGAAAGCUGAUAACUAUUUGCGUUAAAAUUUACAAGUGGUACCACUAACAUGAUGCAAUGUUGCUGCAACAAACAGUAGGAAUUUUGUAAAUAAAAAGUCUAAAUAUCCAUUUUAAAUAACUGCUGUUUAUUUGCGCCCAUCAUCAGUGCUAAGGCCCCAUCCGAAAUGUGAUUGGUACAGUUUCUAAAUUUUCUACAAUUCAAUGGUUUAGAAAGAGAAAACAAAAAUUUAGGUUAAACAACUUAUACCAAAAUGAUAUCUCUUAGAAAGAGAUAAAACUGUGAUUUCAAAUCUAUGUUAGACAUUUAUGUUUGUAUCCUGUAUUAUUUUUAAACACUAAGUUAUCCCUUUUUUUGAUUUGGUGUUUCUCAAGAUAUUAAAAAGAAAAUUCCUUCAGUGAAGAGUUGAUUCCAUCUAUGGUAUCUUUAUUUUGUAAGGUUUAAGGUAUGUUGAUCUAUACGGAAGUUGAAUGAAUAAAUCUUAAGUGGCCAAAAAAAGGACGGGGGCUCA
>cluster729.fasta:2
GCAUGUGUCUUGGAGUGGAGAAAACAGCGAUGAGCUCGAUGAGCCGAUCAAAGACUGUGUUGCCGACGUAGCUUUGUCAAGAAGCACAAUCUGAUGAGCCUGAAUUUGAUCAAUGGGUCCUGGUGCAGUGCCUCUUUGCUUACUUCCAGUGUACGCCAUCCUUGACACGCAUCCUACCCCUGGUGGAGGUGGUUGUCGCCACUACAGGGGCUGCCGGUAACUCCGCAGCUGGUACUGCUCCAGAAGAUAGGCCUGCCCAUCCGUCUGGUUUGGCAGUGAACCGCAAUGGACAUCAUACAGGACUGUCCAGCAGGAGACUUCCACGCCUUGUCUGGAGGCUGUUAAAUCAACCAGUCUGGCAUCAGCAUGGACAUUCAGGUGCCCUACAACAUAGAGAGGUAACUUGGCUACUACACUGGCUGUGACAGCCAGGUGACAAAGAGCCCUCACUCAUGGAGCAGUUUUGAAAGGACCCAAGUGUUGCCCAAGGAACUGCUCAGCAGUUUUUUCAGAGGUGGUGACAUCCUGGGGAUAAGUGUCUUGAUGAAGCCAUUUUCCAGACCAUGGGGCCAUCGCUGGGAGAACCAAGUACUCGCUGUGCCCCACUGGCGGUGGCCGUGGAACUACCAUUACCAGCAGAUGGACGGCAGCAGCCCAGCACUCCCGGUGCUAAUUUGCCCCUUGCAGCCAAGUUCCAGAAGCUGAUCCGGCUGCUGGCCUGACCCCAGUGAGACUCCUGCAGAGAUCGUAGCCUGGAGCACAAGGAGACGCUGCACCCCGACGCGGAGAGGUGACAACUGGACCCUGAUGCUCAGGACACCAUUGAGGGACCUUAGCCGACGGUGGAGGUCAUGCCCUCAACGCCUCCCAGUAGCCUGGCUGGAGGUGAAAUCUCUAGGCUCAGAUUUCAGGGAGGAGGUGCACCCACUGAGCUGCCUUGUGACCCUCCCCACAUAAGCAUAGGUUAGGUUCCCAGGAGGCUGCCAGCUGGGUACUGGAGCCAGCUGGCUUUGCUACUCCGCCUACUUGUGCCUGGUUCAGGAGGCUGAGGAGUGAGGCUGUGACACUCAGUUGCCAGAAGCACCCUCCUCCCUGGCCCGGCAGUGUCUGAGCCGUAGUGAAAGUUCAGGGCCCAAAGAAGAGCCCGCUGGCCAGGAUUGACAUGGCUCCAGGGUUUAGGAAUCCAGACCCUGUGAAGGUGGGCAGCUCUCACCAUCAGCCUUUACGGCUCUGAGCCUUAGCUGAUUUGGCCCCAAAACAAUCCAAAGGUUUCUAGCCCGCCACUAUCAGAGAUUUCCUGCUCACAUGCUGGCAAUCCCUGGAAUAAAAUGCUUUGUUUGUGUGAAAGUAU
>cluster728.fasta:2
UCCUGAAGAACUGUCUAUUUUUCACUCAUUUUUAACCUCAUAAGAAUCUUGAUACAGAAUAAUCUAUUUAUACAACCAUUUGCAUAUUUUUUUUACAAAACUUAGAUAUAGCCCUUUUUGUCUGAUAAUUUAGUUCCACAAUGGUGGGUACGAAAAGUCAAGUUCGUGGCUUAUGGAUUUUUCAUAUAGGCCAGAGUUGCAAAGAUCUUUUCCAGAGAGGACAACUCUGACUCUGAUCCAGAGAGCAGCUCAGUGACAAACAUCUUUUCAAGACAGGAAGAGACAGGAGACAUGAGUCUUCACUGGAGGAAAAGCAGCUCAUAGAUCUACGUGCGGUCACUAGUGUCACGCUGGAUGGGCAAGGGAUAACUUUCUCUUACACAAUAAAAGAGUUUAUGUCUGAAUAAAGUCAACCUUGUUUCUAAAAAAAGUUCCCUAUCCAUAUUGCCAUCAAAACUAGCUCUUAUUAAACCAGCAAACCCAAUCUCAAAAAGC
>cluster727.fasta:2
AGUCUGAUCUUACGCAUGUUUUUAACAUCAAGCAAAGUCCUGUUAAAAGAUCUAAAUGAAGAAUGGAGACCUCAGUGAUUAAAGAUACUUUGUUUUGACCUUGAAAGAUUACUUACCUGUUCUGAGACUAUAACCUUCAACAUGUAAAAAAAAAAUUUUGAAGAUUCUGGUGAGGAAAGAGAGAGAGAGAGAUGUAUUAUGUUUUAGCCAUUUUUCCCUUUUAAAAAGUGAAAAUAUCCUUGUACAUUUUUGAAAAAUAUAUAUACCAGUUUGAAAAAAUGUAGCAAAAGUAGUGAAAAUGUCAUAUUUUAAAUGUUGAUUAUUAGAUAAAUUUUAACCUGCUUAAGAGUUUAUUGUAACUACACCUUUCAGAAGUGUGUUUUGGAGCAGUUUGUGCUAAUCAUAAAAUGAAUGAAUGCAAACGCCACAAUAAUUUCAUAUAUGGAAUUAUAAAAAUUAGGUUUGGGUUUUGGCCUAAUAAGAGUGCUAGUAUGUUGGUUAGAAUACAUCUAUUUCACAUUUUAAAAAUCAGUACACUCUUCAGAAUUUUCUUUUAUCUUCAACUUGGAGCCAAGAUUCUGCCAAAUGUAUUAAGCAAUGGUAAUAGAAAAAC
>cluster725.fasta:2
GCCACGAUGAAUGUACCGGCUGGGCCAGCGGUGGCCAGCAAGUGGACCUGGCCAGUGUACUGACGCAAGAGAUUUGGCUCCCAUCCUCCAUGCCAACGCGGACGUCCAGGAGCGCCUGCUUCCCUACUUGCCAUCUGGGGAAGUCACUGCCGCAGACCGCGGAGGAGAUCCAGAACACCCUGACCUCGCCCCGGUUCCAGCAGGCCUGGGCUGUUCAGCGCAGCCAAGGACCUCGGGCAGCUGGGCCCCUCGCGCCAGUUCGGUCUGCCCGUGGAGGCUGUGGAGGCCGCCAACAAGGGCGAUGUGAAGCGUUUGCCAAAGCCGCAGAACAACGCCAAGCCCGAAAGAAAGAGGGCGACACAAAGGACAAGAAGGACGAAGAGGACAUGAGCCUGGACUGAGCCACGUGCCGUCCUCCUAGGGACUGACUCGGCGCUUGCAGUGCGUUGCACAGCCUCACCUCCCACUGGAUAAUAAGUUUUUCUUUACCUAUGC
>cluster724.fasta:2
GGCCCCGCCCGAGCCCCGUCCACGCCCUCAGAGCCUUCCACCGGCCCAUGACGGCCUGCCUGCAAACCAGCUCCUGGUGAGGCAGACCCGAAUCCAGCGUGCACCCGCCGGAAGCCCGCGGCCCGCAUGGCUUGCUCGGCGCCCCUCCCGAAAACCGCCUCAUACGAGGAAAUAACGGACGGUUGGAGC
>cluster723.fasta:2
GAGGCUUUAAGAAGCCAUGGCAAAACGUACUGCCUUAAUCAACGCUGUAUUUACAAGUCUUCGGCAGACGUGGUCCAGAACAAACUCCAGUCAGAAAUUUUGGGAACUAAUCAGACAAGGAACUGAACAAAACUUGGCCGAAUUGUCUGUUUAAUCCCUGGUGCUCAGCGUUUCAGAAUGUCGCGCAUUGGCUAUGGAAGUACACACCGAUCUGGUGGUCCACACAGGUGCCACAAAUUGGAUGACAAAGAUCCAAAUUACGCUAGAUUUGACAUUUGCUGAAUGCAUUGACGCAAAACAACCCACCAACAGAGCCUAAAAAAGCUAGAAGAAGGCGAUGAAACUAAGCCUCCGCAGAGACGGAAGAAACAGCAAACUGUGACUUUCUCCUGCUGCAGAUUUGGAUGAUUUCUCCUCAAACAAUUGCAAUCCGAGCAGUGCGACACAUUCAGGCCUAAACUCAUGAGACCAACAGGCAGAUGGGCAUAUAAACCGUUUUCGUUUUCCGUUUACGAUGGUCUACUUCUUGUGCAGAAUGAAUUCUCAAUAACUACAGCACCGGAAGACGUAGUUAACUCAAUCCUUUUAGCAAUCUUUAAUCGGGUGUGUUAUUACAUAGGAGGAGACUUGAAAGAGCCACUUCACCGAGGCCACGCAAGAGUACCGAUAAAGUGUACAGUGAACAAUGCUCAGGGAGAGCUGCCUAUUGGAAGAGCCCAUAAUGUGUAAAAUUAAUUUGUAGUAUCCCCAUGUGAUUUUAAUAGCUUUAAGAGAAUGACAAAAAAU
>cluster721.fasta:2
UGCCUUCCCCAGGUAACAAAACCAACCAUUCUUUGAAAUCCACUUGUAGAUCCUGCACCAACGAACUUAUGUACUCGUUUUCAGAAGAGACAGGUACGUUAAUAGUUAAUAGCGUACUUCUUGCUCAUGUAGUAUUCUGCUGUUAUCACUAGCCAUCCUUGCUGGCAUCGAUUGUGUGCCUACUGCUGCAAUAUUGUUAUACGUGAGUCUGUAAACCUUCUUUUUACGUUUACUCUCGUAAAAUCUGAAUUCUUCUAGAGUCCUGAUUUCUGUCUAAACGAACUAAUAUUAUAUUAGUUUCUUUGUUUGGAACUUUAAUUUUAGCCAUAGAUUCCAACGGUACUAUUACCGUUGAAGAGCUUAAAAAGCUCUGAACAAUGGAACCUAGUAAUAGGUUCUCCUAUACAUAGAUUUGUCUCAUUUACAAUUUUGCCUAUGCCUAUGAAUAGGUUUUUGUAUAUAAUUAAGUUAAUUUUCCUCUGGCUGUAUGGCCAGUAACUUAGCUUGUUUUGUGCUUGCUGCUGUUUACAGAAUAAUUGGAUCACCGGUGGAAUUGCUAUCGCAAUGGCUUGUCUUGUAGGCUUGAUGUGGCACCAAUUUCUUGCUUUUUCAGACUGUUUGUCGCGAUGUUCCAUGUGGUCAUUCAAUCCAGAAACUAACAUUCUCAACGUGCCACUCCGGCCAUUAUUCUGACCAGACCGCUCACAUAAGAAAGUGAACUCGUAAAUCGGAGCUGUGAUCCUCUUCUCGUGGACAUCUUCGUAUUGCUGGACCCAUCUAGGACGCUGUGACAUCUGGGACCUGCCUAAAGAAUCACUGUUGUUACAUCACGAACGUUCUUAUUACAAAUUGGGAGCUCGCAGCGUGUAGCAGUGACUCAGGUUUUGCUGCAUACAGUCGCUACAGGAUUGGCAACUAUAAAUUAAACCCACAGACCAUUCCAGUAGCAGUGACAAUUGCUUUUUGCUUGUACAGUUGACAUAGAUGUUUCAUCGUUGACUUUCAGGUUACUAGCAGAGAUAUUAAUUAUUAUGAGGACUUUAAAGUUCCAUUUGGAAUCUUGAUUACAUCAUAAACCUCAAUUAAAAUUUAUCUAGUCACUAACUGAGAAUAAAUAUUCAAUUAGAUGAAGAGCAACCAAUGGAGAUUGAUUAAACGAACCGAAAAUUAUUCUUUGGCUCAAAUAUCUACAUCGCUACUUGUGAGCUUUAUCACUACCAAGAGUGUUAGAGGUACAUAGUACUUUAAAAGAACCUUGCUUUCUGGAACAUCUCGAGGGCAAUUCACCAUCAUCCUCUAGCUGAUAACAAAUUUGCACUGACUUGCUUUAGCACUCAAUUUGCUUUGCUCUGUCCUGGAUGGCGUAAACACGUACAUCCAGUAUAUGCCAGAUUCAGUUCACCUACUAAACUGUUAUCAGACAAGAGGAAGUUCAAGAACUUUACUCCAAUUUCUUAUUUGUUGCGGCAAUAGUGUUUAUAACACUUUGUUACACUCAAAAAGAAAGACAGAAUGAUUGAACUCACUAAUUGACUUCUAUUGUGCUUUUUAGCCUCUGCUAUUCCUUGUUUAAUAUGCUAUUAUCUUUUGGUUCACUUGAACUGCAAAGAUAUGAAAACUUGUCACGCCUAAACGAACAUGAAAUUCUUGUUUCUUUUAGGGAAUACUCUGUAGCUGCAUUACUUCACCAAGAAUGUGUCUACACUGACCAAUGUACUCAACAUCAACCAUAUGUAGUUGAUGACCCGUGUCCUAUUCAUUUCUAUUCUAAAUGGUAUAUUAGAGUAGGAGCUAGAAAAUCAGCACCUCUUUAUUGAAUCUGUGCGUGGAUGAGGCUGGUUCUAAAUCACCCAUUCAGUUCAUAUCGAUAUCGGUAAUUAUCCUACGGUUUCCUAUCUCUUCAAUUAAUUGCCAGGAACCUAAAUUGGGUAGUCUUGUAGUGCGUUGUUCGUUCUUAUGAAGACUUUAGAGUAUCAUGAUGUUCGUGUUGUUUUUAGAUUCAUUUAAACGAACAAACUAAAAUGUCUGAUAAUGGACCCAAAAUCAGCGAAAUGCACCCCGCAUUACGUUUGGUGGACCCAGAUUCAACUGGCAGUAACCAGAAUAGAACGCAGUGGGGCGCGAUAUAAAACAAUCGGCCCCAAGGUUUACCCAAUAAUACUGCGCACUGCUUACCGUUCUCACUCAUCUGGCAAGAAGACCUUAAAUUCCCUCGAGGACAAGGCGUUCCAAUUAACACCAAUAGCAGUCCAGAUGACCAAAUUGGCUACUACCGAAGAAUACCGGACGAAUUCGUGGUGGUGACGGUAAAAUGAAAGAUUCAGUCCAAGAUGGUAUCUACUACCUCUUAGGAACUGGGCCAGAAGCUGGACUUCCCUAUGGUGCUAACAAAAGACGGCAUCAUAUGGGGUUGCAACUGAGGAGCCUUGAAAUACACCUCAAAAGAUCAUUGGCACCUGCAAAUCCUGCUAACAAUGCAAUCGUGCUACAUUCCAAGAACAACAUUGCCAAAAGGCUAUGCAGAAGGAAAGCAGAGGCGGCAGUCAAGCCUCGUUCCAUGUAGUCGCAACAGUUUAAGAAAUCACUCAACUCCAGGCGGCAGUAGGGGAUUCCUGCUAGAAAUGGCUGGCAAUGGCGGUGAUGCGCUGCUCUUGCUUCGUUGCUGCUUGACAGAUUGAACCAGCUUUUGAGAGCAAAAUGUCUGGUAAAGGCCAACAACAACAAGGCCGCUGGUUAAGAAUCAUUGCUGAGGCUUAAGAAGCCAUAGCAAAAACGCACUGCCUAAAGCAUACAAUGUAACACAAGCUUCGGCAGACGUGGUCCAGAACAAACCCCAAGGAAAUUGGGGACCCAGGAACUAAUCAGACAAGGAACUGAUUACAAUUGGCCGCAAAUUGCACAAUUUGCCCCAGCGCUUCAGCGUUUGUGGAAUGUCGCGCAUUGGCAUGGAAGUUCACACUCGGGAACGUGGUUGACCUACACAGGUGCCAUCAAAUUGGAUGACAAAGAUCCAAAUCAAAGAUCAAGUCAUUGCUGAAUAAGCAUAUUGGACGCAUACAAACAACCCACCAACAGAGCCUAAGGACAAAAAGAAGAAGGCUGAUGAAACCUCAAGCUCCAUCAGAGACAGAAGAAACAGCAAACUGUGACUCUUUCCUGCUGCAGAUUUGGAUGAUUUCCUCAAACAGCUGCAACAAUCCGAGCAGUGCUGACUCUCAUUCAGGCCUAAACUUCAUGCAGACAUUAAGGCAGAUGGGCUAUAAACGUUUUCGUUUACGUCUACGAUAUAGUCUACUUGUGCAGAAUGAAUUUCUCGUAACUACAUAGCACAAGUAGAUGUAGUUAACUUUAAUCACAUAGCAAUCUCUAAUCAGUGUGUAUAUUAGGAGGACUUGAAAAGAGCCACAUUUUCUCGAGGCCACGCGGAGUAUGAUCGAGUGUACAGUGAACAAAUGCUAGGGAGAAGCUGCCUAUAUGGAAGAGCCCUAAUGUGUAAAAUAUUAAUUAGUAGUGCUAUCCCAUGUGAUUUUAAUAGCUUCUAGUAGAGAAUGACAAAAA
>cluster720.fasta:2
ACGAUUGGAAGAAUAUCAUGAGGACCCAGGCCCUUGGGAAGAUCUGAGACAUCCAAGGAAGAAAAUCCAGAAAGCCUUAAGACAUAUUUGGACAACUUGACAUGCUGAUUCUUCCUUUCUAAAAUUAAAAUGUUAACAACUAGACUUCCUAAUAUAUACCCCUAUCAAGUGGAAAGGAAAUUCCAGGCCCAUGGAAACUUGGAUAUGGGUAAUAUUUGAUAACAAAUAAUCACUGAUAAAAGGUCAUGUACAGGUUUUUAUACUUCCAGCUAUAUCCACUCUGCGGAUGAAAAGUAACAGUGUUGGCCACCGUAUUUACUAUACUGAAAUAAAAAAUGUAAAUUGCUCCAAAAAAC
>cluster71.fasta:2
AGGUAGGAGUGAGUGAGGGCAGAGGCUGUGGGGAGGUGGGGAGGGGCGGGGAGGAGGUGGGCAGGUGGGCUGGGGUGGAGCCCAGUGACACCAUCGAGAAUGUCAAGGCAAAGAUCCAAGACAAGGAAGGCAUCCCCUGACCAGCAGAGGUUGAUCUCGCUGGAAAGCAGCUGGAAGAUGGGCGCACCCUGUCAGUACUUACUCCAGAAAGAGUCCUGCACCUGGUGCACCACCGCCACAGAGGUGGGAUGCAGAUUUCUGAAGACCCUGACCGGCACGAGACCAUUACCUUUGAGGUGGAGCCCAGCGACACACUGAGAAUGUCAAGGCAAAGAUCCAGGACAAGGAAGGCAUCCACCCUCCUGACCAAUAGAGGUUGAUUUCUGCUGGGAAACGCUGGAAGAUGGACGCACCCUGUCUGACUACAUCUCCAGAAAGAGUCCACUCGUCACCAAGUUCCUGCGCUUGAGGGGUGUCUGAGUUUCCCCUUUUAAGGUUCAACAAAUUUCAACAUUGCACUUUCAAUAAAGUGCUGCAUUUCCCAGC
>cluster719.fasta:2
GACGGACAGACACUCCAGUCAGCACAGGCAUUACACUACACCUCCAAGGGGACUCCAUCCCUUCAGUUUUUGACACACCUAGCUAAUUAUUAAUCUGGCUCAAAGGUGGGCCCUGAUGGCCACACCUGCUUUCUCAUCUCUUCACCCCAGACCCCCUCGAUAGGAGCAGGAGAAGAUUGUGGCUCUCCCAUCAGUGACUCCCGAAGCCACCGCCACAGCGUGUGGUUCCCACGCUACCCCGGUCCUGAAUGCAGCACGAACUGUCAUCUUUGUGGCAUCAGAGAAAGGCAAGGCGGCUGUCUGAAGCACGGCAUUUGGAGGACCAGGAGGAAACCCAGUGCCUGCCGCCCUAGUCAGCCCCACACCGGGAAACUGCGUUGGUUCUUGGACGAGGCAGCCGCCCGACUCCUGACCAUACCCUUCGAGAAGCAUUCCACUUGUAGCUGGCCAGAGGGAUGCUGCAGCUGGGACCGAGGCACCGGCACGCAGGCUGGCCCCUGCUGGCCGCCACGCUCUCGGUUUCUUUGAAAAAGCUAGUGGUGGUGCUGCUGCUGGAAGCCAACAGCGUCCAGCCAGCCUGCCCGGGGCUCAACACACAGGCUGUGGCUUGGGCAUCCAGAUAUUAAAAGGAACGCUGGAGC
>cluster718.fasta:2
GCAGAUUUAUCCAACCUAGCGAGGUGAGAAACAAUGCCCCAGAGGGUAUGUACUUGCAGUUUUCUGAAAAGUUACAGUCCUCCUCUCUCUUUUUUCUCCUCCCUGAUAAGCGAGGAGUGUUUUUUCAUCCUUGACAGAAGUGGUCCUUGCCACUUAUUUCCCUGUAGUCCUUUUUUGUGAUUCAUAUGGGAGCGAUAUGUUUCAGUAAAAGUUACUAAUUUAUUUUAAUACACUGAGUUUAUAGCGUCCCAGUGCUACAUCUUUAUCUUCAAGCACUGUACACAGUUUCAGCUUCUUCAGUUGUCAAUGAUUGCAAUUAUCAGGAUGAGCCUUCACAGCAGAGUGAACCCUUUCUUGCACUUUAACAACAUCACCAAUAUUGUUUGAGACGGUUUGUUUGGGUGUAAAACUGAGUGGCGACUCAAUAAAUGGUUUUGAAUGUGAGC
>cluster717.fasta:2
[truncated: 1,856,287 more chars]
