# Supplementary material for: Evolution of naturally arising SARS-CoV-2 defective interfering particles
Source: Commun Biol. 2022 Oct 27;5:1140. doi: 10.1038/s42003-022-04058-5 (PMC9610340; doi:10.1038/s42003-022-04058-5)
Supplement: Supplementary file 7 — Supplementary Data 5 [file 42003_2022_4058_MOESM7_ESM.zip › experiment2/Pipeline_intermediate_files_experiment2/PINFISH_RNA_models_reconstruction_experiment_2_passage_29.fasta]

>33f82e5e-9fd1-406f-960f-b5c889d425c8|11
ATACCTTCCCAGGTAACAAACCAACCAACTTTCGATTTCTTGTAGATCTGTTCTCTAAACGAACTTTAAAATCTGTGTGGCTGTCACTCGGCTGCATGCT
TAGTGCACTCACGCAGTATAATTAATAACTAAACTGTCGTTGACAGGACACGAGTAACTCGTTTATCTGCAGGCTGCTTACGGTTCGTCCGTGTTGCAGC
CGATCATCAGCACATCTAGGTTTCGTCCGGGTGTGACCGAAAGGTAAGATGGAGAGCCTTGTCCCTGGTTCAACGAGAAACACACGTCCATTCAGTTTGC
CTGTTTACAGGTTCGCGACGTGTTCGTACGTGGCTTGGAGACTCCGTGGAGGAGGTCTTATCAGAGGCACGTCAACATCTTAAAGATGGCACTTGTGGCT
TAGTAGAAGTTGAAAAAGGCGTTTGCCTCAACTTGAACAGCCCTATGTGTTCATCAAACGTTCGGATGCTCGAACTGCACCTCATGGTCATGTTATGGTT
GAGCTGGTAGCAGAACTCGAAGGCATTCAGTACGGTCGTAGTGGTGAGACACTTGGTGTCCTTGTCCCTCATGTGGGCGAAATACCAGTGGCTTACCGCA
AGGTTCTTCTTCGTAAGAACGGTAATAAAGGAGCTGGTGGCCATAGTTACGGCGCCGATCTAAAGTCATTTGACTTAGGCGACGAGCTTGGCACTGATCC
TTATGAAGATTTCAAGAAACTGGAATGTACAAATACCTACAACTTGTGCTAATGACCCTGTGGGTTTACACTTTAAAACACAGTCTGTACCGTCTGCGGT
ATGTGGAAAGGTTATGGCTGTAGTTGTGATCAACTCGCGAACCCATGCTTCAGTCAGCTGATGCACAATCGTTAAACGGGTTTGCGGTGTAAGTGCAGCC
CGTCTTTACACCGTGCGGCACAGGCACTAGTACTGATGTCGTATACAGGGCTTTTGACATACAATGATAAAGTAGCTGGTTTTTGCTAAATTCCTAAAAC
TAATTGTTGTCGCTTCCAAGAAAAGGACGAAGATGACAATTTAATTGATCTTATTTGTAGTTAAGAGACACACTTTCTCTAACTACCAACATGAAGAAAC
AATTTATAATTTACTTAAGGATTGTCCAGCTGTTGCTAAACATGACTTCTTAAGATTAGAATAGACGGTGACATGGTACCACATATATCACGTCAACGTC
TTACTAAATACACAATGGCAGACCTCGTCTATGCTTTAAGGCATTTTGATGAAGGTAATTGTGACACATTAAAGAAATACTTGTCACATACAATTGTTGT
GATGATGATTATTTCAATAAAAGGACTGGTATGATTTGTAGAAAACCAGATATATTACGCGTATACGCCAACTTAGGTGAACGTGTACGCCAAGCTTTGT
TAAAAACAGTACAATTTGTGATGCCATGCGAAATGCTGGTATTGTTGGTGTACTGACATTAGATAATCAAGATCTCAATGGTAACTGGTATGATTTCGGT
GATTTCATACAAACCACGCCAGGTAGTGGAGTTCCTGTTGTAGATTCTTATTATTCATTGTTAATGCCTATATTAACCTTGACCAGGGCTTTAACTGCAG
AGTTCATGTTGACACTGACTTAACAAAGCCTTACATTAAGTGGGATTTGTTAAAATATGACTTCACGGAAGAGAGGTTAAAACTCTTTGACCGTTATTTT
AAATATTGGGATCAGACATACCACCCAAATTGTGTTAACTGTTTGGATGACAGATGCATTCTGCATTGTGCAAACTTTAATGTTTTATTCTACAGTGTTC
CCACCTACAAGTTTTGGACCACTAGTGAGAAAAATATTTGTTGATGGTGTTCCATCTGTAGTTTCAACTGGATACCACTTCAGAGAGCTAGGTGTTGTAC
ATAATCAGGATGTAAACTTACATAGCTCTAGACTTAGTTTAAGGAATTACTTGTGTATGCTGCTGACCCTGTTATGCACGCTGCTTCTGGTAATCTATTA
CTAGATAAACGCACTACGTGCTTTCAGTAGCTGCACTTACTAACAATGTTGCTTTTCAAACTGTCAAACCCGGTAATTTTAACAAAGACTTCTATGACTT
TGCTGTGTCTAAGGGTTTTCTAAGGAAGGAAGTTCTGTTGAATTAAAACACTCTTCTTTGCTCAGGATGGTAATGCTGCTATCAGCGATTATGACTACTA
TCGTTATAATCTACCAACAATGTGTGATATCAGACAACTACTATTTGTAGTTGAAGTTGTTGATAAGTACTTTGATTGTTACGATGGTGGCTGTATTAAT
GCTAACCAAGTCATCGTCAACAACCTAGACAAATCAGCTGGTTTTCCATTTAATAAATGGGGTAAGGCTAGACTTTATTATGATTCAATGAGTTATGAGG
ATCAAGATGCACTTTCGCATATACAAAACGTAATGTCATCCCTACTATAACTCAAATGAATCTTAAGTATGCCATTAGTGCAAAGAATAGAGCTCGCACC
GTAGCTGGTGTCTCTATCCTGTAGTACTATGACCAATAGACAGTTTCATCAAAAATTATTGAAATCAATAGCCGCCACTAGAGGAGCTACTGTAGTAATT
GGAACAAGCAAATTCTATGGTGGTTGGCACAACATGTTAAAAACTGTTTATAGTGATGTAGAAAACCCTTATGGGTTGGGATTATCCTAAATGTGATAGA
GCCATGCCTAATCGCTTAGAATTATGGCCTCACTTGTTCTTGCTCGCAAACATACAACGTGTTGTAGCTTGTCACACCGTTTCTATAGATTAGCTAATGA
GTGTGCTCAAGTATTGAGTGAAATGGTCATGTGTGGCGGTTCACTATATGTTAAACCAGGTGGAACCTCATCAGGAGATGCCACAACTGCTTATGCTAAT
AGTGTTTTAACATTTGTCAAGCTGTCACGGCCAATGTTAATGCACTTTTATCTACTGATGGTAACAAAATTGCCGATAAGTATGTCCGCAATTTACAACA
CAGACTTTATGAGTGTCTCTATAGAAATAGAGATGTTGACACAGACTTTGTGAATGAGTTTACGCATATTTGCGTAAACATTTCTCAATGATGATACTCT
TGACGATGCTGTTGTGTTTCAATAGCACTTATGCATCTTCAAGGTCTAGTGGCTAGCATAAAGAACTTTAAGTCAGTTCTTTATTATCAAACAATGTTTT
ATGTCTGAAGCAAAATGTTGGACTGAGACTGACCTTACTAAAGGACCTCATGAATTTTGCTCTCAACATACAATGCTAGTTAAACAGGGTGATGATTATG
TGTACCTTCCTTACCCAGATCCATCAAGAATCCAAGGGGCCGGCTGTTTTTGTAGATGATATCGTAAAAACAGATGGTACACTTTATGATTGAACGGTTC
GTGTCTTTAGCTATAGATGCTTACCCACACTAAACATCCTAATCAGGAGTATGCTGATGTCTTCATTTGTACTTACAATACATAAGAAAGCTACATGATG
AGTTAACAGGACACATGTTAGACATGTATTCTGTTATGCTTACTAATGATAACACTCAAGGTATTGGGAACCTGAGTTTTATGAGGCTATGTACACACCG
CATACAGTCACAGGCTGTTGGGGCTTGTGTTTTTTGCAATCACAGACTTCATTAAGATGTGGTGCTTGCATACGTAGACCATTCTTATGTTGTAAATGCT
GTTACGACCATGTCATCAACATCACATAAATTAGTCTTGTCTGTTAATCCGTATGTTTGCAATGCTCCAGGTTGTGATGTCACAGATGTGACTCAACTTT
ACTTAGGAGGTATGAGCTATTATTGTAAAATTCAAACCACCCATTAGTTTCCATTGTGTGCTAATGGACAAGTTTTTTGGTTTATAAAAAATACATGTGT
TGGTAGCGATAATGTTACTGACTTTAATGCAATTGCAACATGTGACTGGACAAATGCTGGTGATTACATTTTAAGAAGAAGGCTGATGAAACTCAAGCCT
TACCGCAGAGACAGAAGAAACAGCAAACTGTGACTCTTTTTCCTGCTGCAGATTTGGATGATTTCCAAACAATTGCAACAATCCATGAGCAGTGCTGACT
CAACTCAGGCCTAAACTCATGCAGACATCAAGGCAGATGGGCTATAAACGTTTCGCTTTTCCGTTTACGATATATAGTCTACTCTTGTGCAGAATGAATT
CTCGTAACTACATAGCACAAGTAGATGTAGTTAACTTTAATCACATAGCAATCTTCTAATCAGTGTGTAACATTAGGGAGGACTTGAAAGAGCCACCCAT
TTTCACCGAGGCCACGCGGAGTACGATCGAGTGTACAGTGAACAATGCTAGGGAGAGCTGCCTATATGGAAGAGCCCTAATGTGTAAAAATTAATTTAGT
AGTGCTATCCCCATGTGATTTTAATAGCTTCTTAGGAGAATGACAAA
>99b06e7c-f3fa-4a04-ada7-53094c63a4e9|10
ACCTTCCCAGGTAACAAACCAACCAACTTTCGATCTTGTAGATCTGTTCTAAACGAACTTTAAAATCTGTGTGGCTGTCACTCGGCTGCATGCTTAGTGC
ACTCACGCAGTATAATTAATAACTAATTTGTCGTTGACAGGACACGAGTAACTCGTCTATACTTGCAGGCTGCTTACGGTTTCGTCCGTGTTGCAGCCGA
TCATCAGCACATCTAGGTTTCGTCCGGGTGTGACCGAAAGGTAAGATGGAGAGCCTTGTCCCTGGTTTTCAACGAGAAAACACACGTCCATTCAGTTTGC
CTGTTTTACAGGTTCGCGACGTGTTCGTACGTGGCTTTGGAGACTCCGTGGAGGAGGTCTTATCAGAGGCACGTCAACATCTTAAAGATGGCACTTGTGG
CTTAGTAGAAGTTGAAAAAGGCGTTTGCCTCAACTTGAACAGCCCTATGTGTTCATCAAACGTTCGGATGCTCGAACTGCACCTTCATGGTCATGTTATG
GTTGAGCTGGTAGCAGAACTCGAAGGCATTCAGTACGGTCGTAGTGGTGAGACACTTGGTGTCCTTGTCCCTCATGTGGGCGAAATACCAGTGGCTTACC
GCAAGGTTCTTCTTCGTAAGAACGGTAATAAAGGAGCTGGTGGCCATAGTTACGGCGCCGATCTAAAGTCATTTGACTTAGGCGACGAGCTTGGCACTGA
TCCTTATGAAGATTTTCAAGAAACTGGAATGTACAAATACCTACAACTTGTGCTAATGACCCTGTGGGTTTTACACTTAAAAACACAGTCTGTACCGTCT
GCGGTATGTGGAAAGGTTATGGCTGTAGTTGTGATCAACTCCGCGAACCCATGCTTCAGTCAGCTGATGCACAATCGTTTAAACGGGTTTGCGGTGTAAG
TGCAGCCCGTACACCGTGCGGCACAGGCACTAGTACTGATGTCGTATACAGGGCTTTTGACATACAATGATAAAGTAGCTGGTTTTGCTAAATTCCTAAA
ACTAATATGTTGTCGCTTCCAAGAAAAGGACGAAGATGACAATTTAATTGATATTTACTTTGTAGTTAAGAGACACACTTTCTCTAACTACCACATGAAG
AAACAATTTATAATTTACTTAAGGATTGTCCAGCTGTTGCTAAACATGACTTCTTAAGTTTTAGAATAGACGGTGACATGGTACCACATATATCACGTCA
ACGTCTTACTAAATACAATGGCAGACCTCGTCTATGCTTTTAAGGCATTTTGATGAAGGTAATTGTGACACATTAAAGAAATACTTGTCACATACAATTG
TTGTGATGATGATTATTCAATAAAAAGGACTGGTATGATTTTGTAGAAAACCCAGATATATTACGCGTATACGCCAACTTAGGTGAACGTGTACGCCAAG
CTTTGTTAAAAACAGTACAAATTGTGATGCCATGCGAAATGCTGGTATTGTTGGTGTACTGACATTAGATAATCAAGATCAATGGTAACTGGTATGATTC
GGTGATTTCATACAAACCACGCCAGGTAGTGGAGTTCCTGTTGTAGATTTTTATTATTCATTGTTAATGCCTATATTAACCTTGACCAGGGCTTTAACTG
CAGAGTCATGTTGACACTGACTTAACAAAGCCTTACATTAAGTGGGATTTGTTAAAATATGACTCACGGAAGAGAGGTTAAAACTCTTTGACCGTTATTT
TAAATATTGGGATCAGACATACCACCCAAATTGTGTTAACTGTTTGGATGACAGATGCATTCTGCATTGTGCAAACTTTAATGTTTTATTTCTACAGTGT
TCCCACCTACAAGTTTTGGACCACTAGTGAGAAAAAATATTTGTTGATGGTGTTCCATTTGTAGTTTCAACTGGATACACACTTCAGAGAGCTAGGTGTT
GTACATAATCAGGATGTAAACTTACATAGCTCTAGACTTAGTTTAAGGAATTACTTGTGTATGCTGCTGACCCTGCTATGCACGCTGCTTCTGGTAATCT
ATTACTAGATAAACGCACTACGTGCTTTTTCAGTAGCTGCACTTACTAACAATGTTGCTTTCAAACTGTCAAACCCGGTAATTTTAACAAAGACTTATGA
CTTTGCTGTGTCTAAGGGTTTTAAGGAAGGAAGTTCTGTTGAATTAAACACTTCTTCTTTGCTCAGGATGGTAATGCTGCTATCAGCGATTATGACTATC
GTTATAATCTACCAACAATGTGTGATATCAGACACTACTATTTGTAGTTGAAGTTGTTGATAAGTACTTTGATTGTTACGATGGTGGCTGTATTAATGCT
AACCAAGTCATCGTCAACAACCTAGACAAATCAGCTGGTTTCCATTTAATAAATGGGGTAAGGCTAGACTTTATTATGATCAATGAGTTATGAGGATCAA
GATGCACTTTCGCATATACAAAACGTAATGTCATCCCTACTATAACTCAAATGAATCTTAAGTATGCCATTAGTGCAAAGAATAGAGCTCGCACCGTAGC
TGGTGTCTCTATCTGTAGTACTATGACCAATAGACAGTTTCATCAAAATTATTGAAATCAATAGCCGCCTATAGAGGAGCTACTGTAGTAATTGGAACAA
GCAAATTCTATGGTGGTTGGCACAACATGTTAAAACTGTTTATAGTGATGTAGAAAACCCTCACCTTATGGGTTGGGATTATCCTAAATGTGATAGAGCC
ATGCCTAACATGCTTAGAATTATGGCCTCACTTGTTCTTGCTCGCAAACATACAACGTGTTGTAGCTTGTCACACCCGTTTATAGATTAGCTAATGAGTG
TGCTCAAGTATTGAGTGAAATGGTCATGTGTGGCGGTTCACTATATGTTAAACCAGGTGGAACCTCATCAGGAGATGCCACAACTGCTTATGCTAATAGT
GTTTTTAACATTTGTCAAGCTGTCACGGCCAATGTTAATGCACTTTTATCTACTGATGGTAACAAAATTGCCGATAAGTATGTCCGCAATTTACAACACA
GACTTTATGAGTGTCTCTATAGAAATAGAGATGTTGACACAGACTTTGTGAATGAGTTTTACGCATATTTGCGTAAACATTTCTCAATGATGATACTCTC
TGACGATGCTGTTGTGTGTTCAATAGCACTTATGCATCTCAAGGTCTAGTGGCTAGCATAAAGAACTTTAAGTCAGTTTTATTATCAAAACAATGTTTAT
GTCTGAAGCAAAATGTTGGACTGAGACTGACCTTACTAAAGGACCTCATGAATTTTGCTCTCAACATACAATGCTAGTTAAACAGGTGATGATTATGTGT
ACCTTCCTTACCCAGATCCATCAAGAATCCTAGGGGCCGGCTGTTTGTAGATGATATCGTAAAAACAGATGGTACACTATGATTGAACGGTTCGTGTCTT
TAGCTATAGATGCTTACCCACTTACTAAACATCCTAATCAGGAGTATGCTGATGTCTTCATTTGTACTTACAATACATAAGAAAGCATTATGATGAGTTA
ACAGGA
>a744043d-703e-41dd-ad0f-675584eb50ff|6
TTCCCAGGTAACAAACCAACCAACTTTTCGATCTCTGTAGATCTGTTCTCTAAACGAACTTTAAAATCTGTGTGGCTGTCACTCGGCTGCATGCTTAGTG
CACACGCAGTATAATTAATATAATTACTGTCGTTGACAGGACACGAGTAACTCGTACATCTGCAGGCTGCTTACGGTTCGTCCGTGTTGCAGCCGATCAT
CAGCACATCTAGGTTTGCCCGGGTGTGACCGAAAGGTAAGATGGAGAGCCTTGTCCTGGTTTACAACGAGAAAACACACGTCCAACTTCAGTTTGCCTGT
TTACAGGTTCGCGACGTGTTCGTACGTGGCTTTGGAGACTCCGTGGAGGAGGTCTTATCAGAGGCACGTCAACATTTAAAGATGGCACTTGTGGCTTAGT
AGAAGTTGAAAAAGGCGTTTGCCTCAACTTGAACAGCCCTATGTGTTCATCAAACGTTCGGATGCTCGAACTGCACCTCATGGTCATGTTATGGTTGAGC
TGGTAAAGAACTCGAAGGCATTCAGTACGGTCGTAGTGGTGAGACACTTGGTGTCCTTGTCCCTCATGTGGGCGAAATACCAGTGGCTTACCGCAAGGTT
TTTCGTAAGAACGGTAATAAAGGAGCTGGTGGCCATGGTTACGGCGCCGATCTAAAGTCATTTGACTTAGGCGACGAGCTTGGCACTGATCCTTATGAAG
ATTTCAAGAAACTGGAATGTACAATACCTACAACTTGTGCTAATGACCCTGTGGGTTTACACTTAAAACACAGTTGTACCGTCTGCGGTATGTGGAAAGG
TTATGGCTGTAGTTGTGATCAACTCCGCGAACCCATGCTTCAGTCAGCTGATGCACAATCGTTTTTAAACGGGTTTGCGGTGTAAGTGCAGCCCGCTCAC
ACCGTGCGGCACAGGCACTAGTACTGATGTCGTATACAGGGCTTTGACATCTACAATGATAAAGTAGCTGGTTTTGCTAAATTCCTAAAACTAATTGTTG
TCGCTTCCAAGAAAAGGACGAAGATGACAATTTAATTGATTTTATTTGTAGTTAAGAGACACACTTTCTCTACTACCAACATGAAGAAACAATTTATAAT
TTACTTAAGGATTGTCCAGCTGTTGCTAAACATGACTTTTAAGTTAGAATAGACGGTGACATGGTACCATATACGTCAACGTCGTACTAAATACAATGGC
AGACCTCGTTATGCTTTAAGGCATTTTGATGAAGGTAATTGTGACACATTAAAAGAAATACTTGTACAATTGTTGTGATGATGATTATTCAATAAAAAGG
ACTGGTATGATTTGTAGAAAACCCAGATATTACGCGTATACGCCAACTTAGGTGAACGTGTACGCCAAGCTTTGTTAAAAACAGTACAATTCTGTGATGC
CATGCGAAATGCTGGTATTGTTGGTGTACTGACATTAGATAATCAAGATTCAATGGTAACTGGTATGATTCGGTGATTCATACAAACCACGCCAGGTAGT
GGAGTTCCTGTTGTAGATTTATTATTCATTGTTAATGCCTATATTAACCTTGACAAGGGCTTTAACTGCAGAGTCATGTTGACACTGACTTAACAAAGCC
TTACATTAAGTGGGATTTGTTAAAATATGACTACGGAAGAGAGGTTAAAACTTTTGACCGTTATTTTAAATATTGGGATCAGACATACCACCCAAATTGT
GTTAACTGTTTGGATGACAGATGCATTCTGCATTGTGCAAACTTTAATGACATTCTCTACAGTGTTCCCACCTACAAGTTTGGACCACTAGTGAGAAAAA
TATTTGTTGATGGTGTTCCATTTGTAGTTCAACTGGATTCTACTTCAGAGAGCTAGGTGTTGTACATAATCAGGATGTAAAACACATAGCTCTAGACTTA
GTTTAAGGAATTACTTGTGTATGCTGCTGACCCTGCTATGCACGCTGCTTCTGGTAATCTATTACTAGATAAACGCACTACGTGCTTTCAGTAGCTGCAC
TTACTAACAATGTTGCTTTCAAACTGTCAAACCCGGTAATTTTTAACAAAGACTTATGACTTTGCTGTGTCTAAGGGTTTCTAAGGAAGGAAGTTCTGTT
GAATTAAAACACTTTCTTTGCTCAGGATGGTAATGCTGCTATCAGCGATTATGACTACTATCGTTATAATCTACCAACAATGTGTGATATCAGACAACTA
CTATTTGTAGTTGAAGTTGTTGATAAGTACTTTGATTGTTACGATGGTGGCTGTATTAATGCTAACCAAGTCATCGTCAACAACCTAGACAAATCAGCTG
GTTTTCCATTTAATAAATGGGGTAAGGCTAGACTTATTATGATTCAATGAGTTATGAGGATCAAGATGCACTCGCATATACAAAACGTAATGTCATCCCT
ACTATAACTCAAATGAATCTTAAGTATGCCATTAGTGCAAAGAATAGAGCTCGCACCGTAGCTGGTGTCTCTATCTGTAGTACTATGACCAATAGACAGT
TTCATCAAAATTATTGAAATCAATAGCCGCCACTAGAGGAGCTACTGTAGTAATTGGAACAAGCAAATTCTATGGTGGTTGGCACAACATGTTAAAAACT
GTTTATAGTGATGTAGAAAACCCACCTTATGGGTTGGGATTATCCTAAATGTGATAGAGCCATGCCTAACATGCTTAGAATTATGGCCTCACTTGTTCTT
GCTCGCAAACATACAACGTGTTGTAGCTTGCACACCGTTTCTATAGATTAGCTAATGAGTGTGCTCAAGTATTGAGTGAAATGGTCATGTGTGGCGGTTC
ACTATATGTTAAACCAGGTGGAACCTCATCAGGAGATGCCACAACTGCTTATGCTAATAGTGTTTTTAACATTTGTCAAGCTGTCACGGCCAATGTTAAT
GCACTTTTATCTACTGATGGTAACAAAATTGCCGATAAGTATGTCCGCAATTTACAACACAGACTTTATGAGTGTCTCTATAGAAATAGAGATGTTGACA
CAGACTTTGTGAATGAGTTTTACGCATATTTGCGTAAACATTTCTCAATGATGATACTCTCTGACGATGCTGTTGTGTTTCAATAGCACTTATGCATCTT
CAAGGTCTAGTGGCTAGCATAAAGAACTTTAAGTCAGTTCTTTATTATCAAAACAATGTTTTATGTCTGAAGCAAAATGTTGGACTGAGACTGACCTTAC
TAAAGGACCTCATGAATTTTGCTCTCAACATACAATGCTAGTTAAACAGGGTGATGATTATGTGTACCTTCCTTACCCAGATCCATCAAGAAATCCTTAG
GGGCCGGCTGTTTTGTAGATGATATCGTAAAACAGATGGTACACTTTATGATTGAACGGTTCGTGTCTTTAGCTATAGATGCTTACCCACTTACTAAACA
TCCTAATCAGGAGTATGCTGATGTCTTCATTTGTACTTACAATACATAAGAAAGCTACATGATGAGTTACAGGACACATGTTAGACATGTATTCTGTTAT
GCTCTACTAATGATAACACTTCAAGGTATTGGGAACCTGAGTTTATGAGGCTATGTACACACCGCATACAGTCTTACAGGCTGTTGGGGCTTGTGTTTCT
TTGCAATTCACAGACTCATTAAGATGTGGTGCTTGCATACGTAGACCATTCTTATGTTGTAAATGCTGTTACGACCATGTCATATCAACATCACATAAAT
TAGTCTTGTCTGTTAATCCGTATGTTTGCAATGCTCCAGGTTGTGATGTCACAGATGTGACTCAACTTTACTTAGGAGGTATGAGCTATTATTGTAAATC
TCTTAAACCACCCATTAGTTTTCCATTGTGTGCTAATGGACAAGTTTTTGGTTATATAAATACATGTGTTGTAGCGATAATGTTACTGACTTTTAATGCA
ATTGCAACATGTGACTGGACAAATGCTGGTGATTACATTTTAGCTAACACCTGTACTGAAAGACTCAAGCTTTGCAGTAAAGAAACGCTCAAAGCTACTG
AGGAGACATTTAAACTGTCTTATGGTATTGCTACTGTACGTGAAGTGCTGTCTGACAGAGAATTACATCTCATGGGAAGTTGGTAAACCTAGACCACCAC
TTATCGAAATTATGTTTACTGGTTATCGTGTAACTAAAACAGTAAAGTACAAATAGGAGAGTACACCTTTGAAAAAGGTGACTATGGTGATGCTGTTGTT
TACCGAGGTACAACAACACAAATTAAATGTTGGTGATTATTTGTGCTGACATACATACAGTAATGCCATTAAGTGCCTACTAAGTGCCACAAGAGCACTA
TGTTAGAATTACTGGCTTATACCCAACACTCAATATCTTCAGATGAGTTTTAGCAATGTTGCAAATTATCAAAAGGTTGGTATGCAAAAGTATTTACACT
CCAGGGACCACCTGGTACTGGTAAGAGTCATTTTGCTATTGGCCTAGCTTTCTACCCTCTGCTCGCATAGTGTATACAGTCTGCTCATGCCGCTGTTGAT
GCACTATGTGAGAAGGCATTAAAATATTTGCCTATAGATAAATGTAGTAGAATTATACCCGACGTGCTCGTGTAGAGTGTTTTTGATATTGATGAAGGTA
ATTGTGATTTAAAAGAAATACTTGTCACATACAATTGTTGTGATGATGATTATTCAATAAAAAGGACTGGTATGATTTGTAGAAAACCCAGATATATTAC
GCGTATACGCCAACTTAGGTGAACGTGTACGCCAAGCTCTTGTTAAAAACAGTACAATTGTGATGCCATGCGAAATGCTGGTATTGTTGGTGTACTGACA
TTAGATAATCAAGATCTTGCGGTAACTGGTATGATTCGGTGATTTCATACAAACCACGCCAGGTAGTGGAGTTCCTGTTGTAGATTCTTATTATTCATTG
TTAATGCCTATTAACCTTGAAAAAGGACAAAAAGAAGAAGGCTGATGAAACTCAAGCCCTCAAGAGACAGAAGAAACAGCAAACTGTGACTCTTTCCTGC
TGCAGATTTGGATGATTTCTCCAAACAATTGCAACAATCCATGAGCAGTGCTGACTCAACTCAGGCCTAAACTCATGCAGACCACTATAAGGCAGATGGG
CTATATAAACGTTTTCGCTTTCCGTTTACGATAGTCTACTCTGTGCAGAATGAATTCTCGTAACTACAGCACAAGAAAGATGTAGTTTACTTTTAAACCT
TTAGCAATTTTAATCAGTGTGTAACATTAGGAGGACTTGAAAGAGCCACCACATTTCCTAGGCCACGGAGTACGATCGAGTGTACAGTGAACAATGCTAG
GAGAGCTGCACTATGGAAGAGCCCTAATGTGTAAAATTAATTTAGTAGTGTTATCCCATGTGATTTTAATAGCTTTAGGAGAATGACAAAAAT
>ec817b74-1433-4000-90ae-551af4b3c34c|20
ATACCTTCCCAGGTAACAAACCAACCAACTTCGATCTTGTAGATCTGTTCTCTAAACGAACTTTAAAATCTGTGTGGCTGTCACTCGGCTGCATGCTTAG
TGCACTCACGCAGTATAATTAATAACTAATTACTGTCGTTGACAGGACACGAGTAACTCGTCTATTTTGCAGGCTGCTTACGGTTTCGTCCGTGTTGCAG
CCGATCATCAGCACATCTAGGTTTCGTCCGGGTGTGACCGAAAGGTAAGATGGAGAGCCTTGTCCCTGGTTTCAACGAGAAAACACACGTCCATTCAGTT
TGCCTGTTTTACAGGTTCGCGACGTGTTCGTACGTGGCTTTGGAGACTCCGTGGAGGAGGTCTTATCAGAGGCACGTCAACATCTTAAAGATGGCACTTG
TGGCTTAGTAGAAGTTGAAAAAGGCGTTTTGCCTCAACTTGAACAGCCCTATGTGTTCATCAAACGTTCGGATGCTCGAACTGCACCTCATGGTCATGTT
ATGGTTGAGCTGGTAGCAGAACTCGAAGGCATTCAGTACGGTCGTAGTGGTGAGACACTTGGTGTCCTTGTCCCTCATGTGGGCGAAATACCAGTGGCTT
ACCGCAAGGTTCTTCTTCGTAAGAACGGTAATAAAGGAGCTGGTGGCCATAGTTACGGCGCCGATCTAAAGTCATTTGACTTAGGCGACGAGCTTGGCAC
TGATCCTTATGAAGATTTCAAGAAACTGGAATGTACAAATACCTACAACTTGTGCTAATGACCCTGTGGGTTTTACACTTAAAAACACAGTCTGTACCGT
CTGCGGTATGTGGAAAGGTTATGGCTGTAGTTGTGATCAACTCCGCGAACCCATGCTTCAGTCAGCTGATGCACAATCGTTTTTAAACGGGTTTGCGGTG
TAAGTGCAGCCCGTCTTCACACCGTGCGGCACAGGCACTAGTACTGATGTCGTATACAGGGCTTTTGACATACAATGATAAAGTAGCTGGTTTGCTAAAT
TCCTAAAACTAATTGTTGTCGCTTCCAAGAAAAGGACGAAGATGACAATTTAATTGATTACATTTGTAGTTAAGAGACACACTTTCTCTAACTACCAACA
TGAAGAAACAATTTATAATTTACTTAAGGATTGTCCAGCTGTTGCTAAACATGACTTTTAAGTTTAGAATAGACGGTGACATGGTACCACATATATCACG
TCAACGTCTTACTAAATACAATGGCAGACCTCGTCTATGCTTTAAGGCATTTTGATGAAGGTAATTGTGACACATTAAAAGAAATACTTGTCACATACAA
TTGTTGTGATGATGATTATTCAATAAAAAGGACTGGTATGATTTTGTAGAAAACCCAGATATATTACGCGTATACGCCAACTTAGGTGAACGTGTACGCC
AAGCTTTGTTAAAAACAGTACAATTTTGTGATGCCATGCGAAATGCTGGTATTGTTGGTGTACTGACATTAGATAATCAAGATTCAATGGTAACTGGTAT
GATTTCGGTGATTTCATACAAACCACGCCAGGTAGTGGAGTTCCTGTTGTAGATTCTTATTATTCATTGTTAATGCCTATATTAACCTTGACCAGGGCTT
TAACTGCAGAGTCACATGTTGACACTGACTTAACAAAGCCTTACATTAAGTGGGATTTGTTAAAATATGACTTCACGGAAGAGAGGTTAAAACTCTTTGA
CCGTTATTTTAAATATTGGGATCAGACATACCACCCAAATTGTGTTAACTGTTTGGATGACAGATGCATTCTGCATTGTGCAAACTTTAATGTTTTATTC
TCTACAGTGTTCCCACCTACAAGTTTTGGACCACTAGTGAGAAAAATATTTGTTGATGGTGTTCCATTTGTAGTTCAACTGGATACCACTTCAGAGAGCT
AGGTGTTGTACATAATCAGGATGTAAAACACATAGCTCTAGACTTAGTTTAAGGAATTACTTGTGTATGCTGCTGACCCTGCTATGCACGCTGCTTCTGG
TAATCTATTACTAGATAAACGCACTACGTGCTTTCAGTAGCTGCACTTACTAACAATGTTGCTTTTTCAAACTGTCAAACCCGGTAATTTTAACAAAGAC
TTCTATGACTTTGCTGTGTCTAAGGGTTTTTAAGGAAGGAAGTTCTGTTGAATTAAAACACTTCTCTGCTCAGGATGGTAATGCTGCTATCAGCGATTAT
GACTACTATCGTTATAATCTACCAACAATGTGTGATATCAGACAACTACTATTTGTAGTTGAAGTTGTTGATAAGTACTTTGATTGTTACGATGGTGGCT
GTATTAATGCTAACCAAGTCATCGTCAACAACCTAGACAAATCAGCTGGTTTCCATTTAATAAATGGGGTAAGGCTAGACTTTATTATGATTCAATGAGT
TATGAGGATCAAGATGCACTTTCGCATATACAAAACGTAATGTCATCCCTACTATAACTCAAATGAATCTTAAGTATGCCATTAGTGCAAAGAATAGAGC
TCGCACCGTAGCTGGTGTCTCTATCTGTAGTACTATGACCAATAGACAGTTTCATCAAAAATTATTGAAATCAATAGCCGCCACTAGAGGAGCTACTGTA
GTAATTGGAACAAGCAAATTCTATGGTGGTTGGCACAACATGTTAAAACTGTTTATAGTGATGTAGAAAACCCTCACCTTATGGGTTGGGATTATCCTAA
ATGTGATAGAGCCATGCCTAACATGTCAAGAATTATGGCCTCACTTGTTCTTGCTCGCAAACATACAACGTGTTGTAGCTTGTCACACCGTTTCTATAGA
TTAGCTAATGAGTGTGCTCAAGTATTGAGTGAAATGGTCATGTGTGGCGGTTCACTATATGTTAAACCAGGTGGAACCTCATCAGGAGATGCCACAACTG
CTTATGCTAATAGTGTTTTTAACATTTGTCAAGCTGTCACGGCCAATGTTAATGCACTTTTATCTACTGATGGTAACAAAATTGCCGATAAGTATGTCCG
CAATTTACAACACAGACTTTATGAGTGTCTCTATAGAAATAGAGATGTTGACACAGACTTTGTGAATGAGTTTTACGCATATTTGCGTAAACATTTCTCA
ATGATGATACTCTTGACGATGCTGTTGTGTGTTCAATAGCACTTATGCATCTCAAGGTCTAGTGGCTAGCATAAAGAACTTTAAGTCAGTTCTTTATTAT
CAAAACAATGTTTTATGTCTGAAGCAAAATGTTGGACTGAGACTGACCTTACTAAAGGACCTCATGAATTTTGCTCTCAACATACAATGCTAGTTAAACA
GGGTGATGATTATGTGTACCTTCCTTACCCAGATCCATCAAGAATCCTAGGGGCCGGCTGTTTTGTAGATGATATCGTAAAACAGATGGTACACTATGAT
TGAACGGTTCGTGTCTTTAGCTATAGATGCTTACCCACTTACTAAACATCCTAATCAGGAGTATGCTGATGTCTTCATTTGTACTTACAATACATAAGAA
AGCTACATTGATGAGTTAACAGGACACATGTTAGACATGTATTCTGTTATGCTTACTAATGATAACACTCAAGGTATTGGGAACCTGAGTTTTATGAGGC
TATGTACACACCGCATACAGTCTACAGGCTGTTGGGGCTTGTGTTTTTGCAATTCACAGACTTCATTAAGATGTGGTGCTTGCATACGTAGACCATTCTT
ATGTTGTAAATGCTGTTACGACCATGTCATATCAACATCACATAAATTAGTCTTGTCTGTTAATCCGTATGTTTGCAATGCTCCAGGTTGTGATGTCACA
GATGTGACTCAACTTTACTTAGGAGGTATGAGCTATTATTGTAAATACATAAACCACCCATTAGTTTTCCATTGTGTGCTAATGGACAAGTTTTTGGTTT
ATATAAAAATACATGTGTTGGTAGCGATAATGTTACTGACTTTAATGCAATTGCAACATGTGACTGGACAAATGCTGGTGATTACATTTTAGCTAACACC
TGTACTGAAAGACTCAAGCTTTTTGCAGCAGAAACGCTCAAAGCTACTGAGGAGACATTTAAACTGTCTTATGGTATTGCTACTGTACGTGAAGTGCTGT
CTGACAGAGA
>6d21bb00-d1f4-46bf-a276-ce450446be45|12
TGAATGAGTTTTACGCATATTTGCGTAAACATTTCTCAATGATGATACTCTCTGACGATGCTGTTGTGTGTTTCAATAGCACTTATGCATCAAGGTCTAG
TGGCTAGCATAAAGAACTTTAAGTCAGTTTCTTTATTATCAAAACAATGTTTTATGTCTGAAGCAAAATGTTGGACTGAGACTGACCCTACTAAAGGACC
TCATGAATTTGCTCTCAACATACAATGCTAGTTAAACAGGGTGATGATTATGTGTACCTTCCTTACCCAGATCCATCAAGAATCCTAGGGGCCGGCTGTT
TTGTAGATGATATCGTAAAACAGATGGTACACTTATGATTGAACGGTTCGTGTCTTAGCTATAGATGCTTACCCACTTACTAAACATCCTAATCAGGAGT
ATGCTGATGTCTTTCATTTGTACTTACAATACATAAGAAAGCTACATGATGAGTTAACAGGACACATGTTAGACATGTATTCTGTTATGCTTACTAATGA
TAACACTCAAGGTATTGGGAACCTGAGTTTTATGAGGCTATGTACACACCGCATACAGTTACAGGCTGTTGGGGCTTGTGTTTTTTGCAATTCACAGACT
CATTAAGATGTGGTGCTTGCATACGTAGACCATTCTTATGTTGTAAATGCTGTTACGACCATGTCATATCAACATCACATAAATTAGTCTTGTCTGTTAA
TCCGTATGTTTGCAATGCTCCAGGTTGTGATGTCACAGATGTGACTCAACTTTACTTAGGAGGTATGAGCTATTATTGTAAATCTTTCAAACCACCCATT
AGTTTCCATTGTGTGCTAATGGACAAGTTTTTGGTTTATATAAAATACATGTGTTGGTAGCGATAATGTTACTGACTTTAATGCAATTGCAACATGTGAC
TGGACTAAATTCAAAACTGAAGGTTTATGTGTTGACATACCTGGCATACCTAAGGACATGACCTATAGAAGACTCATCTCTATGATGGGTTTTAAAATGA
ATTATCAAGTTAATGGTTACCCTAACATGTTTATCACCCGCGAAGAAGCTATAACGTGGTTGACCTACACAGGTGCCATCAAATTGGATGACAAAGATCC
AAATTTTAAAGATCAAGTCATTTGCTGAATAAGCATTGACGCATACAAAACATTCCCACCAACAGAGCCTAAAAAGGACAAAAAGAAGAAGGCTGATGAA
ACTCAAGCCTTACCGCAGAGACAGAAGAAACAGCAAACTGTGACTCTTTTCCTGCTGCAGATTTGGATGATTTCTCCAAACAATTGCAACAATCCATGAG
CAGTGCTGACTCAACTCAGGCCTAAACTCATGCAGACTACAAGGCAGATGGGCTATATAAACGTTTCGCTTTCCGTTTACGATATAGTCTACTCTTGTGC
AGAATGAATCTCGTAACTACATAGCACAAGTAGATGTAGTTAACTTTAATCTCACATAGCAATCTTTAATCAGTGTGTAACATTAGGGAGGACTTGAAAG
AGCCACCACATTTCACCGAGGCCACGCGGAGTACGATCGAGTGTACAGTGAACAATGCTAGGGAGAGCTGCCTATATGGAAGAGCCCTAATGTGTAAAAT
TAATTTTAGTAGTGCTATCCCATGTGATTTTAATAGCTTTCTTAGGAGAATGACAAAAAA
>cf7b019b-e020-48b6-b36d-dc1a440a32a8|10
ACCTTCCCAGGTAACAAACCAACCAACTTCGATCTTGTAGATCTGTTCTAAACGAACTTAAAATCTGTGTGGCTGTCACTCGGCTGCATGCTTAGTGCAC
TCACGCAGTATAATTAATAACTAATTACTGTCGTTGACAGGACACGAGTAACTCGTTTATTTTGCAGGCTGCTTACGGTTCGTCCGTGTTGCAGCCGATC
ATCAGCACATCTAGGTTCGTCCGGGTGTGACCGAAAGGTAAGATGGAGAGCCTTGTCCCTGGTTTCAACGAGAAAACACACGTCCAACTCAGTTTGCCTG
TTTTACAGGTTCGCGACGTGTTCGTACGTGGCTTGGAGACTCCGTGGAGGAGGTCTTATCAGAGGCACGTCAACATCTTAAAGATGGCACTTGTGGCTTA
GTAGAAGTTGAAAAGGCGTTTGCCTCAACTTGAACAGCCCTATGTGTTCATCAAACGTTCGGATGCTCGAACTGCACCTCATGGTCATGTTATGGTTGAG
CTGGTAGCAGAACTCGAAGGCATTCAGTACGGTCGTAGTGGTGAGACACTTGGTGTCCTTGTCCCTCATGTGGGCGAAATACCAGTGGCTACCGCAAGGT
TCTTCTTCGTAAGAACGGTAATAAAGGAGCTGGTGGCCATAGTTACGGCGCCGATCTAAAGTCATTTGACTTAGGCGACGAGCTTGGCACTGATCCTTAT
GAAGATTTCAAGAAACTGGAATGTACAAATACCTACAACTTGTGCTAATGACCCTGTGGGTTTTACACTTAAAACACAGTCTGTACCGTCTGCGGTATGT
GGAAAGGTTATGGCTGTAGTTGTGATCAACTCCGCGAACCCATGCTTCAGTCAGCTGATGCACAATCGTTTTTAAACGGGTTTGCGGTGTAAGTGCAGCC
CGTACACACCGTGCGGCACAGGCACTAGTACTGATGTCGTATACAGGGCTTTTGACATACAATGATAAAGTAGCTGGTTTGCTAAATTCCTAAAAACTAA
TTGTTGTCGCTTCCAAGAAAAGGACGAAGATGACAATTTAATTGATTCTTACTTGTAGTTAAGAGACACACTTTCTCTAACTACCAACATGAAGAAACAA
TTTATAATTTACTTAAGGATTGTCCAGCTGTTGCTAAACATGACTTCTTTAAGTTTAGAATAGACGGTGACATGGTACCACATATATCACGTCAACGTCT
TACTAAATAAATAATGGCAGACCTCGTCTATGCTTTAAGGCATTTGATGAAGGTAATTGTGACACATTAAAGAAATACTTGTCACATACAATTGTTGTGA
TGATGATTATTCAATAAAAAGGACTGGTATGATTTTGTAGAAAACCCAGATATATTACGCGTATACGCCAACTTAGGTGAACGTGTACGCCAAGCTTTGT
TAAAAACAGTACAATTCTGTGATGCCATGCGAAATGCTGGTATTGTTGGTGTACTGACATTAGATAATCAAGATTCAATGGTAACTGGTATGATTTCGGT
GATTCATACAAACCACGCCAGGTAGTGGAGTTCCTGTTGTAGATTCTTATTATTCATTGTTAATGCCTATATTAACCTTGACCAGGGCTTTAACTGCAGA
GTCACATGTTGACACTGACTTAACAAAGCCTTACATTAAGTGGGATTTGTTAAAATATGACTTACGGAAGAGAGGTTAAAACTCTTTGACCGTTATTTTA
AATATTGGGATCAGACATACCACCCAAATTGTGTTAACTGTTTGGATGACAGATGCATTTTGCATTGTGCAAACTTTAATGTTTATTTCTACAGTGTTCC
CACCTACAAGTTTGGACCACTAGTGAGAAAAATATTTGTTGATGGTGTTCCATTTGTAGTTTCAACTGGATACCACTTCAGAGAGCTAGGTGTTGTACAT
AATCAGGATGTAAACTTACATAGCTCTAGACTTAGTTTTAAGGAATTACTTGTGTATGCTGCTGACCCTGCTATGCACGCTGCTTTGGTAATCTATTACT
AGATAAACGCACTACGTGCTTTCAGTAGCTGCACTTACTAACAATGTTGCTTTCAAACTGTCAAACCCGGTAATTTTACAAAGACTTCTATGACTTTGCT
GTGTCTAAGGGTTTTTTTAAGGAAGGAAGTTCTGTTGAATTAAAACACTTCTTCTTTGCTCAGGATGGTAATGCTGCTATCAGCGATTATGACTATCGTT
ATAATCTACCAACAATGTGTGATATCAGACAACTACTATTTGTAGTTGAAGTTGTTGATAAGTACTTTGATTGTTACGATGGTGGCTGTATTAATGCTAA
CCAAGTCATCGTCAACAACCTAGACAAATCAGCTGGTTTTCCATTTAATAAATGGGGTAAGGCTAGACTTTATTATGATTCAATGAGTTATGAGGATCAA
GATGCACTTTCGCATATACAAAACGTAATGTCATCCCTACTATAACTCAAATGAATCTTAAGTATGCCATTAGTGCAAAGAATAGAGCTCGCACCGTAGC
TGGTGTCTCTATCTGTAGTACTATGACCAATAGACAGTTTCATCAAAAATTATTGAAATCAATAGCCGCCACTAGAGGAACTACTGTAGTAATTGGAACA
AGCAAATTCTATGGTGGTTGGCACAACATGTTAAAAACTGTTTATAGTGATGTAGAAAACCCTCACCTTATGGGTTGGGATTATCCTAAATGTGATAGAG
CCATGCCTAACATGCTTAGAATTATGGCCTCACTTGTTCTTGCTCGCAAACATACAACGTGTTGTAGCTTGTCACACCGTTCTATAGATTAGCTAATGAG
TGTGCTCAAGTATTGAGTGAAATGGTCATGTGTGGCGGTTCACTATATGTTAAACCAGGTGGAACCTCATCAGGAGATGCCACAACTGCTTATGCTAATA
GTGTTTTAACATTTGTCAAGCTGTCACGGCCAATGTTAATGCACTTTTATCTACTGATGGTAACAAAATTGCCGATAAGTATGTCCGCAATTTACAACAC
AGACTTTTATGAGTGTCTCTATAGAAATAGAGATGTTGACACAGACTTTGTGAATGAGTTTTACGCATATTTGCGTAAACATTTCTCAATGATGATACTC
TTGACGATGCTGTTGTGTGTTTCAATAGCACTTATGCATCTCAAGGTCTAGTGGCTAGCATAAAGAACTTTAAGTCAGTTCTTTATTATCAAAACAATGT
TTTATGTCTGAAGCAAAATGTTGGACTGAGACTGACCTTACTAAAGGACCTCATGAATTTTGCTCAACATACAATGCTAGTTAAACAGGGTGATGATTAT
GTGTACCTTCCTTACCCAGATCCATCAAGAATCCTAGGGGCCGGCTGTTTTTGTAGATGATATCGTAAAAACAGATGGTACATACTATGATTGAACGGTT
CGTGTCTTTAGCTATAGATGCTTACCCACTTACTAAACATCCTAATCAGGAGTATGCTGATGTCTTCATTTGTACTTACAATACATAAGAAAGCTACATG
ATGAGTTAACAGGACACATGTTAGACATGTATTCTGTTATGCTTACTAATGATAACACTTTCAAGGTATTGGGAACCTGAGTTTTATGAGGCTATGTACA
CACCGCATACAGTACAGGCTGTTGGGGCTTGTGTTCTTTGCAATTCACAGACTTCATTAAGATGTGGTGCTTGCATACGTAGACCATTCTTATGTTGTAA
ATGCTGTTACGACCATGTCATATCAACATCACATAAATTAGTCTTGTCTGTTAATCCGTATGTTTGCAATGCTCCAGGTTGTGATGTCACAGATGTGACT
CAACTTTACTTAGGAGGTATGAGCTATTATTGTAAATTCATAATCCACCCATTAGTTTTCATTGTGTGCTAATGGACAAGTTTTCAAGCCTTACCGCAGA
GACAGAAGAAACAGCAAACTGTGACTCTTTTCCTGCTGCAGATTTGGATGATTTTCCAAACAATTGCAACAATCCATGAGCAGTGCTGACTCAACTCAGG
CCTAAACTCATGCAGACCATAAGGCAGATGGGCTATAAACGTTTCGCTTTTCCGTTTACGATATAGTCTACTCTTGTGCAGAATGAATTCTCGTAACTAC
ATAGCACAAGTAGATGTAGTTAACTTTAATCTCACACATAGCAATCTTTAATCAGTGTGTAACATTAGGAGGACTTGAAAGAGCCACCACATTTCACCGA
GGCCACGCGGAGTACGATCGAGTGTACAGTGAACAATGCTAGGGAGAGCTGCCTATATGGAAGAGCCCTAATGTGTAAAATTAATTTTAGTAGTGCTATC
CCCATGTGATTTTAATAGCTTTCTAGGAGAATGACA
>ed13ddd7-cd56-404b-8050-c66ba19b810d|41
CCTTCCCAGGTAACAAACCAACCATTTTCGATCTTGTAGATCTGTTCTCTAAACGAACTTTAAAATCTGTGTGGCTGTCACTCGGCTGCATGCTTAGTGC
ACTCACGCAGTATAATTAATAACTAATTACTGTCGTTGACAGGACACGAGTAACTCGTCTATTTGCAGGCTGCTTACGGTTCGTCCGTGTTGCAGCCGAT
CATCAGCACATCTAGGTTTCGTCCGGGTGTGACCGAAAGGTAAGATGGAGAGCCTTGTCCCTGGTTTCAACGAGAAAACACACGTCCATTCAGTTTGCCT
GTTTTACAGGTTCGCGACGTGTTCGTACGTGGCTTTGGAGACTCCGTGGAGGAGGTCTTATCAGAGGCACGTCAACATCTTAAAGATGGCACTTGTGGCT
TAGTAGAAGTTGAAAAGGCGTTTTGCCTCAACTTGAACAGCCCTATGTGTTCATCAAACGTTCGGATGCTCGAACTGCACCTCATGGTCATGTTATGGTT
GAGCTGGTAGCAGAACTCGAAGGCATTCAGTACGGTCGTAGTGGTGAGACACTTGGTGTCCTTGTCCCTCATGTGGGCGAAATACCAGTGGCTTACCGCA
AGGTTTTCTTCGTAAGAACGGTAATAAAGGAGCTGGTGGCCATAGTTACGGCGCCGATCTAAAGTCATTTGACTTAGGCGACGAGCTTGGCACTGATCCT
TATGAAGATTTCAAGAAACTGGAATGTACAAATACCTACAACTTGTGCTAATGACCCTGTGGGTTTTACACTTAAAAACACAGTCTGTACCGTCTGCGGT
ATGTGGAAAGGTTATGGCTGTAGTTGTGATCAACTCCGCGAACCCATGCTTCAGTCAGCTGATGCACAATCGTTTTAAACGGGTTTGCGGTGTAAGTGCA
GCCCGTCACACCGTGCGGCACAGGCACTAGTACTGATGTCGTATACAGGGCTTTTGACATACAATGATAAAGTAGCTGGTTTTGCTAAATTCCTAAAAAC
TAATTGTTGTCGCTTCCAAGAAAAGGACGAAGATGACAATTTAATTGATTTACTTTTGTAGTTAAGAGACACACTTTCTCTAACTACCAACATGAAGAAA
CAATTTATAATTTACTTAAGGATTGTCCAGCTGTTGCTAAACATGACTTTTTAAGTTTAGAATAGACGGTGACATGGTACCACATATATCACGTCAACGT
CTTACTAAATACAATGGCAGACCTCGTCTATGCTTTAAGGCATTTTGATGAAGGTAATTGTGACACATTAAAAGAAATACTTGTCACATACAATTGTTGT
GATGATGATTATTTCAATAAAAAGGACTGGTATGATTTTGTAGAAAACCCAGATATATTACGCGTATACGCCAACTTAGGTGAACGTGTACGCCAAGCTT
TGTTAAAAACAGTACAATTCTGTGATGCCATGCGAAATGCTGGTATTGTTGGTGTACTGACATTAGATAATCAAGATCAATGGTAACTGGTATGATTTCG
GTGATTTCATACAAACCACGCCAGGTAGTGGAGTTCCTGTTGTAGATTCTTATTATTCATTGTTAATGCCTATATTAACCTTGACCAGGGCTTTAACTGC
AGAGTCACATGTTGACACTGACTTAACAAAGCCTTACATTAAGTGGGATTTGTTAAAATATGACTTCACGGAAGAGAGGTTAAAACTCTTTGACCGTTAT
TTTAAATATTGGGATCAGACATACCACCCAAATTGTGTTAACTGTTTGGATGACAGATGCATTCTGCATTGTGCAAACTTTAATGTTTTATTTCTCTACA
GTGTTCCCACCTACAAGTTTGGACCACTAGTGAGAAAAATATTTGTTGATGGTGTTCCATTTGTAGTTTCAACTGGATACCACTTCAGAGAGCTAGGTGT
TGTACATAATCAGGATGTAAACTTACATAGCTCTAGACTTAGTTTAAGGAATTACTTGTGTATGCTGCTGACCCTGCTATGCACGCTGCTTCTGGTAATC
TATTACTAGATAAACGCACTACGTGCTTTCAGTAGCTGCACTTACTAACAATGTTGCTTTTCAAACTGTCAAACCCGGTAATTTTAACAAAGACTTCTAT
GACTTTGCTGTGTCTAAGGTTTTCTAAGGAAGGAAGTTCTGTTGAATTAAAACACTTCTTCTTTGCTCAGGATGGTAATGCTGCTATCAGCGATTATGAC
TACTATCGTTATAATCTACCAACAATGTGTGATATCAGACAACTACTATTTGTAGTTGAAGTTGTTGATAAGTACTTTGATTGTTACGATGGTGGCTGTA
TTAATGCTAACCAAGTCATCGTCAACAACCTAGACAAATCAGCTGGTTTTCCATTTAATAAATGGGGTAAGGCTAGACTTTATTATGATTCAATGAGTTA
TGAGGATCAAGATGCACTTTCGCATATACAAAACGTAATGTCATCCCTACTATAACTCAAATGAATCTAAGTATGCCATTAGTGCAAAGAATAGAGCTCG
CACCGTAGCTGGTGTCTCTATCTGTAGTACTATGACCAATAGACAGTTTCATCAAAAATTATTGAAATCAATAGCCGCCACTAGAGGAGCTACTGTAGTA
ATTGGAACAAGCAAATTCTATGGTGGTTGGCACAACATGTTAAAAACTGTTTATAGTGATGTAGAAAACCCACCTTATGGGTTGGGATTATCCTAAATGT
GATAGAGCCATGCCTAACATGCTTAGAATTATGGCCTCACTTGTTCTTGCTCGCAAACATACAACGTGTTGTAGCTTGTCACACCGTTTCTATAGATTAG
CTAATGAGTGTGCTCAAGTATTGAGTGAAATGGTCATGTGTGGCGGTTCACTATATGTTAAACCAGGTGGAACCTCATCAGGAGATGCCACAACTGCTTT
ATGCTAATAGTGTTTTAACATTTGTCAAGCTGTCACGGCCAATGTTAATGCACTTTTATCTACTGATGGTAACAAAATTGCCGATAAGTATGTCCGCAAT
TTACAACACAGACTTTATGAGTGTCTCTATAGAAATAGAGATGTTGACACAGACTTTGTGAATGAGTTTTACGCATATTTGCGTAAACATTTCTCAATGA
TGATACTCTGACGATGCTGTTGTGTTTCAATAGCACTTATGCATCAAGGTCTAGTGGCTAGCATAAAGAACTTTAAGTCAGTTTTATTATCAAAACAATG
TTTTATGTCTGAAGCAAAATGTTGGACTGAGACTGACCTTACTAAAGGACCTCATGAATTTTGCTCTCAACATACAATGCTAGTTAAACAGGGTGATGAT
TATGTGTACCTTCCTTACCCAGATCCATCAAGAATCCTAGGGGCCGGCTGTTTGTAGATGATATCGTAAAAACAGATGGTACACTATGATTGAACGGTTC
GTGTCTTTAGCTATAGATGCTTACCCACTTACTAAACATCCTAATCAGGAGTATGCTGATGTCTTTCATTTGTACTTACAATACATAAGAAAGCTACATG
ATGAGTTAACAGGACACATGTTAGACATGTATTCTGTTATGCTACTACTAATGATAACACTTCAAGGTATTGGGAACCTGAGTTTTTATGAGGCTATGTA
CACACCGCATACAGTTTACAGGCTGTTGGGGCTTGTGTTCTTTTTGCAATTCACAGACTTCATTAAGATGTGGTGCTTGCATACGTAGACCATTCTTATG
TTGTAAATGCTGTTACGACCATGTCATATCAACATCACATAAATTAGTCTTGTCTGTTAATCCGTATGTTTGCAATGCTCCAGGTTGTGATGTCACAGAT
GTGACTCAACTTTACTTAGGAGGTATGAGCTATTATTGTAAATTTCAAACCACCCATTAGTTTCCATTGTGTGCTAATGGACAAGTTTTTTGGTTTATAT
AAAATACATGTGTTGGTAGCGATAATGTTACTGACTTTAATGCAATTGCAACATGTGACTGGACAAATGCTGGTGATTACATTTTAGCTAACACCTGTAC
TGAAAGACTCAAGCTTTTTGCAGCAGAAACGCTCAAAGCTACTGAGGAGACATTTAAACTGTCTTATGGTATTGCTACTGTACGTGAAGTGCTGTCTGAC
AGAGAATTACATCTTTCATGGGAAGTTGGTAAACCTAGACCACCACTTAACCGAAATTATGTCTTTACTGGTTATCGTGTAACTAAAACAGTAAAGTACA
AA
>ab555341-47b5-4280-a28a-e5e945690342|420
ACAGTAATGCCATTAAGTGCACCTACACTAGTGCCACAAGAGCACTATGTTAGAATTACTGGCTTATACCCAACACTCAATATCTCAGATGAGTTTTCTA
GCAATGTTGCAAATTATCAAAAGGTTGGTATGCAAAAGTATTTACACTCCAGGGACCACCTGGTACTGGTAAGAGTCATTTTGCTATTGGCCTAGCTCTA
CCCTCTGCTCGCATAGTGTATACAGCTTGCTCTCATGCCGCTGTTGATGCACTATGTGAGAAGGCATTAAAATATTTGCCTATAGATAAATGTAGTAGAA
TTATACCCGACGTGCTCGTGTAGAGTGTTTTGATAAATTCAAAGTGAATTCAACATTAGAACAGTATGTCTTTTGTACTGTAAATGCATTGCCTGAGACG
ACAGCAGATATAGTTGTCTTTGATGAAATTCAATGGCCACAAATTATGATTTGAGTGTTGTCAATGCCAGATTACGTGCTAAGCACTATGTGTACATTGG
CGACCCTGCTCAATTACCTGCACCACGCACATTGCTAACTAAGGGCACACTAGAACCAGAATATTTCAATTCAGTGTGTAGACTTATGAAAACTATAGGT
CCAGACATGTTCCTCGGAACTTGTCGGCGTTGTCCTGCTGAAATTGTTGACACTGTTGACGCATACAAAACATTCCCACCAACAGAGCCTAAAAAGGACA
AAAAGAAGAAGGCTGATGAAACTCAAGCCACCGCAGAGACAGAAGAAACAGCAAACTGTGACTCTTTTCCTGCTGCAGATTTGGATGATTTTCCAAACAA
TTGCAACAATCCATGAGCAGTGCTGACTCAACTCAGGCCTAAACTCATGCAGACACCACAAGGCAGATGGGCTATAAACGTTTTCGCTTTTCCGTTTACG
ATATAGTCTACTTGTGCAGAATGAATTCTCGTAACTACATAGCACAAGTAGATGTAGTTAACTTTAATCACATAGCAATTTTTAATCAGTGTGTAACATT
AGGGAGGACTTGAAAGAGCCACCACATTTCACCGAGGCCACGCGGAGTACGATCGAGTGTACAGTGAACAATGCTAGGGAGAGCTGCCTATATGGAAGAG
CCCTAATGTGTAAAATTAATTTTAGTAGTGCTATCCCCATGTGATTTTAATAGCTTCTTAGGAGAATGACAA
>dded0928-bbd7-4e50-a4b3-c9f858bb69fb|5
GGCACAACATGTTAAAAACTGTTTATAGTGATGTAGAAAACCCCACCTTATGGGTTGGGATTATCCTAAATGTGATAGAGCCATGCCTAACATGCTAAGA
ATTATGGCCTCACTTGTCTTGCTCGCAAACATACAACGTGTTGTAGCTTGTCACACCGTTTATAGATTAGCTAATGAGTGTGCTCAAGTATTGAGTGAAA
TGGTCATGTGTGGCGGTTCACTATATGTTAAACCAGGTGGAACCTCATCAGGAGATGCCACAACTGCTTATGCTAATAGTGTTTTTAACATTTGTCAAGC
TGCACGGCCAATGTTAATGCACTTTTATACTGATGGTAACAAAATTGCCGATAAGTATGTCCGCAATTTACAACACAGACTTTATGAGTGTCTCTATAGA
AATAGAGATGTTGACACAGACTTTGTGAATGAGTTTTACGCATATTTGCGTAAACATTTCTCAATGATGATACTCTTGACGATGCTGTTGTGTTCAATAG
CACTTATGCATCAAGGTCTAGTGGCTAGCATAAAGAACTTTAAGTCAGTTCTTTATTATCAAACAATGTTTTATGTCTGAAGCAAAATGTTGGACTGAGA
CTGACCTTACTAAAGGACCTCATGAATTTTGCTCTCAACATACAATGCTAGTTAAACAGGGTGATGATTATGTGTACCTTCCTTACCCAGATCCATCAAG
AATCCTAGGGGCCGGCTGTTTTGTAGATGATATCGTAAAAACAGATGGTACATCATATGATTGAACGGTTCGTGTCTTTAGCTAAGATGCTTACCCACTT
ACTAAACATCCTAATCAGGAGTATGCTGATGTCTTTCATTTGTACTTACAATACATAAGAAAGCTATGATGAGTTAACAGGACACATGTTAGACATGTAT
TCTGTTATGCTTACTAATGATAACACTTCAAGGTATTGGAACCTGAGTTTATGAGGCTATGTACACACCAATATACAGTACAGGCTGTTGGGGCTTGTGT
TTCTTTGCAATTCACAGACTTCATTAAGATGTGGTGCTTGCATACGTAGACCATTCTTATGTTGTAAATGCTGTTACGACCATGTCATATCAACATCACA
TAAATTAGTCTTGTCTGTTAATCCGTATGTTTGCAATGCTCCAGGTTGTGATGTCACAGATGTGACTCAACTTTACTTAGGAGGTATGAGCTATTATTGT
AAATCAAACCACCCATTAGTTTTCCATTGTGTGCTAATGGACAAGTTTTTGGTTTATAAAAATACATGTGTTGGTAGCGATAATGTTACTGACTTTTAAT
GCAATTGCAACATGTGACTGGACAAATGCTGGTGATTACATTTTTAGCTAACACCTGTACTGAAAGACTCAAGCTTTTTCGAGAAACGTTCAAAGCTACT
GAGGAGACATTTAAACTGTCTTATGGTATTGCTACTGACGTGAAGTGCTGTCTGACAGAGAATTCATCTTCATGGGAAGTTGGTAAACCTAGAAATTTTG
GGACCAGGAACTAATCAGACAAGGAACTGATTACAAACATTGGCCGCAAATTGCACAATTTGCCCCAGCGCTTCAGCGTTCTTCGGAATGTCGCGCATTG
GCATGGAAGTCACACCTCGGGAACGTGGTTGACCTACACAGGTGCCATCAAATTGGATGACAAAGATCCAAATTCAAAGATCAAGTCATTTGCTGAATAA
GCATTGACGCATACAAAACATTCCCACCAATAGAGCCTAAAAAAGGACAAAAAGAAGAAGGCTGATGAAACTCAAGCCTTCAAGAGACAGAAGAAACAGC
AAACTGTGGACTTTTCCTGCTGCAGATTTGGATGATTTCTCCAAACAATTGCAACAATCCATGAGCAGTGCTGACTCAACTCAGGCCTAAACTCATGCAG
ACCATCAAGGCAGATGGGCTATATAAACGTTTCGCTTTTCCGTTTACGATATAGTCTACTCTTGTGCAGAATGAATTCTCGTAACTACATAGCACAAGTA
GATGTAGTTAACTTTAATCACATAGCAATCTTTAATCAGTGTGTAACATTAGGGAGGACTTGAAAGAGCCACCACATTTCACCGAGGCCACGCGGAGTAC
GATCGAGTGTACAGTGAACAATGCTAGGGAGAGCTGTTCCTATATGGAAGAGCCCTAATGTGTAAAATTAATTTTAGTAGTGCTATCCCCATGTGATTTT
AATAGCTTTTAGGAGAATGACAAATCCCCTCCTACCCCCCCACACACAACCCTCACCATCATTTTTATCCATACACAACCCCCATCCTCACCATCCTACC
ATAAT
>8f6cdb3e-3a24-486c-9b13-e6eae18949d5|14
TCCCAGGTAACAAACCACCAACTTTCGATCTCTTGTAGATCTGTTCTCTAAACGAACTAAATATTATTAGTTTCTGTTTGGAACTTTAATTTTAGCCATG
GCAGATTCCAACGGTACTATTACCGTTGAAGAGCTTAAAAAGCTCTTGAACAATGGAACCTAGTAATAGGTTTCCTATTCCTTACATGGATTTGTCTTTA
CAATTTGCCTATGCCAACAGGAATAGGTTTTTGTATATAATTAAGTTAATTTTTCCTCTGGCTGTTATGGCCAGTAACTTTAGCTTGTTTTGTGCTTGCT
GCTGTTTACAGAATAAATTGGATCACCGGTGGAATTGCTATCGCAATGGCTTGTCTTGTAGGCTTGATGTGGCTCAGCTACTTCATTGCTTCTTTCAGAC
TGTTTGCGCGTACGCGTTCCATGTGGTCATTCAATCCAGAAACTAACATCTCAACGTGCCACTCCATGGCACTATTTTGACCAGACCGCTTCTAGAAAGT
GAACTCGTAATCGGAGCTGTGATCCTTCGTGGACATCTTCGTATTGCTGGACACCATCTAGGACGCTGTGACATCAAGGACCTGCCTAAAGAAATCACTG
TTGCTACATCACGAACGTTCTTATTACAAATTGGGAGCTCGCAGCGTGTAGCAGGTGACTCAGGTTTTGCTGCATACAGTCGCTACAGGATTGGCAACTA
TAAATTAAACACAGACCATTCCAGTAGCAGTGACAATATTGCTTTGCTTGTACAGTAAGTGACAACAGATGTTCATCTCGTTGACTTTCAGGTTACTATA
GCAGAGATATTACTAATTATTATGAGGACTTTTAAAGTTTCCATTTGGAATCTTGATTACATCATAAACCTCATAATTAAAAATTTATCTAAGTCACTAA
CTGAGAATAAATATTCTCAATTAGATGAAGAGCAACCAATGGAGATTGATTAAACGAACATGAAAATTATTTTTTCTTGGCACTGATAACACTCGCTACT
TGTGAGCTTTATCACTACCAAGAGTGTGTTAGAGGTACAACAGTACTTTTAAAAGAACCTTGCTCTCTGGAACATACGAGGGCAATTCCATTTCATCCTC
TAGCTGATAACAAATTTGCACTGACTTGCTTTAGCACTCAATTTTTGCTTTGCTTGTCCTGACGGCGTAAAACACGTCTATCAGTTACGTGCCAGATCAG
TTTCACCTAAACTGTATCAGACAAGAGGAAGTTCAAGAACTTTACTCTCCAATTTTTTATTGTTGCGGCAATAGTGTTTATAACACTTTGCACACACTCA
AAAGAAAGACAGAATGATTGAACTTTCATTAATTGACTTCTATTTGTGCTTTTTAGCCTTTCTGCTATTCCTTGTTTTCTTGTTTTCTTAGGAATCATCT
ACAACTGTAGCTGCATTTCACCAAGAATGTAGTTTACAGTCATGTACTCAACATCAACCATATGTAGTTGATGACCCGTGTCCTATTCACTTCTATTCTA
AATGGTATATTAGAGTAGGAGCTAGAAAATCAGCACCTTTAATTGAATTGTGCGTGGATGAGGCTGGTTCTAAATCACCCATTCAGTACATCGATATCGG
TAATTATACAGTTTCCTGTTTACCTTTTACAATTAATTGCCAGGAACCTAAATTGGGTAGTCTTGTAGTGCGTTGTTCGTTCTATGAAGACTTTTTAGAG
TATCATGACGTTCGTGTTGTTTTAGATTTCATCTAAACGAACAAACTAAAATGTCTGATAATGGACCCAAAATCAGCGAAATGCACCCCGCATTACGTTT
GGTGGACCCTCAGATTCAACTGGCAGTAACCAGAATGGAGAACGCAGTGGGCGCGATCAAAACAACGTCGGCCCCAAGGTTTACCCAATAATACTGCGTC
TTGGTTCACCGCTCTCAACATGGCAAGGAAGACCTTAAATTCCCTCGAGGACAAGGCGTTCCAATTAACACCAATAGCAGTCCAGATGACCAAATTGGCT
ACTACCGAAGAGCTACCAGACGAATTCGTGGTGGTGACGGTAAAATGAAAGATCAGTCCAAGATGGTATTTCTACTACCTAGGAACTGGGCCAGAAGCTG
GACTTCCCTATGGTGCTAACAAAGACGGCATCATATGGGTTGCAACTGAGGGAGCCTTGAATACACCAAAAGATTGGCACCCGCAATCCTGCTAACAATG
CTGCAATCGTGCTACAACTTCCTCCAAGGAACAACTATTGCCAAAAGGCTTCTACGCAGAAGGGAGCAGAGGCGGCAGTCAAGCCTTCTCGTTCCTCATC
ACGTAGTCGCAACAGTTTAAGAAATTCAACTCCAGGCAGCAGTAGGGGAACTTCTCCTGCTAGAATGGCTGGCAATGGCGGTGATGCTGCTCTTGCTTTG
CTGCTGCTTGACAGATTGAACCAGCTTGAGAGCAAAATGTCTGGTAAAGGCCAACAACAACAAGGCCAAACTGTCACTAAGAAATTGCTGCTGAGGCTTC
TAAGAAGCCATGGCAAAACGTACTGCCACTAAAGCATACAATGTAACACAAGCTTTCGGCAGACGTGGTCCAGAACAAACCCAAGGAAATTTTGGGGACA
GGAACTAATCAGACAAGGAACTGATTACAAACATTGGCCGCAAATTGCACAATTTGCCCCAGCGTTCAGCGTTTTCGGAATGTCGCGCATTGGCATGGAA
GTCACTCGGGAACGTGGTTGACCTACACAGGTGCCATCAAATTGGATGACAAAGATCCAAATTTTCAAAGATCAAGTCATTTGCTGAATAAGCATTGACG
CATACAAAACATTCCCACCAACAGAGCCTAAAAAGGACAAAAAGAAGAAGGCTGATGAAACTCAAGCCTTACCGCAGAGACAGAAGAAACAGCAAACTGT
GACTCTTTTCCTGCTGCAGATTTGGATGATTTTCCAAACAATTGCAACAATCCATGAGCAGTGCTGACTCAACTCAGGCCTAAACTCATGCAGACCACCA
AGGCAGATGGGCTATAAACGTTTTCGCTTTTCCGTTTACGATATAGTCTACTCTTGTGCAGAATGAAATCTCGTAACTACATAGCACAAGTAGATGTAGT
TAACTTTAATCTCACATAGCAATTTTTAATCAGTGTGTAACATTAGGGAGGACTTGAAAGAGCCACCACATTTCACCGAGGCCACGCGGAGTACGATCGA
GTGTACAGTGAACAATGCTAGGGAGAGCTGCCTATATGGAAGAGCCCTAATGTGTAAAATTAATTTAGTAGTGCTATCCCATGTGATTTTAATAGCTTCT
TAGGAGAATGACAAAATCCCCTCCCATCCCCATACATATCCC
>6b011ac0-f89f-4143-bb44-8ca5993b91e7|5
ATACCTTCCCAGGTAACAAACCAACCAATTTTCGATCTTCTTGTAGATCTGTTCTCTAAACGAACTTTAAAATCTGTGTGGCTGTCACTCGGCTGCATGC
TTAGTGCACTCACGCAGTATAATTAATAACTAATTACTGTCGTTGACAGGACACGAGTAACTCGTTTATTTGCAGGCTGCTTACGGTTTCGTCCGTGTTG
CAGCCGATCATCAGCACATCATAGGTTTCGTCCGGGTGTGACCGAAAGGTAAGATGGAGAGCCTTGTCCCCTGGTTTCAACGAGAAAACACACGTCCAAC
TCAGTTTGCCTGTTCTACAGGTTCGCGACGTGTTCGTACGTGGCTTGGAGACTCCGTGGAGGAGGTCTTATCAGAGGCACGTCAACATCTTAAAGATGGC
ACTTGTGGCTTAGTAGAAGTTGAAAAAGGCGTTTTGCCTCAACTTGAACAGCCCTATGTGTTCATCAAACGTTCGGATGCTCGAACTGCACCTCATGGTC
ATGTTATGGTTGAGCTGGTAGCAGAACTCGAAGGCATTCAGTACGGTCGTAGTGGTGAGACACTTGGTGTCCTTGTCCCTCATGTGGGCGAAATACCAGT
GGCTTACCGCAAGGTTCTCTTCGTAAGAACGGTAATAAAGGAGCTGGTGGCCAAGTTACGGCGCCGATCTAAAGTCATTTGACTTCTAGGCGACGAGCTT
GGCACTGATCCTTATGAAGATCAAGAAACTGGAATGTACAAATACCTACAACTTGTGCTAAATGACCCTGTGGGTTCACACTTAAAACACAGTTGTACTG
TACTGTCGGTATGTGGAAAGGTTATGGCTGTAGTTGTGATCAACTCCGCGAACCCATGCTTCAGTCAGCTGATGCACAATCGTTTAAAACGGGTTTGCGG
TGTAAGTGCAGCCCGTCTTACACCGTGCGGCACAGGCACTAGTACTGATGTCGTATACAGGGCTTTTGACATACAATGATAAAGTAGCTGGTTTTGCTAA
ATTCCTAAAACTAATTGTTGTGCTTCCAAGAAAAGGACGAAGATGACAATTTAATTGATCTTATTTGTAGTTAAGAGACACACTCTCTAACTACCAACAT
GAAGAAAACAATTTATAATTTACTTAAGGATTGTCCAGCTGTTGCTAAACATGACTTCTTTAAGTTAGAATAGACGGTGACATGGTACCACATATCACGT
CAACGTCTTACTAAATACAATGGCAGACCTCGTCTATGCTTTAAGGCATTTTGATGAAGGTAATTGTGACACATTAAAGAATACTTGTCACATACAATTG
TTGTGATGATGATTATTCAATAAAAAGGACTGGTATGATTTTGTAGAAAACCAGATATTACGCGTATACGCCAACTTAGGTGAACGTGTACGCCAAGCTT
TGTTAAAAACAGTACAATTTTGTGATGCCATGCGAAAATGCTGGTATTGTTGGTGTACTGACATTAGATAATCAAGATTCGCTGGTAACTGGTATGATTC
GGTGATTTCATACAAACCACGCCAGGGTGGAGTTCCTGTTGTAGATTCTTATTATTCATTGTTAATGCCTATATTAACCTTGACCAGGGCTTTAACTGCA
GAGTCACATGTTGACACTGACTTAACAAAGCCTTACATTAAGTGGGATTTGTTAAAATATGACTTCACGGAAGAGAGGTTAAAACTCTTTGACCGTTATT
TTAAATATTGGGATAAGACATACCACCCAAATTGTGTTAACTGTTTGGATGACAGATGCATTCTGCATTGTGCAAACTTTAATGTTTTATTCTCTACAGT
GTTCCCACCTACAAGTTTGGACCACTAGTGAGAAAAATATTTGTTGATGGTGTTCCATCTGTAGTTCAACTGGATACCACTTCAGAGAGCTAGGTGTTGT
ACATAATCAGGATGTAAACTTACATAGCTCAAGACTTAGTTCTAAGGAATTACTTGTGTATGCTGCTGACCCTGCTATGCACGCTGCTTCTGGTAATCTA
TTACTAGATAAACGCACTACGTGCTCTCAGTAGCTGCACTTACTAACAATGTTGCTTTCAAACTGTCAAACCCGGTAATTTTAACAAAGACTTCATGACT
TTGCTGTGTCTAAGGGTTTCTAAGGAAGGAAGTTCTGTTGAATTAAAACACTTCTTCTCTGCTCAGGATGGTAATGCTGCTATCAGCGATTATGACTACT
ATCGTTATAATCTACCAACAATGTGTGATATCAGACATACTATTTGTAGTTGAAGTTGTTGATAAGTACTTTGATTGTTACGATGGTGGCTGTATTAATG
CTAACCAAGTCATCGTCAACAACCTAGACAAATCAGCTGGTTTCCATTTAATAAATGGGGTAAGGCTAGACTTTATTATGATCAATGAGTTATGAGGATC
AAGATGCACTTTCGCATATACAAAACGTAATGTCATCCCTACTATAACTCAAATGAATCTAAGTATGCCATTAGTGCAAAGAATAGAGCTCGCACCGTAG
CTGGTGTCTCTATCTTGTAGTACTATGACCAATAGACAGTTTCATCAAAAATTATTGAAATCAATAGCCGCCACTAGAGGAGCTACTGTAGTAATTGGAA
CAAGCAAATTCTATGGTGGTTGGCACAACCGTTAAAACTGTTTATAGTGATGTAGAAAACCCACCTTATGGGTTGGGATTATCCTAAATGTGATAGAGCC
ATGCCTAACATGTCAAGAATTATGGCCTCACTTGTTCTTGCTCGCAAACATACAACGTGTGTAGCTTGCACACCGTTTATAGATTAGCTAATGAGTGTGC
TCAAGTATTGAGTGAAATGGTCATGTGTGGCGGTTCACTATATGTTAAACCAGGTGGAACCTCATCAGGAGATGCCACAACTGCTTATGCTAATAGTGTT
TTTAACATTTGTCAAGCTGTCACGGCCAATGTTAATGCACTTTATCTACTGATGGTAACAAAATTGCCGATAAGTATGTCCGCAATACAACACAGACTTT
ATGAGTGTCTCTATAGAAATAGATGTTGACACAGACTTTGTGAATGAGTTTACGCATATTTGCGTAAACATTTCTCAATGATGATACTCCGTTGACGATG
CTGTTGTGTGTTTCAATAGCACTTATGCATCCAAGGTCTAGTGGCTAGCATAAAGAACTTTAAGTCAGTTTTTATTATCAAAATGTTTTATGTCTGAAGC
AAAATGTTGGACTGAGACTGACCTTACTAAAGGTCCATGAATTTTGCTGCTCAACATACAATGCTAGTTAAACAGGGTGATGATTATGTGTACCTTCCTA
CCCAGATCCATCAAGAATCCTAGGGGCCGGCTGTTTTGTAGATGATATCGTAAAACAGATGGTACACTATGATTGAACGGTTCGTGTCTTTAGCTATAGA
TGCTTACCCACTTACTAAACATCCTAATCAGGAGTATGCTGATGTCTTTCATTTGTACTTACAATACATAAGAAAGCTACATGATGAGTTAACAGGACAC
ATGTTAGACATATATTCTGTTATGCTTACTAATGATAACACTTCAAGGTATTGGGAACCTGAGTTTATGAGGCTATGTACACACCGTATACAGTTTACAG
GCTGTTGGGGCTTGTGTTTTTTTGCAATTCCAGATTCATCAAGATGTGGTGCTTGCATACGTAGACCATCTTATGTTGTAAATGCGATCCAAATTCAAAG
ATCAAGTCATTTTGCTGAATAAGCATTGACGCATACAAAACATTCCCACCAACAGAGCCTAAAAAGGACAAAAGGAAGAAGGCTGATGAAACTCAAGCCT
TACCGCAGAGACAGAAGAAACAGCAAACTGTGACTCTTTTCCTGCTGCAGATTTGGATGATTTTCCAAACAATTGCAACAATCCATGAGCAGTGCTGACT
CAACTCAGGCCTAAACTCATGCAGACATCAAGGCAGATGGGCTATATAAACGTTTCGCTCTTCCGTTTACGATATAGTCTACTTTGTGCAGAATGAATCT
CGTAACTACATAGCACAAGTAGATGTAGTTAACTTTAATTACATAGCAATCTTTAATCAGTGTAACATTAGGGAGGACTTGAAAGAGCCACATTTCTGAG
GCCACGCGGAGTACGATTGAGTGTACAGTGAACAATGCTAGGGAGAGCTGCCTATATGGAAGAGCCCTAATGTGTAAAATTAATTTTAGTAGTGCTATCC
CATGTGATTTTAATAGCTTCTTAGGAGAATGACAAAAAAAAATCCCCTCACCTCCATATATATACATACTCCCTACCATCATCAACCCTCACATCCTACA
CCATCCCCCCCCCCCACCAGTCCCCAAA
>166f67b4-3d0a-43c3-be82-6e0b98abdeef|11
ATGTACACTGGCGACCCTGCTCAATTACCTGCACCACGCACACTGCTAACTAAGGGCACACTAGAACCAGAATATTTCAATTCAGTGTGTAGACTTATGA
AAACTATAGGTCCAGACATGTTCCGGAACTTGTCGGCGTAACATTCCCACCAACAGAGCCTAAAAAGGACAAAAAGAAGAAGGCTGATGAAACTCAAGCC
ACACCTTAGAGACAGAAGAAACAGCAAACTGTGACTCTTTCCTGCTGCAGATTTGGATGATTTTCCAAACAATTGCAACAATCCATGAGCAGTGCTGACT
CAACTCAGGCCTAAACTCATGCAGACACAAGGCAGATGGGCTATATAAACGTTTTCGCTTTTCCGTTTACGATATATAGTCTACTCTTGTGCAGAATGAA
TCTCGTAACTACATAGCACAAGTAGATGTAGTTAACTTTAATCACATAGCAATCTTTAATCAGTGTAACATTAGGGAGGACTTGAAAGAGCCACCCATCA
CCGAGGCCACGCGGAGTACGATCGAGTGTACAGTGAACAATGCTAGGGAGAGCTGCCTATATGGAAGAGCCCTAATGTGTAAAATTAATTTTAGTAGTGC
TATCCCCATGTGATTTTAATAGCTTTTAGGAGAATGACAAAAAAAAAT
>237712c0-9022-47b7-a76f-d3de35cc2c32|150
TAAACGAACTTTAAAATCTGTGTGGCTGTCACTCGGCTGCATGCTTAGTGCACTCACGCAGTATAATTAATAACTAATTACTGTCGTTGACAGGACACGA
GTAACTCGTCTATATCTGCAGGCTGCTTACGGTTCGTCCGTGTTGCAGCCGATCATCAGCACATCTAGGTTTCGTCCGGGTGTGACCGAAAGGTAAGATG
GAGAGCCTTGTCCCTGGTTTCAACGAGAAAACACACGTCCAACTCAGTTTGCCTGTTTTACAGGTTCGCGACGTGTTCGTACGTGGCTTGGAGACTCCGT
GGAGGAGGTCTTATCAGAGGCACGTCAACATCTTAAAGATGGCACTTGTGGCTTAGTAGAAGTTGAAAAAGGCGTTTTGCCTCAACTTGAACAGCCCTAT
GTGTTCATCAAACGTTCGGATGCTCGAACTGCACCTCATGGTCATGTTATGGTTGAGCTGGTAGCAGAACTCGAAGGCATTCAGTACGGTCGTAGTGGTG
AGACTTGGTGTCCTTGTCCCTCATGTGGGCGAAATACCAGTGGCTTACCGCAAGGTTCTTCGTAAGAACGGTAATAAAGGAGCTGGTGGCCATAGTTACG
GCGCCGATCTAAAGTCATTTGACTTAGGCGACGAGCTTGGCACTGATCCTTATGAAGATTTCAAGAAACTGGAATGTACAAATACCTACAACTTGTGCTA
ATGACCCTGTGGGTTTTACACTTAAAAACACAGTCTGTACCGTCTGCGGTATGTGGAAAGGTTATGGCTGTAGTTGTGATCAACTCCGCGAACCCATGCT
TCAGTCAGCTGATGCACAATCGTTTTTAAACGGGTTTGCGGTGTAAGTGCAGCCCGTTTACACCGTGCGGCACAGGCACTAGTACTGATGTCGTATACAG
GGCTTTTGACACATACAATGATAAAGTAGCTGGTTTTGCTAAATTCCTAAAACTAATTGTTGTCGCTTCCAAGAAAAGGACGAAGATGACAATTTAATTG
ATCTTACTTTGTAGTTAAGAGACACTTTCTCTAACTACCAACATGAAGAAACAATTTATAATTTACTTAAGGATTGTCCAGCTGTTGCTAAACATGACTT
CTTTTAAGTTTAGAATAGACGGTGACATGGTACCACATATATCACGTCAACGTCTTACTAAATACAATGGCAGACCTCGTCTATGCTTTAAGGCATTTTG
ATGAAGGTAATTGTGACACATTAAAGAAATACTTGTCACATACAATTGTTGTGATGATGATTATTCAATAAAAAGGACTGGTATGATTTTGTAGAAAACC
CAGATATATTACGCGTATACGCCAACTTAGGTGAACGTGTACGCCAAGCTTTGTTAAAAACAGTACAATTTTGTGATGCCATGCGAAATGCTGGTATTGT
TGGTGTACTGACATTAGATAATCAAGATTCAATGGTAACTGGTATGATTTCGGTGATTTCATACAAACCACGCCAGGTAGTGGAGTTCCTGTTGTAGATT
CTTATTATTCATTGTTAATGCCTATATTAACCTTGACCAGGGCTTTAACTGCAGAGTCACATGTTGACACTGACTTAACAAAGCCTTACATTAAGTGGGA
TTTGTTAAAATATGACTTCACGGAAGAGAGGTTAAAACTCTTTGACCGTTATTTTAAATATTGGGATCAGACATACCACCCAAATTGTGTTAACTGTTTG
GATGACAGATGCATTCTGCATTGTGCAAACTTTAATGTTTTATTCTACAGTGTTCCCACCTACAAGTTTTGGACCACTAGTGAGAAAAATATTTGTTGAT
GGTGTTCCATTTGTAGTTTCAACTGGATACCACTTCAGAGAGCTAGGTGTTGTACATAATCAGGATGTAAACTTACATAGCTCTAGACTTAGTTTAAGGA
ATTACTTGTGTATGCTGCTGACCCTGCTATGCACGCTGCTTCTGGTAATCTATTACTAGATAAACGCACTACGTGCTTTCAGTAGCTGCACTTACTAACA
ATGTTGCTTTCAAACTGTCAAAACCCGGTAATTTTAACAAAGACTTATGACTTTGCTGTGTCTAAGGGTTTCTAAGGAAGGAAGTTCTGTTGAATTAAAA
CACTTTTCTTTGCTCAGGATGGTAATGCTGCTATCAGCGATTATGACTACTATCGTTATAATCTACCAACAATGTGTGATATCAGACAACTACTATTTGT
AGTTGAAGTTGTTGATAAGTACTTTGATTGTTACGATGGTGGCTGTATTAATGCTAACCAAGTCATCGTCAACAACCTAGACAAATCAGCTGGTTTTCCA
TTTAATAAATGGGGTAAGGCTAGACTTTATTATGATTCAATGAGTTATGAGGATCAAGATGCACTTTCGCATATACAAAACGTAATGTCATCCCTACTAT
AACTCAAATGAATCTTAAGTATGCCATTAGTGCAAAGAATAGAGCTCGCACCGTAGCTGGTGTCTCTATCTGTAGTACTATGACCAATAGACAGTTTCAT
CAAAAATTATTGAAATCAATAGCCGCCACTAGAGGAGCTACTGTAGTAATTGGAACAAGCAAATTCTATGGTGGTTGGCACAACATGTTAAAAACTGTTT
ATAGTGATGTAGAAAACCCACCTTATGGGTTGGGATTATCCTAAATGTGATAGAGCCATGCCTAACATGCTTAGAATTATGGCCTCACTTGTTCTTGCTC
GCAAACATACAACGTGTTGTAGCTTGTCACACCGTTTCTATAGATTAGCTAATGAGTGTGCTCAAGTATTGAGTGAAATGGTCATGTGTGGCGGTTCACT
ATATGTTAAACCAGGTGGAACCTCATCAGGAGATGCCACAACTGCTTATGCTAATAGTGTTTTTAACATTTGTCAAGCTGTCACGGCCAATGTTAATGCA
CTTTTATCTACTGATGGTAACAAAATTGCCGATAAGTATGTCCGCAATTTACAACACAGACTTTATGAGTGTCTCTATAGAAATAGAGATGTTGACACAG
ACTTTGTGAATGAGTTTTACGCATATTTGCGTAAACATTTCTCAATGATGATACTCTGACGATGCTGTTGTGTGTTTCAATAGCACTTATGCATCTCAAG
GTCTAGTGGCTAGCATAAAGAACTTTAAGTCAGTTCTTTATTATCAAAACAATGTTTTATGTCTGAAGCAAAATGTTGGACTGAGACTGACCTTACTAAA
GGACCTCATGAATTTTGCTCTCAACATACAATGCTAGTTAAACAGGGTGATGATTATGTGTACCTTCCTTACCCAGATCCATCAAGAATCCTAGGGGCCG
GCTGTTTTGTAGATGATATCGTAAAACAGATGGTACACTTATGATTGAACGGTTCGTGTCTTTAGCTATAGATGCTTACCCACTTACTAAACATCCTAAT
CAGGAGTATGCTGATGTCTTTCATTTGTACTTACAATACATAAGAAAGCTACATGATGAGTTAACAGGACACATGTTAGACATGTATTCTGTTATGCTTA
CTAATGATAACACTTCAAGGTATTGGGAACCTGAGTTTTATGAGGCTATGTACACACCGCATACAGTACAGGCTGTTGGGGCTTGTGTTTTTGCAATTCA
CAGACTTCATTAAGATGTGGTGCTTGCATACGTAGACCATTCTTATGTTGTAAATGCTGTTACGACCATGTCATATCAACATCACATAAATTAGTCTTGT
CTGTTAATCCGTATGTTTGCAATGCTCCAGGTTGTGATGTCACAGATGTGACTCAACTTTACTTAGGAGGTATGAGCTATTATTGTAAATCTTTAAACCA
CCCATTAGTTTTCCATTGTGTGCTAATGGACAAGTTTTTGGTTTATATAAAATACATGTGTTGGTAGCGATAATGTTACTGACTTTAATGCAATTGCAAC
ATGTGACTGGACAAATGCTGGTGATTACATTTTAGCTAACACCTGTACTGAAAGACTCAAGCTTTTTGCAGCAGAAACGCTCAAAGCTACTGAGGAGACA
TTTAAACTGTCTTATGGTATTGCTACTGTACGTGAAGTGCTGTCTGACAGAGAATTACATCTTTCATGGGAAGTTGGTAAACCTAGACCACCACTTAACC
GAAATTATGTCTTTACTGGTTATCGTGTAACTAAAAACAGTAAAGTACAAATAGGAGAGTACACCTTTGAAAAAGGTGACTATGGTGATGCTGTTGTTTA
CCGAGGTACAACAACTTACAAATTAAATGTTGGTGATTATTTTGTGCTGACACATACAGTAATGCCATTAAGTGCACCTACACTAGTGCCACAAGAGCAC
TATGTTAGAATTACTGGCTTATACCCAACACTCAATATGTTTTAGAAGATCAAGTCATTTGCTGAATAAGCATTGACGCATACAAAACATTCCCACCAAC
AGAGCCTAAAAAGGACAAAAAGAAGAAGGCTGATGAAACTCAAGCCCGCAGAGACAGAAGAAACAGCAAACTGTGACTCTTTTCCTGCTGCAGATTTGGA
TGATTTTCCAAACAATTGCAACAATCCATGAGCAGTGCTGACTCAACTCAGGCCTAAACTCATGCAGACACACAAGGCAGATGGGCTATATAAACGTTTC
GCTTTTCCGTTTACGATATAGTCTACTCTTGTGCAGAATGAATTCTCGTAAACATAGCACAAGTAGATGTAGTTAACTTTAAATCACATAGCAATTTTTA
ATCAGTGTGTAATTATTAGGGAGGACTTGAAAGAGCCACCCATTTCACCGAGGCCACGCGGAGTACGACAGTGAACAATGCTAGGGAGAGCTGCCTATAT
GGAAGAGCCCTAATGTGTAAAATTAATTTTAGTAGTGCTATCCCCATGTGATTTTAATAGCTTTTAGGAGAATGACAAAAA
>7df66f14-dd8c-4976-87e6-e5ab6f6dd438|5
TCCATGTTATGCTTAAGGCATTTTGATGAAGGTAATTGTGACACATTAAAGAAATACTTGTCACAATTGTTGTGATGATGATTATTCAATAAAAAGGACT
GGTATGATTTTGTAGAAAACCCAGATATTACGCGTATACGCCAACTTAGGTGAACGTGTACGCCAAGCTTTGTTAAAAACAGTACAATTGTGATGCCATG
CGAAATGCTGGTATTGTTGGTGTACTGACATTAGATAATCAAGATCAATGGTAACTGGTATGATTCGGTGATTTCATACAAACCACGCCAGGTAGTGGAG
TTCCTGTTGTAGATTCTTATTTATTCATTGTTAATGCCTATATTACCTTGACCAGGGCTTTAACTAAGAGTCACATGTTGACTTGACTTAACAAAGCCTT
ACATTAAGTGGGATTTGTTAAAATATGACTCACGGAAGAGAGGTTAAAACTCTTTGACCGTTATTTTAAATATTGGGATCAGACATACCACCCAAATTGT
GTTAACTGTTTGGATGACAGATGCATTCTGCATTGTGCAAACTTTAATGTTTTATTCTTACAGTGTTCCCACCTACAAGTTTGGACCACTAGTGAGAAAA
AATATTTGTTGATGGTGTTCCATCTGTAGTTTTCAACTGGATACCACTCTCAGAGAGCTAGGTGTTGTACATAATCAGGATGTAAAACTTACATAGCTCT
AGACTTAGTTTAAGGAATTACTTGTGTATGCTGCTGACCCTGCTATGCACGCTGCTTCTGGTAATCTATTACTAGATAAACGCACTACGTGCTTTCAGTA
GCTGCACTTACTAACAATGTTGCTTCAAACTGTCAAACCCGGTAATTTTAACAAAGACTTTATGACTTTTGCTGTGTCTAAGGGTTTAAGGAAGGAAGTT
CTGTTGAATTAAAACACTTCTTCTTTGCTCAGGATGGTAAATGCTGCTATCAGCGATTATGACTATCGTTATAATCTACCAACAATGTGATATCAGACAC
TACTATTTGTAGTTGAAGTTGTTGATAAGTACTTTGATTGTTACGATGGTGGCTGTATTAATGCTAACCAAGTCATCGTCAACAACCTAGACAAATCAGC
TGGTTTTCCATTTAATAAATGGGGTAAGGCTAGACTTTATTATGATCAATGAGTTATGAGGATCAAGATGCACTTCGCATATACAAAACGTAATGTCATC
CCTACTATAACTCAAATGAATTTAAGTATGCCATAGTGCAAAGAATAGAGCTCGCACCGTAGCTGGTGTCTCTATATCTGTAGTACTATGACCATTAATA
GACAGTTTCATCAAAAATTATTGAAATCAATAGCCGCCACTAGAGGAGCTACTGTAGTAATTGGAACAAGCAAATTCTATGGTGGTTGGCACAACATGTT
AAAACTGTTTAGTGATGTAGAAAACCCACCTTATGGGTTGGGATTATCCTAAAATGTGATAGAGCCATGCCTAACATGCTTAGAATTATGGCCCACTTGT
TTGCTCGCAAACATACAATGTGTTGTAGCTTGTCACACCGTTTCTATAGATTAGCTAATGAGTGTGCTCAAGTATTGAGTGAAATGGTCATGTGTGGCGG
TTCACTATATGTTAAACCAGGTGGAACCTCATCAGGAGATGCCACAACTGCTTATGCTAATAGTGTTTTTAACATTTGTCAAGCTGTCACGGCCAATGTT
AATGCACTTTTATCTACTGATGGTAACAAAATTGCCGATAAGTATGTCCGCAATTTACAACACAGACTTTATGAGTGTCTCATAGAATAGAGATGTTGAC
ACAGACTTTGTGAATGAGTTTTACGCATATTTGCGTAAACATTTCTCAATGATGATACTCTGACGATGCTGTTGTGTGTTTCAATAGCACTATGCATCTC
AAGGTCTAGTGGCTAGCATAAAGAACTTTTAAGTCAGTTTTTATTATCAAAACAATGTTTTTATGTCTGAAGCAAAATGTTGGACTGAGACTGACCTTAC
TAAAGGACCCTCATGAATTTTTGCTCAACATACAATGCTAGTTAAACAGGGTGATGATTATGTGTACCTTCCTTACCCAGATCCATCAAGAATCAAGGGG
CGGCTGTTTGTAGATGATATCGTAAAAACAGATGGTACACTTATGATTGAACAGTTCGTGTCTTAGCTATAGATGCTTACCCTTACTAAACATCCTAATC
AGGAGTATGCTGATGTCTTCATTTGTACTTACAATACATAAGAAAGCTACATGATGAGTTAACAGGACACATGTTAGACATGTATTCTGTTATGCTTACT
AATGATAACACTTCAAGGTATTGGGAACCTGAGTTTTATGAGGCTATGTACACACCGCATACAGTTTACAGGCTGTTGGGGCTTGTGTTCTTTGCAATTC
ACAGACTTCATTAAGATGTGGTGCTTGCATACGTAGACCATTTTATGTTGTAAATGCTGTTACGACCATGTCATATCAACATCACATAAATTAGTCTTGT
CTGTTAATCCGTATGTTTGCAATGCTCCAGGTTGTGATGTCACAGATGTGACTCAACTTTACTTAGGAGGTATGAGCTATTATTGTAAATCACATAAACC
ACCCATTAGTTTTCCATTGTGTGCTAATGGACAAGTTTTTGGTTTATAAAAAATACATGTGTTGGTAGCGATAATGTTACTGACTTTTAATGCAATTGCA
ACATGTGACTGGACTAAATTCAAAACTGAAGGTTTATGTGTTGACATACCTGGCATACCTAAGGACATGACCTATAGAAGACTCATCTCTATGATGGGTT
TTAAAATGAATTATCAAGTTAATGGTTACCCTAACATGTTTATCACCCGCGAAGAAGCTATAACGTGGTTGACCTACACAGGTGCCATCAAATTGGATGA
CAAAGATCCAAATTCAAAGATCAAGTCATCTTTTGCTGAATAAGCATTGACGCATACAAAACATTCCCACCAACAGAGCCTAAAAAGGACAAAAGAAGAA
GGCTGATGAAACTCAAGCACCGCAGAGACAGAAGAAACAGCAAACTGTGACTCTTCCTGCTGCAGATTTGGATGATTCTCCAAACAATTGCAACAATCCA
CCGAGCAGTGCTGACTCAACTCAGGCCTAAACTCATGCAGACATCAAGGCAGATGGGCTATAAACGTTTCGCTTTCCGTTTACGATAGTCTACTCTTGTG
CAGAATGAATTCTCGTAACATAGCACAAGTAGATGTGGTTATTTTAATCTCACATAGCAATCTTTAATCAGTGTAACATTAGGAGGACTTGAAAGAGCCA
CCACATTTCACCGAGGCCACGCGGAGTACGATCGAGTGTACAGTGAACAATGCTAGGGAGAGCTGCCTATATGGAAGAGCCCTAATGTGTAAAATTAATT
TTAGTAGTGCTATCCCCATGTGATTTTAATAGCTTCTTCTAGGAGAATGACAGT
>aa28e1b3-f270-48f5-97ec-126a11ba7f9d|8
AAGGACTGGTATGATTTGTGGAAAACCCAGATATTACGCGTATACGCCAACTTAGGTGAACGTGTACGCCAAGCTTTGTTAAAAACAGTACAATTTTGTG
ATGCCATGCGAAATGCTGGTATTGTTGGTGTACTGACATTAGATAATCAGAGATCAATGGTAACTGGTATGATTTCGGTGATTTCATACAAACCACGCCA
GGTAGTGGAGTTCCTGTTGTAGATTCTTATTATTCATTGTTAATGCCTATATTAACCTTGACCAGGGCTTTAACTGCAGAGTCACATGTTGACACTGACT
TAACAAAGCCTTACATTAAGTGGGATTTGTTAAAATATGACTTACGGAAGAGGTTAAAACTCTTTGACCGTTATTTTAAATATTGGGATCAGACATACCA
CCCAAATTGTGTTAACTGTTTGGATGACAGATGCATTTTGCATTGTGCAAACTTTAATGTTTTATTCTTTACAGTGTTCCCACCTACAAGTTTGGACCAC
TAGTGAGAAAAATATTTGTTGATGGTGTTCCATCTGTAGTTTTCAACTGGATACCACTTCAGAGAGCTAGGTGTTGTACATAATCAGGATGTAAAACACA
TAGCTCTAGACTTAGTTTAAGGAATTACTTGTGTATGCTGCTGACCCTGCTATGCACGCTGCTTCTGGTAATCTATTACTAGATAAACGCACTACGTGCT
TTTCAGTAGCTGCACTTACTAACAATGTTGCTTTTCAAACTGTCAAACCCGGTAATTTTAACAAAGACTTCTATGACTTTGCTGTGTCTAAGGGTTTTAA
GGAAGGAAGTTCTGTTGAATTAAAACACTCTTCTTTGCTCAGGATGGTAATGCTGCTATCAGCGATTATGACTACTATCGTTATAATCTACCAACAATGT
GTGATATCAGACAACTACTATTTGTAGTTGAAGTTGTTGATAAGTACTTTGATTGTTACGATGGTGGCTGTATTAATGCTAACCAAGTCATCGTCAACAA
CCTAGACAAATCAGCTGGTTTCCATTTAATAAATGGGGTAAGGCTAGACTTTATTATGATTCAATGAGTTATGAGGATCAAGATGCACTTTCGCATATAC
AAAACGTAATGTCATCCCTACTATAACTCAAATGAATCTTAAGTATGCCATTAGTGCAAAGAATAGAGCTCGCACCGTAGCTGGTGTCTCTATCTGTAGT
ACTATGACCAATAGACAGTTTCATCAAAAATTCTATGGTGGTTGGCACAACATGTTAAAAACTGTTTATAGTGATGTAGAAAACCCTCACCTTATGGGTT
GGGATTATCCTAAATGTGATAGAGCCATGCCTAACATGCTTAGAATTATGGCCTCACTTGTTCTTGCTCGCAAACATACAACGTGTTGTAGCTTGTCACA
CCGTTTCTATAGATTAGCTAATGAGTGTGCTCAAGTATTGAGTGAAATGGTCATGTGTGGCGGTTCACTATATGTTAAACCAGGTGGAACCTCATCAGGA
GATGCCACAACTGCTTATGCTAATAGTGTTTTAACATTTGTCAAGCTGTCACGGCCAATGTTAATGCACTTTTTATCTACTGATGGTAACAAAATTGCCG
ATAAGTATGTCCGCAATTTACAACACAGATTATGAGTGTCTATAGAAATAGAGATGTTGACACAGACTTTGTGAATGAGTTTACGCATATTTGCGTAAAC
ATTTCTCAATGATGATACTCTCTTGACGATGCTGTTGTGTGTTCAATAGCACTTATGCATCAAGGTTTAGTGGCTAGCATAAAGAACTTTAAGTCAGTCT
TTATTATCAAACAATGTTTTATGTCTGAAGCAAAATGTTGGACTGAGACTGACCTTACTAAAGGACCTCATGAATTTTGCTCTCAACATACAATGCTAGT
TAAACAGGGTGATGATTATGTGTACCTTCCTTACCCAGATCCATCAAGAATCCTAGGGGCCGGCTGTTTTGTAGATGATATCGTAAAAACAGATGGTACA
CTTATGATTGAACGGTTCGTGTCTTTAGCTATAGATGCTTACCCCTTACTAAACATCCTAATCAGGAGTATGCTGATGTCTTTCATTTGTACTTACAATA
CATAAGAAAGCTACATGATGAGTTAACAGGACACATGTTAGACCGTATTCTGTTATGCTTACTAATGATAACACTCAAGGTATTGGGAACCTGAGTTTTA
TGAGGCTATGTACACATACAGTCTTACAGGCTGTTGGGCTTGTGTTTTTTGCAATTCACAGACTTCATTAGTCTTGTCTGTTAATCCGTATGTTTGCAAT
GCTCCAGGTTGTGATGTCACAGATGTGACTCAACTTTACTTAGGAGGTATGAGCTATTATTGTAAATCTTTAAACCACCCATTAGTTTTCCATTGTGTGC
TAATGGACAAGTTTTTGGTTTATATAAAAATACATGTGTTGGTAGCGATAATGTTACTGACTTTAATGCAATTGCAACATGTGACTGGACAAATGCTGGT
GATTACATTTTAGCTAACACCTGTACTGAAAGACTCAAGCTTTTTGCAGCAGAAACGCTCAAAGCTACTGAGGAGACATTTAAACTGTCTTATGGTATTG
CTACTGTACGTGAAGTGCTGTCTGACAGAGAATTACATCATGGGAAGTTGGTAAACCTAGACCACCACTTAACCGAAATTATGTCTTTACTGGTTATCGT
GTAACTAAAAAACAGTAAAGTACAAATAGGAGAGTATGTGACTCTTTTCCTGCTGCAGATTTGGATGATTTCTCCAAACAATTGCAACAATCCATGAGCA
GTGCTGACTCAACTCAGGCCTAAACTCATGCAGACCAAGGCAGATGGGCTATATAACGTTTTCGCTTTCCGTTTACGATATAGTCTACTCTTGTGCAGAA
TGAATTCTCGTAACATAGCACAAGTAGATGTAGTTAACTTTAATCTTTAGCAATTTTAATCAGTGTGTATTAGGGAGGACTTGAAAGAGCCACCACATTT
CACCGAGGCCACGCGGAGTACGATCGAGTGTACAGTGAACAATGCTAGGAGAGCTGCCTATATGGAAGAGCCCTAATGTGTAAAATTAATTTTAGTAGTG
CTATCCCCATGTGATTTTAATAGCTTCTCTAGGAGAATGACAAAAAA
>0b6cdb05-5808-4f71-b35d-b2bdaaaf1ef7|44
TTCTATAGATTAGCTAATGAGTGTGCTCAAGTATTGAGTGAAATGGTCATGTGTGGCGGTTCACTATATGTTAAACCAGGTGGAACCTCATCAGGAGATG
CCACAACTGCTTATGCTAATAGTGTTTTTAACATTTGTCAAGCTGTCACGGCCAATGTTAATGCACTTTTATCTACTGATGGTAACAAAATTGCCGATAA
GTATGTCCGCAATTTACAACACAGACTTTATGAGTGTCTCTATAGAAATAGAGATGTTGACACAGACTTTGTGAATGAGTTTTACGCATATTTGCGTAAA
CATTTCTCAATGATGATACTCTGACGATGCTGTTGTGTTTCAATAGCACTTATGCATCATCAAGGTCTAGTGGCTAGCATAAAGAACTTTAAGTCAGTTC
TTTATTATCAAAACAATGTTTTATGTCTGAAGCAAAATGTTGGACTGAGACTGACCTTACTAAAGGACCTCATGAATTTTGCTCTCAACATACAATGCTA
GTTAAACAGGGTGATGATTATGTGTACCTTCCTTACCCAGATCCATCAAGAATCCTAGGGGCCGGCTGTTTGTAGATGATATCGTAAAAACAGATGGTAC
ACTCTATGATTGAACGGTTCGTGTCTTTAGCTATAGATGCTTACCCACTTACTAAACATCCTAATCAGGAGTATGCTGATGTCTTTCATTTGTACTTACA
ATACATAAGAAAGCTACATGATGAGTTAACAGGACACATGTTAGACATGTATTCTGTTATGCTTACTAATGATAACACTTCAAGGTATTGGGAACCTGAG
TTTTATGAGGCTATGTACACACCGCATACAGTTTACAGGCTGTTGGGGCTTGTGTTCTTTGCAATTCACAGACTTTAAGATGTGGTGCTTGCATACGTAG
ACCATTCTTATGTTGTAAATGCTGTTACGACCATGTCATCATCATCACATAAATTAGTCTTGTCTGTTAATCCGTATGTTTGCAATGCTCCAGGTTGTGA
TGTCACAGATGTGACTCAACTTTACTACTTAGGAGGTATGAGCTATTATTGTAAATCATCAAACCACCCATTAGTTTCCATTGTGTGCTAATGGACAAGT
TTTTGGTTTATATAAAATACATGTGTTGGTAGCGATAATGTTACTGACTTTAATGCAATTGCAACATGTGACTGGACAAATGCTGGTGATTACATTTTAG
CTAACACCTGTACTGAAAGACTCAAGCTTTCGCAGCAGAAACGCTCAAAGCTACTGAGGAGACATTTAAACTGTCTTATGGTATTGCTACTGTACGTGAA
GTGCTGTCTGACAGAGAATTACATCTTCATGGGAAGTTGGTAAACCTAGACCACCACTTAACCGAAATTATGTCTTTACTGGTTATCGTGTAACTAAAAC
AGTAAAGTACAAATAGGAGAGTACACCTTTGAAAAAGGTGACTATGGTGATGCTGTTGTTTACCGAGGTACAACAACTTACAAATTAAATGTTGGTGATT
ATTTTGTGCTGCCATCAAATTGGATGACAAAGATCCAAATTCAAAGATCAAGTCATTTTGCTGAATAAGCATTGACGCATACAAAACATTCCCACCAACA
GAGCCTAAAAAGGACAAAAAGAAGAAGGCTGATGAAACTCAAGCCTTACCGCAGAGACAGAAGAAACAGCAAACTGTGACTCTTTTTCCTGCTGCAGATT
TGGATGATTTTCCAAACAATTGCAACAATCCATGAGCAGTGCTGACTCAACTCAGGCCTAAACTCATGCAGACATCACAAGGCAGATGGGCTATATAAAC
GTTTCGCTTTTCCGTTTACGATATATAGTCTACTCTTGTGCAGAATGAATTCTCGTAACATAGCACAAGTAGATGTAGTTAACTTTAATCACATAGCAAT
TTAATCAGTGTGTAACATTAGGGAGGACTTGAAAGAGCCACCACATTTCACCGAGGCCACGCGGAGTACGATCGAGTGTACAGTGAACAATGCTAGGGAG
AGCTGCCTATATGGAAGAGCCCTAATGTGTAAAATTAATTTTAGTAGTGCTATCCCCATGTGATTTTAATAGCTTTTAGGAGAATGACAAAA
>690d358d-fb4c-442e-b446-29ed9177fb71|19
ATGTTAAACCAGGTGGAACCTCATCAGGAGATGCCACAACTGCTTATGCTAATAGTGTTTTTAACATTTGTCAAGCTGTCACGGCCAATGTTAATGCACT
TTTATCTACTGATGGTAACAAAATTGCCGATAAGTATGTCCGCAATTTACAACACAGACTTTATGAGTGTCTCTATAGAAATAGAGATGTTGACACAGAC
TTTGTGAATGAGTTTACGCATATTTGCGTAAACATTTCTCAATGATGATACTCTGACGATGCTGTTGTGTGTTCAATAGCACTTATGCATCTCAAGGTCT
AGTGGCTAGCATAAAGAACTTTAAGTCAGTTCTTTATTATCAAAACAATGTTTTATGTCTGAAGCAAAATGTTGGACTGAGACTGACCTTACTAAAGGAC
CTCATGAATTTTGCTCTCAACATACAATGCTAGTTAAACAGGGTGATGATTATGTGTACCTTCCTTACCCAGATCCATCAAGAATCCTAGGGGCCGGCTG
TTTTGTAGATGATATCGTAAAAACAGATGGTACACTTATGATTGAACGGTTCGTGTCTTTAGCTATAGATGCTTACCCACTTACTAAACATCCTAATCAG
GAGTATGCTGATGTCTTTCATTTGTACTTACAATACATAAGAAAGCTACATGATGAGTTAACAGGACACATGTTAGACATGTATTCTGTTATGCTTACTA
ATGATAACACTTCAAGGTATTGGGAACCTGAGTTTTATGAGGCTATGTACACACCGCATACAGTTACAGGCTGTTGGGGCTTGTGTTTTTTTGCAATTCA
CAGACTTCATTAAGATGTGGTGCTTGCATACGTAGACCATTCTTATGTTGTAAATGCTGTTACGACCATGTCATATCAACATCACATAAATTAGTCTTGT
CTGTTAATCCGTATGTTTGCAATGCTCCAGGTTGTGATGTCACAGATGTGACTCAACTTTACTTAGGAGGTATGAGCTATTATTGTAAATCACAAACCAC
CCATTAGTTTCCATTGTGTGCTAATGGACAAGTTTTTGGTTTATATAAAAATACATGTGTTGGTAGCGATAATGTTACTGACTTTAATGCAATTGCAACA
TGTGACTGGACAAATGCTGGTGATTACATTTTTAGCTAACACCTGTACTGAAAGACTCAAGCTTTTTGCAGCAGAAACGCTCAAAGCTACTGAGGAGACA
TTTAAACTGTCTTATGGTATTGCTACTGTACGTGAAGTGCTGTCTGACAGAGAATTACATCTTCATGGGAAGTTGGTAAACCTAGACCACCACTTAAGGT
GCCATCAAATTGGATGACAAAGATCCAAATTTTCAAAGATCAAGTCATTTGCTGAATAAGCATATTGACGCATACAAAAATTCCCACCAACAGAGCCTAA
AAAGGACAAAAAGAAGAAGGCTGATGAAACTCAAGCCTTACCGCAGAGACAGAAGAAACAGCAAACTGTGACTTTTTCCTGCTGCAGATTTGGATGATTT
TCCAAACAATTGCAACAATCCATGAGCAGTGCTGACTCAACTCAGGCCTAAACTCATGCAGACCATATAAGGCAGATGGGCTATATAAACGTTTTCGCTT
TTCCGTTTACGATATAGTCTACTCTTGTGCAGAATGAATTCTCGTAACATAGCACAAGTAGATGTAGTTAACTTTAATCTCATAGCAAATTTTAATCAGT
GTGTAACATTAGGGAGGACTTGAAAGAGCCACCATTTTTCACCGAGGCCACGCGGAGTACGATCGAGTGTACAGTGAACAATGCTAGGGAGAGCTGCCCT
ATGGAAGAGCCCTAATGTGTAAAATTAATTTTAGTAGTGCTATCCCCATGTGATTTTAATAGCTTTTAGGAGAATG
>2e52cbb4-3d1b-423a-b109-0eeaa47a20bc|6
GATCAGTCATTTTGCTGAATAAGCATATTGACGCATACAATTCCCACCAACAGAGCCTAAAAAGGACACAAAAGAAGAAGGCTGATGAAACTCTAAAGCC
TTACCAAGAGACAGAAGAAACAGCAAACTGTGACTCTTCACCTGCTGCAGATTTAGATGA
>66d2814a-b3e1-4d6e-81e0-be728eb0a440|6
ATACCTTCCCAGGTAACAAACCAACCAACTTTTCGATCTTGTAGATCTGTTCTCTAAACGAACTTTAAAATCTGTGTGGCTGTCACTCGGCTGCATGCTT
AGTGCACTCACGCAGTATAATTAATAACTAATTATTGTCGTTGACAGGACACGAGTAACTCGTTTATCTCTGCAGGCTGCTTCACGGTTCGTCCGTGTTG
CAGCCGATCATCAGCACATCTAGGTTTCGTCCGGGTGTGACCGAAAAGGTAAGATGGAGAGCCTTGTCCCTGGTTTCAACGAGAAACACACGTCCATCAG
TTTGCCTGTTTTACAGGTTCGCGACGTGTTCGTACGTGGCTTGGAGACTCCGTGGAGGAGGTCTTATCAGAGGCACGTCAACATCTAAAGATGGCACTTG
TGGCTTAGTAGAAGTTGAAAAAGGCGTTTTGCCTCAACTTGAACAGCCCTATGTGTTCATCAAACGTTCGGATGCTCGAACTGCACCTTCATGGTCATGT
TATCGGTTGAGCTGGTAGCAGAACTCGAAGGCATTCAGTACGGTAGTGGTGAGACACTTGGTGTCCTTGTCCCTCATGTGGGCGAAATACCAGTGGCTAC
CGCAAGGTTTTCTTCGTAAGAACGGTAATAAAGGAGCTGGTGGCCATAGTTACGGCGCCGATCTAAAGTCATTTGACTTAGGCGACGAGCTTGGCACTGA
TCCTTATGAAGATTTTCAAGAAACTGGAATGTACAAATACCTACAACTTGTGCTAATGACCCTGTGGGGTTTACACTTAAAAACACAGTTTCTGTACCGT
CTGCGGTATGTGGAAAGGTTATGGCTGTAGTTGTGATCAACTCCGCGAACCCATGCTTCAGTCAGCTGATGCACAATCGTTTTTAAACGGGTTTGCGGTG
TAAGTGCAGCCCGTCTACACCGTGCGGCACAGGCACTAGTACTGATGTCGTATACAGGGCTTCTGACATACAATGATAAAGTAGCTGGTTTTGCTAAATT
CCTAAAACTAATTGTTGTCGCTTCCAAGAAAAGGACGAAGATGACAATTTAATTGATTTTTTACTTTGTAGTTAAGAGACACACTTTCTCTAACTACCAA
CATGAAGAAACAATTTATAATTTACTTAAGGATTGTCCAGCTGTTGCTAAACATGACTTCTCTAAGTAAAGAATAGACGGTGACATGGTACCACATATAT
CACGTCAACGTCTTACTAAATACAATGGCAGACCTCGTCTATGCTTTAAGGCATTTGATGAAGGTAATTGTGACACATTAAAGAATACTTGTCACATACA
ATTGTTGTGATGATGATTATTTCAATAAAAAGGACTGGTATGATTTTGTAGAAAACCCAGAGATATTACGCGTATACGCCAACTTAGGTGAACGTGTACG
CCAAGCTTTGTTAAAAACAGTACAATTCTGTGATGCCATGCGAAATGCTGGTATTGTTGGTGTACTGACATTAGATAATCAAGATTCAATGGTAACTGGT
ATGATTTCGGTGATTTCATACAAACCACGCCAGGTAGTGGAGTTCCTGTTGTAGATTCTTATTATTCATTGTTAATGCCTATTAACCTTGACCAGGGCTT
TAACTGCAGAGTCACATGTTGACACTGACTTAACAAAGCCTTACATTAAGTGGGATTTGTTAAAATATGACTACACGGAAGAGAGGTTAAAACTTTGACC
GTTATTTTTAAATATTGGGATCAGACATACCACCCAAATTGTGTTAACTGTTTGGATGACAGATGCATTTTGCATTGTGCAAACTTTAATGTTTATTATT
CTACAGTGTTCCCACCTACAAGTTTTGGACCACTAGTGAGAAAAATATTTGTTGATGGTGTTCCATTTGTAGTTCAACTGGATACCACTTCAGAGAGCTA
GGTGTTGTACATAATCAGGATGTAATACATAGCTCTAGACTTAGTTTTAAGGAATTACTTGTGTATGCTGCTGACCCTGCTATGCACGCTGCTTCTGGTA
ATCTATTACTAGATAAACGCACTACGTGCTTTCAGTAGCTGCACTTACTAACAATGTTGCTTTTCAAACTGTCAAACCCGGTAATTTTAACAAAGACTTC
TATGACTTTGCTGTGTCTAAGGGTTTCTCTAAGGAAGGAAGTTCTGTTGAATTAAACACTTCTGTTGCTCAGGATGGTAATGCTGCTATCAGCGATTATG
ACTACTATCGTTATAATCTACCAACAATGTGTGATATCAGACAACTACTATTTGTAGTTGAAGTTGTTGATAAGTACTTTGATTGTTACGATGGTGGCTG
TATTAATGCTAACCAAGTCATCGTCAACAACCTAGACAAATCAGCTGGTTTTCCATTTAATAAATGGGTAAGGCTAGACTTTATTATGATTCAATGAGTT
ATGAGGATCAAGATGCACTTCGCATATACAAAACGTAATGTCATCCCTACTATAACTCAAATGAATCTTAAGTATGCCATTAGTGCAAAGAATAGAGCTT
GCACCGTAGCTGGTGTCTCTATCTGTAGTACTATGACCAATAGACAGTTCATCAAAAATTATTGAAATCAATAGCCGCCACTAGAGGAGCTACTGTAGTA
ATTGGAACAAGCAAATCTATGGTGGTTGGCACAACATGTTAAAAACTGTTTATAGTGATGTAGAAAACCCTCACCTTATGGGTTGGGATTATCCTAAATG
TGATAGAGCCATGCCTAACATGCTTAGAATTATGGCCTCACTTGTTTTGCTCGCAAACATACAACGTGTTGTAGCTTGTCACACCGTTTCTATAGATTAG
CTAATGAGTGTGCTCAAGTATTGAGTGAAATGGTCATGTGTGGCGGTTCACTATGTTAAACCAGGTGGAACCTCATCAGGAGATGCCACAACTGCTTATG
CTAATAGTGTTTTTAACATTTGTCAAGCTGTCACGGCCAATGTTAATGCACTTTTATCTACTGATGGTAACAAATTGCCGATAAGTATGTCCGCAATTTA
CAACACAGACTATGAGTGTCTCTATAGAAATAGAGATGTTGACACAGACTTTGTGAATGAGTTTTACGCATATTTGCGTAAACATTTTCTCAATGATGAT
ACTCTTGACGATGCTGTTGTGTGTTCAAATAGCACTTATGCATCTCAAGGTCTAGTGGCTAGCATAAAGAACTTTAAGTCAGTTCTTTATTATCAAAACA
ATGTTTTATGTCTGAAGCAAAATGTTGGACTGAGACTGACCTTACTAAAGGACCTCATGAATTTTGCTCTTAACATACAATGCTAGTTAAACAGGGTGAT
GATTATGTGTACCTTCCTTACCCAGATCCATCAAGAATCCTAGGGGCCGGCTGTTTGTAGATGATATCGTAAAAACAGATGGTACACTATGATTGAACGG
TTCGTGTCTTTAGCTATAGATGCTTACCCACTTACTAAACACCTAATCAGGAGTATGCTGATGTCTTTCATTTGTACTTACAATACATAAGAAAGCTACT
ATGATGAGTTAACAGGACACATGTTAGACCGTATTTCTGTTATGCTTACTAATGATAACACTCAAGGTATTGGGAACCTGAGTTTATGAGGCTATGTACA
CACCGCATACAGTACAGGCTGTTGGGGCTTGTGTTTTTTGCAATTCACAGACTCATTAAGATGTGGTGCTTGCATACGTAGACCATTCTTATGTTGTAAA
TGCTGTTACGACCATGTCATCATCAACATCACATAAATTAGTCTTGTCTGTTAATCCGTATGTTTGCAATGCTCCAGGTTGTGATGTCACAGATGTGACT
CAACTTACTTAGGAGGTATGAGCTATTATTGTAAATCACATAAACCACCCATTAGTTTCCATTGTGTGCTAATGGACAAGTTTTTGGTTTATATAAAATA
CATGTGTTGGTAGCGATAATGTTACTGACTTTAATGCAATTGCAACATGTGACTGGACAAATGCTGGTGATTACATTTTAGCTAACACCTGTACTGAAAG
ACTCAAGCTTTGCAGCAGAAACGCTCAAAGCTACTGAGGAGACATTTAAACTGTCTTATGGTATTGCTGTACGTGAAGTGCTGTCTGACAGAGAATTACA
TTTCATGGGAAGTTGGTAAACCTAGACCACCACTTAACTTTGAAATTATGTCTTTACTGGTTATCGTGTAACTAAAACAGTAAAGTACAAATAGGAGACA
CCTTTGAAAAAGGTGACTATGGTGATGCTGTTGTTTACCGAGGTACAACAACTTACACAAAACATTCCCACCAACAGAGCCTAAAAAGGACAAAAGAAGA
AGGCTGATGAAACTCAAGCCTTACCAAGAGACAGAAGAAACAGCAAACTGTGACTCTTTTCCTGCTGCAGATTTGGATGATTTCCAAACAATTGCAACAA
TCCATGAGCAGTGCTGACTCAACTCAGGCCTAAACTCATGCAGACCACAAGGCAGATGGGCTATAAACGTTTCGCTTCCTCCGTTTACGATAGTCTACAT
TCTTGTGCAGAATGAATTCTCGTAACATAGCACAAGTAGATGTAGTTAACTTTAATCCTTTAGCAATCTTTTTAATCAGTGTGTAACATTAGGGAGGACT
TGAAAGAGCCACCACATTTCACCGAGGCCACGCGGAGTACGATCGAGTGTACAGTGAACAATGCTAGGGAGAGCTGCCTATGGAAGAGCCCTAATGTGTA
AAATTATTTTTTTAGTAGTGCTATCCCATGTGATTTTAATAGCTCTTAGGAGAATGACAA
>5844ed70-a90b-4d5a-ae76-72fb0d010ec2|18
TTTAAACGGGTTTGCGGTGTAAGTGCAGCCCGTCTTACACCGTGCGGCACAGGCACTAGTACTGATGTCGTATACAGGGCTTTGACATACACAATGATAA
AGTAGCTGGTTTTGCTAAATTCCTAAAAACTAATTGTTGTCGCTTCCAAGAAAAGGACGAAGATGACAATTTAATTGATTCTTACTTGTAGTTAAGAGAC
ACACTTTCTCTACTACCAACATGAAGAAACAATTTATAATTTACTTAAGGATTGTCCAGCTGTTGCTAAACATGACTTCTTTAAGTTAGAATAGACGGTG
ACATGGTACCACATATATCACGTCAACGTCTTACTAAATACAATGGCAGACCTCGCATATGCTTTAAGGCATTTTGATGAAGGTAATTGTGACACATTAA
AAGAATACTTGTCACATACAATTGTTGTGATGATGATTATTCAATAAAAGGACTGGTATGATTTTGTAGAAAACCCAGATATATTACGCGTATACGCCAA
CTTAGGTGAACGTGTACGCCAAGCTTTGTTAAAAACAGTACAATTTTGTGATGCCATGCGAAATGCTGGTATTGTTGGTGTACTGACATTAGATAATCAA
GATTCAATGGTAACTGGTATGATTTCGGTGATTTCATACAAACCACGCCAGGTAGTGGAGTTCCTGTTGTAGATTCTTATTATTCATTGTTAATGCCTAT
ATTAACCTTGACCAGGGCTTTAACTGCAGAGTCACATGTTGACACTGACTTAACAAAGCCTTACATTAAGTGGGATTTGTTAAAATATGACTTCACGGAA
GAGAGGTTAAAACTCTTTGACCGTTATTTTAAATATTGGGATCAGACATACCACCCAAATTGTGTTAACTGTTTGGATGACAGATGCATTCTGCATTGTG
CAAACTTTAATGTTTTATTCTCTACAGTGTTCCCACCTACAAGTTTGGACCACTAGTGAGAAAAATATTTGTTGATGGTGTTCCATTTGTAGTTTCAACT
GGATCCTCACTTCAGAGAGCTAGGTGTTGTACATAATCAGGATGTAAACTTACATAGCTCTAGACTTAGTTTTAAGGAATTACTTGTGTATGCTGCTGAC
CCTGCTATGCACGCTGCTTCTGGTAATCTATTACTAGATAAACGCACTACGTGCTTTCAGTAGCTGCACTTACTAACAATGTTGCTTTCAAACTGTCAAA
CCCGGTAATTTTAACAAAGACTTCTATGACTTTGCTGTGTCTAAGGTTTCTAAGGAAGGAAGTTCTGTTGAATTAAAACACTTTCTTTGCTCAGGATGGT
AATGCTGCTATCAGCGATTATGACTACTATCGTTATAATCTACCAACAATGTGTGATATCAGACAACTACTATTTGTAGTTGAAGTTGTTGATAAGTACT
TTGATTGTTACGATGGTGGCTGTATTAATGCTAACCAAGTCATCGTCAACAACCTAGACAAATCAGCTGGTTTTCCATTTAATAAATGGGGTAAGGCTAG
ACTTTATTATGATTCAATGAGTTATGAGGATCAAGATGCACTTTCGCATATACAAAACGTAATGTCATCCCTACTATAACTCAAATGAATCTTAAGTATG
CCATTAGTGCAAAGAATAGAGCTCGCACCGTAGCTGGTGTCTCTATCTGTAGTACTATGACCAATAGACAGTTTCATCAAAAATTATTGAAATCAATAGC
CGCCACTAGAGGAGCTACTGTAGTAATTGGAACAAGCAAATTCTATGGTGGTTGGCACAACATGTTAAAAACTGTTTATAGTGATGTAGAAAACCCCTTA
TGGGTTGGGATTATCCTAAATGTGATAGAGCCATGCCTAACATGCTTAGAATTATGGCCTCACTTGTTCTTGCTCGCAAACATACAACGTGTTGTAGCTT
GTCACACCGTTTCTATAGATTAGCTAATGAGTGTGCTCAAGTATTGAGTGAAATGGTCATGTGTGGCGGTTCACTATATGTTAAACCAGGTGGAACCTCA
TCAGGAGATGCCACAACTGCTTTATGCTAATAGTGTTTTTAACATTTGTCAAGCTGTCACGGCCAATGTTAATGCACTTTATCTACTGATGGTAACAAAA
TTGCCGATAAGTATGTCCGCAATTTACAACACAGACTTTATGAGTGTCTCTATAGAAATAGAGATGTTGACACAGACTTTGTGAATGAGTTTTACGCATA
TTTGCGTAAACATTTCTCAATGATGATACTCTCTGACGATGCTGTTGTGTGTTTCAATAGCACTTATGCATCTCAAGGTCTAGTGGCTAGCATAAAGAAC
TTTAAGTCAGTTCTTTATTATCAAAACAATGTTTTATGTCTGAAGCAAAATGTTGGACTGAGACTGACCTTACTAAAGGACCTCATGAATTTTGCTCAAC
ATACAATGCTAGTTAAACAGGGTGATGATTATGTGTACCTTCCTTACCCAGATCCATCAAGAATCCTAGGGGCCGGCTGTTTTGTAGATGATATCGTAAA
AACAGATGGTACACTATGATTGAACGGTTCGTGTCTTTAGCTATAGATGCTTACCCACTTACTAAACATCCTAATCAGGAGTATGCTGATGTCTTTCATT
TGTACTTACAATACATAAGAAAGCTACATGATGAGTTAACAGGACACATGTTAGACATGTATTCTGTTATGCTTACTAATGATAACACTTCAAGGTATTG
GGAACCTGAGTTTTATGAGGCTATGTACACACCGCATACAGTCTTACAGGCTGTTGGGGCTTGTGTTTTTTGCAATTCACAGACTTCATTAAGATGTGGT
GCTTGCATACGTAGACCATTCTTATGTTGTAAATGCTGTTACGACCATGTCATATCAACATCACATAAATTAGTCTTGTCTGTTAATCCGTATGTTTGCA
ATGCTCCAGGTTGTGATGTCACAGATGTGACTCAACTTTACTTAGGAGGTATGAGCTATTATTGTAAATTCATAAACCACCCATTAGTTTTCCATTGTGT
GCTAATGGACAAGTTTTTGGTTTATATAAAATACATGTGTTGGTAGCGATAATGTTACTGACTTTAATGCAATTGCAACATGTGACTGGACAAATGCTGG
TGATTACATTTTAGCTAACACCTGTACTGAAAGACTCAAGCTTTTTGCAGCAGAAACGCTCAAAGCTACTGAGGAGACATTTAAACTGTCTTATGGTATT
GCTACTGTACGTGAAGTGCTGTCTGACAGAGAATTACACATTTCATGGGAAGTTGGTAAACCTAGACCACCACTTAACCGAAATTATGTCTTTTACTGGT
TATCGTGTAACTAAAACAGTAAAGTACAAATAGGAGAGTACACCTTTGAAAAAGGTGACTATGGTGATGCTGTTGTTTACCGAGGTACAACAACTTACAA
ATTAAATGTTGGTGATTATTTTGTGCTGACATCACATACAGTAATGCCATTAAGTGCACCTACACTAGTGCCACAAGAGCACTATGTTAGAATTACTGGC
TTATACCCAACACTCAATATCTTCAGATGAGTTTTCTAGCAATGTTGCAAATTATCAAAAGGTTGGTATGCAAAAGTATTCTACACTCCAGGGACCACCT
GGTACTGGTAAGAGTCATTTTGCTATTGGCCTAGCTCTACTACTACCCTCTGCTCGCATAGTGTATACAGCTTGCTCATGCCGCTGTTGATGCACTATGT
GAGAAGGCATTAAAATATTTGCCTATAGATAAATGTAGTAGAATTATACCCGACGTGCTCGTGTAGAGTGTTTTGATAAATTCAAAGTGAATTCATTAGA
ACAGTATGTCTTTTGTACTGTAAATGCATTGCCTGAGACGACAGCAGATCTCCAAACAATTGCAACAATCCATGAGCAGTGCTGACTCAACTCAGGCCTA
AACTCATGCAGACATCAAGGCAGATGGGCTATATAAACGTTTCGCTTTTCCGTTTACGATATAGTCTACTTTTGTGCAGAATGAATTCTCGTAACTACAT
AGCACAAGTAGATGTAGTTACTTTAAATCACATAGCAATCTTTAATCAGTGTGTAACATTAGGGAGGACTTGAAAGAGCCACCACATTTCACCGAGGCCA
CGCGGAGTACGATCGAGTGTACAGTGAACAATGCTAGGGAGAGCTGCCTATATGGAAGAGCCCTAATGTGTAAAATTAATTTTAGTAGTGCTATCCCCAT
GTGATTTTAATAGCTCTTAGGAGAATGACAAAAA
>ee1689ca-7395-4737-9231-e203e8e2fd25|5
AAGCTACTGAGGAGACATTTAAACTGTCTTATGGTATTGCTACTGTACGTGAAGTGCTGTCTGACAGAGAATTACATCATGGGAAGTTGGTAAACCTAGA
CCACCACTTATCGAAATTATGTCTACTGGTTATTGTAACTAAAAACAGTAAAGTACAAAATAGGAGAGTACACCTTTGAAAAGGTGACTGGTGATGCTGT
TGTTTACCGAGGTACAACAACTTACAAATTAAATGTTGGTGATTATTTTGTGCTGACATCACATACAGTAATGCCATTAGTGCACCTACACTAGTGCCAC
AAGAGCACTATGTTAGAATTACTGGCTTATACCCAACACTCAATATCTCAGATGAGTTTCTAGCAATGTTGCAAATTATCAAAAGGTTGGTATGCAAAAG
TATTCTACACTCCAGGGACCACCTGGTACTGGTAAGAGTCATTTTTGCTATTGGCCTAGCTTTCTACTACCTTCTGTTCGCATAGTGTATACAGCTTATT
CTCATGCCGCTGTTGATGCACTATGTGAGAAGGCATTAAAATATTTGCCTATAGATAAATGTAGTAGAATTATACCTGCACGTGCTCGTGTAGAGTGTTT
TGATAAATTCAAAGTGAATTTCATTAGAACAGTATGTCTTTTGTACTGTAAATGCATTGCCTGAGACGACAGCAGATATAGTTGTCTTTGATGAAATTCA
ATGGCCACAAATTATGATTTGAGTGTTGTCAATGCCAGATTACGTGCTAAGCACTATGTGTACATTGGCGACCCTGCTCAATTACCTGCACCACGCACTG
TTAACTTAAGGCACACTAGAACCAGAATATTTCAATTCAGTGTGTAGACTTATGAAAAACTATAGGTCCAGACACATGTTCGGAACTTGTCGGCGTTGTC
CTGCTGAAATTGTTGACACTGTGAGTGCTTTGGTTTATGATAATAAGCTTAAAGCACATAAAGACAAATCAGCTCAATGCTTTAAAATGTTTTATAAGGT
GTTATCACGCATGATGTTTCATCTGCAATTAACAGGCCACAAATAGGCGTGGTAAGAGAATTTCTTACGTAACCCTGCTTGGAGAAAAGCTGTCTTTATT
TCACCTTATGTTACAGAATGCTGTAGCCTCAAAGATTTTGGGACTACCAACTCAAACTGTTGATTCAACAGGCTCAGAATATGACTATGTCATCACTCAA
ACCACTGAAACAGCTCACTCTTGTAATGTAAACAGATTTAATGTTGCTATTACCAGAGCAAAAGTAGGCATACTTTGCATAATGCTTTGATAGAGACCTT
TATGACAAGTTGCAAATACAAGTCTTGAAATTCCCGTAGGAATGTGGCAACTTTACAAGCTGAAAAATGTAACAGGACTCTTTAAAGATTGTAGTAAGGT
AATCACTGGGTTACATACCTTACACAGGCACCTACTCCTCAGTGTTGACACTAAATCAAAACTGAAGGTTTATGTGTTGACATACCTGGCATACCTAAGG
ACATGACCTATAGAAGACTCATCTCTATGATGGGTTTTAAAATGAATTATCAAGTTAATGGTTACCCTAACATGTTTATCACCCGCGAAGAAGCTATAAG
ACATGTACGTGCATGGATTGGCTTCGATGTCGAGGTGTCATGCTACTAGAGAAGCTGTTGGTACCAATTTCTCAAGCTTTTGGCAGCAGAAACAAAAGGA
CAAAAAGAAGAAGGCTGATGAAACTCAAGCCTTACCAAGAGACAGAAGAAACAGCAAACTGTGACTCTTTTCCTGCTGCAGATTTGGATGATTTCCAAAC
AATTGCAACAATCCATGAGCAGTGCTGACTCAACTCAGGCCTAAACTCATGCAGACCACACAAGGCAGATGGGCTATATAAACGTTTCGCTTTTCCGTTT
ACGATATATAGTCTACTCTTGTGCAGAATGAATTCTCGTAACATAGCACAAGTAGATGTAGTTAACTTTAATCACATAGCAATCTTTAATCAGTGTGTAA
CATTAGGGAGGACTCTTGAAAGAGCCACCACATTTCACCGAGGCCACGCGGAGTACGATCGAGTGTACAGTGAACAATGCTAGGGAGAGCTGCCTATATG
GAAGAGCCCTAATGTGTAAAATTAATTTTAGTAGTGCTATCCCCATGTGATTTTAATAGCTTTTCTAGGAGAATGACAAAAAGC
>f802698d-5367-4f07-8733-105bdbe64bf0|10
AGTAAAGTACAAATAGGAGAGTACACCTTTGAAAAAGGTGACTATGGTGATGCTGTTGTTTACCGAGGTACAACAACTTACAAATTAAATGTTGGTGATC
CAAATTTAAAGATCAAGTCATTTGCTGAATAAGCATTGACGCATACAAAACATTCCCACCAACAGAGCCTAAAAAGGACAAAAAGAAGAAGGCTGATGAA
ACTCAAGCCTTACCGCAGAGACAGAAGAAACAGCAAACTGTGACTCTTTCCTGCTGCAGATTTGGATGATTTCCAAACAATTGCAACAATCCATGAGCAG
TGCTGACTCAACTCAGGCCTAAACTCATGCAGACCATTAAGGCAGATGGGCTATATAAACGTTTCGCTTTTCCGTTTACGATATAGTCTACTCTTGTGCA
GAATGAATTCTCGTAACTACATAGCACAAGTAGATGTAGTTAACTTTAATCTCATAGCAATTTTTAATCAGTGTGTAACATTAGGGAGGACTTGAAAGAG
CCACCACTTTCACCGAGGCCACGCGGAGTACGATCGAGTGTACAGTGAACAATGCTAGGGAGAGCTGCCTATATGGAAGAGCCCTAATGTGTAAAATTAA
TTTTAGTAGTGCTATCCCCATGTGATTTTAATAGCTTCTAGGAGAATGACAAAAAAT
>9224f118-6b2c-45ba-8c33-92fc3510e74e|68
CCTTCCCAGGTAACAAACCAACCAACTTTCGATCTTGTAGATCTGTTCTAAACGAACTTTAAAATCTGTGTGGCTGTCACTCGGCTGCATGCTTAGTGCA
CTCACGCAGTATAATTAATAACTAATTACTGTCGTTGACAGGACACGAGTAACTCGTCTATATTTGCAGGCTGCTTACGGTTCGTCCCGTGTTGCAGCCG
ATCATCAGCACATCTAGGTTTCGTCCGGGTGTGACCGAAAGGTAAGATGGAGAGCCTTGTCCCTGGTTTCAACGAGAAAACACACGTCCATTCAGTTTGC
CTGTTTTACAGGTTCGCGACGTGTTCGTACGTGGCTTGGAGACTCCGTGGAGGAGGTCTTATCAGAGGCACGTCAACATCTTAAAGATGGCACTTGTGGC
TTAGTAGAAGTTGAAAAAGGCGTTTGCCTCAACTTGAACAGCCCTATGTGTTCATCAAACGTTCGGATGCTCGAACTGCACCTCATGGTCATGTTATGGT
TGAGCTGGTAGCAGAACTCGAAGGCATTCAGTACGGTCGTAGTGGTGAGACACTTGGTGTCCTTGTCCCTCATGTGGGCGAAATACCAGTGGCTTACCGC
AAGGTTTTCTTCGTAAGAACGGTAATAAAGGAGCTGGTGGCCATAGTTACGGCGCCGATCTAAAGTCATTTGACTTAGGCGACGAGCTTGGCACTGATCC
TTATGAAGATTTCAAGAAACTGGAATGTACAAATACCTACAACTTGTGCTAATGACCCTGTGGGTTTTACACTTTAAAACACAGTCTGTACCGTCTGCGG
TATGTGGAAAGGTTATGGCTGTAGTTGTGATCAACTCCGCGAACCCATGCTTCAGTCAGCTGATGCACAATCGTTTTAAACGGGTTTGCGGTGTAAGTGC
AGCCCGTCACACCGTGCGGCACAGGCACTAGTACTGATGTCGTATACAGGGCTTTTGACATACAATGATAAAGTAGCTGGTTTTGCTAAATTCCTAAAAC
TAATTGTTGTCGCTTCCAAGAAAAGGACGAAGATGACAATTTAATTGATCTTACTTTGTAGTTAAGAGACACACTTTCTCTAACTACCAACATGAAGAAA
CAATTTATATAATTTACTTAAGGATTGTCCAGCTGTTGCTAAACATGACTTCTTTAAGTTTAGAATAGACGGTGACATGGTACCACATATATCACGTCAA
CGTCTTACTAAATACAATGGCAGACCTCGTCTATGCTTTAAGGCATTTTGATGAAGGTAATTGTGACACATTAAAGAAATACTTGTCACATACAATTGTT
GTGATGATGATTATTTCAATAAAAAGGACTGGTATGATTTTGTAGAAAACCCAGATATATTACGCGTATACGCCAACTTAGGTGAACGTGTACGCCAAGC
TTTGTTAAAAACAGTACAATTCTGTGATGCCATGCGAAATGCTGGTATTGTTGGTGTACTGACATTAGATAATCAAGATCAATGGTAACTGGTATGATTT
CGGTGATTTCATACAAACCACGCCAGGTAGTGGAGTTCCTGTTGTAGATTCTTATTATTCATTGTTAATGCCTATATTAACCTTGACCAGGGCTTTAACT
GCAGAGTCACATGTTGACACTGACTTAACAAAGCCTTACATTAAGTGGGATTTGTTAAAATATGACTTCACGGAAGAGAGGTTAAAACTCTTTGACCGTT
ATTTTAAATATTGGGATCAGACACCACCCAAATTGTGTTAACTGTTTGGATGACAGATGCATTCTGCATTGTGCAAACTTTAATGTTTATTTCTCTACAG
TGTTCCCACCTACAAGTTTTGGACCACTAGTGAGAAAATATTTGTTGATGGTGTTCCATTTGTAGTTTCAACTGGATACCACTTCAGAGAGCTAGGTGTT
GTACATAATCAGGATGTAAACTTACATAGCTCTAGACTTAGTTTAAGGAATTACTTGTGTATGCTGCTGACCCTGCTATGCACGCTGCTTCTGGTAATCT
ATTACTAGATAAACGCACTACGTGCTTTCAGTAGCTGCACTTACTAACAATGTTGCTTTCAAACTGTCAAACCCGGTAATTTTAACAAAGACTTCTATGA
CTTTGCTGTGTCTAAGGGTTTTTTAAGGAAGGAAGTTCTGTTGAATTAAAACACTTCTTTGCTCAGGATGGTAATGCTGCTATCAGCGATTATGACTACT
ATCGTTATAATCTACCAACAATGTGTGATATCAGACAACTACTATTTGTAGTTGAAGTTGTTGATAAGTACTTTGATTGTTACGATGGTGGCTGTATTAA
TGCTAACCAAGTCATCGTCAACAACCTAGACAAATCAGCTGGTTTTCCATTTAATAAATGGGGTAAGGCTAGACTTTATTATGATTCAATGAGTTATGAG
GATCAAGATGCACTTTCGCATATACAAAACGTAATGTCATCCCTACTATAACTCAAATGAATCTTAAGTATGCCATTAGTGCAAAGAATAGAGCTCGCAC
CGTAGCTGGTGTCTCTATCTGTAGTACTATGACCAATAGACAGTTTCATCAAAAATTATTGAAATCAATAGCCGCCACTAGAGGAGCTACTGTAGTAATT
GGAACAAGCAAATTCTATGGTGGTTGGCACAACATGTTAAAAACTGTTTATAGTGATGTAGAAAACACCTTATGGGTTGGGATTATCCTAAATGTGATAG
AGCCATGCCTAACATGCTTAGAATTATGGCCTCACTTGTTCTTGCTCGCAAACATACAACGTGTTGTAGCTTGTCACACCGTTTCTATAGATTAGCTAAT
GAGTGTGCTCAAGTATTGAGTGAAATGGTCATGTGTGGCGGTTCACTATATGTTAAACCAGGTGGAACCTCATCAGGAGATGCCACAACTGCTTATGCTA
ATAGTGTTTTTAACATTTGTCAAGCTGTCACGGCCAATGTTAATGCACTTTTATCTACTGATGGTAACAAAATTGCCGATAAGTATGTCCGCAATTTACA
ACACAGACTTTATGAGTGTCTCTATAGAAATAGAGATGTTGACACAGACTTTGTGAATGAGTTTTACGCATATTTGCGTAAACATTTCTCAATGATGATA
CTCTCTGACGATGCTGTTGTGTGTTTCAATAGCACTTATGCATCTCAAGGTCTAGTGGCTAGCATAAAGAACTTTAAGTCAGTTCTTTATTATCAAAACA
ATGTTTTATGTCTGAAGCAAAATGTTGGACTGAGACTGACCTTACTAAAGGACCTCATGAATTTTGCTCTCAACATACAATGCTAGTTAAACAGGGTGAT
GATTATGTGTACCTTCCTTACCCAGATCCATCAAGAATCCTAGGGGCCGGCTGTTTTGTAGATGATATCGTAAAAACAGATGGTACACTCTATGATTGAA
CGGTTCGTGTCTTTAGCTATAGATGCTTACCCACTTACTAAACATCCTAATCAGGAGTATGCTGATGTCTTCATTTGTACTTACAATACATAAGAAAGCT
ACATGATGAGTTAACAGGACACATGTTAGACATGTATTCTGTTATGCTTACTAATGATAACACTTCAAGGTATTGGGAACCTGAGTTTTATGAGGCTATG
TACACACCGCATACAGTACAGGCTGTTGGGGCTTGTGTTTTTTGCAATTCACAGACTTCATTAAGATGTGGTGCTTGCATACGTAGACCATTCTTATGTT
GTAAATGCTGTTACGACCATGTCATATCAACATCACATAAATTAGTCTTGTCTGTTAATCCGTATGTTTGCAATGCTCCAGGTTGTGATGTCACAGATGT
GACTCAACTTTACTTAGGAGGTATGAGCTATTATTGTAAATCACATAAACCACCCATTAGTTTTCCATTGTGTGCTAATGGACAAGTTTTTGGTTTATAT
AAAATACATGTGTTGGTAGCGATAATGTTACTGACTTTAATGCAATTGCAACATGTGACTGGACAAATGCTGGTGATTACATTTTAGCTAACACCTGTAC
TGAAAGACTCAAGCTTTTTGCAGCAGAAACGCTCAAAGCTACTGAGGAGACATTTAAACTGTCTTATGGTATTGCTACTGTACGTGAAGTGCTGTCTGAC
AGAGAATTACATCTTCATGGGAAGTTGGTAAACCTAGACCACCACTTAACCGAAATTATGTCTTACTGGTTATCGTGTAACTAAAAACAGTAAAGTACAA
ATAGGAGAGTACACCTTTGAAAAAGGTGACTATGGTGATGCTGTTGTTTACCGAGGTACAACAACTTACAAATTAAATGTTGGTGATTATTTTGTGCTGA
CATCACATACAGTAATGCCATTAAGTGCACCTACACTAGTGCCACAAGAGCACTATGTTAGAATTACTGGCTTATACCCAACACTCAATATCTCAGATGA
GTTTTCTAGCAATGTTGCAAATTATCAAAAGGTTGGTATGCAAAAGTATTTACACTCCAGGACCACCTGGTACTGGTAAGAGTCATTTTGCTATTGGCCT
AGCTACTTTACCCTCTGCTCGCATAGTGTATACAGCTTGCTCATGCCGCTGTTGATGCACTATGTGAGAAGGCATTAAAATATTTGCCTATAGATAAATG
TAGTAGAATTATACCCGACGTGCTCGTGTAGAGTGTTTTGATAAATTCAAAGTGAATTCAACATTAGAACAGTATGTCTTTTGTACTGTAAATGCATTGC
CTGAGACGACAGCAGATATAGTTGTCTTTGATGAAATTTCAATGGCCACAAATTATGATTTGAGTGTTGTCAATGCCAGATTACGTGCTAAGCACTATGT
GTACATTGGCGACCCTGCTCAATTACCTGCACCACGCACATTGCTAACTAAGGGCACACTAGAACCAGAATATTTCAATTCAGTGTGTAGACTTATGAAA
ACTATAGGTCCAGACATGTTCCTCGGAACTTGTCGGCGTTGTCCTGCTGAAATTGTTGACACTGTGAGTGCTTTGGTTTATGATAATAAGCTTAAAGCAC
ATAAAGACAAATCAGCTCAATGCTTTAAAATGTTTATAAGGGTGTTATCACGCATGATGTTTCATCTGCAATTAACAGGCCACAAATAGGCGTGGTAAGA
GAATTCTTACGTAACCCTGCTTGGAGAAAAGCTGTCTTTATTTCACCTTATAATTCACAGAATGCTGTAGCCTCAAAGATTTTGGGACTACCAACTCAAA
CTGTTGATTCATCACAGGGCTCAGAATATGACTATGTCATTCACTCAAACCACTGAAACAGCACTCTTGTAATGTAAACAGATTTAATGTTGCTATTACC
AGAGCAAAAGTAGGCATACTTTGCATAATGTCTGATAGAGACCTTTATGACAAGTTGCAATTTACAAGTCTTGAAATTCCACGTAGGAATGTGGCAACTT
TACAAGCTGAAAATGTAACAGGACTCTTTAAAGATTGTAGTAAGGTAATCACTGGGTTAAGCATTGACGCATACAAAACATTCCCACCAACAGAGCCTAA
AAAGGACAAAAAGAAGAAGGCTGATGAAACTCAAGCCCACCAAGAGACAGAAGAAACAGCAAACTGTGACTTTTCCTGCTGCAGATTTGGATGATTTTCC
AAACAATTGCAACAATCCATGAGCAGTGCTGACTCAACTCAGGCCTAAACTCATGCAGACACACAAGGCAGATGGGCTATATAAACGTTTCGCTTTTCCG
TTTACGATATAGTCTACTCTTGTGCAGAATGAATTCTCGTAACATAGCACAAGTAGATGTAGTTAACTTTAATCACATAGCAATCTTTAATCAGTGTGTA
ACATTAGGGAGGACTTGAAAGAGCCACCACATTTCACCGAGGCCACGCGGAGTACGATCGAGTGTACAGTGAACAATGCTAGGGAGAGCTGCCTATATGG
AAGAGCCCTAATGTGTAAAATTAATTTTAGTAGTGCTATCCCCATGTGATTTTAATAGCTTCTTAGGAGAATGACAA
>fcebe5cd-8617-4f9b-90c6-7f106658b937|106
CCTTCCCAGGTAACAAACCAACCAACTTCGATCTCTTGTAGATCTGTTCTCTAAACGAACTTTAAAATCTGTGTGGCTGTCACTCGGCTGCATGCTTAGT
GCACTCACGCAGTATAATTAATAACTAATTACTGTCGTTGACAGGACACGAGTAACTCGTCTATATTTGCAGGCTGCTTACGGTTCGTCCGTGTTGCAGC
CGATCATCAGCACATCTAGGTTTCGTCCGGGTGTGACCGAAAGGTAAGATGGAGAGCCTTGTCCCTGGTTTCAACGAGAAAACACACGTCCATTCAGTTT
GCCTGTTTTACAGGTTCGCGACGTGTTCGTACGTGGCTTTGGAGACTCCGTGGAGGAGGTCTTATCAGAGGCACGTCAACATCTTTAAAGATGGCACTTG
TGGCTTAGTAGAAGTTGAAAAAGGCGTTTTGCCTCAACTTGAACAGCCCTATGTGTTCATCAAACGTTCGGATGCTCGAACTGCACCTCATGGTCATGTT
ATGGTTGAGCTGGTAGCAGAACTCGAAGGCATTCAGTACGGTCGTAGTGGTGAGACACTTGGTGTCCTTGTCCCTCATGTGGGCGAAATACCAGTGGCTT
ACCGCAAGGTTCTTCGTAAGAACGGTAATAAAGGAGCTGGTGGCCATAGTTACGGCGCCGATCTAAAGTCATTTGACTTAGGCGACGAGCTTGGCACTGA
TCCTTATGAAGATTTCAAGAAACTGGAATGTACAAATACCTACAACTTGTGCTAATGACCCTGTGGGTTTTACACTTAAAAACACAGTCTGTACCGTCTG
CGGTATGTGGAAAGGTTATGGCTGTAGTTGTGATCAACTCCGCGAACCCATGCTTCAGTCAGCTGATGCACAATCGTTTTAAACGGGTTTGCGGTGTAAG
TGCAGCCCGTCTTACACCGTGCGGCACAGGCACTAGTACTGATGTCGTATACAGGGCTTTGACATACAATGATAAAGTAGCTGGTTTTGCTAAATTCCTA
AAACTAATTGTTGTCGCTTCCAAGAAAAGGACGAAGATGACAATTTAATTGATTTTACTTTGTAGTTAAGAGACACACTTTCTCTAACTACCAACATGAA
GAAACAATTTATAATTTACTTAAGGATTGTCCAGCTGTTGCTAAACATGACTTTTTTAAGTTTAGAATAGACGGTGACATGGTACCACATATATCACGTC
AACGTCTTACTAAATACAATGGCAGACCTCGTCTATGCTTTAAGGCATTTTGATGAAGGTAATTGTGACACATTAAAGAAATACTTGTCACATACAATTG
TTGTGATGATGATTATTCAATAAAAAGGACTGGTATGATTTTGTAGAAAACCCAGATATATTACGCGTATACGCCAACTTAGGTGAACGTGTACGCCAAG
CTTTGTTAAAAACAGTACAATCTGTGATGCCATGCGAAATGCTGGTATTGTTGGTGTACTGACATTAGATAATCAAGATTCAATGGTAACTGGTATGATT
TCGGTGATTTCATACAAACCACGCCAGGTAGTGGAGTTCCTGTTGTAGATTCTTATTATTCATTGTTAATGCCTATATTAACCTTGACCAGGGCTTTAAC
TGCAGAGTCACATGTTGACACTGACTTAACAAAGCCTTACATTAAGTGGGATTTGTTAAAATATGACTCACGGAAGAGAGGTTAAAACTCTTTGACCGTT
ATTTTAAATATTGGGATCAGACATACCACCCAAATTGTGTTAACTGTTTGGATGACAGATGCATTCTGCATTGTGCAAACTTTAATGTTTTATTTCTACA
GTGTTCCCACCTACAAGTTTTGGACCACTAGTGAGAAAAATATTTGTTGATGGTGTTCCATTTGTAGTTTCAACTGGATACCACTTCAGAGAGCTAGGTG
TTGTACATAATCAGGATGTAAACTTACATAGCTCTAGACTTAGTTTTAAGGAATTACTTGTGTATGCTGCTGACCCTGCTATGCACGCTGCTTCTGGTAA
TCTATTACTAGATAAACGCACTACGTGCTTTCAGTAGCTGCACTTACTAACAATGTTGCTTTCAAACTGTCAAACCCGGTAATTTTAACAAAGACTTCTA
TGACTTTGCTGTGTCTAAGGTTTTCTAAGGAAGGAAGTTCTGTTGAATTAAAACACTTTCTTTGCTCAGGATGGTAATGCTGCTATCAGCGATTATGACT
ACTATCGTTATAATCTACCAACAATGTGTGATATCAGACAACTACTATTTGTAGTTGAAGTTGTTGATAAGTACTTTGATTGTTACGATGGTGGCTGTAT
TAATGCTAACCAAGTCATCGTCAACAACCTAGACAAATCAGCTGGTTTTCCATTTAATAAATGGGGTAAGGCTAGACTTTATTATGATTCAATGAGTTAT
GAGGATCAAGATGCACTTTCGCATATACAAAACGTAATGTCATCCCTACTATAACTCAAATGAATCTTAAGTATGCCATTAGTGCAAAGAATAGAGCTCG
CACCGTAGCTGGTGTCTCTATCTGTAGTACTATGACCAATAGACAGTTTCATCAAAAATTATTGAAATCAATAGCCGCCACTAGAGGAGCTACTGTAGTA
ATTGGAACAAGCAAATTCTATGGTGGTTGGCACAACATGTTAAAAACTGTTTATAGTGATGTAGAAAACCCCACCTTATGGGTTGGGATTATCCTAAATG
TGATAGAGCCATGCCTAACATGCTTAGAATTATGGCCTCACTTGTTCTTGCTCGCAAACATACAACGTGTTGTAGCTTGTCACACCGTTTCTATAGATTA
GCTAATGAGTGTGCTCAAGTATTGAGTGAAATGGTCATGTGTGGCGGTTCACTATATGTTAAACCAGGTGGAACCTCATCAGGAGATGCCACAACTGCTT
ATGCTAATAGTGTTTTTAACATTTGTCAAGCTGTCACGGCCAATGTTAATGCACTTTTATCTACTGATGGTAACAAAATTGCCGATAAGTATGTCCGCAA
TTTACAACACAGACTTTATGAGTGTCTATAGAAATAGAGATGTTGACACAGACTTTGTGAATGAGTTTTACGCATATTTGCGTAAACATTTCTCAATGAT
GATACTCTGACGATGCTGTTGTGTGTTTCAATAGCACTTATGCATCTCAAGGTCTAGTGGCTAGCATAAAGAACTTTAAGTCAGTTCTTTATTATCAAAA
CAATGTTTTATGTCTGAAGCAAAATGTTGGACTGAGACTGACCTTACTAAAGGACCTCATGAATTTTGCTCTCAACATACAATGCTAGTTAAACAGGGTG
ATGATTATGTGTACCTTCCTTACCCAGATCCATCAAGAATCCTAGGGGCCGGCTGTTTGTAGATGATATCGTAAAAACAGATGGTACACTTATGATTGAA
CGGTTCGTGTCTTTAGCTATAGATGCTTACCCACTTACTAAACATCCTAATCAGGAGTATGCTGATGTCTTCATTTGTACTTACAATACATAAGAAAGCT
ACATGATGAGTTAACAGGACACATGTTAGACATGTATTCTGTTATGCTTACTAATGATAACACTTCAAGGTATTGGGAACCTGAGTTTTATGAGGCTATG
TACACACCGCATACAGTTACAGGCTGTTGGGGCTTGTGTTCTTTGCAATTCACAGACTTCATTAAGATGTGGTGCTTGCATACGTAGACCATTCTTATGT
TGTAAATGCTGTTACGACCATGTCATATCAACATCACATAAATTAGTCTTGTCTGTTAATCCGTATGTTTGCAATGCTCCAGGTTGTGATGTCACAGATG
TGACTCAACTTTACTTAGGAGGTATGAGCTATTATTGTAAATCATAAACCACCCATTAGTTTTCCATTGTGTGCTAATGGACAAGTTTTTGGTTTATATA
AAATACATGTGTTGGTAGCGATAATGTTACTGACTTTAATGCAATTGCAACATGTGACTGGACAAATGCTGGTGATTACATTTTAGCTAACACCTGTACT
GAAAGACTCAAGCTTTTTGCAGCAGAAACGCTCAAAGCTACTGAGGAGACATTTAAACTGTCTTATGGTATTGCTACTGTACGTGAAGTGCTGTCTGACA
GAGAATTACATCATGGGAAGTTGGTAAACCTAGACCACCACTTACCGAAATTATGTCTTTACTGGTTATCGTGTAACTAAAAACAGTAAAGTACAAATAG
GAGAGTACACCTTTGAAAAAGGTGACTATGGTGATGCTGTTGTTTACCGAGGTACAACAACTTACAAATTAAATGTTGGTGATTATTTTGTGCTGACATC
ACATACAGTAATGCCATTAAGTGCACCTACACTAGTGCCACAAGAGCACTATGTTAGAATTACTGGCTTATACCCAACACTCAATATCTCAGATGAGTTT
TCTAGCAATGTTGCAAATTATCAAAAGGTTGGTATGCAAAAGTATTTACACTCCAGGGACCACCTGGTACTGGTAAGAGTCATTTTGCTATTGGCCTAGC
TCTACTACCCTTCTGCTCGCATAGTGTATACAGCTTGCTCATGCCGCTGTTGATGCACTATGTGAGAAGGCATTAAAATATTTGCCTATAGATAAATGTA
GTAGAATTATACCGACGTGCTCGTGTAGAGTGTTTTGATAAATTCAAAGTGAATTTCATTAGAACAGTATGTCTTTTGTACTGTAAATGCATTGCCTGAG
ACGACAGCAGATATAGTTGTCTTTGATGAAATTCAATGGCCACAAATTATGATTTGAGTGTTGTCAATGCCAGATTACGTGCTAAGCACTATGTGTACAT
TGGCGACCCTGCTCAATTACCTGCACCACGCACATTGCTATTAAGGGCACACTAGAACCAGAATATTTCAATTCAGTGTGTAGACTTATGAAAACTATAG
GTCCAGACATGTCCGGAACTTGTCGGCGTTGTCCTGCTGAAATTGTTGACACTGTTGACGCATACAAAACATTCCCACCAACAGAGCCTAAAAAGGACAA
AAAGAAGAAGGCTGATGAAACTCAAGCCTTACCGCAGAGACAGAAGAAACAGCAAACTGTGACTCTTTTCCTGCTGCAGATTTGGATGATTTTCCAAACA
ATTGCAACAATCCATGAGCAGTGCTGACTCAACTCAGGCCTAAACTCATGCAGACACACAAGGCAGATGGGCTATATAAACGTTTTCGCTTTTCCGTTTA
CGATATATAGTCTACTCTTGTGCAGAATGAATTCTCGTAACATAGCACAAGTAGATGTAGTTAACTTTAATCTCACATAGCAATCTTTAATCAGTGTGTA
ACATTAGGGAGGACTTGAAAGAGCCACCACATTTCACCGAGGCCACGCGGAGTACGATCGAGTGTACAGTGAACAATGCTAGGGAGAGCTGCCTATATGG
AAGAGCCCTAATGTGTAAAATTAATTTTAGTAGTGCTATCCCCATGTGATTTTAATAGCTTTTTAGGAGAATGACAAAA
>6746b9f3-cc57-451f-809a-0e983f043df6|1637
ACGAACGCTTCTTATTACAAATTGGGAGCTCGCAGCGTGTAGCAGGTGACTCAGGTTTTGCTGCATACAGTCGCTACAGGATTGGCAACTATAAATTAAA
CACAGACCATTCCAGTAGCAGTGACAATATTGCTTTGCTTGTACAGTAAGTGACAACAGATGTTTCATCTCGTTGACTTTCAGGTTACTATAGCAGAGAT
TACTAATTATTATGAGGACTTTTAAAGTTTCCATTTGGAATCTTGATTACATCATAAACCTCATAATTAAAAATTTATCTAAGTCACTAACTGAGAATAA
ATATTCTCAATTAGATGAAGAGCAACCAATGGAGATTGATTAAACGAACATGAAAATTATTTTTCTTGGCACTGATAACACTCGCTACTTGTGAGCTTTA
TCACTACCAAGAGTGTGTTAGAGGTACAACAGTACTTTAAAAGAACCTTGCTCTGGAACATACGAGGGCAATTCACCATTTCATCCTCTAGCTGATAACA
AATTTGCACTGACTTGCTTTAGCACTCAATTTGCTTTTGCTTGTCCTGACGGCGTAAAACACGTCTATCAGTTACGTGCCAGATCAGTTCACCTAAACTG
TTCATCAGACAAGAGGAAGTTCAAGAACTTTACTCTCCAATTTTTATTGTTGCGGCAATAGTGTTTATAACACTTTGCTCACACTCAAAAGAAAGACAGA
ATGATTGAACTTTCATTAATTGACTTCTATTTGTGCTTTTTAGCCTTTATTAGAGTAGGAGCTAGAAAATCAGCACCTTTAATTGAATTGTGCGTGGATG
AGGCTGGTTCTAAATCACCCATTCAGTACATCGATATCGGTAATTATACAGTTTCCTGTTTACCTTTACAATTAATTGCCAGGAACCTAAATTGGGTAGT
CTTGTAGTGCGTTGTTCGTTCTATGAAGACTTTTTAGAGTATCATGACGTTCGTGTTGTTTTAGATTTCATCTAAACGAACAAACTAAAATGTCTGATAA
TGGACCCCAAAATCAGCGAAATGCACCCCGCATTACGTTTGGTGGACCTCAGATTCAACTGGCAGTAACCAGAATGGAGAACGCAGTGGGGCGCGATCAA
AAACAACGGCCCCAAGGTTTACCCAATAATACTGCGTCTTGGTTCACCACCGCTCACTCAACATGGCAAGGAAGACCTTAAATTCCCTCGAGGACAAGGC
GTTCCAATTAACACCAATAGCAGTCCAGATGACCAAATTGGCTACTACCGAAGAGCTACCAGACGAATTCGTGGTGGTGACGGTAAAATGAAAGATCAGT
CCAAGATGGTATTTCTACTACCTAGGAACTGGGCCAGAAGCTGGACTTCCCTATGGTGCTAACAAAGACGGCATCATATGGGTTGCAACTGAGGGAGCCT
TGAATACACCAAAAGATCATTGGCACCCGCAATCCTGCTAACAATGCTGCAATCGTGCTACAACTTTCCAAGGAACAACATTGCCAAAAGGCTTTACGCA
GAAGGGAGCAGAGGCGGCAGTCAAGCCTCTCTCGTTCCATCACGTAGTCGCAACAGTTTAAGAAATTCAACTCCAGGCAGCAGTAGGGGAACTTCTCCTG
CTAGAATGGCTGGCAATGGCGGTGATGCTGCTCTTGCTTTGCTGCTGCTTGACAGATTGAACCAGCTTGAGAGCAAAATGTCTGGTAAAGGCCAACAACA
ACAAGGCCAAACTGTCACTAAGAAATTGCTGCTGAGGCTTCTAAGAAGCCTCGGCAAAACGTACTGCCACTAAAGCATACAATGTAACACAAGCTTCGGC
AGACGTGGTCCAGAACAAACCCAAGGAAATTTTGGGGACCAGGAACTAATCAGACAAGGAACTGATTACAAACATTGGCCGCAAATTGCACAATTTGCCC
CAGCGCTTCAGCGTTTTCGGAATGTCGCGCATTGGCATGGAAGTCACACCTCGGGAACGTGGTTGACCTACACAGGTGCCATCAAATTGGATGACAAAGA
TCCAAATTCAAAGATCAAGTCATTTGCTGAATAAGCATTGACGCATACAAAACATTCCCACCAACAGAGCCTAAAAAGGACAAAAAGAAGAAGGCTGATG
AAACTCAAGCCTACCGCAGAGACAGAAGAAACAGCAAACTGTGACTCTTTTCCTGCTGCAGATTTGGATGATTTCCAAACAATTGCAACAATCCATGAGC
AGTGCTGACTCAACTCAGGCCTAAACTCATGCAGACACACAAGGCAGATGGGCTATATAAACGTTTCGCTTTTCCGTTTACGATATAGTCTACTCTTGTG
CAGAATGAATTCTCGTAACATAGCACAAGTAGATGTAGTTAACTTTAATCACATAGCAATTTTAATCAGTGTGTAACATTATTAGGGAGGACTTGAAAGA
GCCACCACATTTCACCGAGGCCACGCGGAGTACGATCGAGTGTACAGTGAACAATGCTAGGGAGAGCTGCCTATATGGAAGAGCCCTAATGTGTAAAATT
AATTTTAGTAGTGCTATCCCCATGTGATTTTAATAGCTTTTAGGAGAATGACA
>8c5abb40-61e1-4c12-9917-a1d68f9af7a5|54
ATCTCCACCCCAGGTAACAAACCAACCAACTTTCGATCTCTTGTAGATCTGTTCTCTAAACGAACTTTAAAATCTGTGTGGCTGTCACTCGGCTGCATGC
TTAGTGCACTCACGCAGTATAATTAATAACTAATTACTGTCGTTGACAGGACACGAGTAACTCGTCTATATATTTGCAGGCTGCTTACGGTTCGTCCGTG
TTGCAGCCGATCATCAGCACACTAGGTTTCGTCCGGGTGTGACCGAAAGGTAAGATGGAGAGCCTTGTCCCTGGTTTCAACGAGAAAACACACGTCCAAC
TCAGTTTGCCTGTTTTACAGGTTCGCGACGTGTTCGTACGTGGCTTTGGAGACTCCGTGGAGGAGGTCTTATCAGAGGCACGTCAACATCTTAAAGATGG
CACTTGTGGCTTAGTAGAAGTTGAAAAAGGCGTTTCTAAAAATAATAATAAATAAGTAGACTTAAAAAAAAAACAAT
>793509a1-3be7-4765-9e42-2d4c4b415cb9|14
GCAGCATCGTACATCATAAACCTAGACCACCACTTAACCGAAATTATGTCTTTACTGGTTATCGTGTAACTAAAAACAGTAAAGTACAAAAGGAGAGTAC
ACCTTTGAAAAAGGTGACTATGGTGATGCTGTTGTTTACCGAGGTACAACAACTTACAAATTAAATGTTGGTGATTATTTTGTGCTGACATCACATACAG
TAATGCCATTAAGTGCACCTACACTAGTGCCACAAGAGCACTATGTTAGAATTACTGGCTTATACCCAACACTCAATTAATGTTTTATAAGAGCACTATT
CAATAGCACTTATGCACTCACTACAAAACATTCCCACCAACAGAGCCTAAAAAGGACAAAAAGAAGAAGGCTGATGAAACTCAAGCCTTACCGCAGAGAC
AGAAGAAACAGCAAACTGTGACTCTTTCCTGCTGCAGATTTGGATGATTTTCCAAACAATTGCAACAATCCATGAGCAGTGCTGACTCAACTCAGGCCTA
AACTCATGCAGACCACACAAGGCAGATGGGCTATATAAACGTTTCGCTTTCCGTTTACGATATAGTCTACTCTTGTGCAGAATGAATTCTCGTAACTACA
TAGCACAAGTAGATGTAGTTAACTTTAATCTCACATAGCAATCTTTAATCAGTGTGTAACATTAGGGAGGACTTGAAAGAGCCACCACATTTCACCGAGG
ACAGTGAACAATGCTAGGGAGAGCTGCCTATATGGAAGAGCCCTAATGTGTAAAATTAATTTTAGTAGTGCTATCCCCATGTGATTTTAATAGCTTCTTA
GGAGAATGACAGC
>c3418ea8-98d9-4f23-a86c-8f50e9dda1e6|13
CCACAGCAAGTGCACTTGGAAAACTTCAAGATGTGGTCAACCAAAATGCACAAGCTTTAAACACGCTTGTTAAACAACTTAGCTCCAATTTTGGTGCAAT
TCAAGTGTTTCTAAATGATATCCTTTCACGTCTTGACAAAGTTGAGGCTGAAGTGCAAATTGATAGGTTGATCACAGGCAGACTTCAAAGTTTGCAGACA
TATGTGACTCAACAATTAATTAGAGCTGCAGAAATCAGAGCTTCTGCTAATCTTGCTGCTACTAAAATGTCAGAGTGTGTACTTGGACAATCAAAAAGAG
TTGATTTTTGTGGAAAGGGCTATCATCTTTATGTCCTTCCCTCAGTCAGCACCTCATGGTGTAGTCTTGCATGTGACTTATGTCCCTGCACAAGAAAAGA
ACTCACAACTGCTCCTGCCATTTGTCATGATGGAAAAGCACACTTTTCCTCGTGAAGGTGTCTTGTTTTCAAAATGGCACACACTGGTTTGTAACACAAA
GGAATTTTTATGAACCACAAATCATTACTACAGACAACACATTTGTGTCTGGTAACTGTGATGTTGTAATAGGAATTGTCAACAACACAGTTTATGATCC
TTTGCAACCTGAATTAGACTCATTCAAGGAGGAGTTAGATAAATATTTTAAGAATCATACATCACCAGATGTTGATTTAGGTGACATCTGGCATTAATGC
TTCAGTTGTAAACATTCAAAAAGAAATTGACCGCCTCAATGAGGTTGCCAAGAATTTAAATGAATCTCATCGATTTCCAAGAACTTGGAAAGTATGAGCA
GTATATAAAATGGCCATGGGTACATTTGGCTAGGTTTTATAGCTGGCTTGATTGCCATAGTAATGGTGACAATTATGCTTTGCTGTATGACCAGTTGCTG
TAGTTGTCTCAAGGGCTGTTGTTCTTGTGGATCCTGCTGCAAATTTGATGAAGACGACTTGAGCCAGTGCTCAAAGGAGTCAAATTACATTACACATAAA
CGAACTTATGGATTTGTTTATGAGAATCTCACAATTGGAACTGTAACTTTTGAAGCAAGGTGAAATCAAGGATGCTACTCCTTCAGATTTTGTTCGCGCT
ACTGCAACGATACCGATACAAGCCTCACTCCCTTTCGGATGGCTTATTGTTGGCGTTGCACTTCTTGCTGTTTCAGAGCGCTTCCAAAAATCATAACCCT
CAAAAGAGATGGCAACTAGCACTCTCCAAGGGTGTTCACTTTGTTTGCAACTTGCTGTTGTTGTTTGTAACAGTTTACTTACACCTTTTGCTCGTTGCTG
CTGGCCTTGAAGCCCCTTTCTCTATCTTTATGCTTTAGTCTACTTCTTGCAGAGTATAAACTTTGTAAGAATAATAATGAGGCTTTGGCTTTGCTGGAAT
GCCGTTCCAAAAACCCATACTTTATGATGCCAACTATTTTCTTGCTGGCATACTAATTGTTACGACTATTGTATACCTTACAATAGTGTAACTTCTTCAA
TTGTCATTACTCAGGTGATGGCACAACAAGTCCTATTTTGAACATGACTACCAGATTGGTGGTTATACTGAAAAATGGGAATCTGGAGTAAAAGACTGTG
TTGTATTACACAGTTACTTCACTTACAGACTATTACCAGCTGTACTCAACTCAATTGAGTACAGACACTGGTGTTGAACATGTTACCTTCTTCATCTACA
ATAAAATTGTTGATGAGCCTGAAGAACATGTCCAAATTCACACAATCGACGGTTCATCCGGAGTTGTTAATCCAGTAATGGAACCAATTTATGATGAACC
GACGACGACTACTAGCGTGCCTTTTGTAAGCACAAGCTGATGAGTACGAACTTATGTACTCATTCGTTTCAGAAGAGACAGGTACGTTAATAGTTAATAG
CGTACTTCTTGCTTCGTGGTATTCTTGCTAGTTACACTAGCCATCCTTACTGCGCTTCGATTGTGTGCGTACTGCTGCAATATTGTTAACGTGAGTCTTG
TAAAACCTTCTTTTACGTTTACTCGTGTTAAAAATCTGAATTCTTCTAGAGTTCCTGATTTCTGGTCTAAACGAACTAAATATTATATTAGTTTTTTTGT
TTGGAACTTTAATTTTAGCCATGGCAGATTCCAACGGTACTATTACCGTTGAAGAGCTTAAAAAGCTCTTGAACAATGGAACCTAGTAATAGGTTTCCTA
TTCCTTACATGGATTTGTCTTTTTCTACAATTTGCCTATGCCACAGGAATAGGTTTTTGTATATAATTAAGTTAAATTTCCTCTGGCTGTTATGGCCAGT
AACTTTAGCTTGTTTTGTGCTTGCTGCTGTTTACAGAATAAATTGGATCACCGGTGGAATTGCTATCGCAATGGCTTGTCTTGTAGGCTTGATGTGGCTC
AGCTACTTTCATTGCTTCTTTCAGACTGTTTGCGCGTACGCGTTCCATGTGGTCATTCAATCCAGAAACTAACATTCTCCAACGTGCCACTCCATGGCAC
TATTTGACCAGACCGCTTCTAGAAAGTGAACTCGTAATCGGAGCTGTGATCCTTCGTGGACATCTTCGTATTGCTGGACACCATCTAGGACGCTGTGACA
TCAAGGACCTGCCTAAAGAAATCACTGTTGCTACATCACGAACGTTCTTATTACAAATTGGGAGCTCGCAGCGTGTAGCAGGTGACTCAGGTTTGCTGCA
TACAGTCGCTACAGGATTGGCAACTATAAATTAAACACAGACCATTCCAGTAGCAGTGACAATATTGCTTTGCTTGTACAGTAAGTGACAACAGATGTTT
CATCTCGTTGACTTCAGGTTACTATAGCAGAGATATTACTAATTATTATGAGGACTTTTAAAGTTTCCATTTGGAATCTTGATTACATCATAAACCTCAT
AATTAAAAATTTATCTAAGTCACTAACTGAGAATAAATATTCTCAATTAGATGAAGAGCAACCAATGGAGATTGATTAAACGAACATGAAAATTATTCTT
TTCTTGGCACTGATAACACTCGCTACTTGTGAGCTTTATCACTACCAAGAGTGTGTTAGAGGTACAACAGTACTTTTAAAAGAACCTTGCTTCTGGAACA
TACAAGGGCAATTCACCATTCATCCTCTAGCTGATAACAAATTTGCACTGACTTGCTTTAGCACTCAATTTGCTTTTGCTTGTCCTGACGGCGTAAAACA
CGTCTATCAGTTACGTGCCAGATCAGTTTTCACCTAAACTGTTCATCAGACAAGAGGAAGTTCAAGAACTTTACTCTCCAATTTTTATTGTTGCGGCAAT
AGTGTTTATAACACTTTGCTCACACTCAAAAGAAAGACAGAATGATTGAACTTTCATTAATTGACTTCTATTTGTGCTTTTTAGCCTTTATTAGAGTAGG
AGCTAGAAAATCAGCACCTTTAATTGAATTGTGCGTGGATGAGGCTGGTTCTAAATCACCCATTCAGTACATCGATATCGGTAATTATACAGTTTCCTGT
TTACCTTTTACAATTAATTGCCAGGAACCTAAATTGGGTAGTCTTGTAGTGCGTTGTTCGTTCTATGAAGACTTTTAGAGTATCATGACGTTCGTGTTGT
TTTAGATTTCATCTAAACGAACAAACTAAAATGTCTGATAATGGACCCCAAAATCAGCGAAATGCACCCCGCATTACGTTTGGTGGACCCTCAGATTCAA
CTGGCAGTAACCAGAATAGAGAACGCAGTGGGCGCGATCAAAACAACGTCGGCCCCAAGGTTTACCCAATAATACTGCGTCTTGGTTCACCGCTCACTCA
ACATGGCAAGGAAGACCTTAAATTCCCTCGAGGACAAGGCGTTCCAATTAACACCAATAGCAGTCCAGATGACCAAATTGGCTACCGAAGAGCTACCAGA
CGAATTCGTGGTGGTGACGGTAAAATGAAAGATCTCAGTCCAAGATGGTATTCTACTACCTAGGAACTGGGCCAGAAGCTGGACTTCCCTATGGTGCTAA
CAAAGACGGCATCATATGGGTTGCAACTGAGGGAGCCTTGAATACACCAAAAGATCACATTGGCACCCGCAATCCTGCTAACAATGCTGCAATCGTGCTA
CAACTTCCAAGGAACAACATTGCCAAAAGGCTTCTACGCAGAAGGAGCAGAGGCGGCAGTCAAGCCTCTTCTCGTTCCTCATCACGTAGTCGCAACAGTT
TAAGAAATTTTCAACTCCAGGCAGCAGTAGGGGAACTCTCCTGCTAGAATGGCTGGCAATGGCGGTGATGCTGCTCTTGCTTTGCTGCTGCTTGACAGAT
TGAACCAGCTTGAGAGCAAAATGTCTGGTAAAGGCCAACAACAACAAGGCCAAACTGTCACTAAGAATCTGCTGCTGAGGCTTCTAAGAAGCCTCGGCAA
AACGTACTGCCACTAAAGCATACAATGTAACACAAGCTTTCGGCAGACGTGGTCCAGAACAAACCCAAGGAAATTTTGGGGACCAGGAACTAATCAGACA
AGGAACTGATTACAAACATTGGCCGCAAATTGCACAATTTGCCCCAGCGCTTCAGCGTTTTCGGAATGTCGCGCATTGGCATGGAAGTCACACCTTCGGG
AACGTGGTTGACCTACACAGGTGCCATCAAATTGGATGACAAAGATCCAAATTCAAAGATCAAGTCATTTGCTGAATAAGCATTGACGCATACAAAACAT
TCCCACCAACAGAGCCTAAAAAGGACAAAAAGAAGAAGGCTGATGAAACTCAAGCCACAAGCAGAGACAGAAGAAACAGCAAACTGTGACTCTTTCCTGC
TGCAGATTTGGATGATTTCTCCAAACAATTGCAACAATCCATGAGCAGTGCTGACTCAACTCAGGCCTAAACTCATGCAGACCACAAGGCAGATGGGCTA
TATAAACGTTTTCGCTTTTCCGTTTACGATATAGTCTACTCTTGTGCAGAATGAATTCTCGTAACTACATAGCACAAGTAGATGTAGTTAACTTTAATCA
CATAGCAATTTTTAATCAGTGTGTAACATTAGGGAGGACTTGAAAGAGCCACCACATTTTCACCGAGGCCACGCGGAGTACGATCGAGTGTACAGTGAAC
AATGCTAGGGAGAGCTGCCTATATGGAAGAGCCCTAATGTGTAAAATTAATTTTAGTAGTGCTATCCCCATGTGATTTTAATAGCTTCTTAGGAGAATGA
CA
>14359fd1-8d5e-4bbc-9f7c-fa9851bc210d|34
TCCCAGGTAACAAACCAACCAACTTCGATCTTGTAGATCTGTTCTCTAAACGAACTTTAAAATCTGTGTGGCTGTCACTCGGCTGCATGCTTAGTGCACT
CACGCAGTATAATTAATAACTAAATTGTCGTTGACAGGACACGAGTAACTCGTCTATATCTGCAGGCTGCTTACGGTTTCGTCCGTGTTGCAGCCGATCA
TCAGCACATCTAGGTTTCGTCCGGGTGTGACCGAAAGGTAAGATGGAGAGCCTTGTCCCTGGTTCAACGAGAAACACACGTCCAACTCAGTTTGCCTGTT
TTACAGGTTCGCGACGTGTTCGTACGTGGCTTGGAGACTCCGTGGAGGAGGTCTTATCAGAGGCACGTCAACATTTAAAGATGGCACTTGTGGCTTAGTA
GAAGTTGAAAAAGGCGTTTTGCCTCAACTTGAACAGCCCTATGTGTTCATCAAACGTTCGGATGCTCGAACTGCACCTCATGGTCATGTTATGGTTGAGC
TGGTAGCAGAACTCGAAGGCATTCAGTACGGTCGTAGTGGTGAGACACTTGGTGTCCTTGTCCCTCATGTGGGCGAAATACCAGTGGCTTACCGCAAGGT
TTCTTCGTAAGAACGGTAATAAAGGAGCTGGTGGCCATAGTTACGGCGCCGATCTAAAGTCATTTGACTTAGGCGACGAGCTTGGCACTGATCCTTATGA
AGATTTCAAGAAACTGGAATGTACAAATACCTACAACTTGTGCTAATGACCCTGTGGGTTTTACACTTAAAACACAGTCTGTACCGTCTGCGGTATGTGG
AAAGGTTATGGCTGTAGTTGTGATCAACTCCGCGAACCCATGCTTCAGTCAGCTGATGCACAATCGTTTTAAACGGGTTTGCGGTGTAAGTGCAGCCCCT
TCACACCGTGCGGCACAGGCACTAGTACTGATGTCGTATACAGGGCTTTTGACATACAATGATAAAGTAGCTGGTTTGCTAAATTCCTAAAACTAATTGT
TGTCGCTTCCAAGAAAAGGACGAAGATGACAATTTAATTGATTTACTTGTAGTTAAGAGACACACTTTCTAACTACCAACATGAAGAAACAATTTATAAT
TTACTTAAGGATTGTCCAGCTGTTGCTAAACATGACTTCTTTAAGTTTAGAATAGACGGTGACATGGTACCACATATATCACGTCAACGTCTTACTAAAT
ACAATGGCAGACCTCGTCTATGCTTTAAGGCATTTTGATGAAGGTAATTGTGACACATTAAAGAAATACTTGTCACATACAATTGTTGTGATGATGATTA
TTTCAATAAAAAGGACTGGTATGATTTTGTAGAAAACCCAGATATATTACGCGTATACGCCAACTTAGGTGAACGTGTACGCCAAGCTTTGTTAAAAACA
GTACAATTTTGTGATGCCATGCGAAATGCTGGTATTGTTGGTGTACTGACATTAGATAATCAAGATTCAATGGTAACTGGTATGATTTCGGTGATTTCAT
ACAAACCACGCCAGGTAGTGGAGTTCCTGTTGTAGATTTATTATTCATTGTTAATGCCTATATTAACCTTGACCAGGGCTTTAACTGCAGAGTCACATGT
TGACACTGACTTAACAAAGCCTTCATTAAGTGGGATTTGTTAAAATATGACTCACGGAAGAGAGGTTAAAACTCTTTGACCGTTATTTTAAATATTGGGA
TCAGACATACCACCCAAATTGTGTTAACTGTTTGGATGACAGATGCATTTTGCATTGTGCAAACTTTAATGTTTTATTTCTACAGTGTTCCCACCTACAA
GTTTGGACCACTAGTGAGAAAAATATTTGTTGATGGTGTTCCATTTGTAGTTCAACTGGATACCACTCAGAGAGCTAGGTGTTGTACATAATCAGGATGT
AAACTTACATAGCTCTAGACTTAGTTTTAAGGAATTACTTGTGTATGCTGCTGACCCTGCTATGCACGCTGCTTCTGGTAATCTATTACTAGATAAACGC
ACTACGTGCTTTCAGTAGCTGCACTTACTAACAATGTTGCTTTTCAAACTGTCAAACCCGGTAATTTTAACAAAGACTTCTATGACTTTGCTGTGTCTAA
GGGTTTCTAAGGAAGGAAGTTCTGTTGAATTAAAACACTTCTTTGCTCAGGATGGTAATGCTGCTATCAGCGATATGACTACTATCGTTATAATCTACCA
ACAATGTGTGATATCAGACAACTACTATTTGTAGTTGAAGTTGTTGATAAGTACTTTGATTGTTACGATGGTGGCTGTATTAATGCTAACCAAGTCATCG
TCAACAACCTAGACAAATCAGCTGGTTTTCCATTTAATAAATGGGGTAAGGCTAGACTTTATTATGATTCAATGAGTTATGAGGATCAAGATGCACTTTC
GCATATACAAAACGTAATGTCATCCCTACTATAACTCAAATGAATCTTAAGTATGCCATTAGTGCAAAGAATAGAGCTCGCACCGTAGCTGGTGTCTCTA
TCTGTAGTACTATGACCAATAGACAGTTTCATCAAAATTATTGAAATCAAATAGCCGCCTTAGAGGAGCTACTGTAGTAATTGGAACAAGCAAATTCTAT
GGTGGTTGGCACAACATGTTTAAAACTGTTTATAGTGATGTAGAAAACCCCACCTTATGGGTTGGGATTATCCTAAATGTGATAGAGCCATGCCTAACAT
GCAAGAATTATGGCCCACTTGTCTTGCTCGCAAACATACAACGTGTTGTAGCTTGTCACACCGTTTCTATAGATTAGCTAATGAGTGTGCTCAAGTATTG
AGTGAAATGGTCATGTGTGGCGGTTCACTATATGTTAAACCAGGTGGAACCTCATCAGGAGATGCCACAACTGCTTATGCTAATAGTGTTTTTAACATTT
GTCAAGCTGTCCAGCCAATGTTAATGCACTTTTATCTACTGATGGTAACAAAATTGCCGATAAGTATGTCCGCAATTTACAACACAGACTTTATGAGTGT
CTCTATAGAAATAGAGATGTTGACACAGACTTTGTGAATGAGTTTACGCATATTTGCGTAAACATTTCTCAATGATGATACTCTCTGACGATGCTGTTGT
GTGTTTCAATAGCACTTATGCATCAAGGTCTAGTGGCTAGCATAAAGAACTTTAAGTCAGTTCTTTATTATCAAAACAATGTTTTATGTCTGAAGCAAAA
TGTTGGACTGAGACTGACCTTACTAAAGGACCTCATGAATTTTGCTCTCAACATACAATGCTAGTTAAACAGGGTGATGATTATGTGTACCTTCCTTACC
CAGATCCATCAAGAATCCTAGGGGCCGGCTGTTTGTAGATGATATCGTAAAAACAGATGGTACACTATGATTGAACGGTTCGTGTCTTTAGCTATAGATG
CTTACCCACTTACTAAACATCCTAATCAGGAGTATGCTGATGTCTTTCATTTGTACTTACAATACATAAGAAAGCTACATGATGAGTTAACAGGACACAT
GTTAGACATGTATTCTGTTATGCTTACTAATGATAACACTCAAGGTATTGGGAACCTGAGTTTTATGAGGCTATGTACACACCGCATACAGTACAGGCTG
TTGGGGCTTGTGTTCTTTGCAATTCACAGACTTCATTAAGATGTGGTGCTTGCATACGTAGACCATTCTTATGTTGTAAATGCTGTTACGACCATGTCAT
ATCAACATCACATAAATTAGTCTTGTCTGTTAATCCGTATGTTTGCAATGCTCCAGGTTGTGATGTCACAGATGTGACTCAACTTTACTTAGGAGGTATG
AGCTATTATTGTAAATTCTTTAAACCACCCATTAGTTTTCCATTGTGTGCTAATGGACAAGTTTTTGGTTTATATAAAATACATGTGTTGGTAGCGATAA
TGTTACTGACTTTAATGCAATTGCAACATGTGACTGGACAAATGCTGGTGATTACATTTTAGCTAACACCTGTACTGAAAGACTCAAGCTTTTGCAGCAG
AAACGCTCAAAGCTACTGAGGAGACATTTAAACTGTCTTATGGTATTGCTACTGTACGTGAAGTGCTGTCTGACAGAGAATTACATTTCATGGGAAGTTG
GTAAACCTAGACCACCACTTATCGAAATTATGTCTCTACTGGTTATCGTGTAACTAAAACAGTAAAGTACAAATAGGAGAGTATGTGATTACCTGCTAAA
GATTTGGATGATTTCCAAACAATTGCAACAATCCATGAGCAGTGCTGACTCAACTCAGGCCTAAACTCATGCAGACATCATAAGGCAGATGGGCTATATA
AACGTTTTCGCTTTTCCGTTTACGATATAGTCTACTTTGTGCAGAATGAATTCTCGTAACTACATAGCACAAGTAGATGTAGTTAATTTTAATCTCACAT
AGCAATTTTAATCAGTGTGTAACATTAGGGAGGACTTGAAAGAGCCACATTTCACCGAGGCCACGCGGAGTACGATCGAGTGTACAGTGAACAATGCTAG
GGAGAGCTGCCTATATGGAAGAGCCCTAATGTGTAAAATTAATTTAGTAGTGCTATCCCCATGTGATTTTAATAGCTTCTTAGGAGAATGACAAAATACC
TCATCATATCCCCTGCCCATCCTATACCCACTAAAAT
>0e769f7c-6742-4f45-b6fc-0550254a1056|712
AGATTAGCTAATGAGTGTGCTCAAGTATTGAGTGAAATGGTCATGTGTGGCGGTTCACTATATGTTAAACCAGGTGGAACCTCATCAGGAGATGCCACAA
CTGCTTATGCTAATAGTGTTTTTAACATTTGTCAAGCTGTCACGGCCAATGTTAATGCACTTTTTATCTACTGATGGTAACAAAATTGCCGATAAGTATG
TCCGCAATTTACAACACAGACTTTATGAGTGTCTATAGAAATAGAGATGTTGACACAGACTTTGTGAATGAGTTTACGCATATTTGCGTAAACATTTCTC
AATGATGATACTCTGACGATGCTGTTGTGTGTTTCAATAGCACTTATGCATCTCAAGGTCTAGTGGCTAGCATAAAGAACTTTAAGTCAGTTCTTTATTA
TCAAAACAATGTTTTATGTCTGAAGCAAAATGTTGGACTGAGACTGACCTTACTAAAGGACCTCATGAATTTTGCTCTCAACATACAATGCTAGTTAAAC
AGGGTGATGATTATGTGTACCTTCCTTACCCAGATCCATCAAGAATCCTAGGGGCCGGCTGTTTGTAGATGATATCGTAAAAACAGATGGTACACTTATG
ATTGAACGGTTCGTGTCTTTAGCTATAGATGCTTACCCACTTACTAAACATCCTAATCAGGAGTATGCTGATGTCTTTCATTTGTACTTACAATACATAA
GAAAGCTACATGATGAGTTAACAGGACACATGTTAGACATGTATTCTGTTATGCTTACTAATGATAACACTTCCAATCCATGAGCAGTGCTGACTCAACT
CAGGCCTAAACTCATGCAGACACAAGGCAGATGGGCTATATAAACGTTTCGCTTTTCCGTTTACGATATAGTCTACTCTTGTGCAGAATGAATTCTCGTA
CTACATAGCACAAGTAGATGTAGTTAACTTTAATCACATAGCAATCTTTAATCAGTGTGTAACATTAGGGAGGACTTGAAAGAGCCACCACATTTCACCG
AGGCCACGCGGAGTACGATCGAGTGTACAGTGAACAATGCTAGGGAGAGCTGCCTATATGGAAGAGCCCTAATGTGTAAAATTAATTTTAGTAGTGCTAT
CCCCATGTGATTTTAATAGCTTCTTAGGAGAATGACAAAA
>26c9dcd7-9e03-4531-8ddf-c3caf9cdc6ad|11
ATACACGCATGATGTTTCATCTGCAATTAACAGGCCACAAATAGGCGTGGTAAGAGAATTCCTTACACGTAACCCTGCTTATTTTGGGGACCAGGAACTA
ATCAGACAAGGAACTGATTACAAACATTGGCCGCAAATTGCACAATTTGCCCCAGCGCTTCAGCGTTCTTCGGAATGTCGCGCATTGGCATGGAAGTCAC
ACCTTCGGGAACGTGGTTGACCTACACAGGTGCCATCAAATTGGATGACAAAGATCCAAATTACAAAGATCAAGTCATTTGCTGAATAAGCATATTGACG
CATACAAAACATTCCCACCAACAGAGCCTAAAAAGGACAAAAAGAAGAAGGCTGATGAAACTCAAGCCTCGCAGAGACAGAAGAAACAGCAAACTGTGAC
TCTTTTCCTGCTGCAGATTTGGATGATTTTTCCAAACAATTGCAACAATCCATGAGCAGTGCTGACTCAACTCAGGCCTAAACTCATGCAGACCATCAAG
GCAGATGGGCTATATAAACGTTTTCGCTTTTCCGTTTACGATATAGTCTACTCTTGTGCAGAATGAATTCTCGTAACACATAGCACAAGTAGATGTAGTT
AACTTTAATCACATAGCAATCTTTAATCAGTGTGTAACATTAGGGAGGACTTGAAAGAGCCACCACATTTCCGAGGCCACGCGGAGTACGATCGAGTGTA
CAGTGAACAATGCTAGGGAGAGCTGCCTATATGGAAGAGCCCTAATGTGTAAAATTAATTTTAGTAGTGCTATCCCCATGTGATTTTAATAGCTCTTAGG
AGAATGACAGT
>bf0bdc21-c3b6-4f75-8728-85056fa8cae3|357
TGTGGTGATTCAACTGAATGCAGCAATTTTGTTGCAATATGGCAGTTTTTGTACACAATTAAACCGTGCTTTAACTGGAATAGCTGTTGAACAAGACAAA
AACACCCAAGAAGTTTTTGCACAAGTCAAACAAATTTACAAAACACCACCAATTAAAGATTTTGGTGGTTTTAATTTTTCACAAATATTACCAGATCCAT
CAAAACCAAGCAAGAGGTCATTTATTGAAGATCTACTTTCAACAAAGTGACTTGCAGATGCTGGCTTCATCAAACAATATGGTGATTGCCTTGGTGATAT
TGCTGCTAGAGACCTCATTTGTGCACAAAAGTTTAACGGCCTTACTGTTTTGCCACCTTTGCACAGATGAAATGATTGCTCAATACACTTTGCACTGTTA
GCGGGTACAATCTTCTGGTTGGACCTTTGGTGCAGGTGCTGCATTACAAATACCATTTGCTATGCAAATGGCATAGGTTTAATGGTATTGGAGTTACACA
GAATGTTCTCTATGAGAACCAAAAATTGATTGCCAACCAATTTAATAGTGCTATTGGCAAAATTCAAGACTCACTCTTTTCCACAGCAAGTGCACTTGGA
AAACTTCAAGATGTGGTCAACCAAAATGCACAAGCTTTAAACACGCTTGTTAAACAACTTAGCTCCAATTTGGTGCAATTCAAGTGTTTTAAATGATATC
CTTTCACGTCTTGACAAAGTTGAGGCTGAAGTGCAAATTGATAGGTTGATCACAGGCAGACTTCAAAGTTTGCAGACATATGTGACTCAACAATTAATTA
GAGCTGCAGAAATCAGAGCTTCTGCTAATCTTGCTGCTACTAAAATGTCAGAGTGTGTACTTGGACAATCAAAAAGAGTTGATTTTGTGGAAAGGGCTAT
CATTTATGTCCTCCCTCAGTCAGCACCTCATGGTGTAGTCTTGCATGTGACTTATGTCCCTGCACAAGAAAAGAACTTCACAACTGCTCCTGCCATTTGT
CATGATGGAAAAGCACACTTTCCTCGTGAAGGTGTCTTTGTTTCAAATGGCACACACTGGTTTGTAACACAAAGGAATTTTTATGAACCACAAATCATTA
CTACAGACAACACATTTGTGTCTGGTAACTGTGATGTTGTAATAGGAATTGTCAACAACACAGTTTATGATCCTTTGCAACCTGAATTAGACTCATTCAA
GGAGGAGTTAGATAAATATTTTAAGAATCATACATCACCAGATGTTGATTTAGGTGACATCTGGCATTAATGCTTCAGTTGTAAACATTCAAAAAGAAAT
TGACCGCCTCAATGAGGTTGCCAAGAATTTAAATGAATCTCATCGATCCAAGAACTTGGAAAGTATGAGCAGTATATAAAATGGCCATGGTACATTTGGC
TAGGTTTTATAGCTGGCTTGATTGCCATAGTAATGGTGACAATTATGCTTTGCTGTATGACCAGTTGCTGTGTTGTCAAGGGCTGTTGTTCTTGTGGATC
CTGCTGCAAATTTGATGAAGACGACTTGAGCCAGTGCTCAAAGGAGTCAAATTACATTACACATAAACGAACTTATGGATTTGTTTATGAGAATCTCACA
ATTGGAACTGTAACTTTGAAGCAAGGTGAAATCAAGGATGCTACTCCTTCAGATTTTGTTCGCGCTACTGCAACGATACCGATACAAGCCTCACTCCCTT
TCGGATGGCTTATTGTTGGCGTTGCACTTCTTGCTGTTTTCAGAGCGCTTCCAAAATCATAACCCTCAAAAGAGATGGCAACTAGCACTCCAAGGGTGTT
CACTTTGTTTGCAACTTGCTGTTGTTGTTTGTAACAGTTTACACACCTTTTGCTCGTTGCTGCTGGCCTTGAAGCCCTTTTCTCTATATTTTATGCTTTA
GTCTACTTCTTGCAGAGTATAAACTTTGTAAGAATAATAATGAGGCTTTGGCTTTGCTGGAAATGCCGTTCCAAAAACCCATTACTTTATGATGCCAACT
ATTTTCTTTGCTGGCATACTAATTGTTACGACTATTGTATACCTTACAATAGTGTAACTCTTCAATTGTCATTACTTCAGGTGATGGCACAACAAGTCCT
ATTTTGAACATGACTACCAGATTGGTGGTTATACTGAAAATGGGAATCTGGAGTAAAAGACTGTGTTGTATTACACAGTTACTTCACTTCAGACTATTAC
CAGCTGTACTCAACTCAATTGAGTACAGACTGGTGTTGAACATGTTACCTTCTTCATCTACAATAAAATTGTTGATGAGCCTGAAGAACATGTCCAAAAT
TCACAATCGACGGTTCATCCGGAGTTGTTAATCCAGTAATGGAACCAATTTATGATGAACCGACGACGACTACTAGCGTGCCTTTGTAAGCACAAGCTGA
TGAGTACGAACTTATGTACTCATTCGTTTCAGAAGAGACAGGTACGTTAATAGTTAATAGCGTACTTCTTTCTTGCTTTCGTGGTATTCTTGCTAGTTAC
ACTAGCCATCCTTACTGCGCTTCGATTGTGTGCGTACTGCTGCAATATTGTTAACGTGAGTCTTGTAAAACCTTCTTTTACGTTTACTCTCGTGTTAAAA
ATCTGAATTTTCTAGAGTTCCTGATTTCTGGTCTAAACGAACTAAATATTATATTAGTTTTCTGTTTGGAACTTTAATTTTAGCCATGGCAGATTCCAAC
GGTACTATTACCGTTGAAGAGCTTAAAAAGCTCTTGAACAATGGAACCTAGTAATAGGTTTCCTATTCCTTACATGGATTTGTTTTACAATTTGCCTATG
CCAACAGGAATAGGTTTTTGTATATAATTAAGTTAATTTTCCTCTGGCTGTTATGGCCAGTAACTTTAGCTTGTTTGTGCTTGCTGCTGTTTACAGAATA
AATTGGATCACCGGTGGAATTGCTATCGCAATGGCTTGTCTTGTAGGCTTGATGTGGCTCAGCTACTTCATTGCTTCTTTCAGACTGTTTGCGCGTACGC
GTTCCATGTGGTCATTCAATCCAGAAACTAACATTCTCAACGTGCCACTCCATGGCACTATTTTGACCAGACCGCTTCTAGAAAGTGAACTCGTAATCGG
AGCTGTGATCCTTCGTGGACATCTTCGTATTGCTGGACACCATCTAGGACGCTGTGACATCAAGGACCTGCCTAAAGAAATCACTGTTGCTACATCACGA
ACGCTTCTTATTACAAATTGGGAGCTCGCAGCGTGTAGCAGGTGACTCAGGTTTTGCTGCATACAGTCGCTACAGGATTGGCAACTATAAATTAAACACA
GACCATTCCAGTAGCAGTGACAATATTGCTTTGCTTGTACAGTAAGTGACAACAGATGTTTCATCTCGTTGACTTTCAGGTTACTATAGCAGAGATATTA
CTAATTATTATGAGGACTTTTAAAGTTTCCATTTGGAATCTTGATTACATCATAAACCTCATAATTAAAAATTTATCTAAGTCACTAACTGAGAATAAAT
ATTTCTCAATTAGATGAAGAGCAACCAATGGAGATTGATTAAACGAACATGAAAATTATTTTTTCTTGGCACTGATAACACTCGCTACTTGTGAGCTTTA
TCACTACCAAGAGTGTGTTAGAGGTACAACAGTACTTTAAAAGAACCTTGCTTTCTGGAACATACGAGGGCAATTCACCATTTCATCCTCTAGCTGATAA
CAAATTTGCACTGACTTGCTTTAGCACTCAATTTGCTTTTGCTTGTCCTGACGGCGTAAAACACGTCTATCAGTTACGTGCCAGATCAGTTTCACCTAAA
CTGTTCATCAGACAAGAGGAAGTTCAAGAACTTTACTCTCCAATTTTTTATTGTTGCGGCAATAGTGTTTATAACACTTTGCTCACACTCAAAAGAAAGA
CAGAATGATTGAACTTTCATTAATTGACTTCTATTTGTGCTTTTTAGCCTTTCTGCTATTCCTTGTTTTAATTATGCTTATTATCTTTGGTTTCACTTGA
ACTGCAAGATCATAATGAAACTTGTCACGCCTAAACGAACATGAAATTTCTTGTTTTCTTAGGAATATCTACAACTGTAGCTGCATTTCACCAAGAATGT
AGTTTACAGTATGTACTCAACATCAACCATATGTAGTTGATGACCCGTGTCCTATTCACTTCTATTCTAAATGGTATATTAGAGTAGGAGCTAGAAAATC
AGCACCTTTAATTGAATTGTGCGTGGATGAGGCTGGTTCTAAATCACCCATTCAGTACATCGATATCGGTAATTATACAGTTTCCTGTTTACCTTTTACA
ATTAATTGCCAGGAACCTAAATTGGGTAGTCTTGTAGTGCGTTGTTCGTTCTATGAAGACTTTTTAGAGTATCATGACGTTCGTGTTGTTTTAGATTTCA
TCTAAACGAACAAACTAAAATGTCTGATAATGGACCCCAAAATCAGCGAAATGCACCCCGCATTACGTTTGGTGGACCTCAGATTCAACTGGCAGTAACC
AGAATAGAGAACGCAGTGGGGCGCGATCAAAACAACGTCGGCCCCAAGGTTTACCCAATAATACTGCGTCTTGGTTCACCGCTCACTCAACATGGCAAGG
AAGACCTTAAATTCCCTCGAGGACAAGGCGTTCCAATTAACACCAATAGCAGTCCAGATGACCAAATTGGCTACTACCGAAGAGCTACCAGACGAATTCG
TGGTGGTGACGGTAAAATGAAAGATTCAGTCCAAGATGGTATTTACTACCTAGGAACTGGGCCAGAAGCTGGACTTCCCTATGGTGCTAACAAAGACGGC
ATCATATGGGTTGCAACTGAGGGAGCCTTGAATACACCAAAAGATCATTGGCACCCGCAATCCTGCTAACAATGCTGCAATCGTGCTACAACTTCTTCCA
AGGAACAACATTGCCAAAAGGCTTACGCAGAAGGGAGCAGAGGCGGCAGTCAAGCCTCTTCTCGTTCCTCATCACGTAGTCGCAACAGTTTAAGAAATTC
AACTCCAGGCAGCAGTAGGGGAACTTCTCCTGCTAGAATGGCTGGCAATGGCGGTGATGCTGCTCTTGCTTTGCTGCTGCTTGACAGATTGAACCAGCTT
GAGAGCAAAATGTCTGGTAAAGGCCAACAACAACAAGGCCAAACTGTCACTAAGAATTGCTGCTGAGGCTTCTAAGAAGCCTCGGCAAAACGTACTGCCA
CTAAAGCATACAATGTAACACAAGCTTCGGCAGACGTGGTCCAGAACAAACCCAAGGAAATTTTGGGGACCAGGAACTAATCAGACAAGGAACTGATTAC
AAACATTGGCCGCAAATTGCACAATTTGCCCCAGCGCTTCAGCGTTTTCGGAATGTCGCGCATTGGCATGGAAGTCACACCTTCGGGAACGTGGTTGACC
TACACAGGTGCCATCAAATTGGATGACAAAGATCCAAATTCAAAGATCAAGTCATTTGCTGAATAAGCATTGACGCATACAAAACATTCCCACCAACAGA
GCCTAAAAAGGACAAAAAGAAGAAGGCTGATGAAACTCAAGCCCACCGCAGAGACAGAAGAAACAGCAAACTGTGACTTTTTCCTGCTGCAGATTTGGAT
GATTTCCAAACAATTGCAACAATCCATGAGCAGTGCTGACTCAACTCAGGCCTAAACTCATGCAGACACAAGGCAGATGGGCTATATAAACGTTTTCGCT
TTTCCGTTTACGATATAGTCTACTCTTGTGCAGAATGAATTCTCGTAAACATAGCACAAGTAGATGTAGTTAACTTTAATCACATAGCAATTTTAATCAG
TGTGTAACATTAGGGAGGACTTGAAAGAGCCACCACATTTCACCGAGGCCACGCGGAGTACGATCGAGTGTACAGTGAACAATGCTAGGGAGAGCTGCCT
ATATGGAAGAGCCCTAATGTGTAAAATTAATTTTAGTAGTGCTATCCCCATGTGATTTTAATAGCTTCTTAGGAGAATGACA
>bbb7b802-d695-4333-aaee-502364189591|25
ACCTTCCCAGGTAACAAACCAACCATTTCGATCTTGTAGATCTGTTCTCTAAACGAACTTTAAAATCTGTGTGGCTGTCACTCGGCTGCATGCTTAGTGC
ACACGCAGTATAATTAATAACTAATTACTGTCGTTGACAGGACACGAGTAACTCGTTATATCTGCAGGCTGCTTACGGTTTCGTCCGTGTTGCAGCCGAT
CATCAGCACATCTAGGTTTCGTCCGGGTGTGACCGAAAGGTAAGATGGAGAGCCTTGTCCCTGGTTTCAACGAGAAAACACACGTCCAACTCAGTTTGCC
TGTTTTACAGGTTCGCGACGGTGTTCGTACGTGGCTTTGGAGACTCCGTGGAGGAGGTCTTATCAGAGGCACGTCAACATCTTAAAGATGGCACTTGTGG
CTTAGTAGAAGTTGAAAAAGGCGTTTTGCCTCAACTTGAACAGCCCTATGTGTTCATCAAACGTTCGGATGCTCGAACTGCACCTCATGGTCATGTTATG
GTTGAGCTGGTAGCAGAACTCGAAGGCATTCAGTACGGTCGTAGTGGTGAGACACTTGGTGTCCTTGTCCCTCATGTGGGCGAAATACCAGTGGCTTACC
GCAAGGTTTCTTCGTAAGAACGGTAATAAAGGAGCTGGTGGCCATAGTTACGGCGCCGATCTAAAGTCATTTGACTTAGGCGACGAGCTTGGCACTGATC
CTTATGAAGATTTTCAAGAAACTGGAATGTACAAATACCTACAACTTGTGCTAATGACCCTGTGGGTTTTACACTTAAAAACACAGTCTGTACCGTCTGC
GGTATGTGGAAAGGTTATGGCTGTAGTTGTGATCAACTCCGCGAACCCATGCTTCAGTCAGCTGATGCACAATCGTTTTTAAACGGGTTTGCGGTGTAAG
TGCAGCCCGTCTTACACCGTGCGGCACAGGCACTAGTACTGATGTCGTATACAGGGCTTTGACATACAATGATAAAGTAGCTGGTTTTGCTAAATTCCTA
AAAACTAATTGTTGTCGCTTCCAAGAAAAGGACGAAGATGACAATTTAATTGATTTACTTTGTAGTTAAGAGACACACTTCTCTAACTACCAACATGAAG
AAACAATTTATAATTTACTTAAGGATTGTCCAGCTGTTGCTAAACATGACTTCTTTAAGTTTAGAATAGACGGTGACATGGTACCACATATATCACGTCA
ACGTCTTACTAAATATACAATGGCAGACCTCGTCTATGCTTTAAGGCATTTTGATGAAGGTAATTGTGACACATTAAAGAAATACTTGTCACATACAATT
GTTGTGATGATGATTATTTCAATAAAAAGGACTGGTATGATTTTGTAGAAAACCCAGATATATTACGCGTATACGCCAACTTAGGTGAACGTGTACGCCA
AGCTTTGTTAAAAACAGTACAATTCTGTGATGCCATGCGAAATGCTGGTATTGTTGGTGTACTGACATTAGATAATCAAGATCTCAATGGTAACTGGTAT
GATTTCGGTGATTTCATACAAACCACGCCAGGTAGTGGAGTTCCTGTTGTAGATTCTTATTATTCATTGTTAATGCCTATATTAACCTTGACCAGGGCTT
TAACTGCAGAGTCACATGTTGACACTGACTTAACAAAGCCTTACATTAAGTGGGATTTGTTAAAATATGACTTACGGAAGAGAGGTTAAAACTCTTTGAC
CGTTATTTTAAATATTGGGATCAGACATACCACCCAAATTGTGTTAACTGTTTGGATGACAGATGCATTCTGCATTGTGCAAACTTTAATGTTTTATTTC
TACAGTGTTCCCACCTACAAGTTTTGGACCACTAGTGAGAAAAATATTTGTTGATGGTGTTCCATTGTAGTTCAACTGGATACCACTTCAGAGAGCTAGG
TGTTGTACATAATCAGGATGTAAACTTACATAGCTCTAGACTTAGTTTTAAGGAATTACTTGTGTATGCTGCTGACCCTGCTATGCACGCTGCTTCTGGT
AATCTATTACTAGATAAACGCACTACGTGCTTTCAGTAGCTGCACTTACTAACAATGTTGCTTTTCAAACTGTCAAACCCGGTAATTTTAACAAAGACTT
ATGACTTTGCTGTGTCTAAGGTTTTTAAGGAAGGAAGTTCTGTTGAATTAAAACACTTTTCTTTGCTCAGGATGGTAATGCTGCTATCAGCGATTATGAC
TACTATCGTTATAATCTACCAACAATGTGTGATATCAGACAACTACTATTTGTAGTTGAAGTTGTTGATAAGTACTTTGATTGTTACGATGGTGGCTGTA
TTAATGCTAACCAAGTCATCGTCAACAACCTAGACAAATCAGCTGGTTTTCCATTTAATAAATGGGGTAAGGCTAGACTTTATTATGATTCAATGAGTTA
TGAGGATCAAGATGCACTTTTCGCATATACAAAAAACGTAATGTCATCCCTACTATAACTCAAATGAATCTAAGTATGCCATTAGTGCAAAGAATAGAGC
TCGCACCGTAGCTGGTGTCTCTATCTGTAGTACTATGACCAATAGACAGTTTCATCAAAAATTATTGAAATCAATAGCCGCCACTAGAGGAGCTACTGTA
GTAATTGGAACAAGCAAATTCTATGGTGGTTGGCACAACATGTTAAAAACTGTTTATAGTGATGTAGAAAACCCTCACCTTATGGGTTGGGATTATCCTA
AATGTGATAGAGCCATGCCTAACATGCTTAGAATTATGGCCTCACTTGTTCTTGCTCGCAAACATACAACGTGTTGTAGCTTGTCACACCGTTTCTATAG
ATTAGCTAATGAGTGTGCTCAAGTATTGAGTGAAATGGTCATGTGTGGCGGTTCACTATATGTTAAACCAGGTGGAACCTCATCAGGAGATGCCACAACT
GCTTATGCTAATAGTGTTTTAACATTTGTCAAGCTGTCACGGCCAATGTTAATGCACTTTTATATACTGATGGTAACAAAATTGCCGATAAGTATGTCCG
CAATTTACAACACAGACTTTATGAGTGTCTCTATAGAAATAGAGATGTTGACACAGACTTTGTGAATGAGTTTACGCATATTTGCGTAAACATTTCTCAA
TGATGATACTCTCTGACGATGCTGTTGTGTGTTTCAATAGCACTTATGCATCTCAAGGTCTAGTGGCTAGCATAAAGAACTTTAAGTCAGTTTTTATTAT
CAAAACAATGTTTTTTATGTCTGAAGCAAAATGTTGGACTGAGACTGACCTTACTAAAGGACCTCATGAATTTTGCTCAACATACAATGCTAGTTAAACA
GGGTGATGATTATGTGTACCTTCCTTACCCAGATCCATCAAGAATCCTAGGGGCCGGCTGTTTGTAGATGATATCGTAAAAACAGATGGTACACTTATGA
TTGAACGGTTCGTGTCTTTAGCTATAGATGCTTACCCACTTACTAAACATCCTAATCAGGAGTATGCTGATGTCTTCATTTGTACTTACAATACATAAGA
AAGCTACATGATGAGTTAACAGGACACATGTTAGACATGTATTCTGTTATGCTTACTAATGATAACACTTCAAGGTATTGGGAACCTGAGTTTTATGAGG
CTATGTACACACCGCATACAGTACAGGCTGTTGGGGCTTGTGTTCTTTGCAATTCACAGACTTCATTAAGATGTGGTGCTTGCATATACGTAGACCATTC
TTATGTTGTAAATGCTGTTACGACCATGTCATATCAACATCACATAAATTAGTCTTGTCTGTTAATCCGTATGTTTGCAATGCTCCAGGTTGTGATGTCA
CAGATGTGACTCAACTTTACTTAGGAGGTATGAGCTATTATTGTAATTTTTAAACCACCCATTAGTTTTCCATTGTGTGCTAATGGACAAGTTTTTGGTT
TATATAAAAACATGTGTTGGTAGCGATAATGTTACTGATTTTAATGCAATTGCAACATGTGACTGGACAAATGCTGGTGATTACATTTTTAGCTAACACC
TGTACTGAAAGACTCAAGCTTTTTGCAGCAGAAACGCTCAAAGCTACTGAGGAGACATTTAAACTGTCTTATGGTATTGCTACTGTACGTGAAGTGCTGT
CTGACAGAGAATTAGACAGAAGAAACAGCAAACTGTGACTCTTTTCCTGCTGCAGATTTGGATGATTTCCAAACAATTGCAACAATCCATGAGCAGTGCT
GACTCAACTCAGGCCTAAACTCATGCAGACACACAAGGCAGATGGGCTATATAAACGTTTTCGCTTTTCCGTTTACGATATAGTCTACTCTTGTGCAGAA
TGAATTCTCGTAACTACATAGCACAAGTAGATGTAGTTAACTTTTAATCACATAGCAATCTTTAATCAGTGTGTAACATTAGGGAGGACTTGAAAGAGCC
ACCACATTTCACCGAGGCCACGCGGAGTACGATCGAGTGTACAGTGAACAATGCTAGGGAGAGCTGCCTATATGGAAGAGCCCTAATGTGTAAAATTAAT
TTTAGTAGTGCTATCCCCATGTGATTTTAATAGCTTCTTAGGAGAATGACAAAAA
>361bc592-ecd6-42cc-a370-77d30a3649eb|7
ATACCTTCCCAGGTAACAAACCAACCAACTTTCGATCTCTTGTAGATCTGTTCTCTAAACGAACTTTAAAATCTGTGTGGCTGTCACTCGGCTGCATGCT
TAGTGCACTCACGCAGTATAATTAATAACTAATTACTGTCGTTGACAGGACACGAGTAACTCGTTTATCTTGCAGGCTGCTTCGGTTCGTCCGTGTTGCA
GCCGATCATCAGCACATCTAGGTTCGTCCGGGTGTGACCGAAAGGTAAGATGGAGAGCCTTGTCCCTGGTTTCAACGAGAAAACACACGTCCAACTCAGT
TTGCCTGTTTTACAGGTTCGCGACGTGTTCGTACGTGGCTTTGGAGACTCCGTGGAGGAGGTCTTATCAGAGGCACGTCAACATCTTAAAGATGGCACTT
GTGGCTTAGTAGAAGTTGAAAAAGGCGTTTGCCTCAACTTGAACAGCCCTATGTGTTCATCAAACGTTCGGATGCTCGAACTGCACCTCATGGTCATGTT
ATGGTTGAGCTGGTAGCAGAATTCGAAGGCATTCAGTACGGTCGTAGTGGTGAGACACTGGTGTCCTTGTCCCTCATGTGGGCGAAATACCAGTGGCTTA
CCGCAAGGTTCTTCTTCGTAAGAACGGTAATAAAGGAGCTGGTGGCCATAGTTACGGCGCCGATCTAAAGTCATTTGACTTAGGCGACGAGCTTGGCACT
GATCCTTATGAAGATTTCAAGAAAACTGGAATGTACAAATACCTACAACTTGTGCTAATGACCCTGTGGGTTTTACTTTAAAACACAGTCTGTACCGTCT
GCGGTATGTGGAAAGGTTATGGCTGTAGTTGTGATCAACTCCGCGAACCCATGCTTCAGTCAGCTGATGCACAATCGTTTTTAAACGGGTTTGCGGTGTA
AGTGCAGCCCGTCTTACACCGTGCGGCACAGGCACTAGTACTGATGTCGTATAGGGCTTTGACATACAATGATAAAGTAGCTGGTTTTGCTAAATTCCTA
AAACTAATTGTTGTCGCTTCCAAGAAAAGGACGAAGATGACAATCTAATTGATTCTTACTGTAGTTAAGAGACTTTCTCGTTTCTAACAACATGAAGAAA
CAATTCTATAATTTACTTAAGGATTGTCCAGCTGTTGCTAAACATGACTTCTTTAAGTTTAGAATAGACGGTGACATGGTACCACATATATCACGTCAAC
GTCTTACTAATACACAATGGCAGACCTCGTCTATGCTAAGGCATTTGATGAAGGTAATTGTGACACATTAAAAGAATACTTGTCATACAATTGTTGTGAT
GATGATTATTCAATAAAAAGGACTGGTATGATTTTGTAGAAAACCCAGATATTACGCGTATACGCCAACTTAGGTGAACGTGTACGCCAAGCTTTGTTAA
AAAACAGTACAATTGTGATGCCATGCGAAATGCTGGTATTGTTGGTGTACTGACATTAGATAATCAAGATCAATGGTAACTGGTATGATTCGGTGATTCA
TACAAACCACGCCAGGTAGTGGAGTTCCTGTTGTAGATCTTATTATTCATTGTTAATGCCTATATTAACCTTGACCAGGCTTTAACTGCAGAGTCACATG
TTGACACTGACTTAACAAAGCCTACATTAAGTGGGATTTGTTAAAATATGATTACGGAGAGAGGTTAAACTCTTTGACCGTTATTTTAAATATTGGGATC
AGACATACCACCCAAATTGTGTTAACTGTTTGGATGACAGATGCATTCTGCATTGTGCAAACTTTAATGTTTTATTCTTTACAGTGTTCCCACCTACAAG
TTTTGGACCACTAGTGAGAAAAATATTTGTTGATGGTGTTCCATCTGTAGTTTCAACTGGATACCACTCAGAGAGCTAGGTGTTGTACATAATCAGGATG
TAAACTTACATAGCTCTAGACTTAGTTTTAAGGAATTACTTGTGTATGCTGCTGACCCTGCTATGCACGCTGCTTTTCTGGTAATCTATACTAGATAAAC
GCACTACGTGCTTTCAGTAGCTGCACTTACTAACAATGTTGTCTTTCAAACTGTCAAACCCGGTAATTTTAACAAAGACTTCTATGACTTTGCTGTGTCT
AAGGGTTTCTAAGGAAGGAAGTTCTGTTGAATTAAAACACTTTCTTTGCTCAGGATGGTAATGCTGCTATCAGCGATTATGACTACTATCGTTATAATCT
ACCAACAATGTGTGATATCAGACATACTATTTGTAGTTGAAGTTGTTGATAAGTACTTTGATTGTTACGATGGTGGCTGTATTAATGCTAACCAAGTCAT
CGTCAACAACCTAGACAAATCAGCTGGTTTCCATCTAATAAATGGGTAAGGCTAGACTTTATTATGATTCAATGAGTTATGAGGATCAAGATGCACTTTT
CGCATATACAAAACGTAATGTCATCCCTACTATAACTCAAATGAATTTAAGTATGCCATTAGTGCAAAGAATAGAGCTCGCCACCGTAGCTGGTGTCTCT
ATCTGTAGTACTATGACCAATAGACAGTTTCATCAAAAATTATTGAAATCAATAGCCGCCATAGAGGAGCTACTGTAGTAATTGGAACAAGCAAATTCTA
TGGTGGTTGGCACAACATGTTAAAAACTGTTTATAGTGATGTAGAAAACCCTCACCTTATGGGTTGGGATTATCCTAAATGTGATAGAGCCATGCCTAAC
ATGCTTAGAATTATGGCCTCACTTGTTCTTGCTCGCAAACATACAACGTGTTGTAGCTTGTCACACCGTTTCTATAGATTAGCTAATGAGTGTGCTCAAG
TATTGAGTGAAATGGTCATGTGTGGCGGTTCACTATATGTTAAACCAGGTGGAACCTCATCAGGAGATGCCACAACTGTTTATGCTAATAGTGTTTTTAC
ATTTGTCAAGCTGTCACGGCCAATGTTAATGCACTTTTATCTACTGATGGTAACAAAATTGCCGATAAGTATGTCCGCAAATCTACAACACAGACTTTAT
GAGTGTCTCTATAGAAATAGAGATGTTGACACAGACTTTGTGAATGAGTTTACGCATATTTGCGTAAACATCTCAATGATGATACTCTTGACGATGCTGT
TGTGTGTTTCAATAGCACTTATGCATCAAGGTCTAGTGGCTAGCATAAGAACTTTAAGTCAGTTTCTTTATTATCAAAACAATGTTTTATGTCTGAAGCA
AAATGTTGGACTGAGACTGACCTACTAAAGGACCTCATGAATTTTGCTCTCAACATACAATGCTAGTTAAACAGGGTGATGATTATGTGTACCTTCCTTA
CCCAGATCCATCAAGAATCCTAGGGGCCGGCTGTTTTTGTAGATGATATCGTAAAAACAGATGGTACACTATGATTGAACGGTTCGTGTCTTTAGCTATA
GATGCTTACCACTTACTAAACATCCTAATCAGGAGTATGCTGATGTTTTCATTTGTATTTACAATACATAAGAAAGCTACATGATGAGTTAACAGGACAC
ATGTTAGACATGTATTTGTTATGCTTACTAATGATAACACTCAAGGTATTGGGAACCTGAGTTTATGAGGCTATGTACACACCGCATACAGTCTTACAGG
CTGTTGGGGCTTGTGTTCTTTGCAATTCACAGACTTCATTAAGATGTGGTGCTTGCATACGTAGACCATTCTTATGTTGTAAATGCTGTTACGACCATGT
CATATCAACATCACATAAATTAGTCTTGTCTGTTAATCCGTATGTTTGCAATGCTCAGGTTGTGATGTCACAGATGTGACTCAACTTTACTTAGGAGGTA
TGAGCTATTATTGTAAATCACATAAACCACCCATTAGTTTCCATTGTGTGCTAATGGACAAGTTTTTGGTTTATATAAAATACATGTGTTGGTAGCGATA
ATGTTACTGACTTTAATGCAATTGCAACATGTGACTGGACAAATGCTGGTGACTCATTTTAATACACCTGTACTGAAAGACTCAAGCTTTGCAGCAGAGC
AGAAACGTCAAAGCTACTGAGGAGACATTTAAACTGTCTTATGGTATTGCTACTGTACGTGAAGTGCTGTCTGACAGAGAATTACATCTTTAGGAAGTTG
GTAAACCTAGACCACCACTTAACCGAAATTATGTCTTTACTGGTTATCGTGTAACTATAAAACAGTAAAGTACAAATAGGAGAGTACACCTGAAAAAGGT
GAAATGGTGATGCTGTTGTTTACCGAGGTACAACAATCTACAAATTAAATGTTGGTGATTATTTTGTGCTGACATCACATACAGTAATGCCATTAAGTGC
ACCTACACTAGTGCCACAAGAGCACTATGTTAGAATTACTGGCTTATACCCAACACTCAATATCTCAGATGAGTTTTCTAGCAATGTTGCAAATTATCAA
AAGGTTGGTATGCAAAAGTATTTTACACTCCAGGGACCACCTGGTACTGGTAAGAGTCATTTTGCTATTGGCCTAGCTCTACTACTTCCTTTGCTCGCAT
AGTATACAGCTTGCTCATGCCGCTGTTGATGTACTATGTGAGAAGGCATTAAAATATTTGCCTATAGATAAATGTAGTAGAATTATACCTGCACGTGCTC
GTGTAGAGTGTTTTGATAAATCAAAGTGAATTCATTAGAACAGTATGTCTTTGTACTGTAAATGCATTGCCTGAGACGACAGCAGATATAGTTGTCTTTG
ATGAAATTTCAATGGCCACAAATTATGATTTGAGTGTTGTCAATGCCAGATTACGTGCTAAGCACTATGTGTACTGGCGACCCTGCTCAATTACCTGCAC
CACGCACATTGCTAACTAAGGGCACACTAGAACCAGAATATTTCAATTCAGTGTAGACTTATGAAAACTATAGGTCCAGACATGTTCCTTCGGAACTTGT
CGGCGTTGTCCTGCTGAAATTGTTGACACTGTGAGTGCTTCTGGTTTATGATAATAAGCTTAAAGCACATAAAGACAAATCAGCTCAATGCTTTAAAATG
TTTATAAGGGTGTTATCACGCATGATGTTTCATCTGCAATTAACAGGCCACAAATAGGCGTGGTAAGAGAATTCCTTACACACGTAACCCTGCTTGGAGA
AAAGCTGTCTTTATTTCACCTTATAATTACAGAATGCTGTAGCCTCAAAGATTTTGGGACTACCACTTCTCAAACTGTTGATTCATCATAGGCTCAGAAT
ATGACTATGTCATTCACTCAAACCACTGAAACAGCTCACTCTTGTAATGTAAACAGATTTAATGTTGCTATTACCAGAGCAAAAGTAGGCATACTTTGCA
TAATGTCTGATAGAGACCTTTATGACAAGTTGCAATTTACAAGTCTTGAAATTCCACGTAGGAATGTGGCAACTTTACAAGCTGAAAATGTAACAGGACT
CTTTAAAGATTGTAGTAAGGTAATCACTGGGTTACATCCTACACAGGCACCTACACACCTCAGTGTTGACACTAAATTCAAAACTGAAGGTTTATGTGTT
GACATACCTGGCATACCTAAGGACATGACCTATAGAAGACTCATCTCTATGATGGGTTTAAAATGAATTATCAAGTTAATGGTTACCCTAATTGTTTATC
ACCCGCGAAGAAGCTATAAGACATGTACGTGCATGGATTGGCTTCGATGTCGAGGGGTGTCATGCTACTAGAGAAGCTGTTGGTAACACAGGTGCCATCA
AATTGGATGACAAAGATCCAAATTCAAAGATTCAAGTCATTTTGAATAAGCATTGACGCATACAAAACATTCCCACCAACAGAGCCTAAAAAGGACAAAA
GAAGAAGGCTGATGAAACTCAAGCCTTACCGCAGAGACAGAAGAAACAGCAAACTGTGACTCTTTTCCTGCTGCAGATTTGGATGATTTCTCCAAACAAT
TGCAACAATCCATGAGCAGTGCTGACTCAACTCAGGCCTAAACTCATGCAGACATCAATAAGGCAGATGGGCTATATAAACGTTTTCGCTTTTCCGTTTA
CGATATAGTCTACTCTTGTGCAGAATGAATTCTCGTAACTACATAGCACAAGTAGATGTAGTTAACTTTAATCCATAGCAATTCTTTTAATCAGTGTGTA
ACATTAGGGAGGACTTGAAAGAGCCACCCCATTTCCGAGGCCACGAAGAGTACGATCGAGTGTACAGTGAACAATGCTAGGGAGAGCTGCCTATATGGAA
GAGCCCTAATGTGTAAAAATTAATTTTAGTAGTGCTATCCCCATGTGATTTTAATAGCTTCTTAGGAGAATGACAAAG
>7804734d-c98f-45d7-aa6d-54886db9e826|15
CCATCAAGAATCCTCCTCAGGCCGGCTGTTTTGTAGATGATATCGTAAAAACAGATGGTACACTATGATTGAACGGTTCGTGTCTTTAGCTATAGATGCT
TACCCACTTACTAAACATCCTAATCATTGCAACAATCCATGAGCAGTGCTGACTCAACTCAGGCCTAAACTCATGCAGACATACAAGGCAGATGGGCTAT
ATAAACGTTTTCGCTTTTCCGTTTACGATATAGTCTACTCTTGTGCAGAATGAATTCTCGTAACATAGCACAAGTAGATGTAGTTAACTTTAATCTCACA
TAGCAATTTTAATCAGTGTGTAACATTAGGGAGGACTTGAAAGAGCCACCACATTTCACCGAGGCCACGCGGAGTACGATCGAGTGTACAGTGAACAATG
CTAGGGAGAGCTGCCTATATGGAAGAGCCCTAATGTGTAAAATTAATTTTAGTAGTGCTATCCCCATGTGATTTTAATAGCTTCTAGGAGAATGACAAAA
GAAAT
>10920857-d020-45f6-93dd-7c7c1bef262b|12
ATTGGGAACCTGAGTTTTATGAGGCTATGTACACACCGCATACAGTCACAGGCTGTTGGGGCTTGTGTTTTGCAATTCACAGACTTCATTAAGATGTGGT
GCTTGCATACGTAGACCATTCTTATGTTGTAAATGCTGTTACGACCATGTCATATCAACATCACATAAATTAGTCTTGTCTGTTAATCCGTATGTTTGCA
ATGCTCCAGGTTGTGATGTCACAGATGTGACTCAACTTTACTTAGGAGGTATGAGCTATTATTGTAAATCATAAACCACCCATTAGTTTTCCATTGTGTG
CTAATGGACAAGTTTTTGGTTTATATAAAATACGTGTTGGTAGCGATAATGTTACTGACTTTAATGCAATTGCAACATGTGACTGGACAAATGCTGGTGA
TTACATTTTAGCTAACACCTGTACTGAAAGACTCAAGCTTTTGCAGCAGAAACGCTCAAAGCTACTGAGGAGACATTTAAACTGTCTTATGGTATTGCTA
CTGTACGTGAAGTGCTGTCTGACAGAGAATTACATCTTTCATGGGAAGTTGGTAAACCTAGACCACCACTTAACCGAAATTATGTCTTTACTGGTTATCG
TGTAACTAAAACAGTAAAGTACAAATAGGAGAGTACACCTTTGAAAAAGGTGACTATGGTGATGCTGTTGTTTACCGAGGTACAACAACTTACAAATTAA
ATGTTGGTGATTATTTTGTGCTGACATCACATACAGTAATGCCATTAGTGCACCTACACTAGTGCCACAAGAGCACTATGTTAGAATTACTGGCTTATAC
CCAACACTCAAATCTCAGATGAGTTTCTAGCAATTCAGGCCTAAACTCATGCAGACATAAGGCAGATGGGCTATATAAACGTTTCGCTTTTCCGTTTACG
ATATAGTCTACTTTGTGCAGAATGAATTCTCGTACTACATAGCACAAGTAGATGTAGTTAACTTTAAATTATAGCAAGCAATTTAATCAGTGTGTAACAT
TAGGGAGGACTTGAAAGAGCCACCACATTTCACCGAGGCCACGCGGAGTACGATCGAGTGTACAGTGAACAATGCTAGGGAGAGCTGCCTATGGAAGAGC
CCTAATGTGTAAAATTAATTTTAGTAGTGCTATCCCCATGTGATTTTAATAGCTTTTCTAGGAGAATGACAAAA
>2c64d526-612c-47a3-9985-69fa99394ca5|41
AACGCTCAAAGCTACTGAGGAGACATTTAAACTGTCTTATGGTATTGCTACTGTACGTGAAGTGCTGTCTGACAGAGAATTACATCTCATGGGAAGTTGG
TAAACCTAGACCACCACTTATCGAAATTATGTCTTTACTGGTTATCGTGTAACTAAAACAGTAAAGTACAAATAGGAGAGTACACCTTTGAAAAAGGTGA
CTATGGTGATGCTGTTGTTTACCGAGGTACAACAACTTACAAATTAAATGTTGGTGATTATTTTGTGCTGACACACATACAGTAATGCCATTAAGTGCAC
CTACACTAGTGCCACAAGAGCACTATGTTAGAATTACTGGCTTATACCCAACACTCAATATCTCAGATGAGTTTTCTAGCAATGTTGCAAATTATCAAAA
GGTTGGTATGCAAAAGTATTTACACTCCAGGGACCACCTGGTACTGGTAAGAGTCATTTTTGCTATTGGCCTAGCTCTACTACCCTCTGCTCGCATAGTG
TATACAGCTTGCTCATGCCGCTGTTGATGCACTATGTGAGAAGGCATTAGCAACAATCCATGAGCAGTGCTGACTCAACTCAGGCCTAAACTCATGCAGA
CACAAGGCAGATGGGCTATATAAACGTTTCGCTTTTCCGTTTACGATATAGTCTACTTGTGCAGAATGAATTCTCGTAACATAGCACAAGTAGATGTAGT
TAACTTTAATCTCACATAGCAATTTTTAATCAGTGTGTAACATTAGGGAGGACTTGAAAGAGCCACCACATTTCACCGAGGCCACGCGGAGTACGATCGA
GTGTACAGTGAACAATGCTAGGGAGAGCTGCCTATATGGAAGAGCCCTAATGTGTAAAATTAATTTTAGTAGTGCTATCCCCATGTGATTTTAATAGCTT
CTTTAGGAGAATGACAGC
>0fd5145a-9906-4cf2-95e8-e886f97fd3b0|6
AAAATACATGTGTTGGTAGCGATAATGTTACTGACTTTAATGCAATTGCAACATGTGACTGGACAAATGCTGGTGATTACATTTTTAGCTAACACCTGTA
CTGAAAGACTTCAAGCTTTTGCAGCAGAAACGTTCAAAGCTACTGAGGAGACATTTAAACTGTCTTATGGTATTGCTACTGTTCTTCCTGCTGCAGATTT
GGATGATTTTCCAAACAATTGCAATAATCCATGAGCAGTGCTGACTCAACTCAGGCCTAAACTCATGCAGACCACAAGGCAGATGGGCTATAAACGTTTT
CGCTTTTCCGTTTACGATATAGTCTACTTGTGCAGAATGAATTCTCGTAACTACATAGCACAAGTAGATGTAGTTAACTTTAAATCACATAGCAATTTTA
ATCAGTGTGTACATTAGGGAGGACTTGAAGAGCCACCACATTTCACCGAGGCCGCGGAGTACGATCGAGTGTACAGTGAACAATGCTAGGGAGAGCTGCC
TATATGGAAGAGCCCTAATGTGTAAAATTAATTTAGTAGTGCTATCCCATGTGATTTTAATAGCTTCTAGGAGAATGACAGC
>eb0ab0d9-6e1e-4d1c-b42c-b17061846967|34
CAGTTGTAAACATTCAAAAAGAAATTGACCGCCTCAATGAGGTTGCCAAGAATTTAAATGAATCTCATCGATCTCCAAGAACTTGGAAAGTATGAGCAGT
ATATAAAATGGCCATGGTACATTTGGCTAGGTTTTATAGCTGGCTTGATTGCCATAGTAATGGTGACAATTATGCTTTGCTGTATGACCAGTTGCTGTAG
TTGTCTCAAGGGCTGTTGTTCTTGTGGATCCTGCTGCAAATTTGATGAAGACGACTTGAGCCAGTGCTCAAAGGAGTCAAATTACATTACACATAAACGA
ACTTATGGATTTGTTTATGAGAATCACAATTGGAACTGTAACTTTGAAGCAAGGTGAAATCAAGGATGCTACTCCTTCAGATTTTGTTCGCGCTACTGCA
ACGATACCGATACAAGCCTCACTCCCTTTCGGATGGCTTATTGTTGGCGTTGCACTTCTTGCTGTTTTCAGAGCGCTTCCAAAATCATAACCCTCAAAAG
AGATGGCAACTAGCACTCCAAGGGTGTTCACTTTGTTTGCAACTTGCTGTTGTTGTTTGTAACAGTTTACTCACACCTTTTGCTCGTTGCTGCTGGCCTT
GAAGCCCCTTTCTCTATCTTTATGCTTTAGTCTACTTCTTGCAGAGTATAAACTTTGTAAGAATAATAATGAGGCTTTGGCTTTGCTGGAAATGCCGTTC
CAAAAACCCATTACTTTATGATGCCAACTATTTTCTTTGCTGGCATACTAATTGTTACGACTATTGTATACCTTACAATAGTGTAACTCTTCAATTGTCA
TTACTTCAGGTGATGGCACAACAAGTCCTATTTTGAACATGACTACCAGATTGGTGGTTATACTGAAAATGGGAATCTGGAGTAAAAGACTGTGTTGTAT
TACACAGTTACTTTCTTTCAGACTATTACCAGCTGTACTCAACTCAATTGAGTACAGACACTGGTGTTGAACATGTTACCTCTTCATCTACAATAAAATT
GTTGATGAGCCTGAAGAACATGTCCAAATTTCACACAATCGACGGTTCATCCGGAGTTGTTAATCCAGTAATGGAACCAATTTATGATGAACCGACGACG
ACTACTAGCGTGCCTTTGTAAGCACAAGCTGATGAGTACGAACTTATGTACTCATTCGTTTCAGAAGAGACAGGTACGTTAATAGTTAATAGCGTACTTT
CTTGCTTGCTTTCGTGGTATTCTTGCTAGTTACACTAGCCATCCTTACTGCGCTTCGATTGTGTGCGTACTGCTGCAATATTGTTAACGTGAGTCTTGTA
AAACCTTCTTTTACGTTTACTCGTGTTAAAAATCTGAATTCTAGAGTTCCTGATTTCTGGTCTAAACGAACTAAATATTATTAGTTTTCTGTTTGGAACT
TTAATTTTAGCCATGGCAGATTCCAACGGTACTATTACCGTTGAAGAGCTTAAAAAGCTCTTGAACAATGGAACCTAGTAATAGGTTTCCTATTCCTTAC
ATGGATTTGTCTTCTACAATTTGCCTATGCCAACAGGAATAGGTTTTGTATATAATTAAGTTAATTTTCCTCTGGCTGTTATGGCCAGTAACTTTAGCTT
GTTTGTGCTTGCTGCTGTTTACAGAATAAATTGGATCACCGGTGGAATTGCTATCGCAATGGCTTGTCTTGTAGGCTTGATGTGGCTCAGCTACTTCATT
GCTTCTTTTCAGACTGTTTGCGCGTACGCGTTCCATGTGGTCATTCAATCCAGAAACTAACATTCTCAACGTGCCACTCCATGGCACTATTTGACCAGAC
CGCTTCTAGAAAGTGAACTCGTAATCGGAGCTGTGATCCTTCGTGGACATCTTCGTATTGCTGGACACCATCTAGGACGCTGTGACATCAAGGACCTGCC
TAAAGAAATCACTGTTGCTACATCACGAACGCTTCTTATTACAAATTGGGAGCTCGCAGCGTGTAGCAGGTGACTCAGGTTTTGCTGCATACAGTCGCTA
CAGGATTGGCAACTATAAATTAAACACAGACCATTCCAGTAGCAGTGACAATATTGCTTTGCTTGTACAGTAAGTGACAACAGATGTTCATCTCGTTGAC
TTTCAGGTTACTATAGCAGAGATATTACTAATTATTATGAGGACTTTAAAGTTTCCATTTGGAATCTTGATTACATCATAAACCTCATAATTAAAAATTT
ATCTAAGTCACTAACTGAGAATAAATATTCTCAATTAGATGAAGAGCAACCAATGGAGATTGATTAAACGAACATGAAAATTATTTTTTCTTGGCACTGA
TAACACTCGCTACTTGTGAGCTTTATCACTACCAAGAGTGTGTTAGAGGTACAACAGTACTTTAAAAGAACCTTGCTCTTCTGGAACATACGAGGGCAAT
TCACCATTTCATCCTCTAGCTGATAACAAATTTGCACTGACTTGCTTTAGCACTCAATTTGCTTTTGCTTGTCCTGACGGCGTAAAACACGTCTATCAGT
TACGTGCCAGATCAGTTCACCTAAACTGTTCATCAGACAAGAGGAAGTTCAAGAACTTTACTCTCCAATTTTTATTGTTGCGGCAATAGTGTTTATAACA
CTTTGCTCACACTCAAAAGAAAGACAGAATGATTGAACTTTCATTAATTGACTTCTATTTGTGCTTTTTAGCCTTTATTAGAGTAGGAGCTAGAAAATCA
GCACCTTTAATTGAATTGTGCGTGGATGAGGCTGGTTCTAAATCACCCATTCAGTACATCGATATCGGTAATTATACAGTTTCCTGTTTACCTTTTACAA
TTAATTGCCAGGAACCTAAATTGGGTAGTCTTGTAGTGCGTTGTTCGTTCTATGAAGACTTTTTAGAGTATCATGACGTTCGTGTTGTTTTAGATTTCAT
CTAAACGAACAAACTAAAATGTCTGATAATGGACCCCAAAATCAGCGAAATGCACCCCGCATTACGTTTGGTGGACCTCAGATTCAACTGGCAGTAACCA
GAATAGAGAACGCAGTGGGGCGCGATCAAAACAACGTCGGCCCCAAGGTTTACCCAATAATACTGCGTCTTGGTTCACCGCTCACTCAACATGGCAAGGA
AGACCTTAAATTCCCTCGAGGACAAGGCGTTCCAATTAACACCAATAGCAGTCCAGATGACCAAATTGGCTACTACCGAAGAGCTACCAGACGAATTCGT
GGTGGTGACGGTAAAATGAAAGATCTCAGTCCAAGATGGTATTTCTACTACCTAGGAACTGGGCCAGAAGCTGGACTTCCCTATGGTGCTAACAAAAGAC
GGCATCATATGGGTTGCAACTGAGGGAGCCTTGAATACACCAAAAGATCACATTGGCACCCGCAATCCTGCTAACAATGCTGCAATCGTGCTACAACTTC
TTCCAAGGAACAACATTGCCAAAAGGCTTTTACGCAGAAGGGAGCAGAGGCGGCAGTCAAGCCTCTTCTCGTTCCTCATCACGTAGTCGCAACAGTTTAA
GAAATTCAACTCCAGGCAGCAGTAGGGGAACTTTTCCTGCTAGAATGGCTGGCAATGGCGGTGATGCTGCTCTTGCTTTGCTGCTGCTTGACAGATTGAA
CCAGCTTGAGAGCAAAATGTCTGGTAAAGGCCAACAACAACAAGGCCAAACTGTCACTAAGAAATTGCTGCTGAGGCTTCTAAGAAGCCTCGGCAAAACG
TACTGCCACTAAAGCATACAATGTAACACAAGCTTCGGCAGACGTGGTCCAGAACAAACCCAAGGAAATTTTGGGGACCAGGAACTAATCAGACAAGGAA
CTGATTACAAACATTGGCCGCAAATTGCACAATTTGCCCCAGCGCTTCAGCGTTTTCGGAATGTCGCGCATTGGCATGGAAGTCACACCTTCGGGAACGT
GGTTGACCTACACAGGTGCCATCAAATTGGATGACAAAGATCCAAATTCAAAGATCAAGTCATTTGCTGAATAAGCATTGACGCATACAAAACATTCCCA
CCAACAGAGCCTAAAAAGGACAAAAAGAAGAAGGCTGATGAAACTCAAGCCTTACCGCAGAGACAGAAGAAACAGCAAACTGTGACTCTTTTCCTGCTGC
AGATTTGGATGATTTTCCAAACAATTGCAACAATCCATGAGCAGTGCTGACTCAACTCAGGCCTAAACTCATGCAGACACAAGGCAGATGGGCTATATAA
ACGTTTCGCTTTTCCGTTTACGATATATAGTCTACTCTTGTGCAGAATGAATTCTCGTAAACATAGCACAAGTAGATGTAGTTAACTTTAATCACATAGC
AATCTTTAATCAGTGTGTAACATTAGGGAGGACTTGAAAGAGCCACCACATTTCCGAGGCCACGCGGAGTACGATCGAGTGTACAGTGAACAATGCTAGG
GAGAGCTGCCTATATGGAAGAGCCCTAATGTGTAAAATTAATTTTAGTAGTGCTATCCCCATGTGATTTTAATAGCTTCTAGGAGAATGACAAAAAA
>b35bc2e6-0aa2-485c-b1c4-26df672d0245|5
CAAGTATTGAGTGAAAATGGTCATGTGTGGCGGTTCACTATATGTTAAACCAGGTGGAACCTCATCAGGAGATGCCACAACTGCTTATGCTAATAGTGTT
TTTAACATTTGTCAAGCTGTCACGGCCAATGTTAATGCACTTTATCTACTGATGGTACAAAATTGCCGATAAGTATGTCCGCAATTTACAACACAGATTT
TATGAGTGTCTCTATAGAAATAGAGATGTTGACACAGACTTTGTGGAATGAGTTTACGCATATTTGCGTAAACATTTCTCAATGATGATACTCTCTGACG
ATGCTGTTGTGTGTTCAATAGCACTTATGCATCAAGGTCTAGTGGCTAGCATAAAGAACTTTAAGTCAGTTTTTTATTATCAAAACAATGTTTTTATGTC
TGAAGCAAAATGTTGGACTAGACTGACCTTACTAAAGGACCACATGAATTTTGCTCTCATACAATGCTAGTTAAACAGGTGATGATTATGTGTACCTTCC
TACCCAGATCCATCAAGAATCCTCAGGGGCCGGCTGTTTGTAGATGATATCGTAAAAACAGATGGTACTTATATGATTGAACGGTTCGTGTCTTAGCTAT
AGATGCTTACCCACTTACTAAACATCCTAATCAGGAGTATGCTGATGTCTTTCATTTTCTTACAATACATAAGAAAGCTACATGATGAGTTTACAGGACA
CATGTTAGACATGTATTCTGTTATGCTTACTAATGATAACACTTCAAGGTATTGGGAACCTGAGTTTTATGAGGCTATGTACCGCATTACAGTACAGGCT
GTTGGGGCTTGTGTTTTGCAAATCACAGACTTCATTAAGATGTGGTGCTTGCATACGTAGACCATCTTATGTTGTAAATGCTGTTACGACCATGTCATAT
CATCACATAAATTAGTCTTGTCTGTTAATCCGTATGTTTGCAATGCTCCAGGTTGTGATGTCACAGATGTGACTCAACTCTTTACTTAGGAGGTATGAGC
TATTATTGTAAATTCAAACCACCCATTAGTTTTCCATTTGTGCTAATGGACAAGTTTTTGGTTTATAAATACATGTGTTGGTAGCGATAATGTTACTGAC
TTTAATGCAATTGCAACATGTGACTGGACAAATGCTGGTGATTACATTTAGCTACACCTGTACTGAAAGACTCAGCTTTGCAAAAGAAACGCTCAAGCTA
CTGAGAGACATTTAAACTGTCTTATGGTATTGCATTGACGTTGAAGTGCTGTCTGACAGAATTACATCATGGGGAAGTTGGTAAACCTAGACCACCACTT
AACCGAAATTATGTCTTTACTGGTTATCGTGTAACTAAAACAGTAAAGTACAAATGAGAGTACACCTTTGAAAAAGGTGACTATGGTGATGCTGTTGTTT
ACCGAGGTACAACAACACAAATTAAATGTTGGTGATTATTTTGTGCTGACACATACAGTAATGCCATTAAGTGCACCTACACTAGTGCCACAAGAGCACT
ATGTTAGAATTTTGGCTTATACCCAACACTCAATATCTCAGATGAGTTTCTAGCAATGTTGCAAATTATCAAAAGTGGTATGCAAAAGTATTCTACACTC
CAGGACCACCTGGTACTGGTAAGAGTCATTCTGCTATTGGCCTAGCTCTCTATTACTTCTGCTCGCATAGTGTATACAGCTTGCTCATGCCGCTGTTGAT
GCACTATGTGAGAAGGCATTAAAATATTTGCCTATAGATAAATAGCCGCAGAGACAGAAGAAACAGCAAACTGTGACTCTTCCTGCTGCAGATTTGGATG
ATTTCCAAACAATTGCAACAATCCATGAGCAGTGCTGACTCAACTCAGGCCTAAACTCATGCAGACCACCAAGGCAGATGGGCTATATAAACGTTTTCGC
TTTCCGTTTACGATATAGTTCTACTTGTGCAGAATGAATTCTCGTATTACATAGCACAAGTAGATGTAGTTAACTTTAATCCTTTTAGCAATCTTTAATC
AGTGTGTAACATTTAGGGAGGACTTGAAAGAGCCACCACATTTCACCGAGGCCACGCCGGAGTACGATCGAGTGTACAGTGAACAATGCTAGGGAGAGCT
GCCTATATGGAAGAGCCCTAATGTGTAAAATTAATTTTAGTAGTGCTATCCCATGATTTTAATAGCTTCTTAGGATGACAATCCCCCCTACCCTCCACAT
CCATATCCCCCTACCCATTTATCCATCATCACAACCTGCCCCTACCATATCCCCATATCAT
>8582e45e-0f2a-498f-b126-a6b99b4038d5|6
TGGTGTCCTGTCCCTCATGTGGGCGAAATACCAGTGGCTTACCGCAAGGTTCTTCTTCGTAAGACGGTAATAAAGGAGCTGGTGGCCATAGTTACGGCGC
CGATCTAAAGTCATTTGACTTAGGCGACGAGCTTGGCACTGATCCTTATGAAGATTTCAAGAAAACTGGAATGTACAAAATACCTACAACTTTGTGCTAA
TGACCCTGTGGGTTTACACTTAAAAACACAGTCTGTACCGTCTGCGGTATGTGGAAAGGTTATGGCTGTAGTTGTGATCAACACCGCGAACCCATGCTTC
AGTCAGCTGATGCACAATCGTTTAACGGGTTTGCGGTGTAAGTGCAGCCCGTCTTACACCGTGCGGCACAGGCACTAGTACTGATGTCGTATACAGGGCT
TTGACACACAATGATAAAGTAGCTGGTTTTGCTAAATTCCTAAAAACTAATTGTTGTCGCTTCCAAGAAAAGGACGAAGATGACAATTTAATTGATTTCT
TACTTTGTAGTTAAGAGACACACTTCTCTCTAACCAACATGAAGAAACAATTTATAATTTACTTAAGGATTGTCCAGCTGTTGCTAAACATGACTTCTTT
AAGTTTAGAATAGACGGTGACATGGTACCACATATATCACGTCAACGTCTTACTAAATACATGGCAGACCTCGTCTATGCTTTAAGGCATTTTGATGAAG
GTAATTGTGACACATTAAAGAAATACTTGTCACATACAATTGTTGTGATGATGATTATTCAATAAAAAGGACTGGTATGATTTTGTAGAAAACCCAGATA
TATTACGCGTATACGCCAACTTAGGTGAACGTGTACGCCAAGCTTTGTTAAAAACAGTACAATTTTGTGATGCCATGCGAAATGCTGGTATTGTTGGTGT
ACTGACATTAGATAATCAAGATTCAATGGTAACTGGTATGATTTCGGTGATTCATACAAACCACGCCAGGTAGTGGAGTTCCTGTTGTAGATTCTTATTA
TCATTGTTAATGCCTATATTAACCTTGACAAGGGCTTTAACTGCAGAGAGTCATGTTGACACTGACTTAACAAAGCCTTACATTAAGTGGGATTTGTTAA
AATATGACTTCACGGAAGAGAGGTTAAAACTCTTTGACCGTTATTCTAAATATTGGGATCAGACATACCACCCAAATTGTGTTTATTGTTTGGATGACAG
ATGCATTTTGCATTGTGCAAACTTTAATGTTTTTATCTACAGTGTTCCCCCTACAAGTTTTGGACCACTAGTGAGAAATATATTTGTTGATGGTGTTCCA
TTTGTAGTTTCAACTGGATACCACTTCAGAGAGCTAGGTGTTGTACATAATCAGGATGTAAACACATAGCTCTAGAGACTTAGTTTAAGGAATTACTTGT
GTATGCTGCTGACCCTGCTATGCACGCTGCTTCTGGTAATCTATTACTAGATAAACGCACATTACGTGCTTTTCAGTAGCTGCACTTACTAACAATGTTG
CTTTTTCACTTCAAACTGTCAAACCCGGTAATTTTAACAAAGACTTCTATGACTTTGCTGTGTCTAAGGTTTCTAAGGAAGGAAGTTCTGTTGAATTAAA
CACTTTCTTTGCTCAGGATGGTAATGCTGCTATCAGCGATTATGACTACTATCGTTATAATCTACCAACAATGTGTGATATCAGACAACTACTATTTGTA
GTTGAAGTTGTTGATAAGTACTTTGATATTGTTACGATGGTGGCTGTATTAATGCTAACCAAGTCATCGTCAACAACCTAGACAAATCAGCTGGTTTTCC
ATTTAATAAATGGGGGTAAGGCTAGACTTTATTATGATTCAATGAGTTATGAGGATCAAGATGCACTTTTCGCATACAAAACGTAATGTCATCCCTACTA
TAACTCAAATGAATCTAAGTATGCCATTAGTGCAAAGAATAGAGCTCGCACCGTAGGTGTCTCTATCTGTAGTACTATGACCAATAGACAGTTTTCATCA
AAAATTATTGAAATCAATAGCCGCCCTAGAGGAGCTACTGTAGTAATTGAACAAGCAAATTCTATGGTGGTTGGCACAACATGTTAAAAACTGTTTATAG
TGATGTAGAAACCCTCACCTTATGGGTTGGGATTATCCTAAATGTGATAGAGCCATGCCTAACATGCTTAGAATTATGGCCTCACTTGTTCTTGCTCGCA
AACATACAACGTGTTGTAGCTTGTCACACCGTTTCTATAGATTAGCTAATGAGTGTGCTCAAGTATTGAGTGAAATGGTCATGTGTGGCGGTTCACTATA
TGTTAAACCAGGTGGAACCTCATCAGGAGATGCCACAACTGCTTATGCTAATAGTGTTTTTAACATTTGTCAAGCTGTCACGGCCAATGTTAATGCACTT
TTATCTACTGATGGTAACAAAATTGCCGATAAGTATGTCCGCAATTTACAACACAGACTTTATGAGTGTCTCTATAGAAATAGAGATGTTGACACAGACT
TTGTGAATGAGTTTTACGCATATTTGCGTAAACATTTCTCAATGATGATACTCTCTTGACGATGCTGTTGTGTTTCAATAGCACTTATGCATCTTCAAGG
TCTAGTGGCTAGCATAAAGAACTTTTAAGTCAGTTTTCATTATCAAAACAATGTTTTATGTCTGAAGCAAAATGTTGGACTGAGATTGACCTTACTAAAG
GACCTCATGAATTTTGCTCTCAACATACAATGCTAGTTAAACAGGGTGATGATTATGTGTACCTTCCTTACCCAGATCCATCAAGAATCCTAGGGGCCGG
CTGTTTGTAGATGATATCGTAAAAACAGATGGTACACTATGATTGAACGGTTCGTGTCTTTAGCTATAGATGCTTACCCACTTACTAAACATCCTAATCA
GGAGTATGCTGATGCTTTCATTTGTACTTACAATACATAAGAAAGCTACATGATGAGTTAACAGGACACATGTTAGACCGTATTTTGTTATGCTTACTAA
TGATAACACTTCAAGGTATTGGGAACCTGAGTTTTTATGAGGCTATGTACACACCGCATACAGTCTTTTTTTACAGGCTGTTGGGGGCTTGTGTTGTTTT
CTGCAATTCACAGACTCATTTAAGATGTGGTGCTTGCATACGTAGACCATTCTTATGTTGTAAATGCTGTTACGACATGTCATATCAACATCACATAAAT
TAGTCTTGTCTGTTAATCCGTATGTTTGCAATGCTCCAGGTTGTGATGTCACAGATGTGACTCAACTTTTACTTAGGAGGTATGAGCTATTATTGTAAAT
CTTTAAACCACCCATTAGTTTTCCATTGTGTGCTAATGGACAAGTTTTTGGTTTATAAAAATACATGTGTTGGTAGCGATAATGTTACTGACTTTAATGC
AATTGCAACATGTGACTGGACAAATGCTGGTGATTACATTTTAGCTAACACCTGTACTGAAAGACTCAAGCTTTTGCAGCAGAAACGCTCAAAGCTACTG
AGGAGACATTTAAACTGTCTTATGGTATTGCTACTGTACGTGAAGTGCTGTCTGACAGAGAATTACATCTTTCATGGGAAGTTGGTAAACCTAGACCACC
ACTTAACCGAAATTATGTTTTACTGGTTATCGTGTAACTAAAACAGTAAAGTACAAATAGGAGAGTACACCTTTGAAAAAGGTGACTATGGTGATGCTGT
TGTTTACCGAGGTACAACAACTTACAAATTAAATGTTGGTGATTATTTTGTGCTGACATCACAAACCCAAGGAAATTTTGGGACCAGGAACTAATCAGAC
AAGGAACTGATTACAAACATTGGCCGCAAATTGCACAATTTGCCCCAGCGTCACAGCGTTCTTCGGAATGTCGCATTGGCATGGAAGTCACACTTCGGGA
ACGTGGTTGACCTACACAGGTGCCATCAAATTGGATGACAAAGATCCAAATTTTCAAAAGATTTAAGTCATTTGCTGAATAAGCATATTGACGCATACAA
AACCCACCAACAGAGCCTAAAAAGGACAAAAGAAGAAGGCTGATGAAACTCAAGCCTTACCGCAGAGACAGAAGAAACAGCAAACTGTGACTTTTTCCTG
CTGCAGATTTGGATGATTTTCCAAACAATTGCAACAATCCATGAGCAGTGCTGACTCAACTCAGGCCTAAACTCATGCAGACATCAAGGCAGATGGGCTA
TATAAACGTTTCGCTTTCCGTTTACGATATATAGTCTACTCTGTGCAGAATGAATCTCGTAACATAGCACAAGTAGATGTAGTTAACTTTAATCACATAG
CAATCTTTAATCAGTGTGTAACATTAGGGAGGACTTGAAAGAGCCACCACATTTCTCGAGGCCACGCGGAGTACGATCGAGTGTACAGTGAACAATGCTA
GGGAGAGCTGCCTATATGGAAGAGCCCTAATGTGTAAAATTAATTTTAGTAGTGCTATCCCCATGTGATTTTAATAGCTTTTTAGGAGAATGACAGAATC
CATCCCATACATACCCCCCTATCATATCCATCATCACACACACAACCATCCCCTCCTCATCCTTTTCAAA
>484c6e65-638a-4b46-991f-7b1d65434e4e|6
CCAGCTGTTGCTAAACATGACTTCTTTAAGTTAGAATAGACGGTGACATGGTACCACATATATCACGTCAACGCTTACTAAATACATGCTGGCAGACCTC
GTCTATGCTTCAAGGCATTTGATGAAGGTAATTGTGACACATTAAAGAAATGTCACATACAATTGTTGTGATGATGATTATTCAATAAAAGGACTGGTAT
GATTTTGTAGAAAACCCAGATATATTACGTATACGCCATTAGGTGAACGTGTACGCCAAGCTTTGTTAAAAACAGTACAATTCTGTGATGCCATGAAAAT
GCTGGTATTGTTGGTGTACTGACATTAGATAATCAAGATTCAATGGTAACTGGTATGATTCGGTGATTTCATACAAACCACGCCAGGTAGTGGAGTTCCT
GTTGTAGATTCTTATTATTCATTGTTAATGCCTATATTAACCTTGACCAGGGCTTTAACTGCAGAGTCACATGTTGACTTGACTTAACAAAGCCTCATTA
AGTGGGATTTGTTAAAATATGACTTTCACGGAAGAGAGGTTAAAACTCTCTTTGACCGTTATTTTAAATATTGGGATCAGACATACCACCAAATTGTGTT
AACTGTTTGGATGACAGATGCATTCTGCATTGTGCAAACTTTAATGTTTTATTCTACAGTGTTCCCACCTACAAGTTTTGACCACTAGTGAGAAAAATAT
TTGTTGATGGTGTTCCATTTGTAGTTTCAACTGGATACCACTTCAGAGAGCTAGGTGTTGTACATAATCAGGATGTAAACTTCATAGCTCTAGACTTAGT
TTTAAGGAATTACTTGTGTATGCTGCTGACCCTGCTATGCACGCTGCTTCTGGTAATCTATTACTAGATAATGCACTACGTGCTTTCAGTAGCTGCACTT
ACTAACAATGTTGCTTTCAAACTGTCAAACCCGGTAATTTTAACAAAGACTTCTATGACTTTGCTGTGTCTAAAGGTTTTCTAAGGAAGGAAGTTCTGTT
GAATTAAACACTTCTTTGCTCAGGATGGTAATGCTGCTATCAGCGATTATGACACTATCGTTATAATCTACCAACAATGTGTGATATCAGACAACTACTA
TTTGTAGTTGAAGTTGTTGATAAGTACTTTGATTGTTACGATGGTGGCTGTATTAATGCTAACCAAGTCGTCAACAACCAAGACAATTCAGCTGGTTTCC
ATTTAATAAATGGGGTAAGGCTAGACTTTATTATGATTCAATGAGTTATGAGGATCAAGA
>c452e470-6930-40e2-afa3-ecccdefc5509|12
TAAAATATGACTCACGGAAGAGAGGTTAAAACTCTTTGACCGTTATTTAAATATTGGGATCAGACATACCCCAAATTGTGTTAACTGTTTGGATGACAGA
TGCATTCTGCATTGTGCAAACTTTAATGTTTTTATTCTCTACAGTGTTCCCACCTACAAGTTTTGGACCACTAGTGAGAAAAATATTTGTTGATGGTGTT
CCATTTGTAGTTTCAACTGGATACCACTTCAGAGAGCTAGGTGTTGTACATAATCAGGATGTAAACTTACATAGCTCTAGACTTAGTTTCAAAGGAATTA
CTTGTGTATGCTGCTGACCCTGCTATGCACGCTGCTTCTGGTAATTTATTACTAGATAAACGCACTACGTGCTTTCAGTAGCTGCACTTACTAACAATGT
TGCTTTTCAAACTGTCAAACCCGGTAATTTTAACAAAGACTTCTATGACTTTGCTGTGTCTAAGGGTTTCTAAGGAAGGAAGTTCTGTTGAATTAAAACA
CTTTTCTGCTCAGGATGGTAATGCTGCTATCAGCGATTATGACTACTATCGTTATAATCTACCAACAATGTGTGATATCAGACAACTACTATTTGTAGTT
GAAGTTGTTGATAAGTACTTTGATTGTTACGATGGTGGCTGTATTAATGCTAACCAAGTCATCGTCAACAACCTAGACAAATCAGCTGGTTTTCCATTTA
ATAAATGGGGTAAGGCTAGACTTTATTATGATTCAATGAGTTATGAGGATCAAGATGCACTTTCGCATATACAAAACGTAATGTCATCCCTACTATAACT
CAAATGAATCTTAAGTATGCCATTAGTGCAAAGAATAGAGCTCGCACCGTAGCTGGTGTCTCTATCTGTAGTACTATGACCAATAGACAGTTTCATCAAA
AATTATTGAAATCAATAGCCGCCACTAGAGGAGCTACTGTAGTAATTGGAACAAGCAAATTCTATGGTGGTTGGCACAACATGTTAAAACTGTTTATAGT
GATGTAGAAAACCCTTATGGGTTGGGATTATCCTAAATGTGATAGAGCCATGCCTAACATGCTTAGAATTATGGCCTCACTTGTTCTTGCTCGCAAACAT
ACAACGTGTTGTAGCTTGTCACACCGTTTCTATAGATTAGCTAATGAGTGTGCTCAAGTATTGAGTGAAATGGTCATGTGTGGCGGTTCACTATATGTTA
AACCAGGTGGAACCTCATCAGGAGATGCCACAACTGCTTATGCTAATAGTGTTTTTAACATTTGTCAAGCTGTCACGGCCAATGTTAATGCACTTTTATC
TACTGATGGTAACAAAATTGCCGATAAGTATGTCCGCAATTTACAACACAGACTTTATGAGTGTCTCTATAGAAATAGAGATGTTGACACAGACTTTGTG
AATGAGTTTTACGCATATTTGCGTAAACATTTCTCAATGATGATACTTCTTGACGATGCTGTTGTGTGTTCAATAGCACTTATGCATCTCAAGGTCTAGT
GGCTAGTTAGCATAAAGAACTTTAAGTCAGTTCTTTATTATCAAAACAATGTTTTTATGTCTGAAGCAAAATGTTGGACTGAGACTGACCTTACTAAAGG
ACCTCATGAATTTTGCTCAACATACAATGCTAGTTAAACAGGGTGATGATTATGTGTACCTTCCTTACCCAGATCCATCAAGAATCCTAGGGGCCGGCTG
TTTGTAGATGATATCGTAAAAACAGATGGTACACTTATGATTGAACGGTTCGTGTCTTTAGCTATAGATGCTTACCCACTTACTAAACATCCTAATCAGG
AGTATGCTGATGTCTTCATTTGTACTTACAATACATAAGAAAGCTACATGATGAGTTAACAGGACACATGTTAGACATGTATTCTGTTATGCTTACTAAT
GATAACACTTCAAGGTATTGGGAACCTGAGTTTTATGAGGCTATGTACACACCGCATACAGTCTTACAGGCTGTTGGGCTTGTGTTTTTTGCAATTCACA
GACTTCATTAAGATGTGGTGCTTGCATACGTAGACCATTCTTATGTTGTAAATGCTGTTACGACCATGTCATATCAACATCACATAAATTAGTCTTGTCT
GTTAATCCGTATGTTTGCAATGCTCCAGGTTGTGATGTCACAGATGTGACTCAACTTTACTTAGGAGGTATGAGCTATTATTGTAAATCACTCAAACCAC
CCATTAGTTTTCCATTGTGTGCTAATGGACAAGTTTTGGTTTATATAAAATACATGTGTTGGTAGCGATAATGTTACTGACTTTAATGCAATTGCAACAT
GTGACTGGACAAATGCTGGTGATTACATTTTAGCTAACACCTGTACTGAAAGACTCAAGCTTTTGCAGCAGAAACGCTCAAAGCTACTGAGGAGACATTT
AAACTGTCTTATGGTATTGCTACTGTACGTGAAGTGCTGTCTGACAGAGAATTACATCTTCATGGGAAGTTGGTAAACCAATTGCTGCTGAGGCTTCTAA
GAAGCCTGGCAAAACGTACTGCCACTAAAGCATACAATGTAACACAAGCTTTCGGCAGACGTGGTCCAGAACAAACCCAAGGAAATTTTGGGGACCAGGA
ACTAATCAGACAAGGAACTGATTACAAACATTGGCCGCAAATTGCACAATTTGCCCCAGCGCTTCAGCGTTTTCGGAATGTCGCGCATTGGCATGGAAGT
CACACCTTCGGGAACGTGGTTGACCTACACAGGTGCCATCAAATTGGATGACAAAGATCCAAATTTTAAAGATCAAGTCATTTGCTGAATAAGCATTGAC
GCATACAAAACATTCCCACCAACAGAGCCTAAAAAGGACAAAAGAAGAAGGCTGATGAAACTCAAGCCTACAGAGACAGAAGAAACAGCAAACTGTGACT
TTTTTTTCCTGCTGCAGATTTGGATGATTTCCAAACAATTGCAACAATCCATGAGCAGTGCTGACTCAACTCAGGCCTAAACTCATGCAGACAACAAGGC
AGATGGGCTATATAAACGTTTCGCTTTCCGTTTACGATATAGTCTACTCTTGTGCAGAATGAATTCTCGTAACATAGCACAAGTAGATGTAGTTAACTTT
AATCACAACAGCAATCTTTAATCAGTGTGTAACATTAGGGAGGACTTGAAAGAGCCACATTTCACCGAGGCCACGCGGAGTACGATCGAGTGTACAGTGA
ACAATGCTAGGGAGAGCTGCCTATATGGAAGAGCCCTAATGTGTAAAATTAATTTTAGTAGTGCTATCCCCATGTGATTTTAATAGCTTCTTAGGAGAAT
GACAGC
>be617bac-c8e7-43de-8369-6016eefe3e12|24
CAATGTGTGATATCAGACAACTACTATTTGTAGTTGAAGTTGTTGATAAGTACTTTGATTGTTACGATGGTGGCTGTATTAATGCTAACCAAGTCATCGT
CAACAACCTAGACAAATCAGCTGGTTTCCATTTAATAAATGGGGTAAGGCTAGACTTTATTATGATCAATGAGTTATGAGGATCAAGATGCACTTTCGCA
TATACAAAACGTAATGTCATCCCTACTATAACTCAAATGAATCTTAAGTATGCCATTAGTGCAAAGAATAGAGCTCGCACCGTAGCTGGTGTCTCTATCT
GTAGTACTATGACCAATAGACAGTTTCATCAAAATTCTATGGTGGTTGGCACAACATGTTAAAAACTGTTTATAGTGATGTAGAAAACCCTCACCTTATG
GGTTGGGATTATCCTAAATGTGATAGAGCCATGCCTAACATGCTTAGAATTATGGCCTCACTTGTTCTTGCTCGCAAACATACAACGTGTTGTAGCTTGT
CACACCGTTTCTATAGATTAGCTAATGAGTGTGCTCAAGTATTGAGTGAAATGGTCATGTGTGGCGGTTCACTATATGTTAAACCAGGTGGAACCTCATC
AGGAGATGCCACAACTGCTTATGCTAATAGTGTTTTTAACATTTGTCAAGCTGTCACGGCCAATGTTAATGCACTTTTATCTACTGATGGTAACAAAATT
GCCGATAAGTATGTCCGCAATTTACAACACAGACTTTATGAGTGTCTCTATAGAAATAGAGATGTTGACACAGACTTTGTGAATGAGTTTTACGCATATT
TGCGTAAACATTTCTCAATGATGATACTCTCTGACGATGCTGTTGTGTGTTCAATAGCACTTATGCATCTTCAAGGTTAGTGGCTAGCATAAAGAACTTT
AAGTCAGTTCTTTATTATCAAAACAATGTTTTATGTCTGAAGCAAAATGTTGGACTGAGACTGACCTTACTAAAGGACCTCATGAATTTTGCTCTCAACA
TACAATGCTAGTTAAACAGGGTGATGATTATGTGTACCCTTCCTTACCCAGATCCATCAAGAATCCTAGGGGCCGGCTGTTTGTAGATGATATCGTAAAA
CAGATGGTACACTATGATTGAACGGTTCGTGTCTTAGCTATAGATGCTTACCCACTTACTAAACATCCTAATCAGGAGTATGCTGATGTCTTCATTTGTA
CTTACAATACATAAGAAAGCTACATGATGAGTTAACAGGACACATGTTAGACATGTATTCTGTTATGCTTACTAATGATAACACTTCAAGGTATTGGGAA
CCTGAGTTTTATGAGGCTATGTACACACCGCATACAGTACAGGCTGTTGGGGCTTGTGTTTTTTGCAATTCACAGACTTCATTAGTCTTGTCTGTTAATC
CGTATGTTTGCAATGCTCCAGGTTGTGATGTCACAGATGTGACTCAACTTTACTTAGGAGGTATGAGCTATTATTGTAAATCTTTCAAACCACCCATTAG
TTTTCCATTGTGTGCTAATGGACAAGTTTTTGGTTTATATAAAAATACATGTGTTGGTAGCGATAATGTTACTGACTTTAATGCAATTGCAACATGTGAC
TGGACAAATGCTGGTGATTACATTTTAGCTAACACCTGTACTGAAAGACTCAAGCTTTTTGCAGCAGAAACGCTCAAAGCTACTGAGGAGACATTTAAAC
TGTCTTATGGTATTGCTACTGTACGTGAAGTGCTGTCTGACAGAGAATTACATCATGGGAAGTTGGTAAACCTAGACCACCACTTATCGAAATTATGTTT
ACTGGTTATCGTGTAACTAAAAACAGTAAAGTACAAATAGGAGAGTATGTGACTCTTTTCCTGCTGCAGATTTGGATGATTTCCAAACAATTGCAACAAT
CCATGAGCAGTGCTGACTCAACTCAGGCCTAAACTCATGCAGACATAAGGCAGATGGGCTATATAAACGTTTCGCTTTTCCGTTTACGATATAGTCTACT
CTTGTGCAGAATGAATTCTCGTACTACATAGCACAAGTAGATGTAGTTAACTTTAATCACATAGCAATTTTAATCAGTGTGTAACATTAGGGAGGACTTG
AAAGAGCCACCACATTTCACCGAGGCCACGCGGAGTACGATCGAGTGTACAGTGAACAATGCTAGGGAGAGCTGCCTATATGGAAGAGCCCTAATGTGTA
AAATTAATTTTAGTAGTGCTATCCCCATGTGATTTTAATAGCTTTTAGGAGAATGACAAAAA
>c235c0bd-b27a-448e-845f-e0ac2bb96b44|24
AATGTCATCCCTACTATAACTCAAATGAATCTTAAGTATGCCATTAGTGCAAAGAATAGAGCTCGCACCGTAGCTGGTGTCTCTATCTGTAGTACTATGA
CCAATAGACAGTTTCATCAAAATTCTATGGTGGTTGGCACAACATGTTAAAAACTGTTTATAGTGATGTAGAAAACCCTTATGGGTTGGGATTATCCTAA
ATGTGATAGAGCCATGCCTAACATGCTTAGAATTATGGCCTCACTTGTTCTTGCTGCTCGCAAACATACAACGTGTTGTAGCTTGTCACACCGTTTCTAT
AGATTAGCTAATGAGTGTGCTCAAGTATTGAGTGAAATGGTCATGTGTGGCGGTTCACTATATGTTAAACCAGGTGGAACCTCATCAGGAGATGCCACAA
CTGCTTATGCTAATAGTGTTTTTAACATTTGTCAAGCTGTCACGGCCAATGTTAATGCACTTTTATCTACTGATGGTAACAAAATTGCCGATAAGTATGT
CCGCAATTTACAACACAGACTTTATGAGTGTCTCTATAGAAATAGAGATGTTGACACAGACTTTGTGAATGAGTTTTACGCATATTTGCGTAAACATTTC
TCAATGATGATACTCTCTTGACGATGCTGTTGTGTGTTCAATAGCACTTATGCATCAAGGTCTAGTGGCTAGCATAAAGAACTTTAAGTCAGTTCTTTAT
TATCAAAACAATGTTTTTATGTCTGAAGCAAAATGTTGGACTGAGACTGACCCTACTAAAGGACCTCATGAATTTTGCTCAACATACAATGCTAGTTAAA
CAGGGTGATGATTATGTGTACCTTCCTTACCCAGATCCATCAAGAATCCTAGGGGCCGGCTGTTTGTAGATGATATCGTAAAACAGATGGTACACTATGA
TTGAACGGTTCGTGTCTTTAGCTATAGATGCTTACCCACTTACTAAACATCCTAATCAGGAGTATGCTGATGTCTTTCATTTGTACTTACAATACATAAG
AAAGCTACATGATGAGTTAACAGGACACATGTTAGACATGTATTCTGTTATGCTTACTAATGATAACACTTCAAGGTATTGGGAACCTGAGTTTTATGAG
GCTATGTACACACCATACAGTCAGTACAGGCTGTTGGGGCTTGTGTTTTTTTGCAATCACAGACTTCATTAGTCTTGTCTGTTAATCCGTATGTTTGCAA
TGCTCCAGGTTGTGATGTCACAGATGTGACTCAACTTTACTTAGGAGGTATGAGCTATTATTGTAAATCTTAAACCACCCATTAGTTTTCCATTGTGTGC
TAATGGACAAGTTTTTGGTTTATATAAAATACATGTGTTGGTAGCGATAATGTTACTGACTTTAATGCAATTGCAACATGTGACTGGACAAATGCTGGTG
ATTACATTTTAGCTAACACCTGTACTGAAAGACTCAAGCTTTTTGCAGCAGAAACGCTCAAAGCTACTGAGGAGACATTTAAACTGTCTTATGGTATTGC
TACTGTACGTGAAGTGCTGTCTGACAGAGAATTACATCATGGGAAGTTGGTAAACCTAGACCACCACTTATCGAAATTATGTCTTTACTGGTTATCGTGT
AACTAAAAACAGTAAAGTACAAATAGGAGAGTATGTGACTCTTTTTCCTGCTGCAGATTTGGATGATTTTCCAAACAATTGCAACAATCCATGAGCAGTG
CTGACTCAACTCAGGCCTAAACTCATGCAGACCACAAGGCAGATGGGCTATATAAACGTTTTCGCTTTTCCGTTTACGATATATAGTCTACTCTTGTGCA
GAATGAATTCTCGTAACATAGCACAAGTAGATGTAGTTAACTTTAATCACATAGCAATCTTTAATCAGTGTGTAACATTAGGGAGGACTTGAAAGAGCCA
CCCATTTCACCGAGGCCACGCGGAGTACGATCGAGTGTACAGTGAACAATGCTAGGGAGAGCTGCCTATATGGAAGAGCCCTAATGTGTAAAATTAATTT
AGTAGTGCTATCCCCATGTGATTTTAATAGCTTCTAGGAGAATGACAA
>6fdf8f6c-4a1b-4b96-a5a1-0472d20fde92|7
TTGGAACAAGCAAATTCTATGGTGGTTGGCACAACCGTTAAAACTGTTTATAGTGATGTAGAAAACCCACCTTATGGGTTGGGATTATCCTAAAATGTGA
TAGAGCCATGCCTAACATGCTCAAGAATTATGGCCTCTTGTTCTTGCTCGCAAACATACAACGTGTTGTAGCTTGTCACACCGTTTCTATAGATTAGCTA
ATGAGTGTGCTCAAAGTATTGAGTGAAATGGTCATGTGTGGCGGTTCACTATATGTTAAACCAGGTGGAACCTCATCAGGAGATGCCACAACTGCTTATG
CTAATAGTGTTTTTAACATTTGTCAAGCTGTCACGGCCAATGTTAATGCACTTTATACATTGATGGTAACAAATTGCCGATAAGTATGTCCGCAATTTAC
AACACAGACTTTATGAGTGTCTCTATAGAAATAGAGATGTTGACACAGACTTTGTGAATGAGTTTACGCATATTTGCGTAAACATTTCTCAATGATGATA
CTCTTCTGACGATGCTGTTGTGTGTTTCAATAGCACTTATGCATCTCAAGGTTCTAGTGGCTAGCATATAAGAACTTTAAGTCAGTTTTCTATTATCAAA
ACAATGTTTTTATGTCTGAAGCAAAATGTTGGACTGAGACTGACCTTACTAAAGGACCTCATGAATTTTGCTCCTCAACATACAATGCTAGTTAAACAGG
GTGATGATTATGTGTACCTTCCTTACCCAGATCCATCAAGAATCCTAGGGGCCGGCTGTTTGTAGATGATATCGTAAAAACAGATGGTACACTATGATTG
AACGGTTCGTGTCTTAGCTATAGATGCTTACCCACTTAAACATCCTAATCAGGAGTATGCTGATGTCTTCATCTGTACTTACAATACATAAGAAAGCTAC
ATGATGAGTTAACAGGACACATGTTAGACACGTATTCTGTTATGCTTACTAATGATAACACTCAAGGTATTGGGAACCTGAGTTTTATGAGGCTATGTAC
ACACCGCATACAGTTTACAGGCTGTTGGGGCTTGTGTTCTTTGCAATCTCAGACTTTTCATTAAGATGTGGTGCTTGCATTACGTAGACCATTTATGTTG
TAATGCTGTTACGACCATGTCATATCAACATCATAAATTAGTCTTGTCTGTTAATCCGTATGTTTGCAATGCTCCAGGTTGTGATGTCACAGATGTGACT
CAACTTTTACTTTAAGGAGGTATGAGCTATTATTGTAAATCTCATAAACCACCCATTAGTTTTCCATTGTGTGCTAATGGACAAGTTTTGGTTTATATAA
AATACATGTGTTGGTAGCGATAATGTTACTGACTTTAATGCAATTGCAACATGTGACTGGACAAATGCTGGTGATTACATTTTAGCTAACACCTGTACTG
AAAGACTCAAGCTTTTCGCAAAAGAAACGCTCAAGCTACTGAGGAGACATTTAAACTGTCTTATGGTATTGCTACTGACGTTGAAGTGCTGTCTGACAGA
GAATTACATCTTCATGGGAAGTTGGTAAACCAAGAAATTTTGGGGACCAGGAACTAATCAGACAAGGAACTGATTACAAACATTGGCCGCAAATTGCACA
ATTTGCCCCAGCGCTTCAGCGTCTTCGGAATGTCGCGCATTGGCATGGAAGTCACACCTTCGGGAACGTGGTTGACCTACACAGGTGCCATCAAATTGGA
TGACAAAGATCCAAATTTTAAAGATCAAGTCATTTGCTGAATAAGCATTGACGCATACAAAACATTTTCCCACCAATAGAGCCTAAAAAGGACAAAAAGA
AGAAGGCTGATGAAACTCAAGCCTCGCAAGAGACAGAAGAAACAGCAAACTGTGACTTTTCCTGCTGCAGATTTGGATGATTTCCAAACAATTGCAACAA
TCCATGAGCAGTGCTGACTCAACTCAGGCCTAAACTCATGCAGACCATCAAGGCAGATGGGCTATATAAACGTTTCGCTTTTCCGTTTACGATATATAGT
ACTACTTGTGCAGAATGAATTCTCGTAACTACATAGCACAAGTAGATGTGGTTATTTTAATCACATAGCAATCTTTAATCAGTGTGTGTATTAGGGAGGA
CTTGAAAAGAGCCACATTTCACCGAGGCCACGCGGAGTACGATCGAGTGTACAGTGAACAATGCTAGGGAGAGCTGCCTATATGGAAGAGCCCTAATGTG
TAAAATTAATTTTAGTAGTGCTATCCCATGTGATTTTAATAGCTTTCTAGGAGAATGACAA
>fdce3829-8210-4d1a-b57e-7678480d6db2|16
ATACCTTCCCAGGTAACAAACCACCAACCAACTTCGATTTCTGATAGATCTGTTCTCTAAACGAACTTATGGATTTGTTTATGAGAATCTCACAATTGGA
ACTGTAACTTTGAAGCAAGGTGAAATCAAGGATGCTACTCCTTCAGATTTTTGTTCGCGCTACTGCAACGATACCGATACAAGCCTCACTCCCTTTCGGA
TGGCTTATTGTTGGCGTTGCACTTCTTGCTGTTTTCAGAGCGCTTCCAAAATCATAACCCTCAAAAGAGATGGCAACTAGCACTCCAAGGGTGTTCACTT
TGTTTGCAACTTGCTGTTGTTGTTTGTAACAGTTTACTCACACCTTTTGCTCGTTGCTGCTGGCCTTGAAGCCCCTTTCTCTATCTTTATGCTTTAGTCT
ACTTCTTGCAGAGTATAAACTTTGTAAGAATAATAATGAGGCTTTGGCTTTGCTGGAAATGCCGTTCCAAAAACCCATACTTTATGATGCCACTATTTTC
TTTGCTGGCATACTAATTGTTACGACTATTGTATACCTTACAATAGTGTAACTTCTTCAATTGTCATTACTTTCAGGTGATGGCACAACAAGTCCTATTT
TGAACATGACTACCAGATTGGTGGTTATACTGAAAAATGGGAATCTAGAGTAAAAGACTGTGTTGTATTACACAGTTACTTCATTTCAGACTATTACCAG
CTGTACTCAACTCAATTGAGTACAGACACTGGTGTTGAACATGTTACCCTTCATCTACAATAAAATTGTTGATGAGCCTGAAGAACATGTCCAAATTTCA
CAATCGACGGTTCATCCGGAGTTGTTAATCCAGTAATGGAACCAATTTATGATGAACCGACGACGACTACTAGCGTGCCTTTGTAAGCACAAGCTGATGA
GTACGAACTTATGTACTCATTCGTTTAGAAGAGACAGGTACGTTAATAGTTAATAGCGTACTTCTTTTTCTTGCTTCGTGGTATTCTTGCTAGTTACACT
AGCCATCCTACTGCGCTTCGATTGTGTGCGTACTGCTGCAATATTGTTAACGTGAGTCTTGTAAAACCTTCTTTTTACGTTTACTCGTGTTAAAAATCTG
AATTCTTTTAGAGTTCCTGATTCTGGTCTAAACGAACTAAATATTATATTAGTTTCTGTTTGGAACTTTAATTTTAGCCATGGCAGATTCCAACGGTACT
ATTACCGTTGAAGAGCTTAAAAAGCTCTTGAACAATGGAACCTAGTAATAGGTTTCCTATTCCTTACATGGATTTGTCTTTTACAATTTGCCTATGCCAA
CAGGAATAGGTTTTTGTATATAATTAAGTTAATTTCCTCTGGCTGTTATGGCCAGTAACTTTAGCTTGTTTTGTGCTTGCTGCTGTTTACAGAATAAATT
GGATCACCGGTGGAATTGCTATCGCAATGGCTTGTCTTGTAGGCTTGATGTGGCTCAGCTACTTCATTGCTTTTCAGACTGTTTGCGCGTACGCGTTCCA
TGTGGTCATTCAATCCAGAAACTAACATTCTCAACGTGCCACTCCATGGCACTATTCTGACCAGACCGCTTCTAGAAAGTGAACTCGTAATCGGAGCTGT
GATCCTTCGTGGACATCTTCGTATTGCTGGACACCATCTAGGACGCTGTGACATCAAGGACCTGCCTAAAGAAATCACTGTTGCTACATCACGAACGCTT
CTTATTACAAATTGGGAGCTTCGCAGCGTGTAGCAGGTGACTCAGGTTTTGCTGCATACAGTCGCTACAGGATTGGCAACTATAAATTAAACACAGACCA
TTCCAGTAGCAGTGACAATATTGCTTTGCTTGTACAGTAAGTGACAACAGATGTTCATCTCGTTGACTTTCAGGTTACTATAGCAGAGATTACTAATTAT
TATGAGGACTTTTTAAAGTTTCCATTTGGAATCTTGATTACATCATAAACCTCATAATTAAAAATTTATCTAAGTCACTAACTGAGAATAAATATTCTCA
ATTAGATGAAGAGCAACCAATGGAGATTGATTAAACGAACATGAAAATTATTTTCTTGGCACTGATAACACTCGCTACTCTGTGAGCTTTATCACTACCA
AGAGTGTGTTAGAGGTACAACAGTACTTTTAAAAGAACCTTGCTTTCTGGAACATACGAGGGCAATCACCATTTCATCCTCTAGCTGATAACAAATTTGC
ACTGACTTGCTTTAGCACTCAATTTGCTTTTGCTTGTCCTGACGGCGTAAAACACGTCTATCAGTTACGTGCCAGATCAGTTTTCACCTAAACTGTTCAT
CAGACAAGAGGAAGTTCAAGAACTTTACTACTCCAATTTTATTGTTGCGGCAATAGTGTTTATAACACTTTGCTCACACTCAAAAGAAAGACAGAATGAT
TGAACTTCATTAATTGACTTCTATTTGTGCTTTTAGCCTTTCTGCTATTCCTTGTTTTCTTGTTTTCTTAGGAATATATTTACAACTGTAGCTGCATTTC
ACCAAGAATGTAGTTTACACAGTATGTACTCAACATCAACCATATGTAGTTGATGACCCGTGTCCTATTCACTTCTATTCTAAATGGTATATTAGAGTAG
GAGCTAGAAAATCAGCACCTTTAATTGAATTGTGCGTGGATGAGGCTGGTTCTAAATCACCCATTCAGTACATCGATATCGGTAATTATACAGTTTCCTG
TTTACCTTTTACAATTAATTGCCAGGAACCTAAATTGGGTAGTCTTGTAGTGCGTTGTTCGTTCTATGAAGACTTTTTAGAGTATCATGACGTTCGTGTT
GTTTTAGATTTCATCTAAACGAACAAACTAAAATGTCTGATAATGGACCCCAAAATCAGCGAAATGCACCCCGCATTACGTTTGGTGGACCTCAGATTCA
ACTGGCAGTAACCAGAATGGAGAACGCAGTGGGCGCGATCAAACAACGTCGGCCCCAAGGTTTACCCAATAATACTGCGTCTTGGTTCACCGCTCACTCA
ACATGGCAAGGAAGACCTTAAATTCCCCGAGGACAAGGCGTTCCAATTAACACCAATAGCAGTCCAGATGACCAAATTGGCTACTACCGAAGAGCTACCA
GACGAATTCGTGGTGGTGACGGTAAAATGAAAGATCTCAGTCCAAGATGGTATTCTACTACCTAGGAACTGGGCCAGAAGCTGGACTTCCCTATGGTGCT
AACAAAGACGGCATCATATGGGTTGCAACTGAGGAGCCTTGAATACACCAAAAGATCATTGGCACCCGCAATCCTGCTAACAATGCTGCAATCGTGCTAC
AACTTCCAAGGAACAACATTGCCAAAAGGCTTTTACGCAGAAGGGAGCAGAGGCGGCAGTCAAGCCCTTCTCGTTCCTCATCACGTAGTCGCAACAGTTT
AAGAAATTCAACTCCAGGCAGCAGTAGGGGAACTTTCCTGCTAGAATGGCTGGCAATGGCGGTGATGCTGCTCTTGCTTTTGCTGCTGCTTGACAGATTG
AACCAGCTTGAGAGCAAAATGTCTGGTAAAGGCCAACAACAACAAGGCCAAACTGTCACTAAGAATTGCTGCTGAGGCTCTAAGAAGCCTCGGCAAAACG
TACTGCCACTAAAGCATACAATGTAACACAAGCTTCGGCAGACGTGGTCCAGAACAAACCCAAGGAAATTTTGGGGACCAGGAACTAATCAGACAAGGAA
CTGATTACAAACATTGGCCGCAAATTGCACAATTTGCCCCAGCGCTTCAGCGTTCTTCGGAATGTCGCGCATTGGCATGGAAGTCACACCTCGGGAACGT
GGTTGACCTACACAGGTGCCATCAAATTGGATGACAAAGATCCAAATTAAAGATCAAGTCATTTGCTGAATAAGCATTGACGCATACAAAACATTCCCAC
CAACAGAGCCTAAAAAGGACAAAAAGAAGAAGGCTGATGAAACTCAAGCCTTCGCAGAGACAGAAGAAACAGCAAACTGTGACTTTTTTTCCTGCTGCAG
ATTTGGATGATTTCCAAACAATTGCAACAATCCATGAGCAGTGCTGACTCAACTCAGGCCTAAACTCATGCAGACCATCACAAGGCAGATGGGCTATATA
AACGTTTTCGCTTTTCCGTTTACGATATAGTCTACTCTTGTGCAGAATGAATTCTCGTAACTACATAGCACAAGTAGATGTAGTTAACTTTAATCACATA
GCAATCTTTAATCAGTGTGTACATTAGGGAGGACTTGAAAGAGCCACATTTCACCGAGGCCACGCGGAGTACGATCGAGTGTACAGTGAACAATGCTAGG
GAGAGCTGCCTATATGGAAGAGCCCTAATGTGTAAAATTAATTTTAGTAGTGCTATCCCCATGTGATTTTAATAGCTTCTTAGGAGAATGACAAAAAA
>23439b43-48eb-456a-8a23-70766c7956ee|5
GTCCTTTCCCAGGTAACAAACCAACCAACTTCGATCTCTTGTAGATTTGTTCTCTAAACGAACTTTAAAATCTGTGTGGCTGTCACTCGGCTGCATGCTT
AGTGCACTCACGCAGTATAATTAATAACTAATTACTGTCGTTGACAGGACACGAGTAACTCGTTTATATCTGCAGGCTGCTTACGGTTCGTCCGTGTTGC
AGCCGATCATCAGCACATCTAGGTTTCGTCCGGGTGTGACCGAAAGGTAAGATGGAGAGCCTTGTCCCTGGTTTCAACGAGAAAACACACGTCCACTCAG
TTTGCCTGTTTTACAGGTTCGCGACGTGTTCGTACGTGGCTTGGAGACTCCGTGGAGGTCTTATCAGAGGCACGTCTTATTTAAAGATGGCACTTGTGGC
TTAGTAGAAGTTGAAAAAGGCGTTTTGCCTCAACTTGAACAGCCCTATGTGTTCATCAAACGTTCGGATGCTCGAACTGCACCTCATGGTCATGTTATGG
TTGAGCTGGTAGCAGAACTCGAAGGCATTCAGTACGGTCGTAGTGGTGAGACACTGGTGTCCTTGTCCCTCATGTGGGCGAAATACCAGTGAATACCGCA
AGGTTCTTCTTCGTAAGAACGGTAATAAAGGAGCTGGTGGCCATAGTTACGGCGCCGATCTAAAGTCATTTTGACTTAGGCGACGAGCTTGGCACTGATC
CTTATGAAGATTTTCAAGAAACTGGAATGTACAAATACCTACAACTTGTGCTAATGACCCTGTGGGTTTTACACTTAAAAACACAGTTCTGTACCGTCTG
CGGTATGTGGAAAGGTTATGGCTGTAGTTGTGATCAACTCCGCGAACCCATGCTTCAGTCAGCTGATGCACAATCGTTTTAAACGGGTTTGCGGTGTAAG
TGCAGCCCGTCTCACTACACCGTGCGGCACAGGCACTAGTACTGATGTCGTATACAGGGCTTTTGACATCACAATGAAAGTAGCTGGTTTCTGCTAAATT
CCTAAAAACTAATTGTTGTCGCTTCCAAGAAAAGGACGAAGATGACAATTTAATTGATTTCATTTTGTAGTTAAGAGACACACTTCTCTAAACCAACATG
AAGAAAACAATTTATAATTTACTTAAGGATTGTCCAGCTGTTGCTAAACATGACTTCTTTAAGTTTAGAATAGACGGTGACATGGTACCACATATATCAC
GTCAACGTCTACTAAATAACTACAATGGCAGACCTCGTCTATGCTTTAAGGCATTTGATGAAGGTAATTGTGACACATTAAAGAAATACTTGTCACATAC
AATTGTTGTGATGATGATTATTTCAATAAAAAGGACTGGTATGATTTTGTAGAAAACCCAGATATATTACGCGTATACGCCAACTAGGTGAACGTGTACG
CCAAGCTTTGTTAAAAACAGTACAATTCTGTGATGCCATGCGAAATGCTGGTATTGTTGGTGTACTGACATTAGATAATCAAGATCTCAATGGTAACTGG
TATGATCGGTGATTCATACAAACCACGCCAGGTAGTGGAGTTCCTGTTGTAGATTCTTATTATTCATTGTTAATGCCTATATTAACCTTGACAAGGGCTT
TAACTGCAGAGTCACATGTTGACACTGACTTAACAAAGCCTTACATTAAGTGGGATTTGTTAAAATATGACTCACGGAAGAGAGGTTAAAACTCTTTGAC
CGTTATTTAAATATTGGGATCAGACATACCACCCAAATTGTGTTAACTGTTTGGATGACAGATGCATTTGCATTGTGCAAACTTTAATGTTTTTTTCTAC
AGGTGTTCCCACCTACAAGTTTGGACCACTAGTGAGAAAAATATTTGTTGATGGTGTTCCATTTGTAGTTTCAACTGGATACATCTCAGAGAGCTAGGTG
TTGTACATAATCAGGATGTAAACTTACATAGCTCTAGACTTAGTTTAAGGAATTACTTGTGTATGCTAATTGACCCTGCTATGCACGCTGCTTCTGGTAA
TCTATTACTAGATAAACGCACTACGTGTTTTCAGTAGCTGCACTTACTAACAATGTTGTTTTCAAACTGTCAAACCCGGTAATTTTTAACAAAGACTTCT
ATGACTTTGCTGTGTCTTTGGGTTTTCTAAGGAAGGAAGTCTGTTGAATTAAACACTTCTTTTGCTCAGGATGGTAATGCTGCTATCAGCGATTATGACT
ACTTATCGTTATAATTCTACCAACAATGTGTGATATCAGACAACTACTATTTGTAGTTGAAGTTGTTGATAAGTACTTTGATTGTTACGATGGTGGCTGT
ATTAATGCTAACCAAGTCATCGTCAACAACCTAGACAAATCAGCTGGTTTTCCATTTAATAAATGGGGTAAGGCTAGACTTTATTATGATTCAATGAGTT
ATGAGGATCAAGATGCACTTTCGCATATACAAAACGTAATGTCATCCCTACTATAACTCAAATGAATCTTAAGTATGCCATTAGTGCAAAGAATAGAGCT
CGCACCGTAGCTGGTGTCTCTATCTGTAGTACTATGACCAATAGACAGTTTCATCAAAAATTCTATGGTGGTTGGCACAACATGTTAAAAACTGTTTATA
GTGATGTAGAAAACCCTCACCTTATGGGTTGGGATTATCCTAAATGTGATAGAGCCGCCTAACATGCTTAGAATTATGGCCCACTTGTTCTTGCTCGCAA
ACATACAACGTGTTGTAGCTTGTCACACCGTTTATAGATTAGCTAATGAGTGTGCTCAAGTATTGAGTGAAATGGTCATGTGTGGCGGTTCACTATATGT
TAAACCAGGTGGAACCTCATCAGGAGATGCCACAACTAATTTATGCTAATAGTGTTTTTAACATTTGTCAAGCTGTCACGGCCAATGTTAATGCACTTTT
TATCTACTGATGGTAACAAATTGCCGATAAGTATGTCCGCAATTTACAACACAGACTTTATGAGTGTCTCTATAGAAATAGAGATGTTGACACAGACTGT
GAATGAGTTTTACGCATATTTGCGTAAACATTTCTCAATGATGATACTCTGACGATGCTGTTGTGTGTTCAATAGCACTTATGCATCTTCAAGGTCTAGT
GGCTAGCATAAAGAACTTTAAGTCAGTTCTTTATTATCAAAACAATGTTCTATGTCTGAAGCAAAATGTTGGACTGAGACTGACCTTATTAAAGGACCTC
ATGAATTTTGCTCTCAACATACAATGCTAGTTAAACAGGTGATGATTATGTGTACCTTCCTTACCCAGATCCATCAAGAATAAGGGGCCGGCTGTTTTGT
AGATGATATCGTAAAAACAGATGGTACACTATGATTGAACGGTTCGTGTCTTTAGCTATAGATGCTTACCCTCACTACTAAACATCCTAATCAGGAGTAT
GCTGATGTCTTTCATTTGTACTTACAATACATAAGAAAGCTACATGATGAGTTAACAGGACACATGTTAGACATGTATTCTGTTATGCTTACTAATGATA
ACACTTCAAGGTATTGGAACCTGAGTTTTATGAGGCTATGTACACACCGCATACAGTTTCACAGGCTGTTGGGCTTGTGTTCTTTTGCAATTCACAGACT
CATTAAGATGTGGTGCTTGCATACGTAGACCATTCTTATGTTGTAAATGCTGTTACGACCATGTCATCATCATCATCACATAAATTAGTCTTGTCTGTTA
ATCCGTATGTTTGCAATGCTCCAGGTTGTGATGTCACAGATGTGACTCAACTCTACTTAGGAGGTATGAGCTATTATTGTAAATCTCATAATCACCCATT
AGTTTCCATTGTGTGCTAATGGACAAGTTTTTGGTTTATATAAAATACATGTGTTGGTAGCGATAATGTTACTGACTTTAATGCAATTGCAACATGTGAC
TGGACAAATGCTGGTGATTACATTTAGCTAACACCTGTACTGAAAGACTCAAGCTTTGCAGCAGAAACGCTCAAAGCTACTGAGGAGACATTTAAACTGT
CTTATGGTATTGCTACTGTACGTGAAGTGCTGTCTGACAGAGAATTACATTTCATGGGAAGTTGGTAAACCTAGACCACCACCGAAATTATGTATGTTAC
TGGTTATCGTGTAACTAAAAACAGTAAAGTACAAATAGGAGAAGAGTACACCTTTGAAAAAGGTGACTATGGTGATGCTGTTGTTTACCGAGGTACAACA
ACTTACAAATTAAATGTTGGTGATTATTTTGTGCTGACATCACTACAGTAATGCCATTAAGTGCACCTACACCAGTGCCACAAGAGCACTATGTTAGACT
GTGACTCTTTTCCTGCTGCAGATTTGGATGATTTCCAAACAATTGCAACAATCCATGAGCAGTGCTGACTCAACTCAGGCCTAAACTCATGCAGACCATC
ACAAGGCAGATGGGCTATATAAACGTTTCGCTCTTCCGTTTACGATATATAGTCTACTCTTTGTGCAGAATGAATTCTCGTAACATAGCACAAGTAGATG
TAGTTAACTTTAATCCTTAGCAATCTTTAATCAGTGTGTAACATTAGGGAGGACTTGAAAGAGCCACCTCATTCACCGAGGCCACGCGGAGTACGATCGA
GTGTACAGTGAACAATGCTAGGGAGAGCTGCCTATATGGAAGAGCCCTAATGTGTAAAATTAATTTTAGTAGTGCTATCCCCATGTGATTTTAATAGCTT
TCTTAGGAGAATGACAGC
>3d2e053e-fb15-49c6-b4cb-3d377810d060|8
TTGATTGTTACGATGGTGGCTGTATTAATGCTAACCAAGTCATCGTCAACAACCTAGACAAATCAGCTGGTTTCCATTTAATAAATGGGTAAGGCTAGAC
TTTATTATGATTCAATGAGTTATGAGGATCAAGATGCACTTTCGCATATACAAAACGTAATGTCATCCCTACTATAACTCAAATGAATTTAAGTATGCCA
TTAGTGCAAAGAATAGAGCTCGCACCGTAGCTGGTGTCTCTATCTGTAGTACTATGACCAATAGACAGTTTCATCAAAAATTATTGAAATCAATAGCCGC
CACTAGAGGAGCTACTGTAGTAATTGGAACAAGCAAATTCTATGGTGGTTGGCACACATGTTAAAACTGTTTATAGTGATGTAGAAAACCCTCACCTTAT
GGGTTGGGATTATCCTAAATGTGATAGAGCCATGCCTAACGCATGCTTAGAATTATGGCCTCACTTGTTCTTGCTCGCAAACATACAACGTGTTGTAGCT
TGTCACACCGTTTCTATAGATTAGCTAATGAGTGTGCTCAAGTATTGAGTGAAATGGTCATGTGTGGCGGTTCACTATATGTTAAACCAGGTGGAACCTC
ATCAGGAGATGCCACAACTGCTTATGCTAATAGTGTTTTAACATTTGTCAAGCTGTCACAGCCAATGTTAATGCACTTTTATCTATTGATGGTAACAAAA
TTGCCGATAAGTATGTCCGCAATTTACAACACAGACTTTATGAGTGTCTCTATAGAAATAGAGATGTTGACACAGACTTTGTGAATGAGTTTACGCATAT
TTGCGTAAACATTTCTCAATGATGATACTCTGACGATGCTGTTGTGTGTTTCAATAGCACTTATGCATTCAAGGTCTAGTGGCTAGCATAAAGAACTTTA
AGTCAGTTCTTTATTATCAAAACAATGTTTTTATGTCTGAAGCAAAATGTTGGACTGAGACTGACCTCTACTAAAGGACCTTTCATGAATTTTGCTCTCA
ACATACAATGCTAGTTAAACAGGGTGATGATTATGTGTACCTTCCTTACCCAGATCCATCAAGAATCCTAGGGGCCGGCTGTTTTGTAGATGATATCGTA
AAAACAGATGGTACACTATGATTGAACGGTTCGTGTCTTAGCTATAGATGCTTACCCACTTACTAAACATCCTAATCAGGAGTATGCTGATGTCTTTCAT
TTGTACTTACAATACATAAGAAAGCTACATGATGAGTTAACAGGACACATGTTAGACATGTATTCTGTTATGCTTACTAATGATAACACTTCAAGGTATT
GGGAACCTGAGTTTTATGAGGCTATGTACACACCGCATACAGTCTTACAGGCTGTTGGGGCTTGTGTTCTTTGCAATTCACAGACTTCATTAAGATGTGG
TGCTTGCATACGTAGACCATTCTTATGTTGTAAATGCTGTTACGACCATGTCATATCAACATCACATAAATTAGTCTTGTCTGTTAATCCGTATGTTTGC
AATGCTCCAGGTTGTGATGTCACAGATGTGACTCAACTTTACTTAGGAGGTATGAGCTATTATTGTAAATACATAAACCACCCATTAGTTTTCCATTGTG
TGCTAATGGACAAGTTTTTGGTTTATAAAATACATGTGTTGGTAGCGATAATGTTACTGACTTTAATGCAATTGCAACATGTGACTGGACAAATGCTGGT
GATTACATTTTTAGCTAACACCTGTACTGAAAGACTCAAGCTTTCGCAGCAGAAACGCTCAAAGCTACTGAGGAGACATTTAAACTGTCTTATGGTATTG
CTACTGTACGTGAAGTGCTGTCTGACAGAGAATTACATCTACATGGGAAGTTGGTAAACCTAGACCACCACTTATCGAAATTATGTCTCTACTGGTTATC
GTGTAACTAAAACAGTAAAGTACAAATAGGAGAGTACACCTTTGAAAAGGTGACTATGGTGATGCTGTTGTTTACCGAGGTACAACAACTTTACAAATTA
AATGTTGGTGATTATTTTGTGCTGACAACATACAGTAATGCCATTAAGTGCACCTACACTAGTGCCACAAGAGCACTATGTTAGAATTACTGGCTTATAC
CCAACACTCAATATTTACTCATGCAGACACAACAAGGCAGATGGGCTATATAAACGTTTTCGCTTTTCCGTTTACGATATGGTCTACTCTTGTGCAGAAT
GAATTCTCGTAACTACATAGCACAAGTAGATGTAGTTAACTTTAATCTCATAGCAATCTTTAATCAGTGTGTAACATTAGGGAGGACTTGAAAGAGCCAC
CACATTTCGAGGCCACGCGGAGTACGATCGAGTGTACAGTGAACAATGCTAGGGAGAGCTGCCTATATGGAAGAGCCCTAATGTGTAAAATTAATTTTAG
TAGTGCTATCCCCATGTGATTTTAATAGCTTCTTAGGAGAATGACAAAAAATCCCCTACCCCCATCCCTATATCATCATACTCCCCATCCACAACCAACA
CCCTCAA
>4141ef17-b99d-4049-915c-b05fcfaefdc8|340
ACAAGTTGCAATTTACAAGTCTTGAAATTCCACGTAGGAATGTGGCAACTTTACAAGCTGAAAATGTAACAGGACTCTTTAAAGATTGTAGTAAGGTAAT
CACTGGGTTACATCCTACACAGGCACCTACACACCTCAGTGTTGACACTAAATTCAAAACTGAAGGTTTATGTGTTGACATACCTGGCATACCTAAGGAC
ATGACTATAGAAGACTCATCTCTATGATGGGTTTTAAAATGAATTATCAAGTTAATGGTTACCCTAACATGTTTATCACCCGCGAAGAAGCTATAAGACA
TGTACGTGCATGGATTGGCTTCGATGTCGAGGGTGTCATGCTAGAGAAGCTGTTGGTACCAATTTACCTTTACAGCTAGGTTTTTACAGGTGTTAACCTA
GTTGCTGTACCTACAGGTTATGTTGATACACCTAATACCGCAGAGACAGAAGAAACAGCAAACTGTGACTTTTCCTGCTGCAGATTTGGATGATTTTCCA
AACAATTGCAACAACAAATCCATGAGCAGTGCTGACTCAACTCAGGCCTAAACTCATGCAGACCACAAGGCAGATGGGCTATATAAACGTTTTCGCTTTT
CCGTTTACGATATAGTCTACTCTTGTGCAGAATGAATCTCGTCGTAACATAGCACAAGTAGATGTAGTTAACTTTAAATCACATAGCAATCTTTAATCAG
TGTGTAACATTAGGGAGGACTTGAAAGAGCCACCACATTTCACCGAGGCCACGCGGAGTACGATCGAGTGTACAGTGAACAATGCTAGGGAGAGCTGCCT
ATATGGAAGAGCCCTAATGTGTAAAATTAATTTTAGTAGTGCTATCCCCATGTGATTTTAATAGCTTTTTAGGAGAATGACAAGC
>ba9432a6-015d-44ea-97fe-9b179693b35a|5
GTCGGTGCTAAACCACCGCCTGGAGATCAATTCAACAATCCATGAGCAGTGCTGACTCAACTCAGGCCTAAACTCATGCAGACCATAAAGGCAGATGGGC
TATAAACGTTTCGCTTTCCGTTTACGATATATAGTCTACTCTTGTGCAGAATGAATTCTCGTAACTACATAGCACAAGTAGATGTAGTTAACTTTAATCC
TTTCAGCAATCTTTAATCAGTGTGTAACATTCTAGGGAGGACTTGAAAGAGCCACCACATTTCACCGAGGCCACGCGGAGTACGATCGAGTGTACAGTGA
ACAATGCTAGGGAGAGCTGCCTATATGGAAGAGCCCTAATGTGTAAAATTAATTTTAGTAGTGCTATCCCCATGTGATTTTTAATAGCTTTTTAGGAGAA
TGACAAAAT
>4de088fd-4c7f-451c-a9ce-e6021a13a555|6
CCTTCCCAGGTAACAAACCAACCATTTTCGATCTCTTGTAGATCTGTTCTCTAAACGAACTTTAAAATCTGTGTGGCTGTCACTCGGCTGCATGCTTTAG
TGCACTCACGCAGTATAATTAATAACTAATTATTGTCGTCGTTGACAGGACACGAGTAACTCGTCTATCTCTGCAGGCTGCTTACGGTTCGTCCGTGTTG
CAGCCGATCATCAGCACATCTAGGTTTCGTCCGGGTGTGACCGAAAGGTAAGATGGAGAGCCTTGTCCCTGGTTTTTCAACGAGAAAACACACGTCTTAT
TCAGTTTGCCTGTTTTACAGGTTTCGCGACGTGTTCGTACGTGGCTTTGGAGACTCCGTGGAGGAGGTCTTATCAGAGGCACGTCAACATCTTAAAGATG
GCACTTGTGGCTTAGTAGAAGTTGAAAAGGCGTTCTGCCTCAACTTGACAGCCCTATGTGTTCATCAAACGTTCGGATGCTCGAACTGCACCTCATGGTC
ATGTTATGGTTGAGCTGGTAGCAGAACTCGAAGGCATTCAGTACGGTCGTAGTGGTGAGACACTTGGTGTCCTTGTCCCTCATGTGGGCGAAATACCAGT
GGCTTACCGCAAGGTTCTTCTTCGTAAGAACGGTAATAAAGGAGCTGGTGGCCATAGTTACGGCGCCGATCTAAAGTCATTTGACTTAGGCGACGAGCTT
GGCACTGATCCTTATGAAGATTTTCAAGAAACTGGAATGTACAAAATACCTACAACTTGTGCTAATGACCCTGTGGGTTTACACACTTAAAAACACAGTC
TGTACCGTCTGCGGTATGTGGAAAGGTTATGGCTGTAGTTGTGATCAACGCGAACCCATGCTTCAGTCAGCTGATGCACAATCGTTTAAAACGGGTTTGC
GGTGTAAGTGCAGCCCGTCTTACACCGTGCGGCACAGGCACTAGTACTGATGTCGTATACAGGGCTTTTGACATACAATGATAAAGTAGCTGGTTTGCTA
AATTCCTAAAACTAATTGTTGTCGCTTCCAAGAAAAGGACGAAGATGACAATTTAATTGATTCACATTTGTAGTTAAGAGACACACTTTAACTACCAACA
TGAAGAAACAATTTATAATTTACTTAAGGATTGTCCAGCTGTTGCTAAACATGACTTCTTTAAGTTTAGAATAGACGGTGACATGGTACCACATATATCA
CGTCAACGTCTTACTAAATACACAATGGCAGACCTCGTCTATGCTTTAAGGCATTTGATGAAGGTAATTGTGACACATTAAAAGAAATACTTGTCACATA
CAATTGTTGTGATGATGATTATTCAATAAAAGGACTGGTATGATTTTGTAGAAAAACCCAGATATATTACGCGTATACGCCAACTTAGGTGAACGTGTAC
GCCAAGCTTTGTTAAAAACAGTACAATTCTGTGATGCCATGCGAAATGCTGGTATTGTTGGTGTACTGACATTAGATAATCAAGATCTCAATGGTAACTG
GTATGATTTCGGTGATTCATACAAACCACGCCAGGTAGTGGAGTTCCTGTTGTAGATTTTTTATTATTCATTGTTAATGCCTATATTAACCTTGACCAGG
GCTTTAACTGCAGAGTCACATGTTGACACTGACTTAACAAAGCCTTACATTAAGTGGGATTTGTTAAAATATGATCACGGAAGAGAGGTTAAAACTCTTT
GACCGTTATTTTAAATATTGGGATTCAGACATACCACCCAAATTGTGTTAACTGTTTGGATGACAGATGCATTTTGCATTGTGCAAACTTTAATGTTTTT
ATTCTACAGTGTTCCCACCTACAAGTTTTGGACCACTAGTGAGAAAATATTTGTTGATGGTGTTCCATTTGTAGTTCAACTGGATACTTCAGAGAGCTAG
GTGTTGTACATAATCAGGATGTAAACTTACATAGCTCTAGACTTAGTTTAAGGAATTACTTGTGTATGCTGCTGACCCTGCTATGCACGCTGCTTCTGGT
AATCTATTACTAGATAAACGCACTACGTGCTTTTCAGTAGCTGCACTTACTAACAATGTTGCTTTTCAAACTGTCAAACCCGGTAATTTTAACAAAGACT
TCATGACTTTGCTGTGTCTAAGTTTTTCTAAGGAAGGAAGTTCTGTTGAATTAAAACACTTTCTTTGCTCAGGATGGTAATGCTGCTATCAGCGATTATG
ACTACTATCGTTATAATCTACCAACAATGTGTGATATCAGACAACTACTATTTGTAGTTGAAGTTGTTGATAAGTACTTTGATTGTTACGATGGTGGCTG
TATTAATGCTAACCAAGTCATCGTCAACAACCTAGACAAATCAGCTGGTTTTCCATTTAATAAATGGGGTAAGGCTAGACTTTATTATGATCAATGAGTT
ATGAGGATCAAGATGCACTTTCGCATATACAAAACGTAATGTCATCCCTACTATAACTCAAATGAATCTTAAGTATGCCATTAGTGCAAAGAATAGAGCT
CGCACCGTAGCTGGTGTCTCTATCTGTAGTACTATGACCAATAGACAGTTTTCATCAAAAATTATTGAAATCAATAGCCGCCACTAGAGGAGCTACTGTA
ATTGGAACAAGCAAATTCTATGGTGGTTGGCACAACATGTTAAAAACTGTTTATAGTGATGTAGAAAACCCACCTTATGGGTTGGGATTATCCTAAATGT
GATAGAGCCATGCCTAACATGCTTAGAATTATGGCCTCACTTGTTCTTGCTCGCAAACATACAACGTGTTGTAGCTTGTCACACCGTTTCTATAGATTAG
CTAATGAGTGTGCTCAAGTATTGAGTGAAATGGTCATGTGTGGCGGTTCACTATATGTTAAACCAGGTGGAACCTCATCAGGAGATGCCACAACTGCTTA
TGCTAATAGTGTTTTTAACATTTGTCAAGCTGTCACGGCCAATGTTAATGCACTTTTATCTACTGATGGTAACAAAATTGCCGATAAGTATGTCCGCAAT
TTACAACACAGACTTTATGAGTGTTCTATAGAATAGAGATGTTGACACAGACTTTGTGAATGAGTTTACGCATATTTGCGTAAACATTTCTCAATGATGA
TACTCTCTGACGATGCTGTTGTGTTTCAATAGCACTTATGCATCTCAAGGTCTAGTGGCTAGCATAAAGAACTTTAAGTCAGTTTCTTTATTATCAAAAC
AATGTTTTTATGTCTGAAGCAAAATGTTGGACTGAGACTGACCTAAAGGACCTCATGAATTTGCTCTCAACATACAATGCTAGTTAAACAGGGTGATGAT
TATGTGTACCTTCCTTACCCAGATCCATCAAGAATCCTAGGCCGGCTGTTTTTGTAGATGATATCGTAAAACAGATGGTACACTATGATTGAACGGTTCG
TGTCTTTAGCTATAGATGCTTACCCACTTACTAAACATCCTAATCAGGAGTATGCTGATGTCTTCATTTGTACTTACAATACATAAGAAAGCTACATGAT
GAGTTAACAGGACACATGTTAGACCGTATTCTGTTATGCTTACTAATGATAACACTCAAGGTATTGGGAACCTGAGTTTTATGAGGCTATGTACACCGCA
TACAGTACAGGCTGTTGGGGCTTGTGTTCTTTGCAATTCACAGACTTCACTAAGATGTGGTGCTTGCATACGTAGACCATCTTATTTTGTGCTGACACTA
CATACAGTAATGCCATTAAGTGCACCTACACTAGTGCCACCAAGAGCACTATGTTAGAATTACTGGCTTATACCCAACACTCAATATATACTCATGCAGA
CCATAAGGCAGATGGGCTATATAAACGTTTTCGCTTTTTCCGTTTACGATATAGTCTACTTGTGCAGAATGAATTCCGTATTACATAGCACAAGTAGATG
TAGTTAACTTTAATCCACAGCAATCTAATCAGTGTGTAACATTAGGGAGGACTTGAAAGAGCCACCACATTTCACCGAGGCCACGCGGAGTACGATCGAG
TGTACAGTGAACAATGCTAGGGAGAGCTGCCTATATGGAAGAGCCCTAATGTGTAAAATTAATTTTTAGTAGTGCTATCCCCATGTGATTTTAATAGCTT
TTAGGGGAGAATGACAAAAAAT
>49549a7f-9f96-4783-89c5-2433f18476a2|8
AGACTTAGTTTAAGGAATTACTTGTGTATGCTGCTGACCCTGCTATGCACGCTGCTTCTGGTAATCTATTACTAGATAAACGCACTACGTGCTTTCAGTA
GCTGCACTTACTAACAATGTTGCTTCAAAACTGTCAAACCCGGTAATTTTAACAAAGACTTCTATGACTTTGCTGTGTCTAAGGTTTCTTAAGGAAGGAA
GTTCTGTTGAATTAAAACACTTTTCTTTGCTCAGGATGGTAATGCTGCTATCAGCGATTATGACTACTATCGTTATAATCTACCAACAATGTGTGATATC
AGACAACTACTATTTGTAGTTGAAGTTGTTGATAAGTACTTTGATTGTTACGATGGTGGCTGTATTAATGCTAACCAAGTCATCGTCAACAACCTAGACA
AATCAGCTGGTTTTCCATTTAATAAATGGGGTAAGGCTAGACTTTATTATGATTCAATGAGTTATGAGGATCAAGATGCACTTTCGCATATACAAACGTA
ATGTCATCCCTACTATAACTCAAATGAATCTTAAGTATGCCATTAGTGCAAAGAAAGAGCTGCACCGTAGCTGGTGTCTCTATCTGTAGTACTATGACCA
ATAGACAGTTTCATCAAAATTATTGAAATCAATAGCCGCCACTAGAGGAGCTACTGTAGTAATTGGAACAAGCAAATTCTATGGTGGTTGGCACAACATG
TTAAAACTGTTTATAGTGATGTAGAAAACCCTCACCTTATGGGTTGGGATTATCCTAAATGTGATAGAGCCATGCCTAACATGCTTAGAATTATGGCCTC
ACTTGTTCTTGCTCGCAAACATACAACGTGTTGTAGCTTGTCACACCGTTTCTATAGATTAGCTAATGAGTGTGCTCAAGTATTGAGTGAAATGGTCATG
TGTGGCGGTTCACTATATATGTTAAACCAGGTGGAACCTCATCAGGAGATGCCACAACTGCTTTATGCTAATAGTGTTTTTAACATTTGTCAAGCTGTCA
CGGCCAATGTTAATGCACTTTTATCTACTGATGGTAACAAAATTGCCGATAAGTATGTCCGCAATTTACAACACAGACTTTATGAGTGTCTCTATAGAAA
TAGAGATGTTGACACAGACTTTGTGAATGAGTTTACGCATATTTGCGTAAACATTTCTCAATGATGATACTCTTGACGATGCTGTTGTGTGTTCAATAGC
ACTTATGCATCAAGGTCTAGTGGCTAGCATAAAGAACTTTAAGTCAGTTCTTTATTATCAAAACAATGTTTTTATGTCTGAAGCAAAATGTTGGACTGAG
ACTGACCTTACTAAAGGACCTCATGAATTTTGCTCTCAACATACAATGCTAGTTAAACAGGGTGATGATTATGTGTACCTTCCTTACCCAGATCCATCAA
GAATCCTAGGGGCCGGCTGTTTTGTAGATGATATCGTAAAAACAGATGGTACACTTTATGATTGAACGGTTCGTGTCTTAGCTATAGATGCTTACCCACT
TACTAAACATCCTAATCAGGAGTATGCTGATGTCTTTCATTTGTACTTACAATAAAGAAGCTACATGATGAGTTAACAGGACACATGTTAGACATGTATT
CTGTTATGCTTACTAATGATAACACTCAAGGTATTGGGAACCTGAGTTTATGAGGCTATGTACACACCGCATACAGTACAGGCTGTTGGGCTTGTGTTTT
TGCAATTCACAGACTCATTAAGATGTGGTGCTTGCATACGTAGACCATTCTTATGTTGTAAATGCTGTTACGACCATGTCATATCATACATCTCATAAAT
TAGTCTTGTCTGTTAATCCGTATGTTTGCAATGCTCCAGGTTGTGATGTCACAGATGTGACTCAACTTTTACTTAGGAGGTATGAGCTATTATTGTAAAT
CTTTAAACCACCCATTAGTTTCCATTGTGTGCTAATGGACAAGTTTTTTGGTTTATAAAAAATATGTGTTGGTAGCGATAATGTTACTGACTTTAATGCA
ATTGCAACATGTGACTGGACAAATGCTGGTGATTACATTTAGCTAACACCTGTACTGAAAGACTCAAGCTTTTGCAGCAGAAACGCTCAAAGCTACTGAG
GAGACATTTAAACTGTTATGGTATTGCTACTGTACGTGAAGTGCTGTCTGACAGAGAATTATCTTCATGGGAAGTTGGTAAACCTAGAAGATCCAAATTT
AAAGATCAAGTCATTTGCTGAATAAGCATTGACGCATACAAAACATTCCCACCAACAGAGCCTAAAAAGGACAAAAGAAGAAGGCTGATGAAACTCAAGC
CTACCGCAAGAGACAGAAGAAACAGCAAACTGTGACTCTTTTTCCTGCTGCAGATTTGGATGATTTTCCAAACAATTGCAACAATCCATGAGCAGTGCTG
ACTCAACTCAGGCCTAAACTCATGCAGACATCAAGGCAGATGGGCTATATAAACGTTTCGCTTTCCGTTTACGATATAGTCTACTACTTGTGCAGAATGA
ATTCTCGTAACTACATAGCACAAGTAGATGTAGTTAACTTTAATCTCTTTAGCAATCTTTAATCAGTGTGTAACATTAGGAGGACTTGAAAGAGCCACAT
TTCACCGAGGCCACGCCGGAGTACGATCGAGTGTACAGTGAACAATGCTAGGGAGAGCTGCCTATATGGAAGAGCCCTAATGTGTAAAATTAATTTAGTA
GTGCTATCCCCATGTGATTTTAATAGCTTAGGAG
>82eda61a-c0d7-44dd-a8fd-a188bc306fca|27
TCTGAAGCAAAATGTTGGACTGAGACTGACCTTACTAAAGGACCTCATGAATTTTGCTCTCATACAATGCTAGTTAAACAGGGTGATGATTATGTGTACC
TTCCTTACCCAGATCCATCAAGAATCCTAGGGGCCGGCTGTTTGTAGATGATATCGTAAAAACAGATGGTACACTTATGATTGAACGGTTCGTGTCTTTA
GCTATAGATGCTTACCCACTTACTAAACATCCTAATCAGGAGTATGCTGATGTCTTCATTTGTACTTACAATACATAAGAAAGCTACATGATGAGTTAAC
AGGACACATGTTAGACATGTATTCTGTTATGCTTACTAATGATAACACTTCAAGGTATTGGGAACCTGAGTTTATGAGGCTATGTACACACCGCATACAG
TCTTACAGGCTGTTGGGGCTTGTGTTTTTGCAATTCACAGACTTCATTAAGATGTGGTGCTTGCATACGTAGACCATTCTTATGTTGTAAATGCTGTTAC
GACCATGTCATATCAACATCACACAATTAGTCTTGTCTGTTAATCCGTATGTTTGCAATGCTCCAGGTTGTGATGTCACAGATGTGACTCAACTTAGGAG
GTATGAGCTATTATTGTAAATCTTTAATTACCCATTAGTTTCCATTGTGTGCTAATGGACAAGTTTTGGTTTATAAAAATACCGTGTTGGTAGCGATAAT
GTTACTGACTTTAATGCAATTGCAACATGTGACTGGACAAATGCTGGTGATTACATTTTAGCTAACACCTGTACTGAAAGACTCAAGCTTTTTGCAGCAG
AAACGCTCAAAGCTACTGAGGAGACATTTAAACTGTCTTATGGTATTGCTACTGTACGTGAAGTGCTGTCTGACAGAGAATTACATCATGGGAAGTTGGT
AAACCTAGACCCCACTTACCGAAATTATGTTTACTGGTTATCGTGTAACTAAAAACAGTAAAGTACAAATAGGAGAGTATGTGACTTTACCTGCATAGAT
TTGGATGATTTCCAAACAATTGCAACAATCCATGAGCAGTGCTGACTCAACTCAGGCCTAAACTCATGCAGACACAAGGCAGATGGGCTATATAAACGTT
TTCGCTTTTCCGTTTACGATATAGTACTCTTGTGCAGAATGAATCTCGTAACTACATAGCACAAGTAGATGTAGTTAACTTTAATCACTAGCAAATCTTT
AATCAGTGTGTAACATTAGGGAGGACTTGAAAGAGCCACCACATTTCACCGAGGCCACGCGGAGTACGATCGAGTGTACAGTGAACAATGCTAGGGAGAG
CTGCCTATATGGAAGAGCCCTAATGTGTAAAATTAAATTTAGTAGTGCTATCCCATGTGATTTTAATAGCTTTTAGGAGAATGACAAAA
>379c78e2-e2dd-4e83-93e5-778ea9489568|5
TGTTGTGTGTTTTCAATAGCACTTATGCATCTCAAGGTCTAGTGGCTAGCATAAAGAACTTTTAAGTCAGTTCTTTATTATCAACAATGTTTTCTATGTC
TGAAGCAAAATGTTGGACTAGACTGACCTTACTAAAGGACCTCATGAATTTTGCTCAACATACAATGCTAGTTAAACAGGGTGATGATTATGTGTACCTT
CCTTACCCAGATCCATCAAGAATCCTAGGGCCGGCTGTTTTGTAGATGATATCGTAAAAACAGATGGTACACTACTATGATTGAACGGTTCGTGTCTTAG
CTATAGATGCTACCCACTTACTAAACATCCTAATCAGGAGTATGCTGATGTCTTTCATTTGTACTTACAATAAGAAAGCTACATGATGAGTTAACAGGAC
ACCGTTAGACATGTATCTGTTATGCTTACTAATGATAACACTTCAAGGTATTGGGAACCTGAGTTTTATGAGGCTATGTCACACCGCATACAGTTTTACA
GGCTGTTGGGGCTTGTGTTTTTTGCAATTCACAGACTTCATTAAGATGTGGTGCTTGCATACGTAGACCATTCTTATGTTGTAAATGCTGTTACGACCAT
GTCATATCAACACATAAATTAGTCTTGTCTGTTAATCCGTATGTTTGCAATGCTCCAGGTTGTGATGTCACAGATGTGACTCAACTTTTACTTAGGAGGT
ATGAGCTATTATTGTAAATCACATAAACCACCCATTAGTTTTCCATTGTGTGCTAATGGACAAGTTTTGGTTTATAAATACATGTGTTGGTAGCGATAAT
GTTACTGACTTTTAATGCAATTGCAACATGTGACTGGACAAATGCTAAGTGATTACATTTTTAGCTAACACCTGTACTGAAAGACTCAAGCTTTTCGCAG
CAGAAACGCTCAAGCTACTGAGGAGACATTTAAACTGTCTTATGGTATTGCTACTGTACGTGAAGTGCTGTCTGACAGAGAATTACATTCATGGGAAGTT
GGTAAACCTAGACCACCACTTATCGAAATTATGTCTTTACTGGTTATCGTGTAACTAAAAACAGTAAAGTACAAATAGGAGAGTAGTACCTTTGAAAAAG
GTGACTATGGTGATGCTGTTGTTTACCGAGGTACAACAATACAAATTAAATGTTGGTGATTATTTTGTGCTGACATCTACAGTAATGCCATTAGTGCACC
TACACTAGTGCCACAAGAGCACTATGTTAGAATTACTGGCTTATACCCAACACTCAATATCTCAGATGAGTTTTCTAGCAATGTTGCAAATTATCAAAAG
GTTGGTATGCAAAAGTATTCTACACTCCAGGGACCACCTGGTACTGGTAAGAGTCATTTTGCTATTGGCCTAGCTCTCTACTCCCTCTGCTCGCATAGTG
TATACAGCTTGCTCATGCCGCTGTTGATGCTATGTGAGAAGGCATTAAAAATATTTGCCTATAGATAAATGTAGTAGAATTATACCCGACGTGCTCGTGT
AGAGTGTTTTGATAAATTCAAAGTGAATTCAACTACTAGAACAGTATGTCTTTTGTACTGTAAATGCATTGCCTGAGACGACAGCAGATATAGTTGTCTT
TGATGAAATTTCAATGGCCACAAATTATGATTTGAGTGTTGTCAATGCCAGATTACGTGCTAAGCACTATGTGTCTGGCGACCCTGCTCAATTACCTGCA
CCACGCACATTGCTATTAAGGGCACACTAGAACCAGAATATTTCAATCAGTGTGTAGACTTATGAAACTATAGGTCCAGACATGTTCCTCGGAACTTGTC
GGCGTTGTCCTGCTGAAATTGTTGAACTGTGAGTGCTTTGGTTTATGATAATAAGCTTAAAGCACATAAAGACAAATCAGCTCAATGCTTTAAAATGTTT
TATAAGGTGTTATCACGCATGATGTTCATCTGCAATTAACAGGCCACAAATAGGCGTGGTAAGAGAATTCCTTCACGTAACCCTGCTTGGAGAAAAGCTG
TCTTTATTTCACCTTATAATTTACAGAATGCTGTAGCCTCAAAGATTTTTGGGACTACCATTTTCAAACTGTTGATTCATCAGGGCTCAGAATATGACTA
TGTCATTCACTCAAACCACTGAAACAGCTCACTCTTGTAATGTAAACAGATTTAATGTTGCTATTACCAGAGCAAAAGTAGGCATACTTTGCAATGTCTG
ATAGAGACCTTATGACAAGTTGCAATTTACAAGTCATTGAAATTCCACAGGAATGTGGCAACTTTACAAGCTGAAAATGTAACAGGACTCTTTAAAGATT
GTAGTAAGGTAATCACTGGGTTACATCCTACACAGGCACCTCTCCAAGTGTTGACACTAAATTTCAAAACTGAAGGTTTATGTGTTGACATACCTGGCAT
ACCTAAGGACATGACCTATAGAAGACTTTCATCTCTATGATGGGTTTTAAAATGAATTATCAAGTTAATGGTTACCCTAACATGTTTATCACCCGCGAAG
AAGCTATAAGACATGTACGTGCATGGATTGGCTTCGATGTCGAGGGTGTCATGCTACTAGAGAAGCTGTTGGTACCAATTTCTCAAGCTTCGCAGCAGAA
ACAAAAGGACAAAAAGAAGAAGGCTGATGAAACTCAAGCCTCGCAGAGACAGAAGAAACAGCAAACTGTGACTTTTTCCTGCTGCAGATTTGGATGATTT
CTCCAAACAATTGCAACAATCCATGAGCAGTGCTGACTCAACTCAGGCCTAAACTCATGCAGACCACAAGGCAGATGGGCTATATAAACGTTTTCGCTTT
TCCGTTTACGATATAGTCTACTTGTGCAGAATGAATTCTCGTAACTACATAGCACAAGTAGATGTAGTTAACTTTAATCACATAGCAATTTTTAATCAGT
GTGTAACATTAGGGAGGACTTGAAAGAGCCACCACATTTCACCGAGGCCACGCGGAGTACGATCGAGTGTACAGTGAACAATGCTAGGGAGAGCTGCCTA
TATGGAAGAGCCCTAATGTGTAAAATTAATTTTAGTAGTGCTATCCCCATGTGATTTTAATAGCTTCTTAGGAGAATGACAGC
>535b6174-ce09-45ab-b290-78c14c4a9534|16
AGATCCATCAAGAATTCAGGGGCCGGCTGTTTGTAGATGATATCGTAAAACAGATGGTACACTTATGATTGAACGGTTCGTGTCTTTAGCTATAGATGCT
TACCCACTTACTAAACATCCTAATCAGGAGTATGCTGATGTCTTCATTTGTACTTACAATACATAAGAAAGCTACATGATGAGTTAACAGGACACATGTT
AGACATGTATTCTGTTATGCTTACTAATGATAACACTTCAAGGTATTGGGAACCTGAGTTTTATGAGGCTATGTACACACCGCATACAGTCTTACAGGCT
GTTGGGGCTTGTGTTTTTGCAATTCACAGACTTCATTAAGATGTGGTGCTTGCATACGTAGACCATTCTTATGTTGTAAATGCTGTTACGACCATGTCAT
ATCAACATCACATAAATTAGTCTTGTCTGTTAATCCGTATGTTTGCAATGCTCCAGGTTGTGATGTCACAGATGTGACTCAACTTTACTTAGGAGGTATG
AGCTATTATTGTAAATCTTTCAAACCACCCATTAGTTTTCCATTGTGTGCTAATGGACAAGTTTTGGTTTATATAAAATACATGTGTTGGTAGCGATAAT
GTTACTGACTTTAATGCAATTGCAACATGTGACTGGACAAATGCTGGTGATTACTTTAGCTAACACCTGTACTGAAAGACTCAAGCTTTTTGCAGCAGCA
GGTGCCATCAAATTGGATGACAAAGATCCAAATTCAAAGATCAAGTCATTTGCTGAATAAGCATATTGACGCATACAAAACATTCCCACCAACAGAGCCT
AAAAAGGACAAAAAGAAGAAGGCTGATGAAACTCAAGCCTTACCGCAGAGACAGAAGAAACAGCAAACTGTGACTCTTTTCCTGCTGCAGATTTGGATGA
TTTTCCAAACAATTGCAACAATCCATGAGCAGTGCTGACTCAACTCAGGCCTAAACTCATGCAGACACAAGGCAGATGGGCTATATAAACGTTTCGCTCT
TCCGTTTACGATATATAGTCTACTCTTGTGCAGAATGAATTCTCGTAACTACATAGCACAAGTAGATGTAGTTAACTTTAATCTCACATAGCAATCTTTA
ATCAGTGTGTAACATTAGGGAGGACTTGAAAGAGCCACCACATTTTCACCGAGGCCACGCGGAGTACGATCGAGTGTACAGTGAACAATGCTAGGGAGAG
CTGCCTATATGGAAGAGCCCTAATGTGTAAAATTAATTTTAGTAGTGCTATCCCCATGTGATTTTAATAGCTTTTAGGAGAATGACAAA
>293910e3-5e63-4f28-926f-fea6fcdaf747|8
TACCTTCCCAGGTAACAAACCAACCAACTTTCGATTTCTTGTAGATCTGTTCTCTAAACGAATTTAAAGCTTGTGTGGCTGTCACTCGGCTGCATGCTTA
GTGCACTCACGCAGTATAATTAATAACTAATTGTCGTTGACAGGACACGAGTAACTCGTCTAATCTTGCAGGCTGCTTACGGTTCGTCCGTGTTGCAGCC
GATCATCAGCACATCTAGGTTTCGTCCGGGTGTGACCGAAAGGTAAGATGGAGAGCCTTGTCCCTGGTTTCAACGAGAAAACACACGTCCATTCAGTTTG
CCTGTTTTACAGGTTCGCGACGTGTTCGTACGTGGCTTTGGAGACTCCGTGGAGGTCTTATCAGAGGCACGTCAACATTTAAAGATGGCACTTGTGGCTT
AGTAGAAGTTGAAAAAGGCGTTTTGCCTCAACTTGAACAGCCCTATGTGTTCATCAAACGTTCGGATGCTCGAACTGCACCTCATGGTCATGTTATGGTT
GAGCTGGTAGCAGAACTCGAAGGCATTCAGTATGGTCGTAGTGGTGAGACACTTGGTGTCCTTGTCCCTCATGTGGGCGAAATACCAGTGGCTTACCGCA
AGGTTCTTCTTCGTAAGAACGGTAATAAAGGAGCTGGTGGCCATAGTTACGGCGCCGATCTAAAGTCATTTGACTTAGGCGACGAGCTTGGCACTGATCC
TTATGAAGATTTTCAAGAAACTGGAATGTACAAAATACCTACAACTTGTGCTAATGACCCTGTGGGTTTCACACTTAAAACACAGTCTGTACCGTCTGCG
GTATGTGGAAAGGTTATGGCTGTAGTTGTGATCAACTCCGCGAACCCATGCTTCAGTCAGCTGATGCACAATCGTTTTTAAACGGGTTTGCGGTGTAAGT
GCAGCCCGTCTTTTACACCGTGCGGCACAGGCACTAGTACTGATGTCGTATACAGGGCTTCTGACATACACAATGATAAAGTAGCTGGTTTTGCTAAATT
CCTAAAACTAATAATGTCGCTTCCAAGAAAAGGACGAAGATGACAATTTAATTGATTTTACTTTGTAGTTAAGAGACACACTTTCTCTAACCAACATGAA
GAAACAATTTATAATTTACTTAAGGATTGTCCAGCTGTTGCTAAACATGACTTCTTTAAGTTTAGAATAGACGGTGACATGGTACCACATATATCACGTC
AACGTCTCTACTAAATACTGCTGGCAGACCTCGTTATGCTTTAAGGCATTTGATGAAGGTAATTGTGACACATTAAAGAAATACTTGTCACATACAATTG
TTGTGATGATGATTATTTCAATAAAAAGGACTGGTATGATTTTGTAGAAAACCCAGATATATTACGCGTATACGCCAACTTAGGTGAACGTGTACGCCAA
GCTTTGTTAAAAACAGTACAATTTGTGATGCCATGCGAAATGCTGGTATTGTTGGTGTACTGACATTAGATAATCAAGATTCAATTGGTAACTGGTATGA
TTCGGTGATTTCATACAAACCACGCCAGGTAGTGGAGTTCCTGTTGTAGATTCTTATTATTCATTGTTAATGCCTATTAACCTTGACCAGGGCTTTAACT
GCAGAGTCATGTTGACACTGACTTAACAAAGCCTTACATTAAGTGGGATTTGTTAAAATATGACTTCACGGAAGAGAGGTTAAAACTCTTTGACCGTTAT
TTTAAATATTGGGATCAGACATACCACCCAAATTGTGTTAACTGTTTGGATGACAGATGCATTCTGCATTGTGCAAACTTTAATGTTTTATTCTCTACAG
TGTTCCCACCTACAAGTTTTGACCACTAGTGAGAAAAATATTTGTTGATGGTGTTCCATTTGTAGTTTCAACTGGATTGACTTCAGAGAGCTAGGTGTTG
TACATAATCAGGATGTAAACTTACATAGCTCTAGACTTAGTTTTAAGGAATTACTTGTGTATGCTGCTGACCCTGCTATGCACGCTGCTTCTGGTAATCT
ATTACTAGATAAACGCACTACGTGCTTTCAGTAGCTGCTCACTTACTAACAATGTTGCTTTCAAACTGTCAAACCCGGTAATTTTAACAAAGACTTCTAT
GACTTTGCTGTGTCTAAGGTTTTCTAAGGAAGGAAGTTTCTGTTGAATTAAAACACTTCTTTGCTCAGGATGGTAATGCTGCTATCAGCGATTATGACTA
CTATCGTTATAATCTACCAACAATGTGTGATATCAGACAACTACTATTTGTAGTTGAAGTTGTTGATAAGTACTTTGATTGTTACGATGGTGGCTGTATT
AATGCTAACCAAGTCATCGTCAACAACCAAGACAAATCAGCTGGTTTTCCATTTAATAAATGGGGTAAGGCTAGACTTTATTATATGATTCAATGAGTTA
TGAGGATCAAGATGCACTTTCGCATATACAAAACGTAATGTCATCCCTACTATAACTCAAATGAATCTTAAGTATGCCATTAGTGCAAAGAATAGAGCTC
GCCACCGTAGCTGGTGTCTCTATCTGTAGTACTATGACCAATAGACAGTTTCATCAAAATTCTATGGTGGTTGGCACAACATGTTAAAACTGTTTATAGT
GATGTAGAAAACCTTATATGGGTTGGGATTATCCTAAATGTGATAGAGCCATGCCTAACATGCTTAGAATTATGGCCTCACTTGTTCTTGCTCGCAAACA
TACAACGTGTTGTAGCTTGTCACACCGTTCTATAGATTAGCTAATGAGTGTGCTCAAGTATTGAGTGAAATGGTCATGTGTGGCGGTTCACTATATGTTA
AACCAGGTGGAACCTCATCAGGAGATGCCACAACTGCTTATGCTAATAGTGTTTTTAACACTTGTCAAGCTGCACGGCCAATGTTAATGCACTTTTATCT
ACTGATGGTAACAAAATTGCCGATAAGTATGTCCGCAATTTACAACACAGACTTTATGAGTGTCTATAGAAATAGAGATGTTGACACAGACTTTGTGAAT
GAGTTTTACGCATATTTGCGTAAACATTTCTCAATGATGATACTCTTTGACGATGCTGTTGTGTGTTCAATAGCACTTATGCATCTCAAGGTCTAGTGGC
TAGCATAAAGAACTTTAAGTCAGTTCTTTATTATCAAAACAATGTTTTTATGTCTGAAGCAAAATGTTGGACTGAGACTGACCTTACTAAAGGACCTCAT
GAATTTTGCTCAACATACAATGCTAGTTAAACAGGGTGATGATTATGTGTACCTTCCTTACCCAGATCCATCAAGAATCCTAGGGGCCGGCTGTTTTGTA
GATGATATCGTAAAAACAGATGGTACATTTATGATTGAACGGTTCGTGTCTTTAGCTATAGATGCTTACCCACTTACTAAACATCCTAATCAGGAGTATG
CTGATGTCTTTCATTTGTACTTACAATACATAAGAAAGCTACATGATGAGTTAACAGGACACATGTTAGACATGTATTCTGTTATGCTTACTAATGATAA
CACTCAAGGTATTGGGAACCTGAGTTTATGAGGCTATGTACACACCGCATACAGTTTTACAGGCTGTTGGGGCTTGTGTTCTTTGCAATTCACAGACTTC
ATTAAGATGTGGTGCTTGCATACGTAGACCATCTTATGTTGTAAATGCTGTTACGACCATGTCATATCATCATCACATAAATTAGTCTTGTTCTGTTAAT
CCGTATGTTTGCAATGCTCCAGGTTGTGATGTCACAGATGTGACTCAACTTTTACTTAGGAGGTATGAGCTATTATTGTAATCCTCTAATCACCCATTAG
TTTTCCATTGTGTGCTAATGGACAAGTTTTTGGTTTATATAAAAATATGTGTTGGTAGCGATAATGTTACTGACTTTAATGCAATTGCAACATGTGATTG
GACAAATGCTGGTGATTACATTTTTGCTAACACCTGT
>7dc969e6-fb04-48d4-abf4-6ea19ad0c558|11
GTGTTCGTACGTGGCTTGGAGACTCCGTGGAGGAGGTCTTATCAGAGGCACGTCAACATCTTAAAGATGGCACTTGTGGCTTAGTAGAAGTTGAAAAAGG
CGTTCTGCCTCAACTTGAACAGCCCTATGTGTTCATCAAACGTTCGGATGCTCGAACTGCACCTCATGGTCATGTTATGGTTGAGCTGGTAGCAGAATTC
GAAGGCATTCAGTACGGTGTAGTGGTGAGACACTTGGTGTCCTTGTCCCTCATGTGGGCGAAATACCAGTGGCTTACCGCAAGGTTCTTCGTAAGAACGG
TAATAAAGGAGCTGGTGGCCATAGTTACGGCGCCGATCTAAAGTCATTTGACTTAGGCGACGAGCTTGGCACTGATCCTTATGAAGATTTCAAGAAACTG
GAATGTACAAATACCTACAACTTGTGCTAATGACCCTGTGGGTTTTACACTTAAAACACAGTCTGTACCGTCTGCGGTATGTGGAAAGGTTATGGCTGTA
GTTGTGATCAACTCCGCGAACCCATGTTCAGTCAGCTGATGCACAATCGTTTTTAAAAACGGGTTTGCGGTGTAAGTGCAGCCCGTCTTACACCGTGCGG
CACAGGCACTAGTACTGATGTCGTATACAGGGCTTTGACATACAATGATAAAGTAGCTGGTTTGCTAAATTCCTAAAACTAATTGTTGTCGCTTCCAAGA
AAAGGACGAAGATGACAATTTAATTGATTCACTTTGTAGTTAAGAGACACACTTTCTCTAACTACCAACATGAAGAAACAATTTATAATTTACTTAAGGA
TTGTCCAGCTGTTGCTAAACATGACTTCTTTAAGTTTAGAATAGACGGTGACATGGTACCACATATATCACGTCAACGTCTTACTAAATACAATGGCAGA
CCTCGTCTATGCTTTAAGGCATTTTGATGAAGGTAATTGTGACACATTAAAAGAAATACTTGTCACATACAATTGTTGTGATGATGATTATTTCAATAAA
AAGGACTGGTATGATTTTGTAGAAAACCCAGATATATTACGCGTATACGCCAACTTAGGTGAACGTGTACGCCAAGCTTTGTTAAAAACAGTACAATTTG
TGATGCCATGCGAAATGCTGGTATTGTTGGTGTACTGACATTAGATAATCAAGATTCAATGGTAACTGGTATGATTTCGGTGATTTCATACAAACCACGC
CAGGTAGTGGAGTTCCTGTTGTAGATTCTTATTATTCATTGTTAATGCCTATATTAACCTTGACCAGGGCTTTAACTGCAGAGTCACATGTTGACACTGA
CTTAACAAAGCCCATTAAGTGGGATTTGTTAAAAAATATGACTCACGGAAGAGAGGTTAAAACTCTTTGACCGTTATTTTAAATATTGGGATCAGACATA
CCACCCAAATTGTGTTAACTGTTTGGATGACAGATGCATTCTGCATTGTGCAAACTTTAATGTTTTATTCTCTACAGTGTTCCCACCTACAAGTTTGGAC
CACTAGTGAGAAAAATATTTGTTGATGGTGTTCCATTTGTAGTTTCAACTGGATACCACTTCAGAGAGCTAGGTGTTGTACATAATCAGGATGTAAACTT
ACATAGCTCTAGACTTAGTTTTAAGGAATTACTTGTGTATGCTGCTGACCCTGCTATGCACGCTGCTTCTGGTAATCTATTACTAGATAAACGCACTACG
TGCTTTCAGTAGCTGCACTTACTAACAATGTTGCTTTCAAACTGTCAAACCCGGTAATTTTAACAAAGACTTCTATGACTTTGCTGTGTCTAAGGGTTCT
AAGGAAGGAAGTTCTGTTGAATTAAAACACTTCTTCTCTGCTCAGGATGGTAATGCTGCTATCAGCGATTATGACTACTATCGTTATAATCTACCAACAA
TGTGTGATATCAGACAACTACTATTTGTAGTTGAAGTTGTTGATAAGTACTTTGATTGTTACGATGGTGGCTGTATTAATGCTAACCAAGTCATCGTCAA
CAACCTAGACAAATCAGCTGGTTTTCCATTTAATAAATGGGGTAAGGCTAGACTTTATTATGATTCAATGAGTTATGAGGATCAAGATGCACTTTTCGCA
TATACAAACGTAATGTCATCCCTACTATAACTCAAATGAATCTTAAGTATGCCATTAGTGCAAAGAATAGAGCTCGCACCGTAGCTGGTGTCTCTATCTG
TAGTACTATGACCAATAGACAGTTTCATCAAAAATTATTGAAATCAATAGCCGCCACTAGAGGAGCTACTGTAGTAATTGGAACAAGCAAATTCTATGGT
GGTTGGCACAACATGTTAAAACTGTTTATAGTGATGTAGAAAACCCCTTATGGGTTGGGATTATCCTAAATGTGATAGAGCCATGCCTAACATGCTTAGA
ATTATGGCCTCACTTGTTCTTGCTCGCAAACATACAACGTGTTGTAGCTTGCACACCGTTTCTATAGATTAGCTAATGTGTGCTCAAGTATTGAGTGAAA
TGGTCATGTGTGGCGGTTCACTATATGTTAAACCAGGTGGAACCTCATCAGGAGATGCCACAACTGCTTATGCTAATAGTGTTTTTAACATTTGTCAAGC
TGTCACGGCCAATGTTAATGCACTTTTTTTATCTACTGATGGTAACAAAATTGCCGATAAGTATGTCCGCAATTTACAACACAGACTTTATGAGTGTCTA
TAGAAATAGAGATGTTGACACAGACTTTGTGAATGAGTTTTACGCATATTTGCGTAAACATTTCTCAATGATGATACTCTTGACGATGCTGTTGTGTGTT
CAATAGCACTTATGCATCTTCAAGGTTTAGTGGCTAGCATAAAGAACTTTAAGTCAGTTCTTTATTATCAAACAATGTTTTATGTCTGAAGCAAAATGTT
GGACTGAGACTGACCTTACTAAAGGACCTCATGAATTTTGCTCAACATACAATGCTAGTTAAACAGGGTGATGATTATGTGTACCTTCCTTACCCAGATC
CATCAAGAATCCTAGGGGCCGGCTGTTTGTAGATGATATCGTAAAAACAGATGGTACACTTATGATTGAACGGTTCGTGTCTTTAGCTATAGATGCTTAC
CCACTTACTAAACATCCTAATCAGGAGTATGCTGATGTCTTTCATTTGTACTTACAATACATAAGAAAGCTACATGATGAGTTAACAGGACACATGTTAG
ACATGTATTCTGTTATGCTTACTAATGATAACACTTCAAGGTATTGGGAACCTGAGTTTTATGAGGCTATGTACACACCGCATACAGTCACAGGCTGTTG
GGGCTTGTGTTTTCTTTGCAATTCACAGACTTCATTAAGATGTGGTGCTTGCATACGTAGACCATTCTTATGTTGTAAATGCTGTTACGACCATGTCATA
TCAACATCACATAAATTAGTCTGTTCTGTTAATCCGTATGTTTGCAATGCTCCAGGTTGTGATGTCACAGATGTGACTCAACTTTACTTAGGAGGTATGA
GCTATTATTGTAAATTCAATAAACCACCCATTAGTTTTCCATTGTGTGCTAATGGACAAGTTTTTGGTTTATATAAAAATACATGTGTTGGTAGCGATAA
TGTTACTGACTTTAATGCAATTGCAACATGTGACTGGACAAATGCTGGTGATTACATTTTAGCTAACACCTGTACTGAAAGACTCAAGCTTTTTGCAGCA
GAAACGCTCAAAGCTACTGAGGAGACATTTAAACTGTCTTATGGTATTGCTACTGTACGTGAAGTGCTGTCTGACAGAGAATTACATCATGGGAAGTTGG
TAAACCTAGACCACCACTTATCGAAATTATGTCTTTACTGGTTATCGTGTAACTAAAACAGTAAAGTACAAATAGGAGAGTACACCTTTGAAAAAGGTGA
CTATGGTGATGCTGTTGTTTACCGAGGTACAACAACTTACAAATTAAATGTTGGTGATTATTTTGTGCTGACATTCATACAGTAATGCCATTAAGTGCAC
CTACACTAGTGCCACAAGAGCACTATGTTAGAATTACTGGCTTATACCCAACACTCAATATCAGAAGATCAAGTCATTTGCTGAATAAGCATATTGACGC
ATACAAAACATTCCCACCAACAGAGCCTAAAAAGGACAAAAAGAAGAAGGCTGATGAAACTCAAGCCACCGCAGAGACAGAAGAAACAGCAAACTGTGAC
TCTTTTCCTGCTGCAGATTTGGATGATTTTCCAAACAATTGCAACAATCCATGAGCAGTGCTGACTCAACTCAGGCCTAAACTCATGCAGACAGACAAGG
CAGATGGGCTATAAACGTTTTCGCTTTTCCGTTTACGATATATAGTCTACTCTTGTGCAGAATGAATTCTCGTAACATAGCACAAGTAGATGTAGTTAAT
TTTAATCTTTGCAGCAATCTTTAATCAGTGTGTAACATTAGGGAGGACTTGAAAGAGCCACCACATTTCACCGAGGCCACGCGGAGTACGACAGTGAACA
ATGCTAGGGAGAGCTGCCTATATGGAAGAGCCCTAATGTGTAAAATTAATTTTAGTAGTGCTATCCCATGTGATTTTAATAGCTTAGGAGAATGACAAA
>ba4daab1-9e04-4b4a-be44-b7376b0dc289|7
ATGCTAACCAAGTCATCGTCAACAACCTAGACAAATCAGCTGGTTTTCCATTTAATAAATGGGGTAAGGCTAGACTTTATTATGATCAATGAGTTATGAG
GATCAAGATGCACTTTCGCATATACAAAACGTAATGTCATCCCTACTATAACTCAAATGAATTCTAAGTATGCCATTAGTGCAAAGAATAGAGCTCGCAC
CGTAGCTGGTGTCTATTCTGTAGTACTATGACCAATAGACAGTTTCATCAAAAATTATTGAAATCAATAGCCGCCACTAGAGGAGCTACTGTAGTAATTG
GAACAAGCAAATTCTATGGTGGTTGGCACAACATGTTAAAACTGTTTATAGTGATGTAGAAAACCCTCACCTTATGGGTTGGGATTATCCTAAATGTGAT
AGAGCCATGCCTAACATGTCAAGAATTATGGCCTCACTTGTTCTTGCTCGCAAACATACAACGTGTTGTAGCTTGTCACACCGTTCTATAGATTAGCTAA
TGAGTGTGCTCAAGTATTGAGTGAAATGGTCATGTGTGGCGGTTCACTATATGTTAAACCAGGTGGAACCTCATCAGGAGATGCCACAACTGCTTATGCT
AATAGTGTTTTAACATTTGTCAAGCTGTCACGGCCAATGTTAATGCACTTTATACTATTGATGGTAACAAAATTGCCGATAAGTATGTCCGCAATTTACA
ACACAGACTTTATGAGTGTCTCTATAGAAATAGAGATGTTGACACAGACTTTGTGAATGAAGTACGCATATTTGCGTAAACATTTCTCAATGATGATACT
CTTGACGATGCTGTTGTGTGCTTCAATAGCACTTATCTCAAGGTCTAGTGGCTAGCATAAAGAACTTTAAGTCAGTTCTTTATTATCAAAACAATGTTTT
ATGTCTGAAGCAAAATGTTGGACTGAGACTGACCTTACTAAAGGACCTCATGAATTTGCTCTCAACATACAATGCTAGTTAAACAGGGTGATGATTATGT
GTACCTTCCTTACCCAGATCCATCAAGAATCCTAGGGCCGGCTGTTTTTGTAGATGATATCGTAAAACAGATGGTACACTTTATGATTGAACGGTTCGTG
TCTTTAGCTATAGATGCTTACCCACACTAAACATCCTAATCAGGAGTATGCTGATGTCTTTCATTTGTACTTACAATACATAAGAAAGCTATGATGAGTT
AACAGGACACATGTTAGACATGTATTTCTGTTATGCTTACTAATGATAACACTTCAAGGTATTGGAACCTGAGTTTTATGAGGCTATGTACACACCGCAT
ACAGTTACAGGCTGTTGGGGCTTGTGTTTTTTGCAATTCACAGATTCATTAAGATGTGGTGCTTGCATACGTAGACCATACTTATGTTGTAAATGCTGTT
ACGACCATGTCATATCAACATCACATAAATTAGTCTTGTTTGTTAATCCGTATGTTTGCAATGCTCCAGGTTGTGATGTCACAGATGTGACTCAACTTTA
CTTAGGAGGTATGAGCTATTATTGTAATCTTAAACCACCCATTAGTTTCCATTGTGTGCTAATGGACAAGTTTTTGGTTTATATAAAATACATGTGTTGG
TAGCGATAATGTTACTGACTTTAATGCAATTGCAACATGTGACTGGACAAATGCTGGTGATTACATTTTTAGCTAACACCTGTACTGAAAGACTCAAGCT
TTTGCAGCAGAAACGCTCAAAGCTACTGAGGAGACATTTAAACTGTTTATGGTATTGCTACTGTACGTGAAGTGCTGTCTGACAGAGAATTACATCATCA
TGGGAAGTTGGTAAACCTAGACCACTTAACCGAAATTATGTCTTACTGGTTATCGTGTAACTAAAAACAGTAAAGTACAAATAGGAGAGTACACCTTTGA
AAAAGGTGACTATGGTGATGCTGTTGTTTACCGAGGTACAACATTTACAAATTAAATGTTGGTGATTATTTTGTGCTGACATATACAGTAATGCCATTAA
GTGCACCTACACTAGTGCCACAAGAGCACTATGTTAGAATTACTGGCTTATACCCAACACTCAATATCTCAGATGAGTTTTCTAGCAATGTTGCAAATTA
TCAAAAGGTTGGTATGCAAAAGTATTCTACACTCCAGGACCTGGTACTGGTAAGAGTCATTTTGCTATTGGCCTAGCTCTCACTACCCTCTGCTCGCATA
GTGTATACAGCTTGTTCATGCCGCTGTTGATGCTATGTGAGAAGGCATTAAAATATTTGCCTATAGATAAATGTAGTAGAATTATACCCGATGTGCTCGT
GTAGAGTGTTTGATAAATTCAAAGTGAAATCATACTAGAACAGTATGTCTTTTTGTACTGTATAAATGCATTGCCTGAGACGACAGCAGATATAGTTGTC
TTGATGAAATTCAATGGCCACAAATTATGATTTGAGTGTTGTCAATGCCAGATTACGTGCTAAGCACTATGTGTACATTGGCGACCCTGCTCAATTACCT
GCACCACGCACTATTGCTAACTAAGGGCACACTAGAACCAGAATATTTCAATTCAGTGTGTAGACTTATGAAAAAACTATAGGTCCAGACATGTTCCTCG
GAACTTGTCGGCGTTGTCCTGCTGAAATTGTTGACACTGTGAGTGCTTTGGTTTATGATAATAAGCTTAAAGCACATAAAGACAAATCAGCTCAATGCTT
TAAAATGTTTTATAAGGGTGTTATCACGCATGATGTTTCATCTGCAATTAACAGGCCACAAATAGGCGTGGTAAGAGAATTCCTACGTAACCTGCTTGGA
GAAAAGCTGTCTTATTTCACCTTATAATTCTCCAGAATGCTGTAGCCTCAAAGATTTTGGGACTACCACTCAAACTGTTGATTCATCACAGGGCTCAGAA
TATGACTATGTCATTCACTCAAACCACTGAAACAGCTCACTCTTGTAATGTAAACAGATTTAATGTTGCTATTACCAGAGCAAAAAGTAGGCATACTTTG
CATAATGTCTGATAGAGACCTTTATGACAAGTTGCAATTTACAAGTCTTGAAATTCCACGGAGGAATGTGGCAACTTTACAAGCTGAAAATGTAACAGGA
CTCTTTAAAGATTGTAGTAAGGTAATCACTGGGTTACATCCTACACAGGCACCTCTCCCTCAGTGTTGACACTAATTCAAAACTGAAGGTTTATGTGTTG
ACATACCTGGCATACCTAAGGACATGACTTATAGAAGACTCATCTCTATGATGGGTTTTAAAATGAATTATCAAGTTAATGGTTACCCTATCATGTTTAT
CACCCGCGAAGAAGCTATAAGACATGTACGTGCATGGATTGGCTTCGATGTCGAGGGGTGTCATGCTACTAGAGAAGCTGTTGGTACCAATTTACCTTTA
CAGCTAGGTTTCTACAGGTGTTAACCTAGTTGCTGTACCTACAGGTTATGTTGATACACCTAATTCAGAGACAGAAGAAACAGCAAACTGTGACTCTTTT
CCTGCTGCAGATTTGGATGATTTCTCCAAACAATTGCAACAATCCATGAGCAGTGCTGACTCAACTCAGGCCTAAACTCATGCAGACATCAAGGCAGATG
CTATATAAACGTTTTCGCTTTTCCGTTTACGATATAGTCTACTCTTGTGCAGAATGAATCTCGTACTACATAGCACAAGTAGATGTAGTTAACTTTAATC
ACATAGCAATTTTTAATCAGTGTGTAACATTAGGGAGGACTTGAAAGAGCCACATTTCACCGAGGCCACGGAGTACGATCGAGTGTACAGTGAACAATGC
TAGGGAGAGCTGCCTATATGGAAGAGCCCTAATGTGTAAAATTAATTTTTAGTAGTGCTATCCCATGTGATTTTAATAGCTCTTAGGAGAATGACAAATC
CCCACCCATACAT
>765b90df-9bf5-4ecd-ad93-38bd9ea0b73c|5
TGGAGCTACTGTATAGTAATTGAACAAGCAAATTCTATGGTGGTTGGCACAACATTTAAAACTGTTTATAGTGATGTAGAAAACCCTTCACCTTATGGGT
TGGGATTATCCTAAATGTGATAGAGCCATGCCTAACATGCTTAGAATTATGGCCTCACTTGTCTTGCTCGCAAACATACAACGTGTTGTAGCTTGCACAC
CGTTTCTATAGATTAGCTAATGAGTGTGCTCAAGTATTGAGTGAAATGGTCATGTGTGGCGGTTCACTATATGTTAAACCAGGTGGAACCTCATCAGGAG
ATGCCAACTGCTTATGCTAATAGTGTTTTTAACATTTGTCAAGCTGTCACGGCCAATGTTAATGCACTTTATATCTACTGATGGTAACAAAATTGCCGAT
AAGTATGTCCGCAATTTACAACACAGACTTATGAGTGTCTCTATAGAAATAGAGATGTTGACACAGACTTTGTGAATGAGTTTTACGCATATTTGCGTAA
ACATTTCTCAATGATGATACTTGACGATGCTGTTGTGTGTTTCAATAGCACTTAATGCATCTTCAAGGTCTAGTGGCTAGCATAAAGAACTTTAAGTCAG
TTCTTTATTATCAAACAATGTTTTTTATGTCTGAAGCAAAATGTTGGACTGAGACTGACCTTACTAAAGGACCTCATGAATTTTGCTCTCAACATACAAT
GCTAGTTAAACAGGGTGATGATTATGTGTACCTTCCTTACCCAGATCCATCATAAGAATCCTAGGGGCCGGCTGTTTTGTAGATGATATCGTAAAAACAG
ATGGTACACTATATGATTGAACAGTTCGTGTCTTAGCTATAGATGCTTACCCACTTACTAAACATCCTAATCAGGAGTATGCTGATGTCTTCATTTGTAC
TTACAATTACATAAGAAAGCTACATGATGAGTTAACAGGACACATGTTAGACATGTATTCTGTTATGCTTACTAATGATAACACTCAAGGTATTGGGAAC
CTGAGTTTTCTATGAGGCTATGTACACACCGCATCACAGTACAGGCTGTTGGGGCTTGTGTTCTTTGCAATCACAGACTTTCATTAAGATGTGGTGCTTG
CATATGTAGACCATTCTTATTCGGGAACGTGGTTGACCTACACAGGTGCCATCAAATTGGATGACAAAGATCCAAATTAAAGATCAAGTCATTTGCTGAA
TAAGCATTGACGCACAAAACATTCCCACCAACAGAGCCTAAAAAGGACAAAAAGAAGAAGGCTGATGAAACTCAAGCCTTCGCAGAGACAGAAGAAACAG
CAAACTGTGACTCTTTCCTGCTGCAGATTTGGATGATTTCTCCAAACAATTGCAACAATCCATGAGCAGTGCTGACTCAACTCAGGCCTAAACTCATGCA
GACCACACAAGGCAGATGGGCTATATAAACGTTTCGCTTTTCCGTTTACGATATAGTCTACTTTGTGCAGAATGAATTCTCGTAACTACATAGCACAAGT
AGATGTAGTTAACTTTAATCACATAGCAATCTTAATCAGTGTGTAACATTAGGGAGGACTTGAAAGAGCCACCACATTTCACCGAGGCCACGCGGAGTAC
GATCGAGTGTACAGTGAACAATGCTAGGGAGAGCTGCCTATATGGAAGAGCCCTAATGTGTAAAATTAATTTTAGTAGTGCTATCCCCATGTGATTTTAA
TAGCTTTCTAGGAGAATGACAGC
>a8029bdb-caa4-4336-a5c5-8a88463baa86|5
TAGTTAAACAGGGTGATGATTATGTGTACCTTCCTTACCCAGATCCATCAAGAATCTAGGGGCCGGCTGTTTTGTAGATGATATCGTAAAACAGATGGTA
CATTTATGATTGAACGGTTCGTGTCTTTAGCTATAGATGCTTACCCACTTACTAAACATCCTAATCAGGAGTATGCTGATGTCTTCATTTGTACTTACAA
TACAGAAAGCTACATGATGAGTTAACAGGACACATGTTAGACATGTATTTTGTTATGCTTACTAATGATAACACTTCAAGGTATTGGGAACCTGAGTTTA
TGAGGCTATGTACACACCGCATACAGTCCACAGGCTGTTAGGGCTTGTGTTCTTTGCAATTTCAGACTTCATTAAGATGTGGTGCTTGCAACAATCCATG
AGCAGTGCTGACTCAACTCAGGCCTAAACTCATGCAGACATCAAGGCAGATGGGCTATATAAACGTTTTCGCTTTCCGTTTACGATATAGTCTACTCTTG
TGCAGAATGAATTCTCGTAAACATAGCACAAGTAGATGTAGTTAACTTTAATCTCACATAGCAATCTTAATCAGTGTGTAACATTAGGGAGGACTTGAAA
GAGCCACCACATCACCGAGGCCACGCGAGTACGATCGAGTGTACAGTGAACAATGCTAGGGAGAGCTGCCTATGGAAGAGCCCTAATGTGTAAAATTAAT
TTAGTAGTGCTATCCCCATGTGATTTTAATAGCTTTTTAGGAGAATGACAAAAAAC
>b6f1df7d-eb4b-4d52-9c66-7044e50011a5|11
ATACCTTCCCAGGTAACAAACCAACCAACTTTCGATCTCTGTAGATCTGTTCTAAACGAACGCTTTCTTATTACAAATTGGGAGCTCGCAGCGTGTAGCA
GGTGACTCAGGTTTTGCTGCATACAGTCGCTACAGGATTGGCAACTATAAATTAAACACAGACCATTCCAGTAGCAGTGACAATATTGCTTTGCTTGTAC
AGTAAGTGACAACAGATGTTTCATCTCGTTGACTTTCAGGTTACTATAGCAGAGATATTTAATTATTATGAGGACTTTAAAGTTTCCATTTGGAATCTTG
ATTACATCATAAACCTCATAATTAAAAATTTATCTAAGTCACTAACTGAGAATAATATTCTCAATTAGATGAAGAGCAACCAATGGAGATTGATTAAACG
AACATGAAAATTATTCTTTTTCTTGGCACTGATAACACTCGCTACTCTGTGAGCTTTATCACTACCAAGAGTGTGTTAGAGGTACAACAGTACTTTTAAA
AGAACCTTGCTTTCTGGAACATACGAGGGCAATTCACCATTTCATCCTCTAGCTGATAACAAATTTGCACTGACTTGCTTTTAGCACTCAATTTGCTTTT
GCTTGTCCTGACGGCGTAAAACACGTCTATCAGTTACGTGCCAGATCAGTTTTCACCTAAACTGTTCATCAGACAAGAGGAAGTTCAAGAACTTTACTCC
AATTTTATTGTTGCGGCAATAGTGTTTATAACACTTTGCTCACACTCAAAAGAAAGACAGAATGATTGAACTTTCATTAATTGACTTCTATTTGTGCTTT
TTAGCCTTTCTGCTATTCCTTGTTTTAATTATGCTTATTATCTGTTGGTTCTCACTTGAACTGCAAGATCATAATGAAACTTGTCACGCCTAAACGAACA
TGAAATTTCTTGTTTTCTTAGGAATATCTACAACTGTAGCTGCATTTCACCAAGAATGTAGTTTACAGTATGTACTCAACATCAACCATATGTAGTTGAT
GACCCGTGTCCTATTCACTTCTATTCTAAATGGTATATTAGAGTAGGAGCTAGAAAATCAGCACCTTTAATTGAATTGTGCGTGGATGAGGCTGGTTCTA
AATCACCCATTCAGTACATCGATATCGGTAATTATACAGTTTCCTGTTTACCTTTTACAATTAATTGCCAGGAACCTAAATTGGGTAGTCTTGTAGTGCG
TTGTTCGTTCTATGAAGACTTTTTAGAGTATCATGACGTTCGTGTTGTTTTAGATTTCATCTAAACGAACAAACTAAAATGTCTGATAATGGACCCCAAA
ATCAGCGAAATGCACCCGCATTACGTTTGGTGGACCTCAGATTCAACTGGCAGTAACCAGAATGGAGAAACGCAGTGGGGCGCGATCAAAACAACGTCGG
CCCCAAGGTTTACCCAATAATACTGCGTCTTGGTTCACCGCTCACTTCAACATGGCAAGGAAGACCTTAAATTCCCTCGAGGACAAGGCGTTCCAATTAA
CACCAATAGCAGTCCAGATGACCAAATTGGCTACTACCGAAGAGCTACCAGACGAATTCGTGGTGGTGACGGTAAAATGAAAGATCTCAGTCCAAGATGG
TATTTACTACCTAGGAACTGGGCCAGAAGCTGGACTTCCCTATGGTGCTAACAAAGACGGCATCATATGGGTTGCAACTGAGGGAGCCTTGAATACACCA
AAAGATCACATTGGCACCCGCAATCCTGCTAACAATGCTGCAATCGTGCTACAACTTCCAAGGAACAACATTGCCAAAAGGCTTTACGCAGAAGGGAGCA
GAGGCGGCAGTCAAGCCTCTCTCGTTCCTCATCACGTAGTCGCAACAGTTTAAGAAATTCAACCCAGGCAGCAGTAGGGAACTCTTCCTGCTAGAATGGC
TGGCAATGGCGGTGATGCTGCTCTTGCTTTGCTGCTGCTTGACAGATTGAACCAGCTTGAGAGCAAAATGTCTGGTAAAGGCCAACAACAACAAGGCCAA
ACTGTCACTAAAGAAATTGCTGCTGAGGCTTCTAAGAAGCCTCGGCAAAACGTACTGCCACTAAAGCATACAATGTAACACAAGCTTCGGCAGACGTGGT
CCAGAACAAACCCAAGGAAATTTTGGGGACCAGGAACTAATCAGACAAGGAACTGATTACAAACATTGGCCGCAAATTGCACAATTTGCCCCAGCGCTTC
AGCGTTTTCGGAATGTCGCGCATTGGCATGGAAGTCACACTTAGGGAACGTGGTTGACCTACACAGGTGCCATCAAATTGGATGACAAAGATCCAAATTT
AAAGATCAAGTCATTTGCTGAATAAGCATTGACGCATACAAAACATTCCCACCAACAGAGCCTAAAAAGGACAAAAGAAGAAGGCTGATGAAACTCAAGC
CTTACCGCAGAGACAGAAGAAACAGCAAACTGTGAACATTTTTTCCTGCTGCAGATTTGGATGATTTCTCCAAACAATTGCAACAATCCATGAGCAGTGC
TGACTCAACTCAGGCCTAAACTCATGCAGACATTAAGGCAGATGGGCTATATAAACGTTTCGCTTTTCCGTTTACGATATATAGTCTACTCTTGTGCAGA
ATGAATCTCGTAACTACATAGCACAAGTAGATGTAGTTAACTTTAATCTCACAGCAATCTTTTAATCAGTGTGTAACATTAGGGAGGACTTGAAAGAGCC
ACCACATTTCACCGAGGCCACGCAAGAGTACGATCGAGTGTACAGTGAACAATGCTAGGGAGAGCTGCCTATATGGAAGAGCCCTAATGTGTAAAATTAA
TTTTAGTAGTGCTATCCCCATGTGATTTTAATAGCTTCTTAGGAGAATGACAAAA
>c5018c27-aaf3-46e4-a12e-7063cba1fe9f|6
CATTCTTATGTTGTAAATGCTGTTACGACCATGTCATACAACATCACATAAATTAGTCTTGTCTGTTAATCCGTATGTTTGCAATGCTCCAGGTTGTGAT
GTCACAGATGTGACTCAACTTTACTTAGGAGGTATGAGCTATTATTGTAAATCTTCAAACCACCCATTAGTTTTCCATTGTGTGCTAATGGACAAGTTTT
TGGTTTATATAAAATACATGTGTTGGTAGCGATAATGTTACTGACTTTAATGCAATTGCAACATGTTGGACAAATGCTGGTGATTACATTTTTAGCTAAC
ACCTGTACTGAAAAGACTCAAGCTTTGCAGCAGAAACGCTCAAGCTACTGAGACATTTAAACTGTCTTATGGTATTGCTACTGTACGTGAAGTGCTGTCT
GACAGAGAATTAGACAGAAGAAACAGCAAACTGTGACTCTTTCTTCCTGCTGCAGATTTGGATGATTTTCCAAACAATTGCAACAATCCATGAGCAGTGC
TGACTCAACTCAGGCCTAAACTCATGCAGACCACAAGGCAGATGGGCTATATAAACGTTTTCGCTTTTTCCGTTTACGATATAGTTTACTCTTTGTGCAG
AATGAATTCTCGTAACTCAGCACAAGTAGATGTAGTTAACTTTAATCTCACATAGCAATCTTTAATCAGTGTGTAACATTAGGGAGGACTTGAAAGAGCC
ACCACATTCACCGAGGCCACGCGGAGTACGATCGAGTGTACAGTGAACAATGCTAGGGAGAGCTGCCTATTGGAAGAGCCCTAATGTGTAAAATTAATTT
TAGTAGTGCTATCCCCATGTGATTTTAATAGCTTTTAGGAGAATGACAGC
>3fb8edf6-4362-49bb-8e77-39b040884a06|8
AAATACATGTGTTGGTAGCGATAATGTTACTGACTTTAATGCAATTGCAACATGTGACTGGACAAATGCTGGTGATTACATTTTAGCTAACACCTGTACT
GAAAGACTTCAAGCTTTGCAGCAGAAACGCTTTCAAAGCTACTGAGGAGACATTTAAACTGTCTTATGGTATTGCTACTGTACGTGAAGTGCTGTCTGGG
TCAGAAGAT
>41337c01-4128-4a9b-9f90-4b490ae34a78|7
TCCTCCCAGGTAACAATCAACCATTTTCGATCTCTTGTAGATCTGTTCTCTAAACGAACTTTAAAATCTGTGTGGCTGTCACTCGGCTGCATGCTTAGTG
CACTCACGCAGTATAATTAATAACTAATTACTGTCGTTGACAGGACACAAGTAACTCGTTTATTTGCAGGCTGCTTACGGTTCGTCCGTGTTGCAGCCGA
TCATCAGCACATCTAGGTTTCGTCCGGGTGTGACCGAAAGGTAAGATGGAGAGCCTTGTCCCTGGTTTCAACGAGAAAACACACGTCCTTATCAGTTTGC
CTGTTTTACAGGTTCGCGACGTGTTCGTACGTGGCTTGGAGACTCCGTGGAGGAGGTCTTATCAGAGGCACGTCAACATCTTAAAGATGGCACTTGTGGC
TTAGTAGAAGTTGAAAAAGGCGTTTTGCCTCAACTTGAACAGCCTATGTGTTCATCAAACGTTCGGATGCTCGAACTGCACCTCATGGTCATGTTATGGT
TGAGCTGGTAGCAGAACTCGAAGGCATTCAGTACGGTCGTAGTGGTGAGACATTTGGTGTCCTTGTCCCTCATGTGGGCGAAATACCAGTGGCTTTACCG
CAAGGTTCTTCGTAAGAACGGTAATAAAGGAGCTGGTGGCCATAGTTACGGCGCCGATCTAAAGTCATTTGACTTTAGGCGACGAGCTTGGCACTGATCC
TTATGAAGATTTTCAAGAAACTGGAATGTACAATACCTACAACTTGTGCTAATGACCCTGTGGGTTTCATTTACTTAAAAACACAGTCTGTACCGTCTGC
GGTATGTGGAAAGGTTATGGCTGTAGTTGTGATCAACTCCGCGAACCCATGCTTCAGTCAGCTGATGCACAATCGTTTTAAACGGGTTTGCGGTGTAAGT
GCAGCCCGTCACACCGTGCGGCACAGGCACTAGTACTGATGTCGTATACAGGGCTTTTGACATCTACAATGATAAAGTAGCTGGTTTGCTAAATTCCTAA
AAACTAATTGTTGTCGCTTCCAAGAAAAGGACGAAGATGACAATTTAATTGATTTACTTCTGTAGTTAAGACACACTTTCTCTAACTACCAACATGAAGA
AACAAATTTATAATTTACTTAAGGATTGTCCAGCTGTTGCTAAACATGACTTCTTTAAGTTTAGAATAGACGGTGACATGGTACCACATATATCACGTCA
ACGTCTTACTAAATACAATGGCAGACCTCGTCTATGCTTTAAGGCATTTTGATGAAGGTAATTGTGACACATTAAAGAAATACTTGTCACATACAATTGT
TGTGATGATGATTATTTCAATAAAAGGACTGGTATGATTTTGTAGAAAACCCAGATATATTACGCGTATACGCCAACTTAGGTGAACGTGTACGCCAAGC
TTTGTTAAAAACAGTACAATTTGTGATGCCATGCGAAATGCTGGTATTGTTGGTGTACTGACATTAGATAATCAAGATTCAATGGTAACTGGTATGATTC
GGTGATTTCATACAAACCACGCCAGGTAGTGGAGTTCCTGTTGTAGATTCTTATTATTCATTGTTAATGCCTATTAACCTTGACCAGGGCTTTAACTGCA
GAGTCATGTTGACACTGACTTAACAAAGCCTTTTAAGTGGGATTTGTTAAAATATGACTTCACGGAAGAGAGGTTAAAACTCTTTGACCGTTATTTTAAA
TATTGGGATCAGACATACCACCCAAATTGTGTTAACTGTTTGGATGACAGATGCATTCTGCATTGTGCAAACTCTAATGTTTTATCTCTACAGTGTTCCC
ACCTACAAGTTTGGACCACTAGTGAGAAAAATATTTGTTGATGGTGTTCCATTTGTAGTTCAACTGGATCCACTTCAGAGAGCTAGGTGTTGTACATAAT
CAGGATGTAAACTTACATAGCTCTAGACTTAGTTTTTAAGGAATTACTTGTGTATGCTGCTGACCCTGCTATGCACGCTGCTTCTGGTAATCTATTACTA
GATAAACGCACTACGTGCTTTTCAGTAGCTGCACTTACTAACAATGTTGCTTTCAAACTGTCAAACCCGGTAATTTTAACAAAGACTTCTATGACTTTGC
TGTGTCTAAGGTTTCTTAAGGAAGGAAGTTCTGTTGAATTAAACACTTCTTTGCTCAGGATGGTAATGCTGCTATCAGCGATTATGACATTATCGTTATA
ATCTACCAACAATGTGATATCAGACAACTACTATTTGTAGTTGAAGTTGTTGATAAGTACTTTGATTGTTACGATGGTGGCTGTATTAATGCTAACCAAG
TCATCGTCAACAACCTAGACAAATCAGCTGGTTTTCCATTTAATAAATGGGGTAAGGCTAGACTTTATTATGATTCAATGAGTTATGAGGATCAAGATGC
ACTTTCGCATATACAAAACGTAATGTCATCCCTACTATAACTCAAATGAATCTTAAGTATGCCATTAGTGCAAAGAATAGAGTCGCACCGTAGCTGGTGT
CTCTATCTGTAGTACTATGACCAATAGACAGTTTCATCAAAATTATTGAAATCAATAGCCGCCTTAGAGGAGCTACTGTAGTAATTGGAACAAGCAAATT
CTATGGTGGTTGGCACAACATGTTAAAAACTGTTTATAGTGATGTAGAAAACCCTCACCTTATGGGTTGGGATTATCCTAAATGTGATAGAGCCATGCCT
AACATGCTTAGAATTATGGCCTCACTTGTTTGCTCGCAAACATACAACGTGTTGTAGCTTGCACACCGTTCTATAGATTAGCTAATGAGTGTGCTCAAGT
ATTGAGTGAAATGGTCATGTGTGGCGGTTCACTATATGTTAAACCAGGTGGAACCTCATCAGGAGATGCCACAACTGCTTATGCTAATAGTGTTTTTAAC
ATTTGTCAAGCTGTTCCACGGCCAATGTTAATGCACTTTTATCTACTGATGGTAACAAAATTGCCGATAAGTATGTCCGCAATTTACAACACAGACTTTA
TGAGTGTCTCTATAGAAATAGAGATGTTGACACAGACTTTGTGGTGAGTTTTACGCATATTTGCGTAAACATTTCTCAATGATGATTCTCTCTTGACGAT
GCTGTTGTGTGTTTCAATAGCACTTATGCATCAAGGTCTAGTGGCTAGCATAAAGAACTTTAAGTCAGTTTTATTATCAAAACAATGTTTTCTATGTCTG
AAGCAAAATGTTGGACTGAGACTGACCTACTAAAGGACCTCATGAATTTGCTCTCAACATACAATGCTAGTTAAACAGGTGATGATTATGTGTACCTTCC
TTACCCAGATCCATCAAGAATCCTAGGGGCCGGCTGTTTGTAGATGATATCGTAAAACAGATGGTACACTTATGATTGAACGGTTCGTGTCTTAGCTATA
GATGCTTACCCTTACTAAACATCCTAATCAGGAGTATGCTGATGTCTTCATTTGTACTTACAATACATAAGAAAGCTACATGATGAGTTAACAGGACACA
TGTTAGACCGTATTCTGTTATGCTTACTAATGATAACACTCAAGGTATTGGGAACCTGAGTTTTATGAGGCTATGTACACACCGCATACAGTTCAGGCTG
TTGGGGCTTGTGTTTTTTGCAATTCACAGACTTCATTAAGATGTGGTGCTTGCATACGTAGACCATTCTTATGTTGTAAATGCTGTTACGACATCGTCAT
ATCAACACATAAATTAGTCTTGTCTGTTAATACCGTATGTTTGCAATGCTCCAGGTTGTGATGTCACAGATGTGACTCAACTTTACTTAGGAGGTATGAG
CTATTATTGTAAGTTCAAACCACCCATTAGTTTCCATTGTGTGCTAATGGACAAGTTATGTTGGTAGCTGACTTTAATGCAATTGCAACATGTGACTGGA
CAAATGCTGGTGATTACATTTTAGCTAACACCTGTACTGAAAGACTCAAGTTTTTTTGCAAAGAAACGCTCAAAGCTACTGAGGAGACATTTAAACTGTC
TTATGGTATTGCTACTGTACGTGAAGTGCTGTCTGACAGAGAATTACACCTTCATGGGAAGTTGGTAAACCTAGACCACCACTTAACCGAAATTATGTCT
TTACTGGTTATCGTGTAACTAAAACAGTAAAGTACAAATAGGAGAGTACACCTTTGAAAAGGTGACTATGGTGATGCTGTTGTTTAGGTACAACAACTTT
ACAAATTAAATGTAACCCAAGGAAATTGTGGGGACCAGGAACTAATCAGACAAGGAACTGATTACAAACATTGGCCGCAAATTGCACAATTTGCCCCAGC
GTTCAGCGTTTTCGGAATGTCGCGCATTGGCATGGAAGTCACACCTTCGGGAACGTGGTTGACCTACACAGGTGCCATCAAATTGGATGACAAAGATCCA
AATTCAAAGATCAAGTCATTTTGCTGAATAAGCATTGACGCATACAAAACATTTCCCACCAACAGAGCCTAAAAAGGACAAAAAGAAGAAGGCTGATGAA
ACTCAAGCCTTCAAGAGACAGAAGAAACAGCAAACTGTGACTCTTTTCCTGCTGCAGATTTGGATGATTTTCCAAACAATTGCAACAATCCATGAGCAGT
GCTGACTCAACTCAGGCCTAAACTCATGCAGACCACAAGGCAGATGGGCTATAAACGTTTCGTTTTTCCGTTTACGATATAGTCTACTCTTTGTGCAGAA
TGAATTCTCGTAACTACATAGCACAAGTAGATGTAGTTAACTTTAATCTCACATAGCAATTCTTTAATCAGTGTGTAACATTAGGGAGGACTTGAAAGAG
CCACCACATTTCACCGAGGCCACGCGGAGTACGATCGAGTGTACAGTGAACAATGCTAGGGAGAGCTGCCTATATGGAAGAGCCCTAATGTGTAAAATTA
ATTTAGTAGTGCTATCCCCATGTGATTTTAATAGCTTCTTAGGAGAATGACAGC
>7fb44340-0612-4dff-b1b6-fd79cf56167f|6
GTGGCGGTTCACTATATATGTTAAACCAGGTGGAACCTCATCAGGAGATGCCACAACTGCTTATGCTAATAGTGTTTTATTTGTCAAGCTGTCACGGCCA
ATGTTAATGCACTTTTATCTACTGATGGTAACAAAATTGCCGATAAGTATGTCCGCAATTTACAACACAGACTTTATGAGTGTTTATAGAAATAGAGATG
TTGACACAGACTTTGTGAATGAGTTTTACGCATATTTGCGTAAACATTTCAATGATGATACTCTGACGATGCTGTTGTGTGTTTCAATAGCACTTATGCA
TCAAGGTCTAGTGGCTAGCATAAAGAACTTTAAGTCAGTTTTTATTATCAAAACAATGTTTTATGTCTGAAGCAAAATGTTGGACTGAGACTGACCTTAC
TAAAGGACCTCATGAATTTTGCTCTCAACATACAATGCTAGTTAAACAGGTGATGATTATGTGTACCTTCCTTACCCAGATCCATAAGAATCCTAGGGCC
GGCTGTTTGTAGATGATATCGTAAAAACAGATGGTACACTATGATTGAACGGTTCGTGTCTTAGCTATAGATGCTTACCCACACTAAACATCCTAATCAG
GAGTATGCTGATGTCTTTCATTTGTACTTACAAATTACAAGAAAGCTACATGATGAGTTACAGGACACATGTTAGACCGTATTTCTGTTATGCTTACTAA
TGATAACACTCAAGGTATTGGGAACCTGAGTTTATGAGGCTATGTACACACCGCATACAGTTTACAGGCTGTTGGGGCTTGTGTTTTTGCAATCACAGAC
TTCATTAAGATGTGGTGCTTGCATACGTAGACCATTCTTATGTTGTAAATGCTGTTACGACGAAATTTGGGACCAGGAACTAATCAGACAAGGAACTGAT
TACAAACTGGCCGCAAATTGCACAATTTGCCCCAGCGCTTCAGCGTTCTTCGGAATGTCGCGCATTGGCATGGAAGTCACACCTCGGGAACGTGGTTGAC
CTACACAGGTGCCATCAAATTGGATGACAAAGATCCAAATTTAAAGATCAAGTCATTTGCTGAATAAGCATTGACGCATACAAAACATTCCCACCAACAG
AGCCTAAAAAGGACAAAAGAAGAAGGCTGATGAAACTCAAGCACATCGCAGAGACAGAAGAAACAGCAAACTGTGACTCTTTTCCTGCTGCAGATTTGGA
TGATTTTCCAAACAATTGCAACAATCCATGAGCAGTGCTGACTCAACTCAGGCCTAAACTCATGCAGACATTAAGGCAGATGGGCTATATAAACGTTTCG
CTTTTCCGTTTACGATATAGTCTACTCTTGTGCAGAATGAATTCTCGTAACTACATAGCACAAGTAGATGTAGTTAACTTTAATCTCACATAGCAATTTT
TAATCAGTGTGTAACATTAGGAGGACTTGAAAGAGCCACCACATTTTCGAGGCCACGCGGAGTACGATGAGTGTACAGTGAACAATGCTAGGGAGAGCTG
CCTATATGGAAGAGCCCTAATGTGTAAAATTAATTTAGTAGTGCTATCCCATGTGATTTTAATAGCTTTCTAGGAGAATGACAAAA
>12dd87a1-2a0a-43b5-875a-69f8847502f6|5
TCAAGGTCTAGTGGCTAGCATAAAGAACTTTAAGTCAGTTTTAATTATCAAACAATGTTTTATGTCTGAAGCAAATGTTGGACTGAGACTGACCTTACTA
AAGGACCTTCATGAATTTTGCTCTCATACAATGCTAGTTAAACAGGGTGATGATTATGTGTACCTTCCTTACCCAGATCCATCAAGAATCTAGGGGCCGG
CTGTTTCTGTAGATGATATAAACAGATGGTACACTATGATTGAACGGTTCGTGTCTTTAGCTATAGATGCTTACCCACTTACTAAACATCCTAATCAGGA
GTATGCTGATGTCTTCATTTGTGTTACAATACATAAGAAAGCTACATGATGAGTTAACAGGACACATGTTAGACCGTATATTCTGTTATGCTTACTAATG
ATAACACTTCAAGGTATTGGGAACCTGAGTTTATGAGGCTATGTACACACCGCATACAGTCTTACAGGCTGTTAGGGCTTGTGTTGCAATCACAGACTTC
ATTAAGATGTGGTGCTTGCATACGTAGACCATTCTTATGTTGTAATGCTGTTACGACCATGTCATATCAACATCACATAAATTAGTCATTGTCTGTTAAT
CCGTATGTTTGCAATGCTCAGGTTGTGATGTCACAGATGTGGTTCAACTTTACTTAGGAGGTATGAGCTATTATTGTAAATTTCAAACCACCCATTAGTT
TTCCATTGTGTGCTAATGGACAAGTTTTTGGTTTATATAAAATACATGTGTTGGTAGCGATAATGTTACTGACTTTAATGCAATTGCAACATGTGACTGG
ACAATGCTGGTGATTACATTTTAGCTAACACCTGTCTGAAAAGACTCAAGCTTTTTGCAGCAGAAACGCTCAAAGCTACTGAGGAGACATTTAAACTGTC
ATTATGGTATTGCTAAACCTGAACGTGAAGTGCTGTCTGACAGAGAATTACATCATGGGAAGTTGGTAAACCTAGAGACCACTTAACCGAAATTATGTCT
TCTACTGGTTATCGTGTAACTAAAACAGTAAAGTACAAAAGAGAGTACACCTTTGAAAAGGTGACTATGGTGATGCTGTTGTTTCCGAGGTACAACAACT
TACAAATTAAATGTTGGTGATTATTCCAAACAATTGCAACAATCCATGAGCAGTGCTGACTCAACTACAGGCCTAAACTTCATGCAGACCATAAGGCAGA
TGGGCTATCAAACGTTTCGCTTTTCCGTTTACGATATATAGTACACTCTTGTGCAGAATGAATTCTCGTAACATAGCACAAGTAGATGTAGTTTATTTTA
ATCATAGCAATTTTAATCAGTGTGTAACATTAGGAGGACTTGAAAGAGCCACCACTTCTCACCGAGGCCACGCGGAGTACGACCGAGTGTACAGTGAACA
ATGCTAGGGAGAGCTGCCTATATGGAAGAGCCCTAATGTGTAAAATTAATTTAGTAGTGCTATCCCCATGTGATTTTAATAGCTTTTCTAGGAGAATGAC
AGC
>ee87bca7-db7f-43d8-93cc-56a2bd0d31dd|15
GTCTGACAGAGAATTACATCATGGGAAGTTGGTAAACCTAGACCACACTTACCGAAATTATGTTTTACTGGTTATCGTGTAACTAAAAACAGTAAAGTAC
AAATAGGAGAGTACACCTTTGAAAAAGGTGACTATGGTGATGCTGTTGTTTACCGAGGTACAACAACTTACAAATTAAATGTTGGTGATTATTTTGTGCT
GACACATACAGTAATGCCATTAAGTGCACCTACACTAGTGCCACAAGAGCACTATGTTAGAATTACTGGCTTATACCCAACACTCAATATCTCAGATGAG
TTTTCTAGCAATGTTGCAAATTATCAAAAGGTTGGTATGCAAAAGTATTTACACTCCAGGGACCACCTGGTACTGGTAAGAGTCATTTTGCTATTGGCCT
AGCTCTCTACTACCTTCTGCTCGCATAGTGTATACAGCTTGCTCATGCCGCTGTTGATGCACTATGTGAGAAGGCATTAGCATTGACGCATACAAAACAT
TCCCCACCAACAGAGCCTAAAAAGGACAAAAAGAAGAAGGCTGATGAAACTCAAGCCCACCGCAGAGACAGAAGAAACAGCAAACTGTGACTCTTTTCCT
GCTGCAGATTTGGATGATTTTCCAAACAATTGCAACAATCCATGAGCAGTGCTGACTCAACTCAGGCCTAAACTCATGCAGACACACAAGGCAGATGGGC
TATATAAACGTTTCGCTTTTCCGTTTACGATATAGTCTACTTTGTGCAGAATGAATTCTCGTAACTACATAGCACAAGTAGATGTAGTTAACTTTAATCA
CATAGCAATCTTTAATCAGTGTGTATATTAGGGAGGACTTGAAAGAGCCACCACATTTTCGAGGCCACGCGGAGTACGATCGAGTGTACAGTGAACAATG
CTAGGGAGAGCTGCCTATATGGAAGAGCCCTAATGTGTAAAATTAATTTTAGTAGTGCTATCCCCATGTGATTTTAATAGCTTTCTAGGAGAATGACAGC
>ff8300ad-0dc7-4410-b4c8-44f3d76194b3|8
CACCTACAAGTTTGGACCACTAGTGAGAAAAATTCTTGTTGATGGTGTTCCATTTGTAGTTCAACTGGATCAGAGAGCTAGGTGTTGTACATAATCAGGA
TGTAAACCTTTAGCTCTAGACTTAGTTTTAAGGAATTACTTGTGTATGCTGCTGACCCTGCTATGCACGCTGCTTCTGGTAATTCTACTACTAGAAAACG
CACTACGTGTTTTCAGTAGCTGCACTTACTAACAATGTTGCTTTCAAACTGTCAAACCCGGTAATTTTAACAAAGACTATGACTTTGCTGTGTCTAAGGG
TTTCTAAGGAAGGAAGTTCTGTTGAATTAAAACACTTTCTTTGCTCAGGATGGTAATGCTGCTATCAGCGATTATGACTACTATCGTTATAATCTACCAA
CAATGTGATATCAGACAACTACTATTTGTAGTTGAAGTTGTTGATAAGTACTTTGATTGTTACGATGGTGGCTGTATTAATGCTAACCAAGTCATCGTCA
ACAACCTAGACAAATCAGCTGGTTTCCATTTAATAAATGGGGTAAGGCTAGACTTTATTATGATTCAATGAGTTATGAGGATCAAGATGCACTTTCGCAT
ATACAAAACGTAATGTCATCCCTACTATAACTCAAATGAATCTTAAGTATGCCATTAGTGCAAAGAATAGAGCTCGCACCGTAGCTGGTGTCTCTATCTG
TAGTACTATGACCAATAGACAGTTCATCAAAAATTATTGAAATCAATAGCCGCCACTAGAGGAGCTACTGTAGTAATTGGAACAAGCAAATTCTATGGTG
GTTGGCACAACATGTTAAAAACTGTTTATAGTGATGTAGAAAACCCCACCTTATGGGTTGGGATTATCCTAAATGTGATAGAGCCATGCCTAACATGCTC
AAGAATTATGGCCTCACTTGTTCTTGCTCGCAAACATACAACGTGTTGTAGCTTGTCACACCGTTTCTATAGATTAGCTAATGAGTGTGCTCTCAAGTAT
TGAGTGAAATGGTCATGTGTGGCGGTTCACTATATGTTAAACCAGGTGGAACCTCATCAGGAGATGCCACAACTGCTTATGCTAATAGTGTTTTTAACAT
TTGTCAAGCTGTCACGGCCAATGTTAATGCACTTTTATACTACTGATGGTAACAAAATTGCCGATAAGTATGTCCGCAATTTACAACACAGACTTTATGA
GTGTCTCTATAGAAATAGAGATGTTGACACAGACTTTGTGAATGAGTTTTACGCATATTTGCGTAAACATTTCTCAATGATGATACTCTGACGATGCTGT
TGTGTGTTTCAATAGCACTTATGCATCTTCAAGGTTAGTGGCTAGCATAAAGAACTTTAAGTCAGTTCTTATTATCAAACAATGTTTTTATGTCTGAAGC
AAAATGTTGGACTGAGACTGACCTTACTAAAGGACCTCATGAATTTTGCTCTCAACATAAGATCCAAATTCAAAAGATCAAGTCATTTGCTGAATAAGCA
TATTGACGCATACAAAACATTCCCACCAACAGAGCCTAAAAAGGACAAAAAGAAGAAGGCTGATGAAACTCAAGCCTCGCAAGAGACAGAAGAAACAGCA
AACTGTGACTCTTTTCCTGCTGCAGATTTGGATGATTTCCAAACAATTGCAACAATCCATGAGCAGTGCTGACTCAACTCAGGCCTAAACTCATGCAGAC
CACAAGGCAGATGGGCTATATAAACGTTTCGCTTCTTCCGTTTACGATATAGTCTACTCTTGTGCAGAATGAATTCTCGTAACATAGCAGCACAAGTAGA
TGTAGTTAACTTTAATCCACATAGCAATCTTTAATCAGTGTGTAACATTAGGGAGGACTTGAAAGAGCCACCACTTCACCGAGGCCACAAGAGTACGATC
GAGTGTACAGTGAACAATGCTAGGGAGAGCTGCCTATATGGAAGAGCCCTAATGTGTAAAATTAATTTTAGTAGTGCTATCCCATGTGATTTTAATAGCT
TTTAGGAGAATGACAAAAA
>5a304bff-da33-4959-8311-018f0b4f17ca|43
CCCAGGTAACAAACCAACCAACTTCGATCTCTTGTAGATCTGTTCTCTAAACGAACTTTAAAATCTGTGTGGCTGTCACTCGGCTGCATGCTTAGTGCAC
TCACGCAGTATAATTAATAACTAATTACTGTCGTTGACAGGACACGAGTAACTCGTCTATATTTGCAGGCTGCTTACGGTTTCGTCCGTGTTGCAGCCGA
TCATCAGCACATCTAGGTTTCGTCCGGGTGTGACCGAAAGGTAAGATGGAGAGCCTTGTCCCTGGTTTCAACGAGAAAACACACGTCCAACTCAGTTTGC
CTGTTTACAGGTTCGCGACGTGTTCGTACGTGGCTTGGAGACTCCGTGGAGGAGGTCTTATCAGAGGCACGTCAACATCTTAAAGATGGCACTTGTGGCT
TAGTAGAAGTTGAAAAAGGCGTTTTGCCTCAACTTGAACAGCCCTATGTGTTCATCAAACGTTCGGATGCTCGAACTGCACCTCATGGTCATGTTATGGT
TGAGCTGGTAGCAGAACTCGAAGGCATTCAGTACGGTCGTAGTGGTGAGACACTTGGTGTCCTTGTCCCTCATGTGGGCGAAATACCAGTGGCTTACCGC
AAGGTTCTTCTTCGTAAGAACGGTAATAAAGGAGCTGGTGGCCATAGTTACGGCGCCGATCTAAAGTCATTTGACTTAGGCGACGAGCTTGGCACTGATC
CTTATGAAGATTTTCAAGAAACTGGAATGTACAAATACCTACAACTTGTGCTAATGACCCTGTGGGTTTTACACTTAAAAACACAGTCTGTACCGTCTGC
GGTATGTGGAAAGGTTATGGCTGTAGTTGTGATCAACTCCGCGAACCCATGCTTCAGTCAGCTGATGCACAATCGTTTTAAACGGGTTTGCGGTGTAAGT
GCAGCCCGTCTTACACCGTGCGGCACAGGCACTAGTACTGATGTCGTATACAGGGCTTTTGACATACAATGATAAAGTAGCTGGTTTGCTAAATTCCTAA
AACTAATTGTTGTCGCTTCCAAGAAAAGGACGAAGATGACAATTTAATTGATTTACTTTGTAGTTAAGAGACACACTTTCTCTAACTACCAACATGAAGA
AACAATTTATAATTTACTTAAGGATTGTCCAGCTGTTGCTAAACATGACTTCTTTAAGTTTAGAATAGACGGTGACATGGTACCACATATATCACGTCAA
CGTCTTACTAAATACACAATGGCAGACCTCGTCTATGCTTTAAGGCATTTTGATGAAGGTAATTGTGACACATTAAAAGAAATACTTGTCACATACAATT
GTTGTGATGATGATTATTCAATAAAAAGGACTGGTATGATTTTGTAGAAAACCCAGATATTACGCGTATACGCCAACTTAGGTGAACGTGTACGCCAAGC
TTTGTTAAAAACAGTACAATTTTGTGATGCCATGCGAAATGCTGGTATTGTTGGTGTACTGACATTAGATAATCAAGATCAATGGTAACTGGTATGATTT
CGGTGATTTCATACAAACCACGCCAGGTAGTGGAGTTCCTGTTGTAGATTCTTATTATTCATTGTTAATGCCTATATTAACCTTGACCAGGGCTTTAACT
GCAGAGTCACATGTTGACACTGACTTAACAAAGCCTTACATTAAGTGGGATTTGTTAAAATATGACTTCACGGAAGAGAGGTTAAAACTCTTTGACCGTT
ATTTTAAATATTGGGATCAGACATACCACCCAAATTGTGTTAACTGTTTGGATGACAGATGCATTCTGCATTGTGCAAACTTTAATGTTTTATTCTCTAC
AGTGTTCCCACCTACAAGTTTGGACCACTAGTGAGAAAAATATTTGTTGATGGTGTTCCATTTGTAGTTCAACTGGATACCACTTCAGAGAGCTAGGTGT
TGTACATAATCAGGATGTAAACTTACATAGCTCTAGACTTAGTTTTAAGGAATTACTTGTGTATGCTGCTGACCCTGCTATGCACGCTGCTTCTGGTAAT
CTATTACTAGATAAACGCACTACGTGCTTTCAGTAGCTGCACTTACTAACAATGTTGCTTTCAAACTGTCAAACCCGGTAATTTTAACAAAGACTTATGA
CTTTGCTGTGTCTAGGGTTTTTAAGGAAGGAAGTTCTGTTGAATTAAAACACTTCTTTGCTCAGGATGGTAATGCTGCTATCAGCGATTATGACTACTAT
CGTTATAATCTACCAACAATGTGTGATATCAGACAACTACTATTTGTAGTTGAAGTTGTTGATAAGTACTTTGATTGTTACGATGGTGGCTGTATTAATG
CTAACCAAGTCATCGTCAACAACCTAGACAAATCAGCTGGTTTTCCATTTAATAAATGGGGTAAGGCTAGACTTTATTATGATTCAATGAGTTATGAGGA
TCAAGATGCACTTTTCGCATATAAAACGTAATGTCATCCCTACTATAACTCAAATGAATCTTAAGTATGCCATTAGTGCAAAGAATAGAGCTCGCACCGT
AGCTGGTGTCTCTATCTGTAGTACTATGACCAATAGACAGTTTCATCAAAAATTATTGAAATCAATAGCCGCCACTAGAGGAGCTACTGTAGTAATTGGA
ACAAGCAAATTCTATGGTGGTTGGCACAACATGTTAAAAACTGTTTATAGTGATGTAGAAAACCCTCACCTTATGGGTTGGGATTATCCTAAATGTGATA
GAGCCATGCCTAACATGCTTAGAATTATGGCCTCACTTGTTCTTGCTCGCAAACATACAACGTGTTGTAGCTTGTCACACCGTTTCTATAGATTAGCTAA
TGAGTGTGCTCAAGTATTGAGTGAAATGGTCATGTGTGGCGGTTCACTATATGTTAAACCAGGTGGAACCTCATCAGGAGATGCCACAACTGCTTATGCT
AATAGTGTTTTTAACATTTGTCAAGCTGTCACGGCCAATGTTAATGCACTTTTATCTACTGATGGTAACAAAATTGCCGATAAGTATGTCCGCAATTTAC
AACACAGACTTTATGAGTGTCTCTATAGAAATAGAGATGTTGACACAGACTTTGTGAATGAGTTTTACGCATATTTGCGTAAACATTTCTCAATGATGAT
ACTCTCTGACGATGCTGTTGTGTGTTTCAATAGCACTTATGCATCTCAAGGTCTAGTGGCTAGCATAAAGAACTTTAAGTCAGTTCTTTATTATCAAAAC
AATGTTTTATGTCTGAAGCAAAATGTTGGACTGAGACTGACCTTACTAAAGGACCTCATGAATTTTGCTCTCAACATACAATGCTAGTTAAACAGGGTGA
TGATTATGTGTACCTTCCTTACCCAGATCCATCAAGAATCCTAGGGGCCGGCTGTTTGTAGATGATATCGTAAAAACAGATGGTACACTTATGATTGAAC
GGTTCGTGTTTAGCTATAGATGCTTACCCACTTACTAAACATCCTAATCAGGAGTATGCTGATGTCTTCATTTGTACTTACAATACATAAGAAAGCTACA
TGATGAGTTAACAGGACACATGTTAGACATGTATTCTGTTATGCTTACTAATGATAACACTTCAAGGTATTGGGAACCTGAGTTTTATGAGGCTATGTAC
ACACCGCATACAGTACAGGCTGTTGGGGCTTGTGTTCTTTGCAATTCACAGACTTCATTAAGATGTGGTGCTTTGCATACGTAGACCATTCTTATGTTGT
AAATGCTGTTACGACCATGTCATATCAACATCACATAAATTAGTCTTGTCTGTTAATCCGTATGTTTGCAATGCTCCAGGTTGTGATGTCACAGATGTGA
CTCAACTTTACTTAGGAGGTATGAGCTATTATTGTAAATCATAAACCACCCATTAGTTTTCCATTGTGTGCTAATGGACAAGTTTTTGGTTTATATAAAA
TACATGTGTTGGTAGCGATAATGTTACTGACTTTAATGCAATTGCAACATGTGACTGGACAAATGCTGGTGATTACATTTTAGCTAACACCTGTACTGAA
AGACTCAAGCTTTTTGCAGCAGAAACGCTCAAAGCTACTGAGGAGACATTTAAACTGTCTTATGGTATTGCTACTGTACGTGAAGTAGTGCTGTCTGACA
GAGAATTACATCATTTCATGGGAAGTTGGTAAACCTAGACCACTTAACCGAAATTATGTCTTTACTGGTTATCGTGTAACTAAAAACAGTAAAGTACAAA
TAGGAGAGTACACCTTTGAAAAAGGTGACTATGGTGATGCTGTTGTTTACCGAGGTACAACAACTTACAAATTAAATGTTGGTGATTATTTTGTGCTGAC
ACATACAGTAATGCCATTAAGTGCACCTACACTAGTGCCACAAGAGCACTATGTTAGAATTACTGGCTTATACCCAACACTCAATATCTCAGATGAGTTT
TCTAGCAATGTTGCAAATTATCAAAAGGTTGGTATGCAAAAGTATTCTACACTCCAGGGACCACCTGGTACTGGTAAGAGTCATTTTGCTATTGGCCTAG
CTCTCTACTACCCTTCTGCTCGCATAGTGTATACAGCTTGCTCATGCCGCTGTTGATGCACTATGTGAGAAGGCATTAAAATATTTGCCTATAGATAAAT
AAACAATTGCCATGAGCAGTGCTGACTCAACTCAGGCCTAAACTCATGCAGGCACAAGGCAGATGGGCTATATAAACGTTTTCGCTTTTCCGTTTACGAT
ATAGTCTACTCTTGTGCAGAATGAATTCTCGTAACATAGCACAAGTAGATGTAGTTAACTTTAATCTCACATAGCAATCTTTAATCAGTGTGTAACATTA
GGGAGGACTTGAAAGAGCCACCACATTTCACCGAGGCCACGCGGAGTACGATCGAGTGTACAGTGAACAATGCTAGGGAGAGCTGCCTATATGGAAGAGC
CCTAATGTGTAAAATTAATTTTAGTAGTGCTATCCCATGTGATTTTAATAGCTTTTAGGAGAATGACA
>aeade50e-c7a6-4871-90f3-90a0df4da7c7|6
GCGGTGTAAGTGCAGCCCGTTTACACCGTGCGGCACAGGCACTAGTACTGATGTCGTATACAGGGCTTTTGACATGACACAATGATAAAGTAGCTGGTTT
TGCTAAATTCCTAAAACTAATTGTTGTCGCTTCCAAGAAAAGGACGAAGATGACAATTTAATTGATCTTACTTTGTGGTTAAGAGACACACTTTCTCTAT
ACCAACATGAAGAAACAATTTATAATTTACTTAAGGATTGTCCAGCTGTTGCTAAACATGACTTCTTTTAAGTTTAGAATAGACGGTGACATGGTACCAC
ATATATCACGTCAACGTCTTACTAAATACTGGCAGACCTCGTCTATGCTCAAGGCATTTTGATGAAGGTAATTGTGACACATTAAAGAAATACTTGTCAC
AATTGTTGTGATGATGATTATTCAATAAAAGGACTGGTATGATTTTGTAGAAAACCAGATATATTACGCGTATACGCCAACTTAGGTGAACGTGTACGCC
AAGCTTTGTTAAAAACAGTACAATTCTGTGATGCCATGCGAAATGCTGGTATTGTTGGTGTACTGACATTAGATAATCAAGAGATTCAATGGTAACTGGT
ATGATTTCGGTGATTTCATACAAACCACGCCAGGTAGTGGAGTTCCTGTTGTAGATTCTTATTATTCATTGTTAATGCCTATATTAACCTTGACCAGGGC
TTAATTGCAGAGTCATGTTGACTGACTTAACAAAGCCTTACATTAAGTGGGATTTGTTAAAATATGACTCACGGAAGAGAGGTTAAAACTCTTTGACCGT
TATTTTAAATATTGGGATCAGACATACCCAAATTGTGTTAACTGTTTGGATGACAGATGCATTTTGCATTGTGCAAACTTTAATGTTTTATTCTCTACAG
TGTTCCCACCTACAAGTTTGGACCACTAGTGAGAAAAATATTTGTTGATGGTGTTCCATTTGTAGTTTCAACTGGATACCACTTCAGAGAGCTAGGTGTT
GTACATAATCAGGATGTAAACTTACATAGCTCTAGACTTAGTTTAAGGAATTACTTGTGTATGCTGCTGACCCTGCTATGCACGCTGCTTCTGGTAATCT
ATTACTAGATAAACGCACTACGTGCTTTCAGTAGCTGCACTTACTAACAATGTTGCTTTCAAACTGTCAAACCCGGTAATTTTAACAAAGACTTCTATGA
CTTTGCTGTGTCTAAGGGTTCTAAGGAAGGAAGTTCTGTTGAATTAAAACACTTTTCTTTGCTCAGGATGGTAATGCTGCTATCAGCGATTATGACTACT
ATCGTTATAATCTACCAACAATGTGTGATATCAGACAACTACTATTTGTAGTTGAAGTTGTTGATAAGTACTTTGATTGTTACGATGGTGGCTGTATTAA
TGCTAACCAAGTCATCGTCAACAACCTAGACAAATCAGCTGGTTTTCCATTTAATAAATGGGGTAAGGCTAGACTTTATTATGATCAATGAGTTATGAGG
ATCAAGATGCACTTTTCGCATATACAAAACGTAATGTCATCCCTACTATAACTCAAATGAATCTTAAGTATGCCATTAGTGCAAAGAATAGAGCTCGCAC
CGTAGCTGGTGTCTCTATCTGTAGTACTATGACCAATAGACAGTTTCATCAAAATTATTGAAATCAATAGCCGCCTTAGAGGAGCTACTGTAGTAATTGG
AACAAGCAAATTCTATGGTGGTTGGCACAACCGTCAAACTGTTTATAGTGATGTAGAAAACCCTCACCTTATGGGTTGGGATTATCCTAAATGTGATAGA
GCCATGCCTAACATGCTTAGAATTATGGCCTCACTTGTTCTTGCTCGCAAACATACAACGTGTTGTAGCTTGTCACACCGTTTCTATAGATTAGCTAATG
AGTGTGCTCAAGTATTGAGTGAAATGGTCATGTGTGGCGGTTCACTATATGTTAAACCAGGTGGAACCTCATCAGGAGATGCCACAACTGCTATGCTAAT
AGTGTTTTTAACATTTGTCAAGCTGTCACGGCCAATGTTAATGCACTTTTTATCTACTGATGGTAACAAAATTGCCGATAAGTATGTCCGCAATTTACAA
CACAGACTTTATGAGTGTCTCTATAGAATAGAGATGTTGACACAGACTTTGTGAATGAGTTTTACGCATATTTGCGTAAACATTTTCTCAATGATGATAC
TCTGACGATGCTGTTGTGTGTTCAATAGCACTTATGCATCAAGGTCTAGTGGCTGCATAAAGAACTTTAAGTCAGTTTTATTATCAAACAATGTTTATGT
CTGAAGCAAAATGTTGGACTGAGACTGACCTTACTAAAGGACCTCATGAATTTGCTGCTCAACATACAATGCTAGTTAAACAGGGTGATGATTATGTGTA
CCTTCCTTACCCAGATCCATCAAGAATCCTAGGGGCCGGCTGTTTCTGTAGATGATCGTAAAAACAGATGGTACACTATGATTGAACGGTTCGTGTCTTT
AGCTATAGATGCTTACCCACACTTACTAAACATCCTAATCAGGAGTATGCTGATGTTCATTTGTACTTACAATACATAAGAAAGCTACATGATGAGTTAA
CAGGACACATGTTAGACATGTATTCTGTTATGCTTACTAATGATAACACTTCAAGGTATTGGGAACCTGAGTTTATGAGGCTATGTACACACCGCATACA
GTCACAGGCTGTTGGGCTTGTGTTTTTTGCAATTCACAGACTTCATTAAGATGTGGTGCTTGCATACGTAGACCATTCTTATGTTGTAAATGCTGTTACG
ACCATGTCATATCAACATCACATAAATTAGTCTTGTCTGTTAATCCGTATGTTTGCAATGCTCCAGGTTGTGATGTCACAGATGTGACTCAACTTTACTT
AGGAGGTATGAGCTATTATTGTAAATCTCATAAACCACCCATTAGTTTCCATTGTGTGCTAATGGACAAGTTTTTGGTTTATATAAAATACATGTGTTGG
TAGCGATAATGTTACTGACTTTAATGCAATTGCAACATGTGATTGGACAAATGCTGGTGATTACATTTAGCTAACACCTGTACTGAAAGACTCAAGCTTT
GCAGCAGAAACGCTCAAGCTACTGAGGAGACATTTAAACTGTCTTATGGTATTGCTACTGTACGTGAAGTGCTGTCTGACAGAGAATTTCATGGGAAGTT
GGTAAACCTAGACCACCACTTATCGAAATTATGTCTCTACTGGTTATCGTGTAACTAAAAACAGTAAAGTACAAATAGGAGAGTACACCTTTGAAAAAGG
TGACTATGGTGATGCTGTTTACCGAGGTACAACAACTTACAAATTAAATGTTGGTGATTATTTTGTGCTGACACACATACAGTAATGCCATTAAGTGCAC
CTACACTAGTGCCTCAAGAGCACTATGTTAGAATTACTGGCTTATACCCAACACTCAAATATTCAGATGAGTTTCTAGCAATGTTTTGCAATTATCAAAA
GGTTGGTATGCAAAAGTATACACTCCAGGGACCACCTGGTACTGGTAAGAGTCATTTTGCTATTGGCCTAGCTCTACCCTCTGCTCATAGTGTATACAGC
TTGCTCATGCCGCTGTTGATGCTATGTGAGAAGGCATTAAAATATTTGCCTATAGATAAATGTAGTAGAATTATACCCGACGTGCTCGTGTAGAGTGTTT
TGATAAATTCAAAGTGAATTCACTAGAACAGTATGTCTTTTGTACTGTAAATGCATTGCCTGAGACGACAGCAGATATAGTTGTCTTTGATGAAATTCAA
TGGCCACAAATTATGATTTGAGTGTTGTCAATGCCAGATTACGTGCTAAGCACTATGTGTACATTGGCGACCCTGCTCAATTACCTGCACCACGCACATT
GCTACTAAGGGCACACTAGAACCAGAATATTCAATTCAGTGTGTAGACTTATGAAAACTATAGGTCCAGACATGTCTTCGGAACTTGTCGGCGTTGTCCT
GCTGAAATTGTTGACATTGTGAGTGCTTTGGTTTATGATAATAAGCTTAAAGCACATAAAGACAAATCAGCTCAATGCTTTAAAATGTTTATAAGGGTGT
TATCACGCATGATGTTTCATCTGCAATTAACAGGCCACAAATAGGCGTGGTAAGAGAATTCCTTACGTAACCCTGCTTGGAGAAAAGCTGTCTTTATTTC
ACCTTATAATCACAGAATGCTGTAGCCTCAAAGATTTTGGGACTACCAACTCAAACTGTTGATCTACAGGGCTCAGAATATGACTATGTCATTCACTCAA
ACCACTGAAACAGCTCACTCTTGTAATGTAAACAGATTTAATGTTGCTATTACCAGAGCAAAAGTAGGCATACTTTTGCATAATGTCTGATAGAGACCTT
TATGACAAGTTGCAATTTACAAGTCTTGAATTCCTAGGAATGTGGCAACTTTACAAGCTGAAAATGTAACAGGACTCTTTAAAGATTGTAGTAAGGTAAT
CACTGGGTTACATCCTACACAGGCACCTCACACCTCAGTGTTGACACTAAATTCAAAACTGAAGGTTTATGTGTTGACATACCTGGCATACCTAAGGACA
TGACCTATAGAAGACTCATCTCTATGATGGGTTTTAAAATGAATTATCAAGTTAATGGTTACCCTAATGTTTATCACCCGCGAAGAAGCTATAAGACATG
TACGTGCATGGATTGGCTTCGATGTCGAGGGTGTCATGCTACTAGAGAAGCTGTTGGTACCAATTTACCTTTACAGCTAGGTTTTTACAGGTGTTAACCT
AGTTGTTGACCTACAGGTTATGTTGATACAAAACATTCCCACCAACAGAGCCTAAAAAGGACAAAAAGAAGAAGGCTGATGAAACTCAAGCCTTACCAAG
AGACAGAAGAAACAGCAAACTGTGACTCTTCTTCCTGCTGCAGATTTGGATGATTCTCCAAACAATTGCAACAATCCATGAGCAGTGCTGACTCAACTCA
GGCCTAAACTCATGCAGACACAAGGCAGATGGGCTATATAAACGTTCGCTTTCCGTTTACGATATAGTCTACTCTGTGCAGAATGAATTCTCGTAACATA
GCACAAGTAGATGTAGTTAACTTTAATCTCACATAGCAATTTTTAATCAGTGTGTAACATTAGGGAGGACTTGAAAGAGCCACATTTCACCGAGGCCACC
GGAGTACGATCGAGTGTACAGTGAACAATGCTAGGGAGAGCTGCCTATATGGAAGAGCCCTAATGTGTAAAATTAATTTAGTAGTGCTATCCCCATGTGA
TTTTAATAGCTTCTTAGGAGAATGACAG
>91f8fd67-5cc7-41f2-96d5-bbe3a24638aa|5
TTTGCTGTGTCTAAGGGTTTTAAGGAAGAAGTTCTGTTGAATTAAAACACTTTCTCTGCTCAGGATGGTAATGCTGCTATCAGCGATTATGACTACTATC
GTTATAATCTACCAACAATGTGTGATATCAGACAGACTACTATTTGTAGTTGAAGTTGTTGATAAGTACTTTGATTGTTACGATGGTGGCTGTATTAATG
CTAACCAAGTACTCGTCAACAACCTAGACAAATCAGCTGGTTTCCTATAATAAATGGGGTAAGGCTAGACTTTATTATGATCAATGAGTTATGAGGATCA
AGATGCACTTTCGCATATACAAAACGTAATGTCATCCCTACTATAACTCAAATGAATCTTAAGTATGCCATTAGTGCAAAGAATAGAGCTCGCACCGTAG
CTGGTGTCTCTATCTGTAGTACTATGACCAATAGACAGTTTCATCAAAATTATTGAAATCAATAGCCGCCACTTAGAGGAGCTACTGTAGTAATTGGAAC
AAGCAAATTCTATGGTGGTTGGCACAACATGTTAAAACTGTTTTATAGTGATGTAGAAACCCTCCTTATGGGTTGGGATTATCCTAAATGTGATAGAGCC
ATGCCTAACATGCTTAGAATTATGGCCTCACTTGTTCTTGCTCGCAAACATACAACGTGTTGTAGGTTTGTCACACCGTTTCTATAGATTAGCTAATGAG
TGTGCTCAAAGTATTGAGTGAAATGGTCATGTGTGGCGGTTCACTATATGTTAAACCAGGTGGAACCTCATCAGGAGATGCCACAACTGCTTATGCTAAT
AGTGTTTTTAACATTTGTCAAGCTGTCACGGCCAATGTTAATGCACTTTTATCTACTGATGGTAACAAAATTGCCGATAAGTATGTCCGCAATTTACAAC
ACAGATTTTATGAGTGTCTCTATAGAAATAGAGATGTTGACACAGACTTTTGAATGAGTTTTACGCATTTGCGTAAACATTTCTCAATGATGATACTCTC
TGACGATGCTGTTGTGTGTTTCAATAGCACTTATGCATCTCAAGGTCTAGTGGCTGCATAAAGAACTTTAAGTCAGTTCTTTATTATCAAAACAATGTTT
ATGTCTGAAGCAAAATGTTGGACTGAGACTGACCTACTAAAGGACCTCATGAATTTTGCTCTCAACATACAATGCTAGTTAAACAGGGTGATGATTATGT
GTACCTTCCTTACCCAGATCCATCAAGAATTCCTAGGGGCCGGCTGTCTGTAGATGATATCGTAAAAACAGATGGTACACTTCTATGATTGAACGGTTCG
TGTCTTTAGCTATAGATGTTTACCCCTTACTAAACATCCTAATCAGGAGTATGCTGATGTTCATTTGTACTTACAATACATAAGAAAGCTACATGATGAG
TTAACAGGACACATGTTAGACACGTATTCTGTTATGCTTACTAATGATAACACTTCAAGGTATTGGGAACCCTGAGT
>67835cdc-8d2f-40dd-a624-945a4974e27c|30
GAATTATCAAGTTAATGGTTACCCTAACATGTTTATCACCCGCGAAGAAGCTATAAGACATGTACGTGCATGGATTGGCTTCGATGTCGAGGGTGTCATG
CTACTAGAGAAGCTGTTGGTACCAATTTACCTTTACAGCTAGGTTTTTTACAGGTGTTAACCTAGTTGCAGCGTTTTCGGAATGTCGCGCATTGGCATGG
AAGTCACACACCTCGGGAACGTGGTTGACCTACACAGGTGCCATCAAATTGGATGACAAAGATCCAAATTACAAAGATCAAGTCATTTGCTGAATAAGCA
TTGACGCATACAAAACATTCCCACCAACAGAGCCTAAAAAGGACAAAAAGAAGAAGGCTGATGAAAGCCTTACCGCAGAGACAGAAGAAACAGCAAACTG
TGACTCTTTTCCTGCTGCAGATTTGGATGATTTCTCCAAACAATTGCAACAATCCATGAGCAGTGCTGACTCAACTCAGGCCTAAACTCATGCAGACCAC
AAGGCAGATGGGCTAATATAAACGTTTTCGCTTTCCGTTTACGATATAGTCTACTCTTGTGCAGAATGAATTCTCGTAACTACATAGCACAAGTAGATGT
AGTTAACTTTAATCTCACATAGCAATCTTTAATCAGTGTGTAACATTAGGGAGGACTTGAAAGAGCCACCACATTTCACCGAGGCCACGCGGAGTACGAT
CGAGTGTACAGTGAACAATGCTAGGGAGAGCTGCCTATATGGAAGAGCCCTAATGTGTAAAATTAATTTTAGTAGTGCTATCCCCATGTGATTTTAATAG
CTTTAGGAGAATGACAAAAT
>34521e90-a6b6-466e-b51b-22bcb95a3163|121
ACCTTCCCAGGTAACAAACCAACCAACTTCGATCTTGTAGATCTGTTCTCTAAACGAACTTTAAAATCTGTGTGGCTGTCACTCGGCTGCATGCTTAGTG
CACTCACGCAGTATAATTAATAACTAATTACTGTCGTTGACAGGACACGAGTAACTCGTCTATTTTGCAGGCTGCTTACGGTTCGTCCGTGTTGCAGCCG
ATCATCAGCACATCTAGGTTTCGTCCGGGTGTGACCGAAAGGTAAGATGGAGAGCCTTGTCCCTGGTTTCAACGAGAAAACACACGTCCAATTCAGTTTG
CCTGTTTACAGGTTCGCGACGTGTTCGTACGTGGCTTTGGAGACTCCGTGGAGGAGGTCTTATCAGAGGCACGTCAACATCTTAAAGATGGCACTTGTGG
CTTAGTAGAAGTTGAAAAAGGCGTTTTGCCTCAACTTGAACAGCCCTATGTGTTCATCAAACGTTCGGATGCTCGAACTGCACCTCATGGTCATGTTATG
GTTGAGCTGGTAGCAGAACTCGAAGGCATTCAGTACGGTCGTAGTGGTGAGACACTTGGTGTCCTTGTCCCTCATGTGGGCGAAATACCAGTGGCTTACC
GCAAGGTTTTCTTCGTAAGAACGGTAATAAAGGAGCTGGTGGCCATAGTTACGGCGCCGATCTAAAGTCATTTGACTTAGGCGACGAGCTTGGCACTGAT
CCTTATGAAGATTTCAAGAAACTGGAATGTACAAATACCTACAACTTGTGTAATGACCCTGTGGGTTTACACTTAAAACACAGTCTGTACCGTCTGCGGT
ATGTGGAAAGGTTATGGCTGTAGTTGTGATCAACTCCGCGAACCCATGCTTCAGTCAGCTGATGCACAATCGTTTTTAAACGGGTTTGCGGTGTAAGTGC
AGCCCGTCTTACACCGTGCGGCACAGGCACTAGTACTGATGTCGTATACAGGGCTTTTGACATACAATGATAAAGTAGCTGGTTTTGCTAAATTCCTAAA
ACTAATTGTTGTCGCTTCCAAGAAAAGGACGAAGATGACAATTTAATTGATTCTTACTTTGTAGTTAAGAGACACACTTTCTCTAACTACCAACATGAAG
AAACAATTTATAATTTACTTAAGGATTGTCCAGCTGTTGCTAAACATGACTTCTTTAAGTTTAGAATAGACGGTGACATGGTACCACATATATCACGTCA
ACGTCTTACTAAATACAATGGCAGACCTCGTCTATGCTTTAAGGCATTTTGATGAAGGTAATTGTGACACATTAAAAGAAATACTTGTCACATACAATTG
TTGTGATGATGATTATTTCAATAAAAAGGACTGGTATGATTTTGTAGAAAACCCAGATATATTACGCGTATACGCCAACTTAGGTGAACGTGTACGCCAA
GCTTTGTTAAAAACAGTACAATTTGTGATGCCATGCGAAATGCTGGTATTGTTGGTGTACTGACATTAGATAATCAAGATTCAATGGTAACTGGTATGAT
TTCGGTGATTTCATACAAACCACGCCAGGTAGTGGAGTTCCTGTTGTAGATTCTTATTATTCATTGTTAATGCCTATATTAACCTTGACCAGGGCTTTAA
CTGCAGAGTCACATGTTGACACTGACTTAACAAAGCCTTACATTAAGTGGGATTTGTTAAAATATGACTTTCACGGAAGAGAGGTTAAAACTCTTTGACC
GTTATTTTAAATATTGGGATCAGACATACCACCCAAATTGTGTTAACTGTTTGGATGACAGATGCATTCTGCATTGTGCAAACTTTAATGTTTTATTCTC
TACAGTGTTCCCACCTACAAGTTTTGGACCACTAGTGAGAAAAATATTTGTTGATGGTGTTCCATTTGTAGTTTCAACTGGATACCACTTCAGAGAGCTA
GGTGTTGTACATAATCAGGATGTAAACTTACATAGCTCTAGACTTAGTTTTAAGGAATTACTTGTGTATGCTGCTGACCCTGCTATGCACGCTGCTTCTG
GTAATCTATTACTAGATAAACGCACTACGTGCTTTCAGTAGCTGCACTTACTAACAATGTTGCTTTCAAACTGTCAAACCCGGTAATTTTAACAAAGACT
TCTATGACTTTGCTGTGTCTAAGGGTTTCTAAGGAAGGAAGTTCTGTTGAATTAAAACACTTCTTCTTTGCTCAGGATGGTAATGCTGCTATCAGCGATT
ATGACTACTATCGTTATAATCTACCAACAATGTGTGATATCAGACAACTACTATTTGTAGTTGAAGTTGTTGATAAGTACTTTGATTGTTACGATGGTGG
CTGTATTAATGCTAACCAAGTCATCGTCAACAACCTAGACAAATCAGCTGGTTTTCCATTTAATAAATGGGGTAAGGCTAGACTTTATTATGATTCAATG
AGTTATGAGGATCAAGATGCACTTTCGCATATACAAAACGTAATGTCATCCCTACTATAACTCAAATGAATCTTAAGTATGCCATTAGTGCAAAGAATAG
AGCTCGCACCGTAGCTGGTGTCTCTATCTGTAGTACTATGACCAATAGACAGTTTCATCAAAAATTATTGAAATCAATAGCCGCCACTAGAGGAGCTACT
GTAGTAATTGGAACAAGCAATTCTATGGTGGTTGGCACAACATGTTAAAAACTGTTTATAGTGATGTAGAAAACCCACCTTATGGGTTGGGATTATCCTA
AATGTGATAGAGCCATGCCTAACATGCTTAGAATTATGGCCTCACTTGTTCTTGCTCGCAAACATACAACGTGTTGTAGCTTGTCACACCGTTTCTATAG
ATTAGCTAATGAGTGTGCTCAAGTATTGAGTGAAATGGTCATGTGTGGCGGTTCACTATATGTTAAACCAGGTGGAACCTCATCAGGAGATGCCACAACT
GCTTATGCTAATAGTGTTTTTAACATTTGTCAAGCTGTCACGGCCAATGTTAATGCACTTTTATCTACTGATGGTAACAAAATTGCCGATAAGTATGTCC
GCAATTTACAACACAGACTTTATGAGTGTCTCTATAGAAATAGAGATGTTGACACAGACTTTGTGAATGAGTTTTACGCATATTTGCGTAAACATTTCTC
AATGATGATACTCTCTGACGATGCTGTTGTGTGTTTCAATAGCACTTATGCATCAAGGTCTAGTGGCTAGCATAAAGAACTTTAAGTCAGTTTTTATTAT
CAAAACAATGTTTTATGTCTGAAGCAAAATGTTGGACTGAGACTGACCTTACTAAAGGACCTCATGAATTTTGCTCTCAACATACAATGCTAGTTAAACA
GGGTGATGATTATGTGTACCTTCCTTACCCAGATCCATCAAGAATCCTAGGGGCCGGCTGTTTGTAGATGATATCGTAAAAACAGATGGTACACTCTATG
ATTGAACGGTTCGTGTCTTTAGCTATAGATGCTTACCCACTTACTAAACATCCTAATCAGGAGTATGCTGATGTTTCATTTGTACTTACAATACATAAGA
AAGCTACATGATGAGTTAACAGGACACATGTTAGACATGTATTCTGTTATGCTTACTAATGATAACACTTCAAGGTATTGGGAACCTGAGTTTTATGAGG
CTATGTACACACCGCATACAGTCTTACAGGCTGTTGGGGCTTGTGTTCTTTGCAATTCACAGACTTCATTAAGATGTGGTGCTTGCATACGTAGACCATT
CTTATGTTGTAAATGCTGTTACGACCATGTCATATCAACATCACATAAATTAGTCTTGTCTGTTAATCCGTATGTTTGCAATGCTCCAGGTTGTGATGTC
ACAGATGTGACTCAACTTTACTTAGGAGGTATGAGCTATTATTGTAAATCATAAACCACCCATTAGTTTTCCATTGTGTGCTAATGGACAAGTTTTTGGT
TTATATAAAATACATGTGTTGGTAGCGATAATGTTACTGACTTTAATGCAATTGCAACATGTGACTGGACTAAATTCAAAACTGAAGGTTTATGTGTTGA
CATACCTGGCATACCTAAGGACATGACCTATAGAAGACTCATCTCTATGATGGGTTTTAAAATGAATTATCAAGTTAATGGTTACCCTAACATGTTTATC
ACCCGCGAAGAAGCTATAACGTGGTTGACCTACACAGGTGCCATCAAATTGGATGACAAAGATCCAAATTTTCAAAGATCAAGTCATTTTGCTGAATAAG
CATTGACGCATACAAAACATTCCCACCAACAGAGCCTAAAAAGGACAAAAAGAAGAAGGCTGATGAAACTCAAGCCTTACCAAGAGACAGAAGAAACAGC
AAACTGTGACTCTTTTCCTGCTGCAGATTTGGATGATTTCCAAACAATTGCAACAATCCATGAGCAGTGCTGACTCAACTCAGGCCTAAACTCATGCAGA
CCACAAGGCAGATGGGCTATATAAACGTTTTCGCTTTTCCGTTTACGATATAGTCTACTTGTGCAGAATGAATTCTCGTAACTACATAGCACAAGTAGAT
GTAGTTAACTTTAATCACATAGCAATCTTTAATCAGTGTGTAACATTAGGGAGGACTTGAAAGAGCCACCACATTTCACCGAGGCCACGCGGAGTACGAT
CGAGTGTACAGTGAACAATGCTAGGGAGAGCTGCCTATATGGAAGAGCCCTAATGTGTAAAATTAATTTTAGTAGTGCTATCCCCATGTGATTTTAATAG
CTTCTTAGGAGAATGACAAAA
>c00c5503-98a3-4f85-9b5c-0c99787b55c2|6
GACCTCATGAATTTTGCTCATAACATACAATGCTAGTTAAACAGGGTGATGATTATGTGTACCTTCCTTACCCAGATCCATCAAGAATCCTAGGGGCCGG
CTGTTTGTAGATGATATCGTAAAAACAGATGGTACACTTATGATTGAACGGTTCGTGTCTTTAGCTATAGATGCTTACCCACTTACTAAACATCCTAATC
AGGAGTATGCTGATGTCTTTCATTTGTACTTACAATACATAGAAAGCTATGATGAGTTAACAGGACACATGTTAGACATGTATTCTGTTATGCTTACTAA
TGATAACACTCAAGGTATTGGGAACCTGAGTTTATGAGGCTATGTACACACCGCATACAGTCTTCTACAGGCTGTTGGGCTTGTGTTTTTGCAATTCACA
GACTCATTAAGATGTGGTGCTTGCATACGTAGACCATCTTATGTTGTAAATGCTGTTACGACCATGTCATATCAACATCATAAATTAGTCTTGTCTGTTA
ATCCGTATGTTTGCAATGCTCCAGGTTGTGATGTCACAGATGTGACTCAACTTTTACTTAGGAGGTATGAGCTATTATTGTAAATTTTCAAACCACCCAT
TAGTTTTCCATTGTGTGCTAATGGACAAGTTTTTGGTTTATATAAAATACATGTGTTGGTAGCGATAATGTTACTGACTTTAATGCAATTGCAACATGTG
ACTGGACAAATGCTGGTGATTACATTTTAGCTAACACCTGTACTGAAAGACTCAAGCTTTCGCAAAAGAAACGCTCAAAGCTACTGAAGAGACATTTAAA
CTGTCTTATGGTATTGCTACTGTACGTGAAGTGCTGTCTGACAGAGAATTACATCATCAAAGATCAAGTCATTTTTGCTGAATAAGCATATTGACGCATA
CAAAACATTCCCACCAACAGAGCCTAAAAAAAAGGACAAAAAGAAGAAGGCTGATGAAACTCAAGCCTTACCGCAGAGACAGAAGAAACAGCAAACTGTG
ACTCTTTTTCCTGCTGCAGATTTGGATGATTTTCCAAACAATTGCAACAATCCATGAGCAGTGCTGACTCAACTCAGGCCTAAACTCATGCAGACATATA
AGGCAGATGGGCTATATAAACGTTTTCGCTTTTCCGTTTACGATATAGTCTACTTGTGCAGAATGAATTCTCGTAACTACATAGCACAAGTAGATGTAGT
TAACTTTAATCTTTTAGCAATCTTTAATCAGTGTGTAACATTAGGGAGGACTTGAAAGAGCCACCACATTTCACCGAGGCCACGCGGAGTACGATCGAGT
GTACAGTGAACAATGCTAGGAGAGCTGCCTATATGGAAGAGCCCTAATGTGTAAAATTAATTTTTAGTAGTGCTATCCCCATGTGATTTTAATAGCTTCT
AGGAGAATGACAGC
>e8f96401-cd36-48ca-aca6-2e084347e004|17
AAACACTTCTCTTGCTCAGGATGGTAATGCTGCTATCAGCGATTATGACTACTATCGTTATAATCTACCAACAATGTGATATCAGACAACTACTATTTGT
AGTTGAAGTTGTTGATAAGTACTTTGATTGTTACGATGGTGGCTGTATTAATGCTAACCAAGTCATCGTCAACAACCTAGACAAATCAGCTGGTTTTCCA
TTTAATAAATGGGGTAAGGCTAGACTTTATTATGATTCAATGAGTTATGAGGATCAAGATGCACTTTCGCATATACAAAACGTAATGTCATCCCTACTAT
AACTCAAATGAATCTTAAGTATGCCATTAGTGCAAAGAATAGAGCTCGCACCGTAGCTGGTGTCTCTATCTGTAGTACTATGACCAATAGACAGTTTCAT
CAAAAATTATTGAAATCAATAGCCGCCACTAGAGGAGCTACTGTAGTAATTGGAACAAGCAAATTCTATGGTGGTTGGCACAACATGTTAAAAACTGTTT
ATAGTGATGTAGAAAACCCTCACCTTATGGGTTGGGATTATCCTAAATGTGATAGAGCCATGCCTAACATGCTTAGAATTATGGCCTCACTTGTTCTTGC
TCGCAAACATACAACGTGTTGTAGCTTGTCACACCGTTTCTATAGATTAGCTAATGAGTGTGCTCAAGTATTGAGTGAAATGGTCATGTGTGGCGGTTCA
CTATATGTTAAACCAGGTGGAACCTCATCAGGAGATGCCACAACTGCTTATGCTAATAGTGTTTTTAACATTTGTCAAGCTGTCACGGCCAATGTTAATG
CACTTTTATTTACTGATGGTAACAAAATTGCCGATAAGTATGTCCGCAATTTACAACACAGACTTTATGAGTGTCTCTATAGAAATAGAGATGTTGACAC
AGACTTTGTGAATGAGTTTTACGCATATTTGCGTAAACATTTCTCAATGATGATACTCTTTGACGATGCTGTTGTGTGTTCAATAGCACTTATGCATCTC
AAGGTCTAGTGGCTAGCATAAAGAACTTTAAGTCAGTTCTTTATTATCAAAACAATGTTTTATGTCTGAAGCAAAATGTTGGACTGAGACTGACCTTACT
AAAGGACCTCATGAATTTTTGCTCAACATACAATGCTAGTTAAACAGGGTGATGATTATGTGTACCTTCCTTACCCAGATCCATCAAGAATCCTAGGGGC
CGGCTGTTTTGTAGATGATATCGTAAAAACAGATGGTACACTTTATGATTGAACGGTTCGTGTCTTTAGCTATAGATGCTTACCCACTTACTAAACATCC
TAATCAGGAGTATGCTGATGTTTCATTTGTACTTACAATACATAAGAAAGCTACATGATGAGTTAACAGGACACATGTTAGACATGTATTCTGTTATGCT
TACTAATGATAACACTCAAGGTATTGGGAACCTGAGTTTTATGAGGCTATGTACACACCGCATACAGTCTTACAGGCTGTTGGGGCTTGTGTTTTTTTGC
AATTCACAGACTTCATTAAGATGTGGTGCTTGCATACGTAGACCATTCTTATGTTGTAAATGCTGTTACGACCATGTCATATCAACACACATAAATTAGT
CTTGTCTGTTAATCCGTATGTTTGCAATGCTCCAGGTTGTGATGTCACAGATGTGACTCAACTTTACTTAGGAGGTATGAGCTATTATTGTAAAACATAA
ACCACCCATTAGTTTTCCATTGTGTGCTAATGGACAAGTTTTTGGTTTATATAAAATACATGTGTTGGTAGCGATAATGTTACTGACTTTAATGCAATTG
CAACATGTGACTGGACTAAATTCAAAACTGAAGGTTTATGTGTTGACATACCTGGCATACCTAAGGACATGACCTATAGAAGACTCATCATCTCTATGAT
GGGTTTTAAAATGAATTATCAAGTTAATGGTTACCCTAACATGTTTATCACCCGCGAAGAAGCTATAACGTGGTTGACCTACACAGGTGCCATCAAATTG
GATGACAAAGATCCAAATTCAAAGATCAAGTCATTTGCTGAATAAGCATTGACGCATACAAAACATTCCCACCAACAGAGCCTAAAAAGGACAAAAAGAA
GAAGGCTGATGAAACTCAAGCCACCGCAGAGACAGAAGAAACAGCAAACTGTGACTTTTTCCTGCTGCAGATTTGGATGATTTTCCAAACAATTGCAACA
ATCCATGAGCAGTGCTGACTCAACTCAGGCCTAAACTCATGCAGACCACCAAGGCAGATGGGCTATATAAACGTTTCGCTTTTCCGTTTACGATATATAG
TCTACTCTTGTGCAGAATGAATTCTCGTAACTCATAGCACAAGTAGATGTAGTTAACTTTAATCTCACATAGCAATCTTTAATCAGTGTGTAACATTAGG
GAGGACTTGAAAGAGCCACCACATTTCACCGAGGCCACGCGGAGTACGATCGAGTGTACAGTGAACAATGCTAGGGAGAGCTGCCTATATGGAAGAGCCC
TAATGTGTAAAATTAATTTTAGTAGTGCTATCCCCATGTGATTTTAA
>72bdd710-0866-46dc-833c-50419cfe00cb|11
TACATAGCTCTAGACTTAGTTTTAAGGAATTACTTGTGTATGCTGCTGACCCTGCTATGCACGCTGCTTCTGGTAATCTATTACTAGATAAACGCACTAC
GTGCTTTCAGTAGCTGCACTTACTAACAATGTTGCTTTCAAACTGTCAAACCCGGTAATTTTAACAAAGACTTTATGACTTTGCTGTGTAAGGTTTTCTT
AAGGAAGGAAGTTCTGTTGAATTAAAACACTTCTTCTTTGCTCAGGATGGTAATGCTGCTATCAGCGATTATGACTACTATCGTTATAATCTACCAACAA
TGTGTGATATCAGACAACTACTATTTGTAGTTGAAGTTGTTGATAAGTACTTTGATTGTTACGATGGTGGCTGTATTAATGCTAACCAAGTCATCGTCAA
CAACCTAGACAAATCAGCTGGTTTTCCATTTAATAAATGGGGTAAGGCTAGACTTTATTATGATTCAATGAGTTATGAGGATCAAGATGCACTTTTCGCA
TATACAAAACGTAATGTCATCCCTACTATAACTCAAATGAATCTAAGTATGCCATTAGTGCAAAGAATAGAGCTCGCACCGTAGCTGGTGTCTCTATCTG
TAGTACTATGACCAATAGACAGTTTTTTTTCAAAAATTCTATGGTGGTTGGCACAACATGTTAAAACTGTTTATAGTGATGTAGAAAACCCTCACCTTAT
GGGTTGGGATTATCCTAAATGTGATAGAGCCATGCCTAACATGCTTAGAATTATGGCCTCACTTGTTTCTTGCTCGCAAACATACAACGTGTTGTAGCTT
GTCACACCGTTTCTATAGATTAGCTAATGAGTGTGCTCAAGTATTGAGTGAAATGGTCATGTGTGGCGGTTCACTATATGTTAAACCAGGTGGAACCTCA
TCAGGAGATGCCACAACTGCTTATGCTAATAGTGTTTTTAACATTTGTCAAGCTGTCACGGCCAATGTTAATGCACTTTATCTACTGATGGTAACAAAAT
TGCCGATAAGTATGTCCGCAATTTACAACACAGACTTTATGAGTGTCTCTATAGAAATAGAGATGTTGACACAGACTTTGTGAATGAGTTTTACGCATAT
TTGCGTAAACATTTCTCAATGATGATACTCTCTGACGATGCTGTTGTGTGTTTCAATAGCACTTATGCATCAAGGTCTAGTGGCTAGCATAAAGAACTTT
AAGTCAGTTCTTTATTATCAAAACAATGTTTTATGTCTGAAGCAAAATGTTGGACTGAGACTGACCTTACTAAAGGACCTCATGAATTTTGCTCTCAACA
TACAATGCTAGTTAAACAGGGTGATGATTATGTGTACCTTCCTTACCCAGATCCATCAAGAATCCTAGGGGCCGGCTGTTTGTAGATGATATCGTAAAAC
AGATGGTACACTATGATTGAACGGTTCGTGTCTTTAGCTATAGATGCTTACCCACTTACTAAACATCCTAATCAGGAGTATGCTGATGTCTTCATTTGTA
CTTACAATACATTAAGAAAGCTACATGATGAGTTAACAGGACACATGTTAGACATGTATTCTGTTATGCTTACTAATGATAACACTTCAAGGTATTGGGA
ACCTGAGTTTTATGAGGCTATGTACACACCGCATACAGTACAGGCTGTTGGGGCTTGTGTTCTTTGCAATTCACAGACTTCATTAAGATGTGGTGCTTGC
ATACGTAGACCATTCTTATGTTGTAAATGCTGTTACGACCATGTCATATCAACATCACATAAATTAGTCTTGTCTGTTAATCCGTATGTTTGCAATGCTC
CAGGTTGTGATGTCACAGATGTGACTCAACTTTACTTAGGAGGTATGAGCTATTATTGTAAATCACATAACCACCCATTAGTTTTCCATTGTGTGCTAAT
GGACAAGTTTTTGGTTTATATAAAAATACATGTGTTGGTAGCGATAATGTTACTGACTTTAATGCAATTGCAACATGTGACTGGACAAATGCTGGTGATT
ACATTTTAGCTAACACCTGTACTGAAAGACTCAAGCTTTTGCAGCAGAAACGCTCAAAGCTACTGAGGAGACATTTAAACTGTCTTATGGTATTGCTACT
GTACGTGAAGTGCTGTCTGACAGAGAATTACATCATGGGAAGTTGGTAAACCTAGACCACTTAACCGAAATTATGTCTTTACTGGTTATCGTGTAACTAA
AAACAGTAAAGTACAAATAGGAGAGTATGTGACTCTTTTTCCTGCTGCAGATTTGGATGATTTCCAAACAATTGCAACAATCCATGAGCAGTGCTGACTC
AACTCAGGCCTAAACTCATGCAGACCACAAGGCAGATGGGCTATATAAACGTTTCGCTTTTCCGTTTACGATATAGTCTACTCTTGTGCAGAATGAATTC
TCGTAACTACATAGCACAAGTAGATGTAGTTAACTTTAATCTCACATAGCAATTTCTAATCAGTGTGTAACATTTAGGGAGGACTTGAAAGAGCCACCAC
ATTTCCGAGGCCACGCGGAGTACGATCGAGTGTACAGTGAACAATGCTAGGGAGAGCTGCCTATATGGAAGAGCCCTAATGTGTAAAATTAATTTTAGTA
GTGCTATCCCCATGTGATTTTAATAGCTTCTTAGGAGAATGACAAAAA
>dc873c01-979c-4ed3-b399-394c9e748c7c|7
ATGTCTGAAGCAAAATGTTGGACTGAGACTGACCTTACTAAAGGACCTCTCATGAATTTTGCTCTCAACATACAATGCTAGTTAAACAGGGTGATGATTA
TGTGTACCTTCCTTACCCAGATCCATCAAGAATCCTAGGGGCCGGCTGTTTGTAGATGATATCGTAAAACAGATGGTACACTATGATTGAACGGTTCGTG
TCTTTAGCTATAGATGCTTACCCACTTACTAAACATCCTAATCAGGAGTATGCTGATGTCTTCATTTGTACTTACAATTTAAGAAAGCTACATGATGAGT
TAACAGGACACATGTTAGACATGTATTCTGTTATGCTTACTAATGATAACACTCAAGGTATTGGGAACCTGAGTTTTATGAGGCTATGTACACACCGTAT
ACAGTCTTACAGGCTGTTGGGGCTTGTGTTCTTTGCAATTCACAGACTTTCATTAAGATGTGGTGCTTGCATACGTAGACCATTTATGTTGTAAATGCTG
TTACGACCATGTCATATCAACATCACATAAATTAGTCTTGTCTGTTAATCCGTATGTTTGCAATGCTCCAGGTTGTGATGTCACAGATGTGACTCAACTT
TTACTTAGGAGGTATGAGCTATTATTGTAAATTTTAAACCACCCATTAGTTTTCCATTGTGTGCTAATGGACAAGTTTTTGGTTTATATAAAAAATACAT
GTGTTGGTAGCGATAATGTTACTGACTTTAATGCAATTGCAACATGTGACTGGACAAATGCTGGTGATTACATTTTTAGCTAACACCTGTACTGAAAGAC
TCAAGCTTTTGCAGCAGAAACGCTCAAAGCTACTGAGGAGACATTTAAACTGTCTTATGGTATTGCTACTGTACGTGAAGTGCTGTCTGACAGAGAATTA
CATCATTATAAAGATCAAGTATTTGCTGAATAAGCATTGACGCATACAAAACATTCCCACCAACAGAGCCTAAAAAGGACAAAAGAAGAAGGCTGATGAA
ACTCAAGCCTTGGCCGCAGAGACAGAAGAAACAGCAAACTGTGACTTTTTTCCTGCTGCAGATTTGGATGATTTTCCAAACAATTGCAACAATCCATGAG
CAGTGCTGACTCAACTCAGGCCTAAACTCATGCAGACCAAAGGCAGATGGGCTATAAACGTTTTCGCTTTCCGTTTACGATATAGTCTACATTGTGCAGA
ATGAATCTCGTAACATAGCACAAGTAGATGTAGTTAACTTTAATCTCATAGCAATTCTTTAATCAGTGTGTAACATTAGGGAGGACTTGAAAGAGCCACC
ACTTCACTGAGGCCACCGGAGTACGATCGAGTGTACAGTGAACAATGCTAGGGAGAGCTGCCTATATGGAAGAGCCCTAATGTGTAAAATTAATTTAGTA
GTGCTATCCCCATGTGATTTTAATAGCTTCTTAGGAGAATGACAAAATACCCTCCATCCACTACCCTCTATCATTTCATCATATCAACCTATCCCCTCTA
AT
>79f17246-6cf1-4003-9dae-9bd5a3f6d9af|22
ATACCTTCCCAGGTAACAAACCAACCAACTTTCGATTTCTTGTAGATCTGTTCTCTAAACGAACTTTAAAATCTGTGTGGCTGTCACTCGGCTGCATGCT
TAGTGCACTCACGCAGTATAATTAATAACTAATTACTGTCGTTGACAGGACACGAGTAACTCGTATTCTGCAGGCTGCTTACGGTTCGTCCGTGTTGCAG
CCGATCATCAGCACATCTAGGTTTCGTCCGGGTGTGACCGAAAGGTAAGATGGAGAGCCTTGTCCCTGGTTTCAACGAGAAACACACGTCCACTCAGTTT
GCCTGTTTTACAGGTTCGCGACGTGTTCGTACGTGGCTTGGAGACTCCGTGGAGGAGGTCTTATCAGAGGCACGTCAACATTCTAAAGATGGCACTTGTG
GCTTAGTAGAAGTTGAAAAAGGCGTTTGCATCAACTTGAACAGCCCTATGTGTTCATCAAACGTTCGGATGCTCGAACTGCACCTCATGGTCATGTTATG
GTTGAGCTGGTAGCAGAACTCGAAGGCATTCAGTACGGTCGTAGTGGTGAGACACTTGGTGTCCTTGTCCCTCATGTGGGCGAAATACCAGTGGCTTACC
GCAAGGTTTTCTTCGTAAGAACGGTAATAAAGGAGCTGGTGGCCATAGTTACGGCGCCGATCTAAAGTCATTTGACTTAGGCGACGAGCTTGGCACTGAT
CCTTATGAAGATTTTCAAGAAACTGGAATGTACAAATACCTACAACTTGTGCTAATGACCCTGTGGGTTTTACACTTAAAAACACAGTCTGTACCGTCTG
CGGTATGTGGAAAGGTTATGGCTGTAGTTGTGATCAACTCCGCGAACCCATGCTTCAGTCAGCTGATGCACAATCGTTTTAAACGGGTTTGCGGTGTAAG
TGCAGCCCGTTTACACCGTGCGGCACAGGCACTAGTACTGATGTCGTATACAGGGCTTTTGACATACAATGATAAAGTAGCTGGTTTGCTAAATTCCTAA
AAACTAATTGTTGTCGCTTCCAAGAAAAGGACGAAGATGACAATTTAATTGATTCTTACTTTGTAGTTAAGAGACACACTTTCTCTAACTACCAACATGA
AGAAACAATTTATAATTTACTTAAGGATTGTCCAGCTGTTGCTAAACATGACTTCTTTAAGTTTAGAATAGACGGTGACATGGTACCACATATATCACGT
CAACGTCTTACTAAATACACAATGGCAGACCTCGTCTATGCTTAAGGCATTTTGATGAAGGTAATTGTGACACATTAAAAGAAATACTTGTCACATACAA
TTGTTGTGATGATGATTATTCAATAAAAAGGACTGGTATGATTTTGTAGAAAACCCAGATATATTACGCGTATACGCCAACTTAGGTGAACGTGTACGCC
AAGCTTTGTTAAAAACAGTACAAATTGTGATGCCATGCGAAATGCTGGTATTGTTGGTGTACTGACATTAGATAATCAAGATTCAATGGTAACTGGTATG
ATTCGGTGATTCATACAAACCACGCCAGGTAGTGGAGTTCCTGTTGTAGATTCTTATTATTCATTGTTAATGCCTATATTAACCTTGAAAAGGACAAAAA
GAAGAAGGCTGATGAAACTCAAGCCTTACCGCAGAGACAGAAGAAACAGCAAACTGTGACTTTTCCTGCTGCAGATTTGGATGATTTTCCAAACAATTGC
AACAATCCATGAGCAGTGCTGACTCAACTCAGGCCTAAACTCATGCAGACCAAGGCAGATGGGCTATATAAACGTTTCGCTTTTCCGTTTACGATATAGT
CTACTCTTGTGCAGAATGAATTCTCGTAACACATAGCACAAGTAGATGTAGTTAACTTTAATCACATAGCAAATTTAATCAGTGTGTAACATTAGGGAGG
ACTTGAAAGAGCCACCACATTTCACCGAGGCCACGCGGAGTACGATCGAGTGTACAGTGAACAATGCTAGGGAGAGCTGCCTATATGGAAGAGCCCTAAT
GTGTAAAATTAATTTTAGTAGTGCTATCCCATGTGATTTTAATAGCTTCTAGGAGAATGACA
>04ab34b7-41c9-4eda-a07d-835e62652077|7
TAACAAAGACTTCATGACTTTGCTGTGTCTAAGTTTTTTAAGGAAGGAAGTTCTGTTGAATTAAAACACTTTCTTTGCTCAGGATGGTAATGCTGCTATC
AGCGATTATGACTACTATCGTTATAATCTACCAACAATGTGTGATATCAGACAACTACTATTGGTTGAAGTTGTTGATAAGTACTTTGATTGTTACGATG
GTGGCTGTATTAATGCTAACCAAGTCATCGTCAACAACCTAGACAAATCAGCTGGTTTCCCTAATAAATGGGGTAAGGCTAGACTTTATTATGATTCAAT
GAGTTATGAGGATCAAGATGCACTTTCGCATATACAAAACGTAATGTCATCCCTACTATAACTCAAATGAATCTTAAGTATGCCATTAGTGCAAAGAAAA
GAGCTTGCCTCGTAGCTGGTGTCTCTATCTGTAGTACTATGACCAATAGACAGTTTTACTTTTTCAAAAAATTCTATGGTGGTTGGCACAACATGTTAAA
ACTGTTTATAGTGATGTAGAAAACCCACCTTATGGGTTGGGATTATCCTAAATGTGATAGAGCCATGCCTAACATGCTTAGAATTATGGCCTCACTTGTT
CTTGCTCGCAAACATACAACGTGTTGTAGCTTGTCACACCGTTTCTATAGATTAGCTAATGAGTGTGCTCAAGTATTGAGTGAAATGGTCATGTGGCGGT
TCACTATATGTTAAACCAGGTGGAACCTCATCAGGAGATGCCACAACTGCTTATGCTAATAGTGTTTTTAACATTGTCAAGCTGTCACGGCCAATGTTAA
TGCACTTTTATCTACTGATGGTAACAAAATTGCCGATAAGTATGTCCGCAATTTACAACACAGACTTTATGAGTGTCTATAGAAATAGAGATGTTGACAC
AGACTTTGTGAATGAGTTTCTACGCATATTTGCGTAAACATTTCTCAATGATGATACTCTCTGACGATGCTGTTGTGTGTTTCAATAGCACTTATGCATC
GCATCAAGGTCTAGTGGCTAGCATAAAGAACTTTAAGTCAGTTCTTTATTATCAAAACAATGTTTTATGTCTGAAGCAAAATGTTGGACTGAGACTGACC
TTACTAAAGGACCTCATGAATTTGCTCTCAACATACAATGCTAGTTAAACAGGTGATGATTATGTGTACCTTCCTTACCCAGATCCATCAAGAATCCTAG
GCCGGCTGTTTGTAGATGATATCGTAAAAACAGATGGTACACTTATGATTGAACGGTTCGTGTCTTTAGCTATAGATGCTTACCCACTTAAAACATCCTA
ATCAGGAGTATGCTGATGTTTTCATTTGTACTTACAATTTAAGAAAGCTACATGATGAGTTAACAGGACACATGTTAGACATGTATTCTGTTATGCTTAC
TAATGATAACACTTCAAGGTATTGGGAACCTGAGTTTTATGAGGCTATGTACACACCGTATACACAGTACAGGCTGTTGGGGCTTGTGTTTTCTGTTCTT
TGCAATTTCAGACTTCATTAAGATGTGGTGCTTGCATACGTAGACCATTCTTATGTTGTAAATGCTGTTACGACCATGTCATATCATCACATAAATTAGT
CTTGTTTGTTAATCCGTATGTTTGCAATGCTCCAGGTTGTGATGTCACAGATGTGACTCAACTTTTACTTAGGAGGTATGAGCTATTATTGTAAATTCAA
ACCACCCATTAGTTTTCCATTGTGTGCTAATGGACAAGTTTTTTTGGTTTATATAAAATACATGTGTTGGTAGCGATAATGTTACTGACTTTAATGCAAT
TGCAACATGTGACTGGACAAATGCTGGTGATTACACATTTCTTTTAGCTAACACCTGTACTGAAAGACTCAAGCTTTTTGCAGCAGAAACGCTCAAAGCT
ACTGAGGAGACATTTAAACTGTCTTATGGTATTGCTACTGTACGTGAAGTGCTGTCTGACAGAGAATTACATATGGGAAGTTGGTAAACCTAGACCACCA
CTTATCGAAATTATGTCTCTACTGGTTATCGTGTAACTAAAACAGTAAAGTACAAATAGGAGAGTATGTGACTCTTTCCTGCTGCAGATTTGGATGATTT
CCAAACAATTGCAACAATCCATGAGCAGTGCTGACTCAACTCAGGCCTAAACTCATGCAGACAACAAGGCAGATGGGCTATAAACGTTTCGCTTTCCGTT
TACGATATAGTCTACTTGTGCAGAATGAATTCTCGTAACTACATAGCACAAGTAGATGTAGTTAACTTTAATCCACATAGCAATCTTTAATCAGTGTGTA
ACATTAGGGAGGACTTGAAAGAGCCACCACATTTCACCGAGGCCACGCGGAGTACGATCGAGTGTACAGTGAACAATGCTAGGGAGAGCTGCCTATATGG
AAGAGCCCTAATGTGTAAAATTAATTTTAGTAGTGCTATCCCATGTGATTTTAATAGCTTCTCTAGGAGAATGACAAAAA
>56b340ac-2cd0-4241-b026-7559f69a3fe6|7
ATACCTTCCCAGGTAACAAACCACCAACTTTTCGATCTCTTGTAGATCTGTTCTCTAAACGAACTTTAAAATCTGTGTGGCTGTCACTCGGCTGCATGCT
TAGTGCACTCACGCAGTAATAATTAATAACTAATTACTGTCGTTGACAGGACACGAGTAACTCGTCTCATTTGCAGGCTGCTTACGGTTCGTCCGTGTTG
CAGCCGATCATCAGCACATCTAGGTTTCGTCCGGGTGTGACCGAAAGGTAAGATGGAGAGCCTTGTCCCTGGTTTCAACGAGAAAACACACGTCCAATTC
AGTTTGCCTGTTTTACAGGTTTCGCGACGTGTTCGTACGTGGCTTGGAGACTCCGTGGAGGAGGTCTTATCAGAGGCACGTCAACATCTAAAGATGGCAC
TTGTGGCTTAGTAGAAGTTGAAAAAGGCGTTTGCCTCAACTTGAACAGCCCTATGTGTTCATCAAACGTTCGGATGCTCGAACTGCACCTCATGGTCATG
TTATGGTTGAGCTGGTAGCAGAACTCGAAGGCATTCAGTACGGTCGTAGTGGTGAGACACTTGGTGTCCTTGTCCCTCATGTGGGCGAAATACCAGTGGC
TTACCGCAAGGTTCTTCTTCGTAAGAACGGTAATAAAGGAGCTGGTGGCCATAGTTACGGCGCCGATCTAAAGTCATTTGACTTAGGCGACGAGCTTGGC
ACTGATCCTTATGAAGATTTCAAGAAAACTGGAATGTACAAATACCTACAACTTGTGCTAATGACCCTGTGGGTTTACACTTAAAACACAGTCTGTACCG
TCTGCGGTATGTGGAAAGGTTATGGCTGTAGTTGTGATCAACTCCGCGAACCCATGCTTCAGTCAGCTGATGCACAATCGTTTTAAACGGGTTTGCGGTG
TAAGTGCAGCCCGTCTACACCGTGCGGCACAGGCACTAGTACTGATGTCGTATACAGGGCTTTTGACATACAATGATAAAGTAGCTGGTTTGCTAAATTC
CTAAAACTAATTGTGTCGCTTCCAAGAAAAGGACGAAGATGACAATTTAATTGATTTACTTTGTAGTTAAGAGACACTTTCTCTAACTACCAACATGAAG
AAACAATTTATAATTTACTTAAGGATTGTCCAGCTGTTGCTAAACATGACTTCTTTAAGTTTAGAATAGACGGTGACATGGTACCACATATATCACGTCA
ACGTCTTACTAAATACCACAATGGCAGACCTCGCTATGCTTAAGGCATTTTGATGAAGGTAATTGTGACACATTAAAAGAAATACTTGTCACATACAATT
GTTGTGATGATGATTATTCAATAAAAAGACTGGTATGATTTTGTAGAAAACCCAGATATATTACGCGTATACGCCAACTTAGGTGAACGTGTACGCCAAG
CTTGTTAAAAACAGTACAATTGTGATGCCATGCGAAATGCTGGTATTGTTGGTGTACTGACATTAGATAATCAAGATTTCAATGGTAACTGGTATGATTT
CGGTGATTTCATACAAACCACGCCAGGTAGTGGAGTTCCTGTTGTAGATTCTTATTATTCATTGTTAATGCCTATATTAACCTTGACCAGGGCTTTAACT
GCAGAGTCACATGTTGACACTGACTTAACAAAGCCTTCATTAAGTGGGATTTGTTAAAAATATGACTTCACGGAAGAGAGGTTAAAACTCTTTGACCGTT
ATTTAAATATTGGGATCAGACATACCACCCAAATTGTGTTAACTGTTTGGATGACAGATGCATTTTGCATTGTGCAAACTTTAATGTTTTATCTACAGTG
TTCCCACCACAGTTTTGGACCACTAGTGAGAAAAATATTTGTTGATGGTGTTCCATCTGTAGTTTCAACTGGATACACTTCAGAGAGCTAGGTGTTGTAC
ATAATCAGGATGTAAACTTACATAGCTCTAGACTTAGTTTTAAGGAATTACTTGTGTATGCTTGTTGACCCTGCTATGCACGCTGCTTCTGGTAATCTAT
TACTAGATAAACGCACTACGTGCTTTTCAGTAGCTGCACTTACTAACAATGTTGCTTTTCAAACTGTCAAACCCGGTAATTTTAACAAAGACTTCTATGA
CTTTGCTGTGTCTAAGGTTTTCTAAGGAAGGAAGTTCTGTTGAATTAAAACACTTTGCTCAGGATGGTAAATGCTGCTATCAGCGATTATGACTATCGTT
ATAATCTACCAACAATGTGTGATATCAGACAACTACTATTTGTAGTTGAAGTTGTTGATAAGTACTTTGATTGTTACGATGGTGGCTGTATTAATGCTAA
CCAAGTCATCGTCAACAACCAAGACAAATCAGCTGGTTTTCCATTTAATAAATGGGTAAGGCTAGACTTTATTATGATTCAATGAGTTATGAGGATCAAG
ATGCACTTTTCGCATACAAAACGTAATGTCATCCCTACTATAACTCAAATGAATCTTAAGTATGCCATTAGTGCAAAGAATAGAGCTTGCACCGTAGCTG
GTGTCTCTATCTGTAGTACTATGACCAATAGACAGTTCATCAAAAATTATTGAAATCAATAGCCGCCACTAGAGGAGCTACTGTAGTAATTGGAACAAGC
AAATTATGGTGGTTGGCACAACATGTTAAAACTGTTTAGTGATGTAGAAAACCCTTCACCTTATGGGTTGGGATTATCCTAAATGTGATAGAGCCATGCC
TAACATGCTTAGAATTATGGCCTCTGTTGTTTTGCTCGCAAACATACAACGTGTTGTAGCTTGTCACACCGTTTATAGATTAGCTAATGAGTGTGCTCAA
GTATTGAGTGAAATGGTCATGTGTGGCGGTTCACTATATGTTAAACCAGGTGGAACCTCATCAGGAGATGCCACAACTGCTTATGCTAATAGTGTTTTAA
CATTTGTCAAGCTGTCACCGGCCAATGTTAATGCACTTTTATACTACTGATGGTAACAAAATTGCCGATAAGTATGTCCGCAATTTACAACACAGACTTA
TGAGTGTATAGAAATAGAGATGTTGACACAGACTTTGTGAATGAGTTTTACGCATATTTGCGTAAACATTTAATGATGATACTCTTTGACGATGCTGTTG
TGTGTTTCAATAGCACTTATGCATCAAGGTCTAGTGGCTAGCATAAAGAACTTTAAGTCAGTTCTTTATTATCAAAACAATGTTTTTATGTCTGAAGCAA
AATGTTGGACTGAGACTGACCTTACTAAAGGACCTCATGAATTTTGCTCAACATACAATGCTAGTTAAACAGGGTGATGATTATGTGTACCTTCCTTACC
CAGATCCATCAAGAATCCTAGGGGCCGGCTGTTTGTAGATGATATCGTAAAACAGATGGTACACTTATGATTGAACGGTTCGTGTCTTTAGCTATAGATG
CTTACCCACTTACTAAACATCCTAATCAGGAGTATGCTGATGTCTTCATTTGTACTTACAATACATAAGAAAGCTACTATGATGAGTTAACAGGACACAT
GTTAGACATGTATTCTGTTATGCTTACTAATGATAACACTTCCAAGGTATTGGGAACCTGAGTTTTATGAGGCTGTACACACCGCATACAGTTTACAGGC
TGTTGGGGCTTGTGTGTTTTGCAATTCACAGACTTCATTAAGATGTGGTGCTTGCATACGTAGACCATTCTTATGTTGTAAATGCTGTTACGACCATGTC
ATATCAACATCACATAAATTAGTCTTGTCTGTTAATCCGTATGTTTGCAATGCTCCAGGTTGTGATGTCACAGATGTGACTCAACTTTACTTGGGAGGTA
TGAGCTATTATTGTAAATCACATAAACCACCCATTAGTTTCCATTGTGTGCTAATGGACAAGTTTTTGGTTTATATAAAATACATGTGTTGGTAGCGATA
ATGTTTTGACTTTTAATGCAATTGCAACATGTGACTGGACAAATGCTGGTGATTACATTTTAGCTAACACCTGTACTGAAAAGACTCAAGCTTTTGCAGC
AGAAACGCTCAAAGCTACTGAGGAGACATTTAAACTGTCTTATGGTATTGCTACTGTACGTGAAGTGCTGTCTGACAGAGAATTACATCATGGGAAGTTG
GTAAACCTAGACCACCACTTAACCGAAATTATGTACTGGTTATCGTGTAACTAAAAACAGTAAAGTACAAATAAGGAGTACACCTTTGAAAAAGGTGACT
ATGGTGATGCTGTTGTTTACCGAGGTACAACAACTTACAAATTAAATGTTGGTGATTATTTTGTGCTGACATTACATACAGTAATGCCATTAAGTGCACC
TACACTAGTGCCACAAGAGCACTATGTTAGAATTACTGGCTTATACCCAACACTCAATATTCTCAATAACAAGAGACAGAAGAAACAGCAAACTGTGACT
CTTCTTCCTGCTGCAGATTTGGATGATTTCTCCAAACAATTGCAACAATCCATGAGCAGTGCTGACTCAACTCAGGCCTAAACTCATGCAGACCACAACA
AGGCAGATGGGCTATATAAACGTTTTCGCTTTCCGTTTACGATATATAGTCTACTCTGTGCAGAATGAATTCTCGTAACATAGCACAAGTAGATGTAGTT
AACTTTAATCTCACATAGCAATTTTTAATCAGTGTAACATTAGGGAGGACTTGAAAGAGCCACCACATTTCACCGAGGCCACGCGGAGTACGATCGAGTG
TACAGTGAACAATGCTAGGAGAGCTGCCTATATGGAAGAGCCCTAATGTGTAAAATTAATTTTAGTAGTGCTATCCCCATGTGATTTTAATAGCTTCTAG
GAGAATGACAAAATACCCCTCC
>5a6f2f69-c43d-47e6-a8d5-a19c09b730b6|5
ATACCTCTTCCCAGGTAACAAACCTCTACCATTTTTGATCACTTGTAGATCTGTTCTCTAAACGAACAAACTAAAATGTCTGATAATGGACCCCAAAATC
AGCGAAATGCACCCCGCATTACGTTTGGTGGACCTCAGATTCAACTGGCAGTAACCAGAATGGAGAACGCAGTGGGGCGCGATCAAAACAACGTCGGCCC
CAAGGTTTACCCAATAATACTGCGTCTTGGTTCACCGCTCACTCAACATGGCAAGGAAGACCTTAAATTCCCTCGAGGACAAGGCGTTCCAATTAACACC
AATAGCAGTCCAGATGACCAAATTGGCTACTACCGAAGAGCTACCAGACGAATCGTGGTGGTGACGGTAAAATGAAAGATCTCAGTCCAAGATGGTATTC
TACTACCTAGGAACTGGGCCAGAAGCTGGACTTCCCTATGGTGCTAACAAAGACGGCATCATATGGGTTGCAACTGAGGGAGCCTTGAATACACCAAAAG
ATACATTGGCACCCGCAATCCTGCTAACAATGCTGCAATCGTGCTACAACTTCCAAGGAACAACTATTGCCAAAAGGCTTCTACGCAGAAGGGAGCAGAG
GCGGCAGTCAAGCCTCTTCTCGTTCCTCATCACGTAGTCGCAACAGTTTAAGAAATTCAACTCCAGGCAGCAGTAGGAACTTCCTCCTGCTAGAATGGCT
GGCAATGGCGGTGATGCTGCTCTTGCTCTGCTGCTGCTTGACAGATTGAACCAGCTTGAGAGCAAAATGTCTGGTAAAGGCCAACAACAACAAGGCCAAA
CTGTCACTAAGAATTGCTGCTGAAGGC
>49b634d6-4c64-4ddf-b876-0c229d257878|6
CATCAGGAGATGCCACAACTGCTTATGCTAATAGTGTTTTTAACATTTGTCAAGCTGTTCACGGCCAATGTTAATGCACTTTTATCTACTGATGGTAACA
AAATTGCCGATAAGTATGTCCGCAATTTACAACACAGACTTATGAGTGTCTCTATAGAAATAGAGATGTTGACACAGACTTTGTGAATGAGTTTACGCAT
ATTTGCGTAAACATTTCTCAATGATGATACTCTCTGACGATGCTGTTGTGTGTTTCAATAGCACTTATGCATCTTCAAGGTCTAGTGGCTAGCATAAAGA
ACTTTAAGTCAGTTTTATTATCAAAACAATGTTTTATGTCTGAAGCAAAATGTTGGACTGAGACTGACCTCTACTAAAGGACCTCATGAATTTTGCTCAA
CATACAATGCTAGTTAAACAGGGTGATGATTATGTGTACCTTCCTTACCCAGATCCATCAAGAATCCTAGGGGCCGGCTGTTTGTAGATGATATCGTAAA
AACAGATGGTACACTTATGATTGAACGGTTCGTGTCTTTAGCTATAGATGCTTACCCACTTACTAAACATCCTAATCAGGAGTATGCTGATGTCTTCATT
TGTACTTACAATACATAAGAAAGCTACATGATGAGTTAACAGGACACATGTTAGACATGTATTCTGTTATGCTTACTAATGATAACACTTCAAGGTATTG
GGAACCTGAGTTTTATGAGGCTATGTACACACCGCATACAGTACAGGCTGTTGGGGCTTGTGTTCTTTGCAATTCACAGACTTCATTAAGATGTGGTGCT
TGCATACGTAGACCATTCTTATGTTGTAAATGCTGTTACGACCATGTCATATCAACATCACATAATTAGTCTTGTCTGTTAATCCGTATGTTTGCAATGC
TCCAGGTTATGTCACAGATGTGACTCAACTTTACTTAGGAGGTATGAGCTATTATTGTAAATTCTTTAACCACCCATTAGTTTCCATTGTGTGCTAATGG
ACAAGTTTTTGGTTTATATAAAATACATGTGTTGGTAGCGATAATGTTACTGACTTTAATGCAATTGCAACATGTGACTGGACAAATGCTGGTGATTACA
TTTTTAGCTAACACCTGTACTGAAAGACTTCAAGCTTTTTGCAGCAGAAACGCTTCAAAGCTACTGAGGAGACATTTAAACTGTCTTATGGTATTGCTAC
TGTACGTGAAGTGCTGTCTGACAGAGAATTACGGGAACGTGGTTGACCTACACAGGTGCCATCAAATTGGATGACAAAGATCCAAATTTTCAAAGATCAA
GTCATTTGCTGAATAAGCATTGACGCATACAAAACATTCCCACCAACAGAGCCTAAAAAGGACAAAAAGAAGAAGGCTGATGAAACTCAAGCCTTCGCAG
AGACAGAAGAAACAGCAAACTGTGACTCTTTTCCTGCTGCAGATTTGGATGATTTCTCCAAACAATTGCAACAATCCGAGCAGTGCTGACTCAACTCAGG
CCTAAACTCATGCAGACACAAGGCAGATGGGCTATATAAACGTTTCGCTTTTCCGTTTACGATATAGTCTACTCTTGTGCAGAATGAATTCTCGTAACAT
AGCACAAGTAGATGTAGTTAACTTTAATCCTTTAGCAATTCTAATCAGTGTGTAACATTTAGGAGGACTTGAAAGAGCCACCACATCACCACCGAGGCCA
CGCGGAGTACGATCGAGTGTACAGTGAACAATGCTAGGGAGAGCTGCCTATATGGAAGAGCCCTAATGTGTAAAATTAATTTAGTAGTGCTATCCCCATG
TGATTTTAATAGCTTTTCTAGGAGAATGACAAAAAA
>0a752308-2f94-451a-85f7-b109f727fe07|6
GAATGAGTTTACGCATATTTGCGTAAACATTTCTCAATGATGATACTCTCTGACGATGCTGTTGTGTGTTCAATAGCACTTATGCATCAAGGTCTAGTGG
CTAGCATAAAGAACTTTAAGTCAGTTCTTTATTATCAAACTGTGTTTTATGTCTGAAGCAAAATGTTGGACTGAGACTGACCTTACTAAAGGACCTCATG
AATTTTGCTCTCAACATACAATGCTAGTTAAACAGGTGATGATTATGTGTACCTTCCTTACCCAGATCCATCAAGAATCCTAGGGGCCGGCTGTTTCTGT
AGATGATATCGTAAAACAGATGGTACACTTATGATTGAACGGTTCGTGTCTTAGCTATAGATGCTTACCCACTTACTAAACATCCTAATCAGGAGTATGC
TGATGTCTTTCATTTGTACTTACAATACATAAGAAAGCATGATGAGTTAACAGGACACATGTTAGACATGTATTCTGTTATGCACTAATGATAACACTTC
AAGGTATTGGGAACCTGAGTTTTTATGAGGCTATGTACACACCGTCATACAGTCTTACAGGCTGTTGGGGCTTGTGTTCTTTTGCAATTCACAGACTTTC
ATTAAGATGTGGTGCTTGTATACGTAGACCATTCTTATGTTGTAAATGCTGTTACGACCATGTCATATCAACATCACATAAATTAGTCTTGTCTGTTAAT
CCGTATGTTTGCAATGCTCCAGGTTGTGATGTCACAGATGTGACTCAACTTTACTTGGGAGGTATGAGCTATTATTGTAAATCTTAAACCACCCATTAGT
TTTCCATTGTGTGCTAATGGACAAGTTTTTGGTTATATAAAATACATGTGTTGGTAGCGATAATGTTACTGACTTTTAATGCAATTGCAACATGTGACTG
GACAAATGCTGGTGATTACATTTAGCTAACACCTGTACTGAAAGACTCAAGCTTTGCAAAAGAAACGCTCAAAGCTACTGAGGAGACATTTAAACTGTCT
TATGGTATTGCTACTGTACGTGAAGTGCTGTCTGACAGAGAATTACATGGGAAGTTGGTAAACCTAGACCTTAACCGAAATTATGTTTTTACTGGTTATC
GTGTAACTAAAACAGTAAAGTACAAATAGGAGTATTCAAAGATCAAGTCTTTTGCTGAATAAGCATTGACGCATACAAACATTCCCACCAACAGAGCCTA
AAAAAGGACAAAAAGAAGAAGGCTGATGAAACTCAAGCCTACCGCAGAGACAGAAGAAACAGCAAACTGTGACTCTTTTCCTGCTGCAGATTTGGATGAT
TTCCAAACAATTGCAACAATCCATGAGCAGTGCTGACTCAACTCAGGCCTAAACTCATGCAGACACTTAAGGCAGATGGGCTATATAAACGTTTCGCTCT
CCGTTTACGATAGTCTACTCTTGTGCAGATGAATTCTCGTAACATAGCACAAGTAGATGTAGTTAACTTTAATCCTTTAGCAATCTCTTTAATCAGTGTG
TAACATTTAGGGAGGACTTGAAAGAGCCACCACATCACCGAGGCCACGCGGAGTACGATCGAGTGTACAGTGAACAATGCTAGGGAGAGCTGCCTATATG
GAAGAGCCCTAATGTGTAAAATTAATTTTAGTAGTGCTATCCCATGTGATTTTAATAGCTTTCTAGGAGAATGACAAAAAA
>44932f0a-30db-4a95-913e-9dd6f4b71748|5
GTACGTGAAGTGCTGTCTGACAGAGAATTACATCATGGGAAGTTGGTAAACCTAGACCACCACTTAACCGAAATTATGTACTGGTTATCGTGTAACTAAA
AACAGTAAAGTACAAATAGGAGAGTACACCTTTGAAAAAGGTGACTATGGTGATGCTGTTGTTTACCGAGGTACAACAACTTACAAATTAAATGTTGGTG
ATTATATTTGTGCTGACAACATACAGTAATGCCATTAGTGCACCTACACTAGTGCCTTCAAGAGCACTATGTTAGAATTACTGGCTTATACCCAACACTC
AATATCTCAGATGAGTTTCTAGCAATGTTGCAAATTATCAAAAGGTTGGTATGCAAAAGTATTTACACTCCAGGACCACCTGGTACTGGTAAGAGTCATT
TGCTGGCCTAGCCTAGCTACCCTCTGCTCGCATAGTGTATACAGCTTGCTCATGCCGCTGTTGATGCACTATGTGAGAAGGCATTAAAATATTTGCCTAT
AGATAAATGTAGTAGAATTATACCTGCACGTGCTCTGCAACAATCCATGAGCAGTGCTGACTCAACTCAGGCCTAAACTCATGCAGACATCAAGGCAGAT
GGGCTATATAAACGTTTTCGCTCTTCCGTTTACGATATATGGTACATTCTTGTGCAGAATGAATTCTCGTAACTACATAGCACAAGTAGATGTAGTTAAC
TTTAATCACATAGCAATCTTTAATCAGTGTGTAACATTAGGAGGACTTGAAAGAGCCACCACATTTCACCGAGGCACGGAGTACGATCGAGTGTACAGTG
AACAATGCTAGGGAGAGCTGCCTATATGGAAGAGCCCTAATGTGTAAAATTAATTTTAGTAGTGCTATCCCATGTGATTTTAATAGCTTTAGGAGAATGA
CAAAAAAT
>0124c96a-fd58-47d0-bc71-09905bcdd809|8
TTAAGTATGCCATTAGTGCAAAGAATAGAGCTCGCACCGTAGCTGGTGTCTCTATCTGTAGTACTATGACCAATAGACAGTTTCATCAAAAATTATTGAA
ATCAATAGCCGCCACTAGAGGAGCTACTGTAGTAATTGGAACAAGCAAATTCTATGGTGGTTGGCACAACATGTTAAAAACTGTTTATAGTGATGTAGAA
AACCCTCACCTTATGGGTTGGGATTATCCTAAATGTGATAGAGCCATGCCTAACATGCTTAGAATTATGGCCTCACTTGTTCTTGCTCGCAAACATACAA
CGTGTTGTAGCTTGTCACACCGTTTCTATAGATTAGCTAATGAGTGTGCTCAAGTATTGAGTGAAATGGTCATGTGTGGCGGTTCACTATATGTTAAACC
AGGTGGAACCTCATCAGGAGATGCCACAACTGCTTATGCTAATAGTGTTTAACATTTGTCAAGCTGTCACGGCCAATGTTAATGCACTTTATCTACTGAT
GGTAACAAAATTGCCGATAAGTATGTCCGCAATTTACAACACAGACTTTATGAGTGTCTCTATAGAAATAGAGATGTTGACACAGACTTTGTGAATGAGT
TTTACGCATATTTGCGTAAACATTTCTCAATGATGATACTTTCTCTGACGATGCTGTTGTGTTTTCAATAGCACTTATGCATCTCAAGGTCTAGTGGCTA
GCATAAAGAACTTTAAGTCAGTCTTTATTATCAAAACAATGTTTTATGTCTGAAGCAAAATGTTGGACTGAGACTGACCTTACTAAAGGACCTCATGAAT
TTTGCTCTCAACATACAATGCTAGTTAAACAGGTGATGATTATGTGTACCTTCTTACCCAGATCCATCAAGAATCCGAGGGGCCGGCTGTTTGTAGATGA
TATCGTAAAAACAGATGGTACACTTATGATTGAACGGTTCGTGTCTTAGCTATAGATGCTTACCCACACTAAACATCCTAATCAGGAGTATGCTGATGTC
TTCATTTGTACTTACAATACATAAGAAAGCTACATGATGAGTTAACAGGACACATGTTAGACATGTATTTCTGTTATGCTTACTAATGATAACACTTCAA
GGTATTGGGAACCTGAGTTTTATGAGGCTATGTACACACCATACAGTACAGGCTGTTGGGGCTTGTGTTTTTTGCAATTCACAGACTTCATTAAGATGTG
GTGCTTGCATACGTAGACCATCTTATGTTGTAAATGCTGTTACGACCATGTCATATCAACATCACATAAATTAGTCTTGTCTGTTAATCCGTATGTTTGC
AATGCTCCAGGTTGTGATGTCACAGATGTGACTCAACTTTACTTAGGAGGTATGAGCTATTATTGTAAATCATAAACCACCCATTAGTTTTCCATTGTGT
GCTAATGGACAAGTTTTTGGTTTATATAAAATACATGTGTTGGTAGCGATAATGTTACTGACTTTAATGCAATTGCAACATGTGACTGGACAAATGCTGG
TGATTACATTTTAGCTACACCTGTACTGAAAGACTCAAGCTTTTCGCAGCAGAAACGCTCAAAGCTACTGAGGAGACATTTAAACTGTCTTATGGTATTG
CTACTGTACGTGAAGTGCTGTCTGACAGAGAATTTCATGGGAAGTTGGTAAACCTAGACCACCACTTAACCGAAATTATGTCTCTACTGGTTATCGTGTA
ACTAAAACAGTAAAGTACAAATAGGAGAGTACACCTTTGAAAAAGGTGACTATGGTGATGCTGTTGTTTACCGAGGTACAACAACTTACAAATTAAATGT
TGGTGATTATTTGTGCTGACATCACATACAGTAATGCCATTAAGTGCACCTACACTAGTGCCACAAGAGCACTATGTTAGAATTACTGGCTTATACCCAA
CACTCAATATTCAGATGAGTTTTCTAGCAATGTTGCAAATTATCAAAAGGTTGGTATGCAAAAGTATTTTACACTCCAGGACCACCTGGTACTGGTAAGA
GTCATTTGCTATTGGCCTAGCTCTCTACTACCCTCTGCTCGCATAGTGTATACAGCTTGCTCATGCCGCTGTTGATGCACTATGTGAGAAGGCATTAAAA
TATTTGCCTATAGATAAATGTAGTAGAATTATACCCGACGTGCTCGTGTAGAGTGTTTTGATAAATTCAAAGTGAATTCATACTAGAACAGTATGTCTTT
GTACTGTAAATGCATTGCCTGAGACGACAGCAGATATAGTTGTCTTGATGAAATTTCAATGGCCACAAATTATGATTTGAGTGTTGTCAATGCCAGATTA
CGTGCTAAGCACTATGTGTACATTGGCGACCCTGCTCAATTACCTGCACCACGCACATTGCTAACTAAGGGCACACTAGAACCAGAATATTTCAATCAGT
GTAGACTTATGAAAACTATAGGTCCAGACATGTTCCATGGAACTTGTCGGCGTTGTCCTGCTGAAATTGTTGACACTGTGAGTGCTTTGGTTTATGATAA
TAAGCTTAAAGCACATAAAGACAAATCAGCTCAATGCTTTAAAATGTTTTATAAGGGTGTTATCACGCATGATGTTTCATCTGCAATTAACAGGCCACAA
ATAGGCGTGGTAAGAGAATTCCTTAAACGTAACCCTGCTTGGAGAAAAGCTGTCTTTATTTCACCTTATAATTCTACAGAATGCTGTAGCCTCAAAGATT
TTGGGACTACCAACTTCAAACTGTTGATTCATCACAGGGCTCAGAATATGACTATGTCATTCACTCAAACCACTGAAACAGCTCACTCTTGTAATGTAAA
CAGATTTAATGTTGCTATTACCAGAGCAAAAGTAGGCATACTTTGCATAATGTCTGATAGAGACCTTTATGACAAGTTGCAATTTACAAGTCTGAAATTC
CACGTAGGAATGTGGCAACTTTACAAGCTGAAAATGTAACAGGACTCTTTAAAGATTGTAGTAAGGTAATCACTGGGTTAAGCATATTGACGCATACAAA
AACATTCCCACCAACAGAGCCTAAAAGGACAAAAAGAAGAAGGCTGATGAAACTCAAGCCACCAAGAGACAGAAGAAACAGCAAACTGTGACTCTTTCCT
GCTGCAGATTTGGATGATTTTCCAAACAATTGCAACAATCCATGAGCAGTGCTGACTCAACTCAGGCCTAAACTCATGCAGACATCAAGGCAGATGGGCT
ATAAACGTTCGCTTTTCCGTTTACGATATAGTTTACTCTTGTGCAGAATGAATTCTCGTAACTACATAGCACAAGTAGATGTAGTTAACTTTAATCTCAC
ATAGCAATTTTAATCAGTGTGTAACATTAGGGAGGACTTGAAAGAGCCACCACATTTCACCGAGGCCACGCGGAGTACGATCGAGTGTACAGTGAACAAT
GCTAGGAGAGCTGCCTATATGGAAGAGCCCTAATGTGTAAAATTAATTTTAGTAGTGCTATCCCATGTGATTTTAATAGCTTCTAGGAGAATGACAAAAA
AT
>a2cdc0cb-0416-4300-9a3b-a061297f7ce9|5
TGAAAGTGATCCTGGTCCTCACAGTGGCTACCGCAAGGTTCTTTTCGTAAGAACGGTAATAAAGGAGCTGGTGGCCATAGTTACGGCGCCGATCTAAAGT
CATTTGACATGGGCGACGAGCTTGGCACTGATCCTTATGAAGATTTTCAAGAAAACTGGAATGTACAAAATCCTACAACTTTGTGCTAATGACCCTGTGG
GTTTACACTTAAAAACACAGTCTGTACCGTCTGCGGTATGTGGAAAGGTTATGGCTGTAGTTGTGATCAACTCCGCGAACCCATGCTTCAGTCAGCTGAT
GCACAATCGTTTTTAAAAACGGGTTTGCGGTGTAAGTGCAGCCCGTCTTACACCGTGCGGCACAGGCACTAGTACTGATGTCGTATCAGGGCTTTTGACA
TCTACAATGATAAAGTAGCTGGTTTTGCTAAATTCCTAAAAACTAATTGTTGTCGCTTCCAAGAAAAGGACGAAGATGACAATTTAATTGATTCATTTGT
AGTTAAGACACACTTTCTCTAACCAACATGAAGAAACAATTTATAATTTACTTAAGGATTGTCCAGCTGTTGCTAAACATGACTTCTTTAAGTTAGAATA
GACGGTGACATGGTACCACATATATCACGTCAACGTCTTACTAAAAATCGTGGCAGACCTCGTTATGCTTTAAGGCATTTTGATGAAGGTAATTGTGACA
CATTAAAGAAATACTTGCACAATTGTTGTGATGATGATTATTCAATAAAAAGGACTGGTATGATTTTGTAGAAAACCCAGATATATTACGCGTATACGCC
AACTTAGGTGAACGTGTACGCCAAGCTTTGTTAAAAACAGTACAATTGTGATGCCATGCGAAATGCTGGTATTGTTGGTGTACTGACATTAGATAATCAA
GATCTCAATGGTAACTGGTATGATTCGGTGATTTCATACAAACCACGCCAGGTAGTGGAGTTCCTGTTGTAGATTCTTATTATTCATTGTTAATGCCTAT
ATTAACCTTGACCAGGGCTTTAACTGCAGAGTCACATGTTGACACTGACTTAACAAAGCCTTACATTAAGTGGGATTTGTTAAATATGACACGGAAGAGA
GGTTAAAACTCTTTGACCGTTATTTTAAATATTGGGATCAGACATACCACCCAAATTGTGTTAACTGTTTGGATGACAGATGCATTTTGCATTGTGCAAA
CTTTAATGTTTCTATTCTCTACAGTGTTCCCCCTACAAGTTTTGGACCACTAGTGAGAAAATATTGTTGATGGTGTTCCATTTGTAGTTTTCAACTGGAT
ACCTTTCAGAGAGCTAGGTGTTGTACATAATCAGGATGTAAACTTTAGCTCTAGACTTAGTTTTAAGGAATTACTTGTGTATGCTGCTGACCCTGCTATG
CACGCTGCTTCTGGTAATCTATTACTAGATAAACGCACTACGTGCTTTCAGTAGCTGCACTTACTAACAATGTTGCTTCAAACTGTCAAACCCGGTAATT
TTAACAAAGACTTTATGACTTTGCTGTGTCTAAGGGTTTAAGGAAGGAAGTTCTGTTGAATTAAAACACTTTTCTCTGCTCAGGATGGTAATGCTGCTAT
CAGCGATTATGACTACTATCGTTATAATCTACCAACAATGTGTGATATCAGACAACTACTATTTGTAGTTGAAGTTGTTGATAAGTACTTTGATTGTTAC
GATGGTGGCTGTATTAATGCTACCAAGTCATCGTCAACAACCTAGACAAATCAGCTGGTTTTCCATTTAATAAATGGGGTAAGGCTAGACTTTATTATGA
TTCAATGAGTTATGAGGATCAAGATGCACTTTCGCATATACAAAACGTAATGTCATCCCTACTATAACTCAAATGAATCTTAAGTATGCCATTAGTGCAA
AGAATAGAGCTCGCACCGTAGCTGGTGTCTCTGTAGTACTATGACCAATAGACAGTTTCATCAAAATTATTGAAATCAATAGCCGCCTTAGAGGAGCTAC
TGTAGTAATTGGAACAAGCAAATTCTATGGTGGTTGGCACAACATGTTAAAAACTGTTTATAGTGATGTAGAAAACCCCTTACCTTATGGGTTGGGATTA
TCCTAAATGTGATAGAGCCATGCCTATCATGTCAAGAATTATGGCCTCACTTGTTTCTTGCTCGCAAACATACAACGTGTTGTAGCTTGTCACACCGTTT
CTATAGATTAGCTAATGAGTGTGCTCAAAGTATTGAGTGAAATGGTCATGTGTGGCGGTTCACTATATGTTAAACCAGGTGGAACCTCATCAGGAGATGC
CACAACTGCTTATGCTAATAGTGTTTTTAACATTTGTCAAGCTGTCACGGCCAATGTTAATGCACTTTTATCTACTGATGGTAACAAAATTGCCGATAAG
TATGTCCGCAATTTACAACACAGACTTTATGAGTGTCTCTATAGAAATAGAGATGTTGACACAGACTTTGTGAATGAGTTTTACGCATATTTGCGTAAAC
ATTTCTCAATGATGATACTCTCTGACGATGCTGTTGTGTGTTTCAATAGATGCATCTCAAGGTCTAGTGGCTAGCATAAAGAACTTTAAGTCAGTTCTTT
ATTATCAAAACAATGTTTTTATGTCTGAAGCAAAATGTTGGACTGAGACTGACCTTACTAAAGGACCTCATGAATTTTTGCTCTCAACATACAATGCTAG
TTAAACAGGTGATGATTATGTGTACCTTCCTTACCCAGATCCATCAAGAATCTAAAGGCCGGCTGTTTTGTAGATGATATCGTAAAAACAGATGGTACAC
TCAATGATTGAACGGTTCGTGTCTTAGCTATAGATGCTTACCCACTTACTAAACATCCTAATCAGGAGTATGCTGATGTCTTTCATTTGTACTTACAATA
CATAAGAAAGCTACATGATGAGTTAACAGGACACATGTTAGACATGTATTCTGTTATGCTTACTAATGATAACACTTCAAGGTATTGGGAACCTGAGTTT
TATGAGGCTATGTACACACCGCATACAGTCTTACAGGCTGTTGGGGCTTGTGTTCTTTGCAATTCACAGACTTCATTAAGATGTGGTGCTTGCATACGTA
GACCATTCTTATGTTGTAAATGCTGTTACGACCATGTCATATCAACATCACATAAATTAGTCTTGTCTGTTAATCCGTATGTTTGCAATGCTCCAGGTTG
TGATGTCACAGATGTGACTCAACTTTTTTAGGAGGTATGAGCTATTATTGTAAATTTAATCACCCATTAGTTTTCCATTGTGTGCTAATGGACAAGTTTT
TGGTTTATATAAAAATACCGTGTTGGTAGCGATAATGTTACTGACTTTAATGCAATTGCAACATGTGACTGGACAAATGCTGGTGATTACATTAGCTAAC
ACCTGTACTGAAAGACAAGCTTTTTGCAGCAGAAACGCTCAAAGCTACTGAGGAGACATTTAAACTGTCTTATGGTATTGCTACTGTACGTGAAGTGCTG
TCTGACAGAGAATTACATTTTCATGGGAAGTTGGTAAACCTAGACCACCACTTAACGAAATTATGTTATTACTGGTTATCGTGTAACTAAAACAGTAAAG
TACAAATAGAGTACACCTTTGAAAAGGTGACTATGGTGATGCTGTTGTTTACCGAGGTACAACAACTACACAAATTAAATGTTGGTGATTATTTGTGCTG
ACATTCATACAGTAATGCCATTAAGTGTCCTACACTAGTGCCTCAGAGCACTATGTTAGAATTACTGGCTTATACCCAACACTCAATATCTCAGATGAGT
TTCTAGCAATGTTGCAAATTATCAAAAGGTTGGTATGCAAAAGTATACACTCCAGGGACCACCTGGTACTGGTAAGAGTCATTTTGCTATTGGCCTAGCT
CTCATTACCCTCTGCTCGCATAGTGTATACAGCTTGCTCTCATGCCGCTGTTGATGCACTGTGAGAAGGCATTAAAATATTTGCCTATAGATAAATGTAG
TAGAATTATACCGACGTGCTCGTGTAGAGTGTTTTGATAAATTCAAAGTGAATTTCAACATTAGAACAGTATGTCTTTTTGTACTGTAAATGCATTGCCT
GAGACGACAGCAGATATAGTTGTCTTTGATGAAATTTCAATGGCCACAAATTATGATTTGAGTGTTGTCAATGCCAGATTACGTGCTAAGCACTATGTGT
CTGGCGACCCTGCTCAATTACCTGCACCACGCACTGCTAACTAAGGGCACACTAGAACCAGAATATTTCAATTCAGTGTGTAGACTTATGAAAAACTATA
GGTCCAGACATGTTCCTCGGAACTTGTCGGCGTTGTCCTAAGGAACAACATTGCCAAAAGGCTTTACGCAGAAGGGAGCAGAGGCGGCAGTCAAGCCTTC
TCGTTCCTCATCACGTAGTCGCAACAGTTTAAGAAATTCAACCCAGGCAGCAGTAGGGGAACTTCTCCTGCTAGAATGGCTGGCAATGGCGGTGATGCTG
CTCTTGCTTTGCTGCTGCTTGACAGATTGAACCAGCTTGAGAGCAAAATGTCTGGTAAAGGCCACAACAACAAGGCCAAACTGTCACTAAGAATTTGCTG
CTGAGGCTTCTAAGAAGCCTCGGCAAAACGTACTGCCACTAAAGCATACAATGTAACACAAGCTTTCGGCAGACGTGGTCCAGAACAAACCCAAGGAAAT
TTTGGGGACCAGGAACTAATCAGACAAGGTGAGCAGTGCTGACTCAACTCAGGCCTAAACTCATGCAGACACTACAAGGCAGATGGGCTATATAAACGTT
TCGCTTTCCGTTTACGATAGTCTACTCTTGTGCAGAATGAATTCTCGTAACATAGCACAAGTAGATGTAGTTAACTTTAATCTCCACATAGCAATTTTAA
TCAGTGTGTAACTACTAGGGAGGACTTGAAAGAGCCACCATTTCACCGAGGCCACGCGGAGTACGATCGAGTGTACAGTGAACAATGTAGGGAGAGCTGC
CTATATGGAAGAGCCCTAATGTGTAAAATTAATTTTAGTAGTGCTATCCCATGTGATTTTAATAGCTTTCTAGGAGAATGACAAAAAAGCT
>10474da1-c866-4330-80f9-a111342d3567|6
TATGATTGAACGGTTCGTGTCTTAGCTATAGATGCTTACCCACTTACTAAACATCCTAATCAGGAGTATGCTGATGTCTTCATTTGTACTTACAATACAT
AGAGAGCTACATGATGAGTTAACAGGACACATGTTAGACATGTATTCTGTTATGCTTACTAATGATAACACTTCAAGGTATTGGGAACCTGAGTTTTATG
AGGCTATGTACACACCGCATACAGTACAGGCTGTTGGGGCTTGTGTTCTTTGCAATTCACAGACTCATTAAGATGTGGTGCTTGCATACGTAGACCATCT
TATGTTGTAAATGCTGTTACGACCATGTCATCAACATCACATAAATTAGTCTTGTCTGTTAATCCGTATGTTTGCAATGCTCCAGGTTGTGATGTCACAG
ATGTGACTCAACTTTACTTAGGAGGTATGAGCTATTATTGTAAATTTCAAACCACCCATTAGTTTTCCATTGTGTGCTAATGGACAAGTTTTGGTTTATA
AAATACATGTGTTGGTAGCGATAATGTTACTGACTTTAATGCAATTGCAACATGTGATTGGACAAATGCTGGTGATTACATTTTAGCTAACACCTGTACT
GAAAGACTTCAAGCTTTTTGCAGCAGAAACGCTCAAAGCTACTGAGACATTTAAACTGTCTTATGGTATTGCTACTGTACGTGAAGTGCTGTCTGACAGA
GAAATTCATGGGAAGTTGGTAAACCTAGACCACCACTTATCGAAATTATGTCTTTACTGGTTATCGTGTAACTAAAAACAGTAAAGTACAATAGAGAGTA
CCTTTGAAAAGGTGACTATGGTGATGCTGTTGTTTACCGAGGTACAACAACTTACAAATTAAATGTTGGTGATTATTCTGTGCTGACATCACATACAGTA
ATGCCATTAAGTGCACCTACACTAGTGCCTTCAGAGCACTATGTTAGAATTACTGGCTTATACCCAACACTCAATATCTTCAGATGAGTTTTCTAGCAAT
GTTGCAAATTATCAAAAGGTTGGTATGCAAAAGTATTCTACACTCCAGGGACCACCTGGTACTGGTAAGAGTCATTTGCTATTGGCCTAGCTTTCATCAC
TGCTCGCAGTGTATACAGCTTGCTCATGCCGCTGTTGATGCACTATGTGAGAAGGCATTAAAATATTTGCCTGCAGATAAATGTAGTAGAATTATCCCGA
TACGTGCTCGTGTAGTGTGTTTTGATAAATTCAAAGTGAATTCATTACTAGAACAGTATGTCTTTGTACTGTAAATGCATTGCCTGAGACGACAGCAGAC
AGCAGTCTTTGAGATTTCCAAACAATTGCAACAATCCATGAGCAGTGCTGACTCAACTCAGGCCTAAACTCATGCAGACCAACAAGGCAGATGGGCTATA
TAAACGTTTTCGCTTTTCCGTTTACGATATAGTCTACTGTGCAGAATGAATTCACGTAACATAGCACAAGTAGATGTAGTTAACTTTAATCTAGCAATTT
CTAATCAGTGTGTAACATTGGGAGGACTTGAAAGAGCCACCACATTTCGAGGCCACGCGGAGTACGATCGAGTGTACAGTGAACAATGCTAGGGAGAGCT
GCCTATATGGAAGAGCCCTAATGTGTAAAATTAATTTTAGTAGTGCTATCCCCATGTGATTTTAATAGCTTCTAGGAGAATGACAAAAA
>dbbb9612-5e99-4cf5-ba18-e01f49ba7258|8
ATACCTTCCCAGGTAACAAACCAACCAACTTTCGATCTCTTGTAGATCTGTTCTCTAAACGAACTTTAAAATCTGTGTGGCTGTCACTCGGCTGCATGCT
TAGTGCACTCACGCAGTATAATTAATAACTAATTACTGTCGTTGACAGGACACGAGTAACTCGTCAATTGCAGGCTGCTTACGGTTCGTCCGTGTTGCAG
CCGATCATCAGCACATCTAGGTTTCGTCCGGGTGTGACCGAAAGGTAAGATGGAGAGCCTTGTCCCTGGTTCAACGAGAAAACACACGTCCATTCAGTTT
GCCTGTTTTACAGGTTCGCGACGTGTTCGTACGTGGCTTGGAGACTCCGTGGAGGAGGTCTTATCAGAGGCACGTCAACATTTAAAGATGGCACTTGTGG
CTTAGTAGAAGTTGAAAAAGGCGTTTTGCCTCAACTTGAACAGCCCTATGTGTTCATCAAACGTTCGGATGCTCGAACTGCACCTCATGGTCATGTTATG
GTTGAGCTGGTAGCAGAACTCGAAGGCATTCAGTACGGTCGTAGTGGTGAGACACTTGGTGTCCTTGTCCCTCATGTGGGCGAAATACCAGTGGCTTACC
GCAAGGTTCTTCTTCGTAAGAACGGTAATAAAGGAGCTGGTGGCCATAGTTACGGCGCCGATCTAAAGTCATTTGACTTAGGCGACGAGCTTGGCACTGA
TCCTTATGAAGATTTCAAGAAACTGGAATGTACAAATACCTACAACTTGTGCTAATGACCCTGTGGGTTTTACACTTAAAACACAGTCTGTACCGTCTGC
GGTATGTGGAAAGGTTATGGCTGTAGTTGTGATCAACTCCGCGAACCCATGCTTCAGTCAGCTGATGCACAATCGTTTTAAACGGGTTTGCGGTGTAAGT
GCAGCCCGTCTTACACCGTGCGGCACAGGCACTAGTACTGATGTCGTATACAGGGCTTCTGACATACAATGATAAAGTAGCTGGTTTGCTAAATTCCTAA
AAACTAATTGTTGTCGCTTCCAAGAAAAGGACGAAGATGACAATTTAATTGATTATTACTTGTAGTTAAGAGACACACTTTCTCTAACTACCAACATGAA
GAAACAATCTATAATTTACTTAAGGATTGTCCAGCTGTTGCTAAACATGACTTCTTTAAGTTTAGAATAGACGGTGACATGGTACCACATATCACGTCAA
CGTCTTACTAAATACACAATGGCAGACCTCGTCTATGCTTTAAGGCATTTTGATGAAGGTAATTGTGACACATTAAAGAAATACTTGTCACATACAATTG
TTGTGATGATGATTATTCAATAAAAGGACTGGTATGATTTTGTAGAAAACCCAGATATATTACGCGTATACGCCAACTTAGGTGAACGTGTACGCCAAGC
TTTGTTAAAACAGTACAATTTTGTGATGCCATGCGAAATGCTGGTATTGTTGGTGTACTGACATTAGATAATCAAGATTCAATGGTAACTGGTATGATTT
CGGTGATTTCATACAAACCACGCCAGGTAGTGGAGTTCCTGTTGTAGATTTTATTATTCATTGTTAATGCCTATATTAACCTTGACCAGGGCTTTAACTG
CAGAGTCATGTTGACACTGACTTAACAAAGCCTTACATTAAGTGGGATTTGTTAAAATATGACTTTCACGGAAGAGAGGTTAAAACTCTTTGACCGTTAT
TTAAATATTGGGATCAGACATACCACCCAAATTGTGTTAACTGTTTGGATGACAGATGCATTTTGCATTGTGCAAACTTTAATGTTTTATTTCTCTACAG
TGTTCCCACCTACAAGTTTGGACCACTAGTGAGAAAAATATTTGTTGATGGTGTTCCATCTGTAGTTTTCAACTGGATACCACTCAGAGAGCTAGGTGTT
GTACATAATCAGGATGTAAACTTAGCTCTAGACTTAGTTTTAAGGAATTACTTGTGTATGCTGCTGACCCTGCTATGCACGCTGCTTCTGGTAATCTATT
ACTAGATAAACGCACTACGTGCTTTCAGTAGCTGCTTACTAACAATGTTGCTTTTCAAACTGTCAAACCCGGTAATTTTAACAAAGACTTCTATGACTTT
GCTGTGTCTAAGGGTTTTCTAAGGAAGGAAGTTCTGTTGAATTAAAACACTTTTCTTTGCTCAGGATGGTAATGCTGCTATCAGCGATTATGACTACTAT
CGTTATAATCTACCAACAATGTGTGATATCAGACACTACTATTTGTAGTTGAAGTTGTTGATAAGTACTTTGATTGTTACGATGGTGGCTGTATTAATGC
TAACCAAGTCATCGTCAACAACCAAGACAAATCAGCTGGTTTCCATTTAATAAATGGGTAAGGCTAGACTTTATTATGATTCAATGAGTTATGAGGATCA
AGATGCACTTTCGCATATACAAAACGTAATGTCATCCCTACTATAACTCAAATGAATCTTAAGTATGCCATTAGTGCAAAGAATAGAGCTCGCACCGTAG
CTGGTGTCTCTATCTGTAGTACTATGACCAATAGACAGTTCATCAAAAATTATTGAAATCAATAGCCGCCACTAGAGGAGCTACTGTAGTAATTGGAACA
AGCAAATTCTATGGTGGTTGGCACAACATGTTAAAACTGTTTATAGTGATGTAGAAAACCCTCACCTTATGGGTTGGGATTATCCTAAATGTGATAGAGC
CATGCCTAACATGCTTAGAATTATGGCCTCACTTGTTCTTGCTCGCAAACATACAACGTGTTGTAGCTTGCACACCGTTTCTATAGATTAGCTAATGAGT
GTGCTCAAGTATTGAGTGAAATGGTCATGTGTGGCGGTTCACTATATGTTAAACCAGGTGGAACCTCATCAGGAGATGCACAACTGCTTATGCTAATAGT
GTTTTAACATTTGTCAAGCTGTCACGGCCAATGTTAATGCACTTTTATCTACTGATGGTAACAAAATTGCCGATAAGTATGTCCGCAATTTACAACACAG
ACTTTATGAGTGTCTCTATAGAAATAGAGATGTTGACACAGACTTTGTGAATGAGTTTACGCATATTTGCGTAAACATTTCTCAATGATGATACTCTGAC
GATGCTGTTGTGTGTTCAATAGCACTTATGCATCAAGGTCTAGTGGCTAGCATAAAGAACTTTAAGTCAGTTCTTTATTATCAAACAATGTTTTATGTCT
TGAAGCAAAATGTTGGTAAGACTGACCTGACTAAAGGACCTCATGAATTTTGCTCTCAACATACAATGCTAGTTAAACAGGGTGATGATTATGTGTACCT
TCCTTACCCAGATCCATCAAGAATCCTAGGGGCCGGCTGTTTGTAGATGATATCGTAAAACAGATGGTACACTTATGATTGAACGGTTCGTGTCTTAGCT
ATAGATGCTTACCCACTTACTAAACATCCTAATCAGGAGTATGCTGATGTCTTTCATTTGTACTTACAATACATAAGAAAGCTACATGATGAGTTAACAG
GACACATGTTAGACATGTATTCTGTTATGCTTACTAATGATAACACTCAAGGTATTGGGAACCTGAGTTTTATGAGGCTATGTACACACGCATACAGTTT
ACAGGCTGTTGGGGCTTGTGTTTCTTTGCAATCACAGACTTCATTAAGATGTGGTGCTTGCATACGTAGACCATTCTTATGTTGTAAATGCTGTTACGAC
CATGTCATATCAACATCACATAAATTAGTCTTGTCTGTTAATCCGTATGTTTGCAATGCTCCAGGTTGTGATGTCACAGATGTGACTCAACTTTACTTAG
GAGGTATGAGCTATTATTGTAAATCCACATAACCACCCATTAGTTTCCATTGTGTGCTAATGGACAAGTTTTTGGTTTATATAAAAATCGTGTTGGTAGC
GATAATGTTACTGACTTTAATGCAATTGCAACATGTGACTGGACAAATGCTGGTGATTACATTTTAGCTAACACCTGTACTGAAAGACTCAAGCTTTTTG
CAGCAGAAACGCTCAAAGCTACTGAGGAGACATTTAAAACTGTCTTATGGTATTGCTACTGTACGTTGAAGTGCTGTCTGACAGAGAATTACATCTTTCA
TGGGAAGTTGGTAAACCTAGACCACTTAATCGAAATTATGTCTTTACTGGTTATCGTGTAACTAAAAACAGTAAAGTACAAATAGGAGAGTACACCTTTG
AAAAAGGTGACTATGGTGATGCTGTTGTTTACCGAGGTACAACAACTTACAAATTAAATGTTGGTGATTATTTGTGCTGACATAACAATTGCAACAATCC
ATGAGCAGTGCTGACTCAACTCAGGCCTAAACTCATGCAGACCTAAGGCAGATGGGCTATAAACGTTTCGCTTCCGTTTACGATATATAGTCTACTACTT
GTGCAGAATGAATCTCGTAACATAGCACAAGTAGATGTAGTTAACTTTAATCTCACATAGCAATTTTAATCAGTGTGTAACATTAGGGAGGACTTGAAAG
AGCCACCACTTCACCGAGGCCACGCGGAGTACGATCGAGTGTACAGTGAACAATGCTAGGGAGAGCTGCCTATATGGAAGAGCCCTAATGTGTAAAATTA
ATTTAGTAGTGCTATCCCCATGTGATTTTAATAGCTTCTTAGGAGAATGACAAA
>8ab2d263-51d5-4b66-a9a6-67063bea4515|6
ACTCTTTAGCTAACACCTGTACTGAAAAGACTCAAGCTTTTGCAGCAGAAACGCTCAAAGCTACTGAGGAGACATTTAAACTGTCTTATGGTATTGCTAC
TGTACGTGAAGTGCTGTCTGACAGAGAATTACATCTCATGGGAAGTTGGTAAACCTAGACCACCACTTAACCGAAATTATGTCTCTACTGGTTATCGTGT
AACTAAAACAGTAAAGTACAAATAGGAGAGTACACCTTTGAAAAAGGTGACTATGGTGATGCTGTTGTTTACCGAGGTACAACAACTTACAAATTAAATG
TTGGTGATTATTTTGTGCTGACACATACAGTAATGCCATTAAGTGCACCTACACTAGTGCCACAAGAGCACTATGTTAGAATTACTGGCTTATACCCAAC
ACTCAATATCTCAGATGAGTTTTTAGCAATGTTGCAAATTATCAAAAGGTTGGTATGCAAAAGTATTTTACACTCCAGGACCACCTGGTACTGGTAAGAG
TCATTTTGCTATTGGCCTAGCTTTCTACATTACCCTTGCTTTGCAGTGTATACAGCTTGCTCATGCCGCTGTTGATGCACTATGTGAGAAGGCATTAAAA
TATTTGCCTATAGATAAATGTAGTAGAATTATACCTGCACGCAGCTGCAACAATCCATGAGCAGTGCTGACTCAACTCAGGCCTAAACTCATGCAGACCA
AGGCAGATGGGCTATATAAACGTTTTCGCTTTTCCGTTTACGATAGTTAGTCTACTCTGTGCAGAATGAATTCTCGTAACTACATAGCACAAGTAGATGT
AGTTAACTTTAATCACATAGCAATCTTTAATCAGTGTGTAAACATTAGGGAGGACTTGAAAGAGCCACCACATTTCACCGAGGCCACGCGGAGTACGATC
GAGTGTACAGTGAACAATGCTAGGGAGAGCTGCCTATATGGAAGAGCCCTAATGTGTAAAATTAATTTTTAGTAGTGCTATCCCCATGTGATTTTAATAG
CTTCTTAGGAGAATGACAAAAAGC
>11a6e9c3-b8b9-4f8b-b00d-44675ec12664|6
GTCATCCCCAGCGCTTCAGCGTTTTCGGAATGTCGCGCATTGGCATGGAAGTCACACCTTCGGGAACGTGGTTGACCTACACAGGTGCCATCAAATTGGA
TGACAAAGATCCAAATTTCAGATCAAGTCATTTGCTGAATAAGCATTGACGCATACAAAACATTCCACCAACAGAGCCTAAAGCAAAA
>3bd33828-33dc-4f15-a691-1b4538780ccc|6
TCGCATCCAAAACGTAATGTCATCCCTACTATAACTTCAAATGAATCTTAAGTATGCCATTAGTGCAAAGAATAGAGCTCGCACCGTAGCTGGTGTCTCT
ATCTGTAGTACTATGACCAATAGACAGTTTCATCAAAATTAGTCATTTGCTGAATAAGCATTGACGCATACAAAACATTCCCACCAACAGAGCCTAAAAA
GGACAAAAAGAAGAAGGCTGATGAAACTCAAGCCTTCGCAGAGACAGAAGAAACAGCAAACTGTGACTTTTTTCCTGCTGCAGATTTGGATGATTTTCCA
AACAATTGCAACAATCCATGAGCAGTGCTGACTCAACTCAGGCCTAAACTCATGCAGACAACAAGGCAGATGGGCTATATAAACGTTTTCGCTTTTCCGT
TTACGATATAGTCTACTCTGTGCAGAATGAATCTCGTAACTACATAGCACAAGTAGATGTAGTTAACTTTAATCCTTTAGCAATTTTAATCAGTGTAACA
TTGAGGACTTGAAAGAGCCACCACATTTTTCGAGGCCACGGAGTACGATCGAGTGTACAGTGAACAATGCTAGGGAGAGCTGCCTATATGGAAGAGCCCT
AATGTGTAAAAAATTAATTTTAGTAGTGCTATCCCCATGTGATTTTAATAGCTTCTTAGGAGAATGACAGC
>83f4b368-b9bd-4c1e-a65d-dba05ee363e6|518
TCAATGATGATGATACTCTTGACGATGCTGTTGTGTGTTTCAATAGCACTTATGCATCAAGGTCTAGTGGCTAGCATAAAGAACTTTAAGTCAGTTCTTT
ATTATCAAAACAATGTTTTATGTCTGAAGCAAAATGTTGGACTGAGACTGACCTTACTAAAGGACCTCATGAATTTTGCTCTCAACATACAATGCTAGTT
AAACAGGGTGATGATTATGTGTACCTTCCTTACCCAGATCCATCAAGAATCCTAGGGGCCGGCTGTTTTGTAGATGATATCGTAAAAACAGATGGTACAC
TTATGATTGAACGGTTCGTGTCTTTAGCTATAGATGCTTACCCACTTACTAAACATCCTAATCAGGAGTATGCTGATGTCTTCATTTGTACTTACAATAC
ATAAGAAAGCTACATGATGAGTTAACAGGACACATGTTAGACATGTATTCTGTTATGCTTACTAATGATAACACTTCAAGGTATTGGGAACCTGAGTTTT
ATGAGGCTATGTACACACCGCATACAGTTTACAGGCTGTTGGGGCTTGTGTTTTTTGCAATTCACAGACTTCATTAAGATGTGGTGCTTGCATACGTAGA
CCATTCTTATGTTGTAAATGCTGTTACGACCATGTCATATCAACATCACATAAATTAGTCTTGTCTGTTAATCCGTATGTTTGCAATGCTCCAGGTTGTG
ATGTCACAGATGTGACTCAACTTTACTTAGGAGGTATGAGCTATTATTGTAAATCTTCATAAACCACCCATTAGTTTTCCATTGTGTGCTAATGGACAAG
TTTTTGGTTTATATAAAAAATACATGTGTTGGTAGCGATAATGTTACTGACTTTAATGCAATTGCAACATGTGACTGGACAAATGCTGGTGATTACATTT
TAGCTAACACCTGTACTGAAAGACTCAAGCTTTTTGCAGCAGAAACGCTCAAAGCTACTGAGGAGACATTTAAACTGTCTTATGGTATTGCTACTGTACG
TGAAGTGCTGTCTGACAGAGAATTACATCAACAAAGTCAGTCATTTGCTGCTGAATAAGCATTGACGCATACAAAACATTCCCACCAACAGAGCCTAAAA
AGGACAAAAAGAAGAAGGCTGATGAAACTCAAGCCTTACCGCAGAGACAGAAGAAACAGCAAACTGTGACTTTTCCTGCTGCAGATTTGGATGATTTTCC
AAACAATTGCAACAATCCATGAGCAGTGCTGACTCAACTCAGGCCTAAACTCATGCAGACATCAAGGCAGATGGGCTATATAAACGTTTCGCTTTTCCGT
TTACGATATAGTCTACTCTTGTGCAGAATGAATTCTCGTAACATAGCACAAGTAGATGTAGTTAACTTTAATCTCACATAGCAATCTTTAATCAGTGTGT
AACATTAGGGAGGACTTGAAAGAGCCACCACATTTCACCGAGGCCACGCGGAGTACGATCGAGTGTACAGTGAACAATGCTAGGGAGAGCTGCCTATATG
GAAGAGCCCTAATGTGTAAAATTAATTTTAGTAGTGCTATCCCCATGTGATTTTAATAGCTTTTAGGAGAATGACAAAA
>dfc517b4-77f4-42e1-8e70-7183b2f10e89|5
GTGTTTTTAACATTTGTCAAGCTGTCACGGCCAATGTTAATGCACTTTTATATACATTTGATGGTAACAAAATTGCCGATAAGTATGTCCGCAATTTACA
ACACAGACTTTATGAGTGTCTCTATAGAAATAGAGATGTTGACACAGACTTTGTGAATGAGTTTTACGCATATTTGCGTAAACATTTCTCAATGATGATA
CTCTTGACGATGCTGTTGTGTGTTTCAATAGCACTTATGCATCATTTCAAGGTCTAGTGGCTAGCATAAAGAACTTTAAGTCAGTTCTTTATTATCAAAA
CAATGTTTTATGTCTGAAGCAAAATGTTGGACTGAGACTGACCTTAAAGGACCTCATGAATTTTTGCTCTCAACATACAATGCTAGTTAAACAGGGTGAT
GATTATGTGTACCTTCCTTACCCAGATCCATCAAGAATCCATTAGGCCGGCTGTTTGTAGATGATATCGTAAAAACAGATGGTACATTATGATTGAACGG
TTCGTGTTTAGCTATAGATGCTTACCCACTTACTAAACATCCTAATCAGGAGTATGCTGATGTCTTCATTTGTACTTACAATTTAAGAAAGCTACATGAT
GAGTTACAGGACACCGTTAGACATGTAATTTGTTATGCTTACTAATGATAACACTCAAGGTATTGGGAACCCTGAGTTTTATGAGGCTATGTACACACCG
TATACAGTCTTTACAGGCTGTTGGGGCTTGTGTTTTTTGCAATCACAGACAGACTTCATTTAAGATGTGGTGCTTGCATACGTAGACCATTCTTATGTTG
TAAATGCTGTTACGACCATGTCATATCAACATCACATAAATTAGTTTGTCTGTTAATCCGTATGTTTGCAATGCTCCAGGTTGTGATGTCACAGATGTGA
CTCAACTTTACTTAGGAGGTATGAGCTATTATTGTAAATTATTAAACCACCCATTAGTTTCCATTGTGTGCTAATGGACAAGTTTTTGGTTATATAAAAA
TACATGTGTTGGTAGCGATAATGTTACTGACTTTAATGCAATTGCAACATGTGACTGGACAAATGCTGGTGATTACATTTTAGCTAACACCTGTACTGAA
AGACTCAAGCTTTTGCAGCAGAAACGCTCAAAGCTACTGAGGAGACATTTAAACTGTCTTATGGTATTGCTACTGTACGTGAAGTGCTGTCTGACAGAGA
ATTACATCTCATGGGAAGTTGGTAAACCTAGACCACACTTAACCGAAATTATGTCTCTACTGGTTATCGTGTAACTAAAAACAGTAAAGTACAAATAGGA
GAGTACACCTTTGAAAAGGTGACTATGGTGATGCTGTTGTTTACCGAGGTACAACAACTTACAAATTAAATGTTGGTGATTATTTGTGCTGACATCATAC
AGTAATGCCATTAAGTGCACCTACACTAGTGCCCAAGAGCACTATGTTAGAATTACTGGCTTATACCCAACACTCAATATCTTCTCAGATGAGTTTCTAG
CAATGTTGCAAATTATCAAAAGGTTGGTATGCAAAAGTATTCTACACTCCAGGGACCACCTGGTACTGGTAAGAGTCATTTTGCTATTGGCCTAGCTTTC
TACTACCCTCTGCTCGCATAGTGTATACAGCTTGCTCTCATGCCGCTGTTGATGCACTATGTGAGAAGGCATTAAAAATATTTGCCTATAGATAAATGTA
GTAGAATTATACCCGACGTGCTCGTGTAGAGTGTTTTGATAAATTCAAAGTGAATTCATTAGAACAGTATGTCTTTTGTACTGTAAATGCATTGCCTGAG
ACGACAGCAGATATAGTTGTCTTTGATGAAATTCAATGGCCACAAATTATGATTTGAGTGTTGTCAATGCCAGATTACGTGCTAAGCACTATGTGTACAT
TGGCGACCCTGCTCAATTACCTGCACCACGCACATTGCTGCTATTAAGGGCACACTAGAACCAGAATATTTCAATTCAGTGTGTAGACTTATGAAAACTA
TAGGTCCAGACATGTTCCTCGGAACTTGTCGGCGTAACATTCCCACCAACAGAGCCTAAAAAGGACAAAAAGAAGAAGGCTGATGAAACTCAAGCCACGC
AGAGACAGAAGAAACAGCAAACTGTGACTCTTTTCCTGCTGCAGATTTGGATGATTTCCAAACAATTGCAACAATCCATGAGCAGTGCTGACTCAACTCA
GGCCCTAAACTCATGCAGACCATAAGGCAGATGGGCTATATAAACGTTTCGCTTTCCGTTTACGATATAGTCTACTTGTGCAGAATGAATTCGTAACTAC
ATAGCACAAGTAGATGTAGTTAACTTTAATCACATAGCAATCTTAATCAGTGTGTATTAGGGAGGACTTGAAAGAGCCACCACATCACCGAGGCCACAAG
AGTACGATCGAGTGTACAGTGAACAATGCTAGGGAGAGCTGCCTATATGGAAGAGCCCTAATGTGTAAAATTAATTTAGTAGTGCTATCCCATGTGATTT
TAATAGCTCTTAGGAGAATGACAGTACCCTACCCCCATCCACTACCATCTTATATTCCATACAACACTTCAACCTGCCCCACATCCCCTACATAAT
>539647a3-6b11-4aa7-919e-3f5e1d7455a7|8
ACCTTCCCAGGTAACAAACCAACCAACTTCGATCTCTTGTAGATCTGTTCTCTAAACGAACTTTAAAATCTGTGTGGCTGTCACTCGGCTGCATGCTTAG
TGCACTCACGCAGTATAATTAATAACTAATTTGTCGTTGACAGGACACGAGTAACTCGTTTATCTCTGCAGGCTGCTTACGGTTCGTCCGTGTTGCAGCC
GATCATCATCAGCACCGAGGTTTCGTCCGGGTGTGACCGAAAAGGTAAGATGGAGAGCCTTGTCCCTGGTTTCAACGAGAAAACACACGTCCAACTCAGT
TTGCCTGTTTACAGGTTCGCGGTGTGTTCGTACGTGGCTTGGAGACTCCGTGGAGGAGGTCTTATCAGAGGCACGTCAACATTTAAAGATGGCACTTGTG
GCTTAGTAGAAGTTGAAAAAGGCGTTTGCCTCAACTTGAACAGCCCTATGTGTCATCAAACGTTCGGATGCTCGAACTGCACCTTCATGGTCATGTTATG
GTTGAGCTGGTAGCAGAACTCGAAGGCATTCAGTACGGTCGTAGTGGTGAGACACTTGGTGTCCTGTCCCCTCATGTGGGCGAAATACCAGTGGCTTTAC
CGCAAGGTTCTTCTTCGTAAGAACGGTAATAAAGGAGCTGGTGGCCATAGTTACGGCGCCGATCTAAAGTCATTTGACTTAGGCGACGAGCTTGGCACTG
ATCCTTATGAAGATTTCAAGAAAACTGGAATGTACAAATACCTACAACTTGTGCTAATGACCCTGTGGGTTTTACACTTAAAACACAGTCTGTACCGTCT
GCGGTATGTGGAAAGGTTATGGCTGTAGTTGTGATCAACTCCGCGAACCCATGCTTCAGTCAGCTGATGCACAATCGTTTTAAACGGGTTTGCGGTGTAA
GTGCAGCCCGTTTACACCGTGCGGCACAGGCACTAGTACTGATGTCGTATACAGGGCTTTTGACATACAATGATAAAGTAGCTGGTTTTGCTAAATTCCT
AAAACTAATTGTTGTCGCTTCCAAGAAAAGGACGAAGATGACAATTTAATTGATTTACTTTGTAGTTAAGAGACACACTTTCTCTAACTACCAACATGAA
GAAACAATTTATAATTTACTTAAGGATTGTCCAGCTGTTGCTAAACATGACTTCTTTAAGTTTAGAATAGACGGTGACATGGTACCACATATATCACGTC
AACGTCACATTAAATACACAATGGCAGACCTCGTCTATGCTTTAAGGCATTTTGATGAAGGTAATTGTGACACATAAAAGAAAATACTTGTCACATACAA
TTGTTGTGATGATGATTATTCAATAAAAAGGACTGGTATGATTTTGTAGAAAACCCAGATATATTACGCGTATACGCCAACTTAGGTGAACGTGTACGCC
AAGCTTTGTTAAAAACAGTACAATTCTGTGATGCCATGCGAAATGCTGGTATTGTTGGTGTACTGACATTAGATAATCAAGATTCAATGGTAACTGGTAT
GATTTCGGTGATTTCATACAAACCACGCCAGGTAGTGGAGTCCCTGTTGTAGATTTTATTATTCATTGTTAATGCCTATATTAACCTTGACCAGGGCTCT
AACTGCAGAGTCATGTTGACACTGACTTAACAAAGCCTTACATTAAGTGGGATTTGTTAAAATATGACTTCTCGGAAGAGAGGTTAAAACTCTTTGACCG
TTATTTTAAATATTGGGATCAGACATTTCCCAAATTGTGTTAACTGTTTGGATGACAGATGCATTTTGCATTGTGCAAACTTTAATGTTTTATTCTACAG
TGTTCCCACCTACAAGTTTTGGACCACTAGTGAGAAAAATATTTGTTGATGGTGTTCCATCTGTAGTTTCAACTGGATACCACTTCAGAGAGCTAGGTGT
TGTACATAATCAGGATGTAAAACATAGCTCTAGACTTAGTTTTAAGGAATTACTTGTGTATGCTGCTGACCCTGCTATGCACGCTGCTTCTGGTAATCTA
TTACTAGATAAACGCACTACGTGCTTTCAGTAGCTGCACTTACTAACAATGTTGTTTTTTCAAACTGTCAAACCCGGTAATTTTAACAAAGACTTTATGA
CTTTGCTGTGTCTAAGGTTTAAGGAAGGAAGTTCTGTTGAATTAAAACACTTTCTCTGCTCAGGATGGTAATGCTGCTATCAGCGATTATGACTACTATC
GTTATAATCTACCAACAATGTGTGATATCAGACAACTACTATTTGTAGTTGAAGTTGTTGATAAGTACTTTGATTGTTACGATGGTGGCTGTATTAATGC
TAACCAAGTCATCGTCAACAACCTAGACAAATCAGCTGGTTTCCATTTAATAAATGGGGTAAGGCTAGACTTTATTATGATTCAATGAGTTATGAGGATC
AAGATGCACTTTTCGCATATACAAAACGTAATGTCATCCCTACTATAACTCAAATGAATTCTAAGTATGCCATAGTGCAAAGAATAGAGCTCGCACCGTA
GCTGGTGTCTCTATCTGTAGTACTATGACCAATAGACAGTTTCATCAAAAATTATTGAAATCAATAGCCGCCACTAGAGGAGCTACTGTAGTAATTGGAA
CAAGCAAATTCTATGGTGGTTGGCACAACATGTTAAAAAACTGTTTATAGTGATGTAGAAAACCTCACCTTATGGGTTGGGATTATCCCTAAATGTGATA
GAGCCATGCCTATGCTTAGAATTATGGCCTCACTTGTTCTTGCTCGCAAACATACAACGTGTTGTAGCTTGTCACACCGTTTTATAGATTAGCTAATGAG
TGTGCTCAAGTATTGAGTGAAATGGTCATGTGTGGCGGTTCACTATATGTTAAACCAGGTGGAACCTCATCAGGAGATGCCACAACTGCTTTATGCTAAT
AGTGTTTTTACATTTGTCAAGCTGTCACGGCCAATGTTAATGCACTTTTATCTACTGATGGTAACAAAATTGCCGATAAGTATGTCCGCAATTTACAACA
CAGACTTTATGAGTGCTCTATAGAAATAGAGATGTTGACACAGACTTTGTGAATGAGTTTTACGCATATTTGCGTAAACATTTCTCAATGATGATACTCT
TGACGATGCTGTTGTGTGTTTCAATAGCACTTATGCATCAAGGTCTAGTGGCTAGCATAAAGAACTTTAAGTCAGTTTTTTATTATCAAAACAATGTTTT
TATGTCTGAAGCAAAATGTTGGACTGAGACTGACCTTACTAAAGGACCTCATGAATTTTGCTCTCAACATACAATGCTAGTTAAACAGGGTGATGATTAT
GTGTACCTTCCCTTACCCAGATCCATCAAGAATCCTAGGGGCCGGCTGTTTGTAGATGATATCGTAAAACAGATGGTACACTTTATGATTGAACGGTTCG
TGTCTTTAGCTATAGATGCTTACCCACTTACTAAACATCCTAATCAGGAGTATGCTGATGTCTTCATTTGTACTTACAATACAAGAAAGCTACATGATGA
GTTAACAGGACACATGTTAGACATGTATTCTGTTATGCACTAATGATAACACTCAAGGTATTGGGAACCTGAGTTTTATGAGGCTATGTACACACCGTAT
ACAGTTACAGGCTGTGGGGCTTGTGTTCTTTTGCAATTCACAGACTTCATTAAGATGTGGTGCTTGCATACGTAGACCATTCTTATGTTGTAAATGCTGT
TACGACCATGTCATATCAACATCACATAAATTAGTCTTGTCTGTTAATCCGTATGTTTGCAATGCTCCAGGTTGTGATGTCACAGATGTGACTCAACTTT
ACTTAGGAGGTATGAGCTATTATTGTAAACTTCAAACCACCCATTAGTTTTCCATTGTGTGCTAATGGACAAGTTTTGGTTTATATAAAATACATGTGTT
GGTAGCGATAATGTTACTGACTTTAATGCAATTGCAACATGTGACTGGACAAATGCTGGTGATTACATTTTAGCTAACACCTGTACTGAAAGACTCAAGC
TTTTTGCAGCAGAAACGCTCAAAGCTACTGAGGAGACATTTAAACTGTCTTATGGTATTGCTACTGTACGTGAAGTGCTGTCTGACAGAGAGAATTACAT
CATGGGAAGTTGGTAAACCTAGACCACCACTTAACCGAAATTATGTCTTTACTGGTTATCGTGTAACTAAAAACAGTAAAGTACAAATAGGAGAGTACAC
CTTGAAAAAGGTGACTATGGTGATGCTGTTGTTTACCGAGGTACAACAATTTACAAATTAAATGTTGGTGATTATTGTGCTGACATCA
>7cfd4061-62b2-40ae-902d-d10128f7025b|6
AGATGATATCGTAAAAACAGATGGTACTTATGATTGAACGGTTCGTGTCTTAGCTATAGATGCTTACCCACTTACTAAACATCCTAATCAGGAGTATGCT
GATGTCTTCATTTGTACTTACAATACATAAGAAAGCTACATGATGAGTTAACAGGACACATGTTAGACATGTATTCTGTTATGCTTACTAATGATAACAC
TTCAAGGTATTGGGAACCTGAGTTTTATGAGGCTATGTACACACCGCATACAGTCTACAGGCTGTTGGGGCTTGTGTTCTTTGCAATTTCAGACTTCATT
AAGATGTGGTGCTTGCATACGTAGACCATCTTATGTTGTAAATGCTGTTACGACCATGTCATATCAACATCACATAAATTAGTCTTGTCTGTTAATCCGT
ATGTTTGCAATGCTCCAGGTTGTGATGTCACAGATGTGACTCAACTTTACTTAGGAGGTATGAGCTATTATTGTAATTTAAACCACCCATTAGTTTCACC
ATTGTGTGCTAATGGACAAGTTTTTGGTTTATATAAAATACCGTGTTGGTAGCGATAATGTTACTGACTTTAATGCAATTGCAACATGTGACTGGACAAA
TGCTGGTGATTACATTTAGCTAACCTGTACTGAAAGACTCAAGCAAGCTTTGCAGCAGAAACGCTCAAAGCTACTGAGGAGACATTTAAACTGTCTTATG
GTATTGCTACTGTACGTGAAGTGCTGTCTGACAGAGAATTACATCATGGGAAGTTGGTAAACCTAGACCACCACTTAACCGAAATTATGTTCACTGGTTA
TCGTGTAACTAAAAACAGTAAAGTACAATGAAGGAGAGTACACCTTTGAAAAAGGTGACTATGGTGATGCTGTTGTTTACCGAGGTACAACAACTTACAA
ATTAAATGTTGGTGATTATTTTGTGCTGACACATACAGTAATGCCATTAAGTGCACCTACACTAGTGCCACAAGAGCACTATGTTAGAATTACTGGCTTA
TACCCAACACTTCAATATCTCAGATGAGTTTTCTAGCAATGTTGCAAATTATCAAAAGGTTGGTATGCAAAAGTATCTACCAGGGACCACCTGGTACTGG
TAAGAGTCATTTGCTATTGGCCTAGCTCTACTACCCTCTGCTCGCATAGTGTATACAGCTTGCTCATGCCGCTGTTGATGCTATATGTGAGAAGGCATTA
AAATATTTGCCTATAGATAAATGTAGTAGAATTATACCTGACGTGCTCGTGTAGAGTGTTTTGATAAAATCAAAGTGAATTCAATTACTAGAACAGTATG
TTTGTACTGTAAATGCATTGCCTGAGACGACAGCAGATATGGTTGTCTTTGATGAAATTCAATGGCCACAAAATTATGATTTGAGTGTTGTCAATGCCAG
ATTACGTGTTAAGCACTATGTGTACATTGGCGACCCTGCTCAATTACCTGCACCACGCACATTGCTAACTAAGGGCACACTAGAACCAGAATATTTCAAT
TCAGTGTAGACTTATGAAAACTAGGTCCAGACATGTTCCATGGAACTTGTCGGCGTAACATTCCCACCAACAGAGCCTAAAAAGGACAAAAAGAAGAAGG
CTGATGAAACTCAAGCCACCGCAGAGACAGAAGAAACAGCAAACTGTGACTCTTTCCTGCTGCAGATTTGGATGATTTCCAAACAATTGCAACAATCCAT
GAGCAGTGCTGACTCAACTCAGGCCTAAACTCATGCAGACCACATAAGGCAGATGGGCTATATAAACGTTCGCTTTCCGTTTACGATATATAGTCTACTC
TTGTGCAGAATGAATCTCGTACTACATAGCACAAGTAGATGTAGTTAACTTTAATCCACATAGCAATTTTAATCAGTGTGTAACATTAGGGAGGACTTGA
AAGAGCCACCACATTTTCGAGGCCACGCGGAGTACGATCGAGTGTACAGTGAACAATGCTAGGGAGAGCTGCCTATATGGAAGAGCCCTAATGTGTAAAA
TTAATTTTAGTAGTGCTATCCCCATGTGATTTTAATAGCTTTCTAGGAGAATGACAAAAA
>529ed0d4-2b48-4bdc-a006-b7f270d4b36a|9
CACATTGTGTGCTAATGGACAAGTTTTGGTTTATATAAATACATGTGTTGGTAGCGATAATGTTACTGACTTTAATGCAATTGCAACATGTGACTGGACA
AATGCTGGTGATTACATTTTTAGCTAACACCTGTACTGAAAAGACTCAAGCTTTTTGCAGCAGAAACGCTCAAAGCTACTGAGGAGACATTTAAACTGTC
TTATGGTATTGCTACTGTACGTGAAGTGCTGTCTGACAGAGAATTACATCTTTCATGGGAAGTTGGTAAACCTAGACCACCACTTAACCGAAATTATGTC
TTTACTGGTTATCGTGTAACTAAAAACAGTAAAGTACAAATAGGAGAGTACACCTTTGAAAAAGGTGACTATGGTGATGCTGTTGTTTACCGAGGTACAA
CAACTTACAAATTAAATGTTGGTGATCCAAATTCAAAGATCAAGTCATTTGCTGAATAAGCATATTGACGCATACAAAACATTCCCACCAACAGAGCCTA
CTAAAAAGGACAAAAAGAAGAAGGCTGATGAAACTCAAGCCTTACCGCAGAGACAGAAGAAACAGCAAACTGTGACTTTTCCTGCTGCAGATTTGGATGA
TTTCCAAACAATTGCAACAATCCATGAGCAGTGCTGACTCAACTCAGGCCTAAACTCATGCAGACCACAAGGCAGATGGGCTATATAAACGTTTCGCTTT
TCCGTTTACGATATAGTCTACTTGTGCAGAATGAATTCTCGTAACTACATAGCACAAGTAGATGTAGTTAATTTTAATCTCCACATAGCAATTCTAATCA
GTGTGTAACATTAGGGAGGACTTGAAAGAGCCACCACATTCACCGAGGCCACGCGGAGTACGATCGAGTGTACAGTGAACAATGCTAGGGAGAGCTGCCT
ATATGGAAGAGCCCTAATGTGTAAAATTAATTTAGTAGTGCTATCCCATGTGATTTTAATAGCTTTTTAGGAGAATGACAAAAAAT
>0e75502d-de8f-48a6-828c-8f745dbdadaf|13
CGCAAACATACAACGTGTTGTAGCTTGTCACACCGTTTCTATAGATTAGCTAATGAGTGTGCTCAAGTATTGAGTGAAATGGTCATGTGTGGCGGTTCAC
TATATGTTAAACCAGGTGGAACCTCATCAGGAGATGCCACAACTGCTTATGCTAATAGTGTTTTTAACATTTGTCAAGCTGTCACGGCCAATGTTAATGC
ACTTTTATCTACTGATGGTAACAAAATTGCCGATAAGTATGTCCGCAATTTACAACACAGACTTTATGAGTGTCTATAGAAATAGAGATGTTGACACAGA
CTTTGTGAATGAGTTTTACGCATATTTGCGTAAACATTTCTCAATGATGATACTCTCTCTGACGATGCTGTTGTGTGTTTCAATAGCACTTATGCATCTC
AAGGTCTAGTGGCTAGCATAAAGAACTTTAAGTCAGTTTTATTATCAAAACAATGTTTTATGTCTGAAGCAAAATGTTGGACTGAGACTGACCTTACTAA
AGGACCTCATGAATTTTGCTCTCAACATACAATGCTAGTTAAACAGGTGATGATTATGTGTACCTTCCTTACCCAGATCCATCAAGAATCCTAGGGGCCG
GCTGTTTGTAGATGATATCGTAAAACAGATGGTACACTTTATGATTGAACGGTTCGTGTCTTTAGCTATAGATGCTTACCCACTTACTAAACATCCTAAT
CAGGAGTATGCTGATGTCTTTCATTTGTACTTACAATACATAAGAAAGCTACATGATGAGTTAACAGGACACATGTTAGACATGTATTCTGTTATGCTTA
CTAATGATAACACTTCAAGGTATTGGGAACCTGAGTTTTATGAGGCTATGTACACACCGTATACAGTCTTACAGGCTGTTGGGGCTTGTGTTTTTTGCAA
TTCACAGACTTCATTAAGATGTGGTGCTTGCATACGTAGACCATTCTTATGTTGTAAATGCTGTTACGACCATGTCATATCAACATCACATAAATTAGTC
TTGTCTGTTAATCCGTATGTTTGCAATGCTCCAGGTTGTGATGTCACAGATGTGACTCAACTTTACTTAGGAGGTATGAGCTATTATTGTAATCTTTAAA
CCACCCATTAGTTTCCATTGTGTGCTAATGGACAAGTTTTTGGTTTATATAAAAATACATGTGTTGGTAGCGATAATGTTACTGACTTTAATGCAATTGC
AACATGTGACTGGACAAATGCTGGTGATTACATTTTAGCTAACACCTGTACTGAAAGACTCAAGCTTTTTGCAGCAGAAACGCTCAAAGCTACTGAGGAG
ACATTTAAACTGTCTTATGGTATTGCTACTGTACGTGAAGTGCTGTCTGACAGAGAATTACATCTTCATGGGAAGTTGGTAAACCTAGACCACTTAACTT
ATCGAAATTATGTCTTTTACTGGTTATCGTGTAACTAAAACAGTAAAGTACAAATAGGAGAGTATATAAAGATCAAGTCATTTGCTGAATAAGCATTGAC
GCATACAAAAACATTCCCACCAACAGAGCCTAAAAAGGACAAAAAGAAGAAGGCTGATGAAACTCAAGCCTTACCGCAGAGACAGAAGAAACAGCAAACT
GTGACTTTTTTCCTGCTGCAGATTTGGATGATTTCTCCAAACAATTGCAACAATCCATGAGCAGTGCTGACTCAACTCAGGCCTAAACTCATGCAGACAC
AAGGCAGATGGGCTATATAAACGTTTTCGCTTTTCCGTTTACGATATATAGTCTACTCTTGTGCAGAATGAATTCTCGTAACATAGCACAAGTAGATGTA
GTTAACTTCTAATCCACATAGCAATCTTTAATCAGTGTGTAACATTAGGGAGGACTTGAAAGAGCCACCACATTTCACCGAGGCCACGCAAGAGTACGAT
CGAGTGTACAGTGAACAATGCTAGGGAGAGCTGCCTATATGGAAGAGCCCTAATGTGTAAAATTAATTTTAGTAGTGCTATCCCCATGTGATTTTAATAG
CTTTTAGGAGAATGACAAACT
>5e3f2f38-a436-4424-adf7-b96ed1b2b2e7|9
GGCACTTGTGGCTTAGTAGAAGTTGAAAAGGCGTTTTGCCTCAACTTGAACAGCCCTATGTGTTCATCAAACGTTCGGATGCTCGAACTGCACCTCATGG
TCATGTTATGGTTGAGCTGGTAGCAGAACTCGAAGGCATTCAGTACAGTCGTAGTGGTGAGACACTTGGTGTCCTTGTCCCTCATGTGGGCGAAATACCA
GTGGCTTACCGCAAGGTTCTTCGTAAGAACGGTAATAAAGGAGCTGGTGGCCATAGTTACGGCGCCGATCTAAAGTCATTTGACTTAGGCGACGAGCTTG
GCACTGATCCTTATGAAGATTTTCAAGAAAACTGGAATGTACAAATACCTACAACTTGTGCTAATGACCCTGTGGGTTTTACACTTAAAAACACAGTCTG
TACCGTCTGCGGTATGTGGAAAGGTTATGGCTGTAGTTGTGATCAACTCCGCGAACCCATGCTTCAGTCAGCTGATGCACAATCGTTTTAAACGGGTTTG
CGGTGTAAGTGCAGCCCGTTTTACACCGTGCGGCACAGGCACTAGTACTGATGTCGTATACAGGGCTTTTGACATACAATGATAAAGTAGCTGGTTTCTG
CTAAATTCCTAAAAACTAATTGTTGTCGCTTCCAAGAAAAGGACGAAGATGACAATTTAATTGATTCTTACTTTGTAGTTAAGAGACACACTTCTCTAAC
TACCAACATGAAGAAACAATTTATAATTTACTTAAGGATTGTCCAGCTGTTGCTAAACATGACTTCTTTAAGATTAGAATAGACGGTGACATGGTACCAC
ATATCACGTCAACGTCTTACTAAATACACAATGGCAGACCTCGTCTATGCTTTAAGGCATTTGATGAAGGTAATTGTGACACATTAAAAGAAATACTTGT
CACATACAATTGTTGTGATGATGATTATTCAATAAAAGGACTGGTATGATTTTGTAGAAAACCCAGATATATTACGCGTATACGCCAACTTAGGTGAACG
TGTACGCCAAGGTTTGTTAAAAACAGTACAATTCTGTGATGCCATGCGAAATGCTGGTATTGTTGGTGTACTGACATTAGATAATCAAGATTCAATGGTA
ACTGGTATGATTTCGGTGATTTCAAACCACGCCAGGTAGTGGAGTTCCTGTTGTAGATTCTTATTATTCATTGTTAATGCCTATATTAACCTTGACCAGG
CTTTAACTGCAGAGTCATGTTGACACTGACTTAACAAAGCCTTACATTAAGTGGGATTTGTGTTAAAATATGACTTACGGAAGAGAGGTTAAAACTCTCT
GACCGTTATTTTAAATATTGGGATCAGACATACCACCCAAATTGTGTTAACTGTTTGGATGACAGATGCATTCTGCATTGTGCAAACTTTAATGTTTTTA
TCTACAGTGTTCCCACCTACAAGTTTTGGACCACTAGTGAGAAAAATATTTGTTGATGGTGTTCCATTTGTAGTTTCAACTGGATACCACTTCAGAGAGC
TAGGTGTTGTACATAATCAGGATGTAAACTTACATAGCTCTAGACTTAGTTTTAAGGAATTACTTGTGTATGCTGCTGACCCTGCTATGCACGCTGCTTC
TGGTAATCTATTACTAGATAAACGCACTACGTGCTTTCAGTAGCTGCACTTACTAACAATGTTGCTTTTCAAACTGTCAAACCCGGTAATTTTAACAAAG
ACTTCTATGACTTTGCTGTGTCTAAGGGTTTTCTAAGGAAGGAAGTTCTGTTGAATTAAAACACTTTCTTTGCTCAGGATGGTAATGCTGCTATCAGCGA
TATGATGACTATCGTTATAATCTACCAACAATGTGTGATATCAGACAACTACTATTTGTGGTTGAAGTTGTTGATAAGTACTTTGATTGTTACGATGGTG
GCTGTATTAATGCTAACCAAGTCATCGTCAACAACCTAGACAAATCAGCTGGTTTTCCATTTAATAAATGGGGTAAGGCTAGACTTTATTATGATTCAAT
GAGTTATGAGGATCAAGATGCACTTTCGCATATACAAAACGTAATGTCATCCCTACTATAACTCAAATGAATCTTAAGTATGCCATTAGTGCAAAGAATA
GAGCTCGCACCGTAGCTGGTGTCTCTATCTGTAGTACTATGACCAATAGACAGTTTCATCAAAAATTATTGAAATCAATAGCCGCCACTAGAGGAGCTAC
TGTAGTAATTGGAACAAGCAAATTTTATGGTGGTTGGCACAACATGTTAAAAACTGTTTATAGTGATGTAGAAAACCCTCCTTATGGGTTGGGATTATCC
TAAATGTGATAGAGCCATGCCTAACATGCTTAGAATTATGGCCTCACTTGTTCTTGCTCGCAAACATACAACGTGTTGTAGCTTGTCACACCGTTTCTAT
AGATTAGCTAATGAGTGTGCTCAAGTATTGAGTGAAATGGTCATGTGTGGCGGTTCACTATATGTTAAACCAGGTGGAACCTCATCAGGAGATGCCACAA
CTGCTTATGCTAATAGTGTTTTTAACATTTTGTCAAGCTGTCACGGCCAATGTTAATGCACTTTATCTACTGATGGTAACAAAATTGCCGATAAGTATGT
CCGCAATTTACAACACAGACTTTATGAGTGTCTATAGAAATAGAGATGTTGACACAGACTTTGTGAATGAGTTTACGCATATTTGCGTAAACATTTTTCA
ATGATGATACTCTTGACGATGCTGTTGTGTGTTTCAATAGCACTTATGCATCAAGGTCTAGTGGCTAGCATAAAGAACTTTAAGTCAGTTTTATTATCAA
AACAATGTTTTTATGTCTGAAGCAAAATGTTGGACTGAGACTGACCTTACTAAAGGACCTCATGAATTTGCTCTCATACAATGCTAGTTAAACAGGGTGA
TGATTATGTGTACCTTCCTTACCCAGATCCATCAAGAATCCCTAGGGGCCGGCTGTTTTGTAGATGATATCGTAAAACAGATGGTACACTATGATTGAAC
GGTTCGTGTCTTTAGCTATAGATGCTTACCCACTTACTAAACATCCTAATCAGGAGTATGCTGATGTCTTCATTTGTACTTACAATACATAAGAAAGCTA
CATGATGAGTTAACAGGACACATGTTAGACATGTATTCTGTTATGCTTACTAATGATAACACTCAAGGTATTGGGAACCTGAGTTTATGAGGCTATGTAC
ACACCGCATACAGTCAGTACAGGCTGTTGGGGCTTGTGTTCTTTGCAATTCACAGACTTCATTAAGATGTGGTGCTTGCATACGTAGACCATTCTTATGT
TGTAAATGCTGTTACGACCATGTCATCAACATCACATAAATTAGTCTTGTCTGTTAATCCGTATGTTTGCAATGCTCCAGGTTGTGATGTCACAGATGTG
ACTCAACTTCTACTTAGGAGGTATGAGCTATTATTGTAAATCTTTAAACCACCCATTAGTTTTCCATTGTGTGCTAATGGACAAGTTTTTGGTTTATATA
AAATACATGTGTTGGTAGCGATAATGTTACTGACTTTAATGCAATTGCAACATGTGACTGGACAAATGCTGGTGATTACATTTTAGCTAACACCTGTACT
GAAAGACTCAAGCTTTTTGCAGCAGAAACGCTCAAAGCTACTGAGGAGATTTAAACTGTTATGGTATTGCTACTGTACGTGAAGTGCTGTCTGACAGAGA
ATTACATCATGGGAAGTTGGTAAACCTAGACCACCACTTAAGGTGCCATCAAATTGGATGACAAAGATCCAAATTTAAAGATCAAGTCATTTGCTGAATA
AGCATTGACGCATCAAAACATTCCCACCAACAGAGCTAAAAAAGGACAAAAGAAGAAGGCTGATGAAACTCAAGCCTTCGCAGAGACAGAAGAAACAGCA
AACTGTGACTCTTTTCCTGCTGCAGATTTGGATGATTTCCAAACAATTGCAACAATCCATGAGCAGTGCTGACTCAACTCAGGCCTAAACTCATGCAGAC
ATCAAGGCAGATGGGCTATATAAACGTTTCGCTTTTCCGTTACGATATAGTCTACTCTTGTGCAGAATGAATTCTCGTAACTTAGCACAAGTAGATGTAG
TTAACTTTAATCTCACATAGCAATCTTTAATCAGTGTGTAACACTAGGAGGACTTGAAAGAGCCACATTTCACCGAGGCCACGCGGAGTACGATCGAGTG
TACAGTGAACAATGCTAGGGAGAGCTGCCTATATGGAAGAGCCCTAATGTGTAAAATTAATTTTAGTAGTGCTATCCCATGTGATTTTAATAGCTTCTTA
GGAGAATGACA
>055e9966-6aa8-4c5d-b12a-9e65e23c2427|5
TCTTATTATTCATTGTTAATGCCTATTAACCTTGACAAGAGGGCTTTAACTGCAGAGTTCATGTTGTACTGACTTAACAAAGCCTCACATTAAGTGGGAT
TTGTTAAAATATGATTACGGAAGAGAGGTTAAAACTCTTTGACCGTTATTTAAAATATTGGGATCAGACATACCACCCCAATTGTGTTAACTGTTTGGAT
GACAGATGCATTTTGCTGTGCAAACTCTAATGTTTAACCACTACAGTGTTCCCACCTACAAGTTTGGACCACTAGTGAGAAAAATATTTGTTGATGGTGT
TCCATTTGTAGTTCAACTGGATACCACTTCAGAGAGAGCTAGGTGTTGTACATAATCAGGATGTAAACTTACATAGCTCTAGACTTAGTTTTAAGGAATT
ACTTGTGTATGCTGCTGACCCTGTTATGCACGCTGCTTCTGGTAATCTAATTACTAGATAAACGCACTACGTGTTTTCAGTAGCTGCACTTACTAACAAT
GTTGCTTTTCAAACTGTCAAACCCGGTAATTTAACAAAGACTTATGACTTTGCTGTGTCTAAGGTTTTTTAAGGAAGGAAGTTCTGTTGAATTAAACACT
TTCTTTGCTCAGGATGGTAATGCTGCTATCAGCGATTATGACTACTATCCGTTAATCTACCAACAATGTGTGATATCAGACAACTACTATTTGTAGTTGA
AGTTGTTGATAAGTACTTTGATTGTTACGATGGTGGCTGTATTAATGCTAACCAAGTCATCGCCAACAACCTAGACAAATCAGCTGGTTTTCCATCTAAT
AAATGGGTAAGGCTAGACTTTATTATGATTCAATGAGTTATGAGGATCAAGATGCACTTTCGCATACAAACGTAATGTCATCCCTACTATAACTCAAATG
AATTTAAGTATGCCATTAGTGCAAAGAATAGAGCTCGCCACCGTAGCTGGTGTCTCTATCTGTAGTACTATGACCAATAGACAGTTTCATCAAAATTATT
GAAATTAATAGCCGCCACTAGAGGAGCTACTGTAGTAATTGGAACAAGCAAATTTATGGTGGTTGGCACAACATGTTAAAAACTGTTATAGTGATGTAGA
AAACCCCTTATGGGGTTGGGATTATCCTAAATGTGATAGAGCCATGCCTATGCTTAGAATTATGGCCCCTTGTTCTTGCTCGCAAACATACAACGTGTTG
TAGCTTGCACACCGTTTCTATAGATTAGCTAATGAGTGTGCTCAAGTATTGAGTGAAATGGTCATGTGTGGCGGTTCACTATATGTTAAACCAGGTGGAA
CCTCATCAGGGAGATGCCACAACTGCTTATGCTAATAGTGTTTTAACATGTGTCAAGCTGTCACGGCCAATGTTAATGCACTTTTTATCTACTGATGGTA
ACAAAATTGCCGATAAGTATGTCCGCAATTTACAACACAGACTTTATGAGTGTCTATAGAAATAGAGATGTTGACACAGACTTTGTGAATGAGTTTACGC
ATATTTGCGTAAACATTTCTCAATGATGATACACTCTCTGACGATGCTGTTGTGTGTTTCAATAGCACTTATGCATCTCCAAGGTCTAGTGGCTATAAAG
AACTTTAAGTCAGTTTTATTATCAAAACAATGTTTTTATGTCTGAAGCAAAATGTTGGACTGAGACTGACCTTACTAAAGGACCTCATGAATTTTGCTCA
ACATACAATGCTAGTTAAACAGGTGATGATTATGTGTACCTTCCTTACCCAGATCCATCAAGAATCCTCAGGGGCCGGCTGTTTGTAGATGATATAAAAA
CAGATGGTACATTTATGATTGAACGGTTCGTGTCTTAGCTATAGATGCTTACCCACTAAACATCCTAATCAGGAGTATGCTGATGTCTTCATTTGTACTT
ACAATACATAAGAGCTACATGATGAGTTACAGGACACATGTTAGACCGTATTTTGTTATGCTTACTAATGATAACACTTCAAGGTATTGGGAACCTGAGT
TTATGAGGCTATGTACACACCATACAGTCTTACAGGCTGTTGGGGCTTGTGTTTTGCAATTCACAGACTTCATTTAAGATGTGGTGCTCAATATACGTAG
ACCATTCTTATGTTGTAAATGCTGTTACGACCATGTCATCATCAATCAACATAAATTAGTCTTGTCTGTTAATCCGTATGTTTGCAATGCTCCAGGTTGT
GATGATTCACAGATGTGACTCAACTTTACTCAAAGGAGGTATGAGCTATTATTGGTAAATACTTCTAATCACCACCCATTAGTTTTCCATTGTGTGCTAA
TGGACAAGTTTTGGTTATATAAAATACATGTGTTGGTAGCGATAATGTTACTGACTTTTAATGCAATTGCAACATGTGACTGGACAAATGCTGGTGATTA
CATTTTTAGCTAACACCTGTACTGAAAGACTCAAGCTTTTTTGAGAAACGCTCAAAGCTACTGAGGAGACATTTAAACTGTTATATGGTATTGCTACTGT
ACGTGAAGTGCTGTCTGACAGAATTACATCACATAGGAAGTTGGTAAACCTAGACCACTTAACCGAAATTATGTTTCTACTGGTTATCGTGTAACTAAAA
CAGTAAAGTACAAATAGGAGAGTACACCTCTGAAAAAGGTGACTATGGTGATGCTGTTGTTTACCGAGGTACAACAACTTACAAATTAAATGTTGGTGAT
TATTCTGTGCTGACATTCACAAACCCAAGGAAATTTTGGGGACCAGGAACTAATCAGACAAGGAACTGATTACAAACTTGGCCGCAAATTGCACTGTTTG
CCCAGCGCTTCAGCGCTTTCGGAATGTCGCGCATTGGCATGGAAGTCACACCTCGGGAACGTGGTTGACCTACACAGGTGCCATCAAATTGGATGACAAA
GATCCAAATTTTAAAGATCTGAGTCATTTGCTGAATAAGCATTGACGCATACAAACACACCCACCAACAGAGCCTAAAAAGGATAAAAAGAAGAAGGCTG
ATGAAACTCAAGCCTCGCAGAGACAGAAGAAACAGCAAACTGTGACTCTTTTCCTGCTGCAGATTTGGATGATTTCCAAACAATTGCAACAATCCATGAG
CAGTGCTGACTCAACTCAGGCCTAAACATATGCAGACATCAAGGCAGATGGGCTATATAAACGTTTTCGCTTTCCGTTTACGATTGGTACATTTGTGCAG
AATGAATTCTCGTAACTACATAGCACAAGTAGATGTAGTTATTTAATAATTTAGCAATTTAATCAGTGTGTAACATTAGGGAGGACTTGAAAGAGCCACT
TCATCGAGGCCACAAGAGTACGATATCGAGTGTACAGTGATAATGCTAGGGAGAGCTGCCTATATGGAAGAGCCCTAATGTGTAAAATTAATTTTAGTAG
TGCTATCCCATGATTTTAATAGCTTTAGGAGAATGATAGC
>78b902e8-1452-48b8-92c0-cf5dbcab6ebf|7
AAATTCTATGGTGGTTGGCACAACATGTTAAAAACTGTTTATAGTGATGTAGAAAACCCCACCTTATGGGTTGGGATTATCCTAAATGTGATAGAGCCAT
GCCTACATGCTTAGAATTATGGCCTCACTTGTTCTTGCTCGCAAACATACAACGTGTTGTAGCTTGTACACACACCGTTTCTATAGATTAGCTAATGAGT
GTGCTCAAGTATTGAGTGAAAATGGTCATGTGTGGCGGTTCACTATATGTTAAACCAGGTGGAACCTCATCAGGAGATGCCACAACTGCTTTATGCTAAT
AGTGTTTTTTATTTGTCAAGCTGTCACGGCCAATGTTAATGCACTTTTATATACTTGATGGTAACAAAATTGCCGATAAGTATGTCCGCAATTTACAACA
CAGACTTTATGAGTGTCTCTATAGAAATAGAGATGTTGACACAGACTTTGTGAATGAGTTTACGCATATTTGCGTAAACATTTCTCAATGATGATACTCT
GACGATGCTGTTGTGTGTTTCAATAGCACTTATGCATCAAGGTTTAGTGGCTAGCATAAAGAACTTTAAGTCAGTTCTTTTTATTATCAAAACAATGTTT
TTATGTCTGAAGCAAAATGTTGGACTGAGACTGACCTTACTAAAGGACCTCATGAATTTTGCTCTCAACATACAATGCTAGTTAAACAGGGTGATGATTA
TGTGTACCTTCCTTACCCAGATCCATCAAGAATCCTAGGGGCCGGCTGTTTGTAGATGATATCGTAAAAACAGATGGTACACTTATGATTGAACGGTTCG
TGTCTTTAGCTATAGATGCTTACCCACTTACTAAACATCCTAATCAGGAGTATGCTGATGTTTTCATTTGTACTTACAATACATAAGAAAGCTACATGAT
GAGTTAACAGGACACATGTTAGACATGTATTCTGTGTTATGCTTACTAATGATAACACTCAAGGTATTGGGAACCTGAGTTTTATGAGGCTATGTACACA
CCGCATACAGTACAGGCTGTTGGGGCTTGTGTTCTTTTGCAATTTCAGACTTCATTAAGATGTGGTGCTTGCATACGTAGACCATTTATGTTGTAAATGC
TGTTACGACCATGTCATATCAACATCACATAAATTAGTCTTGTCTGTTAATCCGTATGTTTGCAATGCTCCAGGTTGTGATGTCACAGATGTGACTCAAC
TTTTACTTAGGAGGTATGAGCTATTATTGTAAATTCATATAACCACCCCATTAGTTTTCCATTGTGTGCTAATGGACAAGTTTTTGGTTTATATAAAATA
CATGTGTTGGTAGCGATAATGTTACTGACTTTAATGCAATTGCAACATGTGACTGGACAAATGCTGGTGATTACATTTTTAGCTAACACCTGTACTGAAA
GACTCAAGCTTTTTGCAGCAGAAACGCTCAAAGCTACTGAGGAGACATTTAAACTGTCTTATGGTATTGCTACTGTACGTGAAGTGCTGTCTGACAGAGA
ATTACATCATATGGGAAGTTGGTAAACCTAGACCACCACTTAACCGAAATTATGTCTTTACTGGTTATCGTGTAACTAAAAACAGTAAAGTACAAATAGG
AGAGTACACCTTTGAAAAAGGTGACTATGGTGATGCTGTTGTTTACCGAGGTACAACATATTTACAAATTAAATGTTGGTGATTATTTGTGCTGACATCA
CATACAGTAATGCCATTAAGTGCACCTACACTAGTGCCACAAGAGCACTATGTTAGCTGTGACTCTTTTCTTCCTGCTGCAGATTTGGATGATTTTCCAA
ACAATTGCAACAATCCATGAGCAGTGCTGACTCAACTCAGGCCTAAACTCATGCAGACACAAGGCAGATGGGCTATATAAACGTTTCGCTTTCCGTTTAC
GATATATAGTCTACTCTTGTGCAGAATGAATTCTCGTAACTACATAGCACAAGTAGATGTAGTTAACTTTAATCACATAGCAATTCTTTAATCAGTGTGT
AACATTAGGGAGGACTTGAAAGAGCCACATTTCACCGAGGCCACGCCGGAGTACGATCGAGTGTACAGTGAACAATGCTAGAGAGAGCTGCCTATATGGA
AGAGCCCTAATGTGTAAAATTAATTTTAGTAGTGCTATCCCCATGTGATTTTAATAGCTTCTTTAGGAGAATGACAAAAAAAA
>2fb83d9f-e579-4afa-960b-96c6c11d727b|11
TCTGCTGGTAGCGATAATGTTACTGACTTTAATGCAATTGCAACATGTGACTGGACTAAATTCAAAACTGAAGGTTTATGTGTTGACATACCTGGCATAC
CTAAGGACATGACCTATAGAAGACTCATCTCTATGATGGGTTTTAAAATGAATTATCAAGTTAATGGTTACCCTAACATGTTTATCACCCGCGAAGAAGC
TATAACGTGGTTGACCTACACAGGTGCCATCAAATTGGATGACAAAGATCCAAATTTAAAAAGATCAAGTCATTTGCTGAATAAGCATTGACGCATACAC
AAAATTCCCACCAACAGAGCCTAAAAAGGACAAAAAGAAGAAGGCTGATGAAACTCAAGCCTCAAGAGACAGAAGAAACAGCAAACTGTGACTCTTTTTC
CTGCTGCAGATTTGGATGATTTCTCCAAACAATTGCAACAATCCATGAGCAGTGCTGACTCAACTCAGGCCTAAACTCATGCAGACCACACAAGGCAGAT
GGGCTATATAAACGTTTTCGCTTTTCCGTTTACGATATAGTCTACTTTGTGCAGAATGAATTCTCGTAACTACATAGCACAAGTAGATGTAGTTAACTTT
AATCACATAGCAATTTAATCAGTGTGTAACATTAGGGAGGACTTGAAAGAGCCACCACATTTCACCGAGGCCACGCAGAGTACGATCGAGTGTACAGTGA
ACAATGCTAGGGAGAGCTGCCTATATGGAAGAGCCCTAATGTGTAAAATTAATTTTAGTAGTGCTATCCCATGTGATTTTAATAGCTTTAGGAGAATGAC
AAAAAAAT
>51971d82-fa5a-4664-bffa-cade0da562fe|5
TTTATTAAACGGTAAAGTACAAATAGGAGAGTACACCTTTGAAAAAGGTGACTATGGTGATGCTGTTGTTTACCGAGGTACAACAACAACTTTACAAATT
AAATGTTGGTGATTATTTTGTGCTGACATCACATACAGTAATGCCATTAAGTGCACCTACACTAGTGCCACCAGAGCACTATGTTAGAATTACTGGCTTA
TACCCAACACTCAATATCTCAGATGAGTTTTCTAGCAATGTTTTCAAATTATCAAAAGGTTGGTATGCAAAAGTATTCTACACTCCAGGGACCACCTGGT
ACTGGTAAGAGTCATTTTGCTATTGGCCTAGCTCTCTATTACTCTGCTCGCATAGTGTATACAGCTTGCTCTTCATGCCGCTGTTGATGCACTATGTGAG
AAGGCATTAAAATATTTGCCTATAGATAAATGTAGTAGAATTATACCTGATACGTGCTCGTGTAGAGTGTTTGATAAATTCAAAGTGATTCATTAGAACA
GTATGTCTTTTGTACTGTAAATGCATTGCCTGAGACGACAGCAGATATAGTTGTGTTTGATGAAATTCATGGCTGGCAATGGCGGTGATGCTGCTCTTGC
TTTGCTGTAAAGGCCAACAACAACAAGGCCAAACTGTCTAAGAATTGCTGCTGAGGTTCTAAGAAGCCTCGGCAAAACGTACTGCCACTAAAGCAACAAT
GTAACAAGCTTCGGCAGACGTGGTCCAGAACAAACCCAAGGAAATTTTGGGGACCAGGAACTAATCAGACAAGGAACTGATTACAAACATTGGCCGCAAA
TTGCACAATTTGCCCCAGCGCTTCAGCGTTCTTCGGAATGTCGCGCATTGGCATGGAAGTCACACCTCGGGGAACGTGGTTGACCTACACAGGTGCCATC
AAATTGGATGACAAAGATCCAAATTTCAAAGATCAAGTCATTTGCTGAATAAGCATATTGACGCATACACAAACATTCCCACCAACAGAGCCTAAAAAGG
ACAAAAAGAAGAAGGCTGATGAAACTCAAGCCTCAGAGACAGAAGAAACAGCAAACTGTGACTCTTTTCCTGCTGCAGATTTGGATGATTTCTCCAAACA
ATTGCAACAATCCATGAGCAGTGCTGACTCAACTCAGGCCTAAACTCATGCAGACCACCAGGGCAGATGGGCTATAAACGTTTTCGCTTTTCCGTTTACG
ATATAGTTTACTCTTGTGCAGAATGAATCGTAACTATAGCACAAGTAGATGTAGTTAACTTTAATCACATAGCAATCTTAATCAGTGTGTAACATTTAGG
AAGGACTTGAAAAGAGCCACCACATTTCACCGAGGCCACGCGGAGTACGATCGAGTGTACAGTGAACAATGCTAGGGAGAGCTGCCTATATGGAAGAGCC
CTAATGTGTAAAATTAATTTTAGTAGTGCTATCCCCATGTGATTTTAATAGCTTCTTAGGAGAATGACAAT
>7fc31aa3-38a6-4d88-8248-48f089d1e0df|113
TTTGTACTGTAAATGCATTGCCTGAGACGACAGCAGATATAGTTGTCTTTGATGAAATTCAATGGCCACAAATTATGATTTGAGTGTTGTCAATGCCAGA
TTACGTGCTAAGCACTATGTGTACATTGGCGACCCTGCTCAATTACCTGCACCACGCACATTGCTAACTAAGGGCACACTAGAACCAGAATATTTCAATT
ACAAAACATTCCCACCAACAGAGCCTAAAAAGGACAAAAAGAAGAAGGCTGATGAAACTCAAGCCACCGCAGAGACAGAAGAAACAGCAAACTGTGACTT
TCCTGCTGCAGATTTGGATGATTTTCCAAACAATTGCAACAATCCATGAGCAGTGCTGACTCAACTCAGGCCTAAACTCATGCAGACCAAGGCAGATGGG
CTATATAAACGTTTCGCTTTTCCGTTTACGATATAGTCTACTCTTGTGCAGAATGAATTCTCGTAACTACATAGCACAAGTAGATGTAGTTATACTTTAA
TCTCACATAGCAATCTTTAATCAGTGTGTAACATTAGGGAGGACTTGAAAGAGCCACCACATTTCACCGAGGCCACGCGGAGTACGATCGAGTGTACAGT
GAACAATGCTAGGGAGAGCTGCCTATATGGAAGAGCCCTAATGTGTAAAATTAATTTTAGTAGTGCTATCCCCATGTGATTTTAATAGCTTTTTAGGAGA
ATGACAAAAATCCCCCCTACCCCCATACATCCCACCATATTTATCTTATATTCCATACATACTTCATCCCCAACACCTCATAAT
>19d1375d-70ee-40f5-808f-4f86bbfa2e04|64
ACCTTCCCAGGTAACAAACCAACCAACTTCGATCTTGTAGATCTGTTCTCTAAACGAACTTTAAAATCTGTGTGGCTGTCACTCGGCTGCATGCTTAGTG
CACTCACGCAGTATAATTAATAACTAATTACTGTCGTTGACAGGACACGAGTAACTCGTCTATATTTGCAGGCTGCTTACGGTTCGTCCGTGTTGCAGCC
GATCATCAGCACATCTAGGTTTCGTCCGGGTGTGACCGAAAGGTAAGATGGAGAGCCTTGTCCCTGGTTTCAACGAGAAAACACACGTCCTATTCAGTTT
GCCTGTTTTACAGGTTCGCGACGTGTTCGTACGTGGCTTTGGAGACTCCGTGGAGGAGGTCTTATCAGAGGCACGTCAACATTTAAAGATGGCACTTGTG
GCTTAGTAGAAGTTGAAAAAGGCGTTTGCCTCAACTTGAACAGCCCTATGTGTTCATCAAACGTTCGGATGCTCGAACTGCACCTCATGGTCATGTTATG
GTTGAGCTGGTAGCAGAACTCGAAGGCATTCAGTACGGTCGTAGTGGTGAGACACTTGGTGTCCTTGTCCCTCATGTGGGCGAAATACCAGTGGCTTACC
GCAAGGTTCTTCTTCGTAAGAACGGTAATAAAGGAGCTGGTGGCCATAGTTACGGCGCCGATCTAAAGTCATTTGACTTAGGCGACGAGCTTGGCACTGA
TCCTTATGAAGATTTCAAGAAAACTGGAATGTACAAATACCTACAACTTGTGCTAATGACCCTGTGGGTTTTACACTTAAAAACACAGTCTGTACCGTCT
GCGGTATGTGGAAAGGTTATGGCTGTAGTTGTGATCAACTCCGCGAACCCATGCTTCAGTCAGCTGATGCACAATCGTTTTAAACGGGTTTGCGGTGTAA
GTGCAGCCCGTCACACACCGTGCGGCACAGGCACTAGTACTGATGTCGTATACAGGGCTTTTGACATACAATGATAAAGTAGCTGGTTTTGCTAAATTCC
TAAAACTAATTGTTGTCGCTTCCAAGAAAAGGACGAAGATGACAATTTAATTGATTTACTCTTGTAGTTAAGAGACACACTTTCTCTAACTACCAACATG
AAGAAACAATTTATAATTTACTTAAGGATTGTCCAGCTGTTGCTAAACATGACTTCTTTAAGTTTAGAATAGACGGTGACATGGTACCACATATATCACG
TCAACGTCTTACTAAATATACAATGGCAGACCTCGTCTATGCTTTAAGGCATTTTGATGAAGGTAATTGTGACACATTAAAAGAAATACTTGTCACATAC
AATTGTTGTGATGATGATTATTTCAATAAAAAGGACTGGTATGATTTTGTAGAAAACCCAGATATATTACGCGTATACGCCAACTTAGGTGAACGTGTAC
GCCAAGCTTTGTTAAAAACAGTACAATTTTGTGATGCCATGCGAAATGCTGGTATTGTTGGTGTACTGACATTAGATAATCAAGATTCAATGGTAACTGG
TATGATTTCGGTGATTCATACGAACCACGCCAGGTAGTGGAGTTCCTGTTGTAGATTCTTATTATTCATTGTTAATGCCTATATTAACCTTGACCAGGGC
TTTAACTGCAGAGTCACATGTTGACACTGACTTAACAAAGCCTTACATTAAGTGGGATTTGTTAAAATATGACTTCACGGAAGAGAGGTTAAAACTCTTT
GACCGTTATTTTAAATATTGGGATCAGACATACCACCCAAATTGTGTTAACTGTTTGGATGACAGATGCATTGCATTGTGCAAACTTTAATGTTTTATTC
TCTACAGTGTTCCCACCTACAAGTTTTGGACCACTAGTGAGAAAAATATTTGTTGATGGTGTTCCATTTGTAGTTTCAACTGGATACCACTTCAGAGAGC
TAGGTGTTGTACATAATCAGGATGTAAACTTACATAGCTCTAGACTTAGTTTTAAGGAATTACTTGTGTATGCTGCTGACCCTGCTATGCACGCTGCTTC
TGGTAATCTATTACTAGATAAACGCACTACGTGTTTCAGTAGCTGCACTTACTAACAATGTTGCTTTTCAAACTGTCAAACCCGGTAATTTTAACAAAGA
CTTTATGACTTTGCTGTGTCTAAGGGTTTTTAAGGAAGGAAGTTCTGTTGAATTAAAACACTTCTTTGCTCAGGATGGTAATGCTGCTATCAGCGATTAT
GACTACTATCGTTATAATCTACCAACAATGTGTGATATCAGACAACTACTATTTGTAGTTGAAGTTGTTGATAAGTACTTTGATTGTTACGATGGTGGCT
GTATTAATGCTAACCAAGTCATCGTCAACAACCTAGACAAATCAGCTGGTTTTCCATTTAATAAATGGGGTAAGGCTAGACTTTATTATGATTCAATGAG
TTATGAGGATCAAGATGCACTTTCGCATATACAAAACGTAATGTCATCCCTACTATAACTCAAATGAATCTTAAGTATGCCATTAGTGCAAAGAATAGAG
CTCGCACCGTAGCTGGTGTCTCTATCTGTAGTACTATGACCAATAGACAGTTTCATCAAAAATTATTGAAATCAATAGCCGCCGCCACTAGAGGAGCTAC
TGTAGTAATTGGAACAAGCAAATTCTATGGTGGTTGGCACAACATGTTAAAAACTGTTTAGTGATGTAGAAAACCCTCACCTTATGGGTTGGGATTATCC
TAAATGTGATAGAGCCATGCCTAACATGCTTAGAATTATGGCCTCACTTGTTCTTGCTCGCAAACATACAACGTGTTGTAGCTTGTCACACCGTTTCTAT
AGATTAGCTAATGAGTGTGCTCAAGTATTGAGTGAAATGGTCATGTGTGGCGGTTCACTATATGTTAAACCAGGTGGAACCTCATCAGGAGATGCCACAA
CTGCTTATGCTAATAGTGTTTTTAACATTTGTCAAGCTGTCACGGCCAATGTTAATGCACTTTTATCTACTGATGGTAACAAAATTGCCGATAAGTATGT
CCGCAATTTACAACACAGACTTTATGAGTGTCTCTATAGAAATAGAGATGTTGACACAGACTTTGAATGAGTTTTACGCATATTTGCGTAAACATTTCTC
AATGATGATACTACTCTGACGATGCTGTTGTGTGTTTCAATAGCACTTATGCATCTCAAGGTCTAGTGGCTAGCATAAAGAACTTTAAGTCAGTTCTTTA
TTATCAAAACAATGTTTTATGTCTGAAGCAAAATGTTGGACTGAGACTGACCTTACTAAAGGACCTCATGAATTTTGCTCAACATACAATGCTAGTTAAA
CAGGGTGATGATTATGTGTACCTTCCTTACCCAGATCCATCAAGAATCCTAGGGGCCGGCTGTTTGTAGATGATATCGTAAAACAGATGGTACACTTATG
ATTGAACGGTTCGTGTCTTTAGCTATAGATGCTTACCCACTTACTAAACATCCTAATCAGGAGTATGCTGATGTCTTCATTTGTACTTACAATACATAAG
AAAGCTACATGATGAGTTAACAGGACACATGTTAGACATGTATTCTGTTATGCTTACTAATGATAACACTTCAAGGTATTGGGAACCTGAGTTTTATGAG
GCTATGTACACACCGCATACAGTTTACAGGCTGTTGGGGCTTGTGTTTTTGCAATTCACAGACTCATTAAGATGTGGTGCTTGCATACGTAGACCATTCT
TATACAAAACATTCCCACCAACAGAGCCTAAAAAGGACAAAAAGAAGAAGGCTGATGAAACTCAAGCCACCGCAGAGACAGAAGAAACAGCAAACTGTGA
CTTTTCCTGCTGCAGATTTGGATGATTTCCAAACAATTGCAACAATCCATGAGCAGTGCTGACTCAACTCAGGCCTAAACTCATGCAGACATCAAGGCAG
ATGGGCTATATAAACGTTTCGCTTTTCCGTTTACGATATATAGTCTACTCTTGTGCAGAATGAATTCTCGTAACTACATAGCACAAGTAGATGTAGTTAA
CTTTAATCACATAGCAATCTTTAATCAGTGTGTAACATTAGGGAGGACTTGAAAGAGCCACCACATTTCACCGAGGCCACGCGGAGTACGATCGAGTGTA
CAGTGAACAATGCTAGGGAGAGCTGCCTATATGGAAGAGCCCTAATGTGTAAAATTAATTTTAGTAGTGCTATCCCCATGTGATTTTAATAGCTTTTAGG
AGAATGACAA
>d488eb88-253c-4851-ae01-b359d7e3e28d|1586
AGGAGTATGCTGATGTCTTCATTTGTACTTACAATACATAAGAAAGCTACATGATGAGTTAACAGGACACATGTTAGACATGTATTCTGTTATGCTTACT
AATGATAACACTTCAAGGTATTGGGAACCTGAGTTTTATGAGGCTATGTACACACCGCATACAGTTACAGGCTGTTGGGGCTTGTGTTCTTTGCAATTCA
CAGACTTCATTAAGATGTGGTGCTTGCATACGTAGACCATTCTTATGTTGTAAATGCTGTTACGACCATGTCATATCAACATCACATAAATTAGTCTTGT
CTGTTAATCCGTATGTTTGCAATGCTCCAGGTTGTGATGTCACAGATGTGACTCAACTTTACTTAGGAGGTATGAGCTATTATTGTAAATTTAAACCACC
CATTAGTTTTCCATTGTGTGCTAATGGACAAGTTTTTGGTTTATATAAAATACATGTGTTGGTAGCGATAATGTTACTGACTTTAATGCAATTGCAACAT
GTGACTGGACAAATGCTGGTGATTACATTTTAGCTAACACCTGTACTGAAAGACTCAAGCTTTTTGCAGCAGAAACGCTCAAAGCTACTGAGGAGACATT
TAAACTGTCTTATGGTATTGCTACTGTACGTGAAGTGCTGTCTGACAGAGAATTACATCTTCATGGGAAGTTGGTAAACCTAGACCACCACTTAACCGAA
ATTATGTCTTTACTGGTTATCGTGTAACTAAAAACAGTAAAGTACAAATAGGAGAGTACACCTTTGAAAAAGGTGACTATGGTGATGCTGTTGTTTACCG
AGGTACAACAACTTACAAATTAAATGTTGGTGATTATTTTGTGCTGACATCACATACAGTAATGCCATTAAGTGCACCTACACTAGTGCCACAAGAGCAC
TATGTTAGAATTACTGGCTTATACCCAACACTCAATATCTCAGATGAGTTTTCTAGCAATGTTGCAAATTATCAAAAGGTTGGTATGCAAAAGTATTTAC
ACTCCAGGGACCACCTGGTACTGGTAAGAGTCATTTTGCTATTGGCCTAGCTCTACTACCCTCTGCTCGCATAGTGTATACAGCTTGCTCATGCCGCTGT
TGATGCACTATGTGAGAAGGCATTAAAATATTTGCCTATAGATAAATGACACACAAGGCAGATGGGCTATATAAACGTTTCGCTTTTCCGTTTACGATAT
AGTCTACTCTTGTGCAGAATGAATTCTCGTAAACATAGCACAAGTAGATGTAGTTAACTTTAATCTCACATAGCAATCTTTAATCAGTGTGTAACATTAG
GGAGGACTTGAAAGAGCCACCACATTTCACCGAGGCCACGCGGAGTACGATCGAGTGTACAGTGAACAATGCTAGGGAGAGCTGCCTATATGGAAGAGCC
CTAATGTGTAAAATTAATTTTAGTAGTGCTATCCCCATGTGATTTTAATAGCTTCTTAGGAGAATGACAAAACTATATCATCATCATTATCCATACATTT
TCAACCTATCC
>f17e1784-1d15-4d06-85b6-4082aac59a7d|7
ATACCTTCCCAGGTAACAAACCAACCAACTTTTTCGATTCTGTAGATCTGTTCTCTAAACGAACTTTAAAATCTGTGTGGCTGTCACTCGGCTGCATGCT
TAGTGCACTCACGCAGTAATTAATAACTAATTACTGTCGTTGACAGGACACGAGTAACTCGTCTATATTTGCAGGCTGCTTACGGTTTCGTCCGTGTTGC
AGCCGATCATCAGCACATCTAGGTTTCGTCCGGGTGTGACCGAAAAGGTAAGATGGAGAGCCTTGTCCCTGGTTTCAACGAGAAAACACACACGTCCGCT
CAGTTTGCCTGTTTTACAGGTTCGCGACGTGTTCGTACGTGGCTTGGAGACTCCGTGGAGGAGGTCTTATCAGAGGCACGTCAACATCTAAAGATGGCAC
TTGTGGCTTAGTAGAAGTTGAAAAAGGCGTTTTGCCTCAACTTGAACAGCCCTATGTGTTCATCAAACGTTCGGATGCTCGAACTGCACCTCATGGTCAT
GTTATGGTTGAGCTGGTAGCAGAACTCGAAGGCATTCAGTACGGTCGTAGTGGTGAGACACTTTGGTGTCCTGTCCCTCATGTGGGCGAAATACCAGTGG
CTTACCGCAAGGGTTTCTTCGTAAGAACGGTAATAAAGGAGCTGGTGGCCATAGTTACGGCGCCGATCTAAAGTCATTTGACTTAGGCGACGAGCTTGGC
ACTGATCCTTATGAAGATTTCAAGAAAACTGGAATGTACAAATACCTACAACTTGTGCTAATGACCCTGTGGGTTTACACTTAAAACACAGTCTGTACCG
TCTGCGGTATGTGGAAAGGTTATGGCTGTAGTTGTGATCAACTCCGCGAACCCATGCTTCAGTCAGCTGATGCACAATCGTTTTAAACGGGTTTGCGGTG
TAAGTGCAGCCCGTCTTACACCGTGCGGCACAGGCACTAGTACTGATGTCGTATACAGGGCTTTTGACATACAATGATAAAGTAGCTGGTTTTGCTAAAT
TCCTAATTGTTGTCGCTTCCAAGAAAAGGACGAAGATGACAATTTAATTGATTTACTTTGTAGTTAAGAGACACACTTTCTCTAACTACCAACATGAAGA
AACAATTTATAATTTACTTAAGGATTGTCCAGCTGTTGCTAAACATGACTTCTTTAAGTTTAGAATAGACGGTGACATGGTACCACATATATCACGTCAA
CGTCTTACTAAATACAATGGCAGACCTCGTCTATGCTTAAGGCATTTTGATGAAGGTAATTGTGACACATTAAAGAAATACTTGTCACATACAATTGTTG
TGATGATGATTATTCAATAAAAAGGACTGGTATGATTTTGTAGAAAACCCAGATATATTACGCGTATACGCCAACTTAGGTGAACGTGTACGCCAAGCTT
TGTTAAAAACAGTACAATTTGTGATGCCATGCGAAATGCTGGTATTGTTGGTGTACTGACATTAGATAATCAAGATCAATGGTAACTGGTATGATTTCGG
TGATTTCATACAAACCACGCCAGGTAGTGGAGTTCCTGTTGTAGATTTTATTATTCATTGTTAATGCCTATATTAACCTTGACCAGGGCTTTAACTGCAG
AGTCACATGTTGACACTGACTTAACAAAGCCTTCATTAAGTGGGATTTGTTAAAATATGACTTCACGGAAGAGAGGTTAAAACTCTTTGACCGTTATTTT
AAATATTGGGATCAGACATACCACCCAAATTGTGTTAACTGTTTGGATGACAGATGCATTCTGCATTGTGCAAACTTAATGTTTTATTCTCTACAGTGTT
CCCACCTACAAGTTTTGGACCACTAGTGAGAAAAATATTTGTTGATGGTGTTCCATTTGTAGTTCAACTGGATACTTCAGAGAGCTAGGTGTTGTACATA
ATCAGGATGTAAACTTACATAGCTCTAGACTTAGTTTAAGGAATTACTTGTGTATGCTGCTGACCCTGCTATGCACGCTGCTTCTGGTAATCTATTACTA
GATAAACGCACTACGTGCTTTCAGTAGCTGCACTTACTAACAATGTTGCTTTTCAAACTGTCAAACCCGGTAATTTTAACAAAGACTTATGACTTTGCTG
TGTCTAAGGGTTCTAAGGAAGGAAGTTCTGTTGAATTAAAACACTTCTTCTTTGCTCAGGATGGTAATGCTGCTATCAGCGATTATGACTATCGTTATAA
TCTACCAACAATGTGATATCAGACACTACTATTTGTAGTTGAAGTTGTTGATAAGTACTTTGATTGTTACGATGGTGGCTGTATTAATGCTAACCAAGTC
ATCGTCAACAACCTAGACAAATCAGCTGGTTTCCATTTAATAAATGGGGTAAGGCTAGACTTTATTATGATTCAATGAGTTATGAGGATCAAGATGCACT
TCTTTCATATACAAAACGTAATGTCATCCCTACTATAACTCAAATGAATTTAAGTATGCCATAGTGCAAAGAATAGAGCTCGCACCGTAGCTGGTGTCTC
TATCTGTAGTACTATGACCAATAGACAGTTTCATCAAAAATTATTGAAATCAATAGCCGCCACTAGAGGAGCTACTGTAGTAATTGGAACAAGCAAATTC
TATGGTGGTTGGCACAACATGTTAAAACTGCTTATAGTGATGTAGAAAACCCTTATGGGTTGGGATTATCCTAAATGTGATAGAGCCATGCCTAACATGC
TTAGAATTATGGCCTCACTTGTCTTGCTCGCAAAATTACAACGTTGTTGTAGCTTGTCACACCGTTTCTATAGATTAGCTAATGAGTGTGCTCAAGTATT
GAGTGAAATGGT
>1ce3e90d-12ad-45a7-bb9a-0989c3d7041a|11
ATACCTTCCCAGGTAACAAACCACCAACTTTCGATCTCTTGTAGATCTGTTCTCTAAACGAACTTTAAAATCTGTGTGGCTGTCACTCGGCTGCATGCTT
AGTGCACTCACGCAGTAATTAATAACTAATTACTGTCGTTGACAGGACACGAGTAACTCGTTTATCTGCAGGCTGCTTACGGTTCGTCCGTGTTGCAGCC
GATCATCAGCACATCTAGGTTTCGTCCGGGTGTGACCGAAAGGTAAGATGGAGAGCCTTGTCCCTGGTTTCAACGAGAAACACACGTCCATTCAGTTTGC
CTGTTTACAGGTTCGCGACGTGTTCGTACGTGGCTTTGGAGACTCCGTGGAGGAGGTCTTATCAGAGGCACGTCAACATCTTAAAGATGGCACTTGTGGC
TTAGTAGAAGTTGAAAAAGGCGTTTGCCTCAACTTGAACAGCCCTATGTGTTCATCAAACGTTCGGATGCTCGAACTGCACCTTCATGGTCATGTTATGG
TTGAGCTGGTAGCAGAACTCGAAGGCATTCAGTACGGTCGTAGTGGTGAGACACTTGGTGTCCTTGTCCCTCATGTGGGCGAAATACCAGTGGCTTACCG
CAAGGTTCTTCGTAAGAACGGTAATAAAGGAGCTGGTGGCCATAGTTACGGCGCCGATCTAAAGTCATTTGACTTAGGCGACGAGCTTGGCACTGATCCT
TATGAAGATTTTCAAGAAAACTGGAATGTACAAATACCTACAACTTGTGCTAATGACCCTGTGGGTTTACACTTAAAAACACAGTCTGTACCGTCTGCGG
TATGTGGAAAGGTTATGGCTGTAGTTGTGATCAACTCCGCGAACCCATGCTTCAGTCAGCTGATGCACAATCGTTTTAAACGGGTTTGCGGTGTAAGTGC
AGCCCGTCACACCGTGCGGCACAGGCACTAGTACTGATGTCGTATACAGGGCTTTGACATCTACAATGATAAAGTAGCTGGTTTTGCTAAATTCCTAAAA
CTAATTGTTGTCGCTTCCAAGAAAAGGACGAAGATGACAATTTAATTGATTCTTACTTTGTAGTTAAGAGACACACTTTCTCTAACTACCAACATGAAGA
AACAATTTATAATTTACTTAAGGATTGTCCAGCTGTTGCTAAACATGACTTCTTTAAGTTTAGAATAGACGGTGACATGGTACCACATATATCACGTCAA
CGTCTTACTAAATACAATGGCAGACCTCGTCTATGCTTAAGGCATTTTGATGAAGGTAATTGTGACACATTAAAGAAATACTTGTCACATACAATTGTTG
TGATGATGATTATTCAATAAAAAGGACTGGTATGATTTTGTAGAAAACCCAGATATTACGCGTATACGCCAACTTAGGTGAACGTGTACGCCAAGCTTTG
TTAAAAACAGTACAATTTTGTGATGCCATGCGAAATGCTGGTATTGTTGGTGTACTGACATTAGATAATCAAGATTTCAATGGTAACTGGTATGATTCGG
TGATTTCATACAAACCACGCCAGGTAGTGGAGTTCCTGTTGTAGATTCTTATTATTCATTGTTAATGCCTATATTAACCTTGACCAGGGCTTTAACTGCA
GAGTCATGTTGACACTGACTTAACAAAGCCTTACATTAAGTGGGATTTGTTAAAATATGACTTTCACGGAAGAGAGGTTAAAACTCTTTGACCGTTATTT
TAAATATTGGGATCAGACATACCACCAAATTGTGTTAACTGTTTGGATGACAGATGCATTCTGCATTGTGCAAACTTTAATGTTTTATTTTTCTACAGTG
TTCCCACCTACAAGTTTTGGACCACTAGTGAGAAAAATATTTGTTGATGGTGTTCCATTTGTAGTTTCAACTGGATACCACTTCAGAGAGCTAGGTGTTG
TACATAATCAGGATGTAAACTTACATAGCTCTAGACTTAGTTTTAAGGAATTACTTGTGTATGCTGCTGACCCTGCTATGCACGCTGCTTCTGGTAATCT
ATTACTAGATAAACGCACTACGTGCTTTCAGTAGCTGCACTTACTAACAATGTTGCTTTTCAAACTGTCAAACCCGGTAATTTTAACAAAGACTTCTATG
ACTTTGCTGTGTCTAAGGTTTTCTAAGGAAGGAAGTTCTGTTGAATTAAAACACTTCTCTGCTGCTCAGGATGGTAATGCTGCTATCAGCGATTATGACT
ACTATCGTTATAATCTACCAACAATGTGTGATATCAGACAACTACTATTTGTAGTTGAAGTTGTTGATAAGTACTTTGATTGTTACGATGGTGGCTGTAT
TAATGCTAACCAAGTCATCGTCAACAACCTAGACAAATCAGCTGGTTTTCCATTTAATAAATGGGGTAAGGCTAGACTTTATTATGATTCAATGAGTTAT
GAGGATCAAGATGCACTTTTTCGCATATACAAAACGTAATGTCATCCCTACTATAACTCAAATGAATCTTAAGTATGCCATTAGTGCAAAGAATAGAGCT
TGCACCGTAGCTGGTGTCTCTATCTGTAGTACTATGACCAATAGACAGTTTCATCAAAATTATTGAAATCAATAGCCGCCACTAGAGGAGCTACTGTAGT
AATTGGAACAAGCAAATTCTATGGTGGTTGGCACAACATGTTAAAAACTGTTTATAGTGATGTAGAAAACCCCACCTTATGGGTTGGGATTATCCTAAAT
GTGATAGAGCCATGCCTAACATGCTTAGAATTATGGCCTCACTTGTTCTTGCTCGCAAACATACAACGTGTTGTAGCTTGTCACACCGTTTCTATAGATT
AGCTAATGAGTGTGCTCAAGTATTGAGTGAAATGGTCATGTGTGGCGGTTCACTATATGTTAAACCAGGTGGAACCTCATCAGGAGATGCCACAACTGCT
TTATGCTAATAGTGTTTTTTAACATTTGTCAAGCTGTCACGGCCAATGTTAATGCACTTTTATCTACTGATGGTAACAAAATTGCCGATAAGTATGTCCG
CAATTTACAACACAGACTTTATGAGTGTCTATAGAAATAGAGATGTTGACACAGACTTTGTGAATGAGTTTTACGCATATTTGCGTAAACATTTCTCAAT
GATGATACTCTTGACGATGCTGTTGTGTTTCAATAGCACTTATGCATCTCAAGGTTTAGTGGCTAGCATAAAGAACTTTAAGTCAGTTCTTTATTATCAA
AACAATGTTTTATGTCTGAAGCAAAATGTTGGACTGAGACTGACCTTACTAAAGGACCTCATGAATTTTGCTCAACATACAATGCTAGTTAAACAGGTGA
TGATTATGTGTACCTTCCTTACCCAGATCCATCAAGAATCCTAGGGGCCGGCTGTTTTTGTAGATGATATCGTAAAAACAGATGGTACACTTATGATTGA
ACGGTTCGTGTGTCTTAGCTATAGATGCTTACCCACTTACTAAACATCCTAATCAGGAGTATGCTGATGTTCATTTGTACTTACAATACATAAGAAAGCT
ACATGATGAGTTAACAGGACACATGTTAGACATGTATTCTGTTATGCTTACTAATGATAACACTTCAAGGTATTGGGAACCTGAGTTTTATGAGGCTATG
TACACACCGTATACAGTACAGGCTGTTGGGGCTTGTGTTCTTTGCAATTCACAGACTCATTAAGATGTGGTGCTTGCATACGTAGACCATCTTATGTTGT
AAATGCTGTTACGACCATGTCATCATCATCACATCAAATTAGTCTTGTCTGTTAATCCGTATGTTTGCAATGCTCCAGGTTGTGATGTCACAGATGTGAC
TCAACTTTACTTAGGAGGTATGAGCTATTATTGTAAATTCATAAACCACCCATTAGTTTCCATTGTGTGCTAATGGACAAGTTTTTGGTTATATAAAATA
CATGTGTTGGTAGCGATAATGTTACTGACTTTAATGCAATTGCAACATGTGACTGGACAAATGCTGGTGATTACATTTTTAGCTAACACCTGTACTGAAA
GACTCAAGCTTTTTGCAGCAGAAACGCTCAAAGCTACTGAGGAGACATTTAAACTGTCTTATGGTATTGCTACTGTACGTTGAAGTGCTGTCTGACAGAG
AATTACATCATGGGAAGTTGGTAAACCTAGACCCACTTAACCGAAATTATGTCTCTACTGGTTATCGTGTAACTAAAAACAGTAAAGTACAAATAGGAGA
GTACACCTTTGAAAAAGGTGACTATGGTGATGCTGTTGTTTACCGAGGTACAACAACTTACAAATTAAATGTTGGTGATTATTTTGTGCTGACATCACAT
ACAGTAATGCCATTAAGTGCACCTACACTAGTGCCACCAAGAGCACTATGTTAGAATTACTGGCTTATACCCAACACTCAATATCTCAGATGAGTTTTCT
AGCAATGTTGCAAATTATTAAAAAGGTTGGTATGCAAAAGTATTCTACACTCCAGGGACCACCTGGTACTGGTAAGAGTCATTTTGCTATTGGCCTAGCT
CTACTACCCTCTGCTCGCATAGTGTATACAGCTTGCTCATGCCGCTGTTGATGCACTATGTGAGAAGGCATTAAAATATTTGCCTATAGATAAATGTAGT
AGAATTATACCTGCACGTGCTCGTGTAGAACTTTTTTCCTGCTGCAGATTTGGATGATTTTCCAAACAATTGCAACAATCCATGAGCAGTGCTGACTCAA
CTCAGGCCTAAACTCATGCAGACCATCAAGGCAGATGGCTATATAAACGTTTCGCTTTTCCGTTTACGATATAGTCTACTCTTTGTGCAGAATGAATTCT
CGTACTACATAGCACAAGTAGATGTAGTTAACTTTAATCACATAGCAATCTTTAATCAGTGTGTAACATTAGGGAGGACTTGAAAGAGCCACCACATTTC
ACCGAGGCCACGCGGAGTACGATCGAGTGTACAGTGAACAATGCTAGGGAGAGCTGCCTATATGGAAGAGCCCTAATGTGTAAAATTAATTTTAGTAGTG
CTATCCCATGTGATTTTAATAGCTTCTTAGGAGAATGACAAATATATTATATCCTCTATCCATATCTCCTAAT
>871fe1c0-4ab9-4350-a9e8-3355860ad2e4|7
ATACCTTCCCAGGTAACAAACCAACCAACTTTCGATTTCTTGTAGATCTGTTCTTAAACGAACTTTAAAATCTGTGTGGCTGTCACTCGGCTGCATGCTT
AGTGCACTCACGCAGTATAATTAATAACTAATTATTGTCGTTGACAGGACACGAGTAACTCGTCATATTTTGCAGGCTGCTTACGGTTTCGTCCGTGTTG
CAGCCGATCATCAGCACATCTAGGTTTCGTCCGGGTGTGACCGAAAGGTAAGATGGAGAGCCTTGTCCCTGGTTTCAACGAGAAAACACACGTCCCATCA
GTTTGCCTGTTTTACAGGTTCGCGACGGTGTTCGTACGTGGCTTTGGAGACTCCGTGGAGGAGGTCTTATCAGAGGCACGTCAACATCTTAAAGATGGCA
CTTGTGGCTTAGTAGAAGTTGAAAAGGCGTTTTGCCTCAACTTGAACAGCCCTATGTGTTCATCAAACGTTCGGATGCTCGAACTGCACCTCATGGTCAT
GTTATGGTTGAGCTGGTAGCAGAACTCGAAGGCATTCAGTACGGTCGTAGTGGTGAGACACTTGGTGTCCTTGTCCCTCATGTGGGCGAAATACCAGTGG
CTTACCGCAAGGTTCTTCGTAAGAACGGTAATAAAGGAGCTGGTGGCCATAGTTACGGCGCCGATCTAAAGTCATTTGACTTAGGCGACGAGCTTGGCAC
TGATCCTTATGAAGATTTCAAGAAACTGGAATGTACAAATACCTACAACTTGTGCTAATGACCCTGTGGGTTTACACTTAAAACACAGTCTGTACCGTCT
GCGGTATGTGGAAAGGTTATGGCTGTAGTTGTGATCAACTCCGCGAACCCATGCTTCAGTCAGCTGATGCACAATCGTTTCAAACGGGTTTGCGGTGTAA
GTGCAGCCCGTTACACCGTGCGGCACAGGCACTAGTACTGATGTCGTATACAGGGCTTTTGACATACAATGATAAAGTAGCTGGTTTTGCTAAATTCCTA
AAAACTAATTGTTGTCGCTTCCAAGAAAAGGACGAAGATGACAATTTAATTGATATTACTTTGTAGTTAAGAGACACACTTTCTAACTACCAACATGAAG
AAACAATTTATAATTTACTTAAGGATTGTCCAGCTGTTGCTAAACATGACTTTCTTTAAGTTTAGAATAGACGGTGACATGGTACCACATATATCACGTC
AACGTCTTACTAAATACACAATGGCAGACCTCGTCTATGCTTAAGGCATTTTGATGAAGGTAATTGTGACACATTAAAGAAATACTTGTCACATACAATT
GTTGTGATGATGATTATTTCAATAAAAAGGACTGGTATGATTTGTAGAAAACCCAGATATTACGCGTATACGCCAACTTAGGTGAACGTGTACGCCAAGC
TTTGTTAAAAACAGTACAATTCTGTGATGCCATGCGAAATGCTGGTATTGTTGGTGTACTGACATTAGATAATCAAGATCAATGGTAACTGGTATGATTT
CGGTGATTTCATACAAACCACGCCAGGTAGTGGAGTTCCTGTTGTAGATTCTTATTATTCATTGTTAATGCCTATATTAACCTTGACCAGGGCTAACTGC
AGAGTCACATGTTGACACTGACTTAACAAAGCCTTACATTAAGTGGGATTTGTTAAAATATGACTTCACGGAAGAGAGGTTAAAACTTTTGACCGTTATT
TAAATATTGGGATCAGACATACCACCCAAATTGTGTTAACTGTTTGGATGACAGATGCATTCTGCATTGTGCAAACTTTAATGTTTTATTCTCTACAGTG
TTCCCACCTACAAGTTTGGACCACTAGTGAGAAAAATATTTGTTGATGGTGTTCCATTTGTAGTTTCAACTGGATCTTTCAGAGAGCTAGGTGTTGTACA
TAATCAGGATGTAAACTTACATAGCTCTAGACTTAGTTTTAAGGAATTACTTGTGTATGCTGCTGACCCTGCTATGCACGCTGCTTCTGGTAATCTATTA
CTAGATAAACGCACTACGTGTTTTCAGTAGCTGCACTTACTAACAATGTTGCTTTTCAAACTGTCAAACCCGGTAATTTTAACAAAGACTTCTATGACTT
TGCTGTGTCTAAGGGTTTCTAAGGAAGGAAGTTCTGTTGAATTAAACACTTTGCTCAGGATGGTAATGCTGCTATCAGCGATTATGACTACTATCGTTAT
AATCTACCAACAATGTGATATCAGACAACTACTATTTGTAGTTGAAGTTGTTGATAAGTACTTTGATTGTTACGATGGTGGCTGTATTAATGCTAACCAA
GTCATCGTCAACAACCTAGACAAATCAGCTGGTTTTCCATTTAATAAATGGGGTAAGGCTAGACTTTATGATGATCAATGAGTTATGAGGATCAAGATGC
ACTTTTTCGCATATACAAAACGTAATGTCATCCCTACTATAACTTCAAATGAATCTTAAGTATGCCATTAGTGCAAAGAATAGAGCTCGCCACCGTAGCT
GGTGTCTCTATCTGTAGTACTATGACCAATAGACAGTTTCATCAAAATTATTGAAATCAATAGCCGCCACTAGAGGAGCTACTGTAGTAATTGGAACAAG
CAAATTATGGTGGTTGGCACAACATGTTAAAAACTGTTTATAGTGATGTAGAAAACCCTCACCTTTATGGGTTGGGATTATCCTAAATGTGATAGAGCCA
TGCCTAACATGCTTAGAATTATGGCCTCACTTGTTCTTGCTCGCAAACATACAACGTGTTGTAGCTTGTCACACCGTTTCTATAGATTAGCTAATGAGTG
TGCTCAAGTATTGAGTGAAATGGTCATGTGTGGCGGTTCACTATATGTTAAACCAGGTGGAACCTCATCAGGAGATGCCACAACTGCTTATGCTAATAGT
GTTTTTTTAACATTTGTCAAGC
>4167661d-e034-4d88-a726-f3d7f89baa26|36
TAAGTGGGATTTGTTAAAATATGACTCACGGAAGAGAGGTTAAAACTCTTTGACCGTTATTTTAAATATTGGGATCAGACATACCACCCAAATTGTGTTA
ACTGTTTGGATGACAGATGCATTCTGCATTGTGCAAACTTTAATGTTTATATCTCTACAGTGTTCCCACCTACAAGTTTTGGACCACTAGTGAGAAAAAT
ATTTGTTGATGGTGTTCCATTGTAGTTCAACTGGATACCACTTCAGAGAGCTAGGTGTTGTACATAATCAGGATGTAAACTTACATAGCTCTAGACTTAG
TTTTAAGGAATTACTTGTGTATGCTGCTGACCCTGCTATGCACGCTGCTTCTGGTAATCTATTACTAGATAAACGCACTACGTGCTTTTCAGTAGCTGCA
CTTACTAACAATGTTGCTTTCAAACTGTCAAACCCGGTAATTTTAACAAAGACTTTATGACTTTGCTGTGTCTAAGGGTTTCTAAGGAAGGAAGTTCTGT
TGAATTAAAACACTTTCTTTGCTCAGGATGGTAATGCTGCTATCAGCGATTATGACTACTATCGTTATAATCTACCAACAATGTGTGATATCAGACAACT
ACTATTTGTAGTTGAAGTTGTTGATAAGTACTTTGATTGTTACGATGGTGGCTGTATTAATGCTAACCAAGTCATCGCCAACAACCTAGACAAATCAGCT
GGTTTTCCATTTAATAAATGGGGTAAGGCTAGACTTTATTATGATTCAATGAGTTATGAGGATCAAGATGCACTTTCGCATATACAAAACGTAATGTCAT
CCCTACTATAACTCAAATGAATCTTAAGTATGCCATTAGTGCAAAGAATAGAGCTCGCACCGTAGCTGGTGTCTCTATCTGTAGTACTATGACCAATAGA
CAGTTTCATCAAAAATTATTGAAATCAATAGCCGCCACTAGAGGAGCTACTGTAGTAATTGGAACAAGCAAATTCTATGGTGGTTGGCACAACATGTTAA
AAACTGTTTATAGTGATGTAGAAAACCCACCTTATGGGTTGGGATTATCCTAAATGTGATAGAGCCATGCCTAACATGCTTAGAATTATGGCCTCACTTG
TTCTTGCTCGCAAACATACAACGTGTTGTAGCTTGTCACACCGTTTCTATAGATTAGCTAATGAGTGTGCTCAAGTATTGAGTGAAATGGTCATGTGTGG
CGGTTCACTATATGTTAAACCAGGTGGAACCTCATCAGGAGATGCCACAACTGCTGCTTATGCTAATAGTGTTTTTAACATTTGTCAAGCTGTCACGGCC
AATGTTAATGCACTTTTATCTACTGATGGTAACAAAATTGCCGATAAGTATGTCCGCAATTTACAACACAGACTTATGAGTGTCTCTATAGAAATAGAGA
TGTTGACACAGACTTTGTGAATGAGTTTTACGCATATTTGCGTAAACATTTCTCAATGATGATACTCTTGACGATGCTGTTGTGTGTTCAATAGCACTTA
TGCATCAAGGTCTAGTGGCTAGCATAAAGAACTTTTAAGTCAGTTCTTTATTATCAAAACAATGTTTTATGTCTGAAGCAAAATGTTGGACTGAGACTGA
CCTTACTAAAGGACCTCATGAATTTTGCTCAACATACAATGCTAGTTAAACAGGGTGATGATTATGTGTACCTTCCTTACCCAGATCCATCAAGAATCCT
AGGGGCCGGCTGTTTGTAGATGATATCGTAAAAACAGATGGTACACTTTATGATTGAACGGTTCGTGTCTTAGCTATAGATGCTTACCCACTTACTAAAC
ATCCTAATCAGGAGTATGCTGATGTCTTCATTTGTACTTACAATACATAAGAAAGCTACATGATGAGTTAACAGGACACATGTTAGACATGTATTCTGTT
ATGCTTACTAATGATAACACTTCAAGGTATTGGGAACCTGAGTTTTATGAGGCTATGTACACACCATACAGTACAGGCTGTTGGGGCTTGTGTTTTTGCA
ATTCACAGACTTCATTAAGATGTGGTGCTTGCATACGTAGACCATTCTTATGTTGTAAATGCTGTTACGACCATGTCATATCAACATCACATAAATTAGT
CTTGTCTGTTAATCCGTATGTTTGCAATGCTCCAGGTTGTGATGTCACAGATGTGACTCAACTTTACTTAGGAGGTATGAGCTATTATTGTAAATCTTAA
ACCACCCATTAGTTTTCCATTGTGTGCTAATGGACAAGTTTTTGGTTTATATAAAAATACATGTGTTGGTAGCGATAATGTTACTGACTTTAATGCAATT
GCAACATGTGACTGGACAAATGCTGGTGATTACATTTTAGCTAACACCTGTACTGAAAGACTCAAGCTTTGCAGCAGAAACGCTCAAAGCTACTGAGGAG
ACATTTAAACTGTCTTATGGTATTGCTACTGTACGTGAAGTGCTGTCTGACAGAGAATTACATCATGGGAAGTTGGTAAACCTAGACCACCACTTAACCG
AAATTATGTCTCTACTGGTTATCGTGTAACTAAAACAGTAAAGTACAAATAGGAGAGTACACCTTTGAAAAAGGTGACTATGGTGATGCTGTTGTTTACC
GAGGTACAACAACTTACAAATTAAATGTTGGTGATTATTTTGTGCTGACATCACATACAGTAATGCCATTAAGTGCACCTACACTAGTGCCACAAGAGCA
CTATGTTAGAATTACTGGCTTATACCCAACACTCAATATCTCAGATGAGTTTTCTAGCAATGTTGCAAATTATCAAAAGGTTGGTATGCAAAAGTATTTA
CACTCCAGGGACCACCTGGTACTGGTAAGAGTCATTTTGCTATTGGCCTAGCTCTACTACCCTCTGCTCGCATAGTGTATACAGCTTGCTCATGCCGCTG
TTGATGCACTATGTGAGAAGGCATTAAAATATTTGCCTATAGATAAATGTAGTAGAATTATACCCGACGTGCTCGTGTAGAGTGTTTTGATAAATTCAAA
GTGAATTCATTAGAACAGTATGTCTTTGTACTGTAAATGCATTGCCTGAGACGACAGCAGATATAGTTGTCTTTGATGAAATTTCAATGGCCACAAATTA
TGATTTGAGTGTTGTCAATGCCAGATTACGTGCTAAGCACTATGACATTCCCACCAACAGAGCCTAAAAAGGACAAAAAGAAGAAGGCTGATGAAACTCA
AGCCCACCAAGAGACAGAAGAAACAGCAAACTGTGACTTTTTTCCTGCTGCAGATTTGGATGATTTTCCAAACAATTGCAACAATCCATGAGCAGTGCTG
ACTCAACTCAGGCCTAAACTCATGCAGACCACAAGGCAGATGGGCTATATAAACGTTTTCGCTTTCCGTTTACGATATAGTAGTCTACTTGTGCAGAATG
AATTCTCGTAACTACATAGCACAAGTAGATGTAGTTAACTTTAATCACATAGCAATTTAATCAGTGTGTAACATTAGGGAGGACTTGAAAGAGCCACCAC
ATTTCACCGAGGCCACGCGGAGTACGATCGAGTGTACAGTGAACAATGCTAGGGAGAGCTGCCTATATGGAAGAGCCCTAATGTGTAAAATTAATTTAGT
AGTGCTATCCCCATGTGATTTTAATAGCTTCTTAGGAGAATGACAAAAA
>21f4a20a-7d23-4d66-a879-a4cb8c2a6de4|89
ATACCTTCCCAGGTAACAAACCAACCAATTTTCGATCTTGTAGATCTGTTCTCTAAACGAACTTTAAAATCTGTGTGGCTGTCACTCGGCTGCATGCTTA
GTGCACTCACGCAGTATAATTAATAACTAATTACTGTCGTTGACAGGACACGAGTAACTCGTTTATTTGCAGGCTGCTTACGGTTCGTCCGTGTTGCAGC
CGATCATCAGCACATCTAGGTTTCGTCCGGGTGTGACCGAAAGGTAAGATGGAGAGCCTTGTCCCTGGTTTCAACGAGAAAACACACGTCCATTCAGTTT
GCCTGTTTTACAGGTTCGCGACGTGTTCGTACGTGGCTTTGGAGACTCCGTGGAGGAGGTCTTATCAGAGGCACGTCAACATCTTAAAGATGGCACTTGT
GGCTTAGTAGAAGTTGAAAAAGGCGTTTGCCTCAACTTGAACAGCCCTATGTGTTCATCAAACGTTCGGATGCTCGAACTGCACCTCATGGTCATGTTAT
GGTTGAGCTGGTAGCAGAACTCGAAGGCATTCAGTACGGTCGTAGTGGTGAGACACTTGGTGTCCTTGTCCCTCATGTGGGCGAAATACCAGTGGCTTAC
CGCAAGGTTCTTCTTCGTAAGAACGGTAATAAAGGAGCTGGTGGCCATAGTTACGGCGCCGATCTAAAGTCATTTGACTTAGGCGACGAGCTTGGCACTG
ATCCTTATGAAGATTTCAAGAAACTGGAATGTACAAATACCTACAACTTGTGCTAATGACCCTGTGGGTTTTACACTTAAAAACACAGTCTGTACCGTCT
GCGGTATGTGGAAAGGTTATGGCTGTAGTTGTGATCAACTCCGCGAACCCATGCTTCAGTCAGCTGATGCACAATCGTTTTTAAACGGGTTTGCGGTGTA
AGTGCAGCCCGTCACACCGTGCGGCACAGGCACTAGTACTGATGTCGTATACAGGGCTTTTGACATACAATGATAAAGTAGCTGGTTTTGCTAAATTCCT
AAAAACTAATTGTTGTCGCTTCCAAGAAAAGGACGAAGATGACAATTTAATTGATTCTTACTTTGTAGTTAAGAGACACACTTTCTCTAACTACCAACAT
GAAGAAACAATTTATAATTTACTTAAGGATTGTCCAGCTGTTGCTAAACATGACTTCTTTAAGTTTAGAATAGACGGTGACATGGTACCACATATATCAC
GTCAACGTCTTACTAAATACAATGGCAGACCTCGTCTATGCTTTAAGGCATTTTGATGAAGGTAATTGTGACACATTAAAAGAAATACTTGTCACATACA
ATTGTTGTGATGATGATTATTCAATAAAAAGGACTGGTATGATTTTGTAGAAAACCCAGATATATTACGCGTATACGCCAACTTAGGTGAACGTGTACGC
CAAGCTTTGTTAAAAACAGTACAATTTGTGATGCCATGCGAAATGCTGGTATTGTTGGTGTACTGACATTAGATAATCAAGATTCAATGGTAACTGGTAT
GATTTCGGTGATTTCATACAAACCACGCCAGGTAGTGGAGTTCCTGTTGTAGATTCTTATTATTCATTGTTAATGCCTATATTAACCTTGACCAGGGCTT
TAACTGCAGAGTCACATGTTGACACTGACTTAACAAAGCCTTACATTAAGTGGGATTTGTTAAAATATGACTTCACGGAAGAGAGGTTAAAACTCTTTGA
CCGTTATTTTAAATATTGGGATCAGACATACCACCCAAATTGTGTTAACTGTTTGGATGACAGATGCATTCTGCATTGTGCAAACTTTAATGTTTTATTT
TCTACAGTGTTCCCACCTACAAGTTTTGGACCACTAGTGAGAAAAATATTTGTTGATGGTGTTCCATTTGTAGTTTCAACTGGATACCACTTCAGAGAGC
TAGGTGTTGTACATAATCAGGATGTAAACTTACATAGCTCTAGACTTAGTTTAAGGAATTACTTGTGTATGCTGCTGACCCTGCTATGCACGCTGCTTCT
GGTAATCTATTACTAGATAAACGCACTACGTGCTTTCAGTAGCTGCACTTACTAACAATGTTGCTTTCAAACTGTCAAACCCGGTAATTTTAACAAAGAC
TTCTATGACTTTGCTGTGTCTAAGGGTTTTCTAAGGAAGGAAGTTCTGTTGAATTAAAACACTTCTTCTTTGCTCAGGATGGTAATGCTGCTATCAGCGA
TTATGACTACTATCGTTATAATCTACCAACAATGTGTGATATCAGACAACTACTATTTGTAGTTGAAGTTGTTGATAAGTACTTTGATTGTTACGATGGT
GGCTGTATTAATGCTAACCAAGTCATCGTCAACAACCTAGACAAATCAGCTGGTTTTCCATTTAATAAATGGGGTAAGGCTAGACTTTATTATGATTCAA
TGAGTTATGAGGATCAAGATGCACTTTCGCATATACAAAACGTAATGTCATCCCTACTATAACTCAAATGAATCTTAAGTATGCCATTAGTGCAAAGAAT
AGAGCTCGCACCGTAGCTGGTGTCTCTATCTGTAGTACTATGACCAATAGACAGTTTCATCAAAAATTATTGAAATCAATAGCCGCTAGAGGAGCTACTG
TAGTAATTGGAACAAGCAAATTCTATGGTGGTTGGCACAACATGTTAAAAACTGTTTATAGTGATGTAGAAAACCCTCACCTTATGGGTTGGGATTATCC
TAAATGTGATAGAGCCATGCCTAACATGCTTAGAATTATGGCCTCACTTGTTCTTGCTCGCAAACATACAACGTGTTGTAGCTTGTCACACCGTTTCTAT
AGATTAGCTAATGAGTGTGCTCAAGTATTGAGTGAAATGGTCATGTGTGGCGGTTCACTATATGTTAAACCAGGTGGAACCTCATCAGGAGATGCCACAA
CTGCTTATGCTAATAGTGTTTTTAACATTTGTCAAGCTGTCACGGCCAATGTTAATGCACTTTTATCTACTGATGGTAACAAAATTGCCGATAAGTATGT
CCGCAATTTACAACACAGACTTTATGAGTGTCTCTATAGAAATAGAGATGTTGACACAGACTTTGTGAATGAGTTTTACGCATATTTGCGTAAACATTTC
TCAATGATGATACTCTCTGACGATGCTGTTGTGTGTTTCAATAGCACTTATGCATCAAGGTCTAGTGGCTAGCATAAAGAACTTTAAGTCAGTTCTTTAT
TATCAAAACAATGTTTTTATGTCTGAAGCAAAATGTTGGACTGAGACTGACCTTACTAAAGGACCTCATGAATTTTGCTCAACATACAATGCTAGTTAAA
CAGGGTGATGATTATGTGTACCTTCCTTACCCAGATCCATCAAGAATCCTAGGGGCCGGCTGTTTGTAGATGATATCGTAAAAACAGATGGTACACTTTA
TGATTGAACGGTTCGTGTCTTTAGCTATAGATGCTTACCCACTTACTAAACATCCTAATCAGGAGTATGCTGATGTCTTCATTTGTACTTACAATACATA
AGAAAGCTACATGATGAGTTAACAGGACACATGTTAGACATGTATTCTGTTATGCTTACTAATGATAACACTTCAAGGTATTGGGAACCTGAGTTTTATG
AGGCTATGTACACACCGCATACAGTACAGGCTGTTGGGGCTTGTGTTCTTTTGCAATTCACAGACTTCATTAAGATGTGGTGCTTGCATACGTAGACCAT
TCTTATGTTGTAAATGCTGTTACGACCATGTCATATCAACATCACATAAATTAGTCTTGTCTGTTAATCCGTATGTTTGCAATGCTCCAGGTTGTGATGT
CACAGATGTGACTCAACTTTACTACTAGGAGGTATGAGCTATTATTGTAAATTCATAAACCACCCATTAGTTTTCCATTGTGTGCTAATGGACAAGTTTT
TGGTTTATAAAATATATGTGTTGGTAGCGATAATGTTACTGACTTTAATGCAATTGCAACATGTGACTGGACAAATGCTGGTGATTACATTTTTAGCTAA
CACCTGTACTGAAAGACTCAAGCTTTTTGCAGCAGAAACGCTCAAAGCTACTGAGGAGACATTTAAACTGTCTTATGGTATTGCTACTGTACGTGAAGTG
CTGTCTGACAGAGAATTACATCTTTCATGGGAAGTTGGTAAACCTAGACCACCTTAACCGAAATTATGTCTTTACTGGTTATCGTGTAACTAAAAACAGT
AAAGTACAAATAGGAGAGTACACCTTTGAAAAAGGTGACTATGGTGATGCTGTTGTTTACCGAGGTACAACAACTTACAAATTAAATGTTGGTGATTATT
TGTGCTGACATCACATACAGTAATGCCATTAAGTGCACCTACACTAGTGCCACAAGAGCACTATGTTAGAATTACTGGCTTATACCCAACACTCAATATC
TACTCATGCAGACCACAAGGCAGATGGGCTATATAAACGTTTTCGCTTTTCCGTTTACGATATAGTCTACTCTTGTGCAGAATGAATTCTCGTAACTACA
TAGCACAAGTAGATGTAGTTAACTTTAATCACATAGCAATCTTTTAATCAGTGTGTAACATTAGGGAGGACTTGAAAGAGCCACCACATTTCACCGAGGC
CACGCGGAGTACGATCGAGTGTACAGTGAACAATGCTAGGGAGAGCTGCCTATATGGAAGAGCCCTAATGTGTAAAATTAATTTTAGTAGTGCTATCCCC
ATGTGATTTTAATAGCTTTTAGGAGAATGACAAAA
>c62dcf21-2ece-4b2b-8b13-6623ce3e5cab|17
ATACCTTCCCAGGTAACAAACCAACCAACTTCGATCTTGTAGATCTGTTCTCTAAACGAACTTTAAAATCTGTGTGGCTGTCACTCGGCTGCATGCTTAG
TGCACTCACGCAGTATAATTAATAACTAATTACTGTCGTTGACAGGACACGAGTAACTCGTATATTGCAGGCTGCTTACGGTTCGTCCGTGTTGCAGCCG
ATCATCAGCACATCTAGGTTTCGTCCGGGTGTGACCGAAAGGTAAGATGGAGAGCCTTGTCCCTGGTTTCAACGAGAAAACACACGTCCAACTCAGTTTG
CCTGTTTTACAGGTTTGCGACGTGTTCGTACGTGGCTTGGAGACTCCGTGGAGGAGGTCTTATCAGAGGCACGTCAACATCTTAAAGATGGCACTTGTGG
CTTAGTAGAAGTTGAAAAAGGCGTTTTGCCTCAACTTGAACAGCCCTATGTGTTCATCAAACGTTCGGATGCTCGAACTGCACCTCATGGTCATGTTATG
GTTGAGCTGGTAGCAGAACTCGAAGGCATTCAGTACGGTTGTAGTGGTGAGACACTTGGTGTCCTTGTCCCTCATGTGGGCGAAATACCAGTGGCTTACC
GCAAGGTTCTTCGTAAGAACGGTAATAAAGGAGCTGGTGGCCATAGTTACGGCGCCGATCTAAAGTCATTTGACTTAGGCGACGAGCTTGGCACTGATCC
TTATGAAGATTTCAAGAAACTGGAATGTACAAATACCTACAACTTGTGCTAATGACCCTGTGGGTTTTACACTTAAAACACAGTCTGTACCGTCTGCGGT
ATGTGGAAAGGTTATGGCTGTAGTTGTGATCAACTCCGCGAACCCATGCTTCAGTCAGCTGATGCACAATCGTTTTTAAACGGGTTTGCGGTGTAAGTGC
AGCCCGTCTTACACCGTGCGGCACAGGCACTAGTACTGATGTCGTATACAGGGCTTTTGACATACAATGATAAAGTAGCTGGTTTTGCTAAATTCCTAAA
AACTAATTGTTGTCGCTTCCAAGAAAAGGACGAAGATGACAATTTAATTGATTCTTACTTTGTAGTTAAGAGACACACTTTCTAACTACCAACATGAAGA
AACAATTTATAATTTACTTAAGGATTGTCCAGCTGTTGCTAAACATGACTTCTTTAAGTTTAGAATAGACGGTGACATGGTACCCATATATCACGTCAAC
GTCTTACTAAATACAATGGCAGACCTCGTCTATGCTTTAAGGCATTTGATGAAGGTAATTGTGACACATTAAAGAAATACTTGTCACATACAATTGTTGT
GATGATGATTATTTCAATAAAAAGGACTGGTATGATTTTGTAGAAAACCCAGATATATTACGCGTATACGCCAACTTAGGTGAACGTGTACGCCAAGCTT
TGTTAAAAACAGTACAATTCTGTGATGCCATGCGAAATGCTGGTATTGTTGGTGTACTGACATTAGATAATCAAGATTCAATGGTAACTGGTATGATTTC
GGTGATTTCATACAAACCACGACCAGGTAGTGGAGTTCCTGTTGTAGATTCTTATTATTCATTGTTAATGCCTATATTAACCTTGACCAGGGCTTTAACT
GCAGAGTCACATGTTGACACTGACTTAACAAAGCCTTACATTAAGTGGGATTTGTTAAAATATGATGACACGGAAGAGAGGTTAAAACTCTTTGACCGTT
ATTTTAAAATATTGGGATCAGACATACCCCCAAATTGTGTTAACTGTTTGGATGACAGATGCATTCTGCATTGTGCAAACTTTAATGTTTTATTCTCTAC
AGTGTTCCCACCTACAAGTTTTGGACCACTAGTGAGAAAATATTTGTTGATGGTGTTCCATTTGTAGTTTCAACTGGATACACTTCAGAGAGCTAGGTGT
TGTACATAATCAGGATGTAAACTTACATAGCTCTAGACTTAGTTTAAGGAATTACTTGTGTATGCTGCTGACCCTGCTATGCACGCTGCTTCTGGTAATC
TATTACTAGATAAACGCACTACGTGCTTTCAGTAGCTGCACTTACTAACAATGTTGCTTTTTTCAAACTGTCAAACCCGGTAATTTTAACAAAGACTTCT
ATGACTTTGCTGTGTCTAAGGGTTTCTAAGGAAGGAAGTTCTGTTGAATTAAAACACTTCTTTGCTCAGGATGGTAATGCTGCTATCAGCGATTATGACT
ATCGTTATAATCTACCAACAATGTGTGATATCAGACAACTACTATTTGTAGTTGAAGTTGTTGATAAGTACTTTGATTGTTACGATGGTGGCTGTATTAA
TGCTAACCAAGTCATCGTCAACAACCTAGACAAATCAGCTGGTTTTCCATTTAATAAATGGGGTAAGGCTAGACTTTATTATGATTCAATGAGTTATGAG
GATCAAGATGCACTTTCGCATATACAAAACGTAATGTCATCCCTACTATAACTCAAATGAAATTTAAGTATGCCATTAGTGCAAAGAATAGAGCTTGCAC
CGTAGCTGGTGTCTCTATCTGTAGTACTATGACCAATAGACAGTTTCATCAAAAATTATTGAAATCAATAGCCGCCACTAGAGGAGCTACTGTAGTAATT
GGAACAAGCAAATTCTATGGTGGTTGGCACACATGTTAAAAACTGTTTATAGTGATGTAGAAAACCCCACCTTATGGGTTGGGATTATCCTAAATGTGAT
AGAGCCATGCCTAACATGCTTAGAATTATGGCCTCACTTGTCTTGCTCGCAAACATACAACGTGTTGTAGCTTGTCACACCGTTTTATAGATTAGCTAAT
GAGTGTGCTCAAGTATTGAGTGAAATGGTCATGTGTGGCGGTTCACTATATGTTAAACCAGGTGGAACCTCATCAGGAGATGCCACAACTGCTTTATGCT
AATAGTGTTTTTAACATTTGTCAAGCTGTCACGGCCAATGTTAATGCACTTTTATCTACTGATGGTAACAAAATTGCCGATAAGTATGTCCGCAATTTAC
AACACAGACTTATGAGTGTTCTATAGAAATAGAGATGTTGACACAGACTTTGTGAATGAGTTTACGCATATTTGCGTAAACATTTCTCAATGATGATACT
CTGACGATGCTGTTGTGTGTTCAATAGCACTTATGCATCAAGGTCTAGTGGCTAGCATAAAGAACTTTAAGTCAGTTCTTTATTATCAAAACAATGTTTT
TATGTCTGAAGCAAAATGTTGGACTGAGACTGACCTTACTAAAGGACCTCATGAATTTTGCTCTCAACATACAATGCTAGTTAAACAGGGTGATGATTAT
GTGTACCTTCCTTACCCAGATCCATCAAGAATCCTAGGGGCCGGCTGTTTTGTAGATGATATCGTAAAACAGATGGTACACTATGATTGAACGGTTCGTG
TCTTTAGCTATAGATGCTTACCCACTTACTAAACATCCTAATCAGGAGTATGCTGATGTCTTTTCATTTGTACTTACAATACATAAGAAAGCTACATGAT
GAGTTAACAGGACACATGTTAGACATGTATTCTGTTATGCTTACTAATGATAACACTTCAAGGTATTGGGAACCTGAGTTTTATGAGGCTATGTACACAC
CGCATACAGTCTTACAGGCTGTTGGGGCTTGTGTTTTTTGCAATTCACAGACTTCATTAAGATGTGGTGCTTGCATACGTAGACCATCTTATGTTGTAAA
TGCTGTTACGACCATGTCATATCAACATCATAAATTAGTCTTGTCTGTTAATCCGTATGTTTGCAATGCTCCAGGTTGTGATGTCACAGATGTGACTCAA
CTTTACTTAGGAGGTATGAGCTATTATTGTAAATCACATAAACCACCCATTAGTTTTCCATTGTGTGCTAATGGACAAGTTTTTGGTTTATAAAAATACA
TGTGTTGGTAGCGATAATGTTACTGACTTTAATGCAATTGCAACATGTGACTGGACAAATGCTGGTGATTACATTTTAGCTAACACCTGTACTGAAAGAC
TCAAGCTTTTTGCAGCAGAAACGCTCAAAGCTACTGAGGAGACATTTAAACTGTCTTATGGTATTGCTACTGTACGTGAAGTGCTGTCTGACAGAGAATT
ACACCTTTCATGGGAAGTTGGTAAACCTAGACCACCACTTAACCGAAATTATGTCTACTGGTTATCGTGTAACTAAAAACAGTAAAGTACAAATAGGAGA
GTACACCTTTGAAAAAGGTGACTATGGTGATGCTGTTGTTTACCGAGGTACAACAACTTACACAAGGAACTGATTACAAACATTGGCCGCAAATTGCACA
ATTTGCCCCAGCGCTTCAGCGTTTTCGGAATGTCGCGCATTGGCATGGAAGTCACACCTTCGGGAACGTGGTTGACCTACACAGGTGCCATCAAATTGGA
TGACAAAGATCCAAATTCAAAGATCAAGTCATTTTGCTGAATAAGCATTGACGCATACAAAACATTCCCACCAACAGAGCCTAAAAAGGACAAAAAGAAG
AAGGCTGATGAAACTCAAGCCTTACCGCAGAGACAGAAGAAACAGCAAACTGTGACTCTTTTCCTGCTGCAGATTTGGATGATTTCTCCAAACAATTGCA
ACAATCCATGAGCAGTGCTGACTCAACTCAGGCCTAAACTCATGCAGACCATAAGGCAGATGGGCTATATAAACGTTTTCGCTTTCCGTTTACGATATAT
AGTCTACTCTTGTGCAGAATGAATTCTCGTAACTACATAGCACAAGTAGATGTAGTTAACTTTAATCTCACATAGCAATTTAATCAGTGTGTAACATTAG
GGAGGACTTGAAAGAGCCACCACATTTCACCGAGGCCACGCGGAGTACGATCGAGTGTACAGTGAACAATGCTAGGGAGAGCTGCCTATATGGAAGAGCC
CTAATGTGTAAAATTAATTTTAGTAGTGCTATCCCATGTGATTTTAATAGCTTTTAGGAGAATGACAAAAAA
>affa8798-53fa-4482-87d0-48d4869fc81e|5
CAGGTGGAACCTCATCAGGAGATGCCACAACTGCTTATGCTAATAGTGTTTTTAACATTTGTCAAGCTGTCACGGCCAATGTTAATGCACTTTTTTATCT
AACTGATGGTAACAAAATTGCCGATAAGTATGTCCGCAATTTACAACACAGACTTTATGAGTGTTCTATAGAAATAGAGATGTTGACACAGACTTGTGAA
TGAGTTTACGCATATTTGCGTAAACATTTCTCAATGATGATACTCTGACGATGCTGTTGTGTGTTTCAATAGCACTATGCATCTCAAGGTTAGTGGCTGT
TAGCATAAAGAACTTTAAGTCAGTTTTATTATCAAAACAATGTTTTTATGTCTGAAGCAAAATGTTGGACTGAGACTGACCTCTAAAGGACCTCATGAAT
TTGCTCAACATACAATGCTAGTTAAACAGGTGATGATTATGTGTACCCTTCCTTACCCAGATCCATCAAGAATCCTAGGGGCGGCTGTTTTGTAGATGAT
ATCGTAAAACAGATGGTACACTTATGATTGAACGGTTCGTGTCTTTAGCTATAGATGCTTACCCACTTACTAAACATCCTAATCAGGAGTATGCTGATGT
CTTTCATTTGTACTTACAATCATAAGAAAGCTATGATGAGTTAACAGGACACATGTTAGACATGTATTTTGTTATGCTTACTAATGATAACACTTCAAGG
TATTGGGAACCTGAGTTTTATGAGGCTATGTACACCGCATACAGTCTTACAGGCTGTTGGGGCTTGTGTTCTTGCAATTCCACAGACTTCATTAAGATGT
GGTGCTTGCATACGTAGACCATCTTATGTTGTAAATGCTGTTACGACCATGTCATATCAACATCATAAATTAGTTTGTCTGTTAATCCGTATGTTTGCAA
TGCTCCAGGTTGTGATGTCACAGATGTGACTCAACTTACTTAGGAGGTATGAGCTATGAGCTAGCCTCAAGCCTCAGAGACAGAAGAAACAGCAAACTGT
GACTCTTTTCCTGCTAAGAGATTTGGATGATTTTCCAAACAATTGCAACAAATCCATGAGCAGTGCTGACTCAACTCAGGCCTAAACTCATGCAGACACA
CAAGGCAGATGGGCTATATAAACGTTTTCGCTTTTCCGTTTACGATATATAGTCTACTTTGTGCAGAATGAATCTCGTAACTACATAGCACAAGTAGATG
TAGTTAACTTTTAATCTCACATAGCAATCTTTTAATCAGTGTGTATATTAGGGAGGACTTGAAAGAGCCACCACATTTCTTCGAGAGCCCGCGGAGTACG
ATCGAGTGTACAGTGAACAATGCTAGGGAGAGCTGCCTATGGAAGAGCCCTAATGTGTAAAATTAATTTAGTAGTGCTATCCCATGTGATTTTAATAGCT
TCTAGGAGAATGACAAAGTCTCCCAACCCACATCATATCCCACCGTATATCATTTATTCATACATTTATGCCCTCCATCTATACCTAAT
>bed0fb3a-6f95-47b2-94ae-5ec5a8559a36|5
TTAACATTTGTCAAGCTGTCACGGCCAATGTTAATGCACTTTTATATACTGATGGTAACAAAATTGCCGATAAGTATGTCCGCAATTTACAACACAGACT
TTATGAGTGTCTCTATAGAAATAGAGATGTTGACACAGACTTTGTTGTGAATGAGTTTACGCATATTTGCGTAAACATTTCTTCTCAATGATGATACTTG
ACGATGCTGTTGTGTTTCAATAGCACTTATGCATCTTCAAGGTCTAGTGGCTAGCATAAAGAACTTTAAGTCAGTTTTATTATCAAAACAATGTTTTTAT
GTCTGAAGCAAAATGTTGGACTGAGACTGACCTTACTAAAGGACCTCATGAATTTTGCTCTCATACAATGCTAGTTAAACAGGGTGATGATTATGTGTAC
CTTCCTTACCCAGATCCACCAAGAATCCTAGGGGCCATTGCTGTTTGTAGATGATATCGTAAAACAGATGGTACACTATGATTGAACGGTTCGTGTCTTT
AGCTATAGATGCTTACCCACTTACTAAAATCCTAATCAGGAGTATGCTGATGTCTTTCATTTGTACTTACAATACATAAGAAAGCTATGATGAGTTACAG
GACACATGTTAGACATGTATTCTGTTATGCTTACTAATGATAACACTTCAAGGTATTGGGAACCTGAGTTTATGAGGCTATGTACACACCGCATACAGTC
AGTACAGGCTGTTGGGGCTTGTGTTCTTTGCAATTCACAGACTCATTAAGATGTGGTGCTTGCATACGTAGACCATTCTTATGTTGTAAATGCTGTTACG
ACGAAATTTTGGGGACCAGGAACTAATCAGACAAGGAACTGATTACAAACATTGGCCGCAAATTGCACAATTTGCCCCAGCGCTTCAGCGTTTTCGGAAT
GTCGCGCATTGGCATGGAAGTCACACCTCGGGAACGTGGTTGACCTACACAGGTGCCATCAAATTGGATGACAAAGATCCAAATTCAAAGATCAAGTCAT
TTGCTGAATAAGCATTGACGCATACAAAACATTCCCACCAACAGAGCCTAAAAAAGGACAAAAAGAAGAAGGCTGATGAAACTCAAGCCTTACCGCAGAG
ACAGAAGAAACAGCAAACTGTGACTTTTTCCTGCTGCAGATTTGGATGATTTTCCAAACAATTGCAACAATCCGAGCAGTGCTGACTCAACTCAGGCCTA
AACTCATGCAGACAACCAAGGCAGATGGGCTATATAAACGTTTCGCTTTCCGTTTACGATATAGTCTACACTGTGCAGAATGAATCTCGTAACTACATAG
CACAAGTAGATGTAGTTAACTTTAATCTTCTAGCAATTCTAATCAGTGTAACATTAGGGAGGACTTGAAAGAGCCACATTTCACCGAGGCCACGCGGAGT
ACGATCGAGTGTACAGTGAACAATGCTAGGGAGAGCTGCCTATATGGAAGAGCCCTAATGTGTAAAATTAATTTAGTAGTGCTATCCCATGTGATTTTAA
TAGCTTCTTAGGAGAATGACAGCCCCCTACCCCCATACACCATACCAACCATATCCATCATACATATCCCCAACCTACCAACCCATCT
>641bb9fd-d930-4ac6-823b-19dfc2dccabc|16
AGAGACAGGTACGTTAATAGTTAATAGCGTACTTTCTTGCTTCGTGGTATTCTTGCTAGTTACACTAGCCATCCTTACTGCGCTCGATTGTGTGCGTACT
GCTGCAATATTGTTAACGTGAGTCTTGTAAAACCTTCTTTTACGTTTACTCTCGTGTTAAAAAATCTGAATTCTTCTAGAGTTCCTGATTTCTGGTCTAA
ACGAACTAAATATTATATTAGTTTTCTGTTTGGAACTTTAATTTTAGCCATGGCAGATTCCAACGGTACTATTACCGTTGAAGAGCTTAAAAAGCTCTTG
AACAATGGAACCTAGTAATAGGTTTCCTATTCCTTACATGGATTTGTCTTTTACAATTTGCCTATGCCAACAGGAATAGGTTTTTGTATATAATTAAGTT
AATTTTCCTCCTGGCTGTTATGGCCAGTAACTTTAGCTTGTTTTGTGCTTGCTGCTGTTTACAGAATAAATTGGATCACCGGTGGAATTGCTATCGCAAT
GGCTTGTCTTGTAGGCTTGATGTGGCTCAGCTACTTCATTGCTTCTTTCAGACTGTTTGCGCGTACGCGTTCCATGTGGTCATTCAATCCAGAAACTAAA
CATTCTCAACGTGCCACTCCATGGCACTATTTTGACCAGACCGCTTCTAGAAAGTGAACTCGTAATCGGAGCTGTGATCCTTCGTGGACATCTTCGTATT
GCTGGACACCATCTAGGACGCTGTGACATCAAGGACCTGCCTAAAGAAATCACTGTTGCTACATCACGAACGTTCTCTTATTACAAATTGGGAGCTTCGC
AGCGTGTAGCAGGTGACTCAGGTTTTGCTGCATACAGTCGCTACAGGATTGGCAACTATAAATTAAACACAGACCATTCCAGTAGCAGTGACAATATTGC
TTTGCTTGTACAGTAAGTGACAACAGATGTTTCATCTCGTTGACTTCAGGTTACTATAGCAGAGATATTACTAATTATTATGAGGACTTTTAAAGTTCCA
TTTGGAATCTTGATTACATCATAAACCTCATAATTAAAAATTTATCTAAGTCACTAACTGAGAATAAATATTCTCAATTAGATGAAGAGCAACCAATGGA
GATTGATTAAACGAACATGAAAATTATTCTTTCTTGGCACTGATAACACTCGCTACTTGTGAGCTTTATCACTACCAAGAGTGTGTTAGAGGTACAACAG
TACTTTTAAAAGAACCTTGCTTCTGGAACATACGAGGGCAAATCACCATTTCATCCTCTAGCTGATAACAAATTTGCACTGACTTGCTTTAGCACTCAAT
TTGCTTTGCTTGTCCTGACGGCGTAAAACACGTCTATCAGTTACGTGCCAGATCAGTTTTCACCTAAACTGTTCATCAGACAAGAGGAAGTTCAAGAACT
TTACTCTCCAATTTTATTGTTGCGGCAATAGTGTTTATAACACTTTGTCACACTCAAAAGAAAGACAGAATGATTGAACTTTCATTAATTGACTTCTATT
TGTGCTTTTTAGCCTTTCTGCTATTCCTTGTTTTAATTATGCTTATTATCTTTGGTTCTCACTTGAACTGCAAGATCATAATGGTGTCCTATTCACTTCT
ATTCTAAATGGTATATTAGAGTAGGAGCTAGAAAATCAGCACCTTTAATTGAATTGTGCGTGGATGAGGCTGGTTCTAAATCACCCATTCAGTACATCGA
TATCGGTAATTATACAGTTTCCTGTTTACCTTTTACAATTAATTGCCAGGAACCTAAATTGGGTAGTCTTGTAGTGCGTTGTTCGTTCTATGAAGACTTT
TTAGAGTATCATGACGTTCGTGTTGTTTTAGATTTCATCTAAACGAACAAACTAAAATGTCTGATAATGGACCCCAAAATCAGCGAAATGCACCCCGCAT
TACGTTTGGTGGACCTCAGATTCAACTGGCAGTAACCAGAATGGAGAACGCAGTGGGGCGCGATCAAAACAACGTCGGCCCCAAGGTTTACCCAATAATA
CTGCGTCTTGGGTTCACCGCTCACTCAACATGGCAAGGAAGACCTTAAATTCCCTCGAGGACAAGGCGTTCCAATTAACACCAATAGCAGTCCAGATGAC
CAAATTGGCTACCGAAGAGCTACCAGACGAATTCGTGGTGGTGACGGTAAAATGAAAGATTCAGTCCAAGATGGTATCTACTACCTAGGAACTGGGCCAG
AAGCTGGACTTCCCTATGGTGCTAACAAAAGACGGCATCATATGGGTTGCAACTGAGGGAGCCTTGAATACACCAAAAGATTTGGCACCCGCAATCCTGC
TAACAATGCTGCAATCGTGCTACAACTTCCAAGGAACAACATTGCCAAAAGGCTTTACGCAGAAGGAGCAGAGGCGGCAGTCAAGCCTCTCGTTCCTCAT
CACGTAGTCGCAACAGTTTAAGAAATTCAACTCCAGGCAGCAGTAGGGACTTCTTCCTGCTAGAAATGGCTGGCAATGGCGGTGATGCTGCTCTTGCTTT
GCTGCTGCTTGACAGATTGAACCAGCTTGAGAGCAAAATGTCTGGTAAAGGCCAACAACAACAAGGCCAAACTGTCACTAAGAATTGCTGCTGAGGCTTC
TAAGAAGCCTCGGCAAAACGTACTGCCACTAAAGCATACAATGTAACACAAGCTTCGGCAGACGTGGTCCAGAACAAACCCAAGGAAATTTTGGGGACCA
GGAACTAATCAGACAAGGAACTGATTACAAACATTGGCCGCAAATTGCACAATTTGCCCCAGCGCTTCAGCGTTTCGGAATGTCGCGCATTGGCATGGAA
GTCACACCTTCGGGAACGTGGTTGACCTACACAGGTGCCATCAAATTGGATGACAAAGATCCAAATTTAAAGATCAAGTCATTTGCTGAATAAGCATATT
GACGCATACAAAACATTCCCACCAACAGAGCCTAAAAAGGACAAAAAGAAGAAGGCTGATGAAACTCAAGCCCCCGCAGAGACAGAAGAAACAGCAAACT
GTGACTTTTCCTGCTGCAGATTTGGATGATTTTCCAAACAATTGCAACAATCCATGAGCAGTGCTGACTCAACTCAGGCCTAAACTCATGCAGACCATCA
AGGCAGATGGGCTATATAAACGTTTCGCTTTTCCGTTTACGATATATAGTCTACTCTTGTGCAGAATGAATTCTCGTAACTACATAGCACAAGTAGATGT
AGTTAACTTTAATCTCACATAGCAATTTTTAATCAGTGTGTAACATTAGGGAGGACTTGAAAGAGCCACCACATTTCACCGAGGCCACGCGGAGTACGAT
CGAGTGTACAGTGAACAATGCTAGGAGAGCTGCCTATATGGAAGAGCCCTAATGTGTAAAATTAATTTTAGTAGTGCTATCCCATGTGATTTTAATAGCT
TTCTAGGAGAATGACAAAAAA
>ecfaf5bb-78a0-4334-bcab-4334c325f232|35
ACCTTCCCAGGTAACAAACCAACCAACTTTCGATCTCTTGTAGATCTGTTCTCTAAACGAACTTTAAAATCTGTGTGGCTGTCACTCGGCTGCATGCTTA
GTGCACTCACGCAGTATAATTAATAACTAATTACTGTCGTTGACAGGACACGAGTAACTCGTATATTTGCAGGCTGCTTACGGTTCGTCCGTGTTGCAGC
CGATCATCAGCACATCTAGGTTTCGTCCGGGTGTGACCGAAAGGTAAGATGGAGAGCCTTGTCCCTGGTTTCAACGAGAAAACACACGTCCATTCAGTTT
GCCTGTTTTACAGGTTCGCGACGTGTTCGTACGTGGCTTTGGAGACTCCGTGGAGGAGGTCTTATCAGAGGCACGTCAACATCTTAAAGATGGCACTTGT
GGCTTAGTAGAAGTTGAAAAAGGCGTTTGCCTCAACTTGAACAGCCCTATGTGTTCATCAAACGTTCGGATGCTCGAACTGCACCTCATGGTCATGTTAT
GGTTGAGCTGGTAGCAGAACTCGAAGGCATTCAGTACGGTCGTAGTGGTGAGACACTTGGTGTCCTTGTCCCTCATGTGGGCGAAATACCAGTGGCTTAC
CGCAAGGTTCTTCTTCGTAAGAACGGTAATAAAGGAGCTGGTGGCCATAGTTACGGCGCCGATCTAAAGTCATTTGACTTAGGCGACGAGCTTGGCACTG
ATCCTTATGAAGATTTCAAGAAAACTGGAATGTACAAATACCTACAACTTGTGCTAATGACCCTGTGGGTTTACACTTAAAACACAGTCTGTACCGTCTG
CGGTATGTGGAAAGGTTATGGCTGTAGTTGTGATCAACTCCGCGAACCCATGCTTCAGTCAGCTGATGCACAATCGTTTTAAACGGGTTTGCGGTGTAAG
TGCAGCCCGTCTTACACCGTGCGGCACAGGCACTAGTACTGATGTCGTATACAGGGCTTTGACATACAATGATAAAGTAGCTGGTTTTGCTAAATTCCTA
AAAACTAATTGTTGTCGCTTCCAAGAAAAGGACGAAGATGACAATTTAATTGATTCTTACTTTGTAGTTAAGAGACACACTTTCTCTAACCACCATGAAG
AAACAATTTATAATTTACTTAAGGATTGTCCAGCTGTTGCTAAACATGACTTCTTTAAGTTTAGAATAGACGGTGACATGGTACCACATATATCACGTCA
ACGTCTTACTAAATACACAATGGCAGACCTCGTCTATGCTTTAAGGCATTTTGATGAAGGTAATTGTGACACATTAAAAGAAATACTTGTCACATACAAT
TGTTGTGATGATGATTATTCAATAAAAAGGACTGGTATGATTTTGTAGAAAACCCAGATATATTACGCGTATACGCCAACTTAGGTGAACGTGTACGCCA
AGCTTTGTTAAAAACAGTACAATTCTGTGATGCCATGCGAAATGCTGGTATTGTTGGTGTACTGACATTAGATAATCAAGATTCAATGGTAACTGGTATG
ATTTCGGTGATTTCATAAACCACGCCAGGTAGTGGAGTTCCTGTTGTAGATTCTTATTATTCATTGTTAATGCCTATATTAACCTTGACCAGGGCTTTAA
CTGCAGAGTCACATGTTGACACTGACTTAACAAAGCCTTACATTAAGTGGGATTTGTTAAAATATGACTTCACGGAAGAGAGGTTAAAACTCTTTGACCG
TTATTTTAAATATTGGGATCAGACATACCACCCAAATTGTGTTAACTGTTTGGATGACAGATGCATTCTGCATTGTGCAAACTTTAATGTTATTATTCTA
CAGTGTTCCCACCTACAAGTTTTGGACCACTAGTGAGAAAAAAATATTTGTTGATGGTGTTCCATTTGTAGTTTCAACTGGATACCACTTCAGAGAGCTA
GGTGTTGTACATAATCAGGATGTAAACTTACATAGCTCTAGACTTAGTTTTAAGGAATTACTTGTGTATGCTGCTGACCCTGCTATGCACGCTGCTTCTG
GTAATCTATTACTAGATAAACGCACTACGTGCTTTCAGTAGCTGCACTTACTAACAATGTTGCTTTCAAACTGTCAAACCCGGTAATTTTAACAAAGACT
TCTATGACTTTGCTGTGTCTAAGGGTTTTTAAGGAAGGAAGTTCTGTTGAATTAAAACACTTCTTTGCTCAGGATGGTAATGCTGCTATCAGCGATTATG
ACTACTATCGTTATAATCTACCAACAATGTGTGATATCAGACAACTACTATTTGTAGTTGAAGTTGTTGATAAGTACTTTGATTGTTACGATGGTGGCTG
TATTAATGCTAACCAAGTCATCGTCAACAACCTAGACAAATCAGCTGGTTTTCCATTTAATAAATGGGGTAAGGCTAGACTTTATTATGATTCAATGAGT
TATGAGGATCAAGATGCACTTTCGCATATACAAAACGTAATGTCATCCCTACTATAACTCAAATGAATCTTAAGTATGCCATTAGTGCAAAGAATAGAGC
TCGCACCGTAGCTGGTGTCTCTATCTGTAGTACTATGACCAATAGACAGTTTCATCAAAAATTATTGAAATCAATAGCCGCCACTAGAGGAGCTACTGTA
GTAATTGGAACAAGCAAATTCTATGGTGGTTGGCACAACATGTTAAAAACTGTTTATAGTGATGTAGAAAACCCTCACCTTATGGGTTGGGATTATCCTA
AATGTGATAGAGCCATGCCTAACATGCTTAGAATTATGGCCTCACTTGTTCTTGCTCGCAAACATACAACGTGTTGTAGCTTGTCACACCGTTTCTATAG
ATTAGCTAATGAGTGTGCTCAAGTATTGAGTGAAATGGTCATGTGTGGCGGTTCACTATATGTTAAACCAGGTGGAACCTCATCAGGAGATGCCACAACT
GCTTTATGCTAATAGTGTTTTTAACATTTGTCAAGCTGTCACGGCCAATGTTAATGCACTTTTATCTACTGATGGTAACAAAATTGCCGATAAGTATGTC
CGCAATTTACAACACAGACTTTATGAGTGTCTCTATAGAAATAGAGATGTTGACACAGACTTTGTGAATGAGTTTACGCATATTTGCGTAAACATTTCTC
AATGATGATACTCTCTGACGATGCTGTTGTGTGTTTCAATAGCACTTATGCATCTCAAGGTCTAGTGGCTAGCATAAAGAACTTTAAGTCAGTTCTTTAT
TATCAAAACAATGTTTTATGTCTGAAGCAAAATGTTGGACTGAGACTGACCTTACTAAAGGACCTCATGAATTTTGCTCTCAACATACAATGCTAGTTAA
ACAGGGTGATGATTATGTGTACCTTCCTTACCCAGATCCATCAAGAATCCTAGGGGCCGGCTGTTTGTAGATGATATCGTAAAAACAGATGGTACACTTA
TGATTGAACGGTTCGTGTCTTTAGCTATAGATGCTTACCCACTTACTAAACATCCTAATCAGGAGTATGCTGATGTCTTTCATTTGTACTTACAATACAT
AAGAAAGCTACATGATGAGTTAACAGGACACATGTTAGACATGTATTCTGTTATGCTTACTAATGATAACACTTCAAGGTATTGGGAACCTGAGTTTTAT
GAGGCTATGTACACACCGCATACAGTACAGGCTGTTGGGGCTTGTGTTCTTTGCAATCACAGACTTCATTAAGATGTGGTGCTTGCATACGTAGACCATT
CTTATGTTGTAAATGCTGTTACGACCATGTCATCAACATCACATAAATTAGTCTTGTCTGTTAATCCGTATGTTTGCAATGCTCCAGGTTGTGATGTCAC
AGATGTGACTCAACTTTACTTAGGAGGTATGAGCTATTATTGTAAATTTTAAACCACCCATTAGTTTTCCATTGTGTGCTAATGGACAAGTTTTTGGTTT
ATATAAAAAATACATGTGTTGGTAGCGATAATGTTACTGACTTTAATGCAATTGCAACATGTGACTGGACAAATGCTGGTGATTACATTTAGCTAACACC
TGTACTGAAAGACTCAAGCTTTTTGCAGCAGAAACGCTCAAAGCTACTGAGGAGACATTTAAACTGTCTTATGGTATTGCTACTGTACGTGAAGTGCTGT
CTGACAGAGAATTACATTTTCATGGGAAGTTGGTAAACCTAACATTCCCCACCAACAGAGCCTAAAAAGGACAAAAAGAAGAAGGCTGATGAAACTCAAG
CCTTACCGCAGAGACAGAAGAAACAGCAAACTGTGACTCTTTTCCTGCTGCAGATTTGGATGATTTCCAAACAATTGCAACAATCCATGAGCAGTGCTGA
CTCAACTCAGGCCTAAACTCATGCAGACCACAAGGCAGATGGGCTATATAAACGTTTTCGCTTTTCCGTTTACGATATAGTCTACTCTTGTGCAGAATGA
ATTCTCGTAACTATAGCACAAGTAGATGTAGTTAACTTTAATCTCACATAGCAATTTTTAATCAGTGTGTAACATTAGGGAGGACTTGAAAGAGCCACCA
CATTTCACCGAGGCCACGCGGAGTACGATCGAGTGTACAGTGAACAATGCTAGGGAGAGCTGCCTATATGGAAGAGCCCTAATGTGTAAAATTAATTTTA
GTAGTGCTATCCCCATGTGATTTTAATAGCTTTTAGGAGAATGACA
>6ae1324a-0faf-44d2-825b-05abd7e2b29c|5
ATGAGGCTATGTACCGCATACAGTCTTACAGGCTGTTGGGGCTTGTGTTTTTTGCAATTACAGACTTCATTAAGATGTGGTGCTTGCATACGTAGACCAT
CTTATGTTGTAAATGTTGTTACGACCATGTCATATCATTTCAACACTCAAATTAGTCTTGTCTGTTAATCCGTATGTTTGCAATGCTCCAGGTTGTGATG
TCACAGATGTGACTCAACTTTACTTAGGAGGTATGAGCTATTATTGTAAATCATAAAACCACCACCCATTAATGGACAAGTTTTTGTTTATATAAAAAAT
CTACGTGTTGGTAGCGATAATGTTACTGACTTTAATGCAATTGCAACATGTGACTGGACAAATGCTGGTGATTACATTTTAGCTAACACCTGTACTGAAA
GACTCAAGCTTTGCAGCAGAAACGCTCAAAGCTACTGAGGAGACATTTAAACTGTCTTATGGTATTGCTACTGTACGTGAAGTGCTGTCTGACAGAGAAT
TACATCATGGGAAGTTGGTAAACCTAGACCACTTAACCGAAATTATGTCTCTACTGGTTATCGTGTAACTAAAAACAGTAAAGTACAAATAGGAGAGTAC
ACCTTTGAAAAGGTGACTATGGTGATGCTGTTGTTTCCTAAAAAGGACAAAAAGAAGAAGGCTGATGAAACTCAAGCCCTGCAGAGACAGAAGAAACAGC
AAACTGTGACTCTTTCCTGCTGCAGATTTGGATGATTTTCCAAACAATTGCAACAATCCATGAGCAGTGCTGACTCAACTCAGGCCTAAACTCATGCAGA
CATCAAGGCAGATGGGCTATATAAACGTTTTCGCTTTTCCGTTTACGATATAGTCTACTCTGTGCAGAATGAATTCTCGTAACATAGCACAAGTAGATGT
AGTTAACTAATCTCACATAGCAATCTTTAATCAGTGTGTAACATTAGGGAGGACTTGAAAGAGCCACCACTTTCACCGAGGCCACGCGGAGTACGATCGA
GTGTACAGTGAACAATGCTAGGAGAGAGCTGCCTATATGGAAGAGCCCTAATGTGTAAAATTAATTTAGTAGTGCTATCCCATGTGATTTTAATAGCTCT
TAGGAGAATGACAAAA
>609764a7-c862-47dd-9643-b4281bf9c042|8
ACAGTCTGTACCGTCTGCGGTATGTGGAAAGGTTATGGCTGTAGTTGTGATCAACTCCGCGAACCCATGCTTCAGTCAGCTGATGCACAATCGTTTTTAA
ACGGGTTTGCGGTGTAAGTGCAGCCCGTCTCTACACCGTGCGGCACAGGCACTAGTACTGATGTCGTATACAGGGCTTTGACATACAATGATAAAGTAGC
TGGTTTCTGCTAAATTCCTAAAAACTAATTGTTGTCGCTTCCAAGAAAAGGACGAAGATGACAATTTAATTGATTCTTACTTTGTAGTTAAGAGACACAC
TTTCTCTAACTACCAACATGAAGAAACAATTTATAATTTACTTAAGGATTGTCCAGCTGTTGCTAAACATGACTTTTTAAGTTTAGAATAGACGGTGACA
TGGTACCACATATATCACGTCAACGTCTTACTAAAATACACAATGGCAGACCTCGTCTATGCTTTAAGGCATTTTGATGAAGGTAATTGTGACACATTAA
AAGAAATACTTGTCACATACAATTGTTGTGATGATGATTATTTCAATAAAAAGGACTGGTATGATTTTGTAGAAAACCCAGATATATTACGCGTATACGC
CAACTTAGGTGAACGTGTACGCCAAGCTTTGTTAAAAACAGTACAATTTTGTGATGCCATGCGAAATGCTGGTATTGTTGGTGTACTGACATTAGATAAT
CAAGATCTCAATGGTAACTGGTATGATTTCGGTGATTTCATACAAACCACGCCAGGTAGTGGAGTTCCTGTTGTAGATCTTATTATTCATTGTTAATGCC
TATATTAACCTTGACCAGGGCTTTAACTGCAGAGTCATGTTGACACTGACTTAACAAAGCCTTACATTAAGTGGGATTTGTTAAAATATGACTCACGGAA
GAGAGGTTAAAACTCTTTGACCGTTATTTTAAATATTGGGATCAGACATACCACCCAAATTGTGTTAACTGTTTGGATGACAGATGCATTCTGCATTGTG
CAAACTTTAATGTTTTATTTTCTACAGTGTTCCCACCTACAAGTTTGGACCACTAGTGAGAAAAATATTTGTTGATGGTGTTCCATTTGTAGTTCAACTG
GATACCACTTCAGAGAGCTAGGTGTTGTACATAATCAGGATGTAAACATAGCTCTAGACTTAGTTTAAGGAATTACTTGTGTATGCTGCTGACCCTGCTA
TGCACGCTGCTTCTGGTAATCTATTACTAGATAAACGCACTACGTGCTTTCAGTAGCTGCACTTACTAACAATGTTGCTTTTCAAACTGTCAAACCCGGT
AATTTTAACAAAGACTTCTATGACTTTGCTGTGTCTAAGGGTTTTCTAAGGAAGGAAGTTCTGTTGAATTAAACACACTTTCTGCTCAGGATGGTAATGC
TGCTATCAGCGATTATGACACTATCGTTATAATCTACCAACAATGTGTGATATCAGACAACTACTATTTGTAGTTGAAGTTGTTGATAAGTACTTTGATT
GTTACGATGGTGGCTGTATTAATGCTAACCAAGTCATCGTCAACAACCCAAGACAAATCAGCTGGTTTCCATTTAATAAATGGGGTAAGGCTAGACTTTA
TTATGATCAATGAGTTATGAGGATCAAGATGCACTTTCGCATATACAAAACGTAATGTCATCCCTACTATAACTCAAATGAATCTAAGTATGCCATTAGT
GCAAAGAATAGAGCTCGCACCGTAGCTGGTGTCTCTATCTGTAGTACTATGACCAATAGACAGTTTTCATCAAAAATTATTGAAATCAATAGCCGCCACT
AGAGGAGCTACTGTAGTAATTGGAACAAGCAAATTCTATGGTGGTTGGCACAACATGTTAAAAACTGTTATAGTGATGTAGAAAAACCTTATGGGTTGGG
ATTATCCTAAATGTGATAGAGCCATGCCTAACATGCTTAGAATTATGGCCTCACTTGTTCTTGCTCGCAAACATACAACGTGTTGTAGCTTGTCACACCG
TTTATAGATTAGCTAATGAGTGTGCTCAAGTATTGAGTGAAATGGTCATGTGTGGCGGTTCACTATATGTTAAACCAGGTGGAACCTCATCAGGAGATGC
CACAACTGCTTTATGCTAATAGTGTTTTTAACATTTGTCAAGCTGTCACGGCCAATGTTAATGCACTTTATCTACTGATGGTAACAAAATTGCCGATAAG
TATGTCCGCAAATTTACAACACAGACTTTATGAGTGTCTCTATAGAAATAGAGATGTTGACACAGACTTTGTGAATGAGTTTTACGCATATTTGCGTAAA
CATTTCTCAATGATGATACTCTGACGATGCTGTTGTGTGTTTCAATAGCACTTATGCATCTCAAGGTCTTAGTGGCTAGCATAAAGAACTTTAAGTCAGT
TCTTTATTATCAAAACAATGTTTATGTCTGAAGCAAAATGTTGGACTGAGACTGACCTTACTAAAGGACCTCATGAATTTTTGCTCTCATACAATGCTAG
TTAACAGGGTGATGATTATGTGTACCTTCCTTACCCAGATCCATCAAGAATCCTAGGGGCCGGCTGTTTTGTAGATGATATCGTAAAAACAGATGGTACA
CTTATGATTGAACAGTTCGTGTCTTAGCTATAGATGCTTACCCACTTACTAAACATCCTAATCAGGAGTATGCTGATGTCTTTCATTTGTACTTACAACA
CATAAGAAAGCTACATGATGAGTTAACAGGACACATGTTAGACATGTATTCTGTTATGCTTACTAATGATAACACTTTCAAGGTATTGAGGAACCTGAGT
TTTATGAGGCTATGTACACACCGCATACAGTCACAGGCTGTTGGGGCTTGTGTTCTTTGCAATTCACAGACTTCATTAAGATGTGGTGCTTGCATACGTA
GACCATTCTTATGTTGTAAATGCTGTTACGACCATGTCATATCAACATCACATAAATTAGTCTTGTCTGTTAATCCGTATGTTTGCAATGCTCCAGGTTG
TGATGTCACAGATGTGACTCAACTTTACTTAGGAGGTATGAGCTATTATTGTAAATCTTTCAAACCACCCATTAGTTTTCCATTGTGCTAATGGACAAGT
TTTTGGTTTATATAAAATACATGTGTTGGTAGCGATAATGTTACTGACTTTAATGCAATTGCAACATGTGACTGGACAAATGCTGGTGATTACATTTTAG
CTAACACCTGTACTGAAAGACTCAAGCTTTTGCAGCAGAAACGCTCAAAGCTACTGAGGAGACATTTAAACTGTCTTATGGTATTGCTACTGACGTTGAA
GTGCTGTCTGACAGAGAATTACATTTCATGGGAAGTTGGTAAACCTAGACCACCACTTAACCGAAATTATGTCTTTACTGGTTATGTAACTAAAACAGTA
AAGTACAAATAGGAGAGTAAACAAAGATCAAGTCATTTGCTGAATAAGCATTGACGCATACAAAAACATTCCCACCAACAGAGCCTAAAAAGGACAAAAA
GAAGAAGGCTGATGAAACTCAAGCCTTACCAAGAGACAGAAGAAACAGCAAACTGTGACTCTTTTCCTGCTGCAGATTTGGATGATTTCCAAACAATTGC
AACAATCCATGAGCAGTGCTGACTCAACTCAGGCCTAAACTCATGCAGACATCAAGGCAGATGGGCTATATAAACGTTTCGCTTTTCCGTTTACGATATA
GTCTACTCTTGTGCAGAATGAATTCTCGTAACTACATAGCACAAGTAGATGTAGTTAACTTTAATCACATAGCAATCTTTAATCAGTGTGTAACATTAGG
GAGGACTTGAAAGAGCCACCACTTTTCACCGAGGCCACGGAGTACGATCGAGTGTACAGTGAACAATGCTAGGGAGAGCTGCCTATATGGAAGAGCCCTA
ATGTGTAAAATTAATTTTTAGTAGTGCTATCCCCATGTGATTTTAATAGCTTCTTAGGAGAATGACAAAAATTCCTAATC
>7690df85-e566-48d9-8baa-7cfdd58ab836|15
GTAATAAAGGAGCTGGTGGCCATAGTTACGGCGCCGATCTAAAGTCATTTGACTTAGGCGACGAGCTTGGCACTGATCCTTATGAAGATTTTCAAGAAAC
TGGAATGTACAAATACCTACAACTTGTGCTAATGACCCTGTGGGTTTACACTTAAAACACAGTCTGTACCGTCTGCGGTATGTGGAAAGGTTATGGCTGT
AGTTGTGATCAACTCCGCGAACCCATGCTTCAGTCAGCTGATGCACAATCGTTTTTAAACGGGTTTGCGGTGTAAGTGCAGCCCGTCACACCGTGCGGCA
CAGGCACTAGTACTGATGTCGTATACAGGGCTTTGACATACAATGATAAAGTAGCTGGTTTTGCTAAATTCCTAAAACTAATTGTTGTCGCTTCCAAGAA
AAGGACGAAGATGACAATTTAATTGATTTTACTTTGTAGTTAAGAGACACACTTTCTCTAACTACCAACATGAAGAAACAATTTATAATTTACTTAAGGA
TTGTCCAGCTGTTGCTAAACATGACTTCTTTAAGTTAGAATAGACGGTGACATGGTACCACATATATCACGTCAACGTCTTACTAAATACAATGGCAGAC
CTCGTCTATGCTTTAAGGCATTTTGATGAAGGTAATTGTGACACATTAAAAGAAATACTTGTCACATACAATTGTTGTGATGATGATTATTTCAATAAAA
AGGACTGGTATGATTTTGTAGAAAACCCAGATATATTACGCGTATACGCCAACTTAGGTGAACGTGTACGCCAAGCTTTGTTAAAAACAGTACAATTCTG
TGATGCCATGCGAAATGCTGGTATTGTTGGTGTACTGACATTAGATAATCAAGATTTCAATGGTAACTGGTATGATTCGGTGATTTCATACAAACCACGC
CAGGTAGTGGAGTTCCTGTTGTAGATTCTTATTATTCATTGTTAATGCCTATATTAACCTTGACCAGGGCTTTAACTGCAGAGTCATGTTGACACTGACT
TAACAAAGCCTTACATTAAGTGGGATTTGTTAAAATATGACTTTCACGGAAGAGAGGTTAAAACTCTTTGACCGTTATTTTAAATATTGGGATCAGACAT
ACCACCCAAATTGTGTTAACTGTTTGGATGACAGATGCATTCTGCATTGTGCAAACTTTAATGTTTTATTCTCTACAGTGTTCCCACCTACAAGTTTGGA
CCACTAGTGAGAAAAATATTTGTTGATGGTGTTCCATTTGTAGTTTCAACTGGATACCACTTCAGAGAGCTAGGTGTTGTACATAATCAGGATGTAAACT
TACATAGCTCTAGACTTAGTTTAAGGAATTACTTGTGTATGCTGCTGACCCTGCTATGCACGCTGCTTCTGGTAATCTATTACTAGATAAACGCACTACG
TGCTTTTCAGTAGCTGCACTTACTAACAATGTTGCTTTCAAACTGTCAAACCCGGTAATTTTAACAAAGACTTCTATGACTTTGCTGTGTCTAAGGGTTT
TTAAGGAAGGAAGTTCTGTTGAATTAAAACACTTCTTTGCTCAGGATGGTAATGCTGCTATCAGCGATTATGACTACTATCGTTATAATCTACCAACAAT
GTGTGATATCAGACAACTACTATTTGTAGTTGAAGTTGTTGATAAGTACTTTGATTGTTACGATGGTGGCTGTATTAATGCTAACCAAGTCATCGTCAAC
AACCTAGACAAATCAGCTGGTTTTCCATTTAATAAATGGGGTAAGGCTAGACTTTATTATGATCAATGAGTTATGAGGATCAAGATGCACTTTCGCATAT
ACAAAACGTAATGTCATCCCTACTATAACTCAAATGAATCTTAAGTATGCCATTAGTGCAAAGAATAGAGCTCGCACCGTAGCTGGTGTCTCTATCTGTA
GTACTATGACCAATAGACAGTTTCATCAAAAATTATTGAAATCAATAGCCGCCACTAGAGGAGCTACTGTAGTAATTGGAACAAGCAAATTCTATGGTGG
TTGGCACAACATGTTAAAACTGTTTATAGTGATGTAGAAAAACCTCACCTTATGGGTTGGGATTATCCTAAATGTGATAGAGCCATGCCTAACATGCTTA
GAATTATGGCCTCACTTGTTCTTGCTCGCAAACATACAACGTGTTGTAGCTTGTCACACCGTTTCTATAGATTAGCTAATGAGTGTGCTCAAGTATTGAG
TGAAATGGTCATGTGTGGCGGTTCACTATATGTTAAACCAGGTGGAACCTCATCAGGAGATGCCACAACTGCTTATGCTAATAGTGTTTTTTAACATTTG
TCAAGCTGTCACGGCCAATGTTAATGCACTTTTATCTACTGATGGTAACAAAATTGCCGATAAGTATGTCCGCAATTTACAACACAGACTTTATGAGTGT
CTCTATAGAAATAGAGATGTTGACACAGACTTTGTGAATGAGTTTACGCATATTTGCGTAAACATTTCTCAATGATGATACTCTTGACGATGCTGTTGTG
TGTTCAATAGCACTTATGCATCTCAAGGTCTAGTGGCTAGCATAAAGAACTTTAAGTCAGTTTTTATCAAAACAATGTTTTATGTCTGAAGCAAAATGTT
GGACTGAGACTGACCTTACTAAAGGACCTCATGAATTTTGCTCTCAACATACAATGCTAGTTAAACAGGGTGATGATTATGTGTACCTTCCTTACCCAGA
TCCATCAAGAATCCTAGGGGCCGGCTGTTTTTGTAGATGATATCGTAAAACAGATGGTACACTTTATGATTGAACGGTTCGTGTCTTAGCTATAGATGCT
TACCCACTTACTAAACATCCTAATCAGGAGTATGCTGATGTCTTCATTTGTACTTACAATACATAAGAAAGCTATGATGAGTTAACAGGACACATGTTAG
ACATGTATTCTGTTATGCTTACTAATGATAACACTTCAAGGTATTGGGAACCTGAGTTTTATGAGGCTATGTACACACCGCATACAGTACAGGCTGTTGG
GGCTTGTGTTCTTTGCAATTCACAGACTTCATTAAGATGTGGTGCTTGCATACGTAGACCATTCTTATGTTGTAAATGCTGTTACGACCATGTCATATCA
ACATCACATAAATTAGTCTTGTCTGTTAATCCGTATGTTTGCAATGCTCCAGGTTGTGATGTCACAGATGTGACTCAACTTTACTTAGGAGGTATGAGCT
ATTATTGTAAATCACATAAACCACCCATTAGTTTTCCATTGTGTGCTAATGGACAAGTTTTTGGTTTATATAAATACATGTGTTGGTAGCGATAATGTTA
CTGACTTTAATGCAATTGCAACATGTGACTGGACAAATGCTGGTGATTACATTTTTAGCTAACACCTGTACTGAAAGACTCAAGCTTTTTGCAGCAGAAA
CGCTCAAAGCTACTGAGGAGACATTTAAACTGTCTTATGGTATTGCTACTGTACGTGAAGTGCTGTCTGACAGAGAATTAAGTCATTTGCTGAATAAGCA
TTGACGCATACAAAACATTCCCACCAACAGAGCCTAAAAAGGACAAAAAGAAGAAGGCTGATGAAACTCAAGCCTTACCGCAGAGACAGAAGAAACAGCA
AACTGTGACTTTTTTCCTGCTGCAGATTTGGATGATTTTCCAAACAATTGCAACAATCCATGAGCAGTGCTGACTCAACTCAGGCCTAAACTCATGCAGA
CCATCAAGGCAGATGGGCTATATAAACGTTTTCGCTTTTCCGTTTACGATATATAGTCTACTCTTGTGCAGAATGAATTCTCGTAACTACATAGCACAAG
TAGATGTAGTTAACTTTAATCACATAGCAATTTTAATCAGTGTGTAACATTAGGGAGGACTTGAAAGAGCCACCACATTTCACCGAGGCCACGCGGAGTA
CGATCGAGTGTACAGTGAACAATGCTAGGGAGAGCTGCCTATATGGAAGAGCCCTAATGTGTAAAATTAATTTTAGTAGTGCTATCCCATGTGATTTTAA
TAGCTTTTAGGAGAATGACAAAAAAACCCATATCATCTTATATATCTCATATATCATTTACTCCATCCCATCCATACCATTCCTAA
>4fa77eb3-b630-4fba-8192-00bd789804ba|5
GGCACTAGTCTGATGCGCGCGCGCGCGCGCGCGCGCCGTATACAGGGCTTTTGACATACAATGATAAAGTAGCTGGTTTTGCTAAATTCCTAAAACTAAT
TGTTGTCGCTTCCAAGAAAAGGACGAAGATGACAATTTAATTGATTTTACTTTGTAGTTAAGAGACACACTTCTCTAACTACCAACATGAAGAAACAATT
TATAATTTACTTAAGGATTGTCCAGCTGTTGCTAAACATGACTTTTTTAAGTTTAGAATAGACGGTGACATGGTACCACATATATCACGTCAACGTCTTA
CTAAATACACAATGGCAGACCTCGTCTATGCTTTAAGGCATTTTGATGAAGGTAATTGTGACACATTAAAAAGAAATACTTGTCACATACAATTGTTGTG
ATGATGATTATTTCAATAAAAAGGACTGGTATGATTTTGTAGAAAACCCAGATATATTACGCGTATACGCCAACTTAGGTGAACGTGTACGCCAAGCTTT
TTTAAAAACAGTACAATTCTGTGATGCCGCGAAATGCTGGTATTGTTGGTGTACTGACATTAGATAATCAAGATCTCAATGGTAACTGGTATGATTTCGG
TGATTTCATACAAACCAGCCAGGTGGAGTTCCTGTTGTAGATTCTTATTATTCATTGTTAATGCCTATATTAACCTTGACCAGGGCTTTAACTGCAGAGT
CATGTTGACACTGACTTAACAAAGCCTTACATTAAGTGGGATTTGTTAAAATGATATGATCACGGAAGAGAGGTTAAAACTCTTTGACCGTTATTTAAAT
ATTGGGATCAGACACCACCCAAATTGTGTTAACTGTTTGGATGACAGATGCATTCTGCATTGTGCAAACTTTAATGTTTTATCTACAGTGTTCCCACCTA
CAAGTTTTGGACCACTAGTGAGAAAAATATTTGTTGATGGTGTTCCATTTGTAGTTCAACTGGATACACTTCAGAGAGCTAGGTGTTGTACATAATCAGG
ATGTAAACACATAGCTCTAGACTTAGTTTTAAGGAATTACTTGTGTATGCTGCTGACCTGCTATGCACGCTGCTTCTGGTAATCTATTACTAGATAAACG
CACTACGTGTTTTCAGTAGCTGCACTTACTAACAATGTTGCTTTTCAAACTGTCAAACCCGGTAATTTTAACAAAGACTTCTATGACTTTGCTGTGTCTA
AGGGTTTTTAAGGAAGGAAGTTCTGTTGAATTAAAACACTTCTTTTTGCTCAGGATGGTAATGCTGCTATCAGCGATTATGACTACTATCGTTATAATCT
ACCAACAATGTGTGATATCAGACAACTACTATATTTGTAGTTGAAGTTGTTGATAAGTACTTTGATTGTTACGATGGTGGCTGTATTAATGCTAACCAAG
TCATCGTCAACAACCTAGACAAATCAGCTGGTTTTCCATTTAATAAATGGGTAAGGCTAGACTTTATTATGATTCAATGAGTTATGAGGATCAAGATGCA
CTTTTCGCATATACAAAACGTAATGTCATCCCCTACTATAACTCAAATGAATCTTAAGTATGCCATTAGTGCAAAGAATAGAGCTTCGCACCGTAGCTGG
TGTCTCTATCTGTAGTACTATGACCAATAGACAGTTTCATCAAAAATTATTGAAATCAATAGCCGCCACTAGAGGAGCTACTGTAGTAATTGGAACAAGC
AAATTCTATGGTGGTTGGCACAACATGTTAAAAACTGTTTATAGTGATGTAGAAAACCCCCTTATGGGTTGGGATTATCCTAAATGTGATAGAGCCGCCT
AACATGCTTAGAATATGGCCTCACTTGTTCTTGCTCGCAAACATACTGCGTGTTGTAGCTTGTCACACCGTTTCTTATAGATTAGCTAATGAGTGTGCTC
AAGTATTGAGTGAAATGGTCATGTGTGGCGGTTCACTATATGTTAAACCAGGTGGAACCTCATCAGGAGATGCCACAACTGCTTATGCTAATAGTGTTTT
TAACATTTGTCAAGCTGTCACGGCCAATGTTAATGCACTTTTATCTACTGATGGTAACAAAATTGCCGATAAGTATGTCCGCAATTTACAACACAGATTT
TATGAGTGTCTCTATAGAAATAGAGATGTTGACACAGACTTTGTGAATGAGTTTTACGCATATTTGCGTAAACATTTCTCAATGATGATACTCTTGACGA
TGCTGTTGTGTGTGTTCAATAGCACTTATGCATCATTTCAAGGTCTAGTGGCTAGCATAAAGAACTTTAAGTCAGTTTTATTATCAAAACAATGTTTTTA
TGTCTGAAGCAAAATGTTGGACTGAGACTGACCTTACTAAAGGACCTCATGAATTTTGCTCAACATACAATGCTAGTTAAACAGGTGATGATTATGTGTA
CCTTCCTTACCCAGATCCATCAAGAATCTAGGGGCCGGCTGTTTTGTAGATGATATCGTAAAACAGATGGTACATCTTATGATTGAACGGTTCGTGTCTT
TAGCTATAGATGCTTACCCACACTAAACATCCTAATCAGGAGTATGCTGATGTTTTCATTTGTCTTACAATACATAAGAAAGCTATGATGAGTTAACAGG
ACACATGTTAGACATGTATTCTGTTATGCTTACTAATGATAACACTTCAAGGTATTGGGAACCTGAGTTTTTATGAGGCTATGTACACACCGCATACAGT
TTTCAACAGGCTGTTGGGGCTTGTGTTTTCTTGCAATTCACAGACTTCGCTGACTCAACTCAGGCCTAAACTCATGCAGACATAAGGCAGATGGGCTATA
TAAACGTTTCGCTTCTTCCGTTTACGATATATAGTACTTTGTGCAGAATGAATTCTCGTACTACATAGCACAAGTAGATGTAGTTAACTTTAATCACATA
GCAATCTTTTAATCAGTGTGTAACATAGGGAGGACTTGAAAGAGCCACCACATTCACCGAGGCCACGCGGAGTACGATCGAGTGTACAGTGAACAATGCT
AGGGAGAGCTGCCTATATGGAAGAGCCCTAATGTGTAAAATTAATTTTAGTAGTGCTATCCCCATGTGATTTTAATAGCTTCTTAGGAGAATGACAAAAT
>806d7d47-3b81-4a3a-8a4d-a4f0928e13fc|218
GTTCACTATATGTTAAACCAGGTGGAACCTCATCAGGAGATGCCACAACTGCTTATGCTAATAGTGTTTTTAACATTTGTCAAGCTGTCACGGCCAATGT
TAATGCACTTTTATCTACTGATGGTAACAAAATTGCCGATAAGTATGTCCGCAATTTACAACACAGACTTTATGAGTGTCTATAGAAATAGAGATGTTGA
CACAGACTTTGTGAATGAGTTTTACGCATATTTGCGTAAACATTTCTCAATGATGATACTCTCTGACGATGCTGTTGTGTGTTTCAATAGCACTTATGCA
TCAAGGTCTAGTGGCTAGCATAAAGAACTTTAAGTCAGTTCTTTATTATCAAAACAATGTTTTATGTCTGAAGCAAAATGTTGGACTGAGACTGACCTTA
CTAAAGGACCTCATGAATTTTGCTCTCAACATACAATGCTAGTTAAACAGGGTGATGATTATGTGTACCTTCCTTACCCAGATCCATCAAGAATCCTAGG
GGCCGGCTGTTTGTAGATGATATCGTAAAAACAGATGGTACACTTATGATTGAACGGTTCGTGTCTTTAGCTATAGATGCTTACCCACTTACTAAACATC
CTAATCAGGAGTATGCTGATGTCTTCATTTGTACTTACAATACATAAGAAAGCTACATGATGAGTTAACAGGACACATGTTAGACATGTATTCTGTTATG
CTTACTAATGATAACACTTCAAGGTATTGGGAACCTGAGTTTTATGAGGCTATGTACACACCGCATACAGTACAGGCTGTTGGGGCTTGTGTTCTTTGCA
ATTCACAGACTTCATTAAGATGTGGTGCTTGCATACGTAGACCATTCTTATGTTGTAAATGCTGTTACGACCATGTCATATCAACACATAAATTAGTCTT
GTCTGTTAATCCGTATGTTTGCAATGCTCCAGGTTGTGATGTCACAGATGTGACTCAACTTTACTTAGGAGGTATGAGCTATTATTGTAAATCACATAAA
CCACCCATTAGTTTTCCATTGTGTGCTAATGGACAAGTTTTTGGTTTATAAAAATACATGTGTTGGTAGCGATAATGTTACTGACTTTAATGCAATTGCA
ACATGTGACTGGACAAATGCTGGTGATTACATTTTAGCTAACACCTGTACTGAAAGACTCAAGCTTTGCAGCAGAAACGCTCAAAGCTACTGAGGAGACA
TTTAAACTGTCTTATGGTATTGCTACTGTACGTGAAGTGCTGTCTGACAGAGAATTACATCTTTCATGGGAAGTTGGTAAACCTAGACCACCACTTAACC
GAAATTATGTCTTTACTGGTTATCGTGTAACTAAAAACAGTAAAGTACAAATAGGAGAGTACACCTTTGAAAAAGGTGACTATGGTGATGCTGTTGTTTA
CCGAGGTACAACAACTTACAAATTAAATGTTGGTGATTATTTGTGCTGACATCACATACAGTTCAAAGATCAAGTCATTTGCTGAATAAGCATTGACGCA
TACAAAACATTCCCACCAACAGAGCCTAAAAAGGACAAAAAGAAGAAGGCTGATGAAACTCAAGCCACCGCAGAGACAGAAGAAACAGCAAACTGTGACT
CTTTTCCTGCTGCAGATTTGGATGATTTCCAAACAATTGCAACAATCCATGAGCAGTGCTGACTCAACTCAGGCCTAAACTCATGCAGACCACAAGGCAG
ATGGGCTATATAAACGTTTCGCTTTTCCGTTTACGATATAGTCTACTCTTGTGCAGAATGAATTCTCGTAACTACATAGCACAAGTAGATGTAGTTAACT
TTAATCTCACATAGCAATTTTAATCAGTGTGTAACATTAGGGAGGACTTGAAAGAGCCACCACATTTCACCGAGGCCACGCGGAGTACGATCGAGTGTAC
AGTGAACAATGCTAGGGAGAGCTGCCTATATGGAAGAGCCCTAATGTGTAAAATTAATTTTAGTAGTGCTATCCCCATGTGATTTTAATAGCTTCTTAGG
AGAATGACA
>d09d0ead-4e59-46d0-a1e1-10ce65413c08|8
TGGGTTGGGATTATCCTCGGCGTGATAGAGCCATGCCTATGCTAAGAATTATGGCCTCACTTGTTTCTTGCTCGCAAACATACAACGTGTTGTAGCTTGT
CACACCGTTTTATAGATTAGCTAATGAGTGTGCTCAAGTATTGAGTGAAATGGTCATGTGTGGCGGTTCACTATATGTTAAACCAGGTGGAACCTCATCA
GGAGATGCCACAACTGCTTATGCTAATAGTGTTTTTAACATTTGTCAAGCTGTCACGGCCAATGTTAATGCACTTTTATACTGATGGTAACAAAATTGCC
GATAAGTATGTCCGCAATTTACAACACAGACTTTATGAGTGTCTATAGAAATAGAGATGTTGACACAGACTTTGTGAATGAGTTTACGCATTTGCGTAAA
CATTTCTCAATGATGATACTCTCTGACGATGCTGTTGTGTTCAATAGCACTTATGCATCTCAAGGTCTAGTGGCTAGCATAAAGAACTTTAAGTCAGTTC
TTTATTATCAAAACAATGTTTTATGTCTGAAGCAAAATGTTGACTGAGACTGACCTTACTAAAGGACCTCATGAATTTTGCTCTCACATACAATGCTAGT
TAAACAGGGTGATGATTATGTGTACCTTCCTTACCCAGATCCATCAAGAATCCTAGGGCCGGCTGTTTGTAGATGATATCGTAAAACAGATGGTACACTT
ATGATTGAACGGTTCGTGTCTTTAGCTATAGATGCTTACCCACCTAAACATCCTAATCAGGAGTATGCTGATGTCTTCATTTGTACTTACAATACATAAG
AAAGCTACATGATGAGTTAACAGGACACATGTTAGACATGTATTCTGTTATGCTTACTAATGATAACACTTCAAGGTATTGGGAACCTGAGTTTTATGAG
GCTATGTACACACCATACAGTCTACAGGCTGTTGGGGCTTGTGTTCTTTGCAATTCACAGACTTTCATTAAGATGTGGTGCTTGCATACGTAGACCATTC
TTATGTTGTAAATGCTGTTACGACCATGTCATATCAACATCTTCATAAATTAGTCTTGTCTGTTAATCCGTATGTTTGCAATGCTCCAGGTTGTGATGTA
CAGATGTGACTCAACTTTTTTAGGTAGGAGGTATGAGCTATTATTGTAAATCCACCCATTACCCATTGTGTGCTAATGGACAAGTTTTTTGTTTATATAA
AATACATGTGTTGGTAGCGATAATGTTACTGACTTTAATGCAATTGCAACATGTGACTGGACAAATGCTGGTGATTACATTTTAGCTAACACCTGTACTG
AAAGACTCAAGCTTTTTCGCAGCAGAAACGCTCAAAGCTACTGAGGAGACATTTAAACTGTCTTATGGTATTGCTACTGACGTGAAGTGCTGTCTGACAG
AGAATTACATCTTTCAAGGGAAGTTGGTAAACCTAGACCACTTATCGAAATTATGTCTTTACTGGTTATCGTGTAACTAAAACAGTAAAGTACAATAGAG
AGAGTACACCTTTGAAAAAGGTGACTATGGTGATGCTGTTGTTTAGAGCCTAAAAAGGACAAAAAGAAGAAGGCTGATGAAACTCAAGCCCTCAAGAGAC
AGAAGAAACAGCAAACTGTGACTTTTTCCTGCTGCAGATTTGGATGATTTCCAAACAATTGCAACAATCCGAGCAGTGCTGACTCAACTCAGGCCTAAAC
TCATGCAGACCACAAGGCAGATGGGCTATAAACGTTTTCGCTTTTCCGTTTACGATATAGTCTACTCTTGTGCAGAATGAAATTCGTAACATAGCACAAG
TAGATGTAGTTAACTTTAATCACATAGCAATTTTTAATCAGTGTGTGTAACAGGGAGGACTTGAAAGAGCCACCACTTTTCACCGAGGCCACGCGGAGTA
CGATCGAGTGTACAGTGAACAATGCTAGGGAGAGCTGCCTATATGGAAGAGCCCTAATGTGTAAAATTAATTTAGTAGTGCTATCCCATGTGATTTTAAT
AGCTTTTAGGAGAATGACAAAAAT
>802c4a51-e655-45d5-a1f4-7ef2db968ba7|8
CCTTCCCAGGTAACAAACCAACCAACTTTCGATTCTGTAGATCTGTTCTCTAAACGAATTAAAATCTGTGTGGCTGTCACTCGGCTGCATGCTTAGTGCA
CTCACGCAGTATAATTAATAACTAATTACTGTCGTTGACAGGACACGAGTAACTCGTCTATTTGCAGGCTGCTTACGGTTCGTCCGTGTTGCAGCCGATC
ATCAGCACATCTAGGTTTCGTCCGGTGTGACCGAAAGGTAAGATGGAGAGCCTTGTCCTGGTTCAACGAGAAACACACGTCCAATTCAGTTTGCCTGTTT
TACAGGTTTCGCGACGTGTTCGTACGTGGCTTTGGAGACTCCGTGGAGGAGGTCTTATCAGAGGCACGTCAACATTCTAAAGATGGCACTTGTGGCTTAG
TAGAAGTTGAAAAAGGCGTTTGCCTCAACTTGAACAGCCCTATGTGTTCATCAAACGTTCGGATGCTCGAACTGCACCTCATGGTCATGTTATGGTTGAG
CTGGTAGCAGAACTCGAAGGCATTCAGTACGGTCGTAGTGGTGAGACTTGGTGTCCTTGTCCCTCATGTGGGCGAAATACCAGTGGCTTTACCGCAAGGT
TCTTCGTAAGAACGGTAATAAAGGAGCTGGTGGCCATAGTTACGGCGCCGATCTAAAGTCATTTGACTTAGGCGACGAGCTTGGCACTGATCCTTATGAA
GATTTCAAGAAACTGGAATGTACAAATACCTACAACTTGTGCTAATGACCCTGTGGGTTTTTACACTTAAAAACACAGTCTGTACCGTCTGCGGTATGTG
GAAAGGTTATGGCTGTAGTTGTGATCAACTCCGCGAACCCATGTTCAGTCAGCTGATGCACAATCGTTTTAACGGGTTTGCAGTGTAAGTGCAGCCCGTT
ACACACCGGCACAGGCACTAGTACTGATGTCGTATACAGGGCTTTTGACATACAATGATAAAGTAGCTGGTTTTGCTAAATTCCTAAAAACTAATTGTTG
TCGCTTCCAAGAAAAGGACGAAGATGACAATTTAATTGATTTTACTTTGTAGTTAAGAGACACACTTTCTCTAACCACCAACATGAAGAAACAATTTATA
ATTTACTTAAGGATTGTCCAGCTGTTGCTAAACATGACTTCTTTAAGTTAGAATAGACGGTGACATGGTACCACATATATCACGTCAACGTCTTACTAAA
TACACGTATGGCAGACCTCGTCTATGCTTTAAGGCATTTTGATGAAGGTAATTGTGACACATTAAAGAAATACTTGTCACATACAATTGTTGTGATGATG
ATTATTCAATAAAAGGACTGGTATGATTTTGTAGAAAACCCAGATATATTACGCGTATACGCCAACTTAGGTGAACGTGTACGCCAAGCTTTGTTAAAAA
ACAGTACAATTTTGTGATGCCATGCGAAATGCTGGTATTGTTGGTGTACTGACATTAGATAATCAAGATCAATGGTAACTGGTATGATTTCGGTGATTTC
ATACAAACCACGCCAGGTAGTGGAGTTCCTGTTGTAGATTTTATTATCATTGTTAATGCCTATATTAACCTTGACCAGGGCTTTAACTGCAGAGTCAGAT
GTTGACACTGACTTAACAAAGCCTTACATTAAGTGGGATTTGTTAAAATATGACTCACGGAAGAGAGGTTAAAACTCTTTGACCGTTATTTTAAATATTG
GGATCAGACATACCACCCAAATTGTGTTAACTGTTTGGATGACAGATGCATTCTGCATTGTGCAAACTTTAATGTTTTATTCCTACAGTGTTCCCACTAC
ACAAGTTTTGGACCACTAGTGAGAAAAATATTTGTTGATGGTGTTCCATTTGTAGTTTCAACTGGATACCACTTCAGAGAGCTAGGTGTTGTACATAATC
AGGATGTAAACTTACATAGCTCTAGACTTAGTTTTAAGGAATTACTTGTGTATGCTGCTGACCCTGCTATGCACGCTGCTTCTGGTAATCTATTTACTAG
ATAAACGCACTACGTGCTTTCAGTAAGCTGCACTTACTAACAATGTTGCTTTCAAACTGTCAAACCCGGTAATTTTAACAAAGACTTTATGACTTTGCTG
TGTCTAAGGGTTAAGGAAGGAAGTTCTGTTGAATTAAAACACTTCTCTGCTCAGGATGGTAATGCTGCTATAGCGATTATGACTATCGTTATAATCTACC
AACAATGTGATATCAGACAACTACTATTTGTAGTTGAAGTTGTTGATAAGTACTTTGATTGTTACGATGGTGGCTGTATTAATGCTAACCAAGTCATCGT
CAACAACCTAGACAAATCAGCTGGTTTTCCATTTAATAAATGGGGTAAGGCTAGACTTTATTATGATTCAATGAGTTATGAGGATCAAGATGCACTTTCG
CATATACAAAAACGTAATGTCATCCCTACTATAACTCAAATGAATCTTAAGTATGCCATTAGTGCAAAGAATAGAGCTGCCACCGTAGCTGGTGTCTCTA
TCTGTAGTACTATGACCAATAGACAGTTCATCAAAAATTATTGAAATCAATAGCCGCCACTAGAGGAGCTACTGTAGTAATTGGAACAAGCAAATTCTAT
GGTGGTTGGCACAACATGTTAAAAACTGTTTATAGTGATGTAGAAAACCTTACCTTATGGGTTGGGATTATCCTAAATGTGATAGAGCCATGCCTAACAT
GCTTAGAATTATGGCCTCACTTGTTTGCTCGCAAACATACAACGTAGTGTAGCTTGTACACCGTTTCTATAGATTAGCTAATGAGTGTGCTCAAGTATTG
AGTGAAATGGTCATGTGTGGCGGTTCACTATATGTTAAACCAGGTGGAACCTCATCAGAGAGATGCCACAACTGCTTATGCTAATAGTGTTTTAACATTT
GTCAAGCTGCACGGCCAATGTTAATGCACTTTTATCTACTGATGGTAACAAAATTGCCGATAAGTATGTCCGCAATTTACAACACAGACTTTATGAGTGT
CTCTATAGAAATAGAGATGTTGACACAGACTTTGTGAATGAGTTTTACGCATATTTGCGTAAACATTTCTCAATGATGATACTCTCTGACGATGCTGTTG
TGTGTTCAATAGCACTTATGCATCTCAAGGTTTAGTGGCTAGCATAAAGAACTTTTAAGTCAGTTCTTTATTATCAAAACAATGTTTATGTCTGAAGCAA
AATGTTGGACTGAGACTGACCTTACTAAAGGACCTCATGAATTTTGCTCTCATACAATGCTAGTTAAACAGGTGATGATTATGTGTACCTTTCCTTACCC
AGATCCATCAAGAATTCCTAGGGGCCGGCTGTTTTGTAGATGATATCGTAAAACAGATGGTACACTTATGATTGAACGGTTCGTGTCTTTAGCTATAGAT
GCTTACCCACTTACTAAACATCCTAATCAGGAGTATGCTGATGTCTTCATTTGTACTTACAATACATAAGAAAGCTACATGATGAGTTATACAGGACACA
TGTTAGACCGTATTCTGTTATGCTTACTAATGATAACACTTCAAGGTATTGGGAACCTGAGTTTTATGAGGCTATGTACACACCGCATACAGTCTTACAG
GCTGTTGGGGCTTGTGTTTTTTGCAATTCACAGACTCATTAAGATGTGGTGCTTGCATACGTAGACCATTCTTATGTTGTAAATGCTGTTACGACCATGT
CATATCAACATCACATAAATTAGTCTTGTCTGTTAATCCGTATGTTTGCAATGCTCTCAGGTTGTGATGTCACAGATGTGACTCAACTCTACTTAGGAGG
TATGAGCTATTATTGTAAATTATTGTTACAAATGTTTTTAATAGTTTGAGAGAAGATCCAAAATGAAAGATCAAGTCATTTGCTGAATAAGCATTGACGC
ATACAAAACATTCCCACTCTTCAGAGCCTAAAAGGACAAAAGAAGAAGGCTGATGAAACTCAAGCCAAACTGCAGAGACAGAAGAAACAGCAAACTGTGA
TTTCCTGCTGCAGATTTGGATGATTCTCCAAACAATTGCAACAATCCATGAGCAGTGCTGACTCAACTCAGGCCTAAACTCATGCAGACATCAAGGCAGA
TGGGCTATATAAACGTTTCGCTTTTCCGTTTACGATATATAGTCTACTCTTGTGCAGAATGAATTCTCGTAACTCAGCACAAGTAGATGTAGTTAACTTT
TAATCTCACAGCAATCTTTAATCAGTGTGTAACATTAGGGAGGACTTGAAAGAGCCCACATTTCTGAGGCCACGCGGAGTACGATCGAGTGTACAGTGAA
CAATGCTAGGGAGAGCTGCCTATATGGAAGAGCCCTAATGTGTAAAATTAATTTAGTAGTGCTATCCCCATGTGATTTTAATAGCTTTTTAGGAGAATGA
CAAAAT
>dfeca9ef-5a0a-4799-9775-198a88de8eca|6
CGGAAGAGAGGTTAAAACTCTTTTGACCGTTATTTTAAATATTGGATCAGACATACCACCCAAATTGTGTTAACTGTTTGGATGACAGATGCATTTGCAT
TGTGCAAACTTTAATGTTTTATTCTCTACAGTGTTCCCACCTACAAGTTTGGACCACTAGTGAGAAAAATATTTGTTGATGGTGTTCCATCTGTAGTTTC
AACTGGATACCACTTCAGAGAGCTAGGTGTTGTACATAATCAGGATGTAAACTTACATAGCTCTAGACTTAGTTTAAGGAATTACTTGTGTATGCTGCTG
ACCCTGCTATGCACGCTGCTTCTGGTAATCTATACTAGATAAACGCACTACGTGCTTTCAGTAGCTGCACTTACTAACAATGTTGCTTTCAAACTGTCAA
ACCCGGTAATTTTAACAAAGACTTTATGACTTTGCTGTGTCTAAGGGTTAAGGAAGGAAGTTCTGTTGAATTAAAACACTCTTCTTTGCTCAGGATGGTA
ATGCTGCTATCAGCGATTATGACTACTATCGTTATTAATCTACCAACAATGTGTGATATCAGACAACTACTATTTGTAGTTGAAGTTGTTGATAAGTACT
TTGATTGTTACGATGGTGGCTGTATTAATGCTAACCAAGTCATCGTCAACAACCTAGACAAATCAGCTGGTTTTCCATCTAATAAATGGGGTAAGGCTAG
ACTTTATTATGATTCAATGAGTTATGAGGATCAAGATGCACTTTCGCATATACAAAACGTAATGTCATCCCTACTATAACTCAAATGAATCTTAAGTATG
CCATTAGTGCAAAGAATAGAGCTCGCACCGTAGCTGGTGTCTCTATCTGTAGTACTATGACCAATAGACAGTTTCATCAAAAATTATTGAAATCAATAGC
CGCCACTAGAGGAGCTACTGTAGTAATTGGAACAAGCAAATTCTATGGTGGTTGGCACACATGTTAAAAACTGTTTATAGTGATGTAGAAAACCCTCACC
TTATGGGTTGGGATTATCCTAAATGTGATAGAGCCATGCCTAACATGCTTAGAATTATGGCCTCACTTGTTCTTGCTCGCAAACATACAACGTGTTGTAG
CTTGTCACACCGTTTCTATAGATTAGCTAATGAGTGTGCTCAAGTATTGAGTGAAATGGTCATGTGTGGCGGTTCACTATATGTTAAACCAGGTGGAACC
TCATCAGGAGATGCCACAACTGCTTTTATGCTAATAGTGTTTTTAACATTTGTCAAGCTGTCACGGCCAATGTTAATGCACTTTATCTACTGATGGTAAC
AAAATTGCCGATAAGTATGTCCGCAATTTACAACACAGATTTTTTATGAGTGTCTCTATAGAAATAGAGATGTTGACACAGACTTTGTGAATGAGTTTAC
GCATATTTGCGTAAACATTTCTCAATGATGATACTCTCTGACGATGCTGTTGTGTGTTTCAATAGCACTTATGCATTCAAGGTCTAGTGGCTAGCATAAA
GAACTTTAAGTCAGTTCTTTATTATCAAAACAATGTTTTATGTCTGAAGCAAAATGTTGGACTGAGACTGACCTTACTAAAGGACCTCATGAATTTGCTC
TCAACATACAATGCTAGTTAAACAGGGTGATGATTATGTGTACCTTCCTTACCCAGATCCATCAAGAATCCTAGGGGCCGGCTGTTTTTCTGTAGATGAT
ATCGTAAAACAGATGGTACACTTTATGATTGAACGGTTCGTGTCTTAGCTATAGATGCTTACCCACTTACTAAACATCCTAATCAGGAGTATGCTGATGT
TTTCATTTGTACTTACAATACATAAGAAAGCTACATGATGAGTTAACAGGACACATGTTAGACATGTATTCTGTTATGCTTACTAATGATAACACTTCAA
GGTATTGGGAACCTGAGTTTATGAGGCTATGTACACACCGCATACAGTCTTACAGGCTGTTGGGGCTTGTGTTTTCTGCAATCACAGACTTCATTAAGAT
GTGGTGCTTGCATACGTAGACCATCTTATGTTGTAAATGCTGTTACGACCATGTCATATCAACATCACATAAATTAGTCTTGTTTGTTAATCCGTATGTT
TGCAATGCTCCAGGTTGTGATGTCACAGATGTGACTCAACTTACTTAGGAGGTATGAGCTATTATTGTAAATTCAAACCACCCATTAGTTTCCATTGTGT
GCTAATGGACAAGTTTTTGGTTTATATAAAACATCGTGTTGGTAGCGATAATGTTACTGACTTTAATGCAATTGCAACATGTGACTGGACAAATGCTGGT
GATTACATTTTAGCTAACACCTGTACTGAAAGACTCAAGCTTTTTGCAGCAGAAACGCTCAAAGCTACTGAGGAGACTTTAAACTGTCTTATGGTATTGC
TACTGTACGTGAAGTGCTGTCTGACAGAGAATTACATCATGGGAAGTTGGTAAACCTAGACCACCACTTATCGAAATTATGTCTTTACTGGTTATCGTGT
AACTAAAAACAGTAAAGTACAAATAGAGAGTATTCAAAGATCAAGTCATTTGCTGAATAAGCATTGACGCATACAAAACATTCCCACCAACAGAGCCTAA
AAAGGACAAAAAGAAGAAGGCTGATGAAACTCAAGCCTCATCAAGAGACAGAAGAAACAGCAAACTGTGACTCTTTCCTGCTGCAGATTTGGATGATTTT
CCAAACAATTGCAACAATCCATGAGCAGTGCTGACTCAACTCAAGGCCTAAACTCATGCAGACCACAACAAGGCAGATGGGCTATAAACGTTTCGCTTTT
CCGTTTACGATAGTCTACTCTTGTGCAGAATGAATTCTCGTAATTACATAGCACAAGTAGATGTAGTTAACTTTAATCCACATAGCAATTTTCTAATCAG
TGTGTAACATACTAGGAGGACTTGAAAGAGCCACCACTTCACCGAGGCCACGCGGAGTACGATCGAAGTGTACAGTGAACAATGCTAGGGAGAGCTGCCT
ATATGGAAGAGCCCTAATGTGTAAAATTAATTTTAGTAGTGCTATCCCATGTGATTTTAATAGCTTCTTAGGAGAATGACAAAAAA
>2c79f699-9f67-4a09-a420-50af7627b8ed|7
TATTTTAAATATTGGGATCAGACATACCACCCCAATTGTGTTAACTGTTTGGATGACAGATGCATTCTGCATTGTGCAAACTTTAATGTTTCTATTCTCA
CGGTGTTCCCACCTACAAGTTTTGGACCACTAGTGAGAAAAATATTTGTTGATGGTGTTCCATCTGTAGTTTCAACTGGATACCACATTTCAAGAGAGCT
AGGTGTTGTACATAATCAGGATGTAAACTTTACATAGCTCTAGACTTAGTTTTAAGGAATTACTTGTGTATGCTGCTGACCCTGCTATGCACGCTGCTTC
TGGTAATCTATTACTAGATAAACGCACTACGTGCTTTTCAGTAGCTGCACTTACTAACAATGTTGCTTTCAAACTGTCAAACCCGGTAATTTTAACAAAG
ACTTCTATGACTTTGCTGTGTCTAAGGGTTTCTAAGGAAGGAAGTTCTGTTGAATTAAAACACTTCTTTTGCTCAGGATGGTAATGCTGCTATCAGCGAT
TATGACTACTATCGTTATAATCTACCAACAATGTGTGATATCAGACAACTACTATTTGTAGTTGAAGTTGTTGATAAGTACTTTGATTGTTACGATGGTG
GCTGTATTAATGCTAACCAAGTCATCGTCAACAACCTAGACAAATCAGCTGGTTTCCATCCTAATAAATGGGGTAAGGCTAGACTTTATTATGATCAATG
AGTTATGAGGATCAAGATGCACTTTCGCATATACAAAACGTAATGTCATCCCTACTATAACTCAAATGAATCTTAAGTATGCCATTAGTGCAAAGAATAG
AGCTCGCACCGTAGCTGGTGTCTCTATCTGTAGTACTATGACCAATAGACAGTTCATCAAAATTATTGAAATCAATAGCCGCCACTAGAGGAGCTACTGT
AGTAATTGGAACAAGCAAATTCTATGGTGGTTGGCACAACATGTTAAAAACTGTTTATAGTGATGTAGAAAACCCTTATGGGTTGGGATTATCCTAAATG
TGATAGAGCCATGCCTAACATGCTTAGAATTATGGCCTACACTTGTTCTTGCTCGCAAACATACAACGTGTTGTAGCTTGTCACACCGTTTCTATAGATT
AGCTAATGAGTGTGCTCAAGTATTGAGTGAAATGGTCATGTGTGGCGGTTCACTATATGTTAAACCAGGTGGAACCTCATCAGGAGATGCCACAACTGCT
TATGCTAATAGTGTTTTTTAACATTTGTCAAGCTGTCACGGCCAATGTTAATGCACTTTTTATTACTGATGGTAACAAAATTGCCGATAAGTATGTCCGC
AATTTACAACACAGACTTTATGAGTGTCTCTATAGAAATAGAGATGTTGACACAGACTTTGTGTGAATGAGTTTACGCATATTTGCGTAAACATTTCTCA
ATGATGATACTCTTGACGATGCTGTTGTGTGTTCAATAGCACTTATGCATCTCAAGGTCTAGTGGCTAGCATAAAGAACTTTAAGTCAGTTCTTTATTAT
CAAAACAATGTTTTATGTCTGAAGCAAAATGTTGGACTGAGACTGACCTTACTAAAGGACCTCATGAATTTTGCTCATACAATGCTAGTTAAACAGGTGA
TGATTATGTGTACCTTCCTTACCCAGATCCATCAAGAATCCTAGGGGCCGGCTGTTTTGTAGATGATATCGTAAAACAGATGGTACACTCTATGATTGAA
CGGTTCGTGTCTTAGCTATAGATGCTTACCCACTTACTAAACATCCTAATCAGGAGTATGCTGATGTCTTTCATTTGTACTTACAATACATAAGAAAGCT
ATGATGAGTTAACAGGACACCGTTAGACATGTATTCTGTTATGCTTACTAATGATAACACTTCAAGGTATTGGGAACCTGAGTTTTATGAGGCTATGTAC
ACACCGCATACAGTTACAGGCTGTTGGGGCTTGTGTTCTTTGCAATCACAGACTTTCATTAAGATGTGGTGCTTGCATACGTAGACCATTCTTATGTTGT
AAATGCTGTTACGACCATGTCATCATCATCACTCTAAATTAGTCTTGTCTGTTAATCCGTATGTTTGCAATGCTCCAGGTTGTGATGTCACAGATGTGAC
TCAACTTTACTTAGGAGGTATGAGCTATTATTGTAAATCATAAACCACCACCCATTAGTTTTCCATTGTGTGCTAATGGACAAGTTTTTGGTTTATATAA
AAATATGTGTTGGTAGCGATAATGTTACTGACTTTAATGCAATTGCAACATGTGACTGGACAAATGCTGGTGATTACATTTTAGCTAACACCTGTACTGA
AAGACTCAAGCTTTTGCAGCAGAAACGCTCAAGCTACTTGAGACATTTAAACTGTCTTATGGTATTGCTACTGTACGTGAAGTGCTGTCTGACAGAGAAT
TACATCATGGGAAGTTGGTAAACCTAGACCACTTAACCGAAATTATGTCTTTACTGGTTATCGTGTAACTAAAAACAGTAAAGTACAAATAGGAGAGTAC
ACCTTTGAAAAAGATCCAAATTTCAAAGATCAAGTCATTTGCTGAATAAGCATTGACGCATACAAAACATTCCCACCAGAGCCTAAAAAGGAAACTCAAG
AAGAAGGCTGATGAAACTCAAGCCTTTGACTTTTTTCCTGCTGCAGATTTGGATGATTTTCCAAACAATTGCAACAATCCATGAGCAGTGCTGACTCAAC
TCAGGCCTAAACTCATGCAGACCATATAAGGCAGATGGGCTATATAAACGTTTTTCGCTTTCCGTTTACGATATAGTCTACTTGTGCAGAATGAATTTCG
TAACATAGCACAAGTAGATGTAGTTAACTTTAATCTCACATCAGCAATTTTAATCAGTGTGTATAGGGAGGACTTGAAAGAGCCACCACATTCACCGAGG
CCACGCGGAGTACGATCGAGTGTACAGTGAACAATGCTAGGGAGAGCTGCCTATATGGAAGAGCCCTAATGTGTAAAATTAATTTTAGTAGTGCTATCCC
ATGTGATTTTAATAGCTTCTAGGAGAATGACAGC
>b9f29847-4b69-4b2c-a2b5-d49191f242ab|7
ACCAGGTGGAACCTCATCAGGAGATGCCACAACTGCTTATGCTAATAGTGTTTTAACATTTGTCAAGCTGTCACGGCCAATGTTAATGCACTTTTATCTA
CTGATGGTAACAAAATTGCCGATAAGTATGTCCGCAATTTACAACACAGACTTTATGAGTGTCTTATAGAAATAGAGATGTTGACACAGACTTTGTGAAT
GAGTTTTACGCATTTGCGTAAACATTTCTCAATGATGATACTCTCTGACGATGCTGTTGTGTGTTCAATAGCACTTATGCATCAAGGTCTAGTGGCTAGC
ATAAAGAACTTTAAGTCAGTTTTTTATTATCAAACAATGTTTTATGTCTGAAGCAAAATGTTGGACTGAGACTGACCTTACTAAAGGACCTCATGAATTT
GCTCTCAACATACAATGCTAGTTAAACAGGGTGATGATTATGTGTACCTTCCTTACCCAGATCCATCAAGAATCCTAGGGGCCGGCTGTTTTGTAGATGA
TATCGTAAAAACAGATGGTACACTTTATGATTGAACGGTTCGTGTCTTAGCTATAGATGCTTACCCCACTAAACATCCTAATCATTGCAACAATCCATGA
GCAGTGCTGACTCAACTCAGGCCTAAACTCATGCAGACAACAAGGCAGATGGGCTATATAAACGTTTCGCTTTTCCGTTTACGATATAGTCTACTTTGTG
CAGAATGAAATCTCGTAACTACATAGCACAAGTAGATGTAGTTAACTTTAATCTCACATAGCAATCTTTAATCAGTGTGTAACATTAGGGGAGGACTTGA
AAGAGCCACCACATTTCACCGAGGCCACGCGGAGTACGATCGAGTGTACAGTGAACAATGCTAGGGAGAGCTGCCTATATGGAAGAGCCCTAATGTGTAA
AATTAATTTTAGTAGTGCTATCCCCATGTGATTTTAATAGCTTTCTAGGAGAATGACAACCCTCCCTACACTTACACTCCTACCATCATTTATATTCCAA
CATCATACCCATCCATCCCCTCATAAT
>a7812aab-de44-4eb7-9325-cacccb69f762|6
TAGCATAAAGAACTTTAAGTCAGTTCTTTATTATCAAAACAATGTTTTATGTCTGAAGCAAAATGTTGGACTGAGACTGACCTTACTAAAGGACCTCATG
AATTTTGCTCTCAACATACAATGCTAGTTAAACAGGTGATGATTATGTGTACCTTCCTTACCCAGATCCATCAAGAATCCTAGGGGTCGGCTGTTTCTGT
AGATGATATCGTAAAACAGATGGTACACTTATGATTGAACGGTTCGTGTCTTAGCTATAGATGCTTACCCACTTACTAAACATCCTAATCAGGAGTATGC
TGATGTCTTCATTTGTACTTACAATACATAAGAAAGCTACTATGATGAGTTAACAGGACACATGTTAGACCGTATTCTGTTATGCTTACTAATGATAACA
CTTCAAGGTATTGGGAACCTGAGTTTTATGAGGCTATGTACACACCGCATACAGTTTACAGGCTGTTGGGGCTTGTGTTCTTTGCAATCACAGACTTCAT
TAAGATGTGGTGCTTGCATACGTAGACCATTCTTATGTTGTAAATGCTGTTACGACCATGTCATATCAACATCACATAAATTAGTCTTGTCTGTTAATCC
GTATGTTTGCAATGCTCCAGGTTGTGATGTCACAGATGTGACTCAACACAGGTGCCATCAAATTGGATGACAAAGATCCAAATTCAAAGATCAAGTCATT
TGCTGAATAAGCATTGACGCATACAAAACATTTCCCACCAACAGAGCCTAAAAAGGACAAAAAGAAGAAGGCTGATGAAACTCAAGCCTTTCAAGAGACA
GAAGAAACAGCAAACTGTGACTTTTTCCTGCTGCAGATTTGGATGATTTCCAAACAATTGCAACAATCCATGAGCAGTGCTGACTCAACTCAGGCCTAAA
CTCATGCAGACCACATAAGGCAGATGGGCTATATAAACGTTTTCGCTTTTCCGTTTACGATATAGTCTACTACTTGTGCAGAATGAATTCTCGTAACATA
GCACAAGTAGATGTAGTTAACTTTAACTTTAATAGCAATCTTTAATCAGTGTGTAACATTAGGGAGGACTTGAAAGAGCCACCACATTTCACCGAGGCCA
CGCGGAGTACGATCGAGTGTACAGTGAACAATGCTAGGGAGAGCTGCCTATATGGAAGAGCCCTAATGTGTAAAATTAATTTAGTAGTGCTATCCCCATG
TGATTTTAATAGCTTTCTAGGAGAATGACAAAAA
>d3f2c9ab-383c-4abd-8ac5-31fbf6ca2a1e|11
ATACCTTCCCAGGTAACAAACCAACCAACTTCGATCTCTTGTAGATCTGTTCTCTAAACGAATTAAAATCTGTGTGGCTGTCACTCGGCTGCATGCTTAG
TGCACTCACGCAGTATAATTAATAACTAATTACTGTCGTTGACAGGACACGAGTAACTCGTTTATCTTTGCAGGCTGCTTACGGTTTCGTCCGTGTTGCA
GCCGATCATCAGCACATCTAGGTTCGTCCGGGTGTGACCGAAAGGTAAGATGGAGAGCCTTGTCCCTGGTTTCAACGAGAAAACACACGTCCACTTCAGT
TTGCCTGTTTTACAGGTTCGCGACGTGTTCGTACGTGGCTTTGGAGACTCCGTGGAGGAGGTCTTATCAGAGGCACGTCAACATCTTAAAGATGGCACTT
GTGGCTTAGTAGAAGTTGAAAAGGCGTTTTGCCTCAACTTGAACAGCCCTATGTGTTCATCAAAAACGTTCGGATGCTCGAACTGCACCTCATGGTCATG
TTATGGTTGAGCTGGTAGCAGAACTCGAAGGCATTCAGTACGGTCGTAGTGGTGAGACACTTGGTGTCCTTGTCCCTCATGTGGGCGAAATACCAGTGGC
TTACCGCAAGGTTCTTCGTAAGAACGGTAATAAAGGAGCTGGTGGCCATAGTTACGGCGCCGATCTAAAGTCATTTGACTTAGGCGACGAGCTTGGCACT
GATCCTTATGAAGATTTCAAGAAACTGGAATGTACAAATACCTACAACTTGTGCTAATGACCCTGTGGGTTTTACACTTAAAAACACAGTCTGTACCGTC
TGCGGTATGTGGAAAGGTTATGGCTGTAGTTGTGATCAACTCCGCGAACCCATGTTCAGTCAGCTGATGCACAATCGTTTTAAACGGGTTTGCGGTGTAA
GTGCAGCCCGTTTACACCGTGCGGCACAGGCACTAGTACTGATGTCGTATACAGGGCTTTTGACATACAATGATAAAGTAGCTGGTTTTGCTAAATTCCT
AAAACTAATTGTTGTCGCTTCCAAGAAAAGGACGAAGATGACAATTTAATTGATTTTACATTTGTAGTTAAGAGACACACTTTCTCTAACTACCAACATG
AAGAAACAATTTATAATTTACTTAAGGATTGTCCAGCTGTTGCTAAACATGACTTCTTTAAGTTTAGAATAGACGGTGACATGGTACCACATATATCACG
TCAACGTCTTACTAAATACAATGGCAGACCTCGTCTATGCTTTAAGGCATTTTGATGAAGGTAATTGTGACACATTAAAGAAATACTTGTCACATACAAT
TGTTGTGATGATGATTATTTCAATAAAAGGACTGGTATGATTTTGTAGAAAACCCAGAGATATTACGCGTATACGCCAACTTAGGTGAACGTGTACGCCA
AGCTTTGTTAAAAACAGTACAATTTTGTGATGCCATGCGAAATGCTGGTATTGTTGGTGTACTGACATTAGATAATCAAGATCTCAATGGTAACTGGTAT
GATTTCGGTGATTTCATACAAACCACGCCAGGTAGTGGAGTTCCTGTTGTAGATTCTTATTATTCATTGTTAATGCCTATATTAACCTTGACCAGGGCTT
TAACTGCAGAGTCATGTTGACACTGACTTAACAAAGCCTTACATTAAGTGGGATTTGTTAAATATGACTCACGGAAGAGAGGTTAAAACTCTTTGACCGT
TATTTTAAATATTGGGATCAGACATACCACCCAAATTGTGTTAACTGTTTGGATGACAGATGCATTCTGCATTGTGCAAACTTTAATGTTTTATTCTCTA
CAGTGTTCCCACCTACAAGTTTGGACCACTAGTGAGAAAAATATTTGTTGATGGTGTTCCATTTGTAGTTTCAACTGGATACCACTTCAGAGAGCTAGGT
GTTGTACATAATCAGGATGTAAACTTACATAGCTCTAGACTTAGTTTAAGGAATTACTTGTGTATGCTGCTGACCCTGCTATGCACGCTGCTTCTGGTAA
TCTATTACTAGATAAACGCACTACGTGCTTTTCAGTAGCTGCACTTACTAACAATGTTGCTTTCAAACTGTCAAACCCGGTAATTTTAACAAAGACTTCT
ATGACTTTGCTGTGTCTAAGGGTTTTCTAAGGAAGGAAGTTCTGTTGAATTAAAACACTTTTTCTTTGCTCAGGATGGTAATGCTGCTATCAGCGATTAT
GACTACTATCGTTATAATCTACCAACAATGTGTGATATCAGACAACTACTATTTGTAGTTGAAGTTGTTGATAAGTACTTTGATTGTTACGATGGTGGCT
GTATTAATGCTAACCAAGTCATCGTCAACAACCTAGACAAATCAGCTGGTTTCCATTTAATAAATGGGGTAAGGCTAGACTTTATTATGATTCAATGAGT
TATGAGGATCAAGATGCACTTCGCATATACAAAACGTAATGTCATCCCTACTATAACTCAAATGAATCTAAGTATGCCATTAGTGCAAAGAATAGAGCTC
GCACCGTAGCTGGTGTCTCTATCTGTAGTACTATGACCAATAGACAGTTTCATCAAAAATTATTGAAATCAATAGCCGCCTTAGAGGAGCTACTGTAGTA
ATTGGAACAAGCAAATTCTATGGTGGTTGGCACACATGTTAAAAACTGTTTATAGTGATGAGAGAAAACCTCACCTTATGGGTTGGGATTATCCTAAATG
TGATAGAGCCATGCCTAACATGCTTAGAATTATGGCCTCACTTGTTCTTGCTCGCAAACATACAACGTGTTGTAGCTTGTCACACCGTTTCTATAGATTA
GCTAATGAGTGTGCTCAAGTATTGAGTGAAATGGTCATGTGTGGCGGTTCACTATATGTTAAACCAGGTGGAACCTCATCAGGAGATGCCACAACTGCTT
TATGTTAATAGTGTTTTTAACATTTTGTCAAGCTGTCACGGCCAATGTTAATGCACTTTTATCTACTGATGGTAACAAAATTGCCGATAAGTATGTCCGC
AATTTACAACACAGACTCTATGAGTGTCTTCTATAGAAATAGAGATGTTGACACAGACTTGTGAATGAGTTTTACGCATATTTGCGTAAACATTTCTCAA
TGATGATACTCTCTGACGATGCTGTTGTGTTCAATAGCACTTATGCATCAAGGTCTAGTGGCTAGCATAAAGAACTTTAAGTCAGTTTTATTATCAAAAC
AATGTTTTATGTCTGAAGCAAAATGTTGGACTGAGACTGACCTTACTAAAGGACCTCATGAATTTTGCTCTCAACATACAATGCTAGTTAAACAGGGTGA
TGATTATGTGTACCTTCCTTACCCAGATCCATCAAGAATCCTAGGGGCCGGCTGTTTTGTAGATGATATCGTAAAAACAGATGGTACTCTATGATTGAAC
GGTTCGTGTCTTAGCTATAGATGCTTACCCACTTACTAAACATCCTAATCAGGAGTATGCTGATGTCTTCATTTGTACTTACAATACATAAGAAAGCTAC
ATGATGAGTTAACAGGACACATGTTAGACATGTATTCTGTTATGCTTACTAATGATAACACTCAAGGTATTGGAACCTGAGTTTATGAGGCTATGTACAC
ACCGCATACAGTACAGGCTGTTGGGGCTTGTGTTTTGCAATTCACAGACTTCATTAAGATGTGGTGCTTGCATACGTAGACCATCTTATGTTGTAAATGC
TGTTACGACCATGTCATATCAACATCACATAAATTAGTCTTGTCTGTTAATCCGTATGTTTGCAATGCTCCAGGTTGTGATGTCACAGATGTGACTCAAC
TTTTACTTAGGAGGTATGAGCTATTATTGTAAATCATAAACCACCCATTAGTTTTCCATTGTGTGCTAATGGACAAGTTTTTGGTTTATATAAAATACAT
GTGTTGGTAGCGATAATGTTACTGACTTTAATGCAATTGCAACATGTGACTGGACAAATGCTGGTGATTACATTTTAGCTAACACCTGTACTGAAAGACT
CAAGCTTTTTGCAGCAGAAACGCTCAAAGCTACTGAGGAGACATTTAAACTGTCTTATGGTATTGCTACTGTACGTGAAGTGCTGTCTGACAGAGAATTA
CATCTTCATGGGAAGTTGGTAAACCTAGACCACCACTTAACCGAAATTATGTCTACTGGTTATCGTGTAACTAAAACAGTAAAGTACAAATAGGAGAGTA
CACCTTTGAAAAAGGTGACTATGGTGATGCTGTTGTTTACCGAGGTACAACAACTTACAAATTAAATGTTGGTGATTATTTGTGCTGACACACATACAGT
AATGCCATTAAGTGCACCTACACTAGTGCCACAAGAGCACTATGTTAGAATTACTGGCTTATACCCAACACTCAATATCTCAGATGAGTTTTCTAGCAAT
GTTGCAAATTATCAAAAGGTTGGTATGCAAAAGTATTTACACTCCAGGGACCACCTGGTACTGGTAAGAGTCATTTTGCTATTGGCCTAGCTCTACTACC
CTCTGCTCGCATAGTGTATACAGCTTGCTCTCATGCCGCTGTTGATGCACTATGTGAGAAGGCTCAAGCCTTTGCAGAGACAGAAGAAACAGCAAACTGT
GACTTTTCCTGCTGCAGATTTGGATGATTTTCCAAACAATTGCAACAATCCATGAGCAGTGCTGACTCAACTCAGGCCTAAACTCATGCAGACATACAAG
GCAGATGGGCTATATAAACGTTTTCGCTTTTCCGTTTACGATATAGTCTACTCTTGTGCAGAATGAATTCTCGTAACATAGCACAAGTAGATGTAGTTAA
CTTTTAATCACATAGCAATTTTAATCAGTGTGTAACATTAGGGAGGACTTGAAAGAGCCACCACATTCACCGAGGCCACGCAAGAGTACGATCGAGTGTA
CAGTGAACAATGCTAGGGAGAGCTGCCTATATGGAAGAGCCCTAATGTGTAAAATTAATTTAGTAGTGCTATCCCCATGTGATTTTAATAGCTTTTCTAG
GAGAATGACAAAA
>ec7e5a69-a15c-47e6-8b07-36833893e897|20
TGACGATGCTGTTGTGTGTTTCAATAGCACTTATGCATCATCAAGGTCTAGTGGCTAGCATAAAGAACTTTAAGTCAGTTCTTTATTATCAAAACAATGT
TTTATGTCTGAAGCAAAATGTTGGACTGAGACTGACCTTACTAAAGGACCTCATGAATTTTGCTCTCAACATACAATGCTAGTTAAACAGGGTGATGATT
ATGTGTACCTTCCTTACCCAGATCCATCAAGAATCCTAGGGGCCGGCTGTTTTGTAGATGATATCGTAAAAACAGATGGTACACTTATGATTGAACGGTT
CGTGTCTTTAGCTATAGATGCTTACCCACTTACTAAACATCCTAATCAGGAGTATGCTGATGTCTTTCATTTGTACTTACAATACATAAGAAAGCTACAT
GATGAGTTAACAGGACACATGTTAGACATGTATTCTGTTATGCTTACTAATGATAACACTTCAAGGTATTGGGAACCTGAGTTTTATGAGGCTATGTACA
CACCGCATACAGAGTTTACAGGCTGTTGGGGCTTGTGTTCTTTGCAATTCACAGACTTCATTAAGATGTGGTGCTTGCATACGTAGACCATTCTTATGTT
GTAAATGCTGTTACGACCATGTCATATCAACATCACATAAATTAGTCTTGTCTGTTAATCCGTATGTTTGCAATGCTCCAGGTTGTGATGTCACAGATGT
GACTCAACTTTACTTAGGAGGTATGAGCTATTATTGTAAATTTCAAACCACCCATTAGTTTTCCATTGTGTGCTAATGGACAAGTTTTTGGTTTATATAA
AAATACATGTGTTGGTAGCGATAATGTTACTGACTTTAATGCAATTGCAACATGTGACTGGACAAATGCTGGTGATTACATTTTAGCTAACACCTGTACT
GAAAGACTCAAGCTTTTTGCAAAAGAAACGCTCAAAGCTACTGAGGAGACATTTAAACTGTCTTATGGTATTGCTACTGTACGTGAAGTGCTGTCTGACA
GAGAATTACATCATGGGAAGTTGGTAAACCTAGACCACCACTTAACCGAAATTATGTACTGGTTATCGTGTAACTAAAACAGTAAAGTACAAATAGGAGT
ATGTGACTTT
>d739104a-8e54-499e-9f66-e96f129f9c7c|27
AAACTAATTGTTGTCGCTTCCAAGAAAAGGACGAAGATGACAATTTAATTGATTTTACTTTGTAGTTAAGAGACACACTTTCTCTAACCAACATGAAGAA
ACAATTTATAATTTACTTAAGGATTGTCCAGCTGTTGCTAAACATGACTTCTCTAAGTTTAGAATAGACGGTGACATGGTACCACATATATCACGTCAAC
GTCTTACTAAATACACAATGGCAGACCTCGTCTATGCTTTAAGGCATTTTGATGAAGGTAATTGTGACACATTAAAGAAATACTTGTCACATACAATTGT
TGTGATGATGATTATTTCAATAAAAAGGACTGGTATGATTTTGTAGAAAACCCAGATATTACGCGTATACGCCAACTTAGGTGAACGTGTACGCCAAGCT
TTGTTAAAAACAGTACAATTTTGTGATGCCATGCGAAATGCTGGTATTGTTGGTGTACTGACATTAGATAATCAAGATCAATGGTAACTGGTATGATTTC
GGTGATTTCATACAAACCACGCCAGGTAGTGGAGTTCCTGTTGTAGATTCTTATTATTCATTGTTAATGCCTATATTAACCTTGACCAGGGCTTTAACTG
CAGAGTCACATGTTGACACTGACTTAACAAAGCCTTACATTAAGTGGGATTTGTTAAAATATGACTTCACGGAAGAGAGGTTAAAACTCTTTGACCGTTA
TTTTAAATATTGGGATCAGACATACCACCCAAATTGTGTTAACTGTTTGGATGACAGATGCATTCTGCATTGTGCAAACTTTAATGTTTTATTTCTACAG
TGTTCCCACCTACAAGTTTTGGACCACTAGTGAGAAAAATATTTGTTGATGGTGTTCCATTTGTAGTTTTCAACTGGATACCACTTCAGAGAGCTAGGTG
TTGTACATAATCAGGATGTAAACTTACATAGCTCTAGACTTAGTTTTAAGGAATTACTTGTGTATGCTGCTGACCCTGCTATGCACGCTGCTTCTGGTAA
TCTATTACTAGATAAACGCACTACGTGCTTTCAGTAGCTGCACTTACTAACAATGTTGCTTTCAAACTGTCAAACCCGGTAATTTTAACAAAGACTTTTA
TGACTTTGCTGTGTCTAAGGGTTTTCTAAGGAAGGAAGTTCTGTTGAATTAAAACACTTCTTTGCTCAGGATGGTAATGCTGCTATCAGCGATTATGACT
ACTATCGTTATAATCTACCAACAATGTGTGATATCAGACAACTACTATTTGTAGTTGAAGTTGTTGATAAGTACTTTGATTGTTACGATGGTGGCTGTAT
TAATGCTAACCAAGTCATCGTCAACAACCTAGACAAATCAGCTGGTTTTCCATTTAATAAATGGGGTAAGGCTAGACTTTATTATGATTCAATGAGTTAT
GAGGATCAAGATGCACTTTCGCATATACAAAACGTAATGTCATCCCTACTATAACTCAAATGAATCTTAAGTATGCCATTAGTGCAAAGAATAGAGCTCG
CACCGTAGCTGGTGTCTATCTGTAGTACTATGACCAATAGACAGTTTCATCAAAAATTATTGAAATCAATAGCCGCCACTAGAGGAGCTACTGTAGTAAT
TGGAACAAGCAAATTCTATGGTGGTTGGCACAACATGTTAAAAACTGTTTATAGTGATGTAGAAAACCCTCACCTTATGGGTTGGGATTATCCTAAATGT
GATAGAGCCATGCCTAACATGCTTAGAATTATGGCCTCACTTGTTCTTGCTCGCAAACATACAACGTGTTGTAGCTTGTCACACCGTTTCTATAGATTAG
CTAATGAGTGTGCTCAAGTATTGAGTGAAATGGTCATGTGTGGCGGTTCACTATATGTTAAACCAGGTGGAACCTCATCAGGAGATGCCACAACTGCTTA
TGCTAATAGTGTTTTTAACATTTGTCAAGCTGTCACGGCCAATGTTAATGCACTTTTATCTACTGATGGTAACAAAATTGCCGATAAGTATGTCCGCAAT
TTACAACACAGACTTTATGAGTGTCTCTATAGAAATAGAGATGTTGACACAGACTTTGTGAATGAGTTTACGCATATTTGCGTAAACATTTCTCAATGAT
GATACTCTCTGACGATGCTGTTGTGTGTTTCAATAGCACTTATGCATCAAGGTCTAGTGGCTAGCATAAAGAACTTTAAGTCAGTTCTTTATTATCAAAA
CAATGTTTTTATGTCTGAAGCAAAATGTTGGACTGAGACTGACCTTACTAAAGGACCTCATGAATTTTGCTCAACATACAATGCTAGTTAAACAGGGTGA
TGATTATGTGTACCTTCCTTACCCAGATCCATCAAGAATCCTAGGGGCCGGCTGTTTTGTAGATGATATCGTAAAACAGATGGTACACTTTATGATTGAA
CGGTTCGTGTCTTTAGCTATAGATGCTTACCCACTTACTAAACATCCTAATCAGGAGTATGCTGATGTCTTCATTTGTACTTACAATACATAAGAAAGCT
ACATGATGAGTTAACAGGACACATGTTAGACATGTATTCTGTTATGCTTACTAATGATAACACTTCAAGGTATTGGGAACCTGAGTTTTATGAGGCTATG
TACACACCGCATACAGTTTACAGGCTGTTGGGGCTTGTGTTTTTGCAATTCACAGACTTCATTAAGATGTGGTGCTTGCATACGTAGACCATTCTTATGT
TGTAAATGCTGTTACGACCATGTCATATCATCATCACATAAATTAGTCTTGTCTGTTAATCCGTATGTTTGCAATGCTCCAGGTTGTGATGTCACAGATG
TGACTCAACTTTACTTAGGAGGTATGAGCTATTATTGTAAATCATAAACCACCCATTAGTTTTCCATTGTGTGCTAATGGACAAGTTTTTGGTTTATATA
AAAATACATGTGTTGGTAGCGATAATGTTACTGACTTTAATGCAATTGCAACATGTGACTGGACAAATGCTGGTGATTACATTTTTAGCTAACACCTGTA
CTGAAAGACTCAAGCTTTTTGCAGCAGAAACGCTCAAAGCTACTGAGGAGACATTTAAACTGTCTTATGGTATTGCTACTGTACGTGAAGTGCTGTCTGA
CAGAGAATTACATCTTTCATGGGAAGTTGGTAAACCTAGACCACCACTTAACCGAAATTATGTCTTTACTGGTTATCGTGTAACTAAAAACAGTAAAGTA
CAAATAGGAGAGTACACCTTTGAAAAAGGTGACTATGGTGATGCTGTTGTTTACCGAGGTACAACAACTTACAAATTAAATGTTGGTGATTATTTGTGCT
GACATCATACAGTTCAAAGATCAAGTCATTTGCTGAATAAGCATTGACGCATACAAAACATTCCCACCAACAGAGCCTAAAAAGGACAAAAGAAGAAGGC
TGATGAAACTCAAGCCTTACCGCAGAGACAGAAGAAACAGCAAACTGTGACTCTTTTTCCTGCTGCAGATTTGGATGATTTCCAAACAATTGCAACAATC
CATGAGCAGTGCTGACTCAACTCAGGCCTAAACTCATGCAGACATCAAGGCAGATGGGCTATATAAACGTTTTCGCTTTTCCGTTTACGATATATAGTCT
ACTTTGTGCAGAATGAATTCTCGTAACATAGCACAAGTAGATGTAGTTATTTTAATCACATAGCAATCTTTAATCAGTGTGTAACATTAGGGAGGACTTG
AAAGAGCCACCACATTTCACCGAGGCCACGCGGAGTACGATCGAGTGTACAGTGAACAATGCTAGGGAGAGCTGCCTATATGGAAGAGCCCTAATGTGTA
AAATTAATTTTAGTAGTGCTATCCCCATGTGATTTTAATAGCTTTAGGAGAATGACA
>819ff67b-643f-4007-8518-0483a0c46376|9
GTGTTTTTAACTTGTCAAGCTGCACGGCCAATGTTAATGCACTTTTATCTACTGATGGTAACAAAATTGCCGATAAGTATGTCCGCAATTTACAACACAG
ACTTTATGAGTGTCTATAGAAATAGAGATGTTGACACAGACTTTGTGAATGAGTTTTACGCATATTTGCGTAAACATTTCTCAATGATGATACTCTCTGA
CGATGCTGTTGTGTGTTTTCAATAGCACTTATGCATCAAGGTCTAGTGGCTAGCATAAAGAACTTTAAGTCAGTTCTTTATTATCAAACAATGTTTTATG
TCTGAAGCAAAATGTTGACTGAGACTGACCTACTAAAGGACCTCATGAATTTGCTCTCAACATACAATGCTAGTTAAACAGGGTGATGATTATGTGTACC
TTCCTTACCCAGATCCATCAAGAATCCTAGGGGCCGGCTGTTTGTAGATGATATCGTAAAACAGATGGTACACTTATGATTGAACGGTTCGTGTCTTTAG
CTATAGATGCTTACCCACTTACTAAACATCCTAATCAGGAGTATGCTGATGTCTTCATTTGTACTTACAATACATAAGAAAGCTATGATGAGTTAACAGG
ACACATGTTAGACATGTATTTGTTATGCTTACTAATGATAACACTTCAAGGTATTGGGAACCTGAGTTTTATGAGGCTATGTACACACCGCATACAGTTA
CAGGCTGTTGGGGCTTGTGTTGTTTTTGCAATTCACAGACTTCATTAAGATGTGGTGCTTGCATACGTAGACCATCTTATGTTGTAAATGCTGTTACGAC
CATGTCATATCATACATAAATTAGTCTTGTCTGTTAATCCGTATGTTTGCAATGCTCCAGGTTGTGATGTCACAGATGTGACTCAACTTTTACTTAGGAG
GTATGAGCTATTATTGTAATTTTAAACCACCCATTAGTTTCCATTGTGTGCTAATGGACAAGTTTTGGTTTATATAAACATGTGTTGGTAGCGATAATGT
TACTGACTTTAATGCAATTGCAACATGTGACTGGACAAATGCTGGTGATTACATTTTTAGCTAACACCTGTACTGAAAGACTCAAGCTTTTGCAGCAGAA
ACGCTCAAAGCTAAGAGACATTTAAACTGTCTTATGGTATTGCTACTGTACGTGAAGTGCTGTCTGACAGAGAATTACATTTCATGGGAAGTTGGTAAAC
CTAGACCACCACTTACCGAAATTATGTTTACTGGTTATCGTGTAACTAAAAACAGTAAAGTACAAATAGGAGAGTACACCTTTGAAAAAGGTGACTATGG
TGATGCTGTTGTTTACCGAGGTACAACAACTTACAAATTAAATGTTGGTGATTATTCTGTGCTGACATCATACAGTAATGCCATTAAGTGCACCTACACT
AGTGCCACAGAGCACTATGTTAGAATTACTGGCTTATACCCAACACTCAATTAATGTTTTATAAGAGCACTATTTTCAATAGCACTTATGCACTCACTAC
AAAACATTCCCACCAACAGAGCCTAAAAAGGACAAAAAGAAGAAGGCTGATGAAACTCAAGCCTTACCGCAGAGACAGAAGAAACAGCAAACTGTGACTC
TTTCCTGCTGCAGATTTGGATGATTTCCAAACAATTGCAACAATCCATGAGCAGTGCTGACTCAACTCAGGCCTAAACTCATGCAGACATCACAAGGCAG
ATGGGCTATATAAACGTTTCGCTTTCCGTTTACGATATATGGTCTACTTGTGCAGAATGAATTCTCGTAACATAGCACAAGTAGATGTAGTTAACTTTAA
TCTCACTAGCAATCTTAATCAGTGTGTAACATTAGGGAGGACTTGAAAGAGCCACCACATTTCGAGGCCACCGAGGACAGTGAACAATGCTAGGGAGAGC
TGCCTATATGGAAGAGCCCTAATGTGTAAAATTAATTTTAGTAGTGCTATCCCCATGTGATTTTAATAGCTTCTTAGGAGAATGACAAAACACATATCTG
CCATCCCACCGCCACCTTCAATC
>28511882-0c5c-4684-937c-7250cc548ee7|5
AGTGTTTTGATAAATCAAAGTGAATTCATTAGAACAGTATGTCTTTTGTACTGTAAATGCATTGCCTGAGACGACAGCAGATATAGTTGTCTTTGATGAA
ATTCAATGGCCACAAATTATGATTTGAGTGTTGTCAATGCCAGATTACGTGCTAAGCACTATGTGTACATTGGCGACCCTGCTCATATTACCTGCACCAC
GCACTGCTTATTAAGGGCACACTAGAACCAGAATATTTCAATTCAGTGTGTAGACTTATGAAAACTATAGGTCCAGACATGTTCCTCGGAACTTGTCGGC
GTTGTCCCTGCTGAAATTGTTGACACTGTTGAGTGCTTTGGTTTATGATAATAAGCTTAAGCACACAAAGACAAATCAGCTCAATGCTTTAAAATGTTTA
TAAGGGTGTTATCACGCATGATGTTTCATCTGCAATTAACAGGCCACAAATAGGCGTGGTAAGAGAATTCCTCTACACGTAACCCTGCTTATTTTTGGGA
CCAGGAACTAATCAGACAAGGAACTGACAAACATTGGCCGCAAATTGCACAATTTGCCCCAGCGTTTCAGCGTTTTCGGAATGTCGCGCATTGGCATGGA
AGTCACACCTTCGGGAACGTGGTGACCTACACAGGTGCCATCAAATTGGATGACAAAGATCCAAATTCAAAGATCAAGTCATTTGCTGAATAAGCATTGA
CGCATACAAACATTCCCACCAACAGAGCCTAAAAAGGACAAAAAGAAGAAGGCTGATGAAACTCAAGCCTTAAGAGACAGAAGAAACAGCAAACTGTGAC
TTTTTCCTGCTGCAGATTTGGATGATTTTCCAAACAATTGCAACAATCCATGAGCAGTGCTGACTCAACTCAGGCCTAAACTCATGCAGACATACTCAAG
GCAGATGGGCTATATAAACGTTTCGCTTTTCCGTTTACGATATAGTCTACTTGTGCAGAATGAATTCTCGTAACATAGCACAAGTAGATGTAGTTAACTT
TAATCACATAGCAATTTTTAATCAGTGTGTAACATTAGGGAGGACTTGAAAGAGCCACATCACCGAGGCCACACGCGGAGTACGATCGAGTGTACAGTGA
ACAATGCTAGGGAGAGCTGCCTATATGGAAGAGCCCTAATGTGTAAAATTAATTTTAGTAGTGCTATCCCATGTGATTTTAATAGCTTCTCTAGGAGAAT
GACAAAAAAT
>7e69ef07-2c49-4f0d-b3df-b1be9268231f|6
GGCCTTGAAGCCCCTTCTTCTCTATTTATGCTTAGTCTACTTCTTGCAGAGTATAAACTTGTAAGAATAATAATGAGGCTTTGGCTTTGCTGGAAATGCC
GTTCCAAAAACCCATTTCTATGATGCCAACTATTTCTTGCTGGCATACTGTTGTTACGACTATTGTATACCTTACAATAGTGTAACTTCTTCAATTGTCA
TTACTCAGGTGATGGCACAACAAGTCCTATTTTGAACATGACTACCAGATTGGTGGTTATACTGAAATGGGAATAAGAGTAAAGACTGTGTTGTATTACA
CAGTTACTTCACTCAGACTACAGAACCAGCTGTACTCAACTCAATTGAGTACAGACTGGTGTTGAACATGTTACCTTTCATCTACAATAAAATTGTTGAT
GAGCCTGAAGAACATGTCCAAATTTTTATACAATCGACGGTTCATCCGGAGTTGTTAATCCAGTAATGGAACCAATTTATGATGAACCGACGACGACTAC
TAGCGTGCCTTTGTAAGCACAAGCTGATGAGTACGAACTTATGTACTCATTCGTTTTAGAAGAGACAGGTACGTTAATAGTTAATAGCGTACTTCACTCT
TGCTTTTTGTGGTATTCTTGCTAGTTACACTAGCCATCCTTACTGCGCTTTCGATTGTGTGCGTACTGCTGCAATATTGTTAACGTGAGTCTTGTAAAAC
CCTTTTTACGTTTACTTTCGTGTTAAAAATCTGAATTTCTAGAGTTCCTGATTTCTGGTCTAAACGAACTAAATATTATACTAGTCTTCTGTTTGGAACT
TTAATTTTAGCCATGGCAGATTCCAACGGTACTATTACCGTTGAAGAGCTTAAAAAGCTCCTTGAACAATGGAACCTAGTAATAGGTTTCCTATTCCTTA
CATGGATTTGTCTTCTACAATTTGCCTATGCCATAGGAATAGGTTTTTGTATATAATTAAGTTAATTTTCCTCTGGCTGTTATGGCCAGTAACTTTAGCT
TGTTTGTGCTTGCTGCTGTTTACAGAATAAATTGGATCACCGGTGGAATTGCTATCGCAATGGCTTGTCTTGTAGGCTTGATGTGGCTCAGCTACTTCAT
TGCTTTCAGACTGTTTGCGCGTACGCGTTCCATGTGGTCATTCAATCCAGAAACTAACATTACCAACGTGCCACTCCATGGCACTATTTGACCAGACCGC
TTCTAGAAAGTGAACATGTAATCGGAGCTGTGATCCTTCGTGGACATCTTCGTATTGCTGGACACCATTAGGACGCTGTGACATCAAGGACCTGCCTAAA
GAAATCACTGTTGCTACATCACGAACGCTTCTTATTACAAATTGGGAGCTTCGCAGCGTGTAGCAGGTGACTCAGGTTTTGCTGCATACAGTCGCTACAG
GATTGGCAACTATAAATTAAACACAGACCATTCCAGTAGCAGTGACAATATTGCTTTGCTTGTACAGTAAGTGACAACAGATGTTCATCTTTCGTTGACT
TTTCAGGTTACTATAGCAGAGATTACTAATTATATGAGGACTTTAAAGTTTCCATTTGGAATCTTGATTACATCATAAACCTCATAATTAAAAATTTATC
TAAGTACTAACTGAGAATAAATATTCTAAATTAGATGAAGAGCAACCAATGAGATTGATTAAACGAACATGAAAATTATTTTCTTTTTTGGCACTGATAA
CACTCGCTACTGTGAGCTTTATCACTACCAAGAGTGTGTTAGAGGTACAACAGTACTTTTAAAAGAACCTTGCTCTTCTGGAACATACGAGGGCAATTCA
CCATTTTCATCCTCTAGCTGATAACAAATTTGCACTGACTTGCTTTAGCACTCAATTTGCTTTTGCTTGTCCTGACGGCGTAAAACACGTCTATCAGTTA
CGTGCCAGATCAGTTTCACCTAAACTGTTCATAAAGACAAGAGGAAGTTCAAGAACTTTACTCTCCAATTTTTTTATTGTTGCGGCAATAGTGTTTATAA
CACTTTGCTCACACTCAAAAGAAAGACAGAATGATTGAACTTCATTAATTGACTTCTATTTGTGTGTTTTTAGCCTCTTTGCTATTCCTTGTTTTAATTA
TGCTTATTATCTTTGGTTTCACTTGAACTGCAAGATCATAATGGTGTCCTATATCACTTCTATTCTAAATGGTATATTAGAGTAGGAGCTAGAAAAATCA
GCACCTTTAATTGAATTGTGCGTGGATGAGGCTGGTTCTAAAATCACCCATTTCAGTACATCGATATGGTAATTATACAGTTTCCTGTTTACCTTTTTAC
AATTAATTGCCAGGAACCTAAATTGGGTAGTCTTGTAGTGCGTTGTTCGTTCTATGAAGACTCTTTAGAGTATCATGACGTTCGTGTTGTTTAGATTTCA
TCTAAACGAACAAACTAAAATGTCTGATAATGGACCCCAAAATCAGCGAAATGCACCCCGCTACGTTTGGTGGACCCTCAGATTCAACTGGCAGTAACCA
GAATGGAGAACGCAGTGGGGCGCGATCAAAACAACGTCGGCCCCAAGGTTTACCCAATAATACTGCGTCTTGGTTCACCGCTCCACTTATATGGCAAGGA
AGACCTTAAATTCCCTCGAGGACAAGGCGTTCCAATTAACACCAATAGCAGTCCAGATGACCAAATTGGCTACTACCGAAGAGCTACCAGACGAATTCGT
GGTGGTGACGGTAAAATGAAAGATTCAGTCCAAGATGGTATTTACTACCTAGGAACTGGGCCAGAAGCTGGACTTCCCTATGGTGCTAACAAAGACGGCA
TCATATGGGTTGCAACTGAGGGAGCCTTGAATACACCAAAAGATCACATTGGCACCCGCAATCCTGCTAACAATGCTGCAATCGTGCTACAACTTTCCAA
GGAACAACATTGCCAAAAGGCTTTTACGCAGAAGGGAGCAGAGGCGGCAGTCAAGCCTCACCTCGTTCCTCATCACGTAGTCGCAACAGTTTAAGAAATT
CAACTCCAGGCAGCAGTAGGGAACTTCTCCTGCTAGAATGGCTGGCAATGGCGGTGATGCTGCTCTTGCTTTGCTGCTGCTTGACAGATTGAACCAGCTT
GAGAGCAAAATGTCTGGTAAAGGCCAACAACAACAAGGCCAAACTGTCACTAAGAAATTGCTGCTGAGGCTTTGCAGAAGCTCGGCAAAACGTACTGCCA
CTAAAGCATCGCAATGTAACACAAGCTTTCGGCAGACGTGGTCCAGAACAAACCCAAGGAAATTTTGGGGACCAGGAACTAATCAGACAAGGAACTGATT
ACAAACACATTGGCCGCAAATTGCACAATTTGCCCCAGCGCTTCAGCGTTCTTCGGAATCGCGCATTGGCAATGGAAGTCACTCGGGAACGTGGTTGACC
TACACAGGTGCCATCAAATTGGATGACAAAGATCCAAATTTCAAAGATCAAGTCATTTTTGCTGAATAAGCATTGACGCATACAAAACATTCCCACCAAC
AGAGCCTAAAAAGGACAAAAAGAAGAAGGCTGATGAAACTCAAGCCACACCAAGAGACAGAAGAAACAGCAAACTGTGACTTTTTCCTGCTGCAGATTTG
GATGATTTCTCCAAACAATTGCAACAATCCATGAGCAGTGCTGACTCAACTCAGGCCTAAACTCATGCAGACATATAAGGCAGATGGGCTATAAACGTTT
CGCTTTTCCGTTTACGATATATAGTTTACTTTGTGCAGAATGAATTCTCGTCGTAACATAGCACAAGTAGATGTAGTTAACTTTTTAATCCACATAGCAA
TCTAATTAGTGTGTAACATTAGGGAGGACTTGAAAGAGCCACATTTCACCGAGGCCACGCGGAGTACGATCGAGTGTACAGTGAACAATGCTAGGGAGAG
CTGCCTATATGGAAGAGCCCTAATGTGTAAAATTAATTTTAGTAGTGCTATCCCCATGATTTAATAGCTTCTAGGAGAATGACAAAAAA
>ed8d8b3d-ca0c-4552-ada5-2138df47977f|6
TGTTATAATCTACCAACAATGTGATATCAGACAACTACTATTTGTAGTTGAAGTTGTTGATAAGTACTTTGATTGTTACGATGGTGGCTGTATTAATGCT
AACCAAGTCATTGTCAACAACCAAGACAAATCAGCTGGTTTCCATTTAATAAATGGGGTAAGGCTAGACTTTATTATGATTCAATGAGTTATGAGGATCA
AGATGCACTTTCGCATATACAAAACGTAATGTCATCCCTACTATAACTCAAATGAATCTTAAGTATGCCATAGTGCAAAGAATAGAGAGCTCGCACCGTA
GCTGGTGTCTCTATCTGTAGTACTATGACCAATAGACAGTTTCATCAAAAATTATTGAAATCAATAGCCGCCACTAGAGGAGCTACTGTAGTAATTGGAA
CAAGCAAAATTATGGTGGTTGGCACAACATGTTAAAACTGTTTATAGTGATGTAGAAAACACCTTATGGGTTGGGATTATCCTAAATGTGATAGAGCCAT
GCCTAACATGCTTAGAATTATGGCCTCACTTGTTCTTGCTCGCAAACATACAACGTGTTGTAGCTTGTCACACCGTTCTATAGATTAGCTAATGAGTGTG
CTCAAGTATTGAGTGAAATGGTCATGTGTGGCGGTTCACTATATGTTAAACCAGGTGGAACCTCATCAGGAGATGCCACAACTGCTTATATTAATAGTGT
TTTTAATTTGTCAAGCTGTCACGGCCAATGTTAATGCACTTTTATCTACTGATGGTAACAAATTTGCCGATAAGTATGTCCGTAATTTACAACACAGACT
TTATGAGTGTCTCTATAGAAATAGAGATGTTGACACAGACTTTGTGAATGAGTTTTACGCATATTTGCGTAAACATTTCTCAATGATGATACTCTGACGA
TGCTGTTGTGTGTTTCAATAGCACTTATGCATTCAAGGTCTAGTGGCTAGCATAAAGAACTTTTTAAGTCAGTTTTATTATCAAACAATGTTTTATGTCT
GAAGCAAAATGTTGGACTGAGACTGACCTTATTAAAGGACCTCATGAATTTGCTCTCAACATACAATGCTAGTTAAACAGGGTGATGATTATGTGTACCT
TCCTTACCCAGATCCATCAAGAATCCTAGGGGCCGGCTGTTTTTGTAGATGATATCGTAAAACAGATGGTACACTATGATTGAACGGTTCGTGTCTTTAG
CTATAGATGCTTACCCACTTACTAAACATCCTAATCAGGAGTATGCTGATGTTTTCATTTGTACTTACAATACATAGAAAGCTACATGATGAGTGTACAG
GACACATGTTAGACATGTATTCTGTTATGCTTACTAATGATAACACTTCAAGGTATTGGGAACCTGAGTTTTTATGAGGCTATGTACACCCATACAGTAC
AGGCTGTTGGGGCTTGTGTTCTTGCAATTCACAGACTTCATTAAGATGTGGTGCTTGCATACGTAGACCATTCTTATGTTGTAAATGTTGTTACGACCAT
GTCATATCAACATCACATAAATTAGTCTTGTTTGTTAATCCGTATGTTTGCAATGCTCCAGGTTGTTGATGTCACAGATGTGACTCAACTTTTACTTAGG
AGGTATGAGCTATTATTGTAAATTTCAAACCACCCATTAGTTTCCATTGTGTGCTAATGGACAAGTTTTTGGTTTATAAAATACATGTGTTGGTAGCGAT
AATGTTACTGACTTTAATGCAATTGCAACATGTGACTGGACAAAAATGCTGGTGATTACATTTTTGATGGGTTTTAAAATGAATTATCAAGTTAATGGTT
ACCCTAACATGTTTATCACCCCGCGAAGAAGCTATAAGACATGTACGTGCATGGATTGGCTTCGATGTCGAGGGTGTCATGTTACTAGAGAAGCTGTTGG
TACCAATTTACCTTTACAGTTGGGTTTTTTTACAGGTGTTAACCTAGTTGCAGCGTTTTCGGAATGTCGCGCATTGGCATGGAAGTCACACCTTCGGGAA
CGTGGTTGACCTACACAGGTGCCATCAAATTGGATGACAAAGATCCAAATTCAAAGATAAGTCATTTTGCTGAATAAGCATATTGACGCATACAAAACAT
TCCCACCAACAGAGCCTAAAAAGGACAAAAAGAAGAAGGCTGATGAAACTAAAGCCACAAGAGACAGAAGAAACAGCAAACTGTGACTCTTTTCCTGCTG
CAGATTTGGATGATTTCTCCAAACAATTGCAACAATCCAGCAGCAGCTGACTCAACTCAGGCCTAAACTCATGCAGACATCAAGGCAGATGGGCTATAAA
CGTTTTCGTTCTTCCGTTTACGATATATAGTCTACTTGTGCAGAATGAATTCTCGTAACTACATAGCACAAGTAGATGTAGTTAACTTTTAATCTCACTA
GCAATTTTTAATCAGTGTGTAACATTAGGAGGACTTGAAAAGAGCCACATTTTCACCGAGGCCACAAGAAAGTACGATCGAGTGTACAGTGAACAATGCT
AGGGAGAGCTGCCTATATGGAAGAGCCCTAATGTGTAAAATTAATTTTAGTAGTGCTATCCCCATGTGATTTTAATAGCTTCTTAGGAGAATGACAAAA
>9dbcf735-be03-4d42-83dc-a856072791a1|6
GTTGGGTAAACCTAGACCACCACTTAACCGAAATTTACAAAACATTCCCACCAACAGAGCCTAAAAAGGACAAAAAGAAGAAGGCTGATGAAACTCAAGC
CTTCGCAGAGACAGAAGAAACAGCAAACTGTGACTCTTTCCTGCTGCAGATTTGGATGATTTCCAAACAATTGCAACAATCCCGAGCAGTGCTGACTCAA
CTCAGGCCTAAACTCATGCAGACCACAAGGCAGATGGGCTATATAAACGTTTTCGCTTTTCCGTTTACGATAGTCTACTTGTGCAGAATGAATTCTCGTA
ACTACATAGCACAAGTAGATGTAGTTAACTTTAATCACATAGCAATCTTTAATCAGTGTGTAACATTAGGAGGACTTGAAAGAGCCACATTTCACCGAGG
CCACGCGGAGTACGATCGAGTGTACAGTGAACAATGCTAGGGAGAGCTGCCTATATGGAAGAGCCCTAATGTGTAAAATTAATTTTAGTAGTGCTATCCC
CATGTGATTTTAATAGCTTCTTAGGAGAATGACAGC
>3696810d-f758-4cb0-9cfa-7ac08ed179c7|5
GCTGTTTTGTAGATGATATCGTAAAAAACAGATGGTACACTATGATTGAACGGTTCGTGTCTTAGCTATAGATGCTTACCCACTTACTAAACATCCTAAT
CAGGAGTATGCTGATGTCTTTCATTTGTACTTACAATACATAAGAAAGCTACATGATGAGTTAACAGGACACATGTTAGACATGTATTCTGTTATGCTTA
CTAATGATAACACTTCAAGGTATTGGGAACCTGAGTTTTTATGAGGCTATGTACACACCGCATACAGTACAGGCTGTTGGGGCTTGTGTTTTTTGCAATT
CTCAGACTTCATTAAGATGTGGTGCTTGCATACGTAGACCATTCTTATGTTGTAAATGCTGTTACGACCATGTCATATCAACATCACATAAATTAGTCTT
GTCTGTTAATCCGTATGTTTGCAATGCTCCAGGTTGTGATGTCACAGATGTGACTCAACTTTTACTTGGGAGGTATGAGCTATTATTGTAAATCTTTAAA
CCACCCATTAGTTTCCATTGTGTGCTAATGGACAAGTTTTTGGTTTATATAAAAATAATGTGTTGGTAGCGATAATGTTACTGACTTTAATGCAATTGCA
ACATGTGACTGGACAAATGCTGGTGATTACATTTAGCTAACACCTGTACTGAAAGACTCAAGCTTTTCGCAGCAGAAACGCTCAAAGCTACTGAGGAGAC
ATTTAAACTGTCTTATGGTATTGCTACTGTACGTGAAGTGCTGTCTGACAGAGAATTACATCATGGGAAGTTGGTAAACCTAGACCACCACTTAACCGAA
ATTATGTCTACTGGTTATCGTGTAACTAAAAACAGTAAAGTACAAATAGGAGAGTACACCTTTGAAAAAGGTGACTATGGTGATGCTGTTGTTTACCGAG
GTACAACAACTCTACAAATTAAATGTTGGTGATTATTTTGTGCTGACATCACATACAGTAATGCCATTAAGTGCACCTACACTAGTGCCAAGAGCACTAT
GTTAGAATTACTGGCTTATACCCAACACTCAATATCTTCAGATGAGTTTTCTAGCAATGTTGCAAATTATCAAAAGGTTGGTATGCAAAAGTATTTACAC
CAGGGACCACCTGGTACTGGTAAGAGTCATTTGCTATTGGCCTAGCTCATACACTGCTCGCATAGTGTATACAGCTCTGCTCATGCCGCTGTTGATGCAC
TATGTGAGAAGGCATTAAAATATTTGCCTATAGATAAATGTAGTAGAATTATACCCGACGTGCTCGTGTAGAGTGTTTTGATAAATTCAAAGTGAATTCA
TTAGAACAGTATGTCTTTGTACTGTAAATGCATTGCCTGAGACGACAGCAGATATAGTTGTCTTTGATGAAATTCAATGGCCACAAATTATGATTTGAGT
GTTGTCAATGCCAGATTACGTGCTAAGCACTATGTGTCTGGCGACCCTGCTCAATTACCTGCACCACGCACTGCTAACATTAAGGGCACACTAGAACCAG
AATATTTTCAATTCAGTGTAGACTTATGAAAACTATAGGTCCAGACATGTTCCTCGGAACTTGTCGGCGTTGTCCTGCTGAAATTGTTGACACTGTGAGT
GCTTTGGTTTATGATAATAAGCTTAAGCACAAAGACAAATCAGCTCAATGCTTTAAAATGTTTATAAGGGTGTTATCACGCATGATGTTTCATCTGCAAT
TAACAGGCCACGAAATAGGCGTGGTAAGAGAATTCCTTACACGTAAGCCTTACCGCAGAGACAGAAGAAACAGCAAACTGTGACTCTTTCCTGCTGCAGA
TTTGGATGATTTCCAAACAATTGCAACAATCCATGAGCAGTGCTGACTCAACTCAGGCCTAAACATATGCAGACATTAAGGCAGATGGGCTATATAAACG
TTTCGCTTTCCGTTTACGATATTAGTCTACTTTGTGCAGAATGAATTCTCGTAACTACATAGCACAAGTAGATGTAGTTATTTTAATAATCCTTTTAGCA
ATCTTTAATCAGTGTGTAACATTAGGAGGACTTGAAAGAGCCACATTTTCGAGGCCACGCCGGAGTACGATCGAGTGTACAGTGAACAATGCTAGGAGAG
CTGCCTATATGGAAGAGCCCTAATGTGTAAAATTAATTTTAGTAGTGCTATCCCCATGTGATTTTTAATAGCTTCTAGGAGAATGACAAAAAAT
>02c23828-54dd-4f8e-a6c3-27256d1ea303|15
AGGTGAACGTGTACGCCAAGCTTTGTTAAAAACAGTACAATTGTGATGCCATGCGAAATGCTGGTATTGTTGGTGTACTGACATTAGATAATCAAGATCT
CAATGGTAACTGGTATGATTTCGGTGATTTCATACAAACCACGCCAGGTAGTGGAGTTCCTGTTGTAGATTCTTATTATTCATTGTTAATGCCTATATTA
ACCTTGACCAGGGCTTTAACTGCAGAGTCATGTTGACACTGACTTAACAAAGCCTTACATTAAGTGGGATTTGTTAAAATATGACTTTCGGAAGAGAGGT
TAAAACTCTTTTGACCGTTATTTTAAATATTGGGATCAGACATACCACCCAAATTGTGTTAACTGTTTGGATGACAGATGCATTTTGCATTGTGCAAACT
TTAATGTTTTATTCTACAGTGTTCCCACCTACAAGTTTTGGACCACTAGTGAGAAAAATATTTTGTTGATGGTGTTCCATTTGTAGTTCAACTGGATACC
ACTTCAGAGAGCTAGGTGTTGTACATAATCAGGATGTAAACTTACATAGCTCTAGACTTAGTTTTAAGGAATTACTTGTGTATGCTGCTGACCCTGCTAT
GCACGCTGCTTCTGGTAATCTATTACTAGATAAACGCACTACGTGCTTTCAGTAGCTGCACTTACTAACAATGTTGCTTTCAAACTGTCAAACCCGGTAA
TTTTAACAAAGACTTATGACTTTGCTGTGTCTAAGGGTTTTAAGGAAGGAAGTTCTGTTGAATTAAAACACTTTGCTCAGGATGGTAATGCTGCTATCAG
CGATTATGACTACTATCGTTATAATCTACCAACAATGTGTGATATCAGACAACTACTATTTGTAGTTGAAGTTGTTGATAAGTACTTTGATTGTTACGAT
GGTGGCTGTATTAATGCTAACCAAGTCATCGTCAACAACCTAGACAAATCAGCTGGTTTTCCATTTAATAAATGGGTAAGGCTAGACTTTATTATGATTC
AATGAGTTATGAGGATCAAGATGCACTTTCGCATATACAAAACGTAATGTCATCCCTACTATAACTCAAATGAATCTTAAGTATGCCATTAGTGCAAAGA
ATAGAGCTCGCACCGTAGCTGGTGTCTCTATCTGTAGTACTATGACCAATAGACAGTTTCATCAAAATTATTGAAATCAATAGCCGCCACTAGAGGAGCT
ACTGTAGTATTGGAACAAGCAATTCTATGGTGGTTGGCACAACATGTTAAAAACTGTTTATAGTGATGTAGAAAACCTCACCTTATGGGTTGGGATTATC
CTAAATGTGATAGAGCCATGCCTAACATGCTTAGAATTATGGCCTCACTTGTTCTTGCTCGCAAACATACAACGTGTTGTAGCTTGTCACACCGTTTCTA
TAGATTAGCTAATGAGTGTGCTCAAGTATTGAGTGAAATGGTCATGTGTGGCGGTTCACTATATGTTAAACCAGGTGGAACCTCATCAGGAGATGCCACA
ACTGCTTATGCTAATAGTGTTTTTAACATTTGTCAAGCTGTCACGGCCAATGTTAATGCACTTTTATCTACTGATGGTAACAAAATTGCCGATAAGTATG
TCCGCAATTTACAACACAGATTTTATGAGTGTCTCTATAGAAATAGAGATGTTGACACAGACTTTGTGAATGAGTTTTACGCATATTTGCGTAAACATTT
CTCAATGATGATACTCTTCTGACGATGCTGTTGTGTGTTCAATAGCACTTATGCATATTCAAGGTCTAGTGGCTAGCATAAAGAACTTTAAGTCAGTTCT
TTATTATCAAAACAATGTTTTATGTCTGAAGCAAAATGTTGGACTGAGACTGACCTTACTAAAGGACCTCATGAATTTTGCTCTCAACATACAATGCTAG
TTAAACAGGTGATGATTATGTGTACCTTCCTTACCCAGATCCATCAAGAATCCTAGGGGCCGGCTGTTTGTAGATGATATCGTAAAAACAGATGGTACAT
CTATGATTGAACGGTTCGTGTCTTTAGCTATAGATGCTTACCCACTTACTAAACATCCTAATCAGGAGTATGCTGATGTCTTTCATTTGTACTTACAATA
CATAAGAAAGCTACATGATGAGTTAACAGGACACATGTTAGACATGTATTCTGTTATGCTTACTAATGATAACACTTCAAGGTATTGGGAACCTGAGTTT
TATGAGGCTATGTACACACGCATATACAGTTTACAGGCTGTTGGGGCTTGTGTTCTTTGCAATTCACAGACTTCATTAAGATGTGGTGCTTGCATACGTA
GACCATTCTTATGTTGTAAATGCTGTTACGACCATGTCATATCAACATCACATAAATTAGTCTTGTCTGTTAATCCGTATGTTTGCAATGCTCCAGGTTG
TGATGTCACAGATGTGACTCAACTTTACTTAGGAGGTATGAGCTATTATTGTAAATCATTTAAACCACCCATTAGTTTTCCATTGTGTGCTAATGGACAA
GTTTTGGTTTATATAAAATACATGTGTTGGTAGCGATAATGTTACTGACTTTAATGCAATTGCAACATGTGACTGGACAAATGCTGGTGATTACATTTTT
AGCTAACACCTGTACTGAAAGACTCAAGCTTTTTGCAGCAGAAACGCTCAAAGCTACTGAGGAGACATTTAAACTGTCTTATGGTATTGCTACTGTACGT
GAAAAGACTCATCTCTATGATGGGTTTTAAAATGAATTATCAAGTTAATGGTTACCCTAACATGTTTATCACCCGCGAAGAAGCTATAAGACATGTACGT
GCATGGATTGGCTTCGATGTCGAGGGTGTCATGCTACTAGAGAAGCTGTTGGTACCAATTTACCTTTACAGCTAGGTTTTTTACAGGTGTTAACCTAGTT
GCTGTACCTACAGGTTATGTTGATACACCTAATAATACAGATTTTTCCAGAGTTAGTGCTAAACCACCGCCTGGAGATCAAGACTTTCCTGCTGCAGATT
TGGATGATTTCCAAACAATTGCAACAATCCATGACAAACATTGGCCGCAAATTGCACAATTTGCCCCAGCGCTTCAGCGTTTTCGGAATGTCGCGCATTG
GCATGGAAGTCACACCTTCGGGAACGTGGTTGACCTACACAGGTGCCATCAAATTGGATGACAAAGATCCAAATTCAAAGATCAAGTCATTTGCTGAATA
AGCATTGACGCATACAAAACATTCCCACCAACAGAGCCTAAAAAGGACAAAAGAAGAAGGCTGATGAAACTCAAGCCACCAAGAGACAGAAGAAACAGCA
AACTGTGACTCTTTTCCTGCTGCAGATTTGGATGATTTCTCCAAACAATTGCAACAATCCATGAGCAGTGCTGACTCAACTCAGGCCTAAACTCATGCAG
ACAACAAGGCAGATGGGCTATAAACGTTTCGCTTTCCGTTTACGATATAGTCTACTCTTGTGCAGAATGAATCTCGTAACATAGCACAAGTAGATGTAGT
TAACTTTAATCACATAGCAATCTTTAATCAGTGTGTAACATTAGGGAGGACTTGAAAGAGCCACCACATCACCGAGGCCACGCGGAGTACGATCGAGTGT
ACAGTGAACAATGCTAGGGAGAGCTGCCTATATGGAAGAGCCCTAATGTGTAAAATTAATTTTAGTAGTGCTATCCCCATGTGATTTTAATAGCTTCTAG
GAGAATGAC
>be2f45e8-3253-41a2-8295-f3ea9eccbb31|5
ACACCTTCCCAGGTAACAAAACCAACCAACTTTCGATCTTTGTAGATCTGTTCTCTAAACGAACATGAAAATTATTCTTGGCACTGATAACACTTCGCTA
CTTGTGAGCTTTATCACTACCAAGAGTGTGTTAGAGGTACAACAGTACTTTAAAAGAACCTTGCTTCTGGAACATACAAGGGCAATTCACCATTTCATCC
TCTAGCTGATAACAAATTTGCACTGACTTGCTTTAGCACTCAATTTGCTTTTGCTTGTCCTGACGGCGTAAAACACGTCTATCAGTTACGTGCCAGATCA
GTTTTCACCTAAACTGTTCATCAGACAAGAGGAAGTTCAAGAACTTTACTCTCCAATTTTTTATTGTTGCGGCAATAGTGTTTATAACACTTTGCTCACA
CTCAAAAGAAAGACAGAATGATTGAACTTCATTAATTGACTTCTATTTGTGCTTTTTAGCCTTTCTGCTATTCCTTGTTTAATTATGCTTATTATCTGTT
GGTTTCACTTGAACTGCAAGATCATAATGAAACTTGTCACGCCTAAACGAACATGAAATTTCTTGTTCTTAGGAATCATCTACAACTGTAGCTGCATTTC
ACCAAGAATGTAGTTTTATAGTCTATGTACTCAACATCAACCATATGTAGTTGATGACCCGTGGTCCTACTATTTTCACTTCTATTCTAAATGGTATATT
AGAGTAGGAGCTAGAAAATCAGCACCTTTAATTGAATTGTGCGTGGATGAGGCTGGTTCTAAATCACCCATTCAGTACATCGATATCGGTAATTATACAG
TTTCCTGTTTACCTTTTACAATTAATTGCCAGGAACCTAAATTGGGTAGTCTTGTAGTGCGTTGTTCGTTCTATGAAGACTCTTTTTAGAGTATCATGAC
GTTCGTGTTGTTTTAGATTTCATCTAAACGAACAAACTAAAATGTCTGATAATGGACCCAAAATCAGCGAAATGCACCCCGCATTACGTTTTGGTGGACC
CTCAGATTCAACTGGCAGTAACCAGAATAGAACGCAGTGGGCGCGATCAAAACAACGTCGGCCCCAAGGTTTACCCAATAATACTGCGTCTTGGTTCACC
GCTCACCACTCAACATGGCAAGGAAGACCTTAAATTCCCTCGAGGACAAGGCGTTCCAATTAACACCAATAGCAGTCCAGATGACCAAATTGGCTACTAC
CGAAGAGCTACCAGACGAAATCGTGGTGGTGACGGTAAAATGAAAGATCTCAGTCCAAGATGGTATTCTACATTACCTAGGAACTGGGCCAGAAGCTGGA
CTTCCCTATGGTGCTAACAAAGACGGCATCATGGGTTGCAACTGAGGGAGCCTTGAATACACCAAAAGATCACATTGGCACCCGCAATCCTGCTAACAAT
GCTGCAATCGTGCTACAACTTCCCAAGGAACAACTATTGCCAAAAGGCTTTACGCAGAAGGGAGCAGAGGCGGCAGTCAAGCCTCTTCTCGTTCCTCATC
ACGTAGTCGCAACAGTTTTAAGAATTTCAACTCCAGGCAGCAGTAGGGAACTTCCTCCTGCTAGAATGGCTGGCAATGGCGGTGATGCTGCTCTTGCTTT
GCTGCTGCTTGACAGATTGAACCAGCTTGAGAGCAAAATGTCTGGTAAAGGCCAACAACAACAAGGCCAAACTGTCACTAAGATTGCTGCTGAGGCTTCT
AAGAAGCCATGGCAAACGTACTGCCACTAAAGCATACAATGTAACACAAGCTTTCGGCAGACGTGGTCCAGAACAAACCCAAGGAAATTTTGGGGACCAG
GAACTAATCAGACAAGGAACTGATTACAAACATTGGCCGCAAATTGCACTGTTTGCCCCAGCGCTTCAGCGTTTTCGGAATGTCGCGCATTGGCATGGAA
GTCACACCAGGGAACGTGGTTGACCTACACAGGTGCCATCAAATTGGATGACAAAGATCCAAATTCAAAGATCAAGTCATTTTGCTGAATAAGCATATTG
ACGCATACAAAACACTCCCACCAACAGAGCCTAAAAAAGGACAAAAAGAAGAAGGCTGATGAAACTCAAGCCACACCGCAGAGACAGAAGAAACAGCAAA
CTGTGACTCTTTTCCTGCTGCAGATTTGGATGATTTTTCCAAACAATTGCAACAATCCCATGAGCAGTGCTGACTCAACTCAGGCCTAAACTCATGCAGA
CCAAGGCAGATGGGCTATATAAACGTTTCGCTTTCCGTTTACGATATATAGTCTACTCTTGTGCAGAATGAATTCTCGTAACTACATAGCACAAGTAGAT
GTAGTTAACTTGTAATCACATAGCAATCTTTAATCAGTGTGTAACATTGAGGACTTGAAAGAGC
>e2db3558-99a3-4661-b07a-1bab73773aa5|10
ATACCTTCCCAGGTAACAAACCAACCATTTTCGATCTCTTGTAGATCTGTTCTCTAAACGAACTTTAAAATCTGTGTGGCTGTCACTCGGCTGCATGCTT
AGTGCACTCACGCAGTATAATTAATAACTAATTACTGTCGTTGACAGGACACGAGTAACTCGTCATATTCTGCAGGCTGCTTACGGTTTCGTCCGTGTTG
CAGCCGATCATCAGCACATCTAGGTTTCGTCCGGGTGTGACCGAAAGGTAAGATGGAGAGCCTTGTCCCTGGTTCAACGAGAAAACACACGTCCTATTCA
GTTTGCCTGTTTACAGGTTTCGCGACGTTGTTCGTACGTGGCTTTGGAGACTCCGTGGAGGAGGTCTTATCAGAGGCACGTCAACATTCTAAAGATGGCA
CTTGTGGCTTAGTAGAAGTTGAAAAAGGCGTTTTGCCTCAACTTGAACAGCCCTATGTGTTCATCAAACGTTCGGATGCTCGAACTGCACCTCATGGTCA
TGTTATGGTTGAGCTGGTAGCAGAACTCGAAGGCATTCAGTACGGTCGTAGTGGTGAGACACTTGGTGTCCTTGTCCCTCATGTGGGCGAAATACCAGTG
GCTTACCGCAAGGTTCTTCTTCGTAAGAACGGTAATAAAGGAGCTGGTGGCCATAGTTACGGCGCCGATCTAAAGTCATTTGACTAGGCGACGAGCTTGG
CACTGATCCTTATGAAGATTTTCAAGAAACTGGAATGTACAAATACCTACAACTTGTGCTAATGACCCTGTGGGTTTACACTTAAAAACACAGTCTGTAC
CGTCTGCGGTATGTGGAAAGGTTATGGCTGTAGTTGTGATCAACTCCGCGAACCCATGCTTCAGTCAGCTGATGCACAATCGTTTTTAAACGGGTTTGCG
GTGTAAGTGCAGCCCGCTTACACCGTGCGGCACAGGCACTAGTACTGATGTCGTATACAGGGCTTTGACATACAATGATAAAGTAGCTGGTTTGCTAAAT
TCCTAAAACTAATTGTTGTCGCTTCCAAGAAAAGGACGAAGATGACAATTTAATTGATTCTTACTTGTAGTTAAGAGACACACTTTCTCTAACCAACATG
AAGAAACAATTTATAATTTACTTAAGGATTGTCCAGCTGTTGCTAAACATGACTTCTTTAAGTTTAGAATAGACGGTGACATGGTACCACATATATCACG
TCAACGTCTTACTAAATACAATGGCAGACCTCGTCTATGCTTTAAGGCATTTTGATGAAGGTAATTGTGACACATTAAAGAAATACTTGTCACATACAAT
TGTTGTGATGATGATTATTTCAATAAAAAGGACTGGTATGATTTTGTAGAAAACCCAGATATATTACGCGTATACGCCAACTTAGGTGAACGTGTACGCC
AAGCTTTGTTAAAAACAGTACAATTTTGTGATGCCATGCGAAATGCTGGTATTGTTGGTGTACTGACATTAGATAATCAAGATTCAATGGTAACTGGTAT
GATTTCGGTGATTTCATACAAACCACGCCAGGTAGTGGAGTTCCTGTTGTAGATTCTTATTATTCATTGTTAATGCCTATATTAACCTTGACCAGGGCTT
TTAACTGCAGAGTCACATTGACACTGACTTAACAAAGCCTTACATTAAGTGGGATTTGTTAAAATATGATTACACGGAAGAGAGGTTAAAACTCTTTGAC
CGTTATTTTAAATATTGGGATCAGACACCACCCAAATTGTGTTAACTGTTTGGATGACAGATGCATTCTGCATTGTGCAAACTTTAATGTTTTATTCTCT
ACAGTGTTCCCACCTACAAGTTTTGGACCACTAGTGAGAAAAATATTTGTTGATGGTGTTCCATTTGTAGTTCAACTGGATACCACTTCAGAGAGCTAGG
TGTTGTACATAATCAGGATGTAAACTTACATAGCTCTAGACTTAGTTTTAAGGAATTACTTGTGTATGCTGCTGACCCTGCTATGCACGCTGCTTCTGGT
AATCTATTACTAGATAAACGCACTACGTGCTTTCAGTAGCTGCACTTACTAACAATGTTGCTTTCAAACTGTCAAACCCGGTAATTTTAACAAAGACTTC
TATGACTTTGCTGTGTCTAAGGGTTTTTAAGGAAGGAAGTTCTGTTGAATTAAAACACTTCTTTGCTCAGGATGGTAATGCTGCTATCAGCGATTATGAC
TACTATCGTTATCTACCAACAATGTGATATCAGACACTACTATTTGTAGTTGAAGTTGTTGATAAGTACTTTGATTGTTACGATGGTGGCTGTATTAATG
CTAACCAAGTCATCGTCAACAACCTAGACAAATCAGCTGGTTTTCCATTTAATAAATGGGGTAAGGCTAGACTTTATTATGATTCAATGAGTTATGAGGA
TCAAGATGCACTTTTCGCATATACAAAACGTAATGTCATCCCTACTATAACTCAAATGAATCTTAAGTATGCCATTAGTGCAAAGAATAGAGCTCGCACC
GTAGCTGGTGTCTCTATCTGTAGTACTATGACCAATAGACAGTTTCATCAAAAATTATTGAAATCAATAGCCGCCACTAGAGGAGCTACTGTAGTAATTG
GAACAAGCAAATTCTATGGTGGTTGGCACAACATGTTAAAAACTGTTTATAGTGATGTAGAAAAACCTTATGGGTTGGGATTATCCTAAATGTGATAGAG
CCATGCCTAACATGCTTAGAATTATGGCCTCACTTGTTCTTGCTCGCAAACATACAACGTGTTGTAGCTTGTCACACCGTTTTTATAGATTAGCTAATGA
GTGTGCTCAAGTATTGAGTGAAATGGTCATGTGTGGCGGTTCACTATATGTTAAACCAGGTGGAACCTCATCAGGAGATGCCACAACTGCTTATGCTAAT
AGTGTTTTTATTTGTCAAGCTGTCACGGCCAATGTTAATGCACTTTTATCTACTGATGGTAACAAAATTGCCGATAAGTATGTCCGCAATTTACAACACA
GACTTATGAGTGTCTCTATAGAAATAGAGATGTTGACACAGACTTTGTGAATGAGTTTTACGCATATTTGCGTAAACATTTCTCAATGATGATACTCTTG
ACGATGCTGTTGTGTGTTTCAATAGCACTTATGCATCTTCAAGGTCTAGTGGCTAGCATAAAGAACTTTAAGTCAGTCTTTATTATCAAAACAATGTTTT
TATGTCTGAAGCAAAATGTTGGACTGAGACTGACCTTACTAAAGGACCTCATGAATTTTGCTCTCAACATACAATGCTAGTTAAACAGGGTGATGATTAT
GTGTACCTTCCTTACCCAGATCCATCAAGAATCCTAGGGGCTGGCTGTTTTGTAGATGATATCGTAAAAACAGATGGTACATTTATGATTGAACGGTTCG
TGTCTTTAGCTATAGATGCTTACCCACTTACTAAACATCCTAATCAGGAGTATGCTGATGTCTTTCATTTGTACTTACAATACATAAGCAAGCTACATGA
TGAGTTAACAGGACACATGTTAGACATGTATTTGTTATGCTTACTAATGATAACACTCAAGGTATTGGGAACCTGAGTTTATGAGGCTATGTACACACCG
CATACAGTCTTACAGGCTGTTGGGGCTTGTGTTCTTTGCAATTCACAGACTTCATTAAGATGTGGTGCTTGCATACGTAGACCATTCTTATGTTGTAAAT
GCTGTTACGACCATGTCATATCAACATCACATAAATTAGTCTTGTCTGTTAATCCGTATGTTTGCAATGCTCCAGGTTGTGATGTCACAGATGTGACTCA
ACTTTACTTAGGAGGTATGAGCTATTATTGTAATACATAAACCACCCATTAGTTTTCCATTGTGTGCTAATGGACAAGTTTTTGGTTTATATAAAATACA
TGTGTTGGTAGCGATAATGTTACTGACTTTAATGCAATTGCAACATGTGACTGGACAAATGCTGGTGATTACATTTTAGCTAACACCTGTACTGAAAGAC
TCAAGCTTTTTGCAGCAGAAACGCTCAAAGCTACTGAGGAGACATTTAAACTGTCTTATGGTATTGCTACTGTACGTGAAGTGCTGTCTGACAGAGAATT
ACATCATGGGAAGTTGGTAAACCTAGACCACCACTTAACCGAAATTATGTCTTCTACTGGTTATCGTGTAACTAAAACAGTAAAGTACAAATAGGAGAGT
ACACCTTTGAAAAGGTGACTATGGTGATGCTGTTGTTTACCGAGGTACAACAACTTACAAATTAAATGTTGGTGATTATTTTGTGCTGACATCACATACA
GTAATGCCATTAAGTGCACCTACACTAGTGCCACAGGTTGACCTACACAGGTGCCATCAAATTGGATGACAAAGATCCAAAGAAAGATCAAGTCATTTTG
CTGAATAAGCATTGACGCATACAAAACATTCCCACCAACAGAGCCTAAAAAGGACAAAAAGAAGAAGGCTGATGAAACTCAAGCCTTACCAAGAGACAGA
AGAAACAGCAAACTGTGACTTTTCCTGCTGCAGATTTGGATGATTTCCAAACAATTGCAACAATCCATGAGCAGTGCTGACTCAACTCAGGCCTAAACTC
ATGCAGACCATACAACAAGGCAGATGGGCTATAAACGTTTCGCTTTTCCGTTTACGATATAGTCTACTCTTGTGCAGAATGAATTCTCGTAACTACATAG
CACAAGTAGATGTAGTTATTTTAATCTCACATAGCAATTTTAATCAGTGTGTAACATTAGGGAGGACTTGAAAGAGCCACCACTTTTTCCGAGGCCACGC
GGAGTACGATCGAGTGTACAGTGAACAATGCTAGGGAGAGCTGCCTATATGGAAGAGCCCTAATGTGTAAAATTAATTTTAGTAGTGCTATCCCATGTGA
TTTTAATAGCTTCTTAGGAGAATGACAA
>85a247b5-d115-48e1-a6ef-f9c0719f85b3|8
GTGGTGAGACACTTGGTGTCCTTGTCCCTCATGTGGGCGAAATACCAGTGGCTTACCGCAAGGTTCTTCTTCGTAAGAACGGTAATAAAGGAGCTGGTGG
CCATAGTTACGGCGCCGATCTAAAGTCATTTGACTCTAGGCGACGAGCTTGGCACTGATCCTTATGAAGATTTCAAGAAACTGGAATGTACAAATACCTA
CAACTTGTGCTAATGACCCTGTGGGTTTACACTTAAAACACAGTCTGTACCGTCTGCGGTATGTGGAAAGGTTATGGCTGTAGTTGTGATCAACTCCGCG
AACCCATGCTTCAGTCAGCTGATGCACAATCGTTTTTAAACGGGTTTGCGGTGTAAGTGCAGCCCGTCTTACACCGTGCGGCACAGGCACTAGTACTGAT
GTCGTATACAGGGCTTTGACATACAATGATAAAGTAGCTGGTTTGCTAAATTCCTAAAACTAATTGTTGTCGCTTCCAAGAAAAGGACGAAGATGACAAT
TTAATTGATTCATCATTTGTAGTTAAGAGACACACTTTCTCTAACTACCAACATGAAGAAACAATTTATAATTTACTTAAGGATTGTCCAGCTGTTGCTA
AACATGACTTCTTTAAGTTTAGAATAGACGGTGACATGGTACCACATATATCACGTCAACGTCTTACTAAATACACAATGGCAGACCTCGTTATGCTTTA
AGGCATTTTGATGAAGGTAATTGTGACACATTAAAGAAATACTTGTCACATACAATTGTTGTGATGATGATTATTTCAATAAAAAGGACTGGTATGATTT
TGTAGAAAACCCAGATATATTACGCGTATACGCCAACTTAGGTGAACGTGTACGCCAAGCTTTGTTAAAAACAGTACAATTTTGTGATGCCATGCGAAAT
GCTGGTATTGTTGGTGTACTGACATTAGATAATCAAGATTCAATGGTAACTGGTATGATTCGGTGATTTCATACAAACCACGCCAGGTAGTGGAGTTCCT
GTTGTAGATTTTTATTATTCATTGTTAATGCCTATATTAACCTTGACCAGGGCTTTAACTGCAGAGTCACATGTTGACACTGACTTAACAAAGCCTTACA
TTAAGTGGGATTTGTTAAAATATGACTTTTCACGGAAGAGAGGTTAAAACTCTTTGACCGTTATTTTAAATATTGGGATCAGACATACCCCAAAATTGTG
TTAACTGTTTGGATGACAGATGCATTCTGCATTGTGCAAACTTTAATGTTTTATTTCTACAGTGTTCCCCCTACAAGTTTTGGACCACTAGTGAGAAAAA
TATTTGTTGATGGTGTTCCATTTGTAGTTTCAACTGGATCCACTTCAGAGAGCTAGGTGTTGTACATAATCAGGATGTAAACTTACATAGCTCTAGACTT
AGTTTTAAGGAATTACTTGTGTATGCTGCTGACCCTGCTATGCACGCTGCTTCTGGTAATCTATTACTAGATAAACGCACTACGTGCTTTTCAGTAGCTG
CACTTACTAACAATGTTGCTTTCAAACTGTCAAACCCGGTAATTTTAACAAAGACTTTATGACTTTGCTGTGTCTAAAGGTTTTCTAAGGAAGGAAGTTC
TGTTGAATTAAAACACTTCTTTGCTCAGGATGGTAATGCTGCTATCAGCGATTATGACTACTATCGTTATAATCTACCAACAATGTGTGATATCAGACAA
CTACTATTTGTAGTTGAAGTTGTTGATAAGTACTTTGATTGTTACGATGGTGGCTGTATTAATGCTAACCAAGTCATCGTCAACAACCTAGACAAATCAG
CTGGTTTTCCATTTAATAAATGGGGTAAGGCTAGACTTTATTGATGATTCAATGAGTTATGAGGATCAAGATGCACTTTCGCATATAAAACGTAATGTCA
TCCCTACTATAACTCAAATGAATCTTAAGTATGCCATTAGTGCAAAGAATAGAGCTGCACCGTAGCTGGTGTCTCTATCTGTAGTACTATGACCAATAGA
CAGTTCATCAAAAATTATTGAAATCAATAGCCGCCACTAGAGGAGCTACTGTAGTAATTGGAACAAGCAAATTCTATGGTGGTTGGCACAACATGTTAAA
AACTGTTTATAGTGATGTAGAAAACCCTTATGGGTTGGGATTATCCTAAATGTGATAGAGCCATGCCTAACATGCTTAGAATTATGGCCTCACTTGTTCT
TGCTCGCAAACATACAACGTGTTGTAGCTTGTCACACCGTTTCTATAGATTAGCTAATGAGTGTGCTCAAGTATTGAGTGAAATGGTCATGTGTGGCGGT
TCACTATATGTTAAACCAGGTGGAACCTCATCAGGAGATGCCACAACTGCTTATGCTAATAGTGTTTTTTAACATTTGTCAAGCTGTCACGGCCAATGTT
AATGCACTTTTATCTACTGATGGTAACAAAATTGCCGATAAGTATGTCCGCAATTTACAACACAGACTTTATGAGTGTCTATAGAAATAGAGATGTTGAC
ACAGACTTTGTGAATGAGTTTTACGCATATTTGCGTAAACATTTCTCAATGATGACTCTCTGACGATGCTGTTGTGTGTTTCAATAGCACTTATGCATCT
CAAGGTCTAGTGGCTAGCATAAAGAACTTTAAGTCAGTTCTTTATTATCAAAACAATGTTTTTATGTCTGAAGCAAAATGTTGGACTGAGACTGACCTTA
CTAAAGGACCTCATGAATTTTGCTCTCAACATACAATGCTAGTTAAACAGGGTGATGATTATGTGTACCTTCCTTACCCAGATCCATCAAGAATCCTAGG
GGCCGGCTGTTTTGTAGATGATATCGTAAAAACAGATGGTACACACTATGATTGAACGGTTCGTGTCTTAGCTATAGATGCTTACCCACTTACTAAACAT
CCTAATCAGTATGCTGATGTCTTCATTTGTACTTACAATACATAAGAAAGCTACATGATGAGTTAACAGGACACATGTTAGACATGTATTCTGTTATGCT
TACTAATGATAACACTTCAAGGTATTGGGAACCTGAGTTTTATGAGGCTATGTACACACCGCATACAGTTACAGGCTGTTGGGGCTTGTGTTCTTTGCAA
TTCACAGACTTCATTAAGATGTGGTGCTTGCATACGTAGACCATTCTTATGTTGTAAATGCTGTTACGACCATGTCATATCAACATCACATAAATTAGTC
TTGTCTGTTAATCCGTATGTTTGCAATGCTCCAGGTTGTGATGTCACAGATGTGACTCAACTTTACTTAGGAGGTATGAGCTATTATTGTAAATCTCAAT
AAACCACCCATTAGTTTTCCATTGTGTGCTAATGGACAAGTTTTTGGTTTATATAAAATACATGTGTTGGTAGCGATAATGTTACTGACTTTAATGCAAT
TGCAACATGTGACTGGACAAATGCTGGTGATTACATTTTAGCTAACACCTGTACTGAAAGACTCAAGCTTTTGCAGCAGAAACGCTCAAAGCTACTGAGG
AGACATTTAAACTGTCTTATGGTATTGCTACTGTACGTGAAGTGCTGTCTGACAGAGAATTACATCTCATGGGAAGTTGGTAAACCTAGACCACTTAACC
GAAATTATGTCTTTACTGGTTATCGTGTAACTAAAACAGTAAAGTACAAATAGGAGAGTACACCTTTGAAAAAGGTGACTATGGTGATGCTGTTGTTTAC
CGAGGTACAACAACACAAATTAAATGTTGGTGATTATTTTGTGCTGACATCACATACAGTAATGCCATTAAGTGCACCTACACTAGTGCCACAAAGAGCA
CTATGTTAGAATTACTGGCTTATACCCAACACTCAATATCTCAGATGAGTTTTCTAGCAATGTTGCAAATTATCAAAAGGTTGGTATGCAAAAGTATTAC
ACTCCAGGACCTGGTACTGGTATACAAAACATTCCCACCAACAGAGCCTAAAAAGGACAAAAAGAAGAAGGCTGATGAAACTCAAGCCTTACCAAGAGAC
AGAAGAAACAGCAAACTGTGACTCTTTTCCTGCTGCAGATTTGGATGATTCTCCAAACAATTGCAACAATCCATGAGCAGTGCTGACTCAACTCAGGCCT
AAACTCATGCAGACCACATCAAGGCAGATGGGCTATATAAACGTTTTCGCTTTTCCGTTTACGATATATAGTCTACTCTTGTGCAGAATGAATTCTCGTA
ACTACATAGCACAAGTAGATGTAGTTAACTTTAATCTCACATAGCAATTTTAATCAGTGTGTAACATTAGGGAGGACTTGAAAGAGCCACCACATTCACC
GAGGCCACGCGGAGTACGATCGAGTGTACAGTGAACAATGCTAGGGAGAGCTGCCTATATGGAAGAGCCCTAATGTGTAAAATTAATTTTAGTAGTGCTA
TCCCATGTGATTTTAATAGCTCTTAGGAGAATGACAA
>096276d5-f5e1-4a38-884b-dd03306c385b|6
AGTGCTTGCATACGTAGACCATTCTTATGTTGTAAATGCTGTTACGACCATGTCATATCAACATCACAAATTAGTCTTGTCTGTTAATCCGTTGTTTGCA
ATGCTCCAGGTTGTGATGTCACAGATGTGACTCAACTTTACTTAGGAGGTATGAGCTATTATCAAGTCATTTGCTGAATAAGCATATTGACGCATACAAA
ACATTCCCACCAACAGAGCCTAAAAAGGACAAAAAGAAGAAGGCTGATGAAACTCAAGCCCGCAGAGACAGAAGAAACAGCAAACTGTGACTCTTTTCCT
GCTGCAGATTTGGATGATTTTCCAAACAATTGCAACAATCCATGAGCAGTGCTGACTCAACTCAAGGCCTAAACTCATGCAGACCATCAAGGCAGATGGG
CTATATAAACGTTTCGCTTTCCGTTTACGATATAGTCTACTCTTGTGCAGAATGAATTCTCGTAACACATAGCACAAGTAGATGTAGTTAACTTTAATCA
CATAGCAAAATCTTTAATCAGTGTGTAACATTAGGGAGGACTTGAAAGAGCCACCACATTCACCGAGGCCACGCGGAGTACGATCGAGTGTACAGTGAAC
AATGCTAGGGAGAGCTGCCTATATGGAAGAGCCCTAATGTGTAAAATTAATTTTAGTAGTGCTATCCCCATGTGATTTTAATAGCTTCTTAGGGGAGAAT
GACAAAAATA
>c4182ac9-1390-494b-ae1b-535b2816f072|12
CGTGTTGGTAGCGATAATGTTACTGACTTTAATGCAATTGCAACATGTGACTGGACAAATGCTGGTGATTACATTTTTAGCTAACACCTGTACTGAAAGA
CTCAAGCTTTCGCAGCAGAAACGCTCAAAGCTACTGAGGAGACATTTAAACTGTCTTATGGTATTGCTACTGACGTGAAGTGCTGTCTGACAGAGAATTA
CATCATCATGGAAGTTGGTAAACCTAGACCACTTAACCGAAATTATGTCTTTACTGGTTATCGTGTAACTAAAAACAGTAAAGTACAAATAGGAGAGTAC
ACCTTTGAAAAAGGTGACTATGGTGATGCTGTTGTTTACCGAGGTACAACAACTTACAAATTAAATGTTGGTGATTATTTTGTGCTGACATCACATACAG
TAATGCCATTAAGTGCACCTACACTAGTGCCTCAAGAGCACTATGTTAGAATTACTGGCTTATACCCAACACTCAATATCTCAGATGAGTTTCTAGCAAT
GTTGCAAATTATCAAAAGGTTGGTATGCAAAAGTATTCTACTCCAGGGACCACCTGGTACTGGTAAGAGTCATTTGCTATTGGCCTAGCTCTACTACCTT
CTGCTCGCAGTGTATACAGCTTGCTCATGCCGCTGTTGATGCACTATGTGAGAAGGCATTAAAATATTTGCCTATAGATAGAGCAGATCAAGAGACAGAA
GAAACAGCAAACTGTGACTCTTTTCCTGCTGCAGATTTGGATGATTTCCAAACAATTGCAACAATCCATGAGCAGTGCTGACTCAACTCAGGCCTAAACT
CATGCAGACATCAAGGCAGATGGGCTATATAAACGTTTTCGCTTTTCCGTTTACGATATATAGTCTACTCTTGTGCAGAATGAAATCTCGTAACATAGCA
CAAGTAGATGTAGTTATTTTAATCATAGCAATCTTTAATCAGTGTGTAACATTAGGGAGGACTTGAAAGAGCCACCACATTTTTCGAGGCCACGCGGAGT
ACGATCGAGTGTACAGTGAACAATGCTAGGGAGAGCTGCCTATATGGAAGAGCCCTAATGTGTAAAATTAATTTTAGTAGTGCTATCCCCATGTGATTTT
AATAGCTTAGGAGAATGACAG
>b61ff0f7-9699-41e0-bd0a-5d4431015b94|12
ATTTACACTCCAGGGACCACCTGGTACTGGTAAGAGTCATTTTGCTATTGGCCTAGCTCTCTACTACCCTCTGCTCGCATAGTGTATACAGCTTGCTCTC
ATGCCGCTGTTGATGCTATGTGAGAAGGCATTAAAATATTTGCCTATGATTTCCAAACAATTGCAACAATCCATGAGCAGTGCTGACTCAACTCAGGCCT
AAACTCATGCAGACATAAGGCAGATGGGCTATATAAACGTTTCGCTTTCCGTTTACGATATAGTCTACTCTGTGCAGAATGAATTCTCGTAACTACATAG
CACAAGTAGATGTAGTTAACTTTAATCTCAGCAGCAATCTTTAATCAGTGTGTAACATTAGGGAGGACTTGAAAGAGCCACCACATTTCGAGGCCACGCG
GAGTACGATCGAGTGTACAGTGAACAATGCTAGGAGAGCTGCCTATATGGAAGAGCCCTAATGTGTAAAATTAATTTTAGTAGTGCTATCCCATGTGATT
TTAATAGCTTTTAGGAGAATGACAAAGA
>bfbce460-ed61-416b-9913-250b442e5654|15
CCTTCCCAGGTAACAAACCAACCAACTTCGATCTTGTAGATCTGTTCTCTAAACGAACTTTAAAATCTGTGTGGCTGTCACTCGGCTGCATGCTTAGTGC
ACTCACGCAGTATAATTAATAACTAATTACTGTCGTTGACAGGACACGAGTAACTCGTCTATTTTTGCAGGCTGCTTACGGTTTCGTCCGTGTTGCAGCC
GATCATCAGCACATCTAGGTTCGTCCGGGTGTGACCGAAAGGTAAGATGGAGAGCCTTGTCCCTGGTTTCAACGAGAAAACACACGTCCATTCAGTTTGC
CTGTTTTACAGGTTCGCGACGTGTTCGTACGTGGCTTTGGAGACTCCGTGGAGGAGGTCTTATCAGAGGCACGTCAACATCTAAAGATGGCACTTGTGGC
TTAGTAGAAGTTGAAAAAGGCGTTTTGCCTCAACTTGAACAGCCCTATGTGTTCATAAACGTTCGGATGCTCGAACTGCACCTCATGGTCATGTTATGGT
TGAGCTGGTAGCAGAACTCGAAGGCATTCAGTACGGTCGTAGTGGTGAGACACTTGGTGTCCTTGTCCCTCATGTGGGCGAAATACCAGTGGCTTACCGC
AAGGTTTTCTTCGTAAGAACGGTAATAAAGGAGCTGGTGGCCATAGTTACGGCGCCGATCTAAAGTCATTTGACTTAGGCGACGAGCTTGGCACTGATCC
TTATGAAGATTTCAAGAAACTGGAATGTACAAATACCTACAACTTGTGCTAATGACCCTGTGTGGTTTTACACTTAAAAACACAGTCTGTACCGTCTGCG
GTATGTGGAAAGGTTATGGCTGTAGTTGTGATCAACTCCGCGAACCCATGCTTCAGTCAGCTGATGCACAATCGTTAAACGGGTTTGCGGTGTAAGTGCA
GCCCGTTCACACCGTGCGGCACAGGCACTAGTACTGATGTCGTATACAGGGCTTTGACATACAATGATAAAGTAGCTGGTTTTGCTAAATTCCTAAAACT
AATTGTTGTCGCTTCCAAGAAAAGGACGAAGATGACAATTTAATTGATTCTTACTTTGTAGTTAAGAGACACACTTTCTCTAACTACCAACATGAAGAAA
CAATTTATAATTTACTTAAGGATTGTCCAGCTGTTGCTAAACATGACTTTTTAAGTTTAGAATAGACGGTGACATGGTACCACATATATCACGTCAACGT
CTTACTAAATACAATGGCAGACCTCGTCTATGCTTTAAGGCATTTTGATGAAGGTAATTGTGACACATTAAAAGAAATACTTGTCACATACAATTGTTGT
GATGATGATTATTCAATAAAAAGGACTGGTATGATTTTGTAGAAAACCCAGATATTACGCGTATACGCCAACTTAGGTGAACGTGTACGCCAAGCTTGTT
AAAAACAGTACAATTGTGATGCCATGCGAAATGCTGGTATTGTTGGTGTACTGACATTAGATAATCAAGATCTCAATGGTAACTGGTATGATTTCGGTGA
TTTCATACAAACCACGCCAGGTAGTGGAGTTCCTGTTGTAGATTCTTATTATTCATTGTTAATGCCTATATTAACCTTGACCAGGGCTTTAACTGCAGAG
TCACATGTTGACACTGACTTAACAAAGCCTTACATTAAGTGGGATTTGTTAAAATATGACTTCACGGAAGAGAGGTTAAAACTCTTTGACCGTTATTTTA
AATATTGGGATCAGACATACCACCCAAATTGTGTTAACTGTTTGGATGACAGATGCATTCTGCATTGTGCAAACTTTAATGTTTTATTCTCTACAGTGTT
CCCACCTACAAGTTTTGGACCACTAGTGAGAAAAATATTTGTTGATGGTGTTCCATTTGTAGTTCAACTGGATCCACTTCAGAGAGCTAGGTGTTGTACA
TAATCAGGATGTAAACTTACATAGCTCTAGACTTAGTTTAAGGAATTACTTGTGTATGCTGCTGACCCTGCTATGCACGCTGCTTCTGGTAATCTATTAC
TAGATAAACGCACTACGTGCTTTCAGTAGCTGCACTTACTAACAATGTTGCTTTTCAAACTGTCAAACCCGGTAATTTTAACAAAGACTTATGACTTTGC
TGTGTCTAAGGGTTTTTAAGGAAGGAAGTTCTGTTGAATTAAAACACTTTCTTTTGCTCAGGATGGTAATGCTGCTATCAGCGATTATGACTACTATCGT
TATAATCTACCAACAATGTGTGATATCAGACAACTACTATTTGTAGTTGAAGTTGTTGATAAGTACTTTGATTGTTACGATGGTGGCTGTATTAATGCTA
ACCAAGTCATCGTCAACAACCTAGACAAATCAGCTGGTTTTCCATTTAATAAATGGGGTAAGGCTAGACTTTATTATGATTCAATGAGTTATGAGGATCA
AGATGCACTTTCGCATATACAAAACGTAATGTCATCCCTACTATAACTCAAATGAATCTTAAGTATGCCATTAGTGCAAAGAATAGAGCTCGCACCGTAG
CTGGTGTCTATCTGTAGTACTATGACCAATAGACAGTTTCATCAAAATTATTGAAATCAATAGCCGCCACTAGAGGAGCTACTGTAGTAATTGGAACAAG
CAAATTCTATGGTGGTTGGCACAACATGTTAAAACTGTTTATAGTGATGTAGAAAACCTCACCTTATGGGTTGGGATTATCCTAAATGTGATAGAGCCAT
GCCTAACATGCTTAGAATTATGGCCTCACTTGTTCTTGCTCGCAAACATACAACGTGTTGTAGCTTGTCACACCGTTTCTATAGATTAGCTAATGAGTGT
GCTCAAGTATTGAGTGAAATGGTCATGTGTGGCGGTTCACTATATGTTAAACCAGGTGGAACCTCATCAGGAGATGCCACAACTGCTTATGCTAATAGTG
TTTTTAACATTTGTCAAGCTGTCACGGCCAATGTTAATGCACTTTTATCTACTGATGGTAACAAAATTGCCGATAAGTATGTCCGCAATTTACAACACAG
ACTTATGAGTGTCTCTATAGAAATAGAGATGTTGACACAGACTTTGTGAATGAGTTTTACGCATATTTGCGTAAACATTTCTCAATGATGATACTTCTCT
GACGATGCTGTTGTGTGTTTCAATAGCACTTATGCATCTCAAGGTCTAGTGGCTAGCATAAAGAACTTTAAGTCAGTTTTATTATCAAAACAATGTTTTT
ATGTCTGAAGCAAAATGTTGGACTGAGACTGACCTTACTAAAGGACCTCATGAATTTTGCTCTCAACATACAATGCTAGTTAAACAGGGTGATGATTATG
TGTACCTCCTTACCCAGATCCATCAAGAATCCTAGGGGCCGGCTGTTTGTAGATGATATCGTAAAAACAGATGGTACACTTATGATTGAACGGTTCGTGT
CTTAGCTATAGATGCTTACCCACACTAAACATCCTAATCAGGAGTATGCTGATGTCTTTCATTTGTACTTACAATACATAAGAAAGCTACATGATGAGTT
AACAGGACACATGTTAGACATGTATTCTGTTATGCTTACTAATGATAACACTCAAGGTATTGGGAACCTGAGTTTTATGAGGCTATGTACACACCGCATA
CAGTCTTACAGGCTGTTGGGGCTTGTGTTTTTTGCAATTCACAGACTTCATTAAGATGTGGTGCTTGCATACGTAGACCATTCTTATGTTGTAAATGCTG
TTACGACCATGTCATATCAACATCACATAAATTAGTCTTGTCTGTTAATCCGTATGTTTGCAATGCTCCAGGTTGTGATGTCACAGATGTGACTCAACTT
TACTTAGGAGGTATGAGCTATTATTGTAAATTCAAACCACCCATTAGTTTTCCATTGTGTGCTAATGGACAAGTTTTTTTGGTTTATATAAAACATGTGT
TGGTAGCGATAATGTTACTGACTTTAATGCAATTGCAACATGTGACTGGACAAATGCTGGTGATTACATTTTAGCTAACACCTGTACTGAAAGACTCAAG
CTTTTTCAGCAGAAACGCTCAAAGC
>a1df0fd8-69c2-4dd1-bb0d-0021e938517b|8
AAGACTTATGACTTTGCTGTGTCTAAGGGTTTTAAGGAAGGAAAGTTCTGTTGAATTAAAACACTTCTTTGCTCAGGATGGTAATGCTGCTATCAGCGAT
TATGACTACTATCGTTATAATTTACCAACAATGTGATATCAGACAACTACTATTTGTAGTTGAAGTTGTTGATAAGTACTTTGATTGTTACGATGGTGGC
TGTATTAATGCTAACCAAGTCATCGCCAACAACCTAGACAAATCAGCTGGTTTTCCATTTAATAAATGGGGTAAGGCTAGACTTTATTATGATTCAATGA
[truncated: 5,072,997 more chars]
