# Supplementary material for: Evolution of naturally arising SARS-CoV-2 defective interfering particles
Source: Commun Biol. 2022 Oct 27;5:1140. doi: 10.1038/s42003-022-04058-5 (PMC9610340; doi:10.1038/s42003-022-04058-5)
Supplement: Supplementary file 7 — Supplementary Data 5 [file 42003_2022_4058_MOESM7_ESM.zip › experiment2/Pipeline_intermediate_files_experiment2/collapsed_RNA_models_reconstruction_experiment_2_passage_15.bed12]

NC_045512.2	9	371	G1;p15_G1.1	40	+	9	371	255,0,0	1	362	0
NC_045512.2	9	13544	G1;p15_G1.2	40	+	9	13544	255,0,0	2	740,234	0,13301
NC_045512.2	9	29874	G1;p15_G1.3	40	+	9	29874	255,0,0	2	2095,634	0,29231
NC_045512.2	9	29878	G1;p15_G1.4	40	+	9	29878	255,0,0	3	57,278,213	0,25372,29656
NC_045512.2	10	29112	G1;p15_G1.5	40	+	10	29112	255,0,0	3	56,396,65	0,15765,29037
NC_045512.2	10	29872	G1;p15_G1.6	40	+	10	29872	255,0,0	2	1345,435	0,29427
NC_045512.2	10	29873	G1;p15_G1.7	40	+	10	29873	255,0,0	2	1581,520	0,29343
NC_045512.2	10	29873	G1;p15_G1.8	40	+	10	29873	255,0,0	2	3476,1134	0,28729
NC_045512.2	10	29874	G1;p15_G1.9	40	+	10	29874	255,0,0	3	739,3700,576	0,13300,29288
NC_045512.2	10	29875	G1;p15_G1.10	40	+	10	29875	255,0,0	3	739,1861,501	0,13300,29364
NC_045512.2	10	29875	G1;p15_G1.11	40	+	10	29875	255,0,0	4	739,2936,789,389	0,13300,28321,29476
NC_045512.2	10	29875	G1;p15_G1.12	40	+	10	29875	255,0,0	5	739,3069,805,402,371	0,13300,16752,28745,29494
NC_045512.2	10	29876	G1;p15_G1.13	40	+	10	29876	255,0,0	3	739,5314,2561	0,13300,27305
NC_045512.2	10	29877	G1;p15_G1.14	40	+	10	29877	255,0,0	4	739,350,880,510	0,13300,14339,29357
NC_045512.2	10	29878	G1;p15_G1.15	40	+	10	29878	255,0,0	3	56,947,412	0,15765,29456
NC_045512.2	10	29879	G1;p15_G1.16	40	+	10	29879	255,0,0	5	849,533,1121,911,450	0,13413,14376,15799,29419
NC_045512.2	10	29893	G1;p15_G1.17	40	+	10	29893	255,0,0	3	739,5137,627	0,13300,29256
NC_045512.2	11	168	G1;p15_G1.18	40	+	11	168	255,0,0	1	157	0
NC_045512.2	11	442	G1;p15_G1.19	40	+	11	442	255,0,0	1	431	0
NC_045512.2	11	553	G1;p15_G1.20	40	+	11	553	255,0,0	1	542	0
NC_045512.2	11	13715	G1;p15_G1.21	40	+	11	13715	255,0,0	2	738,405	0,13299
NC_045512.2	11	13772	G1;p15_G1.22	40	+	11	13772	255,0,0	2	738,462	0,13299
NC_045512.2	11	13904	G1;p15_G1.23	40	+	11	13904	255,0,0	2	738,594	0,13299
NC_045512.2	11	13949	G1;p15_G1.24	40	+	11	13949	255,0,0	2	738,639	0,13299
NC_045512.2	11	14203	G1;p15_G1.25	40	+	11	14203	255,0,0	2	738,893	0,13299
NC_045512.2	11	14317	G1;p15_G1.26	40	+	11	14317	255,0,0	2	738,1007	0,13299
NC_045512.2	11	14543	G1;p15_G1.27	40	+	11	14543	255,0,0	2	738,1233	0,13299
NC_045512.2	11	14840	G1;p15_G1.28	40	+	11	14840	255,0,0	2	738,1530	0,13299
NC_045512.2	11	15099	G1;p15_G1.29	40	+	11	15099	255,0,0	2	738,1789	0,13299
NC_045512.2	11	15271	G1;p15_G1.30	40	+	11	15271	255,0,0	2	738,1961	0,13299
NC_045512.2	11	15313	G1;p15_G1.31	40	+	11	15313	255,0,0	2	738,2003	0,13299
NC_045512.2	11	15486	G1;p15_G1.32	40	+	11	15486	255,0,0	2	738,2176	0,13299
NC_045512.2	11	15647	G1;p15_G1.33	40	+	11	15647	255,0,0	2	738,2337	0,13299
NC_045512.2	11	15712	G1;p15_G1.34	40	+	11	15712	255,0,0	2	738,2402	0,13299
NC_045512.2	11	15781	G1;p15_G1.35	40	+	11	15781	255,0,0	2	738,2471	0,13299
NC_045512.2	11	15974	G1;p15_G1.36	40	+	11	15974	255,0,0	2	738,2664	0,13299
NC_045512.2	11	16076	G1;p15_G1.37	40	+	11	16076	255,0,0	2	738,2766	0,13299
NC_045512.2	11	16272	G1;p15_G1.38	40	+	11	16272	255,0,0	2	738,2962	0,13299
NC_045512.2	11	16509	G1;p15_G1.39	40	+	11	16509	255,0,0	2	738,3199	0,13299
NC_045512.2	11	17342	G1;p15_G1.40	40	+	11	17342	255,0,0	2	738,4032	0,13299
NC_045512.2	11	17409	G1;p15_G1.41	40	+	11	17409	255,0,0	2	738,4099	0,13299
NC_045512.2	11	26150	G1;p15_G1.42	40	+	11	26150	255,0,0	2	54,4599	0,21540
NC_045512.2	11	27638	G1;p15_G1.43	40	+	11	27638	255,0,0	2	53,255	0,27372
NC_045512.2	11	27677	G1;p15_G1.44	40	+	11	27677	255,0,0	2	53,1210	0,26456
NC_045512.2	11	27728	G1;p15_G1.45	40	+	11	27728	255,0,0	2	53,344	0,27373
NC_045512.2	11	28365	G1;p15_G1.46	40	+	11	28365	255,0,0	3	55,481,279	0,27373,28075
NC_045512.2	11	28581	G1;p15_G1.47	40	+	11	28581	255,0,0	2	55,1197	0,27373
NC_045512.2	11	28599	G1;p15_G1.48	40	+	11	28599	255,0,0	2	53,345	0,28243
NC_045512.2	11	28633	G1;p15_G1.49	40	+	11	28633	255,0,0	2	53,1249	0,27373
NC_045512.2	11	28654	G1;p15_G1.50	40	+	11	28654	255,0,0	2	53,400	0,28243
NC_045512.2	11	28701	G1;p15_G1.51	40	+	11	28701	255,0,0	2	53,447	0,28243
NC_045512.2	11	28806	G1;p15_G1.52	40	+	11	28806	255,0,0	3	738,5319,159	0,13299,28636
NC_045512.2	11	28885	G1;p15_G1.53	40	+	11	28885	255,0,0	2	55,1501	0,27373
NC_045512.2	11	29118	G1;p15_G1.54	40	+	11	29118	255,0,0	3	57,2853,471	0,15765,28636
NC_045512.2	11	29163	G1;p15_G1.55	40	+	11	29163	255,0,0	2	53,909	0,28243
NC_045512.2	11	29244	G1;p15_G1.56	40	+	11	29244	255,0,0	2	53,990	0,28243
NC_045512.2	11	29489	G1;p15_G1.57	40	+	11	29489	255,0,0	4	738,2961,1384,582	0,13299,16350,28896
NC_045512.2	11	29518	G1;p15_G1.58	40	+	11	29518	255,0,0	2	53,1264	0,28243
NC_045512.2	11	29718	G1;p15_G1.59	40	+	11	29718	255,0,0	2	53,1464	0,28243
NC_045512.2	11	29718	G1;p15_G1.60	40	+	11	29718	255,0,0	2	55,2334	0,27373
NC_045512.2	11	29851	G1;p15_G1.61	40	+	11	29851	255,0,0	3	738,5097,509	0,13299,29331
NC_045512.2	11	29870	G1;p15_G1.62	40	+	11	29870	255,0,0	4	738,1436,1199,1223	0,13299,17419,28636
NC_045512.2	11	29871	G1;p15_G1.63	40	+	11	29871	255,0,0	3	53,2436,1972	0,25370,27888
NC_045512.2	11	29871	G1;p15_G1.64	40	+	11	29871	255,0,0	3	53,424,709	0,27373,29151
NC_045512.2	11	29871	G1;p15_G1.65	40	+	11	29871	255,0,0	3	55,409,699	0,27373,29161
NC_045512.2	11	29871	G1;p15_G1.66	40	+	11	29871	255,0,0	3	57,579,1224	0,18039,28636
NC_045512.2	11	29871	G1;p15_G1.67	40	+	11	29871	255,0,0	2	57,718	0,29142
NC_045512.2	11	29871	G1;p15_G1.68	40	+	11	29871	255,0,0	3	738,1974,539	0,13299,29321
NC_045512.2	11	29871	G1;p15_G1.69	40	+	11	29871	255,0,0	4	738,2018,204,520	0,13299,29064,29340
NC_045512.2	11	29871	G1;p15_G1.70	40	+	11	29871	255,0,0	3	738,2578,574	0,13299,29286
NC_045512.2	11	29871	G1;p15_G1.71	40	+	11	29871	255,0,0	3	738,3103,466	0,13299,29394
NC_045512.2	11	29871	G1;p15_G1.72	40	+	11	29871	255,0,0	5	738,3110,160,434,662	0,13299,18458,28636,29198
NC_045512.2	11	29871	G1;p15_G1.73	40	+	11	29871	255,0,0	3	738,3325,693	0,13299,29167
NC_045512.2	11	29871	G1;p15_G1.74	40	+	11	29871	255,0,0	3	738,3482,1178	0,13299,28682
NC_045512.2	11	29871	G1;p15_G1.75	40	+	11	29871	255,0,0	3	738,3868,757	0,13299,29103
NC_045512.2	11	29871	G1;p15_G1.76	40	+	11	29871	255,0,0	3	738,3891,535	0,13299,29325
NC_045512.2	11	29871	G1;p15_G1.77	40	+	11	29871	255,0,0	3	738,3914,329	0,13299,29531
NC_045512.2	11	29871	G1;p15_G1.78	40	+	11	29871	255,0,0	3	738,3951,390	0,13299,29470
NC_045512.2	11	29871	G1;p15_G1.79	40	+	11	29871	255,0,0	3	738,4033,517	0,13299,29343
NC_045512.2	11	29871	G1;p15_G1.80	40	+	11	29871	255,0,0	3	738,5249,528	0,13299,29332
NC_045512.2	11	29871	G1;p15_G1.81	40	+	11	29871	255,0,0	3	738,5306,369	0,13299,29491
NC_045512.2	11	29871	G1;p15_G1.82	40	+	11	29871	255,0,0	3	738,5319,1224	0,13299,28636
NC_045512.2	11	29872	G1;p15_G1.83	40	+	11	29872	255,0,0	3	53,252,1675	0,27373,28186
NC_045512.2	11	29872	G1;p15_G1.84	40	+	11	29872	255,0,0	3	55,468,1894	0,27373,27967
NC_045512.2	11	29872	G1;p15_G1.85	40	+	11	29872	255,0,0	3	738,2990,531	0,13299,29330
NC_045512.2	11	29872	G1;p15_G1.86	40	+	11	29872	255,0,0	4	738,5065,97,1225	0,13299,18521,28636
NC_045512.2	11	29872	G1;p15_G1.87	40	+	11	29872	255,0,0	2	2980,489	0,29372
NC_045512.2	11	29873	G1;p15_G1.88	40	+	11	29873	255,0,0	3	53,1355,1962	0,26456,27900
NC_045512.2	11	29873	G1;p15_G1.89	40	+	11	29873	255,0,0	3	53,209,1022	0,28243,28840
NC_045512.2	11	29873	G1;p15_G1.90	40	+	11	29873	255,0,0	4	54,682,327,576	0,15764,18215,29286
NC_045512.2	11	29873	G1;p15_G1.91	40	+	11	29873	255,0,0	2	54,1990	0,27872
NC_045512.2	11	29873	G1;p15_G1.92	40	+	11	29873	255,0,0	3	55,2421,1843	0,25370,28019
NC_045512.2	11	29873	G1;p15_G1.93	40	+	11	29873	255,0,0	4	57,1791,402,369	0,15765,28744,29493
NC_045512.2	11	29873	G1;p15_G1.94	40	+	11	29873	255,0,0	3	738,1459,577	0,13299,29285
NC_045512.2	11	29873	G1;p15_G1.95	40	+	11	29873	255,0,0	4	738,2023,461,1226	0,13299,18157,28636
NC_045512.2	11	29873	G1;p15_G1.96	40	+	11	29873	255,0,0	5	738,2625,1272,397,369	0,13299,16288,28749,29493
NC_045512.2	11	29873	G1;p15_G1.97	40	+	11	29873	255,0,0	3	738,2894,462	0,13299,29400
NC_045512.2	11	29873	G1;p15_G1.98	40	+	11	29873	255,0,0	3	738,3415,496	0,13299,29366
NC_045512.2	11	29873	G1;p15_G1.99	40	+	11	29873	255,0,0	3	738,3419,568	0,13299,29294
NC_045512.2	11	29873	G1;p15_G1.100	40	+	11	29873	255,0,0	3	738,3445,739	0,13299,29123
NC_045512.2	11	29873	G1;p15_G1.101	40	+	11	29873	255,0,0	3	738,5125,562	0,13299,29300
NC_045512.2	11	29873	G1;p15_G1.102	40	+	11	29873	255,0,0	3	738,5169,481	0,13299,29381
NC_045512.2	11	29873	G1;p15_G1.103	40	+	11	29873	255,0,0	2	744,1028	0,28834
NC_045512.2	11	29873	G1;p15_G1.104	40	+	11	29873	255,0,0	2	5839,472	0,29390
NC_045512.2	11	29874	G1;p15_G1.105	40	+	11	29874	255,0,0	3	53,2331,1227	0,16287,28636
NC_045512.2	11	29874	G1;p15_G1.106	40	+	11	29874	255,0,0	3	53,308,3057	0,26456,26806
NC_045512.2	11	29874	G1;p15_G1.107	40	+	11	29874	255,0,0	2	53,3407	0,26456
NC_045512.2	11	29874	G1;p15_G1.108	40	+	11	29874	255,0,0	2	53,1620	0,28243
NC_045512.2	11	29874	G1;p15_G1.109	40	+	11	29874	255,0,0	2	55,4493	0,25370
NC_045512.2	11	29874	G1;p15_G1.110	40	+	11	29874	255,0,0	2	55,2490	0,27373
NC_045512.2	11	29874	G1;p15_G1.111	40	+	11	29874	255,0,0	2	58,2834	0,27029
NC_045512.2	11	29874	G1;p15_G1.112	40	+	11	29874	255,0,0	3	59,4258,1227	0,14360,28636
NC_045512.2	11	29874	G1;p15_G1.113	40	+	11	29874	255,0,0	5	64,300,447,295,108	0,26471,26807,29353,29755
NC_045512.2	11	29874	G1;p15_G1.114	40	+	11	29874	255,0,0	2	64,2114	0,27749
NC_045512.2	11	29874	G1;p15_G1.115	40	+	11	29874	255,0,0	4	738,381,1747,576	0,13299,14130,29287
NC_045512.2	11	29874	G1;p15_G1.116	40	+	11	29874	255,0,0	3	738,1289,470	0,13299,29393
NC_045512.2	11	29874	G1;p15_G1.117	40	+	11	29874	255,0,0	3	738,2752,579	0,13299,29284
NC_045512.2	11	29874	G1;p15_G1.118	40	+	11	29874	255,0,0	3	738,3611,386	0,13299,29477
NC_045512.2	11	29874	G1;p15_G1.119	40	+	11	29874	255,0,0	3	738,3633,382	0,13299,29481
NC_045512.2	11	29874	G1;p15_G1.120	40	+	11	29874	255,0,0	4	738,3695,110,575	0,13299,18370,29288
NC_045512.2	11	29874	G1;p15_G1.121	40	+	11	29874	255,0,0	3	738,4051,394	0,13299,29469
NC_045512.2	11	29874	G1;p15_G1.122	40	+	11	29874	255,0,0	3	738,4190,486	0,13299,29377
NC_045512.2	11	29874	G1;p15_G1.123	40	+	11	29874	255,0,0	3	738,4781,540	0,13299,29323
NC_045512.2	11	29874	G1;p15_G1.124	40	+	11	29874	255,0,0	3	738,5107,500	0,13299,29363
NC_045512.2	11	29874	G1;p15_G1.125	40	+	11	29874	255,0,0	3	738,5188,392	0,13299,29471
NC_045512.2	11	29874	G1;p15_G1.126	40	+	11	29874	255,0,0	3	738,5242,734	0,13299,29129
NC_045512.2	11	29874	G1;p15_G1.127	40	+	11	29874	255,0,0	3	739,3289,400	0,13299,29463
NC_045512.2	11	29874	G1;p15_G1.128	40	+	11	29874	255,0,0	3	3518,5722,1273	0,3906,28590
NC_045512.2	11	29874	G1;p15_G1.129	40	+	11	29874	255,0,0	2	7253,1774	0,28089
NC_045512.2	11	29875	G1;p15_G1.130	40	+	11	29875	255,0,0	2	46,1637	0,28227
NC_045512.2	11	29875	G1;p15_G1.131	40	+	11	29875	255,0,0	3	53,1411,1875	0,26456,27989
NC_045512.2	11	29875	G1;p15_G1.132	40	+	11	29875	255,0,0	3	55,345,416	0,27373,29448
NC_045512.2	11	29875	G1;p15_G1.133	40	+	11	29875	255,0,0	3	55,433,1976	0,27373,27888
NC_045512.2	11	29875	G1;p15_G1.134	40	+	11	29875	255,0,0	4	57,683,6879,133	0,21542,22526,29731
NC_045512.2	11	29875	G1;p15_G1.135	40	+	11	29875	255,0,0	3	58,2192,1228	0,16426,28636
NC_045512.2	11	29875	G1;p15_G1.136	40	+	11	29875	255,0,0	3	654,4638,1111	0,1011,28753
NC_045512.2	11	29875	G1;p15_G1.137	40	+	11	29875	255,0,0	4	738,236,2746,752	0,13299,13575,29112
NC_045512.2	11	29875	G1;p15_G1.138	40	+	11	29875	255,0,0	5	738,1308,794,2481,1228	0,13299,14989,16137,28636
NC_045512.2	11	29875	G1;p15_G1.139	40	+	11	29875	255,0,0	3	738,1952,542	0,13299,29322
NC_045512.2	11	29875	G1;p15_G1.140	40	+	11	29875	255,0,0	6	738,2281,744,1485,585,554	0,13299,15974,17133,28636,29310
NC_045512.2	11	29875	G1;p15_G1.141	40	+	11	29875	255,0,0	3	738,2624,709	0,13299,29155
NC_045512.2	11	29875	G1;p15_G1.142	40	+	11	29875	255,0,0	4	738,3149,401,1228	0,13299,18217,28636
NC_045512.2	11	29875	G1;p15_G1.143	40	+	11	29875	255,0,0	4	738,3268,500,1228	0,13299,18118,28636
NC_045512.2	11	29875	G1;p15_G1.144	40	+	11	29875	255,0,0	4	738,3365,1529,609	0,13299,17029,29255
NC_045512.2	11	29875	G1;p15_G1.145	40	+	11	29875	255,0,0	3	738,4280,533	0,13299,29331
NC_045512.2	11	29875	G1;p15_G1.146	40	+	11	29875	255,0,0	3	738,5175,524	0,13299,29340
NC_045512.2	11	29875	G1;p15_G1.147	40	+	11	29875	255,0,0	3	738,5179,747	0,13299,29117
NC_045512.2	11	29876	G1;p15_G1.148	40	+	11	29876	255,0,0	3	55,494,1883	0,27373,27982
NC_045512.2	11	29876	G1;p15_G1.149	40	+	11	29876	255,0,0	3	57,557,753	0,15764,29112
NC_045512.2	11	29876	G1;p15_G1.150	40	+	11	29876	255,0,0	3	57,2854,1229	0,15764,28636
NC_045512.2	11	29876	G1;p15_G1.151	40	+	11	29876	255,0,0	2	57,765	0,29100
NC_045512.2	11	29876	G1;p15_G1.152	40	+	11	29876	255,0,0	2	63,3640	0,26225
NC_045512.2	11	29876	G1;p15_G1.153	40	+	11	29876	255,0,0	3	65,1337,1977	0,26469,27888
NC_045512.2	11	29876	G1;p15_G1.154	40	+	11	29876	255,0,0	4	245,452,3468,789	0,287,13298,29076
NC_045512.2	11	29876	G1;p15_G1.155	40	+	11	29876	255,0,0	4	738,4264,407,372	0,13296,28744,29493
NC_045512.2	11	29876	G1;p15_G1.156	40	+	11	29876	255,0,0	4	738,1676,2993,518	0,13299,15389,29347
NC_045512.2	11	29876	G1;p15_G1.157	40	+	11	29876	255,0,0	3	738,2101,623	0,13299,29242
NC_045512.2	11	29876	G1;p15_G1.158	40	+	11	29876	255,0,0	4	738,2208,1380,1229	0,13299,17238,28636
NC_045512.2	11	29876	G1;p15_G1.159	40	+	11	29876	255,0,0	3	738,3028,860	0,13299,29005
NC_045512.2	11	29876	G1;p15_G1.160	40	+	11	29876	255,0,0	4	738,3149,320,595	0,13299,18217,29270
NC_045512.2	11	29876	G1;p15_G1.161	40	+	11	29876	255,0,0	4	738,3149,289,600	0,13299,18219,29265
NC_045512.2	11	29876	G1;p15_G1.162	40	+	11	29876	255,0,0	3	738,3170,594	0,13299,29271
NC_045512.2	11	29876	G1;p15_G1.163	40	+	11	29876	255,0,0	3	738,3244,720	0,13299,29145
NC_045512.2	11	29876	G1;p15_G1.164	40	+	11	29876	255,0,0	5	738,3953,204,91,503	0,13299,18414,28636,29362
NC_045512.2	11	29876	G1;p15_G1.165	40	+	11	29876	255,0,0	4	738,3966,186,1229	0,13299,18432,28636
NC_045512.2	11	29876	G1;p15_G1.166	40	+	11	29876	255,0,0	3	738,5114,392	0,13299,29473
NC_045512.2	11	29876	G1;p15_G1.167	40	+	11	29876	255,0,0	2	1845,397	0,29468
NC_045512.2	11	29876	G1;p15_G1.168	40	+	11	29876	255,0,0	2	6950,552	0,29313
NC_045512.2	11	29877	G1;p15_G1.169	40	+	11	29877	255,0,0	3	37,2769,72	0,26398,29794
NC_045512.2	11	29877	G1;p15_G1.170	40	+	11	29877	255,0,0	4	738,3043,912,1230	0,13299,17704,28636
NC_045512.2	11	29877	G1;p15_G1.171	40	+	11	29877	255,0,0	3	738,3784,1051	0,13299,28815
NC_045512.2	11	29877	G1;p15_G1.172	40	+	11	29877	255,0,0	3	738,4482,417	0,13299,29449
NC_045512.2	11	29877	G1;p15_G1.173	40	+	11	29877	255,0,0	3	738,5243,681	0,13299,29185
NC_045512.2	11	29877	G1;p15_G1.174	40	+	11	29877	255,0,0	3	739,4443,751	0,13298,29115
NC_045512.2	11	29878	G1;p15_G1.175	40	+	11	29878	255,0,0	3	50,276,1302	0,28238,28565
NC_045512.2	11	29878	G1;p15_G1.176	40	+	11	29878	255,0,0	4	738,1490,2175,628	0,13299,15158,29239
NC_045512.2	11	29878	G1;p15_G1.177	40	+	11	29878	255,0,0	4	738,1961,322,1105	0,13299,18186,28762
NC_045512.2	11	29878	G1;p15_G1.178	40	+	11	29878	255,0,0	3	738,2868,381	0,13299,29486
NC_045512.2	11	29878	G1;p15_G1.179	40	+	11	29878	255,0,0	3	738,4957,626	0,13299,29241
NC_045512.2	11	29879	G1;p15_G1.180	40	+	11	29879	255,0,0	3	738,4114,615	0,13299,29253
NC_045512.2	11	29880	G1;p15_G1.181	40	+	11	29880	255,0,0	3	738,4191,521	0,13299,29348
NC_045512.2	11	29881	G1;p15_G1.182	40	+	11	29881	255,0,0	3	55,418,1851	0,27373,28019
NC_045512.2	11	29886	G1;p15_G1.183	40	+	11	29886	255,0,0	2	54,8335	0,21540
NC_045512.2	11	29886	G1;p15_G1.184	40	+	11	29886	255,0,0	5	738,1541,2206,1165,1239	0,13299,15139,17453,28636
NC_045512.2	11	29891	G1;p15_G1.185	40	+	11	29891	255,0,0	2	58,2218	0,27662
NC_045512.2	12	29873	G1;p15_G1.186	40	+	12	29873	255,0,0	3	737,3433,339	0,13298,29522
NC_045512.2	12	29873	G1;p15_G1.187	40	+	12	29873	255,0,0	3	737,4433,462	0,13298,29399
NC_045512.2	12	29874	G1;p15_G1.188	40	+	12	29874	255,0,0	3	56,881,1844	0,26909,28018
NC_045512.2	12	29875	G1;p15_G1.189	40	+	12	29875	255,0,0	3	52,2489,1875	0,25369,27988
NC_045512.2	12	29875	G1;p15_G1.190	40	+	12	29875	255,0,0	3	737,3532,458	0,13298,29405
NC_045512.2	13	298	G1;p15_G1.191	40	+	13	298	255,0,0	1	285	0
NC_045512.2	13	627	G1;p15_G1.192	40	+	13	627	255,0,0	1	614	0
NC_045512.2	13	730	G1;p15_G1.193	40	+	13	730	255,0,0	1	717	0
NC_045512.2	13	14131	G1;p15_G1.194	40	+	13	14131	255,0,0	2	736,821	0,13297
NC_045512.2	13	14719	G1;p15_G1.195	40	+	13	14719	255,0,0	2	736,1409	0,13297
NC_045512.2	13	15192	G1;p15_G1.196	40	+	13	15192	255,0,0	2	736,1882	0,13297
NC_045512.2	13	15847	G1;p15_G1.197	40	+	13	15847	255,0,0	2	736,2537	0,13297
NC_045512.2	13	16208	G1;p15_G1.198	40	+	13	16208	255,0,0	2	736,2898	0,13297
NC_045512.2	13	17064	G1;p15_G1.199	40	+	13	17064	255,0,0	2	736,3754	0,13297
NC_045512.2	13	18056	G1;p15_G1.200	40	+	13	18056	255,0,0	2	736,4746	0,13297
NC_045512.2	13	29275	G1;p15_G1.201	40	+	13	29275	255,0,0	4	736,754,4224,628	0,13297,14392,28634
NC_045512.2	13	29478	G1;p15_G1.202	40	+	13	29478	255,0,0	2	53,2094	0,27371
NC_045512.2	13	29784	G1;p15_G1.203	40	+	13	29784	255,0,0	3	736,5319,1137	0,13297,28634
NC_045512.2	13	29863	G1;p15_G1.204	40	+	13	29863	255,0,0	4	736,5319,32,1133	0,13297,28634,28717
NC_045512.2	13	29871	G1;p15_G1.205	40	+	13	29871	255,0,0	3	736,3410,429	0,13297,29429
NC_045512.2	13	29871	G1;p15_G1.206	40	+	13	29871	255,0,0	3	736,5134,448	0,13297,29410
NC_045512.2	13	29871	G1;p15_G1.207	40	+	13	29871	255,0,0	3	736,5243,745	0,13297,29113
NC_045512.2	13	29872	G1;p15_G1.208	40	+	13	29872	255,0,0	3	736,1636,762	0,13297,29097
NC_045512.2	13	29872	G1;p15_G1.209	40	+	13	29872	255,0,0	3	736,2761,474	0,13297,29385
NC_045512.2	13	29873	G1;p15_G1.210	40	+	13	29873	255,0,0	3	736,3506,654	0,13297,29206
NC_045512.2	13	29873	G1;p15_G1.211	40	+	13	29873	255,0,0	3	736,4136,1048	0,13297,28812
NC_045512.2	13	29873	G1;p15_G1.212	40	+	13	29873	255,0,0	3	736,4843,643	0,13297,29217
NC_045512.2	13	29874	G1;p15_G1.213	40	+	13	29874	255,0,0	3	53,438,1963	0,27371,27898
NC_045512.2	13	29874	G1;p15_G1.214	40	+	13	29874	255,0,0	4	736,3456,1807,1227	0,13297,16809,28634
NC_045512.2	13	29874	G1;p15_G1.215	40	+	13	29874	255,0,0	3	736,4151,634	0,13297,29227
NC_045512.2	13	29875	G1;p15_G1.216	40	+	13	29875	255,0,0	3	51,1465,83	0,28241,29779
NC_045512.2	13	29875	G1;p15_G1.217	40	+	13	29875	255,0,0	4	736,1854,3373,965	0,13297,15233,28897
NC_045512.2	13	29876	G1;p15_G1.218	40	+	13	29876	255,0,0	3	51,64,756	0,28241,29107
NC_045512.2	13	29876	G1;p15_G1.219	40	+	13	29876	255,0,0	3	736,3003,374	0,13297,29489
NC_045512.2	13	29876	G1;p15_G1.220	40	+	13	29876	255,0,0	3	736,3519,431	0,13297,29432
NC_045512.2	13	29876	G1;p15_G1.221	40	+	13	29876	255,0,0	3	736,5161,1019	0,13297,28844
NC_045512.2	13	29876	G1;p15_G1.222	40	+	13	29876	255,0,0	2	9612,1724	0,28139
NC_045512.2	13	29877	G1;p15_G1.223	40	+	13	29877	255,0,0	3	736,1856,559	0,13297,29305
NC_045512.2	14	13351	G1;p15_G1.224	40	+	14	13351	255,0,0	2	735,41	0,13296
NC_045512.2	14	14257	G1;p15_G1.225	40	+	14	14257	255,0,0	2	735,947	0,13296
NC_045512.2	14	14979	G1;p15_G1.226	40	+	14	14979	255,0,0	2	735,1669	0,13296
NC_045512.2	14	28517	G1;p15_G1.227	40	+	14	28517	255,0,0	2	50,263	0,28240
NC_045512.2	14	28549	G1;p15_G1.228	40	+	14	28549	255,0,0	2	50,295	0,28240
NC_045512.2	14	28983	G1;p15_G1.229	40	+	14	28983	255,0,0	2	50,729	0,28240
NC_045512.2	14	29128	G1;p15_G1.230	40	+	14	29128	255,0,0	2	50,874	0,28240
NC_045512.2	14	29309	G1;p15_G1.231	40	+	14	29309	255,0,0	3	735,5319,662	0,13296,28633
NC_045512.2	14	29871	G1;p15_G1.232	40	+	14	29871	255,0,0	3	735,2564,584	0,13296,29273
NC_045512.2	14	29871	G1;p15_G1.233	40	+	14	29871	255,0,0	3	735,5168,391	0,13296,29466
NC_045512.2	14	29872	G1;p15_G1.234	40	+	14	29872	255,0,0	3	52,293,2122	0,27370,27736
NC_045512.2	14	29872	G1;p15_G1.235	40	+	14	29872	255,0,0	3	735,1984,817	0,13296,29041
NC_045512.2	14	29872	G1;p15_G1.236	40	+	14	29872	255,0,0	3	735,3674,523	0,13296,29335
NC_045512.2	14	29873	G1;p15_G1.237	40	+	14	29873	255,0,0	3	52,194,1664	0,27370,28195
NC_045512.2	14	29873	G1;p15_G1.238	40	+	14	29873	255,0,0	3	735,3912,397	0,13296,29462
NC_045512.2	14	29874	G1;p15_G1.239	40	+	14	29874	255,0,0	3	50,105,1448	0,28240,28412
NC_045512.2	14	29874	G1;p15_G1.240	40	+	14	29874	255,0,0	4	735,1107,3856,1227	0,13296,14757,28633
NC_045512.2	14	29875	G1;p15_G1.241	40	+	14	29875	255,0,0	3	735,3726,531	0,13296,29330
NC_045512.2	14	29876	G1;p15_G1.242	40	+	14	29876	255,0,0	2	69,2470	0,27392
NC_045512.2	14	29876	G1;p15_G1.243	40	+	14	29876	255,0,0	4	735,1952,205,1229	0,13296,18410,28633
NC_045512.2	14	29876	G1;p15_G1.244	40	+	14	29876	255,0,0	3	735,2759,637	0,13296,29225
NC_045512.2	14	29876	G1;p15_G1.245	40	+	14	29876	255,0,0	3	735,3023,579	0,13296,29283
NC_045512.2	14	29876	G1;p15_G1.246	40	+	14	29876	255,0,0	4	735,3083,732,1229	0,13296,17883,28633
NC_045512.2	14	29876	G1;p15_G1.247	40	+	14	29876	255,0,0	4	736,3806,1272,1229	0,13299,17343,28633
NC_045512.2	14	29878	G1;p15_G1.248	40	+	14	29878	255,0,0	2	61,1981	0,27883
NC_045512.2	14	29878	G1;p15_G1.249	40	+	14	29878	255,0,0	2	1974,402	0,29462
NC_045512.2	14	29880	G1;p15_G1.250	40	+	14	29880	255,0,0	2	6961,1069	0,28797
NC_045512.2	14	29881	G1;p15_G1.251	40	+	14	29881	255,0,0	3	735,5251,1111	0,13296,28756
NC_045512.2	14	29890	G1;p15_G1.252	40	+	14	29890	255,0,0	3	735,5117,473	0,13296,29403
NC_045512.2	15	28404	G1;p15_G1.253	40	+	15	28404	255,0,0	2	49,150	0,28239
NC_045512.2	15	28885	G1;p15_G1.254	40	+	15	28885	255,0,0	2	49,631	0,28239
NC_045512.2	15	29308	G1;p15_G1.255	40	+	15	29308	255,0,0	2	49,1054	0,28239
NC_045512.2	15	29871	G1;p15_G1.256	40	+	15	29871	255,0,0	2	2664,391	0,29465
NC_045512.2	15	29873	G1;p15_G1.257	40	+	15	29873	255,0,0	3	734,3412,407	0,13295,29451
NC_045512.2	15	29874	G1;p15_G1.258	40	+	15	29874	255,0,0	4	734,3146,336,585	0,13295,18211,29274
NC_045512.2	15	29877	G1;p15_G1.259	40	+	15	29877	255,0,0	3	55,336,198	0,27745,29664
NC_045512.2	16	29875	G1;p15_G1.260	40	+	16	29875	255,0,0	2	60,3366	0,26493
NC_045512.2	17	16827	G1;p15_G1.261	40	+	17	16827	255,0,0	2	732,3517	0,13293
NC_045512.2	17	18198	G1;p15_G1.262	40	+	17	18198	255,0,0	2	732,4888	0,13293
NC_045512.2	17	29478	G1;p15_G1.263	40	+	17	29478	255,0,0	2	47,1224	0,28237
NC_045512.2	17	29786	G1;p15_G1.264	40	+	17	29786	255,0,0	2	49,2402	0,27367
NC_045512.2	17	29871	G1;p15_G1.265	40	+	17	29871	255,0,0	3	732,3355,405	0,13293,29449
NC_045512.2	17	29871	G1;p15_G1.266	40	+	17	29871	255,0,0	3	732,3425,1144	0,13293,28710
NC_045512.2	17	29871	G1;p15_G1.267	40	+	17	29871	255,0,0	3	732,3608,532	0,13293,29322
NC_045512.2	17	29873	G1;p15_G1.268	40	+	17	29873	255,0,0	3	47,1350,1974	0,26450,27882
NC_045512.2	17	29873	G1;p15_G1.269	40	+	17	29873	255,0,0	3	49,2501,1873	0,25364,27983
NC_045512.2	17	29873	G1;p15_G1.270	40	+	17	29873	255,0,0	3	732,2063,790	0,13293,29066
NC_045512.2	17	29873	G1;p15_G1.271	40	+	17	29873	255,0,0	3	732,3439,592	0,13293,29264
NC_045512.2	17	29873	G1;p15_G1.272	40	+	17	29873	255,0,0	3	732,3454,820	0,13293,29036
NC_045512.2	17	29873	G1;p15_G1.273	40	+	17	29873	255,0,0	4	732,3630,738,1226	0,13293,17874,28630
NC_045512.2	17	29874	G1;p15_G1.274	40	+	17	29874	255,0,0	3	732,3455,600	0,13293,29257
NC_045512.2	17	29878	G1;p15_G1.275	40	+	17	29878	255,0,0	3	732,3022,755	0,13293,29106
NC_045512.2	18	13663	G1;p15_G1.276	40	+	18	13663	255,0,0	2	731,353	0,13292
NC_045512.2	18	13844	G1;p15_G1.277	40	+	18	13844	255,0,0	2	731,534	0,13292
NC_045512.2	18	29450	G1;p15_G1.278	40	+	18	29450	255,0,0	3	731,5319,803	0,13292,28629
NC_045512.2	18	29718	G1;p15_G1.279	40	+	18	29718	255,0,0	3	731,5319,1071	0,13292,28629
NC_045512.2	18	29865	G1;p15_G1.280	40	+	18	29865	255,0,0	3	51,76,1218	0,18535,28629
NC_045512.2	18	29871	G1;p15_G1.281	40	+	18	29871	255,0,0	3	731,1742,664	0,13292,29189
NC_045512.2	18	29871	G1;p15_G1.282	40	+	18	29871	255,0,0	4	731,3334,134,1224	0,13292,18477,28629
NC_045512.2	18	29871	G1;p15_G1.283	40	+	18	29871	255,0,0	3	731,5226,684	0,13292,29169
NC_045512.2	18	29871	G1;p15_G1.284	40	+	18	29871	255,0,0	3	731,5279,1242	0,13292,28611
NC_045512.2	18	29875	G1;p15_G1.285	40	+	18	29875	255,0,0	3	731,3438,571	0,13292,29286
NC_045512.2	18	29877	G1;p15_G1.286	40	+	18	29877	255,0,0	3	731,3586,379	0,13292,29480
NC_045512.2	19	29874	G1;p15_G1.287	40	+	19	29874	255,0,0	3	730,2410,814	0,13291,29041
NC_045512.2	19	29876	G1;p15_G1.288	40	+	19	29876	255,0,0	3	45,1335,1846	0,26448,28011
NC_045512.2	25	29873	G1;p15_G1.289	40	+	25	29873	255,0,0	3	724,1832,1144	0,13285,28704
NC_045512.2	41	29878	G1;p15_G1.290	40	+	41	29878	255,0,0	3	708,4185,811	0,13269,29026
NC_045512.2	48	15627	G1;p15_G1.291	40	+	48	15627	255,0,0	2	701,2317	0,13262
NC_045512.2	108	29871	G1;p15_G1.292	40	+	108	29871	255,0,0	3	641,3622,561	0,13202,29202
NC_045512.2	151	29874	G1;p15_G1.293	40	+	151	29874	255,0,0	3	598,3022,751	0,13159,28972
NC_045512.2	157	29874	G1;p15_G1.294	40	+	157	29874	255,0,0	4	592,3149,336,585	0,13153,18069,29132
NC_045512.2	159	29875	G1;p15_G1.295	40	+	159	29875	255,0,0	3	590,2578,578	0,13151,29138
NC_045512.2	246	29874	G1;p15_G1.296	40	+	246	29874	255,0,0	4	503,3149,320,592	0,13064,17982,29036
NC_045512.2	289	29875	G1;p15_G1.297	40	+	289	29875	255,0,0	3	460,3022,752	0,13021,28834
NC_045512.2	326	29876	G1;p15_G1.298	40	+	326	29876	255,0,0	4	423,3149,322,595	0,12984,17902,28955
NC_045512.2	343	29872	G1;p15_G1.299	40	+	343	29872	255,0,0	3	406,3022,749	0,12967,28780
NC_045512.2	354	29875	G1;p15_G1.300	40	+	354	29875	255,0,0	3	394,5288,579	0,12966,28942
NC_045512.2	379	29874	G1;p15_G1.301	40	+	379	29874	255,0,0	3	370,4661,883	0,12931,28612
NC_045512.2	384	29871	G1;p15_G1.302	40	+	384	29871	255,0,0	4	365,4257,402,367	0,12926,28371,29120
NC_045512.2	415	29871	G1;p15_G1.303	40	+	415	29871	255,0,0	3	334,3022,748	0,12895,28708
NC_045512.2	417	29873	G1;p15_G1.304	40	+	417	29873	255,0,0	3	332,5186,381	0,12893,29075
NC_045512.2	437	29875	G1;p15_G1.305	40	+	437	29875	255,0,0	3	312,2578,578	0,12873,28860
NC_045512.2	507	29871	G1;p15_G1.306	40	+	507	29871	255,0,0	4	242,3149,320,590	0,12803,17721,28774
NC_045512.2	507	29878	G1;p15_G1.307	40	+	507	29878	255,0,0	5	242,2878,1060,395,374	0,12803,16008,28255,28997
NC_045512.2	523	29876	G1;p15_G1.308	40	+	523	29876	255,0,0	3	226,2578,579	0,12787,28774
NC_045512.2	605	29875	G1;p15_G1.309	40	+	605	29875	255,0,0	3	144,3022,752	0,12705,28518
NC_045512.2	678	29865	G1;p15_G1.310	40	+	678	29865	255,0,0	3	71,3519,420	0,12632,28767
NC_045512.2	685	29871	G1;p15_G1.311	40	+	685	29871	255,0,0	3	64,5319,1224	0,12625,27962
NC_045512.2	698	29874	G1;p15_G1.312	40	+	698	29874	255,0,0	4	51,3147,322,592	0,12612,17528,28584
NC_045512.2	700	29871	G1;p15_G1.313	40	+	700	29871	255,0,0	3	49,3022,748	0,12610,28423
NC_045512.2	700	29875	G1;p15_G1.314	40	+	700	29875	255,0,0	4	49,4257,402,371	0,12610,28055,28804
NC_045512.2	1119	29878	G1;p15_G1.315	40	+	1119	29878	255,0,0	3	651,1206,565	0,4610,28194
NC_045512.2	1125	29876	G1;p15_G1.316	40	+	1125	29876	255,0,0	2	184,713	0,28038
NC_045512.2	1801	29878	G1;p15_G1.317	40	+	1801	29878	255,0,0	2	10721,16570	0,11507
NC_045512.2	2193	29876	G1;p15_G1.318	40	+	2193	29876	255,0,0	2	4462,2830	0,24853
NC_045512.2	2552	5508	G1;p15_G1.319	40	+	2552	5508	255,0,0	1	2956	0
NC_045512.2	3568	29871	G1;p15_G1.320	40	+	3568	29871	255,0,0	3	860,2550,384	0,901,25919
NC_045512.2	4655	29884	G1;p15_G1.321	40	+	4655	29884	255,0,0	2	2292,354	0,24875
NC_045512.2	5630	29876	G1;p15_G1.322	40	+	5630	29876	255,0,0	2	374,1702	0,22544
NC_045512.2	9710	29876	G1;p15_G1.323	40	+	9710	29876	255,0,0	4	2682,2705,878,616	0,3598,6610,19550
NC_045512.2	13310	29868	G1;p15_G1.324	40	+	13310	29868	255,0,0	2	1636,758	0,15800
NC_045512.2	13310	29874	G1;p15_G1.325	40	+	13310	29874	255,0,0	3	1952,205,1227	0,5114,15337
NC_045512.2	13320	29873	G1;p15_G1.326	40	+	13320	29873	255,0,0	2	3496,654	0,15899
NC_045512.2	13329	29873	G1;p15_G1.327	40	+	13329	29873	255,0,0	2	5301,1226	0,15318
NC_045512.2	13342	29875	G1;p15_G1.328	40	+	13342	29875	255,0,0	2	2990,752	0,15781
NC_045512.2	13400	29886	G1;p15_G1.329	40	+	13400	29886	255,0,0	2	5229,1239	0,15247
NC_045512.2	13410	29873	G1;p15_G1.330	40	+	13410	29873	255,0,0	2	4381,444	0,16019
NC_045512.2	13411	29879	G1;p15_G1.331	40	+	13411	29879	255,0,0	2	2477,582	0,15886
NC_045512.2	13454	29875	G1;p15_G1.332	40	+	13454	29875	255,0,0	3	3005,320,593	0,4774,15828
NC_045512.2	13474	29871	G1;p15_G1.333	40	+	13474	29871	255,0,0	3	1788,205,1224	0,4950,15173
NC_045512.2	13487	29875	G1;p15_G1.334	40	+	13487	29875	255,0,0	2	2401,578	0,15810
NC_045512.2	13564	29875	G1;p15_G1.335	40	+	13564	29875	255,0,0	2	5065,1228	0,15083
NC_045512.2	13605	29871	G1;p15_G1.336	40	+	13605	29871	255,0,0	2	4040,606	0,15660
NC_045512.2	13608	29874	G1;p15_G1.337	40	+	13608	29874	255,0,0	2	2276,578	0,15688
NC_045512.2	13717	29878	G1;p15_G1.338	40	+	13717	29878	255,0,0	2	3209,387	0,15774
NC_045512.2	13751	29872	G1;p15_G1.339	40	+	13751	29872	255,0,0	2	2581,749	0,15372
NC_045512.2	13784	29873	G1;p15_G1.340	40	+	13784	29873	255,0,0	2	2554,857	0,15232
NC_045512.2	13789	29873	G1;p15_G1.341	40	+	13789	29873	255,0,0	3	2670,320,591	0,4439,15493
NC_045512.2	13833	29876	G1;p15_G1.342	40	+	13833	29876	255,0,0	3	3911,423,1224	0,4376,14819
NC_045512.2	13882	29873	G1;p15_G1.343	40	+	13882	29873	255,0,0	2	2450,750	0,15241
NC_045512.2	13944	29871	G1;p15_G1.344	40	+	13944	29871	255,0,0	2	2369,369	0,15558
NC_045512.2	13974	29876	G1;p15_G1.345	40	+	13974	29876	255,0,0	3	1288,205,1229	0,4450,14673
NC_045512.2	14028	29873	G1;p15_G1.346	40	+	14028	29873	255,0,0	3	2431,320,591	0,4200,15254
NC_045512.2	14104	15014	G1;p15_G1.347	40	+	14104	15014	255,0,0	1	910	0
NC_045512.2	14122	29880	G1;p15_G1.348	40	+	14122	29880	255,0,0	2	1766,583	0,15175
NC_045512.2	14175	29878	G1;p15_G1.349	40	+	14175	29878	255,0,0	2	4454,1231	0,14472
NC_045512.2	14203	29871	G1;p15_G1.350	40	+	14203	29871	255,0,0	2	2626,426	0,15242
NC_045512.2	14209	29874	G1;p15_G1.351	40	+	14209	29874	255,0,0	3	1053,205,1227	0,4215,14438
NC_045512.2	14237	29876	G1;p15_G1.352	40	+	14237	29876	255,0,0	2	4390,1234	0,14405
NC_045512.2	14251	29875	G1;p15_G1.353	40	+	14251	29875	255,0,0	2	681,432	0,15192
NC_045512.2	14252	29875	G1;p15_G1.354	40	+	14252	29875	255,0,0	2	1507,769	0,14854
NC_045512.2	14322	29872	G1;p15_G1.355	40	+	14322	29872	255,0,0	3	940,205,1225	0,4102,14325
NC_045512.2	14324	29877	G1;p15_G1.356	40	+	14324	29877	255,0,0	3	2135,320,595	0,3904,14958
NC_045512.2	14337	29875	G1;p15_G1.357	40	+	14337	29875	255,0,0	2	1551,578	0,14960
NC_045512.2	14379	29876	G1;p15_G1.358	40	+	14379	29876	255,0,0	2	2364,341	0,15156
NC_045512.2	14395	29871	G1;p15_G1.359	40	+	14395	29871	255,0,0	3	2064,320,589	0,3833,14887
NC_045512.2	14405	29881	G1;p15_G1.360	40	+	14405	29881	255,0,0	2	1483,583	0,14893
NC_045512.2	14444	29871	G1;p15_G1.361	40	+	14444	29871	255,0,0	2	217,784	0,14643
NC_045512.2	14452	29877	G1;p15_G1.362	40	+	14452	29877	255,0,0	3	3115,402,373	0,14303,15052
NC_045512.2	14457	29267	G1;p15_G1.363	40	+	14457	29267	255,0,0	3	316,1620,621	0,2552,14189
NC_045512.2	14484	14783	G1;p15_G1.364	40	+	14484	14783	255,0,0	1	299	0
NC_045512.2	14484	29875	G1;p15_G1.365	40	+	14484	29875	255,0,0	2	3933,501	0,14890
NC_045512.2	14542	29871	G1;p15_G1.366	40	+	14542	29871	255,0,0	3	1917,320,589	0,3686,14740
NC_045512.2	14549	29577	G1;p15_G1.367	40	+	14549	29577	255,0,0	2	4080,930	0,14098
NC_045512.2	14589	29879	G1;p15_G1.368	40	+	14589	29879	255,0,0	2	4040,1232	0,14058
NC_045512.2	14602	17102	G1;p15_G1.369	40	+	14602	17102	255,0,0	1	2500	0
NC_045512.2	14606	29873	G1;p15_G1.370	40	+	14606	29873	255,0,0	2	1282,576	0,14691
NC_045512.2	14607	29872	G1;p15_G1.371	40	+	14607	29872	255,0,0	3	655,205,1225	0,3817,14040
NC_045512.2	14645	29871	G1;p15_G1.372	40	+	14645	29871	255,0,0	2	1417,576	0,14650
NC_045512.2	14651	29872	G1;p15_G1.373	40	+	14651	29872	255,0,0	3	1808,320,590	0,3577,14631
NC_045512.2	14658	16121	G1;p15_G1.374	40	+	14658	16121	255,0,0	1	1463	0
NC_045512.2	14659	15011	G1;p15_G1.375	40	+	14659	15011	255,0,0	1	352	0
NC_045512.2	14666	29876	G1;p15_G1.376	40	+	14666	29876	255,0,0	2	1666,753	0,14457
NC_045512.2	14697	29876	G1;p15_G1.377	40	+	14697	29876	255,0,0	2	2224,389	0,14790
NC_045512.2	14697	29880	G1;p15_G1.378	40	+	14697	29880	255,0,0	2	1197,334	0,14849
NC_045512.2	14699	29877	G1;p15_G1.379	40	+	14699	29877	255,0,0	2	1479,380	0,14798
NC_045512.2	14765	29874	G1;p15_G1.380	40	+	14765	29874	255,0,0	2	159,603	0,14506
NC_045512.2	14802	29871	G1;p15_G1.381	40	+	14802	29871	255,0,0	3	460,205,1224	0,3622,13845
NC_045512.2	14825	29874	G1;p15_G1.382	40	+	14825	29874	255,0,0	2	1991,655	0,14394
NC_045512.2	14839	29885	G1;p15_G1.383	40	+	14839	29885	255,0,0	2	1499,869	0,14177
NC_045512.2	14852	29875	G1;p15_G1.384	40	+	14852	29875	255,0,0	2	1036,578	0,14445
NC_045512.2	14877	29873	G1;p15_G1.385	40	+	14877	29873	255,0,0	2	1301,376	0,14620
NC_045512.2	14887	29876	G1;p15_G1.386	40	+	14887	29876	255,0,0	3	2053,738,1229	0,3004,13760
NC_045512.2	14933	29874	G1;p15_G1.387	40	+	14933	29874	255,0,0	3	1526,320,593	0,3295,14348
NC_045512.2	14934	29875	G1;p15_G1.388	40	+	14934	29875	255,0,0	2	2026,1107	0,13834
NC_045512.2	14953	29872	G1;p15_G1.389	40	+	14953	29872	255,0,0	3	380,461,1225	0,3215,13694
NC_045512.2	14970	29847	G1;p15_G1.390	40	+	14970	29847	255,0,0	2	383,760	0,14117
NC_045512.2	14997	29871	G1;p15_G1.391	40	+	14997	29871	255,0,0	3	1462,322,590	0,3229,14284
NC_045512.2	15000	29876	G1;p15_G1.392	40	+	15000	29876	255,0,0	2	1313,375	0,14501
NC_045512.2	15045	29876	G1;p15_G1.393	40	+	15045	29876	255,0,0	2	3584,1229	0,13602
NC_045512.2	15059	29871	G1;p15_G1.394	40	+	15059	29871	255,0,0	2	829,574	0,14238
NC_045512.2	15113	29871	G1;p15_G1.395	40	+	15113	29871	255,0,0	2	3516,1224	0,13534
NC_045512.2	15165	29873	G1;p15_G1.396	40	+	15165	29873	255,0,0	3	97,205,1226	0,3259,13482
NC_045512.2	15180	29878	G1;p15_G1.397	40	+	15180	29878	255,0,0	2	3453,1231	0,13467
NC_045512.2	15199	16828	G1;p15_G1.398	40	+	15199	16828	255,0,0	1	1629	0
NC_045512.2	15201	29871	G1;p15_G1.399	40	+	15201	29871	255,0,0	2	1725,380	0,14290
NC_045512.2	15224	29871	G1;p15_G1.400	40	+	15224	29871	255,0,0	5	2158,161,209,1097,365	0,2377,2801,13033,14282
NC_045512.2	15234	29871	G1;p15_G1.401	40	+	15234	29871	255,0,0	2	1079,369	0,14268
NC_045512.2	15285	29875	G1;p15_G1.402	40	+	15285	29875	255,0,0	3	1174,320,593	0,2943,13997
NC_045512.2	15294	29871	G1;p15_G1.403	40	+	15294	29871	255,0,0	2	1044,854	0,13723
NC_045512.2	15295	29878	G1;p15_G1.404	40	+	15295	29878	255,0,0	2	822,543	0,14040
NC_045512.2	15321	29903	G1;p15_G1.405	40	+	15321	29903	255,0,0	3	2246,402,399	0,13434,14183
NC_045512.2	15330	29873	G1;p15_G1.406	40	+	15330	29873	255,0,0	2	1591,385	0,14158
NC_045512.2	15330	29888	G1;p15_G1.407	40	+	15330	29888	255,0,0	2	3300,1242	0,13316
NC_045512.2	15347	17949	G1;p15_G1.408	40	+	15347	17949	255,0,0	1	2602	0
NC_045512.2	15347	29871	G1;p15_G1.409	40	+	15347	29871	255,0,0	2	541,574	0,13950
NC_045512.2	15350	29875	G1;p15_G1.410	40	+	15350	29875	255,0,0	2	1372,409	0,14116
NC_045512.2	15360	29871	G1;p15_G1.411	40	+	15360	29871	255,0,0	2	1469,426	0,14085
NC_045512.2	15376	29869	G1;p15_G1.412	40	+	15376	29869	255,0,0	2	3258,1215	0,13278
NC_045512.2	15397	29866	G1;p15_G1.413	40	+	15397	29866	255,0,0	4	1037,413,769,375	0,2819,13250,14094
NC_045512.2	15457	29876	G1;p15_G1.414	40	+	15457	29876	255,0,0	2	3172,1229	0,13190
NC_045512.2	15505	29868	G1;p15_G1.415	40	+	15505	29868	255,0,0	2	827,745	0,13618
NC_045512.2	15518	29874	G1;p15_G1.416	40	+	15518	29874	255,0,0	2	2072,532	0,13824
NC_045512.2	15547	29872	G1;p15_G1.417	40	+	15547	29872	255,0,0	2	1090,759	0,13566
NC_045512.2	15552	29874	G1;p15_G1.418	40	+	15552	29874	255,0,0	2	779,755	0,13567
NC_045512.2	15584	29882	G1;p15_G1.419	40	+	15584	29882	255,0,0	2	1245,437	0,13861
NC_045512.2	15630	29873	G1;p15_G1.420	40	+	15630	29873	255,0,0	2	258,576	0,13667
NC_045512.2	15631	29871	G1;p15_G1.421	40	+	15631	29871	255,0,0	2	1959,529	0,13711
NC_045512.2	15681	29879	G1;p15_G1.422	40	+	15681	29879	255,0,0	2	497,382	0,13816
NC_045512.2	15682	29874	G1;p15_G1.423	40	+	15682	29874	255,0,0	2	380,579	0,13613
NC_045512.2	15694	29874	G1;p15_G1.424	40	+	15694	29874	255,0,0	2	729,746	0,13434
NC_045512.2	15697	29875	G1;p15_G1.425	40	+	15697	29875	255,0,0	2	616,373	0,13805
NC_045512.2	15716	29874	G1;p15_G1.426	40	+	15716	29874	255,0,0	3	1851,402,370	0,13039,13788
NC_045512.2	15775	29849	G1;p15_G1.427	40	+	15775	29849	255,0,0	2	2705,454	0,13620
NC_045512.2	15776	29871	G1;p15_G1.428	40	+	15776	29871	255,0,0	2	584,521	0,13574
NC_045512.2	15783	29871	G1;p15_G1.429	40	+	15783	29871	255,0,0	2	1433,397	0,13691
NC_045512.2	15804	29875	G1;p15_G1.430	40	+	15804	29875	255,0,0	2	374,378	0,13693
NC_045512.2	15809	29677	G1;p15_G1.431	40	+	15809	29677	255,0,0	3	523,61,187	0,13314,13681
NC_045512.2	15832	29873	G1;p15_G1.432	40	+	15832	29873	255,0,0	2	2797,1226	0,12815
NC_045512.2	15852	29871	G1;p15_G1.433	40	+	15852	29871	255,0,0	3	1715,402,367	0,12903,13652
NC_045512.2	15866	29878	G1;p15_G1.434	40	+	15866	29878	255,0,0	2	1479,427	0,13585
NC_045512.2	15869	29872	G1;p15_G1.435	40	+	15869	29872	255,0,0	3	1625,400,1225	0,2360,12778
NC_045512.2	15871	29870	G1;p15_G1.436	40	+	15871	29870	255,0,0	2	713,343	0,13656
NC_045512.2	15912	29874	G1;p15_G1.437	40	+	15912	29874	255,0,0	2	401,372	0,13590
NC_045512.2	15930	29874	G1;p15_G1.438	40	+	15930	29874	255,0,0	2	886,655	0,13289
NC_045512.2	15945	29875	G1;p15_G1.439	40	+	15945	29875	255,0,0	2	2682,1228	0,12702
NC_045512.2	15955	29875	G1;p15_G1.440	40	+	15955	29875	255,0,0	2	874,430	0,13490
NC_045512.2	15966	29871	G1;p15_G1.441	40	+	15966	29871	255,0,0	2	96,576	0,13329
NC_045512.2	15993	29873	G1;p15_G1.442	40	+	15993	29873	255,0,0	3	711,1718,1226	0,918,12654
NC_045512.2	16007	29855	G1;p15_G1.443	40	+	16007	29855	255,0,0	3	452,320,573	0,2221,13275
NC_045512.2	16026	29877	G1;p15_G1.444	40	+	16026	29877	255,0,0	2	152,380	0,13471
NC_045512.2	16031	29874	G1;p15_G1.445	40	+	16031	29874	255,0,0	2	282,372	0,13471
NC_045512.2	16037	29882	G1;p15_G1.446	40	+	16037	29882	255,0,0	2	792,437	0,13408
NC_045512.2	16064	29871	G1;p15_G1.447	40	+	16064	29871	255,0,0	3	951,116,1224	0,2449,12583
NC_045512.2	16096	29872	G1;p15_G1.448	40	+	16096	29872	255,0,0	2	626,406	0,13370
NC_045512.2	16114	29871	G1;p15_G1.449	40	+	16114	29871	255,0,0	2	725,682	0,13075
NC_045512.2	16124	29874	G1;p15_G1.450	40	+	16124	29874	255,0,0	2	2283,532	0,13218
NC_045512.2	16136	29871	G1;p15_G1.451	40	+	16136	29871	255,0,0	2	196,748	0,12987
NC_045512.2	16151	29870	G1;p15_G1.452	40	+	16151	29870	255,0,0	2	2478,1223	0,12496
NC_045512.2	16165	29874	G1;p15_G1.453	40	+	16165	29874	255,0,0	2	651,655	0,13054
NC_045512.2	16185	29874	G1;p15_G1.454	40	+	16185	29874	255,0,0	2	550,1143	0,12546
NC_045512.2	16194	29878	G1;p15_G1.455	40	+	16194	29878	255,0,0	2	1027,380	0,13304
NC_045512.2	16198	29872	G1;p15_G1.456	40	+	16198	29872	255,0,0	2	2431,1225	0,12449
NC_045512.2	16211	29871	G1;p15_G1.457	40	+	16211	29871	255,0,0	2	102,369	0,13291
NC_045512.2	16213	29871	G1;p15_G1.458	40	+	16213	29871	255,0,0	2	18,817	0,12841
NC_045512.2	16238	29883	G1;p15_G1.459	40	+	16238	29883	255,0,0	4	702,666,230,111	0,1653,13268,13534
NC_045512.2	16244	29871	G1;p15_G1.460	40	+	16244	29871	255,0,0	2	1346,529	0,13098
NC_045512.2	16268	29871	G1;p15_G1.461	40	+	16268	29871	255,0,0	2	2221,743	0,12860
NC_045512.2	16285	29878	G1;p15_G1.462	40	+	16285	29878	255,0,0	3	430,1128,85	0,660,13508
NC_045512.2	16318	29871	G1;p15_G1.463	40	+	16318	29871	255,0,0	3	372,181,1224	0,2130,12329
NC_045512.2	16321	29874	G1;p15_G1.464	40	+	16321	29874	255,0,0	2	2308,1227	0,12326
NC_045512.2	16323	29873	G1;p15_G1.465	40	+	16323	29873	255,0,0	2	1330,342	0,13208
NC_045512.2	16342	29877	G1;p15_G1.466	40	+	16342	29877	255,0,0	3	2282,596,516	0,12305,13019
NC_045512.2	16354	29882	G1;p15_G1.467	40	+	16354	29882	255,0,0	2	371,579	0,12949
NC_045512.2	16376	29878	G1;p15_G1.468	40	+	16376	29878	255,0,0	3	83,334,585	0,1852,12917
NC_045512.2	16380	29874	G1;p15_G1.469	40	+	16380	29874	255,0,0	3	309,1686,1227	0,561,12267
NC_045512.2	16381	29876	G1;p15_G1.470	40	+	16381	29876	255,0,0	2	435,657	0,12838
NC_045512.2	16384	29112	G1;p15_G1.471	40	+	16384	29112	255,0,0	3	1258,553,465	0,1692,12263
NC_045512.2	16386	16918	G1;p15_G1.472	40	+	16386	16918	255,0,0	1	532	0
NC_045512.2	16386	29871	G1;p15_G1.473	40	+	16386	29871	255,0,0	2	2023,521	0,12964
NC_045512.2	16389	29871	G1;p15_G1.474	40	+	16389	29871	255,0,0	3	551,738,1224	0,1502,12258
NC_045512.2	16399	29878	G1;p15_G1.475	40	+	16399	29878	255,0,0	3	2230,45,1149	0,12248,12330
NC_045512.2	16402	29871	G1;p15_G1.476	40	+	16402	29871	255,0,0	3	1165,402,367	0,12353,13102
NC_045512.2	16413	29871	G1;p15_G1.477	40	+	16413	29871	255,0,0	2	416,426	0,13032
NC_045512.2	16479	29874	G1;p15_G1.478	40	+	16479	29874	255,0,0	2	1111,532	0,12863
NC_045512.2	16493	29877	G1;p15_G1.479	40	+	16493	29877	255,0,0	2	2136,1230	0,12154
NC_045512.2	16502	29877	G1;p15_G1.480	40	+	16502	29877	255,0,0	2	327,432	0,12943
NC_045512.2	16521	29873	G1;p15_G1.481	40	+	16521	29873	255,0,0	2	201,407	0,12945
NC_045512.2	16529	29871	G1;p15_G1.482	40	+	16529	29871	255,0,0	2	287,652	0,12690
NC_045512.2	16536	29876	G1;p15_G1.483	40	+	16536	29876	255,0,0	1	13340	0
NC_045512.2	16551	29871	G1;p15_G1.484	40	+	16551	29871	255,0,0	2	290,454	0,12866
NC_045512.2	16584	29871	G1;p15_G1.485	40	+	16584	29871	255,0,0	3	1791,97,1224	0,1948,12063
NC_045512.2	16614	29872	G1;p15_G1.486	40	+	16614	29872	255,0,0	2	228,455	0,12803
NC_045512.2	16626	29878	G1;p15_G1.487	40	+	16626	29878	255,0,0	2	300,387	0,12865
NC_045512.2	16640	29874	G1;p15_G1.488	40	+	16640	29874	255,0,0	2	82,408	0,12826
NC_045512.2	16678	29873	G1;p15_G1.489	40	+	16678	29873	255,0,0	2	164,456	0,12739
NC_045512.2	16683	29872	G1;p15_G1.490	40	+	16683	29872	255,0,0	2	1109,412	0,12777
NC_045512.2	16683	29878	G1;p15_G1.491	40	+	16683	29878	255,0,0	3	171,1336,1231	0,610,11964
NC_045512.2	16700	29876	G1;p15_G1.492	40	+	16700	29876	255,0,0	2	232,566	0,12610
NC_045512.2	16723	29882	G1;p15_G1.493	40	+	16723	29882	255,0,0	2	117,465	0,12694
NC_045512.2	16781	29871	G1;p15_G1.494	40	+	16781	29871	255,0,0	2	48,426	0,12664
NC_045512.2	16782	29871	G1;p15_G1.495	40	+	16782	29871	255,0,0	2	1847,1224	0,11865
NC_045512.2	16811	29877	G1;p15_G1.496	40	+	16811	29877	255,0,0	2	1601,528	0,12538
NC_045512.2	16870	29872	G1;p15_G1.497	40	+	16870	29872	255,0,0	2	51,384	0,12618
NC_045512.2	16885	29875	G1;p15_G1.498	40	+	16885	29875	255,0,0	2	476,395	0,12595
NC_045512.2	16929	29872	G1;p15_G1.499	40	+	16929	29872	255,0,0	2	1484,522	0,12421
NC_045512.2	16943	29871	G1;p15_G1.500	40	+	16943	29871	255,0,0	2	281,329	0,12599
NC_045512.2	16947	29884	G1;p15_G1.501	40	+	16947	29884	255,0,0	2	1682,1237	0,11700
NC_045512.2	16950	29880	G1;p15_G1.502	40	+	16950	29880	255,0,0	2	1386,504	0,12426
NC_045512.2	16985	29874	G1;p15_G1.503	40	+	16985	29874	255,0,0	2	1494,482	0,12407
NC_045512.2	16987	29872	G1;p15_G1.504	40	+	16987	29872	255,0,0	2	1280,620	0,12265
NC_045512.2	16989	29873	G1;p15_G1.505	40	+	16989	29873	255,0,0	3	1384,97,1226	0,1543,11658
NC_045512.2	17031	29879	G1;p15_G1.506	40	+	17031	29879	255,0,0	2	1598,1232	0,11616
NC_045512.2	17052	29875	G1;p15_G1.507	40	+	17052	29875	255,0,0	2	538,533	0,12290
NC_045512.2	17067	29883	G1;p15_G1.508	40	+	17067	29883	255,0,0	2	1562,1236	0,11580
NC_045512.2	17085	29872	G1;p15_G1.509	40	+	17085	29872	255,0,0	2	176,391	0,12396
NC_045512.2	17095	29874	G1;p15_G1.510	40	+	17095	29874	255,0,0	2	996,540	0,12239
NC_045512.2	17141	29876	G1;p15_G1.511	40	+	17141	29876	255,0,0	2	1489,1230	0,11505
NC_045512.2	17145	29875	G1;p15_G1.512	40	+	17145	29875	255,0,0	2	316,635	0,12095
NC_045512.2	17147	29872	G1;p15_G1.513	40	+	17147	29872	255,0,0	2	77,330	0,12395
NC_045512.2	17164	29880	G1;p15_G1.514	40	+	17164	29880	255,0,0	2	588,754	0,11962
NC_045512.2	17173	29873	G1;p15_G1.515	40	+	17173	29873	255,0,0	2	267,903	0,11797
NC_045512.2	17177	29871	G1;p15_G1.516	40	+	17177	29871	255,0,0	3	1364,46,1173	0,1407,11521
NC_045512.2	17177	29877	G1;p15_G1.517	40	+	17177	29877	255,0,0	2	1452,1230	0,11470
NC_045512.2	17209	29873	G1;p15_G1.518	40	+	17209	29873	255,0,0	3	1163,97,1226	0,1323,11438
NC_045512.2	17211	29721	G1;p15_G1.519	40	+	17211	29721	255,0,0	3	99,83,494	0,11775,12016
NC_045512.2	17220	29872	G1;p15_G1.520	40	+	17220	29872	255,0,0	2	282,483	0,12169
NC_045512.2	17244	29873	G1;p15_G1.521	40	+	17244	29873	255,0,0	2	346,531	0,12098
NC_045512.2	17250	29873	G1;p15_G1.522	40	+	17250	29873	255,0,0	2	1379,1226	0,11397
NC_045512.2	17278	29882	G1;p15_G1.523	40	+	17278	29882	255,0,0	2	1193,1025	0,11579
NC_045512.2	17319	29874	G1;p15_G1.524	40	+	17319	29874	255,0,0	2	1310,1227	0,11328
NC_045512.2	17332	29872	G1;p15_G1.525	40	+	17332	29872	255,0,0	2	759,538	0,12002
NC_045512.2	17339	29865	G1;p15_G1.526	40	+	17339	29865	255,0,0	1	12526	0
NC_045512.2	17364	29871	G1;p15_G1.527	40	+	17364	29871	255,0,0	2	388,745	0,11762
NC_045512.2	17375	29874	G1;p15_G1.528	40	+	17375	29874	255,0,0	2	1102,756	0,11743
NC_045512.2	17403	29878	G1;p15_G1.529	40	+	17403	29878	255,0,0	2	1012,529	0,11946
NC_045512.2	17418	29873	G1;p15_G1.530	40	+	17418	29873	255,0,0	2	172,531	0,11924
NC_045512.2	17425	29862	G1;p15_G1.531	40	+	17425	29862	255,0,0	2	1074,943	0,11494
NC_045512.2	17436	29877	G1;p15_G1.532	40	+	17436	29877	255,0,0	2	1193,1230	0,11211
NC_045512.2	17445	29872	G1;p15_G1.533	40	+	17445	29872	255,0,0	2	1108,676	0,11751
NC_045512.2	17472	29873	G1;p15_G1.534	40	+	17472	29873	255,0,0	2	118,531	0,11870
NC_045512.2	17478	29884	G1;p15_G1.535	40	+	17478	29884	255,0,0	2	24,495	0,11911
NC_045512.2	17522	29878	G1;p15_G1.536	40	+	17522	29878	255,0,0	3	41,405,374	0,11230,11982
NC_045512.2	17597	29874	G1;p15_G1.537	40	+	17597	29874	255,0,0	2	954,735	0,11542
NC_045512.2	17647	29874	G1;p15_G1.538	40	+	17647	29874	255,0,0	2	764,527	0,11700
NC_045512.2	17664	29879	G1;p15_G1.539	40	+	17664	29879	255,0,0	2	965,1232	0,10983
NC_045512.2	17668	29873	G1;p15_G1.540	40	+	17668	29873	255,0,0	2	423,539	0,11666
NC_045512.2	17723	29882	G1;p15_G1.541	40	+	17723	29882	255,0,0	2	906,1235	0,10924
NC_045512.2	17746	29873	G1;p15_G1.542	40	+	17746	29873	255,0,0	2	748,391	0,11736
NC_045512.2	17785	29876	G1;p15_G1.543	40	+	17785	29876	255,0,0	2	694,484	0,11607
NC_045512.2	17795	29871	G1;p15_G1.544	40	+	17795	29871	255,0,0	2	769,462	0,11614
NC_045512.2	17853	18445	G1;p15_G1.545	40	+	17853	18445	255,0,0	1	592	0
NC_045512.2	17933	29696	G1;p15_G1.546	40	+	17933	29696	255,0,0	2	629,924	0,10839
NC_045512.2	17959	29879	G1;p15_G1.547	40	+	17959	29879	255,0,0	2	671,1232	0,10688
NC_045512.2	17986	29876	G1;p15_G1.548	40	+	17986	29876	255,0,0	2	439,459	0,11431
NC_045512.2	18006	29871	G1;p15_G1.549	40	+	18006	29871	255,0,0	2	571,1234	0,10631
NC_045512.2	18008	29876	G1;p15_G1.550	40	+	18008	29876	255,0,0	2	621,1229	0,10639
NC_045512.2	18029	29871	G1;p15_G1.551	40	+	18029	29871	255,0,0	2	62,537	0,11305
NC_045512.2	18030	29871	G1;p15_G1.552	40	+	18030	29871	255,0,0	2	441,1014	0,10827
NC_045512.2	18050	29892	G1;p15_G1.553	40	+	18050	29892	255,0,0	2	429,500	0,11342
NC_045512.2	18087	29871	G1;p15_G1.554	40	+	18087	29871	255,0,0	2	542,1224	0,10560
NC_045512.2	18145	29871	G1;p15_G1.555	40	+	18145	29871	255,0,0	2	484,1224	0,10502
NC_045512.2	18163	29876	G1;p15_G1.556	40	+	18163	29876	255,0,0	3	1307,1534,22	0,1707,11691
NC_045512.2	18186	29874	G1;p15_G1.557	40	+	18186	29874	255,0,0	2	225,527	0,11161
NC_045512.2	18192	29871	G1;p15_G1.558	40	+	18192	29871	255,0,0	2	285,753	0,10926
NC_045512.2	18195	29875	G1;p15_G1.559	40	+	18195	29875	255,0,0	2	434,1228	0,10452
NC_045512.2	18219	29874	G1;p15_G1.560	40	+	18219	29874	255,0,0	1	11655	0
NC_045512.2	18234	29873	G1;p15_G1.561	40	+	18234	29873	255,0,0	3	395,207,685	0,10413,10954
NC_045512.2	18260	29876	G1;p15_G1.562	40	+	18260	29876	255,0,0	2	112,485	0,11131
NC_045512.2	18295	29873	G1;p15_G1.563	40	+	18295	29873	255,0,0	2	131,735	0,10843
NC_045512.2	18325	29871	G1;p15_G1.564	40	+	18325	29871	255,0,0	2	152,744	0,10802
NC_045512.2	18326	29871	G1;p15_G1.565	40	+	18326	29871	255,0,0	2	158,521	0,11024
NC_045512.2	18372	29876	G1;p15_G1.566	40	+	18372	29876	255,0,0	2	257,1229	0,10275
NC_045512.2	18375	29863	G1;p15_G1.567	40	+	18375	29863	255,0,0	2	96,1005	0,10483
NC_045512.2	18396	29875	G1;p15_G1.568	40	+	18396	29875	255,0,0	2	107,381	0,11098
NC_045512.2	18414	29875	G1;p15_G1.569	40	+	18414	29875	255,0,0	2	215,1228	0,10233
NC_045512.2	18427	29879	G1;p15_G1.570	40	+	18427	29879	255,0,0	2	121,598	0,10854
NC_045512.2	18429	29541	G1;p15_G1.571	40	+	18429	29541	255,0,0	2	200,894	0,10218
NC_045512.2	18438	29876	G1;p15_G1.572	40	+	18438	29876	255,0,0	2	115,680	0,10758
NC_045512.2	18484	29876	G1;p15_G1.573	40	+	18484	29876	255,0,0	3	143,314,729	0,10163,10663
NC_045512.2	18495	29872	G1;p15_G1.574	40	+	18495	29872	255,0,0	2	134,1225	0,10152
NC_045512.2	18569	29874	G1;p15_G1.575	40	+	18569	29874	255,0,0	2	55,365	0,10940
NC_045512.2	18698	29875	G1;p15_G1.576	40	+	18698	29875	255,0,0	1	11177	0
NC_045512.2	18965	29868	G1;p15_G1.577	40	+	18965	29868	255,0,0	1	10903	0
NC_045512.2	19177	29874	G1;p15_G1.578	40	+	19177	29874	255,0,0	1	10697	0
NC_045512.2	19276	29875	G1;p15_G1.579	40	+	19276	29875	255,0,0	1	10599	0
NC_045512.2	19472	29875	G1;p15_G1.580	40	+	19472	29875	255,0,0	1	10403	0
NC_045512.2	19760	29872	G1;p15_G1.581	40	+	19760	29872	255,0,0	1	10112	0
NC_045512.2	19820	29873	G1;p15_G1.582	40	+	19820	29873	255,0,0	1	10053	0
NC_045512.2	19978	29876	G1;p15_G1.583	40	+	19978	29876	255,0,0	4	5069,1389,748,1846	0,5368,7076,8052
NC_045512.2	19983	23904	G1;p15_G1.584	40	+	19983	23904	255,0,0	1	3921	0
NC_045512.2	20000	29875	G1;p15_G1.585	40	+	20000	29875	255,0,0	1	9875	0
NC_045512.2	20231	29874	G1;p15_G1.586	40	+	20231	29874	255,0,0	1	9643	0
NC_045512.2	20621	29874	G1;p15_G1.587	40	+	20621	29874	255,0,0	1	9253	0
NC_045512.2	20766	29876	G1;p15_G1.588	40	+	20766	29876	255,0,0	4	340,2076,3821,1853	0,729,3207,7257
NC_045512.2	20833	29871	G1;p15_G1.589	40	+	20833	29871	255,0,0	1	9038	0
NC_045512.2	20903	29874	G1;p15_G1.590	40	+	20903	29874	255,0,0	2	6483,402	0,8569
NC_045512.2	20959	29871	G1;p15_G1.591	40	+	20959	29871	255,0,0	1	8912	0
NC_045512.2	21225	29874	G1;p15_G1.592	40	+	21225	29874	255,0,0	1	8649	0
NC_045512.2	21551	29874	G1;p15_G1.593	40	+	21551	29874	255,0,0	1	8323	0
NC_045512.2	21554	21771	G1;p15_G1.594	40	+	21554	21771	255,0,0	1	217	0
NC_045512.2	21980	26508	G1;p15_G1.595	40	+	21980	26508	255,0,0	1	4528	0
NC_045512.2	22070	29873	G1;p15_G1.596	40	+	22070	29873	255,0,0	5	1517,1825,1458,1812,377	0,1793,3728,5269,7426
NC_045512.2	22176	29871	G1;p15_G1.597	40	+	22176	29871	255,0,0	3	5476,569,1022	0,5823,6673
NC_045512.2	23037	29878	G1;p15_G1.598	40	+	23037	29878	255,0,0	2	239,6449	0,392
NC_045512.2	23416	29879	G1;p15_G1.599	40	+	23416	29879	255,0,0	1	6463	0
NC_045512.2	23779	29873	G1;p15_G1.600	40	+	23779	29873	255,0,0	1	6094	0
NC_045512.2	23943	29872	G1;p15_G1.601	40	+	23943	29872	255,0,0	1	5929	0
NC_045512.2	24664	29875	G1;p15_G1.602	40	+	24664	29875	255,0,0	1	5211	0
NC_045512.2	24907	29891	G1;p15_G1.603	40	+	24907	29891	255,0,0	2	894,32	0,4952
NC_045512.2	25007	29875	G1;p15_G1.604	40	+	25007	29875	255,0,0	1	4868	0
NC_045512.2	25154	29871	G1;p15_G1.605	40	+	25154	29871	255,0,0	1	4717	0
NC_045512.2	25381	29871	G1;p15_G1.606	40	+	25381	29871	255,0,0	1	4490	0
NC_045512.2	25381	29876	G1;p15_G1.607	40	+	25381	29876	255,0,0	2	2418,706	0,3789
NC_045512.2	25381	29878	G1;p15_G1.608	40	+	25381	29878	255,0,0	2	1405,3058	0,1439
NC_045512.2	25582	29874	G1;p15_G1.609	40	+	25582	29874	255,0,0	1	4292	0
NC_045512.2	25704	29876	G1;p15_G1.610	40	+	25704	29876	255,0,0	4	475,324,952,661	0,751,1112,3511
NC_045512.2	25764	29882	G1;p15_G1.611	40	+	25764	29882	255,0,0	1	4118	0
NC_045512.2	25949	27599	G1;p15_G1.612	40	+	25949	27599	255,0,0	1	1650	0
NC_045512.2	26088	29874	G1;p15_G1.613	40	+	26088	29874	255,0,0	1	3786	0
NC_045512.2	26122	29873	G1;p15_G1.614	40	+	26122	29873	255,0,0	2	1748,1873	0,1878
NC_045512.2	26145	29881	G1;p15_G1.615	40	+	26145	29881	255,0,0	2	971,2681	0,1055
NC_045512.2	26236	29880	G1;p15_G1.616	40	+	26236	29880	255,0,0	1	3644	0
NC_045512.2	26244	29871	G1;p15_G1.617	40	+	26244	29871	255,0,0	2	1556,1843	0,1784
NC_045512.2	26304	29875	G1;p15_G1.618	40	+	26304	29875	255,0,0	2	1574,1882	0,1689
NC_045512.2	26462	26688	G1;p15_G1.619	40	+	26462	26688	255,0,0	1	226	0
NC_045512.2	26462	29874	G1;p15_G1.620	40	+	26462	29874	255,0,0	2	317,3054	0,358
NC_045512.2	26467	28110	G1;p15_G1.621	40	+	26467	28110	255,0,0	1	1643	0
NC_045512.2	26467	29720	G1;p15_G1.622	40	+	26467	29720	255,0,0	1	3253	0
NC_045512.2	26467	29877	G1;p15_G1.623	40	+	26467	29877	255,0,0	1	3410	0
NC_045512.2	26467	29878	G1;p15_G1.624	40	+	26467	29878	255,0,0	2	1335,1848	0,1563
NC_045512.2	26469	28806	G1;p15_G1.625	40	+	26469	28806	255,0,0	2	1012,1275	0,1062
NC_045512.2	26469	29874	G1;p15_G1.626	40	+	26469	29874	255,0,0	2	18,2082	0,1323
NC_045512.2	26469	29880	G1;p15_G1.627	40	+	26469	29880	255,0,0	2	910,410	0,3001
NC_045512.2	26470	27470	G1;p15_G1.628	40	+	26470	27470	255,0,0	1	1000	0
NC_045512.2	26515	29872	G1;p15_G1.629	40	+	26515	29872	255,0,0	2	1278,697	0,2660
NC_045512.2	26682	29884	G1;p15_G1.630	40	+	26682	29884	255,0,0	1	3202	0
NC_045512.2	26689	29879	G1;p15_G1.631	40	+	26689	29879	255,0,0	2	1181,1879	0,1311
NC_045512.2	26749	29876	G1;p15_G1.632	40	+	26749	29876	255,0,0	1	3127	0
NC_045512.2	26909	29871	G1;p15_G1.633	40	+	26909	29871	255,0,0	1	2962	0
NC_045512.2	27040	29712	G1;p15_G1.634	40	+	27040	29712	255,0,0	1	2672	0
NC_045512.2	27040	29871	G1;p15_G1.635	40	+	27040	29871	255,0,0	2	777,1972	0,859
NC_045512.2	27040	29871	G1;p15_G1.636	40	+	27040	29871	255,0,0	2	838,1878	0,953
NC_045512.2	27040	29875	G1;p15_G1.637	40	+	27040	29875	255,0,0	2	762,1845	0,990
NC_045512.2	27040	29883	G1;p15_G1.638	40	+	27040	29883	255,0,0	1	2843	0
NC_045512.2	27056	29776	G1;p15_G1.639	40	+	27056	29776	255,0,0	1	2720	0
NC_045512.2	27145	29878	G1;p15_G1.640	40	+	27145	29878	255,0,0	2	240,404	0,2329
NC_045512.2	27150	29873	G1;p15_G1.641	40	+	27150	29873	255,0,0	1	2723	0
NC_045512.2	27152	28633	G1;p15_G1.642	40	+	27152	28633	255,0,0	1	1481	0
NC_045512.2	27152	29879	G1;p15_G1.643	40	+	27152	29879	255,0,0	2	650,1849	0,878
NC_045512.2	27295	29874	G1;p15_G1.644	40	+	27295	29874	255,0,0	1	2579	0
NC_045512.2	27383	27679	G1;p15_G1.645	40	+	27383	27679	255,0,0	1	296	0
NC_045512.2	27384	27740	G1;p15_G1.646	40	+	27384	27740	255,0,0	1	356	0
NC_045512.2	27384	29872	G1;p15_G1.647	40	+	27384	29872	255,0,0	2	390,1882	0,606
NC_045512.2	27384	29873	G1;p15_G1.648	40	+	27384	29873	255,0,0	2	410,711	0,1778
NC_045512.2	27384	29874	G1;p15_G1.649	40	+	27384	29874	255,0,0	1	2490	0
NC_045512.2	27384	29875	G1;p15_G1.650	40	+	27384	29875	255,0,0	2	446,1972	0,519
NC_045512.2	27384	29875	G1;p15_G1.651	40	+	27384	29875	255,0,0	2	449,1993	0,498
NC_045512.2	27438	29533	G1;p15_G1.652	40	+	27438	29533	255,0,0	1	2095	0
NC_045512.2	27476	29876	G1;p15_G1.653	40	+	27476	29876	255,0,0	1	2400	0
NC_045512.2	27545	29874	G1;p15_G1.654	40	+	27545	29874	255,0,0	2	272,1975	0,354
NC_045512.2	27549	29871	G1;p15_G1.655	40	+	27549	29871	255,0,0	1	2322	0
NC_045512.2	27570	29784	G1;p15_G1.656	40	+	27570	29784	255,0,0	1	2214	0
NC_045512.2	27588	29877	G1;p15_G1.657	40	+	27588	29877	255,0,0	1	2289	0
NC_045512.2	27591	29873	G1;p15_G1.658	40	+	27591	29873	255,0,0	2	198,683	0,1599
NC_045512.2	27626	28623	G1;p15_G1.659	40	+	27626	28623	255,0,0	3	65,354,413	0,190,584
NC_045512.2	27697	29874	G1;p15_G1.660	40	+	27697	29874	255,0,0	1	2177	0
NC_045512.2	27733	29874	G1;p15_G1.661	40	+	27733	29874	255,0,0	2	134,1886	0,255
NC_045512.2	27761	29769	G1;p15_G1.662	40	+	27761	29769	255,0,0	1	2008	0
NC_045512.2	27766	29871	G1;p15_G1.663	40	+	27766	29871	255,0,0	1	2105	0
NC_045512.2	27807	28086	G1;p15_G1.664	40	+	27807	28086	255,0,0	1	279	0
NC_045512.2	27883	29876	G1;p15_G1.665	40	+	27883	29876	255,0,0	1	1993	0
NC_045512.2	27944	29877	G1;p15_G1.666	40	+	27944	29877	255,0,0	1	1933	0
NC_045512.2	27998	28361	G1;p15_G1.667	40	+	27998	28361	255,0,0	1	363	0
NC_045512.2	28000	29876	G1;p15_G1.668	40	+	28000	29876	255,0,0	1	1876	0
NC_045512.2	28054	29873	G1;p15_G1.669	40	+	28054	29873	255,0,0	1	1819	0
NC_045512.2	28121	29702	G1;p15_G1.670	40	+	28121	29702	255,0,0	1	1581	0
NC_045512.2	28122	29879	G1;p15_G1.671	40	+	28122	29879	255,0,0	1	1757	0
NC_045512.2	28128	29064	G1;p15_G1.672	40	+	28128	29064	255,0,0	2	395,369	0,567
NC_045512.2	28245	29874	G1;p15_G1.673	40	+	28245	29874	255,0,0	2	1292,79	0,1550
NC_045512.2	28254	28633	G1;p15_G1.674	40	+	28254	28633	255,0,0	1	379	0
NC_045512.2	28254	28796	G1;p15_G1.675	40	+	28254	28796	255,0,0	1	542	0
NC_045512.2	28254	28885	G1;p15_G1.676	40	+	28254	28885	255,0,0	1	631	0
NC_045512.2	28254	29129	G1;p15_G1.677	40	+	28254	29129	255,0,0	1	875	0
NC_045512.2	28254	29384	G1;p15_G1.678	40	+	28254	29384	255,0,0	1	1130	0
NC_045512.2	28254	29632	G1;p15_G1.679	40	+	28254	29632	255,0,0	1	1378	0
NC_045512.2	28254	29874	G1;p15_G1.680	40	+	28254	29874	255,0,0	1	1620	0
NC_045512.2	28278	29873	G1;p15_G1.681	40	+	28278	29873	255,0,0	2	95,1095	0,500
NC_045512.2	28324	29878	G1;p15_G1.682	40	+	28324	29878	255,0,0	1	1554	0
NC_045512.2	28438	29876	G1;p15_G1.683	40	+	28438	29876	255,0,0	1	1438	0
NC_045512.2	28449	29718	G1;p15_G1.684	40	+	28449	29718	255,0,0	1	1269	0
NC_045512.2	28449	29877	G1;p15_G1.685	40	+	28449	29877	255,0,0	2	1262,87	0,1341
NC_045512.2	28469	29145	G1;p15_G1.686	40	+	28469	29145	255,0,0	1	676	0
NC_045512.2	28481	29544	G1;p15_G1.687	40	+	28481	29544	255,0,0	1	1063	0
NC_045512.2	28507	29273	G1;p15_G1.688	40	+	28507	29273	255,0,0	1	766	0
NC_045512.2	28574	29475	G1;p15_G1.689	40	+	28574	29475	255,0,0	1	901	0
NC_045512.2	28611	29648	G1;p15_G1.690	40	+	28611	29648	255,0,0	1	1037	0
NC_045512.2	28629	29563	G1;p15_G1.691	40	+	28629	29563	255,0,0	1	934	0
NC_045512.2	28663	29112	G1;p15_G1.692	40	+	28663	29112	255,0,0	1	449	0
NC_045512.2	28684	29718	G1;p15_G1.693	40	+	28684	29718	255,0,0	1	1034	0
NC_045512.2	28709	28904	G1;p15_G1.694	40	+	28709	28904	255,0,0	1	195	0
NC_045512.2	28715	29474	G1;p15_G1.695	40	+	28715	29474	255,0,0	1	759	0
NC_045512.2	28720	29560	G1;p15_G1.696	40	+	28720	29560	255,0,0	1	840	0
NC_045512.2	28767	29069	G1;p15_G1.697	40	+	28767	29069	255,0,0	1	302	0
NC_045512.2	28773	29317	G1;p15_G1.698	40	+	28773	29317	255,0,0	1	544	0
NC_045512.2	28779	29694	G1;p15_G1.699	40	+	28779	29694	255,0,0	1	915	0
NC_045512.2	28779	29871	G1;p15_G1.700	40	+	28779	29871	255,0,0	2	302,662	0,430
NC_045512.2	28826	29478	G1;p15_G1.701	40	+	28826	29478	255,0,0	1	652	0
NC_045512.2	28856	29890	G1;p15_G1.702	40	+	28856	29890	255,0,0	3	114,62,396	0,157,638
NC_045512.2	28868	29875	G1;p15_G1.703	40	+	28868	29875	255,0,0	2	126,521	0,486
NC_045512.2	28869	29873	G1;p15_G1.704	40	+	28869	29873	255,0,0	2	288,369	0,635
NC_045512.2	28893	29415	G1;p15_G1.705	40	+	28893	29415	255,0,0	1	522	0
NC_045512.2	28909	29871	G1;p15_G1.706	40	+	28909	29871	255,0,0	2	248,367	0,595
NC_045512.2	28918	29534	G1;p15_G1.707	40	+	28918	29534	255,0,0	1	616	0
NC_045512.2	28921	29479	G1;p15_G1.708	40	+	28921	29479	255,0,0	1	558	0
NC_045512.2	28963	29646	G1;p15_G1.709	40	+	28963	29646	255,0,0	1	683	0
NC_045512.2	28986	29875	G1;p15_G1.710	40	+	28986	29875	255,0,0	2	313,505	0,384
NC_045512.2	29028	29450	G1;p15_G1.711	40	+	29028	29450	255,0,0	1	422	0
NC_045512.2	29040	29302	G1;p15_G1.712	40	+	29040	29302	255,0,0	1	262	0
NC_045512.2	29064	29871	G1;p15_G1.713	40	+	29064	29871	255,0,0	2	93,367	0,440
NC_045512.2	29098	29660	G1;p15_G1.714	40	+	29098	29660	255,0,0	1	562	0
NC_045512.2	29120	29871	G1;p15_G1.715	40	+	29120	29871	255,0,0	2	590,79	0,672
NC_045512.2	29142	29544	G1;p15_G1.716	40	+	29142	29544	255,0,0	1	402	0
NC_045512.2	29177	29390	G1;p15_G1.717	40	+	29177	29390	255,0,0	1	213	0
NC_045512.2	29188	29878	G1;p15_G1.718	40	+	29188	29878	255,0,0	2	138,345	0,345
NC_045512.2	29200	29873	G1;p15_G1.719	40	+	29200	29873	255,0,0	2	511,83	0,590
NC_045512.2	29220	29563	G1;p15_G1.720	40	+	29220	29563	255,0,0	1	343	0
NC_045512.2	29246	29517	G1;p15_G1.721	40	+	29246	29517	255,0,0	1	271	0
NC_045512.2	29363	29753	G1;p15_G1.722	40	+	29363	29753	255,0,0	1	390	0
NC_045512.2	29433	29563	G1;p15_G1.723	40	+	29433	29563	255,0,0	1	130	0
NC_045512.2	29458	29873	G1;p15_G1.724	40	+	29458	29873	255,0,0	2	251,83	0,332
NC_045512.2	29672	29874	G1;p15_G1.725	40	+	29672	29874	255,0,0	1	202	0
