# Supplementary material for: Evolution of naturally arising SARS-CoV-2 defective interfering particles
Source: Commun Biol. 2022 Oct 27;5:1140. doi: 10.1038/s42003-022-04058-5 (PMC9610340; doi:10.1038/s42003-022-04058-5)
Supplement: Supplementary file 8 — Supplementary Data 6 [file 42003_2022_4058_MOESM8_ESM.xlsx]

## Sheet: Numerical source data Fig. 1b
Fig. 1b: Quantification of SARS-CoV-2 virus titers obtained from the indicated passages
	P1			P5			P15			P20			P25			P30
PFU/ml	6500000	8500000	6000000	4000000	5000000	5000000	1250000	1000000	3000000	850000	900000	600000	400000	650000	700000	100000	120000	160000

## Sheet: Numerical source data Fig. 1e
Fig. 1e: Number of reads corresponding to each transcript model obtained from the indicated passages of Exp#1
P1			P14			P30
GI.605	168		GI.609	166		GI.448	1771
GI.1213	199		GI.24	214		GI.520	3889
GI.609	219		GI.730	229		GI.783	4043
GI.724	230		GI.747	277		GI.1242	4719
GI.24	239		GI.724	314		GI.1650	5093
GI.595	282		GI.535	463		GI.1634	5836
GI.747	318		GI.847	511		GI.535	215677

## Sheet: Numerical source data Fig. 1f
Fig. 1f: Number of bacterial miniprep clones corresponding to each transcript model from the indicated passages and indicated experiment
Exp#1
P20			P25			P30
GI.535	43		GI.535	48		GI.535	49
B	1		K	1		O	1
C	1		L	1		P	1
D	1		M	1		Q	1
E	1		N	1		R	1
F	1					S	1
G	1					T	1
H	1
I	1
J	1
Exp#2
P20			P25			P30
GI.616	0		GI.616	12		GI.616	11
G1.50	2		G1.50	4		G1.50	3
A	2		A	1		W2	1
B	1		R	1		X2	1
C	1		S	2		Y2	1
D	1		T	1		J	6
E	1		U	1		Z2	1
F	2		V	1		F	2
G	3		W	1		A3	1
H	1		X	2		B3	1
I	1		Y	1		C3	1
J	3		Z	1		D3	1
K	1		A1	1		E3	2
L	1		B1	1		J1	2
M	3		C1	1		W1	3
N	1		D1	1		W	1
O	2		E1	1		F3	1
P	1		F1	1		G3	1
Q	1		G1	1		H3	1
K1	1		J1	2		I3	1
L1	1		K2	1		J3	1
M1	1		L2	1		K3	1
N1	1		M2	1		L3	1
O1	1		N2	1
P1	1		O2	1
Q1	1		P2	1
R1	1		Q2	1
S1	1		R2	1
T1	1		S2	1
U1	1		G	1
V1	1
W1	1
X1	1
Y1	1
Z1	1
A2	1
B2	1
C2	1
D2	1
E2	1
F2	1
G2	2
H2	1
I2	1
J2	1

## Sheet: Numerical source data Fig. 2b
Fig. 2b: RT-qPCR analysis of RNA isolated from cells or supernatant infected with the indicated viral passages and MOI
	GAPDH			gRNA ~3000			US Junction			GI.616/50 DS Junction
Infected P0 (Mock RNA Transfected)	24.29	24.3	23.49	13.27	12.8		27.23	28.09		26.58	26.59
MOI=1 Cells P2	21.87	21.9	22.48	10.27	10.66	11.07	26.25	26.2	27.08	26.56	26.85	27.52
MOI=1 Cells P29	22	22.03	22.54	14.16	14.48	14.98	10.34	10.82	11.2	11.21	10.94	11.9
MOI=0.0002 Cells P2	19.87	19.87	20.45	15.6	15.9	16.43	26.13	26.03	27.3	30.43	30.45	31.21
MOI=0.0002 Cells P29	19.43	19.7	20.17	21.03	21.38	21.99	26.15	26.11	27.34	33.73	32.87	33.74
H2O	35.44	36.14	37.57	33.63	33.21	34.57	24.27	24.45	26.5	35.32	38.16	40
MOI=1 S/N P2	33.95	34.25	35.12	17.35	17.83	18.14	26.04	25.95	27.19	32.46	32.78	33.77
MOI=1 S/N P29	33.55	34.28	34.95	21.21	21.69	21.95	18.28	18.72	19.04	18.06	18.3	18.51
MOI=0.0002 S/N P2	32.29	32.47	32.68	24.59	24.88	25.63	26.01	26.18	27.28	35.71	38.67	39.06
MOI=0.0002 S/N P29	33.04	33.18	33.48	29.59	30.24	30.48	26.05	26.31	27.35	34	38.5	39.13

## Sheet: Numerical source data Fig. 3b
Fig. 3b: Quantitation of virus titers obtained from the indicated DIs at SP4
	Mock	phRL	G1.50	G1.616
PFU/ml	60000000	50000000	5000000	3000000
	50000000	45000000	4000000	2500000
	45000000	40000000	3000000	2000000

## Sheet: Numerical source data Fig. 3e
Fig. 3e: RT-qPCR analysis of RNA from P0, SP2-, and SP4-infected cells
	P0
	Renilla		SARS-CoV-2 gRNA		USJ		DSJ
Infected (Mock RNA Transfected)	29.75	31.4	13.27	12.8	27.23		26.58
phRL	13.48	15.23	12.98	12.61	28.47	24.85	26.23	26.81
GI.50	30.23	30.72	12.96	12.6	14.73	18.8	13.85	16.11
GI.616	30.25	31.02	12.35	12.84	14.62	18.35	13.72	16.11
	SP2
	Renilla		SARS-CoV-2 gRNA		USJ		DSJ
Infected (Mock RNA Transfected)	30.15	31.05	11.77	14.13	28.51	31.17	25.8	28.2
phRL	27.71	28.45	11.05	12.77	28.53	29.5	25.44	25.41
GI.50	29.11	30.91	11.9	12.77	12.06	15.79	11.51	14.39
GI.616	30.13	30.96	12.26	12.66	11.79	16.18	11.34	14.78
	SP4
	Renilla		SARS-CoV-2 gRNA		USJ		DSJ
Infected (Mock RNA Transfected)	30.5	31.08	11.75	12.16	27.59	28.61	24.77	24.75
phRL	30.01	31.03	11.89	12.31	27.96	29.5	25.35	27.21
GI.50	30.22	31.18	14.2	13.39	11.41	12.29	10.91	11.27
GI.616	30.54	31.24	14.3	13.14	11.42	12.55	10.83	11.55

## Sheet: Numerical source data Fig. 3g
Fig. 3g: RLuc activity obtained from the indicated DI constructs at SP4
Renilla RLUs
RLuc	GI.616-EMCV/RLuc	GI.616-TRS/RLuc
520	90960	42284750
380	58110	25246810
790	64172	14348810
1062	72739	9432642

## Sheet: Numerical source data Fig. 3h
Fig. 3h: Quantitation of virus titers obtained from the indicated DIs at SP4
SARS-CoV-2 PFU/mL
RLuc	GI.616-EMCV/RLuc	GI.616-TRS/RLuc
9000000	600000	350000
7000000	400000	150000
8000000	500000	250000
10000000	750000	400000

## Sheet: Numerical source data Fig. 4b
Fig. 4b: Growth rates (absolute gRNA levels relative to the amount at 4h) of parental virus propagated in the presence of GI.616 or RLuc
	Exp1					Exp3
	WT gRNA (CoV2 + GI.616)	WT gRNA (CoV2 + RLuc)				WT gRNA (CoV2 + GI.616)	WT gRNA (CoV2 + RLuc)
P2 4h	1	1.00008	2^deltaCt tx/th		P2 4h	1	1	2^deltaCt tx/th
P2 8h	31.125	35.0202			P2 8h	43.4113	41.9326
P2 24h	186.108	280.161			P2 24h	398.932	491.143
	Exp2					Exp4
	WT gRNA (CoV2 + GI.616)	WT gRNA (CoV2 + RLuc)				WT gRNA (CoV2 + GI.616)	WT gRNA (CoV2 + RLuc)
P2 4h	1	1	2^deltaCt tx/th		P2 4h	1	1	2^deltaCt tx/th
P2 8h	70.0348	113.772			P2 8h	48.1679	63.5579
P2 24h	643.591	1287.18			P2 24h	533.742	760.076

## Sheet: Numerical source data Fig. 4c
Fig. 4c: The percent packaged genomes upon propagation of SARS-CoV-2 in the presence of GI.616 or RLuc
	WT gRNA (CoV2 + RLuc)				WT gRNA (CoV2 + DI)				US J (CoV2 + DI)
% Packaging Efficiency	2.7	4.27	2.81	2.36	3.13	5.04	2.76	2.9	2.48	3.4	1.44	2.11

[truncated: 16 more sheets: Numerical source data Fig. 4d, Numerical source data Fig. 5d, Numerical source data Fig. 5e, Numerical source data Fig. 5f, Numerical source data Fig. 5g, Numerical source data Fig. 5i, NumercalSourceData Supp Fig. 1c, NumercalSourceData Supp Fig. 2a, NumercalSourceData Supp Fig. 3b, NumercalSourceData Supp Fig. 5a, NumercalSourceData Supp Fig. 5b, NumercalSourceData Supp Fig. 6, NumercalSourceData Supp Fig. 7b, NumercalSourceData Supp Fig. 7e, NumercalSourceData Supp Fig. 8, NumercalSourceData Supp Fig. 9]
